# Supplementary material for: Contact prediction is hardest for the most informative contacts, but improves with the incorporation of contact potentials
Source: PLoS One. 2018 Jun 28;13(6):e0199585. doi: 10.1371/journal.pone.0199585 (PMC6023208; doi:10.1371/journal.pone.0199585)
Supplement: S1 Data — Each file in the ‘alignments’ directory herein corresponds to a protein family’s alignment and contains the accession number and sequence range of each sequence in the alignment. (TAR.GZ) [file pone.0199585.s001.tar.gz › alignments/Glycos_transf_1]

A0ACV2_STRAM/286-456
A0ADR1_STRAM/141-306
A0ADZ1_STRAM/189-366
A0ALP0_LISW6/146-312
A0ALP1_LISW6/192-360
A0AM26_LISW6/371-535
A0AMH2_9LILI/557-741
A0AYT9_BURCH/189-353
A0AYU0_BURCH/193-366
A0AZ85_BURCH/232-396
A0AZ85_BURCH/619-789
A0AZV8_BURCH/208-375
A0AZW3_BURCH/174-339
A0AZW4_BURCH/182-340
A0B4E0_BURCH/204-371
A0B6J3_METTP/182-345
A0B7B2_METTP/207-378
A0B824_METTP/185-347
A0B833_METTP/1053-1227
A0B833_METTP/214-385
A0B833_METTP/615-790
A0B8E0_METTP/1-58
A0B9E6_METTP/200-362
A0B9E8_METTP/209-381
A0B9R7_METTP/173-342
A0B9R8_METTP/142-302
A0BEG5_PARTE/260-390
A0BEU2_PARTE/183-345
A0BR58_PARTE/263-440
A0D6G2_PARTE/183-364
A0D7P8_PARTE/1492-1674
A0D827_PARTE/183-345
A0DJP7_PARTE/204-368
A0EQD4_ORYSI/383-546
A0EQD5_ORYSI/383-546
A0EQD9_ORYSI/383-546
A0EQE0_ORYSA/383-546
A0EQE7_ORYSI/383-546
A0EQF8_ORYSI/383-546
A0EQG6_ORYSJ/383-546
A0EQG8_ORYSJ/383-546
A0EQH1_ORYSJ/385-545
A0EQH2_ORYSJ/383-545
A0EQH3_ORYSJ/384-547
A0EQH5_ORYSJ/383-546
A0EQK3_ORYNI/383-546
A0EQK4_ORYRU/383-546
A0EQK5_ORYRU/383-546
A0EQK6_ORYRU/383-546
A0EQK7_ORYRU/383-546
A0EQK8_ORYRU/383-546
A0EQK9_9ORYZ/383-554
A0JRI9_ARTS2/169-303
A0JRT6_ARTS2/203-377
A0JSM3_ARTS2/174-358
A0JTU4_ARTS2/220-378
A0JUL9_ARTS2/207-371
A0JWV1_ARTS2/193-378
A0JX64_ARTS2/175-335
A0JYD5_ARTS2/209-352
A0JZW0_ARTS2/217-381
A0JZW1_ARTS2/207-364
A0K0L6_ARTS2/162-319
A0K3C7_BURCH/165-322
A0K4U6_BURCH/213-355
A0K4V0_BURCH/219-384
A0K558_BURCH/1417-1612
A0K566_BURCH/182-352
A0K572_BURCH/304-413
A0K5Y5_BURCH/166-324
A0K810_BURCH/166-325
A0K945_BURCH/165-315
A0KDB6_BURCH/197-293
A0KDC3_BURCH/207-386
A0KEN8_AERHH/291-399
A0KM88_AERHH/187-331
A0KM97_AERHH/183-346
A0KMA0_AERHH/347-520
A0KMA1_AERHH/561-738
A0KQP1_AERHH/180-314
A0KZD7_SHESA/328-496
A0L2P1_SHESA/179-338
A0L2P7_SHESA/186-346
A0L405_MAGSM/197-367
A0L4M4_MAGSM/191-355
A0L4P6_MAGSM/199-358
A0L558_MAGSM/232-396
A0L559_MAGSM/206-377
A0L569_MAGSM/182-336
A0L6S4_MAGSM/204-373
A0L7T3_MAGSM/294-460
A0L7T7_MAGSM/286-454
A0L7W2_MAGSM/210-374
A0L851_MAGSM/167-325
A0L8Y8_MAGSM/178-347
A0LA01_MAGSM/199-353
A0LAA9_MAGSM/213-381
A0LAC3_MAGSM/178-332
A0LAC7_MAGSM/204-373
A0LAD8_MAGSM/180-345
A0LAE1_MAGSM/207-367
A0LBX9_MAGSM/306-482
A0LC88_MAGSM/256-421
A0LCS0_MAGSM/189-356
A0LDF8_MAGSM/241-427
A0LDV1_MAGSM/167-292
A0LEJ5_SYNFM/225-342
A0LF71_SYNFM/194-355
A0LGD6_SYNFM/182-365
A0LGW3_SYNFM/194-365
A0LH97_SYNFM/172-339
A0LK44_SYNFM/296-463
A0LKB8_SYNFM/197-361
A0LKI3_SYNFM/183-349
A0LKJ1_SYNFM/213-383
A0LKS7_SYNFM/205-379
A0LMC8_SYNFM/629-795
A0LNJ6_SYNFM/175-306
A0LNJ9_SYNFM/214-384
A0LNK8_SYNFM/282-389
A0LNK9_SYNFM/227-395
A0LNL2_SYNFM/249-407
A0LNL5_SYNFM/188-356
A0LQ73_SYNFM/219-391
A0LQ74_SYNFM/177-347
A0LR55_ACIC1/179-336
A0LRY3_ACIC1/188-346
A0LRZ1_ACIC1/185-352
A0LS11_ACIC1/181-357
A0LS12_ACIC1/192-345
A0LTI5_ACIC1/181-354
A0LUL5_ACIC1/179-344
A0LVY4_ACIC1/192-337
A0LW78_ACIC1/200-359
A0LW82_ACIC1/215-389
A0LYU0_GRAFK/203-370
A0LYU6_GRAFK/183-352
A0LYV3_GRAFK/190-356
A0LYW3_GRAFK/179-355
A0LYW8_GRAFK/186-351
A0LYW9_GRAFK/166-328
A0LYX1_GRAFK/150-319
A0LYX2_GRAFK/152-317
A0M1W1_GRAFK/187-352
A0M2V9_GRAFK/190-360
A0M2X2_GRAFK/179-347
A0M2X3_GRAFK/175-343
A0M2X4_GRAFK/180-350
A0M3Q0_GRAFK/174-344
A0M3Q1_GRAFK/178-347
A0M567_GRAFK/317-495
A0M8X4_ATRBE/240-334
A0M8X5_ATRBE/240-334
A0M8X6_9SOLA/240-334
A0M8X8_9SOLA/240-334
A0M8X9_HYONI/241-334
A0M8Y0_HYONI/240-334
A0M8Y1_9SOLA/240-334
A0M8Y2_9SOLA/241-334
A0M8Y3_9SOLA/239-334
A0M8Y4_9SOLA/240-334
A0M8Y5_9SOLA/241-334
A0M8Y6_9SOLA/233-334
A0M8Y7_CAPCH/240-334
A0M8Y8_PHYAL/240-334
A0M8Y9_LYCBA/224-334
A0M8Z0_LYCBA/224-334
A0M8Z1_TOBAC/240-334
A0M8Z2_TOBAC/240-334
A0NHU8_OENOE/151-314
A0NHU9_OENOE/193-362
A0NIG9_OENOE/312-486
A0NKE6_OENOE/198-383
A0NKE8_OENOE/210-371
A0NKF2_OENOE/185-359
A0NKF3_OENOE/209-376
A0NLP8_9RHOB/222-385
A0NLU4_9RHOB/179-341
A0NLU5_9RHOB/211-384
A0NMI2_9RHOB/184-348
A0NNT5_9RHOB/193-357
A0NNT7_9RHOB/191-364
A0NNU5_9RHOB/172-334
A0NNV4_9RHOB/210-380
A0NPM8_9RHOB/166-303
A0NRL9_9RHOB/157-327
A0NRN3_9RHOB/235-396
A0NS08_9RHOB/170-335
A0NU61_9RHOB/162-326
A0NV67_9RHOB/244-403
A0NZS6_9RHOB/175-354
A0P365_9RHOB/694-868
A0P368_9RHOB/236-410
A0P371_9RHOB/224-392
A0P379_9RHOB/200-376
A0PLV1_MYCUA/189-346
A0PMY8_MYCUA/193-357
A0PPV7_MYCUA/202-372
A0PSM4_MYCUA/191-350
A0PSZ0_MYCUA/207-367
A0PTM3_MYCUA/184-360
A0PW92_MYCUA/481-641
A0PZ07_CLONN/183-339
A0PZ08_CLONN/186-349
A0PZR4_CLONN/165-335
A0PZS1_CLONN/178-350
A0Q1V7_CLONN/195-365
A0Q335_CLONN/184-348
A0Q351_CLONN/182-347
A0Q476_FRATN/132-292
A0Q778_FRATN/151-311
A0Q784_FRATN/217-382
A0Q7B9_FRATN/151-327
A0Q7S5_FRATN/189-369
A0Q7S6_FRATN/180-347
A0Q7T0_FRATN/176-341
A0Q7X2_FRATN/241-412
A0QBJ4_MYCA1/184-339
A0QBV1_MYCA1/154-311
A0QCG3_MYCA1/229-403
A0QEL5_MYCA1/191-350
A0QF22_MYCA1/182-357
A0QGA6_MYCA1/195-364
A0QID0_MYCA1/180-343
A0QJF3_MYCA1/207-376
A0QJX8_MYCA1/189-353
A0QJZ3_MYCA1/201-285
A0QJZ4_MYCA1/202-370
A0QLC7_MYCA1/190-346
A0QMC7_MYCA1/187-348
A0QP87_MYCS2/199-361
A0QPY8_MYCS2/181-335
A0QRR1_MYCS2/188-364
A0R2E2_MYCS2/187-364
A0R3Y7_MYCS2/181-339
A0R4T9_MYCS2/188-348
A0R4V2_MYCS2/207-380
A0R6A9_MYCS2/213-383
A0RBY9_BACAH/184-351
A0RGS5_BACAH/86-249
A0RJZ4_BACAH/186-351
A0RK84_BACAH/304-470
A0RL61_BACAH/199-376
A0RL62_BACAH/176-339
A0RL65_BACAH/201-363
A0RLK3_BACAH/174-341
A0RNA2_CAMFF/195-357
A0RNA3_CAMFF/569-724
A0RNA7_CAMFF/189-348
A0RQP0_CAMFF/180-346
A0RQP2_CAMFF/181-348
A0RQP3_CAMFF/158-324
A0RQP4_CAMFF/168-328
A0RQR2_CAMFF/191-348
A0RQR5_CAMFF/162-320
A0RRA9_CAMFF/200-356
A0RRB2_CAMFF/173-332
A0RWB0_CENSY/221-382
A0RWB1_CENSY/197-360
A0RWB3_CENSY/229-400
A0RWB6_CENSY/231-385
A0RWB7_CENSY/187-291
A0XXW2_9GAMM/185-346
A0XYF9_9GAMM/311-485
A0XZ28_9GAMM/186-320
A0XZ30_9GAMM/181-349
A0XZ32_9GAMM/181-353
A0XZ33_9GAMM/189-355
A0XZ58_9GAMM/197-357
A0XZW7_9GAMM/196-364
A0XZW9_9GAMM/177-338
A0Y1M8_9GAMM/158-317
A0Y1N6_9GAMM/176-333
A0Y1P3_9GAMM/191-360
A0Y565_9GAMM/306-479
A0Y8D0_9GAMM/182-353
A0Y9H3_9GAMM/216-383
A0Y9I8_9GAMM/254-416
A0Y9J6_9GAMM/221-404
A0YBN4_9GAMM/1-122
A0YBN6_9GAMM/1-123
A0YEZ9_9GAMM/204-372
A0YGG4_9GAMM/188-355
A0YGH6_9GAMM/176-345
A0YIQ3_LYNSP/429-590
A0YIT0_LYNSP/193-364
A0YIT2_LYNSP/203-370
A0YIU7_LYNSP/263-433
A0YJY7_LYNSP/225-397
A0YJZ6_LYNSP/159-324
A0YJZ9_LYNSP/200-368
A0YK01_LYNSP/185-347
A0YK02_LYNSP/210-381
A0YK03_LYNSP/189-363
A0YK04_LYNSP/202-373
A0YK05_LYNSP/177-354
A0YK17_LYNSP/239-412
A0YK54_LYNSP/213-386
A0YK57_LYNSP/216-386
A0YK59_LYNSP/224-406
A0YK60_LYNSP/186-350
A0YK61_LYNSP/179-341
A0YK62_LYNSP/185-353
A0YK73_LYNSP/852-1032
A0YKH2_LYNSP/235-405
A0YKI3_LYNSP/197-359
A0YL10_LYNSP/184-344
A0YL46_LYNSP/163-329
A0YL52_LYNSP/183-349
A0YLN5_LYNSP/210-380
A0YLN7_LYNSP/1586-1759
A0YNJ5_LYNSP/215-382
A0YNX5_LYNSP/233-402
A0YP99_LYNSP/165-360
A0YP99_LYNSP/567-764
A0YPK0_LYNSP/181-356
A0YQE5_LYNSP/523-685
A0YQG3_LYNSP/213-387
A0YR15_LYNSP/213-385
A0YRC6_LYNSP/187-366
A0YRD3_LYNSP/169-336
A0YRI6_LYNSP/138-309
A0YS08_LYNSP/205-398
A0YT79_LYNSP/184-340
A0YT93_LYNSP/193-367
A0YT95_LYNSP/187-357
A0YU12_LYNSP/207-362
A0YU13_LYNSP/187-360
A0YU14_LYNSP/215-386
A0YU17_LYNSP/186-356
A0YU20_LYNSP/229-405
A0YU22_LYNSP/234-388
A0YU24_LYNSP/167-336
A0YVK7_LYNSP/134-311
A0YVN8_LYNSP/306-476
A0YWG5_LYNSP/183-338
A0YWU2_LYNSP/189-347
A0YX25_LYNSP/191-355
A0YXX8_LYNSP/211-378
A0YYC5_LYNSP/189-360
A0YYF3_LYNSP/219-339
A0YYL3_LYNSP/223-391
A0Z0G8_9GAMM/207-378
A0Z334_9GAMM/217-378
A0Z6Q0_9GAMM/192-347
A0Z705_9GAMM/212-383
A0Z705_9GAMM/650-796
A0Z712_9GAMM/205-354
A0ZB49_NODSP/212-385
A0ZBK3_NODSP/197-368
A0ZBK4_NODSP/187-366
A0ZBU1_NODSP/182-351
A0ZBV0_NODSP/184-353
A0ZBV1_NODSP/209-374
A0ZBV2_NODSP/74-247
A0ZCF3_NODSP/194-367
A0ZDI8_NODSP/736-896
A0ZDR9_NODSP/226-389
A0ZDU1_NODSP/167-336
A0ZDZ9_NODSP/243-426
A0ZE71_NODSP/197-365
A0ZEI0_NODSP/132-273
A0ZEJ9_NODSP/213-388
A0ZEN2_NODSP/553-738
A0ZF15_NODSP/186-360
A0ZF16_NODSP/204-367
A0ZFQ4_NODSP/261-416
A0ZG96_NODSP/189-348
A0ZGR2_NODSP/160-322
A0ZH09_NODSP/173-318
A0ZIT4_NODSP/107-266
A0ZIT9_NODSP/231-388
A0ZIU1_NODSP/186-355
A0ZIU3_NODSP/194-363
A0ZJ45_NODSP/210-388
A0ZJQ5_NODSP/195-352
A0ZKD4_NODSP/576-763
A0ZKG6_NODSP/197-361
A0ZLP4_NODSP/158-322
A0ZLR4_NODSP/211-385
A0ZLS4_NODSP/164-330
A0ZLT0_NODSP/218-396
A0ZLU7_NODSP/210-383
A0ZLW6_NODSP/185-339
A0ZM99_NODSP/180-346
A0ZMG4_NODSP/223-387
A0ZMJ2_NODSP/29-193
A0ZMN6_NODSP/212-387
A0ZMV2_NODSP/186-347
A0ZMV4_NODSP/191-353
A0ZN92_NODSP/1-69
A0ZN93_NODSP/187-356
A0ZNB7_NODSP/5-126
A1A0E4_BIFAA/274-443
A1A0S4_BIFAA/195-361
A1A1E9_BIFAA/271-457
A1A385_BIFAA/226-405
A1A386_BIFAA/197-360
A1ACP9_ECOK1/209-385
A1ACQ5_ECOK1/217-391
A1ACR2_ECOK1/284-381
A1AHG5_ECOK1/182-351
A1AHG7_ECOK1/231-401
A1AKQ7_PELPD/300-465
A1AM29_PELPD/166-330
A1ANW7_PELPD/207-372
A1ANW8_PELPD/183-354
A1ART8_PELPD/181-347
A1ARU2_PELPD/187-361
A1ARU5_PELPD/181-331
A1ARU8_PELPD/193-361
A1AS68_PELPD/222-389
A1ASN1_PELPD/197-364
A1ASP1_PELPD/129-289
A1ASY7_PELPD/161-331
A1AT41_PELPD/153-312
A1ATG1_PELPD/165-333
A1AUG7_PELPD/142-300
A1AUH1_PELPD/196-286
A1AW66_RUTMC/251-397
A1AXE7_RUTMC/202-362
A1B0A8_PARDP/209-378
A1B306_PARDP/203-381
A1B440_PARDP/231-405
A1B4E2_PARDP/229-381
A1B5R3_PARDP/150-325
A1B878_PARDP/240-405
A1BA82_PARDP/161-325
A1BC43_PARDP/666-819
A1BC56_PARDP/184-341
A1BDD9_CHLPD/221-384
A1BDE0_CHLPD/189-362
A1BDE1_CHLPD/167-335
A1BEM3_CHLPD/188-357
A1BG60_CHLPD/166-326
A1BHF1_CHLPD/220-381
A1BHF7_CHLPD/193-353
A1BHG1_CHLPD/197-355
A1BID3_CHLPD/199-361
A1BIT2_CHLPD/204-385
A1BIU6_CHLPD/199-357
A1BJ53_CHLPD/189-363
A1BJN9_CHLPD/207-370
A1C3L9_STRPA/310-473
A1C6H1_ASPCL/1442-1613
A1CBQ4_ASPCL/226-422
A1CCX0_ASPCL/1452-1625
A1CJQ2_ASPCL/2454-2627
A1CKV6_ASPCL/473-653
A1CMI5_ASPCL/453-633
A1CND1_ASPCL/201-364
A1CQX2_ASPCL/344-530
A1CVT9_NEOFI/2504-2672
A1D164_NEOFI/206-377
A1D173_NEOFI/205-367
A1D3T6_NEOFI/349-534
A1D6L4_NEOFI/452-631
A1D7R5_NEOFI/2459-2632
A1DDK9_NEOFI/224-415
A1DH43_NEOFI/1442-1570
A1DJD4_NEOFI/1448-1578
A1DLI2_NEOFI/42-214
A1DRL8_SALCH/170-329
A1DRM6_SALCH/165-329
A1DRM8_SALCH/195-367
A1DRM9_SALCH/182-348
A1DS58_FRANO/176-341
A1DS62_FRANO/189-356
A1DS63_FRANO/197-377
A1EL34_VIBCH/206-380
A1EL38_VIBCH/173-343
A1EL43_VIBCH/221-384
A1EN70_VIBCH/289-463
A1ENH5_VIBCH/182-341
A1ENI0_VIBCH/191-360
A1ERA8_VIBCH/245-415
A1F147_VIBCH/289-463
A1F2P1_VIBCH/177-344
A1F2Q3_VIBCH/278-443
A1F2R5_VIBCH/245-415
A1F6I2_VIBCH/182-341
A1F6I7_VIBCH/191-360
A1HLT8_9FIRM/197-363
A1HMB5_9FIRM/187-355
A1HMB9_9FIRM/287-438
A1HMC0_9FIRM/403-568
A1HNT1_9FIRM/217-384
A1HNT9_9FIRM/283-451
A1HSH4_9FIRM/179-359
A1HU39_9FIRM/241-407
A1ILY3_STROR/206-355
A1ILY4_STROR/187-361
A1INR4_NEIMA/189-356
A1IPA7_NEIMA/279-398
A1ITF7_NEIMA/167-335
A1JHX3_YERE8/232-401
A1JJ70_YERE8/208-369
A1JN65_YERE8/174-344
A1K362_AZOSB/184-379
A1K3R3_AZOSB/238-391
A1K3R8_AZOSB/222-386
A1K427_AZOSB/191-360
A1K6E7_AZOSB/193-353
A1K6F0_AZOSB/185-353
A1K6G3_AZOSB/291-459
A1K6G5_AZOSB/205-298
A1K6H1_AZOSB/204-383
A1K7P9_AZOSB/177-332
A1K7Y4_AZOSB/168-336
A1K7Y5_AZOSB/162-331
A1KAM1_AZOSB/210-376
A1KAM8_AZOSB/205-369
A1KAN2_AZOSB/210-389
A1KAN4_AZOSB/187-355
A1KBH7_AZOSB/190-355
A1KBI8_AZOSB/178-342
A1KBJ4_AZOSB/202-366
A1KF45_MYCBP/193-354
A1KG34_MYCBP/193-349
A1KI00_MYCBP/190-364
A1KJH3_MYCBP/202-363
A1KKN0_MYCBP/184-360
A1KLW0_MYCBP/181-347
A1KN28_MYCBP/203-372
A1KVA9_NEIMF/165-335
A1KWB0_NEIMF/178-326
A1KWP0_NEIMF/259-418
A1KYN1_9CYAN/187-347
A1QZP0_BORT9/189-357
A1R131_ARTAT/206-380
A1R2N1_ARTAT/159-316
A1R2X8_ARTAT/85-253
A1R407_ARTAT/189-347
A1R4V8_ARTAT/203-371
A1R5Y7_ARTAT/219-358
A1R6L9_ARTAT/191-378
A1R6N4_ARTAT/183-353
A1R6P0_ARTAT/224-394
A1R6Y2_ARTAT/174-336
A1R9F0_ARTAT/153-307
A1R9F5_ARTAT/197-353
A1RC25_ARTAT/235-390
A1RC26_ARTAT/148-316
A1RC27_ARTAT/184-350
A1RDR5_ARTAT/317-491
A1RE13_SHESW/185-346
A1RE16_SHESW/179-338
A1RLX4_SHESW/335-500
A1RQU2_PYRIL/206-357
A1RT62_PYRIL/292-451
A1RU71_PYRIL/217-383
A1RUI3_PYRIL/204-321
A1RUJ0_PYRIL/208-389
A1RUL6_PYRIL/200-374
A1RUL9_PYRIL/168-337
A1RUM0_PYRIL/174-339
A1RUM1_PYRIL/178-349
A1RUM3_PYRIL/186-347
A1RYB4_THEPD/321-488
A1S0K7_THEPD/214-390
A1S0Y2_THEPD/236-403
A1S0Y7_THEPD/187-358
A1S0Y8_THEPD/186-352
A1S0Y9_THEPD/192-355
A1S0Z0_THEPD/173-321
A1S108_THEPD/230-393
A1S109_THEPD/154-320
A1S111_THEPD/162-323
A1S1R0_SHEAM/189-348
A1S1R5_SHEAM/193-361
A1S8E7_SHEAM/340-500
A1SEF0_NOCSJ/179-345
A1SF42_NOCSJ/192-355
A1SGZ2_NOCSJ/533-702
A1SHA9_NOCSJ/130-281
A1SID9_NOCSJ/539-707
A1SKG6_NOCSJ/220-383
A1SL17_NOCSJ/186-351
A1SLQ3_NOCSJ/203-362
A1SML5_NOCSJ/195-352
A1SN33_NOCSJ/188-373
A1SPH7_NOCSJ/198-376
A1SRT3_PSYIN/212-398
A1SRT7_PSYIN/211-376
A1SS34_PSYIN/215-381
A1SS47_PSYIN/191-359
A1SS49_PSYIN/188-350
A1SS50_PSYIN/181-354
A1SX72_PSYIN/292-456
A1SZ22_PSYIN/287-463
A1T1P1_MYCVP/194-356
A1T3R6_MYCVP/189-346
A1T3Y0_MYCVP/175-350
A1T3Z0_MYCVP/166-343
A1T4F3_MYCVP/175-343
A1T5S2_MYCVP/176-347
A1T6W1_MYCVP/200-368
A1T872_MYCVP/193-353
A1T9I6_MYCVP/187-351
A1TA06_MYCVP/183-351
A1TAZ5_MYCVP/184-360
A1TDM9_MYCVP/186-364
A1TFR6_MYCVP/210-383
A1TFR7_MYCVP/188-356
A1TFR9_MYCVP/199-365
A1TH33_MYCVP/214-383
A1TIT7_ACIAC/190-358
A1TKR7_ACIAC/209-378
A1TKR8_ACIAC/210-381
A1TKS3_ACIAC/191-346
A1TKS4_ACIAC/194-357
A1TKZ7_ACIAC/309-483
A1TLG0_ACIAC/137-303
A1TLG3_ACIAC/179-346
A1TYQ7_MARAV/177-343
A1TYR9_MARAV/170-338
A1TYS0_MARAV/158-319
A1TYS5_MARAV/152-311
A1TYS6_MARAV/181-354
A1TYS9_MARAV/244-398
A1U0L1_MARAV/135-297
A1U138_MARAV/209-323
A1U153_MARAV/179-343
A1U156_MARAV/187-355
A1U165_MARAV/197-372
A1U168_MARAV/187-350
A1U191_MARAV/164-333
A1U1W1_MARAV/303-482
A1U335_MARAV/231-395
A1U3X0_MARAV/191-356
A1U3X1_MARAV/204-370
A1U514_MARAV/542-711
A1U6T1_MARAV/176-337
A1U9D8_MYCSK/195-356
A1UAY3_MYCSK/191-347
A1UB12_MYCSK/185-364
A1UCE9_MYCSK/202-370
A1UCI1_MYCSK/174-330
A1UE54_MYCSK/200-370
A1UF83_MYCSK/180-343
A1UGM8_MYCSK/201-365
A1UI83_MYCSK/182-357
A1UJ45_MYCSK/195-357
A1UJ49_MYCSK/192-331
A1UK13_MYCSK/173-353
A1UKA9_MYCSK/182-359
A1UNH1_MYCSK/215-383
A1UTF9_BARBK/157-324
A1UX94_BURMS/263-443
A1UZ57_BURMS/231-395
A1UZ57_BURMS/627-795
A1V0W6_BURMS/195-359
A1V0X1_BURMS/313-481
A1V0X4_BURMS/209-382
A1V1F6_BURMS/189-359
A1V1G2_BURMS/309-417
A1V2D3_BURMS/177-325
A1V2D6_BURMS/230-396
A1V2J4_BURMS/165-314
A1V4S4_BURMS/164-325
A1V691_BURMS/164-322
A1V7G7_BURMS/207-374
A1V7H1_BURMS/189-350
A1V7I5_BURMS/237-393
A1V916_BURMS/165-330
A1V9V3_DESVV/188-363
A1VA87_DESVV/174-324
A1VAD4_DESVV/190-344
A1VAD6_DESVV/669-833
A1VB22_DESVV/200-349
A1VCY8_DESVV/191-359
A1VD58_DESVV/213-364
A1VD59_DESVV/239-338
A1VET3_DESVV/164-330
A1VET4_DESVV/184-337
A1VFC1_DESVV/175-340
A1VGV0_DESVV/183-350
A1VGZ5_DESVV/237-391
A1VHG4_DESVV/628-797
A1VHX3_DESVV/516-679
A1VHY1_DESVV/226-391
A1VHY2_DESVV/532-628
A1VI00_DESVV/193-356
A1VI03_DESVV/250-417
A1VMS9_POLNA/309-479
A1VN21_POLNA/205-373
A1VP31_POLNA/197-366
A1VRZ0_POLNA/180-348
A1VS48_POLNA/216-390
A1VS53_POLNA/194-362
A1VT02_POLNA/188-356
A1W0B1_CAMJJ/189-352
A1W0B3_CAMJJ/180-346
A1W0B5_CAMJJ/169-336
A1W2G5_ACISJ/194-359
A1W3I4_ACISJ/218-395
A1W3K0_ACISJ/222-403
A1W3K8_ACISJ/184-326
A1W437_ACISJ/304-481
A1WA82_ACISJ/210-369
A1WA84_ACISJ/198-362
A1WA92_ACISJ/213-384
A1WAU2_ACISJ/179-344
A1WAU5_ACISJ/155-316
A1WV36_HALHL/189-350
A1WV44_HALHL/204-370
A1WV46_HALHL/173-344
A1WX64_HALHL/214-388
A1WX65_HALHL/215-383
A1WX68_HALHL/193-364
A1WXC5_HALHL/176-329
A1WZL4_HALHL/175-340
A1X1F0_THLCA/260-437
A1YGN1_VIBVU/103-213
A1YGN2_VIBVU/103-213
A1YQI8_ORYSJ/553-739
A1YUX1_9SOLA/247-353
A1YUX2_9SOLA/259-358
A1YUX3_9SOLA/259-358
A1YUX4_9SOLA/259-358
A1YUX5_9SOLA/259-358
A1YUX9_9SOLA/237-344
A1YUY9_9SOLA/237-344
A1YUZ0_9SOLA/259-358
A1YUZ1_9SOLA/259-358
A1YUZ2_9SOLA/259-358
A1YUZ3_9SOLA/259-358
A1YUZ5_9SOLA/259-358
A1YUZ6_9SOLA/255-354
A1YUZ7_9SOLA/261-353
A1YUZ8_9SOLA/251-351
A1YV00_9SOLA/259-358
A1YV01_9SOLA/254-353
A1YV03_9SOLA/246-353
A1YV04_9SOLA/259-358
A1YV05_9SOLA/259-358
A1YV06_9SOLA/266-358
A1YV08_LYCRU/117-229
A1YV09_9SOLA/244-350
A1YV10_9SOLA/259-358
A1YV11_9SOLA/259-358
A1YV13_9SOLA/259-358
A1YV14_9SOLA/259-358
A1YV15_9SOLA/258-352
A1YV16_9SOLA/246-353
A1YV19_9SOLA/257-350
A1YV20_9SOLA/266-358
A1YV21_9SOLA/237-343
A1YVC3_LACJO/186-332
A1YVE9_LACJO/184-350
A1YVF0_LACJO/172-329
A1YVF1_LACJO/174-341
A1YZE0_SOYBN/381-559
A1YZE3_ARAHY/55-160
A1ZCK9_9BACT/218-377
A1ZH75_9BACT/134-273
A1ZHR9_9BACT/181-351
A1ZI86_9BACT/206-306
A1ZI93_9BACT/226-383
A1ZKR4_9BACT/176-346
A1ZMT9_9BACT/184-351
A1ZMY1_9BACT/162-328
A1ZR60_9BACT/176-350
A1ZR64_9BACT/168-335
A1ZS82_9BACT/201-368
A1ZSQ2_9BACT/200-368
A1ZTZ4_9BACT/243-408
A1ZTZ8_9BACT/215-381
A1ZU18_9BACT/215-393
A1ZXW6_9BACT/217-388
A2AIH4_MOUSE/110-198
A2AIH5_MOUSE/217-368
A2AJM6_MOUSE/83-175
A2BD23_9BACI/230-390
A2BLS7_HYPBU/194-368
A2BMW5_HYPBU/208-377
A2BMW6_HYPBU/224-361
A2BPM5_PROMS/193-361
A2BS94_PROMS/189-339
A2BSB4_PROMS/64-237
A2BSB5_PROMS/190-355
A2BSB7_PROMS/180-343
A2BTP7_PROMS/187-352
A2BTU2_PROMS/235-421
A2BV57_PROM5/193-361
A2BXP6_PROM5/186-338
A2BXS3_PROM5/167-333
A2BXS5_PROM5/177-346
A2BXS6_PROM5/179-344
A2BXS7_PROM5/185-357
A2BXS8_PROM5/248-413
A2BXT4_PROM5/173-338
A2BXW3_PROM5/240-408
A2BZ52_PROM5/186-352
A2BZ98_PROM5/237-422
A2BZL6_PROM1/167-333
A2C0K3_PROM1/196-364
A2C1R0_PROM1/221-390
A2C3Z9_PROM1/184-345
A2C485_PROM1/204-367
A2C599_PROM1/203-386
A2C5A0_PROM1/196-351
A2C5A3_PROM1/215-387
A2C5A3_PROM1/630-802
A2C5D2_PROM1/187-352
A2C5J1_PROM1/241-424
A2C5P7_PROM3/190-352
A2C5X2_PROM3/179-358
A2C5X3_PROM3/202-304
A2C5X8_PROM3/470-638
A2C606_PROM3/122-286
A2CB91_PROM3/206-365
A2CBM0_PROM3/196-363
A2CCT4_PROM3/172-351
A2CCT5_PROM3/245-405
A2CCT6_PROM3/192-370
A2CCT9_PROM3/196-303
A2CE37_PROM3/245-422
A2E926_TRIVA/1357-1543
A2FJW8_TRIVA/185-361
A2FR43_TRIVA/247-417
A2P3C8_VIBCH/289-463
A2P6N9_VIBCH/182-341
A2P6P4_VIBCH/191-360
A2P836_VIBCH/210-310
A2P851_VIBCH/232-405
A2PPU5_VIBCH/245-415
A2PPV4_VIBCH/221-384
A2PTN2_VIBCH/289-463
A2PUE1_VIBCH/159-322
A2PXJ2_VIBCH/150-320
A2PXJ6_VIBCH/206-380
A2QA12_ASPNC/164-338
A2QA22_ASPNC/184-348
A2QCE2_ASPNC/1440-1613
A2QDN9_ASPNC/451-630
A2QEK6_ASPNC/567-740
A2QTS1_ASPNC/1449-1581
A2QYT8_ASPNC/1449-1621
A2R101_ASPNC/2516-2682
A2R3Y4_ASPNC/216-410
A2RB90_ASPNC/339-523
A2RFA0_STRPG/198-368
A2RFY6_STRPG/193-360
A2RFY7_STRPG/147-271
A2RHT0_LACLM/195-365
A2RMB5_LACLM/293-467
A2RNU0_LACLM/147-310
A2RNU1_LACLM/193-361
A2RZG9_BURM9/207-387
A2S151_BURM9/231-395
A2S151_BURM9/627-795
A2S480_BURM9/165-314
A2S4E0_BURM9/230-396
A2S4E3_BURM9/177-325
A2S537_BURM9/209-382
A2S540_BURM9/313-481
A2S545_BURM9/195-359
A2S6T9_BURM9/165-330
A2S886_BURM9/237-393
A2S899_BURM9/189-350
A2S8A3_BURM9/207-374
A2S986_BURM9/189-359
A2S992_BURM9/309-417
A2SA19_BURM9/164-322
A2SBK9_BURM9/164-325
A2SDC6_METPP/162-333
A2SDD9_METPP/228-397
A2SDP6_METPP/194-354
A2SDR4_METPP/217-360
A2SEM3_METPP/203-356
A2SFS6_METPP/170-311
A2SHQ7_METPP/306-406
A2SJE2_METPP/180-345
A2SJI0_METPP/170-338
A2SJI3_METPP/216-384
A2SK75_METPP/214-312
A2SLI8_METPP/198-373
A2SRW1_METLZ/183-363
A2SRW6_METLZ/181-348
A2SS31_METLZ/142-301
A2SXX4_9ROSA/231-330
A2SXX5_9ROSA/231-332
A2SXX6_9ROSA/231-332
A2SXX7_9ROSA/231-330
A2SXX8_9ROSA/231-332
A2SXX9_9ROSA/231-332
A2SXY0_9ROSA/231-332
A2SXY1_9ROSA/231-332
A2SXY2_9ROSA/231-332
A2SXY3_9ROSA/231-332
A2SXY4_9ROSA/231-332
A2SXY5_9ROSA/231-332
A2SXY6_9ROSA/232-332
A2SXY7_9ROSA/231-332
A2SXY8_9ROSA/231-330
A2SXY9_9ROSA/231-332
A2SXZ0_9ROSA/231-332
A2SXZ1_9ROSA/231-330
A2SXZ2_9ROSA/231-325
A2TNN6_9FLAO/216-389
A2TQ31_9FLAO/195-368
A2TQU5_9FLAO/168-343
A2TQV1_9FLAO/164-338
A2TTC3_9FLAO/273-445
A2TUJ5_9FLAO/203-368
A2TVV5_9FLAO/170-340
A2TW76_9FLAO/151-320
A2TW78_9FLAO/184-352
A2TW79_9FLAO/166-334
A2TW82_9FLAO/180-356
A2TW87_9FLAO/209-355
A2TWQ1_9FLAO/176-340
A2TX95_9FLAO/185-350
A2TYX5_9FLAO/103-278
A2U001_9FLAO/193-341
A2U0H6_9FLAO/204-382
A2U1J8_9FLAO/196-368
A2U274_9FLAO/186-352
A2U3H3_9FLAO/192-361
A2V7T9_KLEPN/196-362
A2V7U1_KLEPN/192-356
A2V7W5_RAOPL/192-363
A2V7X3_RAOPL/215-388
A2V7Y2_KLEPN/192-363
A2V7Z0_KLEPN/214-388
A2VFH1_MYCTU/251-424
A2VFN8_MYCTU/190-346
A2VHB2_MYCTU/190-364
A2VIN7_MYCTU/189-350
A2VJT0_MYCTU/184-360
A2VKW6_MYCTU/181-347
A2VNE4_MYCTU/193-354
A2VNJ9_MYCTU/203-372
A2VRM2_9BURK/166-324
A2VSC2_9BURK/305-413
A2VSC8_9BURK/182-352
A2VSD5_9BURK/865-1059
A2VSN2_9BURK/219-365
A2VU52_9BURK/217-374
A2VWN3_9BURK/165-315
A2VXQ0_9BURK/199-358
A2VZB4_9BURK/217-374
A2W021_9BURK/189-353
A2W1F5_9BURK/8-180
A2W1R9_9BURK/179-346
A2W1V6_9BURK/179-344
A2W8N5_9BURK/165-315
A2W9N4_9BURK/182-342
A2WBF1_9BURK/162-345
A2WC48_9BURK/182-352
A2WC61_9BURK/193-359
A2WC64_9BURK/1059-1218
A2WC64_9BURK/214-384
A2WC64_9BURK/619-793
A2WC71_9BURK/162-327
A2WC72_9BURK/216-385
A2WDK1_9BURK/427-489
A2WDK4_9BURK/189-353
A2WDV8_9BURK/157-269
A2WEJ1_9BURK/290-453
A2WEK1_9BURK/247-409
A2WJB8_9BURK/237-417
A2WJC5_9BURK/196-293
A2WKJ0_ORYSI/221-381
A2WN46_ORYSI/268-451
A2WTB0_ORYSI/73-234
A2XEU7_ORYSI/219-382
A2XEY4_ORYSI/218-371
A2XHR1_ORYSI/561-747
A2XWY6_ORYSI/210-391
A2YA91_ORYSI/549-735
A2YAY8_ORYSI/609-772
A2YNQ2_ORYSI/561-747
A2YTR9_ORYSI/509-694
A2ZBP4_ORYSI/421-570
A2ZM42_ORYSI/140-318
A2ZW31_ORYSJ/288-449
A3B8M1_ORYSJ/437-606
A3B9X4_ORYSJ/609-772
A3BRR9_ORYSJ/537-722
A3CA11_ORYSJ/354-537
A3CIV6_ORYSJ/211-389
A3CM60_STRSV/312-477
A3CMN3_STRSV/180-345
A3CNZ9_STRSV/198-366
A3CP00_STRSV/190-351
A3CP59_STRSV/193-367
A3CP60_STRSV/207-373
A3CRW7_METMJ/278-426
A3CRW8_METMJ/176-337
A3CRY6_METMJ/187-344
A3CTA9_METMJ/177-344
A3CTB1_METMJ/199-366
A3CTC1_METMJ/154-322
A3CTC3_METMJ/201-370
A3CTC4_METMJ/187-356
A3CTC6_METMJ/170-339
A3CU40_METMJ/200-370
A3CUB5_METMJ/190-355
A3CUG0_METMJ/143-291
A3CUS3_METMJ/204-374
A3CUZ6_METMJ/194-357
A3CVX2_METMJ/206-376
A3CVX5_METMJ/199-364
A3CVY2_METMJ/158-317
A3CVY3_METMJ/181-349
A3CWD9_METMJ/220-392
A3CX49_METMJ/217-391
A3CXX8_METMJ/204-376
A3CY64_METMJ/190-357
A3CY67_METMJ/206-372
A3CYN9_SHEB5/184-349
A3D290_SHEB5/345-503
A3D6K2_SHEB5/166-328
A3D6K6_SHEB5/189-335
A3DC42_CLOTH/289-451
A3DED8_CLOTH/180-357
A3DEY7_CLOTH/290-462
A3DF06_CLOTH/195-365
A3DF60_CLOTH/164-333
A3DFM2_CLOTH/223-387
A3DHV9_CLOTH/187-354
A3DHW1_CLOTH/154-334
A3DHW2_CLOTH/163-332
A3DIH6_CLOTH/159-327
A3DIQ7_CLOTH/152-321
A3DIW2_CLOTH/172-342
A3DIX2_CLOTH/178-346
A3DK30_CLOTH/178-358
A3DK93_CLOTH/221-357
A3DKN8_STAMF/211-387
A3DL49_STAMF/294-476
A3DN36_STAMF/179-345
A3DN38_STAMF/193-360
A3DPC4_STAMF/322-491
A3E2C8_ECOLX/191-357
A3E2D2_ECOLX/205-377
A3E2E4_ECOLX/191-357
A3E2E8_ECOLX/205-377
A3EK15_VIBCH/188-355
A3EK16_VIBCH/185-352
A3EK18_VIBCH/190-357
A3EK40_VIBCH/245-415
A3EK91_VIBCH/182-341
A3EK96_VIBCH/191-360
A3EQY6_9BACT/205-298
A3ERW9_9BACT/182-348
A3ERX0_9BACT/188-354
A3ERX1_9BACT/182-350
A3ESU0_9BACT/32-187
A3ESU1_9BACT/187-361
A3ET29_9BACT/154-317
A3ET30_9BACT/212-388
A3ET43_9BACT/1-90
A3EV28_9BACT/36-209
A3EV31_9BACT/312-426
A3EV47_9BACT/168-336
A3EVN8_9BACT/158-318
A3EW68_9BACT/301-471
A3EYK1_CAMJE/167-333
A3EYU4_CAMJE/167-336
A3EYV2_CAMJE/166-335
A3F8B0_WHEAT/293-354
A3FQL5_CRYPV/230-413
A3GJY7_VIBCH/182-341
A3GJZ2_VIBCH/191-360
A3GN02_VIBCH/245-415
A3GN14_VIBCH/278-443
A3GN25_VIBCH/177-344
A3GNN7_VIBCH/275-440
A3GQ83_VIBCH/289-435
A3GY11_VIBCH/217-384
A3GY22_VIBCH/278-443
A3GY34_VIBCH/245-415
A3GYX5_VIBCH/191-360
A3GYY0_VIBCH/182-341
A3HRI9_9BACT/218-403
A3HRJ1_9BACT/169-335
A3HRJ2_9BACT/168-337
A3HRJ4_9BACT/205-371
A3HRR4_9BACT/164-333
A3HTL5_9BACT/195-355
A3HV73_9BACT/197-371
A3HV82_9BACT/178-352
A3HV84_9BACT/188-361
A3HV85_9BACT/176-338
A3HXS3_9BACT/183-353
A3HZL1_9BACT/187-325
A3I1Y9_9BACT/182-343
A3I1Z2_9BACT/184-355
A3I1Z3_9BACT/191-354
A3I1Z4_9BACT/171-336
A3I1Z7_9BACT/206-375
A3I1Z9_9BACT/160-331
A3I278_9BACT/237-404
A3IB83_9BACI/174-345
A3ICA1_9BACI/113-280
A3ICA2_9BACI/178-307
A3IDU6_9BACI/180-346
A3IG31_9BACI/186-352
A3IGV6_9CHRO/187-303
A3IKM4_9CHRO/187-366
A3IKN8_9CHRO/134-283
A3IKS8_9CHRO/162-326
A3IKZ1_9CHRO/211-385
A3ILS2_9CHRO/260-415
A3IMA6_9CHRO/81-260
A3IMA9_9CHRO/190-349
A3IMR1_9CHRO/211-385
A3IN81_9CHRO/169-339
A3INL7_9CHRO/182-347
A3IPA2_9CHRO/186-349
A3IPQ3_9CHRO/214-378
A3IPT0_9CHRO/193-345
A3IQC3_9CHRO/202-380
A3IQN0_9CHRO/200-372
A3IR91_9CHRO/212-380
A3IT02_9CHRO/290-466
A3IT18_9CHRO/189-347
A3IU39_9CHRO/183-359
A3IU53_9CHRO/214-386
A3IU54_9CHRO/185-359
A3IUA9_9CHRO/116-289
A3IUS0_9CHRO/194-358
A3IVZ9_9CHRO/203-375
A3IW54_9CHRO/198-365
A3IXP3_9CHRO/199-364
A3IXP4_9CHRO/173-342
A3J0I4_9FLAO/133-312
A3J0I7_9FLAO/182-358
A3J1C5_9FLAO/193-360
A3J1C7_9FLAO/168-335
A3J1Q4_9FLAO/114-283
A3J1Q6_9FLAO/172-340
A3J1Q7_9FLAO/184-353
A3J1T1_9FLAO/202-355
A3J1U1_9FLAO/216-388
A3J1U5_9FLAO/209-377
A3J391_9FLAO/190-364
A3J392_9FLAO/179-342
A3J5R9_9FLAO/190-352
A3JDH7_9ALTE/177-346
A3JEI6_9ALTE/182-359
A3JEI7_9ALTE/167-310
A3JEJ1_9ALTE/157-319
A3JEJ2_9ALTE/170-338
A3JEK3_9ALTE/193-353
A3JGG9_9ALTE/188-356
A3JGI0_9ALTE/189-354
A3JGI2_9ALTE/1-47
A3JGI5_9ALTE/191-359
A3JGI7_9ALTE/184-350
A3JHC5_9ALTE/709-870
A3JHX2_9ALTE/169-360
A3JHX7_9ALTE/188-353
A3JLN1_9RHOB/150-325
A3JLN3_9RHOB/161-324
A3JMF5_9RHOB/245-410
A3JMX3_9RHOB/208-377
A3JMY1_9RHOB/225-390
A3JMY3_9RHOB/233-392
A3JMZ3_9RHOB/240-412
A3JWZ0_9RHOB/280-449
A3JYR0_9RHOB/181-353
A3K5I1_9RHOB/206-387
A3K8V9_9RHOB/207-379
A3K8X0_9RHOB/211-378
A3K8X8_9RHOB/222-393
A3K8Y0_9RHOB/193-357
A3KAS6_9RHOB/216-369
A3KKW8_STRAM/194-355
A3KKW9_STRAM/186-345
A3KTV2_PSEAE/312-480
A3KU15_PSEAE/183-367
A3KU18_PSEAE/195-341
A3KW92_PSEAE/310-482
A3KWH7_PSEAE/171-289
A3L1H2_PSEAE/378-474
A3L1H7_PSEAE/265-420
A3L1H8_PSEAE/191-352
A3L1H9_PSEAE/182-346
A3L2P0_PSEAE/182-351
A3L2P5_PSEAE/181-345
A3L4T2_PSEAE/184-342
A3L5A5_PSEAE/191-357
A3L6E9_PSEAE/169-315
A3L6L1_PSEAE/178-345
A3L6L6_PSEAE/216-385
A3L8D9_PSEAE/312-480
A3L946_PSEAE/183-367
A3LA42_PSEAE/310-482
A3LG59_PSEAE/182-346
A3LG60_PSEAE/191-352
A3LG61_PSEAE/265-420
A3LG67_PSEAE/378-474
A3LJB4_PSEAE/182-351
A3LJC0_PSEAE/181-345
A3LLI9_PSEAE/184-342
A3LM89_PSEAE/191-357
A3LTA0_PICST/204-404
A3LTA7_PICST/333-505
A3M0A1_PICST/185-355
A3M0V9_ACIBT/160-336
A3M0W0_ACIBT/158-324
A3M1U1_ACIBT/179-344
A3M204_ACIBT/1-128
A3M8R1_ACIBT/163-317
A3MBW1_BURM7/231-395
A3MBW1_BURM7/627-795
A3MGP7_BURM7/259-439
A3MI18_BURM7/177-325
A3MI21_BURM7/230-396
A3MI79_BURM7/165-314
A3MKE9_BURM7/164-325
A3MM15_BURM7/164-322
A3MMV6_BURM7/309-417
A3MMW2_BURM7/189-359
A3MN71_BURM7/209-382
A3MN74_BURM7/313-481
A3MN79_BURM7/195-359
A3MP38_BURM7/207-374
A3MP42_BURM7/189-350
A3MP56_BURM7/224-380
A3MQU3_BURM7/165-330
A3MTD7_PYRCJ/184-339
A3MTD9_PYRCJ/192-308
A3MTE7_PYRCJ/183-350
A3MUZ6_PYRCJ/293-451
A3MUZ9_PYRCJ/276-427
A3MVW4_PYRCJ/202-375
A3MVW6_PYRCJ/219-377
A3MXT5_PYRCJ/204-375
A3N1D6_ACTP2/235-405
A3N2M9_ACTP2/132-283
A3N2T2_ACTP2/183-296
A3N5Q9_BURP6/207-374
A3N5R3_BURP6/189-350
A3N5S9_BURP6/237-393
A3N7C7_BURP6/177-319
A3N7D0_BURP6/229-396
A3N7J5_BURP6/165-314
A3NAD6_BURP6/164-325
A3NBQ4_BURP6/164-322
A3NCM1_BURP6/309-417
A3NCM7_BURP6/189-359
A3ND04_BURP6/206-361
A3ND37_BURP6/209-382
A3ND40_BURP6/313-479
A3ND45_BURP6/184-348
A3NET4_BURP6/165-354
A3NM50_BURP6/231-395
A3NM50_BURP6/627-795
A3NMN6_BURP6/193-366
A3NMN7_BURP6/188-353
A3NP77_BURP6/207-387
A3NP86_BURP6/195-293
A3NRF4_BURP0/207-374
A3NRF8_BURP0/189-350
A3NRH3_BURP0/237-393
A3NT16_BURP0/177-319
A3NT19_BURP0/229-396
A3NT82_BURP0/165-314
A3NW55_BURP0/164-325
A3NXJ1_BURP0/164-322
A3NYD3_BURP0/309-417
A3NYE0_BURP0/189-359
A3NYR9_BURP0/181-335
A3NYU8_BURP0/209-382
A3NYV2_BURP0/313-479
A3NYV6_BURP0/184-348
A3P0P1_BURP0/165-354
A3P7L1_BURP0/231-395
A3P7L1_BURP0/627-795
A3P847_BURP0/193-366
A3P848_BURP0/170-353
A3P9P7_BURP0/262-442
A3P9Q6_BURP0/195-293
A3PBB5_PROM0/193-361
A3PE27_PROM0/189-339
A3PE73_PROM0/185-358
A3PFF4_PROM0/183-348
A3PFJ9_PROM0/235-421
A3PFP6_RHOS1/148-321
A3PJX5_RHOS1/289-461
A3PLQ7_RHOS1/184-335
A3PM91_RHOS1/201-382
A3PND1_RHOS1/206-376
A3PNG4_RHOS1/223-390
A3PNG6_RHOS1/225-405
A3PP29_RHOS1/173-327
A3PQD2_RHOS1/186-338
A3PQY8_RHOS1/160-323
A3PR17_RHOS1/170-335
A3PR24_RHOS1/174-337
A3PSZ5_MYCSJ/195-356
A3PUI9_MYCSJ/190-346
A3PUL8_MYCSJ/185-364
A3PW32_MYCSJ/202-370
A3PW71_MYCSJ/174-330
A3PXK8_MYCSJ/200-370
A3PYU4_MYCSJ/180-343
A3Q081_MYCSJ/201-365
A3Q1P7_MYCSJ/181-357
A3Q2J1_MYCSJ/194-357
A3Q2J5_MYCSJ/192-331
A3Q3G8_MYCSJ/174-353
A3Q4C5_MYCSJ/181-359
A3Q7W7_MYCSJ/215-383
A3QC44_SHELP/348-523
A3QCS6_SHELP/180-317
A3QCT1_SHELP/191-362
A3QJB8_SHELP/188-344
A3QQY2_CICIN/556-744
A3RQG2_RALSO/312-415
A3RQM5_RALSO/163-297
A3RWG7_RALSO/289-451
A3RXV4_RALSO/178-348
A3RZV8_RALSO/309-479
A3S9X7_9RHOB/206-384
A3SBK0_9RHOB/154-329
A3SE99_9RHOB/165-311
A3SEA0_9RHOB/218-389
A3SFK2_9RHOB/152-317
A3SGY4_9RHOB/103-273
A3SGZ0_9RHOB/178-329
A3SGZ3_9RHOB/207-388
A3SI94_9RHOB/205-387
A3SN47_9RHOB/149-317
A3SPY5_9RHOB/212-381
A3SUU0_9RHOB/206-384
A3SWZ7_9RHOB/154-329
A3SYY3_9RHOB/165-311
A3SYY4_9RHOB/218-389
A3T0E7_9RHOB/65-230
A3T229_9RHOB/193-362
A3T281_9RHOB/178-328
A3T284_9RHOB/206-388
A3T3D4_9RHOB/169-342
A3TGW5_9MICO/164-327
A3TKS6_9MICO/184-350
A3TL90_9MICO/186-373
A3TLI9_9MICO/180-344
A3TLU7_9MICO/180-342
A3TMJ7_9MICO/188-356
A3TMK1_9MICO/181-342
A3TNM9_9MICO/177-335
A3TQ66_9MICO/193-363
A3TQE5_9MICO/46-223
A3TQF0_9MICO/68-237
A3TQG4_9MICO/187-355
A3TQT0_9MICO/197-359
A3TR18_9MICO/541-622
A3TRK6_9MICO/216-396
A3TW01_9RHOB/232-397
A3TW78_9RHOB/208-387
A3TWD7_9RHOB/247-402
A3U0G9_9RHOB/241-332
A3U1J3_9RHOB/153-328
A3U2J6_9RHOB/215-386
A3U5Z7_CROAH/133-278
A3U607_CROAH/167-339
A3U610_CROAH/175-342
A3U8I5_CROAH/177-354
A3U8J0_CROAH/156-325
A3U9T1_CROAH/188-351
A3UAK1_CROAH/151-318
A3UAK3_CROAH/173-338
A3UAX3_CROAH/189-359
A3UAX5_CROAH/124-303
A3UAX8_CROAH/183-350
A3UE54_9RHOB/230-396
A3UGG7_9RHOB/186-329
A3UI86_9RHOB/178-349
A3ULZ5_VIBSP/196-346
A3UM00_VIBSP/185-341
A3UQD3_VIBSP/91-267
A3UQU3_VIBSP/232-409
A3UQY9_VIBSP/167-327
A3UU24_VIBSP/289-459
A3V408_9RHOB/201-352
A3V698_9RHOB/425-594
A3V8H3_9RHOB/190-346
A3VAK8_9RHOB/178-347
A3VCG3_9RHOB/178-349
A3VCG4_9RHOB/189-355
A3VCG9_9RHOB/171-333
A3VD18_9RHOB/226-390
A3VDN4_9RHOB/176-340
A3VE94_9RHOB/216-378
A3VE99_9RHOB/216-373
A3VF54_9RHOB/153-291
A3VFV3_9RHOB/271-447
A3VW29_9RHOB/158-322
A3VZK7_9RHOB/210-387
A3VZP3_9RHOB/224-396
A3W0G9_9RHOB/209-377
A3W0I0_9RHOB/211-377
A3W0V4_9RHOB/166-342
A3W1Y6_9RHOB/119-276
A3W9F9_9SPHN/211-374
A3W9Y8_9SPHN/153-307
A3WDN9_9SPHN/195-366
A3WDU2_9SPHN/193-353
A3WG32_9SPHN/193-323
A3WGF9_9SPHN/181-306
A3WHA8_9SPHN/214-398
A3WIR9_9GAMM/541-711
A3WML9_9GAMM/183-352
A3WMM2_9GAMM/179-344
A3WQP6_9GAMM/170-338
A3WQP8_9GAMM/189-355
A3WRL5_9BRAD/208-384
A3WRZ0_9BRAD/167-311
A3WUD7_9BRAD/198-378
A3WVA9_9BRAD/167-321
A3WXT3_9BRAD/223-402
A3WYY7_9BRAD/189-352
A3X0G3_9BRAD/188-309
A3X0K4_9BRAD/196-355
A3X184_9BRAD/225-389
A3X3J8_9RHOB/188-336
A3X3J9_9RHOB/213-382
A3X5K4_9RHOB/230-396
A3X7P8_9RHOB/150-321
A3XA25_9RHOB/213-381
A3XD70_9RHOB/208-378
A3XGJ3_LEEBM/179-355
A3XGJ4_LEEBM/178-349
A3XGJ5_LEEBM/184-353
A3XGJ9_LEEBM/167-332
A3XGK1_LEEBM/153-319
A3XJ68_LEEBM/189-351
A3XLV9_LEEBM/170-335
A3XMX5_LEEBM/198-368
A3XP99_LEEBM/315-485
A3XQ15_LEEBM/150-314
A3XR77_LEEBM/180-346
A3XR88_LEEBM/194-339
A3XRJ9_LEEBM/192-346
A3XWM3_9VIBR/185-338
A3XWN1_9VIBR/196-346
A3XY36_9VIBR/289-459
A3XZD3_9VIBR/183-359
A3Y072_9VIBR/119-277
A3Y097_9VIBR/184-352
A3Y099_9VIBR/1011-1169
A3Y5I6_9GAMM/287-453
A3Y995_9GAMM/149-315
A3Y997_9GAMM/235-393
A3YAW2_9GAMM/261-391
A3YAX1_9GAMM/163-337
A3YAX9_9GAMM/201-362
A3YLZ6_CAMJE/160-332
A3YMK2_CAMJE/189-352
A3YMK7_CAMJE/168-335
A3YMK9_CAMJE/183-346
A3YP80_CAMJE/180-346
A3YP82_CAMJE/189-352
A3YP87_CAMJE/168-335
A3YUY4_9SYNE/65-235
A3YUY7_9SYNE/1-135
A3YUY8_9SYNE/105-273
A3YV05_9SYNE/1-96
A3YV08_9SYNE/176-352
A3YVE1_9SYNE/219-378
A3YWL1_9SYNE/191-348
A3YWR2_9SYNE/193-370
A3YWS5_9SYNE/767-943
A3YWS6_9SYNE/137-305
A3YXP4_9SYNE/1-73
A3YXT9_9SYNE/176-337
A3YXW1_9SYNE/172-273
A3Z039_9SYNE/3-72
A3Z049_9SYNE/185-346
A3Z096_9SYNE/126-285
A3Z0D1_9SYNE/201-366
A3Z125_9SYNE/206-381
A3Z173_9SYNE/238-418
A3Z1D2_9SYNE/144-297
A3Z294_9SYNE/261-428
A3Z2M4_9SYNE/1-153
A3Z2P9_9SYNE/43-138
A3Z3U1_9SYNE/246-422
A3Z3Z5_9SYNE/189-352
A3Z4C3_9SYNE/184-275
A3Z4C7_9SYNE/189-366
A3Z4C8_9SYNE/225-392
A3Z4C9_9SYNE/173-343
A3Z4D9_9SYNE/232-324
A3Z4I2_9SYNE/187-353
A3Z631_9SYNE/188-339
A3Z7J2_9SYNE/261-429
A3Z9Z5_9SYNE/147-311
A3ZA77_9SYNE/205-370
A3ZBL1_CAMJE/169-336
A3ZBL3_CAMJE/180-346
A3ZBL5_CAMJE/189-352
A3ZGM4_CAMJE/160-332
A3ZHM9_CAMJE/168-335
A3ZHN1_CAMJE/183-346
A3ZHN3_CAMJE/189-352
A3ZL73_9PLAN/200-365
A3ZL76_9PLAN/175-343
A3ZP80_9PLAN/119-285
A3ZP81_9PLAN/228-396
A3ZP82_9PLAN/186-359
A3ZP85_9PLAN/187-354
A3ZP88_9PLAN/200-367
A3ZP91_9PLAN/171-341
A3ZP92_9PLAN/198-364
A3ZQW9_9PLAN/191-360
A3ZT67_9PLAN/188-356
A3ZTZ8_9PLAN/206-379
A3ZU36_9PLAN/248-432
A3ZW48_9PLAN/22-187
A3ZWR2_9PLAN/244-413
A3ZYX3_9PLAN/291-462
A3ZZV4_9PLAN/174-348
A4A129_9PLAN/174-341
A4A131_9PLAN/248-400
A4A134_9PLAN/183-351
A4A135_9PLAN/166-327
A4A136_9PLAN/151-319
A4A140_9PLAN/293-469
A4A549_9GAMM/163-318
A4A564_9GAMM/182-350
A4A566_9GAMM/185-353
A4A6D0_9GAMM/194-350
A4A8X6_9GAMM/233-403
A4A8Y0_9GAMM/217-385
A4AA79_9GAMM/180-348
A4AAF5_9GAMM/155-308
A4ABQ1_9GAMM/196-312
A4AEL3_9ACTN/178-334
A4AGA9_9ACTN/213-376
A4AI39_9ACTN/246-372
A4AI40_9ACTN/256-382
A4AI62_9ACTN/187-356
A4AJM1_9ACTN/175-331
A4AKF7_9ACTN/187-346
A4AM69_MARSH/316-494
A4AMU1_MARSH/197-368
A4ANI2_MARSH/298-469
A4ASZ5_MARSH/186-351
A4ASZ9_MARSH/196-365
A4AT02_MARSH/197-366
A4AT03_MARSH/175-328
A4AT09_MARSH/178-344
A4B937_9GAMM/185-351
A4B938_9GAMM/181-350
A4B942_9GAMM/209-379
A4B948_9GAMM/180-348
A4BA40_9GAMM/191-360
A4BC98_9GAMM/155-329
A4BGT6_9GAMM/193-350
A4BH52_9GAMM/284-461
A4BIW3_9GAMM/159-334
A4BIY3_9GAMM/804-983
A4BIY4_9GAMM/401-471
A4BKD2_9GAMM/233-403
A4BL88_9GAMM/203-366
A4BL89_9GAMM/195-363
A4BL91_9GAMM/190-353
A4BLG7_9GAMM/187-358
A4BMB9_9GAMM/172-332
A4BMH3_9GAMM/135-319
A4BMH4_9GAMM/219-385
A4BNF3_9GAMM/190-357
A4BPR5_9GAMM/218-379
A4BPR6_9GAMM/227-389
A4BRR8_9GAMM/241-406
A4BRU1_9GAMM/403-554
A4BSJ5_9GAMM/194-364
A4BSJ6_9GAMM/209-380
A4BSJ8_9GAMM/191-361
A4BT77_9GAMM/169-342
A4BU79_9GAMM/229-402
A4BV05_9GAMM/231-401
A4BV11_9GAMM/169-337
A4BVF0_9GAMM/353-484
A4BYM2_9FLAO/202-381
A4BYM3_9FLAO/212-381
A4BYM7_9FLAO/168-333
A4BZ75_9FLAO/199-373
A4C0E5_9FLAO/219-386
A4C1F4_9FLAO/195-367
A4C330_9FLAO/137-310
A4C369_9FLAO/273-442
A4C4C5_9GAMM/320-495
A4C649_9GAMM/204-374
A4C660_9GAMM/233-398
A4C7D4_9GAMM/291-402
A4C8I3_9GAMM/195-365
A4C8I5_9GAMM/207-375
A4C8J7_9GAMM/165-284
A4CBW2_9GAMM/195-361
A4CBW3_9GAMM/170-291
A4CI05_ROBBH/197-356
A4CJX2_ROBBH/350-507
A4CKA5_ROBBH/186-351
A4CKC3_ROBBH/194-364
A4CKC4_ROBBH/178-342
A4CKC9_ROBBH/113-274
A4CKD0_ROBBH/165-336
A4CNC4_ROBBH/369-464
A4CP26_ROBBH/147-306
A4CP27_ROBBH/182-348
A4CRN9_SYNPV/194-341
A4CT74_SYNPV/193-359
A4CT95_SYNPV/182-358
A4CT96_SYNPV/246-412
A4CT97_SYNPV/186-359
A4CTA0_SYNPV/176-276
A4CTD8_SYNPV/548-624
A4CTF5_SYNPV/299-457
A4CTG9_SYNPV/172-351
A4CU17_SYNPV/261-430
A4CWK6_SYNPV/200-361
A4CWN9_SYNPV/191-352
A4CWU8_SYNPV/240-422
A4CYF9_SYNPV/295-468
A4CYG0_SYNPV/174-342
A4CYG3_SYNPV/125-305
A4E6I9_9ACTN/313-479
A4E6W4_9ACTN/269-443
A4E6Y4_9ACTN/228-385
A4E6Y5_9ACTN/187-351
A4ECX0_9ACTN/13-111
A4EDX2_9RHOB/196-333
A4EDX7_9RHOB/198-362
A4EDX9_9RHOB/202-372
A4EGE6_9RHOB/174-340
A4EHA2_9RHOB/159-326
A4EII5_9RHOB/184-347
A4EJY9_9RHOB/278-453
A4EP01_9RHOB/205-343
A4EP02_9RHOB/220-389
A4EQA4_9RHOB/220-387
A4EWL9_9RHOB/211-378
A4EYQ6_9RHOB/152-322
A4F0P0_9RHOB/206-383
A4F0S4_9RHOB/217-388
A4F2I9_PORCR/119-292
A4F2M4_PHAVU/953-1134
A4F3K9_OSCAG/197-392
A4F7J7_SACEN/181-350
A4F7K0_SACEN/197-356
A4FEH8_SACEN/178-348
A4FEI1_SACEN/177-319
A4FGK7_SACEN/188-352
A4FGL2_SACEN/174-327
A4FL32_SACEN/204-370
A4FL33_SACEN/197-296
A4FMU8_SACEN/206-375
A4FNL7_SACEN/191-355
A4FNL8_SACEN/252-418
A4FPU4_SACEN/185-343
A4FUG6_BOVIN/211-393
A4FWP0_METM5/287-449
A4FWP1_METM5/194-364
A4FX83_METM5/194-360
A4FX94_METM5/194-368
A4FZH1_METM5/158-259
A4FZH1_METM5/270-332
A4G099_METM5/171-332
A4G2M6_HERAR/153-270
A4G330_HERAR/220-381
A4G444_HERAR/171-292
A4G473_HERAR/192-355
A4G486_HERAR/185-373
A4G487_HERAR/212-381
A4G8K3_HERAR/231-348
A4GFD6_GOSHI/1-111
A4H8L9_LEIBR/304-462
A4HAV3_LEIBR/301-494
A4HJG8_LEIBR/809-934
A4HLM8_LEIBR/195-361
A4HNI6_LEIBR/269-442
A4HWZ0_LEIIN/268-436
A4I6W5_LEIIN/377-508
A4I6X8_LEIIN/686-829
A4I939_LEIIN/195-360
A4IA00_LEIIN/302-495
A4IC43_LEIIN/267-442
A4IK64_GEOTN/178-359
A4IL93_GEOTN/180-356
A4IL96_GEOTN/178-355
A4ILC6_GEOTN/170-345
A4IQ64_GEOTN/183-350
A4ISY4_GEOTN/179-343
A4ISY8_GEOTN/192-367
A4ITE0_GEOTN/178-338
A4IWK3_FRATW/241-412
A4IWP1_FRATW/180-347
A4IWP5_FRATW/180-348
A4IX45_FRATW/216-382
A4IX52_FRATW/148-310
A4IXE3_FRATW/151-327
A4J4C7_DESRM/251-347
A4J5H2_DESRM/186-355
A4J6L4_DESRM/197-363
A4J6Y0_DESRM/182-347
A4J6Z2_DESRM/196-365
A4J976_DESRM/190-352
A4J978_DESRM/347-518
A4J979_DESRM/565-744
A4JAC1_BURVG/165-325
A4JC32_BURVG/182-352
A4JC38_BURVG/303-414
A4JCT6_BURVG/166-346
A4JEW1_BURVG/165-325
A4JGF2_BURVG/165-316
A4JLN6_BURVG/188-353
A4JLN7_BURVG/193-366
A4JMD8_BURVG/230-393
A4JMD8_BURVG/617-787
A4JN71_BURVG/207-370
A4JN81_BURVG/187-351
A4JN93_BURVG/206-367
A4JQK3_BURVG/180-343
A4JQT4_BURVG/195-293
A4JQU1_BURVG/206-386
A4JRS5_BURVG/187-358
A4JT04_BURVG/214-383
A4JT06_BURVG/200-358
A4JT11_BURVG/168-339
A4JT13_BURVG/195-365
A4JT14_BURVG/209-343
A4K556_ANACO/46-227
A4KEH4_MYCTU/251-424
A4KEP0_MYCTU/193-349
A4KGD6_MYCTU/190-364
A4KHR6_MYCTU/189-350
A4KIW1_MYCTU/184-360
A4KJQ3_MYCTU/181-347
A4KKT5_MYCTU/203-372
A4KNP6_MYCTU/193-354
A4KQ75_FRATU/290-462
A4KQC7_FRATU/241-412
A4KQG0_FRATU/180-347
A4KQG3_FRATU/180-348
A4KQP3_FRATU/151-327
A4KSD2_FRATU/148-310
A4KSD8_FRATU/216-382
A4LCE1_BURPS/164-325
A4LDW2_BURPS/141-299
A4LEQ8_BURPS/231-395
A4LEQ8_BURPS/627-795
A4LFD7_BURPS/193-366
A4LFD8_BURPS/188-353
A4LJ68_BURPS/237-393
A4LJ84_BURPS/189-350
A4LJ88_BURPS/207-374
A4LN63_BURPS/165-330
A4LNU7_BURPS/207-387
A4LNV6_BURPS/195-293
A4LUL4_BURPS/165-314
A4ME64_BURPS/309-417
A4ME71_BURPS/189-359
A4MEK4_BURPS/206-360
A4MEP1_BURPS/209-382
A4MEP4_BURPS/309-475
A4MEP9_BURPS/172-336
A4MFN5_BURPS/230-396
A4MFN8_BURPS/177-324
A4MZC0_HAEIF/91-257
A4N0C5_HAEIF/278-423
A4N0M4_HAEIF/233-404
A4N5I1_HAEIF/279-450
A4N624_HAEIF/170-307
A4N6B0_HAEIF/233-404
A4N9P2_HAEIF/279-450
A4NBS3_HAEIF/170-336
A4NCE3_HAEIF/233-404
A4NDY4_HAEIF/279-450
A4NGN8_HAEIF/54-202
A4NGX4_HAEIF/169-336
A4NHH3_HAEIF/233-404
A4NIM2_HAEIF/279-450
A4NN14_HAEIF/170-336
A4NND9_HAEIF/233-404
A4NRM0_HAEIF/279-452
A4NS98_HAEIF/170-335
A4NT11_HAEIF/233-404
A4NXU3_HAEIF/26-192
A4NYI2_HAEIF/279-450
A4P0V9_HAEIF/233-404
A4Q9U6_CORGB/201-355
A4Q9V1_CORGB/193-347
A4Q9V2_CORGB/168-315
A4Q9V4_CORGB/108-271
A4QB03_CORGB/208-380
A4QBE3_CORGB/196-353
A4QD82_CORGB/209-387
A4QEP0_CORGB/175-333
A4QFQ1_CORGB/184-358
A4QHQ1_CORGB/244-403
A4R302_MAGO7/235-433
A4R4D2_MAGO7/364-549
A4R4J5_MAGO7/197-357
A4RG05_MAGO7/435-620
A4RNM7_MAGO7/1442-1571
A4RQS9_OSTLU/372-546
A4RSZ9_OSTLU/233-412
A4RV18_OSTLU/184-349
A4RY54_OSTLU/375-444
A4RZ22_OSTLU/327-470
A4RZ42_OSTLU/466-636
A4S245_OSTLU/269-448
A4S6E7_OSTLU/308-493
A4S6E9_OSTLU/741-910
A4S792_OSTLU/270-434
A4S8C2_OSTLU/474-656
A4S971_OSTLU/121-299
A4S9S4_OSTLU/72-247
A4SCP7_PROVI/181-350
A4SD28_PROVI/185-350
A4SDQ7_PROVI/190-358
A4SDY1_PROVI/183-343
A4SDY4_PROVI/86-230
A4SDY8_PROVI/197-370
A4SDZ0_PROVI/147-271
A4SDZ5_PROVI/175-344
A4SDZ6_PROVI/163-333
A4SDZ8_PROVI/160-329
A4SEW9_PROVI/169-322
A4SF24_PROVI/195-350
A4SH27_SHIDS/187-355
A4SHC1_AERS4/194-354
A4SKY1_AERS4/175-342
A4SKY2_AERS4/179-304
A4SPM9_AERS4/202-358
A4STC5_AERS4/241-399
A4SVM0_POLSQ/215-368
A4SZ86_POLSQ/206-312
A4SZX5_POLSQ/146-304
A4T185_MYCGI/190-346
A4T1C3_MYCGI/188-365
A4T1C8_MYCGI/190-363
A4T3P5_MYCGI/177-336
A4T3V0_MYCGI/194-356
A4T421_MYCGI/214-383
A4T5F8_MYCGI/201-365
A4T5G0_MYCGI/192-357
A4T5G1_MYCGI/211-382
A4T8Y1_MYCGI/186-359
A4TA43_MYCGI/187-356
A4TAH4_MYCGI/187-351
A4TBH9_MYCGI/188-364
A4TD14_MYCGI/184-345
A4TDY1_MYCGI/200-368
A4TP92_YERPP/155-315
A4TSD1_YERPP/268-437
A4TUC1_9PROT/52-222
A4TW71_9PROT/181-309
A4TXA4_9PROT/169-317
A4TXD2_9PROT/288-460
A4TYZ5_9PROT/154-318
A4U192_9PROT/174-345
A4U194_9PROT/201-365
A4U195_9PROT/207-370
A4U196_9PROT/183-344
A4U198_9PROT/177-348
A4U1A8_9PROT/185-348
A4U2P1_9PROT/220-301
A4URH2_MAIZE/392-528
A4VJN4_PSEU5/177-331
A4VKC8_PSEU5/188-352
A4VKD0_PSEU5/170-329
A4VKD3_PSEU5/212-373
A4VLF1_PSEU5/407-569
A4VR40_PSEU5/232-401
A4VR69_PSEU5/182-351
A4VTU6_STRSY/205-371
A4VTU7_STRSY/187-361
A4VV42_STRSY/285-442
A4VVV5_STRSY/182-347
A4VVW7_STRSY/126-240
A4VW46_STRSY/193-347
A4VW47_STRSY/147-310
A4W043_STRS2/52-218
A4W044_STRS2/187-361
A4W1E7_STRS2/285-442
A4W261_STRS2/182-347
A4W274_STRS2/196-365
A4W2F3_STRS2/193-347
A4W2F4_STRS2/147-310
A4W517_ENT38/230-400
A4W522_ENT38/172-339
A4W523_ENT38/184-347
A4WC82_ENT38/179-347
A4WC83_ENT38/168-329
A4WC94_ENT38/209-385
A4WCA0_ENT38/217-391
A4WCA7_ENT38/284-387
A4WHU5_PYRAR/206-381
A4WHU6_PYRAR/173-349
A4WHU9_PYRAR/179-329
A4WHW4_PYRAR/207-369
A4WHW6_PYRAR/207-392
A4WIG9_PYRAR/201-374
A4WIH2_PYRAR/221-385
A4WM12_PYRAR/295-454
A4WM15_PYRAR/262-426
A4WNI0_RHOS5/148-321
A4WPX2_RHOS5/205-382
A4WVA3_RHOS5/191-335
A4WWH1_RHOS5/205-376
A4WXL5_RHOS5/212-365
A4WY11_RHOS5/182-342
A4WY13_RHOS5/212-381
A4WY56_RHOS5/330-483
A4WZW4_RHOS5/308-479
A4X1C8_SALTO/198-361
A4X3G6_SALTO/193-359
A4X473_SALTO/208-351
A4X5S4_SALTO/194-299
A4X5S5_SALTO/204-374
A4X5V1_SALTO/190-349
A4X680_SALTO/183-347
A4X6M9_SALTO/185-349
A4X6S0_SALTO/211-378
A4X806_SALTO/154-322
A4X9X6_SALTO/181-356
A4XB15_SALTO/209-352
A4XB54_SALTO/200-369
A4XDB1_SALTO/213-368
A4XFV2_CALS8/193-363
A4XG07_CALS8/216-391
A4XIH0_CALS8/214-390
A4XJ63_CALS8/189-350
A4XK37_CALS8/260-393
A4XK81_CALS8/174-354
A4XK97_CALS8/180-349
A4XKF8_CALS8/172-342
A4XMK6_CALS8/185-343
A4XMK7_CALS8/142-315
A4XMK8_CALS8/180-351
A4XML0_CALS8/190-342
A4XPT5_PSEMY/182-351
A4XPU1_PSEMY/187-342
A4XPU3_PSEMY/186-353
A4XPW3_PSEMY/233-402
A4XQX6_PSEMY/193-358
A4XTC0_PSEMY/167-300
A4XTG6_PSEMY/216-383
A4XUL9_PSEMY/313-476
A4Y0B1_PSEMY/189-344
A4Y0B4_PSEMY/176-368
A4Y4U7_SHEPC/335-500
A4Y8H4_SHEPC/169-343
A4YD04_METS5/200-373
A4YGB2_METS5/199-361
A4YGM3_METS5/336-507
A4YH43_METS5/265-440
A4YHL3_METS5/162-328
A4YHR0_METS5/224-390
A4YHR6_METS5/170-324
A4YHT0_METS5/161-314
A4YHT3_METS5/200-345
A4YHT5_METS5/163-323
A4YPU7_BRASO/187-336
A4YQ70_BRASO/215-385
A4YQ84_BRASO/196-367
A4YQS6_BRASO/168-328
A4YQV2_BRASO/267-427
A4YVQ5_BRASO/190-352
A4YYB2_BRASO/185-356
A4YYC1_BRASO/152-326
A4YZP0_BRASO/170-289
A4Z0S2_BRASO/234-403
A4Z240_BRASO/284-446
A4Z382_BRASO/223-396
A4Z3A0_BRASO/208-361
A4Z3B1_BRASO/184-342
A4Z3C9_BRASO/196-356
A4Z3D0_BRASO/183-352
A4Z3D4_BRASO/189-362
A4Z3D6_BRASO/198-349
A4ZH02_LACHE/204-371
A4ZUE4_MEDFA/555-741
A4ZVH9_MAIZE/509-672
A4ZVI0_MAIZE/987-1143
A4ZVI1_MAIZE/984-1139
A4ZVI2_VIGUN/387-556
A4ZVI3_VIGUN/396-558
A4ZVI4_SORBI/391-553
A4ZW19_9DIPS/90-204
A4ZW20_9DIPS/84-204
A4ZW21_9DIPS/78-204
A4ZW22_9DIPS/89-204
A4ZW23_9DIPS/89-204
A4ZW24_VIBOP/79-204
A4ZW25_9DIPS/84-204
A4ZW26_9DIPS/76-204
A4ZW27_9DIPS/84-204
A4ZW28_9DIPS/84-204
A4ZW31_9DIPS/91-204
A4ZW32_9DIPS/94-204
A4ZW34_9DIPS/94-204
A4ZW35_VIBOP/94-204
A4ZW36_9DIPS/94-204
A4ZW37_9DIPS/94-204
A5ACP1_VITVI/282-462
A5AHL5_VITVI/306-411
A5AI52_VITVI/265-448
A5AJA4_VITVI/236-308
A5AJA4_VITVI/286-377
A5AR14_VITVI/366-511
A5AVK8_VITVI/382-549
A5AYQ2_VITVI/564-709
A5B219_VITVI/214-368
A5B4G2_VITVI/557-743
A5B8M2_VITVI/372-506
A5BA36_VITVI/458-641
A5BG77_VITVI/260-371
A5BLG1_VITVI/1649-1750
A5BYH7_VITVI/502-690
A5BYM6_VITVI/574-764
A5C5R2_VITVI/284-445
A5C6H7_VITVI/558-745
A5CDA6_ORITB/192-362
A5CN81_CLAM3/622-709
A5CNV7_CLAM3/166-325
A5CNV8_CLAM3/195-350
A5CP61_CLAM3/187-366
A5CP63_CLAM3/206-377
A5CPL3_CLAM3/195-354
A5CPP6_CLAM3/204-374
A5CRD9_CLAM3/216-379
A5CRE3_CLAM3/226-398
A5CRQ5_CLAM3/180-340
A5CRR1_CLAM3/184-371
A5CUI2_CLAM3/211-389
A5CVA3_CLAM3/197-368
A5CVU9_VESOH/169-331
A5CX16_VESOH/245-397
A5CYH1_PELTS/181-348
A5CZ36_PELTS/190-363
A5CZ43_PELTS/195-362
A5CZ90_PELTS/196-366
A5D1W5_PELTS/206-379
A5D2I0_PELTS/148-317
A5D386_PELTS/187-370
A5D387_PELTS/211-380
A5D3B6_PELTS/207-372
A5D3B7_PELTS/227-392
A5D4Q1_PELTS/209-391
A5D4V2_PELTS/190-370
A5D5B4_PELTS/184-355
A5D5B7_PELTS/192-365
A5DKM1_PICGU/217-378
A5DR77_PICGU/209-409
A5DR87_PICGU/339-508
A5E171_LODEL/219-385
A5E5H7_LODEL/205-407
A5E5I6_LODEL/359-530
A5EAI6_BRASB/284-441
A5EAR5_BRASB/197-367
A5EAR6_BRASB/207-377
A5EAT4_BRASB/219-388
A5EAU8_BRASB/185-343
A5EAV3_BRASB/190-350
A5EAW8_BRASB/188-347
A5EAY2_BRASB/124-288
A5EFH0_BRASB/168-328
A5EFI9_BRASB/267-426
A5EKE0_BRASB/190-352
A5EN74_BRASB/185-356
A5EN83_BRASB/152-326
A5EPP1_BRASB/169-289
A5ERY5_BRASB/275-429
A5ERY7_BRASB/188-353
A5EUH6_BRASB/324-491
A5F2Z7_VIBC3/182-341
A5F311_VIBC3/191-360
A5F3X7_VIBC3/177-344
A5F3Y2_VIBC3/278-443
A5F3Y7_VIBC3/245-415
A5FB42_FLAJ1/190-352
A5FBU9_FLAJ1/179-361
A5FCT9_FLAJ1/252-437
A5FGX5_FLAJ1/187-353
A5FGX9_FLAJ1/168-336
A5FHQ0_FLAJ1/174-340
A5FL43_FLAJ1/166-338
A5FL44_FLAJ1/189-351
A5FL46_FLAJ1/206-375
A5FN35_FLAJ1/172-343
A5FN36_FLAJ1/157-322
A5FN60_FLAJ1/185-351
A5FN63_FLAJ1/189-355
A5FN77_FLAJ1/184-342
A5FN81_FLAJ1/184-358
A5FN87_FLAJ1/182-358
A5FN98_FLAJ1/166-336
A5FNG2_FLAJ1/158-325
A5FQQ7_DEHSB/209-380
A5FQS6_DEHSB/180-351
A5FSQ9_DEHSB/202-382
A5FUH2_ACICJ/185-348
A5FV01_ACICJ/231-404
A5FV02_ACICJ/205-376
A5FV24_ACICJ/219-383
A5FV24_ACICJ/617-792
A5FV60_ACICJ/154-318
A5FV85_ACICJ/188-353
A5FV86_ACICJ/159-328
A5FV87_ACICJ/166-325
A5FW55_ACICJ/765-938
A5FWK1_ACICJ/156-318
A5FWU1_ACICJ/280-451
A5FY31_ACICJ/170-337
A5FY92_ACICJ/165-321
A5FZH4_ACICJ/215-386
A5FZH6_ACICJ/186-350
A5FZR2_ACICJ/208-382
A5G0L0_ACICJ/185-356
A5G2L7_ACICJ/181-329
A5G2N2_ACICJ/178-325
A5G2P9_ACICJ/1048-1217
A5G2P9_ACICJ/221-383
A5G2P9_ACICJ/614-789
A5G2S0_ACICJ/208-372
A5G3Z0_GEOUR/189-350
A5G3Z5_GEOUR/190-349
A5G400_GEOUR/176-343
A5G4P7_GEOUR/185-342
A5G4P8_GEOUR/229-393
A5G4Q0_GEOUR/177-348
A5G4R1_GEOUR/618-777
A5G604_GEOUR/186-339
A5G6G3_GEOUR/188-343
A5G6G5_GEOUR/175-340
A5G809_GEOUR/186-347
A5G811_GEOUR/204-358
A5G815_GEOUR/223-389
A5G816_GEOUR/197-365
A5G832_GEOUR/199-361
A5G833_GEOUR/201-363
A5G835_GEOUR/1167-1326
A5G865_GEOUR/201-368
A5GA87_GEOUR/199-387
A5GEM3_GEOUR/193-363
A5GEM6_GEOUR/180-338
A5GEM8_GEOUR/197-366
A5GEM9_GEOUR/187-355
A5GEN7_GEOUR/211-383
A5GHR3_SYNPW/189-352
A5GHX6_SYNPW/211-376
A5GHY0_SYNPW/201-376
A5GHY2_SYNPW/207-382
A5GHZ1_SYNPW/195-355
A5GHZ6_SYNPW/193-361
A5GHZ9_SYNPW/176-341
A5GI00_SYNPW/304-475
A5GI83_SYNPW/185-282
A5GI86_SYNPW/188-359
A5GI87_SYNPW/238-403
A5GI88_SYNPW/176-355
A5GJ85_SYNPW/199-361
A5GN04_SYNPW/195-318
A5GPT8_SYNPW/240-424
A5GPZ7_SYNR3/188-352
A5GQ45_SYNR3/262-412
A5GQA0_SYNR3/164-280
A5GQB0_SYNR3/197-350
A5GQB8_SYNR3/205-371
A5GQC0_SYNR3/148-268
A5GQC3_SYNR3/200-375
A5GQC7_SYNR3/201-382
A5GQE7_SYNR3/187-332
A5GQY1_SYNR3/172-332
A5GRI5_SYNR3/194-360
A5GRP0_SYNR3/178-338
A5GUZ6_SYNR3/201-362
A5GX23_SYNR3/239-425
A5HY05_CLOBH/182-349
A5HY10_CLOBH/184-351
A5I3M4_CLOBH/439-615
A5I5D7_CLOBH/195-368
A5I5D9_CLOBH/201-381
A5I5E4_CLOBH/196-372
A5I6H7_CLOBH/176-345
A5I6H8_CLOBH/183-353
A5I6I0_CLOBH/211-384
A5I6I2_CLOBH/166-337
A5I7W0_CLOBH/209-357
A5ICC8_LEGPC/196-365
A5IEE1_LEGPC/293-398
A5II87_LEGPC/152-316
A5IJ28_THEP1/275-405
A5IJ41_THEP1/184-349
A5IJF3_THEP1/194-364
A5IJG3_THEP1/212-379
A5IK27_THEP1/207-383
A5IMX4_THEP1/206-406
A5IP00_STAA9/201-364
A5IQB8_STAA9/305-472
A5IQB9_STAA9/309-475
A5ISY8_STAA9/182-349
A5IW75_STAA9/311-461
A5J4L2_BURMA/231-395
A5J4L2_BURMA/627-795
A5J5F7_BURMA/165-330
A5J6Z9_BURMA/207-374
A5J703_BURMA/189-350
A5J718_BURMA/224-380
A5J7E1_BURMA/165-314
A5J7J6_BURMA/230-396
A5J7J9_BURMA/177-325
A5J8B5_BURMA/309-417
A5J8C1_BURMA/189-359
A5J8M5_BURMA/209-382
A5J8M8_BURMA/313-481
A5J8N3_BURMA/91-256
A5JBB4_BURMA/207-387
A5KDX3_PLAVS/199-362
A5KFW3_CAMJE/184-346
A5KFW5_CAMJE/169-336
A5KIM3_9FIRM/213-383
A5KL24_9FIRM/285-457
A5KMM7_9FIRM/185-353
A5KS35_9BACT/198-365
A5KS36_9BACT/221-383
A5KS64_9BACT/4-61
A5KSA9_9BACT/668-823
A5KSB2_9BACT/195-365
A5KSB3_9BACT/244-411
A5KSB6_9BACT/225-395
A5KSI0_9BACT/7-164
A5KSW0_9BACT/198-352
A5KSX5_9BACT/174-339
A5KTG6_9BACT/171-342
A5KTG8_9BACT/128-298
A5KXS0_9GAMM/185-337
A5KXS5_9GAMM/206-355
A5KZQ5_9GAMM/209-382
A5KZT4_9GAMM/167-337
A5KZW1_9GAMM/170-335
A5L1D0_9GAMM/299-459
A5L2N7_9GAMM/183-359
A5L962_STRPN/1-119
A5LD93_STRPN/149-315
A5LD94_STRPN/193-363
A5LEU1_STRPN/186-353
A5LEX9_STRPN/281-449
A5LJ42_STRPN/1-146
A5LMF9_STRPN/149-316
A5LMG0_STRPN/193-363
A5LML0_STRPN/281-449
A5LN94_STRPN/312-477
A5LNE5_STRPN/1-148
A5LSR9_STRPN/1-146
A5LTM1_STRPN/186-353
A5LVZ2_STRPN/193-363
A5LVZ3_STRPN/149-318
A5LWN2_STRPN/281-449
A5LX42_STRPN/171-335
A5LX48_STRPN/125-287
A5LY78_STRPN/1-119
A5LYT5_STRPN/174-338
A5M0T7_STRPN/186-353
A5M2I4_STRPN/149-315
A5M2I5_STRPN/193-363
A5M2N7_STRPN/281-449
A5M582_STRPN/1-146
A5M7X1_STRPN/1-126
A5MAI5_STRPN/2-173
A5MB45_STRPN/149-316
A5MB46_STRPN/193-363
A5MDH0_STRPN/1-146
A5MEB2_STRPN/281-449
A5MEG4_STRPN/193-363
A5MEG5_STRPN/149-316
A5MGF4_STRPN/176-343
A5ML67_STRPN/29-196
A5MMJ7_STRPN/186-353
A5MQE2_STRPN/281-449
A5MQZ2_STRPN/149-316
A5MQZ3_STRPN/193-363
A5MRS5_STRPN/1-119
A5MSF3_STRPN/204-370
A5MSY2_STRPN/186-353
A5MTU7_STRPN/149-315
A5MTU8_STRPN/193-363
A5MXM9_STRPN/281-449
A5N226_CLOK5/176-345
A5N238_CLOK5/199-370
A5N3M0_CLOK5/191-351
A5N3N0_CLOK5/179-349
A5N940_CLOK5/196-365
A5P6L9_9SPHN/222-405
A5P7W2_9SPHN/177-338
A5P9Q0_9SPHN/185-327
A5PBT1_9SPHN/202-341
A5PDB4_9SPHN/195-360
A5PDQ4_9SPHN/90-249
A5PE03_9SPHN/148-311
A5TDX8_BURMA/172-336
A5TDY3_BURMA/309-477
A5TDY7_BURMA/209-382
A5TEY6_BURMA/189-359
A5TEZ2_BURMA/309-417
A5THG7_BURMA/165-330
A5TJ08_BURMA/164-322
A5TKG2_BURMA/164-325
A5TNC7_BURMA/231-395
A5TNC7_BURMA/627-795
A5TPF6_BURMA/207-374
A5TPG0_BURMA/189-350
A5TPH3_BURMA/224-380
A5TQ58_BURMA/165-314
A5TQA7_BURMA/230-396
A5TQB0_BURMA/177-325
A5TTX0_FUSNP/201-370
A5TWN8_FUSNP/264-440
A5TYV0_MYCTA/193-354
A5TZT7_MYCTA/193-349
A5U1R0_MYCTA/190-364
A5U4L5_MYCTA/184-360
A5U5W1_MYCTA/181-347
A5U745_MYCTA/203-372
A5U9U4_HAEIE/159-307
A5UBH7_HAEIE/170-336
A5UE82_HAEIE/232-403
A5UFD4_HAEIG/112-279
A5UH56_HAEIG/1-82
A5UHE4_HAEIG/233-404
A5ULG3_METS3/181-344
A5UMU9_METS3/314-475
A5UQF2_ROSS1/200-358
A5UQM7_ROSS1/230-400
A5UR47_ROSS1/200-372
A5URE2_ROSS1/187-352
A5URK6_ROSS1/216-380
A5URK7_ROSS1/183-345
A5URL5_ROSS1/148-336
A5US71_ROSS1/199-367
A5US86_ROSS1/304-476
A5USA3_ROSS1/206-378
A5USA8_ROSS1/189-359
A5UTH0_ROSS1/182-348
A5UTR9_ROSS1/226-394
A5UU07_ROSS1/165-352
A5UV78_ROSS1/189-362
A5UVA6_ROSS1/187-359
A5UVG5_ROSS1/284-384
A5UVR5_ROSS1/184-346
A5UVU6_ROSS1/221-394
A5UVU7_ROSS1/186-353
A5UVV4_ROSS1/178-341
A5UVV5_ROSS1/193-361
A5UW44_ROSS1/223-322
A5UW76_ROSS1/189-351
A5UW84_ROSS1/175-330
A5UWA1_ROSS1/219-354
A5UWC1_ROSS1/175-339
A5UWK8_ROSS1/216-390
A5UWP8_ROSS1/1040-1198
A5UWP8_ROSS1/649-810
A5UX56_ROSS1/205-371
A5UX57_ROSS1/212-388
A5UXH0_ROSS1/206-380
A5UXY0_ROSS1/180-343
A5UXY1_ROSS1/192-358
A5UYJ0_ROSS1/182-351
A5UYM5_ROSS1/469-655
A5UYM6_ROSS1/222-388
A5UYX7_ROSS1/230-397
A5UZ86_ROSS1/200-363
A5UZA7_ROSS1/206-374
A5UZE4_ROSS1/203-364
A5UZE5_ROSS1/191-356
A5V0I6_ROSS1/194-341
A5V0L5_ROSS1/489-659
A5V0L6_ROSS1/446-618
A5V0N5_ROSS1/177-347
A5V117_ROSS1/168-327
A5V119_ROSS1/251-414
A5V122_ROSS1/256-355
A5V153_ROSS1/189-358
A5V156_ROSS1/200-363
A5V157_ROSS1/218-371
A5V1G3_ROSS1/188-351
A5V1J4_ROSS1/202-369
A5V1L7_ROSS1/178-343
A5V1M5_ROSS1/187-357
A5V207_ROSS1/167-336
A5V276_SPHWW/174-306
A5V4N0_SPHWW/193-356
A5V5P3_SPHWW/194-352
A5V6A4_SPHWW/224-388
A5V7A2_SPHWW/240-407
A5V7A9_SPHWW/205-367
A5V7B0_SPHWW/189-356
A5V8W9_SPHWW/230-326
A5V987_SPHWW/189-348
A5V9G9_SPHWW/194-375
A5V9N7_SPHWW/182-349
A5V9N9_SPHWW/52-213
A5V9R1_SPHWW/205-378
A5VB65_SPHWW/209-378
A5VC21_SPHWW/250-417
A5VC22_SPHWW/210-360
A5VCY1_SPHWW/210-370
A5VDI2_SPHWW/202-381
A5VDI8_SPHWW/679-827
A5VDJ5_SPHWW/232-392
A5VDJ6_SPHWW/412-574
A5VFU2_SPHWW/202-381
A5VHN1_LACRD/317-487
A5VHN2_LACRD/313-481
A5VKY9_LACRD/304-480
A5VL55_LACRD/150-316
A5VL56_LACRD/193-362
A5VL95_LACRD/166-329
A5VP87_BRUO2/181-341
A5VRN4_BRUO2/158-329
A5VUA3_BRUO2/236-386
A5VUA4_BRUO2/196-357
A5VUB1_BRUO2/225-389
A5VXD1_PSEP1/182-351
A5VYK7_PSEP1/192-358
A5W1D6_PSEP1/322-474
A5W3K0_PSEP1/226-389
A5W8L6_PSEP1/187-344
A5W9W0_PSEP1/234-403
A5W9X0_PSEP1/178-347
A5W9X5_PSEP1/181-349
A5WBZ8_PSYWF/189-354
A5WBZ9_PSYWF/185-366
A5WC08_PSYWF/200-370
A5WE37_PSYWF/244-412
A5WGD8_PSYWF/185-352
A5WIT1_MYCTF/193-354
A5WJS1_MYCTF/193-349
A5WLP0_MYCTF/190-364
A5WN78_MYCTF/189-350
A5WPF8_MYCTF/184-360
A5WQL7_MYCTF/181-347
A5WRT6_MYCTF/203-372
A5WZ54_ECOLX/181-347
A5WZ58_ECOLX/214-384
A5X4A1_9POAL/30-94
A5X4A2_9POAL/30-94
A5X4A3_9POAL/30-94
A5X4A4_9POAL/30-94
A5X4A5_9POAL/30-94
A5X4A8_9POAL/37-94
A5X4A9_9POAL/41-95
A5XGK1_BURMA/164-325
A5XHS7_BURMA/164-322
A5XME7_BURMA/207-387
A5XMX5_BURMA/164-322
A5XQ63_BURMA/164-325
A5XRF0_BURMA/165-330
A5XSY2_BURMA/207-374
A5XSY6_BURMA/189-350
A5XT01_BURMA/237-393
A5XTC0_BURMA/165-314
A5XTH4_BURMA/230-396
A5XTH7_BURMA/177-325
A5XU98_BURMA/309-417
A5XUA4_BURMA/189-359
A5XUL3_BURMA/209-382
A5XUL7_BURMA/313-481
A5XUM2_BURMA/91-256
A5Y2W9_SORBI/536-722
A5Y2X0_SORBI/536-722
A5Y2Y0_SORBI/536-722
A5Y2Y1_SORBI/536-722
A5Y2Y4_SORBI/536-722
A5Y2Y5_SORBI/536-722
A5Y2Y6_SORBI/536-722
A5Y2Y7_SORBI/522-708
A5Y2Z1_SORBI/536-722
A5Y362_SORBI/388-548
A5Y363_SORBI/388-548
A5Y364_SORBI/388-548
A5Y365_SORBI/388-548
A5Y366_SORBI/389-548
A5Y369_SORBI/388-548
A5Y372_SORBI/388-548
A5Y374_SORBI/388-548
A5Y377_SORBI/388-548
A5Y378_SORBI/388-548
A5Y380_SORBI/388-548
A5Y3C9_SORBI/4-89
A5Y3E3_SORBI/1-66
A5Y3E6_SORBI/3-88
A5Y3T9_SORBI/38-203
A5Y3U0_SORBI/38-203
A5Y3U5_SORBI/38-203
A5Y7V7_SALET/186-353
A5YSN7_9EURY/215-374
A5YTU4_STROR/170-340
A5YTW2_STROR/171-341
A5Z6L4_9FIRM/285-456
A5Z705_9FIRM/223-381
A5Z706_9FIRM/181-360
A5Z761_9FIRM/643-800
A5ZC68_9BACE/209-386
A5ZCU4_9BACE/162-337
A5ZCU5_9BACE/163-328
A5ZCU8_9BACE/208-372
A5ZDE8_9BACE/188-361
A5ZDE9_9BACE/171-331
A5ZDF5_9BACE/121-284
A5ZDP8_9BACE/178-345
A5ZDQ7_9BACE/211-371
A5ZDR1_9BACE/200-361
A5ZEC1_9BACE/111-273
A5ZEC2_9BACE/229-398
A5ZF95_9BACE/189-355
A5ZFA4_9BACE/184-345
A5ZG74_9BACE/232-395
A5ZI19_9BACE/178-345
A5ZJK3_9BACE/224-392
A5ZM18_9FIRM/620-770
A5ZNE4_9FIRM/385-464
A5ZPC9_9FIRM/282-452
A5ZRE5_9FIRM/254-423
A5ZUW9_9FIRM/189-353
A5ZUX0_9FIRM/162-329
A5ZUX3_9FIRM/188-347
A6A3Z7_VIBCH/191-360
A6A402_VIBCH/182-341
A6A4B5_VIBCH/289-463
A6A4L4_VIBCH/232-405
A6A5R9_VIBCH/174-343
A6A983_VIBCH/289-463
A6AC37_VIBCH/181-341
A6AC39_VIBCH/191-360
A6AC42_VIBCH/191-357
A6ADW1_VIBCH/207-380
A6AFB1_VIBCH/170-336
A6AI26_VIBCH/2-167
A6AJH3_VIBHA/167-326
A6AJH6_VIBHA/167-297
A6ALV8_VIBHA/189-351
A6ALW3_VIBHA/185-349
A6ALW4_VIBHA/181-348
A6ALW5_VIBHA/165-319
A6ASI7_VIBHA/172-338
A6ATX3_VIBHA/159-321
A6ATZ3_VIBHA/236-399
A6AX82_VIBPA/175-296
A6AX85_VIBPA/165-327
A6AYN5_VIBPA/171-320
A6AYN6_VIBPA/181-348
A6AYN7_VIBPA/185-349
A6AYP3_VIBPA/190-360
A6B4G2_VIBPA/295-465
A6B692_VIBPA/209-388
A6B761_VIBPA/232-404
A6BDT0_9FIRM/285-457
A6BH29_9FIRM/387-549
A6BH32_9FIRM/167-332
A6BH34_9FIRM/183-350
A6BHY0_9FIRM/199-379
A6BIF9_9FIRM/176-337
A6BIG0_9FIRM/176-320
A6BIH1_9FIRM/185-357
A6BN37_YERPE/155-315
A6BW73_YERPE/232-401
A6BWU6_YERPE/284-454
A6BZU7_9PLAN/293-469
A6C1K7_9PLAN/170-337
A6C437_9PLAN/175-350
A6C717_9PLAN/190-356
A6C8B1_9PLAN/181-351
A6C8F4_9PLAN/187-355
A6CBS9_9PLAN/164-279
A6CBT6_9PLAN/221-391
A6CBT8_9PLAN/187-354
A6CET6_9PLAN/183-361
A6CEV7_9PLAN/161-320
A6CFH1_9PLAN/244-411
A6CFQ3_9PLAN/174-344
A6CFW0_9PLAN/268-448
A6CI76_9BACI/140-308
A6CLL8_9BACI/178-338
A6CLM1_9BACI/187-354
A6CM68_9BACI/278-453
A6CNU9_9BACI/576-741
A6CP39_9BACI/162-332
A6CP41_9BACI/216-385
A6CRX1_9BACI/184-351
A6CYM5_9VIBR/213-372
A6CZQ1_9VIBR/213-408
A6D0F0_9VIBR/179-345
A6D0F1_9VIBR/178-344
A6D0H6_9VIBR/237-406
A6D5L0_9VIBR/166-359
A6D674_9VIBR/191-348
A6D680_9VIBR/170-327
A6D7J3_9VIBR/290-467
A6DCL6_9PROT/154-321
A6DDZ7_9PROT/190-352
A6DDZ8_9PROT/163-329
A6DE02_9PROT/164-314
A6DE47_9PROT/1-106
A6DEI8_9PROT/267-377
A6DEM5_9PROT/176-348
A6DEM8_9PROT/183-379
A6DEM9_9PROT/75-252
A6DHF0_9BACT/181-352
A6DHF8_9BACT/214-381
A6DJF7_9BACT/208-374
A6DJH1_9BACT/215-388
A6DJH2_9BACT/184-353
A6DLB9_9BACT/192-378
A6DQH0_9BACT/199-369
A6DSJ4_9BACT/193-362
A6DT07_9BACT/178-331
A6DT08_9BACT/173-352
A6DTK3_9BACT/194-361
A6DVH9_9RHOB/202-377
A6DVM0_9RHOB/213-379
A6DWX0_9RHOB/210-387
A6DXQ0_9RHOB/356-513
A6DZI4_9RHOB/225-396
A6E0E7_9RHOB/163-329
A6E5X2_9RHOB/613-774
A6E6L0_9SPHI/274-448
A6E8K0_9SPHI/181-345
A6E8K5_9SPHI/184-346
A6E8K9_9SPHI/175-334
A6E8L3_9SPHI/209-376
A6EB20_9SPHI/175-341
A6EBM6_9SPHI/171-341
A6EBN3_9SPHI/173-331
A6EBN6_9SPHI/196-364
A6EBN8_9SPHI/172-338
A6EBZ6_9SPHI/226-396
A6EEK7_9SPHI/176-335
A6EFI9_9SPHI/186-349
A6EGZ6_9SPHI/134-294
A6EGZ7_9SPHI/178-359
A6EI38_9SPHI/192-341
A6EI39_9SPHI/177-352
A6EJI7_9SPHI/184-351
A6ELB7_9BACT/181-352
A6EPC6_9BACT/167-337
A6ET44_9BACT/174-343
A6ETH8_9BACT/1-128
A6ETI0_9BACT/172-337
A6ETI1_9BACT/172-342
A6ETI4_9BACT/177-338
A6ETI5_9BACT/191-361
A6ETS6_9BACT/189-351
A6ETX0_9BACT/156-318
A6ETX4_9BACT/187-349
A6ETX5_9BACT/170-341
A6ETX8_9BACT/195-370
A6ETY0_9BACT/169-338
A6ETY4_9BACT/205-373
A6ETY8_9BACT/167-354
A6EUW5_9ALTE/177-345
A6EVU5_9ALTE/128-306
A6EWU2_9ALTE/171-338
A6EWX0_9ALTE/178-344
A6EWX9_9ALTE/186-357
A6EWY1_9ALTE/182-347
A6EXS1_9ALTE/304-482
A6F1H7_9ALTE/1-150
A6F2C0_9ALTE/214-378
A6F3X0_9ALTE/542-711
A6F4N7_9ALTE/178-352
A6F4N8_9ALTE/162-320
A6F4P4_9ALTE/213-364
A6F678_9GAMM/211-386
A6F695_9GAMM/192-356
A6F696_9GAMM/147-311
A6F9A3_9GAMM/230-406
A6FAJ2_9GAMM/190-363
A6FB06_9GAMM/189-356
A6FBE7_9GAMM/170-338
A6FD53_9GAMM/207-379
A6FEB7_9GAMM/303-476
A6FFQ3_9GAMM/323-501
A6FH22_9GAMM/219-386
A6FH23_9GAMM/217-387
A6FJG6_9GAMM/177-337
A6FJP7_9GAMM/182-346
A6FK13_9RHOB/181-348
A6FK16_9RHOB/173-333
A6FK17_9RHOB/209-376
A6FK32_9RHOB/1-72
A6FQW8_9RHOB/148-323
A6FU52_9RHOB/206-387
A6FUY9_9RHOB/183-354
A6FUZ5_9RHOB/202-366
A6FUZ8_9RHOB/201-358
A6FUZ9_9RHOB/189-353
A6FWB3_9RHOB/165-333
A6FX63_9DELT/209-362
A6G2P4_9DELT/190-337
A6GEY7_9DELT/190-359
A6GFB7_9DELT/221-397
A6GLX4_9BURK/195-355
A6GM08_9BURK/2-80
A6GM09_9BURK/158-325
A6GMC9_9BURK/868-1037
A6GPW1_9BURK/218-387
A6GQB2_9BURK/200-332
A6GQK7_9BURK/141-300
A6GXP2_FLAPJ/189-351
A6GY60_FLAPJ/193-367
A6GZ06_FLAPJ/165-331
A6GZ07_FLAPJ/185-353
A6GZ12_FLAPJ/181-357
A6GZ22_FLAPJ/228-400
A6GZ25_FLAPJ/192-373
A6H025_FLAPJ/186-350
A6H031_FLAPJ/152-276
A6H033_FLAPJ/154-347
A6H0Q6_FLAPJ/178-346
A6H138_FLAPJ/158-326
A6KY83_BACV8/204-364
A6KY88_BACV8/192-368
A6KYS1_BACV8/181-339
A6KYS2_BACV8/227-397
A6KZ96_BACV8/210-373
A6L139_BACV8/189-352
A6L140_BACV8/180-349
A6L2Z1_BACV8/155-326
A6L2Z4_BACV8/220-385
A6L2Z5_BACV8/186-352
A6L3P5_BACV8/178-342
A6L3Q0_BACV8/151-309
A6L3Q3_BACV8/244-346
A6L411_BACV8/233-395
A6L5V3_BACV8/176-341
A6L764_BACV8/171-344
A6L766_BACV8/122-290
A6L769_BACV8/240-396
A6L7B0_BACV8/205-366
A6L7B4_BACV8/193-358
A6L7B5_BACV8/196-358
A6L7B6_BACV8/181-290
A6L7B7_BACV8/210-373
A6L7C0_BACV8/182-350
A6L7F7_BACV8/188-353
A6L7F8_BACV8/177-341
A6L814_PARD8/185-346
A6L820_PARD8/173-334
A6L8I2_PARD8/236-398
A6L951_PARD8/188-356
A6L9I3_PARD8/192-352
A6L9I7_PARD8/206-381
A6LBH7_PARD8/188-350
A6LBV0_PARD8/182-348
A6LBV3_PARD8/186-353
A6LC12_PARD8/220-380
A6LC13_PARD8/180-339
A6LCC2_PARD8/186-333
A6LCC3_PARD8/176-335
A6LD15_PARD8/190-356
A6LE23_PARD8/190-345
A6LE24_PARD8/143-301
A6LE33_PARD8/220-394
A6LFM5_PARD8/185-354
A6LFM9_PARD8/228-397
A6LFN0_PARD8/162-329
A6LFR4_PARD8/190-354
A6LFR5_PARD8/165-330
A6LG22_PARD8/215-389
A6LGQ8_PARD8/219-394
A6LGX2_PARD8/195-358
A6LGX4_PARD8/169-336
A6LGX8_PARD8/190-355
A6LJY0_THEM4/255-351
A6LJY2_THEM4/199-369
A6LJY3_THEM4/211-383
A6LKC9_THEM4/265-396
A6LKC9_THEM4/722-843
A6LKE9_THEM4/228-397
A6LLQ4_THEM4/271-448
A6LLX3_THEM4/189-352
A6LNN9_THEM4/210-411
A6LNQ5_THEM4/211-413
A6LP05_THEM4/206-381
A6LQE0_CLOB8/182-350
A6LQE4_CLOB8/181-350
A6LS42_CLOB8/195-362
A6LWL1_CLOB8/163-333
A6M2A4_CLOB8/225-395
A6M2J1_CLOB8/159-308
A6M2J1_CLOB8/632-812
A6M2K8_CLOB8/207-373
A6M2L0_CLOB8/194-362
A6M2L3_CLOB8/168-332
A6M9B7_ECOLX/169-331
A6M9C4_ECOLX/188-350
A6M9D7_ECOLX/83-244
A6MEZ9_ECOLX/172-343
A6MF02_ECOLX/179-344
A6MF03_ECOLX/183-354
A6MWA9_STRPN/177-345
A6MWB0_STRPN/177-345
A6MWB1_STRPN/177-345
A6MZV1_ORYSI/1-141
A6N388_ARTOX/1-147
A6N837_PINTA/560-745
A6NPS2_9BACE/176-339
A6NRR4_9BACE/188-358
A6NTT6_9BACE/182-351
A6NX55_9BACE/285-446
A6P0U1_9BACE/448-615
A6P0X2_9BACE/184-348
A6Q3I9_NITSB/288-453
A6Q4T3_NITSB/180-345
A6Q4U3_NITSB/215-392
A6Q4V2_NITSB/188-345
A6Q4Z0_NITSB/147-303
A6Q4Z1_NITSB/171-339
A6Q6E9_SULNB/222-374
A6Q6F1_SULNB/170-342
A6Q729_SULNB/335-510
A6Q729_SULNB/775-956
A6Q745_SULNB/196-361
A6Q746_SULNB/192-351
A6Q9R3_SULNB/287-465
A6Q9R5_SULNB/263-433
A6QAF8_SULNB/184-364
A6QAH1_SULNB/195-395
A6QAH3_SULNB/165-339
A6QDB4_STAAE/201-364
A6QDE6_STAAE/212-382
A6QEL6_STAAE/305-472
A6QEL7_STAAE/309-475
A6QFP6_STAAE/304-473
A6QH09_STAAE/182-349
A6QKD7_STAAE/312-461
A6QSG2_AJECN/246-440
A6QXM8_AJECN/191-360
A6R7D0_AJECN/372-559
A6R9I5_AJECN/474-654
A6RBU7_AJECN/1390-1562
A6RIR7_BOTFB/218-307
A6RJ30_BOTFB/1508-1678
A6RSN2_BOTFB/1-157
A6RXF1_BOTFB/209-399
A6S5G0_BOTFB/1454-1628
A6SIR9_BOTFB/201-360
A6SUC1_JANMA/133-275
A6SVN4_JANMA/211-381
A6T0A3_JANMA/214-380
A6T0A4_JANMA/185-353
A6T0E0_JANMA/169-293
A6T285_JANMA/248-402
A6T763_KLEP7/812-983
A6TBF4_KLEP7/170-329
A6TFM0_KLEP7/192-339
A6TFM1_KLEP7/186-346
A6TFM3_KLEP7/245-400
A6TJS0_ALKMQ/212-384
A6TJS6_ALKMQ/188-357
A6TTQ1_ALKMQ/211-306
A6TTR2_ALKMQ/184-349
A6TXR5_STAA2/201-364
A6TZ41_STAA2/305-472
A6TZ42_STAA2/309-475
A6U1S7_STAA2/182-349
A6U532_STAA2/311-461
A6U7S7_SINMW/188-356
A6U8X1_SINMW/155-318
A6U8X2_SINMW/154-318
A6U8X3_SINMW/153-328
A6UD42_SINMW/279-456
A6UGC1_SINMW/195-352
A6UGP8_SINMW/138-284
A6UHF1_SINMW/280-452
A6UHN1_SINMW/226-385
A6UHN2_SINMW/219-365
A6UI86_SINMW/186-351
A6UI87_SINMW/217-386
A6UI95_SINMW/212-378
A6UIA3_SINMW/190-356
A6UIA5_SINMW/178-339
A6UIB7_SINMW/215-389
A6UIM2_SINMW/230-401
A6UIM5_SINMW/220-392
A6UIN2_SINMW/203-380
A6UIN4_SINMW/677-839
A6UJ53_SINMW/165-326
A6UL80_SINMW/206-357
A6UL82_SINMW/172-335
A6UL83_SINMW/173-346
A6UNN7_METVS/206-376
A6UNN9_METVS/197-370
A6UP97_METVS/171-342
A6UPT7_METVS/194-364
A6UPT8_METVS/293-450
A6UR80_METVS/175-335
A6USX8_META3/269-455
A6USX9_META3/194-364
A6UT24_META3/177-343
A6UU08_META3/181-350
A6UU09_META3/189-376
A6UU44_META3/186-377
A6UU45_META3/187-361
A6V2K4_PSEA7/169-315
A6V316_PSEA7/303-474
A6V5M7_PSEA7/194-342
A6V5N0_PSEA7/182-367
A6VAD7_PSEA7/191-357
A6VAX9_PSEA7/184-342
A6VDA7_PSEA7/232-402
A6VDC3_PSEA7/181-345
A6VDC9_PSEA7/182-351
A6VER3_PSEA7/182-346
A6VER4_PSEA7/192-352
A6VER5_PSEA7/265-420
A6VET2_PSEA7/332-427
A6VET3_PSEA7/323-443
A6VGN0_METM7/194-364
A6VGN1_METM7/289-450
A6VI79_METM7/171-332
A6VJ02_METM7/217-389
A6VKE2_ACTSZ/195-368
A6VKE3_ACTSZ/209-381
A6VKI9_ACTSZ/199-361
A6VKJ0_ACTSZ/173-346
A6VLQ2_ACTSZ/175-323
A6VM52_ACTSZ/230-401
A6VTG0_MARMS/183-354
A6VTJ9_MARMS/204-365
A6VVA4_MARMS/182-352
A6VY59_MARMS/184-362
A6W105_MARMS/157-322
A6W3W9_KINRD/203-357
A6W3X0_KINRD/174-342
A6W3X2_KINRD/198-349
A6W4X8_KINRD/205-371
A6W5E5_KINRD/202-370
A6W6E1_KINRD/190-356
A6W6V4_KINRD/179-331
A6W6W1_KINRD/202-368
A6W6W3_KINRD/201-374
A6W927_KINRD/188-348
A6W9Q1_KINRD/182-341
A6WBS9_KINRD/224-393
A6WC25_KINRD/189-374
A6WCI7_KINRD/177-347
A6WCJ5_KINRD/189-356
A6WCR7_KINRD/185-341
A6WD18_KINRD/188-364
A6WDK1_KINRD/203-371
A6WEA6_KINRD/193-349
A6WET9_KINRD/195-361
A6WGG4_KINRD/186-348
A6WKY6_SHEB8/346-503
A6WQD6_SHEB8/188-358
A6WQD7_SHEB8/174-333
A6WUF7_SHEB8/180-340
A6WUF8_SHEB8/193-361
A6WUG0_SHEB8/185-345
A6WVI6_OCHA4/473-555
A6WVW8_OCHA4/232-390
A6WVW9_OCHA4/188-354
A6WZH3_OCHA4/144-315
A6X0R7_OCHA4/169-297
A6X1W6_OCHA4/194-358
A6X4C6_OCHA4/226-385
A6X4C7_OCHA4/191-358
A6X4D6_OCHA4/173-337
A6X4I1_OCHA4/228-402
A6X4I4_OCHA4/222-393
A6X4J1_OCHA4/202-381
A6X4J3_OCHA4/670-840
A6XJR2_COFCA/480-668
A6XSU6_VIBCH/289-463
A6XTK7_VIBCH/191-360
A6XTL2_VIBCH/182-341
A6XVI4_VIBCH/184-350
A6XVK9_VIBCH/515-615
A6XVM4_VIBCH/232-405
A6YIB0_STRPN/177-345
A6ZEA3_BETVU/557-743
A6ZL55_YEAS7/251-429
A6ZS30_YEAS7/292-481
A6ZUB1_YEAS7/203-412
A7A4S4_BIFAD/198-364
A7A5X8_BIFAD/246-432
A7A6R2_BIFAD/191-317
A7AB11_9PORP/4-110
A7AC56_9PORP/231-396
A7ACD8_9PORP/201-371
A7ACU1_9PORP/192-368
A7ACU6_9PORP/204-364
A7AEW4_9PORP/160-331
A7AEW6_9PORP/187-352
A7AEW9_9PORP/169-349
A7AEX4_9PORP/221-384
A7AGU0_9PORP/174-342
A7AGU5_9PORP/176-351
A7AHH9_9PORP/182-347
A7AHI0_9PORP/221-383
A7AJ41_9PORP/209-374
A7AJ43_9PORP/175-332
A7AJ44_9PORP/177-342
A7AJ53_9PORP/117-290
A7AKG3_9PORP/149-305
A7AKG5_9PORP/163-327
A7APD2_BABBO/148-316
A7AYB5_RUMGN/289-463
A7B2Q2_RUMGN/164-323
A7B2Q7_RUMGN/178-346
A7B2Q9_RUMGN/189-358
A7B2R1_RUMGN/184-351
A7B2R3_RUMGN/210-377
A7B4B2_RUMGN/175-342
A7B4B9_RUMGN/190-355
A7B4C2_RUMGN/210-384
A7B5V1_RUMGN/207-376
A7B7F3_RUMGN/333-508
A7B935_9ACTO/177-344
A7BCN7_9ACTO/200-385
A7BCP4_9ACTO/178-344
A7BE29_9ACTO/205-400
A7BEF9_9ACTO/185-351
A7BEG0_9ACTO/197-364
A7BEG7_9ACTO/202-371
A7BQ51_9GAMM/212-302
A7BQ57_9GAMM/178-346
A7BQC1_9GAMM/156-316
A7BQC2_9GAMM/186-367
A7BQK0_9GAMM/189-357
A7BRC2_9GAMM/288-399
A7BUY6_9GAMM/69-230
A7BW05_9GAMM/187-348
A7C0V5_9GAMM/146-327
A7C386_9GAMM/197-366
A7C4W7_9GAMM/107-277
A7E1U0_PIG/212-393
A7EAY7_SCLS1/209-405
A7EDJ3_SCLS1/1437-1611
A7EFH1_SCLS1/219-346
A7EGM9_SCLS1/124-296
A7EXL1_SCLS1/177-337
A7F022_SCLS1/306-485
A7FCU0_YERP3/232-401
A7FL74_YERP3/155-315
A7FPQ3_CLOB1/201-381
A7FPQ4_CLOB1/196-372
A7FPV8_CLOB1/195-368
A7FQD7_CLOB1/182-349
A7FQE2_CLOB1/184-351
A7FSV0_CLOB1/3-132
A7FVE3_CLOB1/439-615
A7FY45_CLOB1/176-345
A7FY46_CLOB1/183-353
A7FY48_CLOB1/211-384
A7FY50_CLOB1/166-337
A7FZE5_CLOB1/209-357
A7G2F9_CLOBH/3-132
A7G9L1_CLOBL/182-349
A7G9L6_CLOBL/184-351
A7GF35_CLOBL/381-557
A7GHW4_CLOBL/176-345
A7GHW5_CLOBL/183-353
A7GHW7_CLOBL/211-384
A7GHW9_CLOBL/167-337
A7GJI1_CLOBL/209-367
A7GN73_BACCN/184-351
A7GNI6_BACCN/183-350
A7GNI7_BACCN/260-358
A7GQD4_BACCN/177-355
A7GQD8_BACCN/180-356
A7GVG1_BACCN/177-343
A7GWU2_CAMC5/165-338
A7GWU6_CAMC5/169-341
A7GWW2_CAMC5/167-330
A7GWW3_CAMC5/162-325
A7GWW4_CAMC5/186-352
A7GWW6_CAMC5/181-347
A7GZ30_CAMC5/189-348
A7GZ31_CAMC5/166-321
A7GZ33_CAMC5/156-334
A7GZ36_CAMC5/167-336
A7H2M4_CAMJD/166-333
A7H2N1_CAMJD/169-336
A7H2N3_CAMJD/180-346
A7H2N5_CAMJD/189-352
A7H6C8_ANADF/201-359
A7H749_ANADF/202-359
A7H798_ANADF/224-388
A7H7T3_ANADF/127-289
A7H9B9_ANADF/178-340
A7H9P2_ANADF/213-385
A7H9Q3_ANADF/231-391
A7HA69_ANADF/703-867
A7HA70_ANADF/170-333
A7HA85_ANADF/200-374
A7HA86_ANADF/218-384
A7HA87_ANADF/157-319
A7HAC1_ANADF/187-350
A7HBC0_ANADF/206-376
A7HDI1_ANADF/177-346
A7HDL2_ANADF/179-346
A7HDN3_ANADF/198-360
A7HDN5_ANADF/200-361
A7HDN6_ANADF/204-373
A7HDV9_ANADF/207-365
A7HFB9_ANADF/192-349
A7HGH1_ANADF/264-464
A7HIC2_ANADF/178-338
A7HIR7_ANADF/198-377
A7HIR8_ANADF/185-351
A7HJ47_FERNB/275-443
A7HK78_FERNB/246-431
A7HK83_FERNB/207-382
A7HKJ0_FERNB/188-362
A7HKJ1_FERNB/184-353
A7HKJ3_FERNB/192-362
A7HKJ6_FERNB/210-377
A7HKJ8_FERNB/8-167
A7HKK4_FERNB/210-377
A7HKK5_FERNB/194-365
A7HKR4_FERNB/265-438
A7HN43_FERNB/270-417
A7HNP8_FERNB/184-371
A7HPJ5_PARL1/182-351
A7HUE5_PARL1/192-351
A7HUE6_PARL1/154-315
A7HUE8_PARL1/186-364
A7HUF1_PARL1/197-357
A7HUM3_PARL1/181-303
A7HW20_PARL1/255-418
A7HXH5_PARL1/195-356
A7I148_CAMHC/169-335
A7I151_CAMHC/145-308
A7I152_CAMHC/146-306
A7I1X3_CAMHC/181-347
A7I1X5_CAMHC/181-348
A7I1X6_CAMHC/162-324
A7I1X8_CAMHC/167-332
A7I3B8_CAMHC/1-127
A7I3C0_CAMHC/197-362
A7I8I0_METB6/214-389
A7I8I1_METB6/191-356
A7I8J4_METB6/194-356
A7I952_METB6/219-389
A7IHR4_XANP2/155-322
A7IIV9_XANP2/165-320
A7IL92_XANP2/215-379
A7IL94_XANP2/190-357
A7IL97_XANP2/123-279
A7ILA1_XANP2/201-357
A7ILA6_XANP2/215-375
A7ILY4_XANP2/270-436
A7ILY5_XANP2/212-370
A7ILY8_XANP2/222-389
A7ILZ5_XANP2/350-514
A7ILZ6_XANP2/249-415
A7IMT8_XANP2/168-312
A7ISE0_9POAL/36-209
A7ISE1_9POAL/36-209
A7ISE2_9POAL/36-212
A7ISE3_9POAL/36-204
A7ISE4_9POAL/24-198
A7ISE5_9POAL/24-198
A7ISE6_9POAL/24-198
A7ISE7_9POAL/31-198
A7ISE8_9POAL/24-198
A7ISE9_9POAL/24-198
A7ISF0_9POAL/24-198
A7ISF1_9POAL/24-198
A7ISF2_9POAL/24-196
A7ISF3_BAMOL/24-175
A7ISF4_9POAL/24-201
A7ISF5_BAMGL/24-175
A7ISF6_9POAL/24-197
A7ISF7_9POAL/24-197
A7ISF8_9POAL/24-197
A7ISF9_9POAL/80-175
A7ISG0_9POAL/24-197
A7ISG1_9POAL/31-201
A7ISG2_9POAL/36-175
A7ISG3_9POAL/36-175
A7ISG4_9POAL/24-196
A7ISG5_9POAL/79-196
A7ISG6_9POAL/80-196
A7ISG7_9POAL/36-119
A7ISG8_9POAL/36-196
A7ISG9_9POAL/36-176
A7ISH0_9POAL/36-119
A7ISH1_9POAL/36-196
A7ISH2_9POAL/36-196
A7ISH3_9POAL/24-196
A7ISH4_9POAL/36-118
A7ISH5_9POAL/36-176
A7ISH6_9POAL/23-196
A7ISH7_9POAL/24-196
A7ISH8_9POAL/24-196
A7ISH9_9POAL/24-196
A7ISI0_9POAL/36-196
A7ISI1_9POAL/36-196
A7ISI2_9POAL/24-148
A7ISI3_DENLA/24-197
A7ISI4_9POAL/25-198
A7ISI5_9POAL/24-198
A7ISI6_9POAL/24-197
A7ISI7_9POAL/24-197
A7IZK5_COFCA/556-737
A7IZL4_COFCA/462-645
A7J0B9_COFCA/462-645
A7J0P7_ECOLX/177-340
A7J0Q2_ECOLX/177-354
A7JB94_FRATT/290-462
A7JC50_FRATT/216-382
A7JC57_FRATT/148-310
A7JD86_FRATT/151-327
A7JE77_FRATT/180-348
A7JE81_FRATT/180-347
A7JEH2_FRATT/241-412
A7JFK4_FRANO/132-292
A7JGL7_FRANO/290-462
A7JH92_FRANO/321-481
A7JIJ2_FRANO/151-310
A7JIJ7_FRANO/223-388
A7JIK4_FRANO/230-396
A7JIN5_FRANO/151-327
A7JJ46_FRANO/211-388
A7JJ85_FRANO/241-412
A7JKS2_FRANO/290-462
A7JMN9_FRANO/151-310
A7JMP5_FRANO/216-382
A7JMT1_FRANO/151-327
A7JNE1_FRANO/241-412
A7JPI9_FRANO/132-292
A7JPS8_PASHA/234-405
A7JSW9_PASHA/279-456
A7K253_VIBSE/289-458
A7K2H5_VIBSE/166-326
A7K2H8_VIBSE/168-313
A7K3F9_VIBSE/119-285
A7K3H3_VIBSE/232-394
A7K512_VIBSE/180-332
A7K513_VIBSE/181-348
A7K514_VIBSE/185-348
A7K519_VIBSE/190-351
A7K9S7_9PHYC/176-345
A7KRC9_ZEAMP/14-181
A7KRE3_ZEAMP/14-180
A7KRE6_ZEAMP/14-181
A7KRE8_ZEAMP/14-181
A7KRF2_ZEAMP/12-181
A7KRF4_ZEAMP/14-181
A7KRF6_ZEAMP/14-186
A7KRG7_ZEAMP/13-184
A7KRG9_ZEAMP/14-182
A7KRH9_ZEAMP/14-189
A7KRI2_ZEAMP/14-181
A7KRI8_ZEAMP/14-181
A7KRI9_ZEAMP/14-181
A7KRJ0_ZEAMP/14-181
A7KRJ1_ZEAMP/12-176
A7KRJ6_ZEAMP/14-181
A7LBG5_PICAN/388-555
A7LKA9_SALET/182-351
A7LNF7_SOYBN/1-62
A7LRZ0_BACOV/179-338
A7LV95_BACOV/198-349
A7LV99_BACOV/198-366
A7LVA5_BACOV/3-164
A7LVU4_BACOV/191-355
A7LVU9_BACOV/172-352
A7LWI6_BACOV/178-340
A7LWI7_BACOV/226-396
A7LXA2_BACOV/205-384
A7LXA3_BACOV/192-355
A7LXA5_BACOV/184-350
A7LXA8_BACOV/164-325
A7M0V2_BACOV/229-402
A7M0V5_BACOV/180-350
A7M1L1_BACOV/193-357
A7M1M8_BACOV/184-350
A7M4R1_BACOV/233-395
A7M5X1_BACOV/187-360
A7M5X2_BACOV/203-370
A7M5X7_BACOV/224-382
A7M5Y1_BACOV/185-352
A7M6Y0_KLEPN/67-240
A7M6Y1_KLEPN/172-341
A7M6Y6_KLEPN/191-355
A7MBR9_DANRE/204-379
A7MCL4_DANRE/204-379
A7MHF5_ENTS8/209-385
A7MHF9_ENTS8/284-372
A7MHG6_ENTS8/217-391
A7MQ86_ENTS8/196-363
A7MQ87_ENTS8/184-347
A7MQA0_ENTS8/245-415
A7MSJ5_VIBHB/205-298
A7MSK1_VIBHB/212-384
A7MSL8_VIBHB/238-399
A7MSN6_VIBHB/156-321
A7MVQ2_VIBHB/185-349
A7MVQ3_VIBHB/189-351
A7MVQ4_VIBHB/181-348
A7MVQ5_VIBHB/184-337
A7N1K7_VIBHB/291-460
A7N680_VIBHB/167-313
A7N684_VIBHB/166-326
A7NAQ3_FRATF/241-412
A7NAV2_FRATF/180-347
A7NAV6_FRATF/180-348
A7NB72_FRATF/151-327
A7NDD2_FRATF/148-310
A7NDD9_FRATF/216-382
A7NF17_ROSCS/214-390
A7NF41_ROSCS/240-398
A7NF63_ROSCS/222-322
A7NF93_ROSCS/190-347
A7NFA6_ROSCS/180-340
A7NFE5_ROSCS/187-352
A7NFN6_ROSCS/167-336
A7NGJ7_ROSCS/179-327
A7NGJ9_ROSCS/246-413
A7NGK2_ROSCS/212-355
A7NGK5_ROSCS/194-361
A7NGN2_ROSCS/200-356
A7NGN3_ROSCS/201-364
A7NH96_ROSCS/184-348
A7NHD2_ROSCS/184-345
A7NHG8_ROSCS/189-357
A7NHH1_ROSCS/212-366
A7NI69_ROSCS/191-351
A7NIQ3_ROSCS/232-402
A7NIY4_ROSCS/189-358
A7NIY7_ROSCS/199-362
A7NIY8_ROSCS/219-371
A7NJB2_ROSCS/234-397
A7NJB3_ROSCS/185-364
A7NKB0_ROSCS/175-339
A7NKL1_ROSCS/211-384
A7NKQ6_ROSCS/163-350
A7NLG1_ROSCS/226-394
A7NM04_ROSCS/211-388
A7NM05_ROSCS/203-371
A7NM08_ROSCS/199-369
A7NMP5_ROSCS/645-811
A7NMQ2_ROSCS/175-330
A7NMT4_ROSCS/309-482
A7NN84_ROSCS/192-358
A7NN85_ROSCS/179-343
A7NNL0_ROSCS/193-362
A7NNL1_ROSCS/193-356
A7NNL9_ROSCS/187-354
A7NNM0_ROSCS/217-389
A7NNQ0_ROSCS/184-346
A7NPS6_ROSCS/189-362
A7NQ40_ROSCS/471-642
A7NQ43_ROSCS/211-379
A7NQ47_ROSCS/177-347
A7NQ51_ROSCS/216-391
A7NQ68_ROSCS/191-345
A7NQS4_ROSCS/147-336
A7NQT1_ROSCS/185-345
A7NQT2_ROSCS/215-380
A7NQX7_ROSCS/208-378
A7NQX9_ROSCS/188-361
A7NRH2_ROSCS/227-393
A7NRH3_ROSCS/415-601
A7NRV2_ROSCS/199-366
A7NRX4_ROSCS/206-374
A7NRZ3_ROSCS/179-351
A7NSC7_ROSCS/214-354
A7RCB4_PBCVA/252-369
A7RHV6_NEMVE/196-353
A7RTT6_NEMVE/202-383
A7SAF4_NEMVE/121-279
A7SLF8_NEMVE/335-492
A7SNN8_NEMVE/240-415
A7T7H2_NEMVE/190-352
A7T8F3_NEMVE/2-88
A7T8J9_NEMVE/251-418
A7TE80_VANPO/206-420
A7THG9_VANPO/323-503
A7TME3_VANPO/191-349
A7U117_9EURY/175-337
A7V079_BACUN/199-357
A7V099_BACUN/194-356
A7V2P3_BACUN/158-321
A7V2R4_BACUN/183-351
A7V2W1_BACUN/183-350
A7V3G1_BACUN/171-345
A7V3G2_BACUN/174-334
A7V3G3_BACUN/186-350
A7V3H3_BACUN/158-327
A7V3V5_BACUN/163-332
A7V3V7_BACUN/81-239
A7V4Q9_BACUN/204-364
A7V4R4_BACUN/192-368
A7V5D4_BACUN/156-291
A7V5D5_BACUN/214-382
A7V5U3_BACUN/221-380
A7V738_BACUN/230-396
A7V922_BACUN/227-398
A7V9M4_BACUN/218-384
A7V9M5_BACUN/214-381
A7V9N3_BACUN/217-388
A7V9S1_BACUN/216-390
A7V9S5_BACUN/164-302
A7VCQ3_9CLOT/222-384
A7VCQ9_9CLOT/180-310
A7VD86_9CLOT/315-480
A7VMX2_STRKA/193-367
A7VND9_9CLOT/202-369
A7VPN9_9CLOT/281-443
A7VTN8_9CLOT/150-303
A7WKD0_9VIRU/109-214
A7WKE6_9VIRU/156-239
A7WKJ6_9VIRU/107-215
A7WKL2_9VIRU/158-239
A7WKQ3_9VIRU/133-214
A7WKQ8_9VIRU/123-276
A7WKW7_9VIRU/151-215
A7WKY2_9VIRU/158-239
A7WX89_STAA1/201-364
A7WYZ9_STAA1/305-472
A7WZ01_STAA1/309-475
A7X2F7_STAA1/182-349
A7X734_STAA1/311-461
A7YS33_FRATU/290-462
A7YS56_FRATU/241-412
A7YS96_FRATU/180-347
A7YSA0_FRATU/180-348
A7YT39_FRATU/151-327
A7YUC7_FRATU/148-310
A7YUD4_FRATU/216-382
A7Z5U2_BACA2/182-351
A7Z5Z7_BACA2/185-352
A7Z917_BACA2/186-355
A7Z919_BACA2/183-351
A7Z9C8_BACA2/205-367
A7ZA13_BACA2/151-317
A7ZAQ1_BACA2/243-408
A7ZAQ4_BACA2/249-414
A7ZC08_CAMC1/182-346
A7ZC10_CAMC1/175-347
A7ZET5_CAMC1/183-347
A7ZET7_CAMC1/186-352
A7ZET8_CAMC1/158-324
A7ZET9_CAMC1/168-329
A7ZEV7_CAMC1/170-336
A7ZEW0_CAMC1/163-326
A7ZEW1_CAMC1/164-321
A7ZF02_CAMC1/166-327
A7ZF08_CAMC1/247-370
A7ZGP1_ECO24/179-341
A7ZH76_ECO24/179-341
A7ZNL7_ECO24/209-385
A7ZNM4_ECO24/217-391
A7ZNN1_ECO24/284-371
A7ZTI2_ECO24/182-351
A7ZTI4_ECO24/231-401
A7ZVF8_ECO24/179-341
A8A1Q1_ECOHS/181-345
A8A1Q2_ECOHS/205-361
A8A1Q3_ECOHS/189-359
A8A1Q3_ECOHS/629-792
A8A693_ECOHS/182-351
A8A695_ECOHS/231-401
A8A8N0_IGNH4/175-273
A8AEG7_CITK8/284-366
A8AEH4_CITK8/220-394
A8AEI1_CITK8/209-385
A8ARL8_CITK8/182-351
A8ARM0_CITK8/231-401
A8AV36_STRGC/271-443
A8AWB3_STRGC/136-302
A8AWB4_STRGC/193-370
A8AWV4_STRGC/312-470
A8AX00_STRGC/196-351
A8BKV6_GIAIC/193-357
A8DJR9_9BACT/278-444
A8DW38_NEMVE/41-210
A8E9F7_BURPS/207-374
A8E9G1_BURPS/189-350
A8E9H6_BURPS/210-366
A8EAJ7_BURPS/207-387
A8EAK6_BURPS/195-293
A8EBK6_BURPS/164-322
A8ECW6_BURPS/164-325
A8EG16_BURPS/177-319
A8EG19_BURPS/229-396
A8EG72_BURPS/165-314
A8EGZ7_BURPS/165-354
A8EHF8_BURPS/309-417
A8EHG4_BURPS/189-359
A8EHV1_BURPS/206-360
A8EHY1_BURPS/209-382
A8EHY4_BURPS/313-479
A8EHY9_BURPS/172-336
A8ENN1_BURPS/170-353
A8ENN2_BURPS/193-366
A8EP50_BURPS/231-395
A8EP50_BURPS/627-795
A8ESL5_ARCB4/178-365
A8ESL8_ARCB4/178-356
A8ESM0_ARCB4/176-347
A8ESM8_ARCB4/194-365
A8ESN2_ARCB4/177-346
A8EVR1_ARCB4/105-268
A8EVS5_ARCB4/183-354
A8EVS7_ARCB4/167-338
A8EVT0_ARCB4/186-354
A8EZ11_RICCK/203-365
A8EZ99_RICCK/192-363
A8EZA3_RICCK/172-338
A8EZA6_RICCK/219-383
A8F1B3_RICM5/193-363
A8F1I7_RICM5/151-319
A8F3C0_THELT/209-406
A8F3U0_THELT/274-435
A8F4J1_THELT/184-354
A8F6F4_THELT/192-356
A8F6F7_THELT/182-369
A8F6G3_THELT/209-379
A8F6G4_THELT/195-369
A8F8B1_THELT/207-383
A8F8G0_THELT/185-349
A8F8Y3_THELT/145-310
A8FEI0_BACP2/185-352
A8FHL5_BACP2/190-317
A8FHL7_BACP2/183-351
A8FHZ6_BACP2/205-364
A8FI15_BACP2/343-512
A8FI20_BACP2/1030-1184
A8FMH7_CAMJ8/189-352
A8FMH9_CAMJ8/180-346
A8FMI1_CAMJ8/168-335
A8FXJ7_SHESH/206-381
A8FXJ8_SHESH/170-284
A8FXL2_SHESH/177-332
A8FZW9_SHESH/153-318
A8G3A9_PROM2/193-361
A8G5X6_PROM2/190-339
A8G612_PROM2/178-351
A8G641_PROM2/173-341
A8G7H1_PROM2/188-352
A8G7L5_PROM2/235-421
A8GC51_SERP5/68-237
A8GC54_SERP5/201-361
A8GC56_SERP5/178-337
A8GC67_SERP5/186-355
A8GC68_SERP5/177-336
A8GFV0_SERP5/166-333
A8GLD6_SERP5/192-353
A8GLD7_SERP5/186-349
A8GLD9_SERP5/231-401
A8GN29_RICAH/192-363
A8GND5_RICAH/148-316
A8GRP7_RICRS/192-363
A8GS08_RICRS/149-317
A8GWH5_RICB8/141-309
A8GWN3_RICB8/192-363
A8GYQ5_SHEPA/186-343
A8GYQ7_SHEPA/181-338
A8H1X8_SHEPA/187-352
A8H2E8_SHEPA/170-339
A8H868_SHEPA/160-315
A8HMC2_CHLRE/185-346
A8HSC9_AZOC5/158-325
A8HSE6_AZOC5/225-399
A8HSK4_AZOC5/177-352
A8HTQ6_CHLRE/419-606
A8HTU4_CHLRE/121-199
A8HU66_CHLRE/617-764
A8HY12_CHLRE/318-472
A8HZU2_AZOC5/189-346
A8HZW1_AZOC5/207-298
A8HZX2_AZOC5/181-337
A8I4V4_AZOC5/264-405
A8I5M7_AZOC5/168-326
A8I989_AZOC5/165-325
A8IDC8_AZOC5/588-756
A8IG63_AZOC5/270-444
A8IG65_AZOC5/243-410
A8IG72_AZOC5/192-318
A8IG75_AZOC5/211-381
A8IGB5_AZOC5/187-357
A8IHT6_AZOC5/251-423
A8IHU5_AZOC5/226-396
A8IHW4_AZOC5/201-380
A8IK45_ALLCE/414-597
A8IRJ0_CHLRE/511-680
A8J1V7_CHLRE/1186-1366
A8J1V7_CHLRE/822-940
A8J233_CHLRE/772-916
A8J5V2_CHLRE/371-480
A8J6F5_CHLRE/374-527
A8J9R4_CHLRE/391-545
A8JB95_CHLRE/196-361
A8JCS3_CHLRE/261-407
A8JCY9_CHLRE/208-367
A8JEG5_CHLRE/207-410
A8JFB3_CHLRE/447-617
A8JGS5_CHLRE/359-550
A8JJB6_CHLRE/79-248
A8JJJ6_CHLRE/1-100
A8KCV3_BURPS/188-353
A8KCV4_BURPS/193-366
A8KDF8_BURPS/231-395
A8KDF8_BURPS/627-795
A8KF13_BURPS/165-330
A8KH33_BURPS/188-286
A8KH41_BURPS/207-387
A8KIV0_BURPS/210-366
A8KIW6_BURPS/189-350
A8KIX1_BURPS/207-374
A8KPF1_BURPS/164-325
A8KTX9_BURPS/165-314
A8KU30_BURPS/229-396
A8KU33_BURPS/177-319
A8KVD0_BURPS/164-322
A8KWC5_BURPS/172-336
A8KWD0_BURPS/313-479
A8KWD4_BURPS/209-382
A8KWG5_BURPS/206-361
A8KWT7_BURPS/189-359
A8KWU3_BURPS/309-417
A8KX98_FRASN/196-376
A8KXA1_FRASN/161-314
A8KY95_FRASN/221-374
A8KY96_FRASN/236-394
A8KYU4_FRASN/197-369
A8KZF4_FRASN/178-343
A8KZM2_FRASN/212-374
A8KZX5_FRASN/264-363
A8KZY0_FRASN/203-372
A8L007_FRASN/184-349
A8L025_FRASN/199-366
A8L026_FRASN/241-393
A8L031_FRASN/239-403
A8L042_FRASN/280-409
A8L193_FRASN/195-365
A8L1E1_FRASN/190-359
A8L1E2_FRASN/211-370
A8L1Z8_FRASN/223-394
A8L356_FRASN/177-352
A8L4P0_FRASN/247-415
A8L9T6_FRASN/185-352
A8L9T7_FRASN/191-361
A8L9U0_FRASN/221-385
A8L9V0_FRASN/312-495
A8L9V1_FRASN/194-343
A8LB27_FRASN/242-407
A8LCU3_FRASN/208-377
A8LFF4_FRASN/177-353
A8LGA6_FRASN/212-385
A8LMP9_DINSH/151-328
A8LP50_DINSH/213-381
A8LQ71_DINSH/232-394
A8LTM7_DINSH/310-463
A8LTM7_DINSH/691-856
A8LUF5_DINSH/160-326
A8LWE3_SALAI/213-348
A8LWQ2_SALAI/712-839
A8LWW4_SALAI/193-299
A8LWW5_SALAI/200-369
A8LWZ2_SALAI/189-349
A8LXT0_SALAI/194-361
A8LYA8_SALAI/182-356
A8LYT1_SALAI/181-345
A8M1G1_SALAI/211-379
A8M2P1_SALAI/184-322
A8M3D0_SALAI/198-369
A8M3M6_SALAI/193-359
A8M4I0_SALAI/194-348
A8M5C9_SALAI/202-341
A8M5L6_SALAI/155-322
A8M949_CALMQ/184-345
A8M951_CALMQ/188-358
A8M953_CALMQ/161-316
A8M955_CALMQ/123-287
A8M956_CALMQ/151-316
A8M958_CALMQ/3-80
A8M961_CALMQ/154-306
A8M962_CALMQ/187-355
A8M964_CALMQ/191-318
A8M976_CALMQ/195-361
A8MAJ2_CALMQ/164-325
A8MBU6_CALMQ/190-357
A8MCT6_CALMQ/154-307
A8MCY9_CALMQ/206-391
A8MDU4_CALMQ/212-374
A8ME34_CALMQ/193-359
A8NF19_COPC7/1439-1564
A8NFA4_BRUMA/196-289
A8NH60_COPC7/485-674
A8NQM3_COPC7/423-606
A8P2M4_COPC7/217-429
A8PDT3_BRUMA/257-446
A8PKK8_9COXI/247-402
A8PN73_9COXI/185-354
A8PN76_9COXI/196-362
A8PN81_9COXI/642-811
A8PSC9_BRUMA/187-352
A8PWN3_MALGO/292-475
A8PYU9_MALGO/208-352
A8Q1W7_MALGO/137-283
A8Q3Y4_BRUMA/197-362
A8QXE5_ORYSI/387-550
A8QXE7_ORYSI/387-550
A8QXF3_ORYSJ/387-550
A8QXG3_ORYSJ/387-550
A8QXG5_ORYSJ/387-550
A8QXG7_ORYRU/389-550
A8QXG9_ORYRU/387-550
A8QXH1_9ORYZ/387-558
A8RDC3_9FIRM/144-310
A8RDC5_9FIRM/200-363
A8RE04_9FIRM/554-718
A8RE06_9FIRM/179-348
A8RE07_9FIRM/636-801
A8RE94_9FIRM/158-327
A8REZ6_9FIRM/288-455
A8RK66_9CLOT/180-331
A8RKS4_9CLOT/164-333
A8RKS8_9CLOT/194-361
A8RKT0_9CLOT/181-349
A8RS06_9CLOT/285-453
A8RSJ5_9CLOT/599-762
A8RSJ8_9CLOT/186-344
A8RW92_9CLOT/207-359
A8S1T9_9CLOT/210-376
A8S6F4_9FIRM/177-338
A8S6H1_9FIRM/282-433
A8SA83_9FIRM/337-503
A8SDW5_9FIRM/1-84
A8SE80_9FIRM/182-348
A8SG36_9FIRM/164-327
A8SGY1_9FIRM/176-343
A8SGY4_9FIRM/188-356
A8SMI7_9FIRM/200-380
A8SML7_9FIRM/184-352
A8SQR7_9FIRM/194-357
A8SQS1_9FIRM/179-332
A8ST83_9FIRM/285-455
A8SVQ6_9FIRM/193-359
A8SZP3_9VIBR/167-294
A8SZP6_9VIBR/165-326
A8T1B7_9VIBR/171-324
A8T1B8_9VIBR/181-348
A8T1B9_9VIBR/185-349
A8T1C6_9VIBR/189-350
A8T5V4_9VIBR/289-460
A8TA64_9VIBR/232-402
A8TC21_9VIBR/193-352
A8TIR5_9PROT/172-310
A8TNP6_9PROT/199-353
A8TQJ3_9PROT/162-330
A8TTE4_9PROT/195-374
A8TUF9_9PROT/215-383
A8TUV3_9PROT/181-283
A8TVB1_9PROT/202-379
A8TVB4_9PROT/158-249
A8TVC7_9PROT/206-365
A8TVE2_9PROT/148-345
A8TW24_9PROT/148-311
A8TXL4_9PROT/186-351
A8TXL6_9PROT/208-380
A8U075_9PROT/199-349
A8U0C8_9PROT/188-358
A8U3C9_9PROT/180-319
A8U5C0_9LACT/282-453
A8U9E1_9LACT/210-391
A8U9E3_9LACT/212-379
A8U9E4_9LACT/175-329
A8U9E8_9LACT/213-387
A8U9G1_9LACT/171-363
A8U9G5_9LACT/172-322
A8U9I0_9LACT/169-244
A8U9Z1_9LACT/462-649
A8UBW9_9LACT/198-365
A8UI44_9FLAO/177-345
A8UJC8_9FLAO/195-368
A8UK15_9FLAO/178-354
A8UM13_9FLAO/189-351
A8UPC4_9FLAO/169-339
A8UPD4_9FLAO/177-327
A8UPD7_9FLAO/185-363
A8UPD9_9FLAO/201-371
A8UPU7_9FLAO/231-333
A8UPV2_9FLAO/180-340
A8UPV9_9FLAO/183-360
A8UPW0_9FLAO/189-359
A8UPW1_9FLAO/144-336
A8UPW3_9FLAO/138-307
A8UQ30_9FLAO/169-341
A8UR39_9AQUI/177-346
A8USK9_9AQUI/205-376
A8USW0_9AQUI/296-473
A8UTZ3_9AQUI/182-349
A8UZX5_9AQUI/175-342
A8V0E9_9AQUI/3-130
A8V2Q1_9AQUI/177-345
A8V5G1_9AQUI/157-318
A8V5J0_9AQUI/168-307
A8V8Z9_NEIME/210-377
A8V935_NEIME/210-377
A8V967_CYAPA/341-476
A8V971_CYAPA/170-347
A8VFM9_VIBCH/197-290
A8VFS9_VIBCH/197-257
A8VFW4_VIBCH/197-256
A8W6Z9_9ASTE/296-414
A8W700_9ASTE/296-414
A8W701_9ASTE/296-414
A8W702_IPOCO/296-414
A8W703_9ASTE/296-414
A8W704_9ASTE/296-414
A8W705_9ASTE/296-414
A8W707_9ASTE/296-414
A8W708_IPOTF/296-414
A8W710_9ASTE/296-411
A8W711_9ASTE/296-414
A8W712_IPOLA/296-414
A8W713_9ASTE/296-414
A8W714_IPOTR/296-414
A8W715_9ASTE/296-414
A8W716_IPOTF/296-414
A8W717_IPOTF/296-414
A8W719_IPOTF/296-414
A8W720_IPOWR/296-414
A8W721_IPOBA/297-414
A8W722_IPOBA/296-414
A8W723_IPOBA/296-414
A8W724_IPOBA/296-414
A8W725_IPOBA/392-528
A8W726_IPOBA/392-528
A8W727_IPOBA/392-528
A8W728_IPOBA/392-528
A8W729_IPOBA/392-528
A8W730_IPOBA/392-528
A8W7D3_POPTM/555-740
A8WE63_MEDSA/474-656
A8WNQ6_CAEBR/147-313
A8WUG6_CAEBR/195-378
A8XKG9_CAEBR/263-442
A8XM02_CAEBR/266-448
A8YA35_MICAE/108-264
A8YA89_MICAE/187-365
A8YBD2_MICAE/196-365
A8YBN4_MICAE/209-380
A8YCF4_MICAE/189-354
A8YDQ3_MICAE/211-385
A8YDT1_MICAE/143-266
A8YF75_MICAE/262-427
A8YG32_MICAE/188-349
A8YGM7_MICAE/178-338
A8YGW9_MICAE/194-357
A8YH62_MICAE/197-360
A8YH63_MICAE/168-337
A8YHV9_MICAE/207-402
A8YIC0_MICAE/178-340
A8YIG1_MICAE/203-370
A8YJX2_MICAE/197-364
A8YMK1_MICAE/290-468
A8YN90_MICAE/174-341
A8YNY7_MICAE/190-347
A8YP11_MICAE/558-748
A8YP12_MICAE/229-403
A8YP20_MICAE/185-369
A8YTT3_LACH4/189-359
A8YTT4_LACH4/150-324
A8YTY1_LACH4/175-341
A8YX84_LACH4/194-375
A8YX85_LACH4/173-341
A8YZ56_STAAT/201-364
A8YZ83_STAAT/212-382
A8YZR2_STAAT/305-472
A8YZR3_STAAT/309-475
A8Z0D0_STAAT/304-473
A8Z438_STAAT/186-353
A8Z5E7_STAAT/312-461
A8ZQM4_ACAM1/207-386
A8ZSA0_DESOH/171-341
A8ZT90_DESOH/186-352
A8ZTS3_DESOH/208-368
A8ZU20_DESOH/247-351
A8ZU26_DESOH/180-345
A8ZUP7_DESOH/253-439
A8ZVU9_DESOH/300-467
A8ZW85_DESOH/217-399
A8ZWI6_DESOH/174-340
A8ZWR6_DESOH/228-390
A8ZZ88_DESOH/168-324
A8ZZ94_DESOH/187-354
A9A0Y1_DESOH/188-349
A9A0Y2_DESOH/186-355
A9A0Y3_DESOH/226-383
A9A0Y7_DESOH/191-366
A9A155_NITMS/154-318
A9A159_NITMS/195-367
A9A6X1_METM6/185-355
A9A8K1_METM6/171-332
A9AA20_METM6/286-449
A9AA21_METM6/194-364
A9ACW1_BURM1/183-346
A9ADB3_BURM1/166-325
A9AF76_BURM1/239-414
A9AF82_BURM1/185-352
A9AF91_BURM1/210-311
A9AJM3_BURM1/165-315
A9AJU9_BURM1/166-325
A9AL06_BURM1/180-340
A9AL07_BURM1/181-339
A9AL09_BURM1/207-373
A9AM93_BURM1/234-398
A9AM93_BURM1/621-791
A9ANS2_BURM1/193-366
A9ANS3_BURM1/189-353
A9ANS5_BURM1/234-332
A9ATR6_BURM1/197-293
A9ATS3_BURM1/206-386
A9AUU4_HERA2/232-400
A9AVN6_HERA2/188-359
A9AVP1_HERA2/186-341
A9AWF6_HERA2/198-368
A9AX17_HERA2/200-373
A9AXK9_HERA2/169-329
A9AXQ5_HERA2/162-326
A9AXS3_HERA2/212-390
A9AY21_HERA2/181-345
A9AY23_HERA2/219-382
A9AY29_HERA2/210-386
A9AY78_HERA2/188-355
A9AYX7_HERA2/184-358
A9AZ30_HERA2/193-360
A9AZ93_HERA2/163-320
A9AZC9_HERA2/189-357
A9AZR7_HERA2/206-374
A9AZS0_HERA2/189-366
A9AZS9_HERA2/267-434
A9AZU0_HERA2/185-352
A9AZX3_HERA2/211-384
A9B0L7_HERA2/177-345
A9B0P8_HERA2/187-355
A9B1A9_HERA2/177-345
A9B288_HERA2/179-348
A9B347_HERA2/194-368
A9B3M3_HERA2/227-395
A9B4D7_HERA2/185-350
A9B4K9_HERA2/203-370
A9B4R0_HERA2/214-376
A9B575_HERA2/207-382
A9B576_HERA2/192-348
A9B580_HERA2/178-345
A9B581_HERA2/192-355
A9B5X2_HERA2/240-371
A9B6I3_HERA2/196-362
A9B6U4_HERA2/234-394
A9B788_HERA2/166-336
A9B7G3_HERA2/181-360
A9B7V4_HERA2/291-462
A9B803_HERA2/204-349
A9B856_HERA2/190-363
A9B857_HERA2/209-380
A9B860_HERA2/194-360
A9B8A9_HERA2/210-384
A9B8Q8_HERA2/193-355
A9BA34_PROM4/181-342
A9BBI4_PROM4/164-357
A9BBT5_PROM4/205-370
A9BDB1_PROM4/186-352
A9BDR8_PROM4/241-421
A9BE15_PROM4/197-363
A9BFS6_PETMO/207-397
A9BFW6_PETMO/153-318
A9BGF4_PETMO/153-332
A9BGG1_PETMO/213-378
A9BGX5_PETMO/236-425
A9BJ10_PETMO/272-448
A9BJB8_PETMO/190-360
A9BJR2_PETMO/248-418
A9BR11_DELAS/180-346
A9BTD6_DELAS/197-386
A9BX94_DELAS/313-489
A9CFD6_AGRT5/215-377
A9CFD9_AGRT5/193-360
A9CH59_AGRT5/168-333
A9CH62_AGRT5/195-363
A9CH63_AGRT5/228-385
A9CI75_AGRT5/156-327
A9CZ82_9RHIZ/158-322
A9CZX6_9RHIZ/209-393
A9CZY1_9RHIZ/235-401
A9D1N1_9RHIZ/279-448
A9D2H5_9RHIZ/172-313
A9D2I6_9GAMM/360-537
A9D405_9GAMM/218-382
A9D415_9GAMM/243-417
A9D419_9GAMM/188-364
A9D435_9GAMM/196-364
A9D441_9GAMM/216-388
A9D4I6_9GAMM/183-351
A9D4J6_9GAMM/222-386
A9D4J8_9GAMM/176-332
A9D4W7_9RHIZ/190-355
A9DAU2_9RHIZ/212-386
A9DAW0_9RHIZ/181-341
A9DEC7_9RHIZ/170-343
A9DIA6_9FLAO/169-338
A9DP53_9FLAO/176-331
A9DPQ3_9GAMM/112-280
A9DSG6_9FLAO/195-368
A9DW23_9FLAO/197-365
A9DWJ3_9FLAO/188-351
A9E022_9RHOB/207-384
A9E2G6_9RHOB/208-378
A9E3A2_9RHOB/149-322
A9E452_9FLAO/191-341
A9E4X1_HORVU/1-93
A9EAR6_9RHOB/185-335
A9EAS2_9RHOB/218-400
A9EBP5_9FLAO/149-316
A9EBR0_9FLAO/167-338
A9EBR6_9FLAO/185-354
A9EBS3_9FLAO/181-355
A9EDF7_9FLAO/174-342
A9EDS8_9RHOB/308-479
A9EE22_9RHOB/176-332
A9EFS3_9RHOB/233-401
A9EFS4_9RHOB/287-453
A9EGA9_9RHOB/188-352
A9ENT6_9RHOB/147-322
A9EQY5_9RHOB/192-357
A9ES02_9RHOB/223-394
A9ES06_9RHOB/182-332
A9ETW1_SORC5/173-342
A9EVB1_SORC5/200-365
A9EVC4_SORC5/272-444
A9EVD2_SORC5/205-365
A9EXE5_SORC5/227-395
A9EXE9_SORC5/190-356
A9EXW4_SORC5/212-385
A9EXZ0_SORC5/184-347
A9EZQ3_SORC5/214-382
A9EZR1_SORC5/176-345
A9EZZ9_SORC5/290-454
A9F6Q4_SORC5/168-337
A9F6Q8_SORC5/204-371
A9FBY5_9RHOB/206-383
A9FC72_9RHOB/341-509
A9FTD8_SORC5/172-232
A9FYJ1_SORC5/257-428
A9G7Q0_SORC5/158-323
A9G8Z2_SORC5/203-367
A9G926_SORC5/175-333
A9G9E6_SORC5/200-383
A9GB43_9RHOB/181-348
A9GE38_9RHOB/147-322
A9GGM6_9RHOB/168-318
A9GGM9_9RHOB/223-394
A9GIV9_SORC5/291-453
A9GPG3_SORC5/238-398
A9GQT9_9RHOB/206-383
A9GR02_9RHOB/341-509
A9GS80_SORC5/298-482
A9GTC4_SORC5/391-558
A9GTC4_SORC5/813-980
A9GTG2_SORC5/257-353
A9GTK6_SORC5/166-329
A9GV48_SORC5/198-364
A9GVQ5_9RHOB/279-448
A9H045_9RHOB/156-331
A9H145_GLUDA/176-341
A9H4H1_GLUDA/205-386
A9H4J3_9RHOB/164-326
A9H4J6_9RHOB/217-389
A9H6B6_GLUDA/196-361
A9H6C6_GLUDA/182-352
A9H7V6_GLUDA/181-350
A9H843_GLUDA/280-440
A9H8U9_GLUDA/229-399
A9H8W4_9RHOB/391-573
A9H940_GLUDA/175-309
A9HBW2_GLUDA/726-886
A9HFN6_GLUDA/190-372
A9HLA4_9RHOB/187-351
A9HLZ7_GLUDA/165-324
A9HMH7_GLUDA/169-339
A9HMM4_GLUDA/180-349
A9HMS0_GLUDA/208-345
A9HMS5_GLUDA/206-364
A9HMV3_GLUDA/209-371
A9HNE2_GLUDA/198-331
A9HNF6_GLUDA/182-338
A9HNQ7_GLUDA/197-368
A9HNS3_GLUDA/175-347
A9HRD2_GLUDA/173-334
A9HUT8_9RHOB/158-323
A9HWM6_BORPD/163-328
A9HWN4_BORPD/221-398
A9HXS1_BORPD/474-646
A9I737_BORPD/189-355
A9I741_BORPD/203-372
A9I745_BORPD/183-346
A9I752_BORPD/190-353
A9IF24_BORPD/182-351
A9IG69_BORPD/162-329
A9IGZ7_BORPD/171-294
A9IH83_BORPD/309-412
A9IHA3_BORPD/178-351
A9IHB6_BORPD/221-382
A9IHB9_BORPD/218-390
A9IMD0_BORPD/206-381
A9IMN9_BORPD/200-298
A9IRC6_BART1/154-325
A9ITR6_BORPD/181-346
A9ITS4_BORPD/168-337
A9K158_BURMA/165-330
A9K1N7_BURMA/189-359
A9K1P3_BURMA/309-417
A9K2G2_BURMA/177-325
A9K2G5_BURMA/230-396
A9K2L8_BURMA/165-314
A9K3S8_BURMA/207-387
A9K4J5_BURMA/231-395
A9K4J5_BURMA/627-795
A9K662_BURMA/210-366
A9K676_BURMA/189-350
A9K680_BURMA/207-374
A9K8S5_BURMA/164-325
A9K9X4_BURMA/164-322
A9KFJ2_COXBN/187-345
A9KFJ3_COXBN/199-369
A9KFJ5_COXBN/188-351
A9KFJ7_COXBN/193-357
A9KI07_CLOPH/210-383
A9KKW5_CLOPH/624-791
A9KN83_CLOPH/207-372
A9KN85_CLOPH/178-339
A9KP01_CLOPH/339-478
A9KP01_CLOPH/674-817
A9KP03_CLOPH/139-280
A9KTJ5_SHEB9/344-504
A9KWX1_SHEB9/180-338
A9KWX2_SHEB9/193-361
A9KWX4_SHEB9/185-345
A9LBJ9_BURMA/172-336
A9LBK4_BURMA/313-481
A9LBK8_BURMA/209-382
A9LZI8_NEIM0/242-396
A9M1S4_NEIM0/167-335
A9M3G4_NEIM0/189-356
A9M3Z5_NEIM0/183-352
A9M6H0_BRUC2/158-329
A9M9F4_BRUC2/180-341
A9M9G5_BRUC2/181-346
A9MAZ9_BRUC2/327-497
A9MB69_BRUC2/235-385
A9MB70_BRUC2/196-357
A9MB79_BRUC2/172-336
A9MFC9_SALAR/180-376
A9MKP1_SALAR/231-401
A9MKP4_SALAR/182-351
A9MKP7_SALAR/170-343
A9MKY9_SALAR/284-365
A9MKZ6_SALAR/217-391
A9ML01_SALAR/185-352
A9ML05_SALAR/205-379
A9MTR9_SALPB/181-353
A9MVL6_SALPB/179-357
A9MVM1_SALPB/166-339
A9MVM4_SALPB/182-351
A9MVM8_SALPB/209-379
A9N7N1_SALPB/284-365
A9N7N8_SALPB/217-391
A9N7P4_SALPB/209-385
A9N7Q9_SALPB/171-335
A9N9W3_COXBR/236-400
A9ND71_COXBR/193-357
A9ND73_COXBR/191-354
A9ND75_COXBR/196-366
A9ND76_COXBR/187-345
A9NFH6_ACHLI/199-366
A9NFM1_ACHLI/144-307
A9NH21_ACHLI/194-360
A9NH26_ACHLI/210-382
A9NIV2_MANES/556-742
A9NRB7_PICSI/1-58
A9NWW7_PICSI/403-562
A9PHI0_POPTR/392-532
A9QSJ7_LACLK/175-335
A9QSK0_LACLK/231-337
A9QVI4_SACOF/480-665
A9QXF0_MAIZE/579-742
A9R228_YERPG/155-315
A9R680_YERPG/232-401
A9RCU8_PHYPA/632-802
A9RJB5_PHYPA/296-450
A9RKU3_PHYPA/260-374
A9RQB7_PHYPA/434-588
A9RRQ0_PHYPA/262-424
A9RRT0_PHYPA/240-426
A9RT35_PHYPA/309-481
A9RTD5_PHYPA/208-365
A9RTL3_PHYPA/300-450
A9RU71_PHYPA/558-741
A9RWT9_PHYPA/348-520
A9RZS1_PHYPA/446-616
A9S592_PHYPA/526-677
A9SCX9_PHYPA/471-656
A9SIT0_PHYPA/247-409
A9SM56_PHYPA/563-746
A9SQK4_PHYPA/394-565
A9SQK9_PHYPA/381-539
A9SR36_PHYPA/182-346
A9ST31_PHYPA/248-406
A9SUG0_PHYPA/565-742
A9SV65_PHYPA/304-456
A9T1R8_PHYPA/261-417
A9THG5_PHYPA/247-406
A9THX7_PHYPA/297-450
A9TJT9_PHYPA/200-386
A9TN32_PHYPA/262-438
A9TS23_PHYPA/668-827
A9TS28_PHYPA/281-451
A9TS81_PHYPA/555-739
A9TUR7_PHYPA/218-371
A9U0N5_PHYPA/326-478
A9U882_PHYPA/161-280
A9U8C8_PHYPA/1-82
A9UFX5_SACOF/450-635
A9UFX6_SACOF/450-635
A9UGU0_9POAL/51-220
A9UGU1_9POAL/37-220
A9UGU2_HORCH/37-213
A9UGU3_HORMA/37-213
A9UGU4_9POAL/37-219
A9UGU5_9POAL/37-213
A9UGU6_9POAL/37-213
A9UGU7_9POAL/46-208
A9UGU8_9POAL/53-222
A9UGU9_9POAL/46-215
A9UGV0_9POAL/46-215
A9UGV1_9POAL/46-215
A9UNP4_MONBE/210-415
A9UR84_MONBE/140-266
A9UUH7_MONBE/167-283
A9UWN0_MONBE/67-210
A9UZ17_MONBE/115-288
A9UZ41_MONBE/311-480
A9UZ94_MONBE/204-394
A9V0I4_MONBE/321-432
A9V377_MONBE/191-356
A9V494_MONBE/287-459
A9V4Z8_MONBE/383-548
A9V9F0_MONBE/269-433
A9VAU3_MONBE/120-284
A9VLC1_BACWK/186-351
A9VM87_BACWK/286-452
A9VME6_BACWK/184-351
A9VPZ2_BACWK/214-377
A9VPZ3_BACWK/222-396
A9VPZ4_BACWK/217-377
A9VPZ5_BACWK/218-384
A9VPZ6_BACWK/191-318
A9VPZ9_BACWK/182-305
A9VQ00_BACWK/184-351
A9VQI0_BACWK/179-344
A9VRB2_BACWK/212-370
A9VRB3_BACWK/201-367
A9VRB7_BACWK/174-345
A9VTF9_BACWK/177-342
A9VTI7_BACWK/148-253
A9VVF6_BACWK/178-355
A9VVG0_BACWK/180-356
A9VVY9_METEP/250-391
A9VW18_METEP/205-358
A9VW53_METEP/190-351
A9VZ68_METEP/199-366
A9VZ69_METEP/167-327
A9VZ70_METEP/224-409
A9VZ74_METEP/182-328
A9VZB7_METEP/241-339
A9W018_METEP/237-340
A9W229_METEP/193-351
A9W2G8_METEP/1104-1257
A9W366_METEP/201-382
A9W369_METEP/168-320
A9W3N6_METEP/176-329
A9W3V0_METEP/217-382
A9W466_METEP/197-364
A9W4B7_METEP/332-501
A9W4W3_METEP/220-376
A9W4W4_METEP/221-378
A9W670_METEP/194-363
A9W826_METEP/194-365
A9W827_METEP/199-363
A9W829_METEP/106-216
A9W830_METEP/251-408
A9W862_METEP/1022-1184
A9W887_METEP/221-360
A9W9Q9_CHLAA/206-389
A9W9W2_CHLAA/198-366
A9W9X7_CHLAA/184-348
A9WAU7_CHLAA/179-342
A9WAU8_CHLAA/189-358
A9WAW1_CHLAA/184-345
A9WBC4_CHLAA/186-355
A9WBD1_CHLAA/185-347
A9WBF2_CHLAA/188-345
A9WBK5_CHLAA/186-360
A9WBQ4_CHLAA/175-331
A9WBY3_CHLAA/186-331
A9WBY5_CHLAA/240-409
A9WBY7_CHLAA/214-356
A9WC21_CHLAA/156-319
A9WC47_CHLAA/200-372
A9WCD3_CHLAA/189-352
A9WCG7_CHLAA/797-935
A9WCG9_CHLAA/152-338
A9WCH3_CHLAA/149-335
A9WCI7_CHLAA/176-335
A9WD38_CHLAA/222-391
A9WD51_CHLAA/163-331
A9WDC7_CHLAA/220-382
A9WDX4_CHLAA/193-368
A9WDX5_CHLAA/190-364
A9WF14_CHLAA/233-395
A9WFE4_CHLAA/211-388
A9WFL0_CHLAA/214-386
A9WG59_CHLAA/165-321
A9WGV6_CHLAA/198-381
A9WH04_CHLAA/183-343
A9WH28_CHLAA/192-332
A9WH29_CHLAA/240-341
A9WHS8_CHLAA/237-398
A9WHU6_CHLAA/172-328
A9WHV5_CHLAA/176-343
A9WI35_CHLAA/198-363
A9WID8_CHLAA/211-380
A9WIY2_CHLAA/196-359
A9WK22_CHLAA/231-397
A9WK60_CHLAA/187-354
A9WKK0_CHLAA/182-349
A9WKK1_CHLAA/217-379
A9WKN1_CHLAA/184-359
A9WL04_RENSM/209-375
A9WLV5_RENSM/192-312
A9WMW2_RENSM/198-365
A9WN77_RENSM/216-389
A9WN80_RENSM/190-345
A9WS99_RENSM/170-329
A9WSM3_RENSM/195-383
A9WYA7_BRUSI/196-357
A9WYB5_BRUSI/172-336
A9Y0M2_COILA/73-241
A9Y0M3_MAIZE/13-190
A9Y0M7_MAIZE/14-190
A9Y0P0_MAIZE/383-541
A9Y0P1_MAIZE/381-544
A9Y0P2_MAIZE/381-539
A9Y0P3_MAIZE/140-286
A9Y0P4_MAIZE/24-187
A9Y0P6_MAIZE/13-190
A9Y3G4_ENTSA/162-318
A9Y8T1_STRLN/239-412
A9YVR0_OSV5/112-228
A9YWE9_OSV5/117-250
A9YWT9_WHEAT/546-710
A9YWU0_SORBI/569-735
A9Z2Z1_YERPE/155-315
A9Z470_YERPE/232-401
A9Z5L9_YERPE/284-454
A9ZIB7_COXBU/193-357
A9ZIB9_COXBU/188-351
A9ZIC1_COXBU/196-366
A9ZIC2_COXBU/187-345
A9ZKG3_COXBU/236-400
A9ZYY5_YERPE/232-401
AGS1_SCHPO/1427-1553
ALG11_ASHGO/347-532
ALG11_CANAL/339-513
ALG11_CANGA/264-436
ALG11_DANRE/291-474
ALG11_DEBHA/346-520
ALG11_DICDI/293-469
ALG11_HUMAN/290-470
ALG11_KLULA/337-526
ALG11_MOUSE/290-470
ALG11_NEUCR/342-527
ALG11_PONAB/290-470
ALG11_SCHPO/263-443
ALG11_XENLA/284-464
ALG11_XENTR/289-465
ALG11_YARLI/370-535
ALG11_YEAST/292-481
ALG1_YEAST/252-429
ALG2_ASHGO/204-299
ALG2_ASHGO/304-412
ALG2_CANAL/207-409
ALG2_CANGA/203-411
ALG2_DEBHA/211-419
ALG2_DICDI/215-399
ALG2_HUMAN/211-393
ALG2_KLULA/208-414
ALG2_MOUSE/211-393
ALG2_NEUCR/218-416
ALG2_RHIPU/202-402
ALG2_SCHPO/219-298
ALG2_SCHPO/306-396
ALG2_YARLI/203-283
ALG2_YARLI/299-399
ALG2_YEAST/203-412
AMSD_ERWAM/168-333
AMSK_ERWAM/216-385
B0A1L1_YERPE/284-454
B0A3G1_YERPE/155-315
B0A9G4_9CLOT/719-883
B0ACD8_9CLOT/175-340
B0ACE6_9CLOT/214-381
B0ACE7_9CLOT/172-336
B0ACV2_9CLOT/284-459
B0AM99_BACAN/184-351
B0AMF4_BACAN/156-323
B0ANK6_BACAN/185-350
B0ANV4_BACAN/304-473
B0AP79_BACAN/356-519
B0AP83_BACAN/240-408
B0AP84_BACAN/204-376
B0AWC5_BACAN/174-341
B0B0U2_STRGA/330-505
B0BQ72_ACTPJ/234-405
B0BR54_ACTPJ/173-353
B0BRQ1_ACTPJ/315-480
B0BRQ3_ACTPJ/280-444
B0BRW0_ACTPJ/183-296
B0BT99_ACTPJ/271-447
B0BX54_RICRO/192-363
B0BXH1_RICRO/149-317
B0BZC7_ACAM1/186-354
B0BZC9_ACAM1/213-373
B0BZG9_ACAM1/92-213
B0BZK0_ACAM1/223-389
B0C0B8_ACAM1/198-362
B0C0U0_ACAM1/190-356
B0C0U1_ACAM1/230-401
B0C0V2_ACAM1/220-389
B0C0V4_ACAM1/219-387
B0C0Z2_ACAM1/185-344
B0C2U1_ACAM1/287-464
B0C398_ACAM1/210-384
B0C399_ACAM1/209-374
B0C3G6_ACAM1/186-361
B0C3H0_ACAM1/180-347
B0C3H2_ACAM1/187-357
B0C3I7_ACAM1/118-286
B0C3P3_ACAM1/555-746
B0C485_ACAM1/188-362
B0C486_ACAM1/192-365
B0C4A8_ACAM1/183-339
B0C5Q1_ACAM1/135-270
B0C763_ACAM1/211-383
B0C817_ACAM1/11-182
B0C830_ACAM1/77-245
B0C8Q0_ACAM1/203-372
B0C9I9_ACAM1/204-370
B0C9J1_ACAM1/221-384
B0C9Z4_ACAM1/198-365
B0C9Z6_ACAM1/197-371
B0C9Z7_ACAM1/114-279
B0CA01_ACAM1/204-367
B0CA04_ACAM1/216-386
B0CAQ7_ACAM1/69-226
B0CBJ9_ACAM1/192-347
B0CD34_ACAM1/216-384
B0CE26_ACAM1/203-363
B0CE27_ACAM1/177-350
B0CE28_ACAM1/215-387
B0CE29_ACAM1/192-355
B0CEE8_ACAM1/192-361
B0CEF0_ACAM1/186-360
B0CEF2_ACAM1/191-347
B0CEF8_ACAM1/211-387
B0CEG3_ACAM1/185-339
B0CET6_ACAM1/217-395
B0CFF8_ACAM1/208-375
B0CFL8_ACAM1/262-417
B0CGA9_ACAM1/211-387
B0CGB2_ACAM1/180-344
B0CGD4_BRUSI/327-497
B0CHU0_BRUSI/158-329
B0CKL3_BRUSI/180-341
B0CKM2_BRUSI/181-346
B0CSH7_LACBS/1430-1556
B0CV27_LACBS/301-487
B0D2Y7_LACBS/217-420
B0D5E5_LACBS/17-82
B0DLE1_LACBS/195-356
B0E996_ENTDI/1163-1348
B0EGC3_ENTDI/195-373
B0EGN9_ENTDI/187-353
B0EIH3_ENTDI/104-282
B0EUB2_ENTDI/248-423
B0F2B8_ERWCH/285-454
B0FLC6_9BACT/73-207
B0FLF0_WHEAT/1061-1241
B0FLF1_WHEAT/480-642
B0FMQ6_YERPS/73-222
B0G1G8_9FIRM/297-468
B0G2E8_9FIRM/250-423
B0G2S6_9FIRM/181-346
B0G3K7_9FIRM/198-338
B0G3W0_9FIRM/224-380
B0G3X7_9FIRM/569-705
B0G3X9_9FIRM/554-707
B0G461_9FIRM/324-491
B0G7U5_9FIRM/148-319
B0G7U7_9FIRM/193-359
B0GAK0_9FIRM/177-348
B0GAK2_9FIRM/225-384
B0GC34_YERPE/155-315
B0GGX7_YERPE/286-456
B0GLC2_YERPE/232-401
B0GPK8_YERPE/232-401
B0GUB6_YERPE/284-454
B0GZ80_YERPE/155-315
B0H1U1_YERPE/155-315
B0HA11_YERPE/284-454
B0HAF1_YERPE/232-401
B0HKH9_YERPE/284-454
B0HLD9_YERPE/232-401
B0HNA4_YERPE/155-315
B0HT81_YERPE/284-454
B0HXZ3_YERPE/155-315
B0HYZ1_YERPE/232-401
B0JFC0_STRMC/1-80
B0JGD1_MICAN/211-385
B0JGX7_MICAN/187-350
B0JH87_MICAN/207-402
B0JH88_MICAN/189-358
B0JJ24_MICAN/199-365
B0JJ30_MICAN/196-365
B0JLR9_MICAN/177-340
B0JLT0_MICAN/2-149
B0JLT3_MICAN/209-374
B0JNK3_MICAN/189-354
B0JNN8_MICAN/167-322
B0JPD7_MICAN/263-427
B0JQ68_MICAN/190-347
B0JRA4_MICAN/176-341
B0JS21_MICAN/182-348
B0JTL6_MICAN/142-271
B0JTU4_MICAN/322-484
B0JTV5_MICAN/164-330
B0JUK2_MICAN/290-468
B0JV14_MICAN/169-335
B0JV15_MICAN/192-355
B0JW00_MICAN/187-365
B0JWB9_MICAN/197-364
B0JWK9_MICAN/188-349
B0JWQ1_MICAN/209-383
B0JXS6_MICAN/173-341
B0K222_THEPX/194-361
B0K2C0_THEPX/179-360
B0K513_THEPX/185-341
B0K516_THEPX/198-366
B0K517_THEPX/176-351
B0K7Y0_THEP3/179-360
B0KB86_THEP3/188-354
B0KDA8_THEP3/194-361
B0KJ32_PSEPG/182-351
B0KL26_PSEPG/234-403
B0KL36_PSEPG/179-345
B0KL41_PSEPG/182-349
B0KL88_PSEPG/205-374
B0KMT6_PSEPG/325-474
B0KNI7_PSEPG/192-358
B0KTC6_PSEPG/219-378
B0KTZ0_PSEPG/213-378
B0KUJ1_PSEPG/1923-2093
B0KV97_PSEPG/187-345
B0KVC6_9BACT/186-349
B0LSR0_9FABA/130-237
B0LSR0_9FABA/244-332
B0M981_9FIRM/646-805
B0M989_9FIRM/678-834
B0M9A6_9FIRM/221-383
B0M9A7_9FIRM/204-375
B0M9V8_9FIRM/291-464
B0MJS6_9FIRM/279-449
B0MKD3_9FIRM/629-797
B0MLN9_9FIRM/190-353
B0MNA7_9FIRM/147-312
B0MNJ6_9FIRM/196-367
B0MX33_9BACT/185-361
B0MX83_9BACT/117-281
B0MX84_9BACT/167-336
B0MXH3_9BACT/85-213
B0MYX8_9BACT/244-409
B0N0E7_9FIRM/220-377
B0N1V5_9FIRM/472-643
B0N357_9FIRM/186-350
B0N358_9FIRM/163-328
B0N360_9FIRM/167-336
B0N4J3_9FIRM/280-448
B0N6N0_9FIRM/147-315
B0N6N2_9FIRM/202-366
B0N9Q6_EUBSP/335-511
B0NAG7_EUBSP/292-466
B0NCI4_EUBSP/203-358
B0NCP5_EUBSP/207-378
B0NG35_EUBSP/604-705
B0NLZ7_BACSE/187-352
B0NP73_BACSE/192-361
B0NP75_BACSE/169-336
B0NPZ0_BACSE/181-356
B0NPZ1_BACSE/223-384
B0NR61_BACSE/181-349
B0NS07_BACSE/228-396
B0NU08_BACSE/204-364
B0NU13_BACSE/192-368
B0NVN2_BACSE/228-395
B0NWP1_9CLOT/282-461
B0P2K7_9CLOT/178-343
B0P2L1_9CLOT/185-353
B0P3I4_9CLOT/363-531
B0P4A5_9CLOT/200-365
B0P4A6_9CLOT/172-340
B0P4B1_9CLOT/204-384
B0P8E6_9FIRM/285-451
B0PBH1_9FIRM/202-371
B0PBL1_9FIRM/190-354
B0PZD1_BACAN/185-350
B0PZN0_BACAN/304-473
B0Q218_BACAN/156-323
B0Q261_BACAN/184-351
B0Q8L4_BACAN/174-341
B0Q9F2_BACAN/356-519
B0Q9F6_BACAN/240-408
B0Q9F7_BACAN/204-376
B0QG79_BACAN/184-351
B0QHQ9_BACAN/185-350
B0QI06_BACAN/304-473
B0QP68_BACAN/174-341
B0QPJ9_BACAN/204-376
B0QPK0_BACAN/240-408
B0QPK2_BACAN/520-682
B0QT87_HAEPR/189-356
B0QT88_HAEPR/192-361
B0QU38_HAEPR/279-457
B0QW18_HAEPR/239-406
B0R2J5_HALS3/171-333
B0R2J7_HALS3/185-336
B0R3B0_HALS3/167-305
B0R3R2_HALS3/190-350
B0R3R3_HALS3/167-327
B0R4P2_HALS3/192-352
B0R4S4_HALS3/201-376
B0R8G0_HALS3/216-380
B0RAK4_CLAMS/631-716
B0RBE8_CLAMS/216-379
B0RBF2_CLAMS/226-398
B0RBF4_CLAMS/183-350
B0RBF8_CLAMS/180-342
B0RBP0_CLAMS/189-348
B0RDN0_CLAMS/197-368
B0RDV2_CLAMS/191-359
B0REG1_CLAMS/182-339
B0REG7_CLAMS/184-371
B0RG60_CLAMS/196-351
B0RG61_CLAMS/167-325
B0RHU8_CLAMS/191-370
B0RHV0_CLAMS/207-377
B0RIU9_CLAMS/206-381
B0RMT6_XANCB/329-495
B0RNW0_XANCB/167-327
B0RP14_XANCB/185-350
B0RRI3_XANCB/178-345
B0RU15_XANCB/250-411
B0RUM0_XANCB/200-360
B0RUM1_XANCB/177-346
B0RVM3_XANCB/172-335
B0RVM7_XANCB/242-436
B0RZK4_FINM2/191-359
B0RZY9_FINM2/187-355
B0S0J5_FINM2/217-386
B0S1Q2_FINM2/147-317
B0S1Q4_FINM2/188-354
B0S3D4_FINM2/196-337
B0S6Z8_DANRE/222-383
B0S8L4_LEPBA/188-362
B0S8X9_LEPBA/198-364
B0SA53_LEPBA/186-347
B0SAI7_LEPBA/215-380
B0SAI8_LEPBA/243-409
B0SAJ4_LEPBA/219-375
B0SCM2_LEPBA/172-338
B0SEF2_LEPBA/219-386
B0SG76_LEPBA/338-404
B0SH65_LEPBA/161-333
B0SH66_LEPBA/153-330
B0SH67_LEPBA/210-370
B0SIN0_LEPBA/176-341
B0SKB2_LEPBP/186-347
B0SKQ0_LEPBP/172-338
B0SMI0_LEPBP/219-386
B0SPB8_LEPBP/338-404
B0SQT1_LEPBP/161-333
B0SQT2_LEPBP/153-330
B0SQT3_LEPBP/210-370
B0SR43_LEPBP/188-362
B0SRX7_LEPBP/198-364
B0SSL2_LEPBP/215-380
B0SSL3_LEPBP/218-384
B0SSM2_LEPBP/219-375
B0SUA3_LEPBP/116-281
B0SUS9_CAUSK/170-325
B0SVS6_CAUSK/174-336
B0SY05_CAUSK/193-362
B0SZ55_CAUSK/214-373
B0T3M3_CAUSK/163-323
B0T4A3_CAUSK/172-315
B0T5B5_CAUSK/194-385
B0T6Z1_CAUSK/256-419
B0T6Z4_CAUSK/437-596
B0T6Z7_CAUSK/229-360
B0T7Q9_CAUSK/228-390
B0TDH6_HELMI/198-364
B0TEX5_HELMI/212-379
B0TGA2_HELMI/185-350
B0TGA7_HELMI/742-908
B0TH22_HELMI/211-369
B0THF7_HELMI/183-351
B0THJ8_HELMI/218-386
B0TKP2_SHEHH/184-349
B0TMJ3_SHEHH/215-374
B0TMJ4_SHEHH/174-304
B0TNL1_SHEHH/181-340
B0TNL7_SHEHH/186-345
B0TNM1_SHEHH/242-400
B0TTC5_SHEHH/155-315
B0TXH3_FRAP2/242-412
B0TXM9_FRAP2/232-405
B0TXN4_FRAP2/169-328
B0TXN5_FRAP2/203-364
B0TYH8_FRAP2/152-327
B0TYV4_FRAP2/181-347
B0TYV8_FRAP2/183-339
B0U283_XYLFM/188-358
B0U3L8_XYLFM/179-336
B0U424_XYLFM/210-383
B0U424_XYLFM/643-806
B0U4Q5_XYLFM/220-382
B0U4Q5_XYLFM/666-828
B0U4S5_XYLFM/171-337
B0U6T4_XYLFM/183-352
B0U7J0_METS4/228-378
B0U7J1_METS4/231-379
B0U7Y9_METS4/1128-1217
B0UB38_METS4/217-389
B0UB39_METS4/201-348
B0UBE2_METS4/253-354
B0UBT8_METS4/161-327
B0UDB4_METS4/179-338
B0UDC3_METS4/192-362
B0UDW8_METS4/1091-1180
B0UE82_METS4/189-354
B0UE83_METS4/200-358
B0UEK5_METS4/192-362
B0UET7_METS4/204-383
B0UF02_METS4/172-302
B0UG57_METS4/230-387
B0UG70_METS4/186-350
B0UGV8_METS4/1066-1218
B0UHE7_METS4/192-355
B0UHG9_METS4/243-390
B0UIK5_METS4/189-361
B0UIK6_METS4/168-320
B0UIL7_METS4/165-341
B0UJV4_METS4/220-382
B0UKW9_METS4/183-348
B0ULN6_METS4/453-632
B0ULU7_METS4/231-390
B0ULU8_METS4/186-354
B0ULV2_METS4/188-357
B0ULV4_METS4/189-351
B0ULW9_METS4/462-607
B0ULW9_METS4/89-262
B0UMI9_METS4/310-474
B0UMM3_METS4/681-838
B0UP33_METS4/221-402
B0UPJ8_METS4/161-323
B0UQ34_METS4/168-323
B0UR71_METS4/799-951
B0URI6_HAES2/233-404
B0UU86_HAES2/288-458
B0V4M6_ACIBY/179-344
B0V4U4_ACIBY/237-403
B0V544_ACIBY/163-317
B0V6J9_ACIBY/192-355
B0V6K2_ACIBY/172-331
B0VF95_CLOAI/197-363
B0VFW8_CLOAI/203-369
B0VG95_CLOAI/201-359
B0VG97_CLOAI/187-355
B0VGT0_CLOAI/227-397
B0VGT9_CLOAI/200-362
B0VGU1_CLOAI/166-331
B0VGU5_CLOAI/193-294
B0VHD8_CLOAI/251-417
B0VHF9_CLOAI/209-389
B0VHI2_CLOAI/181-350
B0VJD0_CLOAI/184-353
B0VJS6_CLOAI/183-349
B0VKS6_ACIBS/237-403
B0VL97_ACIBS/179-344
B0VMR7_ACIBS/187-341
B0VMR8_ACIBS/166-329
B0VRC0_ACIBS/163-317
B0VS59_ACIBS/323-491
B0W421_CULQU/175-325
B0WDE0_CULQU/173-332
B0XCW3_CULQU/270-454
B0XP74_ASPFC/198-361
B0XP82_ASPFC/206-377
B0XPR1_ASPFC/349-534
B0XSF7_ASPFC/1442-1570
B0XX26_ASPFC/1448-1579
B0XX75_ASPFC/452-631
B0XYK7_ASPFC/2583-2756
B0Y1U9_ASPFC/224-415
B0Y532_ASPFC/2504-2672
B0ZTE3_SOLTU/389-527
B0ZTM3_CAMJE/166-333
B0ZTR4_CAMJE/167-335
B0ZTR8_CAMJE/168-336
B1B4K7_ECOLX/179-343
B1B4L1_ECOLX/209-385
B1B4L7_ECOLX/217-391
B1B4M4_ECOLX/284-381
B1B4R5_ECOLX/181-345
B1B4S5_ECOLX/217-391
B1B4T2_ECOLX/284-376
B1B4X1_ECOLX/179-343
B1B4X5_ECOLX/209-385
B1B4Y1_ECOLX/217-391
B1B4Y8_ECOLX/284-381
B1B5Z0_ORYSI/387-550
B1B5Z1_ORYSI/387-550
B1B7W4_CLOBO/280-439
B1B879_CLOBO/224-382
B1B8H6_CLOBO/182-347
B1B9U4_CLOBO/195-365
B1BCF5_CLOBO/167-336
B1BCG2_CLOBO/180-355
B1BGT3_CLOPE/155-327
B1BGT5_CLOPE/183-351
B1BK73_CLOPE/185-346
B1BK77_CLOPE/184-351
B1BKH9_CLOPE/272-447
B1BMH6_CLOPE/288-454
B1BNG5_CLOPE/200-364
B1BNG9_CLOPE/184-349
B1BNH8_CLOPE/216-374
B1BNH9_CLOPE/212-378
B1BNI0_CLOPE/216-382
B1BNI2_CLOPE/213-380
B1BNI3_CLOPE/186-354
B1BNI4_CLOPE/174-338
B1BNI8_CLOPE/178-345
B1BNI9_CLOPE/184-350
B1BRQ5_CLOPE/185-348
B1BRQ9_CLOPE/184-351
B1BUU5_CLOPE/174-335
B1BUU7_CLOPE/190-356
B1BXI5_CLOPE/283-449
B1BYC1_CLOPE/272-447
B1C0P3_9FIRM/74-232
B1C0P5_9FIRM/168-339
B1C0Q1_9FIRM/107-288
B1C0Q4_9FIRM/178-335
B1C0Q5_9FIRM/221-395
B1C1C4_9FIRM/238-401
B1C1C8_9FIRM/192-361
B1C1C9_9FIRM/222-355
B1C1D1_9FIRM/202-372
B1C1N0_9FIRM/208-372
B1C1N2_9FIRM/148-311
B1C352_9FIRM/281-449
B1C3W2_9FIRM/191-362
B1C3W8_9FIRM/218-371
B1C3X0_9FIRM/162-329
B1C4F5_9FIRM/200-374
B1C4G6_9FIRM/190-354
B1CBD7_9FIRM/183-351
B1CBE1_9FIRM/220-395
B1EHL1_9ESCH/283-448
B1EIF7_9ESCH/209-379
B1EIF9_9ESCH/182-351
B1EIG2_9ESCH/165-336
B1EIG7_9ESCH/179-357
B1EVJ8_BACAN/304-473
B1EVU6_BACAN/185-350
B1EYE1_BACAN/156-323
B1EYJ5_BACAN/184-351
B1F4F6_BACAN/174-341
B1F503_BACAN/356-519
B1F507_BACAN/240-408
B1F508_BACAN/204-376
B1F811_9BURK/223-390
B1FBR9_9BURK/1234-1373
B1FCW6_9BURK/166-327
B1FCX1_9BURK/183-352
B1FCX9_9BURK/168-337
B1FCY0_9BURK/189-356
B1FCY3_9BURK/1018-1181
B1FCY3_9BURK/218-384
B1FEN7_9BURK/205-367
B1FEN9_9BURK/209-377
B1FF51_9BURK/166-324
B1FFX1_9BURK/303-414
B1FH12_9BURK/193-366
B1FH13_9BURK/189-353
B1FL17_9BURK/177-338
B1FL18_9BURK/181-340
B1FM38_9BURK/165-316
B1FMS4_9BURK/233-397
B1FMS4_9BURK/621-791
B1FNC6_9BURK/195-293
B1FNR7_9BURK/206-386
B1FQ74_9BURK/166-325
B1FTF7_9BURK/163-320
B1FTU1_9BURK/268-443
B1FVZ9_9BURK/177-330
B1FW04_9BURK/190-361
B1FW62_9BURK/213-383
B1FW63_9BURK/187-350
B1FW75_9BURK/140-304
B1FXH8_9BURK/311-416
B1FXK0_9BURK/144-305
B1FXK2_9BURK/769-895
B1FXK3_9BURK/160-310
B1FXL6_9BURK/187-353
B1FXN2_9BURK/153-356
B1FYB4_9BURK/167-315
B1FYI6_9BURK/189-350
B1FZ88_9BURK/161-325
B1FZC6_9BURK/190-354
B1FZC7_9BURK/191-364
B1FZD4_9BURK/229-376
B1FZD4_9BURK/623-793
B1FZW2_9BURK/187-344
B1G085_9BURK/166-328
B1G0I3_9BURK/204-384
B1G4E5_9BURK/161-326
B1G4S1_9BURK/194-305
B1G4S2_9BURK/185-351
B1G5C2_9BURK/287-464
B1G7M7_9BURK/164-324
B1G7X8_9BURK/176-336
B1G7Y2_9BURK/195-350
B1GA44_9BURK/165-321
B1GEN9_BACAN/185-350
B1GEY8_BACAN/304-473
B1GFL0_BACAN/184-351
B1GPC3_BACAN/174-341
B1GPM5_BACAN/520-682
B1GPM8_BACAN/240-408
B1GPM9_BACAN/204-376
B1H2B6_XENTR/204-379
B1H444_BURPS/207-387
B1H464_BURPS/195-293
B1H7L0_BURPS/193-366
B1H7L1_BURPS/188-353
B1H7W8_BURPS/231-395
B1H7W8_BURPS/627-795
B1HA97_BURPS/165-354
B1HAV2_BURPS/172-336
B1HAV7_BURPS/309-475
B1HB07_BURPS/209-382
B1HB15_BURPS/206-360
B1HBI6_BURPS/177-319
B1HBI9_BURPS/229-396
B1HBP9_BURPS/165-314
B1HDC5_BURPS/164-322
B1HEA5_BURPS/309-417
B1HEB2_BURPS/189-359
B1HFU2_BURPS/210-366
B1HFV8_BURPS/189-350
B1HFW2_BURPS/207-374
B1HJV5_BURPS/164-325
B1HR42_LYSSC/178-344
B1HR43_LYSSC/148-316
B1HRG5_LYSSC/147-315
B1HTF2_LYSSC/185-352
B1HWJ3_LYSSC/180-346
B1I1B0_DESAP/381-502
B1I306_DESAP/157-316
B1I329_DESAP/180-361
B1I3K8_DESAP/192-361
B1I3N4_DESAP/182-348
B1I3R0_DESAP/187-358
B1I4Z4_DESAP/191-370
B1I6E2_DESAP/196-366
B1I6U4_DESAP/188-358
B1I6U6_DESAP/171-344
B1I7M1_STRPI/312-477
B1I845_STRPI/209-376
B1IBL5_STRPI/158-325
B1IBL6_STRPI/193-363
B1ICG7_STRPI/185-352
B1IDZ0_CLOBK/182-349
B1IDZ5_CLOBK/184-351
B1IFS7_CLOBK/439-615
B1IH39_CLOBK/209-352
B1IMH9_CLOBK/176-345
B1IMI0_CLOBK/183-353
B1IMI2_CLOBK/211-384
B1IMI4_CLOBK/167-337
B1IZ17_ECOLC/284-370
B1IZ24_ECOLC/217-391
B1IZ30_ECOLC/209-385
B1IZ41_ECOLC/197-358
B1IZG0_ECOLC/231-401
B1IZG2_ECOLC/182-351
B1IZZ6_ECOLC/218-378
B1IZZ7_ECOLC/195-353
B1J324_PSEPW/181-348
B1J337_PSEPW/234-403
B1J3S3_PSEPW/183-338
B1J5H7_PSEPW/211-376
B1J5P3_PSEPW/195-357
B1J5P4_PSEPW/184-347
B1J5R6_PSEPW/589-761
B1J5R7_PSEPW/217-385
B1J6I5_PSEPW/322-483
B1J9J4_PSEPW/207-378
B1JE75_PSEPW/182-351
B1JEH1_PSEPW/192-358
B1JHM1_YERPY/155-315
B1JQW7_YERPY/246-415
B1JTH2_BURCC/165-322
B1JTR3_BURCC/166-325
B1JVR2_BURCC/165-315
B1JWE3_BURCC/193-360
B1JWE5_BURCC/243-413
B1JWE8_BURCC/821-990
B1JX19_BURCC/182-352
B1JX25_BURCC/305-413
B1JYF5_BURCC/166-324
B1K353_BURCC/232-396
B1K353_BURCC/619-789
B1K4C9_BURCC/193-366
B1K4D0_BURCC/189-353
B1K7V2_BURCC/213-385
B1K904_BURCC/178-345
B1K9A1_BURCC/182-340
B1K9A2_BURCC/174-339
B1K9A7_BURCC/208-375
B1K9K7_BURCC/179-344
B1KAB5_BURCC/197-293
B1KAC2_BURCC/207-386
B1KCB4_BURCC/217-381
B1KCB9_BURCC/231-384
B1KEA4_SHEWM/157-313
B1KME4_SHEWM/216-374
B1KMF1_SHEWM/180-349
B1KS15_CLOBM/182-349
B1KS20_CLOBM/184-351
B1KU56_CLOBM/209-401
B1KVA1_CLOBM/439-615
B1KYC0_CLOBM/193-368
B1KYC2_CLOBM/201-381
B1L0D9_CLOBM/176-345
B1L0E0_CLOBM/183-353
B1L0E2_CLOBM/211-384
B1L0E4_CLOBM/166-337
B1L4X3_KORCO/152-298
B1L5E3_KORCO/179-338
B1L6S0_KORCO/162-328
B1L7W3_THESQ/184-349
B1L8H2_THESQ/192-368
B1L8I4_THESQ/210-377
B1L998_THESQ/207-383
B1LBR5_THESQ/207-380
B1LBS1_THESQ/270-439
B1LCB6_THESQ/206-407
B1LJZ7_ECOSM/211-389
B1LK04_ECOSM/182-353
B1LK68_ECOSM/182-351
B1LK70_ECOSM/231-401
B1LNY6_ECOSM/284-371
B1LNZ3_ECOSM/217-391
B1LNZ9_ECOSM/209-385
B1LP07_ECOSM/154-317
B1LS14_METRJ/555-714
B1LS17_METRJ/169-310
B1LS27_METRJ/185-361
B1LUY2_METRJ/199-363
B1LV59_METRJ/168-328
B1LVW0_METRJ/820-971
B1LVZ8_METRJ/177-322
B1LXK3_METRJ/197-362
B1LYB9_METRJ/208-377
B1LYC0_METRJ/192-350
B1LYF4_METRJ/180-337
B1LYF5_METRJ/406-565
B1LZ08_METRJ/238-400
B1LZG6_METRJ/173-337
B1M284_METRJ/191-353
B1M394_METRJ/215-386
B1M3I0_METRJ/223-378
B1M3I1_METRJ/229-386
B1M3L8_METRJ/244-344
B1M552_METRJ/184-347
B1M554_METRJ/186-341
B1M558_METRJ/164-327
B1M563_METRJ/185-343
B1M5N0_METRJ/185-362
B1M6D1_METRJ/312-481
B1M6P2_METRJ/168-322
B1M6Q0_METRJ/221-402
B1M7A5_METRJ/253-414
B1M7A6_METRJ/215-373
B1M7A7_METRJ/181-338
B1M7A8_METRJ/216-383
B1M7B0_METRJ/197-349
B1MAJ2_MYCA9/224-386
B1MCK2_MYCA9/182-343
B1MDX3_MYCA9/203-373
B1MHC4_MYCA9/190-348
B1MJE8_MYCA9/200-352
B1MJF2_MYCA9/192-360
B1MJF3_MYCA9/172-338
B1MK42_MYCA9/203-365
B1MLL2_MYCA9/196-369
B1MP07_MYCA9/187-363
B1MVL7_LEUCK/313-486
B1MW71_LEUCK/288-456
B1MWE3_LEUCK/171-332
B1MXG0_LEUCK/188-356
B1MXG1_LEUCK/149-311
B1MZS2_LEUCK/186-341
B1MZS9_LEUCK/203-352
B1N4A4_ENTHI/160-316
B1NF84_9MAGN/16-133
B1NF85_9MAGN/16-133
B1NF86_9MAGN/17-134
B1NF87_9MAGN/16-133
B1NF88_9MAGN/16-133
B1NF89_9MAGN/16-133
B1NJA1_9FABA/1-76
B1NJB3_9FABA/1-77
B1NJB4_SOYBN/1-77
B1NJB5_9FABA/1-69
B1PF18_CAMJE/167-333
B1Q7H8_CLOBO/3-77
B1Q8H2_CLOBO/182-349
B1Q8H7_CLOBO/184-351
B1QAS7_CLOBO/176-345
B1QAS8_CLOBO/183-353
B1QAT0_CLOBO/211-384
B1QAT2_CLOBO/165-337
B1QBW0_CLOBO/440-615
B1QFC7_CLOBO/209-363
B1QHD3_CLOBO/176-345
B1QHD4_CLOBO/184-353
B1QHD6_CLOBO/210-384
B1QHD8_CLOBO/165-337
B1QIR3_CLOBO/184-351
B1QIR8_CLOBO/182-349
B1QL97_CLOBO/295-465
B1QLA4_CLOBO/257-395
B1QMG9_CLOBO/209-356
B1QMQ6_CLOBO/439-615
B1QS21_CLOBU/283-456
B1QTB7_CLOBU/199-373
B1QTE5_CLOBU/184-353
B1QTT2_CLOBU/197-362
B1QYY7_CLOBU/164-336
B1R1I6_CLOBU/420-542
B1R1I8_CLOBU/335-516
B1R2F7_CLOBU/180-350
B1R2G1_CLOBU/182-350
B1R2T4_CLOBU/221-392
B1R2U1_CLOBU/206-372
B1R3U3_CLOPE/200-364
B1R3U7_CLOPE/184-349
B1R3V8_CLOPE/214-380
B1R3V9_CLOPE/182-350
B1R3W2_CLOPE/179-346
B1R3W3_CLOPE/183-349
B1R748_CLOPE/184-351
B1R752_CLOPE/185-348
B1RB86_CLOPE/283-449
B1RC27_CLOPE/270-447
B1RDF2_CLOPE/191-359
B1RDF3_CLOPE/172-339
B1RGB2_CLOPE/185-348
B1RGB6_CLOPE/184-351
B1RJH9_CLOPE/179-354
B1RK31_CLOPE/282-449
B1RM04_CLOPE/184-351
B1RM08_CLOPE/185-348
B1RT91_CLOPE/179-354
B1RTG4_CLOPE/282-449
B1RTP1_CLOPE/270-447
B1S010_STRPN/158-325
B1S011_STRPN/193-367
B1S0C9_STRPN/281-449
B1S1M7_STRPN/206-373
B1S3H6_STRPN/185-352
B1S4P1_9BIFI/198-362
B1SA06_9BIFI/57-223
B1SA82_9BIFI/2-152
B1SAU1_9BIFI/203-388
B1SB00_9BIFI/178-346
B1SB02_9BIFI/176-341
B1SB06_9BIFI/3-124
B1SB07_9BIFI/191-358
B1SB76_9BIFI/210-370
B1SG19_9STRE/194-347
B1SG24_9STRE/206-360
B1SG81_9STRE/197-329
B1SGV7_9STRE/193-361
B1SGV8_9STRE/147-313
B1SXA5_9BURK/174-342
B1SXA7_9BURK/202-291
B1T0M8_9BURK/188-347
B1T153_9BURK/166-324
B1T2I1_9BURK/189-353
B1T2I2_9BURK/194-366
B1T4T5_9BURK/130-238
B1T4Y9_9BURK/179-348
B1T5D1_9BURK/1508-1644
B1T7X0_9BURK/274-430
B1TA33_9BURK/165-327
B1TA67_9BURK/177-338
B1TA68_9BURK/192-351
B1TAN6_9BURK/233-397
B1TAN6_9BURK/620-790
B1TBX1_9BURK/206-386
B1TC94_9BURK/165-316
B1TE71_9BURK/195-293
B1TEC5_9BURK/166-325
B1TFW1_9BURK/183-352
B1UMP4_BACAN/161-328
B1UMU8_BACAN/184-351
B1UPB2_BACAN/185-350
B1UPL0_BACAN/304-473
B1UQI8_BACAN/174-341
B1UV31_BACAN/356-519
B1UV35_BACAN/240-408
B1UV36_BACAN/204-376
B1V0L2_CLOPE/209-372
B1V0L4_CLOPE/212-378
B1V0L5_CLOPE/216-380
B1V0L9_CLOPE/214-380
B1V0M0_CLOPE/182-350
B1V0M3_CLOPE/178-345
B1V0M4_CLOPE/180-347
B1V200_CLOPE/154-324
B1V3X5_CLOPE/179-354
B1V5D1_CLOPE/185-348
B1V5D5_CLOPE/184-351
B1V6C2_CLOPE/283-449
B1VDJ1_CORU7/188-367
B1VEF2_CORU7/199-365
B1VEN3_CORU7/215-370
B1VHE8_CORU7/197-372
B1VLA6_STRGG/197-356
B1VQP6_STRGG/198-356
B1VRD4_STRGG/178-336
B1VV00_STRGG/194-358
B1VWI3_STRGG/200-363
B1VWQ0_STRGG/184-359
B1VYS5_STRGG/200-375
B1VZ91_STRGG/242-408
B1VZS5_STRGG/188-362
B1W189_STRGG/188-360
B1W1F5_STRGG/416-510
B1W1Z8_STRGG/171-334
B1W226_STRGG/197-362
B1W3F7_STRGG/175-342
B1WNL8_CYAA5/234-398
B1WNM1_CYAA5/175-336
B1WP84_CYAA5/504-674
B1WP85_CYAA5/729-894
B1WP94_CYAA5/200-365
B1WQ46_CYAA5/226-400
B1WQK1_CYAA5/171-339
B1WQP2_CYAA5/211-385
B1WR04_CYAA5/202-380
B1WRP4_CYAA5/140-271
B1WS47_CYAA5/260-415
B1WTQ4_CYAA5/198-365
B1WU85_CYAA5/217-387
B1WU86_CYAA5/186-360
B1WVB5_CYAA5/168-336
B1WVB6_CYAA5/203-375
B1WVE7_CYAA5/185-347
B1WW74_CYAA5/186-349
B1WXP2_CYAA5/194-358
B1WXT2_CYAA5/200-357
B1WYG1_CYAA5/195-359
B1WYG2_CYAA5/201-364
B1WYY0_CYAA5/290-467
B1WZ44_CYAA5/162-325
B1WZB2_CYAA5/212-380
B1X092_CYAA5/199-365
B1X093_CYAA5/218-394
B1X0A4_CYAA5/187-366
B1X0I2_CYAA5/207-378
B1X0P9_CYAA5/194-367
B1X0W8_CYAA5/193-345
B1X4K0_PAUCH/190-348
B1X4P6_PAUCH/163-298
B1X5B2_PAUCH/208-370
B1X5D1_PAUCH/180-341
B1X6W8_ECODH/185-356
B1X6Y0_ECODH/209-385
B1X6Y6_ECODH/217-391
B1X6Z3_ECODH/284-372
B1X962_ECODH/175-344
B1X965_ECODH/182-351
B1X967_ECODH/231-401
B1XHP5_SYNP2/214-382
B1XHX2_SYNP2/188-349
B1XIC2_SYNP2/286-467
B1XIV0_SYNP2/243-427
B1XJ82_SYNP2/166-268
B1XK57_SYNP2/191-346
B1XK73_SYNP2/170-339
B1XKH7_SYNP2/186-350
B1XM16_SYNP2/187-362
B1XMF1_SYNP2/216-388
B1XMF2_SYNP2/186-378
B1XN21_SYNP2/226-386
B1XN25_SYNP2/234-386
B1XN27_SYNP2/193-362
B1XN28_SYNP2/201-364
B1XN43_SYNP2/259-410
B1XNT0_SYNP2/195-365
B1XNX0_SYNP2/218-382
B1XNX5_SYNP2/219-387
B1XW44_LEPCP/182-342
B1XW45_LEPCP/228-393
B1XY92_LEPCP/133-299
B1XZQ8_LEPCP/201-379
B1XZR4_LEPCP/210-376
B1Y059_LEPCP/188-349
B1Y063_LEPCP/183-350
B1Y064_LEPCP/209-384
B1Y2N1_LEPCP/173-307
B1Y4G0_LEPCP/209-373
B1Y4P5_LEPCP/160-331
B1Y567_LEPCP/311-484
B1Y906_THENV/291-450
B1YB95_THENV/220-383
B1YC93_THENV/206-358
B1YCB9_THENV/177-346
B1YCC0_THENV/178-335
B1YCE6_THENV/226-407
B1YCF1_THENV/190-294
B1YHC5_EXIS2/153-316
B1YHR2_EXIS2/185-352
B1YL52_EXIS2/218-390
B1YM59_EXIS2/182-348
B1YML6_EXIS2/175-344
B1YML7_EXIS2/185-352
B1YML8_EXIS2/179-350
B1YQT3_BURA4/165-327
B1YRK6_BURA4/166-325
B1YTS8_BURA4/165-316
B1YU42_BURA4/1054-1218
B1YU42_BURA4/215-384
B1YU42_BURA4/618-793
B1YU45_BURA4/167-337
B1YUE9_BURA4/187-352
B1YUF5_BURA4/303-414
B1YVQ2_BURA4/166-323
B1YW80_BURA4/209-377
B1YW82_BURA4/205-367
B1Z0Y7_BURA4/179-348
B1Z118_BURA4/189-353
B1Z119_BURA4/193-366
B1Z1Q3_BURA4/232-396
B1Z1Q3_BURA4/619-789
B1Z2Y5_BURA4/177-338
B1Z2Y6_BURA4/192-351
B1Z3N6_BURA4/178-340
B1Z505_BURA4/206-386
B1Z512_BURA4/196-293
B1Z7B1_METPB/240-396
B1Z7B2_METPB/222-378
B1Z7P8_METPB/255-402
B1Z9D2_METPB/205-383
B1ZAN5_METPB/1070-1245
B1ZAN5_METPB/409-579
B1ZC03_METPB/169-327
B1ZC44_METPB/165-328
B1ZCS7_METPB/244-348
B1ZDJ1_METPB/1125-1273
B1ZDP6_METPB/196-363
B1ZF10_METPB/188-361
B1ZGB6_METPB/168-322
B1ZGB9_METPB/201-382
B1ZH35_METPB/206-385
B1ZH36_METPB/225-388
B1ZH62_METPB/197-367
B1ZH63_METPB/175-329
B1ZH64_METPB/224-406
B1ZH68_METPB/178-334
B1ZHH2_METPB/176-329
B1ZIF1_METPB/195-363
B1ZJI8_METPB/192-360
B1ZKF8_METPB/310-479
B1ZKY8_METPB/1747-1841
B1ZLM9_METPB/188-343
B1ZLN3_METPB/203-356
B1ZLN7_METPB/245-399
B1ZM57_METPB/132-297
B1ZP79_OPITP/226-392
B1ZPK2_OPITP/180-362
B1ZQ97_OPITP/194-362
B1ZQA0_OPITP/183-349
B1ZT26_OPITP/302-405
B1ZT33_OPITP/189-351
B1ZT81_OPITP/232-390
B1ZT83_OPITP/200-361
B1ZT84_OPITP/190-358
B1ZT86_OPITP/179-354
B1ZTA0_OPITP/231-407
B1ZU05_OPITP/189-355
B1ZV21_OPITP/176-344
B1ZV61_OPITP/199-356
B1ZV63_OPITP/156-317
B1ZVI1_OPITP/189-357
B1ZW18_OPITP/186-335
B1ZW20_OPITP/202-366
B1ZW26_OPITP/162-324
B1ZW28_OPITP/231-395
B1ZW33_OPITP/208-375
B1ZW40_OPITP/195-361
B1ZZN9_OPITP/175-336
B1ZZQ0_OPITP/205-385
B1ZZU1_OPITP/329-521
B1ZZU4_OPITP/201-368
B1ZZU5_OPITP/199-366
B1ZZU9_OPITP/159-321
B1ZZV0_OPITP/205-379
B1ZZV8_OPITP/187-364
B2A0R8_NATTJ/189-369
B2A1P4_NATTJ/192-362
B2A254_NATTJ/186-353
B2A5Q3_NATTJ/211-385
B2ADV4_PODAN/1175-1345
B2AEF7_PODAN/1461-1622
B2AER5_PODAN/595-777
B2AHI4_CUPTR/176-332
B2AHI6_CUPTR/195-360
B2AHJ0_CUPTR/205-344
B2B142_PODAN/335-539
B2B1G7_PODAN/201-363
B2B1V0_PODAN/226-422
B2BMQ2_PRUPE/464-649
B2BMQ3_PRUPE/463-648
B2CCB8_9FIRM/248-435
B2CNZ9_VIGRA/390-559
B2CP00_VIGRA/400-567
B2CP01_LOTJA/392-563
B2CP02_LOTJA/397-556
B2CRL5_9VIRU/101-214
B2CRN5_9VIRU/144-218
B2CZC9_STRMT/170-340
B2CZD0_STROR/170-340
B2CZD1_STROR/170-340
B2CZD2_STROR/170-340
B2CZD3_STROR/171-340
B2CZD4_STROR/170-340
B2DG36_STRPN/182-332
B2DHF1_STRPN/206-373
B2DIA7_STRPN/281-449
B2DIQ2_STRPN/205-354
B2DIQ3_STRPN/187-361
B2DKE0_STRPN/185-352
B2DL18_STRPN/193-363
B2DN56_STRPN/158-327
B2DN57_STRPN/193-363
B2DN99_STRPN/281-449
B2DPM5_STRPN/185-352
B2DQW8_STRPN/171-335
B2DQX3_STRPN/212-374
B2DRV7_STRPN/193-368
B2DRV8_STRPN/201-368
B2DRV9_STRPN/169-334
B2DRW1_STRPN/224-375
B2DRW2_STRPN/209-384
B2DTS0_STRPN/185-352
B2DVB8_STRPN/158-325
B2DVB9_STRPN/193-363
B2DWN3_STRPN/281-449
B2DYA9_STRPN/185-352
B2DYQ1_STRPN/281-449
B2DZD8_STRPN/312-477
B2E1E7_STRPN/185-351
B2E1E8_STRPN/193-363
B2E4Q4_STRPN/185-352
B2E5N9_STRPN/281-449
B2E5T1_STRPN/193-363
B2E5T2_STRPN/158-324
B2E707_STRPN/174-338
B2E885_BIFAN/193-361
B2E8U2_BIFAN/204-389
B2E902_BIFAN/193-367
B2EBN6_BIFAN/204-370
B2FIQ9_STRMK/180-348
B2FNY4_STRMK/185-354
B2FQP6_STRMK/186-348
B2FTT0_STRMK/190-354
B2FUJ9_STRMK/318-483
B2G559_LACRJ/317-487
B2G560_LACRJ/313-481
B2G8C4_LACRJ/304-480
B2G8I7_LACRJ/151-317
B2G8I8_LACRJ/193-362
B2G8M3_LACRJ/166-329
B2GDI7_LACF3/151-320
B2GDI8_LACF3/194-362
B2GDM1_LACF3/174-332
B2GEZ8_LACF3/319-486
B2GEZ9_LACF3/318-481
B2GG42_KOCRD/142-291
B2GHC6_KOCRD/184-351
B2GHP7_KOCRD/402-554
B2GHQ8_KOCRD/618-794
B2GHR7_KOCRD/190-375
B2GJ39_KOCRD/251-422
B2GJ99_KOCRD/171-330
B2GKT8_KOCRD/194-362
B2GLA4_KOCRD/170-336
B2GLA7_KOCRD/301-445
B2GM38_KOCRD/197-352
B2GUP6_XENTR/4-164
B2GXA8_BURPS/164-325
B2GYX5_BURPS/189-359
B2GYY1_BURPS/309-417
B2H0U2_BURPS/91-256
B2H0U7_BURPS/313-479
B2H0V0_BURPS/209-382
B2H0X9_BURPS/207-361
B2H199_BURPS/237-393
B2H1B1_BURPS/189-350
B2H1B5_BURPS/207-374
B2H2E5_BURPS/165-314
B2H2Z5_BURPS/230-396
B2H2Z8_BURPS/177-324
B2H4V9_BURPS/190-288
B2H4W7_BURPS/207-387
B2H8U2_BURPS/165-354
B2HA63_BURPS/164-322
B2HBJ5_BURPS/188-353
B2HBJ6_BURPS/193-366
B2HC06_BURPS/231-395
B2HC06_BURPS/627-795
B2HDM7_MYCMM/481-641
B2HDN6_MYCMM/182-344
B2HE84_MYCMM/215-384
B2HGV5_MYCMM/184-360
B2HID7_MYCMM/202-372
B2HN00_MYCMM/193-357
B2HN44_MYCMM/183-343
B2HRP8_MYCMM/189-346
B2HS56_MYCMM/189-364
B2HSQ1_MYCMM/191-350
B2HYM3_ACIBC/163-322
B2I374_ACIBC/179-344
B2I3D8_ACIBC/237-403
B2I6A1_XYLF2/188-356
B2I6H8_XYLF2/179-336
B2I7E1_XYLF2/210-383
B2I7E1_XYLF2/643-806
B2I8V5_XYLF2/220-382
B2I8V5_XYLF2/662-829
B2I8W3_XYLF2/170-337
B2IA05_XYLF2/183-352
B2IBQ0_BEII9/169-290
B2IFY9_BEII9/235-417
B2IH65_BEII9/169-323
B2IH73_BEII9/190-350
B2IHG9_BEII9/207-381
B2IHH0_BEII9/192-361
B2IJA6_BEII9/184-362
B2IJA8_BEII9/205-362
B2IJB1_BEII9/158-322
B2IJJ8_BEII9/165-327
B2IJV4_BEII9/182-353
B2ILM3_BEII9/248-420
B2ILP2_BEII9/182-350
B2IQ32_STRPS/193-363
B2IQ33_STRPS/171-337
B2IQI3_STRPS/186-353
B2IRL7_STRPS/1-146
B2ISB1_STRPS/312-477
B2ITG2_NOSP7/161-320
B2ITK7_NOSP7/211-385
B2ITL3_NOSP7/186-349
B2IUD9_NOSP7/162-321
B2IVB1_NOSP7/175-348
B2IVB4_NOSP7/188-351
B2IVB6_NOSP7/199-360
B2IVC1_NOSP7/184-341
B2IVC3_NOSP7/204-368
B2IVH5_NOSP7/160-328
B2IVT7_NOSP7/166-333
B2IWK1_NOSP7/188-348
B2IWN0_NOSP7/199-387
B2IWN1_NOSP7/188-357
B2IXI0_NOSP7/228-391
B2IY06_NOSP7/246-439
B2IYJ0_NOSP7/193-358
B2IYJ1_NOSP7/187-353
B2IYJ3_NOSP7/184-354
B2IYJ8_NOSP7/209-376
B2IZQ6_NOSP7/223-391
B2J024_NOSP7/217-383
B2J0M6_NOSP7/196-365
B2J139_NOSP7/192-355
B2J273_NOSP7/212-382
B2J2G0_NOSP7/225-388
B2J5T3_NOSP7/196-361
B2J6F3_NOSP7/214-390
B2J6N0_NOSP7/175-339
B2J6N2_NOSP7/171-336
B2J6N4_NOSP7/198-371
B2J8E1_NOSP7/194-365
B2J8E2_NOSP7/187-366
B2J8M8_NOSP7/187-359
B2J8Y0_NOSP7/135-278
B2J8Z8_NOSP7/203-369
B2J994_NOSP7/213-313
B2J9D1_NOSP7/1255-1413
B2J9S3_NOSP7/192-300
B2J9S4_NOSP7/183-334
B2JA68_NOSP7/163-329
B2JBF9_NOSP7/199-367
B2JCH9_BURP8/288-464
B2JCL3_BURP8/311-484
B2JDP7_BURP8/165-315
B2JE46_BURP8/151-301
B2JEZ3_BURP8/191-352
B2JF71_BURP8/303-412
B2JF77_BURP8/194-364
B2JFB3_BURP8/258-433
B2JFM2_BURP8/167-323
B2JGA3_BURP8/171-332
B2JGA9_BURP8/168-334
B2JGB3_BURP8/213-383
B2JGB4_BURP8/190-350
B2JGQ4_BURP8/164-325
B2JGR9_BURP8/190-354
B2JGS0_BURP8/190-364
B2JGS8_BURP8/226-395
B2JGS8_BURP8/629-798
B2JJ48_BURP8/163-325
B2JKN2_BURP8/185-342
B2JKN5_BURP8/205-368
B2JKN6_BURP8/181-344
B2JMR9_BURP8/190-350
B2JMT3_BURP8/197-295
B2JMT9_BURP8/204-384
B2JMX0_BURP8/312-485
B2JN19_BURP8/176-336
B2JNB2_BURP8/296-468
B2JNU9_BURP8/177-322
B2JQY6_BURP8/189-359
B2JRV6_BURP8/168-322
B2JS48_BURP8/186-338
B2JT22_BURP8/195-363
B2JT24_BURP8/171-340
B2JT52_BURP8/212-373
B2JT55_BURP8/530-693
B2JYN9_YERPB/246-415
B2K7K1_YERPB/187-338
B2K7K3_YERPB/165-337
B2KAN9_ELUMP/170-338
B2KCC2_ELUMP/197-365
B2KEB0_ELUMP/168-335
B2KF00_ELUMP/200-372
B2KJ96_9FLAO/189-263
B2KNU9_9ORYZ/388-558
B2KNV0_ORYRU/389-551
B2KNV1_9POAL/386-550
B2KNV3_9POAL/183-325
B2KNV4_9POAL/382-522
B2KNV5_9POAL/385-544
B2KNV6_9POAL/381-548
B2KYN4_AERHY/232-399
B2LUN5_MALDO/396-534
B2LUN6_MALDO/398-556
B2LUN7_SOYBN/391-549
B2N6H7_ECOLX/231-401
B2N732_ECOLX/182-351
B2N8B2_ECOLX/284-372
B2N8B9_ECOLX/217-391
B2N8C6_ECOLX/211-385
B2N8V0_ECOLX/283-448
B2NI99_PYRPY/465-650
B2NKM9_ECO57/231-401
B2NKN1_ECO57/182-351
B2NKN6_ECO57/179-357
B2NLB8_ECO57/283-448
B2NTB5_ECO57/284-370
B2NTC2_ECO57/217-391
B2NTC9_ECO57/209-385
B2NTD8_ECO57/209-376
B2NW88_ECO57/176-341
B2P0B9_ECO57/283-448
B2P4D9_ECO57/231-401
B2P4E1_ECO57/182-351
B2P8L2_ECO57/284-370
B2P8L9_ECO57/217-391
B2P8M6_ECO57/209-385
B2P990_ECO57/176-341
B2PDQ9_ECO57/179-357
B2PGY7_ECO57/283-448
B2PHL8_ECO57/179-357
B2PHM3_ECO57/182-351
B2PHM5_ECO57/231-401
B2PNW7_ECO57/209-376
B2PNX6_ECO57/209-385
B2PNY3_ECO57/217-391
B2PNZ0_ECO57/284-370
B2PQQ8_ECO57/176-341
B2PUG0_PROST/282-455
B2PV87_PROST/182-351
B2PV92_PROST/180-358
B2PV95_PROST/233-401
B2RCE0_HUMAN/214-368
B2RHA1_PORG3/170-327
B2RHB6_PORG3/186-353
B2RHV2_PORG3/237-396
B2RJM8_PORG3/210-385
B2RJV8_PORG3/193-342
B2RJV9_PORG3/229-399
B2RK64_PORG3/191-365
B2RK75_PORG3/187-351
B2S0F7_BORHD/189-357
B2S5J9_BRUA1/327-497
B2S6W4_BRUA1/96-267
B2SA22_BRUA1/159-320
B2SA31_BRUA1/181-346
B2SDU9_FRATM/180-348
B2SDV5_FRATM/180-347
B2SFX9_FRATM/241-412
B2SGF1_FRATM/151-327
B2SGU0_FRATM/148-310
B2SGU7_FRATM/216-382
B2SMK1_XANOP/186-346
B2SNI6_XANOP/189-354
B2SNU0_XANOP/185-299
B2SPJ9_XANOP/454-612
B2SU83_XANOP/202-372
B2SU84_XANOP/188-343
B2SUK8_XANOP/179-345
B2SZT4_BURPP/166-323
B2T0C8_BURPP/173-339
B2T0E0_BURPP/187-346
B2T0E1_BURPP/214-383
B2T0E5_BURPP/190-361
B2T0F3_BURPP/173-332
B2T0G5_BURPP/208-367
B2T0H2_BURPP/206-378
B2T0K2_BURPP/1107-1272
B2T0M7_BURPP/212-373
B2T0N4_BURPP/189-356
B2T0P0_BURPP/309-415
B2T260_BURPP/178-332
B2T263_BURPP/216-385
B2T2C6_BURPP/165-323
B2T2U9_BURPP/312-485
B2T2Z4_BURPP/287-464
B2T3F5_BURPP/187-350
B2T445_BURPP/162-325
B2T460_BURPP/190-353
B2T461_BURPP/191-364
B2T467_BURPP/222-374
B2T467_BURPP/621-791
B2T4J5_BURPP/169-335
B2T7C8_BURPP/161-326
B2T879_BURPP/191-357
B2T9A5_BURPP/479-643
B2TBM1_BURPP/294-460
B2TDN3_BURPP/184-349
B2TDN4_BURPP/178-342
B2TDN5_BURPP/187-357
B2TDN8_BURPP/194-362
B2TEB2_BURPP/172-332
B2TF25_BURPP/711-879
B2TJK7_CLOBB/183-350
B2TJL1_CLOBB/184-353
B2TQB0_CLOBB/226-395
B2TS38_CLOBB/194-362
B2TT61_SHIB3/179-341
B2TTU7_SHIB3/231-401
B2TYC4_SHIB3/284-372
B2TYD1_SHIB3/217-391
B2TYD7_SHIB3/209-385
B2TYE9_SHIB3/183-344
B2U5E7_SHIB3/182-351
B2U5U0_ECOLX/179-341
B2U7D2_RALPJ/312-415
B2U7T2_RALPJ/208-302
B2U906_RALPJ/177-326
B2U9G7_RALPJ/308-483
B2UAD9_RALPJ/190-350
B2UAE2_RALPJ/1056-1222
B2UAE2_RALPJ/215-384
B2UAE2_RALPJ/615-789
B2UAE5_RALPJ/197-330
B2UH36_RALPJ/191-347
B2UH39_RALPJ/189-353
B2UHJ4_RALPJ/283-454
B2UK63_RALPJ/208-388
B2UK70_RALPJ/206-301
B2UKV5_AKKM8/185-350
B2UN72_AKKM8/243-409
B2UNG8_AKKM8/182-347
B2UPC0_AKKM8/204-364
B2UPC1_AKKM8/213-373
B2UPC2_AKKM8/204-368
B2UPJ7_AKKM8/185-344
B2UPJ8_AKKM8/200-355
B2UPL9_AKKM8/177-329
B2UPM0_AKKM8/184-345
B2UPM1_AKKM8/200-371
B2UQ33_AKKM8/223-319
B2UQ60_AKKM8/230-395
B2UR18_AKKM8/203-369
B2UR81_AKKM8/225-321
B2UUE1_HELPS/188-354
B2UYP1_CLOBA/225-396
B2UZG2_CLOBA/183-350
B2UZG6_CLOBA/184-354
B2V0U4_CLOBA/183-350
B2V576_CLOBA/194-372
B2V5R0_SULSY/186-344
B2V5R2_SULSY/192-357
B2V7C1_SULSY/175-342
B2V8A0_SULSY/304-481
B2V9K1_SULSY/174-332
B2V9K4_SULSY/170-331
B2V9Y4_SULSY/191-358
B2VA35_SULSY/175-344
B2VA37_SULSY/171-331
B2VF73_ERWT9/231-400
B2VF79_ERWT9/185-351
B2VF82_ERWT9/191-353
B2VFN3_ERWT9/183-352
B2VFP4_ERWT9/165-330
B2VFP7_ERWT9/211-385
B2VL44_ERWT9/168-314
B2VV33_PYRTR/223-346
B2VVS4_PYRTR/479-661
B2W1G6_PYRTR/328-514
B2W540_PYRTR/2596-2768
B2WGL0_PYRTR/204-401
B2WKH8_PYRTR/203-369
B2Z4A6_MAIZE/701-877
B2Z9X9_SORBI/549-714
B2Z9Y0_SORBI/509-674
B2Z9Y1_SORBI/1474-1654
B2Z9Y2_SORBI/987-1141
B2ZGM9_SOLLC/418-588
B2ZGN0_VITVI/405-583
B2ZSP7_SOLTU/461-646
B2ZY71_9CAUD/186-305
B3A1D7_ECO57/283-448
B3A224_ECO57/179-357
B3A229_ECO57/182-351
B3A231_ECO57/231-401
B3ABI8_ECO57/176-341
B3AC29_ECO57/209-376
B3AC38_ECO57/209-385
B3ACY4_ECO57/217-391
B3ACZ1_ECO57/284-370
B3AFV6_ECO57/283-448
B3AGI9_ECO57/179-357
B3AGJ4_ECO57/182-351
B3AGJ6_ECO57/231-401
B3APN8_ECO57/176-341
B3AQW0_ECO57/209-376
B3AQW9_ECO57/209-385
B3AQX6_ECO57/217-391
B3AQY3_ECO57/284-370
B3AWD3_ECO57/283-448
B3AX18_ECO57/179-357
B3AX23_ECO57/182-351
B3AX25_ECO57/231-401
B3B288_ECO57/209-376
B3B297_ECO57/209-385
B3B2A4_ECO57/217-391
B3B2B1_ECO57/284-370
B3B5B4_ECO57/176-341
B3BCF2_ECO57/283-448
B3BD34_ECO57/179-357
B3BD39_ECO57/182-351
B3BD40_ECO57/231-401
B3BL45_ECO57/209-376
B3BL53_ECO57/209-385
B3BL60_ECO57/217-391
B3BL67_ECO57/284-370
B3BNZ0_ECO57/176-341
B3BQY0_ECO57/283-448
B3BRL3_ECO57/179-357
B3BRL8_ECO57/182-351
B3BRM0_ECO57/231-401
B3BVP9_ECO57/284-370
B3BVQ6_ECO57/217-391
B3BVR3_ECO57/209-385
B3BVS2_ECO57/209-376
B3C0Z5_ECO57/176-341
B3C8H0_9BACE/212-377
B3C8H3_9BACE/193-360
B3C8H8_9BACE/189-351
B3CA83_9BACE/179-345
B3CAI0_9BACE/230-396
B3CAI1_9BACE/226-398
B3CC24_9BACE/188-335
B3CC26_9BACE/219-381
B3CDD2_9BACE/191-359
B3CEF9_9BACE/189-363
B3CEG6_9BACE/204-369
B3CF91_9BACE/231-397
B3CFJ1_9BACE/222-390
B3CHL3_9BACE/180-346
B3CHL5_9BACE/194-353
B3CRK7_ORITI/187-358
B3CWD4_BURM1/165-328
B3DPG1_BIFLD/236-402
B3DS89_BIFLD/204-389
B3DT35_BIFLD/204-362
B3DUE1_METI4/165-312
B3DUK3_METI4/192-357
B3DVA8_METI4/199-370
B3DVK6_METI4/223-388
B3DVN1_METI4/200-363
B3DX81_METI4/256-419
B3DXA1_METI4/280-454
B3DXB4_METI4/186-353
B3DYC4_METI4/188-358
B3DYJ0_METI4/639-803
B3DYJ3_METI4/239-408
B3DZJ0_METI4/195-364
B3DZK2_METI4/201-370
B3DZK6_METI4/194-357
B3DZU7_METI4/217-389
B3E037_METI4/165-321
B3E0I0_METI4/295-466
B3E1M4_GEOLS/304-457
B3E2L5_GEOLS/192-361
B3E2M0_GEOLS/169-319
B3E3B9_GEOLS/615-779
B3E7E1_GEOLS/148-311
B3E7E3_GEOLS/483-642
B3E7E9_GEOLS/201-368
B3E8U3_GEOLS/214-388
B3E8U6_GEOLS/187-353
B3E8U8_GEOLS/210-370
B3E8Y2_GEOLS/197-332
B3EAM4_GEOLS/306-482
B3EBJ8_GEOLS/135-312
B3EBM3_GEOLS/245-402
B3EF23_CHLL2/222-389
B3EF28_CHLL2/218-381
B3EF46_CHLL2/194-350
B3EF47_CHLL2/220-399
B3EF90_CHLL2/184-367
B3EF93_CHLL2/169-335
B3EF94_CHLL2/168-332
B3EF96_CHLL2/188-366
B3EF97_CHLL2/196-359
B3EFA0_CHLL2/191-358
B3EFA2_CHLL2/165-330
B3EGA1_CHLL2/185-350
B3EGG6_CHLL2/190-356
B3EHE3_CHLL2/187-361
B3EIP9_CHLL2/166-329
B3ELF1_CHLPB/188-359
B3ELL3_CHLPB/186-361
B3ELL8_CHLPB/181-347
B3ELM0_CHLPB/184-353
B3EN35_CHLPB/183-349
B3ENR2_CHLPB/299-466
B3EP71_CHLPB/186-361
B3EQV7_CHLPB/168-325
B3F2Q1_ORYRU/270-371
B3F2Q2_ORYPU/273-377
B3F2Q3_9ORYZ/273-377
B3F2Q4_9ORYZ/274-377
B3F2Q5_9ORYZ/275-378
B3F2Q6_9ORYZ/275-378
B3F2Q7_9ORYZ/275-378
B3F2S2_ORYRU/88-214
B3F2S3_ORYPU/101-226
B3F2S4_9ORYZ/91-216
B3F2S5_9ORYZ/104-228
B3F2S6_9ORYZ/101-216
B3F2S7_9ORYZ/100-216
B3F2S8_9ORYZ/112-228
B3F8H6_NICLS/556-739
B3FHD9_NEIME/210-377
B3FN83_AERHY/162-321
B3G0T6_PSEAE/203-379
B3GPK2_STRPN/177-345
B3GY19_ACTP7/235-406
B3GYR0_ACTP7/1107-1272
B3H2N1_ACTP7/183-292
B3HE93_ECOLX/283-448
B3HFD4_ECOLX/209-385
B3HFE5_ECOLX/182-343
B3HFM2_ECOLX/182-351
B3HFM4_ECOLX/231-401
B3HKE7_ECOLX/284-372
B3HKQ5_ECOLX/217-391
B3HL81_ECOLX/216-322
B3HL86_ECOLX/209-385
B3HL93_ECOLX/217-391
B3HLA0_ECOLX/284-372
B3HMF9_ECOLX/231-401
B3HMG1_ECOLX/182-351
B3HQH6_ECOLX/283-448
B3HRB4_ECOLX/1088-1253
B3HZM4_ECOLX/283-448
B3I2Q7_ECOLX/187-353
B3I2Q8_ECOLX/178-342
B3I2S0_ECOLX/209-385
B3I2S6_ECOLX/217-391
B3I2T3_ECOLX/284-373
B3I5E1_ECOLX/182-351
B3I5E3_ECOLX/231-401
B3IJH6_ECOLX/283-448
B3IKP0_ECOLX/220-390
B3INT6_ECOLX/182-351
B3INT8_ECOLX/231-401
B3IS86_ECOLX/174-359
B3IUS3_VIBPA/232-404
B3J6I3_BACAN/304-473
B3J809_BACAN/204-376
B3J810_BACAN/240-408
B3J814_BACAN/356-519
B3J9R6_BACAN/185-350
B3JAR9_BACAN/184-351
B3JAX2_BACAN/161-328
B3JBJ3_BACAN/174-341
B3JEX7_9BACE/230-397
B3JFR7_9BACE/225-395
B3JI54_9BACE/250-410
B3JI55_9BACE/189-362
B3JI57_9BACE/176-347
B3JI61_9BACE/184-351
B3JNE6_9BACE/186-369
B3KNL8_HUMAN/43-225
B3KUV7_HUMAN/1-70
B3L287_PLAKH/213-377
B3LE47_BACAM/3-66
B3LHD4_YEAS1/203-412
B3LN43_YEAS1/251-429
B3M6G4_DROAN/379-562
B3M7E0_DROAN/211-390
B3MED4_DROAN/173-304
B3MID2_DROAN/186-338
B3NEC2_DROER/266-449
B3NF31_DROER/212-390
B3NMM7_DROER/185-339
B3NXI7_DROER/192-342
B3PD02_CELJU/190-362
B3PEF3_CELJU/275-445
B3PF96_CELJU/187-354
B3PF97_CELJU/159-318
B3PFF0_CELJU/268-421
B3PFY8_CELJU/215-388
B3PIZ3_CELJU/182-347
B3PIZ5_CELJU/183-349
B3PJL0_CELJU/159-317
B3PJL4_CELJU/179-346
B3PRX4_RHIE6/176-322
B3PRX6_RHIE6/172-331
B3PU05_RHIE6/164-324
B3PUK4_RHIE6/151-322
B3PVG5_RHIE6/190-357
B3PVJ2_RHIE6/196-330
B3PWD0_RHIE6/165-326
B3PWG4_RHIE6/181-351
B3PWG7_RHIE6/213-387
B3Q129_RHIE6/216-389
B3Q144_RHIE6/170-336
B3Q3Q2_RHIE6/191-354
B3Q3R2_RHIE6/171-330
B3Q575_RHIE6/174-341
B3Q576_RHIE6/183-346
B3Q593_RHIE6/159-313
B3QA77_RHOPT/188-353
B3QD17_RHOPT/179-340
B3QD20_RHOPT/181-342
B3QD26_RHOPT/191-347
B3QHW7_RHOPT/178-345
B3QIG5_RHOPT/285-397
B3QJ10_RHOPT/241-410
B3QJ30_RHOPT/169-296
B3QJW5_RHOPT/223-395
B3QJW7_RHOPT/187-347
B3QJX0_RHOPT/285-420
B3QJX1_RHOPT/232-383
B3QJX5_RHOPT/294-398
B3QJY1_RHOPT/810-972
B3QKE7_RHOPT/192-354
B3QKW7_CHLP8/184-349
B3QMX6_CHLP8/165-349
B3QPI8_CHLP8/188-354
B3QQJ2_CHLP8/163-331
B3QQJ3_CHLP8/169-332
B3QQJ4_CHLP8/167-341
B3QQL0_CHLP8/188-360
B3QQL1_CHLP8/191-359
B3QR52_CHLP8/184-352
B3QST3_CHLT3/299-469
B3QTG3_CHLT3/204-374
B3QTM1_CHLT3/185-361
B3QU58_CHLT3/166-331
B3QU59_CHLT3/181-342
B3QUF3_CHLT3/192-365
B3QUJ7_CHLT3/188-363
B3QUW8_CHLT3/198-375
B3QUW9_CHLT3/181-307
B3QV50_CHLT3/187-354
B3QV52_CHLT3/150-311
B3QVJ7_CHLT3/167-333
B3QVK0_CHLT3/217-388
B3QWY6_CHLT3/289-440
B3QXL2_CHLT3/169-335
B3QXL3_CHLT3/162-332
B3QXP8_CHLT3/233-399
B3QYP0_CHLT3/186-354
B3QYU2_CHLT3/173-346
B3QYV4_CHLT3/214-387
B3R0A6_PHYMT/201-367
B3R0Y6_CUPTR/198-292
B3R104_CUPTR/206-386
B3R1A3_CUPTR/163-327
B3R261_CUPTR/179-345
B3R3A3_CUPTR/176-316
B3R3Y4_CUPTR/207-302
B3R5B4_CUPTR/189-349
B3R5X1_CUPTR/177-340
B3R5Y1_CUPTR/291-409
B3R5Y4_CUPTR/184-346
B3R5Y6_CUPTR/187-352
B3RBR6_CUPTR/167-322
B3RC78_CUPTR/219-375
B3RC79_CUPTR/168-324
B3RC87_CUPTR/187-346
B3RC88_CUPTR/205-364
B3RCC9_CUPTR/309-481
B3RRW3_TRIAD/177-349
B3RXU1_TRIAD/252-438
B3SNJ9_VEROI/94-252
B3SNK0_9LAMI/94-252
B3SNK1_9LAMI/94-252
B3SNK2_9LAMI/94-252
B3SNK3_9LAMI/94-252
B3SNK4_9LAMI/94-252
B3SNK5_9LAMI/94-252
B3SNK6_9LAMI/94-253
B3SNK7_VERBR/94-252
B3SNK8_9LAMI/94-252
B3SNK9_9LAMI/94-252
B3SNL0_9LAMI/97-252
B3SNL1_VERRI/94-251
B3SNL2_VERRI/94-252
B3SNL4_9LAMI/94-252
B3SNL5_9LAMI/94-252
B3SNL8_9LAMI/94-252
B3SNM0_9LAMI/94-252
B3SNM2_9LAMI/91-204
B3SNM4_9LAMI/94-252
B3SNM5_9LAMI/94-254
B3SNM6_9LAMI/94-252
B3SNM7_9LAMI/94-252
B3SNM8_9LAMI/94-252
B3SNN0_9LAMI/94-252
B3SNN2_9LAMI/94-252
B3SNN3_9LAMI/94-252
B3SNN4_9LAMI/94-252
B3SNN5_9LAMI/94-252
B3SNN6_9LAMI/94-254
B3SNN7_9LAMI/94-252
B3SNN8_9LAMI/94-252
B3SNN9_9LAMI/94-252
B3SNP0_9LAMI/94-252
B3SNP1_9LAMI/94-251
B3SNP2_9LAMI/94-252
B3SNP3_9LAMI/94-252
B3SNP4_9LAMI/94-254
B3SNP5_9LAMI/94-252
B3SNP6_9LAMI/94-252
B3SNP8_9LAMI/94-252
B3SNQ0_9LAMI/94-253
B3SNQ1_9LAMI/94-252
B3SNQ2_9LAMI/94-252
B3SNQ3_9LAMI/94-252
B3SNQ5_9LAMI/95-251
B3SNQ6_9LAMI/94-251
B3SNQ7_9LAMI/90-254
B3SNQ8_9LAMI/90-254
B3SNR1_9LAMI/94-252
B3SNR2_9LAMI/94-237
B3SNR3_9LAMI/96-252
B3SNR5_9LAMI/95-252
B3SNR7_9LAMI/95-252
B3SNR8_9LAMI/126-275
B3SNR9_9LAMI/118-254
B3SNS0_9LAMI/127-280
B3SNS1_9LAMI/127-280
B3SQV4_HORVU/28-107
B3SQV5_9POAL/30-108
B3SQV6_9POAL/28-108
B3SQV7_9POAL/35-109
B3SQV8_BROCA/35-108
B3SQV9_9POAL/35-109
B3SQW0_9POAL/35-109
B3SQW1_9POAL/35-109
B3SQW2_9POAL/33-109
B3SQW3_BROST/33-109
B3SQW4_BROTE/28-109
B3SQW5_9POAL/33-109
B3SQW6_9POAL/33-109
B3SQW7_9POAL/33-109
B3SQW8_9POAL/28-109
B3SQW9_9POAL/33-109
B3SQX0_9POAL/32-109
B3SQX1_9POAL/35-109
B3SQX2_9POAL/33-109
B3SQX3_9POAL/28-109
B3SQX4_9POAL/35-109
B3SQX5_9POAL/33-109
B3SQX6_9POAL/28-109
B3SRP2_MANES/430-599
B3SRP3_MANES/554-720
B3T4G8_9ZZZZ/212-378
B3T5N4_9ZZZZ/166-337
B3T5Q6_9ZZZZ/169-334
B3T5R6_9ZZZZ/188-328
B3T5S0_9ZZZZ/156-316
B3T6U9_9ZZZZ/207-379
B3T7A3_9ZZZZ/217-384
B3T7A4_9ZZZZ/239-409
B3U3Q4_ECOLX/181-326
B3V9H7_WHEAT/385-524
B3VDJ2_ORYSJ/387-550
B3W9D0_LACCB/189-362
B3W9D1_LACCB/203-370
B3WBP3_LACCB/175-341
B3WCC0_LACCB/191-340
B3WCC1_LACCB/150-316
B3WCI9_LACCB/314-481
B3WCJ0_LACCB/319-485
B3WIP4_ECOLX/179-341
B3WJB3_ECOLX/283-448
B3WL08_ECOLX/179-378
B3WPG3_ECOLX/220-390
B3WPH3_ECOLX/174-359
B3WUK7_ECOLX/231-401
B3WUP3_ECOLX/182-351
B3WVU6_SHIDY/283-448
B3WW36_SHIDY/179-357
B3WW40_SHIDY/182-351
B3WW42_SHIDY/231-401
B3WWN8_SHIDY/284-371
B3WWP4_SHIDY/217-391
B3WWP9_SHIDY/209-385
B3WWQ5_SHIDY/171-324
B3WWQ7_SHIDY/168-334
B3X2M2_SHIDY/162-336
B3X745_SHIDY/179-341
B3X7X8_ECOLX/182-351
B3X7Z7_ECOLX/231-401
B3X8I2_ECOLX/283-448
B3X8Z7_ECOLX/209-385
B3X904_ECOLX/217-391
B3X911_ECOLX/284-381
B3XDZ1_ECOLX/179-341
B3XMU7_LACRE/303-481
B3XN90_LACRE/317-487
B3XN91_LACRE/313-481
B3XNM4_LACRE/150-316
B3XNM5_LACRE/193-362
B3XPR3_LACRE/318-473
B3XXI9_9BACT/286-443
B3YCM4_SALET/283-448
B3YDN4_SALET/179-357
B3YDN9_SALET/166-339
B3YDP2_SALET/182-351
B3YDP5_SALET/231-401
B3YKR2_SALET/194-357
B3YKR3_SALET/149-311
B3YLI5_SALET/208-385
B3YLJ1_SALET/217-391
B3YLJ8_SALET/284-365
B3YPP1_BACCE/185-350
B3YR32_BACCE/304-470
B3YRE2_BACCE/184-351
B3YSE3_BACCE/161-328
B3YXY5_BACCE/86-249
B3YZF8_BACCE/174-341
B3YZW6_BACCE/203-376
B3YZW7_BACCE/242-408
B3YZX0_BACCE/135-306
B3Z1N2_BACCE/179-344
B3Z5I1_BACCE/216-379
B3Z5I3_BACCE/212-375
B3Z5I5_BACCE/214-382
B3Z5J0_BACCE/182-344
B3Z5J1_BACCE/184-351
B3Z619_BACCE/86-249
B3Z7I3_BACCE/184-351
B3Z8K4_BACCE/108-281
B3Z8K5_BACCE/235-403
B3ZBM8_BACCE/167-331
B3ZCY6_BACCE/174-341
B3ZE68_BACCE/185-350
B3ZE97_BACCE/304-470
B3ZIU6_BACCE/86-249
B3ZL28_BACCE/185-350
B3ZLD3_BACCE/304-470
B3ZQL3_BACCE/174-341
B3ZTX0_BACCE/184-351
B4A546_SALNE/231-401
B4A549_SALNE/182-351
B4A552_SALNE/166-339
B4A557_SALNE/179-357
B4A5P3_SALNE/283-448
B4A8C8_SALNE/284-364
B4A8D5_SALNE/217-391
B4A8E1_SALNE/209-385
B4A8F7_SALNE/149-311
B4A8F8_SALNE/194-357
B4ABM9_SALNE/181-353
B4AGK2_BACPU/183-351
B4AGW6_BACPU/205-363
B4AKL5_BACPU/185-352
B4AKR5_BACPU/189-352
B4APJ0_FRANO/189-369
B4APJ1_FRANO/162-329
B4APJ5_FRANO/176-341
B4APN7_FRANO/241-412
B4AQ84_FRANO/290-462
B4AR90_FRANO/151-311
B4AR96_FRANO/212-377
B4ARD2_FRANO/151-327
B4AS22_FRANO/132-292
B4BIA6_9BACI/170-345
B4BID6_9BACI/178-355
B4BID9_9BACI/180-356
B4BM26_9BACI/183-350
B4BNC1_9BACI/178-251
B4BNC2_9BACI/191-366
B4BNC8_9BACI/203-364
B4BQ07_9BACI/280-450
B4BQP7_9BACI/178-359
B4BR55_9BACI/237-406
B4CTS6_9BACT/212-388
B4CTS8_9BACT/219-382
B4CTT0_9BACT/189-349
B4CTT3_9BACT/241-414
B4CVZ8_9BACT/196-381
B4CWG8_9BACT/181-357
B4CWW8_9BACT/223-383
B4CZV0_9BACT/198-366
B4CZV1_9BACT/192-364
B4CZV5_9BACT/174-343
B4D1J2_9BACT/210-293
B4D1J7_9BACT/217-375
B4D1K3_9BACT/150-318
B4D1K4_9BACT/197-357
B4D1K6_9BACT/256-353
B4D1K7_9BACT/191-349
B4D1L0_9BACT/87-258
B4D2D8_9BACT/231-334
B4D2E2_9BACT/179-344
B4D2F7_9BACT/211-383
B4D2G5_9BACT/183-356
B4D2P4_9BACT/264-415
B4D336_9BACT/173-329
B4D363_9BACT/322-493
B4D363_9BACT/702-868
B4D3R1_9BACT/425-586
B4D5F0_9BACT/210-370
B4D5F2_9BACT/167-329
B4D5F3_9BACT/196-365
B4D5F4_9BACT/136-308
B4D6F7_9BACT/202-376
B4D6F8_9BACT/194-365
B4D6N7_9BACT/283-448
B4D7H1_9BACT/180-362
B4D7N3_9BACT/239-414
B4D879_9BACT/197-364
B4D8N1_9BACT/208-380
B4D8R4_9BACT/178-331
B4DAH0_9BACT/175-334
B4DAH2_9BACT/189-351
B4DBN4_9BACT/199-372
B4DHZ5_HUMAN/71-236
B4DI76_HUMAN/55-220
B4E0V2_HUMAN/2-145
B4E275_HUMAN/214-330
B4E5P3_BURCJ/165-315
B4E6D0_BURCJ/218-388
B4E6D3_BURCJ/177-323
B4EBI5_BURCJ/166-325
B4ECD1_BURCJ/305-413
B4ECD7_BURCJ/182-352
B4ECK2_BURCJ/166-324
B4EDG2_BURCJ/191-353
B4EDJ7_BURCJ/165-323
B4EDM7_BURCJ/177-344
B4EFL6_BURCJ/233-397
B4EFL6_BURCJ/620-790
B4EGK8_BURCJ/178-345
B4EHN8_BURCJ/214-383
B4EHX6_BURCJ/207-372
B4EHX8_BURCJ/181-339
B4EHX9_BURCJ/181-340
B4EJ25_BURCJ/212-382
B4EMY2_BURCJ/189-353
B4EMY3_BURCJ/193-366
B4F0X1_PROMH/178-346
B4F0X3_PROMH/178-347
B4F0X4_PROMH/196-373
B4F0X9_PROMH/246-401
B4F125_PROMH/192-353
B4F126_PROMH/187-352
B4F146_PROMH/179-348
B4F147_PROMH/201-374
B4F8R3_MAIZE/307-492
B4F967_MAIZE/185-368
B4FB67_MAIZE/96-259
B4FE96_MAIZE/1-59
B4FFF0_MAIZE/1-116
B4FMG6_MAIZE/350-469
B4FUL9_MAIZE/1-60
B4FZM2_MAIZE/137-301
B4G1K5_MAIZE/139-318
B4GG32_DROPE/184-343
B4HAJ0_DROPE/202-320
B4HD25_DROPE/191-373
B4HN68_DROSE/185-339
B4HTK3_DROSE/213-390
B4IAT2_DROSE/266-449
B4IKE5_DROSE/190-329
B4ITE5_DROYA/444-627
B4IZQ0_DROGR/212-391
B4J1S3_DROGR/265-447
B4JJS0_DROGR/197-324
B4JVK7_DROGR/191-351
B4KSR6_DROMO/184-346
B4KWS2_DROMO/212-390
B4KXR0_DROMO/267-451
B4L7L5_DROMO/200-332
B4LFP1_DROVI/269-452
B4LGX4_DROVI/211-390
B4LP63_DROVI/186-344
B4MGD6_DROVI/186-326
B4MP12_DROWI/184-341
B4MXP7_DROWI/260-446
B4N6C6_DROWI/214-390
B4NC94_DROWI/208-340
B4NTM8_DROSI/190-329
B4P545_DROYA/185-339
B4PCV1_DROYA/213-390
B4PDJ4_DROYA/444-627
B4PX81_DROYA/191-329
B4QBD4_DROSI/184-339
B4QK77_DROSI/1-113
B4QP22_DROSI/213-390
B4R9B9_PHEZH/149-321
B4RB75_PHEZH/170-322
B4RBR5_PHEZH/203-382
B4RC14_PHEZH/192-281
B4RCU7_PHEZH/169-260
B4RE65_PHEZH/251-352
B4REE1_PHEZH/193-366
B4REE5_PHEZH/229-378
B4REE7_PHEZH/197-373
B4REF6_PHEZH/425-507
B4RF39_PHEZH/155-318
B4RHP3_PHEZH/215-374
B4RHZ1_PHEZH/166-323
B4RKC5_NEIG2/1-140
B4RN75_NEIG2/167-335
B4RR58_NEIG2/222-387
B4RR75_NEIG2/2-95
B4S3N1_PROA2/170-342
B4S4G0_PROA2/182-341
B4S4G1_PROA2/154-299
B4S4G4_PROA2/168-335
B4S4G5_PROA2/171-340
B4S4G7_PROA2/160-330
B4S4M9_PROA2/185-349
B4S5N8_PROA2/187-356
B4S6I2_PROA2/189-355
B4S7C6_PROA2/165-322
B4SBP7_PELPB/166-325
B4SBR6_PELPB/160-330
B4SCD6_PELPB/173-335
B4SCD7_PELPB/157-327
B4SCD8_PELPB/166-329
B4SDC7_PELPB/214-393
B4SDD1_PELPB/208-374
B4SDE6_PELPB/209-381
B4SEY8_PELPB/191-361
B4SF89_PELPB/185-347
B4SFN0_PELPB/216-381
B4SFN5_PELPB/191-353
B4SFN9_PELPB/197-370
B4SFS4_PELPB/196-344
B4SFS6_PELPB/203-387
B4SFT2_PELPB/220-395
B4SI83_STRM5/191-352
B4SKH2_STRM5/182-348
B4SLL3_STRM5/186-348
B4SQU1_STRM5/182-351
B4ST77_STRM5/211-381
B4ST79_STRM5/182-347
B4SX54_SALNS/194-357
B4SX55_SALNS/149-311
B4SX71_SALNS/209-385
B4SX77_SALNS/217-391
B4SX84_SALNS/284-365
B4SXC5_SALNS/179-357
B4SXD0_SALNS/166-339
B4SXD3_SALNS/182-351
B4SXD5_SALNS/231-401
B4SZC6_SALNS/181-353
B4T9A7_SALHS/179-378
B4T9B2_SALHS/166-339
B4T9B5_SALHS/182-351
B4T9B8_SALHS/231-401
B4T9P8_SALHS/171-335
B4T9R2_SALHS/209-385
B4T9R8_SALHS/217-391
B4T9S5_SALHS/284-365
B4TMS9_SALSV/171-335
B4TMU5_SALSV/209-385
B4TNG3_SALSV/217-391
B4TNH0_SALSV/284-365
B4TQ37_SALSV/181-353
B4TZW5_SALSV/179-357
B4TZX0_SALSV/170-343
B4TZX3_SALSV/182-351
B4TZX5_SALSV/231-401
B4U2D3_STREM/279-440
B4U2I0_STREM/197-371
B4U2J0_STREM/194-360
B4U425_STREM/193-360
B4U426_STREM/147-311
B4U5V5_HYDS0/175-341
B4U7L1_HYDS0/168-330
B4U8C3_HYDS0/575-739
B4U8C4_HYDS0/189-335
B4U9H2_HYDS0/165-330
B4UCG9_ANASK/182-346
B4UGN4_ANASK/164-320
B4UGT1_ANASK/179-343
B4UHQ0_ANASK/174-345
B4UHT0_ANASK/181-346
B4UHZ9_ANASK/196-350
B4UI09_ANASK/199-357
B4UI67_ANASK/176-338
B4UIJ5_ANASK/161-319
B4UIP8_ANASK/180-345
B4UIQ8_ANASK/185-356
B4UJ71_ANASK/674-842
B4UJB4_ANASK/196-352
B4UJB9_ANASK/216-387
B4UJN5_ANASK/189-356
B4UJN8_ANASK/215-370
B4UJN9_ANASK/206-367
B4UJP3_ANASK/185-341
B4UJQ6_ANASK/225-389
B4UJW7_ANASK/183-346
B4UL92_ANASK/217-407
B4UL98_ANASK/202-369
B4ULN7_ANASK/136-297
B4UZU4_9ACTO/216-389
B4V137_9ACTO/312-482
B4V2U2_9ACTO/182-348
B4V3H7_9ACTO/206-380
B4V3R9_9ACTO/205-369
B4V5T5_9ACTO/286-456
B4V693_9ACTO/173-342
B4V8Y5_9ACTO/189-344
B4VAF7_9ACTO/163-296
B4VBK2_9ACTO/249-427
B4VBU3_9ACTO/178-341
B4VCM2_9ACTO/9-105
B4VDH2_9ACTO/178-319
B4VE62_9ACTO/327-497
B4VFT8_9ACTO/128-305
B4VG28_9ACTO/205-383
B4VH31_9CYAN/190-353
B4VH90_9CYAN/221-383
B4VHA0_9CYAN/191-369
B4VHA2_9CYAN/231-389
B4VHA4_9CYAN/197-369
B4VHA6_9CYAN/70-239
B4VIQ0_9CYAN/189-363
B4VIQ1_9CYAN/222-392
B4VIW7_9CYAN/206-380
B4VJ99_9CYAN/229-395
B4VJA1_9CYAN/187-366
B4VJZ1_9CYAN/286-467
B4VKN9_9CYAN/210-388
B4VKY3_9CYAN/221-395
B4VM26_9CYAN/110-299
B4VM42_9CYAN/174-340
B4VMH4_9CYAN/188-361
B4VPA6_9CYAN/191-326
B4VPG7_9CYAN/188-350
B4VPZ1_9CYAN/211-418
B4VRR8_9CYAN/189-347
B4VS43_9CYAN/144-309
B4VS48_9CYAN/54-220
B4VS50_9CYAN/233-394
B4VS51_9CYAN/159-329
B4VS52_9CYAN/187-354
B4VS55_9CYAN/221-394
B4VTD9_9CYAN/916-1074
B4VTG2_9CYAN/185-360
B4VTG7_9CYAN/226-391
B4VTH0_9CYAN/190-361
B4VTH1_9CYAN/216-386
B4VTH2_9CYAN/206-363
B4VVQ0_9CYAN/247-438
B4VX50_9CYAN/213-381
B4VZT8_9CYAN/165-328
B4VZV9_9CYAN/193-360
B4W120_9CYAN/555-739
B4W1J8_9CYAN/207-378
B4W1L8_9CYAN/191-353
B4W2A0_9CYAN/198-354
B4W349_9CYAN/225-385
B4W351_9CYAN/224-399
B4W376_9CYAN/182-337
B4W5D3_9CYAN/167-356
B4W650_9CAUL/238-391
B4W811_9CAUL/224-379
B4W9J4_9CAUL/162-333
B4WA82_9CAUL/138-309
B4WCV6_9CAUL/175-335
B4WF71_9CAUL/295-460
B4WF77_9CAUL/371-535
B4WF96_9CAUL/176-298
B4WFK8_9SYNE/177-342
B4WFT2_9SYNE/185-341
B4WFU2_9SYNE/217-380
B4WFU5_9SYNE/184-357
B4WFV7_9SYNE/195-368
B4WFV8_9SYNE/189-356
B4WFY7_9SYNE/235-404
B4WFZ7_9SYNE/178-337
B4WGT0_9SYNE/216-392
B4WHH4_9SYNE/194-347
B4WI96_9SYNE/261-419
B4WJ25_9SYNE/191-361
B4WKV3_9SYNE/187-346
B4WMC6_9SYNE/187-347
B4WMJ3_9SYNE/182-341
B4WMJ4_9SYNE/193-355
B4WMK0_9SYNE/515-687
B4WMK1_9SYNE/154-325
B4WMP0_9SYNE/131-258
B4WN61_9SYNE/199-358
B4WNG6_9SYNE/207-363
B4WNQ9_9SYNE/221-385
B4WNR3_9SYNE/252-426
B4WP66_9SYNE/173-335
B4WP68_9SYNE/179-347
B4WQF8_9SYNE/197-359
B4WQG2_9SYNE/183-349
B4WQG3_9SYNE/217-393
B4WQG4_9SYNE/202-363
B4WR08_9SYNE/286-466
B4WR75_9SYNE/180-345
B4WR82_9SYNE/270-434
B4WR84_9SYNE/187-357
B4WR85_9SYNE/480-646
B4WS11_9SYNE/214-389
B4WS12_9SYNE/220-389
B4WYU3_9GAMM/171-333
B4WZ50_9GAMM/304-480
B4WZ67_9GAMM/202-371
B4WZ68_9GAMM/189-359
B4WZY5_9GAMM/186-336
B5BC89_SALPK/181-353
B5BF81_SALPK/284-365
B5BF88_SALPK/217-391
B5BF92_SALPK/188-358
B5BFA6_SALPK/171-335
B5BHZ7_SALPK/179-378
B5BI02_SALPK/166-339
B5BI05_SALPK/182-351
B5BI07_SALPK/209-379
B5BR87_9ACTO/151-289
B5BRC8_9BACT/191-353
B5C389_SALET/283-448
B5C4C0_SALET/179-357
B5C4C5_SALET/166-339
B5C4C7_SALET/182-351
B5C4C9_SALET/231-401
B5C4W6_SALET/171-335
B5C4Y0_SALET/209-385
B5C4Y6_SALET/217-391
B5C4Z3_SALET/284-365
B5C779_SALET/181-353
B5C9B4_SALET/283-448
B5C9U2_SALET/179-357
B5C9U7_SALET/170-343
B5C9V0_SALET/182-351
B5C9V2_SALET/231-401
B5CC13_SALET/171-335
B5CC28_SALET/209-385
B5CC34_SALET/217-391
B5CC41_SALET/284-365
B5CID7_SALET/181-353
B5CM27_9FIRM/298-468
B5CP77_9FIRM/173-331
B5CQT0_9FIRM/239-408
B5CTU3_9BACE/170-332
B5CTU4_9BACE/226-395
B5CU61_9BACE/219-386
B5CU65_9BACE/189-357
B5CU68_9BACE/190-354
B5CU69_9BACE/198-365
B5CWS0_9BACE/183-350
B5CWS2_9BACE/189-357
B5CWS6_9BACE/184-349
B5CXR3_9BACE/200-370
B5CYV9_9BACE/213-383
B5CYW3_9BACE/192-342
B5CYW4_9BACE/177-347
B5D1E7_9BACE/230-397
B5DS82_DROPS/68-194
B5E4J0_STRP4/158-324
B5E4J1_STRP4/193-363
B5E5G2_STRP4/185-352
B5E618_STRP4/29-196
B5E8Q3_GEOBB/186-354
B5E8Q7_GEOBB/212-383
B5E9G2_GEOBB/254-351
B5EA90_GEOBB/202-372
B5EA97_GEOBB/184-352
B5EAA0_GEOBB/171-317
B5EAA2_GEOBB/173-343
B5EAQ5_GEOBB/149-314
B5EBA3_GEOBB/291-456
B5EBE0_GEOBB/199-373
B5EBE2_GEOBB/209-372
B5EBE3_GEOBB/187-359
B5EBF0_GEOBB/200-367
B5ECG7_GEOBB/291-453
B5EEY0_GEOBB/195-361
B5EGU0_GEOBB/227-389
B5EGV0_GEOBB/220-399
B5EJN8_ACIF5/220-376
B5EJP0_ACIF5/155-323
B5EJP2_ACIF5/1-96
B5EKC7_ACIF5/204-379
B5ELE4_ACIF5/174-340
B5ENB5_ACIF5/292-449
B5ENI2_ACIF5/220-396
B5ENI3_ACIF5/219-388
B5EPX8_ACIF5/219-383
B5EPY1_ACIF5/38-213
B5EPY1_ACIF5/476-635
B5EPY9_ACIF5/202-361
B5EQ15_ACIF5/325-492
B5EQN1_ACIF5/187-350
B5EQN2_ACIF5/191-361
B5ERA3_ACIF5/245-423
B5ERA4_ACIF5/543-723
B5ES00_ACIF5/234-381
B5EVH5_VIBFM/162-322
B5EVH6_VIBFM/183-352
B5EVH7_VIBFM/201-354
B5EVI3_VIBFM/177-342
B5EXC9_SALA4/179-357
B5EXD4_SALA4/166-339
B5EXD6_SALA4/182-351
B5EXD8_SALA4/231-401
B5EXR3_SALA4/171-335
B5EXS7_SALA4/209-385
B5EXT3_SALA4/217-391
B5EXU0_SALA4/284-365
B5FFG8_VIBFM/230-402
B5FFU9_VIBFM/193-326
B5FFV1_VIBFM/171-332
B5FFW7_VIBFM/184-346
B5FFW9_VIBFM/165-334
B5FFX0_VIBFM/177-343
B5FGM1_VIBFM/187-338
B5FGM2_VIBFM/217-377
B5FLJ2_SALDC/179-357
B5FM52_SALDC/166-339
B5FM55_SALDC/182-351
B5FM57_SALDC/231-401
B5FMQ5_SALDC/171-335
B5FMR9_SALDC/209-385
B5FMS5_SALDC/217-391
B5FMT2_SALDC/284-365
B5FYC9_TAEGU/208-388
B5G7W5_9ACTO/194-357
B5G8I6_9ACTO/268-390
B5GAM8_9ACTO/182-348
B5GAN8_9ACTO/192-365
B5GBN9_9ACTO/180-342
B5GIC6_9ACTO/250-428
B5GJ02_9ACTO/199-366
B5GL40_STRCL/303-472
B5GLY7_STRCL/209-386
B5GP32_STRCL/280-458
B5GRJ7_STRCL/185-322
B5GVZ7_STRCL/197-354
B5GWW6_STRCL/175-342
B5GZB0_STRCL/252-415
B5GZD9_STRCL/216-377
B5H008_STRCL/194-358
B5H1S1_STRCL/1-160
B5H295_STRCL/195-360
B5H2F6_STRCL/224-387
B5H2V2_STRCL/229-402
B5H4U1_STRPR/215-373
B5H5F2_STRPR/264-442
B5H787_STRPR/193-358
B5H790_STRPR/201-363
B5HBL5_STRPR/249-414
B5HCP7_STRPR/192-366
B5HCT7_STRPR/202-361
B5HGQ1_STRPR/174-342
B5HJA2_STRPR/209-384
B5HLR4_9ACTO/234-412
B5HYN0_9ACTO/210-377
B5I051_9ACTO/173-344
B5I0I5_9ACTO/188-350
B5I1N6_9ACTO/188-358
B5I2A0_9ACTO/188-362
B5I7V2_9ACTO/206-373
B5I803_9ACTO/242-408
B5IAN8_ACIB4/179-354
B5IBZ6_ACIB4/170-334
B5ICB8_ACIB4/181-354
B5IDH6_ACIB4/180-348
B5IDH9_ACIB4/184-349
B5IDI1_ACIB4/206-377
B5IDI6_ACIB4/188-362
B5IDI8_ACIB4/133-289
B5IDL2_ACIB4/233-397
B5IDL3_ACIB4/153-322
B5IDL4_ACIB4/147-310
B5IDW8_ACIB4/180-348
B5IDX0_ACIB4/186-352
B5IDX1_ACIB4/206-377
B5IDX6_ACIB4/189-362
B5IE00_ACIB4/153-322
B5IE01_ACIB4/147-310
B5II74_9CHRO/172-338
B5IIS8_9CHRO/259-443
B5IJC5_9CHRO/190-352
B5IJG3_9CHRO/188-331
B5IK07_9CHRO/175-294
B5IKY7_9CHRO/259-431
B5IMZ5_9CHRO/236-398
B5INT2_9CHRO/180-339
B5J9N5_9RHOB/278-426
B5JAW9_9RHOB/211-391
B5JFF4_9BACT/174-338
B5JGD4_9BACT/139-309
B5JGD6_9BACT/207-373
B5JIS1_9BACT/202-374
B5JIW7_9BACT/210-375
B5JJA8_9BACT/182-359
B5JJR5_9BACT/649-846
B5JKQ1_9BACT/188-355
B5JLV1_9BACT/165-336
B5JM08_9BACT/188-353
B5JM15_9BACT/184-356
B5JNG7_9BACT/165-327
B5JNG9_9BACT/210-376
B5JNS0_9BACT/185-352
B5JNV2_9BACT/276-451
B5JPW0_9BACT/206-375
B5JQH5_9BACT/374-534
B5JRG2_9BACT/191-365
B5JU81_9GAMM/171-326
B5JVK9_9GAMM/156-321
B5JXL1_9GAMM/186-353
B5K9B2_9RHOB/1-63
B5K9B3_9RHOB/144-236
B5K9B9_9RHOB/43-205
B5KA18_9RHOB/278-434
B5L383_SHIBO/166-342
B5L393_ECOLX/166-342
B5L3E3_SHIDY/177-338
B5L3F3_ECOLX/177-338
B5L3G7_SHIDY/182-345
B5L3G8_SHIDY/177-334
B5L3H9_ECOLX/182-345
B5L3I0_ECOLX/177-334
B5L3K0_SHIDY/179-347
B5L3L4_ECOLX/179-347
B5L3M1_ECOLX/173-360
B5L3N3_ECOLX/205-374
B5L3N4_ECOLX/181-344
B5L3P4_SHIDY/197-349
B5L3P5_SHIDY/174-322
B5L3P9_SHIDY/190-353
B5L3Q1_SHIDY/190-352
B5L3R1_ECOLX/190-353
B5L3R3_ECOLX/190-352
B5L3S1_SHIDY/171-324
B5L3S3_SHIDY/168-334
B5L3S9_ECOLX/171-324
B5L3T1_ECOLX/167-334
B5L3U0_SHIBO/174-346
B5L3U4_SHIBO/196-350
B5L3V0_SHIBO/209-384
B5L3V4_SHIBO/175-343
B5L3V9_ECOLX/209-384
B5L3W3_ECOLX/175-343
B5L3X2_SHIBO/210-378
B5L3X9_ECOLX/210-378
B5L3Z0_SHIBO/176-342
B5L3Z6_SHIBO/177-322
B5L404_ECOLX/177-322
B5L413_SHIDY/163-327
B5L425_SHIDY/194-362
B5L428_SHIDY/175-342
B5L431_ECOLX/194-362
B5L434_ECOLX/175-342
B5L446_SHIBO/192-363
B5L471_ECOLX/163-327
B5LN55_9POAL/24-198
B5LN57_9POAL/36-209
B5LN58_9POAL/36-209
B5LN59_9POAL/36-209
B5LN60_9POAL/36-209
B5LN61_9POAL/36-197
B5LN62_9POAL/36-209
B5LN63_9POAL/24-204
B5LN64_9POAL/36-204
B5LN65_9POAL/36-195
B5LN66_9POAL/38-202
B5LN67_9POAL/36-209
B5LN68_9POAL/36-206
B5LN69_9POAL/33-196
B5LN70_9POAL/36-196
B5LN71_9POAL/36-195
B5LN72_9POAL/36-209
B5LN73_9POAL/36-209
B5LN74_9POAL/31-204
B5LN75_9POAL/36-205
B5LN76_9POAL/36-204
B5LN77_9POAL/36-209
B5LN78_9POAL/36-209
B5LN79_9POAL/36-200
B5LN80_9POAL/36-209
B5LN81_9POAL/36-200
B5LN82_9POAL/36-198
B5LN83_PSEJP/36-197
B5M6M2_KOSOT/215-382
B5M6M3_KOSOT/188-357
B5MH42_SALET/231-401
B5MH44_SALET/182-351
B5MH47_SALET/166-339
B5MH52_SALET/179-357
B5MHN7_SALET/283-448
B5MLY2_SALET/171-335
B5MLZ6_SALET/209-385
B5MM02_SALET/217-391
B5MM09_SALET/284-365
B5MR94_SALET/181-353
B5MWT2_SALET/283-448
B5MX96_SALET/171-335
B5MXB0_SALET/209-385
B5MXB6_SALET/217-391
B5MXC3_SALET/284-365
B5N285_SALET/181-353
B5N5A4_SALET/166-339
B5N5A6_SALET/182-351
B5N5A9_SALET/231-401
B5N5E2_SALET/179-378
B5NCT5_SALET/231-401
B5NCT7_SALET/182-351
B5NCU0_SALET/170-343
B5NCU5_SALET/179-357
B5NDC4_SALET/283-448
B5NE79_SALET/171-335
B5NE93_SALET/209-385
B5NE99_SALET/217-391
B5NEA6_SALET/284-365
B5NG72_SALET/181-353
B5NK57_SALET/217-391
B5NK67_SALET/284-365
B5NK69_SALET/208-385
B5NK77_SALET/194-357
B5NK78_SALET/149-311
B5NSP1_SALET/179-357
B5NSP6_SALET/166-339
B5NSP9_SALET/182-351
B5NSQ1_SALET/231-401
B5NSZ0_SALET/283-448
B5NYR9_SALET/181-353
B5P1T4_SALET/179-378
B5P1T9_SALET/166-339
B5P1U2_SALET/182-351
B5P1U5_SALET/231-401
B5P1Z8_SALET/283-448
B5P2J2_SALET/171-335
B5P2K6_SALET/209-385
B5P2L2_SALET/217-391
B5P2L9_SALET/284-365
B5PB74_SALET/284-365
B5PB81_SALET/217-391
B5PB87_SALET/209-385
B5PBT5_SALET/231-401
B5PBT8_SALET/182-351
B5PBU1_SALET/170-343
B5PBU6_SALET/179-357
B5PCD0_SALET/283-448
B5PG20_SALET/181-353
B5PQH0_SALHA/284-365
B5PQH7_SALHA/217-391
B5PQI3_SALHA/208-385
B5PQJ8_SALHA/149-311
B5PQJ9_SALHA/194-357
B5PR33_SALHA/283-448
B5PRI1_SALHA/231-401
B5PRI3_SALHA/182-351
B5PRI6_SALHA/166-339
B5PRJ1_SALHA/179-357
B5Q3X2_SALVI/284-365
B5Q3X9_SALVI/217-391
B5Q3Y5_SALVI/209-385
B5Q3Z0_SALVI/158-313
B5Q6S1_SALVI/231-401
B5Q6S4_SALVI/182-351
B5Q6S7_SALVI/166-339
B5Q6T2_SALVI/179-357
B5Q7V9_SALVI/283-448
B5QBN3_SALVI/181-353
B5QFZ2_CAMJE/169-336
B5QGD8_CAMJE/189-352
B5QGE0_CAMJE/183-346
B5QLR7_LACRH/326-494
B5QLR8_LACRH/222-395
B5QQE6_LACRH/283-436
B5QRI9_LACRH/178-341
B5QRR4_LACRH/189-342
B5QRR5_LACRH/150-316
B5QRS1_LACRH/306-476
B5QRS9_LACRH/318-488
B5QZM6_SALEP/171-335
B5QZP1_SALEP/212-385
B5QZP7_SALEP/217-391
B5R0A6_SALEP/284-365
B5R5E7_SALEP/179-357
B5R5F2_SALEP/166-339
B5R5F5_SALEP/182-351
B5R5F7_SALEP/209-379
B5RBS6_SALG2/171-335
B5RBU1_SALG2/209-385
B5RBU7_SALG2/217-391
B5RBV4_SALG2/284-365
B5RGF4_SALG2/209-379
B5RGF6_SALG2/182-351
B5RGF9_SALG2/166-339
B5RGG4_SALG2/179-357
B5RM12_BORDL/187-357
B5RRQ8_BORRA/187-357
B5RXX1_RALSO/289-451
B5S1V2_RALSO/308-479
B5S2A5_RALSO/163-297
B5S577_RALSO/178-348
B5S947_RALSO/312-415
B5SBG2_RALSO/289-451
B5SD08_RALSO/178-348
B5SFH2_RALSO/308-479
B5SH23_RALSO/312-415
B5SIH8_RALSO/163-297
B5T072_ECOLX/194-364
B5T080_ECOLX/176-336
B5TE81_LOPEL/33-144
B5TE82_THIBE/33-144
B5THH5_NELNU/397-563
B5UNW7_BACCE/185-350
B5UP69_BACCE/282-449
B5UQ64_BACCE/173-340
B5UQ65_BACCE/162-338
B5UQL4_BACCE/175-343
B5URN1_BACCE/161-328
B5URT5_BACCE/184-351
B5UYL5_BACCE/178-355
B5UYL9_BACCE/179-356
B5V2V7_BACCE/184-351
B5V5U3_BACCE/271-445
B5V5X3_BACCE/177-343
B5V8Y5_BACCE/183-346
B5V932_BACCE/282-448
B5VA15_BACCE/185-350
B5VD69_BACCE/179-344
B5VE72_YEAS6/251-429
B5VIQ8_YEAS6/203-412
B5VQZ2_YEAS6/122-311
B5VUR2_SPIMA/223-387
B5VUR3_SPIMA/188-347
B5VUR5_SPIMA/210-386
B5VUR8_SPIMA/188-354
B5VUR9_SPIMA/217-382
B5VUS0_SPIMA/179-350
B5VUS1_SPIMA/206-363
B5VUT0_SPIMA/1-85
B5VUV6_SPIMA/194-351
B5VV92_SPIMA/213-376
B5VVB3_SPIMA/858-1038
B5VVF8_SPIMA/554-731
B5VX90_SPIMA/187-366
B5VXZ8_SPIMA/578-775
B5VY84_SPIMA/1218-1385
B5W0S1_SPIMA/190-347
B5W113_SPIMA/262-419
B5W1M5_SPIMA/728-891
B5W289_SPIMA/191-373
B5W381_SPIMA/1564-1737
B5W3C3_SPIMA/201-369
B5W3C5_SPIMA/253-423
B5W3C6_SPIMA/206-374
B5W3Q9_SPIMA/168-334
B5W3V2_SPIMA/139-331
B5W4R9_SPIMA/214-387
B5W5G0_SPIMA/207-380
B5W6I8_SPIMA/354-521
B5W7Q5_SPIMA/186-363
B5W7Q6_SPIMA/203-370
B5W7V5_SPIMA/206-336
B5W9C1_SPIMA/185-338
B5W9D8_SPIMA/412-607
B5WCN5_9BURK/187-350
B5WCR5_9BURK/163-326
B5WFL8_9BURK/196-359
B5WFM0_9BURK/181-338
B5WG17_9BURK/175-336
B5WG21_9BURK/192-350
B5WGB2_9BURK/229-392
B5WGB2_9BURK/623-793
B5WGC5_9BURK/190-364
B5WGC6_9BURK/190-354
B5WGE1_9BURK/161-325
B5WGX2_9BURK/167-323
B5WHW4_9BURK/170-333
B5WI06_9BURK/191-332
B5WJE6_9BURK/211-374
B5WJE9_9BURK/213-372
B5WJZ6_9BURK/192-359
B5WKY5_9BURK/186-353
B5WKZ9_9BURK/158-325
B5WL00_9BURK/930-1060
B5WL02_9BURK/144-303
B5WL85_9BURK/214-375
B5WL96_9BURK/91-235
B5WM44_9BURK/287-464
B5WSL8_9BURK/311-416
B5WSY5_9BURK/185-356
B5WV25_9BURK/213-383
B5WWK1_9BURK/189-361
B5WYL0_NEIME/210-377
B5WYL1_NEIME/210-377
B5WYL2_NEIME/210-377
B5WYL3_NEIME/210-377
B5WYL4_NEIME/210-377
B5WYL5_NEIME/210-377
B5WYL6_NEIME/210-377
B5WYL7_NEIME/210-377
B5WYL8_NEIME/210-377
B5WYL9_NEIME/210-377
B5WYM0_NEIME/210-377
B5XKA4_STRPZ/147-271
B5XKA5_STRPZ/193-360
B5XKS2_STRPZ/198-366
B5XPD8_KLEP3/214-384
B5XPD8_KLEP3/653-817
B5XPD9_KLEP3/205-361
B5XPE0_KLEP3/181-345
B5XT39_KLEP3/205-338
B5XTH1_KLEP3/245-400
B5XTH3_KLEP3/186-347
B5XTH4_KLEP3/192-340
B5Y3C6_PHATC/231-410
B5Y6D0_COPPD/202-376
B5Y7P4_COPPD/186-352
B5Y7P6_COPPD/191-354
B5Y7P7_COPPD/198-361
B5YA13_COPPD/270-441
B5YA59_DICT6/197-373
B5YAG2_DICT6/151-316
B5YAU0_DICT6/190-362
B5YBH2_DICT6/143-307
B5YBY5_DICT6/208-374
B5YCR2_DICT6/177-345
B5YCR3_DICT6/217-389
B5YDN5_DICT6/193-349
B5YDS1_DICT6/192-361
B5YDS2_DICT6/157-321
B5YF32_DICT6/337-506
B5YF57_DICT6/184-365
B5YGE7_THEYD/183-349
B5YJ57_THEYD/170-338
B5YJ61_THEYD/211-380
B5YJB6_THEYD/222-394
B5YJC4_THEYD/162-334
B5YJC7_THEYD/210-384
B5YMK4_THAPS/236-394
B5YN36_THAPS/234-409
B5YPJ6_ECO5E/175-340
B5YU92_ECO5E/209-376
B5YUA1_ECO5E/209-385
B5YUA8_ECO5E/217-391
B5YUB5_ECO5E/284-370
B5YWC4_ECO5E/179-357
B5YWC9_ECO5E/182-351
B5YWD1_ECO5E/231-401
B5Z807_HELPG/188-355
B5ZDS0_GLUDA/169-339
B5ZDV1_GLUDA/208-345
B5ZDV3_GLUDA/206-364
B5ZDX0_GLUDA/246-412
B5ZED2_GLUDA/210-368
B5ZET5_GLUDA/175-347
B5ZGH5_GLUDA/726-886
B5ZHZ1_GLUDA/205-386
B5ZI16_GLUDA/207-377
B5ZIK2_GLUDA/290-450
B5ZIP4_GLUDA/180-352
B5ZIP9_GLUDA/180-345
B5ZJM9_GLUDA/176-341
B5ZM39_GLUDA/173-334
B5ZNE8_RHILW/223-380
B5ZNE9_RHILW/251-406
B5ZU58_RHILW/193-359
B5ZU60_RHILW/188-369
B5ZXG3_RHILW/154-325
B5ZXM4_RHILW/215-379
B5ZXY4_RHILW/190-355
B5ZYX0_RHILW/196-342
B5ZZI2_RHILW/181-352
B6A1B2_RHILW/165-324
B6A3Z6_RHILW/182-336
B6A412_RHILW/216-389
B6A4S9_RHILW/174-341
B6A4T0_RHILW/186-348
B6A8T1_ECOLX/174-342
B6AA08_CRYMR/377-501
B6ACJ9_CRYMR/1408-1575
B6ACM9_CRYMR/202-372
B6AFW3_CRYMR/236-434
B6AKI2_9BACT/205-298
B6ANR8_9BACT/325-426
B6ANT5_9BACT/176-338
B6APK4_9BACT/158-318
B6APZ8_9BACT/300-469
B6AQF8_9BACT/182-350
B6AQF9_9BACT/190-354
B6AQG0_9BACT/182-348
B6ARR2_9BACT/178-341
B6ARR3_9BACT/187-361
B6ARR7_9BACT/282-378
B6ARW7_9BACT/154-317
B6ARW8_9BACT/212-388
B6AT48_9RHOB/202-358
B6AUI2_9RHOB/205-387
B6AWN9_9RHOB/201-375
B6AWQ0_9RHOB/213-382
B6AWQ8_9RHOB/226-392
B6AWR1_9RHOB/203-363
B6B6U8_9RHOB/170-335
B6B6V1_9RHOB/166-343
B6B8S0_9RHOB/208-377
B6BB72_9RHOB/153-328
B6BB73_9RHOB/241-412
B6BC37_9RHOB/219-389
B6BC38_9RHOB/201-336
B6BEY8_9RHOB/229-398
B6BIX6_9PROT/176-347
B6BIY1_9PROT/148-316
B6BKD9_9PROT/209-377
B6BKG1_9PROT/160-324
B6BKG5_9PROT/171-336
B6BPI8_9RICK/167-304
B6BPI9_9RICK/174-332
B6BPS0_9RICK/170-315
B6BQY5_9RICK/185-356
B6BRD6_9RICK/185-361
B6BT23_9RICK/168-342
B6BWN9_9PROT/182-350
B6BWZ3_9PROT/143-313
B6BWZ6_9PROT/165-316
B6BY58_9GAMM/206-380
B6BY59_9GAMM/205-378
B6BY64_9GAMM/173-343
B6BYR9_9GAMM/245-410
B6BZ45_9GAMM/284-456
B6C088_9GAMM/184-350
B6C090_9GAMM/184-356
B6C091_9GAMM/188-347
B6C0P3_9GAMM/158-327
B6C176_9GAMM/180-346
B6C245_9GAMM/167-344
B6C252_9GAMM/219-388
B6C284_9GAMM/164-321
B6C2L7_9GAMM/270-448
B6C426_9GAMM/185-354
B6C447_9GAMM/164-331
B6C4G6_9GAMM/244-406
B6C4H7_9GAMM/160-299
B6C4I5_9GAMM/177-339
B6C4K3_9GAMM/240-405
B6C5E2_9GAMM/204-368
B6C602_9GAMM/548-729
B6C603_9GAMM/241-427
B6CH52_9SOLN/255-320
B6CH53_9SOLN/255-320
B6CH55_9SOLN/255-320
B6CH56_9SOLN/255-320
B6CH58_SOLME/255-320
B6CH60_9SOLN/255-320
B6CH61_9SOLN/255-320
B6CH65_9SOLN/255-320
B6CH66_9SOLN/255-320
B6D1H5_9MAGN/102-205
B6D1H6_9MAGN/99-205
B6D1H7_9MAGN/98-205
B6D1H8_9MAGN/99-205
B6D1H9_9MAGN/99-205
B6D1I0_9MAGN/99-205
B6D1I1_BANSE/98-205
B6D1I2_9MAGN/84-205
B6D1I3_9MAGN/104-205
B6D1I4_9MAGN/104-205
B6D1I5_9MAGN/84-205
B6D1I6_9MAGN/103-205
B6D1I7_9MAGN/85-205
B6D1I8_9MAGN/84-205
B6D1I9_9MAGN/102-205
B6D1J0_9MAGN/98-205
B6D1J1_9MAGN/84-205
B6D1J2_9MAGN/98-205
B6D1J3_9MAGN/98-205
B6D1J4_9MAGN/106-205
B6D1J5_9MAGN/98-205
B6D1J6_9MAGN/98-205
B6D1J7_MACIN/99-205
B6D1J8_9MAGN/98-205
B6D1J9_9MAGN/99-205
B6D1K0_MACTR/98-205
B6D1K1_9MAGN/87-205
B6D1K2_9MAGN/98-205
B6D1K3_9MAGN/98-205
B6D1K4_GRECA/99-205
B6D1K5_NELLU/102-205
B6D1K6_PLAOC/101-205
B6D1K8_9MAGN/98-205
B6D1K9_9MAGN/106-205
B6D1L0_9MAGN/85-205
B6D1L1_9MAGN/100-205
B6D1L2_9MAGN/100-205
B6D1L3_9MAGN/100-205
B6D1L4_9MAGN/102-205
B6D1L5_9MAGN/100-205
B6D1L6_9MAGN/103-205
B6D1L7_9MAGN/100-205
B6D1L8_9MAGN/103-205
B6D1L9_9MAGN/104-205
B6D1M0_9MAGN/100-205
B6D1M1_9MAGN/102-205
B6D1M2_9MAGN/103-205
B6D1M3_9MAGN/104-205
B6D1M4_9MAGN/105-205
B6D1M5_9MAGN/102-205
B6D1M6_9MAGN/104-205
B6D1M7_9MAGN/104-205
B6D1M8_9MAGN/103-204
B6D1M9_9MAGN/105-205
B6D1N0_GRECA/104-205
B6EFC4_9VIRU/136-323
B6EFD8_9VIRU/149-333
B6EM54_ALISL/189-348
B6EM55_ALISL/217-377
B6EPB9_ALISL/236-403
B6EPF4_ALISL/158-319
B6EQS3_ALISL/180-342
B6EQS9_ALISL/201-354
B6EQT0_ALISL/184-352
B6EQT1_ALISL/153-307
B6FJ03_9CLOT/5-107
B6FJ05_9CLOT/126-292
B6FJ06_9CLOT/192-360
B6FJ79_9CLOT/180-345
B6FJ81_9CLOT/1-46
B6FJ91_9CLOT/219-394
B6FJA0_9CLOT/171-345
B6FPB0_9CLOT/197-376
B6FPH3_9CLOT/155-329
B6FS53_9CLOT/292-463
B6FSZ2_9CLOT/1-76
B6FTT5_9CLOT/193-350
B6FVJ9_9CLOT/120-288
B6FYL8_9CLOT/168-337
B6FYL9_9CLOT/212-381
B6G178_9CLOT/184-369
B6GA82_9ACTN/170-328
B6GC38_9ACTN/296-453
B6GCE1_9ACTN/230-388
B6H1G6_PENCW/361-549
B6H6J6_PENCW/1441-1613
B6H8S9_PENCW/1448-1577
B6HBP2_PENCW/448-631
B6HFS9_PENCW/2454-2624
B6HIR8_PENCW/199-365
B6HKB1_PENCW/660-793
B6HL91_PENCW/225-421
B6I3K3_ECOSE/179-378
B6I3K8_ECOSE/182-351
B6I3L0_ECOSE/231-401
B6I8A1_ECOSE/179-335
B6I8B5_ECOSE/209-385
B6I8C1_ECOSE/217-391
B6I8C8_ECOSE/284-372
B6IPD5_RHOCS/169-298
B6IPI8_RHOCS/176-303
B6IQ84_RHOCS/203-381
B6IR80_RHOCS/196-348
B6IRX0_RHOCS/169-313
B6IU40_RHOCS/203-354
B6IU41_RHOCS/185-339
B6IV65_RHOCS/190-358
B6IVH3_RHOCS/160-329
B6IXS3_RHOCS/203-368
B6IYH7_RHOCS/193-361
B6IYH8_RHOCS/198-358
B6IYJ3_RHOCS/185-344
B6J0L4_COXB2/193-357
B6J0L6_COXB2/188-351
B6J0L8_COXB2/199-369
B6J0L9_COXB2/187-345
B6J371_COXB2/247-411
B6J616_COXB1/262-426
B6J6R3_COXB1/187-345
B6J6R4_COXB1/199-369
B6J6R6_COXB1/188-351
B6J6R8_COXB1/193-357
B6JBD7_OLICO/167-306
B6JCL0_OLICO/209-390
B6JDZ6_OLICO/182-358
B6JDZ7_OLICO/220-371
B6JE02_OLICO/156-322
B6JGS6_OLICO/186-352
B6JI11_OLICO/168-334
B6JIE3_OLICO/146-314
B6JIJ0_OLICO/198-360
B6JMM7_HELP2/188-354
B6JWH1_SCHJY/275-453
B6JXA4_SCHJY/1400-1528
B6K1I6_SCHJY/1429-1552
B6K374_SCHJY/211-405
B6K375_SCHJY/1454-1619
B6K656_SCHJY/1386-1513
B6K6A8_SCHJY/542-715
B6K805_SCHJY/183-354
B6KEX9_TOXGO/270-473
B6KFK5_TOXGO/205-360
B6KPH2_TOXGO/1251-1420
B6KQE6_TOXGO/968-1165
B6Q1R3_PENMQ/1458-1630
B6Q485_PENMQ/444-628
B6Q7R9_PENMQ/235-430
B6Q846_PENMQ/342-529
B6QBY6_PENMQ/199-363
B6QG60_PENMQ/224-395
B6QX95_9RHOB/191-357
B6QYR2_9RHOB/129-301
B6QZI2_9RHOB/296-473
B6R075_9RHOB/172-313
B6R0N8_9RHOB/238-409
B6R1Q5_9RHOB/176-343
B6R530_9RHOB/217-387
B6R531_9RHOB/177-341
B6R937_9RHOB/155-322
B6R9Q3_9RHOB/183-349
B6RAA7_9RHOB/191-373
B6RFG9_AZOBR/102-154
B6RFG9_AZOBR/416-569
B6RFH5_AZOBR/270-331
B6RFH6_AZOBR/186-345
B6SM36_MAIZE/255-434
B6T479_MAIZE/221-381
B6T775_MAIZE/268-387
B6TK75_MAIZE/221-381
B6TVR7_MAIZE/229-337
B6TYD2_MAIZE/222-382
B6U167_MAIZE/392-554
B6U1D7_MAIZE/553-738
B6UFC8_MAIZE/546-683
B6VM06_PHOAA/175-344
B6VU81_9BACE/182-350
B6VU84_9BACE/210-373
B6VU85_9BACE/181-290
B6VU86_9BACE/195-358
B6VU87_9BACE/193-358
B6VU93_9BACE/205-366
B6VUD5_9BACE/198-368
B6VWS5_9BACE/210-373
B6VYZ4_9BACE/177-350
B6VZ05_9BACE/224-376
B6VZ09_9BACE/181-346
B6VZ34_9BACE/176-342
B6VZQ6_9BACE/175-335
B6W1S7_9BACE/150-320
B6W354_9BACE/174-348
B6W357_9BACE/230-384
B6W359_9BACE/168-330
B6W3G6_9BACE/191-350
B6W3T9_9BACE/191-354
B6W3U4_9BACE/192-357
B6W3U7_9BACE/199-357
B6W3U9_9BACE/244-408
B6W3V4_9BACE/193-353
B6W3W0_9BACE/237-390
B6W487_9BACE/233-395
B6W4L0_9BACE/230-385
B6W4L1_9BACE/183-350
B6W5V1_9BACE/185-339
B6W5V2_9BACE/227-397
B6W6W1_9FIRM/147-314
B6W6W2_9FIRM/188-352
B6W7G7_9FIRM/197-363
B6W7G8_9FIRM/187-356
B6W8A9_9FIRM/280-456
B6WAI8_9FIRM/206-272
B6WS68_9DELT/165-333
B6WS72_9DELT/454-625
B6WS76_9DELT/292-462
B6WUT6_9DELT/215-377
B6WVV3_9DELT/216-384
B6WWZ2_9DELT/184-344
B6XDT9_9ENTR/287-470
B6XJS8_9ENTR/180-335
B6XJT4_9ENTR/1-140
B6XJV4_9ENTR/248-417
B6XJW4_9ENTR/182-351
B6XUV6_9BIFI/202-388
B6XVG9_9BIFI/197-346
B6XVJ6_9BIFI/202-361
B6XVK5_9BIFI/191-355
B6XVK6_9BIFI/190-355
B6XVK9_9BIFI/179-342
B6XVL1_9BIFI/189-343
B6XXF0_9BIFI/198-363
B6YRE3_AZOPC/184-353
B6YRE7_AZOPC/230-397
B6YTL5_THEON/193-365
B6YUW0_THEON/190-358
B6YV60_THEON/239-420
B6YVI7_THEON/181-354
B6YVI9_THEON/187-354
B6YVM2_THEON/193-368
B6YVM4_THEON/196-372
B6YVM5_THEON/183-350
B6YVX9_THEON/187-356
B6YWW0_THEON/169-320
B6YXJ7_THEON/188-355
B6YYP8_9RHOB/218-381
B6YZ09_9RHOB/172-316
B6ZLM8_LACCA/203-370
B6ZLM9_LACCA/189-362
B6ZRN0_ECO57/231-401
B6ZRN2_ECO57/182-351
B6ZRN7_ECO57/179-357
B6ZT24_ECO57/283-448
B7A418_ECO57/209-376
B7A427_ECO57/209-385
B7A435_ECO57/217-391
B7A442_ECO57/284-370
B7A4U2_ECO57/176-341
B7A536_THEAQ/253-417
B7A5Y5_THEAQ/159-316
B7A7D5_THEAQ/188-353
B7AAI0_THEAQ/191-359
B7AAI2_THEAQ/204-361
B7AAJ4_THEAQ/182-349
B7AFS6_9BACE/195-368
B7AFU7_9BACE/229-395
B7AH27_9BACE/161-334
B7AH29_9BACE/179-346
B7AHB8_9BACE/186-369
B7AI92_9BACE/211-380
B7AIU0_9BACE/219-393
B7AIU3_9BACE/160-324
B7AJ91_9BACE/231-390
B7AJ92_9BACE/182-349
B7AJ93_9BACE/181-344
B7AK31_9BACE/173-336
B7AK35_9BACE/205-362
B7AK74_9BACE/185-290
B7AL41_9BACE/240-409
B7ALA4_9BACE/212-373
B7ANW5_9BACE/188-357
B7APE6_9BACE/117-283
B7APF0_9BACE/282-455
B7AUC2_9BACE/168-342
B7AUC4_9BACE/12-195
B7AUC8_9BACE/164-334
B7AUC9_9BACE/215-374
B7AUD0_9BACE/312-443
B7AUD1_9BACE/192-343
B7AUF6_9BACE/629-784
B7AUG1_9BACE/193-354
B7AUI7_9BACE/230-394
B7AUJ3_9BACE/190-359
B7AUJ5_9BACE/167-331
B7AUJ6_9BACE/191-365
B7B749_9PORP/189-358
B7B761_9PORP/1-146
B7B959_9PORP/43-206
B7B962_9PORP/169-331
B7B9Z0_9PORP/231-396
B7BB65_9PORP/206-364
B7BCL2_9PORP/166-329
B7BDU5_9PORP/206-380
B7BDW2_9PORP/191-360
B7BFD0_9PORP/174-346
B7BH78_9PORP/169-336
B7BHE7_9PORP/185-309
B7C7F8_9FIRM/198-362
B7C7G0_9FIRM/198-328
B7C7N6_9FIRM/315-487
B7CA58_9FIRM/219-380
B7CA61_9FIRM/188-353
B7CB70_9FIRM/308-474
B7CDF4_9FIRM/284-454
B7CDR9_9FIRM/200-363
B7CDS1_9FIRM/167-331
B7CHI4_BURPS/165-314
B7CHP5_BURPS/229-396
B7CHP8_BURPS/177-324
B7CJ85_BURPS/224-380
B7CJA1_BURPS/189-350
B7CJA5_BURPS/207-374
B7CKM1_BURPS/309-417
B7CKM7_BURPS/187-359
B7CKP3_BURPS/1257-1425
B7CL09_BURPS/206-361
B7CL41_BURPS/209-382
B7CL44_BURPS/313-479
B7CL49_BURPS/195-359
B7CMF0_BURPS/164-322
B7CND6_BURPS/164-325
B7CR58_BURPS/188-353
B7CR59_BURPS/193-366
B7CRQ3_BURPS/231-395
B7CRQ3_BURPS/627-795
B7CV81_BURPS/165-330
B7CWB8_BURPS/262-442
B7CWC6_BURPS/190-288
B7DMY8_9BACL/177-356
B7DPU2_9BACL/185-348
B7DSL2_9BACL/179-344
B7DT70_9BACL/189-349
B7DUC9_9BACL/297-470
B7DUH6_9BACL/172-330
B7DUH7_9BACL/1-149
B7EDS3_ORYSJ/281-448
B7EHV0_ORYSJ/387-550
B7ESH5_ORYSJ/616-779
B7F2B2_ORYSJ/437-606
B7F7B9_ORYSJ/498-683
B7F9D1_ORYSJ/215-371
B7FL91_MEDTR/143-316
B7FR79_PHATC/193-352
B7FRE5_PHATC/247-408
B7FVM7_PHATC/233-351
B7G002_PHATC/245-360
B7G7S6_PHATC/230-414
B7G8J1_PHATC/233-353
B7GDV1_PHATC/262-421
B7GHS7_ANOFW/184-351
B7GJG8_ANOFW/188-365
B7GLQ5_ANOFW/178-355
B7GPK6_BIFLS/275-443
B7GRX8_BIFLS/204-389
B7GU60_BIFLS/204-362
B7GUM3_BIFLS/186-345
B7GWM5_ACIB3/163-317
B7H076_ACIB3/233-399
B7H0S2_ACIB3/179-344
B7H2I0_ACIB3/203-366
B7H4S6_BACC4/179-344
B7H9C2_BACC4/185-350
B7HFG4_BACC4/183-356
B7HFG5_BACC4/188-355
B7HFG7_BACC4/189-360
B7HG83_BACC4/175-343
B7HHT9_BACC4/184-351
B7HHZ5_BACC4/161-328
B7HL49_BACC7/184-351
B7HS18_BACC7/179-344
B7HSV0_BACC7/185-350
B7HTX6_BACC7/286-456
B7HXA3_BACC7/186-355
B7HXA4_BACC7/221-381
B7HZA5_BACC7/177-343
B7HZD7_BACC7/271-445
B7I4F6_ACIB5/179-344
B7I5G0_ACIB5/233-399
B7I8M7_ACIB5/191-359
B7I8N1_ACIB5/163-317
B7IBQ5_ACIB5/174-335
B7IBQ8_ACIB5/183-350
B7IBQ9_ACIB5/161-332
B7ICQ9_THEAB/243-428
B7ICR7_THEAB/278-415
B7IEI3_THEAB/210-409
B7IGJ4_THEAB/213-380
B7IGJ8_THEAB/226-393
B7IGU0_THEAB/206-381
B7IGX7_THEAB/197-364
B7IGY0_THEAB/172-302
B7IGY2_THEAB/188-356
B7IHZ7_THEAB/268-445
B7IL23_BACC2/185-350
B7IM34_BACC2/286-453
B7IPB3_BACC2/184-351
B7IQ50_BACC2/161-328
B7IQS0_BACC2/167-332
B7IQS3_BACC2/209-385
B7IRV1_BACC2/177-343
B7ISD1_BACC2/211-389
B7J221_BORBZ/189-357
B7J3I0_ACIF2/220-376
B7J3I2_ACIF2/155-323
B7J3X4_ACIF2/151-317
B7J4U3_ACIF2/204-379
B7J5D1_ACIF2/220-396
B7J5D2_ACIF2/219-388
B7J8B0_ACIF2/292-449
B7J9F4_ACIF2/186-361
B7J9F6_ACIF2/194-354
B7J9F9_ACIF2/187-361
B7J9G0_ACIF2/217-384
B7J9G1_ACIF2/194-359
B7J9M2_ACIF2/182-345
B7J9M3_ACIF2/191-361
B7J9U0_ACIF2/1059-1218
B7J9U0_ACIF2/219-383
B7J9U0_ACIF2/621-796
B7J9U9_ACIF2/202-361
B7J9Y1_ACIF2/325-492
B7JAC8_ACIF2/245-423
B7JAC9_ACIF2/564-744
B7JBM0_ACIF2/222-369
B7JDE8_BACC0/304-470
B7JGJ8_BACC0/520-694
B7JGK1_BACC0/240-408
B7JGK2_BACC0/204-376
B7JH20_BACC0/184-351
B7JH80_BACC0/86-249
B7JHP6_BACC0/174-341
B7JHV7_BACC0/161-328
B7JM73_BACC0/179-344
B7JT27_BACC0/185-350
B7JUJ8_CYAP8/196-365
B7JUX1_CYAP8/182-333
B7JW83_CYAP8/173-338
B7JW84_CYAP8/990-1155
B7JWJ4_CYAP8/224-392
B7JWL2_CYAP8/65-167
B7JYC6_CYAP8/196-363
B7JYQ5_CYAP8/288-472
B7JZB5_CYAP8/243-414
B7JZB7_CYAP8/237-408
B7JZB9_CYAP8/204-370
B7JZE4_CYAP8/211-385
B7JZJ2_CYAP8/242-402
B7JZJ8_CYAP8/182-342
B7JZP0_CYAP8/209-309
B7K073_CYAP8/187-366
B7K0W8_CYAP8/197-367
B7K1D6_CYAP8/177-342
B7K1D7_CYAP8/199-364
B7K1I7_CYAP8/211-378
B7K1N2_CYAP8/187-347
B7K1Z4_CYAP8/189-354
B7K262_CYAP8/261-427
B7K284_CYAP8/136-307
B7K285_CYAP8/200-368
B7K2K3_CYAP8/188-351
B7K4C3_CYAP8/179-336
B7K4D7_CYAP8/148-273
B7K5P9_CYAP8/190-354
B7K6E1_CYAP8/220-392
B7K6E2_CYAP8/189-361
B7K6R7_CYAP7/225-394
B7K7C7_CYAP7/207-380
B7K7D3_CYAP7/203-383
B7K802_CYAP7/175-340
B7K803_CYAP7/186-355
B7K8N9_CYAP7/187-349
B7K958_CYAP7/286-467
B7KAH8_CYAP7/263-429
B7KCV6_CYAP7/208-386
B7KDC1_CYAP7/171-337
B7KDR4_CYAP7/210-388
B7KDS8_CYAP7/261-413
B7KEF5_CYAP7/190-347
B7KEK1_CYAP7/196-357
B7KF72_CYAP7/190-354
B7KI57_CYAP7/195-365
B7KIE7_CYAP7/208-377
B7KJ73_CYAP7/553-740
B7KKW7_CYAP7/161-326
B7KLJ6_CYAP7/206-369
B7KM09_CYAP7/226-399
B7KM27_CYAP7/184-350
B7KM28_CYAP7/236-395
B7KM31_CYAP7/181-353
B7KM33_CYAP7/197-365
B7KM90_CYAP7/244-420
B7KM91_CYAP7/188-367
B7KM95_CYAP7/226-397
B7KQI7_METC4/193-363
B7KR71_METC4/171-329
B7KTB9_METC4/250-399
B7KU21_METC4/189-351
B7KU60_METC4/205-357
B7KV97_METC4/201-382
B7KVA0_METC4/168-320
B7KXA2_METC4/176-329
B7KXG5_METC4/217-382
B7KXX6_METC4/241-339
B7KY88_METC4/189-358
B7KYD9_METC4/310-479
B7L0W5_METC4/849-1002
B7L0X1_METC4/221-376
B7L0X2_METC4/221-378
B7L194_METC4/179-345
B7L1A2_METC4/219-384
B7L1A3_METC4/193-349
B7L1A4_METC4/193-360
B7L1J5_METC4/200-366
B7L1J6_METC4/165-327
B7L1J7_METC4/224-409
B7L1K1_METC4/183-328
B7L2U7_METC4/187-361
B7L749_ECO55/179-378
B7L754_ECO55/182-351
B7L756_ECO55/235-401
B7L9Q9_ECO55/219-388
B7L9R8_ECO55/209-385
B7L9S4_ECO55/217-391
B7L9T1_ECO55/284-372
B7LDT7_ECO55/179-341
B7LKW8_ESCF3/179-377
B7LTC1_ESCF3/175-341
B7LUH6_ESCF3/209-385
B7LUI2_ESCF3/217-391
B7LUI9_ESCF3/284-372
B7LVI2_ESCF3/179-357
B7LVJ2_ESCF3/182-351
B7LVJ4_ESCF3/231-401
B7M406_ECO8A/181-345
B7M407_ECO8A/207-365
B7M408_ECO8A/221-388
B7M408_ECO8A/619-762
B7M419_ECO8A/174-334
B7M428_ECO8A/209-385
B7M434_ECO8A/217-391
B7M441_ECO8A/284-372
B7M4B5_ECO8A/182-351
B7M4B7_ECO8A/231-401
B7MDJ5_ECO45/209-385
B7MDK1_ECO45/217-391
B7MDK8_ECO45/284-381
B7MFJ2_ECO45/182-351
B7MFJ4_ECO45/231-401
B7MWI5_ECO81/209-385
B7MWJ8_ECO81/284-381
B7MWU9_ECO81/164-330
B7MWW5_ECO81/217-391
B7N1T2_ECO81/182-351
B7N267_ECO81/179-357
B7N274_ECO81/231-401
B7N326_ECO81/179-341
B7NC75_ECOLU/171-326
B7NC78_ECOLU/209-385
B7NC84_ECOLU/217-391
B7NC91_ECOLU/284-383
B7NET0_ECOLU/179-357
B7NET5_ECOLU/182-351
B7NET7_ECOLU/231-401
B7NPD7_ECO7I/182-351
B7NPD9_ECO7I/231-401
B7NQD0_ECO7I/284-371
B7NQD7_ECO7I/217-391
B7NQE3_ECO7I/209-385
B7NQF6_ECO7I/182-356
B7NUK1_ECO7I/179-341
B7PKS4_IXOSC/273-457
B7PS87_IXOSC/217-388
B7Q0R1_IXOSC/191-352
B7QQW7_9RHOB/213-382
B7QRE6_9RHOB/219-390
B7QRE7_9RHOB/195-346
B7QRU7_9RHOB/152-296
B7QVF9_9RHOB/147-322
B7QZP4_9EURY/241-421
B7R0W4_9EURY/191-352
B7R2A0_9EURY/185-351
B7R2A6_9EURY/197-369
B7R5H5_9EURY/184-348
B7R6Z9_9THEO/207-374
B7R7B9_9THEO/159-323
B7R7C2_9THEO/157-325
B7R7C4_9THEO/200-358
B7R962_9THEO/184-349
B7RHI2_9RHOB/185-358
B7RHI3_9RHOB/181-348
B7RJI7_9RHOB/205-355
B7RK66_9RHOB/151-298
B7RK93_9RHOB/218-387
B7RK94_9RHOB/199-333
B7RMK0_9RHOB/204-381
B7RNR1_9RHOB/169-336
B7RNT0_9RHOB/169-332
B7RPH2_9RHOB/152-327
B7RS39_9RHOB/174-341
B7RS42_9RHOB/186-356
B7RS76_9RHOB/189-362
B7RS79_9RHOB/185-348
B7RSK8_9RHOB/1-59
B7RVQ7_9GAMM/206-372
B7RW58_9GAMM/196-354
B7RW65_9GAMM/178-348
B7RWB6_9GAMM/176-347
B7RWE3_9GAMM/177-336
B7S0J3_9GAMM/182-350
B7S0K3_9GAMM/244-403
B7S0L0_9GAMM/291-405
B7S3F6_9GAMM/980-1153
B7SFY9_ECOLX/233-337
B7SFZ1_ECOLX/176-305
B7T4J1_DROAI/177-338
B7U4B7_PANMI/128-268
B7U4B8_PANMI/129-269
B7ULH8_ECO27/179-357
B7ULI3_ECO27/176-345
B7ULI6_ECO27/182-351
B7ULI8_ECO27/231-401
B7UT77_ECO27/172-323
B7UT82_ECO27/209-385
B7UT88_ECO27/217-391
B7UT95_ECO27/284-371
B7UVY8_PSEA8/310-482
B7UY94_PSEA8/191-357
B7UZ88_PSEA8/184-342
B7V379_PSEA8/232-402
B7V396_PSEA8/181-345
B7V3A2_PSEA8/182-351
B7V5Y8_PSEA8/182-346
B7V5Y9_PSEA8/191-352
B7V5Z0_PSEA8/265-420
B7V5Z6_PSEA8/380-476
B7V984_PSEA8/195-341
B7V987_PSEA8/183-367
B7V9U3_PSEA8/312-480
B7VAM5_PSEA8/187-356
B7VAM6_PSEA8/183-351
B7VHL6_VIBSL/119-277
B7VHP5_VIBSL/178-349
B7VHV7_VIBSL/183-359
B7VNW5_VIBSL/193-346
B7VNX0_VIBSL/185-338
B7WQX1_COMTE/138-266
B7WQX5_COMTE/199-387
B7WT63_COMTE/213-384
B7X130_COMTE/172-339
B7XM49_ENTBH/1-78
B7XRK0_BORGA/188-356
B7XTV4_BORGA/188-356
B7ZDM0_BACSU/318-484
B7ZDN0_BACSU/205-364
B7ZEW4_YERPS/166-325
B8A2L4_MAIZE/392-554
B8A8E2_ORYSI/507-690
B8A8Q2_ORYSI/620-790
B8ABY0_ORYSI/351-500
B8AIG0_ORYSI/498-663
B8AIY6_ORYSI/450-635
B8AJB4_ORYSI/572-720
B8APD5_ORYSI/556-742
B8AR85_ORYSI/561-746
B8ATP6_ORYSI/476-635
B8AUJ2_ORYSI/935-1114
B8B084_ORYSI/707-884
B8B502_ORYSI/215-371
B8B5F4_ORYSI/393-556
B8B6H8_ORYSI/3-163
B8BBF7_ORYSI/1575-1719
B8BE13_ORYSI/266-463
B8BH25_ORYSI/547-713
B8BI37_ORYSI/352-486
B8BJU1_ORYSI/529-712
B8BQJ0_THAPS/183-349
B8C6U4_THAPS/165-291
B8CD60_THAPS/323-510
B8CGB9_THAPS/191-352
B8CJK9_SHEPW/394-526
B8CJV0_SHEPW/187-352
B8CL37_SHEPW/156-323
B8CST6_SHEPW/141-300
B8CVX8_HALOH/282-455
B8CVY2_HALOH/286-452
B8CX50_HALOH/186-351
B8CYH9_HALOH/194-362
B8CYU9_HALOH/188-355
B8CZ51_HALOH/248-435
B8D0H6_HALOH/150-306
B8D0V3_HALOH/194-381
B8D173_HALOH/166-346
B8D175_HALOH/188-368
B8D176_HALOH/186-363
B8D2Q5_DESK1/92-260
B8D2R5_DESK1/164-340
B8D2W8_DESK1/292-442
B8D3G1_DESK1/230-404
B8D3J7_DESK1/310-483
B8D5T0_DESK1/228-393
B8DBF5_LISMH/192-360
B8DBF6_LISMH/146-312
B8DIH1_DESVM/683-846
B8DIM7_DESVM/173-352
B8DJ76_DESVM/168-343
B8DJ77_DESVM/166-326
B8DJ79_DESVM/183-340
B8DK34_DESVM/184-346
B8DK37_DESVM/181-347
B8DK90_DESVM/221-371
B8DKN5_DESVM/305-403
B8DKN6_DESVM/220-372
B8DKV1_DESVM/264-439
B8DME2_DESVM/664-837
B8DMF3_DESVM/192-341
B8DQV2_DESVM/184-352
B8DTA9_BIFA0/191-359
B8DTV2_BIFA0/204-370
B8DUF1_BIFA0/193-367
B8DUL0_BIFA0/199-384
B8DYZ3_DICTD/191-362
B8DZ34_DICTD/173-346
B8DZ35_DICTD/159-312
B8DZ36_DICTD/163-330
B8DZD9_DICTD/177-349
B8DZE0_DICTD/218-388
B8DZE2_DICTD/187-353
B8E0W3_DICTD/337-506
B8E0Y7_DICTD/184-365
B8E179_DICTD/188-346
B8E1B1_DICTD/192-361
B8E1B2_DICTD/157-319
B8E2Q1_DICTD/197-373
B8E3C5_DICTD/151-316
B8EAW6_SHEB2/344-502
B8EDA8_SHEB2/190-349
B8EDR7_SHEB2/180-338
B8EDR8_SHEB2/188-356
B8EDS0_SHEB2/185-345
B8EID3_METSB/164-327
B8EJX4_METSB/169-312
B8EK06_METSB/202-364
B8ELN5_METSB/177-359
B8EM22_METSB/201-368
B8EN99_METSB/221-388
B8ENX5_METSB/291-452
B8EP72_METSB/201-373
B8EP97_METSB/212-315
B8EPT4_METSB/181-355
B8EQ45_METSB/217-382
B8ERU0_METSB/258-425
B8ERU2_METSB/294-458
B8ERU8_METSB/243-411
B8ERV9_METSB/1036-1182
B8ET78_METSB/187-347
B8F5N8_HAEPS/189-356
B8F5N9_HAEPS/192-361
B8F6N3_HAEPS/235-406
B8F933_DESAA/184-353
B8F9D3_DESAA/629-791
B8F9S4_DESAA/188-356
B8F9T9_DESAA/211-387
B8FAR0_DESAA/182-352
B8FCD0_DESAA/214-387
B8FE92_DESAA/212-384
B8FEI3_DESAA/175-332
B8FFM6_DESAA/213-322
B8FG64_DESAA/167-335
B8FHJ5_DESAA/221-391
B8FHJ6_DESAA/175-346
B8FI26_DESAA/296-470
B8FIC3_DESAA/175-341
B8FIC4_DESAA/190-360
B8FJ84_DESAA/235-399
B8FL15_DESAA/169-343
B8FNC0_DESAA/187-353
B8FNC1_DESAA/187-355
B8FQT4_DESHD/190-356
B8FTU2_DESHD/155-318
B8FWJ8_DESHD/203-371
B8FWJ9_DESHD/171-349
B8FWK2_DESHD/210-383
B8FX00_DESHD/158-313
B8FX66_DESHD/200-307
B8FX68_DESHD/215-309
B8FZ02_DESHD/185-350
B8G2X6_CHLAD/206-374
B8G335_CHLAD/231-397
B8G377_CHLAD/237-332
B8G3E5_CHLAD/177-343
B8G3F4_CHLAD/174-328
B8G3J0_CHLAD/200-381
B8G3W4_CHLAD/208-368
B8G3Y3_CHLAD/170-331
B8G437_CHLAD/203-377
B8G438_CHLAD/191-368
B8G4N1_CHLAD/184-343
B8G5B7_CHLAD/325-488
B8G5B7_CHLAD/710-871
B8G5C1_CHLAD/151-333
B8G5I2_CHLAD/214-386
B8G5K8_CHLAD/164-331
B8G5L0_CHLAD/247-408
B8G5L2_CHLAD/222-361
B8G5T7_CHLAD/216-379
B8G5T8_CHLAD/182-348
B8G5Z4_CHLAD/219-320
B8G6E7_CHLAD/184-358
B8G7Q1_CHLAD/180-346
B8G7Q7_CHLAD/186-341
B8G7W7_CHLAD/160-319
B8G8M5_CHLAD/187-352
B8G8P6_CHLAD/222-391
B8G8T8_CHLAD/212-385
B8G9F8_CHLAD/233-395
B8G9W6_CHLAD/193-358
B8GA38_CHLAD/187-354
B8GAK8_CHLAD/178-330
B8GB36_CHLAD/198-364
B8GBN8_CHLAD/206-389
B8GBP1_CHLAD/195-368
B8GBT2_CHLAD/183-348
B8GC84_CHLAD/201-373
B8GCC4_CHLAD/187-332
B8GCC5_CHLAD/182-341
B8GCK0_CHLAD/184-346
B8GCP0_CHLAD/196-357
B8GD28_CHLAD/234-398
B8GDE8_METPE/173-336
B8GDE9_METPE/194-363
B8GDF0_METPE/181-347
B8GDX8_METPE/185-349
B8GDY1_METPE/195-356
B8GDY8_METPE/181-367
B8GFD3_METPE/178-346
B8GGE6_METPE/212-377
B8GGN8_METPE/142-315
B8GIZ2_METPE/196-373
B8GJS6_METPE/201-372
B8GJT1_METPE/199-370
B8GJT3_METPE/119-285
B8GJT7_METPE/191-357
B8GL47_THISH/178-334
B8GL60_THISH/284-394
B8GMG8_THISH/249-433
B8GMZ4_THISH/205-369
B8GN23_THISH/179-364
B8GT64_THISH/196-365
B8GTT2_THISH/208-374
B8GTZ3_THISH/548-735
B8GV90_THISH/216-384
B8GV91_THISH/186-335
B8GV96_THISH/199-366
B8GVB2_THISH/172-340
B8GX10_CAUCN/211-370
B8GZP7_CAUCN/220-386
B8GZQ0_CAUCN/266-428
B8H1D4_CAUCN/208-368
B8H1D5_CAUCN/232-396
B8H2W6_CAUCN/199-368
B8H2X6_CAUCN/160-328
B8H2X7_CAUCN/165-328
B8H2X9_CAUCN/146-341
B8H315_CAUCN/190-362
B8H3Y7_CAUCN/160-324
B8H4U6_CAUCN/174-323
B8H849_ARTCA/181-356
B8H8I5_ARTCA/191-378
B8H8T7_ARTCA/170-333
B8HB83_ARTCA/208-380
B8HBZ2_ARTCA/162-302
B8HCK9_ARTCA/154-337
B8HEC8_ARTCA/352-526
B8HEN5_ARTCA/189-346
B8HFN2_ARTCA/202-370
B8HJS8_CYAP4/194-359
B8HJS9_CYAP4/148-308
B8HKP3_CYAP4/218-384
B8HKQ7_CYAP4/164-310
B8HL32_CYAP4/230-404
B8HL84_CYAP4/188-347
B8HLI4_CYAP4/198-364
B8HLI7_CYAP4/175-347
B8HLI9_CYAP4/190-351
B8HLJ1_CYAP4/197-358
B8HLJ2_CYAP4/168-340
B8HLJ4_CYAP4/197-363
B8HLK3_CYAP4/203-363
B8HLK4_CYAP4/202-374
B8HLM7_CYAP4/199-373
B8HLM7_CYAP4/646-817
B8HNC6_CYAP4/203-372
B8HNC7_CYAP4/147-315
B8HNC9_CYAP4/234-394
B8HND0_CYAP4/199-371
B8HND2_CYAP4/201-387
B8HNV3_CYAP4/176-337
B8HNV4_CYAP4/204-387
B8HP59_CYAP4/195-365
B8HP74_CYAP4/263-411
B8HQ72_CYAP4/195-358
B8HQ75_CYAP4/181-356
B8HQ88_CYAP4/202-369
B8HRD2_CYAP4/239-412
B8HRD3_CYAP4/556-744
B8HRD6_CYAP4/201-297
B8HSR2_CYAP4/192-291
B8HSR3_CYAP4/206-386
B8HT89_CYAP4/195-363
B8HT94_CYAP4/234-398
B8HT99_CYAP4/289-467
B8HTP1_CYAP4/190-358
B8HUJ3_CYAP4/331-509
B8HUN1_CYAP4/552-732
B8HV68_CYAP4/198-391
B8HV80_CYAP4/220-389
B8HV89_CYAP4/186-348
B8HV95_CYAP4/187-355
B8HV96_CYAP4/190-353
B8HV97_CYAP4/223-384
B8HV98_CYAP4/202-363
B8HVG2_CYAP4/251-411
B8HX05_CYAP4/187-341
B8HXI3_CYAP4/189-345
B8HXS7_CYAP4/192-328
B8I190_CLOCE/285-448
B8I2Y1_CLOCE/194-364
B8I393_CLOCE/285-457
B8I7M7_CLOCE/150-301
B8I7M8_CLOCE/146-313
B8I877_CLOCE/180-346
B8I8C4_CLOCE/220-389
B8IAC8_METNO/279-395
B8IAD1_METNO/204-372
B8IAF4_METNO/249-382
B8IAG5_METNO/188-351
B8IAH2_METNO/208-359
B8IAQ5_METNO/637-788
B8IC11_METNO/244-409
B8IC89_METNO/249-354
B8ICC5_METNO/222-379
B8ICC6_METNO/228-379
B8IEF7_METNO/162-326
B8IFP6_METNO/198-380
B8IGI3_METNO/189-330
B8IGI6_METNO/180-338
B8IGJ5_METNO/181-343
B8IHD7_METNO/169-305
B8IHF0_METNO/232-386
B8IHF3_METNO/176-339
B8IHT5_METNO/165-325
B8IHW0_METNO/235-405
B8IJQ1_METNO/164-341
B8IJR4_METNO/168-320
B8IJR5_METNO/193-361
B8IK45_METNO/208-372
B8IKH7_METNO/219-389
B8IKH8_METNO/217-357
B8ILB6_METNO/314-478
B8IMK5_METNO/189-355
B8IML6_METNO/233-377
B8IP79_METNO/161-323
B8IPA6_METNO/1108-1192
B8IQD3_METNO/200-368
B8IQD7_METNO/207-372
B8ISR0_METNO/204-377
B8ISR7_METNO/185-348
B8IT59_METNO/201-383
B8IXA8_METNO/164-333
B8IYF1_DESDA/194-373
B8IZJ3_DESDA/231-399
B8J0L7_DESDA/456-629
B8J0M1_DESDA/249-415
B8J233_DESDA/194-358
B8J3E2_DESDA/262-442
B8J3E4_DESDA/236-402
B8J3S5_DESDA/167-330
B8J4C4_DESDA/271-431
B8J4P1_DESDA/237-409
B8J4Y6_ANAD2/674-842
B8J529_ANAD2/183-346
B8J6A0_ANAD2/135-297
B8J6L6_ANAD2/182-346
B8JAQ3_ANAD2/196-350
B8JAR3_ANAD2/199-357
B8JBK9_ANAD2/176-338
B8JCN4_ANAD2/184-352
B8JCN5_ANAD2/184-353
B8JCN6_ANAD2/180-347
B8JCQ2_ANAD2/229-389
B8JCX5_ANAD2/224-394
B8JE62_ANAD2/185-356
B8JE92_ANAD2/181-346
B8JET7_ANAD2/161-319
B8JEZ0_ANAD2/180-345
B8JF70_ANAD2/164-320
B8JFB9_ANAD2/185-356
B8JFD1_ANAD2/197-358
B8JFD6_ANAD2/219-387
B8JFU9_ANAD2/180-346
B8JGV1_ANAD2/197-360
B8K540_VIBPA/197-363
B8K5R4_VIBPA/2-145
B8K679_VIBPA/191-357
B8K686_VIBPA/156-320
B8K6L9_VIBPA/147-315
B8KAP7_VIBPA/152-309
B8KAP8_VIBPA/179-347
B8KAP9_VIBPA/197-361
B8KAQ5_VIBPA/182-344
B8KI61_9GAMM/180-348
B8KJC9_9GAMM/181-348
B8KJD0_9GAMM/168-335
B8KJD3_9GAMM/528-702
B8KJD8_9GAMM/227-393
B8KJD9_9GAMM/208-379
B8KLL5_9GAMM/682-864
B8KLP0_9GAMM/339-513
B8KLP4_9GAMM/176-343
B8KLP8_9GAMM/194-359
B8KLX7_9GAMM/221-385
B8KQP6_9GAMM/164-330
B8KRJ1_9GAMM/165-331
B8KUL4_9GAMM/237-390
B8KUZ7_9GAMM/239-386
B8KUZ8_9GAMM/186-345
B8KYM8_9GAMM/166-334
B8L067_9GAMM/187-348
B8L4G9_9GAMM/182-351
B8L911_9GAMM/191-352
B8LDQ2_THAPS/234-352
B8LLM0_PICSI/107-290
B8LU08_TALSN/341-529
B8M3K0_TALSN/200-364
B8M522_TALSN/446-629
B8MBQ6_TALSN/225-396
B8MRA0_TALSN/1462-1630
B8MRI9_TALSN/236-432
B8MYT7_ASPFN/211-382
B8MYU4_ASPFN/186-352
B8N1I0_ASPFN/451-631
B8N2R2_ASPFN/1450-1579
B8NLX9_ASPFN/267-460
B8NNI0_ASPFN/343-528
B8NPP4_ASPFN/669-809
B8NTN6_ASPFN/184-315
B8NVT0_ASPFN/2504-2673
B8NX91_ASPFN/187-278
B8P623_POSPM/1312-1522
B8QSK0_ECOLX/169-331
B8R3D4_SALCH/188-356
B8R3D8_SALCH/210-376
B8R3F0_SALDZ/189-358
B8R3F4_SALDZ/210-376
B8R3G1_SALCH/185-352
B8R3G5_SALCH/205-379
B8RC56_9SOLN/265-356
B8RJB6_CULTA/2-157
B8XEI6_ORYSI/388-550
B8XEI7_ORYSI/387-550
B8XEI8_ORYSI/389-550
B8XEI9_ORYSI/388-550
B8XEJ0_ORYSJ/387-551
B8XEJ1_ORYSJ/389-549
B8XEJ2_ORYSA/387-550
B8XEJ3_ORYSI/387-550
B8XEJ4_ORYSA/387-552
B8XEJ5_ORYSI/387-550
B8XEJ6_ORYSI/387-550
B8XEJ7_ORYSA/387-550
B8XEJ8_ORYSA/387-550
B8XEJ9_ORYSI/387-557
B8XEK0_ORYSI/387-550
B8XEK2_ORYSA/388-550
B8XEK3_ORYSA/387-550
B8XEK5_ORYSI/387-550
B8XEK6_ORYSJ/387-550
B8XEK7_ORYSA/387-550
B8XEK9_ORYSJ/388-550
B8XJK1_SORBI/1-178
B8YDY4_POPTN/421-588
B8YDY5_PICGL/454-624
B8ZKL5_STRPJ/185-352
B8ZL66_STRPJ/204-370
B8ZMT5_STRPJ/312-477
B8ZPS4_STRPJ/158-325
B8ZPS5_STRPJ/193-363
B8ZQM4_MYCLB/184-360
B8ZS35_MYCLB/227-396
B8ZTF6_MYCLB/194-360
B8ZUG5_MYCLB/183-343
B8ZZ45_HUMAN/173-336
B9ABX4_BORBU/189-357
B9AEG9_METSM/181-344
B9AFW5_METSM/321-482
B9B525_9BURK/165-315
B9B5E6_9BURK/197-293
B9B5F4_9BURK/206-386
B9B743_9BURK/234-332
B9B745_9BURK/188-353
B9B746_9BURK/193-366
B9B7P1_9BURK/234-398
B9B7P1_9BURK/621-791
B9BAX8_9BURK/242-414
B9BAY5_9BURK/183-352
B9BBR9_9BURK/166-325
B9BC86_9BURK/165-327
B9BEQ0_9BURK/166-325
B9BF30_9BURK/180-340
B9BF31_9BURK/177-336
B9BF33_9BURK/207-373
B9BIV4_9BURK/180-340
B9BIV5_9BURK/179-339
B9BIV7_9BURK/207-374
B9BJS5_9BURK/234-398
B9BJS5_9BURK/621-791
B9BKB2_9BURK/193-366
B9BKB3_9BURK/188-353
B9BKB5_9BURK/234-332
B9BNV3_9BURK/186-359
B9BQ42_9BURK/165-315
B9BSV6_9BURK/305-413
B9BSW3_9BURK/182-352
B9BSX7_9BURK/1236-1404
B9BWX9_9BURK/197-293
B9BWY8_9BURK/206-386
B9BY84_9BURK/214-382
B9BYB3_9BURK/191-350
B9BZR5_9BURK/166-325
B9C0D8_9BURK/165-323
B9C2W2_9BURK/180-340
B9C2W3_9BURK/179-339
B9C2W5_9BURK/207-374
B9C3T2_9BURK/234-398
B9C3T2_9BURK/621-791
B9C4B8_9BURK/193-366
B9C4B9_9BURK/188-353
B9C4C1_9BURK/234-332
B9C734_9BURK/166-325
B9C761_9BURK/214-382
B9C8N5_9BURK/197-293
B9C8P4_9BURK/206-386
B9C942_9BURK/186-359
B9CBI6_9BURK/165-315
B9CFP3_9BURK/1236-1404
B9CFQ7_9BURK/182-352
B9CFR4_9BURK/305-413
B9CGH5_9BURK/166-325
B9CIK3_9BURK/165-323
B9CMC4_9ACTN/294-453
B9CPB2_STACP/162-299
B9CPY4_STACP/194-363
B9CRG4_STACP/311-479
B9CS16_STACP/182-348
B9CSR7_STACP/316-483
B9CV06_STACP/309-466
B9CVL4_STACP/312-475
B9CXH5_9PAST/278-452
B9CXL5_9PAST/243-405
B9D370_WOLRE/193-351
B9D371_WOLRE/175-342
B9D373_WOLRE/180-344
B9D398_WOLRE/419-565
B9D3A1_WOLRE/166-320
B9D423_WOLRE/189-348
B9D428_WOLRE/297-472
B9D428_WOLRE/728-890
B9D431_WOLRE/212-379
B9DIM4_STACT/188-357
B9DIM8_STACT/163-326
B9DJS4_STACT/22-177
B9DJT2_STACT/837-996
B9DJT5_STACT/654-822
B9DJW5_STACT/227-397
B9DJZ3_STACT/668-735
B9DJZ6_STACT/313-484
B9DK05_STACT/1-83
B9DLN7_STACT/196-363
B9DNX2_STACT/182-349
B9DU11_STRU0/147-311
B9DU12_STRU0/193-360
B9DU28_STRU0/186-350
B9DUJ0_STRU0/173-341
B9DXA3_CLOK1/202-362
B9DXB2_CLOK1/179-349
B9E2H8_CLOK1/196-365
B9E5S8_CLOK1/178-347
B9E5U0_CLOK1/203-374
B9EAU8_MACCJ/204-369
B9EAV7_MACCJ/195-360
B9EAW2_MACCJ/188-360
B9EAX2_MACCJ/190-359
B9EB81_MACCJ/281-452
B9EC52_MACCJ/182-349
B9EVW4_ORYSJ/507-690
B9EZ65_ORYSJ/720-890
B9F0E9_ORYSJ/713-861
B9F2Z4_ORYSJ/552-645
B9F4P4_ORYSJ/552-735
B9FE34_ORYSJ/553-738
B9FLA7_ORYSJ/707-883
B9FQ59_ORYSJ/462-648
B9FV28_ORYSJ/250-401
B9FZG2_ORYSJ/1575-1719
B9G5W7_ORYSJ/567-733
B9G6U8_ORYSJ/253-387
B9GEK4_POPTR/497-656
B9GFU8_POPTR/470-655
B9GH88_POPTR/682-848
B9GQF1_POPTR/362-510
B9GRJ5_POPTR/109-218
B9GSC7_POPTR/559-745
B9GST3_POPTR/1-64
B9H050_POPTR/297-456
B9H112_POPTR/808-989
B9H3F9_POPTR/548-729
B9H9B0_POPTR/206-357
B9HCK5_POPTR/222-385
B9HKM8_POPTR/263-375
B9HPB4_POPTR/219-388
B9HUW8_POPTR/434-570
B9I0S2_POPTR/393-545
B9I1D8_POPTR/284-450
B9I1S8_POPTR/196-386
B9I3P1_POPTR/264-440
B9I4Y5_POPTR/550-741
B9I867_POPTR/460-645
B9I8S3_POPTR/359-510
B9IC97_POPTR/218-380
B9IDQ2_POPTR/444-612
B9IG62_POPTR/219-380
B9IGM4_POPTR/183-351
B9IIL6_POPTR/537-695
B9IJY8_POPTR/547-706
B9IKZ7_POPTR/462-647
B9IMT1_POPTR/497-683
B9INC3_POPTR/556-740
B9ISX3_BACCQ/177-343
B9IT08_BACCQ/271-445
B9IVQ8_BACCQ/184-351
B9J1G4_BACCQ/185-350
B9J1I7_BACCQ/179-344
B9J5T6_BACCQ/189-352
B9J5T7_BACCQ/177-340
B9J754_AGRRK/162-333
B9J7V8_AGRRK/191-336
B9JD04_AGRRK/184-351
B9JD07_AGRRK/187-349
B9JD89_AGRRK/192-366
B9JE89_AGRRK/182-344
B9JE97_AGRRK/800-973
B9JEB0_AGRRK/176-348
B9JEB1_AGRRK/147-306
B9JH24_AGRRK/180-341
B9JHN8_AGRRK/187-344
B9JJZ5_AGRRK/250-425
B9JK03_AGRRK/246-408
B9JK10_AGRRK/180-329
B9JKI7_AGRRK/191-359
B9JKI9_AGRRK/160-328
B9JKJ5_AGRRK/182-341
B9JKK0_AGRRK/166-318
B9JKU8_AGRRK/178-338
B9JKV9_AGRRK/214-387
B9JR79_AGRVS/179-340
B9JS76_AGRVS/277-456
B9JSU0_AGRVS/173-379
B9JSZ3_AGRVS/220-389
B9JT01_AGRVS/190-329
B9JVA8_AGRVS/197-358
B9JVB1_AGRVS/189-349
B9JYZ8_AGRVS/162-333
B9JZQ4_AGRVS/172-306
B9K025_AGRVS/287-460
B9K0S0_AGRVS/178-359
B9K2D4_AGRVS/191-363
B9K5N5_AGRVS/180-351
B9K8H5_THENN/271-445
B9K8I0_THENN/273-441
B9K985_THENN/205-404
B9KAL7_THENN/275-435
B9KAN3_THENN/185-349
B9KB18_THENN/210-377
B9KBQ7_THENN/207-383
B9KDD2_CAMLR/168-332
B9KDD3_CAMLR/180-349
B9KDD5_CAMLR/190-352
B9KF24_CAMLR/923-1086
B9KKR5_RHOSK/183-335
B9KLP3_RHOSK/201-382
B9KP18_RHOSK/206-376
B9KP51_RHOSK/223-390
B9KP53_RHOSK/223-395
B9KQN3_RHOSK/146-319
B9KSQ4_RHOSK/273-445
B9KTJ7_RHOSK/175-327
B9KUH4_RHOSK/159-321
B9KUT8_RHOSK/186-338
B9KVE4_RHOSK/170-335
B9KVF1_RHOSK/174-337
B9KVX9_RHOSK/160-323
B9KXI4_THERP/184-352
B9KY75_THERP/220-402
B9KYV4_THERP/180-344
B9KZ94_THERP/218-383
B9KZC9_THERP/187-349
B9KZU7_THERP/218-386
B9L166_THERP/203-383
B9L1J8_THERP/298-457
B9L1Z3_THERP/192-358
B9L2A5_THERP/175-343
B9L2A6_THERP/238-407
B9L2S2_THERP/182-346
B9L4V5_THERP/189-344
B9L634_NAUPA/292-470
B9L6Q1_NAUPA/195-354
B9L6Q7_NAUPA/186-347
B9L6V6_NAUPA/155-312
B9L6V8_NAUPA/191-362
B9L6W2_NAUPA/170-340
B9LAF8_CHLSY/176-343
B9LBQ1_CHLSY/198-381
B9LBZ0_CHLSY/231-397
B9LC28_CHLSY/187-354
B9LC63_CHLSY/206-389
B9LCK5_CHLSY/211-380
B9LCP2_CHLSY/198-366
B9LCQ3_CHLSY/184-348
B9LCZ3_CHLSY/196-359
B9LDF7_CHLSY/179-342
B9LDF8_CHLSY/189-358
B9LDH2_CHLSY/184-345
B9LDV6_CHLSY/182-349
B9LDV7_CHLSY/217-379
B9LDZ5_CHLSY/184-359
B9LE24_CHLSY/186-360
B9LE75_CHLSY/175-331
B9LER2_CHLSY/189-352
B9LEU8_CHLSY/797-935
B9LEV0_CHLSY/152-338
B9LEV4_CHLSY/149-335
B9LEX0_CHLSY/176-335
B9LEZ6_CHLSY/222-391
B9LF09_CHLSY/163-331
B9LFT2_CHLSY/196-358
B9LFX4_CHLSY/205-380
B9LFX5_CHLSY/190-364
B9LG45_CHLSY/186-331
B9LG47_CHLSY/240-409
B9LG49_CHLSY/214-356
B9LGD6_CHLSY/186-355
B9LGE5_CHLSY/191-353
B9LGG6_CHLSY/188-345
B9LGM3_CHLSY/156-319
B9LGP9_CHLSY/201-373
B9LHV8_CHLSY/233-395
B9LJU1_CHLSY/211-388
B9LK60_CHLSY/198-363
B9LKE0_CHLSY/214-386
B9LKH8_CHLSY/165-321
B9LL83_CHLSY/183-343
B9LLN4_CHLSY/192-332
B9LLN5_CHLSY/240-341
B9LLW9_CHLSY/237-398
B9LLY9_CHLSY/172-328
B9LMS5_HALLT/144-311
B9LN83_HALLT/146-310
B9LN88_HALLT/175-325
B9LT53_HALLT/158-326
B9LTQ0_HALLT/164-320
B9LTT9_HALLT/169-333
B9LXA7_HALLT/83-249
B9M0H9_GEOSF/274-440
B9M270_GEOSF/206-376
B9M2V6_GEOSF/213-376
B9M2W1_GEOSF/190-349
B9M2W2_GEOSF/190-358
B9M2W5_GEOSF/182-350
B9M2X0_GEOSF/221-389
B9M4D2_GEOSF/206-360
B9M4L8_GEOSF/152-317
B9M541_GEOSF/202-369
B9M565_GEOSF/163-321
B9M5Q9_GEOSF/184-350
B9M814_GEOSF/166-320
B9M8W4_GEOSF/292-408
B9M8X2_GEOSF/172-336
B9M8Z1_GEOSF/203-371
B9MAP2_ACIET/189-355
B9MCN7_ACIET/192-353
B9MCN8_ACIET/197-356
B9MCP2_ACIET/404-595
B9MDM3_ACIET/178-344
B9MDM6_ACIET/155-316
B9MJZ8_ANATD/181-347
B9MK59_ANATD/174-354
B9MLF3_ANATD/182-349
B9MLL2_ANATD/230-391
B9MM76_ANATD/174-332
B9MMF0_ANATD/193-363
B9MN00_ANATD/220-391
B9MNR4_ANATD/214-389
B9MRN9_ANATD/172-341
B9MT39_POPTR/555-740
B9MUF6_POPTR/297-455
B9MWW3_POPTR/548-731
B9MXK7_POPTR/267-450
B9N0S5_POPTR/471-655
B9N366_POPTR/560-750
B9N723_POPTR/461-646
B9N820_POPTR/421-588
B9N966_POPTR/30-111
B9NJB3_POPTR/1-62
B9NKJ0_POPTR/1-94
B9NLH7_9RHOB/158-327
B9NNF6_9RHOB/240-412
B9NQF9_9RHOB/221-389
B9NQG0_9RHOB/184-332
B9NTY8_9RHOB/144-319
B9NVF9_9RHOB/204-368
B9NXX6_9RHOB/205-384
B9NZ09_PROMA/188-352
B9NZ54_PROMA/235-421
B9P0E7_PROMA/193-361
B9P103_PROMA/263-418
B9P2Z2_PROMA/190-339
B9P315_PROMA/194-361
B9P316_PROMA/201-373
B9P318_PROMA/173-337
B9P340_PROMA/234-396
B9P346_PROMA/180-353
B9P363_PROMA/210-384
B9P9L9_POPTR/2-94
B9PN01_TOXGO/246-449
B9PPH2_TOXGO/205-360
B9PXY4_TOXGO/1251-1420
B9PYW3_TOXGO/968-1165
B9Q8A7_TOXGO/174-377
B9QHG4_TOXGO/968-1165
B9QJX2_TOXGO/205-360
B9QKN1_TOXGO/1251-1420
B9QRV1_9RHOB/170-305
B9QT69_9RHOB/238-403
B9QTL2_9RHOB/173-352
B9QTR6_9RHOB/176-338
B9QTR7_9RHOB/209-384
B9QV63_9RHOB/181-315
B9QZ85_9RHOB/224-393
B9QZ89_9RHOB/225-393
B9QZ96_9RHOB/215-382
B9R0R1_9RHOB/170-318
B9R0Z7_9RHOB/159-329
B9R4A7_9RHOB/177-345
B9R7Z9_RICCO/268-450
B9RDM5_RICCO/215-383
B9RE01_RICCO/300-454
B9RP18_RICCO/462-647
B9RR41_RICCO/524-706
B9RSB3_RICCO/360-470
B9RT94_RICCO/520-705
B9RWD6_RICCO/470-653
B9RXK7_RICCO/849-1021
B9RYW2_RICCO/333-486
B9S156_RICCO/793-960
B9S1N4_RICCO/292-454
B9S3B5_RICCO/359-527
B9S6X5_RICCO/463-646
B9SAU6_RICCO/522-708
B9SE46_RICCO/288-453
B9SEJ8_RICCO/390-517
B9SI01_RICCO/198-381
B9SJX1_RICCO/562-749
B9SQA7_RICCO/511-661
B9SQP3_RICCO/263-439
B9STX3_RICCO/188-347
B9SZD5_RICCO/223-385
B9T0T7_RICCO/559-724
B9T123_RICCO/403-588
B9T3H2_RICCO/529-720
B9T3U9_RICCO/359-495
B9T6N2_RICCO/540-698
B9TA89_RICCO/183-350
B9TD52_RICCO/183-349
B9TDG8_RICCO/210-382
B9TF09_RICCO/1-60
B9TFX1_RICCO/157-298
B9THQ0_RICCO/134-308
B9TIB2_RICCO/193-347
B9TIF4_RICCO/5-108
B9TK05_RICCO/46-221
B9TNW3_RICCO/48-214
B9TQP8_RICCO/1-84
B9TTI3_BIFLO/192-363
B9U360_9SOLN/255-320
B9V8Q0_SECCE/385-524
B9VAS9_SORBI/553-739
B9VJS6_SOYBN/561-713
B9VJS7_SOYBN/577-738
B9VJS8_LOTJA/596-758
B9VJS9_LOTJA/603-772
B9VJT0_VIGUN/585-737
B9VJT1_VIGUN/501-661
B9VJT2_VIGRA/548-696
B9VJT3_VIGRA/523-686
B9WIT9_CANDC/339-515
B9WJ98_CANDC/207-409
B9WLK6_CANDC/185-357
B9WT70_STRSU/285-442
B9WU03_STRSU/147-310
B9WU04_STRSU/193-348
B9WUU2_STRSU/187-361
B9WUU3_STRSU/205-371
B9WVL3_STRSU/182-347
B9WVM3_STRSU/196-365
B9X2J7_ECOLX/182-351
B9X2J9_ECOLX/231-401
B9X2L2_ECOLX/182-356
B9X317_BORBU/189-357
B9X5R5_BORBU/189-357
B9X8P9_9SPIO/188-356
B9X9S9_9BACT/213-388
B9X9T3_9BACT/201-369
B9XAY1_9BACT/190-358
B9XAY2_9BACT/180-340
B9XAY3_9BACT/157-321
B9XAY4_9BACT/180-346
B9XCF9_9BACT/206-369
B9XD20_9BACT/577-748
B9XD24_9BACT/208-374
B9XDX1_9BACT/190-360
B9XGG1_9BACT/293-461
B9XIP0_9BACT/185-341
B9XKN3_9BACT/185-357
B9XKN7_9BACT/196-364
B9XKN8_9BACT/192-359
B9XKN9_9BACT/204-354
B9XNC0_9BACT/163-320
B9XPY3_9BACT/226-399
B9XS78_9BACT/186-341
B9XSC3_9BACT/217-382
B9XSD1_9BACT/218-387
B9XSZ7_9BACT/187-356
B9XWA7_HELPY/188-355
B9XZZ2_HELPY/188-354
B9Y3M1_9FIRM/287-436
B9Y7B8_9FIRM/168-332
B9Y7C0_9FIRM/198-367
B9Y7D6_9FIRM/173-339
B9Y7D7_9FIRM/191-360
B9Y8A1_9FIRM/156-320
B9Y8A2_9FIRM/178-346
B9YAB6_9FIRM/210-374
B9YBN8_9FIRM/180-334
B9YYN8_9NEIS/189-354
B9YYP0_9NEIS/170-337
B9YYP3_9NEIS/179-351
B9YYP4_9NEIS/199-370
B9YYP5_9NEIS/169-328
B9YYZ6_9NEIS/171-306
B9Z7P2_9NEIS/242-398
B9Z8K6_9NEIS/163-329
B9Z8K7_9NEIS/177-343
B9Z8K9_9NEIS/220-389
B9Z8T6_9NEIS/221-389
C0A5N7_9BACT/169-340
C0A5N8_9BACT/2-81
C0A7C3_9BACT/99-255
C0A7C4_9BACT/211-368
C0A7T8_9BACT/341-445
C0A8Q2_9BACT/203-373
C0A8Q3_9BACT/187-361
C0A8Q5_9BACT/191-345
C0A9X6_9BACT/115-280
C0A9X9_9BACT/214-380
C0A9Z0_9BACT/162-322
C0AA25_9BACT/295-461
C0AAQ8_9BACT/216-381
C0AC43_9BACT/297-464
C0ADB2_9BACT/232-395
C0AEC8_9BACT/184-365
C0AEQ7_9BACT/285-462
C0AHN8_BORBU/189-357
C0AJU6_BORBU/189-357
C0ANA2_9SPIO/189-357
C0ASC1_9ENTR/1-148
C0ASE8_9ENTR/1-65
C0ASF1_9ENTR/187-353
C0ASF2_9ENTR/2-98
C0ASG9_9ENTR/1-140
C0ASH2_9ENTR/1-147
C0B3H9_9ENTR/259-432
C0B703_9FIRM/1-151
C0B711_9FIRM/223-381
C0B712_9FIRM/191-372
C0B745_9FIRM/287-456
C0BDA8_9FIRM/200-352
C0BDT6_9FIRM/194-360
C0BDT8_9FIRM/147-282
C0BGR9_9BACT/188-362
C0BIX0_9BACT/170-341
C0BK43_9BACT/187-330
C0BKM9_9BACT/157-327
C0BMZ9_9BACT/186-351
C0BNJ2_9BACT/160-323
C0BNJ6_9BACT/207-380
C0BPR0_9BIFI/198-364
C0BQ83_9BIFI/276-444
C0BRJ7_9BIFI/231-410
C0BRJ8_9BIFI/158-325
C0BRK0_9BIFI/192-357
C0BRK1_9BIFI/231-412
C0BT77_9BIFI/202-388
C0BWY5_9CLOT/271-445
C0BY07_9CLOT/198-358
C0C0F0_9CLOT/165-331
C0C2B9_9CLOT/168-343
C0C2C4_9CLOT/217-392
C0C2D3_9CLOT/208-374
C0C2E7_9CLOT/211-381
C0C2F8_9CLOT/176-342
C0C3T2_9CLOT/282-456
C0CGX0_9FIRM/164-334
C0CGY1_9FIRM/176-371
C0CGY2_9FIRM/161-331
C0CGZ2_9FIRM/225-397
C0CHP9_9FIRM/186-351
C0CIU1_9FIRM/196-361
C0CLI3_9FIRM/284-455
C0CY81_9CLOT/285-455
C0CZW5_9CLOT/326-494
C0DZB1_9CORY/788-972
C0DZW3_9CORY/209-385
C0E009_9CORY/184-341
C0E2V3_9CORY/180-334
C0E3R5_9CORY/222-386
C0E4K2_9CORY/179-356
C0E610_9CORY/185-342
C0E7E3_9CORY/187-364
C0E9F3_9CLOT/150-309
C0EBJ3_9CLOT/281-442
C0ECJ2_9CLOT/445-567
C0ED46_9CLOT/182-340
C0ED49_9CLOT/210-368
C0ED52_9CLOT/233-405
C0EG46_9CLOT/195-364
C0EIB8_9CLOT/196-355
C0EPK6_NEIFL/198-368
C0EPU2_NEIFL/165-335
C0EQ75_NEIFL/220-398
C0ETV0_9FIRM/534-701
C0EUR5_9FIRM/177-347
C0EUR7_9FIRM/168-332
C0EUR8_9FIRM/171-337
C0EX97_9FIRM/285-451
C0EYL7_9FIRM/278-450
C0EYM0_9FIRM/225-384
C0EZ11_9FIRM/281-457
C0FV11_9FIRM/199-374
C0FV16_9FIRM/187-355
C0FV37_9FIRM/196-366
C0FVG1_9FIRM/309-477
C0FY23_9FIRM/5-170
C0FYG8_9FIRM/108-271
C0G4S1_9RHIZ/184-345
C0G4T3_9RHIZ/192-357
C0G677_9RHIZ/344-514
C0G7C7_9RHIZ/158-329
C0G9Z3_9RHIZ/236-386
C0G9Z4_9RHIZ/196-357
C0GA04_9RHIZ/249-413
C0GDS5_9FIRM/735-904
C0GEN8_9FIRM/198-366
C0GES9_9FIRM/185-362
C0GG02_9FIRM/187-349
C0GGQ2_9FIRM/189-355
C0GGQ6_9FIRM/182-349
C0GGQ7_9FIRM/177-343
C0GGZ2_9FIRM/241-426
C0GGZ3_9FIRM/545-730
C0GH46_9FIRM/181-345
C0GJS0_9FIRM/185-353
C0H3P0_ERWST/164-327
C0H3P3_ERWST/210-385
C0H9N3_SALSA/291-474
C0HEE1_MAIZE/1-132
C0HGC1_MAIZE/2-130
C0JID2_PECCC/284-454
C0JKQ0_AERSA/194-354
C0JKQ6_AERSA/241-399
C0JZV7_9BACT/243-401
C0KH22_NELNU/397-563
C0KID8_9CYAN/96-269
C0L627_PANMI/126-264
C0LG79_ZEAMM/1-114
C0LG80_ZEAMM/1-114
C0LG81_ZEAMM/1-115
C0LG85_ZEAMM/1-115
C0LG88_ZEAMM/1-115
C0LG91_ZEALU/1-114
C0LGA3_MAIZE/1-115
C0LGA4_MAIZE/1-114
C0LGA8_MAIZE/1-115
C0LGC5_ZEAMP/1-115
C0LGC6_ZEAMP/1-114
C0LZL2_MEDSA/421-543
C0M886_STRE4/202-375
C0M8G8_STRE4/194-360
C0M9U0_STRE4/193-363
C0M9U1_STRE4/147-310
C0MCN5_STRS7/147-311
C0MCN6_STRS7/193-363
C0MGM9_STRS7/194-360
C0MGX7_STRS7/202-375
C0N1R8_9GAMM/244-426
C0N3K6_9GAMM/230-400
C0N603_9GAMM/183-353
C0N604_9GAMM/151-315
C0N6Y3_9GAMM/285-457
C0N8T5_9GAMM/178-329
C0NEB4_AJECG/191-360
C0NGD3_AJECG/334-522
C0NNE5_AJECG/1447-1619
C0NT33_AJECG/251-442
C0P097_AJECG/480-660
C0P500_MAIZE/229-337
C0P6F8_MAIZE/561-747
C0PC84_MAIZE/503-667
C0PDW7_MAIZE/473-621
C0PF68_MAIZE/131-287
C0PGB9_MAIZE/221-381
C0PI05_MAIZE/1-76
C0PJE7_MAIZE/276-439
C0PJW0_MAIZE/57-220
C0PKY3_MAIZE/131-220
C0PM42_MAIZE/244-430
C0PNE9_MAIZE/165-334
C0PPJ1_MAIZE/34-213
C0PPW8_PICSI/567-716
C0PQQ2_PICSI/84-244
C0PRQ7_PICSI/405-562
C0PTH1_PICSI/405-562
C0Q1H0_SALPC/284-365
C0Q1H7_SALPC/217-391
C0Q1I3_SALPC/208-385
C0Q1I8_SALPC/158-313
C0Q1V6_SALPC/179-357
C0Q1W1_SALPC/166-339
C0Q1W4_SALPC/182-351
C0Q1W6_SALPC/231-401
C0Q686_SALPC/384-555
C0QAI1_DESAH/176-347
C0QB09_DESAH/225-389
C0QBQ6_DESAH/190-351
C0QCL8_DESAH/230-399
C0QCM1_DESAH/185-350
C0QCM2_DESAH/196-366
C0QCZ1_DESAH/252-404
C0QCZ5_DESAH/184-346
C0QCZ6_DESAH/221-394
C0QFA8_DESAH/604-768
C0QFG1_DESAH/199-334
C0QFN8_DESAH/299-465
C0QFV5_DESAH/243-427
C0QGX3_DESAH/188-355
C0QGY1_DESAH/97-254
C0QGY3_DESAH/180-346
C0QJW2_DESAH/283-446
C0QK42_DESAH/220-384
C0QR33_PERMH/304-479
C0QSW0_PERMH/189-352
C0QU29_PERMH/178-346
C0QWE0_BRAHW/287-463
C0QWL8_BRAHW/245-398
C0QX67_BRAHW/180-344
C0QYV9_BRAHW/188-353
C0QZ36_BRAHW/296-466
C0R2I3_BRAHW/164-325
C0R360_WOLWR/233-404
C0RED9_BRUMB/158-329
C0RHN4_BRUMB/180-341
C0RHP4_BRUMB/181-346
C0RIV9_BRUMB/327-497
C0RKW5_BRUMB/235-385
C0RKW6_BRUMB/196-357
C0RZ71_PARBP/1441-1612
C0SAC0_PARBP/211-404
C0SEN2_PARBP/202-368
C0SI11_PARBP/482-658
C0SJA5_PARBP/335-534
C0SW06_PHAAN/556-745
C0SX76_BORBU/189-357
C0T133_BORBU/189-357
C0VM69_9GAMM/231-414
C0VQ89_9GAMM/243-402
C0VR63_9CORY/193-351
C0VRB2_9CORY/212-388
C0VTA4_9CORY/229-407
C0VUD8_9CORY/225-391
C0VUE2_9CORY/179-340
C0VV16_9CORY/182-340
C0VVR8_9CORY/71-230
C0VWF1_9CORY/186-353
C0VWZ6_9CORY/172-330
C0VZT0_9ACTO/187-361
C0VZU3_9ACTO/356-523
C0W0G6_9ACTO/202-384
C0W158_9ACTO/197-356
C0W1Q7_9ACTO/176-343
C0W2Q8_9ACTO/186-358
C0W333_9ACTO/203-387
C0W3S7_9ACTO/178-345
C0W404_9ACTO/186-354
C0W5K7_9ACTO/267-453
C0W8C0_9ACTO/235-406
C0W8C2_9ACTO/183-311
C0W8E5_9ACTO/197-358
C0W8E6_9ACTO/184-350
C0W8F1_9ACTO/182-342
C0WGF8_9CORY/181-340
C0WI52_9CORY/209-385
C0WIB2_9CORY/189-349
C0WK74_9CORY/178-348
C0WKX2_9CORY/178-337
C0WSI2_LACBU/200-367
C0WSI3_LACBU/150-316
C0WV40_LACBU/184-336
C0WVE5_LACFE/203-371
C0WVE6_LACFE/151-320
C0WVZ1_LACFE/333-500
C0WVZ2_LACFE/318-481
C0X784_ENTFA/145-312
C0X785_ENTFA/198-359
C0XHT9_LACHI/200-367
C0XHU1_LACHI/2-159
C0XNT1_9CORY/176-334
C0XQ25_9CORY/187-353
C0XQL6_9CORY/183-360
C0XRF0_9CORY/194-349
C0XRY4_9CORY/184-356
C0XSP2_9CORY/138-299
C0XUD5_9CORY/209-385
C0XUI2_9CORY/189-348
C0XW16_BURPS/165-354
C0XY31_BURPS/189-359
C0XY37_BURPS/309-417
C0XZA2_BURPS/206-361
C0XZD3_BURPS/209-382
C0XZD6_BURPS/313-479
C0XZE1_BURPS/172-336
C0Y2B9_BURPS/162-311
C0Y2I3_BURPS/230-396
C0Y2I7_BURPS/177-319
C0Y323_BURPS/231-395
C0Y323_BURPS/627-795
C0Y3L5_BURPS/193-366
C0Y3L6_BURPS/170-353
C0Y6G0_BURPS/237-393
C0Y6H6_BURPS/189-350
C0Y6I0_BURPS/207-374
C0Y8C7_BURPS/164-325
C0YDD6_BURPS/263-443
C0YDE5_BURPS/195-293
C0YFJ1_BURPS/164-322
C0YWA0_LACRE/304-480
C0YXU8_LACRE/151-317
C0YXU9_LACRE/193-362
C0YXY7_LACRE/166-329
C0YZV5_LACRE/317-487
C0YZV6_LACRE/313-481
C0Z213_ARATH/189-283
C0Z9G0_BREBN/185-355
C0Z9G1_BREBN/245-421
C0ZAB9_BREBN/186-346
C0ZCG7_BREBN/182-348
C0ZCI6_BREBN/177-355
C0ZCJ0_BREBN/163-333
C0ZFV4_BREBN/183-359
C0ZG54_BREBN/744-914
C0ZHV3_BREBN/190-360
C0ZJF0_BREBN/165-336
C0ZK85_BREBN/272-445
C0ZRR5_RHOE4/193-361
C0ZT54_RHOE4/222-380
C0ZT57_RHOE4/203-354
C0ZUP4_RHOE4/212-382
C0ZV19_RHOE4/204-362
C0ZXJ3_RHOE4/202-374
C0ZZ30_RHOE4/182-343
C1A110_RHOE4/180-356
C1A2N4_RHOE4/191-365
C1A311_RHOE4/194-355
C1A314_RHOE4/132-282
C1A316_RHOE4/179-341
C1A5U5_GEMAT/176-339
C1A5U8_GEMAT/171-337
C1A644_GEMAT/182-341
C1A665_GEMAT/192-357
C1A666_GEMAT/203-368
C1A668_GEMAT/223-386
C1A847_GEMAT/311-475
C1A8F8_GEMAT/192-357
C1A8L4_GEMAT/191-356
C1A8U7_GEMAT/207-375
C1ACL8_GEMAT/289-448
C1AF81_MYCBT/181-347
C1AGE9_MYCBT/203-372
C1AJQ0_MYCBT/193-354
C1AKN7_MYCBT/193-349
C1AMK6_MYCBT/190-364
C1AP29_MYCBT/202-363
C1AQA3_MYCBT/184-360
C1AU89_RHOOB/180-356
C1AUZ4_RHOOB/191-363
C1AWF3_RHOOB/148-306
C1AWF4_RHOOB/186-347
C1AWI1_RHOOB/191-345
C1AY51_RHOOB/163-333
C1AY52_RHOOB/186-350
C1AY52_RHOOB/564-732
C1AYY8_RHOOB/194-349
C1AZF2_RHOOB/210-381
C1AZL0_RHOOB/189-364
C1B1R4_RHOOB/203-372
C1B4B9_RHOOB/182-343
C1B924_RHOOB/185-351
C1BBE8_RHOOB/213-383
C1BED6_RHOOB/181-332
C1BED7_RHOOB/205-370
C1C772_STRP7/158-325
C1C773_STRP7/193-363
C1C7W7_STRP7/185-352
C1C8Z5_STRP7/310-477
C1CBD3_STRP7/209-384
C1CBD7_STRP7/175-339
C1CE62_STRZJ/158-325
C1CE63_STRZJ/193-363
C1CEV5_STRZJ/185-352
C1CFX9_STRZJ/312-477
C1CIL5_STRZP/183-354
C1CIL7_STRZP/189-352
C1CKE2_STRZP/158-323
C1CKE3_STRZP/193-367
C1CL75_STRZP/185-352
C1CQY9_STRZT/186-353
C1CRH8_STRZT/158-325
C1CRH9_STRZT/193-363
C1CUH7_DEIDV/175-337
C1CV57_DEIDV/195-359
C1CWJ9_DEIDV/187-348
C1CY69_DEIDV/195-358
C1CY81_DEIDV/189-357
C1CYS2_DEIDV/182-338
C1D0V1_DEIDV/183-348
C1D4M8_LARHH/219-382
C1D4N1_LARHH/183-333
C1D4Y9_LARHH/153-299
C1D6J1_LARHH/229-396
C1DDD4_LARHH/216-382
C1DDD5_LARHH/257-430
C1DDD6_LARHH/219-380
C1DDN3_AZOVD/180-333
C1DGV0_AZOVD/192-359
C1DGV5_AZOVD/182-351
C1DIJ4_AZOVD/303-458
C1DKC6_AZOVD/186-346
C1DM26_AZOVD/244-414
C1DMZ8_AZOVD/172-339
C1DMZ9_AZOVD/173-341
C1DN03_AZOVD/193-354
C1DNN6_AZOVD/192-357
C1DPL2_AZOVD/168-301
C1DRU9_AZOVD/185-344
C1DSI7_AZOVD/160-325
C1DTA9_SULAA/176-344
C1DU00_SULAA/203-381
C1DUV0_SULAA/294-468
C1DV16_SULAA/175-344
C1DV34_SULAA/171-333
C1DV38_SULAA/175-342
C1DVI7_SULAA/175-342
C1DVV7_SULAA/189-354
C1DVV9_SULAA/573-737
C1DWS5_SULAA/278-447
C1DZ53_MICSR/308-454
C1E028_MICSR/198-350
C1E0F9_MICSR/320-443
C1E2P6_MICSR/378-545
C1E4V4_MICSR/276-439
C1E5Y4_MICSR/315-417
C1E713_MICSR/895-1073
C1E8R9_MICSR/335-509
C1E8S1_MICSR/713-903
C1EAG7_MICSR/342-504
C1EDZ7_MICSR/362-525
C1EH35_MICSR/314-467
C1EHN9_MICSR/303-473
C1EI21_MICSR/295-473
C1EMF7_BACC3/86-249
C1EN32_BACC3/184-351
C1EQ90_BACC3/174-341
C1EW30_BACC3/185-350
C1EX51_BACC3/304-470
C1F0I9_BACC3/200-376
C1F0J0_BACC3/176-339
C1F0J3_BACC3/198-360
C1F0W7_ACIC5/203-367
C1F126_ACIC5/288-451
C1F235_ACIC5/214-373
C1F290_ACIC5/219-392
C1F298_ACIC5/188-354
C1F2S4_ACIC5/180-352
C1F4N0_ACIC5/171-331
C1F5I5_ACIC5/195-354
C1F6F1_ACIC5/210-377
C1F9L8_ACIC5/200-362
C1FD73_MICSR/210-391
C1FFB9_MICSR/488-665
C1FFS9_MICSR/7-92
C1FKI8_CLOBJ/176-345
C1FKI9_CLOBJ/183-353
C1FKJ1_CLOBJ/211-384
C1FKJ3_CLOBJ/165-337
C1FNI9_CLOBJ/209-360
C1FQ66_CLOBJ/182-349
C1FQ71_CLOBJ/184-351
C1FQA6_CLOBJ/439-615
C1FUA1_CLOBJ/247-419
C1FUA3_CLOBJ/197-370
C1G7L4_PARBD/1451-1622
C1GBR2_PARBD/188-381
C1GH30_PARBD/202-368
C1GLL1_PARBD/335-534
C1GLZ5_PARBD/482-658
C1GY14_PARBA/1451-1622
C1H349_PARBA/253-444
C1HAW8_PARBA/335-533
C1HBD3_PARBA/470-647
C1HMG4_9ESCH/178-325
C1HMH7_9ESCH/209-385
C1HMI3_9ESCH/217-391
C1HMJ0_9ESCH/284-381
C1HRZ5_9ESCH/283-448
C1HSM7_9ESCH/182-351
C1HSM9_9ESCH/231-401
C1HUZ8_NEIGO/66-215
C1HYU3_NEIGO/167-335
C1I089_NEIGO/189-354
C1I289_9CLOT/240-406
C1I297_9CLOT/137-309
C1I3B4_9CLOT/181-348
C1I3B8_9CLOT/183-350
C1I3E3_9CLOT/133-302
C1I3H3_9CLOT/190-344
C1I3H4_9CLOT/179-346
C1I3J9_9CLOT/194-365
C1I3K1_9CLOT/177-346
C1I632_9CLOT/191-374
C1I989_9CLOT/238-408
C1IBT3_9CLOT/279-453
C1J9I8_LACRH/190-358
C1J9J1_LACRH/175-337
C1KYX0_LISMC/151-317
C1KYX1_LISMC/194-360
C1M670_9ENTR/177-334
C1M683_9ENTR/209-382
C1M689_9ENTR/217-391
C1M696_9ENTR/283-364
C1MAG6_9ENTR/191-357
C1MAG7_9ENTR/218-378
C1MD99_9ENTR/283-448
C1MDT4_9ENTR/182-351
C1MDT6_9ENTR/231-401
C1MIT9_MICPC/183-342
C1MK51_MICPC/211-390
C1MNW7_MICPC/311-504
C1MPM4_MICPC/295-458
C1MR95_MICPC/268-393
C1MT65_MICPC/722-903
C1MT67_MICPC/483-636
C1MXM4_MICPC/363-523
C1MYV5_MICPC/294-461
C1N0D2_MICPC/258-446
C1N295_MICPC/1720-1892
C1N2M9_MICPC/363-513
C1N5E8_MICPC/430-576
C1N858_MICPC/261-439
C1N913_MICPC/301-471
C1NAB4_MICPC/247-420
C1NF52_9ESCH/283-448
C1NFT4_9ESCH/182-351
C1NFT6_9ESCH/231-401
C1P8N9_BACCO/1026-1186
C1PC41_BACCO/163-330
C1PF18_BACCO/187-352
C1PFC4_BACCO/279-435
C2BD91_9FIRM/279-456
C2BGA7_9FIRM/147-314
C2BGA8_9FIRM/206-370
C2C5H5_VIBCH/217-384
C2C5I3_VIBCH/278-443
C2C5J6_VIBCH/232-402
C2C9H1_VIBCH/289-463
C2CCR8_VIBCH/175-334
C2CCS3_VIBCH/193-365
C2CFU7_9FIRM/290-465
C2CI25_9FIRM/215-389
C2CI26_9FIRM/178-345
C2CIZ1_9FIRM/187-350
C2CIZ2_9FIRM/149-313
C2CJG0_9FIRM/193-332
C2CJP8_9FIRM/183-316
C2CKX4_CORST/183-362
C2CLZ6_CORST/189-352
C2CNG1_CORST/181-354
C2CPB5_CORST/185-346
C2CPN0_CORST/209-385
C2CPU1_CORST/194-352
C2CRJ0_CORST/181-340
C2D071_LACBR/320-490
C2D072_LACBR/318-486
C2D3R9_LACBR/200-367
C2D3S0_LACBR/150-316
C2D9U4_ENTFA/148-315
C2D9U5_ENTFA/198-359
C2DBC0_ENTFA/186-353
C2DIW0_ECOLX/283-448
C2DJI7_ECOLX/182-351
C2DJI9_ECOLX/231-401
C2DTW8_ECOLX/205-377
C2DTX3_ECOLX/184-354
C2DTX6_ECOLX/166-332
C2DTY6_ECOLX/209-385
C2DTZ2_ECOLX/217-391
C2DTZ9_ECOLX/284-381
C2E4V3_LACJO/172-340
C2E6N5_LACJO/170-275
C2E7W0_LACJO/150-319
C2E7W1_LACJO/189-359
C2EFP7_9LACO/194-364
C2EFP8_9LACO/195-365
C2EFQ9_9LACO/186-346
C2EFR0_9LACO/198-366
C2EFR1_9LACO/176-343
C2EGX2_9LACO/166-332
C2EGY7_9LACO/196-362
C2EH05_9LACO/167-329
C2EHX1_9LACO/148-314
C2EHX2_9LACO/189-356
C2EJJ9_9LACO/282-450
C2ELK7_9LACO/175-341
C2EM21_9LACO/282-451
C2EMS5_9LACO/301-471
C2EN23_9LACO/1-98
C2EN24_9LACO/181-245
C2EPK8_9LACO/193-360
C2EQD9_9LACO/150-320
C2EQE0_9LACO/189-358
C2ETD1_9LACO/306-477
C2EU38_9LACO/312-481
C2EU39_9LACO/319-487
C2EVL1_9LACO/187-352
C2EVQ7_9LACO/203-371
C2EVQ8_9LACO/150-316
C2EVS4_9LACO/57-221
C2EWK0_9LACO/316-466
C2EWN0_9LACO/1-125
C2F8V7_LACPA/148-314
C2FCQ0_LACPA/281-439
C2FH67_LACPA/319-485
C2FH68_LACPA/314-481
C2FHF1_LACPA/191-340
C2FHF2_LACPA/150-316
C2FSM1_9SPHI/184-351
C2FUI3_9SPHI/2-67
C2FUI4_9SPHI/180-285
C2FUI5_9SPHI/191-353
C2FUI6_9SPHI/186-353
C2FW66_9SPHI/275-450
C2FWK8_9SPHI/184-348
C2FWL0_9SPHI/229-389
C2FWL7_9SPHI/1-82
C2FWN8_9SPHI/205-362
C2FYX0_9SPHI/160-355
C2FYX2_9SPHI/195-358
C2G0U7_9SPHI/180-348
C2G144_9SPHI/197-379
C2GDS8_9CORY/172-330
C2GEY3_9CORY/212-377
C2GGA2_9CORY/212-388
C2GGF3_9CORY/193-351
C2GHE0_9CORY/186-353
C2GI03_9CORY/174-333
C2GIW1_9CORY/241-419
C2GKI9_9CORY/182-340
C2GMG3_LACRE/317-487
C2GMG4_LACRE/313-481
C2GNE9_LACRE/169-330
C2GNF5_LACRE/207-382
C2GSA0_LACRE/151-317
C2GSA1_LACRE/193-362
C2GTF4_BIFLI/204-389
C2GUK0_BIFLI/204-362
C2H226_ENTFA/145-312
C2H227_ENTFA/198-359
C2H8G8_ENTFC/158-326
C2H8G9_ENTFC/192-358
C2HCI9_ENTFC/185-352
C2HCJ0_ENTFC/216-354
C2HCJ4_ENTFC/206-382
C2HMX1_LACAC/175-341
C2HNC6_LACAC/282-451
C2HPA6_LACAC/26-213
C2HR50_LACAC/189-359
C2HR51_LACAC/150-322
C2HRC6_VIBCH/52-224
C2HRC9_VIBCH/179-346
C2HRF4_VIBCH/232-402
C2HSN9_VIBCH/289-463
C2HW41_VIBCH/191-362
C2I3H6_VIBCH/289-463
C2I4H7_VIBCH/217-384
C2I4I8_VIBCH/278-443
C2I4K0_VIBCH/232-402
C2IAW7_VIBCH/168-327
C2IAX2_VIBCH/192-360
C2IC22_VIBCH/232-402
C2ICE1_VIBCH/217-384
C2ICF1_VIBCH/278-443
C2IGW0_VIBCH/191-360
C2IGW5_VIBCH/175-334
C2IL92_VIBCH/289-463
C2IND0_VIBCH/178-347
C2INF3_VIBCH/1019-1174
C2ING7_VIBCH/242-415
C2IP19_VIBCH/175-334
C2IP21_VIBCH/191-360
C2IP24_VIBCH/190-357
C2IVU6_VIBCH/289-463
C2IZP1_VIBCH/232-402
C2J4C8_VIBCH/289-463
C2J6F8_VIBCH/175-334
C2J9T3_VIBCH/175-334
C2J9T8_VIBCH/191-360
C2JE03_VIBCH/217-384
C2JE14_VIBCH/278-443
C2JE26_VIBCH/232-402
C2JHD3_VIBCH/289-463
C2JMW4_ENTFA/198-363
C2JMW5_ENTFA/148-315
C2JT28_LACRH/150-316
C2JT29_LACRH/196-348
C2JU69_LACRH/178-341
C2JXL2_LACRH/320-494
C2JXL3_LACRH/309-482
C2JZ44_LACRH/310-480
C2JZ45_LACRH/306-477
C2JZS5_LACRH/171-341
C2JZU9_LACRH/283-440
C2K0F1_LACRH/299-471
C2K0F2_LACRH/326-494
C2KB70_9LACO/175-341
C2KGR4_9LACO/189-359
C2KGR5_9LACO/150-319
C2KHE9_LEUMC/159-301
C2KIF1_LEUMC/291-464
C2KLN8_LEUMC/148-312
C2KLN9_LEUMC/188-356
C2KLW4_LEUMC/170-337
C2KMA5_LEUMC/301-471
C2KMA6_LEUMC/83-254
C2KP89_9ACTO/179-342
C2KPA7_9ACTO/174-336
C2KQD0_9ACTO/197-382
C2KQH9_9ACTO/182-347
C2KQI0_9ACTO/187-371
C2KVP9_9FIRM/219-390
C2KZD6_9FIRM/141-307
C2KZI0_9FIRM/194-355
C2LDW7_PROMI/179-342
C2LDZ2_PROMI/169-342
C2LDZ4_PROMI/187-346
C2LDZ5_PROMI/192-353
C2LDZ7_PROMI/246-401
C2LE03_PROMI/197-374
C2LE04_PROMI/178-347
C2LE06_PROMI/178-346
C2LPQ7_STRSL/273-447
C2LPS5_STRSL/311-474
C2LR72_STRSL/282-455
C2LRB9_STRSL/198-365
C2LRC0_STRSL/187-352
C2LRT7_STRSL/299-466
C2LSE8_STRSL/206-374
C2LSE9_STRSL/187-361
C2LTT5_STRSL/306-465
C2LUZ3_STRSL/193-366
C2LWU0_STAHO/193-363
C2LYZ9_STAHO/657-823
C2M0N6_STAHO/182-349
C2M268_CAPGI/242-407
C2M5M7_CAPGI/165-331
C2M5Y2_CAPGI/183-349
C2M765_CAPGI/186-351
C2M8C0_CAPGI/210-318
C2M949_9PORP/236-397
C2M968_9PORP/200-355
C2MAE4_9PORP/189-355
C2MB40_9PORP/220-386
C2MB57_9PORP/192-348
C2MBD9_9PORP/171-346
C2MBE0_9PORP/191-358
C2MFA5_BACCE/179-343
C2MIJ9_BACCE/137-304
C2MIQ4_BACCE/156-323
C2MS67_BACCE/186-351
C2MSH6_BACCE/286-456
C2MTF5_BACCE/188-356
C2MTV8_BACCE/187-355
C2MTZ4_BACCE/271-445
C2MVC4_BACCE/179-344
C2MYM7_BACCE/158-325
C2MYT1_BACCE/156-323
C2N7Z9_BACCE/186-351
C2N8A4_BACCE/286-453
C2N9B1_BACCE/52-217
C2N9R3_BACCE/171-338
C2NFE1_BACCE/137-304
C2NKR2_BACCE/86-249
C2NPB9_BACCE/186-351
C2NPM1_BACCE/304-470
C2NQM7_BACCE/192-367
C2NQM8_BACCE/176-339
C2NQN1_BACCE/135-308
C2NR33_BACCE/174-341
C2NTC9_BACCE/179-344
C2NWN7_BACCE/158-325
C2NWU1_BACCE/140-307
C2P589_BACCE/186-351
C2P5J1_BACCE/304-473
C2P6W6_BACCE/172-338
C2P9H6_BACCE/179-344
C2PCQ3_BACCE/137-304
C2PCX7_BACCE/156-323
C2PLQ9_BACCE/186-351
C2PM11_BACCE/286-453
C2PN11_BACCE/191-358
C2PNF7_BACCE/174-341
C2PTS5_BACCE/182-349
C2PZ88_BACCE/218-384
C2PZ89_BACCE/167-334
C2PZ92_BACCE/169-331
C2PZ93_BACCE/184-351
C2Q286_BACCE/169-334
C2Q2K2_BACCE/287-453
C2Q3L3_BACCE/220-389
C2Q401_BACCE/172-337
C2Q9S1_BACCE/182-349
C2QFF3_BACCE/205-372
C2QFF8_BACCE/169-329
C2QFF9_BACCE/184-351
C2QIP4_BACCE/172-337
C2QIZ9_BACCE/304-468
C2QJX8_BACCE/205-378
C2QK16_BACCE/167-336
C2QK18_BACCE/177-340
C2QKD7_BACCE/174-342
C2QKH0_BACCE/271-445
C2QLS1_BACCE/195-342
C2QMI1_BACCE/179-344
C2QQS8_BACCE/137-304
C2QQY4_BACCE/76-243
C2QZQ4_BACCE/186-351
C2R014_BACCE/286-455
C2R109_BACCE/201-364
C2R1F5_BACCE/174-342
C2R2L8_BACCE/179-344
C2R5V9_BACCE/158-325
C2R617_BACCE/140-307
C2REN8_BACCE/185-350
C2RF06_BACCE/304-472
C2RG41_BACCE/172-340
C2RGF9_BACCE/172-338
C2RHK9_BACCE/179-344
C2RKV8_BACCE/158-325
C2RL17_BACCE/140-307
C2RUJ1_BACCE/186-351
C2RUV0_BACCE/304-473
C2RVV5_BACCE/177-345
C2RVV6_BACCE/115-276
C2RVV8_BACCE/200-363
C2RW42_BACCE/172-338
C2RY36_BACCE/1-148
C2S1H9_BACCE/137-304
C2SAE0_BACCE/186-351
C2SAP3_BACCE/286-456
C2SBT3_BACCE/114-283
C2SBT4_BACCE/221-381
C2SC96_BACCE/187-355
C2SCC9_BACCE/271-445
C2SEL0_BACCE/179-344
C2SHM9_BACCE/182-349
C2SHY4_BACCE/136-304
C2SRL6_BACCE/186-351
C2SRX5_BACCE/287-453
C2SSX3_BACCE/183-350
C2STC0_BACCE/172-337
C2STF3_BACCE/272-445
C2SUK6_BACCE/208-383
C2SVF3_BACCE/179-344
C2SYR3_BACCE/158-325
C2SYW5_BACCE/156-323
C2T7F6_BACCE/186-351
C2T7R3_BACCE/286-454
C2T8S7_BACCE/189-356
C2T978_BACCE/172-338
C2TEB5_BACCE/137-304
C2TEG9_BACCE/156-323
C2TJJ6_BACCE/86-249
C2TN72_BACCE/172-337
C2TNG9_BACCE/304-470
C2TPV2_BACCE/174-341
C2TRV4_BACCE/179-344
C2TV33_BACCE/158-325
C2U0Y5_BACCE/219-384
C2U0Y6_BACCE/198-365
C2U0Y9_BACCE/169-323
C2U0Z0_BACCE/173-340
C2U400_BACCE/186-351
C2U4A5_BACCE/304-468
C2U5F2_BACCE/185-351
C2U5F8_BACCE/163-329
C2U5U8_BACCE/174-342
C2U8G2_BACCE/179-344
C2UBN3_BACCE/158-325
C2UBT7_BACCE/76-243
C2UKD0_BACCE/186-351
C2UKN3_BACCE/304-472
C2ULQ9_BACCE/161-330
C2UM59_BACCE/170-338
C2UQ09_BACCE/179-344
C2UT55_BACCE/158-325
C2UYS3_BACCE/218-384
C2UYS4_BACCE/198-365
C2UYS7_BACCE/169-330
C2UYS8_BACCE/173-340
C2V1Z7_BACCE/186-351
C2V2A4_BACCE/185-350
C2V3N5_BACCE/174-342
C2V4L2_BACCE/198-366
C2V4L3_BACCE/274-434
C2V4L7_BACCE/140-311
C2V6D4_BACCE/179-344
C2V9K3_BACCE/158-325
C2VF99_BACCE/219-384
C2VFA0_BACCE/198-365
C2VFA3_BACCE/169-323
C2VFA4_BACCE/173-340
C2VIC4_BACCE/186-351
C2VIN2_BACCE/304-469
C2VJM7_BACCE/178-341
C2VJM8_BACCE/168-338
C2VJN4_BACCE/48-195
C2VK25_BACCE/174-342
C2VRG6_BACCE/137-304
C2VWM5_BACCE/86-249
C2W0F0_BACCE/172-337
C2W0Q8_BACCE/304-470
C2W1T2_BACCE/167-338
C2W1T5_BACCE/111-270
C2W286_BACCE/174-341
C2W658_BACCE/182-349
C2WDE9_BACCE/185-350
C2WDN2_BACCE/282-449
C2WEN0_BACCE/193-320
C2WEN2_BACCE/183-350
C2WF17_BACCE/178-341
C2WF91_BACCE/204-376
C2WF92_BACCE/193-362
C2WH18_BACCE/179-344
C2WK83_BACCE/158-325
C2WKD7_BACCE/156-323
C2WU67_BACCE/186-351
C2WVF8_BACCE/156-324
C2WVV8_BACCE/177-343
C2WWB2_BACCE/186-363
C2WX33_BACCE/178-355
C2WY73_BACCE/179-344
C2X1Q6_BACCE/218-384
C2X1Q7_BACCE/198-364
C2X1R0_BACCE/169-296
C2X1R1_BACCE/173-341
C2X3K5_BACCE/186-351
C2X6B9_BACCE/179-344
C2X9L5_BACCE/158-325
C2X9R9_BACCE/156-323
C2XI56_BACCE/186-351
C2XIG5_BACCE/286-454
C2XJG9_BACCE/188-353
C2XJX2_BACCE/177-343
C2XRS2_BACCE/182-349
C2Y0M6_BACCE/169-334
C2Y0Y3_BACCE/286-452
C2Y2C9_BACCE/172-337
C2Y357_BACCE/268-441
C2Y458_BACCE/149-311
C2Y4C2_BACCE/184-351
C2Y4C3_BACCE/169-232
C2Y4C4_BACCE/1-98
C2Y4C7_BACCE/166-331
C2Y4C8_BACCE/226-392
C2Y4D3_BACCE/186-346
C2Y546_BACCE/179-344
C2Y8H1_BACCE/158-325
C2Y8M6_BACCE/136-303
C2YGV0_BACCE/185-350
C2YH64_BACCE/304-472
C2YI62_BACCE/156-324
C2YIL2_BACCE/172-338
C2YL70_BACCE/179-343
C2YPF6_BACCE/137-304
C2YXZ5_BACCE/186-351
C2YY96_BACCE/286-453
C2YZ99_BACCE/214-389
C2YZA0_BACCE/173-339
C2YZA1_BACCE/133-232
C2YZR0_BACCE/174-342
C2YZU1_BACCE/272-445
C2Z0S4_BACCE/173-341
C2Z0S5_BACCE/169-292
C2Z0S8_BACCE/191-359
C2Z0S9_BACCE/217-384
C2Z0T0_BACCE/213-377
C2Z0T1_BACCE/214-374
C2Z0T2_BACCE/209-372
C2Z5P0_BACCE/182-349
C2Z5U3_BACCE/136-304
C2Z857_BACCE/13-88
C2ZE68_BACCE/169-334
C2ZEI7_BACCE/307-473
C2ZFW1_BACCE/33-198
C2ZFZ1_BACCE/272-445
C2ZHX3_BACCE/178-343
C2ZHX5_BACCE/168-334
C2ZMA6_BACCE/182-349
C2ZMF7_BACCE/156-324
C2ZVS1_BACCE/169-334
C2ZW37_BACCE/307-473
C2ZXG3_BACCE/33-198
C2ZXJ3_BACCE/268-441
C2ZY57_BACCE/168-334
C2ZY59_BACCE/178-343
C2ZYC5_BACCE/186-333
C3A3T3_BACMY/182-349
C3A3Y8_BACMY/136-304
C3AC84_BACMY/169-334
C3ACJ1_BACMY/286-452
C3ADI3_BACMY/214-379
C3ADI4_BACMY/218-383
C3ADI7_BACMY/204-371
C3ADJ2_BACMY/1-77
C3ADJ4_BACMY/183-351
C3ADK4_BACMY/653-816
C3ADZ1_BACMY/172-337
C3AE22_BACMY/125-230
C3AEG1_BACMY/167-337
C3AEG4_BACMY/181-340
C3AI65_BACMY/162-329
C3AIU0_BACMY/220-380
C3AIU7_BACMY/728-895
C3AJQ3_BACMY/182-349
C3ANF4_BACMY/227-393
C3ANF8_BACMY/240-407
C3AS15_BACMY/185-349
C3AS91_BACMY/286-456
C3AT66_BACMY/213-386
C3AT67_BACMY/181-351
C3AT92_BACMY/38-204
C3AT94_BACMY/214-381
C3AT97_BACMY/223-389
C3ATA2_BACMY/147-311
C3ATA4_BACMY/190-354
C3ATB3_BACMY/657-818
C3ATT8_BACMY/178-343
C3B0K1_BACMY/220-380
C3B0K8_BACMY/728-895
C3B1K6_BACMY/182-349
C3B5V3_BACMY/251-417
C3B5V6_BACMY/240-407
C3B9C1_BACMY/185-349
C3B9N9_BACMY/286-456
C3BAQ8_BACMY/213-386
C3BAQ9_BACMY/181-351
C3BAT5_BACMY/215-380
C3BAT6_BACMY/214-381
C3BAT9_BACMY/223-389
C3BAU4_BACMY/173-337
C3BAU6_BACMY/190-354
C3BAV5_BACMY/657-818
C3BBF5_BACMY/178-343
C3BDR5_BACMY/162-329
C3BGL4_9BACI/162-329
C3BHD0_9BACI/220-380
C3BHD7_9BACI/728-895
C3BIB7_9BACI/182-349
C3BMT8_9BACI/253-417
C3BMU1_9BACI/240-407
C3BRE0_9BACI/185-349
C3BRN3_9BACI/286-457
C3BSM0_9BACI/213-386
C3BSM1_9BACI/181-351
C3BSP6_9BACI/215-380
C3BSP7_9BACI/214-381
C3BSQ0_9BACI/223-389
C3BSQ5_9BACI/173-337
C3BSQ7_9BACI/190-354
C3BT50_9BACI/178-343
C3BWT7_BACTU/179-344
C3C045_BACTU/137-304
C3C0A0_BACTU/156-323
C3C9C5_BACTU/172-337
C3C9N4_BACTU/286-455
C3CAP1_BACTU/189-352
C3CB39_BACTU/174-342
C3CD59_BACTU/213-313
C3CGK2_BACTU/158-325
C3CGQ6_BACTU/156-323
C3CQJ7_BACTU/186-351
C3CQV5_BACTU/304-473
C3CS07_BACTU/178-341
C3CS08_BACTU/145-314
C3CS11_BACTU/208-381
C3CSE6_BACTU/172-338
C3CW58_BACTU/213-313
C3CZF5_BACTU/158-325
C3CZK9_BACTU/156-323
C3D8I9_BACTU/186-351
C3D8U7_BACTU/286-455
C3D9V4_BACTU/178-341
C3D9V5_BACTU/145-314
C3D9V8_BACTU/208-381
C3DAA9_BACTU/172-338
C3DBZ2_BACTU/186-363
C3DD81_BACTU/178-355
C3DHM8_BACTS/158-325
C3DHU0_BACTS/61-201
C3DRN6_BACTS/186-351
C3DS11_BACTS/286-453
C3DT42_BACTS/164-342
C3DTK1_BACTS/172-338
C3DY13_BACTU/179-344
C3E1C2_BACTU/158-325
C3E1H5_BACTU/140-307
C3E9X6_BACTU/186-351
C3EA87_BACTU/304-472
C3EBA5_BACTU/199-368
C3EBA6_BACTU/248-411
C3EBR3_BACTU/172-338
C3ED80_BACTU/34-208
C3ED84_BACTU/205-379
C3EFA1_BACTK/179-344
C3EIP4_BACTK/156-323
C3EIX2_BACTK/158-325
C3ES11_BACTK/186-351
C3ESB8_BACTK/286-454
C3ETC4_BACTK/141-305
C3ETS3_BACTK/177-343
C3EW60_BACTU/179-344
C3EZE2_BACTU/137-304
C3EZJ6_BACTU/156-323
C3F4N4_BACTU/86-249
C3F8J7_BACTU/172-337
C3F8U1_BACTU/304-473
C3F9X1_BACTU/188-358
C3F9X2_BACTU/209-382
C3FAB8_BACTU/174-341
C3FEN8_BACTB/213-313
C3FHY4_BACTB/158-325
C3FI36_BACTB/140-307
C3FRX0_BACTB/186-351
C3FRZ5_BACTB/286-455
C3FT83_BACTB/178-341
C3FT84_BACTB/145-314
C3FT87_BACTB/208-381
C3FTN6_BACTB/172-338
C3FUK2_BACTB/209-386
C3FW24_BACTB/178-355
C3FXJ3_BACTU/179-344
C3G0R2_BACTU/137-304
C3G602_BACTU/86-249
C3G6J2_BACTU/209-373
C3G6J4_BACTU/211-375
C3G6J6_BACTU/206-374
C3G6K1_BACTU/169-331
C3G6K2_BACTU/173-340
C3G9K6_BACTU/172-337
C3G9V1_BACTU/304-470
C3G9Y3_BACTU/163-327
C3GBC2_BACTU/174-341
C3GDD9_BACTU/179-344
C3GGK7_BACTU/137-304
C3GGR1_BACTU/156-323
C3GLX0_BACTU/86-249
C3GQF5_BACTU/172-337
C3GQQ2_BACTU/304-470
C3GS53_BACTU/174-341
C3GVL9_BACTU/179-344
C3GYT7_BACTU/158-325
C3GYZ0_BACTU/140-307
C3H7P3_BACTU/186-351
C3H7Z7_BACTU/286-453
C3H961_BACTU/172-338
C3H968_BACTU/201-361
C3H969_BACTU/194-359
C3H970_BACTU/168-345
C3H972_BACTU/68-237
C3H9R3_BACTU/166-331
C3HAH6_BACTU/178-355
C3HBP1_BACTU/186-363
C3HCV7_BACTU/179-344
C3HG84_BACTU/137-304
C3HGD8_BACTU/156-323
C3HLL4_BACTU/86-249
C3HQ75_BACTU/172-337
C3HQH2_BACTU/304-470
C3HRX2_BACTU/174-341
C3HY72_BACTU/158-325
C3HYC8_BACTU/156-323
C3I7L7_BACTU/185-350
C3I7X8_BACTU/304-473
C3I906_BACTU/164-329
C3I9E7_BACTU/172-338
C3ICZ1_BACTU/186-363
C3ICZ5_BACTU/178-355
C3IH94_BACTU/158-325
C3IHE6_BACTU/156-323
C3IQQ7_BACTU/186-351
C3IR12_BACTU/286-453
C3ISG0_BACTU/171-335
C3IWH5_BACTU/164-342
C3J825_9PORP/197-365
C3JAE2_9PORP/194-358
C3JCU1_9PORP/244-405
C3JIK0_RHOER/212-382
C3JJ84_RHOER/180-356
C3JJU1_RHOER/204-362
C3JK30_RHOER/213-390
C3JNI4_RHOER/182-343
C3JPF0_RHOER/203-356
C3JPF3_RHOER/222-380
C3JPG6_RHOER/170-315
C3JPG9_RHOER/180-315
C3JSG4_RHOER/202-374
C3JTT0_RHOER/190-365
C3JWZ2_RHOER/192-362
C3JXN7_PSEFS/214-388
C3JXP2_PSEFS/190-357
C3JXQ4_PSEFS/227-389
C3K1X1_PSEFS/192-358
C3K540_PSEFS/193-311
C3K543_PSEFS/182-371
C3KCP8_PSEFS/182-351
C3KD17_PSEFS/295-444
C3KDB4_PSEFS/186-351
C3KDL1_PSEFS/234-404
C3KLR7_RHISN/265-422
C3KLR8_RHISN/228-390
C3KMC1_RHISN/222-372
C3KMG0_RHISN/168-327
C3KMG1_RHISN/195-365
C3KN70_RHISN/224-323
C3KQB9_RHISN/119-287
C3KR43_RHISN/302-471
C3KRE0_RHISN/174-340
C3KRE1_RHISN/215-385
C3KRF4_RHISN/190-361
C3KRG7_RHISN/190-356
C3KRG9_RHISN/178-339
C3KRI2_RHISN/218-389
C3KRY1_RHISN/226-388
C3KRY2_RHISN/176-339
C3KRY4_RHISN/221-383
C3KTF8_CLOB6/176-345
C3KTF9_CLOB6/184-353
C3KTG1_CLOB6/210-384
C3KTG3_CLOB6/165-337
C3KWD9_CLOB6/209-351
C3KY89_CLOB6/439-615
C3KYE4_CLOB6/182-349
C3KYE9_CLOB6/184-351
C3L1W9_CLOB6/257-395
C3L1X6_CLOB6/295-465
C3L519_BACAC/1-148
C3L8J7_BACAC/161-328
C3L8Q4_BACAC/184-351
C3LAA5_BACAC/86-249
C3LAZ4_BACAC/185-350
C3LC23_BACAC/304-473
C3LEP5_BACAC/356-519
C3LEP9_BACAC/240-408
C3LFF0_BACAC/204-376
C3LGM8_BACAC/174-341
C3LQJ5_VIBCM/245-415
C3LQK6_VIBCM/278-443
C3LQL6_VIBCM/217-384
C3LTG9_VIBCM/191-360
C3LTH4_VIBCM/182-341
C3M3Q4_VIBC3/217-384
C3MA21_RHISN/200-364
C3MD16_RHISN/155-318
C3MD17_RHISN/151-315
C3MD18_RHISN/153-328
C3MIS8_RHISN/279-455
C3ML92_SULIL/220-383
C3MLG5_SULIL/263-433
C3MLN2_SULIL/199-370
C3MM09_SULIL/166-326
C3MM30_SULIL/265-444
C3MM78_SULIL/137-305
C3MM82_SULIL/215-331
C3MM85_SULIL/203-379
C3MM89_SULIL/207-370
C3MM91_SULIL/176-336
C3MMA8_SULIL/178-333
C3MMT6_SULIL/204-374
C3MNU6_SULIL/207-376
C3MNU8_SULIL/177-349
C3MNV3_SULIL/179-341
C3MNV5_SULIL/193-349
C3MNV6_SULIL/176-342
C3MNV9_SULIL/252-348
C3MNW1_SULIL/182-350
C3MPL9_SULIL/335-506
C3MQA7_SULIL/175-337
C3MR40_SULIL/218-385
C3MSF3_SULIM/220-383
C3MSU7_SULIM/211-379
C3MSW5_SULIM/166-326
C3MSY5_SULIM/265-444
C3MTB9_SULIM/204-374
C3MUN4_SULIM/263-414
C3MUP1_SULIM/199-366
C3MVK5_SULIM/179-343
C3MVK7_SULIM/182-350
C3MVK9_SULIM/252-348
C3MVL4_SULIM/176-342
C3MVL5_SULIM/193-348
C3MVL7_SULIM/179-341
C3MVM2_SULIM/177-345
C3MVM4_SULIM/91-260
C3MVY6_SULIM/175-337
C3MX87_SULIM/166-325
C3MXB6_SULIM/178-333
C3MYL1_SULIM/335-506
C3MZ75_SULIA/218-385
C3N1S1_SULIA/220-383
C3N214_SULIA/263-414
C3N221_SULIA/199-366
C3N2U3_SULIA/166-326
C3N2W3_SULIA/265-444
C3N377_SULIA/179-343
C3N379_SULIA/182-350
C3N384_SULIA/176-342
C3N385_SULIA/193-348
C3N387_SULIA/179-341
C3N393_SULIA/177-345
C3N395_SULIA/91-260
C3N3M0_SULIA/204-374
C3N4N1_SULIA/182-343
C3N4R5_SULIA/178-333
C3N596_SULIA/335-506
C3N629_SULIA/175-337
C3N795_SULIY/218-385
C3NA02_SULIY/263-433
C3NAF5_SULIY/220-383
C3NAJ9_SULIY/199-370
C3NBC8_SULIY/202-365
C3NBD7_SULIY/209-371
C3NBQ0_SULIY/166-326
C3NBS0_SULIY/265-444
C3NCJ6_SULIY/204-374
C3NDV0_SULIY/335-506
C3NEI4_SULIY/175-337
C3NFL9_SULIN/204-374
C3NGD9_SULIN/218-385
C3NH59_SULIN/175-337
C3NHV3_SULIN/335-506
C3NJU8_SULIN/265-446
C3NJW8_SULIN/166-326
C3NK40_SULIN/179-343
C3NK42_SULIN/182-350
C3NK44_SULIN/252-348
C3NK49_SULIN/176-342
C3NK50_SULIN/193-349
C3NK52_SULIN/179-341
C3NK57_SULIN/177-349
C3NK59_SULIN/207-376
C3NKA4_SULIN/178-333
C3NKB7_SULIN/217-334
C3NKC1_SULIN/190-358
C3NL19_SULIN/199-370
C3NL47_SULIN/220-383
C3NPV9_VIBCJ/289-463
C3NSK2_VIBCJ/175-334
C3NSK7_VIBCJ/191-360
C3NSW2_VIBCJ/217-384
C3NSX0_VIBCJ/278-443
C3NSY2_VIBCJ/232-402
C3P1C2_BACAA/356-519
C3P1C6_BACAA/240-408
C3P1C7_BACAA/204-376
C3P2H9_BACAA/174-341
C3P5Q5_BACAA/184-351
C3PCB9_BACAA/185-350
C3PCL5_BACAA/304-473
C3PF54_CORA7/189-352
C3PFJ0_CORA7/185-362
C3PGR7_CORA7/176-337
C3PHI2_CORA7/180-354
C3PHS4_CORA7/264-434
C3PHS5_CORA7/331-497
C3PHS6_CORA7/235-401
C3PK47_CORA7/178-337
C3PKL0_CORA7/190-348
C3PN56_RICAE/192-363
C3PND7_RICAE/148-316
C3PV39_9BACE/169-337
C3PV92_9BACE/205-366
C3PV96_9BACE/193-358
C3PV97_9BACE/195-358
C3PV99_9BACE/193-356
C3PVA2_9BACE/182-350
C3PXB5_9BACE/227-397
C3PXB6_9BACE/185-339
C3PYD1_9BACE/175-336
C3PYP7_9BACE/233-395
C3PZ17_9BACE/196-367
C3PZ18_9BACE/198-368
C3PZ24_9BACE/244-408
C3PZ26_9BACE/171-329
C3PZ29_9BACE/192-357
C3PZ35_9BACE/250-413
C3PZ91_9BACE/178-331
C3PZ95_9BACE/174-341
C3Q047_9BACE/187-331
C3Q1A6_9BACE/190-368
C3Q270_9BACE/191-358
C3Q274_9BACE/172-337
C3Q2M5_9BACE/187-354
C3Q2M6_9BACE/178-341
C3Q2M7_9BACE/189-361
C3Q6W5_9BACE/251-341
C3Q6W8_9BACE/184-347
C3Q6X1_9BACE/205-374
C3Q968_9BACE/189-355
C3Q972_9BACE/174-339
C3QAF5_9BACE/226-396
C3QAF6_9BACE/178-340
C3QC06_9BACE/171-331
C3QC07_9BACE/172-341
C3QC09_9BACE/170-347
C3QCN0_9BACE/198-361
C3QCP4_9BACE/185-350
C3QDP7_9BACE/233-395
C3QGK6_9BACE/215-381
C3QGZ5_9BACE/178-342
C3QLS7_9BACE/191-350
C3QLS9_9BACE/222-381
C3QM78_9BACE/1-147
C3QP78_9BACE/170-347
C3QP80_9BACE/172-341
C3QP81_9BACE/171-331
C3QQB3_9BACE/180-342
C3QQB6_9BACE/214-389
C3QQB7_9BACE/182-351
C3QQB8_9BACE/197-348
C3QRS0_9BACE/178-340
C3QRS1_9BACE/226-396
C3QSL2_9BACE/233-395
C3QUM3_9BACE/183-350
C3QUM7_9BACE/200-361
C3QVL6_9BACE/191-355
C3QVM0_9BACE/172-338
C3QYN9_9BACE/180-350
C3QYP2_9BACE/221-394
C3QYU8_9BACE/180-347
C3QYV1_9BACE/203-371
C3QYV2_9BACE/195-348
C3R122_9BACE/241-409
C3R128_9BACE/210-372
C3R1M1_9BACE/191-350
C3R1M3_9BACE/222-381
C3R4P2_9BACE/182-354
C3R4P3_9BACE/164-334
C3R4P7_9BACE/156-341
C3R507_9BACE/233-395
C3R5B6_9BACE/181-334
C3R5C0_9BACE/193-353
C3R5C5_9BACE/244-408
C3R5C7_9BACE/184-342
C3R5D0_9BACE/192-357
C3R5D6_9BACE/250-413
C3R5Q0_9BACE/161-355
C3R6D5_9BACE/191-350
C3R6R8_9BACE/150-320
C3R7E0_9BACE/205-366
C3R7E3_9BACE/193-358
C3R7E4_9BACE/196-358
C3R7E5_9BACE/181-290
C3R7E6_9BACE/193-356
C3R7E9_9BACE/182-350
C3R7I1_9BACE/171-323
C3R7I3_9BACE/176-341
C3RA23_9BACE/185-339
C3RA24_9BACE/227-397
C3RAD6_9BACE/210-373
C3RAL7_9BACE/177-341
C3RB94_9BACE/130-300
C3RB96_9BACE/180-346
C3RBB8_9BACE/182-347
C3RBC2_9BACE/224-376
C3RBD1_9BACE/182-352
C3RFQ3_9BACE/207-373
C3RFQ8_9BACE/122-293
C3RFR0_9BACE/210-371
C3RFR1_9BACE/219-398
C3RFR3_9BACE/182-346
C3RFR5_9BACE/187-352
C3RMA9_9FIRM/280-448
C3RNM6_9FIRM/147-315
C3RNM8_9FIRM/1-166
C3RRJ4_9FIRM/39-210
C3RRK1_9FIRM/1-103
C3RRK3_9FIRM/5-115
C3SCX8_ECOLX/284-370
C3SCY0_ECOLX/284-370
C3SCZ9_ECOLX/217-391
C3SD17_ECOLX/209-385
C3SD19_ECOLX/209-385
C3SMH2_ECOLX/182-351
C3SPR7_ECOLX/283-448
C3U0Q2_9BACT/183-309
C3VAL0_PHAVU/556-742
C3W8L3_HORVD/313-476
C3W8L6_HORVD/334-454
C3W8L7_HORVD/310-490
C3W8L8_HORVD/188-365
C3W8L9_HORVD/383-542
C3W8M0_HORVD/1-126
C3WA14_FUSMR/204-372
C3WA15_FUSMR/205-377
C3WAG2_FUSMR/264-439
C3WBU2_FUSMR/177-343
C3WBU4_FUSMR/177-348
C3WC52_FUSMR/207-381
C3WC56_FUSMR/185-353
C3WFL8_FUSMR/157-321
C3WFL9_FUSMR/177-342
C3WH82_9FUSO/266-440
C3WI06_9FUSO/205-300
C3WN80_9FUSO/265-440
C3WPH4_9FUSO/201-370
C3WPS8_9FUSO/275-450
C3WR05_9FUSO/182-344
C3WV85_9FUSO/264-440
C3WXL7_9FUSO/202-370
C3WZE2_9FUSO/214-386
C3WZE4_9FUSO/46-222
C3X1B0_OXAFO/182-315
C3X4V4_OXAFO/286-460
C3X5I4_OXAFO/296-405
C3X7L9_OXAFO/140-285
C3XB16_OXAFO/290-463
C3XBQ8_OXAFO/247-402
C3XDB2_9HELI/194-365
C3XDS5_9HELI/1-118
C3XH20_9HELI/141-285
C3XJH5_9HELI/2-115
C3XKY0_9HELI/3-124
C3XKY5_9HELI/165-331
C3XL69_9HELI/178-343
C3XLF7_9HELI/184-349
C3XN75_9HELI/195-368
C3XN76_9HELI/188-361
C3XNC0_9HELI/189-373
C3XW98_BRAFL/209-325
C3XW98_BRAFL/338-405
C3Y055_BRAFL/281-472
C3Y057_BRAFL/1536-1730
C3Y057_BRAFL/3898-4087
C3Y064_BRAFL/1438-1632
C3Y066_BRAFL/1610-1803
C3Y1I0_BRAFL/236-410
C3Y2Y2_BRAFL/903-1024
C3Y4H5_BRAFL/672-856
C3Y4H7_BRAFL/4127-4312
C3Y4H7_BRAFL/5364-5548
C3Y4W6_BRAFL/2168-2355
C3Y7Z9_BRAFL/201-383
C3Y8R0_BRAFL/289-470
C3YB37_BRAFL/590-769
C3YC38_BRAFL/201-379
C3YC41_BRAFL/199-374
C3YC42_BRAFL/176-325
C3YDK2_BRAFL/169-330
C3YEE9_BRAFL/523-691
C3YGJ5_BRAFL/272-453
C3YN63_BRAFL/1037-1218
C3YNG7_BRAFL/440-621
C3YP50_BRAFL/1508-1696
C3YP52_BRAFL/709-903
C3YP53_BRAFL/1568-1757
C3YP54_BRAFL/1211-1399
C3YP54_BRAFL/2878-3066
C3YP55_BRAFL/424-611
C3YP89_BRAFL/1753-1948
C3YP92_BRAFL/1653-1843
C3YRK2_BRAFL/1359-1548
C3YT93_BRAFL/254-431
C3YUV3_BRAFL/198-377
C3YVV9_BRAFL/204-378
C3YX89_BRAFL/1758-1933
C3YX94_BRAFL/683-871
C3Z0H1_BRAFL/75-244
C3Z0I0_BRAFL/1844-2026
C3ZA44_BRAFL/210-391
C3ZA45_BRAFL/312-486
C3ZCE2_BRAFL/307-491
C3ZDT7_BRAFL/718-874
C3ZDU7_BRAFL/1-67
C3ZDU8_BRAFL/659-809
C3ZSH9_BRAFL/213-399
C3ZXB6_BRAFL/186-351
C3ZXH3_BRAFL/340-518
C3ZXH4_BRAFL/5-113
C4A0K3_BRAFL/291-482
C4AN79_BURMA/309-417
C4AN85_BURMA/189-359
C4AT18_BURMA/207-374
C4AT22_BURMA/189-350
C4AT36_BURMA/224-380
C4ATV6_BURMA/165-314
C4ATZ0_BURMA/209-382
C4ATZ3_BURMA/313-481
C4ATZ7_BURMA/195-359
C4AXI1_BURMA/164-322
C4AYY4_BURMA/231-395
C4AYY4_BURMA/627-795
C4AZ92_BURMA/230-396
C4AZ95_BURMA/177-325
C4AZP5_BURMA/165-330
C4B0K1_BURMA/164-325
C4B1D8_BURMA/263-443
C4EZR8_HAEIF/174-322
C4F072_HAEIF/279-450
C4F1H8_HAEIF/170-336
C4F1U0_HAEIF/233-404
C4F324_HAEIF/279-450
C4F618_HAEIF/170-336
C4F727_HAEIF/233-404
C4F792_HAEIF/42-190
C4F8Y0_9ACTN/331-498
C4FE13_9BIFI/209-371
C4FEY7_9BIFI/203-388
C4FFR2_9BIFI/192-361
C4FIR3_9AQUI/186-344
C4FIR5_9AQUI/193-357
C4FIR7_9AQUI/204-370
C4FJ54_9AQUI/575-739
C4FJN5_9AQUI/304-481
C4FJT7_9AQUI/175-344
C4FJT9_9AQUI/171-331
C4FLA6_9AQUI/175-342
C4FLC9_9AQUI/171-331
C4FLH0_9AQUI/178-328
C4FLN6_9AQUI/278-389
C4FMH1_9FIRM/165-335
C4FQ55_9FIRM/174-338
C4FT32_9FIRM/250-424
C4FUA0_9FIRM/186-346
C4FWE1_9FIRM/282-449
C4FXM2_9FIRM/147-307
C4FXS1_9FIRM/181-346
C4G134_ABIDE/216-389
C4G141_ABIDE/226-379
C4G142_ABIDE/183-350
C4G145_ABIDE/224-402
C4G1W8_ABIDE/499-667
C4G3Y2_ABIDE/214-432
C4G6R6_ABIDE/198-379
C4G9W7_9FIRM/280-457
C4GKT0_9NEIS/229-404
C4GYW4_YERPE/284-454
C4GZT4_YERPE/232-401
C4H909_YERPE/155-315
C4HFJ4_YERPE/284-454
C4HGG6_YERPE/232-401
C4HLA4_YERPE/155-315
C4HQ72_YERPE/232-401
C4HYT3_YERPE/155-315
C4I3U1_BURPS/262-442
C4I3V0_BURPS/195-293
C4I7Y4_BURPS/231-395
C4I7Y4_BURPS/627-795
C4I8X5_BURPS/193-366
C4I8X6_BURPS/188-353
C4IC33_CLOBU/335-516
C4IC35_CLOBU/420-542
C4ID74_CLOBU/184-353
C4IDA3_CLOBU/199-373
C4IEF9_CLOBU/182-350
C4IEG3_CLOBU/180-350
C4IHY2_CLOBU/197-362
C4IKB8_CLOBU/221-392
C4IKC5_CLOBU/206-372
C4ILT3_CLOBU/164-336
C4IMB2_CLOBU/283-456
C4IPJ3_BRUAB/184-345
C4IPK5_BRUAB/192-357
C4ISH8_BRUAB/158-329
C4IZ57_MAIZE/9-126
C4J164_MAIZE/538-703
C4J6J6_MAIZE/353-502
C4J7M1_MAIZE/1-59
C4JG58_UNCRE/2624-2793
C4JIU2_UNCRE/203-370
C4JJY4_UNCRE/340-534
C4JMN8_UNCRE/475-657
C4JQA9_UNCRE/249-438
C4K2A4_RICPU/149-317
C4K2R1_RICPU/192-363
C4K322_HAMD5/180-344
C4K762_HAMD5/231-401
C4K930_THASP/191-359
C4K9I2_THASP/167-331
C4KBX7_THASP/188-361
C4KBY5_THASP/201-283
C4KBY5_THASP/577-740
C4KBY7_THASP/196-360
C4KCG9_THASP/189-353
C4KCI2_THASP/180-287
C4KCJ8_THASP/195-371
C4KCV2_THASP/246-399
C4KCY2_THASP/184-352
C4KD73_THASP/187-354
C4KDU1_SULIK/263-414
C4KDU8_SULIK/199-366
C4KE88_SULIK/166-326
C4KEA8_SULIK/265-444
C4KER4_SULIK/179-343
C4KER6_SULIK/182-350
C4KER8_SULIK/252-348
C4KES2_SULIK/176-342
C4KES3_SULIK/193-348
C4KES5_SULIK/179-341
C4KF17_SULIK/204-374
C4KF62_SULIK/177-345
C4KF64_SULIK/207-376
C4KG84_SULIK/178-332
C4KG86_SULIK/174-317
C4KG87_SULIK/210-377
C4KG88_SULIK/155-318
C4KG90_SULIK/231-405
C4KGA1_SULIK/190-358
C4KGA9_SULIK/178-333
C4KGV8_SULIK/335-506
C4KHJ2_SULIK/175-337
C4KIF3_SULIK/218-385
C4KL91_SULIK/220-383
C4KNC5_BURPS/164-325
C4KQ49_BURPS/207-374
C4KQ53_BURPS/189-350
C4KQ69_BURPS/237-393
C4KRF4_BURPS/164-322
C4KT42_BURPS/309-417
C4KT48_BURPS/189-359
C4KTJ6_BURPS/177-324
C4KTV9_BURPS/206-360
C4KTY5_BURPS/229-396
C4KU44_BURPS/165-314
C4KUC2_BURPS/209-382
C4KUC6_BURPS/313-479
C4KUD1_BURPS/172-336
C4KXL3_BURPS/165-354
C4KYY7_EXISA/179-349
C4KZC3_EXISA/176-348
C4L5H0_EXISA/237-408
C4L5H1_EXISA/206-378
C4L6F4_EXISA/159-326
C4L6G2_EXISA/519-700
C4L6P7_EXISA/185-349
C4L725_EXISA/203-368
C4L745_EXISA/272-442
C4L780_TOLAT/188-334
C4L781_TOLAT/157-323
C4LB21_TOLAT/282-459
C4LCF0_TOLAT/181-347
C4LHU8_CORK4/193-370
C4LI24_CORK4/185-359
C4LIY4_CORK4/183-350
C4LL94_CORK4/189-350
C4LYI6_ENTHI/249-426
C4M353_ENTHI/1163-1348
C4M5L3_ENTHI/195-373
C4M9H3_ENTHI/187-353
C4MEL0_CAMCO/159-330
C4N530_9FLAO/214-381
C4PNW0_CHLTZ/289-447
C4PQI6_CHLTJ/289-447
C4PY31_SCHMA/791-903
C4Q9W3_SCHMA/188-348
C4Q9W4_SCHMA/188-349
C4QBD6_SCHMA/285-477
C4QGJ1_SCHMA/1-58
C4QNL8_SCHMA/218-406
C4QYE3_PICPG/299-474
C4QZ40_PICPG/201-402
C4R094_PICPG/180-351
C4RCV3_9ACTO/243-418
C4RDP6_9ACTO/207-378
C4RFL3_9ACTO/232-401
C4RFP3_9ACTO/199-381
C4RFQ8_9ACTO/408-573
C4RFR6_9ACTO/226-368
C4RG71_9ACTO/209-369
C4RGN7_9ACTO/355-458
C4RGR8_9ACTO/189-346
C4RHA9_9ACTO/210-377
C4RHX3_9ACTO/183-347
C4RJC6_9ACTO/215-384
C4RLN7_9ACTO/180-354
C4RM86_9ACTO/262-429
C4RMA4_9ACTO/179-356
C4RNF9_9ACTO/160-315
C4RP96_9ACTO/154-296
C4RPY5_9ACTO/192-359
C4RQF3_9ACTO/156-307
C4RQY2_9ACTO/199-369
C4RWN4_YERBE/182-380
C4RWN7_YERBE/255-425
C4S0B1_YERBE/264-433
C4S0D2_YERBE/266-436
C4S4F4_YERBE/185-347
C4S4F5_YERBE/195-357
C4S4F7_YERBE/163-329
C4S6D4_YERBE/174-322
C4S7I1_YERMO/185-346
C4S7K5_YERMO/233-398
C4SBW8_YERMO/273-442
C4SFF6_YERMO/136-335
C4SFF9_YERMO/254-425
C4SGZ1_YERMO/231-401
C4SMU1_YERFR/171-335
C4SMU2_YERFR/174-344
C4SMU5_YERFR/173-323
C4SQG9_YERFR/280-449
C4SS34_YERFR/245-401
C4SSV8_YERFR/424-596
C4SSV8_YERFR/857-1024
C4SSW0_YERFR/199-357
C4SSW1_YERFR/183-347
C4STG6_YERFR/254-424
C4STG9_YERFR/250-433
C4SX54_YERIN/176-342
C4SX55_YERIN/190-353
C4SYS0_YERIN/616-781
C4T122_YERIN/273-442
C4T4P9_YERIN/255-421
C4T4Q2_YERIN/250-439
C4T5F0_YERIN/259-415
C4TSY0_YERKR/254-423
C4TSY4_YERKR/248-445
C4TVX8_YERKR/181-332
C4TVY1_YERKR/176-346
C4TVY2_YERKR/171-337
C4TX24_YERKR/182-349
C4TZW4_YERKR/231-401
C4U341_YERKR/273-442
C4U555_YERAL/273-442
C4U8A9_YERAL/258-423
C4UDM1_YERAL/239-401
C4UE46_YERAL/190-353
C4UE47_YERAL/176-341
C4UH74_YERRU/281-454
C4UIY5_YERRU/231-401
C4URA2_YERRO/424-596
C4URA2_YERRO/858-1024
C4URA4_YERRO/193-356
C4URA5_YERRO/182-347
C4UTP1_YERRO/231-401
C4UUD7_YERRO/171-336
C4UUD8_YERRO/163-333
C4UUE1_YERRO/173-322
C4UUP8_YERRO/272-441
C4UZE1_YERRO/189-353
C4UZE2_YERRO/223-381
C4V3E8_9FIRM/170-334
C4V5S1_9FIRM/285-453
C4VN19_9LACO/181-341
C4VNZ5_9LACO/150-317
C4VNZ6_9LACO/189-358
C4VP13_9LACO/170-344
C4VP17_9LACO/188-357
C4VTM4_9LACO/150-318
C4VTM5_9LACO/189-357
C4VUB0_9LACO/174-340
C4W7M0_STAWA/317-472
C4W848_STAWA/311-483
C4W875_STAWA/315-485
C4WA95_STAWA/182-347
C4WB27_STAWA/760-902
C4WB85_STAWA/661-820
C4WCJ1_STAWA/57-241
C4WDW6_STAWA/194-363
C4WFC1_9RHIZ/154-325
C4WFS2_9RHIZ/195-308
C4WHE4_9RHIZ/200-366
C4WI58_9RHIZ/232-390
C4WI59_9RHIZ/188-356
C4WK05_9RHIZ/182-346
C4WN02_9RHIZ/226-386
C4WN03_9RHIZ/194-357
C4WN12_9RHIZ/181-344
C4WNN5_9RHIZ/245-419
C4WNN7_9RHIZ/220-393
C4WNP4_9RHIZ/202-381
C4WNP6_9RHIZ/670-840
C4WX87_ACYPI/198-371
C4X1T4_KLEPN/283-454
C4X2B4_KLEPN/192-339
C4X2B5_KLEPN/186-346
C4X2B7_KLEPN/245-400
C4X2L8_KLEPN/211-386
C4XAW8_KLEPN/182-353
C4XAY0_KLEPN/217-387
C4XAY5_KLEPN/180-338
C4XEB1_MYCFE/213-381
C4XGK9_DESMR/518-686
C4XGL9_DESMR/182-261
C4XGL9_DESMR/500-658
C4XGL9_DESMR/903-1074
C4XH46_DESMR/178-336
C4XH61_DESMR/184-347
C4XH62_DESMR/198-349
C4XI24_DESMR/186-351
C4XL45_DESMR/182-346
C4XL46_DESMR/218-388
C4XMP6_DESMR/210-385
C4XMP9_DESMR/428-622
C4XMV8_DESMR/299-397
C4XMZ4_DESMR/187-276
C4XP16_DESMR/184-288
C4XP22_DESMR/440-615
C4XQN4_DESMR/222-390
C4XR12_DESMR/213-374
C4XR13_DESMR/190-366
C4XRG7_DESMR/669-834
C4XS31_DESMR/201-358
C4XST6_DESMR/296-457
C4XTN3_DESMR/212-385
C4XU85_DESMR/187-356
C4XU87_DESMR/537-704
C4XU90_DESMR/198-358
C4XU91_DESMR/176-343
C4Y1F6_CLAL4/341-507
C4Y6C6_CLAL4/225-389
C4YAE8_CLAL4/202-400
C4YLM2_CANAW/185-357
C4YSB3_CANAW/207-409
C4YSS1_CANAW/339-513
C4YUA6_9RICK/192-363
C4YVK6_9RICK/228-393
C4YZ68_9RICK/148-316
C4YZV1_9RICK/232-404
C4Z1F2_EUBE2/194-369
C4Z1F3_EUBE2/204-405
C4Z1X3_EUBE2/185-353
C4Z2N2_EUBE2/268-434
C4Z2P4_EUBE2/170-340
C4ZBH0_EUBR3/287-455
C4ZCG3_EUBR3/284-457
C4ZG32_EUBR3/307-461
C4ZG43_EUBR3/309-481
C4ZGT4_EUBR3/188-322
C4ZGW7_EUBR3/177-349
C4ZGW8_EUBR3/174-303
C4ZHK7_EUBR3/624-778
C4ZHL3_EUBR3/179-344
C4ZJE8_THASP/143-315
C4ZKN6_THASP/205-369
C4ZP33_THASP/291-457
C4ZSC0_ECOBW/185-356
C4ZSD2_ECOBW/209-385
C4ZSD8_ECOBW/217-391
C4ZSE5_ECOBW/284-372
C4ZXM0_ECOBW/175-344
C4ZXM3_ECOBW/182-351
C4ZXM5_ECOBW/231-401
C5A2K2_THEGJ/188-356
C5A2L6_THEGJ/207-372
C5A2Y3_THEGJ/197-368
C5A3U9_THEGJ/227-352
C5A3Y0_THEGJ/191-352
C5A4D7_THEGJ/238-422
C5A591_THEGJ/302-472
C5A8U9_BURGB/165-326
C5AAN0_BURGB/165-314
C5ABN3_BURGB/198-346
C5ABN6_BURGB/176-341
C5ABN6_BURGB/905-1075
C5ABN9_BURGB/196-353
C5ABP0_BURGB/232-388
C5ABW7_BURGB/190-355
C5ABX6_BURGB/180-352
C5ABY2_BURGB/308-417
C5ACV5_BURGB/317-489
C5ADC1_BURGB/161-322
C5AFC8_BURGB/164-325
C5AFN7_BURGB/197-295
C5AFP3_BURGB/204-384
C5AG41_BURGB/301-473
C5AH89_BURGB/219-384
C5AH89_BURGB/610-780
C5AI25_BURGB/312-486
C5AJA4_BURGB/193-367
C5AJA5_BURGB/189-353
C5APC6_METEA/182-329
C5APH1_METEA/199-366
C5APH2_METEA/116-276
C5APH3_METEA/224-409
C5APJ0_METEA/186-361
C5APX7_METEA/220-376
C5APX8_METEA/221-378
C5ASV3_METEA/249-399
C5ATU2_METEA/190-351
C5ATX8_METEA/205-357
C5AUM1_METEA/193-363
C5AX73_METEA/171-329
C5AYK6_METEA/1099-1250
C5B029_METEA/201-382
C5B032_METEA/168-322
C5B104_METEA/176-329
C5B167_METEA/216-382
C5B1Q8_METEA/294-454
C5B1X4_METEA/189-358
C5B2F6_METEA/310-479
C5B396_METEA/240-339
C5B605_METEA/186-361
C5BB86_EDWI9/230-400
C5BB88_EDWI9/187-262
C5BB89_EDWI9/191-351
C5BB92_EDWI9/2-54
C5BB93_EDWI9/163-312
C5BCP9_EDWI9/176-341
C5BCQ0_EDWI9/168-303
C5BID1_TERTT/177-347
C5BID4_TERTT/213-383
C5BJ92_TERTT/211-366
C5BME9_TERTT/242-404
C5BNW1_TERTT/158-314
C5BNW2_TERTT/156-330
C5BQ93_TERTT/317-481
C5BSK9_TERTT/172-338
C5BSL0_TERTT/166-335
C5BSL1_TERTT/193-357
C5BVW7_BEUC1/199-384
C5BVZ9_BEUC1/172-336
C5BZV1_BEUC1/195-359
C5C070_BEUC1/182-339
C5C076_BEUC1/201-368
C5C150_BEUC1/1313-1476
C5C156_BEUC1/195-361
C5C5P7_BEUC1/178-342
C5C6W7_MICLC/179-320
C5C934_MICLC/198-357
C5C9F1_MICLC/160-326
C5C9F7_MICLC/198-356
C5C9G3_MICLC/186-355
C5C9G5_MICLC/239-401
C5C9Q1_MICLC/206-377
C5C9Q3_MICLC/190-365
C5CAE9_MICLC/539-710
C5CAF1_MICLC/400-575
C5CAF5_MICLC/307-475
C5CBS8_MICLC/191-375
C5CBT4_MICLC/968-1137
C5CD80_KOSOT/212-387
C5CDC0_KOSOT/173-335
C5CF57_KOSOT/211-378
C5CG23_KOSOT/145-310
C5CG25_KOSOT/191-359
C5CHI6_KOSOT/196-361
C5CHL7_KOSOT/247-434
C5CLG1_VARPS/162-322
C5CLL6_VARPS/210-380
C5CLL6_VARPS/614-788
C5CMB2_VARPS/161-340
C5CMB3_VARPS/539-716
C5CMB5_VARPS/503-694
C5CQL9_VARPS/174-332
C5CQW7_VARPS/176-326
C5CQX1_VARPS/219-387
C5CUC7_VARPS/306-416
C5CWE2_VARPS/121-281
C5D3B6_GEOSW/184-351
C5D559_GEOSW/178-359
C5D8D5_GEOSW/178-341
C5D8D9_GEOSW/191-366
C5D948_GEOSW/182-351
C5D951_GEOSW/199-363
C5D953_GEOSW/192-358
C5DF34_LACTC/180-338
C5DML6_LACTC/340-512
C5DU27_ZYGRC/205-413
C5DUZ0_ZYGRC/332-512
C5DYC0_ZYGRC/188-352
C5E2D6_LACTC/217-427
C5E7Z4_BIFLI/204-362
C5E897_BIFLI/192-363
C5EAT7_BIFLI/218-403
C5EH01_9FIRM/285-455
C5EJX2_9FIRM/221-378
C5EK06_9FIRM/210-374
C5EKB6_9FIRM/179-343
C5EKD7_9FIRM/232-394
C5EKD8_9FIRM/215-379
C5EKE3_9FIRM/191-357
C5EKE4_9FIRM/203-323
C5EN09_9FIRM/187-352
C5EN16_9FIRM/185-353
C5EN17_9FIRM/186-329
C5EXV5_9HELI/190-364
C5EXV6_9HELI/180-350
C5EYF9_9HELI/189-357
C5EZ58_9HELI/151-324
C5EZ61_9HELI/173-346
C5F0R8_9HELI/178-341
C5F118_9HELI/185-346
C5F120_9HELI/193-353
C5F2K3_9HELI/173-333
C5F4J9_LACPA/313-481
C5F4K0_LACPA/319-485
C5F7L8_LACPA/177-341
C5F8B1_LACPA/281-439
C5F8C8_LACPA/183-350
C5F8D2_LACPA/180-336
C5FB79_LACPA/150-316
C5FB80_LACPA/191-340
C5FCL5_ARTOC/348-550
C5FH39_ARTOC/242-394
C5FK78_ARTOC/237-405
C5FVS9_ARTOC/471-649
C5G1C1_ARTOC/193-357
C5G1F6_9LACO/150-317
C5G1F7_9LACO/189-358
C5G1U0_9LACO/181-341
C5G356_9LACO/188-356
C5G360_9LACO/170-344
C5GEP7_AJEDR/334-523
C5GIX5_AJEDR/255-444
C5GKN2_AJEDR/488-668
C5GLR9_AJEDR/183-352
C5HYR5_9ACTO/186-347
C5J656_MYCCR/194-361
C5JA75_HORVD/553-739
C5JBI4_9BACT/191-340
C5JFZ9_AJEDS/255-444
C5JIX0_AJEDS/334-523
C5JTE4_AJEDS/488-668
C5JYJ4_AJEDS/183-352
C5KJA2_9ALVE/592-767
C5L122_9ALVE/229-309
C5L124_9ALVE/433-596
C5LAT0_9ALVE/218-405
C5LEV8_9ALVE/198-380
C5M2S8_CANTT/185-355
C5M8M6_CANTT/203-404
C5M951_CANTT/343-529
C5N0K8_STAA3/312-460
C5N106_STAA3/201-364
C5N2Z7_STAA3/305-472
C5N2Z8_STAA3/309-475
C5N5M3_STAA3/186-353
C5N773_BURMA/309-417
C5N779_BURMA/189-359
C5N843_BURMA/164-325
C5N8C8_BURMA/195-359
C5N8D3_BURMA/313-481
C5N8D6_BURMA/209-382
C5N9W0_BURMA/231-395
C5N9W0_BURMA/627-795
C5NC45_BURMA/165-314
C5NC59_BURMA/211-376
C5ND59_BURMA/164-322
C5NDC7_BURMA/177-325
C5NDD0_BURMA/230-396
C5NEE9_BURMA/207-374
C5NEF3_BURMA/189-350
C5NEG8_BURMA/224-380
C5NJ29_BURMA/307-487
C5NWJ1_9BACL/176-340
C5NWJ3_9BACL/166-329
C5NWK8_9BACL/263-426
C5NXG4_9BACL/195-342
C5NY52_9BACL/278-450
C5P000_COCP7/203-370
C5P6D3_COCP7/257-452
C5P7T1_COCP7/475-653
C5P8X7_COCP7/337-538
C5PJM3_COCP7/1408-1567
C5PZ43_STAAU/309-475
C5PZ44_STAAU/1-55
C5PZ45_STAAU/305-405
C5PZZ2_STAAU/186-353
C5Q1B4_STAAU/201-364
C5Q1Q0_STAAU/312-461
C5Q6P2_STAEP/312-483
C5Q992_STAEP/172-339
C5QAB6_STAEP/316-487
C5QAJ3_STAEP/308-477
C5QAU9_STAEP/311-478
C5QBD4_STAEP/307-462
C5QBJ0_STAEP/46-186
C5QBZ2_STAEP/317-491
C5QC86_STAEP/197-363
C5QMK3_STAEP/188-356
C5QN37_STAEP/658-824
C5QNF3_STAEP/187-352
C5QNF8_STAEP/1-108
C5QNP3_STAEP/314-474
C5QPJ4_STAEP/325-496
C5QPS3_STAEP/307-475
C5QSK3_STAEP/172-338
C5QUT4_STAEP/312-483
C5QX72_STAEP/182-349
C5QYY9_STAEP/316-487
C5QZ35_STAEP/310-473
C5QZF5_STAEP/307-463
C5QZM8_STAEP/154-293
C5R024_STAEP/317-491
C5R0B3_STAEP/197-363
C5R7R1_WEIPA/150-315
C5R7R2_WEIPA/191-353
C5RB07_WEIPA/173-338
C5RB65_WEIPA/181-337
C5RB78_WEIPA/319-491
C5RB79_WEIPA/330-493
C5RBJ2_WEIPA/260-359
C5RCE5_WEIPA/628-786
C5RCE9_WEIPA/1163-1325
C5RYK2_9PAST/180-293
C5RYT0_9PAST/235-405
C5S0I0_9PAST/154-319
C5S1B2_9PAST/205-369
C5S239_9PAST/278-451
C5S2S5_9PAST/204-368
C5T0P7_ACIDE/188-355
C5T0U8_ACIDE/194-358
C5T0V2_ACIDE/197-364
C5T0V3_ACIDE/206-373
C5T2L1_ACIDE/111-279
C5T2T7_ACIDE/177-313
C5T766_ACIDE/179-338
C5TDE8_ZYMMO/229-393
C5TEF7_ZYMMO/223-390
C5TG30_ZYMMO/221-357
C5TGU4_ZYMMO/245-411
C5TGZ4_ZYMMO/173-336
C5TI65_ZYMMO/193-356
C5TJ58_NEIFL/198-368
C5TJU7_NEIFL/179-328
C5TK81_NEIFL/220-398
C5TLF3_NEIFL/165-336
C5URP0_CLOBO/196-362
C5URW8_CLOBO/184-354
C5URX2_CLOBO/183-350
C5UXG6_CLOBO/225-396
C5UZJ0_CLOBO/285-457
C5VNN2_CLOBO/182-347
C5VNP9_CLOBO/184-348
C5VR28_CLOBO/280-454
C5VTH0_CLOBO/179-353
C5VTH7_CLOBO/168-336
C5VWL2_STRSE/285-442
C5VXB1_STRSE/182-347
C5VXF4_STRSE/196-365
C5VXU9_STRSE/193-347
C5VXV0_STRSE/147-310
C5W045_STRSE/205-371
C5W046_STRSE/187-361
C5W6D6_ECOBB/182-356
C5W6F0_ECOBB/209-385
C5W6F6_ECOBB/217-391
C5W6G2_ECOBB/284-371
C5WA07_ECOBB/283-448
C5WAK9_ECOBB/182-351
C5WAL1_ECOBB/231-401
C5WF84_STRDG/147-308
C5WF85_STRDG/193-360
C5WFQ8_STRDG/281-423
C5WQ30_SORBI/229-337
C5WQ54_SORBI/221-381
C5WXJ1_SORBI/561-747
C5X0J6_SORBI/310-476
C5X0Q9_SORBI/556-744
C5X3H6_SORBI/192-348
C5X6I7_SORBI/277-440
C5X887_SORBI/349-470
C5XF92_SORBI/302-466
C5XG93_SORBI/484-667
C5XQ46_SORBI/215-375
C5XU20_SORBI/535-679
C5XWS1_SORBI/550-737
C5XWX9_SORBI/450-635
C5XYT7_SORBI/509-674
C5Y548_SORBI/472-619
C5Y868_SORBI/499-682
C5YEY8_SORBI/211-391
C5YG68_SORBI/969-1123
C5YIC2_SORBI/1454-1634
C5YQS9_SORBI/257-434
C5YUG2_SORBI/701-875
C5YVK9_SORBI/480-665
C5Z6P2_SORBI/495-681
C5Z7D7_SORBI/569-734
C5ZAP7_BURPS/309-417
C5ZAQ4_BURPS/189-359
C5ZBG5_BURPS/209-363
C5ZBJ6_BURPS/209-382
C5ZBK0_BURPS/309-475
C5ZBK6_BURPS/91-256
C5ZBW6_BURPS/177-319
C5ZBW9_BURPS/229-396
C5ZC33_BURPS/165-314
C5ZFB1_BURPS/165-354
C5ZI16_BURPS/164-325
C5ZJU3_BURPS/207-374
C5ZJU7_BURPS/189-350
C5ZJW3_BURPS/237-393
C5ZKK3_BURPS/164-322
C5ZP95_BURPS/195-293
C5ZPA4_BURPS/263-443
C5ZSE9_BURPS/170-353
C5ZSF0_BURPS/193-366
C5ZTC6_BURPS/231-395
C5ZTC6_BURPS/627-795
C5ZVL8_9HELI/157-336
C5ZXV6_9HELI/180-350
C5ZXV7_9HELI/190-363
C5ZYA2_9HELI/168-335
C5ZYJ1_9HELI/170-334
C5ZZB3_9HELI/182-342
C5ZZB5_9HELI/185-341
C6A087_THESM/195-365
C6A0C7_THESM/214-384
C6A0C9_THESM/1-152
C6A1D2_THESM/221-397
C6A2S1_THESM/187-353
C6A4B5_THESM/165-319
C6A5D6_THESM/241-427
C6A789_BIFLB/204-370
C6A7U3_BIFLB/193-367
C6A802_BIFLB/204-389
C6A8K9_BIFLB/193-361
C6ACG2_BARGA/155-324
C6AHU7_BIFAS/204-370
C6AIF1_BIFAS/193-367
C6AIL0_BIFAS/204-389
C6AJ67_BIFAS/193-361
C6AL83_AGGAN/233-404
C6AMT3_AGGAN/282-450
C6ASI9_RHILS/154-325
C6AT96_RHILS/195-339
C6ATX0_RHILS/181-352
C6AUA1_RHILS/191-357
C6AV50_RHILS/223-380
C6AV51_RHILS/250-406
C6AWJ8_RHILS/277-456
C6AZ50_RHILS/192-358
C6AZ52_RHILS/176-369
C6B2D8_RHILS/204-371
C6B2E5_RHILS/179-343
C6B6R8_RHILS/179-335
C6B7Q4_RHILS/171-335
C6B7S8_RHILS/216-389
C6B898_RHILS/165-323
C6B908_RHILS/243-335
C6B935_RHILS/209-350
C6B937_RHILS/170-333
C6B938_RHILS/173-346
C6B9W6_RHILS/175-341
C6B9W7_RHILS/184-349
C6BDH2_RALP1/313-415
C6BJS0_RALP1/207-301
C6BK42_RALP1/177-328
C6BKN6_RALP1/309-483
C6BLV4_RALP1/208-388
C6BLW1_RALP1/206-301
C6BM32_RALP1/200-356
C6BM35_RALP1/189-353
C6BMJ4_RALP1/283-454
C6BS34_DESAD/488-651
C6BSR0_DESAD/201-371
C6BTH9_DESAD/186-349
C6BTJ1_DESAD/196-357
C6BTP6_DESAD/175-346
C6BTP7_DESAD/222-395
C6BU47_DESAD/204-358
C6BU48_DESAD/216-339
C6BVD1_DESAD/175-343
C6BWZ2_DESAD/210-338
C6BXI1_DESAD/166-335
C6BYR6_DESAD/176-346
C6BZ08_DESAD/622-783
C6BZA1_DESAD/304-473
C6BZK7_DESAD/289-458
C6C1R4_DESAD/172-333
C6C1X3_DESAD/194-350
C6C6R4_DICDC/235-403
C6C6R5_DICDC/179-347
C6C6R8_DICDC/188-351
C6C7H9_DICDC/285-454
C6CAG0_DICDC/203-372
C6CAG1_DICDC/173-346
C6CDG5_DICDC/184-346
C6CDG6_DICDC/197-357
C6CDG9_DICDC/225-385
C6CDG9_DICDC/660-824
C6CGQ0_DICZE/285-454
C6CIP4_DICZE/190-354
C6CKJ6_DICZE/190-353
C6CKJ8_DICZE/218-378
C6CNF5_DICZE/188-353
C6CP10_DICZE/179-347
C6CP11_DICZE/234-403
C6CPN0_DICZE/161-327
C6CPN2_DICZE/215-353
C6CS84_PAESJ/190-345
C6CS87_PAESJ/201-372
C6CS89_PAESJ/190-359
C6CSD3_PAESJ/224-399
C6CSD5_PAESJ/162-326
C6CT43_PAESJ/182-358
C6CTT0_PAESJ/283-448
C6CUF9_PAESJ/186-349
C6CVK9_PAESJ/285-456
C6CW40_PAESJ/188-352
C6CW42_PAESJ/194-367
C6CW43_PAESJ/183-357
C6CW44_PAESJ/187-348
C6CWA1_PAESJ/190-359
C6CWN9_PAESJ/185-362
C6D1F3_PAESJ/173-327
C6D327_PAESJ/162-356
C6D336_PAESJ/179-358
C6D337_PAESJ/435-612
C6D3A9_PAESJ/138-295
C6D584_PAESJ/176-345
C6D586_PAESJ/198-349
C6D5J9_PAESJ/194-359
C6D5T9_PAESJ/183-351
C6D6L9_PAESJ/208-376
C6D6U9_PAESJ/288-360
C6D6W7_PAESJ/194-344
C6D6Z0_PAESJ/214-376
C6D6Z3_PAESJ/218-382
C6DCK7_PECCP/181-335
C6DCK8_PECCP/222-395
C6DIB5_PECCP/231-401
C6DM83_MYCTK/181-347
C6DPM1_MYCTK/184-360
C6DRN0_MYCTK/193-354
C6DTS8_MYCTK/193-349
C6DUG0_MYCTK/190-364
C6DVM9_MYCTK/199-368
C6DYC1_GEOSM/150-314
C6DZS2_GEOSM/291-446
C6DZV9_GEOSM/190-358
C6DZW6_GEOSM/201-371
C6E031_GEOSM/252-351
C6E0K9_GEOSM/164-324
C6E0L1_GEOSM/159-329
C6E0L3_GEOSM/219-382
C6E5A9_GEOSM/169-332
C6E5B0_GEOSM/178-342
C6E5G1_GEOSM/291-456
C6E5K1_GEOSM/201-373
C6E5K4_GEOSM/229-366
C6E5L2_GEOSM/200-367
C6E5U6_GEOSM/493-591
C6E7H5_GEOSM/168-358
C6E7H8_GEOSM/1553-1715
C6EAQ0_ECOBD/284-371
C6EAQ7_ECOBD/217-391
C6EAR3_ECOBD/209-385
C6EB51_ECOBD/182-356
C6EDF8_ECOBD/231-401
C6EDG0_ECOBD/182-351
C6EFE5_ECOBD/283-448
C6GMK8_STRSX/193-347
C6GMK9_STRSX/147-310
C6GN25_STRSX/182-347
C6GN81_STRSX/196-365
C6GPG5_STRSX/285-442
C6GQA9_STRSX/205-371
C6GQB0_STRSX/187-361
C6GUH9_STRS4/187-361
C6GUI0_STRS4/205-371
C6GWY7_STRS4/147-310
C6GWY8_STRS4/193-347
C6GXF1_STRS4/196-365
C6GXG1_STRS4/182-347
C6GYL5_STRS4/285-442
C6H0M2_HORVD/556-743
C6H334_AJECH/1447-1619
C6H5I7_AJECH/334-522
C6HF75_AJECH/250-441
C6HGH0_AJECH/519-662
C6HN71_AJECH/191-360
C6HTM8_9BACT/166-296
C6HTP5_9BACT/188-327
C6HU06_9BACT/301-479
C6HW19_9BACT/328-498
C6HYN2_9BACT/196-363
C6HYN3_9BACT/183-351
C6HYN8_9BACT/187-349
C6HZX1_9BACT/161-317
C6I0G2_9BACT/172-332
C6I361_9BACE/184-340
C6I3T8_9BACE/163-327
C6I4X8_9BACE/224-382
C6I4Y0_9BACE/180-352
C6I4Y5_9BACE/198-372
C6I583_9BACE/230-397
C6I5Q7_9BACE/209-383
C6I5R1_9BACE/179-343
C6I5R2_9BACE/171-338
C6I626_9BACE/159-322
C6I629_9BACE/215-382
C6I7F3_9BACE/189-357
C6I7L4_9BACE/208-372
C6I971_9BACE/173-333
C6IA49_9BACE/238-341
C6IAU4_9BACE/228-396
C6IAU8_9BACE/213-375
C6IAV0_9BACE/206-371
C6IB53_9BACE/210-352
C6IBZ5_9BACE/169-320
C6IBZ9_9BACE/209-380
C6ID70_9BACE/226-399
C6IEN7_9BACE/192-358
C6IFF2_9BACE/203-359
C6IGY3_9BACE/231-396
C6IIH9_9BACE/232-392
C6III0_9BACE/204-366
C6IIW0_9BACE/226-397
C6IIW9_9BACE/207-376
C6IIX0_9BACE/188-374
C6IIX1_9BACE/201-365
C6IJ44_9BACE/192-355
C6IJ45_9BACE/195-354
C6IJ46_9BACE/181-348
C6IKE3_9BACE/230-397
C6IKG3_9BACE/207-385
C6IKG5_9BACE/153-310
C6IMR0_9BACE/183-350
C6IMR2_9BACE/170-337
C6IMR8_9BACE/187-355
C6IRA9_9BACE/212-359
C6IRR7_9BACE/134-282
C6IU67_9BACE/198-364
C6IVB8_9BACL/218-386
C6IWG3_9BACL/169-335
C6IY87_9BACL/157-272
C6IYV8_9BACL/201-359
C6J1V8_9BACL/213-387
C6J1W9_9BACL/156-332
C6J2R7_9BACL/667-822
C6J4W6_9BACL/282-453
C6J788_9BACL/186-352
C6J7X4_9FIRM/210-372
C6J7X9_9FIRM/180-344
C6J8Z0_9FIRM/284-454
C6JAQ2_9FIRM/196-352
C6JAQ5_9FIRM/163-329
C6JEX8_9FIRM/386-553
C6JFT6_9FIRM/256-429
C6JNQ5_FUSVA/205-375
C6JNR4_FUSVA/201-369
C6JNS5_FUSVA/223-396
C6JNS9_FUSVA/125-293
C6JNU0_FUSVA/264-441
C6JP68_FUSVA/180-343
C6JP70_FUSVA/177-348
C6JQB8_FUSVA/201-369
C6JQH3_FUSVA/202-379
C6JQI9_FUSVA/204-378
C6JR99_FUSVA/157-291
C6KI35_SOLLC/798-969
C6KI36_SOLLC/1018-1199
C6LCR6_9FIRM/106-269
C6LCR8_9FIRM/163-329
C6LDI5_9FIRM/221-381
C6LDI6_9FIRM/193-358
C6LFR9_9FIRM/1390-1545
C6LGC0_9FIRM/172-334
C6LGC3_9FIRM/176-333
C6LJE2_9FIRM/285-453
C6LKZ8_9FIRM/184-350
C6LKZ9_9FIRM/227-389
C6LL01_9FIRM/223-381
C6LL02_9FIRM/203-372
C6LLQ7_9FIRM/615-779
C6LNJ2_GIAIB/192-341
C6M2Q8_NEISI/1048-1205
C6M558_NEISI/198-365
C6M654_NEISI/220-398
C6M734_NEISI/167-337
C6M736_NEISI/202-365
C6MXP4_9GAMM/197-357
C6MYU8_9GAMM/185-355
C6MYZ6_9GAMM/187-345
C6MZ14_9GAMM/196-353
C6N3M5_9GAMM/200-372
C6NSS4_9GAMM/151-317
C6NTI0_9GAMM/299-472
C6NU20_9GAMM/195-359
C6NU24_9GAMM/238-335
C6NU25_9GAMM/262-428
C6NUH1_9GAMM/294-451
C6NW12_9GAMM/195-362
C6NW17_9GAMM/322-494
C6NW28_9GAMM/40-210
C6NW28_9GAMM/440-615
C6NW28_9GAMM/875-1048
C6NW98_9GAMM/171-316
C6NX97_9GAMM/547-729
C6NX98_9GAMM/245-426
C6PNF1_9CLOT/195-365
C6PQG6_9CLOT/185-346
C6PR63_9CLOT/282-455
C6PUS2_9CLOT/199-370
C6PW75_9CLOT/162-333
C6PW79_9CLOT/211-384
C6PW80_9CLOT/174-342
C6PXY2_9CLOT/182-340
C6PXY4_9CLOT/186-347
C6Q1H4_9CLOT/182-349
C6Q1I1_9CLOT/183-351
C6Q1U6_9CLOT/207-352
C6R2N1_9MICC/360-533
C6R3N1_9MICC/228-394
C6R4Y4_9MICC/203-370
C6R544_9MICC/196-361
C6R551_9MICC/222-372
C6R553_9MICC/155-319
C6R556_9MICC/193-357
C6R568_9MICC/128-199
C6R5S2_9MICC/189-351
C6R7J2_9CORY/181-340
C6R7T1_9CORY/209-385
C6R8D9_9CORY/233-408
C6R919_9CORY/195-354
C6R9P0_9CORY/264-433
C6R9P1_9CORY/326-503
C6R9P2_9CORY/234-406
C6RA77_9CORY/176-337
C6RAZ1_9CORY/178-348
C6RGN7_9PROT/189-348
C6RGX8_9PROT/604-785
C6RGX8_9PROT/994-1172
C6RIK9_9PROT/192-351
C6RIL1_9PROT/185-356
C6RIL3_9PROT/166-331
C6RIN6_9PROT/168-329
C6RIN8_9PROT/166-320
C6RQP0_ACIRA/243-406
C6RRK9_ACIRA/197-359
C6RRL1_ACIRA/184-323
C6RSX4_ACIRA/149-299
C6RT00_ACIRA/231-397
C6RT64_ACIRA/182-344
C6RUC9_VIBCH/232-402
C6RUE1_VIBCH/275-440
C6RUE9_VIBCH/177-344
C6RW88_VIBCH/191-360
C6RW93_VIBCH/175-334
C6RWN1_VIBCH/289-463
C6S4B6_NEIML/241-396
C6S6A4_NEIML/1-156
C6S8E5_NEIML/165-335
C6S981_NEIML/189-354
C6SA06_NEIME/278-450
C6SBD9_NEIME/104-275
C6SBL3_NEIME/189-252
C6SBL4_NEIME/1-59
C6SCB9_NEIME/2-95
C6SCK4_NEIME/183-352
C6SG19_NEIME/167-335
C6SGH7_NEIME/749-899
C6SGI9_NEIME/131-299
C6SL94_NEIME/159-324
C6SLG8_NEIME/1-157
C6SLX4_NEIME/2-95
C6SME9_NEIME/209-377
C6SNI4_NEIME/183-352
C6SPA7_STRMN/147-328
C6SPA8_STRMN/193-359
C6SPF3_STRMN/282-443
C6T6E6_SOYBN/2-144
C6TI07_SOYBN/200-380
C6TNZ9_SOYBN/252-435
C6TS23_BURPS/164-325
C6TTB2_BURPS/207-374
C6TTB6_BURPS/189-350
C6TTD2_BURPS/237-393
C6TUK6_BURPS/164-322
C6TW66_BURPS/309-417
C6TW72_BURPS/189-359
C6TWH9_BURPS/177-319
C6TWI2_BURPS/229-396
C6TWY4_BURPS/206-360
C6TX31_BURPS/165-314
C6TXF1_BURPS/209-382
C6TXF5_BURPS/313-479
C6TXG0_BURPS/172-336
C6U0R8_BURPS/165-330
C6U4C9_BURPS/262-442
C6U4D8_BURPS/195-293
C6U7U5_BURPS/231-395
C6U7U5_BURPS/627-795
C6U8S4_BURPS/193-366
C6U8S5_BURPS/170-353
C6UGG0_ECOBR/283-448
C6UHE7_ECOBR/182-351
C6UHE9_ECOBR/231-401
C6UK53_ECOBR/182-356
C6UKJ7_ECOBR/209-385
C6UKK3_ECOBR/217-391
C6UKL0_ECOBR/284-371
C6UWA4_ECO5T/283-448
C6UXQ2_ECO5T/179-357
C6UXQ7_ECO5T/182-351
C6UXQ9_ECO5T/231-401
C6V0J4_ECO5T/209-376
C6V0K3_ECO5T/209-385
C6V0K9_ECO5T/217-391
C6V0L6_ECO5T/284-370
C6V3M5_ECO5T/175-340
C6VID5_LACPJ/314-486
C6VIJ0_LACPJ/281-440
C6VIZ8_LACPJ/196-362
C6VJT1_LACPJ/314-484
C6VJT2_LACPJ/315-482
C6VNZ0_LACPJ/223-386
C6VNZ8_LACPJ/176-336
C6VP50_LACPJ/189-357
C6VP51_LACPJ/151-314
C6VP71_LACPJ/312-478
C6VP78_LACPJ/314-481
C6VP79_LACPJ/313-426
C6VP80_LACPJ/1-59
C6VR31_LACPJ/158-317
C6VR32_LACPJ/179-340
C6VRY1_DYAFD/156-324
C6VS99_DYAFD/192-361
C6VSC4_DYAFD/159-318
C6VSC5_DYAFD/178-357
C6VTZ1_DYAFD/183-355
C6VUL6_DYAFD/183-355
C6VUL7_DYAFD/118-285
C6VUL9_DYAFD/178-346
C6VWN2_DYAFD/206-298
C6VWN3_DYAFD/207-385
C6VX51_DYAFD/190-360
C6VX52_DYAFD/192-361
C6VXX0_DYAFD/174-343
C6VZ16_DYAFD/193-358
C6VZ32_DYAFD/219-388
C6W1G7_DYAFD/183-350
C6W3L5_DYAFD/202-374
C6W3U3_DYAFD/186-355
C6W3U5_DYAFD/182-345
C6W5F0_DYAFD/186-351
C6W5P8_DYAFD/227-390
C6W8D4_ACTMD/600-765
C6W9H1_ACTMD/180-356
C6WDN6_ACTMD/532-722
C6WDV2_ACTMD/351-518
C6WE96_ACTMD/190-345
C6WGA1_ACTMD/209-376
C6WGX1_ACTMD/183-342
C6WJ66_ACTMD/181-348
C6WJ67_ACTMD/172-323
C6WJ71_ACTMD/193-340
C6WK43_ACTMD/192-362
C6WKZ9_ACTMD/194-369
C6WMW1_ACTMD/202-341
C6WQ80_ACTMD/188-353
C6WQ95_ACTMD/169-335
C6WQU3_ACTMD/185-350
C6WQU4_ACTMD/632-780
C6WWF9_METML/286-458
C6WXF0_METML/190-360
C6WXJ0_METML/184-352
C6WXP2_METML/201-361
C6WXP3_METML/176-338
C6WY63_METML/246-399
C6X001_FLAB3/185-351
C6X0B5_FLAB3/175-341
C6X0C0_FLAB3/231-337
C6X0C3_FLAB3/195-362
C6X0C7_FLAB3/185-353
C6X0E8_FLAB3/200-366
C6X0F0_FLAB3/177-337
C6X0F1_FLAB3/181-346
C6X0F6_FLAB3/182-339
C6X0F8_FLAB3/187-368
C6X0U1_FLAB3/178-340
C6X1R9_FLAB3/182-337
C6X2C2_FLAB3/172-337
C6X2V0_FLAB3/194-358
C6X2V7_FLAB3/220-388
C6X2V8_FLAB3/198-364
C6X3E1_FLAB3/179-343
C6X3Q5_FLAB3/275-447
C6X4F4_FLAB3/184-344
C6X6S5_METSD/211-375
C6X6W3_METSD/191-360
C6X6Z2_METSD/175-330
C6X702_METSD/184-351
C6X710_METSD/153-311
C6X711_METSD/184-355
C6X9H7_METSD/200-364
C6XBA1_METSD/297-414
C6XBN0_METSD/242-427
C6XBZ8_METSD/210-386
C6XDQ7_METSD/295-473
C6XEW2_LIBAP/152-327
C6XK26_HIRBI/210-367
C6XK29_HIRBI/229-392
C6XKG7_HIRBI/205-379
C6XKJ4_HIRBI/282-458
C6XLZ5_HIRBI/166-344
C6XQ04_HIRBI/171-303
C6XRQ5_HIRBI/175-347
C6XS14_HIRBI/181-347
C6XTN3_PEDHD/180-359
C6XTW3_PEDHD/147-296
C6XVK9_PEDHD/183-343
C6XVL8_PEDHD/157-306
C6XVM1_PEDHD/175-341
C6XVM3_PEDHD/202-353
C6XVP2_PEDHD/219-388
C6XVP6_PEDHD/216-392
C6XWE9_PEDHD/231-398
C6XWT2_PEDHD/201-364
C6XYA7_PEDHD/185-357
C6Y025_PEDHD/184-351
C6Y285_PEDHD/166-330
C6Y286_PEDHD/184-349
C6Y358_PEDHD/274-448
C6YCT3_VIBCH/289-463
C6YF44_VIBCH/191-360
C6YF49_VIBCH/182-341
C6YLB1_VIBCH/245-415
C6YLD9_VIBCH/184-349
C6YNF9_FRATT/290-462
C6YPD7_FRATT/216-382
C6YPE4_FRATT/148-310
C6YQD3_FRATT/35-211
C6YR85_FRATT/241-412
C6YRG9_FRATT/180-348
C6YRH3_FRATT/180-347
C6YU31_9GAMM/516-698
C6YUL2_9GAMM/241-412
C6YUT6_9GAMM/233-406
C6YUU1_9GAMM/169-329
C6YUU2_9GAMM/204-364
C6YV86_9GAMM/152-327
C6YVD0_9GAMM/188-350
C6YWZ9_9GAMM/290-463
C6Z017_9BACE/210-373
C6Z0C1_9BACE/227-397
C6Z0C2_9BACE/181-339
C6Z1G4_9BACE/186-350
C6Z1G7_9BACE/193-356
C6Z1G8_9BACE/181-296
C6Z1G9_9BACE/196-358
C6Z1H0_9BACE/193-358
C6Z1H4_9BACE/205-366
C6Z1M0_9BACE/223-385
C6Z1M7_9BACE/198-370
C6Z206_9BACE/186-352
C6Z208_9BACE/195-358
C6Z217_9BACE/224-370
C6Z221_9BACE/182-347
C6Z265_9BACE/180-346
C6Z268_9BACE/198-368
C6Z476_9BACE/182-347
C6Z480_9BACE/220-378
C6Z481_9BACE/122-269
C6Z483_9BACE/102-270
C6Z6B6_9BACE/192-356
C6Z7L2_9BACE/233-395
C6Z979_9BACE/166-317
C6ZBV0_9BACE/187-337
C6ZEY0_9ACTO/230-352
C6ZEY1_9ACTO/233-416
C6ZGE5_ORYSI/387-550
C7BA53_ORYSJ/387-550
C7BA54_ORYSJ/387-550
C7BI98_PHOAA/174-338
C7BRH9_PHOAA/208-377
C7BRV1_PHOAA/162-307
C7BSC4_PHOAA/182-355
C7BSC8_PHOAA/182-349
C7BT11_PHOAA/191-353
C7BT12_PHOAA/187-354
C7BT13_PHOAA/246-401
C7BT18_PHOAA/195-367
C7BT19_PHOAA/178-347
C7BT21_PHOAA/178-346
C7BXE7_HELPB/188-354
C7C6Q3_METED/241-339
C7C7I1_METED/193-363
C7C7M8_METED/248-391
C7C8C2_METED/176-329
C7C8T5_METED/189-351
C7C8X1_METED/205-357
C7CED8_METED/201-382
C7CEE1_METED/168-322
C7CHZ0_METED/191-358
C7CIJ1_METED/169-327
C7CIT3_METED/217-382
C7CIW9_METED/310-479
C7CJX0_METED/1099-1250
C7CKB0_METED/221-376
C7CKB1_METED/221-378
C7CM01_METED/199-366
C7CM02_METED/167-329
C7CM03_METED/224-409
C7CM07_METED/182-328
C7CM65_METED/207-383
C7CU82_ENTFA/148-315
C7CU83_ENTFA/202-363
C7D0G8_ENTFA/148-315
C7D0G9_ENTFA/202-367
C7DB77_9RHOB/186-340
C7DB83_9RHOB/182-340
C7DCV1_9RHOB/182-354
C7DGY8_9EURY/40-211
C7DHP6_9EURY/191-358
C7DHQ7_9EURY/195-376
C7DI22_9EURY/185-355
C7DI84_9EURY/190-357
C7DIP6_9EURY/199-368
C7ED97_9LILI/424-610
C7F7H9_SOLTU/1018-1198
C7G7V2_9FIRM/233-390
C7G7V5_9FIRM/1-144
C7G9E9_9FIRM/497-664
C7G9I7_9FIRM/190-365
C7G9I8_9FIRM/183-347
C7G9I9_9FIRM/219-378
C7GCE0_9FIRM/283-448
C7GH72_9FIRM/278-442
C7GLV2_YEAS2/292-481
C7GUK8_YEAS2/252-429
C7GW45_YEAS2/203-412
C7H362_9FIRM/276-432
C7H3W6_9FIRM/184-349
C7H5F1_9FIRM/184-351
C7H988_9FIRM/337-508
C7HB81_CLOTM/178-346
C7HBA3_CLOTM/172-342
C7HBL9_CLOTM/181-350
C7HC62_CLOTM/180-357
C7HCP9_CLOTM/221-357
C7HCW4_CLOTM/178-358
C7HEK2_CLOTM/195-365
C7HER1_CLOTM/181-350
C7HFB2_CLOTM/290-462
C7HFK1_CLOTM/194-358
C7HGE1_CLOTM/163-332
C7HGE2_CLOTM/154-334
C7HGE5_CLOTM/187-354
C7HGL7_CLOTM/289-451
C7HGU2_CLOTM/159-327
C7HTU7_9FIRM/282-456
C7HW29_9FIRM/167-336
C7HW31_9FIRM/182-344
C7HW32_9FIRM/179-350
C7HWL2_9FIRM/188-352
C7HWL3_9FIRM/147-312
C7IQH8_THEET/194-361
C7IU48_THEET/1-93
C7IU49_THEET/154-226
C7IU50_THEET/186-360
C7IU53_THEET/180-347
C7IU55_THEET/190-351
C7IUV8_THEET/179-360
C7JBW9_ACEP3/172-329
C7JC63_ACEP3/272-443
C7JD46_ACEP3/185-350
C7JD47_ACEP3/189-383
C7JD83_ACEP3/190-362
C7JE20_ACEP3/293-465
C7JFJ9_ACEP3/180-349
C7JFX8_ACEP3/202-383
C7JFY0_ACEP3/837-993
C7JGB2_ACEP3/171-338
C7JGW0_ACEP3/166-335
C7JH08_ACEP3/748-916
C7JIM2_ACEP3/180-353
C7JLU4_ACEPA/180-349
C7JP89_ACEPA/172-329
C7JPB7_ACEPA/272-443
C7JPT4_ACEPA/185-350
C7JPT5_ACEPA/189-383
C7JPX1_ACEPA/190-362
C7JQ80_ACEPA/293-465
C7JR72_ACEPA/202-383
C7JR74_ACEPA/867-1023
C7JRK4_ACEPA/171-338
C7JRL7_ACEPA/166-335
C7JRR5_ACEPA/748-916
C7JS77_ACEPA/180-353
C7JT95_ACEPA/171-338
C7JTA8_ACEPA/166-335
C7JTF6_ACEPA/748-916
C7JW12_ACEPA/180-349
C7JYF5_ACEPA/172-329
C7JYI3_ACEPA/272-443
C7JYZ9_ACEPA/185-350
C7JZ00_ACEPA/189-383
C7JZ36_ACEPA/190-362
C7JZE5_ACEPA/293-465
C7K0D7_ACEPA/202-383
C7K0D9_ACEPA/837-993
C7K117_ACEPA/180-353
C7K1V4_ACEPA/190-362
C7K263_ACEPA/293-465
C7K355_ACEPA/202-383
C7K357_ACEPA/867-1023
C7K3I7_ACEPA/171-338
C7K3K0_ACEPA/166-335
C7K3P8_ACEPA/748-916
C7K6A4_ACEPA/180-349
C7K8P9_ACEPA/172-329
C7K8S7_ACEPA/272-443
C7K994_ACEPA/185-350
C7K995_ACEPA/189-383
C7K9R5_ACEPA/180-353
C7KAY6_ACEPA/185-350
C7KAY7_ACEPA/189-383
C7KB23_ACEPA/190-362
C7KBD2_ACEPA/293-465
C7KCC4_ACEPA/202-383
C7KCC6_ACEPA/867-1023
C7KCQ6_ACEPA/171-338
C7KCR9_ACEPA/166-335
C7KCW7_ACEPA/748-916
C7KFH3_ACEPA/180-349
C7KHW8_ACEPA/172-329
C7KHZ6_ACEPA/272-443
C7KIG3_ACEPA/180-353
C7KJQ7_ACEPA/172-329
C7KJT5_ACEPA/272-443
C7KKA2_ACEPA/185-350
C7KKA3_ACEPA/189-383
C7KKD9_ACEPA/190-362
C7KKP8_ACEPA/293-465
C7KLP0_ACEPA/202-383
C7KLP2_ACEPA/867-1023
C7KM22_ACEPA/171-338
C7KM35_ACEPA/166-335
C7KM83_ACEPA/748-916
C7KPT9_ACEPA/180-349
C7KS59_ACEPA/180-353
C7KU19_ACEPA/172-329
C7KU47_ACEPA/272-443
C7KUL3_ACEPA/185-350
C7KUL4_ACEPA/189-383
C7KUQ0_ACEPA/190-362
C7KV09_ACEPA/293-465
C7KW03_ACEPA/202-383
C7KW05_ACEPA/837-993
C7KWD7_ACEPA/171-338
C7KWF0_ACEPA/166-335
C7KWJ8_ACEPA/748-916
C7KZ54_ACEPA/180-349
C7L0P3_ACEPA/180-353
C7L3U6_ACEPA/172-329
C7L3X4_ACEPA/272-443
C7L4E1_ACEPA/185-350
C7L4E2_ACEPA/189-383
C7L4H8_ACEPA/190-362
C7L4T7_ACEPA/293-465
C7L5V0_ACEPA/202-383
C7L5V2_ACEPA/867-1023
C7L682_ACEPA/171-338
C7L695_ACEPA/166-335
C7L6X2_ACEPA/748-916
C7L8X8_ACEPA/180-349
C7L9D9_ACEPA/180-353
C7LA89_DROME/193-332
C7LAJ6_BRUMC/180-341
C7LAK4_BRUMC/181-346
C7LBS8_BRUMC/327-497
C7LD96_BRUMC/158-329
C7LHR3_BRUMC/235-385
C7LHR4_BRUMC/196-357
C7LHS4_BRUMC/222-386
C7LP34_DESBD/169-295
C7LP36_DESBD/193-266
C7LP44_DESBD/201-364
C7LP49_DESBD/216-359
C7LP55_DESBD/161-333
C7LPQ9_DESBD/187-346
C7LPR2_DESBD/180-346
C7LRE5_DESBD/178-358
C7LRZ0_DESBD/138-322
C7LS42_DESBD/185-352
C7LS79_DESBD/181-350
C7LSM1_DESBD/298-459
C7LSM5_DESBD/140-257
C7LT30_DESBD/196-359
C7LTL5_DESBD/615-778
C7LTS2_DESBD/196-355
C7LTS3_DESBD/176-345
C7LUS2_DESBD/246-431
C7LV20_DESBD/125-308
C7LVE3_DESBD/179-346
C7LVE4_DESBD/213-386
C7LVX5_DESBD/220-385
C7LVX7_DESBD/217-379
C7LVZ3_DESBD/193-349
C7LW28_DESBD/174-334
C7LWD5_DESBD/206-379
C7LXF2_DESBD/203-329
C7LY84_ACIFD/183-346
C7LY85_ACIFD/180-331
C7LY86_ACIFD/178-339
C7LYG8_ACIFD/193-340
C7LYR8_ACIFD/170-335
C7LZJ6_ACIFD/173-328
C7M102_ACIFD/163-326
C7M103_ACIFD/165-336
C7M104_ACIFD/199-352
C7M1M9_ACIFD/140-286
C7M1M9_ACIFD/835-917
C7M1Y1_ACIFD/203-370
C7M1Y2_ACIFD/218-361
C7M2T2_ACIFD/200-373
C7M2T5_ACIFD/195-352
C7M362_ACIFD/231-385
C7M3H2_CAPOD/216-318
C7M3J0_CAPOD/188-350
C7M3V6_CAPOD/241-408
C7M4A7_CAPOD/153-309
C7M4A8_CAPOD/162-329
C7M7S7_CAPOD/185-349
C7M7Z6_CAPOD/165-329
C7M7Z8_CAPOD/180-343
C7MBS2_BRAFD/212-380
C7MBV6_BRAFD/176-346
C7MBV8_BRAFD/229-395
C7MBX8_BRAFD/193-350
C7MCA2_BRAFD/167-327
C7MCV7_BRAFD/189-371
C7ME99_BRAFD/201-371
C7MFW0_BRAFD/214-384
C7MFW1_BRAFD/199-361
C7MGH8_BRAFD/190-357
C7MGH9_BRAFD/178-336
C7MH11_BRAFD/190-347
C7MHN7_BRAFD/1088-1214
C7MHP3_BRAFD/532-705
C7MHP8_BRAFD/388-571
C7MN20_CRYCD/176-341
C7MPI7_CRYCD/279-434
C7MQY7_SACVD/183-345
C7MRV1_SACVD/560-764
C7MRV4_SACVD/572-764
C7MUW9_SACVD/189-339
C7MUX2_SACVD/178-344
C7MUX3_SACVD/188-353
C7MVT7_SACVD/161-322
C7MW43_SACVD/207-375
C7MZ10_SACVD/182-358
C7MZS1_SACVD/201-370
C7MZS2_SACVD/194-291
C7N2L3_SLAHD/212-376
C7N6G0_SLAHD/268-434
C7N738_SLAHD/303-472
C7NCP8_LEPBD/265-422
C7NDZ9_LEPBD/187-354
C7NE67_LEPBD/194-360
C7NE68_LEPBD/152-318
C7NF19_KYTSD/201-360
C7NGU0_KYTSD/185-338
C7NGV9_KYTSD/523-698
C7NGW3_KYTSD/369-544
C7NH62_KYTSD/190-350
C7NI52_KYTSD/206-375
C7NJT0_KYTSD/213-386
C7NJV8_KYTSD/291-459
C7NK54_KYTSD/216-387
C7NM40_HALUD/186-282
C7NM91_HALUD/198-362
C7NM94_HALUD/191-357
C7NM95_HALUD/174-336
C7NM98_HALUD/182-339
C7NNY6_HALUD/188-353
C7NR58_HALUD/166-327
C7NS54_HALUD/191-291
C7NSR5_HALUD/188-354
C7NSX9_HALUD/164-324
C7NTG9_HALUD/187-354
C7NTX4_HALUD/149-310
C7NU56_HALUD/181-349
C7NU58_HALUD/207-362
C7NU61_HALUD/171-333
C7NVE9_HALUD/174-331
C7NVV1_HALMD/199-373
C7NVY0_HALMD/187-347
C7NVY1_HALMD/166-327
C7NW05_HALMD/184-283
C7NW79_HALMD/186-351
C7NW83_HALMD/207-377
C7P067_HALMD/192-358
C7P070_HALMD/201-370
C7P071_HALMD/177-332
C7P2D4_HALMD/171-314
C7P384_HALMD/200-366
C7P5D9_METFA/194-363
C7P5E0_METFA/287-452
C7P609_METFA/165-326
C7P705_METFA/241-402
C7P713_METFA/170-352
C7PAG9_CHIPD/184-350
C7PAR4_CHIPD/184-364
C7PAR6_CHIPD/157-321
C7PCT2_CHIPD/179-340
C7PEG8_CHIPD/185-356
C7PF41_CHIPD/218-390
C7PF44_CHIPD/183-340
C7PG24_CHIPD/168-305
C7PG25_CHIPD/168-303
C7PGC6_CHIPD/174-338
C7PGC7_CHIPD/228-389
C7PGD0_CHIPD/191-356
C7PGD1_CHIPD/190-355
C7PGD4_CHIPD/222-395
C7PKS8_CHIPD/188-357
C7PLU6_CHIPD/274-442
C7PLX5_CHIPD/187-354
C7PLX7_CHIPD/201-369
C7PMJ7_CHIPD/184-352
C7PMN7_CHIPD/186-360
C7PNZ0_CHIPD/189-353
C7PPE8_CHIPD/187-363
C7PPR8_CHIPD/207-381
C7PS52_CHIPD/129-275
C7PWG7_CATAD/210-369
C7PWG9_CATAD/203-358
C7PWH4_CATAD/196-362
C7PXH1_CATAD/192-372
C7PYL0_CATAD/181-350
C7Q0R6_CATAD/178-327
C7Q6D3_CATAD/238-404
C7Q7J7_CATAD/187-345
C7Q7J9_CATAD/194-358
C7Q7Y1_CATAD/179-351
C7Q9C5_CATAD/184-337
C7Q9T5_CATAD/178-357
C7QB70_CATAD/186-368
C7QC85_CATAD/195-352
C7QD81_CATAD/217-380
C7QGQ1_CATAD/189-364
C7QHN1_CATAD/225-393
C7QJP0_CATAD/179-346
C7QKW4_CYAP0/288-472
C7QL86_CYAP0/188-366
C7QLJ5_CYAP0/209-309
C7QME6_CYAP0/197-367
C7QMK8_CYAP0/177-342
C7QML0_CYAP0/199-364
C7QMS5_CYAP0/188-351
C7QN69_CYAP0/261-427
C7QN90_CYAP0/137-307
C7QN91_CYAP0/200-368
C7QNH5_CYAP0/187-347
C7QNL8_CYAP0/209-377
C7QPW0_CYAP0/201-374
C7QPW4_CYAP0/242-402
C7QPX0_CYAP0/182-342
C7QQJ2_CYAP0/211-385
C7QQL3_CYAP0/204-370
C7QQL5_CYAP0/239-409
C7QQM0_CYAP0/215-382
C7QQS1_CYAP0/179-336
C7QQT8_CYAP0/148-280
C7QRC0_CYAP0/196-365
C7QS05_CYAP0/189-355
C7QSF0_CYAP0/196-364
C7QTQ9_CYAP0/220-392
C7QTR0_CYAP0/189-361
C7QW40_CYAP0/991-1155
C7QW41_CYAP0/174-338
C7QWG3_CYAP0/224-392
C7QWI1_CYAP0/66-167
C7QX72_CYAP0/182-333
C7QXB3_CYAP0/190-354
C7R054_JONDD/190-362
C7R3T0_JONDD/173-337
C7R3X2_JONDD/194-379
C7R4H3_JONDD/189-356
C7R4T4_JONDD/166-286
C7R4T5_JONDD/181-337
C7RAQ6_KANKD/163-326
C7RDM7_ANAPD/225-386
C7REV1_ANAPD/178-345
C7RF48_ANAPD/193-369
C7RFF0_ANAPD/187-349
C7RFF1_ANAPD/147-313
C7RHD7_ANAPD/279-455
C7RIE2_ACCPU/198-365
C7RIY2_ACCPU/198-380
C7RKN0_ACCPU/211-386
C7RN55_ACCPU/289-458
C7RNQ8_ACCPU/198-364
C7RNR1_ACCPU/205-376
C7RPE0_ACCPU/182-351
C7RSP5_ACCPU/191-342
C7RT02_ACCPU/186-357
C7RT04_ACCPU/199-372
C7RT13_ACCPU/188-350
C7RVN8_ACCPU/216-384
C7T877_LACRG/178-341
C7T9F0_LACRG/309-482
C7T9F1_LACRG/326-494
C7TAS7_LACRG/189-342
C7TAS8_LACRG/150-316
C7TCY8_LACRG/320-494
C7TCY9_LACRG/282-484
C7TE76_LACRG/283-440
C7TE96_LACRG/200-362
C7TE99_LACRG/190-358
C7TEY6_LACRG/306-476
C7TEY7_LACRG/318-488
C7TG38_LACRL/310-482
C7TG39_LACRL/326-494
C7THH4_LACRL/189-341
C7THH5_LACRL/150-316
C7TJM2_LACRL/320-494
C7TJM3_LACRL/309-482
C7TKX9_LACRL/283-440
C7TKZ7_LACRL/174-335
C7TL01_LACRL/178-343
C7TLN0_LACRL/306-477
C7TLN1_LACRL/318-488
C7TNB1_LACRL/178-341
C7U046_9PHYC/112-228
C7U0P9_9PHYC/55-179
C7U0Q0_9PHYC/50-180
C7U710_ENTFA/161-328
C7U988_ENTFA/202-363
C7U989_ENTFA/148-316
C7UC67_ENTFA/148-315
C7UC68_ENTFA/201-363
C7UP94_ENTFA/188-352
C7UR44_ENTFA/148-316
C7UR45_ENTFA/202-363
C7UXZ9_ENTFA/202-363
C7UY00_ENTFA/148-315
C7V4H5_ENTFA/202-368
C7V4H6_ENTFA/148-315
C7VEN1_ENTFA/202-363
C7VEN2_ENTFA/148-315
C7VJZ8_ENTFA/201-363
C7VJZ9_ENTFA/148-315
C7VSZ5_ENTFA/148-316
C7VSZ6_ENTFA/202-363
C7W1E8_ENTFA/188-352
C7W3U5_ENTFA/148-316
C7W3U6_ENTFA/202-363
C7W9H6_ENTFA/202-363
C7W9H7_ENTFA/148-316
C7WI80_ENTFA/202-363
C7WI81_ENTFA/148-315
C7WRX0_ENTFA/202-363
C7WRX1_ENTFA/148-315
C7WZ20_ENTFA/148-315
C7WZ21_ENTFA/202-363
C7X3M1_9PORP/215-389
C7X4J1_9PORP/219-394
C7X6R0_9PORP/172-329
C7X8L2_9PORP/183-350
C7X9Q9_9PORP/188-356
C7XAB5_9PORP/189-348
C7XAB6_9PORP/163-308
C7XAN9_9PORP/199-372
C7XAP0_9PORP/181-342
C7XAP1_9PORP/219-380
C7XAU1_9PORP/190-354
C7XAU4_9PORP/205-368
C7XB08_9PORP/203-374
C7XB10_9PORP/198-363
C7XD08_9PORP/208-382
C7XEL6_9PORP/236-398
C7XEP3_9PORP/189-325
C7XEP4_9PORP/144-301
C7XEP7_9PORP/158-332
C7XEY3_9PORP/215-392
C7XEZ3_9PORP/180-347
C7XEZ7_9PORP/193-352
C7XF83_9PORP/181-348
C7XFD9_9PORP/185-354
C7XFE3_9PORP/235-402
C7XFE7_9PORP/197-365
C7XFE9_9PORP/190-356
C7XFH9_9PORP/190-354
C7XFI0_9PORP/165-330
C7XKF9_9LACO/188-364
C7XLS3_9LACO/175-341
C7XM51_9LACO/189-359
C7XM52_9LACO/150-319
C7XN62_9FUSO/265-440
C7XNM6_9FUSO/201-370
C7XPP5_9FUSO/275-450
C7XQY9_9FUSO/220-378
C7XQZ4_9FUSO/196-368
C7XV24_9LACO/166-337
C7XV27_9LACO/164-328
C7XV61_9LACO/192-360
C7XV62_9LACO/150-316
C7XY78_9LACO/189-358
C7XY79_9LACO/150-316
C7Y1Z4_9LACO/181-341
C7Y7T6_9LACO/175-341
C7Y800_9LACO/150-319
C7Y801_9LACO/189-359
C7YDQ5_ENTFA/202-363
C7YDQ6_ENTFA/148-315
C7YI22_NECH7/214-377
C7YVX6_NECH7/213-404
C7YY18_NECH7/2365-2531
C7YZV4_NECH7/438-622
C7Z0V6_NECH7/321-506
C7Z915_NECH7/237-410
C7ZM18_NECH7/115-291
C7ZSZ2_STAAU/312-460
C7ZTD5_STAAU/200-364
C7ZUJ5_STAAU/305-472
C7ZUJ6_STAAU/310-475
C7ZVQ2_STAAU/304-473
C7ZW75_STAAU/186-353
C8A0M5_STAAU/312-460
C8A115_STAAU/200-364
C8A236_STAAU/305-472
C8A237_STAAU/310-475
C8A404_STAAU/186-353
C8A5F0_STAAU/304-473
C8A706_STAAU/312-460
C8A7E9_STAAU/200-364
C8A9K5_STAAU/305-472
C8A9K6_STAAU/310-475
C8AAQ6_STAAU/304-473
C8ABY2_STAAU/186-353
C8AFI8_STAAU/312-460
C8AFY0_STAAU/200-364
C8AH83_STAAU/305-472
C8AH84_STAAU/310-475
C8AID6_STAAU/182-349
C8AJL0_STAAU/304-473
C8ANV7_STAAU/312-460
C8AP98_STAAU/200-364
C8APM3_STAAU/305-472
C8APM4_STAAU/310-475
C8AQS3_STAAU/304-473
C8ARZ7_STAAU/186-353
C8CBK6_ORYSJ/387-550
C8CBL1_ORYSJ/387-550
C8CBL4_ORYSJ/387-550
C8CBL5_ORYSJ/387-550
C8JU66_LISMO/146-312
C8JU67_LISMO/192-360
C8K5K8_LISMO/194-360
C8K5K9_LISMO/146-312
C8KEJ3_LISMO/146-312
C8KEJ4_LISMO/194-360
C8KIU0_STAAU/212-382
C8KKF8_STAAU/182-349
C8KLB5_STAAU/309-475
C8KLB6_STAAU/305-472
C8KLD3_STAAU/312-461
C8KLM4_STAAU/201-364
C8KQC2_STAAU/212-382
C8KSE6_STAAU/182-349
C8KTI7_STAAU/304-473
C8KTU5_STAAU/312-461
C8KUA9_STAAU/305-472
C8KUB0_STAAU/309-475
C8KUL6_STAAU/201-364
C8L368_STAAU/311-461
C8L4F9_STAAU/186-353
C8L592_STAAU/305-472
C8L593_STAAU/217-383
C8L702_STAAU/201-364
C8L987_STAAU/309-475
C8L988_STAAU/305-472
C8L9K4_STAAU/186-353
C8LAH0_STAAU/312-461
C8LAX7_STAAU/212-382
C8LC78_STAAU/304-473
C8LCU4_STAAU/201-364
C8LFM3_STAAU/201-364
C8LJT3_STAAU/311-461
C8LLF5_STAAU/186-353
C8LLV4_STAAU/1-44
C8LM63_STAAU/305-472
C8LM64_STAAU/309-475
C8LNZ6_STAAU/201-364
C8LRT3_STAAU/311-461
C8LS91_STAAU/309-475
C8LS92_STAAU/305-472
C8LU10_STAAU/1-44
C8LV87_STAAU/182-349
C8LXG0_STAAU/305-472
C8LXG1_STAAU/309-475
C8M0R0_STAAU/201-364
C8M149_STAAU/311-461
C8M3A3_STAAU/186-353
C8M3G0_STAAU/186-353
C8M7I4_STAAU/309-475
C8M7I5_STAAU/305-472
C8M8D4_STAAU/311-461
C8M8S1_STAAU/201-364
C8MAW7_STAAU/182-349
C8MBC5_STAAU/314-482
C8MF29_STAAU/309-475
C8MF30_STAAU/305-472
C8MFT9_STAAU/200-364
C8MH77_STAAU/312-460
C8MIR0_STAAU/201-364
C8MK28_STAAU/305-472
C8MK29_STAAU/309-475
C8MKV5_STAAU/182-349
C8MLM4_STAAU/311-461
C8MT26_STAAU/201-364
C8MT95_STAAU/305-472
C8MT96_STAAU/309-475
C8MVC9_STAAU/311-461
C8MVK1_STAAU/182-349
C8MYL7_STAAU/305-472
C8MYL8_STAAU/309-475
C8MZJ5_STAAU/311-461
C8N2F0_STAAU/201-364
C8N4K2_STAAU/1-42
C8N5A7_STAAU/182-349
C8N6L9_9GAMM/281-454
C8N7M3_9GAMM/201-375
C8N7M4_9GAMM/192-363
C8NEG2_9LACT/150-316
C8NF29_9LACT/285-451
C8NFK5_9LACT/187-351
C8NJ33_COREF/172-322
C8NJK7_COREF/183-343
C8NKB8_COREF/207-371
C8NMR3_COREF/186-364
C8NP87_COREF/188-347
C8NQ39_COREF/186-360
C8NSC5_COREF/197-354
C8NSI4_COREF/209-385
C8P5M4_9LACO/199-335
C8P9S4_9LACO/311-477
C8PA07_9LACO/181-346
C8PA70_9LACO/200-366
C8PA71_9LACO/150-316
C8PBY9_9LACO/171-338
C8PDE7_9LACO/206-368
C8PDE8_9LACO/150-315
C8PJU8_9PROT/190-348
C8PJU9_9PROT/174-336
C8PJV2_9PROT/202-381
C8PLC5_9PROT/231-386
C8PLC8_9PROT/171-330
C8PLK2_9PROT/193-351
C8PLK4_9PROT/181-348
C8PLK5_9PROT/165-324
C8PLK7_9PROT/166-334
C8PM03_9SPIO/289-463
C8PM95_9SPIO/197-365
C8PM96_9SPIO/197-374
C8PPJ6_9SPIO/181-354
C8PQZ5_9SPIO/338-488
C8PVL7_9GAMM/188-356
C8PVM0_9GAMM/2-168
C8PYA0_9GAMM/288-405
C8PZU1_9GAMM/182-343
C8PZU3_9GAMM/188-346
C8PZW7_9GAMM/196-363
C8Q0C9_9GAMM/186-347
C8RQ15_CORJE/198-372
C8RRI8_CORJE/198-374
C8RSR2_CORJE/212-380
C8RTG8_CORJE/187-361
C8RUR3_CORJE/207-362
C8RUW1_CORJE/209-386
C8RWN3_9RHOB/203-383
C8RWX8_9RHOB/229-398
C8RXI2_9RHOB/212-376
C8S0I8_9RHOB/280-459
C8S376_9RHOB/168-336
C8S378_9RHOB/205-360
C8S381_9RHOB/184-329
C8S4A0_9RHOB/211-374
C8S4A4_9RHOB/191-357
C8SDF6_9RHIZ/167-325
C8SE39_9RHIZ/218-384
C8SEE0_9RHIZ/166-323
C8SGZ6_9RHIZ/278-453
C8SIF6_9RHIZ/167-334
C8SJH0_9RHIZ/213-339
C8SJJ0_9RHIZ/163-328
C8SNM2_9RHIZ/171-328
C8SP48_9RHIZ/225-388
C8SP59_9RHIZ/202-389
C8SP62_9RHIZ/179-339
C8SPE4_9RHIZ/188-349
C8SPE5_9RHIZ/182-347
C8SQ25_9RHIZ/160-260
C8SQ85_9RHIZ/209-301
C8SQX5_9RHIZ/188-346
C8SQX6_9RHIZ/184-345
C8SQY6_9RHIZ/210-381
C8SQY6_9RHIZ/623-781
C8SSD4_9RHIZ/186-352
C8SSD5_9RHIZ/205-375
C8SSE1_9RHIZ/189-364
C8SSE6_9RHIZ/200-365
C8SV75_9RHIZ/167-314
C8SX25_9RHIZ/287-457
C8SY91_KLEPR/182-353
C8SYA5_KLEPR/193-346
C8SYA8_KLEPR/202-363
C8SYB0_KLEPR/191-352
C8SYB2_KLEPR/155-319
C8SZF9_KLEPR/283-454
C8SZZ2_KLEPR/192-337
C8SZZ3_KLEPR/186-346
C8SZZ5_KLEPR/245-400
C8T888_KLEPR/833-1006
C8T929_KLEPR/220-378
C8T930_KLEPR/187-349
C8TEQ0_PLARU/1-150
C8TEV8_ORYSI/481-666
C8TJM1_ECO26/283-448
C8TLJ5_ECO26/231-401
C8TLJ7_ECO26/182-351
C8TLK2_ECO26/179-378
C8TTW5_ECO26/205-377
C8TTX8_ECO26/209-385
C8TTY4_ECO26/217-391
C8TTZ1_ECO26/284-381
C8TW87_ECO26/175-340
C8TY46_ECO10/283-448
C8TZ84_ECO10/231-401
C8TZ86_ECO10/182-351
C8TZ91_ECO10/179-378
C8U576_ECO10/187-353
C8U577_ECO10/178-342
C8U589_ECO10/209-385
C8U595_ECO10/217-391
C8U5A2_ECO10/284-373
C8UB03_ECO10/175-340
C8UCY0_ECO1A/88-285
C8UCZ0_ECO1A/202-373
C8UHR2_ECO1A/283-448
C8UJ13_ECO1A/179-378
C8UJ18_ECO1A/182-351
C8UJ20_ECO1A/231-401
C8UR68_ECO1A/226-318
C8URI6_ECO1A/175-340
C8V2Q1_EMENI/222-418
C8V864_EMENI/464-641
C8VE64_EMENI/2506-2679
C8VFL5_EMENI/356-560
C8VHZ4_EMENI/1470-1643
C8VJ23_EMENI/2423-2597
C8VS18_EMENI/208-369
C8VWE3_DESAS/185-351
C8VWX7_DESAS/294-464
C8VYP8_DESAS/187-330
C8VYQ1_DESAS/182-343
C8VYR8_DESAS/186-350
C8VYT2_DESAS/1038-1204
C8VZ59_DESAS/192-361
C8W1Y2_DESAS/194-352
C8W232_DESAS/196-364
C8W265_DESAS/285-452
C8W2D5_DESAS/196-363
C8W2E2_DESAS/165-335
C8W4B0_DESAS/182-359
C8W7N4_ATOPD/294-464
C8WB54_ZYMMN/221-390
C8WCN1_ZYMMN/229-393
C8WDG9_ZYMMN/193-356
C8WE88_ZYMMN/173-336
C8WFG7_ZYMMN/246-412
C8WFH0_ZYMMN/357-527
C8WKZ7_EGGLE/201-361
C8WL18_EGGLE/172-327
C8WM63_EGGLE/181-330
C8WR53_ALIAD/179-344
C8WRD0_ALIAD/191-349
C8WRD1_ALIAD/185-376
C8WRD4_ALIAD/291-460
C8WU35_ALIAD/297-470
C8WU62_ALIAD/177-357
C8WW89_ALIAD/189-349
C8WX45_ALIAD/185-348
C8WZW5_DESRD/180-347
C8WZW8_DESRD/199-355
C8X053_DESRD/190-355
C8X056_DESRD/193-357
C8X060_DESRD/199-365
C8X068_DESRD/210-381
C8X099_DESRD/231-406
C8X0Q0_DESRD/170-315
C8X108_DESRD/292-459
C8X1G9_DESRD/188-357
C8X1P7_DESRD/214-388
C8X273_DESRD/167-332
C8X3M9_DESRD/178-346
C8X442_DESRD/169-327
C8X4D8_DESRD/191-363
C8X4N9_DESRD/198-383
C8X4Q0_DESRD/620-787
C8X901_NAKMY/500-683
C8XCC4_NAKMY/204-378
C8XCW4_NAKMY/179-354
C8XDZ0_NAKMY/198-353
C8XDZ8_NAKMY/156-313
C8XE01_NAKMY/194-370
C8XE43_NAKMY/184-346
C8XEH6_NAKMY/189-347
C8XEV3_NAKMY/192-354
C8XEV4_NAKMY/174-347
C8XIK6_NAKMY/186-354
C8XIK7_NAKMY/176-343
C8XJ65_NAKMY/188-361
C8XK64_NAKMY/155-320
C8XKT3_NAKMY/195-363
C8XKT4_NAKMY/194-353
C8XPZ4_AZOBR/215-385
C8YQU9_GOSHI/393-528
C8YQV0_GOSHI/557-742
C8YS88_YERPS/155-315
C8YSA6_YERPS/155-315
C8YZ32_ECOLX/214-383
C8YZ32_ECOLX/643-811
C8YZ35_ECOLX/190-357
C8YZ36_ECOLX/183-347
C8Z8I1_YEAS8/203-412
C8ZGI0_YEAS8/292-481
C8ZIK3_YEAS8/193-350
C8ZVR9_ENTGA/149-316
C8ZVS0_ENTGA/202-368
C8ZZ58_ENTGA/923-1087
C8ZZ59_ENTGA/980-1130
C8ZZC3_ENTGA/279-452
C9A0R3_ENTGA/287-459
C9A4H6_ENTCA/943-1108
C9A4H7_ENTCA/593-748
C9A4P1_ENTCA/281-454
C9A6W1_ENTCA/176-343
C9A6W3_ENTCA/196-360
C9A6W5_ENTCA/122-316
C9A7M3_ENTCA/169-337
C9A7M4_ENTCA/192-358
C9AAF0_ENTCA/157-320
C9AGS3_ENTFC/206-382
C9AGS7_ENTFC/216-354
C9AGS8_ENTFC/185-352
C9AJ34_ENTFC/197-363
C9AJ35_ENTFC/147-315
C9AM04_ENTFC/206-382
C9AM08_ENTFC/217-377
C9AM10_ENTFC/194-350
C9APM5_ENTFC/197-363
C9APM6_ENTFC/147-315
C9AV21_ENTCA/36-201
C9AV24_ENTCA/184-333
C9AVR4_ENTCA/169-337
C9AVR5_ENTCA/192-358
C9B124_ENTCA/184-351
C9B129_ENTCA/162-262
C9B1C1_ENTCA/281-453
C9B457_ENTFC/214-376
C9B7H7_ENTFC/147-314
C9B7H8_ENTFC/197-363
C9BE40_ENTFC/183-347
C9BGZ2_ENTFC/147-315
C9BGZ3_ENTFC/197-362
C9BPB9_ENTFC/185-346
C9BPC2_ENTFC/179-350
C9BPV1_ENTFC/181-331
C9BPZ7_ENTFC/147-314
C9BPZ8_ENTFC/197-363
C9BUH4_ENTFC/166-330
C9BUI0_ENTFC/177-341
C9BVV4_ENTFC/116-284
C9BVY7_ENTFC/147-314
C9BVY8_ENTFC/197-363
C9C6B5_ENTFC/197-363
C9C6B6_ENTFC/147-314
C9C6G4_ENTFC/181-331
C9CEZ5_ENTFC/181-331
C9CF42_ENTFC/147-314
C9CF43_ENTFC/197-363
C9CH22_ENTCA/169-337
C9CH23_ENTCA/192-358
C9CHZ3_ENTCA/175-340
C9CHZ6_ENTCA/161-310
C9CPH1_ENTCA/184-351
C9CPH6_ENTCA/162-262
C9CPN9_ENTCA/281-453
C9CS06_9RHOB/315-383
C9CT56_9RHOB/220-388
C9CT57_9RHOB/187-341
C9CU54_9RHOB/207-372
C9CV16_9RHOB/216-386
C9CZS6_9RHOB/210-377
C9D1H6_9RHOB/193-381
C9D2N0_9RHOB/153-328
C9D2N1_9RHOB/241-411
C9DQP6_ORYSI/9-123
C9DQQ0_ORYSI/9-123
C9DQQ1_ORYSI/9-123
C9DQQ9_ORYRU/9-123
C9DQR6_ORYRU/9-123
C9DQS0_ORYRU/9-123
C9DQS2_ORYSJ/9-123
C9DQS6_ORYSJ/9-123
C9DQS7_ORYSJ/9-123
C9DQS8_ORYSJ/9-123
C9DQT0_9ORYZ/9-123
C9EAC0_9SOLN/262-353
C9K173_KLEPN/141-305
C9K190_KLEPN/177-340
C9K1A3_KLEPN/178-352
C9K1A4_KLEPN/207-374
C9K1A7_KLEPN/197-363
C9K1B1_KLEPN/194-354
C9K1I6_KLEPN/191-355
C9K1I8_KLEPN/154-319
C9K1J1_KLEPN/168-331
C9K1J2_KLEPN/192-359
C9K1K4_KLEPN/177-336
C9K1K5_KLEPN/213-343
C9K223_AMACR/388-525
C9KM84_9FIRM/185-361
C9KME2_9FIRM/240-407
C9KN23_9FIRM/283-455
C9KPG9_9FIRM/186-355
C9KPH0_9FIRM/186-353
C9KR52_9BACE/229-396
C9KR53_9BACE/225-394
C9KW99_9BACE/198-364
C9KWA4_9BACE/186-351
C9KWA5_9BACE/159-329
C9KWZ7_9BACE/211-361
C9KWZ8_9BACE/196-365
C9KWZ9_9BACE/201-369
C9KX06_9BACE/183-351
C9KX11_9BACE/183-349
C9KX12_9BACE/241-404
C9KX66_9BACE/185-349
C9KX79_9BACE/198-361
C9KZC6_9BACE/170-322
C9KZC8_9BACE/201-367
C9KZD1_9BACE/163-330
C9KZD3_9BACE/181-350
C9KZD5_9BACE/216-387
C9L0G3_9BACE/166-330
C9L0H1_9BACE/229-391
C9L0H7_9BACE/636-804
C9L1V4_9BACE/234-396
C9L736_RUMHA/298-466
C9L8J9_RUMHA/199-369
C9L8K0_RUMHA/165-318
C9LBR8_RUMHA/179-344
C9LER9_9BACT/190-356
C9LG57_9BACT/182-353
C9LG58_9BACT/186-341
C9LGF4_9BACT/196-343
C9LH21_9BACT/214-386
C9LHN0_9BACT/237-402
C9LJ10_9BACT/2-159
C9LKD8_9BACT/213-371
C9LKE4_9BACT/185-348
C9LKE5_9BACT/193-363
C9LMB1_9FIRM/243-410
C9LPH7_9FIRM/194-371
C9LPH9_9FIRM/195-365
C9LRN7_9FIRM/252-407
C9LV77_9FIRM/1-149
C9LV79_9FIRM/176-342
C9LWX3_9FIRM/272-448
C9LXU3_9FIRM/197-368
C9LYQ4_9FIRM/302-475
C9M3D4_LACHE/175-341
C9M4V8_LACHE/189-359
C9M4V9_LACHE/159-333
C9M7B0_9BACT/269-441
C9M7R4_9BACT/163-319
C9MDC1_HAEIF/279-450
C9MDH7_HAEIF/178-326
C9MDM6_HAEIF/170-335
C9MES4_HAEIF/233-404
C9MI54_HAEIF/279-450
C9MIT2_HAEIF/169-336
C9MJQ7_HAEIF/233-404
C9MMI5_9BACT/205-368
C9MMI6_9BACT/190-352
C9MNQ5_9BACT/226-396
C9MPX3_9BACT/232-398
C9MPZ1_9BACT/199-369
C9MPZ4_9BACT/185-348
C9MQ00_9BACT/171-338
C9MZE5_9FUSO/187-354
C9N065_9FUSO/88-254
C9N066_9FUSO/107-272
C9N1G9_9FUSO/268-425
C9NSP3_9VIBR/213-383
C9NTG6_9VIBR/191-358
C9NTH1_9VIBR/180-341
C9NXI1_9VIBR/124-278
C9NXI2_9VIBR/179-347
C9NXI3_9VIBR/264-363
C9NXI9_9VIBR/181-346
C9NYT6_9VIBR/288-457
C9P0F3_9VIBR/179-344
C9P0H6_9VIBR/157-331
C9P0I3_9VIBR/235-404
C9P486_VIBME/292-463
C9P8R6_VIBME/187-352
C9P8U6_VIBME/157-320
C9P8U7_VIBME/171-339
C9PCN8_VIBFU/292-467
C9PGB2_VIBFU/190-351
C9PGB3_VIBFU/217-377
C9PJ95_VIBFU/157-323
C9PJ99_VIBFU/151-331
C9PJA7_VIBFU/181-350
C9PJA8_VIBFU/172-338
C9PJL1_VIBFU/171-339
C9PJL2_VIBFU/157-321
C9PJL6_VIBFU/110-275
C9PMB2_9PAST/201-366
C9PN00_9PAST/207-379
C9PN04_9PAST/198-362
C9PN05_9PAST/173-344
C9PNJ8_9PAST/224-395
C9PR03_9PAST/278-449
C9PS78_9PAST/200-371
C9PS79_9PAST/209-383
C9PU53_9BACT/229-396
C9PWI4_9BACT/201-360
C9PWX1_9BACT/173-336
C9PWX2_9BACT/201-377
C9PY87_9BACT/209-382
C9PY91_9BACT/76-249
C9PY94_9BACT/163-314
C9PZ05_9BACT/232-398
C9PZA0_9BACT/208-374
C9PZA1_9BACT/203-370
C9Q3K9_9VIBR/140-291
C9Q3N0_9VIBR/235-406
C9Q7J6_9VIBR/291-462
C9Q823_9VIBR/127-281
C9Q825_9VIBR/162-323
C9Q830_9VIBR/196-368
C9QDE5_VIBOR/175-337
C9QDE6_VIBOR/176-347
C9QDF7_VIBOR/164-335
C9QDF8_VIBOR/182-352
C9QDG5_VIBOR/214-346
C9QDG6_VIBOR/257-415
C9QDH3_VIBOR/129-265
C9QHC2_VIBOR/183-349
C9QHC3_VIBOR/218-377
C9QJJ2_VIBOR/287-460
C9QKS5_VIBOR/161-318
C9QKS6_VIBOR/180-347
C9QKS7_VIBOR/197-362
C9QKT3_VIBOR/180-333
C9QSD3_ECOD1/284-372
C9QSE0_ECOD1/217-391
C9QSE6_ECOD1/209-385
C9QSF8_ECOD1/184-356
C9QUM8_ECOD1/231-401
C9QUN0_ECOD1/182-351
C9QUN3_ECOD1/165-334
C9QWK5_ECOD1/283-448
C9R1V3_AGGAD/233-404
C9R4F8_AGGAD/282-450
C9R7W8_AMMDK/202-366
C9R8E4_AMMDK/187-367
C9RAK3_AMMDK/179-345
C9RAU5_AMMDK/729-893
C9RB57_AMMDK/194-362
C9RBH6_AMMDK/292-464
C9RBM7_AMMDK/198-365
C9RBN2_AMMDK/202-355
C9RCJ7_AMMDK/198-364
C9RD38_AMMDK/186-355
C9RED7_METVM/207-386
C9REE0_METVM/187-356
C9RF96_METVM/167-326
C9RGD9_METVM/194-363
C9RGE0_METVM/287-457
C9RJD7_FIBSS/298-444
C9RK93_FIBSS/280-449
C9RLA8_FIBSS/205-372
C9RMK3_FIBSS/184-348
C9RMK4_FIBSS/158-322
C9RMK6_FIBSS/193-360
C9RMS8_FIBSS/190-354
C9RMU1_FIBSS/203-364
C9RN07_FIBSS/95-254
C9RN11_FIBSS/172-327
C9RN15_FIBSS/213-387
C9RR50_FIBSS/196-376
C9RRC6_FIBSS/191-378
C9RVT7_GEOSY/212-386
C9RVT9_GEOSY/161-331
C9RWA4_GEOSY/178-359
C9RY53_GEOSY/177-354
C9RY55_GEOSY/178-355
C9RY58_GEOSY/161-334
C9S0N0_GEOSY/184-350
C9S0U0_GEOSY/281-448
C9S5X4_VERA1/1099-1263
C9SCE5_VERA1/391-464
C9SL24_VERA1/227-422
C9SL81_VERA1/333-521
C9SLD4_VERA1/197-366
C9SUB2_VERA1/312-485
C9T0Q7_9RHIZ/236-386
C9T0Q8_9RHIZ/196-361
C9T0R8_9RHIZ/172-336
C9T439_9RHIZ/189-354
C9T446_9RHIZ/180-341
C9T667_9RHIZ/327-499
C9T859_9RHIZ/158-329
C9TA01_9RHIZ/236-386
C9TA02_9RHIZ/196-361
C9TA12_9RHIZ/172-336
C9TCQ7_9RHIZ/180-341
C9TCR4_9RHIZ/189-354
C9TEM7_9RHIZ/327-499
C9THD5_9RHIZ/158-329
C9TKF3_9RHIZ/70-234
C9TKG4_9RHIZ/196-357
C9TKG5_9RHIZ/236-386
C9TLY6_9RHIZ/327-497
C9TPN0_9RHIZ/189-354
C9TPN7_9RHIZ/180-341
C9TQX5_9RHIZ/158-329
C9TU18_9RHIZ/180-341
C9TU25_9RHIZ/189-354
C9TV87_9RHIZ/203-390
C9TV88_9RHIZ/327-497
C9TXM0_9RHIZ/158-329
C9U157_9RHIZ/236-386
C9U158_9RHIZ/196-357
C9U168_9RHIZ/172-336
C9U2D2_BRUAB/180-341
C9U2E0_BRUAB/189-354
C9U3K0_BRUAB/327-497
C9U4W8_BRUAB/158-329
C9UBK2_BRUAB/180-341
C9UBK9_BRUAB/189-354
C9UCS3_BRUAB/327-497
C9UDX3_BRUAB/158-329
C9UKM4_BRUAB/180-341
C9UKN1_BRUAB/189-354
C9UM01_BRUAB/327-497
C9UNF5_BRUAB/158-329
C9UWT2_BRUAB/180-341
C9UWU0_BRUAB/189-354
C9UY02_BRUAB/327-497
C9UZF5_BRUAB/158-329
C9V650_BRUNE/172-336
C9V660_BRUNE/196-357
C9V661_BRUNE/235-385
C9V969_BRUNE/180-339
C9V979_BRUNE/189-354
C9VAE4_BRUNE/327-497
C9VBT1_BRUNE/158-329
C9VEU5_9RHIZ/235-385
C9VEU6_9RHIZ/196-286
C9VEV7_9RHIZ/172-336
C9VGR2_9RHIZ/158-329
C9VHK1_9RHIZ/180-341
C9VHK9_9RHIZ/189-354
C9VJG9_9RHIZ/327-497
C9VRG3_BRUAB/180-341
C9VRH1_BRUAB/189-354
C9VSM9_BRUAB/327-497
C9VUB7_BRUAB/158-329
C9W374_9ACTO/219-384
C9WY28_NEIM8/167-335
C9X149_NEIM8/241-396
C9X6V8_SALTD/283-448
C9X8M0_SALTD/171-335
C9X8N4_SALTD/209-385
C9X8P1_SALTD/179-378
C9X8P6_SALTD/166-339
C9X8P9_SALTD/182-351
C9X8Q1_SALTD/209-379
C9X999_SALTD/217-391
C9X9A6_SALTD/284-365
C9XBN4_SALTD/181-353
C9XM73_CLODC/198-393
C9XMB4_CLODC/286-470
C9XP74_CLODC/164-336
C9XVV7_CROTZ/190-344
C9XVW0_CROTZ/177-330
C9XVW1_CROTZ/180-345
C9XVW6_CROTZ/219-395
C9XVX2_CROTZ/218-391
C9XVX9_CROTZ/284-373
C9Y2B3_CROTZ/283-448
C9Y392_CROTZ/184-347
C9Y393_CROTZ/184-351
C9Y395_CROTZ/242-412
C9Y7R6_9BURK/207-371
C9Y8B0_9BURK/197-362
C9Y8B1_9BURK/182-340
C9Y8B7_9BURK/184-375
C9Y8C0_9BURK/217-369
C9YA84_9BURK/219-334
C9YB67_9BURK/295-463
C9YDI8_9BURK/157-326
C9YJM3_CLODR/198-393
C9YJR4_CLODR/286-470
C9YPZ3_CLODR/164-336
C9YTV9_STRSW/222-396
C9YW25_STRSW/144-290
C9YY05_STRSW/197-360
C9YZ02_STRSW/205-369
C9YZ99_STRSW/236-399
C9YZL8_STRSW/189-354
C9Z1A3_STRSW/219-381
C9Z1D4_STRSW/192-355
C9Z541_STRSW/193-358
C9Z5U8_STRSW/179-349
C9Z5V3_STRSW/196-349
C9Z636_STRSW/174-342
C9Z7R9_STRSW/189-347
C9Z7S0_STRSW/198-357
C9Z9Q1_STRSW/202-364
C9ZBN9_STRSW/217-384
C9ZCH7_STRSW/198-357
C9ZFE0_STRSW/193-349
C9ZFQ6_STRSW/252-414
C9ZIV8_TRYB9/194-362
C9ZML3_TRYB9/282-463
C9ZYD9_TRYB9/274-446
CAPH_STAAU/169-333
CAPJ_STAAU/186-354
CAPM_STAAU/183-352
COTSA_BACSU/178-355
D0AGX5_ENTFC/173-344
D0AGX9_ENTFC/185-346
D0AHT9_ENTFC/192-358
D0AHU0_ENTFC/158-325
D0AHX3_ENTFC/173-341
D0ANJ2_ENTFC/178-343
D0ANJ3_ENTFC/196-371
D0AR68_ENTFC/192-358
D0AR69_ENTFC/147-314
D0ARA2_ENTFC/173-341
D0AW73_BRUAB/327-497
D0AXB9_BRUAB/181-346
D0AXC7_BRUAB/180-340
D0B0R0_BRUAB/158-329
D0B1Y1_BRUME/180-341
D0B1Y8_BRUME/181-346
D0B329_BRUME/327-497
D0B6L9_BRUME/235-385
D0B6M0_BRUME/172-333
D0B6N0_BRUME/172-336
D0B9T1_BRUME/158-329
D0BBE9_BRUSU/327-497
D0BCJ5_BRUSU/181-346
D0BCK2_BRUSU/180-341
D0BF38_BRUSU/158-329
D0BH91_BRUSU/172-336
D0BHA1_BRUSU/196-357
D0BHA2_BRUSU/235-385
D0BJK0_9LACT/188-354
D0BJL2_9LACT/282-444
D0BK17_9LACT/157-323
D0BKT3_9LACT/184-354
D0BKU2_9LACT/181-307
D0BLE9_9LACT/187-355
D0BME1_9LACT/154-331
D0BME2_9LACT/186-354
D0BN70_9LACT/263-422
D0BNE2_9LACT/266-426
D0BPW7_9FUSO/202-370
D0BQ82_9FUSO/275-450
D0BQP3_9FUSO/264-440
D0BSB6_9FUSO/163-340
D0BSB8_9FUSO/214-386
D0BV70_9GAMM/151-308
D0BW04_9GAMM/237-404
D0BW71_9GAMM/179-344
D0CAF4_ACIBA/237-403
D0CAM8_ACIBA/179-344
D0CD92_ACIBA/163-322
D0CEU8_ACIBA/158-323
D0CEV1_ACIBA/111-288
D0CGZ7_9SYNE/184-344
D0CHJ9_9SYNE/203-369
D0CIE1_9SYNE/261-431
D0CLS4_9SYNE/192-342
D0CLW6_9SYNE/180-274
D0CM31_9SYNE/203-386
D0CM35_9SYNE/226-407
D0CM72_9SYNE/189-352
D0CML1_9SYNE/236-417
D0CNQ5_9RHOB/132-296
D0CT75_9RHOB/145-319
D0CTM5_9RHOB/240-409
D0CVD5_9RHOB/221-383
D0CXQ4_9RHOB/218-389
D0CXQ5_9RHOB/185-332
D0D1K4_9RHOB/182-353
D0D2P4_9RHOB/280-446
D0D8U8_9RHOB/179-347
D0D9H1_9RHOB/2-63
D0D9R9_9RHOB/156-291
D0D9U8_9RHOB/203-363
D0D9V0_9RHOB/221-374
D0D9V7_9RHOB/212-377
D0D9W8_9RHOB/211-378
D0DAM8_9RHOB/16-179
D0DB21_9RHOB/208-387
D0DDA5_9RHOB/158-322
D0DI83_9LACO/175-341
D0DJH3_9LACO/181-348
D0DKS4_9LACO/150-319
D0DKS5_9LACO/189-359
D0DMX1_9LACO/188-357
D0DQ92_9LACO/181-341
D0DQM5_9LACO/150-317
D0DQM6_9LACO/189-358
D0DSG1_LACFE/319-486
D0DSG2_LACFE/318-481
D0DSJ7_LACFE/207-370
D0DTA2_LACFE/194-362
D0DTA3_LACFE/151-320
D0DXM2_9LACO/189-358
D0DXM3_9LACO/150-316
D0DZI6_9LACO/181-341
D0FH97_ANACO/1-120
D0FMM5_ERWPY/230-400
D0FMM7_ERWPY/186-351
D0FMM8_ERWPY/191-353
D0FMN4_ERWPY/170-312
D0FRB1_ERWPY/168-333
D0FRB5_ERWPY/215-385
D0FRC7_ERWPY/182-353
D0FX42_ERWPY/282-450
D0GBE4_BRUME/196-357
D0GBE5_BRUME/235-385
D0GE11_BRUME/158-329
D0GFF4_BRUME/327-497
D0GGL4_BRUME/181-346
D0GGM3_BRUME/180-341
D0GJJ3_9FUSO/261-431
D0GLR5_9FUSO/199-379
D0GPC8_9FUSO/194-360
D0GPC9_9FUSO/113-281
D0GRT0_VIBMI/174-334
D0GRT2_VIBMI/191-360
D0GRT5_VIBMI/190-359
D0GTA3_VIBMI/184-347
D0GTA9_VIBMI/207-360
D0GTB0_VIBMI/183-349
D0GTB1_VIBMI/178-333
D0GU89_VIBMI/290-463
D0GV50_VIBMI/168-320
D0GV91_VIBMI/232-402
D0H447_VIBCH/177-344
D0H455_VIBCH/275-440
D0H467_VIBCH/232-402
D0H5W7_VIBCH/175-334
D0H5X1_VIBCH/191-360
D0H8Y7_VIBCH/289-463
D0HB68_VIBMI/232-405
D0HBA2_VIBMI/197-356
D0HBA6_VIBMI/175-336
D0HF62_VIBMI/191-361
D0HF65_VIBMI/191-360
D0HF67_VIBMI/174-334
D0HHQ4_VIBMI/290-463
D0HIH1_VIBMI/178-333
D0HIH2_VIBMI/183-349
D0HIH3_VIBMI/205-360
D0HIH9_VIBMI/184-347
D0HRH9_VIBCH/175-334
D0HRI4_VIBCH/191-360
D0HT98_VIBCH/289-463
D0HTG6_VIBCH/232-402
D0HTH8_VIBCH/275-440
D0HTI5_VIBCH/177-344
D0HVT1_VIBCH/289-463
D0HX03_VIBCH/206-363
D0I1W4_VIBCH/233-402
D0I1X7_VIBCH/193-347
D0I3Z4_VIBHO/178-343
D0I3Z8_VIBHO/228-399
D0I560_VIBHO/177-339
D0I563_VIBHO/178-324
D0I9I6_VIBHO/222-359
D0IAR7_VIBHO/945-1113
D0IC00_VIBHO/504-668
D0IC02_VIBHO/176-348
D0IGE0_9VIBR/173-334
D0IGE5_9VIBR/195-362
D0IKE8_9VIBR/290-463
D0IMS1_9VIBR/232-403
D0IMU2_9VIBR/206-380
D0IT92_HELP1/188-355
D0IVC5_COMT2/177-347
D0IZJ2_COMT2/312-486
D0IZQ7_COMT2/324-496
D0J857_COMT2/123-289
D0JCC4_YERPD/232-401
D0JFS1_YERPD/155-315
D0JK61_YERPD/284-454
D0JPU1_YERP1/155-315
D0JU91_YERP1/284-454
D0JWT5_YERP1/232-401
D0K0B5_HELP5/188-354
D0K536_STAAD/182-349
D0K7B3_STAAD/201-364
D0K9L6_STAAD/305-472
D0K9L7_STAAD/309-475
D0K9Z3_STAAD/311-461
D0KBI9_PECWW/284-454
D0KD52_PECWW/182-351
D0KD60_PECWW/231-401
D0KD62_PECWW/174-346
D0KGA2_PECWW/219-379
D0KGA3_PECWW/192-353
D0KI40_PECWW/165-337
D0KNA1_SULS9/263-411
D0KNG2_SULS9/182-326
D0KNT2_SULS9/205-375
D0KPJ9_SULS9/237-414
D0KPM0_SULS9/166-326
D0KQ97_SULS9/198-365
D0KQL1_SULS9/221-383
D0KS79_SULS9/216-383
D0KT87_SULS9/178-337
D0KTV7_SULS9/338-506
D0KW38_HALNC/182-355
D0KW43_HALNC/166-332
D0KW44_HALNC/198-364
D0KWK5_HALNC/190-355
D0KX76_HALNC/275-459
D0KX85_HALNC/192-357
D0KY23_HALNC/649-837
D0KY26_HALNC/213-377
D0KY27_HALNC/194-356
D0KYV0_HALNC/277-457
D0L225_HALNC/199-368
D0L2R5_GORB4/184-338
D0L3C3_GORB4/219-387
D0L4F1_GORB4/174-340
D0L4F3_GORB4/471-636
D0L4V1_GORB4/192-350
D0L6P2_GORB4/195-358
D0L862_GORB4/180-333
D0L9N9_GORB4/195-352
D0LAW1_GORB4/181-356
D0LCL5_GORB4/188-343
D0LCX5_GORB4/207-377
D0LD17_GORB4/184-361
D0LFR5_HALO1/203-370
D0LHI6_HALO1/203-371
D0LHJ9_HALO1/190-356
D0LIE4_HALO1/198-364
D0LIR8_HALO1/218-386
D0LJG1_HALO1/178-352
D0LJL8_HALO1/293-487
D0LKY9_HALO1/200-372
D0LLG3_HALO1/159-328
D0LMH3_HALO1/327-500
D0LN28_HALO1/235-406
D0LQG6_HALO1/181-337
D0LVC8_HALO1/187-353
D0LVJ6_HALO1/221-395
D0LZR8_HALO1/607-773
D0M3B7_VIBSE/187-349
D0MDF8_RHOM4/185-352
D0MDW5_RHOM4/275-457
D0MF24_RHOM4/183-332
D0MFZ7_RHOM4/156-317
D0MGM3_RHOM4/185-355
D0MGP4_RHOM4/208-372
D0MGP5_RHOM4/189-355
D0MGQ0_RHOM4/170-342
D0MGT6_RHOM4/181-348
D0MGT7_RHOM4/190-354
D0MH03_RHOM4/194-360
D0MHQ7_RHOM4/212-368
D0MHR4_RHOM4/218-381
D0MHS3_RHOM4/176-348
D0MHS7_RHOM4/191-352
D0MHS8_RHOM4/217-378
D0MHT0_RHOM4/185-359
D0MHT1_RHOM4/196-365
D0MIE4_RHOM4/182-361
D0MII4_RHOM4/187-353
D0MKF3_RHOM4/282-464
D0MQG2_PHYIT/1279-1454
D0MVN1_PHYIT/171-262
D0MZM0_PHYIT/217-415
D0N3I8_PHYIT/327-416
D0N3Q7_PHYIT/296-428
D0N3S4_PHYIT/317-448
D0N5L7_PHYIT/368-462
D0NLX6_PHYIT/273-438
D0NSS5_PHYIT/288-467
D0NZR7_PHYIT/576-661
D0NZR8_PHYIT/347-436
D0P6B7_BRUSU/237-385
D0P6B8_BRUSU/196-357
D0P6C8_BRUSU/172-336
D0P8T5_BRUSU/130-300
D0P8W6_BRUSU/158-329
D0PBM2_BRUSU/180-341
D0PBM9_BRUSU/189-354
D0PFD3_BRUSU/222-372
D0PFD4_BRUSU/196-357
D0PFE4_BRUSU/1-120
D0PI74_BRUSU/180-341
D0PI82_BRUSU/189-354
D0PJ12_BRUSU/327-497
D0PLK7_BRUSU/158-329
D0R3Y4_LACJF/149-314
D0R4M6_LACJF/181-349
D0R5L5_LACJF/173-340
D0R5P4_LACJF/150-319
D0R5P5_LACJF/189-358
D0RDR4_9RHIZ/236-386
D0RDR5_9RHIZ/196-357
D0RDS5_9RHIZ/172-336
D0RHH4_9RHIZ/327-497
D0RIC4_9RHIZ/180-341
D0RID2_9RHIZ/181-346
D0RJ00_9RHIZ/158-329
D0RND8_9RICK/174-345
D0RNZ6_9RICK/165-322
D0RPY1_9RICK/186-350
D0RQ00_9RICK/202-368
D0RRE2_9RICK/180-356
D0RSR7_9STRE/271-443
D0RTU9_9STRE/196-362
D0RTZ7_9STRE/312-479
D0RUI1_9STRE/193-370
D0RUI2_9STRE/147-313
D0RW27_9STRE/282-457
D0RXG9_9STRE/187-361
D0RXH0_9STRE/205-356
D0S191_ACICA/324-491
D0S4T6_ACICA/284-407
D0S5A3_ACICA/179-345
D0S5G7_ACICA/235-399
D0SFQ0_ACIJO/248-419
D0SG07_ACIJO/185-352
D0SG09_ACIJO/196-359
D0SGB0_ACIJO/234-399
D0SL46_ACIJU/237-398
D0SNR1_ACIJU/230-414
D0SQY1_ACIJU/176-333
D0SQY4_ACIJU/208-382
D0SS84_ACILW/233-397
D0SXF7_ACILW/172-337
D0SXF9_ACILW/167-327
D0SXG0_ACILW/195-357
D0SYH7_ACILW/228-407
D0T6K8_ACIRA/182-344
D0T6R9_ACIRA/231-397
D0T6U6_ACIRA/163-321
D0T6V0_ACIRA/191-359
D0T7R4_ACIRA/243-406
D0T8C1_ACIRA/185-350
D0T8C4_ACIRA/195-359
D0T966_9BACE/179-340
D0T967_9BACE/180-351
D0T9V2_9BACE/176-347
D0TAQ5_9BACE/166-333
D0TB13_9BACE/180-339
D0TB14_9BACE/222-380
D0TBD6_9BACE/171-335
D0TBD7_9BACE/178-341
D0TBL0_9BACE/187-350
D0TCU7_9BACE/191-356
D0TDD9_9BACE/185-351
D0TEM4_9BACE/214-368
D0TFB1_9BACE/212-386
D0TFB2_9BACE/213-385
D0TG75_9BACE/196-362
D0TIF9_9BACE/192-347
D0TIG0_9BACE/183-348
D0TIG1_9BACE/165-334
D0TIG2_9BACE/185-353
D0TIQ8_9BACE/236-398
D0TJK8_9BACE/165-330
D0TJK9_9BACE/190-354
D0TJP0_9BACE/186-354
D0TJP3_9BACE/228-394
D0TJP7_9BACE/185-354
D0TJU7_9BACE/187-334
D0TKS3_9BACE/226-396
D0TKS4_9BACE/178-340
D0TMX5_9BACE/189-355
D0TMX9_9BACE/174-339
D0TP58_9BACE/215-381
D0TPJ8_9BACE/178-342
D0TPJ9_9BACE/59-228
D0TRZ9_9BACE/198-361
D0TS12_9BACE/185-350
D0TT12_9BACE/192-352
D0TTY8_9BACE/171-331
D0TTY9_9BACE/172-341
D0TTZ1_9BACE/170-347
D0TVF0_9BACE/233-395
D0TW56_9BACE/222-381
D0TW58_9BACE/191-350
D0TZD6_ORYSJ/393-556
D0TZD7_ORYSJ/393-556
D0TZD8_ORYSJ/393-556
D0TZD9_ORYSJ/393-556
D0TZE3_ORYSI/393-556
D0TZE4_ORYSI/393-556
D0TZE6_ORYSI/393-556
D0TZM6_ORYSI/437-606
D0TZM7_ORYSI/437-606
D0TZM8_ORYSI/438-606
D0TZN4_ORYSJ/553-719
D0TZN5_ORYSJ/553-719
D0TZP0_ORYSI/553-719
D0TZP3_ORYSI/553-719
D0TZP8_ORYSJ/498-663
D0TZQ9_ORYSI/498-663
D0TZR2_ORYSJ/616-779
D0TZR4_ORYSJ/616-779
D0TZR8_ORYSI/616-779
D0TZR9_ORYSI/616-779
D0TZS8_ORYSJ/1006-1185
D0TZT0_ORYSJ/1006-1185
D0TZT2_ORYSI/1006-1185
D0TZT3_ORYSI/1006-1185
D0TZT5_ORYSI/1006-1185
D0TZT6_ORYSI/1006-1185
D0TZT7_ORYSI/1006-1185
D0TZU0_ORYSJ/1342-1521
D0TZU2_ORYSJ/1342-1521
D0TZU6_ORYSI/1342-1521
D0TZU7_ORYSI/1342-1521
D0TZV1_ORYSI/1342-1521
D0TZV2_ORYSI/1342-1521
D0TZV4_ORYSJ/752-922
D0TZV5_ORYSJ/752-922
D0TZV6_ORYSJ/752-922
D0TZW0_ORYSI/751-921
D0TZW4_ORYSI/752-922
D0TZW8_ORYSJ/711-888
D0TZX5_ORYSI/711-888
D0TZY6_ORYSI/387-550
D0U0Q3_ORYSJ/26-189
D0U0Q4_ORYSI/26-189
D0U0Q5_ORYSJ/26-189
D0U0R1_ORYSI/26-189
D0U0R2_ORYSJ/26-189
D0U0R3_ORYSI/26-189
D0U0R6_ORYSJ/26-189
D0UGE9_CRIDE/54-223
D0UGF0_9POAL/51-216
D0UGF1_9POAL/51-215
D0UGF2_9POAL/54-223
D0UGF3_9POAL/46-210
D0UGF4_9POAL/46-215
D0UGF5_9POAL/46-209
D0UGF6_9POAL/46-215
D0UGF8_9POAL/48-207
D0UGG0_9POAL/52-214
D0UGG1_9POAL/46-210
D0UGG2_9POAL/40-215
D0UGG3_9POAL/46-214
D0UGG4_9POAL/51-220
D0UGG7_9POAL/46-206
D0UGG8_9POAL/46-210
D0UGG9_9POAL/46-211
D0UGH0_9POAL/46-211
D0UGH1_9POAL/46-210
D0UGH2_9POAL/46-211
D0UGH3_9POAL/46-210
D0UGH4_9POAL/45-211
D0UGH5_9POAL/46-209
D0UGH6_9POAL/46-215
D0UGH7_9POAL/46-210
D0W2Y5_NEICI/167-335
D0W522_NEICI/165-335
D0W5K7_NEICI/203-373
D0W624_NEICI/218-401
D0W6D7_NEILA/167-335
D0W9W3_NEILA/189-249
D0W9W4_NEILA/1-84
D0WC13_NEILA/234-397
D0WCA4_NEILA/24-121
D0WCK2_NEILA/1-141
D0WML0_9ACTO/173-360
D0WNF3_9ACTO/180-355
D0WQG2_9ACTO/179-345
D0WTS9_VIBAL/73-246
D0WW99_VIBAL/232-400
D0WWC6_VIBAL/170-338
D0WWC7_VIBAL/169-340
D0WWD0_VIBAL/176-348
D0WY13_VIBAL/166-326
D0WY16_VIBAL/167-335
D0X057_VIBAL/185-348
D0X058_VIBAL/181-348
D0X144_VIBAL/1-157
D0X3H7_VIBAL/42-205
D0X4U9_VIBHA/232-400
D0XEE1_VIBHA/189-351
D0XEE8_VIBHA/31-194
D0XEE9_VIBHA/181-348
D0XEF0_VIBHA/186-337
D0XER6_VIBHA/166-326
D0XER9_VIBHA/168-294
D0XFG0_VIBHA/292-458
D0XH59_VIBHA/83-249
D0YSB6_9ACTO/187-371
D0YSB7_9ACTO/182-347
D0YSG6_9ACTO/197-382
D0YV63_9ACTO/179-342
D0YV81_9ACTO/174-336
D0YZP9_LISDA/187-349
D0YZQ0_LISDA/219-377
D0Z1D9_LISDA/237-403
D0Z1E5_LISDA/170-335
D0Z1Q2_LISDA/151-300
D0Z1Q8_LISDA/175-341
D0Z1R3_LISDA/192-354
D0Z2Y2_LISDA/296-471
D0Z3M0_LISDA/171-324
D0Z8P4_EDWTE/218-378
D0Z8P5_EDWTE/193-353
D0Z945_EDWTE/230-400
D0Z946_EDWTE/191-350
D0Z947_EDWTE/191-346
D0Z950_EDWTE/175-326
D0Z951_EDWTE/171-344
D0Z952_EDWTE/165-313
D0ZFK8_EDWTE/134-298
D0ZFK9_EDWTE/184-351
D0ZFL0_EDWTE/183-351
D0ZG43_EDWTE/285-455
D0ZJG9_SALT1/283-448
D0ZLJ7_SALT1/179-378
D0ZLK2_SALT1/166-339
D0ZLK5_SALT1/182-351
D0ZLK8_SALT1/231-401
D0ZMJ2_SALT1/171-335
D0ZMK6_SALT1/209-385
D0ZNB5_SALT1/217-391
D0ZNC2_SALT1/284-365
D0ZQD6_SALT1/181-353
D0ZZ81_CHLPP/286-441
D1A1Q4_THECD/189-358
D1A2B4_THECD/222-385
D1A3W9_THECD/230-391
D1A4J1_THECD/202-365
D1A5Z9_THECD/177-345
D1A8W3_THECD/181-355
D1A998_THECD/197-360
D1ACD2_THECD/220-385
D1ACX2_THECD/204-373
D1ADH8_THECD/207-366
D1AE96_THECD/189-356
D1AEU3_THECD/190-354
D1AF76_THECD/180-341
D1AK83_SEBTE/267-424
D1APA1_SEBTE/167-333
D1APA4_SEBTE/170-339
D1APA5_SEBTE/170-339
D1APA6_SEBTE/174-339
D1APA7_SEBTE/173-342
D1APB1_SEBTE/206-376
D1ARI1_SEBTE/151-317
D1ARI2_SEBTE/194-359
D1AY75_STRM9/262-447
D1AYB7_STRM9/195-355
D1B401_SULD5/173-338
D1B559_SULD5/190-353
D1B569_SULD5/474-573
D1B7I7_THEAS/190-351
D1B7K2_THEAS/163-313
D1B7M3_THEAS/194-359
D1B8D1_THEAS/209-381
D1B925_THEAS/294-458
D1BC42_SANKS/186-342
D1BC52_SANKS/362-535
D1BC53_SANKS/397-573
D1BGV2_SANKS/181-350
D1BIB6_SANKS/190-376
D1BIF1_SANKS/765-931
D1BKI6_SANKS/199-368
D1BLG6_VEIPT/243-406
D1BLV3_VEIPT/174-338
D1BQ95_VEIPT/218-387
D1BQA3_VEIPT/181-347
D1BRJ7_XYLCX/210-407
D1BSJ1_XYLCX/197-365
D1BUL8_XYLCX/186-344
D1BVE1_XYLCX/202-366
D1BWD1_XYLCX/179-354
D1BX29_XYLCX/527-699
D1BX37_XYLCX/273-449
D1BXS1_XYLCX/251-414
D1BZ14_XYLCX/175-334
D1C1I3_SPHTD/184-363
D1C274_SPHTD/188-355
D1C2V1_SPHTD/247-415
D1C2V4_SPHTD/159-327
D1C2V6_SPHTD/187-352
D1C2X3_SPHTD/183-353
D1C317_SPHTD/187-356
D1C3E1_SPHTD/202-373
D1C3E2_SPHTD/172-328
D1C3E4_SPHTD/229-397
D1C3T2_SPHTD/205-385
D1C4H3_SPHTD/198-374
D1C4I1_SPHTD/181-348
D1C5H0_SPHTD/213-393
D1C5Y1_SPHTD/220-388
D1C650_SPHTD/235-401
D1C651_SPHTD/176-344
D1C6W0_SPHTD/183-347
D1C7T4_SPHTD/211-379
D1C865_SPHTD/196-381
D1C8K4_SPHTD/196-346
D1C8M8_SPHTD/217-387
D1C8N3_SPHTD/189-366
D1CA67_SPHTD/163-327
D1CAG1_SPHTD/186-350
D1CAK5_SPHTD/211-366
D1CAP7_SPHTD/165-292
D1CAT4_SPHTD/161-324
D1CBB6_THET1/216-367
D1CCV9_THET1/221-391
D1CD84_THET1/198-368
D1CD88_THET1/193-359
D1CDA7_THET1/178-348
D1CDR6_THET1/189-288
D1CDR7_THET1/213-392
D1CFS9_THET1/202-381
D1CGA2_THET1/160-320
D1CH62_THET1/142-311
D1CIV9_THET1/168-298
D1CIX1_THET1/181-350
D1CWF9_9RHIZ/158-329
D1CWS2_9RHIZ/182-345
D1CZR2_9RHIZ/338-508
D1CZR9_9RHIZ/189-354
D1D174_9RHIZ/202-388
D1D175_9RHIZ/329-494
D1D1N0_9RHIZ/196-357
D1D1N1_9RHIZ/1-85
D1D3P4_NEIGO/95-266
D1D4U0_NEIGO/1-150
D1D632_NEIGO/189-354
D1D647_NEIGO/133-281
D1D6V7_NEIGO/167-335
D1DA30_NEIGO/167-335
D1DA85_NEIGO/133-281
D1DAS9_NEIGO/96-267
D1DDY7_NEIGO/189-254
D1DGC7_NEIGO/167-335
D1DGJ3_NEIGO/133-281
D1DI45_NEIGO/1-149
D1DKD7_NEIGO/189-354
D1DLM5_NEIGO/133-281
D1DM83_NEIGO/1-145
D1DN88_NEIGO/1-152
D1DQM8_NEIGO/167-335
D1DS22_NEIGO/189-354
D1DT08_NEIGO/178-326
D1DTT1_NEIGO/1-152
D1DU24_NEIGO/95-266
D1DXA9_NEIGO/167-335
D1DYI7_NEIGO/189-354
D1DZY5_NEIGO/133-281
D1E0J5_NEIGO/1-145
D1E1K2_NEIGO/1-152
D1E3Z4_NEIGO/167-335
D1E506_NEIGO/189-354
D1E640_NEIGO/189-354
D1E654_NEIGO/178-326
D1E6R2_NEIGO/1-145
D1E7X9_NEIGO/1-152
D1EA55_NEIGO/167-335
D1ECR1_NEIGO/133-281
D1EDB7_NEIGO/164-335
D1EEC4_NEIGO/1-149
D1EGY4_NEIGO/167-335
D1EHU6_NEIGO/310-378
D1EHU7_NEIGO/1-59
D1EIN5_9RHIZ/172-336
D1EIP5_9RHIZ/196-357
D1EIP6_9RHIZ/235-385
D1ENE7_9RHIZ/158-329
D1ER31_9RHIZ/180-341
D1ER40_9RHIZ/189-354
D1ESA0_9RHIZ/203-390
D1ESA1_9RHIZ/327-497
D1ETW0_BRUME/235-385
D1ETW1_BRUME/172-333
D1ETX1_BRUME/172-336
D1EWT7_BRUME/158-329
D1EXV6_BRUME/180-341
D1EXW4_BRUME/189-354
D1EZ25_BRUME/327-497
D1F483_BRUME/53-217
D1F494_BRUME/196-357
D1F495_BRUME/235-385
D1F7F4_BRUME/180-341
D1F7G2_BRUME/189-354
D1F8M3_BRUME/203-390
D1F8M4_BRUME/327-497
D1FA15_BRUME/158-329
D1FCV2_9RHIZ/172-336
D1FCW2_9RHIZ/196-286
D1FCW3_9RHIZ/172-322
D1FFE0_9RHIZ/327-497
D1FIJ4_9RHIZ/180-341
D1FIK4_9RHIZ/189-354
D1FJ76_9RHIZ/158-329
D1G598_9ERIC/1-89
D1G599_9ERIC/1-88
D1G5A0_9ERIC/1-89
D1G5A1_9ERIC/1-89
D1G5A3_9ERIC/1-90
D1G5A4_9ERIC/1-89
D1G5A5_9ERIC/1-90
D1G5A8_9ERIC/1-58
D1G5B1_9ERIC/1-88
D1G5B2_9ERIC/1-89
D1G5B4_9ERIC/1-88
D1G5B5_9ERIC/1-88
D1G5B6_9ERIC/1-88
D1G5B7_9ERIC/1-89
D1G5B8_9ERIC/1-88
D1G5B9_9ERIC/1-89
D1G5C0_9ERIC/1-89
D1G5C2_9ERIC/1-88
D1G5C5_9ERIC/1-90
D1G5C7_9ERIC/1-89
D1G5C8_9ERIC/1-89
D1G5C9_9ERIC/1-89
D1G5D0_9ERIC/1-89
D1G5D1_9ERIC/1-59
D1G5D2_9ERIC/1-88
D1G5D3_9ERIC/1-90
D1G5D4_9ERIC/1-88
D1G5D5_9ERIC/1-88
D1G5D6_9ERIC/1-89
D1G5D7_9ERIC/1-89
D1G5D8_9ERIC/1-89
D1G5E0_9ERIC/1-90
D1G5E1_9ERIC/1-90
D1G5E2_9ERIC/1-88
D1G5E5_FOUSP/1-88
D1G5E7_FOUSP/1-88
D1G5E8_FOUSP/1-88
D1G5E9_FOUSP/1-88
D1GFD3_STRPN/177-345
D1GFD6_STRPN/177-345
D1GFD9_STRPN/177-345
D1GFE2_STRPN/177-345
D1GPG5_STAA0/305-472
D1GPG6_STAA0/309-475
D1GRT3_STAA0/304-473
D1GTY1_STAA0/312-460
D1GUP0_STAA0/200-364
D1GUS0_STAA0/172-339
D1J9J2_9ARCH/1-76
D1JCM1_9ARCH/181-346
D1JEM1_9ARCH/185-357
D1JF08_9ARCH/176-357
D1JFC6_9ARCH/176-357
D1JGY8_9ARCH/174-354
D1JHD8_9ARCH/180-349
D1JHQ0_9ARCH/166-336
D1JJ40_9ARCH/162-331
D1JJ40_9ARCH/879-1053
D1JJ44_9ARCH/188-341
D1JJ99_9BACE/230-397
D1JJK4_9BACE/169-314
D1JJK5_9BACE/233-394
D1JK96_9BACE/177-351
D1JKA0_9BACE/223-398
D1JKK8_9BACE/163-327
D1JLS9_9BACE/198-361
D1JLT0_9BACE/160-325
D1JP73_9BACE/158-312
D1JQ51_9BACE/179-338
D1JS44_9BACE/204-369
D1JSC9_9BACE/189-357
D1JTN4_9BACE/215-382
D1JTN7_9BACE/159-322
D1JV53_9BACE/206-380
D1JV56_9BACE/150-267
D1JV58_9BACE/182-355
D1JVE0_9BACE/219-395
D1JW32_9BACE/228-396
D1JW36_9BACE/213-375
D1JW38_9BACE/206-371
D1JWK4_9BACE/226-399
D1JX11_9BACE/184-351
D1JX15_9BACE/176-347
D1JX17_9BACE/189-362
D1JX18_9BACE/250-410
D1JXV8_9BACE/233-395
D1JY77_9BACE/239-392
D1JY86_9BACE/210-376
D1JY92_9BACE/244-408
D1JY94_9BACE/199-363
D1JY97_9BACE/190-357
D1JYA2_9BACE/191-354
D1JYF0_9BACE/181-340
D1JYF1_9BACE/181-348
D1JYF4_9BACE/163-337
D1JZB2_9BACE/190-368
D1K0N9_9BACE/176-344
D1K0T8_9BACE/205-366
D1K0U4_9BACE/193-358
D1K0U5_9BACE/195-358
D1K0U7_9BACE/193-356
D1K0V0_9BACE/182-350
D1K378_9BACE/210-373
D1K3L8_9BACE/227-397
D1K3L9_9BACE/185-339
D1K4I6_9BACE/113-279
D1K4I7_9BACE/153-313
D1K4Y7_9BACE/187-354
D1K4Y8_9BACE/178-341
D1K4Y9_9BACE/189-361
D1KBW9_9GAMM/244-397
D1KFM6_TRITU/383-541
D1KFM7_TRITU/383-522
D1KFM8_TRITU/383-541
D1KFM9_TRITU/383-522
D1N1P5_9BACT/182-351
D1N326_9BACT/298-473
D1N4E4_9BACT/212-385
D1N4E5_9BACT/196-355
D1N4E6_9BACT/184-353
D1N6I6_9BACT/189-346
D1N7C5_9BACT/149-315
D1N928_9BACT/196-366
D1NB73_9BACT/218-382
D1NDI0_HAEIF/1-78
D1NGM0_HAEIF/20-151
D1NJ97_CLOTM/195-365
D1NJG0_CLOTM/196-376
D1NJS1_CLOTM/194-358
D1NK98_CLOTM/178-358
D1NKF7_CLOTM/221-357
D1NLE6_CLOTM/289-451
D1NMP2_CLOTM/180-357
D1NMW9_CLOTM/290-462
D1NN66_CLOTM/178-346
D1NN76_CLOTM/172-342
D1NNB0_CLOTM/159-327
D1NP59_CLOTM/163-332
D1NP60_CLOTM/154-334
D1NP62_CLOTM/187-354
D1NPB8_CLOTM/181-350
D1NRU0_9BIFI/182-350
D1NRU1_9BIFI/188-352
D1NRV3_9BIFI/195-369
D1NTM2_9BIFI/209-386
D1NUM7_9BIFI/230-394
D1P2D8_9ENTR/286-467
D1P7G9_9ENTR/182-351
D1P7H7_9ENTR/248-417
D1P7J4_9ENTR/172-333
D1P7J6_9ENTR/176-343
D1P7J7_9ENTR/174-342
D1P8M8_9BACT/231-398
D1PDK7_9BACT/226-393
D1PDY4_9BACT/163-331
D1PE57_9BACT/181-354
D1PE59_9BACT/215-381
D1PFD5_9BACT/55-198
D1PFE6_9BACT/221-384
D1PHT6_9BACT/200-285
D1PHT7_9BACT/176-350
D1PHT8_9BACT/216-382
D1PI80_9FIRM/281-445
D1PI89_9FIRM/390-554
D1PIS4_9FIRM/148-311
D1PIS6_9FIRM/189-353
D1PJM2_9FIRM/190-348
D1PJM3_9FIRM/176-317
D1PLI3_9FIRM/281-437
D1PMH7_9FIRM/179-351
D1PNR9_9FIRM/182-350
D1PNS2_9FIRM/215-397
D1PNS6_9FIRM/211-384
D1PP43_9FIRM/192-351
D1PQ63_9FIRM/212-370
D1PQ67_9FIRM/201-369
D1PQ69_9FIRM/228-365
D1PQ72_9FIRM/207-373
D1PQ79_9FIRM/228-368
D1PRC5_9FIRM/211-368
D1PRC7_9FIRM/186-345
D1PRC9_9FIRM/180-331
D1PU87_9BACT/226-395
D1PWS7_9BACT/209-369
D1PWS8_9BACT/181-340
D1PWT0_9BACT/210-329
D1PXM1_9BACT/200-304
D1PZ15_9BACT/231-398
D1Q2F5_YERPN/232-401
D1Q4A1_YERPE/284-454
D1Q7R1_STAAU/312-461
D1Q811_STAAU/182-349
D1Q8B9_STAAU/212-382
D1QAT3_STAAU/304-473
D1QAY4_STAAU/201-364
D1QC80_STAAU/305-472
D1QC81_STAAU/309-475
D1QHT6_STAAU/311-461
D1QIJ7_STAAU/182-349
D1QJJ6_STAAU/201-364
D1QK98_STAAU/305-472
D1QK99_STAAU/309-475
D1QML9_9BACT/188-343
D1QPN3_9BACT/298-395
D1QQA7_9BACT/186-348
D1QQB0_9BACT/199-368
D1QQD4_9BACT/231-398
D1QRQ2_9BACT/193-359
D1QRQ4_9BACT/202-366
D1QRQ6_9BACT/211-377
D1QUC6_9BACT/176-339
D1QXE3_STAAU/182-349
D1R0Z7_STAAU/311-461
D1R1D7_STAAU/201-364
D1R377_STAAU/305-472
D1R378_STAAU/309-475
D1R4V0_9CHLA/297-470
D1R5J6_9CHLA/209-383
D1R6J5_9CHLA/203-377
D1RCG9_LEGLO/216-382
D1RCH1_LEGLO/193-344
D1REE1_LEGLO/247-415
D1REF0_LEGLO/181-347
D1REF0_LEGLO/623-787
D1REG0_LEGLO/420-578
D1REG2_LEGLO/209-394
D1REG3_LEGLO/219-384
D1RI57_LEGLO/230-398
D1RNT9_SEROD/210-373
D1RNU1_SEROD/165-328
D1RNU2_SEROD/193-250
D1RNU3_SEROD/1-88
D1RR47_SEROD/168-332
D1RYH0_SEROD/282-454
D1S0L5_SEROD/167-310
D1S0M1_SEROD/191-353
D1S0M2_SEROD/186-349
D1S0M5_SEROD/29-199
D1TSR8_YERPE/155-315
D1TVJ2_YERPE/284-454
D1TXN9_YERPE/232-401
D1VVC5_9FIRM/181-346
D1VWL4_9BACT/231-398
D1VYV3_9BACT/227-398
D1W0K4_9BACT/203-373
D1W0K8_9BACT/198-360
D1W1U8_9BACT/208-372
D1W1U9_9BACT/181-344
D1W2F2_9BACT/169-334
D1W3E9_9BACT/227-399
D1W434_9BACT/232-398
D1W6W4_9BACT/205-371
D1W6W7_9BACT/181-342
D1W6W8_9BACT/209-375
D1WB02_9LACO/181-341
D1WBG8_9LACO/181-341
D1WG08_9LACO/170-344
D1WG12_9LACO/188-357
D1WHA5_9LACO/150-316
D1WHA6_9LACO/189-358
D1WHY1_9LACO/189-358
D1WHY2_9LACO/150-317
D1WIV9_STAEP/316-487
D1WJ31_STAEP/308-477
D1WJW6_STAEP/312-483
D1WKA7_STAEP/312-486
D1WKK4_STAEP/197-363
D1WNG5_STAEP/182-349
D1WQ22_STAEP/307-462
D1WQ64_STAEP/46-186
D1XBN6_9ACTO/249-428
D1XEA1_9ACTO/188-361
D1XF17_9ACTO/241-408
D1XGK6_9ACTO/188-362
D1XH29_9ACTO/183-352
D1XHQ7_9ACTO/205-379
D1XLZ3_9ACTO/203-356
D1XLZ8_9ACTO/177-307
D1XME5_9ACTO/195-362
D1XMH0_9ACTO/170-332
D1XMJ2_9ACTO/174-342
D1XN37_9ACTO/286-456
D1XQ40_9ACTO/197-360
D1XTV9_9ACTO/200-363
D1XU26_9ACTO/317-498
D1XW88_9BACT/226-392
D1XWU5_9BACT/200-371
D1XWU7_9BACT/203-373
D1XWV0_9BACT/195-359
D1XX34_9BACT/232-398
D1XZD1_9BACT/181-335
D1XZD7_9BACT/190-338
D1Y0E7_9BACT/166-335
D1Y2W3_9BACT/193-357
D1Y331_9BACT/163-330
D1Y332_9BACT/162-319
D1Y7T6_9BACT/309-470
D1Y7U3_9BACT/194-344
D1Y953_PROAC/233-398
D1Y971_PROAC/164-335
D1YAT8_PROAC/183-345
D1YBC0_PROAC/184-368
D1YEY1_PROAC/187-345
D1YF14_PROAC/191-352
D1YI61_9LACO/174-338
D1YIJ1_9LACO/180-332
D1YJY2_9LACO/2-161
D1YJY4_9LACO/189-380
D1YLZ5_9FIRM/181-347
D1YM03_9FIRM/162-332
D1YMR3_9FIRM/174-338
D1YQP3_9FIRM/246-406
D1YUJ2_METPS/190-359
D1YUU3_METPS/201-364
D1YUU4_METPS/196-363
D1YUX2_METPS/214-390
D1YV29_METPS/190-355
D1YV48_METPS/180-343
D1YVT5_METPS/215-394
D1YWA5_METPS/186-368
D1YWA6_METPS/186-370
D1YWM1_METPS/166-335
D1YWZ2_METPS/153-312
D1YWZ3_METPS/208-381
D1YZX9_METPS/181-351
D1Z181_METPS/191-357
D1Z182_METPS/214-389
D1Z1N6_METPS/208-380
D1Z1N8_METPS/204-372
D1Z1N9_METPS/200-362
D1Z245_METPS/201-364
D1Z256_METPS/194-362
D1Z257_METPS/173-331
D1Z258_METPS/187-347
D1Z260_METPS/203-378
D1Z8S1_SORMK/1454-1622
D1Z924_SORMK/199-370
D1Z967_SORMK/1405-1572
D1ZGM1_SORMK/621-804
D1ZPG1_SORMK/277-438
D1ZRT4_SORMK/343-527
D1ZSN6_SORMK/223-415
D1ZTP5_SORMK/2512-2682
D1ZWI1_SORMK/5-132
D2A5X1_TRICA/278-458
D2A6X3_SHIF2/209-384
D2A6Y0_SHIF2/217-391
D2A6Y8_SHIF2/284-372
D2A9N2_SHIF2/283-448
D2AAY5_SHIF2/179-357
D2AAZ0_SHIF2/182-351
D2AAZ4_SHIF2/231-401
D2AC76_SHIF2/2-140
D2AJV4_SHIF2/179-341
D2ALS8_FRATE/290-462
D2AMU6_FRATE/216-382
D2AMV3_FRATE/148-310
D2AP36_FRATE/151-327
D2APL6_FRATE/180-348
D2APM0_FRATE/180-347
D2APX4_FRATE/241-412
D2AQB9_STRRD/221-383
D2ARG2_STRRD/177-343
D2AUA3_STRRD/205-365
D2AUN1_STRRD/212-379
D2AV09_STRRD/225-388
D2AVD3_STRRD/178-348
D2AWS7_STRRD/176-343
D2AX54_STRRD/170-318
D2AYK3_STRRD/186-368
D2AYU2_STRRD/225-386
D2B0Z9_STRRD/372-546
D2B1G9_STRRD/195-295
D2B1Y8_STRRD/212-372
D2B1Y9_STRRD/198-356
D2B1Z5_STRRD/192-357
D2B4J1_STRRD/196-369
D2B4X4_STRRD/179-350
D2B864_STRRD/231-396
D2BA36_STRRD/193-366
D2BAZ2_STRRD/171-332
D2BBI4_STRRD/174-340
D2BCL5_STRRD/199-362
D2BCN2_STRRD/194-358
D2BEK1_STRRD/182-337
D2BEK5_STRRD/189-351
D2BI29_DEHSV/180-351
D2BI48_DEHSV/210-370
D2BKB7_LACLK/319-494
D2BKB8_LACLK/306-483
D2BMF6_LACLK/195-367
D2BMG8_LACLK/188-356
D2BMX8_LACLK/147-310
D2BMX9_LACLK/193-362
D2BPI1_LACLK/283-453
D2BRL1_DICD5/220-378
D2BRL2_DICD5/190-353
D2BSD6_DICD5/412-563
D2BSD7_DICD5/787-956
D2BSD8_DICD5/154-304
D2BSE1_DICD5/217-385
D2BSE2_DICD5/147-304
D2BSE3_DICD5/185-346
D2BVG8_DICD5/215-364
D2BVG9_DICD5/214-355
D2BVH0_DICD5/160-327
D2BY76_DICD5/285-454
D2C193_DICD5/237-403
D2C194_DICD5/179-347
D2C197_DICD5/188-351
D2C4I4_THENR/206-406
D2C5A4_THENR/287-458
D2C5Q3_THENR/207-383
D2C6C4_THENR/210-377
D2C6C6_THENR/182-350
D2C6D6_THENR/213-358
D2C6E0_THENR/192-362
D2C6Q2_THENR/184-349
D2C6R4_THENR/275-405
D2D315_GOSHI/394-528
D2D331_GOSHI/393-528
D2DXT6_9BACT/318-424
D2E7X7_9LAMI/116-274
D2E7X8_9LAMI/115-276
D2E7X9_9LAMI/116-275
D2E7Y0_9LAMI/117-275
D2E7Y1_9LAMI/116-274
D2E7Y2_9LAMI/117-254
D2E7Y3_9LAMI/111-248
D2E7Y4_9LAMI/117-254
D2E7Y5_9LAMI/117-254
D2E7Y6_9LAMI/117-254
D2E7Y7_9LAMI/116-253
D2E7Y8_9LAMI/117-254
D2E7Y9_9LAMI/117-254
D2E7Z0_CASLN/117-254
D2E7Z1_CASLN/117-254
D2E7Z2_9LAMI/117-254
D2E7Z3_9LAMI/116-254
D2E7Z4_9LAMI/115-252
D2E7Z5_9LAMI/115-252
D2E7Z6_9LAMI/115-252
D2E7Z7_9LAMI/115-252
D2E7Z8_9LAMI/115-252
D2E7Z9_9LAMI/117-254
D2E800_9LAMI/143-254
D2E801_9LAMI/117-254
D2E802_9LAMI/117-254
D2E803_9LAMI/117-254
D2E804_9LAMI/116-254
D2E805_9LAMI/116-254
D2E806_9LAMI/114-252
D2E807_9LAMI/116-254
D2E808_9LAMI/96-234
D2E809_9LAMI/96-234
D2E810_9LAMI/146-254
D2E811_9LAMI/113-262
D2E812_9LAMI/114-251
D2E813_9LAMI/117-254
D2E814_9LAMI/90-227
D2E815_9LAMI/91-228
D2E816_9LAMI/141-269
D2E817_9LAMI/122-249
D2E818_9LAMI/108-266
D2E819_9LAMI/108-245
D2E820_9LAMI/116-253
D2E821_9LAMI/116-253
D2E822_9LAMI/116-253
D2E823_9LAMI/116-254
D2E824_9LAMI/116-253
D2E825_9LAMI/117-275
D2E826_9LAMI/117-254
D2E827_9LAMI/117-254
D2E828_9LAMI/117-254
D2E829_9LAMI/117-254
D2E830_9LAMI/100-239
D2E831_9LAMI/115-253
D2E832_9LAMI/97-234
D2E833_9LAMI/115-252
D2E834_9LAMI/115-253
D2E835_9LAMI/115-252
D2E836_9LAMI/115-252
D2E837_9LAMI/117-254
D2E838_9LAMI/117-254
D2E839_9LAMI/117-254
D2E840_9LAMI/117-254
D2E841_9LAMI/99-236
D2E842_9LAMI/117-254
D2E843_9LAMI/117-254
D2E844_9LAMI/117-253
D2E845_9LAMI/117-254
D2E846_9LAMI/117-285
D2E847_9LAMI/103-272
D2E848_TRIVS/2-108
D2E849_9LAMI/16-153
D2E850_9LAMI/15-153
D2E851_9LAMI/15-153
D2EE95_9EURY/196-357
D2EEI6_9EURY/192-357
D2EEN9_9EURY/192-359
D2EEQ7_9EURY/157-326
D2EEQ9_9EURY/160-327
D2EF93_9EURY/194-344
D2EG48_9EURY/1-88
D2EG49_9EURY/178-334
D2EG50_9EURY/180-323
D2EHS9_PEDAC/665-829
D2EIZ4_PEDAC/150-316
D2EIZ5_PEDAC/191-358
D2EKD2_PEDAC/289-462
D2ELL1_PEDAC/310-480
D2ELL2_PEDAC/324-493
D2ENV5_9STRE/315-471
D2ER54_9STRE/281-454
D2ERH2_9STRE/195-367
D2ERH3_9STRE/160-324
D2ETY7_9BACE/182-348
D2ETZ5_9BACE/191-359
D2EUB4_9BACE/176-337
D2EUH1_9BACE/230-396
D2EWH6_9BACE/199-357
D2EWJ3_9BACE/194-356
D2EXM6_9BACE/227-398
D2F0N4_9BACE/177-345
D2F0N5_9BACE/202-366
D2F0N7_9BACE/195-360
D2F1E9_9BACE/74-242
D2F1P5_9BACE/218-374
D2F234_9BACE/205-368
D2F251_9BACE/183-351
D2F289_9BACE/183-348
D2F290_9BACE/146-309
D2F291_9BACE/213-382
D2F306_STAAU/312-460
D2F3F0_STAAU/200-364
D2F5D5_STAAU/305-472
D2F5D6_STAAU/310-475
D2F5T3_STAAU/304-473
D2F721_STAAU/182-349
D2FAU7_STAAU/305-472
D2FAU8_STAAU/310-475
D2FBY1_STAAU/304-473
D2FD66_STAAU/182-349
D2FGZ5_STAAU/313-460
D2FHH4_STAAU/200-364
D2FII1_STAAU/200-364
D2FJL3_STAAU/305-472
D2FJL4_STAAU/309-475
D2FLZ4_STAAU/182-349
D2FPI5_STAAU/191-359
D2FQL6_STAAU/313-460
D2FRE5_STAAU/312-460
D2FRU3_STAAU/200-364
D2FT01_STAAU/305-472
D2FT02_STAAU/310-475
D2FU63_STAAU/304-473
D2FVF0_STAAU/186-353
D2FYY8_STAAU/305-472
D2FYY9_STAAU/310-475
D2G045_STAAU/304-473
D2G1W8_STAAU/182-349
D2G4M7_STAAU/312-460
D2G541_STAAU/200-348
D2G636_STAAU/200-364
D2G7B0_STAAU/305-472
D2G7B1_STAAU/310-475
D2G8I8_STAAU/304-473
D2GAS0_STAAU/182-349
D2GD44_STAAU/312-460
D2GDU2_STAAU/305-472
D2GDU3_STAAU/310-475
D2GF02_STAAU/304-473
D2GGA2_STAAU/186-353
D2GIF9_STAAU/200-364
D2GKQ6_STAAU/312-460
D2GMD7_STAAU/313-460
D2GMU6_STAAU/200-364
D2GPB4_STAAU/305-472
D2GPB7_STAAU/310-475
D2GQA5_STAAU/304-473
D2GRL1_STAAU/186-353
D2H7F8_AILME/292-469
D2HDL6_AILME/111-262
D2HZ58_AILME/110-217
D2I1C3_AILME/220-372
D2I942_9SOLN/255-320
D2I943_9SOLN/255-320
D2I944_9SOLN/255-320
D2I945_9SOLN/255-320
D2I947_9SOLN/235-318
D2I948_9SOLN/237-320
D2I949_9SOLN/255-320
D2I950_9SOLN/255-320
D2I951_9SOLN/255-319
D2I952_9SOLN/255-316
D2I953_9SOLN/255-319
D2I954_9SOLN/253-317
D2I955_9SOLN/255-320
D2I956_9SOLN/255-320
D2I957_9SOLN/255-320
D2I958_9SOLN/255-320
D2I959_9SOLN/253-318
D2I960_9SOLN/255-320
D2I961_SOLRO/255-320
D2I962_SOLRO/252-317
D2I963_9SOLN/255-320
D2I964_9SOLN/255-320
D2I965_9SOLN/255-320
D2I966_9SOLN/255-320
D2I967_9SOLN/255-320
D2I968_9SOLN/255-320
D2IR26_MAIZE/362-499
D2IR27_MAIZE/365-519
D2IR28_MAIZE/365-515
D2IR31_MAIZE/381-544
D2J2L0_9ROSI/26-134
D2J2L1_9ROSI/26-134
D2J2L4_9ROSI/23-127
D2JCE3_STAEP/312-475
D2KWB5_PSESG/181-347
D2KXD6_LACFE/1-88
D2KXD7_LACFE/214-302
D2KXE7_LACFE/196-357
D2L0A7_9DELT/295-456
D2L0P5_9DELT/616-780
D2L2K2_9DELT/210-366
D2L2P2_9DELT/187-356
D2L2P4_9DELT/533-700
D2L2P7_9DELT/191-354
D2L2P8_9DELT/179-342
D2L312_9DELT/558-721
D2L3N6_9DELT/211-385
D2L3Q1_9DELT/165-326
D2L3Z8_9DELT/523-706
D2L461_9DELT/218-384
D2L4U2_9DELT/196-362
D2L4U4_9DELT/198-362
D2L4V2_9DELT/221-396
D2L4V3_9DELT/211-384
D2L4V6_9DELT/182-346
D2L4V9_9DELT/204-374
D2L4W1_9DELT/183-351
D2L4W2_9DELT/198-371
D2L590_9DELT/182-350
D2L5B0_9DELT/175-345
D2L5L0_9DELT/221-391
D2L5L1_9DELT/183-346
D2L627_9DELT/187-351
D2L9P0_9DELT/198-264
D2LA66_9DELT/198-349
D2MIG4_9BACT/25-167
D2MJA8_9BACT/150-324
D2MJA9_9BACT/124-294
D2MJB3_9BACT/160-324
D2MKQ2_9BACT/94-259
D2MNH1_9FIRM/287-452
D2MQK9_9FIRM/200-371
D2MQL3_9FIRM/149-329
D2MTN6_CAMJE/189-352
D2MTN8_CAMJE/180-346
D2MTP0_CAMJE/168-335
D2MTP7_CAMJE/159-330
D2MYP8_CAMJE/189-352
D2MYQ0_CAMJE/180-346
D2MYQ2_CAMJE/168-336
D2MYQ9_CAMJE/190-359
D2N0D2_CAMJE/827-993
D2N3I4_STAA5/200-364
D2N4W8_STAA5/305-472
D2N4X0_STAA5/309-475
D2N784_STAA5/172-339
D2N9E6_STAA5/313-461
D2NAN0_STAA5/312-460
D2NBL0_ECOS5/283-448
D2NCM8_ECOS5/166-335
D2NCN1_ECOS5/182-351
D2NCN4_ECOS5/231-401
D2NJY7_ECOS5/185-356
D2NJZ9_ECOS5/209-385
D2NK05_ECOS5/214-388
D2NK12_ECOS5/284-381
D2NME3_ECOS5/260-424
D2NNW7_ROTMD/241-409
D2NP41_ROTMD/242-382
D2NP43_ROTMD/154-319
D2NP45_ROTMD/191-348
D2NQG3_ROTMD/360-533
D2NRT0_ROTMD/228-394
D2NTH5_ROTMD/189-351
D2NZ06_LISM1/146-312
D2NZ07_LISM1/194-360
D2P9Z5_LISM2/146-312
D2P9Z6_LISM2/194-360
D2PCA6_SULID/175-337
D2PD59_SULID/218-385
D2PG12_SULID/263-414
D2PG87_SULID/199-370
D2PGE8_SULID/220-383
D2PH92_SULID/166-326
D2PHB4_SULID/265-444
D2PI35_SULID/204-374
D2PJ18_SULID/188-350
D2PJ19_SULID/203-378
D2PJ20_SULID/168-336
D2PJ26_SULID/162-322
D2PJ33_SULID/171-308
D2PJ60_SULID/227-330
D2PJ63_SULID/239-409
D2PJ67_SULID/202-365
D2PJ75_SULID/178-333
D2PJR1_SULID/335-506
D2PKD2_KRIFD/205-366
D2PKD3_KRIFD/180-338
D2PKW1_KRIFD/173-340
D2PM58_KRIFD/153-315
D2PN25_KRIFD/189-362
D2PQZ4_KRIFD/189-362
D2PXE6_KRIFD/202-296
D2PXE7_KRIFD/213-377
D2PZ29_KRIFD/207-364
D2PZ33_KRIFD/223-368
D2Q076_KRIFD/178-350
D2Q333_KRIFD/172-336
D2Q639_BIFDB/202-362
D2Q663_BIFDB/191-358
D2Q664_BIFDB/3-124
D2Q668_BIFDB/176-341
D2Q670_BIFDB/178-346
D2Q6R1_BIFDB/183-349
D2Q9A4_BIFDB/195-359
D2QA83_BIFDB/203-388
D2QAH1_BIFDB/208-375
D2QH16_SPILD/210-366
D2QHD4_SPILD/200-382
D2QHE0_SPILD/183-348
D2QHE3_SPILD/194-366
D2QHE4_SPILD/189-359
D2QJL4_SPILD/184-347
D2QJL5_SPILD/151-308
D2QKU1_SPILD/246-415
D2QKX4_SPILD/203-385
D2QLG9_SPILD/178-292
D2QLH0_SPILD/207-387
D2QLQ3_SPILD/189-354
D2QLQ6_SPILD/221-387
D2QLQ9_SPILD/217-385
D2QLR0_SPILD/202-370
D2QM93_SPILD/185-346
D2QM94_SPILD/190-343
D2QQ59_SPILD/184-350
D2QRL3_SPILD/180-349
D2QTX0_SPILD/218-390
D2QTX4_SPILD/206-380
D2QTX6_SPILD/195-359
D2QTX8_SPILD/233-394
D2QTY1_SPILD/166-325
D2QU78_SPILD/190-363
D2QU80_SPILD/204-373
D2QU81_SPILD/181-358
D2QUI2_SPILD/169-335
D2QX18_PIRSD/210-376
D2QX34_PIRSD/296-464
D2QYA1_PIRSD/177-345
D2QYA2_PIRSD/202-365
D2QYS0_PIRSD/177-361
D2QZZ7_PIRSD/208-317
D2R2K7_PIRSD/222-398
D2R419_PIRSD/191-361
D2R5D9_PIRSD/235-411
D2R877_PIRSD/198-349
D2R8T3_PIRSD/186-352
D2RA16_GARV4/212-385
D2RC43_GARV4/390-552
D2RDE8_ARCPA/194-350
D2RDQ4_ARCPA/183-353
D2RF70_ARCPA/129-293
D2RH05_ARCPA/196-372
D2RH06_ARCPA/180-333
D2RH09_ARCPA/153-311
D2RH10_ARCPA/244-414
D2RIR7_ACIFV/191-348
D2RP31_ACIFV/278-450
D2RP88_HALTV/184-350
D2RQK1_HALTV/171-330
D2RQK2_HALTV/146-308
D2RWY6_HALTV/189-351
D2RX57_HALTV/260-427
D2RY76_HALTV/191-354
D2RY77_HALTV/191-348
D2RYA1_HALTV/185-341
D2RYA2_HALTV/204-358
D2RZA7_HALTV/175-277
D2RZL2_HALTV/164-329
D2S1X3_HALTV/193-289
D2S3D3_HALTV/180-346
D2S407_GEOOG/188-342
D2S521_GEOOG/184-361
D2S533_GEOOG/182-339
D2S538_GEOOG/173-325
D2S553_GEOOG/195-353
D2S579_GEOOG/172-329
D2S581_GEOOG/178-338
D2S588_GEOOG/188-327
D2S589_GEOOG/196-362
D2S623_GEOOG/197-303
D2S624_GEOOG/207-378
D2S8N2_GEOOG/185-349
D2S9J0_GEOOG/183-347
D2S9R7_GEOOG/197-353
D2SAE9_GEOOG/182-360
D2SBS0_GEOOG/223-388
D2SCQ1_GEOOG/194-354
D2SFY2_GEOOG/177-345
D2SFY6_GEOOG/221-380
D2SFZ1_GEOOG/206-365
D2SFZ3_GEOOG/173-325
D2T8V8_ERWP6/168-333
D2T8W2_ERWP6/215-385
D2T8X4_ERWP6/182-353
D2T9E4_ERWP6/282-450
D2TC02_ERWP6/230-400
D2TC04_ERWP6/186-351
D2TC05_ERWP6/191-353
D2TC11_ERWP6/170-312
D2TIW9_CITRI/231-401
D2TIX2_CITRI/182-351
D2TIX5_CITRI/168-336
D2TIY0_CITRI/179-357
D2TLL1_CITRI/283-448
D2TQI5_CITRI/175-341
D2TQJ7_CITRI/209-385
D2TQK3_CITRI/219-391
D2TQL0_CITRI/284-373
D2TVR7_9ENTR/176-342
D2TY83_9ENTR/170-342
D2U326_9ENTR/248-417
D2U346_9ENTR/166-328
D2UBW7_XANAP/185-345
D2UC27_XANAP/187-346
D2UC30_XANAP/243-409
D2UF18_XANAP/170-337
D2UFA9_XANAP/293-449
D2UFM1_XANAP/220-376
D2UFM1_XANAP/655-815
D2UFM7_XANAP/229-424
D2UG20_XANAP/140-268
D2UH40_STAAU/205-373
D2UIB8_STAAU/313-460
D2UIR2_STAAU/200-364
D2UJW9_STAAU/305-472
D2UJX0_STAAU/312-475
D2UM81_STAAU/186-353
D2UPS2_STAAU/305-472
D2UPS3_STAAU/310-475
D2UQY8_STAAU/304-473
D2US79_STAAU/186-353
D2UVL5_STAAU/312-460
D2UW24_STAAU/200-364
D2UYZ3_NAEGR/212-378
D2V5R3_NAEGR/289-473
D2VAV7_NAEGR/205-386
D2VTW2_NAEGR/740-861
D2WFJ2_ECOLX/175-340
D2X3D7_ECOLX/167-326
D2YDF1_VIBMI/178-333
D2YDF2_VIBMI/183-349
D2YDF3_VIBMI/205-360
D2YDF9_VIBMI/184-347
D2YDI7_VIBMI/190-359
D2YDJ0_VIBMI/191-360
D2YDJ2_VIBMI/167-327
D2YEX9_VIBMI/232-402
D2YGE0_VIBMI/153-314
D2YJ56_VIBMI/290-463
D2YLP0_VIBMI/232-402
D2YLP8_VIBMI/221-384
D2YLQ5_VIBMI/211-385
D2YNR4_VIBMI/184-347
D2YNS1_VIBMI/205-360
D2YNS2_VIBMI/183-349
D2YNS3_VIBMI/178-333
D2YP78_VIBMI/290-463
D2YQI1_VIBMI/203-362
D2YQI6_VIBMI/24-189
D2Z351_9BACT/160-319
D2Z4H7_9BACT/287-456
D2Z4X4_9BACT/538-707
D2Z5Q6_9BACT/205-380
D2Z5Q8_9BACT/177-343
D2Z828_9BACT/207-346
D2Z8I2_9BACT/207-377
D2ZEC5_9ENTR/99-272
D2ZEC6_9ENTR/175-344
D2ZEC7_9ENTR/122-288
D2ZED7_9ENTR/209-385
D2ZEE3_9ENTR/217-391
D2ZEF0_9ENTR/285-359
D2ZHH2_9ENTR/212-379
D2ZHV4_9ENTR/118-288
D2ZHV7_9ENTR/184-350
D2ZHV8_9ENTR/191-353
D2ZIT5_9ENTR/283-454
D2ZNR0_METSM/321-482
D2ZQ38_METSM/181-344
D2ZTC4_NEIMU/196-398
D2ZTD8_NEIMU/1042-1200
D3A0C6_NEIMU/198-365
D3A0K3_NEIMU/168-337
D3A2C2_NEISU/220-398
D3A3C9_NEISU/41-211
D3A7W7_NEISU/167-336
D3A9T4_9CLOT/464-642
D3A9T6_9CLOT/482-644
D3A9T9_9CLOT/197-357
D3ADA1_9CLOT/1-120
D3AE67_9CLOT/181-342
D3AE68_9CLOT/223-385
D3AEE7_9CLOT/304-477
D3AIL8_9CLOT/192-360
D3AIL9_9CLOT/177-340
D3AQ99_9CLOT/200-367
D3B1X8_POLPA/618-790
D3B790_POLPA/108-307
D3B7J6_POLPA/232-405
D3B7W0_POLPA/322-494
D3BCH2_POLPA/1896-2080
D3BF15_POLPA/245-405
D3BGJ9_POLPA/836-989
D3BKP6_POLPA/252-390
D3CSN0_9ACTO/193-353
D3CSN1_9ACTO/321-503
D3CSP3_9ACTO/242-402
D3CSP6_9ACTO/238-408
D3CSP7_9ACTO/185-352
D3CT99_9ACTO/246-410
D3CTW1_9ACTO/292-414
D3CTX6_9ACTO/212-373
D3CTX7_9ACTO/174-347
D3CTY0_9ACTO/196-355
D3CTY6_9ACTO/210-354
D3CTZ0_9ACTO/202-370
D3CTZ2_9ACTO/214-343
D3CU04_9ACTO/196-372
D3CV45_9ACTO/190-359
D3CV46_9ACTO/186-345
D3CWH9_9ACTO/230-396
D3CXH5_9ACTO/205-377
D3CXP6_9ACTO/195-298
D3CXQ0_9ACTO/207-390
D3CXQ4_9ACTO/204-371
D3D0G3_9ACTO/213-385
D3D445_9ACTO/197-368
D3D4M6_9ACTO/213-380
D3D503_9ACTO/194-365
D3D7W4_9ACTO/191-371
D3D8J4_9ACTO/177-353
D3D8Y7_9ACTO/212-366
D3D920_9ACTO/171-342
D3D9Z3_9ACTO/193-358
D3DC24_9ACTO/231-407
D3DCC0_9ACTO/236-415
D3DG20_HYDTT/159-327
D3DH01_HYDTT/278-444
D3DHB8_HYDTT/207-378
D3DI55_HYDTT/187-347
D3DI56_HYDTT/177-349
D3DI78_HYDTT/175-340
D3DIY6_HYDTT/164-328
D3DJM0_HYDTT/157-329
D3DJM1_HYDTT/165-329
D3DJM4_HYDTT/170-332
D3DJU7_HYDTT/174-332
D3DJV0_HYDTT/170-330
D3DYN1_METRM/206-379
D3DYX9_METRM/189-353
D3DZQ5_METRM/199-368
D3E102_METRM/189-345
D3E306_METRM/840-986
D3E308_METRM/282-418
D3E3W7_METRM/202-375
D3E7N0_GEOS4/187-353
D3E9P0_GEOS4/290-453
D3EA24_GEOS4/183-355
D3EDD9_GEOS4/148-293
D3EG20_GEOS4/215-388
D3EJQ1_GEOS4/184-360
D3ENF1_UCYNA/152-276
D3ENP7_UCYNA/181-335
D3ENR8_UCYNA/189-354
D3EP35_UCYNA/191-347
D3EPM1_UCYNA/195-369
D3EPY5_UCYNA/195-364
D3EPY6_UCYNA/178-344
D3ERG9_STAA4/201-364
D3ETU6_STAA4/305-472
D3ETU7_STAA4/309-475
D3ETW8_STAA4/311-461
D3EVC8_STAA4/1-42
D3EWK2_STAA4/182-349
D3EZM6_CONWI/215-381
D3EZP6_CONWI/212-377
D3EZP8_CONWI/378-535
D3EZP9_CONWI/374-516
D3EZQ2_CONWI/211-312
D3EZQ7_CONWI/193-365
D3EZR3_CONWI/191-358
D3EZR5_CONWI/194-357
D3EZR8_CONWI/185-339
D3EZS7_CONWI/210-375
D3F065_CONWI/192-351
D3F267_CONWI/249-419
D3F2B4_CONWI/173-285
D3F342_CONWI/310-373
D3F342_CONWI/398-540
D3F3T3_CONWI/213-387
D3F4V3_CONWI/201-356
D3F8I7_CONWI/289-455
D3F9X0_CONWI/203-370
D3FED9_CONWI/174-343
D3FFB5_CONWI/169-328
D3FFB9_CONWI/164-322
D3FFC4_CONWI/182-342
D3FMX9_CAMJI/189-352
D3FMY1_CAMJI/183-346
D3FMY3_CAMJI/169-336
D3FNS5_CAMJI/918-1082
D3FTS6_BACPE/146-312
D3FV85_BACPE/274-431
D3FXQ4_BACPE/193-352
D3FYI4_BACPE/740-906
D3G093_BACPE/169-338
D3G096_BACPE/225-398
D3G0K3_BACPE/184-351
D3GGV7_ACTPL/1-85
D3GGW1_ACTPL/1-94
D3GGX3_ELYRE/40-132
D3GGX4_ELYRE/35-132
D3GGX5_ELYRE/39-132
D3GGX8_ELYRE/39-132
D3GGX9_ELYRE/42-132
D3GGY0_ELYRE/39-132
D3GGY1_ELYRE/37-131
D3GGY2_ELYRE/37-132
D3GGY4_ELYRE/36-132
D3GGY7_ELYRE/39-132
D3GGY8_ELYRE/39-131
D3GGZ1_ELYRE/40-132
D3GGZ2_ELYRE/39-132
D3GX10_ECO44/179-341
D3GZA3_ECO44/171-326
D3GZA6_ECO44/213-385
D3GZB2_ECO44/217-391
D3GZB9_ECO44/284-386
D3H051_ECO44/283-448
D3H1Q9_ECO44/179-357
D3H281_ECO44/182-351
D3H283_ECO44/231-401
D3H5A8_ECO44/179-341
D3H823_STRM6/186-353
D3H8P6_STRM6/146-314
D3H8P7_STRM6/193-363
D3H964_STRM6/280-445
D3HAJ0_STRM6/310-474
D3HCF9_STRG3/272-444
D3HCL9_STRG3/282-455
D3HD31_STRG3/205-372
D3HEB1_STRG3/198-328
D3HEV8_STRG3/193-361
D3HEV9_STRG3/147-308
D3HMB7_LEGLN/219-384
D3HMB8_LEGLN/209-394
D3HMC0_LEGLN/420-578
D3HME0_LEGLN/247-415
D3HNU7_LEGLN/187-338
D3HNU9_LEGLN/216-382
D3HPS5_LEGLN/230-398
D3HV88_9BACT/172-325
D3HWS7_9BACT/226-395
D3HWU0_9BACT/186-352
D3HYP0_9BACT/215-376
D3HZP8_9BACT/2-53
D3HZX6_9BACT/167-338
D3HZX9_9BACT/170-337
D3I059_9BACT/233-398
D3I2H9_9BACT/226-394
D3I311_9BACT/196-361
D3I854_9BACT/182-349
D3I856_9BACT/174-337
D3I888_9BACT/232-398
D3I9S0_9BACT/183-352
D3IA09_9BACT/169-337
D3IA13_9BACT/169-329
D3IAU3_9BACT/232-398
D3IBC6_9BACT/226-396
D3IBQ5_9BACT/182-347
D3IBV6_9BACT/190-355
D3ICA5_9BACT/169-336
D3IFT8_9BACT/180-350
D3IFU0_9BACT/224-383
D3IGG0_9BACT/232-398
D3IIR1_9BACT/201-371
D3IIR2_9BACT/174-335
D3IJA4_9BACT/191-352
D3IKE2_9BACT/226-396
D3IKE5_9BACT/113-244
D3KL32_LISMO/146-312
D3KL33_LISMO/192-360
D3KZL0_9BACT/281-443
D3L001_9BACT/3-88
D3L013_9BACT/181-341
D3L025_9BACT/173-343
D3L026_9BACT/184-352
D3L047_9BACT/206-380
D3L0K2_9BACT/1-64
D3L2Q5_9BACT/175-341
D3L2Q7_9BACT/169-325
D3L3W5_9BACT/163-322
D3L5X6_9BACT/45-211
D3L8C1_OENOE/193-362
D3L8C2_OENOE/151-314
D3LAC0_OENOE/312-488
D3LAC1_OENOE/328-502
D3LB00_OENOE/110-259
D3LDD9_ENTFC/116-284
D3LDH2_ENTFC/158-325
D3LDH3_ENTFC/192-358
D3LIX3_ENTFC/185-346
D3LIX7_ENTFC/173-344
D3LKL0_MICLU/333-492
D3LLJ7_MICLU/197-354
D3LLJ9_MICLU/154-317
D3LLK1_MICLU/193-352
D3LMC3_MICLU/191-375
D3LMC9_MICLU/959-1132
D3LP75_MICLU/569-739
D3LP77_MICLU/382-557
D3LPE5_MICLU/928-1070
D3LRE4_MICLU/192-367
D3LRE6_MICLU/205-377
D3LRT1_MICLU/179-320
D3LXI6_9ACTO/221-380
D3LXI9_9ACTO/187-343
D3LXT8_9ACTO/177-353
D3LYJ0_9ACTO/185-352
D3LYJ1_9ACTO/213-378
D3LYL0_9ACTO/390-572
D3LYL1_9ACTO/185-344
D3LZ98_9ACTO/191-349
D3LZ99_9ACTO/190-356
D3LZF0_9ACTO/181-344
D3LZZ0_9ACTO/203-371
D3M1D8_9ACTO/225-385
D3M1N6_9ACTO/219-395
D3M3C9_9ACTO/268-398
D3M877_9ACTO/196-371
D3M930_9ACTO/192-360
D3MBA9_PROAC/184-368
D3MBH2_PROAC/183-345
D3MDE5_PROAC/233-398
D3MDG4_PROAC/164-335
D3MDQ1_PROAC/187-345
D3MDT2_PROAC/191-352
D3MIV9_PROAC/233-398
D3MIX6_PROAC/164-335
D3MJM1_PROAC/191-352
D3MK11_PROAC/187-345
D3MM70_PROAC/184-368
D3MN70_PROAC/183-345
D3MPC5_9FIRM/499-649
D3MTA7_9FIRM/214-381
D3NRB3_AZOS1/291-463
D3NS98_AZOS1/168-303
D3NY05_AZOS1/226-395
D3P0P7_AZOS1/199-354
D3P0P8_AZOS1/245-410
D3P0R2_AZOS1/228-400
D3P0R4_AZOS1/237-403
D3P4I1_AZOS1/196-346
D3P4I4_AZOS1/188-356
D3P4I5_AZOS1/224-378
D3P4I7_AZOS1/197-357
D3P5Y8_AZOS1/20-96
D3P5Z5_AZOS1/177-340
D3P5Z6_AZOS1/192-356
D3P5Z7_AZOS1/233-403
D3P6P2_AZOS1/237-406
D3P6P3_AZOS1/184-346
D3P7R0_AZOS1/125-262
D3P7R1_AZOS1/214-363
D3P7Y5_AZOS1/204-387
D3P891_AZOS1/201-365
D3P8E8_AZOS1/811-979
D3P8F8_AZOS1/680-873
D3P9G3_DEFDS/173-348
D3PB57_DEFDS/172-334
D3PB58_DEFDS/183-348
D3PB60_DEFDS/193-356
D3PB64_DEFDS/179-346
D3PB65_DEFDS/162-320
D3PB66_DEFDS/159-329
D3PBW1_DEFDS/176-340
D3PDD3_DEFDS/212-396
D3PDD4_DEFDS/215-395
D3PM12_MEIRD/264-426
D3PM26_MEIRD/215-382
D3PM31_MEIRD/198-360
D3PNR8_MEIRD/226-392
D3PR46_MEIRD/177-340
D3PRA3_MEIRD/186-352
D3PT12_MEIRD/278-448
D3PTJ3_MEIRD/190-354
D3PXX5_STANL/195-357
D3Q161_STANL/191-355
D3Q1Q1_STANL/196-360
D3Q1Z3_STANL/204-371
D3Q3J4_STANL/199-364
D3Q4F6_STANL/197-360
D3Q4R0_STANL/179-345
D3Q4R2_STANL/214-378
D3Q5E5_STANL/201-360
D3Q785_STANL/201-362
D3Q8S5_STANL/174-350
D3QA05_STANL/200-364
D3QCT5_STALH/182-349
D3QF76_STALH/313-483
D3QGI3_STALH/210-372
D3QH65_STALH/622-792
D3QHE4_STALH/316-482
D3QHV8_STALH/195-363
D3QU34_ECOCB/283-448
D3QV51_ECOCB/179-357
D3QV56_ECOCB/182-351
D3QV58_ECOCB/231-401
D3QY22_ECOCB/120-284
D3QY26_ECOCB/209-385
D3QY32_ECOCB/217-391
D3QY39_ECOCB/284-381
D3QZF8_CLOB3/203-381
D3R1P8_CLOB3/287-455
D3R4G5_BIFAB/207-373
D3R520_BIFAB/247-420
D3R582_BIFAB/241-426
D3R5U3_BIFAB/199-367
D3R820_KLEVT/152-318
D3R822_KLEVT/187-332
D3R834_KLEVT/214-384
D3R834_KLEVT/653-817
D3R835_KLEVT/205-361
D3R836_KLEVT/181-345
D3RC13_KLEVT/245-400
D3RC15_KLEVT/186-347
D3RC16_KLEVT/192-341
D3RDA2_KLEVT/283-454
D3RMD1_ALLVD/365-518
D3RMF9_ALLVD/256-438
D3RN51_ALLVD/195-365
D3RPC9_ALLVD/168-336
D3RPD0_ALLVD/164-334
D3RQ15_ALLVD/198-362
D3RQ52_ALLVD/303-474
D3RS24_ALLVD/201-363
D3RS26_ALLVD/190-352
D3RTA1_ALLVD/517-696
D3RTY7_ALLVD/242-412
D3RU49_ALLVD/203-367
D3RVB8_ALLVD/285-466
D3RVF6_ALLVD/205-369
D3RVQ0_ALLVD/170-331
D3RZ43_FERPA/159-313
D3RZZ2_FERPA/182-351
D3S213_FERPA/202-369
D3S227_FERPA/145-291
D3S241_FERPA/180-333
D3S3S8_METSF/165-326
D3S745_METSF/194-363
D3S746_METSF/291-456
D3SAJ1_THISK/140-308
D3SAJ2_THISK/176-347
D3SBI4_THISK/213-382
D3SCN7_THISK/283-452
D3SDK3_THISK/248-433
D3SDK7_THISK/179-314
D3SDK8_THISK/180-322
D3SDL4_THISK/183-349
D3SEU9_THISK/200-365
D3SEV2_THISK/201-374
D3SEV3_THISK/209-383
D3SF58_THISK/213-383
D3SF61_THISK/179-348
D3SFQ4_THISK/158-326
D3SJ31_DEHSG/180-351
D3SJ51_DEHSG/209-380
D3SL22_THEAH/277-440
D3SMT3_THEAH/185-334
D3SMT4_THEAH/557-716
D3SN48_THEAH/180-360
D3SN99_THEAH/159-332
D3SNN4_THEAH/176-345
D3SNN5_THEAH/174-342
D3SNN7_THEAH/200-363
D3SPY1_THEAH/175-342
D3SQM1_NATMM/188-355
D3SR13_NATMM/191-288
D3SSJ0_NATMM/173-285
D3STB4_NATMM/225-393
D3STX3_NATMM/163-331
D3SWD7_NATMM/181-341
D3SWE0_NATMM/201-376
D3SXY0_NATMM/194-318
D3SYD0_NATMM/164-329
D3T1B4_NATMM/224-391
D3T584_THEIA/178-359
D3T627_THEIA/194-361
D3T7L2_THEIA/190-354
D3T7L3_THEIA/185-341
D3T7L8_THEIA/174-332
D3T884_THEIA/185-349
D3TBX6_ACIB4/185-359
D3TBX8_ACIB4/224-380
D3TMS6_GLOMM/195-330
D3TN82_GLOMM/212-381
D3TQ23_GLOMM/271-453
D3U2H8_ORYSA/437-606
D3U2H9_ORYSA/387-550
D3UEK3_YEAS8/251-429
D3UHE1_HELM1/225-385
D3UHF1_HELM1/190-358
D3UHL7_HELM1/197-356
D3UIA7_HELM1/247-420
D3US25_LISSS/151-317
D3US26_LISSS/192-360
D3US87_LISSS/215-380
D3UVR8_CHLTS/286-447
D3V700_XENBS/178-345
D3V721_XENBS/191-352
D3V722_XENBS/188-356
D3V723_XENBS/263-430
D3V728_XENBS/196-388
D3V729_XENBS/177-347
D3V731_XENBS/178-346
D3VGD2_XENNA/217-390
D3VGW1_XENNA/189-354
D3VGW2_XENNA/191-351
D3VGW5_XENNA/246-401
D3VGX3_XENNA/178-347
D3VGX5_XENNA/178-346
D3X508_PANMI/310-449
D3X509_PANMI/310-449
D3X516_PANMI/310-449
D3X520_PANMI/308-444
D3X7J6_STAST/308-472
D3Y1H3_VIBVU/164-322
D3Y1H5_VIBVU/178-300
D3ZCQ2_RAT/290-470
D3ZUX2_RAT/154-319
D4A073_RAT/282-461
D4A0A4_RAT/215-368
D4AAY7_RAT/2-136
D4AHS2_IPOBA/169-306
D4AHS3_IPOBA/392-528
D4AHS4_IPOBA/392-528
D4AHS5_IPOBA/392-528
D4AHS6_IPOBA/392-528
D4AS56_ARTBC/470-650
D4AV14_ARTBC/354-556
D4B1A7_ARTBC/138-302
D4B2N1_ARTBC/230-420
D4B5B7_ARTBC/239-375
D4B8C4_9ENTR/283-364
D4B8D1_9ENTR/217-391
D4B8D7_9ENTR/209-383
D4B8E9_9ENTR/150-317
D4BB16_9ENTR/1-157
D4BHJ4_9ENTR/218-378
D4BHJ5_9ENTR/189-353
D4BI54_9ENTR/283-448
D4BIQ7_9ENTR/182-351
D4BIQ9_9ENTR/231-401
D4BLI1_BIFBR/254-422
D4BMN9_BIFBR/184-350
D4BMP0_BIFBR/157-302
D4BN69_BIFBR/203-362
D4BPC7_BIFBR/204-389
D4C579_PRORE/182-349
D4C584_PRORE/191-368
D4C587_PRORE/241-402
D4C5B1_PRORE/174-323
D4CCK6_9CLOT/243-415
D4CD08_9CLOT/288-458
D4CF59_9CLOT/180-344
D4CF72_9CLOT/165-331
D4CFH9_9CLOT/186-352
D4CJY5_9FIRM/185-353
D4CJY8_9FIRM/176-333
D4CJZ1_9FIRM/180-341
D4CL15_9FIRM/220-357
D4CNT4_9FIRM/288-454
D4CUC3_9FUSO/205-364
D4CUC4_9FUSO/222-385
D4CVG3_9FUSO/175-345
D4CVG4_9FUSO/205-377
D4CY07_9FUSO/266-440
D4D665_TRIVH/241-393
D4DEJ6_TRIVH/231-420
D4DEV5_TRIVH/470-650
D4DKG2_TRIVH/138-302
D4DKS7_TRIVH/354-556
D4DNG4_NEIEG/168-336
D4DPF3_NEIEG/67-213
D4DSB2_NEIEG/135-313
D4DSY2_NEIEG/201-365
D4DYR1_SEROD/274-445
D4DZ99_SEROD/168-311
D4DZA6_SEROD/192-352
D4DZA7_SEROD/186-352
D4DZA9_SEROD/245-415
D4E525_SEROD/148-333
D4E8P7_SEROD/159-318
D4E8Q9_SEROD/186-335
D4E8R0_SEROD/170-336
D4E8R2_SEROD/208-362
D4EAE4_AGGAC/282-450
D4EDC7_AGGAC/233-404
D4EEL3_AGGAC/283-461
D4EEL3_AGGAC/782-958
D4EEL7_AGGAC/205-369
D4EEL8_AGGAC/186-337
D4EIV5_ENTFA/145-312
D4EIV6_ENTFA/198-359
D4ES72_ENTFA/198-359
D4ES73_ENTFA/148-315
D4F3L4_EDWTA/140-296
D4F9Q0_EDWTA/231-401
D4F9Q1_EDWTA/187-351
D4F9Q2_EDWTA/192-353
D4F9Q5_EDWTA/191-336
D4F9Q6_EDWTA/171-344
D4FAC5_EDWTA/294-464
D4FGW5_9LACO/175-341
D4FHB1_9LACO/189-359
D4FHB2_9LACO/150-319
D4FIN1_STAEP/172-339
D4FKD9_STAEP/190-356
D4FKN2_STAEP/318-491
D4FL31_STAEP/154-293
D4FL93_STAEP/307-462
D4FLV6_STAEP/308-477
D4FM29_STAEP/316-487
D4FMS6_STAEP/313-483
D4FR42_STROR/206-361
D4FR43_STROR/187-361
D4FRD5_STROR/309-473
D4FSH2_STROR/159-324
D4FSH3_STROR/193-367
D4FT50_STROR/281-432
D4FV79_BACNA/191-355
D4FXV6_BACNA/185-352
D4FY12_BACNA/185-352
D4FYT0_BACNA/157-327
D4G0H2_BACNA/178-355
D4G0H5_BACNA/178-355
D4G0H9_BACNA/280-450
D4G1Q8_BACNA/190-329
D4G1R0_BACNA/183-351
D4G263_BACNA/205-363
D4G283_BACNA/663-832
D4GD40_PANAM/294-463
D4GE14_PANAM/158-300
D4GE18_PANAM/197-352
D4GE22_PANAM/191-353
D4GE23_PANAM/232-400
D4GF04_PANAM/155-331
D4GIB5_PANAM/181-347
D4GIB6_PANAM/125-291
D4GIB9_PANAM/165-332
D4GIB9_PANAM/900-1065
D4GIC9_PANAM/211-385
D4GID2_PANAM/164-327
D4GQP2_HALVD/169-330
D4GU57_HALVD/31-215
D4GU62_HALVD/205-358
D4GU66_HALVD/182-351
D4GUF3_HALVD/169-315
D4GWR9_HALVD/164-326
D4GWS0_HALVD/188-346
D4GXA9_HALVD/163-331
D4GXL3_HALVD/175-330
D4H0Z3_DENA2/184-343
D4H0Z4_DENA2/190-352
D4H1A7_DENA2/283-461
D4H2G6_DENA2/176-330
D4H3E9_DENA2/277-437
D4H577_DENA2/171-339
D4H589_DENA2/204-370
D4H590_DENA2/217-380
D4H593_DENA2/192-358
D4H5V1_DENA2/175-338
D4H620_DENA2/162-327
D4H6L9_DENA2/244-428
D4H6M0_DENA2/542-725
D4H717_DENA2/593-763
D4H814_DENA2/170-337
D4H9R2_PROAS/187-345
D4H9U2_PROAS/191-352
D4HCG3_PROAS/184-368
D4HCJ7_PROAS/183-345
D4HF80_PROAS/233-398
D4HF98_PROAS/164-335
D4HSL1_LEPIN/181-353
D4HSU4_LEPIN/181-353
D4HT22_LEPIN/181-353
D4HT98_LEPIN/169-340
D4HUA1_ERWAC/232-400
D4HUA3_ERWAC/187-350
D4HUA4_ERWAC/191-353
D4HUB1_ERWAC/168-311
D4HW82_ERWAC/181-353
D4HW94_ERWAC/216-385
D4HWN2_ERWAC/168-333
D4HZJ6_ERWAC/161-332
D4I3J4_ERWAC/282-453
D4I6C5_NICAL/149-257
D4I6C6_NICAL/149-257
D4I6C7_9SOLA/150-257
D4I6C8_9SOLA/150-257
D4I6C9_9SOLA/151-257
D4I6D0_9SOLA/150-257
D4I6D1_9SOLA/136-231
D4I6D2_9SOLA/149-257
D4I6D3_9SOLA/149-257
D4I6D4_9SOLA/132-257
D4I6D5_9SOLA/150-257
D4I6D6_9SOLA/150-257
D4I6D7_NICPL/136-231
D4I6D8_9SOLA/136-231
D4I6D9_NICGL/136-231
D4I6E0_9SOLA/136-231
D4I6E1_9SOLA/136-231
D4I6E2_9SOLA/137-232
D4I6E3_9SOLA/137-232
D4I6E4_9SOLA/137-232
D4I6E5_NICPA/137-232
D4I6E6_9SOLA/137-232
D4I6E7_9SOLA/137-232
D4I6E8_NICAC/136-231
D4I6E9_9SOLA/129-231
D4I6F0_9SOLA/116-231
D4I6F1_9SOLA/136-231
D4I6F2_9SOLA/136-231
D4I6F3_9SOLA/116-230
D4I6F4_NICSY/137-231
D4I6F5_9SOLA/137-232
D4I6F6_NICOT/150-257
D4I6F7_9SOLA/136-231
D4I6F8_NICTO/137-232
D4I6G0_9SOLA/137-232
D4I6G1_9SOLA/136-231
D4I6G2_NICGU/136-231
D4I6G4_NICGU/136-231
D4I6G5_9SOLA/136-231
D4I6G6_9SOLA/136-231
D4I6G7_9SOLA/137-231
D4I6G8_9SOLA/149-257
D4I6G9_9SOLA/149-257
D4I6H0_9SOLA/149-257
D4I6T7_ERWAE/168-333
D4I965_ERWAE/161-332
D4IBR4_ERWAE/232-400
D4IBR6_ERWAE/187-350
D4IBR7_ERWAE/191-353
D4IBS3_ERWAE/168-311
D4IDX2_ERWAE/282-453
D4IGD0_ERWAE/181-353
D4IGE2_ERWAE/216-385
D4IKX3_9BACT/241-406
D4IMN7_9BACT/161-331
D4IMP4_9BACT/222-381
D4IMP7_9BACT/59-220
D4IMQ7_9BACT/60-229
D4IMQ8_9BACT/198-357
D4IND5_9BACT/214-379
D4IND6_9BACT/228-390
D4IPY2_9BACT/197-373
D4IWN3_BUTFI/195-372
D4IWN4_BUTFI/188-351
D4IWP7_BUTFI/139-250
D4IWQ4_BUTFI/163-329
D4IWR0_BUTFI/226-382
D4IX14_BUTFI/11-86
D4IX17_BUTFI/1-84
D4IX34_BUTFI/224-384
D4IX73_BUTFI/168-336
D4IX74_BUTFI/200-383
D4IX91_BUTFI/163-325
D4IY31_BUTFI/191-363
D4J3K3_BUTFI/285-443
D4J435_9FIRM/290-456
D4J4S0_9FIRM/329-429
D4J4U1_9FIRM/190-357
D4JEQ3_9FIRM/202-374
D4JH31_9FIRM/196-270
D4JM09_9FIRM/307-461
D4JM15_9FIRM/310-488
D4JP96_9FIRM/284-457
D4JPH6_9FIRM/287-455
D4JQW7_9FIRM/147-312
D4JRN5_9FIRM/279-449
D4JTN0_9FIRM/196-367
D4JV93_9FIRM/629-797
D4JVN4_9FIRM/190-353
D4JY36_9FIRM/276-440
D4K0G8_9FIRM/337-507
D4K1M1_9FIRM/274-445
D4K2A6_9FIRM/177-344
D4K4Z5_9FIRM/189-360
D4K4Z7_9FIRM/222-377
D4K5U7_9FIRM/198-364
D4K5U9_9FIRM/176-327
D4K5V1_9FIRM/163-331
D4K785_9FIRM/168-333
D4K9P7_9FIRM/337-506
D4K9Y0_9FIRM/276-427
D4KBE0_9FIRM/179-338
D4KBE5_9FIRM/141-303
D4KGL5_9FIRM/2-153
D4KGQ8_9FIRM/187-353
D4KLJ8_9FIRM/215-374
D4KLJ9_9FIRM/183-347
D4KLK0_9FIRM/187-361
D4KLN4_9FIRM/194-364
D4KQV4_9FIRM/289-454
D4KRG1_9FIRM/283-448
D4KRN4_9FIRM/152-309
D4KRN8_9FIRM/276-387
D4KWT0_9FIRM/233-390
D4KWZ9_9FIRM/285-448
D4KXL4_9FIRM/293-458
D4L2C7_9FIRM/219-378
D4L2C8_9FIRM/183-347
D4L2C9_9FIRM/186-360
D4L650_9FIRM/221-385
D4L714_9FIRM/286-444
D4L7C3_9FIRM/176-308
D4LAA8_9FIRM/187-350
D4LBY0_9FIRM/154-320
D4LBY2_9FIRM/186-343
D4LGE6_9FIRM/259-368
D4LGE9_9FIRM/2-108
D4LJ22_9FIRM/2-91
D4LPR4_9FIRM/284-453
D4LR58_9FIRM/619-770
D4LTI6_9FIRM/180-349
D4LTI7_9FIRM/181-347
D4LTI8_9FIRM/220-401
D4LX90_9FIRM/283-452
D4LZF8_9FIRM/226-390
D4LZF9_9FIRM/259-415
D4M2I8_9FIRM/173-340
D4M4T6_9FIRM/54-181
D4M4U0_9FIRM/191-362
D4M5E5_9FIRM/179-333
D4M5E7_9FIRM/64-191
D4M5F0_9FIRM/178-347
D4M5F1_9FIRM/190-360
D4M5K8_9FIRM/282-459
D4M782_9BACT/294-456
D4MHX4_9FIRM/629-797
D4MI70_9FIRM/190-353
D4MIE3_9FIRM/147-312
D4MJY9_9FIRM/279-449
D4MRY6_9FIRM/243-415
D4MVG3_9FIRM/182-350
D4MVY4_9FIRM/178-343
D4MVY7_9FIRM/185-353
D4MWM6_9FIRM/363-531
D4MYW7_9FIRM/282-462
D4PMJ5_LISMO/194-360
D4PMJ6_LISMO/146-312
D4PXR9_LISMO/146-312
D4PXS0_LISMO/194-360
D4Q3V0_LISMO/194-360
D4Q3V1_LISMO/146-312
D4Q9N2_MYCFE/213-381
D4QJ11_ENTFC/147-315
D4QJ12_ENTFC/192-357
D4QKT3_ENTFC/166-330
D4QKT9_ENTFC/177-341
D4QN62_ENTFC/181-331
D4QU12_ENTFC/183-353
D4QU16_ENTFC/206-382
D4QVV1_ENTFC/192-358
D4QVV2_ENTFC/147-314
D4R366_ENTFC/192-358
D4R367_ENTFC/147-314
D4R407_ENTFC/190-358
D4R4L0_ENTFC/178-343
D4R4L1_ENTFC/195-370
D4R8H5_ENTFC/147-314
D4R8H6_ENTFC/192-358
D4RC25_ENTFC/199-371
D4RC26_ENTFC/153-313
D4RC27_ENTFC/190-351
D4RC28_ENTFC/203-361
D4RGF3_ENTFC/181-346
D4RGF4_ENTFC/9-105
D4RGF7_ENTFC/168-338
D4RJ21_ENTFC/147-314
D4RJ22_ENTFC/192-358
D4RNN3_ENTFC/181-331
D4RPP3_ENTFC/147-314
D4RPP4_ENTFC/192-358
D4RWT9_9FIRM/285-452
D4S1W3_9FIRM/203-371
D4S1W4_9FIRM/188-356
D4S1W6_9FIRM/183-348
D4S1X6_9FIRM/198-374
D4S1X7_9FIRM/190-358
D4S1X9_9FIRM/185-360
D4S292_9FIRM/419-587
D4S4C5_9FIRM/166-329
D4S6Y5_9FIRM/283-450
D4SNG7_ENTFC/147-314
D4SNG8_ENTFC/192-358
D4SU88_9XANT/212-379
D4SU88_9XANT/626-772
D4SU92_9XANT/214-384
D4SU92_9XANT/648-805
D4SW05_9XANT/178-346
D4SXC8_9XANT/183-343
D4SXC9_9XANT/179-350
D4SYT1_9XANT/188-348
D4SYT9_9XANT/328-494
D4T079_9XANT/214-328
D4T0U3_9XANT/185-346
D4T3P2_9XANT/212-379
D4T3P2_9XANT/626-772
D4T3P6_9XANT/214-384
D4T3P6_9XANT/648-805
D4T6B8_9XANT/183-343
D4T6B9_9XANT/179-350
D4T8A9_9XANT/188-348
D4T922_9XANT/185-346
D4T9S8_9XANT/214-328
D4TB26_9XANT/178-345
D4TBB8_9XANT/328-494
D4TCV8_9NOST/204-360
D4TF87_9NOST/83-213
D4TFA9_9NOST/184-349
D4TFD9_9NOST/216-375
D4TFL1_9NOST/242-410
D4TFL3_9NOST/174-342
D4TGV5_9NOST/164-331
D4TGV9_9NOST/189-351
D4TGW6_9NOST/184-340
D4THY8_9NOST/289-468
D4TI45_9NOST/195-364
D4TI99_9NOST/224-388
D4TJN8_9NOST/262-417
D4TKP0_9NOST/210-388
D4TL40_9NOST/187-337
D4TLQ6_9NOST/198-371
D4TLR3_9NOST/208-370
D4TLR6_9NOST/238-387
D4TLZ4_9NOST/201-375
D4TLZ5_9NOST/187-357
D4TMD7_9NOST/262-417
D4TMI7_9NOST/208-369
D4TNB1_9NOST/206-371
D4TP33_9NOST/174-343
D4TPG8_9NOST/289-468
D4TSI8_9NOST/164-331
D4TSJ3_9NOST/189-351
D4TSK0_9NOST/184-341
D4TTF7_9NOST/201-375
D4TTF8_9NOST/187-357
D4TTW2_9NOST/251-414
D4TTW6_9NOST/196-363
D4TTX3_9NOST/205-375
D4TTX6_9NOST/192-354
D4TTX8_9NOST/185-354
D4TU91_9NOST/204-360
D4TUM5_9NOST/195-364
D4TUW9_9NOST/153-273
D4TV49_9NOST/185-349
D4TWQ3_9ACTO/177-344
D4TWX1_9ACTO/202-371
D4TWX9_9ACTO/197-364
D4TWY0_9ACTO/179-341
D4TWY6_9ACTO/205-400
D4U137_9ACTO/178-344
D4U145_9ACTO/200-385
D4U2P7_STAAU/304-473
D4U3U6_STAAU/186-353
D4U5N7_STAAU/201-364
D4U5R6_STAAU/212-382
D4U629_STAAU/305-472
D4U630_STAAU/309-475
D4U7M7_STAAU/312-461
D4UC74_STAAU/201-364
D4UG67_STAAU/311-461
D4UGK8_STAAU/305-472
D4UGK9_STAAU/309-475
D4UHC2_STAAU/186-353
D4UX30_ENTFA/148-316
D4UX31_ENTFA/193-354
D4V3R8_BACVU/177-341
D4V3R9_BACVU/188-353
D4V4X6_BACVU/180-346
D4V4X9_BACVU/198-368
D4V5D6_BACVU/166-335
D4V5D7_BACVU/166-349
D4V5D8_BACVU/170-341
D4V5K6_BACVU/191-350
D4V5L2_BACVU/218-388
D4V606_BACVU/192-368
D4V611_BACVU/204-364
D4V8Y8_BACVU/182-350
D4V8Z1_BACVU/193-356
D4V8Z2_BACVU/96-205
D4V8Z3_BACVU/196-358
D4V8Z4_BACVU/193-358
D4V8Z8_BACVU/205-366
D4V945_BACVU/201-377
D4V949_BACVU/159-323
D4V9B1_BACVU/233-395
D4VAG5_BACVU/103-266
D4VAR8_BACVU/225-395
D4VAR9_BACVU/185-339
D4VB54_BACVU/179-343
D4VB56_BACVU/176-342
D4VG84_9BACE/226-396
D4VG85_9BACE/178-340
D4VGQ9_9BACE/215-381
D4VHB8_9BACE/173-338
D4VHC2_9BACE/189-355
D4VI25_9BACE/178-342
D4VI26_9BACE/178-347
D4VK42_9BACE/214-377
D4VK55_9BACE/185-350
D4VM35_9BACE/171-331
D4VM36_9BACE/172-341
D4VM38_9BACE/170-347
D4VPK4_9BACE/197-348
D4VPK5_9BACE/156-325
D4VPK6_9BACE/214-390
D4VPL0_9BACE/206-367
D4VRQ9_9BACE/233-395
D4VTD4_9BACE/191-350
D4VTD6_9BACE/222-381
D4VXC2_ENTFC/206-382
D4VXC6_ENTFC/26-164
D4VXC7_ENTFC/181-348
D4VYH3_ENTFC/192-358
D4VYH4_ENTFC/147-315
D4W4B3_9FIRM/213-376
D4W4M4_9FIRM/622-788
D4W6B4_9FIRM/193-351
D4W8K0_9FIRM/266-433
D4WAB8_BACOV/79-245
D4WAC2_BACOV/191-355
D4WCS6_BACOV/199-378
D4WCS7_BACOV/192-355
D4WCS8_BACOV/161-327
D4WCT1_BACOV/185-346
D4WD85_BACOV/233-395
D4WDL9_BACOV/155-311
D4WDM6_BACOV/199-347
D4WDS9_BACOV/190-349
D4WDT1_BACOV/69-228
D4WDX7_BACOV/185-345
D4WDX8_BACOV/165-331
D4WDY2_BACOV/60-239
D4WDY3_BACOV/200-371
D4WE35_BACOV/229-402
D4WE38_BACOV/180-350
D4WG14_BACOV/49-214
D4WG16_BACOV/62-222
D4WG22_BACOV/180-353
D4WG23_BACOV/183-353
D4WG24_BACOV/214-390
D4WG27_BACOV/180-335
D4WJZ8_BACOV/226-396
D4WJZ9_BACOV/178-340
D4WKW4_BACOV/152-321
D4WLE0_BACOV/197-361
D4WLF3_BACOV/178-346
D4WQ13_BACOV/215-381
D4WRD3_BACOV/171-331
D4WRD4_BACOV/172-341
D4WRD6_BACOV/170-347
D4WRL1_BACOV/190-349
D4WRL3_BACOV/222-381
D4WWI3_BACOV/178-342
D4WWI4_BACOV/178-347
D4WXB6_BACOV/206-367
D4WXB9_BACOV/214-390
D4WXC0_BACOV/156-325
D4WXC1_BACOV/197-348
D4WYB1_BACOV/173-338
D4WYB5_BACOV/189-355
D4WZE1_BACOV/185-350
D4WZF3_BACOV/214-377
D4X1G8_BACOV/233-395
D4X2F7_BACOV/226-396
D4X2F8_BACOV/178-340
D4X4A5_9BURK/1-166
D4X4R8_9BURK/184-349
D4X4T6_9BURK/174-316
D4X4Y9_9BURK/189-289
D4X508_9BURK/302-408
D4X5W8_9BURK/164-327
D4X5Z5_9BURK/476-647
D4X6A7_9BURK/182-370
D4XAC8_9BURK/168-337
D4XAD1_9BURK/181-346
D4XAD3_9BURK/191-356
D4XCH4_9BURK/180-347
D4XD35_9BURK/284-465
D4XFX9_9BURK/187-350
D4XFY2_9BURK/215-383
D4XJB1_9BURK/181-352
D4XJB2_9BURK/187-359
D4XJB3_9BURK/179-346
D4XJB5_9BURK/191-355
D4XKA5_ACIHA/1-76
D4XL69_ACIHA/1-76
D4XL71_ACIHA/194-361
D4XTH4_ACIHA/243-402
D4XUJ1_ACIHA/258-414
D4Y2C4_BACTR/184-351
D4Y6P3_BACTR/178-358
D4Y8U4_BACTR/162-333
D4YBA7_BACTR/282-452
D4YD77_BACTR/180-358
D4YEG3_9LACT/283-448
D4YEN5_9LACT/16-184
D4YEN8_9LACT/198-364
D4YHJ5_9LACT/196-362
D4YHJ7_9LACT/173-338
D4YI10_9LACT/149-310
D4YIU6_9LACT/189-340
D4YJS2_9MICO/202-371
D4YLP5_9MICO/187-346
D4YNN7_9MICO/284-442
D4YNQ7_9MICO/208-375
D4YNR3_9MICO/187-349
D4YRV4_9LACO/179-347
D4YSA9_9LACO/2-137
D4YV67_9LACO/189-361
D4YV68_9LACO/150-319
D4YVR1_9LACO/175-342
D4YZ00_SPHJU/203-379
D4YZM7_SPHJU/192-336
D4Z019_SPHJU/242-334
D4Z0F2_SPHJU/172-306
D4Z146_SPHJU/193-356
D4Z1E2_SPHJU/194-354
D4Z1W9_SPHJU/296-466
D4Z346_SPHJU/280-456
D4Z3U0_SPHJU/191-352
D4Z488_SPHJU/166-323
D4Z535_SPHJU/191-360
D4Z5G6_SPHJU/237-391
D4Z5H5_SPHJU/160-328
D4Z5H6_SPHJU/160-328
D4Z5H7_SPHJU/186-353
D4Z5I7_SPHJU/238-408
D4Z6A4_SPHJU/207-370
D4Z6B5_SPHJU/243-371
D4Z6S4_SPHJU/174-336
D4Z6S6_SPHJU/185-348
D4Z6T2_SPHJU/181-352
D4Z6U1_SPHJU/198-369
D4Z7T6_SPHJU/180-347
D4Z7U0_SPHJU/174-339
D4Z7V5_SPHJU/196-359
D4ZDE5_SHEVD/236-400
D4ZFZ3_SHEVD/1036-1198
D4ZHA1_SHEVD/428-562
D4ZIE8_SHEVD/191-353
D4ZIM3_SHEVD/213-388
D4ZIM5_SHEVD/202-368
D4ZIN4_SHEVD/194-364
D4ZIN5_SHEVD/206-380
D4ZIN9_SHEVD/214-382
D4ZMQ5_SPIPL/858-1038
D4ZMR5_SPIPL/215-376
D4ZQB7_SPIPL/556-753
D4ZRQ4_SPIPL/223-387
D4ZRQ5_SPIPL/185-348
D4ZRQ8_SPIPL/228-407
D4ZRR2_SPIPL/187-354
D4ZRR3_SPIPL/222-383
D4ZRR5_SPIPL/177-350
D4ZRR6_SPIPL/203-363
D4ZSA2_SPIPL/214-387
D4ZT50_SPIPL/1564-1737
D4ZTC5_SPIPL/412-607
D4ZTD8_SPIPL/168-334
D4ZUV3_SPIPL/4-103
D4ZUV5_SPIPL/204-336
D4ZVP2_SPIPL/187-366
D4ZWA9_SPIPL/2051-2212
D4ZWA9_SPIPL/787-955
D4ZWC9_SPIPL/186-368
D4ZWD0_SPIPL/204-370
D4ZWK4_SPIPL/206-380
D4ZWP0_SPIPL/185-339
D4ZX32_SPIPL/1193-1366
D4ZX32_SPIPL/164-325
D4ZXV2_SPIPL/288-467
D5A052_SPIPL/262-419
D5A140_SPIPL/231-399
D5A201_SPIPL/189-347
D5A323_SPIPL/202-369
D5A388_SPIPL/139-331
D5A3N1_SPIPL/514-674
D5A473_SPIPL/184-366
D5A4N7_SPIPL/554-728
D5A5C8_SPIPL/192-349
D5ADE3_PICSI/3-184
D5AGQ8_STRGZ/205-371
D5AGQ9_STRGZ/187-361
D5AHN9_STRGZ/285-442
D5AIC4_STRGZ/182-347
D5AID5_STRGZ/196-365
D5AIK7_STRGZ/193-347
D5AIK8_STRGZ/147-310
D5AKV7_RHOCB/172-283
D5AL76_RHOCB/1518-1688
D5AMF0_RHOCB/208-381
D5AQM4_RHOCB/188-382
D5AR35_RHOCB/195-364
D5AR36_RHOCB/192-337
D5AUE5_RHOCB/278-452
D5AUP8_RHOCB/230-379
D5AUQ0_RHOCB/202-360
D5AWR9_RICPP/220-383
D5AWS3_RICPP/168-330
D5AWS7_RICPP/192-363
D5AX03_RICPP/148-316
D5B1F8_YERPZ/155-315
D5B898_YERPZ/284-454
D5B8H4_YERPZ/232-401
D5B9Z5_ZUNPS/170-333
D5BFG4_ZUNPS/231-393
D5BFG6_ZUNPS/199-357
D5BFG9_ZUNPS/125-288
D5BFH0_ZUNPS/204-369
D5BFU5_ZUNPS/190-352
D5BHM3_ZUNPS/171-340
D5BI06_ZUNPS/195-367
D5BIJ8_ZUNPS/209-351
D5BIK3_ZUNPS/180-354
D5BIL4_ZUNPS/90-258
D5BIL5_ZUNPS/165-334
D5BIL7_ZUNPS/126-292
D5BIL8_ZUNPS/89-256
D5BM12_ZUNPS/318-493
D5BMG6_PUNMI/211-369
D5BMG7_PUNMI/186-263
D5BN08_PUNMI/168-326
D5BN09_PUNMI/184-352
D5BN13_PUNMI/181-352
D5BQG5_PUNMI/172-322
D5BRP1_PUNMI/165-339
D5BSH2_PUNMI/161-326
D5BSH4_PUNMI/184-349
D5BSI7_PUNMI/182-353
D5BT82_PUNMI/198-372
D5BTP0_PUNMI/184-354
D5BUT4_NITHN/200-359
D5BVE4_NITHN/217-391
D5BVE6_NITHN/159-318
D5BVE8_NITHN/1489-1657
D5BVG5_NITHN/311-435
D5BVK5_NITHN/205-368
D5BWH1_NITHN/187-358
D5BWJ3_NITHN/192-360
D5BWM1_NITHN/179-346
D5BWR4_NITHN/215-394
D5BWW4_NITHN/168-316
D5BWZ8_NITHN/189-351
D5BWZ9_NITHN/184-356
D5BX01_NITHN/185-350
D5BZD8_NITHN/205-379
D5C034_NITHN/207-381
D5C035_NITHN/205-378
D5C039_NITHN/202-369
D5C0F4_NITHN/213-381
D5C0M9_NITHN/193-359
D5C0U5_NITHN/162-331
D5C0U9_NITHN/186-354
D5C1H6_NITHN/244-407
D5C260_NITHN/263-419
D5C2G6_NITHN/206-376
D5C2K7_NITHN/185-348
D5C2K8_NITHN/1092-1276
D5C413_NITHN/550-735
D5C414_NITHN/241-426
D5C4H1_NITHN/163-327
D5C4P2_NITHN/285-463
D5C582_NITHN/284-455
D5CAH8_ENTCC/230-400
D5CAI0_ENTCC/180-344
D5CAI1_ENTCC/191-353
D5CAJ6_ENTCC/214-384
D5CEI5_ENTCC/283-454
D5CJA7_ENTCC/209-384
D5CJB3_ENTCC/217-391
D5CJC0_ENTCC/284-358
D5CMM0_SIDLE/205-369
D5CQ80_SIDLE/173-319
D5CQB0_SIDLE/234-402
D5CSV2_SIDLE/283-457
D5D300_ECOKI/283-448
D5D4D3_ECOKI/182-351
D5D4D5_ECOKI/231-401
D5D642_ECOKI/182-347
D5D643_ECOKI/178-340
D5D654_ECOKI/209-385
D5D660_ECOKI/217-391
D5D667_ECOKI/284-381
D5DBJ8_BACMD/95-251
D5DBJ9_BACMD/190-355
D5DBW8_BACMD/184-350
D5DCB2_BACMD/223-362
D5DHZ8_BACMD/209-349
D5DLV0_BACMD/279-445
D5DMC1_BACMD/169-343
D5DMJ2_BACMD/571-739
D5DN52_BACMD/185-350
D5DN86_BACMD/203-345
D5DPQ0_BACMQ/184-351
D5DSC0_BACMQ/571-739
D5DUH3_BACMQ/185-350
D5DUK9_BACMQ/279-445
D5DVD2_BACMQ/204-345
D5DW25_BACMQ/207-349
D5DWN2_BACMQ/169-343
D5DY62_BACMQ/164-329
D5DY71_BACMQ/169-340
D5DY73_BACMQ/182-376
D5DY84_BACMQ/235-406
D5E0F6_BACMQ/184-350
D5E3S3_BACMQ/220-386
D5E3S7_BACMQ/218-383
D5E3S8_BACMQ/158-333
D5E3U2_BACMQ/241-407
D5E8W5_METMS/222-385
D5E8W8_METMS/251-432
D5EAU1_METMS/202-364
D5ECU6_AMICL/292-450
D5ECW1_AMICL/434-608
D5EGC2_AMICL/163-328
D5EGC3_AMICL/158-318
D5EH04_AMICL/181-347
D5EHM7_CORAD/197-360
D5EHV8_CORAD/292-465
D5EHW9_CORAD/252-408
D5EKJ6_CORAD/190-352
D5EKU3_CORAD/210-382
D5EKU4_CORAD/191-361
D5EKU9_CORAD/189-373
D5EML2_CORAD/190-362
D5EML8_CORAD/175-346
D5ENC6_CORAD/202-365
D5EP59_CORAD/180-346
D5EPQ7_CORAD/212-395
D5ESU8_PRER2/197-373
D5ESY0_PRER2/195-340
D5ESY6_PRER2/197-362
D5ESY7_PRER2/208-394
D5ESY9_PRER2/185-350
D5ET69_PRER2/199-364
D5ET74_PRER2/181-344
D5ET75_PRER2/166-332
D5ET80_PRER2/156-326
D5ETK1_PRER2/233-398
D5ETU4_PRER2/187-340
D5ETU5_PRER2/172-334
D5ETV0_PRER2/211-373
D5EVG5_PRER2/149-307
D5EVG7_PRER2/209-348
D5EVH1_PRER2/233-401
D5EX47_PRER2/192-358
D5EXJ4_PRER2/184-333
D5EXX5_PRER2/226-395
D5EYV6_PRER2/207-368
D5FJ18_GLOVI/552-743
D5G7E7_TUBMM/1349-1512
D5G977_TUBMM/275-451
D5GEB0_TUBMM/203-398
D5GNK1_TUBMM/183-346
D5H1K6_LACCS/189-359
D5H1K7_LACCS/150-319
D5H1T0_LACCS/175-341
D5H564_SALRM/216-393
D5H572_SALRM/145-312
D5H574_SALRM/231-402
D5H578_SALRM/195-376
D5H579_SALRM/191-350
D5H581_SALRM/178-340
D5H582_SALRM/191-357
D5H5H3_SALRM/187-359
D5H5Y7_SALRM/298-462
D5H6B9_SALRM/201-358
D5H6C1_SALRM/189-358
D5H6C2_SALRM/211-376
D5H6H9_SALRM/180-353
D5H6I3_SALRM/218-394
D5H7W4_SALRM/198-361
D5H835_SALRM/182-349
D5HAK9_SALRM/222-408
D5HB19_SALRM/184-352
D5HBY8_SALRM/197-378
D5HCP9_SALRM/163-327
D5HFX3_9FIRM/285-451
D5K1M2_9POAL/7-93
D5K1M3_9POAL/7-93
D5K1M4_BAMGL/8-93
D5K1M5_9POAL/7-93
D5K1M6_9POAL/4-94
D5K1M7_9POAL/8-93
D5K1M8_9POAL/8-93
D5K1M9_9POAL/6-103
D5K1N0_9POAL/6-93
D5K1N1_9POAL/6-72
D5K1N2_9POAL/8-93
D5K1N3_9POAL/10-94
D5K1N4_9POAL/10-94
D5K1N5_9POAL/7-92
D5K1N6_9POAL/6-93
D5K1N7_9POAL/7-93
D5K1N8_9POAL/8-93
D5K1N9_9POAL/6-72
D5K1P0_9POAL/7-93
D5K1P1_9POAL/7-93
D5K1P2_9POAL/6-93
D5K1P3_9POAL/8-94
D5K1P4_9POAL/8-94
D5KLC3_BURPS/646-737
D5KWD4_HORVD/388-547
D5L6Z0_SYNPZ/121-212
D5L9I6_SPIPL/185-339
D5L9I7_SPIMA/185-338
D5L9I8_SPIMA/185-338
D5L9I9_9CYAN/179-331
D5L9J0_9CYAN/178-330
D5MGG0_9BACT/1427-1585
D5MIF7_9BACT/182-350
D5MIF8_9BACT/182-355
D5MIF9_9BACT/214-380
D5MIG3_9BACT/194-358
D5MIH2_9BACT/120-289
D5MIZ6_9BACT/191-375
D5MJ20_9BACT/319-501
D5MJP6_9BACT/288-453
D5MLK2_9BACT/151-319
D5MLZ9_9BACT/180-344
D5MMF0_9BACT/188-356
D5MN28_9BACT/227-394
D5MV43_BACSU/184-352
D5MWN9_BACSU/282-449
D5MWP3_BACSU/178-355
D5MWP6_BACSU/180-357
D5MX62_BACSU/318-484
D5MX72_BACSU/205-364
D5MXI7_BACSU/183-351
D5MXI9_BACSU/190-314
D5N531_BACSU/185-352
D5N611_BACSU/161-331
D5N6T3_9BURK/267-434
D5N9J0_9BURK/718-882
D5NAS2_9BURK/161-326
D5NBG6_9BURK/235-405
D5NBG7_9BURK/187-350
D5NBI2_9BURK/189-352
D5NBI3_9BURK/190-364
D5NBI5_9BURK/170-330
D5NC45_9BURK/162-325
D5ND37_9BURK/165-322
D5NDV2_9BURK/185-356
D5NFU4_9BURK/178-325
D5NGF5_9BURK/312-485
D5NGJ3_9BURK/289-464
D5NHW3_9BURK/179-343
D5NIU8_9BURK/144-304
D5NIW0_9BURK/187-346
D5NIW1_9BURK/214-383
D5NIW5_9BURK/193-361
D5NIX4_9BURK/172-333
D5NJR9_9BURK/213-382
D5NJW6_9BURK/165-315
D5NLR0_9BURK/192-357
D5NNS7_9BURK/210-375
D5NNT4_9BURK/185-356
D5NNU0_9BURK/311-416
D5NQD5_9BURK/190-354
D5NQD6_9BURK/191-364
D5NQE2_9BURK/222-377
D5NQE2_9BURK/620-790
D5NTW9_CORAM/182-356
D5NUN6_CORAM/180-337
D5NVX7_CORAM/192-352
D5NWJ2_CORAM/212-388
D5NYB4_CORAM/181-340
D5NYL2_CORAM/190-349
D5NZD3_CORAM/189-362
D5P159_CORAM/1307-1457
D5P159_CORAM/473-648
D5P166_CORAM/321-492
D5P167_CORAM/59-230
D5P488_9MYCO/215-384
D5P6Z8_9MYCO/189-360
D5P7J5_9MYCO/194-350
D5PAV1_9MYCO/192-354
D5PBQ1_9MYCO/218-390
D5PBZ2_9MYCO/190-346
D5PDJ0_9MYCO/202-370
D5PDJ1_9MYCO/205-299
D5PDL1_9MYCO/201-360
D5PFG0_9MYCO/153-311
D5PFG6_9MYCO/461-620
D5PG63_9MYCO/189-364
D5PI67_9MYCO/182-343
D5PIU6_9MYCO/202-372
D5PIW4_9MYCO/225-388
D5Q174_CLODI/200-395
D5Q1B4_CLODI/287-470
D5Q8Y1_CLODI/164-336
D5QAG8_GLUHA/167-340
D5QAK0_GLUHA/155-319
D5QAK1_GLUHA/177-332
D5QAM2_GLUHA/91-242
D5QAN5_GLUHA/215-380
D5QAQ9_GLUHA/245-410
D5QAT9_GLUHA/844-993
D5QC69_GLUHA/181-349
D5QC82_GLUHA/172-338
D5QC85_GLUHA/164-328
D5QEL7_GLUHA/159-320
D5QEM2_GLUHA/201-369
D5QFP1_GLUHA/313-487
D5QG30_GLUHA/167-335
D5QH51_GLUHA/153-324
D5QHU9_GLUHA/182-352
D5QJG2_GLUHA/204-378
D5QJQ0_METTR/285-398
D5QK31_METTR/784-942
D5QK93_METTR/199-373
D5QKA0_METTR/283-451
D5QKA1_METTR/194-368
D5QLZ1_METTR/188-350
D5QLZ3_METTR/196-364
D5QLZ6_METTR/238-396
D5QLZ7_METTR/257-425
D5QM02_METTR/175-337
D5QM19_METTR/180-342
D5QMT8_METTR/1-59
D5QN18_METTR/215-382
D5QNI5_METTR/1138-1242
D5QNI5_METTR/1786-1958
D5QPA0_METTR/233-397
D5QQA6_METTR/182-349
D5QQH9_METTR/196-329
D5QQM0_METTR/170-300
D5QR61_METTR/743-908
D5QRF6_METTR/174-348
D5QRU8_METTR/161-326
D5QSM3_METTR/197-362
D5QSY0_METTR/788-944
D5QUF8_METTR/198-359
D5QUF9_METTR/171-344
D5QW13_METTR/238-406
D5QW15_METTR/212-382
D5QWN4_METTR/241-375
D5QX77_METTR/249-413
D5QXC2_METTR/170-343
D5RB39_FUSNN/202-370
D5RBW7_FUSNN/275-450
D5RDM1_FUSNN/266-440
D5RFG7_FUSNN/207-379
D5RHQ5_9PROT/177-335
D5RK24_9PROT/163-318
D5RK28_9PROT/228-390
D5RKQ5_9PROT/182-351
D5RKS5_9PROT/187-346
D5RLH9_9PROT/240-417
D5RMD8_9PROT/198-363
D5RNB8_9PROT/111-246
D5RNC0_9PROT/156-293
D5RNQ8_9PROT/263-429
D5RQK4_9PROT/174-297
D5RQN9_9PROT/161-325
D5RRW7_9PROT/160-326
D5RSN2_9PROT/183-330
D5RTQ5_9PROT/1-162
D5RVI4_CLODI/164-336
D5RW63_CLODI/287-470
D5RWA2_CLODI/200-395
D5S5T2_STRPA/305-469
D5S5U7_STRPA/309-478
D5S6X3_STRPA/147-313
D5S6X4_STRPA/193-360
D5S8N0_STRPA/183-343
D5S8N4_STRPA/196-366
D5S8X3_STRPA/282-439
D5SI57_STRCL/219-376
D5SPF7_PLAL2/236-412
D5SR14_PLAL2/188-359
D5SR16_PLAL2/183-353
D5SR38_PLAL2/195-358
D5SSJ6_PLAL2/187-352
D5STC8_PLAL2/357-511
D5STY4_PLAL2/297-449
D5SUP8_PLAL2/204-368
D5SUR3_PLAL2/178-346
D5SV04_PLAL2/222-391
D5SVL7_PLAL2/168-324
D5SVY5_PLAL2/265-450
D5SX70_PLAL2/221-388
D5SX73_PLAL2/201-366
D5SXQ6_PLAL2/179-354
D5SZ70_PLAL2/190-360
D5SZA3_PLAL2/158-326
D5T312_LEUKI/189-357
D5T313_LEUKI/148-314
D5T3H5_LEUKI/288-458
D5T4W7_LEUKI/319-486
D5T5C8_LEUKI/195-357
D5T7L5_LEGP2/293-398
D5TBB2_LEGP2/150-316
D5TDM4_LEGP2/196-365
D5TGF3_BIFAV/204-370
D5TH07_BIFAV/193-367
D5TH66_BIFAV/204-389
D5THS3_BIFAV/193-361
D5TL35_BACT1/185-350
D5TM35_BACT1/304-472
D5TM87_BACT1/179-344
D5TQC5_BACT1/198-366
D5TQC6_BACT1/273-436
D5TRI9_BACT1/177-343
D5TV22_BACT1/184-351
D5TV79_BACT1/140-307
D5U0C5_THEAM/290-443
D5U153_THEAM/190-362
D5U1B4_THEAM/304-489
D5U2H3_THEAM/177-349
D5U3C3_THEAM/190-326
D5U3C4_THEAM/243-401
D5U4C1_BRAM5/188-355
D5U4J8_BRAM5/477-638
D5U595_BRAM5/287-463
D5U7J0_BRAM5/246-398
D5U7S4_BRAM5/299-470
D5U7X3_BRAM5/178-342
D5UC71_CELFN/239-407
D5UDL1_CELFN/194-365
D5UEC8_CELFN/198-384
D5UEM4_CELFN/189-353
D5UHC6_CELFN/183-353
D5UHC7_CELFN/163-335
D5UHD0_CELFN/184-350
D5UHD3_CELFN/532-726
D5UHD8_CELFN/307-477
D5UHE3_CELFN/186-354
D5UI91_CELFN/192-350
D5UJB8_CELFN/160-316
D5UJE5_CELFN/212-375
D5UJE6_CELFN/201-364
D5UK54_CELFN/193-353
D5UK58_CELFN/200-371
D5UN39_TSUPD/182-343
D5UPU4_TSUPD/173-340
D5UPU6_TSUPD/476-633
D5UPU8_TSUPD/229-332
D5URJ0_TSUPD/186-350
D5US08_TSUPD/186-344
D5USL0_TSUPD/178-355
D5UTL4_TSUPD/192-350
D5UU15_TSUPD/221-388
D5UVZ8_TSUPD/190-363
D5UX85_TSUPD/203-364
D5UY91_TSUPD/193-340
D5UY93_TSUPD/170-340
D5UY94_TSUPD/188-353
D5V0S8_ARCNC/107-270
D5V0T0_ARCNC/161-323
D5V0T7_ARCNC/168-329
D5V6C1_ARCNC/182-348
D5V6C4_ARCNC/179-356
D5V6C9_ARCNC/208-372
D5V7R3_ARCNC/196-356
D5VCD1_MORCR/193-367
D5VCF7_MORCR/126-274
D5VGY8_CAUST/211-370
D5VHN8_CAUST/195-365
D5VI39_CAUST/171-336
D5VJ08_CAUST/166-326
D5VL04_CAUST/207-368
D5VMD8_CAUST/192-362
D5VMH1_CAUST/217-409
D5VMH3_CAUST/167-327
D5VMH4_CAUST/160-328
D5VMI3_CAUST/199-368
D5VNW5_CAUST/170-323
D5VQP7_METIM/279-440
D5VQR9_METIM/190-359
D5VU49_METIM/197-368
D5VU55_METIM/181-378
D5VU56_METIM/189-386
D5VUA8_METIM/156-300
D5VVP6_CLOB2/176-345
D5VVP7_CLOB2/183-353
D5VVP9_CLOB2/211-384
D5VVQ1_CLOB2/167-337
D5VYS8_CLOB2/209-367
D5W0I8_CLOB2/381-557
D5W1H2_CLOB2/184-351
D5W5E0_BURSC/190-331
D5W5I7_BURSC/170-318
D5W6H9_BURSC/164-325
D5W6P6_BURSC/287-464
D5W7H2_BURSC/187-350
D5W823_BURSC/162-325
D5W838_BURSC/190-354
D5W839_BURSC/190-364
D5W850_BURSC/230-392
D5W850_BURSC/623-793
D5WA88_BURSC/167-323
D5WCN2_BURSC/208-379
D5WCU1_BURSC/186-353
D5WCV5_BURSC/158-292
D5WCV6_BURSC/883-1051
D5WCV8_BURSC/146-302
D5WCX2_BURSC/186-356
D5WCX8_BURSC/311-416
D5WF50_BURSC/173-336
D5WF54_BURSC/192-350
D5WG31_BURSC/212-370
D5WG32_BURSC/161-322
D5WG36_BURSC/220-380
D5WK04_BURSC/187-358
D5WLX5_BURSC/164-321
D5WM58_BURSC/198-295
D5WM64_BURSC/204-384
D5WM73_BURSC/163-326
D5WMI7_BURSC/181-340
D5WS01_BACT2/160-322
D5WT08_BACT2/221-393
D5WTM9_BACT2/144-311
D5WUR2_BACT2/177-358
D5WVZ3_BACT2/195-356
D5WWJ4_BACT2/183-349
D5WWL7_BACT2/173-330
D5WXI9_BACT2/179-346
D5WXJ9_BACT2/207-308
D5WXK0_BACT2/170-307
D5WZ64_THIK1/315-489
D5WZR7_THIK1/320-492
D5X197_THIK1/186-351
D5X199_THIK1/185-352
D5X3E1_THIK1/192-353
D5X4D6_THIK1/228-393
D5X5A0_THIK1/186-333
D5X6T5_THIK1/194-316
D5X8S7_THEPJ/187-354
D5X9C3_THEPJ/745-912
D5XA46_THEPJ/187-350
D5XA69_THEPJ/289-460
D5XA74_THEPJ/292-458
D5XC55_THEPJ/202-376
D5XC59_THEPJ/190-370
D5XCY0_THEPJ/185-353
D5XCZ8_THEPJ/186-341
D5XCZ9_THEPJ/192-357
D5XD01_THEPJ/168-326
D5XDA2_THEPJ/188-358
D5XN39_MYCTU/193-354
D5XQA3_MYCTU/251-424
D5XQI2_MYCTU/193-349
D5XSI1_MYCTU/254-383
D5XU42_MYCTU/189-350
D5XUV2_MYCTU/184-360
D5XWR1_MYCTU/181-347
D5XY29_MYCTU/123-293
D5Y0F3_MYCTU/251-424
D5Y0M6_MYCTU/193-349
D5Y2K1_MYCTU/190-364
D5Y5J9_MYCTU/181-347
D5Y5M3_MYCTU/184-360
D5Y7U9_MYCTU/203-372
D5YB71_MYCTU/193-354
D5YCG7_MYCTU/251-424
D5YCP5_MYCTU/193-349
D5YE53_MYCTU/190-364
D5YFR7_MYCTU/189-350
D5YH17_MYCTU/184-360
D5YIZ2_MYCTU/203-371
D5YKK7_MYCTU/181-347
D5YMR1_MYCTU/193-354
D5YNC7_MYCTU/251-424
D5YNK4_MYCTU/193-349
D5YQJ1_MYCTU/190-364
D5YRZ5_MYCTU/184-360
D5YV23_MYCTU/181-347
D5YVX4_MYCTU/203-372
D5YZ78_MYCTU/193-354
D5Z061_MYCTU/251-424
D5Z2B4_MYCTU/190-364
D5Z555_MYCTU/184-360
D5Z6E1_MYCTU/181-347
D5Z7L5_MYCTU/203-372
D5ZA29_MYCTU/193-354
D5ZBT0_MYCTU/193-260
D5ZCK8_MYCTU/251-424
D5ZCT7_MYCTU/193-349
D5ZEW6_MYCTU/190-364
D5ZG84_MYCTU/184-360
D5ZHR0_MYCTU/189-350
D5ZJD4_MYCTU/165-331
D5ZKN2_MYCTU/203-372
D5ZP42_9ACTO/207-314
D5ZSK4_9ACTO/176-342
D5ZTE3_9ACTO/256-434
D5ZZ04_9ACTO/391-482
D6A0Y7_9ACTO/1-77
D6A148_9ACTO/192-353
D6A1D9_9ACTO/189-358
D6A234_9ACTO/183-344
D6A239_9ACTO/217-374
D6A2H3_9ACTO/287-456
D6A4B7_9ACTO/209-313
D6A4B9_9ACTO/194-328
D6A563_9ACTO/216-375
D6A5T5_9ACTO/205-372
D6A8A5_9ACTO/65-239
D6AFM5_STRFL/196-356
D6AHG9_STRFL/197-354
D6AJT7_STRFL/178-344
D6AJU3_STRFL/226-385
D6AL53_STRFL/417-508
D6ALL4_STRFL/176-342
D6ANY9_STRFL/195-362
D6AP16_STRFL/137-299
D6APG5_STRFL/248-426
D6ARW7_STRFL/194-366
D6ASB2_STRFL/199-373
D6ATM8_STRFL/241-408
D6AUE3_STRFL/184-309
D6AVH4_STRFL/200-363
D6AWY5_9ACTO/182-356
D6AYZ0_9ACTO/260-425
D6B3L1_9ACTO/210-375
D6B5L9_9ACTO/310-489
D6B8H3_9ACTO/266-445
D6B995_9ACTO/175-342
D6BB83_9ACTO/186-359
D6BBG0_9ACTO/390-553
D6BBI2_9ACTO/186-350
D6BG92_9FUSO/201-370
D6BHK9_9FUSO/275-450
D6BIY4_9FUSO/202-380
D6BJ82_9FUSO/229-404
D6BND7_SORBI/450-635
D6BV52_ECOLX/175-345
D6BV56_ECOLX/189-356
D6BWR1_CAMCO/149-246
D6BWR2_CAMCO/149-246
D6BWR3_CAMCO/149-246
D6BWR5_CAMCO/149-246
D6BWR9_CAMCO/149-246
D6BWS1_CAMCO/149-246
D6BWS2_CAMCO/149-246
D6BWS4_CAMCO/149-246
D6BWT7_CAMCO/149-246
D6BWT9_CAMJE/150-246
D6BWU4_CAMJE/150-246
D6BWV1_CAMJE/150-246
D6BWV2_CAMJE/150-246
D6CLL7_THIS3/186-333
D6CMV7_THIS3/194-316
D6CP62_THIS3/212-378
D6CPG4_THIS3/280-404
D6CPM7_THIS3/315-489
D6CPZ2_THIS3/320-492
D6CR70_THIS3/230-394
D6CTF5_THIS3/173-338
D6CTF7_THIS3/185-352
D6CUY8_THIS3/192-353
D6CW08_SALRM/193-355
D6CX27_9BACE/134-289
D6CYA8_9BACE/178-340
D6CYA9_9BACE/226-396
D6CZV3_9BACE/174-339
D6CZV7_9BACE/189-355
D6CZW3_9BACE/188-362
D6CZW4_9BACE/506-675
D6D1W0_9BACE/229-391
D6D2U7_9BACE/190-357
D6D2U9_9BACE/169-331
D6D2V0_9BACE/188-361
D6D300_9BACE/181-350
D6D302_9BACE/170-337
D6D308_9BACE/194-360
D6D458_9BACE/60-229
D6D461_9BACE/212-370
D6D465_9BACE/198-377
D6D5G0_9BACE/172-332
D6D5G1_9BACE/169-336
D6D7E4_9BACE/185-350
D6D8S3_BIFLO/204-389
D6D9G7_BIFLO/204-362
D6D9V1_BIFLO/1-130
D6DFV2_CLOSC/283-453
D6DG63_CLOSC/243-415
D6DJS0_CLOSC/165-331
D6DJS9_CLOSC/180-344
D6DP96_ENTCL/191-353
D6DP97_ENTCL/180-347
D6DRP2_ENTCL/209-384
D6DRP8_ENTCL/67-221
D6DRQ0_ENTCL/6-137
D6DWF7_ENTCL/284-455
D6E0X5_9FIRM/187-348
D6E168_9FIRM/311-488
D6E174_9FIRM/307-461
D6E3M7_9FIRM/224-382
D6E3N0_9FIRM/183-353
D6E3N2_9FIRM/212-385
D6E5J9_9FIRM/287-455
D6E5V8_9FIRM/284-457
D6E679_9FIRM/194-360
D6E693_9ACTN/162-329
D6E699_9ACTN/206-373
D6E6D4_9ACTN/2-131
D6E6P0_9ACTN/34-117
D6E6P1_9ACTN/78-229
D6ED09_STRLI/198-364
D6EG34_STRLI/259-423
D6EG72_STRLI/205-369
D6EG80_STRLI/189-364
D6EGK6_STRLI/194-361
D6EIX1_STRLI/188-362
D6EK07_STRLI/264-443
D6EKM6_STRLI/216-383
D6EKM7_STRLI/185-293
D6ELT5_STRLI/192-356
D6EMG1_STRLI/203-367
D6EPQ3_STRLI/175-342
D6EQB2_STRLI/186-358
D6EVH0_STRLI/189-362
D6EY42_STRLI/182-246
D6EY47_STRLI/204-363
D6F1G0_MYCTU/193-349
D6F3G3_MYCTU/190-364
D6F912_MYCTU/203-372
D6FI83_MYCTU/184-360
D6FJH9_MYCTU/181-347
D6FKS6_MYCTU/203-372
D6FMQ0_MYCTU/181-347
D6FQ08_MYCTU/203-372
D6FR52_MYCTU/190-364
D6FU61_MYCTU/189-350
D6FWK8_MYCTU/184-360
D6FWQ7_MYCTU/193-354
D6FY94_MYCTU/251-424
D6FYH0_MYCTU/193-349
D6GAR2_9ENTR/208-344
D6GAR5_9ENTR/180-336
D6GAS8_9ENTR/220-387
D6GAS8_9ENTR/615-760
D6GAS9_9ENTR/205-361
D6GAT0_9ENTR/181-345
D6GK54_9ENTR/283-454
D6GKY4_9ENTR/245-400
D6GKY6_9ENTR/186-347
D6GKY7_9ENTR/192-340
D6GTW0_FILAD/185-352
D6GUE6_9EURY/191-339
D6GUZ5_9EURY/105-221
D6GV33_9EURY/176-337
D6GW25_9EURY/151-312
D6GWH8_9EURY/196-362
D6GX28_9EURY/199-368
D6GX30_9EURY/159-318
D6GXG3_STAAU/305-472
D6GXG4_STAAU/310-475
D6GZ05_STAAU/304-473
D6GZW4_STAAU/186-353
D6H2C4_STAAU/312-460
D6H2S4_STAAU/200-364
D6H5B3_NEIGO/189-354
D6H6N5_NEIGO/167-335
D6H9T8_NEIGO/225-373
D6HAT6_NEIGO/159-330
D6HCY6_STAAU/312-460
D6HDC9_STAAU/200-364
D6HEI1_STAAU/305-472
D6HEI2_STAAU/310-475
D6HFN5_STAAU/304-473
D6HGW0_STAAU/186-353
D6HKF7_9FIRM/230-356
D6HKQ8_9FIRM/273-451
D6HL98_9FIRM/182-326
D6HLA6_9FIRM/218-362
D6HLL4_9FIRM/207-374
D6HLL6_9FIRM/152-317
D6HYF0_ECOLX/194-340
D6HYF3_ECOLX/170-340
D6HYF8_ECOLX/209-385
D6HYG4_ECOLX/132-306
D6HYH2_ECOLX/284-372
D6I2A8_ECOLX/283-448
D6I2P0_ECOLX/179-378
D6I2P5_ECOLX/182-351
D6I2P7_ECOLX/231-401
D6I9A0_ECOLX/1-150
D6I9B2_ECOLX/209-385
D6I9B9_ECOLX/217-391
D6I9C6_ECOLX/284-372
D6IEW4_ECOLX/283-448
D6IFL3_ECOLX/182-351
D6IFL5_ECOLX/231-401
D6IRE3_ECOLX/160-315
D6IRE6_ECOLX/209-385
D6IRG0_ECOLX/284-383
D6IVH5_ECOLX/283-448
D6IW61_ECOLX/179-357
D6IW66_ECOLX/182-351
D6IW68_ECOLX/231-401
D6IXW8_STAAU/305-472
D6IXW9_STAAU/310-475
D6IZ32_STAAU/304-473
D6J0C3_STAAU/186-353
D6J3U9_STAAU/200-364
D6J4U1_STAAU/312-460
D6JBR9_ECOLX/181-345
D6JBS0_ECOLX/203-361
D6JBS1_ECOLX/221-388
D6JBS1_ECOLX/617-762
D6JBT6_ECOLX/175-342
D6JBU0_ECOLX/194-362
D6JBU4_ECOLX/209-385
D6JBV0_ECOLX/217-391
D6JBV7_ECOLX/284-383
D6JG12_ECOLX/283-448
D6JGU4_ECOLX/182-351
D6JGU6_ECOLX/231-401
D6JIF1_NEIGO/162-334
D6JJG0_NEIGO/222-387
D6JKX0_NEIGO/167-335
D6JVJ4_ACIG3/179-346
D6JVQ8_ACIG3/235-399
D6JWK9_ACIG3/255-407
D6JY17_ACIG3/149-301
D6JZ93_9ACTO/286-452
D6K0B1_9ACTO/199-364
D6K0C1_9ACTO/404-496
D6K0Y8_9ACTO/187-344
D6K4V1_9ACTO/257-435
D6K557_9ACTO/221-329
D6K558_9ACTO/216-383
D6K676_9ACTO/192-355
D6K7K8_9ACTO/175-342
D6KAP8_9ACTO/186-344
D6KH51_9FIRM/174-338
D6KJ23_9FIRM/188-354
D6KJ30_9FIRM/168-335
D6KMB3_9FIRM/172-338
D6KPD6_9FIRM/188-354
D6KPE3_9FIRM/219-387
D6KSV9_SCAIO/186-352
D6KU13_SCAIO/187-361
D6KUE4_SCAIO/202-387
D6KUH4_SCAIO/207-381
D6KV54_SCAIO/222-380
D6KWS4_9NEIS/175-301
D6KWS9_9NEIS/176-348
D6KWT0_9NEIS/197-359
D6KX73_9NEIS/217-400
D6KZJ0_9NEIS/280-453
D6L555_PARDN/193-367
D6L5H3_PARDN/205-390
D6L5K9_PARDN/206-382
D6LAE1_9FUSO/275-450
D6LBS1_9FUSO/265-440
D6LEG6_9FUSO/266-440
D6LGF2_9FUSO/205-377
D6LGF3_9FUSO/181-359
D6LHZ4_9FUSO/209-380
D6LNR3_9RHIZ/180-341
D6LNS3_9RHIZ/181-346
D6LPH3_9RHIZ/158-329
D6LPV8_9RHIZ/327-497
D6LTJ1_9RHIZ/166-330
D6LTK1_9RHIZ/142-303
D6LTK2_9RHIZ/235-385
D6LU63_STAAU/159-323
D6LVE0_STAAU/305-472
D6LVE1_STAAU/310-475
D6LWK7_STAAU/304-473
D6LXU9_STAAU/186-353
D6M1E7_STAAU/312-460
D6M225_9ACTO/203-327
D6M228_9ACTO/51-207
D6M2B3_9ACTO/183-357
D6M2G1_9ACTO/197-321
D6M2Y7_9ACTO/1-118
D6M550_9ACTO/199-361
D6M5H3_9ACTO/185-274
D6MDQ7_9CLOT/1-152
D6MJQ0_MYCTU/193-349
D6MJQ2_MYCTU/193-349
D6MJQ3_MYCBO/193-349
D6NLX3_VIBCH/196-304
D6NLZ8_VIBCH/182-294
D6NM18_VIBCH/179-346
D6NM20_VIBCH/216-388
D6PLL6_9ZZZZ/1-151
D6PLL7_9ZZZZ/2-164
D6PLL8_9ZZZZ/41-209
D6PLM9_9ZZZZ/181-270
D6PLN2_9ZZZZ/137-322
D6PPQ3_9BRAS/95-173
D6PPQ9_9BRAS/98-173
D6R2U0_STRSA/206-370
D6R2U1_STRSA/187-361
D6R6Y5_9LILI/476-659
D6R6Y6_9LILI/467-653
D6RQI5_COPC7/204-365
D6RSA2_AMACA/388-525
D6RSA4_AMAHP/388-525
D6RXU1_BORVA/188-356
D6S2Q8_9LACO/181-341
D6S497_9LACO/189-358
D6S498_9LACO/151-317
D6S4Y3_9LACO/205-384
D6S4Y7_9LACO/190-362
D6S8W5_PEPMA/196-337
D6S956_PEPMA/191-359
D6S982_PEPMA/187-356
D6SAZ9_PEPMA/147-317
D6SB01_PEPMA/188-354
D6SBE7_PEPMA/277-454
D6SBS1_STAAU/312-460
D6SE64_STAAU/200-364
D6SGN4_STAAU/310-475
D6SGN5_STAAU/305-472
D6SGU7_STAAU/186-353
D6SI59_STAAU/304-473
D6SJS4_9DELT/191-361
D6SKU7_9DELT/212-379
D6SKV2_9DELT/164-305
D6SMC8_9DELT/624-789
D6SMM7_9DELT/343-472
D6SMT8_9DELT/553-729
D6SMT9_9DELT/247-429
D6SNA3_9DELT/196-368
D6SNA4_9DELT/214-382
D6SNK7_9DELT/169-330
D6SQ59_9DELT/206-381
D6SRM7_9DELT/297-457
D6STK2_9DELT/159-328
D6SUA3_9DELT/363-528
D6SVW6_GARVA/174-348
D6T092_GARVA/401-562
D6T0I8_GARVA/170-351
D6T4R3_STAAU/186-353
D6T5A2_STAAU/201-364
D6T843_STAAU/311-461
D6T8V0_STAAU/305-472
D6T8V1_STAAU/309-475
D6TD84_9CHLR/189-355
D6TD85_9CHLR/187-357
D6TD86_9CHLR/209-378
D6TFL3_9CHLR/176-333
D6TFW7_9CHLR/217-408
D6TG01_9CHLR/181-346
D6TGJ1_9CHLR/189-358
D6TL76_9CHLR/192-360
D6TL78_9CHLR/187-339
D6TL97_9CHLR/207-377
D6TLU4_9CHLR/208-379
D6TLX0_9CHLR/193-350
D6TNM6_9CHLR/198-361
D6TNQ4_9CHLR/292-456
D6TQ93_9CHLR/187-349
D6TRM5_9CHLR/382-566
D6U596_9CHLR/197-358
D6UAF6_STAAU/186-353
D6UBQ1_STAAU/304-473
D6UCU0_STAAU/309-475
D6UCU1_STAAU/305-472
D6UEK8_STAAU/201-364
D6UF09_STAAU/311-461
D6ULS8_9BACT/271-454
D6UNA7_9BACT/164-325
D6UPT5_9BACT/181-327
D6UPY1_9BACT/205-368
D6UQ95_9BACT/190-343
D6UQA4_9BACT/189-357
D6UQA5_9BACT/190-361
D6UQA6_9BACT/190-351
D6UQA7_9BACT/185-357
D6UQA8_9BACT/145-312
D6USH9_9BACT/168-333
D6USI9_9BACT/203-374
D6USJ2_9BACT/213-390
D6UUX3_9BACT/189-353
D6UV13_9BACT/185-348
D6UV35_9BACT/183-334
D6UV38_9BACT/194-362
D6UVR1_9BACT/187-355
D6UW59_9BACT/208-377
D6UW60_9BACT/210-384
D6UWC2_9BACT/305-408
D6UZR9_9BACT/228-387
D6V1P9_9BRAD/216-397
D6V2I4_9BRAD/169-302
D6V314_9BRAD/167-328
D6V6F8_9BRAD/182-358
D6V6F9_9BRAD/221-375
D6V6G4_9BRAD/155-320
D6V6S9_9BRAD/228-396
D6V7T5_9BRAD/197-363
D6V8H5_9BRAD/162-325
D6V9V2_9BRAD/187-351
D6WJ23_TRICA/213-386
D6WMV9_TRICA/187-347
D6X5C6_STRPR/187-345
D6X5C7_STRPR/195-358
D6X6P5_STRPR/371-470
D6X7C7_STRPR/178-306
D6X9N5_STRPR/3-167
D6X9R1_STRPR/197-361
D6X9V2_STRPR/199-363
D6X9Y6_STRPR/250-315
D6XBN0_9ACTO/264-417
D6XBN5_9ACTO/230-357
D6XCJ0_9ACTO/116-276
D6XQQ4_HELPV/188-354
D6XSH6_BACIE/277-445
D6XUX3_BACIE/186-351
D6Y023_BACIE/181-341
D6Y024_BACIE/200-365
D6Y025_BACIE/175-341
D6Y040_BACIE/177-337
D6Y0I1_BACIE/192-365
D6Y1W2_THEBD/231-387
D6Y2D5_THEBD/180-344
D6Y2H4_THEBD/190-369
D6Y2T2_THEBD/358-532
D6Y331_THEBD/192-357
D6Y5E7_THEBD/203-363
D6Y5F2_THEBD/191-293
D6Y5H2_THEBD/177-344
D6Y5W1_THEBD/179-338
D6Y6F6_THEBD/230-396
D6Y6R3_THEBD/171-322
D6Y6T1_THEBD/231-393
D6Y9A3_THEBD/177-351
D6Y9R4_THEBD/172-333
D6YA87_THEBD/182-326
D6YB77_THEBD/233-395
D6YBC4_THEBD/189-351
D6YBC9_THEBD/205-382
D6YC16_CHLT5/286-447
D6YGT5_CHLT7/286-447
D6YJF6_CHLT0/286-447
D6YM25_CHLTG/286-447
D6YNT8_CHLT1/286-447
D6YRV1_WADCW/197-313
D6YRV2_WADCW/188-309
D6YSW5_WADCW/213-388
D6YU40_WADCW/172-338
D6YUJ8_WADCW/573-764
D6YZG3_CHLT9/286-447
D6YZS1_DESAT/183-352
D6YZS2_DESAT/201-368
D6YZS3_DESAT/206-370
D6Z0F1_DESAT/206-381
D6Z2K8_DESAT/227-387
D6Z2L4_DESAT/186-345
D6Z2L6_DESAT/200-362
D6Z2M0_DESAT/183-345
D6Z3A6_DESAT/552-738
D6Z3A7_DESAT/262-443
D6Z4G4_DESAT/217-383
D6Z4I7_DESAT/192-353
D6Z4P9_DESAT/613-766
D6Z5M8_DESAT/362-525
D6Z7D4_SEGRD/211-369
D6Z7X4_SEGRD/188-365
D6Z8I4_SEGRD/183-343
D6ZB33_SEGRD/195-358
D6ZD20_SEGRD/199-357
D6ZF14_SEGRD/181-357
D6ZGZ8_MOBCV/200-382
D6ZHU6_MOBCV/188-381
D6ZKX2_MOBCV/154-318
D6ZKX9_MOBCV/196-318
D6ZPY2_STRP0/1-146
D6ZS22_STRP0/186-353
D6ZSJ5_STRP0/281-449
D6ZSP9_STRP0/193-363
D6ZSQ0_STRP0/171-338
D6ZT58_BIFLJ/204-362
D6ZU31_BIFLJ/204-389
D6ZVR7_BIFLJ/275-443
D6ZYE9_STAND/241-401
D6ZYF2_STAND/578-767
D6ZYF8_STAND/269-444
D6ZYS0_STAND/1044-1201
D6ZYS0_STAND/217-382
D6ZYS0_STAND/610-784
D6ZYS5_STAND/212-368
D7A0E7_STAND/173-318
D7A394_STAND/157-332
D7A4I9_STAND/282-458
D7A7K5_STAND/171-333
D7A7K6_STAND/159-326
D7A7K7_STAND/191-362
D7A830_STAND/163-329
D7AAX0_STAND/185-359
D7AAY8_STAND/157-325
D7AE29_GEOSK/854-984
D7AFH4_GEOSK/293-457
D7AFV1_GEOSK/192-362
D7AFW1_GEOSK/196-370
D7AHC8_GEOSK/194-377
D7AHG0_GEOSK/290-461
D7AIU4_GEOSK/183-346
D7AJT0_GEOSK/176-352
D7AJT1_GEOSK/194-350
D7AK61_GEOSK/149-316
D7AKF3_GEOSK/188-349
D7AKH0_GEOSK/180-345
D7AM71_GEOSK/170-331
D7AM74_GEOSK/178-346
D7AN99_THEM3/185-349
D7AQL4_THEM3/179-360
D7ARV1_THEM3/194-361
D7ATW0_THEM3/185-341
D7AVH8_NOCDD/233-401
D7AXB5_NOCDD/202-366
D7AXF3_NOCDD/200-365
D7AXF7_NOCDD/226-384
D7AZH3_NOCDD/185-348
D7B1K4_NOCDD/172-338
D7B298_NOCDD/187-358
D7B441_NOCDD/197-372
D7B584_NOCDD/235-404
D7B5S9_NOCDD/193-352
D7B6G1_NOCDD/373-544
D7B8S0_NOCDD/225-389
D7B8T0_NOCDD/209-379
D7BBS7_MEISD/261-426
D7BC88_MEISD/187-354
D7BCR9_MEISD/215-378
D7BDF5_MEISD/206-377
D7BDF9_MEISD/188-358
D7BDG2_MEISD/181-352
D7BDH0_MEISD/676-856
D7BG11_MEISD/185-352
D7BGN1_MEISD/174-335
D7BHE1_MEISD/187-350
D7BHE5_MEISD/192-347
D7BLQ0_ARCHD/184-345
D7BNP3_ARCHD/182-351
D7BP00_ARCHD/197-383
D7BPG1_ARCHD/181-358
D7BQE7_STRBB/451-537
D7BQX3_STRBB/195-359
D7BR00_STRBB/157-319
D7BR19_STRBB/196-358
D7BSL7_STRBB/177-310
D7BSZ4_STRBB/192-356
D7BUE4_STRBB/208-313
D7BWX9_STRBB/174-342
D7C209_STRBB/192-305
D7C831_STRBB/206-366
D7C832_STRBB/188-347
D7C9F0_STRBB/209-384
D7C9F8_STRBB/208-370
D7CB37_STRBB/253-417
D7CC44_STRBB/76-251
D7CES8_STRBB/188-362
D7CFL7_STRBB/176-344
D7CJ73_SYNLT/210-384
D7CJ78_SYNLT/219-384
D7CKR3_SYNLT/202-365
D7CKR8_SYNLT/278-446
D7CL31_SYNLT/207-381
D7CLE9_SYNLT/173-354
D7CLF7_SYNLT/173-333
D7CLM9_SYNLT/192-361
D7CQI7_TRURR/185-351
D7CQT0_TRURR/190-348
D7CR47_TRURR/216-390
D7CR80_TRURR/277-456
D7CR81_TRURR/169-326
D7CSZ9_TRURR/197-379
D7CT79_TRURR/192-356
D7CTL4_TRURR/208-374
D7CTL5_TRURR/192-355
D7CUU2_TRURR/211-393
D7CV01_TRURR/229-332
D7CVP7_TRURR/175-329
D7CVQ0_TRURR/195-357
D7CY96_TRURR/236-399
D7D012_GEOSC/179-359
D7D197_GEOSC/280-448
D7D1N4_GEOSC/161-334
D7D1N7_GEOSC/178-355
D7D1N9_GEOSC/181-358
D7D4D1_GEOSC/212-386
D7D4D3_GEOSC/161-331
D7D4X7_GEOSC/184-350
D7D530_GEOSC/188-355
D7D531_GEOSC/185-353
D7D533_GEOSC/183-347
D7D896_STAHD/187-301
D7D898_STAHD/149-320
D7D8A1_STAHD/137-288
D7D8A7_STAHD/221-373
D7D8B0_STAHD/248-414
D7D8R2_STAHD/322-481
D7DA08_STAHD/193-359
D7DCE9_STAHD/211-387
D7DER8_CHLTD/305-465
D7DFG7_CHLTL/305-465
D7DIK6_METS0/292-471
D7DL32_METS0/190-360
D7DLF4_METS0/212-376
D7DNT8_METS0/266-438
D7DP48_METS0/271-397
D7DPA3_METS0/207-381
D7DPA4_METS0/181-348
D7DQH1_METV3/195-365
D7DRF2_METV3/199-366
D7DRY7_METV3/248-420
D7DWH5_NOSA0/146-270
D7DX97_NOSA0/210-388
D7DYG7_NOSA0/174-345
D7DYL5_NOSA0/561-744
D7DYT7_NOSA0/211-385
D7DYV8_NOSA0/185-349
D7DZ32_NOSA0/248-401
D7DZ33_NOSA0/177-344
D7DZ34_NOSA0/199-353
D7DZ36_NOSA0/194-364
D7DZT3_NOSA0/194-350
D7E029_NOSA0/261-416
D7E045_NOSA0/209-374
D7E0P1_NOSA0/187-366
D7E0P2_NOSA0/192-365
D7E0S0_NOSA0/241-409
D7E0S2_NOSA0/175-343
D7E149_NOSA0/201-369
D7E1Q9_NOSA0/161-319
D7E1S8_NOSA0/188-356
D7E1S9_NOSA0/199-373
D7E1T2_NOSA0/164-335
D7E1T6_NOSA0/189-350
D7E1U3_NOSA0/184-341
D7E2N0_NOSA0/165-331
D7E313_NOSA0/196-365
D7E3R5_NOSA0/210-388
D7E470_NOSA0/190-350
D7E4H3_NOSA0/187-349
D7E4P4_NOSA0/213-389
D7E4W2_NOSA0/223-388
D7E5G4_NOSA0/192-352
D7E7N8_METEZ/184-371
D7E7P5_METEZ/197-380
D7E7P7_METEZ/198-383
D7E7P9_METEZ/192-368
D7E8C8_METEZ/236-398
D7EBY0_METEZ/170-337
D7EBY1_METEZ/189-379
D7EBY4_METEZ/219-392
D7EMV0_MYCTU/251-424
D7EN31_MYCTU/193-349
D7EPZ6_MYCTU/190-364
D7ESR6_MYCTU/184-360
D7ETP4_MYCTU/203-372
D7EUV9_MYCTU/181-347
D7EYA4_MYCTU/193-354
D7F1B6_ARUDO/53-221
D7F1B7_9POAL/50-222
D7F1B8_9POAL/56-215
D7F1B9_9POAL/38-220
D7F1C0_9POAL/53-213
D7F1C1_9POAL/48-192
D7F1C2_9POAL/48-192
D7F1C3_9POAL/40-213
D7F1C4_9POAL/48-214
D7F1C5_9POAL/39-189
D7F1C6_9POAL/48-214
D7F1C7_9POAL/57-213
D7F1C8_9POAL/48-214
D7F1C9_9POAL/48-218
D7F1D0_9POAL/56-213
D7F1D1_9POAL/54-226
D7F1D2_PHRAU/54-213
D7F1D3_9POAL/53-192
D7F1D4_9POAL/40-191
D7F1D5_9POAL/48-222
D7F1D6_9POAL/54-192
D7F1D7_9POAL/53-198
D7F1D8_9POAL/56-194
D7F1D9_9POAL/56-215
D7FCX1_HELP3/188-354
D7FJS5_ECTSI/552-708
D7FJS6_ECTSI/492-656
D7FK34_ECTSI/193-360
D7FK38_ECTSI/564-733
D7FPC0_ECTSI/2170-2224
D7FTS5_ECTSI/238-395
D7G4E3_ECTSI/57-159
D7G5H6_ECTSI/1334-1493
D7G819_ECTSI/23-181
D7G9B9_ECTSI/276-455
D7GDZ9_PROFC/190-343
D7GF06_PROFC/184-368
D7GGS1_PROFC/215-379
D7GHD2_PROFC/192-346
D7GJ67_PROFC/184-358
D7GJ89_PROFC/194-351
D7GK90_ECOLX/179-341
D7GPE0_9FIRM/1-119
D7GPW9_9FIRM/285-454
D7GZL8_BRUAB/158-329
D7H289_BRUAB/180-341
D7H296_BRUAB/181-346
D7H3D4_BRUAB/327-497
D7H9K4_VIBCH/289-463
D7HF94_VIBCH/191-360
D7HF99_VIBCH/182-341
D7HGC4_VIBCH/245-416
D7HGD7_VIBCH/191-350
D7HGE1_VIBCH/214-385
D7HGF8_VIBCH/167-335
D7HIW7_VIBCH/289-463
D7HL27_VIBCH/182-341
D7HL32_VIBCH/191-360
D7HRY1_VIBCH/245-415
D7HRZ3_VIBCH/278-443
D7HS03_VIBCH/217-384
D7HU48_PSESS/234-404
D7HU61_PSESS/181-349
D7HU68_PSESS/183-351
D7HWF8_PSESS/191-357
D7HZA6_PSESS/290-454
D7I1H4_PSESS/215-374
D7I1H5_PSESS/165-329
D7I1H6_PSESS/193-354
D7I1Q8_PSESS/179-368
D7I1R1_PSESS/191-332
D7I2T2_PSESS/163-327
D7I806_9BACE/134-282
D7I8K6_9BACE/153-310
D7I8K8_9BACE/207-385
D7I8M6_9BACE/230-397
D7I9A0_9BACE/173-340
D7I9A6_9BACE/157-330
D7I9A7_9BACE/176-341
D7I9J1_9BACE/183-341
D7I9J4_9BACE/166-333
D7ID44_9BACE/202-380
D7ID45_9BACE/203-370
D7ID47_9BACE/161-330
D7ID48_9BACE/221-386
D7ID55_9BACE/216-389
D7IEB8_9BACE/226-397
D7IEC5_9BACE/189-376
D7IEC6_9BACE/201-365
D7IEH8_9BACE/223-389
D7IFA2_9BACE/145-301
D7IFA4_9BACE/165-337
D7IFE8_9BACE/163-327
D7IFF2_9BACE/206-379
D7IHP1_9BACE/203-365
D7IHP2_9BACE/204-364
D7IHP3_9BACE/232-392
D7IIF8_9BACE/202-375
D7IIG1_9BACE/216-384
D7IIV0_9BACE/202-362
D7IIV1_9BACE/172-338
D7IIV4_9BACE/164-326
D7IJ78_9BACE/198-362
D7IJ79_9BACE/203-359
D7INN8_9BACE/215-389
D7INY7_9BACE/158-332
D7INZ0_9BACE/144-301
D7INZ1_9BACE/190-326
D7IPN4_9BACE/176-337
D7ISQ5_9BACE/215-387
D7ITC6_9BACE/180-339
D7ITC7_9BACE/220-380
D7ITI1_9BACE/190-354
D7ITI4_9BACE/205-368
D7ITQ0_9BACE/176-346
D7ITW9_9BACE/183-350
D7IUD1_9BACE/187-346
D7IUD2_9BACE/163-308
D7IVL5_9BACE/236-398
D7IW77_9BACE/189-358
D7IWN3_9BACE/185-346
D7IWN9_9BACE/173-334
D7IX18_9BACE/165-330
D7IX19_9BACE/190-354
D7IX50_9BACE/191-352
D7IX53_9BACE/235-402
D7IX57_9BACE/185-354
D7IYX5_9BACE/226-396
D7IYX6_9BACE/178-340
D7J0I6_9BACE/174-339
D7J0J0_9BACE/189-355
D7J0J7_9BACE/222-376
D7J1E2_9BACE/184-329
D7J211_9BACE/200-361
D7J221_9BACE/180-347
D7J224_9BACE/174-341
D7J228_9BACE/180-344
D7J229_9BACE/187-360
D7J2I2_9BACE/179-344
D7J2I5_9BACE/185-345
D7J361_9BACE/233-395
D7J4L2_9BACE/177-346
D7J4L3_9BACE/190-351
D7J4L4_9BACE/191-353
D7J8N4_9BACE/90-256
D7J8N5_9BACE/188-361
D7JAR3_9BACE/3-175
D7JAR5_9BACE/173-342
D7JB47_9BACE/183-350
D7JC05_9BACT/194-359
D7JCB7_9BACT/160-324
D7JCB9_9BACT/169-338
D7JCC0_9BACT/175-341
D7JCL3_9BACT/163-329
D7JCL5_9BACT/169-339
D7JDF8_9BACT/230-392
D7JDG5_9BACT/184-352
D7JP00_ECOLX/160-315
D7JP03_ECOLX/209-385
D7JP16_ECOLX/284-383
D7JU98_ECOLX/283-448
D7JUK8_ECOLX/179-357
D7JUL2_ECOLX/182-351
D7JUL3_ECOLX/231-401
D7JWG9_9BACE/176-357
D7JXL0_9BACE/178-340
D7JXL1_9BACE/228-398
D7JZ46_9BACE/193-357
D7JZ60_9BACE/185-350
D7K0T9_9BACE/164-325
D7K0U2_9BACE/184-350
D7K0U4_9BACE/192-355
D7K0U5_9BACE/205-384
D7K1D5_9BACE/188-359
D7K1D7_9BACE/222-380
D7K1I7_9BACE/229-402
D7K1J0_9BACE/180-350
D7K2H5_9BACE/2-164
D7K2H6_9BACE/179-336
D7K2H7_9BACE/181-346
D7K2I3_9BACE/204-371
D7K3I6_9BACE/172-338
D7K3J0_9BACE/190-355
D7K3J8_9BACE/188-362
D7K3J9_9BACE/1-120
D7K3K3_9BACE/179-344
D7K3K5_9BACE/82-251
D7K7J1_9BACE/176-334
D7K8Z8_9BACE/233-395
D7K9H4_9BACE/171-331
D7K9H5_9BACE/172-341
D7K9H7_9BACE/170-347
D7KE46_ARALL/1-57
D7KE91_ARALL/473-656
D7KI50_ARALL/260-444
D7KID6_ARALL/394-530
D7KJH1_ARALL/464-646
D7KMH9_ARALL/810-985
D7KR77_ARALL/286-445
D7KR99_ARALL/563-742
D7KSP1_ARALL/244-427
D7KVV1_ARALL/198-377
D7L4Z0_ARALL/512-672
D7L917_ARALL/273-461
D7LAI3_ARALL/601-765
D7LEH1_ARALL/257-423
D7LM82_ARALL/558-742
D7LNL0_ARALL/189-364
D7LXJ3_ARALL/391-528
D7LY17_ARALL/491-676
D7LZZ6_ARALL/463-648
D7M049_ARALL/558-744
D7M325_ARALL/451-620
D7M3M2_ARALL/465-650
D7M427_ARALL/558-672
D7M4Y0_ARALL/319-497
D7M5M7_ARALL/218-340
D7M749_ARALL/303-467
D7MGR7_ARALL/298-464
D7MI73_ARALL/550-741
D7MNN8_ARALL/555-741
D7MRS7_ARALL/303-475
D7MWE5_ARALL/257-437
D7MYY1_9NEIS/194-368
D7MYY2_9NEIS/209-383
D7N1S4_9NEIS/282-452
D7N249_9NEIS/181-330
D7N378_9NEIS/201-364
D7N380_9NEIS/167-335
D7N381_9NEIS/164-334
D7N4E3_9NEIS/241-399
D7N7E0_9FIRM/191-358
D7N9N2_9BACT/183-350
D7N9N3_9BACT/176-338
D7NA90_9BACT/231-398
D7NAA9_9BACT/180-345
D7NAB0_9BACT/187-347
D7NAB8_9BACT/175-338
D7NAB9_9BACT/181-337
D7NF01_9BACT/187-343
D7NFP6_9BACT/298-395
D7P6C6_ECOLX/189-355
D7P6C8_ECOLX/184-354
D7P6D2_ECOLX/205-377
D7P6D9_ECOLX/163-326
D7P8K6_YERPS/155-315
D7P8M2_YERPS/155-315
D7PDU5_ECOLX/178-325
D7PDW7_ECOLX/178-340
D7PDW8_ECOLX/182-347
D7PDX5_ECOLX/180-317
D7PEY7_SALCH/181-346
D7PEY8_SALCH/196-353
D7PFA1_SALCH/189-357
D7R4U1_HORJU/40-216
D7R4U2_HORJU/40-216
D7R4U3_9POAL/46-213
D7R4U4_9POAL/31-209
D7R4U6_9POAL/37-216
D7R4U9_9POAL/46-215
D7R4V0_9POAL/32-211
D7R4V1_9POAL/51-211
D7R4V2_9POAL/37-213
D7R4V3_9POAL/46-215
D7R4V4_9POAL/32-209
D7R4V5_9POAL/46-213
D7R4V6_9POAL/37-213
D7R4V8_9POAL/32-209
D7R4V9_ELYCA/51-216
D7R4W0_ELYCA/37-213
D7R4W1_ELYHY/32-209
D7SK10_VITVI/189-350
D7SK65_VITVI/401-568
D7SMZ6_VITVI/460-645
D7SNJ8_VITVI/468-651
D7SP72_VITVI/186-368
D7SRJ5_VITVI/7-132
D7SUW7_VITVI/462-647
D7SXD3_VITVI/650-756
D7SYA8_VITVI/556-741
D7SYX4_VITVI/316-424
D7T0L8_VITVI/405-583
D7T3C7_VITVI/260-371
D7T4M4_VITVI/264-438
D7T4V8_VITVI/461-647
D7TA16_VITVI/567-755
D7TC97_VITVI/556-743
D7TFF1_VITVI/260-418
D7TFF2_VITVI/213-372
D7TFF4_VITVI/229-388
D7THA4_VITVI/223-384
D7TK12_VITVI/807-976
D7TVT3_VITVI/440-579
D7TXS3_VITVI/561-751
D7U0M7_VITVI/520-658
D7U828_VITVI/395-552
D7UC20_VITVI/214-368
D7UCJ1_VITVI/352-497
D7UNJ4_LISMO/146-312
D7UNJ5_LISMO/194-360
D7US90_DIACA/552-734
D7UUZ8_LISGR/311-476
D7UVQ1_LISGR/193-359
D7UVQ2_LISGR/151-317
D7UW25_LISGR/371-537
D7UYF5_LISGR/213-383
D7UZE6_LISGR/368-536
D7V1M7_9LACO/175-341
D7V1Q4_9LACO/318-485
D7V2V2_9LACO/180-332
D7V749_9LACO/150-318
D7V750_9LACO/194-386
D7VBV9_LACPL/167-317
D7VBW0_LACPL/182-340
D7VC16_LACPL/204-368
D7VC27_LACPL/185-347
D7VC63_LACPL/189-357
D7VC64_LACPL/151-314
D7VC87_LACPL/176-321
D7VC88_LACPL/166-332
D7VCC8_LACPL/314-486
D7VCX1_LACPL/196-362
D7VCZ8_LACPL/314-484
D7VCZ9_LACPL/315-482
D7VEC7_LACPL/280-440
D7VEN6_LACPL/313-481
D7VEP3_LACPL/312-478
D7VGB2_9SPHI/275-450
D7VGJ6_9SPHI/195-358
D7VGJ8_9SPHI/159-355
D7VI75_9SPHI/184-353
D7VI77_9SPHI/195-362
D7VI78_9SPHI/178-344
D7VIF4_9SPHI/170-353
D7VJB3_9SPHI/229-408
D7VJB7_9SPHI/224-390
D7VJD6_9SPHI/205-362
D7VMN5_9SPHI/184-351
D7VUB3_9FLAO/185-351
D7VUV1_9FLAO/174-344
D7VVR4_9FLAO/196-362
D7VVR9_9FLAO/196-366
D7VVT5_9FLAO/2-156
D7VX35_9FLAO/178-353
D7VYK6_9FLAO/212-384
D7W069_9FLAO/161-277
D7W210_9FLAO/179-340
D7W259_9FLAO/275-442
D7W3E1_9FLAO/183-344
D7W4R0_9FLAO/206-375
D7W4R1_9FLAO/222-383
D7W4S1_9FLAO/216-390
D7W870_9FLAO/212-393
D7W8T4_9FLAO/165-337
D7W9J7_9CORY/180-333
D7WB12_9CORY/189-348
D7WB66_9CORY/212-388
D7WC34_9CORY/192-351
D7WCE1_9CORY/173-337
D7WDM9_9CORY/187-364
D7WE59_9CORY/189-353
D7WEK2_9CORY/163-339
D7WFY5_BACCE/184-351
D7WGI7_BACCE/86-249
D7WKH2_BACCE/185-350
D7WMM5_9BACI/209-375
D7WMM6_9BACI/186-355
D7WS55_9BACI/181-346
D7WWG0_9BACI/171-346
D7WYL8_9BACI/186-352
D7WYW6_9BACI/5-119
D7X2H0_ECOLX/209-385
D7X511_ECOLX/155-314
D7X513_ECOLX/167-328
D7X7V8_ECOLX/179-357
D7X7W3_ECOLX/182-351
D7X7W5_ECOLX/231-401
D7X8P2_ECOLX/283-448
D7XB23_ECOLX/284-371
D7XB31_ECOLX/166-340
D7XHM0_ECOLX/188-362
D7XHM3_ECOLX/207-375
D7XHM7_ECOLX/193-356
D7XLW4_ECOLX/181-345
D7XLW5_ECOLX/136-294
D7XLW7_ECOLX/221-388
D7XLW7_ECOLX/617-762
D7XW87_ECOLX/283-448
D7XWW7_ECOLX/182-351
D7XWW9_ECOLX/231-401
D7Y095_ECOLX/284-372
D7Y0A2_ECOLX/217-391
D7Y0L4_ECOLX/283-448
D7Y7B8_ECOLX/231-401
D7Y7C0_ECOLX/182-351
D7Y8L5_ECOLX/175-332
D7Y8M2_ECOLX/209-385
D7YBZ8_ECOLX/284-372
D7YC05_ECOLX/217-391
D7YGE9_ECOLX/182-351
D7YGF1_ECOLX/231-401
D7YPG0_ECOLX/209-385
D7YPG8_ECOLX/186-352
D7YQI6_ECOLX/283-448
D7YX84_ECOLX/284-381
D7YX91_ECOLX/217-391
D7Z0U4_ECOLX/231-401
D7Z0U6_ECOLX/182-351
D7Z181_ECOLX/283-448
D7Z207_ECOLX/209-385
D7Z219_ECOLX/178-340
D7Z220_ECOLX/182-347
D7Z7G4_ECOLX/633-798
D7Z8Z3_ECOLX/283-448
D7Z9N5_ECOLX/182-351
D7Z9N7_ECOLX/231-401
D7ZD97_ECOLX/284-371
D7ZDA4_ECOLX/217-391
D7ZDB0_ECOLX/209-385
D7ZDB8_ECOLX/154-317
D7ZNK9_ECOLX/231-401
D7ZNL1_ECOLX/182-351
D7ZP99_ECOLX/284-371
D7ZPA6_ECOLX/217-391
D7ZV22_ECOLX/182-356
D7ZV35_ECOLX/209-385
D7ZWV3_ECOLX/283-448
D7ZYZ1_ECOLX/155-310
D8A546_ECOLX/284-381
D8A553_ECOLX/217-391
D8A559_ECOLX/209-385
D8A571_ECOLX/178-325
D8A6R5_ECOLX/283-448
D8ABW3_ECOLX/182-351
D8ABW5_ECOLX/231-399
D8AEQ0_ECOLX/174-333
D8AI86_ECOLX/283-448
D8AIK6_ECOLX/179-341
D8AJK9_ECOLX/181-345
D8AJL0_ECOLX/68-224
D8AJL2_ECOLX/122-292
D8AJL2_ECOLX/562-725
D8ALE4_ECOLX/231-401
D8ALE6_ECOLX/182-351
D8ALE9_ECOLX/166-335
D8ALF4_ECOLX/179-357
D8AQ03_ECOLX/209-307
D8AQ06_ECOLX/174-333
D8AQ07_ECOLX/192-353
D8AQ09_ECOLX/487-602
D8AWY1_ECOLX/209-307
D8AWY3_ECOLX/174-333
D8AWY5_ECOLX/192-353
D8AWY7_ECOLX/487-602
D8AXV1_ECOLX/231-401
D8AXV3_ECOLX/182-351
D8AXV6_ECOLX/166-335
D8AXW1_ECOLX/179-357
D8AYG2_ECOLX/179-341
D8B2I9_ECOLX/1-83
D8B3V9_ECOLX/283-448
D8BG25_ECOLX/284-372
D8BG32_ECOLX/217-391
D8BG38_ECOLX/209-385
D8BG44_ECOLX/216-322
D8BHK3_ECOLX/231-401
D8BHK5_ECOLX/182-351
D8BJJ0_ECOLX/283-448
D8BQY9_ECOLX/188-240
D8BUI2_ECOLX/283-448
D8BZF8_ECOLX/209-385
D8BZG6_ECOLX/217-391
D8BZH3_ECOLX/284-381
D8C2T6_ECOLX/54-232
D8C2U1_ECOLX/166-335
D8C2U4_ECOLX/182-351
D8C2U6_ECOLX/231-401
D8CB08_ECOLX/182-351
D8CB10_ECOLX/231-401
D8CEN3_ECOLX/214-388
D8CEP0_ECOLX/284-381
D8CHY2_ECOLX/209-385
D8CHY6_ECOLX/177-340
D8CHZ1_ECOLX/109-287
D8CIU7_ECOLX/283-448
D8D9T0_COMTE/58-222
D8D9T2_COMTE/1-153
D8D9T3_COMTE/133-302
D8DBV1_COMTE/166-333
D8DUV9_PREBR/184-352
D8DUW2_PREBR/167-333
D8DVH2_PREBR/182-354
D8DVH4_PREBR/211-371
D8DVH8_PREBR/155-326
D8DY99_PREBR/192-357
D8DZJ6_PREBR/232-398
D8DZN8_PREBR/186-343
D8DZP3_PREBR/186-348
D8DZP4_PREBR/145-325
D8DZU5_PREBR/196-362
D8DZY0_PREBR/226-395
D8E5C7_ECOLX/284-373
D8E5D4_ECOLX/217-391
D8E5E0_ECOLX/209-385
D8E6Y6_ECOLX/182-351
D8E6Y8_ECOLX/231-401
D8E800_ECOLX/283-448
D8EG56_ECOLX/283-448
D8EGY9_ECOLX/231-401
D8EGZ1_ECOLX/182-351
D8EGZ6_ECOLX/71-249
D8EKQ8_ECOLX/209-385
D8EKR6_ECOLX/217-391
D8EKS3_ECOLX/284-372
D8EY36_9DELT/202-378
D8EYE7_9DELT/191-361
D8EZX9_9DELT/508-691
D8EZY1_9DELT/184-354
D8F2M3_9DELT/185-366
D8F2M4_9DELT/156-311
D8F3C5_9DELT/176-349
D8F3J8_9DELT/202-364
D8F467_9DELT/182-351
D8F4T6_9DELT/205-355
D8F4T6_9DELT/573-734
D8F5S5_9DELT/242-398
D8F7B6_9DELT/193-360
D8F7V6_9DELT/293-462
D8F812_9DELT/205-377
D8F829_9DELT/218-412
D8F940_9DELT/298-471
D8FC51_9DELT/617-783
D8FCJ8_9DELT/210-352
D8FDI4_9DELT/170-332
D8FF99_9DELT/195-358
D8FFA1_9DELT/212-381
D8FFA2_9DELT/227-398
D8FFB3_9DELT/79-236
D8FHC3_9FIRM/181-341
D8FLB7_LACDE/189-351
D8FLB8_LACDE/150-319
D8FMZ4_LACDE/282-453
D8FNJ3_LACDE/171-338
D8FQ97_LACDE/179-343
D8FQU9_LACDE/190-350
D8FR26_LACDE/182-347
D8FUY7_9CYAN/196-360
D8FW46_9CYAN/199-411
D8FWD2_9CYAN/225-391
D8FWD3_9CYAN/199-359
D8FWD6_9CYAN/192-362
D8FWD8_9CYAN/213-382
D8FWI3_9CYAN/208-378
D8FXQ2_9CYAN/855-1034
D8FZS8_9CYAN/175-326
D8G0X5_9CYAN/213-387
D8G112_9CYAN/232-393
D8G115_9CYAN/144-289
D8G1E2_9CYAN/196-355
D8G1F9_9CYAN/148-343
D8G1H2_9CYAN/169-336
D8G1H6_9CYAN/189-367
D8G1H9_9CYAN/206-377
D8G2W4_9CYAN/189-347
D8G478_9CYAN/261-431
D8G4S7_9CYAN/182-335
D8G511_9CYAN/196-365
D8G5B3_9CYAN/930-1085
D8G5Z0_9CYAN/210-369
D8G5Z5_9CYAN/165-354
D8G6T0_9CYAN/207-384
D8G6T3_9CYAN/1560-1733
D8G6U5_9CYAN/241-417
D8G6Y1_9CYAN/192-360
D8G8K3_9CYAN/1412-1570
D8GA78_LACCZ/281-440
D8GAA7_LACCZ/182-340
D8GAB2_LACCZ/201-370
D8GEU7_LACCZ/177-341
D8GF04_LACCZ/191-340
D8GF05_LACCZ/150-316
D8GF26_LACCZ/313-481
D8GF27_LACCZ/319-485
D8GIV4_CLOLD/151-316
D8GIV6_CLOLD/191-359
D8GKV6_CLOLD/182-349
D8GKW1_CLOLD/193-351
D8GMJ4_CLOLD/190-345
D8GMJ5_CLOLD/180-349
D8GMK1_CLOLD/175-351
D8GML4_CLOLD/199-366
D8GML5_CLOLD/182-349
D8GMS5_CLOLD/174-355
D8GNC9_CLOLD/199-385
D8GQB9_CLOLD/263-429
D8GRT2_CLOLD/173-338
D8GRU4_CLOLD/199-370
D8GZH4_BACAI/186-351
D8H0I3_BACAI/304-468
D8H3T2_BACAI/240-411
D8H3T3_BACAI/203-376
D8H4Z4_BACAI/174-341
D8H6E8_BACAI/166-329
D8H7P4_BACAI/184-351
D8H7U7_BACAI/161-328
D8HBD7_STAAF/182-349
D8HDJ4_STAAF/201-364
D8HG91_STAAF/312-460
D8HGI3_STAAF/305-472
D8HGI4_STAAF/309-475
D8HIW2_AMYMU/157-323
D8HIW9_AMYMU/168-330
D8HNA6_AMYMU/207-375
D8HP30_AMYMU/173-337
D8HRF5_AMYMU/143-309
D8HS66_AMYMU/207-370
D8HS67_AMYMU/189-290
D8HSB9_AMYMU/959-1121
D8HT65_AMYMU/556-758
D8HT68_AMYMU/556-742
D8HTB1_AMYMU/184-360
D8HTU0_AMYMU/184-359
D8HUK3_AMYMU/200-368
D8HXL5_AMYMU/203-382
D8HXS4_AMYMU/172-331
D8HXS5_AMYMU/191-351
D8HZ13_AMYMU/161-334
D8HZ21_AMYMU/207-365
D8I1E1_AMYMU/233-414
D8I359_AMYMU/183-344
D8I3S2_AMYMU/241-340
D8I3S5_AMYMU/175-336
D8I3S6_AMYMU/182-348
D8I3V6_AMYMU/272-438
D8I689_AMYMU/474-633
D8I9E2_AMYMU/148-327
D8I9E6_AMYMU/176-341
D8I9E7_AMYMU/184-346
D8I9R4_BRAP9/166-332
D8IBJ7_BRAP9/288-468
D8IFR5_BRAP9/287-463
D8IFU8_BRAP9/188-353
D8IGD2_LACFC/319-486
D8IGD3_LACFC/81-244
D8III0_LACFC/151-320
D8III1_LACFC/194-363
D8IIK3_LACFC/174-332
D8IK51_LACSC/189-355
D8IK52_LACSC/148-314
D8ILC4_LACSC/182-350
D8ILC5_LACSC/1-123
D8ILD1_LACSC/173-331
D8ILD7_LACSC/185-346
D8ILD8_LACSC/196-324
D8ILD9_LACSC/195-364
D8ILE0_LACSC/177-343
D8IM35_LACSC/282-451
D8IMM2_LACSC/163-333
D8IMQ6_LACSC/213-390
D8IMQ9_LACSC/178-348
D8IMR1_LACSC/187-335
D8INU5_HERSS/177-296
D8ISF2_HERSS/217-380
D8IUE8_HERSS/228-333
D8IUF3_HERSS/189-371
D8IUF4_HERSS/211-381
D8IUI0_HERSS/325-497
D8IVT1_HERSS/149-318
D8IVT3_HERSS/150-317
D8IWI3_HERSS/290-460
D8IXC5_HERSS/229-402
D8IYQ9_HERSS/186-354
D8IYR1_HERSS/204-377
D8IYR2_HERSS/206-370
D8J482_HALJB/167-330
D8J4P0_HALJB/209-361
D8J5R4_HALJB/224-390
D8J5S2_HALJB/163-279
D8J7I1_HALJB/194-362
D8J7V8_HALJB/156-314
D8J885_HALJB/173-330
D8J886_HALJB/147-302
D8J9B3_HALJB/160-327
D8JGU5_ACISD/230-394
D8JH08_ACISD/179-348
D8JJ76_ACISD/185-278
D8JJ79_ACISD/174-349
D8JJ81_ACISD/223-394
D8JNQ0_ACISD/163-321
D8JRI1_HYPDA/188-369
D8JRN4_HYPDA/191-352
D8JRN5_HYPDA/189-354
D8JRN7_HYPDA/230-385
D8JRN8_HYPDA/185-351
D8JRN9_HYPDA/180-346
D8JRP0_HYPDA/183-351
D8JRP3_HYPDA/169-334
D8JT65_HYPDA/479-643
D8JUL6_HYPDA/168-315
D8JX46_HYPDA/161-322
D8JX56_HYPDA/181-343
D8JX85_HYPDA/158-325
D8JZR2_DEHLB/179-351
D8K0Y0_DEHLB/289-452
D8K3Y6_DEHLB/207-378
D8K4G1_NITWC/232-399
D8K4N8_NITWC/548-728
D8K4N9_NITWC/241-427
D8K581_NITWC/179-346
D8K6E1_NITWC/165-321
D8K6V6_NITWC/210-383
D8K6V7_NITWC/205-384
D8K6W1_NITWC/206-368
D8K7B5_NITWC/154-327
D8K870_NITWC/285-466
D8K8P6_NITWC/285-456
D8K944_NITWC/185-347
D8K951_NITWC/160-298
D8K961_NITWC/243-406
D8K9U5_NITWC/163-331
D8K9W2_NITWC/217-381
D8K9W4_NITWC/189-357
D8KB17_NITWC/185-356
D8KB76_NITWC/189-351
D8KB77_NITWC/184-356
D8KB79_NITWC/180-351
D8KBE9_NITWC/199-368
D8KC37_NITWC/205-368
D8KD44_LACLN/283-457
D8KEX6_LACLN/195-365
D8KFG4_LACLN/147-310
D8KFG5_LACLN/193-361
D8KKD2_CORPF/212-408
D8KKH4_CORPF/187-344
D8KLW5_CORPF/196-368
D8KN12_CORPF/177-338
D8KNP6_CORPF/181-358
D8KQ69_CORPF/197-352
D8L2X1_STRPT/202-367
D8LI23_ECTSI/272-454
D8LMM7_ECTSI/184-341
D8LMN5_ECTSI/368-487
D8LSZ6_ECTSI/216-399
D8LZJ9_BLAHO/212-384
D8M0N5_BLAHO/1-143
D8M1A2_BLAHO/191-350
D8M3W1_BLAHO/2-80
D8M4M8_BLAHO/455-630
D8M584_BLAHO/180-337
D8M8X2_BLAHO/183-350
D8M988_BLAHO/215-410
D8MEC4_LEUGT/308-476
D8MET4_LEUGT/199-363
D8MET5_LEUGT/177-344
D8MGV5_LEUGT/149-311
D8MGV6_LEUGT/188-357
D8MHS8_LEUGT/291-464
D8MI66_LEUGT/168-332
D8MKE2_ERWBE/246-401
D8MKE3_ERWBE/191-352
D8MKE7_ERWBE/188-345
D8MKF7_ERWBE/211-382
D8MSH2_ERWBE/160-338
D8MUE6_ERWBE/1003-1158
D8MUF6_ERWBE/210-385
D8MUF9_ERWBE/159-327
D8MY44_ERWBE/283-454
D8MYY4_RALSO/309-474
D8N0Y9_RALSO/432-584
D8N139_RALSO/178-348
D8N720_RALSO/302-415
D8N959_RALSO/309-479
D8NAG3_RALSO/163-299
D8NDN5_RALSO/178-348
D8NG45_RALSO/247-409
D8NN71_RALSO/310-415
D8NR83_RALSO/308-479
D8NS83_RALSO/190-316
D8NWR9_RALSO/240-395
D8NWS3_RALSO/197-355
D8NWS5_RALSO/197-342
D8NXI9_RALSO/311-415
D8NYN7_RALSO/233-411
D8P0E0_RALSO/308-479
D8P1F7_RALSO/187-324
D8P1R3_RALSO/1068-1232
D8P1R3_RALSO/1449-1617
D8P298_RALSO/289-452
D8P4P8_RALSO/178-348
D8PB98_9BACT/188-355
D8PB99_9BACT/186-344
D8PBN6_9BACT/212-315
D8PDP3_9BACT/211-379
D8PFR8_9BACT/189-356
D8PFR9_9BACT/200-366
D8PFS3_9BACT/216-383
D8PGL6_9BACT/193-361
D8PGL9_9BACT/181-351
D8PGM2_9BACT/181-348
D8PGM3_9BACT/187-353
D8PH19_9BACT/191-359
D8PH20_9BACT/180-348
D8PH37_9BACT/193-377
D8PH39_9BACT/202-384
D8PH44_9BACT/215-378
D8PH69_9BACT/291-465
D8PHE6_9BACT/189-367
D8PHE7_9BACT/164-332
D8PHF2_9BACT/220-386
D8PHH8_9BACT/168-337
D8PHI4_9BACT/180-345
D8PHI8_9BACT/174-343
D8PI02_9BACT/163-317
D8PIL7_9BACT/190-358
D8PJK1_9BACT/225-399
D8PWQ7_SCHCM/487-675
D8PZ69_SCHCM/245-427
D8Q8I2_SCHCM/1429-1554
D8QA85_SCHCM/215-299
D8QA85_SCHCM/315-415
D8QDC8_SCHCM/192-344
D8QWI4_SELML/344-496
D8QWP9_SELML/292-451
D8QXT7_SELML/250-429
D8QZA5_SELML/487-669
D8R1R6_SELML/464-630
D8R2Q4_SELML/192-346
D8RDL0_SELML/297-456
D8REA5_SELML/466-651
D8RMM3_SELML/493-673
D8RPH0_SELML/409-593
D8RTS9_SELML/350-488
D8RVZ8_SELML/249-428
D8S767_SELML/316-389
D8S781_SELML/570-761
D8S9I4_SELML/202-380
D8S9L6_SELML/69-171
D8SEU0_SELML/690-871
D8SHA3_SELML/548-708
D8TJP7_VOLCA/393-548
D8TJY2_VOLCA/508-677
D8TKY2_VOLCA/1139-1316
D8TKY2_VOLCA/757-891
D8TL70_VOLCA/1201-1376
D8TL70_VOLCA/913-992
D8TL89_VOLCA/1224-1399
D8TL89_VOLCA/859-950
D8TQ52_VOLCA/267-455
D8TQZ7_VOLCA/497-684
D8U3C5_VOLCA/515-645
D8U548_VOLCA/196-360
D8U5J8_VOLCA/329-490
D8UAM8_VOLCA/566-684
D8UDW1_VOLCA/205-377
D8UHG9_VOLCA/829-974
D8UIU4_VOLCA/1044-1219
D8UK57_VOLCA/430-594
D8UMX5_VOLCA/1-149
D8UNK5_9MICC/277-450
D8UPU5_9MICC/189-360
D8UR55_9MICC/220-387
D8USP7_9MICC/189-344
D8USP9_9MICC/156-317
D8USQ1_9MICC/240-391
D8USZ4_9MICC/202-370
D8UUR1_9SOLN/253-318
D8UUR2_9SOLN/253-318
D8UUR4_9SOLN/253-317
D8UUR6_9SOLN/253-318
D8UUR8_9SOLN/149-215
D8UUR9_9SOLN/210-275
D8UUS0_9SOLN/253-318
D8UUS1_9SOLN/253-318
D8UUS2_9SOLN/253-318
D8UUS3_9SOLN/253-318
D8UUS6_9SOLN/253-318
D8UUS7_9SOLN/253-318
D8UUS9_9SOLN/253-318
D8UUT1_9SOLN/251-318
D8UUT2_9SOLN/251-318
D8UUT4_9SOLN/253-318
D8V3Q2_ACTLG/172-342
D8WUJ3_ECOLX/164-329
D8WUJ5_ECOLX/190-365
D9CG88_9VIRU/192-309
D9CJA8_WHEAT/371-555
D9CJA9_TRIUA/2-138
D9CJB0_AEGSP/2-138
D9CJB1_AEGTA/36-220
D9CJB2_HORVD/36-220
D9CJB3_WHEAT/36-220
D9D9L3_ORYRU/391-553
D9D9L4_9ORYZ/388-558
D9D9L5_9ORYZ/389-549
D9N5X1_STRPN/1-146
D9N6I8_STRPN/186-353
D9N7G3_STRPN/312-477
D9N8J4_STRPN/281-449
D9N916_STRPN/149-315
D9N917_STRPN/193-363
D9NC55_STRPN/1-146
D9ND08_STRPN/186-353
D9NF69_STRPN/312-477
D9NFV7_STRPN/193-363
D9NFV8_STRPN/149-315
D9NHQ9_STRPN/281-449
D9NIG5_STRPN/1-146
D9NJR0_STRPN/312-477
D9NN04_STRPN/149-315
D9NN05_STRPN/193-363
D9NN56_STRPN/281-449
D9NPX3_STRPN/1-146
D9NRW5_STRPN/186-353
D9NSH9_STRPN/312-477
D9NVM1_STRPN/281-449
D9NVT2_STRPN/158-324
D9NVT3_STRPN/193-363
D9NWK8_STRPN/312-477
D9NXC1_STRPN/186-353
D9NXW6_STRPN/1-146
D9NZX4_STRPN/281-449
D9P202_STRPN/149-315
D9P203_STRPN/193-363
D9P4T5_ACTPL/1-149
D9P557_ACTPL/280-456
D9P744_ACTPL/234-405
D9P7G5_ACTPL/183-296
D9P7M2_ACTPL/1112-1277
D9P8K9_ACTPL/280-456
D9P9P5_ACTPL/269-434
D9P9P7_ACTPL/798-963
D9PA70_ACTPL/235-405
D9PCB4_ACTPL/184-296
D9PCS3_ACTPL/174-343
D9PD37_ACTPL/197-362
D9PD38_ACTPL/193-359
D9PF58_9ZZZZ/217-345
D9PHX6_9ZZZZ/35-205
D9PIQ4_9ZZZZ/205-370
D9PIQ5_9ZZZZ/169-281
D9PIQ6_9ZZZZ/174-334
D9PIQ7_9ZZZZ/3-159
D9PL86_9ZZZZ/198-322
D9PMD1_9ZZZZ/1-88
D9PN62_9ZZZZ/1-126
D9PQ14_PEPMA/191-359
D9PQ41_PEPMA/187-355
D9PR29_PEPMA/277-454
D9PRH3_PEPMA/147-317
D9PRH5_PEPMA/188-354
D9PRM5_PEPMA/196-339
D9PT40_PEPMA/217-386
D9PVD5_METTM/198-364
D9PVH3_METTM/185-351
D9PVW1_METTM/147-310
D9PVW6_METTM/189-360
D9PVW8_METTM/177-352
D9PW42_METTM/171-342
D9PZ32_ACIS3/185-362
D9Q0D2_ACIS3/306-470
D9Q0Q6_ACIS3/170-327
D9Q0Y0_ACIS3/181-349
D9Q184_ACIS3/197-358
D9Q188_ACIS3/210-380
D9Q190_ACIS3/165-310
D9Q196_ACIS3/171-333
D9Q199_ACIS3/185-356
D9Q1A1_ACIS3/190-351
D9Q3J0_CORP1/181-358
D9Q4Z5_CORP1/197-352
D9Q665_CORP1/212-408
D9Q6A9_CORP1/195-352
D9Q7N3_CORP1/196-368
D9Q8S1_CORP1/177-338
D9Q9P4_CORP2/196-368
D9QAT1_CORP2/177-338
D9QBG0_CORP2/181-358
D9QCV9_CORP2/204-359
D9QE31_CORP2/209-385
D9QE76_CORP2/189-346
D9QEZ2_BRESC/166-333
D9QG09_BRESC/179-298
D9QG32_BRESC/247-413
D9QG45_BRESC/201-353
D9QG46_BRESC/190-353
D9QG51_BRESC/192-353
D9QHB9_BRESC/224-379
D9QLY4_BRESC/234-399
D9QM75_BRESC/167-323
D9QNF6_BRESC/171-329
D9QP33_BRESC/186-354
D9QP35_BRESC/197-355
D9QQ20_ACEAZ/282-457
D9QQ56_ACEAZ/194-366
D9QTA8_ACEAZ/174-346
D9QTP1_ACEAZ/275-436
D9QTR9_ACEAZ/186-348
D9QTS4_ACEAZ/181-348
D9QTS6_ACEAZ/195-358
D9QTT1_ACEAZ/178-348
D9QTT5_ACEAZ/253-407
D9QU58_ACEAZ/183-349
D9QU67_ACEAZ/191-361
D9R4I9_CLOSW/191-356
D9R4J2_CLOSW/201-359
D9R4J3_CLOSW/211-365
D9R4J4_CLOSW/192-362
D9R4J4_CLOSW/595-762
D9R8M6_CLOSW/285-452
D9R9J9_CLOSW/147-310
D9R9K1_CLOSW/195-357
D9RCQ2_STAAJ/201-364
D9REJ2_STAAJ/312-461
D9REU8_STAAJ/305-472
D9REU9_STAAJ/309-475
D9RFW7_STAAJ/304-473
D9RH40_STAAJ/182-349
D9RIC5_STAAK/200-364
D9RJA6_STAAK/172-339
D9RKP5_STAAK/312-460
D9RLR7_STAAK/305-472
D9RLR8_STAAK/309-475
D9RNU4_STAAK/304-473
D9RRA4_PREMB/226-394
D9RS72_PREMB/183-363
D9RS73_PREMB/186-348
D9RT52_PREMB/194-358
D9RUH9_PREMB/232-398
D9RY45_THEOJ/180-345
D9RYA4_THEOJ/259-421
D9RYL0_THEOJ/172-355
D9S1J0_THEOJ/202-379
D9S1J2_THEOJ/192-357
D9S1K2_THEOJ/177-348
D9S1K3_THEOJ/185-356
D9S1K4_THEOJ/190-350
D9S1K7_THEOJ/204-363
D9S1K8_THEOJ/218-392
D9S8K7_FIBSS/580-765
D9S909_FIBSS/74-233
D9S913_FIBSS/178-333
D9SE05_GALCS/216-380
D9SE07_GALCS/189-358
D9SFL0_GALCS/180-342
D9SFL3_GALCS/189-351
D9SFL6_GALCS/195-358
D9SFQ7_GALCS/287-460
D9SJF1_GALCS/190-360
D9SLY3_CLOC7/438-615
D9SM36_CLOC7/156-312
D9SNG8_CLOC7/307-464
D9SNX7_CLOC7/190-363
D9SQY4_CLOC7/191-359
D9SSS5_CLOC7/287-454
D9ST49_CLOC7/167-331
D9STB1_CLOC7/188-368
D9SU99_CLOC7/184-375
D9SUA3_CLOC7/182-349
D9SWY8_CLOC7/195-365
D9SZ03_MICAI/154-321
D9SZB1_MICAI/233-412
D9T1L9_MICAI/194-361
D9T3C6_MICAI/193-374
D9T3D3_MICAI/227-380
D9T3D7_MICAI/203-357
D9T3D8_MICAI/200-365
D9T3M3_MICAI/242-408
D9T3T9_MICAI/208-346
D9T4Q5_MICAI/193-298
D9T4Q6_MICAI/205-375
D9T4U0_MICAI/189-347
D9T6R8_MICAI/183-347
D9T773_MICAI/182-354
D9TA69_MICAI/241-407
D9TA93_MICAI/180-357
D9TB55_MICAI/192-359
D9TCS9_MICAI/182-324
D9TCY2_MICAI/198-367
D9TD97_MICAI/188-340
D9TEP5_MICAI/211-378
D9TFZ3_CALOO/184-350
D9THE4_CALOO/173-332
D9THV2_CALOO/194-363
D9THZ6_CALOO/217-391
D9TIB7_CALOO/242-417
D9TIJ1_CALOO/284-451
D9TJT1_CALOO/174-354
D9TJW5_CALOO/181-349
D9TKS3_CALOO/173-339
D9TMG1_THETC/184-351
D9TMG4_THETC/105-267
D9TMG6_THETC/185-352
D9TMX5_THETC/178-358
D9TP79_THETC/185-350
D9TR33_THETC/170-342
D9TRY5_THETC/198-371
D9TRY5_THETC/809-962
D9TSM7_THETC/196-361
D9UCD9_9ACTO/176-342
D9UDL9_9ACTO/145-323
D9UEI7_9ACTO/197-359
D9UEK3_9ACTO/1-132
D9UEN0_9ACTO/393-571
D9UES7_9ACTO/202-355
D9UG96_9ACTO/221-381
D9UHR3_9ACTO/190-362
D9ULS8_9ACTO/198-362
D9ULX9_9ACTO/192-365
D9US20_9ACTO/217-379
D9UX50_9ACTO/184-344
D9UYL5_9ACTO/230-337
D9V0L1_9ACTO/250-429
D9V1Y8_9ACTO/185-344
D9V1Y9_9ACTO/188-351
D9V237_9ACTO/229-386
D9V2P1_9ACTO/158-317
D9V2R0_9ACTO/184-360
D9V5S4_9ACTO/476-640
D9V5W2_9ACTO/237-336
D9V6R6_9ACTO/243-340
D9V6R9_9ACTO/175-340
D9V6S0_9ACTO/181-348
D9V8V3_9ACTO/191-282
D9V8V4_9ACTO/204-371
D9VCU5_9ACTO/208-375
D9VD30_9ACTO/189-352
D9VD32_9ACTO/206-368
D9VD34_9ACTO/195-349
D9VD36_9ACTO/217-373
D9VGH1_9ACTO/181-357
D9VHR4_9ACTO/571-757
D9VHY6_9ACTO/211-380
D9VK90_9ACTO/175-342
D9VM46_9ACTO/213-384
D9VM55_9ACTO/206-369
D9VMB3_9ACTO/225-390
D9VMB4_9ACTO/87-197
D9VPQ9_9ACTO/24-186
D9VSZ0_9ACTO/188-362
D9VT37_9ACTO/280-450
D9VU74_9ACTO/240-411
D9VVG7_9ACTO/207-371
D9VXZ6_9ACTO/292-469
D9VZJ2_9ACTO/182-347
D9VZT3_9ACTO/190-328
D9VZT8_9ACTO/198-362
D9W3C8_9ACTO/206-382
D9W921_9ACTO/188-362
D9WAS6_9ACTO/288-458
D9WCB2_9ACTO/239-405
D9WD46_9ACTO/244-422
D9WDK4_9ACTO/185-347
D9WDM7_9ACTO/196-358
D9WE10_9ACTO/147-307
D9WF22_9ACTO/179-353
D9WF38_9ACTO/183-356
D9WJL3_9ACTO/198-356
D9WJL4_9ACTO/193-351
D9WKS8_9ACTO/215-378
D9WKT6_9ACTO/209-384
D9WPH3_9ACTO/176-342
D9WR68_9ACTO/199-361
D9WUL7_9ACTO/199-358
D9WWC3_9ACTO/277-437
D9WX68_STRVR/178-342
D9WXN2_STRVR/256-434
D9WZH7_STRVR/190-353
D9X3C4_STRVR/196-370
D9X522_STRVR/249-409
D9X540_STRVR/241-339
D9X5V3_STRVR/203-370
D9X6J4_STRVR/198-357
D9X8X4_STRVR/191-360
D9XAS8_STRVR/196-352
D9XAT3_STRVR/209-381
D9XBK8_STRVR/221-379
D9XBL6_STRVR/204-379
D9XG46_STRVR/190-353
D9XI54_STRVR/198-361
D9XJK7_9ACTO/324-497
D9XK52_9ACTO/301-462
D9XM64_9ACTO/176-350
D9XM72_9ACTO/3-54
D9XMS2_9ACTO/188-362
D9XPQ1_9ACTO/421-506
D9XRI4_9ACTO/191-264
D9XS05_9ACTO/255-433
D9XS44_9ACTO/183-345
D9XSE5_9ACTO/98-262
D9XUR6_9ACTO/176-342
D9Y0X3_9ACTO/171-338
D9Y2K2_9BURK/291-402
D9Y439_9BURK/186-334
D9YAB6_9DELT/198-373
D9YAE9_9DELT/190-354
D9YBA1_9DELT/198-368
D9YBU5_9DELT/270-448
D9YBU7_9DELT/245-413
D9YCS6_9DELT/233-396
D9YDZ1_9DELT/124-289
D9YDZ2_9DELT/174-336
D9YE07_9DELT/460-630
D9YE12_9DELT/168-334
D9YEZ9_9DELT/157-322
D9YF02_9DELT/560-729
D9YF06_9DELT/214-375
D9YFL1_9DELT/286-447
D9YGD2_9DELT/218-321
D9YGX0_9DELT/187-346
D9YHA7_9DELT/189-344
D9YHB1_9DELT/207-354
D9YYZ2_PROMI/179-342
D9YZ10_PROMI/201-374
D9YZ11_PROMI/179-348
D9YZ20_PROVU/178-348
D9YZ26_PROVU/187-353
D9YZ39_PROMI/181-350
D9YZ51_PROVU/167-329
DGDG1_LOTJA/527-686
DGDG1_SOYBN/524-683
DGDG2_ARATH/217-338
DGDG2_LOTJA/214-377
DGDG2_SOYBN/214-370
E0A3D6_STRPN/177-345
E0CQI6_VITVI/249-432
E0CS82_VITVI/201-369
E0CV54_VITVI/363-534
E0CVS9_VITVI/837-1010
E0D6H1_TRITU/9-139
E0D6H9_TRITU/13-139
E0D6J4_TRITU/13-139
E0D6J7_TRITU/13-139
E0D6K7_TRITU/13-139
E0D6L6_TRITU/13-139
E0D6L8_TRITU/13-139
E0D6L9_TRITU/13-139
E0D6M1_TRITU/13-139
E0D6M2_TRITU/13-139
E0D6N3_TRITU/13-139
E0D6N4_TRITU/13-139
E0D6N5_TRITU/10-139
E0D6Q0_TRITU/13-139
E0DC34_9CORY/209-385
E0DC73_9CORY/184-341
E0DEF6_9CORY/185-342
E0DFA3_9CORY/180-334
E0DG54_9CORY/179-356
E0DGV3_9CORY/218-382
E0DH85_9CORY/792-976
E0DIF0_9CORY/191-368
E0DKH3_9RHIZ/327-497
E0DMC1_9RHIZ/119-290
E0DP61_9RHIZ/126-291
E0DQN2_9RHIZ/235-385
E0DQN3_9RHIZ/195-357
E0DQP3_9RHIZ/172-336
E0DV10_9RHIZ/1-85
E0DV11_9RHIZ/196-357
E0DW15_9RHIZ/61-232
E0DXP8_9RHIZ/202-388
E0DXP9_9RHIZ/329-494
E0E0C2_9RHIZ/338-508
E0E0D0_9RHIZ/126-291
E0E0T5_9RHIZ/181-344
E0E2Q5_9FIRM/166-341
E0E3I1_9FIRM/279-453
E0E6G9_ACTPL/280-456
E0E8H7_ACTPL/193-359
E0E8H8_ACTPL/197-362
E0E8Y2_ACTPL/235-405
E0E9W1_ACTPL/730-895
E0EAD3_ACTPL/184-296
E0ECJ4_ACTPL/280-456
E0EET6_ACTPL/234-405
E0EFS5_ACTPL/172-338
E0EG42_ACTPL/1112-1277
E0EG99_ACTPL/183-296
E0EIQ7_ACTPL/280-456
E0EKY9_ACTPL/235-405
E0EMF8_ACTPL/183-296
E0ETW7_ACTPL/659-824
E0EWC0_ACTPL/280-456
E0EYE1_ACTPL/193-359
E0EYE2_ACTPL/32-198
E0EYV0_ACTPL/235-405
E0EZT1_ACTPL/730-895
E0F019_ACTPL/970-1135
E0F076_ACTPL/184-296
E0F2C1_ACTPL/280-456
E0F4W0_ACTPL/235-406
E0F6C5_ACTPL/183-269
E0F8S4_ACTPL/280-456
E0FAT6_ACTPL/193-359
E0FAT7_ACTPL/32-198
E0FB93_ACTPL/235-405
E0FC89_ACTPL/730-895
E0FCK4_ACTPL/184-296
E0FCQ3_ACTPL/970-1135
E0FF10_ACTPL/280-456
E0FH85_ACTPL/235-405
E0FIM7_ACTPL/183-296
E0FL08_ACTPL/280-456
E0FN53_ACTPL/234-405
E0FPK5_ACTPL/1107-1272
E0FPR3_ACTPL/183-292
E0FT71_9THEO/170-345
E0FT71_9THEO/686-847
E0FTT6_9THEO/1-63
E0FVK5_9THEO/194-361
E0FVN0_9THEO/185-349
E0FW26_9THEO/179-360
E0G0I4_ENTFA/145-313
E0G0I5_ENTFA/198-359
E0GB45_ENTFA/197-359
E0GB46_ENTFA/148-315
E0GMC2_ENTFA/198-359
E0GMC3_ENTFA/148-315
E0GVZ2_ENTFA/145-312
E0GVZ3_ENTFA/198-363
E0H1B9_ENTFA/145-313
E0H1C0_ENTFA/198-363
E0H989_ENTFA/197-359
E0H990_ENTFA/148-315
E0HL38_9GAMM/344-503
E0HM25_9GAMM/181-352
E0HM26_9GAMM/177-335
E0HSY3_9GAMM/184-349
E0HWD0_9BACT/269-443
E0HWZ1_9BACT/212-388
E0HYG1_9BACT/244-433
E0HYY0_9BACT/148-310
E0HYY2_9BACT/191-359
E0I0Q2_9BACT/207-411
E0I1B8_9BACT/466-657
E0I276_9BACT/216-392
E0I4M4_9BACL/181-355
E0I4Z0_9BACL/284-460
E0I4Z1_9BACL/286-448
E0I5B6_9BACL/166-331
E0I6A5_9BACL/186-363
E0I6L5_9BACL/190-359
E0I750_9BACL/209-309
E0I751_9BACL/239-310
E0I7B0_9BACL/183-350
E0I7B1_9BACL/182-347
E0I7B2_9BACL/211-376
E0I8P6_9BACL/182-358
E0I9W2_9BACL/275-446
E0IBZ0_9BACL/294-454
E0IC52_9BACL/189-356
E0ICN5_9BACL/281-455
E0IE84_9BACL/238-324
E0IEQ2_9BACL/218-386
E0IER1_9BACL/180-353
E0IER2_9BACL/188-363
E0IER3_9BACL/187-344
E0IER5_9BACL/189-358
E0IET7_9BACL/183-350
E0IFH2_9BACL/164-337
E0IFH9_9BACL/196-370
E0IFM1_9BACL/242-414
E0IFM2_9BACL/518-705
E0IGC2_9BACL/199-367
E0IHN8_9GAMM/199-367
E0IKZ0_9GAMM/344-503
E0IQP8_9GAMM/184-349
E0IZU1_ECOLW/283-448
E0J121_ECOLW/284-371
E0J128_ECOLW/217-391
E0J134_ECOLW/209-385
E0J140_ECOLW/216-322
E0J5D1_ECOLW/237-401
E0J5D3_ECOLW/182-351
E0J8X1_RHIME/208-352
E0J9G1_RHIME/279-457
E0JAT7_RHIME/173-346
E0JAT8_RHIME/168-335
E0JAV9_RHIME/195-362
E0JAW2_RHIME/189-358
E0JEG7_RHIME/677-840
E0JEG9_RHIME/206-382
E0JEH6_RHIME/220-393
E0JEH9_RHIME/232-398
E0JGK7_RHIME/223-379
E0JGK8_RHIME/178-341
E0JGK9_RHIME/228-387
E0JGM9_RHIME/193-393
E0JHL1_RHIME/215-389
E0JHM3_RHIME/177-339
E0JHM5_RHIME/190-356
E0JHN3_RHIME/212-377
E0JHP1_RHIME/217-386
E0JHP2_RHIME/174-340
E0JI92_RHIME/155-318
E0JI93_RHIME/154-318
E0JI94_RHIME/153-328
E0JIQ7_RHIME/166-318
E0JKM4_RHIME/282-450
E0JMA8_RHIME/230-385
E0JMA9_RHIME/207-367
E0JPD3_RHIME/166-326
E0JT97_RHIME/208-352
E0JUI7_RHIME/166-318
E0JV02_RHIME/155-318
E0JV03_RHIME/154-318
E0JV04_RHIME/153-328
E0JX42_RHIME/195-362
E0JX45_RHIME/189-358
E0JZ96_RHIME/232-398
E0JZ99_RHIME/220-393
E0JZA6_RHIME/206-382
E0JZA8_RHIME/677-840
E0K1A7_RHIME/174-340
E0K1A8_RHIME/217-386
E0K1B6_RHIME/211-377
E0K1C4_RHIME/187-353
E0K1C6_RHIME/177-339
E0K1D8_RHIME/215-389
E0K282_RHIME/279-457
E0K408_RHIME/282-450
E0K4W6_RHIME/207-367
E0K4W7_RHIME/229-385
E0K5E2_RHIME/166-326
E0KIL3_STRVO/221-395
E0KIM1_STRVO/210-369
E0KJE2_STRVO/195-358
E0KJE3_STRVO/201-359
E0KLV4_STRVO/173-342
E0KMJ9_STRVO/243-421
E0KNU7_STRVO/166-253
E0KNU8_STRVO/197-302
E0KQJ7_STRVO/200-362
E0KSA5_STRVO/250-414
E0KT01_STRVO/196-358
E0KT21_STRVO/188-351
E0KUB5_STRVO/195-356
E0KVA4_STRVO/186-343
E0KWF9_STRVO/191-298
E0KWG0_STRVO/214-382
E0KXD6_STRVO/188-362
E0L0G6_STRVO/191-356
E0L0W6_STRVO/320-504
E0L184_STRVO/171-339
E0LFS0_SPHCR/296-465
E0LHW7_SPHCR/280-455
E0LI94_SPHCR/267-430
E0LI95_SPHCR/201-349
E0LIL6_SPHCR/207-384
E0LJV8_SPHCR/170-317
E0LK15_SPHCR/196-354
E0LKI4_SPHCR/766-916
E0LL46_SPHCR/243-371
E0LL73_SPHCR/167-323
E0LLU5_SPHCR/207-370
E0LNQ2_SPHCR/207-378
E0LNR7_SPHCR/205-300
E0LNW4_SPHCR/192-356
E0LQ76_SPHCR/172-340
E0LQ78_SPHCR/186-348
E0LQ84_SPHCR/183-352
E0LQ96_SPHCR/198-373
E0LVA0_9ENTR/156-334
E0LY11_9ENTR/191-351
E0LZJ1_9ENTR/177-348
E0LZJ5_9ENTR/210-385
E0LZJ8_9ENTR/164-330
E0M0R8_9ENTR/285-454
E0M411_9ENTR/212-381
E0M422_9ENTR/191-353
E0M423_9ENTR/231-400
E0ML47_9RHOB/188-352
E0MMJ6_9RHOB/282-457
E0MMP9_9RHOB/227-393
E0MP22_9RHOB/182-361
E0MQ12_9RHOB/190-351
E0MQ15_9RHOB/192-344
E0MSE0_9RHOB/183-345
E0MSE2_9RHOB/211-386
E0MV64_9CORY/209-385
E0MVC2_9CORY/190-350
E0MYA2_9CORY/178-337
E0MZ08_9CORY/178-348
E0N0H7_9CORY/102-261
E0N0V9_9ACTO/188-381
E0N1P4_9ACTO/198-382
E0N313_9ACTO/196-348
E0N320_9ACTO/154-314
E0N736_NEIME/167-335
E0N9S3_NEIME/183-352
E0NB09_NEIME/166-336
E0NBR4_NEIME/2-95
E0NC74_NEIME/241-396
E0NCT8_NEIME/1-89
E0NCT9_NEIME/189-250
E0NF75_PEDAC/289-462
E0NG29_PEDAC/157-331
E0NHI4_PEDAC/322-493
E0NHI5_PEDAC/310-480
E0NHJ8_PEDAC/150-317
E0NHJ9_PEDAC/191-358
E0NJR4_9FIRM/194-378
E0NPB4_9BACT/233-398
E0NT77_9BACT/227-398
E0NTF3_9BACT/140-339
E0NTF9_9BACT/168-331
E0NU95_9BACT/178-347
E0NU96_9BACT/195-355
E0NYX6_9FIRM/210-378
E0NZ94_9FIRM/242-407
E0NZN9_9FIRM/272-448
E0P016_9FIRM/190-356
E0P2M2_9FIRM/285-452
E0P5D7_STAAU/312-460
E0P5Z3_STAAU/200-364
E0P899_STAAU/186-353
E0P9J2_STAAU/304-473
E0PAR4_STAAU/309-475
E0PAR5_STAAU/305-472
E0PCJ7_STREI/251-423
E0PD88_STREI/177-330
E0PEP6_STREI/203-333
E0PF27_STREI/193-361
E0PF28_STREI/147-309
E0PIY4_STRGY/272-444
E0PJ65_STRGY/204-372
E0PJ93_STRGY/282-455
E0PKV2_STRGY/203-333
E0PLF9_STRGY/193-361
E0PLG0_STRGY/147-309
E0PPS2_STRMT/312-474
E0PQU4_STRMT/158-324
E0PQU5_STRMT/195-372
E0PRH3_STRMT/281-431
E0PWR5_STRPY/198-366
E0PXD3_STRPY/193-360
E0PXD4_STRPY/147-271
E0Q0H9_9STRE/186-352
E0Q110_9STRE/281-432
E0Q1K8_9STRE/193-366
E0Q1K9_9STRE/156-324
E0Q4P1_9BIFI/185-351
E0Q4P3_9BIFI/176-341
E0Q4Q2_9BIFI/254-414
E0Q6A2_9BIFI/208-375
E0Q6J2_9BIFI/203-388
E0Q800_9BIFI/198-364
E0QCB8_CAMCO/167-335
E0QCC0_CAMCO/180-346
E0QCC2_CAMCO/189-352
E0QJ83_9FIRM/180-346
E0QJI5_9FIRM/274-449
E0QQQ7_9ACTO/179-342
E0QQS5_9ACTO/174-336
E0QRZ9_9ACTO/197-382
E0QS47_9ACTO/182-347
E0QS48_9ACTO/187-371
E0R1Z8_ECOLX/284-381
E0R205_ECOLX/217-391
E0R211_ECOLX/209-385
E0R225_ECOLX/181-327
E0R5C4_ECOLX/231-401
E0R5C6_ECOLX/182-351
E0R5Y0_ECOLX/283-448
E0R9X0_PAEP6/286-454
E0RA37_PAEP6/185-369
E0RB18_PAEP6/165-342
E0RB37_PAEP6/218-380
E0RB47_PAEP6/189-362
E0RBT6_PAEP6/190-362
E0RCH2_PAEP6/189-353
E0REN9_PAEP6/182-354
E0RFG7_PAEP6/186-356
E0RIP8_PAEP6/157-272
E0RJR1_PAEP6/152-295
E0RLA9_PAEP6/196-364
E0RLB0_PAEP6/188-357
E0RLB1_PAEP6/184-342
E0RLC5_PAEP6/201-373
E0RLC6_PAEP6/210-394
E0RN37_SPITD/225-394
E0RN38_SPITD/195-357
E0RN39_SPITD/179-342
E0RN41_SPITD/56-215
E0RN43_SPITD/226-394
E0RN46_SPITD/261-429
E0RQB1_SPITD/192-360
E0RR97_SPITD/167-339
E0RRK6_SPITD/281-456
E0RTE4_SPITD/225-374
E0RTI9_SPITD/211-392
E0RVA8_BUTPB/272-444
E0RW18_BUTPB/279-381
E0RW33_BUTPB/208-368
E0RX53_BUTPB/187-356
E0RX55_BUTPB/170-343
E0RX56_BUTPB/175-325
E0RX57_BUTPB/210-385
E0RX61_BUTPB/175-343
E0RX89_BUTPB/174-342
E0RX90_BUTPB/223-403
E0RYL1_BUTPB/205-387
E0RYL6_BUTPB/296-461
E0RYL9_BUTPB/234-404
E0RZB0_BUTPB/245-413
E0RZB6_BUTPB/197-365
E0RZD2_BUTPB/206-389
E0RZE0_BUTPB/186-330
E0RZE3_BUTPB/191-373
E0RZE9_BUTPB/192-361
E0RZF9_BUTPB/2-103
E0S002_BUTPB/189-361
E0S0J3_BUTPB/181-340
E0S0X9_BUTPB/189-351
E0S0Y4_BUTPB/189-364
E0S179_BUTPB/229-407
E0S182_BUTPB/174-345
E0S186_BUTPB/179-345
E0S227_BUTPB/164-327
E0S2M8_BUTPB/281-457
E0S914_ENCIT/176-342
E0SHW9_DICD3/204-343
E0SHX0_DICD3/181-348
E0SJV5_DICD3/285-454
E0SK05_DICD3/220-378
E0SK06_DICD3/189-353
E0SLK8_DICD3/188-352
E0SLL1_DICD3/181-347
E0SLL2_DICD3/234-401
E0SSN1_IGNAA/308-468
E0ST08_IGNAA/237-399
E0ST10_IGNAA/212-383
E0SUJ9_STRZA/1-66
E0SUP8_STRZA/185-352
E0SVR9_STRZA/174-338
E0SZI2_STRZA/281-449
E0SZM9_STRZA/193-363
E0SZN0_STRZA/158-324
E0T487_EDWTF/134-298
E0T488_EDWTF/184-351
E0T489_EDWTF/183-351
E0T4M3_EDWTF/230-400
E0T4M4_EDWTF/187-346
E0T4M5_EDWTF/191-346
E0T4M8_EDWTF/175-326
E0T4M9_EDWTF/171-344
E0T4N0_EDWTF/165-313
E0T9Q9_EDWTF/218-378
E0T9R0_EDWTF/193-353
E0TA39_EDWTF/285-455
E0TBG6_PARBH/215-340
E0TC44_PARBH/178-339
E0TC46_PARBH/197-365
E0TC53_PARBH/218-383
E0TC56_PARBH/172-344
E0TE35_PARBH/167-333
E0TFA7_PARBH/191-356
E0TGL8_PARBH/209-365
E0THB3_PARBH/173-329
E0TI51_PARBH/192-363
E0TI79_PARBH/188-353
E0TI82_PARBH/158-327
E0TME6_STRZ6/185-352
E0TN77_STRZ6/281-449
E0TNG6_STRZ6/193-363
E0TNG7_STRZ6/158-325
E0TQ66_STRZ6/3-113
E0TYB3_BACPZ/180-357
E0TYB6_BACPZ/178-355
E0TZ11_BACPZ/282-449
E0U0I9_BACPZ/184-352
E0U176_BACPZ/185-352
E0U2Y9_BACPZ/190-314
E0U2Z1_BACPZ/183-351
E0U440_BACPZ/161-331
E0U4V4_BACPZ/205-364
E0U4W4_BACPZ/318-484
E0U5S3_CYAP2/212-383
E0U671_CYAP2/195-364
E0U7F0_CYAP2/181-352
E0U828_CYAP2/231-402
E0U829_CYAP2/243-414
E0U830_CYAP2/239-407
E0U831_CYAP2/205-370
E0U9E2_CYAP2/211-389
E0U9P6_CYAP2/211-385
E0U9T3_CYAP2/205-380
E0U9V0_CYAP2/187-366
E0U9V1_CYAP2/196-367
E0UA34_CYAP2/189-354
E0UA56_CYAP2/154-270
E0UB70_CYAP2/182-332
E0UBI9_CYAP2/210-386
E0UBN8_CYAP2/247-429
E0UCG7_CYAP2/237-408
E0UCG8_CYAP2/188-350
E0UD45_CYAP2/152-305
E0UDF6_CYAP2/187-356
E0UDF7_CYAP2/177-340
E0UE15_CYAP2/162-323
E0UE57_CYAP2/187-349
E0UF83_CYAP2/169-337
E0UFE4_CYAP2/261-417
E0UI11_CYAP2/286-467
E0UI15_CYAP2/201-369
E0UJ47_CYAP2/189-347
E0UJV5_CYAP2/192-364
E0UK02_CYAP2/225-396
E0UKF4_CYAP2/183-362
E0UKU8_CYAP2/216-389
E0UKV9_CYAP2/263-434
E0UKW2_CYAP2/157-322
E0UKW3_CYAP2/165-323
E0UKW4_CYAP2/174-342
E0UKW6_CYAP2/235-396
E0UKW8_CYAP2/203-363
E0UKW9_CYAP2/189-364
E0UKX0_CYAP2/193-362
E0UKX5_CYAP2/134-292
E0ULJ2_CYAP2/231-405
E0ULK1_CYAP2/188-367
E0ULK2_CYAP2/243-419
E0UP61_SULAO/261-427
E0UP63_SULAO/289-462
E0UUN2_SULAO/205-379
E0UUN6_SULAO/187-313
E0UV24_SULAO/173-340
E0VJ33_PEDHC/184-335
E0VLJ1_PEDHC/279-461
E0W2Z0_PEDHC/184-366
E0WBG7_9POAL/54-223
E0WBG8_9POAL/54-216
E0WBG9_9POAL/57-223
E0WBH0_9POAL/54-223
E0WBH1_9POAL/54-216
E0WBH2_9POAL/54-215
E0WBH3_9POAL/54-215
E0WBH4_9POAL/54-223
E0WBH5_9POAL/54-193
E0WBH6_9POAL/54-223
E0WBH7_9POAL/54-216
E0WBH8_9POAL/56-223
E0WBH9_9POAL/54-216
E0WBI0_9POAL/54-223
E0WBI1_9POAL/54-216
E0WBI2_9POAL/54-223
E0WBI3_9POAL/54-216
E0WBI4_9POAL/54-216
E0WBI5_9POAL/54-223
E0WBI6_9POAL/56-216
E0WBI7_9POAL/54-218
E0WBI8_9POAL/54-223
E0WBI9_9POAL/54-223
E0WBJ0_9POAL/54-216
E0WBJ1_9POAL/54-221
E0WBJ2_9POAL/53-223
E0WBJ3_9POAL/54-217
E0WBJ4_9POAL/54-218
E0WBJ5_9POAL/56-217
E0WBJ6_9POAL/54-223
E0WBJ7_9POAL/50-223
E0WBJ8_9POAL/54-216
E0WBJ9_9POAL/54-216
E0WBK0_9POAL/55-223
E0WBK1_9POAL/55-223
E0WBK2_9POAL/54-223
E0WBK3_9POAL/54-223
E0WBK4_9POAL/54-216
E0WBK5_9POAL/54-216
E0WBK6_9POAL/50-223
E0WBK7_9POAL/54-223
E0WBK8_9POAL/54-223
E0WBK9_9POAL/48-193
E0WBL0_9POAL/39-216
E0WBL1_9POAL/54-223
E0WBL2_9POAL/40-216
E0WBL3_9POAL/27-191
E0WBL4_9POAL/54-223
E0WBL5_9POAL/54-217
E0WBL6_9POAL/54-223
E0WBL7_9POAL/54-216
E0WBL8_9POAL/54-217
E0WBL9_9POAL/54-223
E0WBM0_9POAL/54-223
E0WBM1_9POAL/30-197
E0WBM2_AGRCR/54-193
E0WBM3_9POAL/54-223
E0WFB5_9BURK/301-414
E0WRF3_9ENTR/1059-1220
E0WRF3_9ENTR/212-383
E0WRF3_9ENTR/614-789
E0WT56_9ENTR/245-415
E0WUM0_9ENTR/85-241
E0WUM1_9ENTR/171-332
E0X917_STRPN/177-345
E0X920_STRPN/177-345
E0X929_STRPN/177-345
E0X932_STRPN/177-345
E0XF10_9POAL/24-197
E0XF11_9POAL/24-197
E0XF12_9POAL/24-175
E0XF13_9POAL/24-197
E0XF14_9POAL/24-197
E0XF15_9POAL/24-197
E0XF16_9POAL/24-175
E0XF17_9POAL/24-204
E0XF18_9POAL/24-197
E0XF19_9POAL/24-175
E0XF20_9POAL/24-175
E0XF21_9POAL/24-175
E0XF22_9POAL/24-198
E0XF23_9POAL/24-175
E0XF24_9POAL/24-175
E0XF25_9POAL/24-175
E0XF26_BAMVU/24-175
E0XF27_9POAL/24-175
E0XF28_9POAL/24-198
E0XF29_9POAL/24-198
E0XF30_9POAL/24-198
E0XF31_9POAL/24-198
E0XF32_9POAL/24-198
E0XF33_9POAL/24-198
E0XF34_9POAL/24-198
E0XF35_9POAL/24-198
E0XF36_9POAL/24-198
E0XF37_9POAL/24-198
E0XF38_9POAL/24-176
E0XF39_9POAL/24-198
E0XF40_9POAL/24-198
E0XF41_9POAL/24-198
E0XF42_9POAL/24-198
E0XF43_9POAL/24-197
E0XF44_9POAL/24-197
E0XF45_9POAL/24-198
E0XF46_9POAL/24-197
E0XF47_9POAL/37-198
E0XF48_9POAL/24-198
E0XTM2_9BACT/243-427
E0XTW2_9PROT/616-783
E0XUR6_9BACT/276-445
E0XWD6_9RHIZ/364-521
E0XYT0_9BACT/171-327
E0Y2Z2_9GAMM/5-89
E0YP62_PROMI/169-330
E0YP64_PROMI/187-352
E0YP65_PROMI/192-353
E0YP67_PROMI/246-401
E0YP72_PROMI/197-374
E0YP73_PROMI/178-347
E0YP75_PROMI/178-346
E0YP85_PROMI/187-352
E0YP86_PROMI/192-353
E0Z1D0_SOLLC/556-741
E0Z1D1_SOLLC/559-745
E0ZGJ9_PICSI/1-92
E0ZGK9_PICSI/1-92
E1APE3_9POAL/480-665
E1AW19_SPIPL/49-148
E1AW20_9CYAN/54-158
E1AW21_9CYAN/49-148
E1AW22_9CYAN/82-180
E1B267_9HELI/169-337
E1B272_9HELI/173-333
E1B275_9HELI/180-350
E1B276_9HELI/190-364
E1B756_BOVIN/291-470
E1B7B9_BOVIN/218-383
E1BCT8_BOVIN/200-365
E1BUY5_CHICK/288-469
E1C0S8_CHICK/291-429
E1CSJ7_VIBPA/165-326
E1CSK0_VIBPA/178-294
E1CZJ5_VIBPA/209-388
E1CZL4_VIBPA/232-404
E1D2Q7_VIBPA/287-457
E1D3A7_VIBPA/183-332
E1D3A8_VIBPA/181-348
E1D3A9_VIBPA/185-349
E1D3B4_VIBPA/190-363
E1D4U8_VIBPA/209-388
E1D4W7_VIBPA/232-404
E1D7T6_VIBPA/164-326
E1D7T9_VIBPA/175-294
E1D819_VIBPA/287-457
E1DBY9_VIBPA/183-332
E1DBZ0_VIBPA/181-348
E1DBZ1_VIBPA/185-349
E1DBZ6_VIBPA/190-361
E1DIQ7_VIBPA/287-457
E1DLF7_VIBPA/232-404
E1DNG4_VIBPA/190-363
E1DNG9_VIBPA/185-349
E1DNH0_VIBPA/181-348
E1DNH1_VIBPA/183-332
E1DTG6_VIBPA/165-326
E1DTG9_VIBPA/178-294
E1DWF5_LACRE/317-487
E1DWF6_LACRE/313-481
E1DZK3_LACRE/193-362
E1DZK4_LACRE/151-317
E1E087_LACRE/169-330
E1E092_LACRE/207-382
E1E280_STAAU/311-461
E1E4M0_STAAU/201-364
E1E5V4_STAAU/186-353
E1E743_STAAU/304-473
E1E8Q0_STAAU/309-475
E1E8Q1_STAAU/305-472
E1EAK0_VIBPA/183-332
E1EAK1_VIBPA/181-348
E1EAK2_VIBPA/185-349
E1EAK7_VIBPA/190-363
E1EC22_VIBPA/209-388
E1EC72_VIBPA/232-404
E1ED67_VIBPA/165-326
E1ED70_VIBPA/178-294
E1EIA4_VIBPA/287-457
E1EQ33_ENTFA/148-315
E1EQ34_ENTFA/193-354
E1ESV6_ENTFA/186-353
E1EWU4_GIAIA/190-344
E1FBF4_9THEO/194-361
E1FBY1_9THEO/179-360
E1FDK8_9THEO/185-341
E1FDL0_9THEO/220-388
E1FDL1_9THEO/176-351
E1FJ40_LOALO/201-345
E1FKB2_LOALO/202-379
E1FN85_LOALO/188-379
E1FXQ2_LOALO/257-444
E1GTY9_9BACT/194-359
E1GUN4_9BACT/226-396
E1GYB0_9BACT/188-355
E1GYB1_9BACT/173-339
E1GYP4_9BACT/232-398
E1GZR0_STRPN/281-449
E1H0A8_STRPN/312-477
E1H0Q5_STRPN/186-353
E1H2F9_STRPN/1-146
E1H4Y4_STRPN/193-363
E1H4Y5_STRPN/149-315
E1H5D8_MYCTU/208-369
E1H650_MYCTU/195-368
E1H6C5_MYCTU/190-346
E1H866_MYCTU/190-364
E1H9Q2_MYCTU/189-350
E1HAZ9_MYCTU/184-360
E1HC63_MYCTU/181-347
E1HDD5_MYCTU/199-368
E1HGF0_ECOLX/211-386
E1HIS8_ECOLX/179-357
E1HIT3_ECOLX/166-335
E1HIT6_ECOLX/182-351
E1HIT8_ECOLX/231-401
E1HN22_ECOLX/283-448
E1HQX5_ECOLX/115-274
E1HQX6_ECOLX/192-353
E1HQX8_ECOLX/487-602
E1HV08_ECOLX/214-384
E1HV08_ECOLX/654-817
E1HV10_ECOLX/68-226
E1HV11_ECOLX/181-345
E1HWA9_ECOLX/195-353
E1HWB0_ECOLX/218-378
E1HWF5_ECOLX/182-351
E1HWF7_ECOLX/231-401
E1HY87_ECOLX/217-391
E1I6K6_ECOLX/172-323
E1I6L1_ECOLX/209-385
E1I6X2_ECOLX/283-448
E1I7E5_ECOLX/284-372
E1I9L0_9CHLR/225-390
E1I9M6_9CHLR/173-332
E1I9M7_9CHLR/180-338
E1IAV6_9CHLR/170-330
E1IAX8_9CHLR/193-355
E1IB13_9CHLR/186-345
E1IB68_9CHLR/207-378
E1IBC5_9CHLR/235-403
E1IC03_9CHLR/315-478
E1IC10_9CHLR/151-338
E1IC18_9CHLR/181-345
E1IC21_9CHLR/194-358
E1ID61_9CHLR/209-377
E1ID72_9CHLR/221-353
E1ID75_9CHLR/211-387
E1IDB7_9CHLR/237-409
E1IE58_9CHLR/214-367
E1IE70_9CHLR/201-369
E1IED5_9CHLR/187-356
E1IEG4_9CHLR/185-352
E1IEL0_9CHLR/181-342
E1IEL1_9CHLR/209-376
E1IEQ3_9CHLR/190-355
E1IF59_9CHLR/201-381
E1IFE0_9CHLR/185-361
E1IGJ2_9CHLR/213-386
E1IGL7_9CHLR/186-366
E1IHA0_9CHLR/179-348
E1IHM3_9CHLR/187-362
E1IHN8_9CHLR/167-322
E1IHV8_9CHLR/202-385
E1IHW0_9CHLR/287-392
E1IHZ6_9CHLR/194-361
E1II67_9CHLR/182-346
E1IIA8_9CHLR/233-392
E1IIE7_9CHLR/176-344
E1IIQ3_9CHLR/199-362
E1IJ74_ECOLX/284-372
E1IP27_ECOLX/283-448
E1IWZ1_ECOLX/182-351
E1IXB4_ECOLX/1-90
E1J1Y9_ECOLX/283-448
E1J6C7_ECOLX/182-351
E1J6C9_ECOLX/231-401
E1J868_ECOLX/188-362
E1J872_ECOLX/1-146
E1J876_ECOLX/193-356
E1JDR8_ECOLX/181-345
E1JDR9_ECOLX/203-361
E1JDS0_ECOLX/221-388
E1JDS0_ECOLX/617-762
E1JME7_9LACO/282-450
E1JPA5_9LACO/182-356
E1JPQ2_9LACO/177-236
E1JPQ3_9LACO/10-116
E1JPQ4_9LACO/196-364
E1JPQ5_9LACO/196-364
E1JPQ6_9LACO/185-346
E1JPR4_9LACO/64-223
E1JPS1_9LACO/1-76
E1JPW6_9LACO/189-355
E1JPW7_9LACO/148-314
E1JQP9_9LACO/1-64
E1JR34_DESFR/201-362
E1JRW2_DESFR/187-351
E1JSP2_DESFR/199-364
E1JT09_DESFR/177-337
E1JVZ6_DESFR/615-780
E1JW29_DESFR/197-356
E1JW31_DESFR/538-705
E1JW34_DESFR/191-356
E1JW35_DESFR/177-342
E1JWA7_DESFR/125-250
E1JXK5_DESFR/194-264
E1JXN6_DESFR/189-366
E1JXN7_DESFR/217-380
E1JXP3_DESFR/250-388
E1JXT4_DESFR/179-328
E1JY67_DESFR/204-374
E1JY69_DESFR/190-366
E1JY73_DESFR/226-402
E1JYC0_DESFR/211-385
E1JZ03_DESFR/295-455
E1JZ33_DESFR/188-350
E1JZZ8_DESFR/176-346
E1JZZ9_DESFR/220-391
E1K2J2_DESFR/183-350
E1K2Q1_DESFR/210-363
E1K498_9EURY/54-223
E1K4A1_9EURY/181-349
E1K4A2_9EURY/210-383
E1K523_9EURY/189-348
E1K5E4_9EURY/200-371
E1K5E7_9EURY/162-333
E1K5E9_9EURY/175-347
E1K5F0_9EURY/138-299
E1K5F2_9EURY/203-339
E1K648_9EURY/2-172
E1K650_9EURY/292-458
E1K9A7_9FIRM/176-301
E1K9A8_9FIRM/208-377
E1K9H7_9FIRM/289-449
E1K9P3_9FIRM/226-384
E1K9P7_9FIRM/412-575
E1K9Q1_9FIRM/208-382
E1KAC3_9FIRM/178-359
E1KCA9_9FIRM/174-334
E1KHR3_9FIRM/197-356
E1KHW6_9FIRM/290-461
E1KJD9_9FIRM/181-346
E1KKE4_9FIRM/172-342
E1KLH2_9FIRM/195-365
E1KPD8_9BACT/198-362
E1KPE1_9BACT/215-378
E1KQT1_9BACT/225-394
E1KTP2_9BACT/186-347
E1KTP3_9BACT/207-379
E1KTV7_9BACT/246-410
E1KVA3_PEPMA/196-339
E1KVI7_PEPMA/147-315
E1KVI9_PEPMA/188-354
E1KYI0_PEPMA/191-359
E1KYR6_PEPMA/217-386
E1KZ59_PEPMA/277-454
E1L051_PEPMA/187-355
E1L2G9_9ACTN/363-529
[truncated: 249,212 more chars]
