# Supplementary material for: Contact prediction is hardest for the most informative contacts, but improves with the incorporation of contact potentials
Source: PLoS One. 2018 Jun 28;13(6):e0199585. doi: 10.1371/journal.pone.0199585 (PMC6023208; doi:10.1371/journal.pone.0199585)
Supplement: S1 Data — Each file in the ‘alignments’ directory herein corresponds to a protein family’s alignment and contains the accession number and sequence range of each sequence in the alignment. (TAR.GZ) [file pone.0199585.s001.tar.gz › alignments/RibD_C]

A0ALQ9_LISW6/91-166
A0B6S1_METTP/3-214
A0JS16_ARTS2/2-182
A0JSL5_ARTS2/2-190
A0JVJ8_ARTS2/142-316
A0JWM1_ARTS2/61-174
A0K1L9_ARTS2/3-184
A0K1M1_ARTS2/2-175
A0K5D6_BURCH/153-362
A0K7Q9_BURCH/3-167
A0KGJ4_AERHH/8-172
A0KNH1_AERHH/150-364
A0KU62_SHESA/151-368
A0L402_MAGSM/153-365
A0LI17_SYNFM/141-354
A0LUD6_ACIC1/157-339
A0LUN7_ACIC1/29-235
A0LZ18_GRAFK/150-317
A0NME3_9RHOB/156-366
A0NPC9_9RHOB/1-160
A0NQB6_9RHOB/3-171
A0PPL2_MYCUA/154-334
A0PS61_MYCUA/40-175
A0PT28_MYCUA/41-254
A0Q3H9_CLONN/151-363
A0Q460_FRATN/149-340
A0QH48_MYCA1/26-203
A0QI13_MYCA1/154-334
A0QIK3_MYCA1/35-248
A0QP85_MYCS2/2-152
A0QW30_MYCS2/42-254
A0QWU5_MYCS2/150-330
A0QXW5_MYCS2/8-206
A0R2S7_MYCS2/3-179
A0R755_MYCS2/3-180
A0R9T6_BACAH/9-174
A0RIB1_BACAH/156-364
A0RYF3_CENSY/1-205
A0Y5L8_9GAMM/155-368
A0Y7H6_9GAMM/146-363
A0YMI3_LYNSP/13-242
A0YN39_LYNSP/159-364
A0YPS0_LYNSP/2-167
A0Z0V4_9GAMM/141-350
A0ZBN1_NODSP/234-439
A0ZF99_NODSP/5-236
A1A884_ECOK1/147-362
A1APE1_PELPD/148-356
A1AX64_RUTMC/153-344
A1B2B7_PARDP/141-320
A1BA83_PARDP/2-183
A1BF15_CHLPD/152-359
A1C8Z1_ASPCL/382-615
A1CD28_ASPCL/38-273
A1D9E8_NEOFI/383-616
A1DJ56_NEOFI/39-274
A1ERM9_VIBCH/152-359
A1F270_VIBCH/152-359
A1HMW4_9FIRM/147-357
A1IQ80_NEIMA/150-360
A1JNS4_YERE8/148-363
A1K9B4_AZOSB/151-357
A1K9U8_AZOSB/4-173
A1K9V4_AZOSB/6-208
A1KIJ8_MYCBP/154-334
A1KM09_MYCBP/39-252
A1KS81_NEIMF/150-360
A1R0Z8_ARTAT/2-175
A1R250_ARTAT/35-92
A1R2K6_ARTAT/2-188
A1R3C7_ARTAT/5-184
A1R4I0_ARTAT/39-229
A1R5R6_ARTAT/157-330
A1R690_ARTAT/3-173
A1R6A2_ARTAT/6-189
A1R6A8_ARTAT/1-161
A1R6E5_ARTAT/4-171
A1R971_ARTAT/3-178
A1RBS5_ARTAT/2-178
A1RHD2_SHESW/155-372
A1RP54_SHESW/2-172
A1RRI1_PYRIL/3-209
A1S4B7_SHEAM/156-373
A1SCD5_NOCSJ/2-180
A1SCH7_NOCSJ/4-175
A1SG54_NOCSJ/2-209
A1SHB1_NOCSJ/5-219
A1SJG6_NOCSJ/141-324
A1SNF5_NOCSJ/2-163
A1SPB6_NOCSJ/28-216
A1SQ74_NOCSJ/2-195
A1SUU2_PSYIN/154-378
A1T1N6_MYCVP/61-163
A1T4J4_MYCVP/9-193
A1T664_MYCVP/85-320
A1T802_MYCVP/37-250
A1T8J7_MYCVP/148-328
A1TC90_MYCVP/36-248
A1TE16_MYCVP/2-178
A1TEC5_MYCVP/20-228
A1TP35_ACIAC/2-173
A1TT18_ACIAC/158-361
A1TYX0_MARAV/142-358
A1U189_MARAV/71-279
A1U9D5_MYCSK/3-162
A1UDC1_MYCSK/2-180
A1UF55_MYCSK/37-250
A1UFM3_MYCSK/148-328
A1UGC0_MYCSK/4-184
A1UID5_MYCSK/18-212
A1USI2_BARBK/156-356
A1V1K9_BURMS/153-362
A1VEK7_DESVV/151-370
A1VRD6_POLNA/154-360
A1W7H6_ACISJ/2-176
A1WAN8_ACISJ/148-356
A1WLQ2_VEREI/153-359
A1WT07_HALHL/40-258
A1WVG4_HALHL/154-366
A1ZHA9_9BACT/11-180
A1ZZC8_9BACT/160-318
A2A067_9BACT/16-184
A2BKA6_HYPBU/6-215
A2BNP9_PROMS/4-208
A2BSI6_PROMS/153-358
A2BU66_PROM5/4-207
A2BXX2_PROM5/153-358
A2BZT1_PROM1/4-216
A2C430_PROM1/142-345
A2C652_PROM3/5-217
A2CB05_PROM3/156-360
A2DFI4_TRIVA/6-227
A2DG95_TRIVA/1-80
A2DVQ0_TRIVA/6-205
A2DYD0_TRIVA/6-230
A2DZ56_TRIVA/7-143
A2E4R4_TRIVA/6-229
A2ETM4_TRIVA/1-217
A2EZ36_TRIVA/6-231
A2F223_TRIVA/13-160
A2F3Y2_TRIVA/6-230
A2F4A2_TRIVA/11-176
A2FMV5_TRIVA/6-229
A2FMV9_TRIVA/6-210
A2G928_TRIVA/6-231
A2GFX9_TRIVA/6-205
A2GX16_TRIVA/5-137
A2PA74_VIBCH/152-359
A2PW15_VIBCH/152-359
A2Q7U3_ASPNC/32-267
A2R2A8_ASPNC/399-632
A2RLE1_LACLM/148-357
A2RN84_LACLM/1-167
A2S9D8_BURM9/153-362
A2SK09_METPP/157-367
A2SR60_METLZ/7-219
A2SS02_METLZ/3-219
A2TT12_9FLAO/165-308
A2U482_9FLAO/139-335
A2VHT9_MYCTU/154-334
A2VL17_MYCTU/39-252
A2VS74_9BURK/153-362
A2WBZ9_9BURK/153-362
A3CQG2_STRSV/3-163
A3CSM9_METMJ/27-214
A3CVC7_METMJ/7-218
A3CX52_METMJ/3-219
A3D7C8_SHEB5/155-372
A3D9C3_SHEB5/2-172
A3DBL6_CLOTH/148-360
A3DLR0_STAMF/6-211
A3EN34_VIBCH/152-359
A3EVH8_9BACT/150-354
A3GI07_PICST/42-259
A3GUA9_VIBCH/152-359
A3H285_VIBCH/152-359
A3HUG5_9BACT/149-333
A3I2K6_9BACT/2-170
A3I2R0_9BACT/5-171
A3I5I7_9BACI/154-365
A3IA03_9BACI/3-168
A3IQL8_9CHRO/5-219
A3IXY3_9CHRO/152-357
A3J531_9FLAO/150-330
A3JDH9_9ALTE/82-289
A3JEE4_9ALTE/150-364
A3JNI3_9RHOB/3-170
A3JWM4_9RHOB/148-358
A3K9Y6_9RHOB/1-190
A3KI48_STRAM/13-210
A3KIK1_STRAM/73-252
A3KJR6_STRAM/14-195
A3KXD2_PSEAE/3-168
A3KYV6_PSEAE/149-364
A3LDR5_PSEAE/3-84
A3LDR5_PSEAE/69-168
A3LFE8_PSEAE/149-364
A3M1A2_ACIBT/151-352
A3M5R3_ACIBT/2-183
A3MMQ9_BURM7/153-362
A3MV80_PYRCJ/3-209
A3MZA0_ACTP2/193-402
A3NCF4_BURP6/153-362
A3NY83_BURP0/153-362
A3PAG9_PROM0/4-208
A3PE98_PROM0/153-358
A3PLD3_RHOS1/141-350
A3PSZ1_MYCSJ/3-162
A3PWT9_MYCSJ/2-180
A3PYL7_MYCSJ/37-250
A3PZ84_MYCSJ/148-328
A3PZX0_MYCSJ/6-184
A3Q1U9_MYCSJ/18-212
A3QB00_SHELP/3-169
A3QC59_SHELP/155-370
A3RQE0_RALSO/153-361
A3RXQ9_RALSO/16-218
A3S756_9RHOB/148-358
A3SMV0_9RHOB/149-359
A3T1N1_9RHOB/148-358
A3TH19_9MICO/65-204
A3TH20_9MICO/3-179
A3TIV8_9MICO/2-185
A3TJB1_9MICO/2-191
A3TJC0_9MICO/5-198
A3TKL0_9MICO/33-213
A3TLN3_9MICO/151-333
A3TLQ9_9MICO/83-187
A3TN01_9MICO/3-182
A3TNK1_9MICO/15-215
A3TNP1_9MICO/6-174
A3TPL5_9MICO/2-176
A3TPW6_9MICO/54-160
A3U221_9RHOB/150-360
A3UAR5_CROAH/150-326
A3UCB9_9RHOB/1-204
A3UPR3_VIBSP/3-170
A3UZW5_VIBSP/143-350
A3V3R2_9RHOB/147-354
A3VLS5_9RHOB/147-357
A3VMB9_9RHOB/2-172
A3VW27_9RHOB/14-212
A3W5W2_9RHOB/149-359
A3WGC1_9SPHN/142-309
A3WNU0_9GAMM/154-367
A3WWW6_9BRAD/165-378
A3X976_9RHOB/141-350
A3XM85_LEEBM/143-306
A3XSU1_9VIBR/3-170
A3Y0X0_9VIBR/143-350
A3YF01_9GAMM/153-370
A3YV93_9SYNE/142-347
A3YX32_9SYNE/4-204
A3Z9R6_9SYNE/2-205
A3ZAE8_9SYNE/151-362
A3ZT34_9PLAN/152-362
A4A6E6_9GAMM/158-369
A4AEC1_9ACTN/2-193
A4AG65_9ACTN/3-127
A4AHN2_9ACTN/33-175
A4AK77_9ACTN/35-243
A4AKE5_9ACTN/153-335
A4APZ8_MARSH/150-316
A4BJU8_9GAMM/2-170
A4BKT6_9GAMM/152-357
A4BNJ8_9GAMM/158-369
A4BVF4_9GAMM/21-87
A4BVT1_9GAMM/33-254
A4C2P1_9FLAO/150-322
A4C3L7_9GAMM/2-179
A4C9F1_9GAMM/151-364
A4CLW2_ROBBH/150-337
A4CQH0_SYNPV/5-186
A4CW06_SYNPV/156-361
A4E8D2_9ACTN/86-224
A4EDF5_9RHOB/150-357
A4EGN8_9RHOB/3-170
A4EHB3_9RHOB/51-248
A4EU63_9RHOB/154-364
A4FAV8_SACEN/24-236
A4FBK2_SACEN/155-337
A4FCN6_SACEN/3-182
A4FD64_SACEN/5-188
A4FDP0_SACEN/141-346
A4FG21_SACEN/2-179
A4FJP1_SACEN/1-176
A4FN86_SACEN/3-179
A4FNY9_SACEN/86-188
A4FP39_SACEN/2-179
A4FWH1_METM5/140-351
A4G7L6_HERAR/153-358
A4IQH0_GEOTN/141-349
A4J087_FRATW/149-340
A4J6A7_DESRM/148-360
A4JC85_BURVG/153-362
A4KGW6_MYCTU/154-334
A4KJV7_MYCTU/39-252
A4KPC7_FRATU/149-340
A4ME13_BURPS/153-362
A4MW86_HAEIF/119-332
A4N1N4_HAEIF/152-365
A4N830_HAEIF/152-365
A4NCV3_HAEIF/152-365
A4NLW4_HAEIF/54-267
A4NQ08_HAEIF/152-365
A4NWD0_HAEIF/1-78
A4NWD6_HAEIF/152-250
A4QC65_CORGB/2-179
A4QEH1_CORGB/144-321
A4QEQ2_CORGB/21-225
A4R5A5_MAGO7/53-283
A4S091_OSTLU/216-423
A4SF60_PROVI/143-351
A4SJN8_AERS4/150-364
A4SR96_AERS4/3-142
A4SVH7_POLSQ/153-360
A4T3Q6_MYCGI/2-176
A4T3U3_MYCGI/2-161
A4T6L1_MYCGI/23-228
A4TAQ0_MYCGI/13-191
A4TBZ9_MYCGI/148-328
A4TCT5_MYCGI/37-250
A4TPG8_YERPP/148-363
A4TVN1_9PROT/154-364
A4U111_9PROT/2-166
A4VHT1_PSEU5/141-353
A4VVA4_STRSY/1-70
A4VVA5_STRSY/36-126
A4W1K7_STRS2/1-70
A4W1K8_STRS2/36-126
A4W786_ENT38/147-362
A4WKJ8_PYRAR/3-209
A4WQT4_RHOS5/141-351
A4X3V6_SALTO/2-184
A4X571_SALTO/34-242
A4X5L9_SALTO/12-187
A4X636_SALTO/150-344
A4X779_SALTO/188-405
A4X802_SALTO/5-219
A4X8C7_SALTO/4-215
A4X9K2_SALTO/2-185
A4XAP3_SALTO/2-173
A4XB60_SALTO/2-184
A4XCK9_SALTO/3-174
A4XHM8_CALS8/153-364
A4XRV2_PSEMY/3-65
A4XRV2_PSEMY/69-169
A4XZ38_PSEMY/149-364
A4Y2T0_SHEPC/2-172
A4Y964_SHEPC/155-372
A4YCP6_METS5/3-202
A4YME4_BRASO/3-170
A4YQM5_BRASO/3-220
A4YW95_BRASO/165-378
A5ALD5_VITVI/177-382
A5CMK1_CLAM3/2-175
A5CPK3_CLAM3/165-347
A5CRK8_CLAM3/40-228
A5CW48_VESOH/153-344
A5D1D0_PELTS/147-358
A5DHL5_PICGU/59-272
A5E1T9_LODEL/26-240
A5EFC2_BRASB/3-221
A5EKI1_BRASB/165-378
A5ERI3_BRASB/1-170
A5EVR5_DICNV/156-361
A5F600_VIBC3/152-359
A5FIX5_FLAJ1/2-181
A5FNM4_FLAJ1/2-174
A5FP24_FLAJ1/150-330
A5FQE6_DEHSB/144-358
A5G0D8_ACICJ/147-356
A5G3K2_GEOUR/149-357
A5GMF3_SYNPW/156-361
A5GNX2_SYNPW/5-197
A5GQN7_SYNR3/1-207
A5GUU5_SYNR3/154-359
A5HYE8_CLOBH/3-63
A5HYE8_CLOBH/57-166
A5I5V2_CLOBH/148-360
A5IB75_LEGPC/146-345
A5IDH0_LEGPC/3-173
A5ILQ4_THEP1/148-340
A5ITU0_STAA9/142-342
A5J870_BURMA/153-362
A5KK75_9FIRM/2-123
A5KL65_9FIRM/167-378
A5KP12_9FIRM/2-170
A5KSS4_9BACT/2-177
A5KSS6_9BACT/2-183
A5KUC8_9GAMM/4-82
A5KZ08_9GAMM/153-360
A5L9A3_STRPN/141-349
A5LJ80_STRPN/147-355
A5LSV3_STRPN/147-355
A5LYC3_STRPN/147-355
A5M541_STRPN/122-330
A5MDL1_STRPN/147-355
A5MLA6_STRPN/147-355
A5MRW2_STRPN/147-355
A5MZ85_CLOK5/151-363
A5PD20_9SPHN/151-318
A5TF38_BURMA/153-362
A5TWS0_FUSNP/150-357
A5U2B1_MYCTA/154-334
A5U623_MYCTA/39-252
A5UDC5_HAEIE/152-365
A5UI85_HAEIG/152-365
A5UJ92_METS3/3-216
A5V185_ROSS1/3-178
A5V3J1_SPHWW/2-170
A5V5J4_SPHWW/4-168
A5V936_SPHWW/141-229
A5V936_SPHWW/232-307
A5V9G3_SPHWW/7-212
A5VJW7_LACRD/148-344
A5VMS6_LACRD/4-219
A5VMS9_LACRD/1-78
A5VPU9_BRUO2/159-366
A5VXV7_PSEP1/153-366
A5WI34_PSYWF/174-361
A5WM92_MYCTF/154-334
A5WQS4_MYCTF/39-252
A5XU52_BURMA/153-362
A5ZK39_9BACE/149-316
A5ZSB9_9FIRM/167-378
A6A5X2_VIBCH/152-359
A6AA25_VIBCH/152-359
A6AQG1_VIBHA/3-170
A6ATU7_VIBHA/158-365
A6B5E7_VIBPA/3-169
A6BBT1_VIBPA/158-275
A6BG22_9FIRM/1-210
A6BKB5_9FIRM/147-361
A6BMW6_YERPE/148-363
A6C361_9PLAN/155-369
A6C8R2_9PLAN/1-174
A6CHF5_9BACI/147-355
A6CV52_9VIBR/3-170
A6CX11_9VIBR/152-360
A6DB99_9PROT/169-301
A6DKL4_9BACT/151-335
A6DZ17_9RHOB/149-359
A6E0E9_9RHOB/50-247
A6E8R6_9SPHI/138-298
A6EBA8_9SPHI/2-186
A6EJW0_9SPHI/2-122
A6ESU4_9BACT/143-323
A6EWU4_9ALTE/75-279
A6F5M2_9ALTE/150-366
A6FBD3_9GAMM/188-434
A6FGC8_9GAMM/4-169
A6FQ43_9RHOB/149-360
A6FWA7_9RHOB/50-250
A6G1G5_9DELT/3-182
A6G9U4_9DELT/152-361
A6GLD2_9BURK/4-172
A6GSU3_9BURK/155-369
A6H164_FLAPJ/150-320
A6KY72_BACV8/74-131
A6KYP5_BACV8/150-335
A6LI73_PARD8/151-337
A6LJ23_THEM4/145-327
A6LSS6_CLOB8/146-355
A6LVL9_CLOB8/8-181
A6P210_9BACE/2-172
A6Q229_NITSB/185-328
A6QBQ2_SULNB/167-297
A6QHV2_STAAE/142-342
A6RDG2_AJECN/241-474
A6S635_BOTFB/37-266
A6T0S7_JANMA/153-358
A6T5E7_KLEP7/147-362
A6TCP7_KLEP7/3-171
A6TM17_ALKMQ/146-358
A6U2N4_STAA2/142-342
A6U7P4_SINMW/152-391
A6UAF2_SINMW/2-188
A6UJK7_SINMW/5-214
A6UPZ3_METVS/140-351
A6UUS2_META3/28-241
A6V046_PSEA7/149-364
A6V1V7_PSEA7/70-168
A6VGT5_METM7/140-351
A6VP31_ACTSZ/152-368
A6W0M9_MARMS/3-169
A6W2L7_MARMS/150-367
A6W478_KINRD/147-330
A6W9M3_KINRD/4-200
A6WBF1_KINRD/7-196
A6WBG8_KINRD/105-205
A6WE59_KINRD/23-201
A6WIH8_SHEB8/2-172
A6WR50_SHEB8/155-372
A6WYJ0_OCHA4/2-197
A6X1Y7_OCHA4/159-365
A6XUX1_VIBCH/152-359
A6ZL95_YEAS7/30-237
A7ABN2_9PORP/74-130
A7ACW2_9PORP/100-157
A7ADH2_9PORP/198-390
A7F953_SCLS1/37-266
A7FLE9_YERP3/148-363
A7FQR4_CLOB1/3-63
A7FQR4_CLOB1/57-166
A7FXC7_CLOB1/148-360
A7GA15_CLOBL/3-166
A7GH87_CLOBL/148-360
A7GSD3_BACCN/147-355
A7GZY9_CAMC5/196-286
A7H7M8_ANADF/5-219
A7H9S9_ANADF/3-176
A7HDY6_ANADF/175-381
A7HFE8_ANADF/2-188
A7HGT6_ANADF/65-170
A7HMX6_FERNB/156-335
A7HX84_PARL1/154-366
A7HY23_PARL1/2-170
A7I6G1_METB6/3-219
A7I6R5_METB6/8-219
A7IGY8_XANP2/47-231
A7INA5_XANP2/165-357
A7JER5_FRATT/149-340
A7JFI9_FRANO/149-340
A7JPH3_FRANO/149-340
A7JTY4_PASHA/141-350
A7M0B9_BACOV/155-319
A7MFG6_ENTS8/147-362
A7MWT5_VIBHB/158-365
A7N8A2_VIBHB/1-68
A7N9B1_FRATF/149-340
A7NI56_ROSCS/2-167
A7RUJ1_NEMVE/2-169
A7TN84_VANPO/29-234
A7UYR6_BACUN/151-342
A7V2J9_BACUN/93-172
A7V4P0_BACUN/100-157
A7V6L2_BACUN/37-153
A7VIS5_9CLOT/118-329
A7VWQ4_9CLOT/58-299
A7X3L0_STAA1/142-342
A7YR21_FRATU/149-340
A7Z677_BACA2/146-354
A7Z925_BACA2/5-170
A7ZC72_CAMC1/198-287
A7ZIG7_ECO24/147-362
A7ZX66_ECOHS/147-362
A8AB34_IGNH4/3-210
A8AK40_CITK8/147-362
A8AV57_STRGC/3-163
A8EHA3_BURPS/153-362
A8FAB3_BACP2/5-169
A8FAX5_BACP2/148-355
A8FIW1_BACP2/148-356
A8FSR1_SHESH/150-368
A8G2B0_PROM2/4-207
A8G672_PROM2/153-358
A8GAN6_SERP5/148-363
A8H1Q2_SHEPA/150-367
A8H7W3_SHEPA/3-169
A8HSD8_AZOC5/20-213
A8I0I8_AZOC5/167-363
A8J1J4_CHLRE/106-151
A8J6V5_CHLRE/201-406
A8KWY9_BURPS/153-362
A8KY25_FRASN/2-190
A8KZH4_FRASN/2-178
A8KZH9_FRASN/23-187
A8KZK0_FRASN/6-208
A8L0J2_FRASN/56-259
A8L1Y6_FRASN/5-244
A8L8P3_FRASN/2-178
A8LA73_FRASN/2-180
A8LES5_FRASN/3-184
A8LR69_DINSH/149-360
A8LUP5_SALAI/34-242
A8LVQ3_SALAI/3-178
A8LY35_SALAI/150-344
A8M1R4_SALAI/2-173
A8M2D9_SALAI/189-404
A8M3D6_SALAI/2-184
A8M3Z8_SALAI/5-218
A8M689_SALAI/3-214
A8M796_SALAI/1-186
A8M7M3_SALAI/2-185
A8MBP5_CALMQ/5-204
A8MEI1_ALKOO/4-169
A8N2R3_COPC7/14-232
A8PPE2_9COXI/150-353
A8Q3C6_MALGO/18-238
A8RQR2_9CLOT/42-251
A8S4X8_9CLOT/59-300
A8SDA9_9FIRM/147-356
A8SU72_9FIRM/157-377
A8TAQ6_9VIBR/159-366
A8TL28_9PROT/151-362
A8TN13_9PROT/68-166
A8TQJ0_9PROT/61-247
A8U6A5_9LACT/135-338
A8UD10_9LACT/2-167
A8UMY6_9FLAO/139-308
A8UVK5_9AQUI/6-217
A8UVY1_9AQUI/147-349
A8V1T8_9AQUI/63-272
A8YAQ6_MICAE/4-213
A8YK46_MICAE/173-378
A8Z4J6_STAAT/142-342
A8ZK75_ACAM1/2-185
A8ZTV0_DESOH/147-358
A9A630_NITMS/6-213
A9A9W5_METM6/140-351
A9AEU1_BURM1/153-362
A9AW75_HERA2/37-222
A9AYT5_HERA2/151-363
A9B3E1_HERA2/2-183
A9B4J9_HERA2/2-167
A9B899_HERA2/3-178
A9BBM7_PROM4/156-360
A9BCW4_PROM4/2-203
A9BND3_DELAS/152-359
A9BU31_DELAS/18-187
A9C224_DELAS/2-176
A9CGU8_AGRT5/44-169
A9D4J7_9RHIZ/167-369
A9D5V4_9GAMM/156-374
A9DYR9_9FLAO/143-334
A9ECC9_9RHOB/152-362
A9EWN0_SORC5/6-217
A9F5N3_9RHOB/155-365
A9F7E0_SORC5/2-170
A9G1S1_SORC5/2-179
A9G7Q9_SORC5/6-219
A9GA06_SORC5/3-178
A9GCY9_9RHOB/141-351
A9GPT8_SORC5/9-187
A9GWT0_SORC5/156-371
A9HDG2_GLUDA/176-321
A9HF81_9RHOB/148-358
A9I298_BORPD/156-362
A9IVC3_BART1/157-361
A9K1U2_BURMA/153-362
A9KC62_COXBN/148-349
A9KP78_CLOPH/3-168
A9KYJ4_SHEB9/155-372
A9KYQ1_SHEB9/2-172
A9M1U1_NEIM0/86-296
A9MAE7_BRUC2/159-366
A9MM47_SALAR/147-362
A9MX15_SALPB/147-362
A9NCC8_COXBR/148-349
A9NH86_ACHLI/150-352
A9R2J7_YERPG/148-363
A9RRJ5_PHYPA/155-360
A9SGC4_PHYPA/172-385
A9T6X2_PHYPA/193-398
A9T9J4_PHYPA/173-378
A9TQ72_PHYPA/180-385
A9VES9_BACWK/3-168
A9VG48_BACWK/147-355
A9VY84_METEP/8-229
A9VYW4_METEP/154-366
A9W852_METEP/1-144
A9WC18_CHLAA/4-213
A9WFQ8_CHLAA/155-369
A9WHD9_CHLAA/2-189
A9WHE8_CHLAA/3-178
A9WHF0_CHLAA/2-174
A9WHN8_CHLAA/41-267
A9WHX7_CHLAA/2-207
A9WMH3_RENSM/4-190
A9WP59_RENSM/4-188
A9WR69_RENSM/146-318
A9WSF3_RENSM/3-178
A9WTA1_RENSM/6-105
A9Z387_YERPE/148-363
A9ZJY6_COXBU/148-349
B0A0I0_YERPE/148-363
B0A6S7_9CLOT/1-224
B0A8F0_9CLOT/154-364
B0ASQ2_BACAN/147-355
B0AWV5_BACAN/3-168
B0B8V6_CHLT2/152-363
B0BAI5_CHLTB/152-363
B0BTN6_ACTPJ/147-356
B0C3I5_ACAM1/3-173
B0C6Z9_ACAM1/167-377
B0CDX1_ACAM1/2-170
B0CEI3_ACAM1/9-224
B0CL92_BRUSI/159-366
B0CRG4_LACBS/22-233
B0G234_9FIRM/149-360
B0GBV7_YERPE/148-363
B0GW37_YERPE/148-363
B0H1L8_YERPE/148-363
B0HJA0_YERPE/148-363
B0HXW5_YERPE/148-363
B0JQV3_MICAN/152-357
B0JVX2_MICAN/4-213
B0K0Y7_THEPX/145-354
B0KAI0_THEP3/145-354
B0KL67_PSEPG/153-366
B0KMR8_PSEPG/2-190
B0MBJ1_9FIRM/141-349
B0MUU6_9BACT/27-188
B0MYA2_9BACT/1-201
B0NLP3_BACSE/149-316
B0NP34_BACSE/74-130
B0NTZ4_BACSE/100-157
B0P487_9CLOT/141-350
B0PGI8_9FIRM/24-192
B0Q320_BACAN/147-355
B0Q774_BACAN/3-168
B0QH22_BACAN/147-355
B0QL34_BACAN/3-168
B0QTW4_HAEPR/147-356
B0R578_HALS3/1-215
B0RC31_CLAMS/40-230
B0RC61_CLAMS/164-346
B0RF20_CLAMS/13-186
B0RLN8_XANCB/47-247
B0RVD8_XANCB/151-356
B0S9N0_LEPBA/2-178
B0SBB9_LEPBA/2-178
B0SCK7_LEPBA/1-208
B0SFL2_LEPBA/2-178
B0SFN3_LEPBA/71-173
B0SIV0_LEPBA/3-171
B0SJH6_LEPBP/2-178
B0SJV0_LEPBP/2-178
B0SKN5_LEPBP/1-208
B0SNP7_LEPBP/2-178
B0SNS2_LEPBP/71-173
B0SUH6_LEPBP/3-171
B0TGT6_HELMI/149-360
B0TJY7_SHEHH/150-367
B0TSJ9_SHEHH/10-176
B0TW26_FRAP2/149-351
B0U4K6_XYLFM/152-358
B0UBW3_METS4/16-183
B0UFT3_METS4/34-222
B0UKK8_METS4/7-208
B0UML3_METS4/171-367
B0UUR1_HAES2/153-369
B0VDB1_ACIBY/151-352
B0VJJ0_CLOAI/150-360
B0VMG9_ACIBS/151-352
B0XXE9_ASPFC/39-274
B0Y9G5_ASPFC/81-183
B0YE83_ASPFC/378-611
B1BCK1_CLOBO/146-358
B1BH21_CLOPE/146-360
B1C0K7_9FIRM/2-169
B1C1F3_9FIRM/101-233
B1C4L4_9FIRM/1-212
B1EKS4_9ESCH/141-356
B1EWN2_BACAN/147-355
B1F405_BACAN/3-168
B1FPG6_9BURK/153-362
B1G2S0_9BURK/153-362
B1GB46_9BURK/2-190
B1GIQ3_BACAN/147-355
B1GNS8_BACAN/3-168
B1H0I2_UNCTG/143-350
B1HE58_BURPS/153-362
B1HPE7_LYSSC/4-169
B1HRR2_LYSSC/154-365
B1I2J6_DESAP/146-356
B1I8F6_STRPI/147-355
B1IE94_CLOBK/3-69
B1IE94_CLOBK/61-166
B1IFU9_CLOBK/3-167
B1IL48_CLOBK/148-360
B1J035_ECOLC/147-362
B1J3F2_PSEPW/153-366
B1JIE3_YERPY/148-363
B1JX80_BURCC/153-362
B1KEK4_SHEWM/3-169
B1KJK1_SHEWM/155-373
B1KZ49_CLOBM/148-360
B1L256_CLOBM/3-167
B1LAJ5_THESQ/148-340
B1LJG4_ECOSM/147-362
B1LZ90_METRJ/150-362
B1M3Z0_METRJ/7-230
B1M9G8_METRJ/2-186
B1MCB6_MYCA9/152-332
B1MCT3_MYCA9/44-254
B1MYJ2_LEUCK/149-333
B1Q8X3_CLOBO/3-165
B1Q9K4_CLOBO/3-167
B1QB46_CLOBO/148-360
B1QGQ9_CLOBO/148-360
B1QHX9_CLOBO/3-167
B1QNL6_CLOBO/3-164
B1QUE3_CLOBU/146-356
B1R7G3_CLOPE/146-360
B1RAQ4_CLOPE/3-67
B1RAQ4_CLOPE/61-166
B1RIN5_CLOPE/146-360
B1RNJ6_CLOPE/146-360
B1S1Q3_STRPN/147-355
B1S5L2_9BIFI/1-208
B1SFG3_9STRE/148-345
B1SX37_9BURK/153-362
B1US23_BACAN/147-355
B1USH0_BACAN/3-168
B1V1S3_CLOPE/3-67
B1V1S3_CLOPE/61-166
B1V6P0_CLOPE/146-360
B1VDP3_CORU7/163-349
B1VQF4_STRGG/3-184
B1VQZ7_STRGG/7-201
B1VTA8_STRGG/3-180
B1VUT8_STRGG/2-183
B1VWG1_STRGG/42-248
B1W4A1_STRGG/150-355
B1W4H0_STRGG/2-181
B1WW36_CYAA5/15-229
B1WY24_CYAA5/152-357
B1XF02_ECODH/147-362
B1XMX6_SYNP2/157-362
B1XPE8_SYNP2/6-218
B1XTB4_POLNS/153-364
B1XYF4_LEPCP/173-400
B1YAW0_THENV/3-209
B1YEJ6_EXIS2/145-335
B1YFZ5_EXIS2/2-167
B1YUJ6_BURA4/153-362
B1ZCN7_METPB/3-224
B1ZJM8_METPB/142-353
B1ZJW6_METPB/8-229
B1ZPU0_OPITP/2-186
B1ZQG3_OPITP/6-209
B1ZRX3_OPITP/6-181
B1ZXD6_OPITP/154-369
B2A3U5_NATTJ/152-369
B2AI91_CUPTR/3-171
B2B1E6_PODAN/3-177
B2B2I0_PODAN/31-253
B2DHC7_STRPN/147-355
B2DRL7_STRPN/165-373
B2DVQ9_STRPN/147-355
B2DZR8_STRPN/147-355
B2E5Z6_STRPN/147-355
B2FNK7_STRMK/153-357
B2G7A8_LACRJ/148-344
B2GA29_LACRJ/4-219
B2GA31_LACRJ/1-78
B2GBT0_LACF3/149-346
B2GGU3_KOCRD/158-267
B2GGU3_KOCRD/302-413
B2GZ26_BURPS/153-362
B2HE12_MYCMM/40-175
B2HM30_MYCMM/41-254
B2HP63_MYCMM/154-334
B2I1T4_ACIBC/151-352
B2I225_ACIBC/2-183
B2I8Q8_XYLF2/152-358
B2IJJ4_BEII9/168-381
B2IS14_STRPS/147-355
B2IXD9_NOSP7/6-238
B2J2B9_NOSP7/191-396
B2J369_NOSP7/5-220
B2J4J8_NOSP7/2-168
B2JED4_BURP8/153-362
B2K6T2_YERPB/148-363
B2N9M6_ECOLX/147-362
B2NV85_ECO57/147-362
B2P779_ECO57/147-362
B2PR86_ECO57/147-362
B2Q2T5_PROST/4-172
B2Q6X8_PROST/149-365
B2RHE1_PORG3/150-324
B2S515_BRUA1/159-366
B2SEK3_FRATM/149-340
B2SNW0_XANOP/156-361
B2T296_BURPP/4-210
B2T6C3_BURPP/153-362
B2TFA3_BURPP/3-219
B2TJ79_CLOBB/161-370
B2U4L7_SHIB3/147-362
B2U7F3_RALPJ/153-361
B2UI04_RALPJ/5-210
B2UQB1_AKKM8/161-349
B2V1H8_CLOBA/57-303
B2V4J1_CLOBA/149-358
B2V7E8_SULSY/4-213
B2V9E5_SULSY/154-364
B2VHT1_ERWT9/147-362
B2VW70_PYRTR/40-241
B3AAM9_ECO57/147-362
B3AMC7_ECO57/147-362
B3B1T2_ECO57/147-362
B3BEY3_ECO57/147-362
B3BYQ5_ECO57/147-362
B3C6T8_9BACE/149-325
B3C7C3_9BACE/74-130
B3CC73_9BACE/2-84
B3CC74_9BACE/1-58
B3CCC3_9BACE/2-165
B3CM17_WOLPP/147-396
B3DWQ1_METI4/172-356
B3EB71_GEOLS/149-356
B3EI79_CHLL2/158-366
B3EKB6_CHLPB/158-366
B3ETM7_AMOA5/5-172
B3H0P6_ACTP7/162-371
B3HCN6_ECOLX/147-362
B3HW68_ECOLX/147-362
B3I9I2_ECOLX/147-362
B3IIW7_ECOLX/147-362
B3J2Z8_BACAN/147-355
B3JAG0_BACAN/3-168
B3JE16_9BACE/74-132
B3JE93_9BACE/2-163
B3JIW9_9BACE/74-130
B3JLA7_9BACE/150-327
B3LN06_YEAS1/30-237
B3PBD1_CELJU/151-375
B3PNQ1_RHIE6/2-177
B3PRT7_RHIE6/4-209
B3PTT5_RHIE6/2-188
B3PVB7_RHIE6/151-271
B3PVB7_RHIE6/342-446
B3PYH4_RHIE6/2-169
B3Q267_RHIE6/4-224
B3Q496_RHIE6/2-182
B3Q4R0_RHIE6/2-180
B3QJK6_RHOPT/171-384
B3QMH7_CHLP8/157-365
B3QVD0_CHLT3/154-362
B3R5U6_CUPTR/153-364
B3T7T4_9ARCH/6-213
B3T9G0_9ARCH/6-213
B3TA70_9ARCH/6-213
B3WPR0_ECOLX/147-362
B3WZK8_SHIDY/147-362
B3XH31_ECOLX/147-362
B3Y028_9BACI/1-193
B3YBA9_SALET/147-362
B3YVW5_BACCE/147-355
B3YY90_BACCE/3-168
B3Z4Q3_BACCE/148-356
B3Z6Z2_BACCE/147-355
B3ZFD6_BACCE/3-168
B3ZVC0_BACCE/3-168
B3ZVI7_BACCE/147-355
B4A780_SALNE/147-362
B4AHY6_BACPU/148-356
B4AIF4_BACPU/5-170
B4AJT0_BACPU/141-349
B4AS06_FRANO/149-340
B4BL85_9BACI/148-356
B4CYC6_9BACT/8-222
B4D1V9_9BACT/2-183
B4D449_9BACT/149-331
B4D4Y3_9BACT/5-210
B4EAF8_BURCJ/3-167
B4EBT4_BURCJ/153-362
B4EU18_PROMH/162-379
B4R9M7_PHEZH/2-186
B4RQ12_NEIG2/142-352
B4S737_PROA2/157-366
B4SC10_PELPB/152-359
B4SJB4_STRM5/153-357
B4SWQ8_SALNS/147-362
B4T8Q7_SALHS/147-362
B4TM96_SALSV/147-362
B4U6J1_HYDS0/7-217
B4U7T1_HYDS0/149-330
B4UD38_ANASK/2-180
B4UGD4_ANASK/2-187
B4UGE3_ANASK/3-216
B4UGM8_ANASK/2-188
B4UIM5_ANASK/169-375
B4UMQ8_ANASK/15-229
B4UMU1_ANASK/3-176
B4UY56_9ACTO/11-118
B4V0C8_9ACTO/2-186
B4V292_9ACTO/2-190
B4V982_9ACTO/2-186
B4VDQ4_9ACTO/141-346
B4VGG8_9ACTO/44-251
B4VKG3_9CYAN/170-375
B4VNF8_9CYAN/10-226
B4W5V3_9CAUL/1-202
B4WJ10_9SYNE/12-242
B4WL83_9SYNE/154-359
B4WXT4_9GAMM/151-377
B5BDB6_SALPK/147-362
B5C4L8_SALET/147-362
B5CF39_SALET/147-362
B5CTL4_9BACE/150-316
B5D0U0_9BACE/1-223
B5D3F1_9BACE/74-130
B5E6C9_STRP4/147-355
B5E857_GEOBB/149-357
B5E9R1_GEOBB/2-176
B5ELV5_ACIF5/141-350
B5EXF7_SALA4/147-362
B5FBF5_VIBFM/142-357
B5FFL4_VIBFM/4-170
B5FKS1_SALDC/147-362
B5G8Z6_9ACTO/6-208
B5GDV3_9ACTO/1-198
B5GMP5_STRCL/19-200
B5GMY2_STRCL/8-191
B5GQE0_STRCL/2-186
B5GR27_STRCL/5-219
B5GRP7_STRCL/8-195
B5H1C0_STRCL/141-346
B5H204_STRCL/57-265
B5H4H2_STRPR/2-180
B5H4W2_STRPR/2-177
B5H669_STRPR/55-261
B5H682_STRPR/2-183
B5H6P0_STRPR/2-199
B5H7V0_STRPR/3-182
B5H8A6_STRPR/3-184
B5HB94_STRPR/2-186
B5HBZ4_STRPR/2-179
B5HEN7_STRPR/150-355
B5HEW8_STRPR/8-194
B5HG41_STRPR/14-207
B5HLI8_9ACTO/5-199
B5HLS6_9ACTO/3-214
B5HNR6_9ACTO/25-220
B5HP34_9ACTO/3-196
B5HP67_9ACTO/2-187
B5HTL1_9ACTO/3-182
B5HU09_9ACTO/4-214
B5HUL1_9ACTO/4-184
B5I1Y5_9ACTO/2-181
B5I1Z7_9ACTO/2-167
B5I2Q1_9ACTO/4-80
B5I4E7_9ACTO/3-178
B5I676_9ACTO/4-184
B5I8T0_9ACTO/50-257
B5IAD0_ACIB4/4-206
B5IF00_ACIB4/4-206
B5IKT3_9CHRO/1-200
B5IN53_9CHRO/142-346
B5JBB1_9RHOB/143-349
B5JGQ3_9BACT/142-357
B5JMA5_9BACT/1-167
B5JUN7_9GAMM/144-356
B5K1W7_9RHOB/143-349
B5MNQ6_SALET/147-362
B5N0I1_SALET/147-362
B5N8P1_SALET/147-362
B5NS87_SALET/147-362
B5NXX3_SALET/147-362
B5PCX1_SALET/147-362
B5PS87_SALHA/147-362
B5QDM6_SALVI/147-362
B5QTG4_SALEP/147-362
B5R6R7_SALG2/147-362
B5S5X0_RALSO/1-162
B5S970_RALSO/153-361
B5SDP5_RALSO/2-205
B5SGZ8_RALSO/153-361
B5UJ79_BACCE/3-168
B5ULH6_BACCE/148-356
B5USQ9_BACCE/147-355
B5V737_BACCE/147-355
B5VD15_BACCE/3-168
B5VEB0_YEAS6/30-218
B5W6N4_SPIMA/157-362
B5W7M0_SPIMA/10-226
B5WGP2_9BURK/153-362
B5WGR1_9BURK/2-190
B5WR13_9BURK/4-210
B5Y0X7_KLEP3/147-362
B5YFR2_THEYD/153-360
B5Z3R8_ECO5E/147-362
B5ZLV0_GLUDA/176-321
B5ZPI9_RHILW/4-179
B5ZTA1_RHILW/4-209
B5ZTQ2_RHILW/2-169
B5ZXU0_RHILW/151-397
B5ZYE4_RHILW/2-202
B6APR2_9BACT/150-354
B6AZJ8_9RHOB/149-358
B6B2E7_9RHOB/5-67
B6BAD8_9RHOB/148-358
B6BN20_9PROT/174-329
B6BPG1_9RICK/154-314
B6BUH4_9PROT/153-355
B6BYB6_9GAMM/141-356
B6BYM7_9GAMM/42-266
B6C0P6_9GAMM/143-349
B6EI96_ALISL/151-367
B6EJ53_ALISL/4-170
B6FX84_9CLOT/165-373
B6GYT0_PENCW/36-271
B6H2W7_PENCW/364-597
B6HZL5_ECOSE/147-362
B6ICZ1_STRCL/12-193
B6IMS8_RHOCS/160-371
B6IW36_RHOCS/2-213
B6J139_COXB2/148-349
B6J9F0_COXB1/148-349
B6JGI1_OLICO/159-369
B6JVS5_SCHJY/9-239
B6QEV9_PENMQ/151-344
B6QEV9_PENMQ/41-150
B6QX71_9RHOB/163-371
B6R1Q2_9RHOB/69-263
B6R240_9RHOB/2-170
B6R553_9RHOB/2-187
B6VUP9_9BACE/63-211
B6VWH3_9BACE/74-130
B6W5S2_9BACE/150-332
B6W8E0_9FIRM/145-350
B6WQ83_9DELT/151-371
B6XA52_9ENTR/149-365
B6XC62_9ENTR/4-173
B6Y6C9_9RICK/141-390
B6YUR1_THEON/152-348
B6ZQ17_ECO57/147-362
B7AA95_THEAQ/148-371
B7AID0_9BACE/73-129
B7AKV0_9BACE/74-130
B7AMF4_9BACE/149-313
B7B9T6_9PORP/74-130
B7BEC7_9PORP/76-130
B7BG29_9PORP/157-349
B7CDN4_9FIRM/161-372
B7CKH4_BURPS/153-362
B7DRJ7_9BACL/148-361
B7EAY1_ORYSJ/1-198
B7FUY1_PHATC/60-279
B7G3C9_PHATC/62-275
B7GKH8_ANOFW/146-354
B7GN01_BIFLS/147-355
B7H1Q5_ACIB3/151-352
B7H6C7_BACC4/148-356
B7H9A1_BACC4/147-355
B7HAG6_BACC4/3-172
B7HBT4_BACC4/3-168
B7HNM6_BACC7/147-355
B7HVF5_BACC7/3-168
B7HWU7_BACC7/2-172
B7I303_ACIB5/151-352
B7IF99_THEAB/145-333
B7IWM3_BACC2/147-355
B7IXR7_BACC2/3-168
B7J441_ACIF2/150-359
B7JLW4_BACC0/147-355
B7JQD4_BACC0/4-168
B7JVR4_CYAP8/6-224
B7JXG7_CYAP8/4-169
B7K3F4_CYAP8/151-356
B7K9P7_CYAP7/4-221
B7KDE3_CYAP7/150-355
B7KQ17_METC4/8-228
B7KUT3_METC4/159-371
B7L648_ECO55/147-362
B7LMH3_ESCF3/147-362
B7M3Q3_ECO8A/147-362
B7MD72_ECO45/147-362
B7MQC9_ECO81/147-362
B7N6M8_ECOLU/4-172
B7N8W6_ECOLU/147-362
B7NJ83_ECO7I/147-362
B7QWR8_9RHOB/141-351
B7R518_9EURY/152-347
B7RH37_9RHOB/141-351
B7RW98_9GAMM/150-365
B7UJN7_ECO27/147-362
B7UWL1_PSEA8/3-84
B7UWL1_PSEA8/69-168
B7V7Q2_PSEA8/149-364
B7VJA8_VIBSL/153-360
B7VQ75_VIBSL/14-181
B7WRW0_COMTE/150-357
B7X256_COMTE/2-175
B8AHK1_ORYSI/169-374
B8BTJ7_THAPS/133-340
B8CJM9_SHEPW/150-367
B8CM94_SHEPW/2-179
B8CWE0_HALOH/153-367
B8CWT6_HALOH/148-362
B8CZE8_HALOH/54-299
B8D7Z1_BUCAT/1-200
B8D9N9_BUCA5/1-200
B8DBD6_LISMH/94-166
B8DJF5_DESVM/153-413
B8E6E5_SHEB2/2-172
B8E6W3_SHEB2/155-372
B8ERJ5_METSB/151-363
B8F5Z5_HAEPS/147-356
B8FJ74_DESAA/148-360
B8FSE7_DESHD/4-234
B8FSZ4_DESHD/2-163
B8FXB3_DESHD/148-351
B8G4N2_CHLAD/151-364
B8G7W1_CHLAD/4-213
B8GD44_CHLAD/41-268
B8GDP1_METPE/8-219
B8GGI1_METPE/2-168
B8GH42_METPE/2-176
B8GHP1_METPE/3-219
B8GHZ8_METPE/3-182
B8GQM5_THISH/4-167
B8GRT9_THISH/150-363
B8H255_CAUCN/169-318
B8H6T5_ARTCA/160-334
B8H7H1_ARTCA/11-194
B8H7J6_ARTCA/2-172
B8H9Z3_ARTCA/6-210
B8HCE2_ARTCA/3-182
B8HD68_ARTCA/2-180
B8HEA3_ARTCA/2-175
B8HH70_ARTCA/2-182
B8HJW7_CYAP4/7-222
B8HL50_CYAP4/2-168
B8HYL1_CYAP4/169-374
B8HZG0_CYAP4/97-185
B8I3L0_CLOCE/148-360
B8I9P2_METNO/46-233
B8ILE1_METNO/160-333
B8IVA9_METNO/3-228
B8IVN7_METNO/3-228
B8J191_DESDA/152-374
B8J9I3_ANAD2/2-187
B8J9I4_ANAD2/3-215
B8JEW7_ANAD2/169-375
B8JF66_ANAD2/2-188
B8JHI0_ANAD2/15-230
B8JHL4_ANAD2/3-176
B8KAB1_VIBPA/152-359
B8KNP5_9GAMM/141-351
B8KWA9_9GAMM/151-365
B8L0U0_9GAMM/13-183
B8L0W0_9GAMM/188-392
B8LBQ5_THAPS/134-429
B8LR04_PICSI/235-449
B8MB80_TALSN/46-330
B8NP03_ASPFN/34-269
B8NZ29_ASPFN/375-593
B8PE19_POSPM/1-190
B8PHF5_POSPM/49-214
B8ZKD3_STRPJ/147-355
B8ZRG4_MYCLB/49-262
B8ZUM8_MYCLB/154-334
B9AD86_METSM/3-216
B9BAM0_9BURK/153-362
B9BSQ7_9BURK/153-362
B9CFW2_9BURK/153-362
B9CT05_STACP/142-344
B9CT60_STACP/3-167
B9CX08_9PAST/147-356
B9D5K8_WOLRE/196-332
B9DIB1_STACT/4-231
B9DN32_STACT/142-344
B9DS52_STRU0/2-170
B9E380_CLOK1/151-363
B9E7J4_MACCJ/139-336
B9EZY6_ORYSJ/150-355
B9IQ22_POPTR/189-394
B9IRF5_BACCQ/2-172
B9IWX2_BACCQ/147-355
B9J4U0_BACCQ/3-168
B9J913_AGRRK/2-177
B9JCX6_AGRRK/153-364
B9JM94_AGRRK/3-171
B9JV76_AGRVS/152-358
B9K7K3_THENN/148-340
B9KEV5_CAMLR/171-290
B9KHF0_ANAMF/149-351
B9KKD4_RHOSK/147-357
B9KYF6_THERP/152-369
B9L6E0_NAUPA/168-324
B9LGM0_CHLSY/4-213
B9LIH0_CHLSY/155-369
B9LJX4_CHLSY/2-189
B9LJX7_CHLSY/2-118
B9LJY4_CHLSY/3-178
B9LJY6_CHLSY/2-174
B9LJZ2_CHLSY/2-207
B9LLS5_CHLSY/41-267
B9LSY8_HALLT/1-227
B9M1E3_GEOSF/149-357
B9MDG8_ACIET/152-360
B9MJF3_ACIET/2-176
B9MPC9_ANATD/153-364
B9NP26_9RHOB/141-351
B9NZI2_PROMA/4-207
B9P373_PROMA/153-358
B9P970_POPTR/1-204
B9QV36_9RHOB/157-362
B9RM69_RICCO/191-396
B9TB69_RICCO/5-210
B9TJV2_RICCO/2-170
B9W9R9_CANDC/44-297
B9WSX5_STRSU/7-116
B9XCA2_9BACT/14-232
B9XKP8_9BACT/3-220
B9XNZ0_9BACT/144-358
B9Y863_9FIRM/4-173
B9Z0R4_9NEIS/6-210
B9Z110_9NEIS/151-355
B9Z1N6_9NEIS/2-199
B9Z1N7_9NEIS/2-200
C0A7B8_9BACT/153-368
C0AYT7_9ENTR/161-378
C0B475_9ENTR/3-169
C0BAF5_9FIRM/147-362
C0CUI6_9CLOT/56-286
C0D168_9CLOT/3-166
C0DTU8_EIKCO/152-357
C0EAD5_9CLOT/76-227
C0EAT7_9CLOT/9-237
C0EE44_9CLOT/33-202
C0EQV9_NEIFL/150-359
C0EYF2_9FIRM/150-403
C0FYN2_9FIRM/4-213
C0G5N1_9RHIZ/159-366
C0GIR0_9FIRM/148-359
C0N1Y6_9GAMM/2-178
C0N856_9GAMM/148-358
C0NYU5_AJECG/394-627
C0Q7U1_SALPC/147-362
C0QKC0_DESAH/1-159
C0QKX0_DESAH/162-374
C0QSM3_PERMH/153-361
C0QTD6_PERMH/4-213
C0QVI4_BRAHW/144-354
C0R3C5_WOLWR/147-354
C0RIA4_BRUMB/159-366
C0S2J3_PARBP/395-628
C0VHE2_9GAMM/156-357
C0VVY5_9CORY/91-265
C0WD79_9FIRM/148-358
C0WDZ5_9FIRM/5-231
C0WKW3_9CORY/15-221
C0WL35_9CORY/154-336
C0WXC3_LACFE/142-339
C0X756_ENTFA/3-170
C0XSN4_9CORY/18-211
C0XSV6_9CORY/143-320
C0XY82_BURPS/153-362
C0YZI4_LACRE/4-219
C0YZJ6_LACRE/1-78
C0Z068_LACRE/151-347
C0ZDI2_BREBN/3-176
C0ZIS1_BREBN/2-175
C0ZKW4_BREBN/148-356
C0ZWF9_RHOE4/9-202
C0ZWI6_RHOE4/2-182
C0ZXS1_RHOE4/2-183
C0ZYY0_RHOE4/28-239
C0ZZE3_RHOE4/157-337
C0ZZS3_RHOE4/18-195
C1A0N2_RHOE4/2-207
C1A1D0_RHOE4/2-187
C1A1X3_RHOE4/5-192
C1A8F3_GEMAT/173-377
C1AAC6_GEMAT/4-221
C1ADD5_GEMAT/3-178
C1ADT2_GEMAT/1-183
C1AFD0_MYCBT/39-252
C1AN54_MYCBT/154-334
C1AR56_RHOOB/12-210
C1ARV3_RHOOB/3-183
C1AXM0_RHOOB/2-176
C1B4A8_RHOOB/42-253
C1B4K7_RHOOB/159-339
C1B4U9_RHOOB/2-180
C1B6V1_RHOOB/1-192
C1B713_RHOOB/2-185
C1B7L5_RHOOB/26-220
C1B8A5_RHOOB/3-199
C1B9K3_RHOOB/2-186
C1CAI8_STRP7/147-355
C1CBY2_STRZJ/147-355
C1CI72_STRZP/147-355
C1CP47_STRZT/147-355
C1CYZ7_DEIDV/152-352
C1D4D1_LARHH/150-372
C1DLH4_AZOVD/141-355
C1DVE0_SULAA/151-360
C1DXG4_SULAA/4-213
C1DY56_MICSR/197-400
C1E922_MICSR/100-278
C1EQY3_BACC3/147-355
C1EXI5_BACC3/3-168
C1F6U5_ACIC5/159-370
C1FM44_CLOBJ/3-167
C1FQZ0_CLOBJ/3-164
C1FV70_CLOBJ/148-360
C1G0A2_PARBD/392-625
C1GSJ5_PARBA/383-616
C1HEE6_9ESCH/147-362
C1HVJ6_NEIGO/150-360
C1I706_9CLOT/8-181
C1KYY8_LISMC/94-166
C1M7N9_9ENTR/147-362
C1MQV4_MICPC/216-424
C1PE52_BACCO/147-354
C2CAR3_VIBCH/152-359
C2CGC6_9FIRM/145-348
C2CMP1_CORST/151-333
C2CPA6_CORST/22-216
C2DIB8_ENTFA/19-184
C2DL69_ECOLX/147-362
C2EN84_9LACO/4-190
C2EN90_9LACO/149-346
C2EUF9_9LACO/106-226
C2FTZ8_9SPHI/19-195
C2FUX2_9SPHI/9-181
C2FW87_9SPHI/156-337
C2GHT8_9CORY/138-311
C2H001_ENTFA/19-185
C2HCB0_ENTFC/2-168
C2HPE1_LACAC/2-121
C2HVF3_VIBCH/152-359
C2I780_VIBCH/152-359
C2IJ25_VIBCH/152-359
C2IRK5_VIBCH/152-359
C2JFX3_VIBCH/152-359
C2JL73_ENTFA/19-185
C2KCJ9_9LACO/153-348
C2LGH5_PROMI/16-182
C2LNC9_PROMI/162-379
C2M0B4_STAHO/142-342
C2M5X8_CAPGI/150-310
C2M9L0_9PORP/158-333
C2MG52_BACCE/9-174
C2MMP9_BACCE/2-172
C2MQ96_BACCE/150-358
C2MW86_BACCE/3-168
C2N313_BACCE/2-157
C2N3M1_BACCE/131-339
C2N5Y4_BACCE/156-364
C2ND10_BACCE/3-168
C2NMG6_BACCE/156-364
C2NU86_BACCE/3-168
C2P0N9_BACCE/3-172
C2P195_BACCE/131-339
C2P3A7_BACCE/156-364
C2PAD1_BACCE/9-174
C2PHR9_BACCE/131-339
C2PJS7_BACCE/156-364
C2PRA5_BACCE/3-168
C2Q0G1_BACCE/156-364
C2Q7B4_BACCE/3-168
C2QGP6_BACCE/156-364
C2QND7_BACCE/9-174
C2QV80_BACCE/2-157
C2QXT6_BACCE/156-364
C2R3I1_BACCE/9-174
C2RCQ1_BACCE/156-364
C2RIG8_BACCE/3-168
C2RQ60_BACCE/2-157
C2RQQ9_BACCE/131-339
C2RSR4_BACCE/156-364
C2RZ16_BACCE/3-109
C2S5N5_BACCE/2-172
C2S8J7_BACCE/156-364
C2SFF8_BACCE/3-168
C2SPR0_BACCE/156-364
C2SWA7_BACCE/3-168
C2T3J7_BACCE/131-339
C2T5L6_BACCE/156-364
C2T9Z0_BACCE/2-157
C2TBV0_BACCE/9-174
C2TL09_BACCE/156-364
C2TSR2_BACCE/3-168
C2U269_BACCE/156-364
C2U9C3_BACCE/3-168
C2UFX5_BACCE/2-157
C2UGG6_BACCE/131-339
C2UIC0_BACCE/156-364
C2UQW1_BACCE/3-168
C2UXW1_BACCE/141-349
C2V036_BACCE/156-364
C2V797_BACCE/3-168
C2VGD9_BACCE/156-364
C2VLR5_BACCE/73-175
C2VP07_BACCE/9-174
C2VWB0_BACCE/131-339
C2VYQ1_BACCE/156-364
C2W441_BACCE/3-168
C2WBP8_BACCE/156-364
C2WCX6_BACCE/13-184
C2WHY4_BACCE/9-174
C2WQ86_BACCE/141-349
C2WSD4_BACCE/150-358
C2WWY4_BACCE/2-157
C2X2B3_BACCE/156-364
C2X774_BACCE/3-168
C2XE55_BACCE/131-339
C2XGC1_BACCE/156-364
C2XKJ5_BACCE/2-157
C2XPE8_BACCE/3-168
C2XYT0_BACCE/156-364
C2Y630_BACCE/3-168
C2YCH8_BACCE/3-172
C2YCZ9_BACCE/141-349
C2YF08_BACCE/156-364
C2YM22_BACCE/9-174
C2YW49_BACCE/156-364
C2Z371_BACCE/9-174
C2ZCF4_BACCE/147-355
C2ZJS3_BACCE/9-174
C2ZTY5_BACCE/156-364
C3A1D6_BACMY/3-168
C3AAF4_BACMY/156-364
C3AQ71_BACMY/55-263
C3AUH0_BACMY/2-175
C3B7K3_BACMY/147-355
C3BCG3_BACMY/8-181
C3BPL8_9BACI/150-358
C3BUQ8_9BACI/8-181
C3BXP9_BACTU/3-168
C3C4F0_BACTU/2-172
C3C509_BACTU/141-349
C3C7C9_BACTU/156-364
C3CE24_BACTU/6-144
C3CKQ5_BACTU/2-157
C3CL82_BACTU/131-339
C3CNM5_BACTU/156-364
C3CX14_BACTU/4-141
C3D3R0_BACTU/2-157
C3D4A8_BACTU/141-349
C3D6M0_BACTU/156-364
C3DF99_BACTS/3-168
C3DPP5_BACTS/156-364
C3E5G9_BACTU/2-157
C3E5Y8_BACTU/141-349
C3E852_BACTU/156-364
C3EG77_BACTK/3-168
C3EN95_BACTK/131-339
C3EQ23_BACTK/150-358
C3EX05_BACTU/3-168
C3F6D9_BACTU/156-364
C3FFK0_BACTB/4-141
C3FM55_BACTB/2-157
C3FMQ4_BACTB/131-339
C3FQ01_BACTB/156-364
C3FYE2_BACTU/3-168
C3G5N0_BACTU/141-349
C3G7S4_BACTU/156-364
C3GE22_BACTU/3-168
C3GNQ6_BACTU/156-364
C3GWG2_BACTU/3-168
C3H3R4_BACTU/141-349
C3H5V4_BACTU/156-364
C3HDS9_BACTU/9-174
C3HL82_BACTU/131-339
C3HN36_BACTU/156-364
C3HVS6_BACTU/3-168
C3I5Q8_BACTU/156-364
C3IEU3_BACTU/3-168
C3INY5_BACTU/156-364
C3J7T0_9PORP/153-338
C3JGJ5_RHOER/2-182
C3JGN6_RHOER/8-199
C3JKZ3_RHOER/2-195
C3JLJ6_RHOER/28-239
C3JLT9_RHOER/2-183
C3JPU6_RHOER/28-235
C3JS38_RHOER/2-187
C3JSV4_RHOER/157-337
C3JT91_RHOER/3-179
C3JTQ4_RHOER/1-188
C3K2S2_PSEFS/147-359
C3KUZ2_CLOB6/3-167
C3L2F1_CLOB6/3-164
C3L2U3_CLOB6/148-360
C3LGB5_BACAC/3-168
C3LIX5_BACAC/147-355
C3LQ43_VIBCM/152-359
C3M9I3_RHISN/152-355
C3MDV9_RHISN/2-188
C3MEZ2_RHISN/2-170
C3MHQ8_RHISN/2-173
C3MLG8_SULIL/3-204
C3MUX3_SULIM/3-204
C3N2K5_SULIA/3-204
C3NA07_SULIY/3-204
C3NLJ4_SULIN/3-204
C3NVW5_VIBCJ/152-359
C3NZM4_BACAA/3-168
C3P7P5_BACAA/147-355
C3PG30_CORA7/144-324
C3PGS7_CORA7/19-208
C3PUR7_9BACE/70-219
C3PXE5_9BACE/150-332
C3Q6X9_9BACE/100-157
C3Q7L2_9BACE/33-154
C3QEG0_9BACE/149-311
C3QK98_9BACE/74-130
C3QQ61_9BACE/33-141
C3QW97_9BACE/19-153
C3QY30_9BACE/149-313
C3R2Z1_9BACE/74-130
C3R3U9_9BACE/60-224
C3R6Z9_9BACE/69-219
C3R7X6_9BACE/45-130
C3R9Z5_9BACE/150-331
C3TM47_ECOLX/147-362
C3W9U3_FUSMR/146-354
C3WLV6_9FUSO/150-360
C3WQJ4_9FUSO/150-362
C3WZ18_9FUSO/150-356
C3X5S9_OXAFO/163-368
C3X9G4_OXAFO/3-226
C3XC00_OXAFO/151-357
C3XMY4_9HELI/182-302
C3ZNF8_BRAFL/6-177
C4AN35_BURMA/153-362
C4EXW8_HAEIF/152-365
C4F2I7_HAEIF/152-365
C4FIH4_9AQUI/154-364
C4FJ40_9AQUI/4-213
C4FQS0_9FIRM/148-388
C4GN41_9NEIS/152-353
C4H994_YERPE/148-363
C4HLX1_YERPE/148-363
C4HYK1_YERPE/148-363
C4IAX5_CLOBU/3-73
C4IAX5_CLOBU/62-169
C4IJ92_CLOBU/146-356
C4IQ52_BRUAB/159-366
C4JGS1_UNCRE/353-586
C4K845_HAMD5/158-378
C4K9I5_THASP/71-262
C4KE25_SULIK/3-204
C4KSY5_BURPS/153-362
C4KYJ2_EXISA/3-169
C4L684_EXISA/2-184
C4L6A1_EXISA/145-347
C4LAE4_TOLAT/150-365
C4LIS6_CORK4/165-346
C4LIZ2_CORK4/35-268
C4PNP1_CHLTZ/152-363
C4PQB7_CHLTJ/152-363
C4R3P7_PICPG/22-238
C4REF8_9ACTO/33-241
C4REU5_9ACTO/30-219
C4RF46_9ACTO/2-179
C4RHR7_9ACTO/150-344
C4RI53_9ACTO/39-217
C4RIT3_9ACTO/2-179
C4RIW3_9ACTO/17-188
C4RJ69_9ACTO/12-194
C4RMP5_9ACTO/6-187
C4RR51_9ACTO/36-76
C4RZD9_YERBE/148-363
C4S7T6_YERMO/148-363
C4SML3_YERFR/148-363
C4SWX7_YERIN/148-363
C4TR66_YERKR/6-175
C4U292_YERKR/148-363
C4UE74_YERAL/148-363
C4UK04_YERRU/148-363
C4UZ74_YERRO/148-363
C4V4F0_9FIRM/168-377
C4VP55_9LACO/157-352
C4WD90_STAWA/142-342
C4WFP9_9RHIZ/161-367
C4WJ53_9RHIZ/13-180
C4X4G0_KLEPN/147-362
C4XI91_DESMR/152-371
C4Y928_CLAL4/26-234
C4YG43_CANAW/34-294
C4Z7I3_EUBE2/157-369
C4Z8N3_EUBR3/153-387
C4ZPB1_THASP/151-357
C4ZTH1_ECOBW/147-362
C5A694_THEGJ/200-395
C5ACF4_BURGB/153-362
C5AMM9_BURGB/167-376
C5AR20_METEA/8-228
C5AXQ0_METEA/159-371
C5B0M7_METEA/3-178
C5BCH4_EDWI9/153-368
C5BM56_TERTT/6-210
C5BS88_TERTT/153-355
C5BUW5_BEUC1/1-188
C5BVM9_BEUC1/2-179
C5BVN2_BEUC1/41-284
C5BW78_BEUC1/2-185
C5BX34_BEUC1/4-185
C5BXR0_BEUC1/2-179
C5BXV4_BEUC1/2-176
C5BZ13_BEUC1/8-178
C5C3U4_BEUC1/6-189
C5C477_BEUC1/3-180
C5C4F9_BEUC1/2-174
C5C4P7_BEUC1/3-182
C5C4U5_BEUC1/3-187
C5C4U6_BEUC1/6-203
C5C606_BEUC1/2-176
C5C676_BEUC1/2-183
C5C6D5_BEUC1/1-187
C5CB58_MICLC/32-246
C5CBJ5_MICLC/161-339
C5CJ12_KOSOT/149-336
C5CPY8_VARPS/155-365
C5D001_VARPS/2-208
C5D1J0_VARPS/3-210
C5D3N2_GEOSW/148-356
C5DNB2_LACTC/30-243
C5DR70_ZYGRC/26-226
C5EFJ3_9FIRM/67-315
C5EFY0_9FIRM/46-182
C5EHG5_9FIRM/150-359
C5F192_9HELI/180-273
C5FGV9_ARTOC/370-603
C5G2P7_9LACO/150-345
C5GYA4_AJEDR/379-612
C5K2W0_AJEDS/379-612
C5L3W1_9ALVE/156-320
C5MBX3_CANTT/28-239
C5N6J5_STAA3/152-352
C5N727_BURMA/153-362
C5NUA4_9BACL/148-345
C5P3N9_COCP7/352-585
C5Q5W8_STAAU/138-338
C5QA06_STAEP/142-342
C5QTE5_STAEP/142-342
C5QY11_STAEP/138-338
C5S1Q9_9PAST/141-350
C5T0Y2_ACIDE/152-358
C5T129_ACIDE/3-229
C5T143_ACIDE/4-229
C5T3C9_ACIDE/4-229
C5TDU4_ZYMMO/152-233
C5TDU4_ZYMMO/242-317
C5TLE8_NEIFL/150-360
C5UQE9_CLOBO/3-163
C5UTV0_CLOBO/57-303
C5UX47_CLOBO/146-355
C5VN98_CLOBO/146-358
C5W0H4_ECOBB/147-362
C5WG94_STRDG/2-170
C5XRN8_SORBI/215-375
C5ZAJ8_BURPS/153-362
C6ADZ6_BARGA/157-363
C6ANQ7_AGGAN/153-369
C6ARC7_RHILS/3-209
C6ARR2_RHILS/2-187
C6AU58_RHILS/151-256
C6AU58_RHILS/328-425
C6B0C7_RHILS/2-177
C6B2U6_RHILS/3-209
C6B3A3_RHILS/2-170
C6BE49_RALP1/153-361
C6BN03_RALP1/5-210
C6BYD0_DESAD/154-370
C6CBE6_DICDC/150-365
C6CEK6_DICZE/150-365
C6CU65_PAESJ/150-359
C6CWT2_PAESJ/4-162
C6D8I9_PAESJ/2-181
C6DB32_PECCP/157-372
C6DLN6_MYCTK/39-252
C6DTH4_MYCTK/154-334
C6E2D9_GEOSM/74-179
C6E3M2_GEOSM/149-357
C6ELH0_ECOBD/147-362
C6G225_9ACTO/2-179
C6H558_AJECH/321-554
C6HZZ7_9BACT/155-355
C6I1V3_9BACE/143-307
C6I7V8_9BACE/66-219
C6IDG3_9BACE/21-155
C6IPZ3_9BACE/149-313
C6IQ81_9BACE/5-140
C6ITY1_9BACE/75-130
C6IU29_9BACE/76-130
C6J3Y8_9BACL/150-359
C6J8U1_9FIRM/154-363
C6JJ89_FUSVA/146-354
C6LBC0_9FIRM/4-228
C6LBP8_9FIRM/48-124
C6LJM2_9FIRM/4-217
C6M740_NEISI/150-360
C6N2X1_9GAMM/147-343
C6N4S4_9GAMM/2-167
C6NUX5_9GAMM/141-352
C6PRX0_9CLOT/8-181
C6Q2T0_9CLOT/153-364
C6R1F7_9MICC/206-393
C6RA15_9CORY/154-336
C6RA86_9CORY/15-221
C6RSK9_ACIRA/152-353
C6S2W0_VIBCH/150-357
C6S5A5_NEIML/150-360
C6SBD7_NEIME/150-360
C6SLH1_NEIME/48-258
C6TW16_BURPS/153-362
C6UBM6_ECOBR/147-362
C6UZ52_ECO5T/147-362
C6V4Y7_NEORI/141-341
C6VJR8_LACPJ/2-170
C6VPH0_LACPJ/147-347
C6VSN3_DYAFD/2-199
C6VUD6_DYAFD/2-182
C6VUN7_DYAFD/2-183
C6VZI7_DYAFD/2-175
C6W1F8_DYAFD/3-179
C6W1U7_DYAFD/153-345
C6W2B1_DYAFD/2-182
C6W5G9_DYAFD/3-169
C6W6Y6_DYAFD/2-176
C6W6Z2_DYAFD/2-186
C6W8L7_ACTMD/2-185
C6W8X0_ACTMD/2-174
C6W9P7_ACTMD/2-180
C6W9X9_ACTMD/3-185
C6WBG1_ACTMD/44-251
C6WEK6_ACTMD/3-199
C6WFR1_ACTMD/148-325
C6WS80_ACTMD/2-188
C6WX12_METML/152-363
C6X051_FLAB3/2-175
C6X0Y6_FLAB3/149-305
C6X5G3_FLAB3/2-170
C6XC07_METSD/150-359
C6XHS8_LIBAP/150-352
C6XXW3_PEDHD/155-316
C6XYV8_PEDHD/2-181
C6Y0B8_PEDHD/7-183
C6Y1C3_PEDHD/2-170
C6Y2A7_PEDHD/2-175
C6YFT3_VIBCH/152-359
C6YRT2_FRATT/149-340
C6YTD9_9GAMM/149-351
C6Z0E8_9BACE/150-335
C6Z8T4_9BACE/26-158
C6ZDI2_STAXY/142-342
C7BJP7_PHOAA/141-356
C7CC44_METED/159-371
C7CLN4_METED/8-228
C7CPF8_ENTFA/3-169
C7CWM2_ENTFA/3-169
C7DAI0_9RHOB/147-358
C7GB06_9FIRM/14-215
C7GUV1_YEAS2/30-237
C7H067_9FIRM/156-359
C7HFU3_CLOTM/151-363
C7HTQ9_9FIRM/145-350
C7IRE0_THEET/145-354
C7JCF5_ACEP3/171-310
C7JPL0_ACEPA/171-310
C7JYS5_ACEPA/171-310
C7K920_ACEPA/171-310
C7KAR2_ACEPA/171-310
C7KK27_ACEPA/171-310
C7KUD9_ACEPA/171-310
C7L466_ACEPA/171-310
C7LB73_BRUMC/159-366
C7LSH8_DESBD/151-365
C7LY91_ACIFD/142-204
C7LY91_ACIFD/26-124
C7M0U3_ACIFD/147-321
C7M721_CAPOD/155-330
C7MAP6_BRAFD/10-180
C7MCA9_BRAFD/40-243
C7MEL1_BRAFD/156-333
C7MF73_BRAFD/2-175
C7MGS8_BRAFD/41-234
C7MI15_BRAFD/2-188
C7MSK8_SACVD/156-338
C7MYH7_SACVD/36-244
C7MZN0_SACVD/2-187
C7N087_SACVD/1-188
C7N4D2_SLAHD/148-358
C7NBA1_LEPBD/153-361
C7NG61_KYTSD/82-179
C7NI65_KYTSD/37-220
C7NJ18_KYTSD/213-430
C7NJF8_KYTSD/4-206
C7NL56_KYTSD/9-180
C7NSR9_HALUD/1-215
C7NY66_HALMD/1-215
C7P7B8_METFA/4-213
C7PEY5_CHIPD/154-340
C7PGP3_CHIPD/2-182
C7PHI0_CHIPD/2-180
C7PKK7_CHIPD/2-177
C7PNJ4_CHIPD/2-170
C7PR53_CHIPD/2-186
C7PWT0_CATAD/16-202
C7Q2G9_CATAD/5-220
C7Q4D4_CATAD/2-171
C7Q5T8_CATAD/2-183
C7Q661_CATAD/2-183
C7Q9J9_CATAD/2-172
C7Q9P6_CATAD/28-235
C7Q9T2_CATAD/2-171
C7QAV0_CATAD/2-180
C7QCL4_CATAD/2-177
C7QCT9_CATAD/3-182
C7QDY2_CATAD/1-185
C7QKD6_CATAD/2-171
C7QNZ2_CYAP0/151-356
C7QVL0_CYAP0/6-224
C7QWM0_CYAP0/4-169
C7R1C9_JONDD/141-306
C7R4I5_JONDD/38-244
C7R8M8_KANKD/151-365
C7RDC4_ANAPD/145-348
C7RT72_ACCPU/150-360
C7U442_ENTFA/3-169
C7UCC2_ENTFA/3-169
C7UJY4_ENTFA/3-169
C7USV4_ENTFA/3-169
C7V0V0_ENTFA/3-169
C7V822_ENTFA/3-169
C7VHN4_ENTFA/3-169
C7VQS6_ENTFA/3-169
C7VYI4_ENTFA/3-168
C7WCL9_ENTFA/3-169
C7WH79_ENTFA/3-169
C7WRX8_ENTFA/3-169
C7WV58_ENTFA/3-169
C7X4D1_9PORP/76-130
C7X623_9PORP/151-336
C7X9H2_9PORP/21-155
C7X9U2_9PORP/35-155
C7XBA9_9PORP/75-130
C7XH76_9LACO/150-345
C7XQP8_9FUSO/150-353
C7XUC1_9LACO/7-229
C7Y0L2_9LACO/150-343
C7Y2C0_9LACO/150-345
C7Y8H0_ENTFA/3-169
C7Z776_NECH7/32-262
C7ZMP1_NECH7/2-173
C7ZXZ2_STAAU/142-342
C8A519_STAAU/142-342
C8ACZ6_STAAU/142-342
C8AJ78_STAAU/142-342
C8AT11_STAAU/142-342
C8JYN6_LISMO/97-166
C8K701_LISMO/94-166
C8KFL6_LISMO/97-166
C8KPF9_STAAU/142-342
C8KW47_STAAU/142-342
C8L2T9_STAAU/142-342
C8L8W3_STAAU/142-342
C8LH86_STAAU/142-342
C8LRE8_STAAU/142-342
C8M0G3_STAAU/142-342
C8M896_STAAU/142-342
C8MFM7_STAAU/142-342
C8ML38_STAAU/142-342
C8MX56_STAAU/142-342
C8N1H2_STAAU/142-342
C8NA07_9GAMM/63-172
C8NCP3_9GAMM/151-357
C8NLV6_COREF/1-174
C8NMK8_COREF/70-247
C8NNY3_COREF/2-115
C8NNY4_COREF/1-60
C8NP96_COREF/24-229
C8P566_9LACO/148-344
C8PZ46_9GAMM/161-353
C8RTB6_CORJE/158-344
C8RZQ7_9RHOB/141-352
C8SFC9_9RHIZ/2-178
C8SPA9_9RHIZ/3-224
C8SPU6_9RHIZ/3-171
C8SRY6_9RHIZ/2-170
C8SS77_9RHIZ/2-185
C8ST88_9RHIZ/2-170
C8SUF9_9RHIZ/163-369
C8SUH3_9RHIZ/3-212
C8SWQ0_9RHIZ/2-188
C8SWQ3_9RHIZ/2-170
C8T4S3_KLEPR/147-362
C8TJ04_ECO26/147-362
C8U298_ECO10/147-362
C8UIJ5_ECO1A/147-362
C8VB85_EMENI/362-595
C8VIB4_EMENI/9-201
C8VZY5_DESAS/146-361
C8WC89_ZYMMN/152-233
C8WC89_ZYMMN/242-317
C8WUY7_ALIAD/148-361
C8X2R0_DESRD/144-359
C8X6Z6_NAKMY/2-180
C8X863_NAKMY/2-185
C8X999_NAKMY/165-358
C8XED4_NAKMY/13-199
C8XES9_NAKMY/6-204
C8XEW7_NAKMY/40-247
C8XF63_NAKMY/1-190
C8XFB1_NAKMY/2-180
C8XFP5_NAKMY/2-211
C8XFP7_NAKMY/2-186
C8XHB9_NAKMY/2-182
C8XK66_NAKMY/5-219
C8ZYK1_ENTGA/148-343
C9A119_ENTGA/3-166
C9ACK3_ENTCA/2-166
C9AD77_ENTCA/148-347
C9ADG0_ENTFC/2-168
C9AM70_ENTFC/2-168
C9AQK0_ENTFC/155-354
C9B0I8_ENTCA/2-166
C9B2J3_ENTCA/148-347
C9B4A8_ENTFC/2-168
C9BE98_ENTFC/2-168
C9BIV2_ENTFC/2-170
C9BQ96_ENTFC/2-168
C9BYE6_ENTFC/2-168
C9C7P1_ENTFC/2-168
C9CAI8_ENTFC/2-168
C9CNV7_ENTCA/2-166
C9CQH1_ENTCA/148-347
C9CVP3_9RHOB/149-359
C9KJZ3_9FIRM/147-357
C9KSM8_9BACE/93-172
C9KY61_9BACE/2-163
C9KYY7_9BACE/177-341
C9L7F1_RUMHA/141-349
C9LF98_9BACT/152-310
C9LII3_9BACT/72-130
C9LLY5_9FIRM/150-359
C9LTB4_9FIRM/148-358
C9M9X9_9BACT/141-334
C9MAR9_HAEIF/152-365
C9MFY4_HAEIF/152-365
C9MTE6_9BACT/161-328
C9MUK9_9FUSO/153-362
C9NNK8_9VIBR/152-359
C9NTA7_9VIBR/3-169
C9P300_VIBME/153-361
C9PBB6_VIBFU/152-360
C9PRF2_9PAST/152-366
C9PVR2_9BACT/198-331
C9Q686_9VIBR/152-359
C9QF93_VIBOR/2-79
C9QML8_VIBOR/152-359
C9QQA4_ECOD1/147-362
C9R3V9_AGGAD/153-369
C9R9T2_AMMDK/151-360
C9RHM0_METVM/3-212
C9RN64_FIBSS/191-355
C9RZY1_GEOSY/148-355
C9S8Q7_VERA1/1-195
C9SEJ7_VERA1/2-171
C9T5L9_9RHIZ/159-366
C9TF74_9RHIZ/159-366
C9TMH6_9RHIZ/159-366
C9TUP2_9RHIZ/159-366
C9U303_BRUAB/159-366
C9UC74_BRUAB/159-366
C9ULF0_BRUAB/159-366
C9UXF5_BRUAB/159-366
C9V9U6_BRUNE/159-366
C9VI72_9RHIZ/159-366
C9VS38_BRUAB/159-366
C9X1F3_NEIM8/150-360
C9X954_SALTD/147-362
C9XQR5_CLODC/151-361
C9XX76_CROTZ/147-362
C9YAR2_9BURK/141-353
C9YGU4_9BURK/2-210
C9YLZ5_CLODR/151-361
C9YT58_STRSW/1-181
C9YUS3_STRSW/47-255
C9Z5R1_STRSW/2-180
C9Z9L2_STRSW/3-184
C9ZEP8_STRSW/28-215
C9ZFG5_STRSW/4-222
C9ZG80_STRSW/1-187
C9ZGB5_STRSW/3-186
D0AFS3_ENTFC/2-168
D0AMX8_ENTFC/2-168
D0AWR1_BRUAB/159-366
D0B2J0_BRUME/159-366
D0BBY9_BRUSU/159-366
D0BST6_9FUSO/150-356
D0C1Q4_9GAMM/76-277
D0C4V3_9GAMM/2-184
D0CB74_ACIBA/151-352
D0CHR7_9SYNE/147-348
D0CNG6_9SYNE/10-207
D0CSY5_9RHOB/149-359
D0CZK3_9RHOB/148-358
D0DF15_9LACO/150-345
D0DPW7_9LACO/150-345
D0DRP2_LACFE/149-346
D0DZ60_9LACO/150-343
D0FUU1_ERWPY/147-362
D0GFZ7_BRUME/159-366
D0GMG4_9FUSO/162-367
D0GRC6_VIBMI/152-359
D0H4T1_VIBCH/150-357
D0HJW3_VIBMI/152-359
D0HS95_VIBCH/150-357
D0HW13_VIBCH/150-357
D0I7N7_VIBHO/150-365
D0ILR0_9VIBR/152-359
D0IYB9_COMT2/2-175
D0J1P8_COMT2/152-357
D0J7V4_COMT2/1-148
D0J9S6_BLASP/150-334
D0JAI5_BLASB/150-332
D0JFY9_YERPD/148-363
D0JQE3_YERP1/148-363
D0K610_STAAD/138-338
D0KJK8_PECWW/148-363
D0KPY9_SULS9/5-206
D0L1W8_HALNC/158-373
D0L796_GORB4/2-174
D0L7A5_GORB4/84-191
D0LA92_GORB4/5-150
D0LCA5_GORB4/3-181
D0LCJ8_GORB4/42-252
D0LCS4_GORB4/148-323
D0LDE8_GORB4/8-200
D0LE22_GORB4/2-179
D0LET3_GORB4/2-210
D0LGE2_HALO1/2-172
D0LLA9_HALO1/52-217
D0LSH2_HALO1/6-175
D0LTT2_HALO1/143-330
D0LUV8_HALO1/2-187
D0LX59_HALO1/112-309
D0M6N6_VIBSE/158-365
D0MD34_RHOM4/147-361
D0PC95_BRUSU/159-366
D0PK86_BRUSU/159-366
D0RGT4_9RHIZ/159-366
D0RNV1_9RICK/150-309
D0RST8_9STRE/3-163
D0S5X5_ACICA/151-352
D0SDR2_ACIJO/156-358
D0SPA1_ACIJU/156-357
D0SY12_ACILW/151-353
D0SYP2_ACILW/2-101
D0T615_ACIRA/152-353
D0TBQ6_9BACE/2-163
D0TD82_9BACE/151-331
D0TLX0_9BACE/155-317
D0TQ41_9BACE/74-130
D0W2Y2_NEICI/142-352
D0WCK5_NEILA/150-360
D0WU23_VIBAL/158-365
D0XBW2_VIBHA/36-202
D0XDC2_VIBHA/158-365
D0YYC3_LISDA/4-169
D0YZG8_LISDA/150-367
D0ZE88_EDWTE/153-368
D0ZMZ8_SALT1/147-362
D0ZZG6_CHLPP/152-362
D1A797_THECD/10-187
D1AC78_THECD/24-234
D1AC79_THECD/22-219
D1ACR3_THECD/5-219
D1AE89_THECD/1-186
D1AGF7_SEBTE/69-163
D1AII1_SEBTE/5-169
D1AMQ1_SEBTE/146-355
D1AT62_ANACI/149-347
D1B0G9_SULD5/176-305
D1B5F1_THEAS/162-367
D1BB05_SANKS/1-174
D1BF87_SANKS/62-176
D1BF98_SANKS/7-175
D1BFK7_SANKS/176-339
D1BGL8_SANKS/60-275
D1BH20_SANKS/193-384
D1BHW2_SANKS/3-184
D1BI94_SANKS/6-209
D1BK58_SANKS/2-189
D1BMM8_VEIPT/148-388
D1BRH6_XYLCX/3-184
D1BSQ7_XYLCX/158-340
D1BST3_XYLCX/2-180
D1BSX5_XYLCX/2-174
D1BT53_XYLCX/2-195
D1BT61_XYLCX/35-251
D1BU56_XYLCX/3-178
D1BY91_XYLCX/2-187
D1C2G3_SPHTD/2-185
D1C582_SPHTD/157-374
D1C974_SPHTD/3-199
D1C980_SPHTD/2-176
D1C981_SPHTD/2-180
D1CA66_SPHTD/34-243
D1CG56_THET1/27-235
D1CID7_THET1/141-358
D1CIT5_THET1/2-175
D1CJ23_THET1/2-193
D1CXB9_9RHIZ/159-366
D1D3P6_NEIGO/150-360
D1DAT1_NEIGO/150-360
D1DH48_NEIGO/150-360
D1DM87_NEIGO/150-360
D1DU26_NEIGO/150-360
D1E0J8_NEIGO/150-360
D1E6R5_NEIGO/150-360
D1EDB9_NEIGO/150-360
D1ERQ7_9RHIZ/159-366
D1EYI0_BRUME/159-366
D1F830_BRUME/159-366
D1FEU7_9RHIZ/159-366
D1GNE1_STAA0/142-342
D1JEL8_9ARCH/4-218
D1JRD3_9BACE/143-307
D1JU81_9BACE/74-130
D1K011_9BACE/2-163
D1K285_9BACE/68-219
D1K2E3_9BACE/76-129
D1K3P9_9BACE/150-332
D1K7U2_9BACE/76-130
D1KB25_9GAMM/153-344
D1N6Z6_9BACT/155-340
D1NKW4_CLOTM/151-363
D1P6B7_9ENTR/149-365
D1PDS0_9BACT/172-335
D1PU18_9BACT/178-352
D1QDG8_STAAU/142-342
D1QIC0_STAAU/142-342
D1QP09_9BACT/74-130
D1QRL3_9BACT/151-304
D1QYA0_STAAU/142-342
D1R574_9CHLA/141-355
D1RGE7_LEGLO/146-341
D1RGK6_LEGLO/3-173
D1RRA8_SEROD/3-173
D1RVV7_SEROD/148-363
D1TS59_YERPE/148-363
D1VVV6_9FIRM/154-364
D1VYX3_9BACT/157-232
D1VYX3_9BACT/222-302
D1W242_9BACT/74-130
D1W2W5_9BACT/155-228
D1W2W5_9BACT/219-294
D1W4C8_9BACT/45-130
D1WEY8_9LACO/149-342
D1WHX9_9LACO/157-352
D1WML9_STAEP/142-342
D1XJU7_9ACTO/2-181
D1XLP8_9ACTO/7-201
D1XPS9_9ACTO/2-189
D1XSV9_9ACTO/150-355
D1XTZ4_9ACTO/42-249
D1XXU2_9BACT/1-46
D1XZF5_9BACT/156-298
D1Y210_9BACT/5-225
D1Y7G9_9BACT/151-351
D1YEU0_PROAC/147-325
D1YRB6_9FIRM/147-387
D1YXE8_METPS/4-220
D1YZ51_METPS/6-216
D1ZCB4_SORMK/57-296
D2A8G4_SHIF2/147-362
D2AQ90_FRATE/149-340
D2AR64_STRRD/12-115
D2AS46_STRRD/2-180
D2AS93_STRRD/5-174
D2ASQ3_STRRD/2-179
D2ATP6_STRRD/2-184
D2AU65_STRRD/7-189
D2AWK8_STRRD/2-186
D2AYB6_STRRD/2-172
D2B1Q7_STRRD/8-202
D2B3Y3_STRRD/24-228
D2B598_STRRD/33-82
D2B632_STRRD/2-188
D2B6M6_STRRD/147-378
D2B7C8_STRRD/2-172
D2B7S4_STRRD/2-179
D2B8S6_STRRD/2-175
D2B9L7_STRRD/2-173
D2BAP6_STRRD/2-184
D2BB55_STRRD/2-172
D2BDB5_STRRD/9-174
D2BIE1_DEHSV/144-358
D2BM01_LACLK/1-167
D2BQ93_LACLK/148-357
D2BU43_DICD5/150-365
D2C801_THENR/148-340
D2EER8_9EURY/4-163
D2EPN3_9STRE/3-163
D2EXH3_9BACE/45-130
D2EYH2_9BACE/151-342
D2F832_STAAU/142-342
D2FE74_STAAU/142-342
D2FMU7_STAAU/142-342
D2FWB2_STAAU/142-342
D2G1D6_STAAU/142-342
D2GA83_STAAU/142-342
D2GHB4_STAAU/142-342
D2GSG3_STAAU/142-342
D2L382_9DELT/150-368
D2MJS8_9BACT/123-340
D2N898_STAA5/142-342
D2ND58_ECOS5/147-362
D2NTM4_ROTMD/206-393
D2NZ25_LISM1/98-167
D2PAE9_LISM2/98-167
D2PG17_SULID/3-204
D2PLE3_KRIFD/2-186
D2PLJ8_KRIFD/2-182
D2PQB0_KRIFD/2-174
D2PR36_KRIFD/2-179
D2PRP9_KRIFD/2-193
D2PSB0_KRIFD/2-176
D2PT37_KRIFD/2-180
D2PU93_KRIFD/2-171
D2PWC4_KRIFD/3-197
D2PWE5_KRIFD/2-179
D2PWY7_KRIFD/4-167
D2PX41_KRIFD/2-178
D2PY35_KRIFD/2-172
D2PYB6_KRIFD/3-183
D2PZ42_KRIFD/2-174
D2PZZ6_KRIFD/2-177
D2Q1J3_KRIFD/2-187
D2Q1V6_KRIFD/2-195
D2Q2N3_KRIFD/1-184
D2Q2R6_KRIFD/7-192
D2Q2X4_KRIFD/1-191
D2Q397_KRIFD/8-252
D2Q398_KRIFD/2-190
D2Q3L4_KRIFD/2-183
D2Q4P8_KRIFD/152-334
D2Q4T1_KRIFD/24-235
D2Q9M3_BIFDB/4-217
D2QKC3_SPILD/161-346
D2QN86_SPILD/2-184
D2QTS7_SPILD/2-170
D2QZR9_PIRSD/157-367
D2R9B8_PIRSD/2-174
D2RDB9_ARCPA/3-216
D2RJ21_ACIFV/101-231
D2RNY3_ACIFV/154-364
D2RU55_HALTV/4-171
D2S384_HALTV/1-214
D2S9C0_GEOOG/152-335
D2S9J7_GEOOG/3-175
D2SB07_GEOOG/2-180
D2SBU3_GEOOG/6-180
D2SBY1_GEOOG/2-180
D2SD99_GEOOG/2-176
D2SDY5_GEOOG/2-198
D2SEV7_GEOOG/27-231
D2SF30_GEOOG/17-193
D2SFY0_GEOOG/4-167
D2SGR0_GEOOG/2-188
D2SH20_GEOOG/2-179
D2SH21_GEOOG/3-208
D2T4N2_ERWP6/147-362
D2TL01_CITRI/147-362
D2TWA2_9ENTR/149-358
D2UG06_XANAP/152-357
D2UN46_STAAU/142-342
D2UT29_STAAU/142-342
D2YIS8_VIBMI/152-359
D2YMT2_VIBMI/152-359
D2Z3Z3_9BACT/151-343
D2ZFZ1_9ENTR/147-362
D2ZJ75_9ENTR/2-185
D2ZRF1_METSM/3-216
D3A046_NEIMU/150-360
D3A7W3_NEISU/150-360
D3A926_9CLOT/1-204
D3APW2_9CLOT/1-222
D3CRP8_9ACTO/2-186
D3CUH8_9ACTO/45-254
D3CVG2_9ACTO/2-173
D3CXC6_9ACTO/2-189
D3D1F6_9ACTO/2-180
D3D2G5_9ACTO/3-184
D3D2R4_9ACTO/2-181
D3D3J5_9ACTO/3-199
D3D4T8_9ACTO/15-235
D3D7G7_9ACTO/5-212
D3DHY6_HYDTT/150-356
D3DJS8_HYDTT/4-214
D3E2U7_METRM/3-220
D3E7E7_GEOS4/153-362
D3EC15_GEOS4/4-182
D3ECT3_GEOS4/3-176
D3EE22_GEOS4/2-175
D3EEB7_GEOS4/2-170
D3EFH6_GEOS4/2-172
D3EGV0_GEOS4/2-183
D3EGY3_GEOS4/2-180
D3EGY4_GEOS4/3-176
D3EXG4_STAA4/142-342
D3EYV9_CONWI/2-204
D3EYW1_CONWI/4-182
D3F0E1_CONWI/2-173
D3F1G2_CONWI/156-367
D3F2J3_CONWI/3-178
D3F6V3_CONWI/2-189
D3F760_CONWI/2-200
D3F7E7_CONWI/1-189
D3F848_CONWI/2-174
D3FA07_CONWI/33-241
D3FCX8_CONWI/4-178
D3FE75_CONWI/2-180
D3FE91_CONWI/2-180
D3FZU9_BACPE/147-353
D3GUA9_ECO44/147-362
D3HAP5_STRM6/1-64
D3HCC9_STRG3/148-345
D3HCW9_STRG3/4-219
D3HR13_LEGLN/3-173
D3HR62_LEGLN/146-341
D3I1B8_9BACT/175-275
D3I7L5_9BACT/216-361
D3IBL6_9BACT/181-325
D3IJT8_9BACT/190-333
D3KL50_LISMO/94-166
D3L212_9BACT/155-358
D3LI83_ENTFC/2-168
D3LM60_MICLU/32-246
D3LNC2_MICLU/161-341
D3LUT8_9FIRM/147-355
D3M0Y1_9ACTO/69-181
D3M0Y2_9ACTO/1-75
D3M567_9ACTO/5-219
D3MDL1_PROAC/147-326
D3MJX1_PROAC/147-326
D3MS75_9FIRM/162-423
D3NTC7_AZOS1/157-368
D3P858_AZOS1/2-167
D3PD92_DEFDS/148-358
D3PLG6_MEIRD/2-189
D3PLG7_MEIRD/2-207
D3PRD4_MEIRD/154-372
D3PUJ3_STANL/11-177
D3PUX5_STANL/9-193
D3PVW4_STANL/6-204
D3PW54_STANL/2-180
D3PWJ4_STANL/28-208
D3PWL1_STANL/2-188
D3PXH0_STANL/2-181
D3PXM1_STANL/1-185
D3PY32_STANL/2-190
D3PY36_STANL/2-179
D3PY51_STANL/4-168
D3PZ00_STANL/2-185
D3PZC6_STANL/2-188
D3PZT5_STANL/65-176
D3Q054_STANL/2-181
D3Q0T0_STANL/25-235
D3Q2X9_STANL/2-178
D3Q3C2_STANL/3-182
D3Q6F2_STANL/6-207
D3Q746_STANL/3-181
D3Q7B2_STANL/2-185
D3QC13_STANL/2-176
D3QJ40_STALH/163-363
D3QJI4_ECOCB/147-362
D3R9Y7_KLEVT/147-362
D3RU42_ALLVD/158-375
D3RY55_FERPA/3-215
D3S5R8_METSF/5-214
D3S9T2_THISK/51-244
D3SBH1_THISK/156-383
D3SJD6_DEHSG/144-358
D3SL97_THEAH/3-213
D3SMM1_THEAH/141-347
D3SR74_NATMM/1-214
D3T549_THEIA/145-354
D3UEP7_YEAS8/30-237
D3US44_LISSS/97-166
D3UVJ9_CHLTS/152-363
D3UY75_XENBS/2-169
D3V0W6_XENBS/148-363
D3VK83_XENNA/149-364
D4AP58_ARTBC/383-616
D4BD51_9ENTR/147-362
D4C1E1_PRORE/149-365
D4C6K8_9CLOT/1-223
D4C6Q0_9CLOT/164-372
D4CAU3_9CLOT/40-264
D4CCA4_9CLOT/90-239
D4CUQ8_9FUSO/150-360
D4D276_TRIVH/383-616
D4DSF0_NEIEG/41-245
D4DWC7_SEROD/148-363
D4EB80_AGGAC/153-369
D4EIT8_ENTFA/19-185
D4EX14_ENTFA/19-185
D4F2X7_EDWTA/99-314
D4FFQ6_9LACO/150-345
D4FI65_STAEP/138-338
D4FRI4_STROR/1-153
D4FYA1_BACNA/146-354
D4G2Q2_BACNA/3-169
D4G486_BACNA/8-181
D4G7Y6_RIEPU/149-366
D4GL90_PANAM/147-362
D4GXL5_HALVD/1-215
D4H7U6_DENA2/152-357
D4H9G0_PROAS/147-326
D4HXZ8_ERWAC/147-362
D4I7Q2_ERWAE/147-362
D4IJR1_9BACT/1-184
D4IQJ6_9BACT/74-130
D4J0X3_BUTFI/150-257
D4J0X4_BUTFI/2-101
D4J7R4_9FIRM/153-363
D4JG16_9FIRM/2-169
D4JI72_9FIRM/147-381
D4K0C5_9FIRM/147-356
D4KAN3_9FIRM/147-356
D4KDV9_9FIRM/141-351
D4KL08_9FIRM/150-359
D4L459_9FIRM/180-389
D4LG26_9FIRM/147-253
D4LG27_9FIRM/2-99
D4LYC3_9FIRM/147-358
D4MAL3_9BACT/158-361
D4PQF8_LISMO/94-166
D4PYT6_LISMO/97-166
D4Q3T3_LISMO/94-166
D4QKH2_ENTFC/2-168
D4QQ86_ENTFC/19-185
D4R4P0_ENTFC/2-168
D4RA41_ENTFC/19-185
D4RKU9_ENTFC/2-168
D4RTB2_ENTFC/2-168
D4RTG2_ENTFC/2-170
D4RZE0_9FIRM/147-356
D4S3X2_9FIRM/3-97
D4S5G2_9FIRM/152-361
D4SMY1_ENTFC/2-168
D4T093_9XANT/156-361
D4T9U2_9XANT/156-361
D4TI04_9NOST/161-366
D4TPI4_9NOST/161-366
D4TRM7_9NOST/1-37
D4U847_STAAU/142-342
D4UE52_STAAU/142-342
D4UWE2_ENTFA/3-169
D4V621_BACVU/67-124
D4V6I1_BACVU/76-130
D4V7W7_BACVU/45-130
D4V831_BACVU/37-153
D4VAU4_BACVU/150-335
D4VHE2_9BACE/23-150
D4VI05_9BACE/2-163
D4VIC6_9BACE/149-311
D4VJ90_9BACE/74-130
D4VS03_9BACE/29-112
D4VXH7_ENTFC/2-168
D4W929_9FIRM/3-100
D4W929_9FIRM/68-166
D4WC66_BACOV/2-163
D4WCD8_BACOV/19-153
D4WFF3_BACOV/29-112
D4WG75_BACOV/2-163
D4WHT4_BACOV/155-319
D4WHX7_BACOV/74-130
D4WQR9_BACOV/149-311
D4WRH8_BACOV/4-94
D4WSQ1_BACOV/19-153
D4WXQ7_BACOV/49-128
D4WY74_BACOV/74-130
D4X783_9BURK/156-362
D4XLN8_ACIHA/156-357
D4Y2P0_BACTR/148-356
D4YFI1_9LACT/31-170
D4YHW6_9LACT/148-359
D4YKN8_9MICO/42-250
D4YLH6_9MICO/155-316
D4YQ36_9MICO/24-178
D4YRD3_9LACO/142-340
D4YXP3_SPHJU/142-222
D4YXP3_SPHJU/232-308
D4ZAX4_SHEVD/155-373
D4ZPK7_SPIPL/157-362
D5A2S4_SPIPL/10-226
D5AHU1_STRGZ/1-70
D5AHU2_STRGZ/36-126
D5AQL5_RHOCB/149-362
D5B209_YERPZ/148-363
D5BKI9_ZUNPS/152-334
D5BPC4_PUNMI/142-360
D5BXW5_NITHN/150-365
D5BZQ2_NITHN/42-265
D5C4H4_NITHN/143-350
D5C870_ENTCC/3-171
D5CIV4_ENTCC/147-362
D5CLV7_SIDLE/6-211
D5CLW0_SIDLE/2-185
D5CLW3_SIDLE/2-188
D5CNH9_SIDLE/149-355
D5CQW0_SIDLE/2-182
D5CVW1_ECOKI/147-362
D5DDU3_BACMD/148-356
D5DIB4_BACMD/3-167
D5DPS2_BACMQ/148-356
D5DYD9_BACMQ/3-167
D5E747_METMS/4-219
D5EEZ3_AMICL/153-359
D5EHM5_CORAD/153-364
D5ER53_CORAD/1-169
D5EVZ7_PRER2/152-232
D5EVZ7_PRER2/226-272
D5G5G9_TUBMM/26-253
D5H2Z2_LACCS/149-343
D5H9C6_SALRM/236-448
D5HBP4_SALRM/174-390
D5HJB5_9FIRM/157-377
D5MFF5_9BACT/150-361
D5N088_BACSU/3-169
D5N2Y2_BACSU/146-354
D5N9N7_9BURK/3-219
D5NI18_9BURK/153-362
D5NUM7_CORAM/29-242
D5NV64_CORAM/159-340
D5NXI2_CORAM/2-187
D5NZT1_CORAM/106-225
D5P3A8_9MYCO/23-222
D5PHU9_9MYCO/153-333
D5PJT4_9MYCO/34-247
D5Q074_CLODI/15-222
D5Q720_CLODI/154-364
D5Q8T0_CLODI/88-186
D5QAE7_GLUHA/176-321
D5QRU6_METTR/31-222
D5QX81_METTR/155-363
D5RAX3_FUSNN/150-356
D5RIZ8_9PROT/1-58
D5RRW4_9PROT/60-262
D5RU79_9PROT/107-223
D5RVD4_CLODI/88-186
D5RYW0_CLODI/154-364
D5SKV6_STRCL/12-193
D5SUY8_PLAL2/151-379
D5SWD4_PLAL2/2-172
D5T4B4_LEUKI/2-168
D5T4S0_LEUKI/59-243
D5T5W3_LEGP2/3-173
D5TCH3_LEGP2/146-345
D5TPN9_BACT1/3-168
D5TR61_BACT1/3-172
D5TSX2_BACT1/148-356
D5TWV3_BACT1/147-355
D5UA87_BRAM5/153-363
D5UEH0_CELFN/37-249
D5UEU5_CELFN/181-363
D5UH54_CELFN/2-179
D5UHZ9_CELFN/1-176
D5UMH2_TSUPD/3-173
D5UN14_TSUPD/29-202
D5URR5_TSUPD/2-183
D5URW1_TSUPD/148-328
D5UTY7_TSUPD/5-165
D5UV27_TSUPD/2-181
D5UV94_TSUPD/7-209
D5UZB2_ARCNC/173-301
D5V9B6_MORCR/157-344
D5VTL8_METIM/3-208
D5W293_CLOB2/3-166
D5W4B6_CLOB2/148-360
D5WB62_BURSC/153-362
D5WMQ1_BURSC/6-210
D5WQB7_BACT2/147-360
D5X4V9_THIK1/159-363
D5X7R2_THEPJ/149-361
D5XT43_MYCTU/154-334
D5XWZ8_MYCTU/39-252
D5Y357_MYCTU/154-334
D5Y7E8_MYCTU/39-252
D5YER2_MYCTU/154-334
D5YKQ0_MYCTU/39-252
D5YR44_MYCTU/154-334
D5YV90_MYCTU/39-252
D5Z3P9_MYCTU/154-334
D5Z6J9_MYCTU/39-252
D5ZFH8_MYCTU/2-86
D5ZJJ7_MYCTU/39-252
D5ZQH7_9ACTO/2-85
D5ZS57_9ACTO/4-214
D5ZWE2_9ACTO/29-210
D6A5E5_9ACTO/2-180
D6A8T1_9ACTO/2-188
D6AHQ7_STRFL/21-202
D6AK97_STRFL/150-355
D6AM67_STRFL/1-187
D6AM77_STRFL/19-197
D6AQS5_STRFL/7-201
D6AQU9_STRFL/3-184
D6AS17_STRFL/2-177
D6AS69_STRFL/7-200
D6AVK0_STRFL/42-248
D6AWH5_9ACTO/33-238
D6B459_9ACTO/12-199
D6B626_9ACTO/6-201
D6B7E4_9ACTO/2-184
D6B8A7_9ACTO/154-366
D6BA53_9ACTO/11-70
D6BA54_9ACTO/2-199
D6BB11_9ACTO/3-182
D6BBW1_9ACTO/2-182
D6BFU0_9FUSO/150-361
D6CLJ7_THIS3/159-377
D6D1T7_9BACE/76-130
D6D3C6_9BACE/2-165
D6D6D3_9BACE/155-319
D6DVS8_ENTCL/147-362
D6E325_9FIRM/147-381
D6EDN4_STRLI/25-206
D6EEZ7_STRLI/13-210
D6EL17_STRLI/4-214
D6ELP9_STRLI/47-253
D6EPC5_STRLI/7-207
D6EST5_STRLI/30-240
D6ESU2_STRLI/13-198
D6ESX5_STRLI/2-176
D6EUN5_STRLI/2-187
D6EWP4_STRLI/2-181
D6EY64_STRLI/141-369
D6F422_MYCTU/154-334
D6FJP4_MYCTU/39-252
D6FMU8_MYCTU/39-252
D6FS40_MYCTU/154-334
D6GFG3_9ENTR/147-362
D6GQA4_FILAD/148-358
D6GUM0_9EURY/3-162
D6H0X6_STAAU/142-342
D6HAT4_NEIGO/150-360
D6HHX1_STAAU/142-342
D6HL44_9FIRM/8-176
D6HSU2_ECOLX/147-362
D6I7C7_ECOLX/147-362
D6IL12_ECOLX/147-362
D6ITZ2_ECOLX/3-171
D6J1H9_STAAU/142-342
D6J7B0_ECOLX/147-362
D6JIE9_NEIGO/150-360
D6JV00_ACIG3/151-352
D6K4X5_9ACTO/54-261
D6K5U4_9ACTO/4-257
D6K840_9ACTO/13-194
D6KCK9_9ACTO/13-198
D6KEK3_9ACTO/7-202
D6KHV0_9FIRM/147-387
D6KN10_9FIRM/148-388
D6KYF7_9NEIS/153-359
D6L9T1_9FUSO/150-357
D6LJM8_9FUSO/150-360
D6LMW2_9RHIZ/159-366
D6LYX2_STAAU/142-342
D6M3E1_9ACTO/41-248
D6M400_9ACTO/150-353
D6PDT7_9BACT/150-345
D6S2A8_9LACO/149-342
D6SIK1_STAAU/142-342
D6SQR2_9DELT/150-363
D6T5R5_STAAU/142-342
D6TD45_9CHLR/44-256
D6TDJ3_9CHLR/2-188
D6TF54_9CHLR/2-174
D6TKW2_9CHLR/2-184
D6TKW5_9CHLR/37-201
D6TM50_9CHLR/2-172
D6TNP7_9CHLR/5-195
D6TS67_9CHLR/2-184
D6TSK7_9CHLR/2-180
D6TSN6_9CHLR/2-189
D6TSV5_9CHLR/2-184
D6TTV4_9CHLR/2-175
D6TWL2_9CHLR/2-187
D6TX92_9CHLR/2-189
D6TXK8_9CHLR/2-173
D6TYT1_9CHLR/2-191
D6TZI7_9CHLR/2-180
D6TZY3_9CHLR/147-367
D6U112_9CHLR/7-161
D6U1E7_9CHLR/148-368
D6U221_9CHLR/2-186
D6U2K8_9CHLR/2-184
D6U2M5_9CHLR/2-177
D6U2N8_9CHLR/2-189
D6U2S2_9CHLR/148-368
D6U2Z2_9CHLR/2-184
D6U3E5_9CHLR/2-172
D6U3J7_9CHLR/2-185
D6U4V2_9CHLR/2-188
D6U5M7_9CHLR/2-184
D6U768_9CHLR/3-171
D6U7J9_9CHLR/1-169
D6U8A2_9CHLR/2-187
D6U9E4_STAAU/142-342
D6UPK4_9BACT/2-181
D6UQH5_9BACT/2-170
D6UUA5_9BACT/158-367
D6UUH2_9BACT/2-211
D6V048_9BACT/2-172
D6V667_9BRAD/6-213
D6V9X1_9BRAD/157-368
D6X8D4_STRPR/13-210
D6XAN7_9ACTO/2-180
D6XBN6_9ACTO/2-189
D6XRY3_HELPV/117-247
D6XVF6_BACIE/147-354
D6XWJ9_BACIE/5-171
D6Y392_THEBD/25-228
D6Y9G9_THEBD/149-352
D6YBU1_CHLT5/152-363
D6YGL2_CHLT7/152-363
D6YJ81_CHLT0/152-363
D6YLV3_CHLTG/152-363
D6YNL3_CHLT1/152-363
D6YWB1_WADCW/147-332
D6YZ91_CHLT9/152-363
D6Z1M0_DESAT/2-204
D6Z349_DESAT/149-360
D6ZCB7_SEGRD/154-334
D6ZQ17_STRP0/147-355
D6ZY48_BIFLJ/147-355
D7A4C4_STAND/3-170
D7AAF6_STAND/155-359
D7AAT1_STAND/2-170
D7AAZ1_STAND/25-215
D7AJ03_GEOSK/2-167
D7AJB8_GEOSK/149-358
D7AQD9_THEM3/145-354
D7AW12_NOCDD/10-173
D7AYR6_NOCDD/4-182
D7AZC2_NOCDD/4-224
D7AZW2_NOCDD/44-249
D7B0M4_NOCDD/2-169
D7B254_NOCDD/30-231
D7BJB3_MEISD/150-370
D7BV72_STRBB/150-363
D7C5T8_STRBB/2-199
D7C6H1_STRBB/51-260
D7CAT7_STRBB/1-66
D7CAZ1_STRBB/2-189
D7CFF5_STRBB/8-202
D7CFM0_STRBB/60-260
D7CHG2_STRBB/2-180
D7CLR4_SYNLT/148-360
D7CR10_TRURR/159-371
D7CUV1_TRURR/2-179
D7D499_GEOSC/148-355
D7DBD0_STAHD/4-211
D7DEK3_CHLTD/177-388
D7DFA2_CHLTL/177-388
D7DQ92_METS0/150-361
D7DRP8_METV3/3-221
D7E206_NOSA0/161-366
D7E619_METEZ/12-227
D7EQK1_MYCTU/154-334
D7EV14_MYCTU/39-252
D7FMH2_ECTSI/147-381
D7GGI8_PROFC/216-398
D7GSY9_9FIRM/147-364
D7H2U7_BRUAB/159-366
D7HE57_VIBCH/152-359
D7HQG5_VIBCH/152-359
D7HVG1_PSESS/1-207
D7I568_PSESS/141-356
D7I7K6_9BACE/75-130
D7IGT3_9BACE/149-313
D7IMU1_9BACE/151-332
D7IUB1_9BACE/93-172
D7IUU9_9BACE/74-130
D7J4Y0_9BACE/36-157
D7J621_9BACE/155-319
D7J7M9_9BACE/38-152
D7J974_9BACE/74-130
D7JA87_9BACE/19-153
D7JFN9_9BACT/150-316
D7JK24_ECOLX/147-362
D7JSH2_ECOLX/3-171
D7K4I6_9BACE/155-317
D7K6P1_9BACE/45-130
D7LNC9_ARALL/185-390
D7N371_9NEIS/150-360
D7NGJ1_9BACT/151-304
D7P5S7_9ACTO/2-180
D7SPN7_VITVI/177-382
D7UMF5_LISMO/94-166
D7UVN3_LISGR/4-166
D7V0Y7_LISGR/172-371
D7V7P1_LACPL/2-170
D7V8P1_LACPL/147-347
D7VG92_9SPHI/156-318
D7VR68_9SPHI/9-181
D7VS25_9SPHI/2-178
D7VWJ1_9FLAO/150-306
D7W887_9FLAO/2-170
D7WCD3_9CORY/43-231
D7WCL1_9CORY/170-338
D7WN49_9BACI/67-168
D7WY51_9BACI/149-360
D7XC22_ECOLX/3-171
D7XCW4_ECOLX/147-362
D7XKB6_ECOLX/147-362
D7Y356_ECOLX/147-362
D7YIB9_ECOLX/147-362
D7Z2U5_ECOLX/147-362
D7ZFH5_ECOLX/147-362
D7ZUW7_ECOLX/147-362
D8A642_ECOLX/147-362
D8AL53_ECOLX/147-362
D8B722_ECOLX/147-362
D8BQ79_ECOLX/147-362
D8BYQ5_ECOLX/147-362
D8CGX3_ECOLX/147-362
D8D4A6_COMTE/145-350
D8D4R2_COMTE/2-175
D8D9K0_COMTE/4-209
D8DXE2_PREBR/156-300
D8E144_ECOLX/147-362
D8EQ91_ECOLX/147-362
D8FF70_9DELT/149-362
D8FI74_9FIRM/154-364
D8FQJ8_LACDE/149-344
D8FXR5_9CYAN/175-380
D8G239_9CYAN/63-165
D8GKC9_CLOLD/151-363
D8H109_BACAI/3-168
D8H5P5_BACAI/148-356
D8H9N2_BACAI/1-201
D8HC74_STAAF/138-338
D8HJN5_AMYMU/2-190
D8HKN0_AMYMU/3-188
D8HMK1_AMYMU/6-154
D8HPD1_AMYMU/28-239
D8HPU2_AMYMU/2-179
D8HWQ8_AMYMU/3-182
D8HXB4_AMYMU/7-190
D8HXH3_AMYMU/2-177
D8HY30_AMYMU/30-234
D8I1H1_AMYMU/1-174
D8I2T3_AMYMU/2-163
D8I2Y5_AMYMU/2-187
D8I3M8_AMYMU/2-189
D8I510_AMYMU/5-207
D8I6W6_AMYMU/87-192
D8I724_AMYMU/2-184
D8I834_AMYMU/2-180
D8I9J6_AMYMU/2-204
D8IE33_BRAP9/149-359
D8IQM0_HERSS/144-349
D8J3G2_HALJB/2-214
D8JID1_ACISD/151-352
D8JJH0_ACISD/2-183
D8JUJ6_HYPDA/2-169
D8JUW0_HYPDA/157-334
D8JYQ3_HYPDA/3-209
D8JZQ1_DEHLB/141-355
D8K4S3_NITWC/42-266
D8K534_NITWC/147-362
D8K7B2_NITWC/143-349
D8KEG7_LACLN/1-167
D8KJC4_LACLN/148-357
D8KMU5_CORPF/189-367
D8KN20_CORPF/32-220
D8KNG9_CORPF/3-97
D8LE35_ECTSI/1-174
D8ME49_LEUGT/2-168
D8MNV8_ERWBE/147-362
D8N2D2_RALSO/7-210
D8N6Z0_RALSO/153-360
D8NMR8_RALSO/153-361
D8NX30_RALSO/153-360
D8PDR1_9BACT/150-366
D8PGX8_9BACT/66-175
D8QL00_SCHCM/27-266
D8RR58_SELML/1-133
D8RVG7_SELML/161-366
D8S269_SELML/161-366
D8TM17_VOLCA/135-340
D8UPE1_9MICC/149-327
D9P590_ACTPL/162-371
D9P9N8_ACTPL/147-356
D9PKG2_9ZZZZ/57-207
D9PNI8_9ZZZZ/2-187
D9PVN1_METTM/3-210
D9Q2M0_ACIS3/3-203
D9Q8K5_CORP1/189-367
D9Q8S9_CORP1/32-220
D9QAL4_CORP2/189-367
D9QAT9_CORP2/32-220
D9QHN0_BRESC/3-203
D9QR00_ACEAZ/151-363
D9R1D5_CLOSW/2-163
D9R4E7_CLOSW/177-344
D9R8I6_CLOSW/147-356
D9RI53_STAAJ/138-338
D9RLL4_STAAK/138-338
D9RSW5_PREMB/223-367
D9RYK7_THEOJ/148-357
D9SJG0_GALCS/150-355
D9SS95_CLOC7/148-358
D9SYZ9_MICAI/5-219
D9SZT3_MICAI/240-339
D9SZT3_MICAI/34-147
D9T268_MICAI/2-185
D9T278_MICAI/2-179
D9T2C4_MICAI/2-179
D9T3R2_MICAI/3-180
D9T4C4_MICAI/2-187
D9T5U8_MICAI/150-344
D9T8A9_MICAI/63-184
D9T941_MICAI/2-185
D9TDW9_MICAI/2-180
D9TEM6_MICAI/9-201
D9TIK2_CALOO/153-365
D9TMU0_THETC/141-350
D9UC66_9ACTO/150-353
D9UC86_9ACTO/2-181
D9UGH6_9ACTO/41-249
D9UPR5_9ACTO/2-201
D9USS2_9ACTO/2-201
D9UTE7_9ACTO/11-158
D9UWP9_9ACTO/15-137
D9UWS8_9ACTO/1-167
D9UY91_9ACTO/5-184
D9V0X0_9ACTO/2-184
D9V370_9ACTO/17-190
D9V3G7_9ACTO/4-202
D9V405_9ACTO/1-77
D9V9F9_9ACTO/11-185
D9VAM1_9ACTO/12-204
D9VBF9_9ACTO/2-188
D9VCH0_9ACTO/8-214
D9VCR6_9ACTO/2-167
D9VEK2_9ACTO/162-350
D9VEV8_9ACTO/1-192
D9VG12_9ACTO/27-265
D9VG20_9ACTO/2-173
D9VG63_9ACTO/4-186
D9VG72_9ACTO/2-186
D9VGP2_9ACTO/2-194
D9VGR4_9ACTO/7-173
D9VHT9_9ACTO/2-188
D9VJX5_9ACTO/163-365
D9VL56_9ACTO/28-206
D9VPE1_9ACTO/2-189
D9VRP1_9ACTO/15-179
D9VTA0_9ACTO/2-189
D9VTC0_9ACTO/9-204
D9VYL8_9ACTO/2-187
D9W2N0_9ACTO/50-257
D9W401_9ACTO/2-183
D9WA90_9ACTO/2-178
D9WE90_9ACTO/2-189
D9WE92_9ACTO/7-201
D9WF35_9ACTO/61-258
D9WFD2_9ACTO/13-198
D9WPA3_9ACTO/141-347
D9WT32_9ACTO/19-232
D9WUM3_9ACTO/21-196
D9WVZ8_9ACTO/2-180
D9WXM2_STRVR/2-180
D9WYR0_STRVR/4-189
D9X1H7_STRVR/49-257
D9X446_STRVR/2-188
D9X460_STRVR/3-184
D9XAW3_STRVR/7-194
D9XAX6_STRVR/2-183
D9XFQ5_STRVR/2-187
D9XJP2_9ACTO/3-182
D9XLZ2_9ACTO/7-202
D9XMB0_9ACTO/2-187
D9XMX0_9ACTO/2-185
D9XN12_9ACTO/2-179
D9XN17_9ACTO/2-181
D9XRR8_9ACTO/4-214
D9XYN3_9ACTO/1-127
D9XZY2_9ACTO/3-179
D9Y553_9BURK/1-228
D9Y8F6_9BURK/152-357
D9YEG5_9DELT/152-371
E0DK39_9RHIZ/159-366
E0E4U8_9FIRM/149-358
E0E6K6_ACTPL/147-356
E0ECN4_ACTPL/147-356
E0EIU3_ACTPL/147-356
E0EWF6_ACTPL/147-356
E0F2R2_ACTPL/147-356
E0F8V9_ACTPL/147-356
E0FF46_ACTPL/147-356
E0FL85_ACTPL/147-356
E0FSS7_9THEO/145-354
E0G2W8_ENTFA/19-185
E0GB75_ENTFA/19-185
E0GJR1_ENTFA/19-184
E0GWN5_ENTFA/19-185
E0H687_ENTFA/19-185
E0HGM6_ENTFA/19-184
E0HMU7_9GAMM/155-372
E0HRK9_9GAMM/2-172
E0I6W6_9BACL/2-183
E0I9J4_9BACL/7-162
E0IC01_9BACL/1-212
E0ICE5_9BACL/152-362
E0IGW5_9GAMM/155-372
E0ISR4_9GAMM/2-172
E0J0M5_ECOLW/147-362
E0JBK3_RHIME/152-394
E0JFE9_RHIME/5-207
E0JK77_RHIME/2-188
E0JPB7_RHIME/2-173
E0JX22_RHIME/152-394
E0JY62_RHIME/5-207
E0JZW1_RHIME/2-188
E0K5X5_RHIME/2-169
E0K665_RHIME/2-103
E0K666_RHIME/2-63
E0KCC3_STRVO/2-181
E0KCE9_STRVO/2-181
E0KFX4_STRVO/19-232
E0KGB7_STRVO/4-179
E0KGN4_STRVO/2-173
E0KGV4_STRVO/2-199
E0KIP9_STRVO/2-180
E0KM33_STRVO/150-355
E0KMI0_STRVO/2-178
E0KR27_STRVO/2-185
E0KT57_STRVO/62-270
E0KTJ0_STRVO/2-191
E0KV94_STRVO/61-258
E0L1J1_STRVO/3-204
E0LK65_SPHCR/142-308
E0LTQ5_9ENTR/146-361
E0ML63_9RHOB/159-356
E0MY30_9CORY/117-299
E0MYB1_9CORY/15-221
E0NB07_NEIME/150-360
E0NNZ8_9FIRM/153-364
E0NTZ4_9BACT/155-298
E0NYX1_9FIRM/149-358
E0P7E0_STAAU/142-342
E0PCG9_STREI/148-345
E0PIU9_STRGY/148-345
E0PJJ7_STRGY/4-219
E0PPW9_STRMT/3-163
E0Q7L9_9BIFI/4-217
E0QHE2_9FIRM/150-359
E0QWH3_ECOLX/141-356
E0REG5_PAEP6/7-175
E0RF00_PAEP6/148-358
E0RQ34_SPITD/149-354
E0SD42_DICD3/150-365
E0SUW7_STRZA/147-355
E0T2Z9_EDWTF/153-368
E0TCM7_PARBH/147-356
E0TIL5_ZINIC/136-340
E0TQA3_STRZ6/147-355
E0TVD0_BACPZ/3-169
E0U201_BACPZ/146-354
E0UJM6_CYAP2/2-164
E0UK60_CYAP2/4-221
E0UKB1_CYAP2/157-362
E0UQF1_SULAO/174-325
E0WS87_9ENTR/158-375
E0XVD3_9ACTN/153-331
E1CR39_VIBPA/3-169
E1D2P3_VIBPA/158-365
E1D3V9_VIBPA/158-365
E1D7P3_VIBPA/3-169
E1DH23_VIBPA/158-365
E1DT60_VIBPA/3-169
E1E592_STAAU/142-342
E1EEL8_VIBPA/3-169
E1EM69_VIBPA/158-365
E1EUP3_ENTFA/3-169
E1FC18_9THEO/145-354
E1GUR6_9BACT/156-283
E1H2C4_STRPN/147-355
E1H8S0_MYCTU/152-332
E1HCB8_MYCTU/39-252
E1HRY5_ECOLX/147-362
E1I9B2_ECOLX/147-362
E1IGP8_9CHLR/47-279
E1IPI2_ECOLX/147-362
E1IZU1_ECOLX/147-362
E1JSC7_DESFR/151-371
E1K608_9EURY/7-219
E1KG40_9FIRM/141-353
E1KPV9_9BACT/75-130
E1KUM8_9BACT/158-331
E1L6Y7_9FIRM/148-390
E1LAN5_9FIRM/148-390
E1LY43_STROR/3-163
E1MI73_9GAMM/38-258
E1MSH7_9GAMM/149-356
E1NA50_9BIFI/4-217
E1P473_NEILA/150-360
E1PA10_ECOAB/141-356
E1QJK1_DESB2/154-365
E1QQA8_VULDI/4-212
E1R7D1_SPISS/53-293
E1REI4_METP4/25-214
E1RI89_METP4/3-219
E1RIW5_METP4/8-219
E1RLF4_XYLFG/152-358
E1S0W0_ECOUM/141-356
E1SF72_PANVC/146-361
E1SNZ0_FERBD/4-174
E1SSY4_FERBD/150-365
E1T1R8_THESX/145-354
E1T5E1_BURSG/2-190
E1T6X9_BURSG/153-362
E1TPH6_LACPS/2-170
E1TPN7_LACPS/147-347
E1UB93_LISML/94-166
E1UK75_BACAS/146-354
E1UR94_BACAS/5-169
E1V7N7_HALED/151-370
E1VAJ8_HALED/71-257
E1VMT1_9GAMM/154-374
E1VS00_ARTAR/2-178
E1VVA7_ARTAR/3-191
E1VVU7_ARTAR/2-184
E1VWG9_ARTAR/2-175
E1VX03_ARTAR/57-175
E1VX31_ARTAR/152-330
E1VXI5_ARTAR/27-233
E1W129_ARTAR/3-182
E1W6Q7_HAEP3/153-366
E1W8S6_SALTS/147-362
E1WKU7_BACF6/143-307
E1WRZ8_BACF6/2-163
E1WSC0_BACF6/38-152
E1WWP1_BACF6/69-219
E1X1N6_BACMS/151-366
E1XBQ3_HAEI1/152-365
E1XEB5_STRZO/147-355
E1XHL2_STRZN/147-355
E1XP36_STRZI/147-355
E1XXA1_LEGPN/3-173
E1Y1N2_LEGPN/146-345
E1YG45_9DELT/161-376
E1YQ40_9BACE/151-336
E1YSP5_9BACE/74-130
E1YTG8_9BACE/93-172
E1YTQ1_9BACE/45-130
E1ZH45_9CHLO/175-380
E2CLG3_9RHOB/158-366
E2IHC9_9ACTO/2-177
E2JXN9_ECO57/147-362
E2KGH2_ECO57/147-362
E2KZM5_ECO57/147-362
E2MES1_PSESM/141-356
E2MRE2_FRANO/149-340
E2MU49_9CORY/22-240
E2MWJ1_9CORY/160-340
E2N119_CAPSP/144-321
E2NAC1_9BACE/152-316
E2NX74_PASHA/185-394
E2PAB6_PASHA/185-394
E2PG93_NEIPO/150-360
E2PNU7_9RHIZ/159-366
E2PUD8_STRCL/211-416
E2PVU9_STRCL/63-271
E2PX07_STRCL/2-189
E2Q5H0_STRCL/111-234
E2QGF8_ECOLX/147-362
E2S168_9CORY/154-336
E2S1E1_9CORY/15-221
E2S9A7_9ACTO/18-221
E2S9I2_9ACTO/148-330
E2SAT2_9ACTO/2-179
E2SB04_9ACTO/2-183
E2SDC0_9ACTO/35-242
E2SDE3_9ACTO/4-168
E2SJB5_9FIRM/5-213
E2SRW2_9FIRM/147-355
E2ST47_9RALS/5-210
E2SY82_9RALS/153-361
E2TC77_MYCTU/152-332
E2TCH8_MYCTU/39-252
E2TL22_MYCTU/152-332
E2TPL4_MYCTU/39-252
E2TXN1_MYCTU/152-332
E2U1R8_MYCTU/39-252
E2U8Z9_MYCTU/152-332
E2UCG7_MYCTU/39-252
E2UKK5_MYCTU/152-332
E2UP38_MYCTU/39-252
E2UWS0_MYCTU/152-332
E2UXD3_MYCTU/39-252
E2V810_MYCTU/152-332
E2VBJ0_MYCTU/39-252
E2VHA9_MYCTU/152-332
E2VKK7_MYCTU/39-252
E2VTL7_MYCTU/152-332
E2VX67_MYCTU/39-252
E2W4T5_MYCTU/152-332
E2W8C9_MYCTU/39-252
E2WGS9_MYCTU/21-201
E2WKF8_MYCTU/39-252
E2WS07_ECOLX/147-362
E2XC54_SHIDY/147-362
E2XYV1_PSEFL/156-368
E2Y3X8_ENTFA/19-185
E2YB25_ENTFA/19-185
E2YJP0_ENTFA/19-185
E2YZ97_ENTFA/19-185
E2Z4U0_ENTFA/19-184
E2ZCJ6_9FIRM/141-353
E2ZKQ6_9FIRM/147-356
E2ZXN1_PSEAE/67-168
E2ZZH2_PSEAE/149-364
E3ASU5_9SPHI/148-323
E3B1M4_9SPHI/63-180
E3B707_9MICO/144-323
E3BLI4_9VIBR/150-357
E3C702_9LACO/148-344
E3CZJ1_9BACT/162-368
E3D2D3_NEIM7/150-360
E3DIX8_ERWSE/147-362
E3DM76_HALPG/152-373
E3DWH2_BACA1/146-354
E3DYU2_BACA1/3-169
E3EBE3_PAEPS/148-358
E3EF29_PAEPS/7-175
E3F253_KETVY/166-306
E3FBD2_CORP9/189-367
E3FBU1_CORP9/32-220
E3FEM6_STIAD/2-180
E3FLA8_STIAD/3-178
E3FM58_STIAD/44-90
E3FW03_STIAD/115-305
E3G6D7_ENTCS/3-171
E3G6Z8_ENTCS/147-362
E3GAH6_ENTCS/2-185
E3GN06_EUBLK/147-356
E3GRK6_HAEI2/152-365
E3GYL4_METFV/14-221
E3H1P8_ROTDC/190-371
E3HBH6_ILYPC/146-354
E3HEC3_ACHXA/156-361
E3I0K3_RHOVT/178-387
E3IIK5_GEOS0/148-356
E3IKN8_DESVR/151-370
E3IUK6_FRASU/3-190
E3IXN1_FRASU/4-193
E3IXN5_FRASU/2-178
E3IXQ3_FRASU/2-180
E3J059_FRASU/32-226
E3J3K6_FRASU/4-224
E3J535_FRASU/3-199
E3J5E4_FRASU/4-172
E3J7N2_FRASU/2-180
E3JD59_FRASU/2-183
E3JEV6_BUCA0/1-200
E3JGT7_BUCA3/1-200
E3JIB1_BUCAF/1-200
E3JJ19_BUCAJ/1-200
E3KTN9_PUCGT/54-259
E3PFN1_ECOH1/147-362
E3PSA1_CLOSD/58-163
E3PVH3_CLOSD/165-377
E3Q7U3_COLGM/5-118
E3QA63_COLGM/34-261
E3R2M8_9LACO/152-346
E3RZC2_PYRTT/40-271
E3XHD7_ECOLX/147-362
E3Y9I5_SHIFL/147-362
E3YJM3_LISMO/95-167
E3YTB3_9LIST/94-166
E3Z2C3_LISIN/100-168
E3ZAS5_LISIN/98-166
E3ZJS9_LISIV/4-166
E3ZTM6_LISSE/82-151
E4A2M0_LISSE/97-166
E4A6Z2_PROAC/147-326
E4AH28_PROAC/147-326
E4APV0_PROAC/147-326
E4ARL1_PROAC/147-326
E4B274_PROAC/147-326
E4B951_PROAC/147-325
E4BIX6_PROAC/147-326
E4BS51_PROAC/147-326
E4C0G5_PROAC/147-326
E4C825_PROAC/147-326
E4CF67_PROAC/147-326
E4CMK6_PROAC/147-326
E4CUM9_PROAC/147-326
E4CZM7_PROAC/147-326
E4D6H3_PROAC/147-326
E4DET6_PROAC/147-326
E4DP33_PROAC/147-326
E4DPG9_PROAC/147-326
E4E3H7_PROAC/147-326
E4E556_PROAC/147-326
E4EIM8_PROAC/147-326
E4ENZ3_PROAC/147-326
E4EY44_PROAC/147-326
E4F102_PROAC/147-326
E4FD29_PROAC/147-326
E4FG88_PROAC/147-326
E4FPG0_PROAC/147-326
E4FZS6_PROAC/147-326
E4G585_PROAC/147-326
E4GE57_PROAC/147-326
E4GLQ0_PROAC/147-326
E4GRY1_PROAC/147-326
E4H1M9_PROAC/147-325
E4H602_PROAC/147-326
E4HFU1_PROAC/147-326
E4HPM9_PROAC/147-326
E4HQM1_PROAC/147-325
E4I427_PROAC/147-326
E4I6F8_ENTFC/2-168
E4IKM9_ENTFC/2-168
E4IS08_ENTFC/2-168
E4J0M7_ENTFC/2-168
E4J755_ENTFC/2-168
E4JJV4_ENTFC/2-168
E4K8W9_9FIRM/153-364
E4KS94_9PORP/160-337
E4L0Y5_9FIRM/155-366
E4L1I0_9STRE/2-62
E4L1I0_9STRE/60-170
E4L5Y7_9STRE/2-181
E4L7W6_9FIRM/150-372
E4LG34_9FIRM/148-388
E4LIE5_9FIRM/169-378
E4LRS1_9CLOT/4-214
E4LTB0_9CLOT/147-355
E4LXZ1_9CLOT/2-171
E4M0F7_9FIRM/31-239
E4M2R0_9FIRM/184-398
E4MAW2_9BACT/74-130
E4MF48_9BACT/1-206
E4MHL2_9FIRM/141-355
E4MKR2_9FIRM/4-218
E4MSS6_CAPOC/155-330
E4N0R6_KITSK/1-138
E4N5W5_KITSK/2-183
E4NGF4_KITSK/4-219
E4NHL7_KITSK/2-91
E4NHL9_KITSK/5-113
E4NIH0_KITSK/29-234
E4NIJ7_KITSK/3-182
E4NIR1_KITSK/2-183
E4NNC1_HALBP/1-215
E4P6S5_ECO8N/147-362
E4PND8_MARAH/150-366
E4PQ21_MARAH/74-276
E4Q3X7_CALOW/153-364
E4Q7E8_CALH1/153-364
E4QL05_METS6/150-359
E4QW01_HAEI6/152-365
E4RFS5_PSEPB/153-366
E4RMQ1_HALSL/153-367
E4RQI2_LEAB4/2-170
E4RR89_LEAB4/2-169
E4RRG6_LEAB4/146-301
E4RW54_LEAB4/2-174
E4S569_CALKI/153-364
E4SGN6_CALK2/153-364
E4T242_PALPW/2-182
E4T243_PALPW/2-175
E4T448_PALPW/2-170
E4T470_PALPW/165-346
E4T716_PALPW/4-246
E4TDF8_RIEAD/149-333
E4TFJ4_CALNY/148-356
E4TMI4_MARTH/5-172
E4TNP5_MARTH/160-329
E4TZW5_SULKY/175-328
E4U4V5_OCEP5/150-371
E4UCY9_LIBSC/150-352
E4V611_ARTGP/383-616
E4VRA3_BACFR/93-172
E4VVS4_BACFR/22-155
E4VXL4_BACFR/149-307
E4W317_BACFR/74-130
E4WAN5_RHOE1/2-181
E4WGS2_RHOE1/45-256
E4WH40_RHOE1/149-329
E4WHJ9_RHOE1/8-201
E4ZF22_NEIL0/150-360
E4ZFP2_9VIRU/1-64
E5A9X6_LEPMC/32-265
E5AJ08_CHLPS/152-354
E5ATE4_BURRH/153-361
E5B2V4_ERWAM/147-362
E5BIA1_9FUSO/147-354
E5BKI6_9FUSO/147-354
E5BSS2_9FUSO/146-354
E5C374_9FUSO/147-354
E5C3W8_9BACE/11-140
E5C681_9BACE/2-165
E5C904_9BACE/155-317
E5CLS3_STAHO/142-342
E5CSA1_9STAP/142-343
E5CV09_9STAP/3-167
E5QTE7_STAAH/142-342
E5R7K3_STAAG/142-342
E5TAW6_STAAU/142-342
E5TQZ8_STAAU/142-342
E5TTA3_STAAU/142-342
E5UD52_ALCXX/157-363
E5UM83_NEIMU/150-358
E5UPG9_9BACE/150-335
E5USD4_9BACE/17-186
E5V0D6_9BACE/63-119
E5V7X4_9BACE/151-342
E5VFG0_9BACE/94-148
E5VJD6_9FIRM/146-355
E5VR24_9FIRM/146-354
E5VYN0_9FIRM/5-172
E5W0R2_9BACI/147-355
E5WHE8_9BACI/147-355
E5WVF3_9BACE/149-313
E5WY54_9BACE/45-130
E5X280_9BACE/2-163
E5XDV5_9FIRM/2-123
E5XH57_9FIRM/2-170
E5XH76_9FIRM/167-378
E5XTZ1_9ACTO/168-348
E5Y4B3_BILWA/151-368
E5YHZ2_9ENTR/152-367
E5YVR0_9BACL/150-359
E5YWN9_9BACL/9-62
E5Z4K1_9BACL/2-183
E5ZLZ5_ECOLX/147-362
E6A5R7_ECOLX/147-362
E6ALA0_ECOLX/147-362
E6B5W5_ECOLX/147-362
E6BHP4_ECOLX/147-362
E6C1H4_PROAC/147-326
E6C5G8_PROAC/147-326
E6CEC4_PROAC/147-326
E6CKT2_PROAC/147-325
E6CRV6_PROAC/147-326
E6D0L6_PROAC/147-325
E6D9Z8_PROAC/147-325
E6DCW3_PROAC/147-326
E6DN01_PROAC/147-326
E6DXD0_PROAC/147-326
E6DYB9_PROAC/147-326
E6ECA0_PROAC/147-326
E6EIV9_PROAC/147-326
E6ESK1_ENTFA/19-184
E6EU83_ENTFA/19-184
E6F574_ENTFA/19-185
E6FHE2_ENTFA/19-185
E6FN64_ENTFA/19-185
E6FWR3_ENTFA/19-185
E6G0W0_ENTFA/19-185
E6G9P7_ENTFA/19-185
E6GLQ3_ENTFA/19-185
E6GSR1_ENTFA/19-185
E6H439_ENTFA/19-185
E6HED1_ENTFA/19-185
E6HN92_ENTFA/19-185
E6HUQ6_ENTFA/19-185
E6I3F1_ENTFA/19-185
E6IA82_ENTFA/2-170
E6IF34_ENTFA/19-184
E6IKJ9_ENTFA/19-185
E6IVX4_ENTFA/19-185
E6J5U5_9ACTO/2-177
E6J6E1_9ACTO/32-237
E6J6N6_9ACTO/3-181
E6J7I3_9ACTO/1-199
E6J7N5_9ACTO/80-260
E6J824_9ACTO/2-183
E6JAS7_9ACTO/5-166
E6JAX0_9ACTO/43-255
E6JIT1_RIEAN/149-333
E6JN09_STAEP/142-342
E6JV42_9SPIO/149-354
E6K5N9_9BACT/158-299
E6KL65_STRSA/3-163
E6KY39_9PAST/153-369
E6LDG2_9ENTE/7-90
E6LM29_9FIRM/2-168
E6M6J9_STALU/178-378
E6MEE2_9FIRM/157-367
E6MQG9_9BACT/151-307
E6MYH2_NEIMH/142-352
E6NGT9_HELPK/185-315
E6PE98_9ZZZZ/2-202
E6PLK1_9ZZZZ/59-272
E6PQP2_9ZZZZ/2-206
E6PTT7_9ZZZZ/77-121
E6QGV5_9ZZZZ/150-359
E6QI41_9ZZZZ/159-374
E6QY98_CRYGW/2-191
E6RMM4_PSEU9/155-368
E6S8Z7_INTC7/156-358
E6SBC6_INTC7/32-239
E6SDD2_INTC7/5-219
E6SF91_INTC7/2-170
E6SGK5_THEM7/31-240
E6SJ49_THEM7/179-393
E6SSM7_BACT6/36-155
E6SUD1_BACT6/148-326
E6T3G4_SHEB6/2-172
E6T9H9_SHEB6/155-372
E6TCB8_MYCSR/148-328
E6TE25_MYCSR/37-250
E6TJ22_MYCSR/23-228
E6TKP8_MYCSR/2-176
E6TKT7_MYCSR/2-161
E6TYL5_BACCJ/146-354
E6U9U3_ETHHY/147-356
E6UHR9_RUMA7/150-359
E6UMT7_CLOTL/151-363
E6UX70_VARPD/155-364
E6UXU2_VARPD/2-190
E6V1X8_VARPD/3-209
E6VJB4_RHOPX/171-384
E6VPT6_RHOPX/3-171
E6VXJ3_DESAO/156-372
E6W2U4_DESIS/152-367
E6W7X9_PANSA/147-362
E6WQM8_PSEUU/153-357
E6X179_NITSE/173-331
E6X4D8_CELAD/150-320
E6XH47_SHEP2/2-172
E6XIG7_SHEP2/155-372
E6YI19_BARC7/156-360
E6YM08_9RHIZ/156-362
E6YR95_9RHIZ/156-360
E6YVS5_9RHIZ/156-362
E6YYU2_9RHIZ/157-358
E6ZVZ4_9BASI/28-245
E7A5V8_HAEIF/152-365
E7ADG6_HAEIF/152-365
E7B1R6_YERE1/148-363
E7BEF3_NEIMW/150-360
E7FXS9_ERYRH/3-169
E7G6J8_9FIRM/147-355
E7GAY7_9FIRM/2-173
E7GJS3_CLOSY/148-358
E7GJV7_CLOSY/2-169
E7H333_9BURK/2-233
E7H3S6_9BURK/202-411
E7HMY7_ECOLX/147-362
E7HXE4_ECOLX/147-362
E7IFT4_ECOLX/141-356
E7IS70_ECOLX/141-356
E7J4K0_ECOLX/147-362
E7JF78_ECOLX/147-362
E7K802_SHISO/141-356
E7K9D7_YEASA/30-237
E7KKF9_YEASL/30-237
E7LRM4_YEASV/30-237
E7M3Z0_9BACL/135-345
E7MHE2_STAAU/152-352
E7ML42_9FIRM/52-284
E7MWL9_STAAU/138-338
E7N1Z1_9FIRM/152-361
E7N934_9ACTO/2-168
E7NEZ0_YEASO/30-237
E7NUD6_TREPH/1-81
E7NXT3_TREPH/141-350
E7P8P3_PSESG/1-207
E7PAW0_PSESG/153-368
E7PIQ4_PSESG/153-368
E7PLM9_PSESG/1-207
E7PWL0_STRDY/2-170
E7Q109_YEASB/30-237
E7QBI9_YEASZ/30-237
E7QWH3_9EURY/2-199
E7QWH4_9EURY/2-178
E7QYH5_9EURY/1-205
E7RCE2_9BACL/2-171
E7RD80_9BACL/2-169
E7RDP9_9BACL/148-356
E7RMC0_9BACT/165-305
E7RU55_9BURK/150-360
E7S522_STRAG/148-357
E7S9C6_9STRE/3-163
E7SNG6_SHIDY/147-362
E7SUR9_SHIBO/147-362
E7TB16_SHIFL/147-362
E7TL58_ECO57/147-362
E7U1U4_ECOLX/147-362
E7UFQ1_ECOLX/147-362
E7UXP2_SALTY/147-362
E7VBI0_SALMO/147-362
E7VNV7_SALMO/147-362
E7W103_SALMO/147-362
E7W7T1_SALMO/147-362
E7WPT0_SALMO/147-362
E7WYU7_SALMO/147-362
E7X867_SALMO/147-362
E7XFU9_SALMO/147-362
E7XT65_SALMO/147-362
E7YF21_SALMO/147-362
E7YK59_SALMO/147-362
E7YXU1_SALMO/147-362
E7Z855_SALMO/147-362
E7ZTN1_SALMO/147-362
E7ZV86_SALMO/147-362
E8A9D4_SALMO/147-362
E8AQJ5_SALMO/147-362
E8AZ91_SALMO/147-362
E8BH38_SALMO/147-362
E8BMI3_SALMO/147-362
E8C317_SALMO/147-362
E8CH93_SALMO/147-362
E8CWI7_SALMO/147-362
E8CYE2_SALMO/147-362
E8DD97_SALMO/147-362
E8DV07_SALMO/147-362
E8E749_SALMO/147-362
E8EH05_SALMO/147-362
E8EQM2_SALMO/147-362
E8F8M8_SALMO/147-362
E8FIJ9_SALMO/147-362
E8FRD8_SALMO/147-362
E8G7Q1_SALMO/147-362
E8GLF5_SALMO/147-362
E8GQH0_SALMO/147-362
E8HBE8_ECO57/147-362
E8HQ67_ECOLX/147-362
E8I432_ECOLX/147-362
E8IE25_ECOLX/141-356
E8ITE0_ECOLX/141-356
E8JAT5_ECO57/141-356
E8JMB6_STREI/148-345
E8JVD2_STRCR/3-163
E8KIE9_9PAST/147-356
E8KLH0_STRSA/3-163
E8L6D2_9RHIZ/157-369
E8LD40_9FIRM/162-371
E8LL07_9GAMM/141-358
E8LLL7_9GAMM/1-221
E8LQB4_9VIBR/152-359
E8LX01_9VIBR/3-170
E8M7N3_9VIBR/152-359
E8MAG6_9VIBR/3-169
E8N2C0_ANATU/13-178
E8N9T0_MICTS/4-180
E8NCE8_MICTS/149-331
E8NGN1_MICTS/1-207
E8NQS4_SALET/147-362
E8NYN6_YERPH/148-363
E8P8T9_ACIB1/151-352
E8PGD8_ACIB1/2-183
E8PNZ8_THESS/154-377
E8Q617_BLOVB/153-375
E8QA70_STRED/2-170
E8QU22_HELPW/185-315
E8R1S3_ISOPI/143-349
E8RF63_9DELT/149-362
E8RSV7_9CAUL/4-210
E8RX50_MICSL/2-186
E8RXI5_MICSL/1-176
E8RXJ7_MICSL/2-179
E8S242_MICSL/63-184
E8S270_MICSL/5-219
E8S332_MICSL/150-344
E8S3V5_MICSL/2-187
E8S603_MICSL/9-201
E8S980_MICSL/3-180
E8SA37_MICSL/2-180
E8SCV6_MICSL/34-248
E8SDF6_MICSL/2-179
E8SJB6_STAPH/143-343
E8SR48_NEIGO/142-352
E8SYL5_GEOS2/148-355
E8T2N5_THEA1/146-357
E8T586_THEA1/4-215
E8T9R7_MESCW/3-224
E8TBX3_MESCW/2-192
E8THE2_MESCW/158-363
E8THF3_MESCW/3-210
E8TIJ1_MESCW/2-170
E8TJ43_MESCW/2-170
E8TK61_MESCW/2-185
E8TZF4_ALIDB/152-360
E8U420_DEIML/5-170
E8UBD0_DEIML/144-337
E8UER9_TAYEM/146-355
E8UKZ6_STREJ/3-210
E8UNQ6_STREJ/1-70
E8UNQ7_STREJ/36-126
E8USW5_THEBF/145-354
E8UY58_TERSS/7-175
E8UYJ2_TERSS/3-220
E8V6U8_TERSS/153-362
E8VBL5_BACST/146-354
E8VDX1_BACST/3-168
E8VGQ4_BACST/8-181
E8VPM1_VIBVU/152-359
E8VWR5_VIBVU/3-170
E8VZX2_STRFA/39-245
E8W258_STRFA/2-180
E8W281_STRFA/7-171
E8W4J4_STRFA/7-202
E8W646_STRFA/5-209
E8W6T1_STRFA/2-188
E8WA78_STRFA/150-355
E8WFN0_STRFA/2-189
E8WHQ4_GEOS8/149-357
E8WII1_GEOS8/2-187
E8WJJ2_GEOS8/2-176
E8X2C9_ACISM/151-363
E8X322_ACISM/2-170
E8XKK3_SALT4/147-362
E8XQE1_RAHSY/157-372
E8Y9C2_ECOKO/147-362
E8YH10_9BURK/2-188
E8YMF8_9BURK/153-362
E8ZP21_CLOB0/148-360
E8ZP97_CLOB0/3-166
E8ZYD3_SALET/147-362
E9CE86_9EUKA/374-584
E9CP71_9ENTR/148-363
E9DED5_COCPS/352-585
E9EKL4_METAR/2-237
E9F1M5_METAR/310-539
E9F8Y5_METAR/2-172
E9FGM3_9STRE/3-163
E9FMN9_9STRE/147-355
E9FP79_9STRE/3-163
E9LUE3_9MICC/1-45
E9RME1_LACRE/151-347
E9RNQ0_LACRE/4-219
E9RNQ4_LACRE/1-78
E9RV15_9FIRM/2-172
E9SEZ6_RUMAL/150-359
E9SQ38_CLOSY/148-358
E9SVW3_COREQ/45-256
E9SW66_COREQ/2-181
E9T5Y3_COREQ/76-256
E9T646_COREQ/29-223
E9TLH2_ECOLX/147-362
E9U3M9_ECOLX/147-362
E9U5B8_ECOLX/147-362
E9UP47_9ACTO/2-190
E9UUY2_9ACTO/2-186
E9UV51_9ACTO/154-331
E9UWM9_9ACTO/10-188
E9UWV0_9ACTO/6-195
E9UXH8_9ACTO/26-215
E9V5E0_ECOLX/147-362
E9VIQ9_ECOLX/147-362
E9W6G8_ECOLX/147-362
E9WBC9_ECOLX/147-362
E9WPP1_ECOLX/147-362
E9XAW8_ECOLX/147-362
E9XPP0_ECOLX/147-362
E9XVW7_ECOLX/147-362
E9YDI3_ECOLX/147-362
E9YY42_ECOLX/147-362
E9Z3V9_ESCFE/147-362
E9ZIJ8_MYCTU/154-334
E9ZMA2_MYCTU/39-252
E9ZWA8_NEIME/150-360
F0A1X4_NEIME/150-360
F0A7D2_NEIME/150-360
F0AD79_NEIME/150-360
F0AIU1_NEIME/150-360
F0APL7_NEIME/150-360
F0AV03_NEIME/150-360
F0B0M8_NEIME/150-360
F0B6D8_NEIME/150-361
F0BJV6_9XANT/151-356
F0BWF8_9XANT/156-361
F0C882_9XANT/2-202
F0CDD9_9XANT/151-356
F0D5V6_STAAU/138-338
F0DF33_STAAU/138-338
F0DLS7_9FIRM/148-360
F0DVJ5_9FIRM/145-354
F0EB34_9PSED/153-366
F0EHF9_ENTCA/148-347
F0ENX1_ENTCA/2-166
F0ESP2_HAEPA/153-366
F0EZM9_9NEIS/156-363
F0F3X7_9BACT/216-376
F0F853_9BACT/76-130
F0FGS6_STRSA/3-163
F0FLP9_STRSA/3-163
F0FQ30_STRSA/3-163
F0FZ83_9BURK/2-108
F0GBK6_9BURK/153-221
F0GWQ2_9FIRM/145-348
F0GZ53_9FIRM/145-350
F0HAV6_9BACT/214-376
F0HC82_9FIRM/3-100
F0HC82_9FIRM/68-166
F0HW96_LACDL/78-273
F0I407_STRSA/3-163
F0IBF6_STRSA/3-163
F0IF73_9FLAO/152-336
F0IK04_STRSA/3-163
F0ISM4_STRSA/3-163
F0J1H0_ACIMA/147-356
F0JFF9_DESDE/144-359
F0JMW2_ESCFE/147-362
F0K3Y5_CLOAE/5-171
F0K701_CLOAE/146-358
F0KK34_ACICP/151-352
F0L0V1_YERE3/148-363
F0L1R1_9RHIZ/151-255
F0L1R1_9RHIZ/309-407
F0L226_9RHIZ/2-209
F0LB54_9RHIZ/3-169
F0LUH3_VIBFU/152-360
F0M3G0_ARTPP/6-210
F0M475_ARTPP/2-175
F0M946_ARTPP/114-181
F0M946_ARTPP/3-109
F0MAE8_ARTPP/173-346
F0MAR1_ARTPP/2-178
F0MB25_ARTPP/2-191
F0MB26_ARTPP/11-194
F0MB58_ARTPP/2-173
F0MEZ5_NEIMG/150-360
F0MP36_NEIMM/150-360
F0N033_NEIMP/142-352
F0N538_NEIMO/150-360
F0N9Q7_NEIMN/150-360
F0NH10_SULIR/3-204
F0NP19_SULIH/3-204
F0NXF2_WEEVC/153-315
F0P752_STAPE/143-343
F0P7X2_STAPE/3-210
F0PF49_ENTF6/3-169
F0PIQ7_BACT0/3-168
F0PU23_BACT0/147-355
F0Q5U5_ACIAP/2-173
F0QBL0_ACIAP/159-366
F0QG01_ACIBD/2-183
F0QL74_ACIBD/151-352
F0QVM4_VULM7/4-212
F0R423_BACSH/150-338
F0R5V5_BACSH/56-271
F0R8X7_BACSH/75-130
F0RF99_CELLC/150-342
F0RKF6_DEIPM/156-356
F0RKK9_DEIPM/3-170
F0RRA9_DEIPM/2-169
F0S144_DESTD/147-354
F0S329_DESTD/4-215
F0S580_PEDSD/2-170
F0S5D5_PEDSD/2-199
F0S7Z6_PEDSD/2-180
F0SAA1_PEDSD/155-314
F0SJY1_PLABD/66-175
F0STF6_PLABD/153-365
F0SZK9_SYNGF/183-392
F0T550_CHLP6/152-354
F0T7Z5_METSL/3-167
F0T879_METSL/3-198
F0TC02_METSL/9-216
F0TLP3_RIEAR/149-333
F0UI61_AJECA/394-627
F0VWH4_STRG2/148-345
F0VX41_STRG2/4-219
F0W8P0_9STRA/33-215
F0XUU7_9PEZI/32-275
F0XZJ4_9STRA/1-161
F0YVP7_9CLOT/2-168
F1TAB0_9CLOT/148-360
F1TS48_PROAC/147-326
F1TZD6_PROAC/147-326
F1U6P2_PROAC/147-325
F1UBI2_PROAC/147-326
F1UKR4_PROAC/147-326
F1UTX8_PROAC/147-326
F1V0Y9_PROAC/147-326
F1V6D6_PROAC/147-326
F1VAT9_PROAC/147-326
F1VHJ5_PROAC/147-326
F1VQB7_MORCA/157-344
F1VWA2_9BURK/3-223
F1VWF6_9BURK/153-358
F1W6E0_MORCA/157-344
F1WF62_MORCA/157-344
F1WKC6_MORCA/157-344
F1WRF1_MORCA/157-344
F1WTD7_MORCA/157-344
F1WXW6_MORCA/157-344
F1X3F4_MORCA/157-344
F1XAH0_MORCA/157-344
F1XHR5_MORCA/157-344
F1XSD6_ECO57/147-362
F1Y0I9_ECO57/147-362
F1YGD7_9ACTO/151-331
F1YKE7_9ACTO/138-196
F1YKE7_9ACTO/18-133
F1YMA0_9ACTO/4-167
F1YML5_9ACTO/27-235
F1YNL8_9ACTO/9-215
F1YP45_9ACTO/4-205
F1YU04_9PROT/171-310
F1YZR9_9STRE/2-170
F1ZBP1_9SPHN/148-237
F1ZBP1_9SPHN/244-314
F1ZFE9_ECOLX/147-362
F1ZV04_THEET/145-354
F2A231_RHIET/2-188
F2A7I0_RHIET/2-177
F2AA24_RHIET/4-224
F2AJG5_RHIET/2-180
F2AY76_RHOBA/159-390
F2B2V0_STRPN/147-355
F2BAG3_9NEIS/156-366
F2BKZ7_STRSA/3-163
F2BPQ1_STRSA/3-163
F2BY87_9FIRM/150-372
F2C0R5_HAEAE/152-365
F2C8Z8_STRSA/3-163
F2CGF6_STRSA/3-163
F2CNR6_STRSA/3-163
F2ENM5_PANAN/147-362
F2F9A9_9BACL/148-360
F2FA63_9BACL/8-181
F2FGH5_SALDU/147-362
F2FZ89_SALGL/147-362
F2G6Z2_ALTMD/158-368
F2GF35_MYCTU/154-334
F2GLI5_MYCTU/39-252
F2GTL8_BRUME/159-366
F2H4L5_BACTU/147-355
F2H7Z2_BACTU/4-141
F2H8F2_BACTU/3-172
F2HA99_BACTU/148-356
F2HJV9_LACLA/1-167
F2HLS0_LACLA/148-357
F2HV05_BRUME/159-366
F2I1B7_9RICK/151-315
F2IAW6_9FLAO/150-311
F2IR45_VIBCH/150-357
F2IWL9_9PROT/170-373
F2J5H4_9PROT/54-247
F2JGE3_9FIRM/3-168
F2JJC4_9FIRM/146-356
F2JZL1_9GAMM/152-369
F2K9W8_PSEBR/3-231
F2KFV4_PSEBR/2-171
F2KLS9_PSEBR/155-367
F2KSH2_ARCVE/7-217
F2KUF2_9BACT/231-376
F2L4J0_9CREN/3-209
F2L7E9_BURGA/167-376
F2L9F9_BURGA/153-362
F2LY71_9DELT/161-370
F2MNU2_ENTFA/19-185
F2MW12_PSEST/148-360
F2NG33_9DELT/141-353
F2NKC7_9DEIN/148-369
F2NVF1_9SPIO/7-221
F2NXG3_9SPIO/162-379
F2P645_PHOMO/150-367
F2PDT1_PHOMO/2-179
F2PTE3_TRIEQ/386-619
F2QEV1_STROR/3-163
F2QX95_PICPA/22-238
F2R2S8_9ACTO/2-186
F2R4D2_9ACTO/3-186
F2R5J5_9ACTO/7-196
F2R8S2_9ACTO/2-180
F2RAT4_9ACTO/50-259
F2RBM0_9ACTO/4-168
F2RCE8_9ACTO/11-197
F2RCH0_9ACTO/210-410
F2RG54_9ACTO/3-184
F2RH83_9ACTO/2-183
F2RSM2_TRITO/386-619
F2T167_TRIRU/383-616
F2TPT6_AJEDE/379-612
F2TVP0_9EUKA/797-1057
F2UZW2_ACTVI/155-336
F2V657_MYCTU/154-334
F2V6E9_MYCTU/39-252
F2WMV9_9BACT/23-201
O05684_MYCLE/49-262
O26035_HELPY/185-316
O51825_SHIFL/147-245
O66747_AQUAE/4-215
O86961_THENE/149-239
P71968_MYCTU/39-252
Q015C2_OSTTA/218-424
Q01T39_SOLUE/2-179
Q01YT0_SOLUE/147-356
Q02D24_SOLUE/5-177
Q02QV8_PSEAB/68-168
Q02SM3_PSEAB/149-364
Q03D83_PEDPA/149-348
Q03E11_PEDPA/3-170
Q03PZ4_LACBA/146-329
Q03QC9_LACBA/3-168
Q03XZ2_LEUMM/149-327
Q04MR0_STRP2/147-355
Q04VU2_LEPBJ/5-212
Q04XM7_LEPBL/5-212
Q05VY9_9SYNE/1-207
Q05XA9_9SYNE/153-367
Q05ZZ1_9SYNE/147-343
Q063R8_9SYNE/17-215
Q07MT7_RHOP5/165-378
Q086C7_SHEFN/155-371
Q08NN2_STIAD/1-144
Q08PP9_STIAD/2-167
Q08TK7_STIAD/3-176
Q08WJ7_STIAD/172-383
Q08ZS7_STIAD/70-177
Q09CB7_STIAD/7-223
Q09E66_STIAD/115-305
Q0A8X8_ALHEH/35-254
Q0ABQ7_ALHEH/152-361
Q0AH36_NITEC/154-361
Q0APG0_MARMM/7-184
Q0AXM3_SYNWW/151-363
Q0BHJ3_BURCM/153-362
Q0BP58_FRATO/149-340
Q0C0I7_HYPNA/5-209
Q0C2F3_HYPNA/2-170
Q0CQX5_ASPTN/7-186
Q0CU68_ASPTN/395-619
Q0E188_ORYSJ/82-287
Q0EXB2_9PROT/34-264
Q0F0P6_9PROT/168-370
Q0F972_9RHOB/151-359
Q0FLW2_9RHOB/130-340
Q0FTX4_9RHOB/4-218
Q0G642_9RHIZ/2-183
Q0G6H7_9RHIZ/166-375
Q0HL91_SHESM/151-368
Q0HXJ4_SHESR/151-368
Q0I496_HAES1/153-369
Q0I728_SYNS3/4-206
Q0IBY7_SYNS3/153-354
Q0JWF0_STRAM/4-184
Q0K7U6_CUPNH/153-364
Q0KAM8_CUPNH/3-171
Q0RGZ6_FRAAA/1-205
Q0RI56_FRAAA/2-183
Q0RJH4_FRAAA/3-186
Q0RJX0_FRAAA/126-305
Q0RNX4_FRAAA/68-277
Q0RPJ7_FRAAA/20-237
Q0RSB1_FRAAA/1-198
Q0RY85_RHOSR/4-169
Q0RYY8_RHOSR/2-186
Q0RZB1_RHOSR/1-105
Q0S0K4_RHOSR/155-335
Q0S197_RHOSR/1-112
Q0S1E9_RHOSR/42-253
Q0S395_RHOSR/11-191
Q0S913_RHOSR/2-186
Q0SA27_RHOSR/36-216
Q0SAS1_RHOSR/2-180
Q0SFS0_RHOSR/2-176
Q0SG67_RHOSR/26-233
Q0SIK9_RHOSR/3-199
Q0SVJ2_CLOPS/146-360
Q0T7H5_SHIF8/141-356
Q0TKM7_ECOL5/141-356
Q0TTP0_CLOP1/152-366
Q0UNT7_PHANO/41-253
Q0VMH6_ALCBS/151-372
Q0W0B2_UNCMA/4-214
Q0W952_UNCMA/5-221
Q0YQ37_9CHLB/154-362
Q114Z2_TRIEI/158-363
Q11G87_MESSB/2-176
Q11J93_MESSB/158-360
Q11MU2_MESSB/6-160
Q11QM4_CYTH3/1-167
Q11R05_CYTH3/2-174
Q11SG0_CYTH3/2-65
Q11SG1_CYTH3/1-108
Q11SN6_CYTH3/4-183
Q11U94_CYTH3/2-175
Q11VJ7_CYTH3/2-168
Q11Y24_CYTH3/2-178
Q11YM1_CYTH3/150-346
Q129J4_POLSJ/153-363
Q12GU1_POLSJ/3-171
Q12Q46_SHEDO/155-371
Q12TM0_METBU/4-219
Q12WB0_METBU/4-167
Q136T7_RHOPS/172-391
Q13FH9_BURXL/4-209
Q13L01_BURXL/3-219
Q13V39_BURXL/153-362
Q14FW8_FRAT1/149-340
Q15WA1_PSEA6/153-367
Q169C6_ROSDO/148-358
Q186Q7_CLOD6/154-364
Q18HC1_HALWD/1-214
Q1ASY3_RUBXD/9-218
Q1ATN3_RUBXD/2-171
Q1AW36_RUBXD/38-210
Q1AWA1_RUBXD/142-354
Q1B6P0_MYCSS/18-212
Q1B8N8_MYCSS/4-184
Q1B9E0_MYCSS/148-328
Q1B9V7_MYCSS/37-250
Q1BBM5_MYCSS/2-180
Q1BFJ8_MYCSS/3-162
Q1BGU8_BURCA/3-167
Q1BYB2_BURCA/153-362
Q1C4I3_YERPA/148-363
Q1CL93_YERPN/148-363
Q1CZA3_MYXXD/3-178
Q1D347_MYXXD/172-383
Q1D3U3_MYXXD/7-223
Q1DBC6_MYXXD/3-176
Q1DBF7_MYXXD/3-178
Q1DCW4_MYXXD/2-172
Q1GEP9_SILST/141-351
Q1GFI3_SILST/2-170
Q1GNS6_SPHAL/153-240
Q1GNS6_SPHAL/244-316
Q1H005_METFK/160-371
Q1I4U0_PSEE4/4-171
Q1IBG2_PSEE4/2-190
Q1IFM3_PSEE4/152-365
Q1IJG3_ACIBL/2-170
Q1ILB2_ACIBL/161-389
Q1INR8_ACIBL/1-168
Q1INT4_ACIBL/3-209
Q1IP57_ACIBL/41-281
Q1IZT6_DEIGD/2-172
Q1J1N1_DEIGD/170-364
Q1K0M0_DESAC/141-354
Q1LD14_RALME/3-171
Q1LES7_RALME/4-210
Q1LJW5_RALME/153-364
Q1LSN6_BAUCH/148-367
Q1M6L6_RHIL3/3-224
Q1ME58_RHIL3/2-188
Q1MF06_RHIL3/3-209
Q1MIU4_RHIL3/151-257
Q1MIU4_RHIL3/339-439
Q1MJZ4_RHIL3/1-207
Q1MLS5_RHIL3/2-177
Q1MMK7_RHIL3/2-170
Q1MS12_LAWIP/155-376
Q1N2N5_9GAMM/148-360
Q1N933_9SPHN/142-306
Q1NRI2_9DELT/148-370
Q1NUA9_9DELT/148-370
Q1Q5S5_9BACT/152-362
Q1Q7V6_PSYCK/175-365
Q1QMB7_NITHX/165-378
Q1QUC6_CHRSD/150-368
Q1QYC9_CHRSD/72-270
Q1RFC7_ECOUT/147-362
Q1RQJ5_STRAM/3-184
Q1RQX0_STRAM/4-184
Q1UZ99_PELUB/156-358
Q1VAJ3_VIBAL/158-365
Q1VV13_9FLAO/150-313
Q1WLC4_RHIME/86-139
Q1X6N0_9MICO/2-176
Q1YIM9_MOBAS/167-376
Q1YL34_MOBAS/2-183
Q1YU45_9GAMM/150-365
Q1YUV9_9GAMM/2-178
Q1Z0J0_PHOPR/3-170
Q1Z7N9_PHOPR/150-367
Q1ZBT1_9GAMM/2-177
Q1ZIE7_9GAMM/154-376
Q1ZPS0_PHOAS/150-367
Q214H5_RHOPB/165-378
Q21F16_SACD2/153-357
Q21UJ9_RHOFD/6-209
Q21V21_RHOFD/157-367
Q24P75_DESHY/23-184
Q24TU9_DESHY/4-234
Q24WZ1_DESHY/155-357
Q255Z8_CHLFF/152-355
Q26BP9_FLABB/155-304
Q28LS4_JANSC/147-358
Q28QP6_JANSC/3-170
Q2A5W9_FRATH/149-340
Q2B9M4_9BACI/147-355
Q2BBN1_9BACI/6-171
Q2BCL5_9BACI/9-182
Q2BLZ6_9GAMM/153-369
Q2C6B0_9GAMM/150-367
Q2CAS2_9RHOB/147-357
Q2FFX0_STAA3/129-329
Q2FLI7_METHJ/8-219
Q2FRX2_METHJ/3-218
Q2FXF9_STAA8/129-329
Q2G4D0_NOVAD/150-232
Q2G4D0_NOVAD/245-316
Q2GDR3_NEOSM/154-360
Q2GHT9_EHRCR/149-352
Q2GLT0_ANAPZ/148-344
Q2IEF4_ANADE/3-176
Q2IGG6_ANADE/13-199
Q2IGH3_ANADE/3-214
Q2ILI3_ANADE/169-375
Q2IPQ1_ANADE/2-188
Q2IWS2_RHOP2/171-384
Q2JDC0_FRASC/59-268
Q2JDT2_FRASC/31-275
Q2JH81_SYNJB/6-217
Q2JKI7_SYNJB/149-355
Q2JUQ3_SYNJA/6-217
Q2JX87_SYNJA/151-356
Q2K6E6_RHIEC/2-187
Q2K733_RHIEC/4-209
Q2KA23_RHIEC/151-261
Q2KA23_RHIEC/322-428
Q2KCR6_RHIEC/2-177
Q2KDG9_RHIEC/2-170
Q2KV21_BORA1/144-350
Q2LVW3_SYNAS/147-356
Q2NDW9_ERYLH/151-317
Q2NF37_METST/3-209
Q2NV99_SODGM/148-367
Q2NZ87_XANOM/156-361
Q2PIY4_ASPOR/31-264
Q2RK07_MOOTA/149-361
Q2RTC0_RHORT/142-353
Q2S076_SALRD/150-366
Q2S2E8_SALRD/232-444
Q2S9R6_HAHCH/141-357
Q2SB85_HAHCH/2-167
Q2SYB3_BURTA/153-362
Q2U391_ASPOR/34-269
Q2VCF5_9ACTO/4-213
Q2W4T0_MAGSA/158-369
Q2WAT9_MAGSA/6-167
Q2YD56_NITMU/150-356
Q2YN93_BRUA2/159-366
Q2YTL7_STAAB/142-342
Q30SS3_SULDN/174-328
Q30YL5_DESDG/143-357
Q319M6_PROM9/153-358
Q31D75_PROM9/4-206
Q31FS8_THICR/157-378
Q31P03_SYNE7/2-213
Q31RT4_SYNE7/149-354
Q325I7_SHIBS/147-362
Q32JG8_SHIDS/147-362
Q38V13_LACSS/7-173
Q39FT6_BURS3/3-167
Q39IQ5_BURS3/153-362
Q39V69_GEOMG/149-358
Q3A4L6_PELCD/149-361
Q3AC27_CARHZ/148-354
Q3AH57_SYNSC/15-218
Q3AL48_SYNSC/142-343
Q3ASX9_CHLCH/152-360
Q3AX19_SYNS9/142-340
Q3B007_SYNS9/17-220
Q3B4X9_PELLD/152-360
Q3BXI4_XANC5/156-361
Q3D1R7_STRAG/148-357
Q3D6U6_STRAG/141-350
Q3DGU8_STRAG/148-357
Q3DNG7_STRAG/148-357
Q3DSC9_STRAG/141-350
Q3EQY7_BACTI/1-156
Q3ETR9_BACTI/61-269
Q3II25_PSEHT/155-368
Q3IR17_NATPD/2-214
Q3J0W7_RHOS4/141-351
Q3J9A5_NITOC/42-266
Q3J9L0_NITOC/141-356
Q3JC62_NITOC/143-349
Q3JPN0_BURP1/153-362
Q3K1V9_STRA1/148-357
Q3K648_PSEPF/154-366
Q3KKW4_CHLTA/152-363
Q3M517_ANAVT/60-165
Q3MD56_ANAVT/182-387
Q3MF09_ANAVT/6-221
Q3R3L0_XYLFA/1-98
Q3R824_XYLFA/152-358
Q3RCR5_XYLFA/152-358
Q3SGX2_THIDA/151-354
Q3SRV5_NITWN/165-376
Q3V7S8_BURPS/153-362
Q3YSZ2_EHRCJ/149-352
Q3Z4Z5_SHISS/147-362
Q3Z796_DEHE1/144-358
Q3ZUB0_ECOLX/147-362
Q3ZY82_DEHSC/144-358
Q40K00_EHRCH/149-352
Q46DM6_METBF/3-214
Q46F71_METBF/4-219
Q46HR6_PROMT/4-216
Q46JK6_PROMT/156-359
Q470A8_CUPPJ/25-192
Q474M7_CUPPJ/153-364
Q476R1_CUPPJ/5-209
Q47IG9_DECAR/151-357
Q47QB5_THEFY/39-250
Q47RK3_THEFY/16-231
Q488N4_COLP3/149-379
Q48DB8_PSE14/153-368
Q48FD7_PSE14/1-207
Q494E7_BLOPB/153-372
Q49XL7_STAS1/5-179
Q49YJ9_STAS1/142-342
Q4A0X3_STAS1/2-184
Q4BXW0_CROWT/134-338
Q4C6P1_CROWT/5-219
Q4EA39_9RICK/147-354
Q4EGB0_LISMO/94-166
Q4EP35_LISMO/97-166
Q4FLT6_PELUB/141-347
Q4FPS0_PSYA2/156-346
Q4J6X8_SULAC/5-207
Q4JVI3_CORJK/158-344
Q4K593_PSEF5/155-367
Q4KAK0_PSEF5/2-170
Q4KHX0_PSEF5/152-357
Q4L7B3_STAHJ/142-341
Q4LA56_STAHJ/3-165
Q4MMW0_BACCE/147-355
Q4MN30_BACCE/3-168
Q4P1J1_USTMA/28-235
Q4QLW4_HAEI8/152-365
Q4UQT9_XANC8/151-356
Q4V0L1_XANC8/2-202
Q4V1U5_BACCZ/148-356
Q4VSI6_BURGL/167-376
Q4W9J2_ASPFU/378-611
Q4WBU1_ASPFU/81-183
Q4WG07_ASPFU/39-274
Q4ZMY0_PSEU2/141-356
Q51078_NOCLA/7-200
Q55Z82_CRYNE/2-191
Q57DY3_BRUAB/159-366
Q57SE8_SALCH/147-362
Q59PF2_CANAL/34-296
Q5AXK1_EMENI/362-595
Q5B8D3_EMENI/9-201
Q5E476_VIBF1/4-169
Q5E701_VIBF1/151-366
Q5FAD7_NEIG1/150-360
Q5FCS9_EHRRW/154-357
Q5FFC5_EHRRG/154-357
Q5FS96_GLUOX/174-318
Q5GTQ6_WOLTR/147-372
Q5GW11_XANOR/156-361
Q5HC62_EHRRW/149-352
Q5HF05_STAAC/142-342
Q5HNE1_STAEQ/142-342
Q5JCL3_PSEFL/2-170
Q5JD36_PYRKO/152-347
Q5KXK4_GEOKA/148-355
Q5L4Z1_CHLAB/152-353
Q5LDH0_BACFN/67-219
Q5LEM0_BACFN/36-155
Q5LFW9_BACFN/3-140
Q5LI15_BACFN/143-305
Q5LSL3_SILPO/149-359
Q5MZQ5_SYNP6/18-180
Q5N2H2_SYNP6/149-354
Q5N565_SYNP6/2-213
Q5NEG5_FRATT/149-340
Q5NQA5_ZYMMO/152-233
Q5NQA5_ZYMMO/242-317
Q5P7N9_AROAE/151-357
Q5PBX7_ANAMM/149-351
Q5PFS7_SALPA/147-362
Q5QXT6_IDILO/154-367
Q5SJF0_THET8/148-371
Q5TJ63_DEBHN/41-257
Q5UF82_9PROT/150-354
Q5V316_HALMA/1-215
Q5WAU2_BACSK/146-356
Q5WPU3_LACLC/148-357
Q5WS65_LEGPA/5-175
Q5WV54_LEGPL/3-173
Q5WXB2_LEGPL/146-345
Q5X3R5_LEGPA/3-173
Q5X5Z0_LEGPA/146-345
Q5YNN8_NOCFA/3-184
Q5YQA7_NOCFA/2-181
Q5YRN7_NOCFA/2-199
Q5YS10_NOCFA/2-186
Q5YS34_NOCFA/2-178
Q5YTB1_NOCFA/37-253
Q5YUI4_NOCFA/4-220
Q5YW50_NOCFA/56-235
Q5YZT0_NOCFA/4-181
Q5Z269_NOCFA/3-176
Q5Z2Y0_NOCFA/2-178
Q5Z333_NOCFA/2-184
Q5Z3S1_NOCFA/5-215
Q5ZU20_LEGPH/3-174
Q5ZWA8_LEGPH/146-345
Q604R2_METCA/178-337
Q606Z1_METCA/38-260
Q607U6_METCA/162-372
Q62HV7_BURMA/153-362
Q635H2_BACCZ/147-355
Q638I4_BACCZ/148-356
Q63FZ6_BACCZ/3-168
Q648S3_9ARCH/3-220
Q64SB6_BACFR/19-153
Q64UJ9_BACFR/67-219
Q64WK1_BACFR/2-163
Q64Z20_BACFR/143-307
Q650D8_BACFR/74-130
Q65HW4_BACLD/147-355
Q65SS9_MANSM/152-368
Q66DV9_YERPS/148-363
Q6A6Y3_PROAC/147-326
Q6ADK7_LEIXX/28-239
Q6AGR4_LEIXX/147-329
Q6AH75_LEIXX/36-141
Q6AI85_DESPS/24-192
Q6AJG6_DESPS/183-392
Q6AQD9_DESPS/1-171
Q6CA24_YARLI/28-243
Q6D849_ERWCT/148-363
Q6FFE4_ACIAD/151-353
Q6G007_BARQU/147-353
Q6G3L1_BARHE/147-351
Q6G8F9_STAAS/142-342
Q6GFT3_STAAR/142-342
Q6HE56_BACHK/147-355
Q6HNG4_BACHK/3-168
Q6K6I4_ORYSJ/214-419
Q6L157_PICTO/3-178
Q6LK59_PHOPR/3-170
Q6LU15_PHOPR/150-367
Q6LXK2_METMP/140-351
Q6MCD3_PARUW/151-359
Q6MHJ9_BDEBA/173-390
Q6MNA4_BDEBA/19-184
Q6MQX9_BDEBA/24-203
Q6N691_RHOPA/171-384
Q6NGV8_CORDI/36-254
Q6NH26_CORDI/145-322
Q6ZEQ4_SYNY3/2-171
Q6ZZK0_ACTTI/8-173
Q71WK6_LISMF/94-166
Q72CT2_DESVH/151-370
Q72JR9_THET2/148-371
Q72MH9_LEPIC/5-212
Q72U30_LEPIC/2-181
Q72UJ8_LEPIC/2-177
Q731I7_BACC1/147-355
Q735D9_BACC1/2-97
Q73DJ5_BACC1/3-168
Q73H62_WOLPM/147-354
Q73W69_MYCPA/35-248
Q740C6_MYCPA/17-194
Q741F5_MYCPA/154-334
Q74CI5_GEOSL/149-358
Q74CU9_GEOSL/2-167
Q74FP4_GEOSL/2-184
Q7A509_STAAN/142-342
Q7CK43_YERPE/148-363
Q7CZQ9_AGRT5/2-209
Q7D6T1_MYCTU/20-233
Q7M7X4_WOLSU/188-311
Q7MC57_VIBVY/4-170
Q7MN56_VIBVY/152-359
Q7MXL9_PORGI/150-326
Q7N0I8_PHOLL/148-363
Q7N8I1_PHOLL/2-168
Q7NFJ1_GLOVI/9-223
Q7NL76_GLOVI/150-356
Q7NSX4_CHRVO/6-206
Q7NYI4_CHRVO/155-360
Q7P277_FUSNV/150-223
Q7SA75_NEUCR/59-315
Q7TTU7_SYNPX/147-347
Q7TU66_PROMP/153-358
Q7TV41_PROMM/156-360
Q7TY53_MYCBO/39-252
Q7U043_MYCBO/154-334
Q7U471_SYNPX/6-209
Q7UQS6_RHOBA/192-423
Q7V3H0_PROMP/4-205
Q7V902_PROMM/5-218
Q7VAW4_PROMA/155-359
Q7VE87_PROMA/4-212
Q7VM47_HAEDU/147-356
Q7VQA7_BLOFL/154-374
Q7VUX0_BORPE/156-363
Q7W404_BORPA/156-363
Q7WFD6_BORBR/144-351
Q7X530_BACCE/147-209
Q813F0_BACCR/3-172
Q813Y8_BACCR/3-168
Q818X8_BACCR/156-364
Q81B09_BACCR/148-296
Q81MB8_BACAN/147-355
Q81V51_BACAN/3-168
Q821P3_CHLCV/152-356
Q82FY3_STRAW/4-214
Q82IB4_STRAW/2-180
Q82L05_STRAW/54-263
Q82LL7_STRAW/2-188
Q82QN4_STRAW/2-181
Q82WA1_NITEU/150-357
Q82YE5_STRAW/5-218
Q838Y8_ENTFA/3-169
Q83DQ3_COXBU/148-349
Q83FN0_TROWT/153-347
Q83GC0_TROWT/19-182
Q83HC2_TROW8/153-347
Q83HV9_TROW8/19-182
Q83SG5_SHIFL/147-362
Q848F2_STRLI/5-218
Q84CK7_9ACTO/5-218
Q87AS4_XYLFT/152-358
Q87GL5_VIBPA/3-169
Q87RU7_VIBPA/158-365
Q889B9_PSESM/1-208
Q889Q9_PSESM/156-371
Q88QH9_PSEPK/155-368
Q88TU1_LACPL/2-170
Q897R0_CLOTE/166-376
Q89K78_BRAJA/165-377
Q89UX6_BRAJA/3-222
Q8A1D8_BACTN/143-307
Q8ABK4_BACTN/32-140
Q8CNU0_STAES/142-342
Q8CXN3_OCEIH/148-356
Q8D292_WIGBR/150-372
Q8D590_VIBVU/3-170
Q8DF96_VIBVU/152-359
Q8DH08_THEEB/162-365
Q8DIW2_THEEB/1-170
Q8DRE9_STRR6/147-355
Q8E0I5_STRA5/148-357
Q8E660_STRA3/148-357
Q8EBP0_SHEON/151-368
Q8ESB4_OCEIH/5-171
Q8ET88_OCEIH/3-182
Q8EZ42_LEPIN/5-212
Q8F0F5_LEPIN/2-177
Q8F122_LEPIN/2-181
Q8FKC3_ECOL6/147-362
Q8FPI9_COREF/81-286
Q8FRL5_COREF/1-174
Q8FT55_COREF/144-321
Q8FT96_COREF/1-60
Q8FT97_COREF/2-115
Q8G1F0_BRUSU/159-366
Q8G9G7_VIBFI/151-366
Q8G9H9_PHOPO/149-366
Q8GJL0_SYNE7/18-180
Q8KEE2_CHLTE/159-367
Q8KKW6_RHIEC/4-224
Q8KPQ3_SYNE7/1-203
Q8KUI3_ACTPA/2-184
Q8NPB8_CORGL/21-225
Q8NQ50_CORGL/144-321
Q8NRR5_CORGL/3-97
Q8NSF5_CORGL/2-180
Q8NW12_STAAW/142-342
Q8PCN1_XANCP/151-356
Q8PEB2_XANCP/2-202
Q8PPE0_XANAC/156-361
Q8PXI4_METMA/14-120
Q8PY08_METMA/15-214
Q8PYN5_METMA/4-219
Q8RIR3_FUSNN/150-356
Q8RS35_BURGL/143-352
Q8THH7_METAC/58-174
Q8THZ1_METAC/3-214
Q8TIQ0_METAC/4-219
Q8TZ41_METKA/4-212
Q8U4L9_PYRFU/150-345
Q8U5D8_AGRT5/151-254
Q8U5D8_AGRT5/309-408
Q8XE88_ECO57/147-362
Q8XMX2_CLOPE/146-360
Q8Y1H5_RALSO/153-360
Q8Y483_LISMO/97-166
Q8YGH0_BRUME/159-366
Q8YPT7_NOSS1/6-221
Q8Z0K9_NOSS1/182-387
Q8Z8X7_SALTI/147-362
Q8ZRD4_SALTY/147-362
Q8ZU19_PYRAE/3-209
Q927S1_LISIN/98-166
Q92MK2_RHIME/2-173
Q92NZ7_RHIME/2-188
Q92QU5_RHIME/152-394
Q92YY9_RHIME/5-207
Q93J84_STRCO/2-181
Q975Z3_SULTO/3-208
Q97IZ1_CLOAB/5-171
Q97LH1_CLOAB/164-376
Q97SY5_STRPN/147-355
Q983B2_RHILO/163-368
Q983C6_RHILO/4-212
Q983M6_RHILO/2-170
Q98HZ2_RHILO/2-179
Q98I97_RHILO/10-193
Q98J16_RHILO/3-224
Q98JM8_RHILO/2-188
Q98LQ3_RHILO/2-178
Q99T98_STAAM/142-342
Q9A9S7_CAUCR/169-318
Q9CCP8_MYCLE/154-334
Q9CE85_LACLA/1-167
Q9CGU9_LACLA/148-357
Q9CMR3_PASMU/152-366
Q9F3D0_STRCO/2-176
Q9F3L2_STRCO/2-187
Q9F3M7_STRCO/13-198
Q9HQA1_HALSA/1-215
Q9HWX2_PSEAE/149-364
Q9HYD7_PSEAE/3-84
Q9HYD7_PSEAE/69-168
Q9JXZ8_NEIMB/150-360
Q9KCL7_BACHD/147-353
Q9KPU1_VIBCH/152-359
Q9KYI4_STRCO/141-369
Q9L023_STRCO/25-206
Q9PCN0_XYLFA/4-217
Q9PES8_XYLFA/152-358
Q9REE2_BARQU/1-75
Q9REF6_BARHE/145-349
Q9REG2_BARCL/9-214
Q9REI1_BARBA/3-92
Q9RGW3_STRCO/38-162
Q9RJR8_STRCO/13-210
Q9RKM1_STRCO/4-214
Q9RW76_DEIRA/4-172
Q9RY01_DEIRA/156-351
Q9STY4_ARATH/186-391
Q9X2E8_THEMA/148-340
Q9X825_STRCO/47-253
Q9X8Y4_STRCO/7-207
Q9XBC6_AMYOR/17-198
Q9XBD7_AMYOR/2-196
Q9YCH8_AERPE/4-207
RIB7_ARCFU/3-213
RIB7_ASHGO/29-241
RIB7_CANGA/25-238
RIB7_DEBHA/26-242
RIB7_KLULA/31-244
RIB7_KLUMA/30-242
RIB7_METJA/9-218
RIB7_METTH/3-210
RIB7_SCHPO/15-247
RIB7_SULSO/5-206
RIB7_YEAST/30-237
RIBD2_BUCAI/1-200
RIBD2_BUCAP/1-208
RIBD_ACTPL/159-368
RIBD_AQUAE/150-351
RIBD_BACAM/146-354
RIBD_BACSU/146-354
RIBD_BUCBP/147-364
RIBD_CHLMU/152-359
RIBD_CHLPN/152-362
RIBD_CHLTR/152-363
RIBD_CORAM/159-330
RIBD_ECOLI/147-362
RIBD_HAEIN/152-365
RIBD_MYCTU/154-334
RIBD_SYNY3/148-353
YWJB_BACSU/3-169
YYAP_BACSU/8-181
