# Supplementary material for: Contact prediction is hardest for the most informative contacts, but improves with the incorporation of contact potentials
Source: PLoS One. 2018 Jun 28;13(6):e0199585. doi: 10.1371/journal.pone.0199585 (PMC6023208; doi:10.1371/journal.pone.0199585)
Supplement: S1 Data — Each file in the ‘alignments’ directory herein corresponds to a protein family’s alignment and contains the accession number and sequence range of each sequence in the alignment. (TAR.GZ) [file pone.0199585.s001.tar.gz › alignments/PIN]

A0AXE8_BURCH/3-132
A0AXG7_BURCH/3-128
A0AZK2_BURCH/4-111
A0B0M3_BURCH/1-130
A0B327_BURCH/2-114
A0B4W3_BURCH/4-126
A0B5P7_METTP/5-121
A0K2S2_BURCH/3-123
A0KB18_BURCH/3-121
A0LFA5_SYNFM/31-157
A0LGN8_SYNFM/2-135
A0LI46_SYNFM/5-131
A0LLF1_SYNFM/8-130
A0LPH4_SYNFM/145-254
A0LT39_ACIC1/27-175
A0LZN8_GRAFK/4-125
A0M4I4_GRAFK/49-169
A0M717_GRAFK/4-125
A0PTH7_MYCUA/4-132
A0PXS3_CLONN/166-275
A0QC47_MYCA1/2-114
A0QRY6_MYCS2/1-126
A0R8F6_BACAH/171-280
A0RZ47_CENSY/15-126
A0S0I4_9GAMM/3-125
A0YP40_LYNSP/5-130
A0YQ52_LYNSP/1-80
A0YTT1_LYNSP/5-129
A0YTX2_LYNSP/4-132
A0YW32_LYNSP/2-127
A0YWA7_LYNSP/2-125
A0YXM4_LYNSP/6-114
A0YYF6_LYNSP/1-51
A0YZU1_LYNSP/1-98
A0ZA10_NODSP/2-138
A0ZC96_NODSP/2-125
A0ZCQ5_NODSP/1-100
A0ZDA1_NODSP/4-116
A0ZDW2_NODSP/2-123
A0ZE15_NODSP/7-130
A0ZEP6_NODSP/2-92
A0ZFF2_NODSP/5-127
A0ZGY0_NODSP/5-130
A0ZH73_NODSP/4-105
A0ZHT8_NODSP/3-126
A0ZI45_NODSP/2-121
A0ZIH1_NODSP/11-112
A0ZK52_NODSP/1-92
A0ZKD9_NODSP/2-116
A0ZLN0_NODSP/5-124
A0ZNF7_NODSP/3-125
A1AYB4_PARDP/1-106
A1AZA1_PARDP/4-126
A1B3S3_PARDP/2-132
A1B6W3_PARDP/2-126
A1B6X9_PARDP/2-131
A1B7F8_PARDP/2-133
A1BCN4_CHLPD/3-125
A1BH43_CHLPD/19-130
A1BJP7_CHLPD/2-132
A1BJQ4_CHLPD/5-114
A1HMB4_9FIRM/7-134
A1HMD1_9FIRM/7-134
A1HRI0_9FIRM/12-139
A1HUG1_9FIRM/14-138
A1JND5_YERE8/4-126
A1JT39_YERE8/6-132
A1K249_AZOSB/2-131
A1KEN4_MYCBP/4-125
A1KF49_MYCBP/94-211
A1KF61_MYCBP/2-136
A1KF98_MYCBP/2-135
A1KFC4_MYCBP/6-126
A1KG59_MYCBP/1-125
A1KG72_MYCBP/6-125
A1KG75_MYCBP/5-128
A1KG86_MYCBP/1-127
A1KG96_MYCBP/3-124
A1KGA2_MYCBP/1-126
A1KGA5_MYCBP/9-127
A1KGD6_MYCBP/4-113
A1KGE1_MYCBP/2-128
A1KGE5_MYCBP/10-111
A1KGN0_MYCBP/2-135
A1KH95_MYCBP/2-118
A1KHQ4_MYCBP/2-114
A1KI30_MYCBP/2-135
A1KII6_MYCBP/2-115
A1KIZ1_MYCBP/2-125
A1KJD7_MYCBP/2-120
A1KJQ0_MYCBP/2-127
A1KK27_MYCBP/2-123
A1KK54_MYCBP/1-123
A1KKE8_MYCBP/2-135
A1KLM3_MYCBP/4-120
A1KLM6_MYCBP/3-133
A1KLP4_MYCBP/3-123
A1KLP6_MYCBP/2-120
A1KLP7_MYCBP/2-126
A1KLU4_MYCBP/2-125
A1KLV2_MYCBP/2-139
A1KM98_MYCBP/5-124
A1KMA0_MYCBP/1-127
A1KMH2_MYCBP/4-123
A1KMK8_MYCBP/2-125
A1KML7_MYCBP/2-135
A1KNH9_MYCBP/4-132
A1KP74_MYCBP/4-121
A1KP99_MYCBP/2-124
A1KQ27_MYCBP/4-137
A1KV75_NEIMF/4-122
A1KYF7_CYAA5/2-125
A1KYF9_CYAA5/4-119
A1RR37_PYRIL/7-128
A1RT17_PYRIL/3-65
A1RUK3_PYRIL/3-176
A1RUQ9_PYRIL/2-124
A1RW58_THEPD/7-132
A1RW80_THEPD/4-128
A1RZF5_THEPD/4-140
A1RZZ5_THEPD/2-119
A1S007_THEPD/2-125
A1S053_THEPD/5-122
A1S089_THEPD/2-124
A1S094_THEPD/7-129
A1S0M4_THEPD/3-125
A1S0V9_THEPD/6-138
A1SLZ3_NOCSJ/8-131
A1T4A6_MYCVP/1-127
A1T5T4_MYCVP/2-131
A1T5U0_MYCVP/2-122
A1T996_MYCVP/3-124
A1TJP6_ACIAC/8-125
A1TKY9_ACIAC/5-122
A1TSI8_ACIAC/5-134
A1U2W4_MARAV/2-120
A1UB49_MYCSK/7-130
A1UJN1_MYCSK/6-135
A1UPI5_MYCSK/6-126
A1UQG9_MYCSK/1-127
A1UQJ9_MYCSK/2-121
A1URJ6_BARBK/3-121
A1VIB0_POLNA/3-129
A1VLK0_POLNA/2-127
A1VNA5_POLNA/3-132
A1VQC7_POLNA/16-141
A1VTK0_POLNA/3-123
A1VTN3_POLNA/3-124
A1VWZ5_POLNA/2-130
A1VX33_POLNA/3-115
A1W430_ACISJ/93-209
A1WA79_ACISJ/4-127
A1WGZ2_VEREI/4-124
A1WI12_VEREI/4-135
A1WJI2_VEREI/3-131
A1WK76_VEREI/3-128
A1WNI8_VEREI/2-131
A1WPC2_VEREI/2-131
A1WQE5_VEREI/4-126
A1WS02_VEREI/3-121
A1WV16_HALHL/3-87
A1WV53_HALHL/3-123
A1WV56_HALHL/3-107
A1WV59_HALHL/1-87
A1YWK9_SALTY/5-131
A2BJ60_HYPBU/3-97
A2BJN5_HYPBU/22-138
A2BJP2_HYPBU/3-123
A2BKH5_HYPBU/10-147
A2BKL0_HYPBU/16-143
A2BKL7_HYPBU/2-102
A2BKL9_HYPBU/5-134
A2BKS7_HYPBU/4-128
A2BKV3_HYPBU/3-129
A2BM97_HYPBU/10-125
A2BMG1_HYPBU/10-134
A2BMG4_HYPBU/2-131
A2BMH5_HYPBU/5-130
A2BMQ5_HYPBU/7-129
A2SFI7_METPP/2-124
A2SME7_METPP/4-130
A2SP90_METPP/3-132
A2STB5_METLZ/3-119
A2VFN0_MYCTU/12-131
A2VFR0_MYCTU/1-125
A2VFS2_MYCTU/7-126
A2VFS5_MYCTU/5-128
A2VFT3_MYCTU/1-127
A2VFU1_MYCTU/3-124
A2VFU6_MYCTU/1-126
A2VFU9_MYCTU/9-127
A2VFX3_MYCTU/4-113
A2VFX7_MYCTU/2-128
A2VFY0_MYCTU/10-111
A2VG51_MYCTU/2-135
A2VGQ5_MYCTU/2-118
A2VH30_MYCTU/2-114
A2VHT1_MYCTU/2-115
A2VI73_MYCTU/2-125
A2VIK4_MYCTU/2-120
A2VIV5_MYCTU/2-127
A2VJ69_MYCTU/2-123
A2VJ90_MYCTU/1-127
A2VJB8_MYCTU/1-123
A2VJK3_MYCTU/2-135
A2VKN6_MYCTU/4-120
A2VKN9_MYCTU/3-133
A2VKQ5_MYCTU/3-123
A2VKQ7_MYCTU/2-120
A2VKQ9_MYCTU/2-126
A2VKV2_MYCTU/2-125
A2VKV9_MYCTU/2-139
A2VL93_MYCTU/5-124
A2VL95_MYCTU/1-127
A2VLG2_MYCTU/4-123
A2VLJ6_MYCTU/2-125
A2VLK5_MYCTU/2-135
A2VM80_MYCTU/4-137
A2VN00_MYCTU/4-125
A2VNE8_MYCTU/94-211
A2VNF5_MYCTU/1-128
A2VNJ1_MYCTU/2-135
A2VNX9_MYCTU/4-132
A2VPH1_MYCTU/4-121
A2VPJ6_MYCTU/2-124
A2VSR2_9BURK/3-123
A2VTU2_9BURK/3-123
A2VUX8_9BURK/3-121
A2VYN7_9BURK/11-141
A2VYV0_9BURK/11-125
A2W1A5_9BURK/3-132
A2W2W8_9BURK/2-114
A2W431_9BURK/2-131
A2W5K6_9BURK/91-217
A3CUJ6_METMJ/4-91
A3CUP9_METMJ/11-158
A3CV68_METMJ/4-107
A3CW79_METMJ/3-125
A3CWN0_METMJ/7-136
A3DKM1_STAMF/7-144
A3DKU7_STAMF/11-126
A3DMC0_STAMF/4-131
A3DPQ7_STAMF/5-122
A3DPU0_STAMF/2-126
A3EPH6_9BACT/3-128
A3EPI2_9BACT/2-113
A3ESA7_9BACT/5-137
A3EST6_9BACT/3-105
A3ET17_9BACT/8-116
A3ETC1_9BACT/2-130
A3ETC5_9BACT/3-129
A3IJV7_9CHRO/8-119
A3IKF3_9CHRO/4-131
A3IKU6_9CHRO/2-125
A3IN47_9CHRO/5-133
A3INQ2_9CHRO/5-130
A3IPC0_9CHRO/2-127
A3IPG9_9CHRO/3-136
A3IQY2_9CHRO/6-128
A3IRT6_9CHRO/5-128
A3IRW4_9CHRO/3-125
A3ISL5_9CHRO/4-118
A3IT47_9CHRO/7-129
A3IT49_9CHRO/4-124
A3ITS8_9CHRO/2-67
A3IWL8_9CHRO/11-133
A3IXS7_9CHRO/8-130
A3IYS5_9CHRO/2-125
A3IZM1_9CHRO/6-130
A3IZU8_9CHRO/3-137
A3JCE4_9ALTE/2-92
A3JEB2_9ALTE/2-129
A3JGK0_9ALTE/2-126
A3JGK4_9ALTE/2-129
A3JI07_9ALTE/5-110
A3JJG0_9ALTE/2-130
A3K7I1_9RHOB/4-128
A3KAQ2_9RHOB/4-124
A3LKT4_PSEAE/4-126
A3MSL5_PYRCJ/1-127
A3MTX8_PYRCJ/3-130
A3MVX0_PYRCJ/2-113
A3MXV7_PYRCJ/4-99
A3N029_ACTP2/2-121
A3N1K8_ACTP2/2-132
A3N329_ACTP2/1-122
A3N3C4_ACTP2/1-113
A3PUP7_MYCSJ/2-118
A3PUS8_MYCSJ/7-130
A3RTT5_RALSO/6-122
A3SRY0_9RHOB/5-120
A3TGW9_9MICO/2-114
A3THM2_9MICO/2-122
A3TJ61_9MICO/1-128
A3TLR0_9MICO/2-126
A3TNU9_9MICO/15-132
A3TQ50_9MICO/1-127
A3TQB6_9MICO/2-120
A3TSI4_9RHOB/7-127
A3TZY5_9RHOB/5-119
A3TZZ7_9RHOB/5-113
A3V912_9RHOB/3-124
A3W3P2_9RHOB/5-116
A3W6C5_9RHOB/2-127
A3WSW4_9BRAD/3-121
A3WTC9_9BRAD/2-124
A3WX60_9BRAD/14-139
A3XER5_9RHOB/2-125
A3XH13_LEEBM/4-124
A3YTM1_9SYNE/4-140
A3YTV9_9SYNE/2-118
A3YTW3_9SYNE/3-123
A3YUZ8_9SYNE/5-112
A3YV13_9SYNE/3-119
A3YV17_9SYNE/6-137
A3YV23_9SYNE/2-59
A3YV25_9SYNE/15-143
A3YY98_9SYNE/2-121
A3YYQ8_9SYNE/3-123
A3YZJ7_9SYNE/3-123
A3Z0R1_9SYNE/2-132
A3Z0R7_9SYNE/4-131
A3Z0S3_9SYNE/74-193
A3Z0W0_9SYNE/4-124
A3Z162_9SYNE/4-122
A3Z166_9SYNE/2-125
A3Z3B7_9SYNE/1-87
A3Z3C0_9SYNE/5-120
A3Z3F5_9SYNE/2-126
A3Z3I7_9SYNE/4-132
A3Z422_9SYNE/3-128
A3Z425_9SYNE/4-140
A3Z429_9SYNE/15-140
A3Z442_9SYNE/1-126
A3Z4F5_9SYNE/9-131
A3Z4J2_9SYNE/6-135
A3Z4J8_9SYNE/7-138
A3Z4M7_9SYNE/3-110
A3Z4T3_9SYNE/2-118
A3Z4V1_9SYNE/3-121
A3Z6E9_9SYNE/3-134
A3Z6F3_9SYNE/1-59
A3Z864_9SYNE/2-121
A3Z869_9SYNE/3-122
A3Z9K5_9SYNE/2-113
A3Z9L1_9SYNE/3-125
A3Z9L4_9SYNE/3-129
A3ZAE0_9SYNE/3-123
A3ZRN2_9PLAN/104-215
A4A597_9GAMM/2-114
A4BLZ0_9GAMM/5-128
A4BLZ7_9GAMM/3-121
A4BM78_9GAMM/6-114
A4BM87_9GAMM/4-125
A4BM91_9GAMM/2-135
A4BMB4_9GAMM/3-127
A4BME5_9GAMM/2-129
A4BMI4_9GAMM/3-134
A4BMS4_9GAMM/3-119
A4BPB2_9GAMM/3-127
A4BPB6_9GAMM/2-131
A4BPR3_9GAMM/2-125
A4BQW3_9GAMM/2-132
A4BQZ7_9GAMM/2-135
A4BR23_9GAMM/2-125
A4BRN8_9GAMM/5-124
A4BRS2_9GAMM/3-132
A4BSM5_9GAMM/3-127
A4BU92_9GAMM/7-129
A4BUC2_9GAMM/2-130
A4BVI4_9GAMM/2-121
A4BVI6_9GAMM/3-125
A4BVT8_9GAMM/2-118
A4FLT5_SACEN/1-120
A4GZE5_KLEPN/5-131
A4J0Y2_DESRM/166-277
A4J783_DESRM/4-126
A4JA66_BURVG/4-124
A4JBY2_BURVG/2-131
A4JMW2_BURVG/4-112
A4JRU0_BURVG/4-132
A4KDZ5_MYCTU/6-126
A4KEN3_MYCTU/12-131
A4KER4_MYCTU/1-125
A4KES8_MYCTU/6-125
A4KET0_MYCTU/5-128
A4KET9_MYCTU/1-127
A4KEU7_MYCTU/3-124
A4KEV3_MYCTU/1-126
A4KEV6_MYCTU/9-127
A4KEY1_MYCTU/4-113
A4KEY4_MYCTU/2-128
A4KEY8_MYCTU/10-111
A4KF65_MYCTU/2-135
A4KFQ8_MYCTU/2-118
A4KG44_MYCTU/2-114
A4KGG6_MYCTU/2-135
A4KGV7_MYCTU/2-115
A4KHA4_MYCTU/2-125
A4KHN2_MYCTU/2-120
A4KHY7_MYCTU/2-127
A4KIA3_MYCTU/2-123
A4KIC3_MYCTU/1-127
A4KIF2_MYCTU/1-123
A4KIN7_MYCTU/2-135
A4KJN8_MYCTU/2-125
A4KJP5_MYCTU/2-139
A4KK31_MYCTU/5-124
A4KK33_MYCTU/1-127
A4KKA0_MYCTU/8-127
A4KKC8_MYCTU/2-125
A4KKD7_MYCTU/2-135
A4KL78_MYCTU/4-132
A4KLS0_MYCTU/4-121
A4KLU2_MYCTU/2-124
A4KMG4_MYCTU/4-137
A4KN94_MYCTU/4-125
A4KNP9_MYCTU/94-211
A4KNQ8_MYCTU/2-136
A4KNU3_MYCTU/2-135
A4KNV3_MYCTU/4-120
A4KNV6_MYCTU/3-133
A4KNX2_MYCTU/3-123
A4KNX4_MYCTU/2-120
A4KNX5_MYCTU/2-126
A4LGB6_BURPS/2-128
A4MW82_HAEIF/4-126
A4MXT6_HAEIF/3-127
A4N1N8_HAEIF/4-126
A4N8S0_HAEIF/3-127
A4NDA0_HAEIF/4-139
A4NEH5_HAEIF/3-127
A4NJL7_HAEIF/3-127
A4NM35_HAEIF/4-126
A4NQ13_HAEIF/4-126
A4NQV1_HAEIF/3-127
A4NW16_HAEIF/3-127
A4SUN9_AERS4/1-126
A4SWP2_POLSQ/4-126
A4SWP7_POLSQ/2-132
A4T1D6_MYCGI/24-144
A4T1F0_MYCGI/6-126
A4T4I6_MYCGI/2-135
A4T8A7_MYCGI/7-136
A4TAS8_MYCGI/91-215
A4TBB5_MYCGI/4-132
A4TFQ8_MYCGI/3-116
A4WHJ6_PYRAR/4-124
A4WHS3_PYRAR/2-170
A4WHV9_PYRAR/2-108
A4WHX7_PYRAR/3-136
A4WI06_PYRAR/3-137
A4WID5_PYRAR/2-122
A4WJN0_PYRAR/1-113
A4WJR0_PYRAR/1-91
A4WJS6_PYRAR/3-125
A4WKA9_PYRAR/3-91
A4WLA1_PYRAR/3-97
A4WLC7_PYRAR/6-117
A4X074_RHOS5/4-126
A4X7N9_SALTO/3-120
A4X9G8_SALTO/5-121
A4XE53_NOVAD/4-120
A4XJM7_CALS8/2-125
A4XKU7_CALS8/8-136
A4XMM5_CALS8/6-127
A4XR47_PSEMY/2-131
A4YDH7_METS5/2-113
A4YDT6_METS5/7-131
A4YF35_METS5/3-124
A4YF69_METS5/4-113
A4YF78_METS5/5-118
A4YFZ3_METS5/6-126
A4YG23_METS5/3-126
A4YG53_METS5/7-126
A4YGB3_METS5/2-123
A4YGJ1_METS5/2-127
A4YGY8_METS5/4-118
A4YIX8_METS5/9-119
A4YZB2_BRASO/2-130
A4Z3E1_BRASO/3-132
A5CYD7_PELTS/9-132
A5CYF6_PELTS/2-133
A5CYG0_PELTS/3-149
A5CYI1_PELTS/4-134
A5CYP5_PELTS/4-131
A5CZ31_PELTS/17-141
A5CZ55_PELTS/9-135
A5CZU6_PELTS/9-133
A5D1T4_PELTS/3-126
A5D4A0_PELTS/6-132
A5D4E0_PELTS/9-111
A5D4F3_PELTS/5-131
A5D502_PELTS/2-118
A5D5A3_PELTS/4-123
A5D5C6_PELTS/4-126
A5E9E5_BRASB/3-131
A5EKD4_BRASB/2-128
A5ETR9_BRASB/2-129
A5EUS9_BRASB/1-129
A5EW97_DICNV/5-127
A5FT71_ACICJ/3-129
A5FTF1_ACICJ/2-130
A5G459_GEOUR/3-128
A5G4B6_GEOUR/3-121
A5G5W7_GEOUR/2-122
A5G6A7_GEOUR/3-129
A5G780_GEOUR/4-131
A5G895_GEOUR/2-112
A5G897_GEOUR/2-118
A5G9Z4_GEOUR/3-118
A5GAQ0_GEOUR/3-126
A5GB96_GEOUR/3-123
A5GBX6_GEOUR/3-132
A5GC85_GEOUR/6-125
A5GDG3_GEOUR/4-126
A5GDU9_GEOUR/3-129
A5GET9_GEOUR/4-122
A5GF53_GEOUR/3-126
A5GN56_SYNPW/9-129
A5I7N2_CLOBH/171-280
A5IQ80_STAA9/161-268
A5KRY3_9BACT/2-121
A5N4M4_CLOK5/175-284
A5TYD6_MYCTA/4-125
A5TYV4_MYCTA/94-211
A5TYW6_MYCTA/2-136
A5TZ03_MYCTA/2-135
A5TZ28_MYCTA/6-126
A5TZS9_MYCTA/12-131
A5TZX6_MYCTA/6-125
A5TZX9_MYCTA/5-128
A5TZZ0_MYCTA/1-127
A5U000_MYCTA/3-124
A5U007_MYCTA/1-126
A5U010_MYCTA/9-127
A5U041_MYCTA/4-113
A5U046_MYCTA/2-128
A5U050_MYCTA/10-111
A5U0D5_MYCTA/2-135
A5U101_MYCTA/2-118
A5U1G1_MYCTA/2-114
A5U1U0_MYCTA/2-135
A5U299_MYCTA/2-115
A5U2R8_MYCTA/2-125
A5U379_MYCTA/2-120
A5U3K5_MYCTA/2-127
A5U3Y0_MYCTA/2-123
A5U402_MYCTA/1-127
A5U435_MYCTA/1-123
A5U4C8_MYCTA/2-135
A5U5M5_MYCTA/4-120
A5U5M8_MYCTA/3-133
A5U5P5_MYCTA/3-123
A5U5P7_MYCTA/2-120
A5U5P9_MYCTA/2-126
A5U5U6_MYCTA/2-125
A5U5V3_MYCTA/2-139
A5U6B0_MYCTA/5-124
A5U6B2_MYCTA/1-127
A5U6L7_MYCTA/2-125
A5U6M6_MYCTA/2-135
A5U7J7_MYCTA/4-132
A5U858_MYCTA/4-121
A5U883_MYCTA/2-124
A5U921_MYCTA/4-137
A5UAG3_HAEIE/3-127
A5UDC1_HAEIE/4-126
A5UI89_HAEIG/4-126
A5UPR8_ROSS1/5-130
A5UQZ0_ROSS1/12-135
A5URT6_ROSS1/3-122
A5USX7_ROSS1/13-126
A5UTX1_ROSS1/3-126
A5UUH0_ROSS1/2-122
A5UUS8_ROSS1/3-125
A5UVQ4_ROSS1/4-125
A5UXQ6_ROSS1/11-128
A5V055_ROSS1/3-126
A5V5W8_SPHWW/3-132
A5V9Q1_SPHWW/3-117
A5VD68_SPHWW/2-130
A5VFD9_SPHWW/2-124
A5VG76_SPHWW/2-129
A5WIB9_MYCTF/4-125
A5WIT5_MYCTF/94-211
A5WIU7_MYCTF/2-136
A5WIY5_MYCTF/2-135
A5WJ11_MYCTF/6-126
A5WJR4_MYCTF/12-131
A5WJU7_MYCTF/1-125
A5WJW1_MYCTF/6-125
A5WJW4_MYCTF/5-128
A5WJX4_MYCTF/1-127
A5WJY2_MYCTF/3-124
A5WJY9_MYCTF/1-126
A5WJZ2_MYCTF/9-127
A5WK23_MYCTF/4-113
A5WK28_MYCTF/2-128
A5WK32_MYCTF/10-111
A5WKB7_MYCTF/2-135
A5WKY2_MYCTF/2-118
A5WLE0_MYCTF/2-114
A5WLS1_MYCTF/2-135
A5WM80_MYCTF/2-115
A5WMP7_MYCTF/2-125
A5WN39_MYCTF/2-120
A5WNG3_MYCTF/2-127
A5WNT6_MYCTF/2-123
A5WNV9_MYCTF/1-127
A5WNY8_MYCTF/1-123
A5WP79_MYCTF/2-135
A5WQD5_MYCTF/4-120
A5WQD8_MYCTF/3-133
A5WQF4_MYCTF/3-123
A5WQF6_MYCTF/2-120
A5WQF8_MYCTF/2-126
A5WQK3_MYCTF/2-125
A5WQK9_MYCTF/2-139
A5WR08_MYCTF/5-124
A5WR10_MYCTF/1-127
A5WR82_MYCTF/8-127
A5WRB7_MYCTF/2-125
A5WRC5_MYCTF/2-135
A5WS88_MYCTF/4-132
A5WSV4_MYCTF/4-121
A5WSX8_MYCTF/2-124
A5WTR4_MYCTF/4-137
A5YJ23_GLUDA/2-63
A6DJA2_9BACT/2-123
A6DNC1_9BACT/3-126
A6DSW8_9BACT/2-129
A6DTS8_9BACT/3-125
A6DU67_9BACT/6-121
A6DUJ6_9BACT/6-121
A6EJN7_9SPHI/4-125
A6FMD0_9RHOB/2-127
A6LI27_PARD8/4-125
A6LPN8_CLOB8/172-281
A6LYJ1_CLOB8/4-131
A6NY53_9BACE/223-344
A6Q1H5_NITSB/3-121
A6Q4H0_NITSB/3-128
A6Q4T9_NITSB/10-130
A6Q849_SULNB/5-127
A6QAI7_SULNB/5-125
A6QEH9_STAAE/161-268
A6TG81_KLEP7/6-117
A6TIM9_KLEP7/5-131
A6TZ03_STAA2/161-268
A6U6P6_SINMW/2-131
A6UDF9_SINMW/4-123
A6UKL5_SINMW/2-126
A6UN22_SINMW/4-126
A6UWF1_META3/13-129
A6W4V5_KINRD/4-125
A6W9V9_KINRD/1-92
A6W9Z5_KINRD/4-120
A6WGB6_KINRD/4-118
A6WWK8_OCHA4/2-131
A6X3S5_OCHA4/2-124
A6X7T7_OCHA4/1-143
A6X7Y3_OCHA4/2-131
A6X850_OCHA4/1-126
A6X8C1_OCHA4/2-123
A6X8D1_OCHA4/2-126
A7BKI1_9GAMM/7-126
A7BNP6_9GAMM/1-57
A7BPW4_9GAMM/2-121
A7BQ22_9GAMM/16-140
A7BQ26_9GAMM/7-145
A7BQ76_9GAMM/2-123
A7BQ79_9GAMM/2-113
A7BQ84_9GAMM/6-129
A7BQB8_9GAMM/9-154
A7BQD4_9GAMM/68-144
A7BQP5_9GAMM/2-56
A7BQT1_9GAMM/5-128
A7BQV6_9GAMM/12-136
A7BQV8_9GAMM/4-127
A7BR40_9GAMM/7-135
A7BR68_9GAMM/8-140
A7BR90_9GAMM/1-126
A7BR93_9GAMM/6-126
A7BRF9_9GAMM/2-126
A7BRJ9_9GAMM/6-127
A7BRP2_9GAMM/4-126
A7BRR7_9GAMM/3-123
A7BRS1_9GAMM/6-134
A7BS55_9GAMM/1-42
A7BS84_9GAMM/3-133
A7BSJ7_9GAMM/6-127
A7BSW1_9GAMM/6-146
A7BT40_9GAMM/5-133
A7BTB4_9GAMM/3-123
A7BTL4_9GAMM/4-126
A7BU02_9GAMM/6-128
A7BU32_9GAMM/6-134
A7BU90_9GAMM/3-93
A7BUS2_9GAMM/2-125
A7BUS5_9GAMM/18-164
A7BV38_9GAMM/1-117
A7BV42_9GAMM/2-126
A7BV91_9GAMM/8-128
A7BVQ9_9GAMM/17-169
A7BVW3_9GAMM/3-126
A7BW30_9GAMM/5-137
A7BW69_9GAMM/4-129
A7BW89_9GAMM/5-121
A7BWC8_9GAMM/1-118
A7BWU8_9GAMM/3-132
A7BXF3_9GAMM/1-52
A7BXG1_9GAMM/2-70
A7BXN1_9GAMM/1-99
A7BXU1_9GAMM/1-117
A7BXU2_9GAMM/12-136
A7BY56_9GAMM/5-129
A7BYE6_9GAMM/5-133
A7BYI7_9GAMM/3-126
A7BYQ6_9GAMM/2-123
A7BYR3_9GAMM/3-122
A7BYT5_9GAMM/4-123
A7BYZ2_9GAMM/5-129
A7BYZ4_9GAMM/2-81
A7BZ75_9GAMM/5-128
A7BZ92_9GAMM/7-139
A7BZV9_9GAMM/19-146
A7BZZ9_9GAMM/5-136
A7C001_9GAMM/11-150
A7C080_9GAMM/5-120
A7C0Q4_9GAMM/5-123
A7C1A1_9GAMM/2-119
A7C1P6_9GAMM/5-122
A7C1R1_9GAMM/4-127
A7C1Y4_9GAMM/4-128
A7C2L6_9GAMM/3-116
A7C2Q2_9GAMM/4-132
A7C2V5_9GAMM/4-114
A7C377_9GAMM/3-120
A7C3A2_9GAMM/37-129
A7C3Z4_9GAMM/4-145
A7C403_9GAMM/12-131
A7C411_9GAMM/3-139
A7C427_9GAMM/3-133
A7C4D7_9GAMM/16-130
A7C4J2_9GAMM/2-123
A7C4L0_9GAMM/5-130
A7C4P8_9GAMM/2-123
A7C4Q3_9GAMM/1-125
A7C4R1_9GAMM/4-130
A7C4S1_9GAMM/3-122
A7C4S7_9GAMM/5-132
A7C525_9GAMM/5-129
A7C542_9GAMM/7-117
A7C572_9GAMM/3-136
A7C5D3_9GAMM/4-126
A7C5D8_9GAMM/5-128
A7C5G8_9GAMM/4-126
A7C5K9_9GAMM/6-124
A7C5P8_9GAMM/4-127
A7C5S7_9GAMM/2-133
A7C686_9GAMM/2-128
A7C6K5_9GAMM/4-125
A7C6L5_9GAMM/6-136
A7FN63_YERP3/4-121
A7FQ35_CLOB1/171-280
A7GJA0_CLOBL/171-280
A7GJZ6_BACCN/172-281
A7H3J0_CAMJD/4-129
A7H6X8_ANADF/116-234
A7HNT3_FERNB/11-138
A7HQV1_PARL1/2-136
A7HSF1_PARL1/2-130
A7HWC0_PARL1/2-127
A7I573_METB6/4-120
A7I6U9_METB6/24-124
A7I6Z2_METB6/3-124
A7I980_METB6/11-158
A7I9M7_METB6/3-119
A7IAQ5_METB6/42-197
A7IHE2_XANP2/4-126
A7IIG1_XANP2/4-132
A7IMA4_XANP2/2-114
A7IP49_XANP2/4-134
A7IPR4_XANP2/5-134
A7IPR7_XANP2/1-126
A7JR03_PASHA/2-113
A7JUA8_PASHA/2-122
A7NIG3_ROSCS/5-123
A7NIG6_ROSCS/3-122
A7NIL8_ROSCS/6-124
A7NJU7_ROSCS/8-128
A7NKT6_ROSCS/162-271
A7NNA0_ROSCS/14-130
A7NQ88_ROSCS/3-123
A7NSB2_ROSCS/7-133
A7V488_BACUN/4-124
A7WYU3_STAA1/161-268
A7Z0L1_BACA2/168-277
A7ZGH8_CAMC1/3-127
A7ZGW5_ECO24/5-131
A8AL49_CITK8/6-117
A8CVJ2_MYCKA/2-135
A8CVM1_9MYCO/2-135
A8EZI6_RICCK/3-124
A8F146_RICM5/5-111
A8F1E1_RICM5/13-129
A8F2F4_RICM5/7-131
A8F2Z2_RICM5/4-128
A8G7S1_SERP5/6-114
A8GAK2_SERP5/4-122
A8GHR4_SERP5/2-122
A8GKS2_SERP5/2-130
A8GM69_RICAH/1-79
A8GPA0_RICAH/3-124
A8GRG6_RICRS/3-125
A8GRU2_RICRS/4-120
A8GU10_RICRS/3-126
A8GUA1_RICB8/3-132
A8GUQ2_RICB8/3-117
A8GUU9_RICB8/2-124
A8GUV6_RICB8/4-119
A8GVF3_RICB8/3-125
A8GVR4_RICB8/2-96
A8GW21_RICB8/3-127
A8GW76_RICB8/5-130
A8GWC9_RICB8/8-123
A8GXZ6_RICB8/4-120
A8HS73_AZOC5/5-120
A8IGT0_AZOC5/6-135
A8IMX0_AZOC5/3-126
A8IP70_AZOC5/2-130
A8KXA8_FRASN/5-116
A8L2T4_FRASN/3-126
A8L658_FRASN/27-148
A8LGG9_FRASN/5-126
A8LU44_DINSH/5-120
A8LUK3_DINSH/2-130
A8LZW5_SALAI/10-132
A8M425_SALAI/3-120
A8M5Y7_SALAI/4-128
A8M965_CALMQ/1-90
A8MLA9_ALKOO/169-278
A8S5N3_9CLOT/3-127
A8TIF0_9PROT/2-118
A8TRD7_9PROT/3-121
A8TZ23_9PROT/2-124
A8UQN9_9AQUI/3-126
A8URC1_9AQUI/2-127
A8UU56_9AQUI/4-131
A8UV43_9AQUI/4-102
A8UWZ6_9AQUI/8-129
A8UX30_9AQUI/6-130
A8UX49_9AQUI/3-126
A8UXA1_9AQUI/8-108
A8UXK6_9AQUI/5-128
A8UXP6_9AQUI/4-121
A8V1S4_9AQUI/3-108
A8V3X9_9AQUI/6-92
A8V5L3_9AQUI/2-118
A8Y9Q1_MICAE/4-137
A8YBF2_MICAE/5-127
A8YBZ5_MICAE/5-122
A8YBZ7_MICAE/5-128
A8YCI7_MICAE/9-125
A8YDN6_MICAE/12-137
A8YFI5_MICAE/5-133
A8YGH9_MICAE/3-76
A8YHM0_MICAE/3-124
A8YIL9_MICAE/4-130
A8YIX8_MICAE/2-125
A8YKH4_MICAE/3-135
A8YLW6_MICAE/4-128
A8YMK9_MICAE/10-136
A8YMT9_MICAE/8-130
A8YN82_MICAE/11-139
A8YNK9_MICAE/4-123
A8YZM4_STAAT/161-268
A8ZKE3_ACAM1/6-132
A8ZLN4_ACAM1/3-127
A8ZPC0_ACAM1/2-131
A8ZSA7_DESOH/3-124
A8ZSB2_DESOH/3-121
A8ZSG9_DESOH/3-129
A8ZTF7_DESOH/2-113
A8ZVG0_DESOH/11-125
A8ZZR6_DESOH/3-120
A9A051_DESOH/4-127
A9A0K2_DESOH/2-127
A9A0T9_DESOH/3-122
A9A0W2_DESOH/2-131
A9A0Z1_DESOH/4-125
A9A4H2_NITMS/4-120
A9A5D6_NITMS/4-109
A9ACU0_BURM1/4-124
A9AGD3_BURM1/3-123
A9APE5_BURM1/2-127
A9APF1_BURM1/2-131
A9AU42_BURM1/4-126
A9AVI7_HERA2/13-138
A9B8L9_HERA2/3-126
A9B8Z5_HERA2/2-138
A9BEM5_PETMO/1-47
A9BSM9_DELAS/2-128
A9BVS5_DELAS/1-135
A9BWR6_DELAS/2-126
A9BX75_DELAS/4-119
A9C106_DELAS/2-131
A9C214_DELAS/4-140
A9C2P0_DELAS/3-125
A9CEJ1_AGRT5/2-124
A9CLT2_AGRT5/2-128
A9CWS3_9RHIZ/1-129
A9D136_9RHIZ/2-124
A9D142_9RHIZ/3-127
A9D484_9RHIZ/2-123
A9DC27_9RHIZ/3-118
A9EQB8_SORC5/1-119
A9F2Z8_SORC5/1-90
A9F429_SORC5/3-99
A9FJS7_SORC5/94-212
A9FL87_SORC5/4-127
A9GZV7_GLUDA/4-126
A9H385_GLUDA/2-131
A9H4U8_GLUDA/3-124
A9H508_GLUDA/3-122
A9HSH3_9RHOB/3-126
A9IEA5_BORPD/92-210
A9IXP5_BART1/3-119
A9KFT5_COXBN/5-122
A9KG92_COXBN/1-118
A9M1N8_NEIM0/4-122
A9MZA9_SALPB/6-118
A9N3K8_SALPB/4-126
A9N8H6_COXBR/1-118
A9NDU7_COXBR/3-120
A9VN97_BACWK/169-278
A9VWU2_METEP/2-132
A9W770_METEP/1-130
A9W8S7_METEP/3-123
A9WFW2_CHLAA/2-126
A9WFX4_CHLAA/9-137
A9WGH7_CHLAA/3-151
A9WHY1_CHLAA/3-103
A9ZIE9_COXBU/1-118
A9ZK45_COXBU/3-120
B0AY49_BACAN/171-280
B0BNU3_ACTPJ/2-121
B0BQE0_ACTPJ/2-132
B0BSG0_ACTPJ/4-126
B0BT00_ACTPJ/4-131
B0BVK2_RICRO/3-126
B0BWW4_RICRO/3-125
B0BX98_RICRO/4-120
B0C052_ACAM1/3-124
B0C0Y8_ACAM1/8-133
B0C1R8_ACAM1/1-121
B0C2I9_ACAM1/2-127
B0C5S8_ACAM1/3-125
B0CE88_ACAM1/5-130
B0CE99_ACAM1/2-122
B0CEA1_ACAM1/4-130
B0JGM9_MICAN/3-134
B0JH52_MICAN/3-124
B0JHM4_MICAN/3-125
B0JIR5_MICAN/3-125
B0JIX1_MICAN/11-136
B0JIZ6_MICAN/2-126
B0JK81_MICAN/5-129
B0JKB8_MICAN/4-131
B0JL05_MICAN/5-127
B0JL44_MICAN/4-132
B0JL59_MICAN/2-122
B0JLQ4_MICAN/4-132
B0JLW6_MICAN/3-125
B0JMJ0_MICAN/4-137
B0JMJ6_MICAN/4-139
B0JN16_MICAN/2-135
B0JND2_MICAN/9-119
B0JP01_MICAN/1-106
B0JQB5_MICAN/5-120
B0JQD1_MICAN/2-126
B0JQN3_MICAN/7-84
B0JQP1_MICAN/3-127
B0JQW5_MICAN/4-126
B0JQZ1_MICAN/8-126
B0JRB0_MICAN/2-120
B0JSH1_MICAN/18-143
B0JT28_MICAN/2-125
B0JT57_MICAN/4-132
B0JUV8_MICAN/4-137
B0JVC7_MICAN/2-125
B0JVT6_MICAN/3-105
B0JW53_MICAN/5-127
B0JW96_MICAN/2-108
B0JX30_MICAN/8-131
B0JXR6_MICAN/5-93
B0JXX5_MICAN/5-139
B0K1I2_THEPX/3-124
B0K7E0_THEP3/4-125
B0QA44_BACAN/171-280
B0QKQ8_BACAN/171-280
B0QTH6_HAEPR/2-132
B0QVY1_HAEPR/3-125
B0R2K6_HALS3/3-136
B0R9D7_HALS3/4-131
B0R9E8_HALS3/11-132
B0R9L2_HALS3/4-131
B0RSR7_XANCB/2-124
B0SBE1_LEPBA/3-125
B0SBQ9_LEPBA/2-119
B0SBR8_LEPBA/5-124
B0SBS8_LEPBA/2-125
B0SCC2_LEPBA/3-124
B0SFC2_LEPBA/5-126
B0SFC7_LEPBA/2-119
B0SHV1_LEPBA/4-127
B0SIV2_LEPBA/3-137
B0SK20_LEPBP/3-125
B0SKU4_LEPBP/1-121
B0SNW9_LEPBP/5-126
B0SNX4_LEPBP/2-119
B0SRH1_LEPBP/4-127
B0ST85_LEPBP/2-119
B0ST96_LEPBP/5-124
B0STA6_LEPBP/2-125
B0SUH8_LEPBP/3-137
B0SVD0_CAUSK/2-122
B0SW79_CAUSK/2-124
B0SWT5_CAUSK/3-130
B0SWV4_CAUSK/3-122
B0SXN6_CAUSK/3-123
B0SZV9_CAUSK/3-125
B0T062_CAUSK/2-85
B0T0S1_CAUSK/3-123
B0T0U8_CAUSK/3-127
B0T1J1_CAUSK/4-128
B0T1Z6_CAUSK/5-127
B0T3D6_CAUSK/3-128
B0T3L9_CAUSK/3-132
B0T505_CAUSK/2-136
B0T600_CAUSK/2-128
B0T6T1_CAUSK/4-126
B0T745_CAUSK/2-128
B0T8G6_CAUSK/2-124
B0U1V5_XYLFM/2-123
B0U6H0_XYLFM/2-129
B0UAB1_METS4/2-118
B1A4I6_9GAMM/8-129
B1A4J9_9GAMM/3-123
B1BD86_CLOBO/166-275
B1BK22_CLOPE/175-284
B1BV29_CLOPE/175-284
B1F1H9_BACAN/171-280
B1FGJ0_9BURK/2-114
B1FHN7_9BURK/3-123
B1FID5_9BURK/2-131
B1FIE3_9BURK/2-127
B1FIW4_9BURK/2-128
B1FKW4_9BURK/2-132
B1FLP8_9BURK/4-125
B1FP41_9BURK/3-109
B1FPD2_9BURK/5-131
B1G265_9BURK/4-125
B1G428_9BURK/9-125
B1G6S7_9BURK/4-112
B1GB31_9BURK/2-127
B1GQA9_BACAN/171-280
B1I092_LYSSC/7-144
B1I110_DESAP/8-134
B1I1K7_DESAP/3-133
B1I1W6_DESAP/4-129
B1I1Z3_DESAP/6-126
B1I208_DESAP/6-131
B1I212_DESAP/3-128
B1I3D0_DESAP/3-123
B1I6E7_DESAP/17-142
B1I6G1_DESAP/4-129
B1I6J0_DESAP/5-138
B1I6K5_DESAP/4-128
B1I6W3_DESAP/5-137
B1IGI0_CLOBK/171-280
B1J5U9_PSEPW/4-126
B1JSY9_BURCC/4-125
B1JW04_BURCC/3-123
B1JZR5_BURCC/3-121
B1K1F6_BURCC/3-123
B1K205_BURCC/4-111
B1K470_BURCC/1-130
B1K5P4_BURCC/2-114
B1K7G2_BURCC/3-128
B1K7I0_BURCC/3-132
B1K7W4_BURCC/3-129
B1KTA9_CLOBM/171-280
B1L3Z2_KORCO/18-87
B1L428_KORCO/4-131
B1L4P9_KORCO/1-128
B1L4T7_KORCO/3-128
B1L4W8_KORCO/5-92
B1L4X1_KORCO/4-137
B1L6D9_KORCO/4-123
B1LRW4_ECOSM/5-131
B1LSI5_METRJ/1-129
B1M1V4_METRJ/1-129
B1M8J8_METRJ/2-133
B1MU63_SALDU/9-135
B1P7N8_ECOLX/5-131
B1Q958_CLOBO/171-280
B1QHI1_CLOBO/171-280
B1R1P3_CLOBU/177-286
B1RA09_CLOPE/175-284
B1RJ51_CLOPE/175-284
B1RSP6_CLOPE/175-284
B1SXP1_9BURK/2-114
B1T1C7_9BURK/2-132
B1T2Y2_9BURK/2-131
B1T645_9BURK/2-127
B1T7T9_9BURK/4-125
B1TAF3_9BURK/3-120
B1TD31_9BURK/2-128
B1TD67_9BURK/3-123
B1TER8_9BURK/5-131
B1TGL2_9BURK/3-121
B1UXL6_BACAN/171-280
B1V7C9_CLOPE/175-284
B1VCL4_ECOLX/5-131
B1VMG4_STRGG/8-125
B1VYV0_STRGG/2-134
B1WNR4_CYAA5/2-128
B1WRG1_CYAA5/6-132
B1WS23_CYAA5/7-129
B1WSJ5_CYAA5/7-130
B1WUG0_CYAA5/2-116
B1WUX7_CYAA5/18-137
B1WV00_CYAA5/17-104
B1WV13_CYAA5/7-55
B1WV20_CYAA5/3-123
B1WZ62_CYAA5/2-124
B1X2I3_CYAA5/6-136
B1X2Y0_CYAA5/3-133
B1X3D1_CYAA5/7-130
B1XHR6_SYNP2/3-126
B1XJK4_SYNP2/4-132
B1XJK9_SYNP2/5-130
B1XKD8_SYNP2/7-129
B1XKV3_SYNP2/2-131
B1XNX4_SYNP2/2-127
B1XNX6_SYNP2/2-124
B1XP81_SYNP2/6-130
B1XPQ0_SYNP2/2-117
B1XQ23_SYNP2/4-126
B1XQS6_SYNP2/3-124
B1XQT4_SYNP2/4-130
B1XQV9_SYNP2/2-124
B1XR20_SYNP2/8-82
B1XR28_SYNP2/2-125
B1XR29_SYNP2/2-125
B1XR79_SYNP2/3-126
B1XRS3_SYNP2/2-124
B1XWG4_LEPCP/3-123
B1XYH1_LEPCP/4-126
B1XZE6_LEPCP/2-128
B1XZQ5_LEPCP/2-82
B1XZQ9_LEPCP/3-115
B1Y0A6_LEPCP/2-131
B1YAV5_THENV/2-137
B1YBP2_THENV/4-99
B1YC76_THENV/7-129
B1YDH0_THENV/3-65
B1YGS4_EXIS2/168-277
B1YQB5_BURA4/5-131
B1YWM3_BURA4/9-124
B1YWW0_BURA4/1-130
B1YY30_BURA4/2-131
B1YY37_BURA4/2-127
B1Z2J7_BURA4/3-123
B1Z723_METPB/2-131
B1Z8W4_METPB/4-136
B1Z9L3_METPB/4-125
B1ZDK4_METPB/1-129
B1ZE88_METPB/1-129
B1ZFY8_METPB/8-144
B1ZGH2_METPB/2-132
B1ZGV9_METPB/3-124
B1ZHJ7_METPB/2-130
B1ZIQ9_METPB/3-124
B1ZMX1_OPITP/139-248
B1ZPL4_OPITP/3-143
B1ZZP4_OPITP/2-130
B2AIG9_CUPTR/4-124
B2AJI8_CUPTR/3-121
B2DD69_9DELT/88-174
B2FQ96_STRMK/3-124
B2HGP6_MYCMM/4-132
B2HGQ6_MYCMM/25-126
B2I776_XYLF2/2-123
B2IFI7_BEII9/4-134
B2IG92_BEII9/4-117
B2IIS9_BEII9/2-125
B2IJY9_BEII9/2-127
B2IL60_BEII9/1-130
B2ILC0_BEII9/3-126
B2IT75_NOSP7/7-115
B2IUF4_NOSP7/9-77
B2IUX5_NOSP7/3-121
B2IWE4_NOSP7/3-128
B2IWU6_NOSP7/5-130
B2IY00_NOSP7/2-116
B2IZ07_NOSP7/5-133
B2IZ82_NOSP7/7-108
B2J5Y8_NOSP7/3-125
B2J609_NOSP7/4-140
B2J8T7_NOSP7/4-123
B2J9Y3_NOSP7/4-125
B2JB90_NOSP7/5-130
B2SVA6_XANOP/2-125
B2T034_BURPP/4-126
B2TF85_BURPP/3-121
B2TIF3_CLOBB/170-279
B2U5P0_ECOLX/4-126
B2UY87_CLOBA/170-279
B2VHM2_ERWT9/5-102
B3CFV9_9BACE/3-95
B3DTM2_BIFLD/2-130
B3E313_GEOLS/1-118
B3E3G8_GEOLS/5-121
B3E427_GEOLS/2-120
B3E9M1_GEOLS/3-131
B3ED91_CHLL2/4-127
B3EH62_CHLL2/16-137
B3EJC9_CHLPB/3-118
B3EJX8_CHLPB/4-126
B3EKM3_CHLPB/2-122
B3ELY0_CHLPB/5-124
B3EMD4_CHLPB/3-125
B3EMD7_CHLPB/2-132
B3ENF2_CHLPB/3-125
B3ENN6_CHLPB/2-125
B3EPA1_CHLPB/3-128
B3EQQ9_CHLPB/2-128
B3ETJ0_AMOA5/3-124
B3GYV8_ACTP7/4-126
B3GZ80_ACTP7/4-134
B3H188_ACTP7/2-121
B3H1X9_ACTP7/2-132
B3I868_ECOLX/5-127
B3II91_ECOLX/5-127
B3JBN5_BACAN/171-280
B3PE66_CELJU/2-124
B3PH12_CELJU/5-127
B3PRC0_RHIE6/4-135
B3PTF5_RHIE6/2-125
B3PTS4_RHIE6/4-126
B3PW91_RHIE6/2-125
B3PYZ3_RHIE6/3-125
B3PZF6_RHIE6/2-130
B3Q1A1_RHIE6/2-114
B3Q3T0_RHIE6/3-122
B3Q412_RHIE6/2-64
B3Q541_RHIE6/3-132
B3QAM3_RHOPT/2-128
B3QCS0_RHOPT/4-126
B3QET0_RHOPT/3-112
B3QEW5_RHOPT/3-112
B3QFE5_RHOPT/3-133
B3QJT1_RHOPT/2-127
B3QKL4_RHOPT/2-130
B3QL13_CHLP8/3-125
B3QUZ6_CHLT3/5-127
B3QXW2_CHLT3/3-127
B3R620_CUPTR/2-129
B3RCW3_CUPTR/3-121
B3V716_ECOLX/3-121
B3WKD0_ECOLX/5-127
B3X782_SHIDY/4-126
B3XQ25_LACRE/26-199
B3YIQ3_SALET/5-131
B3Z011_BACCE/171-280
B3ZF58_BACCE/171-280
B4A1U8_SALNE/4-126
B4CTU0_9BACT/139-248
B4CTW8_9BACT/1-91
B4CUW0_9BACT/3-125
B4CZK2_9BACT/7-129
B4CZN6_9BACT/4-132
B4D109_9BACT/2-134
B4D384_9BACT/2-129
B4D8I1_9BACT/4-121
B4D9K9_9BACT/2-140
B4DB77_9BACT/4-126
B4DBQ3_9BACT/5-130
B4E966_BURCJ/3-121
B4EE06_BURCJ/3-122
B4EGU9_BURCJ/3-123
B4EIT7_BURCJ/2-131
B4EKN8_BURCJ/2-132
B4ENX6_BURCJ/2-128
B4EQM8_BURCJ/4-126
B4EZB9_PROMH/5-131
B4RL85_NEIG2/2-132
B4S3L7_PROA2/2-121
B4S9X4_PELPB/3-124
B4SAB7_PELPB/6-120
B4SAT1_PELPB/3-130
B4SB09_PELPB/2-123
B4SB75_PELPB/4-126
B4SBA4_PELPB/1-117
B4SCG6_PELPB/4-127
B4SDH2_PELPB/2-124
B4SFW3_PELPB/46-107
B4SFY3_PELPB/5-133
B4SGJ2_PELPB/4-126
B4SH24_PELPB/4-128
B4SH75_PELPB/3-127
B4SHW5_STRM5/2-123
B4T529_SALNS/4-126
B4U7N2_HYDS0/2-122
B4V6W0_9ACTO/5-123
B4V7K1_9ACTO/3-130
B4V9S2_9ACTO/3-117
B4VI94_9CYAN/5-124
B4VIA2_9CYAN/5-126
B4VKI0_9CYAN/4-127
B4VL87_9CYAN/2-122
B4VQ92_9CYAN/1-82
B4VTF2_9CYAN/8-124
B4VU07_9CYAN/5-132
B4VUC9_9CYAN/3-121
B4VUD5_9CYAN/2-91
B4VVP7_9CYAN/2-123
B4VWJ9_9CYAN/4-127
B4VX00_9CYAN/3-117
B4W041_9CYAN/3-129
B4W078_9CYAN/6-121
B4W0U5_9CYAN/3-125
B4W126_9CYAN/3-125
B4W1G1_9CYAN/3-96
B4W2I5_9CYAN/3-151
B4W745_9CAUL/7-121
B4W7R6_9CAUL/1-76
B4W7T1_9CAUL/3-125
B4W8E1_9CAUL/3-132
B4W8U5_9CAUL/4-126
B4WA52_9CAUL/3-123
B4WA77_9CAUL/5-126
B4WA88_9CAUL/1-126
B4WAE5_9CAUL/2-125
B4WAG7_9CAUL/3-125
B4WAJ8_9CAUL/2-123
B4WCU8_9CAUL/4-128
B4WD14_9CAUL/1-127
B4WFJ0_9SYNE/1-125
B4WJD9_9SYNE/5-127
B4WK55_9SYNE/3-126
B4WKA8_9SYNE/3-118
B4WLV5_9SYNE/4-120
B4WN34_9SYNE/1-97
B4WSG2_9SYNE/1-52
B4WU63_9SYNE/2-132
B4WUE2_9SYNE/5-127
B4WUE9_9SYNE/13-128
B5BFJ9_SALPK/4-126
B5BJ33_SALPK/6-118
B5BZX7_SALET/5-127
B5CQ10_9FIRM/3-126
B5CRG7_9FIRM/1-72
B5EB70_GEOBB/2-122
B5EJP4_ACIF5/3-129
B5EKH4_ACIF5/4-126
B5EKM5_ACIF5/2-113
B5EMF1_ACIF5/1-116
B5EMW2_ACIF5/5-128
B5EN93_ACIF5/3-106
B5ENU8_ACIF5/1-88
B5EPG1_ACIF5/6-124
B5EPZ6_ACIF5/2-132
B5ERC5_ACIF5/2-113
B5ES16_ACIF5/2-130
B5F3H8_SALA4/5-131
B5FUE6_SALDC/5-127
B5GCB6_9ACTO/4-124
B5GLA1_STRCL/12-119
B5GQC3_STRCL/6-124
B5GST5_STRCL/9-127
B5GUS7_STRCL/7-125
B5HE75_STRPR/5-125
B5HIP8_STRPR/12-126
B5HMT5_9ACTO/12-127
B5HNI6_9ACTO/6-125
B5IDK2_ACIB4/2-126
B5IDY9_ACIB4/2-126
B5IJH1_9CHRO/9-131
B5IN35_9CHRO/2-128
B5INE8_9CHRO/7-138
B5INF2_9CHRO/1-126
B5INF4_9CHRO/2-125
B5IQK4_9CHRO/3-128
B5JPK9_9BACT/2-125
B5KES4_9RHOB/6-143
B5MJN8_SALET/4-126
B5MN14_SALET/6-118
B5N4S8_SALET/5-127
B5N6A9_SALET/4-126
B5NT83_SALET/5-131
B5PJM8_SALET/6-118
B5Q6X1_SALVI/4-126
B5QXG1_SALEP/4-126
B5RK78_KLEP3/5-131
B5S6X3_RALSO/3-129
B5UVX9_BACCE/171-280
B5VD07_BACCE/171-280
B5VXD1_SPIMA/2-130
B5VXD8_SPIMA/5-132
B5VXE4_SPIMA/3-128
B5VYS9_SPIMA/2-125
B5VZ62_SPIMA/2-138
B5VZ64_SPIMA/2-138
B5VZ94_SPIMA/3-93
B5VZ97_SPIMA/1-101
B5VZB2_SPIMA/8-121
B5VZC1_SPIMA/8-121
B5VZH8_SPIMA/3-123
B5W1Y7_SPIMA/3-125
B5W282_SPIMA/3-137
B5W2Y9_SPIMA/3-119
B5W2Z4_SPIMA/5-77
B5W450_SPIMA/2-116
B5W456_SPIMA/2-124
B5W4D2_SPIMA/3-126
B5W4I6_SPIMA/2-120
B5W504_SPIMA/5-127
B5W515_SPIMA/2-122
B5W519_SPIMA/4-118
B5W526_SPIMA/4-123
B5W619_SPIMA/2-79
B5W626_SPIMA/7-129
B5W6G1_SPIMA/44-104
B5W6V6_SPIMA/5-127
B5W7C7_SPIMA/1-42
B5W7D2_SPIMA/13-138
B5W825_SPIMA/3-125
B5W831_SPIMA/1-35
B5W8U6_SPIMA/5-127
B5WND0_9BURK/2-123
B5XJ25_STRPZ/21-104
B5XZI0_KLEP3/6-117
B5YGR2_THEYD/2-125
B5YH02_THEYD/6-129
B5YIC6_THEYD/2-128
B5YJK4_THEYD/6-123
B5YL93_THEYD/4-79
B5ZF74_GLUDA/9-130
B5ZF94_GLUDA/3-122
B5ZG01_GLUDA/5-123
B5ZMA8_GLUDA/2-131
B5ZMB4_GLUDA/2-130
B5ZN19_RHILW/2-131
B5ZP78_RHILW/3-128
B5ZVQ1_RHILW/5-52
B5ZY22_RHILW/3-121
B6A148_RHILW/2-114
B6A2X1_RHILW/3-131
B6A2Z7_RHILW/3-132
B6A4Q1_RHILW/2-130
B6A556_RHILW/3-125
B6AKY8_9BACT/5-137
B6AQG7_9BACT/3-125
B6ARR0_9BACT/3-105
B6BYV5_9GAMM/1-106
B6C1X8_9GAMM/4-128
B6C250_9GAMM/2-124
B6C3L3_9GAMM/2-123
B6C3P4_9GAMM/4-126
B6C3Z3_9GAMM/1-125
B6C6B5_9GAMM/2-120
B6ECZ3_RHILT/2-131
B6EUZ9_9BACT/4-129
B6G087_9CLOT/180-289
B6GAD3_9ACTN/4-126
B6I544_ECOSE/4-126
B6ICQ6_ECOSE/5-131
B6IP13_RHOCS/2-128
B6IQ13_RHOCS/2-132
B6IVT7_RHOCS/2-126
B6IXB1_RHOCS/3-132
B6IXN7_RHOCS/2-127
B6IZI6_COXB2/1-118
B6IZP1_COXB2/5-122
B6J7P6_COXB1/5-89
B6J7V1_COXB1/1-118
B6J9W5_OLICO/4-134
B6JJZ4_OLICO/3-132
B6QZU2_9RHOB/4-122
B6WAC0_9FIRM/165-274
B6YTT7_THEON/3-137
B6YVL1_THEON/42-103
B6YVL3_THEON/2-123
B6YVL6_THEON/6-137
B6YWS7_THEON/20-102
B7A6Q9_THEAQ/1-126
B7A6U5_THEAQ/4-123
B7A739_THEAQ/7-126
B7A786_THEAQ/2-125
B7A8H8_THEAQ/2-133
B7A9X0_THEAQ/142-256
B7AAK9_THEAQ/3-133
B7AB82_THEAQ/3-128
B7ABC0_THEAQ/3-126
B7DQJ3_9BACL/4-130
B7DS18_9BACL/165-274
B7DTJ1_9BACL/10-137
B7GJY4_ANOFW/5-131
B7GM75_ANOFW/2-122
B7GN11_BIFLS/2-130
B7HJ23_BACC4/171-280
B7HQR9_BACC7/59-168
B7ISZ4_BACC2/169-278
B7J3I5_ACIF2/3-129
B7J4F6_ACIF2/1-116
B7J4M1_ACIF2/3-126
B7J4Y6_ACIF2/4-126
B7J7W9_ACIF2/2-121
B7J980_ACIF2/6-124
B7J9G6_ACIF2/2-132
B7J9H3_ACIF2/109-226
B7J9V7_ACIF2/2-132
B7JBN6_ACIF2/2-130
B7JVW9_CYAP8/2-133
B7JXJ7_CYAP8/3-125
B7JXV0_CYAP8/5-130
B7K4M0_CYAP8/3-125
B7K526_CYAP8/5-130
B7K557_CYAP8/3-126
B7K560_CYAP8/2-138
B7K8M2_CYAP7/1-48
B7KBQ1_CYAP7/4-132
B7KC57_CYAP7/4-126
B7KCE8_CYAP7/4-122
B7KFW4_CYAP7/3-126
B7KH36_CYAP7/7-129
B7KJJ2_CYAP7/4-138
B7KJR1_CYAP7/3-126
B7KME3_CYAP7/3-173
B7KUN0_METC4/3-123
B7L382_METC4/1-130
B7L3F9_METC4/4-120
B7L3V8_ESCF3/5-131
B7LCL2_ECO55/4-126
B7M7H7_ECO8A/4-126
B7QZP0_9EURY/7-120
B7QZU4_9EURY/2-129
B7R038_9EURY/3-125
B7R0G4_9EURY/9-153
B7R0I0_9EURY/4-99
B7R0J5_9EURY/3-129
B7R0S9_9EURY/2-134
B7R0X6_9EURY/2-105
B7R0Y1_9EURY/3-124
B7R152_9EURY/2-119
B7R167_9EURY/4-135
B7R1H0_9EURY/6-142
B7R200_9EURY/1-143
B7R235_9EURY/4-174
B7R296_9EURY/1-122
B7R298_9EURY/1-108
B7R2B4_9EURY/6-136
B7R2D4_9EURY/2-106
B7R2T6_9EURY/10-150
B7R2U8_9EURY/2-113
B7R2Y7_9EURY/4-119
B7R2Z6_9EURY/4-137
B7R3G2_9EURY/1-111
B7R495_9EURY/1-88
B7R4F8_9EURY/11-93
B7R4G0_9EURY/2-111
B7R4R0_9EURY/8-136
B7R4R9_9EURY/2-117
B7R4T1_9EURY/3-119
B7R4X0_9EURY/4-121
B7UTJ0_ECO27/4-126
B7WQ92_COMTE/2-126
B7WRR4_COMTE/6-135
B7WV32_COMTE/4-119
B8D039_HALOH/3-125
B8D098_HALOH/166-275
B8D676_DESK1/2-119
B8D698_DESK1/1-144
B8DZE8_DICTD/1-80
B8DZF2_DICTD/4-129
B8EJ99_METSB/2-123
B8EK39_METSB/5-127
B8EKI3_METSB/2-129
B8ENN5_METSB/1-122
B8EP85_METSB/3-131
B8ESN0_METSB/4-133
B8ETM1_METSB/2-123
B8F3X7_HAEPS/3-125
B8F7U4_HAEPS/2-129
B8FAD0_DESAA/3-126
B8FQR9_DESHD/14-139
B8G1T7_DESHD/175-291
B8GFK8_METPE/3-119
B8GLF9_THISH/3-118
B8GLG6_THISH/2-127
B8GLV3_THISH/2-114
B8GPI7_THISH/3-125
B8GQR5_THISH/5-128
B8GQR6_THISH/2-125
B8GQY1_THISH/2-132
B8GQY4_THISH/6-128
B8GTR8_THISH/3-110
B8GTS0_THISH/2-127
B8GV79_THISH/3-123
B8GWY8_CAUCN/3-123
B8H0P1_CAUCN/1-129
B8H210_CAUCN/5-120
B8H6R2_ARTCA/3-125
B8HJS5_CYAP4/3-123
B8HKS3_CYAP4/6-128
B8HL87_CYAP4/13-137
B8HLQ3_CYAP4/2-122
B8HQM6_CYAP4/2-125
B8HQV9_CYAP4/3-133
B8HS21_CYAP4/3-126
B8HUC3_CYAP4/4-134
B8HUZ8_CYAP4/5-124
B8HVK6_CYAP4/3-124
B8HVN9_CYAP4/3-126
B8HZH0_CYAP4/4-130
B8HZK3_CYAP4/5-132
B8HZM5_CYAP4/12-137
B8IVJ2_METNO/1-126
B8IX49_METNO/6-128
B8IY14_METNO/4-111
B8KJ96_9GAMM/2-114
B8KUY8_9GAMM/3-125
B8KV22_9GAMM/3-95
B8LAN4_9GAMM/2-123
B9AZ67_9BURK/2-131
B9BCB1_9BURK/6-126
B9BCV1_9BURK/2-97
B9BGY2_9BURK/2-131
B9BP15_9BURK/3-128
B9C0A8_9BURK/6-127
B9C0M2_9BURK/3-123
B9C0Y6_9BURK/2-131
B9C9A5_9BURK/3-128
B9CIN3_9BURK/6-127
B9CIY5_9BURK/3-123
B9CWS8_9PAST/4-126
B9CY92_WOLRE/3-130
B9D4T1_WOLRE/4-135
B9D5N6_WOLRE/10-135
B9D5N9_WOLRE/4-144
B9DKY7_STACT/162-269
B9DY86_CLOK1/178-287
B9IZG9_BACCQ/171-280
B9J7R8_AGRRK/3-123
B9J8C5_AGRRK/2-130
B9J9J1_AGRRK/3-128
B9J9Y4_AGRRK/2-120
B9JD00_AGRRK/1-143
B9JDB4_AGRRK/1-129
B9JDD5_AGRRK/4-126
B9JGH2_AGRRK/2-118
B9JIC7_AGRRK/1-131
B9JLI5_AGRRK/4-124
B9JNU2_AGRRK/2-126
B9JRM2_AGRVS/2-125
B9JS56_AGRVS/3-125
B9JTA1_AGRVS/4-109
B9JUR5_AGRVS/6-128
B9JXR9_AGRVS/3-128
B9K318_AGRVS/3-126
B9K3H7_AGRVS/4-123
B9K645_AGRVS/2-142
B9KGK1_CAMLR/4-127
B9LAX4_CHLSY/9-137
B9LIM6_CHLSY/2-126
B9LIS7_CHLSY/3-151
B9LJZ7_CHLSY/3-103
B9LMT9_HALLT/3-136
B9LNT3_HALLT/1-125
B9LVL4_HALLT/4-131
B9LVR9_HALLT/3-151
B9LXA1_HALLT/1-125
B9M239_GEOSF/4-122
B9M396_GEOSF/3-131
B9M785_GEOSF/3-118
B9M9K0_GEOSF/3-126
B9MDV3_ACIET/93-209
B9ML84_ANATD/4-131
B9MLI2_ANATD/3-124
B9MMB6_ANATD/4-131
B9MMI8_ANATD/10-135
B9MNZ0_ANATD/4-131
B9MS44_ANATD/8-135
B9NXB8_9RHOB/2-116
B9NXD0_9RHOB/3-123
B9P5L1_POPTR/185-314
B9T7H6_RICCO/3-124
B9TJ27_RICCO/4-90
B9XI01_9BACT/2-133
C0A294_9BACT/1-113
C0A4G2_9BACT/6-126
C0A5D7_9BACT/4-127
C0A5P1_9BACT/2-128
C0A5X3_9BACT/3-137
C0A6Y4_9BACT/4-129
C0A7W7_9BACT/4-136
C0A831_9BACT/2-139
C0AAK4_9BACT/1-121
C0AC32_9BACT/5-139
C0ADA3_9BACT/25-190
C0AEX8_9BACT/3-122
C0AEY2_9BACT/3-126
C0GD70_9FIRM/3-121
C0GD89_9FIRM/11-136
C0GDU5_9FIRM/3-129
C0GFC8_9FIRM/2-121
C0GFP2_9FIRM/4-129
C0GG06_9FIRM/4-134
C0GK85_9FIRM/3-131
C0GKQ3_9FIRM/3-126
C0PXM3_SALPC/4-126
C0QCK4_DESAH/6-127
C0QQ52_PERMH/5-128
C0QRU5_PERMH/5-126
C0QSH9_PERMH/2-119
C0QSI5_PERMH/3-127
C0QSW3_PERMH/3-123
C0QU96_PERMH/2-71
C0VN66_9GAMM/4-126
C0VNE5_9GAMM/7-133
C0ZIF2_BREBN/164-273
C1A9G8_GEMAT/1-126
C1AEZ4_MYCBT/4-120
C1AEZ7_MYCBT/3-133
C1AF15_MYCBT/3-123
C1AF17_MYCBT/2-120
C1AF18_MYCBT/2-126
C1AF65_MYCBT/2-125
C1AF73_MYCBT/2-139
C1AFL9_MYCBT/5-124
C1AFM1_MYCBT/1-127
C1AFU3_MYCBT/4-123
C1AFX9_MYCBT/2-125
C1AFY8_MYCBT/2-135
C1AGV0_MYCBT/4-132
C1AHJ7_MYCBT/4-121
C1AHM1_MYCBT/2-124
C1AIE9_MYCBT/4-137
C1AJ89_MYCBT/4-125
C1AJQ4_MYCBT/94-211
C1AJR6_MYCBT/2-136
C1AJV3_MYCBT/2-135
C1AJX9_MYCBT/6-126
C1AKR2_MYCBT/1-125
C1AKS5_MYCBT/6-125
C1AKS8_MYCBT/5-128
C1AKT9_MYCBT/1-127
C1AKU9_MYCBT/3-124
C1AKV5_MYCBT/1-126
C1AKV8_MYCBT/9-127
C1AKY9_MYCBT/4-113
C1AKZ4_MYCBT/2-128
C1AKZ8_MYCBT/10-111
C1AL83_MYCBT/2-135
C1ALU7_MYCBT/2-118
C1AMA8_MYCBT/2-114
C1AMN6_MYCBT/2-135
C1AN42_MYCBT/2-115
C1ANJ7_MYCBT/2-125
C1ANZ3_MYCBT/2-120
C1APB5_MYCBT/2-127
C1APP1_MYCBT/2-123
C1APP9_MYCBT/1-127
C1APS8_MYCBT/1-123
C1AQ21_MYCBT/2-135
C1DIU9_AZOVD/3-116
C1DNZ5_AZOVD/3-121
C1DRA7_AZOVD/4-125
C1DT20_SULAA/5-139
C1DTB9_SULAA/3-123
C1DUR7_SULAA/11-74
C1ET14_BACC3/171-280
C1F1J6_ACIC5/5-128
C1F2F6_ACIC5/3-123
C1F3U7_ACIC5/1-108
C1F795_ACIC5/3-121
C1F8G7_ACIC5/3-132
C1F8K7_ACIC5/4-127
C1FMX7_CLOBJ/171-280
C1HXD9_NEIGO/3-133
C1J8C4_ECOLX/1-126
C1MF68_9ENTR/5-131
C1MFT8_9ENTR/8-119
C2CJ07_9FIRM/173-282
C2CT09_CORST/2-128
C2DGE7_ENTFA/170-279
C2GT89_BIFLI/2-130
C2H6T6_ENTFA/170-279
C2HEN4_ENTFC/173-282
C2JRX5_ENTFA/170-279
C2KP68_9ACTO/9-130
C2KQF5_9ACTO/3-84
C2KQJ6_9ACTO/5-128
C2KRW3_9ACTO/2-116
C2KT77_9ACTO/4-123
C2KYA2_9FIRM/3-126
C2LNC4_PROMI/4-126
C2M3R8_CAPGI/2-121
C2MET2_BACCE/171-280
C2MUW5_BACCE/171-280
C2NBM5_BACCE/171-280
C2NSW2_BACCE/160-269
C2P914_BACCE/169-278
C2PNN0_BACCE/22-180
C2PPV5_BACCE/158-267
C2Q623_BACCE/171-280
C2QM09_BACCE/171-280
C2R249_BACCE/171-280
C2RH43_BACCE/171-280
C2RXL4_BACCE/171-280
C2SE37_BACCE/158-267
C2SUY8_BACCE/171-280
C2TAA9_BACCE/171-280
C2TRD7_BACCE/169-278
C2U800_BACCE/171-280
C2UPJ6_BACCE/169-278
C2V5W6_BACCE/169-278
C2VMP1_BACCE/171-280
C2W2V0_BACCE/172-281
C2WGF3_BACCE/160-269
C2WXR1_BACCE/169-278
C2X5V4_BACCE/160-269
C2XN51_BACCE/169-278
C2Y4M7_BACCE/171-280
C2YKN7_BACCE/171-280
C2Z1V6_BACCE/160-269
C2ZIH1_BACCE/160-269
C3A012_BACMY/158-267
C3AG84_BACMY/174-283
C3AY14_BACMY/174-283
C3BEK5_9BACI/174-283
C3BWA7_BACTU/171-280
C3CCN9_BACTU/158-267
C3CSQ9_BACTU/2-116
C3CVN7_BACTU/158-267
C3DCI3_BACTU/2-116
C3DDR5_BACTS/169-278
C3DTZ6_BACTS/3-129
C3DXJ6_BACTU/171-280
C3EES3_BACTK/160-269
C3EVM8_BACTU/171-280
C3FE68_BACTB/158-267
C3FV27_BACTB/2-116
C3FX17_BACTU/171-280
C3GCV7_BACTU/171-280
C3GV59_BACTU/160-269
C3HCC9_BACTU/171-280
C3HUC4_BACTU/169-278
C3IDG6_BACTU/169-278
C3K0B9_PSEFS/5-127
C3K8M9_PSEFS/3-121
C3KKK9_RHISN/2-98
C3KMT0_RHISN/2-128
C3KMU6_RHISN/3-126
C3KMV7_RHISN/3-121
C3KNH1_RHISN/2-124
C3KNS1_RHISN/2-131
C3KNS8_RHISN/1-143
C3KNU6_RHISN/4-134
C3KQT1_RHISN/1-143
C3KQT2_RHISN/6-100
C3KQV6_RHISN/1-126
C3KQY9_RHISN/5-126
C3KQZ3_RHISN/3-121
C3KRZ4_RHISN/3-123
C3KVS7_CLOB6/171-280
C3L3Y1_AMOA5/14-121
C3LJ57_BACAC/171-280
C3M8B5_HAMD5/4-119
C3MKG0_SULIL/6-140
C3MKG3_SULIL/10-132
C3MKK3_SULIL/11-133
C3MKQ2_SULIL/4-126
C3ML58_SULIL/3-117
C3MLC5_SULIL/5-138
C3MLR1_SULIL/3-119
C3MLR5_SULIL/2-125
C3MLR9_SULIL/4-73
C3MLW1_SULIL/3-119
C3MLW2_SULIL/2-123
C3MM49_SULIL/5-126
C3MM51_SULIL/3-126
C3MM56_SULIL/2-125
C3MM61_SULIL/7-146
C3MMA9_SULIL/3-124
C3MMB3_SULIL/2-123
C3MME8_SULIL/6-120
C3MMX8_SULIL/6-120
C3MN43_SULIL/3-123
C3MN50_SULIL/3-115
C3MN86_SULIL/4-118
C3MNN2_SULIL/1-125
C3MNY5_SULIL/15-138
C3MNZ1_SULIL/1-127
C3MR02_SULIL/9-119
C3MRY1_SULIM/10-132
C3MRY4_SULIM/2-125
C3MS23_SULIM/11-133
C3MS76_SULIM/4-126
C3MSI7_SULIM/5-138
C3MTE5_SULIM/4-84
C3MUJ4_SULIM/2-110
C3MUM5_SULIM/6-128
C3MUN7_SULIM/3-113
C3MV52_SULIM/6-134
C3MV59_SULIM/3-115
C3MVS9_SULIM/1-129
C3MWJ7_SULIM/6-120
C3MWP0_SULIM/1-139
C3MWZ0_SULIM/9-119
C3MX23_SULIM/5-126
C3MX47_SULIM/2-122
C3MX51_SULIM/3-124
C3MX76_SULIM/2-140
C3MXA7_SULIM/15-141
C3MXQ8_SULIM/2-125
C3MYL5_SULIM/3-128
C3MZ50_SULIA/9-119
C3N0W7_SULIA/1-61
C3N0X0_SULIA/10-132
C3N0X3_SULIA/2-125
C3N113_SULIA/11-133
C3N1J7_SULIA/4-126
C3N1N3_SULIA/2-125
C3N1V7_SULIA/2-110
C3N1X2_SULIA/4-123
C3N1Z5_SULIA/6-128
C3N217_SULIA/3-113
C3N276_SULIA/5-138
C3N357_SULIA/6-134
C3N3E9_SULIA/1-129
C3N3P6_SULIA/4-84
C3N456_SULIA/2-122
C3N4C7_SULIA/6-120
C3N4F9_SULIA/4-119
C3N4H4_SULIA/5-126
C3N4J6_SULIA/3-125
C3N4M1_SULIA/2-140
C3N4Q6_SULIA/15-141
C3N4T0_SULIA/2-125
C3N6G0_SULIA/1-139
C3N770_SULIY/9-119
C3N7S6_SULIY/3-123
C3N9I9_SULIY/1-62
C3N9J4_SULIY/10-132
C3N9N9_SULIY/11-133
C3NAB6_SULIY/3-117
C3NAT1_SULIY/15-138
C3NAW4_SULIY/5-138
C3NB47_SULIY/3-119
C3NB49_SULIY/2-123
C3NBA0_SULIY/4-96
C3NBG0_SULIY/3-124
C3NBH2_SULIY/2-125
C3NBH9_SULIY/3-119
C3NBI2_SULIY/2-123
C3NC10_SULIY/2-97
C3NC13_SULIY/5-126
C3NC16_SULIY/6-120
C3NC19_SULIY/3-115
C3NCM3_SULIY/4-118
C3NCR9_SULIY/1-125
C3NEX6_SULIY/26-160
C3NFP7_SULIN/4-118
C3NGG5_SULIN/9-119
C3NGS0_SULIN/26-160
C3NID4_SULIN/3-126
C3NIY4_SULIN/2-122
C3NJF3_SULIN/3-115
C3NJG6_SULIN/5-126
C3NJN9_SULIN/6-134
C3NK18_SULIN/15-138
C3NKH7_SULIN/2-123
C3NKH9_SULIN/3-119
C3NKP9_SULIN/5-138
C3NKT1_SULIN/2-125
C3NKU2_SULIN/3-124
C3NKU8_SULIN/2-123
C3NKV1_SULIN/3-119
C3NL87_SULIN/3-117
C3NLK1_SULIN/3-113
C3NLU0_SULIN/11-133
C3NLX9_SULIN/13-135
C3NLY5_SULIN/6-140
C3P9N0_BACAA/171-280
C3PLY6_RICAE/3-127
C3PN89_RICAE/13-128
C3PNG0_RICAE/12-134
C3PNL3_RICAE/4-128
C3PV50_9BACE/4-125
C3R2S6_9BACE/5-139
C3XIJ1_9HELI/4-127
C3XJ59_9HELI/7-102
C4EXX2_HAEIF/4-126
C4EZ44_HAEIF/3-127
C4F287_HAEIF/4-139
C4F477_HAEIF/3-127
C4FMJ6_9FIRM/3-126
C4G1I5_ABIDE/2-119
C4GEL9_9NEIS/2-132
C4GHW7_9NEIS/3-127
C4GJM6_9NEIS/4-126
C4IF78_CLOBU/177-286
C4K0E3_RICPU/4-128
C4K0K0_RICPU/2-124
C4K1T2_RICPU/3-125
C4K2F1_RICPU/4-120
C4K2V5_RICPU/3-127
C4K384_HAMD5/2-136
C4K3N8_HAMD5/2-131
C4K3P1_HAMD5/1-126
C4K521_HAMD5/1-120
C4K535_HAMD5/2-126
C4K5J7_HAMD5/3-124
C4K9A0_THASP/2-132
C4KA60_THASP/2-125
C4KAL5_THASP/2-123
C4KAV3_THASP/3-122
C4KD64_THASP/3-133
C4KDR4_SULIK/6-128
C4KDU4_SULIK/3-113
C4KEN1_SULIK/6-134
C4KEP4_SULIK/3-115
C4KF43_SULIK/4-118
C4KFC3_SULIK/1-129
C4KFS8_SULIK/1-125
C4KFX2_SULIK/6-120
C4KG16_SULIK/5-126
C4KG58_SULIK/3-124
C4KG62_SULIK/2-122
C4KGA4_SULIK/15-141
C4KGB7_SULIK/2-125
C4KGW3_SULIK/3-128
C4KHX5_SULIK/1-139
C4KIC8_SULIK/9-119
C4KJZ5_SULIK/1-61
C4KJZ7_SULIK/10-132
C4KK00_SULIK/2-125
C4KKH3_SULIK/11-133
C4KKM6_SULIK/4-126
C4KKR5_SULIK/2-125
C4KL34_SULIK/2-110
C4KLC5_SULIK/5-138
C4SFN2_YERMO/2-116
C4U4V1_YERAL/2-116
C4UAM4_YERAL/1-94
C4WQ90_9RHIZ/3-122
C4WQJ4_9RHIZ/2-126
C4WZG9_KLEPN/6-117
C4XAN9_KLEPN/5-131
C4XDL8_KLEPN/5-131
C4XHY6_DESMR/10-126
C4XNX8_DESMR/4-125
C4XTP2_DESMR/3-133
C4YV14_9RICK/2-127
C4YVI7_9RICK/8-115
C4ZIF5_THASP/3-125
C4ZJ92_THASP/3-128
C4ZJ97_THASP/2-129
C4ZL73_THASP/3-132
C4ZPD2_THASP/4-125
C4ZPD5_THASP/3-121
C5A201_THEGJ/3-118
C5A2A1_THEGJ/1-116
C5A2F4_THEGJ/2-121
C5A2H6_THEGJ/1-44
C5A2U9_THEGJ/2-69
C5A3A5_THEGJ/3-136
C5A3E7_THEGJ/2-100
C5A3P4_THEGJ/5-125
C5A3Z0_THEGJ/2-105
C5A3Z7_THEGJ/3-124
C5A473_THEGJ/1-44
C5A4A2_THEGJ/10-124
C5A4V2_THEGJ/3-125
C5A5A9_THEGJ/1-139
C5A5D9_THEGJ/3-129
C5A5N1_THEGJ/2-134
C5A6M7_THEGJ/1-136
C5AMZ6_BURGB/2-129
C5AN56_BURGB/3-129
C5AP38_BURGB/4-124
C5AWM7_METEA/2-132
C5BY84_BEUC1/3-126
C5C1Z9_BEUC1/4-121
C5C229_BEUC1/4-132
C5C5V2_BEUC1/1-134
C5CDC6_KOSOT/5-118
C5CDF6_KOSOT/11-135
C5CLX8_VARPS/1-128
C5CMY1_VARPS/2-125
C5CUY1_VARPS/3-141
C5D931_GEOSW/5-131
C5E8N0_BIFLI/2-130
C5EC26_BIFLI/9-152
C5F2L0_9HELI/4-129
C5MZ71_STAA3/19-168
C5N2Z0_STAA3/161-268
C5PXT0_STAAU/161-268
C5RYL8_9PAST/3-127
C5S1X4_9PAST/2-132
C5S358_9PAST/8-108
C5SZN6_ACIDE/6-122
C5T1C9_ACIDE/1-112
C5T3P9_ACIDE/4-133
C5UU31_CLOBO/170-279
C5VRF4_CLOBO/166-275
C5ZZZ9_THESM/10-139
C6A209_THESM/6-142
C6A215_THESM/1-38
C6A2V1_THESM/6-148
C6A4B1_THESM/7-122
C6AF06_BARGA/3-120
C6ARI1_RHILS/2-118
C6ASC2_RHILS/4-125
C6ASK7_RHILS/3-121
C6AVK3_RHILS/4-150
C6AVT8_RHILS/4-130
C6AZ59_RHILS/2-130
C6B322_RHILS/2-124
C6B4A0_RHILS/2-131
C6B5W1_RHILS/3-130
C6B8A6_RHILS/3-133
C6BA07_RHILS/2-125
C6BAF6_RHILS/1-126
C6C2Z7_DICDC/4-126
C6CLI5_DICZE/4-126
C6DLC4_MYCTK/4-121
C6DLE8_MYCTK/1-127
C6DLF0_MYCTK/5-124
C6DLT1_MYCTK/2-124
C6DM91_MYCTK/2-139
C6DM98_MYCTK/2-125
C6DME6_MYCTK/2-126
C6DME8_MYCTK/2-120
C6DMF0_MYCTK/3-123
C6DMG7_MYCTK/3-133
C6DMH0_MYCTK/4-120
C6DND5_MYCTK/4-137
C6DPW1_MYCTK/2-135
C6DQ61_MYCTK/1-123
C6DQA9_MYCTK/1-127
C6DQD1_MYCTK/2-123
C6DQS8_MYCTK/4-125
C6DR43_MYCTK/2-127
C6DRN4_MYCTK/5-122
C6DRP7_MYCTK/2-136
C6DRT5_MYCTK/2-135
C6DRV1_MYCTK/2-120
C6DS95_MYCTK/6-126
C6DSN2_MYCTK/2-125
C6DTI6_MYCTK/2-115
C6DTS0_MYCTK/12-131
C6DTV5_MYCTK/1-125
C6DTW9_MYCTK/6-125
C6DTX2_MYCTK/5-128
C6DTY2_MYCTK/1-127
C6DTZ4_MYCTK/3-124
C6DU01_MYCTK/1-126
C6DU04_MYCTK/9-127
C6DU35_MYCTK/4-113
C6DU40_MYCTK/2-128
C6DU44_MYCTK/10-111
C6DUC9_MYCTK/2-135
C6DUR6_MYCTK/2-135
C6DV47_MYCTK/2-114
C6DVZ5_MYCTK/2-118
C6DWW6_MYCTK/2-135
C6DWX5_MYCTK/2-125
C6DX12_MYCTK/4-123
C6DXB9_MYCTK/4-132
C6DYH3_GEOSM/4-130
C6HY39_9BACT/4-125
C6M783_NEISI/4-124
C6M797_NEISI/2-131
C6N0W4_9GAMM/1-95
C6NUL4_9GAMM/6-122
C6NUL8_9GAMM/3-132
C6NW40_9GAMM/6-124
C6NYE4_9GAMM/6-133
C6PZC7_9CLOT/172-281
C6RD78_9PROT/4-136
C6RQZ9_ACIRA/3-125
C6S836_NEIML/2-129
C6SFY0_NEIME/4-122
C6SI18_NEIME/1-96
C6VVT0_DYAFD/3-58
C6VWD8_DYAFD/16-126
C6VY53_DYAFD/2-118
C6VYG7_DYAFD/8-121
C6W0T0_DYAFD/3-127
C6W2Q9_DYAFD/6-125
C6W5V3_DYAFD/10-129
C6WAM3_ACTMD/7-127
C7C6G0_METED/1-130
C7C9Y5_METED/2-132
C7CBU9_METED/3-132
C7CBZ1_METED/3-123
C7CJG3_METED/3-123
C7CN13_METED/16-132
C7CN59_METED/2-130
C7DGA7_9EURY/1-101
C7DGY4_9EURY/2-130
C7DGY5_9EURY/94-220
C7HWM5_9FIRM/165-274
C7IQP4_THEET/4-131
C7IR35_THEET/3-124
C7JIL1_ACEP3/4-97
C7JIW5_ACEP3/1-121
C7JJ37_ACEP3/4-112
C7JJ92_ACEP3/3-121
C7JJA1_ACEP3/2-131
C7JS66_ACEPA/4-97
C7JSL3_ACEPA/1-121
C7JST5_ACEPA/4-112
C7JSY7_ACEPA/3-121
C7JSZ6_ACEPA/2-131
C7K106_ACEPA/4-97
C7K1B0_ACEPA/1-121
C7K1I2_ACEPA/4-112
C7K1N4_ACEPA/3-121
C7K1P3_ACEPA/2-131
C7K9Q4_ACEPA/4-97
C7KA08_ACEPA/1-121
C7KA80_ACEPA/4-112
C7KAD2_ACEPA/3-121
C7KAE1_ACEPA/2-131
C7KIF2_ACEPA/4-97
C7KIQ6_ACEPA/1-121
C7KIX8_ACEPA/4-112
C7KJ30_ACEPA/3-121
C7KJ39_ACEPA/2-131
C7KS48_ACEPA/4-97
C7KSF2_ACEPA/1-121
C7KSM4_ACEPA/4-112
C7KSS6_ACEPA/3-121
C7KST5_ACEPA/2-131
C7L0N2_ACEPA/4-97
C7L0Y6_ACEPA/1-121
C7L158_ACEPA/4-112
C7L1B0_ACEPA/3-121
C7L1B9_ACEPA/2-131
C7L9C8_ACEPA/4-97
C7L9N2_ACEPA/1-121
C7L9V4_ACEPA/4-112
C7LA06_ACEPA/3-121
C7LA15_ACEPA/2-131
C7LS58_DESBD/2-123
C7LS60_DESBD/3-121
C7LUD0_DESBD/3-120
C7LV90_DESBD/4-125
C7LY21_ACIFD/22-141
C7M0N1_ACIFD/3-121
C7M2C8_ACIFD/3-109
C7MYE2_SACVD/2-126
C7N3F9_SLAHD/6-129
C7NFV3_KYTSD/2-126
C7NG57_KYTSD/2-125
C7NGG0_KYTSD/1-118
C7NJH4_KYTSD/4-127
C7NJK8_KYTSD/1-126
C7NLZ3_KYTSD/1-126
C7NM81_HALUD/2-123
C7NMJ8_HALUD/4-131
C7NNB6_HALUD/1-125
C7NNE3_HALUD/2-122
C7NP84_HALUD/4-131
C7NPE0_HALUD/9-139
C7NRU5_HALUD/4-129
C7NRZ6_HALUD/1-115
C7NS83_HALUD/16-132
C7NT30_HALUD/2-117
C7NUB7_HALUD/12-142
C7NV81_HALUD/2-116
C7NVU4_HALMD/1-114
C7NX39_HALMD/2-122
C7NX73_HALMD/3-129
C7NYX4_HALMD/1-129
C7P1F7_HALMD/2-121
C7P3C9_HALMD/3-123
C7P401_HALMD/4-131
C7P470_HALMD/3-111
C7P4V1_HALMD/4-131
C7P5F9_METFA/24-140
C7P8Z5_METFA/4-105
C7PZ10_CATAD/2-128
C7Q2B9_CATAD/5-124
C7Q2L6_CATAD/83-200
C7Q9R9_CATAD/3-74
C7QQU8_CYAP0/5-130
C7QR99_CYAP0/5-118
C7QRQ1_CYAP0/2-138
C7QRY0_CYAP0/3-126
C7QSC9_CYAP0/2-133
C7QVH6_CYAP0/8-116
C7QVT7_CYAP0/5-130
C7QVX3_CYAP0/5-127
C7QWP9_CYAP0/3-125
C7QYA7_CYAP0/5-132
C7RFG5_ANAPD/173-282
C7RLK0_ACCPU/3-129
C7RQ69_ACCPU/2-127
C7RRG0_ACCPU/2-123
C7RTR0_ACCPU/3-127
C7RTX8_ACCPU/5-121
C7RUM3_ACCPU/4-115
C7RWA2_ACCPU/4-125
C7S9Y5_ECOLX/5-131
C7UM27_ENTFA/170-279
C7WYM3_ENTFA/170-279
C7X5X0_9PORP/4-125
C7YGG9_ENTFA/170-279
C7ZUF4_STAAU/161-268
C8A1Z4_STAAU/161-268
C8A9G5_STAAU/161-268
C8AH43_STAAU/161-268
C8API5_STAAU/161-268
C8KU21_STAAU/161-268
C8KZD6_9PAST/2-132
C8L1P1_STAAU/161-268
C8LE42_STAAU/161-268
C8LHQ1_STAAU/161-268
C8LSD0_STAAU/161-268
C8M1A4_STAAU/161-268
C8M9X3_STAAU/161-268
C8MB96_STAAU/161-268
C8MKD3_STAAU/161-268
C8MUJ9_STAAU/161-268
C8N4Z6_STAAU/161-268
C8N9V5_9GAMM/4-126
C8NBQ2_9GAMM/2-132
C8NDH8_9GAMM/2-129
C8PMK8_9SPIO/43-167
C8PMY9_9SPIO/2-125
C8PPN9_9SPIO/2-123
C8PRM3_9SPIO/2-125
C8PS23_9SPIO/3-126
C8PUB7_9GAMM/5-125
C8PXW4_9GAMM/2-130
C8S4Q1_9RHOB/4-97
C8SGM2_9RHIZ/2-120
C8SMA4_9RHIZ/1-136
C8SNH7_9RHIZ/1-130
C8ST50_9RHIZ/5-122
C8SUB8_9RHIZ/2-125
C8SUK3_9RHIZ/3-120
C8SVI8_9RHIZ/1-126
C8T2N1_KLEPR/6-117
C8TVH0_ECO26/4-126
C8TW37_ECO26/5-131
C8U7Z7_ECO10/4-126
C8UE43_ECO1A/4-126
C8VWN3_DESAS/4-138
C8VYK1_DESAS/4-137
C8VYL8_DESAS/4-137
C8W0P9_DESAS/3-124
C8W3V9_DESAS/165-276
C8W4Z9_DESAS/5-138
C8W6N8_DESAS/5-138
C8WGB3_EGGLE/3-125
C8WSV4_ALIAD/10-137
C8WSZ4_ALIAD/3-126
C8WTC7_ALIAD/4-130
C8WTZ8_ALIAD/165-274
C8WVW4_ALIAD/4-130
C8WYA6_ALIAD/4-130
C8XHZ9_NAKMY/4-130
C8XJT8_NAKMY/4-125
C9AJZ6_ENTFC/173-282
C9ASA8_ENTFC/173-282
C9B9T4_ENTFC/173-282
C9BHA1_ENTFC/173-282
C9BNK0_ENTFC/173-282
C9BXH5_ENTFC/173-282
C9C713_ENTFC/173-282
C9CDX0_ENTFC/173-282
C9CRV7_9RHOB/2-132
C9KVY6_9BACE/3-132
C9LKY6_9FIRM/169-278
C9LYK0_9FIRM/3-126
C9MAS3_HAEIF/4-126
C9MFY8_HAEIF/4-126
C9MJA1_HAEIF/3-127
C9R815_AMMDK/5-124
C9RAY3_AMMDK/3-129
C9RB04_AMMDK/3-132
C9RBC6_AMMDK/161-272
C9RBM8_AMMDK/6-126
C9RD60_AMMDK/5-131
C9RGU3_METVM/4-137
C9RHC1_METVM/29-99
C9RI22_METVM/24-140
C9RNX9_FIBSS/11-148
C9RXL7_GEOSY/10-139
C9RZN5_GEOSY/12-132
C9WY64_NEIM8/4-122
C9WYE3_NEIM8/2-129
C9XG65_SALTD/4-126
C9XIE1_CLODC/171-280
C9Y4K3_CROTZ/5-117
C9Y5T8_CROTZ/5-131
C9Y863_9BURK/12-132
C9YHH7_CLODR/171-280
C9Z2C9_STRSW/5-123
C9Z734_STRSW/5-115
C9ZC95_STRSW/7-127
C9ZH78_STRSW/4-124
D0ABW1_ENTFC/173-282
D0ANC0_ENTFC/173-282
D0DC38_9RHOB/4-126
D0DD62_9RHOB/5-115
D0FV02_ERWPY/3-131
D0IWZ6_COMT2/6-135
D0IZZ5_COMT2/4-119
D0K9H8_STAAD/161-268
D0KNC0_SULS9/3-125
D0KNC5_SULS9/3-119
D0KNF3_SULS9/3-126
D0KNG0_SULS9/7-130
D0KNK4_SULS9/2-124
D0KNL0_SULS9/1-125
D0KNQ3_SULS9/4-118
D0KPB8_SULS9/2-130
D0KPN0_SULS9/5-126
D0KPQ8_SULS9/3-124
D0KPR1_SULS9/2-123
D0KPV1_SULS9/2-123
D0KPV4_SULS9/5-126
D0KPV6_SULS9/6-120
D0KPY7_SULS9/6-118
D0KQD4_SULS9/5-138
D0KQP9_SULS9/4-126
D0KQU4_SULS9/5-125
D0KSA5_SULS9/9-119
D0KUJ9_SULS9/6-120
D0KV95_SULS9/3-100
D0L2P3_GORB4/2-57
D0L4Z8_GORB4/6-131
D0LA04_GORB4/5-128
D0LD38_GORB4/4-124
D0LDZ6_GORB4/4-125
D0LE37_GORB4/8-139
D0MF01_RHOM4/2-122
D0MFB2_RHOM4/4-128
D0MIK9_RHOM4/1-100
D0MJS3_RHOM4/5-124
D0MKC2_RHOM4/9-136
D0MKC5_RHOM4/6-126
D0MKR6_RHOM4/6-132
D0SB21_ACIJO/5-129
D0SRN6_ACIJU/3-125
D0T065_ACILW/3-125
D0U4J4_9GAMM/4-125
D0W681_NEILA/4-122
D0W9J3_NEILA/2-132
D0WH42_9ACTN/2-124
D0YRE7_9ACTO/7-130
D0YRU5_9ACTO/2-116
D0YS99_9ACTO/5-128
D0YSE2_9ACTO/2-74
D0YV34_9ACTO/3-121
D0YV42_9ACTO/9-130
D0ZHZ0_SALT1/4-126
D0ZWC9_SALT1/4-126
D1ADI5_THECD/6-126
D1B344_SULD5/18-171
D1B5E3_THEAS/182-293
D1BAR2_SANKS/4-132
D1BG94_SANKS/8-125
D1BI42_SANKS/4-128
D1BKQ7_SANKS/6-121
D1BRR2_XYLCX/6-128
D1BS64_XYLCX/2-129
D1BSU3_XYLCX/9-133
D1BTV3_XYLCX/2-129
D1BU01_XYLCX/5-133
D1BU27_XYLCX/5-127
D1BUJ6_XYLCX/3-123
D1BWD8_XYLCX/2-126
D1BX66_XYLCX/3-127
D1BYX2_XYLCX/5-122
D1BZ30_XYLCX/5-132
D1BZQ3_XYLCX/4-134
D1C0G1_XYLCX/5-125
D1C0K9_XYLCX/2-119
D1C1M6_SPHTD/167-276
D1C9X8_SPHTD/3-126
D1CA29_SPHTD/14-139
D1CXH5_9RHIZ/5-128
D1D5G7_NEIGO/2-132
D1DD78_NEIGO/2-132
D1DIU5_NEIGO/3-133
D1DNP6_NEIGO/3-133
D1DVL3_NEIGO/3-133
D1E2C1_NEIGO/3-133
D1E8N2_NEIGO/3-133
D1EF38_NEIGO/3-133
D1GP39_STAA0/161-268
D1JAA1_9ARCH/1-125
D1JAN5_9ARCH/2-122
D1JCZ5_9ARCH/5-143
D1JDP1_9ARCH/8-130
D1JDX3_9ARCH/3-121
D1JF42_9ARCH/2-125
D1JFR1_9ARCH/4-140
D1JG63_9ARCH/7-136
D1JGZ7_9ARCH/12-133
D1JHB2_9ARCH/1-66
D1JHC1_9ARCH/4-126
D1JHI9_9ARCH/3-127
D1JHS5_9ARCH/3-126
D1KAQ7_9GAMM/4-109
D1KC58_9GAMM/1-121
D1KCR6_9GAMM/1-126
D1KCR8_9GAMM/3-125
D1KDL7_9GAMM/2-119
D1N2D4_9BACT/1-118
D1NDL7_HAEIF/1-81
D1NG95_HAEIF/1-122
D1NW75_9BIFI/4-130
D1PFB9_9BACT/3-132
D1PFM0_9BACT/4-127
D1QBA1_STAAU/161-268
D1QKP4_STAAU/161-268
D1R337_STAAU/161-268
D1RYE5_SEROD/2-129
D1XK67_9ACTO/16-131
D1XL13_9ACTO/8-125
D1XQJ5_9ACTO/9-127
D1Y7I8_9BACT/182-293
D1YE35_PROAC/3-122
D1YUL3_METPS/10-131
D1ZZ24_SORMK/66-190
D2AJW1_SHIF2/4-126
D2AUU7_STRRD/2-102
D2AW48_STRRD/2-125
D2AW50_STRRD/2-129
D2AZG7_STRRD/2-126
D2B6A4_STRRD/6-121
D2B7K1_STRRD/20-83
D2BA29_STRRD/3-122
D2BB41_STRRD/5-133
D2DXV7_9BACT/4-135
D2EVI6_9BACE/4-82
D2F595_STAAU/161-268
D2FAR0_STAAU/161-268
D2FJH5_STAAU/161-268
D2FSW2_STAAU/161-268
D2FYU8_STAAU/161-268
D2G768_STAAU/161-268
D2GDQ3_STAAU/161-268
D2GP77_STAAU/161-268
D2L6G8_9DELT/3-126
D2MH78_9BACT/6-114
D2MHU0_9BACT/1-63
D2MI11_9BACT/20-136
D2MIR2_9BACT/1-120
D2MJK8_9BACT/2-123
D2MJP2_9BACT/2-127
D2MJV3_9BACT/1-120
D2MKH0_9BACT/10-126
D2MKZ4_9BACT/3-129
D2ML46_9BACT/8-121
D2ML93_9BACT/2-136
D2MLA3_9BACT/3-125
D2MWS1_CAMJE/6-129
D2N4T2_STAA5/161-268
D2PCP9_SULID/1-130
D2PD34_SULID/9-119
D2PF47_SULID/6-140
D2PF51_SULID/10-132
D2PFM7_SULID/11-133
D2PFT2_SULID/4-126
D2PGA0_SULID/3-117
D2PGI1_SULID/5-138
D2PGU3_SULID/6-134
D2PGV5_SULID/15-138
D2PH32_SULID/3-119
D2PH34_SULID/2-123
D2PHG9_SULID/1-125
D2PI70_SULID/5-126
D2PI75_SULID/3-119
D2PI96_SULID/2-123
D2PIA2_SULID/3-124
D2PID4_SULID/6-120
D2PIJ2_SULID/4-118
D2PIS7_SULID/6-120
D2PIU0_SULID/6-119
D2PIY9_SULID/5-126
D2PIZ0_SULID/3-126
D2PV17_KRIFD/10-127
D2PVK8_KRIFD/6-126
D2PVM8_KRIFD/3-119
D2PVW3_KRIFD/15-138
D2PYG3_KRIFD/3-131
D2Q1F5_KRIFD/2-125
D2Q1G2_KRIFD/2-122
D2QIS8_SPILD/4-129
D2QM76_SPILD/1-123
D2QNL6_SPILD/3-126
D2QPK3_SPILD/4-125
D2QRA4_SPILD/4-129
D2QRM9_SPILD/3-126
D2QTP6_SPILD/5-121
D2QV08_SPILD/3-126
D2R4W2_PIRSD/3-126
D2RDQ8_ARCPA/2-134
D2RDS4_ARCPA/3-125
D2RZF1_HALTV/1-114
D2S0J3_HALTV/2-116
D2S2J6_HALTV/3-122
D2S6H1_GEOOG/3-121
D2S6N5_GEOOG/7-126
D2S8D9_GEOOG/2-121
D2SC19_GEOOG/3-129
D2SCC2_GEOOG/3-123
D2SCF2_GEOOG/2-130
D2SCF5_GEOOG/2-122
D2SCK3_GEOOG/3-131
D2SCT2_GEOOG/4-126
D2SDD2_GEOOG/7-128
D2SEQ0_GEOOG/3-120
D2SEV5_GEOOG/3-123
D2T4V7_ERWP6/3-131
D2TUA6_CITRI/6-117
D2TV52_CITRI/5-131
D2U0U0_9ENTR/2-104
D2UA84_XANAP/2-124
D2UJT2_STAAU/161-268
D2UPN2_STAAU/161-268
D2WFK4_ECOLX/1-126
D2Z3R7_9BACT/4-128
D2ZIF7_9ENTR/4-123
D2ZS29_METSM/4-137
D3CSB2_9ACTO/10-133
D3CTU4_9ACTO/2-126
D3CVF5_9ACTO/2-125
D3CVZ6_9ACTO/4-127
D3CW38_9ACTO/5-115
D3CY66_9ACTO/4-116
D3D1U6_9ACTO/16-131
D3D5M3_9ACTO/1-87
D3D9A3_9ACTO/3-126
D3DBB1_9ACTO/2-126
D3E035_METRM/4-134
D3E1H0_METRM/2-125
D3E3I9_METRM/26-150
D3ELD2_GEOS4/164-273
D3ETQ7_STAA4/161-268
D3F1G8_CONWI/9-129
D3F1I6_CONWI/3-118
D3F1L4_CONWI/7-133
D3F1W4_CONWI/3-123
D3F475_CONWI/4-82
D3F500_CONWI/4-126
D3F539_CONWI/4-123
D3F569_CONWI/3-132
D3F5I2_CONWI/3-120
D3F676_CONWI/1-126
D3F6D8_CONWI/4-125
D3F7C4_CONWI/4-125
D3F7G0_CONWI/20-142
D3F7V2_CONWI/4-129
D3FAP1_CONWI/10-130
D3FB40_CONWI/4-122
D3FBX1_CONWI/7-124
D3FF68_CONWI/3-120
D3I2R2_9BACT/3-123
D3I3M1_9BACT/10-131
D3L0K0_9BACT/3-125
D3L635_9BACT/4-115
D3LCW9_ENTFC/173-282
D3LXC7_9ACTO/2-123
D3LXU3_9ACTO/1-121
D3LXX0_9ACTO/5-126
D3M000_9ACTO/2-122
D3M052_9ACTO/3-123
D3M178_9ACTO/2-125
D3M182_9ACTO/2-120
D3M192_9ACTO/3-130
D3M3Z3_9ACTO/4-128
D3M4Z1_9ACTO/4-129
D3M542_9ACTO/2-125
D3M5B9_9ACTO/3-130
D3M5I3_9ACTO/2-124
D3M5M8_9ACTO/3-131
D3M5X2_9ACTO/4-126
D3M754_9ACTO/2-131
D3M7D0_9ACTO/4-127
D3M7F8_9ACTO/12-124
D3M7Y6_9ACTO/5-125
D3M847_9ACTO/3-126
D3M940_9ACTO/5-117
D3M944_9ACTO/5-125
D3MEH2_PROAC/3-122
D3MMP1_PROAC/3-122
D3NUR2_AZOS1/2-126
D3NWN0_AZOS1/6-128
D3P802_AZOS1/4-123
D3P850_AZOS1/2-127
D3PCZ7_DEFDS/130-239
D3PKF0_MEIRD/5-125
D3PKG9_MEIRD/2-77
D3PLA5_MEIRD/1-125
D3PLY2_MEIRD/9-134
D3PNE5_MEIRD/6-134
D3PNH6_MEIRD/4-125
D3PPR8_MEIRD/2-122
D3PQ29_MEIRD/5-140
D3PQA0_MEIRD/3-127
D3PTK4_MEIRD/4-128
D3PV97_STANL/3-139
D3PVW0_STANL/3-140
D3Q0Z4_STANL/4-124
D3RIC1_KLEVT/6-117
D3RMF5_ALLVD/6-121
D3RMM9_ALLVD/2-131
D3RNG4_ALLVD/3-126
D3RPJ4_ALLVD/3-127
D3RSG6_ALLVD/2-132
D3RTC6_ALLVD/7-126
D3RWA7_ALLVD/3-125
D3RWD7_ALLVD/5-123
D3RWE0_ALLVD/3-129
D3RWE4_ALLVD/5-128
D3RX10_FERPA/3-126
D3RXH9_FERPA/2-121
D3RXL6_FERPA/2-134
D3RYI9_FERPA/2-113
D3RYZ5_FERPA/3-126
D3RYZ9_FERPA/2-113
D3RZ37_FERPA/1-79
D3RZM8_FERPA/7-132
D3RZP0_FERPA/4-144
D3RZW6_FERPA/2-99
D3RZY2_FERPA/4-128
D3S0D9_FERPA/3-126
D3S1S5_FERPA/2-120
D3S207_FERPA/3-118
D3S210_FERPA/5-146
D3S219_FERPA/2-134
D3S3M4_METSF/24-140
D3S489_METSF/4-105
D3S4P1_METSF/16-171
D3S818_METSF/4-106
D3SAI1_THISK/3-125
D3SAK7_THISK/3-130
D3SAK9_THISK/3-118
D3SAY6_THISK/2-84
D3SAZ2_THISK/2-132
D3SBA1_THISK/2-118
D3SCX6_THISK/3-125
D3SLV3_THEAH/2-111
D3SSK9_NATMM/2-121
D3ST84_NATMM/3-118
D3SWG0_NATMM/2-121
D3SZH9_NATMM/1-115
D3T0C0_NATMM/4-127
D3T0J8_NATMM/5-152
D3T1Q9_NATMM/11-137
D3T296_NATMM/5-134
D3T2A3_NATMM/2-123
D3T2J2_NATMM/3-122
D3T5K6_THEIA/2-125
D3T5U9_THEIA/4-125
D3T667_THEIA/9-137
D3T6R7_THEIA/4-131
D3UXP3_XENBS/2-128
D3VFY8_XENNA/2-122
D3VI06_XENNA/5-131
D3VJ73_XENNA/2-128
D4BEC0_9ENTR/6-118
D4BHM8_9ENTR/4-126
D4BMI4_BIFBR/2-130
D4DYN9_SEROD/2-131
D4E9X2_SEROD/5-131
D4EA26_SEROD/4-126
D4EHN5_ENTFA/170-279
D4ERJ5_ENTFA/170-279
D4G3H6_BACNA/168-277
D4GQL7_HALVD/3-136
D4H0B7_HALVD/46-163
D4H427_DENA2/2-125
D4HAR9_PROAS/3-122
D4I4P3_ERWAC/1-114
D4IGM0_ERWAE/1-112
D4IKQ7_9BACT/3-128
D4JBQ5_9FIRM/3-126
D4MG63_9ENTE/170-279
D4QNN6_ENTFC/173-282
D4QXE7_ENTFC/173-282
D4R5E5_ENTFC/173-282
D4R8E7_ENTFC/173-282
D4RH04_ENTFC/173-282
D4RTP1_ENTFC/173-282
D4S7W9_9FIRM/177-286
D4SKN7_ENTFC/173-282
D4SSH9_9XANT/2-125
D4T8P8_9XANT/2-125
D4TEE0_9NOST/4-138
D4THM1_9NOST/2-123
D4TLG6_9NOST/3-131
D4TPM8_9NOST/5-132
D4U964_STAAU/161-268
D4UGH0_STAAU/161-268
D4UYG6_ENTFA/170-279
D4VYX7_ENTFC/173-282
D4X4N7_9BURK/3-132
D4XKE3_ACIHA/3-125
D4YLG4_9MICO/2-132
D4YW40_LEPIN/5-126
D4Z593_SPHJU/2-114
D4Z8T2_SPHJU/2-124
D4Z8U6_SPHJU/45-179
D4Z8V9_SPHJU/14-143
D4Z8Y9_SPHJU/3-123
D4Z9B1_SPHJU/1-126
D4ZN30_SPIPL/5-127
D4ZPT2_SPIPL/2-120
D4ZQ24_SPIPL/2-138
D4ZVB9_SPIPL/5-127
D4ZVC3_SPIPL/3-125
D4ZVC6_SPIPL/3-126
D4ZVF8_SPIPL/7-128
D4ZVS5_SPIPL/3-124
D4ZVS8_SPIPL/2-132
D4ZVT2_SPIPL/3-128
D4ZWZ9_SPIPL/3-126
D4ZXN6_SPIPL/3-126
D4ZXP1_SPIPL/18-68
D4ZXZ8_SPIPL/3-123
D4ZY74_SPIPL/10-135
D4ZY84_SPIPL/1-81
D4ZY85_SPIPL/2-125
D4ZZ89_SPIPL/3-125
D5A0E7_SPIPL/5-59
D5A0E9_SPIPL/3-124
D5A0S0_SPIPL/7-129
D5A0S5_SPIPL/5-121
D5A0S8_SPIPL/3-119
D5A1T9_SPIPL/5-133
D5A3T6_SPIPL/2-125
D5A482_SPIPL/3-137
D5A4C4_SPIPL/2-122
D5A4C7_SPIPL/8-136
D5A4N5_SPIPL/8-129
D5A534_SPIPL/2-88
D5AVI6_RHOCB/2-123
D5BDC0_ZUNPS/4-125
D5BER2_ZUNPS/22-182
D5BXM7_NITHN/2-125
D5BZS7_NITHN/15-139
D5C067_NITHN/7-128
D5C0B4_NITHN/2-123
D5C387_NITHN/5-128
D5C391_NITHN/4-127
D5C4E5_NITHN/5-123
D5C4V9_NITHN/5-121
D5CTM4_SIDLE/3-127
D5DEF5_BACMD/6-132
D5DRW7_BACMQ/6-132
D5EEX3_AMICL/192-303
D5EP33_CORAD/3-127
D5EPI6_CORAD/2-134
D5EPU8_CORAD/4-125
D5H4P1_SALRM/3-122
D5H5B0_SALRM/63-187
D5H6J9_SALRM/1-88
D5H6L0_SALRM/1-120
D5H6S8_SALRM/10-98
D5KTK6_KLEPN/1-126
D5MEX9_9BACT/13-134
D5MG81_9BACT/2-123
D5MG87_9BACT/3-133
D5MGM9_9BACT/2-113
D5MI35_9BACT/3-122
D5MI74_9BACT/6-126
D5MIR2_9BACT/17-142
D5MIZ4_9BACT/5-124
D5MJK9_9BACT/1-116
D5MJN7_9BACT/6-124
D5MK12_9BACT/142-251
D5MKC7_9BACT/2-136
D5MKH1_9BACT/3-134
D5MKN2_9BACT/4-120
D5MKV6_9BACT/5-127
D5MKX5_9BACT/2-137
D5MKX9_9BACT/3-137
D5MKY1_9BACT/4-124
D5MLI7_9BACT/3-125
D5MLL1_9BACT/4-125
D5MMH4_9BACT/3-130
D5NNF7_9BURK/3-136
D5NNI8_9BURK/4-126
D5P4E5_9MYCO/7-125
D5P580_9MYCO/3-129
D5P7G0_9MYCO/3-122
D5P7V0_9MYCO/2-124
D5PE24_9MYCO/4-121
D5PEA4_9MYCO/2-123
D5PEL6_9MYCO/2-130
D5Q1S8_CLODI/171-280
D5QC06_GLUHA/2-126
D5QDQ1_GLUHA/3-122
D5QJT5_METTR/3-122
D5QKF4_METTR/2-124
D5QKR5_METTR/6-135
D5QL43_METTR/4-114
D5QL78_METTR/2-128
D5QLV5_METTR/1-122
D5QMI7_METTR/3-123
D5QMK5_METTR/3-125
D5QRL1_METTR/2-128
D5QSF5_METTR/4-126
D5QTJ0_METTR/14-93
D5QVM8_METTR/2-126
D5QWG2_METTR/4-136
D5QWM1_METTR/1-135
D5QWU5_METTR/3-126
D5RVX4_CLODI/171-280
D5SS85_PLAL2/5-128
D5TK89_BACT1/171-280
D5U333_THEAM/4-140
D5U6B5_BRAM5/7-173
D5UBJ4_CELFN/6-128
D5UC74_CELFN/3-116
D5UKG6_CELFN/2-135
D5UKM5_CELFN/6-126
D5UL57_CELFN/4-132
D5V8K5_MORCR/3-118
D5VG46_CAUST/3-128
D5VR37_METIM/24-140
D5VYJ7_CLOB2/171-280
D5WL97_BURSC/3-121
D5WLR4_BURSC/2-123
D5WR52_BACT2/5-131
D5WRS9_BACT2/5-131
D5WT52_BACT2/3-129
D5WW05_BACT2/3-125
D5WX22_BACT2/3-132
D5WZF6_THIK1/4-119
D5X1D1_THIK1/6-122
D5X476_THIK1/4-126
D5X6R8_THIK1/2-124
D5XN43_MYCTU/10-111
D5XN60_MYCTU/2-136
D5XN96_MYCTU/2-135
D5XNJ7_MYCTU/4-137
D5XPG6_MYCTU/4-125
D5XPR1_MYCTU/6-126
D5XQH4_MYCTU/12-131
D5XQK5_MYCTU/1-125
D5XQL8_MYCTU/6-125
D5XQM1_MYCTU/5-128
D5XQN3_MYCTU/1-127
D5XQP9_MYCTU/1-126
D5XQQ1_MYCTU/1-100
D5XQT5_MYCTU/4-113
D5XQU0_MYCTU/2-128
D5XQU4_MYCTU/10-111
D5XR34_MYCTU/2-135
D5XRR3_MYCTU/2-118
D5XS76_MYCTU/2-114
D5XSL0_MYCTU/2-135
D5XT29_MYCTU/2-115
D5XTK4_MYCTU/2-125
D5XU04_MYCTU/2-120
D5XUD7_MYCTU/2-127
D5XUL9_MYCTU/1-127
D5XW20_MYCTU/2-123
D5XW36_MYCTU/1-127
D5XW68_MYCTU/1-123
D5XWG8_MYCTU/4-120
D5XWH2_MYCTU/3-133
D5XWJ0_MYCTU/3-123
D5XWJ2_MYCTU/2-120
D5XWJ4_MYCTU/2-126
D5XWP6_MYCTU/2-125
D5XWQ3_MYCTU/2-139
D5XX90_MYCTU/5-124
D5XX92_MYCTU/1-127
D5XXK5_MYCTU/2-125
D5XXL4_MYCTU/2-135
D5XYI7_MYCTU/6-106
D5XZ74_MYCTU/4-121
D5XZA2_MYCTU/2-124
D5XZV8_MYCTU/6-126
D5Y0L9_MYCTU/12-131
D5Y0Q2_MYCTU/1-125
D5Y0R6_MYCTU/6-125
D5Y0R9_MYCTU/5-128
D5Y0T0_MYCTU/1-127
D5Y0U0_MYCTU/3-124
D5Y0U7_MYCTU/1-126
D5Y0V0_MYCTU/9-127
D5Y0Y4_MYCTU/4-113
D5Y0Y9_MYCTU/2-128
D5Y0Z3_MYCTU/10-111
D5Y178_MYCTU/1-97
D5Y1T7_MYCTU/2-118
D5Y295_MYCTU/2-114
D5Y2N2_MYCTU/2-135
D5Y344_MYCTU/2-115
D5Y3L8_MYCTU/2-125
D5Y421_MYCTU/2-120
D5Y4D4_MYCTU/2-127
D5Y4U1_MYCTU/2-135
D5Y5B5_MYCTU/4-120
D5Y5B8_MYCTU/3-133
D5Y5D2_MYCTU/3-123
D5Y5D4_MYCTU/2-120
D5Y5D6_MYCTU/2-126
D5Y5I4_MYCTU/2-125
D5Y5J1_MYCTU/2-139
D5Y6E8_MYCTU/2-123
D5Y6H2_MYCTU/1-127
D5Y6K4_MYCTU/1-123
D5Y6R5_MYCTU/4-112
D5Y6V2_MYCTU/2-125
D5Y6W1_MYCTU/2-135
D5Y7N3_MYCTU/5-124
D5Y7N5_MYCTU/1-127
D5Y8A7_MYCTU/4-132
D5Y8Y5_MYCTU/4-121
D5Y910_MYCTU/2-124
D5Y9U5_MYCTU/4-137
D5YAQ8_MYCTU/4-125
D5YB76_MYCTU/94-211
D5YB88_MYCTU/2-136
D5YBC9_MYCTU/2-135
D5YBD3_MYCTU/2-128
D5YBD7_MYCTU/10-111
D5YBM2_MYCTU/2-135
D5YBY2_MYCTU/6-126
D5YCN7_MYCTU/12-131
D5YCS0_MYCTU/1-125
D5YCT4_MYCTU/6-125
D5YCT7_MYCTU/5-128
D5YCU8_MYCTU/1-127
D5YCV8_MYCTU/3-124
D5YCW5_MYCTU/1-126
D5YCW8_MYCTU/9-127
D5YD01_MYCTU/4-113
D5YDD7_MYCTU/2-118
D5YDV1_MYCTU/2-114
D5YE83_MYCTU/2-135
D5YEP9_MYCTU/2-115
D5YF68_MYCTU/2-125
D5YFN2_MYCTU/2-120
D5YG02_MYCTU/2-127
D5YGC9_MYCTU/2-123
D5YGF4_MYCTU/1-127
D5YGI7_MYCTU/1-123
D5YGT4_MYCTU/2-135
D5YI07_MYCTU/4-120
D5YI10_MYCTU/3-133
D5YI57_MYCTU/5-124
D5YI59_MYCTU/1-127
D5YID1_MYCTU/4-123
D5YIH1_MYCTU/2-125
D5YII0_MYCTU/2-135
D5YJE5_MYCTU/4-132
D5YK08_MYCTU/4-121
D5YK33_MYCTU/2-124
D5YKE0_MYCTU/3-123
D5YKE2_MYCTU/2-120
D5YKE4_MYCTU/2-126
D5YKJ2_MYCTU/2-125
D5YKJ9_MYCTU/2-139
D5YLE4_MYCTU/4-137
D5YM96_MYCTU/4-125
D5YMR5_MYCTU/94-211
D5YMS7_MYCTU/2-136
D5YMW5_MYCTU/2-135
D5YNJ6_MYCTU/1-120
D5YNN0_MYCTU/1-125
D5YNP3_MYCTU/6-125
D5YNP6_MYCTU/5-128
D5YNQ6_MYCTU/1-127
D5YNR5_MYCTU/3-124
D5YNS2_MYCTU/1-126
D5YNS5_MYCTU/9-127
D5YNV8_MYCTU/10-111
D5YP43_MYCTU/1-124
D5YPR2_MYCTU/2-118
D5YPT9_MYCTU/4-113
D5YPU4_MYCTU/2-128
D5YQ91_MYCTU/2-114
D5YQM1_MYCTU/2-135
D5YR33_MYCTU/2-115
D5YRK0_MYCTU/2-125
D5YRR2_MYCTU/2-135
D5YSR4_MYCTU/2-127
D5YT26_MYCTU/2-120
D5YTM6_MYCTU/1-123
D5YTQ9_MYCTU/1-127
D5YTT5_MYCTU/2-123
D5YUE6_MYCTU/4-120
D5YUE9_MYCTU/3-133
D5YUG3_MYCTU/4-124
D5YUG5_MYCTU/2-65
D5YUM9_MYCTU/5-124
D5YUN1_MYCTU/1-127
D5YUU7_MYCTU/8-127
D5YUV7_MYCTU/3-123
D5YUV9_MYCTU/2-120
D5YUW0_MYCTU/2-126
D5YV08_MYCTU/2-125
D5YV15_MYCTU/2-139
D5YVE7_MYCTU/2-125
D5YVF6_MYCTU/2-135
D5YWC8_MYCTU/4-132
D5YWZ0_MYCTU/4-121
D5YX21_MYCTU/2-124
D5YXW8_MYCTU/4-137
D5YYR8_MYCTU/4-125
D5YZ82_MYCTU/94-211
D5YZ94_MYCTU/2-136
D5YZD1_MYCTU/2-135
D5YZF6_MYCTU/8-128
D5YZL7_MYCTU/6-126
D5Z0C6_MYCTU/12-131
D5Z0F8_MYCTU/1-125
D5Z0H2_MYCTU/6-125
D5Z0H5_MYCTU/5-128
D5Z0I6_MYCTU/1-127
D5Z0J8_MYCTU/3-124
D5Z0K5_MYCTU/1-126
D5Z0K8_MYCTU/9-127
D5Z0N7_MYCTU/4-113
D5Z0P2_MYCTU/2-128
D5Z0P6_MYCTU/10-111
D5Z0Y2_MYCTU/2-135
D5Z1K2_MYCTU/2-118
D5Z211_MYCTU/2-114
D5Z2E5_MYCTU/2-135
D5Z2N7_MYCTU/2-120
D5Z2Z8_MYCTU/2-127
D5Z3C6_MYCTU/2-123
D5Z3E8_MYCTU/1-127
D5Z3N6_MYCTU/2-115
D5Z455_MYCTU/2-125
D5Z4M1_MYCTU/1-123
D5Z4X3_MYCTU/2-135
D5Z654_MYCTU/3-133
D5Z672_MYCTU/3-123
D5Z6C6_MYCTU/2-125
D5Z6D3_MYCTU/2-139
D5Z6T6_MYCTU/5-124
D5Z6T8_MYCTU/1-127
D5Z712_MYCTU/4-123
D5Z748_MYCTU/2-125
D5Z757_MYCTU/2-135
D5Z821_MYCTU/22-111
D5Z8M2_MYCTU/4-121
D5Z8P8_MYCTU/2-124
D5Z9L8_MYCTU/4-125
D5ZA33_MYCTU/94-211
D5ZA45_MYCTU/2-136
D5ZA84_MYCTU/2-135
D5ZAS0_MYCTU/4-137
D5ZBT4_MYCTU/94-211
D5ZBU6_MYCTU/2-136
D5ZBY9_MYCTU/2-135
D5ZC15_MYCTU/6-126
D5ZCS8_MYCTU/12-131
D5ZCW7_MYCTU/1-125
D5ZCY0_MYCTU/6-125
D5ZCY4_MYCTU/5-128
D5ZCZ5_MYCTU/1-127
D5ZD07_MYCTU/3-124
D5ZD13_MYCTU/1-126
D5ZD16_MYCTU/9-127
D5ZD46_MYCTU/4-113
D5ZD51_MYCTU/2-128
D5ZD55_MYCTU/10-111
D5ZDF1_MYCTU/2-135
D5ZE36_MYCTU/2-118
D5ZEK9_MYCTU/2-114
D5ZEZ7_MYCTU/2-135
D5ZFG6_MYCTU/2-115
D5ZG00_MYCTU/2-125
D5ZHL8_MYCTU/2-120
D5ZI08_MYCTU/2-127
D5ZIE4_MYCTU/2-123
D5ZIH3_MYCTU/1-127
D5ZIK5_MYCTU/1-123
D5ZIW2_MYCTU/2-135
D5ZJ44_MYCTU/4-120
D5ZJ47_MYCTU/3-133
D5ZJ65_MYCTU/3-123
D5ZJ67_MYCTU/2-120
D5ZJ69_MYCTU/2-101
D5ZJB9_MYCTU/2-125
D5ZJC6_MYCTU/2-139
D5ZJT8_MYCTU/5-124
D5ZJU0_MYCTU/1-127
D5ZK19_MYCTU/4-123
D5ZK56_MYCTU/2-125
D5ZK64_MYCTU/2-135
D5ZL48_MYCTU/4-132
D5ZLS1_MYCTU/4-121
D5ZM49_MYCTU/2-124
D5ZMP1_MYCTU/4-137
D5ZW98_9ACTO/12-140
D6ACQ3_STRFL/3-129
D6ADU0_STRFL/25-143
D6AGD7_STRFL/3-123
D6AJC9_STRFL/3-120
D6AM10_STRFL/6-124
D6ATN7_STRFL/4-120
D6AU42_STRFL/8-125
D6B8R3_9ACTO/6-124
D6CK60_XANAP/3-122
D6CKI9_THIS3/4-134
D6CMU0_THIS3/2-124
D6CNM2_THIS3/7-103
D6CNR1_THIS3/4-119
D6CR74_THIS3/1-116
D6CTJ0_THIS3/5-126
D6CUG8_THIS3/2-126
D6DA08_BIFLO/2-130
D6DNR9_ENTCL/5-117
D6E7A2_9ACTN/3-123
D6EA70_9ACTN/2-125
D6ES17_STRLI/17-139
D6F1F2_MYCTU/12-131
D6F1I9_MYCTU/1-125
D6F1K2_MYCTU/6-125
D6F1K5_MYCTU/5-128
D6F1L6_MYCTU/1-127
D6F1M8_MYCTU/3-124
D6F1N4_MYCTU/1-126
D6F1N7_MYCTU/9-127
D6F1S0_MYCTU/4-113
D6F1S5_MYCTU/2-128
D6F1S9_MYCTU/10-111
D6F218_MYCTU/2-135
D6F2P5_MYCTU/2-118
D6F362_MYCTU/2-114
D6F3J4_MYCTU/2-135
D6F410_MYCTU/2-115
D6F9G5_MYCTU/4-132
D6FA03_MYCTU/2-124
D6FA28_MYCTU/4-121
D6FJ91_MYCTU/4-120
D6FJ95_MYCTU/3-133
D6FJB2_MYCTU/3-123
D6FJB4_MYCTU/2-120
D6FJB6_MYCTU/2-126
D6FJG4_MYCTU/2-125
D6FJH1_MYCTU/2-139
D6FJY1_MYCTU/5-124
D6FJY3_MYCTU/1-127
D6FK59_MYCTU/4-123
D6FK97_MYCTU/2-125
D6FKA6_MYCTU/2-135
D6FL80_MYCTU/4-132
D6FLU8_MYCTU/4-121
D6FLX5_MYCTU/2-124
D6FM90_MYCTU/1-125
D6FMA4_MYCTU/6-125
D6FMA7_MYCTU/5-128
D6FMB7_MYCTU/1-127
D6FMC9_MYCTU/3-124
D6FMD5_MYCTU/1-126
D6FMD8_MYCTU/9-127
D6FMG9_MYCTU/4-113
D6FMH4_MYCTU/2-128
D6FMH8_MYCTU/10-111
D6FMN5_MYCTU/2-125
D6FMP2_MYCTU/2-139
D6FN52_MYCTU/2-135
D6FNG3_MYCTU/5-124
D6FNG5_MYCTU/1-127
D6FNN9_MYCTU/4-123
D6FP54_MYCTU/2-125
D6FP63_MYCTU/2-135
D6FPK3_MYCTU/2-118
D6FQG2_MYCTU/2-114
D6FQU1_MYCTU/4-132
D6FR83_MYCTU/2-135
D6FS28_MYCTU/2-115
D6FS77_MYCTU/4-121
D6FSA3_MYCTU/2-124
D6FT99_MYCTU/2-125
D6FTW0_MYCTU/4-137
D6FU23_MYCTU/2-120
D6FUT4_MYCTU/2-127
D6FVJ4_MYCTU/2-123
D6FVK3_MYCTU/1-127
D6FVN5_MYCTU/1-123
D6FVW4_MYCTU/4-125
D6FWB8_MYCTU/2-135
D6FWR1_MYCTU/415-532
D6FWS2_MYCTU/2-136
D6FWV8_MYCTU/2-135
D6FWZ1_MYCTU/6-126
D6FYR7_MYCTU/4-120
D6FYS0_MYCTU/3-133
D6FYT7_MYCTU/3-123
D6FYT9_MYCTU/2-120
D6FYU1_MYCTU/2-126
D6GP34_9ENTR/6-117
D6GR62_FILAD/165-274
D6GXC3_STAAU/161-268
D6H8D9_NEIGO/3-133
D6HEE0_STAAU/161-268
D6HTV0_ECOLX/5-127
D6HZN8_ECOLX/4-126
D6IDB1_ECOLX/4-126
D6IXS9_STAAU/161-268
D6JMB2_NEIGO/2-132
D6K001_9ACTO/5-124
D6K052_9ACTO/7-125
D6K1E8_9ACTO/4-124
D6K4J8_9ACTO/3-122
D6K855_9ACTO/4-132
D6KBZ7_9ACTO/3-133
D6KXL5_9NEIS/4-140
D6KYR9_9NEIS/16-81
D6L2N4_9NEIS/3-124
D6LV99_STAAU/161-268
D6R7C6_9NOST/4-80
D6SGS4_STAAU/161-268
D6SJZ4_9DELT/3-128
D6SK35_9DELT/3-123
D6SKC2_9DELT/3-126
D6SKD0_9DELT/4-132
D6SKJ9_9DELT/3-126
D6SKK8_9DELT/3-124
D6SKQ8_9DELT/1-118
D6SL61_9DELT/5-127
D6SN10_9DELT/3-126
D6SNL2_9DELT/4-126
D6SPE4_9DELT/1-126
D6SQ29_9DELT/3-125
D6SQI1_9DELT/4-97
D6SR65_9DELT/2-124
D6SRT1_9DELT/2-130
D6SRU1_9DELT/12-136
D6SRW0_9DELT/4-127
D6SRW6_9DELT/2-131
D6SRX2_9DELT/2-130
D6SS54_9DELT/4-125
D6SS97_9DELT/4-127
D6SSN6_9DELT/2-132
D6ST53_9DELT/4-126
D6STC7_9DELT/2-127
D6STY3_9DELT/22-126
D6SU07_9DELT/4-126
D6SU35_9DELT/2-123
D6T9B5_STAAU/161-268
D6UCX9_STAAU/161-268
D6UMB6_9BACT/4-130
D6UMJ6_9BACT/2-123
D6UN02_9BACT/2-132
D6UN15_9BACT/3-128
D6UN39_9BACT/3-125
D6UN44_9BACT/3-131
D6UNX1_9BACT/3-128
D6UQR4_9BACT/4-127
D6UT44_9BACT/3-124
D6UUI5_9BACT/7-132
D6UUI9_9BACT/2-125
D6UVI5_9BACT/1-126
D6UWS3_9BACT/2-67
D6UYM4_9BACT/2-131
D6UYZ9_9BACT/4-126
D6UZN1_9BACT/7-128
D6V4H2_9BRAD/4-127
D6XV77_BACIE/171-280
D6Y214_THEBD/4-129
D6Z128_DESAT/5-129
D6Z144_DESAT/4-128
D6Z146_DESAT/4-126
D6ZG53_MOBCV/2-112
D6ZYB2_BIFLJ/16-154
D7A0R4_STAND/1-138
D7A661_STAND/5-128
D7AK67_GEOSK/3-126
D7AR84_THEM3/3-124
D7ASI4_THEM3/4-131
D7ASV9_THEM3/2-125
D7AT33_THEM3/9-137
D7B3Q8_NOCDD/3-128
D7B858_NOCDD/5-127
D7BA44_MEISD/17-145
D7BAJ2_MEISD/4-125
D7BB60_MEISD/1-112
D7BC14_MEISD/3-125
D7BER2_MEISD/2-135
D7BHI3_MEISD/4-129
D7BIN7_MEISD/7-130
D7BIT0_MEISD/2-126
D7BIU0_MEISD/3-134
D7BJE9_MEISD/3-119
D7BMB9_ARCHD/3-128
D7BME9_ARCHD/2-126
D7BP53_ARCHD/2-76
D7BSQ8_STRBB/2-128
D7BTV2_STRBB/9-137
D7C7E2_STRBB/5-123
D7CCM8_STRBB/8-125
D7CDI5_STRBB/5-125
D7CDM1_STRBB/5-123
D7CIF6_SYNLT/9-139
D7CIZ9_SYNLT/5-125
D7CJ95_SYNLT/4-130
D7CJA0_SYNLT/8-130
D7CJA3_SYNLT/6-132
D7CJB5_SYNLT/16-140
D7CMI3_SYNLT/7-134
D7CMM8_SYNLT/3-127
D7CPK5_SYNLT/3-132
D7CPT5_SYNLT/10-127
D7CQB2_TRURR/3-121
D7CQJ4_TRURR/3-126
D7CTA0_TRURR/3-126
D7CU73_TRURR/2-125
D7CUS9_TRURR/7-130
D7CUU9_TRURR/2-130
D7CUY6_TRURR/9-122
D7CUY9_TRURR/2-133
D7CUZ2_TRURR/2-124
D7CVK9_TRURR/2-123
D7CX07_TRURR/2-135
D7CX12_TRURR/3-127
D7CX16_TRURR/2-135
D7CZU4_GEOSC/12-132
D7D2D6_GEOSC/2-131
D7D803_STAHD/6-130
D7D8C1_STAHD/5-136
D7DBR2_STAHD/13-136
D7DC16_STAHD/2-109
D7DC98_STAHD/14-129
D7EM44_MYCTU/2-136
D7EM81_MYCTU/2-135
D7EMA6_MYCTU/6-126
D7EN23_MYCTU/12-131
D7EN55_MYCTU/1-125
D7EN68_MYCTU/6-125
D7EN71_MYCTU/5-128
D7EN82_MYCTU/1-127
D7EN92_MYCTU/3-124
D7EN99_MYCTU/1-126
D7ENA2_MYCTU/9-127
D7END3_MYCTU/4-113
D7END8_MYCTU/2-128
D7ENE2_MYCTU/10-111
D7ENM4_MYCTU/2-135
D7EP44_MYCTU/2-118
D7EPP7_MYCTU/2-114
D7EQ28_MYCTU/2-135
D7EQI9_MYCTU/2-115
D7ER08_MYCTU/2-125
D7ERF4_MYCTU/2-120
D7ERR7_MYCTU/2-127
D7ES41_MYCTU/2-123
D7ES65_MYCTU/1-127
D7ES98_MYCTU/1-123
D7ESI7_MYCTU/2-135
D7EU49_MYCTU/4-132
D7EUM3_MYCTU/4-120
D7EUM6_MYCTU/3-133
D7EUP2_MYCTU/3-123
D7EUP4_MYCTU/2-120
D7EUP5_MYCTU/2-126
D7EUU4_MYCTU/2-125
D7EUV1_MYCTU/2-139
D7EV97_MYCTU/5-124
D7EV99_MYCTU/1-127
D7EVH1_MYCTU/4-123
D7EVK6_MYCTU/2-125
D7EVL5_MYCTU/2-135
D7EW49_MYCTU/4-121
D7EW77_MYCTU/2-124
D7EX08_MYCTU/4-137
D7EXU8_MYCTU/4-125
D7EYA8_MYCTU/94-211
D7GKR3_ECOLX/5-131
D7HXC0_PSESS/2-131
D7I239_PSESS/2-126
D7I720_PSESS/2-130
D7IMP3_9BACE/4-125
D7N6Z5_9FIRM/161-270
D7RU20_KLEOX/3-121
D7W993_9CORY/1-134
D7W9M1_9CORY/3-126
D7WAB1_9CORY/2-128
D7WLF6_BACCE/171-280
D7XKS4_ECOLX/4-126
D7XPG6_ECOLX/5-131
D7XQ79_ECOLX/4-126
D7Y5A6_ECOLX/5-131
D7YD58_ECOLX/4-126
D8D4X2_COMTE/6-135
D8E2K9_ECOLX/4-126
D8EDF9_ECOLX/5-131
D8ENJ9_ECOLX/4-126
D8EV56_ECOLX/5-131
D8EWT2_9DELT/2-122
D8EY15_9DELT/1-122
D8EY31_9DELT/2-124
D8EYA3_9DELT/3-121
D8EZ49_9DELT/4-154
D8F0B1_9DELT/8-130
D8F2H4_9DELT/1-122
D8F3E4_9DELT/3-150
D8F3X6_9DELT/4-125
D8F6X7_9DELT/3-122
D8F8Z0_9DELT/5-128
D8F907_9DELT/5-121
D8FAP2_9DELT/18-145
D8FC38_9DELT/1-129
D8FDZ1_9DELT/1-120
D8FE13_9DELT/2-76
D8FE16_9DELT/12-157
D8FE21_9DELT/4-134
D8FE93_9DELT/3-124
D8FFY2_9DELT/2-106
D8FG92_9DELT/4-49
D8G429_9CYAN/5-136
D8G5M6_9CYAN/12-136
D8G8H1_9CYAN/3-125
D8G9V8_9CYAN/3-122
D8GJ63_CLOLD/180-289
D8GWN2_BACAI/171-280
D8HGE6_STAAF/155-262
D8HL35_AMYMU/2-122
D8HRK8_AMYMU/5-141
D8IU60_HERSS/2-130
D8J1H2_HERSS/2-127
D8JAZ8_HALJB/5-123
D8JCQ1_HALJB/2-126
D8K2L7_DEHLB/11-128
D8K3H4_DEHLB/10-132
D8K846_NITWC/19-170
D8K940_NITWC/5-127
D8K9B3_NITWC/2-131
D8KAN5_NITWC/2-123
D8L2J9_KLEPN/5-131
D8N530_RALSO/6-122
D8N5P5_RALSO/3-129
D8NVR3_RALSO/3-130
D8P969_9BACT/2-123
D8PB14_9BACT/4-125
D8PDS7_9BACT/4-136
D8PHD7_9BACT/136-245
D8US29_9MICC/2-127
D9P475_ACTPL/2-132
D9P5G9_ACTPL/4-134
D9P6P8_ACTPL/4-126
D9PAK8_ACTPL/4-126
D9PC28_ACTPL/2-132
D9PDA0_ACTPL/4-131
D9PHD6_9ZZZZ/7-113
D9PHY3_9ZZZZ/4-125
D9PHY9_9ZZZZ/1-123
D9PHZ4_9ZZZZ/5-121
D9PIF2_9ZZZZ/3-126
D9PL67_9ZZZZ/3-120
D9PM62_9ZZZZ/4-125
D9PNM0_9ZZZZ/4-123
D9PVP3_METTM/3-119
D9QKF4_BRESC/4-129
D9QMA2_BRESC/3-122
D9QSZ8_ACEAZ/176-285
D9RER1_STAAJ/161-268
D9RLF4_STAAK/155-262
D9RUW2_PREMB/10-131
D9SGI2_GALCS/9-129
D9T6K9_MICAI/2-125
D9T8H4_MICAI/6-124
D9T9E0_MICAI/3-122
D9TGI0_CALOO/14-139
D9THX7_CALOO/43-167
D9TIW7_CALOO/2-125
D9TKC7_CALOO/8-135
D9TMS1_THETC/2-125
D9TQE5_THETC/5-123
D9TRS5_THETC/168-276
D9TSL5_THETC/7-128
D9UET9_9ACTO/8-125
D9UQ42_9ACTO/12-126
D9UXD7_9ACTO/6-144
D9UXX2_9ACTO/31-151
D9UZN5_9ACTO/1-125
D9VR63_9ACTO/7-124
D9VSH6_9ACTO/5-123
D9VWK5_9ACTO/6-126
D9W5H9_9ACTO/5-119
D9WET0_9ACTO/5-123
D9WIN7_9ACTO/5-125
D9WLT4_9ACTO/2-136
D9WUV6_9ACTO/7-125
D9WW15_9ACTO/10-104
D9X2H0_STRVR/3-123
D9X2H3_STRVR/4-132
D9XL35_9ACTO/1-114
D9XL40_9ACTO/4-132
D9XLD7_9ACTO/4-128
D9XMI6_9ACTO/3-130
D9XSJ8_9ACTO/3-121
D9XUK6_9ACTO/12-140
D9XUK8_9ACTO/8-125
D9Y1E6_9ACTO/5-121
D9Y1F2_9ACTO/5-123
E0DK94_9RHIZ/5-128
E0DX20_9RHIZ/5-128
E0E574_9FIRM/170-279
E0E959_ACTPL/2-129
E0EAT4_ACTPL/4-126
E0EAX9_ACTPL/1-113
E0EF06_ACTPL/2-132
E0EGK4_ACTPL/4-126
E0EGV1_ACTPL/1-113
E0EJJ7_ACTPL/2-121
E0EL55_ACTPL/2-132
E0ENV0_ACTPL/1-110
E0EZ27_ACTPL/2-129
E0F0K3_ACTPL/4-126
E0F0U8_ACTPL/1-113
E0F532_ACTPL/2-132
E0F6N0_ACTPL/1-122
E0F6Y4_ACTPL/1-110
E0FBH1_ACTPL/2-129
E0FD11_ACTPL/4-126
E0FDA6_ACTPL/1-113
E0FFV5_ACTPL/2-121
E0FHF1_ACTPL/2-132
E0FIX9_ACTPL/1-122
E0FJ72_ACTPL/4-134
E0FLW6_ACTPL/2-121
E0FNK0_ACTPL/2-132
E0FQ14_ACTPL/4-126
E0FQB9_ACTPL/1-113
E0FRH4_9THEO/2-125
E0FUP7_9THEO/3-124
E0FUS2_9THEO/4-131
E0G2C4_ENTFA/170-279
E0GGG5_ENTFA/170-279
E0GML6_ENTFA/170-279
E0GXQ4_ENTFA/170-279
E0H264_ENTFA/170-279
E0HI31_ENTFA/170-279
E0I8L4_9BACL/167-276
E0J1H5_ECOLW/4-126
E0J8F7_RHIME/3-133
E0J951_RHIME/3-121
E0J9C8_RHIME/2-141
E0J9W9_RHIME/4-126
E0JB14_RHIME/4-112
E0JBR9_RHIME/2-132
E0JCG7_RHIME/2-128
E0JDJ2_RHIME/5-127
E0JFP9_RHIME/1-122
E0JFQ6_RHIME/2-141
E0JI48_RHIME/7-145
E0JJV1_RHIME/4-126
E0JKE1_RHIME/2-125
E0JMA1_RHIME/4-82
E0JP74_RHIME/4-125
E0JPI5_RHIME/3-122
E0JQD2_RHIME/1-126
E0JRU6_RHIME/2-126
E0JSJ4_RHIME/5-127
E0JTR1_RHIME/3-133
E0JU64_RHIME/2-128
E0JV52_RHIME/2-125
E0JVJ7_RHIME/4-126
E0JWN4_RHIME/2-133
E0JYN1_RHIME/4-126
E0K0A6_RHIME/2-128
E0K249_RHIME/2-141
E0K3I4_RHIME/1-126
E0K6C4_RHIME/2-132
E0K6E4_RHIME/3-121
E0K8B6_RHIME/1-122
E0K947_RHIME/1-126
E0KBF3_RHIME/4-126
E0KF11_STRVO/2-123
E0KQ34_STRVO/12-128
E0KUF2_STRVO/5-123
E0KXR4_STRVO/4-124
E0LFU3_SPHCR/4-133
E0LKJ7_SPHCR/2-122
E0N777_NEIME/4-122
E0NXT2_9FIRM/220-329
E0PAV3_STAAU/161-268
E0QB55_CAMCO/4-127
E0QPS9_9ACTO/7-130
E0QQN5_9ACTO/9-130
E0QS24_9ACTO/3-84
E0QS63_9ACTO/5-128
E0QTF5_9ACTO/2-116
E0RGR0_PAEP6/163-272
E0RR63_SPITD/3-125
E0RZA0_BUTPB/30-110
E0S3H3_BUTPB/3-139
E0S3T3_BUTPB/3-127
E0SNV8_IGNAA/4-136
E0SP15_IGNAA/5-119
E0SPP0_IGNAA/10-122
E0SQG9_IGNAA/5-132
E0SRY9_IGNAA/4-146
E0SS65_IGNAA/2-128
E0SSY9_IGNAA/5-129
E0STA1_IGNAA/2-173
E0STX7_IGNAA/5-122
E0TE25_PARBH/4-124
E0THY4_PARBH/7-124
E0U9C7_CYAP2/10-126
E0UBW0_CYAP2/4-129
E0UD53_CYAP2/3-138
E0UDH6_CYAP2/3-137
E0UG19_CYAP2/5-133
E0UG96_CYAP2/13-136
E0UH01_CYAP2/3-125
E0UKE5_CYAP2/3-127
E0UM04_CYAP2/3-124
E0UM40_CYAP2/2-133
E0UM45_CYAP2/3-121
E0UNE8_CYAP2/3-124
E0UNT3_CYAP2/3-124
E0WRR7_9ENTR/1-114
E0WU21_9ENTR/2-130
E0WU87_9ENTR/7-132
E0WV50_9ENTR/42-162
E1E8T9_STAAU/161-268
E1EVA7_ENTFA/170-279
E1FBP6_9THEO/3-124
E1H5E2_MYCTU/5-122
E1H5F3_MYCTU/2-136
E1H5J0_MYCTU/2-135
E1H5L9_MYCTU/6-126
E1H6B7_MYCTU/1-120
E1H6E8_MYCTU/1-125
E1H6G1_MYCTU/7-126
E1H6G4_MYCTU/5-128
E1H6H3_MYCTU/1-127
E1H6I2_MYCTU/3-124
E1H6I8_MYCTU/1-126
E1H6J1_MYCTU/9-127
E1H6M2_MYCTU/4-113
E1H6M7_MYCTU/2-128
E1H6N1_MYCTU/10-111
E1H6W2_MYCTU/2-135
E1H7H0_MYCTU/2-118
E1H7X5_MYCTU/2-114
E1H8A2_MYCTU/2-135
E1H8Q8_MYCTU/2-115
E1H962_MYCTU/2-125
E1H9L7_MYCTU/2-120
E1H9Z5_MYCTU/2-127
E1HAB9_MYCTU/2-123
E1HAE0_MYCTU/1-127
E1HAH2_MYCTU/1-123
E1HAR2_MYCTU/2-135
E1HBY0_MYCTU/6-122
E1HBY3_MYCTU/3-133
E1HBZ9_MYCTU/4-124
E1HC01_MYCTU/2-120
E1HC03_MYCTU/2-126
E1HC49_MYCTU/2-125
E1HC56_MYCTU/2-139
E1HCK0_MYCTU/5-124
E1HCK2_MYCTU/1-127
E1HCS1_MYCTU/8-127
E1HCV8_MYCTU/2-125
E1HCW7_MYCTU/2-135
E1HDT3_MYCTU/4-132
E1HEE6_MYCTU/5-122
E1HEG6_MYCTU/2-124
E1HF98_MYCTU/4-137
E1HG21_MYCTU/4-125
E1HR06_ECOLX/4-126
E1HSE2_ECOLX/5-131
E1I5K7_ECOLX/4-126
E1IA03_9CHLR/4-127
E1ID67_9CHLR/2-127
E1IDI3_9CHLR/5-124
E1IFI8_9CHLR/10-134
E1II77_9CHLR/2-127
E1INH3_ECOLX/4-126
E1IWD6_ECOLX/5-131
E1IWE0_ECOLX/5-131
E1J3E6_ECOLX/4-126
E1JBH4_ECOLX/5-131
E1JE67_ECOLX/4-126
E1JV43_DESFR/3-134
E1K3C6_9EURY/16-132
E1MB64_9ACTO/7-130
E1MEB3_9ACTO/2-74
E1MEF2_9ACTO/5-128
E1MEH5_9ACTO/3-121
E1MEI0_9ACTO/9-130
E1MFQ9_9ACTO/8-136
E1MGF8_9ACTO/2-116
E1MIB7_9GAMM/4-145
E1MIN5_9GAMM/5-122
E1MIS2_9GAMM/7-120
E1MIU7_9GAMM/5-113
E1MJQ8_9GAMM/7-147
E1ML88_9GAMM/4-127
E1MNI4_9GAMM/3-118
E1MQM7_9GAMM/17-135
E1MS84_9GAMM/3-123
E1MS99_9GAMM/3-123
E1P0J9_NEILA/2-132
E1P458_NEILA/4-122
E1QPU4_VULDI/3-45
E1QQA6_VULDI/2-122
E1QQG8_VULDI/9-131
E1QRN0_VULDI/4-127
E1QRZ7_VULDI/1-130
E1R1E0_SPISS/15-131
E1R2F4_SPISS/3-126
E1R4K3_SPISS/3-125
E1RB21_SPISS/4-123
E1RB34_SPISS/4-123
E1RBQ2_SPISS/2-125
E1RBV2_SPISS/3-122
E1RBV6_SPISS/4-128
E1RPM6_XYLFG/2-123
E1SJ90_PANVC/5-131
E1T2J6_THESX/3-124
E1UJU2_BACAS/168-277
E1VG56_9GAMM/4-126
E1VGX2_9GAMM/3-124
E1VJJ0_9GAMM/1-121
E1VJW5_9GAMM/2-120
E1VKF4_9GAMM/2-124
E1VKV0_9GAMM/2-130
E1VLI2_9GAMM/2-120
E1VML3_9GAMM/3-116
E1VMV5_9GAMM/2-89
E1VP26_9GAMM/47-171
E1VPE7_9GAMM/4-126
E1VPI1_9GAMM/2-125
E1VQQ0_9GAMM/2-122
E1W4L8_HAEP3/6-138
E1W4Z7_HAEP3/4-139
E1WHH5_SALTS/4-126
E1X6A1_HAEI1/4-126
E1Y854_9DELT/2-135
E1Y8M9_9DELT/2-122
E1Y9W0_9DELT/25-181
E1YA57_9DELT/4-129
E1YB40_9DELT/9-131
E1YE56_9DELT/3-130
E1YH58_9DELT/32-126
E1YH77_9DELT/3-124
E1YHB5_9DELT/2-113
E1YHB9_9DELT/3-72
E1YHC2_9DELT/3-74
E1YJ63_9DELT/5-126
E1YJG1_9DELT/4-131
E1YJH3_9DELT/3-126
E1YJK5_9DELT/16-132
E1YJR8_9DELT/6-134
E1YJT3_9DELT/2-125
E1YJU0_9DELT/4-118
E1YJW2_9DELT/3-119
E1YK63_9DELT/6-122
E1YK65_9DELT/3-124
E1YKC0_9DELT/4-129
E1YLU2_9DELT/4-131
E1YM88_9DELT/3-134
E1YMA4_9DELT/3-140
E1YMN8_9DELT/3-122
E1YUF1_9BACE/4-125
E1YXI2_9BACE/6-127
E1Z0M0_9BACE/3-130
E2CK86_9RHOB/2-131
E2CSA6_9RHOB/8-128
E2M927_PSESM/4-126
E2M9R9_PSESM/2-127
E2MK62_PSESM/3-120
E2MLP4_PSESM/4-115
E2MMS4_PSESM/24-187
E2MN67_PSESM/2-131
E2NJG0_9BACE/4-88
E2NWV1_PASHA/4-134
E2P1P5_PASHA/2-122
E2P637_PASHA/4-134
E2PBG9_PASHA/1-120
E2PNP8_9RHIZ/5-128
E2T6J9_MYCTU/4-137
E2T7C4_MYCTU/4-125
E2T7T7_MYCTU/5-122
E2T7U6_MYCTU/2-136
E2T7Y3_MYCTU/2-135
E2T812_MYCTU/8-128
E2T8Q8_MYCTU/12-131
E2T961_MYCTU/2-125
E2T9K3_MYCTU/2-120
E2T9U9_MYCTU/2-127
E2TA73_MYCTU/2-123
E2TA93_MYCTU/1-127
E2TAC6_MYCTU/1-123
E2TAM1_MYCTU/2-135
E2TBR3_MYCTU/6-122
E2TBR6_MYCTU/3-133
E2TBT1_MYCTU/3-123
E2TBT3_MYCTU/2-120
E2TBT5_MYCTU/2-126
E2TBY0_MYCTU/2-125
E2TBY7_MYCTU/2-139
E2TC65_MYCTU/2-115
E2TCR1_MYCTU/5-124
E2TCR3_MYCTU/1-127
E2TCY2_MYCTU/8-127
E2TD19_MYCTU/2-125
E2TD28_MYCTU/2-135
E2TDY5_MYCTU/2-135
E2TE65_MYCTU/10-111
E2TE68_MYCTU/2-128
E2TE73_MYCTU/4-113
E2TEA5_MYCTU/9-127
E2TEA7_MYCTU/1-126
E2TEB1_MYCTU/3-124
E2TEB6_MYCTU/1-127
E2TEC5_MYCTU/5-128
E2TEC8_MYCTU/7-126
E2TEE0_MYCTU/1-125
E2TEM9_MYCTU/2-135
E2TF01_MYCTU/2-114
E2TFF0_MYCTU/2-118
E2TFZ8_MYCTU/4-132
E2TGK1_MYCTU/5-122
E2TGM5_MYCTU/2-124
E2TH43_MYCTU/4-125
E2THA7_MYCTU/2-135
E2THL3_MYCTU/5-122
E2THM4_MYCTU/2-136
E2THT6_MYCTU/6-126
E2TII8_MYCTU/12-131
E2TIM0_MYCTU/1-125
E2TIN2_MYCTU/7-126
E2TIN5_MYCTU/5-128
E2TIP4_MYCTU/1-127
E2TIQ3_MYCTU/3-124
E2TIQ9_MYCTU/1-126
E2TIR2_MYCTU/9-127
E2TIX7_MYCTU/4-113
E2TIY2_MYCTU/2-128
E2TIY5_MYCTU/10-111
E2TJ35_MYCTU/2-135
E2TJP7_MYCTU/2-118
E2TK73_MYCTU/2-114
E2TKK3_MYCTU/2-135
E2TL10_MYCTU/2-115
E2TLI3_MYCTU/2-125
E2TLW6_MYCTU/2-120
E2TM88_MYCTU/2-127
E2TML7_MYCTU/2-123
E2TMN8_MYCTU/1-127
E2TMR9_MYCTU/1-123
E2TN13_MYCTU/2-135
E2TP73_MYCTU/6-122
E2TP77_MYCTU/3-133
E2TP92_MYCTU/3-123
E2TP94_MYCTU/2-120
E2TP96_MYCTU/2-126
E2TPE3_MYCTU/2-125
E2TPF0_MYCTU/2-139
E2TPU7_MYCTU/5-124
E2TPU9_MYCTU/1-127
E2TQ32_MYCTU/8-127
E2TQ70_MYCTU/2-125
E2TQ79_MYCTU/2-135
E2TR41_MYCTU/4-132
E2TRQ0_MYCTU/5-122
E2TRW2_MYCTU/2-124
E2TSM2_MYCTU/4-137
E2TTP3_MYCTU/4-125
E2TUA4_MYCTU/5-122
E2TUB4_MYCTU/2-136
E2TUF0_MYCTU/2-135
E2TUH6_MYCTU/6-126
E2TV72_MYCTU/12-131
E2TVA7_MYCTU/1-125
E2TVB8_MYCTU/7-126
E2TVC2_MYCTU/5-128
E2TVD1_MYCTU/1-127
E2TVE0_MYCTU/3-124
E2TVE4_MYCTU/1-126
E2TVE7_MYCTU/9-127
E2TVH6_MYCTU/4-113
E2TVI1_MYCTU/2-128
E2TVI5_MYCTU/10-111
E2TVS0_MYCTU/2-135
E2TW71_MYCTU/2-118
E2TWS7_MYCTU/2-114
E2TX58_MYCTU/2-135
E2TXL9_MYCTU/2-115
E2TY32_MYCTU/2-125
E2TYI1_MYCTU/2-120
E2TYT0_MYCTU/2-127
E2TZ54_MYCTU/2-123
E2TZ75_MYCTU/1-127
E2TZA7_MYCTU/1-123
E2TZK2_MYCTU/2-135
E2U0R4_MYCTU/8-127
E2U0V2_MYCTU/2-125
E2U0W1_MYCTU/2-135
E2U1C7_MYCTU/6-122
E2U1D1_MYCTU/3-133
E2U1E6_MYCTU/3-123
E2U1E8_MYCTU/2-120
E2U1F0_MYCTU/2-126
E2U1J8_MYCTU/2-125
E2U1K5_MYCTU/2-139
E2U1Z9_MYCTU/5-124
E2U201_MYCTU/1-127
E2U2N0_MYCTU/4-132
E2U385_MYCTU/5-122
E2U3B1_MYCTU/2-124
E2U450_MYCTU/4-137
E2U4Y3_MYCTU/4-137
E2U5R4_MYCTU/4-125
E2U678_MYCTU/5-122
E2U689_MYCTU/2-136
E2U6C3_MYCTU/2-135
E2U6E9_MYCTU/8-128
E2U744_MYCTU/12-131
E2U779_MYCTU/2-135
E2U7K6_MYCTU/2-118
E2U851_MYCTU/2-114
E2U8H7_MYCTU/2-135
E2U8Y7_MYCTU/2-115
E2U9G9_MYCTU/2-125
E2U9W7_MYCTU/2-120
E2UA64_MYCTU/2-127
E2UAI4_MYCTU/2-123
E2UAJ6_MYCTU/1-123
E2UAP5_MYCTU/1-127
E2UAX8_MYCTU/2-135
E2UC28_MYCTU/6-122
E2UC32_MYCTU/3-133
E2UC46_MYCTU/3-123
E2UC48_MYCTU/2-120
E2UC50_MYCTU/2-126
E2UC97_MYCTU/2-125
E2UCA4_MYCTU/2-139
E2UCQ0_MYCTU/5-124
E2UCQ2_MYCTU/1-127
E2UCX6_MYCTU/8-127
E2UD06_MYCTU/1-125
E2UD18_MYCTU/7-126
E2UD21_MYCTU/5-128
E2UD30_MYCTU/1-127
E2UD39_MYCTU/3-124
E2UD43_MYCTU/1-126
E2UD46_MYCTU/9-127
E2UD76_MYCTU/4-113
E2UD81_MYCTU/2-128
E2UD84_MYCTU/10-111
E2UDH3_MYCTU/2-125
E2UDI2_MYCTU/2-135
E2UEI1_MYCTU/4-132
E2UF47_MYCTU/4-121
E2UF72_MYCTU/2-124
E2UFM0_MYCTU/4-137
E2UG48_MYCTU/4-125
E2UGU9_MYCTU/5-122
E2UGW0_MYCTU/2-136
E2UGZ6_MYCTU/2-135
E2UHF4_MYCTU/8-128
E2UI41_MYCTU/12-131
E2UI83_MYCTU/1-125
E2UI95_MYCTU/7-126
E2UI98_MYCTU/5-128
E2UIA7_MYCTU/1-127
E2UIB7_MYCTU/3-124
E2UIC2_MYCTU/1-126
E2UIC5_MYCTU/9-127
E2UIF7_MYCTU/4-113
E2UIG2_MYCTU/2-128
E2UIG5_MYCTU/10-111
E2UIP8_MYCTU/2-135
E2UJA6_MYCTU/2-118
E2UJR8_MYCTU/2-114
E2UK43_MYCTU/2-135
E2UKJ4_MYCTU/2-115
E2UL01_MYCTU/2-125
E2ULE5_MYCTU/2-120
E2ULP1_MYCTU/2-127
E2UM22_MYCTU/2-123
E2UM43_MYCTU/1-127
E2UM74_MYCTU/1-123
E2UMH6_MYCTU/2-135
E2UNN1_MYCTU/6-122
E2UNN5_MYCTU/3-133
E2UNQ2_MYCTU/3-123
E2UNQ4_MYCTU/2-120
E2UNQ6_MYCTU/2-126
E2UNW7_MYCTU/2-125
E2UNX4_MYCTU/2-139
E2UPB8_MYCTU/5-124
E2UPC0_MYCTU/1-127
E2UPK7_MYCTU/8-127
E2UPP3_MYCTU/2-125
E2UPQ2_MYCTU/2-135
E2UQL0_MYCTU/4-132
E2UR55_MYCTU/5-122
E2UR79_MYCTU/2-124
E2US16_MYCTU/4-137
E2USQ4_MYCTU/4-125
E2UTC1_MYCTU/5-122
E2UTD1_MYCTU/2-136
E2UTG8_MYCTU/2-135
E2UTJ7_MYCTU/6-126
E2UU94_MYCTU/12-131
E2UUC8_MYCTU/1-125
E2UUE1_MYCTU/7-126
E2UUE4_MYCTU/1-122
E2UUF4_MYCTU/1-127
E2UUG3_MYCTU/3-124
E2UUG9_MYCTU/1-126
E2UUH2_MYCTU/9-127
E2UUK4_MYCTU/4-113
E2UUK9_MYCTU/2-128
E2UUL3_MYCTU/10-111
E2UUV1_MYCTU/2-135
E2UVF6_MYCTU/2-118
E2UVW9_MYCTU/2-114
E2UW99_MYCTU/2-135
E2UWQ7_MYCTU/2-115
E2UWX8_MYCTU/8-127
E2UX46_MYCTU/1-127
E2UX48_MYCTU/5-124
E2UXJ9_MYCTU/2-139
E2UXK6_MYCTU/2-125
E2UXL2_MYCTU/3-123
E2UXQ7_MYCTU/2-126
E2UXQ9_MYCTU/2-120
E2UXS1_MYCTU/3-133
E2UXS4_MYCTU/6-122
E2UY93_MYCTU/2-125
E2UYP1_MYCTU/2-120
E2UYZ5_MYCTU/2-127
E2UZC1_MYCTU/2-123
E2UZE2_MYCTU/1-127
E2UZH5_MYCTU/1-123
E2UZS2_MYCTU/2-135
E2V0W0_MYCTU/2-125
E2V0W9_MYCTU/2-135
E2V1S0_MYCTU/4-132
E2V2C8_MYCTU/5-122
E2V2H8_MYCTU/2-124
E2V396_MYCTU/4-137
E2V434_MYCTU/4-125
E2V4J7_MYCTU/5-122
E2V4K8_MYCTU/2-136
E2V4P5_MYCTU/2-135
E2V4S3_MYCTU/6-126
E2V5H2_MYCTU/12-131
E2V5K6_MYCTU/1-125
E2V5L9_MYCTU/7-126
E2V5M2_MYCTU/5-128
E2V5N2_MYCTU/1-127
E2V5P1_MYCTU/3-124
E2V5P7_MYCTU/1-126
E2V5Q0_MYCTU/9-127
E2V5U8_MYCTU/4-113
E2V5V3_MYCTU/2-128
E2V5V7_MYCTU/10-111
E2V626_MYCTU/2-135
E2V6R2_MYCTU/2-118
E2V765_MYCTU/2-114
E2V7J3_MYCTU/2-135
E2V7Z8_MYCTU/2-115
E2V8G2_MYCTU/2-125
E2V8V4_MYCTU/2-120
E2V960_MYCTU/2-127
E2V9I7_MYCTU/2-123
E2V9K8_MYCTU/1-127
E2V9N9_MYCTU/1-123
E2V9Y8_MYCTU/2-135
E2VB44_MYCTU/6-122
E2VB47_MYCTU/3-133
E2VB62_MYCTU/3-123
E2VB64_MYCTU/2-120
E2VB66_MYCTU/2-126
E2VBB4_MYCTU/2-125
E2VBC1_MYCTU/2-139
E2VBS2_MYCTU/5-124
E2VBS4_MYCTU/1-127
E2VBZ6_MYCTU/8-127
E2VC33_MYCTU/2-125
E2VC42_MYCTU/2-135
E2VCW7_MYCTU/4-132
E2VDL5_MYCTU/5-122
E2VDP0_MYCTU/2-124
E2VE34_MYCTU/8-128
E2VET3_MYCTU/12-131
E2VEX0_MYCTU/1-127
E2VEX9_MYCTU/3-124
E2VEY5_MYCTU/1-126
E2VEY8_MYCTU/9-127
E2VF16_MYCTU/1-125
E2VF28_MYCTU/7-126
E2VF31_MYCTU/5-128
E2VF67_MYCTU/4-113
E2VF72_MYCTU/2-128
E2VF76_MYCTU/10-111
E2VFD4_MYCTU/2-135
E2VFZ4_MYCTU/2-118
E2VGG0_MYCTU/2-114
E2VGT8_MYCTU/2-135
E2VH98_MYCTU/2-115
E2VHR7_MYCTU/2-125
E2VI62_MYCTU/2-120
E2VIG3_MYCTU/2-127
E2VIU1_MYCTU/2-123
E2VIX1_MYCTU/1-127
E2VJ04_MYCTU/1-123
E2VJA1_MYCTU/2-135
E2VKU2_MYCTU/15-134
E2VKU4_MYCTU/1-127
E2VL12_MYCTU/8-127
E2VL50_MYCTU/2-125
E2VL59_MYCTU/2-135
E2VM61_MYCTU/4-132
E2VMN2_MYCTU/5-122
E2VMQ7_MYCTU/1-121
E2VNH2_MYCTU/2-139
E2VNH9_MYCTU/2-125
E2VNM5_MYCTU/2-126
E2VNM7_MYCTU/2-120
E2VNM9_MYCTU/3-123
E2VNP4_MYCTU/3-133
E2VNP7_MYCTU/6-122
E2VNV4_MYCTU/4-137
E2VPN9_MYCTU/4-125
E2VQ55_MYCTU/5-122
E2VQ66_MYCTU/2-136
E2VQA2_MYCTU/2-135
E2VQD1_MYCTU/6-126
E2VR64_MYCTU/1-125
E2VR76_MYCTU/7-126
E2VR79_MYCTU/5-128
E2VR88_MYCTU/1-127
E2VR97_MYCTU/3-124
E2VRA3_MYCTU/1-126
E2VRA6_MYCTU/9-127
E2VRD7_MYCTU/4-113
E2VRE2_MYCTU/2-128
E2VRE6_MYCTU/10-111
E2VRN4_MYCTU/2-135
E2VS97_MYCTU/2-118
E2VSQ3_MYCTU/2-114
E2VT39_MYCTU/2-135
E2VTK5_MYCTU/2-115
E2VTT8_MYCTU/2-125
E2VUF8_MYCTU/2-120
E2VUT7_MYCTU/2-127
E2VV62_MYCTU/2-123
E2VV83_MYCTU/1-127
E2VVB5_MYCTU/1-123
E2VVL1_MYCTU/2-135
E2VWS4_MYCTU/6-122
E2VWS7_MYCTU/3-133
E2VWU1_MYCTU/3-123
E2VWU3_MYCTU/2-120
E2VWU5_MYCTU/2-126
E2VWZ3_MYCTU/2-125
E2VX00_MYCTU/2-139
E2VXF2_MYCTU/5-124
E2VXF4_MYCTU/1-127
E2VXM6_MYCTU/8-127
E2VXR4_MYCTU/2-125
E2VXS3_MYCTU/2-135
E2VYN8_MYCTU/4-132
E2VZ93_MYCTU/5-122
E2VZA0_MYCTU/2-124
E2W058_MYCTU/4-137
E2W0Z7_MYCTU/4-125
E2W1G0_MYCTU/5-122
E2W1H1_MYCTU/2-136
E2W1K7_MYCTU/2-135
E2W1P1_MYCTU/6-126
E2W2D5_MYCTU/12-131
E2W2G6_MYCTU/1-125
E2W2H8_MYCTU/7-126
E2W2I1_MYCTU/5-128
E2W2J0_MYCTU/1-127
E2W2J9_MYCTU/3-124
E2W2K4_MYCTU/1-126
E2W2K7_MYCTU/9-127
E2W2P1_MYCTU/4-113
E2W2P6_MYCTU/2-128
E2W2Q0_MYCTU/10-111
E2W2Y9_MYCTU/2-135
E2W3J5_MYCTU/2-118
E2W3Z7_MYCTU/2-114
E2W4B7_MYCTU/2-135
E2W4S5_MYCTU/2-115
E2W590_MYCTU/2-125
E2W5P2_MYCTU/2-120
E2W621_MYCTU/2-127
E2W6D9_MYCTU/2-123
E2W6G0_MYCTU/1-127
E2W6J1_MYCTU/1-123
E2W6T4_MYCTU/2-135
E2W7Z1_MYCTU/6-122
E2W7Z4_MYCTU/3-133
E2W808_MYCTU/3-123
E2W810_MYCTU/2-120
E2W812_MYCTU/2-126
E2W860_MYCTU/2-125
E2W867_MYCTU/2-139
E2W8L1_MYCTU/5-124
E2W8L3_MYCTU/1-127
E2W8T2_MYCTU/8-127
E2W8W9_MYCTU/2-125
E2W8X8_MYCTU/2-135
E2W9U1_MYCTU/4-132
E2WAF3_MYCTU/5-122
E2WAH6_MYCTU/1-121
E2WBA7_MYCTU/4-137
E2WC48_MYCTU/4-125
E2WCL4_MYCTU/5-122
E2WCM5_MYCTU/2-136
E2WCR0_MYCTU/2-135
E2WCW8_MYCTU/4-125
E2WDD3_MYCTU/5-122
E2WDE4_MYCTU/2-136
E2WDH9_MYCTU/2-135
E2WDK8_MYCTU/8-128
E2WEB3_MYCTU/1-120
E2WEE6_MYCTU/1-125
E2WEF9_MYCTU/7-126
E2WEG2_MYCTU/5-128
E2WEH1_MYCTU/1-127
E2WEI1_MYCTU/3-124
E2WEI6_MYCTU/1-126
E2WEJ0_MYCTU/9-127
E2WEM7_MYCTU/2-128
E2WEN1_MYCTU/10-111
E2WEW6_MYCTU/2-135
E2WFH7_MYCTU/2-118
E2WFY3_MYCTU/2-114
E2WGA6_MYCTU/2-135
E2WGR6_MYCTU/2-115
E2WH74_MYCTU/2-125
E2WHM7_MYCTU/2-120
E2WI04_MYCTU/2-127
E2WIC2_MYCTU/2-123
E2WIE3_MYCTU/1-127
E2WIH4_MYCTU/1-123
E2WIS3_MYCTU/2-135
E2WK17_MYCTU/4-120
E2WK20_MYCTU/3-133
E2WK33_MYCTU/4-124
E2WK35_MYCTU/2-120
E2WK37_MYCTU/2-126
E2WK85_MYCTU/2-125
E2WK91_MYCTU/2-139
E2WKP3_MYCTU/5-124
E2WKP5_MYCTU/1-127
E2WKX1_MYCTU/8-127
E2WL06_MYCTU/2-125
E2WL15_MYCTU/2-135
E2WLX4_MYCTU/4-132
E2WMH3_MYCTU/4-121
E2WMJ8_MYCTU/2-124
E2WND5_MYCTU/4-137
E2X2W5_SHIDY/1-94
E2XNK0_PSEFL/2-127
E2XQS8_PSEFL/1-77
E2XWD3_PSEFL/2-126
E2Y5A1_ENTFA/170-279
E2YGU3_ENTFA/170-279
E2YRE4_ENTFA/170-279
E2YU87_ENTFA/170-279
E2Z6T5_ENTFA/170-279
E3AL70_9SPHI/4-127
E3AN51_9SPHI/3-115
E3ASU1_9SPHI/10-126
E3ATT8_9SPHI/6-125
E3ATU6_9SPHI/6-125
E3AUD4_9SPHI/4-125
E3AUS8_9SPHI/6-126
E3AXU3_9SPHI/1-120
E3AYA6_9SPHI/5-125
E3AYB7_9SPHI/6-116
E3AYY4_9SPHI/6-116
E3B096_9SPHI/6-102
E3B500_9SPHI/5-126
E3CZJ9_9BACT/191-302
E3D1T2_NEIM7/4-122
E3DAW2_ERWSE/5-131
E3DCE5_ERWSE/4-126
E3DIB3_ERWSE/3-131
E3DLH7_HALPG/3-125
E3DPZ5_HALPG/166-275
E3EAJ1_PAEPS/163-272
E3EC73_PAEPS/18-144
E3G5J8_ENTCS/5-116
E3GRK2_HAEI2/4-126
E3GSB0_HAEI2/3-127
E3GWQ8_METFV/3-119
E3H145_ROTDC/2-128
E3H592_ROTDC/2-114
E3HMV7_ACHXA/6-135
E3HZX5_RHOVT/5-126
E3I025_RHOVT/5-120
E3I1P5_RHOVT/1-121
E3I5H4_RHOVT/4-126
E3I6I6_RHOVT/4-129
E3ITR2_FRASU/9-129
E3J1A6_FRASU/4-117
E3J4G5_FRASU/3-131
E3J8V2_FRASU/5-126
E3Z410_LISIN/139-248
E3ZLR1_LISSE/144-253
E4A6B1_PROAC/3-122
E4AEW7_PROAC/2-62
E4AFJ7_PROAC/3-122
E4AJH4_PROAC/3-122
E4ASD5_PROAC/3-122
E4AYY6_PROAC/3-122
E4BAH1_PROAC/3-122
E4BHV7_PROAC/3-122
E4BTT7_PROAC/3-122
E4BWE4_PROAC/3-122
E4C1N9_PROAC/3-122
E4CC48_PROAC/3-122
E4CJ05_PROAC/3-122
E4CQF2_PROAC/3-122
E4CVE4_PROAC/3-122
E4D4X9_PROAC/3-122
E4DEB8_PROAC/3-122
E4DHN9_PROAC/3-122
E4DQQ0_PROAC/3-122
E4DY28_PROAC/3-122
E4E9A2_PROAC/3-122
E4EBU4_PROAC/3-122
E4ENA3_PROAC/3-122
E4ESF2_PROAC/3-122
E4EZX3_PROAC/3-122
E4FB95_PROAC/3-122
E4FGW7_PROAC/3-122
E4FKS9_PROAC/3-122
E4FVR4_PROAC/3-122
E4G1S1_PROAC/3-122
E4G9E0_PROAC/3-122
E4GF78_PROAC/3-122
E4GQN3_PROAC/3-122
E4GUV8_PROAC/3-122
E4H327_PROAC/3-122
E4H9K8_PROAC/3-122
E4HJR6_PROAC/3-122
E4HPY6_PROAC/3-122
E4HXZ8_PROAC/3-122
E4IBS1_ENTFC/173-282
E4IHT8_ENTFC/173-282
E4ISD4_ENTFC/173-282
E4J171_ENTFC/173-282
E4JAK7_ENTFC/173-282
E4JD09_ENTFC/173-282
E4K345_9FIRM/8-135
E4K415_9FIRM/3-123
E4K7I4_9FIRM/4-131
E4KXU1_9FIRM/170-279
E4L8W9_9FIRM/166-275
E4LD35_9FIRM/3-126
E4LLU0_9FIRM/191-300
E4LM84_9FIRM/3-126
E4M4A8_9FIRM/176-284
E4M5E9_9FIRM/5-131
E4M5Y7_9FIRM/4-139
E4N941_KITSK/12-130
E4NB77_KITSK/2-122
E4NEP2_KITSK/5-123
E4NEP7_KITSK/8-125
E4NFF2_KITSK/6-124
E4NFL5_KITSK/4-124
E4NG96_KITSK/9-128
E4NWJ8_HALBP/1-125
E4PEF0_ECO8N/5-131
E4PEL6_ECO8N/4-126
E4Q764_CALH1/4-131
E4Q979_CALH1/4-131
E4Q9B0_CALH1/3-124
E4QA83_CALH1/8-135
E4QE03_CALH1/2-125
E4QVZ7_HAEI6/4-126
E4R0A7_BIFLM/2-130
E4R2C6_BIFLM/9-152
E4S5G3_CALKI/3-123
E4S5T8_CALKI/4-131
E4S6C6_CALKI/4-125
E4S8B5_CALKI/8-135
E4S9E0_CALKI/2-125
E4SAN5_CALKI/4-131
E4SBP7_CALK2/8-135
E4SGB6_CALK2/2-125
E4SHC4_CALK2/10-135
E4SHQ2_CALK2/6-128
E4TDX2_RIEAD/4-123
E4TGE3_CALNY/2-125
E4TQ21_MARTH/3-125
E4TRB7_MARTH/2-119
E4TRX8_MARTH/4-124
E4TSY4_MARTH/4-125
E4TUP2_MARTH/6-126
E4TZV6_SULKY/5-121
E4U427_SULKY/3-127
E4U4W1_OCEP5/6-127
E4U8S5_OCEP5/5-126
E4VM22_9HELI/3-89
E4VN10_9HELI/4-127
E4ZBX6_NEIL0/4-122
E4ZDN8_NEIL0/2-132
E5AL04_BURRH/3-133
E5AL44_BURRH/3-124
E5AQF5_BURRH/5-127
E5AR98_BURRH/25-150
E5ARJ7_BURRH/4-112
E5AUE3_BURRH/5-125
E5AUJ6_BURRH/25-150
E5AV60_BURRH/3-132
E5AVW1_BURRH/3-133
E5AWA1_BURRH/3-118
E5BB14_ERWAM/3-124
E5QU53_STAAH/161-268
E5R7X8_STAAG/161-268
E5TEX0_STAAU/161-268
E5TP06_STAAU/161-268
E5TY39_STAAU/161-268
E5U4D8_ALCXX/2-126
E5UGG3_ALCXX/3-130
E5V537_9BACL/169-279
E5VFP0_9BACE/4-124
E5WSU7_9BACI/164-273
E5WZZ7_9BACE/7-127
E5X6W2_9ACTN/2-125
E5XWL6_9BIFI/2-130
E5XY34_9BIFI/9-153
E5Z536_9BACL/164-273
E6AVG1_ECOLX/4-126
E6BGP2_ECOLX/4-126
E6BRF9_ECOLX/5-131
E6BS98_ECOLX/4-126
E6BUV1_PROAC/3-122
E6C4L0_PROAC/3-122
E6C9D6_PROAC/3-122
E6CNR7_PROAC/3-122
E6CVC1_PROAC/3-122
E6CXH1_PROAC/3-122
E6D442_PROAC/3-122
E6DBN4_PROAC/3-122
E6DLR5_PROAC/3-122
E6DRV9_PROAC/3-122
E6DYT5_PROAC/3-122
E6E588_PROAC/3-122
E6EDP5_PROAC/3-122
E6EP16_ENTFA/170-279
E6EWI0_ENTFA/170-279
E6F672_ENTFA/170-279
E6FB04_ENTFA/170-279
E6FLI5_ENTFA/170-279
E6FUL9_ENTFA/170-279
E6G1V7_ENTFA/170-279
E6GEW7_ENTFA/170-279
E6GIV7_ENTFA/170-279
E6GTH0_ENTFA/170-279
E6H6E1_ENTFA/170-279
E6HAA3_ENTFA/170-279
E6HLR4_ENTFA/170-279
E6HVY5_ENTFA/170-279
E6I0I8_ENTFA/170-279
E6I791_ENTFA/170-279
E6IJC8_ENTFA/170-279
E6IX31_ENTFA/170-279
E6JAY6_9ACTO/1-97
E6JDI4_9ACTO/1-99
E6JK08_RIEAN/4-123
E6JT35_9SPIO/22-154
E6JXC6_9SPIO/3-125
E6KYG8_9PAST/4-139
E6LWM5_9ACTO/2-128
E6M5E9_9ACTO/2-128
E6MX97_NEIMH/4-122
E6N3M1_9ARCH/2-117
E6N468_9ARCH/4-110
E6N501_9ARCH/5-141
E6N5P8_9ARCH/12-140
E6N5Q1_9ARCH/2-125
E6N6D2_9ARCH/2-125
E6N6M1_9ARCH/2-71
E6N6S8_9ARCH/2-122
E6N6V1_9ARCH/7-130
E6N9T4_9ARCH/2-117
E6N9V1_9ARCH/1-63
E6NA32_9ARCH/2-122
E6NB28_9ARCH/3-68
E6NB31_9ARCH/7-130
E6PD61_9ZZZZ/2-131
E6PDA3_9ZZZZ/3-129
E6PDA9_9ZZZZ/8-135
E6PG45_9ZZZZ/1-127
E6PGB0_9ZZZZ/2-124
E6PGX7_9ZZZZ/5-126
E6PH77_9ZZZZ/3-129
E6PJF1_9ZZZZ/4-124
E6PM09_9ZZZZ/2-129
E6PM29_9ZZZZ/3-124
E6PM42_9ZZZZ/10-140
E6PMU3_9ZZZZ/3-121
E6PN46_9ZZZZ/2-122
E6PN50_9ZZZZ/3-124
E6PNW8_9ZZZZ/3-128
E6PPE4_9ZZZZ/2-126
E6PU05_9ZZZZ/2-124
E6PX95_9ZZZZ/6-129
E6PYL9_9ZZZZ/3-120
E6Q3T3_9ZZZZ/5-126
E6Q4Q9_9ZZZZ/3-124
E6Q4Z2_9ZZZZ/1-127
E6Q5W8_9ZZZZ/8-135
E6Q5Y4_9ZZZZ/1-96
E6Q6S4_9ZZZZ/1-127
E6Q6U2_9ZZZZ/2-131
E6Q6W2_9ZZZZ/2-124
E6Q6Z6_9ZZZZ/8-135
E6Q711_9ZZZZ/1-96
E6QA06_9ZZZZ/5-136
E6QB20_9ZZZZ/4-126
E6QC29_9ZZZZ/4-140
E6QCN3_9ZZZZ/2-113
E6QD82_9ZZZZ/5-128
E6QDG7_9ZZZZ/3-120
E6QE58_9ZZZZ/2-121
E6QES5_9ZZZZ/6-124
E6QFA6_9ZZZZ/3-129
E6QFF1_9ZZZZ/3-123
E6QGF5_9ZZZZ/2-67
E6QGQ5_9ZZZZ/6-122
E6QH46_9ZZZZ/3-130
E6QHX9_9ZZZZ/4-129
E6QI87_9ZZZZ/3-128
E6QJH3_9ZZZZ/21-139
E6QJJ6_9ZZZZ/6-125
E6QPZ2_9ZZZZ/4-125
E6QQG6_9ZZZZ/3-111
E6QQZ8_9ZZZZ/5-132
E6QRY0_9ZZZZ/2-126
E6QS95_9ZZZZ/3-122
E6QUW5_9ZZZZ/5-125
E6QVF5_9ZZZZ/2-133
E6QX87_9ZZZZ/2-118
E6QXC3_9ZZZZ/3-113
E6SG67_THEM7/4-139
E6SHQ7_THEM7/4-130
E6SI92_THEM7/5-130
E6SLF3_THEM7/179-287
E6SME5_THEM7/6-137
E6TGJ9_MYCSR/6-126
E6TGK6_MYCSR/4-127
E6TGL2_MYCSR/2-122
E6TPS0_MYCSR/4-124
E6UGN7_RUMA7/3-122
E6V4X1_VARPD/1-128
E6VDP2_RHOPX/4-126
E6VFQ8_RHOPX/2-128
E6VIZ9_RHOPX/3-126
E6VJ92_RHOPX/1-128
E6VJB8_RHOPX/1-126
E6VKX1_RHOPX/2-127
E6VML2_RHOPX/3-120
E6VN30_RHOPX/2-130
E6VNB9_RHOPX/4-125
E6VPR7_RHOPX/4-134
E6VQK3_RHOPX/3-128
E6WTN8_PSEUU/2-123
E6X1D9_NITSE/2-120
E6X2C2_NITSE/5-133
E6YKE7_9RHIZ/3-120
E6YU42_9RHIZ/3-120
E6Z0S5_9RHIZ/3-117
E7A495_HAEIF/2-122
E7ADG2_HAEIF/1-122
E7AHA8_HAEIF/2-122
E7B937_YERE1/6-132
E7DPW5_9NOSO/3-123
E7H012_9BURK/2-128
E7H9L7_ECOLX/1-126
E7HBV5_ECOLX/4-126
E7I083_ECOLX/4-126
E7I0Z4_ECOLX/4-126
E7IUY0_ECOLX/4-126
E7J6H6_ECOLX/4-126
E7JTW2_SHISO/4-126
E7MJK9_STAAU/161-268
E7MRM4_STAAU/155-262
E7MZS2_9FIRM/191-300
E7N2G1_9FIRM/3-126
E7N5G0_9ACTO/2-122
E7N9W2_9ACTO/2-114
E7P3H3_PSESG/2-126
E7PD37_PSESG/3-121
E7PE57_PSESG/2-131
E7PM88_PSESG/2-126
E7PU55_PSESG/2-131
E7PU75_PSESG/4-115
E7PUB5_PSESG/2-130
E7QT63_9EURY/2-121
E7QWN0_9EURY/2-122
E7QWQ1_9EURY/7-136
E7QYE4_9EURY/3-130
E7RTK5_9BURK/6-118
E7RTZ2_9BURK/3-123
E7RV47_9BURK/3-123
E7RVW0_9BURK/2-131
E7RXX8_9BURK/3-125
E7RY83_9BURK/3-125
E7RYK3_9BURK/2-131
E7RZG1_9BURK/23-148
E7RZI5_9BURK/3-127
E7SMW1_SHIDY/4-126
E7TC62_SHIFL/4-126
E7UKV4_ECOLX/5-127
E7UVJ6_SALTY/5-127
E8JGU9_9ACTO/3-115
E8KE40_9PAST/1-113
E8KGY4_9PAST/2-121
E8KK63_9PAST/2-132
E8KZ58_9RHIZ/4-124
E8L835_9RHIZ/3-133
E8L9R4_9RHIZ/4-126
E8LDX5_9FIRM/184-293
E8LXA3_9VIBR/1-126
E8MGT1_BIFL2/2-130
E8MJB9_BIFL2/9-152
E8MRQ8_BIFL1/2-130
E8MXV2_ANATU/4-129
E8MXV7_ANATU/4-132
E8MY32_ANATU/4-132
E8N020_ANATU/1-35
E8N2T3_ANATU/164-273
E8N8B7_MICTS/2-122
E8NF96_MICTS/4-125
E8NTC8_SALET/4-126
E8PJM3_THESS/2-124
E8PLT6_THESS/1-125
E8PM11_THESS/3-117
E8PM21_THESS/2-133
E8PN85_THESS/7-127
E8PNF8_THESS/143-257
E8PQJ7_THESS/3-123
E8PQR2_THESS/3-129
E8R0F5_ISOPI/139-251
E8RMX0_9CAUL/2-128
E8RT17_9CAUL/6-117
E8RTZ2_9CAUL/2-118
E8RVD7_9CAUL/4-126
E8S0U7_MICSL/3-122
E8S101_MICSL/6-124
E8S7G1_MICSL/2-125
E8SNL2_NEIGO/3-133
E8SVQ6_GEOS2/10-139
E8SZ07_GEOS2/12-132
E8T3N9_THEA1/129-238
E8TBE3_MESCW/2-124
E8TCU0_MESCW/2-128
E8TIF2_MESCW/5-122
E8TN01_MESCW/3-126
E8TNZ6_MESCW/2-136
E8TZZ3_ALIDB/3-130
E8U093_ALIDB/7-122
E8U7Y0_DEIML/146-253
E8URD8_THEBF/3-124
E8UYA3_TERSS/2-135
E8UZF3_TERSS/5-129
E8V0M3_TERSS/2-123
E8V1J0_TERSS/4-66
E8V215_TERSS/3-136
E8V2W8_TERSS/8-135
E8V4K7_TERSS/3-132
E8V5H1_TERSS/4-121
E8V654_TERSS/4-130
E8V8P3_TERSS/3-128
E8VHZ5_BACST/168-277
E8W560_STRFA/3-129
E8WG11_STRFA/9-128
E8WND5_GEOS8/3-133
E8WT93_GEOS8/5-124
E8WW16_ACISM/8-137
E8WW81_ACISM/3-126
E8WWD8_ACISM/4-128
E8WXD6_ACISM/3-133
E8WYK7_ACISM/9-132
E8X1T0_ACISM/3-125
E8X1V8_ACISM/2-136
E8X3B1_ACISM/5-115
E8X3B8_ACISM/12-129
E8X3P4_ACISM/5-134
E8X4H4_ACISM/4-126
E8X6H6_ACISM/7-116
E8X7K5_ACISM/3-125
E8X7N6_ACISM/2-129
E8X9K5_SALT4/5-127
E8XLD0_SALT4/4-126
E8YAH5_ECOKO/4-126
E8YFS9_9BURK/2-128
E8YNP8_9BURK/4-125
E8ZP57_CLOB0/171-280
E9A956_SALET/6-118
E9CJV7_9ENTR/5-131
E9CJW4_9ENTR/3-128
E9CMX6_9ENTR/2-130
E9CNB2_9ENTR/4-122
E9L0C7_9GAMM/3-121
E9LHC6_PISSA/3-128
E9S022_TREDE/2-122
E9S0B2_TREDE/3-125
E9S0U1_TREDE/2-118
E9S2U6_TREDE/8-128
E9S353_TREDE/2-125
E9S3N9_TREDE/3-122
E9S5I1_TREDE/5-126
E9S5U7_TREDE/3-124
E9S5V6_TREDE/3-122
E9S665_TREDE/3-127
E9S6E2_TREDE/4-128
E9S6F0_TREDE/4-123
E9SBN5_RUMAL/3-125
E9TBQ2_ECOLX/4-126
E9TD74_ECOLX/4-126
E9UQ00_9ACTO/3-129
E9USN1_9ACTO/10-143
E9UUC1_9ACTO/7-129
E9UWE4_9ACTO/11-127
E9W309_ECOLX/4-126
E9W9N7_ECOLX/4-126
E9XCP0_ECOLX/4-126
E9XEX5_ECOLX/4-126
E9XUD2_ECOLX/5-131
E9Y8H8_ECOLX/5-131
E9Z0B4_ECOLX/4-126
E9ZF91_MYCTU/8-128
E9ZFZ6_MYCTU/12-131
E9ZG30_MYCTU/1-125
E9ZG44_MYCTU/6-125
E9ZG48_MYCTU/5-128
E9ZG59_MYCTU/1-127
E9ZG68_MYCTU/3-124
E9ZG75_MYCTU/1-126
E9ZG78_MYCTU/9-127
E9ZGA7_MYCTU/1-69
E9ZGB2_MYCTU/2-128
E9ZGB5_MYCTU/10-111
E9ZGK2_MYCTU/2-135
E9ZH70_MYCTU/2-118
E9ZHP3_MYCTU/2-114
E9ZI25_MYCTU/2-135
E9ZII6_MYCTU/2-115
E9ZJ07_MYCTU/2-125
E9ZJF5_MYCTU/2-120
E9ZJS6_MYCTU/2-127
E9ZK52_MYCTU/2-123
E9ZK73_MYCTU/1-127
E9ZKA6_MYCTU/1-123
E9ZKL9_MYCTU/2-135
E9ZLV9_MYCTU/4-120
E9ZLW3_MYCTU/3-133
E9ZLY0_MYCTU/3-123
E9ZLY2_MYCTU/2-120
E9ZLY4_MYCTU/2-126
E9ZM31_MYCTU/2-125
E9ZM38_MYCTU/2-139
E9ZMI7_MYCTU/5-124
E9ZMI9_MYCTU/1-127
E9ZMR2_MYCTU/4-123
E9ZMU9_MYCTU/2-125
E9ZMV8_MYCTU/2-135
E9ZNT7_MYCTU/4-132
E9ZPF1_MYCTU/4-121
E9ZPH7_MYCTU/2-124
E9ZQC7_MYCTU/4-137
E9ZR75_MYCTU/4-125
E9ZRP6_MYCTU/5-122
E9ZRQ9_MYCTU/2-136
E9ZRS6_MYCTU/2-135
E9ZT79_NEIME/4-122
E9ZYW2_NEIME/4-122
F0A432_NEIME/4-122
F0A9Y8_NEIME/4-122
F0AFQ9_NEIME/4-122
F0ALB4_NEIME/4-122
F0ARS2_NEIME/4-122
F0AXL9_NEIME/4-122
F0B3B4_NEIME/4-122
F0BFE5_9XANT/2-125
F0BMU4_9XANT/2-125
F0C3B3_9XANT/3-132
F0C7N5_9XANT/2-125
F0D575_STAAU/155-262
F0DC45_STAAU/155-262
F0DPL0_9FIRM/3-122
F0DPT0_9FIRM/164-275
F0DV43_9FIRM/5-123
F0F2B6_9NEIS/3-75
F0FYU4_9BURK/4-112
F0G153_9BURK/2-131
F0G159_9BURK/2-127
F0G2W4_9BURK/3-116
F0G583_9BURK/1-118
F0GCN9_9BURK/4-126
F0GGF0_9BURK/5-131
F0GGS6_9BURK/4-125
F0GVT3_9FIRM/175-284
F0GY43_9FIRM/173-282
F0HPT9_9ACTN/5-128
F0J2W3_ACIMA/3-133
F0J2Y2_ACIMA/21-119
F0J376_ACIMA/3-136
F0J7K3_ACIMA/2-130
F0J7M1_ACIMA/2-130
F0J7V2_ACIMA/6-127
F0J801_ACIMA/3-123
F0J809_ACIMA/2-131
F0JY12_ESCFE/4-126
F0JY44_ESCFE/1-126
F0K835_CLOAE/175-284
F0L678_9RHIZ/2-124
F0L8P7_9RHIZ/2-123
F0LD66_9RHIZ/3-131
F0LEQ5_9RHIZ/1-121
F0LFX9_9RHIZ/2-114
F0LGE0_9RHIZ/2-131
F0LIL2_THEBM/3-114
F0LIW3_THEBM/6-148
F0LJQ6_THEBM/3-120
F0LK44_THEBM/3-135
F0LK77_THEBM/4-127
F0LLJ7_THEBM/2-121
F0LLV1_THEBM/2-129
F0LLW1_THEBM/2-108
F0LLW3_THEBM/8-140
F0LLX7_THEBM/4-140
F0LLY0_THEBM/1-128
F0LLY3_THEBM/6-101
F0LLY6_THEBM/5-121
F0LMN7_THEBM/3-117
F0M457_ARTPP/6-80
F0MED2_NEIMG/1-108
F0MK75_NEIMH/1-112
F0MYT5_NEIMP/2-129
F0MZ87_NEIMP/4-122
F0N5C1_NEIMO/4-122
F0N9C0_NEIMN/4-122
F0NBK4_SULIR/1-139
F0NCH8_SULIR/1-61
F0NCI0_SULIR/10-132
F0NCI3_SULIR/2-125
F0NCP2_SULIR/3-117
F0NCV0_SULIR/11-133
F0ND03_SULIR/4-126
F0ND48_SULIR/5-138
F0NDV8_SULIR/3-112
F0NE25_SULIR/1-55
F0NEC7_SULIR/2-122
F0NFX9_SULIR/4-118
F0NG92_SULIR/6-128
F0NGC1_SULIR/2-113
F0NGI2_SULIR/1-129
F0NGM7_SULIR/3-124
F0NH58_SULIR/5-126
F0NH87_SULIR/3-119
F0NH96_SULIR/5-130
F0NHR2_SULIR/9-119
F0NJQ6_SULIH/1-129
F0NL77_SULIH/4-126
F0NLB7_SULIH/3-117
F0NLJ3_SULIH/5-138
F0NN85_SULIH/5-126
F0NNA2_SULIH/3-115
F0NNC2_SULIH/3-124
F0NNC6_SULIH/5-130
F0NNF6_SULIH/3-118
F0NNP3_SULIH/6-120
F0NNR1_SULIH/2-125
F0NNR3_SULIH/2-122
F0NNS0_SULIH/3-112
F0NNU9_SULIH/1-127
F0NP75_SULIH/3-113
F0NPV6_SULIH/9-119
F0NQK0_SULIH/10-132
F0NQK3_SULIH/2-125
F0NQP1_SULIH/11-133
F0NQT4_SULIH/4-118
F0PDP6_ENTF6/170-279
F0PQZ9_BACT0/171-280
F0Q1W2_ACIAP/3-129
F0Q285_ACIAP/13-131
F0Q7B2_ACIAP/8-137
F0QB61_ACIAP/5-122
F0QT19_VULM7/2-122
F0QVU6_VULM7/31-99
F0QWC0_VULM7/1-82
F0QWE9_VULM7/4-127
F0QWI0_VULM7/2-122
F0QY87_VULM7/1-38
F0QYV5_VULM7/1-114
F0QYX8_VULM7/2-112
F0R4K1_BACSH/3-125
F0R6B7_BACSH/3-124
F0RKP5_DEIPM/4-131
F0RMF5_DEIPM/10-125
F0RUU3_SPHGB/2-123
F0S163_DESTD/2-119
F0S3C7_DESTD/131-240
F0S8B4_PEDSD/5-124
F0S9C0_PEDSD/4-131
F0SD75_PEDSD/5-119
F0SD94_PEDSD/5-121
F0SPM5_PLABD/3-131
F0STV8_SYNGF/5-128
F0SU46_SYNGF/3-123
F0TAB9_METSL/3-119
F0TD75_9PROT/2-119
F0TL83_RIEAR/4-123
F1TRJ3_PROAC/3-122
F1TSQ6_PROAC/3-122
F1U052_PROAC/3-122
F1U794_PROAC/3-122
F1UF61_PROAC/3-122
F1UM60_PROAC/3-122
F1UX23_PROAC/3-122
F1V1T6_PROAC/3-122
F1VBI2_PROAC/3-122
F1VGY7_PROAC/3-122
F1VQY8_MORCA/3-118
F1VV31_9BURK/1-118
F1W2S7_9BURK/2-131
F1W3G0_9BURK/1-127
F1WFY3_MORCA/3-118
F1X1K3_MORCA/3-118
F1X864_MORCA/3-118
F1YGY5_9ACTO/2-124
F1YRJ5_9PROT/4-97
F1YTK9_9PROT/3-120
F1YW88_9PROT/3-122
F1YW95_9PROT/7-128
F1Z4M6_9SPHN/2-120
F1ZDM5_9SPHN/4-112
F1ZS03_THEET/3-124
F1ZU75_THEET/2-125
F1ZWG1_THEET/2-121
F1ZXQ6_THEET/4-131
F2A288_RHIET/2-125
F2A3F0_RHIET/3-125
F2A8J0_RHIET/2-125
F2A9C2_RHIET/3-123
F2ABJ8_RHIET/2-130
F2ACM9_RHIET/2-125
F2AEV4_RHIET/3-131
F2B8I4_9NEIS/4-125
F2B8Q5_9NEIS/1-113
F2B9E8_9NEIS/2-132
F2BV79_9FIRM/177-286
F2C0R9_HAEAE/4-126
F2C276_HAEAE/2-122
F2FIS7_SALDU/4-126
F2G1K5_SALGL/9-135
F2G744_ALTMD/2-140
F2GAS9_ALTMD/4-126
F2GE41_MYCTU/2-125
F2GEC7_MYCTU/4-121
F2GEF3_MYCTU/2-124
F2GF47_MYCTU/2-115
F2GFK5_MYCTU/4-137
F2GFS0_MYCTU/2-135
F2GG81_MYCTU/1-123
F2GGF9_MYCTU/2-114
F2GGI5_MYCTU/2-139
F2GGJ2_MYCTU/2-125
F2GGN2_MYCTU/1-127
F2GGQ4_MYCTU/2-123
F2GH09_MYCTU/2-126
F2GH11_MYCTU/2-120
F2GH13_MYCTU/3-123
F2GH29_MYCTU/3-133
F2GH32_MYCTU/4-120
F2GHW6_MYCTU/2-118
F2GIB2_MYCTU/2-127
F2GJN9_MYCTU/4-132
F2GK17_MYCTU/2-120
F2GKL7_MYCTU/2-135
F2GLA4_MYCTU/8-127
F2GM27_MYCTU/94-211
F2GM40_MYCTU/2-136
F2GM78_MYCTU/2-135
F2GMA4_MYCTU/6-126
F2GMM7_MYCTU/1-125
F2GMP1_MYCTU/6-125
F2GMP4_MYCTU/5-128
F2GMQ4_MYCTU/1-127
F2GMR4_MYCTU/3-124
F2GMS1_MYCTU/1-126
F2GMS4_MYCTU/9-127
F2GMX4_MYCTU/2-135
F2GNG4_MYCTU/12-131
F2GNJ5_MYCTU/4-113
F2GNK0_MYCTU/2-128
F2GNK4_MYCTU/10-111
F2GPC4_MYCTU/2-135
F2GPD2_MYCTU/2-125
F2GPG3_MYCTU/1-127
F2GPG5_MYCTU/5-124
F2GPR9_MYCTU/4-125
F2H0K3_BACTU/169-278
F2HGU1_BACTU/3-129
F2IW95_9PROT/1-77
F2J136_9PROT/5-130
F2J716_9PROT/5-135
F2JR51_9FIRM/158-267
F2KMU5_ARCVE/14-117
F2KND4_ARCVE/2-132
F2KPF2_ARCVE/2-105
F2KPT1_ARCVE/2-121
F2KQ83_ARCVE/2-100
F2KQ90_ARCVE/2-113
F2KQD9_ARCVE/1-60
F2KQH3_ARCVE/4-126
F2KQX8_ARCVE/2-124
F2KRF8_ARCVE/1-114
F2KRG4_ARCVE/4-176
F2KRQ4_ARCVE/6-145
F2KS51_ARCVE/3-118
F2L112_9CREN/4-120
F2L1G1_9CREN/3-137
F2L1K5_9CREN/2-124
F2L1U5_9CREN/5-119
F2L201_9CREN/3-113
F2L2H0_9CREN/3-126
F2L3I8_9CREN/2-137
F2L3L8_9CREN/3-120
F2L4E2_9CREN/23-99
F2L4L7_9CREN/3-129
F2L5C1_9CREN/6-117
F2L5P7_9CREN/2-122
F2L5R7_9CREN/4-112
F2LQ48_BURGA/2-131
F2LRT1_BURGA/4-111
F2LRT4_BURGA/2-129
F2LRV3_BURGA/4-126
F2LSB6_BURGA/11-140
F2LVC0_9DELT/3-127
F2MSA9_ENTFA/170-279
F2NF84_9DELT/6-126
F2NGF2_9DELT/139-254
F2NGP5_9DELT/3-123
F2NHG9_9DELT/6-133
F2NJK0_9DELT/5-140
F2NLL2_9DEIN/147-262
F2NT82_9SPIO/2-117
F2NTQ7_9SPIO/5-131
F2NUP3_9SPIO/3-122
F2NV08_9SPIO/5-131
F2NX67_9SPIO/3-122
F2NX89_9SPIO/2-125
F2NXA0_9SPIO/3-125
F2Q7X4_YEREN/4-126
F2R3I2_9ACTO/4-124
F2R6G3_9ACTO/3-120
F2RAI7_9ACTO/4-132
F2RBV0_9ACTO/12-128
F2UUC7_ACTVI/4-122
F2UX42_ACTVI/2-122
F2UXL0_ACTVI/2-114
F2UY37_ACTVI/12-125
F2UY44_ACTVI/4-126
F2V2B0_MYCTU/4-132
F2V2P2_MYCTU/2-135
F2V3D4_MYCTU/10-111
F2V3D8_MYCTU/2-128
F2V3E3_MYCTU/4-113
F2V3X5_MYCTU/9-127
F2V3X8_MYCTU/1-126
F2V3Y5_MYCTU/3-124
F2V4K4_MYCTU/4-121
F2V4N2_MYCTU/2-124
F2V4U0_MYCTU/2-135
F2V555_MYCTU/4-120
F2V558_MYCTU/3-133
F2V574_MYCTU/3-123
F2V5M1_MYCTU/2-120
F2V5M3_MYCTU/2-126
F2V5R8_MYCTU/2-125
F2V5S5_MYCTU/2-139
F2V646_MYCTU/2-115
F2V741_MYCTU/5-124
F2V743_MYCTU/1-127
F2V772_MYCTU/4-137
F2V7H1_MYCTU/2-125
F2V7R8_MYCTU/4-123
F2V8A5_MYCTU/2-125
F2V8B4_MYCTU/2-135
F2V8S4_MYCTU/2-120
F2V9I3_MYCTU/2-127
F2V9P2_MYCTU/2-114
F2V9T3_MYCTU/4-125
F2VAV9_MYCTU/12-131
F2VAY7_MYCTU/2-123
F2VB10_MYCTU/1-127
F2VB82_MYCTU/2-118
F2VBB4_MYCTU/5-122
F2VBC7_MYCTU/2-136
F2VBG2_MYCTU/2-135
F2VBL8_MYCTU/1-125
F2VBN1_MYCTU/6-125
F2VBN4_MYCTU/5-128
F2VBP5_MYCTU/1-127
F2VBR1_MYCTU/1-123
F2VC69_MYCTU/6-126
F2VCK5_MYCTU/2-135
FITB_NEIG1/2-132
O06662_SHIFL/4-126
O26348_METTH/3-119
O28070_ARCFU/2-67
O28093_ARCFU/2-134
O28267_ARCFU/7-132
O28562_ARCFU/2-121
O28583_ARCFU/1-124
O28793_ARCFU/2-122
O28886_ARCFU/4-127
O29174_ARCFU/3-134
O29176_ARCFU/4-121
O29186_ARCFU/3-125
O29925_ARCFU/1-83
O29927_ARCFU/5-146
O29928_ARCFU/2-144
O29930_ARCFU/5-138
O29932_ARCFU/3-145
O29948_ARCFU/4-144
O30137_ARCFU/2-105
O30171_ARCFU/3-127
O30310_ARCFU/3-127
O33827_THIFE/3-132
O52285_RHIRD/2-125
O57824_PYRHO/14-150
O58126_PYRHO/2-125
O58623_PYRHO/1-131
O59007_PYRHO/28-116
O85909_SPHAR/4-120
P72993_SYNY3/3-82
P73165_SYNY3/5-131
P73251_SYNY3/3-123
P73415_SYNY3/24-152
P74019_SYNY3/9-137
P74243_SYNY3/4-123
P74671_SYNY3/3-126
P95870_SULSF/6-118
P96411_MYCTU/94-211
Q01P26_SOLUE/8-129
Q01US4_SOLUE/2-135
Q01YX7_SOLUE/2-118
Q021Q2_SOLUE/1-93
Q023U9_SOLUE/4-123
Q025D0_SOLUE/5-126
Q027P5_SOLUE/3-126
Q02BQ0_SOLUE/1-120
Q02C30_SOLUE/5-131
Q03SU8_LACBA/173-281
Q04NT5_LEPBJ/4-119
Q04QT7_LEPBJ/3-97
Q04QY4_LEPBJ/2-119
Q04UB3_LEPBJ/1-114
Q04UI6_LEPBJ/3-106
Q04UW6_LEPBJ/3-126
Q04X22_LEPBL/4-119
Q04YL0_LEPBL/3-126
Q04YY8_LEPBL/3-106
Q04Z92_LEPBL/2-119
Q053R0_LEPBL/1-114
Q053U2_LEPBL/3-97
Q05DW2_AERPE/2-79
Q05E24_AERPE/4-141
Q05E68_AERPE/3-96
Q05TX5_9SYNE/4-124
Q05TX9_9SYNE/7-138
Q07GM1_ROSDO/1-138
Q07GS1_ROSDO/4-130
Q07J22_RHOP5/4-133
Q07J93_RHOP5/2-131
Q07K43_RHOP5/11-132
Q07L18_RHOP5/2-132
Q07LK4_RHOP5/4-135
Q07LL5_RHOP5/3-120
Q07NJ4_RHOP5/1-122
Q07P11_RHOP5/1-106
Q07Q46_RHOP5/4-125
Q0AJM0_NITEC/15-166
Q0AJW2_NITEC/9-126
Q0APF1_MARMM/4-127
Q0ARI8_MARMM/4-124
Q0AU41_SYNWW/5-127
Q0AUF3_SYNWW/153-262
Q0AVW9_SYNWW/12-137
Q0AWN1_SYNWW/8-128
Q0AZM2_SYNWW/3-127
Q0B0C6_SYNWW/10-137
Q0B3Q0_BURCM/2-128
Q0B7X6_BURCM/2-127
Q0B7Y2_BURCM/2-131
Q0B8R7_BURCM/1-130
Q0BA08_BURCM/3-123
Q0BFH0_BURCM/5-131
Q0BI36_BURCM/3-123
Q0BQA4_GRABC/1-126
Q0FMM3_9RHOB/5-115
Q0G201_9RHIZ/3-123
Q0H0A4_ECOLX/4-126
Q0I5M9_HAES1/4-136
Q0I5P8_HAES1/4-126
Q0I5Q0_HAES1/1-120
Q0IDN7_SYNS3/3-119
Q0IDV0_SYNS3/6-136
Q0JZN6_CUPNH/4-125
Q0K3B6_CUPNH/2-130
Q0K3Q1_CUPNH/1-120
Q0K6C1_CUPNH/3-127
Q0K7L6_CUPNH/2-130
Q0KAZ0_CUPNH/4-82
Q0KJA9_9SPHN/3-124
Q0RGD0_FRAAA/1-101
Q0RT74_FRAAA/5-125
Q0RU60_FRAAA/3-126
Q0SQB8_CLOPS/175-284
Q0TMM1_CLOP1/175-284
Q0VUU9_9ZZZZ/3-121
Q0W2F2_UNCMA/3-117
Q0W5B1_UNCMA/9-133
Q0YQE8_9CHLB/2-127
Q0YQU0_9CHLB/8-133
Q0YSR3_9CHLB/4-126
Q0YTA9_9CHLB/6-121
Q117M4_TRIEI/1-52
Q11AH5_MESSB/3-131
Q11AJ9_MESSB/2-132
Q11EH3_MESSB/5-127
Q11MS4_MESSB/1-130
Q11MZ6_MESSB/43-178
Q11Z37_CYTH3/13-130
Q124P5_POLSJ/2-124
Q124X9_POLSJ/5-134
Q12A07_POLSJ/5-131
Q12HL2_POLSJ/3-129
Q12V47_METBU/9-125
Q133I5_RHOPS/13-144
Q133L5_RHOPS/2-125
Q134X5_RHOPS/2-130
Q135D4_RHOPS/2-132
Q136U1_RHOPS/4-126
Q139E3_RHOPS/4-126
Q13AQ0_RHOPS/2-125
Q13B57_RHOPS/2-131
Q13DR3_RHOPS/5-128
Q13E04_RHOPS/2-125
Q13H62_BURXL/2-130
Q13HU3_BURXL/4-126
Q13PA1_BURXL/2-127
Q13TM4_BURXL/2-138
Q18CB1_CLOD6/171-280
Q18EF3_HALWD/5-134
Q18EN3_HALWD/7-134
Q18IA2_HALWD/2-118
Q1B0F3_MYCSS/2-121
Q1B0I2_MYCSS/1-127
Q1B5F5_MYCSS/4-133
Q1BDU1_MYCSS/7-130
Q1BKZ3_BURCA/3-132
Q1BL11_BURCA/4-129
Q1BMJ5_BURCA/4-111
Q1BNL3_BURCA/1-130
Q1BR13_BURCA/2-114
Q1BT21_BURCA/3-121
Q1BZL4_BURCA/3-123
Q1GPJ6_SPHAL/3-117
Q1GPW9_SPHAL/2-124
Q1GPX3_SPHAL/4-120
Q1GTE1_SPHAL/4-115
Q1GVA4_SPHAL/2-114
Q1I4A8_PSEE4/4-126
Q1IHH8_ACIBL/4-119
Q1II65_ACIBL/11-129
Q1INB3_ACIBL/2-123
Q1IRV1_ACIBL/3-128
Q1IT04_ACIBL/3-124
Q1IT07_ACIBL/2-123
Q1IVA6_ACIBL/134-243
Q1J2W8_DEIGD/6-136
Q1J2Y4_DEIGD/4-134
Q1LG50_RALME/2-132
Q1M497_RHIL3/5-127
Q1M4X2_RHIL3/2-129
Q1M527_RHIL3/2-130
Q1M546_RHIL3/2-126
Q1M7P8_RHIL3/3-122
Q1M8B7_RHIL3/3-122
Q1M8C1_RHIL3/1-126
Q1M8R2_RHIL3/2-125
Q1MC54_RHIL3/4-130
Q1MDL2_RHIL3/1-121
Q1MDP8_RHIL3/3-122
Q1MED8_RHIL3/2-44
Q1MET3_RHIL3/2-124
Q1MH98_RHIL3/6-142
Q1MI12_RHIL3/4-150
Q1MK99_RHIL3/4-138
Q1MKX0_RHIL3/4-135
Q1MM79_RHIL3/2-130
Q1N8Y3_9SPHN/1-115
Q1NGB1_9SPHN/6-125
Q1NI69_9DELT/5-128
Q1NIP2_9DELT/36-159
Q1NIR1_9DELT/2-117
Q1NIV7_9DELT/1-87
Q1NJ38_9DELT/1-107
Q1NJG1_9DELT/4-119
Q1NJG3_9DELT/2-124
Q1NK04_9DELT/8-125
Q1NK05_9DELT/7-126
Q1NK50_9DELT/4-127
Q1NKP1_9DELT/7-138
Q1NL78_9DELT/2-131
Q1NL80_9DELT/2-127
Q1NL89_9DELT/5-131
Q1NLD2_9DELT/19-141
Q1NLG9_9DELT/2-127
Q1NM80_9DELT/2-117
Q1NM82_9DELT/2-124
Q1NMC9_9DELT/2-131
Q1NMH1_9DELT/4-125
Q1NMY7_9DELT/2-127
Q1NN61_9DELT/4-124
Q1NPS2_9DELT/5-97
Q1NQ49_9DELT/6-136
Q1NQC4_9DELT/4-127
Q1NR97_9DELT/8-120
Q1NRE2_9DELT/17-142
Q1NRE7_9DELT/4-125
Q1NRP4_9DELT/2-128
Q1NRR7_9DELT/6-128
Q1NRX7_9DELT/5-131
Q1NS09_9DELT/4-118
Q1NS11_9DELT/2-138
Q1NSA5_9DELT/44-163
Q1NSE0_9DELT/6-136
Q1NSK5_9DELT/19-152
Q1NTM3_9DELT/16-140
Q1NTN5_9DELT/2-131
Q1NTW2_9DELT/5-130
Q1NU56_9DELT/3-122
Q1NU61_9DELT/2-129
Q1NUD8_9DELT/3-122
Q1NVP8_9DELT/2-125
Q1NVV1_9DELT/5-107
Q1NW21_9DELT/4-126
Q1NW57_9DELT/2-132
Q1NW76_9DELT/3-125
Q1NWD2_9DELT/4-92
Q1NWD4_9DELT/16-140
Q1NWH9_9DELT/5-119
Q1NWS6_9DELT/4-138
Q1NX43_9DELT/3-125
Q1NX74_9DELT/3-124
Q1NXA2_9DELT/9-131
Q1NY49_9DELT/3-125
Q1PUH7_9BACT/5-126
Q1PVT2_9BACT/23-127
Q1PVZ3_9BACT/15-140
Q1PW14_9BACT/1-76
Q1PYZ2_9BACT/3-117
Q1Q1V4_9BACT/5-105
Q1Q2N8_9BACT/2-120
Q1Q3R3_9BACT/3-140
Q1Q5V2_9BACT/6-136
Q1QF45_NITHX/1-126
Q1QF47_NITHX/2-128
Q1QF69_NITHX/5-131
Q1QFV9_NITHX/3-132
Q1QYN1_CHRSD/2-131
Q1RGS2_RICBR/3-107
Q1RH39_RICBR/3-132
Q1RH54_RICBR/12-134
Q1RH69_RICBR/6-91
Q1RHR2_RICBR/3-125
Q1RHV2_RICBR/5-130
Q1RI05_RICBR/8-123
Q1RIX9_RICBR/3-127
Q1RJ54_RICBR/14-130
Q1RJ90_RICBR/2-96
Q1RK96_RICBR/4-120
Q1VRD6_9FLAO/4-122
Q1VSN9_9FLAO/17-172
Q1VTF0_9FLAO/4-125
Q1WLI4_RHIME/1-126
Q1YEE7_MOBAS/10-138
Q1YEV3_MOBAS/19-140
Q1YN36_MOBAS/12-142
Q20YW0_RHOPB/2-128
Q20ZG6_RHOPB/1-121
Q210C7_RHOPB/10-133
Q210F8_RHOPB/2-125
Q211P8_RHOPB/2-132
Q212Q0_RHOPB/4-125
Q213F6_RHOPB/3-130
Q213P8_RHOPB/8-123
Q215F0_RHOPB/1-122
Q215W4_RHOPB/3-128
Q216K0_RHOPB/2-127
Q217W9_RHOPB/2-120
Q219N0_RHOPB/1-126
Q21B60_RHOPB/2-127
Q221C8_RHOFD/7-134
Q250R1_DESHY/176-292
Q27TB1_ECOK1/5-131
Q28MY5_JANSC/2-127
Q28SG1_JANSC/4-123
Q2B1J4_9BACI/162-271
Q2CFZ7_9RHOB/7-127
Q2ESN5_BACTU/3-129
Q2FJB3_STAA3/155-262
Q2FL06_METHJ/1-108
Q2FL86_METHJ/20-125
Q2FL91_METHJ/2-122
Q2FLL3_METHJ/5-128
Q2FLT6_METHJ/3-134
Q2FM03_METHJ/2-126
Q2FMD9_METHJ/3-124
Q2FMS1_METHJ/2-118
Q2FMY7_METHJ/3-129
Q2FN24_METHJ/6-138
Q2FNJ3_METHJ/3-128
Q2FNN2_METHJ/8-136
Q2FQJ8_METHJ/13-145
Q2FSM4_METHJ/3-128
Q2FSM6_METHJ/9-126
Q2FSM9_METHJ/3-127
Q2FTD9_METHJ/3-144
Q2G242_STAA8/155-262
Q2G927_NOVAD/5-111
Q2IRN9_RHOP2/2-127
Q2ITN7_RHOP2/4-126
Q2IXM3_RHOP2/2-130
Q2IY85_RHOP2/4-125
Q2IYT2_RHOP2/2-128
Q2J2M3_RHOP2/2-109
Q2J394_RHOP2/3-126
Q2J4W0_FRASC/3-132
Q2J5I5_FRASC/5-116
Q2J5R1_FRASC/2-127
Q2J7U3_FRASC/3-126
Q2J907_FRASC/3-120
Q2J9R3_FRASC/4-124
Q2J9W6_FRASC/3-124
Q2JCD5_FRASC/3-129
Q2JCW4_FRASC/2-122
Q2JGQ7_FRASC/12-135
Q2JKX1_SYNJB/2-122
Q2JVW4_SYNJA/161-270
Q2JY93_RHIEC/4-110
Q2K0T7_RHIEC/2-130
Q2K209_RHIEC/3-132
Q2K4K0_RHIEC/4-130
Q2K5G1_RHIEC/7-132
Q2K5X2_RHIEC/25-129
Q2K9P3_RHIEC/43-164
Q2KBG0_RHIEC/2-140
Q2KD51_RHIEC/2-130
Q2LUT8_SYNAS/145-254
Q2NCL4_ERYLH/5-111
Q2NGC6_METST/4-134
Q2NGK5_METST/4-119
Q2P1V4_XANOM/2-125
Q2QCR9_9PSED/6-132
Q2RFL9_MOOTA/169-278
Q2RGE3_MOOTA/3-134
Q2RGS5_MOOTA/12-134
Q2RGY2_MOOTA/5-128
Q2RHM0_MOOTA/4-132
Q2RIA4_MOOTA/6-122
Q2RKN1_MOOTA/4-128
Q2RKN4_MOOTA/14-138
Q2RKN6_MOOTA/11-133
Q2RLV2_MOOTA/16-141
Q2RM09_MOOTA/10-130
Q2RM20_MOOTA/11-141
Q2RM27_MOOTA/9-130
Q2RTN6_RHORT/15-147
Q2RVI2_RHORT/4-111
Q2RY99_RHORT/2-134
Q2S600_SALRD/3-127
Q2S620_SALRD/2-122
Q2S632_SALRD/4-122
Q2S6F6_SALRD/3-122
Q2VNX7_ECOLX/5-131
Q2W6L5_MAGSA/3-124
Q2Y4J9_9ARCH/1-60
Q2YAD4_NITMU/6-121
Q2YSD4_STAAB/161-268
Q307D1_SPIPL/7-128
Q30PT6_SULDN/5-123
Q31L92_SYNE7/4-126
Q31MZ4_SYNE7/2-132
Q31NY6_SYNE7/3-129
Q396R7_BURS3/5-111
Q398V1_BURS3/2-131
Q39AR6_BURS3/2-114
Q39CC3_BURS3/3-121
Q39GM7_BURS3/5-131
Q39JE1_BURS3/3-123
Q39KU4_BURS3/4-125
Q39R34_GEOMG/3-132
Q39VZ9_GEOMG/9-128
Q3A959_CARHZ/10-131
Q3AAV1_CARHZ/2-118
Q3APP7_CHLCH/5-134
Q3AQN5_CHLCH/8-130
Q3AQS8_CHLCH/3-118
Q3AQU4_CHLCH/4-122
Q3AQZ0_CHLCH/4-126
Q3AR22_CHLCH/7-128
Q3ARD6_CHLCH/5-126
Q3ARN6_CHLCH/2-126
Q3AS49_CHLCH/5-126
Q3AS80_CHLCH/7-130
Q3ASQ7_CHLCH/3-125
Q3ASS2_CHLCH/6-122
Q3ASU2_CHLCH/2-123
Q3ASU6_CHLCH/8-117
Q3ATF2_CHLCH/3-122
Q3ATW9_CHLCH/3-124
Q3ATX3_CHLCH/12-125
Q3B1Q7_PELLD/2-132
Q3BKF9_9PROT/3-129
Q3BUA6_XANC5/2-125
Q3C003_XANC5/4-125
Q3EUS7_BACTI/169-278
Q3IN80_NATPD/4-124
Q3IQW0_NATPD/4-131
Q3IUJ0_NATPD/3-117
Q3IUZ4_RHOS4/5-116
Q3IV54_RHOS4/3-124
Q3IV79_RHOS4/4-126
Q3J849_NITOC/2-120
Q3J931_NITOC/15-140
Q3JAY9_NITOC/2-124
Q3JB47_NITOC/4-128
Q3JDP9_NITOC/1-125
Q3JDY2_NITOC/4-126
Q3JE07_NITOC/2-123
Q3JEZ2_NITOC/19-170
Q3M347_ANAVT/4-142
Q3M5T8_ANAVT/3-125
Q3M5U7_ANAVT/3-125
Q3M7V5_ANAVT/12-137
Q3M809_ANAVT/3-126
Q3MA66_ANAVT/2-138
Q3MCD5_ANAVT/4-117
Q3MF42_ANAVT/2-127
Q3MF45_ANAVT/3-125
Q3QZK2_XYLFA/3-123
Q3R3H5_XYLFA/3-129
Q3R7L3_XYLFA/2-129
Q3R7V7_XYLFA/1-122
Q3RAW7_XYLFA/35-156
Q3RB69_XYLFA/32-153
Q3RC13_XYLFA/2-129
Q3RER4_XYLFA/35-156
Q3SES6_THIDA/3-123
Q3SKD8_THIDA/3-141
Q3SN10_NITWN/2-120
Q3SUC0_NITWN/3-131
Q3Y160_ENTFC/173-282
Q46557_DICNO/5-127
Q46AP4_METBF/48-196
Q46MI3_CUPPJ/3-121
Q46MY2_CUPPJ/3-123
Q46TB2_CUPPJ/7-132
Q46VM1_CUPPJ/2-130
Q47D14_DECAR/2-126
Q48B53_PSE14/2-131
Q48BC5_PSE14/4-115
Q48GI2_PSE14/2-126
Q49V36_STAS1/161-268
Q4BUM0_CROWT/3-125
Q4BUW9_CROWT/5-126
Q4BVI5_CROWT/10-134
Q4BVM9_CROWT/3-136
Q4BXM9_CROWT/3-125
Q4BXZ5_CROWT/3-126
Q4BZ82_CROWT/1-92
Q4C0R3_CROWT/13-112
Q4C0Y6_CROWT/4-130
Q4C1R5_CROWT/2-138
Q4C2C1_CROWT/3-126
Q4C343_CROWT/2-127
Q4C3V4_CROWT/2-125
Q4C453_CROWT/3-126
Q4C9Q5_CROWT/2-117
Q4CA04_CROWT/4-132
Q4CAD3_CROWT/3-125
Q4CAL5_CROWT/5-130
Q4J6V2_SULAC/11-133
Q4J757_SULAC/3-116
Q4J7A5_SULAC/7-123
Q4J7E1_SULAC/4-126
Q4J7F8_SULAC/2-126
Q4J7H4_SULAC/3-124
Q4J7H6_SULAC/5-128
Q4J7I3_SULAC/2-111
Q4J7J1_SULAC/5-123
Q4J7P3_SULAC/5-118
Q4J7Y5_SULAC/2-125
Q4J9E8_SULAC/3-120
Q4JAH9_SULAC/13-122
Q4JBF3_SULAC/2-114
Q4JBU0_SULAC/3-126
Q4L1W3_SALCH/9-108
Q4LEJ2_9CREN/7-129
Q4MI97_BACCE/171-280
Q4QLW0_HAEI8/4-126
Q4UK78_RICFE/4-120
Q4ULJ0_RICFE/4-128
Q4ULM1_RICFE/8-133
Q4UMB0_RICFE/3-125
Q4UMT6_RICFE/6-130
Q4UNB2_RICFE/3-127
Q4UU93_XANC8/2-124
Q4ZQX2_PSEU2/2-126
Q4ZY20_PSEU2/4-126
Q51070_NEIGO/25-143
Q53VU6_THET8/6-134
Q53W00_THET8/1-122
Q53W31_THET8/5-140
Q53W54_THET8/1-123
Q53WE5_THET8/5-129
Q55122_SYNY3/4-139
Q55189_SYNY3/5-127
Q55519_SYNY3/3-125
Q55691_SYNY3/1-121
Q56I13_9ENTR/5-131
Q573H7_9BACT/5-131
Q573I0_9BACT/5-131
Q57K83_SALCH/4-126
Q58AR3_RALME/2-114
Q58KG7_9BACT/4-118
Q5FQV2_GLUOX/3-133
Q5FR64_GLUOX/3-118
Q5GYV4_XANOR/2-125
Q5HIE8_STAAC/161-268
Q5HXJ3_GLUOX/2-131
Q5HXK7_GLUOX/4-120
Q5HXY3_GLUOX/2-131
Q5JD07_PYRKO/2-129
Q5JDT5_PYRKO/7-125
Q5JDU7_PYRKO/4-114
Q5JDY0_PYRKO/8-136
Q5JE66_PYRKO/4-139
Q5JEB5_PYRKO/2-134
Q5JEF9_PYRKO/4-137
Q5JF25_PYRKO/5-147
Q5JFF6_PYRKO/4-137
Q5JFH9_PYRKO/2-127
Q5JFK5_PYRKO/2-100
Q5JFM3_PYRKO/3-126
Q5JG21_PYRKO/4-132
Q5JG30_PYRKO/2-117
Q5JGA8_PYRKO/3-127
Q5JGM2_PYRKO/9-138
Q5JGQ3_PYRKO/2-134
Q5JHE5_PYRKO/6-148
Q5JHN2_PYRKO/2-121
Q5JHR5_PYRKO/3-125
Q5JHW8_PYRKO/4-135
Q5JI75_PYRKO/1-145
Q5JIB1_PYRKO/2-125
Q5JIF0_PYRKO/3-129
Q5JIH0_PYRKO/2-100
Q5JIU2_PYRKO/2-143
Q5JJA5_PYRKO/3-145
Q5KUW6_GEOKA/125-223
Q5N0N5_SYNP6/4-126
Q5N581_SYNP6/3-129
Q5N591_SYNP6/2-125
Q5N673_SYNP6/2-132
Q5NXJ7_AROAE/5-128
Q5NZH9_AROAE/4-126
Q5P363_AROAE/29-145
Q5P3N6_AROAE/2-127
Q5P3U6_AROAE/2-129
Q5P6K9_AROAE/3-122
Q5P6V1_AROAE/2-105
Q5P893_AROAE/3-125
Q5PKF2_SALPA/6-118
Q5PL36_SALPA/4-126
Q5QJP0_SALTY/5-131
Q5QJP3_SALTY/5-131
Q5QV92_IDILO/5-127
Q5SJF6_THET8/5-134
Q5SKZ2_THET8/1-126
Q5SL06_THET8/5-127
Q5SLW1_THET8/4-131
Q5SMB0_THET8/9-134
Q5V381_HALMA/2-124
Q5V4F4_HALMA/2-71
Q5V7R7_HALMA/4-131
Q5W3A0_9BACT/3-121
Q5YX71_NOCFA/2-108
Q5YYD5_NOCFA/3-129
Q607X9_METCA/3-121
Q63HB5_BACCZ/171-280
Q649B7_9ARCH/6-133
Q64AZ5_9ARCH/1-116
Q64BQ6_9ARCH/5-129
Q64D76_9ARCH/6-133
Q67JP4_SYMTH/170-278
Q6A629_PROAC/3-122
Q6D0W3_ERWCT/5-131
Q6D394_ERWCT/4-126
Q6EVW9_YERPS/4-121
Q6GBW1_STAAS/161-268
Q6GJE2_STAAR/161-268
Q6HPT3_BACHK/171-280
Q6KYV5_PICTO/3-124
Q6N2A8_RHOPA/2-130
Q6N3T5_RHOPA/2-128
Q6N456_RHOPA/82-200
Q6N490_RHOPA/3-124
Q6N7J4_RHOPA/3-133
Q6N8B2_RHOPA/4-126
Q6N8S0_RHOPA/1-125
Q6ND63_RHOPA/3-121
Q6SHX4_9BACT/3-125
Q6U619_KLEPN/5-131
Q6W1H7_RHISN/2-114
Q6X2S1_PSEAE/4-126
Q6X3H2_PSEAE/3-121
Q6XVU6_SHIFL/4-126
Q6YRV5_SYNY3/6-135
Q6ZEJ5_SYNY3/7-132
Q6ZEN6_SYNY3/4-132
Q71MI7_SYNE7/3-118
Q72GP4_THET2/4-131
Q72LD4_THET2/1-126
Q72LE6_THET2/5-127
Q72NW5_LEPIC/3-126
Q72P16_LEPIC/2-125
Q72TZ8_LEPIC/5-126
Q73FC2_BACC1/171-280
Q73JY1_TREDE/8-129
Q73KU0_TREDE/2-125
Q73LA4_TREDE/5-126
Q73PB2_TREDE/4-123
Q73PX4_TREDE/3-122
Q73Q45_TREDE/8-124
Q73QH8_TREDE/2-122
Q73R13_TREDE/2-125
Q73R94_TREDE/2-118
Q73WI0_MYCPA/2-114
Q73YC9_MYCPA/9-127
Q745U8_THET2/3-133
Q745V1_THET2/6-134
Q745W2_THET2/2-122
Q745X2_THET2/7-123
Q746B3_THET2/3-127
Q746F8_THET2/5-129
Q746J0_THET2/1-123
Q74AB8_GEOSL/3-126
Q79PF1_SYNE7/2-125
Q7A1R1_STAAW/161-268
Q7A795_STAAN/161-268
Q7BEJ1_SHIFL/4-126
Q7BH74_NEIME/4-122
Q7D058_AGRT5/2-123
Q7D5L4_MYCTU/5-122
Q7D6Y1_MYCTU/4-124
Q7D7I7_MYCTU/3-136
Q7D9K6_MYCTU/7-126
Q7LX97_SULSO/6-118
Q7LXH5_SULSO/6-128
Q7N2L9_PHOLL/2-131
Q7N5A6_PHOLL/2-141
Q7N819_PHOLL/43-137
Q7NCS9_GLOVI/2-122
Q7ND93_GLOVI/6-128
Q7NEK4_GLOVI/3-129
Q7NET0_GLOVI/8-133
Q7NF78_GLOVI/3-134
Q7NFH0_GLOVI/3-125
Q7NGE6_GLOVI/2-120
Q7NHV3_GLOVI/5-131
Q7NHV6_GLOVI/6-132
Q7NI02_GLOVI/3-132
Q7NJ08_GLOVI/4-125
Q7NJR1_GLOVI/3-125
Q7NJX3_GLOVI/3-135
Q7NJY5_GLOVI/5-129
Q7NK03_GLOVI/2-131
Q7NKA5_GLOVI/7-129
Q7NMC2_GLOVI/5-128
Q7NMP4_GLOVI/3-127
Q7NMY3_GLOVI/4-130
Q7PA57_RICSI/3-127
Q7PBB1_RICSI/3-125
Q7PBM4_RICSI/4-120
Q7PBV8_RICSI/2-124
Q7PC21_RICSI/4-128
Q7TVW8_MYCBO/4-137
Q7TWJ5_MYCBO/2-124
Q7TWL0_MYCBO/4-121
Q7TX31_MYCBO/4-132
Q7TXP1_MYCBO/2-125
Q7TXR8_MYCBO/4-123
Q7TXY4_MYCBO/5-124
Q7TY93_MYCBO/2-139
Q7TY97_MYCBO/2-125
Q7TYB6_MYCBO/2-126
Q7TYB7_MYCBO/2-120
Q7TYB9_MYCBO/3-123
Q7TYD2_MYCBO/3-133
Q7TYD5_MYCBO/4-120
Q7TZ16_MYCBO/2-135
Q7TZ71_MYCBO/2-123
Q7TZQ4_MYCBO/2-120
Q7U048_MYCBO/2-115
Q7U0B2_MYCBO/2-135
Q7U0M4_MYCBO/2-114
Q7U1D1_MYCBO/2-135
Q7U1I2_MYCBO/10-111
Q7U1I6_MYCBO/2-128
Q7U1J1_MYCBO/4-113
Q7U1L2_MYCBO/9-127
Q7U1L9_MYCBO/3-124
Q7U1N8_MYCBO/5-128
Q7U1P1_MYCBO/6-125
Q7U1Q3_MYCBO/1-125
Q7U2B6_MYCBO/6-126
Q7U2D9_MYCBO/2-135
Q7U2H4_MYCBO/2-136
Q7U2I5_MYCBO/94-211
Q7U2X7_MYCBO/4-125
Q7U8P5_SYNPX/9-129
Q7U9P0_SYNPX/7-114
Q7UA29_SYNPX/4-140
Q7VJH1_HELHP/8-163
Q7WAH5_BORPA/2-131
Q7WJM2_BORBR/2-131
Q7WTH4_ECOLX/1-126
Q7WXE7_CUPNH/7-133
Q814C7_BACCR/171-280
Q81VV6_BACAN/171-280
Q82BL0_STRAW/4-124
Q82SB5_NITEU/3-116
Q82SX2_NITEU/6-108
Q82T20_NITEU/2-122
Q82T21_NITEU/2-125
Q82UA7_NITEU/2-127
Q82UB3_NITEU/2-132
Q82UU9_NITEU/6-121
Q82UW8_NITEU/2-126
Q82VL2_NITEU/2-67
Q82VL5_NITEU/2-128
Q82WV4_NITEU/3-128
Q82X02_NITEU/6-128
Q82X21_NITEU/4-126
Q82XI4_NITEU/2-126
Q839V9_ENTFA/170-279
Q83C40_COXBU/1-118
Q83C91_COXBU/5-122
Q84A06_ECOLX/5-131
Q84A22_ECOLX/4-126
Q87ER3_XYLFT/2-123
Q884T7_PSESM/2-127
Q888H9_PSESM/4-126
Q88BR5_PSESM/4-115
Q890M0_CLOTE/197-306
Q89SG6_BRAJA/3-132
Q8EU03_OCEIH/166-274
Q8F163_LEPIN/5-126
Q8F585_LEPIN/3-136
Q8F7E4_LEPIN/2-125
Q8F7K8_LEPIN/3-126
Q8F7X9_LEPIN/3-136
Q8G7G8_BIFLO/2-130
Q8GF72_PHOLU/48-164
Q8JL12_9CAUD/3-122
Q8KPS0_SYNE7/4-125
Q8L237_SALTY/5-131
Q8P9K1_XANCP/2-124
Q8PEN0_XANAC/2-131
Q8PKI6_XANAC/1-118
Q8PLB8_XANAC/2-125
Q8PRH3_XANAC/4-125
Q8PSF9_METMA/2-119
Q8Q0D0_METMA/48-196
Q8R740_THETN/12-140
Q8TKH9_METAC/48-196
Q8TQM5_METAC/6-128
Q8TS25_METAC/6-116
Q8TS95_METAC/10-126
Q8TV62_METKA/21-137
Q8U175_PYRFU/2-125
Q8U1I4_PYRFU/3-114
Q8U211_PYRFU/20-135
Q8U2J5_PYRFU/2-119
Q8U2M1_PYRFU/2-134
Q8U2Q2_PYRFU/2-134
Q8U2Q6_PYRFU/3-93
Q8U395_PYRFU/6-92
Q8U396_PYRFU/3-126
Q8VPS4_9BURK/2-114
Q8XHQ2_CLOPE/175-284
Q8XUX8_RALSO/6-122
Q8Y122_RALSO/3-129
Q8YK91_NOSS1/3-126
Q8YM09_NOSS1/9-133
Q8YPQ7_NOSS1/3-124
Q8YQ63_NOSS1/5-127
Q8YQP1_NOSS1/4-83
Q8YR31_NOSS1/9-125
Q8YRG9_NOSS1/2-138
Q8YRH8_NOSS1/3-125
Q8YSG0_NOSS1/2-80
Q8YTN0_NOSS1/3-124
Q8YUY5_NOSS1/2-122
Q8YWU9_NOSS1/5-124
Q8YYU3_NOSS1/2-127
Q8YZ05_NOSS1/2-127
Q8YZF6_NOSS1/11-134
Q8Z0E8_NOSS1/3-125
Q8Z2U3_SALTI/6-118
Q8Z3Y7_SALTI/4-126
Q8ZM86_SALTY/4-126
Q8ZUE0_PYRAE/3-127
Q8ZUP8_PYRAE/8-115
Q8ZYU0_PYRAE/4-99
Q8ZZ11_PYRAE/3-66
Q8ZZB8_PYRAE/2-137
Q8ZZF8_PYRAE/1-122
Q8ZZS5_PYRAE/1-173
Q8ZZS8_PYRAE/6-117
Q8ZZX4_PYRAE/7-116
Q92G09_RICCN/3-127
Q92I20_RICCN/12-134
Q92IB0_RICCN/13-129
Q92IP1_RICCN/3-125
Q92KY5_RHIME/5-127
Q92LS3_RHIME/3-121
Q92LY3_RHIME/2-141
Q92ME0_RHIME/4-126
Q92PV8_RHIME/2-125
Q92QN4_RHIME/4-112
Q92RQ5_RHIME/1-126
Q92SQ4_RHIME/2-132
Q92TF3_RHIME/2-128
Q92XN0_RHIME/3-122
Q92XP1_RHIME/2-114
Q92ZF7_RHIME/5-127
Q930B3_RHIME/4-125
Q930F9_RHIME/2-126
Q93GL6_SALTY/4-126
Q96YH9_SULTO/2-97
Q96Z18_SULTO/1-108
Q96Z26_SULTO/5-126
Q96Z88_SULTO/7-127
Q96Z99_SULTO/8-133
Q96ZA0_SULTO/15-140
Q96ZN1_SULTO/5-119
Q970A4_SULTO/4-131
Q970F0_SULTO/3-122
Q970F3_SULTO/1-96
Q970G4_SULTO/19-143
Q970M5_SULTO/10-132
Q972K7_SULTO/3-115
Q972N1_SULTO/2-100
Q973J3_SULTO/1-112
Q973K0_SULTO/2-110
Q973Q8_SULTO/4-126
Q973W6_SULTO/1-119
Q974B3_SULTO/1-113
Q977A7_SULTO/1-124
Q977C8_SULTO/2-122
Q977F1_SULTO/1-89
Q97CI0_THEVO/3-105
Q97EC8_CLOAB/175-284
Q97U93_SULSO/5-125
Q97UE3_SULSO/4-126
Q97V51_SULSO/5-126
Q97VN8_SULSO/4-118
Q97WY5_SULSO/3-115
Q97WY9_SULSO/6-120
Q97WZ0_SULSO/5-126
Q97WZ2_SULSO/2-123
Q97X31_SULSO/2-123
Q97X33_SULSO/3-124
Q97X41_SULSO/2-130
Q97XF4_SULSO/7-130
Q97XJ0_SULSO/3-128
Q97XJ6_SULSO/3-84
Q97XL6_SULSO/3-126
Q97XQ2_SULSO/9-125
Q97XQ9_SULSO/3-125
Q97Y53_SULSO/3-100
Q97Y63_SULSO/21-141
Q97YS3_SULSO/6-120
Q980A4_SULSO/14-124
Q981I7_RHILO/1-129
Q98AP9_RHILO/4-102
Q98CN2_RHILO/2-125
Q98F74_RHILO/5-128
Q98K22_RHILO/3-125
Q99W76_STAAM/161-268
Q9A9X0_CAUCR/5-120
Q9AAG1_CAUCR/1-129
Q9AC35_CAUCR/3-123
Q9AH59_NEIME/4-120
Q9AH69_NEIME/4-122
Q9F5F1_AGRRH/1-129
Q9F810_ERWAM/3-124
Q9HHY6_HALSA/4-131
Q9HK43_THEAC/6-74
Q9HSU3_HALSA/3-136
Q9JYB1_NEIMB/4-122
Q9L380_RHIME/4-126
Q9PD15_XYLFA/2-129
Q9PGK7_XYLFA/14-135
Q9PHI3_XYLFA/3-123
Q9RCD5_XANCA/3-118
Q9RSM2_DEIRA/2-124
Q9RU64_DEIRA/3-131
Q9RVB1_DEIRA/146-253
Q9RWK6_DEIRA/35-163
Q9RX96_DEIRA/5-130
Q9UXI4_SULSF/6-128
Q9UXY6_PYRAB/3-130
Q9UYG4_PYRAB/7-125
Q9UZ53_PYRAB/3-129
Q9UZF4_PYRAB/2-100
Q9UZG8_PYRAB/15-147
Q9UZH0_PYRAB/2-123
Q9UZI0_PYRAB/10-139
Q9UZU4_PYRAB/7-139
Q9V0B7_PYRAB/7-92
Q9V0I4_PYRAB/4-137
Q9V0L8_PYRAB/3-127
Q9V1G2_PYRAB/8-118
Q9V1M4_PYRAB/3-114
Q9V2F8_PYRAB/2-121
Q9Y8L6_AERPE/1-124
Q9YBL0_AERPE/4-126
Q9YFG4_AERPE/6-128
Q9YFH1_AERPE/3-140
Q9Z3G9_SYNSP/2-125
STBB_PSESM/2-131
VAPC1_AQUAE/6-130
VAPC1_HAEI6/3-127
VAPC1_HAEI8/3-127
VAPC1_HAEIN/3-127
VAPC1_METJA/18-128
VAPC1_MYCBO/1-127
VAPC1_MYCTU/4-125
VAPC1_THEAC/34-136
VAPC2_HAEIN/4-126
VAPC2_METJA/11-144
VAPC2_MYCBO/1-126
VAPC2_MYCTU/6-126
VAPC3_METJA/3-93
VAPC3_MYCBO/2-118
VAPC3_MYCTU/12-131
VAPC3_PYRAE/3-125
VAPC4_METJA/4-109
VAPC4_MYCBO/2-125
VAPC4_MYCTU/6-125
VAPC4_PYRHO/7-125
VAPC5_METJA/34-135
VAPC5_MYCBO/2-127
VAPC5_MYCTU/9-127
VAPC6_MYCBO/1-127
VAPC6_MYCTU/4-113
VAPC7_MYCBO/1-123
VAPC7_MYCTU/2-128
VAPC8_MYCBO/1-127
VAPC8_MYCTU/10-111
VAPC9_ARCFU/14-115
VAPC9_MYCBO/2-135
VAPC9_MYCTU/2-118
VAPC9_PYRAE/5-119
VPC10_MYCTU/2-115
VPC11_MYCTU/2-125
VPC12_MYCTU/2-120
VPC13_MYCTU/2-127
VPC15_MYCTU/1-123
VPC17_MYCTU/4-120
VPC18_MYCTU/3-123
VPC19_MYCTU/2-120
VPC20_MYCTU/2-126
VPC21_MYCTU/5-124
VPC22_MYCTU/4-123
VPC23_MYCTU/2-125
VPC24_MYCTU/2-136
VPC25_MYCTU/2-135
VPC26_MYCTU/1-125
VPC27_MYCTU/5-128
VPC28_MYCTU/1-127
VPC29_MYCTU/3-124
VPC30_MYCTU/1-126
VPC31_MYCTU/2-135
VPC32_MYCTU/2-114
VPC33_MYCTU/2-135
VPC35_MYCTU/2-123
VPC36_MYCTU/1-127
VPC37_MYCTU/2-135
VPC39_MYCTU/3-133
VPC40_MYCTU/2-125
VPC41_MYCTU/2-139
VPC42_MYCTU/1-127
VPC43_MYCTU/2-135
VPC45_MYCTU/4-132
VPC46_MYCTU/4-121
VPC47_MYCTU/2-124
VPC48_MYCTU/4-137
Y1533_METJA/29-145
Y1683_ARCFU/3-129
Y1901_AQUAE/2-127
Y2377_RHIME/2-141
Y3530_METJA/6-148
Y355_PYRFU/7-126
Y4JK_RHISN/2-131
YACL_BACSU/168-277
