# Supplementary material for: Contact prediction is hardest for the most informative contacts, but improves with the incorporation of contact potentials
Source: PLoS One. 2018 Jun 28;13(6):e0199585. doi: 10.1371/journal.pone.0199585 (PMC6023208; doi:10.1371/journal.pone.0199585)
Supplement: S1 Data — Each file in the ‘alignments’ directory herein corresponds to a protein family’s alignment and contains the accession number and sequence range of each sequence in the alignment. (TAR.GZ) [file pone.0199585.s001.tar.gz › alignments/HTH_IclR]

A0ACF4_STRAM/12-63
A0AWL5_ARTS2/16-66
A0AWN6_ARTS2/25-75
A0AY99_BURCH/38-90
A0B060_BURCH/21-72
A0B060_BURCH/305-356
A0B096_BURCH/16-67
A0B0E8_BURCH/15-66
A0B1B3_BURCH/23-74
A0B1C1_BURCH/32-83
A0B376_BURCH/30-81
A0B3A6_BURCH/8-59
A0B3H3_BURCH/26-77
A0B3L3_BURCH/8-59
A0B3N0_BURCH/11-62
A0B6C3_METTP/15-60
A0JRV4_ARTS2/24-74
A0JS63_ARTS2/27-78
A0JS71_ARTS2/52-103
A0JVP9_ARTS2/37-87
A0JVW5_ARTS2/13-63
A0JVW6_ARTS2/9-58
A0JWF4_ARTS2/12-63
A0JWL3_ARTS2/28-78
A0JX95_ARTS2/11-61
A0JXN8_ARTS2/32-84
A0JXR8_ARTS2/21-73
A0JXX9_ARTS2/9-57
A0JY30_ARTS2/21-72
A0JZF1_ARTS2/17-63
A0K0I6_ARTS2/11-62
A0K0P0_ARTS2/10-61
A0K0Q2_ARTS2/11-62
A0K1B7_ARTS2/23-73
A0K1D4_ARTS2/20-71
A0K299_ARTS2/10-59
A0K2C5_ARTS2/25-76
A0K2D6_ARTS2/46-97
A0K4E3_BURCH/44-93
A0K4Z0_BURCH/19-70
A0K624_BURCH/22-73
A0K7E4_BURCH/5-56
A0K8Q6_BURCH/14-65
A0KAY4_BURCH/36-87
A0KE35_BURCH/3-53
A0KUP0_SHESA/1-47
A0LHH1_SYNFM/173-216
A0LQF7_SYNFM/176-215
A0LRZ4_ACIC1/2-52
A0LS64_ACIC1/16-65
A0LVA4_ACIC1/9-58
A0NN17_9RHOB/17-68
A0NSD5_9RHOB/10-61
A0NUU9_9RHOB/32-82
A0NZA1_9RHOB/4-54
A0P011_9RHOB/8-57
A0P103_9RHOB/20-71
A0P117_9RHOB/17-67
A0P125_9RHOB/31-81
A0P195_9RHOB/20-71
A0P388_9RHOB/3-54
A0PL53_MYCUA/10-61
A0PPZ5_MYCUA/9-58
A0PRU7_MYCUA/42-94
A0PYV5_CLONN/7-58
A0Q5U7_FRATN/9-60
A0QB55_MYCA1/10-61
A0QH22_MYCA1/11-61
A0QIF8_MYCA1/29-79
A0QII4_MYCA1/31-83
A0QJB8_MYCA1/1-45
A0QN61_MYCA1/1-49
A0QTZ9_MYCS2/16-67
A0QU95_MYCS2/4-54
A0QUY8_MYCS2/9-58
A0QV84_MYCS2/4-53
A0QVA8_MYCS2/1-52
A0QVJ9_MYCS2/9-60
A0QWC2_MYCS2/27-77
A0QXK4_MYCS2/25-74
A0QXR4_MYCS2/27-78
A0QXT9_MYCS2/14-66
A0QYT9_MYCS2/4-53
A0QZN4_MYCS2/16-67
A0QZW6_MYCS2/8-58
A0R1T6_MYCS2/26-77
A0R317_MYCS2/17-62
A0R3H5_MYCS2/12-63
A0R4S1_MYCS2/14-65
A0R508_MYCS2/27-71
A0R5A1_MYCS2/14-66
A0R5F6_MYCS2/9-58
A0R6X4_MYCS2/14-63
A0R727_MYCS2/7-58
A0R7C3_MYCS2/4-55
A0R7D0_MYCS2/15-66
A0R7U2_PELPD/60-99
A0RD62_BACAH/16-67
A0RFH0_BACAH/4-57
A0RFP9_BACAH/24-74
A0RPU0_CAMFF/9-59
A0ZZS6_BIFAA/42-91
A1A0I1_BIFAA/19-64
A1ABZ3_ECOK1/15-65
A1ADA0_ECOK1/9-59
A1AHB6_ECOK1/25-76
A1AI20_ECOK1/42-91
A1AII7_ECOK1/39-90
A1ASW1_PELPD/13-64
A1AYE1_PARDP/17-68
A1AYG0_PARDP/32-81
A1B6I7_PARDP/15-66
A1B718_PARDP/42-92
A1B735_PARDP/23-73
A1B7Q5_PARDP/9-60
A1B7V4_PARDP/25-76
A1B8Z4_PARDP/28-78
A1BA00_PARDP/14-62
A1BAF3_PARDP/14-63
A1BAX3_PARDP/4-55
A1BBI5_PARDP/24-76
A1BBT9_PARDP/17-66
A1BC35_PARDP/10-61
A1EN91_VIBCH/12-62
A1F1H2_VIBCH/12-62
A1HM26_9FIRM/12-63
A1HNG4_9FIRM/165-209
A1HNV6_9FIRM/13-64
A1HQC9_9FIRM/10-61
A1HSE5_9FIRM/1-26
A1HTT6_9FIRM/12-63
A1JMA8_YERE8/15-65
A1JRW6_YERE8/29-80
A1K3N6_AZOSB/20-71
A1KBU3_AZOSB/21-72
A1KJD6_MYCBP/15-66
A1KJI4_MYCBP/18-69
A1KMY3_MYCBP/9-58
A1R1N7_ARTAT/24-74
A1R1U7_ARTAT/17-67
A1R219_ARTAT/7-58
A1R224_ARTAT/22-72
A1R2P6_ARTAT/153-194
A1R7E4_ARTAT/27-79
A1R7K1_ARTAT/16-64
A1R7Q4_ARTAT/39-90
A1R909_ARTAT/16-63
A1RA38_ARTAT/11-62
A1RAA4_ARTAT/5-55
A1RAL0_ARTAT/9-54
A1RAL1_ARTAT/13-62
A1RAX9_ARTAT/39-86
A1RB88_ARTAT/55-106
A1RBP0_ARTAT/10-60
A1RBU3_ARTAT/17-68
A1RBV3_ARTAT/11-62
A1RBX0_ARTAT/4-53
A1RBZ4_ARTAT/14-68
A1RC62_ARTAT/17-68
A1RD11_ARTAT/3-54
A1RDF7_ARTAT/46-94
A1RDN6_ARTAT/13-64
A1RT93_PYRIL/894-943
A1SCC5_NOCSJ/22-69
A1SEH2_NOCSJ/14-64
A1SEH7_NOCSJ/15-64
A1SF06_NOCSJ/27-74
A1SFI2_NOCSJ/12-59
A1SG71_NOCSJ/22-73
A1SGC3_NOCSJ/32-77
A1SH80_NOCSJ/14-65
A1SIK7_NOCSJ/16-67
A1SLW6_NOCSJ/9-58
A1SN83_NOCSJ/10-61
A1SNU3_NOCSJ/29-75
A1SP57_NOCSJ/22-74
A1SQ14_NOCSJ/6-57
A1T1F6_MYCVP/22-73
A1T2A9_MYCVP/24-74
A1T2K1_MYCVP/12-63
A1T3I4_MYCVP/11-61
A1T3I5_MYCVP/14-64
A1T3V6_MYCVP/13-65
A1T6Z9_MYCVP/9-58
A1T945_MYCVP/40-90
A1TCX4_MYCVP/29-80
A1TDD7_MYCVP/26-77
A1TER7_MYCVP/8-60
A1TFQ1_MYCVP/13-65
A1TIE0_ACIAC/11-62
A1TIS7_ACIAC/5-57
A1TK53_ACIAC/10-61
A1TKE9_ACIAC/23-73
A1TPG2_ACIAC/12-63
A1TRT2_ACIAC/16-67
A1TS32_ACIAC/31-80
A1TSF2_ACIAC/41-92
A1TU52_ACIAC/21-72
A1TV14_ACIAC/17-69
A1U6E4_MARAV/19-69
A1U9N4_MYCSK/19-69
A1UDE5_MYCSK/54-104
A1UDL9_MYCSK/1-48
A1UEA7_MYCSK/9-58
A1UFD1_MYCSK/8-59
A1UFV0_MYCSK/14-64
A1UJP6_MYCSK/46-97
A1UM69_MYCSK/17-69
A1UQ98_MYCSK/9-59
A1UVC3_BURMS/22-73
A1UVD1_BURMS/50-101
A1UX63_BURMS/11-62
A1UYV1_BURMS/62-113
A1V044_BURMS/63-114
A1V0K7_BURMS/45-94
A1V1T4_BURMS/23-74
A1V5N2_BURMS/14-65
A1VKK3_POLNA/32-83
A1VMT4_POLNA/29-80
A1VN08_POLNA/16-67
A1VNI4_POLNA/23-74
A1VQS9_POLNA/4-55
A1VWX5_POLNA/38-89
A1W1Y5_ACISJ/21-72
A1W291_ACISJ/14-65
A1W2V3_ACISJ/17-70
A1W374_ACISJ/10-61
A1W6T9_ACISJ/16-67
A1WBN9_ACISJ/21-72
A1WCV2_ACISJ/36-86
A1WEQ1_VEREI/42-93
A1WGC7_VEREI/1-52
A1WGC8_VEREI/12-63
A1WGV9_VEREI/12-63
A1WI98_VEREI/4-55
A1WIV7_VEREI/7-58
A1WK07_VEREI/16-68
A1WK72_VEREI/41-92
A1WKF8_VEREI/44-95
A1WKJ3_VEREI/15-67
A1WKT6_VEREI/115-166
A1WKT6_VEREI/387-438
A1WKV6_VEREI/18-70
A1WLJ4_VEREI/26-77
A1WM09_VEREI/7-58
A1WMD8_VEREI/9-59
A1WNY3_VEREI/25-75
A1WPY4_VEREI/33-84
A1WQ00_VEREI/41-92
A1WQ05_VEREI/10-60
A1XPJ8_KLEPN/20-71
A2BJM9_HYPBU/161-216
A2BKJ2_HYPBU/164-214
A2P4V1_VIBCH/12-62
A2PRA7_VIBCH/12-62
A2RXI8_BURM9/22-73
A2RXJ7_BURM9/50-101
A2RY57_BURM9/7-57
A2RY76_BURM9/28-79
A2RZD5_BURM9/11-62
A2S0S5_BURM9/28-79
A2S1T7_BURM9/16-67
A2S1V3_BURM9/7-57
A2S5N5_BURM9/69-118
A2S5W2_BURM9/63-114
A2S9L3_BURM9/23-74
A2SAR9_BURM9/14-65
A2SHL6_METPP/13-64
A2SJ93_METPP/40-89
A2SLZ6_METPP/10-61
A2SM34_METPP/4-55
A2STN6_METLZ/21-64
A2VIK2_MYCTU/15-66
A2VIQ1_MYCTU/1-52
A2VLW0_MYCTU/9-58
A2VQD7_9BURK/5-56
A2VRI9_9BURK/22-73
A2VSK4_9BURK/19-70
A2VT19_9BURK/110-159
A2VV13_9BURK/36-87
A2VX24_9BURK/14-65
A2VY00_9BURK/32-83
A2VY07_9BURK/23-74
A2VYV1_9BURK/15-66
A2VZ00_9BURK/16-67
A2VZ34_9BURK/130-181
A2VZ34_9BURK/412-463
A2W0K1_9BURK/38-90
A2W2F6_9BURK/27-78
A2W2K0_9BURK/26-77
A2W2Q4_9BURK/8-59
A2W2S2_9BURK/34-85
A2W5R0_9BURK/94-144
A2W729_9BURK/36-87
A2W904_9BURK/14-65
A2WBB1_9BURK/22-73
A2WCC2_9BURK/19-70
A2WE36_9BURK/23-74
A2WEQ9_9BURK/110-161
A2WER0_9BURK/53-104
A2WET6_9BURK/16-67
A2WEX9_9BURK/14-65
A2WFH8_9BURK/23-74
A2WFI6_9BURK/54-105
A2WGP9_9BURK/33-84
A2WGX3_9BURK/45-96
A2WHM8_9BURK/29-81
A3CTL5_METMJ/6-53
A3CYD7_METMJ/9-54
A3EH19_VIBCH/12-62
A3GIH4_VIBCH/12-62
A3GLQ5_VIBCH/3-54
A3GVK8_VIBCH/122-178
A3GWB9_VIBCH/12-62
A3I4B5_9BACI/17-70
A3I8C2_9BACI/4-56
A3I8F6_9BACI/4-54
A3IBM8_9BACI/5-56
A3IE69_9BACI/5-56
A3JAJ7_9ALTE/16-67
A3JBS2_9ALTE/32-83
A3JCK5_9ALTE/20-71
A3JD23_9ALTE/18-70
A3JIA9_9ALTE/12-63
A3JLG8_9RHOB/11-60
A3JML6_9RHOB/10-61
A3JU88_9RHOB/3-54
A3K436_9RHOB/11-61
A3K483_9RHOB/6-57
A3K499_9RHOB/17-68
A3K6S6_9RHOB/14-66
A3K7D4_9RHOB/1-44
A3K7E2_9RHOB/18-69
A3K8G9_9RHOB/7-58
A3KB72_9RHOB/25-75
A3KCV6_RHORH/2-50
A3KCV7_RHORH/11-61
A3KCW6_RHORH/35-86
A3KSJ1_PSEAE/46-97
A3KTK3_PSEAE/18-69
A3KWJ7_PSEAE/6-57
A3KZ52_PSEAE/15-66
A3L0I8_PSEAE/5-56
A3L0R7_PSEAE/35-86
A3L3R8_PSEAE/10-46
A3L4Q5_PSEAE/12-61
A3L5T3_PSEAE/17-68
A3L6J6_PSEAE/6-57
A3LBA4_PSEAE/18-69
A3LBK6_PSEAE/46-97
A3LC72_PSEAE/30-81
A3LFQ1_PSEAE/15-66
A3LGX2_PSEAE/35-86
A3LH46_PSEAE/5-56
A3LKG6_PSEAE/10-46
A3LLF9_PSEAE/12-61
A3LMP8_PSEAE/17-67
A3M1I6_ACIBT/5-55
A3M382_ACIBT/21-72
A3M4D9_ACIBT/25-76
A3M5V8_ACIBT/25-76
A3MA62_ACIBT/12-63
A3MBH8_BURM7/62-113
A3MCL0_BURM7/16-67
A3MCM6_BURM7/7-57
A3MD24_BURM7/50-101
A3MD32_BURM7/22-73
A3MFC1_BURM7/7-57
A3MFE1_BURM7/28-79
A3MGL3_BURM7/11-62
A3MLA6_BURM7/14-65
A3MMI0_BURM7/23-74
A3MR46_BURM7/63-114
A3MRC5_BURM7/45-94
A3MWE8_PYRCJ/186-233
A3MYI0_ACTP2/11-62
A3N549_BURP6/54-105
A3N7T8_BURP6/23-74
A3NBB1_BURP6/14-65
A3NCX4_BURP6/23-74
A3NDP2_BURP6/69-118
A3NGL5_BURP6/16-67
A3NGN2_BURP6/7-57
A3NIH7_BURP6/28-79
A3NIJ7_BURP6/7-57
A3NIX7_BURP6/50-101
A3NIY7_BURP6/22-73
A3NNR4_BURP6/62-113
A3NNV9_BURP6/11-62
A3NQU9_BURP0/63-114
A3NTH2_BURP0/23-74
A3NX43_BURP0/14-65
A3NYN8_BURP0/23-74
A3NZF6_BURP0/69-118
A3P265_BURP0/16-67
A3P282_BURP0/7-57
A3P449_BURP0/28-79
A3P470_BURP0/7-57
A3P4K4_BURP0/50-101
A3P4L3_BURP0/22-73
A3P996_BURP0/28-79
A3P9D3_BURP0/11-62
A3PG55_RHOS1/30-80
A3PQX0_RHOS1/9-61
A3PR67_RHOS1/29-79
A3PT92_MYCSJ/57-107
A3PWW5_MYCSJ/54-104
A3PX38_MYCSJ/1-48
A3PXR1_MYCSJ/9-58
A3PYZ2_MYCSJ/8-59
A3PZG0_MYCSJ/14-64
A3Q341_MYCSJ/46-97
A3Q4B0_MYCSJ/23-73
A3Q6L8_MYCSJ/17-69
A3RPG9_RALSO/90-141
A3RQA6_RALSO/15-66
A3RRE6_RALSO/78-129
A3RTM8_RALSO/50-101
A3RWX8_RALSO/85-136
A3RY94_RALSO/28-79
A3SDS2_9RHOB/7-57
A3SE71_9RHOB/3-54
A3SEB2_9RHOB/1-44
A3SEL2_9RHOB/9-60
A3SFG5_9RHOB/21-72
A3SIN6_9RHOB/1-34
A3SJ72_9RHOB/1-48
A3SMK6_9RHOB/17-65
A3SNN3_9RHOB/19-70
A3SRG1_9RHOB/16-67
A3SYZ6_9RHOB/13-64
A3SZX0_9RHOB/3-54
A3T016_9RHOB/21-72
A3T0I3_9RHOB/9-60
A3T2N0_9RHOB/21-72
A3TGR1_9MICO/29-78
A3TP37_9MICO/6-57
A3TR87_9MICO/9-58
A3TVY1_9RHOB/16-68
A3TZP4_9RHOB/19-70
A3U085_9RHOB/8-59
A3U094_9RHOB/18-69
A3U0L5_9RHOB/13-64
A3U0S3_9RHOB/23-74
A3U0V3_9RHOB/11-63
A3U0Y1_9RHOB/14-65
A3U143_9RHOB/8-59
A3U1H8_9RHOB/3-54
A3U3H8_9RHOB/21-72
A3ULD1_VIBSP/14-64
A3V1B9_9RHOB/26-76
A3V880_9RHOB/6-57
A3VBR1_9RHOB/9-60
A3VC23_9RHOB/21-72
A3VCY6_9RHOB/3-54
A3VFU8_9RHOB/11-64
A3VG69_9RHOB/11-64
A3VIQ4_9RHOB/11-62
A3VWM2_9RHOB/18-68
A3VY66_9RHOB/11-62
A3W0L7_9RHOB/13-62
A3W725_9RHOB/25-75
A3X5F4_9RHOB/12-63
A3X9Z5_9RHOB/13-64
A3XAA9_9RHOB/452-491
A3XD97_9RHOB/13-64
A3XDI2_9RHOB/17-66
A3XFX0_9RHOB/12-63
A3XSY3_9VIBR/7-57
A3XT96_9VIBR/14-64
A3Y516_9GAMM/6-57
A3YAI2_9GAMM/15-66
A3YC64_9GAMM/16-67
A3YCX1_9GAMM/12-63
A3YEP6_9GAMM/14-65
A3YFX3_9GAMM/13-61
A3YH19_9GAMM/11-61
A3YI03_9GAMM/12-63
A3ZQ77_9PLAN/38-89
A3ZV96_9PLAN/5-55
A4AFE9_9ACTN/6-57
A4AFZ3_9ACTN/4-54
A4AIN3_9ACTN/4-54
A4AKG8_9ACTN/11-62
A4BHQ5_9GAMM/14-64
A4BYY8_9FLAO/11-62
A4E9M0_9ACTN/244-287
A4EE48_9RHOB/10-61
A4EF29_9RHOB/26-76
A4EPP5_9RHOB/12-62
A4ESY9_9RHOB/17-66
A4EUW5_9RHOB/23-74
A4EWJ6_9RHOB/13-64
A4EYA8_9RHOB/13-64
A4F078_9RHOB/53-103
A4F5T8_SACEN/12-63
A4F616_SACEN/27-79
A4F7Y7_SACEN/19-70
A4F932_SACEN/19-68
A4FA12_SACEN/4-53
A4FB60_SACEN/158-200
A4FCW8_SACEN/90-128
A4FCZ8_SACEN/14-63
A4FDD2_SACEN/14-66
A4FDH7_SACEN/1-45
A4FDK2_SACEN/24-76
A4FE42_SACEN/19-68
A4FFF8_SACEN/14-65
A4FFG6_SACEN/12-63
A4FFI3_SACEN/7-57
A4FGP4_SACEN/1-42
A4FHV1_SACEN/3-54
A4FIS0_SACEN/14-65
A4FJI2_SACEN/14-66
A4FJT2_SACEN/1-44
A4FKF2_SACEN/1-47
A4FKF6_SACEN/4-54
A4FKG2_SACEN/4-53
A4FL69_SACEN/3-53
A4FLJ2_SACEN/13-64
A4FLM6_SACEN/160-208
A4FLX2_SACEN/21-72
A4FMP3_SACEN/2-42
A4FND8_SACEN/20-71
A4FNF3_SACEN/9-60
A4FNW5_SACEN/13-64
A4FPE8_SACEN/16-67
A4G3C1_HERAR/1-48
A4G8G8_HERAR/19-71
A4IN16_GEOTN/4-54
A4IN53_GEOTN/9-60
A4IPE5_GEOTN/167-211
A4IPH3_GEOTN/6-57
A4IPP3_GEOTN/16-67
A4IXA2_FRATW/9-60
A4J1L0_DESRM/3-54
A4JBF1_BURVG/44-93
A4JBV9_BURVG/19-70
A4JCX2_BURVG/22-73
A4JDI2_BURVG/19-64
A4JG10_BURVG/14-65
A4JI96_BURVG/64-115
A4JJX9_BURVG/30-81
A4JK65_BURVG/66-117
A4JLA3_BURVG/29-81
A4JNF8_BURVG/21-72
A4JNF8_BURVG/302-353
A4JNM2_BURVG/14-65
A4JPY2_BURVG/9-61
A4JQH7_BURVG/3-53
A4JQK8_BURVG/26-77
A4JWN4_9CAUD/9-61
A4KCQ2_BURGL/23-74
A4KHN1_MYCTU/15-66
A4KHT1_MYCTU/18-69
A4KKP5_MYCTU/9-58
A4KS85_FRATU/9-60
A4LDH6_BURPS/14-65
A4LGN6_BURPS/28-79
A4LH41_BURPS/22-73
A4LH50_BURPS/50-101
A4LHH0_BURPS/7-57
A4LHI8_BURPS/28-79
A4LHQ5_BURPS/10-59
A4LHT0_BURPS/7-57
A4LJW9_BURPS/63-114
A4LL65_BURPS/7-57
A4LL83_BURPS/40-91
A4LNI1_BURPS/11-62
A4LUB8_BURPS/23-74
A4MEH2_BURPS/23-74
A4MF95_BURPS/69-118
A4MVY6_HAEIF/11-61
A4NWR0_HAEIF/11-61
A4Q9V7_CORGB/451-495
A4Q9Y4_CORGB/10-60
A4QBP1_CORGB/12-63
A4QDS7_CORGB/17-66
A4QGB1_CORGB/11-62
A4QGG4_CORGB/13-65
A4QH38_CORGB/12-62
A4QI65_CORGB/20-70
A4QIA1_CORGB/229-279
A4QIA1_CORGB/6-52
A4QIB4_CORGB/14-63
A4SWU4_POLSQ/26-77
A4T3D6_MYCGI/52-102
A4T579_MYCGI/24-74
A4T7V0_MYCGI/13-65
A4T8C6_MYCGI/18-69
A4TA04_MYCGI/27-72
A4TAV7_MYCGI/21-72
A4TB45_MYCGI/21-71
A4TD45_MYCGI/11-61
A4TDU9_MYCGI/22-67
A4TE24_MYCGI/9-58
A4TH35_YERPP/29-80
A4TLF7_YERPP/15-65
A4U460_9PROT/13-64
A4VC36_BACUN/55-98
A4VFR1_PSEU5/44-95
A4VGV0_PSEU5/11-61
A4VIZ7_PSEU5/36-87
A4W5D1_ENT38/27-78
A4W616_ENT38/6-57
A4WBI6_ENT38/15-65
A4WIV5_PYRAR/245-290
A4WX01_RHOS5/30-80
A4WXC8_RHOS5/5-56
A4X0D9_RHOS5/66-119
A4X281_SALTO/39-90
A4X4C7_SALTO/7-54
A4XC23_SALTO/16-67
A4XCJ4_SALTO/21-72
A4XDP5_SALTO/26-76
A4XDX1_NOVAD/26-78
A4XGF8_CALS8/8-59
A4XN15_CALS8/10-61
A4XPC4_PSEMY/11-62
A4XY10_PSEMY/17-68
A4Y176_PSEMY/11-62
A4YEB4_METS5/179-226
A4YFZ9_METS5/219-266
A4YLW9_BRASO/17-68
A4YNF3_BRASO/1-48
A4YPZ0_BRASO/3-54
A4YSQ3_BRASO/27-78
A4YUP6_BRASO/30-81
A4YXM8_BRASO/24-75
A4Z0M1_BRASO/22-72
A4Z286_BRASO/53-104
A4ZXZ2_9NOCA/26-76
A5CML1_CLAM3/45-93
A5CTQ4_CLAM3/16-66
A5CV23_CLAM3/157-201
A5D517_PELTS/19-68
A5D6C2_PELTS/2-42
A5EAE3_BRASB/53-104
A5EB70_BRASB/14-65
A5EEJ5_BRASB/3-54
A5EHL8_BRASB/27-78
A5EKK8_BRASB/10-61
A5EQG8_BRASB/11-63
A5ES14_BRASB/1-51
A5ETH8_BRASB/31-82
A5EZI4_VIBC3/122-178
A5F1L5_VIBC3/12-62
A5FTM5_ACICJ/20-71
A5G0L5_ACICJ/27-78
A5G0Q3_ACICJ/13-64
A5G7D3_GEOUR/19-70
A5G7M9_GEOUR/13-64
A5G9M1_GEOUR/13-64
A5G9Y7_GEOUR/12-63
A5GA52_GEOUR/22-73
A5GAB3_GEOUR/295-338
A5GCE2_GEOUR/17-68
A5GCF8_GEOUR/19-70
A5HNX9_PSECL/18-69
A5IL05_THEP1/3-53
A5J3K1_BURMA/22-73
A5J3L0_BURMA/50-101
A5J3Z5_BURMA/7-57
A5J408_BURMA/16-67
A5J7Z5_BURMA/23-74
A5J963_BURMA/45-94
A5JB87_BURMA/11-62
A5JCY2_BURMA/28-79
A5JCZ9_BURMA/7-57
A5KTX0_9GAMM/14-64
A5TD29_BURMA/7-57
A5TD47_BURMA/28-79
A5TEJ7_BURMA/11-62
A5TFA8_BURMA/23-74
A5TGZ2_BURMA/22-73
A5TH00_BURMA/50-101
A5TIQ5_BURMA/63-114
A5TJP0_BURMA/14-65
A5TMP3_BURMA/7-57
A5TMR0_BURMA/16-67
A5U378_MYCTA/15-66
A5U3E2_MYCTA/18-69
A5U700_MYCTA/9-58
A5UIG2_HAEIG/11-61
A5UWE4_ROSS1/4-55
A5V319_SPHWW/17-68
A5V320_SPHWW/11-62
A5V6T5_SPHWW/29-81
A5V711_SPHWW/4-55
A5V853_SPHWW/11-62
A5VBS4_SPHWW/21-72
A5VCF1_SPHWW/20-71
A5VDV2_SPHWW/11-63
A5VEG3_SPHWW/17-68
A5VHA6_SPHWW/12-61
A5VNG3_BRUO2/11-62
A5VS01_BRUO2/1-34
A5VTW2_BRUO2/42-93
A5VUW4_BRUO2/9-60
A5VVQ7_BRUO2/15-65
A5W068_PSEP1/20-72
A5W3N3_PSEP1/12-61
A5W4D7_PSEP1/16-67
A5W534_PSEP1/14-65
A5W542_PSEP1/5-56
A5W8L1_PSEP1/47-98
A5W8Z2_PSEP1/17-68
A5WB96_PSEP1/26-77
A5WC60_PSYWF/6-56
A5WDE7_PSYWF/16-67
A5WFN4_PSYWF/14-65
A5WFN7_PSYWF/74-124
A5WN38_MYCTF/15-66
A5WNA1_MYCTF/18-69
A5WRP2_MYCTF/9-58
A5XHC5_BURMA/14-65
A5XHI8_BURMA/23-74
A5XKM4_BURMA/22-73
A5XKN2_BURMA/50-101
A5XL08_BURMA/7-57
A5XL23_BURMA/16-67
A5XMC1_BURMA/11-62
A5XT27_BURMA/63-114
A5XTY0_BURMA/23-74
A5XV56_BURMA/50-99
A5XXW6_BURMA/54-105
A5XXY3_BURMA/7-57
A5XYS3_BURMA/14-65
A5XYY7_BURMA/23-74
A5ZFI3_9BACE/26-77
A5ZGH6_9BACE/238-286
A5ZUR7_9FIRM/14-65
A5ZYA8_9FIRM/11-61
A6AD17_VIBCH/12-62
A6B1Y6_VIBPA/12-62
A6BRS5_YERPE/15-65
A6BZQ6_9PLAN/18-69
A6C3N5_9PLAN/10-61
A6C9P6_9PLAN/17-68
A6CAY8_9PLAN/40-91
A6CWV4_9VIBR/14-64
A6CWZ1_9VIBR/12-62
A6CX25_9VIBR/13-64
A6CYQ7_9VIBR/8-59
A6CYS5_9VIBR/14-64
A6DP43_9BACT/15-66
A6DVP7_9RHOB/13-62
A6DWQ3_9RHOB/25-75
A6DYQ1_9RHOB/11-62
A6EXT9_9ALTE/16-67
A6EXV1_9ALTE/13-64
A6EZR4_9ALTE/10-61
A6F028_9ALTE/37-88
A6F596_9ALTE/32-83
A6FCK9_9GAMM/10-61
A6FK57_9RHOB/15-64
A6FKC8_9RHOB/64-110
A6FLL7_9RHOB/19-71
A6FNJ6_9RHOB/4-55
A6FPT9_9RHOB/11-62
A6FU64_9RHOB/41-92
A6FUT1_9RHOB/25-75
A6FVH9_9RHOB/15-67
A6G4C6_9DELT/38-79
A6GUY4_9BURK/13-64
A6L9N4_PARD8/12-63
A6LQL7_CLOB8/13-64
A6M0V9_CLOB8/4-52
A6SVX6_JANMA/14-65
A6T0X5_JANMA/93-144
A6T4A8_JANMA/12-64
A6T5G9_KLEP7/13-64
A6T8P7_KLEP7/25-76
A6T9N6_KLEP7/54-104
A6TAD0_KLEP7/14-65
A6TAZ8_KLEP7/15-65
A6TBU9_KLEP7/9-58
A6TDU4_KLEP7/13-64
A6TGR9_KLEP7/53-104
A6TKK9_ALKMQ/8-59
A6TMI3_ALKMQ/16-69
A6TMP8_ALKMQ/7-58
A6U6L6_SINMW/20-71
A6U9F6_SINMW/14-65
A6UFH1_SINMW/21-72
A6UFW3_SINMW/8-59
A6UHI2_SINMW/24-74
A6UI71_SINMW/21-72
A6UJ18_SINMW/13-64
A6UJD1_SINMW/13-64
A6UJN9_SINMW/27-78
A6UKQ3_SINMW/28-79
A6UXU4_PSEA7/37-88
A6V2Q1_PSEA7/6-57
A6V6F4_PSEA7/18-69
A6V7G2_PSEA7/42-93
A6V9I8_PSEA7/42-93
A6VB12_PSEA7/12-61
A6VBY8_PSEA7/21-58
A6VKZ8_ACTSZ/9-60
A6VPD7_ACTSZ/12-62
A6VRS4_MARMS/9-60
A6VSI1_MARMS/3-53
A6VSW7_MARMS/9-60
A6VTD4_MARMS/33-83
A6VWV1_MARMS/12-63
A6VZS7_MARMS/23-74
A6W0M6_MARMS/12-62
A6W4F0_KINRD/25-70
A6W5B7_KINRD/163-213
A6W6S1_KINRD/7-58
A6W7Q6_KINRD/9-58
A6WA67_KINRD/3-54
A6WD74_KINRD/68-108
A6WGH4_KINRD/9-58
A6WVN5_OCHA4/11-62
A6WW34_OCHA4/46-96
A6WWN8_OCHA4/6-57
A6WYD9_OCHA4/17-76
A6X1S9_OCHA4/9-60
A6X393_OCHA4/30-81
A6X5C3_OCHA4/9-60
A6X6D5_OCHA4/44-95
A6X7D6_OCHA4/17-69
A6XR77_VIBCH/12-62
A7A3J5_BIFAD/32-81
A7A4E3_BIFAD/19-64
A7AEZ6_9PORP/19-70
A7B0H2_RUMGN/26-75
A7BBC8_9ACTO/25-71
A7BDY6_9ACTO/11-60
A7DWG0_STRCL/9-58
A7FDG3_YERP3/29-80
A7FHD2_YERP3/15-65
A7GQC1_BACCN/6-56
A7GR12_BACCN/5-58
A7HRC4_PARL1/13-64
A7HU33_PARL1/18-69
A7I502_METB6/257-301
A7I7Q7_METB6/9-51
A7ICJ6_XANP2/28-78
A7IDT4_XANP2/21-71
A7IDT9_XANP2/12-63
A7IEC9_XANP2/15-66
A7IGG1_XANP2/1-28
A7IIV5_XANP2/21-72
A7IJ52_XANP2/34-86
A7JC14_FRATT/9-60
A7JH73_FRANO/9-60
A7JLC3_FRANO/9-60
A7JX06_PASHA/14-65
A7JXZ1_VIBSE/17-67
A7K1R1_VIBSE/12-61
A7KV04_9CAUD/12-59
A7M239_BACOV/238-286
A7MNL5_ENTS8/15-65
A7MPD8_ENTS8/31-82
A7ND67_FRATF/9-60
A7NLU4_ROSCS/4-55
A7V1T6_BACUN/238-286
A7VW18_9CLOT/1-44
A7VYV9_9CLOT/26-77
A7YUF4_FRATU/9-60
A7Z1F6_BACA2/7-57
A7ZI93_ECO24/52-103
A7ZIR3_ECO24/23-74
A7ZMV0_ECO24/15-65
A7ZTC1_ECO24/13-64
A7ZUN2_ECO24/26-77
A7ZWZ3_ECOHS/52-103
A7ZXG0_ECOHS/23-74
A8A125_ECOHS/15-65
A8A2B4_ECOHS/9-59
A8A633_ECOHS/13-64
A8A7B4_ECOHS/26-77
A8AFM5_CITK8/15-65
A8ANB6_CITK8/26-77
A8ARG2_CITK8/20-71
A8ARR8_CITK8/11-61
A8EAA9_BURPS/11-62
A8EBY5_BURPS/14-65
A8EHQ4_BURPS/19-70
A8EIG6_BURPS/69-118
A8EIX4_BURPS/7-57
A8EIZ1_BURPS/16-67
A8EKR4_BURPS/28-79
A8EKT3_BURPS/7-57
A8EL51_BURPS/50-101
A8EL58_BURPS/22-73
A8EMM7_BURPS/62-113
A8F8D4_THELT/7-58
A8F8F1_THELT/16-67
A8FA12_BACP2/7-57
A8GAI6_SERP5/3-59
A8GBE8_SERP5/18-68
A8GDN3_SERP5/15-65
A8GES5_SERP5/34-85
A8GG97_SERP5/35-83
A8GIT3_SERP5/21-72
A8GIX0_SERP5/13-64
A8GKE5_SERP5/29-80
A8HUY9_AZOC5/9-60
A8HXD4_AZOC5/38-89
A8HZ41_AZOC5/15-67
A8I5F6_AZOC5/29-78
A8I5X8_AZOC5/22-73
A8I8Y7_AZOC5/3-54
A8IA90_AZOC5/64-115
A8ICE5_AZOC5/52-103
A8ID01_AZOC5/26-77
A8ID54_AZOC5/35-85
A8IE54_AZOC5/33-85
A8IM14_AZOC5/27-77
A8IQB6_AZOC5/17-68
A8KCP4_BURPS/11-62
A8KDS3_BURPS/28-79
A8KJI2_BURPS/63-114
A8KPQ9_BURPS/7-57
A8KPS8_BURPS/16-67
A8KR31_9ACTO/17-68
A8KR58_BURPS/38-89
A8KR80_BURPS/7-57
A8KRM6_BURPS/50-101
A8KRN6_BURPS/22-73
A8KUH2_BURPS/50-99
A8KVQ6_BURPS/14-65
A8KWJ3_BURPS/23-74
A8L3P2_FRASN/43-94
A8L566_FRASN/46-95
A8L6Z6_FRASN/3-54
A8L8D0_FRASN/7-59
A8LAA4_FRASN/1-52
A8LAC1_FRASN/33-84
A8LC12_FRASN/20-70
A8LD45_FRASN/14-66
A8LD73_FRASN/21-71
A8LEQ4_FRASN/36-87
A8LET8_FRASN/7-59
A8LID7_DINSH/10-61
A8LR02_DINSH/18-67
A8LRI1_DINSH/29-79
A8M5I2_SALAI/7-54
A8M607_SALAI/14-65
A8M7K0_SALAI/7-58
A8M7P7_SALAI/40-91
A8M8D0_SALAI/20-70
A8MCB6_CALMQ/10-58
A8QYV9_9GAMM/51-85
A8RMP4_9CLOT/17-66
A8RST2_9CLOT/4-54
A8RY49_9CLOT/4-52
A8S1H2_9CLOT/11-62
A8S251_9CLOT/13-63
A8S2K3_9CLOT/30-80
A8S4P0_9CLOT/7-58
A8TJW0_9PROT/29-80
A8TLJ6_9PROT/13-63
A8TMG9_9PROT/29-80
A8TRU5_9PROT/3-54
A8TV58_9PROT/9-60
A8TZA1_9PROT/7-58
A8U0F0_9PROT/49-99
A8U8U5_9LACT/11-61
A8URI7_9AQUI/3-53
A8V501_9AQUI/10-60
A8XHQ5_CAEBR/4-38
A9AD01_BURM1/22-73
A9AD05_BURM1/17-68
A9AE64_BURM1/34-85
A9AFN2_BURM1/19-70
A9AGT7_BURM1/14-65
A9AHY6_BURM1/5-56
A9AI28_BURM1/44-93
A9AKE0_BURM1/14-65
A9AKL2_BURM1/324-375
A9AKL2_BURM1/41-92
A9ALD0_BURM1/11-62
A9ALK3_BURM1/57-107
A9ALT7_BURM1/16-67
A9ALT9_BURM1/18-66
A9AMR8_BURM1/8-59
A9APB9_BURM1/30-81
A9APM1_BURM1/30-82
A9AQE0_BURM1/44-95
A9AQE8_BURM1/22-73
A9ASU5_BURM1/23-74
A9AT18_BURM1/22-73
A9BLX3_DELAS/32-83
A9BME4_DELAS/16-67
A9BQ12_DELAS/56-107
A9BQI8_DELAS/9-61
A9BQV8_DELAS/21-72
A9BRH4_DELAS/24-75
A9BRH6_DELAS/12-63
A9BRN0_DELAS/19-70
A9BRN6_DELAS/27-78
A9BS32_DELAS/26-78
A9BSF6_DELAS/10-61
A9BT38_DELAS/21-72
A9BT68_DELAS/23-72
A9BU71_DELAS/20-71
A9BUA8_DELAS/43-94
A9BX05_DELAS/15-66
A9BXB3_DELAS/45-96
A9BYA7_DELAS/15-66
A9BZK6_DELAS/22-72
A9C0J6_DELAS/15-66
A9C1B1_DELAS/23-74
A9CGQ1_AGRT5/13-64
A9D0K8_9RHIZ/34-85
A9DCP1_9RHIZ/2-53
A9DEP8_9RHIZ/15-66
A9DRL5_9RHOB/17-68
A9EB92_9RHOB/21-72
A9ECS3_9RHOB/12-63
A9EE48_9RHOB/19-70
A9EFK9_9RHOB/1-52
A9EV91_9RHOB/3-52
A9EX59_9RHOB/11-62
A9F9J0_9RHOB/20-71
A9FCW8_9RHOB/14-65
A9FED3_9RHOB/3-54
A9FNX0_9RHOB/20-71
A9GA81_9RHOB/3-52
A9GAG3_9RHOB/14-65
A9GBC1_9RHOB/11-62
A9GJA0_9RHOB/3-54
A9GLV6_SORC5/6-57
A9GVH9_9RHOB/25-75
A9GVU6_9RHOB/6-57
A9HL39_GLUDA/33-82
A9HN29_9RHOB/1-46
A9HSZ6_9RHOB/2-51
A9HVS9_BORPD/11-61
A9HXK9_BORPD/12-64
A9HXV1_BORPD/34-85
A9HY96_BORPD/43-95
A9HZD8_BORPD/32-83
A9I056_BORPD/1-47
A9I336_BORPD/7-56
A9I585_BORPD/27-78
A9I6J1_BORPD/20-71
A9I879_BORPD/26-75
A9I8L2_BORPD/23-74
A9IBX2_BORPD/20-71
A9IBX5_BORPD/19-70
A9ICV1_BORPD/18-70
A9IDU1_BORPD/13-64
A9IEJ4_BORPD/3-52
A9IEN8_BORPD/33-84
A9IFF3_BORPD/24-75
A9IFN9_BORPD/25-76
A9IK94_BORPD/10-60
A9IKW2_BORPD/5-56
A9INJ1_BORPD/9-60
A9ITB9_BORPD/38-89
A9IUI0_BORPD/17-68
A9IV56_BORPD/1-52
A9JY31_BURMA/50-101
A9JY40_BURMA/22-73
A9JZ87_BURMA/7-57
A9JZA7_BURMA/28-79
A9K211_BURMA/23-74
A9K3W0_BURMA/11-62
A9K548_BURMA/16-67
A9K564_BURMA/7-57
A9K6H5_BURMA/63-114
A9K7A6_BURMA/28-79
A9K9J9_BURMA/14-65
A9LB10_BURMA/50-99
A9M745_BRUC2/19-78
A9M7S1_BRUC2/16-67
A9MBS5_BRUC2/9-60
A9MCS3_BRUC2/15-65
A9MD08_BRUC2/18-69
A9MD90_BRUC2/3-54
A9MDX5_BRUC2/42-93
A9MHB6_SALAR/37-88
A9MNI2_SALAR/15-65
A9MTU9_SALPB/10-60
A9MUW0_SALPB/15-66
A9MV67_SALPB/15-65
A9MW52_SALPB/23-74
A9N1H7_SALPB/26-77
A9N5C1_SALPB/9-59
A9R0D5_YERPG/15-65
A9R540_YERPG/29-80
A9VKB3_BACWK/6-56
A9W9U1_CHLAA/4-55
A9WBE6_CHLAA/38-89
A9WL96_RENSM/31-79
A9WMH1_RENSM/15-63
A9WN39_RENSM/22-73
A9WN96_RENSM/8-58
A9WW09_BRUSI/15-65
A9WW90_BRUSI/18-69
A9WWC2_BRUSI/19-78
A9WXA2_BRUSI/3-54
A9WXS4_BRUSI/42-93
A9ZA68_YERPE/15-65
A9ZXI8_YERPE/15-65
ALLR_ECO57/23-74
ALLR_ECOK1/23-74
ALLR_ECOL5/23-74
ALLR_ECOL6/23-74
ALLR_ECOLI/23-74
ALLR_ECOUT/23-74
ALLR_KLEPN/23-74
ALLR_SALCH/23-74
ALLR_SALPA/23-74
ALLR_SALTI/23-74
ALLR_SALTY/23-74
B0AKK2_BACAN/4-57
B0AKU1_BACAN/6-56
B0BS13_ACTPJ/11-62
B0CJ87_BRUSI/16-67
B0GK31_YERPE/15-65
B0GYT5_YERPE/15-65
B0HAR1_YERPE/15-65
B0HE03_YERPE/15-65
B0HQJ0_YERPE/15-65
B0KD83_THEP3/11-62
B0KGU7_PSEPG/19-70
B0KHL4_PSEPG/17-68
B0KHM6_PSEPG/14-65
B0KIC9_PSEPG/38-89
B0KIH9_PSEPG/5-56
B0KQR4_PSEPG/9-46
B0KTG0_PSEPG/12-61
B0KV92_PSEPG/47-98
B0LFS8_9BACT/15-66
B0MFT3_9FIRM/8-58
B0N8Z8_9FIRM/6-57
B0N900_9FIRM/14-65
B0P517_9CLOT/11-64
B0P692_9FIRM/11-62
B0PDL5_9FIRM/3-45
B0PE24_9FIRM/11-62
B0PE47_9FIRM/4-54
B0PED1_9FIRM/11-61
B0PHL4_9FIRM/21-71
B0PW88_BACAN/6-56
B0QCL3_BACAN/4-57
B0QDS9_BACAN/6-56
B0QVF8_HAEPR/11-62
B0R9F8_HALS3/26-70
B0R9X6_HALS3/16-66
B0RA45_HALS3/87-132
B0RF26_CLAMS/59-107
B0RFP7_CLAMS/157-201
B0RGM8_CLAMS/17-67
B0RMP5_XANCB/44-95
B0RYV8_XANCB/12-63
B0T1B5_CAUSK/14-65
B0T1C1_CAUSK/15-66
B0T4Q9_CAUSK/33-84
B0T9M8_CAUSK/11-62
B0T9W9_CAUSK/11-61
B0TZR8_FRAP2/9-60
B0U8T1_METS4/5-56
B0UBW2_METS4/16-67
B0UEX0_METS4/18-67
B0UN59_METS4/12-62
B0UNW8_METS4/38-89
B0UTV0_HAES2/15-65
B0V5E1_ACIBY/25-76
B0V9H7_ACIBY/25-76
B0V9Y5_ACIBY/12-63
B0VB81_ACIBY/25-76
B0VBA7_ACIBY/35-86
B0VBB1_ACIBY/39-90
B0VE59_ACIBY/5-55
B0VLW4_ACIBS/5-55
B0VPW4_ACIBS/12-63
B0VQF8_ACIBS/25-76
B1EHT6_9ESCH/20-71
B1EJN4_9ESCH/9-59
B1EQ09_9ESCH/15-65
B1ERK4_9ESCH/26-77
B1EUK8_BACAN/6-56
B1F8W3_9BURK/25-76
B1FAV7_9BURK/17-68
B1FBM7_9BURK/27-78
B1FCL8_9BURK/14-65
B1FDH2_9BURK/23-74
B1FDI0_9BURK/48-99
B1FG37_9BURK/36-87
B1FHT7_9BURK/8-59
B1FLR6_9BURK/14-65
B1FLU6_9BURK/28-79
B1FMA5_9BURK/17-68
B1FN49_9BURK/19-70
B1FNE0_9BURK/33-85
B1FQU8_9BURK/5-56
B1FR84_9BURK/37-88
B1FRI1_9BURK/44-93
B1FTF2_9BURK/13-64
B1FU81_9BURK/30-81
B1FU82_9BURK/15-66
B1FUU6_9BURK/31-82
B1FUV4_9BURK/23-74
B1FV84_9BURK/16-67
B1FVG6_9BURK/11-62
B1FVU9_9BURK/47-98
B1FVX1_9BURK/9-60
B1FWA5_9BURK/19-70
B1G015_9BURK/29-80
B1G0E6_9BURK/21-72
B1G0Q3_9BURK/24-76
B1G534_9BURK/2-53
B1G557_9BURK/3-53
B1G5S7_9BURK/14-65
B1G7G4_9BURK/79-128
B1G9H8_9BURK/9-60
B1GA63_9BURK/35-85
B1GAK4_9BURK/26-77
B1GB36_9BURK/34-85
B1GBT3_BACAN/6-56
B1GRM8_PSEFL/17-67
B1H3S0_BURPS/11-62
B1H5E7_BURPS/7-57
B1H5G6_BURPS/28-79
B1H5N8_BURPS/50-101
B1H5R3_BURPS/22-73
B1H9U7_BURPS/28-79
B1HB49_BURPS/23-74
B1HCR7_BURPS/16-67
B1HCT2_BURPS/7-57
B1HDR3_BURPS/14-65
B1HGF4_BURPS/63-114
B1HHJ5_BURPS/23-74
B1HKV7_BURPS/179-221
B1HQF3_LYSSC/17-70
B1HQQ5_LYSSC/5-56
B1HUY2_LYSSC/4-54
B1HV62_LYSSC/5-56
B1HYD1_LYSSC/4-56
B1I404_DESAP/164-209
B1IUN4_ECOLC/26-77
B1IXT9_ECOLC/9-59
B1IZ94_ECOLC/23-74
B1IZL8_ECOLC/25-76
B1J0R1_ECOLC/15-65
B1J0T3_ECOLC/18-69
B1J389_PSEPW/17-68
B1J3S8_PSEPW/47-98
B1J6X8_PSEPW/14-65
B1J7A9_PSEPW/14-65
B1J7C1_PSEPW/5-56
B1J8Y6_PSEPW/12-61
B1JIZ0_YERPY/15-65
B1JJM3_YERPY/29-80
B1JV10_BURCC/14-65
B1JVD3_BURCC/44-93
B1JWI7_BURCC/19-70
B1JYU8_BURCC/22-73
B1JZC0_BURCC/34-85
B1K161_BURCC/5-56
B1K294_BURCC/23-74
B1K3Y2_BURCC/11-62
B1K3Z9_BURCC/8-59
B1K4H4_BURCC/26-77
B1K527_BURCC/8-59
B1K557_BURCC/30-81
B1K5C4_BURCC/15-66
B1K5V4_BURCC/16-67
B1K892_BURCC/21-72
B1K892_BURCC/301-352
B1K9U7_BURCC/32-83
B1KCC2_BURCC/26-77
B1KCR2_BURCC/18-69
B1L404_KORCO/150-194
B1LA86_THESQ/3-53
B1LD45_ECOSM/15-65
B1LIN1_ECOSM/18-69
B1LJD6_ECOSM/25-76
B1LKC5_ECOSM/8-59
B1LLK2_ECOSM/9-59
B1LM19_ECOSM/42-91
B1LPH4_ECOSM/26-77
B1M0U4_METRJ/37-88
B1M1D7_METRJ/32-83
B1M7T5_METRJ/31-82
B1M9G0_METRJ/25-74
B1MDQ2_MYCA9/9-58
B1MEB3_MYCA9/13-63
B1MEU9_MYCA9/7-59
B1MI85_MYCA9/7-58
B1MI86_MYCA9/4-59
B1MIN2_MYCA9/15-67
B1MJU4_MYCA9/14-66
B1MK55_MYCA9/3-52
B1ML55_MYCA9/8-58
B1MMA4_MYCA9/22-69
B1N264_BURPS/45-94
B1S4N4_9BIFI/18-63
B1S7C9_9BIFI/41-90
B1SXJ6_9BURK/31-78
B1T1U1_9BURK/54-105
B1T2T7_9BURK/48-99
B1T2U5_9BURK/23-74
B1T5E1_9BURK/44-93
B1T7J0_9BURK/33-85
B1T8C9_9BURK/37-88
B1T8L1_9BURK/14-65
B1T9I5_9BURK/14-65
B1T9T3_9BURK/16-67
B1TAJ8_9BURK/19-70
B1TDG5_9BURK/5-56
B1TDI7_9BURK/22-73
B1TGN5_9BURK/30-81
B1ULF4_BACAN/6-56
B1VG44_CORU7/42-91
B1VL83_STRGG/16-64
B1VPA6_STRGG/83-134
B1VQ81_STRGG/78-129
B1VSW1_STRGG/13-64
B1VU02_STRGG/15-66
B1VVD5_STRGG/22-73
B1VVS0_STRGG/8-59
B1VW27_STRGG/13-64
B1VZ04_STRGG/9-58
B1VZA4_STRGG/19-70
B1W1Q6_STRGG/13-64
B1W2K9_STRGG/4-53
B1W2Z3_STRGG/7-58
B1W5D8_STRGG/16-62
B1W5X9_STRGG/12-63
B1X8J0_ECODH/25-76
B1X8W1_ECODH/9-59
B1XBJ3_ECODH/52-103
B1XC17_ECODH/26-77
B1XGA4_ECODH/23-74
B1XH95_ECODH/15-65
B1XV78_POLNS/23-74
B1XXU6_LEPCP/26-77
B1XYA6_LEPCP/13-64
B1XZI6_LEPCP/32-83
B1Y1B1_LEPCP/23-74
B1Y4S1_LEPCP/29-81
B1Y542_LEPCP/13-64
B1Y5H9_LEPCP/4-55
B1Y7W2_LEPCP/40-91
B1YNQ1_BURA4/37-88
B1YQD6_BURA4/5-56
B1YSX8_BURA4/44-93
B1YT34_BURA4/14-65
B1YTY5_BURA4/19-70
B1YW36_BURA4/22-73
B1YWM1_BURA4/14-65
B1YXF8_BURA4/23-74
B1YXG6_BURA4/48-99
B1YZZ0_BURA4/33-85
B1Z190_BURA4/17-68
B1Z1T8_BURA4/27-78
B1Z1Y3_BURA4/28-79
B1Z380_BURA4/331-382
B1Z380_BURA4/47-98
B1Z418_BURA4/25-76
B1Z641_BURA4/1-34
B1ZDB0_METPB/13-64
B1ZDI6_METPB/45-91
B1ZV70_OPITP/48-94
B2A1K4_NATTJ/17-70
B2A2B9_NATTJ/10-60
B2A2F0_NATTJ/11-62
B2AFY2_CUPTR/27-78
B2AG62_CUPTR/17-68
B2AHU7_CUPTR/4-55
B2AHV0_CUPTR/5-56
B2AHX8_CUPTR/34-85
B2AIB9_CUPTR/26-77
B2AJ30_CUPTR/22-73
B2AJX6_CUPTR/53-97
B2CM11_PSEAE/10-46
B2EA60_BIFAN/14-63
B2ECK6_BIFAN/18-63
B2GFG6_KOCRD/13-64
B2GFK5_KOCRD/40-89
B2GGL1_KOCRD/12-63
B2GIK1_KOCRD/11-61
B2GIW3_KOCRD/8-59
B2GLU0_KOCRD/158-201
B2GX83_BURPS/23-74
B2GYP4_BURPS/23-74
B2H0B9_BURPS/69-118
B2H570_BURPS/11-62
B2H6L9_BURPS/7-57
B2H6N8_BURPS/10-59
B2H6V9_BURPS/28-79
B2H6X7_BURPS/7-57
B2H789_BURPS/50-101
B2H797_BURPS/22-73
B2H9Q4_BURPS/14-65
B2HAG7_BURPS/28-79
B2HDE6_MYCMM/29-79
B2HG71_MYCMM/10-61
B2HII0_MYCMM/9-58
B2HJY4_MYCMM/18-70
B2HV97_ACIBC/25-76
B2HY42_ACIBC/25-76
B2HY54_ACIBC/39-90
B2HY59_ACIBC/35-86
B2I1D5_ACIBC/15-66
B2I283_ACIBC/25-76
B2I2D5_ACIBC/12-63
B2I2K8_ACIBC/5-55
B2IEQ7_BEII9/26-76
B2IKG2_BEII9/14-65
B2JCF0_BURP8/26-77
B2JFS0_BURP8/21-72
B2JFY5_BURP8/32-83
B2JGT3_BURP8/14-65
B2JH07_BURP8/61-110
B2JIZ6_BURP8/14-65
B2JKJ9_BURP8/44-95
B2JN51_BURP8/29-80
B2JPI4_BURP8/34-85
B2JPI5_BURP8/23-74
B2JQ08_BURP8/58-109
B2JQ16_BURP8/25-76
B2JQ79_BURP8/27-78
B2JQV5_BURP8/36-88
B2JRT5_BURP8/25-76
B2JSV6_BURP8/14-66
B2JT03_BURP8/11-62
B2JU11_BURP8/34-85
B2JV47_BURP8/35-85
B2JVW1_BURP8/8-59
B2JW36_BURP8/4-55
B2JWC9_BURP8/8-58
B2JWD7_BURP8/10-61
B2JWE0_BURP8/2-51
B2K4Z1_YERPB/29-80
B2K693_YERPB/15-65
B2N314_ECOLX/26-77
B2N3E1_ECOLX/15-65
B2N5M3_ECOLX/9-59
B2N789_ECOLX/13-64
B2N8T6_ECOLX/23-74
B2NLN6_ECO57/9-59
B2NQG7_ECO57/26-77
B2NR33_ECO57/8-59
B2NYU5_ECO57/15-65
B2NZ41_ECO57/18-69
B2P238_ECO57/8-59
B2P6N7_ECO57/9-59
B2P708_ECO57/18-69
B2P9M3_ECO57/26-77
B2PFM3_ECO57/8-59
B2PIE8_ECO57/9-59
B2PJ50_ECO57/26-77
B2PQU5_ECO57/15-65
B2PTI5_ECO57/18-69
B2PYU2_PROST/13-63
B2PZK7_PROST/4-55
B2Q171_PROST/3-54
B2Q436_PROST/7-54
B2Q552_PROST/28-79
B2S786_BRUA1/19-78
B2S8X0_BRUA1/16-67
B2SB22_BRUA1/9-60
B2SC64_BRUA1/22-73
B2SCE5_BRUA1/3-54
B2SD18_BRUA1/42-93
B2SD35_BRUA1/15-65
B2SG72_FRATM/9-60
B2SS29_XANOP/1-32
B2ST48_XANOP/12-63
B2SWW5_BURPP/46-97
B2SY21_BURPP/39-90
B2SYS0_BURPP/74-123
B2SZF2_BURPP/27-78
B2T095_BURPP/19-70
B2T0Q8_BURPP/21-72
B2T330_BURPP/22-73
B2T4U7_BURPP/33-83
B2T5M9_BURPP/14-65
B2T5T1_BURPP/9-61
B2T6Q7_BURPP/9-60
B2T9W1_BURPP/16-67
B2TA41_BURPP/57-108
B2TA49_BURPP/29-80
B2TAJ5_BURPP/24-75
B2TAJ6_BURPP/40-91
B2TE77_BURPP/18-69
B2TEE9_BURPP/38-89
B2TEH1_BURPP/4-55
B2TF81_BURPP/8-58
B2TF82_BURPP/19-69
B2TF87_BURPP/10-61
B2TFB4_BURPP/9-60
B2TFE1_BURPP/24-76
B2TFF4_BURPP/29-80
B2TGE1_BURPP/19-70
B2TGE8_BURPP/4-55
B2TGF4_BURPP/7-58
B2TGG3_BURPP/7-58
B2TTA5_SHIB3/23-74
B2U469_SHIB3/15-65
B2U549_SHIB3/13-64
B2U7J6_RALPJ/26-77
B2U9F8_RALPJ/18-69
B2UB74_RALPJ/20-69
B2UDX7_RALPJ/32-83
B2UDX9_RALPJ/32-83
B2UFX0_RALPJ/15-66
B2UHN6_RALPJ/8-59
B2UHU1_RALPJ/31-82
B2UHY2_RALPJ/9-60
B2UIJ9_RALPJ/14-65
B2UJ45_RALPJ/18-69
B2UJ66_RALPJ/30-81
B2V9V7_SULSY/9-59
B2VBA6_ERWT9/10-59
B2VIS8_ERWT9/3-59
B2ZFP5_RHOER/15-65
B3A4P4_ECO57/8-59
B3A5N1_ECO57/9-59
B3A6K1_ECO57/26-77
B3A815_ECO57/18-69
B3AEH6_ECO57/15-65
B3AH11_ECO57/26-77
B3AL42_ECO57/9-59
B3AM57_ECO57/18-69
B3AMN2_ECO57/8-59
B3ATH6_ECO57/15-65
B3AYH9_ECO57/8-59
B3AZV2_ECO57/26-77
B3B110_ECO57/9-59
B3B1F4_ECO57/18-69
B3BAD4_ECO57/15-65
B3BBW9_ECO57/26-77
B3BF88_ECO57/8-59
B3BH76_ECO57/9-59
B3BK06_ECO57/15-65
B3BQE2_ECO57/18-69
B3BT91_ECO57/8-59
B3BTV9_ECO57/26-77
B3BU19_ECO57/9-59
B3C492_ECO57/18-69
B3C4W9_ECO57/15-65
B3CB55_9BACE/164-195
B3CEJ3_9BACE/4-56
B3D6P1_BURM1/8-58
B3D7A2_BURM1/20-71
B3D7A2_BURM1/303-354
B3D8U1_BURM1/5-56
B3DA74_BURM1/27-78
B3DP98_BIFLD/249-292
B3DPG9_BIFLD/42-92
B3DPI1_BIFLD/36-85
B3DPT1_BIFLD/13-62
B3DPT2_BIFLD/11-61
B3E879_GEOLS/12-63
B3E995_GEOLS/13-64
B3G145_PSEAE/9-61
B3GZU8_ACTP7/11-62
B3H8E8_ECOLX/25-76
B3HEQ6_ECOLX/26-77
B3HGY0_ECOLX/9-60
B3HJZ5_ECOLX/14-65
B3HLU1_ECOLX/9-59
B3HML3_ECOLX/25-76
B3HQT6_ECOLX/15-65
B3HRN5_ECOLX/26-77
B3HSM9_ECOLX/8-59
B3HXA8_ECOLX/13-62
B3HZK2_ECOLX/25-76
B3I348_ECOLX/26-77
B3I6H6_ECOLX/8-59
B3I9B5_ECOLX/18-69
B3IC62_ECOLX/9-60
B3IFS4_ECOLX/8-59
B3IGK6_ECOLX/26-77
B3IIP3_ECOLX/25-76
B3J0E2_BACAN/6-56
B3J0N1_BACAN/4-57
B3PBS0_CELJU/31-82
B3PRE7_RHIE6/16-67
B3Q1E1_RHIE6/9-60
B3Q1N0_RHIE6/34-85
B3Q1Z1_RHIE6/13-64
B3Q448_RHIE6/13-64
B3QA51_RHOPT/5-55
B3QB74_RHOPT/4-55
B3QDJ8_RHOPT/33-83
B3QET8_RHOPT/23-74
B3QGW6_RHOPT/21-72
B3QHA1_RHOPT/17-68
B3QKA8_RHOPT/68-119
B3R1B5_CUPTR/25-76
B3R1D7_CUPTR/8-54
B3R2W9_CUPTR/29-80
B3R4E2_CUPTR/7-57
B3R4N2_CUPTR/15-66
B3R5C3_CUPTR/15-66
B3R5L9_CUPTR/17-68
B3R5R5_CUPTR/30-81
B3R8S1_CUPTR/23-74
B3R8T6_CUPTR/48-99
B3R8T8_CUPTR/41-92
B3RA61_CUPTR/27-78
B3RAL9_CUPTR/22-73
B3RAM0_CUPTR/29-80
B3RB60_CUPTR/27-76
B3RBA8_CUPTR/23-74
B3RBJ6_CUPTR/46-97
B3RBQ8_CUPTR/8-59
B3RC32_CUPTR/26-77
B3RCA1_CUPTR/22-73
B3RD78_CUPTR/39-90
B3T8U8_9ARCH/9-45
B3WB41_LACCB/14-65
B3WJ77_ECOLX/26-77
B3WKV3_ECOLX/25-76
B3WRU5_ECOLX/8-59
B3WTV4_ECOLX/14-65
B3WUB0_ECOLX/15-65
B3WVA0_SHIDY/25-76
B3WZ15_SHIDY/26-77
B3X016_SHIDY/8-59
B3X829_ECOLX/25-76
B3X9J7_ECOLX/9-59
B3XC95_ECOLX/26-77
B3XCX5_ECOLX/8-59
B3XGB9_ECOLX/13-62
B3XH97_ECOLX/14-65
B3XKP9_ECOLX/15-65
B3YC69_SALET/23-74
B3YCH1_SALET/9-59
B3YCM2_SALET/10-60
B3YDI4_SALET/15-66
B3YGS7_SALET/15-65
B3YH47_SALET/26-77
B3YN86_BACCE/6-56
B3YNJ4_BACCE/4-57
B3Z3U5_BACCE/6-56
B3Z4W8_BACCE/4-57
B3Z9I5_BACCE/4-55
B3ZHG3_BACCE/6-56
B3ZIM9_BACCE/4-57
B3ZSF3_BACCE/4-55
B4A179_SALNE/15-65
B4A5A5_SALNE/15-66
B4A5P5_SALNE/10-60
B4A658_SALNE/23-74
B4A7K1_SALNE/9-59
B4A9N6_SALNE/26-77
B4AJ01_BACPU/14-65
B4AUE7_FRANO/9-60
B4BK96_9BACI/9-60
B4BKD4_9BACI/4-54
B4BM36_9BACI/6-57
B4BM65_9BACI/39-83
B4BNV9_9BACI/16-67
B4CZ31_9BACT/24-75
B4E5T9_BURCJ/44-93
B4E9C0_BURCJ/5-56
B4E9N5_BURCJ/34-85
B4ECY1_BURCJ/19-70
B4ED14_BURCJ/17-68
B4EDT3_BURCJ/14-65
B4EGS4_BURCJ/19-67
B4EGT2_BURCJ/8-58
B4EH56_BURCJ/40-90
B4EIY4_BURCJ/21-72
B4EIY4_BURCJ/305-356
B4EJ20_BURCJ/16-67
B4EJK7_BURCJ/15-66
B4EJR8_BURCJ/30-81
B4EJT8_BURCJ/8-59
B4EJU1_BURCJ/23-74
B4EKE7_BURCJ/26-77
B4EKW1_BURCJ/8-59
B4EKX7_BURCJ/27-78
B4ELM4_BURCJ/39-91
B4EMB0_BURCJ/23-74
B4EMB8_BURCJ/26-77
B4ENU2_BURCJ/9-61
B4EPP0_BURCJ/22-73
B4EUA9_PROMH/9-60
B4EYS3_PROMH/29-80
B4SV82_SALNS/15-65
B4SVN0_SALNS/10-60
B4SWL5_SALNS/15-66
B4SXM2_SALNS/23-74
B4SYW4_SALNS/8-58
B4T1M6_SALNS/26-77
B4T865_SALHS/10-60
B4T958_SALHS/15-66
B4T9K9_SALHS/23-74
B4TBF9_SALHS/9-59
B4TDG3_SALHS/26-77
B4TKH3_SALHS/15-65
B4TPH5_SALSV/9-59
B4TQM5_SALSV/26-77
B4TY11_SALSV/15-65
B4TZ63_SALSV/15-66
B4V1K3_9ACTO/4-53
B4V295_9ACTO/24-75
B4V595_9ACTO/9-58
B4V6F4_9ACTO/34-85
B4V832_9ACTO/16-63
B4V8E4_9ACTO/23-70
B4V9N2_9ACTO/7-58
B4VAC3_9ACTO/7-58
B4VBH9_9ACTO/8-59
B4VCC2_9ACTO/8-59
B4VCU8_9ACTO/35-85
B4VGA0_9ACTO/13-64
B4W8K3_9CAUL/3-54
B4WBZ8_9CAUL/24-73
B4WC22_9CAUL/16-67
B4WZB7_9GAMM/20-71
B5ABG6_9NOCA/11-62
B5BCQ3_SALPK/9-59
B5BD16_SALPK/23-74
B5BHB4_SALPK/15-65
B5BHV3_SALPK/15-66
B5BJT1_SALPK/26-77
B5BVT1_SALET/26-77
B5C309_SALET/15-65
B5C387_SALET/10-60
B5C472_SALET/15-66
B5C5I0_SALET/23-74
B5C6N1_SALET/8-58
B5C9P5_SALET/15-66
B5CEJ2_SALET/9-59
B5CHD7_SALET/15-65
B5CJG9_SALET/26-77
B5ED98_GEOBB/13-64
B5EIE4_GEOBB/15-60
B5EIR1_GEOBB/13-64
B5ERS7_ACIF5/14-65
B5EX78_SALA4/15-66
B5EYB7_SALA4/23-74
B5EZH1_SALA4/9-59
B5F1J6_SALA4/26-77
B5F3Q0_SALA4/15-65
B5F8P9_SALA4/10-60
B5FKF2_SALDC/10-60
B5FLE3_SALDC/15-66
B5FLM7_SALDC/23-74
B5FNT2_SALDC/9-59
B5FQM8_SALDC/26-77
B5FTJ1_SALDC/15-65
B5G6Y1_9ACTO/82-136
B5GB28_9ACTO/47-98
B5GDT9_9ACTO/4-53
B5GEB2_9ACTO/7-58
B5GHJ7_9ACTO/23-74
B5GHY2_9ACTO/165-211
B5GHY9_9ACTO/3-56
B5GIR4_9ACTO/47-98
B5GIX7_9ACTO/9-58
B5GJG4_9ACTO/8-59
B5GRP4_STRCL/22-73
B5GSD5_STRCL/26-67
B5GSG2_STRCL/26-78
B5GSL2_STRCL/21-72
B5GXC7_STRCL/21-72
B5H065_STRCL/9-58
B5H1V4_STRCL/4-53
B5H2F8_STRCL/48-99
B5H308_STRCL/288-326
B5H373_STRCL/13-64
B5H5Y1_STRPR/15-66
B5H7N4_STRPR/16-61
B5H8M0_STRPR/7-58
B5HEX2_STRPR/32-83
B5HFT8_STRPR/27-78
B5HGH9_STRPR/9-58
B5HHZ2_STRPR/13-64
B5HKK7_STRPR/7-58
B5HKY7_9ACTO/320-371
B5HKY7_9ACTO/37-88
B5HM50_9ACTO/9-58
B5HNM5_9ACTO/23-74
B5HNY3_9ACTO/8-59
B5HR63_9ACTO/14-65
B5HSH5_9ACTO/6-57
B5HSN3_9ACTO/15-63
B5HW48_9ACTO/7-58
B5HXG7_9ACTO/12-64
B5HZH7_9ACTO/16-63
B5HZT1_9ACTO/4-53
B5I1S6_9ACTO/20-70
B5I1T3_9ACTO/18-68
B5I2E0_9ACTO/169-212
B5I5I4_9ACTO/21-72
B5I5R7_9ACTO/4-55
B5I6G0_9ACTO/21-73
B5I934_9ACTO/21-72
B5ILA0_9CHRO/102-135
B5IYD8_9RHOB/30-82
B5J1U2_9RHOB/8-59
B5J2M4_9RHOB/14-62
B5J5F4_9RHOB/1-48
B5J8F3_9RHOB/4-55
B5J971_9RHOB/34-79
B5JZ19_9RHOB/12-62
B5K2K3_9RHOB/1-46
B5K4U4_9RHOB/42-91
B5KCD7_9RHOB/8-59
B5KCL4_9RHOB/1-50
B5KER4_9RHOB/15-67
B5MHA0_SALET/15-66
B5MHN9_SALET/10-60
B5MIT8_SALET/8-58
B5MLL9_SALET/23-74
B5MQL6_SALET/26-77
B5MSM2_SALET/15-65
B5MW83_SALET/23-74
B5MWT0_SALET/10-60
B5MX69_SALET/15-66
B5MYC0_SALET/26-77
B5N1C8_SALET/9-59
B5N438_SALET/15-65
B5N7P2_SALET/26-77
B5NCZ1_SALET/15-66
B5NIX9_SALET/15-65
B5NKK1_SALET/9-59
B5NPN1_SALET/26-77
B5NQ33_SALET/23-74
B5NSJ2_SALET/15-66
B5NSY8_SALET/10-60
B5NWR0_SALET/15-65
B5NY73_SALET/23-74
B5P0U8_SALET/15-65
B5P1I2_SALET/15-66
B5P1Z6_SALET/10-60
B5P355_SALET/9-59
B5P610_SALET/26-77
B5PBZ4_SALET/15-66
B5PCM0_SALET/23-74
B5PCW1_SALET/10-61
B5PH47_SALET/15-65
B5PJ00_SALET/26-77
B5PP44_SALHA/15-65
B5PR35_SALHA/10-60
B5PRP0_SALHA/15-66
B5PRY6_SALHA/23-74
B5PU14_SALHA/9-59
B5PYE1_SALHA/26-77
B5Q2U1_SALVI/9-59
B5Q4R9_SALVI/26-77
B5Q775_SALVI/15-66
B5Q7W1_SALVI/10-60
B5QA54_SALVI/15-65
B5QD27_SALVI/23-74
B5QUT0_SALEP/23-74
B5QYG8_SALEP/26-77
B5R265_SALEP/9-59
B5R2S9_SALEP/15-65
B5R392_SALEP/10-60
B5R4Q4_SALEP/15-66
B5R640_SALG2/23-74
B5R7I2_SALG2/10-60
B5R7Q6_SALG2/26-77
B5R8W0_SALG2/15-65
B5RCB7_SALG2/9-59
B5RGL0_SALG2/15-66
B5RXB9_RALSO/15-66
B5S1W4_RALSO/29-80
B5S4I7_RALSO/30-81
B5S7Y7_RALSO/32-83
B5S7Y9_RALSO/27-78
B5S9B1_RALSO/26-77
B5SE33_RALSO/32-83
B5SE35_RALSO/27-78
B5SER7_RALSO/15-66
B5SFG3_RALSO/29-80
B5SGJ9_RALSO/28-79
B5SJX3_RALSO/24-75
B5U889_STRCL/7-58
B5UMD7_BACCE/6-56
B5V239_BACCE/6-56
B5WAQ7_9BURK/24-75
B5WBE8_9BURK/15-66
B5WBE9_9BURK/27-78
B5WBW6_9BURK/3-53
B5WG47_9BURK/18-69
B5WHC1_9BURK/9-60
B5WHG5_9BURK/17-68
B5WI52_9BURK/19-70
B5WIX3_9BURK/9-61
B5WJ63_9BURK/22-73
B5WKE0_9BURK/15-64
B5WKV8_9BURK/1-48
B5WPM3_9BURK/10-60
B5WQ68_9BURK/12-63
B5WRS7_9BURK/74-123
B5WS06_9BURK/34-85
B5WTP9_9BURK/4-55
B5WU98_9BURK/48-99
B5WUB4_9BURK/29-80
B5WUG9_9BURK/15-66
B5WVD1_9BURK/14-65
B5WVQ9_9BURK/9-59
B5XMX1_KLEP3/20-71
B5XNY0_KLEP3/9-58
B5XQ43_KLEP3/15-65
B5XQI8_KLEP3/14-65
B5XRC0_KLEP3/25-76
B5XV97_KLEP3/8-59
B5XWZ7_KLEP3/23-73
B5XYC6_KLEP3/28-79
B5Y0V5_KLEP3/13-64
B5YCE7_DICT6/9-60
B5YPM3_ECO5E/8-59
B5YQX0_ECO5E/15-65
B5YX39_ECO5E/9-59
B5Z0B0_ECO5E/26-77
B5Z2Q1_ECO5E/18-69
B5ZCC5_GLUDA/17-66
B5ZS08_RHILW/17-68
B6A0Q0_RHILW/10-61
B6A2L7_RHILW/3-54
B6A3J2_RHILW/32-83
B6A3S6_RHILW/9-60
B6A479_RHILW/13-64
B6A4Y3_RHILW/12-64
B6ATN9_9RHOB/16-67
B6ATY2_9RHOB/18-69
B6AUN2_9RHOB/6-55
B6AY48_9RHOB/2-53
B6B0N8_9RHOB/36-87
B6B2X7_9RHOB/10-60
B6B355_9RHOB/17-66
B6B3C1_9RHOB/30-80
B6B495_9RHOB/1-32
B6B8T8_9RHOB/13-64
B6BAN6_9RHOB/3-54
B6BFR3_9RHOB/25-75
B6GAC1_9ACTN/381-421
B6GD72_9ACTN/251-295
B6HZX2_ECOSE/52-103
B6I0F7_ECOSE/23-74
B6I3E7_ECOSE/25-76
B6I5M6_ECOSE/26-77
B6IBQ5_ECOSE/15-65
B6IX97_RHOCS/34-84
B6JBR3_OLICO/16-65
B6JE42_OLICO/25-75
B6JEQ1_OLICO/15-65
B6JGQ6_OLICO/7-57
B6JGR0_OLICO/9-60
B6JH08_OLICO/16-67
B6JH14_OLICO/4-55
B6JH28_OLICO/15-66
B6JJK9_OLICO/16-67
B6QWY8_9RHOB/14-65
B6QYR9_9RHOB/3-52
B6R976_9RHOB/18-68
B6R9N3_9RHOB/19-70
B6VJL4_9NOCA/14-66
B6VMD1_PHOAA/28-79
B6XBM8_9ENTR/4-53
B6XE64_9ENTR/28-79
B6XEF9_9ENTR/3-54
B6XWQ2_9BIFI/32-81
B6YY48_9RHOB/22-73
B6YY58_9RHOB/47-98
B6ZK55_STRLS/25-76
B6ZNL8_ECO57/26-77
B6ZPH8_ECO57/8-59
B6ZQM2_ECO57/18-69
B6ZY52_ECO57/9-59
B7A1Q3_ECO57/15-65
B7A7T1_THEAQ/9-60
B7AA28_THEAQ/14-64
B7AAC1_THEAQ/4-49
B7AAP2_THEAQ/228-277
B7B987_9PORP/19-70
B7BF85_9PORP/125-169
B7BGE2_9PORP/4-56
B7CFG7_BURPS/22-73
B7CFH6_BURPS/50-101
B7CFV6_BURPS/7-57
B7CFX6_BURPS/28-79
B7CG51_BURPS/10-59
B7CG83_BURPS/7-57
B7CJW6_BURPS/63-114
B7CKX9_BURPS/23-74
B7CLP4_BURPS/69-118
B7CM06_BURPS/14-65
B7CPW3_BURPS/28-79
B7CSB9_BURPS/40-91
B7CUY9_BURPS/23-74
B7CW06_BURPS/11-62
B7DQH7_9BACL/13-64
B7DTP1_9BACL/7-59
B7DUG1_9BACL/8-59
B7GJS1_ANOFW/16-67
B7GNJ3_BIFLS/11-61
B7GNJ4_BIFLS/13-62
B7GNM8_BIFLS/36-85
B7GUT5_ACIB3/12-63
B7GYE7_ACIB3/25-76
B7H1H1_ACIB3/5-55
B7H248_ACIB3/25-76
B7H492_ACIB3/35-86
B7H496_ACIB3/39-90
B7H4A8_ACIB3/25-76
B7H677_BACC4/4-57
B7H8H9_BACC4/6-56
B7HVL0_BACC7/4-57
B7HVU9_BACC7/6-56
B7I281_ACIB5/12-63
B7I3A9_ACIB5/25-76
B7I3C1_ACIB5/41-92
B7I3C5_ACIB5/35-86
B7I3Q0_ACIB5/5-55
B7I8B3_ACIB5/25-76
B7I8Z7_ACIB5/25-76
B7ILK5_BACC2/4-57
B7IMI2_BACC2/6-56
B7JB07_ACIF2/14-65
B7JD22_BACC0/4-57
B7JE06_BACC0/6-56
B7KID7_CYAP7/885-930
B7L186_METC4/14-65
B7L502_ECO55/52-103
B7L6Z0_ECO55/25-76
B7L7D3_ECO55/23-74
B7L7M9_ECO55/15-65
B7LAV9_ECO55/26-77
B7LKA6_ESCF3/26-77
B7LM83_ESCF3/9-55
B7LMF3_ESCF3/13-64
B7LPL8_ESCF3/15-65
B7LQV4_ESCF3/25-75
B7LRW1_ESCF3/25-76
B7LTI5_ESCF3/39-90
B7LU03_ESCF3/13-62
B7M2A3_ECO8A/15-65
B7M2Z4_ECO8A/52-103
B7M3J8_ECO8A/25-76
B7M4L0_ECO8A/23-74
B7M7S4_ECO8A/26-77
B7MBN4_ECO45/15-65
B7ME29_ECO45/23-74
B7MET1_ECO45/25-76
B7MG15_ECO45/9-59
B7MHB8_ECO45/42-91
B7MIZ9_ECO45/26-77
B7MPB3_ECO81/41-92
B7MQL8_ECO81/23-74
B7MRE1_ECO81/26-77
B7MVV7_ECO81/15-65
B7MXD0_ECO81/9-59
B7N1N0_ECO81/25-76
B7N2D9_ECO81/42-91
B7N8Q3_ECOLU/52-103
B7N961_ECOLU/23-74
B7NBH5_ECOLU/15-65
B7NEM7_ECOLU/25-76
B7NFV4_ECOLU/26-77
B7NJK7_ECO7I/9-60
B7NK09_ECO7I/18-69
B7NN69_ECO7I/9-59
B7NP74_ECO7I/25-76
B7NRU8_ECO7I/26-77
B7NS92_ECO7I/15-65
B7NV35_ECO7I/42-91
B7QQA7_9RHOB/36-87
B7QQK2_9RHOB/14-65
B7QRH9_9RHOB/3-54
B7QSE6_9RHOB/19-70
B7R1H5_9EURY/240-282
B7R1P1_9EURY/240-285
B7R2Q7_9EURY/240-286
B7R4K6_9EURY/246-293
B7R570_9EURY/249-301
B7RHP1_9RHOB/9-60
B7RIK6_9RHOB/15-66
B7RJ90_9RHOB/13-64
B7RPU2_9RHOB/26-76
B7RSF7_9RHOB/1-46
B7RUA6_9GAMM/1-41
B7UFR0_ECO27/9-59
B7UKI4_ECO27/23-74
B7ULD5_ECO27/25-76
B7UPG8_ECO27/26-77
B7USK4_ECO27/15-65
B7UV90_PSEA8/46-97
B7UXS8_PSEA8/17-68
B7UZB8_PSEA8/12-61
B7V0E5_PSEA8/10-46
B7V272_PSEA8/35-86
B7V2E9_PSEA8/5-56
B7V6E9_PSEA8/15-66
B7V9J2_PSEA8/6-57
B7VA95_PSEA8/18-69
B7VQA7_VIBSL/7-57
B7WQV3_COMTE/15-66
B7WRC1_COMTE/10-61
B7WRK1_COMTE/9-60
B7WRK4_COMTE/20-71
B7WV56_COMTE/29-80
B7WVR0_COMTE/17-68
B7WWC8_COMTE/24-73
B7WWH8_COMTE/16-66
B7WZE5_COMTE/1-44
B7WZR9_COMTE/22-73
B7X0V0_COMTE/16-67
B7X3A4_COMTE/19-70
B7X3A9_COMTE/31-82
B7X496_COMTE/46-97
B7X497_COMTE/31-82
B7X5F1_COMTE/19-70
B8CYL2_HALOH/9-60
B8D4Q9_DESK1/13-58
B8DTL2_BIFA0/18-63
B8DVM9_BIFA0/40-89
B8E1W2_DICTD/9-60
B8EST5_METSB/19-70
B8F596_HAEPS/8-60
B8F7L8_HAEPS/11-62
B8FL40_DESAA/5-56
B8FRC8_DESHD/4-48
B8FVI9_DESHD/8-59
B8G7A9_CHLAD/6-57
B8GBV3_CHLAD/4-55
B8GE60_METPE/11-52
B8GTL7_THISH/25-76
B8GWG1_CAUCN/8-59
B8H7Y9_ARTCA/10-61
B8H7Z6_ARTCA/21-72
B8H807_ARTCA/42-93
B8H8C0_ARTCA/23-74
B8H938_ARTCA/31-82
B8H959_ARTCA/21-73
B8H9J2_ARTCA/24-75
B8HA50_ARTCA/27-76
B8HAD0_ARTCA/9-57
B8HAH2_ARTCA/31-82
B8HAV4_ARTCA/21-72
B8HBA1_ARTCA/26-76
B8HBB2_ARTCA/166-207
B8HBG3_ARTCA/11-62
B8HEA0_ARTCA/9-64
B8HEA1_ARTCA/14-55
B8HFJ7_ARTCA/158-200
B8HFX8_ARTCA/11-62
B8HGJ6_ARTCA/42-93
B8HH90_ARTCA/19-70
B8HHC2_ARTCA/23-73
B8HI91_ARTCA/479-522
B8I9L8_METNO/37-88
B8IEP6_METNO/30-79
B8IFD9_METNO/20-71
B8IIF2_METNO/24-76
B8IPX2_METNO/37-88
B8IUK5_METNO/5-56
B8IVM6_METNO/16-67
B8IVY0_METNO/24-75
B8K774_VIBPA/158-202
B8KLZ4_9GAMM/13-64
B8LA87_9GAMM/6-55
B8R4I9_9MYCO/18-70
B8R934_9BACT/1-34
B9AZI2_9BURK/44-95
B9AZJ2_9BURK/22-73
B9B0C3_9BURK/14-65
B9B0K7_9BURK/20-71
B9B0K7_9BURK/303-354
B9B1U5_9BURK/30-82
B9B2H5_9BURK/16-67
B9B2V0_9BURK/31-82
B9B387_9BURK/34-85
B9B5V8_9BURK/23-74
B9B653_9BURK/22-73
B9B6C2_9BURK/14-65
B9B6Q8_9BURK/18-66
B9B6R8_9BURK/8-58
B9B7C0_9BURK/8-59
B9B7T9_9BURK/4-55
B9B8H2_9BURK/5-56
B9B9C5_9BURK/44-93
B9BBM7_9BURK/22-73
B9BCN3_9BURK/19-70
B9BDN0_9BURK/14-65
B9BH46_9BURK/44-95
B9BHC1_9BURK/22-73
B9BID0_9BURK/14-65
B9BIK5_9BURK/20-71
B9BIK5_9BURK/303-354
B9BJB4_9BURK/8-58
B9BJC5_9BURK/18-66
B9BJM8_9BURK/4-55
B9BKS6_9BURK/30-82
B9BMB5_9BURK/5-56
B9BP45_9BURK/23-74
B9BPD1_9BURK/25-76
B9BPJ7_9BURK/14-65
B9BS69_9BURK/8-59
B9BT46_9BURK/19-70
B9BUU6_9BURK/16-67
B9BVT5_9BURK/34-85
B9BXD9_9BURK/22-73
B9BXL5_9BURK/44-93
B9BYR4_9BURK/27-78
B9BZU3_9BURK/59-110
B9C1D1_9BURK/44-95
B9C1D9_9BURK/22-73
B9C2D5_9BURK/14-65
B9C2L3_9BURK/20-71
B9C2L3_9BURK/303-354
B9C3C2_9BURK/8-58
B9C3D3_9BURK/18-66
B9C3N5_9BURK/4-55
B9C4T1_9BURK/30-82
B9C6H9_9BURK/5-56
B9C7W2_9BURK/59-110
B9C9D5_9BURK/23-74
B9C9M1_9BURK/25-76
B9C9T8_9BURK/14-65
B9CD10_9BURK/34-85
B9CE15_9BURK/8-59
B9CEH3_9BURK/27-78
B9CF37_9BURK/16-67
B9CFH4_9BURK/19-70
B9CGL9_9BURK/22-73
B9CJI2_9BURK/44-93
B9J4A2_BACCQ/4-57
B9J593_BACCQ/6-56
B9JA21_AGRRK/1-47
B9JAX2_AGRRK/14-65
B9JHE2_AGRRK/34-85
B9JK16_AGRRK/3-54
B9JK50_AGRRK/1-41
B9JKT0_AGRRK/9-60
B9JM35_AGRRK/19-70
B9JPW1_AGRRK/12-63
B9K081_AGRVS/30-81
B9K1E5_AGRVS/3-54
B9K2M5_AGRVS/26-77
B9K3W5_AGRVS/10-62
B9K3X7_AGRVS/10-61
B9K4K9_AGRVS/10-61
B9K5B0_AGRVS/19-69
B9K5B5_AGRVS/7-57
B9K5D2_AGRVS/3-54
B9K772_THENN/16-67
B9KRJ2_RHOSK/52-102
B9KVV9_RHOSK/9-61
B9KWR3_RHOSK/4-55
B9KXR4_THERP/9-60
B9L2J2_THERP/4-55
B9L422_THERP/13-63
B9L480_THERP/7-60
B9LCL9_CHLSY/4-55
B9LGG0_CHLSY/10-61
B9LMU4_HALLT/14-64
B9LRU1_HALLT/9-59
B9LTH5_HALLT/19-69
B9LW31_HALLT/13-61
B9LW49_HALLT/42-86
B9LX48_HALLT/13-61
B9LXG1_HALLT/22-72
B9LXH4_HALLT/13-63
B9LZC9_GEOSF/12-63
B9M5Y0_GEOSF/13-64
B9M940_GEOSF/20-71
B9M950_GEOSF/19-68
B9M967_GEOSF/14-65
B9M9U0_ACIET/21-72
B9MA30_ACIET/16-67
B9MAG6_ACIET/14-65
B9MC03_ACIET/10-61
B9MF38_ACIET/21-72
B9MHP1_ACIET/24-74
B9MNC5_ANATD/8-59
B9MPH0_ANATD/6-50
B9NMN0_9RHOB/25-75
B9NUX8_9RHOB/17-66
B9NVM5_9RHOB/6-57
B9P7L6_POPTR/107-159
B9QTX9_9RHOB/13-64
B9QY73_9RHOB/5-54
B9R3M4_9RHOB/10-61
B9R4G1_9RHOB/32-82
B9TA14_RICCO/10-61
B9TEJ5_RICCO/29-79
B9TJ92_RICCO/37-87
B9TKZ2_RICCO/20-72
B9TPX9_RICCO/16-67
B9Z065_9NEIS/45-96
B9Z3D1_9NEIS/21-71
B9Z3J9_9NEIS/7-58
B9Z8B5_9NEIS/14-65
B9Z8H7_9NEIS/33-83
C0A1M9_9BACT/9-60
C0A2M2_9BACT/6-57
C0A4M0_9BACT/9-59
C0A4N1_9BACT/11-62
C0A7Z6_9BACT/7-58
C0A9T0_9BACT/6-57
C0ABA1_9BACT/9-60
C0ABD5_9BACT/23-72
C0ACT0_9BACT/19-70
C0ARP5_9ENTR/20-71
C0AYE3_9ENTR/9-60
C0BQ44_9BIFI/19-64
C0BR04_9BIFI/32-81
C0BZW0_9CLOT/16-67
C0C715_9CLOT/16-67
C0CIN2_9FIRM/18-69
C0CK07_9FIRM/10-60
C0CQA6_9FIRM/14-65
C0CRA9_9FIRM/9-59
C0D8B4_9CLOT/11-61
C0D8N7_9CLOT/6-55
C0E0V7_9CORY/7-49
C0E2M6_9CORY/6-56
C0E6Q8_9CORY/1-45
C0E771_9CORY/25-67
C0FNP9_9FIRM/39-89
C0G3Z9_9RHIZ/16-67
C0G8T6_9RHIZ/4-55
C0G9G2_9RHIZ/42-93
C0GAX5_9RHIZ/15-65
C0GB79_9RHIZ/77-128
C0GBH1_9RHIZ/9-60
C0GHT5_9FIRM/18-69
C0GIL8_9FIRM/12-63
C0KUK9_9MYCO/24-74
C0PVG8_SALPC/23-74
C0Q076_SALPC/9-59
C0Q0K7_SALPC/10-60
C0Q1C8_SALPC/15-66
C0Q2Z3_SALPC/15-65
C0Q491_SALPC/42-93
C0Q8R7_DESAH/22-74
C0QPM5_PERMH/24-74
C0QUG1_PERMH/9-59
C0RER3_BRUMB/19-78
C0RGT2_BRUMB/16-67
C0RKF8_BRUMB/42-93
C0RLF4_BRUMB/9-60
C0RMD8_BRUMB/15-65
C0RMN9_BRUMB/18-69
C0RMU7_BRUMB/3-54
C0VGE3_9GAMM/25-76
C0VHM2_9GAMM/5-56
C0VJC7_9GAMM/25-76
C0VLM0_9GAMM/29-80
C0VTU9_9CORY/13-62
C0W159_9ACTO/13-62
C0W2Q9_9ACTO/14-63
C0W8L5_9ACTO/1-44
C0W915_9ACTO/20-72
C0WCF8_9FIRM/19-69
C0WEA4_9FIRM/21-73
C0WFL2_9CORY/11-62
C0WFZ6_9CORY/12-61
C0WJW7_9CORY/9-60
C0X6E5_ENTFA/10-60
C0XNM2_9CORY/36-87
C0XPN6_9CORY/20-69
C0XYP0_BURPS/28-79
C0XYS7_BURPS/11-62
C0XZ72_BURPS/23-74
C0Y0V4_BURPS/7-57
C0Y0X1_BURPS/1-45
C0Y166_BURPS/7-57
C0Y190_BURPS/28-79
C0Y2X8_BURPS/14-65
C0Y6R9_BURPS/69-118
C0Y8P2_BURPS/22-73
C0Y8Q1_BURPS/50-101
C0YBU6_BURPS/1-47
C0YCN1_BURPS/358-402
C0YGD9_BURPS/63-114
C0Z5I9_BREBN/4-57
C0Z8E1_BREBN/4-57
C0ZCW3_BREBN/11-61
C0ZHQ6_BREBN/11-61
C0ZJD8_BREBN/4-56
C0ZKE9_BREBN/7-58
C0ZPG6_RHOE4/43-94
C0ZQ71_RHOE4/21-71
C0ZQR8_RHOE4/9-59
C0ZQR9_RHOE4/8-57
C0ZQT6_RHOE4/13-64
C0ZQV9_RHOE4/45-96
C0ZR74_RHOE4/15-65
C0ZS06_RHOE4/19-70
C0ZS75_RHOE4/29-80
C0ZSE0_RHOE4/11-62
C0ZSU5_RHOE4/10-62
C0ZSZ3_RHOE4/15-66
C0ZTB2_RHOE4/22-72
C0ZTB8_RHOE4/169-205
C0ZTM7_RHOE4/8-59
C0ZU47_RHOE4/10-61
C0ZV67_RHOE4/11-61
C0ZV79_RHOE4/8-58
C0ZXN0_RHOE4/9-58
C1A211_RHOE4/20-72
C1AGA4_MYCBT/9-58
C1ANZ2_MYCBT/15-66
C1AP49_MYCBT/18-69
C1AS60_RHOOB/21-66
C1ATH6_RHOOB/17-68
C1ATW9_RHOOB/11-60
C1AVH6_RHOOB/23-74
C1AVH7_RHOOB/6-56
C1AVM2_RHOOB/19-70
C1AVX7_RHOOB/14-63
C1AW42_RHOOB/18-70
C1AXN1_RHOOB/23-73
C1AXN4_RHOOB/21-71
C1AXQ1_RHOOB/22-73
C1AXT8_RHOOB/16-66
C1AY03_RHOOB/17-68
C1AYA8_RHOOB/23-74
C1AZ12_RHOOB/16-67
C1B0S7_RHOOB/4-55
C1B0Y5_RHOOB/15-66
C1B209_RHOOB/4-52
C1B221_RHOOB/21-72
C1B237_RHOOB/12-62
C1B287_RHOOB/8-59
C1B2C8_RHOOB/17-68
C1B2G1_RHOOB/15-66
C1B2M9_RHOOB/9-58
C1B438_RHOOB/10-61
C1B4Z7_RHOOB/15-66
C1B5I4_RHOOB/19-70
C1B625_RHOOB/25-77
C1B6L2_RHOOB/1-51
C1B7E1_RHOOB/11-62
C1B7E6_RHOOB/24-74
C1B7F5_RHOOB/13-65
C1B7G2_RHOOB/14-66
C1B7L3_RHOOB/18-69
C1B805_RHOOB/8-59
C1B8J5_RHOOB/6-55
C1B8K9_RHOOB/30-82
C1B9I5_RHOOB/7-58
C1BAZ9_RHOOB/15-65
C1BB35_RHOOB/21-72
C1BB37_RHOOB/16-67
C1BBC5_RHOOB/9-59
C1BDW4_RHOOB/12-63
C1BE31_RHOOB/11-62
C1CWB8_DEIDV/7-58
C1CY11_DEIDV/3-54
C1D2B9_DEIDV/18-68
C1D2C8_DEIDV/360-410
C1D2E2_DEIDV/10-59
C1D2E5_DEIDV/23-74
C1D3J9_DEIDV/13-62
C1D5V2_LARHH/46-97
C1DEP0_AZOVD/14-65
C1DMD7_AZOVD/14-63
C1DMF3_AZOVD/19-70
C1DN22_AZOVD/5-56
C1DQT2_AZOVD/14-65
C1DRI6_AZOVD/14-65
C1DSM2_AZOVD/35-86
C1DW61_SULAA/9-59
C1ERK9_BACC3/4-55
C1EZ19_BACC3/4-57
C1F033_BACC3/6-56
C1F153_ACIC5/14-65
C1HGI4_9ESCH/23-74
C1HLJ8_9ESCH/15-65
C1HN54_9ESCH/9-59
C1HQ29_9ESCH/46-97
C1HSH2_9ESCH/25-76
C1HTP9_9ESCH/42-91
C1I809_9CLOT/173-216
C1M5K2_9ENTR/15-65
C1M7G5_9ENTR/27-78
C1MFD1_9ENTR/26-77
C1NAN9_9ESCH/39-90
C1NB74_9ESCH/6-56
C1NFL8_9ESCH/25-76
C1P813_BACCO/13-64
C1PA95_BACCO/12-63
C1PAA6_BACCO/12-63
C2BGV0_9FIRM/10-59
C2C7L2_VIBCH/12-62
C2CL02_CORST/1-47
C2CL30_CORST/25-69
C2CMS8_CORST/12-61
C2CSZ1_CORST/452-499
C2DI49_ENTFA/10-60
C2DJD2_ECOLX/25-76
C2DLV0_ECOLX/23-74
C2DQ34_ECOLX/15-65
C2DQV6_ECOLX/11-62
C2DTM4_ECOLX/39-90
C2DUJ5_ECOLX/9-59
C2DY43_ECOLX/13-62
C2ELE0_9LACO/10-59
C2F9B3_LACPA/14-65
C2GFW4_9CORY/13-62
C2GHP6_9CORY/6-57
C2GRN3_LACRE/8-55
C2GUZ3_BIFLI/11-61
C2GWK3_BIFLI/42-92
C2GWL5_BIFLI/36-85
C2H072_ENTFA/10-60
C2H885_ENTFC/3-49
C2H9F3_ENTFC/10-60
C2HYX0_VIBCH/12-62
C2I278_VIBCH/21-69
C2I9A3_VIBCH/12-62
C2IFL2_VIBCH/12-62
C2ITH8_VIBCH/12-62
C2JDK1_VIBCH/12-62
C2JLE2_ENTFA/10-60
C2JUP2_LACRH/14-65
C2KN25_9ACTO/42-91
C2LM18_PROMI/29-80
C2LN38_PROMI/9-60
C2MMJ6_BACCE/6-56
C2N2K2_BACCE/4-57
C2N2R4_BACCE/20-70
C2NGQ4_BACCE/1-35
C2NJH7_BACCE/20-70
C2P045_BACCE/4-57
C2P0E1_BACCE/20-70
C2PE58_BACCE/1-35
C2PGJ2_BACCE/4-57
C2PGU1_BACCE/6-56
C2PXH4_BACCE/6-56
C2QDC7_BACCE/4-57
C2QDP3_BACCE/6-56
C2QUX1_BACCE/6-56
C2R9P6_BACCE/4-57
C2R9Y4_BACCE/24-74
C2RPM1_BACCE/4-57
C2RPX2_BACCE/6-56
C2S5D2_BACCE/24-74
C2SM29_BACCE/1-46
C2SMJ7_BACCE/4-57
C2T2K6_BACCE/4-57
C2T2U2_BACCE/6-56
C2TIF4_BACCE/20-70
C2TZ40_BACCE/4-57
C2TZC8_BACCE/20-70
C2UFF0_BACCE/4-57
C2UFP8_BACCE/6-56
C2UWY5_BACCE/4-57
C2UX93_BACCE/20-70
C2VDH2_BACCE/4-57
C2VDR4_BACCE/20-70
C2VST6_BACCE/1-35
C2VVK8_BACCE/20-70
C2W7C0_BACCE/4-55
C2W9E1_BACCE/6-56
C2WP05_BACCE/4-57
C2WP97_BACCE/20-70
C2XD37_BACCE/4-57
C2XDD0_BACCE/20-70
C2XVW1_BACCE/1-46
C2XWB3_BACCE/4-57
C2YC12_BACCE/4-57
C2YC97_BACCE/6-56
C2YT51_BACCE/4-57
C2YTD7_BACCE/6-56
C2Z9J4_BACCE/4-57
C2Z9P3_BACCE/1-46
C2ZRG1_BACCE/1-46
C2ZYG0_BACCE/4-57
C3A7R5_BACMY/1-46
C3AKV5_BACMY/1-35
C3AMS4_BACMY/6-56
C3B2S4_BACMY/1-35
C3B508_BACMY/6-56
C3BJM9_9BACI/1-35
C3BM09_9BACI/24-74
C3C418_BACTU/4-57
C3C465_BACTU/6-56
C3CK98_BACTU/4-57
C3CKJ8_BACTU/24-74
C3D399_BACTU/4-57
C3D3H8_BACTU/6-56
C3DLB9_BACTS/4-57
C3DLK8_BACTS/20-70
C3E4W9_BACTU/4-56
C3E587_BACTU/24-74
C3EM71_BACTK/4-57
C3EMF8_BACTK/24-74
C3F355_BACTU/4-57
C3F3F0_BACTU/20-70
C3FDI4_BACTU/11-62
C3FLR2_BACTB/4-57
C3FLZ7_BACTB/24-74
C3G4G0_BACTU/4-57
C3G4Q7_BACTU/13-63
C3GKF5_BACTU/4-57
C3GKR3_BACTU/20-70
C3GU21_BACTU/65-102
C3H2G0_BACTU/4-57
C3H2Q5_BACTU/24-74
C3HHW5_BACTU/1-35
C3HKB3_BACTU/20-70
C3HSZ3_BACTU/11-62
C3I2C7_BACTU/4-57
C3I2M3_BACTU/6-56
C3IKV0_BACTU/4-57
C3IL36_BACTU/20-70
C3ITA0_BACTU/65-102
C3JD96_RHOER/29-80
C3JDI1_RHOER/11-62
C3JEX3_RHOER/24-75
C3JFC8_RHOER/9-59
C3JFC9_RHOER/8-57
C3JFG4_RHOER/28-79
C3JFU2_RHOER/19-70
C3JI28_RHOER/20-72
C3JIC0_RHOER/10-62
C3JMF3_RHOER/10-61
C3JN06_RHOER/8-59
C3JPM3_RHOER/15-66
C3JRK8_RHOER/164-205
C3JRL5_RHOER/22-72
C3JSK3_RHOER/36-85
C3JUC1_RHOER/15-65
C3JV32_RHOER/15-65
C3JWA0_RHOER/8-58
C3JWB2_RHOER/11-61
C3JZJ7_PSEFS/21-72
C3K0L0_PSEFS/19-68
C3K5C9_PSEFS/14-65
C3K7Y1_PSEFS/12-63
C3K8B8_PSEFS/23-74
C3K8E7_PSEFS/15-66
C3K9E0_PSEFS/17-69
C3K9N0_PSEFS/12-63
C3KAN0_PSEFS/36-87
C3KB98_PSEFS/18-69
C3KLW7_RHISN/25-75
C3KM13_RHISN/3-54
C3KM54_RHISN/59-109
C3KMH0_RHISN/9-60
C3KN13_RHISN/39-90
C3KRC4_RHISN/14-65
C3LDU5_BACAC/6-56
C3LEW5_BACAC/4-57
C3LU57_VIBCM/12-62
C3MGW9_RHISN/13-64
C3MKM7_SULIL/201-247
C3MS50_SULIM/201-247
C3N1H1_SULIA/201-247
C3N9S0_SULIY/201-247
C3NLR5_SULIN/201-247
C3NXF2_VIBCJ/122-178
C3NYI1_VIBCJ/12-62
C3NZU8_BACAA/4-57
C3P0S2_BACAA/6-56
C3PFL5_CORA7/8-59
C3PFZ3_CORA7/43-92
C3PHZ7_CORA7/402-446
C3PKV4_CORA7/452-499
C3RJN4_9FIRM/6-57
C3RJN6_9FIRM/10-61
C3SC01_ECOLX/39-90
C3T2T7_ECOLX/9-59
C3T682_ECOLX/15-65
C3TKV7_ECOLX/23-74
C3TMX2_ECOLX/52-103
C3WAI4_FUSMR/9-58
C3WD40_FUSMR/9-59
C4AMV7_BURMA/23-74
C4ANI1_BURMA/28-79
C4ANK1_BURMA/7-57
C4AP38_BURMA/45-94
C4APV7_BURMA/22-73
C4APW6_BURMA/50-101
C4AR64_BURMA/14-65
C4AS85_BURMA/62-113
C4AWE5_BURMA/16-67
C4AXS6_BURMA/63-114
C4B1K4_BURMA/7-57
C4B2W0_BURMA/11-62
C4FH84_9BIFI/99-148
C4FJD9_9AQUI/9-59
C4FMU5_9FIRM/6-55
C4G485_ABIDE/58-96
C4H4M1_YERPE/15-65
C4HAZ8_YERPE/29-80
C4HEA4_YERPE/29-80
C4HMY2_YERPE/15-65
C4HRJ9_YERPE/29-80
C4HUH7_YERPE/15-65
C4I1V2_BURPS/10-59
C4I231_BURPS/28-79
C4I253_BURPS/7-57
C4I2J0_BURPS/50-101
C4I2J8_BURPS/22-73
C4I6X5_BURPS/40-91
C4I6Z0_BURPS/7-57
C4IA64_BURPS/28-79
C4IAF2_BURPS/7-57
C4IAK4_BURPS/11-62
C4IN90_BRUAB/16-67
C4ISL2_BRUAB/19-78
C4IUL3_BRUAB/42-93
C4IUM9_BRUAB/15-65
C4IVJ7_BRUAB/9-60
C4IWN5_BRUAB/77-128
C4IWW7_BRUAB/4-55
C4K964_THASP/11-59
C4KKK1_SULIK/201-247
C4KNS2_BURPS/63-114
C4KQM6_BURPS/14-65
C4KTS9_BURPS/23-74
C4KUS3_BURPS/23-74
C4KVB6_BURPS/69-118
C4LDJ9_TOLAT/9-59
C4LDM3_TOLAT/13-63
C4LJF2_CORK4/26-75
C4NCC8_9CYAN/8-55
C4RAY6_9ACTO/133-184
C4RC28_9ACTO/11-58
C4RDX1_9ACTO/29-80
C4RG22_9ACTO/71-122
C4RG23_9ACTO/90-141
C4RH00_9ACTO/13-64
C4RH10_9ACTO/1-45
C4RH26_9ACTO/9-60
C4RKS3_9ACTO/16-67
C4RX30_YERBE/29-80
C4RYI5_YERBE/15-65
C4SF13_YERMO/15-65
C4SHZ1_YERMO/29-80
C4SK79_YERFR/15-65
C4SKX4_YERFR/9-60
C4ST50_YERFR/29-80
C4STJ9_YERFR/8-58
C4SXS8_YERIN/18-69
C4SXW7_YERIN/3-53
C4SZJ0_YERIN/26-77
C4SZV9_YERIN/1-28
C4T680_YERIN/29-80
C4TNS6_9BURK/20-71
C4TP00_9BACL/13-64
C4TZC2_YERKR/29-80
C4U255_YERKR/12-63
C4U2C3_YERKR/15-65
C4U637_YERAL/19-69
C4UDY4_YERAL/29-80
C4UFY6_YERRU/15-65
C4UJX9_YERRU/3-59
C4ULI4_YERRU/29-80
C4UQ06_YERRO/15-65
C4UQA2_YERRO/8-58
C4UW40_YERRO/13-64
C4UXJ2_YERRO/29-80
C4WGS3_9RHIZ/22-81
C4WH51_9RHIZ/19-70
C4WIL1_9RHIZ/40-90
C4WLT8_9RHIZ/43-94
C4WPB9_9RHIZ/17-69
C4WPV7_9RHIZ/28-79
C4WQ12_9RHIZ/30-81
C4WQS2_9RHIZ/44-95
C4X017_KLEPN/60-111
C4X4I2_KLEPN/13-64
C4X4S6_KLEPN/23-74
C4X7W5_KLEPN/25-76
C4X8X8_KLEPN/56-106
C4X9N2_KLEPN/31-82
C4XAB3_KLEPN/15-65
C4XBE1_KLEPN/9-58
C4XIB4_DESMR/10-61
C4ZJC5_THASP/20-71
C4ZLD0_THASP/19-68
C4ZLK3_THASP/27-78
C4ZP78_THASP/13-64
C4ZU90_ECOBW/9-59
C4ZUV6_ECOBW/23-74
C4ZXG5_ECOBW/25-76
C4ZZI4_ECOBW/15-65
C5A0V5_ECOBW/26-77
C5A5P2_THEGJ/246-291
C5A600_THEGJ/249-301
C5A6J0_THEGJ/182-229
C5A993_BURGB/29-79
C5A9W5_BURGB/14-65
C5AAW9_BURGB/46-95
C5ABS2_BURGB/22-73
C5ADF3_BURGB/23-74
C5ADU8_BURGB/36-87
C5AGL6_BURGB/16-67
C5AI23_BURGB/14-65
C5AL72_BURGB/3-53
C5ALU4_BURGB/17-68
C5B6X5_METEA/13-58
C5BD09_EDWI9/26-77
C5BDZ0_EDWI9/14-63
C5BT73_TERTT/17-68
C5BY13_BEUC1/15-64
C5BYW5_BEUC1/14-65
C5BZG1_BEUC1/26-77
C5BZP6_BEUC1/20-70
C5C2N4_BEUC1/19-69
C5C3C9_BEUC1/9-58
C5C3K6_BEUC1/24-76
C5C3P4_BEUC1/17-68
C5C415_BEUC1/43-87
C5C4W4_BEUC1/9-60
C5C538_BEUC1/15-66
C5C6Z7_MICLC/17-68
C5C8I3_MICLC/11-61
C5CAC7_MICLC/28-77
C5CAK7_MICLC/173-220
C5CJB7_VARPS/22-73
C5CJZ6_VARPS/20-71
C5CM62_VARPS/5-56
C5CN62_VARPS/37-89
C5CQU2_VARPS/20-71
C5CQY7_VARPS/28-79
C5CRZ7_VARPS/23-74
C5CTM7_VARPS/23-74
C5CTY5_VARPS/15-65
C5CV04_VARPS/24-75
C5CV07_VARPS/4-55
C5CV13_VARPS/29-80
C5CW80_VARPS/32-83
C5CWK5_VARPS/13-64
C5CX19_VARPS/12-61
C5CY52_VARPS/16-67
C5CY68_VARPS/10-62
C5CYP4_VARPS/16-67
C5CYQ1_VARPS/11-62
C5CZR3_VARPS/4-55
C5D0W5_VARPS/1-47
C5D1K8_VARPS/14-65
C5D1K9_VARPS/14-65
C5D1Q1_VARPS/8-59
C5D2K4_GEOSW/9-60
C5ED26_BIFLI/13-62
C5ED27_BIFLI/11-61
C5EDE9_BIFLI/36-85
C5EDG4_BIFLI/42-92
C5EF78_9FIRM/8-59
C5EG03_9FIRM/13-63
C5EJE6_9FIRM/6-55
C5EJK0_9FIRM/10-61
C5EMV8_9FIRM/8-58
C5F714_LACPA/14-65
C5N6U9_BURMA/23-74
C5N7M7_BURMA/45-94
C5NAR1_BURMA/7-57
C5NAS8_BURMA/16-67
C5NBK9_BURMA/50-101
C5NBL8_BURMA/22-73
C5NCC3_BURMA/63-114
C5NCS0_BURMA/14-65
C5ND00_BURMA/11-62
C5NGD5_BURMA/7-57
C5NH82_BURMA/28-79
C5NM30_BURMA/23-74
C5S135_9PAST/11-61
C5SZV1_ACIDE/3-54
C5T2S1_ACIDE/21-71
C5T4X7_ACIDE/20-70
C5T5B0_ACIDE/16-67
C5T5S9_ACIDE/34-85
C5T795_ACIDE/24-75
C5TA16_ACIDE/26-75
C5TAJ3_ACIDE/19-70
C5TBS0_ACIDE/14-65
C5TC13_ACIDE/10-61
C5TIJ1_ZYMMO/130-184
C5W0G0_ECOBB/23-74
C5W2J7_ECOBB/14-65
C5W571_ECOBB/15-65
C5W6Y6_ECOBB/9-59
C5WAE6_ECOBB/25-76
C5WB80_ECOBB/42-91
C5WBQ2_ECOBB/26-77
C5ZBD6_BURPS/23-74
C5ZCQ7_BURPS/23-74
C5ZCX3_BURPS/69-118
C5ZIH2_BURPS/63-114
C5ZK55_BURPS/14-65
C5ZMK2_BURPS/7-57
C5ZMM0_BURPS/40-91
C5ZQ05_BURPS/11-62
C5ZQ44_BURPS/28-79
C5ZT04_BURPS/28-79
C5ZTF9_BURPS/7-57
C5ZU79_BURPS/50-101
C5ZU88_BURPS/22-73
C6A683_BIFLB/40-89
C6A6Z9_BIFLB/18-63
C6AGU1_BIFAS/40-89
C6AHK7_BIFAS/18-63
C6B2N1_RHILS/16-67
C6B4B4_RHILS/14-64
C6B692_RHILS/10-61
C6B6N3_RHILS/32-83
C6B6Y1_RHILS/9-60
C6B7Z7_RHILS/13-64
C6BAM7_RHILS/15-66
C6BB59_RALP1/30-81
C6BB61_RALP1/32-83
C6BCI1_RALP1/20-69
C6BEB4_RALP1/26-77
C6BIW9_RALP1/15-66
C6BKM7_RALP1/33-84
C6BMN6_RALP1/8-59
C6BMU1_RALP1/31-82
C6BMY2_RALP1/9-60
C6BNJ8_RALP1/14-65
C6BP69_RALP1/18-69
C6BP90_RALP1/30-81
C6C6V0_DICDC/15-65
C6C7G3_DICDC/4-54
C6C8P3_DICDC/30-81
C6CCN6_DICDC/11-62
C6CCY5_DICDC/9-57
C6CGY6_DICZE/15-65
C6CI12_DICZE/30-81
C6CJ19_DICZE/21-72
C6CKQ8_DICZE/16-67
C6CUX5_PAESJ/10-60
C6D1T9_PAESJ/19-63
C6D360_PAESJ/3-56
C6DFG3_PECCP/21-72
C6DFQ2_PECCP/29-80
C6DFY3_PECCP/15-65
C6DGG5_PECCP/14-64
C6DJ46_PECCP/137-193
C6DRB1_MYCTK/18-69
C6DRV3_MYCTK/15-66
C6DW60_MYCTK/9-58
C6E0C7_GEOSM/13-64
C6E221_GEOSM/13-64
C6E4D2_GEOSM/15-59
C6E9V2_ECOBD/9-59
C6EC02_ECOBD/15-65
C6EE06_ECOBD/26-77
C6EEA5_ECOBD/25-76
C6EF65_ECOBD/13-62
C6EKV9_ECOBD/23-74
C6ELN4_ECOBD/18-69
C6IWK5_9BACL/11-61
C6J282_9BACL/11-62
C6J312_9BACL/11-62
C6J3P5_9BACL/12-63
C6J7I4_9BACL/10-60
C6JJC9_FUSVA/16-64
C6JJZ3_FUSVA/8-59
C6JQG8_FUSVA/9-59
C6KTY3_9BACT/9-60
C6L144_9BACT/8-59
C6L1F0_9BACT/8-59
C6L1J1_9BACT/3-52
C6NS72_9GAMM/7-58
C6Q0R4_9CLOT/7-58
C6R1A9_9MICC/55-104
C6R8G1_9CORY/19-70
C6R8T4_9CORY/24-73
C6RLA7_ACIRA/38-89
C6RLB2_ACIRA/39-90
C6RM84_ACIRA/12-63
C6RMI0_ACIRA/25-76
C6RQ76_ACIRA/6-57
C6S0X4_VIBCH/12-62
C6TRX2_BURPS/63-114
C6TTS9_BURPS/14-65
C6TWV5_BURPS/23-74
C6TXC8_BURPS/23-74
C6TYE2_BURPS/45-94
C6U1Y1_BURPS/28-79
C6U204_BURPS/7-57
C6U2D8_BURPS/50-101
C6U2E8_BURPS/22-73
C6U7G0_BURPS/16-67
C6U7H8_BURPS/7-57
C6UAJ8_BURPS/28-79
C6UAP2_BURPS/11-62
C6UB30_ECOBR/52-103
C6UBX0_ECOBR/23-74
C6UH86_ECOBR/25-76
C6UIU3_ECOBR/13-62
C6UJE3_ECOBR/15-65
C6UJP2_ECOBR/26-77
C6ULQ9_ECOBR/9-59
C6UX89_ECO5T/15-65
C6UYY2_ECO5T/14-65
C6V044_ECO5T/23-74
C6V1X1_ECO5T/26-77
C6V2Y0_ECO5T/9-59
C6V6J1_ECOBD/52-103
C6WAH0_ACTMD/15-66
C6WAV7_ACTMD/12-63
C6WB05_ACTMD/4-53
C6WDS0_ACTMD/18-70
C6WEX6_ACTMD/17-68
C6WG50_ACTMD/9-58
C6WHA0_ACTMD/17-68
C6WHA8_ACTMD/7-58
C6WIZ5_ACTMD/9-59
C6WP82_ACTMD/27-73
C6WQM0_ACTMD/10-61
C6WS82_ACTMD/7-58
C6XP57_HIRBI/6-56
C6XPQ1_HIRBI/17-68
C6XQC8_HIRBI/25-74
C6Y134_PEDHD/12-63
C6YCX8_VIBCH/3-54
C6YGW6_VIBCH/12-62
C6YPA3_FRATT/9-60
C6YW35_9GAMM/9-60
C6YXG8_9PSED/16-67
C7CBQ4_METED/14-65
C7CN26_METED/1-50
C7CPM7_ENTFA/10-60
C7CWU0_ENTFA/10-60
C7DBM6_9RHOB/8-59
C7DBU4_9RHOB/15-65
C7DBY3_9RHOB/3-54
C7DDR0_9RHOB/2-52
C7G664_9FIRM/13-63
C7JBL1_ACEP3/10-61
C7JNY1_ACEPA/10-61
C7JY47_ACEPA/10-61
C7K8E1_ACEPA/10-61
C7KHL0_ACEPA/10-61
C7KJE9_ACEPA/10-61
C7KTR1_ACEPA/10-61
C7L3I8_ACEPA/10-61
C7LDM9_BRUMC/19-78
C7LFT7_BRUMC/16-67
C7LH66_BRUMC/42-93
C7LIC4_BRUMC/9-60
C7LJB6_BRUMC/15-65
C7LJK4_BRUMC/18-69
C7LJT7_BRUMC/3-54
C7LRL3_DESBD/172-212
C7LX61_DESBD/10-61
C7M1D0_ACIFD/2-40
C7M2D6_ACIFD/13-63
C7M381_ACIFD/164-208
C7M9Y2_BRAFD/12-63
C7MAU6_BRAFD/29-80
C7MB38_BRAFD/22-63
C7MDL9_BRAFD/14-63
C7MDX4_BRAFD/25-75
C7MEX1_BRAFD/32-77
C7MFC1_BRAFD/22-74
C7MFT1_BRAFD/11-57
C7MPV8_SACVD/14-65
C7MR10_SACVD/16-67
C7MRE3_SACVD/166-210
C7MRL9_SACVD/12-63
C7MS79_SACVD/8-60
C7MTN9_SACVD/17-68
C7MUB7_SACVD/19-69
C7MUH6_SACVD/12-63
C7MUL6_SACVD/28-79
C7MVR9_SACVD/19-70
C7MVY5_SACVD/17-67
C7MWP2_SACVD/10-61
C7MXF4_SACVD/1-45
C7MXP3_SACVD/21-69
C7MXZ2_SACVD/32-82
C7MY73_SACVD/13-64
C7N027_SACVD/164-208
C7N1M7_SLAHD/41-89
C7NJ44_KYTSD/393-441
C7NKK5_KYTSD/5-52
C7NMP6_HALUD/22-72
C7NPE1_HALUD/21-66
C7NPN6_HALUD/241-286
C7NRH7_HALUD/44-86
C7NSE8_HALUD/567-617
C7NUD3_HALUD/93-131
C7NW99_HALMD/12-63
C7NWB8_HALMD/10-59
C7NXM6_HALMD/12-62
C7P0U4_HALMD/12-62
C7P4S0_HALMD/12-62
C7PWN7_CATAD/20-71
C7PXF6_CATAD/21-67
C7PY53_CATAD/24-69
C7PZN3_CATAD/17-65
C7Q0N1_CATAD/4-53
C7Q1M4_CATAD/12-64
C7Q1M4_CATAD/296-346
C7Q1M7_CATAD/9-60
C7Q3B8_CATAD/11-61
C7Q537_CATAD/7-58
C7Q5S8_CATAD/4-55
C7Q8E7_CATAD/21-64
C7Q9A1_CATAD/19-69
C7QA06_CATAD/15-66
C7QAY5_CATAD/185-227
C7QB51_CATAD/35-86
C7QFF3_CATAD/17-62
C7QH23_CATAD/9-58
C7QIT3_CATAD/7-59
C7QIX2_CATAD/153-210
C7QYU3_JONDD/9-58
C7R1L2_JONDD/32-84
C7RK45_ACCPU/18-69
C7RPF5_ACCPU/13-64
C7S9X3_ECOLX/10-60
C7TMU5_LACRL/14-65
C7U4B0_ENTFA/10-60
C7UCN1_ENTFA/10-60
C7UK51_ENTFA/10-60
C7UT20_ENTFA/10-60
C7V116_ENTFA/10-60
C7V8D9_ENTFA/10-60
C7VHV3_ENTFA/10-60
C7VQZ4_ENTFA/10-60
C7VYP9_ENTFA/10-60
C7WCT3_ENTFA/10-60
C7WH12_ENTFA/10-60
C7WSI1_ENTFA/10-60
C7WVC6_ENTFA/10-60
C7X6W3_9PORP/19-70
C7XC35_9PORP/238-286
C7Y8N6_ENTFA/10-60
C8KYD3_9PAST/11-61
C8NLC2_COREF/17-65
C8NME6_COREF/12-63
C8NQQ7_COREF/11-62
C8NS01_COREF/150-200
C8NS45_COREF/2-50
C8PQT1_9SPIO/9-60
C8PZQ0_9GAMM/6-56
C8RSL9_CORJE/28-79
C8RTY1_CORJE/15-64
C8RWQ4_9RHOB/3-54
C8RWT8_9RHOB/9-60
C8SFU2_9RHIZ/13-64
C8SHR0_9RHIZ/26-76
C8SK22_9RHIZ/22-73
C8SN93_9RHIZ/22-72
C8SVU4_9RHIZ/13-64
C8SWL9_9RHIZ/3-54
C8T3F2_KLEPR/15-65
C8T4U7_KLEPR/13-64
C8T561_KLEPR/13-64
C8T755_KLEPR/9-58
C8T853_KLEPR/6-51
C8T975_KLEPR/25-76
C8T9J1_KLEPR/14-61
C8TDD6_KLEPR/49-100
C8TIU5_ECO26/14-65
C8TJ94_ECO26/23-74
C8TMG0_ECO26/25-76
C8TMQ2_ECO26/26-77
C8TSY8_ECO26/15-65
C8TZJ3_ECO10/25-76
C8TZU4_ECO10/26-77
C8U239_ECO10/14-65
C8U2I8_ECO10/23-74
C8UA86_ECO10/15-65
C8UBS7_ECO1A/15-65
C8UID9_ECO1A/14-65
C8UIT6_ECO1A/23-74
C8UIW2_ECO1A/25-76
C8UKR5_ECO1A/26-77
C8WFX2_ZYMMN/130-184
C8WHR8_EGGLE/533-576
C8WQP8_ALIAD/7-59
C8WS76_ALIAD/13-64
C8WT21_ALIAD/8-59
C8WX14_ALIAD/12-63
C8X1A4_DESRD/5-57
C8X6A7_NAKMY/12-62
C8X822_NAKMY/13-63
C8X8A2_NAKMY/30-79
C8X8V9_NAKMY/18-70
C8XD79_NAKMY/3-54
C8XDT4_NAKMY/14-65
C8XDV2_NAKMY/11-61
C8XEG3_NAKMY/8-59
C8XEL8_NAKMY/9-58
C8XFG9_NAKMY/27-74
C8XHS0_NAKMY/12-63
C8XHS5_NAKMY/12-62
C8XHZ0_NAKMY/13-64
C8XJ26_NAKMY/26-71
C8XK12_NAKMY/26-77
C8ZZQ1_ENTGA/8-58
C9A506_ENTCA/9-59
C9AHM2_ENTFC/10-60
C9AJB9_ENTFC/3-49
C9AQ17_ENTFC/3-49
C9AR53_ENTFC/10-60
C9B1N5_ENTCA/9-59
C9B7A4_ENTFC/3-49
C9B8Z4_ENTFC/10-60
C9BEW5_ENTFC/10-60
C9BGR1_ENTFC/3-49
C9BKN7_ENTFC/10-60
C9BLC5_ENTFC/3-49
C9BVA3_ENTFC/10-60
C9BVR5_ENTFC/3-49
C9C2Y1_ENTFC/3-49
C9C4F7_ENTFC/10-60
C9CB18_ENTFC/10-60
C9CCQ3_ENTFC/3-49
C9CQ05_ENTCA/9-59
C9CSS9_9RHOB/12-63
C9CT87_9RHOB/3-54
C9CUP0_9RHOB/13-64
C9CVR4_9RHOB/7-57
C9D0Q5_9RHOB/32-82
C9D1S0_9RHOB/27-78
C9D4P5_9RHOB/24-74
C9D4R9_9RHOB/6-56
C9KRW4_9BACE/238-286
C9LB79_RUMHA/9-59
C9M7N0_9BACT/25-76
C9M7P2_9BACT/13-63
C9MG72_HAEIF/17-67
C9MSE6_9BACT/293-337
C9NRQ2_9VIBR/14-64
C9NWF5_9VIBR/10-61
C9P7E5_VIBME/12-62
C9PBW5_VIBFU/13-64
C9PDL2_VIBFU/13-64
C9PFC0_VIBFU/12-62
C9PP20_9PAST/15-65
C9Q9M4_9VIBR/10-61
C9QAA1_9VIBR/12-62
C9QAZ2_9VIBR/12-62
C9QQ15_ECOD1/23-74
C9QQT2_ECOD1/18-69
C9QR61_ECOD1/9-59
C9QRC5_ECOD1/6-57
C9QV61_ECOD1/26-77
C9QVH0_ECOD1/25-76
C9R9G0_AMMDK/15-66
C9RTC3_GEOSY/169-213
C9S199_GEOSY/36-87
C9S1Q3_GEOSY/11-62
C9S1R1_GEOSY/12-63
C9S1S5_GEOSY/10-61
C9S1S6_GEOSY/12-63
C9S1V1_GEOSY/4-54
C9S1Y8_GEOSY/9-60
C9SZG5_9RHIZ/4-55
C9T061_9RHIZ/42-93
C9T1B0_9RHIZ/9-60
C9T2A0_9RHIZ/15-65
C9T2H8_9RHIZ/18-69
C9T502_9RHIZ/16-67
C9T8R0_9RHIZ/4-55
C9T9F8_9RHIZ/42-93
C9TAK3_9RHIZ/9-60
C9TBI7_9RHIZ/15-65
C9TBR5_9RHIZ/18-69
C9TBV2_9RHIZ/16-67
C9TIE3_9RHIZ/4-55
C9TIN2_9RHIZ/18-69
C9TIV9_9RHIZ/15-65
C9TKY6_9RHIZ/42-93
C9TMQ5_9RHIZ/16-67
C9TT57_9RHIZ/16-67
C9TYD3_9RHIZ/15-65
C9TZC7_9RHIZ/9-60
C9TZQ7_9RHIZ/18-69
C9TZY9_9RHIZ/4-55
C9U0N1_9RHIZ/42-93
C9U5C6_BRUAB/19-78
C9U7G8_BRUAB/16-67
C9U889_BRUAB/4-55
C9U8H3_BRUAB/22-73
C9U8Q2_BRUAB/15-65
C9U9P3_BRUAB/9-60
C9UAQ1_BRUAB/42-93
C9UEJ8_BRUAB/19-78
C9UGP3_BRUAB/16-67
C9UHB4_BRUAB/22-73
C9UHJ5_BRUAB/4-55
C9UI90_BRUAB/42-93
C9UIA9_BRUAB/15-65
C9UJA5_BRUAB/9-60
C9UNT2_BRUAB/14-73
C9UQY2_BRUAB/16-67
C9URS3_BRUAB/15-65
C9US28_BRUAB/22-73
C9US87_BRUAB/3-54
C9USY6_BRUAB/42-93
C9UU00_BRUAB/9-60
C9UVX0_BRUAB/16-67
C9V0C1_BRUAB/19-78
C9V0J0_BRUAB/4-55
C9V184_BRUAB/42-93
C9V1A3_BRUAB/15-65
C9V296_BRUAB/9-60
C9V3G6_BRUAB/22-73
C9V4D7_BRUNE/18-69
C9V4L4_BRUNE/15-65
C9V5K5_BRUNE/9-60
C9V6P8_BRUNE/42-93
C9V7E0_BRUNE/4-55
C9V8B0_BRUNE/16-67
C9VDF6_BRUNE/19-78
C9VDM7_9RHIZ/4-55
C9VEA7_9RHIZ/42-93
C9VFF6_9RHIZ/9-60
C9VGE3_9RHIZ/15-65
C9VGM0_9RHIZ/18-69
C9VLA1_9RHIZ/16-67
C9VMP2_BRUAB/18-69
C9VMW8_BRUAB/15-65
C9VNY8_BRUAB/4-55
C9VPT2_BRUAB/9-60
C9VQP5_BRUAB/42-93
C9VUF9_BRUAB/14-73
C9VVY0_BRUAB/16-67
C9X6L8_SALTD/15-65
C9X6V6_SALTD/10-60
C9X7V5_SALTD/15-66
C9XA02_SALTD/23-74
C9XAC9_SALTD/9-59
C9XC74_SALTD/26-77
C9XLL3_CLODC/7-58
C9XQ25_CLODC/9-59
C9XUH5_CROTZ/15-65
C9Y1X6_CROTZ/30-81
C9Y6B1_9BURK/16-61
C9YAE5_9BURK/22-73
C9YB80_9BURK/44-95
C9YF72_9BURK/21-72
C9YP09_CLODR/7-58
C9YQH5_CLODR/9-59
C9YWD2_STRSW/25-76
C9YWD2_STRSW/336-387
C9YXA1_STRSW/20-70
C9YXB5_STRSW/20-70
C9YZN7_STRSW/14-65
C9Z148_STRSW/8-59
C9Z1W3_STRSW/10-61
C9Z2Q7_STRSW/13-64
C9Z308_STRSW/7-58
C9Z4V6_STRSW/33-91
C9Z6A6_STRSW/41-91
C9Z825_STRSW/169-213
C9Z8A3_STRSW/312-359
C9Z9A1_STRSW/15-67
C9ZA35_STRSW/13-60
C9ZA52_STRSW/15-66
C9ZAZ6_STRSW/21-72
C9ZBI1_STRSW/18-69
C9ZBL1_STRSW/35-86
C9ZBZ6_STRSW/1-51
C9ZCI1_STRSW/7-58
C9ZEH9_STRSW/50-101
C9ZGJ0_STRSW/21-72
C9ZGP7_STRSW/4-53
C9ZHI1_STRSW/14-65
C9ZHL6_STRSW/5-55
C9ZHL7_STRSW/3-53
D0ABM3_ENTFC/3-49
D0ADD5_ENTFC/10-60
D0AKE6_ENTFC/10-60
D0ALH9_ENTFC/3-49
D0ATS1_BRUAB/9-60
D0AUW4_BRUAB/22-73
D0AV45_BRUAB/3-54
D0AVS7_BRUAB/42-93
D0AVU5_BRUAB/15-65
D0AZI2_BRUAB/16-67
D0B136_BRUAB/14-73
D0B4T4_BRUME/16-67
D0B5H6_BRUME/3-54
D0B657_BRUME/42-93
D0B765_BRUME/9-60
D0B837_BRUME/15-65
D0B8E2_BRUME/22-73
D0BAE2_BRUME/14-73
D0BDB2_BRUSU/16-67
D0BFK7_BRUSU/22-73
D0BFT3_BRUSU/15-65
D0BGQ7_BRUSU/9-60
D0BHT4_BRUSU/42-93
D0BIG3_BRUSU/3-54
D0BIL3_BRUSU/19-78
D0BZF2_9GAMM/25-76
D0C015_9GAMM/5-55
D0C1X8_9GAMM/25-76
D0C3N5_9GAMM/12-63
D0C3Q2_9GAMM/25-76
D0C3R4_9GAMM/39-90
D0C3R7_9GAMM/35-86
D0C6S6_ACIBA/25-76
D0C8E7_ACIBA/35-86
D0C8F1_ACIBA/39-90
D0C8G3_ACIBA/25-76
D0CA16_ACIBA/25-76
D0CAZ0_ACIBA/5-55
D0CFC9_ACIBA/12-63
D0CP14_9RHOB/6-57
D0CPD7_9RHOB/17-66
D0CQN9_9RHOB/20-71
D0D0B8_9RHOB/40-91
D0D2X7_9RHOB/10-61
D0D300_9RHOB/13-62
D0D913_9RHOB/10-61
D0D9J2_9RHOB/11-61
D0DBY4_9RHOB/52-92
D0DCE6_9RHOB/15-64
D0DCH6_9RHOB/14-65
D0DCP1_9RHOB/5-54
D0DCV4_9RHOB/9-59
D0DD25_9RHOB/10-61
D0DDJ7_9RHOB/20-71
D0DEB3_9RHOB/44-94
D0DEE6_9RHOB/20-71
D0DEE7_9RHOB/20-71
D0G9D5_BRUME/3-54
D0G9M4_BRUME/22-73
D0G9V2_BRUME/15-65
D0GAU2_BRUME/9-60
D0GBW4_BRUME/42-93
D0GDP0_BRUME/13-72
D0GHH3_BRUME/16-67
D0GJQ8_9FUSO/10-59
D0GXY2_VIBMI/12-62
D0GYW9_VIBMI/12-62
D0H4C2_VIBCH/122-178
D0H6I3_VIBCH/12-62
D0HCN3_VIBMI/12-62
D0HDF4_VIBMI/12-62
D0HQ05_VIBCH/12-62
D0I1B1_VIBCH/12-62
D0I5U0_VIBHO/18-68
D0I640_VIBHO/11-61
D0I9E9_VIBHO/158-199
D0IB95_VIBHO/7-58
D0IHV0_9VIBR/19-67
D0II31_9VIBR/12-62
D0IUV6_COMT2/10-61
D0IW13_COMT2/31-82
D0IW14_COMT2/3-54
D0IX45_COMT2/20-71
D0IX50_COMT2/27-78
D0IZI2_COMT2/32-83
D0J2X1_COMT2/24-76
D0J444_COMT2/9-60
D0J4R4_COMT2/56-107
D0J5D8_COMT2/16-67
D0J5P9_COMT2/24-73
D0J637_COMT2/22-73
D0J821_COMT2/17-68
D0JIV1_YERPD/29-80
D0JKP4_YERPD/15-65
D0JSY5_YERP1/29-80
D0JWI6_YERP1/15-65
D0KAM7_PECWW/29-80
D0KBG2_PECWW/14-64
D0KCP7_PECWW/15-65
D0KJ28_PECWW/28-78
D0KLV8_PECWW/6-57
D0KMR4_PECWW/21-72
D0KQS4_SULS9/201-247
D0KSS4_SULS9/11-60
D0L3P4_GORB4/1-49
D0L8F3_GORB4/172-214
D0LBD8_GORB4/6-55
D0LBD9_GORB4/6-57
D0LC34_GORB4/15-64
D0LIM0_HALO1/34-77
D0MDP9_RHOM4/19-69
D0P558_BRUSU/4-55
D0P5U2_BRUSU/42-93
D0P6W8_BRUSU/9-60
D0P7W2_BRUSU/15-65
D0P840_BRUSU/18-69
D0P876_BRUSU/14-73
D0PAR2_BRUSU/16-67
D0PET8_BRUSU/42-93
D0PGP6_BRUSU/4-55
D0PH68_BRUSU/15-65
D0PHE5_BRUSU/18-69
D0PHI1_BRUSU/19-78
D0PNE9_BRUSU/16-67
D0RCZ7_9RHIZ/3-54
D0RD70_9RHIZ/42-93
D0REH2_9RHIZ/9-60
D0RFG7_9RHIZ/15-65
D0RFR9_9RHIZ/22-73
D0RLM4_9RHIZ/16-67
D0RN45_9RICK/6-57
D0RNF2_9RICK/5-58
D0RYF6_ACICA/25-76
D0S0F3_ACICA/25-76
D0S2U8_ACICA/25-76
D0S2V3_ACICA/39-90
D0S2V7_ACICA/35-86
D0S536_ACICA/12-63
D0S659_ACICA/5-55
D0S8A2_ACIJO/14-65
D0S8F7_ACIJO/29-80
D0S8K8_ACIJO/7-58
D0SDH2_ACIJO/5-56
D0SH68_ACIJO/25-76
D0SIZ8_ACIJU/12-63
D0SJS6_ACIJU/25-76
D0SPI3_ACIJU/5-56
D0SWD8_ACILW/34-85
D0T0S9_ACIRA/39-90
D0T0T4_ACIRA/38-89
D0T134_ACIRA/12-63
D0T4J6_ACIRA/6-57
D0T5S3_ACIRA/25-76
D0T9Q7_9BACE/19-70
D0U592_9PSED/7-57
D0WMR2_9ACTO/16-67
D0WNE7_9ACTO/26-75
D0XHE5_VIBHA/10-61
D0YRA4_9ACTO/12-61
D0Z3Q3_LISDA/9-60
D0Z7I9_EDWTE/14-64
D0ZJG7_SALT1/10-60
D0ZK41_SALT1/15-65
D0ZKP4_SALT1/15-66
D0ZNA9_SALT1/23-74
D0ZPN8_SALT1/9-59
D0ZQZ3_SALT1/26-77
D1A3K4_THECD/13-64
D1A3K5_THECD/7-57
D1A3W5_THECD/15-71
D1A6G1_THECD/12-63
D1A777_THECD/7-58
D1AA27_THECD/20-70
D1AB59_THECD/9-58
D1ABN7_THECD/18-69
D1ABY2_THECD/6-57
D1APW2_SEBTE/9-60
D1AQQ8_SEBTE/6-57
D1AXM2_STRM9/5-55
D1BAS3_SANKS/29-81
D1BDJ1_SANKS/9-58
D1BRE3_XYLCX/149-194
D1BVQ5_XYLCX/9-58
D1BY95_XYLCX/21-73
D1BZU3_XYLCX/36-87
D1C6D6_SPHTD/21-72
D1C872_SPHTD/12-63
D1C8K6_SPHTD/12-70
D1C8X3_SPHTD/57-102
D1CD01_THET1/597-647
D1CI28_THET1/36-86
D1CVG8_9RHIZ/16-67
D1CZ25_9RHIZ/13-72
D1CZX5_9RHIZ/42-93
D1D159_9RHIZ/9-60
D1EJ67_9RHIZ/42-93
D1EJV7_9RHIZ/4-55
D1EK37_9RHIZ/18-69
D1EKB4_9RHIZ/15-65
D1ELA9_9RHIZ/9-60
D1EQA5_9RHIZ/16-67
D1ESQ1_BRUME/4-55
D1ETE3_BRUME/42-93
D1EUG4_BRUME/9-60
D1EVF8_BRUME/15-65
D1EVQ8_BRUME/18-69
D1EZF2_BRUME/19-78
D1F1K2_BRUME/16-67
D1F1R3_BRUME/42-93
D1F283_BRUME/4-55
D1F2G7_BRUME/18-69
D1F2P7_BRUME/15-65
D1F3N8_BRUME/9-60
D1F6J6_BRUME/16-67
D1FAZ1_BRUME/14-73
D1FB29_9RHIZ/18-69
D1FBA6_9RHIZ/15-65
D1FC99_9RHIZ/9-60
D1FDF0_9RHIZ/42-93
D1FE36_9RHIZ/4-55
D1FHR4_9RHIZ/16-67
D1JBQ0_9ARCH/136-177
D1N228_9BACT/7-58
D1N551_9BACT/4-56
D1N7R2_9BACT/5-56
D1N9V1_9BACT/5-55
D1NBD8_9BACT/14-61
D1NUI5_9BIFI/40-89
D1NX99_9ENTR/7-54
D1P3B6_9ENTR/3-54
D1P5B7_9ENTR/9-60
D1P759_9ENTR/28-79
D1P9G3_9BACT/289-337
D1PJJ0_9FIRM/9-60
D1Q332_YERPN/29-80
D1RQ51_SEROD/15-65
D1RRS4_SEROD/34-85
D1RSR2_SEROD/35-83
D1RUA8_SEROD/13-64
D1RUZ6_SEROD/29-80
D1RZV0_SEROD/21-72
D1TXE2_YERPE/15-65
D1VV56_9FIRM/4-55
D1XE32_9ACTO/9-58
D1XF07_9ACTO/17-68
D1XFU8_9ACTO/21-72
D1XIB2_9ACTO/6-57
D1XIB3_9ACTO/4-55
D1XJF7_9ACTO/16-63
D1XJW2_9ACTO/1-44
D1XMZ9_9ACTO/7-58
D1XNE9_9ACTO/12-63
D1XP87_9ACTO/22-73
D1XPP4_9ACTO/13-64
D1XPZ1_9ACTO/8-59
D1XQC7_9ACTO/4-53
D1XRX4_9ACTO/170-211
D1XSC2_9ACTO/28-78
D1Y1F9_9BACT/17-66
D1Y547_9BACT/12-63
D1Y5H0_9BACT/13-63
D1Y6Y8_9BACT/3-54
D1Y8E0_9BACT/13-64
D1YBF5_PROAC/9-58
D1YD47_PROAC/12-59
D1YFE2_PROAC/25-71
D1YXJ6_METPS/33-76
D1Z0P0_METPS/10-54
D2A8Q8_SHIF2/23-74
D2AAF6_SHIF2/25-76
D2AD88_SHIF2/26-77
D2AEJ4_SHIF2/15-65
D2AMQ1_FRATE/9-60
D2AQT4_STRRD/12-63
D2ASR9_STRRD/13-67
D2ATI4_STRRD/28-74
D2ATQ1_STRRD/18-68
D2AUD4_STRRD/14-65
D2AVM8_STRRD/9-58
D2AXY2_STRRD/9-60
D2AZJ4_STRRD/6-57
D2B3M6_STRRD/27-79
D2B3R1_STRRD/33-85
D2B7E4_STRRD/8-59
D2B8I1_STRRD/16-63
D2BAX6_STRRD/13-64
D2BFK6_STRRD/7-58
D2BX75_DICD5/21-72
D2BXE6_DICD5/29-80
D2BZA3_DICD5/15-65
D2C0V5_DICD5/11-62
D2C2W2_DICD5/16-67
D2C754_THENR/3-53
D2KTD0_9NOCA/8-58
D2L9F3_9DELT/20-71
D2MM09_9FIRM/31-77
D2NCH4_ECOS5/25-76
D2ND01_ECOS5/18-69
D2NDS0_ECOS5/13-62
D2NE28_ECOS5/23-74
D2NEP9_ECOS5/26-77
D2NJA0_ECOS5/15-65
D2NKJ4_ECOS5/9-59
D2NQU4_ROTMD/412-461
D2PC13_SULID/11-60
D2PFQ5_SULID/201-247
D2PLI5_KRIFD/26-73
D2PN01_KRIFD/35-86
D2PNN1_KRIFD/8-59
D2PQS6_KRIFD/15-66
D2PTU5_KRIFD/18-68
D2PUB3_KRIFD/4-53
D2PV00_KRIFD/6-54
D2PWK2_KRIFD/16-64
D2PWS4_KRIFD/11-62
D2PXL7_KRIFD/15-63
D2PXV3_KRIFD/3-53
D2Q0S6_KRIFD/9-58
D2Q171_KRIFD/7-58
D2Q243_KRIFD/11-62
D2Q4F1_KRIFD/7-58
D2Q7X6_BIFDB/41-90
D2Q8V8_BIFDB/20-65
D2RFC4_ARCPA/272-318
D2RMQ1_ACIFV/11-62
D2RNJ7_ACIFV/10-62
D2RUN3_HALTV/14-64
D2RVN3_HALTV/15-61
D2RVN5_HALTV/15-65
D2RWK3_HALTV/10-58
D2RXL7_HALTV/12-62
D2RXN4_HALTV/14-64
D2RZ14_HALTV/52-99
D2RZ43_HALTV/14-64
D2RZB0_HALTV/143-188
D2S042_HALTV/11-61
D2S0R6_HALTV/25-71
D2S0X5_HALTV/11-61
D2S1E0_HALTV/8-58
D2S1F6_HALTV/12-58
D2S1H7_HALTV/9-58
D2S1I0_HALTV/9-57
D2S1N9_HALTV/15-65
D2S235_HALTV/21-68
D2S255_HALTV/26-76
D2S275_HALTV/11-61
D2S2A7_HALTV/12-62
D2S2D4_HALTV/15-60
D2S2F9_HALTV/15-65
D2S2N3_HALTV/35-85
D2S3M9_HALTV/32-71
D2S4B5_GEOOG/20-71
D2S4C4_GEOOG/12-62
D2S5S8_GEOOG/12-63
D2S7J5_GEOOG/18-67
D2S7M3_GEOOG/34-84
D2S7Q7_GEOOG/19-69
D2S7Y7_GEOOG/7-58
D2S8L5_GEOOG/17-66
D2SEE5_GEOOG/14-65
D2SEI3_GEOOG/9-58
D2SFW3_GEOOG/12-63
D2TGZ9_CITRI/9-59
D2TK85_CITRI/25-76
D2TL21_CITRI/13-64
D2TM45_CITRI/15-65
D2TRC4_CITRI/9-60
D2TSQ3_CITRI/26-77
D2TWG9_9ENTR/28-79
D2UB56_XANAP/12-63
D2UGI7_XANAP/16-67
D2XDE2_9PSED/13-64
D2YAB5_VIBMI/12-62
D2YDV3_VIBMI/12-62
D2YR62_VIBMI/12-62
D2YU03_VIBMI/12-62
D2Z5D3_9BACT/9-60
D2Z5N5_9BACT/8-52
D2Z736_9BACT/6-56
D2Z7Z0_9BACT/10-60
D2Z8L4_9BACT/3-54
D2ZA70_9ENTR/6-57
D2ZDJ9_9ENTR/15-65
D2ZHQ9_9ENTR/59-110
D2ZK36_9ENTR/15-66
D3ACX9_9CLOT/16-67
D3AH10_9CLOT/42-94
D3AKQ1_9CLOT/24-75
D3ALZ1_9CLOT/11-62
D3CRJ7_9ACTO/9-62
D3CSA2_9ACTO/21-72
D3CYW9_9ACTO/25-76
D3D057_9ACTO/9-58
D3D0Y7_9ACTO/7-59
D3D1E2_9ACTO/33-84
D3D3Z3_9ACTO/44-96
D3D7U6_9ACTO/25-76
D3D7V5_9ACTO/330-381
D3D7V5_9ACTO/4-63
D3D818_9ACTO/25-77
D3D8N4_9ACTO/17-68
D3DAK2_9ACTO/12-63
D3DAL2_9ACTO/25-76
D3EE41_GEOS4/10-60
D3EZH0_CONWI/24-74
D3F038_CONWI/148-196
D3F375_CONWI/18-69
D3F397_CONWI/22-73
D3F3L2_CONWI/12-62
D3F3M6_CONWI/16-67
D3F536_CONWI/17-67
D3F6C8_CONWI/22-70
D3F6W2_CONWI/9-61
D3F738_CONWI/25-75
D3F8D6_CONWI/23-74
D3F8D7_CONWI/20-71
D3F9Z3_CONWI/23-74
D3FAP4_CONWI/22-73
D3FAQ1_CONWI/39-89
D3FAR5_CONWI/25-77
D3FBA7_CONWI/10-60
D3FBB3_CONWI/9-60
D3FBU3_CONWI/10-60
D3FCL6_CONWI/13-64
D3FD86_CONWI/12-63
D3FDB9_CONWI/17-67
D3FDE0_CONWI/10-61
D3FDE3_CONWI/19-70
D3FEK4_CONWI/19-70
D3FTL4_BACPE/7-57
D3FWR7_BACPE/13-64
D3FWR8_BACPE/9-60
D3FWS1_BACPE/13-64
D3GSZ2_ECO44/26-77
D3GU43_ECO44/18-69
D3GVY1_ECO44/6-56
D3GW55_ECO44/23-74
D3GWF9_ECO44/15-65
D3H1K6_ECO44/13-64
D3JVD6_HALL2/15-60
D3L0Q5_9BACT/9-59
D3L0S9_9BACT/9-60
D3L181_9BACT/13-64
D3L1C9_9BACT/10-61
D3L4Q8_9BACT/9-58
D3LDQ9_ENTFC/10-60
D3LE73_ENTFC/3-49
D3LL42_MICLU/22-80
D3LNP9_MICLU/19-71
D3LP99_MICLU/28-77
D3LQZ7_MICLU/173-220
D3LRA9_MICLU/11-61
D3LRP6_MICLU/17-68
D3LTS2_9FIRM/12-63
D3M4F6_9ACTO/1-50
D3MBR6_PROAC/9-58
D3MBX5_PROAC/25-67
D3MEX7_PROAC/11-59
D3MLK5_PROAC/9-58
D3MLT9_PROAC/31-77
D3MMM0_PROAC/11-59
D3NZF1_AZOS1/20-72
D3NZQ2_AZOS1/30-81
D3NZQ8_AZOS1/56-107
D3NZV1_AZOS1/54-106
D3P0I2_AZOS1/95-146
D3P114_AZOS1/21-72
D3P1C5_AZOS1/10-61
D3P1D1_AZOS1/25-76
D3P255_AZOS1/27-77
D3P3P6_AZOS1/22-73
D3P4J0_AZOS1/22-72
D3P502_AZOS1/31-80
D3P565_AZOS1/194-239
D3P668_AZOS1/25-76
D3PA14_DEFDS/13-64
D3PCE1_DEFDS/12-65
D3PMH2_MEIRD/20-70
D3PNP4_MEIRD/24-75
D3PRI0_MEIRD/9-60
D3PTE7_MEIRD/234-281
D3PTP9_MEIRD/9-60
D3PYF4_STANL/15-65
D3Q042_STANL/25-75
D3Q3G7_STANL/14-65
D3Q7D1_STANL/184-229
D3Q7W6_STANL/13-64
D3Q9U1_STANL/10-58
D3QAP9_STANL/17-69
D3QJB8_ECOCB/52-103
D3QK17_ECOCB/26-77
D3QKJ6_ECOCB/23-74
D3QKU5_ECOCB/9-59
D3QVU4_ECOCB/15-65
D3R3E1_BIFAB/40-89
D3R473_BIFAB/22-67
D3R9J6_KLEVT/15-65
D3R9W5_KLEVT/13-64
D3RBA6_KLEVT/14-65
D3RDL4_KLEVT/23-73
D3RG92_KLEVT/28-79
D3RGZ5_KLEVT/25-76
D3RJE5_KLEVT/8-59
D3RLM6_KLEVT/9-58
D3RR78_ALLVD/24-75
D3SQW4_NATMM/12-64
D3ST99_NATMM/14-64
D3SWA6_NATMM/13-63
D3SWT5_NATMM/20-70
D3T034_NATMM/22-72
D3T039_NATMM/8-58
D3T050_NATMM/15-61
D3T0I0_NATMM/15-65
D3T0V4_NATMM/8-58
D3T1C6_NATMM/16-62
D3T1I8_NATMM/42-85
D3T1M2_NATMM/13-63
D3T1U0_NATMM/15-65
D3T1X5_NATMM/38-85
D3V643_XENBS/28-79
D3VBY4_XENNA/28-79
D4B6B2_9ENTR/15-65
D4BDC5_9ENTR/14-65
D4BGK9_9ENTR/3-53
D4BIJ2_9ENTR/20-71
D4BKY0_9ENTR/26-77
D4BQ13_BIFBR/41-79
D4BQB0_BIFBR/39-88
D4BSQ4_PRORE/23-73
D4BUV9_PRORE/12-62
D4BVL8_PRORE/8-58
D4BVP4_PRORE/7-53
D4BX32_PRORE/11-62
D4BY73_PRORE/25-76
D4BZU1_PRORE/35-86
D4C002_PRORE/22-69
D4C3A1_PRORE/8-58
D4C6U4_9CLOT/23-62
D4C789_9CLOT/4-55
D4DWF6_SEROD/3-59
D4E0I8_SEROD/29-80
D4E1Y4_SEROD/13-64
D4E758_SEROD/15-65
D4EJ24_ENTFA/10-60
D4ESZ5_ENTFA/10-60
D4F4T9_EDWTA/14-64
D4G586_BACNA/7-57
D4GDB5_PANAM/19-63
D4GG70_PANAM/15-65
D4GH92_PANAM/35-86
D4GI07_PANAM/29-80
D4GJF3_PANAM/18-69
D4GJY2_PANAM/166-212
D4GKS8_PANAM/17-68
D4GLH1_PANAM/11-62
D4GN26_PANAM/24-75
D4GP42_HALVD/9-59
D4GPA3_HALVD/15-65
D4GPB5_HALVD/9-59
D4GPC0_HALVD/14-62
D4GPQ2_HALVD/15-62
D4GPW6_HALVD/15-65
D4GPW7_HALVD/15-62
D4GQ43_HALVD/95-132
D4GQB4_HALVD/13-63
D4GQC5_HALVD/3-53
D4GQT0_HALVD/18-68
D4GQU3_HALVD/15-61
D4GQV7_HALVD/11-61
D4GR09_HALVD/19-65
D4GR19_HALVD/15-65
D4GR60_HALVD/25-70
D4GRA2_HALVD/95-132
D4GRI9_HALVD/13-62
D4GRP3_HALVD/18-64
D4GSK1_HALVD/14-64
D4GUN9_HALVD/15-65
D4GUQ5_HALVD/13-61
D4GUQ7_HALVD/11-61
D4H0F8_HALVD/11-61
D4H1F4_DENA2/12-65
D4H6F6_DENA2/12-63
D4HA99_PROAS/25-71
D4HBD7_PROAS/11-59
D4HEE9_PROAS/9-58
D4HXW0_ERWAC/3-59
D4I7L8_ERWAE/3-59
D4JT08_9FIRM/25-60
D4KJ31_9FIRM/13-63
D4KY64_9FIRM/13-63
D4LYL5_9FIRM/10-60
D4LYN1_9FIRM/10-61
D4M314_9FIRM/4-54
D4MA72_9BACT/12-62
D4MEU2_9ENTE/10-60
D4MRB5_9FIRM/21-59
D4MUM7_9FIRM/11-64
D4QL12_ENTFC/3-49
D4QPG7_ENTFC/10-60
D4QRM0_ENTFC/10-60
D4QT15_ENTFC/3-49
D4R0G3_ENTFC/10-60
D4R0W6_ENTFC/3-49
D4R7P2_ENTFC/3-49
D4R8R3_ENTFC/10-60
D4RIV2_ENTFC/3-49
D4RNF9_ENTFC/10-60
D4RQD4_ENTFC/3-49
D4SJG7_ENTFC/3-49
D4SWP4_9XANT/12-63
D4SZX7_9XANT/60-111
D4T9H2_9XANT/12-63
D4TA33_9XANT/60-111
D4TXJ3_9ACTO/11-60
D4U2B7_9ACTO/9-55
D4V0A7_ENTFA/10-60
D4VUN3_ENTFC/3-49
D4W035_ENTFC/10-60
D4W5R0_9FIRM/6-54
D4X3H7_9BURK/25-74
D4X3I5_9BURK/12-63
D4X3I6_9BURK/17-68
D4X3Q9_9BURK/26-77
D4X3W3_9BURK/56-105
D4X3Y1_9BURK/13-65
D4X4D8_9BURK/19-70
D4X5H9_9BURK/15-67
D4X645_9BURK/24-75
D4X7Z3_9BURK/24-75
D4X867_9BURK/44-95
D4X8K4_9BURK/24-75
D4X9V2_9BURK/47-98
D4XA07_9BURK/3-54
D4XC10_9BURK/16-67
D4XC82_9BURK/9-60
D4XCB1_9BURK/7-58
D4XCJ8_9BURK/45-96
D4XDJ0_9BURK/5-56
D4XE36_9BURK/23-75
D4XE58_9BURK/33-82
D4XF93_9BURK/5-54
D4XG16_9BURK/12-64
D4XGA5_9BURK/4-56
D4XGC9_9BURK/13-63
D4XGN4_9BURK/24-75
D4XHP2_9BURK/32-83
D4XHQ7_9BURK/11-62
D4XIR0_9BURK/1-52
D4XJ54_9BURK/21-72
D4XJA3_9BURK/20-71
D4XJJ6_9BURK/64-115
D4XJM7_9BURK/22-73
D4XLX3_ACIHA/5-56
D4XNN1_ACIHA/25-76
D4XRW3_ACIHA/25-76
D4Y5K1_BACTR/9-60
D4Y5Q4_BACTR/4-54
D4Y5T0_BACTR/12-63
D4Y7W1_BACTR/12-64
D4YB75_BACTR/2-43
D4YJ84_9LACT/10-61
D4YLM2_9MICO/6-57
D4YMC8_9MICO/6-57
D4YP37_9MICO/19-67
D4Z283_SPHJU/71-122
D4Z3M7_SPHJU/31-82
D4Z725_SPHJU/17-67
D5B4I6_YERPZ/29-80
D5B7M0_YERPZ/15-65
D5BNU2_PUNMI/21-70
D5BQ42_PUNMI/3-52
D5BYK6_NITHN/126-171
D5C5V3_ENTCC/15-65
D5C9Z2_ENTCC/14-65
D5CBG2_ENTCC/20-71
D5CBN8_ENTCC/27-78
D5CER4_ENTCC/8-59
D5CF47_ENTCC/6-57
D5CPK3_SIDLE/2-42
D5CTW0_SIDLE/3-44
D5CW56_ECOKI/23-74
D5D3U7_ECOKI/25-76
D5D474_ECOKI/15-65
D5D5D0_ECOKI/13-62
D5D6K7_ECOKI/26-77
D5D742_ECOKI/9-59
D5DCF2_BACMD/6-56
D5DGK7_BACMD/9-60
D5DSS4_BACMQ/7-57
D5DV10_BACMQ/9-60
D5E1R9_BACMQ/5-56
D5E260_BACMQ/6-56
D5EAZ5_METMS/14-61
D5ECF1_AMICL/13-63
D5ECT8_AMICL/137-188
D5EDE8_AMICL/11-60
D5EE69_AMICL/10-61
D5EGN9_AMICL/12-63
D5EGV7_AMICL/9-60
D5EGX2_AMICL/12-62
D5EHB7_AMICL/10-61
D5EHB9_AMICL/10-61
D5EHG4_AMICL/9-60
D5EI11_CORAD/10-61
D5ELR8_CORAD/13-64
D5EN33_CORAD/17-68
D5EN40_CORAD/13-64
D5EQ70_CORAD/11-61
D5MI45_9BACT/15-66
D5MJK7_9BACT/226-272
D5N4E3_BACSU/7-57
D5N862_9BURK/3-52
D5N8H3_9BURK/3-54
D5N8K0_9BURK/3-53
D5N9S1_9BURK/24-76
D5NB96_9BURK/9-53
D5NCI0_9BURK/11-62
D5NDG6_9BURK/14-65
D5NDL1_9BURK/27-78
D5NE32_9BURK/26-77
D5NEF7_9BURK/22-73
D5NEH1_9BURK/26-77
D5NJ61_9BURK/43-94
D5NJI1_9BURK/70-119
D5NLY4_9BURK/29-80
D5NME9_9BURK/20-71
D5NMU9_9BURK/9-61
D5NN13_9BURK/23-74
D5NN14_9BURK/34-85
D5NP76_9BURK/35-86
D5NPD8_9BURK/19-70
D5NQJ3_9BURK/1-48
D5NQQ2_9BURK/57-108
D5NQR0_9BURK/29-80
D5NRW7_9BURK/14-65
D5NSI2_9BURK/40-90
D5NWS2_CORAM/11-62
D5NYL8_CORAM/159-200
D5NZ17_CORAM/20-71
D5NZS5_CORAM/12-57
D5NZW4_CORAM/16-65
D5P0B9_CORAM/7-59
D5P0K2_CORAM/10-61
D5P123_CORAM/25-76
D5P376_9MYCO/10-60
D5P3D2_9MYCO/13-63
D5P3M1_9MYCO/18-69
D5PA86_9MYCO/1-49
D5PAP5_9MYCO/13-63
D5PER3_9MYCO/10-61
D5PHY0_9MYCO/2-51
D5PIB2_9MYCO/28-78
D5PIY4_9MYCO/9-58
D5PJU9_9MYCO/8-60
D5Q2L8_CLODI/7-58
D5Q8E7_CLODI/9-59
D5QEF6_GLUHA/17-68
D5QEG0_GLUHA/25-76
D5QEG3_GLUHA/26-77
D5QFC8_GLUHA/28-79
D5QUP1_METTR/39-85
D5RB62_FUSNN/12-63
D5RGZ0_9PROT/3-54
D5RI02_9PROT/13-64
D5RK43_9PROT/26-77
D5RL10_9PROT/23-74
D5RMR5_9PROT/20-71
D5RN58_9PROT/27-78
D5RPT1_9PROT/9-59
D5RR23_9PROT/10-61
D5RV03_CLODI/9-59
D5RXL6_CLODI/7-58
D5SJG4_STRCL/23-74
D5TFE5_BIFAV/40-89
D5TG61_BIFAV/18-63
D5TPW7_BACT1/4-57
D5UFT8_CELFN/276-329
D5UGV9_CELFN/9-58
D5UIQ9_CELFN/49-103
D5UNS6_TSUPD/11-62
D5USX3_TSUPD/20-71
D5UTG2_TSUPD/24-73
D5UUA1_TSUPD/4-53
D5UXN9_TSUPD/20-70
D5UXT9_TSUPD/10-62
D5UYS7_TSUPD/24-75
D5V3H3_ARCNC/7-58
D5V541_ARCNC/12-63
D5V7M8_ARCNC/7-58
D5VG94_CAUST/12-59
D5VGA4_CAUST/3-52
D5VGC6_CAUST/27-76
D5VGD2_CAUST/17-66
D5VGI2_CAUST/10-61
D5VKL5_CAUST/114-162
D5VL17_CAUST/17-67
D5W5U6_BURSC/9-60
D5W6T0_BURSC/29-80
D5W8G4_BURSC/44-94
D5W966_BURSC/45-96
D5W9A1_BURSC/10-60
D5WAM0_BURSC/52-103
D5WBH9_BURSC/11-62
D5WC88_BURSC/19-70
D5WD95_BURSC/79-128
D5WEI1_BURSC/15-66
D5WFJ9_BURSC/4-55
D5WG90_BURSC/29-80
D5WGK3_BURSC/12-63
D5WHE1_BURSC/37-86
D5WI84_BURSC/12-64
D5WJP5_BURSC/9-61
D5WK19_BURSC/20-71
D5WKF4_BURSC/3-52
D5WKG7_BURSC/3-54
D5WKS0_BURSC/2-53
D5WNG5_BURSC/32-83
D5WS43_BACT2/13-64
D5WSJ0_BACT2/14-66
D5WTG5_BACT2/11-62
D5WU21_BACT2/13-64
D5WW63_BACT2/4-55
D5WXQ2_BACT2/9-61
D5WZD2_THIK1/19-70
D5X1H6_THIK1/30-81
D5X9X5_THEPJ/6-55
D5XU01_MYCTU/291-342
D5XU63_MYCTU/18-69
D5XU67_MYCTU/29-80
D5XXZ2_MYCTU/9-58
D5Y420_MYCTU/15-66
D5Y468_MYCTU/18-69
D5Y784_MYCTU/9-58
D5YFN1_MYCTU/15-66
D5YFU0_MYCTU/18-69
D5YIV0_MYCTU/9-58
D5YSX8_MYCTU/18-69
D5YT27_MYCTU/15-66
D5YVS7_MYCTU/9-58
D5Z2N6_MYCTU/15-66
D5Z2T5_MYCTU/18-69
D5Z7H6_MYCTU/9-58
D5ZHL5_MYCTU/15-66
D5ZHT3_MYCTU/67-114
D5ZKJ0_MYCTU/9-58
D5ZNW1_9ACTO/2-51
D5ZPT2_9ACTO/14-65
D5ZR27_9ACTO/36-87
D5ZRG8_9ACTO/7-58
D5ZRQ0_9ACTO/19-65
D5ZRQ5_9ACTO/60-109
D5ZRS7_9ACTO/10-61
D5ZTU4_9ACTO/32-82
D5ZUN8_9ACTO/9-58
D5ZZD6_9ACTO/11-62
D6A0H6_9ACTO/4-53
D6A0P4_9ACTO/12-61
D6A566_9ACTO/7-58
D6A5I2_9ACTO/27-77
D6A8T5_9ACTO/22-73
D6AAI6_9ACTO/7-58
D6ACT4_STRFL/22-73
D6AES7_STRFL/13-64
D6AFP0_STRFL/12-63
D6AG72_STRFL/8-59
D6AJC5_STRFL/4-53
D6AMW8_STRFL/7-58
D6AQ36_STRFL/13-64
D6AQY5_STRFL/9-58
D6ASS1_STRFL/16-67
D6AXR7_9ACTO/24-75
D6AY76_9ACTO/12-63
D6B2K4_9ACTO/4-53
D6B4D2_9ACTO/8-59
D6B4L0_9ACTO/18-69
D6B8Y0_9ACTO/9-58
D6BAE8_9ACTO/7-58
D6BBX5_9ACTO/31-82
D6BC64_9ACTO/21-65
D6C497_9ACTO/17-67
D6CNK3_THIS3/19-70
D6CVG2_THIS3/23-74
D6DCA6_BIFLO/1-43
D6DCF4_BIFLO/36-85
D6DCG6_BIFLO/42-92
D6DCM2_BIFLO/249-292
D6DHN0_CLOSC/4-55
D6DPR6_ENTCL/38-89
D6DQA1_ENTCL/15-65
D6DS94_ENTCL/6-57
D6DTR6_ENTCL/20-71
D6DXP7_ENTCL/14-65
D6EDE7_STRLI/20-71
D6EEA1_STRLI/17-69
D6EEK8_STRLI/7-58
D6EGB8_STRLI/17-70
D6EGI8_STRLI/9-60
D6EJQ5_STRLI/21-72
D6ELE8_STRLI/14-65
D6EM72_STRLI/4-55
D6ENJ9_STRLI/7-58
D6ERB7_STRLI/20-71
D6ERM0_STRLI/9-58
D6ES65_STRLI/17-69
D6ES65_STRLI/301-351
D6EU32_STRLI/12-63
D6EU88_STRLI/4-55
D6EWD2_STRLI/8-59
D6EXP5_STRLI/4-53
D6FKM9_MYCTU/43-92
D6FPW3_MYCTU/9-58
D6FU21_MYCTU/15-66
D6FU84_MYCTU/18-69
D6GAA8_9ENTR/9-58
D6GBB9_9ENTR/15-65
D6GC09_9ENTR/31-82
D6GCS2_9ENTR/36-86
D6GDT2_9ENTR/25-76
D6GFI5_9ENTR/13-64
D6GI52_9ENTR/8-59
D6GM64_9ENTR/53-104
D6GSZ4_FILAD/4-55
D6HSN0_ECOLX/14-65
D6HT36_ECOLX/8-59
D6HXV8_ECOLX/10-60
D6I1U9_ECOLX/13-64
D6I3Q5_ECOLX/39-90
D6I6F9_ECOLX/14-65
D6I7M5_ECOLX/8-59
D6I9I9_ECOLX/9-59
D6IBD8_ECOLX/15-65
D6IGV1_ECOLX/39-90
D6III4_ECOLX/26-77
D6IKU8_ECOLX/14-65
D6ILA6_ECOLX/8-59
D6IQV2_ECOLX/15-65
D6IW10_ECOLX/20-71
D6J4Z7_ECOLX/39-90
D6J6S7_ECOLX/14-65
D6J7L0_ECOLX/23-74
D6JAA7_ECOLX/15-65
D6JCE8_ECOLX/9-59
D6JGN7_ECOLX/20-71
D6JP11_ACIG3/25-76
D6JP92_ACIG3/15-66
D6JQJ2_ACIG3/35-86
D6JQJ6_ACIG3/39-90
D6JQK7_ACIG3/25-76
D6JRW2_ACIG3/25-76
D6JWA1_ACIG3/12-63
D6JZI5_9ACTO/7-58
D6K188_9ACTO/157-202
D6K1M2_9ACTO/13-64
D6K200_9ACTO/9-58
D6K282_9ACTO/8-59
D6K3R6_9ACTO/30-81
D6K3R6_9ACTO/370-421
D6K601_9ACTO/22-73
D6K6W1_9ACTO/16-67
D6K8M7_9ACTO/7-58
D6K9X7_9ACTO/14-65
D6KAA2_9ACTO/12-63
D6KCI3_9ACTO/4-53
D6KG73_9ACTO/17-68
D6KQ83_9FIRM/9-58
D6KW65_SCAIO/41-90
D6L6N2_PARDN/41-90
D6LIZ9_9FUSO/7-53
D6LK06_9RHIZ/19-78
D6LR04_9RHIZ/3-54
D6LRW9_9RHIZ/9-60
D6LS20_9RHIZ/42-93
D6LSZ3_9RHIZ/15-65
D6M328_9ACTO/23-74
D6MJR4_9NOCA/26-77
D6U2C8_9CHLR/16-67
D6UMN3_9BACT/23-74
D6URF5_9BACT/43-94
D6URM6_9BACT/14-64
D6US73_9BACT/18-69
D6UU16_9BACT/15-66
D6V5K1_9BRAD/25-75
D6V856_9BRAD/26-77
D6V8D2_9BRAD/27-77
D6V8E2_9BRAD/15-66
D6V8L3_9BRAD/9-60
D6V8L7_9BRAD/9-59
D6V8R8_9BRAD/4-55
D6V8S1_9BRAD/2-49
D6VAU7_9BRAD/5-56
D6X6F7_STRPR/8-59
D6X714_STRPR/4-53
D6X9C3_STRPR/13-64
D6Y3V5_THEBD/6-52
D6Y5A3_THEBD/15-66
D6Y643_THEBD/8-59
D6Y686_THEBD/9-58
D6Y6P6_THEBD/23-74
D6Y6P6_THEBD/348-399
D6Y7M6_THEBD/35-79
D6Y7Z5_THEBD/10-61
D6Y815_THEBD/6-57
D6Y8W8_THEBD/7-53
D6YBA1_THEBD/10-61
D6YBC1_THEBD/163-208
D6YQD2_PANVC/8-59
D6Z7D0_SEGRD/20-69
D6ZBG0_SEGRD/18-68
D6ZBG9_SEGRD/7-58
D6ZFU9_MOBCV/12-60
D6ZJF3_MOBCV/48-89
D6ZL83_MOBCV/436-479
D6ZVX0_BIFLJ/18-64
D6ZWI5_BIFLJ/24-74
D6ZWI6_BIFLJ/13-62
D6ZWM0_BIFLJ/28-77
D6ZWN2_BIFLJ/42-92
D6ZWY4_BIFLJ/249-292
D7A301_STAND/11-63
D7A6I3_STAND/17-66
D7A6R0_STAND/28-78
D7AEQ1_GEOSK/13-65
D7AF68_GEOSK/13-64
D7AHK7_GEOSK/12-63
D7AMH4_GEOSK/15-66
D7AU76_NOCDD/12-61
D7AVM0_NOCDD/16-67
D7AYH2_NOCDD/24-75
D7AZ67_NOCDD/16-67
D7B1I6_NOCDD/6-57
D7B1V0_NOCDD/13-64
D7B4S3_NOCDD/14-65
D7B526_NOCDD/7-58
D7B5J1_NOCDD/12-63
D7B629_NOCDD/182-226
D7B7P0_NOCDD/15-66
D7B9U0_NOCDD/20-64
D7BFC1_MEISD/9-60
D7BGG4_MEISD/174-221
D7BLL9_ARCHD/27-66
D7BPG0_ARCHD/11-60
D7BQ31_STRBB/13-63
D7BS12_STRBB/4-53
D7BST8_STRBB/7-58
D7BXM0_STRBB/8-58
D7BY81_STRBB/70-111
D7BYG1_STRBB/3-53
D7BZN0_STRBB/169-211
D7BZN6_STRBB/13-64
D7C0R2_STRBB/12-64
D7C0V5_STRBB/1-50
D7C338_STRBB/1-50
D7C452_STRBB/17-67
D7C4K8_STRBB/18-69
D7C4X0_STRBB/13-68
D7C4X8_STRBB/4-59
D7C5K7_STRBB/31-82
D7C5Y4_STRBB/18-69
D7C6I7_STRBB/23-74
D7C6T2_STRBB/12-63
D7C7F8_STRBB/1-51
D7C9Q0_STRBB/12-63
D7CCB4_STRBB/2-42
D7CEA1_STRBB/15-66
D7CI64_STRBB/13-64
D7CUQ9_TRURR/3-54
D7D5N9_GEOSC/13-64
D7D624_GEOSC/6-57
D7D652_GEOSC/169-213
D7D780_GEOSC/9-60
D7D7L5_GEOSC/4-54
D7D7P1_GEOSC/12-63
D7D7P2_GEOSC/10-61
D7D7Q6_GEOSC/12-63
D7D7R4_GEOSC/11-62
D7ERF3_MYCTU/15-66
D7ERK6_MYCTU/18-69
D7EVY2_MYCTU/9-58
D7GE86_PROFC/9-58
D7GP54_9FIRM/4-55
D7GPP1_9FIRM/9-60
D7GRJ6_9FIRM/11-63
D7GTB0_9FIRM/11-61
D7GV24_9FIRM/144-187
D7H1E1_BRUAB/16-67
D7H3U3_BRUAB/19-78
D7H521_BRUAB/42-93
D7H5Q3_BRUAB/3-54
D7H5Y2_BRUAB/22-73
D7H657_BRUAB/15-65
D7H725_BRUAB/9-60
D7HB21_VIBCH/12-62
D7HP58_VIBCH/12-62
D7HYG5_PSESS/23-72
D7I0I5_PSESS/12-63
D7I0R4_PSESS/18-70
D7I1S9_PSESS/18-69
D7I4F1_PSESS/36-87
D7IPT2_9BACE/19-70
D7JI24_ECOLX/26-77
D7JJW0_ECOLX/14-65
D7JKB8_ECOLX/8-59
D7JMX9_ECOLX/15-65
D7JV68_ECOLX/20-71
D7MZB9_9NEIS/10-61
D7N884_9FIRM/7-58
D7WD66_9CORY/12-61
D7WHG8_BACCE/6-56
D7WHT1_BACCE/4-55
D7WNS5_9BACI/4-54
D7WNZ1_9BACI/5-56
D7WPG4_9BACI/8-55
D7WR46_9BACI/3-56
D7WU86_9BACI/4-56
D7WVE8_9BACI/5-56
D7X891_ECOLX/25-76
D7X973_ECOLX/15-65
D7XBA8_ECOLX/39-90
D7XCP3_ECOLX/52-103
D7XD73_ECOLX/23-74
D7XIT9_ECOLX/25-76
D7XK20_ECOLX/23-74
D7XKI6_ECOLX/52-103
D7XNZ2_ECOLX/15-65
D7XT72_ECOLX/39-90
D7XXN0_ECOLX/52-103
D7XXU7_ECOLX/39-90
D7Y1J6_ECOLX/15-65
D7Y470_ECOLX/9-59
D7Y7L9_ECOLX/23-74
D7Y937_ECOLX/25-76
D7Y9Y8_ECOLX/13-63
D7YI52_ECOLX/52-103
D7YIP4_ECOLX/39-90
D7YKC1_ECOLX/15-65
D7YMB0_ECOLX/25-76
D7YMM8_ECOLX/23-74
D7YSB4_ECOLX/25-76
D7YZX6_ECOLX/9-59
D7Z1H5_ECOLX/13-62
D7Z2K0_ECOLX/23-74
D7Z529_ECOLX/39-90
D7Z6C6_ECOLX/15-65
D7ZBE8_ECOLX/25-76
D7ZBM6_ECOLX/23-74
D7ZDS9_ECOLX/39-90
D7ZHC9_ECOLX/9-59
D7ZJN0_ECOLX/52-103
D7ZL63_ECOLX/15-65
D7ZR24_ECOLX/15-65
D7ZRT9_ECOLX/23-74
D7ZTG6_ECOLX/39-90
D7ZU32_ECOLX/13-62
D7ZXU4_ECOLX/9-59
D8A042_ECOLX/52-103
D8A2C3_ECOLX/18-69
D8A5K5_ECOLX/9-59
D8A6I9_ECOLX/25-76
D8A7E5_ECOLX/30-81
D8AAT4_ECOLX/15-65
D8AD74_ECOLX/39-90
D8ADR4_ECOLX/13-62
D8AFB1_ECOLX/23-74
D8AHL1_ECOLX/39-90
D8ALB2_ECOLX/52-103
D8ANT1_ECOLX/9-59
D8APA3_ECOLX/13-63
D8APF6_ECOLX/23-74
D8ASD5_ECOLX/25-76
D8AVA0_ECOLX/15-65
D8AWV7_ECOLX/52-103
D8AXG0_ECOLX/23-74
D8AZV9_ECOLX/13-63
D8B3M0_ECOLX/15-65
D8B612_ECOLX/39-90
D8B642_ECOLX/25-76
D8B9L9_ECOLX/9-59
D8BD89_ECOLX/25-76
D8BEH5_ECOLX/13-62
D8BF78_ECOLX/39-90
D8BFG9_ECOLX/9-59
D8BGA3_ECOLX/15-65
D8BPW5_ECOLX/23-74
D8BR56_ECOLX/25-76
D8BRV3_ECOLX/26-77
D8BT85_ECOLX/15-65
D8BTX6_ECOLX/27-78
D8BVR3_ECOLX/8-59
D8C015_ECOLX/9-59
D8C9R8_ECOLX/39-90
D8CA28_ECOLX/25-76
D8CAK5_ECOLX/13-62
D8CF97_ECOLX/9-59
D8CH70_ECOLX/23-74
D8CK36_ECOLX/15-65
D8D0G7_COMTE/19-70
D8D0H2_COMTE/26-77
D8D0Q1_COMTE/17-68
D8D191_COMTE/31-82
D8D227_COMTE/24-73
D8D2U3_COMTE/22-73
D8D321_COMTE/11-32
D8D6T1_COMTE/16-67
D8D835_COMTE/17-68
D8DA52_COMTE/31-82
D8DA53_COMTE/31-82
D8DAJ3_COMTE/10-61
D8DCI2_COMTE/24-75
D8DE51_COMTE/9-61
D8E0U5_ECOLX/23-74
D8E1B4_ECOLX/52-103
D8E5V9_ECOLX/25-76
D8EA70_ECOLX/39-90
D8EC46_ECOLX/15-65
D8EH55_ECOLX/25-76
D8EJS5_ECOLX/15-65
D8ETU3_ECOLX/23-74
D8EVA4_ECOLX/39-90
D8EVC0_ECOLX/52-103
D8F1C9_9DELT/10-61
D8F545_9DELT/5-56
D8FE53_9DELT/50-101
D8FHQ8_9FIRM/4-55
D8GDH9_LACCZ/14-65
D8GK48_CLOLD/5-56
D8GPA8_CLOLD/13-64
D8GS75_CLOLD/9-60
D8H2B3_BACAI/4-57
D8H3C2_BACAI/6-56
D8HJQ9_AMYMU/1-44
D8HN35_AMYMU/23-74
D8HNI2_AMYMU/1-45
D8HP79_AMYMU/9-60
D8HPP4_AMYMU/26-77
D8HQD1_AMYMU/24-75
D8HQK8_AMYMU/14-65
D8HQZ1_AMYMU/25-76
D8HRJ9_AMYMU/16-66
D8HTN9_AMYMU/7-58
D8HU35_AMYMU/4-53
D8HUG1_AMYMU/9-61
D8HUQ6_AMYMU/160-200
D8HVN6_AMYMU/14-69
D8HW95_AMYMU/11-62
D8HYC9_AMYMU/13-64
D8HYS2_AMYMU/79-125
D8HZZ7_AMYMU/16-67
D8I3H5_AMYMU/11-62
D8I4D1_AMYMU/179-222
D8I646_AMYMU/14-65
D8I6H9_AMYMU/8-59
D8I6S8_AMYMU/9-60
D8I7N3_AMYMU/14-65
D8IQP7_HERSS/16-67
D8IRC0_HERSS/19-70
D8IRC1_HERSS/32-83
D8ISK7_HERSS/3-54
D8ISP0_HERSS/25-76
D8ISQ8_HERSS/18-69
D8IUC2_HERSS/56-106
D8IYA4_HERSS/14-65
D8IYA5_HERSS/23-74
D8IYE0_HERSS/19-70
D8J107_HERSS/35-85
D8J1Q6_HERSS/16-67
D8J3L8_HALJB/11-61
D8J437_HALJB/12-62
D8J6J3_HALJB/14-63
D8JBC2_HALJB/15-65
D8JBV4_HALJB/22-72
D8JBZ0_HALJB/13-63
D8JCF5_HALJB/11-58
D8JCP3_HALJB/1-50
D8JCV7_HALJB/29-79
D8JDZ5_ACISD/25-76
D8JHQ9_ACISD/5-55
D8JIX1_ACISD/25-76
D8JJF1_ACISD/23-74
D8JJF9_ACISD/5-55
D8JJL3_ACISD/15-66
D8JJU5_ACISD/21-72
D8JKS4_ACISD/12-63
D8JM20_ACISD/35-86
D8JM24_ACISD/39-90
D8JM35_ACISD/25-76
D8KM87_CORPF/16-65
D8MLT4_ERWBE/29-80
D8MLZ1_ERWBE/7-58
D8MM37_ERWBE/4-54
D8MM47_ERWBE/18-69
D8MT42_ERWBE/15-65
D8MVB7_ERWBE/18-69
D8MWL4_ERWBE/12-64
D8N008_RALSO/30-81
D8N6E7_RALSO/24-75
D8N971_RALSO/18-69
D8N9D9_RALSO/28-79
D8N9E1_RALSO/32-83
D8NDC3_RALSO/15-66
D8NHF0_RALSO/54-105
D8NIN6_RALSO/15-66
D8NIW5_RALSO/11-63
D8NK54_RALSO/15-66
D8NMM9_RALSO/24-75
D8NQN8_RALSO/28-79
D8NQP0_RALSO/32-83
D8NR95_RALSO/13-64
D8NSL9_RALSO/15-66
D8NTB0_RALSO/15-66
D8NWG8_RALSO/14-65
D8NWZ0_RALSO/24-75
D8NZV8_RALSO/28-79
D8NZW0_RALSO/32-83
D8P0F1_RALSO/18-69
D8P3T7_RALSO/30-81
D8UQA4_9MICC/42-91
D8WWV6_9FIRM/16-66
D9P3A5_ACTPL/11-62
D9P803_ACTPL/8-60
D9P9F0_ACTPL/11-62
D9Q7Z6_CORP1/16-65
D9QA11_CORP2/16-65
D9QIR3_BRESC/16-67
D9QIV3_BRESC/12-63
D9QN19_BRESC/25-74
D9QSS3_ACEAZ/9-60
D9R0T8_CLOSW/4-55
D9RAH1_CLOSW/6-56
D9S102_THEOJ/9-60
D9SP37_CLOC7/7-58
D9SZN6_MICAI/13-64
D9T038_MICAI/17-69
D9T1F6_MICAI/26-73
D9T1Q8_MICAI/153-198
D9T6N2_MICAI/14-65
D9TEG1_MICAI/7-54
D9TH01_CALOO/8-59
D9TIP1_CALOO/6-50
D9UD00_9ACTO/9-58
D9UDH4_9ACTO/7-58
D9UHD0_9ACTO/23-74
D9UID5_9ACTO/23-74
D9UQN2_9ACTO/19-70
D9UQU6_9ACTO/17-69
D9UQU6_9ACTO/294-345
D9UQV8_9ACTO/23-74
D9UR75_9ACTO/14-65
D9URH2_9ACTO/8-59
D9URS1_9ACTO/4-53
D9USY9_9ACTO/166-212
D9USZ9_9ACTO/3-56
D9UT58_9ACTO/42-93
D9UVS4_9ACTO/11-62
D9UVU5_9ACTO/9-61
D9UW08_9ACTO/32-83
D9UW79_9ACTO/22-73
D9UXC7_9ACTO/16-66
D9UXX9_9ACTO/7-58
D9UY84_9ACTO/19-70
D9UYF0_9ACTO/4-53
D9UYM1_9ACTO/4-55
D9V056_9ACTO/23-71
D9V194_9ACTO/11-61
D9V1A7_9ACTO/14-65
D9V2S2_9ACTO/25-76
D9V3I5_9ACTO/12-62
D9V4J1_9ACTO/17-68
D9V4K2_9ACTO/9-60
D9V4Q9_9ACTO/16-67
D9V5S0_9ACTO/11-61
D9V761_9ACTO/44-95
D9V7E7_9ACTO/10-63
D9V932_9ACTO/26-76
D9V9W8_9ACTO/8-59
D9VAH5_9ACTO/14-63
D9VAP1_9ACTO/28-79
D9VAW1_9ACTO/17-68
D9VC66_9ACTO/26-77
D9VD12_9ACTO/9-58
D9VDS9_9ACTO/13-64
D9VE52_9ACTO/16-67
D9VED2_9ACTO/21-71
D9VED7_9ACTO/23-73
D9VF21_9ACTO/15-66
D9VGY5_9ACTO/2-52
D9VHU6_9ACTO/8-60
D9VI42_9ACTO/190-231
D9VKM4_9ACTO/16-62
D9VNM0_9ACTO/7-58
D9VNW1_9ACTO/15-66
D9VPD8_9ACTO/24-75
D9VQQ4_9ACTO/23-74
D9VXH1_9ACTO/13-64
D9VYB3_9ACTO/8-59
D9W093_9ACTO/9-58
D9W634_9ACTO/17-68
D9W652_9ACTO/20-70
D9W6C2_9ACTO/27-78
D9W7U5_9ACTO/60-110
D9W895_9ACTO/91-151
D9W897_9ACTO/1-48
D9WA68_9ACTO/1-51
D9WC61_9ACTO/13-64
D9WCN6_9ACTO/9-58
D9WD02_9ACTO/15-66
D9WE88_9ACTO/11-60
D9WF65_9ACTO/7-58
D9WFA2_9ACTO/190-231
D9WJD9_9ACTO/9-60
D9WJI8_9ACTO/21-71
D9WK08_9ACTO/4-53
D9WKG9_9ACTO/8-58
D9WKI6_9ACTO/9-59
D9WKX6_9ACTO/13-63
D9WL64_9ACTO/20-73
D9WN00_9ACTO/51-105
D9WNI9_9ACTO/13-64
D9WSG1_9ACTO/12-64
D9WT45_9ACTO/29-80
D9WTH8_9ACTO/32-83
D9WTI8_9ACTO/76-126
D9WUM1_9ACTO/7-58
D9WUX0_9ACTO/7-58
D9WWL9_9ACTO/3-53
D9WYC7_STRVR/7-58
D9WZS6_STRVR/14-65
D9WZZ7_STRVR/1-47
D9X380_STRVR/28-80
D9X430_STRVR/22-73
D9X5X9_STRVR/10-61
D9X6J0_STRVR/7-58
D9X831_STRVR/12-63
D9X950_STRVR/18-69
D9XBP3_STRVR/20-70
D9XCK9_STRVR/8-59
D9XCQ9_STRVR/4-53
D9XDM2_STRVR/20-70
D9XGY7_STRVR/26-77
D9XGY7_STRVR/319-370
D9XHD4_STRVR/12-64
D9XIX9_STRVR/9-58
D9XKE0_9ACTO/19-65
D9XKG4_9ACTO/561-600
D9XLI1_9ACTO/31-79
D9XNJ9_9ACTO/18-69
D9XPW8_9ACTO/4-55
D9XRA1_9ACTO/14-65
D9XRR5_9ACTO/4-53
D9XT48_9ACTO/7-58
D9XY21_9ACTO/11-62
D9XYR7_9ACTO/9-58
D9Y1R7_9ACTO/12-64
D9Y4K0_9BURK/12-63
D9Y7G3_9BURK/14-63
D9Y9M8_9DELT/13-63
D9YHU5_9DELT/11-61
D9ZDP0_9ZZZZ/11-61
E0DCZ1_9CORY/7-49
E0DFH1_9CORY/6-56
E0DHU3_9CORY/16-65
E0DI86_9CORY/16-58
E0DMP9_9RHIZ/19-78
E0DNE2_9RHIZ/16-67
E0DPY0_9RHIZ/3-54
E0DQ85_9RHIZ/42-93
E0DQT0_9RHIZ/9-60
E0DS42_9RHIZ/15-65
E0DTA9_9RHIZ/9-60
E0DVI1_9RHIZ/13-72
E0DW90_9RHIZ/42-93
E0DX55_9RHIZ/16-67
E0E5R6_ACTPL/11-62
E0E872_ACTPL/8-60
E0EBU6_ACTPL/11-62
E0EEL2_ACTPL/8-60
E0EI09_ACTPL/11-62
E0EVM5_ACTPL/11-62
E0EY36_ACTPL/8-60
E0F1X3_ACTPL/11-62
E0F818_ACTPL/11-62
E0FAF6_ACTPL/8-60
E0FEB1_ACTPL/11-62
E0FK76_ACTPL/11-62
E0G1D9_ENTFA/10-60
E0GBE4_ENTFA/10-60
E0GKI0_ENTFA/10-60
E0GX09_ENTFA/10-60
E0H6F9_ENTFA/10-60
E0HBK7_ENTFA/10-60
E0I238_9BACT/3-54
E0I786_9BACL/157-212
E0IAY4_9BACL/11-61
E0ID16_9BACL/16-67
E0IFN1_9BACL/9-60
E0J0I1_ECOLW/26-77
E0J0Q5_ECOLW/52-103
E0J4Z7_ECOLW/15-65
E0J603_ECOLW/23-74
E0J632_ECOLW/25-76
E0J8I1_RHIME/8-59
E0JCN4_RHIME/9-60
E0JGF2_RHIME/14-65
E0JGI8_RHIME/13-64
E0JKP5_RHIME/24-74
E0JLV0_RHIME/20-71
E0JMX5_RHIME/21-72
E0JNB4_RHIME/14-65
E0JTN7_RHIME/30-81
E0JTZ5_RHIME/9-60
E0K3C6_RHIME/20-71
E0K465_RHIME/24-74
E0K5H4_RHIME/13-64
E0K5K9_RHIME/14-65
E0K615_RHIME/14-65
E0K975_RHIME/31-82
E0KBR3_STRVO/24-75
E0KBR8_STRVO/20-71
E0KBZ1_STRVO/40-95
E0KC15_STRVO/14-66
E0KCL0_STRVO/15-65
E0KCZ2_STRVO/24-75
E0KD25_STRVO/188-232
E0KDM3_STRVO/170-210
E0KDY6_STRVO/7-58
E0KFB6_STRVO/4-53
E0KG79_STRVO/7-58
E0KHE5_STRVO/27-78
E0KHE7_STRVO/370-413
E0KHE7_STRVO/5-50
E0KHU2_STRVO/15-67
E0KI86_STRVO/13-64
E0KIX2_STRVO/18-63
E0KIX4_STRVO/22-69
E0KJQ0_STRVO/21-71
E0KKK2_STRVO/8-58
E0KL66_STRVO/15-66
E0KLC9_STRVO/18-69
E0KNJ8_STRVO/6-57
E0KP49_STRVO/309-355
E0KQZ1_STRVO/17-66
E0KSF8_STRVO/14-65
E0KSL9_STRVO/11-61
E0KSQ2_STRVO/12-63
E0KTV5_STRVO/1-52
E0KUY9_STRVO/33-84
E0KVH5_STRVO/9-58
E0KVW6_STRVO/8-58
E0KWS5_STRVO/13-64
E0KY65_STRVO/7-58
E0KZY3_STRVO/13-64
E0LGI9_SPHCR/16-64
E0LGJ0_SPHCR/11-62
E0LH83_SPHCR/25-76
E0LPL0_SPHCR/5-55
E0LQ47_SPHCR/26-77
E0LS23_SPHCR/18-69
E0LS26_SPHCR/10-61
E0LTF5_9ENTR/8-59
E0LVX7_9ENTR/15-65
E0LW95_9ENTR/6-51
E0M0Z5_9ENTR/19-63
E0M209_9ENTR/18-69
E0M2D2_9ENTR/28-79
E0MNM1_9RHOB/27-77
E0MQR7_9RHOB/24-75
E0MX59_9CORY/8-59
E0MXH2_9CORY/12-61
E0MZ99_9CORY/9-60
E0N2N4_9ACTO/12-60
E0N2Q8_9ACTO/436-479
E0N4W4_9ACTO/48-89
E0Q8A1_9BIFI/18-63
E0Q9L6_9BIFI/41-90
E0QGC6_9FIRM/33-76
E0QKW3_9FIRM/4-55
E0QPW7_9ACTO/42-91
E0QW83_ECOLX/23-74
E0R1G7_ECOLX/9-59
E0R2B1_ECOLX/15-65
E0R2S8_ECOLX/13-62
E0R4Z0_ECOLX/26-77
E0R5H7_ECOLX/25-76
E0RGU9_PAEP6/10-60
E0SDE6_DICD3/15-65
E0SH48_DICD3/21-72
E0SIS5_DICD3/29-80
E0SJ50_DICD3/16-67
E0SM02_DICD3/11-61
E0T784_EDWTF/14-64
E0U322_BACPZ/7-57
E0X9D2_PSEPU/16-67
E1D287_VIBPA/12-62
E1DCP0_VIBPA/12-62
E1DUM6_VIBPA/12-62
E1DY33_LACRE/8-55
E1EEC3_VIBPA/12-62
E1EUH7_ENTFA/10-60
E1H9L4_MYCTU/15-66
E1H9S6_MYCTU/29-80
E1HD84_MYCTU/9-58
E1HKP9_ECOLX/39-90
E1HMH4_ECOLX/15-65
E1HMN7_ECOLX/52-103
E1HND3_ECOLX/25-76
E1HSU0_ECOLX/9-59
E1HV81_ECOLX/23-74
E1I242_ECOLX/15-65
E1I2S3_ECOLX/23-74
E1I3Y0_ECOLX/25-76
E1I912_ECOLX/39-90
E1I9I1_ECOLX/52-103
E1IMM0_ECOLX/15-65
E1IPQ0_ECOLX/52-103
E1IS98_ECOLX/39-90
E1IW65_ECOLX/23-74
E1IX55_ECOLX/25-76
E1IZB6_ECOLX/8-58
E1IZM1_ECOLX/52-103
E1J039_ECOLX/23-74
E1J2Z8_ECOLX/39-90
E1J8I2_ECOLX/25-76
E1JC54_ECOLX/15-65
E1KBG0_9FIRM/39-89
E1KYB6_PEPMA/5-52
E1MDM2_9ACTO/12-61
E1NAR0_9BIFI/41-90
E1ND23_9BIFI/18-63
E1P925_ECOAB/13-62
E1PAA8_ECOAB/9-60
E1PAY1_ECOAB/23-74
E1PBL4_ECOAB/26-77
E1PD00_ECOAB/15-65
E1PI10_ECOAB/9-59
E1PJW7_ECOAB/25-76
E1QF09_DESB2/5-56
E1QQI8_VULDI/39-83
E1R7P5_SPISS/7-58
E1RBC4_SPISS/12-63
E1RBH6_SPISS/9-59
E1RBH7_SPISS/23-73
E1RCH0_SPISS/12-62
E1RCW2_METP4/12-59
E1RTR9_ECOUM/9-59
E1RU56_ECOUM/25-76
E1RWM4_ECOUM/13-62
E1RYC8_ECOUM/26-77
E1RYU3_ECOUM/15-65
E1RZY9_ECOUM/23-74
E1SAU6_PANVC/28-79
E1SF39_PANVC/3-59
E1SFF8_PANVC/15-65
E1SKH4_PANVC/18-69
E1T3J0_BURSG/14-65
E1T5E9_BURSG/34-85
E1T5U7_BURSG/51-102
E1T7W5_BURSG/19-70
E1T9A4_BURSG/35-85
E1T9G8_BURSG/69-118
E1TBU8_BURSG/26-77
E1TBZ2_BURSG/9-60
E1TDK1_BURSG/24-76
E1TE60_BURSG/29-80
E1TH36_BURSG/16-67
E1THJ4_BURSG/8-59
E1THJ5_BURSG/17-68
E1TI25_BURSG/14-65
E1TIJ4_BURSG/20-71
E1TIJ5_BURSG/33-84
E1TJL3_BURSG/62-113
E1TJM1_BURSG/31-82
E1TKA0_BURSG/21-72
E1ULF3_BACAS/7-57
E1V417_HALED/12-62
E1V4B6_HALED/24-75
E1V4Z0_HALED/22-67
E1V9W0_HALED/16-67
E1VB90_HALED/8-59
E1VSE0_ARTAR/163-207
E1VSS2_ARTAR/10-61
E1VSS7_ARTAR/33-84
E1VUG2_ARTAR/9-60
E1VV62_ARTAR/6-57
E1VVJ4_ARTAR/9-58
E1VXH9_ARTAR/25-70
E1VZ85_ARTAR/13-64
E1VZ97_ARTAR/7-58
E1VZC4_ARTAR/16-66
E1VZJ4_ARTAR/26-78
E1W086_ARTAR/11-62
E1W0E3_ARTAR/3-54
E1W0H2_ARTAR/22-71
E1W0Y3_ARTAR/15-66
E1W924_SALTS/23-74
E1WCD2_SALTS/9-59
E1WD95_SALTS/15-66
E1WEM7_SALTS/26-77
E1WG79_SALTS/15-65
E1WIV9_SALTS/10-60
E1YU74_9BACE/12-63
E2AX99_9HYME/9-42
E2B7H1_9HYME/25-56
E2BL29_9HYME/13-42
E2BSV2_9HYME/24-60
E2BXF1_9HYME/4-31
E2CBN6_9RHOB/10-61
E2CL17_9RHOB/14-62
E2JUE3_ECO57/9-59
E2JWX0_ECO57/18-69
E2JXG2_ECO57/26-77
E2JZ66_ECO57/8-59
E2K3A8_ECO57/15-65
E2K8S6_ECO57/9-59
E2KAG0_ECO57/26-77
E2KG52_ECO57/18-69
E2KH26_ECO57/8-59
E2KJD3_ECO57/15-65
E2KNT7_ECO57/9-59
E2KR25_ECO57/26-77
E2KVP8_ECO57/15-65
E2KZF6_ECO57/18-69
E2KZX7_ECO57/8-59
E2M898_PSESM/12-63
E2MBC4_PSESM/23-72
E2MDY1_PSESM/18-69
E2MHM8_PSESM/36-87
E2MJH7_PSESM/18-70
E2MNK6_FRANO/9-60
E2MTD0_9CORY/17-66
E2MVP4_9CORY/11-62
E2N7T4_9BACE/164-195
E2NY76_PASHA/14-65
E2PB19_PASHA/14-65
E2PKF3_9RHIZ/9-60
E2PL28_9RHIZ/24-75
E2PL79_9RHIZ/15-65
E2PLG4_9RHIZ/14-64
E2PM49_9RHIZ/19-78
E2PQF3_9RHIZ/16-67
E2PWC0_STRCL/22-73
E2PYE0_STRCL/16-67
E2Q581_STRCL/21-72
E2Q8V7_STRCL/9-58
E2QGT6_ECOLX/25-76
E2QI26_ECOLX/13-62
E2QJ39_ECOLX/26-77
E2QN30_ECOLX/15-65
E2QPB3_ECOLX/9-59
E2S445_9CORY/2-45
E2S4I0_9CORY/1-47
E2SB08_9ACTO/9-58
E2SSJ3_9RALS/14-65
E2ST68_9RALS/9-60
E2STA9_9RALS/39-90
E2STG4_9RALS/8-59
E2SVC1_9RALS/30-81
E2SVD9_9RALS/18-69
E2SW99_9RALS/32-83
E2SWA1_9RALS/32-83
E2SYP4_9RALS/26-77
E2T078_9RALS/20-69
E2T194_9RALS/36-87
E2T3H6_9RALS/15-66
E2T9K1_MYCTU/15-66
E2T9P3_MYCTU/29-80
E2TDE7_MYCTU/9-58
E2TLW3_MYCTU/15-66
E2TM30_MYCTU/29-80
E2TQJ5_MYCTU/9-58
E2TYH9_MYCTU/15-66
E2TYM3_MYCTU/29-80
E2U180_MYCTU/9-58
E2U9W4_MYCTU/15-66
E2UA07_MYCTU/29-80
E2UDU8_MYCTU/9-58
E2ULE3_MYCTU/15-66
E2ULI5_MYCTU/29-80
E2UQ18_MYCTU/9-58
E2UYN9_MYCTU/15-66
E2V188_MYCTU/9-58
E2V8V2_MYCTU/15-66
E2V902_MYCTU/29-80
E2VCF8_MYCTU/9-58
E2VI60_MYCTU/15-66
E2VID6_MYCTU/29-80
E2VLH3_MYCTU/9-58
E2VUF6_MYCTU/15-66
E2VUM4_MYCTU/29-80
E2VY36_MYCTU/9-58
E2W5P0_MYCTU/15-66
E2W5V8_MYCTU/29-80
E2W998_MYCTU/9-58
E2WHM5_MYCTU/15-66
E2WHT8_MYCTU/29-80
E2WLD6_MYCTU/9-58
E2WPJ8_ECOLX/15-65
E2WR89_ECOLX/14-65
E2WRH1_ECOLX/8-59
E2WWG0_ECOLX/13-64
E2X0A5_ECOLX/9-59
E2X1K7_ECOLX/26-77
E2X3U2_SHIDY/26-77
E2XBU8_SHIDY/8-59
E2XFQ7_SHIDY/15-65
E2XM19_PSEFL/14-65
E2XN05_PSEFL/36-87
E2XPA0_PSEFL/3-54
E2XPV5_PSEFL/21-72
E2XQV3_PSEFL/13-65
E2XTD9_PSEFL/24-75
E2XWP6_PSEFL/58-107
E2Y450_ENTFA/10-60
E2YAV3_ENTFA/10-60
E2YJG8_ENTFA/10-60
E2YZ25_ENTFA/10-60
E2Z4M1_ENTFA/10-60
E2Z9H5_9FIRM/20-71
E2ZQ87_PSEAE/22-73
E2ZS35_PSEAE/27-78
E2ZSP1_PSEAE/12-61
E2ZTR5_PSEAE/10-46
E2ZWQ7_PSEAE/6-57
E2ZZS1_PSEAE/25-76
E3A3W7_PSEAE/18-69
E3A6N5_PSEAE/5-56
E3A6W1_PSEAE/35-86
E3B6S1_9MICO/10-61
E3B9U4_9MICO/7-58
E3BE39_9MICO/16-65
E3BIZ1_9VIBR/14-64
E3CUE7_9BACT/167-212
E3CV03_9BACT/185-229
E3CXQ2_9BACT/140-187
E3CZ28_9BACT/140-191
E3CZR3_9BACT/9-60
E3D8A6_GARV3/256-298
E3DW24_BACA1/7-57
E3ECL1_PAEPS/10-60
E3ELP2_BIFBS/45-94
E3EZW7_KETVY/26-77
E3F104_KETVY/61-112
E3F2J7_KETVY/20-71
E3F4Y5_KETVY/10-61
E3F5J1_KETVY/7-58
E3F5N5_KETVY/3-54
E3F5Y6_KETVY/7-57
E3F9J7_CORP9/16-65
E3G2G4_ENTCS/26-77
E3G441_ENTCS/163-212
E3G4A8_ENTCS/15-65
E3G9C8_ENTCS/20-71
E3GB64_ENTCS/9-58
E3GI20_EUBLK/27-77
E3H3N5_ROTDC/26-75
E3H7Y0_ILYPC/11-62
E3HC70_ILYPC/9-58
E3HC80_ILYPC/6-57
E3HEH4_ACHXA/1-48
E3HF06_ACHXA/1-52
E3HGV5_ACHXA/1-47
E3HH27_ACHXA/4-56
E3HH60_ACHXA/13-63
E3HIC9_ACHXA/38-87
E3HID5_ACHXA/12-63
E3HID6_ACHXA/17-68
E3HIJ5_ACHXA/17-69
E3HIK7_ACHXA/11-62
E3HJA6_ACHXA/4-54
E3HJL4_ACHXA/16-67
E3HJP2_ACHXA/27-78
E3HKY7_ACHXA/26-77
E3HL43_ACHXA/29-78
E3HLK9_ACHXA/24-75
E3HLP5_ACHXA/8-58
E3HMI3_ACHXA/12-63
E3HMN4_ACHXA/7-58
E3HN53_ACHXA/25-76
E3HNX9_ACHXA/17-68
E3HP49_ACHXA/8-59
E3HQ56_ACHXA/16-67
E3HQ61_ACHXA/32-83
E3HRG9_ACHXA/11-62
E3HRH2_ACHXA/1-48
E3HRW2_ACHXA/7-57
E3HS35_ACHXA/18-69
E3HSW5_ACHXA/27-78
E3HTJ1_ACHXA/3-56
E3HTQ6_ACHXA/11-62
E3HTW9_ACHXA/4-54
E3HUT3_ACHXA/7-58
E3HUY8_ACHXA/22-73
E3HVB9_ACHXA/29-80
E3HVK6_ACHXA/1-53
E3HVM8_ACHXA/7-58
E3HVR0_ACHXA/5-56
E3HW46_ACHXA/13-61
E3HWD0_ACHXA/6-56
E3HWG3_ACHXA/27-78
E3HWX4_ACHXA/47-98
E3HX11_ACHXA/1-48
E3HXB0_ACHXA/33-82
E3HXC6_ACHXA/1-43
E3HXL2_ACHXA/21-72
E3HXR9_ACHXA/17-68
E3HXY5_ACHXA/12-63
E3HXY9_ACHXA/20-71
E3HXZ0_ACHXA/19-70
E3HY07_ACHXA/16-66
E3HY29_ACHXA/13-65
E3IB29_GEOS0/12-63
E3IB53_GEOS0/4-54
E3IBQ0_GEOS0/9-60
E3IDL8_GEOS0/6-57
E3IGP1_GEOS0/12-64
E3IU62_FRASU/7-59
E3IV92_FRASU/24-75
E3IVE0_FRASU/7-59
E3IVH9_FRASU/9-60
E3IYA5_FRASU/3-51
E3IYX0_FRASU/21-70
E3IZ58_FRASU/22-73
E3J2F1_FRASU/174-216
E3J2H4_FRASU/11-61
E3J2N5_FRASU/7-59
E3J3W6_FRASU/2-63
E3J8V0_FRASU/8-59
E3J975_FRASU/14-66
E3J9H6_FRASU/22-73
E3NTC1_CAERE/5-56
E3PBY3_ECOH1/26-77
E3PDV0_ECOH1/9-59
E3PES3_ECOH1/52-103
E3PGD9_ECOH1/23-74
E3PMT7_ECOH1/25-76
E3PNL3_ECOH1/15-65
E3PWR3_CLOSD/10-60
E3XH36_ECOLX/8-59
E3XJI2_ECOLX/26-77
E3XP40_ECOLX/15-65
E3XRC5_ECOLX/9-59
E3XSB1_ECOLX/13-64
E3Y2P1_SHIFL/15-65
E3Y447_SHIFL/26-77
E3Y7M5_SHIFL/13-64
E3Y983_SHIFL/23-74
E4A723_PROAC/25-67
E4A812_PROAC/9-57
E4AAR4_PROAC/9-58
E4ABM4_PROAC/9-58
E4AC19_PROAC/1-41
E4ADJ3_PROAC/26-65
E4AFX4_PROAC/6-57
E4AJ40_PROAC/25-71
E4ALX6_PROAC/9-57
E4AR15_PROAC/9-58
E4ASX6_PROAC/9-58
E4AT80_PROAC/9-57
E4ATL0_PROAC/25-71
E4B1I8_PROAC/9-57
E4B1P8_PROAC/25-67
E4B562_PROAC/9-58
E4B684_PROAC/9-58
E4B6L5_PROAC/25-71
E4BDB6_PROAC/10-57
E4BDY2_PROAC/9-58
E4BF08_PROAC/26-65
E4BHE5_PROAC/6-57
E4BJJ0_PROAC/1-41
E4BP52_PROAC/9-57
E4BRZ0_PROAC/25-71
E4BS98_PROAC/9-58
E4BTW1_PROAC/9-57
E4BXW0_PROAC/25-71
E4C132_PROAC/9-58
E4C2C5_PROAC/9-57
E4C4J3_PROAC/25-67
E4C7U2_PROAC/9-58
E4CB93_PROAC/9-57
E4CBD6_PROAC/25-67
E4CEY5_PROAC/9-58
E4CJ65_PROAC/9-57
E4CLU8_PROAC/9-58
E4CM20_PROAC/25-71
E4CQ31_PROAC/9-57
E4CQQ4_PROAC/25-71
E4CRU1_PROAC/9-58
E4CWK7_PROAC/25-71
E4CWX4_PROAC/9-57
E4D2H1_PROAC/9-58
E4D5E0_PROAC/9-57
E4D727_PROAC/9-58
E4D9P8_PROAC/25-67
E4DAL2_PROAC/25-67
E4DB05_PROAC/9-58
E4DBN4_PROAC/9-57
E4DHC0_PROAC/9-57
E4DJB4_PROAC/9-58
E4DNF2_PROAC/25-71
E4DQ22_PROAC/9-57
E4DU66_PROAC/9-58
E4DWF1_PROAC/25-67
E4DXL7_PROAC/10-57
E4DYI8_PROAC/25-71
E4E2D5_PROAC/9-58
E4E4P8_PROAC/25-71
E4E8X6_PROAC/9-58
E4E9R5_PROAC/9-57
E4ECU7_PROAC/9-57
E4EER4_PROAC/25-71
E4EI82_PROAC/9-58
E4EJ71_PROAC/9-57
E4EMV9_PROAC/25-71
E4ER02_PROAC/9-58
E4ER56_PROAC/9-57
E4EVB3_PROAC/25-71
E4EY99_PROAC/9-58
E4EYM9_PROAC/10-57
E4F0A7_PROAC/6-52
E4F3D2_PROAC/9-58
E4F886_PROAC/9-57
E4F948_PROAC/9-58
E4FCI6_PROAC/25-71
E4FDS6_PROAC/25-71
E4FGE8_PROAC/9-57
E4FJP3_PROAC/9-58
E4FMZ9_PROAC/10-57
E4FQ86_PROAC/25-71
E4FQF8_PROAC/9-58
E4FV18_PROAC/25-71
E4FVD4_PROAC/9-57
E4FZH5_PROAC/9-58
E4G142_PROAC/25-71
E4G1C3_PROAC/9-57
E4G4R0_PROAC/9-58
E4G9T4_PROAC/9-58
E4GCH5_PROAC/9-57
E4GEI7_PROAC/25-67
E4GKV6_PROAC/25-67
E4GL75_PROAC/9-58
E4GM00_PROAC/9-57
E4GM62_PROAC/9-57
E4GPN5_PROAC/25-71
E4GS81_PROAC/9-58
E4GVF3_PROAC/25-71
E4GVK6_PROAC/9-58
E4GYU6_PROAC/10-57
E4H1Z4_PROAC/25-67
E4H5K5_PROAC/9-57
E4H6M5_PROAC/9-58
E4H965_PROAC/9-57
E4HFI8_PROAC/25-71
E4HGA9_PROAC/9-58
E4HIL4_PROAC/1-41
E4HJA6_PROAC/6-57
E4HMM3_PROAC/26-65
E4HNQ8_PROAC/9-58
E4HR54_PROAC/25-71
E4HS70_PROAC/9-58
E4HWW8_PROAC/10-57
E4HX71_PROAC/9-57
E4HXH5_PROAC/25-71
E4I2M3_PROAC/9-58
E4I5U1_ENTFC/3-49
E4I8V6_ENTFC/10-60
E4IEK9_ENTFC/3-49
E4IKB9_ENTFC/10-60
E4IP93_ENTFC/10-60
E4IUB1_ENTFC/3-49
E4IX82_ENTFC/3-49
E4IXV5_ENTFC/10-60
E4J4P8_ENTFC/10-60
E4J836_ENTFC/3-49
E4JD82_ENTFC/10-60
E4JLE0_ENTFC/3-49
E4K6X9_9FIRM/8-59
E4KWP4_9FIRM/4-55
E4LCZ5_9FIRM/8-57
E4LFS5_9FIRM/9-58
E4M378_9FIRM/9-60
E4M4I1_9FIRM/11-62
E4M5E5_9FIRM/56-107
E4ML32_9FIRM/22-60
E4N1L5_KITSK/16-67
E4N1Q2_KITSK/15-66
E4N1S2_KITSK/26-77
E4N263_KITSK/4-53
E4N5F8_KITSK/166-210
E4N861_KITSK/7-58
E4N942_KITSK/22-76
E4NBT5_KITSK/14-65
E4NBT7_KITSK/8-58
E4NEI6_KITSK/33-84
E4NH98_KITSK/4-53
E4NHD8_KITSK/9-58
E4NJK5_KITSK/11-62
E4NJX5_KITSK/8-59
E4NU32_HALBP/13-60
E4NU35_HALBP/14-63
E4NV48_HALBP/11-61
E4NV62_HALBP/15-62
E4NV73_HALBP/16-65
E4NV91_HALBP/12-63
E4NW75_HALBP/16-58
E4NWJ3_HALBP/441-489
E4NWP8_HALBP/4-54
E4NWQ9_HALBP/36-77
E4NYW5_BIFBP/30-79
E4P3U2_ECO8N/13-62
E4P5N8_ECO8N/26-77
E4P7Q4_ECO8N/23-74
E4P9I5_ECO8N/15-65
E4PDD9_ECO8N/9-59
E4PE49_ECO8N/25-76
E4PI93_MARAH/23-74
E4PJZ4_MARAH/32-83
E4Q493_CALOW/6-50
E4Q6M3_CALOW/8-59
E4QA17_CALH1/8-59
E4QCE6_CALH1/6-57
E4QEE4_CALH1/6-50
E4R235_BIFLM/249-292
E4R2H5_BIFLM/42-92
E4R2I7_BIFLM/28-77
E4R2L8_BIFLM/11-61
E4R574_PSEPB/14-65
E4R582_PSEPB/5-56
E4R8M7_PSEPB/1-44
E4RCD1_PSEPB/8-59
E4REK4_PSEPB/12-61
E4RI82_PSEPB/47-98
E4RMX8_HALSL/12-63
E4S4V7_CALKI/8-59
E4SCS8_CALK2/8-59
E4SGJ3_CALK2/6-50
E4TFW1_CALNY/12-62
E4TI84_CALNY/12-65
E4V7I5_BIFBI/30-79
E4W2E2_BACFR/235-283
E4W969_RHOE1/14-64
E4W9N8_RHOE1/9-59
E4W9N9_RHOE1/8-59
E4W9Q1_RHOE1/10-61
E4WA11_RHOE1/11-61
E4WA18_RHOE1/30-81
E4WA36_RHOE1/6-56
E4WA73_RHOE1/25-76
E4WAB7_RHOE1/8-59
E4WAC7_RHOE1/29-80
E4WAJ5_RHOE1/22-73
E4WAP5_RHOE1/12-63
E4WB94_RHOE1/14-65
E4WBC1_RHOE1/3-53
E4WC54_RHOE1/23-74
E4WC68_RHOE1/14-63
E4WCE5_RHOE1/21-72
E4WCX7_RHOE1/10-61
E4WDJ0_RHOE1/20-70
E4WDK6_RHOE1/12-62
E4WFC3_RHOE1/1-52
E4WFU5_RHOE1/17-69
E4WJC7_RHOE1/22-73
E4WJN2_RHOE1/9-58
E4WK97_RHOE1/19-70
E4WKA1_RHOE1/2-52
E4WKQ1_RHOE1/32-84
E5ASB6_BURRH/15-66
E5B2R8_ERWAM/3-59
E5BSW4_9FUSO/5-55
E5BUC5_9FUSO/9-59
E5BXU3_9FUSO/9-58
E5DGC0_AZOBR/40-66
E5DHQ4_STRGB/29-81
E5TZV9_ALCXX/20-71
E5U070_ALCXX/4-54
E5U2T4_ALCXX/25-76
E5U302_ALCXX/21-73
E5U335_ALCXX/24-75
E5U371_ALCXX/32-81
E5U3K4_ALCXX/3-56
E5U3U5_ALCXX/8-59
E5U487_ALCXX/2-51
E5U4H8_ALCXX/32-83
E5U508_ALCXX/23-72
E5U5L9_ALCXX/20-71
E5U6F4_ALCXX/26-77
E5U724_ALCXX/31-82
E5U791_ALCXX/13-63
E5U7J8_ALCXX/11-62
E5U8E0_ALCXX/11-61
E5U8M1_ALCXX/34-86
E5U905_ALCXX/31-82
E5U957_ALCXX/7-58
E5UAG8_ALCXX/4-56
E5UC29_ALCXX/5-56
E5UCB5_ALCXX/47-98
E5UCG7_ALCXX/3-54
E5UDW9_ALCXX/15-66
E5UE49_ALCXX/27-78
E5UFJ2_ALCXX/15-67
E5UG91_ALCXX/176-219
E5UGW0_ALCXX/13-64
E5UGZ0_ALCXX/48-99
E5VJ35_9FIRM/11-64
E5VSD6_9FIRM/8-58
E5W952_9BACI/13-64
E5W9C9_9BACI/5-56
E5WAT6_9BACI/7-57
E5WFY2_9BACI/6-57
E5WK16_9BACI/9-60
E5WLI7_9BACI/3-56
E5WLZ6_9BACI/13-64
E5WTH0_9BACI/11-62
E5X029_9BACE/51-98
E5XCH0_9ACTN/20-66
E5XT09_9ACTO/20-69
E5XYN4_9BIFI/249-292
E5XZH4_9BIFI/36-85
E5XZI6_9BIFI/42-92
E5Y0X5_9BIFI/11-61
E5Y0X6_9BIFI/13-62
E5Y2V5_BILWA/11-61
E5YAS7_BILWA/37-87
E5YB19_BILWA/13-65
E5YBL7_BILWA/12-62
E5YFW5_9ENTR/14-64
E5YJ86_9ENTR/30-81
E5YL59_9ENTR/22-73
E5YS58_9BACL/10-60
E5YUV2_9BACL/7-58
E5Z146_9BACL/4-55
E5ZLP6_ECOLX/23-74
E5ZSR0_ECOLX/39-90
E5ZWA7_ECOLX/15-65
E5ZY59_ECOLX/9-59
E5ZZP7_ECOLX/25-76
E6A1A5_ECOLX/13-62
E6A5H3_ECOLX/23-74
E6A605_ECOLX/25-76
E6A8L2_ECOLX/13-62
E6ABB5_ECOLX/9-59
E6ADC2_ECOLX/39-90
E6AGG3_ECOLX/15-65
E6AHX4_ECOLX/39-90
E6AIF0_ECOLX/23-74
E6AJR5_ECOLX/25-76
E6AKA6_ECOLX/15-65
E6AQI2_ECOLX/9-59
E6B1G4_ECOLX/13-64
E6B3R3_ECOLX/26-77
E6B602_ECOLX/14-65
E6B738_ECOLX/8-59
E6BEN9_ECOLX/15-65
E6BHH2_ECOLX/52-103
E6BHY8_ECOLX/23-74
E6BLY6_ECOLX/39-90
E6BNX8_ECOLX/25-76
E6BVD5_PROAC/9-57
E6C0M4_PROAC/9-58
E6C0X4_PROAC/25-71
E6C1Z4_PROAC/9-57
E6C4W9_PROAC/9-58
E6C6L7_PROAC/25-71
E6C991_PROAC/25-71
E6CB39_PROAC/9-57
E6CEX1_PROAC/9-58
E6CGN9_PROAC/10-57
E6CK74_PROAC/25-71
E6CL13_PROAC/9-58
E6CP21_PROAC/25-71
E6CRK9_PROAC/9-57
E6CUS2_PROAC/9-58
E6CWH0_PROAC/10-57
E6D011_PROAC/25-71
E6D398_PROAC/9-58
E6D499_PROAC/9-58
E6D6J5_PROAC/25-71
E6D8B9_PROAC/10-57
E6DB26_PROAC/9-57
E6DFA3_PROAC/9-58
E6DI01_PROAC/25-67
E6DID6_PROAC/9-57
E6DIN3_PROAC/9-58
E6DLB4_PROAC/25-67
E6DQI3_PROAC/25-71
E6DUF9_PROAC/10-57
E6DUR5_PROAC/9-58
E6DZ70_PROAC/9-57
E6DZI6_PROAC/25-67
E6E307_PROAC/9-58
E6E820_PROAC/9-57
E6E980_PROAC/25-71
E6E9E3_PROAC/9-58
E6ECX4_PROAC/9-57
E6ED54_PROAC/25-71
E6EG59_PROAC/9-58
E6ESD2_ENTFA/10-60
E6F2S3_ENTFA/10-60
E6F503_ENTFA/10-60
E6FH74_ENTFA/10-60
E6FME2_ENTFA/10-60
E6FWJ5_ENTFA/10-60
E6G0N9_ENTFA/10-60
E6GFD1_ENTFA/10-60
E6GLI1_ENTFA/10-60
E6GSG4_ENTFA/10-60
E6H3W8_ENTFA/10-60
E6HE61_ENTFA/10-60
E6HN23_ENTFA/10-60
E6HUX6_ENTFA/10-60
E6I5P2_ENTFA/10-60
E6IDP8_ENTFA/10-60
E6IKR9_ENTFA/10-60
E6IWA6_ENTFA/10-60
E6J5J1_9ACTO/13-64
E6J5N5_9ACTO/6-56
E6J6S0_9ACTO/8-58
E6J848_9ACTO/28-79
E6JC81_9ACTO/17-52
E6JD73_9ACTO/1-45
E6JDD1_9ACTO/1-51
E6K1U5_PARDN/183-232
E6KQT9_9ACTO/11-60
E6LHR5_9ENTE/7-52
E6LLQ7_9FIRM/6-57
E6LXW9_9ACTO/12-60
E6M4B6_9ACTO/12-60
E6M4E0_9ACTO/436-479
E6M682_9ACTO/48-89
E6N5T3_9ARCH/36-77
E6N642_9ARCH/233-280
E6NXD3_ECOD1/52-103
E6PRD6_9ZZZZ/30-81
E6QK05_9ZZZZ/14-65
E6S685_INTC7/23-76
E6S7L9_INTC7/17-68
E6S8R6_INTC7/158-208
E6SBN1_INTC7/28-79
E6SE05_INTC7/29-79
E6SE06_INTC7/20-71
E6SEE7_INTC7/6-55
E6SFA0_INTC7/11-61
E6SFR2_INTC7/9-58
E6SGC3_THEM7/21-72
E6SHV2_THEM7/20-71
E6SI01_THEM7/4-55
E6SM95_THEM7/9-60
E6TB96_MYCSR/18-69
E6TDM3_MYCSR/13-65
E6TI41_MYCSR/21-71
E6TIB1_MYCSR/9-58
E6TIQ0_MYCSR/24-74
E6TJ54_MYCSR/10-61
E6TJA4_MYCSR/21-67
E6TJR7_MYCSR/12-63
E6TN94_MYCSR/27-72
E6TNB4_MYCSR/11-61
E6UWV2_VARPD/26-77
E6UYF2_VARPD/21-72
E6V093_VARPD/24-73
E6V0Q8_VARPD/16-67
E6V0R6_VARPD/22-73
E6V1U7_VARPD/13-64
E6V1Y1_VARPD/11-63
E6V294_VARPD/27-78
E6V2B3_VARPD/17-69
E6V315_VARPD/8-59
E6V4A7_VARPD/23-74
E6V4E9_VARPD/22-73
E6V7D8_VARPD/5-56
E6V7K0_VARPD/4-55
E6V7L5_VARPD/4-55
E6VAA0_VARPD/23-74
E6VAA3_VARPD/4-55
E6VAB5_VARPD/29-80
E6VDC5_RHOPX/22-73
E6VJY7_RHOPX/17-68
E6VMP0_RHOPX/23-74
E6VN55_RHOPX/34-84
E6VP47_RHOPX/53-97
E6VUB9_DESAO/8-60
E6W174_DESIS/176-213
E6W2A1_DESIS/12-64
E6W6E0_DESIS/222-269
E6W6P8_DESIS/12-62
E6W7U3_PANSA/3-59
E6W8D6_PANSA/21-72
E6W8P8_PANSA/12-64
E6WBQ4_PANSA/18-69
E6WFD4_PANSA/15-65
E6WI43_PANSA/29-80
E6WJD1_PANSA/21-72
E6WJN5_PANSA/11-62
E6WMB0_PANSA/12-63
E6WNC3_PANSA/4-52
E6X9N8_CELAD/16-67
E6Y2Q0_RHIRD/28-79
E7AYU6_YERE1/29-80
E7B9C9_YERE1/15-65
E7C543_9RHIZ/23-74
E7C5Q0_9RHIZ/23-74
E7CYP9_9NOCA/4-54
E7CYQ8_9NOCA/3-39
E7G5T3_9FIRM/6-56
E7GGP2_CLOSY/10-61
E7GK33_CLOSY/13-62
E7GK34_CLOSY/13-63
E7GLX7_CLOSY/10-61
E7GU67_CLOSY/4-55
E7HDJ5_ECOLX/26-77
E7HDT0_ECOLX/13-64
E7HJF6_ECOLX/8-59
E7HKE8_ECOLX/15-65
E7HN58_ECOLX/14-65
E7HV28_ECOLX/26-77
E7HW98_ECOLX/8-59
E7HWU6_ECOLX/13-64
E7HXL1_ECOLX/14-65
E7I2D8_ECOLX/15-65
E7I465_ECOLX/15-65
E7I5Z5_ECOLX/26-77
E7I7D5_ECOLX/13-64
E7ICM0_ECOLX/9-59
E7IDI7_ECOLX/6-56
E7IF26_ECOLX/14-65
E7IG78_ECOLX/8-59
E7IKF1_ECOLX/15-65
E7INW9_ECOLX/13-64
E7IRJ4_ECOLX/14-65
E7ISB7_ECOLX/8-59
E7IU67_ECOLX/26-77
E7J055_ECOLX/15-65
E7J4A0_ECOLX/8-59
E7J4R5_ECOLX/14-65
E7JAB1_ECOLX/13-64
E7JBK0_ECOLX/26-77
E7JFH6_ECOLX/23-74
E7JIT0_ECOLX/26-77
E7JKD7_ECOLX/13-64
E7JP85_ECOLX/9-59
E7JSD4_ECOLX/15-65
E7JV87_SHISO/9-59
E7JZS7_SHISO/26-77
E7K1T9_SHISO/15-65
E7K7T4_SHISO/14-65
E7M6A5_9BACL/11-62
E7M6Q8_9BACL/8-59
E7M7V3_9BACL/10-60
E7NAT9_9ACTO/18-67
E7NWN7_TREPH/8-59
E7P242_PSESG/36-87
E7P3W7_PSESG/23-72
E7P552_PSESG/18-70
E7P6C7_PSESG/12-63
E7P7H7_PSESG/18-69
E7PMN1_PSESG/23-72
E7PNR2_PSESG/12-63
E7PQ08_PSESG/18-70
E7PR61_PSESG/18-69
E7PT90_PSESG/36-87
E7QMJ9_9EURY/14-64
E7QPB9_9EURY/11-62
E7QVD2_9EURY/1-34
E7QVR5_9EURY/9-57
E7QWA2_9EURY/337-381
E7QZ20_9EURY/15-65
E7QZ38_9EURY/13-63
E7QZ47_9EURY/11-61
E7QZB0_9EURY/25-81
E7QZB5_9EURY/13-62
E7QZF3_9EURY/9-59
E7R033_9EURY/16-62
E7RX36_9BURK/33-84
E7SEJ7_SHIDY/15-65
E7SFY7_SHIDY/26-77
E7SHR7_SHIDY/25-76
E7SK83_SHIDY/9-59
E7SMT1_SHIDY/8-59
E7SVL1_SHIBO/15-65
E7SWA2_SHIBO/8-59
E7T245_SHIBO/26-77
E7T2R3_SHIBO/9-59
E7T4J8_SHIBO/25-76
E7T6D8_SHIFL/25-76
E7T848_SHIFL/26-77
E7TA53_SHIFL/8-59
E7TEC2_SHIFL/9-59
E7TJE4_SHIFL/15-65
E7TK54_ECO57/8-59
E7TKY7_ECO57/18-69
E7TMZ1_ECO57/9-59
E7TQM1_ECO57/26-77
E7TYM0_ECO57/15-65
E7U246_ECOLX/8-59
E7U585_ECOLX/9-59
E7U9U7_ECOLX/15-65
E7UB96_ECOLX/25-76
E7UC24_ECOLX/26-77
E7UFI7_ECOLX/14-65
E7UGI7_ECOLX/8-59
E7UGS1_ECOLX/25-76
E7UIR0_ECOLX/26-77
E7USJ5_SALTY/10-60
E7USY4_SALTY/15-66
E7UTM0_SALTY/23-74
E7UZF9_SALTY/15-65
E7V2U2_SALTY/26-77
E7V3Z5_SALTY/9-59
E7V6I5_SALMO/15-65
E7V909_SALMO/26-77
E7VD73_SALMO/10-60
E7VDE7_SALMO/15-66
E7VKL6_SALMO/15-66
E7VQ50_SALMO/26-77
E7VQV1_SALMO/15-65
E7VRF4_SALMO/10-60
E7VUA1_SALMO/15-65
E7VVB1_SALMO/10-60
E7VW39_SALMO/15-66
E7W496_SALMO/26-77
E7W5E2_SALMO/15-66
E7W5Y1_SALMO/10-60
E7WDC6_SALMO/26-77
E7WG01_SALMO/15-65
E7WI49_SALMO/15-66
E7WJW8_SALMO/15-65
E7WP46_SALMO/10-60
E7WRP9_SALMO/26-77
E7WUA0_SALMO/15-65
E7WY49_SALMO/26-77
E7WZW2_SALMO/10-60
E7X1V8_SALMO/15-66
E7X5I3_SALMO/15-66
E7X6V7_SALMO/26-77
E7XBK9_SALMO/15-65
E7XPR9_SALMO/10-60
E7XPY3_SALMO/15-66
E7XQZ8_SALMO/15-65
E7XSG4_SALMO/26-77
E7XW94_SALMO/10-60
E7XXG5_SALMO/15-66
E7Y201_SALMO/15-65
E7Y4B3_SALMO/26-77
E7Y9V6_SALMO/15-65
E7YC46_SALMO/26-77
E7YFS7_SALMO/15-66
E7YJ74_SALMO/15-65
E7YLS8_SALMO/15-66
E7YMQ3_SALMO/26-77
E7YPA4_SALMO/10-60
E7Z170_SALMO/15-66
E7Z1E4_SALMO/10-60
E7Z1Z1_SALMO/15-65
E7Z5B1_SALMO/26-77
E7Z9R5_SALMO/15-66
E7ZA21_SALMO/10-60
E7ZBG6_SALMO/15-65
E7ZFK2_SALMO/26-77
E7ZIG2_SALMO/10-60
E7ZJ03_SALMO/15-66
E7ZJB1_SALMO/15-65
E7ZP62_SALMO/26-77
E7ZWP9_SALMO/10-60
E7ZX50_SALMO/15-66
E8A1H6_SALMO/26-77
E8A3Y1_SALMO/15-65
E8A7K5_SALMO/15-65
E8A8H3_SALMO/10-60
E8ACT6_SALMO/15-66
E8ADJ6_SALMO/26-77
E8AKD3_SALMO/15-66
E8AL78_SALMO/15-65
E8ASJ1_SALMO/26-77
E8ASN0_SALMO/10-60
E8AUP4_SALMO/26-77
E8AWD6_SALMO/15-65
E8B4Z3_SALMO/10-60
E8B5H2_SALMO/15-66
E8B6Q5_SALMO/15-66
E8BAL5_SALMO/15-65
E8BGK6_SALMO/26-77
E8BIQ6_SALMO/10-60
E8BMR0_SALMO/15-65
E8BS30_SALMO/26-77
E8BSY7_SALMO/10-60
E8BUG9_SALMO/15-66
E8C177_SALMO/15-65
E8C3J0_SALMO/15-66
E8C4C2_SALMO/10-60
E8C5R2_SALMO/26-77
E8C9D4_SALMO/15-65
E8CAI1_SALMO/26-77
E8CE19_SALMO/10-60
E8CEJ7_SALMO/15-66
E8CNU4_SALMO/15-65
E8CQ90_SALMO/10-60
E8CSF3_SALMO/15-66
E8CUI6_SALMO/26-77
E8CYA5_SALMO/15-65
E8D0U4_SALMO/10-60
E8D1G7_SALMO/26-77
E8D5T5_SALMO/15-66
E8DEM3_SALMO/26-77
E8DFA9_SALMO/15-66
E8DJP4_SALMO/15-65
E8DKN1_SALMO/10-60
E8DQR4_SALMO/15-65
E8DWE4_SALMO/26-77
E8DXT4_SALMO/10-60
E8DY86_SALMO/15-66
E8DYV3_SALMO/26-77
E8E1E9_SALMO/15-65
E8E639_SALMO/15-66
E8E8I3_SALMO/10-60
E8EBB5_SALMO/15-65
E8EJF7_SALMO/26-77
E8EKB3_SALMO/10-60
E8EKR6_SALMO/15-66
E8EM06_SALMO/15-65
E8ENS8_SALMO/15-66
E8ERV4_SALMO/10-60
E8EWL6_SALMO/26-77
E8F139_SALMO/15-66
E8F4H2_SALMO/26-77
E8F7R2_SALMO/15-65
E8F9I4_SALMO/10-60
E8FAI6_SALMO/26-77
E8FDQ9_SALMO/15-65
E8FL33_SALMO/10-60
E8FLE0_SALMO/15-66
E8FR35_SALMO/26-77
E8FR67_SALMO/15-65
E8FSJ8_SALMO/15-66
E8FXE5_SALMO/10-60
E8G4P1_SALMO/15-66
E8G743_SALMO/10-60
E8GC43_SALMO/26-77
E8GCN9_SALMO/15-65
E8GDS0_SALMO/10-60
E8GGA2_SALMO/15-65
E8GIC1_SALMO/15-66
E8GJX7_SALMO/26-77
E8GWR4_SALMO/26-77
E8GZX9_SALMO/15-65
E8H075_SALMO/15-66
E8H128_SALMO/10-60
E8H333_ECO57/15-65
E8H4A4_ECO57/9-59
E8H9S9_ECO57/26-77
E8HB80_ECO57/14-65
E8HBP9_ECO57/23-74
E8HH59_ECOLX/15-65
E8HI72_ECOLX/9-59
E8HNY7_ECOLX/26-77
E8HPT1_ECOLX/14-65
E8HQH3_ECOLX/23-74
E8HVT5_ECOLX/15-65
E8HX54_ECOLX/9-59
E8I2I2_ECOLX/26-77
E8I3U4_ECOLX/14-65
E8I4G4_ECOLX/23-74
E8I940_ECOLX/15-65
E8IAI9_ECOLX/9-59
E8IBZ2_ECOLX/14-65
E8IGM0_ECOLX/26-77
E8IHL9_ECOLX/23-74
E8INJ7_ECOLX/9-59
E8IQ25_ECOLX/14-65
E8IUS2_ECOLX/26-77
E8IVR8_ECOLX/23-74
E8J0G5_ECOLX/15-65
E8J2C4_ECO57/15-65
E8J3N5_ECO57/9-59
E8J925_ECO57/26-77
E8JAL9_ECO57/14-65
E8JB36_ECO57/23-74
E8JGE0_9ACTO/11-60
E8KJ61_9PAST/11-62
E8L8E7_9RHIZ/53-97
E8LHG4_9GAMM/12-62
E8LIM3_9GAMM/28-79
E8LLZ0_9GAMM/12-63
E8LMN0_9GAMM/25-75
E8LMP9_9GAMM/10-60
E8LVR3_9VIBR/9-59
E8MFC7_BIFL2/11-61
E8MFC8_BIFL2/13-62
E8MFF8_BIFL2/36-85
E8MFH0_BIFL2/42-92
E8MNW3_BIFLS/36-85
E8MW01_BIFL1/11-61
E8MW02_BIFL1/13-62
E8MW39_BIFL1/36-85
E8MW51_BIFL1/42-92
E8MWA6_BIFL1/249-292
E8N6Y2_MICTS/28-75
E8N7W5_MICTS/3-51
E8N7Z7_MICTS/17-68
E8N9E9_MICTS/11-62
E8NAL0_MICTS/10-61
E8NAR9_MICTS/16-67
E8NB88_MICTS/8-58
E8NCG6_MICTS/13-64
E8NCS0_MICTS/16-68
E8NFB7_MICTS/179-217
E8NIM8_SALET/15-65
E8NP58_SALET/9-59
E8NT13_SALET/23-74
E8NTG3_SALET/10-60
E8NUC6_SALET/26-77
E8NYE4_YERPH/15-65
E8P9Z0_ACIB1/5-55
E8PBP2_ACIB1/25-76
E8PBQ6_ACIB1/39-90
E8PBR0_ACIB1/35-86
E8PEQ2_ACIB1/25-76
E8PGA6_ACIB1/15-66
E8PGJ7_ACIB1/12-63
E8PH10_ACIB1/25-76
E8PIM7_ACIB1/7-59
E8PLU2_THESS/14-64
E8PN20_THESS/9-60
E8PP23_THESS/4-49
E8PQB6_THESS/4-55
E8R7X0_DESM0/10-55
E8R863_DESM0/7-53
E8RKN0_9CAUL/21-72
E8RKQ5_9CAUL/31-81
E8RLX4_9CAUL/56-105
E8RU78_9CAUL/10-60
E8RVM0_9CAUL/38-86
E8RWX2_MICSL/26-73
E8S007_MICSL/17-69
E8S2G4_MICSL/10-56
E8S6T2_MICSL/13-64
E8S7I3_MICSL/14-65
E8S7N7_MICSL/7-54
E8SH72_STAPH/9-59
E8SS70_GEOS2/4-54
E8SSA7_GEOS2/9-60
E8SVX0_GEOS2/169-213
E8T1D2_GEOS2/13-64
E8T1F5_GEOS2/11-62
E8T1G3_GEOS2/12-63
E8T1H7_GEOS2/10-61
E8T1H8_GEOS2/12-63
E8T7N2_MESCW/17-68
E8T8B4_MESCW/22-73
E8TBA3_MESCW/13-64
E8TCS9_MESCW/20-71
E8TEM9_MESCW/3-54
E8TJZ9_MESCW/13-64
E8TLG5_MESCW/26-76
E8TQB0_ALIDB/13-64
E8TR59_ALIDB/10-62
E8TR97_ALIDB/21-72
E8TRA4_ALIDB/12-64
E8TRN1_ALIDB/18-69
E8TS93_ALIDB/12-63
E8TSA3_ALIDB/12-60
E8TST0_ALIDB/4-54
E8TT03_ALIDB/12-64
E8TUA1_ALIDB/22-73
E8TUP5_ALIDB/17-68
E8TUQ8_ALIDB/18-69
E8TUV7_ALIDB/22-73
E8TVW3_ALIDB/20-70
E8TW04_ALIDB/24-74
E8TW05_ALIDB/15-66
E8TWG3_ALIDB/11-62
E8TWK1_ALIDB/16-67
E8TWY9_ALIDB/21-71
E8TXV5_ALIDB/28-79
E8TXY6_ALIDB/48-99
E8TYN3_ALIDB/24-75
E8TYN8_ALIDB/41-92
E8U014_ALIDB/4-53
E8U1Y0_ALIDB/23-74
E8U536_DEIML/3-54
E8UQX0_THEBF/11-62
E8V1L0_TERSS/13-64
E8V1V2_TERSS/22-73
E8V2N7_TERSS/9-60
E8V2R0_TERSS/26-77
E8V3I2_TERSS/41-92
E8V8H9_TERSS/43-93
E8V9H3_BACST/7-57
E8VUL4_VIBVU/13-63
E8VW65_VIBVU/32-82
E8W2E3_STRFA/13-64
E8W318_STRFA/13-64
E8W3P5_STRFA/29-81
E8W4T6_STRFA/11-61
E8W647_STRFA/19-70
E8W6M1_STRFA/8-59
E8W6W2_STRFA/7-58
E8W7Y2_STRFA/13-64
E8W8K7_STRFA/9-58
E8W9U6_STRFA/1242-1293
E8WBU2_STRFA/1-44
E8WCB4_STRFA/16-62
E8WDI9_STRFA/7-58
E8WFN5_STRFA/22-73
E8WFZ5_STRFA/4-53
E8WJ37_GEOS8/13-63
E8WKW3_GEOS8/11-62
E8WQ18_GEOS8/13-64
E8WY98_ACISM/45-95
E8WZ92_ACISM/13-64
E8X715_ACISM/47-98
E8X8A3_SALT4/23-74
E8X8U5_SALT4/42-93
E8X9A1_SALT4/15-65
E8XED4_SALT4/9-59
E8XEN6_SALT4/10-60
E8XFY1_SALT4/15-66
E8XQG8_RAHSY/3-59
E8XV56_RAHSY/23-74
E8XWF3_RAHSY/15-65
E8XY85_RAHSY/17-68
E8XYB2_RAHSY/31-82
E8Y578_ECOKO/15-65
E8Y5K8_ECOKO/26-77
E8Y7U7_ECOKO/23-74
E8Y9I3_ECOKO/14-65
E8YB65_ECOKO/25-76
E8YFD3_9BURK/73-122
E8YH46_9BURK/34-85
E8YHT9_9BURK/9-60
E8YIV6_9BURK/14-65
E8YKC3_9BURK/26-77
E8YL89_9BURK/34-85
E8YMP5_9BURK/35-85
E8YNA2_9BURK/19-70
E8YQA1_9BURK/16-67
E8YQB7_9BURK/14-65
E8YRG0_9BURK/11-62
E8YRS9_9BURK/3-53
E8YT49_9BURK/29-80
E8YTQ0_9BURK/24-76
E8YUE9_9BURK/25-76
E8YUY7_9BURK/8-59
E8YVV0_9BURK/33-84
E8YVV1_9BURK/23-74
E8YWK4_9BURK/40-91
E8YWL1_9BURK/51-102
E8ZYE3_SALET/10-61
E8ZYK6_SALET/23-74
E9A179_SALET/15-65
E9A7Y1_SALET/15-66
E9A9F4_SALET/26-77
E9LIR6_9ACTO/12-62
E9RW73_9FIRM/22-72
E9SKB4_CLOSY/10-61
E9SPN8_CLOSY/13-63
E9SRC8_CLOSY/10-61
E9SRD2_CLOSY/4-55
E9SW55_COREQ/12-63
E9SWB1_COREQ/21-72
E9SWH1_COREQ/29-80
E9SWI1_COREQ/8-59
E9SWM5_COREQ/23-74
E9SWR5_COREQ/6-56
E9SWT2_COREQ/26-77
E9SWT9_COREQ/11-61
E9SWW1_COREQ/8-63
E9SX77_COREQ/21-72
E9SXI4_COREQ/14-63
E9SXJ9_COREQ/23-74
E9SY04_COREQ/23-74
E9SYL8_COREQ/17-69
E9SZ04_COREQ/14-64
E9T1C5_COREQ/10-61
E9T1S1_COREQ/12-62
E9T1T8_COREQ/20-70
E9T2D3_COREQ/17-67
E9T2D8_COREQ/17-67
E9T2D9_COREQ/22-72
E9T2T4_COREQ/49-101
E9T2X1_COREQ/19-70
E9T395_COREQ/19-70
E9T3X3_COREQ/9-58
E9T4D2_COREQ/22-73
E9T7G0_COREQ/10-61
E9T7H2_COREQ/8-59
E9T7H3_COREQ/9-59
E9T7Z5_COREQ/3-53
E9T827_COREQ/14-65
E9T8R0_ECOLX/39-90
E9TDD5_ECOLX/23-74
E9THL8_ECOLX/15-65
E9TI00_ECOLX/25-76
E9TLP1_ECOLX/52-103
E9TS98_ECOLX/13-62
E9TTF0_ECOLX/39-90
E9TTH3_ECOLX/25-76
E9TV82_ECOLX/11-62
E9TWM4_ECOLX/9-59
E9U110_ECOLX/15-65
E9U3X7_ECOLX/23-74
E9U5L6_ECOLX/23-74
E9UBS7_ECOLX/39-90
E9UCR2_ECOLX/13-62
E9UD41_ECOLX/20-71
E9UDL9_ECOLX/15-65
E9UF84_ECOLX/9-59
E9UMV1_9ACTO/28-71
E9UNN7_9ACTO/15-65
E9UP62_9ACTO/7-58
E9UP98_9ACTO/12-63
E9UPI5_9ACTO/13-64
E9UQS4_9ACTO/13-64
E9UQU3_9ACTO/17-68
E9URB9_9ACTO/4-53
E9URF5_9ACTO/14-65
E9URV6_9ACTO/169-213
E9UT53_9ACTO/7-59
E9UTL7_9ACTO/9-58
E9UUG3_9ACTO/12-63
E9UUU5_9ACTO/27-73
E9UX83_9ACTO/11-61
E9UZH3_9ACTO/5-56
E9V058_9ACTO/1-50
E9V0T7_9ACTO/28-79
E9V3M6_9ACTO/9-59
E9V6C1_ECOLX/23-74
E9V7H9_ECOLX/15-65
E9V8V5_ECOLX/9-59
E9VDD7_ECOLX/26-77
E9VEA7_ECOLX/25-76
E9VG08_ECOLX/42-91
E9VJ05_ECOLX/23-74
E9VPQ3_ECOLX/15-65
E9VR62_ECOLX/9-59
E9VU87_ECOLX/25-76
E9VVL4_ECOLX/26-77
E9VWK6_ECOLX/42-91
E9W0E0_ECOLX/15-65
E9W147_ECOLX/26-77
E9W6A2_ECOLX/52-103
E9W6R3_ECOLX/23-74
E9W7F0_ECOLX/25-76
E9WB65_ECOLX/14-65
E9WBN3_ECOLX/23-74
E9WFN2_ECOLX/15-65
E9WGU5_ECOLX/9-59
E9WJS0_ECOLX/26-77
E9WPH8_ECOLX/18-69
E9WPY0_ECOLX/23-74
E9WX75_ECOLX/15-65
E9WY15_ECOLX/26-77
E9X039_ECOLX/25-76
E9X2I8_ECOLX/15-65
E9X8C7_ECOLX/26-77
E9XAQ1_ECOLX/14-65
E9XB66_ECOLX/23-74
E9XD29_ECOLX/25-76
E9XJ18_ECOLX/15-65
E9XKZ4_ECOLX/9-59
E9XPD5_ECOLX/23-74
E9XPV6_ECOLX/14-65
E9XS22_ECOLX/26-77
E9XSM7_ECOLX/25-76
E9XUL6_ECOLX/42-91
E9XVQ4_ECOLX/14-65
E9XW62_ECOLX/23-74
E9XZW3_ECOLX/15-65
E9Y162_ECOLX/9-59
E9Y405_ECOLX/26-77
E9Y732_ECOLX/25-76
E9Y828_ECOLX/42-91
E9YBF5_ECOLX/9-59
E9YCN9_ECOLX/15-65
E9YDB2_ECOLX/14-65
E9YDT0_ECOLX/23-74
E9YG81_ECOLX/25-76
E9YKJ0_ECOLX/26-77
E9YLN0_ECOLX/42-91
E9YP19_ECOLX/15-65
E9YQB3_ECOLX/9-59
E9YVW1_ECOLX/25-76
E9YWJ0_ECOLX/26-77
E9YY12_ECOLX/18-69
E9YYF3_ECOLX/23-74
E9Z1C7_ECOLX/42-91
E9Z3X9_ESCFE/13-64
E9Z7P0_ESCFE/15-65
E9Z850_ESCFE/25-76
E9Z8P7_ESCFE/17-67
E9Z9F4_ESCFE/9-55
E9ZBB6_ESCFE/26-77
E9ZC71_ESCFE/20-71
E9ZET5_ESCFE/42-91
E9ZJF3_MYCTU/15-66
E9ZJL2_MYCTU/29-80
E9ZN79_MYCTU/9-58
F0BFQ0_9XANT/44-95
F0BHH9_9XANT/12-63
F0BNH6_9XANT/12-63
F0BYZ6_9XANT/44-95
F0C1J8_9XANT/16-67
F0C9I7_9XANT/12-63
F0C9T2_9XANT/44-95
F0DKQ5_9FIRM/16-67
F0DLA8_9FIRM/10-61
F0DZD2_9PSED/12-61
F0E273_9PSED/17-68
F0EAU7_9PSED/47-98
F0EDM4_9PSED/14-65
F0EMH6_ENTCA/10-60
F0FWU3_9BURK/22-73
F0FWY0_9BURK/34-85
F0FXC3_9BURK/1-52
F0FYL2_9BURK/8-59
F0G0E4_9BURK/21-72
F0G0E6_9BURK/4-55
F0G0S8_9BURK/17-68
F0G557_9BURK/8-58
F0G6V7_9BURK/19-70
F0G749_9BURK/8-56
F0G7N5_9BURK/44-93
F0G995_9BURK/14-65
F0G9B5_9BURK/31-82
F0GA36_9BURK/18-69
F0GAL6_9BURK/4-55
F0GAL7_9BURK/13-64
F0GBT0_9BURK/14-65
F0GCL0_9BURK/4-55
F0GCV1_9BURK/5-56
F0GFS4_9BURK/11-62
F0GG74_9BURK/8-58
F0GGV3_9BURK/22-73
F0GJG0_9BURK/4-55
F0GJL3_9BURK/21-72
F0HFS9_9FIRM/6-54
F0HNR2_9ACTN/533-576
F0J1P9_ACIMA/27-78
F0J297_ACIMA/13-64
F0JCF8_DESDE/12-62
F0JDZ8_DESDE/355-399
F0JMM8_ESCFE/15-65
F0JMU2_ESCFE/13-64
F0JN35_ESCFE/26-77
F0JQ42_ESCFE/17-67
F0JRT5_ESCFE/25-76
F0JTP5_ESCFE/23-74
F0JVK2_ESCFE/20-71
F0JW77_ESCFE/13-62
F0KF71_ACICP/25-76
F0KG94_ACICP/1-44
F0KI18_ACICP/12-63
F0KKC5_ACICP/25-76
F0KKD8_ACICP/39-90
F0KKU6_ACICP/35-86
F0KPN6_ACICP/21-72
F0KPU4_ACICP/15-66
F0KTD3_YERE3/29-80
F0KTT8_YERE3/15-65
F0L769_9RHIZ/28-79
F0L9F6_9RHIZ/8-60
F0L9H0_9RHIZ/14-66
F0LA81_9RHIZ/22-73
F0LAK8_9RHIZ/13-64
F0LB20_9RHIZ/11-62
F0LBB8_9RHIZ/33-84
F0LEK7_9RHIZ/11-61
F0LER3_9RHIZ/18-70
F0LG83_9RHIZ/16-67
F0LGG9_9RHIZ/35-86
F0LKF3_THEBM/241-286
F0LMX1_THEBM/236-283
F0LR52_VIBFU/13-64
F0LUA4_VIBFU/13-64
F0LZT2_VIBFU/12-62
F0M3L4_ARTPP/14-65
F0M3T5_ARTPP/14-51
F0M3W5_ARTPP/11-62
F0M470_ARTPP/47-102
F0M554_ARTPP/9-57
F0M5G8_ARTPP/3-54
F0M5W8_ARTPP/21-72
F0M730_ARTPP/23-73
F0M744_ARTPP/24-75
F0M9A4_ARTPP/10-61
F0M9B2_ARTPP/19-70
F0M9C3_ARTPP/30-81
F0MA80_ARTPP/17-67
F0MAE1_ARTPP/6-57
F0MAH8_ARTPP/1-52
F0MAI6_ARTPP/29-80
F0MAQ9_ARTPP/17-63
F0MB34_ARTPP/12-63
F0MC92_ARTPP/29-79
F0MCQ1_ARTPP/42-92
F0MCS1_ARTPP/23-73
F0NCX8_SULIR/201-247
F0NL54_SULIH/201-247
F0P5M6_STAPE/9-59
F0PFJ7_ENTF6/10-60
F0PX09_BACT0/4-57
F0PY01_BACT0/6-56
F0Q170_ACIAP/49-100
F0Q1U3_ACIAP/21-72
F0Q3J6_ACIAP/5-57
F0Q4T1_ACIAP/27-78
F0Q4U0_ACIAP/12-63
F0Q5L6_ACIAP/3-54
F0Q5X3_ACIAP/17-69
F0Q708_ACIAP/10-61
F0Q7D1_ACIAP/21-72
F0Q836_ACIAP/67-118
F0Q8M6_ACIAP/7-57
F0QA33_ACIAP/42-92
F0QAL4_ACIAP/32-83
F0QAP8_ACIAP/16-67
F0QBW1_ACIAP/32-84
F0QC80_ACIAP/17-68
F0QFX2_ACIBD/15-66
F0QGI1_ACIBD/25-76
F0QGL8_ACIBD/25-76
F0QKW6_ACIBD/12-63
F0QLF0_ACIBD/25-76
F0QLY0_ACIBD/39-90
F0QLY4_ACIBD/35-86
F0QME1_ACIBD/5-55
F0QW66_VULM7/40-85
F0RIB6_CELLC/16-67
F0RNR7_DEIPM/3-54
F0RPF0_DEIPM/7-58
F0RXH4_SPHGB/12-63
F0RXM6_SPHGB/22-58
F0RZI8_SPHGB/8-59
F0RZR8_SPHGB/17-67
F0S6J4_PEDSD/4-56
F0SHZ0_PLABD/14-65
F0SW24_SYNGF/8-59
F0V0W7_9VIBR/25-76
F0YV45_9CLOT/8-59
F0YX69_9CLOT/11-61
F0Z009_9CLOT/11-62
F0Z354_9CLOT/10-59
F0Z358_9CLOT/11-60
F0Z4L4_9CLOT/12-63
F1CMX5_RHORH/13-62
F1CNS7_BURCE/26-77
F1TI14_9CLOT/35-85
F1TK55_PROAC/9-57
F1TQU4_PROAC/9-58
F1TRV3_PROAC/25-67
F1TT74_PROAC/9-57
F1TVH4_PROAC/25-71
F1TVZ4_PROAC/9-58
F1U0V2_PROAC/10-57
F1U4L8_PROAC/9-58
F1U6A9_PROAC/25-71
F1U7R2_PROAC/9-57
F1UAY4_PROAC/25-71
F1UE89_PROAC/9-58
F1UET1_PROAC/9-57
F1UJ72_PROAC/25-71
F1ULT5_PROAC/9-58
F1UPJ1_PROAC/9-57
F1UT65_PROAC/9-58
F1UTN1_PROAC/25-71
F1UW72_PROAC/10-57
F1UYY0_PROAC/9-58
F1UZY6_PROAC/6-52
F1V2C3_PROAC/9-57
F1V5I0_PROAC/9-58
F1V5V1_PROAC/25-71
F1VB94_PROAC/9-57
F1VFX1_PROAC/9-58
F1VG93_PROAC/25-71
F1VGN7_PROAC/11-59
F1VI82_PROAC/25-67
F1VLP7_PROAC/9-58
F1VQ20_MORCA/5-45
F1W0B1_9BURK/19-70
F1W1W4_9BURK/16-67
F1W8J7_MORCA/5-45
F1WEE5_MORCA/5-45
F1WKH9_MORCA/5-45
F1WQG7_MORCA/5-45
F1WWV4_MORCA/5-45
F1X489_MORCA/5-45
F1XBD8_MORCA/5-45
F1XF24_MORCA/5-45
F1XHZ3_ECO57/26-77
F1XP12_ECO57/9-59
F1XRJ3_ECO57/15-65
F1XSP0_ECO57/8-59
F1XT54_ECO57/18-69
F1Y083_ECO57/8-59
F1Y0R0_ECO57/18-69
F1Y447_ECO57/15-65
F1Y8G5_ECO57/26-77
F1YAJ7_ECO57/9-59
F1YEZ8_9ACTO/1-50
F1YG08_9ACTO/12-62
F1YGT5_9ACTO/1-48
F1YGX6_9ACTO/5-57
F1YH57_9ACTO/24-75
F1YHV2_9ACTO/16-67
F1YJU9_9ACTO/14-65
F1YN01_9ACTO/7-49
F1YNU6_9ACTO/13-64
F1YPE7_9ACTO/8-58
F1YU75_9PROT/10-61
F1ZC19_9SPHN/3-53
F1ZD19_9SPHN/10-61
F1ZF74_ECOLX/14-65
F1ZFR7_ECOLX/8-59
F1ZI98_ECOLX/15-65
F1ZJP6_ECOLX/9-59
F1ZNX8_ECOLX/13-64
F1ZPT7_ECOLX/13-62
F1ZQD0_ECOLX/26-77
F2A1S9_RHIET/25-75
F2A3N7_RHIET/64-115
F2A483_RHIET/15-66
F2AC78_RHIET/32-83
F2AF46_RHIET/10-61
F2AJM5_RHIET/16-67
F2AJQ2_RHIET/13-64
F2BEY9_9NEIS/6-56
F2EPY7_PANAN/80-131
F2EQJ1_PANAN/166-212
F2EQZ3_PANAN/8-59
F2ER87_PANAN/29-80
F2ES56_PANAN/11-62
F2ESH0_PANAN/21-72
F2EUQ0_PANAN/24-75
F2EW06_PANAN/15-65
F2F0D8_9BACL/7-57
F2F1V0_9BACL/14-65
F2F560_9BACL/9-60
F2FCP1_SALDU/15-66
F2FD79_SALDU/15-65
F2FHF3_SALDU/23-74
F2FI19_SALDU/37-88
F2FP94_SALDU/10-60
F2FSJ5_SALGL/9-59
F2FU46_SALGL/15-66
F2FUE4_SALGL/15-65
F2FVH6_SALGL/10-60
F2FX78_SALGL/42-93
F2G062_SALGL/23-74
F2GJF5_MYCTU/18-69
F2GK18_MYCTU/15-66
F2GL19_MYCTU/9-58
F2GQS1_BRUME/16-67
F2GRL2_BRUME/13-72
F2GW86_BRUME/18-69
F2GWF2_BRUME/3-54
F2GY21_BRUME/9-60
F2GZB3_BRUME/15-65
F2H6J9_BACTU/4-57
F2H7K9_BACTU/6-56
F2HQE7_BRUME/16-67
F2HWD3_BRUME/13-72
F2HXA9_BRUME/22-73
F2HXQ5_BRUME/3-54
F2HYR9_BRUME/9-60
F2HZX7_BRUME/15-65
F2ITE6_VIBCH/12-62
F2IWW3_9PROT/8-59
F2IWY9_9PROT/16-67
F2IYN6_9PROT/6-54
F2J2H9_9PROT/20-71
F2J2J0_9PROT/11-62
F2J731_9PROT/18-66
F2JMY9_9FIRM/8-59
F2JV09_9GAMM/16-67
F2JV87_9GAMM/16-67
F2JX80_9GAMM/9-60
F2JZQ9_9GAMM/8-59
F2K0B1_9GAMM/14-64
F2K4P7_9GAMM/12-61
F2K5P6_PSEBR/5-56
F2KA09_PSEBR/3-54
F2KD03_PSEBR/36-87
F2KEQ6_PSEBR/18-70
F2KEW2_PSEBR/12-63
F2KFI3_PSEBR/14-65
F2KGT2_PSEBR/3-54
F2KHS5_PSEBR/3-54
F2KIW4_PSEBR/21-72
F2KK47_PSEBR/19-68
F2KL74_PSEBR/14-65
F2L566_9CREN/212-257
F2L8M7_BURGA/10-60
F2L8R5_BURGA/30-80
F2L926_BURGA/56-105
F2LAP9_BURGA/19-70
F2LB13_BURGA/23-74
F2LBP1_BURGA/14-65
F2LCC4_BURGA/3-53
F2LDI9_BURGA/10-61
F2LDN8_BURGA/24-75
F2LE91_BURGA/22-73
F2LF82_BURGA/21-72
F2LIN8_BURGA/9-60
F2LJC7_BURGA/31-81
F2LK38_BURGA/14-65
F2LKR5_BURGA/17-68
F2LL95_BURGA/34-85
F2LLA3_BURGA/31-82
F2LN54_BURGA/14-65
F2LN75_BURGA/15-67
F2LPE5_BURGA/14-65
F2LPE6_BURGA/8-59
F2LR57_BURGA/28-79
F2M549_LACCA/14-65
F2MDM7_LACCA/14-65
F2MP14_ENTFA/10-60
F2MVB2_PSEST/19-70
F2MWQ2_PSEST/11-61
F2MX24_PSEST/25-76
F2N9A7_9ACTN/17-62
F2NB68_9ACTN/18-63
F2NNP9_9DEIN/402-447
F2NQX1_9DEIN/11-62
F2NRI5_9SPIO/287-337
F2PD20_PHOMO/7-58
F2R3Q1_9ACTO/13-64
F2R4V5_9ACTO/8-59
F2R5C5_9ACTO/9-58
F2R750_9ACTO/12-63
F2RA43_9ACTO/16-63
F2RCE4_9ACTO/32-83
F2RD94_9ACTO/1-41
F2RDZ8_9ACTO/22-73
F2REZ7_9ACTO/16-67
F2RGF4_9ACTO/31-82
F2RGJ3_9ACTO/27-78
F2RHI3_9ACTO/7-58
F2RLJ6_9ACTO/4-53
F2V036_ACTVI/18-67
F2V8S3_MYCTU/15-66
F2V8X0_MYCTU/18-69
F2V934_MYCTU/9-58
F2YRZ8_9ACTO/17-66
F2YS00_9ACTO/1-50
GYLR_STRCO/7-58
GYLR_STRGR/7-58
ICLR_ECOLI/26-77
ICLR_SALTY/26-77
KDGR_ECOLI/15-65
KDGR_ERWCH/57-107
KIPR_BACSU/7-57
MHPR_ECOLI/14-65
NFXB_PSEAE/10-46
O05148_RHOGO/32-83
O05173_9EURY/247-289
O06806_MYCTU/18-69
O24845_ACIAD/25-76
O26298_METTH/240-285
O30445_BORPE/18-69
O33539_RHOOP/11-62
O53238_MYCTU/9-58
O58576_PYRHO/240-285
O58704_PYRHO/252-298
O58705_PYRHO/277-323
O67479_AQUAE/3-53
O67983_RHOOP/19-70
O85831_SPHAR/41-93
O86533_STRCO/9-58
O87190_ERWCH/21-72
O88025_STRCO/9-60
P70766_NOCSI/30-81
P71977_MYCTU/15-66
PCAR_PSEPU/47-98
PCAU_ACIAD/33-84
POBR_ACIAD/25-76
Q01NA4_SOLUE/13-64
Q01TZ4_SOLUE/13-64
Q022L6_SOLUE/16-67
Q026Y2_SOLUE/24-75
Q02CF4_SOLUE/16-67
Q02G77_PSEAB/10-46
Q02HA0_PSEAB/12-61
Q02II0_PSEAB/17-68
Q02KB5_PSEAB/46-97
Q02LF7_PSEAB/18-69
Q02PY0_PSEAB/6-57
Q02SX3_PSEAB/15-66
Q02UJ9_PSEAB/5-56
Q02US3_PSEAB/35-86
Q034I3_LACC3/14-65
Q03NQ9_LACBA/21-62
Q03TH9_LACBA/10-61
Q03TV3_LACBA/165-210
Q05E44_AERPE/8-58
Q05E57_AERPE/9-58
Q07J38_RHOP5/11-62
Q07K24_RHOP5/17-68
Q08KC1_9ACTO/13-64
Q09B95_STIAD/30-81
Q0A920_ALHEH/17-68
Q0B402_BURCM/27-78
Q0B4J8_BURCM/33-85
Q0B627_BURCM/54-105
Q0B666_BURCM/27-78
Q0B6F5_BURCM/30-81
Q0B863_BURCM/48-99
Q0B871_BURCM/23-74
Q0B917_BURCM/14-65
Q0B999_BURCM/21-72
Q0B999_BURCM/305-356
Q0BBF5_BURCM/37-88
Q0BDP8_BURCM/14-65
Q0BFE7_BURCM/5-56
Q0BGT3_BURCM/22-73
Q0BHW9_BURCM/19-70
Q0BIE6_BURCM/44-93
Q0BL71_FRATO/9-60
Q0C0B5_HYPNA/10-61
Q0EYX3_9PROT/9-59
Q0FDJ0_9RHOB/26-76
Q0FFD4_9RHOB/13-63
Q0FK35_9RHOB/13-64
Q0FK35_9RHOB/287-338
Q0FK45_9RHOB/10-61
Q0FK46_9RHOB/22-73
Q0FMM4_9RHOB/10-61
Q0FTT8_9RHOB/12-63
Q0FUJ9_9RHOB/23-74
Q0FUN4_9RHOB/32-82
Q0FUU0_9RHOB/13-65
Q0FUV1_9RHOB/16-67
Q0I2M7_HAES1/15-65
Q0JY47_CUPNH/39-90
Q0JZ29_CUPNH/22-73
Q0JZR7_CUPNH/38-89
Q0K003_CUPNH/18-69
Q0K042_CUPNH/27-76
Q0K048_CUPNH/8-59
Q0K059_CUPNH/23-75
Q0K067_CUPNH/7-57
Q0K0Z3_CUPNH/29-80
Q0K0Z4_CUPNH/22-73
Q0K1A1_CUPNH/23-74
Q0K1Q3_CUPNH/28-79
Q0K2R6_CUPNH/30-81
Q0K2V3_CUPNH/26-77
Q0K378_CUPNH/27-78
Q0K380_CUPNH/30-81
Q0K394_CUPNH/36-87
Q0K3Z0_CUPNH/28-79
Q0K459_CUPNH/7-58
Q0K463_CUPNH/7-58
Q0K4B2_CUPNH/1-47
Q0K4C4_CUPNH/22-73
Q0K4V6_CUPNH/35-86
Q0K4X8_CUPNH/23-74
Q0K7J7_CUPNH/19-70
Q0K7X6_CUPNH/26-77
Q0K846_CUPNH/8-59
Q0K873_CUPNH/15-66
Q0K8J5_CUPNH/17-68
Q0K9C6_CUPNH/8-54
Q0K9S0_CUPNH/12-62
Q0KAI4_CUPNH/25-76
Q0KBK9_CUPNH/21-72
Q0KBU6_CUPNH/26-77
Q0KC32_CUPNH/7-57
Q0KC99_CUPNH/29-80
Q0KFC4_CUPNH/17-68
Q0KFM1_CUPNH/27-78
Q0KJ83_9SPHN/3-52
Q0KJT8_9SPHN/18-69
Q0RDK6_FRAAA/9-58
Q0RE92_FRAAA/3-41
Q0REJ7_FRAAA/1-42
Q0RQX5_FRAAA/174-215
Q0RSN6_FRAAA/6-58
Q0RWE3_RHOSR/27-78
Q0RX82_RHOSR/14-64
Q0RXA8_RHOSR/13-63
Q0RXC0_RHOSR/16-65
Q0RXN5_RHOSR/12-63
Q0RXR1_RHOSR/18-70
Q0RXW1_RHOSR/33-84
Q0RYH0_RHOSR/13-63
Q0RYR0_RHOSR/37-89
Q0RYW4_RHOSR/14-65
Q0S003_RHOSR/11-62
Q0S0X5_RHOSR/11-61
Q0S167_RHOSR/21-71
Q0S1X7_RHOSR/17-68
Q0S2G5_RHOSR/9-58
Q0S4G4_RHOSR/23-74
Q0S6I0_RHOSR/11-60
Q0S6Y4_RHOSR/17-68
Q0S931_RHOSR/7-58
Q0S9U1_RHOSR/9-61
Q0S9V4_RHOSR/6-55
Q0SA95_RHOSR/47-98
Q0SAQ0_RHOSR/24-74
Q0SBR3_RHOSR/15-66
Q0SC73_RHOSR/31-82
Q0SCD8_RHOSR/273-323
Q0SCD8_RHOSR/6-56
Q0SCH8_RHOSR/10-61
Q0SCL7_RHOSR/10-61
Q0SDG8_RHOSR/15-66
Q0SDK1_RHOSR/13-64
Q0SDP1_RHOSR/8-59
Q0SDU4_RHOSR/12-62
Q0SDW0_RHOSR/15-66
Q0SDX3_RHOSR/4-52
Q0SE57_RHOSR/11-62
Q0SF60_RHOSR/15-66
Q0SFK8_RHOSR/4-54
Q0SFL4_RHOSR/24-75
Q0SFR1_RHOSR/21-71
Q0SFR4_RHOSR/21-71
Q0SFZ2_RHOSR/10-60
Q0SGK2_RHOSR/18-70
Q0SH23_RHOSR/19-70
Q0SID2_RHOSR/161-210
Q0SII5_RHOSR/9-58
Q0SIN6_RHOSR/8-59
Q0SJY2_RHOSR/3-53
Q0SXZ0_SHIF8/26-77
Q0SY91_SHIF8/13-64
Q0T520_SHIF8/15-65
Q0T787_SHIF8/23-74
Q0TA52_ECOL5/26-77
Q0TAM3_ECOL5/13-62
Q0TBM7_ECOL5/25-76
Q0TFJ4_ECOL5/9-59
Q0TH05_ECOL5/15-65
Q0W5F8_UNCMA/13-60
Q11AL9_MESSB/22-72
Q11C61_MESSB/11-62
Q11C93_MESSB/9-61
Q11D47_MESSB/25-75
Q11D51_MESSB/8-56
Q11D58_MESSB/10-60
Q11E36_MESSB/12-63
Q11EH7_MESSB/20-71
Q11FR0_MESSB/6-57
Q11FS2_MESSB/6-57
Q11FY0_MESSB/18-68
Q11FY0_MESSB/278-329
Q11H91_MESSB/21-72
Q11HX6_MESSB/11-62
Q11K57_MESSB/28-79
Q11LB3_MESSB/19-69
Q11MB9_MESSB/9-61
Q120D1_POLSJ/2-53
Q122X3_POLSJ/20-71
Q122Z1_POLSJ/22-73
Q125F0_POLSJ/25-77
Q125N6_POLSJ/13-64
Q126F2_POLSJ/18-69
Q127P1_POLSJ/23-74
Q128Y7_POLSJ/23-74
Q12B45_POLSJ/16-67
Q12CG3_POLSJ/22-73
Q12E63_POLSJ/21-72
Q12EP8_POLSJ/21-72
Q12GD3_POLSJ/32-83
Q12GK0_POLSJ/18-69
Q133G2_RHOPS/17-68
Q134F7_RHOPS/26-77
Q137Z7_RHOPS/10-61
Q13C17_RHOPS/69-120
Q13DJ6_RHOPS/5-55
Q13G79_BURXL/12-63
Q13GC3_BURXL/3-52
Q13GD8_BURXL/32-82
Q13GJ4_BURXL/33-84
Q13GP4_BURXL/13-64
Q13GY1_BURXL/28-77
Q13HD4_BURXL/39-90
Q13I28_BURXL/4-56
Q13IG2_BURXL/47-98
Q13J54_BURXL/37-88
Q13JG7_BURXL/57-108
Q13JH5_BURXL/29-80
Q13K67_BURXL/23-74
Q13K68_BURXL/34-85
Q13KY2_BURXL/8-58
Q13KY3_BURXL/34-84
Q13KY6_BURXL/10-61
Q13L36_BURXL/24-76
Q13PA5_BURXL/4-56
Q13PD2_BURXL/8-59
Q13PF5_BURXL/22-73
Q13PQ3_BURXL/9-60
Q13Q27_BURXL/29-80
Q13QI1_BURXL/9-61
Q13QR0_BURXL/20-71
Q13RP7_BURXL/3-54
Q13SA9_BURXL/26-77
Q13TC3_BURXL/9-60
Q13U48_BURXL/34-83
Q13VQ2_BURXL/17-68
Q13WT4_BURXL/27-78
Q13WY0_BURXL/14-65
Q140I8_BURXL/32-83
Q141B9_BURXL/26-77
Q143W3_BURXL/25-76
Q144Z5_BURXL/30-81
Q146H5_BURXL/43-94
Q14I85_FRAT1/9-60
Q15TE5_PSEA6/13-61
Q15UG0_PSEA6/13-64
Q15XR4_PSEA6/13-64
Q15YX7_PSEA6/42-93
Q162H0_ROSDO/7-57
Q165C6_ROSDO/25-75
Q165F6_ROSDO/6-57
Q166Z4_ROSDO/2-51
Q182B7_CLOD6/7-58
Q184J6_CLOD6/9-59
Q18I84_HALWD/95-132
Q18IP8_HALWD/12-60
Q18IV2_HALWD/8-57
Q1AS66_RUBXD/16-67
Q1AUM6_RUBXD/17-68
Q1AUS6_RUBXD/39-90
Q1AXZ1_RUBXD/16-66
Q1AYT9_RUBXD/22-73
Q1AZ38_RUBXD/14-65
Q1AZC6_RUBXD/17-67
Q1B0P9_MYCSS/9-59
Q1B2Y2_MYCSS/17-69
Q1B5E0_MYCSS/46-97
Q1B960_MYCSS/14-64
Q1B9N2_MYCSS/8-59
Q1BAQ5_MYCSS/9-58
Q1BBK2_MYCSS/54-104
Q1BF98_MYCSS/41-91
Q1BGB0_BURCA/3-53
Q1BHU5_BURCA/14-65
Q1BJ69_BURCA/8-59
Q1BJD7_BURCA/26-77
Q1BJH7_BURCA/8-59
Q1BJJ3_BURCA/11-62
Q1BL99_BURCA/38-90
Q1BN52_BURCA/21-72
Q1BN52_BURCA/305-356
Q1BN88_BURCA/16-67
Q1BND9_BURCA/15-66
Q1BPA1_BURCA/23-74
Q1BPA9_BURCA/32-83
Q1BR62_BURCA/30-81
Q1BT55_BURCA/34-85
Q1BWA9_BURCA/5-56
Q1BXM5_BURCA/22-73
Q1BYR2_BURCA/19-70
Q1BZA7_BURCA/110-159
Q1C6Z9_YERPA/15-65
Q1CID5_YERPN/15-65
Q1EQC9_STRKN/7-58
Q1GD36_SILST/32-82
Q1GES2_SILST/7-57
Q1GJS1_SILST/14-65
Q1GKY2_SILST/3-54
Q1GL95_SILST/12-63
Q1GLL2_SILST/14-65
Q1GLU4_SILST/12-63
Q1GP16_SPHAL/70-114
Q1GY64_METFK/10-59
Q1I4Z9_PSEE4/17-68
Q1I948_PSEE4/8-58
Q1IE51_PSEE4/45-96
Q1IZY9_DEIGD/5-49
Q1J1Z1_DEIGD/10-61
Q1J2P3_DEIGD/4-54
Q1J2S4_DEIGD/4-55
Q1J2W5_DEIGD/7-58
Q1J383_DEIGD/32-82
Q1J3W2_DEIGD/4-55
Q1J3W3_DEIGD/10-61
Q1JVB5_DESAC/9-60
Q1JVI2_DESAC/10-61
Q1JWL6_DESAC/5-55
Q1K4E7_DESAC/14-65
Q1LAP9_RALME/55-106
Q1LC84_RALME/26-78
Q1LCW0_RALME/26-77
Q1LDH3_RALME/49-100
Q1LDI4_RALME/23-74
Q1LE32_RALME/28-79
Q1LEF2_RALME/7-57
Q1LEX9_RALME/100-151
Q1LF17_RALME/97-148
Q1LFD9_RALME/29-80
Q1LFI7_RALME/20-71
Q1LFR7_RALME/22-73
Q1LG77_RALME/34-85
Q1LGE3_RALME/24-75
Q1LH65_RALME/58-109
Q1LJZ9_RALME/28-79
Q1LK49_RALME/7-58
Q1LK63_RALME/81-132
Q1LM17_RALME/16-67
Q1LMC9_RALME/19-70
Q1LMD0_RALME/15-66
Q1LMM5_RALME/76-128
Q1LP35_RALME/15-66
Q1LQ50_RALME/30-81
Q1LRK3_RALME/18-69
Q1LRK4_RALME/18-69
Q1LSA8_RALME/24-75
Q1M4C8_RHIL3/14-64
Q1M5D6_RHIL3/13-64
Q1M5W6_RHIL3/34-85
Q1M6A1_RHIL3/9-60
Q1M6L0_RHIL3/17-68
Q1M792_RHIL3/15-66
Q1M816_RHIL3/25-76
Q1MKT9_RHIL3/16-67
Q1NEG9_9SPHN/19-68
Q1NEI9_9SPHN/18-67
Q1Q9U1_PSYCK/26-77
Q1QAG6_PSYCK/23-74
Q1QAL2_PSYCK/6-56
Q1QBE1_PSYCK/37-87
Q1QCK3_PSYCK/8-59
Q1QCK6_PSYCK/33-82
Q1QXK3_CHRSD/8-59
Q1R0Q6_CHRSD/9-60
Q1R0U8_CHRSD/20-71
Q1R0U9_CHRSD/5-56
Q1R1B0_CHRSD/13-64
Q1R1H8_CHRSD/33-84
Q1R3T0_ECOUT/46-97
Q1R480_ECOUT/42-91
Q1R520_ECOUT/25-76
Q1R9G7_ECOUT/9-59
Q1RAW0_ECOUT/15-65
Q1UZU2_PELUB/13-64
Q1VBY9_VIBAL/10-61
Q1YFV2_MOBAS/24-75
Q1YHF0_MOBAS/23-74
Q1YL80_MOBAS/20-71
Q1YQB2_9GAMM/11-61
Q1Z3J5_PHOPR/16-65
Q1Z3W3_PHOPR/22-72
Q1ZJ68_9GAMM/12-62
Q20Y80_RHOPB/21-71
Q20ZB4_RHOPB/11-62
Q212P6_RHOPB/27-78
Q214B7_RHOPB/17-68
Q216A7_RHOPB/20-71
Q21D39_RHOPB/11-62
Q21HT2_SACD2/13-64
Q21LA9_SACD2/11-62
Q21QU8_RHOFD/10-59
Q21TR7_RHOFD/33-84
Q21V91_RHOFD/22-72
Q21VY9_RHOFD/16-67
Q21ZT9_RHOFD/15-66
Q220B5_RHOFD/24-76
Q24SI3_DESHY/8-59
Q24Z36_DESHY/4-48
Q28K95_JANSC/15-65
Q28KK6_JANSC/12-63
Q28KQ0_JANSC/5-56
Q28L19_JANSC/14-63
Q28LI4_JANSC/3-54
Q28M84_JANSC/36-86
Q28SF1_JANSC/8-58
Q2A2M7_FRATH/9-60
Q2CGU1_9RHOB/12-63
Q2CHH4_9RHOB/12-63
Q2CJ63_9RHOB/32-83
Q2CJE8_9RHOB/17-68
Q2F1F8_9NOCA/19-70
Q2FLG9_METHJ/252-298
Q2FLK6_METHJ/31-71
Q2FT89_METHJ/11-55
Q2G5K3_NOVAD/28-79
Q2G5N0_NOVAD/12-63
Q2G770_NOVAD/11-60
Q2G817_NOVAD/8-59
Q2G826_NOVAD/8-59
Q2G855_NOVAD/8-59
Q2G902_NOVAD/7-58
Q2HR10_9ACTO/6-57
Q2HWI1_9ACTO/22-73
Q2HWI7_9ACTO/10-61
Q2IRP2_RHOP2/18-68
Q2IRR8_RHOP2/13-63
Q2IXT8_RHOP2/46-97
Q2IY92_RHOP2/25-76
Q2IZA7_RHOP2/17-68
Q2J245_RHOP2/14-65
Q2J6W8_FRASC/9-58
Q2JBF6_FRASC/69-119
Q2JEF4_FRASC/303-346
Q2JZW6_RHIEC/13-64
Q2K0J1_RHIEC/9-60
Q2K0T8_RHIEC/34-85
Q2K1L6_RHIEC/48-99
Q2KBW9_RHIEC/15-66
Q2KVZ6_BORA1/14-65
Q2KW38_BORA1/23-74
Q2KX21_BORA1/13-65
Q2KY27_BORA1/13-64
Q2L0I4_BORA1/10-62
Q2L0T4_BORA1/189-229
Q2L294_BORA1/15-66
Q2M5P8_PSEPU/12-61
Q2NRA4_SODGM/16-67
Q2NTD2_SODGM/15-65
Q2NUS5_SODGM/9-61
Q2NVB4_SODGM/6-43
Q2P8B7_XANOM/1-32
Q2P8R2_XANOM/12-63
Q2PF95_9SPHN/10-61
Q2PQV4_9NOCA/21-72
Q2PQW3_9NOCA/18-69
Q2PQW7_9NOCA/15-65
Q2RHK8_MOOTA/17-68
Q2RJ95_MOOTA/16-67
Q2RJ97_MOOTA/14-65
Q2RLE1_MOOTA/10-61
Q2RLI0_MOOTA/10-61
Q2RRY4_RHORT/22-73
Q2RUQ0_RHORT/18-69
Q2SUM2_BURTA/54-105
Q2SXF0_BURTA/14-65
Q2SYR2_BURTA/19-70
Q2SZC7_BURTA/95-144
Q2T1N0_BURTA/86-137
Q2T327_BURTA/11-62
Q2T360_BURTA/69-120
Q2T3D4_BURTA/40-91
Q2T4U3_BURTA/46-97
Q2T548_BURTA/50-101
Q2T556_BURTA/22-73
Q2T5Y3_BURTA/52-103
Q2T7C8_BURTA/53-104
Q2VMX6_9NOCA/21-71
Q2W423_MAGSA/25-75
Q2XQ15_9NOCA/11-62
Q2YIG9_BRUA2/42-93
Q2YIK6_BRUA2/15-65
Q2YJD1_BRUA2/3-54
Q2YJK9_BRUA2/18-69
Q2YKQ1_BRUA2/9-60
Q2YP68_BRUA2/16-67
Q2YRI4_BRUA2/19-78
Q2Z1K9_ARTGO/22-72
Q311Q3_DESDG/19-70
Q31TY5_SHIBS/39-90
Q31V44_SHIBS/25-76
Q321Z0_SHIBS/15-65
Q324Z0_SHIBS/23-74
Q328N8_SHIDS/39-90
Q32F30_SHIDS/15-65
Q32J99_SHIDS/23-74
Q393D9_BURS3/4-55
Q394J7_BURS3/19-67
Q394K5_BURS3/8-58
Q395M7_BURS3/11-62
Q395N5_BURS3/21-72
Q395N5_BURS3/303-354
Q395W8_BURS3/14-65
Q397N1_BURS3/43-94
Q397N2_BURS3/21-72
Q397Y8_BURS3/23-74
Q397Z6_BURS3/31-82
Q39AB7_BURS3/18-69
Q39AW2_BURS3/8-58
Q39AY3_BURS3/30-81
Q39B92_BURS3/8-59
Q39BA8_BURS3/11-62
Q39CG6_BURS3/34-85
Q39ET4_BURS3/14-65
Q39GK4_BURS3/5-56
Q39I12_BURS3/22-73
Q39J60_BURS3/19-70
Q39JR6_BURS3/44-93
Q39LN7_BURS3/318-369
Q39LN7_BURS3/43-94
Q39MF6_BURS3/43-94
Q39MF7_BURS3/13-64
Q39MX8_BURS3/11-62
Q39MX9_BURS3/43-94
Q39MZ1_BURS3/24-75
Q39QH5_GEOMG/12-63
Q39R82_GEOMG/13-64
Q39TD9_GEOMG/10-60
Q39TY1_GEOMG/13-64
Q39XP1_GEOMG/12-63
Q39YR1_GEOMG/13-65
Q3A6I9_PELCD/13-65
Q3ABB9_CARHZ/14-66
Q3ACD4_CARHZ/160-204
Q3ACM7_CARHZ/12-63
Q3AD13_CARHZ/145-187
Q3BMJ2_XANC5/12-63
Q3BYP5_XANC5/60-111
Q3C1D7_9BURK/9-60
Q3C1E5_9BURK/9-60
Q3EZZ8_BACTI/50-87
Q3INT2_NATPD/12-62
Q3IPQ3_NATPD/20-68
Q3IR44_NATPD/13-62
Q3ISR9_NATPD/352-397
Q3IXU4_RHOS4/29-79
Q3J691_RHOS4/30-80
Q3JFK5_BURP1/22-73
Q3JFL3_BURP1/50-101
Q3JFW9_BURP1/7-57
Q3JFY6_BURP1/54-105
Q3JHH0_BURP1/7-57
Q3JHI5_BURP1/40-91
Q3JJ24_BURP1/11-62
Q3JJ63_BURP1/28-79
Q3JNJ3_BURP1/95-144
Q3JP95_BURP1/68-119
Q3JQM8_BURP1/14-65
Q3JU47_BURP1/23-74
Q3JWN9_BURP1/61-112
Q3K6F7_PSEPF/5-56
Q3K8P6_PSEPF/19-68
Q3KBM9_PSEPF/12-63
Q3KBY0_PSEPF/19-72
Q3KCK9_PSEPF/10-46
Q3KGR9_PSEPF/12-61
Q3KGU8_PSEPF/36-87
Q3KHV4_PSEPF/15-66
Q3LG99_9CORY/10-61
Q3MNN9_9MICO/12-63
Q3SF36_THIDA/10-61
Q3Y2J4_ENTFC/3-49
Q3YUX2_SHISS/39-90
Q3YZV8_SHISS/9-59
Q3Z2G7_SHISS/15-65
Q45RB3_STRFR/6-57
Q46M55_CUPPJ/104-155
Q46M56_CUPPJ/104-155
Q46MN1_CUPPJ/15-67
Q46MP1_CUPPJ/10-62
Q46MQ8_CUPPJ/14-65
Q46NI9_CUPPJ/16-68
Q46NW9_CUPPJ/53-102
Q46NY1_CUPPJ/24-75
Q46PM0_CUPPJ/74-125
Q46PP4_CUPPJ/5-56
Q46PP6_CUPPJ/4-55
Q46QC7_CUPPJ/39-90
Q46QG2_CUPPJ/22-73
Q46R52_CUPPJ/14-65
Q46RC5_CUPPJ/22-73
Q46SA7_CUPPJ/7-57
Q46SB7_CUPPJ/8-59
Q46SD9_CUPPJ/22-73
Q46SL7_CUPPJ/17-68
Q46SS0_CUPPJ/13-65
Q46TG5_CUPPJ/23-74
Q46TG6_CUPPJ/24-75
Q46UD8_CUPPJ/7-57
Q46UE7_CUPPJ/24-75
Q46UF4_CUPPJ/7-58
Q46UG0_CUPPJ/7-58
Q46US2_CUPPJ/18-69
Q46UX5_CUPPJ/22-73
Q46V14_CUPPJ/43-94
Q46V76_CUPPJ/25-76
Q46V78_CUPPJ/18-69
Q46VA3_CUPPJ/24-75
Q470Z7_CUPPJ/28-79
Q471H2_CUPPJ/27-78
Q472K4_CUPPJ/15-66
Q472S3_CUPPJ/7-57
Q474D6_CUPPJ/8-59
Q474J8_CUPPJ/24-75
Q476N2_CUPPJ/9-61
Q477D8_CUPPJ/17-68
Q47HM8_DECAR/14-66
Q47HX1_DECAR/14-65
Q47IA7_DECAR/1-48
Q47J38_DECAR/13-64
Q47L46_THEFY/20-66
Q47PH6_THEFY/18-67
Q47RN0_THEFY/34-85
Q47SA4_THEFY/12-61
Q47UJ3_COLP3/12-63
Q47Y62_COLP3/24-75
Q485T9_COLP3/11-61
Q48EN7_PSE14/36-87
Q48GS6_PSE14/18-69
Q48HW7_PSE14/18-70
Q48IC6_PSE14/12-63
Q48K91_PSE14/23-72
Q4FSI3_PSYA2/37-88
Q4FTA0_PSYA2/6-56
Q4FTJ8_PSYA2/8-59
Q4FTK1_PSYA2/33-83
Q4J6R0_SULAC/185-232
Q4JMH8_9BACT/12-61
Q4JUX1_CORJK/15-64
Q4JXV9_CORJK/28-79
Q4K580_PSEF5/1032-1078
Q4K5M2_PSEF5/5-56
Q4KAL0_PSEF5/4-55
Q4KAP9_PSEF5/12-63
Q4KEE5_PSEF5/12-63
Q4KGN6_PSEF5/53-104
Q4KH07_PSEF5/12-61
Q4KH39_PSEF5/56-107
Q4KI36_PSEF5/18-69
Q4KJU0_PSEF5/6-57
Q4MX03_BACCE/6-56
Q4QSB5_RHOMR/19-69
Q4UP22_XANC8/12-63
Q4UZQ3_XANC8/44-95
Q4V1C4_BACCZ/11-62
Q4ZP78_PSEU2/36-87
Q4ZR63_PSEU2/18-69
Q4ZTH5_PSEU2/12-63
Q4ZTZ6_PSEU2/18-70
Q4ZUY8_PSEU2/23-72
Q53VT7_THET8/27-78
Q53W89_THET8/19-68
Q573K3_9BACT/10-60
Q576F7_BRUAB/3-54
Q576N5_BRUAB/18-69
Q578D2_BRUAB/9-60
Q579M4_BRUAB/42-93
Q57BN7_BRUAB/19-78
Q57FE8_BRUAB/16-67
Q57H40_SALCH/26-77
Q57IU3_SALCH/10-60
Q57M61_SALCH/9-59
Q57NG7_SALCH/15-65
Q5D0X8_COMTE/9-60
Q5D0X9_COMTE/20-71
Q5EER0_9MICC/14-65
Q5GRB7_ALCXX/1-34
Q5H5M8_XANOR/1-32
Q5H628_XANOR/62-113
Q5JEP0_PYRKO/239-286
Q5KRB6_CORGL/13-65
Q5KRX6_CORGL/10-60
Q5KYI3_GEOKA/6-57
Q5KZR5_GEOKA/12-63
Q5KZV2_GEOKA/5-55
Q5LKW1_SILPO/3-52
Q5LL84_SILPO/25-75
Q5LQX7_SILPO/15-63
Q5LS09_SILPO/12-63
Q5LVD4_SILPO/3-53
Q5NGT3_FRATT/9-60
Q5NWG6_AROAE/13-65
Q5P006_AROAE/33-71
Q5P027_AROAE/19-70
Q5P2P3_AROAE/16-67
Q5P3Y3_AROAE/26-77
Q5P6A9_AROAE/40-90
Q5PCT2_SALPA/15-65
Q5PIN0_SALPA/9-59
Q5PKY2_SALPA/26-77
Q5PLN7_SALPA/15-66
Q5SIW5_THET8/9-60
Q5SKY6_THET8/36-86
Q5UWE1_HALMA/51-101
Q5UWF1_HALMA/9-59
Q5V0W5_HALMA/29-76
Q5V0X1_HALMA/13-62
Q5V2I2_HALMA/11-61
Q5V4X5_HALMA/16-66
Q5V614_HALMA/28-74
Q5V615_HALMA/11-61
Q5V6H5_HALMA/22-70
Q5V6V8_HALMA/14-62
Q5WBV3_BACSK/10-59
Q5WFZ8_BACSK/9-60
Q5WJ06_BACSK/9-60
Q5WKJ4_BACSK/4-55
Q5WKP4_BACSK/5-56
Q5YRX9_NOCFA/9-58
Q5YTW8_NOCFA/16-67
Q5YTZ3_NOCFA/13-62
Q5YU96_NOCFA/17-69
Q5YUB9_NOCFA/13-63
Q5YUC9_NOCFA/18-68
Q5YUE5_NOCFA/13-63
Q5YUH7_NOCFA/23-74
Q5YUQ1_NOCFA/13-63
Q5YVA3_NOCFA/6-55
Q5YW12_NOCFA/13-64
Q5YWX2_NOCFA/25-76
Q5YWX8_NOCFA/16-66
Q5YWY8_NOCFA/9-60
Q5YXJ8_NOCFA/13-63
Q5YXR0_NOCFA/14-65
Q5Z0G4_NOCFA/9-59
Q5Z0P8_NOCFA/8-58
Q5ZR02_9CAUD/9-61
Q60G69_9NOCA/23-72
Q62A09_BURMA/11-62
Q62B42_BURMA/40-91
Q62B51_BURMA/7-57
Q62BH2_BURMA/50-101
Q62BI0_BURMA/22-73
Q62D24_BURMA/7-57
Q62D39_BURMA/28-79
Q62DQ8_BURMA/28-79
Q62GY4_BURMA/50-99
Q62I27_BURMA/19-70
Q62IS0_BURMA/23-74
Q62IY5_BURMA/14-65
Q62MZ1_BURMA/61-112
Q62YQ7_BACLD/7-57
Q639L9_BACCZ/6-56
Q639W5_BACCZ/4-57
Q63IB3_BURPS/11-62
Q63IE6_BURPS/28-79
Q63LW2_BURPS/22-73
Q63LX0_BURPS/50-101
Q63M64_BURPS/7-57
Q63M77_BURPS/28-79
Q63NL5_BURPS/7-57
Q63NM5_BURPS/40-91
Q63QQ2_BURPS/50-99
Q63RC6_BURPS/30-81
Q63SM5_BURPS/14-65
Q63VH6_BURPS/23-74
Q63Y00_BURPS/33-84
Q65DH8_BACLD/5-56
Q65DQ6_BACLD/13-64
Q65NA5_BACLD/14-64
Q65V41_MANSM/12-62
Q65WD5_MANSM/15-67
Q65WJ8_MANSM/19-69
Q664W5_YERPS/29-80
Q669W5_YERPS/15-65
Q67KT5_SYMTH/100-147
Q67LC3_SYMTH/1-51
Q68YA6_RHOSR/26-76
Q6A5P2_PROAC/11-59
Q6A6D9_PROAC/25-71
Q6A7Z8_PROAC/9-58
Q6ACJ6_LEIXX/6-55
Q6AHJ0_LEIXX/4-53
Q6CZM8_ERWCT/14-64
Q6D013_ERWCT/29-80
Q6D0U3_ERWCT/10-61
Q6D4G5_ERWCT/15-65
Q6EMJ0_PSEPU/19-70
Q6F8R4_ACIAD/21-72
Q6FBA6_ACIAD/8-59
Q6FBN1_ACIAD/38-89
Q6FBN4_ACIAD/39-90
Q6FDI1_ACIAD/25-76
Q6HH02_BACHK/6-56
Q6HHB8_BACHK/4-57
Q6J671_9BURK/26-75
Q6JHQ2_9PSEU/10-61
Q6LGI2_PHOPR/12-62
Q6LGQ1_PHOPR/10-61
Q6M1F9_CORGL/229-279
Q6M1F9_CORGL/6-52
Q6M1I6_CORGL/18-68
Q6M367_CORGL/11-62
Q6M8Y9_CORGL/507-551
Q6N0W3_RHOPA/4-55
Q6N149_RHOPA/5-55
Q6N3H6_RHOPA/17-68
Q6N9X3_RHOPA/68-119
Q6NB48_RHOPA/21-72
Q6NBZ1_RHOPA/33-83
Q6NHL1_CORDI/16-65
Q6NJB5_CORDI/25-70
Q6QID7_9CAUD/9-61
Q6REK2_9NOCA/27-78
Q6REK9_9NOCA/26-76
Q6SF78_9BACT/15-66
Q6SGJ4_9BACT/18-69
Q6UP14_MYCVN/24-74
Q6UP81_CUPPJ/20-71
Q6UP87_CUPPJ/32-83
Q6UP88_CUPPJ/89-140
Q6XL52_COMTE/21-71
Q70AP1_RHOER/16-67
Q71UZ4_PSEST/18-69
Q72J94_THET2/9-60
Q72LC8_THET2/36-86
Q735N0_BACC1/6-56
Q735W8_BACC1/4-57
Q739J1_BACC1/4-55
Q73VI6_MYCPA/9-58
Q73W85_MYCPA/8-60
Q73WC2_MYCPA/29-79
Q740A5_MYCPA/11-61
Q742Z3_MYCPA/10-61
Q745U6_THET2/224-270
Q748A6_GEOSL/4-56
Q74AK0_GEOSL/15-66
Q74E91_GEOSL/12-63
Q74FU1_GEOSL/13-64
Q74RF4_YERPE/29-80
Q7AD89_ECO57/15-65
Q7AH54_ECO57/52-103
Q7CIV9_YERPE/15-65
Q7CS11_AGRT5/38-89
Q7CV82_AGRT5/11-62
Q7CVD3_AGRT5/11-62
Q7CVZ0_AGRT5/19-71
Q7D0V9_AGRT5/28-79
Q7D306_AGRT5/11-62
Q7D3U3_AGRT5/28-79
Q7D6B1_MYCTU/43-92
Q7MCI3_VIBVY/32-82
Q7MDU9_VIBVY/13-63
Q7MJK8_VIBVY/15-66
Q7MP14_VIBVY/21-71
Q7MZA2_PHOLL/28-79
Q7N1L6_PHOLL/9-61
Q7NA09_PHOLL/13-64
Q7NMQ6_GLOVI/8-56
Q7NR65_CHRVO/12-63
Q7TXH5_MYCBO/9-58
Q7TZK5_MYCBO/18-69
Q7TZQ5_MYCBO/15-66
Q7UBA5_SHIFL/39-90
Q7UCL4_SHIFL/15-65
Q7VLC8_HAEDU/8-60
Q7VRY5_BORPE/31-82
Q7VS24_BORPE/28-79
Q7VS38_BORPE/10-61
Q7VSA4_BORPE/5-55
Q7VSE3_BORPE/36-87
Q7VTN7_BORPE/24-75
Q7VTS3_BORPE/29-80
Q7VU21_BORPE/12-64
Q7VV60_BORPE/6-55
Q7VV84_BORPE/52-103
Q7VVK2_BORPE/15-67
Q7VVL0_BORPE/4-54
Q7VVM9_BORPE/7-57
Q7VXA5_BORPE/12-63
Q7VXC8_BORPE/9-60
Q7VY33_BORPE/15-66
Q7VZR7_BORPE/6-56
Q7VZT2_BORPE/7-58
Q7VZY9_BORPE/28-79
Q7W0C5_BORPE/39-90
Q7W0W6_BORPA/8-59
Q7W125_BORPA/5-56
Q7W146_BORPA/24-75
Q7W1I1_BORPA/21-72
Q7W1K1_BORPA/19-70
Q7W1K8_BORPA/4-55
Q7W2K8_BORPA/21-72
Q7W2V7_BORPA/18-69
Q7W327_BORPA/31-82
Q7W3D8_BORPA/12-64
Q7W3M4_BORPA/18-69
Q7W4F4_BORPA/6-55
Q7W4I1_BORPA/28-79
Q7W4W2_BORPA/29-80
Q7W578_BORPA/7-58
Q7W593_BORPA/6-56
Q7W629_BORPA/4-54
Q7W6V9_BORPA/19-70
Q7W702_BORPA/13-64
Q7W7Q3_BORPA/93-144
Q7W841_BORPA/13-64
Q7W871_BORPA/32-83
Q7W8N3_BORPA/13-65
Q7WA27_BORPA/9-60
Q7WB07_BORPA/15-66
Q7WBG1_BORPA/8-59
Q7WBN9_BORPA/17-70
Q7WBP5_BORPA/22-73
Q7WBS5_BORPA/46-97
Q7WBT1_BORPA/22-70
Q7WBT2_BORPA/20-71
Q7WBZ2_BORPA/35-87
Q7WC17_BORPA/13-64
Q7WC72_BORPA/15-65
Q7WCB4_BORPA/39-90
Q7WCG8_BORPA/23-74
Q7WCQ8_BORBR/7-58
Q7WCS4_BORBR/6-56
Q7WDD3_BORBR/9-59
Q7WDK4_BORBR/21-72
Q7WDV7_BORBR/18-69
Q7WE28_BORBR/31-82
Q7WE69_BORBR/42-93
Q7WE90_BORBR/13-64
Q7WEC8_BORBR/12-63
Q7WEE5_BORBR/10-61
Q7WEQ8_BORBR/12-64
Q7WF00_BORBR/18-69
Q7WFW4_BORBR/6-55
Q7WG04_BORBR/28-79
Q7WGE0_BORBR/29-80
Q7WHZ5_BORBR/4-54
Q7WIU0_BORBR/13-64
Q7WJ00_BORBR/17-68
Q7WJ59_BORBR/9-60
Q7WL40_BORBR/58-109
Q7WLI8_BORBR/13-64
Q7WLL9_BORBR/32-83
Q7WM97_BORBR/13-65
Q7WMH2_BORBR/15-66
Q7WMY2_BORBR/8-59
Q7WN90_BORBR/8-59
Q7WNC9_BORBR/29-80
Q7WNR5_BORBR/5-56
Q7WNT6_BORBR/24-75
Q7WPB5_BORBR/21-71
Q7WPF9_BORBR/22-73
Q7WPH1_BORBR/21-72
Q7WPJ2_BORBR/19-70
Q7WPJ9_BORBR/4-55
Q7WPM9_BORBR/17-70
Q7WPN7_BORBR/22-73
Q7WPR8_BORBR/36-87
Q7WPS5_BORBR/22-70
Q7WPS6_BORBR/20-71
Q7WPZ0_BORBR/22-74
Q7WQ17_BORBR/13-64
Q7WQ76_BORBR/5-55
Q7WQB8_BORBR/39-90
Q7WQH3_BORBR/23-74
Q7WST0_PSEPA/12-63
Q7X285_9ACTO/17-67
Q81BS7_BACCR/6-56
Q81C06_BACCR/4-57
Q81NS7_BACAN/6-56
Q81P23_BACAN/4-57
Q827H0_STRAW/32-82
Q828K3_STRAW/7-58
Q829M3_STRAW/14-65
Q82BG4_STRAW/7-58
Q82BX5_STRAW/15-67
Q82CW2_STRAW/44-95
Q82D43_STRAW/8-59
Q82FI4_STRAW/1-51
Q82H45_STRAW/21-72
Q82H45_STRAW/322-373
Q82I79_STRAW/4-53
Q82JR7_STRAW/9-58
Q82KG8_STRAW/169-212
Q82LL3_STRAW/23-74
Q838M2_ENTFA/10-60
Q83MI8_SHIFL/39-90
Q83PQ7_SHIFL/25-76
Q83RJ0_SHIFL/15-65
Q83SD3_SHIFL/23-74
Q83XA6_RHOER/11-62
Q841M1_9ACTO/21-71
Q849Q8_PSEPU/16-67
Q84AQ7_PSEAE/10-46
Q87K22_VIBPA/17-67
Q87X78_PSESM/36-87
Q87Z78_PSESM/18-69
Q881V2_PSESM/12-63
Q882U7_PSESM/18-70
Q884B4_PSESM/23-72
Q88E46_PSEPK/17-68
Q88J29_PSEPK/8-45
Q88JP0_PSEPK/14-65
Q88JP8_PSEPK/5-56
Q88N41_PSEPK/47-98
Q89CH5_BRAJA/46-97
Q89F95_BRAJA/10-61
Q89FA3_BRAJA/5-55
Q89GG2_BRAJA/50-99
Q89JJ5_BRAJA/51-102
Q89JK0_BRAJA/19-69
Q89NA3_BRAJA/30-81
Q89NF7_BRAJA/26-77
Q89P18_BRAJA/21-72
Q89PT5_BRAJA/38-89
Q89Q85_BRAJA/3-54
Q89QG8_BRAJA/37-88
Q89QN0_BRAJA/9-59
Q89SX5_BRAJA/17-68
Q89V22_BRAJA/31-83
Q89VH4_BRAJA/19-70
Q8D5K0_VIBVU/12-62
Q8D6Z0_VIBVU/13-63
Q8ELJ4_OCEIH/10-61
Q8EMM2_OCEIH/6-57
Q8EPA1_OCEIH/5-56
Q8FB60_ECOL6/46-97
Q8FBJ3_ECOL6/42-91
Q8FCD7_ECOL6/25-76
Q8FFM7_ECOL6/9-59
Q8FGT5_ECOL6/15-65
Q8FLK7_COREF/23-73
Q8FN54_COREF/25-76
Q8FPR4_COREF/17-66
Q8FS41_COREF/2-52
Q8FSY8_COREF/150-200
Q8FUQ1_BRUSU/3-54
Q8FUX8_BRUSU/18-69
Q8FV53_BRUSU/15-65
Q8FW26_BRUSU/9-60
Q8FX66_BRUSU/42-93
Q8FZ58_BRUSU/19-78
Q8G2T0_BRUSU/16-67
Q8G463_BIFLO/11-61
Q8G464_BIFLO/13-62
Q8G4W3_BIFLO/28-77
Q8G4X6_BIFLO/42-92
Q8G7U4_BIFLO/249-292
Q8KM23_ERWCT/15-65
Q8L191_9NOCA/31-82
Q8NL89_CORGL/22-72
Q8NLB8_CORGL/20-70
Q8NN22_CORGL/20-71
Q8NQV8_CORGL/17-66
Q8NSW1_CORGL/12-63
Q8NUB4_CORGL/415-459
Q8P3J9_XANCP/12-63
Q8PDG5_XANCP/44-95
Q8PEZ7_XANAC/12-63
Q8PQF2_XANAC/54-105
Q8TH14_PYRFU/240-283
Q8TR17_METAC/2-47
Q8VJW7_MYCTU/29-80
Q8VPD8_RHIRD/28-79
Q8VQJ7_BRUAB/22-73
Q8X5Z9_ECO57/39-90
Q8X681_ECO57/27-78
Q8XCN4_ECO57/15-65
Q8XE06_ECO57/9-59
Q8XRX7_RALSO/50-101
Q8XTY4_RALSO/15-66
Q8XX61_RALSO/30-81
Q8XYZ6_RALSO/15-66
Q8Y1D3_RALSO/24-75
Q8Y2N3_RALSO/28-79
Q8Y2N5_RALSO/32-83
Q8YB78_BRUME/42-93
Q8YC90_BRUME/9-60
Q8YD78_BRUME/15-65
Q8YDF7_BRUME/58-109
Q8YDP8_BRUME/4-55
Q8YF10_BRUME/16-67
Q8YIQ6_BRUME/19-78
Q8Z1V7_SALTI/26-77
Q8Z2C4_SALTI/15-66
Q8Z547_SALTI/9-59
Q8Z667_SALTI/15-65
Q8ZL84_SALTY/15-66
Q8ZLG8_SALTY/10-60
Q8ZNF8_SALTY/9-59
Q8ZNZ7_SALTY/15-65
Q8ZT59_PYRAE/119-165
Q8ZWH1_PYRAE/245-290
Q8ZZL6_PYRAE/122-177
Q92PP5_RHIME/14-65
Q92RN5_RHIME/18-69
Q92TL3_RHIME/9-60
Q92TV6_RHIME/24-74
Q92VI4_RHIME/30-81
Q92VL9_RHIME/13-64
Q92WG6_RHIME/8-59
Q92Z26_RHIME/7-53
Q92ZR8_RHIME/21-72
Q938D2_MYCSM/4-55
Q938D9_MYCSM/15-66
Q93JK5_STRCO/4-53
Q93KA0_ERWCH/21-72
Q93Q65_KLEOX/20-71
Q93RL8_9GAMM/40-91
Q93RV4_STRCO/14-65
Q93RZ6_STRCO/20-71
Q93T33_9ACTO/8-59
Q93UV6_9MICO/23-73
Q972S5_SULTO/55-98
Q976D2_SULTO/9-60
Q97UB5_SULSO/202-248
Q982L6_RHILO/17-69
Q986Y9_RHILO/13-64
Q989W4_RHILO/20-71
Q98EM2_RHILO/13-64
Q98FF7_RHILO/22-73
Q98N85_RHILO/26-76
Q9A7B3_CAUCR/8-59
Q9AGJ8_CORGL/13-64
Q9AGK1_9MICC/22-72
Q9AH06_RHOER/26-77
Q9CLH4_PASMU/18-68
Q9EWL2_STRCO/20-71
Q9F3B3_STRCO/18-69
Q9F3D9_STRCO/24-75
Q9F5P7_BRUAB/15-65
Q9F7C7_RHIRD/14-65
Q9HHH1_HALSA/26-70
Q9HHM8_HALSA/16-66
Q9HW60_PSEAE/12-61
Q9HWM4_PSEAE/15-66
Q9HYA1_PSEAE/15-66
Q9HZ60_PSEAE/6-57
Q9I2A1_PSEAE/18-69
Q9I392_PSEAE/46-97
Q9I4V8_PSEAE/17-68
Q9I6Q2_PSEAE/5-56
Q9I6X7_PSEAE/35-86
Q9K6K4_BACHD/4-55
Q9KAZ9_BACHD/4-55
Q9KBV5_BACHD/7-57
Q9KND6_VIBCH/12-62
Q9L0A6_STRCO/7-58
Q9L455_9ACTO/7-48
Q9L4T4_9NOCA/174-218
Q9L688_STRGR/83-134
Q9L789_CUPNE/32-83
Q9R3R2_STRCO/8-59
Q9R821_ECOLX/1-31
Q9R9T0_PSEPU/47-98
Q9RB21_PECCC/15-65
Q9RB23_ERWCT/15-65
Q9RB24_PECCC/15-65
Q9RB25_PECCC/15-65
Q9RB26_PECCC/14-64
Q9RDE7_STRCO/17-69
Q9RJW5_STRCO/17-70
Q9RKU6_STRCO/21-72
Q9RV13_DEIRA/3-54
Q9RV73_DEIRA/22-72
Q9RZ01_DEIRA/7-58
Q9S159_COMTE/9-61
Q9S4Y5_SALEN/34-85
Q9U986_DROHY/38-76
Q9UYQ0_PYRAB/153-200
Q9WWD6_RHIRD/28-79
Q9WXS0_THEMA/3-53
Q9X4A8_PECCC/15-65
Q9X4X3_9PSED/32-83
Q9X9U3_STRCO/1-51
Q9XB51_ERWCA/14-64
Q9XBD2_AMYOR/9-57
Q9Z4X2_STRCO/17-69
Q9Z4X2_STRCO/301-351
Q9Z5W3_PSEAE/1-34
RHMR_ECOLI/9-59
SRPS_PSEPU/16-67
SYFA_METS5/5-51
TTGV_PSEPU/16-67
Y1032_HAEIN/17-67
YAGI_ECOLI/6-57
YIAJ_ECOLI/25-76
