# Supplementary material for: Contact prediction is hardest for the most informative contacts, but improves with the incorporation of contact potentials
Source: PLoS One. 2018 Jun 28;13(6):e0199585. doi: 10.1371/journal.pone.0199585 (PMC6023208; doi:10.1371/journal.pone.0199585)
Supplement: S1 Data — Each file in the ‘alignments’ directory herein corresponds to a protein family’s alignment and contains the accession number and sequence range of each sequence in the alignment. (TAR.GZ) [file pone.0199585.s001.tar.gz › alignments/Rrf2]

A0ABZ8_STRAM/1-85
A0AC58_STRAM/1-85
A0AC98_STRAM/1-83
A0AG89_LISW6/1-83
A0AHV5_LISW6/1-81
A0AIW4_LISW6/1-83
A0AL40_LISW6/1-84
A0AY35_BURCH/14-94
A0B949_METTP/17-77
A0JSP8_ARTS2/1-83
A0JUD5_ARTS2/1-58
A0K630_BURCH/1-82
A0K7X2_BURCH/1-82
A0K8Q1_BURCH/1-83
A0KEW2_AERHH/1-83
A0KG19_AERHH/1-83
A0KJ31_AERHH/1-83
A0KR73_SHESA/1-84
A0KXJ1_SHESA/1-83
A0KY96_SHESA/1-81
A0LC62_MAGSM/1-83
A0LD61_MAGSM/2-84
A0LDI8_MAGSM/2-83
A0LHT1_SYNFM/1-83
A0LWM3_ACIC1/1-86
A0LY62_GRAFK/1-82
A0M178_GRAFK/1-84
A0M182_GRAFK/1-82
A0NIF5_OENOE/1-81
A0NP78_9RHOB/1-72
A0NSI3_9RHOB/1-82
A0NV11_9RHOB/1-81
A0PUN7_MYCUA/1-83
A0Q155_CLONN/1-83
A0Q3D2_CLONN/1-83
A0Q673_FRATN/2-83
A0QCP2_MYCA1/1-81
A0QS37_MYCS2/1-84
A0R237_MYCS2/1-83
A0RAK0_BACAH/3-85
A0RCS9_BACAH/22-102
A0REY2_BACAH/1-83
A0RGH4_BACAH/1-80
A0RJ07_BACAH/1-83
A0RJB1_BACAH/9-89
A0RPF7_CAMFF/1-72
A0RPX4_CAMFF/1-81
A0XZ04_9GAMM/1-83
A0YCH0_9GAMM/17-99
A0YW10_LYNSP/1-84
A0YYG5_LYNSP/1-83
A0Z852_9GAMM/1-70
A0ZKC8_NODSP/1-68
A0ZLC6_NODSP/1-83
A1AN71_PELPD/2-84
A1ASL2_PELPD/1-83
A1AWM2_RUTMC/1-83
A1B1X9_PARDP/1-81
A1B2P3_PARDP/1-82
A1B5V2_PARDP/12-95
A1B698_PARDP/1-83
A1B6G3_PARDP/1-82
A1B6Q6_PARDP/19-99
A1B9P2_PARDP/48-129
A1BDT9_CHLPD/1-83
A1BHS9_CHLPD/2-84
A1ERJ0_VIBCH/16-98
A1FA46_VIBCH/16-98
A1HT22_9FIRM/1-83
A1HU91_9FIRM/1-83
A1ITN4_NEIMA/1-82
A1JV09_ENTFC/367-443
A1K730_AZOSB/1-83
A1KA62_AZOSB/1-82
A1KI74_MYCBP/1-83
A1KUK0_NEIMF/1-83
A1KVJ8_NEIMF/1-82
A1R319_ARTAT/1-83
A1RJ51_SHESW/1-83
A1RQ99_SHESW/1-84
A1S1L2_SHEAM/1-84
A1S543_SHEAM/1-83
A1SQ31_NOCSJ/1-83
A1SSL9_PSYIN/1-82
A1SUI3_PSYIN/1-83
A1TAP8_MYCVP/1-84
A1TDE5_MYCVP/1-83
A1TMH3_ACIAC/1-84
A1TPX9_ACIAC/1-83
A1TSF6_ACIAC/1-81
A1TZP4_MARAV/1-83
A1U576_MARAV/1-82
A1UBD8_MYCSK/1-84
A1UK23_MYCSK/1-83
A1UVA1_BURMS/20-100
A1V2Q6_BURMS/1-82
A1V4N4_BURMS/1-82
A1V5M7_BURMS/1-83
A1V659_BURMS/1-82
A1VCQ8_DESVV/1-84
A1VCQ9_DESVV/19-101
A1VG62_DESVV/1-83
A1VH06_DESVV/1-83
A1VLW4_POLNA/1-82
A1VPM1_POLNA/1-83
A1VSW3_POLNA/1-83
A1VZL8_CAMJJ/1-81
A1W6I0_ACISJ/1-83
A1W7R4_ACISJ/1-85
A1W7T9_ACISJ/1-83
A1WAL3_ACISJ/1-84
A1WFL7_VEREI/1-81
A1WKG1_VEREI/1-83
A1WTB5_HALHL/11-93
A1WTJ9_HALHL/1-83
A1WUG4_HALHL/2-83
A1WZ75_HALHL/1-82
A1WZQ2_HALHL/1-82
A1ZCW9_9BACT/1-83
A2PAB1_VIBCH/16-98
A2PP13_VIBCH/16-98
A2RIN8_LACLM/1-83
A2RMN6_LACLM/1-83
A2RXG4_BURM9/1-81
A2S268_BURM9/1-82
A2S421_BURM9/1-70
A2SA60_BURM9/1-82
A2SAS4_BURM9/1-83
A2SI30_METPP/1-83
A2SK39_METPP/1-83
A2TT49_9FLAO/1-82
A2TZT6_9FLAO/1-82
A2VHI2_MYCTU/1-83
A2VRI4_9BURK/1-82
A2VX29_9BURK/1-83
A2VXT4_9BURK/1-82
A2W0R1_9BURK/1-81
A2W909_9BURK/1-83
A2W9R8_9BURK/3-84
A2WBA7_9BURK/1-82
A2WHL1_9BURK/1-81
A3CP70_STRSV/1-82
A3D578_SHEB5/1-83
A3DAN4_SHEB5/1-84
A3DDC5_CLOTH/1-83
A3DFQ5_CLOTH/4-87
A3DGI5_CLOTH/1-83
A3DGI6_CLOTH/1-83
A3DIE7_CLOTH/1-83
A3EI63_VIBCH/16-98
A3EP57_9BACT/2-84
A3ERC2_9BACT/1-82
A3EU02_9BACT/13-104
A3EW92_9BACT/3-84
A3GK80_VIBCH/16-98
A3H0Q4_VIBCH/16-98
A3HV23_9BACT/1-81
A3HVR2_9BACT/1-82
A3I604_9BACI/1-74
A3I6P5_9BACI/1-83
A3I6Z5_9BACI/2-84
A3I9P9_9BACI/1-83
A3I9W4_9BACI/1-78
A3IFI6_9BACI/1-83
A3IRB3_9CHRO/1-83
A3JBY0_9ALTE/1-82
A3JJP1_9ALTE/1-83
A3JSW7_9RHOB/28-110
A3JXD8_9RHOB/1-82
A3JYJ6_9RHOB/1-83
A3K2I8_9RHOB/1-72
A3K835_9RHOB/1-62
A3K8R4_9RHOB/1-82
A3KJ01_STRAM/25-108
A3KV83_PSEAE/1-85
A3KY80_PSEAE/1-83
A3KZ60_PSEAE/1-81
A3L9B6_PSEAE/1-85
A3LBU1_PSEAE/1-81
A3LER6_PSEAE/1-83
A3LFR3_PSEAE/1-81
A3M567_ACIBT/1-83
A3M5Q8_ACIBT/1-83
A3M989_ACIBT/1-82
A3MD56_BURM7/1-81
A3MIE1_BURM7/1-82
A3MKA8_BURM7/1-82
A3MLA1_BURM7/1-83
A3MLX4_BURM7/1-82
A3N0U2_ACTP2/1-83
A3N7U4_BURP6/1-82
A3NA89_BURP6/1-82
A3NBA5_BURP6/1-83
A3NBL3_BURP6/1-82
A3NJ10_BURP6/1-81
A3NTH8_BURP0/1-82
A3NW06_BURP0/1-82
A3NX38_BURP0/1-83
A3NXE8_BURP0/1-82
A3P4N6_BURP0/1-81
A3PJX8_RHOS1/1-82
A3PLI3_RHOS1/1-85
A3PS28_RHOS1/1-83
A3PSC6_RHOS1/1-84
A3PV25_MYCSJ/1-84
A3Q3H8_MYCSJ/1-83
A3QFD6_SHELP/1-83
A3QJM8_SHELP/1-84
A3RQ91_RALSO/18-99
A3S062_RALSO/1-81
A3SA74_9RHOB/1-83
A3SPJ7_9RHOB/1-73
A3SZI8_9RHOB/1-82
A3T127_9RHOB/1-83
A3TRD8_9MICO/1-85
A3TSM4_9RHOB/1-82
A3U442_9RHOB/1-83
A3U7S1_CROAH/1-82
A3UD26_9RHOB/1-83
A3UEL8_9RHOB/6-87
A3USW1_VIBSP/1-70
A3UXU2_VIBSP/1-82
A3V6D0_9RHOB/1-83
A3VAF9_9RHOB/1-68
A3VHL8_9RHOB/1-81
A3VJI6_9RHOB/1-73
A3VWX3_9RHOB/1-83
A3VZS9_9RHOB/1-82
A3W0B2_9RHOB/1-83
A3W3T6_9RHOB/1-82
A3W886_9RHOB/1-82
A3WAN5_9SPHN/1-83
A3WFU8_9SPHN/1-83
A3WNZ6_9GAMM/1-83
A3WQV1_9GAMM/1-83
A3WTY0_9BRAD/24-105
A3WUX0_9BRAD/1-82
A3XAX9_9RHOB/1-83
A3XD14_9RHOB/1-82
A3XKN1_LEEBM/1-82
A3XVR6_9VIBR/1-70
A3Y3Q4_9VIBR/1-82
A3Y605_9GAMM/1-83
A3Y6Y1_9GAMM/1-83
A3YMC8_CAMJE/1-81
A3YST1_CAMJE/1-81
A3Z0A1_9SYNE/1-84
A3Z1H4_9SYNE/1-81
A3ZDY6_CAMJE/1-81
A3ZK48_CAMJE/1-81
A3ZM66_9PLAN/1-84
A3ZNA9_9PLAN/1-81
A3ZUF9_9PLAN/1-83
A3ZYY8_9PLAN/1-81
A4ABF0_9GAMM/1-83
A4ADA9_9GAMM/1-82
A4AK69_9ACTN/1-75
A4AN08_MARSH/1-83
A4ATS0_MARSH/1-82
A4BBC5_9GAMM/1-81
A4BH27_9GAMM/1-70
A4BIJ7_9GAMM/1-82
A4BJS5_9GAMM/1-82
A4BQ69_9GAMM/2-83
A4BST6_9GAMM/1-68
A4BUP5_9GAMM/2-84
A4BUX3_9GAMM/1-83
A4BWA4_9FLAO/1-82
A4C7H3_9GAMM/1-83
A4CHB7_ROBBH/1-83
A4CMB6_ROBBH/1-84
A4CPR5_ROBBH/1-82
A4E9W3_9ACTN/29-110
A4EAH4_9ACTN/1-83
A4EB25_9ACTN/1-84
A4EHL5_9RHOB/1-66
A4EMH3_9RHOB/1-83
A4EMX0_9RHOB/1-66
A4ERI5_9RHOB/1-83
A4ESJ5_9RHOB/1-81
A4EWY9_9RHOB/1-82
A4FCV2_SACEN/1-85
A4FDY0_SACEN/1-83
A4FID6_SACEN/1-83
A4FJR4_SACEN/1-83
A4FXB4_METM5/8-77
A4G2W2_HERAR/1-83
A4G5N6_HERAR/1-82
A4G787_HERAR/1-83
A4INU5_GEOTN/1-83
A4IR89_GEOTN/2-84
A4IXS4_FRATW/2-83
A4J2J8_DESRM/1-83
A4J8R4_DESRM/1-83
A4JCX7_BURVG/1-82
A4JES6_BURVG/1-82
A4JG05_BURVG/1-83
A4JS39_BURVG/1-84
A4KGK7_MYCTU/1-83
A4LC92_BURPS/1-82
A4LDH1_BURPS/1-83
A4LDS3_BURPS/1-82
A4LUB3_BURPS/1-82
A4MY00_HAEIF/1-83
A4N6Q7_HAEIF/1-83
A4N8X4_HAEIF/1-83
A4NEN1_HAEIF/1-83
A4NJ68_HAEIF/1-83
A4NR00_HAEIF/1-83
A4NVU9_HAEIF/1-83
A4SDP5_PROVI/2-84
A4SG59_PROVI/1-83
A4SIV3_AERS4/1-83
A4SP15_AERS4/1-83
A4ST65_AERS4/1-83
A4SYZ4_POLSQ/1-83
A4SZE7_POLSQ/1-84
A4T8P6_MYCGI/1-83
A4TB60_MYCGI/1-84
A4TRN3_YERPP/14-96
A4TU65_9PROT/1-82
A4TX84_9PROT/1-81
A4TXF6_9PROT/2-84
A4U0H3_9PROT/1-83
A4U3C6_9PROT/13-94
A4U468_9PROT/1-82
A4U5L9_9PROT/1-82
A4VNY3_PSEU5/21-103
A4VST1_STRSY/9-74
A4VT47_STRSY/9-87
A4VT52_STRSY/1-82
A4VZ22_STRS2/1-82
A4VZD3_STRS2/9-87
A4VZD8_STRS2/1-82
A4WA40_ENT38/1-83
A4WQN8_RHOS5/24-107
A4WRL8_RHOS5/1-82
A4WV39_RHOS5/1-85
A4WXJ9_RHOS5/1-83
A4WZ09_RHOS5/1-84
A4X9L6_SALTO/45-133
A4XGK3_CALS8/1-82
A4XLP8_CALS8/2-84
A4XY44_PSEMY/1-83
A4Y1D9_SHEPC/1-84
A4Y7D8_SHEPC/1-83
A5CDY7_ORITB/1-83
A5CWM7_VESOH/1-83
A5D3E7_PELTS/1-52
A5D5R0_PELTS/1-84
A5EET4_BRASB/1-82
A5EYD8_DICNV/2-82
A5F3H8_VIBC3/16-98
A5F9V1_FLAJ1/1-81
A5FH81_FLAJ1/1-84
A5FIP3_FLAJ1/1-82
A5FJT0_FLAJ1/1-82
A5FPG0_DEHSB/1-83
A5FZH1_ACICJ/1-82
A5FZL3_ACICJ/3-84
A5G0T6_ACICJ/1-81
A5G3I3_GEOUR/2-84
A5G8C6_GEOUR/1-82
A5G8D9_GEOUR/1-83
A5GC48_GEOUR/319-395
A5GE38_GEOUR/1-83
A5GT47_SYNR3/1-81
A5HYH7_CLOBH/1-81
A5I117_CLOBH/1-83
A5I1G5_CLOBH/1-83
A5I500_CLOBH/1-83
A5IER5_LEGPC/1-81
A5IGW1_LEGPC/2-83
A5IJK7_THEP1/1-83
A5IM56_THEP1/4-83
A5IQE9_STAA9/1-80
A5ITF1_STAA9/1-83
A5J3H8_BURMA/20-100
A5KH42_CAMJE/1-81
A5KJ17_9FIRM/1-35
A5KK22_9FIRM/1-83
A5KKG9_9FIRM/1-36
A5KL78_9FIRM/1-73
A5KMY1_9FIRM/1-81
A5KNJ3_9FIRM/1-81
A5L5K4_9GAMM/1-70
A5LAL7_STRPN/1-82
A5LLB3_STRPN/1-82
A5LX64_STRPN/1-82
A5M0Z9_STRPN/1-82
A5M5L4_STRPN/1-82
A5MFP0_STRPN/1-82
A5MJ38_STRPN/1-72
A5MMF7_STRPN/1-82
A5MVC1_STRPN/1-82
A5N7S8_CLOK5/1-83
A5P9H0_9SPHN/1-83
A5TGW9_BURMA/1-81
A5TJ44_BURMA/1-82
A5TJP5_BURMA/1-83
A5TKK0_BURMA/1-82
A5TMG1_BURMA/1-82
A5TU07_FUSNP/1-84
A5TUD2_FUSNP/1-83
A5TV16_FUSNP/1-83
A5U1Y5_MYCTA/1-83
A5UAA7_HAEIE/1-83
A5UGI2_HAEIG/1-83
A5UQ24_ROSS1/1-83
A5V785_SPHWW/1-82
A5V8A8_SPHWW/1-81
A5VAF5_SPHWW/1-83
A5VAJ4_SPHWW/1-83
A5VDG4_SPHWW/1-82
A5VHX9_LACRD/1-37
A5VUP8_BRUO2/1-82
A5VVX9_BRUO2/1-82
A5VYS3_PSEP1/20-102
A5WDH4_PSYWF/1-84
A5WFX8_PSYWF/1-85
A5WLW7_MYCTF/1-83
A5XGG7_BURMA/1-82
A5XHC0_BURMA/1-83
A5XII4_BURMA/1-82
A5XKK2_BURMA/20-100
A5XN15_BURMA/1-82
A5XQ28_BURMA/1-82
A5XYR8_BURMA/1-83
A5XYY4_BURMA/1-82
A5Z6P0_9FIRM/1-83
A5Z997_9FIRM/16-98
A5ZAB3_9FIRM/1-82
A5ZPB9_9FIRM/1-83
A5ZR49_9FIRM/1-81
A5ZSD3_9FIRM/1-73
A5ZTY9_9FIRM/1-81
A5ZUM2_9FIRM/1-83
A5ZUP1_9FIRM/1-80
A5ZYG9_9FIRM/1-83
A5ZZT3_VIBCH/16-98
A6ADD0_VIBCH/16-98
A6AVG6_VIBHA/7-89
A6AVL6_VIBHA/1-83
A6B341_VIBPA/7-89
A6B7L8_VIBPA/1-83
A6BD95_9FIRM/1-83
A6BDB0_9FIRM/1-83
A6BJE9_9FIRM/1-83
A6BP01_YERPE/1-83
A6BVB9_YERPE/1-83
A6C789_9PLAN/1-81
A6CBC0_9PLAN/1-65
A6CBY1_9PLAN/1-81
A6CDC5_9PLAN/9-89
A6CH07_9PLAN/1-81
A6CJB1_9BACI/1-82
A6CKD0_9BACI/77-154
A6CTE2_9BACI/1-27
A6D300_9VIBR/1-83
A6DA33_9PROT/1-81
A6DHL8_9BACT/2-84
A6DJX0_9BACT/1-83
A6DXP1_9RHOB/1-83
A6DZE8_9RHOB/1-82
A6DZS2_9RHOB/1-84
A6E024_9RHOB/1-83
A6E2Q3_9RHOB/1-82
A6E4G4_9RHOB/1-65
A6EBA2_9SPHI/1-82
A6EEA1_9SPHI/1-82
A6EHH1_9SPHI/1-81
A6EMB1_9BACT/1-82
A6ENN9_9BACT/1-84
A6EWH0_9ALTE/1-83
A6EZA0_9ALTE/1-82
A6F9Y4_9GAMM/1-83
A6FA38_9GAMM/5-87
A6FRW8_9RHOB/1-83
A6FU95_9RHOB/1-82
A6GH67_9DELT/1-82
A6GIF8_9DELT/2-64
A6GT56_9BURK/1-83
A6H0Q0_FLAPJ/1-83
A6LNA2_THEM4/1-83
A6LSE9_CLOB8/1-83
A6LU90_CLOB8/1-83
A6LUI8_CLOB8/1-82
A6LVK6_CLOB8/1-83
A6LZ71_CLOB8/1-83
A6M3H9_CLOB8/1-83
A6NU59_9BACE/1-81
A6NX24_9BACE/1-83
A6Q317_NITSB/1-85
A6Q426_NITSB/1-81
A6QBG3_SULNB/1-81
A6QEP8_STAAE/1-80
A6QHG8_STAAE/1-83
A6SVK7_JANMA/1-83
A6SWS5_JANMA/1-85
A6SXE4_JANMA/1-83
A6SZ99_JANMA/1-81
A6TCQ6_KLEP7/1-83
A6TQY8_ALKMQ/1-83
A6TZ73_STAA2/1-80
A6U295_STAA2/1-83
A6U5T3_SINMW/1-83
A6U5X0_SINMW/1-82
A6U6A6_SINMW/1-82
A6UFF2_SINMW/1-80
A6UI35_SINMW/25-107
A6UP73_METVS/9-77
A6UP74_METVS/8-81
A6UVG2_META3/9-64
A6UZS5_PSEA7/1-81
A6V0U7_PSEA7/1-83
A6V8D6_PSEA7/1-85
A6VG12_METM7/8-77
A6VMN6_ACTSZ/1-83
A6VS77_MARMS/5-85
A6VUZ3_MARMS/1-83
A6WHC3_SHEB8/1-84
A6WNY6_SHEB8/1-83
A6X4Y6_OCHA4/1-81
A6X519_OCHA4/1-82
A6X6L9_OCHA4/1-82
A6X752_OCHA4/1-82
A6XT81_VIBCH/16-98
A7AYK0_RUMGN/1-83
A7AYK1_RUMGN/1-84
A7B195_RUMGN/1-81
A7B1R6_RUMGN/1-81
A7B2H3_RUMGN/1-83
A7B2J0_RUMGN/1-80
A7BXG7_9GAMM/1-83
A7FQT9_CLOB1/1-81
A7FT62_CLOB1/1-83
A7FTK8_CLOB1/1-83
A7FWK0_CLOB1/1-83
A7GA43_CLOBL/1-81
A7GCL6_CLOBL/1-83
A7GD30_CLOBL/1-83
A7GGF6_CLOBL/1-83
A7GIW2_CLOBL/1-83
A7GT76_BACCN/1-83
A7GTH1_BACCN/1-81
A7GXT3_CAMC5/1-81
A7GZW9_CAMC5/1-81
A7H3P8_CAMJD/1-81
A7H8R5_ANADF/2-82
A7H9T9_ANADF/5-87
A7HFG2_ANADF/1-81
A7HHB5_ANADF/5-84
A7HNX1_FERNB/1-83
A7HRR0_PARL1/1-81
A7HUV9_PARL1/1-82
A7HWL4_PARL1/1-82
A7HY86_PARL1/6-88
A7HZB9_PARL1/2-84
A7I1R1_CAMHC/1-84
A7I1V6_CAMHC/1-81
A7IBE2_XANP2/1-84
A7IBS4_XANP2/1-82
A7IJS7_XANP2/1-81
A7IQD2_XANP2/1-82
A7JCK6_FRATT/2-83
A7JHJ3_FRANO/2-83
A7JLP6_FRANO/2-83
A7JRB7_PASHA/1-83
A7MEB9_ENTS8/142-198
A7MM95_ENTS8/26-108
A7NCS5_FRATF/2-83
A7NHK8_ROSCS/1-83
A7VCX9_9CLOT/1-83
A7VHS1_9CLOT/1-70
A7VI40_9CLOT/13-95
A7VPF5_9CLOT/15-94
A7VSF2_9CLOT/1-83
A7VZA7_9CLOT/1-81
A7WZ40_STAA1/1-80
A7X339_STAA1/1-83
A7YTS9_FRATU/2-83
A7Z1P7_BACA2/1-81
A7Z2V2_BACA2/1-83
A7Z747_BACA2/1-83
A7Z9N3_BACA2/1-78
A7ZCI6_CAMC1/1-81
A7ZEC7_CAMC1/1-81
A8AMM0_CITK8/1-67
A8AR80_CITK8/1-85
A8AW72_STRGC/1-82
A8BSH3_GIAIC/6-70
A8EBP5_BURPS/1-82
A8EBZ1_BURPS/1-83
A8ED08_BURPS/1-82
A8EF47_BURPS/1-70
A8EL80_BURPS/1-81
A8ERS2_ARCB4/1-81
A8EUI5_ARCB4/1-82
A8EWR1_ARCB4/1-84
A8EX38_ARCB4/1-81
A8F206_RICM5/1-83
A8F3I1_THELT/1-83
A8FAT8_BACP2/1-83
A8FBG0_BACP2/1-83
A8FDN2_BACP2/1-81
A8FFP2_BACP2/1-83
A8FHR9_BACP2/1-81
A8FLT3_CAMJ8/1-81
A8FXA6_SHESH/1-83
A8G1V3_SHESH/1-84
A8GD41_SERP5/1-83
A8GHM4_SERP5/1-83
A8GNU2_RICAH/1-72
A8GSG6_RICRS/1-83
A8GSP9_RICRS/1-82
A8GW27_RICB8/14-95
A8GWB0_RICB8/1-72
A8H2M5_SHEPA/1-83
A8HAE4_SHEPA/1-84
A8IC96_AZOC5/1-82
A8IPW7_AZOC5/1-84
A8KLS8_BURPS/1-82
A8KP98_BURPS/1-82
A8KRR1_BURPS/1-81
A8KVG7_BURPS/1-82
A8KVR1_BURPS/1-83
A8L6E7_FRASN/1-82
A8LHZ0_DINSH/23-104
A8LL11_DINSH/1-83
A8LLM4_DINSH/1-82
A8LRL1_DINSH/1-82
A8LV38_SALAI/1-83
A8LX23_SALAI/1-89
A8MGI8_ALKOO/29-111
A8PN03_9COXI/2-83
A8RPF8_9CLOT/1-80
A8RWY0_9CLOT/1-79
A8S2G1_9CLOT/1-70
A8S5G4_9CLOT/26-106
A8S6V8_9FIRM/4-83
A8S9Z1_9FIRM/1-83
A8SA73_9FIRM/33-115
A8SQB3_9FIRM/1-83
A8SQV8_9FIRM/1-82
A8SR01_9FIRM/1-83
A8SR73_9FIRM/1-81
A8T7B1_9VIBR/1-83
A8T8P4_9VIBR/1-83
A8TJR2_9PROT/3-84
A8TWP8_9PROT/13-94
A8U164_9PROT/1-82
A8U5I5_9LACT/1-84
A8U797_9LACT/1-83
A8UF08_9FLAO/1-82
A8UG39_9FLAO/1-84
A8UXB1_9AQUI/1-82
A8V183_9AQUI/1-84
A8YAD7_MICAE/1-83
A8YZU2_STAAT/1-80
A8ZUX3_DESOH/1-83
A9AAN3_METM6/8-77
A9ACZ6_BURM1/1-82
A9AG65_BURM1/1-82
A9AGU2_BURM1/1-83
A9AWB4_HERA2/1-82
A9B0Y4_HERA2/1-86
A9B3M9_HERA2/1-83
A9BER3_PETMO/1-89
A9BIS2_PETMO/1-86
A9BRA6_DELAS/1-82
A9C065_DELAS/1-83
A9C359_DELAS/1-81
A9CFI3_AGRT5/1-82
A9CFI4_AGRT5/1-82
A9CKI8_AGRT5/1-81
A9CKK6_AGRT5/1-82
A9D2G2_9RHIZ/1-82
A9D3U7_9GAMM/15-97
A9D4Q4_9GAMM/1-84
A9DGU7_9RHIZ/1-81
A9DIM1_9FLAO/1-82
A9E4I1_9RHOB/1-83
A9EMD0_9RHOB/1-83
A9F4K5_9RHOB/1-81
A9FBC1_9RHOB/1-82
A9FHV0_9RHOB/1-82
A9FNK3_9RHOB/1-83
A9FTM5_9RHOB/1-82
A9G7U9_SORC5/1-80
A9G7X9_SORC5/82-164
A9GRI8_9RHOB/1-82
A9GT20_9RHOB/1-73
A9H0M9_GLUDA/1-82
A9H6B3_GLUDA/1-82
A9HFX3_GLUDA/3-85
A9HG79_9RHOB/1-82
A9HNL1_9RHOB/1-82
A9HRZ0_GLUDA/2-82
A9I3R0_BORPD/1-83
A9IPK8_BORPD/1-84
A9IR12_BORPD/1-83
A9IRZ5_BORPD/1-84
A9IS90_BART1/1-82
A9ISP9_BORPD/1-81
A9JY63_BURMA/1-81
A9K7J6_BURMA/1-82
A9K9R3_BURMA/1-82
A9KA12_BURMA/1-82
A9KGF4_COXBN/2-83
A9KPP9_CLOPH/1-83
A9KSY2_CLOPH/1-83
A9KUB4_SHEB9/1-84
A9L3R1_SHEB9/1-83
A9LGU5_9BACT/1-84
A9M028_NEIM0/17-99
A9M2G0_NEIM0/1-82
A9MBK2_BRUC2/1-82
A9MD39_BRUC2/24-105
A9MFN4_SALAR/1-67
A9MLL9_SALAR/1-85
A9N8N3_COXBR/2-83
A9QYM5_YERPG/14-96
A9VHR1_BACWK/1-83
A9VIM4_BACWK/1-83
A9VIW5_BACWK/1-81
A9VQN9_BACWK/1-81
A9W1B7_METEP/1-82
A9W8R9_METEP/1-81
A9WIC1_CHLAA/1-83
A9WWY5_BRUSI/24-105
A9WYN1_BRUSI/1-82
A9Z4N4_YERPE/14-96
A9Z6N1_YERPE/1-37
AAU3_RHIME/1-82
B0A0Z4_YERPE/14-96
B0A550_YERPE/1-83
B0A7K5_9CLOT/4-86
B0AAN4_9CLOT/1-83
B0AC12_9CLOT/1-82
B0AK06_BACAN/1-83
B0ALP4_BACAN/1-80
B0ATJ4_BACAN/1-81
B0AU20_BACAN/1-83
B0AY99_BACAN/1-81
B0BPL5_ACTPJ/1-83
B0BXX8_RICRO/1-83
B0BY67_RICRO/1-82
B0BZ10_ACAM1/1-83
B0C379_ACAM1/1-84
B0G586_9FIRM/4-86
B0G7V5_9FIRM/1-83
B0GAE9_9FIRM/1-83
B0GCS9_YERPE/1-83
B0GHA6_YERPE/14-96
B0GNN8_YERPE/14-96
B0GUX2_YERPE/1-83
B0H0C7_YERPE/1-83
B0H0J6_YERPE/14-96
B0HHU5_YERPE/1-83
B0HMA7_YERPE/14-96
B0HPA0_YERPE/1-83
B0I016_YERPE/14-96
B0JMQ2_MICAN/1-83
B0K0P7_THEPX/1-83
B0K990_THEP3/1-83
B0KNP9_PSEPG/1-85
B0KPH5_PSEPG/20-102
B0LUC5_9ACTO/1-85
B0MA20_9FIRM/14-96
B0MAF0_9FIRM/1-80
B0ME29_9FIRM/6-88
B0MFC4_9FIRM/1-38
B0MHI1_9FIRM/13-93
B0MIE1_9FIRM/1-83
B0MMP4_9FIRM/1-83
B0MPW4_9FIRM/1-81
B0N2I3_9FIRM/1-83
B0N3L9_9FIRM/37-117
B0N628_9FIRM/1-83
B0NA97_EUBSP/20-102
B0NA98_EUBSP/1-83
B0ND71_EUBSP/22-104
B0NKB7_EUBSP/1-82
B0NWJ4_9CLOT/1-83
B0P3R7_9CLOT/1-83
B0P8M6_9FIRM/1-64
B0PER3_9FIRM/1-83
B0PFB8_9FIRM/1-81
B0PX52_BACAN/1-80
B0PYM7_BACAN/1-83
B0PZS5_BACAN/1-81
B0Q0V1_BACAN/1-83
B0Q1T6_BACAN/1-83
B0Q9B9_BACAN/1-81
B0QC18_BACAN/1-83
B0QD70_BACAN/1-80
B0QE91_BACAN/1-81
B0QLZ8_BACAN/1-83
B0QMA9_BACAN/1-81
B0QPW8_BACAN/1-83
B0QVZ8_HAEPR/1-83
B0QWJ6_HAEPR/1-82
B0R9C7_HALS3/33-102
B0RNF3_XANCB/25-105
B0RQL1_XANCB/2-83
B0S102_FINM2/1-83
B0SVE6_CAUSK/1-82
B0SXC8_CAUSK/1-87
B0T402_CAUSK/1-86
B0T8T4_CAUSK/1-80
B0T972_CAUSK/1-83
B0T994_CAUSK/1-85
B0TA71_HELMI/1-83
B0TFA3_HELMI/1-83
B0THG3_HELMI/1-83
B0TLE2_SHEHH/1-84
B0TNY0_SHEHH/1-83
B0U0N7_FRAP2/2-83
B0U0T4_FRAP2/1-82
B0U6U1_XYLFM/2-83
B0UHD6_METS4/22-100
B0UIC6_METS4/1-82
B0UPH9_METS4/1-82
B0UVL4_HAES2/1-83
B0V594_ACIBY/1-83
B0V6Y5_ACIBY/4-85
B0VD50_ACIBY/1-73
B0VNW3_ACIBS/1-73
B0VQR0_ACIBS/4-85
B0ZE20_ECOLX/1-83
B1B888_CLOBO/1-83
B1BB01_CLOBO/1-70
B1BJ73_CLOPE/1-83
B1C268_9FIRM/1-82
B1C390_9FIRM/1-83
B1C422_9FIRM/1-83
B1C5Z4_9FIRM/1-81
B1C695_9FIRM/1-80
B1C6P3_9FIRM/1-83
B1C9U8_9FIRM/1-81
B1EH99_9ESCH/22-104
B1EIX5_9ESCH/1-83
B1EPU9_9ESCH/6-84
B1ESL5_BACAN/1-83
B1EUY1_BACAN/1-80
B1EXE3_BACAN/1-81
B1F2J8_BACAN/1-83
B1F3Q7_BACAN/1-81
B1F8T7_9BURK/1-81
B1FLS1_9BURK/1-83
B1FMB2_9BURK/1-82
B1FQD5_9BURK/1-82
B1FYS3_9BURK/1-82
B1G5Q3_9BURK/1-83
B1GAI8_9BURK/1-82
B1GCQ1_BACAN/1-80
B1GDV8_BACAN/1-83
B1GGE1_BACAN/1-81
B1GJW6_BACAN/1-83
B1GLS8_BACAN/1-81
B1GQH7_BACAN/1-83
B1H5Q8_BURPS/1-81
B1HDG5_BURPS/1-82
B1HDR9_BURPS/1-83
B1HHJ8_BURPS/1-82
B1HJQ7_BURPS/1-82
B1HQ73_LYSSC/1-78
B1HUL4_LYSSC/1-83
B1HYG3_LYSSC/1-46
B1HYZ7_LYSSC/1-83
B1HZD8_LYSSC/1-81
B1HZV5_LYSSC/2-84
B1I530_DESAP/1-83
B1I708_STRPI/1-82
B1IED9_CLOBK/1-81
B1IFV2_CLOBK/1-83
B1IIX5_CLOBK/1-83
B1IJH2_CLOBK/1-83
B1IJV8_CLOBK/1-83
B1J7Y5_PSEPW/1-85
B1JDR4_PSEPW/1-70
B1JMN2_YERPY/14-96
B1JRY7_YERPY/22-104
B1JTC8_BURCC/1-82
B1JV05_BURCC/1-83
B1JYV3_BURCC/1-82
B1K636_BURCC/1-72
B1KNI2_SHEWM/1-83
B1KQ17_SHEWM/1-84
B1KTQ8_CLOBM/1-81
B1KXC2_CLOBM/1-83
B1KXK7_CLOBM/1-83
B1KZD4_CLOBM/1-83
B1L0F6_CLOBM/1-83
B1L260_CLOBM/1-83
B1L8S7_THESQ/1-83
B1LB36_THESQ/4-83
B1LVW8_METRJ/1-82
B1M0U1_METRJ/5-85
B1MD90_MYCA9/1-83
B1MWN2_LEUCK/1-83
B1MZ02_LEUCK/1-81
B1Q4S2_PSEPU/1-83
B1Q7U3_CLOBO/1-83
B1Q905_CLOBO/1-81
B1Q9K1_CLOBO/1-83
B1QCF5_CLOBO/1-83
B1QDX4_CLOBO/1-83
B1QE76_CLOBO/16-61
B1QHX6_CLOBO/1-83
B1QI92_CLOBO/1-81
B1QJS4_CLOBO/1-83
B1QKR0_CLOBO/1-83
B1QNS2_CLOBO/1-83
B1QSC3_CLOBU/1-83
B1QYU4_CLOBU/1-83
B1R9N7_CLOPE/3-72
B1S0U2_STRPN/1-82
B1SCS0_9STRE/1-83
B1T3F8_9BURK/1-81
B1T3N8_9BURK/1-82
B1T9J0_9BURK/1-83
B1TFT2_9BURK/1-82
B1UJ67_BACAN/1-83
B1UL07_BACAN/1-80
B1UNN5_BACAN/1-81
B1UT25_BACAN/1-81
B1UTK3_BACAN/1-83
B1UU02_BACAN/1-83
B1V3N4_CLOPE/1-83
B1VHK1_CORU7/1-88
B1W169_STRGG/9-91
B1WNG1_CYAA5/7-89
B1XLI3_SYNP2/1-83
B1XTQ8_POLNS/1-83
B1Y3B4_LEPCP/1-83
B1Y802_LEPCP/1-82
B1YE87_EXIS2/1-82
B1YET0_EXIS2/1-82
B1YET9_EXIS2/1-82
B1YGK8_EXIS2/1-80
B1YHC9_EXIS2/1-83
B1YHI3_EXIS2/1-82
B1YJF1_EXIS2/2-84
B1YRG9_BURA4/1-82
B1YT29_BURA4/1-83
B1YW43_BURA4/1-82
B1YZT5_BURA4/1-81
B1Z928_METPB/1-82
B1ZGV0_METPB/1-81
B1ZJN0_METPB/19-101
B1ZMR4_OPITP/1-85
B1ZSB1_OPITP/1-84
B1ZTT4_OPITP/1-82
B2A255_NATTJ/1-83
B2A4X7_NATTJ/5-87
B2AYW3_PODAN/33-104
B2DK71_STRPN/1-82
B2DMJ4_STRPN/1-82
B2DU43_STRPN/1-82
B2DZ22_STRPN/1-82
B2E340_STRPN/1-82
B2FML6_STRMK/1-68
B2FS09_STRMK/2-83
B2G5F8_LACRJ/1-38
B2GBS6_LACF3/8-89
B2GCA3_LACF3/1-81
B2GEW9_LACF3/1-81
B2GFV0_KOCRD/1-83
B2GX80_BURPS/1-82
B2GXF1_BURPS/1-82
B2H9Q9_BURPS/1-83
B2HAA1_BURPS/1-82
B2HRA7_MYCMM/1-83
B2HZI6_ACIBC/1-83
B2HZM8_ACIBC/1-82
B2I221_ACIBC/1-83
B2IA12_XYLF2/2-83
B2IDB7_BEII9/1-83
B2IF31_BEII9/1-83
B2IJY5_BEII9/1-83
B2IK84_BEII9/1-82
B2IKK0_BEII9/2-84
B2IRP1_STRPS/1-82
B2IWH6_NOSP7/1-83
B2IXM4_NOSP7/1-84
B2J168_NOSP7/1-84
B2J5I4_NOSP7/14-97
B2JG44_BURP8/11-92
B2JIZ0_BURP8/1-83
B2JKW1_BURP8/12-93
B2JLA7_BURP8/13-77
B2K2K5_YERPB/14-96
B2K9R8_YERPB/22-104
B2KDL3_ELUMP/1-81
B2N1Y7_ECOLX/1-83
B2N381_ECOLX/1-83
B2NNI0_ECO57/1-83
B2NPW6_ECO57/1-83
B2P3L3_ECO57/1-83
B2PB44_ECO57/1-83
B2PEF2_ECO57/1-83
B2PJP0_ECO57/1-83
B2Q0Y7_PROST/1-83
B2Q4R7_PROST/26-108
B2SB92_BRUA1/1-82
B2SC98_BRUA1/24-105
B2SGP4_FRATM/2-83
B2SJ15_XANOP/2-83
B2T355_BURPP/1-82
B2T3Q9_BURPP/1-82
B2T5M3_BURPP/1-83
B2THM4_CLOBB/1-83
B2U727_RALPJ/1-82
B2U8T9_RALPJ/1-83
B2UP51_AKKM8/2-84
B2V3V6_CLOBA/1-83
B2VAB8_SULSY/1-82
B2VCW7_ERWT9/1-83
B2VKI4_ERWT9/1-74
B3A510_ECO57/1-83
B3AHK0_ECO57/1-83
B3AN28_ECO57/1-83
B3AYT3_ECO57/1-83
B3B0L2_ECO57/1-83
B3BB49_ECO57/1-83
B3BJ22_ECO57/1-83
B3BVB4_ECO57/1-83
B3C2F9_ECO57/1-83
B3CK96_ENTFC/367-446
B3CRM5_ORITI/1-83
B3DQ44_BIFLD/1-37
B3DQG0_BIFLD/1-79
B3DZ73_METI4/1-83
B3E783_GEOLS/2-84
B3E8G8_GEOLS/1-83
B3EFQ1_CHLL2/1-83
B3EGF0_CHLL2/2-84
B3EM88_CHLPB/3-85
B3EMX1_CHLPB/2-84
B3ENV3_CHLPB/2-84
B3FQS4_RHOMR/7-88
B3GXS7_ACTP7/1-83
B3H9H3_ECOLX/1-83
B3HJM9_ECOLX/1-83
B3HNP6_ECOLX/1-83
B3HTQ1_ECOLX/1-83
B3I669_ECOLX/1-83
B3IBQ9_ECOLX/1-83
B3II32_ECOLX/1-83
B3IQA7_ECOLX/1-83
B3IZJ2_BACAN/1-80
B3J167_BACAN/1-83
B3J4J5_BACAN/1-81
B3J531_BACAN/1-83
B3J5R8_BACAN/1-81
B3J621_BACAN/1-83
B3PDK5_CELJU/1-83
B3PE41_CELJU/16-97
B3PHZ5_CELJU/1-81
B3PNP6_RHIE6/1-83
B3PQF5_RHIE6/1-82
B3PTC3_RHIE6/1-83
B3PTD5_RHIE6/1-82
B3PY33_RHIE6/1-82
B3QDH6_RHOPT/3-84
B3QLM2_CHLP8/1-83
B3QPB9_CHLP8/2-84
B3QYR6_CHLT3/2-84
B3R1I8_CUPTR/1-81
B3R4B1_CUPTR/1-83
B3R7W3_CUPTR/1-83
B3WIG5_ECOLX/1-83
B3WKI5_ECOLX/1-83
B3WYF7_SHIDY/1-83
B3X5B7_SHIDY/1-83
B3X9T8_ECOLX/6-84
B3XDH9_ECOLX/1-83
B3XIZ9_ECOLX/1-83
B3XNS0_LACRE/1-82
B3YG73_SALET/1-83
B3YIJ2_SALET/1-83
B3YUG3_BACCE/1-83
B3YUS2_BACCE/1-81
B3YXR3_BACCE/1-80
B3Z170_BACCE/1-81
B3Z2U0_BACCE/1-83
B3Z4R6_BACCE/1-80
B3Z831_BACCE/1-83
B3Z8E3_BACCE/1-81
B3ZFL7_BACCE/1-81
B3ZID6_BACCE/1-80
B3ZK82_BACCE/1-83
B3ZLW2_BACCE/1-83
B3ZNM0_BACCE/1-81
B3ZNZ3_BACCE/1-83
B3ZV10_BACCE/1-81
B3ZX97_BACCE/2-67
B4A4M5_SALNE/22-104
B4A999_SALNE/1-83
B4ADJ8_BACPU/1-81
B4AFT3_BACPU/1-83
B4AGP7_BACPU/1-81
B4AI27_BACPU/1-83
B4ALV1_BACPU/26-108
B4ATS9_FRANO/2-83
B4BQ50_9BACI/1-83
B4BSI0_9BACI/1-83
B4CUB3_9BACT/1-85
B4DAE2_9BACT/1-82
B4E7Q6_BURCJ/29-109
B4EB06_BURCJ/1-82
B4ED23_BURCJ/1-82
B4EDS8_BURCJ/1-83
B4EL20_BURCJ/1-81
B4EZU9_PROMH/1-83
B4R8T0_PHEZH/1-82
B4RAI8_PHEZH/1-82
B4RBT6_PHEZH/1-85
B4RMB7_NEIG2/1-83
B4RQA8_NEIG2/1-82
B4S5I6_PROA2/1-83
B4S6G8_PROA2/2-84
B4S7X3_PROA2/2-84
B4SB71_PELPB/1-83
B4SEM7_PELPB/2-84
B4SMY5_STRM5/1-81
B4SN62_STRM5/2-83
B4T2S3_SALNS/22-104
B4UF14_ANASK/2-83
B4UI93_ANASK/5-87
B4V977_9ACTO/13-94
B4VKL9_9CYAN/1-83
B4VM07_9CYAN/1-84
B4W699_9CAUL/1-85
B4W6F4_9CAUL/1-86
B4W752_9CAUL/1-82
B4W9D4_9CAUL/1-88
B4WJ54_9SYNE/1-74
B4WK73_9SYNE/1-70
B4X5H6_9GAMM/3-85
B5BWF7_SALET/22-104
B5BXL8_SALET/1-83
B5CGZ2_SALET/1-83
B5CKB2_SALET/1-83
B5CKV1_9FIRM/1-83
B5CR14_9FIRM/1-83
B5CTC6_9FIRM/1-83
B5E6R3_STRP4/1-82
B5E7S2_GEOBB/1-82
B5E894_GEOBB/1-83
B5EAT2_GEOBB/1-83
B5EG27_GEOBB/1-82
B5EI23_GEOBB/2-84
B5ENY0_ACIF5/1-83
B5EQY0_ACIF5/1-83
B5ERI0_ACIF5/1-83
B5FAV9_VIBFM/1-70
B5FRN4_SALDC/22-104
B5GGT3_9ACTO/1-85
B5GM59_STRCL/4-88
B5H324_STRCL/1-83
B5H5P8_STRPR/1-83
B5HCG5_STRPR/1-81
B5HW59_9ACTO/1-83
B5IKY1_9CHRO/1-81
B5IXJ8_9RHOB/1-83
B5J3M3_9RHOB/1-83
B5JNE4_9BACT/4-86
B5JP00_9BACT/1-82
B5JQ13_9BACT/2-86
B5JQR3_9BACT/1-84
B5JY22_9GAMM/1-83
B5JZI5_9RHOB/1-73
B5K5Y4_9RHOB/1-82
B5MI42_SALET/1-83
B5MTB2_SALET/1-83
B5N1G8_SALET/1-83
B5N6W6_SALET/22-104
B5N940_SALET/1-83
B5NFM7_SALET/1-83
B5NPK2_SALET/1-83
B5NRN1_SALET/1-83
B5P5E5_SALET/1-83
B5P9R4_SALET/1-83
B5PJA0_SALET/1-83
B5PLQ7_SALET/22-104
B5PTB4_SALHA/1-83
B5PXW5_SALHA/1-83
B5Q469_SALVI/1-83
B5Q9D0_SALVI/1-83
B5QHN7_CAMJE/1-81
B5QK44_LACRH/1-86
B5QPY7_LACRH/1-86
B5RXD3_RALSO/1-82
B5S423_RALSO/1-81
B5S6G4_RALSO/1-83
B5SC25_RALSO/1-81
B5SEN4_RALSO/1-82
B5SMJ1_RALSO/1-83
B5ULG3_BACCE/1-80
B5UMW7_BACCE/1-83
B5UN59_BACCE/1-81
B5UQX7_BACCE/1-81
B5UUT8_BACCE/1-83
B5V4X6_BACCE/1-80
B5V6E1_BACCE/1-83
B5VAK6_BACCE/1-81
B5VB79_BACCE/1-81
B5W1I6_SPIMA/1-83
B5WNG4_9BURK/1-82
B5WPQ0_9BURK/1-83
B5WWA9_9BURK/1-82
B5XSM5_KLEP3/4-82
B5XVH6_KLEP3/1-83
B5YEN8_DICT6/1-84
B5YFF4_DICT6/2-84
B5YFS1_THEYD/30-111
B5ZJT4_GLUDA/1-82
B5ZMV0_RHILW/1-82
B5ZPI3_RHILW/1-83
B5ZR56_RHILW/1-82
B5ZUF8_RHILW/1-82
B5ZVT3_RHILW/1-83
B6A402_RHILW/1-81
B6ALB3_9BACT/13-104
B6ALL4_9BACT/2-84
B6APX4_9BACT/3-84
B6AR56_9BACT/1-82
B6AUY6_9RHOB/1-50
B6AV88_9RHOB/1-41
B6AYA4_9RHOB/1-45
B6B381_9RHOB/1-82
B6B724_9RHOB/1-82
B6BE37_9RHOB/1-73
B6BNF3_9PROT/1-84
B6BNW3_9PROT/1-81
B6BSS5_9RICK/1-72
B6BUK8_9PROT/1-83
B6BX53_9GAMM/1-83
B6BXC1_9GAMM/1-83
B6C0A1_9GAMM/2-83
B6C5P2_9GAMM/1-82
B6FIV1_9CLOT/1-83
B6FIV2_9CLOT/1-84
B6FKY6_9CLOT/19-99
B6FKY9_9CLOT/1-81
B6FLY0_9CLOT/1-82
B6FR10_9CLOT/4-83
B6FS88_9CLOT/1-83
B6FUT8_9CLOT/1-82
B6FY10_9CLOT/1-80
B6FZ91_9CLOT/1-83
B6GAF0_9ACTN/16-97
B6GBN3_9ACTN/1-91
B6GE90_9ACTN/15-97
B6INC3_RHOCS/1-83
B6IR45_RHOCS/2-83
B6IVT8_RHOCS/2-84
B6IY31_RHOCS/7-89
B6IZC7_COXB2/2-83
B6J809_COXB1/2-83
B6JC70_OLICO/1-82
B6R1S9_9RHOB/1-68
B6R3U5_9RHOB/1-64
B6R932_9RHOB/1-68
B6VLL8_PHOAA/1-83
B6W832_9FIRM/1-83
B6WQD3_9DELT/1-83
B6XCE5_9ENTR/3-85
B6XEC0_9ENTR/1-83
B6ZUW6_ECO57/1-83
B6ZWT8_ECO57/1-83
B7A832_THEAQ/1-82
B7A8G0_THEAQ/326-393
B7AR82_9BACE/1-83
B7ASR9_9BACE/1-83
B7C9N8_9FIRM/1-83
B7CD10_9FIRM/1-81
B7CFE2_BURPS/1-81
B7CM01_BURPS/1-83
B7CMB0_BURPS/1-82
B7CNI5_BURPS/1-82
B7CUY4_BURPS/1-82
B7DRE4_9BACL/1-84
B7DSI3_9BACL/1-83
B7DV07_9BACL/1-72
B7GIS4_ANOFW/13-95
B7GN92_BIFLS/1-79
B7GVZ6_ACIB3/1-82
B7H2M6_ACIB3/1-42
B7H3G9_ACIB3/1-83
B7H6D9_BACC4/1-80
B7H9Y8_BACC4/1-83
B7HE33_BACC4/1-83
B7HF21_BACC4/1-81
B7HIV6_BACC4/1-81
B7HMS9_BACC7/1-81
B7HQF6_BACC7/1-83
B7HQQ9_BACC7/1-81
B7HYY4_BACC7/1-80
B7I5Q4_ACIB5/1-83
B7I8F8_ACIB5/1-42
B7IA45_ACIB5/1-82
B7IE90_THEAB/1-83
B7IIR0_BACC2/1-83
B7IJ06_BACC2/1-81
B7IJJ1_BACC2/1-83
B7IPQ4_BACC2/1-80
B7ISA9_BACC2/1-81
B7J5W8_ACIF2/1-83
B7JAP5_ACIF2/1-83
B7JBB8_ACIF2/14-96
B7JG81_BACC0/1-80
B7JJN0_BACC0/1-81
B7JPY4_BACC0/1-83
B7JR12_BACC0/1-81
B7K447_CYAP8/1-83
B7K8C5_CYAP7/1-83
B7KLE6_CYAP7/9-92
B7KN77_METC4/1-81
B7KUT5_METC4/20-102
B7L259_METC4/1-82
B7QSQ8_9RHOB/1-73
B7QXK3_9RHOB/1-82
B7QYE2_9RHOB/1-68
B7RG21_9RHOB/1-83
B7RKE6_9RHOB/1-82
B7RSC2_9RHOB/1-81
B7RT09_9GAMM/1-70
B7T0V2_MORCA/1-84
B7UWH6_PSEA8/1-83
B7V6D7_PSEA8/1-81
B7V810_PSEA8/1-85
B7VLC4_VIBSL/1-82
B7WQX3_COMTE/1-82
B7X5H0_COMTE/1-83
B8CGS6_SHEPW/1-84
B8CMW4_SHEPW/1-83
B8CWH4_HALOH/1-83
B8D9Z3_LISMH/1-83
B8DCM6_LISMH/7-88
B8DDJ8_LISMH/1-84
B8DDZ5_LISMH/1-83
B8DJY3_DESVM/1-83
B8DJY4_DESVM/1-84
B8DR07_DESVM/1-83
B8DR08_DESVM/1-83
B8DR52_DESVM/1-83
B8E099_DICTD/1-84
B8E2I2_DICTD/2-84
B8E3M6_SHEB2/1-84
B8E9D1_SHEB2/1-83
B8ELE1_METSB/1-82
B8EMC0_METSB/1-80
B8ET40_METSB/2-84
B8F355_HAEPS/1-83
B8F6L8_HAEPS/1-82
B8FAW3_DESAA/1-83
B8FQR2_DESHD/1-83
B8FW63_DESHD/1-82
B8FWZ5_DESHD/1-83
B8G0Y9_DESHD/1-83
B8G2Y8_CHLAD/1-83
B8GRH8_THISH/1-82
B8GRL6_THISH/1-83
B8GTP6_THISH/1-83
B8GWL5_CAUCN/1-86
B8GXM2_CAUCN/1-86
B8H0U5_CAUCN/1-80
B8HCM8_ARTCA/1-83
B8HJD3_ARTCA/4-84
B8HJD6_ARTCA/4-84
B8HKW5_CYAP4/3-86
B8HP70_CYAP4/1-84
B8HWM3_CYAP4/1-83
B8I3D8_CLOCE/1-83
B8I8Q8_CLOCE/1-84
B8IE88_METNO/1-82
B8ILI7_METNO/27-105
B8IUQ1_METNO/1-82
B8IZ22_DESDA/1-83
B8IZ23_DESDA/1-83
B8IZQ6_DESDA/1-83
B8JEB8_ANAD2/2-83
B8JH08_ANAD2/5-87
B8KEH9_VIBPA/1-30
B8KII7_9GAMM/1-72
B8KKN5_9GAMM/1-83
B8KQU0_9GAMM/1-70
B8KZI0_9GAMM/2-83
B8L7E5_9GAMM/1-81
B8ZM36_STRPJ/1-82
B9BBL8_9BURK/1-82
B9BDM5_9BURK/1-83
B9BEU5_9BURK/1-82
B9BXD1_9BURK/1-82
B9BYF4_9BURK/1-82
B9BZU8_9BURK/1-83
B9C6Z3_9BURK/1-82
B9C7V7_9BURK/1-83
B9CGM8_9BURK/1-82
B9CL18_9ACTN/4-83
B9CMB6_9ACTN/1-82
B9CRD3_STACP/1-80
B9CUK1_STACP/1-83
B9D3E0_WOLRE/1-81
B9D4A1_WOLRE/1-81
B9DKD1_STACT/1-81
B9DNI1_STACT/1-83
B9DQA4_STACT/15-95
B9E189_CLOK1/1-83
B9E703_MACCJ/1-84
B9EAX9_MACCJ/1-81
B9ISR0_BACCQ/1-80
B9IXR0_BACCQ/1-81
B9IYG3_BACCQ/1-83
B9IZA3_BACCQ/1-81
B9J7Q1_AGRRK/1-81
B9J910_AGRRK/1-83
B9J9S4_AGRRK/1-82
B9JB98_AGRRK/1-82
B9JGG1_AGRRK/1-82
B9JRW6_AGRVS/1-82
B9K143_AGRVS/1-82
B9K540_AGRVS/1-82
B9K8K2_THENN/7-86
B9KB78_THENN/1-83
B9KCH7_CAMLR/1-81
B9KIN4_ANAMF/1-87
B9KKI8_RHOSK/1-85
B9KSR9_RHOSK/1-82
B9KTJ4_RHOSK/1-83
B9KUJ3_RHOSK/1-81
B9KX18_RHOSK/1-84
B9L0E2_THERP/1-83
B9L9I1_NAUPA/1-81
B9LCI7_CHLSY/1-83
B9LVS3_HALLT/42-119
B9M025_GEOSF/1-82
B9M094_GEOSF/1-83
B9M0X8_GEOSF/2-84
B9M4N6_GEOSF/1-83
B9M627_GEOSF/1-82
B9M872_GEOSF/1-83
B9M923_GEOSF/1-82
B9MAC4_ACIET/1-83
B9MD14_ACIET/1-84
B9MIS9_ACIET/1-83
B9MKF1_ANATD/2-84
B9NR97_9RHOB/1-82
B9NRI1_9RHOB/1-83
B9NSK7_9RHOB/1-82
B9R2B9_9RHOB/1-68
B9R2L8_9RHOB/9-89
B9TEL4_RICCO/1-81
B9WU93_STRSU/1-82
B9WVZ7_STRSU/1-78
B9XDK2_9BACT/1-84
B9XE30_9BACT/1-83
B9XQS7_9BACT/1-82
B9XR08_9BACT/406-484
B9Y9W0_9FIRM/1-79
B9YZL3_9NEIS/1-83
B9Z0E9_9NEIS/2-83
B9Z1V9_9NEIS/1-83
B9Z4L8_9NEIS/1-82
BADM_RHOPA/3-84
C0AE65_9BACT/1-85
C0ARR6_9ENTR/1-67
C0AVQ5_9ENTR/1-83
C0B4I4_9FIRM/1-79
C0B5G0_9FIRM/1-83
C0B9P5_9FIRM/1-82
C0BB02_9FIRM/1-83
C0BXJ1_9CLOT/1-84
C0BXJ4_9CLOT/1-83
C0BZW2_9CLOT/1-79
C0C3X3_9CLOT/30-112
C0C4S6_9CLOT/1-80
C0CII9_9FIRM/1-82
C0CIX7_9FIRM/1-80
C0CLJ2_9FIRM/1-83
C0CLX2_9FIRM/1-83
C0CUD6_9CLOT/1-79
C0CZ39_9CLOT/1-83
C0D7J5_9CLOT/1-83
C0D868_9CLOT/24-103
C0DX98_EIKCO/22-104
C0EDP8_9CLOT/1-80
C0EE24_9CLOT/1-81
C0EEB2_9CLOT/1-83
C0EJ09_9CLOT/28-107
C0EM55_NEIFL/1-82
C0ENL2_NEIFL/1-83
C0ESC4_9FIRM/1-83
C0EUL8_9FIRM/7-90
C0EXJ8_9FIRM/1-81
C0F0I7_9FIRM/1-83
C0F0J1_9FIRM/1-82
C0FN14_9FIRM/1-80
C0FPY5_9FIRM/21-103
C0G8P0_9RHIZ/24-105
C0GBA1_9RHIZ/28-109
C0GCR1_9FIRM/1-83
C0GFZ2_9FIRM/1-83
C0KTB8_9CLOT/11-93
C0N4L0_9GAMM/1-68
C0N7P9_9GAMM/1-70
C0N7T7_9GAMM/2-83
C0N9G2_9GAMM/1-83
C0Q6D5_SALPC/22-104
C0QBB5_DESAH/1-82
C0QGN7_DESAH/1-83
C0QTU6_PERMH/1-83
C0QWK9_BRAHW/1-57
C0QWM6_BRAHW/425-506
C0QXQ7_BRAHW/1-79
C0RL84_BRUMB/1-82
C0RMQ1_BRUMB/24-105
C0VKE8_9GAMM/1-72
C0VL97_9GAMM/1-83
C0VNH6_9GAMM/1-82
C0WB54_9FIRM/1-83
C0WBP9_9FIRM/1-83
C0WCC3_9FIRM/1-79
C0WLX5_LACBU/1-83
C0WVW0_LACFE/3-83
C0WXC7_LACFE/1-82
C0WYL2_LACFE/7-87
C0X115_ENTFA/1-81
C0XI24_LACHI/1-83
C0XV28_9CORY/1-83
C0Y2Y4_BURPS/1-58
C0Y880_BURPS/1-59
C0Y9D4_BURPS/1-69
C0YBU0_BURPS/1-82
C0YFE8_BURPS/1-82
C0YXK9_LACRE/1-37
C0Z939_BREBN/1-80
C0ZAR1_BREBN/1-83
C0ZCS4_BREBN/1-81
C0ZI49_BREBN/1-83
C0ZM68_RHOE4/1-82
C0ZSA6_RHOE4/1-81
C0ZSQ8_RHOE4/1-83
C1A4K0_GEMAT/1-83
C1A6Y3_GEMAT/1-81
C1A868_GEMAT/1-82
C1A9D9_GEMAT/1-82
C1AMT0_MYCBT/1-83
C1B0M0_RHOOB/1-83
C1B518_RHOOB/1-83
C1B9I4_RHOOB/1-82
C1BAM5_RHOOB/3-83
C1C8M6_STRP7/1-82
C1CFK5_STRZJ/1-82
C1CLX6_STRZP/1-82
C1CSQ1_STRZT/1-82
C1CWV5_DEIDV/1-83
C1CX91_DEIDV/1-82
C1D3I5_DEIDV/1-79
C1D3J8_DEIDV/1-79
C1D4Q4_LARHH/1-83
C1DE69_AZOVD/1-83
C1DV64_SULAA/1-82
C1ELQ3_BACC3/1-80
C1EQJ3_BACC3/1-81
C1ESU3_BACC3/1-83
C1ETU6_BACC3/1-81
C1EX02_BACC3/1-83
C1EZX6_BACC3/1-83
C1F1Z5_ACIC5/2-84
C1F9C2_ACIC5/1-82
C1FKQ3_CLOBJ/1-83
C1FLI2_CLOBJ/1-83
C1FM47_CLOBJ/1-83
C1FRF9_CLOBJ/1-81
C1FTC5_CLOBJ/1-83
C1HP20_9ESCH/1-83
C1HQW1_9ESCH/21-103
C1HY51_NEIGO/1-83
C1HZ19_NEIGO/1-82
C1I4G0_9CLOT/1-82
C1I5Y3_9CLOT/1-83
C1I7T7_9CLOT/1-83
C1KVG2_LISMC/1-83
C1KY03_LISMC/1-84
C1KZV5_LISMC/7-88
C1L0R0_LISMC/1-83
C1M803_9ENTR/1-83
C1MBS5_9ENTR/1-83
C1MDH8_9ENTR/1-85
C1NB71_9ESCH/21-103
C1P7M1_BACCO/1-83
C1PA81_BACCO/1-81
C1PAN9_BACCO/1-83
C2BDF5_9FIRM/1-83
C2CD94_VIBCH/1-70
C2CFN3_9FIRM/1-83
C2CXT7_LACBR/1-83
C2DHA6_ENTFA/1-81
C2DT17_ECOLX/1-83
C2DVA5_ECOLX/1-83
C2EFP4_9LACO/1-81
C2ENA3_9LACO/1-82
C2EUQ7_9LACO/1-82
C2FYJ8_9SPHI/5-89
C2G1A5_9SPHI/1-82
C2G2N3_9SPHI/1-82
C2GM46_LACRE/1-81
C2GQ90_LACRE/1-82
C2GV98_BIFLI/1-79
C2GW53_BIFLI/1-37
C2GZ46_ENTFA/1-81
C2HEQ4_ENTFC/1-82
C2HPG1_LACAC/1-49
C2HVA0_VIBCH/1-70
C2IBB7_VIBCH/1-70
C2IIF5_VIBCH/1-70
C2IPF3_VIBCH/1-70
C2J5D4_VIBCH/1-70
C2JAA0_VIBCH/1-70
C2JNP5_ENTFA/1-81
C2JYR7_LACRH/1-86
C2KIH0_LEUMC/1-83
C2KUU9_9FIRM/1-54
C2KX63_9FIRM/28-111
C2L168_9FIRM/1-83
C2LI17_PROMI/1-83
C2LKJ3_PROMI/1-67
C2LSQ6_STRSL/1-41
C2LT84_STRSL/1-83
C2LWZ9_STAHO/32-83
C2LY81_STAHO/1-83
C2LZB4_STAHO/1-83
C2M5G2_CAPGI/1-83
C2MJG5_BACCE/4-84
C2MNA2_BACCE/1-59
C2MR33_BACCE/1-83
C2MRG1_BACCE/9-89
C2MZJ8_BACCE/4-84
C2N1V6_BACCE/1-83
C2N3N0_BACCE/1-59
C2N6R8_BACCE/1-83
C2N711_BACCE/9-89
C2NDL1_BACCE/1-83
C2NGB4_BACCE/4-84
C2NIM3_BACCE/1-35
C2NKE9_BACCE/1-59
C2NN94_BACCE/1-83
C2NNJ3_BACCE/9-89
C2NXJ0_BACCE/5-85
C2NZI5_BACCE/1-83
C2P1A7_BACCE/1-59
C2P437_BACCE/1-83
C2P4D3_BACCE/9-89
C2PDR6_BACCE/1-81
C2PHT7_BACCE/1-59
C2PKK7_BACCE/1-83
C2PKZ8_BACCE/9-89
C2PUQ5_BACCE/1-81
C2PWD2_BACCE/1-70
C2PYE5_BACCE/1-59
C2Q193_BACCE/1-83
C2Q1I3_BACCE/9-89
C2Q8B9_BACCE/1-53
C2QAR0_BACCE/4-84
C2QEH5_BACCE/1-59
C2QHJ0_BACCE/1-83
C2QHY7_BACCE/9-89
C2QP79_BACCE/1-53
C2QRP8_BACCE/4-84
C2QVT7_BACCE/1-59
C2QYQ1_BACCE/1-83
C2QZ00_BACCE/9-89
C2R6W3_BACCE/4-84
C2R941_BACCE/1-83
C2RAT4_BACCE/1-59
C2RDP0_BACCE/1-83
C2RDY6_BACCE/9-89
C2RLS4_BACCE/4-84
C2RP35_BACCE/1-83
C2RQS2_BACCE/1-59
C2RTJ4_BACCE/1-83
C2RTT6_BACCE/9-89
C2S2D7_BACCE/4-84
C2S683_BACCE/1-59
C2S9D3_BACCE/1-83
C2S9N3_BACCE/9-89
C2SIR9_BACCE/1-81
C2SL96_BACCE/1-83
C2SQH3_BACCE/1-83
C2SQW3_BACCE/9-89
C2SZM1_BACCE/4-84
C2T1Z8_BACCE/1-83
C2T3K9_BACCE/1-59
C2T6F1_BACCE/1-83
C2T6R2_BACCE/9-89
C2TF75_BACCE/5-85
C2TFS7_BACCE/1-59
C2TJ87_BACCE/1-59
C2TME5_BACCE/1-83
C2TMS7_BACCE/9-89
C2TVY6_BACCE/3-83
C2U039_BACCE/1-59
C2U2Z8_BACCE/1-83
C2U3D3_BACCE/9-89
C2UCJ5_BACCE/5-85
C2UET6_BACCE/1-83
C2UGI2_BACCE/1-59
C2UJA7_BACCE/1-83
C2UJQ6_BACCE/9-89
C2UU18_BACCE/3-83
C2UXX5_BACCE/1-59
C2V0Z4_BACCE/1-83
C2V190_BACCE/9-89
C2V833_BACCE/1-53
C2VAI9_BACCE/3-83
C2VEG3_BACCE/1-59
C2VHB0_BACCE/1-83
C2VHK3_BACCE/9-89
C2VSD1_BACCE/4-84
C2VWC3_BACCE/1-59
C2VZA7_BACCE/1-83
C2VZN9_BACCE/9-89
C2W2I1_BACCE/1-83
C2W6W4_BACCE/4-84
C2W9A4_BACCE/1-70
C2WCG6_BACCE/1-83
C2WCR3_BACCE/1-81
C2WL37_BACCE/4-84
C2WNF4_BACCE/1-83
C2WQ94_BACCE/1-59
C2WT71_BACCE/1-83
C2WTG5_BACCE/9-89
C2XAG8_BACCE/5-85
C2XCI7_BACCE/1-83
C2XE63_BACCE/1-59
C2XH55_BACCE/1-83
C2XHF8_BACCE/9-89
C2XLX0_BACCE/2-36
C2XM43_BACCE/1-81
C2XSQ6_BACCE/1-81
C2XV18_BACCE/1-83
C2XZN1_BACCE/1-83
C2XZX6_BACCE/9-89
C2Y0V0_BACCE/1-83
C2Y9D5_BACCE/1-52
C2YBE7_BACCE/1-83
C2YD15_BACCE/1-59
C2YFV3_BACCE/1-83
C2YG55_BACCE/9-89
C2YMX0_BACCE/1-83
C2YQC4_BACCE/1-81
C2YU86_BACCE/1-59
C2YWY3_BACCE/1-83
C2YX79_BACCE/9-89
C2Z426_BACCE/1-83
C2Z6K5_BACCE/1-81
C2ZD84_BACCE/1-83
C2ZDG9_BACCE/9-89
C2ZF36_BACCE/1-81
C2ZKL3_BACCE/1-83
C2ZN95_BACCE/1-81
C2ZUR8_BACCE/1-83
C2ZV17_BACCE/9-89
C2ZWN0_BACCE/1-81
C3A4N2_BACMY/1-81
C3A6U7_BACMY/1-83
C3A8G0_BACMY/1-59
C3AB89_BACMY/1-83
C3ABH8_BACMY/9-89
C3AKI2_BACMY/2-82
C3AR02_BACMY/1-83
C3ARA8_BACMY/9-89
C3AXJ4_BACMY/1-54
C3B2F6_BACMY/2-82
C3B7W9_BACMY/1-83
C3B8K6_BACMY/9-89
C3BJA2_9BACI/2-82
C3BQC9_9BACI/1-83
C3BQM9_9BACI/9-89
C3BYJ7_BACTU/1-83
C3C115_BACTU/5-85
C3C521_BACTU/1-59
C3C8B8_BACTU/1-83
C3C8M2_BACTU/9-89
C3CHG7_BACTU/4-84
C3CJN4_BACTU/1-83
C3CL99_BACTU/1-59
C3CPH5_BACTU/1-83
C3CPU0_BACTU/9-89
C3D0C3_BACTU/4-84
C3D2N4_BACTU/1-83
C3D4C5_BACTU/1-74
C3D7G8_BACTU/1-83
C3D7T2_BACTU/9-89
C3DKQ0_BACTS/1-83
C3DMA5_BACTS/1-59
C3DQL3_BACTS/1-83
C3DQY5_BACTS/9-89
C3DU26_BACTS/1-83
C3DUB5_BACTS/4-84
C3E281_BACTU/4-84
C3E4H1_BACTU/1-83
C3E601_BACTU/1-59
C3E8Y7_BACTU/1-83
C3E982_BACTU/9-89
C3EJG6_BACTK/5-85
C3ELL7_BACTK/1-83
C3ENA2_BACTK/1-59
C3ER12_BACTK/1-83
C3ERA3_BACTK/9-89
C3F0B4_BACTU/4-84
C3F4C2_BACTU/1-59
C3F7E8_BACTU/1-83
C3F7R6_BACTU/9-89
C3FIV2_BACTB/4-84
C3FL52_BACTB/1-83
C3FMS1_BACTB/1-59
C3FQV0_BACTB/1-83
C3FR66_BACTB/9-89
C3FZ80_BACTU/1-83
C3G1N4_BACTU/4-84
C3G5P3_BACTU/1-59
C3G8K6_BACTU/1-83
C3G8V2_BACTU/9-89
C3GHK1_BACTU/4-84
C3GI53_BACTU/15-96
C3GLK9_BACTU/1-59
C3GPD7_BACTU/1-83
C3GPP6_BACTU/9-89
C3GZP0_BACTU/22-102
C3H1V9_BACTU/1-83
C3H3S4_BACTU/1-59
C3H6N6_BACTU/1-83
C3H6Y5_BACTU/9-89
C3HB40_BACTU/1-34
C3HB46_BACTU/1-81
C3HHG4_BACTU/4-84
C3HL95_BACTU/1-59
C3HP16_BACTU/1-83
C3HPG1_BACTU/9-89
C3HZB7_BACTU/4-84
C3I1P5_BACTU/1-83
C3I3M3_BACTU/1-59
C3I6J7_BACTU/1-83
C3I6U1_BACTU/9-89
C3II57_BACTU/4-84
C3IK97_BACTU/1-83
C3ILU7_BACTU/1-59
C3IPR3_BACTU/1-83
C3IQ10_BACTU/9-89
C3JDC8_RHOER/1-81
C3JN51_RHOER/1-83
C3JQ24_RHOER/1-82
C3JXL0_PSEFS/1-81
C3K1M6_PSEFS/63-145
C3KT86_CLOB6/1-83
C3KUJ8_CLOB6/1-83
C3KUZ5_CLOB6/1-83
C3KZA5_CLOB6/1-81
C3L155_CLOB6/1-83
C3L604_BACAC/1-83
C3L6I1_BACAC/1-81
C3L7W2_BACAC/1-81
C3LBE6_BACAC/1-80
C3LD41_BACAC/1-83
C3LGV4_BACAC/1-83
C3LT00_VIBCM/16-98
C3MGM7_RHISN/1-82
C3MH28_RHISN/1-82
C3NTE7_VIBCJ/1-70
C3P2M9_BACAA/1-83
C3P345_BACAA/1-80
C3P7A8_BACAA/1-81
C3P986_BACAA/1-83
C3PA98_BACAA/1-81
C3PD03_BACAA/1-83
C3PNQ6_RICAE/1-83
C3PNX5_RICAE/1-82
C3RK27_9FIRM/1-83
C3RLC9_9FIRM/1-81
C3RNR2_9FIRM/1-81
C3RQ16_9FIRM/4-86
C3SG12_ECOLX/1-83
C3SG16_ECOLX/1-83
C3SZN7_ECOLX/1-83
C3W9X9_FUSMR/1-84
C3WDC8_FUSMR/1-83
C3WGZ2_9FUSO/1-83
C3WHE3_9FUSO/1-83
C3WIM2_9FUSO/1-84
C3WNB7_9FUSO/1-83
C3WNV5_9FUSO/1-83
C3WPE5_9FUSO/1-84
C3WVB7_9FUSO/1-83
C3WVY6_9FUSO/1-83
C3WXP2_9FUSO/1-84
C3X2E8_OXAFO/1-81
C3X3S1_OXAFO/1-83
C3X3Z1_OXAFO/1-83
C3X6S4_OXAFO/1-83
C3X8H4_OXAFO/1-83
C3X8P0_OXAFO/6-88
C3X9X0_OXAFO/13-93
C3XC13_OXAFO/1-82
C3XD00_OXAFO/1-83
C3XGK5_9HELI/1-82
C4APT2_BURMA/20-100
C4AR59_BURMA/1-83
C4AV86_BURMA/1-82
C4B2D5_BURMA/1-82
C4B477_BURMA/1-82
C4EZA1_HAEIF/1-83
C4F425_HAEIF/1-83
C4F7E7_9ACTN/1-83
C4F946_9ACTN/37-104
C4FAK5_9ACTN/10-91
C4FN25_9FIRM/1-83
C4FNX3_9FIRM/1-83
C4FRF2_9FIRM/8-90
C4FVY0_9FIRM/1-82
C4G367_ABIDE/1-81
C4G4Q3_ABIDE/1-82
C4G613_ABIDE/1-78
C4G7U8_ABIDE/1-83
C4GAP3_9FIRM/1-83
C4GD72_9FIRM/1-82
C4GIS3_9NEIS/1-82
C4GJL9_9NEIS/1-83
C4GLU9_9NEIS/282-357
C4H1A9_YERPE/1-83
C4H8D9_YERPE/1-83
C4HIL1_YERPE/1-83
C4HJW3_YERPE/1-83
C4HQU4_YERPE/1-83
C4HXC8_YERPE/1-83
C4I2M2_BURPS/1-81
C4IG26_CLOBU/1-83
C4IHL1_CLOBU/1-83
C4IVR5_BRUAB/28-109
C4IWR9_BRUAB/24-105
C4K1Z9_RICPU/1-83
C4KN76_BURPS/1-82
C4KQM1_BURPS/1-83
C4KRB4_BURPS/1-82
C4KUS9_BURPS/1-82
C4KZ31_EXISA/1-82
C4L544_EXISA/1-83
C4L7K3_TOLAT/4-86
C4L7X9_TOLAT/1-83
C4LFR3_TOLAT/1-83
C4LHI4_CORK4/1-82
C4M8L0_ENTHI/22-76
C4RKK7_9ACTO/15-103
C4RM31_9ACTO/1-85
C4RR15_9ACTO/30-99
C4S120_YERBE/1-83
C4S6W7_YERBE/1-83
C4SB81_YERMO/1-83
C4SDK3_YERMO/1-83
C4SLD0_YERFR/1-83
C4SN70_YERFR/1-83
C4T7D3_YERIN/22-104
C4T7W2_YERIN/1-83
C4U0X0_YERKR/1-83
C4U369_YERKR/1-83
C4U5E7_YERAL/1-67
C4U927_YERAL/22-104
C4UEG9_YERAL/1-85
C4UGH1_YERRU/1-83
C4UM55_YERRU/1-83
C4URL7_YERRO/1-83
C4USE8_YERRO/22-104
C4V1T9_9FIRM/12-94
C4V2Z7_9FIRM/1-84
C4V5J5_9FIRM/3-85
C4VNV1_9LACO/1-81
C4VP69_9LACO/1-78
C4W7Q8_STAWA/33-84
C4W9T9_STAWA/1-83
C4WC68_STAWA/1-83
C4WKY3_9RHIZ/14-94
C4WL17_9RHIZ/59-140
C4WNW1_9RHIZ/83-164
C4WQM0_9RHIZ/1-84
C4X1B0_KLEPN/1-83
C4XBZ9_KLEPN/1-83
C4XC83_KLEPN/15-97
C4XGE4_DESMR/1-83
C4XH17_DESMR/1-83
C4XM82_DESMR/7-89
C4XN69_DESMR/1-83
C4XPE7_DESMR/1-83
C4YY09_9RICK/1-82
C4YZ94_9RICK/1-70
C4Z4G6_EUBE2/1-83
C4ZB35_EUBR3/1-83
C4ZIQ5_THASP/1-82
C4ZJV6_THASP/1-83
C4ZMD7_THASP/2-83
C5A9W0_BURGB/1-83
C5ADF7_BURGB/1-82
C5AFG4_BURGB/1-82
C5AVK3_METEA/1-82
C5AXQ2_METEA/1-69
C5AZU6_METEA/1-82
C5B339_METEA/1-69
C5BF69_EDWI9/1-67
C5BLX4_TERTT/1-83
C5C755_MICLC/4-86
C5C8V1_MICLC/1-82
C5CE72_KOSOT/1-81
C5CFP7_KOSOT/1-85
C5CW63_VARPS/1-81
C5CXC0_VARPS/1-83
C5D502_GEOSW/1-83
C5D6W3_GEOSW/1-80
C5DAV4_GEOSW/1-83
C5EB67_BIFLI/1-79
C5EFS5_9FIRM/1-81
C5EGB1_9FIRM/1-80
C5EJ35_9FIRM/1-79
C5EQE5_9FIRM/1-83
C5EZT0_9HELI/149-196
C5G2R1_9LACO/1-78
C5G5C1_9LACO/1-81
C5N329_STAA3/1-80
C5N656_STAA3/1-83
C5NBP3_BURMA/20-100
C5NCS5_BURMA/1-83
C5NDW3_BURMA/1-82
C5NJQ8_BURMA/1-82
C5NKY3_BURMA/1-82
C5NX13_9BACL/1-82
C5NYA4_9BACL/1-78
C5PZ12_STAAU/1-80
C5PZG8_STAAU/1-83
C5Q6S4_STAEP/1-80
C5Q9N8_STAEP/1-83
C5QP42_STAEP/1-81
C5QPV6_STAEP/1-80
C5QT12_STAEP/1-83
C5QUW7_STAEP/1-80
C5QXN2_STAEP/1-83
C5RD54_WEIPA/1-82
C5S3F2_9PAST/1-83
C5T2B8_ACIDE/1-83
C5T4Q4_ACIDE/1-81
C5T6F0_ACIDE/1-84
C5TAY7_ACIDE/1-83
C5TDP8_ZYMMO/1-84
C5TEX9_ZYMMO/2-83
C5TMV2_NEIFL/1-83
C5TQ85_NEIFL/1-82
C5UY05_CLOBO/1-83
C5VNG5_CLOBO/1-83
C5VSA2_CLOBO/1-83
C5VYE2_STRSE/1-82
C5VYW9_STRSE/1-78
C5VYX4_STRSE/1-82
C5W5M3_ECOBB/1-83
C5W7N5_ECOBB/1-83
C5ZCR3_BURPS/1-82
C5ZHW8_BURPS/1-82
C5ZJR7_BURPS/1-83
C5ZKG1_BURPS/1-82
C5ZUB1_BURPS/1-81
C6ACR8_BARGA/1-82
C6AP02_AGGAN/1-83
C6ARL2_RHILS/1-83
C6AS05_RHILS/1-82
C6AUP6_RHILS/1-82
C6B0C2_RHILS/1-83
C6B1L2_RHILS/1-82
C6B7R1_RHILS/1-81
C6BFI5_RALP1/1-83
C6BHV6_RALP1/1-82
C6BRJ0_DESAD/1-83
C6BWH4_DESAD/1-83
C6C0U2_DESAD/1-83
C6CAC3_DICDC/1-83
C6CAN1_DICDC/1-83
C6CKZ6_DICZE/1-83
C6CMP1_DICZE/1-82
C6CPC0_DICZE/1-83
C6CS11_PAESJ/1-81
C6CTI5_PAESJ/1-81
C6D069_PAESJ/1-83
C6D0I5_PAESJ/25-102
C6D167_PAESJ/1-79
C6D5I6_PAESJ/1-80
C6D7U9_PAESJ/1-83
C6D8R7_PAESJ/1-81
C6DU84_MYCTK/1-83
C6DYE7_GEOSM/1-83
C6E1W3_GEOSM/1-82
C6E2T4_GEOSM/2-84
C6E6E8_GEOSM/1-82
C6ECH1_ECOBD/1-83
C6EKH6_ECOBD/1-83
C6GQN6_STRSX/1-82
C6GR29_STRSX/1-78
C6GR34_STRSX/1-82
C6GUQ6_STRS4/1-82
C6GVA7_STRS4/1-78
C6GVB2_STRS4/1-82
C6HU70_9BACT/4-87
C6HVJ8_9BACT/2-84
C6I0P6_9BACT/3-84
C6IYQ0_9BACL/1-80
C6IZU7_9BACL/7-89
C6J4T4_9BACL/1-81
C6J8Y1_9FIRM/1-83
C6J9W3_9FIRM/1-80
C6JEI4_9FIRM/1-83
C6JES5_9FIRM/1-81
C6JIC0_FUSVA/5-87
C6JKQ3_FUSVA/1-83
C6JNB0_FUSVA/1-84
C6LC81_9FIRM/10-92
C6LIE8_9FIRM/1-82
C6LJE7_9FIRM/1-83
C6M4I4_NEISI/1-83
C6M6V4_NEISI/1-82
C6N696_9GAMM/1-81
C6NTL7_9GAMM/1-83
C6NVG6_9GAMM/1-70
C6PP29_9CLOT/1-83
C6PTL0_9CLOT/1-83
C6Q1D8_9CLOT/1-83
C6R4A4_9MICC/20-98
C6R669_9MICC/1-83
C6RCY2_9PROT/1-81
C6REW2_9PROT/12-92
C6RLX0_ACIRA/1-83
C6RPB5_ACIRA/1-82
C6RVT5_VIBCH/16-98
C6S7L3_NEIML/1-83
C6S8M3_NEIML/1-82
C6SAS7_NEIME/1-83
C6SEB5_NEIME/1-80
C6SJ31_NEIME/1-82
C6STG1_STRMN/1-83
C6TRJ1_BURPS/1-82
C6TTS4_BURPS/1-83
C6TUG7_BURPS/1-82
C6TXD4_BURPS/1-82
C6U2H3_BURPS/1-81
C6UBD8_ECOBR/1-83
C6UKH0_ECOBR/1-83
C6UQT6_ECO5T/1-83
C6V376_ECO5T/1-83
C6V4G6_NEORI/1-83
C6VJX6_LACPJ/1-81
C6VK57_LACPJ/5-85
C6VN52_LACPJ/1-83
C6VNC5_LACPJ/1-80
C6VTW7_DYAFD/1-82
C6VYQ2_DYAFD/1-85
C6W491_DYAFD/1-81
C6WD64_ACTMD/1-81
C6WVM2_METML/1-83
C6WXC6_METML/1-88
C6WZC6_FLAB3/1-84
C6X6U6_METSD/1-83
C6X7A8_METSD/5-87
C6XFE0_LIBAP/1-82
C6XJ36_HIRBI/1-83
C6XUT2_PEDHD/1-82
C6Y2M2_PEDHD/1-83
C6YDV8_VIBCH/16-98
C6YPP2_FRATT/2-83
C6YVS0_9GAMM/2-83
C6YWA5_9GAMM/35-116
C7BNR6_PHOAA/1-82
C7BSF0_PHOAA/1-83
C7CC46_METED/1-69
C7CE28_METED/1-82
C7CFI3_METED/1-82
C7CJF4_METED/1-81
C7CNU4_ENTFA/1-79
C7CYW1_ENTFA/1-79
C7DA73_9RHOB/1-82
C7DFB1_9RHOB/1-84
C7DFV6_9RHOB/1-82
C7GFV1_9FIRM/1-70
C7H1H6_9FIRM/1-82
C7H878_9FIRM/1-83
C7HAU9_9FIRM/1-83
C7HD05_CLOTM/1-83
C7HF16_CLOTM/1-65
C7HGX7_CLOTM/1-83
C7HI85_CLOTM/1-83
C7HI86_CLOTM/1-83
C7HU16_9FIRM/1-83
C7IVI2_THEET/1-83
C7JBP8_ACEP3/2-82
C7JDQ9_ACEP3/13-94
C7JER5_ACEP3/3-85
C7JKX7_ACEPA/13-94
C7JLG9_ACEPA/3-85
C7JP18_ACEPA/2-82
C7JV45_ACEPA/13-94
C7JVN7_ACEPA/3-85
C7JY84_ACEPA/2-82
C7K5D7_ACEPA/13-94
C7K5X9_ACEPA/3-85
C7K8H8_ACEPA/2-82
C7KEK6_ACEPA/13-94
C7KF48_ACEPA/3-85
C7KHP7_ACEPA/2-82
C7KJI6_ACEPA/2-82
C7KNX2_ACEPA/13-94
C7KPG4_ACEPA/3-85
C7KTU8_ACEPA/2-82
C7KY87_ACEPA/13-94
C7KYS9_ACEPA/3-85
C7L3M5_ACEPA/2-82
C7L811_ACEPA/13-94
C7L8K3_ACEPA/3-85
C7LI47_BRUMC/1-82
C7LJN8_BRUMC/1-70
C7LX28_DESBD/1-83
C7LXM6_DESBD/1-83
C7LZH3_ACIFD/1-83
C7M067_ACIFD/3-85
C7M8B8_CAPOD/1-83
C7MLV7_CRYCD/1-83
C7MMW7_CRYCD/1-83
C7MNS1_CRYCD/1-82
C7MP83_CRYCD/1-83
C7MSE1_SACVD/1-81
C7MXL0_SACVD/1-84
C7N318_SLAHD/1-83
C7N388_SLAHD/1-82
C7N3B7_SLAHD/1-83
C7N3F2_SLAHD/1-83
C7N7H4_SLAHD/1-79
C7NUF1_HALUD/41-111
C7P6T1_METFA/8-75
C7PCD9_CHIPD/1-82
C7PCZ0_CHIPD/1-83
C7PQI3_CHIPD/1-84
C7PVE7_CATAD/1-82
C7PVF5_CATAD/1-87
C7PYZ2_CATAD/1-83
C7Q0Z8_CATAD/1-82
C7Q1E0_CATAD/1-83
C7QD77_CATAD/1-82
C7QPP3_CYAP0/1-83
C7R6Y8_KANKD/1-82
C7RCC7_KANKD/1-83
C7RHK2_ANAPD/1-83
C7RMU8_ACCPU/1-83
C7RQ32_ACCPU/1-82
C7T6V5_LACRG/1-86
C7TDF0_LACRG/1-86
C7TM00_LACRL/1-86
C7U3L2_ENTFA/1-79
C7UEL5_ENTFA/1-79
C7UJ81_ENTFA/1-79
C7UZ43_ENTFA/1-79
C7V0I3_ENTFA/1-79
C7VFH8_ENTFA/1-79
C7VHB9_ENTFA/1-79
C7VPZ5_ENTFA/1-79
C7VXK2_ENTFA/1-79
C7W7I2_ENTFA/1-79
C7WIY9_ENTFA/1-79
C7WSZ5_ENTFA/1-79
C7WXP4_ENTFA/1-79
C7X7U7_9PORP/1-84
C7XN92_9FUSO/1-83
C7XP36_9FUSO/1-83
C7XPF8_9FUSO/1-84
C7XVG7_9LACO/1-81
C7Y1S0_9LACO/1-81
C7YFF5_ENTFA/1-81
C7ZUM7_STAAU/1-80
C7ZXL1_STAAU/1-83
C8A268_STAAU/1-80
C8A4N1_STAAU/1-83
C8A9N5_STAAU/1-80
C8ACL4_STAAU/1-83
C8AHB3_STAAU/1-80
C8AIU9_STAAU/1-83
C8APQ5_STAAU/1-80
C8ASN0_STAAU/1-83
C8JQT6_LISMO/1-84
C8JUY4_LISMO/1-83
C8JV35_LISMO/1-83
C8JWY7_LISMO/28-109
C8K038_LISMO/1-83
C8K3C2_LISMO/1-83
C8K6R0_LISMO/1-84
C8K6S7_LISMO/28-109
C8K8Z8_LISMO/1-83
C8K9L5_LISMO/1-83
C8KF04_LISMO/28-109
C8KG19_LISMO/1-84
C8KJ71_STAAU/1-83
C8KRD6_STAAU/1-83
C8KZG2_9PAST/1-83
C8L145_STAAU/1-83
C8L5C4_STAAU/1-80
C8L812_STAAU/1-83
C8L956_STAAU/1-80
C8LIN5_STAAU/1-83
C8LM95_STAAU/1-80
C8LS60_STAAU/1-80
C8LTU2_STAAU/1-83
C8LXJ0_STAAU/1-80
C8M033_STAAU/1-83
C8M6S5_STAAU/1-80
C8M7W1_STAAU/1-83
C8MBP8_STAAU/1-80
C8MF97_STAAU/1-83
C8MJR8_STAAU/1-83
C8MK60_STAAU/1-80
C8MTC7_STAAU/1-72
C8MUN8_STAAU/1-83
C8MYP8_STAAU/1-72
C8N071_STAAU/1-83
C8N8H5_9GAMM/2-83
C8NDU7_9LACT/1-80
C8P4Y8_9LACO/1-81
C8P8D5_9LACO/1-82
C8PGK4_9PROT/1-84
C8PJ68_9PROT/1-81
C8PK48_9PROT/1-81
C8PRF6_9SPIO/18-87
C8PRG1_9SPIO/1-82
C8PZB7_9GAMM/1-85
C8RXW1_9RHOB/1-83
C8S0I4_9RHOB/1-68
C8S4G3_9RHOB/1-82
C8SF16_9RHIZ/1-82
C8SRQ3_9RHIZ/1-82
C8SSW1_9RHIZ/1-83
C8SVE0_9RHIZ/1-82
C8SYU7_KLEPR/1-83
C8T8N9_KLEPR/1-83
C8TCT9_KLEPR/16-98
C8TNZ9_ECO26/1-83
C8TVM6_ECO26/1-83
C8U0E0_ECO10/1-83
C8U850_ECO10/1-83
C8UE99_ECO1A/1-83
C8UM09_ECO1A/1-83
C8VWB3_DESAS/1-83
C8VZW1_DESAS/1-83
C8W2K4_DESAS/1-83
C8W8W8_ATOPD/1-82
C8W968_ATOPD/1-83
C8W9P0_ATOPD/4-83
C8WCD5_ZYMMN/1-84
C8WD42_ZYMMN/2-83
C8WGJ9_EGGLE/1-82
C8WJ66_EGGLE/1-81
C8WK72_EGGLE/1-83
C8WLK3_EGGLE/1-84
C8WM55_EGGLE/1-79
C8WQ97_ALIAD/1-83
C8WR83_ALIAD/1-83
C8WV41_ALIAD/1-84
C8X161_DESRD/1-83
C8X173_DESRD/1-83
C9A141_ENTGA/1-81
C9ACM1_ENTCA/16-96
C9AJX7_ENTFC/1-82
C9AS90_ENTFC/1-82
C9B0K1_ENTCA/1-81
C9B2V7_ENTCA/367-444
C9B9V3_ENTFC/1-82
C9BHC2_ENTFC/1-82
C9BNI0_ENTFC/1-82
C9BXF5_ENTFC/1-82
C9C6Z2_ENTFC/1-82
C9CDU9_ENTFC/1-82
C9CNX0_ENTCA/1-81
C9CR75_ENTCA/378-453
C9CV87_9RHOB/1-82
C9CXY6_9RHOB/1-73
C9KKQ7_9FIRM/8-89
C9KM33_9FIRM/1-84
C9KPY5_9FIRM/5-87
C9L463_RUMHA/127-164
C9L6L2_RUMHA/1-80
C9L748_RUMHA/1-83
C9L952_RUMHA/1-81
C9LVX7_9FIRM/1-83
C9LXJ6_9FIRM/1-84
C9M6J9_9BACT/1-72
C9M9L3_9BACT/1-76
C9MCW3_HAEIF/1-83
C9MHF7_HAEIF/1-83
C9NQY3_9VIBR/1-70
C9P6C9_VIBME/1-70
C9PFN0_VIBFU/1-58
C9PGI3_VIBFU/1-85
C9PLH9_VIBFU/1-73
C9PMS0_9PAST/1-83
C9Q8F0_9VIBR/1-70
C9QKW6_VIBOR/1-70
C9QPP2_ECOD1/1-83
C9QTP7_ECOD1/1-83
C9R389_AGGAD/1-83
C9R9K7_AMMDK/1-83
C9RBF1_AMMDK/1-83
C9RDP6_METVM/6-75
C9RNR1_FIBSS/1-83
C9RSP3_GEOSY/1-83
C9RUR5_GEOSY/1-83
C9SZB7_9RHIZ/1-82
C9T138_9RHIZ/1-82
C9T8L0_9RHIZ/1-82
C9TAD1_9RHIZ/1-82
C9TIJ3_9RHIZ/1-82
C9TK34_9RHIZ/1-82
C9TZK0_9RHIZ/1-82
C9TZU0_9RHIZ/1-82
C9U8D9_BRUAB/24-105
C9U9W7_BRUAB/1-82
C9UHE7_BRUAB/1-82
C9UJH9_BRUAB/1-82
C9US37_BRUAB/1-82
C9UTS6_BRUAB/1-82
C9V0E2_BRUAB/1-82
C9V2G9_BRUAB/1-82
C9V5T0_BRUNE/1-82
C9V7I8_BRUNE/1-82
C9VDH9_9RHIZ/1-82
C9VF83_9RHIZ/1-82
C9VP36_BRUAB/24-105
C9VPV9_BRUAB/1-82
C9WYW9_NEIM8/1-83
C9X3D7_NEIM8/1-82
C9XCR5_SALTD/1-83
C9XDX6_SALTD/1-83
C9XP07_CLODC/1-83
C9XP63_CLODC/1-82
C9XUN0_CROTZ/142-206
C9XY49_CROTZ/1-83
C9Y170_CROTZ/1-83
C9YAP6_9BURK/1-83
C9YCB9_9BURK/1-83
C9YKL6_CLODR/1-83
C9YPY2_CLODR/1-82
C9Z356_STRSW/1-70
C9ZDV5_STRSW/1-83
CYMR_BACSU/1-83
D0ABU0_ENTFC/1-82
D0ANA0_ENTFC/1-82
D0ATZ3_BRUAB/1-82
D0AUZ8_BRUAB/1-82
D0B5C8_BRUME/1-82
D0B6Z7_BRUME/1-82
D0BGX9_BRUSU/1-82
D0BIL1_BRUSU/1-82
D0BLH7_9LACT/1-80
D0BPT9_9FUSO/1-84
D0BQS8_9FUSO/1-83
D0BR65_9FUSO/1-83
D0BY65_9GAMM/4-85
D0BZ19_9GAMM/1-83
D0C6X2_ACIBA/1-83
D0C7L6_ACIBA/1-83
D0CCZ1_ACIBA/4-85
D0CPM6_9RHOB/1-82
D0CQT1_9RHOB/1-83
D0CX37_9RHOB/1-82
D0D3J9_9RHOB/1-83
D0D6V2_9RHOB/1-82
D0D7J8_9RHOB/1-81
D0D9I7_9RHOB/1-82
D0DAE5_9RHOB/1-82
D0DDC0_9RHOB/2-70
D0DP07_9LACO/1-81
D0DPV3_9LACO/1-78
D0DR61_LACFE/1-81
D0DRP6_LACFE/1-82
D0DSD2_LACFE/1-81
D0DYF0_9LACO/1-81
D0FQB0_ERWPY/1-83
D0FSG6_ERWPY/1-74
D0G9I7_BRUME/24-105
D0GB14_BRUME/1-82
D0GSQ4_VIBMI/1-70
D0H6B4_VIBCH/16-98
D0HEV4_VIBMI/1-70
D0HRY7_VIBCH/16-98
D0HWM0_VIBCH/16-98
D0I7Q8_VIBHO/1-83
D0I8Q5_VIBHO/1-83
D0IGT0_9VIBR/16-98
D0IX10_COMT2/1-77
D0IZM7_COMT2/1-83
D0JDC2_YERPD/1-83
D0JDW8_YERPD/14-96
D0JN70_YERP1/22-68
D0JNE4_YERP1/14-96
D0K2H1_STAAD/1-80
D0K5K5_STAAD/1-83
D0KK00_PECWW/1-83
D0KL77_PECWW/1-83
D0KWA2_HALNC/1-83
D0KZ99_HALNC/1-86
D0L004_HALNC/2-83
D0L0B4_HALNC/1-84
D0LAG0_GORB4/13-103
D0LKV2_HALO1/1-86
D0LMM3_HALO1/1-81
D0LR35_HALO1/1-80
D0LTU3_HALO1/81-150
D0M689_VIBSE/1-83
D0M797_VIBSE/1-73
D0MKH8_RHOM4/1-82
D0MKH9_RHOM4/1-82
D0P508_BRUSU/1-82
D0P6P6_BRUSU/1-82
D0PFR1_BRUSU/1-82
D0PGJ8_BRUSU/1-82
D0RCJ9_9RHIZ/1-82
D0RE99_9RHIZ/1-82
D0RUM2_9STRE/1-82
D0RYC1_ACICA/1-83
D0S3N0_ACICA/1-83
D0S820_ACICA/4-67
D0SEJ3_ACIJO/1-83
D0SFA1_ACIJO/1-82
D0SHP6_ACIJU/1-83
D0SN54_ACIJU/1-82
D0SVG5_ACILW/1-83
D0SYT9_ACILW/1-82
D0T1G2_ACIRA/1-83
D0T7A4_ACIRA/1-82
D0V0Z7_9MICC/1-81
D0W0A3_NEICI/1-83
D0W3E7_NEICI/1-82
D0W7K4_NEILA/1-83
D0WCW4_NEILA/1-82
D0WFL5_9ACTN/1-82
D0WH23_9ACTN/1-85
D0WIU7_9ACTN/26-108
D0WU73_VIBAL/1-70
D0X178_VIBAL/1-83
D0XAW6_VIBHA/1-83
D0XDJ3_VIBHA/1-70
D0YZK1_LISDA/1-83
D0ZAP7_EDWTE/1-67
D0ZD87_EDWTE/1-83
D0ZSM7_SALT1/1-83
D0ZT14_SALT1/1-83
D1AAC5_THECD/1-82
D1AB45_THECD/1-83
D1AI18_SEBTE/1-84
D1APX7_SEBTE/1-83
D1ARG2_SEBTE/1-81
D1AUK1_ANACI/1-87
D1B2N1_SULD5/1-84
D1B2R4_SULD5/1-81
D1B7H1_THEAS/5-86
D1B844_THEAS/4-86
D1BLA3_VEIPT/1-83
D1BPF0_VEIPT/1-83
D1BPI9_VEIPT/1-83
D1BTL7_XYLCX/1-84
D1C7K3_SPHTD/1-83
D1CCU1_THET1/8-89
D1CHA0_THET1/1-82
D1D1D0_9RHIZ/1-82
D1D2G0_9RHIZ/1-82
D1D2W3_NEIGO/1-83
D1D7A9_NEIGO/1-82
D1D9M6_NEIGO/1-82
D1DCB5_NEIGO/1-83
D1DF75_NEIGO/1-83
D1DFX5_NEIGO/1-82
D1DPM6_NEIGO/1-83
D1DR41_NEIGO/1-82
D1DWL1_NEIGO/1-83
D1DXS0_NEIGO/1-82
D1E3A2_NEIGO/1-83
D1E4F6_NEIGO/1-82
D1E9F9_NEIGO/1-83
D1EAG2_NEIGO/1-82
D1EG20_NEIGO/1-83
D1EHD4_NEIGO/1-82
D1EK05_9RHIZ/1-82
D1ELI1_9RHIZ/1-82
D1ESK2_BRUME/24-105
D1EU95_BRUME/1-82
D1F2D4_BRUME/1-82
D1F3W1_BRUME/1-82
D1FCH1_9RHIZ/1-82
D1FE85_9RHIZ/1-82
D1GMP0_STAA0/1-83
D1GPJ5_STAA0/1-80
D1N188_9BACT/1-84
D1N389_9BACT/1-83
D1N3P9_9BACT/2-85
D1NJU6_CLOTM/1-84
D1NMH1_CLOTM/1-83
D1NND8_CLOTM/1-83
D1NPL5_CLOTM/1-83
D1NPL6_CLOTM/1-83
D1NSB7_9BIFI/15-96
D1P2T3_9ENTR/3-85
D1P3S4_9ENTR/1-83
D1PNN6_9FIRM/1-82
D1PQM2_9FIRM/1-81
D1Q6P9_STAAU/1-83
D1QCB3_STAAU/1-80
D1QJ96_STAAU/1-83
D1QKD1_STAAU/1-72
D1QXW7_STAAU/1-83
D1R3B0_STAAU/1-80
D1RF41_LEGLO/2-83
D1RJ40_LEGLO/1-81
D1RPN4_SEROD/19-101
D1RYW1_SEROD/1-83
D1RZ16_SEROD/1-83
D1S009_SEROD/1-83
D1TPZ3_YERPE/1-83
D1TU98_YERPE/1-83
D1VTV0_9FIRM/1-82
D1VU68_9FIRM/1-83
D1WEF2_9LACO/1-81
D1WES8_9LACO/1-78
D1WFK7_9LACO/1-81
D1WJT3_STAEP/1-80
D1WN06_STAEP/1-83
D1XMU2_9ACTO/1-82
D1Y114_9BACT/1-84
D1Y237_9BACT/1-83
D1YPV5_9FIRM/1-83
D1YPZ3_9FIRM/1-83
D1YQI1_9FIRM/1-83
D2AF56_SHIF2/1-83
D2AGX6_SHIF2/1-83
D2ANB7_FRATE/2-83
D2AQQ2_STRRD/1-83
D2AXZ0_STRRD/1-82
D2B9C5_STRRD/1-83
D2BAF6_STRRD/2-82
D2BCS7_STRRD/1-82
D2BJS4_DEHSV/1-83
D2BP27_LACLK/1-83
D2BTS5_DICD5/1-83
D2BVT4_DICD5/1-83
D2C3R3_THENR/4-83
D2C665_THENR/1-83
D2EHI2_PEDAC/11-92
D2EIU5_PEDAC/1-86
D2EPK7_9STRE/1-82
D2F5G8_STAAU/1-80
D2F7Q2_STAAU/1-83
D2FAY0_STAAU/1-80
D2FDU4_STAAU/1-83
D2FJP6_STAAU/1-80
D2FMG3_STAAU/1-83
D2FT34_STAAU/1-80
D2FVY1_STAAU/1-83
D2FZ19_STAAU/1-80
D2G2J4_STAAU/1-83
D2G7E3_STAAU/1-80
D2G9U4_STAAU/1-83
D2GDX2_STAAU/1-80
D2GGX8_STAAU/1-83
D2GPE9_STAAU/1-80
D2GS26_STAAU/1-83
D2L001_9DELT/1-83
D2L5V3_9DELT/1-83
D2L5X4_9DELT/1-83
D2L6H6_9DELT/1-83
D2MVD7_CAMJE/1-81
D2MY05_CAMJE/1-81
D2N4Z9_STAA5/1-80
D2N7W6_STAA5/1-83
D2NFV4_ECOS5/1-83
D2NL91_ECOS5/1-83
D2NPK9_ROTMD/67-149
D2NXP5_LISM1/2-85
D2NXT8_LISM1/7-88
D2NYR8_LISM1/1-83
D2P2E4_LISM1/1-83
D2P580_LISM2/1-83
D2P920_LISM2/2-85
D2P9A7_LISM2/7-88
D2PA87_LISM2/1-83
D2PVP3_KRIFD/1-80
D2PZF5_KRIFD/1-86
D2Q1J6_KRIFD/1-85
D2QFU1_SPILD/1-82
D2QKJ5_SPILD/1-82
D2QQS0_SPILD/1-80
D2QR19_SPILD/1-83
D2QX38_PIRSD/1-82
D2R246_PIRSD/1-83
D2R2B6_PIRSD/1-84
D2R7K1_PIRSD/1-81
D2RJ27_ACIFV/1-82
D2RL95_ACIFV/1-79
D2RMK3_ACIFV/1-83
D2S9X2_GEOOG/5-85
D2T6K2_ERWP6/1-83
D2TB63_ERWP6/1-83
D2TN15_CITRI/1-83
D2TTY7_CITRI/1-83
D2TWY6_9ENTR/1-83
D2TXB2_9ENTR/1-83
D2U2X8_9ENTR/13-87
D2UD57_XANAP/2-83
D2UK00_STAAU/1-80
D2UMQ0_STAAU/1-83
D2UPV4_STAAU/1-80
D2USP2_STAAU/1-83
D2YIB9_VIBMI/1-70
D2YJU8_VIBMI/1-70
D2Z2K7_9BACT/1-84
D2Z6T0_9BACT/5-85
D2ZCH7_9ENTR/7-91
D2ZFF9_9ENTR/1-83
D2ZLJ9_9ENTR/1-83
D2ZVT6_NEIMU/1-83
D2ZZW7_NEIMU/1-82
D3A1F5_NEISU/1-82
D3A4V0_NEISU/1-83
D3AEU3_9CLOT/1-79
D3ALJ4_9CLOT/1-82
D3ARB7_9CLOT/1-83
D3AS12_9CLOT/1-82
D3CVH5_9ACTO/1-82
D3DCS6_9ACTO/1-82
D3DFS5_HYDTT/1-82
D3ED86_GEOS4/1-83
D3EE89_GEOS4/1-83
D3EEU2_GEOS4/1-81
D3EKW2_GEOS4/18-97
D3ELL4_GEOS4/1-83
D3EU60_STAA4/1-80
D3EX22_STAA4/1-83
D3EZG6_CONWI/1-83
D3F0F8_CONWI/2-84
D3F922_CONWI/1-83
D3FES4_CONWI/1-83
D3FM94_CAMJI/1-81
D3FVY5_BACPE/1-83
D3GVX8_ECO44/1-83
D3H3P1_ECO44/1-83
D3H7G6_STRM6/1-78
D3H7Q4_STRM6/1-82
D3H8T4_STRM6/1-83
D3HDS6_STRG3/1-83
D3HFL7_STRG3/1-82
D3HGF6_STRG3/1-82
D3HLV9_LEGLN/1-81
D3HM37_LEGLN/2-83
D3KK72_LISMO/28-109
D3KLE6_LISMO/1-83
D3KNQ4_LISMO/1-84
D3KPC6_LISMO/1-83
D3L5P8_9BACT/6-86
D3L8G6_OENOE/1-81
D3LCU9_ENTFC/1-82
D3LRY8_MICLU/1-82
D3LUD3_9FIRM/1-83
D3LVS3_9FIRM/1-80
D3M5T0_9ACTO/1-82
D3MSX0_9FIRM/1-78
D3MT52_9FIRM/1-83
D3NRH6_AZOS1/2-84
D3NW67_AZOS1/1-83
D3P4X7_AZOS1/1-82
D3P4Z0_AZOS1/2-83
D3P8N6_DEFDS/2-83
D3PA74_DEFDS/1-84
D3PAU7_DEFDS/1-82
D3PDA9_DEFDS/1-83
D3PQ60_MEIRD/1-83
D3PSC3_MEIRD/1-82
D3PY47_STANL/4-86
D3PYK5_STANL/1-82
D3Q329_STANL/1-81
D3Q992_STANL/5-86
D3QCD2_STALH/1-83
D3QFC7_STALH/1-81
D3QL95_ECOCB/1-83
D3QN22_ECOCB/1-83
D3RF03_KLEVT/1-83
D3RK26_KLEVT/1-83
D3RKA5_KLEVT/1-83
D3RNR5_ALLVD/313-394
D3RQY2_ALLVD/1-83
D3RT46_ALLVD/1-83
D3S6L4_METSF/8-75
D3S971_THISK/1-83
D3S9X9_THISK/1-83
D3SFW4_THISK/1-83
D3SKN6_DEHSG/1-83
D3SP43_THEAH/1-82
D3T8M3_THEIA/1-83
D3UKG5_LISSS/1-83
D3UMB2_LISSS/1-81
D3UN98_LISSS/1-83
D3UR48_LISSS/1-84
D3UYU8_XENBS/1-83
D3V8J1_XENBS/1-83
D3VFN4_XENNA/1-83
D3VII6_XENNA/1-83
D4B6P3_9ENTR/1-83
D4BFL4_9ENTR/1-59
D4BIC2_9ENTR/1-85
D4BQV6_BIFBR/1-71
D4C2Q9_PRORE/1-83
D4C3V9_PRORE/3-85
D4C4W2_PRORE/1-83
D4CJM3_9FIRM/1-84
D4CR00_9FIRM/1-83
D4CS91_9FUSO/1-78
D4CSA8_9FUSO/1-82
D4CWZ7_9FUSO/1-83
D4CY66_9FUSO/1-83
D4CYN0_9FUSO/1-84
D4DNN3_NEIEG/1-83
D4DSR1_NEIEG/1-82
D4DY75_SEROD/1-83
D4E2T5_SEROD/1-70
D4E677_SEROD/1-82
D4ECW7_AGGAC/1-83
D4EQV9_ENTFA/1-81
D4EZV4_ENTFA/1-81
D4F0M7_EDWTA/1-83
D4F962_EDWTA/13-95
D4FII9_STAEP/1-83
D4FN24_STAEP/1-80
D4FRL1_STROR/1-82
D4FZF4_BACNA/2-84
D4G2I2_BACNA/1-78
D4G2T9_BACNA/1-83
D4G6X4_BACNA/1-83
D4GE96_PANAM/20-102
D4GK68_PANAM/6-88
D4GNZ3_PANAM/6-88
D4GRP8_HALVD/1-82
D4H0Z0_DENA2/1-83
D4H2H5_DENA2/1-82
D4H3Q9_DENA2/1-84
D4H8F7_DENA2/5-83
D4HYE2_ERWAC/1-83
D4I2N8_ERWAC/1-83
D4I8H6_ERWAE/1-83
D4ICT8_ERWAE/1-83
D4J1J0_BUTFI/1-82
D4J1Y8_BUTFI/16-46
D4J3G3_BUTFI/1-82
D4JAB5_9FIRM/1-81
D4JB41_9FIRM/1-83
D4JC49_9FIRM/2-84
D4JCR2_9FIRM/1-66
D4JGV9_9FIRM/1-83
D4JKR6_9FIRM/1-81
D4JUC9_9FIRM/1-81
D4JWM8_9FIRM/1-83
D4K036_9FIRM/1-83
D4K060_9FIRM/1-83
D4K7M2_9FIRM/1-80
D4K9K8_9FIRM/1-83
D4K9P0_9FIRM/1-83
D4KFD0_9FIRM/1-82
D4KI01_9FIRM/1-83
D4KIK8_9FIRM/1-75
D4KKZ3_9FIRM/1-83
D4L443_9FIRM/1-83
D4L7R0_9FIRM/1-83
D4LBF2_9FIRM/1-83
D4LF95_9FIRM/24-106
D4LFL1_9FIRM/1-82
D4LGA5_9FIRM/1-80
D4LKS4_9FIRM/1-83
D4LMV7_9FIRM/1-83
D4LRE4_9FIRM/1-81
D4LSJ6_9FIRM/1-83
D4LX97_9FIRM/1-83
D4M0J8_9FIRM/1-83
D4M0N2_9FIRM/1-81
D4M0N4_9FIRM/1-80
D4M7Y4_9BACT/1-83
D4MFM4_9ENTE/1-81
D4MJ70_9FIRM/1-83
D4MLA4_9FIRM/1-81
D4MWV3_9FIRM/1-83
D4MZ09_9FIRM/1-83
D4PIL7_LISMO/1-83
D4PK01_LISMO/1-83
D4PLT9_LISMO/1-84
D4PNT4_LISMO/28-109
D4PRF4_LISMO/1-83
D4PU20_LISMO/1-83
D4PYF2_LISMO/28-109
D4PZG4_LISMO/1-84
D4Q1P2_LISMO/1-83
D4Q3I5_LISMO/1-83
D4Q5F1_LISMO/28-109
D4Q712_LISMO/1-84
D4QNZ4_ENTFC/1-82
D4QXC3_ENTFC/1-82
D4R5C0_ENTFC/1-82
D4R9Z6_ENTFC/367-443
D4RDT2_ENTFC/1-82
D4RDY8_ENTFC/365-441
D4RGY0_ENTFC/1-82
D4RNJ6_ENTFC/1-82
D4RZC0_9FIRM/1-83
D4S3V2_9FIRM/1-83
D4S4R7_9FIRM/16-98
D4S8N7_9FIRM/1-84
D4SKL3_ENTFC/1-82
D4SW89_9XANT/2-83
D4T3E5_9XANT/2-83
D4TD77_9NOST/40-122
D4TE01_9NOST/1-84
D4TJ91_9NOST/18-101
D4TNL6_9NOST/1-83
D4TR17_9NOST/1-84
D4TRJ6_9NOST/18-101
D4U4I0_STAAU/1-83
D4U661_STAAU/1-80
D4UG17_STAAU/1-83
D4UGP0_STAAU/1-80
D4UW55_ENTFA/1-81
D4VYZ5_ENTFC/1-82
D4W4H0_9FIRM/1-82
D4XB68_9BURK/1-84
D4XDA5_9BURK/1-65
D4XF27_9BURK/1-83
D4XPR4_ACIHA/1-72
D4XR96_ACIHA/1-83
D4XTW1_ACIHA/1-82
D4Y3I6_BACTR/1-83
D4Y8E1_BACTR/1-81
D4YAP2_BACTR/1-83
D4YBD1_BACTR/1-80
D4Z636_SPHJU/1-82
D4Z6K2_SPHJU/1-83
D4ZFB7_SHEVD/1-84
D4ZIR2_SHEVD/15-97
D4ZX72_SPIPL/1-83
D5AFN9_STRGZ/1-82
D5AFZ3_STRGZ/9-87
D5AFZ8_STRGZ/1-82
D5AU28_RHOCB/1-82
D5AUI9_RHOCB/1-83
D5AVJ9_RHOCB/1-82
D5AX79_RICPP/1-59
D5AZT5_YERPZ/1-83
D5B026_YERPZ/14-96
D5BKN1_ZUNPS/1-82
D5BNI9_PUNMI/2-83
D5BS93_PUNMI/1-82
D5BVI3_NITHN/1-82
D5BWY6_NITHN/2-83
D5C3R5_NITHN/1-83
D5C4L2_NITHN/1-83
D5C7N9_ENTCC/1-83
D5C9M8_ENTCC/1-83
D5CEU8_ENTCC/18-100
D5CLN9_SIDLE/1-83
D5CMC8_SIDLE/1-82
D5CXN2_ECOKI/1-83
D5D7I1_ECOKI/1-83
D5D9L4_BACMD/1-83
D5DAN6_BACMD/1-81
D5DGV9_BACMD/1-80
D5DIA7_BACMD/1-83
D5DLF4_BACMD/1-83
D5DT12_BACMQ/1-83
D5DX43_BACMQ/1-80
D5DXN2_BACMQ/1-83
D5DYC4_BACMQ/1-83
D5DYV4_BACMQ/1-81
D5ECM7_AMICL/1-84
D5EHI7_AMICL/5-85
D5EIZ2_CORAD/1-82
D5EKZ6_CORAD/2-86
D5EPI1_CORAD/1-84
D5GU67_THETH/6-84
D5H740_SALRM/1-95
D5HDK5_9FIRM/1-83
D5HFL8_9FIRM/1-83
D5HFQ4_9FIRM/1-82
D5MMY3_9BACT/1-70
D5N021_BACSU/1-78
D5N3M2_BACSU/1-83
D5N5G9_BACSU/1-83
D5NBS8_9BURK/1-82
D5NDG0_9BURK/1-83
D5NEK6_9BURK/1-82
D5PGD5_9MYCO/1-81
D5Q5S7_CLODI/1-83
D5Q837_CLODI/1-81
D5Q8Z2_CLODI/1-82
D5QCJ8_GLUHA/1-82
D5QE25_GLUHA/1-81
D5QEB5_GLUHA/1-38
D5QES9_GLUHA/1-72
D5QHF9_GLUHA/2-82
D5QHY6_GLUHA/1-81
D5QI46_GLUHA/10-91
D5QI76_GLUHA/1-82
D5QIR3_GLUHA/1-85
D5QJK0_GLUHA/1-77
D5QQV9_METTR/1-82
D5QTS0_METTR/1-82
D5QU95_METTR/1-82
D5QUD8_METTR/1-80
D5QVG2_METTR/1-84
D5RCK7_FUSNN/1-83
D5RD64_FUSNN/1-84
D5RED3_FUSNN/1-83
D5RP69_9PROT/3-85
D5RQD6_9PROT/21-88
D5RT53_9PROT/26-106
D5RUQ6_CLODI/1-81
D5RVJ5_CLODI/1-82
D5S2S9_CLODI/1-83
D5S6W7_STRPA/1-82
D5SMB9_STRCL/1-85
D5SRA7_PLAL2/1-83
D5STH2_PLAL2/1-85
D5SWN1_PLAL2/1-81
D5SY26_PLAL2/1-83
D5T272_LEUKI/1-83
D5T3A1_LEUKI/1-81
D5T923_LEGP2/1-81
D5T9I3_LEGP2/1-69
D5TMV0_BACT1/1-83
D5TWT2_BACT1/1-81
D5TYG1_BACT1/1-83
D5TYQ3_BACT1/1-81
D5U0X2_THEAM/1-66
D5U4N2_BRAM5/454-537
D5U5Q7_BRAM5/1-79
D5U7J2_BRAM5/1-81
D5UAG2_BRAM5/2-81
D5UCT1_CELFN/1-83
D5UTI9_TSUPD/1-85
D5V230_ARCNC/1-81
D5V7W3_ARCNC/1-84
D5V9Q2_MORCR/1-84
D5VB26_MORCR/1-85
D5VDV5_CAUST/1-86
D5VIK1_CAUST/1-80
D5VJT8_CAUST/1-86
D5VLS7_CAUST/1-81
D5VX12_CLOB2/1-83
D5VXT1_CLOB2/1-83
D5VY62_CLOB2/1-83
D5W2B9_CLOB2/1-81
D5W2J4_CLOB2/16-61
D5W2U3_CLOB2/1-83
D5W6V2_BURSC/1-82
D5W7R6_BURSC/1-82
D5W960_BURSC/1-83
D5WUF4_BACT2/1-83
D5WWY0_BACT2/1-83
D5WZN4_THIK1/1-83
D5X143_THIK1/1-82
D5X5B5_THIK1/1-82
D5X843_THEPJ/1-83
D5XCU6_THEPJ/2-75
D5XD70_THEPJ/1-83
D5XSR5_MYCTU/1-83
D5Y2S8_MYCTU/1-83
D5YED4_MYCTU/1-83
D5YQR6_MYCTU/1-83
D5Z2J8_MYCTU/1-83
D5ZF48_MYCTU/1-83
D5ZSP6_9ACTO/1-85
D5ZYC3_9ACTO/3-85
D6A803_9ACTO/1-82
D6AMH5_STRFL/9-91
D6B4X7_9ACTO/4-85
D6B6K9_9ACTO/1-86
D6BCU9_9FUSO/1-83
D6BDB2_9FUSO/1-83
D6BGX8_9FUSO/1-84
D6CLN6_THIS3/1-82
D6CMH4_THIS3/1-88
D6CPU7_THIS3/1-83
D6CTA2_THIS3/1-82
D6DC26_BIFLO/1-79
D6DNC2_ENTCL/1-83
D6DNF3_ENTCL/1-72
D6DQY1_ENTCL/1-85
D6DZU2_9FIRM/1-83
D6E259_9FIRM/1-81
D6E7A7_9ACTN/1-84
D6ECU8_STRLI/1-85
D6EVR8_STRLI/1-84
D6F3P3_MYCTU/1-83
D6FRD0_MYCTU/1-83
D6GEI8_9ENTR/1-83
D6GHX9_9ENTR/1-83
D6GLP3_9ENTR/1-83
D6GRC8_FILAD/1-84
D6GXJ6_STAAU/1-80
D6H0J4_STAAU/1-83
D6H653_NEIGO/1-82
D6H736_NEIGO/1-83
D6HEL3_STAAU/1-80
D6HHI6_STAAU/1-83
D6HRI1_9FIRM/1-79
D6HWQ7_ECOLX/1-83
D6I473_ECOLX/1-83
D6I9W7_ECOLX/1-83
D6IHB6_ECOLX/1-83
D6IIZ0_ECOLX/1-83
D6ISQ2_ECOLX/1-83
D6IY02_STAAU/1-80
D6J147_STAAU/1-83
D6J5F6_ECOLX/1-83
D6JD05_ECOLX/1-83
D6JKG5_NEIGO/1-82
D6JLM5_NEIGO/1-83
D6JP66_ACIG3/1-83
D6JPS3_ACIG3/5-87
D6JX85_ACIG3/1-82
D6JZH6_9ACTO/1-86
D6KC00_9ACTO/9-91
D6KJS1_9FIRM/1-83
D6KJW1_9FIRM/1-83
D6KM26_9FIRM/1-83
D6KQ62_9FIRM/1-83
D6KQD0_9FIRM/1-83
D6KS53_9FIRM/1-83
D6KVZ9_SCAIO/5-86
D6KZV1_9NEIS/1-82
D6L091_9NEIS/1-83
D6L5W9_PARDN/1-68
D6LAS0_9FUSO/1-84
D6LB51_9FUSO/1-83
D6LBN8_9FUSO/1-83
D6LEB3_9FUSO/1-83
D6LEY4_9FUSO/1-83
D6LFS2_9FUSO/1-84
D6LJJ4_9FUSO/1-78
D6LQV4_9RHIZ/24-105
D6LSG5_9RHIZ/1-82
D6LVH2_STAAU/1-80
D6LYI3_STAAU/1-83
D6M3T4_9ACTO/1-82
D6PEI5_9VIRU/27-95
D6S3V2_9LACO/1-81
D6SA92_PEPMA/1-83
D6SGK4_STAAU/1-80
D6SIY9_STAAU/1-83
D6SS86_9DELT/1-84
D6SSV3_9DELT/1-83
D6T7X8_STAAU/1-83
D6T8Y2_STAAU/1-80
D6TDH3_9CHLR/1-83
D6THS7_9CHLR/1-83
D6TPD6_9CHLR/2-86
D6TSA1_9CHLR/1-88
D6TU84_9CHLR/1-83
D6TUX5_9CHLR/1-84
D6TW25_9CHLR/1-83
D6TWV5_9CHLR/1-83
D6U9S9_STAAU/1-83
D6UCQ8_STAAU/1-80
D6UWB0_9BACT/2-84
D6V2Z1_9BRAD/1-83
D6V9T7_9BRAD/1-81
D6XWX3_BACIE/1-83
D6Y803_THEBD/1-82
D6YUN8_WADCW/1-82
D6Z603_DESAT/1-82
D6ZBY7_SEGRD/1-83
D6ZMJ0_STRP0/1-82
D6ZW82_BIFLJ/1-79
D7A216_STAND/1-84
D7A323_STAND/1-82
D7A5K6_STAND/1-82
D7A640_STAND/1-82
D7A7Q0_STAND/1-82
D7A8F5_STAND/1-81
D7AF88_GEOSK/1-83
D7AIC5_GEOSK/1-82
D7AJ70_GEOSK/2-84
D7AKV3_GEOSK/1-83
D7ANP5_THEM3/1-83
D7AYB5_NOCDD/1-82
D7AYQ3_NOCDD/8-92
D7B2F4_NOCDD/1-83
D7BFC5_MEISD/1-82
D7BIG0_MEISD/1-83
D7BWN7_STRBB/3-85
D7C7Q1_STRBB/1-83
D7CF98_STRBB/1-85
D7CJX9_SYNLT/1-83
D7CLX9_SYNLT/1-83
D7CQD7_TRURR/1-81
D7CV37_TRURR/11-93
D7CVJ1_TRURR/2-84
D7D2W1_GEOSC/1-83
D7D6R9_GEOSC/1-83
D7DJY0_METS0/1-98
D7DPB0_METS0/1-83
D7DSA8_METV3/6-73
D7DX12_NOSA0/1-83
D7E498_NOSA0/1-84
D7EQ76_MYCTU/1-83
D7GTI6_9FIRM/1-81
D7GTL4_9FIRM/1-80
D7GTU5_9FIRM/1-71
D7GUH2_9FIRM/1-83
D7H5V0_BRUAB/24-105
D7H793_BRUAB/1-82
D7HET8_VIBCH/16-98
D7HLJ1_VIBCH/16-98
D7HX40_PSESS/1-83
D7JIH9_ECOLX/1-83
D7JP49_ECOLX/1-83
D7MZ46_9NEIS/1-83
D7N3U9_9NEIS/1-82
D7N5I5_9FIRM/1-82
D7N6D3_9FIRM/1-83
D7UGA4_LISMO/1-84
D7UHU8_LISMO/1-83
D7UIX5_LISMO/1-83
D7UND8_LISMO/28-109
D7UWK3_LISGR/1-81
D7UYV9_LISGR/8-90
D7UZ27_LISGR/8-90
D7UZ33_LISGR/32-114
D7V851_LACPL/1-81
D7V8D6_LACPL/1-80
D7VAM3_LACPL/1-83
D7VE31_LACPL/1-80
D7VIL4_9SPHI/1-82
D7VPR6_9SPHI/1-85
D7VSJ1_9SPHI/1-82
D7VYA9_9FLAO/1-81
D7W1D4_9FLAO/1-83
D7W1F0_9FLAO/2-83
D7W2Q6_9FLAO/1-82
D7W6M7_9FLAO/1-82
D7WG70_BACCE/1-81
D7WKS5_BACCE/1-83
D7WQG1_9BACI/1-83
D7WUS6_9BACI/1-81
D7WUW7_9BACI/1-83
D7WX46_9BACI/2-84
D7WXG9_9BACI/1-83
D7X7C4_ECOLX/1-83
D7XAV9_ECOLX/1-67
D7XH01_ECOLX/1-84
D7XMW7_ECOLX/1-83
D7XSE8_ECOLX/1-67
D7Y9P1_ECOLX/1-83
D7Y9Z2_ECOLX/1-67
D7YDS9_ECOLX/1-67
D7YR45_ECOLX/1-83
D7YZ61_ECOLX/1-83
D7Z2D9_ECOLX/1-67
D7ZGM9_ECOLX/1-67
D7ZIF6_ECOLX/1-83
D7ZS74_ECOLX/1-67
D7ZUK6_ECOLX/1-83
D8A1Z8_ECOLX/10-76
D8AEG8_ECOLX/1-83
D8AFM9_ECOLX/1-67
D8AP99_ECOLX/1-67
D8AW47_ECOLX/1-83
D8B6P4_ECOLX/1-67
D8B9C4_ECOLX/1-83
D8BKI9_ECOLX/1-67
D8BQT8_ECOLX/1-83
D8BUV3_ECOLX/1-83
D8C1U2_ECOLX/1-83
D8C741_ECOLX/1-67
D8CAB9_ECOLX/1-83
D8D7D2_COMTE/1-82
D8D917_COMTE/1-83
D8E2E4_ECOLX/1-83
D8E3R3_ECOLX/1-67
D8EKB1_ECOLX/1-67
D8ENS9_ECOLX/1-83
D8F338_9DELT/1-42
D8FG59_9DELT/1-83
D8FH39_9FIRM/1-83
D8FHL6_9FIRM/1-82
D8FLB1_LACDE/1-79
D8FNL2_LACDE/1-81
D8FQK8_LACDE/1-82
D8FYR0_9CYAN/1-83
D8G229_9CYAN/1-85
D8GRE0_CLOLD/1-83
D8GRS7_CLOLD/1-83
D8GWF0_BACAI/1-83
D8GXC1_BACAI/1-81
D8H5Q7_BACAI/1-80
D8H9C3_BACAI/1-81
D8HBU4_STAAF/1-83
D8HGL3_STAAF/1-80
D8IDW8_BRAP9/410-494
D8IG76_BRAP9/1-79
D8IGB5_LACFC/1-37
D8ILC2_LACSC/1-81
D8IPT7_HERSS/1-82
D8J160_HERSS/1-83
D8JJH5_ACISD/1-42
D8JKI4_ACISD/1-83
D8JMY1_ACISD/1-82
D8JQX5_HYPDA/1-82
D8JRT8_HYPDA/1-83
D8JUJ5_HYPDA/1-83
D8JUZ5_HYPDA/1-82
D8JVE0_HYPDA/8-79
D8K436_DEHLB/1-83
D8K5Z5_NITWC/1-83
D8K662_NITWC/1-83
D8K672_NITWC/315-396
D8KB65_NITWC/2-83
D8KC73_NITWC/1-82
D8KDH1_LACLN/1-83
D8KGI4_LACLN/1-83
D8MDF2_LEUGT/1-83
D8MI32_LEUGT/1-81
D8MMA5_ERWBE/1-83
D8MRW7_ERWBE/1-83
D8MVR1_ERWBE/1-83
D8MZL6_RALSO/1-81
D8N3K0_RALSO/21-102
D8NGX8_RALSO/6-86
D8NKK0_RALSO/1-82
D8NLQ7_RALSO/1-81
D8NUG4_RALSO/1-82
D8NW18_RALSO/1-81
D8P351_RALSO/1-81
D8P860_9BACT/2-89
D8PAC4_9BACT/1-83
D8PDQ0_9BACT/1-83
D8UTZ9_9MICC/1-83
D9NB33_STRPN/1-82
D9NG13_STRPN/1-82
D9NJC9_STRPN/1-82
D9NUR6_STRPN/1-82
D9NW74_STRPN/1-82
D9P682_ACTPL/1-83
D9PDZ4_ACTPL/1-83
D9PK92_9ZZZZ/1-68
D9PSG4_PEPMA/1-83
D9QJD1_BRESC/1-88
D9QKJ1_BRESC/17-102
D9QSJ6_ACEAZ/1-83
D9QVK9_ACEAZ/1-84
D9QZV7_CLOSW/1-79
D9R4W2_CLOSW/1-82
D9R5L8_CLOSW/1-86
D9R5P9_CLOSW/1-83
D9R729_CLOSW/1-82
D9REX8_STAAJ/1-80
D9RHS1_STAAJ/1-83
D9RKM0_STAAK/1-83
D9RLU7_STAAK/1-80
D9S0V3_THEOJ/1-83
D9S3B3_THEOJ/1-83
D9SCZ5_GALCS/1-83
D9SDP5_GALCS/1-81
D9SK62_GALCS/1-82
D9SK70_GALCS/1-81
D9SL53_CLOC7/1-83
D9SPX4_CLOC7/1-82
D9SQ54_CLOC7/1-83
D9STX3_CLOC7/1-83
D9T005_MICAI/1-82
D9T385_MICAI/1-81
D9T608_MICAI/1-89
D9TDS4_MICAI/1-92
D9TJJ6_CALOO/2-84
D9TPT7_THETC/1-83
D9UG53_9ACTO/1-82
D9VLL6_9ACTO/1-86
D9VM87_9ACTO/1-83
D9VYL4_9ACTO/4-85
D9W828_9ACTO/1-83
D9WHF7_9ACTO/1-82
D9X3M8_STRVR/9-90
D9X6H8_STRVR/1-83
D9XMI3_9ACTO/13-94
D9XZI2_9ACTO/8-89
D9Y0Y8_9ACTO/1-85
D9Y685_9BURK/1-83
D9YEJ2_9DELT/1-83
D9YEJ3_9DELT/1-83
D9YFD1_9DELT/3-85
E0DPZ2_9RHIZ/1-82
E0DR90_9RHIZ/1-82
E0DW44_9RHIZ/57-138
E0DZF1_9RHIZ/1-82
E0E299_9FIRM/1-84
E0E332_9FIRM/1-78
E0E4P4_9FIRM/1-78
E0E8D2_ACTPL/1-83
E0EE57_ACTPL/1-83
E0EKD7_ACTPL/1-83
E0EY96_ACTPL/1-83
E0F4B5_ACTPL/1-83
E0FAP1_ACTPL/1-83
E0FGP6_ACTPL/1-83
E0FMS2_ACTPL/1-83
E0FS77_9THEO/1-83
E0G6L0_ENTFA/1-81
E0GFF5_ENTFA/1-81
E0GNG9_ENTFA/1-81
E0GYG0_ENTFA/1-81
E0H5B5_ENTFA/1-81
E0HFX3_ENTFA/1-81
E0HJR6_9GAMM/1-83
E0HTZ8_9GAMM/1-84
E0HVT2_9BACT/1-85
E0I593_9BACL/1-83
E0ICP4_9BACL/13-89
E0ICR5_9BACL/1-79
E0IDZ9_9BACL/1-83
E0IEM6_9BACL/1-80
E0IG58_9BACL/12-88
E0IGN0_9BACL/1-80
E0IKL0_9GAMM/1-83
E0IQF5_9GAMM/1-84
E0J4M9_ECOLW/1-83
E0J6K7_ECOLW/1-83
E0JBW6_RHIME/1-80
E0JGU7_RHIME/1-83
E0JGX6_RHIME/1-82
E0JIB7_RHIME/26-108
E0JJH3_RHIME/1-82
E0JPK2_RHIME/1-80
E0JXC2_RHIME/1-80
E0K0C7_RHIME/1-82
E0K320_RHIME/1-73
E0K3I8_RHIME/1-83
E0K3L7_RHIME/1-82
E0KDH1_STRVO/1-85
E0KDN9_STRVO/23-104
E0KE59_STRVO/1-83
E0KFW9_STRVO/1-79
E0KJB9_STRVO/1-82
E0KL83_STRVO/1-82
E0KMW4_STRVO/1-84
E0LGP7_SPHCR/1-82
E0LJG3_SPHCR/1-82
E0LLY1_SPHCR/1-94
E0LXN7_9ENTR/1-83
E0M0G6_9ENTR/1-83
E0M2W1_9ENTR/1-83
E0MQF1_9RHOB/1-81
E0MTV2_9RHOB/1-82
E0N6T3_NEIME/1-82
E0N892_NEIME/1-83
E0NGV7_PEDAC/3-84
E0NMI1_9FIRM/1-82
E0NN17_9FIRM/1-83
E0NW43_9FIRM/29-112
E0NYM5_9FIRM/1-83
E0P0G8_9FIRM/12-94
E0P7S5_STAAU/1-83
E0PAN3_STAAU/1-80
E0PDY5_STREI/1-83
E0PFN0_STREI/1-82
E0PKB1_STRGY/1-83
E0PM05_STRGY/1-82
E0PMW2_STRGY/1-82
E0PPZ9_STRMT/1-82
E0Q2D3_9STRE/1-82
E0QBX8_CAMCO/1-81
E0QGA5_9FIRM/1-82
E0QH54_9FIRM/1-78
E0QHY7_9FIRM/1-83
E0QJ95_9FIRM/1-82
E0R0S8_ECOLX/1-83
E0R473_ECOLX/1-83
E0RA64_PAEP6/1-83
E0RAV8_PAEP6/1-81
E0RB26_PAEP6/1-83
E0RHZ0_PAEP6/1-79
E0RJE3_PAEP6/12-89
E0RJL6_PAEP6/1-81
E0RLS3_PAEP6/1-83
E0RQN0_SPITD/12-92
E0RTI1_SPITD/1-83
E0RTK1_SPITD/1-83
E0RVP3_BUTPB/1-82
E0RZW4_BUTPB/1-83
E0SAX8_DICD3/1-83
E0SEE8_DICD3/1-83
E0SW29_STRZA/1-82
E0T6D3_EDWTF/1-83
E0T729_EDWTF/1-67
E0TDZ6_PARBH/22-104
E0TEE3_PARBH/1-71
E0THX4_PARBH/1-81
E0TRX2_STRZ6/1-82
E0TU38_BACPZ/1-78
E0TUK3_BACPZ/1-83
E0TX17_BACPZ/1-83
E0U6D0_CYAP2/15-93
E0U6D4_CYAP2/1-84
E0U6P9_CYAP2/1-83
E0UPF9_SULAO/1-84
E0UQJ1_SULAO/1-81
E0UUV0_SULAO/1-83
E1CWR0_VIBPA/1-83
E1D2F4_VIBPA/7-89
E1D444_VIBPA/7-89
E1D8R2_VIBPA/1-83
E1DGT3_VIBPA/7-89
E1DHW9_VIBPA/1-83
E1DW31_LACRE/1-81
E1DWU0_LACRE/1-82
E1E7L2_STAAU/1-83
E1E8L9_STAAU/1-80
E1E9R0_VIBPA/1-83
E1EFB7_VIBPA/7-89
E1ESZ2_ENTFA/1-81
E1F4I2_GIAIA/7-70
E1FDW1_9THEO/1-83
E1GZ88_STRPN/1-82
E1H8E5_MYCTU/1-83
E1HQ27_ECOLX/1-67
E1HUG7_ECOLX/1-83
E1HXZ7_ECOLX/1-67
E1I8F3_ECOLX/1-83
E1I9V6_9CHLR/1-83
E1IFP5_9CHLR/1-83
E1INB0_ECOLX/1-83
E1IVI9_ECOLX/1-67
E1J2R9_ECOLX/1-67
E1J3L1_ECOLX/1-83
E1JF73_ECOLX/1-84
E1JKA6_9LACO/1-81
E1JS83_DESFR/1-83
E1JU14_DESFR/1-83
E1K1I3_DESFR/1-83
E1K2L3_DESFR/1-83
E1K450_9EURY/10-77
E1KA02_9FIRM/1-83
E1KA06_9FIRM/1-83
E1KIA4_9FIRM/1-83
E1KW99_PEPMA/1-83
E1L3U2_9FIRM/1-83
E1L488_9FIRM/1-83
E1L6V6_9FIRM/1-83
E1L9Z7_9FIRM/1-83
E1LA88_9FIRM/1-83
E1LAI1_9FIRM/1-83
E1LH57_STRMT/1-82
E1LHF4_STRMT/1-78
E1LLT9_STRMT/1-82
E1LM37_STRMT/1-78
E1LTN3_STRMT/1-82
E1LTY8_STRMT/1-78
E1M107_STRMT/1-82
E1M1B6_STRMT/1-78
E1M6G5_9STRE/1-82
E1MKS9_9GAMM/1-83
E1MNB4_9GAMM/2-83
E1MP69_9GAMM/1-83
E1P0G9_NEILA/1-83
E1P2J3_NEILA/1-82
E1P705_ECOAB/1-83
E1PDG9_ECOAB/1-83
E1PNL2_CAMJM/1-81
E1QLC1_DESB2/5-86
E1QLS5_DESB2/1-83
E1QQ36_VULDI/18-76
E1QXF0_OLSUV/1-82
E1QZI5_OLSUV/4-83
E1R352_SPISS/1-82
E1R3S9_SPISS/1-83
E1R7P9_SPISS/1-83
E1RL33_XYLFG/2-83
E1S076_ECOUM/1-83
E1S3U0_ECOUM/1-83
E1SAR5_PANVC/1-83
E1SCK3_PANVC/1-83
E1SFJ9_PANVC/1-83
E1SKU4_ENTFA/367-443
E1SRP2_FERBD/1-83
E1ST19_FERBD/1-83
E1T2V0_THESX/1-83
E1T3J6_BURSG/1-83
E1T6S1_BURSG/1-82
E1TB39_BURSG/1-82
E1TMB3_LACPS/1-83
E1TMP1_LACPS/1-80
E1TRK9_LACPS/1-81
E1TS96_LACPS/5-85
E1UAM7_LISML/1-84
E1UDF7_LISML/1-82
E1UDZ7_LISML/1-83
E1UGM3_LISML/1-83
E1ULY2_BACAS/1-83
E1UM19_BACAS/1-83
E1UQ64_BACAS/1-83
E1US89_BACAS/1-78
E1V6E8_HALED/29-111
E1V8P2_HALED/18-99
E1VLE2_9GAMM/1-93
E1VLM3_9GAMM/2-83
E1VLR2_9GAMM/1-83
E1VSY1_ARTAR/1-82
E1W4B7_HAEP3/1-83
E1WF53_SALTS/1-83
E1WJ20_SALTS/1-83
E1WYI1_BACMS/1-81
E1WZ22_BACMS/2-84
E1X3J8_BACMS/1-83
E1X5F6_BACMS/1-82
E1XA14_HAEI1/1-83
E1XC82_STRZO/1-82
E1XL43_STRZN/1-82
E1XSG2_STRZI/1-82
E1XV39_LEGPN/2-83
E1Y388_LEGPN/1-81
E2CBJ5_9RHOB/1-81
E2CST6_9RHOB/1-82
E2JZM3_ECO57/1-83
E2K1X0_ECO57/1-83
E2KBZ2_ECO57/1-83
E2KD89_ECO57/1-83
E2KQZ3_ECO57/1-83
E2KSQ4_ECO57/1-83
E2MKC5_PSESM/1-82
E2ML42_PSESM/1-83
E2MNZ0_FRANO/2-83
E2MVZ9_9CORY/1-83
E2N087_CAPSP/1-83
E2NQV6_9FIRM/4-84
E2NWC7_9FIRM/1-83
E2P050_PASHA/1-83
E2PA18_PASHA/1-83
E2PCN2_NEIPO/1-82
E2PE27_NEIPO/1-83
E2PLZ2_9RHIZ/24-105
E2PNB2_9RHIZ/1-82
E2Q736_STRCL/1-69
E2SGK5_9FIRM/1-81
E2SP16_9FIRM/1-81
E2SPH3_9FIRM/3-83
E2SUW8_9RALS/1-81
E2SWY2_9RALS/1-82
E2SZE0_9RALS/1-83
E2TEJ4_MYCTU/1-83
E2TKL6_MYCTU/1-83
E2TXA4_MYCTU/1-81
E2U8M2_MYCTU/1-81
E2UK87_MYCTU/1-81
E2UWE2_MYCTU/1-83
E2V7N8_MYCTU/1-81
E2VGY1_MYCTU/1-83
E2VT97_MYCTU/1-81
E2W4G2_MYCTU/1-83
E2WGF2_MYCTU/1-83
E2WZI5_ECOLX/1-70
E2X1Z9_ECOLX/1-83
E2X5S9_SHIDY/1-83
E2XBY0_SHIDY/4-57
E2XE05_SHIDY/1-83
E2XR06_PSEFL/1-81
E2XXR9_PSEFL/63-145
E2Y7I0_ENTFA/1-81
E2YEG9_ENTFA/1-81
E2YKH5_ENTFA/1-81
E2Z0P9_ENTFA/1-81
E2Z8U2_ENTFA/1-81
E2ZB10_9FIRM/32-114
E2ZF73_9FIRM/1-83
E2ZJ68_9FIRM/1-83
E2ZNH2_9FIRM/4-83
E2ZV44_PSEAE/1-85
E2ZYR8_PSEAE/1-83
E2ZZT2_PSEAE/1-81
E3ARH1_9SPHI/1-82
E3B3R6_9SPHI/1-81
E3BMQ8_9VIBR/1-83
E3C5S9_9LACO/1-81
E3CAM0_9LACO/1-82
E3CGE9_STRPA/1-82
E3CIZ7_STRDO/1-83
E3CPH0_STRVE/1-78
E3CS03_STRVE/1-83
E3CXJ8_9BACT/5-87
E3CZB6_9BACT/1-83
E3D0T9_9BACT/5-86
E3D1L5_NEIM7/1-82
E3D5X3_NEIM7/1-83
E3DBJ9_ERWSE/1-83
E3DFX3_ERWSE/1-83
E3DQF4_HALPG/1-83
E3DT67_BACA1/1-83
E3DY73_BACA1/1-78
E3DZZ8_BACA1/1-83
E3E619_PAEPS/1-83
E3E627_PAEPS/11-91
E3E6G9_PAEPS/1-83
E3EAU9_PAEPS/12-89
E3EJ45_PAEPS/1-79
E3F0I0_KETVY/1-84
E3F264_KETVY/1-81
E3F2C6_KETVY/1-73
E3FHD1_STIAD/1-83
E3FS37_STIAD/1-77
E3G8K7_ENTCS/1-83
E3GDB2_ENTCS/1-83
E3GG99_EUBLK/1-83
E3GGB0_EUBLK/1-80
E3GIM6_EUBLK/1-84
E3GLY7_EUBLK/1-80
E3GRX6_HAEI2/1-83
E3H4S4_ROTDC/1-83
E3H6J3_ILYPC/2-84
E3HA92_ILYPC/1-85
E3HDK1_ILYPC/1-82
E3HL12_ACHXA/1-84
E3HSG7_ACHXA/1-83
E3HXH6_ACHXA/1-81
E3HZ32_RHOVT/1-83
E3I4V9_RHOVT/1-82
E3I4X8_RHOVT/1-82
E3I6X9_RHOVT/1-82
E3IDY9_GEOS0/1-80
E3IE83_GEOS0/1-83
E3IED5_GEOS0/1-81
E3IGG1_GEOS0/1-83
E3IMG8_DESVR/1-84
E3IMG9_DESVR/1-83
E3IMY1_DESVR/1-83
E3IQC7_DESVR/1-83
E3J033_FRASU/1-82
E3J401_FRASU/1-81
E3NWW9_CAERE/1-82
E3PE46_ECOH1/1-83
E3PG75_ECOH1/1-83
E3PRW1_CLOSD/1-84
E3PTB5_CLOSD/1-82
E3PWM8_CLOSD/1-83
E3XJU8_ECOLX/1-83
E3XM05_ECOLX/1-83
E3XY52_SHIFL/1-83
E3YAX9_SHIFL/1-83
E3YDL7_LISMO/1-83
E3YGG9_LISMO/1-83
E3YIZ2_LISMO/1-84
E3YMB3_9LIST/7-88
E3YMV0_9LIST/1-83
E3YQG3_9LIST/1-83
E3YSP9_9LIST/2-85
E3YVY8_LISIN/1-82
E3YWJ0_LISIN/1-83
E3YZ86_LISIN/1-83
E3Z1Q1_LISIN/1-84
E3Z4Q3_LISIN/1-82
E3Z5C4_LISIN/1-83
E3Z7T9_LISIN/1-83
E3ZA65_LISIN/1-84
E3ZDR5_LISIV/1-83
E3ZFM0_LISIV/1-80
E3ZGQ2_LISIV/1-83
E3ZJ56_LISIV/1-84
E3ZMU4_LISSE/1-83
E3ZPL3_LISSE/3-83
E3ZQQ1_LISSE/1-83
E3ZT10_LISSE/1-84
E3ZW63_LISSE/1-83
E3ZYI4_LISSE/1-81
E3ZZL6_LISSE/1-83
E4A1Z4_LISSE/1-84
E4IBU5_ENTFC/1-82
E4IHR2_ENTFC/1-82
E4ISF8_ENTFC/1-82
E4J196_ENTFC/1-82
E4JAI3_ENTFC/1-82
E4JCY4_ENTFC/1-82
E4K660_9FIRM/1-82
E4K790_9FIRM/2-84
E4KXZ2_9FIRM/1-83
E4LFM0_9FIRM/1-83
E4LFU8_9FIRM/1-83
E4LGG9_9FIRM/1-83
E4LGL9_9FIRM/1-83
E4LIX1_9FIRM/1-84
E4LJM1_9FIRM/1-83
E4LQX9_9CLOT/1-82
E4LQY0_9CLOT/1-83
E4LW89_9CLOT/1-79
E4LYE5_9CLOT/1-81
E4M2Z9_9FIRM/1-83
E4MK51_9FIRM/1-83
E4MKF7_9FIRM/1-82
E4MKQ2_9FIRM/1-82
E4MKY3_9FIRM/1-83
E4MTI9_CAPOC/1-83
E4N279_KITSK/1-83
E4N5N5_KITSK/1-82
E4NIS6_KITSK/1-87
E4P2T5_ECO8N/1-83
E4P928_ECO8N/1-83
E4PKF4_MARAH/1-70
E4PN81_MARAH/1-82
E4Q2Y6_CALOW/2-84
E4Q846_CALH1/2-84
E4QB16_CALH1/1-82
E4QJH3_METS6/1-83
E4QKT4_METS6/5-87
E4QW39_HAEI6/1-83
E4R3D0_BIFLM/1-79
E4R521_PSEPB/1-73
E4R817_PSEPB/1-85
E4RII6_HALSL/1-83
E4RIS0_HALSL/1-83
E4RU39_LEAB4/1-83
E4RVC5_LEAB4/1-84
E4RVU4_LEAB4/1-81
E4S6I8_CALKI/1-82
E4SAJ3_CALKI/2-84
E4SB89_CALK2/2-84
E4SQ38_STRTN/1-83
E4SUN3_LACDN/1-79
E4SUP6_LACDN/1-81
E4SZW5_LACDN/1-82
E4T7R5_PALPW/1-83
E4TAV0_RIEAD/1-84
E4TDH7_RIEAD/1-84
E4TEU5_CALNY/1-81
E4TFQ7_CALNY/1-83
E4TFR2_CALNY/1-84
E4TGW8_CALNY/1-82
E4TPU1_MARTH/1-82
E4TR19_MARTH/1-84
E4TR26_MARTH/1-84
E4TWG6_SULKY/1-84
E4TYP9_SULKY/1-82
E4U118_SULKY/1-81
E4U355_SULKY/1-84
E4U3I7_SULKY/1-82
E4U7D5_OCEP5/1-82
E4UBT2_LIBSC/1-82
E4WAV4_RHOE1/1-55
E4WC09_RHOE1/1-83
E4WE36_RHOE1/1-84
E4ZBJ3_NEIL0/1-82
E4ZDL1_NEIL0/1-83
E5ASB2_BURRH/5-87
E5B5B3_ERWAM/1-83
E5B7M2_ERWAM/1-83
E5BH40_9FUSO/1-83
E5BI57_9FUSO/11-94
E5BKE3_9FUSO/1-84
E5BP53_9FUSO/1-83
E5BPT9_9FUSO/13-96
E5BRM6_9FUSO/1-83
E5BRW3_9FUSO/1-83
E5BUR4_9FUSO/1-83
E5C1V5_9FUSO/1-83
E5C3A7_9FUSO/11-94
E5CIX2_STAHO/1-30
E5CK36_STAHO/32-83
E5CLC8_STAHO/1-83
E5CM47_STAHO/1-83
E5CPP0_9STAP/1-80
E5CRX2_9STAP/1-83
E5QTH3_STAAH/1-80
E5QUI9_STAAH/1-83
E5R6R0_STAAG/1-83
E5R897_STAAG/1-80
E5TAG0_STAAU/1-83
E5TF44_STAAU/1-80
E5TI03_STAAU/1-83
E5TPC8_STAAU/1-80
E5TVF1_STAAU/1-83
E5TXZ5_STAAU/1-80
E5U1C9_ALCXX/1-84
E5U3T4_ALCXX/1-81
E5U686_ALCXX/1-83
E5U8U7_ALCXX/1-81
E5UBM2_ALCXX/1-83
E5UIG9_NEIMU/1-83
E5ULA0_NEIMU/1-82
E5V575_9BACL/1-82
E5VLB7_9FIRM/1-83
E5VNM8_9FIRM/1-83
E5VQL9_9FIRM/1-80
E5VRI6_9FIRM/1-83
E5VUD6_9FIRM/1-83
E5VWJ4_9FIRM/14-96
E5VYQ2_9FIRM/1-79
E5VZL5_9BACI/1-83
E5W1T4_9BACI/9-91
E5W4C2_9BACI/1-83
E5W7J2_9BACI/1-80
E5W8X0_9BACI/1-78
E5WC96_9BACI/1-83
E5WIX5_9BACI/1-83
E5WKW2_9BACI/1-83
E5WQA2_9BACI/1-80
E5X637_9ACTN/1-82
E5X747_9ACTN/4-86
E5X7J8_9ACTN/1-79
E5X8X8_9ACTN/1-81
E5XBC4_9ACTN/1-84
E5XDQ0_9FIRM/1-83
E5XF10_9FIRM/1-83
E5XFU2_9FIRM/1-81
E5XH65_9FIRM/1-81
E5XJE7_9FIRM/1-81
E5XK59_9FIRM/1-80
E5XSF7_9ACTO/1-81
E5XX85_9BIFI/1-79
E5Y451_BILWA/1-83
E5YDM3_9ENTR/1-83
E5YDT7_9ENTR/1-83
E5YJQ0_9ENTR/1-83
E5YUM8_9BACL/1-83
E5YYD7_9BACL/1-83
E5YYU4_9BACL/1-83
E5YZ55_9BACL/19-97
E5Z377_9BACL/1-81
E5Z4Q1_9BACL/1-83
E5ZAG2_CAMJE/1-81
E5ZE15_CAMJE/1-81
E5ZGY0_CAMJE/1-81
E5ZQY1_ECOLX/1-67
E5ZS55_ECOLX/1-83
E6A7N8_ECOLX/1-67
E6AIP5_ECOLX/1-83
E6AMQ4_ECOLX/1-67
E6B4C3_ECOLX/1-83
E6B947_ECOLX/1-83
E6BGV6_ECOLX/1-83
E6BJL8_ECOLX/1-67
E6BTZ5_ECOLX/1-84
E6ESU9_ENTFA/1-81
E6F0T5_ENTFA/1-81
E6F7W7_ENTFA/1-81
E6FHY8_ENTFA/1-81
E6FQ02_ENTFA/1-81
E6FV20_ENTFA/1-81
E6G5R4_ENTFA/1-81
E6GG54_ENTFA/1-81
E6GNE3_ENTFA/1-81
E6GVB5_ENTFA/1-81
E6H8K5_ENTFA/1-81
E6HF73_ENTFA/1-81
E6HMC4_ENTFA/1-81
E6HSV6_ENTFA/1-81
E6I1P4_ENTFA/1-81
E6ID82_ENTFA/1-81
E6IML4_ENTFA/1-81
E6IVL1_ENTFA/1-81
E6J1X8_STRAP/1-82
E6J5N9_9ACTO/1-91
E6J668_9ACTO/1-84
E6JGJ6_RIEAN/1-84
E6JIQ9_RIEAN/1-84
E6JMN8_STAEP/1-83
E6JPY6_STAEP/1-80
E6JUW2_9SPIO/1-83
E6JUY3_9SPIO/1-83
E6JXQ5_9SPIO/12-92
E6JZ47_PARDN/1-68
E6KLR1_STRSA/1-82
E6KWK9_9PAST/1-83
E6L0R8_9PROT/1-81
E6L1Z3_9PROT/1-81
E6L4C5_9PROT/1-84
E6L9H4_CAMUP/1-81
E6LHQ6_9ENTE/1-83
E6LIW6_9ENTE/1-78
E6LJ02_9ENTE/242-321
E6LKE2_9FIRM/1-83
E6LMD1_9FIRM/1-82
E6LMK7_9FIRM/1-80
E6LNK3_9FIRM/29-110
E6LPF5_9FIRM/1-82
E6M712_STALU/1-83
E6M9I2_STALU/1-80
E6MG89_9FIRM/1-83
E6MGK3_9FIRM/1-84
E6MH67_9FIRM/1-83
E6MIQ7_9FIRM/1-80
E6MX82_NEIMH/1-82
E6MZF3_NEIMH/1-83
E6PKH9_9ZZZZ/1-88
E6PKP1_9ZZZZ/16-49
E6PNF9_9ZZZZ/1-82
E6PPD0_9ZZZZ/1-83
E6PQM9_9ZZZZ/1-82
E6PRU0_9ZZZZ/1-82
E6Q9F8_9ZZZZ/1-83
E6QF81_9ZZZZ/14-96
E6QKY2_9ZZZZ/2-84
E6QPL4_9ZZZZ/1-82
E6QPM3_9ZZZZ/1-82
E6QSU9_9ZZZZ/1-82
E6RKH8_PSEU9/1-83
E6RRX1_CAMJS/1-81
E6S994_INTC7/1-85
E6SLB4_THEM7/1-83
E6SYJ5_SHEB6/1-84
E6T0K3_SHEB6/21-103
E6TH90_MYCSR/1-84
E6TP00_MYCSR/1-83
E6TV95_BACCJ/1-83
E6U4B2_ETHHY/1-81
E6U897_ETHHY/1-83
E6U9Z0_ETHHY/1-83
E6UCV5_RUMA7/1-82
E6UE47_RUMA7/1-84
E6UF91_RUMA7/1-83
E6UH24_RUMA7/1-81
E6UNY9_CLOTL/1-84
E6UPQ7_CLOTL/1-83
E6UQ48_CLOTL/1-83
E6UQ49_CLOTL/1-83
E6URV4_CLOTL/1-83
E6UZ06_VARPD/1-81
E6V0Y8_VARPD/1-83
E6V116_VARPD/1-83
E6VIS8_RHOPX/1-81
E6VKJ9_RHOPX/1-82
E6VQY6_DESAO/1-83
E6VWX6_DESAO/1-83
E6W0W5_DESIS/1-83
E6W325_DESIS/1-83
E6WEE0_PANSA/1-83
E6WF13_PANSA/1-83
E6WFY7_PANSA/1-83
E6WMH3_PANSA/1-81
E6WS01_PSEUU/2-83
E6X0L9_NITSE/1-81
E6X5C4_CELAD/1-82
E6XCC4_CELAD/1-83
E6XJS7_SHEP2/1-83
E6XK85_SHEP2/1-84
E6YHE4_BARC7/9-90
E6YLD1_9RHIZ/1-82
E6YQL8_9RHIZ/1-82
E6YV56_9RHIZ/1-82
E6YYJ9_9RHIZ/1-82
E7A8H9_HAEIF/1-83
E7AFJ1_HAEIF/1-83
E7B297_YERE1/1-83
E7B613_YERE1/1-67
E7BEP4_NEIMW/1-82
E7BI70_NEIMW/1-83
E7FTG9_9LACO/9-91
E7FTX2_ERYRH/1-80
E7FUE4_ERYRH/2-68
E7G6F3_9FIRM/1-83
E7GAI4_9FIRM/1-82
E7GAR3_9FIRM/1-81
E7GMU2_CLOSY/1-81
E7GP97_CLOSY/1-80
E7GRX1_CLOSY/1-79
E7GS77_CLOSY/1-82
E7GUB8_CLOSY/1-79
E7GVB7_STRAP/1-82
E7H399_9BURK/1-83
E7H6K0_9BURK/1-85
E7HC66_ECOLX/1-83
E7HCK4_ECOLX/1-83
E7HT28_ECOLX/1-83
E7I0G4_ECOLX/1-83
E7IDI4_ECOLX/1-67
E7IH15_ECOLX/1-83
E7IUR8_ECOLX/1-83
E7IX29_ECOLX/1-83
E7JC19_ECOLX/1-83
E7JI97_ECOLX/1-83
E7JN77_ECOLX/1-83
E7JUL0_SHISO/1-83
E7K1C3_SHISO/1-83
E7M623_9BACL/4-85
E7M708_9BACL/1-70
E7M991_9BACL/1-71
E7MDT4_STAAU/1-83
E7MJS5_STAAU/1-72
E7MUD8_STAAU/1-83
E7MWG9_STAAU/1-80
E7MZB0_9FIRM/1-84
E7N4C3_9FIRM/1-83
E7N5E1_9FIRM/12-94
E7NAZ4_9ACTO/1-82
E7P997_PSESG/1-83
E7PKX3_PSESG/1-83
E7RDJ6_9BACL/1-83
E7RGC5_9BACL/1-83
E7RGE2_9BACL/1-83
E7RIN2_9BACL/1-83
E7RWH0_9BURK/1-83
E7SA89_9STRE/1-82
E7SK21_SHIDY/1-73
E7SNP5_SHIDY/1-83
E7SXK0_SHIBO/1-83
E7SY22_SHIBO/1-83
E7T8C2_SHIFL/1-83
E7TA29_SHIFL/1-83
E7TSY8_ECO57/1-83
E7TVK5_ECO57/1-83
E7U4I5_ECOLX/1-83
E7UCL6_ECOLX/1-83
E7UJP3_ECOLX/1-83
E7UL14_ECOLX/1-83
E7V388_SALTY/1-83
E7V4H2_SALTY/22-104
E7V9H4_SALMO/1-83
E7VF90_SALMO/1-83
E7VK75_SALMO/1-83
E7VPK1_SALMO/1-83
E7VXD9_SALMO/1-83
E7W3I9_SALMO/1-83
E7W775_SALMO/1-83
E7WCV6_SALMO/1-83
E7WJH0_SALMO/1-83
E7WSW0_SALMO/1-83
E7WWR7_SALMO/1-83
E7X2K9_SALMO/1-83
E7X7E5_SALMO/1-83
E7XDY4_SALMO/1-83
E7XQQ2_SALMO/1-83
E7XRU2_SALMO/1-83
E7XTI5_SALMO/1-83
E7XY86_SALMO/1-83
E7YBJ9_SALMO/1-83
E7YEB2_SALMO/1-83
E7YM52_SALMO/1-83
E7YRM4_SALMO/1-83
E7Z4T5_SALMO/1-83
E7Z5G2_SALMO/1-83
E7Z6Y7_SALMO/1-83
E7ZG14_SALMO/1-83
E7ZLY9_SALMO/1-83
E7ZNR1_SALMO/1-83
E8A2U5_SALMO/1-83
E8A5P3_SALMO/1-83
E8A802_SALMO/1-83
E8AE06_SALMO/1-83
E8ANR4_SALMO/1-83
E8AS28_SALMO/1-83
E8AY90_SALMO/1-83
E8B3D8_SALMO/1-83
E8B7C1_SALMO/1-83
E8BFZ7_SALMO/1-83
E8BTT0_SALMO/1-83
E8BUK4_SALMO/1-83
E8BYW7_SALMO/1-83
E8C597_SALMO/1-83
E8CBC2_SALMO/1-83
E8CFC2_SALMO/1-83
E8CT13_SALMO/1-83
E8CU22_SALMO/1-83
E8D1S4_SALMO/1-83
E8DAS3_SALMO/1-83
E8DH09_SALMO/1-83
E8DVI3_SALMO/1-83
E8DVX8_SALMO/1-83
E8DZB6_SALMO/1-83
E8E369_SALMO/1-83
E8EG57_SALMO/1-83
E8EJU4_SALMO/1-83
E8EMI4_SALMO/1-83
E8EX29_SALMO/1-83
E8F2A4_SALMO/1-83
E8F407_SALMO/1-83
E8FB01_SALMO/1-83
E8FCF4_SALMO/1-83
E8FQM2_SALMO/1-83
E8FZS2_SALMO/1-83
E8G0D1_SALMO/1-83
E8G5F0_SALMO/1-83
E8GDM9_SALMO/1-83
E8GJ41_SALMO/1-83
E8GWA0_SALMO/1-83
E8GY05_SALMO/1-83
E8H517_ECO57/1-83
E8HAA1_ECO57/1-83
E8HIV4_ECOLX/1-83
E8HPG0_ECOLX/1-83
E8HXX0_ECOLX/1-83
E8I304_ECOLX/1-83
E8IBA4_ECOLX/1-83
E8IH42_ECOLX/1-83
E8IPB2_ECOLX/1-83
E8IVQ2_ECOLX/1-83
E8J4F2_ECO57/1-83
E8J9J6_ECO57/1-83
E8JKB9_9ACTO/1-78
E8JS64_STRCR/1-82
E8JZ09_9STRE/1-82
E8K2N1_9STRE/1-78
E8K609_STRPA/1-82
E8K9T6_9STRE/1-82
E8KC57_9STRE/1-83
E8KHZ4_9PAST/1-83
E8KP35_STRSA/21-102
E8KUA1_STRVE/1-83
E8KV98_STRVE/1-78
E8L0J5_9RHIZ/1-82
E8L2H1_9RHIZ/1-84
E8L3Y5_9RHIZ/1-82
E8LAZ9_9FIRM/1-83
E8LF13_9FIRM/1-83
E8LYW8_9VIBR/1-73
E8MD59_9VIBR/1-83
E8MF26_BIFL2/1-79
E8MUV6_BIFL1/1-26
E8MVP6_BIFL1/1-79
E8MYA3_ANATU/1-83
E8N0R6_ANATU/2-84
E8NIX8_SALET/1-83
E8NJP6_SALET/22-104
E8NWS9_YERPH/1-83
E8P7K0_YERPH/1-83
E8PDT3_ACIB1/1-82
E8PE96_ACIB1/1-83
E8PGD4_ACIB1/1-42
E8PLW1_THESS/1-82
E8PMI1_THESS/7-88
E8QZR9_ISOPI/1-81
E8R2E2_ISOPI/1-85
E8RC20_9DELT/1-83
E8RKK5_9CAUL/1-82
E8RMV1_9CAUL/1-86
E8RPD1_9CAUL/1-81
E8RSC7_9CAUL/1-83
E8RWC2_MICSL/1-82
E8RYK2_MICSL/1-81
E8S712_MICSL/1-89
E8SB32_MICSL/1-92
E8SGV5_STAPH/1-81
E8SIH6_STAPH/1-83
E8SQ25_NEIGO/1-83
E8SRQ0_NEIGO/1-82
E8STM3_GEOS2/1-83
E8T100_GEOS2/1-83
E8T754_MESCW/1-82
E8TE16_MESCW/1-82
E8TE40_MESCW/1-83
E8TGS4_MESCW/1-82
E8TJC5_MESCW/1-82
E8TXD2_ALIDB/1-83
E8TZD0_ALIDB/1-84
E8U0K8_ALIDB/1-83
E8U4B9_DEIML/1-79
E8U934_DEIML/1-83
E8U9C3_DEIML/1-82
E8UCN6_TAYEM/1-83
E8UK56_STREJ/1-78
E8UK61_STREJ/1-82
E8UMN3_STREJ/1-82
E8USC2_THEBF/1-83
E8UZ27_TERSS/2-94
E8VDA0_BACST/1-78
E8VE15_BACST/1-83
E8VFJ2_BACST/1-83
E8VFQ2_BACST/1-83
E8VQ63_VIBVU/1-83
E8VSA0_VIBVU/1-83
E8WCR6_STRFA/1-84
E8WM88_GEOS8/2-84
E8WN50_GEOS8/1-82
E8WNL2_GEOS8/1-82
E8WPE2_GEOS8/1-83
E8WTQ3_GEOS8/1-82
E8WVS8_ACISM/2-92
E8X4P8_ACISM/1-82
E8XAP3_SALT4/22-104
E8XGN5_SALT4/1-83
E8XQ17_RAHSY/1-83
E8XWT1_RAHSY/1-83
E8Y0R3_RAHSY/1-83
E8Y3V9_ECOKO/1-83
E8Y9U0_ECOKO/1-83
E8YIF2_9BURK/1-83
E8YKW4_9BURK/1-82
E8YPR0_9BURK/1-82
E8ZPY4_CLOB0/1-81
E8ZT39_CLOB0/16-61
E8ZTI3_CLOB0/1-83
E8ZVN2_CLOB0/1-83
E8ZW06_CLOB0/1-83
E9A4Z7_SALET/1-83
E9A9Q4_SALET/1-83
E9CMD9_9ENTR/1-83
E9DLB7_9STRE/1-86
E9DNX4_9STRE/1-83
E9DQC8_9STRE/1-83
E9FGJ4_9STRE/1-82
E9FLI3_9STRE/1-83
E9FN12_9STRE/1-82
E9RKX7_LACRE/1-37
E9RRN4_9FIRM/1-79
E9RSG4_9FIRM/29-111
E9S5W1_TREDE/1-82
E9S663_TREDE/1-82
E9S7E6_RUMAL/1-81
E9SB01_RUMAL/1-83
E9SDI1_RUMAL/1-84
E9SKK5_CLOSY/1-80
E9SLS1_CLOSY/1-82
E9SM17_CLOSY/1-79
E9SM59_CLOSY/1-79
E9SRX9_CLOSY/10-90
E9T4S1_COREQ/1-83
E9T510_COREQ/1-84
E9TBW7_ECOLX/1-83
E9TDV2_ECOLX/1-67
E9TUN8_ECOLX/1-67
E9U214_ECOLX/1-83
E9U9X0_ECOLX/1-83
E9UJ55_ECOLX/1-67
E9UQQ3_9ACTO/1-83
E9UT20_9ACTO/1-81
E9V2Y8_9ACTO/3-88
E9VC66_ECOLX/1-83
E9VGD8_ECOLX/1-83
E9VRV2_ECOLX/1-83
E9VSA9_ECOLX/1-83
E9W1K5_ECOLX/1-83
E9W2V2_ECOLX/1-83
E9WHJ1_ECOLX/1-83
E9WK88_ECOLX/1-83
E9WV62_ECOLX/1-83
E9WYI2_ECOLX/1-83
E9X8U0_ECOLX/1-83
E9XCV1_ECOLX/1-83
E9XJV0_ECOLX/1-83
E9XRK8_ECOLX/1-83
E9Y1W4_ECOLX/1-83
E9Y4I0_ECOLX/1-83
E9YGZ0_ECOLX/1-83
E9YI96_ECOLX/1-83
E9YR51_ECOLX/1-83
E9YWX1_ECOLX/1-83
E9ZA48_ESCFE/1-83
E9ZBZ2_ESCFE/1-83
E9ZI69_MYCTU/1-83
E9ZSV9_NEIME/1-82
E9ZTX1_NEIME/1-83
E9ZYK6_NEIME/1-82
E9ZZJ3_NEIME/1-65
F0A3T6_NEIME/1-82
F0A522_NEIME/1-83
F0A9L7_NEIME/1-82
F0AAJ7_NEIME/1-83
F0AFA4_NEIME/1-82
F0AGF7_NEIME/1-83
F0AKV3_NEIME/1-82
F0AMB3_NEIME/1-83
F0ARF6_NEIME/1-82
F0ASH4_NEIME/1-83
F0AXB4_NEIME/1-82
F0B2U5_NEIME/1-82
F0B415_NEIME/1-83
F0B7E5_NEIME/1-52
F0BB25_9XANT/2-83
F0BEA5_9XANT/1-72
F0BNS3_9XANT/22-103
F0BXP0_9XANT/1-81
F0C155_9XANT/2-83
F0D2P1_STAAU/1-83
F0D6E2_STAAU/1-80
F0DCV4_STAAU/1-83
F0DEV4_STAAU/1-80
F0DKB0_9FIRM/1-83
F0DKC9_9FIRM/1-83
F0DQM5_9FIRM/1-83
F0E0C7_9PSED/1-83
F0ELM7_ENTCA/1-69
F0ENV4_ENTCA/16-96
F0EPU1_ENTCA/1-78
F0EV33_HAEPA/1-83
F0EYP2_9NEIS/11-92
F0EYV1_9NEIS/1-83
F0FCD2_STRSA/15-96
F0FIP3_STRSA/1-78
F0FIQ5_STRSA/11-92
F0FST9_STRSA/11-92
F0FSV1_STRSA/1-78
F0G4F8_9BURK/1-82
F0G990_9BURK/1-83
F0GHU1_9BURK/1-49
F0GJY2_9BURK/12-78
F0GUB1_9FIRM/1-83
F0GZF5_9FIRM/1-52
F0HIW4_9FIRM/1-82
F0HLW2_9ACTN/1-82
F0HP10_9ACTN/37-118
F0HQJ8_9ACTN/1-81
F0HSE5_9ACTN/1-84
F0HSM0_9ACTN/1-79
F0HTE4_LACDL/1-82
F0HVY6_LACDL/1-81
F0I2P8_STRSA/11-92
F0I5R6_STRSA/21-102
F0IFD9_9FLAO/1-83
F0ILB6_STRSA/11-92
F0IW31_STRSA/1-82
F0IW44_STRSA/16-95
F0IZI4_ACIMA/1-82
F0J071_ACIMA/3-84
F0J2D0_ACIMA/1-79
F0JEM9_DESDE/1-84
F0JF29_DESDE/1-83
F0JPL3_ESCFE/1-83
F0JTS7_ESCFE/1-83
F0K2I5_LACD2/1-83
F0K2N1_LACD2/1-82
F0K3B0_LACD2/1-81
F0K5B2_CLOAE/1-83
F0KA21_CLOAE/1-83
F0KAW4_CLOAE/1-83
F0KD67_CLOAE/1-83
F0KF23_ACICP/1-65
F0KFA0_ACICP/1-84
F0KIG8_ACICP/1-69
F0KMY7_ACICP/1-83
F0KT41_YERE3/1-83
F0KYI1_YERE3/1-83
F0L4B8_9RHIZ/1-82
F0L4E9_9RHIZ/1-81
F0L5X5_9RHIZ/1-83
F0L7Q1_9RHIZ/8-89
F0LBZ1_9RHIZ/1-82
F0LF31_9RHIZ/1-83
F0LJ01_THEBM/5-51
F0LVW4_VIBFU/1-73
F0M039_VIBFU/1-65
F0M053_VIBFU/1-85
F0M146_ARTPP/1-83
F0MEX3_NEIMG/1-82
F0MIC0_NEIMG/1-83
F0MPB0_NEIMM/1-82
F0MR82_NEIMM/1-83
F0MXV9_NEIMP/1-83
F0MZU1_NEIMP/1-82
F0N140_NEIMO/1-83
F0N4K8_NEIMO/1-82
F0N7R8_NEIMN/1-83
F0NA78_NEIMN/1-82
F0P4G5_STAPE/1-83
F0P5R4_STAPE/1-80
F0PCA7_ENTF6/1-81
F0PJ20_BACT0/1-81
F0PKV1_BACT0/1-80
F0PY65_BACT0/1-83
F0PZ42_BACT0/1-81
F0Q399_ACIAP/1-83
F0Q4N1_ACIAP/1-84
F0Q828_ACIAP/1-81
F0QDW8_ACIBD/1-83
F0QFZ7_ACIBD/1-65
F0QHL3_ACIBD/1-82
F0RD88_CELLC/1-82
F0RJC8_DEIPM/1-87
F0RQU9_DEIPM/1-80
F0RR61_DEIPM/1-83
F0RWE0_SPHGB/1-83
F0RWE1_SPHGB/1-78
F0S6R5_PEDSD/1-82
F0SCX2_PEDSD/1-85
F0SEF6_PEDSD/1-82
F0SEV0_PEDSD/1-81
F0SHM9_PLABD/1-81
F0SV68_SYNGF/1-82
F0SYI9_SYNGF/1-83
F0T0W0_SYNGF/1-83
F0TKN0_RIEAR/1-84
F0TLM2_RIEAR/1-84
F0VTN8_STRG2/1-82
F0VU55_STRG2/1-82
F0VY09_STRG2/1-83
F0YU94_9CLOT/1-80
F0YWC7_9CLOT/1-79
F0Z096_9CLOT/1-79
F0Z0V7_9CLOT/1-84
F0Z0V8_9CLOT/1-83
F0Z4I3_9CLOT/1-83
F1TAK3_9CLOT/1-83
F1TFA9_9CLOT/1-84
F1VPQ8_MORCA/1-85
F1VQI1_MORCA/1-84
F1VX16_9BURK/1-73
F1VZ59_9BURK/1-84
F1W6S4_MORCA/1-84
F1W7N6_MORCA/1-85
F1WAV2_MORCA/1-85
F1WC86_MORCA/1-84
F1WIE8_MORCA/1-84
F1WJM5_MORCA/1-85
F1WNZ8_MORCA/1-85
F1WR26_MORCA/1-84
F1WT02_MORCA/1-84
F1WUL2_MORCA/1-85
F1WYT6_MORCA/1-85
F1X0M3_MORCA/1-84
F1X3B7_MORCA/1-84
F1X5W9_MORCA/1-85
F1X7Q8_MORCA/1-84
F1X9W9_MORCA/1-85
F1XD78_MORCA/1-84
F1XEI1_MORCA/1-85
F1XL56_ECO57/1-83
F1XMJ1_ECO57/1-83
F1Y1K2_ECO57/1-83
F1Y8M8_ECO57/1-83
F1YMN0_9ACTO/1-80
F1YTB3_9PROT/3-85
F1YTV9_9PROT/8-88
F1YVQ0_9PROT/13-94
F1YWY7_9PROT/6-87
F1Z382_9SPHN/1-82
F1Z6R0_9SPHN/1-83
F1ZAC9_9SPHN/1-82
F1ZKS4_ECOLX/1-83
F1ZQU2_ECOLX/1-83
F1ZUH3_THEET/1-83
F2A2Y9_RHIET/1-82
F2A7I3_RHIET/1-83
F2AAP4_RHIET/1-83
F2ACZ0_RHIET/1-82
F2AR75_RHOBA/1-84
F2ATU4_RHOBA/1-81
F2AVB8_RHOBA/1-81
F2B774_STRPN/1-82
F2BD04_9NEIS/21-103
F2BD18_9NEIS/1-82
F2BQZ7_STRSA/16-95
F2BR08_STRSA/21-102
F2C2E9_HAEAE/1-83
F2C574_STRSA/16-95
F2C588_STRSA/1-82
F2CB29_STRSA/1-56
F2CBA0_STRSA/11-92
F2CJJ6_STRSA/1-82
F2EQS8_PANAN/1-83
F2EVP0_PANAN/6-88
F2F0Y5_9BACL/5-87
F2F7T5_9BACL/1-83
F2FEC1_SALDU/1-83
F2FJU6_SALDU/1-59
F2FUJ6_SALGL/1-83
F2FYX5_SALGL/1-83
F2G1Y4_ALTMD/1-82
F2G7W8_ALTMD/1-83
F2GFJ2_MYCTU/1-83
F2GW98_BRUME/1-82
F2GXU6_BRUME/1-82
F2H396_BACTU/1-83
F2H7D4_BACTU/1-81
F2H8P4_BACTU/1-83
F2H9M2_BACTU/1-81
F2HAB6_BACTU/1-80
F2HK63_LACLA/1-83
F2HXC1_BRUME/1-82
F2HYJ3_BRUME/1-82
F2I9H5_9FLAO/1-84
F2ICP8_9FLAO/1-82
F2IHT3_9FLAO/1-83
F2IW88_9PROT/1-82
F2J1B4_9PROT/1-58
F2J1T5_9PROT/1-68
F2J2D8_9PROT/1-71
F2J4B6_9PROT/1-82
F2JL00_9FIRM/1-83
F2JLL8_9FIRM/1-83
F2JUR7_9GAMM/1-83
F2K8D7_PSEBR/1-70
F2LB18_BURGA/1-82
F2LBN6_BURGA/1-83
F2LCR2_BURGA/1-82
F2LM45_BURGA/1-81
F2LQR8_BURGA/1-85
F2LTN8_9DELT/18-96
F2MQG2_ENTFA/1-81
F2N6F5_PSEST/1-83
F2N855_9ACTN/1-84
F2N945_9ACTN/1-82
F2NBK2_9ACTN/1-83
F2NMF7_9DEIN/1-82
F2NVN4_9SPIO/1-83
F2P5E0_PHOMO/1-83
F2PA63_PHOMO/1-56
F2QBY9_STROR/1-78
F2QES0_STROR/1-82
F2R725_9ACTO/1-83
F2RBW3_9ACTO/1-81
F2RGC9_9ACTO/1-81
F2V4Y2_MYCTU/1-83
ISCR_ALISL/1-83
ISCR_CITK8/1-83
ISCR_ECO24/1-83
ISCR_ECO27/1-83
ISCR_ECO45/1-83
ISCR_ECO55/1-83
ISCR_ECO57/1-83
ISCR_ECO5E/1-83
ISCR_ECO7I/1-83
ISCR_ECO81/1-83
ISCR_ECO8A/1-83
ISCR_ECOBW/1-83
ISCR_ECODH/1-83
ISCR_ECOHS/1-83
ISCR_ECOK1/1-83
ISCR_ECOL5/1-83
ISCR_ECOL6/1-83
ISCR_ECOLC/1-83
ISCR_ECOLI/1-83
ISCR_ECOLU/1-83
ISCR_ECOSE/1-83
ISCR_ECOSM/1-83
ISCR_ECOUT/1-83
ISCR_EDWI9/1-83
ISCR_ENT38/1-83
ISCR_ENTS8/1-83
ISCR_ERWCT/1-83
ISCR_ERWT9/1-83
ISCR_ESCF3/1-83
ISCR_KLEP3/1-83
ISCR_KLEP7/1-83
ISCR_PECCP/1-83
ISCR_PHOLL/1-83
ISCR_PHOPR/1-83
ISCR_SALA4/1-83
ISCR_SALAR/1-83
ISCR_SALCH/1-83
ISCR_SALDC/1-83
ISCR_SALEP/1-83
ISCR_SALG2/1-83
ISCR_SALHS/1-83
ISCR_SALNS/1-83
ISCR_SALPA/1-83
ISCR_SALPB/1-83
ISCR_SALPC/1-83
ISCR_SALPK/1-83
ISCR_SALSV/1-83
ISCR_SALTI/1-83
ISCR_SALTY/1-83
ISCR_SERP5/1-83
ISCR_SHIB3/1-83
ISCR_SHIBS/1-83
ISCR_SHIDS/1-83
ISCR_SHIF8/1-83
ISCR_SHIFL/1-83
ISCR_SHISS/1-83
ISCR_SODGM/1-83
ISCR_VIBCH/1-83
ISCR_VIBHB/1-83
ISCR_VIBPA/1-83
ISCR_VIBSL/1-83
ISCR_VIBVU/1-83
ISCR_VIBVY/1-83
ISCR_XENNA/1-83
ISCR_YERE8/1-83
ISCR_YERP3/1-83
ISCR_YERPA/1-83
ISCR_YERPE/1-83
ISCR_YERPG/1-83
ISCR_YERPN/1-83
ISCR_YERPP/1-83
ISCR_YERPS/1-83
NSRR_ALISL/1-83
NSRR_BACHD/1-83
NSRR_BACLD/1-83
NSRR_BACSK/1-83
NSRR_BACSU/1-83
NSRR_ECO24/1-83
NSRR_ECO27/1-83
NSRR_ECO45/1-83
NSRR_ECO55/1-83
NSRR_ECO57/1-83
NSRR_ECO5E/1-83
NSRR_ECO7I/1-83
NSRR_ECO81/1-83
NSRR_ECO8A/1-83
NSRR_ECOBW/1-83
NSRR_ECODH/1-83
NSRR_ECOHS/1-83
NSRR_ECOK1/1-83
NSRR_ECOL5/1-83
NSRR_ECOL6/1-83
NSRR_ECOLC/1-83
NSRR_ECOLI/1-83
NSRR_ECOLU/1-83
NSRR_ECOSE/1-83
NSRR_ECOSM/1-83
NSRR_ECOUT/1-83
NSRR_ENT38/1-83
NSRR_ERWCT/1-83
NSRR_ESCF3/1-83
NSRR_GEOKA/1-83
NSRR_KLEP3/1-83
NSRR_KLEP7/1-83
NSRR_OCEIH/1-83
NSRR_PECCP/1-83
NSRR_PHOLL/1-83
NSRR_PHOPR/1-83
NSRR_PROMH/1-83
NSRR_SALA4/1-83
NSRR_SALCH/1-83
NSRR_SALEP/1-83
NSRR_SALG2/1-83
NSRR_SALHS/1-83
NSRR_SALPA/1-83
NSRR_SALPB/1-83
NSRR_SALPK/1-83
NSRR_SALSV/1-83
NSRR_SALTI/1-83
NSRR_SALTY/1-83
NSRR_SERP5/1-83
NSRR_SHIB3/1-83
NSRR_SHIBS/1-83
NSRR_SHIDS/1-83
NSRR_SHIF8/1-83
NSRR_SHIFL/1-83
NSRR_SHISS/1-83
NSRR_STRCO/1-84
NSRR_VIBF1/1-83
NSRR_VIBFM/1-83
NSRR_VIBHB/1-83
NSRR_VIBPA/1-83
NSRR_VIBVU/1-83
NSRR_VIBVY/1-83
NSRR_YERE8/1-83
NSRR_YERP3/1-83
NSRR_YERPA/1-83
NSRR_YERPE/1-83
NSRR_YERPN/1-83
NSRR_YERPS/1-83
O87375_GLUXY/1-82
Q01P16_SOLUE/1-83
Q01U45_SOLUE/1-83
Q01ZP9_SOLUE/1-83
Q020L2_SOLUE/1-83
Q021B3_SOLUE/1-83
Q02NI3_PSEAB/1-85
Q02RW9_PSEAB/1-83
Q02SZ1_PSEAB/1-81
Q02X38_LACLS/1-83
Q031H1_LACLS/1-83
Q03DD4_PEDPA/1-81
Q03JX5_STRTD/1-83
Q03NB3_LACBA/1-81
Q03PQ3_LACBA/1-80
Q03SC2_LACBA/1-83
Q03TC9_LACBA/1-81
Q03TX7_LACBA/1-80
Q03UV8_LEUMM/1-83
Q03VD9_LEUMM/1-81
Q04A80_LACDB/1-82
Q04CU3_LACDB/1-75
Q04FZ2_OENOB/1-81
Q04JD3_STRP2/1-82
Q04S46_LEPBJ/1-80
Q04ZX3_LEPBL/1-80
Q07M64_RHOP5/1-81
Q07U27_RHOP5/1-82
Q07VW5_SHEFN/1-84
Q080P5_SHEFN/1-83
Q08ZD4_STIAD/88-170
Q09CC1_STIAD/2-83
Q0A7F6_ALHEH/1-83
Q0AAQ9_ALHEH/2-83
Q0AC56_ALHEH/1-82
Q0AG77_NITEC/1-82
Q0AGN6_NITEC/1-83
Q0AQ34_MARMM/1-83
Q0AXF1_SYNWW/1-83
Q0B4S0_BURCM/1-81
Q0BDQ3_BURCM/1-83
Q0BET1_BURCM/1-82
Q0BGS6_BURCM/1-82
Q0BLG7_FRATO/2-83
Q0BR80_GRABC/1-81
Q0BRI1_GRABC/1-82
Q0BSH8_GRABC/5-90
Q0BTP7_GRABC/3-85
Q0BYM4_HYPNA/1-81
Q0C1Z1_HYPNA/1-82
Q0C5N0_HYPNA/1-83
Q0EWF7_9PROT/1-83
Q0F0A1_9PROT/1-82
Q0F1D3_9PROT/2-83
Q0FGL1_9RHOB/1-83
Q0FHP8_9RHOB/34-115
Q0FMN1_9RHOB/1-68
Q0FP90_9RHOB/1-83
Q0G3Q9_9RHIZ/1-80
Q0G415_9RHIZ/1-82
Q0HJF5_SHESM/1-83
Q0HP94_SHESM/1-84
Q0HVP5_SHESR/1-83
Q0I0R0_SHESR/1-84
Q0I1L3_HAES1/1-83
Q0K126_CUPNH/2-83
Q0K169_CUPNH/5-73
Q0K5X8_CUPNH/1-83
Q0K975_CUPNH/1-73
Q0KAT7_CUPNH/1-85
Q0KCH3_CUPNH/1-83
Q0PA14_CAMJE/1-81
Q0R5A9_9CAUD/1-68
Q0RDR7_FRAAA/1-66
Q0S932_RHOSR/1-82
Q0SEG5_RHOSR/1-83
Q0SKB9_RHOSR/1-81
Q0SS36_CLOPS/1-83
Q0SUH0_CLOPS/3-71
Q0TPG9_CLOP1/1-83
Q0VMN0_ALCBS/1-83
Q0VNC7_ALCBS/1-83
Q0W8V3_UNCMA/85-168
Q0YTR0_9CHLB/1-83
Q0YV28_9CHLB/2-84
Q114F8_TRIEI/1-83
Q11GM8_MESSB/1-83
Q11ID4_MESSB/1-82
Q11MX0_MESSB/1-82
Q11YM7_CYTH3/1-82
Q122D9_POLSJ/1-82
Q123Y2_POLSJ/2-83
Q12BI8_POLSJ/1-83
Q12HV1_SHEDO/1-84
Q12P84_SHEDO/1-83
Q13AX3_RHOPS/1-82
Q13WY6_BURXL/1-83
Q13Z94_BURXL/1-82
Q140X9_BURXL/1-82
Q141U4_BURXL/12-84
Q14HN5_FRAT1/2-83
Q15WH5_PSEA6/1-83
Q165V4_ROSDO/1-83
Q168X7_ROSDO/38-119
Q169M8_ROSDO/1-82
Q16C24_ROSDO/1-82
Q183J6_CLOD6/1-82
Q18BD8_CLOD6/1-83
Q1ASU3_RUBXD/15-97
Q1ATJ4_RUBXD/1-85
Q1AXT7_RUBXD/1-83
Q1B514_MYCSS/1-83
Q1BDK4_MYCSS/1-84
Q1BH10_BURCA/1-82
Q1BHU0_BURCA/1-83
Q1BXM0_BURCA/1-82
Q1CX41_MYXXD/1-82
Q1DBS8_MYXXD/1-81
Q1DD61_MYXXD/2-83
Q1G7U3_LACDA/1-75
Q1GA05_LACDA/1-82
Q1GEB2_SILST/1-82
Q1GH93_SILST/1-83
Q1GT18_SPHAL/1-82
Q1GVC6_SPHAL/1-83
Q1GVR5_SPHAL/1-81
Q1H359_METFK/1-83
Q1H3M7_METFK/1-83
Q1IBU2_PSEE4/1-85
Q1IEJ3_PSEE4/1-83
Q1IUG0_ACIBL/2-84
Q1IYI3_DEIGD/1-83
Q1IZ12_DEIGD/10-89
Q1J133_DEIGD/1-82
Q1JXQ3_DESAC/1-83
Q1JYP9_DESAC/1-83
Q1LF82_RALME/1-81
Q1LF99_RALME/1-85
Q1LHX1_RALME/6-88
Q1LLK4_RALME/1-81
Q1LPL6_RALME/1-83
Q1M6X6_RHIL3/1-81
Q1MCQ0_RHIL3/1-82
Q1MEA9_RHIL3/1-83
Q1MJV1_RHIL3/1-82
Q1ML82_RHIL3/1-82
Q1MLT0_RHIL3/1-83
Q1N0G4_9GAMM/1-83
Q1N8D3_9SPHN/1-82
Q1ND82_9SPHN/1-83
Q1NF53_9SPHN/1-82
Q1NW92_9DELT/1-82
Q1QA71_PSYCK/1-85
Q1QAK1_PSYCK/1-84
Q1QHS6_NITHX/1-82
Q1QIC7_NITHX/1-82
Q1QTL5_CHRSD/18-100
Q1QY71_CHRSD/2-83
Q1RHY4_RICBR/1-83
Q1RIX4_RICBR/1-82
Q1V2E0_PELUB/1-83
Q1V675_VIBAL/1-83
Q1VAB1_VIBAL/1-83
Q1VX60_9FLAO/27-108
Q1WTG1_LACS1/1-81
Q1YGS5_MOBAS/1-81
Q1YH23_MOBAS/1-80
Q1YJL7_MOBAS/7-88
Q1YM07_MOBAS/1-82
Q1YP47_9GAMM/1-83
Q1YXK6_PHOPR/1-83
Q1Z7S6_PHOPR/1-83
Q1ZGT2_9GAMM/1-83
Q1ZII5_9GAMM/1-83
Q1ZKD5_PHOAS/1-83
Q1ZRD4_PHOAS/1-70
Q214K8_RHOPB/1-81
Q21AJ8_RHOPB/1-82
Q21J18_SACD2/1-81
Q21KV5_SACD2/1-83
Q21PL4_SACD2/1-82
Q21ST7_RHOFD/1-83
Q21WF3_RHOFD/1-83
Q21X94_RHOFD/1-82
Q21XB1_RHOFD/1-82
Q24NV2_DESHY/1-83
Q24PR0_DESHY/1-83
Q24US6_DESHY/1-83
Q24XD6_DESHY/1-82
Q26G65_FLABB/2-84
Q28PM8_JANSC/1-82
Q28PS9_JANSC/1-83
Q28Q39_JANSC/1-82
Q2A2Z0_FRATH/2-83
Q2B0W4_9BACI/1-83
Q2B7T6_9BACI/1-83
Q2BCF8_9BACI/11-88
Q2BDR3_9BACI/1-83
Q2BE63_9BACI/1-80
Q2BGT8_9GAMM/1-83
Q2BJG9_9GAMM/1-82
Q2BYN0_9GAMM/1-83
Q2C7H6_9GAMM/13-95
Q2CG71_9RHOB/1-73
Q2FGA0_STAA3/1-83
Q2FJ48_STAA3/1-72
Q2FXV0_STAA8/1-83
Q2G0I3_STAA8/1-72
Q2G7K2_NOVAD/1-82
Q2GBY0_NOVAD/1-83
Q2GC25_NOVAD/19-99
Q2GEA2_NEOSM/9-91
Q2GGJ5_EHRCR/1-56
Q2GK46_ANAPZ/1-54
Q2IL26_ANADE/5-87
Q2IP87_ANADE/2-83
Q2IT15_RHOP2/1-81
Q2J5T9_FRASC/1-83
Q2J722_FRASC/1-82
Q2J8K3_FRASC/1-81
Q2JIW2_SYNJB/1-83
Q2JN46_SYNJB/1-84
Q2JV39_SYNJA/1-84
Q2JX54_SYNJA/1-81
Q2K4V9_RHIEC/1-82
Q2K6J0_RHIEC/1-83
Q2KB46_RHIEC/1-82
Q2KC87_RHIEC/1-82
Q2KCS1_RHIEC/1-83
Q2KZS7_BORA1/1-84
Q2L241_BORA1/1-83
Q2LWB5_SYNAS/43-125
Q2N6P1_ERYLH/1-83
Q2P5Y3_XANOM/2-83
Q2PZM7_AZOBR/2-84
Q2RGQ3_MOOTA/1-83
Q2RHY4_MOOTA/1-83
Q2RMQ6_RHORT/2-84
Q2RNV2_RHORT/1-81
Q2RR74_RHORT/2-82
Q2RSR7_RHORT/1-83
Q2RV73_RHORT/1-82
Q2S4J6_SALRD/54-148
Q2SDV8_HAHCH/1-83
Q2SGF2_HAHCH/1-82
Q2SJT3_HAHCH/1-81
Q2SM45_HAHCH/2-83
Q2SUM5_BURTA/1-82
Q2SWH4_BURTA/16-97
Q2SXE5_BURTA/1-83
Q2SXM7_BURTA/4-85
Q2T575_BURTA/20-100
Q2W003_MAGSA/1-63
Q2W1T0_MAGSA/1-82
Q2W2U1_MAGSA/1-83
Q2W673_MAGSA/1-82
Q2W7Q3_MAGSA/1-82
Q2W7T9_MAGSA/1-81
Q2W8G7_MAGSA/1-82
Q2WAX1_MAGSA/2-84
Q2Y850_NITMU/1-83
Q2YB70_NITMU/1-83
Q2YB90_NITMU/1-83
Q2YJH7_BRUA2/1-70
Q2YKI1_BRUA2/1-82
Q2YS69_STAAB/1-80
Q2YT53_STAAB/1-83
Q30SM7_SULDN/1-81
Q30U98_SULDN/1-84
Q30UY4_DESDG/1-83
Q30WP0_DESDG/1-83
Q315E8_DESDG/1-85
Q316W0_DESDG/52-134
Q316X1_DESDG/1-83
Q31HI9_THICR/1-83
Q31HJ1_THICR/12-95
Q31I10_THICR/1-83
Q31K04_SYNE7/26-108
Q31N74_SYNE7/6-89
Q32JC2_SHIDS/8-75
Q38K85_LACRE/1-56
Q38KB1_LACRE/1-65
Q38UK5_LACSS/1-83
Q38WY9_LACSS/1-81
Q390R8_BURS3/1-85
Q392F8_BURS3/18-98
Q39ET9_BURS3/1-83
Q39FM3_BURS3/1-82
Q39I07_BURS3/1-82
Q39RC0_GEOMG/1-83
Q39RX7_GEOMG/314-395
Q39TU8_GEOMG/1-82
Q39UB4_GEOMG/2-84
Q39UD8_GEOMG/1-82
Q39XB1_GEOMG/1-83
Q3A3F5_PELCD/1-83
Q3A3T4_PELCD/1-83
Q3A663_PELCD/1-83
Q3A7G1_PELCD/1-82
Q3A9E4_CARHZ/5-87
Q3AA21_CARHZ/1-83
Q3AF22_CARHZ/1-83
Q3AQH6_CHLCH/1-83
Q3AR15_CHLCH/2-84
Q3B2A5_PELLD/21-103
Q3B5F9_PELLD/2-84
Q3BR04_XANC5/2-83
Q3BXY6_XANC5/1-81
Q3ELN7_BACTI/1-83
Q3EM18_BACTI/22-102
Q3ERT2_BACTI/9-82
Q3EVX1_BACTI/12-92
Q3HKM2_RHOS4/1-84
Q3IBP1_9BACT/22-106
Q3IFI2_PSEHT/1-83
Q3II79_PSEHT/1-84
Q3IWZ0_RHOS4/1-83
Q3J0R9_RHOS4/1-85
Q3J2D5_RHOS4/1-82
Q3J6Y7_NITOC/1-82
Q3J8A2_NITOC/2-83
Q3JAF8_NITOC/1-83
Q3JAM6_NITOC/1-83
Q3JFI7_BURP1/419-499
Q3JQD9_BURP1/1-82
Q3JQN3_BURP1/1-83
Q3JRL8_BURP1/1-82
Q3JU44_BURP1/1-82
Q3K7A4_PSEPF/1-83
Q3M321_ANAVT/14-97
Q3M8F2_ANAVT/1-83
Q3MA62_ANAVT/1-84
Q3R1R6_XYLFA/2-83
Q3RBG2_XYLFA/2-83
Q3RHE0_XYLFA/2-83
Q3SHB9_THIDA/1-82
Q3SJN6_THIDA/1-83
Q3SLW4_THIDA/1-83
Q3SP85_NITWN/1-82
Q3SUN2_NITWN/1-82
Q3Y139_ENTFC/1-82
Q3Y3U0_ENTFC/367-443
Q3YS51_EHRCJ/1-88
Q3ZW55_DEHSC/1-83
Q40IU9_EHRCH/1-88
Q46090_CAMJE/1-81
Q46WA3_CUPPJ/1-83
Q46ZJ6_CUPPJ/1-81
Q473J8_CUPPJ/1-83
Q47BY3_DECAR/1-82
Q47EN7_DECAR/1-83
Q47RS9_THEFY/1-82
Q47SV7_THEFY/1-82
Q486Z1_COLP3/1-83
Q48M06_PSE14/1-83
Q49US4_STAS1/1-80
Q49X82_STAS1/1-84
Q49Y64_STAS1/1-83
Q49ZX8_STAS1/1-78
Q4C042_CROWT/1-83
Q4EE84_LISMO/1-83
Q4EJ85_LISMO/56-137
Q4EJM4_LISMO/1-84
Q4ELI5_LISMO/1-83
Q4ENH6_LISMO/1-84
Q4ENV7_LISMO/1-67
Q4EQY2_LISMO/1-82
Q4ERE2_LISMO/1-83
Q4FMN2_PELUB/1-83
Q4FRN4_PSYA2/1-85
Q4HIK5_CAMCO/1-81
Q4HRK6_CAMUP/1-81
Q4K4Z6_PSEF5/1-82
Q4K6T7_PSEF5/1-83
Q4L3Y7_STAHJ/1-80
Q4L6X2_STAHJ/1-83
Q4L9Q4_STAHJ/1-83
Q4MMG1_BACCE/1-81
Q4MS01_BACCE/1-83
Q4QNG3_HAEI8/1-83
Q4UL47_RICFE/1-82
Q4UL75_RICFE/1-83
Q4UX06_XANC8/2-83
Q4UZ28_XANC8/1-81
Q4ZX35_PSEU2/1-83
Q576K3_BRUAB/1-82
Q577W2_BRUAB/1-82
Q5E785_VIBF1/1-83
Q5F6N0_NEIG1/1-82
Q5F8X3_NEIG1/1-83
Q5FEX3_EHRRW/5-92
Q5FEX5_EHRRW/5-92
Q5FGT3_EHRRG/5-92
Q5FGT5_EHRRG/3-77
Q5FK92_LACAC/1-83
Q5FRN9_GLUOX/3-85
Q5FSL2_GLUOX/1-82
Q5FUQ2_GLUOX/2-82
Q5H311_XANOR/2-83
Q5HBB5_EHRRW/1-88
Q5HBB7_EHRRW/1-88
Q5HFD6_STAAC/1-83
Q5HI81_STAAC/1-80
Q5HNS5_STAEQ/1-83
Q5HRF0_STAEQ/1-80
Q5HUS4_CAMJR/1-81
Q5KWT6_GEOKA/1-83
Q5L187_GEOKA/1-80
Q5L339_GEOKA/1-81
Q5LL43_SILPO/1-81
Q5LM42_SILPO/1-83
Q5LRU9_SILPO/1-83
Q5LTM1_SILPO/1-84
Q5LWB0_SILPO/1-82
Q5LZ17_STRT1/1-83
Q5M3M9_STRT2/1-83
Q5MZ78_SYNP6/6-89
Q5N1V5_SYNP6/26-108
Q5NG83_FRATT/2-83
Q5NQF8_ZYMMO/1-84
Q5NRB4_ZYMMO/2-83
Q5NYS5_AROAE/1-83
Q5P4L6_AROAE/1-82
Q5P8G1_AROAE/57-139
Q5PAP0_ANAMM/1-87
Q5QYB6_IDILO/1-83
Q5QYI3_IDILO/1-83
Q5R0U6_IDILO/1-81
Q5SL38_THET8/1-82
Q5WBE0_BACSK/1-81
Q5WBH4_BACSK/3-85
Q5WD88_BACSK/1-83
Q5WHN6_BACSK/1-83
Q5WI76_BACSK/12-90
Q5WIG9_BACSK/1-83
Q5WTR7_LEGPL/1-81
Q5WYV0_LEGPL/2-83
Q5X1Z3_LEGPA/1-81
Q5X7F4_LEGPA/2-83
Q5YSU7_NOCFA/4-76
Q5YTF7_NOCFA/1-84
Q5Z387_NOCFA/43-107
Q5ZSI3_LEGPH/1-81
Q5ZXY0_LEGPH/2-83
Q603C4_METCA/1-83
Q604N3_METCA/1-83
Q605W7_METCA/300-384
Q60A76_METCA/2-83
Q62BJ9_BURMA/1-81
Q62IS3_BURMA/1-82
Q62IZ0_BURMA/1-83
Q62JT2_BURMA/1-82
Q62LM5_BURMA/4-85
Q633T3_BACCZ/1-81
Q634E7_BACCZ/1-83
Q638H2_BACCZ/1-80
Q63CN6_BACCZ/1-81
Q63F36_BACCZ/1-83
Q63LU4_BURPS/1-81
Q63SE7_BURPS/1-82
Q63SN0_BURPS/1-83
Q63UW3_BURPS/1-82
Q63VH3_BURPS/1-82
Q65DY8_BACLD/1-78
Q65FG4_BACLD/1-80
Q65GR7_BACLD/1-83
Q65IY1_BACLD/1-83
Q65RS6_MANSM/1-83
Q67LS0_SYMTH/1-83
Q68YD3_GLUXY/1-82
Q6F4M5_RHOOP/7-87
Q6F7Q5_ACIAD/4-85
Q6FCE1_ACIAD/1-73
Q6G163_BARQU/1-82
Q6G3Z7_BARHE/1-82
Q6G8U3_STAAS/1-83
Q6GBP1_STAAS/1-80
Q6GG77_STAAR/1-83
Q6GJ73_STAAR/1-80
Q6HD17_BACHK/1-81
Q6HDC8_BACHK/1-83
Q6HG23_BACHK/1-80
Q6HK36_BACHK/1-81
Q6LYC6_METMP/7-77
Q6MNS4_BDEBA/1-81
Q6MRA7_BDEBA/1-85
Q6SEY4_9BACT/1-82
Q6SFH5_9BACT/1-83
Q6W180_RHISN/1-85
Q6W2F7_RHISN/1-83
Q6WRT5_RHOCA/1-82
Q71X68_LISMF/1-84
Q71ZF5_LISMF/1-83
Q722R4_LISMF/1-83
Q723K5_LISMF/1-82
Q72AM5_DESVH/1-84
Q72AM8_DESVH/1-83
Q72FE5_DESVH/1-83
Q72LH3_THET2/1-82
Q72SU0_LEPIC/1-80
Q72ZN4_BACC1/1-81
Q730D5_BACC1/1-83
Q734I4_BACC1/1-80
Q739Y6_BACC1/1-81
Q73CJ4_BACC1/1-83
Q73PJ8_TREDE/1-82
Q73PW9_TREDE/1-82
Q73X27_MYCPA/1-83
Q74A20_GEOSL/1-83
Q74CN4_GEOSL/1-83
Q74DH1_GEOSL/1-82
Q74FS2_GEOSL/1-83
Q74LD3_LACJO/1-79
Q7A0Q9_STAAW/1-83
Q7A592_STAAN/1-83
Q7A752_STAAN/1-80
Q7ANV9_LISIN/1-84
Q7AP24_LISIN/1-83
Q7CSF5_AGRT5/1-82
Q7CUK3_AGRT5/1-83
Q7D0L7_AGRT5/1-82
Q7D1C8_AGRT5/1-83
Q7M9T7_WOLSU/1-84
Q7N5H2_PHOLL/1-82
Q7NJB2_GLOVI/2-84
Q7NKV7_GLOVI/2-83
Q7NMG9_GLOVI/1-84
Q7NSD9_CHRVO/1-83
Q7NZ27_CHRVO/1-83
Q7P2R7_FUSNV/1-84
Q7P6I8_FUSNV/1-83
Q7P829_FUSNV/1-83
Q7P8P5_RICSI/1-72
Q7P8X0_RICSI/1-82
Q7UG36_RHOBA/1-66
Q7UJT3_RHOBA/15-95
Q7UPE4_RHOBA/1-84
Q7UTU3_RHOBA/24-104
Q7VG61_HELHP/1-94
Q7VJS7_HELHP/71-148
Q7VMB0_HAEDU/1-83
Q7VWK2_BORPE/1-84
Q7VXH2_BORPE/1-83
Q7W8V4_BORPA/1-83
Q7W9W2_BORPA/12-95
Q7WHW6_BORBR/12-95
Q7WK64_BORBR/1-83
Q7WXA2_CUPNH/1-82
Q817N0_BACCR/3-83
Q817Y2_BACCR/1-83
Q81AZ7_BACCR/1-74
Q81CJ1_BACCR/1-83
Q81EX1_BACCR/4-84
Q81L85_BACAN/1-81
Q81LJ1_BACAN/1-83
Q81MW7_BACAN/1-80
Q81PN3_BACAN/1-83
Q81RX0_BACAN/1-81
Q81UB1_BACAN/1-83
Q82AV3_STRAW/9-90
Q82BE8_STRAW/1-83
Q82NE1_STRAW/1-81
Q82UN0_NITEU/1-83
Q82VX2_NITEU/1-82
Q82Z95_ENTFA/1-81
Q83BX6_COXBU/2-83
Q83WZ4_STRRO/1-85
Q87DI8_XYLFT/2-83
Q883F7_PSESM/1-82
Q887A2_PSESM/1-83
Q88PK9_PSEPK/1-83
Q88S55_LACPL/1-80
Q88Y02_LACPL/1-83
Q88ZG1_LACPL/5-85
Q88ZN6_LACPL/1-81
Q895D2_CLOTE/4-86
Q896F8_CLOTE/1-83
Q897Z4_CLOTE/4-86
Q89C24_BRAJA/1-81
Q8CSA2_STAES/1-83
Q8CTP8_STAES/1-80
Q8DLI8_THEEB/1-84
Q8DME9_THEEB/1-83
Q8DNX5_STRR6/1-82
Q8EEV0_SHEON/1-83
Q8EKP6_SHEON/1-84
Q8EPS3_OCEIH/1-83
Q8ETE1_OCEIH/1-83
Q8EW92_MYCPE/1-82
Q8F2P0_LEPIN/1-80
Q8FUU9_BRUSU/1-82
Q8FW98_BRUSU/1-82
Q8G3X5_BIFLO/1-79
Q8G803_BIFLO/1-53
Q8KBT1_CHLTE/1-83
Q8KF07_CHLTE/2-84
Q8KLK9_STRTO/1-82
Q8KUU2_SYNE7/1-84
Q8NXV8_STAAW/1-80
Q8P503_XANCP/1-81
Q8P749_XANCP/2-83
Q8PIG4_XANAC/2-83
Q8RAH8_THETN/1-83
Q8RE98_FUSNN/1-84
Q8REK7_FUSNN/1-83
Q8RF29_FUSNN/1-83
Q8RQ06_DESGI/1-83
Q8U577_AGRT5/2-82
Q8XJH0_CLOPE/1-58
Q8XSF0_RALSO/1-81
Q8XTZ8_RALSO/1-82
Q8Y0M5_RALSO/1-83
Q8Y711_LISMO/1-83
Q8Y9T7_LISMO/7-88
Q8YC26_BRUME/1-82
Q8YDJ5_BRUME/20-101
Q8YNL4_NOSS1/1-84
Q8YVA0_NOSS1/1-83
Q8ZUS1_PYRAE/2-73
Q928S1_LISMO/1-84
Q92BJ8_LISIN/1-83
Q92E21_LISMO/1-83
Q92EK1_LISIN/1-82
Q92HF0_RICCN/1-82
Q92HN9_RICCN/1-83
Q92S56_RHIME/1-82
Q92S81_RHIME/1-83
Q92SL2_RHIME/1-80
Q92UK7_RHIME/26-108
Q93ET1_EHRRU/1-88
Q94M73_9CAUD/1-68
Q971P4_SULTO/6-58
Q97DF2_CLOAB/1-83
Q97GX9_CLOAB/1-83
Q97IG6_CLOAB/1-83
Q97MS6_CLOAB/1-83
Q97PI1_STRPN/1-82
Q98DW8_RHILO/1-82
Q98K19_RHILO/1-82
Q98K46_RHILO/1-83
Q98L76_RHILO/1-82
Q99TM3_STAAM/1-83
Q99W17_STAAM/1-80
Q9A540_CAUCR/1-80
Q9A760_CAUCR/1-86
Q9ABT8_CAUCR/14-99
Q9AE46_RHILV/1-82
Q9CNV6_PASMU/1-83
Q9HHK1_HALSA/33-102
Q9HWL2_PSEAE/1-81
Q9HXI7_PSEAE/1-83
Q9I0F0_PSEAE/1-85
Q9K0W9_NEIMB/1-82
Q9K881_BACHD/1-82
Q9KDF4_BACHD/1-83
Q9KG09_BACHD/1-81
Q9L1Y3_STRCO/1-85
Q9PDA2_XYLFA/2-83
Q9RSC4_DEIRA/1-83
Q9RSN0_DEIRA/46-127
Q9RYR6_DEIRA/15-94
Q9WZ37_THEMA/1-83
Q9X1L3_THEMA/4-83
Q9Z9W2_BACHD/1-83
Q9ZD58_RICPR/1-59
RRF2_DESVH/1-83
Y1287_MYCTU/1-83
Y1318_MYCBO/1-83
Y1378_NEIMB/1-83
Y1593_NEIMA/1-83
Y2142_RHOCB/1-85
Y241_METJA/6-75
Y268_AQUAE/1-82
Y3165_AZOSB/281-358
Y379_HAEIN/1-83
Y4IC_RHISN/56-116
Y810_CHRVO/296-375
Y846_SYNY3/1-83
YFFB_LACLA/1-83
YOR2_AZOVI/1-83
YWGB_BACSU/1-83
YWNA_BACSU/1-78
