# Supplementary material for: Contact prediction is hardest for the most informative contacts, but improves with the incorporation of contact potentials
Source: PLoS One. 2018 Jun 28;13(6):e0199585. doi: 10.1371/journal.pone.0199585 (PMC6023208; doi:10.1371/journal.pone.0199585)
Supplement: S1 Data — Each file in the ‘alignments’ directory herein corresponds to a protein family’s alignment and contains the accession number and sequence range of each sequence in the alignment. (TAR.GZ) [file pone.0199585.s001.tar.gz › alignments/HTH_1]

F7T422_ALCXX/18-77
A4SIJ9_AERS4/6-65
E1PAT3_ECOAB/3-62
C6C4W6_DICDC/3-62
B9BH97_9BURK/3-62
B8LA32_9GAMM/4-63
C8BZF0_RHILV/1-58
F3DB00_9PSED/5-64
A8KE45_BURPE/13-72
D8MWD6_ERWBE/6-65
F9SZV1_9VIBR/10-69
A4XFH5_NOVAD/3-62
Q1LM08_RALME/19-78
E7XAJ6_SALMO/5-64
C0AZA6_9ENTR/9-68
E4R5E3_PSEPB/14-73
E3RBE7_9LACO/4-64
E1T8Q7_BURSG/4-63
H5WGQ8_RALSL/11-70
G9F4J9_CLOSG/3-62
C9XWR8_CROTZ/47-106
A4BEU2_9GAMM/10-69
Q1M3R7_RHIL3/6-65
Q89HW9_BRAJA/4-63
F9S918_VIBSP/3-62
D1S118_SEROD/3-62
D7YYG1_ECOLX/8-67
I0VI73_SHIFL/28-87
G2IYD3_PSEUL/3-62
E8AXE6_SALMO/24-82
A3LHQ4_PSEAI/8-67
D6UDM3_STAAU/3-62
E5U9P0_ALCXX/14-73
H8DTB1_9ENTR/5-64
C6U5T0_BURPE/8-67
E3F3W9_KETVY/7-70
A9R6G2_YERPG/7-66
C6C1W9_DESAD/3-62
B8GND8_THISH/5-63
A9BRD6_DELAS/5-64
E8LYB8_9VIBR/10-69
H4T738_ECOLX/3-64
F2K1I0_MARM1/8-67
B7WWT1_COMTE/4-63
D1RXQ6_SEROD/55-114
E6PSK5_9ZZZZ/6-65
C9QGK0_VIBOR/12-71
B9R307_9RHOB/3-62
G8WA83_KLEOK/7-66
B3PZ81_RHIE6/4-63
G5YG43_ECOLX/13-72
F6B0U6_DELSC/1-44
E1JWY0_DESFR/5-64
H1SAY0_9BURK/3-62
Q9I0N6_PSEAE/3-62
C8K6S1_LISMN/3-62
F3WI98_SHIBO/3-62
Q92PJ0_RHIME/108-167
E6H172_ENTFL/3-62
Q9HX26_PSEAE/13-72
B8E720_SHEB2/4-62
H1AGY9_9FIRM/3-62
F5WUY3_ERYRF/3-62
Q0JZR1_CUPNH/17-76
E3A6N8_PSEAI/9-68
Q0FWX5_9RHOB/7-66
F0KL14_ACICP/4-67
D5CVK6_ECOKI/30-89
B9BS90_9BURK/6-65
H4KQ20_ECOLX/3-62
D7CCJ0_STRBB/1-50
G5IBW8_9CLOT/3-62
E0TAP4_EDWTF/1-37
F2A909_RHIET/6-65
Q8X5E9_ECO57/5-64
B2FID2_STRMK/5-64
Q31UL1_SHIBS/3-62
D0JU07_YERP1/20-79
F0IZS2_ACIMA/14-73
D6HNG2_9FIRM/4-62
G4B518_AGGAC/8-67
C7Q5Y5_CATAD/7-66
E0M1N7_9ENTR/4-63
D8MNM1_ERWBE/7-63
H1BYS0_ECOLX/4-63
E3PGN7_ECOH1/31-90
D2ZGL7_9ENTR/12-71
B1YQN9_BURA4/6-65
I0Y430_9BURK/24-83
C4T9C6_KLEPN/6-65
E8AXY1_SALMO/6-64
E5ZX46_ECOLX/3-62
Q885F2_PSESM/8-67
H6NY16_SALTI/18-77
H3LX91_KLEOX/12-71
E0E907_ACTPL/8-67
G8APG5_AZOBR/19-83
H5N6S8_ECOLX/5-64
F2GJ99_MYCTU/10-69
C8UDY4_ECO1A/5-64
F0BFV0_9XANT/26-85
A6D8R1_9VIBR/25-84
B1R6F5_CLOPF/3-62
G8LJJ6_ENTCL/75-134
E8I0X3_ECOLX/5-64
B8KNF6_9GAMM/1-55
H3T6A6_PSEAE/3-62
Q7W7U6_BORPA/10-69
E8FNC1_SALMO/6-65
E2T1Z7_9RALS/3-62
D1Q5Y1_YERPE/3-62
D6IA43_ECOLX/5-64
Q8Y1Q5_RALSO/7-66
H3MZY9_KLEOX/10-69
B4EK20_BURCJ/18-77
A8TMC8_9PROT/4-63
F6B157_DELSC/25-82
F8H4M7_PSEUT/5-63
Q65SQ8_MANSM/5-64
C7JEE4_ACEP3/5-64
C5ACL6_BURGB/11-70
H3PYY7_BRUAO/5-64
H4YKQ2_ECOLX/8-67
F4UZT8_ECOLX/8-67
E9T7V2_COREQ/3-62
Q0JY97_CUPNH/6-65
F6BZB9_SINMB/7-66
G9ZWA3_9PROT/15-74
A3YC26_9GAMM/4-63
A1K292_AZOSB/10-69
G1YSG5_ECOLX/13-72
F3RBM9_LISMN/3-62
C2XWU7_BACCE/3-62
D5CFS6_ENTCC/4-63
E1P865_ECOAB/31-90
C4WLB6_9RHIZ/14-72
E4RCN5_PSEPB/3-62
H5EY26_ECOLX/6-65
F7S5U6_9PROT/2-61
Q15VX9_PSEA6/4-63
F7ZZM8_CELGA/5-63
A4JPM8_BURVG/13-72
E8DDV6_SALMO/9-68
D7A0J6_STAND/3-62
G0BGU4_9ENTR/9-68
I1AC20_PSEAI/15-79
A6V5N8_PSEA7/4-62
F3MGZ8_9BACL/3-62
Q5YB94_9SPHN/4-62
C2HWP6_VIBCL/27-86
I0MVI8_SALET/3-62
D4BY28_PRORE/25-84
D7YJF8_ECOLX/13-72
A4NA72_HAEIF/8-67
F6CV48_MARPP/6-65
D8EKN3_ECOLX/5-64
D0JR22_YERP1/4-63
Q46MS2_CUPPJ/6-65
D4XCS1_9BURK/3-62
E8GF19_SALMO/8-67
H1QHS8_9ACTO/10-69
I0QNG8_9ENTR/4-63
H4LFF4_ECOLX/3-62
A9ZKQ4_COXBE/1-31
G6Z9Z3_VIBCL/5-63
A6F5F0_9ALTE/11-70
E7C534_9GAMM/3-62
G8PG44_PSEUV/15-74
D3RHE6_KLEVT/11-70
B0KJE5_PSEPG/5-64
Q70JD6_9BACT/9-68
D5WKX9_BURSC/10-70
B1J9Z7_PSEPW/8-67
G0AAJ9_COLFT/4-63
C0ETE3_9FIRM/35-94
Q03P25_LACBA/3-63
F5Q5Z0_SHIFL/5-63
A8GEM0_SERP5/9-68
Q4KJ27_PSEF5/7-66
G0BL20_9ENTR/3-62
G0BIX3_9ENTR/4-63
A5W3Y5_PSEP1/4-63
F0GBP1_9BURK/11-70
G4LED1_PSEAI/3-62
G8NLF2_BRUSS/5-64
C3GH11_BACTU/2-53
C9KNN5_9FIRM/14-73
A9IKL1_BORPD/8-67
D0HC17_VIBMI/6-64
B1K0W0_BURCC/8-66
I1ANT4_PSEAI/3-62
E6M9A2_STALU/3-62
A9G951_SORC5/49-108
E8GH83_SALMO/5-64
B9BPE3_9BURK/9-68
D6DWA3_ENTCL/11-69
A2W466_9BURK/31-90
H3MXC8_KLEOX/6-63
Q39PG0_BURS3/4-63
Q9F422_LEGPN/4-63
F5QQY8_SHIFL/10-67
B1T897_9BURK/11-70
F6BXI1_SINMB/7-66
C9ASK5_ENTFC/3-62
Q2L1W6_BORA1/1-45
B2TW70_SHIB3/13-72
A9CG37_AGRT5/7-66
D8IYE5_HERSS/4-63
G0SN51_VIBMI/22-81
E7GI91_CLOSY/4-63
E8E9S3_SALMO/13-72
F4E820_BACAM/3-62
G5XM65_ECOLX/13-72
G9VQJ0_SALMO/17-76
B1EN67_9ESCH/8-67
B8KDP2_VIBPA/1-31
H1XBF3_9XANT/26-68
F8DNF2_LACRS/3-64
C5D0C2_VARPS/17-76
C9NTI4_9VIBR/4-63
A9F334_9RHOB/1-51
Q0K5L3_CUPNH/1-60
I0XXS5_9BURK/10-69
Q87K33_VIBPA/4-63
F6FZX6_RALS8/10-69
F2GCS3_ALTMD/3-62
G7SUS3_PASMD/3-64
E1SH42_PANVC/19-83
C2QKL6_BACCE/3-62
A3YFM1_9GAMM/19-78
H5M5Y0_ECOLX/8-67
G9AS67_PANAN/3-64
F4GUQ8_PUSST/4-63
B7H3Y5_ACIB3/4-63
B1XF60_ECODH/5-64
B2HVM7_ACIBC/5-64
A9HY71_BORPD/79-137
F4TVW1_ECOLX/3-59
G9RER7_9ENTR/6-65
E8I9Q7_ECOLX/3-62
I1A879_PSEAI/5-63
Q8FPG1_COREF/90-149
E4QUX5_HAEI6/8-67
D4K5J5_9FIRM/3-62
B3A7C7_ECO57/3-62
G9R9Q2_9ENTR/5-64
H5J8M9_ECOLX/10-67
H0JAX7_9PSED/12-71
A6WNF4_SHEB8/4-63
F9SRX5_VIBOR/1-45
Q5XAN9_STRP6/34-95
D8B2L4_ECOLX/10-67
C2VME5_BACCE/3-62
B9AYF8_9BURK/10-69
Q0I4B3_HAES1/3-64
G1YM18_ECOLX/12-71
G0EVJ6_CUPNN/3-62
D4IDZ4_ERWAE/8-67
F3EEB1_PSESL/5-64
C3HPV9_BACTU/3-62
A1KET8_MYCBP/3-62
H3TAS0_PSEAE/10-69
F5JJS0_9RHIZ/10-68
E9Y0X4_ECOLX/5-64
H0HHP6_RHIRD/4-63
H3SVS3_PSEAE/15-79
H7E643_SALHO/13-72
A3L8Q0_PSEAI/4-63
E8GDC7_SALMO/3-63
A1TLH7_ACIAC/14-73
A4ISN4_GEOTN/4-63
Q88KG3_PSEPK/3-64
G9YEM5_9FIRM/3-62
F8GUP1_CUPNN/4-63
D0GTX0_VIBMI/6-64
Q02ML0_PSEAB/9-68
I1DLD1_9VIBR/6-65
B2TAS9_BURPP/9-68
G8MJR1_9BURK/7-66
A1EMV5_VIBCL/25-84
D8FQJ4_LACDE/13-74
G6B0P3_9BACT/3-62
H2J1G1_RAHAC/5-62
G5FWU1_9PSED/33-92
F5MCI6_ECOLX/8-66
A7ZA60_BACA2/3-62
G2B9J0_ECOLX/5-64
I0R4B3_9FIRM/3-62
C9X2S2_NEIM8/7-66
E6GJT8_ENTFL/3-62
H5H3S3_ECOLX/31-90
Q1C2A3_YERPA/113-172
C6D0W9_PAESJ/3-62
C7RNY9_ACCPU/4-63
E8LQV3_9VIBR/8-67
A9IDS8_BORPD/3-62
C4F4Z1_HAEIF/8-67
C4UW28_YERRO/1-57
D4JJZ3_9FIRM/3-62
F7MXE1_ECOLX/7-66
F4T613_ECOLX/3-62
C3TC57_ECOLX/3-64
F8KJY6_STALN/3-62
G5HF71_9CLOT/4-62
E8LSQ3_9VIBR/25-84
D0LZY1_VIBSE/12-71
E7A3L3_HAEIF/8-67
B7WT95_COMTE/3-62
G0BI08_9ENTR/8-67
Q9I6L8_PSEAE/12-71
C8T9K4_KLEPR/3-62
F0KUZ9_YERE3/4-63
E2JYX7_ECO57/28-87
G5FDL5_9CLOT/3-62
C4FSL8_9FIRM/5-64
D4L0I6_9FIRM/3-62
B3CZI5_BURM1/9-68
C9XCU5_SALTD/3-62
A1V7U8_BURMS/8-67
F9BLL6_VIBCL/4-63
A6AE67_VIBCL/6-64
A5MJQ3_STRPN/3-62
A3U2U4_9RHOB/3-62
F5KGB5_PSEAI/9-68
A4Y666_SHEPC/3-62
H4MXS3_ECOLX/4-63
H5AF53_ECOLX/5-64
D6Z5Y5_DESAT/5-64
E1CXI0_VIBPA/3-62
F6C1W3_SINMB/8-67
F8I0T3_WEIKK/3-62
Q57GV7_SALCH/3-62
Q65NI3_BACLD/3-63
C0Q6V0_SALPC/20-79
F8EK85_RUNSL/5-64
OCCR_RHIML/3-62
F7JAH2_9FIRM/6-65
G2JJ16_ACIBA/5-64
C4H019_YERPE/6-64
B9BUF7_9BURK/6-65
E8TQK2_ALIDB/23-82
A1EJK9_VIBCL/10-69
B3BM67_ECO57/3-41
F8K118_STREN/4-62
H3MXS5_KLEOX/4-63
A5CPC6_CLAM3/14-72
F3X2Z0_9SPHN/1-55
C6XHL2_LIBAP/5-64
B3B5G3_ECO57/13-72
B1J7X8_PSEPW/3-62
Q1GJV2_SILST/7-66
H4YS36_ECOLX/3-62
G8MIX3_9BURK/13-72
C4SG38_YERMO/3-62
C2LG77_PROMI/5-64
D7HTH4_PSESS/3-62
F4DYX5_PSEMN/6-65
C4WCM2_STAWA/3-62
F3SX30_STAEP/3-62
Q1MKG8_RHIL3/8-67
G5XPE7_ECOLX/19-83
H4I7H3_ECOLX/4-63
G2ZQ42_9RALS/3-62
F3HGU0_PSEYM/2-61
A7IMN8_XANP2/3-62
D0CBW8_ACIBA/7-66
Q28JN5_JANSC/7-66
D5CLF5_SIDLE/3-62
Q38Y46_LACSS/3-62
D0J0T4_COMT2/10-69
D8EH43_ECOLX/8-67
D9P7W4_ACTPL/3-62
E6T1G9_SHEB6/3-64
C9P538_VIBME/7-66
E8LVZ5_9VIBR/11-70
B1J9W8_PSEPW/28-87
G7HGP7_9BURK/6-65
E1W7N7_SALTS/12-71
H8JSE6_VIBCL/6-65
H5H8P5_ECOLX/3-64
Q02SZ6_PSEAB/4-63
H1BRA1_ECOLX/1-53
C6VLT5_LACPJ/3-62
H5YKI1_9BRAD/3-62
G8W5K2_KLEPN/6-63
F9SAX3_VIBSP/1-36
C6YDZ7_VIBCL/7-66
G0AER2_COLFT/30-89
F3VWX6_SHIBO/5-63
Q07U66_RHOP5/27-83
H0JRL3_9NOCA/16-75
E2PL84_9RHIZ/1-31
B9J729_AGRRK/9-68
D0AZ21_BRUAO/6-65
D8D3F8_COMTE/3-62
H8M5L1_SALTM/20-79
B9TCX5_RICCO/3-62
H4LBX2_ECOLX/5-64
C0DVX9_EIKCO/4-63
D4JAV5_9FIRM/3-62
Q39EQ2_BURS3/3-62
A9K7B1_BURML/14-73
Q088A3_SHEFN/5-64
G0GUN8_KLEPN/19-83
F6CZE4_MARPP/3-64
D1TYJ8_YERPE/4-63
Q46T16_CUPPJ/11-70
F6E1K0_SINMK/18-77
D1PCH2_9BACT/4-62
G2F0Y3_ECOLX/3-62
F5S8P7_9NEIS/7-66
D2BKJ2_LACLK/5-64
F3DGC2_9PSED/3-62
F6EDG5_SINMK/7-66
G7DJ76_BRAJP/3-62
B5NZX2_SALET/3-62
D8N275_RALSL/103-162
G8W2K7_KLEPN/3-58
C2EHP0_9LACO/8-66
G2JGI6_ACIBA/9-65
E8GXM4_SALMO/5-64
E5YJ10_9ENTR/8-67
A1V3C0_BURMS/8-67
E3IU05_FRASU/3-62
H3T9W1_PSEAE/7-66
F1ZGL0_ECOLX/5-64
H8MGS5_CORCM/6-65
A4SIR4_AERS4/11-70
H6NWB3_SALTI/5-63
E5B8Q1_ERWAM/6-65
G5QZV5_SALSE/13-48
E8GD85_SALMO/13-72
F0B1E0_NEIME/7-66
A3MFV7_BURM7/10-69
G9Q536_9BACI/3-62
G9AJJ1_RHIFH/5-64
Q7WI92_BORBR/7-66
H4QHD1_ECOLX/13-72
Q2KUC8_BORA1/10-69
I1DAT2_9VIBR/3-62
H4RVL3_ECOLX/7-66
B0G4S0_9FIRM/3-62
H1QQR6_9ACTO/6-65
G7FZA5_9GAMM/3-62
D4XE99_9BURK/4-63
A2WG95_9BURK/8-67
Q9PCP8_XYLFA/1-53
C2IVG0_VIBCL/3-62
Q2KBB7_RHIEC/3-62
H5HUS7_ECOLX/9-68
C6XPK8_HIRBI/8-67
E8VX28_VIBVM/4-63
C6AW09_RHILS/8-67
E6WTL6_PSEUU/5-64
Q1QZG7_CHRSD/4-63
E3BN07_9VIBR/8-65
E1XAL9_HAEI1/3-62
A0ZM72_NODSP/3-62
G4C7R2_SALIN/5-64
C2YQC3_BACCE/3-63
D4THG0_9NOST/3-61
G0F284_ECOLX/6-64
D0HQD8_VIBCL/7-66
B8E4G5_SHEB2/4-63
C6BM60_RALP1/11-70
D0RKC3_9RHIZ/16-75
C6CHN3_DICZE/8-67
A8AIK3_CITK8/6-65
G2BF49_ECOLX/4-63
E5XHH0_9FIRM/5-64
C8RTK8_CORJE/1-53
B0BS36_ACTPJ/8-67
F2LEF2_BURGS/3-62
F5JBR0_9RHIZ/4-63
B5WRE1_9BURK/46-109
F7RAW1_SHIFL/5-64
H0C1U2_9BURK/10-69
B7CSK5_BURPE/5-63
C6CY97_PAESJ/3-62
I0KPT2_STEMA/14-73
H3MUR6_KLEOX/3-62
Q1QRK5_NITHX/4-63
C3RKF5_9FIRM/3-62
D3D844_9ACTO/3-62
C3B2F5_BACMY/3-63
C3HZB6_BACTU/3-63
D5RJ20_9PROT/29-88
G0AAB1_COLFT/4-63
Q39JP1_BURS3/3-62
G2UEL2_PSEAI/3-62
G6ZPU4_VIBCL/6-64
F4QX05_BREDI/5-63
G7HG95_9BURK/3-64
E5TDI4_STAAU/3-62
F5Y1Z6_RAMTT/12-71
D0SEE3_ACIJO/5-64
D0FUF8_ERWPE/2-61
A1VUF6_POLNA/4-63
A9CL03_AGRT5/7-66
B1Z386_BURA4/20-79
D5UPI9_TSUPD/4-63
B3PY22_RHIE6/4-63
F3KCI5_9GAMM/3-62
F9SCX8_VIBSP/6-65
H1TF28_STAAU/3-62
C6U6Q6_BURPE/9-68
G6Y8S7_9RHIZ/4-63
Q1BIC3_BURCA/3-62
D2TZE3_9ENTR/3-64
A3SBC0_9RHOB/3-62
B5PGE4_SALET/8-67
B2AGI0_CUPTR/3-61
Q39DQ7_BURS3/4-63
G0BF89_SERSA/4-63
F2LJY9_BURGS/3-62
F6CYC6_MARPP/8-67
G7T843_SALPS/6-65
H4WMZ2_ECOLX/4-63
D2JDV0_STAAU/1-60
Q9I435_PSEAE/3-62
C7XLY4_9LACO/3-62
G9ZNV9_9LACO/3-63
G1Z9T5_ECOLX/8-67
G2JYA3_LISMN/3-62
Q1LFJ0_RALME/6-65
D0IWV4_COMT2/24-83
G5WWS1_ECOLX/6-65
H5I8T2_ECOLX/8-67
H0HYV0_9RHIZ/5-63
G8W7R7_KLEOK/18-77
I0S1R5_MYCPH/3-62
B0ABB8_9FIRM/3-62
C6AY85_RHILS/10-68
B3DAD0_BURM1/8-67
A5VE27_SPHWW/4-63
Q7N3S2_PHOLL/4-63
E4R4M5_PSEPB/14-73
C9QD93_VIBOR/12-70
B4E6Y3_BURCJ/3-62
G7HAK4_9BURK/30-89
H3PZN9_BRUAO/8-67
A3NUF1_BURP0/4-63
H3MY80_KLEOX/6-65
G2CY27_ECOLX/3-62
F6BZY5_SINMB/8-67
G6INS3_PEDAC/3-62
D4B9T1_9ENTR/5-64
E1HVN3_ECOLX/10-67
C3KBS0_PSEFS/2-61
D4IDM0_ERWAE/3-64
C2L0T1_9FIRM/3-62
E1D599_VIBPA/10-69
A3M449_ACIBT/3-62
E8CC63_SALMO/9-68
F8YIZ1_ECOLX/3-62
F1W751_MORCA/4-63
D3EL05_GEOS4/3-62
A5ZV22_9FIRM/5-64
B6R3G3_9RHOB/11-69
A3MGF2_BURM7/9-68
B2P5E7_ECO57/9-68
Q1BGU0_BURCA/19-78
G8ME54_9BURK/2-61
H1FPE6_ECOLX/3-62
G1XYI5_9PROT/5-63
B3IPK9_ECOLX/8-67
E8DWT6_SALMO/24-82
Q9KT56_VIBCH/11-70
F5LIN5_9BACL/3-62
E3F4Q8_KETVY/3-60
G2JH81_ACIBA/4-63
A5VCH0_SPHWW/11-70
E9YCX4_ECOLX/5-64
C9QLH8_VIBOR/1-38
A4SHL9_AERS4/6-65
E7RVU3_9BURK/20-79
D2TIF4_CITRI/3-62
H1RNP8_COMTE/8-67
G9E7V1_9GAMM/19-78
G5FQV6_9PSED/11-70
H3US24_STAEP/1-60
G7C6D5_VIBCL/14-73
H3KPL5_ECOLX/5-63
F4CKI7_PSEUX/6-65
D0ZMW0_SALT1/7-66
A3P8X0_BURP0/13-72
F3U4C6_RHOSH/21-85
Q02EE6_PSEAB/4-63
H4FC21_9RHIZ/7-66
H1P4M0_9BACT/11-70
H3Q7Y9_BRUAO/3-62
G0H472_METMI/5-64
Q6JHQ7_9PSEU/25-84
E8C8L9_SALMO/22-81
A2WHZ4_9BURK/4-63
G8SND5_BRUCA/6-65
E8M8K7_9VIBR/3-64
H1JYY0_9MYCO/3-62
C0XZN7_BURPE/5-64
C6WTX8_METML/3-62
G0VPP0_MEGEL/6-65
H3P659_LACPN/5-64
G0C7P2_9ENTR/26-85
E7P7K7_PSESG/5-64
F5IAQ8_ACIBA/3-62
H1SEX9_9BURK/6-65
B4EHF0_BURCJ/9-68
C5AG68_BURGB/11-70
G9VZ57_SALET/12-71
B9B7Z9_9BURK/25-84
G4RCV4_PELHB/27-89
Q0VQK1_ALCBS/13-72
A3P633_BURP0/12-71
A4TY54_9PROT/3-62
B8E789_SHEB2/3-64
C0EW75_9FIRM/214-278
Q1MAU0_RHIL3/3-52
E9XNT8_ECOLX/8-67
A8GZP5_SHEPA/14-73
A9DEN4_9RHIZ/10-69
Q7WQ95_BORBR/4-63
G7CU85_AERSA/10-69
E3HQ50_ACHXA/20-79
E2CE09_9RHOB/13-72
H4VTJ8_ECOLX/19-83
A3JAJ6_9ALTE/3-62
O67999_BRAJP/45-104
Q1IF04_PSEE4/6-65
B5CB10_SALET/4-63
C4ZGQ0_EUBR3/3-62
I1DHR1_9VIBR/4-63
H4SNK5_ECOLX/31-90
E4R8Z8_PSEPB/9-68
H0TKX5_9BRAD/5-64
Q83QS5_SHIFL/13-72
B5ZXK5_RHILW/3-62
H0NDV7_SALET/9-68
B5QQU1_LACRH/5-64
C3NWC3_VIBCJ/19-78
A4EX05_9RHOB/5-64
D0ZKG6_SALT1/4-63
F3QFU6_9ENTR/8-67
E1I0G1_ECOLX/6-65
Q7NXJ5_CHRVO/7-66
Q02HJ2_PSEAB/33-92
F2FPQ9_SALGL/31-90
C6BIA1_RALP1/3-62
E6WMR0_PANSA/10-69
E5Z265_9BACL/3-63
G2LTN5_9XANT/3-62
E9TFF7_ECOLX/3-64
B1Z3V6_BURA4/6-65
YNEJ_ECOLI/3-62
I1AGY8_PSEAI/17-76
F5PCL8_SHIFL/3-64
F9EZN8_9NEIS/5-64
F7TN84_PASMD/8-67
H5VFQ7_SALSE/3-62
B5J1B8_9RHOB/10-69
F3H6F3_PSESX/3-62
H8NN19_RAHAQ/5-64
A6VZK8_MARMS/24-83
G5KP38_ECOLX/3-62
F7SYM0_ALCXX/5-63
D6IX39_ECOLX/3-62
H3SXI5_PSEAE/5-64
B2JCK7_BURP8/7-66
Q98I42_RHILO/6-65
H2IZ27_RAHAC/4-63
A3S0U0_RALSL/3-62
B5CDC9_SALET/5-64
H7VGS6_CAMCO/3-62
Q0RJ02_FRAAA/11-70
HDFR_ECOSM/3-62
B4ELF0_BURCJ/25-82
Q9ZI62_PSEST/8-67
C7LU25_DESBD/3-62
G5I742_9CLOT/2-61
F8H0F4_PSEUT/3-62
C0ZTM9_RHOE4/3-62
C1M6I0_9ENTR/10-69
E8SDD2_MICSL/5-64
B2AIM1_CUPTR/6-65
E8FD80_SALMO/13-72
Q46QW5_CUPPJ/6-65
H0R325_9ACTO/4-63
E6A937_ECOLX/17-56
A3NC45_BURP6/18-74
Q2C3R4_9GAMM/3-64
B1G9E2_9BURK/3-62
Q9I6Z9_PSEAE/17-76
C8PU91_9GAMM/3-62
A4EY68_9RHOB/3-62
H5ECP8_ECOLX/4-63
B1G8A5_9BURK/5-64
H7JG65_STRPN/3-62
B0GI13_YERPE/3-64
D4WGB8_BACOV/3-62
E1HZS8_ECOLX/28-87
F3JIR8_PSESX/17-76
F0KKW1_ACICP/10-69
E7ZQ50_SALMO/3-62
B6BA90_9RHOB/6-65
G7LL78_9ENTR/3-62
B3PKF9_CELJU/38-97
A5CNK6_CLAM3/4-63
G5K3P8_9STRE/3-62
F1YNQ2_9ACTO/5-64
B1IRA2_ECOLC/24-82
A2WB17_9BURK/5-64
Q8RMM8_9BACT/8-67
F3JUU0_PSESZ/6-65
H5E6A4_ECOLX/8-67
F3GUS3_PSESX/4-63
E8PGA9_ACIB1/9-68
E8GZK8_SALMO/6-64
H3VWL8_STAEP/3-62
D8J0Q7_HERSS/9-68
A5KWX0_9GAMM/7-66
D4C7H9_9CLOT/3-62
Q4UWD3_XANC8/8-67
F0LBI8_AGRSH/4-63
H5N4Z9_ECOLX/3-62
G0VQ84_MEGEL/3-62
B1MM13_MYCA9/4-63
G0EBF2_ENTAK/3-62
A3RNY2_RALSL/4-63
H0QBQ1_ECOLI/12-71
Q7CPV5_SALTY/6-65
B5ZRA4_RHILW/11-70
D2UVA7_STAAU/6-65
H3MTM3_KLEOX/6-65
C6CNS7_DICZE/3-62
E3HY01_ACHXA/7-66
B1J9I9_PSEPW/10-69
Q9KTV0_VIBCH/7-66
F1ZJC7_ECOLX/5-64
H0MH57_SALMO/3-62
F4ATS4_GLAS4/10-69
C2JA64_VIBCL/9-68
F7SVC3_ALCXX/13-72
F3EAQ3_PSESL/6-65
Q28KN5_JANSC/8-67
D0GY69_VIBMI/1-58
I0H4Q4_ACTMI/5-64
C9QGH0_VIBOR/4-63
C9Q8B4_9VIBR/7-66
F5ZF47_ALTSS/7-63
A5U9R9_HAEIE/3-62
C7KNJ1_ACEPA/4-63
Q1IAD7_PSEE4/10-69
C4AQ01_BURML/4-63
B3R653_CUPTR/3-64
A2VXZ5_9BURK/50-109
G9UEP0_SALMO/19-83
B7GYX5_ACIB3/3-61
G0BSN5_9ENTR/4-63
F0GIU1_9BURK/5-64
E2QMF8_ECOLX/5-64
C3CD74_BACTU/3-62
E0PGA7_STREI/3-64
C3CNA9_BACTU/12-71
Q8YEJ3_BRUME/6-65
Q0FUR7_9RHOB/6-64
Q13L80_BURXL/3-62
B7MUU8_ECO81/5-64
B3IAH9_ECOLX/19-83
E8V6W8_TERSS/3-62
I1AHN4_PSEAI/16-75
D4R1I3_ENTFC/3-64
E5UEY9_ALCXX/4-64
A9R3C0_YERPG/54-118
F8FZH0_PSEPU/4-63
E8TAE0_MESCW/12-71
E9X7M8_ECOLX/8-67
F9AMB9_VIBCL/4-63
C3K052_PSEFS/3-62
F2B1L3_RHOBT/5-64
H4R9W4_ECOLX/9-68
G0SSB7_VIBMI/4-63
B7MH24_ECO45/17-76
A8FAU5_BACP2/18-77
E7B073_YERE1/6-64
D6IJY4_ECOLX/24-82
C9C677_ENTFC/3-64
A0AYW5_BURCH/6-65
F5ICS4_ACIBA/20-79
C9V7U2_BRUNE/6-65
F2FC47_SALDU/8-67
C9YBH2_9BURK/3-64
H5R154_ECOLX/3-62
A8ED99_BURPE/3-62
D6I1A4_ECOLX/9-68
A8HWZ7_AZOC5/8-67
D1EKF7_9RHIZ/18-77
F8VJC4_SALBC/4-63
G0A852_COLFT/20-79
A0NMM0_9RHOB/4-63
A4JSC2_BURVG/3-62
B6ZY12_ECO57/13-72
G8W8J9_KLEOK/7-66
B5PWM8_SALHA/9-68
A6VTL6_MARMS/15-74
F7TD54_PASMD/3-62
Q2A3I7_FRATH/3-62
Q1JCF4_STRPB/3-62
F7TA76_ALCXX/4-63
E8EDK3_SALMO/3-62
A2WAN4_9BURK/5-64
G0C6X2_9ENTR/19-78
B3AIJ3_ECO57/6-64
H0G8Z7_RHIML/37-96
Q1LGR3_RALME/3-62
F6B2I1_DELSC/14-73
B1HI81_BURPE/23-82
D3R862_KLEVT/10-69
Q88GT5_PSEPK/6-65
Q1D150_MYXXD/3-62
E8HEH9_ECO57/3-64
A2WF57_9BURK/3-62
D4XIM0_9BURK/16-74
D4SUD8_9XANT/8-67
A2WGE6_9BURK/7-66
D4PLV5_LISMN/3-61
F3VDG2_SHIDY/8-67
Q1JHB2_STRPD/3-62
A3GSA5_VIBCL/4-63
G9US64_SALMO/19-83
Q7AKL0_STRCO/3-62
E0J4I3_ECOLW/3-62
B1VL72_STRGG/3-62
E3PMB1_ECOH1/28-87
H0HUA5_9RHIZ/4-63
Q880U0_PSESM/7-66
F4LPD3_TREBD/3-62
F4SXP1_ECOLX/6-65
C2HTZ7_VIBCL/6-64
B2P1T9_ECO57/6-65
A3XT09_9VIBR/2-61
E8TK21_MESCW/5-64
C5C899_MICLC/15-74
H3MNL0_KLEOX/5-64
E2MDM4_PSEUB/7-66
F3WQ27_SHIBO/3-62
E7WKI8_SALMO/3-62
G0C2U7_9ENTR/5-64
C0X3U4_ENTFL/3-62
H5JH78_ECOLX/13-72
Q13AV2_RHOPS/9-68
E8EHL2_SALMO/3-62
Q48KT2_PSE14/7-66
A6B473_VIBPA/8-67
A8E855_BURPE/7-66
H0HV25_9RHIZ/7-66
B7I3A7_ACIB5/5-64
E8M3K5_9VIBR/1-60
A5EJG7_BRASB/5-64
C5A004_ECOBW/4-63
F7RMJ1_9GAMM/8-67
C0AXA3_9ENTR/4-63
H3TAP0_PSEAE/9-68
Q1N6N4_9GAMM/3-62
Q8NT88_CORGL/3-62
Q3EK61_BACTI/3-62
B4TIW3_SALHS/9-68
G2L0N7_PSEAI/3-62
E2ZZL7_PSEAI/3-62
C6AW54_RHILS/7-67
H3LIX1_KLEOX/4-63
Q89SR8_BRAJA/28-86
B1KJL2_SHEWM/10-69
F0QDS0_ACIBD/1-45
Q65IR5_BACLD/3-62
C8T2Y1_KLEPR/3-62
E1V5C4_HALED/6-65
D6GA82_9ENTR/13-72
E3HU25_ACHXA/19-78
H5JMW1_ECOLX/6-64
Q0FEU9_9RHOB/4-63
E6IF82_ENTFL/3-62
H7Z7Q1_CAMJU/3-62
F5Z042_MYCSD/7-66
C4WKW6_9RHIZ/3-62
Q87K57_VIBPA/3-62
D4HUG7_ERWAC/3-62
B4TMW7_SALSV/22-81
E7IRK1_ECOLX/3-62
A9K7B9_BURML/10-69
D4QTE6_ENTFC/3-62
D8B8B3_ECOLX/8-67
F5XY39_RAMTT/8-67
G9Y4V9_HAFAL/6-65
B5ZEM2_GLUDA/3-62
D5Q763_CLODI/3-62
C2PHZ5_BACCE/3-62
D4G5J1_BACNA/3-62
B0MA97_9FIRM/5-62
F8Z7W5_VIBCL/1-55
G2P476_STRVO/5-63
Q633E5_BACCZ/3-62
F7T2A3_ALCXX/5-64
G0E5L2_ENTAK/1-45
G4B1S5_AGGAC/20-84
B4WXM8_9GAMM/8-67
C4ZVT9_ECOBW/5-64
B7I3Z6_ACIB5/4-63
A5XM92_BURML/150-209
A5F086_VIBC3/7-66
D8IT83_HERSS/4-63
B1IAL4_STRPI/23-82
D0JCK6_YERPD/7-64
D2RP03_ACIFV/3-61
C7K2I5_ACEPA/5-64
F3RXL4_VIBPA/3-62
B5QXQ6_SALEP/3-62
F4GCS8_ALIDK/9-67
Q1YKY0_MOBAS/3-62
A6X399_OCHA4/10-69
E7V0J1_SALTM/10-69
Q1QH18_NITHX/10-69
F5INL0_ACIBA/14-73
I0WZN3_9NOCA/7-66
E4KX58_9FIRM/3-62
Q0BAK5_BURCM/6-65
F2ZHT2_9PSED/4-63
G4MF15_9BURK/8-67
C4B0N6_BURML/5-64
A1WTX3_HALHL/3-64
C9ATZ8_ENTCA/2-62
D0I5W2_VIBHO/5-64
F7QKV5_9BRAD/9-68
B5S4S7_RALSL/3-62
D5QS51_METTR/9-68
F5KMH9_PSEAI/6-66
H7NWQ8_STRPN/3-62
B0A6J5_9FIRM/3-62
D0C090_9GAMM/7-66
F3KSG7_9BURK/4-63
E8DTR3_SALMO/5-64
F4UMA8_ECOLX/13-72
Q5X3F9_LEGPA/8-66
B2TCR3_BURPP/4-62
E4RH05_PSEPB/4-63
Q7W351_BORPA/17-77
F4DQQ7_PSEMN/13-72
E3Y8Z0_SHIFL/12-71
A2VZM1_9BURK/3-62
G4HZ20_MYCRH/29-87
E5ZS68_ECOLX/18-77
A2PUB9_VIBCL/19-78
H3MXW3_KLEOX/6-66
A5EIC2_BRASB/23-82
E8I3K8_ECOLX/5-64
Q0FK72_9RHOB/3-62
B7M4T6_ECO8A/12-71
E0J0T7_ECOLW/8-66
F0I286_STRSA/3-62
B3Q5D4_RHIE6/5-64
B7H6W9_BACC4/12-71
Q92YJ0_RHIME/22-81
Q8Z3K3_SALTI/9-68
B5MVV0_SALET/3-62
F8DWS2_ZYMMA/8-67
G2JJW4_ACIBA/14-73
C3NYD5_VIBCJ/4-63
A8EPT9_BURPE/8-67
F2LKI3_BURGS/7-66
Q3JX12_BURP1/8-67
Q1R2Q4_ECOUT/19-78
D1TR46_YERPE/8-67
F2JXQ6_MARM1/5-63
Q9I416_PSEAE/7-66
F7ZDY4_ROSLO/10-69
H5PJ54_ECOLX/3-64
D2NQ78_ROTMD/6-64
D5WJZ4_BURSC/9-68
Q1ZRM8_PHOAS/3-62
C6YER8_VIBCL/3-62
Q1MGS5_RHIL3/6-65
E9TMT2_ECOLX/4-63
B6JB09_OLICO/6-65
D6IQS6_ECOLX/7-66
F2G4B7_ALTMD/3-62
Q7UCP0_SHIFL/6-65
G5RMS5_SALET/1-48
E6AJ97_ECOLX/24-83
C6D056_PAESJ/3-62
G5HHJ2_9CLOT/3-62
D5DD64_BACMD/3-62
E9YPW7_ECOLX/10-69
C2QID3_BACCE/3-62
F9SLM8_VIBSP/1-45
G2I6X7_GLUXN/3-62
F9RE74_9VIBR/5-64
G2BNB2_ECOLX/13-72
E8WRC9_GEOS8/27-91
Q5QVJ9_IDILO/35-94
D1NM61_CLOTM/5-64
C6ELR4_ECOBD/8-66
E6HEH7_ENTFL/3-62
B9K0Z0_AGRVS/4-63
F4GC37_ALIDK/9-67
C4U457_YERAL/4-63
Q4KIJ4_PSEF5/5-63
B3WM62_ECOLX/31-90
E3G122_ENTCS/5-64
F9AZQ2_VIBCL/4-63
I1APU6_PSEAI/3-62
A2W843_9BURK/4-63
C4HQA3_YERPE/1-52
G8PAW3_PEDCP/3-62
D4B7E9_9ENTR/3-63
B1J7P4_PSEPW/10-69
H9B8T3_9PSED/3-62
E7I1L2_ECOLX/12-71
A8H854_SHEPA/6-65
C7JDG9_ACEP3/11-70
B8CST2_SHEPW/1-36
F7X2P7_SINMM/3-62
G7RKF9_ECOC1/12-71
Q2C4K3_9GAMM/5-64
E7SRZ5_SHIBO/3-64
Q89X97_BRAJA/7-66
D2A8Q6_SHIF2/4-63
G2L148_PSEAI/3-62
H4KFU3_ECOLX/3-64
B6I8K8_ECOSE/5-64
B0QRH0_HAEPR/8-67
D0WZ24_VIBAL/7-66
Q46R53_CUPPJ/15-74
E2QGM8_ECOLX/4-63
C4K746_HAMD5/27-86
HDFR_ECO7I/3-62
H3QH63_BRUAO/6-65
C3ANS9_BACMY/3-62
G9FBA1_9BACT/6-65
B1K5G8_BURCC/24-83
C0B481_9ENTR/5-63
D7XRG2_ECOLX/5-64
E1J5E6_ECOLX/8-67
C9XHG3_SALTD/9-68
E3HHK5_ACHXA/5-64
C4X9B1_KLEPN/9-67
B9YZ26_9NEIS/4-63
B2JCI7_BURP8/6-65
A9MQ06_SALAR/3-64
F0JRJ9_ESCFE/5-64
H6M861_ECOLX/5-64
B7V8T8_PSEA8/12-71
E4RKC9_HALSL/21-82
Q8D8L8_VIBVU/3-64
C5CZT3_VARPS/24-84
H1KHZ7_METEX/5-64
Q46QN9_CUPPJ/6-65
Q1Z5Y3_PHOPR/9-68
A2VZL6_9BURK/6-65
Q1C928_YERPA/12-71
G5LHM5_SALET/3-62
D4UD43_STAAU/3-62
F3DNI3_9PSED/5-69
E2XUS3_PSEFL/3-62
A4LGN0_BURPE/14-73
B5PSH2_SALHA/20-79
B5Z4C8_ECO5E/8-67
G6YEZ1_9RHIZ/13-72
Q9ZAN7_9BURK/3-62
A3L582_PSEAI/4-63
B1YZ29_BURA4/10-69
Q084L3_SHEFN/3-64
A0B017_BURCH/22-81
D4Q5L4_LISMN/3-62
Q7VMF0_HAEDU/8-67
H3PVG4_BRUAO/5-64
D0H137_VIBCL/5-64
H8GPU1_METAL/3-62
A3XD87_9RHOB/4-63
D4G1M1_BACNA/3-63
C6EG38_ECOBD/3-62
E8T752_MESCW/5-64
F2ETI0_PANAA/3-62
C0ZU78_RHOE4/3-62
C7DP37_9RHIZ/1-38
F3Q6Y4_9ENTR/10-67
C9CC32_ENTFC/2-62
E1SQY4_FERBD/5-63
H5B9B9_ECOLX/3-62
B2TBP2_BURPP/4-63
A9KLP8_CLOPH/3-62
F7VHI7_9PROT/13-70
B2P2Z0_ECO57/13-72
H4EJY7_STAAU/1-45
H1IWX8_9BACT/34-93
I0QWS9_9ENTR/6-63
G4F766_9GAMM/4-63
F7SW35_ALCXX/1-58
F7QJK1_9BRAD/17-76
A1K1E3_AZOSB/9-68
E9VP17_ECOLX/5-64
D2QLK4_SPILD/5-64
H5MHB4_ECOLX/5-64
A3RSK4_RALSL/8-67
H0L9D8_SALMO/5-64
H1P400_9BACT/3-62
A3XWH7_9VIBR/7-65
H4IIP8_ECOLX/6-64
D4CGV4_9CLOT/8-65
Q9X9S5_STRLI/7-66
Q1GEX6_SILST/11-70
H3N8S1_KLEOX/5-64
O88132_STRAQ/5-64
D2UC96_XANAP/15-74
H5FY60_ECOLX/3-62
E8HCA4_ECO57/31-90
G2ZSF0_9RALS/22-81
B8GC27_CHLAD/4-63
C4KGN2_SULIK/22-73
E9Z3N9_ESCFE/6-66
B8J696_ANAD2/3-62
Q11F92_MESSB/311-370
G8MDX0_9BURK/4-63
F5PV04_SHIFL/6-64
H3TPC2_STAAU/3-62
F9IEB7_ACIBA/3-62
F3GWX5_PSESX/3-62
A6FDH9_9GAMM/4-63
H1F0H3_ECOLX/10-69
A3LIV0_PSEAI/3-62
D8C7Q8_ECOLX/6-65
F3I9E2_PSESF/8-67
F1ZAG2_9SPHN/60-119
Q88CD2_PSEPK/4-63
A2WII2_9BURK/7-66
D2PRB8_KRIFD/5-64
H5R9B5_ECOLX/3-62
F6AYI7_DELSC/23-82
Q1I8I6_PSEE4/11-70
G5FHS6_9CLOT/3-62
B6ZVA9_ECO57/19-83
E7WIR4_SALMO/10-69
E7YFI5_SALMO/31-90
G2P492_STRVO/15-74
H5MG84_ECOLX/7-66
F7R7W4_SHIFL/6-65
D0ZHA3_EDWTE/3-62
F0EBM7_9PSED/8-67
D8IRK5_HERSS/7-66
B2UB40_RALPJ/4-63
Q1BVG0_BURCA/5-64
C4ZHT7_EUBR3/3-62
G2C889_ECOLX/8-67
D5WJA0_BURSC/8-67
E8V980_BACST/3-62
H1YUM2_9GAMM/19-83
B7WWW4_COMTE/1-29
B2PER1_ECO57/6-65
F6GGL6_LACS5/3-62
G5UT17_ECOLX/6-64
H3SV65_PSEAE/12-71
H1X2L3_LEUCI/2-62
D4VYD4_ENTFC/3-64
G0SNW2_VIBMI/4-63
F2FPV7_SALGL/3-62
F8VDZ2_SALBC/8-67
F3ILL3_PSESL/4-62
A3VYZ5_9RHOB/5-64
H1T2F5_STAAU/1-60
H0HJ47_9RHIZ/1-47
G8MM70_9BURK/7-66
B4WCT0_9CAUL/6-64
H4JV53_ECOLX/3-62
I1BE76_ECOLX/5-64
H8AIK9_CAMJU/3-62
G7ULZ8_PANAN/3-62
Q9I798_PSEAE/10-69
A2W4Z5_9BURK/6-65
A6VQ05_ACTSZ/3-64
B5FIH4_SALDC/5-63
A9DC03_9RHIZ/14-73
E7W3Z7_SALMO/3-62
B6QYV3_9RHOB/4-63
Q5LNB1_SILPO/3-62
C4S384_YERBE/13-72
B3BQL0_ECO57/5-64
E8YRW7_9BURK/12-71
A0KTF4_SHESA/18-77
E0RLJ3_PAEP6/7-66
H3SRD1_PSEAE/10-69
F4V890_ECOLX/3-62
G5FPJ3_9PSED/7-66
H3T670_PSEAE/3-62
F5K2D5_PSEAI/7-66
H2IMZ8_9VIBR/3-62
F2IRQ7_VIBCL/7-66
E2X104_ECOLX/5-64
F7SIN5_9GAMM/8-67
H5CS12_ECOLX/9-68
E7J9M9_ECOLX/4-63
Q88MF6_PSEPK/5-64
F2BXE7_9FIRM/5-64
B2JYA5_BURP8/7-66
F4SUB7_ECOLX/30-89
C9NT04_9VIBR/4-63
C7D6A4_9RHOB/4-63
F3E3U0_9PSED/7-66
G4PRY4_ECOLX/5-64
D8ETL9_ECOLX/4-63
Q6LQ11_PHOPR/29-88
D0C0Q1_9GAMM/4-62
C6W9R3_ACTMD/6-65
Q83BM7_COXBU/3-62
H5U5B8_9ACTO/2-61
C2C8J3_VIBCL/3-62
H4ZPI9_ECOLX/6-65
F0LPV0_VIBFN/6-65
B1IU33_ECOLC/8-67
D5C8Q0_ENTCC/3-62
A3UWH5_VIBSP/4-63
F0E8M0_9PSED/5-63
Q4UWR2_XANC8/4-63
Q02R66_PSEAB/3-62
F5S275_9ENTR/9-68
Q0K3U2_CUPNH/3-62
D0TBJ0_9BACE/3-62
G2TB70_RHORU/27-90
D2YTI4_VIBMI/5-63
A1WCX6_ACISJ/10-69
Q3IWP4_RHOS4/3-62
B7IC73_ACIB5/4-63
F4VZ77_ECOLX/6-65
C6XRY8_HIRBI/7-66
Q0T2A1_SHIF8/5-64
G8N7K0_GEOTH/4-63
H0TPL4_9BRAD/6-65
H4S7P0_ECOLX/12-71
E6WM52_PANSA/4-63
Q02HT6_PSEAB/11-70
E6W7I0_PANSA/8-67
E7ICZ1_ECOLX/1-39
E1D797_VIBPA/8-67
Q2SY56_BURTA/51-110
B9DK74_STACT/3-62
Q3JIN2_BURP1/10-69
A4SJX8_AERS4/5-64
D4E3E3_SEROD/5-64
H5MVU0_ECOLX/5-64
E2K7Y5_ECO57/3-62
Q3D9L4_STRAG/3-62
A6VI06_METM7/25-83
F2M3R4_LACAL/8-64
F9TAU8_9VIBR/3-62
D3RI18_KLEVT/14-73
A4ILT4_GEOTN/3-62
F0B2M4_NEIME/3-64
Q6D747_ERWCT/10-69
Q2W9K9_MAGSA/3-62
E4PJN5_MARAH/3-62
A4LIJ7_BURPE/39-98
C6VJQ2_LACPJ/5-63
D2NLW5_ECOS5/8-67
A4WG35_ENT38/3-62
B2JT11_BURP8/12-71
E6FBN0_ENTFL/3-62
D4E4F6_SEROD/7-65
F2KA84_PSEBN/12-71
E3Z9Z8_LISIO/3-54
E1TDX2_BURSG/3-62
B8KPM4_9GAMM/3-62
B0RWP0_XANCB/7-66
H0N4N0_SALET/4-63
F6E001_SINMK/6-65
D8CCQ0_ECOLX/9-68
G8US64_LEGPN/5-64
G5NX84_SALET/3-62
A4BHT8_9GAMM/6-65
G2A0K5_ECOLX/5-64
H5KQ78_ECOLX/24-82
C9P9W3_VIBFU/6-65
B2T4Y4_BURPP/5-63
E7H820_ECOLX/13-72
C5NJ63_BURML/9-68
H1XFL2_9XANT/1-60
H0T433_9BRAD/21-84
B0UEF0_METS4/3-62
E3HT97_ACHXA/3-62
E7XJJ3_SALMO/5-64
H0KFV0_AGGAC/3-62
Q9ZB33_HYDPS/8-67
E5CJF1_STAHO/1-45
G4PSH3_ECOLX/8-67
E1YL97_9DELT/21-82
C7H213_9FIRM/3-62
F9TUE4_9VIBR/1-60
E7UPT0_ECOLX/3-62
A8TSW6_9PROT/4-63
H0BVY6_9BURK/3-62
A3N8H6_BURP6/3-62
A9K9P1_BURML/3-62
I0VF10_SHIFL/13-72
H5L576_ECOLX/3-62
H4RI96_ECOLX/5-64
Q084J0_SHEFN/6-64
F4SLV2_ECOLX/3-64
F9BZD4_VIBCL/6-63
D3LCN5_OENOE/6-65
H5JSB8_ECOLX/13-72
C8SY49_KLEPR/9-68
F1X549_MORCA/5-64
E2PIF6_NEIPO/4-63
C8UKM2_ECO1A/3-62
Q39GB3_BURS3/4-62
A8T307_9VIBR/4-63
A6VTW5_MARMS/3-64
H5BMX3_ECOLX/5-64
Q07MM7_RHOP5/5-64
D1PS78_9FIRM/5-62
F3JMY8_PSESX/7-66
A9CGV2_AGRT5/10-68
C4L7H3_TOLAT/6-65
D0C6Z7_ACIBA/9-68
H4YZH2_ECOLX/3-62
G4D9D2_9GAMM/5-64
A7GZD8_CAMC5/3-61
Q7WPR1_BORBR/20-77
C0ZVC8_RHOE4/3-62
B5RH51_SALG2/24-82
A3L556_PSEAI/11-70
D1TWH4_YERPE/7-66
D0DEA4_9RHOB/4-63
B7V9Q1_PSEA8/16-75
E1J3R6_ECOLX/18-77
A0KVZ5_SHESA/3-64
H1J5G9_9FIRM/3-62
A6VT77_MARMS/13-72
H1QXZ4_VIBFI/4-63
G9UW63_SALMO/10-67
H1LKQ2_9LACO/3-62
F6D8V9_THICA/34-97
B1Z2U7_BURA4/12-71
D1DXM9_NEIGO/5-64
A3W3H0_9RHOB/3-62
B1YYN2_BURA4/7-66
A6T4M0_KLEP7/4-63
C8TMK9_ECO26/3-62
E8XU65_RAHSY/5-64
D1CZM3_9RHIZ/5-64
A1B777_PARDP/8-67
G5TEG4_ECOLX/8-66
E0LUG5_9ENTR/19-83
A4NA65_HAEIF/3-64
G5HUE3_9CLOT/3-62
C9U4E4_BRUAO/14-73
A3L514_PSEAI/4-63
A1TIF6_ACIAC/6-64
A2PUX3_VIBCL/4-63
B5FDH9_VIBFM/5-64
H0MMA9_SALMO/17-76
A9EHK1_9GAMM/3-64
Q9HY52_PSEAE/4-63
A1JQT7_YERE8/5-64
Q4UNN2_XANC8/4-63
A6CYF1_9VIBR/11-70
D9P3D0_ACTPL/3-64
I0XYB4_9BURK/3-64
E0QUS1_ECOLX/6-65
A2W9H1_9BURK/10-69
A4JQQ7_BURVG/5-64
B5NCS4_SALET/8-67
B7VAA7_PSEA8/3-62
H3Q0I2_BRUAO/6-65
G9ASE9_PANAN/5-64
Q500M6_PSEU2/8-67
Q123J4_POLSJ/4-63
Q1J731_STRPF/3-62
G4LG09_PSEAI/3-62
B8KRB7_9GAMM/8-67
F7U5Z6_RHIRD/6-64
B1SXD6_9BURK/8-67
E2JTV3_ECO57/4-63
B8IVY8_METNO/17-76
F2LN95_BURGS/5-63
E2PML8_9RHIZ/11-70
C9P545_VIBME/4-63
H8Z623_9GAMM/3-62
D0XIH8_VIBHA/4-62
C2C6J5_VIBCL/5-64
C7UVQ3_ENTFL/3-62
Q8PLY1_XANAC/4-63
G5VIB1_ECOLX/13-72
D4BXZ1_PRORE/3-62
Q705J1_MORMO/8-67
C6UI33_ECOBR/10-67
A9EKM6_9GAMM/8-50
Q7W8P9_BORPA/14-73
H3KIR1_ECOLX/24-82
G8MM72_9BURK/15-74
H4R1D2_ECOLX/5-64
Q5YUN1_NOCFA/21-80
D4Z7K6_SPHJU/20-79
A8SAF2_9FIRM/3-62
F9L5R7_STACP/3-62
I0F0B1_9BACI/3-63
G5XHR2_ECOLX/9-68
E1S0L0_ECOUM/5-63
H8FH36_XANCI/3-64
Q5M0X6_STRT1/6-65
E9WNF9_ECOLX/3-62
Q0KCW1_CUPNH/9-68
Q0BCP0_BURCM/8-67
Q67FS6_DELAC/8-67
F9ZLJ0_ACICS/23-82
D7X1Y5_ECOLX/6-65
E9AAF3_SALET/12-71
G5MUQ3_SALET/4-63
Q82WT9_NITEU/3-64
A8RMB2_9CLOT/3-62
D9WGQ1_9ACTO/27-85
F5NWL3_SHIFL/5-64
E8MSD5_BIFL1/2-62
C8UEE3_ECO1A/3-62
H5Q4G9_ECOLX/9-68
A2W1Y3_9BURK/4-62
C6WZV9_FLAB3/3-62
A1UY09_BURMS/9-68
E7SJU1_SHIDY/31-90
I0N6H2_SALET/4-63
D8EYV2_9DELT/14-72
H3K5I1_9FIRM/3-62
B0K1K9_THEPX/5-64
B9B9A0_9BURK/3-62
H1E505_ECOLX/3-62
F3JV05_PSESZ/8-67
B5SE73_RALSL/13-72
F9IDT7_ACIBA/1-43
D6JZN2_9ACTO/15-74
Q39AN4_BURS3/25-83
D8MMV3_ERWBE/20-79
D0IZ72_COMT2/1-60
Q1GG87_SILST/18-77
A6BU75_YERPE/4-63
B7H4H6_ACIB3/4-63
Q0FFF8_9RHOB/24-83
G5SJ46_SALET/4-63
F5JKZ4_ACIBA/9-68
A3P148_BURP0/7-66
D1RLB9_LEGLO/5-64
G5XV03_ECOLX/6-65
H4NQ12_ECOLX/5-64
G5G1E2_9PSED/4-63
G8WBA7_KLEOK/8-67
F9J3H1_ACIBA/5-64
Q1GM06_SILST/3-62
B9KTT4_RHOSK/3-62
Q1VD64_VIBAL/4-61
A6UHI0_SINMW/3-62
B7WQP0_COMTE/3-62
Q1BJB0_BURCA/5-64
G6IX03_LACRH/2-62
B7NGY4_ECOLU/13-72
F2P6Z9_PHOMO/4-63
F8XDL3_ECOLX/5-64
C4RZJ9_YERBE/4-63
B6G1D4_9FIRM/3-62
H5H6E7_ECOLX/6-65
H5KKQ8_ECOLX/8-67
A8AH42_CITK8/5-63
Q394P0_BURS3/7-68
H5W6N1_SALEN/13-72
H5QP28_ECOLX/5-64
E0PWM9_STRPY/3-62
C6BB85_RALP1/13-72
E1XG12_STRZO/3-62
H4IN77_ECOLX/12-71
C5AZ00_METEA/3-62
Q74AZ7_GEOSL/5-62
F6ARL1_DELSC/3-62
A7JKA7_FRANO/7-67
H2A5S7_STRMD/9-67
D0ZBL2_EDWTE/6-65
A5VVL6_BRUO2/6-65
F3NIS8_9ACTO/4-63
A8REC3_9FIRM/1-56
E8L9K1_9RHIZ/1-52
G7UFW2_PANAN/13-72
E7UCW6_ECOLX/5-64
A6VSE9_MARMS/6-66
E9YUM4_ECOLX/9-68
G7BCI7_VIBCL/19-78
D8FFR7_9DELT/3-62
D0JSN2_YERP1/4-63
B7I3F2_ACIB5/1-36
B9K1U5_AGRVS/22-81
H0F4R9_9BURK/4-63
B4EL70_BURCJ/14-73
A4YZF1_BRASO/5-64
C2UDS6_BACCE/6-65
B2UBE9_RALPJ/11-70
H2IMZ6_9VIBR/1-55
F0BVK4_9XANT/8-66
E3HMB0_ACHXA/5-64
A6FGH0_9GAMM/4-62
B5CDI2_SALET/6-65
E5U1K0_ALCXX/6-65
I1AGB9_PSEAI/12-71
G1Z604_ECOLX/5-63
G0GT43_KLEPN/12-70
C5CJB0_VARPS/19-78
A6X334_OCHA4/5-64
H4RH05_ECOLX/5-64
Q6D982_ERWCT/4-63
Q4V040_XANC8/14-73
G8Q672_PSEFL/1-51
F2ZIQ0_9PSED/5-64
H1FDP1_ECOLX/9-68
C0CJ85_9FIRM/3-62
A4SQD7_AERS4/8-67
B0RQV3_XANCB/4-63
E4LJE7_9FIRM/3-62
B7UNE6_ECO27/4-63
G5VPA8_ECOLX/5-64
F5ZLG5_STRPW/3-62
Q1M759_RHIL3/5-64
I0VGL4_SHIFL/6-65
B2JU98_BURP8/7-66
H4I3G6_ECOLX/3-62
C1HZI7_NEIGO/5-64
G9SW92_ENTFC/3-62
B5SAN4_RALSL/3-62
A3UUJ7_VIBSP/5-63
F0KFU0_ACICP/5-64
E1SS89_FERBD/8-67
A2VSJ1_9BURK/4-63
C1B328_RHOOB/10-69
F9A477_VIBCL/4-63
E7YRH7_SALMO/18-77
D2AH36_SHIF2/60-119
H7PYW8_STRPN/3-62
F7SW51_ALCXX/8-67
B7NUP4_ECO7I/5-64
Q1IE85_PSEE4/4-62
G8MFW3_9BURK/5-64
G7BUW6_VIBCL/3-62
F4AN78_GLAS4/3-62
A9HYD5_BORPD/8-67
B0P0I5_9CLOT/27-88
E8H937_ECO57/4-63
H5YNS3_9BRAD/4-63
F9ATN0_VIBCL/3-62
B4TC17_SALHS/3-62
Q880H6_PSESM/5-64
H5J441_ECOLX/5-64
B3R0Y2_CUPTR/3-62
C3TAY2_ECOLX/60-119
Q8GAY7_BURST/3-62
D0P733_BRUSS/6-65
Q28S00_JANSC/3-62
C5BC54_EDWI9/3-62
G6Y2A7_9RHIZ/4-63
F7SW92_ALCXX/6-65
F4GTF4_PUSST/7-66
C9D1W4_9RHOB/4-63
Q46QL9_CUPPJ/3-62
G2GSU5_STRSL/3-28
B1HI50_BURPE/5-64
D8DD60_COMTE/81-140
G0AC36_COLFT/6-65
E1CRG6_VIBPA/8-65
A5TEJ0_BURML/3-62
Q881M5_PSESM/8-66
B5H5Y7_STRPR/3-62
Q9I259_PSEAE/3-62
D6GB10_9ENTR/3-62
H8KQ32_SOLCM/3-62
D4Z0R7_SPHJU/3-62
D4UWQ7_ENTFL/4-63
Q1M5Q4_RHIL3/34-93
C8PWL4_9GAMM/4-67
F7NEW3_9FIRM/4-63
D4CGS8_9CLOT/6-64
G5PRA1_SALET/3-62
D1F1V2_BRUML/4-63
A6UY30_PSEA7/9-68
C3D6A2_BACTU/12-71
E8TLK8_MESCW/6-65
G6YAH9_9RHIZ/5-64
F2GXI5_BRUM5/3-62
Q0B9C4_BURCM/5-63
E8B6F7_SALMO/3-62
E1JD14_ECOLX/5-64
A3MEY2_BURM7/8-67
G6ZY49_VIBCL/4-63
D0C3Z8_9GAMM/8-67
F4CY69_PSEUX/13-72
H1P3T6_9BACT/14-73
D4F370_EDWTA/19-78
Q1BP52_BURCA/8-66
E7VYQ3_SALMO/5-64
A6T4A7_JANMA/30-92
Q39PD9_BURS3/1-57
Q9LBE8_PSEHY/6-65
Q92VM7_RHIME/11-70
F4STG0_ECOLX/8-67
C2UVV0_BACCE/1-51
G9Z4K1_9ENTR/31-90
C4SRM4_YERFR/3-62
A5ECG8_BRASB/7-66
C7R5N2_KANKD/9-68
G3A819_9RALS/6-65
ICIA_YERPS/6-64
Q39LB6_BURS3/6-65
G6EUE7_LACDE/6-63
C5SZJ3_ACIDE/13-72
G8MHG4_9BURK/8-67
G5FCI6_9CLOT/3-61
Q0HSX5_SHESR/8-67
F5KSP4_PSEAI/10-69
G7G885_9GAMM/8-67
Q11LY7_MESSB/7-66
Q2K7G0_RHIEC/3-62
H7DX27_9FIRM/3-61
B4W899_9CAUL/7-66
D8IIT7_LACFC/3-62
HDFR_ESCF3/3-62
B2TD35_BURPP/14-73
G6ZM95_VIBCL/3-62
E1DDX7_VIBPA/3-62
Q5WZP9_LEGPL/3-62
E8I1Z6_ECOLX/4-63
G0AVX5_9GAMM/4-62
G9ASD4_PANAN/13-72
B1Y1S7_LEPCP/4-63
Q2XR04_9PROT/8-67
F4XC19_9FIRM/4-63
A3GSJ1_VIBCL/3-64
G8MHB7_9BURK/15-74
E7GWI3_STRAP/3-62
D4T7I9_9XANT/4-63
A5D2L1_PELTS/3-62
G0DBN4_ECOLX/6-65
E8J8B6_ECO57/3-62
G9U849_SALMO/5-64
F3J2Q9_PSEAP/3-62
H5V613_ESCHE/6-65
E7ZB84_SALMO/5-64
D0IJQ7_9VIBR/4-63
C5EJY6_9FIRM/3-62
A0NXC5_9RHOB/8-67
H1FN12_ECOLX/7-66
A6FCS1_9GAMM/4-63
D8FQQ7_LACDE/4-62
G5VDA0_ECOLX/6-65
Q2RQ99_RHORT/28-87
G4RFE8_PELHB/6-65
H4M4T7_ECOLX/1-57
E2T4R7_9RALS/8-67
H1KQ10_METEX/4-63
E1P275_NEILA/3-62
A3PNC4_RHOS1/2-61
B9Z025_9NEIS/12-71
E8CJD0_SALMO/4-64
F7SRX6_9GAMM/3-62
H1BJD1_9FIRM/3-62
D4ZM39_SHEVD/3-64
A1SY17_PSYIN/5-62
H1K5F5_9MYCO/9-68
E9XLA9_ECOLX/10-69
G5UEC0_ECOLX/28-87
D0J169_COMT2/5-64
B1KP22_SHEWM/4-63
D4DV90_NEIEG/4-63
Q63M00_BURPS/4-63
G5UD75_ECOLX/9-68
Q62E17_BURMA/9-68
D6IKP5_ECOLX/30-89
F7YRN9_VIBA7/18-77
C3KKV2_RHISN/3-62
G9TRL1_SALMO/6-65
G0E853_ENTAK/3-62
B2IFQ8_BEII9/6-65
Q13DH5_RHOPS/23-82
C8SZA7_KLEPR/17-76
Q0B4B9_BURCM/3-62
F3JIV9_PSESX/3-62
C1I029_NEIGO/4-63
Q1C980_YERPA/5-64
G2CNL2_ECOLX/3-62
C3HHG3_BACTU/3-63
F3KYJ6_9GAMM/4-62
B1KG06_SHEWM/5-64
H1SDB9_9BURK/4-63
A3LEU7_PSEAI/7-66
Q8PG47_XANAC/4-63
H4E3X1_STAAU/3-62
C0BXH3_9CLOT/3-62
G1WMT8_9FIRM/3-62
A4SK14_AERS4/4-63
A7FJL3_YERP3/3-62
Q67NJ1_SYMTH/13-72
E5VSL8_9FIRM/3-65
A3WB17_9SPHN/1-60
E7U0M7_ECOLX/6-64
C3LI48_BACAC/12-71
Q579G9_BRUAB/6-65
F7JGA7_9FIRM/4-62
Q320V2_SHIBS/5-64
Q0FL67_9RHOB/9-68
A8H9L3_SHEPA/11-70
F2K9Y8_PSEBN/8-67
B2H3M8_BURPE/14-73
H0N3Z8_SALET/6-65
G7HJG2_9BURK/8-67
C4FF98_9BIFI/16-77
F9RPM9_9VIBR/8-67
F6CT60_MARPP/11-70
G2AYP1_ECOLX/6-65
Q47WL0_COLP3/7-66
E8YW62_9BURK/4-63
F8X9A9_ECOLX/14-75
E6SZZ0_SHEB6/7-66
A5ET16_BRASB/3-62
C0WAR8_9FIRM/1-54
F3GWD9_PSESX/1-51
G6Z8T2_VIBCL/7-66
E8PHD9_ACIB1/14-73
B1FSB7_9BURK/4-62
B4EWF9_PROMH/5-64
H9UWE9_ECOLX/6-64
Q2S997_HAHCH/31-89
D5QDK3_GLUHA/4-63
F8Z417_VIBCL/5-63
E8PCC5_ACIB1/4-63
D6LTC4_9RHIZ/3-62
B5WL11_9BURK/10-69
F5SK71_9BACL/3-62
H4PVR1_ECOLX/7-66
E3A6V6_PSEAI/4-63
F0Q5V9_ACIAP/16-75
H5BM96_ECOLX/4-63
Q1M3H6_RHIL3/3-62
H1BVA9_ECOLX/6-64
H2GQP1_CORDP/4-61
F2LKQ9_BURGS/18-77
E8H266_ECO57/5-64
Q6D5S5_ERWCT/3-62
D8N2Z0_RALSL/8-67
D7Y9F4_ECOLX/12-71
B7N2T1_ECO81/3-62
Q88GK5_PSEPK/3-61
F7T6P1_ALCXX/12-71
E7JBF0_ECOLX/3-62
F9AGJ2_VIBCL/3-62
C6RQ56_ACIRA/3-66
A3SFA7_9RHOB/5-63
Q8Y186_RALSO/3-62
A1VMH7_POLNA/4-63
Q32IV1_SHIDS/1-39
Q39IH2_BURS3/27-83
C7RIQ1_ACCPU/10-69
E8B7S0_SALMO/4-64
G2S9T5_ENTAL/5-64
A3TXJ9_9RHOB/12-71
F2KII9_PSEBN/5-64
G6VKI2_STRPN/3-62
C3H8W7_BACTU/1-45
H8L6M6_FRAAD/3-62
A9AM26_BURM1/4-63
E1TEK9_BURSG/3-62
E7RWJ7_9BURK/6-65
E9RYM0_9FIRM/3-62
B1F7Q0_9BURK/7-66
A6WR54_SHEB8/4-63
C2CD21_VIBCL/6-65
B3X365_SHIDY/6-65
E0RDR0_PAEP6/3-62
D9P4A9_ACTPL/3-62
F3WKS8_SHIBO/3-62
E0SYT1_STRZA/3-62
C0Y279_BURPE/50-109
D4I7X6_ERWAE/5-64
A7JBK1_FRATL/3-62
G8MM31_9BURK/5-64
E0QUJ8_ECOLX/6-64
H5LAQ5_ECOLX/8-67
E8GCA0_SALMO/10-69
E8FCH5_SALMO/18-77
G5XJY5_ECOLX/4-63
H5LR14_ECOLX/6-64
B5ZUL8_RHILW/4-63
F0G6T3_9BURK/4-63
E2T1M2_9RALS/5-64
A4CAQ3_9GAMM/8-67
D8E266_ECOLX/28-86
H1CCP9_9FIRM/3-62
E1EA53_VIBPA/20-79
A0B2Z4_BURCH/5-63
F8VL32_SALBC/8-67
E4PLA7_MARAH/6-65
H4IM97_ECOLX/5-64
C2UY70_BACCE/3-62
G0BWL1_9ENTR/4-63
F1Z5J7_9SPHN/3-62
E8H1Q3_SALMO/4-63
H9URZ2_ECOLX/5-63
D2YHT3_VIBMI/7-66
B2AI98_CUPTR/6-65
E7I9P5_ECOLX/8-67
Q83Q44_SHIFL/8-67
F8Z1J8_VIBCL/25-84
E9XYD1_ECOLX/3-64
E8Q9L3_STRED/3-62
E6G631_ENTFL/3-62
E0DRV6_9RHIZ/11-70
Q1V6G9_VIBAL/3-62
B7NH65_ECOLU/35-94
E1TB20_BURSG/5-64
C8S537_9RHOB/6-65
H4H3V1_STAAU/3-62
F2JY05_MARM1/5-63
E8HNE6_ECOLX/3-62
H7VP47_CAMCO/3-62
G5FQV1_9PSED/4-63
D0ZHT1_SALT1/6-65
I0KJR4_STEMA/3-62
F9AAS7_VIBCL/5-64
E6V6T4_VARPE/11-70
E8GGY4_SALMO/6-65
H5QJB3_ECOLX/9-68
I0WM83_9NOCA/9-68
B9NGP6_POPTR/3-62
Q6LHD2_PHOPR/7-66
B1G8B4_9BURK/7-66
F6DAX7_THICA/23-82
H1ELY4_ECOLX/24-82
G8S8R3_ACTS5/6-65
F3HHI8_PSEYM/4-63
G8NAL8_9DEIN/5-62
F3LTX2_9BURK/3-62
B7VTL4_VIBSL/4-63
G2U472_PSEAI/4-62
C9U9C4_BRUAO/7-66
H1URN2_ACEPA/22-81
A6QEC5_STAAE/3-62
E1T8D7_BURSG/10-69
Q1QBZ9_PSYCK/4-63
C4GHJ6_9NEIS/4-63
A3NNU6_BURP6/8-67
A7ZQ22_ECO24/3-62
A3XW05_9VIBR/3-62
C6B7L7_RHILS/3-62
H1SEU2_9BURK/4-63
A9AK77_BURM1/23-82
B3IDP6_ECOLX/5-64
G6LSY5_STRPN/3-62
A7L4W9_HERSE/23-85
D0CBZ3_ACIBA/5-64
F1WYE3_MORCA/4-63
B2ND85_ECOLX/6-64
A6UMC0_SINMW/11-70
G8Q349_PSEFL/5-64
F2BIF3_STRSA/3-62
G2SC00_ENTAL/3-64
E9SVB2_COREQ/10-69
I1AEZ7_PSEAI/4-63
E7URC5_ECOLX/5-64
Q1Z3B6_PHOPR/11-70
Q57SM7_SALCH/20-79
F0RQ46_DEIPM/5-64
B1KND7_SHEWM/3-62
I0V0F1_9PSEU/17-74
I0N7D4_STRPN/23-82
B7HEM2_BACC4/3-62
C0PXK2_SALPC/6-65
Q3EU36_BACTI/6-65
E6RM14_PSEU9/4-63
D4FKU2_STAEP/3-62
C3MPE7_SULIL/22-73
Q72FA5_DESVH/5-64
D1E5F7_NEIGO/4-63
G7B1Y4_VIBCL/3-62
B0GIB8_YERPE/3-62
H1M0M0_9BACT/4-63
Q24PM8_DESHY/6-65
G2IQH8_9SPHN/10-70
G6ZLF5_VIBCL/7-66
G4KBP3_YEREN/4-63
Q21SR7_RHOFD/7-66
I0WZN9_9NOCA/21-80
D2BS97_DICD5/3-62
G9UY07_SALMO/6-64
Q2WAS2_MAGSA/1-53
H5BJQ5_ECOLX/13-72
A4JLI2_BURVG/9-68
B8L4X9_9GAMM/8-67
E1DI10_VIBPA/8-67
F9B7N1_VIBCL/6-64
H8G597_9PSEU/4-63
D5E182_BACMQ/4-62
G9ZJV7_9LACO/27-86
D8BF00_ECOLX/3-62
B2JYA1_BURP8/8-67
A3NWR4_BURP0/4-63
H2IQ60_RAHAC/11-70
H0BWX6_9BURK/21-79
G2UAA7_PSEAI/3-62
B5QAS8_SALVI/3-64
G0A627_METMM/3-64
C2IW13_VIBCL/3-62
H7GLR2_STRPN/3-62
G9R9D0_9ENTR/7-66
I0E008_PROST/5-64
A1V6A4_BURMS/4-63
A7ZHG7_ECO24/24-82
Q1LEQ6_RALME/3-62
G1ZQW3_ECOLX/10-67
D0FSK8_ERWPE/5-64
B7KX81_METC4/40-99
F2K9W7_PSEBN/3-62
D7H938_VIBCL/13-72
B2I216_ACIBC/5-64
B1XG65_ECODH/8-67
G5Y3V8_ECOLX/3-62
E8XV54_RAHSY/5-63
C7K342_ACEPA/5-64
F9R1C9_ECOLX/3-62
B1LYW9_METRJ/34-93
E7X4R1_SALMO/1-57
F9TL39_9VIBR/7-65
H1S3P3_9BURK/11-70
I1BEG7_ECOLX/3-64
Q5WCE2_BACSK/3-62
H1WTJ3_LEUCI/5-62
G0DZ12_ENTAK/4-63
E9VIE8_ECOLX/30-89
H9A1B7_9GAMM/4-63
Q3IGE2_PSEHT/5-63
F8H6T7_PSEUT/5-64
D6JRZ4_ACIG3/3-62
H4XHE6_ECOLX/12-71
G7H8B9_9BURK/5-64
G9ZXW5_9PROT/4-62
Q1MY79_9GAMM/4-63
H3M7D3_KLEOX/11-70
H1C9X2_9FIRM/3-62
E6GB71_ENTFL/3-62
A7V0H3_BACUN/3-62
E1RT73_ECOUM/13-72
Q7WCR5_BORBR/17-76
Q46MA3_CUPPJ/7-66
Q0G3X5_9RHIZ/36-95
F5IC85_ACIBA/5-64
E1EGN9_VIBPA/7-66
B3IYU8_BACAN/3-62
B7LWF1_ESCF3/30-89
C2JEH8_VIBCL/6-64
D8GXX6_BACAI/6-65
B4EC43_BURCJ/4-63
B1FS79_9BURK/7-66
B7MR54_ECO81/3-62
D8EJC0_ECOLX/24-82
B9Z0F1_9NEIS/4-63
A6GPV4_9BURK/5-64
A6CYC8_9VIBR/6-65
F9RPE6_9VIBR/3-64
H0KIG4_BIFAN/3-64
E3HN76_ACHXA/42-100
G6YMB2_9RHIZ/14-73
G5TIH2_ECOLX/3-62
D9P4V5_ACTPL/3-62
A6LYC1_CLOB8/2-61
C2QW32_BACCE/3-62
A3KXY2_PSEAI/4-63
H6N9F4_9BACL/3-62
B0KTE6_PSEPG/3-62
E2M868_PSEUB/3-61
Q3IXJ5_RHOS4/4-63
E0T699_EDWTF/23-82
B0NIN8_EUBSP/3-62
H1SDX2_9BURK/19-78
B5MSS2_SALET/20-79
B4SNU6_STRM5/3-62
F3EEQ1_PSESL/4-63
G9SM97_CITFR/9-68
A9GGP1_SORC5/8-67
F0KV45_YERE3/1-57
F4G8G3_ALIDK/9-67
F3LLX6_9BURK/5-64
G6E789_9SPHN/3-62
D3L9Y7_OENOE/3-63
G5FNR1_9PSED/3-62
H3V4Y7_STAEP/3-62
A3TUC0_9RHOB/13-72
B0HLU8_YERPE/13-72
B6AVY9_9RHOB/1-45
E9TTS7_ECOLX/6-65
D5BNP6_PUNMI/3-62
A8GZD4_SHEPA/3-62
C6U441_BURPE/18-77
F0LY76_VIBFN/11-70
C9UJT7_BRUAO/3-62
B9MHH9_ACIET/7-66
I0KU96_STEMA/4-63
B1HEW0_BURPE/3-64
G4Q6I6_ACIIR/1-57
D7JP55_ECOLX/3-62
H9UYS2_ECOLX/10-67
A5E8R3_BRASB/3-62
D8B9U2_ECOLX/3-62
H4V7E8_ECOLX/4-63
G0GSC9_KLEPN/3-62
A9ANF4_BURM1/3-62
Q0RY04_RHOSR/4-63
Q1GHM6_SILST/5-64
D9VEK6_9ACTO/11-70
D7AML5_GEOSK/3-62
G5NY16_SALET/8-67
A0B165_BURCH/8-66
C9NSQ4_9VIBR/4-63
C6WGP1_ACTMD/3-62
F7YJU2_VIBA7/4-63
B9CIG3_9BURK/5-64
H4L853_ECOLX/6-65
B5C7B6_SALET/13-72
D5CAR8_ENTCC/5-64
Q75W46_HYDMR/8-67
F3GBP4_PSESJ/4-62
F0G4X4_9BURK/7-66
H1C558_ECOLX/4-63
Q1VCS4_VIBAL/4-63
F3V9Z0_SHIDY/6-64
E8P5N7_YERPH/7-66
G9Y201_HAFAL/5-64
E8NLB3_SALET/5-64
C7KEA7_ACEPA/5-64
D2UI09_STAAU/6-65
C7ZZ93_STAAU/3-62
G0EZ40_CUPNN/8-67
C6RJW3_ACIRA/4-63
F4APQ3_GLAS4/7-66
D0BVW4_9GAMM/6-65
D9R2S8_CLOSW/4-62
F7YGZ8_MESOW/7-67
D4SXQ7_9XANT/5-64
C6UTZ5_ECO5T/9-68
F3BMN4_PSEHA/3-64
H0F5F6_9BURK/7-66
F7YGK4_MESOW/5-64
F2NC78_DESAR/3-63
I0LSS0_SALET/5-64
Q1YVR2_PHOPR/7-66
C7TA11_LACRG/3-62
B2SU29_XANOP/106-165
E7UFA4_ECOLX/1-57
B7VBP8_PSEA8/3-62
C6EI82_ECOBD/5-64
C3BLD0_9BACI/1-52
I0HJL9_ACTMI/6-65
A1V712_BURMS/4-63
F5U272_STRAP/3-62
F2N096_PSEU6/5-64
C3K213_PSEFS/9-67
B8H3M0_CAUCN/13-72
G4EGU5_9BACL/3-62
A2WIG6_9BURK/7-66
F8GN23_CUPNN/22-81
B5XWL7_KLEP3/5-63
H4F9V7_9RHIZ/116-175
G4K123_9RHIZ/49-107
D1RWM1_SEROD/17-76
A6UF78_SINMW/6-65
C9NPB4_9VIBR/4-63
Q474B3_CUPPJ/9-68
Q1RFY3_ECOUT/5-64
G8MGD8_9BURK/5-64
F3C4H5_PSESG/11-50
C6YRK7_FRATL/7-67
F6ANJ3_DELSC/21-80
Q7WKM8_BORBR/4-63
H8DMG0_9ENTR/7-66
Q39CA6_BURS3/4-63
G7T4G4_SALPS/5-64
D0C9B7_ACIBA/3-62
E3C9C9_9LACO/3-62
A2S0U2_BURM9/12-71
Q0K1C1_CUPNH/4-63
Q2T893_BURTA/15-74
H3LJ86_KLEOX/12-71
G4PLD1_BRUML/8-67
E4QZP1_BIFLM/2-62
C3K5Y9_PSEFS/11-69
H4YF07_ECOLX/6-65
F0AIX6_NEIME/5-64
E6W5N2_DESIS/4-62
D4ENV7_ENTFL/3-62
H5HTZ7_ECOLX/6-65
F3GUF3_PSESX/5-65
H5XCM0_9PSEU/9-67
E1PA80_ECOAB/5-64
E8GQS7_SALMO/9-68
A1S3X1_SHEAM/6-65
F6G7T3_RALS8/9-67
G6ZC28_VIBCL/5-63
F9AWM2_VIBCL/7-66
D4R902_ENTFC/2-62
I1AW20_9RHOB/5-64
H8NVA5_RAHAQ/3-62
E8M1L5_9VIBR/5-63
E0DJV8_9RHIZ/3-62
D4G530_BACNA/3-63
E9T4A8_COREQ/1-51
B1Z487_BURA4/75-134
D5B3Y4_YERPZ/7-66
Q9A977_CAUCR/35-94
G0K1K1_STEMA/12-71
C8UFZ3_ECO1A/8-67
C3MDV1_RHISN/14-73
F4N7V8_YEREN/5-63
H8E4A2_9MICO/20-79
D8P3R0_RALSL/4-63
C2DPL0_ECOLX/3-64
Q2T8Q3_BURTA/10-69
H3TAS7_PSEAE/3-62
A5V4W1_SPHWW/6-65
F3BHM6_PSEHA/4-63
Q1MI71_RHIL3/6-65
Q0BP86_FRATO/4-63
G2UJC7_PSEAI/9-68
D8BUU7_ECOLX/4-63
H5QEK1_ECOLX/5-63
Q8Z8F4_SALTI/3-62
C3XBY4_OXAFO/4-63
G8Q8K8_PSEFL/11-70
E8YJX4_9BURK/16-75
F4GWS1_PUSST/4-63
F0GFR0_9BURK/4-63
F0DYG8_9PSED/7-66
F2LLN5_BURGS/7-65
D7DBW9_STAHD/17-77
G9RH11_9ENTR/11-69
F9JA98_ACIBA/1-53
G7WC09_DESOD/3-62
F8H471_PSEUT/19-78
D6LRJ0_9RHIZ/5-64
B5XZ15_KLEP3/3-62
Q637Y2_BACCZ/3-62
D2BLJ4_LACLK/3-62
F7YSU9_VIBA7/4-63
F5L062_9FIRM/3-62
H1SBJ3_9BURK/3-62
A5FXP4_ACICJ/10-69
I0QZ44_9ENTR/5-64
F5JM56_ACIBA/5-65
B5F6F8_SALA4/5-64
F4DB56_AERVB/9-67
D0C4W4_9GAMM/3-62
H3KDC3_9BURK/17-74
F0E9D0_9PSED/10-69
C3SWS7_ECOLX/8-67
C2HPF2_LACAI/7-65
C7VEX7_ENTFL/3-62
G9TLT9_SALMO/4-63
E1V7E2_HALED/9-68
B9C491_9BURK/33-96
A7IF06_XANP2/3-62
F8GF72_NITSI/4-63
B5Q264_SALVI/9-68
B1Z3U9_BURA4/3-62
Q7D3Q0_AGRT5/3-62
B3RAH7_CUPTR/4-63
B1KBA7_BURCC/3-62
G9ECI8_9GAMM/3-62
H3WP05_STAEP/3-62
Q1BKH8_BURCA/11-70
D1RZM1_SEROD/6-65
ICIA_SHIF8/6-64
H8M0E4_SALTM/8-67
H4RMQ1_ECOLX/10-67
D0PMX4_BRUSS/6-65
F6AJ24_PSEF1/3-62
Q2ILX6_ANADE/16-75
G0G8T5_AMYMD/3-62
B1I630_DESAP/7-66
H1SFJ9_9BURK/5-64
G5FIN2_9CLOT/3-59
D5C9G0_ENTCC/13-72
Q1LFM9_RALME/8-67
A4A944_9GAMM/6-65
H3UGJ1_STAEP/1-60
H4QZD7_ECOLX/7-66
E4IAR3_ENTFC/4-63
G4LC11_PSEAI/8-67
E1CXU4_VIBPA/3-62
E0FHD9_ACTPL/4-63
F6B1S0_DELSC/6-65
E1KYU7_PEPMA/3-62
G4CEY6_9NEIS/9-68
H4R4T2_ECOLX/1-57
B5FDF1_VIBFM/10-69
A5L7P6_9GAMM/1-38
G8MNN7_9BURK/4-63
A5ETL2_BRASB/7-66
E9TB98_ECOLX/3-62
Q5QWZ4_IDILO/9-68
A3P2J5_BURP0/15-74
Q1AUB8_RUBXD/3-62
Q6N398_RHOPA/3-62
H4XKC0_ECOLX/3-62
B3YA11_SALET/9-68
F3Q569_9ENTR/8-67
C6WVS7_METML/6-65
Q7D2T4_AGRT5/23-82
Q63JC9_BURPS/18-81
Q7W9K2_BORPA/25-89
D6JA08_ECOLX/5-64
B1FZF3_9BURK/5-64
A5VB41_SPHWW/3-62
A5W2I6_PSEP1/4-63
D5RLG8_9PROT/9-68
E7I898_ECOLX/10-67
B2TAA9_BURPP/4-63
G8U7F7_BACCE/3-63
B3I4B9_ECOLX/12-71
H5CIN2_ECOLX/12-71
F3G2Y5_PSESJ/8-67
F3JW89_PSESZ/14-73
E8CEW2_SALMO/12-71
B3IPY5_ECOLX/5-64
F0JPG7_ESCFE/6-64
F7XYZ2_RHIFR/9-68
G8MB01_9BURK/4-63
H3WRN6_STAEP/3-62
G3A1E7_9RALS/8-67
A3HUM1_9BACT/25-84
E9KT99_STRKN/1-59
F3Q361_9ENTR/30-89
F9BU71_VIBCL/19-78
D6A0E3_9ACTO/12-71
A9AP74_BURM1/7-66
C6TUL7_BURPE/4-63
F8ZE65_VIBCL/8-67
H0SK16_9BRAD/6-65
E6HRT9_ENTFL/3-62
B2FRD4_STRMK/4-63
E6LL18_9FIRM/3-62
H1P2M5_9BACT/102-161
Q7NUA6_CHRVO/6-65
F5IMP9_ACIBA/3-61
G7RML6_ECOC1/8-67
I0VE88_SHIFL/3-62
A4LL88_BURPE/3-62
B7NJS3_ECO7I/8-67
F0IYH6_ACIMA/3-62
G8PVY3_PSEUV/5-64
A6CXV2_9VIBR/4-63
A9VNJ8_BACWK/3-62
B9QZS7_9RHOB/2-61
F7QVN8_9LACO/5-62
A9AIY6_BURM1/8-66
Q1VD11_VIBAL/6-65
B6C3C3_9GAMM/5-64
E5U518_ALCXX/5-64
E9WCC5_ECOLX/5-64
H3N2U1_KLEOX/4-63
H4NRX4_ECOLX/3-62
H5LE81_ECOLX/3-62
G0ER65_CUPNN/18-77
B9BS29_9BURK/10-69
H0I659_9MYCO/3-62
G8WIU3_KLEOK/3-62
D8D0Q7_COMTE/10-69
G2NJC8_9ACTO/5-64
A6SVP4_JANMA/5-64
Q8PAP2_XANCP/5-64
B3YKP6_SALET/5-64
E5Z2S3_9BACL/3-62
Q5DZD3_VIBF1/8-66
H4T447_ECOLX/3-62
H0RRG9_9BRAD/4-63
B7VL68_VIBSL/6-65
H3TFH4_PSEAE/33-92
E1W6Q4_HAEP3/20-84
D1YMK9_9FIRM/3-62
G1ZYY2_ECOLX/6-65
A0NZW9_9RHOB/1-57
C2VBT8_BACCE/11-70
B6BFB1_9RHOB/7-67
F0LZY7_VIBFN/6-65
D3H3A2_ECO44/8-67
H8FKJ0_XANCI/7-66
B5RF37_SALG2/8-67
B0SVP4_CAUSK/6-65
G5HUB3_9CLOT/3-62
D0HV27_VIBCL/5-63
F5VDR2_9LACO/4-62
D1FDQ7_9RHIZ/4-63
D7HEA3_VIBCL/7-66
B1KAY7_BURCC/3-62
E9VWI0_ECOLX/4-63
G0E597_ENTAK/5-63
C2R826_BACCE/11-70
F6E2Y0_SINMK/9-68
F9CQ40_ECOLX/3-62
F3FE24_PSESX/6-65
B2Q1U4_PROST/6-64
A9MBZ7_BRUC2/6-65
H1LGA6_9LACO/11-70
G0F0K1_CUPNN/8-67
E8XUP8_RAHSY/111-170
E6PQE6_9ZZZZ/6-65
C7WFP1_ENTFL/2-62
B1K2Q0_BURCC/29-88
E7JCX8_ECOLX/24-82
D0BXJ7_9GAMM/4-63
C7U6P5_ENTFL/3-62
B2Q5M1_PROST/8-66
G5FZ34_9PSED/34-93
B4EJV0_BURCJ/5-64
D6GEB4_9ENTR/3-62
H5MCI9_ECOLX/5-64
E0SAI1_DICD3/7-66
E9UYN3_9ACTO/7-66
F4SHC6_ECOLX/5-64
C4LDC5_TOLAT/8-67
F9UHD4_9GAMM/3-64
G9TC86_SALMO/5-64
E7YYQ9_SALMO/4-64
B6ZYG8_ECO57/9-68
H4WI77_ECOLX/3-62
H4QDL8_ECOLX/5-64
E1ILJ6_ECOLX/4-63
G4LK48_PSEAI/5-64
G7LJQ3_9ENTR/6-65
H0N178_SALMO/8-67
A1VD96_DESVV/54-116
D1B171_SULD5/19-83
C1A0Q1_RHOE4/4-63
E9XQB9_ECOLX/5-64
A4SYI5_POLSQ/26-84
F5VKC5_ENTSA/12-71
A8A644_ECOHS/8-67
E7PGN9_PSESG/8-67
A6TT35_ALKMQ/3-62
D5UCX4_CELFN/6-64
D1DCG9_NEIGO/4-62
F9RLK6_9VIBR/7-66
B7MUB4_ECO81/3-64
B2JU37_BURP8/3-62
A7ZVM5_ECO24/13-72
D0C8G5_ACIBA/5-64
A4JNY2_BURVG/3-62
A7MHR6_CROS8/7-65
G4IK97_9RHIZ/3-62
H1NSY9_9SPHI/3-62
B3AIY9_ECO57/8-67
F6F3X1_SPHCR/7-66
B1K067_BURCC/4-63
E5YND3_9ENTR/3-62
G8MCP7_9BURK/4-63
A5J424_BURML/15-74
Q82DP7_STRAW/12-71
G6R1C1_STRPN/3-62
G4PKL2_BRUML/5-64
B2PUM6_PROST/11-70
D1DYC9_NEIGO/4-63
H3MMT8_KLEOX/5-63
Q6HCM7_BACHK/3-62
A7ZLT1_ECO24/5-64
F5KQD5_PSEAI/14-73
H0M948_SALMO/4-63
F3JR75_PSESX/3-62
B2HYC2_ACIBC/4-67
G8MAZ0_9BURK/10-69
E5AQ46_BURRH/19-78
G6YL01_9RHIZ/11-70
A3MNN8_BURM7/4-63
C7BJ99_PHOAA/3-64
E9YUZ3_ECOLX/4-63
E8LUI6_9VIBR/4-63
E7Y303_SALMO/3-62
F7JYN9_9FIRM/3-62
Q2RW87_RHORT/1-38
F8FHZ9_PAEMK/3-62
C3ADE8_BACMY/1-45
D4IY78_BUTFI/5-62
Q65WK9_MANSM/8-67
H4JLR0_ECOLX/3-62
F3I061_PSESF/3-62
F7SX61_ALCXX/9-68
F9NYF4_PROAA/3-62
H0QKP0_ARTGO/4-63
H0FN95_BACAM/3-61
F4SPA4_ECOLX/6-65
F7QPR9_9BRAD/4-63
C2NM36_BACCE/12-71
A9VYM2_METEP/2-61
B7LZ82_ECO8A/5-64
C4K719_HAMD5/3-64
B8LAU7_9GAMM/5-63
B2T1A2_BURPP/10-69
F3VAV2_SHIDY/4-63
Q13RJ1_BURXL/4-63
B5TTH4_9BACT/21-80
B7V4S6_PSEA8/21-80
E2ZPN9_PSEAI/4-63
E6PVB7_9ZZZZ/4-63
B5SHT5_RALSL/15-74
D0C9F5_ACIBA/5-64
H5LN66_ECOLX/3-64
Q0TI92_ECOL5/3-64
F2HKI5_LACLV/5-66
H6SJR0_RHOPH/6-64
G2TBN1_RHORU/18-77
H0G6J1_RHIML/4-63
E7AYY5_YERE1/3-62
E2CJQ5_9RHOB/3-62
E3XQJ5_ECOLX/5-64
B4E6V5_BURCJ/9-68
F6DD66_THETG/5-62
Q1R582_ECOUT/28-87
B3B2V7_ECO57/9-68
D0S2Y5_ACICA/10-68
A9EE39_9RHOB/3-62
F3QEC2_9ENTR/3-62
Q5LNL1_SILPO/4-62
G2U7N2_PSEAI/7-66
B1XVJ5_POLNS/3-62
H4ZCF6_ECOLX/3-64
C0XVU8_BURPE/1-53
E8EQ76_SALMO/4-63
H3YQY0_STAAU/3-62
G8Q924_PSEFL/7-66
D5W8D8_BURSC/3-62
C2TA17_BACCE/3-62
C7DDR6_9RHOB/5-64
Q2BMP5_9GAMM/3-62
Q39NF8_BURS3/6-65
Q11FR3_MESSB/10-69
H0TYB2_9BRAD/5-64
B5BCB7_SALPK/3-62
G6ZF99_VIBCL/6-65
Q74LY3_LACJO/5-64
D1PPS5_9FIRM/189-252
A7IDX9_XANP2/4-63
Q3DV61_STRAG/3-62
G0H7B0_BIFAN/3-64
A8KPW0_BURPE/8-67
Q5GXB0_XANOR/3-64
B3QFA3_RHOPT/7-66
F5JPN1_ACIBA/3-62
D8AWH9_ECOLX/14-73
F9GVN6_HAEHA/3-62
H4LW49_ECOLX/3-63
G0BJM3_9ENTR/3-62
A3UM03_VIBSP/3-62
F3IZA9_PSEAP/13-73
C0EDC5_9CLOT/3-65
G7HQ25_9BURK/3-62
F8FRW7_PSEPU/9-68
F4UED6_ECOLX/28-87
F0LY62_VIBFN/3-64
F4MVD1_YEREN/4-63
Q87WD9_PSESM/5-64
F3MIB4_9BACL/13-73
D2XDF4_9PSED/4-63
D5RGK8_9PROT/28-92
F7UDN8_RHIRD/34-93
Q8P5K8_XANCP/3-62
A8KVB9_BURPE/4-63
E8HQH1_ECOLX/4-63
E9WT84_ECOLX/4-63
G2BUQ8_ECOLX/4-63
F2KAZ6_PSEBN/7-67
E5ZUG1_ECOLX/26-85
B0HDC7_YERPE/3-64
B1XEB3_ECODH/3-62
D5WN13_BURSC/7-66
B9NM21_9RHOB/11-70
G0BTR6_9ENTR/19-78
G9U9W9_SALMO/3-62
F5PVE3_SHIFL/8-67
A3NG59_BURP6/17-76
F2LIV5_BURGS/7-65
H1BX60_ECOLX/9-68
G5RFE9_SALET/13-72
C0ZQY8_RHOE4/3-62
E1DV54_VIBPA/4-63
F3HHH6_PSEYM/4-62
G9VYK9_SALMO/6-65
E1K1P8_DESFR/6-65
F0CE51_SALMO/6-65
D6I866_ECOLX/3-64
F9S6Z1_9VIBR/4-61
F9NKS3_PROAA/3-62
A9BPF3_DELAS/7-66
E9XIL6_ECOLX/6-65
F5KIL4_PSEAI/3-64
C6RY13_VIBCL/3-64
C5T3B2_ACIDE/8-67
A3DCW0_CLOTH/5-64
H8J9P7_MYCIT/3-62
G4FAW3_9GAMM/6-65
G6EHB4_9SPHN/4-63
Q8X4T4_ECO57/6-65
C7M436_CAPOD/3-62
F0GA43_9BURK/1-26
A3KYP8_PSEAI/13-72
E1VCC3_HALED/8-67
C6U8E0_BURPE/3-62
H4L7Z2_ECOLX/5-64
A8A2L8_ECOHS/17-76
G2KYA5_PSEAI/4-63
H8FKL7_XANCI/9-68
E8ES81_SALMO/3-62
Q1BJ54_BURCA/6-65
Q1R7B2_ECOUT/6-65
D8MP22_ERWBE/7-66
E2NNM8_9FIRM/27-88
E7VB09_SALMO/3-64
G2TI59_BACCO/3-64
H1I417_9BACI/3-62
F6DVH1_DESRL/3-62
E1JVX2_DESFR/3-62
I0NED8_SALET/4-63
B9TPA8_RICCO/6-65
E8I7D7_ECOLX/6-65
E7SUP6_SHIBO/6-65
C6EF83_ECOBD/4-63
E2XMY3_PSEFL/4-63
C9PFK4_VIBFU/3-62
D0C4F8_9GAMM/7-66
C9TAK6_9RHIZ/8-67
E8FFF1_SALMO/5-64
Q87RY9_VIBPA/10-69
E8RUF6_ASTEC/9-68
Q82L59_STRAW/3-62
Q8YB36_BRUME/24-83
F6B0W2_DELSC/16-75
Q6W1I5_RHISN/19-78
A3SLR1_9RHOB/5-64
H3PFH1_BRUAO/18-77
G9EEJ3_9GAMM/6-65
E8FZK8_SALMO/13-72
G5GNN5_9FIRM/3-62
F8GWD0_CUPNN/4-63
A5VEP1_SPHWW/25-88
F2FX37_SALGL/11-70
C4IAE6_BURPE/20-79
D3H1M0_ECO44/8-67
E5UM52_NEIMU/4-63
Q2SX29_BURTA/31-90
E1HRN7_ECOLX/3-64
H0MRV0_SALMO/5-64
Q4KBP5_PSEF5/11-70
I0BFT0_9BACL/3-62
F2MK19_LACCD/9-68
G5TUI0_ECOLX/31-90
B0T8U5_CAUSK/9-68
A6XSX0_VIBCL/4-63
C7CMQ5_METED/2-61
Q9CMZ0_PASMU/3-64
D2ZEP5_9ENTR/5-64
B5XS83_KLEP3/7-66
B2JSA5_BURP8/5-64
G7BJU4_VIBCL/7-66
F3BG90_PSEHA/7-66
A6B821_VIBPA/4-63
A4JSN8_BURVG/4-63
Q3A466_PELCD/5-64
E6UZA8_VARPE/3-62
C6WW28_METML/4-63
I1AK94_PSEAI/8-67
H1S263_9BURK/5-64
G9ZP08_9LACO/5-65
H1UJK1_ACEPA/21-79
H1YR01_9GAMM/7-66
F8XDG8_ECOLX/12-71
D0JU51_YERP1/3-62
D5VVF2_CLOB2/1-48
A3NLL5_BURP6/10-69
E1SSU1_FERBD/3-62
C2I8N5_VIBCL/7-66
B9BUH7_9BURK/6-65
E8X8R7_SALT4/8-67
B9B7X2_9BURK/7-66
F4XEA6_9FIRM/3-61
F3PGW6_9BACE/4-62
B1YFC0_EXIS2/3-62
G7GPW3_9ACTO/5-64
D0R482_LACJF/3-62
E1SFM7_PANVC/4-63
F8JBW2_HYPSM/3-62
I0Y631_9BURK/2-61
H1E775_ECOLX/31-90
H3MM46_KLEOX/3-62
G3YM99_9RALS/4-63
F9CK84_ECOLX/5-64
B9KEZ3_CAMLR/3-62
H8JAF6_MYCIT/9-68
G2J113_PSEUL/7-66
B7RT39_9GAMM/1-36
Q2RS81_RHORT/8-67
D1RVA3_SEROD/9-68
E8A4Z8_SALMO/10-69
F9PXK0_9STRE/3-64
H3SXF0_PSEAE/4-63
D8I8F2_AMYMU/3-62
C4UYT7_YERRO/4-63
F9S409_9VIBR/11-70
A4VG25_PSEU5/5-64
B8CK69_SHEPW/20-79
C4KWD2_BURPE/23-82
A7N1C7_VIBHB/39-98
F4DXJ6_PSEMN/4-63
H0HHB9_RHIRD/14-73
F3QF13_9ENTR/4-63
G5S008_SALET/8-67
B4EUS7_PROMH/4-63
B3HY15_ECOLX/19-83
B4EKE9_BURCJ/29-88
Q2T8S9_BURTA/3-62
B1F9W1_9BURK/4-63
I0LIV8_CORGL/4-61
A2WE97_9BURK/64-123
B1KCG6_BURCC/29-88
A3RSL5_RALSL/8-67
I0VEP5_SHIFL/1-39
C3WQ52_9FUSO/3-62
A0Z7R6_9GAMM/3-69
A1UW26_BURMS/8-67
E8I7E7_ECOLX/7-66
C9VC60_BRUNE/16-75
G9ZUJ5_9PROT/6-65
H3LPS8_KLEOX/7-66
F4LDV3_BORPC/7-66
H5V681_ESCHE/4-63
I0VXD7_ECOLX/3-62
B5CIG8_SALET/9-68
E3DGB5_ERWSE/6-64
F6E7P5_SINMK/21-79
B5Q0K4_SALHA/31-90
G5U342_ECOLX/4-63
E6XI46_SHEP2/5-64
B2H2B6_BURPE/8-67
B5ZYJ8_RHILW/4-63
Q48VM6_STRPM/3-64
H5VX44_SALEN/4-63
E3G4U4_ENTCS/11-70
H5CW56_ECOLX/13-72
H3SSB1_PSEAE/9-68
B5WUW8_9BURK/5-63
D8JNC4_ACISD/7-66
Q0SCE3_RHOSR/6-65
C6AY85_RHILS/318-377
E6V927_VARPE/10-68
D7VCJ9_LACPN/5-63
G0K0K7_STEMA/5-63
D0M942_VIBSE/33-92
Q83QI1_SHIFL/18-77
C6B2M0_RHILS/3-62
F4QV49_BREDI/5-62
Q6J668_9BURK/26-85
A3W3D4_9RHOB/21-79
F5JIJ5_9RHIZ/8-67
E2PPZ8_9RHIZ/7-66
B7VQD4_VIBSL/2-61
H5J113_ECOLX/5-63
G2PGE0_STRVO/4-63
A5L8U9_9GAMM/8-67
G7HC44_9BURK/21-80
F2K7I8_PSEBN/10-69
F0BAY8_9XANT/5-64
D4IGK8_ERWAE/3-62
G2JKH5_ACIBA/3-62
G2UAN8_PSEAI/5-64
A0AZH3_BURCH/13-72
Q8D4T3_VIBVU/3-62
E1SBG8_PANVC/7-66
D2AS20_STRRD/5-64
G2ZUZ2_9RALS/40-99
C2Z825_BACCE/11-70
F9CQ30_ECOLX/3-62
B2AHV3_CUPTR/20-79
G8VX06_KLEPN/7-66
A9N6I8_SALPB/5-64
B7GZF0_ACIB3/3-62
C0WCM0_9FIRM/8-67
B7A2K4_ECO57/3-62
H0JE59_9PSED/3-62
Q316J6_DESDG/4-63
B9NSH4_9RHOB/4-63
F9CD87_ECOLX/8-67
D4HRH8_BACPN/3-62
F7XDS7_SINMM/4-63
E6A4B6_ECOLX/24-82
B7WW36_COMTE/6-65
E5AKU3_BURRH/4-63
C7CXG5_ENTFL/2-62
Q39DF1_BURS3/4-63
E2ZVV8_PSEAI/1-57
B0HD76_YERPE/4-63
Q1ZRC2_PHOAS/7-66
C2HTD7_VIBCL/5-64
G9VIB6_SALMO/31-90
G7HSL4_9BURK/7-66
G9SNU0_ENTFC/3-64
H0RS33_9BRAD/6-65
G7ANZ1_VIBCL/5-64
Q2C9K0_9GAMM/4-63
A1WN33_VEREI/5-64
B3A1Y2_ECO57/8-67
F5MCR4_ECOLX/1-57
A9MRS1_SALAR/6-65
D9V493_9ACTO/3-62
E8TK83_MESCW/6-65
B5C203_SALET/24-82
C8WDX2_ZYMMN/30-89
C8S183_9RHOB/26-88
E3HJ16_ACHXA/3-62
Q0BR13_GRABC/5-64
A6FQ23_9RHOB/5-63
Q8G9K9_RHOOP/3-62
F6F3N8_SPHCR/8-67
F8YLJ4_ECOLX/4-63
Q3SWP4_NITWN/4-63
A3X3Y5_9RHOB/4-63
C6XAU4_METSD/4-63
D5WFE5_BURSC/3-62
C8U7T4_ECO10/9-68
A0K684_BURCH/4-63
Q1GAJ5_LACDA/6-63
F2K2J6_MARM1/7-66
D9SEG2_GALCS/5-63
F0IUN8_STRSA/13-72
H8M8L0_SALTM/5-64
E8TM05_MESCW/3-62
F5R339_SHIFL/8-67
E7JPY4_ECOLX/5-64
D6EVR3_STRLI/1-60
G0I498_CORPS/10-69
B1YXB4_BURA4/4-63
A4NSX7_HAEIF/3-62
F3K4Y4_PSESZ/3-62
C7D775_9RHOB/3-62
F7RK17_9GAMM/4-61
G5VEJ3_ECOLX/9-68
B9B2G2_9BURK/4-63
E8BHT6_SALMO/5-64
Q6W1G4_RHISN/6-65
B8EC37_SHEB2/7-66
H2JUY7_STRHJ/3-62
H1RT74_COMTE/3-62
A9KDY0_COXBN/4-63
Q0SA20_RHOSR/8-67
H4QUH3_ECOLX/4-63
C6NRZ4_9GAMM/4-62
A6V231_PSEA7/5-64
A3N573_BURP6/9-68
D9RA99_CLOSW/5-64
B7CQU7_BURPE/5-64
G0FG07_ECOLX/3-62
C2YS45_BACCE/10-69
Q3IEH3_PSEHT/10-69
A3XVW4_9VIBR/4-63
E8TXH2_ALIDB/3-62
Q0B4R0_BURCM/3-61
H0Q4N2_9RHOO/5-63
G2L0U3_PSEAI/19-78
Q73TP2_MYCPA/3-62
Q81KT7_BACAN/3-62
A9WY47_BRUSI/4-63
G2AV23_ECOLX/5-63
C5CWT0_VARPS/1-57
D5WHC7_BURSC/9-68
G8Q5Y9_PSEFL/8-67
E1CSV8_VIBPA/10-69
F4DTQ8_PSEMN/3-62
E9WXX5_ECOLX/5-64
G7R593_ECOC2/8-66
F0J0U9_ACIMA/1-57
C0Q5J7_SALPC/12-71
C4LDS5_TOLAT/21-81
B1FDM8_9BURK/3-62
H3SZ57_PSEAE/4-63
G4PQC0_ECOLX/9-68
Q21UH2_RHOFD/23-81
B3ILI4_ECOLX/19-83
B5PMR7_SALET/6-65
A0AXP1_BURCH/4-63
H4X1G5_ECOLX/8-66
A0B395_BURCH/4-63
C4UCH0_YERAL/5-64
B8KAJ9_VIBPA/3-62
F4T6J8_ECOLX/13-72
F0DCP0_STAAU/6-65
A8G141_SHESH/21-80
H5M4Z4_ECOLX/6-64
D8D9Y6_COMTE/9-68
Q1QUZ8_CHRSD/25-84
G9F4J7_CLOSG/3-62
F9I7X4_ACIBA/14-73
H1PVJ9_9FUSO/2-60
A6UKY6_SINMW/4-64
F4SRB6_ECOLX/10-67
A6VSK1_MARMS/14-73
Q2KU11_BORA1/11-71
Q2KVT8_BORA1/8-67
F3U5Q1_ECOLX/8-67
H7HTJ7_STRPN/3-62
E5U3W3_ALCXX/9-68
Q2KC25_RHIEC/7-66
Q1MCR3_RHIL3/4-63
D9VF94_9ACTO/12-71
E0E9X6_ACTPL/3-62
A6FHL0_9GAMM/4-63
C7JR05_ACEPA/6-65
B7N5Q1_ECOLU/13-72
A0KJ82_AERHH/4-63
C9VVC8_BRUAO/3-62
C4SUG3_YERFR/3-64
Q6HK23_BACHK/3-62
Q3JKP0_BURP1/5-64
C7CHP4_METED/4-63
Q62AV0_BURMA/10-69
C5S2T1_9PAST/3-62
H5FKU8_ECOLX/4-63
F3J280_PSEAP/11-50
A8EQU4_ARCB4/3-62
Q13GK2_BURXL/12-71
B1YZX8_BURA4/35-94
A3XFV4_9RHOB/5-64
B9PBP9_POPTR/140-199
D4XUG6_ACIHA/5-64
B9B352_9BURK/26-85
C6LE84_9FIRM/3-62
Q1BZ57_BURCA/41-100
D8IBU2_BRAP9/3-62
H4P4E2_ECOLX/13-72
A9MJ96_SALAR/13-72
D5RQZ9_9PROT/3-62
B2UGU0_RALPJ/11-66
A2U2D2_9FLAO/3-62
H5E8Q4_ECOLX/4-63
A3YB14_9GAMM/13-72
I0UIM1_BACLI/3-62
C5CPR3_VARPS/9-68
E8EPT2_SALMO/5-64
B5EUP6_VIBFM/11-70
B4EEX1_BURCJ/15-74
G2D3X5_ECOLX/8-67
E6HDH7_ENTFL/4-64
A9GPM0_9RHOB/6-65
E0R1C9_ECOLX/13-72
B4TG89_SALHS/13-72
G0SMM5_VIBMI/6-65
H4KYE4_ECOLX/5-63
D7JTD1_ECOLX/6-65
A6GH95_9DELT/9-66
E8TS66_ALIDB/40-99
Q1RP29_VIBAN/10-69
F7Z9W8_ROSLO/3-62
B3H821_ECOLX/60-119
D7ZCE7_ECOLX/5-64
E8TS50_ALIDB/9-67
G8WL07_KLEOK/6-65
G0BG97_9ENTR/13-72
C6LBP4_9FIRM/3-62
E2ZZM0_PSEAI/3-62
H4SCS8_ECOLX/5-64
F5I2J8_ACIBA/3-62
G7B8P1_VIBCL/3-64
C6UQU2_ECO5T/3-62
F9CCB2_VIBCL/7-66
B3XGT9_ECOLX/9-68
C7GDP0_9FIRM/5-64
A6WJW7_SHEB8/3-64
Q46MT9_CUPPJ/8-67
H0F4Q6_9BURK/3-62
D0J7Y1_COMT2/4-63
A6V895_PSEA7/3-62
I1AKB1_PSEAI/4-63
H0BVW3_9BURK/8-67
Q5LR91_SILPO/7-66
F3BFZ3_PSEHA/8-67
D7HBZ8_VIBCL/30-89
F8ZNU0_VIBCL/4-63
F2AK00_RHIET/5-62
B7NU39_ECO7I/3-62
C9XYQ7_CROTZ/31-90
A5L406_9GAMM/7-66
A8KNZ2_BURPE/3-62
C6IV49_9BACL/3-62
E6T6G5_SHEB6/3-62
A2WI33_9BURK/6-65
H0FDK5_9BURK/5-63
F2FSI4_SALGL/3-63
B7INF0_BACC2/3-62
H4FLB4_ECOLX/3-62
E8DBM5_SALMO/4-63
G5NUP6_SALET/5-63
A1ACM7_ECOK1/12-71
E8TUT8_ALIDB/22-80
B5ZT21_RHILW/15-73
Q98N95_RHILO/3-62
D6GCE0_9ENTR/21-79
H0F0Y6_9BURK/1-53
E2ZWV8_PSEAI/4-63
C8LDD8_STAAU/3-62
B1HGC3_BURPE/3-62
Q76CA8_9BORD/1-45
H3KJI3_ECOLX/9-68
Q92MS0_RHIME/3-62
A2S0K1_BURM9/38-101
D3ULS9_LISSS/3-62
A8FVJ4_SHESH/4-61
D9R096_CLOSW/3-62
F5KH45_PSEAI/3-62
B2T4L3_BURPP/4-63
F9U0V5_MARPU/3-62
Q4K3J8_PSEF5/5-64
E2PM15_9RHIZ/6-65
B5HP84_9ACTO/8-67
B7GI02_ANOFW/10-69
E6WF79_PANSA/4-63
A0KHB4_AERHH/3-62
F2LJD3_BURGS/4-63
H4L5T2_ECOLX/3-62
G4BX48_SALIN/12-71
B3WS49_ECOLX/5-64
D4K261_9FIRM/3-62
D3NZQ0_AZOS1/4-63
A4Y3K9_SHEPC/5-64
H5AWC7_ECOLX/3-64
C4UWK8_YERRO/5-64
H0FY81_RHIML/6-65
D7GTW6_9FIRM/5-64
E6T4H3_SHEB6/8-67
D5HIJ5_9FIRM/3-62
B1T3Z1_9BURK/29-88
F9GQL6_HAEHA/20-84
G8JZ14_RHOFA/4-63
E8MB61_9VIBR/3-62
C0Y6Y5_BURPE/9-68
G5TTP1_ECOLX/8-66
G7HTD0_9BURK/7-66
F8DI10_STREP/3-62
G2ZSZ7_9RALS/6-65
H3MQA7_KLEOX/8-67
B3D9H8_BURM1/6-65
F2MBJ2_LACCC/9-68
F6AL79_DELSC/10-69
F1Y3M0_ECO57/5-63
H5KH59_ECOLX/3-62
Q4K655_PSEF5/11-70
B5F041_SALA4/3-62
H0J4N6_9GAMM/8-67
H0DF51_9STAP/3-62
D8JS28_HYPDA/19-82
C3CHE9_BACTU/1-51
H4T541_ECOLX/5-64
B0V7U3_ACIBY/7-66
H5Q2S1_ECOLX/5-64
D8MS30_ERWBE/6-65
F3XY71_9FLAO/3-62
B0V7S6_ACIBY/3-62
Q9I2E3_PSEAE/5-64
I0QAK1_STROR/3-64
A1RLJ4_SHESW/16-73
C2WV55_BACCE/3-62
B2PL87_ECO57/9-68
F0MZ13_NEIMP/4-63
F1XJX6_ECO57/1-57
D5WKD2_BURSC/3-62
G0SMB1_VIBMI/10-69
F9CLK8_ECOLX/8-67
B0PCD4_9FIRM/3-62
F5XFM7_MICPN/5-63
E4J900_ENTFC/2-62
E7K6L4_SHISO/10-67
F8BHR0_OLICM/17-76
E5XDX3_9FIRM/6-65
D4XJK3_9BURK/7-66
E1JN53_9LACO/5-62
A3UW18_VIBSP/7-66
A4NGV6_HAEIF/8-67
H5TYB9_9ACTO/3-62
B9BG74_9BURK/4-63
B5N742_SALET/6-65
A8KPD5_BURPE/4-63
F7T142_ALCXX/3-62
G2AA59_ECOLX/13-72
F0MZF9_NEIMP/3-64
Q7W1N7_BORPA/1-50
B4R9R3_PHEZH/13-72
C0D6M5_9CLOT/47-106
F2LBV4_BURGS/21-80
Q1RBZ3_ECOUT/60-119
H5K580_ECOLX/4-63
E8LNZ4_9VIBR/3-62
G7AEK7_VIBCL/3-64
Q973T9_SULTO/23-63
B4AJD8_BACPU/3-61
F5JB94_9RHIZ/6-65
B9BGB3_9BURK/10-69
D1YGU9_9LACO/11-70
C0VH67_9GAMM/28-87
Q1BQX5_BURCA/12-71
F1ZIS5_ECOLX/3-64
D0JGY6_YERPD/6-65
A3N0R8_ACTP2/7-66
F0GE36_9BURK/3-62
B2UEM6_RALPJ/4-63
A3YDT7_9GAMM/8-67
A4XYP3_PSEMY/4-63
A6VDF0_PSEA7/3-62
C9NPP4_9VIBR/4-63
B1JZL0_BURCC/4-63
D0JMS1_YERP1/20-79
H1KUV4_METEX/42-98
E2JRU6_ECO57/8-67
C0VIL1_9GAMM/3-64
F1ULY5_PROAA/3-62
E2SHY4_9FIRM/3-62
B3DZ70_METI4/3-62
B1ITI1_ECOLC/3-64
B5CHB0_SALET/4-63
Q93E08_RHILT/3-62
Q88GV9_PSEPK/16-75
A3JNS6_9RHOB/5-64
G8MGU2_9BURK/7-66
D6DHZ9_CLOSC/3-62
I0GVQ2_SELRU/33-92
E8IBB0_ECOLX/3-62
I0Y7S6_9BURK/3-62
C3EAY7_BACTU/3-62
A8SZE3_9VIBR/10-69
Q2T825_BURTA/5-64
G8QHC2_AZOSU/4-63
G7GAW0_9GAMM/5-64
B4TR04_SALSV/5-64
A7MKN2_CROS8/4-63
H8JLU8_MYCIT/3-62
H4XNM8_ECOLX/13-72
B2P8T0_ECO57/10-69
F4VUA6_ECOLX/6-65
F3GAL4_PSESJ/13-73
Q46SD0_CUPPJ/6-65
C4GYU1_YERPE/3-62
B1T8F0_9BURK/10-68
B2S9K0_BRUA1/4-63
F2CCU1_STRSA/3-62
H4PWE3_ECOLX/19-83
C4LDD8_TOLAT/17-76
A9K6P0_BURML/7-66
D6ADW7_STRFL/1-51
H3MPL8_KLEOX/5-64
A4JA57_BURVG/4-63
D0GBC2_BRUML/3-62
A6UKG3_SINMW/3-62
B0NBQ0_EUBSP/20-78
H2IC76_9VIBR/6-64
B1IRQ6_ECOLC/8-67
Q8XWH6_RALSO/6-65
F1Y343_ECO57/3-62
B2JG90_BURP8/20-79
A7MJI7_CROS8/6-65
F5NLB9_SHIFL/8-67
Q03FK9_PEDPA/11-70
C6AVI5_RHILS/6-65
A0RHZ4_BACAH/12-71
F7T421_ALCXX/6-65
B6JE68_OLICO/8-67
F9UG56_9GAMM/3-62
A9HX09_BORPD/3-62
D7DVA9_METV3/42-101
A6W154_MARMS/4-62
B6AVV7_9RHOB/30-89
C8UQ87_ECO1A/5-64
B5XQN6_KLEP3/5-64
B7QVT3_9RHOB/13-72
E0LTM2_9ENTR/4-63
E2YIS8_ENTFL/2-62
H1YPD2_9GAMM/4-63
F0E3I8_9PSED/7-66
D0HSW0_VIBCL/6-65
A5XNX9_BURML/4-63
D3QT75_ECOCB/3-62
Q53056_RHISP/8-67
A8H1K8_SHEPA/12-71
B5CB41_SALET/8-67
D2ATY6_STRRD/5-64
G2IMG8_9SPHN/7-64
F8H4N3_PSEUT/9-69
E4RHY9_PSEPB/3-62
H3VMT7_STAHO/3-62
F5QCG2_SHIFL/10-67
Q1MEB4_RHIL3/13-72
D6DU82_ENTCL/4-63
G6ZPT6_VIBCL/4-63
F5K8H7_PSEAI/4-63
G8MNV5_9BURK/10-69
B4TVF4_SALSV/5-64
G4FTI2_9GAMM/6-65
A0R3Z8_MYCS2/1-60
C4XB42_KLEPN/4-63
G2NX48_STRVO/11-70
F6ASL9_DELSC/4-63
A4VMX8_PSEU5/9-69
D7A6A4_STAND/6-65
Q123N5_POLSJ/3-62
Q47V70_COLP3/19-78
B5QX50_SALEP/19-83
H5KD72_ECOLX/3-62
E5U0L5_ALCXX/3-62
C4T1L3_YERIN/8-67
E5B5T4_ERWAM/5-64
B5ZXZ7_RHILW/5-64
D1BNW2_VEIPT/3-62
A6U6Z8_SINMW/9-68
C5NAD3_BURML/31-90
Q1Z2P3_PHOPR/5-64
F0E9N4_9PSED/4-63
H1RU53_COMTE/4-63
Q218Z8_RHOPB/9-67
D9V5B1_9ACTO/4-63
A3NNH7_BURP6/13-72
E7GIW7_CLOSY/3-63
F6IEQ6_9SPHN/4-63
G7CSN1_AERSA/11-70
G9SGE9_CITFR/4-63
G9VHF9_SALMO/9-68
H2IWH3_RAHAC/9-68
E0I2Z9_9BACL/3-62
E4P480_ECO8N/6-65
F5TGH7_9FIRM/3-62
A6GDU9_9DELT/4-63
F7YSQ8_VIBA7/3-62
A3YG12_9GAMM/4-63
E2XUG5_PSEFL/8-67
D6HWR3_ECOLX/3-62
B5S1R0_RALSL/4-63
E1DFU6_VIBPA/4-63
C4SH16_YERMO/3-62
B7VR41_VIBSL/7-66
B0KLF4_PSEPG/4-63
H2XBL8_CAEJA/4-63
H4NNZ9_ECOLX/7-66
B8LFA3_STEMA/8-67
D8NZP9_RALSL/3-64
Q7W4D5_BORPA/3-62
C3FXD3_BACTU/3-62
E5VGQ3_9FIRM/3-62
F0QGT3_ACIBD/5-64
F7XE65_SINMM/77-136
E8GX53_SALMO/13-72
G8MER6_9BURK/14-73
H4VKR0_ECOLX/6-65
F3IP23_PSESL/17-76
F4CS64_PSEUX/5-63
E6AX13_ECOLX/6-65
C3K5Z2_PSEFS/6-65
H5L5N1_ECOLX/5-64
B2HYB9_ACIBC/4-63
A7JI95_FRANO/10-69
G2L537_PSEAI/4-63
Q8E8W2_SHEON/4-63
E8EPW9_SALMO/8-67
H0S8I4_9BRAD/6-65
B1LJF0_ECOSM/8-67
F2F1E4_SOLSS/3-62
E3YLT9_9LIST/5-64
E2T5E9_9RALS/8-67
H1S7W4_9BURK/3-64
B9BS09_9BURK/5-64
G7ACG9_VIBCL/4-63
E1EK74_VIBPA/9-68
D3ACT1_9CLOT/10-69
E6NZT3_ECOD1/5-64
G5IPD1_9ENTE/7-67
H5VM52_SALSE/8-67
H5UG24_9ACTO/4-63
F0E949_9PSED/4-63
D8BI66_ECOLX/24-82
F3VNG0_STRPN/3-62
F8B5L0_FRADG/7-66
F6E9L2_SINMK/6-65
Q04GQ1_OENOB/5-62
C9ZEP2_STRSW/7-66
A7MXS4_VIBHB/21-80
H4IZB4_ECOLX/10-67
YXJO_BACSU/3-62
D2GE70_STAAU/1-60
A5J412_BURML/3-62
F5VQ39_ENTSA/3-62
Q07W97_SHEFN/4-63
E8YVA9_9BURK/13-72
F6E1A8_SINMK/12-70
A8ARP5_CITK8/4-63
LRHA_ECOLI/13-72
B0HG38_YERPE/5-64
E0P4D6_STAAU/3-62
H1G9D8_LISIO/3-61
G0A8I8_COLFT/4-63
D4E3B8_SEROD/7-66
A4AAS9_9GAMM/3-62
G8LCA2_ENTCL/4-63
G6SVQ5_STRPN/3-62
H3L9W9_KLEOX/7-66
F2F5E4_SOLSS/3-62
F2LDK9_BURGS/7-66
H3MZH4_KLEOX/5-64
B4TEA9_SALHS/3-62
F3EEF8_PSESL/15-74
H2FTP1_OCESG/6-65
D3E8U8_GEOS4/3-62
A0L189_SHESA/10-69
A4JMS2_BURVG/30-89
D4X5Y7_9BURK/5-64
ICIA_ECOLU/6-64
A7ZJD6_ECO24/19-83
A3MPB6_BURM7/3-62
G2S772_ENTAL/4-63
A4E867_9ACTN/1-52
E9YLW3_ECOLX/3-62
E6W7P4_PANSA/8-67
G5LIT4_SALET/51-109
B3I8L9_ECOLX/5-64
F9T2A0_9VIBR/5-63
H4IU88_ECOLX/1-39
B9Z0W4_9NEIS/9-67
F0C0E6_9XANT/4-63
G2UAB4_PSEAI/4-63
G0B8L1_SERSA/3-62
B1Z138_BURA4/6-65
B6I753_ECOSE/6-65
H4J4W3_ECOLX/12-71
Q1RPH4_ECOLX/3-62
B1VW84_STRGG/3-62
G8MIE4_9BURK/4-63
F0JNN4_ESCFE/11-70
D9WNU5_9ACTO/7-66
A9BVV1_DELAS/9-67
B3RC53_CUPTR/3-62
H5UXG5_ESCHE/5-64
G4QES0_GLANF/9-68
C4HW90_YERPE/13-76
A0KEU5_AERHH/4-63
F5QP27_SHIFL/9-51
F8GVV0_CUPNN/55-114
I1AMW8_PSEAI/4-62
G7HN90_9BURK/3-62
A1TCA8_MYCVP/3-62
F8H5A5_PSEUT/5-64
F0GDC5_9BURK/4-63
C1MBQ1_9ENTR/9-68
H8NYW9_RAHAQ/11-70
D6DG58_CLOSC/2-61
D8D5E2_COMTE/7-64
H9UNZ6_ECOLX/31-90
B2T0T9_BURPP/4-63
F4U0S3_ECOLX/6-64
F8XJP8_ECOLX/9-68
B8CHD0_SHEPW/33-92
C1DJE1_AZOVD/3-62
G5VW50_ECOLX/10-67
C6WBU7_ACTMD/3-62
H8NM81_RAHAQ/4-63
C5ELE5_9FIRM/3-62
D3PU84_STANL/5-63
C6PUI6_9CLOT/13-71
A5F1G8_VIBC3/4-63
G0CF54_XANCA/3-62
E8P481_YERPH/8-67
I0KKI5_STEMA/4-63
D2NU85_ROTMD/55-114
E8TT16_ALIDB/5-64
I0GBC0_9BRAD/2-61
F4UT64_ECOLX/9-68
D4XQJ4_ACIHA/20-79
D2GNS9_STAAU/3-62
G0E7P7_ENTAK/6-64
E2XUI5_PSEFL/4-63
G3AAC1_9RALS/4-63
E7SHJ9_SHIDY/1-57
G0IFC3_BACAM/3-61
C6JJA5_FUSVA/2-60
Q819J4_BACCR/3-62
ICIA_SODGM/6-64
A9BMR2_DELAS/3-62
G0E986_ENTAK/6-65
B9MJD3_ACIET/3-62
H5H9D4_ECOLX/5-64
E6HIE6_ENTFL/3-62
H0LVN6_SALMO/9-68
G0E0N0_ENTAK/7-66
G7R4I6_ECOC2/30-89
H5N4X3_ECOLX/8-66
C3K8S3_PSEFS/6-65
E7ZL07_SALMO/5-63
I0VUP8_ECOLX/6-64
F7YFG4_MESOW/4-63
B0RM54_XANCB/38-97
H7QNR6_STRPN/3-62
F3SPC3_STAWA/3-62
Q13Z45_BURXL/20-79
E7HIS7_ECOLX/12-71
E7UTC0_SALTM/17-76
E9YF47_ECOLX/6-65
G7T536_SALPS/5-64
E9XX89_ECOLX/5-64
G2UC61_PSEAI/3-62
H3M4X5_KLEOX/6-65
Q1QI08_NITHX/16-79
D4HZF1_ERWAC/19-83
A9FNZ4_9RHOB/11-70
E7PR90_PSESG/5-64
D3P111_AZOS1/11-70
B0GKH1_YERPE/4-63
A4XXA0_PSEMY/6-65
A8TR54_9PROT/7-66
HDFR_SALA4/3-62
A1V7A3_BURMS/4-63
I0ABA6_SALET/13-72
F0Q2E8_ACIAP/7-66
B5BI19_SALPK/1-52
D0C0D9_9GAMM/4-63
B3IC23_ECOLX/3-62
H5BLK3_ECOLX/8-66
E8BBD9_SALMO/9-68
C2XED1_BACCE/3-62
Q0BXZ3_HYPNA/3-62
Q7WC62_BORPA/4-63
E8A8Q7_SALMO/9-68
Q1Z6F4_PHOPR/8-67
E5Z285_9BACL/3-62
D0J4Y6_COMT2/4-64
F8BWB8_OLICO/102-161
D0BVN9_9GAMM/3-62
A4Y4I4_SHEPC/7-66
B0GPI0_YERPE/113-172
F7VGL7_9PROT/3-62
G9ZZ06_9PROT/7-66
C1MDG8_9ENTR/6-65
B5CFP4_SALET/3-64
B3I6X9_ECOLX/3-62
A1W9Y4_ACISJ/3-62
Q13Q04_BURXL/9-68
A7MNJ2_CROS8/5-64
C4ZVQ1_ECOBW/17-76
D2YHA5_VIBMI/8-67
E2WYR7_ECOLX/6-65
G9VB48_SALMO/3-62
B3RB71_CUPTR/3-62
G9R8K7_9ENTR/3-64
A3LHU1_PSEAI/15-79
G2L9A3_PSEAI/3-64
B1T483_9BURK/7-66
B7MVD5_ECO81/5-63
A4JBM4_BURVG/11-70
B9J9W1_AGRRK/1-60
D8MTE5_ERWBE/6-65
A4SLC1_AERS4/10-69
Q6ANV6_DESPS/1-31
Q4K9M0_PSEF5/5-64
H7GCL9_PROAA/3-62
F2KCZ3_PSEBN/4-62
F5KCL7_PSEAI/3-62
D5WFB4_BURSC/5-64
A3SS68_9RHOB/5-64
G2AK70_ECOLX/6-65
F5MSQ8_SHIFL/1-57
C2YUD4_BACCE/3-62
B6XCK4_9ENTR/6-64
G9XNH7_DESHA/3-62
D6JHE3_ECOLX/4-63
H0BRX4_9BURK/4-63
D3ANW2_9CLOT/3-61
B0KUN1_PSEPG/6-65
F9BMG4_VIBCL/4-63
F9LWY0_STRMT/3-62
G0GSA7_KLEPN/11-70
G5P8R9_SALET/4-63
E7TCN0_SHIFL/3-62
B7HMV3_BACC7/12-71
F8Z044_VIBCL/6-65
F5JCC6_9RHIZ/7-66
H4U7C2_ECOLX/9-68
D4LEW9_RUMC1/3-62
G8LI22_ENTCL/7-66
H5F2H5_ECOLX/5-64
I0MDY7_SALET/31-90
E3EDF1_PAEPS/3-62
D5B127_YERPZ/1-57
F9MMU8_9FIRM/7-66
G4B6X9_AGGAC/8-67
C8K7Z2_LISMN/3-62
F2K5E5_PSEBN/4-63
C2JIC1_VIBCL/3-62
Q0T125_SHIF8/6-65
D6I2X4_ECOLX/10-67
H3SPQ4_9BACL/12-71
H3PT92_BRUAO/4-63
D2RIX0_ACIFV/3-62
A6TA65_KLEP7/3-62
H5W9B8_RALSL/8-67
F4VL87_ECOLX/3-62
H0G862_RHIML/8-67
C2I8P9_VIBCL/3-62
E1J691_ECOLX/24-82
Q31UG0_SHIBS/4-63
B5Q721_SALVI/8-67
G7FA46_9GAMM/4-63
D8NJD1_RALSL/21-80
A3L6V9_PSEAI/3-64
F0AQR5_NEIME/3-62
C5B901_EDWI9/55-114
A2S1L4_BURM9/6-65
A3EKW7_VIBCL/4-63
D7ZEA3_ECOLX/8-67
H2G198_OCESG/7-66
G4PXZ5_ECOLX/4-63
F0CP08_SALMO/5-64
E0HAW1_ENTFL/20-83
I0G9J1_9BRAD/4-63
A3D2I5_SHEB5/9-68
Q093C2_STIAD/5-64
E8DCI5_SALMO/13-72
Q123I4_POLSJ/10-69
A0YG53_9GAMM/3-62
D4XBK2_9BURK/15-74
B5SD65_RALSL/58-117
H1FAI8_ECOLX/3-62
D0JRS6_YERP1/5-64
G7DNG0_BRAJP/3-62
G2JI40_ACIBA/8-67
F1YDB4_ECO57/1-57
H4FJJ3_ECOLX/5-64
D3P1H0_AZOS1/8-67
G9BRP0_9RHIZ/8-67
C9QQD3_ECOD1/5-64
E8LT61_9VIBR/11-70
I0N435_SALET/4-63
F3IIH8_PSESL/4-63
E1S4R9_ECOUM/9-68
D0JM55_YERPD/20-79
A8G9G3_SERP5/4-63
A2VUX4_9BURK/9-68
G5HZI4_9CLOT/27-86
Q2RQL6_RHORT/4-63
E8VPT9_VIBVM/6-63
Q127E7_POLSJ/4-63
G2ZUA6_9RALS/3-64
E2ZED0_9FIRM/3-62
E5X9B2_9ACTN/5-62
D2NFC1_ECOS5/19-83
F3NHJ2_9ACTO/3-62
H0BVH6_9BURK/12-71
G4BC26_HAEAP/3-64
A3NH55_BURP6/3-62
Q6D6X0_ERWCT/5-64
C6B4E9_RHILS/6-65
E1D6F9_VIBPA/8-67
B1K435_BURCC/1-60
B3AGX4_ECO57/10-67
A3XST6_9VIBR/5-64
Q1ZNU0_PHOAS/6-63
B5SFR9_RALSL/4-63
G8WGD9_KLEOK/6-64
C4AY65_BURML/8-67
F0LXR3_VIBFN/3-62
A8RPQ8_9CLOT/3-62
F8DRY9_LACRS/7-65
Q834J4_ENTFA/3-62
Q15NZ1_PSEA6/14-73
E8TJ62_MESCW/6-65
H4XQG5_ECOLX/8-67
H1BRE8_ECOLX/8-66
D6YQ86_PANVC/4-63
D5WHQ8_BURSC/59-122
G8Q3I8_PSEFL/9-67
B7WSR6_COMTE/5-64
A0K6L9_BURCH/10-69
E9XPW6_ECOLX/3-62
F3DB87_9PSED/7-66
D2EHH8_PEDAC/9-68
D4XCU4_9BURK/5-63
C0BZQ3_9CLOT/2-61
G7EZZ0_9GAMM/3-62
A5XM01_BURML/8-67
A9U587_PHYPA/9-68
E3ZNF9_LISSE/3-62
G8AXY0_AZOBR/108-167
B5WPY3_9BURK/31-74
B3AL81_ECO57/13-72
G6ZF82_VIBCL/13-72
Q2C8V6_9GAMM/7-65
H6LVB3_FRATU/1-50
G9WBW9_SALET/3-62
Q398S8_BURS3/6-65
F5K285_PSEAI/8-67
E8LWS1_9VIBR/2-61
F8VJG4_SALBC/4-63
G2UL90_PSEAI/5-64
E3BEP8_9VIBR/9-68
E1JSL6_DESFR/3-62
B4TBJ6_SALHS/13-72
H4PEZ8_ECOLX/4-63
G0G0S8_AMYMD/5-64
E7ZI34_SALMO/9-68
E8U1F6_ALIDB/4-63
F2KIR3_PSEBN/4-63
D7XR13_ECOLX/24-82
A6ABG8_VIBCL/7-66
F3DUD3_9PSED/1-36
E1W9I6_SALTS/3-62
B7NPT8_ECO7I/9-68
D1E997_NEIGO/4-62
D2U4F7_9ENTR/13-72
C0QFC6_DESAH/6-65
Q5PD09_SALPA/3-64
A6E3K7_9RHOB/7-66
G2LA09_PSEAI/6-65
H6UZZ7_CITFR/8-67
G2AWR8_ECOLX/5-64
E9T8I9_ECOLX/13-72
F7KMK5_9FIRM/3-62
A9GJI0_SORC5/4-63
F3I6S5_PSESF/3-62
A5Z5D7_9FIRM/5-63
A2S4J3_BURM9/14-73
G5W2G5_ECOLX/3-64
D7A7Z1_STAND/6-64
G0M5E9_LACPE/5-62
C6TS08_BURPE/3-62
G9Y145_HAFAL/4-63
H3X5D4_STAAU/3-62
H4ZN63_ECOLX/13-72
G4PWF0_ECOLX/13-72
C4SLL5_YERFR/8-67
G6RTQ0_STRPN/3-62
B7JLA7_BACC0/3-62
Q1NCZ5_9SPHN/4-63
G5FQI7_9PSED/3-62
A6NX65_9FIRM/4-63
D7I1A4_PSESS/35-94
B1KN78_SHEWM/11-70
A6UHX2_SINMW/6-65
G9A260_RHIFH/9-68
B5WEF9_9BURK/7-66
H3MDL4_KLEOX/4-63
Q66GA2_YERPS/12-71
B9AZQ7_9BURK/5-64
RBCR_NOSS1/8-67
A1W8V4_ACISJ/10-69
G7B8T6_VIBCL/1-57
H5WJA1_9BURK/8-66
H1YP68_9GAMM/3-64
G0E4F2_ENTAK/3-62
D6T412_STAAU/3-62
Q7W9G9_BORPA/3-62
A7ING2_XANP2/3-62
E8CTE6_SALMO/3-62
D4GDC7_PANAM/13-72
H2IZE8_RAHAC/28-87
F5JEU9_9RHIZ/29-87
B7N4D6_ECOLU/6-65
E5RBN5_STAAG/3-62
F7QDH6_9GAMM/8-67
E9YRJ5_ECOLX/31-90
B1JE04_PSEPW/3-62
C2IGE9_VIBCL/3-62
G0BVD6_9ENTR/43-102
H4SWP7_ECOLX/6-65
D5PAD5_9MYCO/3-62
E8H770_ECO57/1-57
C9V4V2_BRUNE/11-70
G0DL56_9GAMM/19-83
H4VJ27_ECOLX/9-68
A8AJH5_CITK8/31-90
C2XND7_BACCE/3-62
D4E7B0_SEROD/6-65
D8NR26_RALSL/3-62
B7N4T1_ECOLU/6-65
F2LPV3_BURGS/3-62
C4XBA7_KLEPN/8-67
F0CJZ6_SALMO/5-64
E1HI00_ECOLX/12-71
Q9EXM2_9PSED/11-68
F7V8V2_CLOSS/11-70
B6A0G9_RHILW/6-65
I0MEG9_SALET/3-63
G2IWM6_PSEUL/9-67
G0C1L1_9ENTR/5-64
D7VS56_9SPHI/4-63
E9VCL7_ECOLX/13-72
F8DRJ7_LACRS/6-65
D6SX48_GARVA/3-62
A7UG39_FIBSS/3-62
Q392L4_BURS3/34-93
Q391D8_BURS3/3-62
Q1YUG7_9GAMM/8-67
Q0B398_BURCM/4-63
A3EJ12_VIBCL/4-63
E7IL34_ECOLX/6-65
Q7VWH5_BORPE/3-62
H1S7B7_9BURK/16-75
H5EUW8_ECOLX/12-71
E6W8C8_PANSA/6-65
Q7D0Z5_AGRT5/4-63
B5UKP7_BACCE/3-62
H0NBL7_SALET/4-63
D7JQI4_ECOLX/3-63
H8GK96_METAL/9-68
E2MIJ9_PSEUB/3-62
B4EJD5_BURCJ/28-91
F6C3E9_SINMB/27-86
F7XED5_SINMM/6-65
G2SY84_ROSHA/3-62
H0JAV8_9PSED/1-55
D1NY52_9ENTR/4-63
H4SDP3_ECOLX/13-72
B2FIH5_STRMK/14-73
Q8Y2W8_RALSO/6-65
H1IGS4_9FIRM/3-62
F3Q453_9ENTR/41-100
E2XQB3_PSEFL/38-97
H5G2R1_ECOLX/1-57
A4N5X7_HAEIF/1-36
A4BBA0_9GAMM/6-65
Q669F4_YERPS/7-66
Q92LY6_RHIME/4-63
E9YNZ1_ECOLX/7-66
F3DHJ0_9PSED/5-64
C2S2F1_BACCE/3-62
Q1MAU0_RHIL3/302-361
A4WDN0_ENT38/8-66
G9PSB5_9BACT/4-63
D3LUC0_9FIRM/7-66
A6W2X0_MARMS/5-62
A4JJ27_BURVG/4-63
B1N1M9_BURPE/4-63
E0EBW9_ACTPL/8-67
F4VC28_ECOLX/7-66
D7XBU2_ECOLX/13-72
C9PHU5_VIBFU/8-67
C4WZ22_KLEPN/6-64
Q88H52_PSEPK/5-64
E1YGQ0_9DELT/10-69
D1D860_NEIGO/7-66
D0JW14_YERP1/3-62
H5PUH7_ECOLX/8-66
F3Z5L1_9ACTO/6-65
G4FYY4_9GAMM/42-101
H3R6F5_BRUAO/16-75
F0DYF9_9PSED/3-62
F3QKD6_9BURK/7-66
H5HGH3_ECOLX/13-72
C7KGY4_ACEPA/4-63
G9XSZ5_DESHA/3-62
B3J080_BACAN/3-62
D6GDH2_9ENTR/3-62
Q5DYD4_VIBF1/4-63
C1ND22_9ESCH/8-67
H0P4E5_9SYNC/4-63
CMPR_SYNP6/6-65
G2BUC0_ECOLX/9-68
G2RQ92_BACME/3-61
G9Y0T4_HAFAL/8-67
A6CUL5_9VIBR/4-63
Q6HGT2_BACHK/3-62
C6LCH5_9FIRM/6-64
A9DBM2_9RHIZ/8-67
D2EJ60_PEDAC/4-63
H2J252_RAHAC/7-66
G5FHM0_9CLOT/3-61
G4AHG4_AGGAC/3-62
D2AR02_STRRD/6-64
E4P2Y2_ECO8N/3-62
F3V1L1_SHIDY/5-64
D0WYL8_VIBAL/20-79
H8DNF7_9ENTR/8-67
B7V3T6_PSEA8/8-67
B5GLD2_STRCL/2-51
D0XDF7_VIBHA/10-69
C0Y0K4_BURPE/40-99
D7Z5A8_ECOLX/3-62
E8M383_9VIBR/11-48
G5KII5_ECOLX/8-67
E0DSK9_9RHIZ/4-63
B2SZI6_BURPP/4-63
A4WW39_RHOS5/9-70
I0QSY2_9ENTR/4-63
I0QW42_9ENTR/5-63
H0SH68_9BRAD/4-63
E9WJ73_ECOLX/8-67
H3SYD6_PSEAE/4-63
F4VJ60_ECOLX/8-67
G4C447_SALIN/18-77
G5SBG7_SALET/4-63
Q8DDG3_VIBVU/6-63
B5SGN8_RALSL/3-62
G0BMB1_9ENTR/8-67
B9BCW8_9BURK/3-62
A9WU22_RENSM/36-95
A3URJ4_VIBSP/9-68
E8TQ67_ALIDB/5-64
E1DN91_VIBPA/11-70
E3FLF0_STIAD/1-53
A3D9I8_SHEB5/3-62
C7Q503_CATAD/30-88
G7D2M3_BRAJP/6-65
G0DHV6_9GAMM/4-63
B5HDE9_STRPR/1-36
Q12EV9_POLSJ/8-67
D2T3J4_ERWP6/11-70
D7HN63_VIBCL/25-83
C0W6Z9_9ACTO/5-64
G5XPJ9_ECOLX/5-64
C5TCW0_ACIDE/4-62
D6KWY8_9NEIS/7-66
D3F717_CONWI/3-62
B2H1S7_BURPE/3-62
Q6LWJ7_METMP/5-64
G2AHI4_ECOLX/5-64
B3XFE2_ECOLX/3-62
A6VYR2_MARMS/10-69
C6JAU2_9FIRM/3-62
A8T409_9VIBR/5-64
G8Q0I3_PSEFL/3-62
A9BUZ9_DELAS/17-76
F0JM52_ESCFE/23-82
Q985H4_RHILO/6-65
H4FCG7_9RHIZ/1-55
D2YHQ8_VIBMI/7-68
H1FAE0_ECOLX/5-64
B7VB15_PSEA8/5-64
Q0AYF4_SYNWW/3-62
A5W7U4_PSEP1/5-64
G5W8R7_ECOLX/5-64
G2KZU6_PSEAI/4-63
C6BFV8_RALP1/4-63
A3KSU6_PSEAI/6-65
D3D134_9ACTO/7-66
G8MQB7_9BURK/6-63
D8BDS2_ECOLX/9-68
H0F4U9_9BURK/3-62
D8NQG8_RALSL/3-64
F6AMI8_DELSC/4-63
B4SSL0_STRM5/18-77
F3G751_PSESJ/3-62
Q8XW10_RALSO/11-70
D8MS75_ERWBE/4-63
B5UL77_BACCE/3-62
A0NPE1_9RHOB/3-62
Q9KLB3_VIBCH/3-62
A6GRR5_9BURK/5-64
A9KXT8_SHEB9/12-71
G5Y3Q8_ECOLX/10-67
A3P7E6_BURP0/5-64
H0AS34_STAAU/3-62
Q7X4K1_STRSU/3-62
D4XJ86_9BURK/9-68
D6HT34_ECOLX/4-63
C0ZBQ9_BREBN/3-62
H3RDZ6_ERWST/3-62
E9X7C7_ECOLX/6-64
G5MKF5_SALET/10-69
H1FQZ6_ECOLX/5-64
F5VMF6_ENTSA/9-68
H3TD91_PSEAE/3-62
G9R9Z1_9ENTR/13-72
G7HPB4_9BURK/36-95
F8GMZ5_CUPNN/5-64
Q394G2_BURS3/26-85
A2P6U0_VIBCL/4-63
E6UWN2_VARPE/15-74
F4DPV2_PSEMN/4-63
E0I9E5_9BACL/18-77
E5ZX88_ECOLX/28-87
E3HED2_ACHXA/35-94
E9SUH2_CLOSY/1-53
Q7WIZ1_BORBR/3-62
A4VV39_STRSY/3-62
E9VA33_ECOLX/4-63
B1XGS2_ECODH/9-68
F0E545_9PSED/8-67
C2VY47_BACCE/12-71
Q3SV09_NITWN/4-63
D0KZQ4_HALNC/7-66
D5W4H4_BURSC/3-64
F3TXT9_STAEP/3-62
A3Q0X9_MYCSJ/3-62
Q6D4V6_ERWCT/3-64
A8H6N4_SHEPA/9-68
I0YB16_9BURK/14-73
C9NM50_9VIBR/7-65
E0IX66_ECOLW/3-62
A7IGM1_XANP2/7-66
B0UJB4_METS4/4-63
G8PYQ8_PSEFL/6-65
E9YLP5_ECOLX/6-64
A9CGC5_AGRT5/4-63
D2N5V4_STAA5/3-62
B3H8K6_ECOLX/28-87
G4Q780_ACIIR/3-62
O69616_9RHIZ/1-42
Q02TN8_PSEAB/3-62
I0M6P0_SALET/3-64
B1ELZ1_9ESCH/3-62
F4NMR3_9ENTR/4-63
H1E4E9_ECOLX/28-87
B7RSR2_9GAMM/8-67
Q1BKF4_BURCA/28-87
E8YSP8_9BURK/8-67
C9PBI9_VIBFU/6-65
F1ZLR2_ECOLX/6-65
Q7WMB3_BORBR/14-73
F8KIY6_STALN/3-62
Q1R1B7_CHRSD/5-64
H3WTU5_STAEP/3-62
G7RB96_ECOC2/9-68
B5JK93_9BACT/3-62
D0YVX2_LISDA/11-70
F7TWP0_BRELA/3-62
G4FYZ9_9GAMM/4-63
F0FQ60_STRSA/3-64
B2SJ48_XANOP/1-36
E7GHW3_CLOSY/4-62
D9VUK7_9ACTO/4-63
F0GDH2_9BURK/33-96
G3Z4D0_9NEIS/4-63
Q48KV3_PSE14/4-63
H5G7T4_ECOLX/4-63
D4XCE8_9BURK/4-63
G1YRM7_ECOLX/5-64
A3NNP9_BURP6/17-76
G5F8P7_9CLOT/4-64
C9P1N6_VIBME/25-84
F4V3G5_ECOLX/5-64
Q88JX7_PSEPK/101-160
D0BZY0_9GAMM/6-65
G8MKA4_9BURK/4-63
F4ANC9_GLAS4/3-64
G5VY97_ECOLX/6-65
C2UXN9_BACCE/1-57
Q0FSJ8_9RHOB/4-63
G9TVW7_SALMO/5-64
C4H320_YERPE/19-83
C0BNS1_9BACT/7-66
H8DIR7_9ENTR/3-62
G9YA00_HAFAL/26-85
F8YQ19_ECOLX/5-64
G7F4Q1_9GAMM/4-63
B0TPA5_SHEHH/9-68
E1J8X4_ECOLX/3-64
H0S9L5_9BRAD/7-66
G0FK39_AMYMD/3-62
A6E1T9_9RHOB/10-69
E2MFR4_PSEUB/6-65
Q07TN3_RHOP5/3-62
A4KIC7_MYCTU/9-66
F2L7S6_BURGS/4-63
A6A8R5_VIBCL/3-62
E2X160_ECOLX/3-64
F3IHQ4_PSESL/4-63
D9VD25_9ACTO/3-62
A5VU64_BRUO2/4-63
I0V7R3_9PSEU/5-64
Q0B8G1_BURCM/14-73
Q1MKZ9_RHIL3/6-65
A8ZRZ9_DESOH/31-94
B5I5J4_9ACTO/3-62
E2VEB0_MYCTU/3-62
D5UWN9_TSUPD/3-62
A9JY01_BURML/4-63
B5SAX0_RALSL/3-62
A5GP37_SYNPW/8-67
F4L937_BORPC/7-66
F5KEC4_PSEAI/5-64
E8GMK8_SALMO/8-67
H4WAF2_ECOLX/13-72
I1B2I5_9RHOB/7-66
H5AWC8_ECOLX/3-62
D0J1C6_COMT2/3-64
O87624_PSEAI/4-63
Q0K4H4_CUPNH/11-70
H3XVS6_STAAU/3-62
D2BQ00_LACLK/5-66
E5ZNA9_ECOLX/6-65
B9YAR8_9FIRM/3-62
B3YGA4_SALET/3-62
C3TRI2_ECOLX/8-67
E3PIJ6_ECOH1/6-65
E7J8V4_ECOLX/8-67
F4EFI7_STRSU/3-62
G9A5T5_RHIFH/13-72
E0LTB8_9ENTR/3-62
H1G4U4_9GAMM/3-64
G7R7Z3_ECOC2/24-83
D3EIF6_GEOS4/4-63
B4TA51_SALHS/17-76
C1MDZ6_9ENTR/10-69
A8G0P5_SHESH/4-63
A3KUU0_PSEAI/4-63
H4N2L7_ECOLX/8-67
F0IXJ4_ACIMA/4-63
E4RA01_PSEPB/10-69
Q5WVQ5_LEGPL/3-62
B3B124_ECO57/3-63
F9S8W3_9VIBR/6-64
C9QX12_ECOD1/7-66
F3H3A3_PSESX/9-69
A9ICJ5_BORPD/8-67
Q4QLA5_HAEI8/8-67
H3LT17_KLEOX/6-65
Q5GUN3_XANOR/1-39
I0HKI3_RUBGE/8-67
D5W7N7_BURSC/4-63
E3CB41_STRPA/3-62
A2W1K2_9BURK/11-70
H0TDY1_9BRAD/1-60
G8QKD7_AZOSU/5-64
F2ZJL6_9PSED/4-63
E8RVF5_ASTEC/4-63
F3FQX4_PSESX/8-67
C8WJY2_EGGLE/5-62
D1Y1P7_9BACT/5-60
B1LGK9_ECOSM/4-63
E5UBD5_ALCXX/8-67
D0BX34_9GAMM/4-63
E3BJN0_9VIBR/5-63
C9CRD3_9RHOB/4-63
H3QKS3_BRUAO/14-73
E2PBX4_NEIPO/3-64
C4AZK6_BURML/8-67
B9BN25_9BURK/29-88
C6UVK3_ECO5T/8-67
H5L6C0_ECOLX/7-66
F7MTC2_ECOLX/8-66
F0J5X2_ACIMA/3-62
H1FJP7_ECOLX/9-68
H3QW13_BRUAO/4-63
B1QUK4_CLOBU/5-64
A3YFI6_9GAMM/17-76
Q9RBU0_BURPI/8-67
H9UN67_ECOLX/24-82
A3YH90_9GAMM/8-67
F2JVI0_MARM1/3-62
B1YXT0_BURA4/6-65
C6DN54_MYCTK/1-58
H1S6H5_9BURK/4-63
Q13J01_BURXL/8-67
G9YQ81_9FIRM/3-62
Q8DHC2_THEEB/8-67
D0LZW4_VIBSE/8-67
C4AV04_BURML/54-113
C2IIE2_VIBCL/7-68
A1S9S4_SHEAM/3-64
C8LSZ0_STAAU/3-62
B5SL08_RALSL/3-62
C2IKA2_VIBCL/6-64
A6WY01_OCHA4/9-68
F9BCU3_VIBCL/6-65
E3HK81_ACHXA/6-65
A3I6W1_9BACI/3-62
D2YCY4_VIBMI/7-66
E7WHD7_SALMO/13-72
B6BE82_9RHOB/11-70
F0BCN4_9XANT/29-88
A9BYI4_DELAS/8-67
E5ZWT3_ECOLX/5-63
B6R8W2_9RHOB/4-63
H8M5H6_SALTM/4-63
B1SZI8_9BURK/4-63
A5J8W8_BURML/3-62
H5IY94_ECOLX/5-64
D5X6E7_THIK1/3-62
F4MBH8_ECOLX/3-62
F7T999_ALCXX/3-62
E8L8X4_9RHIZ/24-83
A3P4N9_BURP0/12-69
G7HSG3_9BURK/4-63
F7YEX8_MESOW/3-62
D5KY69_ENTAE/8-67
E1RWK1_ECOUM/4-63
B7H5H2_BACC4/6-65
G9AEG9_RHIFH/13-72
B7LLJ6_ESCF3/23-82
C7CCQ4_METED/8-67
C3GRF7_BACTU/12-71
A2RX38_BURM9/4-63
F3IH54_PSESL/6-65
G2U4R9_PSEAI/3-62
A8HLG2_BURPE/7-66
H5NWT0_ECOLX/3-62
A9KMN5_CLOPH/3-62
D5BSS9_PUNMI/5-64
A4LGX8_BURPE/1-60
E3Y186_SHIFL/3-62
I1D9W8_9VIBR/11-70
F4TW18_ECOLX/17-76
G0GSY3_KLEPN/7-66
D9VKT5_9ACTO/4-63
I0A563_SALET/24-82
Q48K08_PSE14/3-64
C6RMX0_ACIRA/5-64
D4SR06_9XANT/4-63
C3ARQ4_BACMY/3-62
G5LII6_SALET/12-71
E7XZJ3_SALMO/5-64
C8T384_KLEPR/7-66
G4KJR3_YEREN/5-64
F3MDM2_9BACL/3-62
Q46SX0_CUPPJ/8-67
A2W8B0_9BURK/20-79
A4G548_HERAR/8-67
Q665G9_YERPS/4-63
H5EN04_ECOLX/6-64
B2JIF8_BURP8/4-63
B7CHV3_BURPE/15-74
F4GR99_PUSST/3-61
F4V3F2_ECOLX/3-62
H4W753_ECOLX/31-90
H5EE02_ECOLX/31-90
H5C9G0_ECOLX/3-62
Q8FJR7_ECOL6/19-83
G4F753_9GAMM/3-62
F9I983_ACIBA/5-64
Q16B53_ROSDO/3-62
A3MB01_BURM7/3-62
H1YKM4_9GAMM/6-65
F0KNN0_ACICP/1-43
A6SXD1_JANMA/5-64
H5V7F3_ESCHE/19-83
D8MUM1_ERWBE/5-64
F8G3X6_PSEPU/9-68
D0ZFC1_EDWTE/3-62
B1ET08_BACAN/6-65
G9Y481_HAFAL/7-66
Q9KNU4_VIBCH/3-62
B7V380_PSEA8/5-65
H3KAK6_9FIRM/7-66
Q48EZ0_PSE14/4-63
E0SJ95_DICD3/6-65
H3N214_KLEOX/5-64
G4B9M2_AGGAC/3-64
D2YES5_VIBMI/3-62
A2P4P3_VIBCL/14-73
E3JB24_FRASU/1-60
H3T5D7_PSEAE/3-62
H0TLR1_9BRAD/5-64
Q3M315_ANAVT/3-62
B9CJ86_9BURK/3-62
F5RZE4_9ENTR/9-68
E3C8R1_9LACO/3-62
H3N207_KLEOX/8-67
B5EVP8_VIBFM/8-67
C4KUZ3_BURPE/4-63
F2JUD5_MARM1/8-67
D6V427_9BRAD/3-62
B1FED3_9BURK/5-64
F4M377_ECOLX/1-57
Q8KN37_SPHCR/4-62
H0I6V1_9MYCO/3-62
B1Y7T7_LEPCP/4-63
D8AS91_ECOLX/13-72
B9NIA2_POPTR/275-334
Q7CL73_YERPE/4-63
G9ZZ02_9PROT/4-63
H0RGJ0_9ACTO/12-69
B3Q9M0_RHOPT/3-62
H4IXE6_ECOLX/9-68
D8NKR4_RALSL/8-67
A6UEA0_SINMW/11-70
F8F100_SPICH/4-62
E3HKW8_ACHXA/5-63
G0C8B6_9ENTR/3-62
D4CP44_9FIRM/3-62
B6B8M0_9RHOB/9-68
C9PF58_VIBFU/7-66
H6CL35_9BACL/3-61
H1REM3_SALMO/19-83
Q14FV6_FRAT1/11-70
B4TUN4_SALSV/6-65
F5K881_PSEAI/10-68
G7Q864_9DELT/24-85
D1RS70_SEROD/3-64
F4BBM7_FRACF/3-62
Q88I58_PSEPK/10-69
E4M7P8_9BACT/4-62
G2D8H2_ECOLX/8-67
D3HD25_STRG3/3-62
Q7WAM1_BORPA/4-63
G0DQX1_9GAMM/8-67
F2L2U4_THEU7/24-82
A1RJ25_SHESW/5-63
Q0SSY4_CLOPS/3-62
G4F7A0_9GAMM/4-63
F8GYX9_CUPNN/4-63
A4XX46_PSEMY/9-68
B3RAG4_CUPTR/3-62
E6V2X9_VARPE/5-64
F8EVG5_ZYMMT/6-65
G5VY10_ECOLX/13-72
B0ABZ6_9FIRM/3-62
G6BST4_CLODI/3-62
E9SSK7_CLOSY/3-62
H8P0F8_RAHAQ/4-63
G2CEU6_ECOLX/6-65
E6BB30_ECOLX/6-65
H5JSY3_ECOLX/24-82
D3QS50_ECOCB/9-68
H5EIL0_ECOLX/7-66
G4INB1_9RHIZ/3-62
H0A8W0_9PROT/5-64
G0BUX6_9ENTR/4-63
A7N186_VIBHB/10-68
H1RIQ7_COMTE/3-61
C3NDM6_SULIY/22-73
A9DHR1_9GAMM/8-67
C4SJQ4_YERFR/3-62
A5JBR3_BURML/4-63
A2VVW5_9BURK/4-63
C4WYY3_KLEPN/6-65
D4PMH6_LISMN/3-61
E8TZH6_ALIDB/3-62
C5ZI91_BURPE/46-105
C2CER0_VIBCL/6-65
Q63IV0_BURPS/9-68
F9TTC0_9VIBR/9-66
H4WL89_ECOLX/13-72
C3P3B9_BACAA/3-62
H0Q0B3_9RHOO/11-70
H3SR29_PSEAE/15-74
Q8DUQ1_STRMU/3-62
A6TGG7_KLEP7/7-66
A3W7M7_9RHOB/1-50
F6AEW1_PSEF1/7-66
H1BRC5_ECOLX/9-68
A3NVQ1_BURP0/3-62
H4ZDT6_ECOLX/5-64
F5Z9V7_ALTSS/8-67
H3TKF1_PSEAE/12-71
F3FQE8_PSESX/1-28
F6EA01_SINMK/4-63
Q66FT8_YERPS/4-63
D3F3C2_CONWI/3-62
A7ZNW2_ECO24/26-85
E7PCJ1_PSESG/4-63
H1WQV1_LEUCI/3-64
G7W3Z4_PAETH/3-62
Q7VV54_BORPE/4-63
A3IRG3_9CHRO/3-61
H1B3M3_9FIRM/3-62
Q7P4A5_FUSNV/3-62
Q93PQ1_9ENTR/7-66
C2J5C1_VIBCL/7-68
H0B9M6_9ACTO/4-63
Q9EXL7_9RALS/8-67
F8XCE5_ECOLX/3-64
B2KJM4_BURPE/4-63
G0JQ74_9GAMM/5-65
F8FHI7_PAEMK/1-60
Q0C349_HYPNA/8-67
A9ALN9_BURM1/7-65
F7QQW5_9BRAD/10-68
F7X987_SINMM/4-63
E5YM69_9ENTR/7-66
Q39KK5_BURS3/3-62
A4TRG5_YERPP/3-62
Q8PAK2_XANCP/8-66
E2XW55_PSEFL/8-67
H0N1M5_SALMO/5-63
B5FEG5_VIBFM/1-38
F7YG67_MESOW/15-74
E8LZ53_9VIBR/10-69
Q4FV69_PSYA2/4-63
C4X7W3_KLEPN/7-66
H5EC96_ECOLX/3-62
Q9A5D3_CAUCR/5-63
H1FI09_ECOLX/3-62
H2JL88_STRHJ/4-63
D7A0W0_STAND/8-67
G3YTV9_9RALS/4-63
YIDZ_SALSV/10-67
B9JBZ3_AGRRK/7-66
A3MB92_BURM7/20-79
D8N1W8_RALSL/5-64
G8RGU9_MYCRN/6-63
I0GFF0_9BRAD/5-64
C6YGK9_VIBCL/10-69
F4GGP4_ALIDK/1-59
D3QWK3_ECOCB/5-64
C6U2L3_BURPE/5-64
Q9CLF2_PASMU/3-62
Q3JUP0_BURP1/5-64
C2VSD0_BACCE/3-63
F9TIB8_9VIBR/4-63
G8MD69_9BURK/6-65
F3PZ39_9ENTR/7-66
D0C7B8_ACIBA/5-65
H5ET72_ECOLX/3-62
I0N3R2_SALET/6-65
D8JGA1_ACISD/4-63
C4RW27_YERBE/5-63
A3TNV7_9MICO/3-61
E7WVD4_SALMO/5-64
E1J3L8_ECOLX/34-93
E6LNQ0_9FIRM/3-62
B5WM34_9BURK/15-74
G7A0X5_VIBCL/6-65
E8X9J2_SALT4/5-64
H8M734_SALTM/31-90
H1B9Z7_9FIRM/3-62
F7S2I9_9PROT/3-62
A6B3B3_VIBPA/6-64
B7H371_ACIB3/5-65
D8ESR9_ECOLX/5-64
H0PTS3_9RHOO/3-62
Q2RUC8_RHORT/5-64
C3FPN3_BACTB/12-71
A6AAJ5_VIBCL/6-64
E0MNP0_9RHOB/5-64
G0VWL6_PAEPO/3-62
F9BDP2_VIBCL/7-66
A3LEZ8_PSEAI/4-63
D6DX93_ENTCL/4-63
F0GGW8_9BURK/110-169
F0LYI6_VIBFN/7-66
A5J3E6_BURML/47-106
D7HCS9_VIBCL/4-63
E8IZS1_ECOLX/5-64
E7ZDG0_SALMO/9-68
F9IYD6_ACIBA/5-64
B8IQQ7_METNO/3-64
F7T486_ALCXX/4-63
I0ZTM9_ECOLX/3-62
E7WQF1_SALMO/12-71
G1YX69_ECOLX/4-63
B7NHC2_ECO7I/8-67
F7RSV1_9GAMM/4-43
H4UMM0_ECOLX/3-62
F4DVF1_PSEMN/5-64
A9DGG3_9GAMM/7-66
A6WL85_SHEB8/9-68
Q8PIQ7_XANAC/4-63
F4GRI9_PUSST/3-62
H3UPR6_STAEP/3-62
A3PTC9_MYCSJ/16-74
C2WFN5_BACCE/3-62
H4FJ59_ECOLX/5-64
Q3JV27_BURP1/3-64
I1AMC3_PSEAI/9-68
I0Y3Z5_9BURK/22-82
E8DN53_SALMO/3-63
I1DFJ6_9VIBR/1-60
C2VDW1_BACCE/3-62
B1K8A2_BURCC/4-63
G2KXX1_PSEAI/6-65
H0JC32_9PSED/3-62
H0TTD2_9BRAD/7-66
E0M069_9ENTR/5-63
F8BV13_OLICO/8-67
C3K786_PSEFS/3-62
D4AHW0_9SPHN/8-67
B8FRJ2_DESHD/3-62
G9XQG4_DESHA/3-62
G0BHY2_9ENTR/4-63
E7TI13_SHIFL/5-63
E8LTE3_9VIBR/3-62
H3N7E4_KLEOX/6-65
G7HPA8_9BURK/6-65
A9H2H0_GLUDA/2-61
G7W5X9_DESOD/3-62
D0X5F6_VIBHA/5-63
F9CI83_ECOLX/5-64
G9UW48_SALMO/5-64
H0DXN2_STAEP/3-62
A6AYG9_VIBPA/30-89
A6VXN7_MARMS/14-73
B0SFM3_LEPBA/3-62
D4MU34_9FIRM/3-62
Q63JS4_BURPS/5-64
D6AC45_STRFL/6-65
Q0K877_CUPNH/30-89
H1ET04_ECOLX/26-85
G7F7F6_9GAMM/8-67
Q60G67_9NOCA/3-62
F0Q712_ACIAP/4-63
C0XSK6_9CORY/10-69
D0DCK9_9RHOB/8-67
F9Y734_9RHOB/3-62
G8PZH8_PSEFL/8-67
D5YS89_MYCTU/10-69
Q2C310_9GAMM/10-69
F4GQV5_PUSST/4-63
H4QLX9_ECOLX/8-67
A1SZL9_PSYIN/8-67
B2JUD8_BURP8/3-62
B9R213_9RHOB/5-64
B4VCQ4_9ACTO/6-64
F3FGQ1_PSESX/11-70
CYSB_ECOL6/3-64
F7Z623_BACC6/3-62
Q8PA91_XANCP/9-68
G5FPA9_9PSED/21-80
H3QI62_BRUAO/3-62
A6XQI8_VIBCL/10-69
C2U0D8_BACCE/3-62
B2FSU2_STRMK/7-66
H4LG98_ECOLX/6-65
A1VQV9_POLNA/11-70
C5NHT0_BURML/54-113
F2PG58_PHOMO/25-84
D7Y951_ECOLX/8-67
Q9KVS1_VIBCH/25-84
D0ZIT7_SALT1/12-71
G2I642_GLUXN/5-64
E2MDV1_PSEUB/5-64
C1KXY8_LISMC/3-61
H0LAG6_SALMO/4-63
E9WFZ5_ECOLX/3-64
C8UPC8_ECO1A/6-65
B9BGZ7_9BURK/67-126
D6GHF0_9ENTR/4-63
B7NFD1_ECOLU/4-63
E5UKM5_NEIMU/4-63
B2P3G8_ECO57/18-77
C7KDL1_ACEPA/7-67
H5CDP9_ECOLX/3-62
B7WSG9_COMTE/10-69
A4LPM4_BURPE/6-65
A9IIK4_BORPD/4-64
H5A7G0_ECOLX/13-72
B9BMI5_9BURK/3-64
F3JU47_PSESZ/6-65
C6U7J1_BURPE/4-63
G5XE82_ECOLX/3-64
C9QSH4_ECOD1/12-71
C6IY25_9BACL/3-61
G0Q3V5_STRGR/5-63
A5V7Q6_SPHWW/8-67
F0M0K9_VIBFN/4-63
H7TQR0_CAMCO/3-62
G7TXR1_VIBCL/3-62
C2P1J4_BACCE/3-62
F3WHG5_SHIBO/3-64
I0MDM0_SALET/4-63
C4FRP6_9FIRM/6-66
A6D7C1_9VIBR/3-62
D0RCB0_9RHIZ/1-41
Q3JXE6_BURP1/4-63
E2T369_9RALS/4-62
D2YU44_VIBMI/43-102
A9A8S3_METM6/25-83
H1QWR2_VIBFI/5-64
Q6SJC1_9RHOB/8-67
Q1BN08_BURCA/22-81
D7UWV5_LISGR/2-61
B5YY22_ECO5E/3-62
Q9I608_PSEAE/3-62
G1Y8R2_ECOLX/13-72
B2UBD9_RALPJ/15-74
B5BCU5_SALPK/12-71
F9J9X8_ACIBA/3-62
Q6SJD5_9RHOB/13-72
B2NSJ8_ECO57/6-65
G2CGF3_ECOLX/4-63
E7UXE8_SALTM/20-79
E8CN25_SALMO/5-63
H5LUN0_ECOLX/3-62
B2VHZ4_ERWT9/3-62
G5TYA9_ECOLX/5-64
G2ZRT0_9RALS/6-65
F1ZPM1_ECOLX/3-62
Q15ZP2_PSEA6/3-64
E6LHW2_9ENTE/3-62
D8I999_AMYMU/4-63
Q3SFK5_THIDA/5-64
C4X6M7_KLEPN/41-100
F8YI22_ECOLX/13-72
F7RAD0_SHIFL/5-64
C1EKT6_BACC3/3-62
E2Z1L7_ENTFL/3-62
I0GVV1_SELRU/3-62
E7BIU9_NEIMW/7-66
E3PDZ3_ECOH1/13-72
D0J0J4_COMT2/2-61
E7P4G6_PSESG/4-63
E6LCF0_9ENTE/3-62
Q53X00_SALTM/6-65
A1W2D8_ACISJ/4-63
B3Q4F8_RHIE6/6-65
A3RNL9_RALSL/5-64
B3A8L7_ECO57/3-62
A4JP76_BURVG/5-64
E7XQA5_SALMO/5-64
Q66DJ4_YERPS/6-65
YWBI_BACSU/3-62
F5JMM1_ACIBA/9-65
F4TBT4_ECOLX/8-67
A3JWV3_9RHOB/6-65
A4X4X5_SALTO/4-63
Q28M96_JANSC/5-64
G5WL62_ECOLX/4-63
G7C4K8_VIBCL/7-68
B0TL68_SHEHH/7-66
H3SVR9_PSEAE/5-64
B2SXK7_BURPP/8-67
D0RDI8_9RHIZ/5-64
B5ZUH8_RHILW/9-68
Q5FP55_GLUOX/13-71
F9T2I0_9VIBR/10-68
H5RGX0_ECOLX/3-62
H5WLP3_9BURK/4-62
E8FVC7_SALMO/4-63
A3M1R4_ACIBT/4-63
D6EXZ6_STRLI/4-63
H4LJE8_ECOLX/10-67
E7ZY01_SALMO/8-67
G7ZCR6_AZOL4/7-66
H5W8T4_RALSL/4-63
D1LFK3_VIBMI/4-63
C0ME77_STRS7/3-62
Q1QU32_CHRSD/19-78
Q93EB5_RHILT/4-63
D0YY71_LISDA/4-63
D0RC83_9RHIZ/1-41
G8NW83_GRAMM/3-62
G4KZD5_OSCVS/4-63
F2KIH5_PSEBN/4-63
C4ISH4_BRUAO/7-66
I0DXC4_PROST/19-83
A9BXR4_DELAS/6-65
H6NBG4_9BACL/3-61
E0MZM9_9CORY/7-66
B1YYY6_BURA4/8-67
A6AZ00_VIBPA/3-62
D9XNM7_9ACTO/3-62
G8S8M5_ACTS5/38-97
E6HZU4_ENTFL/3-64
Q79BG3_RHIEC/8-67
H0M8W4_SALMO/5-64
F0JXD7_ESCFE/8-67
D9V6W4_9ACTO/12-70
B0MA03_9FIRM/6-65
B9CJ00_9BURK/3-62
F9TIU2_9VIBR/4-62
Q65QZ5_MANSM/38-97
G7Z4A2_AZOL4/4-63
A3XV55_9VIBR/6-64
E4PPD1_MARAH/3-64
A9BLF7_DELAS/26-85
ICIA_ERWCT/6-64
F0QB21_ACIAP/3-79
G9UNJ9_SALMO/4-63
F9HR98_ECOLX/5-64
A6ULQ5_SINMW/5-64
H6MT00_GORPV/4-63
D3P9Y8_DEFDS/3-62
C2NX36_BACCE/3-62
B6YYX3_9RHOB/1-55
F9SL37_VIBSP/4-63
E4W9Y9_RHOE1/6-65
D0WGM9_9ACTN/99-155
D4BU98_PRORE/8-67
C5F2Z4_LACPA/1-53
B9BNA6_9BURK/9-68
G0BC17_SERSA/5-64
I0HDA8_ACTMI/3-62
B3AP98_ECO57/4-63
A6E4A2_9RHOB/18-77
Q5PC23_SALPA/8-67
F5SZL4_9GAMM/14-73
Q8ZLW0_SALTY/9-68
E8DRD3_SALMO/5-64
B7CI97_BURPE/3-64
I0BG14_9BACL/3-62
G7RFB0_ECOC2/13-72
E3E3P8_BACA1/3-62
G1XXP2_9PROT/45-103
B9BUJ5_9BURK/8-67
A1VTX4_POLNA/8-67
C7CGC1_METED/4-63
D7X206_ECOLX/8-66
G1ZGX0_ECOLX/5-64
G7W923_DESOD/3-62
Q1QWH0_CHRSD/5-64
G5HC05_9CLOT/4-62
D8N408_RALSL/8-67
E8YWW7_9BURK/8-67
F4LDP4_BORPC/6-65
C2DYD8_ECOLX/3-62
B5FIU5_SALDC/4-63
F0LSJ0_VIBFN/4-63
A5WHU6_PSYWF/4-63
F9RNH7_9VIBR/7-66
H0QF05_ECOLI/3-62
Q1YXX1_PHOPR/6-65
G5YKB0_ECOLX/6-64
D2PZW6_KRIFD/3-62
F4GSA7_PUSST/12-71
C2LMI5_PROMI/7-66
TTUA3_AGRVI/3-62
H0FZI1_RHIML/8-67
F7T9U8_ALCXX/3-62
G9UG82_SALMO/22-81
D0CUH0_9RHOB/1-27
H1YV32_9GAMM/3-66
Q7W0R0_BORPE/6-65
E8TQV0_ALIDB/4-63
Q92UA1_RHIME/15-84
Q0HHE4_SHESM/26-85
B0V5U2_ACIBY/4-63
G2U430_PSEAI/23-82
H5L1K9_ECOLX/3-62
H8M5C7_SALTM/13-72
H4Z381_ECOLX/10-67
B2GFB9_LACF3/5-63
F3RWS3_VIBPA/4-63
B8KGC9_9GAMM/3-64
F9TS91_9VIBR/11-70
E5U8R4_ALCXX/3-62
A0K3H4_BURCH/25-84
H0SPI1_9BRAD/14-73
G5U1G4_ECOLX/3-62
B0GGQ7_YERPE/4-63
C1DPE6_AZOVD/29-88
G9Z829_9ENTR/5-63
H0Q6Q1_ECOLI/3-62
H8L0G4_FRAAD/8-67
F2ZVI5_9PSED/9-68
G7G6C3_9GAMM/8-67
E9WSM0_ECOLX/60-119
F9T9N1_9VIBR/4-63
F7K6Z5_9FIRM/5-64
C7YAN0_ENTFL/3-62
B7X2Q6_COMTE/3-62
Q5LQ40_SILPO/3-60
G7C6R4_VIBCL/6-65
F2LIS5_BURGS/10-69
G7FY11_9GAMM/4-63
H8XSZ9_FLAIG/5-64
Q04F23_OENOB/3-62
D7WS77_9BACI/3-62
G6J2S8_STRPN/3-62
A8FFK1_BACP2/3-62
D5W890_BURSC/10-69
C7BKK8_PHOAA/8-67
D8H8W3_BACAI/3-62
D0T4N2_ACIRA/8-67
G4KJ93_YEREN/4-63
A8GDV5_SERP5/5-63
G8Q2T8_PSEFL/1-51
B4E696_BURCJ/5-64
E6VBJ7_VARPE/4-63
A8T632_9VIBR/29-88
Q7X3W0_9ENTR/3-62
B5JWU6_9GAMM/13-72
Q0BAC9_BURCM/7-66
G8PNZ8_PSEUV/4-63
E4LQP1_9CLOT/3-62
H5IMW1_ECOLX/8-67
B5ZNN5_RHILW/11-70
C3FIT5_BACTB/4-62
C4VK93_9LACO/3-62
H1S1R6_9BURK/6-65
B9B610_9BURK/3-62
Q5LP37_SILPO/5-64
G7BFF0_VIBCL/4-63
C7QG09_CATAD/8-67
F9BUJ6_VIBCL/4-63
H0FU07_RHIML/4-63
F5J7D1_9RHIZ/25-88
D6MBH3_9CLOT/3-62
F4VQP9_ECOLX/24-82
B5V9J5_BACCE/3-62
C2HXJ7_VIBCL/3-62
NTCB_SYNE7/3-61
A4YZD6_BRASO/8-67
G8Q4C1_PSEFL/4-63
H3R2W6_BRUAO/4-63
G8W3D5_KLEPN/8-67
H8LBU4_ENTFU/3-62
G0E4Q2_ENTAK/13-72
D0GZN9_VIBMI/7-64
H0Q294_9RHOO/3-62
F3FNH7_PSESX/9-68
A3KVW3_PSEAI/15-74
G0BFC7_SERSA/5-64
Q8Z482_SALTI/11-70
B9CDW7_9BURK/7-66
C4HYF6_YERPE/5-64
C3AN59_BACMY/27-86
E1UDJ8_LISML/3-62
Q1VBL0_VIBAL/3-62
G6DZG3_9GAMM/9-68
E4QUX2_HAEI6/3-64
C1HPN5_9ESCH/52-110
D7YZ93_ECOLX/18-77
D6GGG1_9ENTR/3-62
A4XX96_PSEMY/8-67
C9V5E0_BRUNE/6-65
B5FTQ8_SALDC/4-63
D4B9J5_9ENTR/5-64
B1KBZ4_BURCC/38-97
Q8EEK7_SHEON/4-63
D1RWT1_SEROD/5-64
H4Q4D7_ECOLX/3-62
A6U9H6_SINMW/34-80
F5KRN5_PSEAI/9-69
G5YCZ3_ECOLX/4-63
E6F778_ENTFL/4-64
B8AU62_ORYSI/3-62
C5T5F0_ACIDE/6-64
B4SYJ2_SALNS/31-90
Q4QK74_HAEI8/4-63
I0VGK9_SHIFL/6-64
F7XYT5_RHIFR/7-66
E4EC14_PROAA/3-62
B1Z170_BURA4/4-62
Q5LRM7_SILPO/3-59
E2MF05_PSEUB/17-76
D5WDT3_BURSC/8-67
G7HPV9_9BURK/4-63
H3PGJ7_BRUAO/6-65
B7CSQ9_BURPE/40-99
A9K7C0_BURML/12-71
Q6D322_ERWCT/6-65
G7LU07_9ENTR/4-63
D8DE58_COMTE/19-78
D7YFW0_ECOLX/8-67
C9XVD4_CROTZ/46-105
E7W0P6_SALMO/9-68
H5D091_ECOLX/5-64
D7H5D1_BRUAO/4-63
G8WGE4_KLEOK/6-65
F5NGT9_SHIFL/5-64
D4MAZ5_9BACT/3-62
Q6GD31_STAAS/3-62
F8GVG4_CUPNN/4-63
Q2KC18_RHIEC/4-63
B9MA07_ACIET/6-64
E3A4K8_PSEAI/8-67
Q3S4D5_POLNA/8-67
E5ZYF6_ECOLX/5-64
B1GGG1_BACAN/3-62
E6W8G8_PANSA/13-72
E1EBI6_VIBPA/4-63
F6EAK5_SINMK/3-62
G8PI20_PSEUV/4-63
C0N1T0_9GAMM/10-69
B8FV36_DESHD/3-62
C6DHP7_PECCP/3-62
Q0HUI1_SHESR/5-64
H1LRF1_9FIRM/5-64
G7F4F8_9GAMM/4-63
F3DKJ2_9PSED/1-57
I0BHF8_9BACL/3-62
C3JZC0_PSEFS/4-63
C6ARG5_RHILS/3-62
F4X907_9FIRM/2-61
B0QLF6_BACAN/3-62
D7WX33_9BACI/4-63
C7KX92_ACEPA/7-67
F4GD62_ALIDK/3-62
H5BVU1_ECOLX/8-67
A0ESE4_KLEPN/8-67
E6A4U2_ECOLX/18-77
C4AXG7_BURML/4-63
C3I5A3_BACTU/12-71
E7YPT8_SALMO/31-90
H5Y4T5_9FIRM/1-60
A3RR97_RALSL/5-64
G9VQC8_SALMO/8-67
G2J1M0_PSEUL/6-65
C2EGI9_9LACO/27-88
D4PYM9_LISMN/3-62
F1ZCG6_9SPHN/28-87
G5KRZ5_ECOLX/6-64
B9NV70_9RHOB/11-70
F0FX62_9BURK/3-62
F9KT02_STAAU/3-62
C3MGR3_RHISN/7-66
E8MC89_9VIBR/4-63
D0BX38_9GAMM/5-64
C6UU06_ECO5T/9-68
F6CW46_MARPP/16-75
H7EQH5_PSEST/3-62
G1Z6G3_ECOLX/5-64
Q9F1Q9_9GAMM/5-64
Q0JZ54_CUPNH/23-82
H4JUH6_ECOLX/3-62
F3ZA44_9ACTO/4-63
A0K9D0_BURCH/5-64
A9CWZ6_9RHIZ/8-67
Q8KC82_CHLTE/27-90
D5VA55_MORCR/4-63
G6Z7N3_VIBCL/3-64
F7Z6X3_BACC6/3-62
E2YFJ9_ENTFL/2-62
G2B8Y2_ECOLX/6-65
E8CGN6_SALMO/13-72
C5RZJ4_9PAST/8-67
H5K5K2_ECOLX/3-62
F4T5S6_ECOLX/10-67
D4MTA3_9FIRM/5-44
B4RCD9_PHEZH/5-64
D3A1Q9_NEISU/7-66
E8HWW7_ECOLX/5-64
G2UF25_PSEAI/6-65
A9C046_DELAS/18-77
D7BUN8_STRBB/3-62
F3WLR4_SHIBO/8-67
E0PJJ0_STRGY/3-62
F7R436_SHIFL/24-82
E1D9M8_VIBPA/3-64
C0Y106_BURPE/8-67
A3PJL6_RHOS1/5-64
Q7BV62_SALGL/6-65
B2NLZ7_ECO57/10-69
H0F016_9BURK/4-63
F4UXC7_ECOLX/29-88
B1Y5W5_LEPCP/6-65
B0A3K0_YERPE/4-63
H7NB75_STRPN/3-62
Q481E9_COLP3/6-65
C5ZRW5_BURPE/7-66
C0G3G4_9RHIZ/3-62
H4VI47_ECOLX/5-64
C0RJS8_BRUMB/24-83
D7HVC7_PSESS/5-64
H0SV09_9BRAD/5-64
H0M368_SALMO/31-90
Q7VZW6_BORPE/6-65
H4LBT5_ECOLX/3-62
A8GEL6_SERP5/5-64
Q1Z652_PHOPR/3-62
C2IP44_VIBCL/8-67
G7HCG6_9BURK/38-97
E8VLX8_VIBVM/3-64
D0SWM3_ACILW/20-79
Q2CJN3_9RHOB/9-68
A3URJ0_VIBSP/14-73
D3HFE3_STRG3/2-61
B4E7S5_BURCJ/4-63
H6LXV1_FRATU/3-63
F2ZDY6_9PSED/9-68
A3K7Z5_9RHOB/31-90
E4SUG5_LACDN/3-62
B2JD71_BURP8/8-67
H1QZN2_VIBFI/5-64
D0M8G3_VIBSE/5-64
E9SJK5_CLOSY/3-62
B2TM93_CLOBB/5-64
D8CAT9_ECOLX/3-62
C2J5H5_VIBCL/13-72
F4UA07_ECOLX/7-66
D3EA57_GEOS4/3-62
E2WDT4_MYCTU/3-62
B3R7H4_CUPTR/34-93
D9XL77_9ACTO/6-65
G1VT98_9FIRM/4-63
A8FC55_BACP2/3-62
Q9I432_PSEAE/4-63
I0LYJ1_SALET/17-76
E8FD26_SALMO/4-63
G0SMU4_VIBMI/8-67
B9XBL8_9BACT/7-67
Q7VVP1_BORPE/7-69
E7JXF8_SHISO/8-67
H1KBR5_METEX/4-63
B1FMG2_9BURK/14-74
F3HSQ6_PSEYM/3-62
C3H8S0_BACTU/3-62
Q74A67_GEOSL/3-62
C0AVB5_9ENTR/13-72
F1Z128_9STRE/3-62
F5JHH3_9RHIZ/6-65
E7TD68_SHIFL/8-67
H5NU44_ECOLX/9-68
A6DAY0_9PROT/6-65
G0EBN4_ENTAK/19-83
H5QIP3_ECOLX/6-64
E9VGH8_ECOLX/3-62
D1Q5Z4_YERPE/3-62
B2N0W9_ECOLX/3-62
H5NS75_ECOLX/5-64
C9NW14_9VIBR/6-65
H5GP92_ECOLX/5-64
E1XWQ5_LEGPN/3-62
E7YR16_SALMO/3-62
E7RZ77_9BURK/15-74
H1E841_ECOLX/6-65
ICIA_VIBCH/6-64
D7X3R2_ECOLX/13-72
F7T9W8_ALCXX/3-62
Q13LU0_BURXL/7-66
D1D0Q1_9RHIZ/5-64
H2K4T5_STRHJ/3-62
D8A1S4_ECOLX/3-64
F5IQH0_ACIBA/3-62
B9BLN3_9BURK/8-67
E6UVT4_VARPE/4-63
I0HLN9_RUBGE/5-64
H4N1I7_ECOLX/3-62
A6SWD8_JANMA/4-63
D5Q0U6_CLODI/3-62
B7CUF3_BURPE/20-79
A3KY42_PSEAI/4-63
D4C3A6_PRORE/3-62
G2GPG0_9ACTO/5-64
F0M0M6_VIBFN/6-65
F8G4M5_PSEPU/7-66
F1X5C6_MORCA/4-63
H4JYJ7_ECOLX/9-68
G9V2A1_SALMO/3-62
F1VWJ4_9BURK/5-64
C5S1Y9_9PAST/4-63
B2VEN1_ERWT9/5-63
C2GWM4_BIFLN/15-74
H1S0L6_9BURK/3-62
C4XCM9_KLEPN/11-70
A9C2S1_DELAS/6-65
H4P5C4_ECOLX/5-63
E4H9D8_PROAA/3-62
E1TED8_BURSG/151-210
B2JR50_BURP8/8-67
D2ZE89_9ENTR/3-62
E6UYI0_VARPE/4-63
E1W9Q2_SALTS/9-68
C9BD63_ENTFC/2-62
G8S3R9_ACTS5/5-64
B5BK53_SALPK/3-62
B4ULP5_ANASK/8-67
H8D6R6_ECOLX/5-64
Q20XI2_RHOPB/3-62
A9GNP0_SORC5/11-70
F3Q249_9ENTR/6-65
F3FR39_PSESX/17-76
E8KB77_9STRE/38-97
A3NQF5_BURP0/8-67
C9CJJ9_ENTCA/4-63
A4TJA3_YERPP/4-63
F4NKW9_9ENTR/13-72
G7DI71_BRAJP/6-65
Q5GU03_XANOR/9-68
A4BGZ4_9GAMM/19-78
H8DQ92_9ENTR/9-68
E4Q941_CALH1/3-62
G2DXH8_9GAMM/4-62
C7VDD5_ENTFL/3-62
E0J605_ECOLW/4-63
C6RJB9_ACIRA/5-64
H0HUC4_9RHIZ/4-63
H5MVH6_ECOLX/3-64
B7RJX6_9RHOB/1-58
C4L1I2_EXISA/4-63
G9YCN3_HAFAL/22-86
Q63RX5_BURPS/8-67
E1SKQ6_PANVC/4-63
B6R8T5_9RHOB/13-72
F8GL94_NITSI/6-65
G8MML3_9BURK/6-65
C9PKJ0_VIBFU/16-75
B1H795_BURPE/10-69
A5VSH3_BRUO2/18-77
G5KU17_ECOLX/28-87
B1K721_BURCC/4-63
D0RC84_9RHIZ/1-41
G6WZ54_CORGT/3-62
B9Z1K9_9NEIS/3-64
F9AGI6_VIBCL/2-61
Q9AIT8_RALSL/6-65
H6MZR4_GORPV/10-69
B8LF91_STEMA/8-67
D4T6V3_9XANT/8-67
C2MKU2_BACCE/6-65
H4PCE4_ECOLX/3-62
Q87GT2_VIBPA/7-66
A8FZ87_SHESH/4-63
F4MZP0_YEREN/3-62
Q4KGG8_PSEF5/11-70
F2N3Q3_PSEU6/3-62
G0LZJ2_LACPE/11-70
Q0HXJ9_SHESR/4-63
F2FR48_SALGL/5-64
F7QE78_9GAMM/1-55
H5V5F3_ESCHE/14-73
E8IPT8_ECOLX/5-64
E6ASE8_ECOLX/5-64
E8DIL9_SALMO/6-65
G7AS79_VIBCL/3-62
E3FYF2_STIAD/3-62
H4PJ17_ECOLX/1-45
D2NC16_ECOS5/5-64
C9NPI6_9VIBR/4-63
B1X9N7_ECODH/17-76
D7VXI7_9FLAO/4-63
B0TEN3_HELMI/34-96
F9QGZ6_9MYCO/4-62
F0L4Y3_AGRSH/15-74
G0ACC1_COLFT/14-73
E6WJI7_PANSA/5-64
C0DYR1_EIKCO/5-64
H5M786_ECOLX/4-63
H5WGT7_RALSL/14-73
Q89VI5_BRAJA/4-63
B1J9S9_PSEPW/3-62
G2LCG2_PSEAI/4-63
B5FUL6_SALDC/4-63
C9T854_9RHIZ/7-66
G2SZB8_ROSHA/3-62
E1SGF4_PANVC/8-67
C9XV06_CROTZ/5-64
F0EAR4_9PSED/6-65
G8VV91_KLEPN/6-65
A9N2J8_SALPB/8-67
C6BDM8_RALP1/3-62
A9GHT1_9RHOB/8-67
I0QR90_9ENTR/10-69
B2BCX5_PAEPO/4-64
H1SHD7_9BURK/4-63
G9YLX0_9FIRM/1-53
B4TC18_SALHS/16-75
D8BU50_ECOLX/8-67
Q39P96_BURS3/19-77
Q0HN79_SHESM/3-62
B8L5G4_9GAMM/14-73
A0YJ89_LYNSP/3-61
A0KGA0_AERHH/4-63
G7W077_PAETH/3-62
H8LWT5_SALTM/13-72
H8DJ09_9ENTR/3-64
A8GL67_SERP5/5-64
Q8FWU1_BRUSU/4-63
E7XYI4_SALMO/10-67
A8EAA6_BURPE/8-67
D9PU42_METTM/18-77
A6GL91_9BURK/4-63
Q32EE6_SHIDS/5-64
H4DLG9_STAAU/3-62
F3Q978_9ENTR/4-63
A6CZ83_9VIBR/2-61
D2T5N8_ERWP6/8-67
G5FPK3_9PSED/4-63
G5PWU0_SALET/13-72
D1NYV1_9ENTR/6-65
B2SD77_BRUA1/27-86
B8HCL9_ARTCA/4-63
F3J1D5_PSEAP/3-67
B7V5N5_PSEA8/3-62
G7HGA2_9BURK/44-103
C5T916_ACIDE/15-74
Q4ZLM2_PSEU2/9-68
D4ZCH0_SHEVD/8-67
Q4UTD5_XANC8/9-68
Q1ZQL1_PHOAS/3-62
G6EE39_9SPHN/6-65
F8IEZ3_ALIAT/5-64
C9PHJ4_VIBFU/7-66
D1RQK8_SEROD/5-64
Q2K4X2_RHIEC/52-111
E8GP72_SALMO/1-57
H1DYE3_ECOLX/3-62
Q92PM7_RHIME/12-71
H4VVI8_ECOLX/7-66
Q8Z9R0_SALTI/12-71
H3SQS4_PSEAE/7-66
E3FRP0_STIAD/5-64
A2PP88_VIBCL/5-64
B5V3A3_BACCE/3-62
B7NDM1_ECOLU/4-63
H5C9B9_ECOLX/3-62
Q8XKC5_CLOPE/3-62
H8P0D7_RAHAQ/7-66
E8F4M0_SALMO/13-72
Q5DZK2_VIBF1/11-70
TFDR_CUPPJ/3-62
F3U1J8_STAEP/3-62
A6ULL5_SINMW/4-63
D8P014_RALSL/4-63
H3PSU6_BRUAO/4-63
G4K413_9RHIZ/5-65
Q1M4V1_RHIL3/5-64
E7B8R5_YERE1/12-71
D6GAX3_9ENTR/10-69
F3J148_PSEAP/1-52
E5BTP0_9FUSO/1-57
A6SUX1_JANMA/4-63
A0KHX9_AERHH/5-64
H5JLN9_ECOLX/3-62
B1TDN3_9BURK/4-63
A3NZC8_BURP0/3-62
G6WVB9_CORGT/8-67
F5KI21_PSEAI/10-69
F5LYD6_RHOSH/5-64
H0TWA8_9BRAD/1-57
F2PBT3_PHOMO/11-70
G8VU29_KLEPN/3-62
F7YFJ4_MESOW/3-62
Q7NSE4_CHRVO/4-63
A3NSG3_BURP0/14-73
A6D6N1_9VIBR/1-31
D0HBK8_VIBMI/6-65
D0D6F7_9RHOB/5-63
B5S7N6_RALSL/6-65
F3MMA0_LACHE/1-40
H1USE5_ACEPA/5-64
F0G123_9BURK/7-66
F8GNZ0_CUPNN/11-70
A8E8Y0_BURPE/9-68
C0D965_9CLOT/3-62
H0F0P6_9BURK/3-62
F0KRY1_YERE3/3-62
Q7P069_CHRVO/4-63
D3HFB8_STRG3/3-62
F8YZ43_VIBCL/1-57
C6VRL4_DYAFD/5-64
B4SIW9_STRM5/6-65
E7HJR8_ECOLX/3-64
Q1M4G6_RHIL3/6-65
D9NKK6_STRPN/23-82
F1W8Z4_MORCA/3-62
H3N115_KLEOX/6-65
Q7M828_WOLSU/3-62
Q89GB6_BRAJA/9-68
F0EUD1_HAEPA/8-67
D8MWW9_ERWBE/7-66
G8M793_9BURK/8-67
D2ZHZ8_9ENTR/8-67
D4XE76_9BURK/4-63
B5BKX3_SALPK/13-72
A9R4S4_YERPG/5-64
G2NKG3_9ACTO/7-66
F9JFB6_9LACO/3-62
F1ZC15_9SPHN/6-65
E7XDE3_SALMO/13-72
D2FJB7_STAAU/3-62
H5CXF5_ECOLX/8-66
D7A5V0_STAND/3-62
I1AD07_PSEAI/5-64
H5MUH1_ECOLX/5-63
G4JYD6_9RHIZ/4-63
G1ZWV0_ECOLX/5-64
G6A8M8_STRIT/3-62
D0SHF2_ACIJO/10-69
C1M353_9ENTR/14-73
B5BZK0_SALET/6-65
Q1JGS7_STRPD/3-41
E1WDR0_SALTS/5-64
H3LJS7_KLEOX/5-64
C4XA60_KLEPN/9-68
B1G9R9_9BURK/14-73
B3X2Y9_SHIDY/9-68
B5P162_SALET/22-81
F9IPK1_ACIBA/20-79
G0BQE8_9ENTR/3-62
B1YIE8_EXIS2/3-64
B9Z6G4_9NEIS/7-66
E6AA90_ECOLX/19-83
G7VW83_PAETH/3-62
A3QHA5_SHELP/4-63
D8GUK4_CLOLD/3-62
A3YBY2_9GAMM/3-62
B9B8E8_9BURK/9-68
D0FQN0_ERWPE/5-64
B9CR54_STACP/3-62
D3GMP9_9ENTR/3-62
D4S5E1_9FIRM/3-62
H4ASQ4_STAAU/3-62
G5FLU2_9PSED/4-63
B7I205_ACIB5/4-63
A4XNC5_PSEMY/5-64
C0Y5Y5_BURPE/3-62
E1L646_9FIRM/7-66
F7S470_9PROT/10-69
C6L8X0_9FIRM/3-62
F5ZTS7_SALTU/11-70
G2UB23_PSEAI/9-69
E8HII5_ECOLX/5-64
E7JR30_ECOLX/13-72
Q8KNM0_SERMA/7-66
C8TXA3_ECO10/9-68
G9U2M9_SALMO/4-63
H4RAT4_ECOLX/3-62
Q7NA35_PHOLL/3-62
A9BX23_DELAS/7-66
A9F7Y4_SORC5/3-62
E8Y3J8_ECOKO/3-62
D0X6R9_VIBHA/5-64
I0M9V2_SALET/10-67
E2CM65_9RHOB/1-52
E5B946_ERWAM/11-70
A2WI94_9BURK/8-67
E1T9L6_BURSG/6-65
G8T3N0_BRUAO/5-64
H4GJB7_9LACO/4-63
H9UHS3_9SPIO/3-62
G7TY96_VIBCL/3-62
B2SAW0_BRUA1/6-65
C6ACG5_BARGA/7-66
B5Q8W3_SALVI/4-63
D6AP38_STRFL/5-64
E8BE64_SALMO/31-90
A6DZX5_9RHOB/11-70
A0F0B2_9PSED/3-61
Q2RHB2_MOOTA/4-62
F3L234_9GAMM/4-63
D0S7S1_ACICA/3-62
E6TAA3_MYCSR/5-64
A0KAV2_BURCH/3-62
F9BM48_VIBCL/3-62
H4X6J8_ECOLX/3-62
E8YPY3_9BURK/3-62
A7ICZ0_XANP2/3-62
C0VIU4_9GAMM/5-64
B2T3D8_BURPP/4-63
Q5PK72_SALPA/3-62
F4TXY8_ECOLX/1-57
F2FAL3_SOLSS/3-62
C0C3V7_9CLOT/3-62
F3ESK5_9PSED/9-68
F4LDJ3_BORPC/4-63
D0BB52_BRUSS/12-71
Q124R6_POLSJ/17-76
Q9JXG8_NEIMB/7-66
Q1C918_YERPA/7-66
Q5H348_XANOR/8-67
A8I2X1_AZOC5/13-72
Q2BXE1_9GAMM/5-64
D0IGQ1_9VIBR/7-66
E1TGJ6_BURSG/5-64
F7QPQ5_9BRAD/6-65
E7H4A3_9BURK/7-66
B0KKJ3_PSEPG/8-67
E3HTE9_ACHXA/3-64
Q49V80_STAS1/3-62
A8EKM6_BURPE/4-63
G9R567_9FIRM/4-62
D8B3Q3_ECOLX/7-66
D3LT35_9FIRM/3-62
I0NNU6_SALET/6-64
G7BCX2_VIBCL/3-62
D4S1Z2_9FIRM/6-64
H0Q388_9RHOO/4-63
D9VL80_9ACTO/3-62
H0HNY1_9RHIZ/8-67
E6WHV0_PANSA/7-66
A8FY64_SHESH/9-68
I1AIE4_PSEAI/9-69
H5R104_ECOLX/10-67
F4DT50_PSEMN/8-67
Q13H83_BURXL/3-62
H2J1N2_RAHAC/6-65
I0ACL4_SALET/4-63
H0SAA5_9BRAD/3-62
F5XLX8_MICPN/9-69
A3XTS4_9VIBR/7-66
H2IUM7_RAHAC/6-65
A9APK5_BURM1/9-68
B7MF72_ECO45/5-64
A4GIL5_9BACT/5-64
A3W020_9RHOB/4-63
D4BAY5_9ENTR/17-76
C5NLP2_BURML/4-63
Q7A6G5_STAAN/3-62
D7ZAD0_ECOLX/6-65
E3GL87_EUBLK/17-76
Q1CMF4_YERPN/4-63
Q3Z5Z3_SHISS/8-67
F2B9Z7_9NEIS/15-74
A9AR20_BURM1/35-94
A3YHA6_9GAMM/4-63
RBCR_THIFE/8-67
Q2KXL3_BORA1/25-89
C9PH69_VIBFU/10-69
D7WV41_9BACI/3-62
F9JW94_STAAU/3-62
Q6LJ88_PHOPR/3-62
A2RXS7_BURM9/8-67
B2FNZ2_STRMK/9-68
B9B1Y6_9BURK/7-66
Q1GWX5_SPHAL/4-63
B2TU18_SHIB3/3-62
C6TTX1_BURPE/3-62
C2HXZ3_VIBCL/14-73
F5L251_9FIRM/6-66
G5R2F1_SALSE/5-64
G5X015_ECOLX/8-67
B7WRI3_COMTE/4-63
E8XXB1_RAHSY/3-62
D6LLP6_9RHIZ/3-62
G4K2A8_9RHIZ/4-63
A1AZZ2_PARDP/5-66
C9PA25_VIBFU/10-69
C5ALT5_BURGB/5-64
E4TLT6_MARTH/5-64
D3UP24_LISSS/3-62
E1P7T6_ECOAB/3-62
B5FN69_SALDC/3-62
F3DCT2_9PSED/3-62
D9P9H5_ACTPL/3-64
A6X5C6_OCHA4/8-67
G0ATV0_9GAMM/11-70
Q0WAC3_YERPE/3-62
A7K066_VIBSE/14-73
H5GEX8_ECOLX/3-62
C2RLB4_BACCE/3-62
H1P5E9_9BACT/3-62
G4IKH9_9RHIZ/12-71
A9C1B5_DELAS/20-79
A4VKH3_PSEU5/7-66
D5WD19_BURSC/4-63
E4R8I2_PSEPB/5-64
G8LMQ0_ENTCL/29-87
F7T8U1_ALCXX/1-55
F9TQB1_9VIBR/3-62
A3EI95_VIBCL/9-68
G7T0S6_SALPS/3-62
G8AKZ3_AZOBR/6-65
F0LZJ1_VIBFN/5-64
H5SWX7_LACLL/2-62
E1J8D4_ECOLX/8-67
B1X840_ECODH/5-64
A0QEM3_MYCA1/10-69
A5WFF7_PSYWF/6-65
H4ZFR9_ECOLX/3-64
A3UV95_VIBSP/3-62
B2NR31_ECO57/4-63
E7J904_ECOLX/9-68
G5RYH1_SALET/5-64
A3UUK3_VIBSP/3-62
D3HCW2_STRG3/3-62
F2JXT1_MARM1/4-63
H5AER2_ECOLX/5-64
H7EYL4_PSEST/8-67
B5E429_STRP4/3-62
D4T194_9XANT/9-68
C0Q3P7_SALPC/3-64
F5IM47_ACIBA/1-43
F6BXI5_SINMB/9-68
G5N1I8_SALET/3-47
H5R692_ECOLX/19-83
B1SXQ9_9BURK/4-62
B9CD54_9BURK/25-83
E1CZA5_VIBPA/30-89
D7ZHQ8_ECOLX/8-67
H1FHK9_ECOLX/4-63
F3NCI8_9ACTO/3-62
A8GGN8_SERP5/5-64
C7LHI8_BRUMC/5-64
G5RPV3_SALET/12-71
D8BYE6_ECOLX/14-73
C9YBU0_9BURK/3-62
H2JLJ0_STRHJ/3-62
F8FF22_PAEMK/3-62
B3ZRQ5_BACCE/12-71
E1T4S7_BURSG/4-63
C0Y698_BURPE/4-63
B7MGD2_ECO45/10-67
F4UZW7_ECOLX/19-83
D2NFC8_ECOS5/26-85
F4CD22_SPHS2/6-63
E6QX93_9ZZZZ/6-65
A6T490_JANMA/8-67
Q7NS01_CHRVO/5-64
F9I6R1_ACIBA/5-64
B9C890_9BURK/4-63
Q0GQU2_9BURK/11-68
G6YQH0_9ALTE/5-64
B5FP46_SALDC/19-83
C7DP44_9RHIZ/1-38
A8H7F3_SHEPA/3-62
E8ECK6_SALMO/24-82
H1E7F4_ECOLX/8-67
A1R1P0_ARTAT/14-73
H3KV49_ECOLX/4-63
Q8NLL4_CORGL/10-69
H5CI13_ECOLX/31-90
G4KV19_OSCVS/3-62
G6E303_9GAMM/4-63
H0QB40_ECOLI/5-64
B4ETY3_PROMH/5-64
E7ZEH5_SALMO/8-67
Q3K5C4_PSEPF/9-67
H5FMI0_ECOLX/3-62
D3ADS2_9CLOT/3-62
Q6V4G9_METVO/5-64
C0D2V7_9CLOT/16-74
C2NBZ1_BACCE/3-62
C6B1K9_RHILS/3-62
C4GLF7_9NEIS/8-67
E2SVB2_9RALS/9-68
D7XU68_ECOLX/8-67
B1XAJ2_ECODH/4-63
H5YD39_9BRAD/8-67
A1TU88_ACIAC/14-73
B5RFT9_SALG2/7-66
F3EU55_9PSED/3-62
E7GYD4_STRAP/4-63
A1VSX8_POLNA/3-62
H0R937_9ACTO/3-62
F0LB17_AGRSH/8-67
G0PR46_STRGR/23-82
B0KQR9_PSEPG/4-63
H5KLD4_ECOLX/3-62
E6VFX5_RHOPX/20-83
E3A5V1_PSEAI/23-82
C4TZQ3_YERKR/9-68
Q13K42_BURXL/21-80
D8C197_ECOLX/28-86
F8CJS6_MYXFH/9-68
A4A841_9GAMM/3-62
E9UEB9_ECOLX/5-64
G2J488_PSEUL/10-69
B9B666_9BURK/110-169
F7RX58_9GAMM/8-67
D4XS39_ACIHA/8-67
H3S972_9BACL/3-62
A3K9S7_9RHOB/20-79
C5EF34_9FIRM/5-64
H6MIK7_ECOLX/6-65
A5VAF7_SPHWW/4-63
B1IVQ0_ECOLC/3-62
D8HGU2_STAAF/3-62
G9SH47_CITFR/19-83
B9QYU4_9RHOB/6-65
E8CQ53_SALMO/5-64
D4HU31_ERWAC/3-62
A7ZMS0_ECO24/7-66
H5HPK3_ECOLX/5-63
F9CCG5_VIBCL/3-62
C8U521_ECO10/3-64
D4ZEI3_SHEVD/11-70
B4TQF5_SALSV/5-64
G7AU28_VIBCL/6-64
C9LLW6_9FIRM/5-64
E7VKB2_SALMO/3-62
F7XAN7_SINMM/9-68
F0YTR1_9CLOT/4-63
E4R8V1_PSEPB/37-96
Q8DBR8_VIBVU/8-67
Q9RER6_ENTAE/8-30
A1VJM2_POLNA/37-96
H8DBU5_ECOLX/3-62
G5LEX2_SALET/1-57
E8PMJ3_THESS/3-60
E8TS38_ALIDB/3-62
Q8NXE6_STAAW/3-62
B1KXJ2_CLOBM/3-62
G5MRB0_SALET/3-62
G9YA36_HAFAL/8-67
C9R3V5_AGGAD/20-84
A8U165_9PROT/6-66
Q87U17_PSESM/5-64
G9AF97_RHIFH/63-118
Q3SFM8_THIDA/7-66
H8MNB9_CORCM/5-64
F4TGR8_ECOLX/3-63
D8N042_RALSL/3-62
Q2BQF4_9GAMM/5-63
B7NFR1_ECOLU/3-62
E8G2H4_SALMO/3-63
H0NHT8_BACCE/3-62
F0H2I9_9FIRM/3-62
D2B2X6_STRRD/5-64
G5HF51_9CLOT/3-62
C8RXP7_9RHOB/7-66
D9WLG6_9ACTO/5-64
ICIA_ECOSM/6-64
Q0SJV8_RHOSR/5-64
E1P9N9_ECOAB/8-67
D8P2E7_RALSL/11-70
B1JHB4_YERPY/7-66
D8JJM7_ACISD/6-64
Q63WD3_BURPS/3-64
D7Z3F4_ECOLX/5-64
H1RYX1_9BURK/6-65
F5MQ18_SHIFL/13-72
F3S0Z3_VIBPA/2-61
Q1I6U0_PSEE4/3-62
D2Z9R3_9ENTR/6-65
D7HGY7_VIBCL/25-84
B1JWW2_BURCC/3-64
F5RZW0_9ENTR/5-64
B2T9Z8_BURPP/3-62
A6T677_KLEP7/12-70
E3BP61_9VIBR/6-65
C1NE88_9ESCH/9-68
E9YMV1_ECOLX/5-64
Q0BKA2_FRATO/14-73
H2AG33_BACAM/3-62
C9QZJ6_ECOD1/6-65
H7FLE2_STASA/1-60
B3XAI4_ECOLX/13-72
F7S9R1_9PROT/27-85
A2W974_9BURK/4-63
F6GAD4_RALS8/30-89
D7YW76_ECOLX/24-83
F3EVG9_9PSED/3-62
D6K6X8_9ACTO/775-836
D8N1T3_RALSL/7-66
F4XG46_9FIRM/3-61
E1EHN1_VIBPA/6-65
D3NZE9_AZOS1/4-63
H3QDJ9_BRUAO/11-70
F8K416_STREN/5-64
G2C487_ECOLX/5-64
F0JIR3_DESDE/3-62
D9WG50_9ACTO/1-36
F1ZF05_ECOLX/7-66
B1LF52_ECOSM/8-67
H5E6P3_ECOLX/6-65
H8DJU8_9ENTR/6-65
H3N4Y5_KLEOX/10-67
G9SD05_CITFR/9-68
Q1BLN2_BURCA/3-62
E8PBP0_ACIB1/5-64
F5JA56_9RHIZ/5-64
B0KV84_PSEPG/3-62
B5S9X6_RALSL/3-62
A6FF42_9GAMM/4-63
E2QE86_ECOLX/8-67
Q1LID8_RALME/3-62
E1UTH7_BACAS/3-62
F5HZB7_ACIBA/3-62
D9NMF8_STRPN/3-62
A3L6D3_PSEAI/8-67
E0SB72_DICD3/4-63
E2T2S7_9RALS/8-67
C2JAY4_VIBCL/4-63
Q13GN5_BURXL/28-87
C7P356_HALMD/19-81
H0FYN5_RHIML/3-62
A3P401_BURP0/4-63
B1II10_CLOBK/3-62
Q8X4P9_ECO57/5-64
F4UKM4_ECOLX/5-64
F9V557_MYCBO/10-69
E2QG84_ECOLX/8-66
F3QD11_9ENTR/31-90
H4U3T9_ECOLX/3-62
A3S8D8_9RHOB/4-63
A7N2K2_VIBHB/6-64
B4T6D9_SALNS/12-71
E8D1A6_SALMO/3-62
B7ND95_ECOLU/9-68
Q4K3U7_PSEF5/8-67
F3BKV5_PSEHA/32-90
A4T5I3_MYCGI/30-89
H4VRU3_ECOLX/5-64
Q1BUF2_BURCA/32-91
D7I3C3_PSESS/5-64
E8F6F4_SALMO/9-68
G5Y9L3_ECOLX/3-62
E7P4U7_PSESG/6-65
A9ACH0_BURM1/5-64
H0H8S8_RHIRD/3-62
D4XJ01_9BURK/5-64
A3L1X3_PSEAI/8-67
E7TKT3_ECO57/19-83
E5UBZ6_ALCXX/7-66
E1TJV0_BURSG/24-83
B9BWU3_9BURK/4-64
F8GQJ0_CUPNN/3-62
H1RIZ0_COMTE/5-64
B3HXD4_ECOLX/4-63
C9TDU0_9RHIZ/3-62
B7VHY1_VIBSL/8-67
B1IX63_ECOLC/5-64
B1YS22_BURA4/10-69
E7U470_ECOLX/5-64
Q579T1_BRUAB/5-64
C9QR18_ECOD1/13-72
F2M283_LACAL/3-64
Q66AQ3_YERPS/4-63
G1ZTY8_ECOLX/6-65
H3U992_STAAU/3-62
Q8VJI9_MYCTU/1-58
Q2C020_9GAMM/8-67
F2AJI0_RHIET/65-124
A5TQV4_BURML/4-63
E8F8E4_SALMO/18-77
B3WQZ7_ECOLX/3-62
C2FU55_9SPHI/3-62
H2IGR8_9VIBR/6-65
H4ZFS0_ECOLX/3-62
B5I8C0_9ACTO/6-64
D0C1U4_9GAMM/3-62
C3IJH5_BACTU/6-65
E7YN88_SALMO/3-63
E4KZT6_9FIRM/3-61
F5IQA5_ACIBA/3-62
D4E2J5_SEROD/6-65
F3WNF8_SHIBO/9-50
H5B085_ECOLX/8-67
A6U8W7_SINMW/5-64
G0GRY2_KLEPN/3-62
H0PTN6_9RHOO/6-65
A8FYK3_SHESH/8-67
I0Y5Q1_9BURK/4-63
B8D275_HALOH/3-62
B3R828_CUPTR/4-63
B3BNC6_ECO57/5-64
Q0K7E4_CUPNH/3-64
B5PFB1_SALET/4-63
H4S6F9_ECOLX/8-66
B5I4V0_9ACTO/48-107
E9VJL5_ECOLX/5-64
A5VEA0_SPHWW/8-67
Q57KD4_SALCH/8-67
A6B7P6_VIBPA/4-63
H7DXE2_9FIRM/4-63
H3QE35_BRUAO/6-65
Q6MPF8_BDEBA/1-60
I0VM63_ECOLX/5-64
F2FTS4_SALGL/9-68
E2WZ19_ECOLX/6-65
B8J6B2_ANAD2/6-65
C7QDJ9_CATAD/7-66
E8A6X3_SALMO/3-63
H4T4N3_ECOLX/31-90
E7ZN12_SALMO/8-67
B1F902_9BURK/4-63
E8L394_9RHIZ/35-98
G2HRB7_9PROT/3-62
A6VLC2_ACTSZ/3-62
D4J7T5_9FIRM/3-62
D7A072_STAND/5-64
A1UXQ6_BURMS/7-66
D7H723_BRUAO/8-67
H2WV53_CAEJA/7-66
D4VW37_ENTFC/2-62
A9QS31_PSESX/14-73
C7JXH1_ACEPA/4-63
D0E8M8_9BACT/5-64
Q320C3_SHIBS/6-65
H8M5U2_SALTM/3-64
B5KD29_9RHOB/9-68
A3N8S4_BURP6/6-65
A4XUE9_PSEMY/6-65
E8D6X0_SALMO/5-64
B2P5R3_ECO57/9-68
F3G4A1_PSESJ/7-66
F2KI03_PSEBN/8-67
C4RZN1_YERBE/1-60
C7YAN1_ENTFL/6-65
E3F4U4_KETVY/7-66
A3K3F4_9RHOB/9-68
E8FMY5_SALMO/12-71
B5MJ84_SALET/13-72
B9Z6C3_9NEIS/4-63
C3JZH1_PSEFS/8-67
A2PXG0_VIBCL/3-64
Q1GQE8_SPHAL/3-63
Q28KZ9_JANSC/10-69
E3HEX9_ACHXA/21-84
B3IAS5_ECOLX/8-67
B5MTM8_SALET/3-62
F2JU85_MARM1/8-66
F5JIM1_9RHIZ/7-66
C1HKC8_9ESCH/6-65
G3YU13_9RALS/2-61
A9ELA3_9RHOB/48-107
G5YIR6_ECOLX/5-64
A6TCS8_KLEP7/5-64
F3DC88_9PSED/4-63
C8MDA6_STAAU/3-62
Q0FEL2_9RHOB/11-70
H5W3U2_SALEN/3-62
D9XLM1_9ACTO/21-80
G8ASW3_AZOBR/4-63
C2LV43_STRSL/3-62
F4VBI5_ECOLX/19-83
E4NJ03_KITSK/3-62
Q13R34_BURXL/5-64
F7ZNG4_CLOAT/3-62
A8EPF3_BURPE/10-69
Q2GB49_NOVAD/6-65
F3IHD2_PSESL/3-62
G8M7Z0_9BURK/6-64
A5ESD7_BRASB/4-63
C1EQJ2_BACC3/3-63
F8ZJQ0_VIBCL/3-62
B0KMP8_PSEPG/3-61
E7WL44_SALMO/4-64
H4EGA6_STAAU/3-62
H8DSZ0_9ENTR/7-66
G4AD86_AGGAC/3-62
A4XQG2_PSEMY/4-63
D0E7L9_PSEAI/24-83
A6CW06_9VIBR/4-63
F2RAV4_STRVP/3-60
B8E6X2_SHEB2/9-68
F3V1Y4_SHIDY/6-65
F9CLX0_ECOLX/6-64
Q9X407_9RHIZ/3-64
G6XS42_RHIRD/1-57
G0C610_9ENTR/13-72
A7ZJE3_ECO24/5-64
E7X8Z7_SALMO/3-62
C6PMZ8_9CLOT/3-62
B9KUW4_RHOSK/9-68
A3QA80_SHELP/4-63
Q7MFN6_VIBVY/7-66
C9QG60_VIBOR/3-61
G2HQI6_9PROT/5-64
A6V960_PSEA7/9-68
D0IVG8_COMT2/19-79
Q57LT4_SALCH/5-64
C5F690_LACPA/1-45
H0JB47_9PSED/10-69
E7JQ18_ECOLX/3-64
A1F0U1_VIBCL/9-68
C1DGS2_AZOVD/4-63
Q938B6_MYCSM/5-63
H3TME2_PSEAE/8-67
F7YED3_MESOW/10-68
B9B6D6_9BURK/4-63
G7ZES7_AZOL4/11-70
F7UDB9_RHIRD/111-168
C4LBI2_TOLAT/5-64
Q7A7D4_STAAN/3-62
E3DXL6_BACA1/3-62
A1TYB8_MARAV/3-62
B8GVI8_CAUCN/5-64
E7GGT7_CLOSY/3-62
Q2T305_BURTA/6-65
A8TAX7_9VIBR/6-65
A5A5B5_9PSED/3-62
H8NPL6_RAHAQ/5-64
H2IAK8_9VIBR/11-70
A3V3I1_9RHOB/7-66
G9TGS1_SALMO/3-64
F7RQ51_9GAMM/5-64
B4EKH0_BURCJ/11-70
E6VLG7_RHOPX/20-79
Q04B19_LACDB/6-62
G4LH62_PSEAI/8-67
H1C1H4_ECOLX/3-62
B9TBL4_RICCO/2-59
E6WMG8_PANSA/7-66
D3PL31_MEIRD/5-64
A6SYB8_JANMA/5-64
B7H2N8_ACIB3/5-64
H5JTD0_ECOLX/5-64
Q2NR44_SODGM/6-65
B1J9X7_PSEPW/5-64
A9KXG8_SHEB9/9-68
G5U8T2_ECOLX/7-66
G6HAR0_9ACTO/10-69
B5LT14_PLARO/3-62
B5GZ11_STRCL/4-63
G0VN09_MEGEL/25-87
B3PQF2_RHIE6/3-62
A2P814_VIBCL/10-69
A6EIT5_9SPHI/3-62
C6CJM3_DICZE/4-63
D7Y8N5_ECOLX/6-65
D5KB50_9BURK/3-62
F5IS75_ACIBA/4-67
H0M403_SALMO/9-68
G2AMU1_ECOLX/10-67
F1XSN8_ECO57/4-63
Q93EA3_KLEPN/8-67
D0ZHB4_EDWTE/3-62
H0J5J7_9GAMM/3-62
D8MMI4_ERWBE/13-72
D5QUC2_METTR/23-86
E8F0D9_SALMO/3-62
F7YQN5_VIBA7/6-64
F5VCG8_9LACO/3-64
F8YMQ2_ECOLX/3-62
B2GWY0_BURPE/10-69
A9CGC0_AGRT5/7-66
E0EE36_ACTPL/7-66
C2DTE7_ECOLX/3-62
H4QB23_ECOLX/24-82
Q1R093_CHRSD/4-62
E8GKM1_SALMO/3-62
Q3K9L3_PSEPF/4-65
C0Q4U5_SALPC/3-62
F3Q4B1_9ENTR/4-63
B7UWX5_PSEA8/5-64
G7VX04_PAETH/3-62
H0HGL3_RHIRD/6-65
G6YY34_9ALTE/4-63
H0TTH9_9BRAD/6-65
C8UAI8_ECO10/6-65
F2K0Y2_MARM1/3-62
G7HAB9_9BURK/3-62
A0Q4Y0_FRATN/5-64
D4JRU9_9FIRM/3-62
A6AMZ7_VIBHA/7-66
E1WAF6_SALTS/11-70
B6ZWP0_ECO57/18-77
A3VCK6_9RHOB/1-60
A0L173_SHESA/3-62
H0C485_9BURK/20-77
A7K2K6_VIBSE/9-68
A9FFD4_9RHOB/4-63
B2JWJ9_BURP8/3-62
G0B8D0_SERSA/7-66
G4LIA6_PSEAI/12-71
B3ICQ8_ECOLX/7-66
B7L9P1_ECO55/5-64
A6TBA7_KLEP7/10-69
F3F0E0_9PSED/4-63
E8YF26_9BURK/7-66
E8Y8C1_ECOKO/5-64
A5EDW5_BRASB/5-64
H5RUN0_9NOCA/5-64
D8H3I8_BACAI/3-62
F4T1K3_ECOLX/5-64
B3WC27_LACCB/3-64
C6WI64_ACTMD/3-62
C1M8J0_9ENTR/18-77
C1M7P5_9ENTR/5-64
H7EWH8_PSEST/8-67
H3L454_KLEOX/8-67
E8HJW3_ECOLX/6-65
D8EJV8_ECOLX/7-66
E6RM32_PSEU9/3-64
C7L4T1_ACEPA/3-62
F9IMZ2_ACIBA/7-66
C0YC33_BURPE/49-108
H5AY68_ECOLX/3-62
D7HNP9_VIBCL/7-66
F6ADY4_PSEF1/6-65
H1JC21_9FIRM/3-62
H0CAZ2_STAAU/3-62
I0GC02_9BRAD/4-63
A6AH61_VIBCL/5-64
C9QGX9_VIBOR/1-57
Q930Z5_RHIME/3-62
H0BJV5_9ACTO/4-63
C9NUH1_9VIBR/4-63
A0NXM2_9RHOB/4-63
H1QV78_VIBFI/11-70
B5E9G7_GEOBB/28-91
F4ULX6_ECOLX/3-64
B8CMS9_SHEPW/7-65
G8MBR1_9BURK/5-64
G7GLQ4_9ACTO/3-62
F9JJ47_9LACO/3-62
Q4KJA4_PSEF5/7-67
E6T793_SHEB6/7-66
Q0FS22_9RHOB/6-66
H1EPC5_ECOLX/8-67
Q2IVC6_RHOP2/9-68
B1YUX5_BURA4/3-64
Q2BPY3_9GAMM/3-62
H5PZ93_ECOLX/5-63
D8BLY1_ECOLX/19-83
G4ESG7_BACIU/1-26
F2KA24_PSEBN/13-72
B5XRC2_KLEP3/13-72
G6MXI6_STRPN/3-62
D9P9Z1_ACTPL/4-63
D7C2A5_STRBB/3-62
H3N8L1_KLEOX/3-62
I0Y9F7_9BURK/40-103
G9SUL9_ENTFC/2-62
F2LI75_BURGS/3-62
C9P5F9_VIBME/4-63
F5RXH0_9ENTR/3-62
E8XNU9_RAHSY/12-71
Q1M7D4_RHIL3/11-70
G5LY81_SALET/12-71
B9BPB5_9BURK/10-69
B7I8P0_ACIB5/14-73
E1HIH4_ECOLX/5-64
D3HA03_STRM6/3-62
D6E6J8_9ACTN/3-62
E7VSC2_SALMO/5-64
C6J013_9BACL/38-97
G6V280_STRPN/3-62
F7YHV8_VIBA7/5-63
A9DBX1_9GAMM/6-65
C4STC0_YERFR/8-67
H7E3E5_SALHO/12-71
F5Q8Q1_SHIFL/3-62
B5NI90_SALET/3-62
D8NED0_RALSL/6-65
A5EID7_BRASB/25-84
A3SHW4_9RHOB/3-62
F4LDR2_BORPC/3-62
C3RM63_9FIRM/3-62
C9XI38_SALTD/4-63
E8M2T1_9VIBR/3-62
E6BH67_ECOLX/14-73
D3CV19_9ACTO/6-65
E3HKJ6_ACHXA/32-91
B3HCZ0_ECOLX/9-68
B6ESV0_ALISL/3-62
G5NCD8_SALET/3-64
F6CX72_MARPP/4-63
G4ALI3_AGGAC/5-64
C5NK53_BURML/3-64
D8FNA3_LACDE/7-64
A3UWR7_VIBSP/3-62
A4SNC1_AERS4/4-63
H0Q2X9_9RHOO/3-62
D0HUT1_VIBCL/6-63
H8L4Q0_FRAAD/4-63
B4APB1_BACPU/3-61
C6RVW8_VIBCL/7-66
F8GNE2_CUPNN/9-68
E9W8F5_ECOLX/19-83
F5KXS8_9FIRM/3-62
F5I1G1_ACIBA/3-62
G2D0X1_ECOLX/5-64
D2BX69_DICD5/5-64
B5SL84_RALSL/1-58
H6LC68_ACEWD/3-62
G2UJ07_PSEAI/6-65
Q8ZPN9_SALTY/5-63
F0L2T1_AGRSH/25-88
F4LNX5_TREBD/4-62
A6T867_KLEP7/14-73
C2TVY5_BACCE/3-63
H0LKL7_SALMO/3-62
A2PS85_VIBCL/25-84
B2TCL4_BURPP/10-69
Q725W2_DESVH/3-62
C1M8Q6_9ENTR/12-71
H4QPE7_ECOLX/8-67
E5CJ30_STAHO/3-62
H3VKF4_STAHO/3-62
A9R9D0_YERPG/4-63
A3NPN8_BURP0/3-62
F4X9F9_9FIRM/3-62
D8JK86_ACISD/3-62
C6LA79_9FIRM/4-64
F0ADW3_NEIME/7-66
I0P4I6_SALET/8-67
H0JCY7_9PSED/5-64
B0H6V4_YERPE/6-65
D3P566_AZOS1/3-62
Q2CH49_9RHOB/7-66
E7TBR2_SHIFL/5-64
E8LXF7_9VIBR/7-66
C1B9P1_RHOOB/3-62
Q8PDQ0_XANCP/6-65
C1M5H2_9ENTR/15-74
E1WB44_SALTS/13-72
B5Z0P9_ECO5E/6-65
G2L211_PSEAI/4-63
D8IRM5_HERSS/3-62
F5JCL0_9RHIZ/3-62
C3C2D1_BACTU/6-65
G7TDF9_9XANT/38-97
Q8FDC2_ECOL6/9-68
D4Q4R8_LISMN/3-62
D2S475_GEOOG/5-64
G2ZJ37_9RALS/17-76
E8YQ62_9BURK/12-71
F9BL74_VIBCL/3-62
D6KBP7_9ACTO/1-51
F2FTH4_SALGL/8-67
A3UQL7_VIBSP/1-45
H5CID8_ECOLX/5-64
B6ZSK5_ECO57/8-67
C4X3C2_KLEPN/111-170
G0C6M2_9ENTR/6-65
E2JT24_ECO57/5-64
H9USW5_ECOLX/7-66
F4TXM5_ECOLX/9-68
B5XR28_KLEP3/4-63
F8H1W0_PSEUT/3-62
G5TGI5_ECOLX/3-64
H1JTY4_9MYCO/6-63
D4C435_PRORE/5-64
C3KA86_PSEFS/3-62
H0BS10_9BURK/5-64
G5W337_ECOLX/3-62
H1RIF5_SALMO/10-69
F7TSW5_BRELA/3-62
H5C8W7_ECOLX/9-68
Q6F8Y9_ACIAD/4-63
F5ING9_ACIBA/4-62
H0MJT8_SALMO/5-64
D0J779_COMT2/41-104
F9H1N4_HAEHA/8-67
Q3ES54_BACTI/3-62
H1IDU2_9FIRM/3-62
A9MDT5_BRUC2/5-64
C2KMD7_LEUMC/2-62
B2JCK6_BURP8/3-62
B5NXN5_SALET/20-79
G9TCT8_SALMO/5-64
G9VED1_SALMO/13-72
B6IPA1_RHOCS/18-82
G9VU01_SALMO/5-64
A3PWC5_MYCSJ/3-62
E3PNI3_ECOH1/7-66
F2KG38_PSEBN/35-93
D2RMQ6_ACIFV/3-62
E7Y696_SALMO/12-71
C6RNJ9_ACIRA/4-63
Q7WPN0_BORBR/7-66
E8TXI6_ALIDB/8-67
A1F5K9_VIBCL/11-70
H8W783_MARHY/6-65
Q5WCW3_BACSK/3-62
Q9F8W9_RHIRD/8-67
A3N820_BURP6/45-104
F8DND8_LACRS/3-64
F8LN45_STRE8/3-62
C0B8N7_9FIRM/9-68
E0J160_ECOLW/5-64
D8ITF0_HERSS/5-64
F0DZ65_9PSED/4-63
B3I8T5_ECOLX/5-63
C4H2C3_YERPE/4-63
D7CYT0_GEOSC/3-62
E5WBM2_9BACI/3-62
B2DXB9_STRPN/23-82
B6J4H7_COXB1/3-62
Q471D5_CUPPJ/5-64
G2CV22_ECOLX/4-63
Q7D0H0_AGRT5/6-65
C4X5F5_KLEPN/56-115
G5L2E1_STRSU/3-62
E8EEZ0_SALMO/5-64
Q3BZM1_XANC5/1-51
H5GBW0_ECOLX/3-62
B1FDJ3_9BURK/4-63
D1RXS1_SEROD/4-63
C6BBP9_RALP1/3-64
B3C0W0_ECO57/10-69
E5U241_ALCXX/1-34
H5Q864_ECOLX/13-72
F5I7E9_ACIBA/8-67
Q13KS8_BURXL/8-67
G5M6W2_SALET/18-77
G2UH46_PSEAI/3-62
H4JGT0_ECOLX/13-72
E8FY81_SALMO/3-63
G0BE68_SERSA/4-63
E0I3S3_9BACL/5-64
E5U8V3_ALCXX/6-65
G2BJE0_ECOLX/3-62
A0K6I8_BURCH/2-61
I0P0M1_SALET/3-62
H3MLQ8_KLEOX/6-65
C6TUS4_BURPE/39-98
A0NU53_9RHOB/9-68
G2G1B9_9FIRM/18-77
E8PF88_ACIB1/20-79
C2WS06_BACCE/12-71
F8BF55_LISMM/3-61
D7ZFL4_ECOLX/17-76
Q476R0_CUPPJ/3-61
C6U6I8_BURPE/6-65
I0DQR7_PROST/6-65
E8XMG4_RAHSY/19-83
E8YFI7_9BURK/3-64
G9YV22_9FIRM/3-62
A9E1F3_9RHOB/15-74
C6U2A1_BURPE/4-63
F3S9P5_9PROT/4-63
H4QIW2_ECOLX/5-63
E0E5U1_ACTPL/3-64
Q1R0Q8_CHRSD/107-164
G2B1X2_ECOLX/3-62
Q4K7Y9_PSEF5/3-62
F9HWW8_ECOLX/5-64
G8Q4C2_PSEFL/4-63
G0F0A7_CUPNN/8-67
I0YF72_9BURK/7-66
H4VS63_ECOLX/8-66
B5HHK7_STRPR/3-62
A8TRV3_9PROT/8-67
G8M6H2_9BURK/26-83
A8TT40_9PROT/5-64
G9V7I6_SALMO/4-63
H5VQ78_SALSE/9-68
D6GEU8_9ENTR/5-64
F3TXT6_STAEP/1-60
D3A412_NEISU/3-64
F4UP56_ECOLX/13-72
F7VGI0_9PROT/1-57
B5XPJ3_KLEP3/9-68
H0F0S5_9BURK/1-57
B1SY19_9BURK/3-62
G5TXF3_ECOLX/3-62
D2ZIL1_9ENTR/11-69
B1YNM4_BURA4/3-62
G0G257_AMYMD/3-62
C6U0K6_BURPE/3-62
H4RP75_ECOLX/24-82
D8MMW5_ERWBE/3-62
A9AP84_BURM1/9-68
Q9CL94_PASMU/3-62
B5MY71_SALET/13-72
H4SDJ0_ECOLX/3-63
D0CTU3_9RHOB/4-63
D4BTH2_PRORE/4-63
A3MAH5_BURM7/6-65
A8GBZ9_SERP5/3-62
G7EMH9_9GAMM/3-62
A2S1W4_BURM9/4-63
H0BUK7_9BURK/6-65
C3BN55_9BACI/3-62
E8F341_SALMO/4-64
G2L385_PSEAI/10-69
F7VCT3_9PROT/7-67
B2JV53_BURP8/4-63
B9J7R5_AGRRK/3-62
C6AWN6_RHILS/4-63
Q39G67_BURS3/4-63
G9AUN7_PANAN/3-62
A5TLD3_BURML/3-64
E8IBY2_ECOLX/3-62
B1Z5K9_BURA4/4-63
F9C234_VIBCL/3-62
A6CXP0_9VIBR/16-75
B3BJ28_ECO57/4-63
G6QMK4_STRPN/3-62
D7Y4R3_ECOLX/5-64
D5WL75_BURSC/47-106
B7CY40_BURPE/7-66
C4UEX0_YERRU/9-68
Q5LPI8_SILPO/8-66
D5RMG5_9PROT/5-64
H5R5R2_ECOLX/12-71
E8FNF1_SALMO/3-62
F9A0R0_VIBCL/4-63
C2EF16_9LACO/5-62
D2YQ93_VIBMI/4-63
F6AXH3_DELSC/9-68
B0HFS4_YERPE/3-62
G5NY52_SALET/6-65
G9UFS0_SALMO/3-64
Q28W68_JANSC/7-66
D7DJK1_METS0/45-108
F9J051_ACIBA/8-67
H8DME5_9ENTR/19-78
H2G1X3_OCESG/12-71
E9Y1H3_ECOLX/17-76
E3BHD6_9VIBR/4-63
H1T8J1_STAAU/3-62
D2YNU4_VIBMI/3-64
D4Z8B0_SPHJU/8-67
G6ZQP1_VIBCL/7-66
I0MN68_SALET/13-72
G0B8I3_SERSA/4-63
E1JFD8_ECOLX/3-62
F8FAF7_PAEMK/3-62
F4AKG2_GLAS4/5-63
A9CW22_9GAMM/4-63
F3RZG4_VIBPA/7-64
E7IT34_ECOLX/10-67
D0D3F0_9RHOB/5-65
C4VUI3_9LACO/3-62
H4F9Q0_9RHIZ/7-66
H3WXY8_STALU/3-62
G9QI37_9BACI/3-62
Q39HV0_BURS3/17-76
F3J5Q6_PSEAP/8-67
D3UL95_LISSS/3-62
C7MNQ3_CRYCD/3-62
A4LJ03_BURPE/4-63
B2IL05_BEII9/3-62
D0RCB4_9RHIZ/1-41
D4F2P0_EDWTA/9-68
E8N6S5_MICTS/5-63
C2CYI3_LACBR/3-62
Q0GPY7_AGRVI/17-76
B6BMA9_9PROT/5-64
E8DEV9_SALMO/8-67
E8WKY8_GEOS8/3-62
A4JKC5_BURVG/6-65
E6WJJ5_PANSA/6-64
Q7NRM4_CHRVO/5-64
A3L6Q4_PSEAI/3-61
H4TMY8_ECOLX/13-72
F3JEA7_PSESX/5-64
H5JV97_ECOLX/5-64
G9RHQ7_9ENTR/3-64
F3HD15_PSEYM/5-69
C7M247_ACIFD/4-62
C4IR05_BRUAO/3-62
I0VPE5_ECOLX/5-64
B1FZN0_9BURK/9-68
Q1ZU78_PHOAS/7-69
C2KCL7_9LACO/2-61
B7UXJ2_PSEA8/4-63
H3L7U8_KLEOX/6-65
A2W222_9BURK/6-65
G5SGE2_SALET/6-65
B2VJ28_ERWT9/6-65
A5VH98_SPHWW/6-65
G7BNE5_VIBCL/5-64
G7VW14_PAETH/3-62
B1G744_9BURK/4-63
A1UYR8_BURMS/8-67
E4SJC3_LACAR/6-64
Q2KVE3_BORA1/16-75
I0QVC2_9ENTR/3-62
G4LPU6_PSEAI/10-68
D7HZU1_PSESS/4-63
F5VN14_ENTSA/3-62
A1TIJ9_ACIAC/3-62
D7XTU1_ECOLX/28-86
F0Q576_ACIAP/8-67
E8E5N6_SALMO/13-72
H4QR39_ECOLX/3-62
B6AY78_9RHOB/1-59
I0QV90_9ENTR/11-70
B9Z3Y3_9NEIS/4-62
F3IVY0_PSEAP/3-62
E1HVU6_ECOLX/5-64
I0ZW55_ECOLX/8-67
A3M4I5_ACIBT/10-69
C8AHI9_STAAU/3-62
B7RUX7_9GAMM/3-64
Q03HH6_PEDPA/3-62
E3GAI7_ENTCS/5-64
G4PW55_ECOLX/11-70
E0M146_9ENTR/4-63
C8TU81_ECO26/5-64
G3YKP3_9RALS/4-63
A4KJ38_MYCTU/10-69
F3S9E1_9PROT/7-66
D0HEM1_VIBMI/7-66
B0KL27_PSEPG/8-68
H4RGX5_ECOLX/3-62
H8ICG3_PASMH/21-85
E9Y1X0_ECOLX/3-62
H6NEE0_9BACL/1-60
F8Z4N4_VIBCL/4-63
F4GXG2_PUSST/3-64
D8MP34_ERWBE/5-64
Q39GF4_BURS3/4-63
H4ZLE6_ECOLX/3-62
E4MJD9_9FIRM/3-62
F6AR16_DELSC/20-79
E7ZXT0_SALMO/4-64
A3Z338_9SYNE/8-67
C4HJH0_YERPE/27-86
E7AYT3_YERE1/3-62
G1ZQG1_ECOLX/8-67
C2XKS6_BACCE/3-62
E0SHB0_DICD3/4-63
G2ZMX1_9RALS/4-63
B4A7W0_SALNE/3-63
C4FER5_9BIFI/3-62
Q8X5M8_ECO57/28-87
C4TQX8_YERKR/11-70
F9ZJV0_9PROT/4-63
B3QHI1_RHOPT/3-62
B8CNW7_SHEPW/8-67
E3G4L9_ENTCS/31-90
Q5ZSY3_LEGPH/4-63
G7B981_VIBCL/3-62
F2HLY8_LACLV/3-62
A4YA82_SHEPC/5-64
D0GVR1_VIBMI/1-60
Q4ZTT6_PSEU2/7-66
F9XSX4_CAMFE/19-83
F1XV70_ECO57/8-67
Q4ZPU0_PSEU2/6-65
Q13HI1_BURXL/22-81
F6ADI5_PSEF1/4-63
E8BBV0_SALMO/10-69
C9E4X2_VIBCL/21-80
A3KYB1_PSEAI/7-66
E6GKA8_ENTFL/20-83
H3ZAS7_9ALTE/5-64
D5W8I6_BURSC/8-67
F0JCE4_DESDE/6-65
F9BWM3_VIBCL/7-68
E7SYF9_SHIBO/3-62
G8T4N9_BRUAO/6-65
B5HVD9_9ACTO/8-67
F3DUY2_9PSED/9-68
F5KGA5_PSEAI/3-62
H4ZIN4_ECOLX/6-64
G5UFN0_ECOLX/3-62
D2PQX5_KRIFD/3-62
A3P1N9_BURP0/3-62
H5NJG4_ECOLX/6-65
B7MGL8_ECO45/19-83
B4SJI8_STRM5/5-63
G2C8M7_ECOLX/4-63
G5JU33_9STRE/3-62
C1HP85_9ESCH/13-72
B1J8R6_PSEPW/4-63
B9E6A7_CLOK1/10-69
C2KB37_9LACO/3-62
Q6F9V3_ACIAD/4-63
F3QLB6_9BURK/7-66
Q6NCC1_RHOPA/3-62
F5K7W6_PSEAI/3-62
B1FAL0_9BURK/9-68
D5CJ77_ENTCC/5-64
H0JD75_9PSED/7-66
F9IKP9_ACIBA/4-63
E8S3V8_MICSL/5-63
H2FYL7_OCESG/3-62
H3XZT9_STAAU/3-62
A4XNI5_PSEMY/5-64
E0GS68_ENTFL/3-62
F8FXU1_PSEPU/7-66
A1T1X6_MYCVP/3-62
G6ED64_9SPHN/22-81
C6YNM9_FRATL/4-63
I0MAT8_SALET/3-62
A8ZQ27_ACAM1/5-63
F6AFB4_PSEF1/3-62
F2R0Y6_STRVP/17-76
E6IYQ0_STRAP/13-72
E7RFT1_9BACL/3-61
Q0B6Q0_BURCM/14-73
C7DP24_9RHIZ/1-38
F4DPG7_PSEMN/3-62
B1ZDE6_METPB/10-69
D0HF40_VIBMI/22-81
B9MEJ2_ACIET/4-63
A4V9L2_SALPK/3-62
F9S067_9VIBR/6-65
D7HMP8_VIBCL/7-66
C9NQX2_9VIBR/8-67
E7YCA7_SALMO/3-62
D3VB49_XENNA/1-60
Q92VB3_RHIME/4-63
F4V1K5_ECOLX/7-66
H1WW72_LEUCI/3-64
A4N6R5_HAEIF/8-67
C0Y0E3_BURPE/4-63
F0B236_NEIME/3-62
Q5M5M0_STRT2/5-64
C4HGX8_YERPE/1-52
A2WD62_9BURK/7-66
G5Y7C2_ECOLX/8-67
A9KYQ6_SHEB9/4-63
D0GSE1_VIBMI/3-62
A2S665_BURM9/4-63
H5LVW2_ECOLX/13-72
G4F2W4_9GAMM/5-64
E2MGM3_PSEUB/4-63
H5DI46_ECOLX/3-64
G8Q217_PSEFL/3-61
C9VE63_9RHIZ/5-64
B2JS97_BURP8/6-65
H6N042_GORPV/3-62
D2YSD3_VIBMI/20-77
B1FAT9_9BURK/4-63
G9SC68_CITFR/4-63
C6D8F3_PAESJ/3-62
G0AGV9_COLFT/4-63
H5FNN7_ECOLX/13-72
G7B2C4_VIBCL/3-62
A5F0J8_VIBC3/3-62
C9QBF9_9VIBR/3-62
E6FFY2_ENTFL/8-67
E1VFZ6_9GAMM/5-64
H5MS29_ECOLX/6-65
H2ISQ8_RAHAC/38-96
F5ZWA1_SALTU/8-67
F0BQF1_9XANT/7-66
F9R0R6_ECOLX/6-64
G2B4H6_ECOLX/6-65
H0KCL3_AGGAC/20-84
F9RM28_9VIBR/3-62
C9XHF3_SALTD/9-68
E3DHC9_ERWSE/7-66
D0L5A1_GORB4/4-63
B5K7E8_9RHOB/11-70
A9C212_DELAS/8-67
B7MGI5_ECO45/3-62
B0H8C5_YERPE/3-62
D0CSE8_9RHOB/8-67
A9BQY0_DELAS/38-97
D8DB53_COMTE/8-67
F9IFX7_ACIBA/1-53
A7HGJ1_ANADF/17-76
F3JIH5_PSESX/10-69
F3J216_PSEAP/9-69
A2W2J8_9BURK/41-100
A5VLU5_LACRD/3-62
F8B7H4_9GAMM/7-66
Q8XRK8_RALSO/4-63
Q632J2_BACCZ/3-62
Q604T0_METCA/4-63
B4EFE3_BURCJ/4-63
E9V015_9ACTO/4-63
C2DW20_ECOLX/9-68
H4WT10_ECOLX/5-64
G8AEH9_AZOBR/8-67
H6R4D3_NOCCG/6-64
G9AH72_RHIFH/4-63
A5JB57_BURML/150-209
H5G946_ECOLX/5-64
D1WB63_9LACO/1-38
F6AKM9_PSEF1/3-62
B7VKA1_VIBSL/7-65
Q2K8K5_RHIEC/4-63
C2Z641_BACCE/3-62
E1EHG2_VIBPA/1-55
B9C073_9BURK/3-62
D2NDI5_ECOS5/3-62
E9TKU6_ECOLX/13-72
G6GET0_9FIRM/2-61
D8INY8_HERSS/9-68
D8P6K4_RALSL/1-51
G5YJ36_ECOLX/13-72
E0H7N9_ENTFL/8-67
H0G5X4_RHIML/4-63
D9T1Y0_MICAI/3-62
H8AJ44_CAMJU/3-62
F5KJF7_PSEAI/3-62
A2VU94_9BURK/25-84
F5R294_SHIFL/8-67
E7XEU7_SALMO/8-67
H4SL33_ECOLX/24-82
C1KZ19_LISMC/3-62
B5EVK6_VIBFM/6-65
B2KJX9_BURPE/7-66
F2LMW0_BURGS/3-62
H4UN68_ECOLX/8-67
D2NI76_ECOS5/6-65
A4G7Z4_HERAR/3-62
C2NFU0_BACCE/2-53
B4EPQ1_BURCJ/8-67
G8USC8_LEGPN/3-62
B4SZ01_SALNS/13-72
H5CPF2_ECOLX/5-64
C6ATQ1_RHILS/9-68
E8TSP8_ALIDB/13-72
E8B423_SALMO/3-62
C9QXC5_ECOD1/10-67
C4I917_BURPE/9-68
E8BP12_SALMO/5-64
H4LVQ6_ECOLX/3-62
F6ASE4_DELSC/3-62
A4JKD3_BURVG/4-62
F9BBZ0_VIBCL/4-63
A7MMZ4_CROS8/3-62
D7HLU2_VIBCL/3-62
G4PD14_BACIU/3-62
H0HF18_RHIRD/3-62
D6ESW2_STRLI/1-51
B5EPL1_ACIF5/5-64
B1JA00_PSEPW/4-63
H4AFX9_STAAU/3-62
F6BSU6_SINMB/3-62
F0LGQ8_AGRSH/5-64
A6B1A1_VIBPA/4-63
A7FME0_YERP3/8-67
D0X934_VIBHA/4-63
Q9X9U9_STRCO/7-66
B7QSE0_9RHOB/11-70
E8XSE2_RAHSY/11-70
Q62KD4_BURMA/6-65
H1D005_9FIRM/4-64
A3RTV5_RALSL/4-63
E7XF82_SALMO/3-62
Q0B9W4_BURCM/13-72
H8NXG0_RAHAQ/9-68
E8HFP6_ECOLX/24-82
F3K965_PSESZ/5-65
F5Y1S1_RAMTT/9-67
C0Y023_BURPE/3-64
A3UKE5_9RHOB/4-63
E7P6P9_PSESG/2-59
A5VE58_SPHWW/5-64
H4YJ35_ECOLX/3-62
Q39AA4_BURS3/4-63
C4SHU4_YERMO/6-65
C3GHM0_BACTU/3-62
E3PLS3_ECOH1/13-72
H4KU19_ECOLX/19-83
F4DXS2_PSEMN/9-67
E6VBD0_VARPE/8-67
A9FUE8_SORC5/23-82
E8LMR1_9GAMM/3-62
C2YTJ2_BACCE/3-62
D4KD16_9FIRM/3-62
H3LN72_KLEOX/9-68
B2TBY6_BURPP/3-62
A2W4A8_9BURK/5-64
E8U166_ALIDB/3-62
E7GLK9_CLOSY/2-61
G7HPM7_9BURK/14-73
I0HHT9_ACTMI/4-61
H0J5Q8_9GAMM/12-71
C1DAP2_LARHH/16-75
C0D110_9CLOT/7-66
G7TQW6_VIBCL/14-73
H2IXG3_RAHAC/3-62
G3YRP2_9RALS/8-67
B1BBZ2_CLOBO/3-62
D2TWR1_9ENTR/7-66
Q6FDZ3_ACIAD/4-63
C0AQN6_9ENTR/4-63
B9BPP8_9BURK/3-62
E7B881_YERE1/3-62
F9LIQ4_STAEP/3-62
F3WPV0_SHIBO/1-36
C5N912_BURML/9-68
H0HYJ8_9RHIZ/4-63
D3HMK0_LEGLN/3-62
H5INB3_ECOLX/6-65
G0A5R2_METMM/4-63
G6E0T7_9GAMM/3-62
A3D7G0_SHEB5/4-61
E6RQJ7_PSEU9/6-65
C8MSF3_STAAU/6-65
B5WPA6_9BURK/15-74
F8G8R0_FRAST/5-64
F3IC74_PSESL/8-67
B3I987_ECOLX/8-67
F2HB84_BACTU/3-62
F0E7Y2_9PSED/4-63
A1KWD4_NEIMF/7-66
Q13JW6_BURXL/4-65
H8L589_FRAAD/3-62
A7ZI58_ECO24/8-66
F4UB76_ECOLX/3-64
F7T9J9_ALCXX/3-62
Q7W165_BORPA/30-89
D8AU86_ECOLX/5-64
A3YF09_9GAMM/8-67
A9D2S9_9GAMM/8-67
Q8XFS3_RALSO/3-62
G5FK99_9CLOT/3-62
B1Z536_BURA4/6-66
G6ZMR9_VIBCL/8-67
B4EGY0_BURCJ/8-67
C4HS86_YERPE/4-63
F2LJ83_BURGS/6-65
H6P6V0_SALTI/31-90
G2LBV4_PSEAI/5-64
B3Q388_RHIE6/10-69
G6YRC6_9ALTE/3-62
G5RBV0_SALET/4-63
B0KPL1_PSEPG/9-68
B4ECJ1_BURCJ/8-67
F3HE11_PSEYM/8-67
C9VL53_9RHIZ/14-73
C8JR03_LISMN/3-62
A9Z7S2_YERPE/13-72
Q39HB6_BURS3/3-62
Q1I8K8_PSEE4/4-63
F2P7D8_PHOMO/6-64
E8XPF8_RAHSY/6-65
G7TY40_VIBCL/7-66
C4U9A9_YERAL/21-80
B1K309_BURCC/7-66
A3H4X5_VIBCL/8-67
G8WCY0_KLEOK/10-69
G5VT66_ECOLX/6-65
I1DIR5_9VIBR/5-64
G0EWB1_CUPNN/3-62
Q0BAR8_BURCM/2-61
H2IL02_9VIBR/7-64
G8Q218_PSEFL/4-63
C0VMV5_9GAMM/5-64
E1JC69_ECOLX/10-67
D4U9K6_STAAU/6-65
I0AD87_SALET/3-62
C7JS85_ACEPA/3-62
F4GXG6_PUSST/4-64
F4GAY4_ALIDK/3-63
G8RV07_MYCRN/9-68
E2KFT7_ECO57/9-68
D4K1L1_9FIRM/3-62
G9TMF6_SALMO/5-64
C4S6V8_YERBE/5-64
A0KCG5_BURCH/38-97
Q1CGS6_YERPN/3-62
B9B1D9_9BURK/6-65
Q479F3_DECAR/3-62
H5B6F6_ECOLX/19-83
C3DPA5_BACTS/12-71
YIDZ_SALNS/10-67
C6VLC8_LACPJ/5-62
B9QUJ5_9RHOB/14-73
E6APL8_ECOLX/8-67
C5NAP7_BURML/4-63
F5I4V3_ACIBA/3-62
H3T794_PSEAE/4-63
D4GL34_PANAM/23-82
C4L9E2_TOLAT/4-63
H4GEW7_STAAU/3-62
D7VEQ5_LACPN/3-62
A3W4H3_9RHOB/3-62
E7VJ11_SALMO/3-62
HDFR_YERE8/3-62
Q6GJK3_STAAR/3-62
I0PSW0_MYCAB/5-62
E6SBP2_INTC7/21-80
Q0B8K7_BURCM/4-63
E1TEL4_BURSG/7-66
B1A8K8_9RHIZ/1-58
B0VAY7_ACIBY/3-62
A4F6M1_SACEN/4-63
A9AJD9_BURM1/16-75
H3KFY6_9BURK/7-66
F1XS47_ECO57/5-64
C6X822_METSD/5-64
A9DDW4_9RHIZ/5-65
H5APW8_ECOLX/8-66
C4HDI8_YERPE/4-63
A8TW98_9PROT/7-66
A8AUX4_STRGC/3-62
E1IL54_ECOLX/9-68
E9VJK8_ECOLX/19-83
C8NHC0_9LACT/3-62
F4TW53_ECOLX/9-68
G6VGQ7_STRPN/3-62
G0BNI3_9ENTR/4-63
F3KPU0_9BURK/14-73
G0GUV6_KLEPN/5-64
H4V494_ECOLX/3-62
Q2FKG6_STAA3/6-65
C9UIJ7_BRUAO/5-64
I0Y7Z6_9BURK/18-77
F7T9N9_ALCXX/3-62
I0BDW3_9BACL/6-64
Q8E6B1_STRA3/3-62
F6AIA9_PSEF1/18-77
G0L040_ZOBGA/23-86
H4WXR2_ECOLX/8-67
C7JKJ6_ACEPA/4-63
Q470B6_CUPPJ/6-65
G5VUL4_ECOLX/4-63
D7C8C4_STRBB/3-60
B4SPE4_STRM5/4-63
A3K9E4_9RHOB/4-63
Q65L59_BACLD/3-62
MODE_ECOLI/19-83
H4N197_ECOLX/5-64
H1L499_GEOME/3-62
Q1ZSI0_PHOAS/4-63
F4VLN7_ECOLX/13-72
D0IB86_VIBHO/11-70
H3TB68_PSEAE/6-65
D8NCT3_RALSL/10-69
C6EL70_ECOBD/5-64
B9C9V1_9BURK/4-63
G4C040_SALIN/5-64
D0H1Z0_VIBCL/11-70
G4H9Z3_9BACL/3-62
F8Z7A9_VIBCL/6-65
C8RW10_CORJE/56-115
C9MIR1_HAEIF/3-62
E1TH20_BURSG/9-68
ICIA_SALHS/6-64
G4AC77_AGGAC/5-64
A0AZF9_BURCH/14-74
F8BHX0_OLICM/6-65
F2KFW9_PSEBN/10-69
Q120N4_POLSJ/17-76
H5G187_ECOLX/6-64
H0NE80_SALET/8-67
F2JVF8_MARM1/6-65
E0T2C7_EDWTF/1-38
D1ENE2_9RHIZ/7-66
C3M919_RHISN/25-88
H0I3M6_9RHIZ/5-64
F0GJ72_9BURK/9-68
C6RT97_ACIRA/3-62
H8L423_FRAAD/9-68
G7FV17_9GAMM/5-63
G0BK50_9ENTR/11-70
F0DY62_9PSED/7-67
Q7WEF2_BORBR/14-73
F3FDZ8_PSESX/8-67
F3IY66_PSEAP/3-62
G8WDM2_KLEOK/6-65
B2PQ85_ECO57/6-65
E1WHK4_SALTS/6-64
H5FDI0_ECOLX/7-66
A6V5U3_PSEA7/6-65
H5XQV4_9PSEU/16-75
H7L7R4_STRPN/3-62
ICIA_AERSA/6-64
Q8D7A3_VIBVU/3-61
H1F2P0_ECOLX/5-64
Q1JZJ7_DESAC/23-87
D7YBE4_ECOLX/5-64
H1R2M6_VIBFI/4-63
A8GJR6_SERP5/5-64
G2CFV7_ECOLX/8-66
F4U501_ECOLX/3-62
B5YS08_ECO5E/9-68
B4EMX4_BURCJ/6-65
Q0I0U3_SHESR/3-62
Q7MQI2_VIBVY/19-78
F4GCC7_ALIDK/9-68
E0MNS4_9RHOB/3-62
B5R3U7_SALEP/9-68
C5EJ14_9FIRM/10-69
D5CZ85_ECOKI/8-67
B8K5X2_VIBPA/4-63
D6B7A9_9ACTO/4-63
F2J2L5_POLGS/9-68
F3J3B7_PSEAP/27-86
B7LS06_ESCF3/3-64
A6F8D7_9GAMM/4-63
F8ZRB5_VIBCL/11-70
D6HTH7_ECOLX/12-71
F5K4L5_PSEAI/6-66
E3CJB8_STRDO/3-62
E8GWK3_SALMO/3-62
E6A6Z2_ECOLX/8-67
H5J007_ECOLX/13-72
H0SIS9_9BRAD/1-30
F4DW29_PSEMN/5-64
F5VI40_ENTSA/8-67
E7SSP1_SHIBO/5-64
H5P8V5_ECOLX/6-65
E7X8J5_SALMO/12-71
G7M9D1_9CLOT/3-62
E4MIT1_9FIRM/4-62
B7V4T6_PSEA8/15-74
D5WH47_BURSC/7-66
E8YQH4_9BURK/4-63
D0DDY1_9RHOB/8-67
Q2T5F9_BURTA/112-171
H9UPM3_ECOLX/12-71
F7TAN6_ALCXX/4-63
G2JGK4_ACIBA/4-63
B1LKC3_ECOSM/4-63
D9Y5T4_9BURK/7-64
A7ZXF8_ECOHS/4-63
A1BA06_PARDP/5-65
F0G5P3_9BURK/3-62
Q1BLW6_BURCA/36-99
E0PD18_STREI/3-62
H3KNL6_ECOLX/3-62
H5P4P7_ECOLX/5-63
E7JXX9_SHISO/6-65
H1XI11_9XANT/4-63
G2C8N7_ECOLX/6-65
F7VHZ5_9PROT/15-68
Q9KLI8_VIBCH/25-83
C3WE70_FUSMR/3-62
H5WFF6_RALSL/5-64
B6BFQ3_9RHOB/4-63
G7LV04_9ENTR/8-67
Q2K2W9_RHIEC/25-89
H2XFW3_CAEJA/4-63
E8YT17_9BURK/3-62
G4K2I9_9RHIZ/6-65
H5JVY6_ECOLX/5-64
E7HFP6_ECOLX/6-65
D1TXR7_YERPE/13-72
C5CPB0_VARPS/3-62
D4F241_EDWTA/28-87
G9V3I5_SALMO/5-64
G8LKY8_ENTCL/3-62
F0IY13_ACIMA/7-66
A4AAK8_9GAMM/3-62
C4WER9_9RHIZ/40-99
F3VZA1_SHIBO/13-72
A6FUH1_9RHOB/5-64
G0C464_9ENTR/4-63
C9KQE9_9FIRM/4-63
A6T8T3_KLEP7/5-64
C6UX59_ECO5T/7-66
F2KBL3_PSEBN/10-69
C3LWF3_VIBCM/10-69
Q39MK1_BURS3/15-74
F9R5P3_ECOLX/28-87
E8CTQ6_SALMO/10-69
A3K6X7_9RHOB/20-79
F2FWW6_SALGL/36-95
F3R4X3_ENTFL/3-62
G2CJZ6_ECOLX/3-64
A5EPG0_BRASB/5-64
D0C638_ACIBA/4-63
F8J5V2_HYPSM/3-64
B5XZP1_KLEP3/10-67
E1T4Z6_BURSG/4-63
F0IDT7_9FLAO/3-62
Q0G2U4_9RHIZ/11-70
I0PFP7_MYCAB/15-74
D6IGN7_ECOLX/3-62
B3X1F6_SHIDY/3-62
G8WC67_KLEOK/11-70
D2TCN0_ERWP6/3-62
A4XRE2_PSEMY/3-62
B5BIX3_SALPK/4-63
C4B474_BURML/31-76
I1B9U7_ECOLX/6-65
D2RMC7_ACIFV/3-62
Q1C9V6_YERPA/3-62
H3Z6X1_STAEP/3-62
G9EBG1_9GAMM/3-62
H1RK85_COMTE/3-62
Q87L60_VIBPA/3-62
C2JKL8_ENTFL/8-67
G0C6Q2_9ENTR/5-64
A3YGV9_9GAMM/3-62
B8EF78_SHEB2/8-67
E1SE07_PANVC/5-64
Q02TT6_PSEAB/10-69
H3LW70_KLEOX/11-70
B0GUP3_YERPE/5-64
G3YS45_9RALS/5-64
F7RHL6_SHIFL/13-72
A5J935_BURML/3-62
D8C499_ECOLX/3-62
B6I5B0_ECOSE/3-62
Q2W500_MAGSA/13-72
A3P4S8_BURP0/7-66
E5Y8Y1_BILWA/5-64
E7VHK2_SALMO/3-64
HDFR_SALTI/3-62
E3DGV1_ERWSE/6-65
H8FJF9_XANCI/3-62
E1EHT0_VIBPA/11-70
F5WRJ1_ERYRF/3-61
D3GYK7_ECO44/3-62
A9AM58_BURM1/10-68
A6WTQ3_SHEB8/7-66
H7E826_SALHO/4-63
G4EI78_9BACL/5-64
Q21B87_RHOPB/5-64
Q1BCA6_MYCSS/3-62
G2CVG0_ECOLX/31-90
Q987H2_RHILO/3-63
Q71XM0_LISMF/3-61
H5N403_ECOLX/6-65
G9S9J9_CITFR/5-64
G2IV29_PSEUL/8-67
E9YWD9_ECOLX/10-67
B4UCJ8_ANASK/4-63
F5S1L9_9ENTR/6-64
E8REG6_DESPD/5-64
H0LCG0_SALMO/9-68
A6VWU4_MARMS/5-64
E3BI19_9VIBR/7-65
C9U6Z6_BRUAO/6-65
Q9ACI4_9RHIZ/1-41
F6EIB7_AMYSD/12-72
B4SS30_STRM5/5-64
B9Z048_9NEIS/17-76
C4ZRU5_ECOBW/5-64
B7CFL2_BURPE/4-63
E6B025_ECOLX/5-63
E1ILR3_ECOLX/6-65
C5NJY3_BURML/5-64
H0HE40_RHIRD/6-65
Q46QV9_CUPPJ/3-62
B5J402_9RHOB/4-63
D9PCU2_ACTPL/3-62
F8DVM8_ZYMMA/8-67
F0QDR4_ACIBD/3-62
H8KYD9_FRAAD/6-65
A0ZJY1_NODSP/8-67
H4YYA2_ECOLX/5-64
H4Z8Q3_ECOLX/3-62
B1FK41_9BURK/6-65
Q7WJS3_BORBR/1-51
E8KK01_9PAST/8-67
Q0JYW9_CUPNH/4-63
Q5LKU5_SILPO/6-65
Q0B488_BURCM/4-63
B3X8X0_ECOLX/5-64
B2FHM3_STRMK/8-67
F3HN35_PSEYM/4-63
I0DNS6_PROST/3-64
F4DSS8_PSEMN/3-62
I1AL04_PSEAI/4-63
F2LIL9_BURGS/10-70
B7LZC8_ECO8A/3-62
D2P0T1_LISM1/3-62
B1W4I6_STRGG/4-63
B1C1L1_9FIRM/3-62
Q2YWB8_STAAB/5-64
B1K6B2_BURCC/5-64
H0FNI7_BACAM/3-62
E8FJR6_SALMO/3-62
I0H8Z7_ACTMI/3-62
F9QKL6_9MYCO/8-67
A6BPN9_YERPE/7-66
E6A6M2_ECOLX/28-86
Q1YLC4_MOBAS/3-62
C6D1Z1_PAESJ/3-62
G5XRK1_ECOLX/3-64
B9J9C2_AGRRK/6-65
Q1I6C5_PSEE4/5-64
E7Y4R6_SALMO/24-82
D5D5Q2_ECOKI/5-64
A3XTT6_9VIBR/10-69
F3DBP9_9PSED/9-68
D7Y2P4_ECOLX/5-63
F4VFQ0_ECOLX/5-63
B5XUG8_KLEP3/6-65
F4BGD2_FRACN/6-65
E7G8R1_9FIRM/4-63
E6YKP0_9RHIZ/7-66
F9BJH6_VIBCL/7-66
B2N0Z9_ECOLX/5-64
Q8G5A4_BIFLO/3-61
F9ADI1_VIBCL/9-68
E8P638_YERPH/4-63
A3PRK6_RHOS1/3-62
B9J6Y3_AGRRK/3-62
G3A071_9RALS/5-64
F2P7X1_PHOMO/11-70
E0RI45_PAEP6/3-62
C2RB11_BACCE/3-62
Q0HNC7_SHESM/3-62
E8VX10_VIBVM/6-65
G5WXA9_ECOLX/8-67
D4XN17_ACIHA/5-64
H3YSK3_STAAU/3-62
B4T777_SALNS/4-63
B4EDR1_BURCJ/4-63
H0FSQ8_RHIML/4-63
E3F426_KETVY/4-63
B6ZSE3_ECO57/24-82
F8H7Z8_PSEUT/7-66
C7Y692_9LACO/3-64
ICIA_ECOBW/6-64
G8WDL3_KLEOK/12-71
G2IXM8_PSEUL/15-74
I0N787_SALET/5-64
A8GZI7_SHEPA/3-62
A3X9J6_9RHOB/3-62
H1TUN8_9BACT/3-62
E6PQ36_9ZZZZ/4-63
F3I1H0_PSESF/4-63
A8GBL9_SERP5/4-63
C7DP31_9RHIZ/1-38
H4U4Q0_ECOLX/5-64
B9NVY4_9RHOB/5-64
A3KTJ2_PSEAI/3-62
H0UEG1_BRELA/22-82
G7FEX8_9GAMM/4-63
Q0KED4_CUPNH/6-66
G0CLQ7_XANCA/4-63
H1RPX3_COMTE/7-66
B1K2G7_BURCC/13-72
B4SV32_SALNS/5-64
D5CK53_ENTCC/4-62
E8RLG9_ASTEC/11-70
E1D9I1_VIBPA/10-69
F2PFZ0_PHOMO/7-65
H3TLD6_PSEAE/8-67
D6KGZ6_9FIRM/3-62
D0SSJ1_ACILW/3-62
A8L7S8_FRASN/3-62
B6G0R5_9FIRM/3-62
D0XGK5_VIBHA/4-63
A3JFT7_9ALTE/11-70
E1R2B5_SPISS/3-62
B5SDP1_RALSL/7-66
G0E8X8_ENTAK/7-61
F4UVV7_ECOLX/13-72
H1RN69_COMTE/4-63
B7X2I8_COMTE/3-64
A5EF91_BRASB/3-62
G6H9V3_9ACTO/3-62
I0P3B7_SALET/16-75
E6AA56_ECOLX/3-62
A5GQH9_SYNR3/8-67
A3LAD7_PSEAI/3-62
B5NP21_SALET/8-67
C7ITV0_THEET/5-64
C7KUY6_ACEPA/11-70
E2KNX5_ECO57/13-72
F7T5V3_ALCXX/7-66
B5R3V1_SALEP/5-64
G6LA34_STRPN/3-62
F3HTR2_PSEYM/13-73
H8JYB1_VIBCL/4-63
F3TLW8_STAAU/3-62
D8D2P1_COMTE/11-69
G6XDG0_MYCAB/5-62
A9AKJ3_BURM1/4-63
E8F307_SALMO/3-64
B0V6M9_ACIBY/5-64
A0K7H0_BURCH/9-68
C5CPA3_VARPS/4-63
E5TMN7_STAAU/3-62
CYNR_ECO57/3-62
A3L1P4_PSEAI/5-64
ALLS_ECOLI/4-63
H3KIJ9_ECOLX/6-65
F4VR27_ECOLX/5-64
A7X5T7_STAA1/3-62
G7B7T1_VIBCL/3-62
G4CL57_9NEIS/8-67
H1XF04_9XANT/1-60
D8BN00_ECOLX/3-62
F3QC16_9ENTR/6-65
F9IBR8_ACIBA/3-62
Q83TX2_ECOLX/8-67
E3DCZ3_ERWSE/3-62
E6UYA7_VARPE/10-69
H1C2A1_ECOLX/5-64
H4WHW2_ECOLX/8-67
C9PYF9_9BACT/3-62
A6UF10_SINMW/6-65
E9YPH5_ECOLX/6-65
I0Y3W6_9BURK/12-71
D5VUF9_CLOB2/5-64
D0KK48_PECWW/8-67
A0AZB3_BURCH/26-85
Q39HK2_BURS3/3-62
B3XBZ8_ECOLX/3-64
H4J7R9_ECOLX/1-45
F7T5U7_ALCXX/13-72
E9UMR9_9ACTO/6-64
Q2N7U9_ERYLH/51-109
F6AJQ0_PSEF1/4-63
A4TRE0_YERPP/3-62
H5QYR1_ECOLX/8-67
C3BKF3_9BACI/6-65
B7H410_ACIB3/9-65
E8TYC4_ALIDB/3-62
F9UVD8_MYCBO/3-62
Q6LQL5_PHOPR/11-70
A8KDU3_BURPE/17-76
C7KBE8_ACEPA/3-62
H5AL92_ECOLX/3-62
E9X1N2_ECOLX/3-62
I0YAP4_9BURK/4-63
D6DKS6_CLOSC/2-61
Q1T7B6_9PSED/17-76
E2XNC8_PSEFL/3-62
D5VAY9_MORCR/9-68
E8G438_SALMO/9-68
B5ETJ8_VIBFM/10-69
G7EL18_9GAMM/8-67
Q8P1G5_STRP8/3-62
H6M886_ECOLX/30-89
G5PBB5_SALET/26-85
H4IF92_ECOLX/6-65
F4TX09_ECOLX/11-70
H4CHV0_STAAU/3-62
G7BEJ1_VIBCL/3-62
E1D2I2_VIBPA/6-65
C3NYU6_VIBCJ/15-74
G0SU27_VIBMI/6-64
E6F997_ENTFL/3-62
I0MYL3_SALET/4-63
C9R0L6_ECOD1/19-83
C9U5V2_BRUAO/3-62
B4A275_SALNE/4-63
H1K724_9MYCO/13-72
C2C9X5_VIBCL/13-72
E0PYC4_STRPY/3-64
E6WMZ4_PANSA/4-63
G8MN36_9BURK/3-62
E8D9C7_SALMO/19-83
F9Q9F0_9PAST/3-62
H6UIZ4_9RHIZ/1-49
E3A2B5_PSEAI/5-64
Q1I8M6_PSEE4/18-77
H5DAK1_ECOLX/4-63
Q88RU3_PSEPK/28-86
G0B6K3_SERSA/5-64
Q1LDN4_RALME/3-62
D0ZPA5_SALT1/12-71
E8UN77_STREJ/3-62
G4DVZ6_9GAMM/4-62
F9QAU9_9PAST/3-64
A4XUE5_PSEMY/11-70
A4WC03_ENT38/3-62
D9PD41_ACTPL/3-62
A8ET35_ARCB4/4-63
Q9HTR1_PSEAE/8-67
E2Z9Q0_9FIRM/1-47
E1TPI7_LACPS/2-62
Q8PP08_XANAC/12-71
C1AV87_RHOOB/5-64
C0N5Y2_9GAMM/14-73
G2BIQ6_ECOLX/5-64
A8E8J1_BURPE/1-36
G5NXA3_SALET/3-62
A6TFU9_KLEP7/99-158
D1E4L4_NEIGO/3-64
Q1IBF3_PSEE4/7-66
B9MC92_ACIET/6-64
D1P4P3_9ENTR/3-62
G0HTS4_HALHT/20-83
G9F6U1_9ACTO/16-75
E0U3B1_BACPZ/3-62
Q2T646_BURTA/4-63
D0BXP7_9GAMM/3-61
B1FVI0_9BURK/8-67
A2VUR9_9BURK/8-67
F5PMB6_SHIFL/19-83
F7X5H4_SINMM/14-73
D5W8M3_BURSC/4-63
C5AME3_BURGB/14-77
F0G1A3_9BURK/9-68
E7VA03_SALMO/10-69
B0GJ30_YERPE/31-90
E2NXR0_PASHA/5-64
Q7WN36_BORBR/4-63
I1D7F5_9PSEU/1-60
B8FQI3_DESHD/4-62
Q89X12_BRAJA/6-65
D4MK79_9FIRM/3-62
A8APU3_CITK8/8-67
F9AAV8_VIBCL/7-66
F5VT92_STROR/3-62
F8EUD5_ZYMMT/7-66
A3L2G9_PSEAI/19-78
C8BZF7_RHILV/1-58
B1HCH8_BURPE/40-99
G9PRK2_9BACT/3-62
B9JHJ0_AGRRK/4-62
Q5PDK9_SALPA/12-71
H4BEB3_STAAU/3-62
H5TTM5_9ACTO/8-66
C3K8L3_PSEFS/10-69
A0Y936_9GAMM/5-64
B0AVY3_BACAN/3-62
D0GXR0_VIBMI/4-63
A3RSK6_RALSL/8-67
E8YMR2_9BURK/3-62
H2IWV8_RAHAC/4-63
C0EWR9_9FIRM/1-58
F1W9M0_MORCA/16-77
F9AQL5_VIBCL/5-64
H4GYL4_STAAU/3-62
A2P8N5_VIBCL/8-67
Q3K780_PSEPF/4-63
Q3YVD8_SHISS/4-63
Q0B784_BURCM/6-64
C9C4W5_ENTFC/3-62
E5UDR5_ALCXX/5-64
E6WJJ9_PANSA/10-69
Q46WQ0_CUPPJ/11-70
F9NJR8_STREQ/3-62
B8CQH2_SHEPW/8-67
Q39G49_BURS3/17-76
A1AAU1_ECOK1/6-65
G5XAZ1_ECOLX/3-62
G2JM61_ACIBA/3-64
F9R0R1_ECOLX/6-65
F3QJI5_9BURK/1-56
H0N660_SALET/3-62
H8LF39_ENTFU/3-64
H4NHY1_ECOLX/3-62
G5LCV5_SALET/3-62
B1JCM0_PSEPW/8-67
F7UYC4_EEGSY/1-36
D4B9A6_9ENTR/13-72
F2LIA4_BURGS/8-67
H5H7F0_ECOLX/5-63
H4S1D7_ECOLX/4-63
A9M2K9_NEIM0/1-39
G7ABC0_VIBCL/5-64
B9CGX5_9BURK/15-74
G5TYY9_ECOLX/7-66
E8GY36_SALMO/3-62
F4DNF7_PSEMN/5-65
Q1MDQ4_RHIL3/7-66
F2MUV8_PSEU6/9-67
G7LQ38_9ENTR/7-66
Q0C235_HYPNA/9-68
E7Z9L1_SALMO/4-63
F3Q7V6_9ENTR/12-70
Q9L231_STRCO/4-63
F2ZQ93_9PSED/8-67
E8N2D6_ANATU/3-62
G6YLY9_9RHIZ/3-62
D4QTN0_ENTFC/3-62
E8WKP9_GEOS8/3-62
A4FKJ7_SACEN/3-62
E8M3C9_9VIBR/5-63
A8EN52_BURPE/15-74
C8W2X0_DESAS/3-62
E8IMP9_ECOLX/3-64
B5FUY4_SALDC/3-62
F4NEL5_9ENTR/13-72
E9SNT8_CLOSY/3-62
G9PSL4_9BACT/3-62
G8TR69_NIAKG/4-62
H0JFR4_9PSED/3-62
G7D0A4_AERSA/8-67
D4ST67_9XANT/9-68
G9W904_SALET/4-63
D3HE09_STRG3/3-62
A6W282_MARMS/8-67
B1TFL7_9BURK/4-63
E1CWT2_VIBPA/10-69
E2ZYM8_PSEAI/6-65
F8Z0J0_VIBCL/3-62
C2LZK4_STAHO/1-60
Q6CZC1_ERWCT/3-62
Q1Z3I7_PHOPR/4-63
D7YI30_ECOLX/8-67
A3SN12_9RHOB/3-62
D5CRK2_SIDLE/9-67
D2RMC6_ACIFV/3-62
Q5LMS2_SILPO/9-68
Q0FKK2_9RHOB/4-63
H4VJN4_ECOLX/3-62
B1MAP8_MYCA9/3-62
Q488G8_COLP3/10-69
F4G4Q6_ALIDK/24-83
F6C3B2_SINMB/11-70
G0GU96_KLEPN/6-65
D1A882_THECD/3-62
H0BXN3_9BURK/3-64
A5EPF3_BRASB/4-63
B1LL37_ECOSM/10-67
A6FI18_9GAMM/5-64
C6XR04_HIRBI/13-72
F9JHC7_9LACO/25-85
H5DDX9_ECOLX/8-66
E1EDM9_VIBPA/10-69
D6DJ44_CLOSC/5-64
H3T9Q3_PSEAE/3-62
F5N5U5_SHIFL/3-62
A6A9U7_VIBCL/11-70
E7ZS77_SALMO/10-69
I1AAM2_PSEAI/21-80
E7B0H3_YERE1/13-72
Q63IQ2_BURPS/4-63
B1F206_BACAN/3-62
F5KIT5_PSEAI/4-63
C9VG99_9RHIZ/18-77
F5KBC8_PSEAI/9-68
H1Z5D6_9FLAO/4-62
Q9ACH7_9RHIZ/1-41
A4WFU3_ENT38/4-63
E6VLL7_RHOPX/3-62
Q8RJA6_PSEFL/8-67
C6MAP4_NEISI/3-62
B9M6N2_GEOSF/3-62
A6V0R8_PSEA7/5-64
F2J0E9_POLGS/7-66
C9TQF2_9RHIZ/14-73
B7L5L2_ECO55/5-63
F9TMC6_9VIBR/4-63
A9FS02_SORC5/9-68
C2XF35_BACCE/3-62
F6E6C4_SINMK/4-63
Q4KEA7_PSEF5/5-64
G4LDA7_PSEAI/5-64
Q32CB0_SHIDS/8-67
C8PPX9_9SPIO/3-62
H0FEF4_9BURK/1-57
G7HRI8_9BURK/8-67
C4X409_KLEPN/5-64
H0MYI5_SALMO/4-63
B9YZL5_9NEIS/4-63
B3PNX7_RHIE6/12-71
F5NPT8_SHIFL/6-65
A4MZ73_HAEIF/8-67
H5EPB0_ECOLX/9-68
A0NM60_9RHOB/11-70
D5DXY2_BACMQ/3-62
F2K822_PSEBN/4-63
F9AFY1_VIBCL/11-70
Q1Z4R9_PHOPR/25-84
A8LRQ2_DINSH/30-89
A9ASX9_BURM1/8-67
F3G639_PSESJ/4-63
B3XJK3_ECOLX/5-64
E7UYY8_SALTM/4-63
B0KGI3_PSEPG/4-63
F2HDM5_BACTU/6-65
C5ZJ71_BURPE/4-63
F2LFV3_BURGS/4-63
H1ILJ4_9BACT/3-62
D1RLL7_LEGLO/6-63
C9QF75_VIBOR/8-67
H4U540_ECOLX/13-72
G8Q4Z7_PSEFL/7-66
B3BUN9_ECO57/10-67
A9MZY6_SALPB/5-64
G7TS19_VIBCL/13-72
G2JJA6_ACIBA/23-86
H5XJR9_9PSEU/16-75
C5AJK6_BURGB/3-62
Q0A7Z4_ALHEH/3-64
A8A6T5_ECOHS/4-63
H5RL90_9NOCA/3-62
C6RR43_ACIRA/8-67
B2PBJ5_ECO57/5-64
E4ZAY3_NEIL0/7-66
G2LSU6_9XANT/3-62
B0V4K3_ACIBY/3-62
D6ZYD9_STAND/4-63
A3SQY8_9RHOB/6-66
G6YS58_9ALTE/6-65
B7J3N2_ACIF2/5-65
H1UU44_ACEPA/21-80
YHAJ_ECO57/9-68
H0M3G2_SALMO/5-64
I0NAE8_SALET/5-64
O29240_ARCFU/21-82
F6B046_DELSC/6-66
E8BLG3_SALMO/1-57
D6J2X8_STAAU/3-62
Q28KT9_JANSC/4-62
A5IAF2_LEGPC/3-62
B6IRI3_RHOCS/3-62
Q3KIH8_PSEPF/17-76
C0D2P1_9CLOT/216-279
D0SJY0_ACIJU/8-67
Q0G5F4_9RHIZ/2-61
F2RKF2_STRVP/5-64
E8PCC8_ACIB1/4-67
H1LW63_9FIRM/3-62
G7T1N0_SALPS/3-62
H0F599_9BURK/7-65
C1NC20_9ESCH/83-141
G5FXX2_9PSED/4-63
D0MA21_VIBSE/1-51
A9IDI0_BORPD/5-63
D2F4K4_STAAU/3-62
Q1G9S3_LACDA/3-62
Q9I6S1_PSEAE/9-67
G0SSU2_VIBMI/5-64
I0LW93_SALET/10-69
Q0VTC6_ALCBS/7-66
A1WAS6_ACISJ/14-73
G5PHN6_SALET/12-71
B5QVN5_SALEP/31-90
A3LEG3_PSEAI/4-63
Q7MF37_VIBVY/7-66
H1F128_ECOLX/3-62
B2SCX9_BRUA1/5-64
D8MMN4_ERWBE/7-66
F8EVH2_ZYMMT/7-66
G2UNX5_MYCTU/3-62
H0S748_9BRAD/3-62
E5U058_ALCXX/3-62
B6JJL0_OLICO/13-72
I0ZSA9_ECOLX/3-64
C9VEM8_9RHIZ/4-63
G7LMT3_9ENTR/10-69
Q2L1Z9_BORA1/33-91
A3XFA0_9RHOB/5-63
Q6DAS3_ERWCT/4-63
F9SEK7_VIBSP/11-70
B7QQV1_9RHOB/4-63
C2PI11_BACCE/3-62
G4B8I1_AGGAC/3-62
I0Y3P7_9BURK/4-63
H1XLZ9_9XANT/8-67
F4GJ92_SPICD/3-62
H0G1S7_RHIML/2-61
Q8GP28_PSEFL/12-67
D4BKB0_9ENTR/13-72
B5WFR7_9BURK/5-63
I0GBT0_9BRAD/9-67
Q143H7_BURXL/8-67
E9A762_SALET/4-63
F8FR29_PAEMK/51-110
D7Y9C8_ECOLX/31-90
I0VWY2_ECOLX/10-67
H0SKK2_9BRAD/3-62
B0MIB6_9FIRM/7-66
F5KAQ5_PSEAI/4-63
A4GAK5_HERAR/3-62
C8UK93_ECO1A/4-63
D1EIV0_9RHIZ/5-64
Q4JX90_CORJK/8-67
A5TFV1_BURML/20-79
F1X539_MORCA/3-62
A4FEE4_SACEN/6-65
G4FAJ8_9GAMM/17-76
D6GCK1_9ENTR/20-79
G7AMA4_VIBCL/3-62
B1IVU0_ECOLC/3-62
A5KUA4_9GAMM/4-63
E8ANU5_SALMO/3-62
F6CYC6_MARPP/107-168
G0M4V0_LACPE/3-62
I0NM92_SALET/6-64
C4LFN1_TOLAT/5-64
B5ML24_SALET/6-65
E7WQC3_SALMO/31-90
H5CLT1_ECOLX/7-66
E0J418_ECOLW/3-62
H0TFE9_9BRAD/10-69
I1DCG0_9VIBR/5-64
G9R348_9FIRM/4-62
I1AMI1_PSEAI/7-66
H0TZU2_9BRAD/5-64
G7B2U3_VIBCL/4-63
C5CTU4_VARPS/3-62
E0T9H2_EDWTF/27-86
H2GG16_CORDP/10-69
C0N6B7_9GAMM/23-82
H5QYU0_ECOLX/6-65
H4F9R4_9RHIZ/3-62
B1TC48_9BURK/3-62
H5KD29_ECOLX/5-64
Q0AQF7_MARMM/4-63
H5C1K5_ECOLX/8-66
A6VPL7_ACTSZ/20-84
A5W6V6_PSEP1/10-70
A9MKN0_SALAR/8-67
H1RUX4_COMTE/4-63
G6F8C7_LACDE/6-63
H2IQM9_RAHAC/9-68
A8AGH7_CITK8/13-72
C9PD52_VIBFU/26-85
E2XMU1_PSEFL/6-65
F5ZWZ8_SALTU/3-62
C3K6Q2_PSEFS/8-67
H4S9Y6_ECOLX/3-64
H8KZT6_FRAAD/33-92
A5L072_9GAMM/4-63
A9D0I6_9RHIZ/12-70
A8H2Z6_SHEPA/4-63
E9ZSS2_NEIME/3-64
H3LKJ4_KLEOX/15-74
B3A5R9_ECO57/13-72
Q0B4Y4_BURCM/9-68
Q1QZC7_CHRSD/7-66
G4D865_9GAMM/4-62
F5WNY7_STAAU/3-62
A9CLL0_AGRT5/5-63
F9HXG3_ECOLX/14-73
F8XM68_9GAMM/3-62
D0FU62_ERWPE/19-83
E1TJU9_BURSG/4-63
D4I1D0_ERWAC/11-70
F7ZKM3_ROSLO/7-66
F2LDG4_BURGS/3-62
C7FF88_RHILV/8-67
B5PKV0_SALET/12-71
G4LN27_PSEAI/1-60
G5GS90_9FIRM/3-62
A6B085_VIBPA/7-65
D1EXE5_BRUML/7-59
B5R150_SALEP/10-69
H1KXB1_9EURY/20-79
H5JJC5_ECOLX/3-62
G7D3C6_BRAJP/4-63
C4HAL7_YERPE/4-63
Q930D6_RHIME/5-64
F5VN22_ENTSA/3-62
G7UH25_PANAN/5-64
C4LCI2_TOLAT/3-62
H2XFG2_CAEJA/3-62
G5LGA8_SALET/17-76
B2T9E9_BURPP/9-68
E7ZSK4_SALMO/4-63
A5I7W6_CLOBH/3-62
F4GA08_ALIDK/5-64
A6E5Z3_9RHOB/13-72
Q02V49_PSEAB/10-69
F3WYG4_9SPHN/6-65
Q7ANS9_RHIME/4-63
C4VN92_9LACO/1-38
C7CH92_METED/5-64
Q11KU6_MESSB/3-62
Q2SVB0_BURTA/4-63
B5PYX3_SALHA/19-83
H4YNS4_ECOLX/3-62
G5VDG4_ECOLX/8-67
H6ND82_9BACL/3-62
D7ZIG3_ECOLX/34-93
Q88FV4_PSEPK/34-93
G8W0B9_KLEPN/7-66
A9L4K6_SHEB9/4-63
E0MSU4_9RHOB/60-121
B0TRD2_SHEHH/14-73
C7CGS2_METED/3-62
F3JDX2_PSESX/7-66
G6XV95_RHIRD/3-62
G6XH60_9PROT/1-54
E5U8X1_ALCXX/9-68
C9CTH9_9RHOB/6-65
F5L007_9FIRM/3-62
E7GJC5_CLOSY/3-62
F0D0L7_SALMO/5-64
H3VW12_STAEP/3-62
F9V6I2_LACGT/2-62
Q0B6M6_BURCM/5-63
G0DKT1_9GAMM/6-65
G0GKG3_KLEPN/5-64
H5JHT8_ECOLX/5-64
B2GZ96_BURPE/8-67
H4MD93_ECOLX/6-65
A6D7Z3_9VIBR/11-70
G5WDG9_ECOLX/3-62
B4SML6_STRM5/4-63
H0D608_STAAU/3-62
B2VGI1_ERWT9/5-64
D6T0X5_GARVA/3-62
A1SWL0_PSYIN/5-63
C8UIA8_ECO1A/8-66
Q12JS9_SHEDO/3-62
G5FZ43_9PSED/4-62
A6ATD0_VIBHA/11-70
C5CNQ2_VARPS/10-68
H5B611_ECOLX/12-71
G4F5T8_9GAMM/9-69
D3P4M2_AZOS1/5-64
A9HYX4_BORPD/3-62
E3Y0L4_SHIFL/13-72
G5XFU2_ECOLX/5-64
Q0HEQ1_SHESM/3-62
A4EY49_9RHOB/4-63
F8L0L0_PARAV/4-63
E8EEN4_SALMO/4-64
B4THY6_SALHS/6-65
D7XMG7_ECOLX/3-64
H0FUD1_RHIML/6-65
A5ELS9_BRASB/8-67
D6GKQ7_9ENTR/111-170
C4XAK8_KLEPN/30-89
F3I2E3_PSESF/15-79
E4PRE6_MARAH/16-75
B2UK34_RALPJ/5-64
F0EQJ5_HAEPA/3-62
B9K4N8_AGRVS/7-66
D8AWI7_ECOLX/3-64
I0SHD2_STRCV/3-62
E7YKI9_SALMO/5-64
I1AL34_PSEAI/7-66
B7V5W9_PSEA8/5-64
A9DEV5_9GAMM/7-66
B9R137_9RHOB/9-68
Q5FK74_LACAC/6-65
F3LEB2_9GAMM/4-63
E8EUS0_SALMO/12-71
E3Y187_SHIFL/3-64
E7RZ31_9BURK/20-79
A6X6L7_OCHA4/8-43
H7F469_9LIST/3-62
C3AS46_BACMY/3-63
G9VJT3_SALMO/4-63
A3WN13_9GAMM/5-64
F7QLW4_9BRAD/3-62
Q7ME88_VIBVY/16-75
H4KX23_ECOLX/6-65
F3FSR5_PSESX/1-36
B1J9D4_PSEPW/9-68
E7UQQ7_ECOLX/12-71
C5T9J8_ACIDE/10-69
F5KEG0_PSEAI/4-63
H8MZ62_CORCM/6-65
A9K8D9_BURML/6-65
A9CLJ9_AGRT5/4-63
G1ZM70_ECOLX/3-62
H3LCJ0_KLEOX/6-65
A5JC00_BURML/4-63
B3AUP8_ECO57/24-82
I0D4H1_BACAN/3-62
G8WDZ1_KLEOK/5-64
A4ZPZ6_XENNE/13-72
D0GT59_VIBMI/6-65
D7EXZ5_MYCTU/3-62
C8U3Z7_ECO10/5-64
C8TAT5_KLEPR/9-67
B3X6G5_SHIDY/5-64
D4K0S2_9FIRM/3-62
B7KSR6_METC4/8-67
D6GJV5_9ENTR/4-63
B5P2H5_SALET/5-64
H0MQX6_SALMO/13-72
A0KHD7_AERHH/8-67
B3C0C4_ECO57/4-63
C9V1X7_BRUAO/7-66
A6E4M9_9RHOB/3-62
F2ZP42_9PSED/5-64
A6FPX2_9RHOB/3-62
E9W9X8_ECOLX/3-62
G8MH90_9BURK/10-69
D1F9I9_BRUML/14-73
D8IPH6_HERSS/11-70
D6B3T9_9ACTO/51-110
B5Z0Q9_ECO5E/7-66
G2FKG4_9FIRM/3-62
A3RPR5_RALSL/9-68
B2JA29_NOSP7/3-63
G5HYU6_9CLOT/3-62
A5TL15_BURML/6-65
B3R2J9_CUPTR/3-64
D8NTT8_RALSL/3-62
D9UNF6_9ACTO/18-77
E8M4B2_9VIBR/7-66
B1GB51_9BURK/8-67
B5W5R5_SPIMA/8-67
H7C6J6_BRAJA/23-82
F7SYM3_ALCXX/6-65
Q605L9_METCA/8-67
Q5HIK6_STAAC/3-62
A5F7I9_VIBC3/4-63
G0AA96_COLFT/4-63
C5N930_BURML/3-62
A3XT25_9VIBR/4-63
E8PAA7_ACIB1/3-62
D5CI06_ENTCC/5-64
C6SQY1_STRMN/3-62
Q1ZWW6_PHOAS/5-63
D5A2Q4_SPIPL/3-61
B5SHX2_RALSL/3-62
D2NXX9_LISM1/3-62
B1YP30_BURA4/5-64
A7JT74_PASHA/4-63
D0IXB4_COMT2/6-65
RBCR_CYAPA/10-69
D4F2E3_EDWTA/8-67
F0QM45_ACIBD/4-67
C1DJL0_AZOVD/12-71
E8BEK0_SALMO/3-62
Q084I1_SHEFN/3-62
B0KN93_PSEPG/4-62
C3SVL7_ECOLX/6-64
H2IFB6_9VIBR/5-64
F4GFI1_ALIDK/3-62
E8YF47_9BURK/4-63
Q6PUF0_RHIML/8-67
F5Y4Q1_RAMTT/11-70
Q88L61_PSEPK/11-70
G7EYX1_9GAMM/3-62
B3B0L8_ECO57/4-63
E8HTI2_ECOLX/6-65
Q1BXH0_BURCA/30-89
Q4ZRT8_PSEU2/11-70
D6IDY2_ECOLX/8-67
C5NJV9_BURML/4-63
G2UD42_PSEAI/5-64
Q87XZ5_PSESM/5-64
C0CTC2_9CLOT/30-89
F0G8I7_9BURK/3-62
A6VKG2_ACTSZ/5-64
Q5XCL0_STRP6/3-62
E1RX19_ECOUM/3-64
D6JSE6_ACIG3/5-64
H0Q3Z9_9RHOO/4-63
I0YCG8_9BURK/26-83
B7CYQ8_BURPE/8-67
B7UKI2_ECO27/4-63
B7LYK9_ECO8A/7-66
G4JVU4_9RHIZ/3-62
Q8EGJ5_SHEON/9-68
E3DXK1_BACA1/3-62
F0G2X4_9BURK/1-28
A4TYH5_9PROT/23-86
Q02P93_PSEAB/21-80
H5N6E8_ECOLX/31-90
C0N2A5_9GAMM/3-62
E8CTF8_SALMO/3-62
H3T8I1_PSEAE/4-63
A3MR20_BURM7/9-68
C2LHR6_PROMI/13-72
G7HR98_9BURK/5-64
E1DJH4_VIBPA/7-66
E2NWE8_9FIRM/3-62
C9T0I8_9RHIZ/4-63
D0D1L0_9RHOB/5-64
F5IIZ2_ACIBA/5-64
E6PMI3_9ZZZZ/3-62
H8W9G7_MARHY/6-65
G1Y5Y8_ECOLX/4-63
G9SCU0_CITFR/8-67
G0C2F0_9ENTR/6-65
H5HN47_ECOLX/13-72
D8N5G6_RALSL/17-76
B5PTN4_SALHA/5-64
A7A5W3_BIFAD/6-65
B2T8K6_BURPP/3-62
I1ACT1_PSEAI/5-64
F2LAH9_BURGS/5-64
Q470I2_CUPPJ/15-74
B1YYD5_BURA4/3-62
B8CTA8_SHEPW/9-68
B3XC66_ECOLX/7-66
A7JRS0_PASHA/9-68
H8NYA6_RAHAQ/9-68
F6G2T9_RALS8/3-64
A2SB39_BURM9/4-63
E3PEP3_ECOH1/8-66
G5L6G4_SALET/3-62
E3J4Z9_FRASU/14-73
F3RHH8_LISMN/3-62
A5W445_PSEP1/5-64
Q0C692_HYPNA/5-64
C4WIH4_9RHIZ/3-62
G0C877_9ENTR/6-65
D3RK31_KLEVT/4-63
E0PF40_STREI/3-62
F2R6V2_STRVP/9-68
B4EPK9_BURCJ/6-65
D6GE56_9ENTR/14-73
E1DCW6_VIBPA/4-63
E9XP51_ECOLX/12-71
C9UIY7_BRUAO/7-66
C5BAX2_EDWI9/3-62
Q5YRF2_NOCFA/10-69
Q9I5M5_PSEAE/33-92
Q20K61_PORGN/3-62
C9PSJ7_9PAST/13-74
Q4K9F0_PSEF5/4-63
B2P1K2_ECO57/6-64
H3NHD5_9LACT/3-62
B3C0Q2_ECO57/4-63
F6AQH0_DELSC/3-62
B1SCF7_9STRE/3-62
F0J3W4_ACIMA/8-67
D1QAU6_STAAU/6-65
F0QM42_ACIBD/4-63
E3FZ99_STIAD/5-64
H3TCQ7_PSEAE/3-62
E8E0B0_SALMO/24-82
C4RZK1_YERBE/7-66
E4RHX2_PSEPB/3-61
G5S5R9_SALET/6-65
F7S4Y2_9PROT/1-57
I0HMN4_RUBGE/3-62
B1G8Y9_9BURK/4-63
B2FLN7_STRMK/4-63
C8RZX2_9RHOB/3-62
G7ZD26_AZOL4/7-66
D4XF49_9BURK/4-63
A6BQF6_YERPE/3-64
H4RGX4_ECOLX/3-64
H1G3V4_9GAMM/3-62
Q48LH7_PSE14/7-66
A9C235_DELAS/12-71
F5KQU1_PSEAI/7-66
E0H4Z4_ENTFL/3-62
B5WQC5_9BURK/6-65
F9IGF0_ACIBA/3-62
H4T9B5_ECOLX/5-64
B1J626_PSEPW/6-65
F9BWS8_VIBCL/7-66
Q8FZI3_BRUSU/7-66
G5WC24_ECOLX/28-87
F5Y460_RAMTT/1-57
B7VMK7_VIBSL/6-65
D0REX6_9RHIZ/3-62
Q2IRG7_RHOP2/4-63
E7Y7B4_SALMO/3-62
A6FFH4_9GAMM/18-77
E7GW36_STRAP/3-64
E8IQR1_ECOLX/8-67
G0D1M3_ECOLX/1-57
C6UIK1_ECOBR/5-63
B2IDM3_BEII9/4-63
G7CVI3_AERSA/6-64
Q5LKD5_SILPO/6-66
I0JB44_STAAU/3-62
B5K4E2_9RHOB/14-73
A1EJC6_VIBCL/3-62
E1DFY0_VIBPA/25-84
Q63HZ3_BURPS/10-69
E6JQS0_STAEP/3-62
F3BN02_PSEHA/5-64
Q5WZV4_LEGPL/6-63
D5VFL1_CAUST/13-72
D5HBZ2_SALRM/3-62
D0XBR6_VIBHA/3-62
E7H026_9BURK/26-84
F7NU37_9GAMM/4-63
D4RJ61_ENTFC/3-64
Q3KEU3_PSEPF/4-63
Q9CG74_LACLA/3-63
B1G6Z6_9BURK/9-67
B6BBX1_9RHOB/6-65
C0ZGB6_BREBN/1-57
G2DK58_9NEIS/3-62
Q5E7B0_VIBF1/8-67
E2SZX5_9RALS/11-70
D2BRW0_DICD5/4-63
E8D2Y6_SALMO/5-64
E7UE21_ECOLX/5-64
E6XMB3_SHEP2/4-63
F8CIM8_MYXFH/7-66
C5T5W3_ACIDE/27-90
E2XI22_SHIDY/6-65
A6T9G4_KLEP7/14-73
D6I9M9_ECOLX/13-72
D4KE05_9FIRM/3-62
C6D158_PAESJ/4-63
Q4ZR33_PSEU2/5-64
B1J1A0_PSEPW/7-66
E8FV08_SALMO/24-82
E1TCH1_BURSG/3-62
A5VY99_PSEP1/9-68
G7LUC3_9ENTR/3-62
E1DFH5_VIBPA/7-68
G4Q1M9_ECOLX/7-66
H4YX87_ECOLX/5-64
Q0KE42_CUPNH/5-64
E3DA26_GARV3/23-82
C6BKV4_RALP1/10-69
B4ELR8_BURCJ/3-62
E8XDL7_SALT4/10-69
F5NTM6_SHIFL/3-64
E9U858_ECOLX/4-63
A1W4C1_ACISJ/8-67
B1URX3_BACAN/3-62
I1DAT6_9VIBR/5-65
G7BAN2_VIBCL/3-62
G0BNX8_9ENTR/24-83
C5F655_LACPA/3-62
B9NXP7_9RHOB/11-70
A9ALV0_BURM1/33-93
G5IFI6_9CLOT/3-62
I0S3V4_MYCPH/3-62
Q1YQN5_9GAMM/3-62
H8L0H0_FRAAD/4-63
H0FEE9_9BURK/3-62
H7LMC9_STRPN/3-62
C9BA72_ENTFC/3-62
E8GRT1_SALMO/10-69
C0VLZ9_9GAMM/5-64
Q2KCM7_RHIEC/7-66
C6A5P4_BIFLB/4-64
B2TBH6_BURPP/3-62
D1FC96_9RHIZ/8-67
G7GH18_9GAMM/10-69
B5CBP8_SALET/4-63
H4LT19_ECOLX/3-64
D8HFV2_STAAF/3-62
E8AG12_SALMO/3-62
G4CL55_9NEIS/9-68
D1N2W9_9BACT/3-62
A6U6G1_SINMW/7-66
G4E900_9GAMM/5-64
Q3MU97_OENOE/3-64
Q8FBM2_ECOL6/4-63
H0PV03_9RHOO/14-73
Q46UY4_CUPPJ/7-66
C3M4A6_VIBC3/3-62
B1ZUQ0_OPITP/3-62
B7V1X7_PSEA8/10-69
F7YGD7_MESOW/3-62
F6C0P6_SINMB/5-64
A9KB41_BURML/4-63
E8HPS1_ECOLX/3-62
C3E296_BACTU/3-62
Q03I13_PEDPA/3-62
A3Q9E6_SHELP/7-66
H5GRD8_ECOLX/1-45
C3L6G2_BACAC/3-62
H4PVQ6_ECOLX/5-64
G5TQ99_ECOLX/3-62
H5KFF0_ECOLX/3-62
E2KW01_ECO57/9-68
A3LMC3_PSEAI/4-63
F7K9Y5_9FIRM/3-62
D9XBB7_STRVR/26-84
G5QNY7_SALRU/8-67
Q02LK2_PSEAB/3-62
D4GDV7_PANAM/3-62
H8M255_SALTM/3-62
E8HG55_ECOLX/5-63
F0QHX1_ACIBD/4-63
E0IY26_ECOLW/13-72
E6I565_ENTFL/2-62
B7V2I4_PSEA8/12-71
B0UR60_METS4/4-63
E3BEC1_9VIBR/7-63
G0AJV2_COLFT/22-85
E2NQ56_9FIRM/4-63
F4NI75_9ENTR/8-67
H4SUK8_ECOLX/13-72
F9SQG8_VIBOR/3-62
E2CAJ8_9RHOB/7-66
I0X002_9NOCA/3-62
D8P6R7_RALSL/4-63
F2ZCQ4_9PSED/5-64
E6BQ64_ECOLX/13-72
I0Q1Y2_STROR/3-62
B9BUW9_9BURK/4-62
H5GV95_ECOLX/3-62
A1ADP1_ECOK1/17-76
A7VAG9_BACUN/4-62
YIDZ_SALPA/10-67
E8BUZ6_SALMO/12-71
F0KP33_ACICP/1-51
C4STI4_YERFR/4-63
A3NNQ9_BURP6/14-73
H3M5D5_KLEOX/5-64
C4ASM4_BURML/145-204
B9YZG6_9NEIS/6-65
Q7MG63_VIBVY/5-63
A4SP99_AERS4/3-62
F5RQW2_9ENTR/4-63
E3A1X8_PSEAI/6-65
A7MFD4_CROS8/5-63
Q1R0T5_CHRSD/8-67
G8Q2Q2_PSEFL/3-62
A8FPI9_SHESH/8-67
C9QH47_VIBOR/19-77
E7WTK0_SALMO/3-63
H6SMQ1_RHOPH/23-83
F5VKR0_ENTSA/24-82
Q7B7G7_9PSED/8-67
F8YU64_VIBCL/4-63
E4J209_ENTFC/6-67
C9TQ48_9RHIZ/4-63
G9QUA0_9PROT/148-211
E8B7F2_SALMO/3-62
C7U4K2_ENTFL/2-62
A3KXQ5_PSEAI/4-63
G8MHK9_9BURK/8-67
B5WJU6_9BURK/4-63
I0MHR6_SALET/13-72
F0ETK3_HAEPA/7-68
C3E1W6_BACTU/2-53
G4FRR7_9GAMM/12-71
H1J867_9FIRM/3-62
C4UPP2_YERRO/3-62
Q6LG33_PHOPR/3-62
C3NI25_SULIN/22-73
D4TRX8_9NOST/8-67
H5HSW9_ECOLX/3-62
G5MAC2_SALET/17-76
G8NZ49_GRAMM/3-62
A2W3L3_9BURK/16-75
Q2S7W3_HAHCH/3-62
C0B6V5_9FIRM/3-62
C9TTH7_9RHIZ/3-62
E2KQC5_ECO57/3-62
F7SUY3_ALCXX/16-75
G7C141_VIBCL/4-63
F5K4Z4_PSEAI/4-62
H0MT10_SALMO/3-62
B5YKH0_THEYD/3-62
B4SK12_STRM5/7-66
E2Y0Z1_ENTFL/3-62
B1RPT9_CLOPF/3-62
F3WK90_SHIBO/13-72
E7PHK8_PSESG/10-69
H2IU96_RAHAC/4-63
E8BUD1_SALMO/4-63
B4RE23_PHEZH/13-72
E8MCQ6_9VIBR/16-75
G5RFS0_SALET/3-62
E4JA32_ENTFC/4-63
D0C264_9GAMM/5-64
E6VNI5_RHOPX/12-71
F4TMD7_ECOLX/6-65
F5NZI8_SHIFL/8-67
A0K3I7_BURCH/1-45
A3EHC9_VIBCL/3-62
F2WK58_ECO57/3-41
B7L193_METC4/6-65
G5QAP0_SALMO/4-63
F6BZU4_SINMB/5-64
E8T9Q6_MESCW/5-64
A1SB05_SHEAM/7-66
C3LWQ4_VIBCM/4-63
D8A586_ECOLX/5-64
C8PE69_9PROT/158-220
C0AWH4_9ENTR/24-83
Q15NZ1_PSEA6/115-174
D5WE34_BURSC/6-65
B1KNW2_SHEWM/9-68
H7MFG4_STRPN/3-62
D4XT20_ACIHA/28-87
E2Z1D2_ENTFL/3-62
A6VUY4_MARMS/5-64
Q1IC48_PSEE4/6-65
A2W450_9BURK/45-104
F3DTY7_9PSED/3-61
B1M3C1_METRJ/3-62
G7BBQ1_VIBCL/7-66
H5J0U7_ECOLX/5-64
I0RP15_MYCPH/5-63
E8BE92_SALMO/12-71
F9SZU1_9VIBR/7-66
F5P0Z4_SHIFL/3-62
D8J104_HERSS/16-75
E9STT1_CLOSY/3-62
A9AQ57_BURM1/9-68
D3LCV3_ENTFC/3-62
B1SZK9_9BURK/3-62
F7Y265_MESOW/12-71
C7N3E0_SLAHD/3-62
D6JYP7_ACIG3/7-66
A1K9W4_AZOSB/51-110
A4GJF7_9BACT/4-63
G9RAA1_9ENTR/6-63
C5AGG2_BURGB/15-74
D0DMV3_9LACO/2-61
A3M4J4_ACIBT/4-63
B3R9U9_CUPTR/6-64
B3YJ62_SALET/4-63
H6NHN2_9BACL/3-62
H1EHS4_ECOLX/5-64
D1F098_BRUML/17-76
A4WAI6_ENT38/4-63
A7JXM6_VIBSE/4-63
F0E6A9_9PSED/7-66
B5XZA6_KLEP3/19-83
H4VTK5_ECOLX/5-64
B6I0F5_ECOSE/4-63
C5ELS1_9FIRM/3-62
C3G7E7_BACTU/12-71
E5AR80_BURRH/9-68
F3V776_SHIDY/3-64
B1T9N7_9BURK/9-68
G8LP07_ENTCL/4-63
D4C5N8_PRORE/4-53
B6JJI4_OLICO/3-62
G8PTN2_PSEUV/6-65
F0LD22_AGRSH/4-63
H5M500_ECOLX/6-65
E2KTJ0_ECO57/6-65
E5UFK2_ALCXX/8-67
H1S7H3_9BURK/11-70
C3DIK8_BACTS/3-62
A6WNN4_SHEB8/11-70
H0FW73_RHIML/7-66
I0Y8I0_9BURK/6-65
H4PVT4_ECOLX/9-68
G7G0W6_9GAMM/4-63
F7QFW3_9BRAD/3-62
I1DH10_9VIBR/3-62
Q1VFU6_VIBAL/10-69
F3LTB0_9BURK/4-63
D4E267_SEROD/8-67
E8VWJ5_VIBVM/4-63
G7BWQ1_VIBCL/3-62
H3VK37_STAHO/3-62
Q47EK0_DECAR/4-62
H1P4R5_9BACT/3-62
D5UPF1_TSUPD/6-65
D8IS05_HERSS/32-91
D4GG88_PANAM/34-93
A4EY71_9RHOB/8-67
G8W5G8_KLEPN/19-83
E6I2A6_ENTFL/3-62
G9UQY0_SALMO/8-67
E2QHG6_ECOLX/12-71
B3PQ58_RHIE6/2-61
C9X303_NEIM8/3-64
G4LJD1_PSEAI/4-63
C4AVE9_BURML/5-64
C8NL55_COREF/4-61
C8M6U3_STAAU/3-62
G7GT60_9ACTO/5-64
H3T0S6_PSEAE/5-64
F3KRV0_9BURK/19-82
A4Y4X7_SHEPC/8-67
E6V1M5_VARPE/19-79
A7JXA0_PASHA/3-62
C7UH84_ENTFL/3-62
G7B0W5_VIBCL/3-62
H3LQH1_KLEOX/5-64
C7DP47_9RHIZ/1-38
F3INB3_PSESL/3-62
H4P9E1_ECOLX/8-67
H7ERN6_PSEST/7-66
C7KC57_ACEPA/6-65
B6RAA9_9RHOB/9-68
E4BTL5_PROAA/3-62
B9BUR4_9BURK/15-74
Q7WNN3_BORBR/10-69
D3A819_NEISU/4-63
Q2BJZ0_9GAMM/13-72
H0SIJ2_9BRAD/3-62
Q7NXY1_CHRVO/6-65
D6ECH7_STRLI/26-84
E0WSJ7_9ENTR/31-90
D5AS00_RHOCB/6-65
D7HNC8_VIBCL/30-89
F3XHD5_STRPN/3-62
I0L3L5_9ACTO/5-64
B7VS62_VIBSL/4-63
E1T5J4_BURSG/3-62
Q3KHR9_PSEPF/4-63
F4DVN8_PSEMN/7-66
Q0T045_SHIF8/4-63
B9Z6S7_9NEIS/3-62
B3WKW4_ECOLX/8-67
F3NBM8_9ACTO/19-77
Q390C5_BURS3/30-89
C3MBV3_RHISN/13-72
Q0SBD4_RHOSR/3-62
H5VI53_SALSE/3-62
G8W8E9_KLEOK/3-64
F1Z3N8_9SPHN/32-91
D9YI93_9DELT/5-66
G4C287_SALIN/5-64
D6K737_9ACTO/4-63
A6T866_KLEP7/4-63
C7DP36_9RHIZ/1-38
F3QEW6_9ENTR/7-66
E8LNR2_9VIBR/3-62
Q0K129_CUPNH/18-77
D7Y7Q5_ECOLX/5-64
C5ZLX2_BURPE/4-63
F5RDZ5_9RHOO/34-99
E9WFZ6_ECOLX/3-62
A8YVP1_LACH4/3-62
E8V593_TERSS/5-64
H4APC2_STAAU/3-62
E8JNR4_STREI/1-36
F2KJC6_PSEBN/7-66
C4WE94_9RHIZ/67-126
B5YJV7_THEYD/4-62
F0QLN9_ACIBD/5-64
G2G8F5_9ACTO/333-391
D9UGB4_9ACTO/3-62
E8ZZS2_SALET/6-65
F7T0N0_ALCXX/3-62
C5UQU5_CLOBO/3-62
C6BLP5_RALP1/4-63
Q3JTF9_BURP1/20-79
F9CCN6_VIBCL/3-62
G5S6R0_SALET/5-64
E3XQI9_ECOLX/9-68
C7UZY8_ENTFL/3-62
D4BBY4_9ENTR/6-65
D7ZM80_ECOLX/6-65
G7BRN9_VIBCL/8-67
B5WSF7_9BURK/8-67
C4HAL8_YERPE/4-63
I0YAP0_9BURK/5-64
E6BER8_ECOLX/7-66
F0HEQ3_9FIRM/4-62
I0HCT9_ACTMI/4-63
A7ML94_CROS8/3-62
C6XA56_METSD/4-63
F4ET61_BACAM/3-62
G4PLJ5_BRUML/6-65
Q0K3Y8_CUPNH/7-66
A3YHM3_9GAMM/16-75
G5XGT4_ECOLX/8-67
Q471X1_CUPPJ/4-63
B1ZJX8_METPB/5-64
D1Y1W6_9BACT/3-61
B1FUF0_9BURK/5-64
E8TCL7_MESCW/8-67
I0UXX9_9PSEU/7-66
A8RL12_9CLOT/4-63
D0DTN3_LACFE/1-26
C9XBT6_SALTD/19-83
I0Y0L4_9BURK/6-65
B2TA14_BURPP/12-71
B5FHA9_SALDC/12-71
F3W1X6_SHIBO/9-68
G8M9H3_9BURK/5-63
H3QYQ4_BRUAO/18-77
Q63WB8_BURPS/5-64
A1W304_ACISJ/3-62
H3NSP8_9GAMM/11-70
B5FI82_SALDC/6-65
C3DMI9_BACTS/3-62
G7CQB9_AERSA/4-63
A1AHZ6_ECOK1/4-63
Q0G4X5_9RHIZ/1-57
G0B7E3_SERSA/9-67
G4C695_SALIN/5-63
D4FBH1_9LACO/4-64
A4JKY1_BURVG/5-64
F8L9G7_SIMNZ/5-61
F0CQU0_SALMO/19-83
H3US27_STAEP/3-62
D4E995_SEROD/5-64
B3BXU3_ECO57/6-65
E9DLT9_9STRE/5-64
Q5E8W1_VIBF1/11-70
F6CV57_MARPP/4-63
B7I8R4_ACIB5/7-66
G2CBF9_ECOLX/3-62
F9AX52_VIBCL/8-67
C4AT42_BURML/9-68
B2TGU4_BURPP/4-63
Q5NPF5_ZYMMO/6-65
B9BT22_9BURK/12-71
Q2NDE8_ERYLH/1-31
F4N7D0_YEREN/3-64
F2ZNN2_9PSED/3-62
E9XGG9_ECOLX/9-68
Q1GJ71_SILST/12-71
B6ZR49_ECO57/5-64
A9G0T1_SORC5/28-87
D4E6M9_SEROD/5-64
A4F0C3_9RHOB/7-67
Q4K6W0_PSEF5/4-63
G4KDB1_YEREN/5-64
G9R8K6_9ENTR/3-62
C8L1Y4_STAAU/3-62
C6YQM5_FRATL/4-63
B3ZV09_BACCE/3-63
A0P156_9RHOB/4-63
H4PLA1_ECOLX/3-62
G7BR18_VIBCL/11-70
C6CCM7_DICDC/5-64
C5AB61_BURGB/3-62
A1R767_ARTAT/4-63
D8NZH5_RALSL/3-62
F2IUI8_VIBCL/1-51
D8ACX2_ECOLX/31-90
H5KIQ9_ECOLX/6-64
H0RCN1_9ACTO/8-67
D8AJ44_ECOLX/19-83
H6MD04_ECOLX/3-64
A3US28_VIBSP/6-65
C7RKX8_ACCPU/6-65
D9VGQ3_9ACTO/8-68
D1S0P2_SEROD/4-63
D0XDY0_VIBHA/6-66
A9BPJ5_DELAS/5-64
Q0BSY6_GRABC/9-67
F3SC17_9PROT/5-64
H4L7T0_ECOLX/12-71
D1RYT5_SEROD/3-62
B7H2E4_ACIB3/5-64
H4SD93_ECOLX/1-39
B5UL94_BACCE/3-62
D5NYV0_CORAM/4-63
B4V881_9ACTO/5-64
A3QB47_SHELP/4-63
E8EJG5_SALMO/9-68
C9Y354_CROTZ/5-64
E3Y985_SHIFL/4-63
D7HMV1_VIBCL/4-63
Q0HX63_SHESR/7-66
A2WI06_9BURK/3-62
A9C366_DELAS/4-63
F4L3Z3_HALH1/42-105
B1Y2F0_LEPCP/1-57
C8U7T8_ECO10/5-64
E7VE85_SALMO/9-68
E5X8G4_9ACTN/3-61
A5TN14_BURML/10-69
A8A854_ECOHS/13-72
D0P5I6_BRUSS/4-63
G8AZ06_AZOBR/7-66
E7PNN8_PSESG/4-63
F8ZYV8_VIBCL/3-62
B6WW27_9DELT/23-82
E7GS58_CLOSY/3-62
A3H013_VIBCL/3-62
H4Q3F9_ECOLX/13-72
B7CFD8_BURPE/12-69
B7S1T9_9GAMM/11-70
F5KJD1_PSEAI/4-63
H3MY63_KLEOX/3-64
D2NIM1_ECOS5/5-64
G8NLY4_BRUSS/4-63
H3LJJ0_KLEOX/8-67
F5KSZ9_PSEAI/5-64
Q183A9_CLOD6/3-64
G8Q3V8_PSEFL/7-67
B4A829_SALNE/5-64
E7TQR9_ECO57/3-62
D4J4P5_9FIRM/3-62
D2Q3N6_KRIFD/9-67
D6GDE2_9ENTR/6-64
E7UL60_ECOLX/18-77
D8F473_9DELT/8-67
E8AD03_SALMO/8-67
D4PHI4_LISMN/3-62
E9Z254_ECOLX/5-64
Q87JF4_VIBPA/17-76
F3IK89_PSESL/8-67
G2L155_PSEAI/4-63
H4RXL4_ECOLX/3-62
E0T8X1_EDWTF/3-62
I0KUH4_STEMA/6-65
E8D4F6_SALMO/3-62
G6YID1_9RHIZ/3-62
Q0SZ20_SHIF8/4-63
E1EJX4_VIBPA/6-65
B9CPD0_STACP/3-62
E0DQ43_9RHIZ/24-83
A3L2Z1_PSEAI/6-65
B0VBB7_ACIBY/6-65
I0MW48_SALET/6-65
F7SWS9_ALCXX/7-65
H3M0I4_KLEOX/5-64
Q8EI53_SHEON/4-63
D0FVZ7_ERWPE/17-76
G2S833_ENTAL/5-64
I1DJN9_9VIBR/6-65
H4MUZ3_ECOLX/3-62
F8G3Y4_PSEPU/3-62
D8JG03_ACISD/8-67
B9B6A1_9BURK/4-63
H5II21_ECOLX/7-66
B1ENG1_9ESCH/5-63
F2ZPE7_9PSED/1-33
E7VZD1_SALMO/9-68
Q11CG0_MESSB/8-67
C3NP73_VIBCJ/5-64
G7AJN5_VIBCL/3-62
A4MZC4_HAEIF/20-84
A3M5Q5_ACIBT/16-75
Q3KIU4_PSEPF/7-66
E1T7Q3_BURSG/3-62
D6EWL7_STRLI/4-63
H4JH87_ECOLX/24-82
G2PB97_STRVO/3-62
E2PVM9_STRCL/18-77
B7ISC5_BACC2/3-62
E6WIS5_PANSA/4-63
D3GYA9_ECO44/5-64
B2U7M2_RALPJ/8-67
H8C7F2_CAMJU/3-62
F8JTH9_STREN/3-62
D6SC31_STAAU/6-65
H2IW80_RAHAC/5-64
A3Q6S5_MYCSJ/24-83
Q5LVW2_SILPO/11-70
H5HYT4_ECOLX/6-65
A6APQ3_VIBHA/5-64
Q8XD12_ECO57/6-65
F5TG21_9FIRM/3-62
D2B7S9_STRRD/5-63
F2L7B4_BURGS/7-65
B9BDR1_9BURK/3-62
F6D080_MARPP/8-66
E8P637_YERPH/4-63
D0RC82_9RHIZ/1-41
D3RHC0_KLEVT/3-62
G8MKC9_9BURK/3-62
F1ZB87_9SPHN/10-69
A2W5E9_9BURK/4-63
H0D5J2_STAAU/3-62
D4V1Q6_ENTFL/3-62
Q3JQ91_BURP1/4-63
D7V9L9_LACPN/22-81
D3V4I5_XENBS/6-64
G5X9F8_ECOLX/12-71
A6FAH5_9GAMM/5-64
F6G5A6_RALS8/3-62
I0ZU51_ECOLX/19-78
C8THM9_ECO26/5-64
A5W3M0_PSEP1/3-62
E7A6L2_HAEIF/5-64
B1T2K4_9BURK/6-63
Q081M6_SHEFN/8-67
A8YDH7_MICAE/8-67
B7GVF0_ACIB3/5-64
C6YDZ3_VIBCL/9-68
D5QMZ2_METTR/3-62
B2GY85_BURPE/8-67
G6G7Z0_9FIRM/3-62
A3NSI7_BURP0/5-64
D4XCQ1_9BURK/3-62
G6EJD0_9SPHN/3-62
D7GVK4_9FIRM/3-62
D7J6Q9_9BACE/4-62
F0HKL7_9ACTN/3-62
B5N7H4_SALET/10-67
I0BKK4_9BACL/3-62
A8END7_BURPE/5-64
D7XNW4_ECOLX/7-66
Q1Z588_PHOPR/5-64
E7GJ86_CLOSY/4-64
D4ZGV0_SHEVD/6-65
Q4ZY05_PSEU2/3-62
A7ID97_XANP2/13-72
A1KBM8_AZOSB/8-67
E0DR04_9RHIZ/3-62
C2IFX7_VIBCL/15-74
B7KQA9_METC4/4-63
H5M356_ECOLX/5-64
Q2CBP8_9RHOB/5-64
G4L9L9_TETHN/5-62
A0LE84_SYNFM/53-112
F2IT57_VIBCL/7-66
C2RLT8_BACCE/3-62
B5EV58_VIBFM/4-62
B4EC35_BURCJ/10-69
G5KGL2_9STRE/3-62
H0G8K6_RHIML/11-70
A3J887_9ALTE/11-70
G0B0X0_9GAMM/4-63
B7WXJ3_COMTE/12-71
C9CZW8_9RHOB/4-63
H2WYG2_CAEJA/6-65
Q1V7C5_VIBAL/4-63
E6V2A2_VARPE/8-67
D8N7K9_RALSL/15-74
A6FB46_9GAMM/3-62
C5CR31_VARPS/3-62
G6XXN3_RHIRD/6-65
Q57G90_SALCH/13-72
F3BHM7_PSEHA/4-63
C1F703_ACIC5/3-62
F2K560_PSEBN/7-66
G6EM45_STRTR/6-62
C1D4R0_LARHH/5-64
D8DDY3_COMTE/16-75
C2DJ69_ECOLX/28-87
I0M833_SALET/9-68
A8FWF0_SHESH/7-66
C0IN83_9BACT/20-79
B1FVH4_9BURK/3-62
E9U1I8_ECOLX/5-63
D4RUF8_ENTFC/3-62
A3RZ15_RALSL/3-62
A4EUG9_9RHOB/6-65
F4D0F1_PSEUX/3-62
Q88H31_PSEPK/14-73
G3YVS3_9RALS/9-68
D5U9S5_BRAM5/3-62
C4ANA1_BURML/15-74
F2GQZ7_BRUM5/7-66
D4I3H4_ERWAC/12-71
F2K665_PSEBN/3-62
E4MKR1_9FIRM/3-62
Q043J5_LACGA/11-70
E3I486_RHOVT/6-65
A1F5X4_VIBCL/7-66
H5LI73_ECOLX/19-83
F5QYC6_SHIFL/5-64
A3XSB8_9VIBR/3-62
F8BH27_OLICM/4-63
G2F0D5_ECOLX/6-65
D3GMP8_9ENTR/1-46
E8BV22_SALMO/6-65
F8ZSU5_VIBCL/6-64
H4MUL1_ECOLX/5-64
B5K847_9RHOB/3-62
F2LK56_BURGS/13-72
E9WSZ2_ECOLX/3-62
E1VB54_HALED/3-62
G5YDS9_ECOLX/19-83
A9H2K5_GLUDA/4-63
A6FKW9_9RHOB/6-65
A3YI46_9GAMM/10-69
D8DBQ7_COMTE/6-66
F7RNY5_9GAMM/5-64
D0X2H5_VIBAL/4-63
B7GVH1_ACIB3/1-53
D4RKD7_ENTFC/3-62
H0F0R0_9BURK/4-63
A6UDK0_SINMW/2-61
D7XVT9_ECOLX/5-64
I0A968_SALET/6-65
C4XCA1_KLEPN/8-67
B2NND5_ECO57/18-77
B1KRH6_SHEWM/8-67
A1ES89_VIBCL/30-89
Q221S7_RHOFD/4-63
A8G9I6_SERP5/6-65
F5N3Q9_SHIFL/3-62
D0J7T7_COMT2/4-63
B5WE27_9BURK/14-73
D3E8H6_GEOS4/3-62
B1KI47_SHEWM/6-65
E7XRD8_SALMO/13-72
D1EM65_9RHIZ/3-62
I0KD95_9BACT/21-85
B7MWC1_ECO81/3-62
F4N7W4_YEREN/5-64
B5I8L9_9ACTO/22-81
F4VIC6_ECOLX/6-64
F5LEL1_9BACL/3-62
C7UHW1_ENTFL/3-62
Q5LRW1_SILPO/19-78
F2K2N4_MARM1/10-68
B2T0W3_BURPP/4-63
G2I0N7_GLUXN/7-67
G9A148_RHIFH/4-63
B2T4P5_BURPP/20-79
F7V3Y2_CLOSS/3-62
C1DNT8_AZOVD/4-63
G3IS40_9GAMM/9-68
E5U966_ALCXX/15-74
E6IZS6_STRAP/3-62
E5ZPD6_ECOLX/4-63
H0LRQ9_SALMO/5-64
E5BSJ9_9FUSO/3-62
B5UZS3_BACCE/3-62
E1L5T8_9FIRM/3-62
E8XCF5_SALT4/13-72
D0C6K9_ACIBA/5-64
C2UNG1_BACCE/3-62
E1E2J3_STAAU/6-65
H4Y075_ECOLX/3-64
B1H873_BURPE/7-66
D4SX85_9XANT/5-64
G7UNB5_PSEUP/6-64
H0LIA3_SALMO/6-64
H4NCX3_ECOLX/4-63
A4JLR0_BURVG/32-96
NAC_ENTAE/3-62
B0TTG3_SHEHH/19-78
D6ZLM2_STRP0/3-62
F3I694_PSESF/4-63
B8J798_ANAD2/6-65
B2ZWK5_9BACT/8-67
Q21XY4_RHOFD/5-62
E2MHV4_PSEUB/3-62
B1M4V1_METRJ/3-62
D7Y8E9_ECOLX/3-62
B7JKV6_BACC0/12-71
E0SGD2_DICD3/3-62
Q3JIW8_BURP1/9-68
H0JJ23_9PSED/13-72
B7HCE6_BACC4/3-62
Q8XZP7_RALSO/3-64
A6AYH0_VIBPA/8-67
Q4ZTT8_PSEU2/3-62
B3D774_BURM1/3-62
Q7N409_PHOLL/4-63
F8DUB6_ZYMMA/15-74
E3HMW7_ACHXA/15-74
F0KP20_ACICP/3-62
F0CM54_SALMO/5-64
D5X9H6_THEPJ/33-94
F4M9B4_ECOLX/5-64
F7SW90_ALCXX/5-64
G9AWD5_PANAN/4-63
A0B1K0_BURCH/6-65
F3I7Z5_PSESF/8-67
G7VZM6_PAETH/4-64
G2UG18_PSEAI/30-89
A0KU39_SHESA/9-66
E5YEL2_9ENTR/6-65
F4NI23_9ENTR/9-68
B5CN01_9FIRM/3-62
A3NGG5_BURP6/5-63
H3MKF1_KLEOX/4-63
E7Z718_SALMO/3-62
F4U8F7_ECOLX/13-72
E1DQ66_VIBPA/3-62
E8GDJ8_SALMO/3-62
F1XHM6_MORCA/5-64
D4SY01_9XANT/3-62
B1LJ65_ECOSM/28-87
I0W3Z3_9STRE/3-62
H8D606_ECOLX/4-63
C9NWS4_9VIBR/4-62
G0EWT9_CUPNN/26-86
A4BIF5_9GAMM/15-74
B1FJM8_9BURK/33-96
F4GBH8_ALIDK/8-67
D5NZT2_CORAM/3-62
F7SW84_ALCXX/15-74
F1WIR4_MORCA/3-62
B9BPQ7_9BURK/25-82
E3HMW0_ACHXA/6-65
C7JRD7_ACEPA/16-75
H1S3R0_9BURK/5-64
G7CYG9_AERSA/5-64
B3WEB6_LACCB/11-70
F8GMF9_CUPNN/5-64
F5P0E3_SHIFL/1-57
H6MH56_ECOLX/3-62
A4WAR3_ENT38/7-66
B0TQ29_SHEHH/8-67
A7YRA1_FRATU/9-68
E3BQN9_9VIBR/7-66
H6NW99_SALTI/24-82
HDFR_ECO81/3-62
G0AQV3_9GAMM/7-66
C6RVS4_VIBCL/7-68
E6V128_VARPE/11-70
F3W9H4_STRPN/3-62
A6NSP1_9FIRM/5-62
F2EV54_PANAA/13-72
A1K6J7_AZOSB/3-62
B2N4Y8_ECOLX/13-72
F4QSF4_9CAUL/7-66
F7N387_ECOLX/3-62
TTDR_ECOLI/8-67
G5QIF9_SALRU/3-64
F5R4V3_SHIFL/3-62
H0M4D3_SALMO/3-62
E4NCI7_KITSK/4-63
H2IIG4_9VIBR/3-64
H8MII6_CORCM/17-76
B3HZX0_ECOLX/28-87
B1W2G5_STRGG/23-82
A8GE43_SERP5/5-64
A3NVD5_BURP0/5-64
E8G8Z9_SALMO/19-83
D9XBN7_STRVR/24-83
D2ZEB0_9ENTR/19-78
D3VBT2_XENNA/4-63
F5JIW4_9RHIZ/3-62
G5R513_SALSE/6-65
E7WVM1_SALMO/3-64
B3J453_BACAN/3-62
Q0HJV3_SHESM/3-64
F3JMR1_PSESX/4-63
B0TRS3_SHEHH/11-70
G0W0Q0_PAEPO/23-82
D7X1B7_ECOLX/10-67
A7K6H5_VIBSE/6-65
H4ZNG3_ECOLX/6-65
H0TI32_9BRAD/6-65
D6S827_PEPMA/3-62
Q9RYH7_DEIRA/19-78
I0DZS6_PROST/8-67
F3JEJ6_PSESX/8-67
A2PX31_VIBCL/6-64
B0KGS5_PSEPG/4-63
B3IMN5_ECOLX/3-64
B1KU60_CLOBM/3-62
A5XI49_BURML/6-65
H0TNA8_9BRAD/8-67
Q9PF45_XYLFA/19-80
G1XXU3_9PROT/7-66
H4XKN2_ECOLX/5-64
A8GH17_SERP5/13-72
I0QI52_STRSL/5-64
B5URD8_BACCE/3-62
Q99QJ5_SYNE7/8-67
C3MAV9_RHISN/4-63
E7WUS9_SALMO/5-64
B8IA83_METNO/5-64
F4G5S4_ALIDK/3-62
E1IRE8_ECOLX/12-71
G4MFV6_9BURK/3-62
E2ZU63_PSEAI/3-61
H5NKL2_ECOLX/5-64
F4DG77_AERVB/1-44
D3EYT5_CONWI/45-106
G8LED3_ENTCL/5-64
A0NXF9_9RHOB/10-69
Q49V99_STAS1/3-62
D8NJP2_RALSL/4-63
Q8D932_VIBVU/3-62
B5HDA9_STRPR/7-66
E2Q3G1_STRCL/50-108
B2N441_ECOLX/9-68
A5VE89_SPHWW/16-75
H3LFN4_KLEOX/3-62
B3Z8Q9_BACCE/3-62
G8W8K3_KLEOK/3-62
C9A660_ENTCA/3-62
G2KZ63_PSEAI/11-70
Q8P6D0_XANCP/8-67
F9A2Y0_VIBCL/7-66
G5HGB4_9CLOT/3-62
D4KDQ5_9FIRM/3-62
H3QQL7_BRUAO/7-66
C7KD56_ACEPA/22-83
F9II16_ACIBA/3-62
D8HV94_AMYMU/4-63
Q2P1D7_XANOM/8-69
G7FHX0_9GAMM/3-62
H4W5C8_ECOLX/13-72
E7GDB9_9FIRM/9-68
B3Q3T1_RHIE6/20-79
E6V592_VARPE/6-65
D2GMR0_STAAU/6-65
C4SZE2_YERIN/3-62
C8AMZ9_STAAU/3-62
B5C158_SALET/9-68
D4S3D5_9FIRM/10-69
D5N1E2_BACPN/3-62
D1RT43_SEROD/2-61
E8TL20_MESCW/10-68
Q7ADZ0_ECO57/3-62
E1RA42_SPISS/4-62
I0NZS1_STRPN/23-82
B1LHL7_ECOSM/5-64
D0J6C4_COMT2/34-93
C0D867_9CLOT/3-62
G5INH1_9CLOT/3-62
F7RIP8_9GAMM/3-62
B7VJ95_VIBSL/8-67
Q15VE2_PSEA6/3-64
G7UCK8_PANAN/19-83
E8YQG4_9BURK/4-63
H5YPK2_9BRAD/13-72
E2XJF1_PSEFL/8-67
A6XWU5_VIBCL/3-64
A7B3P0_RUMGN/21-83
E1ISX6_ECOLX/24-82
Q0TJU0_ECOL5/19-83
C3K149_PSEFS/4-63
F8Z6F5_VIBCL/7-66
D8P0G3_RALSL/10-69
F4UYD6_ECOLX/5-64
F2HZS9_BRUMM/6-65
H8FJE0_XANCI/5-63
G5Q2I8_SALMO/36-95
F6B1D6_DELSC/5-64
B0UQL8_METS4/3-62
A9HQS4_GLUDA/3-62
H1S9C5_9BURK/3-62
A4JF31_BURVG/10-69
Q0ZKN2_9STAP/1-57
D9RY06_THEOJ/3-62
G2AKY7_ECOLX/9-68
Q2KAQ4_RHIEC/4-63
F7RPA0_9GAMM/1-57
I0WW33_9NOCA/10-69
D4LNN8_9FIRM/3-62
E3A304_PSEAI/14-73
E4AYR7_PROAA/3-62
C6YIN7_VIBCL/15-74
E4R9Q3_PSEPB/8-67
Q1GGK5_SILST/4-63
B2TAC9_BURPP/8-67
G0AZS8_9GAMM/12-71
F8G5H2_PSEPU/11-70
H5AHE6_ECOLX/6-65
E9XA70_ECOLX/5-64
D7I364_PSESS/10-69
C4KR83_BURPE/4-63
A4JLL1_BURVG/33-92
F8FBI3_PAEMK/3-62
Q74JD0_LACJO/3-62
A0Q6X0_FRATN/10-69
D7HA11_VIBCL/6-65
Q886K1_PSESM/6-65
D5ANJ1_RHOCB/5-64
H4TR62_ECOLX/5-64
B6R469_9RHOB/9-68
E7UQN1_ECOLX/31-90
D0X9S6_VIBHA/6-65
F9ISH5_ACIBA/7-66
G2K844_LISMN/3-62
H4NAD1_ECOLX/3-62
A9GGR4_9RHOB/11-70
Q6FFS4_ACIAD/6-64
H0CC52_STAAU/3-62
F0QH28_ACIBD/7-66
E7IVF4_ECOLX/13-72
A4FIS2_SACEN/1-31
Q0JYY3_CUPNH/4-63
G8MAN2_9BURK/9-68
E6WJW8_PANSA/11-70
C9XD14_SALTD/3-62
A3L922_PSEAI/5-64
D6GGA8_9ENTR/12-70
F9CCC8_VIBCL/3-62
B6XFV1_9ENTR/5-64
G8U9G8_BACCE/3-62
H3SWL7_PSEAE/3-62
E9VI72_ECOLX/5-64
F8XAC4_ECOLX/6-65
F0E657_9PSED/2-36
D6IE25_ECOLX/9-68
E9SIQ5_CLOSY/3-61
D9VSI2_9ACTO/16-75
G0AIE6_COLFT/5-64
G0F0C7_CUPNN/25-84
D8ENM6_ECOLX/18-77
B2N8L0_ECOLX/12-71
G4Q2N5_ACIIR/5-63
E4IMD7_ENTFC/6-67
D0JCN9_YERPD/7-66
A0JXH2_ARTS2/4-63
B3H2B6_ACTP7/3-62
G4PFC3_BRUML/7-66
E4ENI6_PROAA/3-62
B2NBL7_ECOLX/8-67
Q5F6S3_NEIG1/5-64
E4IBU0_ENTFC/3-62
Q0FI04_9RHOB/1-50
B1F457_BACAN/3-62
F7Z3J5_BACC6/1-45
B0CK43_BRUSI/4-63
G7LL39_9ENTR/8-67
A1RBH0_ARTAT/3-62
C7DP26_RHILI/1-38
I0PNV3_MYCAB/3-62
E8CWU5_SALMO/9-68
G6ZLC1_VIBCL/5-64
B4T4B6_SALNS/13-72
B7LRC5_ESCF3/3-62
A4YQU8_BRASO/1-60
E4CVL7_PROAA/3-62
F9TLK0_9VIBR/5-64
A3S7I3_9RHOB/11-70
F7T1S0_ALCXX/3-62
B8K648_VIBPA/11-70
B5REW5_SALG2/4-63
Q7CIS3_YERPE/5-63
Q031U4_LACLS/2-62
A8SZT7_9VIBR/4-63
Q1Z8V4_PHOPR/8-67
E1HV23_ECOLX/5-64
E2CPJ0_9RHOB/5-64
Q126X0_POLSJ/22-81
F5ZCY6_ALTSS/8-67
H4Y491_ECOLX/3-62
F3QIT2_9BURK/8-67
B2TEK5_BURPP/10-69
G9VR27_SALMO/12-71
H1ANG5_9FIRM/4-63
E3CTE7_STRVE/3-62
A4XRB7_PSEMY/4-62
B1XW55_LEPCP/1-56
C2HUX4_VIBCL/6-65
F4VXK1_ECOLX/3-64
G7SZT7_SALPS/3-62
B2JTV0_BURP8/7-66
D5B3X4_YERPZ/1-58
B3R8V3_CUPTR/8-67
A7IJK5_XANP2/3-62
A1K4Z3_AZOSB/5-64
F8ZM27_VIBCL/6-65
B9B226_9BURK/9-68
G1YRJ1_ECOLX/3-62
A4YPA1_BRASO/14-73
E9Y3G3_ECOLX/8-67
E8XR28_RAHSY/4-62
H4G8U8_STAAU/3-62
F1Z9X0_9SPHN/4-63
YIDZ_SHIDS/10-67
Q12FU6_POLSJ/3-62
H1NZL5_9BACT/3-62
E5BTV0_9FUSO/3-62
F3FQ22_PSESX/3-62
H0UKP9_9BACT/3-62
D0C6A5_ACIBA/5-64
B2GWK2_BURPE/4-63
B5SDF3_RALSL/4-62
C6AZD7_RHILS/103-162
D8JFR8_ACISD/4-63
F0JNI2_ESCFE/6-65
YIDZ_SALHS/10-67
F8GW42_CUPNN/5-64
E3A3X9_PSEAI/3-62
F7YSF1_VIBA7/10-69
I0Y3L7_9BURK/10-69
A4QB98_CORGB/4-63
G5MZL4_SALET/5-64
E1CUZ2_VIBPA/4-63
E2ZFS7_9FIRM/12-71
D0RIZ5_9RHIZ/7-66
B2IW13_NOSP7/8-67
F3JLW1_PSESX/1-39
E7TR90_ECO57/8-67
F3ZHT6_9ACTO/11-70
A0NNS0_9RHOB/1-50
H5VUT4_SALEN/6-65
B4T8G9_SALHS/20-79
H4TML0_ECOLX/3-64
E7JFP5_ECOLX/12-71
B6EJ38_ALISL/3-62
F9IX27_ACIBA/3-62
H4SMG6_ECOLX/8-66
H5L7Z6_ECOLX/3-62
D7X6R1_ECOLX/8-67
Q0B1W1_BURCM/6-65
H3VN23_STAHO/1-39
Q6D2X1_ERWCT/8-67
A0KDX8_BURCH/7-66
H2IMR1_9VIBR/5-64
I1DC99_9VIBR/10-69
G8WDN1_KLEOK/9-68
H5GR27_ECOLX/7-66
D8JH25_ACISD/3-62
B3RA50_CUPTR/2-61
G0E8B6_ENTAK/6-65
A9M8D2_BRUC2/4-63
Q5QW12_IDILO/7-66
F3GGL6_PSESJ/3-62
F7N347_ECOLX/10-67
F8K406_STREN/6-65
Q09DT7_STIAD/6-65
D8MRU4_ERWBE/8-67
H1BA46_9FIRM/3-62
G2H4Y1_9DELT/1-53
C9Z6N5_STRSW/4-63
B5XNF6_KLEP3/4-63
H0HN55_9RHIZ/4-63
H0TW86_9BRAD/9-68
Q13QG4_BURXL/6-65
B3HN87_ECOLX/17-76
E7WHZ7_SALMO/10-67
B5QAM5_SALVI/5-64
B1IQZ5_ECOLC/5-64
D6V0P7_9BRAD/5-65
A4ES29_9RHOB/5-64
A9BYJ3_DELAS/3-62
G5NW77_SALET/3-63
C4Z949_EUBR3/5-64
F3K183_PSESZ/4-52
G6XZU6_RHIRD/3-62
A8S8Y7_9FIRM/62-118
I0QSC0_9ENTR/6-65
C3NYZ5_VIBCJ/7-66
B8IC32_METNO/4-63
Q1JWV9_DESAC/3-62
B1T9Z1_9BURK/20-79
B1G3V8_9BURK/16-75
Q3BR85_XANC5/4-63
D5BMG8_PUNMI/5-64
Q1M4I5_RHIL3/9-68
F3YWQ7_DESAF/3-62
B9J154_BACCQ/3-62
G7FVT9_9GAMM/7-66
G7H973_9BURK/7-65
Q0RXU2_RHOSR/9-67
G6EEV9_9SPHN/7-66
C6SNJ0_NEIME/7-66
H3N3R9_KLEOX/5-64
D7BT16_STRBB/1-60
B0KT89_PSEPG/6-65
E2SU43_9RALS/9-67
D3NRC4_AZOS1/14-73
B2Q6F3_PROST/8-67
B2N779_ECOLX/8-67
E8CZV1_SALMO/5-64
F8J4X3_HYPSM/8-67
B5P1V6_SALET/8-67
G7AEQ1_VIBCL/6-65
I0U599_BACTR/3-62
D6IJP8_ECOLX/4-63
Q0HEQ9_SHESM/3-62
G8WD66_KLEOK/3-62
F4VI12_ECOLX/8-67
Q62L11_BURMA/3-62
A9WDF5_CHLAA/4-63
H4LC42_ECOLX/5-63
H3TJT6_PSEAE/3-62
E7ZI62_SALMO/4-63
A5KW33_9GAMM/8-67
G0E6L5_ENTAK/3-62
H3MHU2_KLEOX/5-64
A1W6X9_ACISJ/5-64
A8G9C4_SERP5/17-76
I0AF39_SALET/17-76
A3NPC0_BURP6/54-113
E0T7D6_EDWTF/5-63
F9HQX4_ECOLX/13-72
Q39NP9_BURS3/1-45
G0BEC7_SERSA/14-73
F5I587_ACIBA/5-64
E0SK41_DICD3/9-68
G4KSR0_OSCVS/6-66
B9JHQ9_AGRRK/5-64
C2M787_CAPGI/3-62
B3WHN1_ECOLX/6-65
D3RGX8_KLEVT/11-69
A9Z3X0_YERPE/5-64
D7ZMI1_ECOLX/6-65
G0BZ73_9ENTR/3-62
F4U4C6_ECOLX/8-67
F2A9N4_RHIET/6-65
C9PGP7_VIBFU/3-62
D5ZBG3_MYCTU/3-62
G4FAG9_9GAMM/19-78
G5Y9F4_ECOLX/10-67
Q476X6_CUPPJ/9-68
H4ZZY6_ECOLX/1-27
A6V528_PSEA7/4-63
Q7W6A4_BORPA/3-62
D2T8C4_ERWP6/3-62
F3LDF4_9GAMM/8-67
C7JQ96_ACEPA/3-62
A4FAR0_SACEN/3-62
F0ESP5_HAEPA/21-85
A5IF87_LEGPC/4-63
A6WTU9_SHEB8/6-65
C3GRK3_BACTU/3-62
F6EAF2_SINMK/22-81
G0AXK3_9GAMM/5-63
B4EPH4_BURCJ/10-69
B7H0L7_ACIB3/8-67
Q39FU6_BURS3/15-74
Q02K54_PSEAB/5-64
G0LYX9_LACPE/3-64
C9P634_VIBME/8-67
G9ZV31_9PROT/3-62
H5Y8W9_9BRAD/13-72
F0ST41_PLABD/3-62
E1WBG9_SALTS/5-64
B4X5S1_9GAMM/3-62
B2T986_BURPP/6-65
D1JGU8_9ARCH/27-91
D0J606_COMT2/19-78
G8MMY0_9BURK/18-77
A0KB83_BURCH/8-67
D0ZGE3_EDWTE/7-66
C6WYT6_METML/3-62
D8HR35_AMYMU/6-65
A0ESI3_KLEPN/8-67
Q87HS3_VIBPA/7-66
F2MYK0_PSEU6/4-63
H5MPM9_ECOLX/24-82
F9A4D6_VIBCL/7-66
D6LT43_9RHIZ/4-63
E3F4N1_KETVY/25-88
B5RDW0_SALG2/8-67
C9CVX0_9RHOB/11-70
H0F3E5_9BURK/3-62
E8ILW2_ECOLX/5-63
Q04CP4_LACDB/29-65
F9IIP3_ACIBA/4-63
C3JQB3_RHOER/4-63
Q2T3M9_BURTA/8-67
Q1LQ66_RALME/4-63
C9B1Y2_ENTCA/3-62
H7CNV4_LISMN/3-61
E6WIE8_PANSA/5-64
H0G7F5_RHIML/1-36
D7V617_9LACO/4-64
HDFR_SALTY/3-62
Q1LJ07_RALME/1-45
G0CBD1_XANCA/16-75
D5DDK6_BACMD/3-62
E4QJZ3_METS6/5-64
F3ILG9_PSESL/5-64
E2CIL9_9RHOB/3-62
B5WTM9_9BURK/8-67
E6L0W4_9PROT/20-83
C6CLC7_DICZE/4-62
Q65U58_MANSM/12-71
G5LL34_SALET/3-62
G7CSH8_AERSA/19-78
H0HG03_RHIRD/8-67
D6I4H4_ECOLX/13-72
H5CBA4_ECOLX/8-67
Q0K702_CUPNH/6-65
D2RIM4_ACIFV/4-63
G9A3M8_RHIFH/5-64
F8GSB4_CUPNN/15-74
Q38ZT4_BURS3/7-66
A3KIZ0_STRAM/6-65
F9TBN8_9VIBR/7-68
H4U1M2_ECOLX/3-62
Q1LPS1_RALME/8-67
Q87Q34_VIBPA/3-62
E7ZCJ4_SALMO/3-62
F5L5R1_9BACI/3-62
B1ZER6_METPB/7-66
Q2K4X0_RHIEC/4-63
E4IDR4_ENTFC/14-73
E8X9S1_SALT4/3-62
G4Q7V3_ACIIR/3-60
G4F4Y5_9GAMM/2-61
B9JWJ7_AGRVS/3-62
B1Z4C7_BURA4/7-69
Q5E8Y0_VIBF1/11-70
E4RG41_PSEPB/6-65
H1YN26_9GAMM/4-63
F4DY26_PSEMN/14-73
C6S1D2_VIBCL/7-66
A0AY33_BURCH/15-74
C6B489_RHILS/4-63
B2UQ03_AKKM8/13-71
H0F2Y7_9BURK/5-63
D1RRB7_SEROD/3-62
C9U181_9RHIZ/3-62
A9F697_9RHOB/4-63
H4X4T1_ECOLX/3-62
H4JQ27_ECOLX/1-27
C5ZDC8_BURPE/4-63
D4FVZ3_BACNA/3-62
A9IKD7_BORPD/4-63
Q7D3J8_AGRT5/13-72
C2C7U2_VIBCL/8-67
H5FBA9_ECOLX/12-71
F2ZKZ1_9PSED/6-65
Q48BA9_PSE14/9-68
A0KZA2_SHESA/8-67
G5R0D9_SALSE/5-64
I1ACR3_PSEAI/4-63
A3KR86_PSEAI/14-73
H2X8S9_CAEJA/9-68
D8N6Q3_RALSL/8-67
B1JXJ4_BURCC/5-64
F5JWA8_PSEAI/4-63
D1RNA0_SEROD/5-64
Q11E30_MESSB/3-62
H5AWG1_ECOLX/5-64
B7NVY5_ECO7I/6-65
E2MGE7_PSEUB/2-61
Q7N7Y5_PHOLL/5-64
B3YFN2_SALET/4-63
D3P640_AZOS1/3-62
B3BX52_ECO57/7-66
Q3SPT4_NITWN/3-62
D6DEV1_CLOSC/6-64
G5HQU0_9CLOT/219-280
E8FVT6_SALMO/9-68
F7XG19_SINMM/4-63
B2T2R8_BURPP/17-76
Q3IZR2_RHOS4/84-143
D6EV53_STRLI/9-68
C2CCU4_VIBCL/8-67
H0J7U1_9PSED/6-65
H9UVH7_ECOLX/3-62
A2S1H2_BURM9/10-69
A4JMR0_BURVG/6-65
C5BAN3_EDWI9/5-64
H1QAY4_9ACTO/3-62
H5IM80_ECOLX/3-62
C4STT5_YERFR/5-64
D8NB09_RALSL/3-62
G5MVY9_SALET/6-65
A1AHT7_ECOK1/3-62
B6VKJ3_PHOAA/6-64
F0BNX1_9XANT/6-65
G7TS36_VIBCL/6-65
A1EJM1_VIBCL/19-78
D8BB69_ECOLX/13-72
D9WGT2_9ACTO/29-88
B5KAR8_9RHOB/7-66
C9NN64_9VIBR/20-78
C9XVH2_CROTZ/6-65
I0PE45_MYCAB/11-70
F5I4S7_ACIBA/5-64
G2L2Z6_PSEAI/8-67
ALLS_SALTI/4-63
A3Y9Q7_9GAMM/4-62
E3BI21_9VIBR/7-65
F0KLQ4_ACICP/5-64
A0QTW1_MYCS2/4-63
G7GGA2_9GAMM/5-64
B3CJE9_9RHIZ/8-67
B9B459_9BURK/6-63
H6M8P8_ECOLX/8-67
A9BP57_DELAS/8-67
H1KUI1_METEX/11-70
A8G9R2_SERP5/24-83
C9NZN1_9VIBR/3-62
D7HWJ1_PSESS/4-63
B0UM41_METS4/13-72
A5F3E5_VIBC3/9-68
H0R508_9ACTO/4-63
G9AMA4_PANAN/5-64
H0BQA6_9ACTO/13-72
A6BFH6_9FIRM/5-63
Q4KGL9_PSEF5/12-71
B1FEJ9_9BURK/30-89
F4VMU3_ECOLX/13-72
Q7WJY9_BORBR/27-86
E8HY20_ECOLX/18-77
D0DSR0_LACFE/3-62
E6VEJ8_RHOPX/8-67
D6EDP1_STRLI/8-67
H8DMG6_9ENTR/7-66
F4UL16_ECOLX/26-80
Q7D3E4_AGRT5/5-64
B7V6D2_PSEA8/4-63
F5RWR7_9ENTR/8-67
G7A170_VIBCL/7-66
A0AYH0_BURCH/7-66
F4DEN8_AERVB/11-70
G4KJI1_YEREN/3-62
G7TN62_VIBCL/8-67
D9TAC6_MICAI/5-64
G2S2Z2_ENTAL/13-72
H3MMG5_KLEOX/5-64
A9F0H5_SORC5/3-62
C3KWE3_CLOB6/3-62
B9JIM7_AGRRK/7-66
Q124W3_POLSJ/13-72
B0HYW3_YERPE/113-172
Q82FH8_STRAW/3-62
B3WX60_SHIDY/28-86
G1Z4F1_ECOLX/3-62
B7M120_ECO8A/24-82
A1SAS9_SHEAM/3-62
G2DQ15_9NEIS/3-62
E1STZ1_FERBD/5-64
C2NT70_BACCE/3-62
B6JHN4_OLICO/3-62
F5P1N2_SHIFL/3-62
H0HNZ1_9RHIZ/6-65
F3D9I5_9PSED/4-63
C6J0X4_9BACL/2-61
A3MHC9_BURM7/4-63
D3RCH4_KLEVT/5-63
D5ZVN6_9ACTO/5-64
C3LAC4_BACAC/3-62
B2UE04_RALPJ/13-72
E0FED5_ACTPL/3-64
G1ZR14_ECOLX/3-62
G2UC21_PSEAI/5-64
F8G7A0_FRAST/3-62
A6GQE8_9BURK/6-65
H3PA07_BRUAO/3-62
E1D403_VIBPA/10-69
D8B920_ECOLX/4-63
C2C9V7_VIBCL/6-65
H9UWF4_ECOLX/11-70
H2K633_STRHJ/3-62
H1RX24_COMTE/3-62
B9CF05_9BURK/15-74
F7UZE8_EEGSY/3-62
A4YNE0_BRASO/5-65
E8XIA3_SALT4/3-62
B9BN78_9BURK/5-64
D0XI16_VIBHA/5-64
E1WJ50_SALTS/3-62
E1TJI7_BURSG/10-70
H0E1E8_9ACTN/3-62
H5FHC2_ECOLX/5-64
F8VJP4_SALBC/5-64
F5JN98_ACIBA/5-64
H4XV60_ECOLX/3-41
Q4ZTK3_PSEU2/4-63
F5ZUZ5_SALTU/3-62
Q99WD2_STAAM/3-62
G5QLK3_SALRU/5-64
C7ZZR5_STAAU/3-62
G5Q4U0_SALMO/10-69
H3KTP5_ECOLX/4-63
G4E9Q1_9BACL/2-61
B5JXW3_9GAMM/3-64
A4VP67_PSEU5/4-62
Q02E69_PSEAB/8-67
E9VIE9_ECOLX/6-65
E8NN91_SALET/10-69
G5G817_HAEAP/3-62
F8G1G1_PSEPU/10-69
D8BBS6_ECOLX/18-77
Q2RWT5_RHORT/12-71
C6U145_BURPE/3-64
A3UL01_VIBSP/11-70
D5Z5F0_MYCTU/10-69
I0G6E5_9BRAD/3-62
G7AF44_VIBCL/3-62
G4Q903_ACIIR/3-62
B1KMC6_SHEWM/11-70
A5W3G2_PSEP1/4-63
Q7P1B5_CHRVO/1-56
G0BH20_9ENTR/14-73
G0ERV2_CUPNN/20-79
B1H9N6_BURPE/12-71
G4K3V6_9RHIZ/7-66
Q1GX01_SPHAL/31-90
G9TAG8_SALMO/5-63
A6V3Q2_PSEA7/4-63
F2FSX2_SALGL/22-81
E1Y966_9DELT/22-78
G2IVD1_PSEUL/4-63
E4RHQ3_PSEPB/8-67
Q47Y48_COLP3/18-77
A4EMF1_9RHOB/7-66
C7D3A7_ENTFL/3-62
H7QW69_CAMCO/3-62
D8HR34_AMYMU/6-65
F2FJJ4_SALDU/6-64
F4ALL6_GLAS4/3-62
E7J1W4_ECOLX/13-72
B8DNL2_DESVM/4-63
C2TW22_BACCE/4-62
H3ZEY5_9ALTE/7-66
Q39B04_BURS3/5-64
F3JHS8_PSESX/6-66
H3SUI2_PSEAE/8-67
G9PVG9_9BACT/3-62
G0FKP8_AMYMD/3-62
F6ABG1_PSEF1/27-87
D4SUF6_9XANT/6-65
B2TMS2_CLOBB/3-62
A9L323_SHEB9/3-62
E1WHB3_SALTS/10-69
A0K6N5_BURCH/3-62
H2IJ59_9VIBR/5-64
E8FHS9_SALMO/5-64
A6FDS6_9GAMM/1-57
B7RNU9_9RHOB/5-65
F5JKC8_ACIBA/3-61
Q02E18_PSEAB/3-62
G4QFP0_GLANF/4-63
F6EC68_SINMK/14-73
F9RBT5_9VIBR/3-62
A3V8Q3_9RHOB/9-68
Q3ID11_PSEHT/6-65
D0GR79_VIBMI/2-37
G6ZVQ1_VIBCL/3-62
D1EMX3_9RHIZ/14-73
G4LPV7_PSEAI/3-62
C2SZW4_BACCE/3-62
F9S3D8_9VIBR/4-63
Q1QUX6_CHRSD/6-66
Q1VAY1_VIBAL/10-68
B0UNE4_METS4/5-64
A2VQI8_9BURK/3-64
F9SV44_VIBOR/27-86
D8IJM3_LACSC/4-64
H5TYQ9_9ACTO/18-77
F6ARM7_DELSC/4-63
C1DMS0_AZOVD/3-62
C2C8J5_VIBCL/11-70
F4SWX0_ECOLX/5-64
F2EXI1_PANAA/34-93
Q2KV49_BORA1/3-62
E6T5H9_SHEB6/9-68
A5EPE5_BRASB/8-67
A4XSF9_PSEMY/4-63
A7N5G2_VIBHB/28-87
H3SVY9_PSEAE/9-68
E9TAR9_ECOLX/8-66
H0MCT6_SALMO/13-72
E9FKG2_9STRE/49-108
A6TCQ7_KLEP7/9-68
H1YK56_9GAMM/7-66
G9AC28_RHIFH/8-67
B8EBE3_SHEB2/7-66
E8JZA0_9STRE/21-80
D5Q4V4_CLODI/3-62
B2TC71_BURPP/5-64
C8TXN2_ECO10/4-63
Q5DZJ6_VIBF1/3-61
F4UE33_ECOLX/4-63
E1CU63_VIBPA/4-63
D0HSW6_VIBCL/3-62
Q11FH9_MESSB/3-62
G9VTE5_SALMO/3-62
G3YQI5_9RALS/3-62
D7C3T7_STRBB/3-62
E3HIY8_ACHXA/4-63
D8I467_AMYMU/3-62
C3RQA9_9FIRM/5-64
F4L9I3_BORPC/16-75
B0SWD1_CAUSK/8-67
H1RJQ6_COMTE/3-62
H5FZS2_ECOLX/9-68
A1JSM5_YERE8/12-71
Q0T806_SHIF8/5-64
B7QXG5_9RHOB/7-66
G7LT88_9ENTR/4-63
C8UF15_ECO1A/8-67
E6FZ70_ENTFL/3-62
G5UGP1_ECOLX/24-82
F8GXY9_CUPNN/6-65
C5CZL1_VARPS/5-64
E7V3L3_SALTM/5-64
G9XKH4_DESHA/15-74
Q0HXI4_SHESR/9-68
Q1MFQ2_RHIL3/6-65
F4CA49_SPHS2/3-62
D3H3H8_ECO44/3-64
F9MPF9_9FIRM/3-62
G4JXI4_9RHIZ/5-64
B0TZG7_FRAP2/3-62
G9TE84_SALMO/13-72
B0G721_9FIRM/3-62
H1C1D8_ECOLX/12-71
F8ZFX8_VIBCL/5-63
Q46PE1_CUPPJ/4-63
H0FYF3_RHIML/10-69
Q1LQJ1_RALME/3-62
B1LFV0_ECOSM/8-67
E8YSU5_9BURK/6-65
G2A0S3_ECOLX/5-63
I0KJ17_STEMA/4-63
B4UA85_ANASK/13-72
F1Z807_9SPHN/25-84
D1F4E4_BRUML/4-63
E9Y7V0_ECOLX/3-62
G6Z2S5_VIBCL/4-63
Q39EN6_BURS3/11-70
F0TF25_LACA3/29-88
E6B2L9_ECOLX/5-64
H1Q5A6_9ACTO/4-63
E6V4Q8_VARPE/5-64
A7JXB5_VIBSE/10-69
A9D6L9_9RHIZ/6-65
D0X295_VIBAL/3-62
D2P3L7_LISM2/3-62
H3TM27_PSEAE/4-63
F2PET4_PHOMO/4-63
H0J9V5_9PSED/5-64
C7Y0L4_9LACO/6-63
H4C2D9_STAAU/3-62
E1D1Z8_VIBPA/5-64
D8AZP1_ECOLX/4-63
G7HR88_9BURK/9-68
H7EZZ3_PSEST/4-63
F5KCC8_PSEAI/7-66
F3HFB9_PSEYM/4-63
B2U911_RALPJ/5-64
F8GV49_CUPNN/10-69
H5SNY3_9PROT/6-65
G7FRZ6_9GAMM/3-62
G8VWH9_KLEPN/3-62
G7D891_BRAJP/8-67
B4YIH6_9BACT/8-67
F2LQQ9_BURGS/4-63
G8PGB8_PSEUV/8-67
E4PFJ9_MARAH/4-63
A1KBN2_AZOSB/11-70
B0HL81_YERPE/3-62
H1XCM3_9XANT/8-66
B5WS24_9BURK/18-77
B2NLX7_ECO57/5-64
Q6TMP0_STRCL/3-62
B8IXL3_METNO/13-72
C8LQB5_STAAU/3-62
E8BR17_SALMO/3-62
E7Y3S3_SALMO/3-62
A3VBL5_9RHOB/4-63
H3KVY5_ECOLX/10-67
G5X401_ECOLX/4-63
H4KGQ7_ECOLX/5-64
Q12CY4_POLSJ/3-62
E4P2B2_ECO8N/10-67
H7UDJ1_CAMCO/3-62
G5S9J1_SALET/6-65
B7N5K1_ECOLU/3-63
E0DQI7_9RHIZ/5-64
B1HKE6_BURPE/31-90
Q8PNY3_XANAC/3-62
A7JY25_VIBSE/5-64
F9T6V5_9VIBR/11-70
F9H3N6_HAEHA/3-62
B1K011_BURCC/10-69
G7RQ90_ECOC1/5-64
G0AWV8_9GAMM/3-64
YUST_BACSU/3-62
E9Z9J4_ESCFE/13-72
F4GCM5_ALIDK/3-62
Q93IN5_SALTM/5-64
A3X9V8_9RHOB/6-65
B7NJX2_ECO7I/9-68
A8GAF5_SERP5/19-78
D4RX39_9FIRM/5-64
G0F680_ECOLX/3-62
A1EPX3_VIBCL/4-63
C4VQ25_9LACO/3-62
Q12DJ6_POLSJ/4-63
E0RNJ3_SPITD/3-62
E1EKS1_VIBPA/8-67
F9SB13_VIBSP/3-62
A6F9V9_9GAMM/7-66
F5QMK6_SHIFL/3-62
D8D1I9_COMTE/3-62
E4RHJ7_PSEPB/9-68
E5UG98_ALCXX/4-63
Q2L1H3_BORA1/1-57
H3R4P7_BRUAO/7-66
Q4KH63_PSEF5/4-63
B2TFF9_BURPP/3-62
C3GHK0_BACTU/3-63
B5RKM7_KLEP3/4-63
A3ISP1_9CHRO/8-67
G4LDG4_PSEAI/9-67
E6AQU1_ECOLX/5-64
E3XY58_SHIFL/3-62
E8GHN1_SALMO/5-64
C3K012_PSEFS/7-67
H5DNC1_ECOLX/6-65
E7XV26_SALMO/13-72
B3ZCN5_BACCE/3-62
Q0K7S7_CUPNH/24-83
H3UL00_STAEP/3-62
E0EDR2_ACTPL/3-62
F5RGX5_9RHOO/4-63
Q397Q5_BURS3/4-63
F7T7K7_ALCXX/9-68
E3HW02_ACHXA/3-62
Q2S7E2_HAHCH/7-66
Q39M01_BURS3/7-66
Q3IIQ7_PSEHT/4-61
G9U1E4_SALMO/31-90
F2JYN9_MARM1/10-69
A9CYS8_9RHIZ/4-63
G7F9S3_9GAMM/20-79
I0QUK6_9ENTR/7-66
C3RK70_9FIRM/3-62
G6ZMH9_VIBCL/7-66
H2HS57_CORDP/10-69
B8CJ29_SHEPW/4-63
C5T2M8_ACIDE/7-66
C5CMH8_VARPS/3-62
B5RH75_SALG2/12-71
D9WC40_9ACTO/8-66
G5QF62_SALRU/31-90
C7LD91_BRUMC/7-66
Q1V5B1_VIBAL/11-70
C6B0P8_RHILS/6-65
H5CH93_ECOLX/8-66
F0L2D2_AGRSH/3-62
F4UAL5_ECOLX/13-72
Q1LM53_RALME/10-69
B8KDS1_VIBPA/7-65
G7LXX7_9CLOT/3-62
F5K3T4_PSEAI/21-80
D2BVX6_DICD5/7-66
F3FNB6_PSESX/4-63
C6BIC3_RALP1/3-62
B8L316_9GAMM/3-62
G5KFC1_9STRE/3-62
I1DFL0_9VIBR/16-75
C6ALA9_AGGAN/5-64
C6AUG4_RHILS/4-63
A0NMR7_9RHOB/3-62
H3T730_PSEAE/5-64
G2J1L0_PSEUL/6-65
G8MIS3_9BURK/6-65
H5QQ53_ECOLX/12-71
Q7NUL5_CHRVO/5-64
B2JD89_BURP8/5-64
H4IW10_ECOLX/6-64
F7XHX1_SINMM/3-62
H1UJU1_ACEPA/27-86
H1YUK3_9GAMM/5-64
E2WZD7_ECOLX/3-62
C9TKM1_9RHIZ/5-64
F4GXA1_PUSST/5-64
G7W6F1_DESOD/3-62
D3NTM3_AZOS1/8-67
G4Q6I0_ACIIR/3-62
A6V8U6_PSEA7/13-72
H3MMU3_KLEOX/4-63
F9SLV5_VIBSP/7-66
G7EYN8_9GAMM/6-65
B7UVF2_PSEA8/5-64
C8P8B2_9LACO/12-70
A4CGJ0_ROBBH/1-60
G5FJ44_9CLOT/4-62
H0JHK4_9PSED/13-73
B5CH63_SALET/3-62
H2I5H5_CORDP/10-69
A8KTN4_BURPE/14-73
F2K1H9_MARM1/5-64
Q7P0I6_CHRVO/2-61
D3RAS0_KLEVT/5-64
F9A728_VIBCL/3-62
Q13CI9_RHOPS/20-83
A0QXD3_MYCS2/3-62
C9T9S4_9RHIZ/5-64
B5WLZ1_9BURK/4-63
Q89V97_BRAJA/18-77
C0CZE6_9CLOT/6-65
A9AD83_BURM1/3-62
A3WRS5_9BRAD/5-64
Q0B556_BURCM/7-64
H3W9W2_STAEP/3-62
E0J680_ECOLW/5-64
B1JVW8_BURCC/11-70
E8XPB5_RAHSY/4-63
E2ZXG1_PSEAI/5-64
C7PL05_CHIPD/3-62
B8E673_SHEB2/3-62
A8TW95_9PROT/7-66
F9SJJ7_VIBSP/3-62
C9KNE2_9FIRM/5-63
F5RK06_9FIRM/3-62
D4ZH57_SHEVD/5-64
F7SWI5_ALCXX/3-62
C6D9Q6_PECCP/5-64
H3MKV6_KLEOX/8-67
Q2K7B1_RHIEC/15-73
F4TRV9_ECOLX/13-72
E7IFH0_ECOLX/19-83
F4T3E1_ECOLX/9-68
B5ESG4_VIBFM/8-67
H1QA53_9ACTO/4-63
D6GE90_9ENTR/4-63
F0K8A8_CLOAE/3-62
Q0K9T5_CUPNH/8-67
A9AQH3_BURM1/10-69
E8HV04_ECOLX/5-63
A0QNT4_MYCS2/3-62
D8N4V1_RALSL/3-64
F1YBH4_ECO57/7-66
E2KB15_ECO57/6-64
D4XBA0_9BURK/8-67
D8B7G4_ECOLX/8-67
G5NZ19_SALET/9-68
B3ZZK9_SALNE/4-63
G1Z9Y5_ECOLX/9-68
B2NBF6_ECOLX/9-68
F8HFP7_STRE5/15-74
G0C7F5_9ENTR/3-62
F4UB77_ECOLX/3-62
E7PI01_PSESG/9-67
H4F7V0_9RHIZ/5-64
I0PLX7_MYCAB/3-62
E8M128_9VIBR/1-59
D5W7C1_BURSC/4-63
E9TA46_ECOLX/5-64
F3GMK1_PSESJ/3-64
A0KA13_BURCH/4-63
D0RZE0_ACICA/3-62
H0L2L2_SALMO/13-72
F4G6B1_ALIDK/7-66
A6D517_9VIBR/10-69
I0YAU6_9BURK/26-85
H3LNH9_KLEOX/8-67
A7IKD2_XANP2/3-62
A6BSV7_YERPE/5-64
E6HDY5_ENTFL/3-62
E9W694_ECOLX/3-62
B4F2E9_PROMH/8-67
G7AT66_VIBCL/3-62
C5AWF6_METEA/3-62
Q6W1U8_RHISN/6-65
Q1BRR1_BURCA/3-62
Q0KF64_CUPNH/9-68
G4F495_9GAMM/3-62
Q7VT78_BORPE/12-71
E8IM31_ECOLX/6-65
G6ZGA0_VIBCL/5-64
I1DI31_9VIBR/8-67
E8GMS0_SALMO/22-81
B7N7G6_ECOLU/6-65
F3DY60_9PSED/9-69
D3AB03_9CLOT/3-62
H0H3I8_RHIRD/3-62
F8BH73_OLICM/4-63
C3NWB0_VIBCJ/17-76
G9RDD1_9ENTR/4-63
Q21Z48_RHOFD/5-63
E3G165_ENTCS/3-64
A1RL49_SHESW/8-67
G8PQQ8_PSEUV/1-52
E7PNT5_PSESG/9-68
H0S2K1_9BRAD/4-63
G5HG87_9CLOT/3-62
A0K681_BURCH/30-89
D4KYR2_9FIRM/3-62
G0GRV4_KLEPN/11-70
G4KHP5_YEREN/6-65
G2ZYR8_9RALS/3-62
G8MN63_9BURK/6-65
B7WQB5_COMTE/3-62
C4KDL0_THASP/4-63
E3FTX0_STIAD/5-67
D0JNM3_YERP1/8-67
B3BK47_ECO57/13-72
H0M1J0_SALMO/4-63
C9QAW1_9VIBR/3-62
D4DYX8_SEROD/3-62
A1EIG3_VIBCL/7-66
F0KH06_ACICP/4-62
F7QKK4_9BRAD/3-62
Q4MUD4_BACCE/3-62
Q7A3G0_STAAN/6-65
A3ME49_BURM7/12-71
B1G6N7_9BURK/8-66
B8IXH3_METNO/4-63
Q98KI4_RHILO/18-82
B4ET70_PROMH/5-64
C5NJ02_BURML/6-65
F9I911_ACIBA/9-65
F5I416_ACIBA/3-62
B1T0U7_9BURK/29-88
G7H8B6_9BURK/8-67
H6P4C6_SALTI/5-64
B5WE25_9BURK/3-62
G0F1M0_ECOLX/5-64
G6XSG3_RHIRD/9-68
F1YWD1_9PROT/5-64
E8ZYK4_SALET/4-63
G0BTV9_9ENTR/26-85
D8NGS6_RALSL/5-64
H9UW52_ECOLX/8-67
B3PFN1_CELJU/3-62
G5MDX6_SALET/5-64
B5R5G9_SALEP/1-52
C5CYV2_VARPS/8-67
E6MXU9_NEIMH/4-62
B9JIH9_AGRRK/3-62
B4EMT3_BURCJ/4-63
G8ZL29_STASA/3-62
B8EJ05_METSB/7-65
A3VL76_9RHOB/11-70
A3SHK4_9RHOB/5-64
Q5PCC1_SALPA/9-68
G7HM90_9BURK/3-62
B0QLM2_BACAN/3-62
Q0TGH1_ECOL5/3-62
D3RES3_KLEVT/5-64
G8Q4C7_PSEFL/7-66
H8M7G4_SALTM/3-62
F3XDV1_STRPN/3-62
B6A0S9_RHILW/11-70
H5V2J9_ESCHE/3-62
D0CFX7_ACIBA/4-63
C3J9J4_9PORP/3-62
H0LM75_SALMO/3-62
Q2GAS7_NOVAD/18-77
F0FXA0_9BURK/7-66
F3DU47_9PSED/4-63
F5MGN6_SHIFL/24-82
C8MHQ8_STAAU/6-65
F9JD08_ACIBA/3-62
E0T8U3_EDWTF/4-63
Q7WNZ2_BORBR/9-68
Q88L94_PSEPK/3-62
Q396S5_BURS3/3-62
E2JRJ7_ECO57/18-77
G8MHR4_9BURK/3-62
C7CSL4_ENTFL/3-62
D4M7W3_9BACT/3-64
I1BAL8_ECOLX/3-62
D9Y8M7_9BURK/7-66
H5VHT2_SALSE/10-69
F8FWD3_PSEPU/10-69
G5RZ25_SALET/3-62
Q32FT4_SHIDS/14-73
C2C9V4_VIBCL/3-62
D9WFF7_9ACTO/3-62
F9IBT5_ACIBA/3-62
A5ECF9_BRASB/25-88
F0PAI2_ENTF6/2-62
D4XCU1_9BURK/6-65
C2H1N3_ENTFL/4-64
Q984V6_RHILO/6-65
D2T733_ERWP6/4-63
F9S9J3_VIBSP/8-67
G5YGE9_ECOLX/3-62
F5N4Z6_SHIFL/5-64
F0KNW0_ACICP/1-60
G9UVD4_SALMO/11-69
F2EYH0_PANAA/3-62
G9USB7_SALMO/5-64
H7X2J1_CAMJU/3-62
B9Z2D5_9NEIS/6-65
Q1QWP9_CHRSD/17-76
C0B8Q0_9FIRM/3-62
F9T192_9VIBR/12-71
F3DZN0_9PSED/1-57
E0DQ27_9RHIZ/4-63
C5WH18_STRDG/3-62
B3IKJ5_ECOLX/13-70
Q98K91_RHILO/6-65
D8DE41_COMTE/5-63
E7SLT2_SHIDY/9-68
E8LYY3_9VIBR/3-62
F4VSR5_ECOLX/5-64
E6UWB4_VARPE/6-65
A6U6K8_SINMW/15-73
E9STT0_CLOSY/3-62
F9RRD4_9VIBR/5-63
Q223B2_RHOFD/5-64
A7MIH5_CROS8/5-64
D7AQN2_THEM3/3-62
Q6N299_RHOPA/8-67
D7C3X2_STRBB/4-63
H1X3D0_LEUCI/3-64
B2PWN0_PROST/3-62
Q0K419_CUPNH/7-67
F2RAJ6_STRVP/8-67
D3LNG5_MICLU/3-62
G5XEZ5_ECOLX/5-64
F7LM94_9BACE/4-62
D0J5X6_COMT2/14-73
A7ZZS0_ECOHS/6-65
G9U183_SALMO/4-63
E2M7W0_PSEUB/5-64
A9IL63_BORPD/3-62
D0GAT9_BRUML/8-67
C6PYP6_9CLOT/3-62
G2FKM2_9FIRM/3-62
Q7WFH6_BORBR/8-68
A6APV2_VIBHA/4-63
H1THR1_STAAU/3-62
H1U2P5_9BACT/13-72
A6WUV3_OCHA4/3-62
H5HUR5_ECOLX/9-68
B5PPK9_SALHA/4-63
G5SH68_SALET/9-68
A6VTQ3_MARMS/7-66
F2LQ83_BURGS/6-65
C9TXS2_9RHIZ/3-62
H5EYF3_ECOLX/13-72
B2HYW6_ACIBC/5-64
B2NXH0_ECO57/13-72
D5T774_LEGP2/6-63
D4T264_9XANT/14-73
G5FIJ8_9CLOT/3-62
H3LXK6_KLEOX/5-63
H8DEH8_ECOLX/28-87
D7ADV1_GEOSK/3-62
G4QMP4_GLANF/6-65
H1IEZ1_9FIRM/3-62
B5QBI0_SALVI/19-83
H5I0Q2_ECOLX/31-90
F9QU34_9MYCO/6-65
G2ZZL8_9RALS/8-67
G4RA67_PELHB/9-66
D3V032_XENBS/7-66
F2JVD5_MARM1/3-64
H4TF72_ECOLX/3-62
YEIE_ECOL6/5-64
A8M7Y6_SALAI/4-63
C4AMU1_BURML/4-63
F9HG69_9STRE/3-62
D5ZPI5_9ACTO/4-63
Q1BVT9_BURCA/6-65
B7CRX1_BURPE/5-64
B3R471_CUPTR/8-67
D2AA95_SHIF2/28-87
G9AGR1_RHIFH/4-63
Q9L3A2_9SPHN/8-67
B0A9T0_9FIRM/6-65
G7F0P1_9GAMM/8-67
H2IDG9_9VIBR/4-63
A9Z820_YERPE/7-66
B5F718_SALA4/8-67
A7JTY1_PASHA/3-62
A4BCT6_9GAMM/7-66
F7T719_ALCXX/9-68
Q8P3P0_XANCP/1-54
I0G432_9BRAD/10-69
B9BNS1_9BURK/7-66
G8MFS9_9BURK/7-66
A8YEX1_MICAE/3-61
D7UX30_LISGR/3-64
G7ACN0_VIBCL/4-63
Q88KU5_PSEPK/10-69
F0NB40_NEIMN/7-66
H3TAS4_PSEAE/14-73
B7LYQ7_ECO8A/13-72
E6RS90_CAMJS/3-62
F9RTW4_9VIBR/8-67
C4ILF1_CLOBU/3-62
E0SLB0_DICD3/3-62
I0DVP0_PROST/3-62
G9PK65_9ACTO/9-68
H3TM16_PSEAE/3-62
B5GRG8_STRCL/3-62
B7CU26_BURPE/4-63
E0G7R6_ENTFL/3-62
C7T8X9_LACRG/5-64
F2A2X7_RHIET/1-57
G8LDH9_ENTCL/16-75
H0FUW3_RHIML/3-62
C9V1E3_BRUAO/18-77
G5QZD2_SALSE/30-91
H5MQB6_ECOLX/8-66
H2IJW0_9VIBR/8-67
H5KIB4_ECOLX/8-67
F3IN65_PSESL/8-67
H0HI95_RHIRD/6-65
C0G9S9_9RHIZ/4-63
E2WPN4_ECOLX/5-63
Q87E97_XYLFT/5-64
A8YZ18_STAAT/6-65
H0J726_9PSED/16-75
D5VA99_MORCR/4-63
G8MLT3_9BURK/7-66
A5MEW2_STRPN/3-62
E6I8H5_ENTFL/3-62
E7J4V3_ECOLX/8-66
Q0HDN8_SHESM/11-68
A4BKQ2_9GAMM/15-74
F7UH71_RHIRD/13-72
C7WL39_ENTFL/3-62
C9CJI5_ENTCA/3-62
F0HJH2_9ACTN/3-61
E7TIE3_SHIFL/13-72
C5AEE3_BURGB/4-63
A8ELB9_BURPE/47-106
E8LMK1_9GAMM/6-65
Q5LKN7_SILPO/24-83
Q1ZV99_PHOAS/19-83
Q88C46_PSEPK/5-64
B8JBZ0_ANAD2/6-67
F3NPY7_9ACTO/4-63
Q1JXU6_DESAC/3-62
A7Z8K7_BACA2/3-62
E7XVF7_SALMO/13-72
D6GDP9_9ENTR/5-64
A1HNI4_9FIRM/4-63
D2AIP0_SHIF2/8-67
G0G3W7_AMYMD/4-62
H8MG41_CORCM/6-65
B4TPA5_SALSV/31-90
I0KJ45_STEMA/4-63
G6BHX4_CLODI/23-82
H8DSK0_9ENTR/11-70
Q13WH7_BURXL/16-75
F3WT92_9SPHN/9-68
G5NTW8_SALET/4-63
C9E5Z8_KLEPN/3-62
D0Z4M6_LISDA/10-69
G7HSS8_9BURK/5-64
C6PXV3_9CLOT/22-83
Q087F9_SHEFN/3-62
F8GSH7_CUPNN/4-63
E8THY4_MESCW/4-63
A8G0Z8_SHESH/3-62
C6UWV5_ECO5T/5-64
E7G801_9FIRM/3-62
C9P450_VIBME/4-63
G4F904_9GAMM/4-63
Q3K0S6_STRA1/3-62
B1LDS9_ECOSM/13-72
Q8FXB7_BRUSU/5-64
F9AV94_VIBCL/5-63
G4A2U7_AGGAC/20-84
H4SUF6_ECOLX/3-63
H4XQJ6_ECOLX/6-65
B3IXC9_PSECI/6-65
C0CY15_9CLOT/3-62
D4JZQ7_9FIRM/4-62
B9TF39_RICCO/3-62
G2CK54_ECOLX/5-64
F0G478_9BURK/3-62
B2TCR6_BURPP/4-63
D1PRK1_9FIRM/3-62
A0B379_BURCH/5-64
F3FQE9_PSESX/4-45
D5CGQ0_ENTCC/3-62
Q2K5C8_RHIEC/8-67
H3QD60_BRUAO/4-63
G7FR31_9GAMM/23-82
Q2SHX6_HAHCH/9-68
G5FIW2_9CLOT/3-62
B7MP63_ECO81/5-64
E8DRM1_SALMO/10-69
C2LKR9_PROMI/7-66
A0AY03_BURCH/5-64
C6BCJ4_RALP1/5-64
D4E656_SEROD/6-65
I0QSS8_9ENTR/3-62
E7VK96_SALMO/18-77
Q3B060_SYNS9/8-67
B4X097_9GAMM/4-63
C7UG66_ENTFL/6-65
D7I2A8_PSESS/15-74
Q1JIY8_STRPD/3-64
Q2L0Y8_BORA1/9-68
D9WF07_9ACTO/1-66
H8D9M7_ECOLX/5-63
Q2BMK6_9GAMM/5-63
E8B8R6_SALMO/3-62
Q1BPI0_BURCA/3-62
F0V0W2_9VIBR/4-63
D6DSJ9_ENTCL/5-64
Q1BX18_BURCA/3-62
E2XD55_SHIDY/1-57
F2LC75_BURGS/1-29
Q0BIP1_BURCM/9-68
G7HBC2_9BURK/20-79
H7IEP5_STRPN/3-62
A0KR40_SHESA/3-62
D7UU75_LISGR/3-62
C9QSJ9_ECOD1/3-64
G2U8M5_PSEAI/10-69
H3L751_KLEOX/5-56
F8GU69_CUPNN/20-79
Q1MEH8_RHIL3/4-63
A3IAW4_9BACI/5-64
H5WQH3_9BURK/7-66
H8MFF6_CORCM/4-63
H4SMD3_ECOLX/9-68
A4Y7G3_SHEPC/5-63
F8G1U3_PSEPU/20-79
D4Z833_SPHJU/5-63
A3US61_VIBSP/5-63
A3L1J8_PSEAI/5-64
F8DU22_ZYMMA/4-62
H0SET4_9BRAD/6-65
C4X878_KLEPN/3-62
E3BMR9_9VIBR/8-67
B8EJ76_METSB/5-64
F8FGL4_PAEMK/3-62
I1E2E1_9GAMM/15-74
I0MR19_SALET/24-82
F1XSZ1_ECO57/31-90
F0Q594_ACIAP/4-63
A3N6V0_BURP6/5-64
I0ZN17_ECOLX/4-62
Q8YA65_LISMO/3-62
A6VRL1_MARMS/3-62
H3X3R2_STAAU/3-62
Q4FRU6_PSYA2/3-62
D6GJZ9_9ENTR/6-65
C7CK27_METED/7-66
C7QF32_CATAD/6-64
B2T9H9_BURPP/8-67
B3B7H0_ECO57/4-63
E8FRP5_SALMO/9-68
H4HXA7_ECOLX/5-64
F2MZA0_PSEU6/5-63
F2FY19_SALGL/5-64
H3PN94_BRUAO/7-66
Q30QB7_SULDN/20-83
A5MD83_STRPN/3-62
H3LNZ4_KLEOX/5-64
H4VWC1_ECOLX/5-63
F2PDK1_PHOMO/5-64
C2QW14_BACCE/3-62
H0F7B0_9BURK/14-73
D7BW28_STRBB/4-63
G2TKD7_BACCO/6-65
E9XGF8_ECOLX/9-68
G9V3Z4_SALMO/22-81
E2XQR3_PSEFL/3-62
F7SWU5_ALCXX/4-63
B4EG05_BURCJ/6-65
D1JK33_9BACE/3-62
D8HMG0_AMYMU/1-31
H9UUN4_ECOLX/13-72
F9SK85_VIBSP/7-66
G2AMZ8_ECOLX/3-62
E4GF09_PROAA/3-62
B4ULN1_ANASK/3-62
B6IZ23_COXB2/3-62
D1RRU7_SEROD/5-63
H0RS25_9BRAD/5-64
D4SYS3_9XANT/3-62
E1J9C3_ECOLX/13-72
H5THC3_9ACTO/1-24
E8XH26_SALT4/51-109
F1Z4H3_9SPHN/6-65
F3IY34_PSEAP/24-82
H1S2E4_9BURK/3-62
E8VUT5_VIBVM/3-62
H4Q8S7_ECOLX/3-62
H5QA75_ECOLX/4-63
E7WKT5_SALMO/5-64
A4TZY7_9PROT/3-62
F9CHA6_ECOLX/7-66
B8L1T6_9GAMM/5-64
B2TWF6_SHIB3/3-62
F6BUY4_SINMB/6-65
A4JEK9_BURVG/15-74
Q2W322_MAGSA/23-86
F8D526_HALXS/20-83
Q1GLL7_SILST/4-63
H4CCF5_STAAU/3-62
E3XRQ9_ECOLX/10-67
C0VLJ0_9GAMM/7-65
F7KWT6_9FUSO/3-62
Q62EH9_BURMA/6-65
F8GRH8_CUPNN/3-62
Q7P1J5_CHRVO/7-66
C0WB26_9FIRM/3-62
Q1V760_VIBAL/3-62
I1B2S6_9RHOB/3-62
A8MCF8_CALMQ/15-79
A8T9N2_9VIBR/3-62
B8JF86_ANAD2/3-62
H8L568_FRAAD/4-63
E3XTP1_ECOLX/8-67
E2CRM6_9RHOB/3-62
C3T8G2_ECOLX/5-63
F0KYW0_YERE3/6-65
A9BWJ8_DELAS/10-69
G9U4B5_SALMO/18-77
G7R4L0_ECOC2/6-65
A0B0Q9_BURCH/7-66
G5FM16_9PSED/4-63
E9VKW2_ECOLX/4-63
D8MWQ0_ERWBE/9-68
H4Q8Y2_ECOLX/4-63
H7EYJ4_PSEST/5-64
H8XJ22_BACAM/3-62
A9BSN1_DELAS/3-62
C5AMT3_BURGB/3-62
A6AYG3_VIBPA/38-95
D8I0V9_AMYMU/4-63
I0PQ03_MYCAB/11-69
H8JSE0_VIBCL/5-64
F5VM48_ENTSA/3-62
B6ZY68_ECO57/3-63
E8GYN2_SALMO/3-62
F3SE55_9PROT/6-65
B7MQZ5_ECO81/31-90
C3BRI3_9BACI/3-63
H4KY75_ECOLX/5-64
G2L1I5_PSEAI/4-63
D5W6A3_BURSC/3-62
E6APA6_ECOLX/13-72
E6WCT0_PANSA/13-72
F9B5S8_VIBCL/3-62
G0DKS1_9GAMM/12-71
D7ZB38_ECOLX/9-68
G5MN58_SALET/3-62
Q5NQB0_ZYMMO/7-66
A3KSW0_PSEAI/3-64
D2YD65_VIBMI/8-67
A4BDL0_9GAMM/26-85
E8FJJ3_SALMO/12-71
F9RCC5_9VIBR/2-61
B1Z3J8_BURA4/10-68
Q6HFU9_BACHK/3-62
F8GRZ7_CUPNN/29-88
Q8D4C4_VIBVU/10-69
F0N732_NEIMN/4-62
Q4C186_CROWT/3-61
H0FSK6_RHIML/4-63
Q7WBJ8_BORPA/5-64
B3BX42_ECO57/6-65
D0HCD2_VIBMI/5-64
H0TNJ9_9BRAD/3-62
Q39JN5_BURS3/29-88
F4CWL8_PSEUX/5-63
Q1YG92_MOBAS/9-68
B1G583_9BURK/4-76
C6CP52_DICZE/3-62
Q3MAT6_ANAVT/19-78
H5FDM7_ECOLX/13-72
Q87FI5_VIBPA/8-67
Q47WW2_COLP3/17-76
B7L913_ECO55/3-64
B5PKX7_SALET/8-67
G8SSY8_BRUCA/3-62
G7HJX7_9BURK/5-64
C4HSP6_YERPE/12-71
E6AIA5_ECOLX/3-64
G4RGL7_PELHB/6-65
F3KZ54_9GAMM/7-66
A4JDR7_BURVG/4-63
G7HCG8_9BURK/4-63
E9XUE5_ECOLX/3-62
I0XXY4_9BURK/5-63
D0GVP4_VIBMI/5-63
E5B1M6_ERWAM/4-63
G2CLA7_ECOLX/3-62
C6S557_NEIML/5-64
C6SBX5_NEIME/3-64
B0G5G0_9FIRM/10-68
Q3IXG2_RHOS4/3-62
F3J236_PSEAP/4-63
A9EW34_SORC5/11-69
Q1CBG8_YERPA/4-63
G6EGA3_9SPHN/7-66
H5JCL3_ECOLX/6-65
H3NZP8_LACPN/3-62
D3HCY7_STRG3/2-61
B8GN50_THISH/4-62
G6HMD9_9ACTO/13-72
G9VZ68_SALET/6-65
B0KN25_PSEPG/3-62
D7XJH2_ECOLX/10-67
D6GL85_9ENTR/4-63
E0SM11_DICD3/5-64
E7ISB9_ECOLX/4-63
E3HHD8_ACHXA/4-62
E1SVK6_FERBD/3-62
B5FCH6_VIBFM/4-63
B5FH32_SALDC/33-92
Q1Z9V8_PHOPR/11-70
A9KWM4_SHEB9/8-67
I0PI84_MYCAB/6-65
H5E0H2_ECOLX/3-64
C9Y4D2_CROTZ/7-66
D4F5M0_EDWTA/5-64
D3VWZ4_COMTE/60-119
F8H7E8_PSEUT/4-63
E1T6L8_BURSG/8-67
B5EZT9_SALA4/4-63
C9QH71_VIBOR/9-68
F8GU09_CUPNN/6-65
A2SI95_METPP/3-62
F3HW12_PSESF/7-66
E7PN35_PSESG/5-64
D4GII5_PANAM/22-81
E9SIV7_CLOSY/4-61
G3YJ66_9RALS/4-63
C2VSF2_BACCE/3-62
G8LJQ5_ENTCL/13-72
F8BPQ8_OLICM/8-67
C5ZAY3_BURPE/3-64
B5PBB4_SALET/5-64
F0GH98_9BURK/8-67
C3NYR1_VIBCJ/8-67
Q02LR1_PSEAB/10-69
B0TLP3_SHEHH/8-67
H0LS20_SALMO/5-64
D7C4J3_STRBB/5-64
H1SFI5_9BURK/15-74
I0LQI4_SALET/6-65
Q0BQN6_GRABC/11-70
D0KAF1_PECWW/5-64
E6B507_ECOLX/9-68
Q5PNB3_SALPA/18-77
G0BA42_SERSA/5-64
Q1ML07_RHIL3/7-66
B1YYT8_BURA4/7-64
E4R4I9_PSEPB/16-75
H8HXG2_MYCTU/3-62
H3MMK8_KLEOX/13-72
B2FIK4_STRMK/4-63
H4Y0J2_ECOLX/13-72
H8JSH0_VIBCL/25-84
Q0TF63_ECOL5/9-68
E2YN36_ENTFL/8-67
E6PN81_9ZZZZ/19-77
A4C5B1_9GAMM/6-65
C5T424_ACIDE/4-63
C1ARX8_RHOOB/5-64
F0C4P5_9XANT/4-63
C0QZ55_BRAHW/3-62
Q0C2F4_HYPNA/12-71
Q1QWD8_CHRSD/3-62
D8BRN9_ECOLX/5-64
A3YEQ8_9GAMM/1-57
B8FF16_DESAA/5-64
D4UBR3_STAAU/6-65
Q0K3E1_CUPNH/5-64
Q8XPR4_RALSO/13-72
A5XZ32_BURML/4-62
I0ZMV9_ECOLX/6-65
C3SU22_ECOLX/8-67
C7KA03_ACEPA/6-64
H5II09_ECOLX/6-65
Q08Y37_STIAD/9-68
F0KL08_ACICP/4-63
G9QWJ5_9FIRM/3-62
F9SIJ3_VIBSP/3-62
G9RB20_9ENTR/5-64
H3T813_PSEAE/9-68
B5ESC0_VIBFM/4-63
H1S126_9BURK/3-62
Q57PF0_SALCH/5-64
A0JRX4_ARTS2/6-64
A4YP41_BRASO/5-64
G4JZ18_9RHIZ/3-62
A9R2P8_YERPG/8-67
F6FY76_RALS8/1-57
A3ELC9_VIBCL/3-62
E7SVF0_SHIBO/1-57
H5DVE9_ECOLX/5-64
Q46TN4_CUPPJ/2-61
C4UPH5_YERRO/12-71
G6Z4X4_VIBCL/1-55
G0DL40_9GAMM/4-63
B4A485_SALNE/13-72
D0PKF6_BRUSS/12-71
G2ZZY9_9RALS/22-81
D0IY69_COMT2/20-79
D0M6M3_VIBSE/8-67
H0SPE5_9BRAD/8-67
Q1R495_ECOUT/6-64
A9G5G2_SORC5/68-127
H3VB38_STAEP/3-62
F7SKP9_9GAMM/7-66
H3MWE8_KLEOX/6-65
F3RYD5_VIBPA/4-63
H4FIB0_ECOLX/6-65
E8VYK9_VIBVM/2-61
B1K2K4_BURCC/26-85
A5MZU7_CLOK5/3-62
Q1IXP7_DEIGD/19-78
H5MEY9_ECOLX/13-72
D4RNJ0_ENTFC/3-62
F6C0B9_SINMB/14-73
F7RZ14_9GAMM/6-64
Q13MF4_BURXL/8-67
C8NH64_9LACT/3-64
C0WZJ5_LACFE/3-64
F4GDD2_ALIDK/5-64
G2EJA6_CORGT/5-64
H3MM82_KLEOX/5-64
A8A2Q4_ECOHS/5-64
C2C891_VIBCL/10-69
E6BKN4_ECOLX/13-72
G5NQE5_SALET/12-71
D8IU64_HERSS/7-66
Q8ZPB0_SALTY/13-72
C3STH3_ECOLX/9-68
A3JF22_9ALTE/3-62
G2S3J3_ENTAL/6-65
E2ZQN1_PSEAI/3-62
G2L4T9_PSEAI/4-62
E2WSV8_ECOLX/5-64
C4X8K4_KLEPN/4-63
H1U334_9BACT/5-64
H5CKL4_ECOLX/7-66
H1HTE8_9FIRM/3-62
G3A3J7_9RALS/6-65
H1WBJ0_9CYAN/3-61
C6S783_NEIML/4-62
B5PEI7_SALET/3-64
B4E7K5_BURCJ/5-64
F3IJB7_PSESL/3-62
NODD2_RHIME/8-67
Q15MY5_PSEA6/3-62
G2ABR5_ECOLX/4-63
Q8TVB0_METKA/6-65
A2PXD7_VIBCL/3-62
Q1LGM3_RALME/3-62
I0M350_SALET/5-64
E2SPU0_9FIRM/3-62
D3AJB2_9CLOT/4-62
F2ZJZ7_9PSED/4-63
D3P192_AZOS1/4-63
F2ZDI7_9PSED/4-31
Q1LAS5_RALME/3-62
D4TEY6_9NOST/8-67
F7UAP7_RHIRD/18-78
E5ZVP7_ECOLX/3-64
E8AD44_SALMO/5-64
H4SU76_ECOLX/5-64
A5F6U6_VIBC3/6-65
Q2K0W4_RHIEC/1-57
C4I2R7_BURPE/47-106
I0BF55_9BACL/3-62
E8ARD0_SALMO/12-71
E7S3X9_STRAG/3-62
E8A5X6_SALMO/5-64
D6GC40_9ENTR/3-62
Q46ZV2_CUPPJ/3-64
G9U708_SALMO/6-65
D5D1S7_ECOKI/3-64
F2MDS2_LACCD/3-62
D6HTK1_ECOLX/31-90
H5WK82_9BURK/3-62
F3E0J9_9PSED/10-90
C2LM35_PROMI/5-64
H7SVB1_CAMCO/3-62
A4Y0R1_PSEMY/8-67
E7T8S0_SHIFL/3-62
F9BY58_VIBCL/3-62
D9VHC7_9ACTO/3-62
A3W5X5_9RHOB/5-64
E8XR62_RAHSY/6-65
F9TQD2_9VIBR/26-85
D2AHB1_SHIF2/3-62
G5M809_SALET/6-64
C7KBC6_ACEPA/3-62
B9P9N3_POPTR/3-62
E7UKE7_ECOLX/13-72
D4KWP1_9FIRM/5-64
C5NJL2_BURML/4-63
Q9F5I3_AGRRH/5-64
F4AMD4_GLAS4/3-62
F4DSP2_PSEMN/2-61
B1KIW8_SHEWM/5-64
H2IAT4_9VIBR/3-62
G4ABE6_AGGAC/3-62
D8J0W4_HERSS/8-67
G0FTQ3_AMYMD/4-63
G7C7R7_VIBCL/18-77
B9KM87_RHOSK/3-62
F3KZB1_9GAMM/5-64
G1Y6S7_ECOLX/19-83
H8HRV4_MYCTU/3-62
D6HZ35_ECOLX/13-72
C3KBQ3_PSEFS/11-70
D4BGQ3_9ENTR/5-64
H5I663_ECOLX/13-72
B0N4Q1_9FIRM/3-62
A4FRA5_9ENTR/7-66
H6UIY8_9RHIZ/1-49
F6IDQ6_9SPHN/5-63
E9Y095_ECOLX/3-62
F0CRR8_SALMO/19-83
A9ACP7_BURM1/6-65
A9CER8_AGRT5/5-64
F4BCB2_FRACF/6-65
B7JH48_BACC0/3-62
Q3K9X5_PSEPF/4-63
E8JBL0_ECO57/31-90
G0CBS2_XANCA/4-63
B1YV76_BURA4/14-73
E3PIS1_ECOH1/5-64
F7SV19_ALCXX/21-84
B1JHF3_YERPY/7-66
D0I6U4_VIBHO/3-64
B0KFW4_PSEPG/8-67
A9ZZK8_YERPE/4-63
H0F2Q0_9BURK/2-61
Q486P1_COLP3/8-67
D4XIW6_9BURK/1-57
A6AWZ8_VIBPA/3-62
E8M2T9_9VIBR/4-63
A4SR45_AERS4/4-63
C4IUH4_BRUAO/24-83
F3ANQ5_9FIRM/3-62
F0G0G4_9BURK/11-59
A4YSE4_BRASO/7-66
B1SYI9_9BURK/6-65
A4JNH0_BURVG/3-62
D6JAS0_ECOLX/13-72
A2RXC8_BURM9/5-64
H4D813_STAAU/3-62
B9Z4C8_9NEIS/8-67
B9CEX5_9BURK/5-64
G9C9N5_DELAC/3-62
B1C3T1_9FIRM/7-66
A0P054_9RHOB/4-63
F2P938_PHOMO/3-62
B2U7A2_RALPJ/4-63
A3L2R0_PSEAI/5-65
F3P382_9ACTO/3-62
B2UAM0_RALPJ/3-64
I0H6V0_ACTMI/4-63
C5QQ40_STAEP/3-62
A1S8X4_SHEAM/4-63
F9R4D8_ECOLX/9-68
H0RZM2_9BRAD/6-65
C5EKM5_9FIRM/3-62
F7YSL3_VIBA7/7-66
C2ULK8_BACCE/1-45
G6ZFD7_VIBCL/3-62
A3KR83_PSEAI/3-62
A2SL31_METPP/22-81
B6B0P9_9RHOB/6-65
Q5PF93_SALPA/9-68
H0F0L8_9BURK/12-71
D7X5K8_ECOLX/3-63
E8LFM0_9FIRM/3-62
A4W6E5_ENT38/6-65
F6CXN9_MARPP/8-67
D2P8L1_LISM2/3-62
G1YE71_ECOLX/4-63
D0C4X0_9GAMM/10-68
C4KM53_BURPE/7-66
D4BE13_9ENTR/1-38
A6UJD9_SINMW/11-70
F0L3V6_AGRSH/7-66
C9KIX4_9FIRM/3-62
G5RFN4_SALET/6-65
D8ND62_RALSL/5-64
E9SXH7_COREQ/3-62
A9IM68_BORPD/26-85
NODD_RHILV/8-67
E8VPC5_VIBVM/4-63
F5X648_STRPX/3-62
E1D067_VIBPA/7-66
C6UEG6_ECOBR/9-68
E1D4C1_VIBPA/7-65
E7JL90_ECOLX/9-68
A0QNN2_MYCS2/3-62
B4WHT3_9SYNE/4-63
Q98GA5_RHILO/7-66
B7NPP8_ECO7I/19-78
H5J2H4_ECOLX/3-62
Q02QS2_PSEAB/3-62
G0BP89_9ENTR/9-67
F5ZXX0_SALTU/10-67
F5ZTE5_SALTU/3-62
G0AJL2_COLFT/5-64
D0DC59_9RHOB/17-76
A6T9K4_KLEP7/6-63
OXYR_MYCMR/10-69
H0LVJ6_SALMO/5-63
D6IKB6_ECOLX/5-64
D1RU66_SEROD/9-68
E2QHU4_ECOLX/3-62
H5F9Y0_ECOLX/5-64
A3Q4C1_MYCSJ/13-72
D2B7U3_STRRD/3-62
C6X7M6_METSD/3-62
F9IYN2_ACIBA/4-67
F3NMK8_9ACTO/3-62
A9Z750_YERPE/4-63
D0PG86_BRUSS/7-66
A2VU15_9BURK/4-63
B8FYA9_DESHD/3-62
G6ZXI8_VIBCL/3-62
Q6LSA3_PHOPR/4-63
B7ME27_ECO45/4-63
H8NWN2_RAHAQ/4-63
B6XAM1_9ENTR/41-100
A0KD16_BURCH/4-63
H0NER3_SALET/3-62
F0Q7F7_ACIAP/33-96
A5L3T3_9GAMM/6-65
Q0FXE0_9RHIZ/18-77
F0Q1W0_ACIAP/6-64
D8E8W4_ECOLX/12-71
H4X6S1_ECOLX/5-64
E7GWI7_STRAP/3-62
H0F999_9BURK/8-67
A8H3R1_SHEPA/5-64
D7IST0_9BACE/3-61
B7VTH8_VIBSL/4-63
H0TZ02_9BRAD/4-63
A3SII9_9RHOB/11-70
C7KGQ8_ACEPA/7-66
G2BAV6_ECOLX/3-62
Q1QXW6_CHRSD/4-63
Q1CNP5_YERPN/3-62
D2C052_DICD5/3-64
B8KB22_VIBPA/3-62
D6H3N5_STAAU/3-62
NODD1_RHIGA/8-67
G9EFA9_9GAMM/54-113
F8H6M4_PSEUT/4-63
A6BS18_YERPE/3-62
G8VYW8_KLEPN/4-63
H3UWM1_STAEP/3-62
H0L469_SALMO/24-82
H0JFF4_9PSED/6-65
A3UKX3_VIBSP/4-63
E8EI93_SALMO/13-72
Q1BQ47_BURCA/16-75
H4QUT8_ECOLX/31-90
G2RRQ1_BACME/4-63
D1FDJ6_9RHIZ/5-64
F8EVQ7_ZYMMT/6-65
B4A4Y0_SALNE/22-81
C4B3P0_BURML/23-82
D2Z696_9BACT/3-62
B9AYK7_9BURK/8-67
F8GW17_CUPNN/4-63
D3A5W1_NEISU/3-62
D6IAQ7_ECOLX/5-64
A6A585_VIBCL/6-64
H4U774_ECOLX/8-67
H1RUF8_COMTE/16-74
Q2BXB3_9GAMM/2-61
I0NTZ5_STRPN/3-62
A9ZDU3_YERPE/3-62
C0BZP0_9CLOT/3-64
G2AN06_ECOLX/3-62
D7I6L7_PSESS/8-67
B1JLF0_YERPY/4-63
G4LDT9_PSEAI/5-64
G8MKH5_9BURK/6-65
G5QD98_SALRU/28-86
B2HZR6_ACIBC/3-62
F8GP23_CUPNN/14-73
G4F1K9_9GAMM/3-62
H0MT22_SALMO/3-62
F3GHZ4_PSESJ/12-71
H8MI12_CORCM/7-66
A0KBV4_BURCH/7-66
G5FW77_9PSED/6-65
E4L801_9FIRM/3-64
H5CMS5_ECOLX/3-64
B2I0F8_ACIBC/3-62
F9S844_9VIBR/7-66
B2UHJ7_RALPJ/4-63
H7NQW9_STRPN/3-62
F3RWX1_VIBPA/7-66
G7RD55_ECOC2/39-98
G7SU99_PASMD/3-62
F5IBE5_ACIBA/5-64
E3A3B6_PSEAI/16-75
H3PLP1_BRUAO/3-62
O86059_AZOBR/16-75
C3PL77_CORA7/4-63
H0A138_9PROT/8-67
H3LMS9_KLEOX/13-72
D2Q007_KRIFD/5-64
B1K0W9_BURCC/2-61
E1TPV1_LACPS/6-63
B1J7T4_PSEPW/4-63
G2RSH3_BACME/3-62
B6R6B3_9RHOB/8-67
G2AI28_ECOLX/5-64
E4CQL8_PROAA/3-62
A5KTR7_9GAMM/4-54
Q7WBG7_BORPA/5-64
H8N125_CORCM/10-69
E9WHW2_ECOLX/3-62
H4V0H9_ECOLX/3-62
G1UGC8_ECOLX/12-71
Q2GAY5_NOVAD/13-72
B2N5I0_ECOLX/3-62
G2I363_GLUXN/8-67
E8ESF1_SALMO/4-63
D6GCB6_9ENTR/4-63
G7GH33_9GAMM/3-62
H0RKC3_9ACTO/3-62
F4N5M9_YEREN/7-66
E8HVQ6_ECOLX/14-73
B5QIM4_CAMJU/3-62
C5T930_ACIDE/3-62
F0GKI2_9BURK/10-69
B4V3X9_9ACTO/14-73
F7TB42_ALCXX/3-62
Q4L9L2_STAHJ/3-62
F0NAC6_NEIMN/3-64
F5IQ35_ACIBA/20-79
D0HX29_VIBCL/5-63
D1WE91_9LACO/5-64
B7WTC5_COMTE/3-62
Q13KL1_BURXL/30-89
B2TF63_BURPP/6-65
G7MAY3_9CLOT/5-62
Q145H7_BURXL/3-62
D1Y2H4_9BACT/3-62
F3IEM5_PSESL/11-70
Q3BVB0_XANC5/8-66
C6UHA0_ECOBR/8-67
Q20XN3_RHOPB/4-63
I0WWQ6_9NOCA/3-62
A6WJX8_SHEB8/6-65
H4KJS4_ECOLX/5-64
B7V8P8_PSEA8/9-68
G8ARA2_AZOBR/12-71
A4XTW7_PSEMY/13-72
G0IMN5_BACAM/3-63
F2MX33_PSEU6/3-62
F8ZGK7_VIBCL/4-63
A6E5T3_9RHOB/6-65
H0CZV9_STAAU/3-62
H4U5T6_ECOLX/3-62
H1FB10_ECOLX/10-67
C5AIJ9_BURGB/6-65
F3QCW9_9ENTR/3-62
F3X0Z8_9SPHN/3-62
C7RQ87_ACCPU/4-63
F7T5U5_ALCXX/15-74
F0G649_9BURK/4-62
G9SJA3_CITFR/3-62
G5UKX2_ECOLX/13-72
E8MTJ7_BIFL1/3-62
H4Y136_ECOLX/5-64
H5BTW1_ECOLX/5-64
A6X637_OCHA4/4-63
A6AT07_VIBHA/6-65
H1XIR5_9XANT/3-65
C5BLE5_TERTT/5-64
B2T2N6_BURPP/5-63
Q2SYQ0_BURTA/4-63
Q2P0U1_XANOM/8-67
A8GGW8_SERP5/8-67
B3RAJ7_CUPTR/8-67
F5J8X6_9RHIZ/4-63
H4QUR1_ECOLX/12-71
B9Z4I9_9NEIS/3-62
F5LEI2_9BACL/3-62
A5XXH7_BURML/27-83
Q3JHY3_BURP1/41-100
D8C4P1_ECOLX/19-83
G0E8S1_ENTAK/4-63
E6RRF8_PSEU9/11-70
I0RL88_MYCXE/10-69
H4RPY6_ECOLX/5-64
B9NZL8_PROMR/8-67
D0BWA7_9GAMM/4-63
D0ZML5_SALT1/17-76
F5L609_9BACI/1-53
B8CNJ7_SHEPW/7-66
Q8ZL10_SALTY/17-76
D8IQR0_HERSS/3-64
D4XFL9_9BURK/10-69
G5VYF3_ECOLX/24-82
C0AZ39_9ENTR/8-67
B5FAS2_VIBFM/5-64
D6LRC9_9RHIZ/4-63
D9Q7X4_CORP1/4-61
F2ER32_PANAA/4-63
E7MVM7_STAAU/3-62
D5QI90_GLUHA/11-70
I1DUB9_9GAMM/8-67
H3MQK2_KLEOX/5-64
H4X1C7_ECOLX/7-66
B2NT12_ECO57/7-66
D2GET9_STAAU/3-62
E6V991_VARPE/5-64
D4GKT9_PANAM/22-80
E8ZRA7_CLOB0/3-62
B5ZT24_RHILW/5-62
F5WAB3_STAAU/3-62
D7WG69_BACCE/3-63
F2GTD5_BRUM5/16-75
F9RQ34_9VIBR/5-64
Q1R0R5_CHRSD/15-74
D6KGE3_9ACTO/3-62
H1KBQ3_METEX/4-63
I0N820_STRPN/3-62
H3MGN9_KLEOX/4-63
A1KFJ8_MYCBP/3-62
E2K8R1_ECO57/3-63
C5BE75_EDWI9/40-99
E2MJ65_PSEUB/15-74
B5QVG6_SALEP/3-62
C5F6V0_LACPA/2-62
I0UED5_BACLI/5-65
B4V985_9ACTO/13-72
G5LL36_SALET/28-87
E0QYP4_ECOLX/6-65
B8GQP9_THISH/6-65
H4WGB6_ECOLX/1-57
F8FQN4_PAEMK/2-61
D0YXM9_LISDA/3-62
Q21C59_RHOPB/6-65
H8IB71_PASMH/8-67
G8QBJ8_PSEFL/1-50
G8W3Z0_KLEPN/3-62
C9UDE5_BRUAO/14-73
D7YJT4_ECOLX/5-63
Q0FPG8_9RHOB/33-96
D6EY19_STRLI/3-62
Q6LQA8_PHOPR/4-63
H0RVI7_9BRAD/7-66
E7VW82_SALMO/10-67
C0Y6L3_BURPE/3-62
H5TXX8_9ACTO/5-63
B2JSK6_BURP8/6-65
Q1ZVB9_PHOAS/7-66
F3J3I7_PSEAP/4-63
Q65U69_MANSM/6-65
A9ATB0_BURM1/9-68
A9CL82_AGRT5/6-65
B7NK67_ECO7I/40-99
E2TA98_MYCTU/9-66
A4JL70_BURVG/15-74
G0F0R1_CUPNN/4-63
H5N2Z5_ECOLX/13-72
D4BTL9_PRORE/3-64
D4BK31_9ENTR/1-57
G0D934_ECOLX/52-110
D7X724_ECOLX/26-85
E4RDZ4_PSEPB/15-79
G2S7E0_ENTAL/6-65
Q87KB4_VIBPA/5-63
I0ZTF8_ECOLX/5-64
D4N0U9_9FIRM/4-62
H0L0D2_SALMO/9-68
Q0AKH8_MARMM/18-77
A4LCY4_BURPE/31-90
F9R3W6_ECOLX/9-68
D5APZ2_RHOCB/4-63
F5VMF4_ENTSA/5-64
G6XDY8_MYCAB/6-65
B9K5T9_AGRVS/1-57
C7M308_ACIFD/11-70
A9MJL6_SALAR/12-71
A3L0K7_PSEAI/9-67
F4MW68_YEREN/4-63
E7J212_ECOLX/7-66
H1RVK8_COMTE/7-66
H4I3H4_ECOLX/3-62
B2UIC3_RALPJ/4-63
H3LIA4_KLEOX/31-90
F0CPI7_SALMO/6-65
Q7D2K4_AGRT5/6-65
H8JLH0_MYCIT/3-62
F3I193_PSESF/24-83
B7V6P1_PSEA8/8-67
G2L8C5_PSEAI/4-63
Q9I2R9_PSEAE/4-63
H5BQ78_ECOLX/3-62
G5CZF0_9GAMM/11-70
Q0SYQ0_SHIF8/1-36
B1Z0I7_BURA4/9-68
E4TQV1_MARTH/5-64
F7UEJ6_RHIRD/3-62
H7MA43_STRPN/3-62
B5F612_SALA4/3-62
H4NU93_ECOLX/1-57
C4S189_YERBE/5-64
Q12U62_METBU/23-85
A4JJE6_BURVG/17-76
A7ZW27_ECOHS/24-82
B4AU43_FRANO/1-51
D7X3A1_ECOLX/8-67
G2L0Y4_PSEAI/4-63
E3A3K6_PSEAI/10-69
E7TKF9_ECO57/31-90
H4KA13_ECOLX/6-64
G0AD51_COLFT/6-65
C7Y0X6_9LACO/3-62
ICIA_PROMH/6-64
B7CQW3_BURPE/3-62
Q13A08_RHOPS/4-63
Q9A269_CAUCR/6-65
A2SJJ6_METPP/7-66
Q706T3_PSEPU/3-62
H5C2Y7_ECOLX/19-83
G4F227_9GAMM/4-63
C6YHP6_VIBCL/5-64
E0LZW9_9ENTR/3-62
Q1Z1X1_PHOPR/10-69
D5ZZJ4_9ACTO/3-62
B0RIF5_CLAMS/14-72
F6G2A3_RALS8/15-74
E7J3X8_ECOLX/31-90
B0N992_EUBSP/3-62
Q164T6_ROSDO/5-64
H4QTY1_ECOLX/3-62
B4EGU4_BURCJ/13-72
F0F1X6_9NEIS/5-64
F5TIS7_9FIRM/3-62
H5MKL7_ECOLX/9-68
G0FCN7_ECOLX/1-39
E2WCA4_MYCTU/3-62
C6C684_DICDC/4-63
H1E8S0_ECOLX/3-62
F2ZDK5_9PSED/17-76
B0TJE1_SHEHH/8-67
A1K1M5_AZOSB/4-63
C6DF07_PECCP/17-76
D4MRY3_9FIRM/2-61
Q7NWU7_CHRVO/22-81
D4XCI4_9BURK/54-113
E6B4U5_ECOLX/8-67
E9A5N4_SALET/8-67
F4SPJ2_ECOLX/11-70
F2J1Z9_POLGS/4-63
C8XBI2_NAKMY/22-81
Q3KDH1_PSEPF/8-67
F9RGF3_9VIBR/4-63
H0N0Z8_SALMO/6-64
B4TZZ4_SALSV/8-67
A9WIA6_CHLAA/19-78
H5BQR9_ECOLX/5-64
Q79T09_PSEPU/3-61
G4LRJ2_PSEAI/8-67
Q9KM14_VIBCH/7-66
Q3KE23_PSEPF/2-61
C0BBU9_9FIRM/2-61
D7HZ95_PSESS/4-63
F3JA50_PSEAP/1-39
A3RZ17_RALSL/8-67
D0J5T9_COMT2/4-63
E7C4H7_9ACTN/10-67
E1PIY6_ECOAB/17-76
F5ZNA7_SALTU/12-71
Q39MK4_BURS3/6-65
Q2RQC3_RHORT/6-65
H5MBG8_ECOLX/8-66
C4TV21_YERKR/5-64
C3K0C2_PSEFS/11-70
B4AQY2_FRANO/10-69
G8LQC8_ENTCL/8-67
Q39CI9_BURS3/9-68
G4F617_9GAMM/4-63
A6SXL4_JANMA/7-66
H1EZV9_ECOLX/5-64
E4SZM9_LACDN/3-62
E8YQQ0_9BURK/8-67
H0H653_RHIRD/5-64
F9Q2G0_STROR/3-62
H9YLY5_ECOKO/5-64
G5ZZL4_9PROT/38-100
H5YID9_9BRAD/4-63
F3GXF7_PSESX/10-69
D2YH04_VIBMI/7-64
A8SQI2_9FIRM/3-62
H5BR45_ECOLX/5-63
A8IMM5_AZOC5/43-101
G2ZTG5_9RALS/3-64
A1VQP1_POLNA/16-75
D6IKU0_ECOLX/3-62
Q5LTW3_SILPO/8-67
D0HXF6_VIBCL/3-62
F7V436_CLOSS/3-62
C6UHS8_ECOBR/3-62
G7RGE8_ECOC1/18-77
E7YAN2_SALMO/5-64
Q9XCL7_PSEAI/3-62
H4NCJ5_ECOLX/8-67
D7A2S1_STAND/5-64
D3V7T5_XENBS/11-70
I0DTX2_PROST/8-66
D1TTB8_YERPE/5-64
F9K1F8_STAAU/3-62
Q6LGZ1_PHOPR/2-61
A9ZKX5_COXBE/4-63
A4J4H0_DESRM/3-62
Q391R5_BURS3/9-68
H1EPQ0_ECOLX/6-64
D6CNE9_THIS3/4-63
H4K632_ECOLX/1-39
E5B5K7_ERWAM/3-62
F2KGG6_PSEBN/7-65
E8VWU1_VIBVM/4-63
G7G8F7_9GAMM/6-63
A0ESJ3_ENTCL/8-67
H0MD19_SALMO/5-64
C0WUN3_LACBU/20-78
F8XU37_9GAMM/9-67
H5V552_ESCHE/4-63
H1EGL7_ECOLX/3-64
G7AD31_VIBCL/3-62
G7UK11_PANAN/37-96
F0FZA8_9BURK/26-85
D4E2I5_SEROD/3-62
H2AJF1_BACAM/3-62
A0KCE8_BURCH/3-62
E7Y3D7_SALMO/8-67
A5TGT8_BURML/5-64
E8YVJ9_9BURK/6-65
C0FNR6_9FIRM/5-64
H5F2R6_ECOLX/3-62
B1TB85_9BURK/8-67
A9AL92_BURM1/3-62
F7RR51_9GAMM/7-66
A9MMV2_SALAR/5-64
H1LQ58_9PAST/3-62
B0GDU3_YERPE/32-91
D4DM13_NEIEG/3-62
C6YCC1_VIBCL/13-72
Q738C6_BACC1/6-65
H7F196_PSEST/5-64
B5YSR7_ECO5E/3-62
Q834E5_ENTFA/3-62
G9RD95_9ENTR/7-66
D7Z1J0_ECOLX/6-64
A1F6D6_VIBCL/25-84
D8P0X7_RALSL/5-64
B1XGQ9_ECODH/7-66
D4XGD5_9BURK/3-62
Q1K103_DESAC/3-62
H5QX29_ECOLX/3-62
E2M873_PSEUB/9-68
D0R7A1_SALTD/6-65
A9VQL8_BACWK/3-62
B1FF60_9BURK/8-67
A6LVV8_CLOB8/1-60
G4J975_9PSEU/4-62
A7B1V1_RUMGN/3-62
F5KKW7_PSEAI/3-62
C6NW00_9GAMM/23-82
D4HYJ5_ERWAC/7-66
Q4ZTF2_PSEU2/9-68
A1RAW9_ARTAT/4-63
G0BJ91_9ENTR/8-67
C9CVV8_9RHOB/22-81
A3X9J5_9RHOB/5-64
C2JE83_VIBCL/3-62
F3EH26_PSESL/5-64
H5LBQ4_ECOLX/4-63
H1HTG5_9FIRM/3-62
I1AA78_PSEAI/10-69
Q9I3U5_PSEAE/15-74
G4CNP0_9NEIS/3-62
B7X3I2_COMTE/4-63
E2T155_9RALS/8-67
Q1BI14_BURCA/8-67
B5MPM5_SALET/12-71
G1UG75_ECOLX/12-71
B5FPH1_SALDC/13-72
A6VAF9_PSEA7/2-61
B1F8J3_9BURK/9-68
E8XS43_RAHSY/3-62
Q53061_RHISP/8-67
G2L259_PSEAI/9-68
G5NIF8_SALET/9-68
C8P9T8_9LACO/12-71
B1RR99_CLOPF/3-62
C5NH77_BURML/14-73
F0CUI5_SALMO/5-64
Q4K7V8_PSEF5/3-62
E3HL89_ACHXA/7-66
G9R9T8_9ENTR/5-63
F8LCT9_9CHLA/4-63
Q82ZT9_ENTFA/3-62
HDFR_ECO55/3-62
E8TU87_ALIDB/24-83
G6YSD3_9ALTE/8-67
H4ICK7_ECOLX/3-62
A3NQ16_BURP0/4-63
G8VPE6_PROAA/3-62
A1K822_AZOSB/1-51
A4JJD0_BURVG/18-77
F6AQ69_DELSC/3-62
F7XE71_SINMM/4-63
B1ISM4_ECOLC/45-104
C2YDS3_BACCE/3-62
G6WUC9_CORGT/3-62
E4IPK5_ENTFC/8-67
F0JMH3_ESCFE/10-67
E9WS98_ECOLX/6-65
G7HGP9_9BURK/7-66
H3RR69_9LACO/9-67
Q5PEP7_SALPA/6-65
C9ASU5_ENTFC/8-67
H3QEX8_BRUAO/4-63
D0IHQ9_9VIBR/3-62
F4DA75_AERVB/8-67
H5RNE0_9NOCA/25-84
F9AK51_VIBCL/5-63
C2IT58_VIBCL/15-74
C2RQ31_BACCE/3-62
Q7W6W8_BORPA/3-62
Q0TT61_CLOP1/3-62
D6DIE4_CLOSC/5-64
G0SLQ9_VIBMI/1-55
F7ZA16_ROSLO/13-72
H1EZI0_ECOLX/3-62
H5DWG4_ECOLX/3-62
A0ESG1_ENTCL/8-67
B6I493_ECOSE/9-68
C4HVL9_YERPE/5-63
F3F0M5_9PSED/8-67
F0QBZ4_ACIAP/37-96
C2I2M2_VIBCL/3-64
H6UIZ2_9RHIZ/1-49
B3AYI1_ECO57/4-63
E8JQH7_STREI/3-64
Q2C0E9_9GAMM/6-63
C6RX33_VIBCL/13-72
H5D1V3_ECOLX/6-65
E8XW71_RAHSY/6-65
A9K5Q5_BURML/4-63
D4C1P8_PRORE/7-66
E7UFD4_ECOLX/3-62
F2K3W7_MARM1/7-65
H5MEP3_ECOLX/6-65
H4S3F4_ECOLX/3-62
C8SYF9_KLEPR/4-63
A0B123_BURCH/4-63
H4N201_ECOLX/4-63
Q485T8_COLP3/10-69
F0E1K4_9PSED/11-68
Q8K7Y8_STRP3/3-62
G5TCX6_ECOLX/24-82
A8EAD3_BURPE/14-73
H8P109_RAHAQ/10-69
D4KVF3_9FIRM/3-62
Q0BHU9_BURCM/12-71
F5R396_SHIFL/9-68
Q2P766_XANOM/5-64
I0RDL5_MYCPH/5-64
G4G2I7_9EURY/20-83
A5JB34_BURML/9-68
F4U9T3_ECOLX/5-63
G9ULZ0_SALMO/5-64
H1DN74_ECOLX/8-67
A5Z8L5_9FIRM/4-62
F7Q4U4_9GAMM/3-64
B5FJY4_SALDC/20-79
F1Z9N0_9SPHN/3-62
E8GCX3_SALMO/10-69
F2A9K3_RHIET/11-70
B4ELA6_BURCJ/3-62
Q9ACH0_9RHIZ/1-41
F2B8Z1_9NEIS/65-126
H5KAH4_ECOLX/5-64
H0K4J8_9PSEU/3-62
E7I4Z5_ECOLX/5-64
G7T6X4_SALPS/4-63
E7YSQ6_SALMO/6-64
G9W8C6_SALET/18-77
F6BPC1_SINMB/6-65
C8AAJ5_STAAU/3-62
A9JZJ3_BURML/3-62
G0C0L2_9ENTR/3-64
F6GBQ7_RALS8/13-72
A9VXK3_METEP/5-64
A6FDX5_9GAMM/2-61
A7N582_VIBHB/12-71
F6C5E5_BIFBA/2-62
D3NY03_AZOS1/11-70
C7JYB2_ACEPA/3-62
E1P813_ECOAB/1-48
E7VJB5_SALMO/12-71
H1RPC7_COMTE/3-64
D9W9A8_9ACTO/18-75
E6RQY9_PSEU9/6-65
F9T2J7_9VIBR/3-64
F8JZD7_STREN/4-63
G5PQD8_SALET/3-63
G5YBQ9_ECOLX/24-82
E1D6F3_VIBPA/4-63
E8GUI9_SALMO/3-64
Q1BI54_BURCA/4-63
Q0FKP7_9RHOB/11-70
B2P3K7_ECO57/3-62
G7HFV4_9BURK/4-63
H0M340_SALMO/12-71
B0RPW8_XANCB/8-67
F5PFB3_SHIFL/8-67
H6MS24_GORPV/3-62
A0QQG0_MYCS2/3-62
H4KXX0_ECOLX/3-62
I0J9K7_STAAU/6-65
A2VV42_9BURK/20-79
D5CWK9_ECOKI/5-64
H5IXG5_ECOLX/19-83
D6K986_9ACTO/3-62
C2CLL4_CORST/10-69
A4JDN0_BURVG/3-62
A4SLS1_AERS4/3-58
H4NW69_ECOLX/4-63
Q7WNF8_BORBR/15-74
F4E0X7_BACAM/4-62
F9IW19_ACIBA/9-68
H1RJN1_COMTE/6-65
F6EZ67_SPHCR/4-63
G6P0L4_STRPN/3-62
E9WIW6_ECOLX/6-64
H0BNY0_9ACTO/1-45
C0RFJ5_BRUMB/16-75
H1Y033_9SPHI/3-62
G5U7V3_ECOLX/3-62
H1EJX5_ECOLX/5-64
H5W7A0_RALSL/4-63
G7AVS9_VIBCL/1-55
A6TA41_KLEP7/5-64
E8NRG7_SALET/4-63
F4W2P2_ECOLX/18-77
F0G3S4_9BURK/6-65
A5WCC9_PSYWF/4-63
F4GAH0_ALIDK/5-64
C9X9S1_SALTD/3-62
D0U580_9PSED/3-64
G7VVI2_PAETH/3-61
Q64CX4_9ARCH/27-91
O24826_ACISP/16-74
F0B8V5_9XANT/3-62
A6XUM2_VIBCL/3-62
C5CKK4_VARPS/4-63
Q5LMH1_SILPO/4-63
A1TPJ9_ACIAC/14-72
B7KWS1_METC4/4-63
B5WRC8_9BURK/6-65
E8F652_SALMO/1-57
B5BDS4_SALPK/9-68
F2FQF6_SALGL/3-62
F7XGS5_SINMM/11-70
B1Z5D1_BURA4/7-66
F7ZL29_ROSLO/7-66
Q0KF54_CUPNH/6-65
H3MXT1_KLEOX/5-64
F7VF46_9PROT/36-95
B3PZI3_RHIE6/8-67
E7WS64_SALMO/12-71
E8G4L4_SALMO/10-67
G2J2W7_PSEUL/8-67
B9JLS0_AGRRK/3-62
F5ZYL6_SALTU/13-72
D7XDF2_ECOLX/31-90
B4SST7_STRM5/5-64
H4LM93_ECOLX/3-62
F2R5T5_STRVP/4-63
F9TQ85_9VIBR/13-72
D6E7R7_9ACTN/3-62
D4B7A4_9ENTR/13-72
F9II62_ACIBA/4-63
C2UCH8_BACCE/1-51
B1K6S3_BURCC/9-68
C3IM15_BACTU/3-62
E8MC42_9VIBR/3-62
G8RBF2_STAAU/3-62
H1FN87_ECOLX/3-64
E6T0M8_SHEB6/5-63
Q7WNJ6_BORBR/8-67
E7N0I1_9FIRM/3-62
I0GCD1_9BRAD/3-62
F7R928_SHIFL/5-63
G7D5K6_BRAJP/14-73
G5MNK6_SALET/9-68
H2A865_STRMD/2-61
H1E7L3_ECOLX/6-65
E8GK00_SALMO/24-82
D0BHY5_BRUSS/5-64
E7HMM6_ECOLX/5-64
B4X2H8_9GAMM/5-63
B3I2H7_ECOLX/7-66
C0AS27_9ENTR/7-66
A6B0V3_VIBPA/7-66
H4XL24_ECOLX/5-63
B5P762_SALET/13-72
H7VXW2_CAMCO/3-62
B9BHJ9_9BURK/5-64
D4C798_9CLOT/11-69
F6AWW6_DELSC/4-63
H5C2J0_ECOLX/12-71
A2SL27_METPP/3-62
A1YBP6_SORCE/8-67
G7T2U9_SALPS/13-72
A3N4A7_BURP6/7-66
Q2C726_9GAMM/4-63
H4Y8Q1_ECOLX/3-62
F2RC51_STRVP/5-64
C6W8A1_ACTMD/5-64
Q883L9_PSESM/9-68
E7PQ87_PSESG/8-67
Q3R366_XYLFA/3-62
E1SDC1_PANVC/6-65
G0BH30_9ENTR/11-70
B7I877_ACIB5/3-62
B0A312_YERPE/7-64
Q6W2F2_RHISN/8-67
A7VWV2_9CLOT/3-62
D6GIQ5_9ENTR/6-65
B9NMT8_9RHOB/5-63
E4R650_PSEPB/8-67
F9SCD3_VIBSP/5-64
H3V0X6_STAEP/1-60
C5CRH1_VARPS/11-69
C5ZRS5_BURPE/3-62
C9VAP1_BRUNE/12-71
Q66T04_KLEPN/8-67
A7MLF5_CROS8/13-72
A3Y3T4_9VIBR/8-67
G5HD73_9CLOT/3-62
B9BUV8_9BURK/4-63
H5G831_ECOLX/12-71
G7G5P3_9GAMM/8-67
C8TXB4_ECO10/9-68
E9YMK2_ECOLX/8-66
A1BBW8_PARDP/12-70
H4ZGD0_ECOLX/5-64
B5ZU33_RHILW/6-65
G7TLU2_9XANT/8-66
B7CVN9_BURPE/3-62
H4GW59_STAAU/1-45
C1KCC0_9SPHN/3-62
F7XEI9_SINMM/15-76
Q6NCP0_RHOPA/4-63
A0Q7G6_FRATN/3-63
D3GST6_ECO44/1-50
A1JRI3_YERE8/4-63
E0NBU5_NEIME/18-77
F9J018_ACIBA/4-63
D5WL52_BURSC/10-69
A3XXD5_9VIBR/4-63
B9JBB7_AGRRK/9-68
B1YX54_BURA4/3-62
B7X5A3_COMTE/15-74
A9L5M6_SHEB9/15-74
E8KGI0_9PAST/3-62
B9JPI4_AGRRK/9-68
C4X700_KLEPN/7-66
D6GC88_9ENTR/5-64
G4LFG2_PSEAI/3-62
G4PC76_BACIU/3-62
I0BLD2_9BACL/3-62
Q3JFP5_BURP1/4-63
H1P2M5_9BACT/3-62
A1UUW9_BURMS/4-63
E4T0R4_PALPW/4-62
F4DC75_AERVB/4-63
F2LK32_BURGS/104-163
H3KRM1_ECOLX/1-39
C6ELA4_ECOBD/17-76
H4VKK1_ECOLX/10-69
E9XF66_ECOLX/3-62
B2K7P7_YERPB/6-65
F9CK96_ECOLX/5-64
C7JAS7_ACEP3/22-83
G5UVA0_ECOLX/3-64
F8Z7H6_VIBCL/7-68
E7PTG0_PSESG/4-63
C0CW60_9CLOT/5-64
E7X647_SALMO/3-62
H1S1U4_9BURK/4-64
F3DET4_9PSED/8-67
G0FEH3_ECOLX/7-66
G5XR52_ECOLX/6-65
D2EHR5_PEDAC/3-64
B4UMR2_ANASK/6-65
Q2T4S2_BURTA/30-89
G6ZXC5_VIBCL/5-63
H0MI65_SALMO/3-62
G9TEU1_SALMO/3-62
D5CJ62_ENTCC/4-63
D7ZML6_ECOLX/8-67
D8N275_RALSL/6-65
Q9K116_NEIMB/3-64
E4SSS9_STRTN/3-62
G9VXU9_SALMO/10-69
F4GAF0_ALIDK/3-62
H3LCW3_KLEOX/6-65
H5VNK9_SALSE/3-63
A3KTQ9_PSEAI/10-69
H5FY59_ECOLX/3-64
B0TVL8_SHEHH/3-62
F0HKG1_9ACTN/33-88
H1EGD6_ECOLX/12-71
A2VQV9_9BURK/47-106
A9IT16_BORPD/4-63
G0GQJ7_KLEPN/3-62
C2VKM0_BACCE/3-62
Q390H5_BURS3/25-84
A2WI63_9BURK/44-103
E8EVN3_SALMO/13-72
C1M820_9ENTR/3-62
H0PTR4_9RHOO/5-64
F0KMI9_ACICP/3-62
A8H9X5_SHEPA/5-64
G3YI69_9RALS/5-64
D0DY81_9LACO/9-67
A4FII1_SACEN/3-62
E6VAY1_VARPE/8-67
A3WNC5_9GAMM/5-63
G9TU27_SALMO/13-72
B9BU71_9BURK/10-68
F3H560_PSESX/13-73
Q66C88_YERPS/3-62
A3UYU8_VIBSP/6-65
A1B1A1_PARDP/10-69
B0QHF2_BACAN/3-62
B5XXL6_KLEP3/4-63
Q6D8F9_ERWCT/8-67
B8FRG0_DESHD/3-61
E7FNE4_9LACO/5-62
Q1M4Z9_RHIL3/8-67
H5CNB3_ECOLX/5-64
D4Q6U4_LISMN/3-62
E3HC29_ILYPC/4-62
A2RZ74_BURM9/9-68
Q7W8S4_BORPA/3-62
A9FB16_SORC5/48-107
Q63NR3_BURPS/5-63
B1FG03_9BURK/35-94
A1V9I3_DESVV/3-62
F7NST9_9GAMM/4-62
C6X806_METSD/8-67
D3D738_9ACTO/7-67
A6AQC3_VIBHA/18-74
G8VXC9_KLEPN/10-67
E1TH74_BURSG/12-71
B2T2N0_BURPP/10-69
G5FVE1_9PSED/3-62
G8VT30_KLEPN/5-64
G4FCI3_9GAMM/3-61
C7KS92_ACEPA/7-67
Q1I7P7_PSEE4/3-62
E8VVV6_VIBVM/3-62
B2JLB0_BURP8/10-69
G2IYK1_PSEUL/7-66
F5TIH8_9FIRM/3-62
F8GQS3_CUPNN/51-110
H7KV17_STRPN/3-62
E8Y1H5_RAHSY/10-69
H4QIN9_ECOLX/5-64
B7LRL8_ESCF3/4-63
A8L1J4_FRASN/8-67
G0FDS5_ECOLX/12-71
F4DQL2_PSEMN/5-64
H3LN53_KLEOX/6-63
C7KGZ0_ACEPA/7-66
RBCR_PORYE/8-67
H7DQJ6_9FIRM/4-62
B7LP53_ESCF3/6-65
F2LDE2_BURGS/2-61
B3I4T1_ECOLX/6-64
I0LS04_SALET/6-65
Q12L32_SHEDO/8-67
C6UA74_BURPE/4-63
Q0BCN5_BURCM/4-63
H5VUW8_SALEN/13-72
E2SUJ3_9RALS/5-64
H1IHU4_9FIRM/3-62
F1YUD7_9PROT/22-83
A2BUC3_PROM5/8-67
HDFR_SHIF8/3-62
H6LW03_FRATU/4-63
E6JPK8_STAEP/3-62
F2Q6A5_9BACT/3-58
F2ZQJ4_9PSED/5-64
F7NNN2_9FIRM/3-62
B1K7H2_BURCC/3-62
H2GSA4_CORDP/10-69
Q0FJS3_9RHOB/5-64
D3EFY0_GEOS4/16-75
F4G7D5_ALIDK/5-64
GLTC_BACSU/3-62
E1CRK7_VIBPA/3-62
E6B0W0_ECOLX/3-62
B9K5A5_AGRVS/1-50
A3L969_PSEAI/13-72
A4YXP9_BRASO/23-82
H2XFY9_CAEJA/7-66
Q2KWW7_BORA1/4-64
E8VJY5_BACST/5-65
G5FMD5_9PSED/3-62
E0HF12_ENTFL/3-62
E6AU85_ECOLX/9-67
B9B128_9BURK/8-67
C0Z947_BREBN/3-62
G5TQ40_ECOLX/10-67
C9PK01_VIBFU/3-62
B5CHQ7_SALET/10-69
B8J293_DESDA/3-62
H0FC56_9BURK/3-62
D8P0T2_RALSL/4-63
D6IWG0_ECOLX/10-67
F3I3X7_PSESF/3-62
G7T168_SALPS/31-90
H4PU30_ECOLX/24-82
Q92ZF5_RHIME/1-55
D7V9N3_LACPN/3-62
Q5F5V6_NEIG1/3-62
C9QLU9_VIBOR/14-70
F4EP95_BACAM/4-62
B8IA04_METNO/5-64
G2IRM6_9SPHN/4-63
B5SAU6_RALSL/4-63
C6DY97_GEOSM/3-62
E1S4R4_ECOUM/5-64
Q89N50_BRAJA/73-132
G5WZI6_ECOLX/28-87
H2J1Y1_RAHAC/5-64
H0MSE8_SALMO/5-64
E7IQT9_ECOLX/8-67
A9CI72_AGRT5/9-68
Q7CJX9_YERPE/6-65
A0P322_9RHOB/2-61
Q4UQ43_XANC8/6-65
F5MP10_SHIFL/5-64
D2TKM5_CITRI/4-63
H4UCY7_ECOLX/24-82
H4EZZ1_9RHIZ/11-70
D0HR83_VIBCL/14-73
E8XM60_RAHSY/5-64
G0B6R6_SERSA/4-63
G4Q9T5_TAYAM/3-62
E9TDD7_ECOLX/4-63
G9TDR2_SALMO/31-90
G2CS12_ECOLX/3-62
G7GGZ6_9GAMM/3-62
C5NFU8_BURML/8-67
H0HMZ8_9RHIZ/8-67
H0N801_SALET/3-62
B1Z3G1_BURA4/39-98
G5N434_SALET/5-64
G8WAP2_KLEOK/9-68
E5Z161_9BACL/3-62
E9A852_SALET/8-67
I0LZ24_SALET/8-67
Q9HZA2_PSEAE/3-62
B7I6K1_ACIB5/3-62
E8TBJ5_MESCW/7-66
G4A7Q3_AGGAC/4-63
I0ZVE6_ECOLX/8-67
A3VWQ1_9RHOB/4-63
F8FTP5_PSEPU/3-62
A7Z9Y6_BACA2/3-62
Q6NDH8_RHOPA/6-64
C6C444_DICDC/5-64
B1HDB4_BURPE/4-63
H3Z8L5_STAEP/1-60
B4WQ50_9SYNE/8-67
H5IVP3_ECOLX/5-64
C7DC20_9RHOB/4-63
D2XDE4_9PSED/6-63
H5L3I1_ECOLX/4-63
F1WAJ1_MORCA/5-64
G0AE63_COLFT/4-63
F8G1F7_PSEPU/5-64
H0FTZ6_RHIML/7-66
D0DZ78_9LACO/3-62
A4MVE0_HAEIF/8-67
Q15Y73_PSEA6/12-71
C1BAP4_RHOOB/9-68
H7CNB2_LISMN/3-61
G0JF03_YERPE/6-64
H7EN36_9SPIO/4-63
D0JPH2_YERP1/5-64
G9ASJ1_PANAN/4-63
F5JLJ5_ACIBA/7-66
H5DV11_ECOLX/24-82
A8KUV5_BURPE/18-77
C7JE36_ACEP3/3-62
H7QBB9_STRPN/3-62
G4CFN6_9NEIS/5-64
E2MRD1_FRANO/3-63
D1CYR2_9RHIZ/14-73
B5WPF6_9BURK/10-69
G5MY92_SALET/5-63
D8NKB6_RALSL/8-67
D8NY49_RALSL/8-67
H5E4V1_ECOLX/9-68
A5XN66_BURML/3-64
D0R3L1_LACJF/3-62
G5XYG6_ECOLX/12-71
D0CWR7_9RHOB/8-67
A2WIM9_9BURK/6-65
B4EWC1_PROMH/4-63
C6AY75_RHILS/7-65
Q1N5V1_9GAMM/9-68
Q2C8G5_9GAMM/4-61
H7SE46_CAMCO/3-62
Q02PU8_PSEAB/3-62
G9THX6_SALMO/5-64
H0BN61_9ACTO/1-60
Q13RJ7_BURXL/3-62
H2IWD2_RAHAC/5-64
E1VC19_HALED/10-69
Q1LBP4_RALME/8-67
LRRA_SYNE7/3-62
H3TRS6_STAAU/3-62
D0CCF8_ACIBA/20-79
G7LM12_9ENTR/4-63
D0S9D1_ACIJO/3-62
F3EKY1_PSESL/7-65
B5FQ26_SALDC/6-65
A6WF12_KINRD/3-62
A1UV62_BURMS/47-106
Q0T419_SHIF8/60-119
F9RRR5_9VIBR/3-62
B7X356_COMTE/3-62
F2FLS2_SALDU/5-64
E3BN69_9VIBR/83-142
E9U8Z7_ECOLX/9-68
I0VIT2_SHIFL/1-36
G7MCR5_9CLOT/3-62
F9D8U5_9BACT/3-62
F5KRL7_PSEAI/3-62
C6F3U4_9ENTR/6-65
H4RQ88_ECOLX/7-66
E0EY75_ACTPL/7-66
A3L7Z1_PSEAI/5-64
B0H8Y3_YERPE/20-79
F4UDE9_ECOLX/6-65
F8H791_PSEUT/3-62
A9GPI5_9RHOB/3-59
G2P4T9_STRVO/3-62
B9JPL5_AGRRK/27-86
G7HMA3_9BURK/25-84
H4XJX7_ECOLX/13-72
H2IIE8_9VIBR/8-67
E2ZPP0_PSEAI/5-64
H0K958_9PSEU/3-62
B6B652_9RHOB/3-62
F2LJ40_BURGS/12-71
B1K554_BURCC/5-64
Q5E1J2_VIBF1/7-66
Q02R36_PSEAB/4-63
D4BA51_9ENTR/6-65
C9PE79_VIBFU/6-65
E1XQ89_STRZI/23-82
B5YQS0_ECO5E/8-67
O28153_ARCFU/10-69
B1HEW8_BURPE/14-73
F0AYM0_NEIME/4-62
H5BPG1_ECOLX/13-72
H5GZ44_ECOLX/3-62
C7NK10_KYTSD/3-62
G2JSM0_LISMN/3-62
H8M560_SALTM/5-64
H3R038_BRUAO/14-73
G9TVA8_SALMO/6-65
D1Y1X9_9BACT/2-61
C9PCR2_VIBFU/4-63
F7ZHV7_ROSLO/14-73
C8KZC9_9PAST/4-63
E8GE47_SALMO/3-64
B9B4H9_9BURK/3-64
C7V1Y6_ENTFL/2-62
D3P0S4_AZOS1/16-75
Q8DAC2_VIBVU/11-70
H5CAC5_ECOLX/6-65
F5KPK4_PSEAI/12-71
D0H764_VIBCL/3-62
D9VRN0_9ACTO/3-62
NODD1_RHILO/8-67
Q1JC83_STRPB/3-62
F5RT70_9ENTR/4-63
F5IM58_ACIBA/8-67
H1FPT4_ECOLX/3-62
E1TKD0_BURSG/7-66
F3EY16_9PSED/8-67
Q1LCI8_RALME/3-62
A9MX87_SALPB/1-48
A3MYK3_ACTP2/8-67
D6EH78_STRLI/5-64
E2KDM4_ECO57/19-83
E4JAI8_ENTFC/3-62
A9FTU3_9RHOB/3-62
G7ERD4_9GAMM/4-63
F0QJM8_ACIBD/4-63
H0G0Z3_RHIML/6-65
F4TVG3_ECOLX/1-56
C6VJ23_LACPJ/3-64
C9PG29_VIBFU/13-72
B1KKV9_SHEWM/15-74
G1W932_9BACT/3-62
D1YIT0_9LACO/3-62
F2KGP2_PSEBN/5-64
A3M1S7_ACIBT/3-62
A4YLK0_BRASO/3-62
D7I0K7_PSESS/10-69
D0C5J7_ACIBA/6-65
G0DHJ9_9GAMM/5-64
B7WQZ6_COMTE/3-62
D2ZM63_9ENTR/4-63
G7ZA98_AZOL4/4-63
A1UG90_MYCSK/7-67
D8AEG1_ECOLX/34-93
C2IPT3_VIBCL/7-66
A8KDU1_BURPE/10-69
B7H428_ACIB3/4-67
C5G2P0_9LACO/5-64
D1Q3A7_YERPE/4-63
F0F1K2_9NEIS/4-63
F7R442_SHIFL/6-65
D0XHK1_VIBHA/1-57
H3MN65_KLEOX/3-62
G9YE70_HAFAL/9-68
A0QVE3_MYCS2/7-66
G8VI05_PROAA/3-62
Q0FUM1_9RHOB/9-68
G2NA02_9ACTO/20-79
A6W1N4_MARMS/3-62
G6XYG8_RHIRD/29-87
C8MDN8_STAAU/3-62
Q1Z0E2_PHOPR/18-76
C2TRM9_BACCE/3-62
E6BG29_ECOLX/8-67
H1UR91_ACEPA/23-82
Q02EH5_PSEAB/8-67
D5QQ89_METTR/6-65
G1Y3E4_9PROT/3-62
Q486J0_COLP3/7-64
F9BX03_VIBCL/5-64
E9Y0E7_ECOLX/12-71
E8YS42_9BURK/1-55
Q67SW7_SYMTH/3-62
E9U6N0_ECOLX/19-83
H5E8W1_ECOLX/3-62
A4JPW1_BURVG/4-63
D4F3J6_EDWTA/5-64
A4NYG9_HAEIF/4-63
D9WCF6_9ACTO/5-64
Q0B7F0_BURCM/5-64
C9QUS4_ECOD1/5-63
F0CBS8_9XANT/68-127
E3HT85_ACHXA/6-65
G5MHY8_SALET/4-63
E2YD30_ENTFL/3-62
Q1Q9D6_PSYCK/4-62
B8II59_METNO/4-63
G4HBS1_9BACL/5-65
B1FZ28_9BURK/6-65
A4N6A6_HAEIF/5-64
F2K9R6_PSEBN/3-62
C9VNK4_BRUAO/18-77
C5FAU1_LACPA/3-62
H1R4Y6_VIBFI/3-62
B9AG30_METSM/20-79
H4MXZ4_ECOLX/8-67
F5IFP6_ACIBA/10-69
C9QBY7_VIBOR/3-62
Q1BJ55_BURCA/10-69
F6DW18_SINMK/5-64
D9R8X2_CLOSW/5-64
D6JDI0_ECOLX/3-62
E3HLI9_ACHXA/4-63
H4PMK4_ECOLX/5-64
A6V0Y7_PSEA7/6-65
A8G163_SHESH/5-63
G2LZV9_9XANT/36-95
E2NXK3_PASHA/3-50
B1FVJ6_9BURK/9-68
B1F469_BACAN/3-62
B2E146_STRPN/3-62
C8TSV9_ECO26/7-66
D8MLJ3_ERWBE/4-63
E5YIX0_9ENTR/26-85
C6U2X9_BURPE/4-63
B8I9S0_METNO/9-69
E1TEZ6_BURSG/5-64
E1QYM7_OLSUV/5-64
G6XZJ2_RHIRD/11-70
H4U9A8_ECOLX/10-67
H5APK1_ECOLX/12-71
B5PY52_SALHA/3-62
F4NQI5_9ENTR/31-90
A3NLS9_BURP6/5-64
A6V3G6_PSEA7/21-80
D5L996_AERSA/8-66
C6B6S1_RHILS/9-68
G2L2R6_PSEAI/6-65
E0T2L8_EDWTF/3-62
C8XHS4_NAKMY/6-65
D2B6U1_STRRD/5-64
F4DZD1_PSEMN/3-61
D5C7D4_ENTCC/3-64
F3QDT7_9ENTR/1-57
H0AYW2_STAAU/3-62
F7XD63_SINMM/3-62
D0ACA8_ENTFC/3-62
H0B479_9ACTO/156-203
G5UEX8_ECOLX/10-67
G8XG84_STREN/28-87
I1DCA0_9VIBR/4-63
B5P431_SALET/6-65
A3WNJ5_9GAMM/1-55
C5NBT4_BURML/30-89
C7JD01_ACEP3/5-64
H2IRY2_RAHAC/5-64
Q4ZTF1_PSEU2/10-69
A6X6C9_OCHA4/8-67
D0J6Q2_COMT2/3-62
A3JRT6_9RHOB/4-63
E2XSD0_PSEFL/5-64
H2GGK1_CORDP/4-61
A9B3V4_HERA2/3-62
C2I466_VIBCL/6-64
B2TBF9_BURPP/4-63
Q92YK3_RHIME/4-63
H3TDP1_PSEAE/3-62
F9BFY1_VIBCL/4-63
D0X846_VIBHA/7-66
A5J474_BURML/6-65
A9KX35_SHEB9/5-64
H8FSW8_RHOMO/25-88
E9VRJ5_ECOLX/5-64
C1D4J6_LARHH/4-62
Q887S0_PSESM/4-63
Q02IW5_PSEAB/10-69
H5G4Z3_ECOLX/3-62
H5HV50_ECOLX/1-57
H5E0P8_ECOLX/7-66
H5IES7_ECOLX/3-62
G0FZU8_AMYMD/7-66
Q8EIR8_SHEON/1-57
C0CZZ7_9CLOT/3-62
E0SC03_DICD3/5-64
D8APF4_ECOLX/16-75
D2AKS8_FRATE/14-73
H5Q5R8_ECOLX/8-67
E7THS9_SHIFL/24-82
B4TGS0_SALHS/6-65
B1H8P2_BURPE/8-67
B4EEE7_BURCJ/7-66
D6GPB7_9ENTR/7-66
F3R895_ENTFL/3-62
Q5LL50_SILPO/6-65
H4PZT0_ECOLX/3-62
D2T347_ERWP6/47-111
C5EJ13_9FIRM/28-87
H3SUT9_PSEAE/5-64
B1J7P0_PSEPW/5-64
H5KGB9_ECOLX/5-64
B2JIP8_BURP8/3-62
C9QLT1_VIBOR/16-75
E7UVI2_SALTM/1-56
F7YH31_MESOW/18-82
G2ZC51_LISIP/3-62
F9T8D8_9VIBR/3-61
B5ZZ40_RHILW/32-91
A9HQ35_GLUDA/7-66
H5L6M7_ECOLX/5-63
F5PBM1_SHIFL/5-64
A5UIV8_HAEIG/8-67
G7EKB2_9GAMM/4-63
H0QEQ4_ECOLI/6-64
E8EZZ1_SALMO/4-63
H2IAL5_9VIBR/3-62
C8W2B6_DESAS/6-65
B5UVT0_BACCE/3-62
F1XID6_ECO57/3-62
C9D1M8_9RHOB/9-68
A2S1T3_BURM9/3-62
C9V637_BRUNE/3-62
F9RCK0_9VIBR/11-70
F2IYZ0_POLGS/3-61
E8XQA8_RAHSY/3-62
G8LLB2_ENTCL/5-64
H1R4E0_VIBFI/4-63
H1RQ87_COMTE/10-69
G7EGZ2_9GAMM/4-63
C7GBJ0_9FIRM/3-62
H0FZG8_RHIML/69-132
H9UX09_ECOLX/9-68
Q62L40_BURMA/20-79
E8D7F6_SALMO/12-71
F2LLY4_BURGS/17-76
Q02JF0_PSEAB/3-62
G2NU44_STRVO/5-64
B1KA83_BURCC/8-68
F9A187_VIBCL/1-27
Q7NE88_GLOVI/3-62
C6BCN6_RALP1/3-62
E6RHN0_PSEU9/3-62
H3KW70_ECOLX/3-62
G2AIH1_ECOLX/13-72
I1BEM8_ECOLX/6-65
E7SHL6_SHIDY/6-65
E3HH86_ACHXA/5-63
Q47V10_COLP3/4-63
E9VML5_ECOLX/8-67
F2G1I7_SALGL/33-92
B2UJ19_RALPJ/3-62
Q9I4X0_PSEAE/6-65
Q1N6K5_9GAMM/4-63
H4IMF8_ECOLX/6-65
F8GYJ3_CUPNN/8-67
C4AU63_BURML/4-62
G6B4G2_CLODI/3-62
F3ED43_PSESL/4-63
G2T8Q0_RHORU/10-69
A1IQ42_NEIMA/5-64
F4LEF4_BORPC/3-62
H1QAY6_9ACTO/3-62
Q0I186_HAES1/3-62
C6TT20_BURPE/31-90
G7FRU3_9GAMM/7-66
Q87U52_PSESM/8-67
H0SEN9_9BRAD/4-63
F3S371_9PROT/5-64
F3Q4P9_9ENTR/6-65
B5P847_SALET/12-71
E6T7Y6_SHEB6/5-64
D7ZAY4_ECOLX/3-62
METR_BUCAP/4-63
F8GV82_CUPNN/4-63
A4AFM6_9ACTN/3-62
B0HRG0_YERPE/4-63
B1J9M1_PSEPW/6-66
F0G6S2_9BURK/1-32
C7UNP3_ENTFL/3-62
A9VMU5_BACWK/3-62
F1YW70_9PROT/7-65
A8A1K3_ECOHS/3-62
B9C101_9BURK/6-65
F7XCM3_SINMM/34-93
B1FJE4_9BURK/3-62
H4RKT0_ECOLX/9-68
E7VUZ2_SALMO/4-63
H5MQW8_ECOLX/4-63
B8FX35_DESHD/3-62
B1FGC6_9BURK/48-107
G7HH73_9BURK/16-75
D8MU05_ERWBE/2-61
E0HA52_ENTFL/3-62
G6YN47_9ALTE/3-62
F9IP47_ACIBA/3-62
G6L2S0_STRPN/3-62
F5Y3A1_RAMTT/1-57
F0LYD8_VIBFN/14-73
B5Y230_KLEP3/5-64
G9EEY3_9GAMM/4-63
F4LFH3_BORPC/8-67
H5I6G6_ECOLX/9-68
A9F9H0_9RHOB/26-85
B1EY52_BACAN/3-62
B6IMM1_RHOCS/6-65
H5PCA2_ECOLX/3-62
G8MNT6_9BURK/4-62
E8EGI4_SALMO/12-71
A6A1X8_VIBCL/19-78
Q3IWT1_RHOS4/3-62
G4CM68_9NEIS/9-68
F5VLR0_ENTSA/6-65
E8XAH0_SALT4/5-64
C5CWH5_VARPS/3-62
E7VWE8_SALMO/3-63
A3H2K7_VIBCL/13-72
G4AC84_AGGAC/8-67
C6BIR6_RALP1/5-64
E8Y0L6_RAHSY/3-62
Q083V0_SHEFN/1-57
D8NS65_RALSL/9-68
A4VP50_PSEU5/4-63
F4SL47_ECOLX/19-83
F9RCI2_9VIBR/4-63
H0F2H2_9BURK/3-62
Q1YZE5_PHOPR/3-62
D8IWY6_HERSS/5-63
C7CCC8_METED/4-63
D1BSN4_XYLCX/149-184
F5IVM2_9PORP/4-63
D5UVK2_TSUPD/3-62
D8E4L2_ECOLX/4-63
G5XLS0_ECOLX/24-82
F7ZLC7_ROSLO/7-66
C0BT91_9BIFI/3-62
Q6D2G1_ERWCT/6-65
Q7NUJ1_CHRVO/4-63
Q4UXN5_XANC8/8-67
G4CL44_9NEIS/48-107
B9JEC9_AGRRK/7-67
A2VQ40_9BURK/19-78
E8DX09_SALMO/6-65
C9P178_VIBME/6-65
G9EHC2_9GAMM/3-62
F3U7Y4_ECOLX/6-65
B1J4G0_PSEPW/4-63
F3W477_SHIBO/10-67
D0BRN4_9FUSO/6-65
F2RDM5_STRVP/5-64
D3QMU7_ECOCB/19-83
E7PSQ0_PSESG/8-67
Q3IKZ1_PSEHT/8-67
E8CVB3_SALMO/5-64
E7HTG5_ECOLX/3-64
B5FMN0_SALDC/31-90
G2DLY3_9NEIS/5-64
E8NGP8_MICTS/4-63
B0AAS0_9FIRM/3-62
Q390H4_BURS3/4-63
I1D9U5_9VIBR/8-67
F2LAM1_BURGS/4-63
Q46MP9_CUPPJ/14-73
G9V3U7_SALMO/4-63
D2ZJL5_9ENTR/40-99
F9YBP5_9RHOB/3-62
C4XHV5_DESMR/11-74
B0V7C5_ACIBY/4-63
H1C2F0_ECOLX/13-72
A3XCK4_9RHOB/8-67
A5KIU7_9FIRM/5-64
E2TTZ3_MYCTU/5-64
E7V2C6_SALTM/6-65
G3YT20_9RALS/4-63
A3KR74_PSEAI/9-68
E7ZT34_SALMO/31-90
A8EE81_BURPE/5-64
H5HBK6_ECOLX/6-65
H4AAT4_STAAU/3-62
G5S3F7_SALET/4-63
F9T7P8_9VIBR/3-62
E1EEF2_VIBPA/3-62
A3SNI1_9RHOB/12-71
G5WPN6_ECOLX/5-64
A6ATH3_VIBHA/21-80
H5YFN9_9BRAD/21-80
E8HZ46_ECOLX/6-64
G0E3K9_ENTAK/13-72
A1WA39_ACISJ/8-67
D4XI14_9BURK/6-65
B1J6A4_PSEPW/3-64
H6CDC1_9BACL/3-62
C5T5P8_ACIDE/3-62
H0BVM6_9BURK/21-79
A4YJG3_BRASO/6-65
A6UXY1_PSEA7/3-62
F2HNP0_LACLV/3-62
C3GLT9_BACTU/3-62
A8FTP3_SHESH/4-63
Q659Z0_ECOLX/13-72
Q2RWA6_RHORT/18-77
Q4UZW1_XANC8/5-63
E1TFD2_BURSG/16-75
A0KD65_BURCH/8-67
C4I420_BURPE/4-63
H4LYA7_ECOLX/8-67
A7JIG7_FRANO/6-65
B1K4Y5_BURCC/9-68
B3HXJ3_ECOLX/3-62
H4J480_ECOLX/19-83
F6G7I6_RALS8/7-69
A6D0C2_9VIBR/3-62
Q5PJT6_SALPA/4-63
A3D8D5_SHEB5/4-63
D7AWS5_NOCDD/6-65
Q46ZG0_CUPPJ/8-67
C7RM21_ACCPU/3-64
C6CMP0_DICZE/4-63
A5XMA6_BURML/3-62
A3JJZ3_9ALTE/3-62
F3DB34_9PSED/7-66
D7A6K8_STAND/6-65
B5XPQ4_KLEP3/6-66
G0JPK5_9GAMM/4-62
Q7VZS6_BORPE/6-65
G5UVI1_ECOLX/8-67
B1HQK1_LYSSC/3-62
D2BTV0_DICD5/8-67
I0HKT1_RUBGE/3-62
B0GD82_YERPE/5-64
H5XID0_9PSEU/1-57
F9UPI9_LACPL/3-62
H4KID5_ECOLX/3-62
H6MDY5_ECOLX/9-68
Q123D2_POLSJ/6-65
A9F8M5_SORC5/16-75
E2ZY38_PSEAI/3-62
B1JZ13_BURCC/6-65
Q16AH8_ROSDO/33-92
C6TPV4_BURPE/8-67
C9XWZ4_CROTZ/6-65
H8GUY5_DEIGI/5-64
Q4KF09_PSEF5/3-62
B1HGS3_BURPE/8-67
B7X303_COMTE/10-68
Q93JX3_PSEPU/3-62
F7T2W9_ALCXX/11-70
E4IJ97_ENTFC/8-67
Q1BL01_BURCA/3-62
H2GPE4_CORDP/10-69
F6A9M7_PSEF1/10-69
F9Y8M4_9RHOB/9-68
F0N9M1_NEIMN/5-64
D0MCM4_VIBSE/4-63
G8AZI9_AZOBR/11-70
E2MEZ0_PSEUB/4-63
D0RZ10_ACICA/8-67
D3V291_XENBS/8-67
G2E7V9_9GAMM/9-68
G0GIH6_KLEPN/13-71
B5SBX0_RALSL/1-53
C1M4Q2_9ENTR/1-57
B3X0D0_SHIDY/5-64
H5I0M6_ECOLX/12-71
Q3F0D1_BACTI/3-62
A3CZU8_SHEB5/4-63
F7RYM6_9GAMM/9-68
A8KEL4_BURPE/5-64
Q7WYF9_9BURK/50-102
Q98CQ4_RHILO/6-65
Q9I0T3_PSEAE/8-67
Q391E9_BURS3/7-64
C3AKE8_BACMY/3-62
E8BSR0_SALMO/31-90
G9UBV6_SALMO/5-63
C6NT35_9GAMM/13-73
H5KY67_ECOLX/6-65
F3FUS5_PSESX/13-52
G6HNR9_9ACTO/30-89
B6AY49_9RHOB/7-66
E5U8B9_ALCXX/9-68
F0KKG6_ACICP/3-61
C5EEP6_9FIRM/3-62
E2ZQ75_PSEAI/6-65
H3M789_KLEOX/7-66
A9L5L6_SHEB9/12-71
E8GMA9_SALMO/3-62
H7MZM7_STRPN/3-62
A0KD48_BURCH/9-68
E6PLV6_9ZZZZ/13-72
H0SHC5_9BRAD/6-64
Q8FYD2_BRUSU/16-75
C9A1Q7_ENTGA/7-67
E7WZB7_SALMO/12-71
F0QNZ1_ACIBD/4-63
C5CX90_VARPS/1-57
B0UMK5_METS4/6-65
G2D2X7_ECOLX/8-67
C0YET5_BURPE/65-124
B4ST45_STRM5/8-67
H4PRX6_ECOLX/3-62
G6YK68_9RHIZ/11-70
E2W1W4_MYCTU/3-62
F3KWY8_9BURK/12-71
C4X5P9_KLEPN/19-83
B7HSI7_BACC7/3-62
E4PMK1_MARAH/1-53
A1EM72_VIBCL/14-73
B2FIJ9_STRMK/4-63
F3YKC2_LISMN/3-62
E7TH54_SHIFL/3-64
F0Q3E1_ACIAP/17-76
B1TFY7_9BURK/3-62
G7Z7Y2_AZOL4/18-82
E0RI38_PAEP6/5-64
C3GZN9_BACTU/3-63
I0P560_MYCAB/16-75
B3HCC6_ECOLX/3-64
H4QBL1_ECOLX/5-64
F2LQW0_BURGS/11-70
H5G2D7_ECOLX/9-68
E8E511_SALMO/9-68
D3P1X9_AZOS1/5-64
A6FHM2_9GAMM/8-67
C0C4U9_9CLOT/3-65
F7ZGR0_ROSLO/8-67
C2I8C5_VIBCL/3-62
B9B8W0_9BURK/13-71
B3Q306_RHIE6/8-67
F5XN87_MICPN/6-65
D0CAB2_ACIBA/6-65
E1SDE7_PANVC/4-63
F3MB46_9BACL/3-62
E3HKC7_ACHXA/3-62
G4FWB7_9GAMM/4-62
I0DS68_PROST/7-66
E5U5V5_ALCXX/7-64
A9IDM2_BORPD/21-80
H5J3T2_ECOLX/13-72
C0CS56_9FIRM/6-59
C3JZ83_PSEFS/4-62
F7QRY4_9LACO/1-50
E2KP02_ECO57/10-67
A0KS81_SHESA/3-62
E2YBN4_ENTFL/3-62
B5NMC7_SALET/30-88
B5SB57_RALSL/7-64
H3NXV7_9GAMM/9-68
H0RRU1_9BRAD/6-64
C7M058_ACIFD/3-60
F9R4S8_ECOLX/8-67
F6E168_SINMK/4-63
G9SA50_CITFR/4-63
H6CET0_9BACL/3-62
E2JVK6_ECO57/5-64
F8JK99_STREN/4-63
H4EJD4_STAAU/1-50
G2BFC0_ECOLX/8-67
A7YUP5_FRATU/4-63
C5EUA6_9FIRM/5-64
H1EMC6_ECOLX/13-72
A1ER84_VIBCL/6-64
G2ZYU4_9RALS/6-65
C3STH2_ECOLX/9-68
E6WKL4_PANSA/6-65
A8H362_SHEPA/5-64
Q11FQ4_MESSB/10-69
F6AXP1_DELSC/5-64
E3A6H0_PSEAI/12-71
A5FUF8_ACICJ/29-90
B0HCJ3_YERPE/3-62
B9Z3L1_9NEIS/13-73
E7AZC4_YERE1/6-65
H0JIL8_9PSED/7-66
E0FFZ2_ACTPL/4-63
G4PTY3_ECOLX/13-72
C6UGP7_ECOBR/28-87
G7ZFS1_AZOL4/6-65
F3WM07_SHIBO/4-63
F7TAX8_ALCXX/10-69
E8I052_ECOLX/8-67
D3UZ61_XENBS/8-67
F3V3L8_SHIDY/19-83
I1B7N1_ECOLX/3-62
A3IGE5_9BACI/3-62
C4I083_YERPE/3-62
H4JYW4_ECOLX/8-66
F5S163_9ENTR/4-63
H4Q293_ECOLX/3-62
C7DP40_9RHIZ/1-38
F8G0F2_PSEPU/36-95
F3F241_9PSED/13-73
Q1CAQ4_YERPA/8-67
F5SSC2_9GAMM/5-64
E3G9R1_ENTCS/3-64
Q89IY7_BRAJA/10-69
G0BEG5_SERSA/8-67
D8D681_COMTE/4-63
F3HHK9_PSEYM/7-66
A3PP65_RHOS1/4-62
B1Q7E8_CLOBO/3-62
H1LMF8_9PAST/3-64
C0YBC3_BURPE/12-71
E7IE91_ECOLX/6-65
F9M3W3_STRPA/4-63
F2Q8G0_SALBN/7-54
B5RY15_RALSL/6-65
G9Y8S0_HAFAL/9-68
G5UHD1_ECOLX/13-72
B0KTA4_PSEPG/17-76
H1F392_ECOLX/13-72
Q317K8_DESDG/5-64
E7B8S0_YERE1/8-67
D4XCI3_9BURK/3-62
H8MX48_CORCM/6-65
O85272_PECCC/13-72
D3P5I9_AZOS1/6-65
Q0HDS0_SHESM/7-66
F5JTU6_ACIBA/5-64
E8LEN3_9FIRM/3-64
F6GAI9_RALS8/41-100
E2KDN1_ECO57/5-64
C7KR11_ACEPA/5-64
H4SUX4_ECOLX/5-64
C0D6M4_9CLOT/3-62
D4KRA0_9FIRM/15-74
E6BTE6_ECOLX/3-64
G2IKS9_9SPHN/6-65
H1KFF6_METEX/3-62
Q15QM9_PSEA6/4-63
G2KK81_LISMN/3-62
F7Y568_MESOW/15-74
B5ZWA1_RHILW/17-76
A8KFL7_BURPE/3-62
B5JLL8_9BACT/3-62
D3HCD4_STRG3/5-63
E9V8L5_ECOLX/5-64
F0KF70_ACICP/20-79
H5DIA7_ECOLX/6-65
B6JA65_OLICO/46-105
A3MIL9_BURM7/10-69
B4TQH7_SALSV/3-62
G7R420_ECOC2/18-77
B9C1Z7_9BURK/4-63
B7MCD6_ECO45/8-66
C6ARZ8_RHILS/19-78
D0GVC5_VIBMI/13-72
F5N4B2_SHIFL/1-27
I0H8G8_ACTMI/5-64
C7ULG4_ENTFL/2-62
E7ZNB3_SALMO/3-62
A1JPF6_YERE8/6-65
D2RML5_ACIFV/3-62
F3EK20_PSESL/3-64
D8HWI1_AMYMU/7-66
B3A8C6_ECO57/13-72
F3QEF4_9ENTR/9-68
G5TXQ7_ECOLX/19-83
E8V531_TERSS/7-67
H1FA98_ECOLX/8-67
G4JWD2_9RHIZ/4-63
E0LVD9_9ENTR/4-62
F6C234_SINMB/4-63
D9WKM3_9ACTO/11-70
G0SMT5_VIBMI/1-58
Q12BL7_POLSJ/30-89
C3IRV9_BACTU/1-45
F0KY38_YERE3/4-63
A9CUZ7_9RHIZ/3-62
F7RDU5_SHIFL/9-68
B9KN54_RHOSK/4-63
H1SJT5_STAAU/3-62
B1FGC9_9BURK/4-63
H1TKK4_STAAU/3-62
E8H6P4_ECO57/8-67
C0Q477_SALPC/3-62
G7HRC4_9BURK/4-63
F5RC77_9RHOO/4-63
F7K703_9FIRM/3-62
D1TVX2_YERPE/13-72
C3LVF9_VIBCM/5-64
B8CIR3_SHEPW/9-68
C6AMV5_AGGAN/4-63
C6U4C1_BURPE/12-71
A4W926_ENT38/4-63
H5NUS9_ECOLX/8-67
D7GVR5_9FIRM/3-62
H3QT97_BRUAO/4-63
Q6CZ48_ERWCT/5-63
G0GSN1_KLEPN/4-63
F7U7W2_RHIRD/9-68
B9C646_9BURK/6-65
H1RK30_COMTE/4-63
G9TJE2_SALMO/18-77
G5F9F2_9CLOT/3-62
B9C3G6_9BURK/27-86
E3JAI0_FRASU/13-70
Q4K9D3_PSEF5/8-67
A9EWJ7_SORC5/26-85
F2MXL8_PSEU6/3-62
C2DN08_ECOLX/24-82
G7VPG5_PAETH/1-61
Q8XRB6_RALSO/3-62
G5VMX5_ECOLX/6-65
B3GZB6_ACTP7/5-64
H4T343_ECOLX/7-66
F5QZW7_SHIFL/3-62
D7VRT8_9SPHI/3-62
F4TIC8_ECOLX/5-64
E7UU39_SALTM/3-62
E9Z134_ECOLX/3-62
D7JS55_ECOLX/6-64
F3GW01_PSESX/4-63
E7TRP8_ECO57/4-63
G6ZD43_VIBCL/7-66
G7TUB1_VIBCL/3-64
B5C613_SALET/3-62
A3JL22_9ALTE/14-73
F2ACM6_RHIET/9-68
D4FM38_STAEP/1-60
G6END7_STRTR/3-62
Q9RCY3_STRCO/3-62
Q02N00_PSEAB/8-67
D0J377_COMT2/18-77
E7PS65_PSESG/4-63
F0K9G8_CLOAE/3-62
D0PGC1_BRUSS/3-62
E7ZLM5_SALMO/5-64
D2T7C7_ERWP6/5-64
G9VE59_SALMO/6-65
B7RS92_9RHOB/8-67
H0RRA5_9BRAD/3-62
B7WVK5_COMTE/19-78
F3LDP2_9GAMM/4-63
C9KL35_9FIRM/5-62
B6ET83_PASMD/21-80
A8I4A1_AZOC5/16-75
C3KB78_PSEFS/5-64
C6UCT7_ECOBR/8-67
E7YLM8_SALMO/5-63
A4CB10_9GAMM/4-63
F3PQV0_9BACE/4-62
Q93JR1_RHOFA/4-62
C9PGD3_VIBFU/3-62
C0CT29_9CLOT/3-62
A4WCJ3_ENT38/5-64
I0F7L5_9BACI/3-61
F5NRL9_SHIFL/4-63
C7XTX0_9LACO/3-62
D2BWR8_DICD5/6-65
C1D3I8_DEIDV/5-64
A4Y6Y8_SHEPC/33-92
A3VZ22_9RHOB/3-62
E8YU23_9BURK/7-69
F3WDM0_SHIBO/24-83
G5FQT7_9PSED/3-61
F5X2J8_STRPX/3-62
H4QTA9_ECOLX/5-64
E6VF08_RHOPX/3-62
G0BQG3_9ENTR/2-61
B4T1F2_SALNS/3-62
F4LHP9_BORPC/6-65
H3T4U9_PSEAE/9-69
I0YET7_9BURK/10-69
H1SC20_9BURK/15-74
C4SIS1_YERFR/5-64
C6RMG0_ACIRA/8-67
Q12EW0_POLSJ/6-65
H4YRC7_ECOLX/5-64
A5N6X8_CLOK5/3-62
Q5WZZ4_LEGPL/5-64
Q2G0U3_STAA8/3-62
F5JM62_ACIBA/3-62
F8GQ04_CUPNN/6-65
H4INP1_ECOLX/5-64
F3FIV5_PSESX/10-69
E3HW03_ACHXA/11-70
E1TE29_BURSG/14-73
F2FCZ7_SALDU/51-109
A5TMA8_BURML/4-63
F2K8P1_PSEBN/4-63
D1D0E2_9RHIZ/7-66
F6G412_RALS8/3-62
E7ZIM4_SALMO/22-81
B7A3W0_ECO57/3-64
A6SVC3_JANMA/5-64
H5BSI9_ECOLX/5-64
B5XVF1_KLEP3/5-64
C5QV65_STAEP/3-62
E3FZW2_STIAD/3-62
G9SHG2_CITFR/6-65
A3KVP5_PSEAI/9-69
D0SNZ0_ACIJU/11-70
A8MMD0_ALKOO/3-62
B9CID5_9BURK/9-68
B7MQL6_ECO81/4-63
F4GCU4_ALIDK/40-99
A9I9S7_BORPD/10-69
D6DHN8_CLOSC/4-62
A1VTY4_POLNA/3-62
F6INK4_9SPHN/3-62
G5HJ33_9CLOT/3-62
A4NHI1_HAEIF/4-63
G7HSE4_9BURK/10-69
C5TBA9_ACIDE/20-77
G7RRL2_ECOC1/18-77
E1HYJ0_ECOLX/6-65
G9VKF2_SALMO/3-62
D3GX69_ECO44/12-71
F3DWD0_9PSED/3-62
I0QP18_9ENTR/8-67
H0MM75_SALMO/5-64
I0Y190_9BURK/9-68
D4CEP9_9CLOT/3-62
D8NBV4_RALSL/8-67
H8LXG6_SALTM/3-62
F9IAP9_ACIBA/3-61
Q88GB3_PSEPK/4-63
C9XUC2_CROTZ/4-63
F3W1Y9_SHIBO/9-68
C5AKI0_BURGB/7-66
D4YP19_9MICO/3-62
H5DM58_ECOLX/9-68
E7B500_YERE1/5-64
C9YG62_9BURK/7-66
B5J181_9RHOB/9-68
A9K6Z6_BURML/9-68
C2NKM8_BACCE/3-62
F8D2K8_BACTR/3-62
F0E6M9_9PSED/10-69
G5HNB6_9CLOT/3-62
Q66G38_YERPS/3-62
G0CFR7_XANCA/5-64
A2P7Y7_VIBCL/25-84
G5RC41_SALET/12-71
F0G6Q3_9BURK/10-69
H5BVK6_ECOLX/6-64
D5VC88_MORCR/3-62
G9R275_9FIRM/3-62
H5FPQ7_ECOLX/6-65
Q7WEF9_BORBR/12-71
D6HWK9_ECOLX/13-72
H4KM42_ECOLX/8-67
E2ZXI1_PSEAI/3-62
B7M7P0_ECO8A/3-62
F5XW97_RAMTT/8-67
Q7MCX6_VIBVY/3-62
F5NWA6_SHIFL/3-62
I0KPP3_STEMA/5-64
C6XPM2_HIRBI/105-164
H5WU89_9BURK/11-70
F3HV60_PSEYM/10-69
E9YPY9_ECOLX/5-64
D8NTU4_RALSL/6-65
H8NMK1_RAHAQ/4-63
B2JFX6_BURP8/4-63
Q2SW85_BURTA/3-62
A1AD17_ECOK1/5-64
D0C0J2_9GAMM/7-66
C3JJ08_RHOER/3-62
B4E7M9_BURCJ/6-67
B1Z3H1_BURA4/3-62
E1D290_VIBPA/5-63
F6C0C1_SINMB/9-68
H0SP15_9BRAD/3-62
G5F855_9CLOT/4-64
F3QB81_9ENTR/4-63
E2XQL3_PSEFL/3-62
H5J2U1_ECOLX/5-64
A8TMH7_9PROT/5-64
E9Z5R5_ESCFE/12-71
E7A578_HAEIF/8-67
F3S7Y9_9PROT/1-60
F3QIA6_9BURK/16-79
I0QXB0_9ENTR/5-64
C9TW20_9RHIZ/16-75
D7HUG8_PSESS/3-62
D3P221_AZOS1/4-63
Q9XE10_ENTCL/7-66
B5SL16_RALSL/1-51
H0M527_SALMO/5-64
F3IFM0_PSESL/12-71
H2IKJ0_9VIBR/3-62
B0APJ0_BACAN/3-62
C0CZX6_9CLOT/4-62
D1RTC9_SEROD/5-64
G0FBM5_ECOLX/3-62
B1FNB8_9BURK/21-80
H6UIZ3_9RHIZ/1-47
G8P0I5_GRAMM/36-96
G0FAW8_ECOLX/5-64
E3HPV2_ACHXA/7-65
Q4ZL95_PSEU2/21-80
D8BY55_ECOLX/9-68
F0T0E7_SYNGF/3-62
E8GYL3_SALMO/19-83
B2JVV4_BURP8/11-70
B5FEQ7_VIBFM/4-63
A3M402_ACIBT/3-62
G7SX81_SALPS/12-71
Q1BIW5_BURCA/7-66
E2XKT2_PSEFL/17-76
E6BG59_ECOLX/6-65
E7TEZ6_SHIFL/9-68
A0NP53_9RHOB/4-62
Q488B3_COLP3/8-67
F5Q6X4_SHIFL/5-64
H4RN83_ECOLX/3-62
D1CSA3_ERWPY/7-66
D0S367_ACICA/4-63
C9A5L1_ENTCA/3-62
A3X360_9RHOB/7-66
F2JWY3_MARM1/5-63
E1TAW5_BURSG/3-64
A3KTQ3_PSEAI/3-62
F9TGN9_9VIBR/3-62
H3RTW2_STAAU/3-62
E8TBU0_MESCW/3-62
E3DB11_ERWSE/3-62
E3W8V0_9RHIZ/1-44
C1HIX6_9ESCH/8-67
D0S341_ACICA/9-65
F6AMP8_DELSC/12-71
F5I592_ACIBA/4-63
A8A4S0_ECOHS/9-68
A9IKK7_BORPD/4-63
H0FHW5_BACAM/3-62
H4DF36_STAAU/3-62
E7VI88_SALMO/6-65
B3BKR0_ECO57/7-66
Q1ZSG3_PHOAS/3-62
F2ZPZ4_9PSED/8-67
A9ILQ9_BORPD/7-66
Q6LG40_PHOPR/9-68
A5L7Q2_9GAMM/11-70
C9NWF2_9VIBR/10-69
A3NG87_BURP6/9-68
A8GE87_SERP5/6-65
B1J4A7_PSEPW/10-69
H4Z0F8_ECOLX/6-65
F2IU78_VIBCL/8-67
C1HEQ5_9ESCH/30-89
A8TWA6_9PROT/4-63
A5TE94_BURML/5-63
A3PP79_RHOS1/3-62
Q9AE48_RHILT/1-41
D1F103_BRUML/3-62
D3LMT9_MICLU/11-69
G4T2D0_META2/3-62
E6XIH1_SHEP2/4-63
H0IWJ8_MYCAB/16-75
D0XIC6_VIBHA/22-81
A6VSD8_MARMS/3-62
E1P7R3_ECOAB/6-65
H1DM26_ECOLX/8-67
F1WZC9_MORCA/3-62
F6AT27_DELSC/18-77
G7ADP4_VIBCL/6-65
Q46TR4_CUPPJ/7-49
C9XGK7_SALTD/5-63
H2JLK4_STRHJ/19-78
Q087B6_SHEFN/8-67
B9BTM1_9BURK/4-63
G7HT76_9BURK/7-66
E1T9S3_BURSG/7-66
D1Q3N0_YERPE/3-62
Q9I4J7_PSEAE/3-62
H3QH36_BRUAO/3-62
F5IM80_ACIBA/4-63
C3NPX8_VIBCJ/4-63
C9QQW2_ECOD1/8-66
F7Y4S6_MESOW/8-67
D0HA18_VIBCL/3-62
B5WE85_9BURK/2-61
B5WKQ3_9BURK/29-88
F7QVH9_9LACO/19-78
E7W8W4_SALMO/3-62
F7XC23_SINMM/5-64
F7SKT5_9GAMM/38-97
E6WH80_PANSA/10-69
C4LJ24_CORK4/10-69
A8I0Z8_AZOC5/8-67
H5H686_ECOLX/3-64
E0P278_9FIRM/3-62
A6DCS3_9PROT/3-62
D3EYT6_CONWI/3-62
F5M103_RHOSH/9-70
Q39HG1_BURS3/5-64
E5Y309_BILWA/4-63
G7C3K0_VIBCL/6-64
D0REN8_9RHIZ/6-65
H4MKG9_ECOLX/8-66
F2K139_MARM1/8-67
B5NP51_SALET/6-65
B1K860_BURCC/7-66
E1IYU9_ECOLX/3-64
G7ZE49_AZOL4/2-61
A5ZAA3_9FIRM/3-62
D8IGK7_LACFC/5-63
E5ZT03_ECOLX/8-66
F5Q4S3_SHIFL/13-72
B6I2K8_ECOSE/13-72
Q98JN3_RHILO/4-63
B0KGV2_PSEPG/3-62
A7FCW7_YERP3/113-172
H3L8X1_KLEOX/3-62
B0HW18_YERPE/20-79
H3S2J5_STAAU/3-62
F3I7R0_PSESF/6-65
F5Q7M8_SHIFL/1-39
G5R3T8_SALSE/3-62
C9UQC9_BRUAO/3-62
A6TYU5_STAA2/3-62
E7YSV5_SALMO/6-65
F6IEZ2_9SPHN/87-146
A2WHC7_9BURK/7-64
B3RAG3_CUPTR/5-64
F9CH37_ECOLX/3-64
H0QFI7_ECOLI/3-62
B0TNI8_SHEHH/3-62
F4DTU9_PSEMN/4-63
H3M1S9_KLEOX/12-71
A2VW51_9BURK/4-63
E6XIL1_SHEP2/11-70
B1K263_BURCC/6-65
A5CV29_CLAM3/5-64
E0Q7P0_9BIFI/13-71
D4KN41_9FIRM/5-63
I0UF47_BACLI/3-62
C6BKE1_RALP1/7-66
F9SZS4_9VIBR/5-64
A4Z170_BRASO/14-73
A6LVD0_CLOB8/3-62
D6I193_ECOLX/9-68
E8YVI9_9BURK/7-66
I0N079_SALET/5-64
F4NGP1_9ENTR/3-62
D7HA05_VIBCL/18-77
G7RTI9_ECOC1/8-67
B3AJI6_ECO57/8-67
D6YUW6_WADCW/4-63
B5NYW0_SALET/16-75
D7XRP4_ECOLX/9-68
B9AZW6_9BURK/3-62
G9R9Q6_9ENTR/4-63
Q1Z385_PHOPR/6-65
H0G263_RHIML/29-88
F9BXL8_VIBCL/3-62
B5P002_SALET/6-65
E1EAS8_VIBPA/3-64
B1Z248_BURA4/6-65
F8FS78_PSEPU/3-62
F9B1H7_VIBCL/3-62
A2VWX8_9BURK/11-70
H3TG04_PSEAE/6-66
E6BMD7_ECOLX/10-67
E2SZP8_9RALS/5-64
F7JLX4_9FIRM/3-62
G2F9W7_ECOLX/3-62
D7XFU1_ECOLX/5-64
H2FXF2_OCESG/17-76
H0CIM6_STAAU/3-62
F0FXW8_9BURK/4-63
C3GL63_BACTU/3-62
Q46RC2_CUPPJ/42-101
F9JEA8_ACIBA/4-63
H5PSP4_ECOLX/8-67
A8GA71_SERP5/5-64
E7JJ29_ECOLX/13-72
B5NYV9_SALET/3-62
F3WT65_9SPHN/3-61
G2AJ56_ECOLX/3-62
C6S8S6_NEIML/3-64
E6FEX1_ENTFL/3-62
B7MY67_ECO81/3-62
H0IC30_9MYCO/5-62
F5KMB8_PSEAI/3-62
Q5NHB0_FRATT/3-62
C7JHI8_ACEP3/5-64
C9VWB7_BRUAO/16-75
B4SKL6_STRM5/7-66
A6WTJ3_SHEB8/3-62
C4HLR5_YERPE/6-64
Q9HUH6_PSEAE/5-65
E8HIW0_ECOLX/3-62
D0J3L9_COMT2/14-73
Q087T8_SHEFN/11-69
E8WUE5_GEOS8/3-62
A3CZ37_SHEB5/6-65
C2QC06_BACCE/6-65
C6C1F9_DESAD/3-62
B5CTZ9_9BACE/3-62
B1FZ20_9BURK/24-83
H1RAI4_SALMO/4-63
H5ARJ9_ECOLX/5-64
A4XTU6_PSEMY/4-63
H0PIF1_9SYNC/6-65
D7HST4_VIBCL/6-64
H1WXN4_LEUCI/3-64
A3SQV2_9RHOB/11-70
G8PJN6_PSEUV/4-63
E7W9K7_SALMO/6-65
G8TVN6_9FIRM/4-62
F4UQZ0_ECOLX/5-64
F8G485_PSEPU/8-67
C6CMY7_DICZE/5-64
E8GY52_SALMO/18-77
E0QW85_ECOLX/4-63
H1E422_ECOLX/8-67
Q0BBH7_BURCM/9-68
C0N595_9GAMM/4-63
G5WP71_ECOLX/4-63
D9WLH2_9ACTO/7-66
C4ICC3_CLOBU/3-62
B9P5L0_POPTR/8-67
G4LFG4_PSEAI/12-71
D1Q5I1_YERPE/27-86
E1DAI2_VIBPA/3-62
G4LEA6_PSEAI/4-63
D0JVH0_YERP1/4-63
F6F236_SPHCR/4-62
D8E9R7_ECOLX/5-64
G5HWV9_9CLOT/5-64
H5PY82_ECOLX/7-66
B2IIS7_BEII9/5-64
G7TGP7_9XANT/8-69
F3MDB2_9BACL/3-62
A8TN53_9PROT/7-66
D5UKC0_CELFN/5-64
E0XTT6_9PROT/6-65
C2JGC6_VIBCL/13-72
D0CWQ3_9RHOB/5-63
C3KN82_RHISN/4-63
H4TE98_ECOLX/4-63
B2JLT3_BURP8/4-63
C6PTJ1_9CLOT/222-283
D6ICR7_ECOLX/6-65
B9NQD4_9RHOB/23-83
G5XYV2_ECOLX/5-64
G2BFX6_ECOLX/10-67
Q1YVU9_PHOPR/3-62
D6TZ99_9CHLR/3-62
Q1LR12_RALME/5-64
G9VC37_SALMO/3-62
A6AK41_VIBHA/7-66
C6BKX3_RALP1/3-62
C4U4L2_YERAL/3-62
E1DBM4_VIBPA/25-84
E4LA22_9FIRM/3-62
D5D6T1_ECOKI/3-62
G5UQS6_ECOLX/3-64
C7VY49_ENTFL/3-62
C9QH64_VIBOR/7-68
D5ANH1_RHOCB/20-84
F0PG46_ENTF6/4-63
D0PEP7_BRUSS/5-64
A6F7R0_9GAMM/5-63
G7R642_ECOC2/6-64
E7WV96_SALMO/3-62
Q0TCZ7_ECOL5/9-68
D7A358_STAND/4-63
D7ZEU2_ECOLX/4-63
E7IUC3_ECOLX/9-68
A8FPS9_SHESH/11-69
E6XIY5_SHEP2/3-62
E7IJM0_ECOLX/5-63
B9B4T0_9BURK/5-64
H7VV50_CAMCO/3-62
G1VW84_9FIRM/3-62
Q1QHC5_NITHX/3-62
Q7W7R4_BORPA/1-51
B6B8C3_9RHOB/7-66
H0JVS7_9NOCA/3-62
E7XTR2_SALMO/5-64
A6UI16_SINMW/16-75
F2C6E8_STRSA/13-72
MOPB_RHOCA/29-93
H3TMD6_PSEAE/5-64
G7B1Y1_VIBCL/11-70
C3T9S2_ECOLX/3-62
H5HNV3_ECOLX/7-66
B3BGC2_ECO57/4-63
A0PUR0_MYCUA/3-62
A2PBP9_VIBCL/3-64
E7YGM1_SALMO/4-63
E0LXR4_9ENTR/4-63
F7ZGA2_ROSLO/6-65
A5TII4_BURML/4-63
Q65FY0_BACLD/3-62
C7CHS9_METED/3-62
B1KMK7_SHEWM/3-62
D7I360_PSESS/6-65
E8R534_ISOPI/3-62
G2E6V6_9GAMM/14-73
A4JMP2_BURVG/3-64
E9UI24_ECOLX/8-67
F3GSX0_PSESX/3-62
F3F5M4_9PSED/3-62
E8RP64_ASTEC/7-66
H3KF11_9BURK/6-65
C1B548_RHOOB/3-62
A3UY10_VIBSP/25-84
D0S8J8_ACIJO/26-85
Q214J0_RHOPB/3-62
G2D220_ECOLX/3-62
G7FYJ7_9GAMM/6-65
D1WA50_9LACO/3-62
B2JLQ3_BURP8/8-67
G0E2M2_ENTAK/9-68
E8VFJ7_BACST/3-62
E4SYI8_LACDN/6-62
A2VZ18_9BURK/27-86
D8ITT6_HERSS/3-62
G0BIU0_9ENTR/3-62
I0NH69_SALET/9-68
E8HK40_ECOLX/6-65
H3QDC4_BRUAO/5-64
H0MN98_SALMO/4-64
D4E0B6_SEROD/4-63
C3NRG6_VIBCJ/4-63
B5PXQ4_SALHA/3-62
A3SFZ1_9RHOB/4-63
B7J619_ACIF2/22-85
E5W8R1_9BACI/3-62
B1TGC6_9BURK/3-62
Q87KF7_VIBPA/11-70
F0MPN7_NEIMM/3-64
H6MDR6_ECOLX/3-62
Q3SNG1_NITWN/9-68
Q7CP75_SALTY/13-72
H4S0V1_ECOLX/8-67
Q8PQ24_XANAC/4-63
D1Q2C4_YERPN/1-52
B2TCL8_BURPP/9-68
A9WXM1_BRUSI/5-64
B4A3M4_SALNE/24-82
H5DNY2_ECOLX/6-64
Q0K043_CUPNH/16-75
F4GE34_ALIDK/6-65
G2BS11_ECOLX/5-64
G5YBK3_ECOLX/6-65
Q87U05_PSESM/5-84
E7VKI0_SALMO/19-83
G5J951_CROWT/7-65
D8GDB2_LACCZ/2-62
Q58PW3_ERWAM/7-66
E8F2V0_SALMO/12-71
E7X0W6_SALMO/4-64
H4JHN4_ECOLX/5-64
Q9K610_BACHD/3-62
A5UBI1_HAEIE/20-84
Q2IRT5_RHOP2/6-65
H0PYD4_9RHOO/5-63
E5TQJ9_STAAU/3-62
G3ABI0_9RALS/5-64
A6AQ49_VIBHA/7-65
C4GLQ3_9NEIS/3-62
E3BFX8_9VIBR/7-66
H3R505_BRUAO/4-63
G2NMU5_9ACTO/3-62
D5QV55_METTR/4-63
Q8E7Z8_SHEON/5-63
C1AAC8_GEMAT/5-64
G9VZ97_SALET/16-75
F2LR81_BURGS/7-66
E8EA96_SALMO/10-67
H5NC72_ECOLX/3-62
F5U6Y6_STREQ/3-62
B8KXA6_9GAMM/11-70
Q24ZY6_DESHY/3-62
E8B5X4_SALMO/3-62
E7TH09_SHIFL/1-57
D0H6M9_VIBCL/4-63
A3P8E8_BURP0/7-66
F6EBY4_SINMK/9-69
H1DMH3_ECOLX/4-63
E6WPP4_PSEUU/30-89
Q7WF05_BORBR/2-61
F5ZUI8_SALTU/13-72
H5Y6S6_9BRAD/6-65
H8MX35_CORCM/8-67
B1K542_BURCC/6-65
A5J9Q3_BURML/5-64
A0KK16_AERHH/13-72
A4WEU3_ENT38/9-68
D0CQH2_9RHOB/9-68
F9IDT6_ACIBA/5-65
D3G881_9GAMM/9-68
B7CTG1_BURPE/4-62
B1T705_9BURK/38-97
E8TA27_MESCW/3-62
E4KMN1_9LACT/3-62
A0XYC4_9GAMM/7-66
Q1LGY5_RALME/4-63
D6EVQ8_STRLI/6-65
E9XC83_ECOLX/13-72
H7ECJ2_SALHO/9-68
G7Q933_9DELT/6-65
E3HH75_ACHXA/7-65
G4C0S0_SALIN/5-64
F9ZZ43_METMM/4-63
F1XZJ7_ECO57/5-64
G9Y7C7_HAFAL/9-68
F9IE80_ACIBA/5-64
G9U112_SALMO/3-62
E7MTF3_STAAU/3-62
G0GQ67_KLEPN/10-67
C4WPW4_9RHIZ/6-65
A5VC60_SPHWW/7-66
F8FZI0_PSEPU/9-68
C4ULT3_YERRU/3-62
E5VQ50_9FIRM/3-62
H1RV56_COMTE/6-65
F9IJT2_ACIBA/3-62
D0B8U9_BRUME/14-73
G3YS73_9RALS/7-66
D2YPM2_VIBMI/22-81
I0CW52_BACAN/3-62
F2K7W6_PSEBN/10-69
G0FJ81_AMYMD/5-64
A7JD56_FRATL/6-65
E8XM48_RAHSY/7-66
E1T4F4_BURSG/3-62
A1SED5_NOCSJ/3-62
Q5E112_VIBF1/6-65
Q65T93_MANSM/14-73
C5F9T7_LACPA/3-62
F4BFX3_FRACN/3-62
A0KC75_BURCH/4-63
D7HCM4_VIBCL/7-66
A4WYH8_RHOS5/4-63
A1AEZ5_ECOK1/8-67
F7U508_RHIRD/6-65
Q5X4C0_LEGPA/3-62
F5VR62_ENTSA/4-63
B6XAQ0_9ENTR/4-63
B9NSY5_9RHOB/5-64
G9WHA2_9LACT/2-62
E1TIL2_BURSG/3-62
H0N7Q3_SALET/5-64
A3MG72_BURM7/8-67
Q60GF0_DELAC/11-68
Q30VJ2_DESDG/27-88
Q39LB7_BURS3/29-88
F6EDY1_SINMK/4-63
A1SFE6_NOCSJ/3-62
Q63MA5_BURPS/4-63
B8IBC7_METNO/3-62
B1KBP5_BURCC/21-80
D3P2Q2_AZOS1/3-62
C8NCZ5_9GAMM/4-63
YIDZ_SHIB3/10-67
H7MIE6_STRPN/3-62
C5CUH7_VARPS/6-65
D8EUM6_ECOLX/5-64
E8E2C3_SALMO/9-68
A9AP51_BURM1/3-62
C1DNT2_AZOVD/3-62
B7VU04_VIBSL/4-63
A5KXR7_9GAMM/3-62
G5KNM3_ECOLX/5-63
C3VEG2_PSEPU/9-68
Q3K829_PSEPF/5-64
E7Y264_SALMO/5-64
G0SRB0_VIBMI/3-62
B7N488_ECOLU/3-64
E9VWC7_ECOLX/3-62
D6ICN9_ECOLX/8-67
C9NTP8_9VIBR/1-50
F7VA06_9PROT/5-64
G6T948_STRPN/3-62
H1AKL7_9FIRM/3-62
Q98J00_RHILO/5-64
Q4UR54_XANC8/14-73
F4SRN3_ECOLX/4-63
Q89C93_BRAJA/8-67
E1J473_ECOLX/5-64
Q1ZR12_PHOAS/7-66
D4MZW3_9FIRM/3-62
E5UGF6_ALCXX/6-65
D7ZU49_ECOLX/4-63
A3VB04_9RHOB/107-166
E5U3Z0_ALCXX/4-63
A9BZ85_DELAS/18-77
A9WWV7_BRUSI/18-77
B6I4B0_ECOSE/3-62
H5CSD6_ECOLX/1-57
G9Z557_9ENTR/34-98
D8HSI8_AMYMU/4-63
B5XRU9_KLEP3/5-64
H5EF16_ECOLX/5-64
A4IYF7_FRATW/10-69
F2K7Y9_PSEBN/5-63
H5LR19_ECOLX/6-65
Q2BML3_9GAMM/9-68
E8HN08_ECOLX/4-63
B5NHJ1_SALET/3-62
G9TW15_SALMO/9-68
A9KU21_SHEB9/7-66
A8FPV6_SHESH/11-70
B4D612_9BACT/8-67
G5FX67_9PSED/2-61
E7Z2V3_SALMO/3-64
D1DQZ8_NEIGO/5-64
C9VQZ8_BRUAO/1-53
E7HBB3_ECOLX/13-72
H4V838_ECOLX/3-62
A6VNX4_ACTSZ/4-63
D1TXK7_YERPE/113-172
A2W9D9_9BURK/8-67
H4JFE1_ECOLX/10-67
F7V0A9_EEGSY/3-62
C2XJC0_BACCE/1-45
H3MC62_KLEOX/4-64
E7G916_9FIRM/3-62
E7ZAP6_SALMO/9-68
G7R6F8_ECOC2/5-64
H5QTZ0_ECOLX/5-64
B7WVW7_COMTE/4-63
B4CUL6_9BACT/4-31
F6AYV5_DELSC/3-62
Q9AQ27_BRASW/8-66
F7QGX3_9BRAD/6-65
E7NVD5_TREPH/25-86
E8GD74_SALMO/10-67
E8YNR7_9BURK/10-69
H0LSM3_SALMO/4-63
D2B1T3_STRRD/3-62
A9BXJ0_DELAS/3-62
A7K3A8_VIBSE/5-63
D4PYE5_LISMN/3-62
F9HTC1_ECOLX/5-64
H4ZV43_ECOLX/7-66
H0JBA8_9PSED/4-63
H3L9Z2_KLEOX/3-64
E7ZSZ0_SALMO/3-62
F9GMY4_HAEHA/8-67
B7N2F6_ECO81/10-67
F5ZBE1_ALTSS/6-65
H8WDX9_MARHY/3-64
G7DF70_BRAJP/7-66
Q1GDJ3_SILST/9-68
C5D1H5_VARPS/3-62
A6ALN7_VIBHA/4-61
A3SYU4_9RHOB/3-62
H7E7V2_SALHO/12-71
D1EL44_9RHIZ/6-65
G7LWE7_9ENTR/3-62
G8QIJ4_AZOSU/11-70
Q1V8P2_VIBAL/4-63
F3H2U3_PSESX/4-63
Q1QYB4_CHRSD/7-66
B4VAP0_9ACTO/16-74
B9E0E7_CLOK1/3-62
A1S8I2_SHEAM/5-64
B0QDY3_BACAN/3-62
E1TQM2_LACPS/3-62
F5RDD0_9RHOO/3-64
E2XML2_PSEFL/4-63
G0CLR5_XANCA/11-70
G5UVQ1_ECOLX/9-68
E7XEY5_SALMO/5-64
F5MBG3_ECOLX/30-89
D0XHS1_VIBHA/3-62
I0FXQ5_9BRAD/6-65
E7J3L9_ECOLX/19-83
G9SE47_CITFR/25-83
C0Q7H2_SALPC/13-72
H3SSP1_PSEAE/33-92
C0CW97_9CLOT/3-62
G2KBU6_LISMN/3-62
G4JWH4_9RHIZ/3-62
E1DK27_VIBPA/3-62
B8GRV3_THISH/22-85
F2F5E0_SOLSS/3-62
B1KA07_BURCC/5-64
C7RLF2_ACCPU/4-63
C7CHB9_METED/6-65
I0VA96_SHIFL/4-63
B9NWQ5_9RHOB/6-65
F2LC97_BURGS/30-86
B3D4J8_BURM1/6-65
C9CWQ3_9RHOB/9-68
Q089J3_SHEFN/5-64
G6H4J4_9ACTO/3-62
NTCB_SYNY3/3-61
D7I022_PSESS/4-63
B9NY74_9RHOB/5-63
B1J473_PSEPW/5-64
E2XY11_PSEFL/5-64
G5NM30_SALET/13-72
G8PXS1_PSEFL/8-67
H1G6H5_9GAMM/5-64
A6LY78_CLOB8/3-62
F7SY08_ALCXX/4-63
H3MQD6_KLEOX/6-65
B1FJX9_9BURK/3-62
G5VJY8_ECOLX/4-63
A8KG96_BURPE/8-67
B1YTC0_BURA4/3-62
F7RKU3_9GAMM/5-64
F0HA76_9BACT/23-82
G5X5J8_ECOLX/5-64
G6YYS9_9ALTE/9-68
G8PT37_PSEUV/11-70
B1YY12_BURA4/3-62
E7YXD1_SALMO/5-64
H4T2R3_ECOLX/5-64
E7P6A5_PSESG/9-68
Q92L10_RHIME/11-70
A3RYP5_RALSL/4-63
E7P9E5_PSESG/14-73
A7VSX7_9CLOT/3-62
B0HPZ2_YERPE/7-66
Q7W3E8_BORPA/35-94
E7V8A0_SALMO/3-62
D2B3E8_STRRD/3-62
H1R2N0_VIBFI/7-66
F9TT47_9VIBR/8-67
G1ZUY8_ECOLX/3-62
E3UTG0_VIBAN/7-66
H4VLP0_ECOLX/1-57
H4JLU4_ECOLX/5-64
E6W9V3_PANSA/8-67
D0C841_ACIBA/4-63
F3S0R2_VIBPA/7-66
A5JA84_BURML/10-69
E8TEX3_MESCW/4-63
H6LJ58_ACEWD/3-62
Q3J596_RHOS4/18-77
Q1GMF0_SILST/1-36
E1J1A5_ECOLX/12-71
C7LF88_BRUMC/3-62
C3BMM7_9BACI/5-64
Q8EFQ3_SHEON/3-66
C9VQ39_BRUAO/5-64
C0WC06_9FIRM/5-64
E8HJ04_ECOLX/18-77
C4TUN8_YERKR/5-63
Q82QX2_STRAW/5-64
A2WB71_9BURK/10-69
G5UMY2_ECOLX/5-64
G2MW16_9THEO/3-62
G2AWC5_ECOLX/3-62
E0SLN6_DICD3/4-63
E1S421_ECOUM/3-64
H0IIH1_MYCAB/3-62
D0IVL0_COMT2/3-62
Q7MN39_VIBVY/8-67
B1FFJ9_9BURK/3-62
F9J973_ACIBA/3-62
C7UUQ5_ENTFL/6-65
F1Y085_ECO57/4-63
F7RC78_SHIFL/3-62
F0LWK0_VIBFN/6-64
H5HBK1_ECOLX/6-64
D4LLE2_9FIRM/214-278
G8QTC2_SPHPG/24-84
D2C027_DICD5/5-64
F2K7Y1_PSEBN/8-67
Q62G88_BURMA/3-62
H5NK75_ECOLX/3-62
B5XS81_KLEP3/5-64
G5UP72_ECOLX/5-64
G0DE08_9GAMM/4-63
H0TPK1_9BRAD/3-62
A0JUI3_ARTS2/3-62
H5D8I2_ECOLX/9-68
B5ZVS8_RHILW/4-63
F8DYY7_CORRG/7-65
F7UD69_RHIRD/4-63
B9C5D6_9BURK/11-70
B9KSY3_RHOSK/3-62
G6I7A4_9FIRM/3-62
Q8P4I8_XANCP/6-65
E7VDV2_SALMO/19-83
F5TYK2_STRAP/3-64
Q79BZ9_9ZZZZ/13-72
H7FV40_9FLAO/4-63
A3P1Y7_BURP0/6-65
Q1MJE1_RHIL3/4-63
B1F7R6_9BURK/8-67
H5IDT3_ECOLX/6-65
B2GVX0_BURPE/4-63
F3HGG5_PSEYM/4-63
A8TPU9_9PROT/3-62
E6V9A4_VARPE/3-62
A8G9A5_SERP5/3-62
F3BI81_PSEHA/8-67
A9E4L6_9RHOB/4-63
Q0K0N6_CUPNH/7-66
F4DSG0_PSEMN/4-63
I1DSM9_9GAMM/7-66
D5WF75_BURSC/9-68
G2LVG6_9XANT/10-69
D0AP84_ENTFC/3-62
G4F606_9GAMM/6-65
B0V987_ACIBY/3-62
A6AAI8_VIBCL/4-63
C6CCT8_DICDC/19-83
G9Z2D4_9ENTR/7-66
D1D0K6_9RHIZ/18-77
D9QQQ1_ACEAZ/3-62
C6BBN3_RALP1/3-62
D1RSU5_SEROD/4-63
H8N1T5_CORCM/10-69
Q1LGI3_RALME/4-63
H8NSP7_RAHAQ/9-68
E6B6L3_ECOLX/5-64
F5JQ75_ACIBA/4-63
Q2SWV1_BURTA/208-267
H0TAP9_9BRAD/4-63
D4J8U0_9FIRM/3-62
F2H2I0_BACTU/3-62
G4LLS8_PSEAI/4-62
G2IY72_PSEUL/8-67
A6CYM8_9VIBR/6-65
F8GTI9_CUPNN/5-64
F4VJC0_ECOLX/9-68
A7K2C9_VIBSE/8-66
F5ZWN5_SALTU/3-62
G4LQ32_PSEAI/4-63
C4SBJ2_YERMO/5-64
A9L2M4_SHEB9/17-76
A1JJ14_YERE8/8-67
A1W235_ACISJ/3-62
F5XYV5_RAMTT/8-67
D5QDJ5_GLUHA/6-65
H5IRB2_ECOLX/3-62
E1SMA1_FERBD/8-67
G0BLS8_9ENTR/3-64
C0G7Y0_9RHIZ/16-75
B2T4N9_BURPP/5-64
G9U992_SALMO/13-72
G5LVQ8_SALET/22-81
E1TK25_BURSG/8-67
Q11NL9_CYTH3/6-65
G5JUJ6_9STRE/3-62
G5WQM5_ECOLX/19-83
F2I5Z9_AERUA/3-62
B3AKV1_ECO57/5-64
E8YBY5_ECOKO/28-87
B1XXA1_LEPCP/3-62
D4CH67_9CLOT/3-61
E4J3T8_ENTFC/4-63
Q5LQV4_SILPO/3-62
G9YH24_9FIRM/3-62
Q1BIT1_BURCA/4-63
E0TA65_EDWTF/8-67
A7MMN5_CROS8/5-64
Q39D88_BURS3/4-63
A4WSC3_RHOS5/3-62
D3AP60_9CLOT/3-62
H8M3T3_SALTM/12-71
D0I015_VIBCL/4-63
C1M6J5_9ENTR/5-64
D7BZ34_STRBB/26-84
D6A1A7_9ACTO/3-62
A5TKY8_BURML/5-64
A9K544_BURML/8-67
D8EHC5_ECOLX/28-87
A9BWF1_DELAS/16-77
C9VDD2_BRUNE/3-62
D4XIS2_9BURK/3-62
I0QWI7_9ENTR/3-62
G2KYA1_PSEAI/8-67
Q9A6F1_CAUCR/11-70
D7Z301_ECOLX/5-64
C5CZK0_VARPS/11-70
C6DAK9_PECCP/7-66
B2AG34_CUPTR/15-74
C7KIM9_ACEPA/26-84
B4T5U4_SALNS/6-39
Q46QC8_CUPPJ/3-62
Q123K9_POLSJ/5-64
C9Y9N9_9BURK/14-73
A8GIK9_SERP5/8-67
A0L4T1_MAGSM/6-64
Q3JHQ0_BURP1/6-65
D2G4C3_STAAU/6-65
G0IUT1_CYCMS/3-62
H4NN62_ECOLX/3-64
F0EED2_9PSED/4-62
B1KAY2_BURCC/7-66
G2CBG8_ECOLX/3-62
E2QHQ0_ECOLX/10-67
E9W6R1_ECOLX/4-63
H8F9X7_XANCI/16-75
D4G2B5_BACNA/3-62
D3KQQ1_LISMN/3-62
E4SV37_LACDN/7-64
D3GVL2_ECO44/7-66
D0H7K4_VIBCL/4-63
Q7VVU2_BORPE/4-63
A6CWR7_9VIBR/3-62
B6EMY1_ALISL/19-78
G9W9F1_SALET/1-41
Q87JC2_VIBPA/3-62
D0HER6_VIBMI/5-64
D6GJY9_9ENTR/3-64
G7EI07_9GAMM/3-62
F9LHC4_STAEP/3-62
F5JL54_ACIBA/8-67
F7MNQ3_CLOBO/2-63
E3I720_RHOVT/6-65
Q391D1_BURS3/17-76
E5UCA6_ALCXX/3-62
C5NLZ2_BURML/13-72
F3Q842_9ENTR/6-64
F0J6S2_ACIMA/3-62
D0XGW3_VIBHA/57-116
G9RGB9_9ENTR/111-170
D4JU50_9FIRM/3-62
B1H9L2_BURPE/6-65
I0Y4A9_9BURK/15-74
G7CUN6_AERSA/3-58
F3PCF9_9ACTO/9-68
B8CT89_SHEPW/31-90
E7PCS1_PSESG/5-64
A6G3S9_9DELT/7-66
F5JYR3_PSEAI/4-63
E5BZC4_9FUSO/3-62
Q8ZQS8_SALTY/28-87
E6EPA2_ENTFL/3-62
C5ZH78_BURPE/3-62
C6BI29_RALP1/4-63
C9UPM1_BRUAO/16-75
C8X447_DESRD/5-64
C4X9A0_KLEPN/5-63
B0RQZ9_XANCB/8-67
Q2IPM0_ANADE/23-82
A6TGK8_KLEP7/4-63
H5LF53_ECOLX/13-72
I0V624_9PSEU/4-63
H5RCV1_ECOLX/5-64
F0KNQ6_ACICP/23-86
F5MRG1_SHIFL/8-67
F4VCS4_ECOLX/5-64
C4NVB4_SALCE/21-80
F9IXL8_ACIBA/1-43
B1Z8G4_METPB/3-62
E5U8M8_ALCXX/3-62
A3JTW3_9RHOB/4-63
F6ED27_SINMK/8-67
A3P8D5_BURP0/3-62
D8NF27_RALSL/5-64
E1IWC0_ECOLX/5-64
B1JZM6_BURCC/5-64
G0EA32_ENTAK/13-72
G8NFD5_BRUSS/3-62
B9JZS0_AGRVS/9-68
Q140V2_BURXL/5-64
B7VJ82_VIBSL/6-65
H4SBQ7_ECOLX/7-66
D8J1N2_HERSS/4-63
H4H3U9_STAAU/3-62
G5MV39_SALET/31-90
F0KUX6_YERE3/5-63
C2IFT9_VIBCL/8-67
A9K5C8_BURML/8-67
I0M3L7_SALET/3-62
H4QJI5_ECOLX/3-64
Q0S378_RHOSR/10-69
G3ZI55_AGGAC/8-67
E7SZS0_SHIBO/5-64
B7UWD8_PSEA8/3-62
F8BWH9_OLICO/17-76
B0GGG2_YERPE/3-62
F1XR14_ECO57/5-63
Q0KFH9_CUPNH/3-62
B5MV03_SALET/8-67
B3R143_CUPTR/4-63
A9ILM0_BORPD/3-62
A6D2U4_9VIBR/4-63
A1AYK1_PARDP/4-63
G2NM43_9ACTO/1-60
H8CIP8_CAMJU/3-62
D1QBZ4_STAAU/3-62
E1V857_HALED/3-64
G6G4R9_9FIRM/2-61
F7KS48_9FIRM/5-64
A6VUM5_MARMS/5-64
C3B076_BACMY/3-61
E2SUE2_9RALS/5-64
D0JTW1_YERP1/3-64
G9SBK0_CITFR/10-67
Q02HK0_PSEAB/3-62
A5FX91_ACICJ/15-74
H3U4G9_STAAU/3-62
A1ABA6_ECOK1/3-62
A6WF86_KINRD/5-63
B7RNY8_9RHOB/4-63
E6WUN6_PSEUU/8-67
D6JQK9_ACIG3/5-64
H4X7K2_ECOLX/17-76
Q1BX62_BURCA/5-64
D5RMX4_9PROT/35-94
NODD2_BRASN/8-67
B0KPK8_PSEPG/9-68
F6BZ17_SINMB/4-63
I0SW16_STRMT/3-62
E8SFZ0_STAPH/3-62
Q1BK58_BURCA/4-62
A3CZ16_SHEB5/11-70
G4JY70_9RHIZ/11-70
D0SDX7_ACIJO/5-64
C7JJH7_ACEPA/22-83
D4RCT1_ENTFC/3-62
C5CR42_VARPS/12-71
A0KVU7_SHESA/3-62
C5QNX0_STAEP/3-62
D2YRZ7_VIBMI/7-66
A3X9P9_9RHOB/3-62
A3H2Q7_VIBCL/6-64
B9C5C1_9BURK/3-62
D6SNN1_9DELT/3-62
G2NN22_9ACTO/4-63
F2GXA6_BRUM5/4-63
C8WDP8_ZYMMN/4-63
I0N3J4_SALET/5-64
Q1M5Q5_RHIL3/3-62
H1G7U3_LISIO/3-62
H5KH02_ECOLX/9-68
A8TQR1_9PROT/3-62
E1PEW1_ECOAB/9-68
Q65E50_BACLD/3-62
A1UA56_MYCSK/3-62
Q9RKA0_STRCO/3-62
YVBU_BACSU/3-63
H1AJ13_9FIRM/3-62
I0ZS80_ECOLX/5-64
C2JIC9_VIBCL/6-65
A4LH86_BURPE/4-63
F4DRV5_PSEMN/3-62
Q2FJH1_STAA3/3-62
H4KJ31_ECOLX/1-39
O65974_9RHIZ/1-59
E8G4K1_SALMO/5-64
D1RTS0_SEROD/4-63
C4I418_BURPE/18-77
Q98MB4_RHILO/6-65
B4WMZ4_9SYNE/3-62
G6YDQ5_9RHIZ/6-65
D7YYU3_ECOLX/14-73
B7H3T2_ACIB3/4-63
A4YV26_BRASO/6-65
B6ZVW7_ECO57/6-65
C4UG35_YERRU/13-72
E6EXB1_ENTFL/3-62
A9G3T9_9RHOB/1-57
G7FUV6_9GAMM/8-67
B5FEU4_VIBFM/5-64
Q2S8T3_HAHCH/4-63
G8MEA8_9BURK/4-63
B3HYI8_ECOLX/3-62
A9APX5_BURM1/3-62
B7VL90_VIBSL/7-66
A9MWM6_SALPB/5-64
C6BLN8_RALP1/5-64
A1K8I0_AZOSB/8-67
E9VVM9_ECOLX/3-62
Q7WER8_BORBR/23-82
A4KST9_FRATU/7-67
H8DNI3_9ENTR/6-65
E7H6L1_9BURK/5-64
E3ZHD7_LISIV/3-62
A7IEH4_XANP2/7-66
C9CIH0_ENTCA/2-62
F3Q4J6_9ENTR/1-38
G8MIZ3_9BURK/5-64
F8BHI6_OLICM/11-70
D3ERV4_STAA4/3-62
G4Q3F3_ACIIR/1-57
H2JYU7_STRHJ/1-51
D4JAN2_9FIRM/3-62
D6HUD3_ECOLX/26-85
I0WQ35_9NOCA/3-62
H3PTX4_BRUAO/8-67
B1JFA6_PSEPW/16-75
Q7WN80_BORBR/9-67
A8IIW2_AZOC5/5-65
B8IR23_METNO/6-65
H4R9I2_ECOLX/5-64
G6JGF4_STRPN/3-62
H0A2J1_9PROT/4-63
E6HK63_ENTFL/3-62
Q5N064_SYNP6/8-67
B9TER2_RICCO/9-68
D8BL62_ECOLX/5-64
Q0B450_BURCM/9-68
E8TWQ3_ALIDB/17-75
D4X3R8_9BURK/9-68
G5G1A1_9PSED/8-67
I0HLF0_RUBGE/11-70
B7UVR4_PSEA8/4-63
B2P1W3_ECO57/12-71
A3URN3_VIBSP/4-63
E7U855_ECOLX/8-67
Q28R31_JANSC/3-62
A6WLD5_SHEB8/16-73
F9RQA1_9VIBR/4-63
C4WI92_9RHIZ/12-71
Q1BIQ6_BURCA/4-63
Q9KKP4_VIBCH/8-67
E8RJC7_DESPD/3-62
G9Z050_9ENTR/10-71
A8ECX9_BURPE/4-63
D3GWS4_ECO44/9-68
F5WWF3_STRG1/2-61
H5YHN1_9BRAD/7-66
F2EPA6_PANAA/19-83
H4TNA1_ECOLX/3-62
H4HVI2_ECOLX/3-64
F3BG22_PSEHA/3-62
A7ZVW7_ECOHS/6-65
B9K5J2_AGRVS/319-378
B1J741_PSEPW/9-68
G2UKM6_PSEAI/3-62
A2PQ93_VIBCL/4-63
G2JJG9_ACIBA/5-64
D0IIA6_9VIBR/8-67
Q1LBN1_RALME/11-70
I0QX36_9ENTR/8-67
B5NWM3_SALET/3-62
H5I755_ECOLX/3-62
D3RI67_KLEVT/5-64
A0KQJ0_AERHH/21-80
B7V819_PSEA8/4-63
F2F5Z9_SOLSS/3-62
G5UYC9_ECOLX/3-62
H4Z0Q3_ECOLX/6-65
Q5L043_GEOKA/3-62
E8EV07_SALMO/1-57
Q1ZU19_PHOAS/7-65
B6ICZ0_STRCL/6-65
G5QCX4_SALRU/12-71
D2RLH9_ACIFV/3-62
B2T4N5_BURPP/3-62
E6T469_SHEB6/4-63
Q62A95_BURMA/5-63
H0SSU2_9BRAD/4-63
D8MU75_ERWBE/33-92
E1SPF9_FERBD/3-62
F3RX35_VIBPA/4-63
B6VL91_PHOAA/24-83
G7F417_9GAMM/4-63
Q0T3C7_SHIF8/3-64
F9I4S4_ECOLX/3-62
C9TXV2_9RHIZ/6-65
Q8VW02_CORGT/8-67
B2JFT5_BURP8/7-66
B3R871_CUPTR/3-62
A6B1K3_VIBPA/5-63
A1V0F2_BURMS/3-62
G7B5H2_VIBCL/7-68
A2WE88_9BURK/85-144
F9TIU9_9VIBR/3-61
F9IA29_ACIBA/5-64
A4Y273_SHEPC/11-70
H5P6T8_ECOLX/13-72
C4AUJ2_BURML/20-79
Q6LL42_PHOPR/8-67
A2PBC9_VIBCL/27-86
E6LKF1_9FIRM/3-62
F8YUI7_VIBCL/11-70
H0FW66_RHIML/6-65
D8JFJ3_ACISD/3-62
D1AJE2_SEBTE/3-62
H1DYP9_ECOLX/3-62
B2T1E3_BURPP/29-88
H2ISK0_RAHAC/5-63
H2IJT0_9VIBR/8-67
G7DLS8_BRAJP/26-90
Q81EN6_BACCR/17-76
G5S0W0_SALET/3-62
F5QTB7_SHIFL/6-65
B5PXK2_SALHA/4-63
D5Y516_MYCTU/1-58
A5GBC6_GEOUR/5-62
E1DGS0_VIBPA/7-68
F2K9L3_PSEBN/3-62
F9AN10_VIBCL/7-66
E8U069_ALIDB/8-67
E3XW41_ECOLX/3-62
G6I2H0_9FIRM/6-65
A3M4J7_ACIBT/4-67
D6DQL6_ENTCL/3-64
Q2K6G1_RHIEC/10-68
A2WFD8_9BURK/5-64
B0TNX2_SHEHH/11-70
F5WX78_STRG1/3-64
Q3YXB1_SHISS/9-68
B2SLP2_XANOP/7-66
GLTR_BACSU/3-62
C6CD50_DICDC/3-64
F7SKM9_9GAMM/4-62
H1RWE9_COMTE/6-64
D5WF01_BURSC/5-64
B5F5X9_SALA4/6-65
B1G4U6_9BURK/7-66
Q2KXE7_BORA1/5-64
F8ZMH0_VIBCL/3-62
Q46T82_CUPPJ/8-66
E7ZUL8_SALMO/5-64
H1BZ10_ECOLX/24-82
A3VJN3_9RHOB/22-79
B1FFZ9_9BURK/9-68
D4IDX3_ERWAE/3-62
F4GYK2_CELFA/8-67
G3YL63_9RALS/3-62
D2RB81_GARV4/3-62
C5ZLA4_BURPE/8-67
A2W1P9_9BURK/19-78
A1B0K7_PARDP/3-62
C8T6Y1_KLEPR/41-100
A9IC23_BORPD/21-80
B7LZY7_ECO8A/5-64
B7JIQ3_BACC0/3-62
E1EKI6_VIBPA/3-62
F6B1V0_DELSC/4-63
F2G4V5_ALTMD/8-67
F3E2I0_9PSED/4-63
F7T1R0_ALCXX/5-64
G5LTZ3_SALET/9-68
E6W912_PANSA/6-65
E4R5D1_PSEPB/5-64
F3QA27_9ENTR/6-65
G9RDF8_9ENTR/10-39
B4TCF3_SALHS/5-64
B0HJ06_YERPE/6-65
F4XBH5_9FIRM/19-78
D0S7R0_ACICA/8-67
B0TKJ1_SHEHH/5-63
Q07V23_RHOP5/4-63
H4T394_ECOLX/8-66
H4ZKG8_ECOLX/4-63
Q9I4D7_PSEAE/5-64
C6BUP0_DESAD/20-79
F8XE81_ECOLX/4-63
H5LS43_ECOLX/1-57
G4QQU4_CORPS/10-69
Q1ZJ73_9GAMM/11-70
B3HX38_ECOLX/4-63
E4KQS9_9LACT/3-64
D1RDX7_LEGLO/2-61
F5RMY8_9FIRM/11-70
G2I658_GLUXN/27-85
Q2NR23_SODGM/4-63
F4GP70_PUSST/3-62
F3QBS4_9ENTR/3-62
B5SM62_RALSL/5-64
G0C317_9ENTR/9-67
D8ECB5_ECOLX/10-67
A7VD11_9CLOT/23-84
Q13N62_BURXL/9-68
A6AY27_VIBPA/8-67
E1IL66_ECOLX/9-68
G8MCL7_9BURK/7-66
A7JCB2_FRATL/5-64
H0T7X6_9BRAD/7-66
H0LET8_SALMO/3-62
F2KD14_PSEBN/8-67
D8B7W8_ECOLX/5-64
B2JQ27_BURP8/12-71
H5F0M7_ECOLX/3-64
C5AIM8_BURGB/7-66
A6GLG7_9BURK/7-66
A3XAN4_9RHOB/19-78
H7E9C2_SALHO/5-64
H4GY06_STAAU/3-62
Q3A1K0_PELCD/3-62
Q1BN17_BURCA/25-83
H0FU90_RHIML/6-65
C6C4M0_DICDC/4-63
D7CWG9_TRURR/5-64
F0BYC8_9XANT/6-65
B5PKW6_SALET/12-71
A8LPE8_DINSH/21-83
E8DH55_SALMO/18-77
Q1Z8K2_PHOPR/4-63
C9A9X4_ENTCA/3-62
C1B410_RHOOB/3-62
F3HD60_PSEYM/9-67
D4KDJ9_9FIRM/3-62
D9Y3Z5_9BURK/7-65
B5NM26_SALET/12-71
F3F1X6_9PSED/9-68
G9TWM1_SALMO/1-57
B1YV72_BURA4/8-67
B1VUA9_STRGG/7-66
H5CDQ7_ECOLX/3-62
H1S1E8_9BURK/1-57
E8ILF2_ECOLX/3-62
A6F6S1_9GAMM/5-64
I0Y6S9_9BURK/7-66
D6M850_9CLOT/3-62
A9GXQ3_SORC5/8-67
F2ZIK6_9PSED/4-63
C5CV67_VARPS/11-70
Q0K5G0_CUPNH/4-63
F4M846_ECOLX/12-71
E7SWA4_SHIBO/4-63
D7VDD3_LACPN/3-63
D6S2D5_9LACO/3-62
A3VGI8_9RHOB/15-74
G2KZM2_PSEAI/5-65
G8T283_BRUAO/10-69
D4XHL9_9BURK/1-60
H0HG93_RHIRD/12-71
Q87P42_VIBPA/8-67
F6G7U1_RALS8/17-76
G8VRU3_KLEPN/6-65
D0C445_9GAMM/5-64
F3FGY1_PSESX/27-85
G9T804_SALMO/12-71
Q5LN33_SILPO/4-63
B1K1N5_BURCC/6-65
C3K043_PSEFS/4-63
G8UR96_LEGPN/4-63
C2UTZ3_BACCE/4-62
A3GM63_VIBCL/7-66
A9AFL1_BURM1/12-71
E7Y840_SALMO/3-63
A4W7U5_ENT38/9-68
Q7VT83_BORPE/8-67
C6VNP3_LACPJ/3-64
G9APG8_PANAN/6-65
E1EKX3_VIBPA/17-76
H0B3Y9_STAAU/3-62
G4LR36_PSEAI/5-64
B1G029_9BURK/14-73
E0DRL5_9RHIZ/3-62
I0PQ31_MYCAB/3-62
E7IC21_ECOLX/7-66
C6EG92_ECOBD/10-67
B5RFZ1_SALG2/5-64
C3K871_PSEFS/4-63
B1Z199_BURA4/30-89
G7LN63_9ENTR/5-64
C7G8S2_9FIRM/3-62
F8XCJ1_ECOLX/31-90
G8PQM4_PSEUV/10-69
H6R1V1_NOCCG/7-66
H4XNB0_ECOLX/3-62
B4TNX2_SALSV/4-63
G8PLE7_PSEUV/7-66
B3IK67_ECOLX/12-71
A8AJ81_CITK8/12-71
A9GZP1_GLUDA/3-62
B3B1W0_ECO57/3-62
Q98JD5_RHILO/4-63
A0KCL7_BURCH/8-67
A3NGH9_BURP6/8-67
A9Z7N0_YERPE/9-68
D6J7V4_ECOLX/31-90
H0LAT7_SALMO/5-64
E8WUL4_GEOS8/3-62
G5PDH1_SALET/5-48
I0TJY4_STAAU/3-62
B3A1R8_ECO57/28-87
E9T7P8_COREQ/5-63
A3J7C5_9FLAO/5-64
H6MTD2_GORPV/3-62
H5I3G5_ECOLX/3-62
F3G1K2_PSESJ/6-65
B1FMD1_9BURK/7-66
B7CIA6_BURPE/7-66
A4WW52_RHOS5/36-95
F9D4V1_9BACT/3-62
E7VZC1_SALMO/9-68
C3G5X1_BACTU/3-62
B7WX93_COMTE/3-62
C6ULB8_ECOBR/8-67
B1IYH9_ECOLC/31-90
D6GKS4_9ENTR/4-63
G4KEM3_YEREN/3-62
Q3BY90_XANC5/37-96
D4TQT4_9NOST/3-61
B4RDY2_PHEZH/4-62
C0ST58_ECOLX/12-71
H5NEK5_ECOLX/9-68
A6F8G5_9GAMM/11-70
G8MKM1_9BURK/11-70
G7A2V0_VIBCL/14-73
E6KJF4_STRSA/3-62
E5U2R9_ALCXX/94-153
Q7WQL3_BORBR/1-50
C0D8L7_9CLOT/3-62
B5XV43_KLEP3/4-63
D8MDD3_LEUGT/3-63
G6Y9Z1_9RHIZ/6-65
H4MW22_ECOLX/6-65
G7FJK9_9GAMM/6-65
G9AF21_RHIFH/15-74
H0NKU1_BACCE/3-62
A8SZH0_9VIBR/3-62
A3SMF2_9RHOB/1-58
A8I4G4_9GAMM/9-68
D5Y5W9_MYCTU/10-69
B2TB80_BURPP/5-62
G2DPU9_9NEIS/1-57
B0QPE7_BACAN/3-62
C9UI48_BRUAO/5-64
E8YQR1_9BURK/3-62
D8BU91_ECOLX/9-68
C7K4W4_ACEPA/3-62
E7P273_PSESG/13-70
B7CBN1_9FIRM/3-62
E9ZRD1_MYCTU/3-62
B5N561_SALET/5-63
B5WLC8_9BURK/3-61
Q1V9M8_VIBAL/7-64
A0KIB7_AERHH/8-67
B1X048_CYAA5/3-61
B5CKZ3_9FIRM/6-65
D7DLD5_METS0/5-64
E1J4M0_ECOLX/13-72
B7QRQ4_9RHOB/6-65
B8JHE7_ANAD2/11-70
D8N7C9_RALSL/11-70
E0U4U8_BACPZ/3-62
B9IW62_BACCQ/1-55
D6E926_9ACTN/4-62
G9AIW9_RHIFH/4-63
D7I3P1_PSESS/6-65
F2P618_PHOMO/6-65
E1SP72_FERBD/8-67
G9Z1L7_9ENTR/10-69
G4KF02_YEREN/3-62
C5G5P5_9LACO/7-68
F9C7P4_VIBCL/4-63
E8YNX3_9BURK/17-76
Q6F7V7_ACIAD/3-62
G8V143_STAAU/3-62
G5FVM9_9PSED/14-73
E8CKT8_SALMO/3-62
Q2SMQ7_HAHCH/30-89
Q46NS6_CUPPJ/9-68
G2AXV2_ECOLX/3-62
B0VC34_ACIBY/4-63
E3A0Y6_PSEAI/3-62
F2BZB1_HAEAE/3-62
E5U6M4_ALCXX/1-60
A8FZS3_SHESH/4-63
F8BGH1_OLICM/8-67
Q9KKP7_VIBCH/15-74
A2PSZ1_VIBCL/8-67
A9HXI3_BORPD/29-88
E1V9A7_HALED/1-48
A9BZR5_DELAS/8-67
Q0B9D7_BURCM/22-81
G2AR62_ECOLX/31-90
B7UL74_ECO27/28-87
G9A3I1_RHIFH/11-70
E9V655_ECOLX/12-71
H3RHZ6_ERWST/10-69
Q0B3E0_BURCM/32-89
Q8EF03_SHEON/3-62
Q8CXY9_ECOL6/13-72
A0AXF6_BURCH/3-62
B5ZYD9_RHILW/5-64
Q3K9U4_PSEPF/8-67
A8KEC1_BURPE/9-68
A6D9C8_9VIBR/6-64
B9BN06_9BURK/4-63
B4E8W5_BURCJ/26-85
H6R849_NOCCG/3-62
Q7WFP5_BORBR/4-63
B3G1X4_PSEAI/3-62
F0Q167_ACIAP/6-65
Q0TLR3_ECOL5/24-82
D8N1H5_RALSL/4-63
H0QMM7_ARTGO/17-76
F9B8Z3_VIBCL/1-55
C6UYX2_ECO5T/3-62
F2KA28_PSEBN/3-62
H5L8H1_ECOLX/5-64
G5I7F7_9CLOT/3-62
H2AHZ9_BACAM/3-62
G8Q655_PSEFL/17-76
A5XL40_BURML/15-74
H4ZXQ2_ECOLX/3-64
E6V5M2_VARPE/6-65
B8KG08_9GAMM/7-66
G5FIZ7_9CLOT/3-62
F4NIZ7_9ENTR/28-86
C2IXK3_VIBCL/5-63
Q3IKU7_PSEHT/8-67
G0GV81_KLEPN/6-65
G7AIY7_VIBCL/8-67
H3TGS9_PSEAE/5-64
B2SAR0_BRUA1/7-66
G0B230_SERSA/6-65
G6ZES3_VIBCL/14-73
H1E0S0_ECOLX/13-72
G7ZDJ9_AZOL4/7-66
E9VG32_ECOLX/4-63
H4TKQ2_ECOLX/19-83
C9YG62_9BURK/105-164
H1Q7C0_9ACTO/5-63
G7DPZ6_BRAJP/4-63
F1W0W8_9BURK/3-62
C7UB81_ENTFL/20-83
C9YGG8_9BURK/28-87
I0PST4_MYCAB/10-69
Q4FSV0_PSYA2/5-64
B7LAI0_ECO55/5-64
Q87QJ5_VIBPA/4-63
H2IXD9_RAHAC/3-62
F3C2K8_PSESG/5-64
C5IJZ5_THITH/8-67
F8JM02_STREN/3-60
B9QX96_9RHOB/7-66
A9DAW5_9RHIZ/7-66
E7V7E5_SALMO/3-62
G0FF48_ECOLX/5-64
G7HQE8_9BURK/7-66
E6PR78_9ZZZZ/6-65
F7X929_SINMM/4-63
A1WEB3_VEREI/9-67
Q5E4R1_VIBF1/3-64
Q21WS0_RHOFD/4-62
A3UPW1_VIBSP/5-64
F9T6E5_9VIBR/5-65
I0ZVU1_ECOLX/6-65
B1JL84_YERPY/9-68
G0ABK4_COLFT/4-63
E5VKS4_9FIRM/3-62
E9SRL6_CLOSY/3-61
E6WJD9_PANSA/5-64
A2VW56_9BURK/8-67
E0SL00_DICD3/7-66
I0MYX5_SALET/6-65
D6KGA2_9ACTO/12-70
C4SAM6_YERMO/4-63
D2F4B0_STAAU/3-62
Q0BG75_BURCM/3-62
G2ZMV5_9RALS/6-65
D5Z9S2_MYCTU/3-62
I0VQF7_ECOLX/31-90
H5T953_9ALTE/8-67
F3UH98_STRSA/3-62
A4SSQ1_AERS4/11-70
Q10WP9_TRIEI/3-61
Q5DZ15_VIBF1/4-62
F2LQ18_BURGS/3-62
G8PND0_PSEUV/2-61
E8XUU1_RAHSY/5-64
F3E2N7_9PSED/7-65
Q1M7T8_RHIL3/3-62
F5Q9I1_SHIFL/8-67
H4ID50_ECOLX/13-72
F8GB92_FRAST/4-62
Q7U2T8_MYCBO/3-62
A6WYX4_OCHA4/11-70
G5S877_SALET/12-71
G9W9E4_SALET/6-65
F9I4I4_ECOLX/6-65
H3U679_STAAU/1-60
H1S0F3_9BURK/9-68
C4G4S7_ABIDE/3-62
C4T602_YERIN/1-48
H4D146_STAAU/3-62
Q04DQ2_OENOB/3-64
F2FJ48_SALDU/12-71
F2JHW7_CELLD/3-62
Q1BNT5_BURCA/4-63
F8G473_PSEPU/4-63
F3GUK9_PSESX/4-63
E1W7R4_SALTS/8-67
B1K2M8_BURCC/6-65
A3YI35_9GAMM/10-69
G0EHE7_PYRF1/45-103
Q9L2E4_STRCO/3-62
Q0ASU6_MARMM/10-69
E1DEI4_VIBPA/4-63
C6DD24_PECCP/4-63
A3SM19_9RHOB/4-63
C3E5E7_BACTU/3-62
C3JYJ3_PSEFS/4-63
Q1GEJ2_SILST/7-66
F4VF08_ECOLX/4-63
C5AER0_BURGB/6-65
Q2SFZ0_HAHCH/9-68
G5L3N2_SALET/12-71
B0GGP5_YERPE/19-83
A9MQP0_SALAR/5-64
D2AQF6_STRRD/4-63
E1RWK9_ECOUM/6-64
G5TMG5_ECOLX/9-68
H1XKF1_9XANT/4-63
Q39NJ9_BURS3/9-68
A4VJ52_PSEU5/4-63
Q9I009_PSEAE/15-74
G0VML1_MEGEL/16-73
G2LUI9_9XANT/5-64
E2QID4_ECOLX/26-85
E7XD21_SALMO/10-69
D0D8E1_9RHOB/6-65
D0JJR0_YERPD/3-62
B4WHJ3_9SYNE/6-65
D4BAY4_9ENTR/9-70
Q3HKF7_RHOS4/12-71
B2UAW2_RALPJ/4-63
F0QC75_ACIAP/3-62
A1ENU3_VIBCL/11-70
E0XPE9_9BACT/4-63
H2BF43_ACIBA/21-80
E5X5D4_9ACTN/3-62
B5Q5E9_SALVI/9-68
C1BAG7_RHOOB/3-62
E5U3Z5_ALCXX/8-67
A4LNY6_BURPE/54-113
H3NZC9_LACPN/3-62
G6BRG4_CLODI/2-63
C5CMF9_VARPS/5-64
E6VPS0_RHOPX/8-67
E6A3L8_ECOLX/9-68
F7SAQ8_9PROT/4-63
C7KKR4_ACEPA/3-62
A3L8W4_PSEAI/14-73
E8YIS6_9BURK/8-67
A6FPF9_9RHOB/3-62
E6AVA7_ECOLX/5-64
H6CK64_9BACL/3-62
A9Z9T0_YERPE/19-83
C3DRC7_BACTS/3-62
F5ZDW7_ALTSS/9-68
H1QZH4_VIBFI/3-64
H8NUT2_RAHAQ/4-63
E8AK66_SALMO/8-67
C4T0G8_YERIN/2-61
Q0B4G0_BURCM/9-68
H4A8Q4_STAAU/3-62
F5N861_SHIFL/3-62
H8NNJ5_RAHAQ/6-65
H0I0G2_9RHIZ/7-66
B8KAZ1_VIBPA/4-63
O86997_ACILW/5-64
G3ZJR6_AGGAC/8-67
E1VGS0_9GAMM/4-63
G2AX63_ECOLX/13-72
Q7P201_CHRVO/3-62
I0WYG2_9NOCA/6-65
F2K799_PSEBN/4-63
G0GPB3_KLEPN/99-158
E8XZ20_RAHSY/3-62
C2MNJ2_BACCE/3-62
I0A4M3_SALET/13-72
A8KUC3_BURPE/3-62
B3BE98_ECO57/9-68
E7Y5W9_SALMO/24-82
H0S8D1_9BRAD/3-62
Q5DYZ1_VIBF1/5-64
D2ZHC7_9ENTR/3-62
C0PVY9_SALPC/3-62
H5VUL4_SALEN/30-88
G5FM99_9PSED/4-63
C7L5L2_ACEPA/6-65
G0FQT2_AMYMD/3-62
B7H431_ACIB3/4-63
H5CMS6_ECOLX/3-62
E6VN22_RHOPX/13-72
C7XGP9_9LACO/3-64
F5J884_9RHIZ/2-61
F9SZ34_VIBOR/5-63
D7YSH2_ECOLX/6-65
A7IKD3_XANP2/3-62
H3MT18_KLEOX/4-63
Q0K5J9_CUPNH/33-92
H6RQK1_BLASD/8-67
B5MPK0_SALET/9-68
G6EWY8_LACDE/1-47
I0MQK3_SALET/5-64
A5UFD1_HAEIG/20-84
H5DX91_ECOLX/19-83
H2HLY6_CORDP/10-69
B1ZGW0_METPB/5-64
H5CTZ0_ECOLX/3-62
E6BL25_ECOLX/31-90
E1QPY5_VULDI/23-85
A4XRB4_PSEMY/4-63
Q1LH64_RALME/1-51
B7CJT2_BURPE/3-62
Q2S713_HAHCH/6-65
C9PH29_VIBFU/6-65
A8FZV1_SHESH/22-81
I0VT89_ECOLX/5-64
B2P858_ECO57/19-83
F0FY59_9BURK/17-76
A3SQD9_9RHOB/8-67
Q93EP7_PHOLU/16-75
D0FPA9_ERWPE/5-64
D9RQA7_STAAK/3-62
G2ZJ00_9RALS/3-62
H0BZL2_9BURK/3-53
H4Z1F6_ECOLX/9-68
Q0FMU2_9RHOB/5-63
E7SQC4_SHIDY/4-63
E1DN22_VIBPA/3-62
B5WLG1_9BURK/3-62
B9CA35_9BURK/8-67
I1DHU1_9VIBR/1-55
C2Z6J2_BACCE/3-62
Q7VZR0_BORPE/3-62
H3PEA8_BRUAO/5-64
E8CA79_SALMO/9-68
G4K0A0_9RHIZ/5-64
Q13KH2_BURXL/5-64
H5HPD7_ECOLX/5-64
H1USQ8_ACEPA/5-65
B1HCG5_BURPE/9-68
G0AH15_COLFT/4-63
B2P5C2_ECO57/5-64
H5EQU7_ECOLX/5-64
D7ZBM8_ECOLX/4-63
A5W8W5_PSEP1/6-65
F4D8R4_AERVB/9-66
Q2KDC0_RHIEC/4-63
C9CSA6_9RHOB/20-79
G9SKH0_CITFR/7-66
G0E532_ENTAK/32-91
G0BNM1_9ENTR/6-65
C3SMY7_ECOLX/8-67
F1Y9V9_ECO57/28-87
D4GCR4_PANAM/37-96
E1DBA3_VIBPA/6-65
F2LR34_BURGS/3-62
B5RZK7_RALSL/5-64
F4W285_ECOLX/4-63
F7XAS5_SINMM/4-63
F5QNW2_SHIFL/8-67
C3LSI5_VIBCM/6-64
A5KVW8_9GAMM/3-62
G2UFX6_PSEAI/14-73
F3JWT7_PSESZ/1-40
H5IV45_ECOLX/6-65
G8QKI7_AZOSU/3-62
D0X725_VIBHA/4-63
A3RYK5_RALSL/4-63
C1DJJ7_AZOVD/9-68
G2T730_RHORU/5-64
A8FCE4_BACP2/3-62
A4TP50_YERPP/6-65
C1DNQ5_AZOVD/9-68
E7JAV0_ECOLX/3-62
B8L201_9GAMM/5-64
F9C192_VIBCL/7-66
E6GU52_ENTFL/2-62
H5V2H5_ESCHE/3-62
H5V6L4_ESCHE/3-62
A7FL32_YERP3/6-65
F3HIM8_PSEYM/9-68
F0LFG6_AGRSH/6-65
A1R2Z4_ARTAT/4-63
D8HVE5_AMYMU/5-64
G9UZI4_SALMO/5-64
C0Y2T4_BURPE/3-62
A4C3B8_9GAMM/9-68
B2TBV4_BURPP/3-62
Q98D00_RHILO/15-74
E1EEY9_VIBPA/4-63
F1ZF02_ECOLX/5-64
F6E2S2_SINMK/8-67
B1Z391_BURA4/25-84
F7RPT5_9GAMM/3-66
C5NFC8_BURML/8-67
E8ZNT4_CLOB0/3-62
C1MG15_9ENTR/3-62
H5AU36_ECOLX/6-65
B3WMJ9_ECOLX/10-67
H0MS46_SALMO/6-65
F3QIU8_9BURK/10-68
E3HPZ5_ACHXA/3-62
D3RNJ2_ALLVD/3-64
H7RHB9_CAMCO/3-62
B9B0Z8_9BURK/4-76
A2P9Y2_VIBCL/11-70
E6V6R2_VARPE/10-69
G2L2K5_PSEAI/11-70
A3CZ35_SHEB5/7-66
B0T6H5_CAUSK/4-63
G5NF67_SALET/10-69
D4LV29_9FIRM/3-62
H0G963_RHIML/3-62
C6B2H5_RHILS/17-76
C7KEB7_ACEPA/6-65
G4LJN3_PSEAI/4-63
D2YV46_VIBMI/4-63
Q0B738_BURCM/17-76
F6ECU9_SINMK/10-69
H0FU06_RHIML/4-63
G2ZT09_9RALS/6-65
H3M7V1_KLEOX/5-64
B8HCA9_ARTCA/12-71
G2RL22_BACME/4-62
G4Q154_ECOLX/6-65
F2FJ75_SALDU/31-90
E8DI27_SALMO/4-63
G2L3N0_PSEAI/16-75
E8NXA0_YERPH/6-65
F2GWS3_BRUM5/5-64
F0FY80_9BURK/3-62
E6A1M0_ECOLX/3-62
G7HPL9_9BURK/5-64
H4PBH7_ECOLX/4-63
H1G1Z3_9GAMM/14-73
I0GD99_9BRAD/6-64
E7N1G6_9FIRM/21-80
Q475G5_CUPPJ/5-64
A6AT33_VIBHA/11-70
G2BEE6_ECOLX/4-63
G3A8D9_9RALS/8-67
F5BQI0_SALDU/6-65
Q1QB47_PSYCK/9-68
G6YGU9_9RHIZ/10-69
C7CJV1_METED/8-67
D6JUA8_ACIG3/4-63
C2MJ08_BACCE/2-53
G7CA24_VIBCL/5-63
F4QGI4_9CAUL/9-69
E6WTQ6_PSEUU/4-63
D0KJQ0_PECWW/5-64
H5VN85_SALSE/5-64
G7RBZ9_ECOC2/9-68
G2GZW1_9ENTR/13-72
G0FBK4_ECOLX/8-66
C4AQA3_BURML/9-68
H5L0W1_ECOLX/3-62
D7K2D4_9BACE/3-62
B3R6J1_CUPTR/3-62
G2A5P7_ECOLX/4-63
B7LFU7_ECO55/24-82
B5XNP0_KLEP3/6-65
F9R2N8_ECOLX/10-67
E3A1Z5_PSEAI/3-64
C6ATT9_RHILS/32-91
E7FVE9_ERYRH/3-62
Q83U67_RHILV/1-58
H1AM30_9FIRM/3-62
Q0RE29_FRAAA/3-62
H4WFY6_ECOLX/9-68
E1TED3_BURSG/3-62
F5PDV2_SHIFL/13-72
B3PSR6_RHIE6/6-65
E1PKM1_PANVC/3-62
E8LUL6_9VIBR/1-56
F0GDS5_9BURK/4-63
H4IDX3_ECOLX/5-64
H4FIR6_ECOLX/5-64
E7TEH5_SHIFL/5-64
C7LQL1_DESBD/4-62
D2THS1_CITRI/9-67
E2CR20_9RHOB/5-63
F3IL39_PSESL/10-89
Q1BWT4_BURCA/5-64
E7TS82_ECO57/3-62
E3DFR9_ERWSE/5-64
H5JJC4_ECOLX/3-64
A6FK07_9RHOB/6-65
G0SLA2_VIBMI/2-37
C5G5P7_9LACO/3-64
E8HH31_ECOLX/14-73
A9AP65_BURM1/4-63
Q5LP87_SILPO/7-66
C2LNN2_PROMI/9-68
F3J2J2_PSEAP/5-64
E7TCT7_SHIFL/31-90
H5GSC2_ECOLX/5-64
B9ITN1_BACCQ/3-62
H6UZZ4_CITFR/8-67
B2JEJ4_BURP8/5-65
D3LSZ7_9FIRM/3-62
B9K5J2_AGRVS/8-66
F2P8Q6_PHOMO/4-63
B5N5N9_SALET/5-64
F8YBN2_ECOLX/24-82
A3SL59_9RHOB/3-62
E8RH47_DESPD/3-62
C4L9X6_TOLAT/8-67
F2A8Z3_RHIET/8-67
E3H0T6_ROTDC/6-65
H4V0W6_ECOLX/5-63
G8W0H9_KLEPN/14-73
B1JZ84_BURCC/3-62
D1Y230_9BACT/3-62
A3Y1T4_9VIBR/8-67
H4LPC3_ECOLX/19-83
Q1BR41_BURCA/4-62
A6ALB9_VIBHA/10-69
F3Q2Y9_9ENTR/10-69
F2KHX5_PSEBN/4-63
H6NV47_SALTI/10-67
Q01ZX8_SOLUE/1-45
C6YRR4_FRATL/4-63
Q48FS0_PSE14/4-63
C2HZV4_VIBCL/3-62
G2L1G8_PSEAI/5-64
B1KC43_BURCC/4-63
G4B690_AGGAC/8-67
D0RCA2_9RHIZ/1-41
E8YVR8_9BURK/7-66
C4SSR6_YERFR/4-63
B3HFJ3_ECOLX/24-82
I1E0J8_9GAMM/3-62
F9T9R0_9VIBR/3-62
C2HWL8_VIBCL/3-62
A4TNN8_YERPP/12-71
A4JD65_BURVG/15-74
C4UL29_YERRU/6-65
D1WEH6_9LACO/9-67
H5TLM2_9ACTO/1-55
F6AH27_PSEF1/14-73
Q88HI8_PSEPK/4-63
A6C2C2_9PLAN/3-62
Q0B1A6_BURCM/4-63
Q1ZT11_PHOAS/16-75
E1Y2U6_LEGPN/10-69
Q1GXZ2_METFK/4-63
D9NGL5_STRPN/3-62
F5KIS2_PSEAI/3-61
H1C9E9_9FIRM/4-62
F4U4X6_ECOLX/8-66
H5R5U0_ECOLX/31-90
D6EVG1_STRLI/5-64
F3GV12_PSESX/6-65
Q1I962_PSEE4/14-73
H3SQQ5_PSEAE/3-62
I1ALS5_PSEAI/3-62
C2C807_VIBCL/3-62
B4T8E4_SALHS/5-64
G5FYX5_9PSED/3-62
C2TF95_BACCE/3-62
I1A8V8_PSEAI/5-64
E0RZ53_BUTPB/3-62
G7RP02_ECOC1/19-78
F9DUI3_9BACL/5-64
E0FMJ6_ACTPL/7-66
C9VNC3_BRUAO/4-63
F7NXZ7_9GAMM/4-63
E7WYB7_SALMO/3-62
D8URA7_9MICC/3-61
Q6LIP4_PHOPR/5-64
H6NVW0_SALTI/22-81
C3FEQ3_BACTB/3-62
H0LFH3_SALMO/5-64
B9Z7X0_9NEIS/8-67
B5PST3_SALHA/12-71
B9AYQ9_9BURK/5-64
G9AQ47_PANAN/3-62
A2PVI0_VIBCL/7-68
C8XJJ7_NAKMY/3-62
H0HCR3_RHIRD/8-67
Q98B84_RHILO/5-64
H7CWK4_CLOPF/3-62
E0T5G6_EDWTF/3-62
Q471R5_CUPPJ/7-66
H4SEW9_ECOLX/6-65
E6WMJ5_PANSA/4-63
E8BB27_SALMO/19-83
F1WNP4_MORCA/8-66
G7M4B9_9CLOT/3-62
C9NTA3_9VIBR/1-55
F3J4R8_PSEAP/9-68
A4G1Z0_HERAR/3-62
F6AVH0_DELSC/3-62
A0KMW1_AERHH/4-61
E8BSN2_SALMO/12-71
B1GBI9_9BURK/8-67
C2C5Y1_VIBCL/3-62
E4PNE8_MARAH/7-66
C9R6Z4_AGGAD/3-64
D3P0M2_AZOS1/3-62
H5DNY7_ECOLX/6-65
C6UH49_ECOBR/13-72
H6L9D5_SAPGL/4-63
H5ADU9_ECOLX/7-66
Q1BC98_MYCSS/11-70
D0J7G6_COMT2/3-62
H8GII8_METAL/24-88
D5CBE8_ENTCC/9-68
H6NJ64_9BACL/3-62
F4BGS8_FRACN/3-63
A7ZPA3_ECO24/13-72
A3NF70_BURP6/3-62
F8LVS5_STRTR/3-62
D0S4N9_ACICA/6-65
A7ZZY0_ECOHS/13-72
G9Y1H1_HAFAL/5-64
F1Y397_ECO57/4-63
H0TGC4_9BRAD/3-62
I0KE07_9BACT/3-62
D8NEP8_RALSL/4-63
C9V712_BRUNE/4-63
C3KRL5_RHISN/4-63
Q39H35_BURS3/5-64
C2H4J4_ENTFL/8-67
Q8EIM1_SHEON/4-63
H3YQ25_STAAU/3-62
A3D4K1_SHEB5/4-63
A9FVJ3_SORC5/10-69
B1HQG2_LYSSC/3-62
D6I322_ECOLX/3-62
F3HTJ5_PSEYM/9-68
C9Q852_9VIBR/1-55
F6BP29_SINMB/4-63
C5NJX6_BURML/47-106
E3HH66_ACHXA/3-62
D9WXG4_STRVR/23-82
D4V1Q7_ENTFL/3-62
E3DTU4_BACA1/3-62
F6EPV6_AMYSD/3-62
E9W0T2_ECOLX/3-64
G7D3K0_BRAJP/3-62
G4LJM0_PSEAI/4-63
D4ZJL9_SHEVD/4-62
H4QV68_ECOLX/19-83
E4R5V1_PSEPB/8-66
F0KLZ1_ACICP/3-62
E7VQE7_SALMO/9-68
D5E1Y4_BACMQ/3-62
F1XMJ7_ECO57/3-62
B3ACL0_ECO57/4-63
Q4JMU7_9BACT/6-65
C3B8Z6_BACMY/3-62
B1T4L0_9BURK/10-69
F3IV64_PSEAP/15-74
E6PXZ3_9ZZZZ/23-82
F9I4C3_ECOLX/3-64
E5X6Y4_9ACTN/3-62
I0GAT4_9BRAD/4-63
F2FQF7_SALGL/28-87
A3P169_BURP0/4-62
H5NJ41_ECOLX/3-41
H3M9N4_KLEOX/4-63
I0D704_BACAN/12-71
F8GSM4_CUPNN/5-64
G6YVF3_9ALTE/6-65
A6UD13_SINMW/4-63
C7Q770_CATAD/6-65
F2AFR2_RHIET/5-64
E6UWG6_VARPE/4-63
E4P582_ECO8N/6-65
E6CNJ2_PROAA/3-62
Q5E7C2_VIBF1/5-64
F5ZRN2_SALTU/10-69
A4A7M8_9GAMM/4-63
C9ANI6_ENTFC/3-62
H4UWP8_ECOLX/31-90
E8YT75_9BURK/14-73
H0SW79_9BRAD/7-66
G5L4Q3_SALET/10-69
Q0BB60_BURCM/8-67
F9C2P0_VIBCL/5-63
H1DZP9_ECOLX/12-71
F7XIE6_SINMM/8-67
A0RH56_BACAH/11-70
H1GYV0_9FLAO/4-62
D6EQY8_STRLI/3-62
H0FBM4_9BURK/4-63
C9NWM2_9VIBR/4-63
F2JYJ8_MARM1/10-69
Q3IDU2_PSEHT/5-64
H4SLW9_ECOLX/5-64
E8EIE8_SALMO/4-63
C6BHR2_RALP1/15-74
F6BXM7_SINMB/6-67
A8EJ56_BURPE/6-65
D1RNI7_SEROD/7-66
G7M795_9CLOT/3-62
B8E4L6_SHEB2/6-65
E8IU85_ECOLX/4-63
F0YYN7_9CLOT/3-62
H0FGK9_BACAM/3-62
D0DHM6_9LACO/3-62
G0B8H2_SERSA/4-63
Q1BKC7_BURCA/19-78
I0KMT1_STEMA/5-64
C7LJ26_BRUMC/11-70
D2RP38_ACIFV/3-62
C3IRR3_BACTU/3-62
H0HH86_RHIRD/7-66
G9CA43_DELAC/16-73
F1XNQ0_ECO57/10-69
G7ZFD7_AZOL4/20-79
G5QSY0_SALRU/3-62
E4PE44_ECO8N/17-76
F9AQD0_VIBCL/3-64
C9D1T9_9RHOB/18-77
E2K716_ECO57/24-82
F6AMI2_DELSC/8-67
E3G5Q5_ENTCS/8-67
C7L9K5_ACEPA/26-84
H3LEB8_KLEOX/6-65
G2CKR8_ECOLX/7-66
E8EVX4_SALMO/12-71
Q57TM0_SALCH/8-67
G9Z7U3_9ENTR/5-64
E7VXH0_SALMO/3-62
I0BFS6_9BACL/2-61
A0KJ90_AERHH/3-64
E3XIR8_ECOLX/5-64
E6XMS8_SHEP2/4-63
A4GAI8_HERAR/8-67
E7XVP6_SALMO/9-68
C2MMV1_BACCE/3-62
F9T8E0_9VIBR/6-65
D0WVZ8_VIBAL/7-66
H3SDF0_9BACL/4-62
H4VF62_ECOLX/6-65
H0LP79_SALMO/31-90
D7HKR3_VIBCL/11-70
E4BA92_PROAA/3-62
F3CJZ2_PSESG/3-61
E8GEY8_SALMO/6-65
H1UJV5_ACEPA/3-62
E8I3L1_ECOLX/7-66
Q63NK9_BURPS/4-63
H3SR09_PSEAE/3-62
A8FI56_BACP2/3-62
H5VXN0_SALEN/5-64
F4TB37_ECOLX/4-63
E8HYU6_ECOLX/8-67
Q391W5_BURS3/17-75
C7BSS9_PHOAA/5-64
B5R311_SALEP/13-72
F1TIB5_9CLOT/3-62
G9WHC5_9LACT/9-67
G0C282_9ENTR/5-64
E9TYJ0_ECOLX/18-77
Q396X9_BURS3/9-68
B6B1P7_9RHOB/4-63
Q88Q00_PSEPK/6-65
D6D2M3_9BACE/4-62
H5QL76_ECOLX/10-67
B2TFV7_BURPP/2-61
H5YFU1_9BRAD/4-63
E8ABH6_SALMO/4-64
C1DNG9_AZOVD/11-70
I1BC06_ECOLX/1-27
G2NMS3_9ACTO/3-62
E0R0K2_ECOLX/3-64
G0JYI3_STEMA/3-62
F5ZZ23_SALTU/3-62
B4EJ97_BURCJ/6-65
B7VQM7_VIBSL/8-66
D8A5J2_ECOLX/3-63
D8NV05_RALSL/4-63
H0J733_9PSED/9-68
A7N972_FRATF/4-63
H1QLA3_9ACTO/7-66
Q6GIX7_STAAR/1-60
A9N3V3_SALPB/28-91
D3IGG2_9BACT/3-62
C2LKR0_PROMI/3-62
F8FW56_PSEPU/3-62
Q8EAM4_SHEON/12-70
A4JBP5_BURVG/3-62
B0GUG4_YERPE/3-62
F3E9F3_PSESL/9-67
H3QX65_BRUAO/5-64
E1I467_ECOLX/6-65
G7EJ29_9GAMM/8-67
F2PF80_PHOMO/3-62
D6JUQ7_ACIG3/5-64
H0KYF7_SALMO/3-62
D2ZCG8_9ENTR/10-67
H3KR09_ECOLX/13-72
Q93NZ4_9RHOB/7-68
G5X4Z7_ECOLX/19-83
A7MQH3_CROS8/1-55
H3R968_ERWST/5-64
F5ZBU2_ALTSS/6-65
H2HC32_CORDP/10-69
B9JYZ0_AGRVS/6-65
H5NCK6_ECOLX/13-72
D7X1P6_ECOLX/6-65
F9JB89_ACIBA/3-62
A8IHG4_AZOC5/6-65
A7K0T4_VIBSE/11-70
G4A864_AGGAC/8-67
G9V9T6_SALMO/5-64
H3R8V1_ERWST/5-64
Q62EJ1_BURMA/4-62
A7ZRZ6_ECO24/9-68
C3P3V1_BACAA/3-62
H5E333_ECOLX/3-64
I0ZR40_ECOLX/7-66
F2LNC4_BURGS/10-69
D6IE36_ECOLX/9-68
Q13K94_BURXL/7-65
E2XZ93_PSEFL/3-62
A3Y1Q4_9VIBR/4-63
F4M9K2_ECOLX/3-62
F6AFB8_PSEF1/12-70
B7MMQ7_ECO45/13-72
H0MDD6_SALMO/6-65
E8VZ22_STRFA/26-84
C6B398_RHILS/5-64
D6UEP8_STAAU/3-62
Q0G618_9RHIZ/5-64
H0P888_9SYNC/4-63
F5JWY4_PSEAI/9-68
F4DRL4_PSEMN/4-63
H1G349_9GAMM/3-62
E6WKN7_PANSA/3-62
F9DHE2_9BACT/3-62
E8UYN4_TERSS/9-67
C0Y485_BURPE/8-67
Q88EJ5_PSEPK/3-62
A4FGH9_SACEN/5-63
Q2G5G0_NOVAD/8-67
A4EIB7_9RHOB/10-69
A2WCA2_9BURK/12-71
A7JDS1_FRATL/3-63
A3LAF8_PSEAI/4-63
G8Q8H7_PSEFL/20-79
E7JVK2_SHISO/5-64
G2L734_PSEAI/5-64
A3TSW0_9RHOB/11-69
A2VRD7_9BURK/4-63
B1Z4L2_BURA4/9-68
Q4ZRF4_PSEU2/3-62
A0B4K2_BURCH/8-67
D3RM98_KLEVT/3-62
I0MG65_SALET/13-72
A3MAD6_BURM7/7-66
F0EDG8_9PSED/3-61
C9YI07_CLODR/4-63
D6GAE9_9ENTR/8-67
E1WE26_SALTS/4-63
G4D5L4_9FIRM/2-61
F7QI52_9BRAD/4-63
E4PKP1_MARAH/9-67
E3HWL2_ACHXA/6-65
H8P169_RAHAQ/7-66
D5CUV2_ECOKI/8-67
Q2K7A9_RHIEC/5-62
F2P7A8_PHOMO/10-69
A7JKG4_FRANO/5-64
I0QXU8_9ENTR/5-64
F9I8I2_ACIBA/4-63
I0XYS3_9BURK/4-63
A9CWW6_9RHIZ/4-63
G0A846_COLFT/3-62
E8YSQ0_9BURK/5-64
D5HCE8_SALRM/3-62
D7N7B9_9FIRM/202-264
A5W932_PSEP1/5-64
F0GL17_9BURK/9-68
H6MGH4_ECOLX/10-69
C7CDN3_METED/3-62
C2X0G7_BACCE/3-62
D0CFV7_ACIBA/3-62
E3Z6C9_LISIO/3-62
H3N872_KLEOX/31-90
D4E8V9_SEROD/9-68
A6BWY9_YERPE/3-62
A6V3L2_PSEA7/5-64
H5TVK6_9ACTO/3-62
C0F0J2_9FIRM/3-62
G7HK57_9BURK/5-64
D4F5S4_EDWTA/5-63
C5NBY4_BURML/38-101
A9EAP7_9RHOB/8-67
D4KHV8_9FIRM/3-62
E0GIN6_ENTFL/3-62
F3H4W9_PSESX/4-63
D2TTP1_CITRI/4-63
D0ZI33_SALT1/13-72
H4TA29_ECOLX/3-63
C6V0B9_ECO5T/12-71
C9VBS6_BRUNE/7-66
D4T4J6_9XANT/3-62
B5BDX2_SALPK/5-64
H3ZGF8_9ALTE/6-65
G8MD95_9BURK/4-63
E2SWQ8_9RALS/4-63
D4X3R2_9BURK/4-63
F5I6S4_ACIBA/9-65
F9A2T1_VIBCL/7-68
A9APG3_BURM1/6-65
B1KC61_BURCC/5-64
H6NDH8_9BACL/4-63
H5I864_ECOLX/6-65
B1J213_PSEPW/3-62
I0XXW6_9BURK/4-63
H4T4Z8_ECOLX/8-67
B1HJ66_BURPE/5-64
E8BJW0_SALMO/5-64
Q9L5J5_SALTI/3-62
B2AIH1_CUPTR/3-62
F0LEW1_AGRSH/4-63
G6XBJ5_MYCAB/3-62
Q8XFH1_SALTI/4-63
A0Y059_9GAMM/4-63
G0K380_STEMA/8-67
F8GVD7_CUPNN/11-70
Q1YR70_9GAMM/9-68
Q1NE22_9SPHN/8-67
Q8X5A8_ECO57/18-77
F6AD17_PSEF1/11-70
D2B3J0_STRRD/9-68
Q8X6H0_ECO57/30-89
E9YSC0_ECOLX/5-64
H4B8N4_STAAU/3-62
F4MWG8_YEREN/3-62
F0KFD7_ACICP/3-62
E9WC05_ECOLX/31-90
Q486M8_COLP3/1-57
Q2GA24_NOVAD/24-83
D4J720_9FIRM/3-62
G1YWA6_ECOLX/4-63
D2F9P3_STAAU/3-62
G5VU95_ECOLX/9-68
C0WM46_LACBU/3-64
B0UA47_METS4/31-90
H4MLG3_ECOLX/31-90
F5K143_PSEAI/7-66
H8ETU8_MYCTE/3-62
D0DDQ4_9RHOB/7-66
C2TER9_BACCE/3-62
G0VXY5_PAEPO/3-62
G4KY95_OSCVS/3-62
Q0BXT0_HYPNA/8-67
Q8ZNE1_SALTY/13-72
E5UFP5_ALCXX/6-65
Q121V1_POLSJ/4-63
C7KLH3_ACEPA/6-65
I0QY20_9ENTR/4-63
A5KU70_9GAMM/4-63
Q3K9B9_PSEPF/16-75
Q2SY36_BURTA/27-83
GCVA_HAEIN/12-71
Q215P5_RHOPB/8-67
B7LH55_ECO55/9-68
F8GWC7_CUPNN/6-64
D8D413_COMTE/1-60
E7ZR96_SALMO/3-64
H2IYZ4_RAHAC/13-72
G0F3E8_ECOLX/5-63
Q1MEJ4_RHIL3/6-65
B7CPB1_BURPE/5-64
B4F2T2_PROMH/8-67
E6XMA9_SHEP2/5-64
F4G5S0_ALIDK/8-67
A5A0R4_PSEAI/8-67
A3TVT0_9RHOB/10-69
Q02QN5_PSEAB/5-64
A9AT41_BURM1/3-62
E2TI13_MYCTU/3-62
F1CFA5_9ENTR/8-67
H0FD85_9BURK/4-63
H0MJZ1_SALMO/10-69
C5N795_BURML/5-64
F9SVS3_VIBOR/4-63
A4Y7N6_SHEPC/3-64
F5NIL2_SHIFL/1-39
E3HPC5_ACHXA/4-63
C3E9M3_BACTU/3-62
C6DBU7_PECCP/5-64
C9NS40_9VIBR/2-37
F3I1A2_PSESF/10-69
G2GY50_9ENTR/27-76
H5JTQ6_ECOLX/8-66
C7KW70_ACEPA/16-75
F9YAS4_9RHOB/6-65
H2HJD4_CORDP/10-69
E0LYA5_9ENTR/5-64
C1ARX6_RHOOB/3-62
A1V2W7_BURMS/32-91
H1UBG2_9BACT/137-199
G4LM60_PSEAI/5-64
G0XAP2_ECOLX/21-80
B1T4J5_9BURK/24-83
F2PCZ0_PHOMO/3-62
Q02TS6_PSEAB/15-79
E7WAN5_SALMO/5-64
A1B227_PARDP/4-63
B0KSC2_PSEPG/5-64
G2F515_ECOLX/9-68
E7GLF4_CLOSY/5-62
H1U2N8_9BACT/7-66
E2ZK85_9FIRM/23-81
F9YF03_9RHIZ/4-63
F0G104_9BURK/4-63
C7CGU8_METED/16-75
B2GA23_LACRJ/3-62
A1K8I6_AZOSB/24-82
I0QUL6_9ENTR/5-64
A1SEI3_NOCSJ/8-67
Q2K451_RHIEC/49-108
D0IB39_VIBHO/3-62
B1HFN4_BURPE/4-63
B9B726_9BURK/12-71
B6YWP1_THEON/283-346
A6UK25_SINMW/9-69
H5MYV5_ECOLX/1-57
C0PX48_SALPC/5-64
D4C838_9CLOT/5-64
Q89SA1_BRAJA/8-67
A0Y2Q3_9GAMM/4-63
F5JIL4_9RHIZ/4-63
F5LKR3_9BACL/3-62
A2PTV3_VIBCL/10-69
Q13JD9_BURXL/13-71
F3TMT0_STAAU/3-62
D1VVY0_9FIRM/3-61
F8GAT9_FRAST/11-70
G2CXI9_ECOLX/6-65
A9ARZ2_BURM1/4-63
B9K1P5_AGRVS/11-70
D8IPS2_HERSS/8-67
A2WH46_9BURK/8-67
F2FF06_SALDU/4-63
A3D7B9_SHEB5/9-68
H1JBE5_9FIRM/3-62
F3JED4_PSESX/7-66
H7N6E6_STRPN/3-62
B1LHW7_ECOSM/9-68
A3LLV6_PSEAI/4-63
E1I426_ECOLX/4-63
A6XXK1_VIBCL/6-64
B5MIF8_SALET/5-64
G0CQR8_CORUL/4-61
G5WA66_ECOLX/6-65
F6BZI9_SINMB/34-93
E4D552_PROAA/3-62
B1K4G7_BURCC/7-65
C8BZH2_RHILV/1-58
E8XXE4_RAHSY/4-63
H5C680_ECOLX/5-63
F0LFA6_AGRSH/5-64
G2D425_ECOLX/9-68
Q88H05_PSEPK/3-62
Q2YPS2_BRUA2/6-65
C1M4V4_9ENTR/43-102
H4KT79_ECOLX/24-82
H0LNZ0_SALMO/10-69
A6FJ14_9GAMM/5-64
E7GGZ7_CLOSY/3-62
F4SUX4_ECOLX/4-63
D5D5I3_ECOKI/3-62
B5PRY8_SALHA/4-63
B3Q3E0_RHIE6/5-64
E3HJK0_ACHXA/5-64
H4KT17_ECOLX/6-65
H5W3N1_SALEN/4-63
H5LLT6_ECOLX/5-63
Q8D1T3_YERPE/133-192
D9XU28_9ACTO/7-65
D1FBF0_9RHIZ/18-77
D7HR00_VIBCL/3-62
C2QJN9_BACCE/3-62
Q2NWH2_SODGM/9-68
G6CCT0_LACCU/2-62
A3M2Y7_ACIBT/7-66
H7EXZ8_PSEST/10-69
A3L5E1_PSEAI/5-64
H8JTA0_VIBCL/3-62
B8L3D1_9GAMM/6-63
E8IAM8_ECOLX/13-72
D0ZEH9_EDWTE/30-88
H6NWQ9_SALTI/3-62
O27588_METTH/25-84
G0VZW9_PAEPO/3-62
G7ANH5_VIBCL/5-63
G8SUH9_BRUCA/4-63
B9Z395_9NEIS/4-63
E3BNH2_9VIBR/7-63
A7N5X6_VIBHB/3-62
C0BBV5_9FIRM/5-64
A8DX23_BURPE/6-65
A3UZQ7_VIBSP/3-62
B9BJF8_9BURK/27-86
G8PKD9_PSEUV/1-60
F9ATM6_VIBCL/1-51
H0DEU5_9STAP/3-62
H5VHV4_SALSE/5-64
G1YBU6_ECOLX/13-72
E2XX47_PSEFL/4-63
H4SA58_ECOLX/6-65
I0P229_SALET/12-71
H0J660_9GAMM/3-62
B6APL8_9BACT/3-62
H5SWX4_LACLL/2-62
E9X4A9_ECOLX/7-66
C4UAF8_YERAL/9-67
E5AMM4_BURRH/8-67
G8WK95_KLEOK/12-71
G6H7I0_9ACTO/7-66
F3S9D8_9PROT/4-63
F2KA30_PSEBN/6-65
F7TS32_BRELA/3-63
D2Q9K2_BIFDB/1-56
I0XD44_STAAU/3-62
H4FDZ4_9RHIZ/6-65
A9GAZ2_SORC5/6-65
D8E622_ECOLX/28-87
F5MSD2_SHIFL/9-68
C3MET8_RHISN/5-64
H1UBG2_9BACT/13-73
A3JJS1_9ALTE/8-67
B5F5F0_SALA4/13-72
C4UUS2_YERRO/12-71
G9U3T0_SALMO/3-62
A7IIT4_XANP2/8-67
B7I4H6_ACIB5/4-63
G6JH46_STRPN/3-62
I0L3R1_9ACTO/5-64
Q7VXW3_BORPE/3-62
C3K4T6_PSEFS/4-63
B7A2F7_ECO57/5-64
F2KFU6_PSEBN/6-65
H4PC91_ECOLX/10-67
B1YSE4_BURA4/9-68
B9NJE4_POPTR/87-146
A2W2T6_9BURK/5-64
F2H3U9_BACTU/3-62
D8DAW4_COMTE/5-64
D8B1D6_ECOLX/5-64
I0YCW0_9BURK/10-69
F8G656_PSEPU/36-95
A3XT88_9VIBR/8-66
D5W765_BURSC/16-75
Q7W8J1_BORPA/6-65
D8AVS3_ECOLX/3-62
F5LHR8_9BACL/3-62
G3YT76_9RALS/5-64
C2ELC6_9LACO/7-66
F6G7M0_RALS8/10-69
C3RNZ6_9FIRM/3-61
G7BJC0_VIBCL/5-63
C7VNW4_ENTFL/3-62
G4EGJ4_9BACL/3-62
Q92SS5_RHIME/6-65
G2IT79_9SPHN/3-62
G6DXU2_9GAMM/6-65
H6LQN7_STAAU/3-62
G7HJT8_9BURK/4-63
F6BW31_SINMB/4-63
E7JME3_ECOLX/8-67
C3K112_PSEFS/8-67
H4WCA3_ECOLX/3-64
E4LWU8_9CLOT/3-40
D0C9B4_ACIBA/3-62
G7BY25_VIBCL/3-62
D2F041_9BACE/4-62
D4X3K7_9BURK/5-64
D3PLR4_MEIRD/20-84
H4JN86_ECOLX/3-64
F7UNX9_SYNYG/4-63
H3XT28_STAAU/3-62
C4GLH6_9NEIS/4-63
D8A458_ECOLX/8-67
G2Z1I6_FLABF/3-62
G2C9J3_ECOLX/9-68
C4U9B1_YERAL/4-63
B9C871_9BURK/29-88
B1HHD1_BURPE/4-63
H0NB61_SALET/5-63
I0QTS6_9ENTR/6-66
Q8YME8_NOSS1/19-78
A1RGB6_SHESW/42-101
B9Z1D4_9NEIS/27-90
F9BS84_VIBCL/19-78
D5YHQ7_MYCTU/1-58
H5XI70_9PSEU/4-63
G7HLC7_9BURK/6-65
E2T5W6_9RALS/3-62
B1FFH3_9BURK/3-62
F3EKP4_PSESL/11-70
F4URM8_ECOLX/3-62
A3ENI0_VIBCL/6-64
B5CNC1_9FIRM/14-72
H5TYB8_9ACTO/3-62
B1J7Y8_PSEPW/6-65
B6G0F8_9FIRM/3-62
D0DEE9_9RHOB/11-70
B9WYE1_STRSU/3-62
A7HYS9_PARL1/3-62
B5PAX7_SALET/5-64
B3HXC4_ECOLX/6-64
H4G034_STAAU/3-62
D1FJ71_9RHIZ/7-66
C7VQK1_ENTFL/3-62
B5XP43_KLEP3/7-66
Q39B16_BURS3/10-69
Q9KVI5_VIBCH/3-62
B8H8D0_ARTCA/5-64
Q6D114_ERWCT/7-66
Q1I2W5_PSEE4/8-67
B0G525_9FIRM/3-62
G2KXA7_PSEAI/8-66
Q1QBA1_PSYCK/3-62
E1V403_HALED/3-62
C1HTG7_9ESCH/31-90
D2B373_STRRD/5-64
G2NFA6_9ACTO/4-63
B7RZE4_9GAMM/5-64
A3YFN5_9GAMM/3-62
B5MWG8_SALET/12-71
Q3BR82_XANC5/16-75
I0UKF9_BACLI/3-62
G8PT71_PSEUV/4-63
H1SGU2_9BURK/6-65
D8MLE8_ERWBE/3-62
F3JM69_PSESX/7-66
B4STJ1_STRM5/4-63
G5R3V5_SALSE/18-77
F3GGP8_PSESJ/3-62
C5ZEY2_BURPE/5-64
B5PAB4_SALET/5-64
C3MGS2_RHISN/4-63
G5FS46_9PSED/3-62
C2DVF1_ECOLX/18-77
Q88L89_PSEPK/14-73
F2LDQ0_BURGS/4-63
C6CDQ4_DICDC/3-62
F7XFC7_SINMM/8-67
G2ZRS8_9RALS/8-67
E7GMM9_CLOSY/4-62
D9NRC4_STRPN/23-82
C7W4U0_ENTFL/20-83
G1WS85_9FIRM/3-62
C0D5Z2_9CLOT/3-62
H5E9Q1_ECOLX/4-63
B0KUP0_PSEPG/9-69
C6CTG3_PAESJ/3-62
D1RRX4_SEROD/43-102
C5EEF0_9FIRM/39-98
D7ZLK9_ECOLX/5-63
C4SZ38_YERIN/5-64
E6UY58_VARPE/3-62
E4WGG8_RHOE1/3-62
Q02MU6_PSEAB/4-63
B9JMK2_AGRRK/13-72
B9BYL5_9BURK/3-62
H2IAE4_9VIBR/7-66
Q7W4R3_BORPA/29-88
C2ESI7_9LACO/8-58
D8DD31_COMTE/4-63
H0G3H4_RHIML/8-67
D8MKR3_ERWBE/3-62
F1ZTJ3_THEET/3-62
D6LW71_STAAU/1-60
A1WAL2_ACISJ/5-62
B8JF30_ANAD2/23-82
F9J643_ACIBA/10-69
Q98IY2_RHILO/5-64
Q68E32_AERPU/8-67
A6W298_MARMS/7-66
E2K2M6_ECO57/3-62
D8ADE0_ECOLX/5-64
B4V9E8_9ACTO/4-63
H4BFD4_STAAU/1-60
H3MLP4_KLEOX/3-62
A9EY08_9RHOB/1-60
D4BPF9_BIFBR/3-62
Q7MFW7_VIBVY/9-67
E9YTN2_ECOLX/8-67
G1WUR6_9FIRM/3-62
H3MPF6_KLEOX/11-72
D2FPP4_STAAU/3-62
Q63K07_BURPS/6-65
B9C2J4_9BURK/4-63
G5PEA4_SALET/1-40
D6AIV3_STRFL/4-63
C0B155_9ENTR/7-66
F3K0Y4_PSESZ/6-65
G7BRB6_VIBCL/7-66
A6X7K1_OCHA4/11-70
D1MWA6_9BURK/26-85
A6SZ48_JANMA/4-63
D6K862_9ACTO/4-63
G8MM27_9BURK/4-63
B8DF77_LISMH/3-62
E7VI08_SALMO/3-62
G1YFL3_ECOLX/4-63
F9ELK0_FUSNU/5-62
F2FH86_SALDU/3-62
F6C9J1_BIFBA/3-62
F5RSA9_9ENTR/5-63
A9AR80_BURM1/4-63
Q3JGI3_BURP1/7-66
A5F509_VIBC3/3-62
G5Q8E7_SALMO/4-63
F7RK29_9GAMM/4-63
A8GD68_SERP5/9-68
B3Q355_RHIE6/3-62
B1FMH4_9BURK/3-62
B5WTV7_9BURK/4-63
B1QVT4_CLOBU/3-62
E8GL28_SALMO/3-62
I0BGM2_9BACL/4-63
E8F6G4_SALMO/9-68
H3VBT7_STAEP/3-62
Q4K9X0_PSEF5/3-61
C0Y3X2_BURPE/7-66
E2M7X1_PSEUB/3-62
B5RVA6_RALSL/3-62
H9UX19_ECOLX/9-68
D0JVC4_YERP1/3-62
E8D1P6_SALMO/5-64
H3Q7B4_BRUAO/18-77
D8J0D3_HERSS/7-66
H5LQP6_ECOLX/8-67
G7EC89_9GAMM/4-63
G0IHU7_BACAM/3-63
E3HR13_ACHXA/7-66
A0LA88_MAGSM/3-62
Q120S2_POLSJ/6-56
B4EKF4_BURCJ/7-65
C9P7I9_VIBME/4-63
A9MSA0_SALAR/8-67
G2AFK2_ECOLX/3-64
C7LQ72_DESBD/29-90
F5ZZR3_SALTU/6-65
H5E3D3_ECOLX/5-64
E4RCU8_PSEPB/8-67
A9BPG7_DELAS/37-96
E7HV83_ECOLX/3-62
B5BIS1_SALPK/3-62
Q32J97_SHIDS/4-63
Q1VAE5_VIBAL/10-69
Q1MCR0_RHIL3/4-63
D8GU04_CLOLD/3-62
C2CK23_9FIRM/12-69
D4GDK8_PANAM/5-63
Q1I9K6_PSEE4/5-64
H0SDQ3_9BRAD/4-63
Q6D4Y1_ERWCT/5-64
G2UGV6_PSEAI/4-63
I1DLH6_9VIBR/3-62
D5CIM6_ENTCC/8-67
H1E5F8_ECOLX/5-64
H4UEG8_ECOLX/5-64
Q15Z83_PSEA6/4-63
C9LCS7_RUMHA/3-62
A9W8S9_METEP/5-39
F8ZL19_VIBCL/6-65
C4AZN6_BURML/5-64
Q13CG2_RHOPS/3-62
B1J3A9_PSEPW/4-63
F3V5T6_SHIDY/5-63
G8VXA0_KLEPN/4-63
E8B0X4_SALMO/4-64
Q12LN2_SHEDO/4-63
Q3JV34_BURP1/14-73
A1F9E2_VIBCL/6-64
F9Z0E1_PROAA/3-62
F4BSM1_CARS1/5-66
Q49VL5_STAS1/3-62
F0E4D2_9PSED/4-63
H0RCB0_9ACTO/6-63
E0GJY6_ENTFL/2-62
C7WPJ0_ENTFL/3-62
E8J3V6_ECO57/5-64
E2S646_9CORY/6-65
B8K500_VIBPA/7-66
B8ECR5_SHEB2/18-77
B9BN48_9BURK/3-62
H4Q4I0_ECOLX/3-62
D8DDH9_COMTE/3-62
F4LAU3_BORPC/4-64
I1AGM4_PSEAI/6-65
C6U676_BURPE/3-62
Q0FX42_9RHOB/8-67
B4A9M3_SALNE/5-64
Q6D889_ERWCT/5-64
B1FJG3_9BURK/6-65
A8EDZ1_BURPE/3-64
I0KLI6_STEMA/5-64
E2XJ76_PSEFL/8-67
H3PU82_BRUAO/7-66
D6KFA8_9ACTO/3-62
B9CIU9_9BURK/3-62
C3NRF8_VIBCJ/6-64
F7UUJ6_EEGSY/3-62
C9LSX8_9FIRM/3-62
C7Q333_CATAD/3-62
E8FCC3_SALMO/3-62
D4XQT7_ACIHA/5-64
C5ZRB4_BURPE/54-113
G0BCP5_SERSA/13-72
A4TLD7_YERPP/6-65
Q4ZTX6_PSEU2/4-63
E8VCP0_BACST/3-62
B1F2A1_BACAN/3-62
H4CTJ1_STAAU/1-60
D8JF31_ACISD/5-64
D3RSZ0_ALLVD/5-64
E3HI10_ACHXA/4-63
H4UA66_ECOLX/3-62
H0L6V4_SALMO/12-71
B3YL67_SALET/24-82
A3LBJ3_PSEAI/8-67
E6V332_VARPE/6-65
C7RSU7_ACCPU/5-64
B6A400_RHILW/11-70
Q1Z6U1_PHOPR/4-63
B7HKL4_BACC7/3-62
I0QPK1_9ENTR/5-64
TCBR_PSESQ/3-62
B2JV54_BURP8/15-74
I1ALR2_PSEAI/3-62
G5XLC7_ECOLX/6-65
E6UXI5_VARPE/5-64
H3MLT6_KLEOX/11-70
H5DCW4_ECOLX/6-65
Q5HL69_STAEQ/3-62
B8CHY8_SHEPW/3-62
E8A580_SALMO/9-68
A6E126_9RHOB/8-67
A8ENJ5_BURPE/66-125
A0K8T5_BURCH/11-70
E3PRS0_CLOSD/3-62
H7E3F6_SALHO/8-67
B1JB92_PSEPW/9-68
B1J4V4_PSEPW/7-66
E6WGF6_PANSA/4-63
B3RB53_CUPTR/9-66
B0VA07_ACIBY/5-64
E8M303_9VIBR/3-62
H5GX88_ECOLX/9-68
A2W0T1_9BURK/3-62
C0GBN2_9RHIZ/6-65
F3HH29_PSEYM/4-63
D1ETR4_BRUML/4-63
C8U6L2_ECO10/13-72
G4PBK7_BACIU/3-62
H2X9X2_CAEJA/14-73
B1K7K5_BURCC/4-63
F0EIJ0_ENTCA/3-62
D7ZYW3_ECOLX/24-82
H1B7K8_9FIRM/4-62
F8FLE7_PAEMK/3-62
G4ABB8_AGGAC/8-67
F1ZMH1_ECOLX/8-67
H3SXU7_PSEAE/4-62
Q1LP65_RALME/7-66
E6UW78_VARPE/4-63
G2L074_PSEAI/4-63
E0X733_PSEPU/4-63
D1ET30_BRUML/4-63
G6XSH3_RHIRD/3-62
I0ZWV0_ECOLX/1-57
A3K5M9_9RHOB/8-67
Q1M944_RHIL3/3-62
D5PBA4_9MYCO/3-62
C2YYZ9_BACCE/3-62
F2AFF4_RHIET/8-67
C5CZ98_VARPS/8-67
D4IAC6_ERWAE/6-64
E0EZU5_ACTPL/3-62
E7W5R9_SALMO/22-81
B2JWU3_BURP8/6-65
H3LF84_KLEOX/4-63
A3D7Y3_SHEB5/21-80
E9TNT2_ECOLX/4-63
G2JGF9_ACIBA/10-69
G2S8Z3_ENTAL/9-68
Q143H1_BURXL/10-70
D4QVR2_ENTFC/3-64
Q89FY0_BRAJA/3-62
H1EF36_ECOLX/17-76
F3U1B3_STAEP/3-62
C2IFG6_VIBCL/4-63
Q28P84_JANSC/2-61
Q6N3F6_RHOPA/9-68
A4TPK6_YERPP/5-64
G2F3B7_ECOLX/6-65
F4PFC7_BATDJ/3-62
E3HVZ6_ACHXA/39-98
A5TMR4_BURML/3-62
D2NCV3_ECOS5/9-68
Q3DCQ6_STRAG/3-62
E4P4C1_ECO8N/60-119
I0NTL6_SALET/3-62
D1RYM9_SEROD/7-66
A3LC40_PSEAI/4-63
G5RA80_SALET/30-88
B1FBI0_9BURK/3-62
A7GJI7_CLOBL/3-62
A2SGI9_METPP/4-63
B2TM85_CLOBB/3-62
A6VSC2_MARMS/20-79
Q7VWP9_BORPE/7-66
D7HNY2_VIBCL/15-74
H5PFF9_ECOLX/12-71
D3QKT4_ECOCB/3-63
D5DN81_BACMD/3-62
H4YXW5_ECOLX/5-64
G7HG11_9BURK/30-89
Q1MLA0_RHIL3/6-65
F3EV31_9PSED/7-65
G8VVK1_KLEPN/6-65
G4BX75_SALIN/8-67
E0DHX5_9CORY/7-64
H3QNI8_BRUAO/4-63
E9Z755_ESCFE/5-64
C9KP29_9FIRM/3-62
Q8X8Q1_ECO57/7-66
H5N378_ECOLX/4-63
H5DEW1_ECOLX/12-71
E8EHG5_SALMO/5-64
G2IZ53_PSEUL/8-67
F1X102_MORCA/8-66
B0MNW7_9FIRM/3-62
H8M203_SALTM/5-64
H2IKA1_9VIBR/3-62
H1S7X8_9BURK/4-63
Q1GYX7_METFK/21-84
Q0BM00_FRATO/3-62
G1ZP40_ECOLX/9-68
C3K8Y5_PSEFS/4-63
F5YKT8_TREPZ/1-59
Q87DD8_XYLFT/3-62
A7JY23_VIBSE/3-62
Q3KAN9_PSEPF/8-67
Q39K09_BURS3/9-68
F3NK28_9ACTO/10-69
F3U483_RHOSH/6-65
A3YXS0_9SYNE/8-67
B4EIZ5_BURCJ/20-79
B3I7Y9_ECOLX/5-64
D4XIR6_9BURK/9-67
D5MVT4_BACPN/3-62
F2LQS3_BURGS/2-61
I0ADK5_SALET/9-68
E7Z6R1_SALMO/10-67
F3IHP3_PSESL/5-64
D2NDD7_ECOS5/10-67
H4MCJ3_ECOLX/5-64
E9U2Z7_ECOLX/1-27
D8H9D7_BACAI/3-62
A1B116_PARDP/5-64
A2S5H9_BURM9/3-62
Q486H6_COLP3/4-63
F9SGQ8_VIBSP/11-70
F7U955_RHIRD/29-87
D8HVY6_AMYMU/5-63
H0Q3Y3_9RHOO/6-65
C6B9C3_RHILS/7-66
E4DE49_PROAA/3-62
G7BME3_VIBCL/6-65
D8N1K1_RALSL/25-84
E6RP51_PSEU9/3-62
G4LHY0_PSEAI/13-72
D1R1L9_STAAU/3-62
H5KTJ2_ECOLX/3-64
A3KR14_PSEAI/4-63
G2S2Z5_ENTAL/8-67
E8HM16_ECOLX/8-67
G8LKY1_ENTCL/6-65
E1X034_BACMS/6-65
D7H954_VIBCL/19-78
H4PFB1_ECOLX/31-90
C3FNJ8_BACTB/3-62
E1EC43_VIBPA/5-64
G2A6C1_ECOLX/10-67
A5TDP4_BURML/3-62
C1C6Q9_STRP7/3-62
G8PKJ4_PSEUV/11-69
C7HWE8_9FIRM/3-62
A3VZX0_9RHOB/3-62
A8KWM8_BURPE/13-72
B2HRD3_MYCMM/3-62
A3NXK1_BURP0/4-63
Q8P4I2_XANCP/7-66
H5KDI3_ECOLX/5-64
B7AVQ3_9FIRM/3-62
H5NDT1_ECOLX/6-65
B1Y0I3_LEPCP/10-69
F9T3Z1_9VIBR/3-62
B7V298_PSEA8/4-63
B1FJV5_9BURK/8-66
C5CQ04_VARPS/10-69
A2SCP1_METPP/5-64
G2CUH9_ECOLX/8-66
A7IJH0_XANP2/12-71
Q0WIN6_YERPE/6-65
H8BK00_CAMJU/3-62
H5THB7_9ACTO/3-62
B1FC46_9BURK/3-62
D5GZ69_LACCS/4-64
F6AU29_DELSC/5-64
H4YZL7_ECOLX/3-62
E7GTU1_CLOSY/3-62
D4ZGX3_SHEVD/9-64
F3E398_9PSED/3-62
E7ZPY8_SALMO/12-71
F3JAV9_PSESX/5-64
A9AEH4_BURM1/3-62
Q6N2D6_RHOPA/38-97
H3TAP7_PSEAE/1-57
F3V7J3_SHIDY/13-72
A3NL58_BURP6/8-67
E7WJJ2_SALMO/3-64
Q72BS3_DESVH/27-86
H4MWH6_ECOLX/8-67
F7SWH8_ALCXX/8-67
H3TFG6_PSEAE/1-51
A9ZZD1_YERPE/3-62
E4R2J4_BIFLM/6-65
B0TM59_SHEHH/9-68
F6ICL5_9SPHN/8-67
G6XPY0_RHIRD/7-66
F3H2Z9_PSESX/10-69
G8LEU5_ENTCL/21-80
B4EJB7_BURCJ/6-65
D7WY57_9BACI/3-62
F5RPH5_9FIRM/3-62
B4EIU5_BURCJ/3-62
B5F7X4_SALA4/6-65
H8NQC1_RAHAQ/3-62
D7XHA9_ECOLX/5-64
E8EUU8_SALMO/31-90
Q126N0_POLSJ/19-78
F0DYM2_9PSED/10-69
D2YTA3_VIBMI/13-72
Q1I544_PSEE4/4-63
G0K4G4_STEMA/5-64
G5TKH1_ECOLX/9-68
A3XSU9_9VIBR/6-65
B5CA73_SALET/5-64
H3T6A3_PSEAE/4-63
C3G5Y5_BACTU/3-62
H0CKC3_STAAU/3-62
Q9ZBE7_MYCLE/3-62
H3LWB5_KLEOX/7-66
Q1MJS7_RHIL3/9-68
G9Y0Y0_HAFAL/3-62
H0HGS4_RHIRD/10-68
D9SW13_CLOC7/4-62
G4LCJ9_PSEAI/3-64
A5JCA0_BURML/5-64
E7XJ47_SALMO/31-90
F3HX25_PSESF/1-57
H2IHV6_9VIBR/3-62
G2T8M6_RHORU/6-65
G6Z874_VIBCL/3-62
Q0K0F5_CUPNH/4-63
Q47G05_DECAR/25-88
Q5LM16_SILPO/8-67
Q8P7R7_XANCP/8-67
A9CL98_AGRT5/3-62
E6BTJ7_ECOLX/3-62
E8J5D5_ECO57/6-65
Q39E26_BURS3/5-64
F2PDK8_PHOMO/4-61
F5VKB1_ENTSA/6-65
H5MH33_ECOLX/5-64
Q0BBB9_BURCM/9-68
F3WFJ5_SHIBO/19-83
F8CJQ6_MYXFH/6-65
A1EJE3_VIBCL/7-66
C0BBJ3_9FIRM/3-62
F6AUN4_DELSC/11-70
C1AJE3_MYCBT/3-62
E8MA36_9VIBR/6-65
C9TKL3_9RHIZ/4-63
Q1IBR2_PSEE4/4-63
B0KNQ8_PSEPG/6-65
E8IRR4_ECOLX/9-68
F7YIN6_VIBA7/7-66
Q0KAA5_CUPNH/3-62
H4FIW9_ECOLX/3-62
Q122A4_POLSJ/4-63
D0J1F9_COMT2/6-65
Q1ZU47_PHOAS/7-63
D2YJQ3_VIBMI/43-102
G2BNN3_ECOLX/3-64
G9AJK8_RHIFH/68-127
D4C9Z3_9CLOT/5-64
F9B0X3_VIBCL/7-66
A9Z5Y2_YERPE/3-62
D4PY01_LISMN/3-62
F6BTJ2_SINMB/7-66
B2VFY4_ERWT9/4-63
Q8Y2L0_RALSO/13-72
H4R0R4_ECOLX/3-62
C0CST0_9CLOT/3-62
D8IWV7_HERSS/5-64
A8RLH3_9CLOT/3-62
E6WMI5_PANSA/4-63
C4WMY8_9RHIZ/7-66
B2P548_ECO57/6-65
C7WAJ0_ENTFL/3-62
C2HZK1_VIBCL/9-68
Q72XP0_BACC1/3-62
F3QIS5_9BURK/12-71
A0KXW3_SHESA/3-62
D8UNX9_9MICC/6-65
F3RTF8_VIBPA/6-65
D6EGZ8_STRLI/6-65
B1YXM2_BURA4/3-62
E7Y2U8_SALMO/9-68
F0CZ68_SALMO/5-64
Q11EF2_MESSB/11-65
F1XZY1_ECO57/31-90
F7RP17_9GAMM/3-62
B5FM68_SALDC/8-67
C0EAU8_9CLOT/31-89
H3N1F1_KLEOX/30-89
G5Q966_SALMO/5-64
A3N1G0_ACTP2/8-67
B9KTN3_RHOSK/4-62
H8NZ98_RAHAQ/3-62
G0DN63_9GAMM/11-70
F4UDE4_ECOLX/6-64
B1FP10_9BURK/5-64
E6T831_SHEB6/11-70
Q6MJ78_BDEBA/4-63
Q2S6T7_HAHCH/3-62
C0YDH9_BURPE/54-113
G6XM03_9PROT/3-62
B1M8F7_METRJ/7-66
E6V588_VARPE/3-62
F4AJ21_GLAS4/4-63
H0J705_9PSED/8-68
G2J134_PSEUL/5-64
D4E980_SEROD/4-63
H4LLG0_ECOLX/13-72
B0VR45_ACIBS/9-68
E7V8Y7_SALMO/6-65
A1BA89_PARDP/27-86
Q07IE5_RHOP5/23-87
B9NWQ4_9RHOB/5-65
D2C1Z3_DICD5/4-63
G4E641_9GAMM/22-81
G5PSN0_SALET/3-62
G7EE01_9GAMM/4-63
A8RTW8_9CLOT/3-62
G0E1V9_ENTAK/3-62
G7HAF2_9BURK/4-63
B1JWY0_BURCC/8-67
E8GKW7_SALMO/4-63
B6WBB1_9FIRM/4-62
B0TZV3_FRAP2/75-134
D0M979_VIBSE/25-84
D6IUR8_ECOLX/6-65
F3EGS2_PSESL/5-65
B8JC06_ANAD2/3-61
D0KC50_PECWW/3-62
Q8EI07_SHEON/3-64
A8FPS8_SHESH/12-69
B4SZI2_SALNS/19-83
G0BY89_9ENTR/8-67
G5FF56_9CLOT/3-61
D2A9C5_SHIF2/19-83
D1P5M2_9ENTR/5-64
Q46U73_CUPPJ/7-66
B2P8V1_ECO57/5-64
E1TRB2_LACPS/3-62
B5PG50_SALET/3-62
C4IBK1_CLOBU/3-62
H5VVC2_SALEN/12-71
F6B1L2_DELSC/14-73
G5LRS3_SALET/5-64
D3QU16_ECOCB/5-63
C7K7I9_ACEPA/7-66
F9LQH9_STAEP/1-60
E7IH09_ECOLX/3-62
F5M8Z7_ECOLX/12-71
H2IEH0_9VIBR/6-65
F0E268_9PSED/3-62
G5VTF2_ECOLX/6-64
Q3SGH4_THIDA/3-62
G2NLP1_9ACTO/5-64
D1K350_9BACE/3-62
H8IGQ3_PASMH/4-63
D8N7K7_RALSL/5-64
E9SJQ3_CLOSY/3-61
H4SZS9_ECOLX/10-67
E7JCF9_ECOLX/13-72
E8DSG1_SALMO/4-64
E7P4C2_PSESG/8-67
A6UJN8_SINMW/7-66
Q1YP17_9GAMM/6-65
D1NYM5_9ENTR/3-64
Q1BNU1_BURCA/3-62
F9ZTL9_ACICS/13-73
E8AZZ6_SALMO/5-63
H4MLY0_ECOLX/19-83
E1SVS0_FERBD/7-66
G0AI11_COLFT/35-94
E6AKZ5_ECOLX/5-63
Q7MZM3_PHOLL/7-66
A8KMA7_BURPE/20-79
E9YU13_ECOLX/6-65
B1M864_METRJ/4-62
E8TQ70_ALIDB/6-65
B0A6U5_9FIRM/3-62
F8Z4K2_VIBCL/10-69
E2SYE2_9RALS/6-65
E8IIE6_ECOLX/31-90
D4V6Y3_BACVU/4-62
B5CBB7_SALET/6-64
A0NZH4_9RHOB/1-38
A7H0B2_CAMC5/1-59
F2AAH1_RHIET/59-118
H0CUE9_STAAU/3-62
G5G6M0_HAEAP/5-64
H5NAU2_ECOLX/3-64
Q9I0X2_PSEAE/3-61
C2HUA6_VIBCL/13-72
G2JEJ6_ACIBA/18-77
F8B3U0_FRADG/3-62
B7VH72_VIBSL/8-67
Q1VBS4_VIBAL/4-63
Q9XBR6_ZYMMB/6-65
F9BQ76_VIBCL/5-63
G7DJS8_BRAJP/9-68
D9Y4Q6_9BURK/8-67
D0S2J7_ACICA/4-63
G1YB23_ECOLX/5-64
F4T383_ECOLX/26-85
B6D1N3_KLEPN/6-64
B1FK48_9BURK/32-89
E7B344_YERE1/5-64
C9QH40_VIBOR/3-62
A0Y3K1_9GAMM/3-64
H4SI66_ECOLX/10-67
C8TYM8_ECO10/4-63
F8JKJ0_STREN/5-64
F2IRE7_VIBCL/3-62
E8F5R9_SALMO/6-65
G0BNL4_9ENTR/4-63
D0FVN8_ERWPE/6-64
H4ME81_ECOLX/4-63
F6AM76_DELSC/4-63
C6B4X6_RHILS/8-67
Q8XBU2_ECO57/12-71
B0G655_9FIRM/3-62
H3M3B2_KLEOX/7-66
G2RLU2_BACME/3-61
G2FU86_9FIRM/3-62
H5QAV7_ECOLX/19-83
H4IGI0_ECOLX/8-67
E7I7E6_ECOLX/8-67
H0G2C4_RHIML/9-69
F3QI13_9BURK/12-70
G6YUU4_9ALTE/4-63
A5EQF1_BRASB/4-63
A4JQ80_BURVG/4-63
Q1BGG8_BURCA/6-65
E3G8A7_ENTCS/5-64
B1YR11_BURA4/15-74
H1PW82_9FUSO/3-62
A9JYX3_BURML/8-67
E4R5W9_PSEPB/101-160
I1AMM0_PSEAI/9-68
B7JFK5_BACC0/3-62
A4TNA2_YERPP/5-64
D7Z1R0_ECOLX/3-62
D7I5U2_PSESS/17-76
F3W0Q6_SHIBO/3-62
Q28UH3_JANSC/5-64
I1DXT2_9GAMM/3-62
I0ZU10_ECOLX/5-64
D7H962_VIBCL/3-62
E1K1U0_DESFR/3-62
Q0K2S1_CUPNH/3-62
D0RGB0_9RHIZ/3-62
H5N1K9_ECOLX/10-67
C2UZQ8_BACCE/12-71
A4VG04_PSEU5/5-64
E3A5U9_PSEAI/6-65
C6CEE5_DICZE/13-72
F5KRM5_PSEAI/4-63
A3LD58_PSEAI/3-62
D4LBL8_RUMC1/6-64
B9BB65_9BURK/3-62
H3MJD6_KLEOX/19-83
H4MJU8_ECOLX/24-82
G6UCF6_STRPN/3-62
D7XYI3_ECOLX/6-65
G6XQ22_RHIRD/6-65
F6G048_RALS8/9-68
G7EH31_9GAMM/3-64
B5BCR5_SALPK/3-63
F5S362_9ENTR/6-65
G4KHA4_YEREN/9-68
G7FKR5_9GAMM/3-64
A9EM34_9RHOB/4-63
G4L5Z0_TETHN/25-88
E8TV38_ALIDB/3-62
G5P6L2_SALET/6-65
B3R8H0_CUPTR/3-62
G5TPS0_ECOLX/4-63
NODD1_RHILP/8-67
G9V1P5_SALMO/5-64
Q48XG4_STRP1/3-64
I0LQ61_SALET/13-72
Q882X8_PSESM/4-63
F0C6C2_9XANT/19-65
G7HT05_9BURK/11-70
A1BAJ8_PARDP/3-62
A3UMU8_VIBSP/6-64
A0B2D0_BURCH/10-69
B9BKT9_9BURK/3-62
D7H9X1_VIBCL/3-64
E3GA16_ENTCS/6-65
B1Z000_BURA4/34-93
Q02DS4_PSEAB/5-64
B7M633_ECO8A/4-63
F7TAJ4_ALCXX/7-66
E0S198_BUTPB/5-64
B5ESL7_VIBFM/5-64
D0PD46_BRUSS/12-71
F0L8F6_AGRSH/68-127
Q9I0V0_PSEAE/4-63
A3S0K0_RALSL/17-76
Q48HI5_PSE14/4-63
E9AAH0_SALET/12-71
H0T318_9BRAD/4-63
H4JC03_ECOLX/6-65
C1HUT2_NEIGO/7-66
E3F0X3_KETVY/18-77
B5WKQ0_9BURK/8-67
Q7P028_CHRVO/4-63
G6HHL0_9ACTO/4-63
A3SL20_9RHOB/4-63
A1EQ44_VIBCL/25-83
A4EKE2_9RHOB/3-62
A9MSV9_SALPB/15-74
F9ICR1_ACIBA/3-62
A0R6U8_MYCS2/4-63
H1DP71_ECOLX/6-64
Q390F2_BURS3/19-78
A3KVS5_PSEAI/4-63
G5RB84_SALET/40-92
F3H3L4_PSESX/10-69
C4SE41_YERMO/25-86
H3XX45_STAAU/3-62
F6ABY5_PSEF1/9-70
Q28SY0_JANSC/3-62
A9MHH2_SALAR/3-62
A6FAH1_9GAMM/7-66
A2S2L6_BURM9/5-64
Q326K3_SHIBS/8-67
H3R9X9_ERWST/13-72
C4B2X1_BURML/5-64
F9CCS8_VIBCL/19-78
F3SX33_STAEP/1-60
G0M411_LACPE/9-70
C5UTT4_CLOBO/3-62
H3L854_KLEOX/3-62
F0LVP5_VIBFN/5-63
G5GQ87_9FIRM/3-62
H0F6D5_9BURK/5-62
A2W1X5_9BURK/6-65
D0J820_COMT2/3-62
H4R496_ECOLX/8-67
G3YPG9_9RALS/25-84
B3YAY7_SALET/4-63
E4QYT1_HAEI6/20-84
F2LCW8_BURGS/8-67
A0KKG7_AERHH/9-66
A8U3F9_9PROT/42-101
E3GBI4_ENTCS/23-82
C7CQS2_ENTFL/2-62
E0PKR1_STRGY/3-62
A4CD49_9GAMM/4-63
B7NMT9_ECO7I/8-67
B1FIH2_9BURK/1-52
F5K244_PSEAI/3-62
E3PHW5_ECOH1/8-67
H0G5S3_RHIML/4-63
B6IQF1_RHOCS/5-64
A1ZU63_9BACT/7-66
D0KIN0_PECWW/4-63
E2XSR4_PSEFL/4-63
F7SV85_ALCXX/1-53
F9VSY9_9ACTO/3-62
C4SHW8_YERMO/5-64
B5Q407_SALVI/5-64
A1BB95_PARDP/3-62
F5ZIN1_STRPW/3-62
E0MXD7_9CORY/3-61
Q4ER57_LISMN/3-62
Q4K8I1_PSEF5/5-64
C4KXF3_BURPE/3-62
Q5E5X9_VIBF1/10-69
D6DNY5_ENTCL/3-62
A7FHW7_YERP3/5-64
B2IB14_BEII9/3-62
B3IK92_ECOLX/31-90
F5I9W7_ACIBA/5-64
A9K5Q0_BURML/5-64
F3BLF9_PSEHA/3-62
D5X2Q8_THIK1/5-64
E8GR19_SALMO/5-64
H8MHE5_CORCM/7-69
G5P2T5_SALET/12-71
C4KCF0_THASP/4-61
H1SJ47_9BURK/3-64
F9BTN7_VIBCL/4-63
G7APH9_VIBCL/6-65
F3S6H4_9PROT/1-39
G9Y488_HAFAL/5-64
D5DJ03_BACMD/3-62
D0HJZ1_VIBCL/3-62
F0LXZ6_VIBFN/10-69
G7FMG0_9GAMM/6-65
C0WEI9_9FIRM/5-63
E7IFA4_ECOLX/5-64
B1H7F0_BURPE/10-69
Q6JIH3_9CAUD/9-68
G0A9G0_COLFT/4-63
G6ZXN0_VIBCL/19-78
F3RU50_VIBPA/3-62
F3JDW6_PSESX/5-63
C4V071_YERRO/5-64
E1SWQ6_FERBD/3-62
C4HSB7_YERPE/8-67
E7Z927_SALMO/6-64
E3HXC3_ACHXA/5-64
B3WI12_ECOLX/8-67
F3ES55_9PSED/3-62
Q8PDU9_XANCP/14-73
E1TKA5_BURSG/7-65
H5EM23_ECOLX/9-68
F9T3F0_9VIBR/3-62
D2BT91_DICD5/4-63
Q2T9A3_BURTA/6-65
C4ZT15_ECOBW/13-72
B1F838_9BURK/6-65
D0SA57_ACIJO/3-64
F3EKT4_PSESL/6-65
G5HJS5_9CLOT/5-64
H8FXW1_RHOMO/7-66
F7T1A0_ALCXX/4-63
A6BPS8_YERPE/25-82
G2ARL1_ECOLX/5-64
H5GG28_ECOLX/6-65
G3YJQ6_9RALS/5-64
H3SS93_PSEAE/17-76
I0Y029_9BURK/3-62
B7LJZ8_ESCF3/19-83
A9GFR4_9RHOB/1-36
H5M1T1_ECOLX/3-64
B4A3V0_SALNE/6-65
D8D1J8_COMTE/9-68
H1LMG4_9PAST/12-71
B4TS26_SALSV/3-62
H1E750_ECOLX/12-71
H5VJ63_SALSE/1-36
G8NVR3_GRAMM/7-66
D0REU1_9RHIZ/7-66
A5KXA9_9GAMM/7-66
H5X1S2_9PSEU/5-64
B1YXA8_BURA4/5-64
E7XMW3_SALMO/13-72
B4TTU3_SALSV/4-63
H4QGJ4_ECOLX/3-62
D7YEJ7_ECOLX/5-64
E7ZSQ3_SALMO/3-62
G9Y756_HAFAL/13-72
H0A450_9PROT/29-88
G5X992_ECOLX/3-64
A2SE44_METPP/4-63
B1JCI9_PSEPW/10-69
B3YSP5_BACCE/3-62
H0LP43_SALMO/5-64
F7QU15_9LACO/3-64
A0Y3J8_9GAMM/4-63
E4R5A9_PSEPB/6-66
F9TM22_9VIBR/3-62
A3D8C8_SHEB5/5-64
F9C5B1_VIBCL/1-55
E8LVB9_9VIBR/7-66
A5W582_PSEP1/10-69
C9QWT6_ECOD1/13-72
B2HYX1_ACIBC/4-63
B1IU05_ECOLC/6-65
A3Y5Z0_9GAMM/4-62
D1RWV9_SEROD/8-67
E7B521_YERE1/4-63
E9VWJ1_ECOLX/6-64
B1Y2R7_LEPCP/6-65
A5TH34_BURML/4-63
B0HYI2_YERPE/4-63
C9B4C8_ENTFC/14-73
E7XDN5_SALMO/5-64
E4R6Q0_PSEPB/4-63
G2EQQ5_CORGT/44-83
F4VXK2_ECOLX/3-62
I0MMR2_SALET/5-64
A4N552_HAEIF/6-64
D1BJH1_SANKS/10-69
A3LII0_PSEAI/8-67
Q7MEK1_VIBVY/12-71
E9WEU6_ECOLX/5-64
Q8XWP6_RALSO/3-64
B7RSD5_9RHOB/11-70
A4EWI1_9RHOB/4-63
E7VL17_SALMO/5-64
E9WWU4_ECOLX/3-64
Q2KXT5_BORA1/10-69
Q1CHQ0_YERPN/13-72
I0K0Q8_9BACT/3-62
F5K4K0_PSEAI/9-68
F5ZE32_ALTSS/10-69
B5MI11_SALET/3-62
Q47V29_COLP3/5-64
H0J226_9GAMM/3-64
D8PAF4_9BACT/3-62
F4M778_ECOLX/4-63
C9TQX0_9RHIZ/7-66
F5NBL9_SHIFL/24-82
Q2IEG3_ANADE/5-64
H1RGK9_SALMO/13-72
D6JST0_ACIG3/3-64
E8FK28_SALMO/4-64
C0WB53_9FIRM/3-60
F4GRQ1_PUSST/3-62
Q13PU6_BURXL/3-62
B5ETY6_VIBFM/5-64
E9SKN5_CLOSY/2-61
D2P604_LISM2/3-62
C1EQL3_BACC3/3-62
H5RW04_9NOCA/5-64
F8VLN2_SALBC/3-62
D6JPN2_ACIG3/5-64
D3R8N3_KLEVT/3-62
B3BG66_ECO57/3-62
B4EEF9_BURCJ/15-74
H4ZRW9_ECOLX/3-62
F0KQX7_YERE3/7-66
D0GYP1_VIBMI/10-69
H3LZP1_KLEOX/5-64
F3H4U2_PSESX/5-64
F9Y3K9_9RHOB/1-29
B3R3T5_CUPTR/9-68
H4RJQ1_ECOLX/6-65
H5GT20_ECOLX/7-66
D3RCB6_KLEVT/5-64
D4YLJ1_9MICO/4-63
F3M4V2_9BACL/3-62
Q88JW3_PSEPK/8-66
H1R3P1_VIBFI/10-69
A2W4W7_9BURK/16-75
A5W3I7_PSEP1/3-62
D4LVN9_9FIRM/3-62
A0K676_BURCH/15-74
H0FRC4_BACAM/3-63
G5SJX1_SALET/3-62
E8VS17_VIBVM/25-84
G8NSG1_GRAMM/3-62
D4BV83_PRORE/26-64
G4QHA7_GLANF/8-67
D1DRW3_NEIGO/4-63
B4EBH6_BURCJ/4-63
H1BSR0_ECOLX/5-64
F0LGH8_AGRSH/41-79
H1SRD4_STAAU/3-62
H5MAQ8_ECOLX/6-65
C3JFK1_RHOER/3-62
F4EAS4_BACAM/3-62
E8FPR3_SALMO/5-64
E0J5J9_ECOLW/28-87
SYRM2_RHISN/34-93
H1F129_ECOLX/3-64
E7XF27_SALMO/6-64
A0KAB5_BURCH/19-78
F9CHS9_ECOLX/3-62
Q2BX51_9GAMM/11-70
A8TBX3_9VIBR/4-63
C0Y3H4_BURPE/20-79
B5XZS5_KLEP3/10-69
E5X9T1_9ACTN/3-61
A8IAE4_AZOC5/9-68
C6CCS1_DICDC/8-67
C7KXY8_ACEPA/5-64
Q3R634_XYLFA/3-50
F6G5Z7_RALS8/8-67
D5VNI7_CAUST/10-70
H4FAE7_9RHIZ/10-68
E1HZA7_ECOLX/5-64
H0F2M9_9BURK/4-63
B3Q707_RHOPT/6-64
G1ZT45_ECOLX/13-72
Q7WBE2_BORPA/1-57
F3YPF0_LISMN/3-62
F6FQC3_ISOV2/1-57
A4WFE7_ENT38/11-69
G0BDL1_SERSA/13-72
C3H5H6_BACTU/12-71
Q7W599_BORPA/3-62
D5WKI4_BURSC/3-62
A0YTK8_LYNSP/6-65
G8AGU7_AZOBR/6-65
Q4K9K4_PSEF5/4-63
F9BW20_VIBCL/6-64
F9MZ89_PEPMA/3-62
F4VC54_ECOLX/4-63
A1VQF8_POLNA/17-76
D7JVT6_ECOLX/4-63
G0B8E5_SERSA/15-74
Q1CFT1_YERPN/7-66
F9JF54_9LACO/3-62
Q8ZLW7_SALTY/9-68
E6V1M8_VARPE/11-70
B7X0U5_COMTE/6-64
F1WK04_MORCA/5-64
F7SUJ7_ALCXX/3-62
G1YUB0_ECOLX/6-64
F3XBW8_STRPN/3-62
E8GB78_SALMO/9-68
B0TKG4_SHEHH/9-68
G9FIB1_9EUKA/8-67
G5TLW6_ECOLX/3-62
E1L771_9FIRM/5-64
Q5GU03_XANOR/106-165
H4SEI0_ECOLX/3-62
E9WQ55_ECOLX/12-71
F0LXP8_VIBFN/4-63
F7Q5L4_9GAMM/4-63
E8ZQR8_CLOB0/4-62
Q1MBY7_RHIL3/8-67
G6Y1R3_RHIRD/4-63
C1M9X6_9ENTR/3-62
E7HZM0_ECOLX/5-64
B0KT75_PSEPG/4-63
F8XFL1_ECOLX/13-72
Q0RL92_FRAAA/10-69
B1M6Z5_METRJ/3-62
Q87JD8_VIBPA/6-65
B3ADJ0_ECO57/8-67
G0JX90_STEMA/8-67
F3JI30_PSESX/3-58
G2PB76_STRVO/1-66
D1TU23_YERPE/31-90
G2UGJ0_PSEAI/3-62
G8VVE4_KLEPN/111-170
B0KMW7_PSEPG/9-68
F9BU84_VIBCL/10-69
D6JA78_ECOLX/7-66
Q0B7J0_BURCM/3-62
G4FSP9_9GAMM/4-63
F8ZZK2_VIBCL/11-70
H1QZ43_VIBFI/4-63
G9ZYY0_9PROT/35-94
B9C173_9BURK/4-63
F9B6A4_VIBCL/5-63
A3N4R3_BURP6/8-67
A6VS46_MARMS/7-66
G9RH30_9ENTR/7-66
C6BDR3_RALP1/6-65
E2K3Z2_ECO57/5-64
D7VCU7_LACPN/3-64
G2ZZS1_9RALS/14-73
H1T3R0_STAAU/3-62
F5Y4U1_RAMTT/10-69
H0J1E6_9GAMM/3-62
E7XUV3_SALMO/6-65
E9X9C6_ECOLX/13-72
A6LCZ5_PARD8/3-61
C4I314_BURPE/4-63
Q03HY7_PEDPA/5-65
B0SNR1_LEPBP/3-62
D5DFM5_BACMD/3-62
E5YKE2_9ENTR/3-62
G4LB31_PSEAI/5-64
D4X4U2_9BURK/4-63
E8G7D9_SALMO/6-65
D7ZT19_ECOLX/5-64
G6QAJ4_STRPN/3-62
H6P747_SALTI/3-62
F2MKV8_LACCD/3-62
Q9I005_PSEAE/4-63
A1SS14_PSYIN/4-63
B2K259_YERPB/3-62
Q8XTT6_RALSO/16-75
C4UKY3_YERRU/5-64
F8JJ79_STREN/4-63
F8XHF4_ECOLX/13-72
G9QVM9_9PROT/19-83
B5H8E8_STRPR/16-75
G4LI39_PSEAI/4-63
B5R4T4_SALEP/20-79
H0SD94_9BRAD/83-142
P77782_ENTAE/13-72
Q2T449_BURTA/10-69
E9VQG9_ECOLX/12-71
E2PG41_NEIPO/7-66
I0Y2X6_9BURK/14-73
G7HQT4_9BURK/7-66
Q7MI99_VIBVY/7-66
B7V6G1_PSEA8/5-64
C9NXD5_9VIBR/4-63
C7K8K6_ACEPA/3-62
H0F5N0_9BURK/7-66
D8MSN9_ERWBE/10-69
C5UWM0_CLOBO/218-279
C2I8C3_VIBCL/11-70
Q1CZ75_MYXXD/6-65
H3PQX0_BRUAO/12-71
H0UCH5_BRELA/3-63
G4LH17_PSEAI/5-64
A2W049_9BURK/65-124
A5W158_PSEP1/5-64
H1SAM2_9BURK/3-62
D6ILA4_ECOLX/4-63
D5QHW9_GLUHA/6-65
H0HUB1_9RHIZ/21-80
H4SB55_ECOLX/5-63
A3TN29_9MICO/3-61
B4BKK0_9BACI/3-62
Q8PDM0_XANCP/5-63
F9AHM4_VIBCL/4-63
E7VA24_SALMO/5-64
H3V355_STAEP/3-62
E4JCY9_ENTFC/3-62
A3ULD4_VIBSP/14-73
H4LVL4_ECOLX/3-62
A8KRU8_BURPE/5-64
Q7WNM6_BORBR/7-66
Q4KB89_PSEF5/3-62
B9BMP8_9BURK/6-65
D8I7F0_AMYMU/3-62
C9XB19_SALTD/13-72
B8FWY7_DESHD/3-62
G7FAA5_9GAMM/3-62
F5HUL3_ACIBA/4-63
E7PBS8_PSESG/9-67
Q8D0I1_YERPE/20-79
G5FWY3_9PSED/4-63
A0B076_BURCH/27-86
B8ET43_METSB/26-89
G9TTN0_SALMO/5-64
H8NUY3_RAHAQ/111-170
A8SAM5_9FIRM/12-70
G9TXL5_SALMO/6-64
A4SK17_AERS4/3-62
Q32EC8_SHIDS/3-62
H0TZV6_9BRAD/1-57
D7HES7_VIBCL/7-68
F2V221_MYCTU/3-62
H0M7E6_SALMO/8-67
C0D900_9CLOT/3-62
H5GRR9_ECOLX/3-62
H3L7A9_KLEOX/13-72
Q28K72_JANSC/3-62
E2ZR15_PSEAI/7-66
B9JHF8_AGRRK/8-67
G9RLE4_9ENTR/3-62
G4C8T1_SALIN/4-63
A3P9D0_BURP0/28-87
H5GET3_ECOLX/5-64
H3LIS1_KLEOX/9-67
Q88JE8_PSEPK/3-62
C6PU96_9CLOT/3-62
B1KJW7_SHEWM/5-64
F8FSJ8_PSEPU/5-64
A5TNN6_BURML/12-71
H7PE55_STRPN/3-62
A2VZJ6_9BURK/4-63
H3LL95_KLEOX/7-66
F0G019_9BURK/5-63
Q66ES7_YERPS/8-67
C3NTI4_VIBCJ/3-62
H5RTW6_9NOCA/3-62
Q931C6_RHIME/4-63
H0A547_9PROT/8-63
G2C3F9_ECOLX/13-72
Q66AN5_YERPS/4-63
A1BBB7_PARDP/23-82
B2T4M2_BURPP/4-63
E6WJM6_PANSA/5-64
A1ZM51_9BACT/4-63
F7MEI7_9FUSO/3-62
A8H877_SHEPA/29-88
E5YLI9_9ENTR/4-63
B8CT09_SHEPW/5-64
G7BDD8_VIBCL/4-63
Q08NI4_STIAD/9-68
A4JNH4_BURVG/4-63
E1SPT7_FERBD/4-63
F0YVD1_9CLOT/20-83
B1FGY4_9BURK/3-62
E8YFP9_9BURK/4-63
F8GV64_CUPNN/13-72
G0AAY0_COLFT/13-72
H0PA84_9SYNC/3-61
C1KXI8_LISMC/3-62
F9LEH4_STAEP/3-62
G5FUW2_9PSED/7-66
A4WGG9_ENT38/1-36
G3A9I3_9RALS/4-63
G6C036_CLODI/1-51
F7ZF07_ROSLO/5-64
Q63U68_BURPS/8-67
A8EDJ7_BURPE/5-64
E5U3A5_ALCXX/3-62
G5QXL5_SALSE/6-65
G9ZXL2_9PROT/5-64
P94678_COMTE/3-62
C2IM97_VIBCL/13-72
H1BV10_ECOLX/6-65
H0LX27_SALMO/4-63
H2J0A6_RAHAC/4-62
H1SBC6_9BURK/8-67
A5WB54_PSEP1/8-67
F2ERP5_PANAA/37-96
F5J581_9RHIZ/3-62
G8VYJ9_KLEPN/6-65
B4DCN5_9BACT/6-65
H4A0R1_STAAU/3-62
G2BD46_ECOLX/8-67
B9R3X5_9RHOB/11-70
G8TH24_NIAKG/5-62
H1RC40_SALMO/12-71
D6B3K1_9ACTO/42-100
Q5XE63_STRP6/3-64
G0GNY4_KLEPN/3-62
A1B2U0_PARDP/6-65
A9IJE8_BORPD/4-63
E7Z649_SALMO/13-72
D8NA00_RALSL/11-70
H4L852_ECOLX/9-68
Q1R7N2_ECOUT/8-67
H5MVN2_ECOLX/6-65
G9AIS8_RHIFH/3-62
E8IRL9_ECOLX/8-67
A5FXN6_ACICJ/8-67
C9CX46_9RHOB/3-62
C9QIZ5_VIBOR/7-66
H8D6Q9_ECOLX/19-83
D4Z5R8_SPHJU/6-65
A2P5P9_VIBCL/19-78
I0JHP2_HALHO/3-62
E7PCI5_PSESG/3-62
B8L4F7_9GAMM/9-68
G0BPI1_9ENTR/4-63
G2C624_ECOLX/3-64
D3LUB0_9FIRM/3-62
A7FHK1_YERP3/5-63
A3W7D5_9RHOB/6-65
B2T2N3_BURPP/4-63
A3MJV9_BURM7/5-64
G0J8X6_YERPE/20-79
H1RJL1_COMTE/12-70
E4ZA89_NEIL0/4-63
I1DG98_9VIBR/4-63
F0LFI9_AGRSH/4-63
F3FZM0_PSESX/1-41
H5N0V5_ECOLX/3-62
B5HRW5_9ACTO/8-67
A2W163_9BURK/3-62
G9VCE1_SALMO/6-65
F2KKA4_PSEBN/10-69
H5UVI0_9MICO/4-63
D3RLY4_KLEVT/4-63
Q0TBT2_ECOL5/28-87
B4A0J3_SALNE/5-63
D3PVW3_STANL/4-63
H4XHZ9_ECOLX/5-64
E9X443_ECOLX/13-72
E8BK95_SALMO/3-62
H0RTB4_9BRAD/7-66
E0SFY2_DICD3/6-65
H3QVA8_BRUAO/16-75
B4EIU8_BURCJ/3-62
D6IR91_ECOLX/3-64
H1P4P9_9BACT/95-154
C4ING7_BRUAO/3-62
D0I9D2_VIBHO/3-62
F9BSG3_VIBCL/4-63
A5I252_CLOBH/3-62
B0KTN9_PSEPG/4-63
F3JBX4_PSESX/4-63
B1ZLJ3_METPB/7-66
I0DPI4_PROST/5-64
Q7MF54_VIBVY/5-64
D0J553_COMT2/4-63
Q1GX13_SPHAL/4-63
G9UI52_SALMO/3-62
E1D4N9_VIBPA/4-61
F0BQP0_9XANT/4-63
A8H9V3_SHEPA/7-66
H0L3P8_SALMO/19-83
E7VFP0_SALMO/12-71
G0D7C1_ECOLX/10-67
H7Y0F8_CAMJU/3-62
H5XA59_9PSEU/4-63
F9DRW0_9BACL/3-62
G7LXW9_9CLOT/3-62
G9RHS8_9ENTR/3-62
E8Y7U9_ECOKO/4-63
B3IQ56_ECOLX/24-82
E8NNH4_SALET/5-63
Q4ZSC5_PSEU2/11-70
H1JWY3_9MYCO/5-64
E9TVV6_ECOLX/3-62
B6HZ14_ECOSE/6-65
Q1NAE5_9SPHN/5-64
B8JC14_ANAD2/4-63
E7Y358_SALMO/6-64
D1FIQ5_9RHIZ/14-73
F9TBM6_9VIBR/8-67
E0R132_ECOLX/5-64
G9A0Y2_RHIFH/3-62
G7LR22_9ENTR/3-62
Q2IKN5_ANADE/3-62
B9NWE1_9RHOB/5-64
F9R4Q8_ECOLX/17-76
H8J7T7_MYCIT/3-62
C7L6C4_ACEPA/22-83
D4CCK0_9CLOT/16-75
H0TLX3_9BRAD/4-63
F7NS19_9GAMM/8-67
Q1BNZ6_BURCA/5-64
F8ZG50_VIBCL/1-51
E7UUL3_SALTM/5-64
G8MNW4_9BURK/10-69
I1AL03_PSEAI/2-61
Q7VZH9_BORPE/14-73
Q1VF65_VIBAL/7-66
G5W8K2_ECOLX/3-62
G5FUF8_9PSED/8-67
D3CZ05_9ACTO/13-72
H2IK85_9VIBR/8-67
G5N995_SALET/12-71
G2IUH5_PSEUL/4-63
B1JWD7_BURCC/10-69
H0NCE2_SALET/18-77
A5J2L6_BURML/12-71
H5MPH0_ECOLX/6-65
E8YGI7_9BURK/4-63
C4GAG7_9FIRM/5-64
E5ZP01_ECOLX/3-64
B1IZ96_ECOLC/4-63
G8WDX2_KLEOK/3-62
A3XFA7_9RHOB/7-66
E7XFH4_SALMO/19-83
F5R7A2_9RHOO/8-67
G8Q6K7_PSEFL/3-62
E7U5C2_ECOLX/13-72
Q88CP2_PSEPK/4-62
G2UHM6_PSEAI/23-82
H4Q5K0_ECOLX/6-65
C9TB99_9RHIZ/5-64
G3YV40_9RALS/5-64
F2A614_RHIET/6-65
B2TE73_BURPP/7-66
E8NN45_SALET/5-64
E7SM12_SHIDY/7-66
G6P233_STRPN/3-62
C4ZUV4_ECOBW/4-63
A1JPR5_YERE8/3-64
F0CUT9_SALMO/19-83
F3INT9_PSESL/3-62
A9ZZ38_YERPE/113-172
E1IN38_ECOLX/5-64
H1F4W0_ECOLX/6-65
F9BL89_VIBCL/7-66
B0V9M9_ACIBY/8-67
A3WMG3_9GAMM/5-64
H1S7K5_9BURK/4-63
Q82UP7_NITEU/4-63
F4UYQ4_ECOLX/20-79
H4VVH7_ECOLX/6-65
H1FHB7_ECOLX/24-82
G0E7F4_ENTAK/5-64
B8EKL1_METSB/3-62
D6V9C6_9BRAD/3-62
E9TN06_ECOLX/3-62
E7P4U5_PSESG/3-62
H3V4Q6_STAEP/3-62
F9RVQ5_9VIBR/3-62
Q4K6E1_PSEF5/6-66
C6D0Y6_PAESJ/3-62
G9TDA0_SALMO/4-63
C3HKS3_BACTU/3-62
A4J0A5_FRATW/4-63
Q1B2S7_MYCSS/24-83
B1TEX0_9BURK/4-63
A9K423_BURML/40-99
A6UC93_SINMW/3-62
C6YDC2_VIBCL/18-77
C9Q8G2_9VIBR/7-68
B3PX94_RHIE6/4-63
D6GN73_9ENTR/7-66
F5W071_9STRE/3-64
G2D437_ECOLX/9-68
G7TXW3_VIBCL/10-69
A5VK31_LACRD/3-62
F5IPG3_ACIBA/3-62
C9P868_VIBME/3-62
A6EZ34_9ALTE/3-62
D3CV78_9ACTO/8-67
D8FM47_LACDE/4-65
A0NSE0_9RHOB/4-63
H0LCX2_SALMO/24-82
D3REM2_KLEVT/9-68
C6XDJ5_METSD/5-64
F8K121_STREN/3-62
F9J406_ACIBA/7-66
A8V9B4_9BURK/9-68
A9ILV5_BORPD/5-64
C7JUR4_ACEPA/4-63
C2N3U6_BACCE/3-62
Q6RSD6_KLEPN/8-67
H1BYJ7_ECOLX/7-66
H0NT12_BACCE/12-71
D3KKL8_LISMN/3-62
G6YWU3_9ALTE/3-62
Q1MGE9_RHIL3/6-65
E0IDE9_9BACL/11-70
A3UK64_9RHOB/6-65
H0FEB2_9BURK/7-66
F4FQK4_STAAU/3-62
B5N9W7_SALET/4-63
B7CPY5_BURPE/17-76
F2AFN5_RHIET/4-63
A4LGC0_BURPE/7-66
D1P0F5_9ENTR/5-64
E8E6G8_SALMO/22-81
C6IXR5_9BACL/3-62
G7FYP2_9GAMM/4-63
D6IPX5_ECOLX/6-65
H5KYR7_ECOLX/8-67
F4AK51_GLAS4/4-63
Q1MK05_RHIL3/5-64
G0VZA7_PAEPO/1-29
A2VTU1_9BURK/3-62
F5LYJ1_RHOSH/4-63
E7WBJ1_SALMO/5-63
A9APG9_BURM1/3-62
E7ZMB3_SALMO/5-64
D0HNL4_VIBCL/3-62
H5ILU0_ECOLX/9-68
H0QAU8_ECOLI/13-72
D3PE71_DEFDS/5-64
B2V1C5_CLOBA/5-64
D1P6P3_9ENTR/8-67
A9LBT9_BURML/4-62
C5B7M0_EDWI9/8-67
D3HN15_LEGLN/8-67
D7V9U5_LACPN/6-65
H8NRN7_RAHAQ/3-62
E8GBC0_SALMO/5-64
H4SNY2_ECOLX/19-83
B9KW80_RHOSK/10-69
G8WVX5_STREN/4-63
A9ZV79_YERPE/5-64
E7PQJ7_PSESG/3-62
F6ANC0_DELSC/10-69
H0PSR6_9RHOO/4-63
F2LC81_BURGS/4-63
F4N6B2_YEREN/1-57
Q169G1_ROSDO/5-64
G4F6S9_9GAMM/5-64
E2PQM9_9RHIZ/6-65
Q46TP9_CUPPJ/4-63
F5JDX2_9RHIZ/4-63
A4VMY3_PSEU5/141-200
G9VWF6_SALMO/4-63
G8VYP7_KLEPN/1-52
Q3JXQ1_BURP1/3-62
G9AQF9_PANAN/4-63
C3BDV0_BACMY/3-62
A0R5A9_MYCS2/4-63
Q9EVT3_MYCMR/10-69
B4EEU8_BURCJ/3-62
Q46NM0_CUPPJ/3-62
B3PUL4_RHIE6/6-65
H8KYH3_FRAAD/3-62
Q7W792_BORPA/4-63
F5R9E5_9RHOO/10-69
H5Q9Q9_ECOLX/3-62
H5K1T8_ECOLX/5-64
C5CV21_VARPS/4-63
E4RCU6_PSEPB/1-60
F3FT40_PSESX/10-69
D5C1B1_NITHN/5-64
H4PAQ4_ECOLX/9-68
C6B2W9_RHILS/12-71
H0TD61_9BRAD/16-75
F5HV10_ACIBA/8-67
B5XQT1_KLEP3/3-62
Q3JE86_NITOC/5-64
G4C9G4_SALIN/3-62
E7WGH7_SALMO/3-62
H0SD06_9BRAD/8-67
E4LHX2_9FIRM/3-62
G4LQL4_PSEAI/4-63
E6RKP8_PSEU9/8-67
A4EQ42_9RHOB/31-91
Q3F0T0_BACTI/13-72
H5VTE5_SALSE/15-74
B1JA73_PSEPW/8-67
E1J414_ECOLX/28-86
B1G7V6_9BURK/3-62
C1MB72_9ENTR/19-77
H0RWU5_9BRAD/5-64
D6KD67_9ACTO/3-62
Q11K38_MESSB/6-65
D5S1T4_CLODI/3-62
Q987P7_RHILO/8-67
F2C5X8_STRSA/3-62
H5J4Q3_ECOLX/3-62
F8X8C2_ECOLX/28-86
Q9I1K6_PSEAE/14-73
A7ZUI1_ECO24/3-62
E8X1G8_ACISM/7-66
C2DW31_ECOLX/9-68
G2NMN7_9ACTO/4-63
F4TK10_ECOLX/4-63
A5XFY0_BURML/3-64
H5RXK0_9NOCA/5-63
A4LBG7_BURPE/8-67
Q1VDN7_VIBAL/3-62
B2JVD3_BURP8/4-63
E7YUK8_SALMO/13-72
G7BT51_VIBCL/4-63
A8LKM9_DINSH/4-63
A3D5N6_SHEB5/4-62
E8BJI4_SALMO/5-64
E7W8C4_SALMO/31-90
G4ARU5_AGGAC/20-84
F2LPG8_BURGS/11-70
E3DNA6_HALPG/5-62
C6B2H8_RHILS/3-62
A7ZWW0_ECOHS/8-66
Q8FVW2_BRUSU/6-65
C2PNY1_BACCE/3-62
Q13IR9_BURXL/3-61
G7HCH3_9BURK/30-90
C0FSL3_9FIRM/3-62
H4HW46_ECOLX/3-62
F5XWG6_RAMTT/6-65
C6B1Z4_RHILS/7-66
H4N9S2_ECOLX/1-39
B4TNS5_SALSV/3-62
F3HGI9_PSEYM/7-66
F3T3A4_STAAU/3-62
B1T6E2_9BURK/3-62
D2PSA7_KRIFD/3-62
H0INC2_MYCAB/3-62
B8L6C0_9GAMM/8-67
G5KSQ0_ECOLX/8-67
E9WHS2_ECOLX/3-62
H3MXB0_KLEOX/9-68
A6GE34_9DELT/11-70
D3P557_AZOS1/9-68
A6AWW6_VIBPA/7-66
D3RDI7_KLEVT/6-65
H0LB06_SALMO/4-63
A8FSC6_SHESH/6-65
E8NTZ8_SALET/31-90
B2P9U0_ECO57/8-67
F4MX60_YEREN/5-64
I0A8U6_SALET/1-35
C7QF45_CATAD/6-65
F7JX49_9FIRM/4-63
G0BUH8_9ENTR/3-62
H4M4T0_ECOLX/19-83
G5VBW9_ECOLX/9-68
Q1K255_DESAC/3-62
G3YNU2_9RALS/6-65
H1J032_9BACT/3-62
I1DI21_9VIBR/3-62
Q03TB2_LACBA/4-62
Q02S05_PSEAB/7-66
C2LJ89_PROMI/5-64
A0KR08_AERHH/10-69
F4CP95_PSEUX/13-72
F9C4W8_VIBCL/7-68
G2ZRM1_9RALS/6-65
A6LZD0_CLOB8/3-62
D4Q1I5_LISMN/3-62
F3E2N3_9PSED/8-67
H3L6Q7_KLEOX/3-64
C5ZUF2_BURPE/47-106
G8VXV7_KLEPN/3-62
A6V9C9_PSEA7/4-63
Q0HQK8_SHESR/3-62
E8MCQ9_9VIBR/3-62
Q395J4_BURS3/3-62
E4WME0_9BACT/8-67
E2XJR3_PSEFL/5-63
C3NQB7_VIBCJ/13-72
D0J2L9_COMT2/5-64
E3F1M3_KETVY/6-64
Q81AR4_BACCR/3-62
C2RSD5_BACCE/12-71
E7YB93_SALMO/22-81
E7NB76_9ACTO/4-63
Q13PS6_BURXL/24-83
F7V768_CLOSS/3-62
F8YZ36_VIBCL/6-65
B4T508_SALNS/6-65
Q2SE97_HAHCH/11-70
H5MUX0_ECOLX/7-66
A8GHE2_SERP5/26-85
H5Q7C3_ECOLX/3-62
D1ECL7_NEIGO/7-66
E5YNE2_9ENTR/3-62
H8LBK8_ENTFU/3-62
F1Y7V4_ECO57/3-62
A8GL14_SERP5/1-57
G0D4V3_ECOLX/1-39
C4UCA1_YERAL/13-72
A7ZPK9_ECO24/5-64
H3MRL1_KLEOX/1-36
F0HUL6_LACDL/5-62
F3VV60_SHIBO/26-85
A6V6H1_PSEA7/3-62
E8LRK2_9VIBR/4-63
F9RH46_9VIBR/7-68
B5I911_9ACTO/4-63
D5CW54_ECOKI/4-63
A0R458_MYCS2/3-62
C0XXG7_BURPE/7-66
C1DXR2_SULAA/6-65
Q1ATU8_RUBXD/3-62
G8MI08_9BURK/4-63
G7H945_9BURK/9-68
G6BN60_CLODI/3-62
G5RF88_SALET/4-63
B9NMS0_9RHOB/6-65
E7IHF4_ECOLX/5-64
D6X8W0_STRPR/3-62
B3B7N8_ECO57/8-67
G0BMB2_9ENTR/20-79
Q13PX9_BURXL/13-72
G7ACP0_VIBCL/3-62
H2ISN0_RAHAC/3-62
E8ELN1_SALMO/5-64
Q15XK7_PSEA6/8-67
H0NB18_SALET/12-71
Q5DYJ0_VIBF1/5-63
G1V0E0_9DELT/479-540
B9KMC5_RHOSK/26-85
C2C525_VIBCL/27-86
A4VLH9_PSEU5/1-45
Q08RJ2_STIAD/1-51
G6INM8_PEDAC/4-62
Q6LPC4_PHOPR/7-68
D8P422_RALSL/6-65
G6X5P5_MYCAB/5-62
C4X8U6_KLEPN/6-63
A2VS05_9BURK/27-83
E1TR32_LACPS/3-62
G0DM45_9GAMM/6-65
H5D8W7_ECOLX/1-57
H1U7M9_9BACT/3-62
F0VY92_STRG2/3-62
F9TTP3_9VIBR/4-63
F3GC64_PSESJ/3-62
B9BIZ9_9BURK/12-71
C2SNG5_BACCE/3-62
F9CH97_ECOLX/6-65
B2V850_SULSY/22-83
G0BLB5_9ENTR/8-67
C6CM68_DICZE/6-65
E7A3U8_HAEIF/20-84
C9RRW8_FIBSS/7-64
Q7MNN3_VIBVY/6-65
G5QAA9_SALMO/17-76
Q8PME9_XANAC/5-64
I0CP08_LISMN/3-62
Q2NQA0_SODGM/3-62
C8UAS3_ECO10/6-65
G7D7H9_BRAJP/3-62
F2ZHC2_9PSED/11-70
A1TZI9_MARAV/6-65
B0HGD4_YERPE/1-45
E9WR77_ECOLX/5-64
F5QQJ9_SHIFL/3-62
H5CKR3_ECOLX/13-72
H8E6W8_9MICO/3-62
A0KBS8_BURCH/10-68
F8ZQY2_VIBCL/8-67
F7U6F7_RHIRD/19-78
D2FU01_STAAU/3-62
G6YKA1_9RHIZ/11-70
C9UF25_BRUAO/3-62
H4XT17_ECOLX/3-62
H1DYA3_ECOLX/17-76
E8AES4_SALMO/4-63
Q1DBL1_MYXXD/4-63
B1LS77_METRJ/9-68
D1RZN0_SEROD/8-67
E7Y7C6_SALMO/3-62
G2NRQ7_9ACTO/21-80
H0BPB6_9ACTO/4-63
A3UQB3_VIBSP/11-70
B1MMH4_MYCA9/778-838
C9QHH4_VIBOR/7-66
E8E3A9_SALMO/5-64
B2UBF8_RALPJ/5-64
B3Q9H2_RHOPT/4-63
D9Y483_9BURK/3-62
B4SML1_STRM5/4-63
A6F8N2_9GAMM/3-62
E8C918_SALMO/5-64
AMPR_CITFR/8-67
F7TAZ0_ALCXX/1-57
G0ILB4_BACAM/3-62
E3HV84_ACHXA/3-62
G8QJ67_AZOSU/6-65
B2U755_RALPJ/7-66
C6DCR8_PECCP/4-63
B2TAU3_BURPP/11-70
F8BFM3_LISMM/3-62
G2SCC7_ENTAL/9-68
A3MG84_BURM7/5-63
D8KFP1_LACLN/3-62
F7SXE3_ALCXX/4-63
G8Q6S3_PSEFL/34-92
B3I0T3_ECOLX/9-68
A6XQZ6_VIBCL/15-74
G7CQ61_AERSA/12-71
G7ZC81_AZOL4/3-62
D6H9V2_NEIGO/7-66
E0LTW7_9ENTR/7-66
F7YGH1_MESOW/10-69
D7YYU8_ECOLX/5-64
G8MG96_9BURK/4-62
C9V231_BRUAO/6-65
B6FW03_9FIRM/2-63
E8LXR2_9VIBR/16-75
G2L569_PSEAI/7-66
F9VTQ8_9ACTO/3-62
F4TDP9_ECOLX/6-65
C8ZLS3_ERWPE/3-62
G0GKE1_KLEPN/9-68
A4BGZ1_9GAMM/5-64
F4UAD0_ECOLX/10-69
Q13HN5_BURXL/3-62
E8HZV7_ECOLX/9-68
G7THJ7_9XANT/5-64
B8CTJ5_SHEPW/2-63
Q8DES2_VIBVU/6-65
B7CJ20_BURPE/4-63
B9B4H3_9BURK/4-63
A1U053_MARAV/4-63
C0CR71_9FIRM/3-62
F9B9P9_VIBCL/3-62
C4SSF8_YERFR/5-64
E8WK30_GEOS8/29-90
D8NFQ3_RALSL/1-51
C2IA80_VIBCL/5-64
D0HRK6_VIBCL/8-67
G0B677_SERSA/6-65
B5NYI8_SALET/31-90
Q3Z2D9_SHISS/14-73
E9Z1H6_ECOLX/13-72
E0LWT4_9ENTR/6-65
F3KPN0_9BURK/7-66
C7N3J8_SLAHD/3-62
F7T266_ALCXX/5-64
H0FWK1_RHIML/4-63
F3EQW8_9PSED/4-63
H5F8S6_ECOLX/24-82
H4UCM3_ECOLX/6-65
B0KHT2_PSEPG/13-73
E9ZWZ5_NEIME/7-66
B1Z4A7_BURA4/3-62
D1QAU4_STAAU/3-62
B7RNW5_9RHOB/5-64
A3UNZ3_VIBSP/4-63
F8ZA40_VIBCL/4-63
H4Z1E5_ECOLX/9-68
E5Y355_BILWA/11-69
B3I9Z7_ECOLX/4-63
G7TKB7_9XANT/4-62
C4KTD9_BURPE/5-64
A9AQU0_BURM1/7-66
B5F0E7_SALA4/9-68
H1RIQ3_COMTE/60-119
G0B6A2_SERSA/8-67
Q88GQ8_PSEPK/3-62
C6BGC5_RALP1/8-67
C8KYI7_9PAST/3-62
B1KC41_BURCC/8-67
B3BRA8_ECO57/28-87
D9V064_9ACTO/16-75
C7H907_9FIRM/3-62
G8ARX4_AZOBR/10-69
A2PVW5_VIBCL/4-63
H5FGY7_ECOLX/13-72
H3PC09_BRUAO/4-63
E4IPG8_ENTFC/3-62
B5Z1L9_ECO5E/7-66
A0Q1H2_CLONN/3-62
F0NSG9_LACHH/3-62
F7X9U1_SINMM/12-70
I1AHH5_PSEAI/5-64
E7P716_PSESG/7-66
C5AE24_BURGB/6-65
H8DIS5_9ENTR/3-62
F3GT79_PSESX/4-63
H4JRE7_ECOLX/6-65
B2HBN4_BURPE/6-65
H6LTC8_FRATU/9-68
G8NLG5_BRUSS/5-64
G7BKQ7_VIBCL/4-63
F9QZH3_ECOLX/5-64
C2XXA2_BACCE/3-62
F5NCN4_SHIFL/4-63
Q0T6N9_SHIF8/31-90
H5FS29_ECOLX/4-63
Q7VY78_BORPE/23-82
H2K6U4_STRHJ/4-63
Q1Z0A4_PHOPR/8-67
E3HVH9_ACHXA/4-63
D0J3K7_COMT2/3-62
Q9HZS6_PSEAE/15-74
Q837C0_ENTFA/2-62
B5RW92_RALSL/5-64
E5WGK8_9BACI/4-62
Q1GIZ4_SILST/12-70
D2RM63_ACIFV/5-64
A9KQ85_CLOPH/6-65
B4EKT1_BURCJ/7-66
H5VLN1_SALSE/1-52
E0T835_EDWTF/7-66
G0CLF7_XANCA/5-64
E8BJA3_SALMO/5-64
A6UAE3_SINMW/14-73
C0YYE3_LACRE/3-64
E1P900_ECOAB/4-63
C8MN86_STAAU/3-62
E1DN75_VIBPA/5-64
B1G504_9BURK/11-70
E1DB02_VIBPA/9-68
F1ZBP9_9SPHN/3-62
G4F3F9_9GAMM/4-63
D3NR53_AZOS1/3-62
G1Y1N4_9PROT/3-63
F0B928_9XANT/5-63
B7LVB7_ESCF3/5-64
F5M614_ECOLX/3-64
H4I866_ECOLX/5-64
B9MI57_ACIET/5-64
F3EQ66_9PSED/3-62
D4X7X5_9BURK/5-64
C0YDY9_BURPE/95-154
H0F0W3_9BURK/7-66
E6HWN5_ENTFL/3-62
B7H1Y2_ACIB3/5-64
E1DCC7_VIBPA/6-64
D7C2H2_STRBB/11-69
E6XLZ8_SHEP2/8-67
G2S7U2_ENTAL/10-69
D0HNQ9_VIBCL/7-66
E1IM14_ECOLX/28-86
H0JNN4_9NOCA/20-79
D0D338_9RHOB/30-92
C0VI52_9GAMM/5-64
H0TST7_9BRAD/5-64
D0HHY1_VIBMI/1-50
E6WEF7_PANSA/5-63
G2ZPE4_9RALS/4-63
B2IKS9_BEII9/20-79
I0R5W8_9FIRM/5-64
B8IUJ0_METNO/3-62
D5Z4J8_MYCTU/9-66
F8YPM1_ECOLX/13-72
H7LDX1_STRPN/3-62
B1KG42_SHEWM/5-63
H0F906_9BURK/6-65
F5X201_STRPX/3-62
G6NNM5_STRPN/3-62
B1FA63_9BURK/13-72
I0HMJ7_RUBGE/9-68
F9T6H3_9VIBR/8-67
G1XZV6_9PROT/9-70
B7X2W7_COMTE/8-67
F4UJY0_ECOLX/12-71
C3K794_PSEFS/4-63
E0THE5_PARBH/7-66
E6AJ70_ECOLX/8-66
C4WMF6_9RHIZ/5-64
G9RZL6_9FIRM/3-62
G2ZPM1_9RALS/9-68
H3WZF4_STALU/3-62
B3YMF8_SALET/3-62
A8KHB1_BURPE/6-65
F6G210_RALS8/4-63
F4SXI1_ECOLX/3-64
A6E621_9RHOB/3-62
Q5PCB4_SALPA/9-68
B1FL88_9BURK/10-69
E6VA97_VARPE/33-92
Q9Z9Y7_9GAMM/3-62
F4G654_ALIDK/17-76
E6BN37_ECOLX/6-65
E1KZ40_PEPMA/23-84
G4LCS7_PSEAI/4-63
G7UFC9_PANAN/5-64
F3YVP0_DESAF/24-86
F4AP56_GLAS4/3-62
F8YBV3_ECOLX/5-64
B0U9P4_METS4/13-72
F9ESC4_9NEIS/3-62
D5W6N2_BURSC/5-64
Q5WKD9_BACSK/3-62
I0DNP7_PROST/1-38
H5BGA9_ECOLX/4-63
G0AAE1_COLFT/7-66
A3JS13_9RHOB/6-65
D0SPS5_ACIJU/3-62
C1HL26_9ESCH/5-63
C6BQ98_RALP1/3-62
B1T3Z6_9BURK/7-65
B7H365_ACIB3/3-62
A3MAP2_BURM7/9-68
C9NQS8_9VIBR/1-38
F4W003_ECOLX/9-68
F3QKL4_9BURK/10-67
D8H9C2_BACAI/3-63
G7HN77_9BURK/4-63
C4HHG0_YERPE/7-66
G6Z132_VIBCL/3-62
Q5UXP3_HALMA/20-83
F2P7F2_PHOMO/3-62
E7PSN8_PSESG/11-70
F3WTF1_9SPHN/7-66
E5YGW2_9ENTR/3-62
G6Y0H0_RHIRD/6-65
A8KHE5_BURPE/15-74
E4UE15_LIBSC/5-64
B5JHH8_9BACT/3-62
H3P124_LACPN/3-62
Q8CX39_SHEON/16-75
C9QX81_ECOD1/3-62
Q1UZX6_PELUQ/3-62
B9K1U3_AGRVS/4-63
F5HXI6_ACIBA/10-69
E4NXG1_BIFBP/2-62
D0HNA7_VIBCL/5-64
B9KYF2_THERP/5-64
H3LTI4_KLEOX/6-65
C3GAS9_BACTU/3-62
D0IUW3_COMT2/19-76
B7JGE4_BACC0/3-62
G8W8D0_KLEOK/6-65
B3B812_ECO57/3-62
H0NGC1_BACCE/3-62
H4MV35_ECOLX/3-62
G6EFU2_9SPHN/4-63
B3IE62_ECOLX/60-119
F5VLL3_ENTSA/19-83
C5N8L6_BURML/8-67
G0SU35_VIBMI/4-63
B5RF44_SALG2/3-62
E6V0F9_VARPE/11-69
A6FDC7_9GAMM/1-58
C6IVL6_9BACL/3-62
B1XBQ4_ECODH/3-62
C9CSH6_9RHOB/8-67
A9I9Q5_BORPD/6-65
E1L7E1_9FIRM/6-66
F5I850_ACIBA/23-86
F4N5L4_YEREN/8-67
D5E1Q9_BACMQ/3-62
B5WKB1_9BURK/17-76
H5CF98_ECOLX/13-72
H5WFL0_RALSL/3-62
A6F6Q5_9GAMM/17-76
B0NEJ1_EUBSP/3-62
A3V8N8_9RHOB/15-74
E2TNI2_MYCTU/10-69
D4LS70_9FIRM/214-278
Q8KR49_ESCFE/3-64
E3DHD2_ERWSE/8-67
B1Z2N0_BURA4/3-62
E8NMJ9_SALET/9-68
F5QGP4_SHIFL/12-71
H1S0N7_9BURK/4-63
E6XJ23_SHEP2/5-64
B4TCQ7_SALHS/3-62
A5XWM6_BURML/7-66
A6W481_KINRD/6-65
F5IJB1_ACIBA/3-62
A6U8Y1_SINMW/6-65
D6GAT9_9ENTR/5-64
A8H0Y4_SHEPA/3-64
G9Y923_HAFAL/9-68
A5WAX9_PSEP1/8-67
A9ALZ7_BURM1/7-66
F7MZ95_ECOLX/4-63
G7HRB5_9BURK/4-63
B3XML3_LACRE/3-62
F2ESE6_PANAA/6-65
Q4KAD0_PSEF5/4-63
H0F5L5_9BURK/3-62
Q2RVI4_RHORT/6-65
B7VR49_VIBSL/26-85
B7WYP0_COMTE/1-45
D2BVE8_DICD5/19-83
F3R6E9_ENTFL/3-62
Q5NTG0_9BACT/3-60
C2DKW6_ECOLX/19-83
E0GTG0_ENTFL/2-62
E9SQM4_CLOSY/4-62
B4T1W6_SALNS/3-62
C9D0C2_9RHOB/4-63
C1DIE2_AZOVD/4-63
Q89P63_BRAJA/5-67
G5LDJ5_SALET/8-67
E0LZ95_9ENTR/3-62
D0IGY3_9VIBR/3-62
D9VE90_9ACTO/5-64
H8L4K7_FRAAD/6-65
A1F2V8_VIBCL/19-78
E2ZRX6_PSEAI/5-64
Q080K1_SHEFN/5-64
A0B4J1_BURCH/28-87
B3WSZ7_ECOLX/14-73
F5KN80_PSEAI/17-76
D0C3Z2_9GAMM/3-62
C0ZWG1_RHOE4/10-69
C6EK09_ECOBD/3-62
Q5WBL7_BACSK/3-62
H4F194_9RHIZ/6-65
Q988D8_RHILO/4-63
I0LU96_SALET/3-62
C7QJC1_CATAD/3-62
Q0BGN0_BURCM/6-65
D9ZFD2_9ZZZZ/6-64
Q5PIJ2_SALPA/3-62
B4EN07_BURCJ/34-97
D2YIE2_VIBMI/13-72
D5B3T4_YERPZ/1-31
B0H2K4_YERPE/3-62
Q1ZM17_PHOAS/25-84
C3HCP2_BACTU/3-62
G2CEJ9_ECOLX/13-72
Q4K5L8_PSEF5/9-68
A3UMD2_VIBSP/4-61
B7VJ17_VIBSL/3-61
G2M0W5_9XANT/4-63
F9BY74_VIBCL/7-66
Q63N65_BURPS/3-62
D8JW31_HYPDA/12-71
H1R488_VIBFI/3-61
D8N8W9_RALSL/3-62
E8G7D3_SALMO/24-82
Q6LGE5_PHOPR/1-63
H5JKX0_ECOLX/9-68
Q8RJA5_PSEFL/8-67
A6NU67_9FIRM/17-76
B9JMW4_AGRRK/4-62
C7CTE7_ENTFL/3-62
I0WQB4_9NOCA/3-62
C3X2W2_OXAFO/14-73
B1TF86_9BURK/1-60
B1FK90_9BURK/3-62
G2BPK5_ECOLX/7-66
E9FGC8_9STRE/15-74
C8NJC1_COREF/3-62
E4SM49_LACAR/3-64
G2KZ58_PSEAI/4-63
H0SUU0_9BRAD/3-62
H0J952_9PSED/7-66
G4JXZ0_9RHIZ/5-64
F3S1T8_9PROT/1-45
B4EWN0_PROMH/5-63
D2NDP9_ECOS5/4-63
E9YPJ7_ECOLX/5-64
H0FB93_9BURK/14-73
A7MQM2_CROS8/4-63
F4GP81_PUSST/2-60
D7YDL0_ECOLX/28-87
C7NAY3_LEPBD/4-63
E9VTA0_ECOLX/24-82
F2KD26_PSEBN/8-67
A3GJD9_VIBCL/19-78
Q983L5_RHILO/4-63
G4R8Q0_PELHB/3-62
G5NYA6_SALET/6-64
B2NSZ2_ECO57/9-68
D2FKK0_STAAU/3-62
D8IT59_HERSS/23-85
D7N4J2_9NEIS/3-62
B0T9A0_CAUSK/5-64
Q47UG3_COLP3/8-67
B4E723_BURCJ/4-63
Q2L1U5_BORA1/3-62
G6YE33_9RHIZ/6-65
Q1VE05_VIBAL/11-70
H3K808_9FIRM/3-62
C2T3T4_BACCE/3-62
G0GMM8_KLEPN/3-62
C4ATL3_BURML/12-71
G8PHS6_PSEUV/4-63
H2A5W5_STRMD/13-46
Q1YTI1_9GAMM/8-67
F1XQ40_ECO57/3-64
C0RG94_BRUMB/3-62
A0JRU5_ARTS2/18-77
Q92MZ7_RHIME/4-63
Q3JJG2_BURP1/13-72
D7X804_ECOLX/5-64
H1MZC7_9PLAN/16-75
B5FBN9_VIBFM/3-62
D0XIB2_VIBHA/5-63
H5BS26_ECOLX/3-62
Q1BNX7_BURCA/3-62
Q2SMV2_HAHCH/5-64
H1FDB5_ECOLX/4-63
B1IPD3_ECOLC/7-66
D0S3V7_ACICA/6-65
A9I6Q4_BORPD/3-62
D8FG10_9DELT/3-62
B4SYV3_SALNS/3-63
H7EZU1_PSEST/5-64
D8IR23_HERSS/3-62
F2AD64_RHIET/8-67
A6CUQ6_9VIBR/8-67
H5PU80_ECOLX/5-64
B1MC72_MYCA9/1-36
B5IKM9_9CHRO/8-67
F4VWV4_ECOLX/9-68
F5PDF9_SHIFL/5-64
I0QN17_9ENTR/3-62
A3K759_9RHOB/4-63
A6WFB8_KINRD/7-66
G5PFX6_SALET/3-62
A3W5P8_9RHOB/3-62
F9KNV4_STAAU/3-62
A4TV82_9PROT/4-63
E7A572_HAEIF/3-64
E0DW12_9RHIZ/7-59
H0LZG8_SALMO/5-64
B8KHP9_9GAMM/103-159
E7UV73_SALTM/4-63
F9JBF8_ACIBA/9-65
E6S9P3_INTC7/3-61
A2W864_9BURK/8-67
C5AF67_BURGB/10-69
B4ESR7_PROMH/5-64
B8J505_ANAD2/3-62
E6UZD5_VARPE/4-63
F0BG97_9XANT/16-75
D8BE84_ECOLX/3-62
D9V9F7_9ACTO/3-62
F6CRQ0_MARPP/4-63
Q7N366_PHOLL/5-64
Q48NL6_PSE14/5-64
F9B2W9_VIBCL/3-62
B0C099_ACAM1/8-67
F0J1S5_ACIMA/6-65
B3X439_SHIDY/8-67
Q13UD6_BURXL/4-63
Q1AVN1_RUBXD/3-62
I1AME1_PSEAI/10-69
G6G4L0_9FIRM/2-61
F6CU14_MARPP/6-63
A6T9R5_KLEP7/6-65
Q47V66_COLP3/3-62
B9B2Z4_9BURK/3-62
Q8X4U0_ECO57/12-71
E8B749_SALMO/5-64
D8NAF3_RALSL/11-70
G9Y0Q7_HAFAL/18-77
F3DXA3_9PSED/5-64
I1A806_PSEAI/8-67
F3K2E7_PSESZ/3-62
H5MJH6_ECOLX/8-67
E9XZE2_ECOLX/5-63
G8LJV2_ENTCL/5-64
G2D0B3_ECOLX/3-62
F9TX98_MARPU/5-64
E5BSL8_9FUSO/3-62
B5EVL1_VIBFM/6-68
C6RR45_ACIRA/5-64
Q5DZX9_VIBF1/9-68
F3J800_PSEAP/3-62
A6WEH4_KINRD/9-68
D8NHR9_RALSL/40-99
H1UIF2_ACEPA/3-62
Q7NSP2_CHRVO/3-62
A3KIZ5_STRAM/5-64
E5QW74_STAAH/6-65
A2WHA8_9BURK/6-65
A9JYL3_BURML/4-63
H0U0K9_9BRAD/4-63
F2ZP95_9PSED/4-63
F0IX94_ACIMA/27-86
A8AER3_CITK8/3-62
D8AJJ7_ECOLX/5-64
H4TFD7_ECOLX/4-63
H4M0J4_ECOLX/10-67
E0J319_ECOLW/10-67
B2VI74_ERWT9/3-62
C4IAH7_BURPE/7-66
C3RQY6_9FIRM/2-61
D4B7T5_9ENTR/5-64
G5R604_SALSE/9-68
E2KZE7_ECO57/3-62
E3PF70_ECOH1/13-72
H5QWB3_ECOLX/13-72
F5K3I9_PSEAI/17-76
E1HUC6_ECOLX/7-67
E9UP67_9ACTO/7-66
I1DF96_9VIBR/6-65
A5IA85_LEGPC/3-62
G9A9B8_RHIFH/4-63
H0HGR4_RHIRD/4-62
E2SXE5_9RALS/11-66
H0F444_9BURK/10-69
F0AEX2_NEIME/4-63
E7U939_ECOLX/1-57
B5UZR9_BACCE/6-65
E8TZ50_ALIDB/8-67
B3PF27_CELJU/4-63
H3MC97_KLEOX/4-63
H1R5E3_VIBFI/4-63
H5GCI8_ECOLX/5-64
A8LQJ4_DINSH/10-69
H8L0F7_FRAAD/10-69
F3ING5_PSESL/3-62
B0BPJ3_ACTPJ/7-66
D3PVF9_STANL/6-64
D6EBE1_9ACTN/3-61
H5FIK5_ECOLX/6-65
F8FXK5_PSEPU/9-67
B7LXM4_ECO8A/8-67
E3HQZ3_ACHXA/11-70
C9QEU6_VIBOR/10-69
H8DKA6_9ENTR/4-63
D5XV51_MYCTU/10-69
E3ZW98_LISSE/3-62
D8E2S4_ECOLX/14-73
D7ES69_MYCTU/9-66
D1AXC9_STRM9/3-62
C4UKS0_YERRU/46-105
E8ELF5_SALMO/5-64
F3JZU1_PSESZ/8-67
Q8EH91_SHEON/6-65
C2JGS0_VIBCL/6-65
G7BH63_VIBCL/3-62
A4C7J5_9GAMM/7-66
E8YRD7_9BURK/8-67
Q8EI60_SHEON/4-63
G5XFY8_ECOLX/3-62
B3RBE1_CUPTR/5-64
H0PLS9_9SYNC/4-63
B5C148_SALET/9-68
G6ZSV0_VIBCL/3-62
D3RD26_KLEVT/4-63
H0TUZ9_9BRAD/2-61
E8E322_SALMO/18-77
B9MJN0_ACIET/5-64
E8GS25_SALMO/24-82
D3GWM8_ECO44/8-67
Q2RS80_RHORT/8-67
E7XG64_SALMO/6-65
C2LGI2_PROMI/5-63
F0P9B7_STAPE/3-62
B1KBQ9_BURCC/4-63
D5TT63_BACT1/3-62
Q0I6X3_SYNS3/8-67
B9NQA2_9RHOB/4-63
F2FC36_SALDU/12-71
D7A1J6_STAND/9-68
D3G883_9GAMM/22-81
D0RYF5_ACICA/20-79
A1WS33_VEREI/3-62
B5NE63_SALET/5-64
E8X8A1_SALT4/4-63
C3X721_OXAFO/3-62
E1RVR5_ECOUM/3-62
H0L0C2_SALMO/9-68
B9C4Y3_9BURK/3-61
D2THH9_CITRI/5-63
F7RBC9_SHIFL/13-72
C1MCC8_9ENTR/6-65
H4X0I5_ECOLX/6-65
Q1YGQ4_MOBAS/4-63
H8F3Z4_MYCTE/9-66
F6B0I3_DELSC/3-62
C8UJ99_ECO1A/10-67
H0R938_9ACTO/3-62
B1YZX4_BURA4/9-68
Q4KJV2_PSEF5/6-65
E2XX45_PSEFL/4-63
H0QP85_ARTGO/4-63
D5WCP5_BURSC/10-69
G0BPE8_9ENTR/3-62
D3LB63_OENOE/3-64
A4CBL6_9GAMM/3-64
D8MRQ8_ERWBE/5-64
A6VWK8_MARMS/6-65
D3R8I7_KLEVT/7-66
G8MLV2_9BURK/8-67
A7HRX2_PARL1/4-62
Q9HXB8_PSEAE/4-63
B4RQI1_NEIG2/3-64
E1DFC5_VIBPA/3-62
Q7NYY3_CHRVO/6-65
D3QBN2_STANL/7-66
B1JKL0_YERPY/5-64
G8QHD7_AZOSU/1-57
E8FDF4_SALMO/6-65
F2L859_BURGS/6-65
G7AVE4_VIBCL/3-62
Q0HTP8_SHESR/26-85
Q98H10_RHILO/6-65
G2EK99_CORGT/8-67
Q7WBX8_BORPA/7-66
H5VPP5_SALSE/4-63
C4G258_ABIDE/4-63
C6JCN6_9FIRM/6-64
A3JT72_9RHOB/3-62
E8FND5_SALMO/18-77
G0EWJ3_CUPNN/6-65
E3A6S4_PSEAI/3-62
E0LSF1_9ENTR/6-64
D1BQV4_VEIPT/3-62
E8ENZ5_SALMO/8-67
E4RCM4_PSEPB/9-69
C5T3H8_ACIDE/3-62
Q0K2W7_CUPNH/3-62
H0FNY5_BACAM/3-62
H6RSX9_BLASD/4-63
B9BKU4_9BURK/9-68
G2HWN4_9PROT/3-62
A6B4R8_VIBPA/10-68
F4G407_ALIDK/6-64
Q9KEL3_BACHD/3-62
F6CZS4_MARPP/11-70
B2SYI4_BURPP/4-63
F8H6E8_PSEUT/6-65
G4LCE1_PSEAI/4-63
H8HNN6_MYCTU/4-63
A8KQ26_BURPE/40-99
B3ACG3_ECO57/5-64
E1DJY4_VIBPA/7-66
H4JG66_ECOLX/3-62
Q9ACI1_9RHIZ/1-41
G8RCQ8_STAAU/3-62
E5TQK1_STAAU/3-62
G9TUA1_SALMO/6-65
G5P0V7_SALET/5-64
G9SPI1_ENTFC/8-67
F9RWQ7_9VIBR/8-67
F3IZ34_PSEAP/4-63
I1A7K6_PSEAI/3-62
H3PTE5_BRUAO/3-62
B2H991_BURPE/3-62
H8NUK9_RAHAQ/3-62
D4KX58_9FIRM/15-74
F7T1U9_ALCXX/4-63
F5IJH4_ACIBA/3-62
H4SNY9_ECOLX/1-57
F2LE54_BURGS/3-62
Q65N27_BACLD/3-62
F3KSQ9_9BURK/8-67
Q1LCS3_RALME/46-105
B1TBX5_9BURK/4-63
D0XD38_VIBHA/4-63
C0XVF5_BURPE/39-98
G0B117_9GAMM/4-63
Q3JJW0_BURP1/3-62
Q1M3Q2_RHIL3/3-62
C9BM55_ENTFC/2-62
B4U916_HYDS0/21-84
H4RXP4_ECOLX/5-64
B1HJ15_BURPE/8-67
B1T9Q0_9BURK/4-63
C1AQJ6_MYCBT/10-69
E2Y9D2_ENTFL/3-62
H7G7J7_STAA5/11-70
Q1BMB6_BURCA/4-63
Q7N3V7_PHOLL/5-63
B1HRR7_LYSSC/3-62
B5PYI8_SALHA/6-65
F9IJW2_ACIBA/20-79
Q2NBQ8_ERYLH/8-67
C6D8V4_PECCP/10-69
Q1BPX4_BURCA/10-69
G2ZXC1_9RALS/3-62
G8MG51_9BURK/2-61
E1TFB6_BURSG/12-68
O34010_RHOCA/9-70
H5Y095_9FIRM/3-62
Q8PQJ0_XANAC/5-63
D0SK31_ACIJU/3-64
F3RZB5_VIBPA/4-63
Q72GP8_THET2/3-60
H4KCH7_ECOLX/6-65
H5VXV5_SALEN/9-68
D1RZM3_SEROD/4-63
F2PBL8_PHOMO/3-62
Q5LWZ8_SILPO/7-66
G3YTS8_9RALS/4-63
A8T0J5_9VIBR/5-64
Q1ZVJ7_PHOAS/4-63
D9WKN4_9ACTO/3-62
D0IKC8_9VIBR/4-63
D3AT62_9CLOT/6-65
A7ID46_XANP2/31-90
D6B7V8_9ACTO/9-68
D1RTT4_SEROD/13-72
E0GZR3_ENTFL/20-83
B5JNM3_9BACT/3-62
A9CKH6_AGRT5/6-65
F7ZH71_ROSLO/5-64
A5W9E0_PSEP1/3-62
Q2NZJ9_XANOM/14-73
E2NS06_9FIRM/5-63
B1T8L8_9BURK/15-74
C6UY05_ECO5T/30-89
E7UES1_ECOLX/8-67
F7XD83_SINMM/6-65
E1T4I0_BURSG/16-75
CYSB_ECO57/3-64
F9A7W0_VIBCL/3-62
B1T357_9BURK/10-69
G0E6V8_ENTAK/3-62
F5ZFG4_ALTSS/9-67
G7H8P7_9BURK/29-88
H4NV78_ECOLX/8-67
Q2IEI3_ANADE/6-65
F3AJL9_9FIRM/3-62
E9CKP5_9ENTR/3-62
Q1I5K5_PSEE4/4-63
D8BAS9_ECOLX/3-64
F2LA62_BURGS/24-83
E1TFF4_BURSG/6-65
F9APP5_VIBCL/4-63
G7BGR9_VIBCL/8-67
B1FZI8_9BURK/33-92
A5W5G6_PSEP1/4-63
G5RKZ7_SALET/1-56
Q8D7C4_VIBVU/5-64
H0B7U3_9ACTO/8-67
B0QI83_BACAN/3-62
D0ZGN3_EDWTE/20-77
D3RIN4_KLEVT/8-67
B7M6D1_ECO8A/26-85
G9ZZC7_9PROT/1-59
H4CU58_STAAU/3-62
A3NCU1_BURP6/13-72
I0QWT0_9ENTR/6-63
Q3K7H1_PSEPF/4-63
Q72B77_DESVH/5-67
E0LSH1_9ENTR/6-65
D6CT18_THIS3/3-62
F8ARV1_BIFLN/2-62
B9BVY2_9BURK/9-68
B1FHQ4_9BURK/8-67
F3KXD8_9BURK/5-64
Q39C64_BURS3/8-67
D5TLL2_BACT1/3-61
D9RCL4_STAAJ/3-62
B2JHB6_BURP8/7-66
B7CKU6_BURPE/13-72
I0VX08_ECOLX/3-62
Q2FIW7_STAA3/3-62
I0F0T2_9BACI/3-62
E8AY76_SALMO/13-72
F8AKR1_METOI/5-64
C3I3U9_BACTU/3-62
D4X3V4_9BURK/9-68
A6XVT9_VIBCL/13-72
B8IWF1_METNO/3-62
F3UAR8_STRSA/3-62
C1M9D8_9ENTR/18-75
I0MLE8_SALET/9-68
H0G7A7_RHIML/3-62
H0IVP0_MYCAB/6-65
D7HH91_VIBCL/3-62
B8IQ52_METNO/12-70
F3BGB7_PSEHA/4-63
G0JC81_YERPE/7-66
H1R781_SALMO/12-71
F3W608_SHIBO/13-72
G2I1D9_GLUXN/10-68
Q2KAZ0_RHIEC/4-63
D2J6U0_STAAU/1-60
F4NG80_9ENTR/60-119
B5FDE5_VIBFM/4-63
D2NM79_ECOS5/6-65
A3L8R2_PSEAI/9-67
D9W6N5_9ACTO/3-62
E2WRG9_ECOLX/4-63
H5K426_ECOLX/9-49
A9MPR9_SALAR/9-68
C9CT78_9RHOB/3-62
F0LF74_AGRSH/16-75
G6J974_STRPN/3-62
Q4K6Q4_PSEF5/8-67
C9E563_VIBCL/12-71
G5W9X4_ECOLX/6-65
F8JET7_HYPSM/3-62
A6X029_OCHA4/14-73
D9X5P2_STRVR/4-63
H1RD65_SALMO/3-62
B1SXF8_9BURK/4-63
A3NCV8_BURP6/4-63
H5R4C1_ECOLX/24-82
H1FBE8_ECOLX/3-41
H5NBP5_ECOLX/5-64
F2KLD9_PSEBN/8-67
A3N8K8_BURP6/23-82
E9SSS7_CLOSY/3-62
G8MMI0_9BURK/3-62
G2KK54_LISMN/3-62
H2XBJ4_CAEJA/3-62
B3BHB4_ECO57/13-72
B1SWX2_9BURK/25-84
Q8VU73_LACLC/3-62
D5DDI5_BACMD/3-62
B1JLY8_YERPY/4-63
H3LBV4_KLEOX/7-69
D7I0L1_PSESS/5-63
F0H2Z7_9FIRM/5-62
Q0FMM0_9RHOB/12-71
D0WT48_VIBAL/11-70
E3DK58_ERWSE/6-65
D9UM93_9ACTO/3-62
C6YIL1_VIBCL/4-63
E6WMY5_PANSA/3-62
F0QDR1_ACIBD/3-62
B9P823_POPTR/21-79
E2CQY2_9RHOB/14-73
G7DI83_BRAJP/12-71
H9YFA0_ECOKO/6-64
F3DVI9_9PSED/7-66
F4VSQ8_ECOLX/19-83
E8EHV6_SALMO/3-62
G5LFK3_SALET/5-64
A3QE12_SHELP/4-62
E7ZUX8_SALMO/9-68
E6V2K8_VARPE/5-64
Q7WQ70_BORBR/14-73
A3UPS9_VIBSP/3-62
H3Y398_STAAU/3-62
F5ZSN7_SALTU/5-64
A1HMF8_9FIRM/4-62
G3ACE5_9RALS/8-67
H5XAP1_9PSEU/5-63
E5BST9_9FUSO/2-60
F9CDT1_ECOLX/5-64
G4LGJ2_PSEAI/4-62
B5P400_SALET/8-67
D1GJL4_FUCVE/13-72
A3NGP6_BURP6/4-63
D8JK92_ACISD/1-43
B9YZV9_9NEIS/7-66
A1A8N4_ECOK1/24-83
D4F2S6_EDWTA/14-73
G5VS14_ECOLX/5-64
B1K087_BURCC/7-66
E3Z008_LISIO/3-62
E8YMU8_9BURK/4-63
F3DHC8_9PSED/4-63
B1LEU2_ECOSM/5-64
Q0JY80_CUPNH/4-63
C7L6S9_ACEPA/7-67
F9QXL6_ECOLX/3-64
C1MDI5_9ENTR/16-75
Q478C5_DECAR/32-91
F3J0R2_PSEAP/10-69
G5NXT5_SALET/4-63
C4VPJ5_9LACO/2-61
A2PU01_VIBCL/8-67
G4HCJ7_9BACL/3-62
C4KSI2_BURPE/4-63
D5DZI4_BACMQ/3-62
C3WRV4_9FUSO/8-67
G8V618_STAAU/3-62
B0VSE5_ACIBS/7-66
Q9PE96_XYLFA/5-64
E7WX70_SALMO/13-72
E6INY2_ENTFL/3-62
G8TAK6_NIAKG/30-92
Q9KKV9_VIBCH/4-63
C4H4W1_YERPE/3-62
B1T8N4_9BURK/4-63
E8BEI8_SALMO/3-62
H1BS15_ECOLX/4-63
F6BYC9_SINMB/8-67
YIDZ_SALA4/10-67
C4K9T0_THASP/4-63
F0G9D1_9BURK/4-63
H6N8S5_9BACL/3-62
G8NM71_BRUSS/3-62
A2VY90_9BURK/27-86
B3HYE8_ECOLX/5-64
A4JR77_BURVG/9-68
G6XUI1_RHIRD/6-65
G4F5W2_9GAMM/8-67
D6HUC6_ECOLX/19-83
D8N2I6_RALSL/5-64
B5R5S7_SALG2/20-79
E8J1J3_ECO57/5-64
Q8ZLC4_SALTY/4-63
E8H6V0_ECO57/9-68
B4ESW9_PROMH/13-72
E1CZ08_VIBPA/5-63
B7I8Z6_ACIB5/20-79
C0EAK0_9CLOT/4-62
H3P6Q8_BRUAO/14-73
A3JCT5_9ALTE/5-64
A4Y688_SHEPC/3-62
F3EEY9_PSESL/9-69
G5R7M4_SALSE/17-76
B5QBJ5_SALVI/16-75
A4KP97_FRATU/4-63
C1FNJ5_CLOBJ/3-62
F3IWK9_PSEAP/8-67
G8PSV8_PSEUV/1-47
C3A6Q9_BACMY/22-81
D2BNQ6_LACLK/2-62
C9QGI8_VIBOR/3-62
D6KQU6_9FIRM/3-62
ICIA_ERWT9/6-64
E7P879_PSESG/4-63
D2ZBL2_9ENTR/5-63
A1JNR6_YERE8/3-62
H1QAW6_9ACTO/10-69
C6U2H6_BURPE/12-69
E3HNL2_ACHXA/3-62
Q8ZNK8_SALTY/5-64
B5R8H1_SALG2/6-65
B5J4A2_9RHOB/9-68
C2ILU9_VIBCL/5-64
F2KBB6_PSEBN/4-63
E2YND8_ENTFL/3-62
A9BY03_DELAS/9-68
E7TI51_SHIFL/28-87
E7DDH4_ALCFA/10-69
A6D3E1_9VIBR/10-52
F0KIB6_ACICP/1-53
H4LZZ7_ECOLX/8-67
H1HZ98_9BACI/3-62
D5RMU0_9PROT/3-62
F7MWP5_ECOLX/5-64
B6FRC2_9CLOT/3-62
G7T0X9_SALPS/5-63
H5KTX7_ECOLX/3-62
D0LJ37_HALO1/8-67
Q3JNP5_BURP1/3-62
G5WZ20_ECOLX/9-68
B5BFC3_SALPK/5-64
G9Q6S2_9BACI/3-62
I0Y4F2_9BURK/37-96
E5TC67_STAAU/3-62
H4VJ32_ECOLX/5-64
G1UXL8_9DELT/3-62
Q8NSR2_CORGL/4-63
E8D332_SALMO/4-63
E4N989_KITSK/3-62
H4YZ37_ECOLX/9-68
H2K7Z1_STRHJ/4-63
Q483X8_COLP3/3-61
D8NS75_RALSL/22-81
A0KC59_BURCH/7-66
G4R9Y9_PELHB/12-71
D7JPX4_ECOLX/5-64
H1S5H4_9BURK/3-62
A2WF98_9BURK/4-63
H3L558_KLEOX/15-74
E0SID4_DICD3/5-64
A9BS31_DELAS/3-62
E8DNV5_SALMO/5-64
C3C5A7_BACTU/3-62
D8AJP7_ECOLX/3-62
D7HNG6_VIBCL/19-78
B5F6Q2_SALA4/9-68
G6U000_STRPN/3-62
B1G393_9BURK/4-63
B4TD14_SALHS/6-65
H1AKP7_9FIRM/4-63
Q399V8_BURS3/3-62
D4YUK1_9LACO/1-59
Q1C7M8_YERPA/3-64
A5XLI4_BURML/5-64
F0HZ17_STRSA/3-64
H6UZZ1_CITFR/8-67
A8LSQ7_DINSH/4-63
Q0AS95_MARMM/4-63
F0BI20_9XANT/6-65
H3U467_STAAU/3-62
F8GXH1_CUPNN/54-113
B0VE11_ACIBY/5-65
E7U3J5_ECOLX/5-64
A1VMU5_POLNA/6-65
Q1LGI8_RALME/4-63
D0BXG7_9GAMM/3-62
C9BXF9_ENTFC/3-62
E2PH42_NEIPO/4-63
Q0GHS7_9RHIZ/1-43
B5ZFY3_GLUDA/4-62
B3HRM2_ECOLX/6-65
D1F135_BRUML/6-65
F0C1H5_9XANT/14-73
A9KU64_SHEB9/11-70
G7AIP7_VIBCL/7-66
F7T788_ALCXX/3-62
C7TMR4_LACRL/3-63
Q2CED4_9RHOB/10-69
D8HHF6_STAAF/3-62
D3EV69_STAA4/3-62
E8T7J5_MESCW/10-69
B5PXP4_SALHA/3-62
Q13VS4_BURXL/3-62
B5WIM2_9BURK/9-68
F9ITK7_ACIBA/7-66
G2AQA3_ECOLX/8-66
C4SFT9_YERMO/13-72
B1K2E3_BURCC/8-66
F2FC20_SALDU/12-71
A6EZ37_9ALTE/18-77
G7T8U9_SALPS/3-62
D0R2U1_LACJF/5-64
B1FAQ3_9BURK/1-45
D6ZYT9_STAND/3-62
A5W8J6_PSEP1/4-63
E8DL61_SALMO/9-68
F5RXJ5_9ENTR/10-67
A6T911_KLEP7/3-62
D0BG19_BRUSS/11-70
G2D1V2_ECOLX/5-64
G2CXJ4_ECOLX/3-41
E8G8J1_SALMO/3-64
E3BJ92_9VIBR/3-62
A6V1M8_PSEA7/4-63
H5VTR3_SALSE/6-65
H4TXP9_ECOLX/3-62
G9RFT6_9ENTR/4-63
I0YBE6_9BURK/4-63
D5B3T5_YERPZ/4-63
F4FJ68_STAAU/3-62
H3M5T7_KLEOX/8-67
E1SNP7_FERBD/3-64
H8LZQ6_SALTM/4-63
D0Z2H2_LISDA/2-61
B9BI28_9BURK/23-82
F6DYK0_SINMK/4-63
B1Z938_METPB/6-65
Q9I6K1_PSEAE/14-73
G2UF93_PSEAI/4-63
E6KWT0_9PAST/8-67
A6UMP3_SINMW/4-63
A6CYW8_9VIBR/18-77
D0BHH0_BRUSS/4-63
H5LXZ2_ECOLX/12-71
A3N5G4_BURP6/4-63
F5MHU7_SHIFL/4-63
G5TM46_ECOLX/6-64
E6WFU5_PANSA/9-68
Q2SB28_HAHCH/5-64
E7YIV4_SALMO/5-64
H3N0T7_KLEOX/5-64
G9TIW5_SALMO/5-64
Q9XD61_PSEUO/3-39
H4X1I8_ECOLX/3-62
H1FFE5_ECOLX/5-64
B3PRQ5_RHIE6/4-63
H0NCC6_SALET/3-62
H5M1T2_ECOLX/3-62
F7TJV3_PASMD/3-62
A3SY59_9RHOB/5-64
E8FX02_SALMO/9-68
Q47W14_COLP3/4-63
G9U8W6_SALMO/9-68
B9QTB8_9RHOB/6-65
H5E4D8_ECOLX/13-72
H3QND5_BRUAO/3-62
E7TH73_SHIFL/14-73
Q2SVD1_BURTA/260-319
G8PRI8_PSEUV/11-70
H3W5Q0_STAEP/3-62
A9BRF1_DELAS/17-76
D8C486_ECOLX/5-64
F7ZQX9_CLOAT/25-84
B4E9R5_BURCJ/3-62
B1F900_9BURK/7-66
F4VRL7_ECOLX/6-65
A4SJ73_AERS4/3-62
F8GPY8_CUPNN/7-66
B1N239_BURPE/3-62
E7JRG5_ECOLX/3-62
H8HFP6_STRPY/3-64
H8IJH5_MYCIA/3-62
E8M1B2_9VIBR/10-69
F6IK60_9SPHN/6-65
E5U1E7_ALCXX/11-70
E9U828_ECOLX/5-64
B1FMS8_9BURK/7-66
G7WBU5_DESOD/3-62
Q4K3G6_PSEF5/5-80
F4ATD8_GLAS4/4-63
F4CMP6_PSEUX/10-69
F5JH22_9RHIZ/26-85
H5LH25_ECOLX/8-66
A1RPU3_SHESW/11-70
H2INV8_RAHAC/18-77
A8INX5_AZOC5/4-62
C6VU53_DYAFD/24-87
E8E2Y5_SALMO/3-63
F5JE09_9RHIZ/7-66
A5L2R1_9GAMM/11-70
F9TKT5_9VIBR/4-63
E2CRV2_9RHOB/6-66
A9AR63_BURM1/3-62
G4LN42_PSEAI/9-69
G8UZ79_LEGPN/5-64
F5SY40_9GAMM/1-38
D2YIN3_VIBMI/7-66
E7Y054_SALMO/8-67
I1DB50_9VIBR/10-69
G4K7H7_9RHIZ/8-67
F0GDY1_9BURK/4-63
E7V570_SALTM/12-71
C4WDY8_STAWA/4-63
C3KLG9_RHISN/4-63
H2FSX8_OCESG/19-83
H0F2Y9_9BURK/17-76
A7IGZ7_XANP2/1-60
D8D0U8_COMTE/19-78
B7CLJ1_BURPE/3-62
E8P0A8_YERPH/8-67
B8ECI0_SHEB2/4-63
B5HCC3_STRPR/4-63
C3CM24_BACTU/3-62
A6TGY8_KLEP7/3-62
A3XZX2_9VIBR/11-70
B0AXF8_BACAN/12-71
C6YG37_VIBCL/3-62
Q1ID39_PSEE4/4-63
H3MR49_KLEOX/5-64
F4GSC7_PUSST/4-63
I0Y8B2_9BURK/3-62
F6ICG4_9SPHN/5-65
A9AHF4_BURM1/4-63
F9E8M5_STRSA/3-62
H4UUR1_ECOLX/6-65
H1TYH5_9BACT/11-70
E9S7W7_RUMAL/3-62
G8QAT3_PSEFL/14-73
G1Z9Z6_ECOLX/9-68
A0R514_MYCS2/12-71
F9I140_ECOLX/8-67
D7BRW5_STRBB/16-75
B2VIV2_ERWT9/13-72
G6I5I6_9FIRM/3-62
Q0HI23_SHESM/4-62
E8YCB5_ECOKO/3-64
E3GCR6_ENTCS/4-63
H6P1P1_SALTI/3-63
D5UNA5_TSUPD/10-67
D9VAB9_9ACTO/10-69
D2NDQ5_ECOS5/6-64
C0QKM0_DESAH/4-62
E8YSA0_9BURK/6-65
C8TJ92_ECO26/4-63
B0BQC7_ACTPJ/4-63
E6Z0B0_BARSR/7-66
F5JYE3_PSEAI/3-62
B1Z3E0_BURA4/1-45
D2FGN9_STAAU/6-65
E6TU72_BACCJ/3-62
B5WRR9_9BURK/3-62
F7QD47_9GAMM/5-64
Q1MBK5_RHIL3/5-64
E2ZZT7_PSEAI/4-63
E8LRH8_9VIBR/10-69
F0E0M6_9PSED/9-68
B2HU02_ACIBC/1-53
D1EJA8_9RHIZ/5-64
A1WKP4_VEREI/15-74
Q7MC61_VIBVY/17-75
F6B250_DELSC/8-67
F0YYL6_9CLOT/6-64
C5T685_ACIDE/3-64
C5CPB8_VARPS/5-64
G4MEA3_9BURK/1-57
F6ADQ6_PSEF1/10-69
B5WK63_9BURK/4-63
A5N3F1_CLOK5/3-62
H4M4P5_ECOLX/8-67
F9E061_STRSA/3-62
E0ID19_9BACL/3-62
F1WIQ2_MORCA/5-50
H5IWW8_ECOLX/12-71
B2DW09_STRPN/23-82
C2JX96_LACRH/3-62
A5VC48_SPHWW/10-69
Q3KCB3_PSEPF/28-87
E0DW37_9RHIZ/7-66
C3C0K2_BACTU/2-53
I0ZQ64_ECOLX/5-64
H3KFS2_9BURK/1-31
A5CQ74_CLAM3/3-62
B5WLY0_9BURK/12-71
B8EQV7_METSB/2-61
I0C0T3_STAA5/11-70
F5P646_SHIFL/5-64
F3J3E0_PSEAP/5-64
C9QFF5_VIBOR/5-63
B0HEB8_YERPE/8-67
C4SPS7_YERFR/19-83
B1ZDY7_METPB/6-65
Q7VWZ6_BORPE/10-69
C5ZAZ9_BURPE/19-78
D2GP46_STAAU/3-62
D4X8K1_9BURK/3-62
E7WZE5_SALMO/31-90
G9UHS9_SALMO/5-64
G7AV23_VIBCL/7-66
H8DF82_ECOLX/3-62
F7KR28_9FIRM/3-62
H4LJJ5_ECOLX/3-62
A8GAT1_SERP5/13-72
D8J1P7_HERSS/5-64
ICIA_ECO7I/6-64
H3L9Y7_KLEOX/7-66
A3UXK9_VIBSP/5-64
A6AZM4_VIBPA/4-63
Q1GK78_SILST/7-66
D4X9U2_9BURK/13-72
F9BW13_VIBCL/4-63
B5S102_RALSL/5-64
A2S0S9_BURM9/14-73
B1KHA8_SHEWM/4-63
B8JA26_ANAD2/23-82
A3KVN4_PSEAI/15-74
B2SY50_BURPP/3-62
E6RQ48_PSEU9/7-66
F4D8D5_AERVB/5-64
A3XRX0_9VIBR/3-62
Q7WJ18_BORBR/5-64
E4P7Q2_ECO8N/4-63
H4LXU4_ECOLX/6-64
F5S1E7_9ENTR/6-65
F5PXP7_SHIFL/3-62
C4EYJ5_HAEIF/3-64
A2W1M5_9BURK/28-87
E9SN83_CLOSY/4-64
D2MYB0_CAMJU/3-62
C5CVP4_VARPS/3-62
Q07HL4_RHOP5/2-61
Q1BLW3_BURCA/6-65
C0D5M2_9CLOT/4-62
D2PKF7_KRIFD/5-64
F6BNS9_SINMB/8-67
C8BZF4_RHILV/1-58
Q15WJ8_PSEA6/8-67
B8DK11_DESVM/35-96
B3IQR5_ECOLX/3-62
I0TKN7_STAAU/3-62
B1PM63_9PROT/3-62
C4WFB7_9RHIZ/7-66
B1LS12_METRJ/3-62
D8B0F5_ECOLX/5-64
F7X832_SINMM/8-67
B2TBR7_BURPP/7-66
C0CWK8_9CLOT/40-99
Q1GY02_METFK/5-64
F1XRG1_ECO57/7-66
D0LNK9_HALO1/26-85
E1SI49_PANVC/4-63
B4TFU9_SALHS/4-63
H4ETA4_STAAU/3-62
A2WIS1_9BURK/4-63
H4R988_ECOLX/3-62
Q4ZS87_PSEU2/5-63
G7HLN7_9BURK/4-63
A6UC15_SINMW/4-63
F3GSR5_PSESX/7-66
C6RJD2_ACIRA/5-64
C6BJ64_RALP1/4-62
H1AS54_9FIRM/3-62
Q8PQK7_XANAC/3-62
I0HXY1_RUBGE/4-63
I0GCV8_9BRAD/23-82
G0AC72_COLFT/4-63
H3TDL2_PSEAE/4-63
F1XFS6_MORCA/16-77
F9T707_9VIBR/4-63
E9SJ80_CLOSY/10-52
B1Z0R5_BURA4/10-69
A3PQQ1_RHOS1/5-64
F3SRM4_STAWA/1-60
H0FSV4_RHIML/8-67
F5QUK2_SHIFL/4-63
C4B1H4_BURML/8-67
A1VL04_POLNA/8-67
F0LFL8_AGRSH/3-62
B7QZF1_9RHOB/5-64
C9Y8N0_9BURK/4-63
G2S7X5_ENTAL/7-66
H3NUK7_9GAMM/7-66
E6H8U7_ENTFL/3-62
Q9EXI2_KLEPN/9-68
H3KRV3_ECOLX/5-64
C9U100_9RHIZ/5-64
A1RLU6_SHESW/8-67
Q1BML0_BURCA/3-62
E7NZ23_PSESG/3-62
B2T9F1_BURPP/12-71
I0H120_ACTMI/3-62
D8GEH7_LACCZ/3-64
A5TMS5_BURML/8-67
E8AIL1_SALMO/5-64
HDFR_SALHS/3-62
B9YAK9_9FIRM/4-63
C3KNI0_RHISN/3-62
A7MU18_VIBHB/10-69
F0GIW9_9BURK/7-65
H4CYC5_STAAU/3-62
B2STI1_XANOP/1-58
C8T4P7_KLEPR/5-64
H0PSG1_9RHOO/3-62
F0Q8B8_ACIAP/3-62
C4SAF6_YERMO/5-64
E7PHX0_PSESG/3-62
D4XKV2_ACIHA/5-64
A5EBG8_BRASB/1-58
F9AX88_VIBCL/3-62
D9PCC3_ACTPL/5-64
G6AQU5_LACRH/7-67
Q1QYG6_CHRSD/6-65
F0A205_NEIME/5-64
C9NMG5_9VIBR/3-62
F3E2M8_9PSED/10-69
F7ZKV5_ROSLO/3-59
B5CCY6_SALET/31-90
D4X5Y1_9BURK/14-72
A0QS89_MYCS2/7-66
Q2BJY7_9GAMM/4-63
A8EL82_BURPE/12-69
Q02MB3_PSEAB/4-63
C0PWH1_SALPC/3-62
B1EG73_9ESCH/8-67
A1K2J6_AZOSB/3-64
D3MEA7_PROAA/3-62
B9CVU8_9PAST/4-63
F8XB02_ECOLX/4-63
H4WDP9_ECOLX/5-64
G8W363_KLEPN/7-66
B1ELU5_9ESCH/3-64
H0FHE7_BACAM/3-62
E8DGC3_SALMO/24-82
H0C167_9BURK/5-64
D0JUN2_YERP1/5-63
F0DYZ2_9PSED/4-63
Q2JAA5_FRASC/7-66
A9MXE6_SALPB/26-85
G3YRH4_9RALS/4-63
C5AIT0_BURGB/6-65
E6QRP2_9ZZZZ/25-88
G9UJD7_SALMO/4-63
D9VCD7_9ACTO/30-89
H1RYX4_9BURK/4-63
E0LSP2_9ENTR/5-63
G5UMF1_ECOLX/8-66
E8WRE5_GEOS8/3-62
D6IWL3_ECOLX/3-62
D0WZS3_VIBAL/3-62
E8I0V9_ECOLX/28-87
G5GKN9_9FIRM/3-62
H5D8J3_ECOLX/9-68
A6W229_MARMS/3-62
G5TTR6_ECOLX/3-62
C6CEA2_DICZE/3-62
D4XJL8_9BURK/7-65
H1F7Y5_ECOLX/9-68
C6BL31_RALP1/4-63
D0WE44_9ACTN/3-63
E8M9I3_9VIBR/8-67
H0FD60_9BURK/40-99
A3W4Y9_9RHOB/3-60
C0WB23_9FIRM/3-62
E8YM78_9BURK/8-67
G0FF90_ECOLX/13-72
F3JJM2_PSESX/13-73
G4PP79_ECOLX/3-62
G9AMF8_PANAN/6-65
G0CZJ0_CORUB/4-61
G2T7K7_RHORU/3-62
H5ILU5_ECOLX/5-64
E3HQM4_ACHXA/6-65
A5PBT4_9SPHN/9-61
Q0KB31_CUPNH/6-65
G2K3G3_LISMN/3-62
E7ZFC3_SALMO/3-62
A6XX83_VIBCL/18-77
F8FI23_PAEMK/18-77
Q0KAV9_CUPNH/6-65
H4KJR8_ECOLX/9-68
B8L5Y7_9GAMM/4-63
C3K4S7_PSEFS/11-70
Q9ADX4_RHIRD/6-65
E8GZ13_SALMO/9-68
E2SYD9_9RALS/7-66
G4C999_SALIN/3-62
F7NN29_9FIRM/3-62
B4SNX8_STRM5/5-63
D0CRJ6_9RHOB/5-64
A6T1B9_JANMA/4-63
I1BDR9_ECOLX/10-67
E6T2J1_SHEB6/4-63
F2EWW9_PANAA/5-64
E8HK34_ECOLX/6-64
C9Y0A5_CROTZ/38-97
C9NSH1_9VIBR/8-67
E3XIC7_ECOLX/8-67
A0AXW4_BURCH/11-70
B1YP93_BURA4/8-67
Q89LE5_BRAJA/6-65
D5QFD5_GLUHA/11-70
E0T7X0_EDWTF/22-81
F0CI48_SALMO/5-64
H1KBV4_METEX/10-69
Q7WME1_BORBR/3-62
G9TCS2_SALMO/10-67
C2CBL0_VIBCL/13-72
Q8FE57_ECOL6/6-65
G4QNW5_GLANF/3-62
C5NKH8_BURML/39-98
F6AF91_PSEF1/5-64
G9ZZ39_9PROT/11-70
E5B265_ERWAM/8-67
C3EF22_BACTK/3-62
D6IG00_ECOLX/3-62
E7ZAK0_SALMO/3-62
A0B467_BURCH/6-65
G5Y0Q9_ECOLX/6-65
D1XZ13_9BACT/3-62
B4X3A2_9GAMM/4-63
D7BUU8_STRBB/1-55
Q1C1Z8_YERPA/27-86
G5MD09_SALET/6-65
A0NRR7_9RHOB/5-64
E8YHX6_9BURK/3-62
G9ALE4_PANAN/5-64
B0G8H6_9FIRM/3-62
E7U8D9_ECOLX/6-64
D8ITS9_HERSS/3-62
A5GCM8_GEOUR/24-83
F6AKP3_PSEF1/5-65
A3Y0H0_9VIBR/3-62
H1QGZ5_9ACTO/1-55
D8N0C1_RALSL/9-68
D5V429_ARCNC/3-62
A4T5W7_MYCGI/3-62
B4F355_COREQ/1-45
C0KGM0_9BURK/43-102
H5UCX0_9ACTO/3-62
H2IP93_RAHAC/3-62
Q88M61_PSEPK/9-68
A9AQ33_BURM1/5-64
C9MFG7_HAEIF/18-79
D4BGV4_9ENTR/8-67
F3G295_PSESJ/8-67
C4SR59_YERFR/9-68
H0N7F3_SALET/4-63
G9V891_SALMO/1-57
C4XB39_KLEPN/23-82
A5XJE3_BURML/7-66
H7HUU5_STRPN/3-62
G8SSW6_BRUCA/7-66
D2T804_ERWP6/7-66
F3KUQ0_9BURK/7-66
D9Y4J1_9BURK/7-66
E6F9Q5_ENTFL/3-62
H5LBE7_ECOLX/8-67
B7VT23_VIBSL/9-68
A2PVZ8_VIBCL/3-62
B7NF80_ECOLU/31-90
Q98EU3_RHILO/10-68
B6F2B3_KLEOX/8-67
C7XB63_9PORP/3-62
C3K6H9_PSEFS/6-65
D8FPZ7_LACDE/3-62
D3E810_GEOS4/3-62
G7G0T9_9GAMM/5-64
E6MB12_STALU/35-94
F9AEN0_VIBCL/6-65
H3MKV1_KLEOX/13-72
C4B079_BURML/4-63
B5N5J0_SALET/16-75
Q1MD70_RHIL3/23-82
A4IX30_FRATW/4-63
C2ZS94_BACCE/3-62
A3SP68_9RHOB/1-60
B1FAT4_9BURK/4-62
Q8X6B4_ECO57/8-66
Q71I16_LACDL/3-23
G7HBB6_9BURK/27-86
E7P6A4_PSESG/1-60
D4XDM3_9BURK/5-64
G2CJT5_ECOLX/6-65
H5IP18_ECOLX/8-67
C8LL68_STAAU/3-62
F3BM01_PSEHA/1-51
Q81EX2_BACCR/3-63
H4MYX5_ECOLX/3-62
A9BUG1_DELAS/30-89
E1ECV7_VIBPA/3-62
G9REM6_9ENTR/5-64
C9NR80_9VIBR/2-53
F2IU75_VIBCL/4-63
C0B6H5_9FIRM/3-54
E7HEW3_ECOLX/1-57
G5UPG8_ECOLX/19-83
A5L3M0_9GAMM/5-64
H4Q0B3_ECOLX/6-65
D0X6A3_VIBHA/12-71
F9CE54_ECOLX/3-62
C9PL71_VIBFU/25-84
G2JPM1_LISMN/3-61
B3PGU1_CELJU/3-64
H4S110_ECOLX/9-68
F5Z757_ALTSS/5-64
H1EGL8_ECOLX/3-62
Q7WD47_BORBR/3-64
F2IS07_VIBCL/1-57
B5N4G4_SALET/4-63
C5G5L1_9LACO/9-67
F9VU58_9ACTO/5-64
H4HXP6_ECOLX/3-62
A6TB86_KLEP7/3-64
C2N2X3_BACCE/3-62
E6T5I1_SHEB6/3-66
D7HMK2_VIBCL/5-64
F0C7G5_9XANT/4-44
F4GCW6_ALIDK/3-62
D1EKV8_9RHIZ/3-62
H0FFV2_9BURK/9-68
D9P3C8_ACTPL/8-67
I0GUK6_SELRU/3-62
H5MBC1_ECOLX/4-63
Q5LM95_SILPO/5-64
D4X5G9_9BURK/8-67
H5ET81_ECOLX/3-62
A6F7M6_9GAMM/6-65
A3KX98_PSEAI/3-62
B0VRD5_ACIBS/7-66
Q4ZTL0_PSEU2/8-67
B9MAT7_ACIET/8-67
G0BGD2_9ENTR/5-63
F9IAV8_ACIBA/3-64
F2LPM1_BURGS/4-63
G2IYV4_PSEUL/10-69
G5YCI4_ECOLX/3-62
F8VM28_SALBC/5-64
A5W240_PSEP1/11-70
D6IN08_ECOLX/24-83
G0AZ01_9GAMM/7-66
F5LPC5_9BACL/3-62
A5EBW1_BRASB/4-63
F5Y3K1_RAMTT/8-65
F3H061_PSESX/8-67
B7QSY0_9RHOB/5-64
C3TKW7_ECOLX/4-63
C3JMI4_RHOER/3-62
Q02V24_PSEAB/4-63
G4JVF5_9RHIZ/4-63
G8QMR4_AZOSU/3-62
C4UDE9_YERAL/8-67
E6G6X0_ENTFL/3-62
G4ARJ9_AGGAC/5-64
E1QJS1_DESB2/42-106
H5RDK8_ECOLX/8-67
ALLS_KLEPN/6-65
C4XMT2_DESMR/3-62
E0SKS0_DICD3/3-62
H3LT34_KLEOX/5-64
A0K9Q5_BURCH/26-85
C4XCA4_KLEPN/9-68
B1XFT9_ECODH/4-63
H0RZY3_9BRAD/21-84
G7HFU7_9BURK/9-68
Q32IG4_SHIDS/19-83
F9RZD4_9VIBR/3-64
B4EH98_BURCJ/13-72
E8Y8U8_ECOKO/3-62
C4AND7_BURML/26-85
B5NP58_SALET/5-64
D4EB25_AGGAC/8-67
A5XTU8_BURML/13-72
B8L1D5_9GAMM/7-66
A2W445_9BURK/35-94
Q0HJS0_SHESM/3-66
C0Q4F6_SALPC/12-71
D0X7N0_VIBHA/1-31
Q0FCT5_9RHOB/8-67
A6URH9_METVS/24-83
I1AIL6_PSEAI/6-65
B1T798_9BURK/8-67
F5I253_ACIBA/3-62
H8G9X4_9PSEU/10-69
D2TZR1_9ENTR/5-63
C1IUS3_ENTCL/1-60
H7FKL8_STASA/3-62
H3TGE2_PSEAE/6-65
F8DIZ4_STREP/3-62
A4JD72_BURVG/4-63
H0MIW8_SALMO/13-72
A1B724_PARDP/6-65
Q7WMY8_BORBR/10-69
F3S8H7_9PROT/7-66
G6Z6V4_VIBCL/3-62
B9XJ75_9BACT/31-90
B3T2L0_9ZZZZ/3-62
H5VN91_SALSE/6-65
D5W6L4_BURSC/4-62
E1I3Z3_ECOLX/8-67
Q3Z214_SHISS/5-63
C7L9H2_ACEPA/7-67
Q08XY0_STIAD/1-36
G5XD14_ECOLX/5-63
C9LYL1_9FIRM/3-62
Q4ESZ3_LISMN/3-61
I0WAM1_9NOCA/16-75
E3A3P6_PSEAI/23-82
F3GCJ9_PSESJ/8-67
F3IC42_PSESL/1-38
Q7CZE6_AGRT5/6-65
F3EIK6_PSESL/7-66
H0M4Y9_SALMO/3-62
H1IBH5_9FIRM/3-62
F5HWS0_ACIBA/4-63
C3KPZ7_RHISN/4-63
F7WTU2_MYCTD/4-63
I0HM53_RUBGE/4-62
H0A1T2_9PROT/5-64
A6W028_MARMS/8-67
C6TVG9_BURPE/14-73
G5RDG2_SALET/6-65
G5UTE2_ECOLX/3-62
A4EZQ3_9RHOB/8-67
Q6FBP2_ACIAD/3-66
F9RVD2_9VIBR/5-63
D7YT84_ECOLX/9-68
E9SRU9_CLOSY/3-62
I0NTF7_SALET/4-63
F0D272_STAAU/3-62
B5RFS9_SALG2/3-62
B5YRA0_ECO5E/8-67
D4XS94_ACIHA/3-64
G8QBL0_PSEFL/5-64
Q3KCN6_PSEPF/5-64
E2KA09_ECO57/3-62
Q2NHG9_METST/18-77
B3C253_ECO57/18-77
A1R8H3_ARTAT/12-71
D2C3C2_DICD5/8-67
H2IV18_RAHAC/9-68
F7P4Y0_MYCPA/3-62
A3JQF3_9RHOB/8-67
C2IT10_VIBCL/7-66
Q88EC7_PSEPK/8-67
G2ZKV7_9RALS/5-64
B0VLG0_ACIBS/6-65
CBL_ECOLI/3-64
H8DXE0_9NEIS/3-62
D3I9K0_9BACT/3-62
H8NND2_RAHAQ/12-71
G1V551_9DELT/4-63
Q31WR3_SHIBS/9-68
H4N287_ECOLX/12-71
Q7MED2_VIBVY/5-64
Q5I685_9BACT/7-66
F4C3H7_SPHS2/3-62
F2FEQ3_SALDU/5-64
G5WCS3_ECOLX/10-67
Q13GY4_BURXL/7-66
H0H8L4_RHIRD/3-62
A4LLP0_BURPE/3-62
E1DJ33_VIBPA/4-63
Q5ZR23_AERHY/7-66
H5E0N6_ECOLX/6-65
B2TBA5_BURPP/7-66
F7YFQ4_MESOW/5-64
Q30VI2_DESDG/26-86
B7HEH5_BACC4/3-62
C3FM25_BACTB/3-62
A4YMU0_BRASO/13-72
D7B541_NOCDD/5-64
B5ZXH5_RHILW/7-66
D0IY41_COMT2/4-63
E9ZAJ7_ESCFE/3-62
E6V2J9_VARPE/14-73
C9QLT7_VIBOR/4-63
A8TMV9_9PROT/4-63
F3I7P8_PSESF/3-64
A3GK42_VIBCL/7-66
C9NST1_9VIBR/3-62
G9AL75_PANAN/8-67
F3C388_PSESG/4-63
F8GVM4_CUPNN/3-52
E9YYZ9_ECOLX/24-82
A9FAR7_SORC5/47-106
Q881S4_PSESM/3-61
E8SX08_GEOS2/3-61
G5NI15_SALET/3-62
B2GGJ3_KOCRD/7-66
E9XLG7_ECOLX/13-72
E5W1L6_9BACI/3-62
B5XPI6_KLEP3/10-69
G0B226_SERSA/4-63
Q6D2W8_ERWCT/9-67
E4RDK7_PSEPB/4-63
Q0SFM0_RHOSR/3-62
B9QSF7_9RHOB/16-74
G6ZY14_VIBCL/3-62
B1FMH7_9BURK/20-79
G0C2Y5_9ENTR/24-83
E7Y7H5_SALMO/4-63
G4ETA6_BACIU/3-62
B2FQQ7_STRMK/4-63
F8GMH4_CUPNN/4-63
E0R2U4_ECOLX/6-64
B1BN34_CLOPF/3-62
C6B2H9_RHILS/4-63
D1RQR6_SEROD/6-65
D5DBQ9_BACMD/3-62
H3ZIC5_9ALTE/9-68
A3K263_9RHOB/4-63
B9J764_AGRRK/8-67
I0MZY6_SALET/6-65
F7ZLA1_ROSLO/7-66
B2FJM6_STRMK/6-65
Q9EWJ3_STRCO/13-72
B5N4Q7_SALET/6-65
F0G7F6_9BURK/11-70
E9WAI1_ECOLX/3-62
H1YNW4_9GAMM/12-71
C9PIY5_VIBFU/7-66
H6L5N4_SAPGL/3-62
D2Y9F5_VIBMI/18-76
A1S5Q2_SHEAM/5-64
G4IMQ4_9RHIZ/3-64
G5FEV1_9CLOT/4-63
G0D0K8_ECOLX/9-68
H6R8S7_NOCCG/10-69
F0CHM9_SALMO/6-65
E8YJT6_9BURK/3-62
A1ABK0_ECOK1/5-63
D3QET8_STALH/3-62
E8P1L4_YERPH/12-71
A2WDM2_9BURK/33-96
H1RI54_SALMO/5-64
H3LQW8_KLEOX/5-64
A6VUW1_MARMS/26-85
B1KA44_BURCC/9-68
D6HCN1_STAAU/6-65
G9ZS71_9LACO/11-70
H5P491_ECOLX/3-62
H8M313_SALTM/4-63
F6IYJ9_LACPE/3-62
G8ML31_9BURK/3-62
G9YIU7_9FIRM/1-47
H4K7Z6_ECOLX/9-68
H1S8T4_9BURK/4-63
E3HM42_ACHXA/5-64
F9RW65_9VIBR/7-68
C0C540_9CLOT/5-64
C0CW76_9CLOT/3-62
Q1CYD3_MYXXD/8-67
B1MM78_MYCA9/15-74
H1DX44_ECOLX/6-64
G1WS73_9FIRM/5-64
H8DPA0_9ENTR/13-72
F4NGE7_9ENTR/6-65
B6A0N1_RHILW/10-69
A3L4Y8_PSEAI/33-92
E1HW66_ECOLX/13-72
B3YK37_SALET/5-64
A8KI65_BURPE/7-66
Q62IU5_BURMA/3-62
Q6D710_ERWCT/3-64
H4W3M3_ECOLX/3-62
G7D222_BRAJP/3-62
A6AFP3_VIBCL/3-62
F1VTC7_MORCA/3-62
H7G8U9_STAA5/11-70
E0QYK5_ECOLX/13-72
C9PJ33_VIBFU/3-62
I0Y5F5_9BURK/1-55
B9J812_AGRRK/32-91
D3LRK5_MICLU/9-67
H9UXD4_ECOLX/1-57
C9UWB6_BRUAO/4-63
F7XCP9_SINMM/9-69
H8LX18_SALTM/1-31
H5XY87_9FIRM/4-62
H4WCP8_ECOLX/5-63
C0QGJ4_DESAH/28-87
C4ZQQ2_ECOBW/3-62
H3RUT0_STAAU/3-62
B4T566_SALNS/5-63
E1VAZ4_HALED/16-75
E1D6L1_VIBPA/8-65
G0JUZ3_STEMA/4-63
H8FJC2_XANCI/14-73
E1RUG6_ECOUM/5-64
D8P7E2_RALSL/1-57
H0LIR5_SALMO/6-65
F6FYL7_RALS8/4-63
G8AJA6_AZOBR/7-66
H0BPD6_9ACTO/5-64
B6ZX60_ECO57/5-64
C9BHS3_ENTFC/8-67
H4NBI4_ECOLX/6-64
B0V8A8_ACIBY/5-64
B3YKD4_SALET/6-65
D6JQ83_ACIG3/4-63
G4G100_9GAMM/8-67
B9CF61_9BURK/4-62
C6ELP2_ECOBD/3-62
C6D3A3_PAESJ/2-61
C3H7D2_BACTU/3-62
A6APJ8_VIBHA/6-65
H4P7J5_ECOLX/1-39
PHCA_RALSO/6-65
A3SRL6_9RHOB/9-69
H3M6T4_KLEOX/7-66
E8P691_YERPH/3-62
B4WAB2_9CAUL/8-67
H0MH77_SALMO/5-64
G8PLS3_PSEUV/10-69
H5P6D4_ECOLX/5-64
C2IS52_VIBCL/27-86
Q9ACH2_9RHIZ/1-41
B2K3Q6_YERPB/4-63
D0RHT6_9RHIZ/3-62
B4SKP4_STRM5/3-62
F8FXT7_PSEPU/8-67
C3WCH4_FUSMR/3-62
B3BT89_ECO57/4-63
D8DD60_COMTE/1-38
D8C9A0_ECOLX/13-72
E6VG06_RHOPX/8-67
C0X5N9_ENTFL/3-62
F9RNE5_9VIBR/4-63
E6GPS8_ENTFL/4-64
D1DXY1_NEIGO/3-64
D6JYY3_ACIG3/4-63
C6DDA1_PECCP/11-70
CFXR_CUPNH/10-69
B5C624_SALET/3-62
G2UC19_PSEAI/4-63
F1YAI2_ECO57/3-63
H0TBZ3_9BRAD/12-70
G9SHY8_CITFR/40-99
B7VA49_PSEA8/3-62
Q1BRP8_BURCA/25-84
A6TAH8_KLEP7/3-62
Q1CXG4_MYXXD/7-64
G6GXK6_9CHRO/3-61
A9HQ47_GLUDA/8-67
F2JPQ5_CELLD/3-62
Q2K9C6_RHIEC/7-67
F2ZMF5_9PSED/8-67
G0IPU0_BACAM/3-62
H5PQ95_ECOLX/1-57
D8P617_RALSL/9-67
Q7N7G0_PHOLL/6-65
B2N958_ECOLX/3-64
D0CCV4_ACIBA/3-62
Q1Z5A9_PHOPR/3-62
E9V719_ECOLX/5-63
F0LVL8_VIBFN/8-67
Q6N6H3_RHOPA/9-68
A8FR15_SHESH/5-63
A8A0D6_ECOHS/5-64
H5B8V8_ECOLX/7-66
Q4KKE5_PSEF5/6-65
A3YC81_9GAMM/7-66
B8KRN2_9GAMM/3-64
E0DUY0_9RHIZ/4-63
Q7W2A1_BORPA/12-71
C5AN10_BURGB/29-88
Q0T8C3_SHIF8/83-141
G3ZGJ0_AGGAC/8-67
F0LX87_VIBFN/4-63
A8L493_FRASN/3-62
G8WKR4_KLEOK/7-66
C3K4U9_PSEFS/3-62
C3K1Z3_PSEFS/5-64
E1CVA0_VIBPA/3-62
A0YFY3_9GAMM/3-62
E8H3J6_ECO57/3-62
B0RHY2_CLAMS/3-62
F4N6B1_YEREN/4-63
G9EG18_9GAMM/9-68
C2WA66_BACCE/1-51
D6TCH0_9CHLR/11-70
C9NSD8_9VIBR/5-64
Q2T8S3_BURTA/3-62
Q7N0F4_PHOLL/7-66
B1T2K9_9BURK/4-63
H5IED0_ECOLX/5-64
G7CQQ9_AERSA/5-64
I0GVP5_SELRU/1-42
E1VL56_9GAMM/3-62
G8MME1_9BURK/4-62
E4DHV8_PROAA/3-62
C4LEJ8_TOLAT/7-66
D6T696_STAAU/3-62
H5AND0_ECOLX/3-62
E7K316_SHISO/6-65
D7C3D7_STRBB/3-62
E3GI63_EUBLK/3-62
A1TRU8_ACIAC/18-76
Q0HGM2_SHESM/8-67
C6UK16_ECOBR/3-62
Q6FBQ8_ACIAD/8-67
Q8D5Y3_VIBVU/8-65
F2EV43_PANAA/5-64
Q391U2_BURS3/18-77
F9KAY2_STAAU/3-62
H5MZC6_ECOLX/9-68
Q1MEI1_RHIL3/8-67
D7HYF6_PSESS/3-62
Q8RJZ7_RHILP/6-65
E6VP29_RHOPX/10-67
H5LW92_ECOLX/6-65
F3EY51_9PSED/10-35
B6BQ69_9PROT/3-62
H5VUI8_SALEN/1-52
C4H685_YERPE/3-64
H6QYH6_NOCCG/7-65
A6DVF7_9RHOB/9-68
D2P368_LISM1/3-62
F1XEE6_MORCA/9-68
H1EJJ1_ECOLX/12-71
G2D5A2_ECOLX/4-63
G7APV6_VIBCL/4-63
G1YDN7_ECOLX/8-67
B1JVZ1_BURCC/3-62
A3YG20_9GAMM/3-62
D0K8B7_STAAD/3-62
G8Q1A6_PSEFL/9-68
E7MXW3_STAAU/3-62
G8MHQ0_9BURK/4-63
H4WMI2_ECOLX/3-62
H8NRL8_RAHAQ/42-101
A8H1M6_SHEPA/4-63
B4E706_BURCJ/10-69
A4JDQ0_BURVG/10-69
C1I3C0_9CLOT/3-62
A5TRD8_BURML/4-63
E0GSH1_ENTFL/8-67
E7HS72_ECOLX/3-64
G2IXN5_PSEUL/6-65
F5HWU1_ACIBA/9-65
Q390J2_BURS3/5-64
B8CUJ1_SHEPW/5-65
H4HVN3_ECOLX/6-65
D3QX58_ECOCB/3-62
F7T365_ALCXX/3-62
A1RFB0_SHESW/3-62
C5S276_9PAST/6-65
D3QLP7_ECOCB/12-71
C1CRW6_STRZT/3-62
E8SRC4_NEIGO/5-64
F5MLA5_SHIFL/3-64
H5KVS1_ECOLX/5-64
F0FWV4_9BURK/3-62
A9CFW9_AGRT5/9-68
E9TS73_ECOLX/4-63
E8TYP0_ALIDB/14-72
G2SBT5_ENTAL/7-66
F2N0Q9_PSEU6/7-66
F4QWK6_BREDI/4-63
C8PG88_9PROT/3-62
A4NQK8_HAEIF/3-62
H5LG86_ECOLX/6-65
D8IWL3_HERSS/8-67
D5X2Q9_THIK1/7-66
F3NH55_9ACTO/3-62
D6DJ12_CLOSC/3-62
Q7VZD4_BORPE/4-63
F6B7C0_DESCC/36-98
A0R0I1_MYCS2/3-62
E7H242_9BURK/6-65
F4XCF3_9FIRM/4-62
A9CWS7_9GAMM/3-62
F5I491_ACIBA/8-67
E6AFY5_ECOLX/5-63
E2MIB4_PSEUB/9-68
D5WDS0_BURSC/7-66
B4VBD5_9ACTO/4-63
G6PEE6_STRPN/3-62
G4C3Z9_SALIN/11-72
F9H1I3_HAEHA/8-67
D2YCE8_VIBMI/8-67
A3P1Q0_BURP0/3-62
Q1BT16_BURCA/9-68
A3L0T6_PSEAI/17-76
F1ZPL2_ECOLX/3-62
D8EPU0_ECOLX/13-72
D2TI95_CITRI/5-64
E8RLE5_ASTEC/4-62
A7MFX1_CROS8/8-67
Q8FHQ7_ECOL6/6-65
Q7MCP0_VIBVY/24-83
A1S9J5_SHEAM/5-63
F5KVE0_PSEAI/12-71
C6CZF9_PAESJ/3-62
D0X6Y7_VIBHA/9-65
B9JMK7_AGRRK/1-55
Q2S8R7_HAHCH/3-62
B0AMP4_BACAN/3-62
B1HVV3_LYSSC/3-58
H1USX2_ACEPA/4-63
E0GSM4_ENTFL/3-62
B5RY62_RALSL/30-89
F1YH43_9ACTO/23-82
Q8XQU2_RALSO/6-65
A5XW29_BURML/30-89
F2KA26_PSEBN/10-69
Q0K9Q5_CUPNH/4-63
G0ET93_CUPNN/9-68
Q4QJK9_HAEI8/8-67
Q2SMS3_HAHCH/4-63
Q48HN0_PSE14/8-67
H0NCS5_SALET/5-64
G0AUT6_9GAMM/3-62
C9ZCE6_STRSW/5-64
G5PD32_SALET/6-65
C4UW09_YERRO/4-63
D7IA23_9BACE/4-62
A4WG50_ENT38/3-62
H5CRR5_ECOLX/8-67
D8NAF5_RALSL/23-81
H0S4T1_9BRAD/6-65
C9BI12_ENTFC/3-62
Q1LR30_RALME/17-76
A9I9Y0_BORPD/6-67
G5HUH3_9CLOT/27-87
F9IUT6_ACIBA/5-64
D0J4E4_COMT2/8-67
D8CEZ7_ECOLX/5-64
B2H0N5_BURPE/3-62
H0QDB7_ECOLI/3-64
C9X9K7_SALTD/5-64
D3NRB2_AZOS1/3-62
F2K8Z1_PSEBN/3-62
Q1ZG74_9GAMM/3-62
E8VM42_VIBVM/7-66
F7XAP9_SINMM/5-64
C4UBX2_YERAL/3-62
A4VK97_PSEU5/6-65
F3LFV0_9GAMM/3-62
H5WPY4_9BURK/4-62
G4LGI9_PSEAI/10-69
A8GI70_SERP5/4-63
D4Q5C8_LISMN/3-62
E6S6P3_INTC7/3-62
E1I303_ECOLX/19-83
F5XTB2_MICPN/3-62
A6AKU4_VIBHA/7-66
A1HQS9_9FIRM/3-62
G6YLD6_9RHIZ/7-66
G5F612_9ACTN/3-62
A8FYA2_SHESH/7-66
A2SAM6_BURM9/3-62
D9XPW2_9ACTO/3-62
F7IU51_SILPO/8-67
E7VNC9_SALMO/10-67
B2PFB9_ECO57/8-67
E6A8U7_ECOLX/3-62
Q92RD2_RHIME/9-68
G5GLS7_9FIRM/3-62
G7HQY8_9BURK/6-65
Q8EIK0_SHEON/4-63
E3YH52_LISMN/3-62
F3EQ97_9PSED/9-67
Q1MFD6_RHIL3/4-63
B1SXE4_9BURK/19-78
I0QNR4_9ENTR/7-66
F0L2A2_AGRSH/4-63
F3E9U9_PSESL/6-60
A4JUY7_BURVG/4-63
E3C9D3_9LACO/3-62
Q1YGS1_MOBAS/4-63
B5EGB0_GEOBB/3-62
F5SW86_9GAMM/3-64
Q0K0C6_CUPNH/5-63
H4PV14_ECOLX/8-66
A6V5A3_PSEA7/12-71
Q929E2_LISIN/3-62
H5MD67_ECOLX/5-64
F3QKH1_9BURK/13-72
F8ZGJ7_VIBCL/3-62
F9IIK1_ACIBA/4-67
D7HD59_VIBCL/6-65
A5F6Z9_VIBC3/3-64
A3D439_SHEB5/5-64
B1K2R3_BURCC/15-74
F3BN91_PSEHA/9-68
Q82MN4_STRAW/4-63
F5IFY0_ACIBA/1-57
I0VIN0_SHIFL/3-62
Q0JY57_CUPNH/5-64
E7IWA2_ECOLX/5-64
A8FZE5_SHESH/8-67
B7N2C4_ECO81/6-64
D3RHB3_KLEVT/7-66
G6MWV2_STRPN/3-62
I0P2Q5_SALET/12-71
B5PV89_SALHA/28-86
A8GJH0_SERP5/5-64
E8XG35_SALT4/12-71
C5B0V4_METEA/4-63
H3SSD9_PSEAE/4-63
E5VP53_9FIRM/4-62
G8PR73_PSEUV/3-62
Q07TP5_RHOP5/22-81
C6LBE2_9FIRM/4-62
B6XAQ1_9ENTR/6-65
E0GEM8_ENTFL/3-62
RBCR_CHLAT/8-67
E6IT75_ENTFL/8-67
G5FC53_9CLOT/3-60
F7NW07_9GAMM/5-63
H8LCJ4_ENTFU/3-62
F9T301_9VIBR/3-62
D7JNM3_ECOLX/13-72
H5CL91_ECOLX/5-63
Q1YXI1_PHOPR/5-64
Q1B8R7_MYCSS/7-67
A3WY93_9BRAD/3-62
A9HQU1_GLUDA/61-120
F7V345_CLOSS/2-61
Q5L1K4_GEOKA/3-61
G9TRG0_SALMO/5-64
H4VYI7_ECOLX/5-64
A6A075_VIBCL/3-62
F6BNH5_SINMB/9-68
D1RNW9_SEROD/10-69
G0BU18_9ENTR/3-62
B1BA05_CLOBO/4-62
C1DQE2_AZOVD/3-62
C7KE33_ACEPA/3-62
G7RI40_ECOC1/3-62
F3K5J4_PSESZ/10-69
C0D9D6_9CLOT/12-69
Q1ZUI2_PHOAS/4-63
E0IXN5_ECOLW/5-63
A4W554_ENT38/8-67
F8ZQH5_VIBCL/10-69
H1P4M9_9BACT/3-62
C1B5G0_RHOOB/3-62
F6G9Z7_RALS8/5-64
D6H557_NEIGO/3-62
F9QLD6_9MYCO/8-67
Q1BMD1_BURCA/26-85
H5TBG4_9ALTE/4-63
G2D262_ECOLX/3-62
B1JL01_YERPY/8-67
G0BY93_9ENTR/10-69
G4ART8_AGGAC/8-67
E3HVX9_ACHXA/13-72
H3KQ99_ECOLX/5-64
H1KN52_METEX/4-63
D0Z7H5_EDWTE/3-64
Q2KYT2_BORA1/21-80
F5IGH1_ACIBA/5-64
H1I3Y2_9BACI/3-62
G9RLB7_9ENTR/11-70
B4RCC3_PHEZH/7-66
Q1Z9S2_PHOPR/2-61
D0R4G1_LACJF/6-63
E3HX52_ACHXA/3-62
H3S4E7_STAAU/3-62
B4E693_BURCJ/2-61
D8D4Y5_COMTE/10-69
D4MRN6_9FIRM/6-64
E5ALP3_BURRH/3-62
Q5YYK3_NOCFA/3-62
C9U0I0_9RHIZ/5-64
G3YIS0_9RALS/18-77
H4MZI8_ECOLX/3-62
F3DEP9_9PSED/4-63
Q1GM59_SILST/3-62
F1WCR7_MORCA/5-64
D8BQY3_ECOLX/3-62
H8N0M6_CORCM/6-65
A3QEQ6_SHELP/8-67
B4CXF3_9BACT/25-77
G2P3E2_STRVO/6-65
B5K1H7_9RHOB/7-66
H5L2Z7_ECOLX/5-64
E2CLU4_9RHOB/3-62
F0JU06_ESCFE/3-62
Q13K05_BURXL/7-66
A6B3I6_VIBPA/8-65
B4EEN3_BURCJ/8-67
B1FSL5_9BURK/16-75
F8GW21_CUPNN/9-68
G5XXL8_ECOLX/7-66
Q7P075_CHRVO/6-65
F3MNV6_LACHE/4-63
B1Z5U7_BURA4/3-62
H3MWY5_KLEOX/8-67
F3G860_PSESJ/46-105
Q2IJZ3_ANADE/8-67
D0WUU6_VIBAL/10-69
H1QM31_9ACTO/10-68
D0XHC5_VIBHA/10-69
E6A0L6_ECOLX/8-67
G0BH42_9ENTR/4-63
G6ZXY8_VIBCL/4-63
G0IGR7_BACAM/18-77
A6V8N1_PSEA7/7-66
A3JH74_9ALTE/9-67
C0ZKX0_BREBN/3-59
D4JDD1_9FIRM/4-63
E3HXQ5_ACHXA/4-63
A6VDV1_PSEA7/3-62
D4BTW1_PRORE/6-65
C1DSM6_AZOVD/9-68
Q46QW9_CUPPJ/5-64
D3R060_CLOB3/4-65
B0UFX9_METS4/4-63
Q325T8_SHIBS/5-64
G5PVM7_SALET/3-62
A4JAK2_BURVG/3-62
H5MIV4_ECOLX/3-62
A0RJP2_BACAH/9-68
Q47ZN8_COLP3/10-69
Q9CIM5_LACLA/3-62
A3NU77_BURP0/3-62
E8A8B5_SALMO/4-63
A3WS40_9BRAD/4-63
G4J7G3_9PSEU/4-63
E8P678_YERPH/3-62
E7U5U3_ECOLX/6-65
G2U823_PSEAI/3-61
Q8DYF8_STRA5/2-56
C9QJQ6_VIBOR/4-63
B4EKA3_BURCJ/10-69
G0JZM8_STEMA/4-63
G7RZZ2_STRSU/1-57
F9A6M7_VIBCL/5-64
A9ALP5_BURM1/29-88
D6DR07_ENTCL/13-74
H0IZ24_9GAMM/3-62
B9J825_AGRRK/14-73
B5R532_SALEP/13-72
D5WC25_BURSC/3-62
G6CH75_LACCU/11-70
D0C0A5_9GAMM/4-63
G0HBA8_CORVD/20-80
G7BCE6_VIBCL/3-62
F7QK17_9BRAD/3-63
D4IVX4_BUTFI/3-62
B6AW30_9RHOB/4-63
B9AZ82_9BURK/6-65
O66882_AQUAE/4-63
H7GSV5_STRPN/3-62
A3JZS1_9RHOB/6-65
C5ZA77_BURPE/39-98
A5I059_CLOBH/5-64
Q0VTH7_ALCBS/4-63
H2XCS0_CAEJA/8-67
Q1CLD2_YERPN/5-64
G8MK27_9BURK/7-66
F6C5A5_BIFBA/3-62
F8HVJ6_LEUS2/9-68
G0STP6_VIBMI/11-70
E0J525_ECOLW/7-66
C1DIH9_AZOVD/4-63
B6R8G3_9RHOB/7-66
B2T5G2_BURPP/31-89
A8KJ68_BURPE/4-63
B9E061_CLOK1/3-62
E6T7K1_SHEB6/4-63
H5CCT4_ECOLX/3-62
C5CQ12_VARPS/3-62
A5KZB6_9GAMM/1-51
A9VR62_BACWK/3-62
TFDT_CUPPJ/3-62
B5WIY6_9BURK/5-64
C8UPD8_ECO1A/7-66
A4JJ61_BURVG/21-79
D7I5L3_PSESS/6-65
D0DJ13_9LACO/3-64
C8PWN7_9GAMM/3-62
B0N2M6_9FIRM/3-62
D7I6R5_PSESS/5-64
B0UBV2_METS4/5-64
F3JDI8_PSESX/27-86
H1DSS2_ECOLX/28-87
C4V352_9FIRM/3-62
H0K2N5_9PSEU/4-63
C6DCG5_PECCP/19-83
F6BY27_SINMB/10-69
D4Z439_SPHJU/9-69
C0CY17_9CLOT/3-62
Q6F6N5_ACIAD/15-74
D8GNG5_CLOLD/3-62
E2NBR3_9BACE/3-62
Q1G9T3_LACDA/3-62
G0CRV3_CORUL/10-69
A6V6L0_PSEA7/5-64
A1AQB4_PELPD/6-64
Q65F27_BACLD/3-62
I0XNE2_9LEPT/3-62
F4DYD1_PSEMN/1-36
F8M150_MYCA0/3-62
G7T7E4_SALPS/5-64
C1DC46_LARHH/27-85
F9RYJ3_9VIBR/11-70
G6S4Z6_STRPN/3-62
I0F3N1_9BACI/3-62
D3A1X8_NEISU/3-66
B6ZP56_ECO57/12-71
E2XKS3_PSEFL/4-63
Q8Y2X6_RALSO/6-65
E9WPH0_ECOLX/3-62
F0Q3H8_ACIAP/3-62
E9Y746_ECOLX/8-67
H5PV25_ECOLX/4-63
Q5WBR5_BACSK/4-62
Q8EHA1_SHEON/7-66
G0K1M7_STEMA/5-63
C1A201_RHOE4/12-72
B2Q4J9_PROST/3-62
E3CT79_STRVE/3-62
Q84AL0_RHILV/1-58
E8FS66_SALMO/13-72
E9UY34_9ACTO/3-62
Q1VEK8_VIBAL/3-62
G0F058_CUPNN/8-67
E4G969_PROAA/3-62
F2EUP4_PANAA/13-72
D6HFH4_STAAU/3-62
B1K4Y0_BURCC/3-62
G9YZ34_9ENTR/6-65
H5GYD9_ECOLX/4-63
F3QLJ4_9BURK/7-66
F0M0U0_VIBFN/13-72
G7FRZ2_9GAMM/2-61
B9MBC8_ACIET/4-63
E1TK67_BURSG/4-65
D8NMZ6_RALSL/1-57
F7T2U7_ALCXX/3-62
D9R3W4_CLOSW/3-62
Q7VE44_PROMA/8-67
B2NKZ0_ECO57/28-87
F3HES4_PSEYM/10-69
D7AA83_STAND/3-62
E1DUJ1_VIBPA/3-62
E7XD42_SALMO/5-64
Q1ZD77_9GAMM/3-64
H6NHY6_9BACL/3-62
A3XS75_9VIBR/3-62
E8XNQ2_RAHSY/5-64
G5WGI7_ECOLX/12-71
F9RW93_9VIBR/11-70
H5L9S3_ECOLX/3-62
G7C741_VIBCL/4-63
G0D7Z5_ECOLX/3-62
A1EJB6_VIBCL/4-63
C5CTH3_VARPS/5-64
D6AFP9_STRFL/3-62
B5F225_SALA4/3-62
H5WKJ4_9BURK/6-65
Q8D4V3_VIBVU/23-82
Q9KRQ6_VIBCH/19-78
F9JC05_ACIBA/5-64
F8ZJA5_VIBCL/1-55
Q0F002_9PROT/35-94
A6FW87_9RHOB/9-68
G9UZB6_SALMO/3-62
G5F931_9CLOT/2-61
A7N732_VIBHB/4-63
E5YMJ1_9ENTR/7-64
G9EDL9_9GAMM/1-34
C5ZR34_BURPE/9-68
B1FY51_9BURK/34-93
Q2INB9_ANADE/6-67
Q6LNI9_PHOPR/5-64
E9Z2R4_ESCFE/8-65
Q709M9_9ENTR/9-68
F6G4I8_RALS8/4-63
A9WNR0_RENSM/9-68
H3QDF4_BRUAO/6-65
Q13Y51_BURXL/3-62
B5S692_RALSL/8-67
E8ESZ3_SALMO/3-62
E5U2Z7_ALCXX/14-73
C3STB7_ECOLX/9-68
B9B170_9BURK/3-62
D3FMK6_CAMJI/3-62
C1MB36_9ENTR/8-66
B6R7I0_9RHOB/7-62
D6LV40_STAAU/3-62
Q1I947_PSEE4/2-61
Q3BVE4_XANC5/5-64
A5JA45_BURML/30-89
A2RJT5_LACLM/5-64
E2SVI7_9RALS/3-62
C6X729_METSD/5-64
H1BSH7_ECOLX/31-90
A9IE87_BORPD/6-65
E3R5M8_9LACO/3-62
C4H6R7_YERPE/5-63
G5PCD7_SALET/3-62
Q1YML8_MOBAS/5-64
E2T1X8_9RALS/5-64
E8VKX6_VIBVM/3-62
F7MT49_ECOLX/5-64
H4NGT5_ECOLX/6-65
F8GTH8_CUPNN/9-68
B8IAW9_METNO/6-65
H3YSW6_STAAU/3-62
B2JCK9_BURP8/4-62
C9LMD1_9FIRM/4-62
E8WDK3_STRFA/3-62
G4C545_SALIN/10-69
C7KS67_ACEPA/3-62
E8PC76_ACIB1/10-69
G2IPT7_9SPHN/3-62
F3GX09_PSESX/24-82
E7U0G1_ECOLX/3-62
G7B796_VIBCL/14-73
H4WLH9_ECOLX/6-65
G2S9R7_ENTAL/6-65
G2D6A6_ECOLX/3-62
F3J786_PSEAP/4-63
F2MGP0_LACCD/3-64
G0SM16_VIBMI/7-66
F8G5G3_PSEPU/27-86
B2JEU6_BURP8/3-64
F9RNS9_9VIBR/4-63
B5JN19_9BACT/3-62
F1Y5C8_ECO57/6-65
H4XUU8_ECOLX/5-64
A3KX67_PSEAI/5-64
B9KVX6_RHOSK/32-91
H0L7H9_SALMO/8-67
C8LAP3_STAAU/6-65
D2YMM1_VIBMI/4-63
C2IUZ5_VIBCL/5-64
H4UK15_ECOLX/7-66
D3RHU8_KLEVT/7-66
H5YK43_9BRAD/7-65
Q0B5D2_BURCM/11-70
E8DRP2_SALMO/5-64
F5QJ86_SHIFL/3-64
G2SBX8_ENTAL/7-66
B2JI81_BURP8/10-69
F8GAT5_FRAST/11-70
A6FQH4_9RHOB/6-65
E1PBB6_ECOAB/6-64
H0S995_9BRAD/3-62
A3D703_SHEB5/5-64
F7YSR3_VIBA7/3-62
D2ZMA2_9ENTR/3-62
F1XPN3_ECO57/9-68
E7PB21_PSESG/17-76
B6ZYM5_ECO57/8-67
E4N488_KITSK/45-104
Q9HTX2_PSEAE/4-63
F9A5Y1_VIBCL/11-70
E8HMJ7_ECOLX/10-67
C8PG15_9PROT/3-61
Q7WEK2_BORBR/11-70
A2S5K8_BURM9/3-62
D6XXS8_BACIE/3-62
H4ZEC8_ECOLX/7-66
H5KGP8_ECOLX/13-72
G7BMC6_VIBCL/13-72
D7GUH8_9FIRM/3-62
B2U141_SHIB3/13-72
A3KZY2_PSEAI/8-67
F2NDR5_DESAR/19-86
H4MTT5_ECOLX/10-69
E3FXC0_STIAD/1-52
D0SSY5_ACILW/5-64
I0KR24_STEMA/9-68
H7MP59_STRPN/3-62
F2LT23_BURGS/11-70
A7ZQQ3_ECO24/8-67
H5IAY2_ECOLX/3-62
F2LC04_BURGS/26-83
A7FU88_CLOB1/3-62
H5MGZ4_ECOLX/3-64
C9YUY0_STRSW/4-63
A5KVI9_9GAMM/1-50
E1SU89_FERBD/4-63
H1E518_ECOLX/12-71
D3RBT4_KLEVT/12-71
E8XPK3_RAHSY/6-65
B9JZ10_AGRVS/8-67
C6AR04_TERTT/1-59
B5XW05_KLEP3/12-71
B7MDB4_ECO45/3-64
E3G436_ENTCS/14-74
H3LIU4_KLEOX/24-83
D0P6E1_BRUSS/3-62
HDFR_ECO57/3-62
C1CWP4_DEIDV/12-71
H2GUE0_CORDP/10-69
B2Q7A1_PROST/13-72
F6G1S5_RALS8/4-63
F7SQP4_9GAMM/14-73
H3T2D5_PSEAE/8-67
H4RJM2_ECOLX/8-67
D6DYJ6_9FIRM/5-64
F0Q2U3_ACIAP/4-63
B7UHQ7_ECO27/6-65
B6JC18_OLICO/22-82
Q12AP5_POLSJ/7-66
F5Y3E6_RAMTT/20-83
F5RYE6_9ENTR/13-72
A3VBC7_9RHOB/8-67
I0HLW2_RUBGE/5-64
A2W2B5_9BURK/50-107
A8TRA2_9PROT/5-64
G5UGI4_ECOLX/6-65
E1LRB0_STRMT/3-62
B7M3C4_ECO8A/3-64
F2M630_LACCC/3-62
Q0BDK2_BURCM/11-70
B9TIA2_RICCO/9-67
C9XJI3_CLODC/5-64
F3K1Y9_PSESZ/4-63
B7CT02_BURPE/49-108
E7XEN3_SALMO/4-64
A9BRL8_DELAS/26-85
Q2T058_BURTA/23-82
C6CZP2_PAESJ/3-61
H8LX23_SALTM/5-64
H1AJB9_9FIRM/3-62
BLAA_STRCI/4-63
A3KRX4_PSEAI/3-62
A0KJ89_AERHH/3-62
Q46PX9_CUPPJ/3-61
G9V573_SALMO/4-63
F0TD32_9PROT/3-62
A9HZ50_BORPD/35-94
E1CQX6_VIBPA/7-66
G6HG10_9ACTO/1-57
E5TZU6_ALCXX/5-64
A9ABX5_BURM1/4-63
F5KED1_PSEAI/3-62
C4UD79_YERAL/3-62
E9VG23_ECOLX/6-64
H5M4H0_ECOLX/3-62
B5C7T8_SALET/3-62
C7L578_ACEPA/14-73
E8RBD8_DESPD/3-62
H4QMB9_ECOLX/6-65
H6ME54_ECOLX/3-62
B0RTX5_XANCB/5-64
G2F8A0_ECOLX/4-63
OXYR_MYCLE/10-69
B1YPN1_BURA4/3-64
D0Z148_LISDA/4-63
F8CKW9_MYXFH/5-64
H0E8X3_9ACTN/6-65
B4TW74_SALSV/13-72
C6WVG8_METML/3-64
F3IC25_PSESL/13-72
F7SWC2_ALCXX/19-78
D3RFP8_KLEVT/5-64
Q63BD8_BACCZ/6-65
B7LR28_ESCF3/8-65
A3JDH1_9ALTE/8-67
F5N1K5_SHIFL/5-64
Q67PU0_SYMTH/3-62
Q1BXI5_BURCA/7-66
G9Z7I5_9ENTR/10-67
F8GNK5_CUPNN/8-67
D6JCE0_ECOLX/3-63
D6ENF1_STRLI/6-65
C8S0U7_9RHOB/3-62
H4ULS2_ECOLX/13-72
G6Y4C3_9RHIZ/4-63
Q143T5_BURXL/4-63
G0GUB2_KLEPN/5-64
E4PL30_MARAH/3-62
H9TI57_SALET/21-80
E7HGF4_ECOLX/8-67
Q1GFY4_SILST/5-64
I1AE84_PSEAI/4-63
H5NNS2_ECOLX/13-72
H5FRW0_ECOLX/3-62
H2GXU4_CORDP/10-69
H5W3F9_SALEN/27-86
G7BNA8_VIBCL/3-64
H5PN56_ECOLX/3-62
F0G585_9BURK/30-89
A0AXV8_BURCH/23-82
G2HA20_9DELT/3-62
F3RLP5_LISMN/3-61
A4YY14_BRASO/3-62
H4ZH47_ECOLX/1-58
E9YE27_ECOLX/31-90
H8ETC3_MYCTE/1-58
B4TZN8_SALSV/3-62
F3HN71_PSEYM/9-69
C7Q4D8_CATAD/5-63
E5U4U9_ALCXX/19-78
H4DDF0_STAAU/3-62
F3FGL1_PSESX/1-39
C9Y4Z3_CROTZ/3-62
B0AJH7_BACAN/6-65
I0I3Z4_9CHLR/4-63
H4YQT0_ECOLX/6-65
B1EGZ3_9ESCH/6-65
F0M0H7_VIBFN/7-66
G5KUS4_ECOLX/3-62
F9IHA1_ACIBA/8-67
Q7WNI5_BORBR/3-62
F5Q1H6_SHIFL/4-63
F4MVN2_YEREN/9-68
B1H7N0_BURPE/9-68
C2I3E4_VIBCL/10-69
Q7WBR9_BORPA/20-77
G2DY30_9GAMM/28-91
H6NMX8_9BACL/3-62
SYRM_RHIME/34-93
E7WIB6_SALMO/8-67
B2H5M0_BURPE/8-67
B9BKQ5_9BURK/9-68
F5RXF8_9ENTR/9-68
A6B478_VIBPA/10-69
D0RCA7_9RHIZ/1-41
E0R6E4_ECOLX/9-68
H5M200_ECOLX/5-63
D0RC93_9RHIZ/1-41
F8VDQ3_SALBC/8-67
D1TZ36_YERPE/20-79
H4WJW5_ECOLX/6-65
E9XWU8_ECOLX/19-83
F0KNN5_ACICP/3-62
G0JWC1_STEMA/5-64
G5LU05_SALET/9-68
B7URH2_ECO27/13-72
A1TNM9_ACIAC/8-67
E0IBD0_9BACL/3-61
E7SNA2_SHIDY/5-64
C6E026_GEOSM/20-83
E3BK61_9VIBR/12-69
F9ALE7_VIBCL/1-38
F4LFF5_BORPC/12-71
Q1Z2C8_PHOPR/11-70
E2MPA4_FRANO/1-51
C3A8R1_BACMY/3-62
G8NID0_BRUSS/11-70
F4UT53_ECOLX/9-68
F4G9H6_ALIDK/10-69
C4X3C2_KLEPN/12-71
G0DJR6_9GAMM/3-64
D4F9N6_EDWTA/3-62
F9HQ87_ECOLX/3-62
C5ALA9_BURGB/12-71
H3XUK7_STAAU/3-62
B5WBW5_9BURK/8-67
G0BNH2_9ENTR/8-67
G1Z673_ECOLX/3-62
I0Y097_9BURK/5-64
B6BFQ0_9RHOB/4-63
E2JQY8_ECO57/9-68
H4VYY4_ECOLX/13-72
G0BF67_SERSA/4-63
C4SRT4_YERFR/1-58
B7CBJ7_9FIRM/20-82
I0Q776_STROR/3-62
C4ZZ43_ECOBW/3-62
F2ABH2_RHIET/1-55
D6YBM7_THEBD/3-62
G6Q606_STRPN/3-62
H0M8C3_SALMO/6-65
F3VZ04_SHIBO/5-64
D6GBI2_9ENTR/9-68
E0MZT5_9CORY/14-73
A6APB1_VIBHA/5-64
F5Y396_RAMTT/6-64
A4YQC2_BRASO/5-64
F4XA48_9FIRM/3-62
A8FSN0_SHESH/4-63
E2KNS2_ECO57/3-63
B9KWI4_RHOSK/3-62
I0N6K0_SALET/3-62
F3GBU9_PSESJ/8-67
H4YEF7_ECOLX/3-64
G7MCW2_9CLOT/3-62
B6ZNF9_ECO57/8-67
D6GD42_9ENTR/4-63
G7FVM4_9GAMM/3-62
E2NHS5_9BACE/4-62
A9N0W7_SALPB/3-62
F3G8K1_PSESJ/7-66
D2UKU3_STAAU/3-62
B0RFP2_CLAMS/13-72
F9IYS2_ACIBA/10-68
G9ZZF1_9PROT/6-65
G5YKV4_ECOLX/8-67
F9ICR9_ACIBA/3-62
Q84AL5_RHILV/1-58
E8TWY4_ALIDB/4-63
B1TEJ1_9BURK/3-62
D3HMG5_LEGLN/4-63
A3YE46_9GAMM/5-63
C5CPB4_VARPS/3-62
C1ENB0_BACC3/3-62
Q1Z250_PHOPR/5-64
E3H736_ILYPC/3-62
B5J186_9RHOB/8-67
C0Y5C6_BURPE/3-64
G7ZD88_AZOL4/3-62
E6W7J2_PANSA/10-69
I1AAI8_PSEAI/12-71
H0MCX8_SALMO/3-63
B5PBS4_SALET/8-67
C7MMB4_CRYCD/4-61
C3NYY2_VIBCJ/3-62
F7MWL3_ECOLX/3-62
D8IRE3_HERSS/3-62
E6EXB2_ENTFL/3-62
A8G944_SERP5/8-67
B8KS48_9GAMM/5-63
H3M4I9_KLEOX/13-72
G6H775_9ACTO/7-66
C6M0R6_NEISI/3-62
Q6N5I0_RHOPA/6-65
H0F263_9BURK/3-64
H5ERT4_ECOLX/8-67
C2T8M7_BACCE/3-62
B1SFV8_9STRE/41-99
E4NJ96_KITSK/3-62
F0BGF5_9XANT/8-67
B1G7Z9_9BURK/4-65
A6GLK0_9BURK/24-83
A3YHF1_9GAMM/7-66
G9Y999_HAFAL/9-68
D0KC47_PECWW/4-63
C1DIT4_AZOVD/9-68
B2HU14_ACIBC/3-62
Q3K9Y5_PSEPF/5-64
E9RWX5_9FIRM/217-280
C2GQB5_LACRE/1-53
F5KDF4_PSEAI/3-62
C9PIV2_VIBFU/1-36
H4JL91_ECOLX/6-65
E8E6U2_SALMO/9-68
F9ICQ3_ACIBA/4-63
G2TFP5_RHORU/9-67
A6SX79_JANMA/6-65
Q9HUP9_PSEAE/10-69
F4V859_ECOLX/10-67
B4EQ45_BURCJ/4-63
H4E2H4_STAAU/3-62
B3ZR52_BACCE/3-62
E7WAT1_SALMO/9-68
C2P1H4_BACCE/3-62
B7RRH4_9RHOB/11-70
C9V2S7_BRUAO/3-62
D7H6W2_BRUAO/6-65
Q141M1_BURXL/4-63
G5N4L6_SALET/5-64
F3IW03_PSEAP/8-67
F1WIQ4_MORCA/5-64
Q8KJK2_RHILI/6-65
A0LBV6_MAGSM/9-68
A8FZP3_SHESH/3-62
C2PD60_BACCE/3-62
D4KAI0_9FIRM/5-64
C9TDX0_9RHIZ/6-65
F4BFA7_FRACF/9-68
G4QE72_GLANF/8-67
F7KXH9_9FUSO/5-62
Q62A75_BURMA/6-65
A3RWK3_RALSL/7-69
A4LJJ7_BURPE/4-63
C6CT06_PAESJ/3-62
G3YQJ2_9RALS/3-62
G7UMR6_PANAN/6-65
F0CMX8_SALMO/6-65
C3NNS3_VIBCJ/13-72
E8EJZ1_SALMO/18-77
Q7P6Z4_FUSNV/8-67
I0NLZ6_SALET/13-72
B5RA54_SALG2/13-72
B3RBX7_CUPTR/5-64
H5DQP6_ECOLX/5-64
A3Y599_9GAMM/2-61
C6XBG6_METSD/15-74
Q9AI61_ERWRD/2-49
D5WFM3_BURSC/8-67
D1RT66_SEROD/1-57
F2ILK5_VIBCL/5-64
B1TD69_9BURK/3-62
H3N828_KLEOX/7-66
A1ES19_VIBCL/3-62
G2CIB2_ECOLX/4-63
H8P0P6_RAHAQ/8-67
C6C784_DICDC/4-63
C9C134_ENTFC/3-62
E2U021_MYCTU/10-69
H0HU98_9RHIZ/3-62
H5L6A8_ECOLX/6-65
A6A8V2_VIBCL/15-74
Q47Y42_COLP3/5-64
G5SC40_SALET/5-64
C4T271_YERIN/12-71
D7XQ15_ECOLX/3-64
B1HFG3_BURPE/8-67
D8JGH3_ACISD/3-62
G5FY57_9PSED/14-73
F7T8U5_ALCXX/4-63
B3AGE7_ECO57/8-67
A9MIY9_SALAR/4-63
D2ZE82_9ENTR/7-66
A5XJC8_BURML/4-62
F2KFT7_PSEBN/6-65
H5PBJ1_ECOLX/3-62
E6A4Y6_ECOLX/5-64
A1TDP3_MYCVP/3-62
D4GLL1_PANAM/16-75
I0PIE8_MYCAB/15-74
D6A619_9ACTO/4-63
C0YBY6_BURPE/145-204
H8MKU4_CORCM/8-67
H4ZZG4_ECOLX/13-72
F4DVQ9_PSEMN/3-62
Q2K0R3_RHIEC/9-68
A6X5N5_OCHA4/6-65
I1AFB1_PSEAI/3-62
C9X1U7_NEIM8/3-62
Q9CEG5_LACLA/3-62
A4JG83_BURVG/8-67
C2CRD1_CORST/3-62
H5QFF8_ECOLX/3-62
Q185L9_CLOD6/3-62
C2X415_BACCE/3-62
D8VMM6_9ZZZZ/4-63
G9ZZ99_9PROT/6-63
F9IXA1_ACIBA/15-74
F3V0Y7_SHIDY/6-65
H3WDN9_STAEP/3-62
G9SM12_CITFR/13-72
C2JUS6_LACRH/7-67
A6UY02_PSEA7/9-68
E1D1X1_VIBPA/3-62
C3B9J1_BACMY/3-63
G4LFL9_PSEAI/3-62
D0HNN8_VIBCL/4-63
A0KBY9_BURCH/4-63
D2EI13_PEDAC/3-62
B8IGS0_METNO/7-66
G7VVC3_PAETH/3-62
E4P6V1_ECO8N/5-64
A3VDF9_9RHOB/3-62
C8M3V5_STAAU/6-65
B9CGG5_9BURK/8-67
H8KR88_SOLCM/5-62
E8VWR7_VIBVM/9-67
E1EN09_ENTFL/3-62
H5HK29_ECOLX/5-64
Q1Z413_PHOPR/5-64
G4LIW1_PSEAI/17-76
D8B972_ECOLX/18-77
H0T2H3_9BRAD/2-61
F4SZW8_ECOLX/5-64
B9Z0P5_9NEIS/6-65
F8UZ90_VIBFL/8-67
B1YYY0_BURA4/4-63
G9A8V8_RHIFH/8-67
F5J8N6_9RHIZ/4-63
C9XT94_CROTZ/4-63
D0X7L9_VIBHA/4-63
G9V456_SALMO/8-67
B6VP34_ECOLX/6-65
H4NHV1_ECOLX/8-66
G9Z2U6_9ENTR/6-65
B0KLF6_PSEPG/12-71
C9CXW9_9RHOB/11-70
I0WML2_9NOCA/3-62
F0QN00_ACIBD/5-64
G2AFC8_ECOLX/7-66
E7WGZ0_SALMO/4-63
C7QGK1_CATAD/4-63
H5FPW9_ECOLX/24-82
A0QTD3_MYCS2/3-62
Q2BN87_9GAMM/3-62
F4GQC8_PUSST/26-86
F2ABD6_RHIET/58-121
F2KT20_ARCVS/4-63
Q0FHJ2_9RHOB/5-64
H1RTE7_COMTE/5-63
D7GUH6_9FIRM/7-66
E4NBM5_KITSK/6-65
E6A1D3_ECOLX/4-63
G4PM28_BRUML/5-64
C2I8X3_VIBCL/8-67
B4A3X4_SALNE/12-71
A4G9Y6_HERAR/4-63
G7EST9_9GAMM/3-62
G3Z839_AGGAC/8-67
F3DB14_9PSED/10-69
H7PY60_STRPN/3-62
F9T1J9_9VIBR/3-62
G7ZHK1_AZOL4/18-77
D0T3J5_ACIRA/5-64
D2AP72_FRATE/4-63
F6ID22_9SPHN/18-77
A4FJ17_SACEN/16-75
G8WDM1_KLEOK/3-62
A3Y6K9_9GAMM/25-83
G4KTP2_OSCVS/3-62
E6WKM3_PANSA/6-65
E1J1D4_ECOLX/31-90
H1FHH9_ECOLX/6-65
G5WWF2_ECOLX/3-62
G0BED7_SERSA/11-70
D1RRR3_SEROD/30-89
C3GMC5_BACTU/3-62
E7WH20_SALMO/3-62
Q12GU5_POLSJ/5-64
B2U952_RALPJ/9-68
C6PQ48_9CLOT/3-62
A3SNH4_9RHOB/9-68
H0DYZ9_STAEP/3-62
E0EEZ7_ACTPL/9-68
C9XVC8_CROTZ/99-158
F0BD10_9XANT/1-57
C9TI12_9RHIZ/4-63
H8DA92_ECOLX/5-64
D7B7C7_NOCDD/3-62
F4GCI2_ALIDK/22-85
E1IRC1_ECOLX/31-90
Q8PLP5_XANAC/5-64
E1SAZ8_PANVC/3-62
G5MD99_SALET/30-88
G7RU62_ECOC1/5-63
F5NNP1_SHIFL/4-63
B9C416_9BURK/3-62
A9Z6T1_YERPE/6-64
B1JFL8_PSEPW/10-69
A5XP01_BURML/3-62
Q62BM4_BURMA/22-81
G6ZK51_VIBCL/3-62
H5PP88_ECOLX/6-64
F3BE17_PSEHA/7-66
F4H678_CELFA/11-70
B7RLZ1_9RHOB/4-63
F4G8W9_ALIDK/13-72
B5R6A9_SALG2/3-62
B6BEU1_9RHOB/5-64
A8SC29_9FIRM/15-74
B2U098_SHIB3/9-68
F9IIU0_ACIBA/5-64
D3CYG3_9ACTO/4-63
A6BIX8_9FIRM/3-62
B7RAI7_9THEO/1-31
D0H7J4_VIBCL/3-62
B9M4G8_GEOSF/3-62
A6ADM8_VIBCL/30-89
C3KNF4_RHISN/10-69
A6FY23_9DELT/10-69
Q3CZH7_STRAG/2-56
Q6LHK8_PHOPR/6-65
D4TF12_9NOST/6-65
G6YSB2_9ALTE/9-67
H0G8Y6_RHIML/7-66
C6TSM6_BURPE/4-63
D0M865_VIBSE/3-62
H5IG14_ECOLX/5-64
D3AJE0_9CLOT/9-68
B7QZD2_9RHOB/8-67
C4SK68_YERFR/6-65
H1KBV1_METEX/8-67
C6LJ09_9FIRM/11-70
E1TIY0_BURSG/8-67
B1X6S7_ECODH/3-62
Q58IU9_9RHIZ/1-43
E4RFM3_PSEPB/1-57
E8M4S5_9VIBR/11-70
F9I483_ECOLX/8-66
D8IQW9_HERSS/10-69
B4F2U8_PROMH/11-69
D7ZH04_ECOLX/13-72
G6FC95_LACLC/3-62
H5WML3_9BURK/6-65
A9HF43_GLUDA/18-76
E3G3Q9_ENTCS/19-83
C9A845_ENTCA/4-63
Q0S0U7_RHOSR/9-68
E1PL98_PANVC/10-69
B7KRJ9_METC4/5-64
H3N464_KLEOX/2-55
Q0S7C1_RHOSR/10-69
E8E7P7_SALMO/31-90
A3N9H6_BURP6/8-67
H0R6T3_9ACTO/8-67
H5FY95_ECOLX/5-64
E2ZVW0_PSEAI/5-64
G0JWE8_STEMA/10-68
A5JAW6_BURML/8-67
C0WTW3_LACBU/11-70
Q4A0P9_STAS1/3-62
D8MKV3_ERWBE/4-63
E8VVT1_VIBVM/7-66
A1VCH4_DESVV/3-61
Q0RH98_FRAAA/8-67
E6WNE3_PANSA/5-64
D4EID4_ENTFL/20-83
Q5PM51_SALPA/13-72
G6X3C8_MYCAB/10-69
B5PII6_SALET/13-72
H4J3U5_ECOLX/9-68
H0R9L4_9ACTO/8-67
D0GS53_VIBMI/1-55
E1LCI4_9FIRM/3-62
B2H2Y1_BURPE/7-66
E3ZXY8_LISSE/3-62
B5NI46_SALET/31-90
C0GAT5_9RHIZ/27-86
B5BB75_SALPK/5-64
H8W5I4_MARHY/7-66
A3LEM6_PSEAI/4-63
H5KEG3_ECOLX/8-66
E8LSM3_9VIBR/6-65
Q46PU2_CUPPJ/14-73
H1YUK7_9GAMM/4-63
E5QSI3_STAAH/3-62
E8W2B1_STRFA/7-65
C6B528_RHILS/3-62
A6UHZ2_SINMW/27-86
A6F7P8_9GAMM/5-63
C8PY46_9GAMM/12-71
C7XMN4_9FUSO/8-67
A3YEA7_9GAMM/3-64
F2ISY5_VIBCL/19-78
B2TUZ2_SHIB3/19-83
F7YCV0_MESOW/5-65
D0CQB7_9RHOB/8-67
H1R5F7_VIBFI/4-63
B5S9F5_RALSL/3-62
D7C4B9_STRBB/5-64
G0B1X1_SERSA/7-66
G7CQQ6_AERSA/4-63
F9KQ52_STAAU/3-62
Q6D8Q0_ERWCT/7-66
C3SZK7_ECOLX/3-62
F1YR16_9PROT/5-64
B2JVX6_BURP8/10-70
B8IHA3_METNO/8-66
G4F722_9GAMM/8-67
H5DJ75_ECOLX/5-63
D9SQY7_CLOC7/3-62
G9YEA4_HAFAL/3-62
Q89N21_BRAJA/4-63
I0MQ08_SALET/4-63
E2PS10_9RHIZ/7-66
E8AZR6_SALMO/4-63
Q8G0K6_BRUSU/12-71
F2FKW2_SALDU/19-83
B3BVU1_ECO57/5-64
C4WNN0_9RHIZ/5-64
Q7MEA9_VIBVY/3-61
B3YA89_SALET/5-64
Q21B79_RHOPB/7-66
F3RNV1_VIBPA/20-79
G5R4M6_SALSE/4-62
F9S5N5_9VIBR/5-63
F3GVK8_PSESX/14-73
E6FRE2_ENTFL/8-67
Q8Y9N7_LISMO/3-62
E6VGV3_RHOPX/4-63
A5VH66_SPHWW/4-63
G4DVJ7_9GAMM/4-63
Q87JZ1_VIBPA/14-73
C6DEZ1_PECCP/9-68
G7VB48_9CREN/19-78
C2IJC8_VIBCL/3-62
B7VT84_VIBSL/9-68
H5MJU0_ECOLX/6-64
Q3JHF8_BURP1/4-63
G7LP96_9ENTR/9-68
Q399Y8_BURS3/4-63
E1EI03_VIBPA/11-70
B1FIY9_9BURK/10-69
C8WRL7_ALIAD/2-61
D5VJ98_CAUST/10-69
B5C8D7_SALET/12-71
D6JDD1_ECOLX/5-64
E4RHY0_PSEPB/11-70
H5C2L7_ECOLX/31-90
H4U2P9_ECOLX/1-45
D1RN70_SEROD/4-63
G5THQ7_ECOLX/13-72
C3MIR9_RHISN/10-68
C7XUG1_9LACO/11-70
I0W6I0_9NOCA/3-62
C9A3P5_ENTGA/2-62
D5B2F1_YERPZ/6-64
F3JH10_PSESX/6-65
F3HZH6_PSESF/4-63
H5E5I5_ECOLX/3-62
B0H883_YERPE/12-71
F4U227_ECOLX/3-62
C6BNB4_RALP1/21-84
G9XJI4_DESHA/3-62
E0EFU5_ACTPL/3-62
H1AL31_9FIRM/3-42
G9U3U7_SALMO/5-64
B9JMW6_AGRRK/4-63
F0KAI9_CLOAE/3-62
G9YZA5_9ENTR/3-62
Q2BZ09_9GAMM/10-69
E9YBQ1_ECOLX/5-64
E8ZYX1_SALET/12-71
B2H4B8_BURPE/10-69
C6BDI3_RALP1/3-62
B0TV83_SHEHH/3-64
I0Y5A0_9BURK/6-64
Q2BJH5_9GAMM/7-66
Q0C4F4_HYPNA/4-63
C5CRM6_VARPS/5-64
H3ZGM2_9ALTE/7-66
F6AVM7_DELSC/3-64
Q4ZR78_PSEU2/5-64
B5SBA9_RALSL/4-63
G4C0P9_SALIN/10-69
G8WAR1_KLEOK/7-69
A3EHD9_VIBCL/7-66
C2XDE3_BACCE/3-62
F4U0J1_ECOLX/3-62
C5RCR4_WEIPA/3-62
H5MFT2_ECOLX/3-62
B7H4C8_ACIB3/1-37
H4R068_ECOLX/5-63
F5KGA2_PSEAI/14-73
G2SY92_ROSHA/1-57
B1FER3_9BURK/4-63
E8EP63_SALMO/9-68
D4KHC3_9FIRM/5-63
E7B3Q4_YERE1/3-62
F0GB56_9BURK/3-62
H4T362_ECOLX/9-68
B5C8F4_SALET/12-71
A8FZ66_SHESH/2-61
G0CL03_XANCA/6-65
A3CZ79_SHEB5/4-63
C0Z975_BREBN/3-62
H4N9L3_ECOLX/10-69
Q0TKY4_ECOL5/9-68
B1EXE4_BACAN/3-63
E3JCE6_FRASU/4-63
Q8FKI4_ECOL6/8-66
G5U9N5_ECOLX/3-62
H0JQZ6_9NOCA/3-62
B2JKU0_BURP8/5-64
B5C0T2_SALET/3-62
E8GVD6_SALMO/10-67
E8BI55_SALMO/4-63
Q0BU85_GRABC/3-62
B3PJQ9_CELJU/25-84
H3RSJ3_9LACO/3-64
Q2SCX5_HAHCH/1-57
B1K1Z0_BURCC/3-62
C9XDM7_SALTD/3-62
H1DJ73_9PORP/4-62
D3RBN8_KLEVT/3-62
G8MBI4_9BURK/4-63
G7GTB4_9ACTO/6-65
F7SU49_ALCXX/1-60
Q5LLC1_SILPO/5-64
A3P4G7_BURP0/4-63
A4XR10_PSEMY/3-62
E7P9R7_PSESG/4-62
D1RR75_SEROD/3-64
E9XNQ4_ECOLX/19-83
B6BFY6_9RHOB/5-64
A3N061_ACTP2/4-63
H0N0H2_SALMO/6-65
A3GQH4_VIBCL/4-63
H1SH94_9BURK/14-71
F2FXS7_SALGL/3-62
A3UUX5_VIBSP/6-64
F7QG85_9BRAD/3-62
C8TGE9_ECO26/8-67
H6MZB4_GORPV/8-67
A8EBU8_BURPE/3-62
C7JUU6_ACEPA/5-64
H5W9U2_RALSL/3-62
E2MRK4_FRANO/16-75
H4T0H6_ECOLX/4-63
H2X6S2_CAEJA/93-152
Q67KY5_SYMTH/3-62
E3BMT4_9VIBR/7-68
C2XAG7_BACCE/3-63
G0B448_SERSA/6-64
B1HIR2_BURPE/3-64
G9XQF9_DESHA/6-65
F0Q8D5_ACIAP/3-62
E1HJU1_ECOLX/3-62
A9EUM0_SORC5/5-64
H2AF69_BACAM/3-62
B4F187_PROMH/3-64
E4R8J3_PSEPB/1-36
F7NE13_9FIRM/3-62
A6NRJ5_9FIRM/3-62
D0J1E9_COMT2/24-83
H1YJJ1_9GAMM/7-66
A4LUS0_BURPE/7-66
F5ZPK7_SALTU/5-63
C9Q733_9VIBR/13-72
C2GM57_LACRE/5-63
H3QXX1_BRUAO/3-62
Q1ZQ37_PHOAS/10-69
E4N3H7_KITSK/6-65
B1K4H2_BURCC/8-67
F0C4B8_9XANT/6-64
G9TR84_SALMO/19-83
E6GWT6_ENTFL/3-62
B0NI45_EUBSP/3-62
F9R0B6_ECOLX/13-72
D9WKW3_9ACTO/5-64
H5RG27_ECOLX/8-67
E4PGL8_MARAH/11-70
G0AUD1_9GAMM/16-73
H5FSZ3_ECOLX/5-64
Q9I2P2_PSEAE/3-62
E3G1Q2_ENTCS/9-68
E4Q9P7_CALH1/3-62
Q141J0_BURXL/14-73
D6V8U2_9BRAD/2-61
E6BNZ0_ECOLX/8-67
F3FQM6_PSESX/24-83
D1EGN8_NEIGO/3-64
F3FEV5_PSESX/7-65
D0T820_ACIRA/5-64
A3NK95_BURP6/18-77
G4JS36_9RHIZ/6-65
B0T1X6_CAUSK/6-65
E5UGS2_ALCXX/8-67
B1Z0K9_BURA4/3-62
C7WAZ6_ENTFL/3-62
B0TJD7_SHEHH/5-64
G5S3A0_SALET/26-85
E4RAC6_PSEPB/5-64
G6AVP0_9BACT/3-62
B1YZB1_BURA4/9-68
A0S5X2_RHILV/8-67
H4ZD52_ECOLX/3-62
D7Y6Q2_ECOLX/8-67
G2CS20_ECOLX/3-62
H5KRJ9_ECOLX/31-90
A1U8Q8_MARAV/7-66
Q1M6M7_RHIL3/7-66
B3R304_CUPTR/21-80
D0XHX4_VIBHA/8-67
H0MGJ3_SALMO/5-64
Q5LKR7_SILPO/5-64
A7IE51_XANP2/18-78
D0KD33_PECWW/4-63
Q2L085_BORA1/4-63
B1FBM9_9BURK/29-88
F5XWA8_RAMTT/6-65
G8W5V1_KLEPN/5-64
B5ZPV8_RHILW/4-63
A4SIP2_AERS4/3-64
A3PSC9_RHOS1/5-62
C3PGW1_CORA7/10-69
C0XWD8_BURPE/3-62
A3P974_BURP0/12-71
G5WTF1_ECOLX/5-63
F2A937_RHIET/5-64
G7BUH1_VIBCL/1-55
F4FUM2_LACBN/3-62
Q1IC81_PSEE4/3-64
H4QAB3_ECOLX/6-65
C0ZI31_BREBN/3-62
Q2NUK2_SODGM/19-82
E2XH60_SHIDY/5-64
Q8DF78_VIBVU/7-65
G2ZWG5_9RALS/9-68
F8CN57_MYXFH/3-62
E8PCS1_ACIB1/1-45
B7BH93_9PORP/3-61
F6D0V9_MARPP/3-62
B3HIF2_ECOLX/8-67
A5W6N3_PSEP1/26-85
B4WH17_9SYNE/9-68
G9AAE7_RHIFH/4-63
E6A080_ECOLX/24-82
F3GSV9_PSESX/6-65
E8M476_9VIBR/7-66
B1FWH0_9BURK/3-62
H5IG07_ECOLX/19-83
C7KVD3_ACEPA/5-64
H3M981_KLEOX/7-68
B5BXQ0_SALET/3-62
H1NWE5_9BACT/3-62
F5JPE6_ACIBA/3-62
E8AZK4_SALMO/13-72
F8Z587_VIBCL/11-70
B1JX55_BURCC/3-62
G4DIH3_9GAMM/3-62
Q0B3H1_BURCM/18-77
B3QEF5_RHOPT/4-63
C6VIN6_LACPJ/3-64
A6XY38_VIBCL/3-62
E7K8L1_SHISO/31-90
A6TAT5_KLEP7/7-66
A3YAP6_9GAMM/3-62
E1PAX9_ECOAB/4-63
G6Y6U4_9RHIZ/1-57
C8AGY6_STAAU/3-62
F8GW97_CUPNN/20-78
F6G371_RALS8/3-62
H0FIL3_BACAM/3-63
G4L123_OSCVS/3-62
D2NKY8_ECOS5/5-64
G0DMI9_9GAMM/8-67
F3HI07_PSEYM/8-67
A3PH65_RHOS1/13-72
F5KTR0_PSEAI/4-63
B7KZZ4_METC4/6-65
D6J650_ECOLX/13-72
E3YID8_LISMN/3-61
G5RT28_SALET/6-65
E7ULF3_ECOLX/5-64
H4QNF6_ECOLX/4-63
B4ABI7_SALNE/3-62
H5Q2L7_ECOLX/6-65
B9C5W6_9BURK/15-74
F1YMS5_9ACTO/10-69
F2LPB6_BURGS/7-66
D0GYB5_VIBMI/1-45
F5VVJ7_STROR/3-62
Q0B5P7_BURCM/7-66
Q392C8_BURS3/3-62
H4RXL3_ECOLX/3-64
D8A8P5_ECOLX/9-68
A3P1L6_BURP0/49-108
Q394Q2_BURS3/13-72
Q1Z3V8_PHOPR/9-68
C8RUF6_CORJE/10-69
E2KRK7_ECO57/13-72
E9XB64_ECOLX/4-63
E5YW32_9BACL/3-62
D6AGG7_STRFL/4-63
E9X2D6_ECOLX/3-62
D0IV44_COMT2/1-57
B3BSX5_ECO57/6-65
A6VPK2_ACTSZ/9-68
B3J4H6_BACAN/3-62
C2XWS9_BACCE/3-62
H1XKE3_9XANT/4-63
H3YBM6_STAAU/3-62
F2A299_RHIET/16-75
H4QQ90_ECOLX/3-62
A9ANW1_BURM1/10-69
A6VZK2_MARMS/4-63
F9T322_9VIBR/10-69
B1XX68_LEPCP/6-65
G0DNY4_9GAMM/5-64
H0NB42_SALET/6-65
A0KIU1_AERHH/3-62
H0DLM1_STAEP/3-62
F4A4Y3_CLOBO/4-62
I0WE73_9FLAO/3-62
D0HQJ4_VIBCL/4-63
G0FE15_ECOLX/13-72
I1B4N8_ECOLX/3-62
F5RK52_9FIRM/10-70
C8KLQ1_STAAU/3-62
Q28UD4_JANSC/18-77
D2BFE7_STRRD/4-63
A9FHM8_9RHOB/3-62
B7KWU2_METC4/4-63
G0VRI3_MEGEL/3-62
G5WJ19_ECOLX/9-68
B5RVS3_RALSL/6-65
H5H8P6_ECOLX/3-62
G7VPM5_PAETH/3-62
C6EIJ3_ECOBD/6-64
E1IQP8_ECOLX/8-67
C4I489_BURPE/12-71
D2ZBT4_9ENTR/3-62
C6RL64_ACIRA/5-64
G9UIF6_SALMO/10-67
F3QMN4_9BURK/12-71
E9V8Z4_ECOLX/13-72
A4EYE1_9RHOB/5-70
C3A957_BACMY/3-62
F3EVJ9_9PSED/9-69
D0I6T8_VIBHO/3-64
F9BM27_VIBCL/13-72
Q1ID32_PSEE4/7-66
D7V782_LACPN/3-64
G2IVX0_PSEUL/5-64
E7ZFB2_SALMO/3-62
D8A6E0_ECOLX/18-77
Q3JKV6_BURP1/10-69
Q1WVF4_LACS1/4-64
F4NGT8_9ENTR/3-64
C6BLS5_RALP1/5-64
A4EKC6_9RHOB/4-63
H1P0M1_9BACT/7-66
E4R958_PSEPB/23-82
E6AC59_ECOLX/5-64
Q2T4U0_BURTA/3-62
D3US18_LISSS/3-62
H3LST9_KLEOX/8-67
G7A3B4_VIBCL/13-72
G7T254_SALPS/9-68
A4FHX4_SACEN/3-62
Q32B96_SHIDS/4-63
G9USG5_SALMO/9-68
E8ABZ0_SALMO/5-64
G8M8G3_9BURK/10-69
A4JHK8_BURVG/4-63
D8JE44_ACISD/6-65
Q1B155_MYCSS/5-64
C5BFE7_EDWI9/3-62
E8LRS9_9VIBR/7-66
D5VYT2_CLOB2/3-62
H1YQQ3_9GAMM/4-62
F3IL86_PSESL/8-67
E4WKJ4_RHOE1/10-69
Q3YYT8_SHISS/18-77
F2GCG4_ALTMD/3-62
C6C982_DICDC/8-67
E8LVQ9_9VIBR/4-63
D0BXU1_9GAMM/5-64
G7TV90_VIBCL/6-64
F7MUG3_ECOLX/5-64
E8LPZ4_9VIBR/11-70
B1KLP0_SHEWM/8-67
H6CR09_9BACL/3-62
I0NNN5_SALET/6-65
A3DB82_SHEB5/7-66
B5WQQ1_9BURK/9-68
D4XFW6_9BURK/21-84
E7Z3P2_SALMO/22-81
G0JVG8_STEMA/4-63
A9BWV3_DELAS/6-65
C0DVX0_EIKCO/7-66
F9CSJ7_ECOLX/6-65
B7CRA6_BURPE/38-101
A4BDH3_9GAMM/9-68
H0I4S1_9MYCO/3-62
E7X1B5_SALMO/6-64
G2RNZ4_BACME/3-61
G8MTA6_AGGAC/8-67
H0QF64_ECOLI/4-63
B5GEF9_9ACTO/80-139
G6Y8Q0_9RHIZ/8-67
G3K3B3_9BURK/3-62
Q63LU2_BURPS/6-63
G1YJF1_ECOLX/4-63
G7CTS5_AERSA/1-51
D6EU58_STRLI/13-72
D0RC78_9RHIZ/1-41
G9UCV9_SALMO/5-64
Q1YQA7_9GAMM/9-68
B8CJZ9_SHEPW/16-73
D8N0X2_RALSL/6-65
B5R2L1_SALEP/24-82
G7BQI3_VIBCL/4-63
Q4KAI1_PSEF5/5-64
F0ED82_9PSED/8-67
H3NYK5_LACPN/3-62
Q0TCY6_ECOL5/9-68
G5N7K7_SALET/12-71
B6R3G2_9RHOB/3-62
Q0SFM8_RHOSR/12-72
F8GCW3_NITSI/3-64
F9IJJ6_ACIBA/23-86
Q7NS51_CHRVO/3-64
C9XBH8_SALTD/3-62
Q21YM6_RHOFD/8-67
Q8E8T6_SHEON/6-65
E5ZPW7_ECOLX/8-67
E2T0Y7_9RALS/9-68
C9D456_9RHOB/5-64
F5ZRQ3_SALTU/5-64
B9C7Z2_9BURK/3-62
E1V3U5_HALED/27-86
B9B6G1_9BURK/9-68
C6CN07_DICZE/3-64
B3EA60_GEOLS/3-62
F3FFR3_PSESX/46-105
F9ZS55_ACICS/4-62
F0JTP3_ESCFE/4-63
D9VKG0_9ACTO/5-64
A4MGH4_BURPE/23-82
B3Z171_BACCE/3-63
F3K001_PSESZ/2-59
E8NT10_SALET/4-63
G5U667_ECOLX/13-72
C6XZC9_PEDHD/10-69
F0KRS8_YERE3/4-63
F5S2T0_9ENTR/11-69
G2UJQ6_PSEAI/4-63
D7X6N2_ECOLX/6-65
E7W307_SALMO/6-65
G3YK33_9RALS/14-73
Q8Z4K8_SALTI/3-62
F8X708_ECOLX/7-66
B1IRK8_ECOLC/9-68
G2BRZ2_ECOLX/3-64
C1DN96_AZOVD/4-63
H1QXR8_VIBFI/7-66
A9K2V3_BURML/10-69
F3JTY9_PSESZ/14-73
Q88PD3_PSEPK/4-62
Q92YQ1_RHIME/6-65
F3E9U4_PSESL/8-67
Q0HPY9_SHESR/11-68
A8EEJ5_BURPE/29-88
Q8XDS5_ECO57/14-73
A1R235_ARTAT/4-62
A3LBF3_PSEAI/10-69
D5WJE6_BURSC/36-92
C4ST67_YERFR/7-66
C2DRC8_ECOLX/13-72
F9LDY7_STAEP/3-62
E0MJ44_9RHOB/5-64
I0WQN7_9NOCA/3-62
E7HP58_ECOLX/5-63
H1RGR3_SALMO/4-63
G7M508_9CLOT/4-63
H0MPZ9_SALMO/3-62
H5RET4_ECOLX/9-68
B9BEX0_9BURK/21-80
A1RPH1_SHESW/4-63
Q12N82_SHEDO/4-63
E2MGZ9_PSEUB/7-66
C8T2T2_KLEPR/11-70
D6XC79_9ACTO/3-62
B6QZS4_9RHOB/1-29
F5LRN4_9BACL/15-75
F8G942_FRAST/40-99
H5AXT2_ECOLX/9-68
C5N8V2_BURML/7-66
A6BJX9_9FIRM/3-62
E2P1I0_PASHA/3-62
F6ECE7_SINMK/8-67
A1UVG7_BURMS/4-63
Q3ICP8_PSEHT/1-36
Q2CEI7_9RHOB/5-64
F9TPQ2_9VIBR/5-64
A6F1W6_9ALTE/4-63
G7HA74_9BURK/5-64
D6IEF0_ECOLX/4-63
Q5LSE4_SILPO/5-64
F3FGK1_PSESX/4-63
Q2N972_ERYLH/8-68
G7A5E1_VIBCL/7-66
E2XJ69_PSEFL/10-69
Q93UZ8_9BURK/3-62
F6CWE7_MARPP/3-62
C5ARS2_METEA/5-64
B5ERV2_ACIF5/8-67
F7T5D5_ALCXX/1-57
C8TD56_KLEPR/3-62
F7T1J4_ALCXX/7-66
E5YID0_9ENTR/7-66
D4C2D6_PRORE/11-70
G6RGV2_STRPN/3-62
D7ZN58_ECOLX/3-64
F4HE99_GALAU/4-63
F7X8K5_SINMM/6-65
C4X5E0_KLEPN/12-70
E7H2F6_9BURK/4-62
G5IH04_9CLOT/5-64
Q930K5_RHIME/9-69
F9C514_VIBCL/7-66
A7MZK2_VIBHB/20-79
E7SYL3_SHIBO/7-66
D4XS05_ACIHA/3-62
B1IVB7_ECOLC/3-62
B5P392_SALET/13-72
F2G9W4_ALTMD/6-65
Q6D2R3_ERWCT/13-72
E9A4U2_SALET/5-64
Q7WQT9_BORBR/5-63
G4LL68_PSEAI/1-38
Q3DGP3_STRAG/3-62
I0A9D8_SALET/1-60
G5SBC0_SALET/3-64
F5YTN0_MYCSD/3-62
F4LSL1_TEPAE/3-62
H4T7B7_ECOLX/7-66
G7HNZ0_9BURK/3-62
H4YSZ4_ECOLX/31-90
G0BDP6_SERSA/5-63
D8N5J9_RALSL/6-65
D6JQP0_ACIG3/4-63
H0SV67_9BRAD/1-60
A6TD30_KLEP7/4-63
C6B9Q5_RHILS/3-62
G4PUX8_ECOLX/9-68
A9BWT1_DELAS/21-80
D4LM74_9FIRM/5-64
G9TEQ3_SALMO/5-64
F5KKX8_PSEAI/8-67
Q3Z1R2_SHISS/3-62
B5VXI1_SPIMA/6-65
F5X1H2_STRG1/3-62
I0LSC2_SALET/3-62
A1WQI8_VEREI/8-67
I0VLF7_ECOLX/7-66
D3PVP6_STANL/4-63
B9CPF9_STACP/3-62
E7YUF0_SALMO/4-63
H5JK74_ECOLX/5-64
H3M3H6_KLEOX/10-69
F9TQV4_9VIBR/3-62
A8GGJ1_SERP5/10-69
G7HAA4_9BURK/1-50
G0BWU3_9ENTR/8-67
B5ZK91_GLUDA/6-65
E6BDA0_ECOLX/19-83
H3YXE2_STAAU/3-62
B7MZ69_ECO81/6-65
B5WEB9_9BURK/5-64
C5BDX2_EDWI9/3-64
A3L0S0_PSEAI/1-38
G1ZFN7_ECOLX/12-71
D3H8I2_STRM6/3-62
A0LD87_MAGSM/15-74
D8N6V8_RALSL/23-82
C3RQ88_9FIRM/11-70
H4KZE4_ECOLX/5-64
Q82E26_STRAW/16-75
C7D426_ENTFL/3-62
F5HYC5_ACIBA/4-62
Q2SCS4_HAHCH/3-62
B1YXP4_BURA4/30-89
C9B397_ENTFC/2-62
Q815D9_BACCR/3-62
G6ARK6_LACRH/20-81
Q13PW4_BURXL/9-68
Q0B380_BURCM/8-66
G7G4M2_9GAMM/7-66
H0NDE0_SALET/10-67
H3YRT8_STAAU/3-62
D7ZW12_ECOLX/5-64
A3LH10_PSEAI/3-62
D7ZCF4_ECOLX/19-83
G3A4Z8_9RALS/6-65
E1EU77_ENTFL/2-62
F5VL07_ENTSA/6-65
G0E7K3_ENTAK/8-67
E7UMG9_ECOLX/60-119
C7X2F1_ENTFL/6-65
F5NHX4_SHIFL/3-62
E0LUK9_9ENTR/40-99
D7XJT2_ECOLX/14-73
H4PWJ6_ECOLX/8-67
Q7VVH1_BORPE/4-63
A3LFP0_PSEAI/5-64
F4AEG2_LACJH/11-70
E0EGZ8_ACTPL/5-64
C8NBK6_9GAMM/301-362
D6DXM4_ENTCL/6-64
H3PC02_BRUAO/5-64
H0J7H8_9PSED/3-62
H5VNW6_SALSE/3-62
I0YBB5_9BURK/8-67
A8H8J8_SHEPA/9-67
D3EB58_GEOS4/3-62
Q9ZBW3_STRCO/4-63
D6GGL4_9ENTR/19-83
C7K9U8_ACEPA/7-67
C6BKB7_RALP1/4-63
E5YHB0_9ENTR/5-64
E6UUT0_VARPE/3-62
E9UJK5_ECOLX/13-72
B6BBP1_9RHOB/4-63
F5JR53_ACIBA/5-64
D2Z6Z9_9BACT/4-62
A7GB49_CLOBL/5-64
A1HS85_9FIRM/3-62
A4YPI5_BRASO/14-73
C5ALS5_BURGB/29-88
F9TVH9_9VIBR/8-67
A9EK82_9RHOB/1-60
D5RHM6_9PROT/7-67
F5M7L3_ECOLX/13-72
A4EE02_9RHOB/5-64
D6HEU0_STAAU/3-62
E9Z4P1_ESCFE/6-65
F2ZQP0_9PSED/13-73
G5G195_9PSED/5-64
F5I0J9_ACIBA/8-67
F8G4A2_PSEPU/7-66
F7UDZ1_RHIRD/7-66
D6V3F5_9BRAD/12-71
B7QXH5_9RHOB/11-70
G6YDE8_9RHIZ/6-65
G5FN51_9PSED/12-71
E9FFW8_9STRE/3-62
E6F4S7_ENTFL/2-62
C9UZF0_BRUAO/7-66
G8AKK8_AZOBR/19-82
Q2SLC6_HAHCH/7-66
B6R3K3_9RHOB/7-66
E3YCX9_LISMN/3-62
H0QDI6_ECOLI/31-90
B2K822_YERPB/13-82
A5UBX1_HAEIE/4-63
E1DUM3_VIBPA/5-63
B7K090_CYAP8/6-65
D8NPS0_RALSL/3-62
E0GJ85_ENTFL/3-62
E3HWV7_ACHXA/4-63
I0XIE1_STAAU/3-62
D0Z4Q7_LISDA/21-85
C4X7E7_KLEPN/7-66
F7T7Y0_ALCXX/1-57
F7T058_ALCXX/6-65
G2JH32_ACIBA/3-62
G7BCS2_VIBCL/7-66
F3RM11_LISMN/3-61
E8HKN9_ECOLX/9-68
Q63UZ1_BURPS/4-63
H5ILG8_ECOLX/13-72
F5JL70_ACIBA/1-45
D6HRY9_9FIRM/4-62
G8MCA3_9BURK/16-75
E8TX73_ALIDB/15-74
A1S279_SHEAM/5-63
A1B7N1_PARDP/101-161
F1W2R6_9BURK/1-32
I1AKH4_PSEAI/9-68
A2W5D5_9BURK/5-64
A2SF62_METPP/3-62
G5THA5_ECOLX/19-83
Q1Z810_PHOPR/3-62
B5ZNZ3_RHILW/4-63
A0K1U1_ARTS2/4-63
A6Q786_SULNB/5-64
F6E9E0_SINMK/11-70
C7N1D8_SLAHD/30-86
G6ZQN7_VIBCL/7-66
B2NT16_ECO57/5-64
E3NWV8_CAERE/9-68
B1YYI8_BURA4/4-63
B7MAK0_ECO45/24-82
F4GDC8_ALIDK/5-64
C1BAS4_RHOOB/3-62
H8D5K7_ECOLX/30-89
A3L583_PSEAI/2-61
Q8E9V8_SHEON/4-63
I0QRZ7_9ENTR/5-64
B5ZGK6_GLUDA/20-82
C6EE48_ECOBD/3-62
H4P4N8_ECOLX/7-66
Q1BKM8_BURCA/7-66
F5K3N8_PSEAI/4-63
F3DX16_9PSED/8-67
Q0VPU7_ALCBS/3-62
B5C1J1_SALET/4-63
D6CNF6_THIS3/34-97
G5I496_9CLOT/3-62
G4RLT2_THETK/26-87
I0NJU8_SALET/3-62
B0UER2_METS4/3-62
I0TLF8_STAAU/1-60
F4T110_ECOLX/3-62
E4P209_ECO8N/9-68
B4A7L9_SALNE/5-64
H2G4J6_CORDP/10-69
F1X8V8_MORCA/5-64
D1RG40_LEGLO/6-66
Q1RC92_ECOUT/3-64
H1F6N7_ECOLX/5-64
B9MHR5_ACIET/10-69
D5T1N5_LEUKI/4-61
D0YXQ8_LISDA/7-66
F7X832_SINMM/108-167
H2FUK0_OCESG/3-62
G6Z983_VIBCL/1-50
A5XHT6_BURML/4-63
A0AYM7_BURCH/9-68
E6V552_VARPE/5-64
B5CLA4_9FIRM/3-62
E6BPA7_ECOLX/3-62
B2IIF3_BEII9/1-38
B2TGB5_BURPP/26-85
A9LB62_BURML/3-62
H8FQ08_RHOMO/5-64
B4ELK0_BURCJ/15-74
A2WJJ3_9BURK/99-158
C2ZIT1_BACCE/3-62
B8K3S3_VIBPA/5-64
G6Z204_VIBCL/1-38
C2SIP7_BACCE/3-62
A8E7W2_BURPE/8-67
F6B076_DELSC/5-64
A2PUZ5_VIBCL/13-72
D5C915_ENTCC/4-63
I0HNA2_RUBGE/3-62
Q3JRI5_BURP1/4-63
B4STU5_STRM5/3-64
F0Q9Q0_ACIAP/4-63
F0FWL6_9BURK/13-72
D5RPY8_9PROT/4-62
H5FFU4_ECOLX/3-62
E1DEA6_VIBPA/31-90
A9IDG7_BORPD/67-126
H4FDX1_9RHIZ/5-64
H0HYB9_9RHIZ/5-62
B3RA88_CUPTR/3-62
I0QWL2_9ENTR/7-65
A9K0X3_BURML/3-62
Q1QQ59_NITHX/1-56
H3L7N9_KLEOX/9-68
E0DXL4_9RHIZ/7-66
G2J4E7_PSEUL/33-93
F0FXT7_9BURK/3-62
H5MYB8_ECOLX/6-65
F3KRI1_9BURK/4-63
E8NUZ9_SALET/19-83
G3ABS8_9RALS/103-162
D1FI00_9RHIZ/3-62
Q09DE9_STIAD/15-74
A2W1L5_9BURK/26-85
G0DZP0_ENTAK/4-63
E6WA67_PANSA/4-62
E7ZAQ1_SALMO/5-64
D4GFA0_PANAM/3-64
D8DA10_COMTE/4-63
Q89JM3_BRAJA/7-66
H8MIS5_CORCM/6-65
A1VP45_POLNA/3-62
H8MKU7_CORCM/20-79
Q1I191_9BACT/5-64
A1B5F7_PARDP/23-85
E3XIU6_ECOLX/12-71
B7RN59_9RHOB/11-70
Q32G58_SHIDS/5-64
C5ARX1_METEA/2-61
C6CGF5_DICZE/3-62
F8GPQ2_CUPNN/4-63
C0ZNV8_RHOE4/7-66
H0HFF8_RHIRD/5-64
A5L763_9GAMM/6-65
B6JAE3_OLICO/19-78
D9PHE9_9ZZZZ/21-84
A6CUW7_9VIBR/3-62
H8FKL7_XANCI/106-165
Q5E1S2_VIBF1/3-62
C9QDY3_VIBOR/10-69
F5SXC5_9GAMM/4-63
C4KA56_THASP/5-64
B4X060_9GAMM/13-72
C4ZQ26_ECOBW/5-64
Q6W128_RHISN/7-66
A3YFY9_9GAMM/6-65
A3GPL4_VIBCL/7-68
G4RCF4_PELHB/226-285
G2ST84_BIFAN/3-62
B3Q154_RHIE6/8-67
E8P5I2_YERPH/3-62
F6A8G9_PSEF1/3-62
B7NTG8_ECO7I/31-90
H3NJA9_9LACT/2-61
H4R9T9_ECOLX/5-64
E8D381_SALMO/3-62
C7K3Y7_ACEPA/22-83
C1HKR5_9ESCH/3-62
E1V6K9_HALED/31-90
A4C1K9_9FLAO/33-92
E7PKS5_PSESG/14-73
D0X1V3_VIBAL/6-65
F7T3F6_ALCXX/5-64
G7WDV0_DESOD/2-61
F8KCV8_LACRE/3-64
A9FL66_9RHOB/4-63
A4AJL1_9ACTN/3-62
G5DBT6_STEMA/5-64
C6V2M6_ECO5T/26-85
H5MS41_ECOLX/7-66
H1U331_9BACT/7-66
A7N6G4_VIBHB/4-63
A0Q904_MYCA1/7-66
B3XIC7_ECOLX/6-65
E1THE5_BURSG/7-66
B5NW08_SALET/4-63
H4WSQ2_ECOLX/5-64
B5FRE7_SALDC/3-62
E6UV93_VARPE/24-83
D2PPU6_KRIFD/7-66
Q1ZTM6_PHOAS/8-67
F0E068_9PSED/28-86
A9CFP6_AGRT5/4-63
B5XXA6_KLEP3/4-63
B7GZS0_ACIB3/4-63
H0RXU7_9BRAD/3-62
C2QGB4_BACCE/12-71
Q1I7P5_PSEE4/5-64
D4K2T1_9FIRM/6-62
F0GBD5_9BURK/4-63
G7RRY2_ECOC1/13-70
B2Q6K7_PROST/7-66
F0QLZ9_ACIBD/10-69
E1RZZ1_ECOUM/4-63
H0CTB7_STAAU/3-62
H2JQC3_STRHJ/1-55
B2JKF9_BURP8/4-63
H0MKU5_SALMO/31-90
B1W5F9_STRGG/4-63
F3LPP7_9BURK/10-69
F3NDF1_9ACTO/6-65
D4XD66_9BURK/5-64
A6X227_OCHA4/8-67
H0MBP4_SALMO/12-71
D7YG15_ECOLX/3-62
F4VC16_ECOLX/6-65
A4G6Y7_HERAR/7-66
G4JVJ0_9RHIZ/3-62
B5C5A2_SALET/5-64
B9BWA9_9BURK/4-63
F0KT93_YERE3/3-62
A0S5X0_RHILV/8-67
F0CLL8_SALMO/6-65
G5VCT3_ECOLX/3-62
H5PEZ1_ECOLX/3-62
F5Y434_RAMTT/3-62
F2KGH7_PSEBN/8-67
E7JAU2_ECOLX/3-62
A5L390_9GAMM/6-65
F6F2A6_SPHCR/3-64
G4LDD1_PSEAI/4-63
C0Z977_BREBN/3-62
I0JHN8_HALHO/3-62
F0L6G4_AGRSH/6-65
E6EZ38_ENTFL/3-62
C2HZS4_VIBCL/19-78
E6HI43_ENTFL/8-67
E8YV16_9BURK/6-65
G6XT67_RHIRD/3-62
B5R4B5_SALEP/4-63
F3QFI2_9ENTR/4-63
B1KIA2_SHEWM/6-65
D0WUV3_VIBAL/7-66
E9YCR7_ECOLX/7-66
C6XIT5_HIRBI/7-66
A8EFW9_BURPE/15-74
E8VWR9_VIBVM/1-58
I1ADB7_PSEAI/3-64
B7JC88_ACIF2/9-67
H1DNA8_ECOLX/19-83
C7JIQ5_ACEP3/7-67
E8I3T4_ECOLX/3-62
E5UA29_ALCXX/16-75
A9BP87_DELAS/5-64
G9Z3L0_9ENTR/8-67
A3V4M6_9RHOB/3-62
G3YK89_9RALS/3-62
G4KFF8_YEREN/4-63
H1FQR0_ECOLX/4-63
C2DTV2_ECOLX/5-64
H1SJ18_9BURK/9-68
A8IDY1_AZOC5/32-91
F3Q1Z1_9ENTR/7-66
Q3J274_RHOS4/3-62
F0QEN2_ACIBD/3-62
D3P019_AZOS1/7-66
D8EQV0_ECOLX/13-72
A9AK97_BURM1/4-63
H4Y533_ECOLX/6-65
F9RPP8_9VIBR/7-66
G4DKM1_9GAMM/4-63
G5M3Z9_SALET/5-63
A3MBJ9_BURM7/12-71
C9UHX4_BRUAO/4-63
B4E755_BURCJ/3-62
B1Y7A9_LEPCP/3-64
H5WQD2_9BURK/11-70
Q4MTH0_BACCE/1-54
G5MT27_SALET/4-63
Q0B4M0_BURCM/9-68
A1TNS6_ACIAC/33-96
G5QJ89_SALRU/5-64
H4GTR7_STAAU/3-62
E5WGC8_9BACI/3-62
A3LE88_PSEAI/4-63
A8ILZ3_AZOC5/21-80
G5QQ23_SALRU/9-68
F0QA35_ACIAP/8-67
D0ZSR2_SALT1/3-62
H3Z874_STAEP/3-62
G3YT83_9RALS/10-69
B7WYF4_COMTE/4-63
D4Z2H7_SPHJU/4-63
B5WKV1_9BURK/18-75
Q9RQD4_ZYMMB/7-66
G2ZZ44_9RALS/3-64
Q8ZMG9_SALTY/11-70
C6RVX2_VIBCL/7-66
E5YD75_9ENTR/16-75
C6U665_BURPE/3-62
Q034M1_LACC3/2-62
B5P988_SALET/3-62
H9USB9_ECOLX/3-62
A5F0I7_VIBC3/30-89
G0DFU6_9GAMM/6-65
F5Y4M2_RAMTT/4-62
H3LLC9_KLEOX/4-63
D6KRK3_9FIRM/3-62
G6WP70_STRPN/3-62
D0C2R8_9GAMM/3-64
B0RM82_XANCB/5-63
C8PSB3_9SPIO/3-62
F4L9T0_BORPC/3-62
C7KSE7_ACEPA/6-64
Q1ZFY2_9GAMM/3-62
G0GKA7_KLEPN/3-64
F4GVZ7_PUSST/1-49
D3RU47_ALLVD/3-62
H3QPF5_BRUAO/6-65
C6CKG7_DICZE/9-68
B8L5B0_9GAMM/4-63
A6G6P3_9DELT/5-63
G9TGI9_SALMO/13-72
H4KDN3_ECOLX/19-83
C5EFG4_9FIRM/3-62
G9RGF0_9ENTR/17-76
F6E2T6_SINMK/69-132
B2HR93_MYCMM/4-63
A5UIW4_HAEIG/3-64
Q7W8X0_BORPA/21-81
A4FFB7_SACEN/12-71
Q8GKS2_BRAJP/23-82
A1TMP9_ACIAC/6-64
H0FDJ1_9BURK/6-65
D7ZXK7_ECOLX/6-65
B0PX84_BACAN/3-62
H1QXN1_VIBFI/4-63
B7M2Y7_ECO8A/3-62
Q3KDQ5_PSEPF/27-86
G5NVY7_SALET/10-69
B4ACH0_SALNE/18-77
I0JGC4_STAAU/3-62
F2LGM6_BURGS/3-62
F6F3R6_SPHCR/4-63
E6F6K0_ENTFL/3-62
H5L6X8_ECOLX/3-62
B6JJW7_OLICO/143-202
B5RDN5_SALG2/11-70
F2M4D8_LACCC/11-70
H2JIZ2_9CLOT/5-62
F9AI49_VIBCL/3-62
B3WL37_ECOLX/8-66
H3MWT8_KLEOX/3-62
E5U1G1_ALCXX/8-67
F6CW44_MARPP/10-69
G5RKF5_SALET/3-62
H5WQ24_9BURK/15-73
H5PLH4_ECOLX/3-64
F0HBS2_9FIRM/3-62
F3IEE4_PSESL/4-63
B9R690_9RHOB/6-65
G9ECT7_9GAMM/8-67
E3HKH2_ACHXA/3-62
F2ETB4_PANAA/6-64
C6UBI5_ECOBR/3-62
H4QTS1_ECOLX/9-68
Q92YA1_RHIME/5-64
F0CW58_SALMO/6-65
H0F293_9BURK/3-62
B5FAR7_VIBFM/11-70
H2JTX7_STRHJ/3-62
G2LYQ7_9XANT/9-68
D8AYP8_ECOLX/3-41
D5WDH9_BURSC/10-69
Q63NQ4_BURPS/8-67
F2BXU8_9FIRM/5-64
E3XZ56_SHIFL/1-36
F7QST0_9LACO/8-66
B5ETG3_VIBFM/5-64
H5PNY8_ECOLX/6-65
B8EPF4_METSB/6-65
B7WWI1_COMTE/3-62
E8S9F5_MICSL/6-65
D4U6G2_STAAU/3-62
H3LZP6_KLEOX/6-65
B8ESE0_METSB/3-62
B6BCK8_9RHOB/1-57
B1KBB1_BURCC/4-63
C9TYH5_9RHIZ/18-77
F3IWH2_PSEAP/1-53
A3GJI6_VIBCL/30-89
C6E511_GEOSM/3-62
I0HQW9_RUBGE/8-67
A6VY45_MARMS/6-65
B5PGM7_SALET/4-63
E8AKQ0_SALMO/10-69
G0BRY5_9ENTR/7-66
F8JMA1_STREN/4-63
F6ECW0_SINMK/3-62
F6CVK5_MARPP/4-63
E2KIF9_ECO57/3-64
Q97K73_CLOAB/3-62
E0DMB7_9RHIZ/7-66
Q1M6K2_RHIL3/6-65
Q8YFC4_BRUME/3-62
B4X1F4_9GAMM/3-62
C5D177_VARPS/3-62
E0Q6H6_9BIFI/6-65
C4HSL4_YERPE/19-83
H3MU26_KLEOX/4-63
G0VWM0_PAEPO/5-64
B5K4K4_9RHOB/1-60
Q6HFT7_BACHK/3-62
H8H335_DEIGI/5-64
C6TVH7_BURPE/3-64
D4LMS3_9FIRM/5-47
G5XBL8_ECOLX/6-64
H5YBQ8_9BRAD/7-66
B4V0X2_9ACTO/3-62
D2U3W7_9ENTR/10-70
F5JM57_ACIBA/1-43
A3NFF0_BURP6/6-65
A8SDP3_9FIRM/30-89
I0A7D4_SALET/5-64
F3RF77_LISMN/3-62
E7HTI3_ECOLX/5-64
F5KVS9_PSEAI/4-63
C6ITU1_9BACE/4-62
G9PZG4_9BACT/3-62
F4TWL8_ECOLX/3-62
D2NM20_ECOS5/6-65
C8T9B4_KLEPR/5-64
G0E1L9_ENTAK/10-69
G9VSW3_SALMO/13-72
D4RXN9_9FIRM/6-65
H4K5B7_ECOLX/5-64
G9S8Y1_CITFR/3-62
E4A639_PROAA/3-62
G6HH81_9ACTO/13-72
Q13RZ5_BURXL/32-95
H5AKE3_ECOLX/8-67
D6E0P1_9FIRM/3-62
D0C8X0_ACIBA/7-66
O30887_BRASZ/8-67
G4LG50_PSEAI/5-65
B9AZY7_9BURK/4-63
G4JV53_9RHIZ/4-63
A5ZZU4_VIBCL/1-42
B5ZF44_GLUDA/10-71
B2JPG4_BURP8/4-63
D1RQ27_SEROD/4-63
A6WQX7_SHEB8/12-71
B1JTY3_BURCC/10-69
H0Q306_9RHOO/9-68
G9U119_SALMO/3-62
E7TMV1_ECO57/13-72
Q3KHW5_PSEPF/3-62
Q4K9I8_PSEF5/4-63
D2FSQ2_STAAU/3-62
H1UJE2_ACEPA/6-65
A7FFC7_YERP3/6-65
B7CXB5_BURPE/15-74
F4LBI6_BORPC/9-68
C6DAG9_PECCP/8-67
A3RU99_RALSL/3-62
H4TSM1_ECOLX/6-65
Q0B1U2_BURCM/15-74
B1G736_9BURK/3-62
G3ZHG6_AGGAC/3-64
A6BKL7_9FIRM/5-64
G5N4S3_SALET/3-62
F0E4N5_9PSED/9-68
F8JNJ3_STREN/3-62
G7HSJ4_9BURK/8-67
C3G5G0_BACTU/3-62
B5MM96_SALET/5-64
A1K8K8_AZOSB/93-152
B9DS65_STRU0/3-62
C9U0C0_9RHIZ/4-63
F8F7B0_PAEMK/3-62
D2BSU0_DICD5/6-65
E9VFI2_ECOLX/5-64
Q0BEC5_BURCM/10-69
F7ZDV3_ROSLO/3-62
Q6M199_METMP/25-83
C5E7Y6_BIFLI/2-62
C8UJE7_ECO1A/3-62
B4EJW6_BURCJ/1-60
B0TJH0_SHEHH/5-64
G6E5Y1_9GAMM/8-67
Q12FR9_POLSJ/15-74
A4SRP8_AERS4/4-63
H0LYU2_SALMO/3-62
C6DDQ4_PECCP/3-62
Q07JZ5_RHOP5/4-63
B3PR94_RHIE6/4-63
A4J0D5_FRATW/4-62
Q1Z8J9_PHOPR/3-62
F4DUD7_PSEMN/3-62
F9SXE5_VIBOR/17-76
D3QS61_ECOCB/9-68
A5XR66_BURML/3-62
Q1MGS6_RHIL3/5-64
H8FC32_XANCI/3-62
H1S778_9BURK/5-64
E7IAY3_ECOLX/3-62
B1KQ83_SHEWM/3-62
D2R7I4_PIRSD/3-62
H5JGR5_ECOLX/3-64
F3JL45_PSESX/4-63
B1M3W9_METRJ/14-73
A8H1A6_SHEPA/14-73
E5U772_ALCXX/4-63
C7JIT8_ACEP3/26-84
Q87N99_VIBPA/4-63
D2U432_9ENTR/3-62
G6YW25_9ALTE/5-64
D5Y036_MYCTU/3-62
C7CN36_METED/8-67
D8BSK2_ECOLX/13-72
E4R8D4_PSEPB/7-67
A2WCQ8_9BURK/31-90
B5F4W7_SALA4/5-64
F5MZ61_SHIFL/31-90
F0LT43_VIBFN/25-84
D0XE82_VIBHA/5-63
C9UTA4_BRUAO/5-64
H1R030_VIBFI/3-62
D5S4L4_CLODI/2-63
F0Q5X1_ACIAP/4-63
G7BA91_VIBCL/25-84
A7KX06_9BURK/3-62
C3K7M4_PSEFS/10-69
G7FE76_9GAMM/5-64
F4DFV9_AERVB/19-78
E2Z1L6_ENTFL/3-62
C3E7S3_BACTU/12-71
E7JQS7_ECOLX/3-64
B9CCP5_9BURK/8-67
D5YU44_MYCTU/1-58
G8AXI3_AZOBR/6-65
F1WLF9_MORCA/16-77
G9EGJ5_9GAMM/5-63
Q0S8X5_RHOSR/3-62
A3KUR8_PSEAI/3-61
D8CCV0_ECOLX/8-67
I0NHV6_SALET/24-82
C6YRU4_FRATL/9-68
G7V086_LACRH/5-62
E2L0G4_ECO57/8-67
F9EYU8_9NEIS/4-63
D8AW40_ECOLX/34-93
A7ZJX1_ECO24/5-64
B3BLP7_ECO57/5-64
F4HFR5_GALAU/3-64
F2LPJ0_BURGS/3-62
G6IAE1_9FIRM/3-62
D9VVL6_9ACTO/16-74
E9SSL9_CLOSY/3-62
F8ZL02_VIBCL/13-72
E9UYW4_9ACTO/8-68
B5CJN4_SALET/4-63
H5N9N1_ECOLX/5-64
A3GRD4_VIBCL/3-62
C1M727_9ENTR/13-72
D7YYM5_ECOLX/24-82
D8IRZ4_HERSS/3-62
F7X5Y3_SINMM/6-65
F0E5N9_9PSED/1-39
I0VFS0_SHIFL/18-77
A4FD06_SACEN/5-63
D0HYD4_VIBCL/6-64
F0DZU6_9PSED/17-75
B0A5H6_YERPE/3-62
G7DMR0_BRAJP/17-76
E8VQT1_VIBVM/6-65
C3CAI2_BACTU/3-62
C3K626_PSEFS/5-63
A4BA34_9GAMM/16-75
G5NN80_SALET/6-65
Q1QUX8_CHRSD/3-62
H0K2D7_9PSEU/3-62
B6EH05_ALISL/5-63
G8PHS9_PSEUV/6-65
A9IT71_BORPD/3-62
A0Q2F6_CLONN/3-62
Q1GED7_SILST/4-63
Q3JV11_BURP1/5-64
F1ZGK3_ECOLX/19-83
G0AEH0_COLFT/3-61
D8MN83_ERWBE/3-62
C4S226_YERBE/27-86
E8G868_SALMO/5-64
D4LIM5_9FIRM/4-63
D8AXF8_ECOLX/4-63
H8NN03_RAHAQ/4-63
A8GEL2_SERP5/17-76
C2HS65_VIBCL/3-62
A9N4C0_SALPB/13-72
G0C2U0_9ENTR/8-67
D0BZX6_9GAMM/3-62
D8B316_ECOLX/13-72
C2W4V9_BACCE/12-71
G5RG41_SALET/5-63
F3U4N3_RHOSH/3-62
G7ZEP0_AZOL4/3-62
D0C3Y7_9GAMM/7-66
G5XSK5_ECOLX/8-66
Q1QB45_PSYCK/9-68
H5RCJ8_ECOLX/13-72
F3IJQ5_PSESL/3-62
B7LU26_ESCF3/4-63
C4ZZZ2_ECOBW/6-65
B5WQF4_9BURK/46-109
D7ZP53_ECOLX/28-86
A3VCQ4_9RHOB/6-65
E2MCA8_PSEUB/10-69
A1TSH1_ACIAC/6-65
Q4MNN5_BACCE/1-36
B4SKP9_STRM5/12-71
F3KW38_9BURK/15-74
G7LW53_9ENTR/6-64
B4ECA9_BURCJ/9-68
B5XP53_KLEP3/5-64
B2HUY4_ACIBC/4-63
A4JNN0_BURVG/4-62
F5UI00_9CYAN/11-70
C3LP53_VIBCM/3-62
H4ZW57_ECOLX/5-64
E7VSC7_SALMO/9-68
E1V5R0_HALED/5-64
B2J999_NOSP7/11-70
D0XBZ2_VIBHA/3-61
F5MXJ2_SHIFL/1-27
E5YHB1_9ENTR/5-64
H8JV13_VIBCL/7-66
A2WAA9_9BURK/8-66
B5G7L8_9ACTO/1-57
C4SMR1_YERFR/7-66
D8ERP1_ECOLX/3-62
G6XHX5_9PROT/3-62
Q390G1_BURS3/10-69
H1RE13_SALMO/3-62
A6T1V7_JANMA/4-63
G0GIH9_KLEPN/7-66
Q1YKY1_MOBAS/45-104
Q3SGG9_THIDA/3-62
D1WGT3_9LACO/3-64
F7N1A6_ECOLX/9-68
E4R710_PSEPB/4-63
D4B7N8_9ENTR/6-65
C2S3Q1_BACCE/11-70
E8BBX1_SALMO/5-64
C1DC45_LARHH/4-63
G5W5P2_ECOLX/3-62
C0X651_ENTFL/3-62
Q2P3Q6_XANOM/6-65
B2H552_BURPE/9-68
E1IZL3_ECOLX/3-62
F9TLH4_9VIBR/4-63
E3BMM3_9VIBR/3-62
I1DIG5_9VIBR/4-63
B9KX50_RHOSK/12-71
Q2P3Q2_XANOM/5-64
Q0HI95_SHESM/4-63
F9P6K8_STRCV/3-62
G9AM84_PANAN/3-62
F7S9S3_9PROT/6-65
H4NHP8_ECOLX/5-64
Q31XQ9_SHIBS/18-77
A0KJI8_AERHH/4-54
H3SRD5_PSEAE/14-73
E7C5N4_9RHIZ/12-71
A1K3X1_AZOSB/1-44
E1EL02_VIBPA/3-62
F3QBR8_9ENTR/9-68
Q7WQI2_BORBR/3-62
F4DM59_PSEMN/7-66
D8MTW8_ERWBE/4-63
F3RXF9_VIBPA/4-63
C7JN29_ACEPA/7-66
Q0BAP5_BURCM/20-79
C9UYA8_BRUAO/12-71
E4SYU8_LACDN/6-63
A2WAZ4_9BURK/5-64
A5V6I2_SPHWW/8-67
D3RLU4_KLEVT/5-64
F5K182_PSEAI/9-68
H5C229_ECOLX/4-63
G6IQE2_PEDAC/11-70
F8IBK8_SULAT/3-62
A8KGJ5_BURPE/6-65
E0PD61_STREI/5-62
D7Z4H3_ECOLX/4-63
H5KYX0_ECOLX/9-68
G7CYM2_AERSA/5-64
H1E7K3_ECOLX/7-66
H4WFN3_ECOLX/6-65
B7WWQ3_COMTE/4-63
H8NMN3_RAHAQ/8-67
G2BRF1_ECOLX/5-64
G0E0Z9_ENTAK/6-65
F7ZA60_ROSLO/5-64
C2X084_BACCE/3-61
B9Y2M0_9FIRM/3-62
D4T485_9XANT/6-65
D2NLD2_ECOS5/18-77
F7XFY1_SINMM/3-62
F0KVG9_YERE3/5-64
A3TIP8_9MICO/7-66
E0R307_ECOLX/3-62
F8H6D7_PSEUT/5-64
B1K7A1_BURCC/10-69
Q1BUD5_BURCA/8-67
E1QVW5_OLSUV/5-64
C4ASI7_BURML/5-64
B5WRG2_9BURK/8-67
F2FYS0_SALGL/6-64
B2JNW7_BURP8/8-67
B2PRK5_ECO57/5-64
G0AX99_9GAMM/3-62
A1TTD9_ACIAC/8-68
B5QZ94_SALEP/3-62
D0X470_VIBAL/26-85
C3F1N1_BACTU/6-65
F5LJJ0_9BACL/3-62
H4YMN2_ECOLX/3-62
C5AZP7_METEA/40-99
A5G0Z6_ACICJ/6-65
A4SPE3_AERS4/4-63
C2ZB63_BACCE/3-62
G7AV27_VIBCL/7-66
F4M9V9_ECOLX/5-64
C6CJM0_DICZE/3-62
H0PEU3_9SYNC/8-67
C2TJG6_BACCE/3-62
F7YP54_VIBA7/4-63
G0DBH0_ECOLX/6-65
A4VUG1_STRSY/3-62
E2Y2U0_ENTFL/3-62
G5XB31_ECOLX/3-62
F2JVL3_MARM1/9-68
D4T960_9XANT/5-64
D8IQA7_HERSS/6-65
A6BXS6_YERPE/4-63
A1V3N9_BURMS/5-64
H0JET4_9PSED/3-62
B0VUH1_ACIBS/7-66
A4T0Q8_MYCGI/7-65
E8CUN3_SALMO/13-72
G2UJE3_PSEAI/6-66
F8VH26_SALBC/13-72
G9UKL7_SALMO/3-62
Q6D3N1_ERWCT/3-62
E8Y6B7_ECOKO/3-62
F6EC78_SINMK/4-63
C4AQR5_BURML/3-62
F9A5T5_VIBCL/19-78
Q1N5S5_9GAMM/3-62
Q92RX7_RHIME/6-65
D8ALC0_ECOLX/31-90
Q13NX8_BURXL/5-64
C4T5R8_YERIN/1-53
H4M3J7_ECOLX/5-64
B1JCT4_PSEPW/3-62
I0QZM6_9ENTR/4-63
Q1M407_RHIL3/4-63
Q1LCP7_RALME/8-68
F3JZI6_PSESZ/10-69
B7L446_ECO55/8-66
A3YHM7_9GAMM/4-63
H5Y847_9BRAD/9-68
A9C2Q2_DELAS/7-65
H0LYV4_SALMO/3-62
A3LC04_PSEAI/3-62
Q8D7K2_VIBVU/7-66
F9C841_VIBCL/3-64
D0DBP5_9RHOB/7-66
Q2IJY9_ANADE/6-65
G4KI18_YEREN/3-62
G0K2G7_STEMA/28-90
D2AUV1_STRRD/1-60
F7T5A0_ALCXX/5-63
H1CE64_9FIRM/3-62
D4E3P1_SEROD/13-72
E7ZDH0_SALMO/9-68
B5XQG1_KLEP3/7-66
A5KVE5_9GAMM/10-69
G7BII6_VIBCL/4-63
F2FGR0_SALDU/3-62
H1SG29_9BURK/9-69
C7Q6W2_CATAD/6-65
D6GLZ4_9ENTR/3-62
G7HPP1_9BURK/8-67
F7NH41_9FIRM/3-62
G7AUS8_VIBCL/6-65
F5I3T2_ACIBA/4-63
Q1LP55_RALME/14-73
B0HA68_YERPE/4-63
Q2RSZ5_RHORT/27-90
F4XDM8_9FIRM/3-62
G5M0L7_SALET/5-64
G9W9A9_SALET/8-67
G7HN80_9BURK/6-65
C9P2L3_VIBME/10-69
E0QS07_9ACTO/3-62
F0KGP8_ACICP/3-62
Q03XG7_LEUMM/3-64
H5GCF3_ECOLX/7-66
C9NUR6_9VIBR/7-66
E8ICL2_ECOLX/6-64
Q2T6V8_BURTA/8-67
F6GAQ6_RALS8/82-141
F2LJB6_BURGS/6-64
Q0BJ84_BURCM/3-62
B7X2D2_COMTE/12-70
E4SSD8_STRTN/3-62
E3BFV0_9VIBR/25-84
F9TC93_9VIBR/8-67
A9AL74_BURM1/28-87
Q485R6_COLP3/6-65
D5QKS1_METTR/9-69
G7RS30_ECOC1/30-89
F7XDJ1_SINMM/7-66
H0MKY9_SALMO/3-62
D5BNG6_PUNMI/3-62
F3VA91_SHIDY/8-67
G7CT39_AERSA/6-65
D3VHV2_XENNA/5-64
H7HMY6_STRPN/3-62
D8D6N8_COMTE/10-69
A3W9J2_9SPHN/8-67
E3Y4X7_SHIFL/9-68
F8VCJ7_SALBC/12-71
A6CVQ6_9VIBR/3-61
E6HTU8_ENTFL/20-83
H3YJL9_STAAU/3-62
B7UZ21_PSEA8/3-62
B5Y1G0_KLEP3/3-62
A3YER0_9GAMM/7-66
G2C652_ECOLX/5-64
D4ETZ6_ENTFL/3-62
E1EAV6_VIBPA/3-62
F3WM97_SHIBO/6-64
A9B4C8_HERA2/3-62
H3P2V0_LACPN/3-64
E7JFR9_ECOLX/1-38
G7HT04_9BURK/1-57
A9IJF3_BORPD/5-64
F8Y1L3_STRAG/3-62
H3MXT5_KLEOX/3-62
A4NK64_HAEIF/4-65
B2JXM7_BURP8/11-69
F6ILP0_9SPHN/8-67
A4CA99_9GAMM/3-62
B9B7V4_9BURK/14-73
H5F690_ECOLX/10-67
H5MIN7_ECOLX/3-62
E3HFQ4_ACHXA/6-65
G7LQ63_9ENTR/3-62
C2IKV1_VIBCL/6-65
Q13P59_BURXL/7-66
C4UVC5_YERRO/4-63
F7JKN5_9FIRM/3-62
F2K2C0_MARM1/4-63
D0YZH5_LISDA/5-63
Q9HU10_PSEAE/3-62
F4XQA5_9CYAN/3-61
E3GTY9_HAEI2/8-67
F9IRG9_ACIBA/5-64
C9CWG7_9RHOB/6-65
E3YSH3_9LIST/3-62
A6AMT0_VIBHA/5-63
F2LJP2_BURGS/4-63
B4Y337_9BURK/4-63
G0C6R4_9ENTR/4-63
F5KW54_PSEAI/3-62
D6V379_9BRAD/7-66
C3CIS4_BACTU/11-70
D0P8Q4_BRUSS/3-62
E5Z418_9BACL/2-61
A3SJI0_9RHOB/4-63
B5PFV8_SALET/21-80
H5KSC5_ECOLX/19-83
D0ZJU6_SALT1/24-82
F9BUJ9_VIBCL/8-67
B1K985_BURCC/3-62
G7ADA3_VIBCL/5-63
Q126R0_POLSJ/14-73
Q8RJD1_9BACT/8-67
A0NTS4_9RHOB/3-62
G0AE87_COLFT/10-69
G7M6Z8_9CLOT/3-62
C1D5U3_LARHH/11-70
G0BUD6_9ENTR/7-66
F7SX10_ALCXX/50-109
H8LSC7_CORPS/4-61
B5NNF6_SALET/8-67
F2H2M0_BACTU/3-62
D9VWQ5_9ACTO/5-64
G3YQ71_9RALS/1-53
Q8XQ08_RALSO/12-70
H7MUG0_STRPN/3-62
B1TEV9_9BURK/12-71
B2U9Y7_RALPJ/38-73
E7VEK3_SALMO/5-64
F3QDU6_9ENTR/9-68
G6ZTH7_VIBCL/3-64
Q0K814_CUPNH/4-63
Q3KB34_PSEPF/10-69
F0Q786_ACIAP/5-64
G2DNG6_9NEIS/3-62
H3UQV4_STAEP/3-62
D5DZH0_BACMQ/3-62
D9PDS8_ACTPL/7-66
H4LTM8_ECOLX/7-66
F0LEW3_AGRSH/4-63
E1K2B6_DESFR/3-62
A4CCU1_9GAMM/3-62
G4LH21_PSEAI/15-79
F0QV51_VULM7/26-88
H2H6M6_CORDP/4-61
Q39B65_BURS3/7-65
F2KH08_PSEBN/7-66
H1S1A2_9BURK/13-72
F3JTD9_PSESZ/11-70
F2LA64_BURGS/5-64
A8KMT2_BURPE/5-64
H3L3F1_KLEOX/5-64
F6G5R9_RALS8/6-65
D7AAM6_STAND/4-63
F9BII9_VIBCL/6-64
H0IXU0_9GAMM/6-63
H5RMZ2_9NOCA/7-66
F2PD70_PHOMO/3-62
D6GN27_9ENTR/5-63
Q6FCN8_ACIAD/18-78
F6IZ82_LACPE/8-66
F2LFX3_BURGS/8-67
H2JK45_STRHJ/1-57
E7NYP8_PSESG/10-69
Q1BWZ5_BURCA/10-69
C5CTK1_VARPS/12-71
G2LZ61_9XANT/8-66
F2ISS8_VIBCL/4-63
D8CDD0_ECOLX/28-87
E0I5N6_9BACL/3-62
B1M8F6_METRJ/5-64
F5IQU5_ACIBA/3-64
Q1CJU7_YERPN/5-64
B2IDA6_BEII9/4-63
F2ENU3_PANAA/8-67
C6XN32_HIRBI/14-73
H6PBD7_STRIC/9-67
F9RS03_9VIBR/5-63
D9VYD8_9ACTO/8-67
E9A3G4_SALET/5-64
A9CFT1_AGRT5/4-63
G8MLZ9_9BURK/8-67
H5MTU1_ECOLX/3-62
F2PBA9_PHOMO/3-62
G9U2Y1_SALMO/13-72
I0M8S0_SALET/3-62
G2AR33_ECOLX/12-71
C5F5K4_LACPA/11-70
Q92P26_RHIME/6-65
E8CLC3_SALMO/13-72
H8MLT0_CORCM/3-62
H4S0F0_ECOLX/6-65
G4QM87_GLANF/6-65
A7NDZ8_FRATF/7-67
G2UGX3_PSEAI/7-66
Q84AK7_RHILV/1-58
E7JYV7_SHISO/3-62
A7JXY8_VIBSE/5-63
G7BCU6_VIBCL/4-63
E6MBY7_STALU/3-62
E1T9Z6_BURSG/10-69
E8XZN6_RAHSY/5-62
D5RMP4_9PROT/10-69
D1YQS2_9FIRM/6-66
H8JXJ5_VIBCL/3-62
B6B3B0_9RHOB/4-63
B7IY48_BACC2/3-62
Q46X93_CUPPJ/6-65
G5M0N6_SALET/19-83
D1EB76_NEIGO/4-63
H5MAI6_ECOLX/24-82
F9CC68_VIBCL/5-63
C2C6F4_VIBCL/7-66
H5AEN0_ECOLX/3-64
H8XHF9_BACAM/11-69
C9P6P5_VIBME/7-66
Q0C2H7_HYPNA/8-67
H1FPU2_ECOLX/3-62
G2AXH3_ECOLX/1-27
F7YHS0_VIBA7/11-70
A6V5G9_PSEA7/4-63
F0LF66_AGRSH/6-65
C6GYL8_STRS4/3-62
F9B4J9_VIBCL/4-63
H3U5H5_STAAU/3-62
B3ZKQ9_BACCE/3-62
H7FWT3_9LACO/4-62
H4I859_ECOLX/19-83
D3SE03_THISK/3-62
C9PIW8_VIBFU/4-63
A4SHA8_AERS4/4-63
G7QTW9_MYCBO/3-62
Q0K514_CUPNH/3-62
E6T114_SHEB6/5-64
A5JC95_BURML/4-63
G3YK38_9RALS/8-67
H5VSX9_SALSE/12-71
C6XK20_HIRBI/3-62
D3H259_ECO44/5-64
A5W942_PSEP1/13-73
G5KUR5_ECOLX/3-62
A9L2G1_SHEB9/4-63
A1BDL8_CHLPD/4-62
B1X7P5_ECODH/5-64
G5HEC4_9CLOT/3-62
Q0SEE2_RHOSR/3-62
A6E147_9RHOB/6-65
Q1V9Y1_VIBAL/13-72
E8BHX8_SALMO/6-64
A0AY45_BURCH/22-80
A5XZ09_BURML/7-66
E1W9D5_SALTS/31-90
G0C1T0_9ENTR/9-68
A4E840_9ACTN/3-62
G5LGG2_SALET/3-62
G0H0U6_METMI/25-83
F4EQ47_BACAM/3-62
E7I650_ECOLX/3-62
G0CEH6_XANCA/4-63
B2UK04_RALPJ/4-63
E8NPZ4_SALET/13-72
B6EWX0_ACEAC/7-67
C9QUZ1_ECOD1/5-64
D4F198_EDWTA/13-72
F7SWM4_ALCXX/7-65
H4XWC3_ECOLX/24-82
B7WXH4_COMTE/4-63
Q1BQ97_BURCA/4-63
E8UD35_TAYEM/3-62
D9XXB9_9ACTO/4-63
A3L110_PSEAI/4-63
F6AGD3_PSEF1/5-64
D8P4B4_RALSL/3-62
Q2RXK6_RHORT/7-67
A0XWP4_9GAMM/3-62
E2PMZ3_9RHIZ/3-62
D4GKJ2_PANAM/11-70
B2TEL6_BURPP/3-62
H4VIY6_ECOLX/17-76
H4WMG1_ECOLX/8-66
D9XGT9_STRVR/4-63
F3IQY2_PSESL/4-63
H0MJ61_SALMO/12-71
E7ZQS7_SALMO/6-65
A1VKG4_POLNA/4-63
C9T210_9RHIZ/5-64
H1Y9G2_9SPHI/4-63
F3J531_PSEAP/7-66
H9YIE8_ECOKO/14-73
G0C5S2_9ENTR/5-64
D1RUQ2_SEROD/4-63
H4MGV6_ECOLX/3-62
G0DNZ4_9GAMM/4-63
A1V1V1_BURMS/4-63
B2JQJ0_BURP8/8-67
F3H6Z5_PSESX/3-62
G7BS09_VIBCL/11-70
A7JZJ7_VIBSE/3-62
F9BFI0_VIBCL/3-62
G2ZS56_9RALS/3-62
D0GYA4_VIBMI/3-62
D8JP42_ACISD/5-63
C2IIJ0_VIBCL/9-68
C3KMC8_RHISN/4-62
I0Y8N6_9BURK/4-63
G5UJJ5_ECOLX/5-64
I1AGA9_PSEAI/3-62
A8UQS1_9AQUI/4-63
H1DSC9_ECOLX/3-62
F7ZPV9_CLOAT/3-62
B5FUC4_SALDC/6-65
F7X974_SINMM/4-63
C4X0L9_KLEPN/4-63
I0PUW6_MYCAB/3-62
F0CN29_SALMO/5-64
E7HBP0_ECOLX/9-68
H0B0U2_STAAU/3-62
G9VFW0_SALMO/19-83
F9BZ57_VIBCL/6-65
G7AGC2_VIBCL/5-63
E3J2H8_FRASU/1-57
B7UHM4_ECO27/8-67
F3HGY0_PSEYM/5-64
D8IIS5_LACFC/3-64
H1F6P4_ECOLX/19-83
C1DF04_AZOVD/4-63
A5ED79_BRASB/6-65
B3WU74_ECOLX/5-64
A3KVW9_PSEAI/21-80
H3T385_PSEAE/3-62
A6XUS5_VIBCL/7-66
C9VEW9_9RHIZ/3-62
C4X4D7_KLEPN/5-64
TTDR_ECOUT/8-67
A4AQH4_MARSH/3-62
Q92ZQ0_RHIME/10-69
D0LWV3_HALO1/10-68
Q2SWK4_BURTA/4-63
F4N2T6_YEREN/3-56
H8NRK9_RAHAQ/11-70
A1TSL3_ACIAC/5-64
D7HJV1_VIBCL/14-73
G8QKL6_AZOSU/4-63
C3BCJ4_BACMY/3-62
G8MF63_9BURK/10-69
E4LKA8_9FIRM/3-62
C6CXF7_PAESJ/1-57
H4PEN6_ECOLX/8-66
B1YVZ3_BURA4/4-63
D1Y1P3_9BACT/4-64
F2RHC4_STRVP/16-75
Q07QZ4_RHOP5/4-63
H0C0X6_9BURK/6-65
Q7W6T4_BORPA/10-68
Q8ZR23_SALTY/12-71
D1RFA2_LEGLO/3-62
E2YS05_ENTFL/20-83
B4ENF1_BURCJ/13-72
O67986_RHOOP/6-65
G2CPK8_ECOLX/6-65
A9GM95_9RHOB/5-64
C6E432_GEOSM/3-62
A6TA07_KLEP7/5-63
E4I7A0_ENTFC/2-62
D8KFT2_LACLN/2-62
D6BBU9_9ACTO/807-868
Q1YKZ0_MOBAS/95-154
E7K5H4_SHISO/4-63
D0LBM1_GORB4/5-63
D7H4K9_BRUAO/7-66
D3RHG6_KLEVT/6-64
H3WW70_STALU/3-62
Q39M64_BURS3/16-75
Q6MHM5_BDEBA/3-62
A9ISH6_BORPD/3-62
H5NDS6_ECOLX/6-64
I0JRW4_HALHO/3-62
E7Y2L3_SALMO/22-81
Q8YCF4_BRUME/6-65
D4E4F4_SEROD/14-72
E8J6N8_ECO57/1-57
F0KPS0_ACICP/15-74
E8E5X8_SALMO/6-65
B5PAQ5_SALET/3-63
H0LJ99_SALMO/5-64
H4SW77_ECOLX/8-67
F5JCI9_9RHIZ/5-64
D0ZG75_EDWTE/5-62
H8DMJ2_9ENTR/3-62
C5AK62_BURGB/8-67
E1CYH5_VIBPA/11-70
F3YQZ8_LISMN/8-67
C0Z518_BREBN/3-62
D8MTT3_ERWBE/6-64
F7S2B5_9PROT/1-38
D7Z083_ECOLX/17-76
E5U6Q1_ALCXX/4-63
Q3K6G6_PSEPF/10-69
C2PDT1_BACCE/3-62
A9CHN1_AGRT5/25-88
F3HDX3_PSEYM/3-62
E7WAL7_SALMO/8-67
B0C114_ACAM1/3-62
B8CHE2_SHEPW/4-63
E8ANL3_SALMO/8-67
Q4ZRY7_PSEU2/5-64
A7I079_CAMHC/19-81
F2FY14_SALGL/6-65
E8M955_9VIBR/13-72
Q984W9_RHILO/4-63
Q66D42_YERPS/7-66
A9DIM7_9GAMM/5-64
D7YNL4_ECOLX/19-83
G3YPK4_9RALS/3-62
C6CDU8_DICDC/3-62
H8LD03_ENTFU/2-62
B3YKU2_SALET/6-64
Q6CYS8_ERWCT/5-64
H5UJ37_9ACTO/3-62
D9SHP5_GALCS/6-65
C8TGK7_ECO26/24-82
Q02KM9_PSEAB/6-65
G0BVX9_9ENTR/4-63
B6A2Y2_RHILW/3-62
H4B4U7_STAAU/3-62
G7UHC9_PANAN/5-64
B4EKR5_BURCJ/3-62
B7PRF0_IXOSC/12-71
G0BQN7_9ENTR/5-64
H4LRP4_ECOLX/13-72
E7HFX9_ECOLX/6-64
C3PFW1_CORA7/4-61
G2C735_ECOLX/5-64
B4EPH3_BURCJ/6-65
Q693A7_YEREN/4-63
D8CBB4_ECOLX/10-67
D8D3J7_COMTE/10-69
E7W570_SALMO/10-67
D4YGA2_9LACT/7-66
D0HDL4_VIBMI/4-63
H5PVB0_ECOLX/12-71
G0D9Z0_ECOLX/6-64
B5Y1W0_KLEP3/26-85
Q0FKA5_9RHOB/4-63
A6VDW4_PSEA7/8-67
C3JGN4_RHOER/4-63
F1XXW2_ECO57/8-67
H5W540_SALEN/4-63
G7CUN7_AERSA/3-64
F8FQN9_PAEMK/1-45
H0E257_9ACTN/5-64
D3RKN2_KLEVT/7-66
D7WTJ3_9BACI/3-62
E1R4Q3_SPISS/3-62
F2J4L4_POLGS/22-81
B1FXQ8_9BURK/4-63
Q390T3_BURS3/5-64
F4U0E5_ECOLX/10-67
G7GDZ4_9GAMM/5-63
G1WU79_9FIRM/5-62
Q1C8D9_YERPA/3-62
A4BW30_9FLAO/7-66
F9BFN4_VIBCL/10-69
B6B7H3_9RHOB/6-65
A8FQK2_SHESH/11-67
Q2T578_BURTA/25-84
D0J7P8_COMT2/6-65
C5EGV4_9FIRM/3-62
E7WKX2_SALMO/8-67
F6IV05_LACPE/3-64
A3RVN5_RALSL/4-63
B8ICD9_METNO/3-62
E2SX50_9RALS/6-65
F8FUW9_PSEPU/26-85
A4ST95_AERS4/7-63
E9Y813_ECOLX/6-64
A1B0X3_PARDP/4-63
D2GC86_STAAU/3-62
F4DH58_AERVB/3-62
B0KF17_PSEPG/4-63
G5FZD3_9PSED/16-75
G4DDN6_9GAMM/3-64
D3KME4_LISMN/3-62
A5TLX2_BURML/5-64
Q93A91_NITS4/6-65
I0BJ10_9BACL/5-64
A3EQJ4_9BACT/86-136
E5U594_ALCXX/4-63
Q3KGI0_PSEPF/11-70
H7GS95_STRPN/3-62
D3AAP7_9CLOT/3-62
H5NNM2_ECOLX/7-66
F7NLP5_9FIRM/4-62
A6FCM9_9GAMM/3-62
C0XYV5_BURPE/6-65
G7G6J7_9GAMM/10-69
F0GJ50_9BURK/3-46
Q8Y4T0_LISMO/3-61
C6XPR6_HIRBI/7-66
A1W2G9_ACISJ/3-62
A5XUC4_BURML/15-74
Q62ED3_BURMA/9-68
B1YSJ8_BURA4/4-63
B2JUQ0_BURP8/3-62
F7ZAH3_ROSLO/3-62
E8AV50_SALMO/3-62
A8LLX5_DINSH/10-69
C9PEV1_VIBFU/3-64
G5L735_SALET/6-65
A8RVA4_9CLOT/2-61
F5KAP8_PSEAI/20-79
Q7W708_BORPA/3-62
F9SJU2_VIBSP/6-65
E5ULM5_NEIMU/3-64
B5JUQ0_9GAMM/10-69
H6MJJ6_ECOLX/28-87
A3SQT8_9RHOB/1-60
H5C093_ECOLX/13-72
Q84AK4_RHILV/1-58
C2LIW6_PROMI/4-63
H8WUQ6_SALTS/6-65
B0BNX9_ACTPJ/4-63
C0DC72_9CLOT/12-70
H3MTQ1_KLEOX/4-63
D8JSU4_HYPDA/3-62
G4LIL7_PSEAI/3-62
A4Y8Y1_SHEPC/29-88
Q1ZC83_9GAMM/4-63
E9TVV7_ECOLX/3-64
A3JYL5_9RHOB/7-66
D9V7A3_9ACTO/3-62
D6HC23_STAAU/3-62
G4QLR6_GLANF/7-66
B3X4I8_SHIDY/36-95
F9B4X0_VIBCL/6-65
G5HHK1_9CLOT/3-62
D3F8A9_CONWI/5-64
G2DX31_9GAMM/3-62
Q7WNL0_BORBR/5-64
D5RJE6_9PROT/13-72
C2UVC9_BACCE/11-70
D8IDY0_BRAP9/3-62
B2P5Y2_ECO57/14-73
A3WIM0_9GAMM/6-65
A0Q750_FRATN/6-65
B5QBJ6_SALVI/3-62
Q096C8_STIAD/3-62
C7XHE8_9LACO/10-69
C4HK89_YERPE/5-64
F3FQT7_PSESX/8-67
E8NVN4_SALET/6-65
F9AMT9_VIBCL/1-52
A6VKG4_ACTSZ/4-63
B4EH34_BURCJ/3-62
B4E9Q7_BURCJ/9-68
F6CYN6_MARPP/4-63
H0M2B2_SALMO/10-69
Q7ND09_GLOVI/3-62
D6CKV0_THIS3/3-62
F1ZE35_ECOLX/6-65
E3GBL8_ENTCS/9-68
Q1MXR7_9GAMM/14-73
F2KUT2_PREDF/23-82
Q87IB4_VIBPA/14-73
D0ICQ2_VIBHO/8-67
F2K0K5_MARM1/7-66
B1LM01_ECOSM/6-64
B2FTN8_STRMK/5-64
G9ANM1_PANAN/5-64
E1IRL3_ECOLX/13-72
B7QUQ7_9RHOB/5-64
D5B5Q9_YERPZ/3-62
H1R4F7_VIBFI/6-65
B5B433_LACSK/1-58
D8P0L0_RALSL/9-68
G0C3B2_9ENTR/4-63
B9C4V0_9BURK/11-70
D4X3N6_9BURK/7-66
B5WIB9_9BURK/10-69
C5AXX2_METEA/8-67
Q6LSB4_PHOPR/4-63
B8ED73_SHEB2/4-63
B1GB82_9BURK/8-67
B7MA13_ECO45/5-63
E6BNI4_ECOLX/3-62
E1RZ36_ECOUM/12-71
E7TGB2_SHIFL/3-62
I1AU24_9RHOB/10-69
E1W0R7_ARTAR/6-66
C5CK23_VARPS/6-69
H3SYI8_PSEAE/7-66
B1YW01_BURA4/3-62
F9CEJ0_ECOLX/4-63
G3ACQ1_9RALS/6-65
B8INN0_METNO/7-66
F6BYC5_SINMB/8-67
F3EZ83_9PSED/5-64
B0UA75_METS4/16-75
F3JUF3_PSESZ/1-28
A5VBF3_SPHWW/3-62
B4EJQ3_BURCJ/4-63
Q2SYD7_BURTA/42-101
A3QIH5_SHELP/3-62
H0R046_9ACTO/8-67
F5P8W3_SHIFL/5-64
H0F563_9BURK/5-64
B3PTR2_RHIE6/10-68
H2G2M7_CORDP/4-61
D3EHH6_GEOS4/2-61
F5J910_9RHIZ/31-90
G7BPL0_VIBCL/4-63
C3ENF9_BACTK/3-62
D6HZH8_ECOLX/5-64
D7JQ64_ECOLX/5-64
D3AGE4_9CLOT/3-62
A8FQL0_SHESH/11-70
E8ACQ0_SALMO/22-81
Q1QYS4_CHRSD/4-63
F2ILL1_VIBCL/6-65
G2F596_ECOLX/13-72
A4NSN0_HAEIF/3-64
A6UC63_SINMW/8-67
Q3KGX4_PSEPF/25-84
Q1QTI0_CHRSD/34-93
Q02MU1_PSEAB/11-70
H3PGH0_BRUAO/3-62
E1WY43_BACMS/4-63
E0DW49_9RHIZ/24-83
C5CV63_VARPS/8-67
A2S1A8_BURM9/5-64
H0E3U7_9ACTN/37-96
Q1M5F9_RHIL3/4-63
G7M5I6_9CLOT/8-66
G7TEF8_9XANT/14-73
B7IPT8_BACC2/3-62
E8W708_STRFA/18-77
E9ZAI8_ESCFE/24-83
G4FUT2_9GAMM/15-74
B7IBA3_ACIB5/8-67
E3BLW6_9VIBR/6-64
D8MPD6_ERWBE/3-62
H4XI55_ECOLX/5-64
G5CZI3_9GAMM/8-67
H4YVE1_ECOLX/6-65
F2K0I2_MARM1/3-62
H1S0U7_9BURK/14-73
B5XZ27_KLEP3/11-70
H5K3U7_ECOLX/8-67
F9CBU6_VIBCL/4-63
B7RID2_9RHOB/6-65
E4VGG1_9HELI/3-62
Q1V7X4_VIBAL/7-66
F9NIG4_STREQ/3-62
Q57B57_BRUAB/11-70
Q895U0_CLOTE/3-62
H3LTE4_KLEOX/6-65
D0RYM9_ACICA/5-64
C3JZ35_PSEFS/5-63
E6VTZ2_DESAO/4-62
A3PQY5_RHOS1/6-65
C0MBE6_STRE4/3-64
C1AW88_RHOOB/9-68
Q7WAD6_BORPA/4-63
I0XZV6_9BURK/10-69
G6ZMJ5_VIBCL/3-62
D4QHK5_ENTFC/3-62
G9Y210_HAFAL/6-65
F5K743_PSEAI/11-70
Q5HKV7_STAEQ/3-62
G5UYP3_ECOLX/4-63
E7IC36_ECOLX/6-65
B2T5E0_BURPP/32-89
C2JFS3_VIBCL/7-66
G2BUZ8_ECOLX/4-63
F9LI33_STAEP/3-62
Q2L0Q2_BORA1/5-63
D1FAW7_BRUML/3-62
E2XTH6_PSEFL/1-38
A8HLZ3_BURPE/27-83
G5THW3_ECOLX/6-65
Q5E087_VIBF1/12-71
F9TRR0_9VIBR/4-63
H1I991_9BACI/4-63
C4TQK7_YERKR/3-62
A3X6B0_9RHOB/9-68
E0EL32_ACTPL/8-67
C7FF81_RHILV/8-67
E0EKB4_ACTPL/7-66
G2J469_PSEUL/6-65
B1Y350_LEPCP/5-63
H3L4L0_KLEOX/31-90
F0LW93_VIBFN/6-65
F8CF14_MYXFH/13-75
G2U7V3_PSEAI/6-65
F8VKC9_SALBC/5-64
I1DJP3_9VIBR/11-70
F0CCY4_9XANT/8-67
G7DF73_BRAJP/3-62
F9R6F9_ECOLX/3-64
B3J000_BACAN/3-62
B5C6M0_SALET/3-63
A6XQD5_VIBCL/30-89
C7WNM9_ENTFL/3-62
A7HGJ8_ANADF/3-62
G0CJC5_XANCA/106-165
B1M8T4_METRJ/4-63
B2HBF5_BURPE/101-160
B5GZK9_STRCL/787-846
HDFR_YERPN/3-62
H5F537_ECOLX/4-63
Q6W1C5_RHISN/7-66
B5EPP1_ACIF5/3-62
B5BW80_SALET/12-71
G7DM99_BRAJP/4-63
G4RB23_PELHB/7-66
F7VJ80_9PROT/5-64
G2APE7_ECOLX/6-65
G3J1K9_9GAMM/4-63
B9CEP9_9BURK/6-65
G4KX63_OSCVS/3-62
C2DXV6_ECOLX/6-65
D0HFF4_VIBMI/3-62
F0Q2R1_ACIAP/3-62
E9SYY5_COREQ/4-63
Q1MXY8_9GAMM/3-64
Q12BU5_POLSJ/3-62
Q8PCA2_XANCP/3-62
G7GSX5_9ACTO/3-62
G3IZT4_9GAMM/3-62
YIDZ_ECODH/10-67
H0N304_SALMO/4-64
B2U9T0_RALPJ/8-67
B1JAB4_PSEPW/4-63
B1S5K5_9BIFI/20-81
F4V9Y5_ECOLX/5-64
F3FHR6_PSESX/7-66
D4Z665_SPHJU/4-59
D0S0J0_ACICA/3-62
C9TBE5_9RHIZ/18-77
Q3KIJ4_PSEPF/4-63
C5NAT2_BURML/3-62
F4GD30_ALIDK/14-73
B9XJR3_9BACT/3-62
A9JY95_BURML/7-66
D0SFU9_ACIJO/17-76
E2X643_SHIDY/13-72
G4F5X7_9GAMM/5-64
F9AB93_VIBCL/7-66
G5U4N0_ECOLX/3-62
B2VKR4_ERWT9/3-64
F7Q8Y3_9GAMM/3-62
B4TQ07_SALSV/3-62
F5IEW2_ACIBA/5-64
D9P7H4_ACTPL/5-64
H0TZU6_9BRAD/5-64
F8G374_PSEPU/4-63
F4DEP3_AERVB/3-62
E4PAB0_ECO8N/19-83
Q1GPJ4_SPHAL/11-70
B2AK95_CUPTR/14-73
A6E5R7_9RHOB/1-37
E7WRW5_SALMO/24-82
B3H9S2_ECOLX/8-66
H4N6I8_ECOLX/3-64
H1F721_ECOLX/8-67
D0KJ80_PECWW/4-63
A1W7G1_ACISJ/3-62
Q0HG78_SHESM/7-66
E2CEW0_9RHOB/9-68
E8EMN1_SALMO/18-77
H4WHF9_ECOLX/10-67
G5KYJ1_STRSU/3-62
B0C7Y6_ACAM1/7-66
I1AJD9_PSEAI/9-68
C9NV92_9VIBR/3-62
Q13FP9_BURXL/7-66
G0BC71_SERSA/3-62
G2S3C7_ENTAL/9-68
B4E7N6_BURCJ/4-63
A3JLZ2_9RHOB/10-69
C3KMF5_RHISN/8-67
C0EQD1_NEIFL/7-66
C9RGV0_METVM/5-64
D7XSS9_ECOLX/21-80
C4X9D3_KLEPN/4-63
Q88K48_PSEPK/4-63
H0N9P1_SALET/13-72
Q39L02_BURS3/3-62
E3C9B2_9LACO/3-64
H5RT89_9NOCA/10-69
B7QRD8_9RHOB/5-64
Q5P4F2_AROAE/8-67
F2QGX0_STROU/3-64
H5K0C1_ECOLX/5-64
D2BYL2_DICD5/4-63
G6EVB8_LACDE/1-28
A4JJK0_BURVG/29-88
H4JJ18_ECOLX/5-64
Q8RSQ5_PSEPU/3-62
E3YEU0_LISMN/3-62
C6U6Z4_BURPE/8-67
B1SYJ7_9BURK/4-62
H8FB11_XANCI/5-64
D9T968_MICAI/1-57
Q9KPP2_VIBCH/7-66
B5BK87_SALPK/5-64
Q487M6_COLP3/4-63
D0WID8_9ACTN/3-62
D3H3Y3_ECO44/3-62
G2PDD5_STRVO/16-75
G5P381_SALET/28-86
D8IP01_HERSS/3-62
A6WSK5_SHEB8/3-62
G4LS05_PSEAI/4-63
H8FMX8_RHOMO/3-62
D0IY48_COMT2/8-67
C3E6Q2_BACTU/3-62
C7KE75_ACEPA/4-63
H1CXI7_9FIRM/33-92
H6NKH8_9BACL/4-63
B0HPV4_YERPE/7-64
G5WL83_ECOLX/3-62
H0HE23_RHIRD/5-64
F7YBG3_MESOW/10-69
E7JEW9_ECOLX/6-65
F4NI11_9ENTR/9-68
E7IDZ7_ECOLX/13-72
B4WMP1_9SYNE/15-74
E9WF11_ECOLX/5-63
Q92ND2_RHIME/3-62
B5C6S8_SALET/4-63
Q3DRN6_STRAG/4-63
A0AZJ0_BURCH/7-68
E6XHL6_SHEP2/5-64
C9X5E8_SALTD/12-71
F3FFB5_PSESX/11-69
Q8D5X9_VIBVU/7-66
F5ZX81_SALTU/4-63
B1J8P6_PSEPW/9-68
E7X5Q1_SALMO/8-67
F8XE15_ECOLX/13-72
F3E9I4_PSESL/3-62
A3LF89_PSEAI/13-72
Q39JH6_BURS3/11-70
E0LVM4_9ENTR/3-64
G7DBQ7_BRAJP/4-63
D0X7F1_VIBHA/3-62
A9D076_9RHIZ/4-63
H8G2E7_PEDPE/3-63
E2WUB2_ECOLX/1-45
H7E8W7_SALHO/19-83
D9R9U1_CLOSW/22-82
Q5PEE3_SALPA/4-63
E8DTU9_SALMO/8-67
D5NWM2_CORAM/3-62
Q665W6_YERPS/5-64
F9IQN4_ACIBA/3-62
H5BYV1_ECOLX/3-62
F1XTP1_ECO57/13-72
F7XEV0_SINMM/1-34
D0IVP6_COMT2/21-80
G6AKY7_LACRH/1-54
G7TP65_VIBCL/7-66
B5WCY9_9BURK/3-62
G7GWG0_9ACTO/3-62
G7A3Q9_VIBCL/4-63
D4TBL7_9XANT/14-73
B8HKW2_CYAP4/3-62
A6TGD3_KLEP7/11-70
D4Z2S1_SPHJU/4-63
G5NW15_SALET/5-64
E7Y7A6_SALMO/5-64
D3VGG5_XENNA/33-92
G8MA80_9BURK/3-62
E8TRJ5_ALIDB/22-81
E1HXK9_ECOLX/5-64
Q89IK4_BRAJA/3-62
B6JF38_OLICO/6-65
B7MLU9_ECO45/3-64
A9IRN2_BORPD/4-63
Q6N2H4_RHOPA/13-72
G5KE94_9STRE/3-62
F5Y3C5_RAMTT/3-59
F9TSZ1_9VIBR/11-70
B5Q6R0_SALVI/8-67
B8IBA3_METNO/12-71
Q21R34_RHOFD/8-67
G5WRD2_ECOLX/6-65
Q0SCI9_RHOSR/3-62
E8H238_ECO57/6-65
A6AWC0_VIBHA/4-63
C9Z513_STRSW/3-62
H4UIK4_ECOLX/6-65
D4XEY0_9BURK/3-62
Q63KW0_BURPS/7-66
H3PKG2_BRUAO/7-66
D3F4F4_CONWI/3-62
H0HIF2_RHIRD/7-68
G9A8J4_RHIFH/3-62
I0BCL8_9BACL/3-62
I0VGG9_SHIFL/6-65
B7L4E1_ECO55/8-67
G9VVX0_SALMO/3-62
F5KAU7_PSEAI/4-63
H3M173_KLEOX/4-63
H0FF81_9BURK/36-95
B5P1C2_SALET/5-64
E8W1B4_STRFA/4-63
G0Q191_STRGR/9-69
D9UYS1_9ACTO/3-62
Q13MC6_BURXL/13-77
G9VGP7_SALMO/3-62
F3FF46_PSESX/5-64
C4T0W6_YERIN/4-63
Q53869_STRCH/3-62
H1QXU2_VIBFI/5-64
E9SU50_CLOSY/5-62
H5DA80_ECOLX/8-67
C7JZR7_ACEPA/5-64
E8C9W5_SALMO/5-64
A1B755_PARDP/10-69
B5FI59_SALDC/24-82
G7DHU5_BRAJP/12-71
E1WJC2_SALTS/3-62
D8A4T4_ECOLX/3-64
Q0VLU8_ALCBS/8-67
B4BJL7_9BACI/3-62
A8FQZ7_SHESH/3-62
E0PNG8_STRMT/3-62
E8BC97_SALMO/5-63
Q93IY9_STRCO/9-68
E5VNH4_9FIRM/11-70
H4ZLD8_ECOLX/3-62
A1RTI9_PYRIL/34-95
C2FAE5_LACPA/3-62
D4K0T4_9FIRM/3-62
H4SKI8_ECOLX/6-65
A4BKK1_9GAMM/3-62
C7CGL3_METED/5-64
G9R240_9FIRM/3-62
Q8FXA2_BRUSU/5-64
H8JPY6_MYCIT/9-68
I0ZLW9_ECOLX/5-64
F6AFC9_PSEF1/6-65
H3T072_PSEAE/21-80
Q8FF12_ECOL6/18-77
F8TUF5_9GAMM/3-62
Q0K0I4_CUPNH/6-65
H3RJG1_ERWST/6-65
A6A723_VIBCL/6-64
C4FGW8_9BIFI/3-62
A6VD11_PSEA7/6-65
G4P0X1_BACPN/3-63
B7J6T9_ACIF2/7-69
D0SJI7_ACIJU/5-64
D3QVR4_ECOCB/14-73
C0YFW5_BURPE/10-69
H3L7N0_KLEOX/3-62
B5BVC4_SALET/13-72
A6AV88_VIBHA/8-67
A0B465_BURCH/7-66
C1FUT1_CLOBJ/5-64
E2T1U9_9RALS/3-62
F8VEZ8_SALBC/5-64
G2I321_GLUXN/6-65
E8YRB7_9BURK/10-70
D2YM54_VIBMI/5-64
C9UJY9_BRUAO/4-63
Q98KJ9_RHILO/12-71
H1S066_9BURK/1-57
E8HRB2_ECOLX/8-67
A0NTX9_9RHOB/19-78
E7YSK2_SALMO/8-67
G9SMP1_CITFR/3-62
E8D517_SALMO/3-64
H1X9Z3_LACCO/3-62
A8FRN9_SHESH/3-64
B9TBP2_RICCO/4-63
G5J2L1_CROWT/3-62
G7G4F4_9GAMM/3-62
F5MC98_ECOLX/3-64
B1SYD4_9BURK/3-62
F3HWA7_PSESF/10-69
H0F9E2_9BURK/3-62
C4ASA1_BURML/10-69
G2DP88_9NEIS/3-62
C7UCR1_ENTFL/2-62
G8NER2_BRUSS/12-71
B7M025_ECO8A/9-68
[truncated: 1,179,208 more chars]
