# Supplementary material for: Contact prediction is hardest for the most informative contacts, but improves with the incorporation of contact potentials
Source: PLoS One. 2018 Jun 28;13(6):e0199585. doi: 10.1371/journal.pone.0199585 (PMC6023208; doi:10.1371/journal.pone.0199585)
Supplement: S1 Data — Each file in the ‘alignments’ directory herein corresponds to a protein family’s alignment and contains the accession number and sequence range of each sequence in the alignment. (TAR.GZ) [file pone.0199585.s001.tar.gz › alignments/Phage_integr_N]

A0AK67_LISW6/5-89
A0AWB9_ARTS2/46-154
A0JTM0_ARTS2/46-154
A0JV45_ARTS2/43-131
A0JXT0_ARTS2/14-97
A0K9Y2_BURCH/30-111
A0KBF8_BURCH/6-86
A0KDS2_BURCH/220-320
A0KFI3_AERHH/27-110
A0KNB4_AERHH/10-92
A0L0I6_SHESA/11-93
A0L4T4_MAGSM/6-94
A0L875_MAGSM/7-89
A0LG25_SYNFM/5-87
A0LPW3_SYNFM/14-102
A0LQF5_SYNFM/22-100
A0LUA3_ACIC1/10-98
A0LV59_ACIC1/11-94
A0M0Q8_GRAFK/119-200
A0M0R0_GRAFK/10-100
A0M2J8_GRAFK/7-90
A0M400_GRAFK/3-87
A0MLX2_BACTA/4-87
A0NJA4_OENOE/12-94
A0NJC1_OENOE/8-92
A0NUS1_9RHOB/23-111
A0NZ42_9RHOB/7-87
A0PB62_PASPI/16-92
A0PPB0_MYCUA/10-100
A0PQ78_MYCUA/9-91
A0Q0E6_CLONN/5-86
A0Q813_FRATN/7-87
A0Q857_FRATN/5-85
A0QA48_MYCA1/30-124
A0QH66_MYCA1/10-100
A0QJ30_MYCA1/8-90
A0QYQ5_MYCS2/15-105
A0QZU7_MYCS2/6-103
A0R6S6_MYCS2/60-146
A0R842_PELPD/16-101
A0RHK4_BACAH/10-93
A0RI93_BACAH/5-89
A0Y0F2_9GAMM/19-101
A0Y2C7_9GAMM/22-102
A0Y9E0_9GAMM/17-100
A0YHP7_9GAMM/11-93
A0YW67_LYNSP/25-108
A0Z3C6_9GAMM/9-92
A0Z7M3_9GAMM/1-75
A1A2B1_BIFAA/28-110
A1A2C1_BIFAA/8-91
A1AC72_ECOK1/101-178
A1AF84_ECOK1/1-56
A1AKJ5_PELPD/33-114
A1AN46_PELPD/5-88
A1B1J0_PARDP/12-94
A1B4Z4_PARDP/18-106
A1BDZ3_CHLPD/21-110
A1BHA9_CHLPD/12-94
A1BYJ3_BACCE/11-95
A1BZ15_BACCE/25-120
A1BZ55_BACCE/14-98
A1BZT4_BACCE/25-120
A1EP61_VIBCH/17-100
A1EPC0_VIBCH/12-94
A1F6A6_VIBCH/12-94
A1F6L3_VIBCH/17-100
A1HN49_9FIRM/8-93
A1HTQ3_9FIRM/5-88
A1JI92_YERE8/12-95
A1JPM0_YERE8/9-91
A1JSP0_YERE8/89-167
A1K308_AZOSB/16-96
A1KAH9_AZOSB/16-97
A1KJB7_MYCBP/8-98
A1KT14_NEIMF/6-85
A1R4I8_ARTAT/29-126
A1R4K6_ARTAT/76-160
A1R5A8_ARTAT/16-104
A1R7F6_ARTAT/17-100
A1RDU1_ARTAT/51-138
A1RN52_SHESW/11-93
A1RWD6_THEPD/17-94
A1S985_SHEAM/32-113
A1SC41_NOCSJ/38-116
A1SEA0_NOCSJ/9-95
A1SIQ1_NOCSJ/30-95
A1SJK8_NOCSJ/13-101
A1SLR2_NOCSJ/18-101
A1SXU0_PSYIN/31-89
A1SZS6_PSYIN/6-90
A1T2A3_MYCVP/22-116
A1T2C2_MYCVP/281-351
A1T2C3_MYCVP/35-122
A1T2F7_MYCVP/29-123
A1T450_MYCVP/33-133
A1T712_MYCVP/29-126
A1T771_MYCVP/24-108
A1TA79_MYCVP/14-104
A1THP9_MYCVP/8-98
A1TKB1_ACIAC/15-97
A1TLR6_ACIAC/17-102
A1TQR1_ACIAC/37-118
A1TXX9_MARAV/18-101
A1TZY1_MARAV/43-123
A1U2Y5_MARAV/10-94
A1U8H2_MARAV/115-200
A1U8H4_MARAV/13-102
A1UDJ9_MYCSK/24-121
A1UH72_MYCSK/15-105
A1UQX5_BARBK/7-89
A1UR18_BARBK/26-114
A1V1B2_BURMS/17-98
A1V7L1_BURMS/10-89
A1VCL7_DESVV/46-132
A1VDD4_DESVV/28-110
A1VHX2_DESVV/50-124
A1VLG2_POLNA/9-93
A1VSB1_POLNA/26-112
A1VSV2_POLNA/19-101
A1VX29_POLNA/41-115
A1W4Q2_ACISJ/13-96
A1W5N1_ACISJ/230-327
A1W738_ACISJ/229-326
A1WC22_ACISJ/14-96
A1WIL4_VEREI/7-90
A1WRJ6_VEREI/23-105
A1WWB5_HALHL/6-89
A1WXL1_HALHL/3-47
A1ZNT4_9BACT/2-85
A1ZP99_9BACT/121-199
A1ZPB9_9BACT/7-91
A1ZZV4_9BACT/9-102
A2A034_9BACT/15-104
A2A035_9BACT/1-81
A2A0J8_9BACT/9-102
A2A0J9_9BACT/2-78
A2AXI9_STAWA/232-310
A2BN06_HYPBU/22-115
A2P415_VIBCH/90-167
A2P744_VIBCH/12-94
A2P8C2_VIBCH/17-100
A2PUH3_VIBCH/90-167
A2PVF9_VIBCH/12-94
A2PW88_VIBCH/17-100
A2S864_BURM9/10-89
A2S943_BURM9/41-122
A2SHE1_METPP/20-102
A2SK51_METPP/30-103
A2SKV7_METPP/35-117
A2TTC7_9FLAO/7-90
A2TTL2_9FLAO/3-87
A2U0K2_9FLAO/23-107
A2U1X4_9FLAO/7-90
A2VII4_MYCTU/8-98
A2VLM6_MYCTU/5-87
A2VUK0_9BURK/55-135
A2VVZ4_9BURK/28-109
A2W6M7_9BURK/6-85
A2W7X9_9BURK/28-109
A3D0V5_SHEB5/20-102
A3D9P8_SHEB5/16-97
A3DD82_CLOTH/7-90
A3DDD4_CLOTH/13-115
A3DEI0_CLOTH/14-99
A3EMM2_VIBCH/17-100
A3EMQ0_VIBCH/12-94
A3EPL4_9BACT/26-110
A3EW74_9BACT/9-89
A3GNE8_VIBCH/12-94
A3GPX2_VIBCH/17-100
A3GS55_VIBCH/90-167
A3GZC3_VIBCH/12-94
A3GZK6_VIBCH/17-100
A3HVT2_9BACT/2-86
A3HW46_9BACT/9-93
A3I5M9_9BACI/8-92
A3IAA2_9BACI/45-146
A3IFQ1_9BACI/9-92
A3IMD5_9CHRO/31-124
A3IUV6_9CHRO/31-127
A3IWY1_9CHRO/29-122
A3IXS5_9CHRO/17-102
A3IYG6_9CHRO/31-127
A3IZI5_9CHRO/16-105
A3IZJ4_9CHRO/29-122
A3IZP4_9CHRO/16-85
A3IZQ0_9CHRO/182-260
A3J4V4_9FLAO/5-87
A3J579_9FLAO/8-91
A3J7S9_9ALTE/15-105
A3J7T1_9ALTE/124-206
A3J830_9ALTE/18-106
A3J9B6_9ALTE/23-107
A3JAQ5_9ALTE/30-112
A3JE38_9ALTE/17-112
A3JFA6_9ALTE/15-105
A3JFA9_9ALTE/124-206
A3JFB0_9ALTE/5-54
A3JHD4_9ALTE/13-102
A3JHD6_9ALTE/119-200
A3JHD9_9ALTE/15-105
A3JJY2_9ALTE/35-119
A3JK58_9ALTE/13-102
A3JK64_9ALTE/10-100
A3JL48_9ALTE/30-112
A3JL65_9ALTE/15-105
A3JL89_9ALTE/13-102
A3JPZ6_9RHOB/12-101
A3JSS0_9RHOB/12-94
A3JXE5_9RHOB/13-102
A3K190_9RHOB/9-91
A3KY09_PSEAE/9-91
A3L1Y4_PSEAE/5-88
A3LEI9_PSEAE/9-91
A3LIJ3_PSEAE/5-88
A3M0R9_ACIBT/8-86
A3M1C2_ACIBT/21-100
A3M802_ACIBT/12-94
A3MHG1_BURM7/45-126
A3MRQ8_BURM7/10-89
A3N2J0_ACTP2/8-89
A3N3A3_ACTP2/42-125
A3N4H7_BURP6/10-89
A3N6J1_BURP6/45-126
A3NQ69_BURP0/10-89
A3NS74_BURP0/45-126
A3P0J2_BURP0/19-95
A3PJS5_RHOS1/10-92
A3PLV2_RHOS1/13-101
A3PWF1_MYCSJ/29-123
A3PYR4_MYCSJ/54-137
A3Q0Q9_MYCSJ/15-105
A3Q5B5_MYCSJ/57-146
A3Q7C1_MYCSJ/28-94
A3Q9P9_SHELP/6-87
A3QAZ4_SHELP/14-96
A3RXB5_RALSO/20-104
A3RYL5_RALSO/19-100
A3RZW3_RALSO/211-309
A3S0X5_RALSO/230-328
A3SAF1_9RHOB/9-91
A3SCT8_9RHOB/56-142
A3SF03_9RHOB/17-105
A3SIZ0_9RHOB/10-99
A3SNR1_9RHOB/7-89
A3SYH7_9RHOB/17-105
A3T1A5_9RHOB/9-91
A3T3C8_9RHOB/8-97
A3TKV3_9MICO/1-89
A3TRF9_9MICO/21-114
A3TYZ8_9RHOB/13-101
A3U2L4_9RHOB/10-92
A3U4D6_CROAH/4-87
A3UAC0_CROAH/7-90
A3UGJ4_9RHOB/6-88
A3UHS8_9RHOB/16-103
A3UXP2_VIBSP/17-100
A3UYT0_VIBSP/14-96
A3V1H6_9RHOB/12-101
A3V5N6_9RHOB/5-87
A3V688_9RHOB/10-86
A3V9V7_9RHOB/15-103
A3VJM9_9RHOB/10-92
A3VWB0_9RHOB/8-90
A3W3P6_9RHOB/28-99
A3W639_9RHOB/10-98
A3W8P3_9RHOB/56-144
A3W8Q1_9RHOB/8-97
A3W984_9RHOB/8-97
A3WCA5_9SPHN/3-56
A3WCZ7_9SPHN/5-81
A3WKF5_9GAMM/7-90
A3WPQ2_9GAMM/13-95
A3WR23_9BRAD/33-115
A3WRA5_9BRAD/23-111
A3XCU1_9RHOB/18-106
A3XF01_9RHOB/11-93
A3XGR7_LEEBM/3-87
A3XMQ2_LEEBM/7-90
A3Y0M0_9VIBR/14-96
A3Y2H3_9VIBR/4-102
A3Y2W7_9VIBR/17-100
A3ZMU9_9PLAN/5-90
A3ZUD5_9PLAN/3-82
A4A3A8_9GAMM/26-113
A4A9F0_9GAMM/15-98
A4ADG0_9GAMM/13-95
A4AH05_9ACTN/7-90
A4AHP4_9ACTN/17-103
A4ALM4_9ACTN/12-102
A4AR53_MARSH/7-90
A4AT78_MARSH/3-87
A4BTZ3_9GAMM/5-88
A4BVC6_9GAMM/24-106
A4BZA1_9FLAO/8-91
A4C1I8_9FLAO/7-90
A4CCI2_9GAMM/15-95
A4CFE3_9GAMM/15-97
A4CND2_ROBBH/7-90
A4CQ99_ROBBH/3-87
A4EDT5_9RHOB/13-98
A4EDW3_9RHOB/32-100
A4EGP6_9RHOB/66-146
A4EME1_9RHOB/12-94
A4EPV3_9RHOB/34-122
A4EQZ1_9RHOB/11-93
A4FC24_SACEN/13-99
A4FFU2_SACEN/66-128
A4FKA7_SACEN/15-103
A4FME0_SACEN/29-114
A4FXY8_METM5/10-85
A4FZG1_METM5/10-91
A4G2A1_HERAR/20-102
A4G982_HERAR/10-94
A4IM87_GEOTN/17-100
A4INT6_GEOTN/7-92
A4IQ15_GEOTN/2-85
A4IQ20_GEOTN/28-123
A4IQJ1_GEOTN/5-89
A4IU21_GEOTN/5-88
A4IUJ6_YERRU/45-121
A4IV58_YERPE/45-121
A4IVP8_SALNS/45-121
A4IWA9_FRATW/5-85
A4IXK8_FRATW/7-87
A4J2M3_DESRM/9-94
A4J307_DESRM/2-85
A4J3I1_DESRM/5-88
A4J5J2_DESRM/4-87
A4J5Z7_DESRM/5-93
A4JEE4_BURVG/167-258
A4JG61_BURVG/123-198
A4JH91_BURVG/32-113
A4JIQ8_BURVG/6-85
A4JRU4_BURVG/226-324
A4JRV9_BURVG/230-327
A4JRY8_BURVG/25-105
A4JS38_BURVG/224-324
A4JTS9_BURVG/241-338
A4JUY0_BURVG/230-327
A4JV33_BURVG/166-255
A4KHL4_MYCTU/8-98
A4KKF7_MYCTU/5-87
A4KPS4_FRATU/7-87
A4KT17_FRATU/5-85
A4LGD8_BURPS/226-324
A4LIH2_BURPS/45-126
A4LNB3_BURPS/25-105
A4LTV9_BURPS/10-89
A4MXS3_HAEIF/7-89
A4N0J4_HAEIF/5-88
A4N5M6_HAEIF/7-89
A4N6X1_HAEIF/5-88
A4N8Q9_HAEIF/7-89
A4NC16_HAEIF/5-88
A4NEG5_HAEIF/7-89
A4NH60_HAEIF/5-88
A4NJK5_HAEIF/7-89
A4NMW2_HAEIF/5-88
A4NQT4_HAEIF/7-89
A4NSY1_HAEIF/5-88
A4NW29_HAEIF/7-89
A4P035_HAEIF/5-90
A4QE12_CORGB/7-95
A4QF34_CORGB/33-111
A4SDS1_PROVI/341-422
A4SFD9_PROVI/14-95
A4SG16_PROVI/20-101
A4SJT7_AERS4/14-96
A4SKZ8_AERS4/1-48
A4SRX1_AERS4/24-107
A4SU40_AERS4/26-102
A4SVJ9_POLSQ/15-95
A4T0G3_POLSQ/12-94
A4T3E8_MYCGI/284-354
A4T9Z2_MYCGI/11-101
A4TFG3_MYCGI/30-129
A4TG88_MYCGI/29-123
A4TIC1_YERPP/9-91
A4TK61_YERPP/89-167
A4TRA1_YERPP/12-95
A4TU74_9PROT/8-89
A4TYS2_9PROT/18-106
A4VIT9_PSEU5/9-91
A4VPT0_PSEU5/17-101
A4WBU7_ENT38/89-165
A4WE45_ENT38/8-90
A4WG06_ENT38/10-93
A4WRV9_RHOS5/13-101
A4WSR1_RHOS5/10-92
A4X4I7_SALTO/22-105
A4X686_SALTO/17-105
A4X7D2_SALTO/5-93
A4X7E5_SALTO/23-109
A4XE10_NOVAD/37-124
A4XKU5_CALS8/10-116
A4XLX2_CALS8/4-86
A4XNX2_PSEMY/22-105
A4XXT2_PSEMY/9-91
A4Y3T6_SHEPC/11-93
A4YH72_METS5/16-98
A4YKD4_BRASO/28-116
A4YKW7_BRASO/1-83
A5CCN5_ORITB/4-87
A5CFM6_ORITB/11-100
A5CQS2_CLAM3/4-87
A5CSH3_CLAM3/27-113
A5CYV7_PELTS/30-123
A5CZD6_PELTS/15-108
A5D310_PELTS/5-88
A5E944_BRASB/25-113
A5EBZ6_BRASB/60-148
A5EGY5_BRASB/35-123
A5ETC8_BRASB/1-83
A5EWX9_DICNV/2-81
A5EXM2_DICNV/9-89
A5F5K9_VIBC3/12-94
A5FIL1_FLAJ1/5-89
A5FNQ9_FLAJ1/7-90
A5FP45_DEHSB/32-113
A5FQB6_DEHSB/5-93
A5FRD8_DEHSB/5-88
A5FTE9_ACICJ/10-99
A5FTG0_ACICJ/60-135
A5FTV7_ACICJ/60-135
A5FU23_ACICJ/10-99
A5FXS1_ACICJ/18-105
A5FYJ4_ACICJ/7-89
A5G444_GEOUR/5-88
A5G8N8_GEOUR/5-89
A5I2R5_CLOBH/17-55
A5I2Y8_CLOBH/5-86
A5IFG6_LEGPC/104-183
A5INK7_THEP1/4-76
A5INT1_STAA9/238-304
A5INT2_STAA9/29-123
A5IT25_STAA9/5-88
A5J6J0_BURMA/10-89
A5JCC1_BURMA/45-126
A5KLL4_9FIRM/44-144
A5L4A4_9GAMM/17-100
A5L890_9GAMM/14-96
A5LBC8_STRPN/3-76
A5LMN0_STRPN/22-124
A5LNV3_STRPN/3-76
A5LU76_STRPN/5-78
A5LW02_STRPN/6-77
A5M2Q7_STRPN/22-124
A5M3N0_STRPN/3-76
A5MAY3_STRPN/5-78
A5ME94_STRPN/22-124
A5MF18_STRPN/5-78
A5MLQ6_STRPN/5-78
A5MQV3_STRPN/22-124
A5MXT2_STRPN/3-76
A5MXZ6_STRPN/22-124
A5N1V8_CLOK5/8-92
A5N7K2_CLOK5/5-86
A5N8J3_CLOK5/17-119
A5N8Z9_CLOK5/34-129
A5P6S4_9SPHN/4-81
A5P7H3_9SPHN/7-90
A5P8L1_9SPHN/8-97
A5TPJ4_BURMA/10-89
A5TQS4_BURMA/45-126
A5TT88_FUSNP/8-89
A5TUF4_FUSNP/11-94
A5U359_MYCTA/8-98
A5UAI0_HAEIE/7-89
A5UGC7_HAEIG/7-89
A5V268_SPHWW/7-84
A5V2S7_SPHWW/16-105
A5VG15_SPHWW/11-91
A5VG45_SPHWW/62-133
A5VJJ3_LACRD/5-88
A5VSP3_BRUO2/20-107
A5VSZ6_BRUO2/7-89
A5W8B7_PSEP1/9-91
A5WBQ8_PSYWF/24-102
A5WCB4_PSYWF/37-119
A5WN20_MYCTF/8-98
A5WRE6_MYCTF/5-87
A5WYA4_RHIRD/39-126
A5XSH1_BURMA/10-89
A5XXA4_BURMA/41-122
A5YS26_9EURY/28-109
A5YS27_9EURY/57-140
A5YS64_9EURY/15-97
A5Z6I6_9FIRM/5-88
A5ZAZ8_9BACE/17-99
A5ZBF5_9BACE/3-87
A5ZNN6_9FIRM/21-106
A5ZPC2_9FIRM/7-90
A6A4H3_VIBCH/17-100
A6A674_VIBCH/12-94
A6AF61_VIBCH/17-100
A6AGZ4_VIBCH/12-94
A6AWH3_VIBHA/17-100
A6B530_VIBPA/17-100
A6B6V0_VIBPA/15-97
A6BB44_VIBPA/15-97
A6BE18_9FIRM/42-143
A6BRF5_YERPE/89-167
A6BTY9_YERPE/9-91
A6BX30_YERPE/12-95
A6CBK7_9PLAN/16-101
A6CC23_9PLAN/25-108
A6CKS0_9BACI/21-105
A6CMW6_9BACI/5-89
A6CQV2_9BACI/9-90
A6D6V4_9VIBR/14-97
A6D8U2_9VIBR/14-96
A6DBC8_9PROT/9-81
A6DBK3_9PROT/5-80
A6DQI4_9BACT/2-85
A6DTG9_9BACT/10-98
A6DVL5_9RHOB/10-98
A6E0G6_9RHOB/8-90
A6E8R4_9SPHI/1-84
A6EFK5_9SPHI/3-86
A6ESZ1_9BACT/3-87
A6ETN9_9BACT/7-90
A6F214_9ALTE/18-101
A6F297_9ALTE/19-103
A6F903_9GAMM/35-118
A6FDP7_9GAMM/7-89
A6FM94_9RHOB/13-89
A6FNV7_9RHOB/8-90
A6FTV5_9RHOB/10-98
A6G048_9DELT/5-89
A6G731_9DELT/11-94
A6GRA7_9BURK/8-89
A6GU46_9BURK/14-89
A6GYU9_FLAPJ/5-89
A6H159_FLAPJ/7-90
A6KYL1_BACV8/3-87
A6KYQ9_BACV8/11-93
A6L478_BACV8/104-178
A6LE90_PARD8/3-88
A6LH41_PARD8/8-89
A6LJE5_THEM4/4-88
A6LUV3_CLOB8/5-86
A6LWI3_CLOB8/17-119
A6LZE8_CLOB8/31-124
A6MN83_9DEIN/85-167
A6N5E6_PSEAE/38-123
A6NUV3_9BACE/11-124
A6NV17_9BACE/10-92
A6NWL0_9BACE/9-92
A6Q7C2_SULNB/5-80
A6QCC8_SULNB/10-87
A6QH45_STAAE/5-88
A6SV67_JANMA/12-94
A6T2Z6_JANMA/10-94
A6TDP8_KLEP7/8-90
A6TGJ4_KLEP7/10-93
A6TR58_ALKMQ/5-88
A6TT67_ALKMQ/28-79
A6TXJ0_STAA2/238-304
A6TXJ1_STAA2/29-123
A6U1W6_STAA2/5-88
A6UCL7_SINMW/9-91
A6UDN2_SINMW/19-106
A6UKJ1_SINMW/111-192
A6UKJ3_SINMW/10-99
A6UMZ3_SINMW/116-200
A6V130_PSEA7/9-91
A6V9Z5_PSEA7/5-81
A6VFX3_METM7/7-79
A6VQ67_ACTSZ/7-89
A6W9A5_KINRD/33-109
A6WCR4_KINRD/27-115
A6WS62_SHEB8/20-102
A6WTF3_SHEB8/16-97
A6WXC4_OCHA4/7-89
A6WXF9_OCHA4/20-107
A6X3R8_OCHA4/56-144
A6XZC2_VIBCH/12-94
A6XZS0_VIBCH/17-100
A7A5E3_BIFAD/13-85
A7A8H0_BIFAD/7-89
A7A8I1_BIFAD/8-91
A7AD74_9PORP/5-90
A7AIX0_9PORP/8-89
A7BCF3_9ACTO/8-96
A7BDE1_9ACTO/7-93
A7FD76_YERP3/12-95
A7FF35_YERP3/9-91
A7FJ19_YERP3/89-167
A7FKY0_YERP3/35-113
A7FUK2_CLOB1/17-55
A7FUS0_CLOB1/5-86
A7GE37_CLOBL/17-55
A7GEB5_CLOBL/5-86
A7GEI3_CLOBL/8-116
A7GN97_BACCN/7-90
A7GRG1_BACCN/7-90
A7GSB3_BACCN/5-89
A7HC74_ANADF/8-91
A7HDU4_ANADF/12-93
A7HLZ7_FERNB/10-92
A7HT44_PARL1/32-120
A7HTV6_PARL1/12-94
A7IBM9_XANP2/28-116
A7ICP2_XANP2/39-126
A7IDG3_XANP2/55-143
A7IFT7_XANP2/32-112
A7IQ88_XANP2/13-100
A7JB10_FRATT/5-85
A7JEC1_FRATT/7-87
A7JJC3_FRANO/7-87
A7JJG6_FRANO/5-85
A7JNH6_FRANO/7-87
A7JNL9_FRANO/5-85
A7JQY7_PASHA/8-89
A7JVX8_PASHA/11-94
A7K154_VIBSE/17-104
A7K423_VIBSE/15-97
A7K5A4_VIBSE/1-56
A7KS53_9BURK/107-205
A7LTA5_BACOV/3-87
A7LWB9_BACOV/17-99
A7MJH1_ENTS8/89-166
A7MQK0_ENTS8/10-93
A7MR77_ENTS8/29-111
A7MRN1_ENTS8/37-109
A7MXL9_VIBHB/15-97
A7N9Y2_FRATF/7-87
A7NEA9_FRATF/5-85
A7UZU8_BACUN/4-88
A7V8Y7_BACUN/17-99
A7VB22_9CLOT/5-88
A7VBC6_9CLOT/34-128
A7VWZ6_9CLOT/15-96
A7WWX0_STAA1/238-304
A7WWX3_STAA1/29-123
A7X2L1_STAA1/5-88
A7YRV6_FRATU/7-87
A7YUK6_FRATU/5-85
A7Z4N4_BACA2/9-92
A7Z697_BACA2/5-89
A7ZJE8_ECO24/80-158
A7ZN46_ECO24/89-166
A7ZR02_ECO24/8-90
A7ZRC9_ECO24/12-93
A8A435_ECOHS/8-90
A8A9X8_IGNH4/18-107
A8ACV9_CITK8/10-93
A8AFA7_CITK8/89-167
A8APA1_CITK8/8-90
A8E8B7_BURPS/10-89
A8EA37_BURPS/45-126
A8EFA5_BURPS/41-122
A8EZ79_RICCK/4-86
A8F1D1_RICM5/4-86
A8FET5_BACP2/5-89
A8FRN1_SHESH/15-95
A8G0V8_SHESH/6-87
A8G854_SERP5/12-95
A8GFZ9_SERP5/89-167
A8GIP7_SERP5/9-91
A8GN61_RICAH/4-86
A8GRS1_RICRS/4-86
A8GW55_RICB8/4-86
A8GZH1_SHEPA/13-94
A8H0P5_SHEPA/11-93
A8HTE7_AZOC5/86-165
A8HYP9_AZOC5/7-89
A8IL89_AZOC5/28-116
A8KK54_BURPS/10-89
A8KKL4_BURPS/41-122
A8L5G2_FRASN/274-343
A8L6D1_FRASN/47-130
A8L750_FRASN/61-137
A8L997_FRASN/67-146
A8LBT1_FRASN/45-113
A8LE61_FRASN/26-114
A8LEY2_FRASN/31-105
A8LGE7_FRASN/8-98
A8LKY9_DINSH/6-88
A8LT62_DINSH/8-98
A8LT64_DINSH/220-298
A8LYT7_SALAI/37-125
A8M358_SALAI/13-101
A8M373_SALAI/23-110
A8M691_SALAI/22-105
A8MFH3_ALKOO/5-88
A8MK22_ALKOO/7-91
A8RBK4_9FIRM/7-99
A8RBU2_9FIRM/5-93
A8RGU4_9CLOT/11-87
A8RK91_9CLOT/7-82
A8RM17_9CLOT/11-86
A8RQ89_9CLOT/9-83
A8RT15_9CLOT/14-89
A8RTV9_9CLOT/32-130
A8S4G7_9CLOT/5-66
A8SMW4_9FIRM/11-49
A8SP97_9FIRM/45-139
A8SPJ3_9FIRM/5-88
A8SVW3_9FIRM/8-87
A8TAF8_9VIBR/15-97
A8TB78_9VIBR/17-100
A8TIN5_9PROT/26-114
A8TKA1_9PROT/14-96
A8UBT3_9LACT/7-90
A8UCH6_9LACT/5-88
A8UI74_9FLAO/3-87
A8UNL9_9FLAO/7-90
A8USU5_9AQUI/4-81
A8UX43_9AQUI/5-81
A8UZC8_9AQUI/7-83
A8V5I6_9AQUI/7-102
A8VZR4_AGRRH/16-106
A8YBH2_MICAE/42-125
A8YV25_LACH4/10-92
A8YV54_LACH4/6-92
A8Z2D0_STAAT/5-88
A8ZL87_ACAM1/20-109
A8ZQJ0_ACAM1/37-124
A8ZRH8_DEIGD/37-119
A8ZW67_DESOH/14-101
A9A0H8_DESOH/8-91
A9A6W3_METM6/10-91
A9AC28_BURM1/6-86
A9ADX8_BURM1/8-97
A9AGJ0_BURM1/28-109
A9AS09_BURM1/166-255
A9AS62_BURM1/36-123
A9AU59_BURM1/53-140
A9AWP2_HERA2/27-106
A9B931_HERA2/22-95
A9BIW4_PETMO/21-96
A9BN51_DELAS/37-120
A9BUJ1_DELAS/32-114
A9CX92_9GAMM/6-91
A9CZH2_9GAMM/41-111
A9D810_9RHIZ/9-91
A9D8F4_9GAMM/19-101
A9DG06_9RHIZ/21-109
A9DUU2_9FLAO/7-90
A9E0W3_9RHOB/18-106
A9E1I3_9RHOB/204-279
A9E1V4_9FLAO/3-87
A9E9Q5_9RHOB/12-94
A9EMR5_9RHOB/19-101
A9EWW0_9RHOB/17-105
A9F3K0_SORC5/34-117
A9F6J9_SORC5/13-85
A9FAZ0_SORC5/19-82
A9FM39_9RHOB/19-101
A9GBK3_9RHOB/17-105
A9HA53_9RHOB/12-100
A9HB47_9RHOB/12-101
A9HL60_GLUDA/5-87
A9HME8_GLUDA/7-110
A9HR80_9RHOB/8-90
A9HZ47_BORPD/13-102
A9IB55_BORPD/114-194
A9IDX5_BORPD/91-171
A9IG16_BORPD/128-209
A9IG20_BORPD/10-100
A9IH32_BORPD/16-96
A9IZB8_BART1/27-114
A9IZS1_BART1/7-89
A9K037_BURMA/10-89
A9K5M5_BURMA/41-122
A9KH60_COXBN/21-87
A9KMU3_CLOPH/5-88
A9L1K9_SHEB9/20-102
A9L5F3_SHEB9/16-97
A9M3A8_NEIM0/6-85
A9M7U3_BRUC2/240-317
A9M8Q2_BRUC2/20-107
A9M9B6_BRUC2/7-89
A9MJ04_SALAR/10-93
A9MMM4_SALAR/89-167
A9MRI0_SALAR/8-90
A9MU58_SALPB/89-167
A9MY72_SALPB/10-93
A9N3M0_SALPB/8-90
A9N3Y8_SALPB/6-87
A9NFS1_ACHLI/10-86
A9NG15_ACHLI/5-89
A9NHC9_ACHLI/4-89
A9R4M1_YERPG/9-91
A9R7Q3_YERPG/89-167
A9R8V7_YERPG/12-95
A9VFJ4_BACWK/5-89
A9VT69_BACWK/9-92
A9VY24_METEP/7-87
A9VYA3_METEP/27-114
A9W5Q1_METEP/17-98
A9W9L8_METEP/138-218
A9WI02_CHLAA/5-88
A9WK65_CHLAA/19-95
A9WP60_RENSM/14-97
A9WQJ1_RENSM/5-93
A9Z719_YERPE/9-91
A9ZB40_YERPE/89-167
A9ZC27_YERPE/12-95
A9ZVY4_YERPE/9-91
A9ZYI7_YERPE/89-167
A9ZZQ5_YERPE/12-95
B0AAI9_9CLOT/16-88
B0AAT4_9CLOT/4-86
B0ASN2_BACAN/5-89
B0AYK9_BACAN/7-90
B0AYT7_BACAN/25-120
B0AZ69_BACAN/11-95
B0B996_CHLT2/12-92
B0BAX5_CHLTB/12-92
B0BRD7_ACTPJ/8-89
B0BSX7_ACTPJ/42-125
B0BX77_RICRO/4-86
B0CIS0_BRUSI/20-107
B0CJD3_BRUSI/7-89
B0CJN5_BRUSI/241-317
B0G5L4_9FIRM/41-140
B0GFJ4_YERPE/9-91
B0GIJ4_YERPE/89-167
B0GKM6_YERPE/12-95
B0GNA7_YERPE/9-91
B0GSD6_YERPE/89-167
B0GUK8_YERPE/12-95
B0H6J4_YERPE/9-91
B0H7Y7_YERPE/89-167
B0H955_YERPE/12-95
B0HC53_YERPE/89-167
B0HIR4_YERPE/9-91
B0HL23_YERPE/12-95
B0HVP0_YERPE/9-91
B0HXB1_YERPE/89-167
B0HZE6_YERPE/12-95
B0K0W7_THEPX/6-88
B0K1A8_THEPX/21-123
B0K9G0_THEP3/6-88
B0K9M1_THEP3/21-123
B0KRI7_PSEPG/9-91
B0MLB8_9FIRM/18-120
B0MQE4_9FIRM/44-118
B0MSP3_9BACT/2-87
B0MY63_9BACT/11-94
B0N5L5_9FIRM/11-85
B0N761_9FIRM/9-92
B0N7C4_9FIRM/17-100
B0NBJ4_EUBSP/131-212
B0NBJ6_EUBSP/13-102
B0NCA8_EUBSP/22-105
B0NDT0_EUBSP/12-87
B0NRZ2_BACSE/17-99
B0NTF5_BACSE/4-88
B0P5H9_9CLOT/14-104
B0PGF8_9FIRM/35-109
B0Q300_BACAN/5-89
B0QAB5_BACAN/7-90
B0QAN2_BACAN/11-95
B0QAT8_BACAN/25-120
B0QH02_BACAN/5-89
B0QQX2_BACAN/25-120
B0QQY0_BACAN/11-95
B0QS89_HAEPR/1-53
B0QX23_HAEPR/8-89
B0R498_HALS3/21-101
B0REP1_CLAMS/21-104
B0RHF0_CLAMS/27-113
B0RVH5_XANCB/27-109
B0S1C7_FINM2/8-58
B0SCD3_LEPBA/13-95
B0SCX1_LEPBA/22-105
B0SKV5_LEPBP/13-95
B0SLE8_LEPBP/22-105
B0T3E0_CAUSK/9-98
B0T6S1_CAUSK/10-99
B0T8F6_CAUSK/9-90
B0TD09_HELMI/11-100
B0TEL4_HELMI/28-110
B0TH94_HELMI/44-129
B0TJ47_SHEHH/13-94
B0TUD5_SHEHH/11-93
B0TX20_FRAP2/5-85
B0TX96_FRAP2/7-87
B0U6P6_XYLFM/27-109
B0U6U7_XYLFM/1-71
B0U9A1_METS4/231-310
B0UCG0_METS4/12-94
B0UFZ7_METS4/67-147
B0UKY6_METS4/231-310
B0UKZ4_METS4/226-300
B0UVF5_HAES2/3-82
B0UWN1_HAES2/7-89
B0VDD9_ACIBY/21-100
B0VDL4_ACIBY/12-94
B0VFS7_CLOAI/5-90
B0VFY6_CLOAI/27-106
B0VME7_ACIBS/21-100
B0VT36_ACIBS/12-94
B1B9H7_CLOBO/5-86
B1BBL3_CLOBO/5-86
B1BJ52_CLOPE/5-85
B1BKH4_CLOPE/43-146
B1BR84_CLOPE/122-222
B1BTA0_CLOPE/5-85
B1BY51_CLOPE/6-91
B1C1T8_9FIRM/7-90
B1C1Z9_9FIRM/7-90
B1C7U5_9FIRM/6-97
B1EFZ9_9ESCH/8-90
B1ERF8_9ESCH/8-91
B1EWL2_BACAN/5-89
B1F6F4_BACAN/7-90
B1F6X1_BACAN/25-120
B1F717_BACAN/11-95
B1FCI8_9BURK/32-113
B1FH39_9BURK/107-205
B1FPY2_9BURK/6-85
B1FUW2_9BURK/11-99
B1G271_9BURK/34-115
B1G3K6_9BURK/7-86
B1GIS3_BACAN/5-89
B1GQJ2_BACAN/7-90
B1GQZ1_BACAN/11-95
B1GR35_BACAN/25-120
B1GUQ0_GEOSE/2-84
B1GVC9_9STAP/237-304
B1GYP8_UNCTG/8-90
B1GYR5_UNCTG/27-109
B1HF50_BURPS/45-126
B1HH05_BURPS/10-89
B1HMD0_LYSSC/8-83
B1HMM0_LYSSC/10-111
B1HN00_LYSSC/103-154
B1HQJ4_LYSSC/9-92
B1HRM0_LYSSC/8-92
B1I0F8_LYSSC/26-129
B1I259_DESAP/5-93
B1I2A9_DESAP/8-93
B1I2C1_DESAP/7-90
B1I2U5_DESAP/1-85
B1I484_DESAP/5-88
B1IM61_CLOBK/17-55
B1IMD3_CLOBK/5-86
B1IMS0_CLOBK/30-124
B1ITA8_ECOLC/8-90
B1IXL3_ECOLC/80-158
B1IZY3_ECOLC/89-166
B1JDD9_PSEPW/9-91
B1JNW9_YERPY/89-167
B1JPD9_YERPY/12-95
B1JPH2_YERPY/9-91
B1JXG9_BURCC/30-111
B1K0F7_BURCC/6-86
B1KCT2_BURCC/234-333
B1KF38_SHEWM/19-101
B1KFC0_SHEWM/37-121
B1KQD2_SHEWM/6-87
B1KS95_CLOBM/17-55
B1KT31_CLOBM/5-86
B1KT87_CLOBM/30-124
B1L0P3_CLOBM/164-256
B1LQT5_ECOSM/89-166
B1LR76_ECOSM/8-90
B1LWI6_METRJ/1-77
B1LZP0_METRJ/27-114
B1M981_METRJ/8-88
B1MB26_MYCA9/12-102
B1MDF9_MYCA9/9-93
B1MGK7_MYCA9/61-155
B1MMF8_MYCA9/30-124
B1MYA6_LEUCK/9-91
B1MZ47_LEUCK/9-93
B1QDE9_CLOBO/17-55
B1QDM4_CLOBO/5-86
B1QJZ4_CLOBO/30-124
B1QP20_CLOBO/164-256
B1QPU7_CLOBO/5-86
B1QPW1_CLOBO/8-116
B1QRG1_CLOBO/11-112
B1QRM9_CLOBO/30-124
B1QRP5_CLOBO/30-124
B1QRX9_CLOBO/17-55
B1QRY2_CLOBO/30-124
B1QU99_CLOBU/5-86
B1R2P8_CLOBU/65-139
B1R836_CLOPE/6-91
B1R901_CLOPE/5-85
B1RI97_CLOPE/5-85
B1RKV2_CLOPE/5-85
B1RTP6_CLOPE/47-150
B1S091_STRPN/22-124
B1S0G6_STRPN/5-78
B1S518_9BIFI/21-97
B1S7M4_9BIFI/8-91
B1S7Z4_9BIFI/7-89
B1TAK6_9BURK/32-113
B1TAX8_9BURK/6-85
B1US43_BACAN/5-89
B1UY16_BACAN/7-90
B1UY79_BACAN/11-95
B1UYL3_BACAN/25-120
B1V3Q6_CLOPE/5-85
B1V7Z3_CLOPE/6-91
B1VG87_CORU7/36-114
B1VH11_CORU7/14-94
B1VYU3_STRGG/7-90
B1WVB9_CYAA5/31-124
B1X2A7_CYAA5/15-104
B1X363_CYAA5/25-96
B1X3B4_CYAA5/19-102
B1X679_ECODH/89-166
B1XEI1_ECODH/8-90
B1XMN0_SYNP2/21-110
B1XQW1_SYNP2/28-96
B1XSJ3_POLNS/12-94
B1XTD5_POLNS/16-97
B1Y164_LEPCP/16-106
B1Y171_LEPCP/18-108
B1Y4H6_LEPCP/1-79
B1Y6S8_LEPCP/13-94
B1YIB1_EXIS2/11-91
B1YM94_EXIS2/5-88
B1YMK9_EXIS2/6-80
B1YPQ8_BURA4/6-85
B1YVF2_BURA4/34-115
B1YXK5_BURA4/90-188
B1Z6T0_BURA4/36-123
B1ZA92_METPB/17-98
B1ZJY7_METPB/27-114
B1ZPI2_OPITP/142-225
B1ZPI4_OPITP/10-98
B1ZQV6_OPITP/22-105
B1ZW75_OPITP/30-113
B2A3Z7_NATTJ/7-84
B2A500_NATTJ/5-88
B2A8P7_NATTJ/54-126
B2AG33_CUPTR/19-103
B2DI91_STRPN/22-124
B2DK99_STRPN/5-78
B2DN23_STRPN/6-77
B2DQE7_STRPN/5-78
B2DV05_STRPN/5-78
B2DWL7_STRPN/22-124
B2DYR5_STRPN/22-124
B2E0Q2_STRPN/5-78
B2E3F7_STRPN/5-78
B2E7X4_STRPN/22-124
B2EBC0_BIFAN/9-92
B2EBD1_BIFAN/7-89
B2FMS9_STRMK/28-110
B2FTA0_STRMK/64-142
B2FUV8_STRMK/4-86
B2G708_LACRJ/5-88
B2GC24_LACF3/12-94
B2GC38_LACF3/36-124
B2GC54_LACF3/28-106
B2GFZ3_KOCRD/79-162
B2GK36_KOCRD/1-91
B2H2N8_BURPS/10-89
B2H3T4_BURPS/41-122
B2HFP6_MYCMM/28-128
B2HJN0_MYCMM/9-91
B2HR71_MYCMM/10-100
B2HX80_ACIBC/12-94
B2I1V2_ACIBC/21-100
B2I9N1_XYLF2/27-109
B2IC88_BEII9/24-112
B2IEM4_BEII9/10-92
B2JBK3_NOSP7/27-99
B2JBU5_NOSP7/26-110
B2JBX3_NOSP7/33-118
B2JDT9_BURP8/27-108
B2JJY2_BURP8/7-86
B2JL89_BURP8/169-258
B2JSI0_BURP8/15-104
B2JTQ7_BURP8/111-191
B2JTQ9_BURP8/14-103
B2JXE2_BURP8/170-259
B2JXQ9_BURP8/14-104
B2JXR1_BURP8/125-207
B2JXR1_BURP8/23-108
B2JY16_BURP8/11-99
B2JY18_BURP8/121-201
B2JY36_BURP8/14-103
B2JY38_BURP8/111-191
B2K074_YERPB/12-95
B2K0P0_YERPB/9-91
B2K183_YERPB/89-167
B2KAP5_ELUMP/3-85
B2KBN7_ELUMP/8-90
B2N5E4_ECOLX/8-91
B2N5P3_ECOLX/80-158
B2N9C0_ECOLX/89-166
B2NDA7_ECOLX/8-90
B2NTP0_ECO57/8-91
B2NU06_ECO57/8-90
B2NVQ4_ECO57/80-158
B2NXU8_ECO57/89-166
B2P1M4_ECO57/8-90
B2P871_ECO57/80-158
B2P8D7_ECO57/8-91
B2PC06_ECO57/89-166
B2PEX5_ECO57/8-90
B2PGB1_ECO57/80-158
B2PK63_ECO57/8-91
B2PRB9_ECO57/89-166
B2PUC2_PROST/125-208
B2Q1I5_PROST/17-99
B2Q485_PROST/89-167
B2Q4N2_PROST/17-100
B2Q5G6_PROST/22-105
B2Q5G7_PROST/16-106
B2RHQ9_PORG3/7-89
B2RL53_PORG3/8-93
B2S2Y8_TREPS/8-89
B2S2Z2_TREPS/6-88
B2S870_BRUA1/20-107
B2S8T1_BRUA1/7-89
B2S908_BRUA1/240-317
B2SEQ3_FRATM/7-87
B2SFE6_FRATM/5-85
B2SMW8_XANOP/4-97
B2SPE2_XANOP/40-122
B2SY69_BURPP/23-104
B2T0V0_BURPP/10-93
B2T0V2_BURPP/11-100
B2T1P3_BURPP/7-86
B2THA0_BURPP/40-125
B2TIB0_CLOBB/17-120
B2TNZ3_CLOBB/65-139
B2TQW8_CLOBB/5-86
B2TXG6_SHIB3/89-166
B2U0R0_SHIB3/8-90
B2UB95_RALPJ/22-103
B2UF29_RALPJ/230-328
B2UGD0_RALPJ/135-211
B2UMQ9_AKKM8/9-91
B2UNK4_AKKM8/5-87
B2V274_CLOBA/17-120
B2V4P7_CLOBA/5-86
B2VA27_SULSY/8-83
B2VFE9_ERWT9/88-166
B2VFR8_ERWT9/7-89
B2VI51_ERWT9/11-94
B3A0Z5_ECO57/8-91
B3A2R8_ECO57/8-90
B3AAW2_ECO57/80-158
B3ADN0_ECO57/89-166
B3AIH1_ECO57/8-90
B3AJN4_ECO57/80-158
B3ALM6_ECO57/8-91
B3AV64_ECO57/89-166
B3AXT0_ECO57/8-90
B3B7J8_ECO57/8-91
B3B8R4_ECO57/89-166
B3BDM9_ECO57/8-90
B3BGA2_ECO57/8-91
B3BQ10_ECO57/89-166
B3BY10_ECO57/8-90
B3BZY2_ECO57/80-158
B3C0S2_ECO57/8-91
B3C3G8_ECO57/89-166
B3C856_9BACE/4-88
B3CAL6_9BACE/17-99
B3CMG8_WOLPP/15-98
B3CN68_WOLPP/7-94
B3CQN4_ORITI/4-87
B3CVC7_ORITI/11-100
B3DD21_BURM1/36-123
B3DNR9_BIFLD/114-195
B3DNS1_BIFLD/21-110
B3DPN4_BIFLD/114-195
B3DQT5_BIFLD/9-92
B3DV17_METI4/14-96
B3DX82_METI4/1-64
B3E700_GEOLS/5-88
B3E8B5_GEOLS/30-101
B3EB32_GEOLS/33-114
B3EBW3_GEOLS/39-120
B3EET6_CHLL2/32-105
B3EF04_CHLL2/14-96
B3EH18_CHLL2/21-110
B3EMR3_CHLPB/17-104
B3ENZ1_CHLPB/13-95
B3ETL0_AMOA5/7-91
B3EUG9_AMOA5/2-86
B3G2E9_PSEAE/36-124
B3GYM5_ACTP7/8-89
B3HAP6_ECOLX/8-90
B3HAV0_ECOLX/8-91
B3HC70_ECOLX/80-158
B3HH17_ECOLX/89-166
B3HVE9_ECOLX/8-90
B3HVM9_ECOLX/89-166
B3HY97_ECOLX/8-91
B3I4Q6_ECOLX/8-90
B3IAJ1_ECOLX/80-158
B3IAW6_ECOLX/8-91
B3ICL0_ECOLX/80-158
B3ICS1_ECOLX/89-166
B3IH23_ECOLX/8-91
B3IPE2_ECOLX/8-90
B3J318_BACAN/5-89
B3JD35_BACAN/11-95
B3JDF8_BACAN/25-120
B3JEQ6_9BACE/11-92
B3JHF3_9BACE/6-90
B3JQ20_9BACE/2-75
B3JQ23_9BACE/20-93
B3PDH9_CELJU/9-92
B3PEI6_CELJU/12-95
B3PPF3_RHIE6/75-157
B3PQ78_RHIE6/16-104
B3Q751_RHOPT/24-112
B3QBB3_RHOPT/34-116
B3QM86_CHLP8/12-94
B3QRY5_CHLT3/12-94
B3QW74_CHLT3/14-102
B3R0V6_CUPTR/22-104
B3SZV6_9ZZZZ/26-114
B3SZY7_9ZZZZ/5-89
B3WE68_LACCB/5-86
B3WHR1_ECOLX/8-90
B3WQU4_ECOLX/8-91
B3WS43_ECOLX/80-158
B3WST3_ECOLX/89-166
B3WX81_SHIDY/8-90
B3WZD9_SHIDY/80-158
B3X3W6_SHIDY/8-91
B3X6D2_SHIDY/89-166
B3XAZ4_ECOLX/8-90
B3XGF6_ECOLX/8-91
B3XJ47_ECOLX/89-166
B3XRY3_LACRE/5-88
B3YCY2_SALET/8-90
B3YFL8_SALET/10-93
B3YVU5_BACCE/5-89
B3Z6X2_BACCE/5-89
B3ZGU4_BACCE/7-90
B3ZHZ9_BACCE/27-122
B3ZN60_BACCE/28-123
B3ZVG7_BACCE/5-89
B3ZX23_BACCE/7-90
B3ZX44_BACCE/28-123
B3ZX63_BACCE/63-166
B3ZY32_BACCE/11-95
B3ZYD0_BACCE/53-129
B4A1T8_SALNE/8-90
B4ABF5_SALNE/10-93
B4AE11_BACPU/8-91
B4AH96_BACPU/37-132
B4ALE2_BACPU/5-89
B4APS8_FRANO/7-87
B4APX4_FRANO/5-85
B4BJ52_9BACI/8-91
B4BLA4_9BACI/5-89
B4BS98_9BACI/2-85
B4BSI9_9BACI/7-92
B4BSK3_9BACI/2-84
B4BSK8_9BACI/28-123
B4BSM0_9BACI/7-63
B4D116_9BACT/56-107
B4D7L5_9BACT/10-90
B4E7Z6_BURCJ/6-85
B4E9H2_BURCJ/28-109
B4ETV1_PROMH/40-119
B4EYK2_PROMH/89-167
B4F0N0_PROMH/23-105
B4F1X9_PROMH/15-98
B4RA96_PHEZH/13-100
B4RB99_PHEZH/12-100
B4RG36_PHEZH/9-91
B4RK22_NEIG2/6-85
B4S5H6_PROA2/20-109
B4S6L9_PROA2/12-94
B4SF67_PELPB/12-94
B4SJ77_STRM5/28-110
B4SJN2_STRM5/4-86
B4SZ53_SALNS/10-93
B4T538_SALNS/8-90
B4TB39_SALHS/10-93
B4TGW3_SALHS/8-90
B4TNW1_SALSV/10-93
B4TUR1_SALSV/8-90
B4U830_HYDS0/4-84
B4UCZ9_ANASK/8-91
B4UII0_ANASK/16-97
B4V1S5_9ACTO/54-141
B4VED4_9ACTO/23-112
B4W4T3_9CYAN/21-110
B4W9R8_9CAUL/5-86
B4WFE8_9CAUL/12-101
B4WK95_9SYNE/54-131
B4WYI6_9GAMM/17-99
B4WYX6_9GAMM/12-92
B5A613_9CAUD/10-88
B5A715_9CAUD/1-74
B5BFK9_SALPK/8-90
B5BGB2_SALPK/89-167
B5BIV8_SALPK/10-93
B5BZY7_SALET/8-90
B5C6R5_SALET/10-93
B5CB99_SALET/8-90
B5CH99_SALET/10-93
B5CLX1_9FIRM/55-153
B5D3K5_9BACE/10-92
B5D3P5_9BACE/3-87
B5E1Y9_STRP4/5-78
B5E5B4_STRP4/6-77
B5EB31_GEOBB/5-85
B5EBN0_GEOBB/5-88
B5EL64_ACIF5/122-204
B5EL66_ACIF5/11-100
B5EM06_ACIF5/122-204
B5ENS4_ACIF5/7-90
B5EPC5_ACIF5/13-95
B5EZS5_SALA4/10-93
B5F5G7_SALA4/8-90
B5F9U1_VIBFM/8-90
B5FCQ8_VIBFM/13-96
B5FNU7_SALDC/10-93
B5FUF6_SALDC/8-90
B5GGP2_9ACTO/38-118
B5IFU4_ACIB4/50-130
B5IHM6_ACIB4/8-89
B5J509_9RHOB/12-92
B5J823_9RHOB/11-99
B5J8Z0_9RHOB/10-99
B5JET9_9BACT/12-96
B5JH98_9BACT/9-93
B5JUF6_9GAMM/27-99
B5JUZ4_9GAMM/20-102
B5JXC3_9GAMM/1-83
B5K7L6_9RHOB/5-94
B5K8J1_9RHOB/12-92
B5KF03_9RHOB/129-209
B5MJM8_SALET/8-90
B5MTH1_SALET/10-93
B5N4A6_SALET/10-93
B5N4T8_SALET/8-90
B5NC13_SALET/8-90
B5NHM9_SALET/10-93
B5NP82_SALET/8-90
B5NVU9_SALET/10-93
B5P473_SALET/8-90
B5P8H6_SALET/10-93
B5PM50_SALET/10-93
B5PN18_SALET/8-90
B5PUX5_SALHA/8-90
B5PXL4_SALHA/10-93
B5Q5I4_SALVI/10-93
B5Q6W4_SALVI/8-90
B5QPF0_LACRH/5-86
B5QRP2_LACRH/4-87
B5QW54_SALEP/10-93
B5QXH1_SALEP/8-90
B5R102_SALEP/89-167
B5R7H6_SALG2/89-167
B5RE05_SALG2/8-90
B5RFP7_SALG2/10-93
B5RW84_RALSO/19-100
B5S535_RALSO/217-315
B5S7D4_RALSO/20-104
B5SCU9_RALSO/230-328
B5SES2_RALSO/20-104
B5SH94_RALSO/19-100
B5SKY8_RALSO/211-309
B5USN8_BACCE/5-89
B5UY18_BACCE/2-91
B5UZ14_BACCE/11-95
B5V6P6_BACCE/28-123
B5V704_BACCE/7-90
B5V717_BACCE/5-89
B5VDF2_BACCE/7-90
B5WFN4_9BURK/123-206
B5WFN6_9BURK/11-99
B5WJL9_9BURK/232-329
B5WSH0_9BURK/30-111
B5WTK5_9BURK/7-86
B5XPM2_KLEP3/11-101
B5XR34_KLEP3/24-100
B5XUF0_KLEP3/8-90
B5XYK5_KLEP3/10-93
B5Y183_KLEP3/112-190
B5Y6L6_COPPD/2-87
B5Y8G2_COPPD/10-84
B5Y8N9_COPPD/23-98
B5YF74_DICT6/5-86
B5YFC5_DICT6/9-90
B5YGX8_THEYD/7-88
B5YQ86_ECO5E/8-90
B5YRH2_ECO5E/80-158
B5YRU7_ECO5E/89-166
B5Z508_BACCE/25-120
B5Z5I8_BACCE/11-95
B5Z5W0_BACCE/4-102
B5ZDR0_GLUDA/7-110
B5ZSI7_RHILW/9-91
B5ZSP6_RHILW/16-104
B6AM74_9BACT/26-110
B6APZ2_9BACT/9-89
B6AXZ8_9RHOB/11-93
B6B0J8_9RHOB/12-100
B6B966_9RHOB/12-101
B6BDD6_9RHOB/11-93
B6BIG7_9PROT/10-87
B6BN94_9PROT/11-86
B6BPI6_9RICK/16-88
B6BVG8_9PROT/6-85
B6BW87_9PROT/12-91
B6BXA3_9GAMM/25-96
B6BZ08_9GAMM/16-98
B6C3A5_9GAMM/9-92
B6C6I9_9GAMM/13-95
B6EMW8_ALISL/10-92
B6EP87_ALISL/13-96
B6EUK7_9MICO/13-103
B6EV23_9NOCA/1-91
B6EWW1_9BACT/27-103
B6FMN7_9CLOT/18-98
B6FNF4_9CLOT/33-132
B6FTB1_9CLOT/32-132
B6FZ54_9CLOT/15-97
B6GBZ3_9ACTN/12-94
B6GCZ5_9ACTN/8-91
B6I0W9_ECOSE/101-178
B6I727_ECOSE/8-90
B6ICA9_ECOSE/24-100
B6IUX3_RHOCS/23-111
B6JAB9_OLICO/10-92
B6JD01_OLICO/56-144
B6R265_9RHOB/23-111
B6R5E2_9RHOB/1-77
B6VKD2_PHOAA/13-95
B6VLR2_PHOAA/12-95
B6W529_9BACE/26-116
B6W5A7_9BACE/3-87
B6W5T5_9BACE/11-93
B6W813_9FIRM/9-44
B6WRY0_9DELT/22-105
B6WSE8_9DELT/22-107
B6XAZ8_9ENTR/89-167
B6XCM2_9ENTR/10-92
B6XD10_9ENTR/17-100
B6XTB8_9BIFI/8-91
B6XTD0_9BIFI/7-89
B6Y6S4_9RICK/15-98
B6Y8B5_9RICK/1-66
B6YQW3_AZOPC/7-89
B6YR66_AZOPC/10-93
B6ZPT5_ECO57/8-91
B6ZVP0_ECO57/8-90
B7A1C5_ECO57/89-166
B7A738_THEAQ/31-106
B7ABD4_THEAQ/57-126
B7ABQ0_THEAQ/57-126
B7ADM4_9BACE/15-104
B7AKK9_9BACE/4-88
B7AL28_9BACE/17-99
B7ANT3_9BACE/28-127
B7B5F7_9PORP/8-89
B7BFT2_9PORP/5-90
B7CAN0_9FIRM/7-84
B7CD47_9FIRM/5-86
B7CIJ1_BURPS/45-126
B7CYA4_BURPS/10-89
B7DME7_9BACL/10-90
B7DQJ2_9BACL/26-91
B7DQY7_9BACL/5-87
B7GF32_ANOFW/5-88
B7GKG0_ANOFW/7-91
B7GM34_ANOFW/66-133
B7GQC5_BIFLS/9-92
B7GTV7_BIFLS/120-208
B7GY74_ACIB3/8-90
B7H1N6_ACIB3/21-100
B7H981_BACC4/5-89
B7HDV4_BACC4/7-90
B7HKP3_BACC7/7-90
B7HLG4_BACC7/7-90
B7HN69_BACC7/5-89
B7I0V7_BACC7/25-120
B7I128_BACC7/11-95
B7I1N6_BACC7/7-95
B7I321_ACIB5/21-100
B7I5Y2_ACIB5/8-90
B7IUJ0_BACC2/7-90
B7IWK3_BACC2/5-89
B7J528_ACIF2/122-204
B7J530_ACIF2/11-100
B7J8H5_ACIF2/7-90
B7J943_ACIF2/13-95
B7JJA9_BACC0/7-90
B7JLU4_BACC0/5-89
B7JQ45_BACC0/229-307
B7JQ46_BACC0/29-124
B7JTD5_BACC0/11-95
B7JU59_BACC0/25-120
B7K6N7_CYAP8/19-102
B7KM79_CYAP7/22-111
B7KMT6_CYAP7/21-107
B7KN00_CYAP7/15-86
B7KN12_CYAP7/15-86
B7KNY5_METC4/17-98
B7KQ36_METC4/27-114
B7KUI7_METC4/109-187
B7KWK2_METC4/59-130
B7L3R4_METC4/22-97
B7L8T4_ECO55/89-166
B7LB83_ECO55/80-158
B7LF79_ECO55/8-90
B7LP44_ESCF3/89-166
B7LPA7_ESCF3/8-90
B7LYF8_ECO8A/8-90
B7M365_ECO8A/89-166
B7M6D8_ECO8A/80-158
B7MCH8_ECO45/89-166
B7MM81_ECO45/8-90
B7MWA8_ECO81/89-166
B7MZJ2_ECO81/8-90
B7N7D8_ECOLU/8-90
B7NA16_ECOLU/80-158
B7NBR6_ECOLU/89-166
B7NRF9_ECO7I/89-166
B7NW35_ECO7I/8-90
B7QQ82_9RHOB/11-99
B7QTD6_9RHOB/11-93
B7R1S2_9EURY/9-84
B7R7N4_9THEO/6-88
B7R945_9THEO/41-143
B7RFV3_9RHOB/9-91
B7RI83_9RHOB/18-106
B7RY68_9GAMM/8-91
B7S2B8_9GAMM/9-91
B7S993_9HYME/866-931
B7UHU3_ECO27/8-90
B7ULP6_ECO27/80-158
B7UN72_ECO27/80-158
B7USU0_ECO27/89-166
B7UZM4_PSEA8/9-91
B7VJ63_VIBSL/30-112
B7WQZ5_COMTE/28-111
B7WTE6_COMTE/20-102
B7WTK5_COMTE/21-102
B8ATA4_ORYSI/460-545
B8CHW6_SHEPW/13-94
B8CMQ5_SHEPW/13-102
B8CU27_SHEPW/11-93
B8CX42_HALOH/11-99
B8D5E9_DESK1/10-96
B8DBX1_LISMH/5-89
B8DJJ4_DESVM/1-83
B8DSN8_BIFA0/40-122
B8DSP9_BIFA0/9-92
B8E110_DICTD/5-86
B8E2F4_DICTD/9-90
B8E5T0_SHEB2/11-93
B8E688_SHEB2/16-97
B8EM11_METSB/11-93
B8EPE1_METSB/30-118
B8F6M5_HAEPS/8-89
B8F718_HAEPS/1-53
B8FH24_DESAA/15-105
B8FHW3_DESAA/8-91
B8FPN6_DESHD/9-91
B8FRH1_DESHD/7-94
B8G967_CHLAD/5-88
B8GA33_CHLAD/19-95
B8GJF6_METPE/10-96
B8GT91_THISH/9-88
B8GTW3_THISH/18-100
B8GZ00_CAUCN/7-97
B8H329_CAUCN/8-90
B8HA86_ARTCA/1-84
B8HGE6_ARTCA/57-145
B8HWN8_CYAP4/28-121
B8I2L2_CLOCE/13-115
B8I2V9_CLOCE/5-88
B8I4A1_CLOCE/28-121
B8IJC5_METNO/12-94
B8IZE7_DESDA/67-152
B8J012_DESDA/18-103
B8JA77_ANAD2/8-91
B8JES2_ANAD2/16-97
B8KD31_VIBPA/16-99
B8KD67_VIBPA/8-90
B8KFG0_9GAMM/13-95
B8KKH6_9GAMM/15-98
B8KSV3_9GAMM/9-92
B8KUY5_9GAMM/5-80
B8KV17_9GAMM/5-77
B8KXD4_9GAMM/9-92
B8L110_9GAMM/28-110
B8L8U6_9GAMM/4-86
B8ZRH7_MYCLB/10-100
B8ZRV5_MYCLB/4-86
B9B490_9BURK/28-109
B9BGQ1_9BURK/6-86
B9BTC2_9BURK/28-109
B9BW50_9BURK/6-86
B9CAA6_9BURK/28-109
B9CI08_9BURK/6-86
B9CKF8_9ACTN/14-96
B9CNZ6_9ACTN/7-90
B9CS47_STACP/5-88
B9CUW1_STACP/4-87
B9CWH0_9PAST/12-93
B9DNS5_STACT/9-92
B9E114_CLOK1/8-89
B9E1Z8_CLOK1/44-146
B9E2D7_CLOK1/34-129
B9E5L6_CLOK1/14-98
B9E6N5_MACCJ/5-88
B9EBD2_MACCJ/6-87
B9IVC0_BACCQ/7-90
B9IWV3_BACCQ/1-78
B9J5V8_BACCQ/14-98
B9JBT9_AGRRK/10-92
B9JC05_AGRRK/17-104
B9JTM3_AGRVS/9-91
B9JTR9_AGRVS/27-115
B9K3U6_AGRVS/8-98
B9K437_AGRVS/9-99
B9KGN1_ANAMF/14-102
B9KHF4_ANAMF/7-88
B9KKW4_RHOSK/13-101
B9KSK3_RHOSK/10-92
B9L0I5_THERP/22-106
B9L270_THERP/14-84
B9L2C8_THERP/46-122
B9L517_THERP/9-98
B9L7T1_NAUPA/9-81
B9L8S8_NAUPA/5-80
B9LC33_CHLSY/19-95
B9LK21_CHLSY/5-88
B9M145_GEOSF/5-88
B9M1N1_GEOSF/5-88
B9MEP5_ACIET/13-96
B9MFS8_ACIET/14-96
B9MKM1_ANATD/4-86
B9MS36_ANATD/10-116
B9NJT9_POPTR/476-560
B9NQ71_9RHOB/12-100
B9NT14_9RHOB/11-93
B9QTI1_9RHOB/7-87
B9R076_9RHOB/21-109
B9TEI2_RICCO/44-117
B9TJ06_RICCO/12-103
B9WMA0_CANDC/340-408
B9XA06_9BACT/75-155
B9XL74_9BACT/32-117
B9XMB7_9BACT/5-99
B9YAX8_9FIRM/19-107
B9YCM7_9FIRM/7-88
B9YZP4_9NEIS/27-106
B9Z1Y9_9NEIS/8-90
C0A329_9BACT/115-192
C0A8W0_9BACT/43-127
C0AAZ7_9BACT/25-117
C0ARH0_9ENTR/89-167
C0ARW8_9ENTR/15-98
C0AW78_9ENTR/22-104
C0B3C7_9ENTR/41-121
C0BC83_9FIRM/32-137
C0BD33_9FIRM/18-90
C0BJ84_9BACT/3-87
C0BKE0_9BACT/1-79
C0BS59_9BIFI/7-89
C0BS68_9BIFI/8-91
C0BW33_9CLOT/43-142
C0C3X1_9CLOT/22-105
C0CLI9_9FIRM/5-88
C0CPU5_9FIRM/10-85
C0CXL3_9CLOT/5-88
C0CY50_9CLOT/14-89
C0CZT8_9CLOT/15-87
C0CZV0_9CLOT/10-85
C0DTN1_EIKCO/9-85
C0DYX2_EIKCO/77-155
C0DZ19_EIKCO/16-95
C0E2B3_9CORY/44-122
C0E3H8_9CORY/6-96
C0ED74_9CLOT/41-116
C0EEW7_9CLOT/11-112
C0EM62_NEIFL/29-108
C0EQG8_NEIFL/7-86
C0EYK1_9FIRM/7-83
C0EZH8_9FIRM/10-89
C0F869_9RICK/1-79
C0F9E2_9RICK/7-94
C0FR59_9FIRM/7-91
C0FSD0_9FIRM/25-101
C0FYA0_9FIRM/33-129
C0G354_9RHIZ/9-91
C0G422_9RHIZ/264-341
C0G7U6_9RHIZ/22-109
C0GE03_9FIRM/5-88
C0GE84_9FIRM/7-91
C0GGM8_9FIRM/9-96
C0GGN1_9FIRM/9-96
C0GIT7_9FIRM/5-88
C0N8U5_9GAMM/9-92
C0N9Z2_9GAMM/14-96
C0PY16_SALPC/8-90
C0Q298_SALPC/79-157
C0Q3C0_SALPC/10-93
C0QEZ3_DESAH/73-153
C0QHZ4_DESAH/10-100
C0QJ38_DESAH/3-94
C0QM80_DESAH/5-88
C0QPQ5_PERMH/7-83
C0QUU1_PERMH/12-94
C0QVM8_BRAHW/1-81
C0QXF7_BRAHW/18-99
C0R3I5_WOLWR/7-95
C0R455_WOLWR/15-98
C0RFG1_BRUMB/20-107
C0RFS2_BRUMB/7-89
C0RGX9_BRUMB/240-317
C0VHG1_9GAMM/21-100
C0VIE0_9GAMM/12-93
C0VVC4_9CORY/10-88
C0VWG3_9CORY/70-150
C0W041_9ACTO/9-92
C0W1H5_9ACTO/14-101
C0W3E4_9ACTO/15-103
C0W7A5_9ACTO/13-102
C0W9S4_9FIRM/9-92
C0WCK3_9FIRM/11-90
C0WKJ2_9CORY/21-99
C0WLG1_9CORY/7-90
C0WTH9_LACBU/5-87
C0WTX0_LACBU/28-113
C0WYS3_LACFE/10-88
C0WYT9_LACFE/8-96
C0WYV3_LACFE/12-94
C0X5C6_ENTFA/5-88
C0X5N1_ENTFA/8-90
C0XLQ2_LACHI/5-87
C0XM41_LACHI/28-113
C0XSA8_9CORY/13-91
C0XT71_9CORY/7-95
C0XVD1_BURPS/45-126
C0YF87_BURPS/10-89
C0Z165_LACRE/5-88
C0Z740_BREBN/10-95
C0ZC49_BREBN/5-88
C0ZCR1_BREBN/52-163
C0ZFA8_BREBN/11-94
C0ZGY6_BREBN/476-562
C0ZY12_RHOE4/15-99
C1A033_RHOE4/6-96
C1A8W1_GEMAT/22-105
C1ABE3_GEMAT/19-105
C1ANX3_MYCBT/8-98
C1B2H4_RHOOB/28-128
C1B674_RHOOB/17-100
C1B676_RHOOB/9-98
C1B684_RHOOB/19-114
C1BCA8_RHOOB/45-150
C1BCC1_RHOOB/28-109
C1BDN7_RHOOB/8-98
C1C9E3_STRP7/5-78
C1CGA1_STRZJ/5-78
C1CMI7_STRZP/5-78
C1CTA7_STRZT/5-78
C1CV38_DEIDV/48-130
C1D2X4_DEIDV/50-136
C1DSZ7_AZOVD/9-91
C1DWA8_SULAA/7-83
C1EJU3_BACC3/25-120
C1EJY9_BACC3/11-95
C1EP55_BACC3/7-90
C1EQW3_BACC3/5-89
C1F4D9_ACIC5/10-92
C1F4E0_ACIC5/12-97
C1F6P7_ACIC5/124-203
C1FNT2_CLOBJ/17-55
C1FP37_CLOBJ/5-86
C1FP94_CLOBJ/164-256
C1FP98_CLOBJ/8-116
C1HIM8_9ESCH/8-90
C1HLU6_9ESCH/101-178
C1HTK3_9ESCH/8-91
C1HVE3_NEIGO/10-96
C1HW89_NEIGO/6-85
C1I693_9CLOT/5-86
C1I6T5_9CLOT/145-248
C1KWQ6_LISMC/5-89
C1M5V4_9ENTR/89-167
C1MB50_9ENTR/8-90
C1MBB9_9ENTR/18-82
C1MG60_9ENTR/10-93
C1ND98_9ESCH/8-90
C1NGC6_9ESCH/8-91
C1PET9_BACCO/5-89
C1PG30_BACCO/9-92
C2C4N8_VIBCH/91-170
C2C563_VIBCH/17-100
C2CA68_VIBCH/12-94
C2CMC3_CORST/7-89
C2CNT7_CORST/16-94
C2D4J4_LACBR/5-87
C2D4Y3_LACBR/28-113
C2DCJ9_ENTFA/8-90
C2DCV4_ENTFA/5-88
C2DPU0_ECOLX/101-178
C2DXT1_ECOLX/8-90
C2DY92_ECOLX/8-91
C2E4S5_LACJO/32-108
C2E5N5_LACJO/10-91
C2E5Q2_LACJO/5-87
C2E661_LACJO/9-93
C2EF45_9LACO/6-93
C2EFK8_9LACO/1-83
C2EFL8_9LACO/6-89
C2EJ88_9LACO/7-92
C2ELG6_9LACO/67-152
C2EMW0_9LACO/12-94
C2EMZ5_9LACO/8-92
C2EMZ9_9LACO/7-92
C2ESC6_9LACO/5-88
C2ESE0_9LACO/7-94
C2FFP1_LACPA/4-87
C2FFS7_LACPA/5-86
C2FTX6_9SPHI/8-89
C2G2M8_9SPHI/3-85
C2GHC5_9CORY/70-150
C2GKU4_9CORY/10-88
C2GQM3_LACRE/5-88
C2GXR1_BIFLI/21-110
C2GY49_BIFLI/127-208
C2GYD3_BIFLI/12-95
C2GYE9_BIFLI/10-92
C2H4Q5_ENTFA/8-90
C2H513_ENTFA/5-88
C2H724_ENTFC/24-131
C2HA60_ENTFC/10-93
C2HAA5_ENTFC/20-105
C2HP52_LACAC/10-92
C2HP76_LACAC/8-92
C2HP83_LACAC/6-92
C2HT67_VIBCH/17-100
C2HW26_VIBCH/12-94
C2I1T8_VIBCH/17-100
C2I548_VIBCH/12-94
C2I7R7_VIBCH/20-100
C2IBP1_VIBCH/45-121
C2IED5_VIBCH/17-100
C2IJG0_VIBCH/12-94
C2IRY8_VIBCH/12-94
C2IX89_VIBCH/17-100
C2JFI8_VIBCH/12-94
C2JI61_VIBCH/17-100
C2JK41_ENTFA/5-88
C2JKF4_ENTFA/8-90
C2JX17_LACRH/5-86
C2JX31_LACRH/4-87
C2KF36_9LACO/32-110
C2KGK2_9LACO/10-92
C2KGP1_9LACO/8-92
C2KIV4_LEUMC/6-90
C2KJ50_LEUMC/9-91
C2KPQ6_9ACTO/18-105
C2KRF2_9ACTO/14-50
C2KW01_9FIRM/29-135
C2LFZ2_PROMI/40-119
C2LHB0_PROMI/89-167
C2LIF3_PROMI/23-105
C2LKM6_PROMI/15-98
C2LXR1_STAHO/5-87
C2M0R7_STAHO/5-88
C2M1X2_CAPGI/2-85
C2M5K2_CAPGI/10-93
C2MBI5_9PORP/10-95
C2MC87_9PORP/10-92
C2MPG0_BACCE/7-90
C2MQ75_BACCE/5-89
C2N517_BACCE/7-90
C2N5W4_BACCE/5-89
C2NME5_BACCE/5-89
C2P2H4_BACCE/7-90
C2P386_BACCE/5-89
C2PIZ6_BACCE/7-90
C2PJQ7_BACCE/5-89
C2PP95_BACCE/27-122
C2PY31_BACCE/7-94
C2PZI2_BACCE/9-92
C2Q0E0_BACCE/5-89
C2QE19_BACCE/57-133
C2QF79_BACCE/7-90
C2QFW5_BACCE/10-93
C2QGP0_BACCE/5-89
C2QKY8_BACCE/14-98
C2QX01_BACCE/7-90
C2QXR5_BACCE/5-89
C2QY11_BACCE/8-81
C2RC24_BACCE/7-90
C2RCN1_BACCE/5-89
C2RPH5_BACCE/46-119
C2RRY4_BACCE/7-90
C2RSP3_BACCE/5-89
C2RXC3_BACCE/7-95
C2S756_BACCE/7-90
C2S7M9_BACCE/7-90
C2S8H6_BACCE/5-89
C2SCI9_BACCE/25-120
C2SCN9_BACCE/14-98
C2SLM7_BACCE/46-119
C2SNY1_BACCE/9-92
C2SPN9_BACCE/5-89
C2T4T4_BACCE/7-90
C2T5J5_BACCE/5-89
C2TKF2_BACCE/7-90
C2TKY8_BACCE/5-89
C2TQS1_BACCE/14-98
C2U167_BACCE/10-93
C2U249_BACCE/5-89
C2U764_BACCE/68-169
C2UHU8_BACCE/7-90
C2UI99_BACCE/5-89
C2UMD2_BACCE/27-122
C2UMM4_BACCE/14-98
C2UNW8_BACCE/57-133
C2UZ70_BACCE/7-90
C2V016_BACCE/5-89
C2V0B7_BACCE/12-88
C2VFQ1_BACCE/10-93
C2VGB9_BACCE/5-89
C2VM52_BACCE/7-95
C2VXP6_BACCE/7-90
C2VYN0_BACCE/5-89
C2WAK7_BACCE/10-95
C2WAV8_BACCE/10-93
C2WBM6_BACCE/5-89
C2WIP0_BACCE/28-128
C2WRK9_BACCE/7-90
C2WSB3_BACCE/5-89
C2WWP5_BACCE/7-94
C2X293_BACCE/5-89
C2XDF6_BACCE/25-120
C2XFI9_BACCE/7-90
C2XGA0_BACCE/5-89
C2XXU2_BACCE/9-92
C2XYQ9_BACCE/5-89
C2XZ04_BACCE/3-76
C2Y2L1_BACCE/11-106
C2YE81_BACCE/7-90
C2YEY7_BACCE/5-89
C2YJN0_BACCE/14-98
C2YVB3_BACCE/7-90
C2YW30_BACCE/5-89
C2Z1M6_BACCE/14-98
C2Z2U1_BACCE/39-110
C2Z9S0_BACCE/27-122
C2ZBM0_BACCE/10-93
C2ZCD4_BACCE/5-89
C2ZI11_BACCE/14-98
C2ZT53_BACCE/10-93
C2ZTW4_BACCE/5-89
C2ZXZ4_BACCE/39-110
C2ZY24_BACCE/14-98
C2ZZ77_BACCE/27-122
C3A353_BACMY/1-96
C3A8C2_BACMY/28-123
C3A9M1_BACMY/9-92
C3AAD3_BACMY/5-89
C3APD0_BACMY/10-93
C3AUH2_BACMY/71-171
C3AV46_BACMY/10-95
C3AWL5_BACMY/32-76
C3B2Z1_BACMY/27-122
C3B6D1_BACMY/10-95
C3B6R4_BACMY/10-93
C3B7H9_BACMY/5-89
C3BCI0_BACMY/70-170
C3BDH3_BACMY/2-85
C3BDM4_BACMY/7-94
C3BE37_BACMY/36-79
C3BIJ6_9BACI/30-125
C3BNB6_9BACI/10-95
C3BNQ7_9BACI/10-93
C3BPJ4_9BACI/5-89
C3BTX9_9BACI/70-170
C3BTZ2_9BACI/70-170
C3BVF7_9BACI/10-95
C3BVH1_9BACI/2-46
C3BW25_9BACI/10-95
C3C6F4_BACTU/10-93
C3C7A7_BACTU/5-89
C3CMN2_BACTU/7-90
C3CNK4_BACTU/5-89
C3CSR1_BACTU/4-87
C3CT31_BACTU/28-123
C3CTW5_BACTU/11-99
C3D5M9_BACTU/7-90
C3D6J9_BACTU/5-89
C3DAJ2_BACTU/4-87
C3DBV3_BACTU/11-95
C3DDC8_BACTU/28-123
C3DNN1_BACTS/7-90
C3DPM2_BACTS/1-32
C3DWC3_BACTS/4-87
C3DWF7_BACTS/2-85
C3DWZ1_BACTS/117-176
C3E783_BACTU/7-90
C3E830_BACTU/5-89
C3ECT6_BACTU/7-94
C3EDU2_BACTU/7-90
C3EEB4_BACTU/7-95
C3EPE2_BACTK/7-90
C3EQ06_BACTK/5-89
C3EV98_BACTK/4-87
C3F1Y0_BACTU/69-169
C3F5U2_BACTU/7-90
C3F6B8_BACTU/5-89
C3FBN6_BACTU/37-131
C3FDB7_BACTU/4-85
C3FDC1_BACTU/27-122
C3FP13_BACTB/7-90
C3FPY0_BACTB/5-89
C3FU03_BACTB/28-123
C3FU78_BACTB/11-95
C3FV39_BACTB/4-87
C3G746_BACTU/7-90
C3G7Q3_BACTU/5-89
C3GCD5_BACTU/2-93
C3GCF3_BACTU/7-94
C3GMT4_BACTU/7-90
C3GNN5_BACTU/5-89
C3H530_BACTU/7-90
C3H5T4_BACTU/5-89
C3HB38_BACTU/11-95
C3HMJ2_BACTU/7-90
C3HN15_BACTU/5-89
C3HU06_BACTU/14-98
C3I4V1_BACTU/7-90
C3I5N6_BACTU/5-89
C3I9P3_BACTU/4-87
C3I9P6_BACTU/7-92
C3IAV2_BACTU/25-120
C3IB71_BACTU/11-95
C3ID26_BACTU/11-95
C3IN34_BACTU/7-90
C3INW4_BACTU/5-89
C3IP32_BACTU/8-81
C3IUP7_BACTU/24-128
C3IW07_BACTU/11-96
C3JCK5_9PORP/21-103
C3JCW8_9PORP/6-91
C3JLW3_RHOER/13-97
C3JNN2_RHOER/130-199
C3JPV5_RHOER/23-113
C3JS51_RHOER/45-111
C3JWI6_RHOER/6-96
C3K1G7_PSEFS/9-91
C3KX28_CLOB6/17-55
C3KX95_CLOB6/5-86
C3KXB2_CLOB6/8-116
C3KXG3_CLOB6/30-124
C3L796_BACAC/7-90
C3LIV5_BACAC/5-89
C3LL00_BACAC/11-95
C3LLG6_BACAC/25-120
C3LQW2_VIBCM/12-94
C3M9S9_RHISN/17-104
C3MHX2_RHISN/9-91
C3NUA8_VIBCJ/17-100
C3NVI2_VIBCJ/12-94
C3P5N3_BACAA/7-90
C3P7M5_BACAA/5-89
C3PDT3_BACAA/11-95
C3PE56_BACAA/25-120
C3PGG6_CORA7/1-78
C3PH53_CORA7/20-98
C3PN75_RICAE/4-86
C3PXD1_9BACE/11-93
C3PXM4_9BACE/3-87
C3QAJ0_9BACE/17-99
C3QB23_9BACE/2-86
C3QRN2_9BACE/17-99
C3QTE3_9BACE/2-75
C3R0E9_9BACE/3-87
C3R442_9BACE/19-106
C3R9S7_9BACE/3-87
C3RA08_9BACE/11-93
C3RL48_9FIRM/11-94
C3RQ84_9FIRM/11-85
C3RQN8_9FIRM/7-90
C3SKD2_ECOLX/8-91
C3SVW2_ECOLX/8-90
C3SVW3_ECOLX/8-90
C3T522_ECOLX/101-178
C3TSD9_9ENTE/9-84
C3W9D4_FUSMR/4-83
C3WDB0_FUSMR/13-97
C3WGI7_9FUSO/4-85
C3WH21_9FUSO/6-89
C3WNT5_9FUSO/11-94
C3WQ98_9FUSO/4-85
C3WW08_9FUSO/11-94
C3WXD6_9FUSO/4-84
C3X443_OXAFO/3-72
C3X4I6_OXAFO/11-91
C3X530_OXAFO/3-86
C3XAP1_OXAFO/2-82
C3XBA0_OXAFO/17-100
C4ARB5_BURMA/41-122
C4B3H8_BURMA/10-89
C4EZ33_HAEIF/7-89
C4F5F0_HAEIF/7-89
C4F7X2_9ACTN/41-123
C4F8T8_9ACTN/14-96
C4FEA8_9BIFI/19-102
C4FEC4_9BIFI/10-92
C4FK14_9AQUI/8-83
C4FQT6_9FIRM/32-100
C4FTE8_9FIRM/9-92
C4FX95_9FIRM/34-117
C4FZ07_ABIDE/29-129
C4GB62_9FIRM/34-130
C4GHT0_9NEIS/5-85
C4GJL8_9NEIS/13-92
C4H048_YERPE/9-91
C4H5A2_YERPE/89-167
C4HF20_YERPE/12-95
C4HLN7_YERPE/9-91
C4HNC3_YERPE/89-167
C4HRW1_YERPE/9-91
C4HZ85_YERPE/89-167
C4IFD1_CLOBU/65-139
C4IGM0_CLOBU/17-118
C4ILB2_CLOBU/5-86
C4IP60_BRUAB/264-341
C4ITB4_BRUAB/22-109
C4ITM1_BRUAB/9-91
C4K2N9_RICPU/4-86
C4KD13_THASP/17-97
C4KMB8_BURPS/10-89
C4KRP6_BURPS/45-126
C4L2T9_EXISA/14-104
C4L386_EXISA/6-89
C4L615_EXISA/7-87
C4LCN6_TOLAT/8-90
C4LDU6_TOLAT/9-93
C4LIF6_CORK4/28-117
C4LJB1_CORK4/35-113
C4NV57_ECOLX/45-121
C4NVN6_SALCH/45-121
C4PLJ1_CHLTZ/12-92
C4PQQ6_CHLTJ/12-92
C4RBK3_9ACTO/25-111
C4RC93_9ACTO/23-106
C4RHX9_9ACTO/25-113
C4RZF9_YERBE/9-91
C4S2F4_YERBE/89-167
C4S2G9_YERBE/2-59
C4SAK4_YERMO/9-91
C4SG93_YERMO/99-177
C4SGC2_YERMO/3-55
C4SKQ7_YERFR/9-91
C4SNM6_YERFR/89-167
C4SRG7_YERFR/3-55
C4T107_YERIN/9-91
C4T337_YERIN/1-68
C4T4D0_YERIN/89-167
C4TWQ9_YERKR/9-91
C4TXV3_YERKR/3-55
C4U1F2_YERKR/89-172
C4U6Z8_YERAL/89-167
C4UAD5_YERAL/9-91
C4UCW1_YERAL/3-55
C4UID7_YERRU/9-91
C4UN74_YERRU/1-68
C4UP64_YERRU/55-133
C4UTB9_YERRO/2-55
C4UZ50_YERRO/89-167
C4UZU0_YERRO/9-91
C4V157_9FIRM/19-104
C4VLY8_9LACO/17-116
C4VMT1_9LACO/9-91
C4VNX0_9LACO/7-91
C4VQ73_9LACO/11-93
C4VQT8_9LACO/67-150
C4VR83_9LACO/9-93
C4W8K0_STAWA/5-87
C4WA63_STAWA/5-88
C4WDE8_STAWA/56-151
C4WJW7_9RHIZ/20-107
C4WK04_9RHIZ/9-91
C4WYZ6_KLEPN/8-90
C4WZT9_KLEPN/10-93
C4XKF4_DESMR/1-86
C4XSJ6_DESMR/1-74
C4YMB7_CANAW/339-407
C4YU62_9RICK/4-86
C4YXQ6_9RICK/10-98
C4Z093_EUBE2/34-134
C4ZIL5_THASP/11-101
C4ZIL7_THASP/118-201
C4ZKA7_THASP/20-101
C4ZQJ9_ECOBW/89-166
C5A0G6_ECOBW/8-90
C5A7C2_THEGJ/9-84
C5AC95_BURGB/53-134
C5AEZ9_BURGB/6-86
C5AN58_BURGB/241-343
C5AP40_BURGB/241-343
C5AR39_METEA/27-114
C5ARE8_METEA/17-98
C5ATP4_METEA/229-315
C5B585_METEA/53-135
C5BAS1_EDWI9/9-91
C5BBD6_EDWI9/9-92
C5BDJ6_EDWI9/8-88
C5BQK5_TERTT/8-88
C5BWU3_BEUC1/75-162
C5C6K5_BEUC1/10-98
C5C753_MICLC/55-152
C5CAL4_MICLC/15-103
C5CAR5_MICLC/24-70
C5CAR5_MICLC/74-127
C5CH36_KOSOT/7-94
C5CND7_VARPS/13-95
C5CSW8_VARPS/12-96
C5D409_GEOSW/6-90
C5D8C9_GEOSW/5-87
C5D8V7_GEOSW/8-91
C5DA67_GEOSW/193-277
C5DAW2_GEOSW/7-92
C5DB10_GEOSW/2-85
C5EBZ6_BIFLI/12-95
C5EC12_BIFLI/10-92
C5EDK2_BIFLI/114-195
C5EDK4_BIFLI/21-110
C5EEJ7_9FIRM/5-88
C5EFS3_9FIRM/14-89
C5EKF6_9FIRM/6-80
C5EMZ7_9FIRM/6-81
C5ERU9_9FIRM/11-87
C5EUW8_9FIRM/34-130
C5F5L9_LACPA/4-87
C5F5Q6_LACPA/5-86
C5G424_9LACO/17-116
C5G440_9LACO/7-91
C5JAZ2_9BACT/8-96
C5N4Z4_STAA3/5-86
C5N5R3_STAA3/5-88
C5N7C5_BURMA/45-126
C5NJD7_BURMA/10-89
C5NYV5_9BACL/6-91
C5PZV2_STAAU/5-88
C5Q0K6_STAAU/5-86
C5Q4Q3_STAAU/49-144
C5Q8P0_STAEP/1-77
C5Q9C1_STAEP/5-88
C5QRK0_STAEP/1-77
C5QSN4_STAEP/5-88
C5QWL7_STAEP/1-77
C5QXA3_STAEP/5-88
C5RBD8_WEIPA/10-96
C5RC70_WEIPA/12-94
C5S175_9PAST/9-92
C5S3S9_9PAST/8-89
C5T5H8_ACIDE/15-97
C5T8U9_ACIDE/9-92
C5TE65_ZYMMO/17-94
C5TIH5_ZYMMO/17-103
C5TJ38_NEIFL/8-87
C5TQ79_NEIFL/11-90
C5US31_CLOBO/15-88
C5US91_CLOBO/5-86
C5UU22_CLOBO/66-139
C5UUG3_CLOBO/17-120
C5VSU2_CLOBO/5-85
C5VSW8_CLOBO/5-86
C5VUH0_9VIRU/27-110
C5W1L5_ECOBB/80-158
C5W8H9_ECOBB/8-90
C5WB45_ECOBB/8-91
C5ZAA2_BURPS/45-126
C5ZF62_BURPS/19-95
C5ZH22_BURPS/10-89
C5ZZD8_DINSH/14-102
C6A3S8_THESM/5-79
C6A8Q4_BIFLB/7-89
C6A8R5_BIFLB/9-92
C6AAU7_BARGA/27-114
C6AAZ2_BARGA/7-89
C6AJB2_BIFAS/7-89
C6AJC3_BIFAS/9-92
C6AK85_AGGAN/7-89
C6AQB4_AGGAN/5-88
C6AXY5_RHILS/9-91
C6AY52_RHILS/16-104
C6BCX6_RALP1/9-90
C6BI42_RALP1/19-103
C6BT31_DESAD/7-88
C6BUK4_DESAD/15-97
C6BZD4_DESAD/15-100
C6C215_DESAD/7-88
C6C7D3_DICDC/11-94
C6CDW8_DICDC/9-91
C6CGK8_DICZE/11-94
C6CJK4_DICZE/9-91
C6CMM4_DICZE/119-189
C6CU47_PAESJ/5-88
C6CYP2_PAESJ/13-100
C6D8Z2_PECCP/9-91
C6DHB5_PECCP/20-103
C6DKZ0_PECCP/89-169
C6DRX2_MYCTK/8-98
C6DWU5_MYCTK/5-87
C6DY29_CLOBO/5-81
C6DZ72_GEOSM/5-85
C6DZI5_GEOSM/5-88
C6EBE0_ECOBD/89-166
C6EG03_ECOBD/8-91
C6EIL4_ECOBD/8-90
C6EJI4_ECOBD/80-158
C6GWD3_STRS4/6-77
C6HWV2_9BACT/33-119
C6I0L0_9BACT/13-93
C6IAX1_9BACE/17-98
C6IBJ6_9BACE/3-87
C6IF69_9BACE/2-75
C6II13_9BACE/3-87
C6IJK0_9BACE/17-99
C6IKX1_9BACE/20-93
C6IUY6_9BACE/7-93
C6IWS8_9BACL/26-116
C6J3X1_9BACL/5-88
C6J4V4_9BACL/23-117
C6J725_9BACL/42-127
C6J732_9BACL/23-105
C6J832_9FIRM/19-95
C6J8Y4_9FIRM/5-88
C6JH03_9FIRM/11-89
C6JIV9_FUSVA/4-83
C6JQF7_FUSVA/8-92
C6L108_9BACT/15-97
C6L8W3_9FIRM/10-86
C6LGQ0_9FIRM/15-98
C6LKW3_9FIRM/7-83
C6M0Z2_NEISI/6-85
C6MAA7_NEISI/10-92
C6N2C8_9GAMM/102-180
C6N4A8_9GAMM/28-123
C6N6D7_9GAMM/121-202
C6N6D9_9GAMM/10-100
C6N7C0_9GAMM/41-134
C6NUR2_9GAMM/7-88
C6NUW8_9GAMM/19-101
C6PQP8_9CLOT/5-86
C6PT02_9CLOT/26-107
C6PTQ9_9CLOT/17-66
C6PZX9_9CLOT/29-109
C6PZY6_9CLOT/2-85
C6R1G4_9MICC/60-143
C6R1Y8_9MICC/53-117
C6RAL7_9CORY/21-99
C6RBP6_9CORY/7-90
C6RQS1_ACIRA/9-91
C6RSJ2_ACIRA/21-100
C6RTZ0_VIBCH/17-100
C6S2I5_VIBCH/12-94
C6S545_NEIML/10-96
C6S620_NEIML/6-85
C6SAI3_NEIME/6-85
C6SE41_NEIME/10-96
C6SGG2_NEIME/6-85
C6SIV8_NEIME/10-96
C6TQH3_BURPS/10-89
C6TUV2_BURPS/45-126
C6UD04_ECOBR/8-90
C6UDS2_ECOBR/80-158
C6UIQ6_ECOBR/8-91
C6USZ9_ECO5T/8-90
C6UYC4_ECO5T/89-166
C6UZU9_ECO5T/8-91
C6V424_NEORI/9-89
C6V4T9_NEORI/13-101
C6VQH5_LACPJ/6-90
C6VQL4_LACPJ/5-88
C6VXU9_DYAFD/2-86
C6W3N5_DYAFD/6-90
C6WA61_ACTMD/10-92
C6WEU8_ACTMD/29-114
C6WT36_METML/4-84
C6WZ23_METML/14-95
C6WZV5_FLAB3/8-92
C6X054_FLAB3/2-86
C6X8F1_METSD/5-85
C6XA85_METSD/9-91
C6XFA7_LIBAP/1-77
C6XG52_LIBAP/18-106
C6XMJ6_HIRBI/23-112
C6XPI7_HIRBI/10-91
C6XXW1_PEDHD/7-91
C6Y269_PEDHD/3-86
C6YG75_VIBCH/12-94
C6YLU5_VIBCH/17-100
C6YMT5_FRATT/5-85
C6YR28_FRATT/7-87
C6YTZ7_9GAMM/7-87
C6YUD9_9GAMM/5-85
C6Z0D5_9BACE/11-93
C6Z0J0_9BACE/3-87
C6ZB23_9BACE/104-177
C6ZBX5_9BACE/17-106
C7BNM8_PHOAA/20-108
C7BNT0_PHOAA/105-183
C7CLQ3_METED/27-114
C7CMB6_METED/17-98
C7CSM2_ENTFA/8-90
C7CSX8_ENTFA/5-88
C7D3B5_ENTFA/8-90
C7D3M5_ENTFA/5-88
C7DAD3_9RHOB/137-217
C7DBI3_9RHOB/10-99
C7DFD4_9RHOB/9-91
C7GCA8_9FIRM/5-58
C7GDA7_9FIRM/29-105
C7GZ04_9FIRM/7-90
C7H3Y2_9FIRM/8-89
C7H5P2_9FIRM/10-66
C7H7Q4_9FIRM/23-124
C7HD14_CLOTM/13-115
C7HDT6_CLOTM/5-88
C7HU34_9FIRM/10-43
C7IPN4_THEET/21-123
C7IT56_THEET/6-88
C7JCC9_ACEP3/7-106
C7JDD0_ACEP3/30-97
C7JEV7_ACEP3/6-88
C7JJ42_ACEP3/13-86
C7JJ55_ACEP3/180-252
C7JLL1_ACEPA/6-88
C7JPI4_ACEPA/7-106
C7JQ18_ACEPA/30-97
C7JSU0_ACEPA/13-86
C7JSV3_ACEPA/180-252
C7JVS9_ACEPA/6-88
C7JYP9_ACEPA/7-106
C7JZ83_ACEPA/30-97
C7K1I7_ACEPA/13-86
C7K1K0_ACEPA/180-252
C7K201_ACEPA/30-97
C7K621_ACEPA/6-88
C7K8Z4_ACEPA/7-106
C7KA85_ACEPA/13-86
C7KA98_ACEPA/180-252
C7KAN6_ACEPA/7-106
C7KB70_ACEPA/30-97
C7KF90_ACEPA/6-88
C7KIY3_ACEPA/13-86
C7KIZ6_ACEPA/180-252
C7KK01_ACEPA/7-106
C7KKI6_ACEPA/30-97
C7KPK6_ACEPA/6-88
C7KSM9_ACEPA/13-86
C7KSP2_ACEPA/180-252
C7KUB3_ACEPA/7-106
C7KUU7_ACEPA/30-97
C7KYX1_ACEPA/6-88
C7L163_ACEPA/13-86
C7L176_ACEPA/180-252
C7L440_ACEPA/7-106
C7L4M5_ACEPA/30-97
C7L8P5_ACEPA/6-88
C7L9V9_ACEPA/13-86
C7L9X2_ACEPA/180-252
C7LEE5_BRUMC/20-107
C7LEQ7_BRUMC/7-89
C7LFV9_BRUMC/236-313
C7LTJ4_DESBD/5-87
C7LWB1_DESBD/12-97
C7LXX0_ACIFD/53-134
C7LZA8_ACIFD/9-90
C7M667_CAPOD/7-89
C7M6X5_CAPOD/3-91
C7MB85_BRAFD/13-96
C7MCQ1_BRAFD/23-110
C7MNC6_CRYCD/16-98
C7MP15_CRYCD/5-92
C7MUY5_SACVD/68-151
C7MV36_SACVD/17-119
C7MY95_SACVD/16-117
C7MZG5_SACVD/13-101
C7N4T8_SLAHD/16-98
C7N593_SLAHD/23-105
C7N6A1_SLAHD/80-161
C7NA28_LEPBD/31-121
C7NEN4_LEPBD/3-81
C7NGY7_KYTSD/10-93
C7NI36_KYTSD/9-92
C7NP51_HALUD/15-96
C7NTY5_HALUD/25-109
C7NWF2_HALMD/15-99
C7NXY8_HALMD/14-93
C7NYE0_HALMD/5-92
C7P186_HALMD/19-100
C7P3Z1_HALMD/13-95
C7PUF4_CHIPD/9-93
C7PUZ0_CHIPD/24-108
C7PVX8_CATAD/12-93
C7PY25_CATAD/17-119
C7PZV6_CATAD/67-138
C7QA48_CATAD/9-87
C7R3C1_JONDD/64-115
C7R465_JONDD/10-96
C7R6T2_KANKD/5-88
C7RAD3_KANKD/6-88
C7RPB6_ACCPU/10-94
C7RUT7_ACCPU/14-96
C7RW08_ACCPU/15-105
C7RW10_ACCPU/27-108
C7RW76_ACCPU/38-109
C7SQN2_9ACTO/11-94
C7TCD0_LACRG/5-86
C7TCG5_LACRG/5-88
C7TJ48_LACRL/5-86
C7TJ86_LACRL/5-88
C7U183_9BACT/23-98
C7U807_ENTFA/5-88
C7U8Y0_ENTFA/8-90
C7UGS4_ENTFA/5-88
C7UH76_ENTFA/8-90
C7UNV7_ENTFA/5-88
C7UQ30_ENTFA/8-90
C7UUS1_ENTFA/8-90
C7UV24_ENTFA/5-88
C7V5L2_ENTFA/5-88
C7V5W4_ENTFA/8-90
C7VCL8_ENTFA/5-88
C7VCX0_ENTFA/8-91
C7VN56_ENTFA/8-90
C7VNF9_ENTFA/5-88
C7VVJ2_ENTFA/8-90
C7VVU5_ENTFA/5-88
C7W2D5_ENTFA/8-90
C7W2N7_ENTFA/5-88
C7WA80_ENTFA/5-88
C7WAI2_ENTFA/8-90
C7WKM7_ENTFA/5-88
C7WKX9_ENTFA/8-90
C7WP30_ENTFA/5-88
C7WPD3_ENTFA/8-90
C7X1P5_ENTFA/8-90
C7X1Z7_ENTFA/5-88
C7X430_9PORP/8-89
C7X9I4_9PORP/19-105
C7XBU3_9PORP/3-88
C7XGL3_9LACO/3-60
C7XID4_9LACO/10-92
C7XJT0_9LACO/32-110
C7XP15_9FUSO/11-94
C7XQ74_9FUSO/4-85
C7XU25_9LACO/5-88
C7XU52_9LACO/10-94
C7XZ97_9LACO/9-91
C7XZT6_9LACO/7-91
C7Y4N4_9LACO/32-110
C7Y6U1_9LACO/3-60
C7Y6X6_9LACO/10-92
C7YAV1_ENTFA/8-90
C7YB95_ENTFA/5-88
C7ZWK0_STAAU/4-86
C7ZX81_STAAU/5-88
C8A3D8_STAAU/4-86
C8A4A2_STAAU/5-88
C8A4R2_STAAU/238-304
C8A4R3_STAAU/29-123
C8ABB9_STAAU/4-86
C8AC85_STAAU/5-88
C8AE65_STAAU/238-304
C8AE66_STAAU/29-123
C8AIH2_STAAU/5-88
C8AKC9_STAAU/4-86
C8ARD6_STAAU/4-86
C8ASA1_STAAU/5-88
C8JRT7_LISMO/5-89
C8JW34_LISMO/8-91
C8K1U1_LISMO/8-91
C8K2E4_LISMO/5-89
C8K8A4_LISMO/8-91
C8KBP0_LISMO/5-89
C8KJJ1_STAAU/5-88
C8KJL0_STAAU/5-86
C8KQ63_STAAU/5-86
C8KSP4_STAAU/5-88
C8KYD5_9PAST/9-92
C8L306_STAAU/5-88
C8L3T1_STAAU/40-135
C8L3T2_STAAU/29-123
C8L3T3_STAAU/238-304
C8L437_STAAU/4-86
C8L9P3_STAAU/5-88
C8LBU3_STAAU/238-304
C8LBU4_STAAU/29-123
C8LDL0_STAAU/5-86
C8LHD6_STAAU/238-304
C8LHD7_STAAU/29-123
C8LIA7_STAAU/5-88
C8LKG2_STAAU/4-86
C8LTG3_STAAU/5-88
C8LV52_STAAU/29-123
C8LV53_STAAU/238-304
C8LVU0_STAAU/4-86
C8LZQ4_STAAU/5-88
C8M2Q1_STAAU/4-86
C8M5V8_STAAU/4-86
C8M758_STAAU/5-88
C8M7Z0_STAAU/232-310
C8M7Z1_STAAU/29-124
C8MCQ7_STAAU/5-88
C8MEV5_STAAU/4-86
C8MIY6_STAAU/5-88
C8MNW7_STAAU/4-86
C8MR51_STAAU/238-304
C8MR52_STAAU/29-123
C8MV13_STAAU/5-88
C8MVH0_STAAU/238-304
C8MVH1_STAAU/29-123
C8MXB6_STAAU/4-86
C8MZU5_STAAU/5-88
C8N098_STAAU/29-123
C8N099_STAAU/238-304
C8N5W3_STAAU/4-86
C8N6J9_9GAMM/4-84
C8N829_9GAMM/3-82
C8NEN7_9LACT/6-89
C8NF48_9LACT/4-86
C8NNL1_COREF/7-95
C8NPM7_COREF/14-92
C8P781_9LACO/12-93
C8P848_9LACO/5-88
C8P8Q9_9LACO/7-94
C8PAN1_9LACO/8-92
C8PAQ5_9LACO/6-88
C8PT68_9SPIO/6-87
C8PTI3_9SPIO/5-87
C8PUM3_9GAMM/24-102
C8PV23_9GAMM/51-133
C8RSZ2_CORJE/10-91
C8RTT4_CORJE/16-94
C8RZ69_9RHOB/9-91
C8S3L4_9RHOB/13-101
C8S4W2_9RHOB/79-147
C8SKJ3_9RHIZ/7-86
C8SSL0_9RHIZ/16-104
C8T0H9_KLEPR/10-93
C8T518_KLEPR/8-90
C8TGQ6_ECO26/8-90
C8TKS1_ECO26/80-158
C8TL06_ECO26/8-91
C8TTK2_ECO26/89-166
C8TUN0_ECO26/80-158
C8TYP5_ECO10/8-91
C8U3K6_ECO10/89-166
C8UAP8_ECO10/8-90
C8UC92_ECO1A/89-166
C8UDI7_ECO1A/80-158
C8UFA0_ECO1A/8-90
C8UJJ3_ECO1A/8-91
C8UK64_ECO1A/82-160
C8UU31_LACRG/4-87
C8VVJ0_DESAS/15-102
C8VWN9_DESAS/14-104
C8VXY0_DESAS/2-90
C8VYX1_DESAS/5-88
C8VZQ4_DESAS/123-202
C8VZQ6_DESAS/18-104
C8W0H6_DESAS/44-125
C8W0H7_DESAS/28-109
C8W5C7_DESAS/5-93
C8W9W9_ATOPD/8-90
C8WAJ5_ATOPD/11-93
C8WBX1_ZYMMN/17-94
C8WDI6_ZYMMN/17-103
C8WGZ0_EGGLE/25-107
C8WJ27_EGGLE/5-88
C8WWD9_ALIAD/16-90
C8WXE0_ALIAD/5-87
C8WYA4_ALIAD/26-91
C8X185_DESRD/11-96
C8X2I8_DESRD/16-97
C8X8P3_NAKMY/31-101
C8X9Q3_NAKMY/31-105
C8XAX7_NAKMY/31-121
C8XBU4_NAKMY/21-107
C8XFF1_NAKMY/44-109
C8XHP9_NAKMY/24-112
C8XKW6_NAKMY/49-115
C8ZYW3_ENTGA/5-88
C8ZZA5_ENTGA/7-90
C9A4M3_ENTCA/7-90
C9AAN2_ENTCA/5-88
C9AFD3_ENTFC/7-92
C9AFH7_ENTFC/5-88
C9AK81_ENTFC/24-131
C9AP65_ENTFC/7-92
C9APA9_ENTFC/5-88
C9ATG2_ENTFC/21-128
C9B0R2_ENTCA/5-88
C9B6B2_ENTFC/7-92
C9B6F8_ENTFC/5-88
C9B977_ENTFC/24-131
C9BCI7_ENTFC/7-92
C9BCN0_ENTFC/5-88
C9BIN4_ENTFC/21-128
C9BJR4_ENTFC/7-92
C9BJV8_ENTFC/5-88
C9BS93_ENTFC/7-92
C9C1P9_ENTFC/7-92
C9C1U3_ENTFC/5-88
C9C8Q0_ENTFC/5-88
C9C8U4_ENTFC/7-92
C9CP61_ENTCA/5-88
C9CPM1_ENTCA/7-90
C9CTD9_9RHOB/18-87
C9CXJ0_9RHOB/11-93
C9CZP5_9RHOB/17-106
C9D4M9_9RHOB/66-154
C9D4N1_9RHOB/27-123
C9DCM0_9CAUD/10-88
C9KR74_9BACE/17-99
C9KTI3_9BACE/19-106
C9KYK0_9BACE/114-189
C9KYK2_9BACE/11-100
C9KZN8_9BACE/3-87
C9L5W1_RUMHA/33-131
C9L745_RUMHA/5-88
C9L7V0_RUMHA/27-115
C9LEJ3_9BACT/9-91
C9LJA3_9BACT/4-72
C9LJA5_9BACT/9-97
C9LJH9_9BACT/4-86
C9LLJ4_9FIRM/25-97
C9LUD4_9FIRM/21-98
C9LZJ5_LACHE/18-116
C9LZY9_LACHE/8-92
C9M014_LACHE/10-92
C9M7U3_9BACT/30-113
C9M9N6_9BACT/9-99
C9MD26_HAEIF/7-89
C9ME58_HAEIF/5-88
C9MJB2_HAEIF/7-89
C9MK17_HAEIF/5-88
C9MRI5_9BACT/3-86
C9MT44_9BACT/11-93
C9MVF8_9FUSO/35-112
C9NLU5_9VIBR/16-99
C9NN00_9VIBR/12-94
C9P0S2_VIBME/16-99
C9P1H4_VIBME/12-94
C9PAI7_VIBFU/16-99
C9PL09_VIBFU/12-94
C9PM05_9PAST/5-89
C9PQ11_9PAST/7-93
C9PTS8_9BACT/3-87
C9PW20_9BACT/12-94
C9Q2S3_9VIBR/17-100
C9Q6L4_9VIBR/12-94
C9QAM4_9VIBR/90-167
C9QBS2_VIBOR/16-99
C9QCK8_VIBOR/12-94
C9QT21_ECOD1/89-166
C9QWE1_ECOD1/8-91
C9QZM2_ECOD1/8-90
C9R2B9_AGGAD/5-89
C9R648_AGGAD/7-89
C9R7Z8_AMMDK/6-89
C9RBU5_AMMDK/5-93
C9RDI4_AMMDK/11-89
C9RKS4_FIBSS/7-89
C9RQE0_FIBSS/8-91
C9RZW3_GEOSY/5-89
C9S074_GEOSY/8-91
C9S244_GEOSY/2-85
C9T3J1_9RHIZ/9-91
C9T3U9_9RHIZ/13-100
C9T4U8_9RHIZ/240-317
C9TC06_9RHIZ/240-317
C9TD03_9RHIZ/20-107
C9TDA9_9RHIZ/9-91
C9TNT4_9RHIZ/9-91
C9TP39_9RHIZ/20-107
C9TQD7_9RHIZ/240-317
C9TTB3_9RHIZ/240-317
C9TVQ6_9RHIZ/20-107
C9TW94_9RHIZ/9-91
C9U625_BRUAB/20-107
C9U6D4_BRUAB/9-91
C9U7M4_BRUAB/236-313
C9UFA1_BRUAB/20-107
C9UFK9_BRUAB/9-91
C9UGU8_BRUAB/236-313
C9UPI7_BRUAB/20-107
C9UPU9_BRUAB/7-89
C9UR37_BRUAB/241-317
C9UUI1_BRUAB/20-107
C9UUT7_BRUAB/9-91
C9UW25_BRUAB/240-317
C9V8G4_BRUNE/240-317
C9VC29_BRUNE/13-100
C9VCL5_BRUNE/9-91
C9VIE5_9RHIZ/20-107
C9VJ37_9RHIZ/9-91
C9VLC4_9RHIZ/240-317
C9VW30_BRUAB/236-313
C9VW82_BRUAB/20-107
C9VWJ7_BRUAB/9-91
C9X0G1_NEIM8/6-85
C9X1Z2_NEIM8/10-96
C9X7H0_SALTD/89-167
C9XAF6_SALTD/10-93
C9XG75_SALTD/8-90
C9XNU9_CLODC/4-86
C9XV68_CROTZ/89-165
C9XZR6_CROTZ/8-90
C9Y4V8_CROTZ/15-98
C9Y5G1_CROTZ/29-102
C9Y7F6_9BURK/9-91
C9YBY1_9BURK/49-132
C9YFH6_9BURK/11-104
C9YGC9_9BURK/7-86
C9YKF9_CLODR/4-86
D0AEI8_ENTFC/5-88
D0AEN1_ENTFC/7-92
D0AM32_ENTFC/5-88
D0AM75_ENTFC/7-92
D0AY69_BRUAB/20-107
D0AYH0_BRUAB/9-91
D0AZN0_BRUAB/236-313
D0B3G7_BRUME/20-107
D0B3S0_BRUME/9-91
D0B4Y4_BRUME/240-317
D0BD91_BRUSU/240-317
D0BEC3_BRUSU/9-91
D0BEM1_BRUSU/20-107
D0BKB3_9LACT/1-69
D0BKQ9_9LACT/5-87
D0BTH3_9FUSO/4-84
D0BWN0_9GAMM/12-94
D0C1N6_9GAMM/21-100
D0CB56_ACIBA/21-100
D0CBH6_ACIBA/12-94
D0CGD4_9SYNE/30-116
D0CS80_9RHOB/11-93
D0CXG4_9RHOB/12-100
D0D0G4_9RHOB/13-101
D0D1S0_9RHOB/7-89
D0D3I6_9RHOB/44-131
D0DDW7_9RHOB/55-128
D0DFP0_9LACO/36-114
D0DG93_9LACO/10-92
D0DGC8_9LACO/3-60
D0DMM3_9LACO/7-91
D0DMP0_9LACO/17-116
D0DMY5_9LACO/9-91
D0DRB0_LACFE/28-106
D0DRC6_LACFE/8-96
D0DRE0_LACFE/12-94
D0DW96_9LACO/7-91
D0DY56_9LACO/9-91
D0FMZ6_ERWPY/11-94
D0FRL9_ERWPY/88-166
D0FVL5_ERWPY/19-101
D0FW97_ERWPY/25-113
D0FWA6_ERWPY/25-113
D0FWC2_ERWPY/25-113
D0GCM5_BRUME/9-91
D0GCY5_BRUME/20-107
D0GHC1_BRUME/240-317
D0GKA9_9FUSO/14-107
D0GL18_9FUSO/34-112
D0GQR8_VIBMI/12-94
D0GWG0_VIBMI/17-100
D0H1A8_VIBCH/17-100
D0H559_VIBCH/12-94
D0HAY5_VIBMI/17-100
D0HHD5_VIBMI/12-94
D0HKW1_VIBCH/17-100
D0HSM1_VIBCH/12-94
D0HVR9_VIBCH/17-100
D0HX35_VIBCH/12-94
D0I354_VIBHO/11-94
D0I831_VIBHO/8-90
D0IHH5_9VIBR/90-167
D0IM36_9VIBR/12-94
D0IMH0_9VIBR/17-100
D0J298_COMT2/28-111
D0J6X7_COMT2/43-123
D0J7E3_COMT2/20-102
D0JGC9_YERPD/9-91
D0JJK1_YERPD/12-95
D0JL48_YERPD/89-167
D0JQU2_YERP1/9-91
D0JTM7_YERP1/12-95
D0JW78_YERP1/89-167
D0K4H1_STAAD/4-86
D0K577_STAAD/5-88
D0KBL7_PECWW/20-103
D0KGZ7_PECWW/10-87
D0KHS8_PECWW/9-91
D0KVM9_HALNC/22-104
D0L0D4_HALNC/21-98
D0L801_GORB4/9-100
D0L944_GORB4/15-105
D0LAP1_GORB4/12-94
D0LG95_HALO1/11-93
D0LHX4_HALO1/17-101
D0M534_VIBSE/17-100
D0M6S9_VIBSE/12-99
D0MHE9_RHOM4/107-186
D0MIA8_RHOM4/18-99
D0P9B9_BRUSU/20-107
D0P9M8_BRUSU/9-91
D0PAW7_BRUSU/240-317
D0PM01_BRUSU/20-107
D0PMB1_BRUSU/9-91
D0PNH2_BRUSU/240-317
D0R4E7_LACJF/9-93
D0R4H8_LACJF/11-93
D0R4J5_LACJF/10-91
D0RK90_9RHIZ/20-107
D0RKJ8_9RHIZ/9-91
D0RLP7_9RHIZ/240-317
D0RNZ5_9RICK/12-81
D0S158_ACICA/12-94
D0S5Z3_ACICA/21-100
D0SBU8_ACIJO/9-91
D0SDP4_ACIJO/21-99
D0SGG3_ACIJO/85-172
D0SK93_ACIJU/15-97
D0SLA5_ACIJU/44-127
D0SPC1_ACIJU/21-100
D0SWQ9_ACILW/7-89
D0SY30_ACILW/21-99
D0T4W6_ACIRA/9-91
D0T633_ACIRA/21-100
D0TEC4_9BACE/8-89
D0THI2_9BACE/3-88
D0TKV6_9BACE/17-99
D0TLD6_9BACE/3-87
D0U5Z8_9ACTN/7-89
D0U650_9ACTN/12-92
D0W2P1_NEICI/38-120
D0W4M6_NEICI/23-102
D0W810_NEILA/6-85
D0W8E1_NEILA/39-125
D0WEM9_9ACTN/17-99
D0WF42_9ACTN/21-104
D0WR53_9ACTO/7-96
D0WSN9_VIBAL/15-97
D0X5L2_VIBHA/15-97
D0XB18_VIBHA/1-56
D0XDY8_VIBHA/140-221
D0YUF5_9ACTO/14-50
D0YUW2_9ACTO/18-105
D0Z005_LISDA/8-90
D0Z0T9_LISDA/14-97
D0Z997_EDWTE/12-95
D0Z9I4_EDWTE/94-170
D0ZDY3_EDWTE/9-91
D0ZL80_SALT1/89-167
D0ZNS6_SALT1/10-93
D0ZWE0_SALT1/8-90
D0ZYS4_CHLPP/5-106
D0ZYZ4_CHLPP/11-91
D1A300_THECD/10-106
D1A6X5_THECD/11-99
D1AIZ1_SEBTE/14-98
D1AMH6_SEBTE/7-84
D1AS40_SEBTE/4-81
D1AT66_ANACI/7-88
D1ATX4_ANACI/10-98
D1AX16_STRM9/4-82
D1AX90_STRM9/5-90
D1B5G4_THEAS/14-96
D1B6D4_THEAS/2-84
D1BHJ6_SANKS/15-102
D1BJ84_SANKS/17-100
D1BML0_VEIPT/32-100
D1BS98_XYLCX/20-108
D1C020_XYLCX/32-115
D1C7L2_SPHTD/48-125
D1C7S0_SPHTD/5-89
D1CA83_SPHTD/13-104
D1CD80_THET1/8-95
D1CFT3_THET1/15-101
D1CGA9_THET1/50-122
D1CU31_9RHIZ/20-107
D1CUD7_9RHIZ/9-91
D1D3I8_NEIGO/10-96
D1D4J9_NEIGO/6-85
D1DAM6_NEIGO/10-96
D1DBI0_NEIGO/6-85
D1DGZ3_NEIGO/10-96
D1DHV1_NEIGO/6-85
D1DM28_NEIGO/10-96
D1DMZ3_NEIGO/6-85
D1DTG1_NEIGO/10-96
D1DUS3_NEIGO/6-85
D1E0D7_NEIGO/10-96
D1E1A7_NEIGO/6-85
D1E6K8_NEIGO/10-96
D1E7N4_NEIGO/6-85
D1ED64_NEIGO/10-96
D1EE27_NEIGO/6-85
D1ENX2_9RHIZ/20-107
D1EP80_9RHIZ/9-91
D1EQC8_9RHIZ/240-317
D1F067_BRUME/20-107
D1F0H5_BRUME/9-91
D1F1Q5_BRUME/240-317
D1F549_BRUME/20-107
D1F5G1_BRUME/9-91
D1F6P6_BRUME/240-317
D1FGC3_9RHIZ/20-107
D1FGN4_9RHIZ/9-91
D1FHT5_9RHIZ/240-317
D1GMS0_STAA0/237-304
D1GMS1_STAA0/29-123
D1GQD6_STAA0/25-109
D1GT62_STAA0/5-86
D1GUI4_STAA0/216-283
D1GUV8_STAA0/5-88
D1JNF4_9BACE/2-76
D1JVU5_9BACE/3-87
D1JW70_9BACE/17-98
D1K3N5_9BACE/11-93
D1K3X0_9BACE/3-87
D1K5N9_9BACE/7-97
D1KE10_9GAMM/5-88
D1N7Z4_9BACT/5-90
D1N8W9_9BACT/6-89
D1NMC7_CLOTM/5-88
D1NMI0_CLOTM/13-115
D1NT00_9BIFI/7-90
D1NT12_9BIFI/15-97
D1NZS6_9ENTR/89-167
D1P2X0_9ENTR/19-102
D1P3Y5_9ENTR/10-92
D1PDV2_9BACT/6-87
D1PEN5_9BACT/2-75
D1PG13_9BACT/4-88
D1PKU1_9FIRM/23-123
D1PQE4_9FIRM/23-100
D1PS85_9FIRM/56-133
D1PTW6_9BACT/10-92
D1PZP0_9BACT/2-86
D1Q3G6_YERPE/12-95
D1Q5T3_YERPE/12-95
D1Q7B0_STAAU/5-86
D1QBJ1_STAAU/5-88
D1QHK8_STAAU/4-86
D1QKY2_STAAU/5-88
D1QLZ7_STAAU/29-123
D1QLZ8_STAAU/238-304
D1QQY4_9BACT/20-93
D1QRY5_9BACT/12-94
D1QSX8_9BACT/3-87
D1QWS9_STAAU/4-86
D1QXI4_STAAU/5-88
D1R4B2_9CHLA/16-99
D1RBF0_9CHLA/23-103
D1RR95_SEROD/89-167
D1RXY2_SEROD/12-95
D1RZQ9_SEROD/9-91
D1TRU9_YERPE/9-91
D1TYC7_YERPE/89-167
D1U0P0_YERPE/12-95
D1VS92_9FIRM/7-109
D1VXA2_9BACT/2-86
D1VZ41_9BACT/12-94
D1W7A1_9BACT/2-86
D1W8B5_9BACT/12-94
D1WAU2_9LACO/9-91
D1WB98_9LACO/7-91
D1WBB5_9LACO/7-91
D1WBT6_9LACO/9-91
D1WFH0_9LACO/17-116
D1WM40_STAEP/4-87
D1WND4_STAEP/5-88
D1XVH4_9BACT/2-86
D1XZM8_9BACT/12-94
D1Y388_9BACT/5-87
D1Y3S4_9BACT/10-91
D1Y5T6_9BACT/23-98
D1YB87_PROAC/9-92
D1YDB3_PROAC/7-89
D1YJE3_9LACO/9-93
D1YJH3_9LACO/5-87
D1YRA0_9FIRM/32-101
D2A727_SHIF2/1-65
D2ABY4_SHIF2/8-91
D2AIA8_SHIF2/101-178
D2AL08_FRATE/5-85
D2APR9_FRATE/7-87
D2AR79_STRRD/63-165
D2AXN8_STRRD/39-126
D2AYB8_STRRD/444-517
D2B1L4_STRRD/20-110
D2B1M3_STRRD/16-102
D2B507_STRRD/28-102
D2B9T3_STRRD/8-96
D2BHG9_DEHSV/5-88
D2BIG5_DEHSV/5-93
D2BSB1_DICD5/9-91
D2BYP3_DICD5/11-94
D2DXP8_9BACT/6-86
D2EIV0_PEDAC/4-88
D2EL23_PEDAC/5-87
D2ENG9_9STRE/5-78
D2ENZ4_9STRE/6-77
D2ER32_9STRE/22-124
D2EW40_9BACE/4-88
D2EXP3_9BACE/17-98
D2F1Y8_9BACE/104-178
D2F6E8_STAAU/4-86
D2F7C3_STAAU/5-88
D2FCJ5_STAAU/4-86
D2FDG5_STAAU/5-88
D2FF46_STAAU/27-122
D2FLD1_STAAU/4-86
D2FM32_STAAU/5-88
D2FUT0_STAAU/4-86
D2FVK2_STAAU/5-88
D2G0Q4_STAAU/4-86
D2G264_STAAU/5-88
D2G954_STAAU/4-86
D2GAV8_STAAU/5-88
D2GFL6_STAAU/4-86
D2GGK0_STAAU/5-88
D2GQX7_STAAU/4-86
D2GRP7_STAAU/5-88
D2J8J2_STAEP/40-135
D2JKQ3_STAAU/27-122
D2L7N5_9DELT/18-103
D2L7V0_9DELT/16-98
D2MLX1_9FIRM/7-89
D2MQ50_9FIRM/7-84
D2N6N0_STAA5/4-86
D2N7I9_STAA5/5-88
D2N8R5_STAA5/27-122
D2NDN1_ECOS5/8-91
D2NJI9_ECOS5/101-178
D2NM55_ECOS5/8-90
D2NTN2_ROTMD/124-207
D2NUA7_ROTMD/44-107
D2NVD8_LISM1/5-89
D2P1Q1_LISM1/8-91
D2P4I7_LISM2/8-91
D2P6R3_LISM2/5-89
D2PKX7_KRIFD/104-162
D2PZF6_KRIFD/20-103
D2Q3L1_KRIFD/8-96
D2Q578_BIFDB/7-89
D2Q591_BIFDB/8-91
D2QBI8_SPILD/5-88
D2QGE8_SPILD/6-90
D2QUZ0_SPILD/116-198
D2QVG8_SPILD/35-105
D2QVT4_SPILD/30-105
D2R3Y9_PIRSD/24-104
D2R836_PIRSD/5-90
D2RA84_GARV4/22-106
D2RA91_GARV4/22-103
D2RKG6_ACIFV/14-93
D2RKK7_ACIFV/18-101
D2RQ32_HALTV/20-93
D2RSB2_HALTV/3-92
D2S334_HALTV/46-113
D2S4E7_GEOOG/37-109
D2S8M3_GEOOG/13-101
D2SDZ5_GEOOG/20-103
D2SE94_GEOOG/13-89
D2T6A2_ERWP6/26-108
D2T7S3_ERWP6/25-113
D2T7T1_ERWP6/25-113
D2T7T8_ERWP6/25-113
D2T7U7_ERWP6/25-113
D2T9M7_ERWP6/88-166
D2TCR9_ERWP6/11-94
D2TNN3_CITRI/89-166
D2TS20_CITRI/8-90
D2TV19_CITRI/8-91
D2TWV5_9ENTR/5-88
D2TYE3_9ENTR/100-178
D2U1X7_9ENTR/13-95
D2UF93_XANAP/8-91
D2UFI5_XANAP/28-110
D2ULL6_STAAU/4-86
D2UMB8_STAAU/5-88
D2UNR8_STAAU/27-122
D2URK1_STAAU/4-86
D2USB5_STAAU/5-88
D2YA44_VIBMI/59-135
D2YCP6_VIBMI/17-100
D2YMF5_VIBMI/12-94
D2YT19_VIBMI/1-56
D2Z3N2_9BACT/1-59
D2Z401_9BACT/8-90
D2ZDW2_9ENTR/89-166
D2ZJY5_9ENTR/8-90
D2ZMD2_9ENTR/10-93
D2ZWH2_NEIMU/6-85
D2ZWR4_NEIMU/10-92
D3A1G2_NEISU/11-90
D3A3F3_NEISU/7-86
D3AAK8_9CLOT/9-85
D3ABI9_9CLOT/9-83
D3AC86_9CLOT/12-93
D3AH01_9CLOT/5-88
D3AI33_9CLOT/17-92
D3ARD8_9CLOT/39-138
D3ATB6_9CLOT/7-80
D3CX39_9ACTO/85-158
D3D0S4_9ACTO/44-152
D3D3G5_9ACTO/54-142
D3DCK8_9ACTO/23-116
D3DG12_HYDTT/7-82
D3E7D5_GEOS4/5-88
D3E9Q3_GEOS4/23-117
D3EQ85_UCYNA/15-104
D3ER94_STAA4/238-304
D3ER95_STAA4/29-123
D3EVZ8_STAA4/4-86
D3EWP2_STAA4/5-88
D3F1B9_CONWI/22-103
D3F7V9_CONWI/5-88
D3FCZ7_CONWI/19-106
D3FT47_BACPE/29-112
D3FYU1_BACPE/29-129
D3FZD0_BACPE/5-89
D3G0Y3_BACPE/17-112
D3G177_BACPE/24-128
D3G1N7_BACPE/93-186
D3G1X8_BACPE/24-128
D3GTQ9_ECO44/8-90
D3GXH3_ECO44/101-178
D3GYB4_ECO44/80-158
D3H423_ECO44/8-91
D3H6W5_STRM6/5-78
D3H8W1_STRM6/22-124
D3HMY0_LEGLN/104-183
D3HQY0_LEGLN/104-183
D3HZL0_9BACT/3-87
D3I0J9_9BACT/12-94
D3I237_9BACT/11-100
D3I3E1_9BACT/16-89
D3I7Q4_9BACT/11-93
D3I8L7_9BACT/4-88
D3IBE5_9BACT/12-94
D3IDG5_9BACT/3-86
D3IJ79_9BACT/12-94
D3IKW3_9BACT/3-87
D3JVD8_HALL2/14-105
D3KJD5_LISMO/5-89
D3KQ64_LISMO/8-91
D3L220_9BACT/12-94
D3L3A8_9BACT/9-92
D3L9E8_OENOE/12-94
D3L9G9_OENOE/8-92
D3LD59_ENTFC/5-88
D3LDA2_ENTFC/7-92
D3LNK7_MICLU/32-120
D3LSI7_MICLU/104-154
D3LVA1_9FIRM/28-99
D3M0P2_9ACTO/24-104
D3M6I9_9ACTO/9-97
D3M8X9_9ACTO/97-180
D3MFB6_PROAC/9-92
D3MGN6_PROAC/7-89
D3MLN1_PROAC/9-92
D3MNZ5_PROAC/22-104
D3NQP6_AZOS1/41-122
D3NXK9_AZOS1/23-112
D3P966_DEFDS/7-89
D3PD72_DEFDS/3-84
D3PNX9_MEIRD/81-151
D3PS83_MEIRD/34-129
D3Q219_STANL/27-110
D3Q525_STANL/6-94
D3QCQ3_STALH/5-88
D3QDD1_STALH/5-87
D3QGF6_STALH/27-122
D3QMV9_ECOCB/80-158
D3QQL7_ECOCB/8-90
D3QWU2_ECOCB/101-178
D3QXA3_ECOCB/8-91
D3R1Z3_CLOB3/45-147
D3R5Z3_BIFAB/7-89
D3R605_BIFAB/11-94
D3RH86_KLEVT/10-93
D3RHJ1_KLEVT/8-90
D3RN44_ALLVD/7-90
D3RV81_ALLVD/19-105
D3RW71_ALLVD/11-93
D3SCB4_THISK/22-100
D3SCM1_THISK/11-93
D3SGM1_THISK/64-169
D3SIH3_DEHSG/5-88
D3SJG0_DEHSG/5-93
D3SN97_THEAH/4-81
D3SU53_NATMM/16-99
D3SX07_NATMM/35-103
D3SX67_NATMM/15-95
D3T4H1_THEIA/4-88
D3T8U3_THEIA/6-88
D3T8Z0_THEIA/20-122
D3UML4_LISSS/8-91
D3UPR0_LISSS/5-89
D3UTF0_CHLTS/12-92
D3V039_XENBS/15-92
D3V0N5_XENBS/11-92
D3V1D7_XENBS/16-92
D3V308_XENBS/89-167
D3V4G4_XENBS/28-110
D3V6I6_XENBS/12-95
D3V907_XENNA/33-115
D3V9J5_XENNA/11-92
D3VA65_XENNA/11-92
D3VC81_XENNA/89-167
D3VFH9_XENNA/49-125
D3VHZ9_XENNA/12-95
D3VJ86_XENNA/10-98
D3VJ98_XENNA/11-99
D3VKS5_XENNA/11-92
D3X7U6_STAAU/237-304
D4B861_9ENTR/89-167
D4BE41_9ENTR/10-93
D4BGM0_9ENTR/8-90
D4BS28_BIFBR/11-93
D4BS48_BIFBR/7-89
D4BV43_PRORE/89-167
D4BZW9_PRORE/22-105
D4BZX1_PRORE/16-106
D4C094_PRORE/10-92
D4C3Z4_PRORE/17-100
D4CG05_9CLOT/16-92
D4CGQ3_9CLOT/5-88
D4CL40_9FIRM/32-144
D4CWI8_9FUSO/8-89
D4CX27_9FUSO/6-89
D4DPT4_NEIEG/15-93
D4DRB5_NEIEG/5-84
D4E037_SEROD/13-96
D4E235_SEROD/9-91
D4E4Y4_SEROD/85-163
D4EES6_AGGAC/5-89
D4EGL1_AGGAC/7-89
D4EQB7_ENTFA/5-88
D4EQM2_ENTFA/8-90
D4ETD0_ENTFA/8-90
D4ETN5_ENTFA/5-88
D4F1P6_EDWTA/9-91
D4F6W7_EDWTA/38-115
D4F9V6_EDWTA/12-95
D4FBA3_9LACO/10-92
D4FCI3_9LACO/8-92
D4FEE9_9LACO/4-81
D4FJ87_STAEP/5-88
D4FJK4_STAEP/1-77
D4FMA1_STAEP/27-122
D4FPY5_STROR/5-78
D4FWK9_BACNA/8-91
D4FYC5_BACNA/5-89
D4G0X3_BACNA/36-130
D4GAI4_TREPC/8-89
D4GAI8_TREPC/6-88
D4GGN3_PANAM/9-92
D4GGY3_PANAM/88-166
D4GLP5_PANAM/7-89
D4GSU3_HALVD/17-97
D4GY09_HALVD/13-105
D4H011_HALVD/13-91
D4H5Y7_DENA2/16-99
D4H6Z6_DENA2/93-173
D4HES1_PROAS/9-92
D4HFD5_PROAS/7-89
D4HUL1_ERWAC/11-94
D4HVY9_ERWAC/88-166
D4HWC8_ERWAC/7-89
D4IAA5_ERWAE/7-89
D4ICJ2_ERWAE/11-94
D4IFC1_ERWAE/88-166
D4IMW0_9BACT/2-87
D4J4V5_9FIRM/102-184
D4J4V8_9FIRM/16-102
D4J8H0_9FIRM/30-129
D4J8H5_9FIRM/5-81
D4JD10_9FIRM/5-91
D4JEV7_9FIRM/7-90
D4JHF7_9FIRM/8-87
D4JHL3_9FIRM/8-87
D4JI15_9FIRM/8-87
D4JRG3_9FIRM/44-118
D4JTD1_9FIRM/18-120
D4K3B4_9FIRM/10-100
D4KC39_9FIRM/28-110
D4KML7_9FIRM/4-80
D4KPZ9_9FIRM/7-83
D4KRI8_9FIRM/5-88
D4KWX3_9FIRM/5-88
D4KZ90_9FIRM/4-81
D4L844_9FIRM/13-115
D4LEH0_9FIRM/13-113
D4LIT3_9FIRM/34-116
D4LMV4_9FIRM/5-88
D4LX94_9FIRM/5-88
D4M0M9_9FIRM/15-97
D4M5Y3_9FIRM/35-134
D4M6J7_9FIRM/7-83
D4M8Q5_9BACT/6-88
D4MBA9_9ENTE/5-88
D4MBI8_9ENTE/8-90
D4MKP3_9FIRM/7-82
D4MM57_9FIRM/18-120
D4MP33_9FIRM/11-87
D4MP38_9FIRM/14-102
D4MV37_9FIRM/12-102
D4P8S6_9BACI/232-310
D4PKP0_LISMO/8-91
D4PN79_LISMO/5-89
D4PTC1_LISMO/8-91
D4PV06_LISMO/5-89
D4Q1T1_LISMO/29-124
D4Q386_LISMO/5-89
D4Q4F4_LISMO/8-91
D4QGX9_ENTFC/5-88
D4QH24_ENTFC/7-92
D4QSD6_ENTFC/5-88
D4QSQ7_ENTFC/7-92
D4QWK6_ENTFC/21-128
D4R3E7_ENTFC/5-88
D4R3J3_ENTFC/7-92
D4R7Z9_ENTFC/7-92
D4R846_ENTFC/5-88
D4REF7_ENTFC/29-123
D4REF8_ENTFC/237-304
D4REX4_ENTFC/7-92
D4RI25_ENTFC/5-88
D4RRZ7_ENTFC/7-92
D4RTH2_ENTFC/5-88
D4RZN1_9FIRM/8-87
D4S025_9FIRM/27-126
D4S3D9_9FIRM/77-162
D4SIT8_ENTFC/21-128
D4SNL2_ENTFC/5-88
D4SNQ8_ENTFC/7-92
D4STB2_9XANT/27-109
D4SUH9_9XANT/4-97
D4T2V3_9XANT/27-109
D4T8Z2_9XANT/4-97
D4TLM1_9NOST/27-98
D4TY59_9ACTO/1-75
D4U1C7_9ACTO/8-96
D4U3C2_STAAU/5-86
D4U451_STAAU/5-88
D4UC05_STAAU/29-119
D4UDU3_STAAU/29-100
D4UEF9_STAAU/4-86
D4UFN6_STAAU/5-88
D4UIT0_STAAU/238-304
D4UIT1_STAAU/29-123
D4V271_ENTFA/5-88
D4V313_ENTFA/8-90
D4V794_BACVU/11-100
D4VAT1_BACVU/11-93
D4VB64_BACVU/3-87
D4VGD4_9BACE/17-99
D4VRW1_9BACE/3-87
D4VU74_ENTFC/7-92
D4W0Q9_ENTFC/5-88
D4W328_9FIRM/5-87
D4W5P9_9FIRM/19-102
D4W880_9FIRM/9-92
D4WAT0_BACOV/20-93
D4WJ03_BACOV/3-87
D4WJP2_BACOV/17-99
D4WL74_BACOV/104-177
D4WS32_BACOV/3-87
D4X2K4_BACOV/17-99
D4X4W2_9BURK/25-106
D4XHM1_9BURK/19-66
D4XHM1_9BURK/77-124
D4XLQ8_ACIHA/48-127
D4XSG7_ACIHA/12-94
D4Y2Q7_BACTR/6-90
D4Y2W4_BACTR/10-89
D4Y4I6_BACTR/8-91
D4Y9H4_BACTR/2-85
D4YAQ1_BACTR/7-92
D4YDG1_BACTR/5-102
D4YDW4_9LACT/7-90
D4YIK0_9LACT/17-100
D4YQ04_9MICO/27-113
D4YR61_9MICO/22-105
D4YRF8_9LACO/6-87
D4YRK6_9LACO/68-151
D4YUB5_9LACO/68-126
D4YV12_9LACO/7-91
D4YV37_9LACO/8-90
D4YVU2_9LACO/31-111
D4YY20_SPHJU/37-124
D4Z3Q2_SPHJU/8-84
D4Z4Z3_SPHJU/8-95
D4Z8P7_SPHJU/27-107
D4Z9B4_SPHJU/27-105
D4ZCR1_SHEVD/6-91
D4ZGA1_SHEVD/16-98
D4ZKE7_SHEVD/41-111
D5ARC7_RHOCB/13-102
D5AUG8_RHOCB/10-79
D5AWU5_RICPP/4-86
D5AY93_RICPP/10-97
D5B2H4_YERPZ/9-91
D5B586_YERPZ/12-95
D5B7B2_YERPZ/89-167
D5B9A9_ZUNPS/7-90
D5BIP7_ZUNPS/3-87
D5BMN7_PUNMI/8-90
D5BMW5_PUNMI/15-97
D5BYC1_NITHN/17-99
D5BZB4_NITHN/47-149
D5C3E6_NITHN/9-92
D5C5G1_NITHN/13-95
D5C5G3_NITHN/25-96
D5C5J7_ENTCC/89-166
D5C9V1_ENTCC/8-90
D5CDY5_ENTCC/11-89
D5CFT9_ENTCC/10-93
D5CP38_SIDLE/12-96
D5CU53_SIDLE/11-91
D5CZV6_ECOKI/8-90
D5D4U8_ECOKI/101-178
D5D588_ECOKI/8-91
D5DEE7_BACMD/29-118
D5DET0_BACMD/43-124
D5DJK8_BACMD/8-91
D5DL85_BACMD/5-89
D5DQP7_BACMQ/8-91
D5DRM8_BACMQ/5-89
D5DTA3_BACMQ/43-124
D5E3R0_BACMQ/7-93
D5EF06_AMICL/10-92
D5EGF4_AMICL/11-94
D5EPQ8_CORAD/17-99
D5EPT7_CORAD/12-96
D5EUX7_PRER2/2-86
D5EVP1_PRER2/8-90
D5H372_LACCS/10-92
D5H3B9_LACCS/8-92
D5H6Q2_SALRM/387-462
D5H9C0_SALRM/4-82
D5H9C2_SALRM/53-123
D5HIV1_9FIRM/8-87
D5MHQ6_9BACT/28-88
D5MHQ6_9BACT/87-138
D5MME9_9BACT/5-88
D5MS89_STAAU/217-283
D5MUC6_HAEIF/5-88
D5MUF7_HAEIF/5-88
D5MYW2_BACSU/8-91
D5N305_BACSU/5-89
D5NA98_9BURK/23-104
D5NLI4_9BURK/35-106
D5NM50_9BURK/7-86
D5NQC1_9BURK/40-134
D5NQS4_9BURK/36-124
D5NR95_9BURK/16-91
D5NR96_9BURK/16-106
D5NTB4_9BURK/25-120
D5NTH3_9BURK/125-207
D5NTH5_9BURK/14-104
D5NTJ7_9BURK/115-197
D5NTJ9_9BURK/10-100
D5NTK5_9BURK/12-102
D5NTK7_9BURK/27-109
D5NTL2_9BURK/45-127
D5NTL4_9BURK/8-98
D5NTN6_9BURK/230-327
D5NU94_CORAM/5-83
D5NV90_CORAM/25-113
D5P1T0_9MYCO/57-146
D5P1T5_9MYCO/29-126
D5P266_9MYCO/49-136
D5P365_9MYCO/10-100
D5P5E1_9MYCO/25-111
D5P6R0_9MYCO/22-116
D5P6R4_9MYCO/42-139
D5PE51_9MYCO/28-125
D5PE57_9MYCO/12-126
D5PJ61_9MYCO/5-87
D5Q5L6_CLODI/4-86
D5QB69_GLUHA/14-83
D5QC92_GLUHA/8-108
D5QCQ2_GLUHA/6-88
D5QQ36_METTR/35-123
D5QUA3_METTR/10-91
D5RCM9_FUSNN/11-94
D5RDZ0_FUSNN/8-89
D5RI26_9PROT/5-87
D5RI66_9PROT/11-100
D5S2Z0_CLODI/4-86
D5S6K0_STRPA/1-75
D5SNQ8_PLAL2/5-90
D5SU35_PLAL2/25-108
D5T0G6_LEUKI/6-90
D5T4E9_LEUKI/9-91
D5TEJ4_LEGP2/106-185
D5THX2_BIFAV/7-89
D5THY3_BIFAV/9-92
D5TVA2_BACT1/7-90
D5TWE7_BACT1/5-89
D5TZ02_BACT1/11-95
D5TZQ3_THEAM/23-111
D5U4R6_BRAM5/19-117
D5U4U9_BRAM5/55-134
D5U613_BRAM5/18-99
D5U9K7_BRAM5/19-117
D5UAI5_BRAM5/12-94
D5UAN6_BRAM5/18-112
D5UD42_CELFN/16-98
D5UF17_CELFN/9-97
D5UQZ2_TSUPD/21-109
D5UYG8_TSUPD/5-87
D5V5Y9_ARCNC/7-89
D5V854_MORCR/27-112
D5V964_MORCR/22-100
D5VN53_CAUST/9-91
D5VNZ6_CAUST/12-102
D5VZT2_CLOB2/5-86
D5VZZ5_CLOB2/8-116
D5W9V3_BURSC/7-86
D5WCB7_BURSC/28-109
D5WI43_BURSC/242-340
D5WKM6_BURSC/231-329
D5WNI8_BURSC/231-329
D5WP23_BURSC/86-167
D5WPE1_BACT2/12-95
D5WQN8_BACT2/8-88
D5WR08_BACT2/8-86
D5WXY8_BACT2/5-88
D5X178_THIK1/21-103
D5X3Z4_THIK1/18-98
D5X7E5_THEPJ/5-88
D5XFI1_THEPJ/5-93
D5XTY2_MYCTU/8-98
D5XXN5_MYCTU/5-87
D5Y402_MYCTU/8-98
D5Y6Y2_MYCTU/5-87
D5YFL2_MYCTU/8-98
D5YIK1_MYCTU/5-87
D5YT46_MYCTU/8-98
D5YVH7_MYCTU/5-87
D5Z4I7_MYCTU/8-98
D5Z777_MYCTU/5-88
D5ZHJ4_MYCTU/8-98
D5ZK85_MYCTU/5-87
D6A499_9ACTO/77-158
D6BDK0_9FUSO/4-84
D6CHN1_STRPN/6-77
D6CTD8_THIS3/21-103
D6CTQ8_THIS3/13-103
D6CV79_THIS3/22-102
D6CXR4_9BACE/3-87
D6CY55_9BACE/17-99
D6D3A0_9BACE/16-106
D6D6V6_9BACE/111-196
D6D7N2_9BACE/104-177
D6DCV1_BIFLO/12-95
D6DD12_BIFLO/138-219
D6DD14_BIFLO/21-110
D6DEW7_CLOSC/5-88
D6DL52_CLOSC/11-87
D6DP56_ENTCL/10-93
D6DQ12_ENTCL/89-166
D6E0M0_9FIRM/8-87
D6E6S4_9ACTN/13-89
D6FKC7_MYCTU/5-87
D6FP85_MYCTU/5-87
D6FU02_MYCTU/8-98
D6GF68_9ENTR/112-190
D6GIZ3_9ENTR/8-90
D6GP89_9ENTR/10-93
D6GRJ2_FILAD/7-86
D6GZM3_STAAU/4-86
D6H064_STAAU/5-88
D6HAB7_NEIGO/10-96
D6HBA1_NEIGO/6-85
D6HG96_STAAU/4-86
D6HH60_STAAU/5-88
D6HHL5_STAAU/238-304
D6HHL6_STAAU/29-123
D6HLY8_9FIRM/5-92
D6HM91_9FIRM/7-88
D6HY62_ECOLX/89-166
D6I0L3_ECOLX/8-90
D6I367_ECOLX/8-91
D6IBM8_ECOLX/89-166
D6ICY1_ECOLX/8-90
D6IG46_ECOLX/8-91
D6ING0_ECOLX/17-95
D6IR37_ECOLX/89-166
D6IUN9_ECOLX/8-90
D6IWP6_ECOLX/8-91
D6IZR0_STAAU/4-86
D6J0R8_STAAU/5-88
D6JBG7_ECOLX/89-166
D6JEN7_ECOLX/8-90
D6JHC6_ECOLX/8-91
D6JIK2_NEIGO/10-96
D6JNA8_NEIGO/6-85
D6JSY1_ACIG3/8-90
D6JV18_ACIG3/21-100
D6KHT4_9FIRM/32-101
D6KMZ3_9FIRM/32-100
D6KUW0_SCAIO/7-89
D6KUX8_SCAIO/20-103
D6KWM2_9NEIS/5-84
D6L289_9NEIS/16-93
D6L5X6_PARDN/7-89
D6L5Z4_PARDN/13-95
D6LA26_9FUSO/8-89
D6LB71_9FUSO/11-94
D6LEV2_9FUSO/6-89
D6LFD1_9FUSO/4-85
D6LHR0_9FUSO/66-140
D6LLI5_9RHIZ/264-341
D6LQD6_9RHIZ/20-107
D6LQP1_9RHIZ/9-91
D6LX70_STAAU/4-86
D6LY54_STAAU/7-90
D6M1R7_STAAU/238-304
D6M1R8_STAAU/29-123
D6S4L1_9LACO/9-91
D6S564_9LACO/7-91
D6SAL9_PEPMA/8-58
D6SHI8_STAAU/4-86
D6SJB8_STAAU/5-88
D6SLB3_9DELT/7-83
D6SLM3_9DELT/9-96
D6SM20_9DELT/11-93
D6SN59_9DELT/9-96
D6SRB5_9DELT/12-97
D6SRV2_9DELT/107-188
D6SUW3_9DELT/107-188
D6SUZ7_9DELT/114-183
D6SV27_9DELT/9-96
D6SV34_9DELT/9-61
D6SVH4_GARVA/22-103
D6SVI1_GARVA/22-106
D6T0S9_GARVA/22-106
D6T0T6_GARVA/22-103
D6T4E0_STAAU/4-86
D6T542_STAAU/29-88
D6T5K7_STAAU/29-102
D6T7S5_STAAU/5-88
D6TAP2_STAAU/29-123
D6TAP3_STAAU/238-304
D6TBE4_9CHLR/12-94
D6TCN6_9CHLR/14-90
D6TDF2_9CHLR/8-84
D6TGR1_9CHLR/42-122
D6TGS4_9CHLR/38-115
D6TLJ6_9CHLR/67-150
D6TUS3_9CHLR/28-122
D6TXF7_9CHLR/43-121
D6TXW6_9CHLR/43-121
D6U043_9CHLR/21-103
D6U0J0_9CHLR/29-133
D6U1R1_9CHLR/24-97
D6U384_9CHLR/6-78
D6U7L3_9CHLR/6-91
D6UA59_STAAU/5-88
D6UB24_STAAU/4-86
D6URE3_9BACT/10-95
D6URE4_9BACT/14-96
D6URS0_9BACT/138-220
D6V0E2_9BRAD/10-92
D6VAY1_9BRAD/28-116
D6XTV6_BACIE/12-94
D6XVG6_BACIE/5-89
D6Y7B7_THEBD/2-85
D6YA63_THEBD/9-97
D6YC91_CHLT5/12-92
D6YH09_CHLT7/12-92
D6YJN0_CHLT0/12-92
D6YM99_CHLTG/12-92
D6YP13_CHLT1/12-92
D6YRV0_WADCW/9-95
D6YVD4_WADCW/5-88
D6YZN7_CHLT9/12-92
D6Z2F3_DESAT/10-93
D6Z5L2_DESAT/38-86
D6Z5L2_DESAT/92-149
D6Z8Y8_SEGRD/5-95
D6ZBM9_SEGRD/5-91
D6ZG93_MOBCV/16-106
D6ZH27_MOBCV/9-96
D6ZNK7_STRP0/3-76
D6ZSH5_STRP0/22-124
D6ZTK0_BIFLJ/21-110
D6ZTK2_BIFLJ/114-195
D6ZUV9_BIFLJ/10-92
D6ZUX7_BIFLJ/9-92
D6ZWS0_BIFLJ/21-110
D7A5W7_STAND/6-88
D7A8P7_STAND/28-116
D7AF45_GEOSK/5-89
D7AJQ0_GEOSK/5-88
D7ANW5_THEM3/6-88
D7AP09_THEM3/20-122
D7AUC7_NOCDD/2-84
D7AUM7_NOCDD/55-138
D7AUN6_NOCDD/12-98
D7AZM1_NOCDD/423-497
D7B0K8_NOCDD/16-104
D7BH71_MEISD/31-142
D7BN19_ARCHD/18-104
D7BNV6_ARCHD/11-98
D7CDA3_STRBB/235-305
D7CIR5_SYNLT/19-100
D7CKP2_SYNLT/5-89
D7CLZ0_SYNLT/9-97
D7CPB7_SYNLT/3-83
D7CXP3_TRURR/167-259
D7CZP3_GEOSC/8-91
D7D481_GEOSC/5-89
D7D9F6_STAHD/23-109
D7DEY3_CHLTD/20-100
D7DFN2_CHLTL/20-100
D7DKX5_METS0/4-84
D7DMT1_METS0/14-95
D7DS42_METV3/9-89
D7DS76_METV3/9-89
D7E650_METEZ/30-103
D7E6P4_METEZ/30-108
D7ERD5_MYCTU/8-98
D7EVN6_MYCTU/5-87
D7GEB9_PROFC/28-116
D7GEL8_PROFC/15-97
D7GGV8_PROFC/16-99
D7GQI2_9FIRM/1-77
D7GWV1_9FIRM/31-130
D7H031_BRUAB/20-107
D7H0D4_BRUAB/9-91
D7H1J2_BRUAB/240-317
D7HBR2_VIBCH/90-167
D7HEI6_VIBCH/12-94
D7HGS0_VIBCH/17-100
D7HQ33_VIBCH/12-94
D7HSK9_VIBCH/17-100
D7HTL2_PSESS/36-107
D7HYR6_PSESS/49-125
D7I3G6_PSESS/9-91
D7I6G4_PSESS/5-88
D7IEK7_9BACE/17-99
D7IEW7_9BACE/3-87
D7ILN4_9BACE/8-89
D7IRK5_9BACE/3-88
D7IZ14_9BACE/17-99
D7J1T6_9BACE/104-177
D7J7S2_9BACE/3-87
D7JEU5_9BACT/2-87
D7JG24_9BACT/9-90
D7JL75_ECOLX/17-95
D7JN66_ECOLX/89-166
D7JS31_ECOLX/8-90
D7JVS0_ECOLX/8-91
D7JX12_9BACE/3-87
D7JXH6_9BACE/17-99
D7MYI7_9NEIS/7-86
D7N3I2_9NEIS/10-92
D7N5X9_9FIRM/12-112
D7NAY8_9BACT/3-87
D7NDL0_9BACT/12-94
D7UFU6_LISMO/5-89
D7UKB3_LISMO/8-91
D7URS2_STAAU/238-304
D7UXV8_LISGR/5-88
D7UYI9_LISGR/11-94
D7V302_9LACO/11-93
D7V334_9LACO/9-93
D7V9M6_LACPL/6-90
D7V9R4_LACPL/14-97
D7VS38_9SPHI/8-89
D7VSI6_9SPHI/3-85
D7VWZ0_9FLAO/7-91
D7VYW7_9FLAO/13-97
D7WCY0_9CORY/8-90
D7WF16_9CORY/8-86
D7WGR3_BACCE/27-122
D7WTA0_9BACI/28-123
D7WTG2_9BACI/9-92
D7WUF0_9BACI/9-90
D7WUZ9_9BACI/7-63
D7WX07_9BACI/12-83
D7WXY6_9BACI/8-92
D7X1S6_ECOLX/8-90
D7X9H0_ECOLX/101-178
D7XDB4_ECOLX/8-91
D7XMB3_ECOLX/8-91
D7XPA2_ECOLX/101-178
D7XTW4_ECOLX/8-90
D7XV61_ECOLX/80-158
D7Y0X5_ECOLX/101-178
D7Y7R0_ECOLX/80-158
D7YB42_ECOLX/8-90
D7YBR9_ECOLX/8-91
D7YG56_ECOLX/8-91
D7YKN0_ECOLX/101-178
D7YKY2_ECOLX/8-90
D7YNM6_ECOLX/80-158
D7YRB0_ECOLX/45-121
D7YXW4_ECOLX/8-90
D7Z1M1_ECOLX/8-91
D7Z629_ECOLX/101-178
D7Z8Q5_ECOLX/101-178
D7ZK13_ECOLX/8-91
D7ZMA8_ECOLX/8-90
D7ZP75_ECOLX/8-90
D7ZRB9_ECOLX/101-178
D7ZU68_ECOLX/8-91
D8A356_ECOLX/101-178
D8A3J1_ECOLX/8-90
D8ADV0_ECOLX/8-91
D8AKA8_ECOLX/8-90
D8ASL6_ECOLX/8-91
D8AVJ9_ECOLX/101-178
D8AXA7_ECOLX/8-90
D8AZQ8_ECOLX/8-91
D8B3C2_ECOLX/101-178
D8BED1_ECOLX/8-91
D8BGK1_ECOLX/101-178
D8BNQ7_ECOLX/8-90
D8BVC9_ECOLX/50-128
D8C1C1_ECOLX/8-90
D8C4E0_ECOLX/8-91
D8C4Q3_ECOLX/50-128
D8C577_ECOLX/89-166
D8CAQ1_ECOLX/8-91
D8CG50_ECOLX/8-90
D8CJU1_ECOLX/101-178
D8D4H6_COMTE/28-111
D8D5D3_COMTE/12-93
D8DB23_COMTE/20-102
D8DT37_PREBR/12-94
D8DU27_PREBR/3-87
D8E244_ECOLX/8-90
D8E6P3_ECOLX/101-178
D8E9M3_ECOLX/8-91
D8EHU6_ECOLX/8-90
D8ERD1_ECOLX/101-178
D8ERJ3_ECOLX/8-91
D8EWK7_9DELT/105-184
D8FB49_9DELT/5-86
D8FD78_9DELT/27-118
D8FGK9_9FIRM/7-109
D8FNX8_LACDE/11-93
D8FP60_LACDE/4-87
D8GGI4_LACCZ/5-86
D8GGL7_LACCZ/4-87
D8GJK0_CLOLD/17-119
D8GQC2_CLOLD/11-100
D8GR56_CLOLD/5-86
D8H825_BACAI/7-90
D8H9L1_BACAI/5-89
D8H9W0_BACAI/11-95
D8HAC6_BACAI/25-120
D8HAT2_STAAF/4-86
D8HBG9_STAAF/5-88
D8HN70_AMYMU/12-100
D8HQR7_AMYMU/29-111
D8IBD1_BRAP9/1-74
D8IEA0_BRAP9/56-135
D8IG52_BRAP9/17-98
D8IHQ5_LACFC/12-94
D8IKU4_LACSC/6-93
D8IL99_LACSC/7-90
D8ILB0_LACSC/6-89
D8INA0_LACSC/7-92
D8IUN4_HERSS/13-99
D8J030_HERSS/18-100
D8JAX0_HALJB/11-92
D8JE80_ACISD/12-94
D8JIB3_ACISD/21-100
D8JW89_HYPDA/11-93
D8JWQ9_HYPDA/29-117
D8K068_DEHLB/14-106
D8K100_DEHLB/5-93
D8K2Y5_DEHLB/14-102
D8K7P3_NITWC/16-98
D8K9C1_NITWC/13-95
D8KA64_NITWC/9-92
D8KCF2_NITWC/13-95
D8KME8_CORPF/8-98
D8KNE2_CORPF/8-86
D8L2E7_KLEPN/45-121
D8MFD1_LEUGT/6-90
D8MG12_LEUGT/9-91
D8MJJ0_ERWBE/13-96
D8MKT9_ERWBE/11-94
D8MTK8_ERWBE/88-166
D8MWF2_ERWBE/7-89
D8N7J9_RALSO/19-100
D8NAC8_RALSO/20-104
D8NPN9_RALSO/19-100
D8NRM1_RALSO/20-104
D8NZD0_RALSO/19-100
D8P0U5_RALSO/20-104
D8PA17_9BACT/5-92
D8PCR9_9BACT/60-140
D8PIG4_9BACT/5-88
D8UPD4_9MICC/41-124
D8VMZ8_9ZZZZ/34-116
D9CGG7_9ARCH/9-89
D9MNW9_9BACT/1-73
D9MP67_9BACT/1-73
D9MX61_9BACT/10-91
D9N9F5_STRPN/22-124
D9NB45_STRPN/5-78
D9NC88_STRPN/5-78
D9NG44_STRPN/22-124
D9NK37_STRPN/5-78
D9NP11_STRPN/22-124
D9NSV6_STRPN/5-78
D9NUW3_STRPN/22-124
D9NWY5_STRPN/5-78
D9P1W4_STRPN/22-124
D9P6D9_ACTPL/8-89
D9P6Y3_ACTPL/12-95
D9P9Y3_ACTPL/12-95
D9PCU4_ACTPL/8-89
D9PIJ4_9ZZZZ/6-86
D9PKI5_9ZZZZ/11-52
D9PS37_PEPMA/8-58
D9Q324_ACIS3/22-108
D9Q388_CORP1/8-86
D9Q855_CORP1/8-98
D9QA69_CORP2/8-98
D9QB56_CORP2/8-86
D9QKB5_BRESC/6-86
D9QL15_BRESC/17-107
D9QQA1_ACEAZ/10-99
D9R143_CLOSW/33-131
D9R8N1_CLOSW/15-89
D9RAT8_CLOSW/5-88
D9RGH9_STAAJ/4-86
D9RHE0_STAAJ/5-88
D9RJU9_STAAK/5-88
D9RL40_STAAK/238-304
D9RL41_STAAK/29-123
D9RQ28_STAAK/5-86
D9RQE9_STAAK/237-304
D9RT03_PREMB/11-93
D9RTI5_PREMB/4-88
D9S371_THEOJ/6-92
D9S3Q0_THEOJ/9-92
D9S3S7_THEOJ/8-80
D9SD86_GALCS/27-107
D9SDD0_GALCS/7-91
D9SG02_GALCS/7-89
D9SX20_CLOC7/10-107
D9SXL8_MICAI/23-106
D9T6S4_MICAI/16-104
D9TCK2_MICAI/25-108
D9TCN0_MICAI/37-123
D9TFB2_CALOO/4-86
D9TKC9_CALOO/10-116
D9TQV1_THETC/5-86
D9TTC2_THETC/15-116
D9UYA7_9ACTO/12-100
D9VF68_9ACTO/9-96
D9VFH0_9ACTO/65-127
D9VIG8_9ACTO/91-168
D9W3E1_9ACTO/37-114
D9WB45_9ACTO/57-143
D9WBM5_9ACTO/48-137
D9YD27_9DELT/17-102
D9YDK5_9DELT/31-116
E0DEQ4_9CORY/6-96
E0DFR5_9CORY/44-122
E0DJ46_9RHIZ/20-107
E0DJD7_9RHIZ/7-89
E0DSS2_9RHIZ/7-89
E0DXA9_9RHIZ/20-107
E0EA38_ACTPL/8-89
E0EAS2_ACTPL/42-125
E0EG05_ACTPL/8-89
E0EGU2_ACTPL/42-125
E0EM45_ACTPL/8-89
E0EMY1_ACTPL/42-125
E0EUL4_ACTPL/42-125
E0F005_ACTPL/8-89
E0F0S7_ACTPL/42-125
E0F627_ACTPL/8-89
E0F6W3_ACTPL/42-125
E0FCG4_ACTPL/8-89
E0FD85_ACTPL/42-125
E0FID5_ACTPL/8-89
E0FJ51_ACTPL/42-125
E0FPG8_ACTPL/8-89
E0FQ98_ACTPL/42-125
E0FS03_9THEO/6-88
E0FUL8_9THEO/4-88
E0FY96_9THEO/21-123
E0G7S4_ENTFA/8-90
E0G827_ENTFA/5-88
E0GDZ2_ENTFA/8-90
E0GE97_ENTFA/5-88
E0GIP4_ENTFA/8-90
E0GJ01_ENTFA/5-88
E0GS32_ENTFA/5-88
E0GSN2_ENTFA/8-90
E0H773_ENTFA/5-88
E0H7H8_ENTFA/8-90
E0HF20_ENTFA/8-90
E0HFC3_ENTFA/5-88
E0HNW8_9GAMM/11-93
E0HUH6_9GAMM/16-97
E0HW23_9BACT/7-94
E0ICG0_9BACL/25-108
E0IMK9_9GAMM/11-93
E0ITG1_9GAMM/16-97
E0IWB9_ECOLW/8-90
E0J3Y4_ECOLW/8-91
E0J541_ECOLW/89-166
E0J9X3_RHIME/9-91
E0JCX2_RHIME/36-123
E0JS87_RHIME/36-123
E0JYN5_RHIME/9-91
E0KBC1_RHIME/8-96
E0KBG1_RHIME/20-104
E0KW91_STRVO/41-123
E0L372_STRVO/48-137
E0LGG7_SPHCR/8-84
E0LL15_SPHCR/8-95
E0LQX2_SPHCR/55-128
E0LXX6_9ENTR/7-89
E0M1L9_9ENTR/9-92
E0M3I8_9ENTR/88-166
E0MS65_9RHOB/7-89
E0MSE7_9RHOB/40-127
E0MXP5_9CORY/7-90
E0MYN2_9CORY/21-99
E0N1M1_9ACTO/18-105
E0N2B6_9ACTO/16-106
E0NA18_NEIME/6-85
E0NB71_NEIME/10-96
E0NDQ4_PEDAC/4-88
E0NDZ5_PEDAC/6-88
E0NMM6_9FIRM/8-108
E0NRA4_9BACT/12-94
E0NSH0_9BACT/20-93
E0NVU8_9BACT/9-93
E0P013_9FIRM/36-121
E0P2V0_STAAU/29-123
E0P2W2_STAAU/223-289
E0P857_STAAU/5-88
E0P8W8_STAAU/5-86
E0PRF1_STRMT/26-128
E0PSY8_STRMT/5-78
E0PZ96_9STRE/6-78
E0Q133_9STRE/22-124
E0Q5J1_9BIFI/8-91
E0Q5K2_9BIFI/7-89
E0QR77_9ACTO/18-105
E0QSY3_9ACTO/14-50
E0QUL9_ECOLX/8-90
E0R0A7_ECOLX/89-166
E0R2X0_ECOLX/8-91
E0R4B4_ECOLX/12-93
E0R9V2_PAEP6/23-117
E0RDA4_PAEP6/8-91
E0RS60_SPITD/9-91
E0RS64_SPITD/17-99
E0S2L7_BUTPB/5-88
E0S3B1_BUTPB/31-118
E0SKM6_DICD3/11-94
E0SLQ5_DICD3/9-91
E0SPN1_IGNAA/26-114
E0SXD4_STRZA/5-78
E0SZA3_STRZA/22-124
E0T1V8_EDWTF/94-170
E0T571_EDWTF/12-95
E0T7H9_EDWTF/9-91
E0TDQ5_PARBH/12-94
E0TG77_PARBH/16-104
E0TMX7_STRZ6/22-124
E0TMZ1_STRZ6/6-77
E0TTD4_STRZ6/5-78
E0TUA3_BACPZ/8-91
E0U223_BACPZ/5-89
E0UNG4_CYAP2/22-110
E0UNU2_CYAP2/22-110
E0UPK0_SULAO/10-87
E0UTW5_SULAO/5-80
E0WQY7_9ENTR/3-44
E0XS77_9PROT/65-147
E0XX79_9PROT/16-98
E0XZF7_9PROT/10-89
E0Y0J9_9SPHI/52-135
E0YIN8_9CAUD/23-106
E1CUD9_VIBPA/17-100
E1CVF9_VIBPA/141-218
E1CW51_VIBPA/15-97
E1D8L8_VIBPA/17-100
E1DE34_VIBPA/15-97
E1DGK1_VIBPA/15-97
E1DM50_VIBPA/17-100
E1DPD0_VIBPA/141-218
E1E1J9_LACRE/5-88
E1E6H0_STAAU/4-86
E1E8H0_STAAU/5-88
E1EFD0_VIBPA/15-97
E1EFH2_VIBPA/143-220
E1EJ92_VIBPA/1-56
E1ER37_ENTFA/8-90
E1ERJ2_ENTFA/5-88
E1FE31_9THEO/6-88
E1FE92_9THEO/21-123
E1GUL9_9BACT/12-94
E1GWR7_9BACT/4-88
E1H0Z5_STRPN/5-78
E1H438_STRPN/22-124
E1H9J6_MYCTU/8-98
E1HCY6_MYCTU/5-87
E1HHD1_ECOLX/8-90
E1HM77_ECOLX/101-178
E1HNQ8_ECOLX/8-91
E1I1D6_ECOLX/8-90
E1I2F2_ECOLX/101-178
E1I443_ECOLX/8-91
E1I9X5_9CHLR/5-88
E1IEW4_9CHLR/42-111
E1IH83_9CHLR/1-77
E1ILZ1_ECOLX/8-90
E1ISN2_ECOLX/101-178
E1ITF5_ECOLX/8-91
E1IU45_ECOLX/47-123
E1IVR2_ECOLX/80-158
E1J3Z0_ECOLX/8-90
E1J5X2_ECOLX/8-91
E1J6T6_ECOLX/80-158
E1JAA3_ECOLX/101-178
E1JK64_9LACO/1-83
E1JK79_9LACO/6-89
E1JKU6_9LACO/7-92
E1JNN1_9LACO/6-75
E1JP28_9LACO/6-93
E1JRF7_DESFR/16-98
E1JUL4_DESFR/80-140
E1JZI7_DESFR/22-107
E1K423_9EURY/9-85
E1KGB7_9FIRM/13-115
E1KHG0_9FIRM/5-88
E1KIH0_9FIRM/3-86
E1KKF8_9FIRM/11-99
E1KKF9_9FIRM/7-92
E1KLW5_9FIRM/10-99
E1KR80_9BACT/22-104
E1KT76_9BACT/3-87
E1KVR2_PEPMA/8-58
E1L1M4_9ACTN/7-90
E1L1W1_9ACTN/13-107
E1L707_9FIRM/32-104
E1LAJ7_9FIRM/32-100
E1LG10_STRMT/22-124
E1LHP0_STRMT/3-76
E1LMC8_STRMT/3-76
E1LSB7_STRMT/22-124
E1LU88_STRMT/3-76
E1LV86_STRMT/6-77
E1LW12_STROR/5-78
E1M1K2_STRMT/7-78
E1M4L0_STRMT/22-124
E1MCE5_9ACTO/14-50
E1MF11_9ACTO/18-105
E1MHC9_9GAMM/35-118
E1MKZ7_9GAMM/9-92
E1MLW5_9GAMM/7-87
E1N9F3_9BIFI/8-91
E1N9G4_9BIFI/7-89
E1NH63_9LACO/8-92
E1NH90_9LACO/5-87
E1NLH0_9LACO/1-85
E1NLJ9_9LACO/5-87
E1NM56_9LACO/8-91
E1NQ98_9LACO/5-87
E1NSK7_9LACO/10-86
E1NW53_9LACO/8-92
E1NW78_9LACO/5-87
E1P115_NEILA/39-125
E1P4Z0_NEILA/6-85
E1P8Y3_ECOAB/8-91
E1PAL4_ECOAB/8-90
E1PDX7_ECOAB/89-166
E1QFW8_DESB2/20-103
E1QHZ8_DESB2/14-102
E1QI59_DESB2/14-97
E1QVR4_OLSUV/8-90
E1R041_OLSUV/16-98
E1R5R5_SPISS/7-89
E1R5R8_SPISS/13-93
E1RL39_XYLFG/5-88
E1RRY9_XYLFG/27-109
E1RWI4_ECOUM/8-91
E1RXX4_ECOUM/89-166
E1RZF1_ECOUM/8-90
E1S9F8_HELP9/69-135
E1SCW7_PANVC/7-89
E1SGQ2_PANVC/88-166
E1SKB5_PANVC/13-96
E1SKN8_PANVC/9-92
E1SQC5_FERBD/5-88
E1SUF8_FERBD/7-89
E1T218_THESX/21-123
E1T2F5_THESX/6-88
E1T4Q1_BURSG/7-86
E1T7N8_BURSG/26-107
E1TSD7_LACPS/6-90
E1TSH6_LACPS/5-88
E1U9N1_LISML/5-89
E1UFY3_LISML/8-91
E1UK94_BACAS/5-89
E1UPC7_BACAS/31-115
E1UTZ6_BACAS/9-92
E1UZI1_STAAU/29-123
E1UZI2_STAAU/237-304
E1V307_HALED/48-149
E1V370_HALED/64-141
E1V971_HALED/11-93
E1VBI8_HALED/15-96
E1VLY5_9GAMM/27-109
E1VSN9_ARTAR/29-129
E1VUS4_ARTAR/9-97
E1VVU4_ARTAR/23-107
E1W213_HAEP3/7-89
E1W2L0_HAEP3/5-88
E1WE11_SALTS/10-93
E1WGJ1_SALTS/89-167
E1WHI4_SALTS/8-90
E1WPF3_BACF6/3-87
E1WRK4_BACF6/17-98
E1X1E1_BACMS/18-101
E1X1E6_BACMS/17-126
E1X300_BACMS/16-99
E1X9V2_HAEI1/7-89
E1XAX7_HAEI1/5-88
E1XCU0_STRZO/3-76
E1XK18_STRZN/22-124
E1XLS5_STRZN/3-76
E1XMT7_STRZI/3-76
E1XRE5_STRZI/22-124
E1YBL7_9DELT/10-103
E1YLB4_9DELT/8-91
E1Z083_9BACE/3-88
E1Z1K6_9BACE/8-89
E1Z1S6_9BACE/13-95
E2BJ19_9HYME/20-85
E2CDY5_9RHOB/7-87
E2CEH5_9RHOB/21-110
E2CEX1_9RHOB/255-332
E2JRB5_ECO57/80-158
E2JU26_ECO57/8-91
E2JY04_ECO57/8-90
E2K2Y5_ECO57/89-166
E2K821_ECO57/8-91
E2KAQ3_ECO57/8-90
E2KDN7_ECO57/80-158
E2KJR0_ECO57/89-166
E2KPJ1_ECO57/8-91
E2KU96_ECO57/8-90
E2KWH8_ECO57/89-166
E2KYU4_ECO57/80-158
E2MBF7_PSESM/86-164
E2ME52_PSESM/9-91
E2MIU4_PSESM/5-88
E2MMP2_PSESM/33-106
E2MMS6_PSESM/36-107
E2MPY5_FRANO/7-87
E2MQJ5_FRANO/5-85
E2MU13_9CORY/25-103
E2MXQ2_9CORY/8-98
E2N3K1_CAPSP/7-89
E2N6E3_CAPSP/3-91
E2N7D8_9BACE/99-185
E2NDN7_9BACE/17-99
E2NEG9_9BACE/4-88
E2NNK8_9FIRM/11-99
E2NPJ3_9FIRM/5-86
E2NV42_9FIRM/6-85
E2NXY7_PASHA/11-94
E2NZ76_PASHA/8-89
E2P594_PASHA/11-94
E2PAP2_PASHA/8-89
E2PCA0_NEIPO/39-125
E2PDJ0_NEIPO/6-85
E2PR70_9RHIZ/1-29
E2PRF4_9RHIZ/20-107
E2QHY4_ECOLX/8-91
E2QJJ0_ECOLX/80-158
E2QK71_ECOLX/10-86
E2QNB7_ECOLX/89-166
E2S0T6_9CORY/7-90
E2S1T4_9CORY/21-99
E2S7U3_9ACTO/94-170
E2S9M3_9ACTO/12-100
E2SD52_9ACTO/12-95
E2SIK5_9FIRM/10-89
E2SIZ3_9FIRM/7-95
E2SJG7_9FIRM/5-92
E2SKM3_9FIRM/10-84
E2SKW3_9FIRM/11-86
E2SWP5_9RALS/19-103
E2T055_9RALS/22-103
E2T9I3_MYCTU/8-98
E2TD50_MYCTU/5-87
E2TLU5_MYCTU/8-98
E2TQ99_MYCTU/5-87
E2TYG1_MYCTU/8-98
E2U0Y1_MYCTU/5-87
E2U9U6_MYCTU/8-98
E2UDK2_MYCTU/5-87
E2ULC5_MYCTU/8-98
E2UPS3_MYCTU/5-87
E2UYL9_MYCTU/8-98
E2V0Y9_MYCTU/5-87
E2V8T4_MYCTU/8-98
E2VC62_MYCTU/5-87
E2VI42_MYCTU/8-98
E2VL79_MYCTU/5-87
E2VUC7_MYCTU/8-98
E2VXU3_MYCTU/5-87
E2W5M1_MYCTU/8-98
E2W8Z6_MYCTU/5-87
E2WHK7_MYCTU/8-98
E2WL38_MYCTU/5-87
E2WVR4_ECOLX/8-91
E2WYU3_ECOLX/1-75
E2X1C7_ECOLX/89-166
E2X516_SHIDY/8-91
E2X6B7_SHIDY/62-140
E2X784_SHIDY/8-90
E2XIS8_SHIDY/89-166
E2XXK1_PSEFL/9-91
E2Y0R0_PSEFL/5-88
E2Y2H4_ENTFA/5-88
E2Y2T2_ENTFA/8-90
E2YCB1_ENTFA/5-88
E2YCL6_ENTFA/8-90
E2YML9_ENTFA/5-88
E2YMX5_ENTFA/8-90
E2YUP4_ENTFA/8-91
E2YV58_ENTFA/5-88
E2Z1U6_ENTFA/8-90
E2Z5A5_ENTFA/5-88
E2ZCH6_9FIRM/30-99
E2ZS81_PSEAE/5-88
E2ZYI3_PSEAE/9-91
E3B2S9_9SPHI/8-91
E3B563_9SPHI/15-114
E3B665_9MICO/14-102
E3B972_9MICO/2-85
E3BM25_9VIBR/12-94
E3BMP7_9VIBR/16-99
E3BPZ1_9VIBR/12-99
E3BTE5_9LACO/8-92
E3BTG9_9LACO/5-87
E3BWD9_9LACO/8-92
E3BWG3_9LACO/5-87
E3BYY5_9LACO/8-92
E3BZ11_9LACO/5-87
E3C3L5_9LACO/5-87
E3C3Q6_9LACO/8-92
E3C6M2_9LACO/6-94
E3C6N6_9LACO/5-88
E3CG64_STRPA/1-75
E3CVR4_9BACT/9-92
E3CZ89_9BACT/22-104
E3D2R1_NEIM7/10-96
E3D3B3_NEIM7/6-85
E3D732_GARV3/13-102
E3D742_GARV3/26-108
E3DCX0_ERWSE/25-113
E3DCX7_ERWSE/25-113
E3DD22_ERWSE/11-94
E3DF03_ERWSE/25-113
E3DGD8_ERWSE/7-89
E3DID7_ERWSE/88-166
E3DLN1_HALPG/13-101
E3DSH2_BACA1/33-115
E3DXA4_BACA1/5-89
E3E0K2_BACA1/8-91
E3E7L1_PAEPS/23-117
E3E834_PAEPS/5-88
E3EK16_PAEPS/4-99
E3ENU8_BIFBS/9-93
E3ENW2_BIFBS/7-89
E3EYD3_KETVY/5-93
E3F4H2_KETVY/10-99
E3F6D6_CORP9/8-86
E3FA43_CORP9/8-98
E3FI82_STIAD/8-90
E3FU18_STIAD/5-88
E3G2P5_ENTCS/89-166
E3G3X5_ENTCS/10-93
E3G4Y4_ENTCS/8-90
E3GNK6_EUBLK/9-109
E3GSC1_HAEI2/7-89
E3GSZ7_HAEI2/5-88
E3H0R4_ROTDC/20-88
E3H1P1_ROTDC/58-141
E3H625_ILYPC/19-94
E3H826_ILYPC/5-84
E3HNY9_ACHXA/14-69
E3HNY9_ACHXA/65-119
E3HP72_ACHXA/21-102
E3I118_RHOVT/55-135
E3I4Z6_RHOVT/45-133
E3I6U2_RHOVT/17-99
E3I9C1_GEOS0/28-123
E3IA29_GEOS0/8-91
E3III8_GEOS0/6-90
E3IJ95_GEOS0/2-85
E3IPZ5_DESVR/28-110
E3ISF2_DESVR/62-148
E3ITA3_DESVR/50-124
E3J1K8_FRASU/54-130
E3J744_FRASU/30-108
E3JA90_FRASU/31-119
E3NMX9_CAERE/7-95
E3NV16_CAERE/243-325
E3PHF8_ECOH1/80-158
E3PIH0_ECOH1/8-90
E3PNZ8_ECOH1/8-91
E3PY37_CLOSD/25-110
E3PY50_CLOSD/15-100
E3R2W9_9LACO/10-92
E3R307_9LACO/3-60
E3RAN4_9LACO/11-93
E3USD5_ENTFC/24-131
E3WIF0_9LACO/9-91
E3XI53_ECOLX/8-90
E3XIS3_ECOLX/80-158
E3XPD5_ECOLX/89-166
E3XUS2_ECOLX/80-158
E3XW06_ECOLX/8-91
E3Y0E6_SHIFL/89-166
E3Y6M9_SHIFL/8-90
E3Y8V3_SHIFL/8-91
E3YFQ1_LISMO/8-91
E3YPQ7_9LIST/8-91
E3YRP9_9LIST/5-89
E3YYH0_LISIN/8-91
E3Z0N2_LISIN/5-89
E3Z745_LISIN/8-91
E3Z949_LISIN/5-89
E3ZFZ0_LISIV/8-91
E3ZQ09_LISSE/8-91
E3ZS12_LISSE/5-89
E3ZTZ2_LISSE/28-109
E3ZYQ9_LISSE/8-91
E4A0U6_LISSE/5-89
E4A8D8_PROAC/22-104
E4AAU2_PROAC/9-92
E4AB47_PROAC/9-92
E4ACE2_PROAC/22-104
E4AQE0_PROAC/22-104
E4AR42_PROAC/9-92
E4AT04_PROAC/9-92
E4AYE8_PROAC/22-104
E4B589_PROAC/9-92
E4B5K6_PROAC/22-104
E4B6B0_PROAC/9-92
E4B9R9_PROAC/7-89
E4BDV8_PROAC/9-92
E4BGR0_PROAC/22-104
E4BLS3_PROAC/22-104
E4BS71_PROAC/9-92
E4BX84_PROAC/22-104
E4C160_PROAC/9-92
E4C540_PROAC/22-104
E4C7W9_PROAC/9-92
E4C8Q3_PROAC/22-104
E4CF12_PROAC/9-92
E4CGX4_PROAC/22-104
E4CLX5_PROAC/9-92
E4CR80_PROAC/22-104
E4CRR3_PROAC/9-92
E4CW50_PROAC/22-104
E4D2J9_PROAC/9-92
E4D5X9_PROAC/22-104
E4D701_PROAC/9-92
E4DA71_PROAC/22-104
E4DB33_PROAC/9-92
E4DIC2_PROAC/22-104
E4DJ88_PROAC/9-92
E4DRI0_PROAC/22-104
E4DU94_PROAC/9-92
E4E2G3_PROAC/9-92
E4E328_PROAC/22-104
E4E470_PROAC/22-104
E4E904_PROAC/9-92
E4EFD9_PROAC/22-104
E4EI21_PROAC/9-92
E4EKT4_PROAC/22-104
E4ER29_PROAC/9-92
E4EUM6_PROAC/22-104
E4EY73_PROAC/9-92
E4EZ03_PROAC/22-104
E4F3A6_PROAC/9-92
E4F921_PROAC/9-92
E4FBT7_PROAC/22-104
E4FHG6_PROAC/22-104
E4FJS0_PROAC/9-92
E4FNZ8_PROAC/22-104
E4FQD1_PROAC/9-92
E4FWD1_PROAC/22-104
E4FZB9_PROAC/9-92
E4G0K4_PROAC/22-104
E4G4T7_PROAC/9-92
E4G7Y5_PROAC/22-104
E4GBP2_PROAC/9-92
E4GKB7_PROAC/22-104
E4GLA3_PROAC/9-92
E4GRI9_PROAC/22-104
E4GS55_PROAC/9-92
E4GVI3_PROAC/9-92
E4GYA9_PROAC/7-89
E4H2E8_PROAC/22-104
E4H6J9_PROAC/9-92
E4HET8_PROAC/22-104
E4HG83_PROAC/9-92
E4HGS8_PROAC/22-104
E4HP72_PROAC/9-92
E4HRR1_PROAC/7-89
E4HS45_PROAC/9-92
E4I2J6_PROAC/9-92
E4I361_PROAC/22-104
E4I6B8_ENTFC/20-105
E4IA87_ENTFC/10-93
E4IDY2_ENTFC/10-93
E4IGB1_ENTFC/20-105
E4IQL8_ENTFC/10-93
E4IQR3_ENTFC/20-105
E4IY62_ENTFC/10-93
E4IYE6_ENTFC/20-105
E4J5D6_ENTFC/20-105
E4JB55_ENTFC/10-93
E4JFV6_ENTFC/20-105
E4JK87_ENTFC/10-93
E4JKQ6_ENTFC/24-131
E4K347_9FIRM/10-116
E4K5I2_9FIRM/4-86
E4K5P1_9FIRM/18-94
E4KLW5_9LACT/11-94
E4KQ24_9LACT/5-88
E4KVK5_9PORP/20-105
E4KVU2_9PORP/10-92
E4L5P6_9STRE/5-75
E4L8N9_9FIRM/28-105
E4LG12_9FIRM/32-100
E4LHW6_9FIRM/48-133
E4LNF7_9CLOT/10-86
E4LPE6_9CLOT/7-96
E4LXW4_9CLOT/10-86
E4LZF3_9CLOT/5-92
E4M1K7_9FIRM/17-99
E4M1W7_9FIRM/26-112
E4M5Z0_9FIRM/8-84
E4M607_9FIRM/5-86
E4M9E4_9BACT/13-94
E4MA50_9BACT/2-87
E4MLW8_9FIRM/6-89
E4MP14_CAPOC/3-91
E4MSC4_CAPOC/7-89
E4MYV6_KITSK/46-126
E4NDJ8_KITSK/23-112
E4NL21_HALBP/15-103
E4NP32_HALBP/4-84
E4P0R8_BIFBP/9-93
E4P0T3_BIFBP/7-89
E4P316_ECO8N/8-91
E4P6C3_ECO8N/8-90
E4P899_ECO8N/10-86
E4PAF4_ECO8N/89-166
E4PCE6_ECO8N/80-158
E4PK83_MARAH/9-92
E4PQI3_MARAH/9-93
E4Q1K1_CALOW/10-116
E4Q3C6_CALOW/4-86
E4Q438_CALOW/15-91
E4Q660_CALOW/4-88
E4Q7P9_CALH1/4-86
E4QA85_CALH1/10-116
E4QM56_METS6/9-91
E4QPK8_METS6/5-85
E4QWI3_HAEI6/7-89
E4QY07_HAEI6/5-88
E4R298_BIFLM/12-95
E4R2B4_BIFLM/10-92
E4RCR9_PSEPB/5-88
E4RGM2_PSEPB/9-91
E4RKE4_HALSL/12-100
E4RVG4_LEAB4/2-82
E4RZI1_LEAB4/7-88
E4S4P0_CALKI/4-86
E4S5Z3_CALKI/15-91
E4S8B3_CALKI/10-116
E4S9P6_CALKI/18-94
E4SB12_CALK2/15-91
E4SBQ0_CALK2/10-116
E4SDP8_CALK2/4-86
E4SEU6_CALK2/2-86
E4SIG4_LACAR/10-92
E4SIJ2_LACAR/6-92
E4SUE4_LACDN/4-87
E4SYL7_LACDN/11-93
E4SZZ2_LACDN/6-90
E4T4T6_PALPW/150-211
E4T561_PALPW/2-86
E4T608_PALPW/6-87
E4TCR8_RIEAD/7-91
E4TD02_RIEAD/2-86
E4THQ4_CALNY/8-85
E4TIA4_CALNY/7-89
E4TMD0_MARTH/3-86
E4TT03_MARTH/7-91
E4TWZ7_SULKY/5-80
E4TYI8_SULKY/10-88
E4U8A5_OCEP5/17-131
E4UAQ8_OCEP5/36-131
E4UBP1_LIBSC/15-97
E4UDM1_LIBSC/18-106
E4V8M3_BIFBI/9-93
E4V8N7_BIFBI/24-106
E4VUT1_BACFR/56-130
E4VY75_BACFR/121-202
E4VY77_BACFR/13-100
E4W0Y3_BACFR/3-87
E4W1A1_BACFR/17-99
E4WG31_RHOE1/18-102
E4WHK4_RHOE1/46-149
E4WHU7_RHOE1/8-98
E4ZEB0_NEIL0/6-85
E4ZF80_NEIL0/10-93
E5AIK6_CHLPS/11-91
E5AMA9_BURRH/20-101
E5AN78_BURRH/8-88
E5B0K7_ERWAM/11-94
E5B204_ERWAM/7-89
E5B6J0_ERWAM/88-166
E5BEB6_9FUSO/12-91
E5BH63_9FUSO/2-78
E5BIQ4_9FUSO/15-105
E5BMH4_9FUSO/8-87
E5BP33_9FUSO/5-78
E5BPJ4_9FUSO/12-108
E5BUB3_9FUSO/12-96
E5BWE1_9FUSO/4-83
E5BZ14_9FUSO/8-87
E5C1T3_9FUSO/2-78
E5C729_9BACE/2-75
E5CBK7_9BACE/17-99
E5CHW7_9BACE/3-87
E5CMG3_STAHO/5-88
E5CN24_STAHO/5-87
E5CQW2_9STAP/4-87
E5CRK5_9STAP/5-88
E5QVC5_STAAH/5-88
E5QX79_STAAH/4-86
E5R5W8_STAAG/5-88
E5R627_STAAG/29-123
E5R628_STAAG/238-304
E5RBE9_STAAG/4-86
E5TA28_STAAU/5-88
E5TAJ6_STAAU/238-304
E5TAJ7_STAAU/29-123
E5TDY4_STAAU/29-123
E5TE61_STAAU/4-86
E5TID9_STAAU/5-88
E5TIN8_STAAU/5-86
E5TRV0_STAAU/4-86
E5TV13_STAAU/5-88
E5TZG7_STAAU/29-123
E5TZG8_STAAU/238-304
E5U4F3_ALCXX/14-119
E5UG82_ALCXX/14-95
E5UL73_NEIMU/11-90
E5UPF6_9BACE/11-93
E5UPL1_9BACE/3-87
E5V0G5_9BACE/16-104
E5V1L1_9BACL/6-90
E5V5P3_9BACE/4-88
E5V784_9BACE/17-99
E5VFA5_9BACE/18-107
E5VFR2_9BACE/11-99
E5VJN7_9FIRM/27-119
E5W0N8_9BACI/5-89
E5W2N4_9BACI/9-92
E5W3D4_9BACI/31-110
E5WD10_9BACI/9-92
E5WH95_9BACI/23-105
E5WI84_9BACI/5-89
E5WPN0_9BACI/9-85
E5WQH1_9BACI/8-117
E5WQQ1_9BACI/57-131
E5WTG3_9BACI/9-85
E5X157_9BACE/4-88
E5X1A4_9BACE/17-99
E5X5N9_9ACTN/25-107
E5XAF8_9ACTN/5-88
E5XEM8_9FIRM/44-144
E5XKP8_9ACTO/48-133
E5XSI6_9ACTO/13-99
E5XTJ3_9ACTO/24-110
E5XY48_9BIFI/10-92
E5XY64_9BIFI/12-95
E5Y018_9BIFI/21-110
E5Y020_9BIFI/114-195
E5Y6H1_BILWA/31-113
E5Y9G4_BILWA/15-100
E5YKF3_9ENTR/9-91
E5YN68_9ENTR/12-95
E5YPS0_9BACL/29-131
E5YVP8_9BACL/5-88
E5YWF0_9BACL/23-117
E5Z1W8_9BACL/15-105
E5ZN70_ECOLX/8-90
E5ZW10_ECOLX/101-178
E6A1F2_ECOLX/8-91
E6A6P5_ECOLX/8-90
E6A8Q8_ECOLX/8-91
E6AGQ8_ECOLX/101-178
E6AU26_ECOLX/8-91
E6AUY0_ECOLX/101-178
E6AX52_ECOLX/8-90
E6B0S5_ECOLX/1-75
E6B309_ECOLX/89-166
E6BBI9_ECOLX/8-90
E6BCC8_ECOLX/80-158
E6BDB3_ECOLX/80-158
E6BEC6_ECOLX/101-178
E6BGD5_ECOLX/8-90
E6BNN2_ECOLX/8-91
E6BXS3_PROAC/22-104
E6C0Q1_PROAC/9-92
E6C4U2_PROAC/9-92
E6C681_PROAC/22-104
E6CCH7_PROAC/22-104
E6CEU5_PROAC/9-92
E6CJP0_PROAC/7-89
E6CKY9_PROAC/9-92
E6CUV0_PROAC/9-92
E6CVU5_PROAC/22-104
E6CWS8_PROAC/7-89
E6D3C2_PROAC/9-92
E6D4C3_PROAC/9-92
E6D8U2_PROAC/7-89
E6DCA1_PROAC/22-104
E6DF77_PROAC/9-92
E6DIK7_PROAC/9-92
E6DM97_PROAC/22-104
E6DR28_PROAC/22-104
E6DUN8_PROAC/9-92
E6E024_PROAC/22-104
E6E334_PROAC/9-92
E6E8K1_PROAC/22-104
E6E9I0_PROAC/9-92
E6EG32_PROAC/9-92
E6EJQ7_PROAC/22-104
E6EPR8_ENTFA/8-90
E6EQ23_ENTFA/5-88
E6EZ46_ENTFA/8-91
E6EZF0_ENTFA/5-88
E6F8U9_ENTFA/5-88
E6F9R3_ENTFA/8-90
E6FFG8_ENTFA/5-88
E6FFS1_ENTFA/8-90
E6FRK6_ENTFA/8-90
E6FRW7_ENTFA/5-88
E6FYV4_ENTFA/5-88
E6FZ62_ENTFA/8-90
E6G6K7_ENTFA/5-88
E6G6W2_ENTFA/8-90
E6GCE4_ENTFA/8-90
E6GCQ7_ENTFA/5-88
E6GH72_ENTFA/5-88
E6GHH6_ENTFA/8-90
E6GXB3_ENTFA/8-90
E6GXL9_ENTFA/5-88
E6H110_ENTFA/5-88
E6H180_ENTFA/8-90
E6H9J5_ENTFA/5-88
E6H9V0_ENTFA/8-90
E6HJD8_ENTFA/8-90
E6HJP1_ENTFA/5-88
E6HX63_ENTFA/5-88
E6HXH2_ENTFA/8-90
E6I2I5_ENTFA/8-90
E6I2T9_ENTFA/5-88
E6IF90_ENTFA/8-90
E6IFK2_ENTFA/5-88
E6IHC3_ENTFA/8-90
E6IHM7_ENTFA/5-88
E6IT14_ENTFA/8-90
E6IUS0_ENTFA/5-88
E6J898_9ACTO/11-101
E6JCT1_9ACTO/22-63
E6JDT1_9ACTO/13-113
E6JEZ4_RIEAN/7-91
E6JF78_RIEAN/4-88
E6JKX8_STAEP/4-87
E6JMC4_STAEP/5-88
E6JNB1_STAEP/27-122
E6JUR8_9SPIO/17-99
E6JUS2_9SPIO/9-91
E6JZ57_PARDN/7-89
E6JZ75_PARDN/13-95
E6K3G3_9BACT/3-87
E6K5K5_9BACT/21-103
E6K9P6_9BACT/14-101
E6K9Q2_9BACT/11-100
E6KIK9_STRSA/5-78
E6KMK2_STRSA/22-124
E6KPI6_9ACTO/8-96
E6KQB9_9ACTO/7-93
E6KVG5_9PAST/5-89
E6KW75_9PAST/7-89
E6LF82_9ENTE/5-88
E6LFK3_9ENTE/18-101
E6LTY0_9LACO/6-88
E6LU04_9LACO/8-92
E6LY92_9ACTO/16-106
E6LYZ9_9ACTO/18-105
E6M321_9ACTO/18-105
E6M451_9ACTO/16-106
E6M7D4_STALU/5-88
E6M818_STALU/5-87
E6MEZ3_9FIRM/35-79
E6MPA5_9BACT/3-87
E6MQA3_9BACT/12-94
E6MTG5_9BACT/3-76
E6MV20_NEIMH/38-120
E6N088_NEIMH/6-85
E6N538_9ARCH/24-103
E6NZ23_ECOD1/101-178
E6PDY4_9ZZZZ/11-100
E6PNA0_9ZZZZ/21-103
E6PQB0_9ZZZZ/8-91
E6PSE4_9ZZZZ/61-143
E6PXP3_9ZZZZ/119-202
E6PZI1_9ZZZZ/25-110
E6PZI2_9ZZZZ/10-92
E6PZT8_9ZZZZ/123-203
E6PZU0_9ZZZZ/11-100
E6Q2P2_9ZZZZ/11-100
E6QGD3_9ZZZZ/7-90
E6QLL9_9ZZZZ/11-99
E6QLT7_9ZZZZ/43-147
E6QSC5_9ZZZZ/6-86
E6QUZ1_9ZZZZ/11-101
E6QUZ3_9ZZZZ/122-204
E6QW43_9ZZZZ/27-109
E6QW46_9ZZZZ/15-105
E6RHL3_PSEU9/22-102
E6RHS9_PSEU9/19-101
E6RMK7_PSEU9/44-118
E6RQ53_PSEU9/9-91
E6S7H3_INTC7/27-121
E6SB65_INTC7/14-97
E6SC57_INTC7/11-96
E6SEZ9_INTC7/26-109
E6SG64_THEM7/8-99
E6SJM2_THEM7/26-112
E6SKQ0_THEM7/21-103
E6SPY8_BACT6/17-99
E6SRA6_BACT6/4-88
E6T0U4_SHEB6/11-93
E6T5Q9_SHEB6/16-97
E6TAR7_MYCSR/30-129
E6TGH5_MYCSR/5-89
E6TJX5_MYCSR/36-122
E6TP32_MYCSR/17-107
E6TPY2_MYCSR/44-157
E6TQ02_MYCSR/284-354
E6TSX5_BACCJ/6-89
E6TYJ9_BACCJ/5-89
E6U6Y3_ETHHY/12-114
E6U6Y4_ETHHY/5-88
E6UEV1_RUMA7/77-153
E6UF02_RUMA7/9-96
E6URU5_CLOTL/13-115
E6URZ7_CLOTL/5-88
E6UUL1_VARPD/16-98
E6UUS9_VARPD/12-96
E6VFL1_RHOPX/12-88
E6VJU8_RHOPX/24-112
E6VKP8_RHOPX/23-105
E6VX58_DESAO/18-100
E6VXA4_DESAO/14-102
E6VZP5_DESAO/14-99
E6W5K8_DESIS/8-90
E6W5M0_DESIS/43-124
E6WBI5_PANSA/88-166
E6WGR3_PANSA/7-89
E6WHH4_PANSA/11-94
E6WPE2_PSEUU/4-86
E6WVQ6_PSEUU/29-111
E6WZ16_NITSE/5-83
E6X2W2_NITSE/9-83
E6X7H8_CELAD/15-99
E6XDK0_CELAD/7-90
E6XLR7_SHEP2/11-93
E6XQQ7_SHEP2/12-93
E6YJE0_BARC7/26-114
E6YJI8_BARC7/7-89
E6YNJ9_9RHIZ/25-113
E6YNP5_9RHIZ/7-89
E6YSW9_9RHIZ/25-113
E6YT18_9RHIZ/7-89
E6YX59_9RHIZ/25-113
E6YXA6_9RHIZ/7-89
E6Z1Q5_9RHIZ/26-114
E6Z1U7_9RHIZ/7-89
E7A6S5_HAEIF/5-88
E7A8B3_HAEIF/7-89
E7AER0_HAEIF/5-88
E7AFQ9_HAEIF/7-89
E7AJG4_STRPN/6-77
E7B3Z2_YERE1/9-91
E7B5L0_YERE1/89-167
E7B754_YERE1/12-95
E7BEA5_NEIMW/10-96
E7BG31_NEIMW/6-85
E7C2R2_9ACTN/14-95
E7FMM4_9LACO/6-95
E7FNV1_9LACO/9-93
E7FR88_9LACO/10-93
E7FTS4_ERYRH/7-85
E7FU86_ERYRH/5-87
E7G9A9_9FIRM/6-83
E7GAN7_9FIRM/11-85
E7GCU7_9FIRM/7-90
E7GDM6_9FIRM/8-91
E7GIZ4_CLOSY/17-91
E7GJA1_CLOSY/5-88
E7GJQ1_CLOSY/12-88
E7GL37_CLOSY/12-86
E7GL53_CLOSY/14-88
E7GL78_CLOSY/11-85
E7GM27_CLOSY/10-85
E7GP36_CLOSY/9-82
E7GQP0_CLOSY/14-105
E7HB53_ECOLX/80-158
E7HEJ7_ECOLX/8-91
E7HEW9_ECOLX/80-158
E7HFV2_ECOLX/8-90
E7HLD0_ECOLX/89-166
E7HRT0_ECOLX/8-90
E7HVP4_ECOLX/8-91
E7I1X0_ECOLX/80-158
E7I244_ECOLX/89-166
E7I5F9_ECOLX/1-60
E7I7S3_ECOLX/8-90
E7I8F0_ECOLX/8-91
E7IK17_ECOLX/89-166
E7IL04_ECOLX/8-90
E7IM42_ECOLX/82-160
E7ITD6_ECOLX/8-91
E7IVL3_ECOLX/80-158
E7J0E4_ECOLX/89-166
E7J8A9_ECOLX/8-90
E7JAY6_ECOLX/8-91
E7JG39_ECOLX/80-158
E7JJN1_ECOLX/8-91
E7JLT1_ECOLX/8-90
E7JPR3_ECOLX/40-118
E7JSN0_ECOLX/89-166
E7JY09_SHISO/8-90
E7JZ07_SHISO/8-91
E7K4T2_SHISO/1-60
E7M396_9BACL/28-118
E7M3W7_9BACL/5-88
E7M4Q8_9BACL/15-105
E7M7J7_9BACL/30-117
E7MD66_STAAU/5-86
E7ME63_STAAU/5-88
E7MMK6_9FIRM/7-95
E7MPV5_9FIRM/7-89
E7MSM6_STAAU/5-86
E7MUS0_STAAU/5-88
E7N1G0_9FIRM/48-133
E7N7P0_9ACTO/9-98
E7NQ77_TREPH/7-89
E7NZC1_PSESG/5-88
E7P928_PSESG/9-91
E7PDA9_PSESG/37-107
E7PDQ3_PSESG/36-107
E7PE46_PSESG/17-101
E7PE70_PSESG/36-107
E7PGF1_PSESG/5-88
E7PH38_PSESG/36-107
E7PL95_PSESG/9-91
E7PP19_PSESG/17-101
E7QZ13_9EURY/15-102
E7RFR1_9BACL/5-85
E7RH93_9BACL/8-92
E7RHS8_9BACL/7-90
E7RME9_9BACT/14-96
E7RNX3_9BACT/14-104
E7RQC0_9BACT/3-87
E7RXW1_9BURK/52-135
E7S077_9BURK/2-50
E7S9Z3_9STRE/1-75
E7SH59_SHIDY/89-166
E7SHD5_SHIDY/8-91
E7SHP5_SHIDY/8-90
E7ST62_SHIBO/8-90
E7T0S0_SHIBO/80-158
E7T4G5_SHIBO/89-166
E7T4T4_SHIBO/8-91
E7TCS6_SHIFL/8-91
E7TEP5_SHIFL/89-166
E7TF86_SHIFL/8-90
E7TNR5_ECO57/89-166
E7TS00_ECO57/8-91
E7TWM4_ECO57/8-90
E7U0K2_ECOLX/8-91
E7U4Q1_ECOLX/26-104
E7U8B8_ECOLX/8-90
E7U9K5_ECOLX/89-166
E7UDM7_ECOLX/8-90
E7UH81_ECOLX/80-158
E7UPM4_ECOLX/88-165
E7UPZ7_ECOLX/8-91
E7UVK4_SALTY/8-90
E7UW64_SALTY/10-93
E7UZT2_SALTY/79-157
E7V6U5_SALMO/89-167
E7VEM4_SALMO/8-90
E7VG81_SALMO/10-93
E7VIB5_SALMO/8-90
E7VR62_SALMO/89-167
E7VT51_SALMO/10-93
E7VUL1_SALMO/89-167
E7VUX9_SALMO/10-93
E7VYS5_SALMO/8-90
E7WAI9_SALMO/8-90
E7WDV4_SALMO/10-93
E7WG70_SALMO/89-167
E7WKR4_SALMO/8-90
E7WMB5_SALMO/89-167
E7WRB2_SALMO/10-93
E7WUK9_SALMO/89-167
E7WWG1_SALMO/10-93
E7X194_SALMO/8-90
E7X694_SALMO/10-93
E7XCF8_SALMO/89-167
E7XF06_SALMO/8-90
E7XH23_SALMO/8-90
E7XHW5_SALMO/89-167
E7XIB8_SALMO/10-93
E7XYR2_SALMO/10-93
E7XZX4_SALMO/89-167
E7Y379_SALMO/8-90
E7Y5D4_SALMO/25-102
E7Y7G2_SALMO/10-93
E7YA66_SALMO/89-167
E7YE20_SALMO/8-90
E7YKY5_SALMO/89-167
E7YSS7_SALMO/8-90
E7YT69_SALMO/10-93
E7YUD7_SALMO/10-93
E7Z058_SALMO/8-90
E7Z2A1_SALMO/89-167
E7Z906_SALMO/8-90
E7ZBS7_SALMO/89-167
E7ZFI4_SALMO/10-93
E7ZJN6_SALMO/89-167
E7ZMV4_SALMO/8-90
E7ZSL7_SALMO/10-93
E7ZUD9_SALMO/10-93
E7ZY59_SALMO/8-90
E8A492_SALMO/89-167
E8A7Y1_SALMO/89-167
E8AAS0_SALMO/10-93
E8AC12_SALMO/8-90
E8AHZ2_SALMO/8-90
E8ALC1_SALMO/89-167
E8AMN2_SALMO/10-93
E8AWP7_SALMO/89-167
E8AXW0_SALMO/8-90
E8B3Y7_SALMO/10-93
E8BAX4_SALMO/89-167
E8BHV7_SALMO/8-90
E8BI68_SALMO/10-93
E8BKV4_SALMO/89-167
E8BMX0_SALMO/10-93
E8BR93_SALMO/8-90
E8C090_SALMO/8-90
E8C1I5_SALMO/89-167
E8C7E1_SALMO/10-93
E8CCQ9_SALMO/8-90
E8CEG1_SALMO/89-167
E8CHG7_SALMO/10-93
E8CP54_SALMO/89-167
E8CTB0_SALMO/10-93
E8CVD5_SALMO/8-90
E8CZG7_SALMO/8-90
E8D345_SALMO/10-93
E8D840_SALMO/89-167
E8DBL2_SALMO/10-93
E8DIJ2_SALMO/8-90
E8DML1_SALMO/89-167
E8DQ31_SALMO/10-93
E8DR23_SALMO/89-167
E8DTP1_SALMO/8-90
E8E0U5_SALMO/10-93
E8E1R1_SALMO/89-167
E8E4G6_SALMO/8-90
E8EAY9_SALMO/89-167
E8EDF5_SALMO/10-93
E8EF12_SALMO/8-90
E8EMB8_SALMO/89-167
E8EPR0_SALMO/8-90
E8EQ63_SALMO/10-93
E8EYD2_SALMO/89-167
E8F004_SALMO/10-93
E8F709_SALMO/8-90
E8FCM0_SALMO/89-167
E8FE06_SALMO/8-90
E8FMG8_SALMO/10-93
E8FVB4_SALMO/10-93
E8FVL7_SALMO/8-90
E8FY43_SALMO/89-167
E8G3J3_SALMO/8-90
E8G569_SALMO/89-167
E8GBJ1_SALMO/10-93
E8GEW0_SALMO/8-90
E8GHY5_SALMO/89-167
E8GKY0_SALMO/10-93
E8GV69_SALMO/89-167
E8GZI7_SALMO/8-90
E8H1P0_SALMO/10-93
E8H3C3_ECO57/89-166
E8H5P7_ECO57/8-90
E8H9A2_ECO57/8-91
E8HCN8_ECO57/80-158
E8HGN9_ECOLX/89-166
E8HK14_ECOLX/8-90
E8HMY9_ECOLX/8-91
E8HRF9_ECOLX/80-158
E8HW26_ECOLX/89-166
E8HZ26_ECOLX/8-90
E8I1X7_ECOLX/8-91
E8I5D0_ECOLX/80-158
E8I9D2_ECOLX/89-166
E8ICJ2_ECOLX/8-90
E8IFZ8_ECOLX/8-91
E8IIS6_ECOLX/80-158
E8IQZ1_ECOLX/8-90
E8IU66_ECOLX/8-91
E8IWX0_ECOLX/80-158
E8J0Q6_ECOLX/89-166
E8J2L4_ECO57/89-166
E8J5I7_ECO57/8-90
E8J8G1_ECO57/8-91
E8JBZ2_ECO57/80-158
E8JEW0_9ACTO/8-77
E8JLL7_9ACTO/6-91
E8K689_STRPA/1-75
E8KKE5_9PAST/38-121
E8KKS6_9PAST/8-89
E8KMY0_STRSA/1-75
E8L291_9RHIZ/38-126
E8L2F4_9RHIZ/9-90
E8L6W2_9RHIZ/8-98
E8L810_9RHIZ/29-99
E8L8J9_9RHIZ/25-104
E8L9N1_9RHIZ/39-118
E8LBL2_9FIRM/10-94
E8LFB9_9FIRM/5-88
E8LI41_9GAMM/8-97
E8LJ04_9GAMM/9-89
E8LVP0_9VIBR/12-94
E8M080_9VIBR/16-99
E8M1P1_9VIBR/12-94
E8MDR1_9VIBR/16-99
E8MDX5_BIFL2/12-95
E8MI62_BIFL2/21-110
E8MI64_BIFL2/114-195
E8MJD3_BIFL2/10-92
E8MRA3_BIFLS/10-92
E8MRX0_BIFL1/257-346
E8MRY8_BIFL1/114-195
E8MRZ2_BIFL1/13-102
E8MUF2_BIFL1/10-92
E8MUG8_BIFL1/12-95
E8MWT8_BIFL1/21-110
E8MXW1_ANATU/4-89
E8MYW8_ANATU/4-89
E8N3B2_ANATU/23-106
E8N582_ANATU/20-103
E8NDG9_MICTS/7-87
E8NER0_MICTS/7-92
E8NPT2_SALET/89-167
E8NRQ1_SALET/10-93
E8NTD9_SALET/8-90
E8NZH7_YERPH/9-91
E8P0Z9_YERPH/89-167
E8P6D9_YERPH/12-95
E8P8R2_ACIB1/8-86
E8P9B6_ACIB1/21-100
E8P9Y2_ACIB1/2-81
E8PPG8_THESS/66-146
E8PQQ0_THESS/22-98
E8R263_ISOPI/33-118
E8R2R9_ISOPI/146-238
E8R8D1_DESM0/96-155
E8RAI3_DESM0/23-111
E8RDN7_9DELT/16-99
E8RIX3_9DELT/5-85
E8RPA7_9CAUL/8-96
E8RUB4_9CAUL/6-88
E8S2I3_MICSL/16-104
E8S8B9_MICSL/37-123
E8S8E4_MICSL/25-108
E8S8R1_MICSL/23-106
E8SG68_STAPH/12-94
E8SHH8_STAPH/5-88
E8SLQ2_NEIGO/6-85
E8SQZ7_NEIGO/10-96
E8SYN3_GEOS2/5-89
E8SZF2_GEOS2/8-91
E8T1R3_GEOS2/2-85
E8T222_THEA1/9-82
E8T2Y5_THEA1/1-79
E8T9G0_MESCW/7-86
E8TIW6_MESCW/16-104
E8TRW9_ALIDB/15-97
E8U238_ALIDB/9-92
E8U3G5_DEIML/32-109
E8U505_DEIML/7-90
E8U5T4_DEIML/7-90
E8U8U0_DEIML/41-132
E8UE25_TAYEM/9-89
E8UFU9_TAYEM/5-86
E8USQ0_THEBF/6-88
E8USZ3_THEBF/21-123
E8V0C4_TERSS/8-93
E8V0C5_TERSS/13-95
E8VAI9_BACST/8-91
E8VBP2_BACST/5-89
E8VMU7_VIBVU/140-221
E8VQU9_VIBVU/15-97
E8VQY7_VIBVU/17-100
E8WGW4_STRFA/22-115
E8WGX9_STRFA/94-168
E8WGY1_STRFA/62-142
E8WSI3_GEOS8/5-87
E8WTR8_GEOS8/5-85
E8WUU9_GEOS8/14-102
E8WVQ3_ACISM/30-124
E8WXI4_ACISM/9-91
E8WXI5_ACISM/8-92
E8X187_ACISM/123-205
E8X4Y3_ACISM/3-94
E8X7U0_ACISM/37-112
E8X7Z0_ACISM/15-105
E8X9L5_SALT4/8-90
E8XA97_SALT4/89-167
E8XJD7_SALT4/10-93
E8XM41_RAHSY/29-111
E8XS89_RAHSY/88-166
E8XZI1_RAHSY/12-95
E8Y4B8_ECOKO/89-166
E8Y6F2_ECOKO/8-90
E8Y8R4_ECOKO/8-91
E8YK35_9BURK/7-86
E8YNP2_9BURK/26-107
E8YWU0_9BURK/231-328
E8ZRP4_CLOB0/17-55
E8ZSW7_CLOB0/1-58
E8ZSY1_CLOB0/8-116
E9A0E4_SALET/89-167
E9A5Z4_SALET/8-90
E9A8Q2_SALET/10-93
E9CKR3_9ENTR/80-158
E9CLK7_9ENTR/12-95
E9CNM5_9ENTR/9-91
E9FIX1_9STRE/6-78
E9FLP0_9STRE/6-77
E9FLP1_9STRE/1-59
E9FN88_9STRE/12-64
E9FNL0_9STRE/3-76
E9FQL2_9STRE/6-77
E9ISC9_SOLIN/1-66
E9RMR8_LACRE/5-88
E9RU04_9FIRM/33-132
E9S3W0_TREDE/2-49
E9S3W4_TREDE/5-86
E9SNC0_CLOSY/17-91
E9SNR3_CLOSY/5-88
E9SP41_CLOSY/14-105
E9SQ60_CLOSY/12-88
E9SQY5_CLOSY/9-83
E9SU73_CLOSY/14-88
E9SU92_CLOSY/12-86
E9SYD2_COREQ/18-102
E9T043_COREQ/8-98
E9T640_COREQ/46-149
E9THW5_ECOLX/101-178
E9TJS0_ECOLX/8-90
E9TMV2_ECOLX/8-91
E9TS54_ECOLX/8-91
E9TVK0_ECOLX/101-178
E9U0M7_ECOLX/8-90
E9U5T8_ECOLX/80-158
E9UAQ8_ECOLX/45-121
E9UCT3_ECOLX/8-91
E9UDC4_ECOLX/101-178
E9UI92_ECOLX/8-90
E9UMA9_SHISO/80-158
E9UVB5_9ACTO/1-89
E9UW99_9ACTO/47-117
E9V200_9ACTO/26-109
E9V7R7_ECOLX/89-166
E9V9R1_ECOLX/8-90
E9VG49_ECOLX/8-91
E9VH14_ECOLX/25-101
E9VM50_ECOLX/8-90
E9VPZ4_ECOLX/89-166
E9VWG3_ECOLX/8-91
E9VYB9_ECOLX/8-90
E9W0M8_ECOLX/88-165
E9W9U2_ECOLX/8-91
E9WF88_ECOLX/89-166
E9WIY7_ECOLX/8-90
E9WNJ3_ECOLX/8-91
E9WU86_ECOLX/8-90
E9WWY4_ECOLX/89-166
E9X1T1_ECOLX/8-91
E9X2N0_ECOLX/89-166
E9X7E8_ECOLX/8-90
E9XF21_ECOLX/8-91
E9XH60_ECOLX/8-90
E9XIS6_ECOLX/89-166
E9XNP1_ECOLX/80-158
E9XUJ0_ECOLX/8-91
E9Y052_ECOLX/89-166
E9Y385_ECOLX/8-90
E9Y7Z2_ECOLX/8-91
E9YCC2_ECOLX/89-166
E9YF75_ECOLX/8-90
E9YLR6_ECOLX/8-91
E9YPB3_ECOLX/89-166
E9YSL4_ECOLX/80-158
E9YTY7_ECOLX/8-90
E9Z1A0_ECOLX/8-91
E9Z3M1_ESCFE/8-90
E9Z5E1_ESCFE/80-158
E9Z839_ESCFE/89-166
E9ZER0_ESCFE/8-91
E9ZJD4_MYCTU/8-98
E9ZMY0_MYCTU/5-87
E9ZVI6_NEIME/6-85
E9ZWG0_NEIME/10-96
F0A215_NEIME/10-96
F0A6E1_NEIME/6-85
F0A7H8_NEIME/10-96
F0ACR9_NEIME/6-85
F0ADC3_NEIME/10-96
F0AHJ9_NEIME/6-85
F0AIY6_NEIME/10-96
F0AKK2_NEIME/10-96
F0ANL3_NEIME/6-85
F0AU24_NEIME/6-85
F0AVL6_NEIME/10-92
F0B0W2_NEIME/10-96
F0B5J3_NEIME/6-85
F0B6I2_NEIME/10-96
F0BI26_9XANT/41-123
F0BJS7_9XANT/4-94
F0BNF4_9XANT/4-97
F0BNM7_9XANT/27-109
F0C036_9XANT/27-109
F0C246_9XANT/27-109
F0C7X0_9XANT/4-97
F0D1M1_STAAU/4-86
F0D605_STAAU/5-88
F0D998_STAAU/4-86
F0DGE8_STAAU/5-88
F0DJB7_9FIRM/5-93
F0DLC7_9FIRM/5-88
F0DM72_9FIRM/57-136
F0DM74_9FIRM/10-100
F0DU00_9FIRM/5-87
F0DU45_9FIRM/15-116
F0DZ27_9PSED/5-88
F0DZ92_9PSED/33-118
F0E1R0_9PSED/30-105
F0E4G3_9PSED/9-91
F0EN57_ENTCA/20-103
F0ENL7_ENTCA/5-88
F0EQI5_HAEPA/5-88
F0ERE5_HAEPA/7-89
F0EZC1_9NEIS/4-83
F0F224_9NEIS/64-142
F0F447_9BACT/11-93
F0F715_9BACT/7-91
F0FBW6_STRSA/1-75
F0FI95_STRSA/1-75
F0FTA8_STRSA/1-75
F0G4X9_9BURK/1-37
F0GCR7_9BURK/36-123
F0GFC7_9BURK/28-109
F0GN76_9LACO/8-92
F0GNA0_9LACO/5-87
F0GQH0_9LACO/8-92
F0GQJ4_9LACO/5-87
F0GZH4_9FIRM/65-117
F0GZH4_9FIRM/9-45
F0H4J4_9BACT/4-88
F0H892_9BACT/10-100
F0HA25_9BACT/11-93
F0HD08_9FIRM/9-92
F0HDR1_9FIRM/5-87
F0HFU0_9FIRM/19-102
F0HJI4_9ACTN/5-88
F0HR37_9ACTN/25-107
F0HTG2_LACDL/6-90
F0HTM0_LACDL/4-87
F0HVV8_LACDL/16-93
F0HYA0_LACDL/11-93
F0I380_STRSA/1-75
F0I5G7_STRSA/1-75
F0IFF9_9FLAO/6-89
F0IFS6_9FLAO/2-85
F0IKU1_STRSA/1-75
F0IWM3_STRSA/1-75
F0IYK1_ACIMA/23-105
F0J2V7_ACIMA/10-99
F0J4L0_ACIMA/18-105
F0J6T2_ACIMA/60-135
F0JE04_DESDE/15-100
F0JFC2_DESDE/18-100
F0JLZ9_ESCFE/89-166
F0JPE7_ESCFE/8-90
F0JWA3_ESCFE/8-91
F0K1U1_LACD2/8-90
F0K2A9_LACD2/17-116
F0K2Q2_LACD2/6-90
F0K2V5_LACD2/4-87
F0K6N7_CLOAE/17-118
F0K8N6_CLOAE/5-86
F0KBR9_CLOAE/8-92
F0KEH7_CLOAE/8-109
F0KK52_ACICP/21-100
F0KL90_ACICP/2-81
F0KQQ5_YERE3/89-167
F0KXP4_YERE3/12-95
F0KYR5_YERE3/9-91
F0L3E6_9RHIZ/16-104
F0LCI3_9RHIZ/14-96
F0LG21_9RHIZ/48-135
F0LG29_9RHIZ/39-126
F0LN06_THEBM/3-78
F0LQZ6_VIBFU/16-99
F0LTA6_VIBFU/12-94
F0M3T2_ARTPP/29-139
F0M510_ARTPP/14-97
F0M8T7_ARTPP/31-119
F0MEL9_NEIMG/10-96
F0MGF2_NEIMG/6-85
F0MKC2_NEIMH/10-92
F0MNZ1_NEIMM/10-96
F0MT44_NEIMM/6-85
F0MUT9_NEIMP/10-92
F0MVW7_NEIMP/6-85
F0N340_NEIMO/6-85
F0N583_NEIMO/10-96
F0N5T3_NEIMN/6-85
F0N9L1_NEIMN/10-96
F0NSN7_LACHH/18-116
F0NT92_LACHH/6-92
F0NT98_LACHH/8-92
F0NTC3_LACHH/10-92
F0P0G0_WEEVC/4-88
F0P0R8_WEEVC/7-85
F0P5I1_STAPE/5-88
F0P7E8_STAPE/5-87
F0P7W4_STAPE/27-122
F0PF71_ENTF6/5-88
F0PFQ9_ENTF6/8-90
F0PQL4_BACT0/7-90
F0PU03_BACT0/5-89
F0PZN4_BACT0/8-89
F0Q001_BACT0/4-89
F0Q1A6_ACIAP/11-96
F0Q7X1_ACIAP/15-97
F0QE67_ACIBD/2-81
F0QEU5_ACIBD/8-86
F0QLR4_ACIBD/21-100
F0R6E3_BACSH/119-193
F0R828_BACSH/21-102
F0R8U8_BACSH/3-87
F0RA39_CELLC/3-87
F0RGK9_CELLC/7-90
F0RPL7_DEIPM/62-132
F0RYV7_SPHGB/11-90
F0RYW0_SPHGB/7-90
F0SAA3_PEDSD/8-91
F0SCI8_PEDSD/3-85
F0SJ33_PLABD/42-116
F0SKV0_PLABD/24-104
F0SQF9_PLABD/25-108
F0SR30_PLABD/30-113
F0SS53_PLABD/5-90
F0SUB2_SYNGF/7-94
F0SV04_SYNGF/8-96
F0T081_SYNGF/6-88
F0T4Q0_CHLP6/11-91
F0TCY0_9PROT/33-104
F0TD52_9PROT/35-104
F0TEP9_LACA3/10-92
F0TES4_LACA3/8-92
F0TET0_LACA3/6-92
F0TJ62_LACA3/10-91
F0TMD4_RIEAR/7-91
F0VYH2_STRG2/39-105
F0YWF7_9CLOT/16-102
F0YY20_9CLOT/16-93
F0Z1G4_9CLOT/33-133
F0Z2P5_9CLOT/10-86
F1T464_9ACTN/8-91
F1T545_9ACTN/41-123
F1T7W9_9CLOT/4-88
F1T7Y8_9CLOT/29-123
F1T9Y3_9CLOT/5-88
F1TD59_9CLOT/13-115
F1THG9_9CLOT/2-85
F1THH8_9CLOT/7-92
F1TPX7_PROAC/22-104
F1TQR8_PROAC/9-92
F1TVW9_PROAC/9-92
F1TWN3_PROAC/22-104
F1U313_PROAC/7-89
F1U3I0_PROAC/9-92
F1UAG5_PROAC/22-104
F1UEB7_PROAC/9-92
F1UJS5_PROAC/22-104
F1ULW3_PROAC/9-92
F1UMX4_PROAC/22-104
F1UT93_PROAC/9-92
F1UZ07_PROAC/9-92
F1V0K8_PROAC/22-104
F1V505_PROAC/22-104
F1V5F3_PROAC/9-92
F1VFB1_PROAC/22-104
F1VFU4_PROAC/9-92
F1VJ38_PROAC/22-104
F1VLM0_PROAC/9-92
F1VRA9_MORCA/22-100
F1VSQ4_MORCA/27-112
F1VYR7_9BURK/15-97
F1W5N5_MORCA/27-112
F1WAG4_MORCA/22-100
F1WCN1_MORCA/22-100
F1WDX0_MORCA/27-112
F1WIW6_MORCA/27-112
F1WK31_MORCA/22-100
F1WLR7_MORCA/22-100
F1WR93_MORCA/27-112
F1WSU1_MORCA/27-112
F1WWE4_MORCA/22-100
F1WXI9_MORCA/22-100
F1X082_MORCA/27-112
F1X3M0_MORCA/27-112
F1X778_MORCA/22-100
F1XBN8_MORCA/27-112
F1XBU3_MORCA/22-100
F1XGS5_MORCA/27-112
F1XHF9_MORCA/22-100
F1XIA0_ECO57/8-91
F1XRW7_ECO57/89-166
F1XUX5_ECO57/8-90
F1XZJ1_ECO57/80-158
F1Y204_ECO57/89-166
F1Y378_ECO57/8-91
F1Y5A0_ECO57/8-90
F1YIB7_9ACTO/5-87
F1YNG7_9ACTO/9-99
F1YS00_9PROT/180-252
F1YT76_9PROT/6-88
F1YU30_9PROT/7-106
F1YWI3_9PROT/21-94
F1Z7B6_9SPHN/24-112
F1Z9G7_9SPHN/7-93
F1ZA11_9SPHN/11-87
F1ZCU4_9SPHN/3-91
F1ZDY5_9SPHN/33-119
F1ZGL6_ECOLX/80-158
F1ZIK1_ECOLX/89-166
F1ZLY2_ECOLX/8-90
F1ZPQ6_ECOLX/8-91
F1ZSC5_THEET/21-123
F1ZXT6_THEET/28-122
F1ZYV9_THEET/6-88
F1ZZS0_THEET/28-123
F2A0U2_THEET/28-123
F2AHY1_RHIET/9-91
F2AKV2_RHOBA/5-90
F2B1I5_RHOBA/28-108
F2B5A0_STRPN/5-78
F2B8I1_9NEIS/14-103
F2B953_9NEIS/24-101
F2BED7_9NEIS/5-84
F2BH12_STRSA/1-75
F2BQF1_STRSA/1-75
F2BV58_9FIRM/21-97
F2BZA6_HAEAE/5-88
F2C2M0_HAEAE/7-89
F2C4N4_STRSA/1-75
F2CC23_STRSA/1-75
F2CD07_STRSA/6-77
F2CJV2_STRSA/1-75
F2ER14_PANAN/9-92
F2ETL2_PANAN/13-96
F2EUJ3_PANAN/8-89
F2EWB0_PANAN/88-166
F2F5M7_9BACL/7-108
F2F623_9BACL/9-92
F2FAP6_9BACL/8-92
F2FBF0_SALDU/89-167
F2FFD9_SALDU/10-93
F2FJH2_SALDU/8-90
F2FS43_SALGL/10-93
F2FT38_SALGL/89-167
F2FYQ1_SALGL/8-90
F2G2D0_ALTMD/92-174
F2G2Y9_ALTMD/15-95
F2GA22_ALTMD/19-102
F2GK37_MYCTU/8-98
F2GPA3_MYCTU/5-87
F2GQW8_BRUME/257-334
F2GTA2_BRUME/20-107
F2GTU2_BRUME/7-89
F2H0B1_BACTU/7-90
F2H4J5_BACTU/5-89
F2HF46_BACTU/4-87
F2HF70_BACTU/28-123
F2HG25_BACTU/11-95
F2HG75_BACTU/2-91
F2HQJ4_BRUME/257-334
F2HS95_BRUME/20-107
F2HT13_BRUME/7-89
F2I4X4_9LACT/2-91
F2I5H3_9LACT/7-89
F2I9X9_9FLAO/5-87
F2IH93_9FLAO/8-90
F2IQ86_VIBCH/1-56
F2IR92_VIBCH/12-94
F2IVC0_9PROT/20-108
F2J224_9PROT/9-88
F2JB35_HELPY/69-135
F2JF34_HELPY/69-135
F2JR29_9FIRM/7-84
F2JS50_9FIRM/5-88
F2K3Q8_9GAMM/8-89
F2K6T3_PSEBR/5-88
F2KCN5_PSEBR/9-91
F2KV57_9BACT/11-93
F2KXH6_9BACT/2-86
F2L6H9_9PSEU/49-130
F2L6T5_9PSEU/35-105
F2L757_9PSEU/38-121
F2L8U5_BURGA/104-185
F2LA38_BURGA/241-339
F2LGG7_BURGA/6-85
F2LT21_BURGA/220-320
F2LTQ5_9DELT/5-79
F2LVF4_9DELT/7-83
F2LZB1_LACAM/10-92
F2LZD4_LACAM/8-92
F2LZE0_LACAM/6-92
F2M2S6_LACAM/67-152
F2M3P8_LACAM/31-109
F2M3T1_LACAR/11-96
F2M3W6_LACAR/10-91
F2M489_LACCA/5-86
F2M4C9_LACCA/4-87
F2MD86_LACCA/5-86
F2MDC4_LACCA/4-87
F2MTF4_ENTFA/5-88
F2MTY7_ENTFA/8-90
F2MW74_PSEST/9-91
F2MXW4_PSEST/5-88
F2N9G7_9ACTN/7-89
F2NBQ7_9ACTN/19-102
F2NDL7_9DELT/17-100
F2NES5_9DELT/5-88
F2NQM0_9DEIN/34-131
F2NVQ0_9SPIO/9-90
F2NVQ4_9SPIO/7-89
F2P525_PHOMO/5-88
F2PC93_PHOMO/8-90
F2Q8Y1_SALEE/8-88
F2Q997_SALET/7-88
F2QBL8_STROR/5-78
F2QDD4_STROR/22-124
F2RLN7_9ACTO/427-502
F2UUP3_ACTVI/9-98
F2UZC1_ACTVI/5-93
F2V8D4_MYCTU/5-87
F2V8Q4_MYCTU/8-98
FLIZ_ECOLI/89-166
FLIZ_SALTI/89-167
FLIZ_SALTY/89-167
O06055_MYCGO/29-125
O67210_AQUAE/4-82
O83406_TREPA/8-89
O83410_TREPA/6-88
O85705_CLOAB/5-106
O85871_SPHAR/37-124
O85907_SPHAR/37-135
P96765_AGGAC/1-75
Q01P75_SOLUE/120-202
Q01P77_SOLUE/11-101
Q01RK4_SOLUE/13-103
Q01SN8_SOLUE/16-95
Q021T8_SOLUE/11-101
Q023B7_SOLUE/117-198
Q023B7_SOLUE/15-96
Q023B8_SOLUE/14-103
Q024R5_SOLUE/14-103
Q02BC6_SOLUE/22-102
Q02BC9_SOLUE/28-104
Q02BD0_SOLUE/11-101
Q02BD1_SOLUE/120-202
Q02C57_SOLUE/13-97
Q02RL1_PSEAB/9-91
Q039H6_LACC3/5-86
Q03F79_PEDPA/5-86
Q03S80_LACBA/5-89
Q03SB2_LACBA/8-91
Q03TM9_LACBA/9-96
Q03VJ0_LEUMM/65-128
Q03WM5_LEUMM/8-90
Q03WZ6_LEUMM/6-90
Q043R5_LACGA/9-93
Q043U9_LACGA/11-93
Q04A57_LACDB/6-90
Q04AK6_LACDB/17-116
Q04AZ4_LACDB/8-90
Q04F40_OENOB/8-92
Q04F60_OENOB/12-94
Q04SR1_LEPBJ/9-91
Q04TA3_LEPBJ/20-103
Q050T5_LEPBL/9-91
Q051M5_LEPBL/20-103
Q064J3_9SYNE/34-119
Q07GP8_ROSDO/7-88
Q07PM8_RHOP5/43-126
Q07UY8_RHOP5/43-131
Q07VD2_RHOP5/12-94
Q07XF1_SHEFN/45-132
Q087P2_SHEFN/16-98
Q088K6_SHEFN/8-88
Q08Q61_STIAD/8-90
Q0A8K0_ALHEH/15-97
Q0ACL7_ALHEH/8-91
Q0AFD3_NITEC/11-96
Q0AFS1_NITEC/17-108
Q0AKV3_MARMM/14-102
Q0AMD0_MARMM/16-96
Q0AYP3_SYNWW/1-82
Q0AYZ4_SYNWW/10-99
Q0AYZ6_SYNWW/11-98
Q0AZB8_SYNWW/5-89
Q0BAY4_BURCM/6-85
Q0BCG0_BURCM/34-115
Q0BKD5_FRATO/5-85
Q0BNN2_FRATO/7-87
Q0BQE2_GRABC/8-95
Q0BUI7_GRABC/5-87
Q0BX12_HYPNA/4-92
Q0C629_HYPNA/7-86
Q0EWI0_9PROT/12-94
Q0F1F3_9PROT/10-90
Q0FAS3_9RHOB/8-90
Q0FEV8_9RHOB/11-98
Q0FHF1_9RHOB/11-101
Q0FQA7_9RHOB/13-101
Q0FTL4_9RHOB/8-89
Q0G1P8_9RHIZ/16-104
Q0G509_9RHIZ/19-100
Q0HM42_SHESM/11-93
Q0HRP4_SHESR/11-93
Q0I4T4_HAES1/1-84
Q0I4V0_HAES1/7-89
Q0KDF4_CUPNH/51-139
Q0KE33_CUPNH/22-104
Q0KFF0_CUPNH/29-113
Q0KJA6_9SPHN/8-97
Q0KJC3_9SPHN/38-125
Q0RDQ2_FRAAA/36-119
Q0RFD1_FRAAA/12-100
Q0RJE9_FRAAA/62-136
Q0RV95_RHOSR/21-117
Q0RVK1_RHOSR/21-111
Q0RW70_RHOSR/45-148
Q0RWP2_RHOSR/8-98
Q0RY13_RHOSR/91-181
Q0RYV6_RHOSR/12-102
Q0RZY0_RHOSR/77-154
Q0S139_RHOSR/34-127
Q0S1A9_RHOSR/31-108
Q0SBT1_RHOSR/53-138
Q0SBT2_RHOSR/28-128
Q0SI76_RHOSR/7-97
Q0SS15_CLOPS/5-85
Q0STQ6_CLOPS/136-239
Q0T103_SHIF8/8-90
Q0T1N8_SHIF8/82-160
Q0T3K6_SHIF8/89-166
Q0TDV8_ECOL5/8-90
Q0TGS4_ECOL5/89-166
Q0TPE8_CLOP1/5-85
Q0TRC8_CLOP1/136-239
Q0VPU6_ALCBS/29-132
Q0VRE7_ALCBS/17-99
Q0YQC2_9CHLB/12-94
Q0YU35_9CHLB/20-109
Q10ZV3_TRIEI/1-84
Q11CV1_MESSB/18-105
Q11DU1_MESSB/7-89
Q11N03_MESSB/49-136
Q11N80_MESSB/77-165
Q11PM9_CYTH3/2-86
Q11RL1_CYTH3/7-91
Q11Z95_POLSJ/168-266
Q128D7_POLSJ/9-93
Q12EN0_POLSJ/26-108
Q12FM2_POLSJ/11-99
Q12FM4_POLSJ/122-204
Q12R89_SHEDO/14-96
Q12S88_SHEDO/40-110
Q12S88_SHEDO/7-52
Q13DP8_RHOPS/30-118
Q13EF5_RHOPS/42-124
Q13UQ5_BURXL/23-104
Q146W4_BURXL/7-86
Q14GA8_FRAT1/7-87
Q14JS5_FRAT1/5-85
Q15NG3_PSEA6/11-90
Q15PH2_PSEA6/11-95
Q164J2_ROSDO/8-90
Q168B3_ROSDO/12-101
Q18B87_CLOD6/4-86
Q1A118_9CAUD/10-88
Q1AW35_RUBXD/15-96
Q1AZ63_RUBXD/7-89
Q1B0A7_MYCSS/4-101
Q1B7T5_MYCSS/15-105
Q1BSN3_BURCA/6-86
Q1BU54_BURCA/30-111
Q1BW71_BURCA/168-268
Q1C8N5_YERPA/89-167
Q1CB27_YERPA/9-91
Q1CBM4_YERPA/12-95
Q1CF12_YERPN/9-91
Q1CHC3_YERPN/89-167
Q1CNH6_YERPN/12-95
Q1D5P7_MYXXD/5-88
Q1G9Y9_LACDA/6-90
Q1GA82_LACDA/17-116
Q1GAK8_LACDA/8-90
Q1GE03_SILST/17-106
Q1GGQ5_SILST/11-93
Q1GLF3_SILST/11-91
Q1GS63_SPHAL/7-84
Q1GW11_SPHAL/8-97
Q1GW13_SPHAL/228-304
Q1GWJ0_SPHAL/6-91
Q1GYU1_METFK/1-70
Q1H4W8_METFK/4-84
Q1I5Z4_PSEE4/9-91
Q1IMN8_ACIBL/11-93
Q1IMN9_ACIBL/10-89
Q1IW13_DEIGD/37-119
Q1IXN6_DEIGD/10-83
Q1IZB9_DEIGD/45-127
Q1J2S5_DEIGD/49-132
Q1J2W4_DEIGD/50-124
Q1K197_DESAC/5-91
Q1K1U9_DESAC/7-90
Q1LAZ6_RALME/236-289
Q1LNW8_RALME/10-100
Q1LNX0_RALME/114-197
Q1LNZ9_RALME/10-98
Q1LP01_RALME/128-209
Q1LR21_RALME/12-94
Q1LSD3_RALME/31-115
Q1M645_RHIL3/9-99
Q1M881_RHIL3/9-99
Q1MAX3_RHIL3/4-92
Q1MB44_RHIL3/9-91
Q1MRT1_LAWIP/11-92
Q1MS58_LAWIP/7-92
Q1N8A5_9SPHN/11-101
Q1NFM1_9SPHN/9-85
Q1NGQ4_9SPHN/22-109
Q1NNQ0_9DELT/32-119
Q1NT18_9DELT/68-120
Q1NT18_9DELT/9-65
Q1PZN1_9BACT/14-97
Q1Q4J1_9BACT/5-88
Q1QE98_PSYCK/46-128
Q1QER2_PSYCK/24-102
Q1QF46_NITHX/43-117
Q1QFA5_NITHX/57-133
Q1QM72_NITHX/34-115
Q1QQS1_NITHX/1-89
Q1QQW9_NITHX/12-94
Q1QT52_CHRSD/8-88
Q1R7D7_ECOUT/8-90
Q1RAL9_ECOUT/101-178
Q1UZ72_PELUB/14-87
Q1V620_VIBAL/17-100
Q1V795_VIBAL/15-97
Q1VVF7_9FLAO/7-90
Q1VYR3_9FLAO/4-88
Q1WQY9_LACS1/7-92
Q1WTI8_LACS1/6-89
Q1WTL7_LACS1/7-90
Q1WU22_LACS1/6-93
Q1YDG8_MOBAS/25-103
Q1YE05_MOBAS/17-105
Q1YGC8_MOBAS/23-105
Q1YPQ9_9GAMM/8-81
Q1YY71_PHOPR/12-95
Q1Z173_PHOPR/8-90
Q1ZDC9_9GAMM/7-90
Q1ZHU0_9GAMM/6-90
Q1ZLA1_PHOAS/10-93
Q1ZMB1_PHOAS/28-122
Q1ZML2_PHOAS/8-90
Q21B93_RHOPB/7-89
Q21BY1_RHOPB/12-94
Q21CY1_RHOPB/25-113
Q21SV2_RHOFD/22-104
Q21V33_RHOFD/14-95
Q24SA4_DESHY/120-201
Q24UF2_DESHY/7-94
Q24V40_DESHY/9-91
Q255I7_CHLFF/11-91
Q26EW8_FLABB/7-90
Q26FV3_FLABB/3-85
Q28PG1_JANSC/11-92
Q28TL5_JANSC/13-101
Q2A1N7_FRATH/5-85
Q2A5B8_FRATH/7-87
Q2B6A2_9BACI/5-89
Q2B7E5_9BACI/1-52
Q2B8G8_9BACI/49-146
Q2BR78_9GAMM/17-99
Q2BRF8_9GAMM/6-89
Q2C2Q0_9GAMM/10-93
Q2C7X5_9GAMM/8-90
Q2CFW8_9RHOB/12-94
Q2CGJ4_9RHOB/13-102
Q2ESP0_BACTU/4-87
Q2FGN5_STAA3/5-88
Q2FY74_STAA8/5-88
Q2G6M0_NOVAD/7-91
Q2G6Z9_NOVAD/21-119
Q2G731_NOVAD/9-85
Q2GDW4_NEOSM/13-101
Q2GEQ3_NEOSM/9-89
Q2GHC2_EHRCR/10-97
Q2GHT5_EHRCR/7-89
Q2GLC9_ANAPZ/18-108
Q2GLS7_ANAPZ/7-88
Q2IIH9_ANADE/24-107
Q2ILD3_ANADE/15-96
Q2IRF3_RHOP2/7-95
Q2J1M4_RHOP2/143-222
Q2J2R6_RHOP2/38-120
Q2J3H8_RHOP2/52-140
Q2J6K7_FRASC/17-114
Q2J707_FRASC/71-154
Q2J758_FRASC/43-153
Q2J882_FRASC/93-181
Q2JAM0_FRASC/62-135
Q2JBB5_FRASC/29-126
Q2JBU6_FRASC/64-153
Q2K3G1_RHIEC/16-104
Q2K3L1_RHIEC/75-157
Q2KVX3_BORA1/21-106
Q2L1B0_BORA1/8-88
Q2LSM9_SYNAS/6-89
Q2MM22_STRTR/25-101
Q2NAK0_ERYLH/1-56
Q2NQF6_SODGM/12-95
Q2NRF7_SODGM/9-91
Q2NU13_SODGM/80-158
Q2NUH1_SODGM/81-158
Q2NYV7_XANOM/4-97
Q2P7F8_XANOM/27-109
Q2PYI3_9BACT/12-95
Q2RIC9_MOOTA/5-88
Q2RJP7_MOOTA/10-95
Q2RLJ4_MOOTA/40-117
Q2RMW3_RHORT/22-104
Q2RV24_RHORT/35-123
Q2S2F2_SALRD/5-75
Q2S2F3_SALRD/4-82
Q2S4W5_SALRD/387-462
Q2SL54_HAHCH/1-77
Q2SQ62_HAHCH/7-90
Q2T0D6_BURTA/104-179
Q2T0L7_BURTA/45-126
Q2T271_BURTA/6-85
Q2TTW4_ECOLX/24-100
Q2VZC1_MAGSA/18-106
Q2W092_MAGSA/9-91
Q2Y593_NITMU/40-111
Q2Y5Y8_NITMU/28-108
Q2Y7G4_NITMU/43-113
Q2YB16_NITMU/11-96
Q2YLS9_BRUA2/20-107
Q2YPB5_BRUA2/236-313
Q2YYA9_STAAB/5-88
Q30PR4_SULDN/1-78
Q30R56_SULDN/5-80
Q30ZX8_DESDG/18-100
Q310D5_DESDG/14-102
Q311L4_DESDG/19-104
Q314D3_DESDG/14-102
Q31HX6_THICR/9-89
Q31IL8_THICR/46-107
Q31WF6_SHIBS/8-90
Q322M8_SHIBS/101-178
Q32BV7_SHIDS/8-90
Q32DW2_SHIDS/74-152
Q32HE8_SHIDS/101-178
Q332C2_CBCP/27-110
Q38WV1_LACSS/5-87
Q38WZ3_LACSS/8-92
Q39BY5_BURS3/6-85
Q39DI1_BURS3/28-109
Q39G39_BURS3/234-333
Q39R67_GEOMG/5-89
Q39VR3_GEOMG/5-88
Q3A4E8_PELCD/5-88
Q3A6X5_PELCD/35-125
Q3AAQ1_CARHZ/2-83
Q3AB72_CARHZ/5-85
Q3AJV0_SYNSC/137-207
Q3APR2_CHLCH/23-112
Q3ARJ5_CHLCH/12-94
Q3AZS7_SYNS9/4-87
Q3B1Q0_PELLD/341-422
Q3B2F3_PELLD/28-114
Q3B5A8_PELLD/14-96
Q3BPA6_XANC5/27-109
Q3BXU1_XANC5/4-97
Q3ELF3_BACTI/10-93
Q3ETK7_BACTI/8-81
Q3F1E8_BACTI/27-131
Q3IDS2_PSEHT/20-102
Q3ILE1_PSEHT/22-102
Q3ILS4_NATPD/16-95
Q3IM84_NATPD/17-98
Q3IPN8_NATPD/16-97
Q3J0E8_RHOS4/13-101
Q3J2I7_RHOS4/10-92
Q3J8Y3_NITOC/16-98
Q3JAH6_NITOC/25-96
Q3JD91_NITOC/13-95
Q3JEA0_NITOC/9-92
Q3JF68_NITOC/13-95
Q3JVC4_BURP1/220-301
Q3JX97_BURP1/10-89
Q3KHI8_PSEPF/9-91
Q3KKH2_CHLTA/12-92
Q3L977_RHOE4/23-113
Q3L9G8_RHOE4/284-351
Q3L9S7_RHOE4/45-111
Q3M119_ANAVT/46-137
Q3MQ58_STAAU/29-124
Q3QYF4_XYLFA/27-109
Q3R1Q6_XYLFA/1-71
Q3RBF6_XYLFA/1-71
Q3RH94_XYLFA/27-109
Q3RHE6_XYLFA/1-71
Q3SFX5_THIDA/4-84
Q3SGB9_THIDA/6-89
Q3SVN1_NITWN/12-94
Q3XXW1_ENTFC/1-77
Q3XZB1_ENTFC/7-92
Q3YRF7_EHRCJ/10-97
Q3YSY8_EHRCJ/7-89
Q3YXX6_SHISS/8-90
Q3Z771_DEHE1/5-93
Q3Z8J2_DEHE1/5-88
Q3ZX76_DEHSC/5-88
Q3ZYA4_DEHSC/5-93
Q40K04_EHRCH/7-89
Q40K98_EHRCH/10-97
Q45702_BACTM/15-106
Q45922_CLOBU/17-113
Q475H4_CUPPJ/37-119
Q477G9_CUPPJ/15-99
Q47IN7_DECAR/12-94
Q47JM8_DECAR/4-84
Q47QN0_THEFY/12-100
Q47S55_THEFY/14-97
Q48690_LACLE/11-66
Q48B24_PSE14/34-107
Q48B87_PSE14/34-107
Q48JX3_PSE14/57-135
Q48LE6_PSE14/1-75
Q48LV6_PSE14/9-91
Q48NH5_PSE14/33-106
Q49HK5_9BACT/113-196
Q49HK7_9BACT/13-103
Q49KJ6_BACTU/28-100
Q4C0I7_CROWT/19-102
Q4C0V1_CROWT/30-115
Q4E7A6_9RICK/1-67
Q4E7V8_9RICK/15-98
Q4EBM6_9RICK/15-98
Q4EGU0_LISMO/5-89
Q4EMZ5_LISMO/8-91
Q4EP52_LISMO/5-89
Q4FV84_PSYA2/42-124
Q4FVN2_PSYA2/25-102
Q4JFA5_STAAU/238-304
Q4JV16_CORJK/16-94
Q4JVX0_CORJK/10-91
Q4KHQ1_PSEF5/9-91
Q4LBK3_PSESH/36-107
Q4MGV6_BACCE/10-93
Q4MMT7_BACCE/1-78
Q4MP21_BACCE/11-95
Q4MS93_BACCE/12-90
Q4QNM8_HAEI8/7-89
Q4UQQ1_XANC8/27-109
Q4V251_BACCZ/13-94
Q4ZME6_PSEU2/33-104
Q4ZWB4_PSEU2/37-107
Q4ZWD0_PSEU2/36-107
Q4ZWE7_PSEU2/36-107
Q4ZWY5_PSEU2/9-91
Q52212_9ZZZZ/114-197
Q57AY2_BRUAB/20-107
Q57F95_BRUAB/240-317
Q57HQ8_SALCH/10-93
Q57K72_SALCH/8-90
Q57N46_SALCH/89-167
Q58AM9_RALME/168-259
Q58IS6_9ACTO/69-138
Q59SM6_CANAL/340-407
Q5E1W8_VIBF1/13-96
Q5E7Q3_VIBF1/8-90
Q5F9R2_NEIG1/6-85
Q5FDD4_EHRRW/16-103
Q5FFC1_EHRRG/8-90
Q5FG16_EHRRG/16-103
Q5FKD3_LACAC/6-92
Q5FKE0_LACAC/8-92
Q5FKG3_LACAC/10-92
Q5FQ17_GLUOX/14-94
Q5FSY3_GLUOX/11-110
Q5GQ83_STALE/232-310
Q5GQ84_STALE/29-124
Q5GRQ4_WOLTR/15-98
Q5GS74_WOLTR/7-94
Q5GVM5_XANOR/46-139
Q5H4M7_XANOR/40-122
Q5HAM1_EHRRW/10-97
Q5HC58_EHRRW/8-90
Q5HMM7_STAEQ/25-109
Q5HN07_STAEQ/27-122
Q5HNP2_STAEQ/29-123
Q5HNP3_STAEQ/238-304
Q5HXJ8_GLUOX/173-246
Q5HXY8_GLUOX/173-245
Q5IV19_PSEFL/9-91
Q5KXI6_GEOKA/5-89
Q5KZ71_GEOKA/7-92
Q5L0N3_GEOKA/1-80
Q5L5E0_CHLAB/11-91
Q5L7K3_BACFN/17-98
Q5L888_BACFN/3-87
Q5LF55_BACFN/3-76
Q5LNS3_SILPO/12-100
Q5LSY2_SILPO/12-94
Q5NEV5_FRATT/7-87
Q5NIC2_FRATT/5-85
Q5NL72_ZYMMO/17-103
Q5NPY3_ZYMMO/17-94
Q5NUZ3_RALME/168-259
Q5NV17_RALME/35-118
Q5NWC5_AROAE/15-105
Q5NWC9_AROAE/1-64
Q5NWD2_AROAE/27-107
Q5NWF0_AROAE/26-107
Q5NWK4_AROAE/34-113
Q5NX83_AROAE/40-139
Q5P665_AROAE/26-115
Q5P8I5_AROAE/16-106
Q5P8I6_AROAE/120-202
Q5P8I8_AROAE/11-101
Q5PA03_ANAMM/14-102
Q5PBX3_ANAMM/7-88
Q5PI09_SALPA/89-167
Q5PJF8_SALPA/8-90
Q5PKM4_SALPA/10-93
Q5QBE8_9CAUD/25-101
Q5QL54_GEOKA/2-85
Q5QUS8_IDILO/7-90
Q5QYV5_IDILO/12-94
Q5SJN4_THET8/31-107
Q5UF10_9PROT/18-100
Q5UWU6_HALMA/34-104
Q5UZV6_HALMA/14-93
Q5V044_HALMA/2-85
Q5V180_HALMA/39-97
Q5V4F9_HALMA/13-93
Q5V4Y4_HALMA/15-97
Q5V879_HALMA/34-104
Q5WFP9_BACSK/9-92
Q5WFY8_BACSK/7-87
Q5WH38_BACSK/7-90
Q5WXL0_LEGPL/104-183
Q5X0F5_LEGPL/104-183
Q5YM85_NOCFA/20-96
Q5YMH5_NOCFA/79-164
Q5YS53_NOCFA/12-96
Q5YWH0_NOCFA/44-127
Q5YY88_NOCFA/6-94
Q5ZWK0_LEGPH/104-183
Q60AJ2_METCA/8-91
Q60BR9_METCA/19-102
Q62EZ5_BURMA/10-89
Q62M82_BURMA/17-98
Q635J1_BACCZ/5-89
Q636J5_BACCZ/7-90
Q63WM8_BURPS/45-126
Q63YH9_BURPS/10-89
Q64BJ4_9ARCH/15-100
Q64MR6_BACFR/17-98
Q64NI8_BACFR/3-87
Q65HT8_BACLD/5-89
Q65UK7_MANSM/8-90
Q666S9_YERPS/9-91
Q66BQ5_YERPS/89-167
Q66FZ3_YERPS/12-95
Q67ND7_SYMTH/5-87
Q67PC5_SYMTH/17-63
Q67PC5_SYMTH/80-131
Q68X13_RICTY/1-77
Q6A7J6_PROAC/22-104
Q6A7X6_PROAC/9-92
Q6AGG3_LEIXX/7-93
Q6CZH0_ERWCT/20-103
Q6D1N0_ERWCT/25-113
Q6D1P6_ERWCT/25-113
Q6D1Q6_ERWCT/25-113
Q6D949_ERWCT/9-91
Q6F952_ACIAD/8-90
Q6FFC6_ACIAD/21-99
Q6FYH1_BARQU/27-114
Q6G1H6_BARQU/7-89
Q6G1P0_BARHE/7-89
Q6G1R6_BARHE/27-114
Q6GKP6_STAAR/29-123
Q6GKP7_STAAR/238-304
Q6HE77_BACHK/5-89
Q6HEY4_BACHK/7-90
Q6J689_9BURK/10-94
Q6LLN7_PHOPR/21-104
Q6LUN6_PHOPR/2-84
Q6MD42_PARUW/5-88
Q6ME17_PARUW/60-117
Q6MIT4_BDEBA/11-94
Q6MKT3_BDEBA/7-79
Q6NCG6_RHOPA/34-116
Q6NDC6_RHOPA/72-160
Q6NGK3_CORDI/9-87
Q6NHF2_CORDI/8-98
Q6TFH6_CAETA/6-89
Q6UPA4_CUPPJ/230-327
Q6UQ62_9DEIN/85-167
Q6VE99_PSESY/36-107
Q6W4X6_STRTR/25-101
Q6XMW3_RHOER/43-142
Q6XMZ7_RHOER/34-125
Q6XN82_RHOER/44-122
Q71IG5_LACDL/4-87
Q72AD1_DESVH/46-132
Q72BI2_DESVH/1-83
Q72K08_THET2/31-107
Q72WK7_DESVH/50-124
Q731K8_BACC1/5-89
Q732N9_BACC1/7-90
Q735K5_BACC1/27-122
Q73CS8_BACC1/27-130
Q73G20_WOLPM/15-98
Q73H24_WOLPM/7-95
Q73NE8_TREDE/1-56
Q73VQ5_MYCPA/8-90
Q740E3_MYCPA/10-100
Q74C56_GEOSL/5-88
Q74FW0_GEOSL/5-89
Q74JJ7_LACJO/9-93
Q74JM5_LACJO/5-87
Q74JP1_LACJO/10-91
Q74NY6_BACC1/14-98
Q74P94_BACC1/27-122
Q77WA5_BPHK0/80-158
Q7CI02_YERPE/89-167
Q7CMC7_BACAN/25-120
Q7CMJ6_BACAN/11-95
Q7DIY2_STAAU/29-123
Q7DIY3_STAAU/238-304
Q7MQT2_WOLSU/107-164
Q7MU34_PORGI/7-89
Q7MX33_PORGI/8-93
Q7MYN7_PHOLL/12-95
Q7N1C4_PHOLL/13-95
Q7N2X6_PHOLL/85-164
Q7N5J2_PHOLL/89-167
Q7N7I3_PHOLL/8-88
Q7N7S9_PHOLL/7-88
Q7NHT4_GLOVI/7-88
Q7NNG2_GLOVI/4-84
Q7NRV9_CHRVO/8-89
Q7P6A8_FUSNV/11-94
Q7P8C6_FUSNV/68-142
Q7PA12_RICSI/10-98
Q7PBL0_RICSI/4-86
Q7U988_SYNPX/72-158
Q7UQK2_RHOBA/36-116
Q7UQY6_RHOBA/5-90
Q7VUL0_BORPE/14-96
Q7VY23_BORPE/13-102
Q7W205_BORPA/14-96
Q7WAZ8_BORPA/13-102
Q7WMG2_BORBR/13-102
Q7WQY3_BORBR/14-96
Q7WRQ5_CUPNH/11-101
Q7WS65_CUPNH/114-197
Q7WXJ4_CUPNH/120-202
Q7WXR2_CUPNH/124-205
Q7WXS2_CUPNH/119-200
Q7WXS4_CUPNH/11-101
Q7WXS5_CUPNH/583-665
Q7WXS8_CUPNH/11-101
Q7WXT0_CUPNH/42-123
Q7WYG2_9BURK/32-111
Q818Z7_BACCR/5-89
Q819X5_BACCR/2-85
Q81MD8_BACAN/5-89
Q81WK4_BACAN/7-90
Q820L5_NITEU/24-109
Q820R8_NITEU/16-110
Q822E6_CHLCV/11-91
Q834K2_ENTFA/8-90
Q834U5_ENTFA/5-88
Q83KN7_SHIFL/101-178
Q83MV4_TROWT/26-111
Q83N36_TROWT/23-104
Q83NN4_TROW8/16-101
Q83NU5_TROW8/23-104
Q83WA4_STAAU/237-304
Q84F57_STAAU/238-304
Q857V9_9CAUD/10-88
Q87MV0_VIBPA/141-218
Q87SB5_VIBPA/15-97
Q87WE3_PSESM/36-107
Q886U8_PSESM/9-91
Q888E2_PSESM/1-79
Q888K3_PSESM/17-101
Q88A11_PSESM/17-101
Q88BQ8_PSESM/17-101
Q88MN9_PSEPK/87-165
Q88VY5_LACPL/5-88
Q88W24_LACPL/6-90
Q894K9_CLOTE/16-97
Q895H8_CLOTE/16-117
Q89Z56_BACTN/2-75
Q8A3W1_BACTN/17-99
Q8A461_BACTN/3-87
Q8A4G5_BACTN/15-103
Q8CMG9_BIFLO/114-195
Q8CMJ9_BIFLO/21-110
Q8CNN0_STAES/40-135
Q8DFT4_VIBVU/20-100
Q8EUV0_MYCPE/7-78
Q8FGM3_ECOL6/101-178
Q8G2Q9_BRUSU/236-313
Q8G4J6_BIFLO/10-92
Q8GAJ8_ARTNI/28-125
Q8GDM2_PHOLU/18-106
Q8KGP6_RHILO/11-101
Q8KNX3_BACTI/11-96
Q8KW64_9RHOB/6-88
Q8KYA2_STAAU/29-124
Q8L3A3_GEOSE/2-85
Q8REM8_FUSNN/11-94
Q8RGM2_FUSNN/1-74
Q8XBC3_ECO57/101-178
Q8XJF1_CLOPE/5-85
Q8XL79_CLOPE/136-239
Q8XLE7_CLOPE/16-89
Q8YF63_BRUME/240-317
Q8YJU4_NOSS1/38-124
Q8YJY5_NOSS1/38-124
Q8YKB4_NOSS1/26-110
Q8ZSJ9_NOSS1/46-137
Q925X0_RHIME/8-97
Q925Y2_RHIME/20-104
Q936X0_PSESD/53-124
Q93FS0_EHRRU/10-97
Q93ID6_STAAU/237-304
Q93RJ2_VIBFI/8-53
Q93TD6_PSEYM/36-107
Q97JV3_CLOAB/8-92
Q97TM0_CLOAB/5-106
Q981F2_RHILO/11-101
Q981F4_RHILO/115-197
Q981K9_RHILO/122-203
Q981L1_RHILO/13-103
Q981L6_RHILO/14-104
Q989L3_RHILO/11-101
Q989Z0_RHILO/13-103
Q98AE1_RHILO/111-192
Q98AE3_RHILO/6-102
Q9AB87_CAUCR/7-97
Q9F2Z7_STRCO/23-112
Q9G075_9CAUD/80-158
Q9HR66_HALSA/21-101
Q9HSI7_HALSA/37-119
Q9K511_PSESJ/17-101
Q9KAE0_BACHD/7-90
Q9L7P9_PROMI/89-167
Q9MCR4_BPHK7/80-158
Q9R6I1_RHIRD/39-113
Q9R6M3_RHIRD/9-99
Q9RAJ3_MYCSX/23-112
Q9RYZ8_DEIRA/71-142
Q9RZM1_DEIRA/72-152
Q9X2Y9_BACAN/11-95
Q9X389_BACAN/25-120
Q9X9J1_XENNE/89-167
Q9YDW4_AERPE/26-109
Q9Z407_PSEPU/118-196
TNPA_STAAM/29-123
TNPA_STAAN/29-123
TNPA_STAAU/29-123
TNPB_STAAM/238-304
TNPB_STAAN/238-304
TNPB_STAAU/238-304
TNPE_STAAU/237-304
TNRI_BACTU/4-87
VINT_BP434/80-158
VINT_BPHK0/80-158
VINT_LAMBD/80-158
XERC1_RALSO/20-104
XERCL_PYRAB/13-89
XERCL_PYRHO/13-89
XERCL_PYRKO/8-83
XERCL_THEON/8-83
XERC_ACTP7/12-95
XERC_ACTSZ/5-88
XERC_AGRT5/20-108
XERC_ALCBS/12-92
XERC_ANOFW/8-91
XERC_AZOVD/5-88
XERC_BACHD/9-92
XERC_BACLD/8-91
XERC_BACP2/8-91
XERC_BACSU/8-91
XERC_BIFLD/10-92
XERC_BIFLS/10-92
XERC_BRAJA/22-110
XERC_BRUME/20-107
XERC_BRUSU/20-107
XERC_CHLCV/5-105
XERC_CHLFF/5-106
XERC_CHLP8/20-109
XERC_CHLPN/5-106
XERC_CHLTE/20-109
XERC_CHRSD/5-86
XERC_CHRVO/5-84
XERC_COREF/28-106
XERC_CORGL/26-104
XERC_ECO24/8-91
XERC_ECO27/8-91
XERC_ECO45/8-91
XERC_ECO55/8-91
XERC_ECO57/8-91
XERC_ECO5E/8-91
XERC_ECO7I/8-91
XERC_ECO81/8-91
XERC_ECO8A/8-91
XERC_ECOBW/8-91
XERC_ECODH/8-91
XERC_ECOHS/8-91
XERC_ECOK1/8-91
XERC_ECOL5/8-91
XERC_ECOL6/8-91
XERC_ECOLC/8-91
XERC_ECOLI/8-91
XERC_ECOLU/8-91
XERC_ECOSE/8-91
XERC_ECOSM/8-91
XERC_ECOUT/8-91
XERC_ERYLH/8-84
XERC_ESCF3/8-91
XERC_EUBR3/8-87
XERC_GEOLS/8-100
XERC_HAEDU/12-95
XERC_HAEI8/5-88
XERC_HAEIE/5-88
XERC_HAEIN/5-88
XERC_HAES2/5-88
XERC_HERA2/5-88
XERC_LACC3/4-87
XERC_LACCB/4-87
XERC_LACDA/4-87
XERC_LACDB/4-87
XERC_LACLE/4-87
XERC_LEPIC/20-103
XERC_LEPIN/20-103
XERC_LISIN/8-91
XERC_LISMC/8-91
XERC_LISMF/8-91
XERC_LISMH/8-91
XERC_LISMO/8-91
XERC_LISW6/8-91
XERC_MANSM/5-88
XERC_METNO/20-107
XERC_METS4/20-107
XERC_MYCBO/5-87
XERC_MYCBP/5-87
XERC_MYCBT/5-87
XERC_MYCGI/5-89
XERC_MYCLE/4-86
XERC_MYCS2/5-89
XERC_MYCSJ/5-89
XERC_MYCSK/5-89
XERC_MYCSS/5-89
XERC_MYCTA/5-87
XERC_MYCTU/5-87
XERC_MYXXA/8-90
XERC_MYXXD/8-90
XERC_NATTJ/5-89
XERC_NEIG1/10-96
XERC_NEIG2/10-96
XERC_NEIM0/10-96
XERC_NEIMA/10-96
XERC_NEIMB/10-92
XERC_NEIMF/10-96
XERC_NITWN/22-110
XERC_OCEIH/8-91
XERC_PASMU/5-88
XERC_PEDPA/4-88
XERC_PELPB/20-109
XERC_PELPD/8-92
XERC_PELTS/5-93
XERC_PROMI/15-98
XERC_PSE14/5-88
XERC_PSEA7/5-88
XERC_PSEA8/5-88
XERC_PSEAB/5-88
XERC_PSEAE/5-88
XERC_PSEE4/5-88
XERC_PSEF5/5-88
XERC_PSEFL/5-88
XERC_PSEFS/5-88
XERC_PSEP1/5-88
XERC_PSEPF/5-88
XERC_PSEPG/5-88
XERC_PSEPK/5-88
XERC_PSEPW/5-88
XERC_PSESM/5-88
XERC_PSESX/8-85
XERC_PSEU2/5-88
XERC_PSEU5/5-88
XERC_PSYIN/8-90
XERC_PYRFU/11-86
XERC_RALPJ/19-103
XERC_RHILO/16-104
XERC_RHIME/24-111
XERC_RHOCS/20-108
XERC_RICAE/10-98
XERC_RICAH/10-98
XERC_RICB8/10-98
XERC_RICBR/10-98
XERC_RICCK/10-98
XERC_RICCN/10-98
XERC_RICFE/10-98
XERC_RICM5/10-98
XERC_RICPR/10-97
XERC_RICPU/10-98
XERC_RICRO/10-98
XERC_RICRS/10-98
XERC_RICTY/10-97
XERC_ROSCS/5-88
XERC_ROSS1/5-88
XERC_SALTI/10-93
XERC_SALTY/10-93
XERC_SERMA/12-95
XERC_SHEAM/8-88
XERC_SHEON/9-90
XERC_SHEPC/12-93
XERC_SHESA/9-90
XERC_SHESM/9-90
XERC_SHESR/9-90
XERC_SHESW/12-93
XERC_SHIB3/8-91
XERC_SHIBS/8-91
XERC_SHIDS/8-91
XERC_SHIF8/8-91
XERC_SHIFL/8-91
XERC_SHISS/8-91
XERC_STAA1/4-86
XERC_STAA2/4-86
XERC_STAA3/5-86
XERC_STAA8/5-86
XERC_STAA9/4-86
XERC_STAAB/4-86
XERC_STAAC/5-86
XERC_STAAE/5-86
XERC_STAAM/4-86
XERC_STAAN/4-86
XERC_STAAR/4-86
XERC_STAAS/4-86
XERC_STAAT/5-86
XERC_STAAU/4-86
XERC_STAAW/4-86
XERC_STACT/4-87
XERC_STAEQ/4-87
XERC_STAES/4-87
XERC_STAHJ/5-87
XERC_STAS1/4-87
XERC_SYNAS/5-95
XERC_SYNE7/22-109
XERC_SYNFM/23-107
XERC_SYNY3/16-104
XERC_THEAB/5-89
XERC_THELT/5-88
XERC_THETN/46-148
XERC_THEYD/8-87
XERC_TREDE/5-86
XERC_VIBC3/17-100
XERC_VIBCH/17-100
XERC_VIBCM/17-100
XERC_VIBHB/17-100
XERC_VIBPA/17-100
XERC_VIBSL/17-100
XERC_VIBVU/17-100
XERC_VIBVY/17-100
XERC_XANAC/4-97
XERC_XANC8/31-114
XERC_XANCB/31-114
XERC_XANCP/31-114
XERC_XYLF2/5-88
XERC_XYLFA/5-88
XERC_XYLFT/5-88
XERC_YERPE/12-95
XERDL_STRP2/3-76
XERDL_STRPI/3-76
XERDL_STRPJ/3-76
XERDL_STRPN/3-76
XERDL_STRPS/3-76
XERDL_STRR6/3-76
XERDL_STRSV/1-75
XERDL_STRU0/5-74
XERDL_THETN/6-88
XERD_AGRT5/14-96
XERD_BACHD/8-92
XERD_BACSU/5-89
XERD_BIFLO/9-92
XERD_BRAJA/12-93
XERD_BRUA2/9-91
XERD_BRUAB/9-91
XERD_BRUME/9-91
XERD_BRUSU/9-91
XERD_CAUCR/8-90
XERD_CHLMU/12-92
XERD_CHLPN/13-93
XERD_CHLTE/12-94
XERD_CHLTR/12-92
XERD_CLOAB/5-86
XERD_COREF/7-95
XERD_CORGL/7-95
XERD_ECO57/8-90
XERD_ECOL6/8-90
XERD_ECOLI/8-90
XERD_HAEDU/8-89
XERD_HAEIN/7-89
XERD_LACCA/5-86
XERD_LEPIC/9-91
XERD_LEPIN/9-91
XERD_LISIN/5-89
XERD_LISMF/5-89
XERD_LISMO/5-89
XERD_MYCBO/8-98
XERD_MYCLE/10-100
XERD_MYCTU/8-98
XERD_NEIMA/6-85
XERD_NEIMB/6-85
XERD_OCEIH/6-90
XERD_PASMU/7-89
XERD_PROMI/23-105
XERD_PSEAE/9-91
XERD_PSEPK/9-91
XERD_RALSO/19-100
XERD_RHILO/7-86
XERD_RHIME/9-91
XERD_RICBR/4-86
XERD_RICCN/4-86
XERD_RICFE/4-86
XERD_RICPR/4-86
XERD_SALTI/8-90
XERD_SALTY/8-90
XERD_SHEON/11-93
XERD_SHIFL/8-90
XERD_STAAC/5-88
XERD_STAAM/5-88
XERD_STAAN/5-88
XERD_STAAR/5-88
XERD_STAAS/5-88
XERD_STAAU/5-88
XERD_STAAW/5-88
XERD_STAEQ/5-88
XERD_STAES/5-88
XERD_STAHJ/5-88
XERD_STAS1/5-88
XERD_VIBCH/12-94
XERD_VIBVU/15-97
XERD_VIBVY/15-97
XERD_XANAC/9-91
XERD_XANCP/27-109
XERD_XYLFA/27-109
XERD_XYLFT/27-109
XERD_YERPE/9-91
XERS_STRP2/22-124
XERS_STRP4/22-124
XERS_STRP7/22-124
XERS_STRPI/22-124
XERS_STRPJ/22-124
XERS_STRPN/22-124
XERS_STRPS/22-124
XERS_STRR6/22-124
XERS_STRZJ/22-124
XERS_STRZP/22-124
XERS_STRZT/22-124
Y4QK_RHISN/20-100
Y4RA_RHISN/118-200
Y4RC_RHISN/11-100
Y4RD_RHISN/11-101
Y4RF_RHISN/129-213
YZ09_AQUAE/5-81
