# Supplementary material for: Contact prediction is hardest for the most informative contacts, but improves with the incorporation of contact potentials
Source: PLoS One. 2018 Jun 28;13(6):e0199585. doi: 10.1371/journal.pone.0199585 (PMC6023208; doi:10.1371/journal.pone.0199585)
Supplement: S1 Data — Each file in the ‘alignments’ directory herein corresponds to a protein family’s alignment and contains the accession number and sequence range of each sequence in the alignment. (TAR.GZ) [file pone.0199585.s001.tar.gz › alignments/Bug]

A0AWM0_ARTS2/60-335
A0JUR9_ARTS2/60-334
A0KL15_AERHH/61-319
A0NY31_9RHOB/47-327
A0P0G1_9RHOB/42-314
A0P0G9_9RHOB/36-303
A0P387_9RHOB/62-330
A0P3D2_9RHOB/44-313
A0QNQ0_MYCS2/61-330
A0QZZ9_MYCS2/41-326
A0RAG2_BACAH/72-344
A0RPE1_CAMFF/46-323
A0Y8L4_9GAMM/50-325
A1AI17_ECOK1/52-322
A1AYS8_PARDP/37-311
A1B6L2_PARDP/47-321
A1B708_PARDP/46-314
A1BAC1_PARDP/47-318
A1BAC4_PARDP/45-321
A1EKI6_VIBCH/45-321
A1FAQ9_VIBCH/4-238
A1FAU6_VIBCH/45-278
A1HM22_9FIRM/53-323
A1K600_AZOSB/47-318
A1R2P4_ARTAT/60-334
A1SVY4_PSYIN/49-324
A1TAU7_MYCVP/59-333
A1TIK4_ACIAC/51-323
A1TIM4_ACIAC/73-346
A1TIP8_ACIAC/51-325
A1TIS6_ACIAC/58-331
A1TJG2_ACIAC/40-309
A1TJP2_ACIAC/56-330
A1TK56_ACIAC/48-322
A1TK89_ACIAC/76-357
A1TK90_ACIAC/48-327
A1TKA6_ACIAC/60-336
A1TKE6_ACIAC/60-333
A1TLR5_ACIAC/43-317
A1TLR7_ACIAC/59-333
A1TLZ8_ACIAC/47-317
A1TMB4_ACIAC/60-334
A1TMQ2_ACIAC/57-330
A1TMQ3_ACIAC/50-323
A1TN86_ACIAC/48-323
A1TNF9_ACIAC/55-330
A1TNJ6_ACIAC/50-324
A1TNM1_ACIAC/49-325
A1TNX7_ACIAC/56-326
A1TPK0_ACIAC/53-327
A1TPW6_ACIAC/50-323
A1TQ03_ACIAC/42-318
A1TQC2_ACIAC/49-321
A1TQD1_ACIAC/51-328
A1TRJ0_ACIAC/44-318
A1TRV0_ACIAC/63-337
A1TRX8_ACIAC/56-330
A1TS35_ACIAC/51-322
A1TS37_ACIAC/51-324
A1TS93_ACIAC/63-335
A1TSF0_ACIAC/46-320
A1TSF1_ACIAC/53-215
A1TSL0_ACIAC/55-327
A1TT86_ACIAC/52-326
A1TTB8_ACIAC/45-319
A1TTD8_ACIAC/49-324
A1TTY9_ACIAC/44-321
A1TU00_ACIAC/62-339
A1TU42_ACIAC/51-325
A1TU90_ACIAC/49-322
A1TUH1_ACIAC/41-311
A1TUI5_ACIAC/16-289
A1TUU4_ACIAC/52-328
A1TV17_ACIAC/51-325
A1TV56_ACIAC/54-328
A1TV60_ACIAC/65-340
A1TV61_ACIAC/57-333
A1TVL8_ACIAC/53-326
A1TVP3_ACIAC/53-327
A1TVQ2_ACIAC/58-336
A1TW31_ACIAC/43-319
A1TW96_ACIAC/68-341
A1U4Q2_MARAV/56-323
A1UB78_MYCSK/52-322
A1UI35_MYCSK/53-327
A1VII3_POLNA/75-351
A1VIW2_POLNA/48-320
A1VJU0_POLNA/48-322
A1VJU5_POLNA/48-325
A1VJV8_POLNA/63-338
A1VK61_POLNA/100-371
A1VKE6_POLNA/50-324
A1VKH9_POLNA/48-321
A1VKI2_POLNA/47-321
A1VKK8_POLNA/62-336
A1VL00_POLNA/119-392
A1VL06_POLNA/28-301
A1VL08_POLNA/58-331
A1VL10_POLNA/45-319
A1VLA9_POLNA/52-327
A1VLM1_POLNA/44-318
A1VLM4_POLNA/72-328
A1VMN7_POLNA/47-319
A1VMY1_POLNA/51-324
A1VNW1_POLNA/53-329
A1VP48_POLNA/50-324
A1VP58_POLNA/57-329
A1VP68_POLNA/52-328
A1VQN7_POLNA/59-332
A1VQY7_POLNA/46-319
A1VR39_POLNA/72-343
A1VR93_POLNA/58-331
A1VS18_POLNA/58-333
A1VSV7_POLNA/52-323
A1VT27_POLNA/48-321
A1VT45_POLNA/94-368
A1VTD2_POLNA/43-326
A1VTX3_POLNA/426-699
A1VTX5_POLNA/65-338
A1VTY1_POLNA/49-322
A1VU75_POLNA/61-332
A1VUP4_POLNA/59-332
A1VUP5_POLNA/53-326
A1VWK5_POLNA/72-346
A1VWK9_POLNA/50-317
A1VWL8_POLNA/51-323
A1W1Y6_ACISJ/51-321
A1W236_ACISJ/53-325
A1W240_ACISJ/46-319
A1W277_ACISJ/43-313
A1W279_ACISJ/55-328
A1W281_ACISJ/59-336
A1W282_ACISJ/53-325
A1W288_ACISJ/56-329
A1W295_ACISJ/55-332
A1W2A5_ACISJ/46-323
A1W2A7_ACISJ/50-322
A1W2C3_ACISJ/53-327
A1W2K5_ACISJ/49-324
A1W376_ACISJ/45-319
A1W388_ACISJ/61-342
A1W389_ACISJ/47-326
A1W3A2_ACISJ/51-327
A1W3E4_ACISJ/43-319
A1W4C2_ACISJ/76-350
A1W4Q1_ACISJ/43-317
A1W4Q3_ACISJ/48-322
A1W4Y8_ACISJ/67-341
A1W529_ACISJ/49-322
A1W6F9_ACISJ/44-318
A1W6Y2_ACISJ/53-325
A1W785_ACISJ/53-327
A1W7E3_ACISJ/40-314
A1W7E5_ACISJ/47-319
A1W7E8_ACISJ/55-331
A1W837_ACISJ/48-322
A1W8B2_ACISJ/49-321
A1W9T5_ACISJ/53-326
A1W9T6_ACISJ/57-330
A1WA42_ACISJ/45-319
A1WA49_ACISJ/44-320
A1WAJ1_ACISJ/57-330
A1WB08_ACISJ/46-321
A1WBL1_ACISJ/56-333
A1WBN4_ACISJ/53-327
A1WC67_ACISJ/53-328
A1WCL5_ACISJ/47-325
A1WCV5_ACISJ/52-325
A1WCX3_ACISJ/43-316
A1WCX5_ACISJ/44-318
A1WD39_ACISJ/59-332
A1WD52_ACISJ/49-322
A1WDX4_VEREI/54-329
A1WDZ8_VEREI/64-338
A1WE56_VEREI/84-358
A1WE76_VEREI/83-356
A1WE77_VEREI/72-345
A1WE99_VEREI/54-329
A1WEB4_VEREI/50-325
A1WEB8_VEREI/61-327
A1WEF2_VEREI/269-383
A1WEF2_VEREI/52-247
A1WEG4_VEREI/48-322
A1WEG5_VEREI/53-326
A1WEK1_VEREI/61-333
A1WEN4_VEREI/61-334
A1WEX6_VEREI/44-318
A1WEY7_VEREI/42-304
A1WF11_VEREI/74-344
A1WF13_VEREI/47-320
A1WF16_VEREI/49-323
A1WF66_VEREI/47-325
A1WF67_VEREI/60-341
A1WF99_VEREI/48-321
A1WFJ7_VEREI/80-353
A1WFM1_VEREI/54-328
A1WFT4_VEREI/49-322
A1WFT5_VEREI/49-327
A1WG53_VEREI/255-380
A1WG53_VEREI/53-232
A1WG65_VEREI/59-328
A1WGB1_VEREI/54-325
A1WGD1_VEREI/53-326
A1WGJ3_VEREI/47-320
A1WGQ0_VEREI/56-325
A1WGU5_VEREI/70-343
A1WGZ4_VEREI/54-324
A1WH01_VEREI/57-329
A1WH06_VEREI/45-319
A1WH54_VEREI/71-344
A1WH62_VEREI/47-319
A1WHB8_VEREI/45-320
A1WHK7_VEREI/51-324
A1WHL1_VEREI/36-309
A1WHT3_VEREI/46-318
A1WI25_VEREI/49-323
A1WI64_VEREI/45-319
A1WI80_VEREI/119-392
A1WI81_VEREI/60-338
A1WIL3_VEREI/43-317
A1WIL6_VEREI/43-316
A1WIR4_VEREI/25-301
A1WIV8_VEREI/48-323
A1WIZ5_VEREI/53-326
A1WJ31_VEREI/45-320
A1WJ55_VEREI/43-315
A1WJ77_VEREI/53-326
A1WJB2_VEREI/56-329
A1WJF1_VEREI/70-341
A1WJQ5_VEREI/45-318
A1WK03_VEREI/263-373
A1WK03_VEREI/51-233
A1WK86_VEREI/41-314
A1WKJ5_VEREI/47-321
A1WKQ1_VEREI/50-324
A1WKT9_VEREI/47-319
A1WKU0_VEREI/56-330
A1WKU5_VEREI/57-330
A1WKV7_VEREI/46-322
A1WL22_VEREI/46-320
A1WL84_VEREI/60-333
A1WLD6_VEREI/143-417
A1WLI7_VEREI/51-324
A1WLL4_VEREI/46-321
A1WLS2_VEREI/47-322
A1WLX6_VEREI/50-324
A1WLY2_VEREI/50-324
A1WLY3_VEREI/52-329
A1WLZ8_VEREI/48-318
A1WM05_VEREI/47-319
A1WM10_VEREI/44-314
A1WM20_VEREI/25-297
A1WM22_VEREI/55-330
A1WM49_VEREI/44-320
A1WM52_VEREI/24-128
A1WM57_VEREI/51-324
A1WMC5_VEREI/54-327
A1WMD5_VEREI/52-326
A1WMQ7_VEREI/49-192
A1WMV7_VEREI/33-305
A1WMY1_VEREI/52-324
A1WN43_VEREI/44-316
A1WNC0_VEREI/44-319
A1WNC1_VEREI/44-319
A1WNF3_VEREI/49-324
A1WNK6_VEREI/51-320
A1WNK9_VEREI/51-324
A1WNP2_VEREI/45-318
A1WNQ7_VEREI/48-319
A1WNU8_VEREI/58-331
A1WPF0_VEREI/50-322
A1WPF1_VEREI/49-321
A1WPL9_VEREI/47-321
A1WPY5_VEREI/72-346
A1WPY6_VEREI/64-336
A1WPY7_VEREI/59-331
A1WPZ1_VEREI/44-316
A1WQ01_VEREI/59-332
A1WQ03_VEREI/63-336
A1WQB3_VEREI/56-333
A1WQD3_VEREI/59-333
A1WQI2_VEREI/55-328
A1WQI7_VEREI/49-323
A1WQJ3_VEREI/54-328
A1WQK2_VEREI/260-393
A1WQK2_VEREI/62-222
A1WQR1_VEREI/53-320
A1WQR9_VEREI/64-336
A1WQS7_VEREI/80-353
A1WR87_VEREI/197-382
A1WR87_VEREI/57-155
A1WRC2_VEREI/51-326
A1WRF4_VEREI/59-334
A1WRI2_VEREI/51-325
A1WRN8_VEREI/49-326
A1WRR6_VEREI/44-315
A1WRS1_VEREI/48-322
A1WRS8_VEREI/50-323
A1WRT0_VEREI/46-315
A1WRU7_VEREI/55-293
A1WRW3_VEREI/67-341
A1WRW6_VEREI/51-324
A1WS83_VEREI/42-309
A1WS85_VEREI/79-355
A1WS88_VEREI/198-471
A1WS89_VEREI/77-347
A1WSB1_VEREI/105-379
A1WSQ0_VEREI/47-318
A2P5V4_VIBCH/46-321
A2PTX0_VIBCH/46-321
A2SDW8_METPP/68-342
A2SEE2_METPP/45-319
A2SEE5_METPP/46-317
A2SHE2_METPP/50-324
A2SHZ6_METPP/64-346
A2SJW2_METPP/57-331
A2SKK7_METPP/41-320
A3D849_SHEB5/40-314
A3EJ69_VIBCH/46-321
A3GN79_VIBCH/46-321
A3GYW2_VIBCH/46-321
A3I4P0_9BACI/57-337
A3JET6_9ALTE/45-323
A3JI75_9ALTE/45-318
A3JI84_9ALTE/99-367
A3JMJ9_9RHOB/47-321
A3JQF7_9RHOB/41-319
A3JUR5_9RHOB/49-323
A3JVU5_9RHOB/46-312
A3JY74_9RHOB/45-308
A3JY78_9RHOB/41-308
A3JY88_9RHOB/48-316
A3K5F8_9RHOB/49-325
A3K6S2_9RHOB/49-324
A3K7B1_9RHOB/26-293
A3K7R8_9RHOB/56-270
A3K847_9RHOB/42-322
A3K881_9RHOB/45-320
A3K8G3_9RHOB/52-320
A3K9L7_9RHOB/48-323
A3KK76_STRAM/57-332
A3KTZ6_PSEAE/80-362
A3L527_PSEAE/48-325
A3L8E9_PSEAE/80-362
A3LLW9_PSEAE/48-325
A3PP66_RHOS1/47-316
A3PP89_RHOS1/42-312
A3PQG7_RHOS1/38-312
A3PUU3_MYCSJ/52-322
A3Q1J9_MYCSJ/53-327
A3RV74_RALSO/64-338
A3RW27_RALSO/83-355
A3SDQ0_9RHOB/44-308
A3SE05_9RHOB/46-312
A3SJ91_9RHOB/45-314
A3SL92_9RHOB/48-321
A3SLQ3_9RHOB/44-318
A3SMF3_9RHOB/46-322
A3SN09_9RHOB/32-301
A3SZQ4_9RHOB/46-312
A3TP52_9MICO/62-337
A3U0A9_9RHOB/50-318
A3URB4_VIBSP/44-321
A3V1D7_9RHOB/50-323
A3V2X9_9RHOB/41-315
A3V7V3_9RHOB/44-319
A3VCY5_9RHOB/27-293
A3VEN8_9RHOB/44-324
A3VM97_9RHOB/46-319
A3VZ30_9RHOB/44-316
A3VZE3_9RHOB/44-319
A3W1P6_9RHOB/32-307
A3W533_9RHOB/45-321
A3W620_9RHOB/46-318
A3W7N8_9RHOB/3-262
A3XA12_9RHOB/51-321
A3XFU2_9RHOB/50-322
A3XFW9_9RHOB/47-312
A3XWC7_9VIBR/44-321
A3Y515_9GAMM/25-296
A3Y564_9GAMM/57-340
A3YDV4_9GAMM/64-331
A4AFV4_9ACTN/59-331
A4BHP3_9GAMM/52-326
A4EHY2_9RHOB/50-323
A4EJ76_9RHOB/51-319
A4EL17_9RHOB/65-326
A4EMM4_9RHOB/42-314
A4EN37_9RHOB/48-318
A4EUW4_9RHOB/47-312
A4EX13_9RHOB/56-330
A4FG38_SACEN/45-313
A4FKM3_SACEN/53-327
A4G235_HERAR/56-338
A4G297_HERAR/46-322
A4G377_HERAR/60-333
A4G7N0_HERAR/49-322
A4G8K9_HERAR/48-329
A4GIK8_9BACT/49-322
A4IPE9_GEOTN/60-340
A4QHL0_CORGB/65-334
A4SN87_AERS4/61-319
A4SW05_POLSQ/51-324
A4SW34_POLSQ/48-322
A4SW39_POLSQ/58-331
A4SW41_POLSQ/56-328
A4SXN5_POLSQ/48-322
A4SXS2_POLSQ/55-329
A4SXT5_POLSQ/58-332
A4SY14_POLSQ/53-327
A4SY95_POLSQ/51-327
A4SYG6_POLSQ/56-330
A4SYH3_POLSQ/54-330
A4SYH5_POLSQ/54-327
A4SYJ9_POLSQ/47-321
A4SYL8_POLSQ/48-312
A4SZ08_POLSQ/46-319
A4T0I8_POLSQ/46-317
A4T291_MYCGI/52-320
A4TBD2_MYCGI/57-331
A4VRR2_PSEU5/50-322
A4XRL2_PSEMY/52-319
A4XSA6_PSEMY/50-323
A4YSS6_BRASO/31-305
A4YVA7_BRASO/44-320
A4YYI3_BRASO/45-325
A4Z030_BRASO/51-323
A4Z1A6_BRASO/57-326
A4Z3I4_BRASO/49-321
A5A5B3_9PSED/58-332
A5A5B4_PSEAE/58-332
A5EBM0_BRASB/56-327
A5EHP5_BRASB/31-305
A5EJZ9_BRASB/44-320
A5EKH0_BRASB/54-330
A5END4_BRASB/45-325
A5EQ24_BRASB/46-318
A5EU41_BRASB/49-321
A5F8I6_VIBC3/45-321
A5HNG2_9BURK/50-324
A5L2J3_9GAMM/44-321
A5TSC5_FUSNP/40-324
A5W8G7_PSEP1/46-324
A6A1I5_VIBCH/46-321
A6AH12_VIBCH/19-295
A6AJD7_VIBCH/4-239
A6ANY6_VIBHA/48-321
A6AY52_VIBPA/44-321
A6C168_9PLAN/93-371
A6CCV6_9PLAN/584-856
A6CKS5_9BACI/110-379
A6D2Q2_9VIBR/44-321
A6DIB7_9BACT/16-284
A6DN12_9BACT/30-297
A6DUH0_9BACT/56-325
A6DW75_9RHOB/25-299
A6DYS8_9RHOB/65-337
A6E542_9RHOB/63-339
A6EYX2_9ALTE/49-334
A6F007_9ALTE/52-337
A6F010_9ALTE/52-337
A6F012_9ALTE/56-343
A6F047_9ALTE/53-339
A6F050_9ALTE/78-358
A6F054_9ALTE/37-328
A6F2D4_9ALTE/75-344
A6F538_9ALTE/52-344
A6F543_9ALTE/44-312
A6F552_9ALTE/54-321
A6FBS2_9GAMM/57-327
A6FMI6_9RHOB/41-313
A6FNJ9_9RHOB/55-331
A6FPX3_9RHOB/46-322
A6FQ40_9RHOB/44-316
A6FT75_9RHOB/44-318
A6FVH5_9RHOB/54-329
A6GPQ0_9BURK/46-322
A6SU44_JANMA/48-329
A6SUY7_JANMA/56-338
A6SV33_JANMA/49-330
A6SV63_JANMA/46-322
A6SW65_JANMA/46-320
A6SXI4_JANMA/50-327
A6SYQ2_JANMA/44-318
A6SZ45_JANMA/47-320
A6T0N0_JANMA/64-338
A6T0T9_JANMA/50-324
A6TM98_ALKMQ/58-326
A6TMQ4_ALKMQ/64-331
A6TSQ6_ALKMQ/51-320
A6TSQ7_ALKMQ/57-328
A6TTX2_ALKMQ/68-337
A6U6D8_SINMW/47-321
A6UGY1_SINMW/46-322
A6UH99_SINMW/45-325
A6UHD2_SINMW/38-312
A6UK80_SINMW/53-327
A6ULR9_SINMW/48-323
A6V5V6_PSEA7/52-334
A6VAM3_PSEA7/47-324
A6VQF3_ACTSZ/50-317
A6VSK5_MARMS/47-308
A6VW94_MARMS/64-328
A6W043_MARMS/50-325
A6W066_MARMS/52-318
A6W226_MARMS/63-329
A6W277_MARMS/43-317
A6W299_MARMS/45-316
A6W3P9_MARMS/44-323
A6W418_KINRD/71-343
A6WJR6_SHEB8/40-314
A6WWN5_OCHA4/48-318
A6X3K2_OCHA4/45-326
A6X4H5_OCHA4/46-322
A6X5W8_OCHA4/40-314
A6XWC5_VIBCH/46-321
A7H546_CAMJD/42-319
A7H7S0_ANADF/51-328
A7ICJ7_XANP2/51-334
A7IEY6_XANP2/49-325
A7K031_VIBSE/51-321
A7K7K2_COMTE/1-66
A7K7K7_COMTE/4-278
A7KX09_9BURK/50-323
A7MHT5_ENTS8/51-327
A7MW23_VIBHB/48-321
A7Z2D8_BACA2/48-320
A8ANL0_CITK8/45-323
A8DWK4_NEMVE/1-143
A8DWK4_NEMVE/204-309
A8ER09_ARCB4/49-322
A8F378_THELT/43-320
A8F4W7_THELT/42-314
A8F778_THELT/44-315
A8F8E4_THELT/43-316
A8FAX9_BACP2/97-324
A8GH50_SERP5/48-322
A8HVM8_AZOC5/109-383
A8I7W9_AZOC5/45-319
A8IEX5_AZOC5/78-353
A8II17_AZOC5/50-323
A8IM16_AZOC5/98-381
A8IMI0_AZOC5/82-352
A8LIA8_DINSH/52-325
A8LLA7_DINSH/53-325
A8LS82_DINSH/47-318
A8LS91_DINSH/43-308
A8LUJ0_DINSH/47-316
A8LUL1_DINSH/45-317
A8S4C7_9CLOT/54-305
A8TMI2_9PROT/43-314
A8TPW2_9PROT/50-322
A8TR96_9PROT/45-319
A8TSW7_9PROT/46-316
A8U338_9PROT/40-309
A8U3H1_9PROT/48-328
A8ZV15_DESOH/47-323
A9BLE8_DELAS/59-332
A9BLF1_DELAS/79-342
A9BLN2_DELAS/73-348
A9BLW6_DELAS/43-315
A9BLW7_DELAS/57-331
A9BLX0_DELAS/55-329
A9BLX2_DELAS/56-330
A9BLY1_DELAS/45-319
A9BMH4_DELAS/53-327
A9BMR4_DELAS/46-318
A9BMS6_DELAS/57-330
A9BMZ2_DELAS/85-350
A9BN50_DELAS/55-329
A9BN52_DELAS/43-317
A9BN66_DELAS/58-331
A9BNN2_DELAS/44-313
A9BNP9_DELAS/55-329
A9BNY7_DELAS/66-337
A9BP27_DELAS/61-334
A9BP56_DELAS/53-327
A9BP95_DELAS/47-320
A9BPC2_DELAS/48-320
A9BPG0_DELAS/66-338
A9BPG4_DELAS/44-320
A9BPG6_DELAS/54-330
A9BPH0_DELAS/59-332
A9BPI0_DELAS/55-332
A9BPI2_DELAS/75-352
A9BPI7_DELAS/59-332
A9BPI9_DELAS/49-319
A9BPZ8_DELAS/54-327
A9BQ09_DELAS/49-324
A9BQ19_DELAS/52-322
A9BQ21_DELAS/48-321
A9BQB5_DELAS/44-319
A9BQE2_DELAS/53-325
A9BQE7_DELAS/59-336
A9BQH8_DELAS/48-321
A9BQK6_DELAS/55-330
A9BQP9_DELAS/55-327
A9BQU1_DELAS/42-316
A9BQU3_DELAS/50-322
A9BQU6_DELAS/53-329
A9BQW8_DELAS/55-329
A9BQY6_DELAS/51-322
A9BR41_DELAS/57-333
A9BRC1_DELAS/63-341
A9BRD4_DELAS/52-328
A9BRH3_DELAS/49-323
A9BRH8_DELAS/44-317
A9BRK0_DELAS/52-324
A9BRP1_DELAS/49-322
A9BRP9_DELAS/58-331
A9BRR1_DELAS/53-324
A9BRR2_DELAS/62-336
A9BRU8_DELAS/53-326
A9BS15_DELAS/57-332
A9BS26_DELAS/51-325
A9BS28_DELAS/50-323
A9BS33_DELAS/110-383
A9BS37_DELAS/60-334
A9BS58_DELAS/100-373
A9BSC9_DELAS/61-336
A9BSF9_DELAS/47-321
A9BSI3_DELAS/47-326
A9BSK9_DELAS/60-335
A9BSL0_DELAS/64-339
A9BSL1_DELAS/52-326
A9BSL5_DELAS/61-326
A9BSM2_DELAS/48-322
A9BSN8_DELAS/60-336
A9BSN9_DELAS/59-334
A9BSP3_DELAS/54-325
A9BSP7_DELAS/54-328
A9BSS5_DELAS/46-316
A9BSS7_DELAS/50-327
A9BSX6_DELAS/67-338
A9BT39_DELAS/50-322
A9BT83_DELAS/44-319
A9BT88_DELAS/45-319
A9BTF3_DELAS/52-325
A9BTF7_DELAS/58-326
A9BTL8_DELAS/55-325
A9BTY9_DELAS/55-329
A9BTZ3_DELAS/43-319
A9BU37_DELAS/69-337
A9BU50_DELAS/86-360
A9BU62_DELAS/50-324
A9BU86_DELAS/57-331
A9BU88_DELAS/46-321
A9BUA6_DELAS/56-329
A9BUG2_DELAS/44-311
A9BUH4_DELAS/101-376
A9BUS8_DELAS/56-328
A9BUT3_DELAS/47-321
A9BUT4_DELAS/56-329
A9BUX8_DELAS/52-326
A9BV07_DELAS/49-323
A9BV90_DELAS/49-322
A9BVH7_DELAS/47-320
A9BVL5_DELAS/56-331
A9BVM2_DELAS/51-326
A9BVU5_DELAS/78-356
A9BVU8_DELAS/57-332
A9BVV3_DELAS/51-325
A9BVV8_DELAS/64-339
A9BWC8_DELAS/58-331
A9BWD1_DELAS/55-327
A9BWE6_DELAS/53-328
A9BWJ4_DELAS/60-333
A9BWJ5_DELAS/56-328
A9BWL4_DELAS/55-329
A9BX00_DELAS/50-324
A9BX07_DELAS/58-333
A9BXB8_DELAS/59-333
A9BXI1_DELAS/58-329
A9BXT5_DELAS/66-338
A9BXX7_DELAS/81-357
A9BY04_DELAS/48-321
A9BYA9_DELAS/58-331
A9BYG3_DELAS/51-328
A9BYG5_DELAS/53-327
A9BYI1_DELAS/48-321
A9BYI9_DELAS/55-309
A9BYT6_DELAS/33-309
A9BYV0_DELAS/47-321
A9BZ56_DELAS/44-318
A9BZ84_DELAS/49-321
A9BZA4_DELAS/48-324
A9BZA8_DELAS/63-336
A9BZB4_DELAS/52-325
A9BZK3_DELAS/76-350
A9BZS1_DELAS/51-322
A9BZW0_DELAS/51-323
A9BZY1_DELAS/63-336
A9C042_DELAS/52-324
A9C078_DELAS/48-325
A9C0I7_DELAS/51-325
A9C0L0_DELAS/59-333
A9C0U1_DELAS/53-326
A9C0V9_DELAS/42-315
A9C0W0_DELAS/54-321
A9C0Y4_DELAS/55-326
A9C0Z5_DELAS/61-336
A9C1D3_DELAS/67-341
A9C1I6_DELAS/61-335
A9C1Z9_DELAS/67-340
A9C219_DELAS/50-323
A9C253_DELAS/54-335
A9C2I0_DELAS/58-331
A9C2I2_DELAS/67-342
A9C2Q3_DELAS/48-323
A9C2R8_DELAS/86-359
A9C339_DELAS/63-335
A9C358_DELAS/48-326
A9C374_DELAS/58-334
A9C375_DELAS/51-324
A9C381_DELAS/52-326
A9C383_DELAS/55-328
A9CH17_AGRT5/53-326
A9CHT0_AGRT5/38-312
A9CLC6_AGRT5/46-314
A9D9A9_9RHIZ/52-327
A9DD78_9RHIZ/55-324
A9DQB2_9RHOB/48-321
A9E9I6_9RHOB/51-326
A9EEE8_9RHOB/49-314
A9F6Q9_9RHOB/50-324
A9FEC9_9RHOB/46-314
A9GC08_9RHOB/50-324
A9GJ96_9RHOB/46-314
A9GV30_9RHOB/52-316
A9GVA5_9RHOB/47-321
A9HC46_9RHOB/39-310
A9HE36_9RHOB/45-316
A9HVK8_BORPD/48-322
A9HVR4_BORPD/48-322
A9HVS0_BORPD/47-320
A9HVV0_BORPD/54-327
A9HW81_BORPD/11-61
A9HWT1_BORPD/47-320
A9HX13_BORPD/49-323
A9HX25_BORPD/54-324
A9HXF0_BORPD/44-317
A9HXF5_BORPD/47-320
A9HXH0_BORPD/46-319
A9HXI0_BORPD/46-320
A9HXK8_BORPD/54-327
A9HXT9_BORPD/61-334
A9HXU5_BORPD/53-330
A9HXZ2_BORPD/45-319
A9HY95_BORPD/53-326
A9HYC0_BORPD/45-319
A9HYD1_BORPD/53-324
A9HYG3_BORPD/52-329
A9HYH6_BORPD/60-332
A9HYL7_BORPD/61-335
A9HZC8_BORPD/62-333
A9HZI7_BORPD/57-330
A9I059_BORPD/45-320
A9I0X0_BORPD/59-331
A9I196_BORPD/60-338
A9I1B3_BORPD/51-325
A9I1C3_BORPD/44-318
A9I2T0_BORPD/34-308
A9I356_BORPD/44-318
A9I397_BORPD/47-326
A9I3D3_BORPD/46-323
A9I3P9_BORPD/46-316
A9I437_BORPD/49-321
A9I457_BORPD/51-324
A9I460_BORPD/47-322
A9I570_BORPD/42-314
A9I592_BORPD/40-311
A9I5C0_BORPD/48-315
A9I5V4_BORPD/51-324
A9I5W7_BORPD/48-322
A9I637_BORPD/50-325
A9I656_BORPD/51-326
A9I6I4_BORPD/45-318
A9I701_BORPD/55-322
A9I7Z9_BORPD/50-325
A9I807_BORPD/47-322
A9I867_BORPD/51-327
A9I8L4_BORPD/47-322
A9I9R6_BORPD/46-320
A9I9V2_BORPD/53-325
A9I9W3_BORPD/59-336
A9IA40_BORPD/50-109
A9IB39_BORPD/53-327
A9IBF8_BORPD/50-324
A9IBW3_BORPD/47-318
A9IC55_BORPD/48-322
A9ICA3_BORPD/47-321
A9ICF0_BORPD/48-322
A9ICF3_BORPD/49-323
A9ICH5_BORPD/51-326
A9ICR7_BORPD/53-335
A9IDB4_BORPD/47-319
A9IDD1_BORPD/51-325
A9IDE1_BORPD/47-322
A9IDG3_BORPD/52-325
A9IDP5_BORPD/43-316
A9IDQ3_BORPD/45-319
A9IDQ6_BORPD/49-319
A9IDU2_BORPD/51-326
A9IEC1_BORPD/1-107
A9IFJ9_BORPD/54-329
A9IFN3_BORPD/53-326
A9IG91_BORPD/50-324
A9IGP5_BORPD/49-322
A9IH09_BORPD/50-324
A9IH18_BORPD/54-327
A9IHL3_BORPD/51-326
A9IHU9_BORPD/47-318
A9IHW9_BORPD/46-318
A9IJ57_BORPD/49-328
A9IJS5_BORPD/51-324
A9IJW0_BORPD/47-322
A9IKW7_BORPD/46-318
A9ILI5_BORPD/45-320
A9ILM6_BORPD/43-318
A9ILU8_BORPD/45-317
A9IM65_BORPD/45-319
A9IN24_BORPD/47-314
A9IP88_BORPD/48-322
A9IQ74_BORPD/52-330
A9IQ77_BORPD/46-320
A9IQL2_BORPD/52-326
A9IQU5_BORPD/1-89
A9IRU7_BORPD/59-332
A9IS36_BORPD/56-331
A9ISJ6_BORPD/54-330
A9ISJ9_BORPD/44-319
A9ISK2_BORPD/54-325
A9ISQ8_BORPD/50-323
A9ISR7_BORPD/57-330
A9ITC1_BORPD/45-318
A9ITU1_BORPD/45-318
A9ITU4_BORPD/54-327
A9IUI6_BORPD/50-323
A9IUN8_BORPD/51-326
A9IV48_BORPD/46-319
A9KIY4_CLOPH/57-322
A9L2M9_SHEB9/40-314
A9MG28_SALAR/49-323
A9N074_SALPB/49-323
A9U8B2_PHYPA/1-205
A9VH78_BACWK/49-321
A9W2B5_METEP/43-319
A9WKB4_CHLAA/50-323
B0ATX8_BACAN/49-321
B0KV46_PSEPG/46-324
B0PDB4_9FIRM/72-340
B0PE28_9FIRM/53-325
B0PH45_9FIRM/4-273
B0PHF3_9FIRM/90-347
B0Q1M4_BACAN/49-321
B0QM37_BACAN/49-321
B0UQQ5_METS4/59-333
B1F2F8_BACAN/49-321
B1G4Y4_9BURK/32-302
B1GK07_BACAN/49-321
B1HPS6_LYSSC/49-329
B1J4C5_PSEPW/46-324
B1LM16_ECOSM/52-322
B1UTW1_BACAN/49-321
B1W257_STRGG/53-327
B1XU22_POLNS/1-230
B1XU26_POLNS/3-273
B1XU46_POLNS/1-273
B1XUB0_POLNS/49-325
B1XUY2_POLNS/43-93
B1XVA3_POLNS/117-189
B1XVA4_POLNS/1-70
B1XVR6_POLNS/60-332
B1XVR8_POLNS/36-309
B1XVS3_POLNS/48-322
B1XVV0_POLNS/1-266
B1XW34_LEPCP/56-331
B1XX65_LEPCP/59-334
B1XZ49_LEPCP/56-326
B1XZI5_LEPCP/46-318
B1Y0K5_LEPCP/50-270
B1Y0K6_LEPCP/47-321
B1Y0K9_LEPCP/45-319
B1Y0L3_LEPCP/49-323
B1Y120_LEPCP/52-325
B1Y344_LEPCP/42-321
B1Y3Z5_LEPCP/43-314
B1Y4H5_LEPCP/48-322
B1Y4L9_LEPCP/55-327
B1Y4T0_LEPCP/47-324
B1Y584_LEPCP/51-324
B1Y5H5_LEPCP/422-695
B1Y5N8_LEPCP/43-317
B1Y608_LEPCP/66-340
B1Y679_LEPCP/46-317
B1Y779_LEPCP/44-318
B2A6J5_NATTJ/50-320
B2AG12_CUPTR/50-324
B2AG61_CUPTR/55-329
B2AGB5_CUPTR/49-325
B2AGI1_CUPTR/51-327
B2AGQ2_CUPTR/48-322
B2AGW8_CUPTR/46-320
B2AHD7_CUPTR/60-335
B2AHK7_CUPTR/74-346
B2AHM0_CUPTR/46-318
B2AHN3_CUPTR/46-321
B2AHS1_CUPTR/46-319
B2AHT7_CUPTR/63-337
B2AHT8_CUPTR/56-327
B2AI11_CUPTR/58-332
B2AI23_CUPTR/48-321
B2AIB8_CUPTR/55-329
B2AIC7_CUPTR/53-326
B2AIC8_CUPTR/51-324
B2AIF0_CUPTR/47-317
B2AIF2_CUPTR/33-305
B2AIK7_CUPTR/11-282
B2Q0F3_PROST/46-322
B2T4W2_BURPP/53-330
B2UEG3_RALPJ/68-340
B2UFC3_RALPJ/55-329
B3HXB1_ECOLX/52-322
B3J4Z2_BACAN/49-321
B3PY86_RHIE6/48-324
B3PZ25_RHIE6/53-327
B3PZY7_RHIE6/38-312
B3Q9V8_RHOPT/55-329
B3QA18_RHOPT/58-332
B3QA71_RHOPT/55-327
B3QC62_RHOPT/57-329
B3QF00_RHOPT/58-334
B3QFK2_RHOPT/53-327
B3R0V8_CUPTR/44-318
B3R0X1_CUPTR/49-322
B3R128_CUPTR/50-322
B3R199_CUPTR/59-336
B3R1B9_CUPTR/61-334
B3R1E1_CUPTR/54-327
B3R1M2_CUPTR/61-335
B3R277_CUPTR/51-321
B3R281_CUPTR/45-319
B3R2D4_CUPTR/59-332
B3R2D8_CUPTR/59-332
B3R2H7_CUPTR/47-323
B3R2X2_CUPTR/53-328
B3R470_CUPTR/51-325
B3R4G5_CUPTR/51-325
B3R4K7_CUPTR/49-323
B3R547_CUPTR/53-323
B3R5C1_CUPTR/54-329
B3R5M3_CUPTR/46-328
B3R5M8_CUPTR/48-322
B3R641_CUPTR/60-334
B3R6F3_CUPTR/59-332
B3R6M1_CUPTR/55-327
B3R6P5_CUPTR/44-317
B3R6X1_CUPTR/51-330
B3R734_CUPTR/60-335
B3R7B2_CUPTR/87-359
B3R7M8_CUPTR/54-328
B3R842_CUPTR/49-320
B3R872_CUPTR/60-335
B3R8C2_CUPTR/76-346
B3R8G8_CUPTR/63-337
B3R8H5_CUPTR/64-339
B3R8J6_CUPTR/51-325
B3R8K8_CUPTR/61-336
B3R8K9_CUPTR/40-313
B3R8M9_CUPTR/46-320
B3R8P6_CUPTR/27-301
B3R8P8_CUPTR/53-324
B3R8R4_CUPTR/54-329
B3R8T1_CUPTR/35-310
B3R8T7_CUPTR/57-334
B3R8W0_CUPTR/56-332
B3R914_CUPTR/46-327
B3R945_CUPTR/50-322
B3R963_CUPTR/55-329
B3R970_CUPTR/30-300
B3R979_CUPTR/47-319
B3R984_CUPTR/48-318
B3R999_CUPTR/32-305
B3R9C2_CUPTR/33-306
B3R9C7_CUPTR/53-327
B3R9D7_CUPTR/62-334
B3R9W4_CUPTR/57-327
B3RA60_CUPTR/51-325
B3RA87_CUPTR/50-323
B3RAF6_CUPTR/48-319
B3RAJ6_CUPTR/48-327
B3RAJ9_CUPTR/53-326
B3RAK2_CUPTR/48-322
B3RAL8_CUPTR/48-322
B3RAQ6_CUPTR/52-324
B3RAS7_CUPTR/34-307
B3RB55_CUPTR/44-322
B3RBJ4_CUPTR/38-312
B3RBQ0_CUPTR/56-332
B3RBR0_CUPTR/45-317
B3RBV9_CUPTR/45-319
B3RBY3_CUPTR/49-322
B3RC34_CUPTR/52-331
B3RC44_CUPTR/64-339
B3RC55_CUPTR/45-319
B3RC59_CUPTR/55-330
B3RC68_CUPTR/52-325
B3RC97_CUPTR/28-301
B3RCA0_CUPTR/48-322
B3RCN2_CUPTR/48-322
B3RCY7_CUPTR/43-313
B3RD09_CUPTR/59-332
B3RD22_CUPTR/46-319
B3RD53_CUPTR/48-322
B3RD64_CUPTR/41-315
B3VUK1_9RHOB/58-334
B3XGC2_ECOLX/52-322
B3YHN4_SALET/49-323
B3YWM9_BACCE/36-323
B3Z2Y8_BACCE/49-323
B3ZMM4_BACCE/49-321
B4A2J9_SALNE/49-323
B4AHY2_BACPU/94-324
B4BM59_9BACI/60-340
B4EZN9_PROMH/53-329
B4T357_SALNS/49-323
B4TEX0_SALHS/49-323
B4TSW6_SALSV/49-323
B4UKZ7_ANASK/52-329
B5BEK0_SALPK/1-257
B5BYB4_SALET/49-323
B5CHZ1_SALET/49-323
B5F309_SALA4/49-323
B5FG88_VIBFM/57-323
B5FS82_SALDC/49-323
B5GZW4_STRCL/53-327
B5H9P9_STRPR/53-327
B5J6F5_9RHOB/51-327
B5JCB2_9RHOB/75-328
B5K1M9_9RHOB/61-327
B5K1U7_9RHOB/1-257
B5KE40_9RHOB/4-115
B5KE43_9RHOB/58-313
B5MQX4_SALET/49-323
B5N119_SALET/49-323
B5NG47_SALET/49-323
B5NVK3_SALET/49-323
B5P8C6_SALET/49-323
B5PMN1_SALET/49-323
B5PUQ2_SALHA/49-323
B5Q888_SALVI/49-323
B5QUJ5_SALEP/49-323
B5RDB6_SALG2/49-323
B5RWR3_RALSO/76-348
B5RZD2_RALSO/71-345
B5SEP5_RALSO/64-338
B5SJF2_RALSO/76-348
B5UK20_BACCE/49-322
B5V5D5_BACCE/49-320
B5YAU1_DICT6/46-317
B5ZNI7_RHILW/48-324
B5ZPA9_RHILW/53-327
B5ZQ33_RHILW/38-312
B6B1C3_9RHOB/60-334
B6B258_9RHOB/65-331
B6B648_9RHOB/51-326
B6BAN5_9RHOB/47-311
B6BT19_9RICK/53-325
B6EIK7_ALISL/60-326
B6IYC5_RHOCS/49-325
B6J9Z6_OLICO/52-334
B6JBR5_OLICO/46-318
B6JCB8_OLICO/52-326
B6JFM3_OLICO/42-323
B6JGB8_OLICO/46-327
B6JGQ3_OLICO/57-326
B6JH26_OLICO/43-306
B6JJR0_OLICO/49-325
B6WRC4_9DELT/29-301
B6WUX9_9DELT/54-329
B6WWW1_9DELT/46-317
B6XIX9_9ENTR/44-322
B6YYA5_9RHOB/75-350
B7HF04_BACC4/49-323
B7HYI9_BACC7/49-318
B7IJ96_BACC2/49-320
B7JSI9_BACC0/49-322
B7KS22_METC4/43-319
B7L192_METC4/49-317
B7LU06_ESCF3/52-322
B7LVV0_ESCF3/57-332
B7LWE5_ESCF3/43-317
B7MHB5_ECO45/52-322
B7N2D6_ECO81/52-322
B7NV39_ECO7I/52-322
B7QRH8_9RHOB/41-305
B7QXP2_9RHOB/51-325
B7RKH4_9RHOB/25-287
B7RKK8_9RHOB/44-319
B7RRQ5_9RHOB/44-316
B7RRR3_9RHOB/14-283
B7UIB3_ECO27/43-317
B7UYY8_PSEA8/48-325
B7V9P8_PSEA8/80-362
B7VNA0_VIBSL/44-321
B7WQP1_COMTE/46-319
B7WQT3_COMTE/49-322
B7WQV0_COMTE/53-325
B7WQZ3_COMTE/57-331
B7WQZ8_COMTE/48-323
B7WR13_COMTE/52-326
B7WR20_COMTE/53-329
B7WRC4_COMTE/47-321
B7WRE1_COMTE/44-319
B7WRI7_COMTE/51-325
B7WRI8_COMTE/45-317
B7WRI9_COMTE/45-317
B7WRJ5_COMTE/56-323
B7WRK0_COMTE/47-320
B7WRK7_COMTE/51-325
B7WS55_COMTE/47-326
B7WS89_COMTE/51-324
B7WSA2_COMTE/54-329
B7WSB9_COMTE/50-325
B7WSE2_COMTE/66-341
B7WSM0_COMTE/63-334
B7WSP4_COMTE/53-329
B7WSR9_COMTE/48-320
B7WSX0_COMTE/48-323
B7WTD4_COMTE/154-429
B7WTE0_COMTE/54-331
B7WTE1_COMTE/54-331
B7WTU9_COMTE/59-330
B7WU94_COMTE/56-330
B7WUA8_COMTE/151-339
B7WUA8_COMTE/48-141
B7WUD6_COMTE/60-334
B7WUE7_COMTE/56-329
B7WUW5_COMTE/50-324
B7WUW8_COMTE/52-326
B7WV06_COMTE/43-318
B7WV60_COMTE/55-329
B7WVD1_COMTE/59-329
B7WVD4_COMTE/59-334
B7WVE0_COMTE/50-322
B7WVK3_COMTE/52-328
B7WVL1_COMTE/49-322
B7WVL4_COMTE/51-160
B7WVQ4_COMTE/50-324
B7WVR2_COMTE/54-329
B7WW50_COMTE/69-339
B7WWH2_COMTE/48-319
B7WWH7_COMTE/49-322
B7WWI9_COMTE/59-335
B7WWJ0_COMTE/59-334
B7WWJ4_COMTE/54-325
B7WWJ8_COMTE/51-325
B7WWW3_COMTE/57-330
B7WWX0_COMTE/48-322
B7WWX9_COMTE/48-316
B7WX94_COMTE/45-317
B7WXL0_COMTE/57-329
B7WXM3_COMTE/64-337
B7WXW8_COMTE/63-338
B7WXY1_COMTE/49-324
B7WY35_COMTE/52-325
B7WY38_COMTE/51-321
B7WY74_COMTE/55-333
B7WYE6_COMTE/43-319
B7WYF9_COMTE/44-318
B7WYY1_COMTE/45-319
B7WZA3_COMTE/45-318
B7WZA4_COMTE/42-316
B7WZA6_COMTE/50-322
B7WZA9_COMTE/54-330
B7WZF0_COMTE/55-330
B7WZH8_COMTE/54-327
B7WZI1_COMTE/52-322
B7WZJ6_COMTE/53-324
B7WZP3_COMTE/60-334
B7WZP6_COMTE/52-329
B7WZS2_COMTE/62-336
B7X016_COMTE/49-326
B7X017_COMTE/38-312
B7X028_COMTE/48-325
B7X030_COMTE/53-326
B7X042_COMTE/49-320
B7X043_COMTE/55-328
B7X0C4_COMTE/54-328
B7X0D8_COMTE/54-328
B7X0F4_COMTE/55-325
B7X0G3_COMTE/1-266
B7X0K5_COMTE/53-328
B7X0K7_COMTE/53-331
B7X0L4_COMTE/52-327
B7X0U2_COMTE/52-325
B7X188_COMTE/56-330
B7X241_COMTE/47-322
B7X260_COMTE/52-325
B7X2D3_COMTE/58-333
B7X2D7_COMTE/51-324
B7X2S1_COMTE/47-319
B7X2U5_COMTE/40-314
B7X2W9_COMTE/54-334
B7X2X6_COMTE/50-327
B7X2Y4_COMTE/51-324
B7X357_COMTE/72-344
B7X362_COMTE/49-326
B7X367_COMTE/49-322
B7X3A6_COMTE/51-325
B7X3B4_COMTE/49-322
B7X3S0_COMTE/50-323
B7X3S1_COMTE/58-331
B7X491_COMTE/66-343
B7X495_COMTE/51-325
B7X4A1_COMTE/46-321
B7X4I8_COMTE/72-346
B7X4J2_COMTE/54-329
B7X4Y8_COMTE/54-328
B7X4Z4_COMTE/49-322
B7X526_COMTE/49-321
B7X527_COMTE/56-330
B7X544_COMTE/64-337
B7X554_COMTE/47-312
B7X588_COMTE/49-321
B7X598_COMTE/53-325
B7X5B5_COMTE/64-339
B7X5E6_COMTE/48-322
B7X5P2_COMTE/44-320
B7X5R1_COMTE/57-324
B8ATA4_ORYSI/179-453
B8B3E4_ORYSI/439-697
B8DQ81_DESVM/49-318
B8DYZ4_DICTD/46-317
B8EE31_SHEB2/40-314
B8FR96_DESHD/65-336
B8FRW0_DESHD/61-343
B8FRX7_DESHD/63-339
B8FV43_DESHD/61-337
B8FVL9_DESHD/55-325
B8G907_CHLAD/49-322
B8H8C3_ARTCA/57-332
B8H9W8_ARTCA/61-330
B8HBB0_ARTCA/61-335
B8IYJ6_DESDA/47-317
B8J5U3_ANAD2/52-329
B8K5T7_VIBPA/44-321
B8KBN4_VIBPA/50-328
B8R8Q6_9BACT/2-71
B9B7V5_9BURK/54-338
B9BJL2_9BURK/54-331
B9C3L9_9BURK/54-331
B9IS69_BACCQ/49-318
B9JLA8_AGRRK/38-312
B9K2L7_AGRVS/38-312
B9K4L0_AGRVS/46-314
B9KTN4_RHOSK/47-316
B9KTQ7_RHOSK/42-312
B9KUK6_RHOSK/49-325
B9KVA6_RHOSK/38-312
B9KVL8_RHOSK/45-320
B9LM17_CHLSY/50-323
B9M9U1_ACIET/51-321
B9M9Z8_ACIET/51-314
B9MAF3_ACIET/43-313
B9MAF5_ACIET/55-328
B9MAF7_ACIET/59-336
B9MAF8_ACIET/53-325
B9MAG4_ACIET/56-329
B9MAH1_ACIET/55-332
B9MAI1_ACIET/46-323
B9MAI3_ACIET/50-322
B9MAJ9_ACIET/53-327
B9MAS6_ACIET/44-318
B9MC05_ACIET/45-319
B9MC17_ACIET/61-342
B9MC18_ACIET/47-326
B9MC30_ACIET/66-342
B9MC88_ACIET/53-326
B9MC89_ACIET/57-330
B9MCE1_ACIET/45-319
B9MCE7_ACIET/44-320
B9MCL5_ACIET/30-306
B9MCZ2_ACIET/57-330
B9MDT9_ACIET/46-321
B9ME09_ACIET/51-325
B9MEP4_ACIET/43-317
B9MEP6_ACIET/48-322
B9MF10_ACIET/56-333
B9MF33_ACIET/53-327
B9MFA9_ACIET/64-338
B9MFF5_ACIET/49-322
B9MFJ5_ACIET/59-334
B9MFU6_ACIET/53-328
B9MGW1_ACIET/47-325
B9MHP4_ACIET/52-325
B9MHR4_ACIET/44-318
B9MI63_ACIET/49-321
B9MI94_ACIET/55-328
B9MIA6_ACIET/49-322
B9MIA9_ACIET/55-330
B9MIR8_ACIET/48-322
B9MJ52_ACIET/53-327
B9MJB1_ACIET/40-314
B9MJB3_ACIET/47-319
B9MJB6_ACIET/55-331
B9MJM7_ACIET/53-325
B9NFA5_POPTR/70-349
B9NFB2_POPTR/29-251
B9NFG9_POPTR/1-61
B9NFH0_POPTR/47-321
B9NHQ2_POPTR/158-418
B9NI87_POPTR/48-163
B9NIN5_POPTR/18-202
B9NIS2_POPTR/1-192
B9NIV3_POPTR/1-130
B9NJ23_POPTR/47-320
B9NJG3_POPTR/32-305
B9NJH0_POPTR/111-384
B9NJQ5_POPTR/1-126
B9NJT6_POPTR/53-189
B9NJY7_POPTR/1-152
B9NK00_POPTR/43-190
B9NK36_POPTR/1-151
B9NR28_9RHOB/49-324
B9NWF7_9RHOB/46-321
B9NWQ9_9RHOB/43-233
B9NWS0_9RHOB/47-316
B9P5I9_POPTR/1-150
B9P5N3_POPTR/1-119
B9P6D5_POPTR/1-251
B9P802_POPTR/33-309
B9P8T1_POPTR/355-590
B9P8U2_POPTR/190-463
B9P941_POPTR/277-493
B9P9G3_POPTR/6-116
B9P9I3_POPTR/1-129
B9PA32_POPTR/39-197
B9PA37_POPTR/1-145
B9PA72_POPTR/1-270
B9PA91_POPTR/1-144
B9PAP4_POPTR/127-333
B9PAS3_POPTR/48-323
B9PAU7_POPTR/211-426
B9PB05_POPTR/45-97
B9PB98_POPTR/1-200
B9PBJ4_POPTR/1-148
B9PBV3_POPTR/1-153
B9PBW9_POPTR/60-293
B9PBZ2_POPTR/371-403
B9PC68_POPTR/43-82
B9PCF9_POPTR/46-318
B9PCK2_POPTR/37-161
B9PCN3_POPTR/46-309
B9PDJ8_POPTR/1-126
B9PDK3_POPTR/2-174
B9PDS7_POPTR/34-292
B9PDX9_POPTR/1-151
B9PE77_POPTR/1-142
B9PE95_POPTR/1-113
B9PEM5_POPTR/1-195
B9PEP7_POPTR/5-216
B9PEQ1_POPTR/2-232
B9PF46_POPTR/5-109
B9PFB1_POPTR/53-224
B9PFF8_POPTR/52-324
B9QXL0_9RHOB/50-317
B9R303_9RHOB/37-307
B9R534_9RHOB/56-330
B9TAE0_RICCO/47-235
B9TJE0_RICCO/30-303
B9U5L5_VARPD/49-318
B9U5L7_VARPD/52-322
B9U6P6_VARPD/47-206
B9YZ42_9NEIS/49-325
BUGT_BORPE/48-323
C0AUB2_9ENTR/47-282
C0B3G1_9ENTR/43-136
C0B3G2_9ENTR/3-151
C0BYZ6_9CLOT/63-335
C0CU46_9CLOT/78-343
C0CU67_9CLOT/78-346
C0CW39_9CLOT/80-349
C0CW92_9CLOT/81-349
C0D2V4_9CLOT/71-343
C0D758_9CLOT/52-329
C0D763_9CLOT/56-340
C0D966_9CLOT/54-323
C0KGN0_9BURK/1-264
C0MPK5_BORPE/1-76
C0PWI2_SALPC/49-323
C0QVQ0_BRAHW/50-326
C0VGJ5_9GAMM/69-345
C0VNN0_9GAMM/65-341
C0WAH6_9FIRM/105-393
C0WBF0_9FIRM/42-316
C0Z7B8_BREBN/62-342
C0ZEJ8_BREBN/59-339
C0ZJP6_BREBN/61-338
C0ZTC0_RHOE4/60-327
C1B2Y9_RHOOB/54-328
C1B6T1_RHOOB/68-340
C1CWC9_DEIDV/44-317
C1D2E6_DEIDV/41-313
C1D3K2_DEIDV/57-327
C1D490_DEIDV/41-313
C1DFC2_AZOVD/45-315
C1DID8_AZOVD/54-328
C1DKH5_AZOVD/47-323
C1DL48_AZOVD/48-325
C1DL51_AZOVD/58-323
C1EZT5_BACC3/49-320
C1HTP6_9ESCH/52-322
C1MAH7_9ENTR/47-323
C2BF20_9FIRM/60-328
C2CAW6_VIBCH/46-321
C2DY46_ECOLX/52-322
C2HRN9_VIBCH/46-321
C2I5P2_VIBCH/46-321
C2II01_VIBCH/46-321
C2IWT9_VIBCH/46-321
C2J8P4_VIBCH/46-321
C2LEQ5_PROMI/53-329
C2LG09_PROMI/43-314
C2MGX0_BACCE/38-312
C2MWZ8_BACCE/38-310
C2NDG5_BACCE/38-304
C2NV10_BACCE/38-311
C2PB42_BACCE/38-310
C2PS16_BACCE/38-310
C2Q843_BACCE/38-312
C2QP42_BACCE/38-311
C2R486_BACCE/38-312
C2RJ86_BACCE/38-312
C2RZT7_BACCE/38-307
C2SG68_BACCE/38-308
C2SX13_BACCE/38-299
C2TCJ4_BACCE/38-311
C2UA35_BACCE/21-293
C2URJ1_BACCE/38-312
C2V7Z2_BACCE/38-312
C2VPR8_BACCE/38-312
C2WIM4_BACCE/38-307
C2X7Y3_BACCE/38-310
C2XQ48_BACCE/38-304
C2Y6T8_BACCE/38-311
C2YMS8_BACCE/38-312
C2Z3Z7_BACCE/38-311
C2ZKG8_BACCE/38-311
C3A234_BACMY/38-308
C3BYD2_BACTU/38-311
C3CEX6_BACTU/38-311
C3CXU0_BACTU/38-311
C3DG02_BACTS/38-310
C3DZQ7_BACTU/38-306
C3EGX5_BACTK/38-310
C3EXS6_BACTU/38-308
C3FGC5_BACTB/38-311
C3FZ40_BACTU/41-315
C3GEY8_BACTU/41-313
C3GX77_BACTU/38-312
C3HEI3_BACTU/38-308
C3HWI5_BACTU/38-311
C3IFJ8_BACTU/38-308
C3JRK6_RHOER/75-342
C3KDT4_PSEFS/48-325
C3KM73_RHISN/38-312
C3KME3_RHISN/45-324
C3KMT8_RHISN/46-322
C3KNK7_RHISN/55-340
C3KQ70_RHISN/46-320
C3LE00_BACAC/49-321
C3LM29_VIBCM/46-321
C3MH62_RHISN/53-326
C3MHA7_RHISN/46-320
C3MHP9_RHISN/49-323
C3MIK2_RHISN/53-327
C3NQV6_VIBCJ/46-321
C3P1T0_BACAA/49-321
C3WGE7_FUSMR/2-209
C3WM73_9FUSO/41-325
C3WTS6_9FUSO/40-324
C4G195_ABIDE/53-323
C4RCU3_9ACTO/60-335
C4SLQ2_YERFR/48-324
C4T4M7_YERIN/48-324
C4TNS3_9BURK/51-325
C4U9M2_YERAL/48-324
C4UHJ5_YERRU/48-323
C4UW70_YERRO/48-324
C4WFY6_9RHIZ/58-331
C4WN81_9RHIZ/56-330
C4WNM8_9RHIZ/46-322
C4WR91_9RHIZ/45-326
C4ZKZ1_THASP/47-323
C4ZNW7_THASP/48-320
C5AXT3_METEA/43-319
C5C847_MICLC/65-335
C5CJ84_VARPS/60-334
C5CJW5_VARPS/47-325
C5CJZ2_VARPS/44-321
C5CJZ8_VARPS/61-334
C5CK53_VARPS/55-336
C5CKH5_VARPS/31-303
C5CKK9_VARPS/52-326
C5CLG9_VARPS/51-325
C5CM37_VARPS/50-320
C5CM60_VARPS/61-334
C5CME9_VARPS/43-315
C5CMF3_VARPS/47-320
C5CMI8_VARPS/61-337
C5CMJ0_VARPS/54-329
C5CMM7_VARPS/66-344
C5CMN4_VARPS/61-330
C5CMN6_VARPS/56-329
C5CMN7_VARPS/47-320
C5CMX9_VARPS/29-302
C5CN21_VARPS/47-321
C5CN63_VARPS/54-327
C5CNQ0_VARPS/49-323
C5CP03_VARPS/44-318
C5CP98_VARPS/47-317
C5CPB2_VARPS/50-325
C5CPF6_VARPS/56-330
C5CPN6_VARPS/50-323
C5CPR5_VARPS/63-333
C5CQ15_VARPS/50-323
C5CQ31_VARPS/48-322
C5CQ45_VARPS/43-321
C5CQ65_VARPS/55-336
C5CQD8_VARPS/47-321
C5CQT6_VARPS/53-327
C5CQU6_VARPS/50-325
C5CQY2_VARPS/48-318
C5CQY9_VARPS/55-329
C5CQZ0_VARPS/61-335
C5CR38_VARPS/45-320
C5CRC9_VARPS/53-329
C5CRD1_VARPS/43-318
C5CRE9_VARPS/60-333
C5CRH2_VARPS/47-321
C5CRL1_VARPS/46-322
C5CRM8_VARPS/57-329
C5CRN4_VARPS/53-325
C5CRZ8_VARPS/60-333
C5CS01_VARPS/78-334
C5CSW7_VARPS/41-315
C5CSW9_VARPS/47-321
C5CTK2_VARPS/62-333
C5CTK4_VARPS/57-330
C5CTK5_VARPS/55-328
C5CTM6_VARPS/46-320
C5CTU2_VARPS/51-325
C5CTU6_VARPS/44-322
C5CTX6_VARPS/50-324
C5CTY0_VARPS/52-328
C5CTY6_VARPS/53-328
C5CU17_VARPS/50-327
C5CU19_VARPS/54-324
C5CU28_VARPS/49-321
C5CU69_VARPS/49-323
C5CUI0_VARPS/52-325
C5CUR0_VARPS/52-327
C5CUT5_VARPS/50-323
C5CV01_VARPS/56-327
C5CV08_VARPS/54-327
C5CV82_VARPS/46-319
C5CVF1_VARPS/54-324
C5CVK5_VARPS/46-318
C5CVK8_VARPS/56-329
C5CVT6_VARPS/59-333
C5CW38_VARPS/48-326
C5CW90_VARPS/56-328
C5CWB5_VARPS/47-321
C5CWB9_VARPS/54-331
C5CWC9_VARPS/44-318
C5CWD2_VARPS/47-320
C5CWH7_VARPS/46-321
C5CWK4_VARPS/74-345
C5CWU1_VARPS/46-321
C5CX95_VARPS/49-325
C5CXK0_VARPS/59-333
C5CXZ1_VARPS/50-325
C5CY47_VARPS/49-322
C5CYB5_VARPS/51-326
C5CYB6_VARPS/51-322
C5CYS5_VARPS/45-320
C5CYV6_VARPS/50-324
C5CZ45_VARPS/57-330
C5CZ59_VARPS/42-317
C5CZ93_VARPS/34-305
C5CZ94_VARPS/54-325
C5CZC1_VARPS/49-320
C5CZG4_VARPS/49-320
C5CZK9_VARPS/47-321
C5CZN9_VARPS/49-324
C5CZP8_VARPS/49-324
C5CZQ5_VARPS/58-331
C5CZT0_VARPS/59-336
C5CZT9_VARPS/49-322
C5CZU0_VARPS/50-324
C5CZX7_VARPS/50-322
C5D010_VARPS/54-323
C5D022_VARPS/59-330
C5D037_VARPS/51-324
C5D046_VARPS/53-327
C5D0B8_VARPS/49-324
C5D0C7_VARPS/44-315
C5D0D1_VARPS/50-324
C5D0F9_VARPS/47-320
C5D0J1_VARPS/52-326
C5D0M2_VARPS/45-319
C5D0R4_VARPS/42-314
C5D0T9_VARPS/46-318
C5D0W6_VARPS/44-313
C5D0W7_VARPS/73-348
C5D0Y7_VARPS/45-321
C5D112_VARPS/49-322
C5D133_VARPS/42-315
C5D142_VARPS/52-325
C5D178_VARPS/52-325
C5D1A5_VARPS/60-334
C5D1C5_VARPS/38-311
C5D1D8_VARPS/54-329
C5D1F0_VARPS/45-319
C5D1H2_VARPS/44-320
C5D1H8_VARPS/52-326
C5D1H9_VARPS/48-324
C5D1I6_VARPS/49-322
C5D1L0_VARPS/46-319
C5D1Q0_VARPS/54-327
C5D1Q3_VARPS/52-328
C5D1S1_VARPS/46-319
C5D1V3_VARPS/46-321
C5D1Y6_VARPS/53-327
C5EEX4_9FIRM/60-336
C5EFG3_9FIRM/77-351
C5ELC3_9FIRM/54-322
C5ES21_9FIRM/39-312
C5EVU3_9FIRM/55-304
C5N217_STAA3/1-65
C5SZI1_ACIDE/48-321
C5SZJ0_ACIDE/53-326
C5SZV2_ACIDE/102-376
C5SZV4_ACIDE/62-336
C5SZV7_ACIDE/55-331
C5SZV8_ACIDE/47-320
C5SZY0_ACIDE/57-331
C5T0I1_ACIDE/45-321
C5T0I4_ACIDE/52-326
C5T164_ACIDE/46-119
C5T165_ACIDE/3-210
C5T168_ACIDE/40-312
C5T171_ACIDE/50-322
C5T172_ACIDE/51-324
C5T175_ACIDE/44-316
C5T176_ACIDE/49-321
C5T246_ACIDE/50-323
C5T247_ACIDE/50-323
C5T2D6_ACIDE/50-324
C5T2N1_ACIDE/64-339
C5T2X7_ACIDE/55-331
C5T2X8_ACIDE/57-332
C5T2Y2_ACIDE/51-324
C5T3K5_ACIDE/56-337
C5T3K6_ACIDE/47-325
C5T3M5_ACIDE/46-320
C5T441_ACIDE/58-331
C5T447_ACIDE/49-321
C5T4X3_ACIDE/55-328
C5T5C4_ACIDE/49-321
C5T5D7_ACIDE/62-335
C5T5G7_ACIDE/51-322
C5T5T2_ACIDE/50-323
C5T643_ACIDE/50-324
C5T6X4_ACIDE/50-324
C5T794_ACIDE/53-326
C5T7L0_ACIDE/45-319
C5T7Q8_ACIDE/50-324
C5T8E2_ACIDE/42-316
C5T8F6_ACIDE/57-330
C5T8U8_ACIDE/43-317
C5T8V0_ACIDE/51-325
C5T926_ACIDE/52-324
C5T928_ACIDE/50-324
C5T9D2_ACIDE/55-327
C5T9J9_ACIDE/43-316
C5T9P8_ACIDE/44-318
C5T9Z8_ACIDE/51-324
C5TA29_ACIDE/22-298
C5TA54_ACIDE/60-334
C5TA84_ACIDE/48-322
C5TAG1_ACIDE/53-326
C5TAH2_ACIDE/43-319
C5TB06_ACIDE/42-312
C5TB53_ACIDE/50-322
C5TB57_ACIDE/49-323
C5TBF3_ACIDE/5-280
C5TBH9_ACIDE/46-316
C5TBJ5_ACIDE/51-326
C5TBM6_ACIDE/46-322
C5TBU5_ACIDE/57-334
C5TBX6_ACIDE/55-328
C5TBY6_ACIDE/53-325
C5TCI6_ACIDE/54-332
C5TCL4_ACIDE/31-303
C5TCQ8_ACIDE/15-292
C5TCY3_ACIDE/2-275
C5TD05_ACIDE/24-297
C5WB77_ECOBB/52-322
C6AVA8_RHILS/48-324
C6AVX1_RHILS/53-327
C6AWI4_RHILS/38-312
C6BCK1_RALP1/47-321
C6BFC2_RALP1/37-309
C6BG24_RALP1/55-329
C6C9T6_DICDC/46-321
C6CEB5_DICZE/48-322
C6EF68_ECOBD/52-322
C6JJM0_FUSVA/39-324
C6JQG7_FUSVA/42-308
C6KUK8_9BACT/49-324
C6KUX1_9BACT/20-213
C6KW60_9BACT/47-322
C6RZ53_VIBCH/46-321
C6UIU0_ECOBR/52-322
C6WC20_ACTMD/55-325
C6WH99_ACTMD/55-328
C6XPK6_HIRBI/103-204
C6YFH8_VIBCH/46-321
C7BT74_PHOAA/48-324
C7CJQ8_METED/43-319
C7D737_9RHOB/47-321
C7D9M2_9RHOB/46-312
C7D9Y5_9RHOB/102-362
C7LPL2_DESBD/48-317
C7MRE1_SACVD/99-373
C7RN03_ACCPU/46-318
C7XSL7_9FUSO/40-324
C8RWQ3_9RHOB/46-312
C8XBI8_NAKMY/41-328
C9CT86_9RHOB/47-313
C9CTC5_9RHOB/47-323
C9CTI2_9RHOB/47-317
C9D0U4_9RHOB/50-325
C9D1W3_9RHOB/44-315
C9D2Y9_9RHOB/41-313
C9D4P2_9RHOB/53-325
C9LNV9_9FIRM/58-331
C9M590_9BACT/46-313
C9M5J0_9BACT/44-309
C9NZP9_9VIBR/44-321
C9P6U1_VIBME/49-325
C9P6X3_VIBME/49-316
C9PA13_VIBFU/46-315
C9PD64_VIBFU/45-321
C9Q4Z0_9VIBR/46-321
C9QHT7_VIBOR/44-321
C9RTC7_GEOSY/64-344
C9XDW4_SALTD/49-323
C9XWP1_CROTZ/26-302
C9Y6W2_9BURK/62-336
C9Y7U1_9BURK/84-357
C9Y8L7_9BURK/16-289
C9Y8Q7_9BURK/66-203
C9Y8Q8_9BURK/1-121
C9YAF7_9BURK/14-287
C9YB41_9BURK/56-321
C9YB43_9BURK/53-326
C9YBU3_9BURK/1-156
C9YDM6_9BURK/55-334
C9YDT9_9BURK/82-356
C9YEY9_9BURK/50-324
C9YF18_9BURK/47-324
C9YFQ3_9BURK/55-329
C9YGD0_9BURK/72-346
C9YHC1_9BURK/46-321
C9YYS4_STRSW/53-327
D0CSH2_9RHOB/40-320
D0D954_9RHOB/47-327
D0DAV7_9RHOB/45-308
D0DAW1_9RHOB/41-302
D0DAX0_9RHOB/84-352
D0DBR7_9RHOB/47-320
D0DBV2_9RHOB/50-319
D0DC90_9RHOB/44-311
D0DCC6_9RHOB/49-301
D0DD03_9RHOB/43-314
D0DE19_9RHOB/53-325
D0DE23_9RHOB/44-316
D0DEE3_9RHOB/63-337
D0GU44_VIBMI/43-321
D0GW33_VIBMI/46-312
D0GWI4_VIBMI/44-321
D0H7W1_VIBCH/45-321
D0HGC1_VIBMI/44-321
D0HGH9_VIBMI/46-312
D0HHU2_VIBMI/42-318
D0HRD1_VIBCH/46-321
D0HYR9_VIBCH/46-321
D0IAT7_VIBHO/49-325
D0IK45_9VIBR/46-321
D0IUS0_COMT2/47-326
D0IUT5_COMT2/44-319
D0IUV3_COMT2/47-321
D0IV65_COMT2/56-330
D0IVL1_COMT2/53-325
D0IVL5_COMT2/54-327
D0IVM6_COMT2/52-328
D0IW09_COMT2/46-321
D0IW15_COMT2/51-325
D0IW19_COMT2/45-322
D0IWD4_COMT2/55-328
D0IWD5_COMT2/49-320
D0IWE7_COMT2/56-334
D0IWF3_COMT2/52-329
D0IWG6_COMT2/53-329
D0IWG9_COMT2/50-322
D0IWH1_COMT2/42-316
D0IWP8_COMT2/48-320
D0IWZ9_COMT2/1-246
D0IX40_COMT2/49-322
D0IX48_COMT2/51-325
D0IX87_COMT2/51-324
D0IX93_COMT2/45-317
D0IXC9_COMT2/51-324
D0IXD4_COMT2/58-333
D0IXM6_COMT2/55-333
D0IXR6_COMT2/52-325
D0IYB5_COMT2/52-325
D0IYD4_COMT2/48-323
D0IYT8_COMT2/13-129
D0IZ79_COMT2/69-339
D0IZH8_COMT2/55-329
D0IZS4_COMT2/37-312
D0IZU0_COMT2/53-325
D0J021_COMT2/43-318
D0J060_COMT2/52-326
D0J063_COMT2/50-324
D0J0C1_COMT2/59-330
D0J0F8_COMT2/35-310
D0J0G2_COMT2/42-316
D0J0Z6_COMT2/48-323
D0J1E1_COMT2/58-327
D0J1E5_COMT2/48-322
D0J1H4_COMT2/48-321
D0J1U4_COMT2/53-329
D0J1V0_COMT2/35-309
D0J1Y8_COMT2/49-324
D0J294_COMT2/44-319
D0J2A0_COMT2/67-341
D0J2H4_COMT2/57-324
D0J2J3_COMT2/44-320
D0J2N6_COMT2/24-298
D0J2X2_COMT2/53-326
D0J2Y2_COMT2/44-322
D0J2Y4_COMT2/49-324
D0J2Y5_COMT2/55-323
D0J301_COMT2/53-328
D0J306_COMT2/58-333
D0J310_COMT2/64-337
D0J327_COMT2/56-330
D0J328_COMT2/49-321
D0J3H0_COMT2/49-323
D0J3K4_COMT2/53-324
D0J3M0_COMT2/52-322
D0J431_COMT2/1-75
D0J432_COMT2/48-319
D0J445_COMT2/47-320
D0J4E7_COMT2/44-318
D0J4F8_COMT2/43-319
D0J4T5_COMT2/49-324
D0J561_COMT2/51-325
D0J565_COMT2/54-325
D0J569_COMT2/59-334
D0J570_COMT2/59-335
D0J5E6_COMT2/52-325
D0J605_COMT2/50-322
D0J614_COMT2/59-334
D0J634_COMT2/58-332
D0J658_COMT2/68-345
D0J661_COMT2/60-334
D0J6B9_COMT2/63-338
D0J6F2_COMT2/59-329
D0J6J2_COMT2/56-329
D0J6K3_COMT2/60-334
D0J6N8_COMT2/52-324
D0J6T7_COMT2/49-321
D0J6W2_COMT2/48-323
D0J705_COMT2/88-361
D0J770_COMT2/47-321
D0J776_COMT2/46-263
D0J778_COMT2/61-335
D0J7F0_COMT2/54-331
D0J7L1_COMT2/34-307
D0J7L6_COMT2/50-322
D0J7M0_COMT2/46-320
D0J7Q3_COMT2/16-289
D0J819_COMT2/54-329
D0J827_COMT2/84-358
D0J889_COMT2/66-341
D0J8B1_COMT2/50-325
D0J8C2_COMT2/67-342
D0J8D9_COMT2/51-324
D0RN67_9RICK/59-330
D0RNF7_9RICK/51-320
D0RQA7_9RICK/33-323
D0S7S2_ACICA/52-328
D0X1L5_VIBAL/51-321
D0XG66_VIBHA/44-321
D0ZU08_SALT1/49-323
D1B8H0_THEAS/51-328
D1C9B0_SPHTD/72-345
D1P5Q4_9ENTR/46-322
D1PKI6_9FIRM/42-320
D1RTW7_SEROD/48-322
D1Y187_9BACT/46-318
D1Y1W9_9BACT/49-317
D1Y1Z8_9BACT/48-318
D1Y4J0_9BACT/78-344
D1Y573_9BACT/50-323
D1Y5C8_9BACT/69-322
D1Y809_9BACT/47-322
D1Y840_9BACT/47-317
D2AVS5_STRRD/50-323
D2AYL2_STRRD/48-324
D2BS71_DICD5/48-319
D2NB25_ECOS5/43-317
D2NDR7_ECOS5/52-322
D2PN02_KRIFD/54-330
D2RJK0_ACIFV/55-329
D2RK68_ACIFV/61-331
D2RMR6_ACIFV/56-304
D2RXN8_HALTV/61-331
D2S474_GEOOG/62-331
D2S511_GEOOG/54-331
D2S993_GEOOG/56-325
D2S997_GEOOG/52-321
D2S9A1_GEOOG/57-328
D2SC83_GEOOG/64-338
D2TM62_CITRI/1-257
D2YHH9_VIBMI/42-320
D2YJA3_VIBMI/47-313
D2YJG4_VIBMI/44-321
D2YP34_VIBMI/43-321
D2YP99_VIBMI/47-313
D2YPG6_VIBMI/44-321
D2Z5D6_9BACT/45-312
D2Z5Z9_9BACT/43-316
D2Z608_9BACT/46-322
D2Z7J7_9BACT/46-323
D2Z893_9BACT/44-307
D2ZEV6_9ENTR/49-320
D3ADK8_9CLOT/95-366
D3FWQ4_BACPE/67-339
D3L0J5_9BACT/49-326
D3L119_9BACT/49-319
D3LS81_MICLU/65-335
D3NRV3_AZOS1/133-399
D3NRV4_AZOS1/47-316
D3NS74_AZOS1/61-327
D3PNI6_MEIRD/45-317
D3PPF7_MEIRD/40-319
D3QAJ0_STANL/62-338
D3UIL8_HELM1/41-319
D3V8D6_XENBS/50-323
D3VKW7_XENNA/53-321
D4BHI3_9ENTR/45-323
D4BWH2_PRORE/46-322
D4CVY8_9FUSO/41-325
D4E3J7_SEROD/48-324
D4G6B9_BACNA/46-318
D4GJ93_PANAM/52-328
D4GSK3_HALVD/65-333
D4JYU8_9FIRM/76-320
D4K7E0_9FIRM/78-320
D4M7Z7_9BACT/46-308
D4X3I8_9BURK/50-324
D4X3K6_9BURK/59-333
D4X3S3_9BURK/55-329
D4X3S7_9BURK/57-335
D4X3Y2_9BURK/52-327
D4X402_9BURK/48-325
D4X406_9BURK/58-331
D4X4A3_9BURK/51-326
D4X4F9_9BURK/52-327
D4X4I7_9BURK/46-319
D4X4T2_9BURK/53-329
D4X4U1_9BURK/50-327
D4X5C9_9BURK/74-348
D4X5E5_9BURK/51-329
D4X5J1_9BURK/49-323
D4X5N9_9BURK/45-318
D4X5R5_9BURK/47-320
D4X5T8_9BURK/49-322
D4X5X7_9BURK/43-301
D4X5Y8_9BURK/68-341
D4X603_9BURK/53-325
D4X647_9BURK/46-318
D4X683_9BURK/48-322
D4X6H8_9BURK/45-318
D4X6I1_9BURK/45-317
D4X6N5_9BURK/52-327
D4X6V3_9BURK/56-331
D4X748_9BURK/47-318
D4X7B7_9BURK/53-325
D4X7L0_9BURK/49-324
D4X7T7_9BURK/55-328
D4X7T9_9BURK/47-321
D4X7W8_9BURK/52-327
D4X7X3_9BURK/49-324
D4X868_9BURK/47-322
D4X8K3_9BURK/49-323
D4X8P0_9BURK/42-315
D4X8Q9_9BURK/44-318
D4X8R9_9BURK/53-328
D4X962_9BURK/43-317
D4X9V1_9BURK/46-319
D4XA39_9BURK/52-326
D4XA88_9BURK/40-314
D4XB28_9BURK/52-327
D4XBH1_9BURK/53-328
D4XBI3_9BURK/52-328
D4XC13_9BURK/48-320
D4XCF0_9BURK/53-327
D4XCG3_9BURK/51-325
D4XCG4_9BURK/50-315
D4XCI2_9BURK/51-323
D4XCI6_9BURK/57-332
D4XCK2_9BURK/50-269
D4XCL4_9BURK/47-323
D4XCP9_9BURK/51-326
D4XCQ0_9BURK/51-325
D4XCR6_9BURK/52-320
D4XCR9_9BURK/56-328
D4XCX3_9BURK/50-324
D4XCY6_9BURK/59-331
D4XD67_9BURK/53-327
D4XD69_9BURK/56-331
D4XD78_9BURK/50-324
D4XDK1_9BURK/48-322
D4XDM6_9BURK/46-291
D4XDN1_9BURK/49-322
D4XDY0_9BURK/50-324
D4XE34_9BURK/48-321
D4XE81_9BURK/49-322
D4XEE3_9BURK/53-324
D4XEI4_9BURK/51-324
D4XEJ4_9BURK/55-328
D4XEN0_9BURK/45-319
D4XEP7_9BURK/51-324
D4XER0_9BURK/50-324
D4XES5_9BURK/49-323
D4XEW1_9BURK/1-275
D4XEX8_9BURK/44-316
D4XEY1_9BURK/51-324
D4XF17_9BURK/45-320
D4XF89_9BURK/56-330
D4XFE4_9BURK/57-330
D4XFE8_9BURK/52-330
D4XFE9_9BURK/46-320
D4XFH2_9BURK/42-316
D4XFM2_9BURK/43-146
D4XFP7_9BURK/52-324
D4XFT0_9BURK/49-321
D4XFU4_9BURK/55-327
D4XG05_9BURK/46-320
D4XG13_9BURK/51-324
D4XG85_9BURK/47-320
D4XGA3_9BURK/46-320
D4XGC8_9BURK/53-326
D4XGD7_9BURK/47-315
D4XGF3_9BURK/44-317
D4XGK6_9BURK/45-319
D4XGL2_9BURK/52-325
D4XGN1_9BURK/53-328
D4XGT9_9BURK/44-317
D4XGY2_9BURK/45-322
D4XH45_9BURK/58-328
D4XHD2_9BURK/4-182
D4XHL7_9BURK/48-319
D4XHN9_9BURK/64-335
D4XHS8_9BURK/48-321
D4XHV4_9BURK/51-324
D4XI27_9BURK/47-320
D4XI47_9BURK/51-324
D4XIC0_9BURK/51-327
D4XIJ7_9BURK/44-318
D4XIM2_9BURK/46-319
D4XIR3_9BURK/57-324
D4XIR8_9BURK/48-323
D4XIS1_9BURK/90-363
D4XIT1_9BURK/48-321
D4XIT7_9BURK/51-325
D4XIU7_9BURK/46-321
D4XIW3_9BURK/64-338
D4XIW8_9BURK/50-322
D4XIX1_9BURK/52-325
D4XIX7_9BURK/51-325
D4XJ00_9BURK/57-173
D4XJA4_9BURK/45-319
D4XJA8_9BURK/42-316
D4XJA9_9BURK/55-328
D4XJH3_9BURK/48-322
D4XJI7_9BURK/48-320
D4XJJ3_9BURK/60-333
D4XJJ4_9BURK/54-329
D4XJJ8_9BURK/52-326
D4XJK1_9BURK/48-323
D4XJM1_9BURK/48-319
D4XJN1_9BURK/46-318
D4XS14_ACIHA/71-345
D4XTQ8_ACIHA/65-341
D4YQA6_9MICO/71-344
D4ZBL8_SHEVD/33-306
D4ZLX7_SHEVD/69-340
D5BND4_PUNMI/40-315
D5BT54_PUNMI/52-322
D5C644_ENTCC/49-323
D5D5C7_ECOKI/52-322
D5DB66_BACMD/46-319
D5E180_BACMQ/46-319
D5ECK8_AMICL/44-317
D5EFT6_AMICL/55-326
D5KB60_9BURK/52-325
D5N1S6_BACSU/46-318
D5NC60_9BURK/48-320
D5NC65_9BURK/47-320
D5NC75_9BURK/54-327
D5NC81_9BURK/45-318
D5NC83_9BURK/47-320
D5NC96_9BURK/58-331
D5NPA2_9BURK/59-342
D5NPV2_9BURK/48-321
D5NQJ4_9BURK/49-322
D5P098_CORAM/56-328
D5RCY7_FUSNN/40-324
D5RGA5_9PROT/28-300
D5RGA7_9PROT/28-300
D5RGI8_9PROT/49-323
D5RGM3_9PROT/64-338
D5RGW5_9PROT/49-321
D5RHQ2_9PROT/55-331
D5RHS3_9PROT/49-321
D5RHW4_9PROT/49-321
D5RHZ4_9PROT/51-325
D5RI61_9PROT/54-325
D5RIE6_9PROT/56-327
D5RIH0_9PROT/51-325
D5RJ15_9PROT/68-346
D5RJ35_9PROT/54-327
D5RJ42_9PROT/52-325
D5RJK5_9PROT/80-354
D5RJR5_9PROT/52-325
D5RJS8_9PROT/50-323
D5RJT2_9PROT/49-322
D5RJU0_9PROT/54-230
D5RJX6_9PROT/50-325
D5RK09_9PROT/54-329
D5RK73_9PROT/40-313
D5RK85_9PROT/55-329
D5RKJ6_9PROT/48-320
D5RLC0_9PROT/1-277
D5RLK2_9PROT/53-251
D5RLW7_9PROT/47-327
D5RLX5_9PROT/25-300
D5RLZ2_9PROT/47-322
D5RMC5_9PROT/54-329
D5RMG4_9PROT/53-327
D5RMM7_9PROT/31-304
D5RMX5_9PROT/60-334
D5RN07_9PROT/52-326
D5RN15_9PROT/1-279
D5RN18_9PROT/80-356
D5RN22_9PROT/45-319
D5RN40_9PROT/44-321
D5RN54_9PROT/54-327
D5RN73_9PROT/55-327
D5RN75_9PROT/73-345
D5RNA0_9PROT/37-312
D5RNA8_9PROT/20-293
D5RNF5_9PROT/33-303
D5RNI3_9PROT/28-295
D5RNS3_9PROT/53-328
D5RNV8_9PROT/30-305
D5RP57_9PROT/51-331
D5RPM5_9PROT/50-323
D5RPT6_9PROT/50-321
D5RPY5_9PROT/46-320
D5RQL2_9PROT/59-338
D5RQX9_9PROT/47-322
D5RQZ6_9PROT/50-306
D5RR11_9PROT/49-324
D5RS00_9PROT/53-326
D5RSY0_9PROT/56-336
D5RSY1_9PROT/53-324
D5RT35_9PROT/26-299
D5RT79_9PROT/53-328
D5RTS0_9PROT/59-334
D5RUB1_9PROT/24-297
D5RUG3_9PROT/4-281
D5TRX5_BACT1/49-315
D5UZP5_ARCNC/52-326
D5UZP8_ARCNC/52-326
D5V4Y6_ARCNC/49-322
D5V542_ARCNC/49-317
D5WJJ5_BURSC/63-322
D6AN43_STRFL/53-327
D6B523_9ACTO/57-331
D6BG20_9FUSO/24-308
D6C467_9ACTO/36-327
D6DRC3_ENTCL/49-324
D6ETR9_STRLI/57-332
D6JSJ0_ACIG3/52-328
D6L8D2_9FUSO/40-324
D6LDU6_9FUSO/41-325
D6LIZ8_9FUSO/45-308
D6V0D0_9BRAD/52-334
D6V572_9BRAD/46-327
D6V8E4_9BRAD/48-313
D6V8M0_9BRAD/57-322
D6VA95_9BRAD/51-325
D6XXC0_BACIE/47-311
D6Y2H9_THEBD/112-319
D6ZYB8_STAND/51-325
D6ZYC7_STAND/56-324
D7A0P5_STAND/53-326
D7A0S8_STAND/44-317
D7A0S9_STAND/44-317
D7A114_STAND/53-329
D7A129_STAND/59-333
D7A2B2_STAND/49-325
D7A2R5_STAND/50-323
D7A2Y6_STAND/46-321
D7A462_STAND/52-330
D7A678_STAND/44-319
D7A819_STAND/43-322
D7A860_STAND/49-323
D7A9A9_STAND/50-332
D7A9H7_STAND/82-320
D7A9X8_STAND/55-330
D7AA63_STAND/60-328
D7AAQ9_STAND/50-333
D7AUJ0_NOCDD/56-329
D7AXL6_NOCDD/63-332
D7B0N5_NOCDD/59-332
D7B5J0_NOCDD/54-328
D7BB88_MEISD/41-320
D7BRA7_STRBB/57-331
D7C2I7_STRBB/36-327
D7CDS3_STRBB/60-335
D7CXE4_TRURR/65-328
D7D648_GEOSC/64-345
D7GPN8_9FIRM/79-344
D7GS89_9FIRM/84-356
D7GW60_9FIRM/80-349
D7GW63_9FIRM/83-352
D7H8G8_VIBCH/46-321
D7H8M6_VIBCH/47-313
D7HK00_VIBCH/46-321
D7I4L8_PSESS/46-324
D7WMD6_9BACI/57-337
D7Z1H8_ECOLX/52-322
D7ZU35_ECOLX/52-322
D8ADR8_ECOLX/1-213
D8BEH2_ECOLX/52-322
D8CAK8_ECOLX/52-322
D8D095_COMTE/49-324
D8D0G9_COMTE/55-329
D8D0H7_COMTE/30-303
D8D0Q2_COMTE/53-327
D8D0Y1_COMTE/39-187
D8D187_COMTE/55-329
D8D1D8_COMTE/43-318
D8D1H8_COMTE/1-119
D8D1X6_COMTE/59-334
D8D1X7_COMTE/59-335
D8D266_COMTE/50-323
D8D267_COMTE/1-242
D8D296_COMTE/72-346
D8D299_COMTE/35-310
D8D2K6_COMTE/63-338
D8D2P0_COMTE/54-328
D8D2R9_COMTE/60-334
D8D2S2_COMTE/52-329
D8D2U6_COMTE/58-332
D8D3E0_COMTE/49-323
D8D3E4_COMTE/54-325
D8D3E8_COMTE/51-325
D8D3G0_COMTE/54-332
D8D3G3_COMTE/56-328
D8D3K5_COMTE/1-271
D8D3U5_COMTE/53-331
D8D3U7_COMTE/49-324
D8D3U8_COMTE/55-323
D8D4F2_COMTE/53-329
D8D4F8_COMTE/35-309
D8D4H2_COMTE/44-319
D8D4H8_COMTE/57-331
D8D4Q8_COMTE/52-325
D8D4S8_COMTE/47-322
D8D4V1_COMTE/53-326
D8D4X0_COMTE/54-327
D8D536_COMTE/63-334
D8D573_COMTE/48-320
D8D5G2_COMTE/56-330
D8D5K4_COMTE/46-320
D8D5W7_COMTE/52-325
D8D5X0_COMTE/51-321
D8D607_COMTE/55-333
D8D6E0_COMTE/52-326
D8D6E3_COMTE/45-319
D8D6L1_COMTE/59-330
D8D6T9_COMTE/52-325
D8D774_COMTE/49-324
D8D777_COMTE/48-321
D8D7A5_COMTE/43-318
D8D7M9_COMTE/58-333
D8D7N3_COMTE/51-324
D8D7S7_COMTE/51-324
D8D833_COMTE/54-329
D8D888_COMTE/84-358
D8D8C0_COMTE/53-325
D8D8C4_COMTE/54-327
D8D8D2_COMTE/52-328
D8D8T3_COMTE/1-259
D8D8V4_COMTE/53-325
D8D8X1_COMTE/37-312
D8D9A9_COMTE/48-323
D8D9H3_COMTE/52-318
D8D9M6_COMTE/50-325
D8D9P9_COMTE/66-341
D8D9Z6_COMTE/38-313
D8DA47_COMTE/66-343
D8DA51_COMTE/51-325
D8DA57_COMTE/46-321
D8DAJ6_COMTE/47-321
D8DAL3_COMTE/44-319
D8DAM8_COMTE/47-326
D8DAR3_COMTE/51-324
D8DAS9_COMTE/51-323
D8DAT8_COMTE/44-320
D8DAW9_COMTE/64-337
D8DB28_COMTE/54-331
D8DB29_COMTE/54-331
D8DB36_COMTE/33-309
D8DB47_COMTE/44-318
D8DBJ4_COMTE/52-322
D8DBL1_COMTE/48-319
D8DCA7_COMTE/48-322
D8DCD7_COMTE/48-321
D8DCE5_COMTE/47-320
D8DCI4_COMTE/45-319
D8DCI7_COMTE/50-323
D8DCK8_COMTE/51-324
D8DCL0_COMTE/1-231
D8DCM4_COMTE/64-337
D8DCT4_COMTE/42-316
D8DCT6_COMTE/50-322
D8DCT9_COMTE/53-329
D8DCV2_COMTE/52-329
D8DCW2_COMTE/48-325
D8DCW4_COMTE/53-326
D8DCX6_COMTE/49-320
D8DCX7_COMTE/55-328
D8DD40_COMTE/58-324
D8DDB5_COMTE/40-312
D8DDF3_COMTE/61-335
D8DDF4_COMTE/46-320
D8DDI4_COMTE/59-331
D8DDL9_COMTE/60-334
D8DDN0_COMTE/56-329
D8DDS1_COMTE/59-329
D8DDS4_COMTE/59-334
D8DE34_COMTE/49-321
D8DE35_COMTE/49-323
D8DE45_COMTE/41-315
D8DE46_COMTE/1-195
D8DE47_COMTE/48-125
D8DE59_COMTE/39-311
D8H3A9_BACAI/49-323
D8IWW4_HERSS/63-318
D8J231_HERSS/63-337
D8J3N4_HALJB/51-333
D8J7B1_HALJB/40-310
D8JBV7_HALJB/3-266
D8N4L1_RALSO/40-314
D8N5B6_RALSO/66-338
D8NM41_RALSO/64-338
D8NMV6_RALSO/66-338
D8NWG4_RALSO/64-338
D8NX71_RALSO/66-338
D8VMW0_9ZZZZ/38-312
D9PFC0_9ZZZZ/17-96
D9PFC1_9ZZZZ/1-140
D9W7A2_9ACTO/51-325
D9WJN3_9ACTO/92-367
D9X8T6_STRVR/50-326
D9XAP9_STRVR/57-331
D9XYE6_9ACTO/57-331
D9Y4W1_9BURK/48-324
D9Y6V3_9BURK/47-324
D9Y7S1_9BURK/64-138
D9Y9K6_9DELT/49-318
D9Y9U0_9DELT/51-321
D9YA99_9DELT/42-315
D9YAQ3_9DELT/48-318
D9YBQ3_9DELT/48-328
D9YC39_9DELT/46-324
D9YDQ1_9DELT/50-324
D9YHX2_9DELT/64-336
D9YHX9_9DELT/72-346
D9YHY0_9DELT/47-322
E0HQA5_9GAMM/40-314
E0HZ99_9BACT/41-309
E0II33_9GAMM/40-314
E0JCD8_RHIME/46-322
E0JCR2_RHIME/45-325
E0JDV3_RHIME/57-327
E0JGP8_RHIME/1-71
E0JH55_RHIME/53-327
E0JJD7_RHIME/47-320
E0JKK2_RHIME/38-312
E0JU93_RHIME/46-322
E0JYX9_RHIME/57-327
E0K430_RHIME/38-312
E0K6W5_RHIME/45-325
E0K7K6_RHIME/53-327
E0KK68_STRVO/54-330
E0M1W3_9ENTR/49-323
E0MMQ5_9RHOB/53-327
E0MNK8_9RHOB/48-322
E0MNM9_9RHOB/44-319
E0MTD5_9RHOB/46-318
E0MTN5_9RHOB/50-323
E0MTW6_9RHOB/46-315
E0NKM3_9FIRM/67-335
E0P0U8_9FIRM/56-321
E0QF27_CAMCO/42-319
E0R2T1_ECOLX/52-322
E0R7M9_DELAC/58-315
E0R7N0_DELAC/52-321
E0R7N3_DELAC/64-334
E0RJ00_PAEP6/73-345
E0RQZ6_SPITD/50-320
E0SBQ6_DICD3/65-325
E0SBQ7_DICD3/84-342
E0SL97_DICD3/50-321
E0TVI2_BACPZ/46-318
E1CS66_VIBPA/44-321
E1D8V7_VIBPA/44-321
E1DHM7_VIBPA/44-321
E1EJ50_VIBPA/44-321
E1P922_ECOAB/52-322
E1R2G7_SPISS/50-322
E1R2V3_SPISS/54-325
E1R4Q2_SPISS/49-322
E1R6U6_SPISS/50-320
E1RB48_SPISS/51-318
E1RBC9_SPISS/51-318
E1RBQ6_SPISS/54-318
E1RC30_SPISS/34-322
E1RC84_SPISS/50-322
E1RWM1_ECOUM/52-322
E1UNL2_BACAS/48-320
E1V489_HALED/48-323
E1V4W9_HALED/50-330
E1V605_HALED/45-320
E1V7F9_HALED/47-326
E1VB91_HALED/62-326
E1VUF7_ARTAR/62-336
E1WA35_SALTS/49-323
E2CD58_9RHOB/51-326
E2CK32_9RHOB/45-314
E2CKZ6_9RHOB/44-315
E2MK04_PSESM/46-323
E2PWI5_STRCL/67-341
E2QI23_ECOLX/52-322
E2SXT0_9RALS/55-329
E2T057_9RALS/47-321
E2T4C0_9RALS/74-346
E2XN68_PSEFL/48-325
E2ZHT6_9FIRM/77-325
E2ZHU5_9FIRM/79-321
E2ZP58_PSEAE/48-325
E3A3B3_PSEAE/52-334
E3BH29_9VIBR/56-331
E3BMG6_9VIBR/42-318
E3BMG9_9VIBR/44-318
E3DLK8_HALPG/46-313
E3E3G7_BACA1/46-319
E3E5F7_PAEPS/60-332
E3EZA8_KETVY/41-315
E3F2G7_KETVY/91-378
E3F4Y4_KETVY/46-320
E3F544_KETVY/47-310
E3F5P6_KETVY/87-329
E3GB58_ENTCS/46-318
E3HAS1_ILYPC/56-334
E3HAS8_ILYPC/61-339
E3HAV5_ILYPC/55-330
E3HC63_ILYPC/52-318
E3HE89_ACHXA/47-318
E3HED1_ACHXA/66-339
E3HEK6_ACHXA/52-326
E3HEM0_ACHXA/65-339
E3HEM3_ACHXA/51-324
E3HEU6_ACHXA/49-321
E3HEZ5_ACHXA/46-320
E3HF03_ACHXA/46-319
E3HF90_ACHXA/58-330
E3HFL0_ACHXA/40-314
E3HFP8_ACHXA/46-321
E3HFX7_ACHXA/50-325
E3HG72_ACHXA/48-322
E3HGF2_ACHXA/50-325
E3HGI2_ACHXA/48-322
E3HGV3_ACHXA/46-318
E3HGX7_ACHXA/47-321
E3HH11_ACHXA/47-320
E3HH20_ACHXA/46-321
E3HH26_ACHXA/46-321
E3HH59_ACHXA/53-326
E3HH68_ACHXA/47-315
E3HH78_ACHXA/48-319
E3HHA5_ACHXA/44-318
E3HHB3_ACHXA/47-320
E3HHB6_ACHXA/51-323
E3HHD7_ACHXA/61-335
E3HHE0_ACHXA/51-325
E3HHE8_ACHXA/51-323
E3HHE9_ACHXA/49-324
E3HHJ6_ACHXA/67-340
E3HHJ8_ACHXA/47-321
E3HHM2_ACHXA/52-327
E3HHM6_ACHXA/51-326
E3HHV6_ACHXA/45-317
E3HHW1_ACHXA/49-322
E3HI44_ACHXA/45-315
E3HI76_ACHXA/43-317
E3HIB3_ACHXA/47-324
E3HID8_ACHXA/50-324
E3HID9_ACHXA/48-319
E3HIE9_ACHXA/55-326
E3HIG1_ACHXA/49-321
E3HIV1_ACHXA/64-338
E3HJ06_ACHXA/44-318
E3HJ14_ACHXA/46-320
E3HJ27_ACHXA/48-322
E3HJ29_ACHXA/48-318
E3HJ39_ACHXA/59-333
E3HJ53_ACHXA/48-323
E3HJ55_ACHXA/55-329
E3HJ71_ACHXA/44-318
E3HJ73_ACHXA/48-321
E3HJ86_ACHXA/48-321
E3HJ98_ACHXA/47-320
E3HJA9_ACHXA/68-338
E3HJB0_ACHXA/59-333
E3HJC0_ACHXA/45-317
E3HJC5_ACHXA/46-320
E3HJF9_ACHXA/52-326
E3HJG8_ACHXA/57-335
E3HJH2_ACHXA/48-321
E3HJP3_ACHXA/47-322
E3HJY8_ACHXA/58-333
E3HJZ9_ACHXA/54-329
E3HK12_ACHXA/52-326
E3HK30_ACHXA/51-325
E3HK93_ACHXA/46-319
E3HKC8_ACHXA/48-320
E3HKC9_ACHXA/51-324
E3HKD2_ACHXA/50-321
E3HKE0_ACHXA/49-323
E3HKF2_ACHXA/58-328
E3HKF6_ACHXA/45-318
E3HKH1_ACHXA/68-341
E3HKI6_ACHXA/50-323
E3HKM2_ACHXA/62-336
E3HKY5_ACHXA/46-318
E3HL20_ACHXA/45-319
E3HL22_ACHXA/51-326
E3HL41_ACHXA/46-320
E3HL61_ACHXA/47-320
E3HLA7_ACHXA/49-323
E3HLK1_ACHXA/44-316
E3HLK4_ACHXA/52-325
E3HLN3_ACHXA/52-327
E3HLQ1_ACHXA/46-318
E3HLU0_ACHXA/57-330
E3HLU4_ACHXA/52-330
E3HM40_ACHXA/46-318
E3HM97_ACHXA/53-324
E3HM98_ACHXA/53-324
E3HMI6_ACHXA/58-330
E3HML6_ACHXA/61-332
E3HMM5_ACHXA/57-331
E3HMM9_ACHXA/55-329
E3HMN1_ACHXA/47-316
E3HMQ6_ACHXA/46-319
E3HN26_ACHXA/45-318
E3HN50_ACHXA/48-322
E3HN78_ACHXA/42-315
E3HN96_ACHXA/50-326
E3HNC3_ACHXA/43-315
E3HNE3_ACHXA/53-328
E3HNH3_ACHXA/52-328
E3HNL4_ACHXA/63-337
E3HNM7_ACHXA/46-318
E3HNR0_ACHXA/48-323
E3HNT2_ACHXA/46-320
E3HP48_ACHXA/53-329
E3HP53_ACHXA/48-321
E3HP62_ACHXA/48-322
E3HP89_ACHXA/62-335
E3HPA0_ACHXA/47-320
E3HPI3_ACHXA/44-319
E3HPQ8_ACHXA/49-323
E3HPW0_ACHXA/48-324
E3HPZ8_ACHXA/46-320
E3HQ00_ACHXA/48-321
E3HQ40_ACHXA/54-329
E3HQ58_ACHXA/58-329
E3HQ88_ACHXA/48-321
E3HQI1_ACHXA/50-323
E3HQM2_ACHXA/48-322
E3HQR4_ACHXA/49-317
E3HQV3_ACHXA/54-328
E3HQW2_ACHXA/61-334
E3HQZ5_ACHXA/49-322
E3HQZ9_ACHXA/51-324
E3HR68_ACHXA/51-324
E3HR71_ACHXA/48-321
E3HR81_ACHXA/46-323
E3HR99_ACHXA/40-314
E3HRE0_ACHXA/45-320
E3HRH8_ACHXA/48-321
E3HRP6_ACHXA/49-329
E3HRV6_ACHXA/50-323
E3HRY9_ACHXA/50-320
E3HS36_ACHXA/50-323
E3HS76_ACHXA/56-332
E3HSU3_ACHXA/50-323
E3HT35_ACHXA/56-330
E3HTD8_ACHXA/43-317
E3HTJ4_ACHXA/48-320
E3HTW5_ACHXA/51-325
E3HTX1_ACHXA/51-326
E3HTY1_ACHXA/56-326
E3HU84_ACHXA/58-329
E3HUA1_ACHXA/42-315
E3HUE2_ACHXA/44-317
E3HUF0_ACHXA/47-320
E3HUI5_ACHXA/43-316
E3HUX8_ACHXA/47-323
E3HUY1_ACHXA/46-321
E3HUZ1_ACHXA/50-324
E3HV00_ACHXA/52-328
E3HV40_ACHXA/55-328
E3HV45_ACHXA/56-334
E3HV46_ACHXA/51-325
E3HV60_ACHXA/47-321
E3HVB8_ACHXA/51-326
E3HVC4_ACHXA/57-325
E3HVC9_ACHXA/46-317
E3HVF5_ACHXA/51-326
E3HVG5_ACHXA/61-333
E3HVK5_ACHXA/49-324
E3HVN3_ACHXA/46-318
E3HVN4_ACHXA/51-324
E3HVQ9_ACHXA/50-323
E3HVS2_ACHXA/51-320
E3HVU1_ACHXA/45-317
E3HVX5_ACHXA/51-324
E3HVY9_ACHXA/51-326
E3HVZ0_ACHXA/48-319
E3HW01_ACHXA/51-325
E3HW05_ACHXA/44-316
E3HW34_ACHXA/42-316
E3HW44_ACHXA/44-318
E3HW48_ACHXA/46-319
E3HWC0_ACHXA/50-324
E3HWC4_ACHXA/47-320
E3HWD2_ACHXA/52-325
E3HWG0_ACHXA/44-318
E3HWG5_ACHXA/45-320
E3HWJ0_ACHXA/46-314
E3HWU5_ACHXA/47-323
E3HWX3_ACHXA/46-319
E3HX20_ACHXA/50-325
E3HX49_ACHXA/50-322
E3HX55_ACHXA/51-326
E3HX78_ACHXA/41-313
E3HXC4_ACHXA/59-333
E3HXC7_ACHXA/45-319
E3HXF4_ACHXA/30-304
E3HXG0_ACHXA/59-327
E3HXH7_ACHXA/51-324
E3HXP4_ACHXA/58-332
E3HXY2_ACHXA/48-325
E3HY09_ACHXA/67-341
E3HY14_ACHXA/73-346
E3HY35_ACHXA/59-333
E3HY52_ACHXA/45-317
E3HYH8_ACHXA/49-323
E3XLC9_ECOLX/38-312
E4M285_9FIRM/117-386
E4P3T9_ECO8N/52-322
E4PJR1_MARAH/61-326
E4RHF0_PSEPB/46-324
E4U6A5_OCEP5/54-322
E5BHT5_9FUSO/29-314
E5BT65_9FUSO/53-324
E5BUC4_9FUSO/42-308
E5BW19_9FUSO/55-330
E5C3E4_9FUSO/29-314
E5TZU8_ALCXX/65-338
E5TZV3_ALCXX/44-320
E5TZV7_ALCXX/53-325
E5U066_ALCXX/51-325
E5U0C8_ALCXX/55-328
E5U0D2_ALCXX/52-330
E5U0D3_ALCXX/46-320
E5U0L2_ALCXX/52-324
E5U0R6_ALCXX/53-325
E5U101_ALCXX/51-327
E5U156_ALCXX/42-316
E5U1A5_ALCXX/49-323
E5U1C0_ALCXX/45-313
E5U1C6_ALCXX/53-328
E5U1F9_ALCXX/47-320
E5U1M7_ALCXX/47-321
E5U1U0_ALCXX/45-320
E5U205_ALCXX/45-76
E5U219_ALCXX/61-334
E5U243_ALCXX/53-285
E5U2L5_ALCXX/52-326
E5U2N6_ALCXX/50-322
E5U2S2_ALCXX/41-313
E5U2T8_ALCXX/54-327
E5U2U3_ALCXX/44-317
E5U304_ALCXX/48-322
E5U328_ALCXX/56-329
E5U329_ALCXX/42-313
E5U334_ALCXX/45-319
E5U366_ALCXX/48-321
E5U384_ALCXX/53-324
E5U3K2_ALCXX/48-320
E5U3X7_ALCXX/51-326
E5U3X9_ALCXX/51-322
E5U3Y2_ALCXX/51-325
E5U3Z8_ALCXX/64-338
E5U456_ALCXX/54-327
E5U480_ALCXX/48-321
E5U485_ALCXX/26-300
E5U4E0_ALCXX/47-320
E5U4H5_ALCXX/64-335
E5U4K4_ALCXX/47-320
E5U4N2_ALCXX/51-324
E5U4R2_ALCXX/44-317
E5U521_ALCXX/47-315
E5U536_ALCXX/51-325
E5U542_ALCXX/49-321
E5U587_ALCXX/48-322
E5U5R1_ALCXX/57-331
E5U5S2_ALCXX/42-316
E5U5S6_ALCXX/44-316
E5U5W3_ALCXX/56-331
E5U6L4_ALCXX/50-324
E5U6M2_ALCXX/48-319
E5U6M5_ALCXX/50-323
E5U715_ALCXX/48-322
E5U792_ALCXX/53-326
E5U7C2_ALCXX/43-318
E5U7V8_ALCXX/45-318
E5U7W1_ALCXX/55-327
E5U827_ALCXX/52-327
E5U885_ALCXX/47-322
E5U8A3_ALCXX/57-335
E5U8B4_ALCXX/10-284
E5U8D4_ALCXX/54-329
E5U8D7_ALCXX/47-320
E5U8F1_ALCXX/47-320
E5U8H3_ALCXX/49-322
E5U8L1_ALCXX/55-331
E5U8N9_ALCXX/45-320
E5U8Q6_ALCXX/50-325
E5U8R3_ALCXX/75-348
E5U8V7_ALCXX/48-322
E5U8X5_ALCXX/49-324
E5U945_ALCXX/51-326
E5UA30_ALCXX/49-321
E5UA48_ALCXX/48-321
E5UAC8_ALCXX/45-318
E5UAH6_ALCXX/47-320
E5UBC4_ALCXX/55-330
E5UBD6_ALCXX/52-326
E5UBI2_ALCXX/48-322
E5UBP3_ALCXX/48-322
E5UBZ9_ALCXX/49-322
E5UC04_ALCXX/50-322
E5UC28_ALCXX/50-323
E5UC94_ALCXX/47-323
E5UCB4_ALCXX/46-319
E5UCJ9_ALCXX/52-326
E5UCR9_ALCXX/41-315
E5UD18_ALCXX/52-323
E5UD63_ALCXX/54-327
E5UD76_ALCXX/53-264
E5UDI0_ALCXX/50-325
E5UDQ6_ALCXX/51-324
E5UDQ8_ALCXX/48-322
E5UDT4_ALCXX/49-324
E5UDU0_ALCXX/47-322
E5UDU6_ALCXX/48-323
E5UE50_ALCXX/47-322
E5UEC8_ALCXX/47-321
E5UEY1_ALCXX/43-317
E5UFD0_ALCXX/45-318
E5UFI1_ALCXX/70-344
E5UFN3_ALCXX/58-329
E5UFP9_ALCXX/56-330
E5UG99_ALCXX/50-324
E5UGA8_ALCXX/53-329
E5UGL5_ALCXX/46-319
E5UGP3_ALCXX/52-328
E5UGT8_ALCXX/51-310
E5UGV9_ALCXX/51-326
E5W4U8_9BACI/89-365
E5WBM5_9BACI/47-318
E5WGL3_9BACI/48-323
E5WMB4_9BACI/60-329
E5Y1R0_BILWA/47-317
E5Y204_BILWA/45-312
E5Y293_BILWA/44-315
E5Y295_BILWA/45-316
E5Y2M4_BILWA/45-315
E5Y2S4_BILWA/51-321
E5Y666_BILWA/49-322
E5Y7H4_BILWA/52-321
E5Y8Q2_BILWA/50-323
E5Y9D2_BILWA/48-328
E5Y9H9_BILWA/47-312
E5YAP7_BILWA/47-313
E5YQN3_9BACL/53-333
E5Z145_9BACL/1-269
E6A1A8_ECOLX/52-322
E6A8L5_ECOLX/52-322
E6JXK6_9SPIO/50-320
E6S8R4_INTC7/69-344
E6SHX3_THEM7/76-348
E6T903_SHEB6/40-314
E6TFB3_MYCSR/52-320
E6TH42_MYCSR/52-326
E6UUS8_VARPD/47-321
E6UUT8_VARPD/45-319
E6UUT9_VARPD/51-325
E6UV66_VARPD/50-324
E6UV73_VARPD/54-327
E6UVE3_VARPD/53-328
E6UVF0_VARPD/51-325
E6UVJ1_VARPD/49-323
E6UW68_VARPD/44-318
E6UWB7_VARPD/59-333
E6UWE9_VARPD/43-321
E6UWG7_VARPD/55-336
E6UWU5_VARPD/60-317
E6UWU8_VARPD/58-331
E6UXJ1_VARPD/46-320
E6UXX4_VARPD/49-322
E6UYE6_VARPD/58-332
E6UYF6_VARPD/49-325
E6UZE0_VARPD/55-328
E6UZX4_VARPD/48-323
E6UZZ7_VARPD/39-312
E6V007_VARPD/59-333
E6V0G0_VARPD/48-322
E6V119_VARPD/54-327
E6V124_VARPD/56-329
E6V127_VARPD/52-327
E6V197_VARPD/49-325
E6V1A4_VARPD/51-323
E6V1A6_VARPD/51-325
E6V1E2_VARPD/43-317
E6V1F3_VARPD/45-321
E6V1H2_VARPD/56-327
E6V1I3_VARPD/58-331
E6V1I7_VARPD/45-324
E6V1M1_VARPD/51-324
E6V1Z3_VARPD/49-321
E6V1Z9_VARPD/45-318
E6V232_VARPD/52-326
E6V289_VARPD/49-322
E6V2G9_VARPD/50-321
E6V2X4_VARPD/54-331
E6V2X8_VARPD/48-323
E6V316_VARPD/46-319
E6V320_VARPD/55-328
E6V389_VARPD/49-326
E6V3A3_VARPD/50-325
E6V3A4_VARPD/51-322
E6V410_VARPD/54-327
E6V466_VARPD/53-326
E6V4A2_VARPD/57-332
E6V4A3_VARPD/49-327
E6V4A8_VARPD/58-331
E6V5A9_VARPD/57-338
E6V5D5_VARPD/58-332
E6V5Y5_VARPD/41-315
E6V651_VARPD/56-329
E6V652_VARPD/61-334
E6V6F9_VARPD/52-322
E6V6R0_VARPD/48-320
E6V6S8_VARPD/65-339
E6V6T2_VARPD/51-327
E6V7B4_VARPD/48-318
E6V7D1_VARPD/41-310
E6V7D2_VARPD/51-322
E6V7D6_VARPD/61-334
E6V7T5_VARPD/50-327
E6V7T7_VARPD/55-325
E6V7U6_VARPD/54-326
E6V7U9_VARPD/51-325
E6V845_VARPD/48-322
E6V8R9_VARPD/52-325
E6V8X6_VARPD/53-326
E6V925_VARPD/48-322
E6V9A1_VARPD/55-328
E6V9A8_VARPD/47-321
E6V9J1_VARPD/43-315
E6V9P2_VARPD/54-330
E6V9P4_VARPD/58-333
E6VAA4_VARPD/56-329
E6VAM5_VARPD/60-338
E6VAN7_VARPD/50-321
E6VAV3_VARPD/56-331
E6VBJ2_VARPD/65-335
E6VD83_RHOPX/58-332
E6VDI1_RHOPX/55-329
E6VF07_RHOPX/57-329
E6VMI5_RHOPX/58-334
E6VN56_RHOPX/49-321
E6VX16_DESAO/45-316
E6W8K5_PANSA/47-322
E7C2K5_9RHIZ/47-295
E7C562_9RHIZ/43-318
E7C5N8_9RHIZ/43-318
E7C692_9BACT/46-315
E7GI56_CLOSY/73-346
E7GKW1_CLOSY/66-333
E7GM08_CLOSY/77-347
E7GQK7_CLOSY/66-332
E7GQL6_CLOSY/81-350
E7GS09_CLOSY/67-249
E7GT18_CLOSY/74-333
E7H163_9BURK/47-323
E7H502_9BURK/52-329
E7P1Q5_PSESG/46-324
E7PT37_PSESG/46-324
E7QZ39_9EURY/16-285
E7RJL2_9BACL/57-334
E7RXQ3_9BURK/15-293
E7U0Y7_ECOLX/43-317
E7V1P8_SALTY/49-323
E7VC37_SALMO/49-323
E7VH83_SALMO/49-323
E7VY73_SALMO/49-323
E7WF27_SALMO/49-323
E7WLG9_SALMO/49-323
E7WW89_SALMO/49-323
E7XEB3_SALMO/49-323
E7XRZ8_SALMO/49-323
E7Y155_SALMO/49-323
E7Y8C9_SALMO/49-323
E7YHP3_SALMO/49-323
E7Z372_SALMO/49-323
E7ZEP4_SALMO/49-323
E7ZRX5_SALMO/49-323
E7ZYZ5_SALMO/49-323
E8AB39_SALMO/49-323
E8ATV8_SALMO/49-323
E8B0J8_SALMO/49-323
E8BFL9_SALMO/49-323
E8BPF9_SALMO/49-323
E8C7M4_SALMO/49-323
E8CBW6_SALMO/49-323
E8CM64_SALMO/49-323
E8D2P7_SALMO/49-323
E8DCT2_SALMO/49-323
E8DST6_SALMO/49-323
E8E3R3_SALMO/49-323
E8EEA9_SALMO/49-323
E8EXL4_SALMO/49-323
E8F3G6_SALMO/49-323
E8FFL3_SALMO/49-323
E8FTW8_SALMO/49-323
E8G9K7_SALMO/49-323
E8GNB6_SALMO/49-323
E8GYB5_SALMO/49-323
E8LDG6_9FIRM/51-322
E8LIX8_9GAMM/48-322
E8LJK2_9GAMM/52-317
E8LLZ2_9GAMM/48-320
E8LPB2_9VIBR/44-321
E8M5Z3_9VIBR/44-321
E8NFB9_MICTS/57-330
E8NQ83_SALET/49-323
E8PMN5_THESS/48-321
E8SDC4_MICSL/60-335
E8SVX4_GEOS2/64-344
E8TCS6_MESCW/46-322
E8TCT0_MESCW/49-323
E8TQ95_ALIDB/54-324
E8TQ98_ALIDB/48-321
E8TQK3_ALIDB/57-332
E8TQT4_ALIDB/48-318
E8TR64_ALIDB/48-318
E8TR84_ALIDB/63-337
E8TR98_ALIDB/51-321
E8TRA1_ALIDB/45-318
E8TRF7_ALIDB/61-333
E8TRG0_ALIDB/47-321
E8TRI7_ALIDB/57-330
E8TRT4_ALIDB/53-329
E8TRT7_ALIDB/53-325
E8TRT9_ALIDB/40-314
E8TRY1_ALIDB/49-322
E8TRY4_ALIDB/43-315
E8TRZ3_ALIDB/53-328
E8TS39_ALIDB/53-325
E8TS51_ALIDB/49-322
E8TS69_ALIDB/46-318
E8TS80_ALIDB/43-313
E8TS82_ALIDB/54-327
E8TS84_ALIDB/56-333
E8TS85_ALIDB/53-325
E8TS90_ALIDB/56-329
E8TS95_ALIDB/52-327
E8TSA2_ALIDB/52-325
E8TSE7_ALIDB/44-320
E8TSE8_ALIDB/50-324
E8TSF7_ALIDB/45-319
E8TSJ0_ALIDB/50-321
E8TSJ1_ALIDB/47-321
E8TSP2_ALIDB/49-323
E8TST4_ALIDB/49-323
E8TSZ0_ALIDB/65-338
E8TSZ2_ALIDB/49-324
E8TSZ4_ALIDB/48-325
E8TSZ6_ALIDB/51-324
E8TSZ7_ALIDB/50-328
E8TT04_ALIDB/52-322
E8TT12_ALIDB/50-323
E8TT17_ALIDB/56-334
E8TTD0_ALIDB/52-324
E8TTM8_ALIDB/53-323
E8TTR0_ALIDB/45-319
E8TTR1_ALIDB/50-322
E8TTV1_ALIDB/51-323
E8TTW0_ALIDB/48-321
E8TTX2_ALIDB/49-324
E8TTY8_ALIDB/47-320
E8TU88_ALIDB/53-323
E8TUB3_ALIDB/51-324
E8TUB4_ALIDB/53-326
E8TUE4_ALIDB/48-326
E8TUI1_ALIDB/42-317
E8TUP2_ALIDB/44-319
E8TUP6_ALIDB/49-323
E8TUP8_ALIDB/52-326
E8TUQ1_ALIDB/53-326
E8TUQ2_ALIDB/43-315
E8TUQ5_ALIDB/51-324
E8TUU0_ALIDB/53-326
E8TUU4_ALIDB/50-321
E8TUU7_ALIDB/44-315
E8TUV0_ALIDB/54-327
E8TUV4_ALIDB/45-318
E8TUV5_ALIDB/46-316
E8TVU4_ALIDB/49-322
E8TVX2_ALIDB/46-319
E8TVX9_ALIDB/48-321
E8TW08_ALIDB/44-315
E8TW13_ALIDB/59-334
E8TW22_ALIDB/56-332
E8TW90_ALIDB/46-320
E8TW94_ALIDB/57-331
E8TWF5_ALIDB/63-340
E8TWH1_ALIDB/54-335
E8TWH2_ALIDB/47-326
E8TWQ2_ALIDB/45-318
E8TWR5_ALIDB/46-318
E8TWX5_ALIDB/46-320
E8TWY1_ALIDB/46-320
E8TWZ2_ALIDB/49-322
E8TX10_ALIDB/64-340
E8TX56_ALIDB/47-323
E8TX62_ALIDB/56-329
E8TX74_ALIDB/44-319
E8TXA7_ALIDB/48-320
E8TXL0_ALIDB/51-325
E8TXQ7_ALIDB/51-324
E8TXS3_ALIDB/1-121
E8TXU9_ALIDB/55-328
E8TXV7_ALIDB/51-324
E8TXV9_ALIDB/49-322
E8TXW9_ALIDB/53-326
E8TXX4_ALIDB/49-322
E8TXX7_ALIDB/58-333
E8TXY7_ALIDB/50-322
E8TY55_ALIDB/50-328
E8TY70_ALIDB/44-318
E8TYC6_ALIDB/49-327
E8TYN1_ALIDB/47-320
E8TYN7_ALIDB/51-325
E8TYP1_ALIDB/51-325
E8TZ49_ALIDB/50-324
E8TZ75_ALIDB/30-284
E8TZA4_ALIDB/45-319
E8TZB9_ALIDB/54-327
E8TZC3_ALIDB/46-321
E8TZD9_ALIDB/51-325
E8TZP3_ALIDB/50-323
E8TZP4_ALIDB/49-322
E8TZW0_ALIDB/54-79
E8TZZ8_ALIDB/41-313
E8U003_ALIDB/52-315
E8U019_ALIDB/54-327
E8U025_ALIDB/45-318
E8U055_ALIDB/63-337
E8U0I5_ALIDB/48-322
E8U0N7_ALIDB/46-319
E8U0R6_ALIDB/48-323
E8U0V5_ALIDB/50-324
E8U130_ALIDB/43-319
E8U135_ALIDB/51-327
E8U163_ALIDB/52-325
E8U182_ALIDB/45-318
E8U195_ALIDB/52-327
E8U198_ALIDB/48-323
E8U1C0_ALIDB/47-318
E8U1C4_ALIDB/53-326
E8U1C5_ALIDB/44-320
E8U1E2_ALIDB/56-333
E8U1P0_ALIDB/56-329
E8U1P3_ALIDB/46-321
E8U1Q5_ALIDB/61-335
E8U1Q6_ALIDB/53-327
E8U1R8_ALIDB/45-316
E8U1W7_ALIDB/61-331
E8U1X0_ALIDB/45-315
E8U1X1_ALIDB/54-328
E8U1X3_ALIDB/4-206
E8U1X5_ALIDB/53-327
E8U1Y6_ALIDB/58-334
E8U237_ALIDB/44-318
E8U240_ALIDB/50-324
E8UDR5_TAYEM/45-319
E8UEX4_TAYEM/52-330
E8VE49_BACST/46-318
E8VTX7_VIBVU/44-321
E8W5M3_STRFA/53-327
E8XK26_SALT4/49-323
E9A5E1_SALET/49-323
E9LF97_YERRU/48-323
E9SIQ7_CLOSY/73-346
E9SLF7_CLOSY/74-333
E9SLY2_CLOSY/67-249
E9SMK5_CLOSY/66-333
E9SP23_CLOSY/81-350
E9SR96_CLOSY/77-347
E9TS95_ECOLX/52-322
E9UCR5_ECOLX/52-322
E9UP95_9ACTO/55-328
E9US05_9ACTO/49-316
E9V090_9ACTO/57-326
E9V098_9ACTO/56-333
E9VG11_ECOLX/52-322
E9VWK3_ECOLX/52-322
E9XUL3_ECOLX/52-322
E9Y825_ECOLX/52-322
E9YLN3_ECOLX/52-322
E9Z1C4_ECOLX/52-322
E9ZAK7_ESCFE/43-317
E9ZE84_ESCFE/45-320
E9ZET2_ESCFE/52-322
F0E8D8_9PSED/46-324
F0JIC2_DESDE/48-316
F0JPV8_ESCFE/43-317
F0JRN3_ESCFE/45-320
F0JW80_ESCFE/52-322
F0KP24_ACICP/72-348
F0L288_9RHIZ/38-312
F0L3M6_9RHIZ/108-384
F0LDP9_9RHIZ/53-326
F0LTF3_VIBFU/45-321
F0M5A9_ARTPP/110-306
F0M5H1_ARTPP/57-333
F0M8L2_ARTPP/60-329
F0MA89_ARTPP/61-335
F0MCR6_ARTPP/60-335
F0P430_STAPE/55-329
F0PM91_BACT0/49-321
F0Q0L3_ACIAP/56-329
F0Q0L6_ACIAP/44-316
F0Q1A5_ACIAP/43-317
F0Q1A7_ACIAP/59-333
F0Q1J3_ACIAP/51-328
F0Q1K2_ACIAP/49-321
F0Q1N8_ACIAP/62-339
F0Q1T3_ACIAP/51-325
F0Q207_ACIAP/51-323
F0Q277_ACIAP/78-351
F0Q282_ACIAP/49-319
F0Q2U7_ACIAP/51-325
F0Q375_ACIAP/42-318
F0Q3B2_ACIAP/50-323
F0Q3H1_ACIAP/46-316
F0Q3I5_ACIAP/35-308
F0Q3J5_ACIAP/58-331
F0Q3U3_ACIAP/60-334
F0Q418_ACIAP/53-327
F0Q444_ACIAP/61-335
F0Q4C2_ACIAP/43-319
F0Q566_ACIAP/64-338
F0Q5C1_ACIAP/51-325
F0Q5H3_ACIAP/57-330
F0Q5H4_ACIAP/51-324
F0Q5I8_ACIAP/45-319
F0Q5J4_ACIAP/54-328
F0Q5X5_ACIAP/51-325
F0Q608_ACIAP/54-328
F0Q612_ACIAP/65-340
F0Q613_ACIAP/57-333
F0Q6N4_ACIAP/56-326
F0Q711_ACIAP/48-322
F0Q789_ACIAP/55-327
F0Q7D0_ACIAP/52-324
F0Q7R5_ACIAP/53-326
F0Q7T4_ACIAP/76-357
F0Q7T5_ACIAP/48-327
F0Q7W2_ACIAP/60-336
F0Q837_ACIAP/53-328
F0Q838_ACIAP/53-325
F0Q839_ACIAP/45-319
F0Q892_ACIAP/48-324
F0Q8B9_ACIAP/50-324
F0Q8F8_ACIAP/53-327
F0Q8H7_ACIAP/58-336
F0Q8M2_ACIAP/60-333
F0Q8W7_ACIAP/75-347
F0Q8X0_ACIAP/49-321
F0Q925_ACIAP/55-330
F0Q9V5_ACIAP/54-328
F0QA77_ACIAP/43-319
F0QAL5_ACIAP/58-332
F0QAL7_ACIAP/66-340
F0QAM0_ACIAP/62-336
F0QAM1_ACIAP/43-315
F0QAQ6_ACIAP/47-321
F0QB22_ACIAP/68-341
F0QB30_ACIAP/46-318
F0QBT0_ACIAP/52-326
F0QBU3_ACIAP/62-334
F0QBW0_ACIAP/80-353
F0QC73_ACIAP/50-324
F0QCA7_ACIAP/44-318
F0QCJ3_ACIAP/45-319
F0QDJ8_ACIAP/53-326
F0RSP8_SPHGB/49-310
F0RUI1_SPHGB/54-322
F0RUW5_SPHGB/62-327
F0RUW9_SPHGB/49-322
F0RVW9_SPHGB/50-320
F0RXH7_SPHGB/53-337
F0RZJ1_SPHGB/51-320
F0RZK7_SPHGB/48-323
F0RZN3_SPHGB/58-321
F1VZ38_9BURK/46-299
F1W2T1_9BURK/38-307
F1ZPT4_ECOLX/52-322
F2A6L0_RHIET/48-324
F2AHR2_RHIET/53-327
F2EPT1_PANAN/52-328
F2F464_9BACL/56-337
F2FG23_SALDU/49-323
F2FVF6_SALGL/49-323
F2HBK5_BACTU/49-322
F2I0Q9_9RICK/46-213
F2I2A1_9RICK/44-335
F2I2B1_9RICK/61-331
F2I3S0_9RICK/52-321
F2IZJ1_9PROT/48-316
F2J2J1_9PROT/48-321
F2JX90_9GAMM/43-317
F2JY03_9GAMM/53-322
F2K0Q4_9GAMM/50-325
F2KE42_PSEBR/51-328
F2N5I8_PSEST/52-321
F2N6R3_PSEST/385-656
F2NN88_9DEIN/42-322
F2RF58_9ACTO/53-327
O87610_PSEAE/2-279
Q02HQ5_PSEAB/48-325
Q02LZ5_PSEAB/80-362
Q07I48_RHOP5/58-332
Q07J41_RHOP5/44-317
Q07JN8_RHOP5/67-340
Q07LA2_RHOP5/53-327
Q07PP2_RHOP5/55-332
Q07Q83_RHOP5/53-335
Q09KQ5_COMTE/50-141
Q09SN7_BORPA/1-78
Q0FDJ3_9RHOB/46-315
Q0FFZ6_9RHOB/62-326
Q0FGI2_9RHOB/44-317
Q0FKN9_9RHOB/44-321
Q0FSI7_9RHOB/47-317
Q0FSJ9_9RHOB/44-309
Q0FTU8_9RHOB/51-326
Q0FTW1_9RHOB/46-311
Q0FWZ8_9RHOB/44-314
Q0FY55_9RHIZ/49-321
Q0G0X4_9RHIZ/47-327
Q0G432_9RHIZ/52-329
Q0G473_9RHIZ/46-315
Q0G747_9RHIZ/50-322
Q0GQT2_9BURK/47-322
Q0HFJ7_SHESM/40-314
Q0HYD3_SHESR/40-314
Q0JY59_CUPNH/44-318
Q0JY69_CUPNH/48-322
Q0JYA0_CUPNH/54-327
Q0JYB5_CUPNH/46-322
Q0JYF1_CUPNH/39-315
Q0JYF3_CUPNH/48-322
Q0JYT4_CUPNH/52-325
Q0JYW8_CUPNH/44-317
Q0JZ87_CUPNH/45-317
Q0JZB7_CUPNH/53-326
Q0JZC6_CUPNH/51-324
Q0JZN7_CUPNH/57-330
Q0JZP1_CUPNH/49-321
Q0JZP3_CUPNH/53-327
Q0JZR9_CUPNH/47-321
Q0JZV5_CUPNH/50-321
Q0JZY6_CUPNH/50-323
Q0K044_CUPNH/52-326
Q0K046_CUPNH/51-326
Q0K070_CUPNH/54-328
Q0K071_CUPNH/55-331
Q0K072_CUPNH/58-321
Q0K078_CUPNH/48-318
Q0K099_CUPNH/50-323
Q0K0D8_CUPNH/50-329
Q0K0E0_CUPNH/44-314
Q0K0S1_CUPNH/52-327
Q0K0Z5_CUPNH/48-322
Q0K110_CUPNH/48-322
Q0K128_CUPNH/48-319
Q0K162_CUPNH/53-331
Q0K186_CUPNH/43-316
Q0K188_CUPNH/55-330
Q0K191_CUPNH/58-331
Q0K196_CUPNH/53-328
Q0K1G5_CUPNH/50-327
Q0K1Q4_CUPNH/50-324
Q0K2A5_CUPNH/58-330
Q0K2E3_CUPNH/81-351
Q0K2F0_CUPNH/54-328
Q0K2F3_CUPNH/52-326
Q0K2H7_CUPNH/59-333
Q0K2J2_CUPNH/53-325
Q0K2K0_CUPNH/49-322
Q0K2Q8_CUPNH/50-323
Q0K2Q9_CUPNH/58-333
Q0K2S0_CUPNH/59-331
Q0K2S4_CUPNH/51-325
Q0K2Y1_CUPNH/57-332
Q0K2Y8_CUPNH/64-338
Q0K310_CUPNH/80-353
Q0K357_CUPNH/56-332
Q0K361_CUPNH/58-332
Q0K379_CUPNH/58-335
Q0K385_CUPNH/52-327
Q0K3A1_CUPNH/52-327
Q0K3C2_CUPNH/53-326
Q0K3D0_CUPNH/53-324
Q0K3D2_CUPNH/58-332
Q0K3E9_CUPNH/46-320
Q0K3L4_CUPNH/46-319
Q0K3M1_CUPNH/65-342
Q0K3S0_CUPNH/55-327
Q0K3U0_CUPNH/54-328
Q0K3U5_CUPNH/48-321
Q0K3W4_CUPNH/50-323
Q0K3W5_CUPNH/53-326
Q0K3Z1_CUPNH/55-329
Q0K3Z5_CUPNH/47-319
Q0K3Z7_CUPNH/53-326
Q0K458_CUPNH/57-331
Q0K476_CUPNH/43-320
Q0K477_CUPNH/55-333
Q0K483_CUPNH/71-345
Q0K484_CUPNH/62-334
Q0K4A5_CUPNH/46-322
Q0K4A6_CUPNH/78-354
Q0K4B1_CUPNH/47-321
Q0K4C5_CUPNH/49-323
Q0K4C8_CUPNH/45-318
Q0K4D9_CUPNH/58-332
Q0K4E3_CUPNH/47-319
Q0K4G2_CUPNH/56-329
Q0K4H2_CUPNH/45-319
Q0K4I9_CUPNH/51-326
Q0K4Q8_CUPNH/45-318
Q0K4R7_CUPNH/52-325
Q0K4S1_CUPNH/58-332
Q0K4Y9_CUPNH/57-328
Q0K4Z0_CUPNH/63-337
Q0K530_CUPNH/46-321
Q0K552_CUPNH/46-318
Q0K565_CUPNH/71-343
Q0K5E7_CUPNH/49-320
Q0K5L4_CUPNH/54-328
Q0K675_CUPNH/64-335
Q0K6B7_CUPNH/56-331
Q0K6C7_CUPNH/51-324
Q0K6F2_CUPNH/54-329
Q0K6L2_CUPNH/51-330
Q0K6U3_CUPNH/44-317
Q0K6V3_CUPNH/57-327
Q0K6V5_CUPNH/55-327
Q0K795_CUPNH/59-332
Q0K7G5_CUPNH/60-334
Q0K7S8_CUPNH/52-326
Q0K813_CUPNH/48-322
Q0K820_CUPNH/46-328
Q0K8J2_CUPNH/50-322
Q0K909_CUPNH/47-320
Q0K910_CUPNH/389-662
Q0K942_CUPNH/61-335
Q0K9C2_CUPNH/54-327
Q0K9R2_CUPNH/47-323
Q0K9S1_CUPNH/52-325
Q0K9S8_CUPNH/54-327
Q0K9T4_CUPNH/71-345
Q0K9U3_CUPNH/51-325
Q0K9Z2_CUPNH/55-328
Q0K9Z6_CUPNH/59-332
Q0KAE2_CUPNH/1-151
Q0KAI0_CUPNH/54-327
Q0KAI7_CUPNH/38-313
Q0KAS4_CUPNH/66-337
Q0KAS8_CUPNH/55-334
Q0KAY0_CUPNH/53-330
Q0KB18_CUPNH/31-304
Q0KB43_CUPNH/48-327
Q0KBD4_CUPNH/53-323
Q0KBJ1_CUPNH/64-334
Q0KBT9_CUPNH/72-345
Q0KBX3_CUPNH/56-330
Q0KC38_CUPNH/43-319
Q0KC77_CUPNH/50-323
Q0KC93_CUPNH/52-327
Q0KCL5_CUPNH/53-326
Q0KCM0_CUPNH/51-325
Q0KE01_CUPNH/49-322
Q0KE31_CUPNH/44-318
Q0KE59_CUPNH/61-336
Q0KEL7_CUPNH/51-325
Q0KET3_CUPNH/48-322
Q0KF03_CUPNH/51-327
Q0KF71_CUPNH/49-325
Q0KFC5_CUPNH/55-329
Q0KFG7_CUPNH/55-328
Q0KFH1_CUPNH/46-321
Q0KFH8_CUPNH/45-320
Q0KFJ0_CUPNH/36-310
Q0KFN3_CUPNH/48-322
Q0S240_RHOSR/54-328
Q0TAM6_ECOL5/52-322
Q11B90_MESSB/50-326
Q11D41_MESSB/38-312
Q11D54_MESSB/48-321
Q11D66_MESSB/47-320
Q11DV6_MESSB/46-314
Q11E71_MESSB/46-319
Q11FD2_MESSB/41-315
Q11FP1_MESSB/47-317
Q11FQ1_MESSB/51-325
Q11H86_MESSB/53-321
Q11JF1_MESSB/45-312
Q11JF5_MESSB/44-310
Q11JF6_MESSB/45-313
Q11JG9_MESSB/44-311
Q11JI1_MESSB/46-309
Q11LA5_MESSB/52-323
Q120I1_POLSJ/64-338
Q120Q6_POLSJ/51-325
Q120R3_POLSJ/49-322
Q120S0_POLSJ/51-326
Q121U5_POLSJ/46-319
Q122F3_POLSJ/48-212
Q122V5_POLSJ/65-338
Q122V7_POLSJ/403-676
Q122W9_POLSJ/42-316
Q122Y0_POLSJ/59-334
Q122Y2_POLSJ/64-341
Q122Z3_POLSJ/62-334
Q123I3_POLSJ/76-349
Q123L5_POLSJ/45-318
Q123L9_POLSJ/46-320
Q123S9_POLSJ/64-341
Q123T5_POLSJ/65-338
Q123T7_POLSJ/47-319
Q124I1_POLSJ/43-316
Q124L2_POLSJ/51-321
Q124M7_POLSJ/49-324
Q124V9_POLSJ/48-321
Q125M6_POLSJ/36-312
Q125M7_POLSJ/55-329
Q125P0_POLSJ/50-325
Q125R7_POLSJ/53-327
Q125T5_POLSJ/30-306
Q125V2_POLSJ/41-317
Q126F8_POLSJ/49-323
Q126Q9_POLSJ/60-330
Q126W8_POLSJ/48-316
Q127B3_POLSJ/53-327
Q127E3_POLSJ/50-325
Q127G3_POLSJ/43-317
Q127H1_POLSJ/42-315
Q127L1_POLSJ/64-338
Q127N5_POLSJ/52-326
Q128D4_POLSJ/41-315
Q128K6_POLSJ/66-340
Q128L2_POLSJ/49-327
Q128M7_POLSJ/47-319
Q128V7_POLSJ/50-324
Q128W7_POLSJ/54-328
Q128X9_POLSJ/47-321
Q129M8_POLSJ/79-338
Q129P3_POLSJ/52-324
Q129T1_POLSJ/56-338
Q129X4_POLSJ/47-321
Q12A58_POLSJ/60-333
Q12AP0_POLSJ/68-343
Q12AP8_POLSJ/47-318
Q12B20_POLSJ/62-336
Q12B75_POLSJ/50-323
Q12B76_POLSJ/44-317
Q12B92_POLSJ/1-263
Q12BG7_POLSJ/55-328
Q12BM0_POLSJ/53-327
Q12BM3_POLSJ/55-329
Q12BN8_POLSJ/62-333
Q12BP7_POLSJ/55-328
Q12BS3_POLSJ/54-328
Q12BU4_POLSJ/67-339
Q12BX2_POLSJ/55-329
Q12C00_POLSJ/81-338
Q12C03_POLSJ/44-318
Q12C98_POLSJ/51-324
Q12CJ1_POLSJ/48-323
Q12CP0_POLSJ/59-335
Q12CT4_POLSJ/61-335
Q12CU8_POLSJ/46-319
Q12D77_POLSJ/59-226
Q12DG6_POLSJ/62-337
Q12DH8_POLSJ/58-332
Q12DJ2_POLSJ/45-321
Q12DJ5_POLSJ/53-326
Q12DL0_POLSJ/52-318
Q12DL6_POLSJ/58-331
Q12E21_POLSJ/46-319
Q12E58_POLSJ/46-323
Q12E59_POLSJ/54-329
Q12ED0_POLSJ/47-320
Q12EN4_POLSJ/58-330
Q12EW3_POLSJ/48-321
Q12FU5_POLSJ/53-327
Q12FW3_POLSJ/45-320
Q12FW4_POLSJ/49-322
Q12FY5_POLSJ/42-325
Q12FY6_POLSJ/54-333
Q12FZ7_POLSJ/59-338
Q12G03_POLSJ/51-327
Q12G22_POLSJ/47-321
Q12GE4_POLSJ/51-324
Q12GL5_POLSJ/44-319
Q12GU3_POLSJ/46-319
Q12H29_POLSJ/48-324
Q12H70_POLSJ/61-334
Q12HA3_POLSJ/55-330
Q130P3_RHOPS/58-332
Q131W7_RHOPS/50-322
Q134A9_RHOPS/50-327
Q134B0_RHOPS/60-336
Q135K3_RHOPS/57-331
Q139H8_RHOPS/50-332
Q13B04_RHOPS/67-338
Q13CG1_RHOPS/57-329
Q13DD1_RHOPS/53-318
Q13G94_BURXL/51-323
Q13PB8_BURXL/56-326
Q13PC4_BURXL/50-323
Q13PC7_BURXL/62-335
Q13PX7_BURXL/40-313
Q13PY9_BURXL/47-320
Q13PZ1_BURXL/45-318
Q13PZ7_BURXL/54-327
Q13Q07_BURXL/47-320
Q13Q12_BURXL/48-320
Q13R06_BURXL/41-316
Q13VS1_BURXL/50-325
Q13YB8_BURXL/53-330
Q164X6_ROSDO/63-327
Q165A0_ROSDO/47-320
Q167P7_ROSDO/51-323
Q168W5_ROSDO/42-310
Q1ARD7_RUBXD/34-309
Q1AZG0_RUBXD/61-330
Q1B6Z0_MYCSS/53-327
Q1BDR3_MYCSS/52-322
Q1G4X5_9BORD/1-213
Q1GD02_SILST/50-325
Q1GKY3_SILST/47-313
Q1I5U3_PSEE4/46-324
Q1J049_DEIGD/40-313
Q1LA18_RALME/64-336
Q1LAS3_RALME/80-355
Q1LAT5_RALME/53-325
Q1LAU8_RALME/71-343
Q1LAZ3_RALME/54-327
Q1LBI8_RALME/48-329
Q1LBK1_RALME/54-325
Q1LBP3_RALME/48-327
Q1LBR6_RALME/48-320
Q1LBW4_RALME/46-319
Q1LBX3_RALME/54-326
Q1LBX6_RALME/45-318
Q1LBZ3_RALME/48-322
Q1LC85_RALME/55-328
Q1LC97_RALME/46-319
Q1LCA8_RALME/48-320
Q1LCB1_RALME/46-318
Q1LCH3_RALME/53-327
Q1LCI0_RALME/53-327
Q1LCI9_RALME/55-328
Q1LCJ4_RALME/46-319
Q1LCL9_RALME/55-330
Q1LCP6_RALME/69-344
Q1LCR2_RALME/55-327
Q1LCV6_RALME/64-338
Q1LCW4_RALME/53-326
Q1LCW8_RALME/53-325
Q1LCX0_RALME/43-317
Q1LCY5_RALME/53-327
Q1LD04_RALME/53-326
Q1LD09_RALME/48-322
Q1LD53_RALME/59-332
Q1LD56_RALME/52-325
Q1LD59_RALME/48-320
Q1LD76_RALME/71-344
Q1LDE5_RALME/86-361
Q1LDG3_RALME/52-326
Q1LDG7_RALME/50-324
Q1LDI3_RALME/53-327
Q1LDN8_RALME/51-325
Q1LDR1_RALME/37-310
Q1LEB9_RALME/71-345
Q1LED4_RALME/76-350
Q1LEF5_RALME/51-325
Q1LEQ8_RALME/89-363
Q1LER0_RALME/53-324
Q1LEV4_RALME/52-324
Q1LEW2_RALME/48-324
Q1LEW7_RALME/47-320
Q1LEX3_RALME/52-326
Q1LEX8_RALME/53-324
Q1LEZ6_RALME/43-317
Q1LF03_RALME/43-319
Q1LF70_RALME/45-317
Q1LF74_RALME/59-332
Q1LFC4_RALME/76-350
Q1LFD5_RALME/64-339
Q1LFG7_RALME/54-327
Q1LFH7_RALME/37-311
Q1LFI6_RALME/45-313
Q1LFJ6_RALME/52-323
Q1LFK6_RALME/59-332
Q1LFR3_RALME/64-336
Q1LFV0_RALME/60-334
Q1LFV8_RALME/50-325
Q1LFY5_RALME/56-329
Q1LFZ1_RALME/49-321
Q1LG11_RALME/53-326
Q1LG75_RALME/53-325
Q1LGC5_RALME/45-303
Q1LGD1_RALME/53-326
Q1LGD8_RALME/49-322
Q1LGE1_RALME/52-325
Q1LGE5_RALME/53-328
Q1LGF8_RALME/119-395
Q1LGM4_RALME/46-319
Q1LGP3_RALME/52-322
Q1LGP5_RALME/51-324
Q1LGQ5_RALME/54-327
Q1LGQ9_RALME/43-317
Q1LGR4_RALME/49-323
Q1LGR7_RALME/48-323
Q1LGS2_RALME/42-315
Q1LGY3_RALME/70-342
Q1LH33_RALME/57-331
Q1LHA0_RALME/79-354
Q1LHF5_RALME/48-320
Q1LHJ6_RALME/43-317
Q1LHT9_RALME/46-321
Q1LHU3_RALME/54-327
Q1LI94_RALME/96-368
Q1LIE0_RALME/46-320
Q1LIK9_RALME/51-330
Q1LIR8_RALME/56-329
Q1LIS8_RALME/50-320
Q1LJB2_RALME/58-331
Q1LJK7_RALME/59-333
Q1LK53_RALME/49-324
Q1LK65_RALME/59-334
Q1LKB4_RALME/47-321
Q1LLH4_RALME/50-323
Q1LM41_RALME/48-321
Q1LMA5_RALME/53-323
Q1LMD2_RALME/48-322
Q1LME6_RALME/63-340
Q1LMH8_RALME/51-326
Q1LMJ2_RALME/53-329
Q1LML9_RALME/61-334
Q1LMM6_RALME/52-322
Q1LMV8_RALME/54-330
Q1LP56_RALME/79-353
Q1LPQ8_RALME/51-325
Q1LPR9_RALME/57-329
Q1LQ47_RALME/47-320
Q1LQ55_RALME/74-348
Q1LQ62_RALME/50-332
Q1LQ67_RALME/48-322
Q1LQA1_RALME/53-326
Q1LR19_RALME/48-322
Q1LRT4_RALME/49-323
Q1LS60_RALME/49-325
Q1LSG4_RALME/86-360
Q1M4I2_RHIL3/64-337
Q1M6K6_RHIL3/52-326
Q1M6L1_RHIL3/51-322
Q1MBU1_RHIL3/38-312
Q1MC23_RHIL3/53-327
Q1MCF0_RHIL3/48-324
Q1Q9Q1_PSYCK/65-339
Q1QSL8_CHRSD/64-334
Q1QUJ7_CHRSD/48-323
Q1QWN9_CHRSD/56-325
Q1QWQ1_CHRSD/48-323
Q1QXK2_CHRSD/54-326
Q1QY51_CHRSD/67-331
Q1QZM1_CHRSD/48-327
Q1R0V4_CHRSD/46-316
Q1R1H1_CHRSD/58-332
Q1R483_ECOUT/52-322
Q1UZU1_PELUB/49-325
Q1VC30_VIBAL/51-321
Q1YDL6_MOBAS/70-335
Q1YGG9_MOBAS/46-322
Q1YHC8_MOBAS/78-349
Q1YHF5_MOBAS/85-360
Q1YKR6_MOBAS/48-315
Q1YKY2_MOBAS/51-322
Q1YLA5_MOBAS/57-332
Q1Z239_PHOPR/52-328
Q20ZB7_RHOPB/46-319
Q20ZV5_RHOPB/36-311
Q211X7_RHOPB/51-327
Q217M4_RHOPB/50-332
Q21T94_RHOFD/44-320
Q21TK0_RHOFD/50-325
Q21XT2_RHOFD/54-327
Q24RV2_DESHY/65-336
Q24SF4_DESHY/55-325
Q24YV8_DESHY/54-330
Q24YX7_DESHY/46-328
Q24ZU8_DESHY/66-342
Q28KR1_JANSC/49-324
Q28LI5_JANSC/46-309
Q28LK6_JANSC/54-323
Q28S30_JANSC/47-323
Q28T84_JANSC/48-317
Q28UG7_JANSC/47-318
Q2AC41_9BURK/51-325
Q2BES1_9BACI/1-275
Q2BJQ5_9GAMM/49-325
Q2BN86_9GAMM/47-314
Q2CF24_9RHOB/49-328
Q2CGP5_9RHOB/55-338
Q2CJA6_9RHOB/52-321
Q2CJB4_9RHOB/50-320
Q2IK38_ANADE/52-329
Q2IRQ5_RHOP2/49-319
Q2IRY9_RHOP2/58-332
Q2ITB6_RHOP2/67-343
Q2IUI6_RHOP2/50-332
Q2IXB2_RHOP2/62-336
Q2IYG8_RHOP2/57-333
Q2J1R9_RHOP2/53-325
Q2J246_RHOP2/49-321
Q2K497_RHIEC/48-322
Q2K4H2_RHIEC/53-327
Q2K4P7_RHIEC/48-324
Q2KTY3_BORA1/51-324
Q2KTY9_BORA1/32-304
Q2KTZ1_BORA1/50-323
Q2KTZ8_BORA1/57-331
Q2KUC2_BORA1/41-315
Q2KUC7_BORA1/48-323
Q2KUJ6_BORA1/57-335
Q2KV43_BORA1/45-317
Q2KV48_BORA1/46-318
Q2KVE5_BORA1/44-312
Q2KVK7_BORA1/49-323
Q2KVM7_BORA1/51-325
Q2KW40_BORA1/47-322
Q2KW63_BORA1/55-328
Q2KWZ8_BORA1/47-322
Q2KX22_BORA1/54-327
Q2KXG1_BORA1/49-322
Q2KXQ2_BORA1/64-338
Q2KXX3_BORA1/52-325
Q2L0B5_BORA1/51-326
Q2L0F5_BORA1/46-313
Q2L0H2_BORA1/47-322
Q2L0I1_BORA1/46-320
Q2L0P6_BORA1/45-318
Q2L0Y3_BORA1/49-323
Q2L299_BORA1/52-326
Q2L2A3_BORA1/55-323
Q2SKI0_HAHCH/41-315
Q2SLI0_HAHCH/51-326
Q2SLV5_HAHCH/66-317
Q3C1D6_9BURK/47-320
Q3EV85_BACTI/72-342
Q3IVL3_RHOS4/38-312
Q3IWS0_RHOS4/42-312
Q3IWU4_RHOS4/47-316
Q3KGL0_PSEPF/46-323
Q46ML6_CUPPJ/49-320
Q46MN3_CUPPJ/54-330
Q46MP0_CUPPJ/45-319
Q46MP6_CUPPJ/49-323
Q46MR2_CUPPJ/57-329
Q46MR9_CUPPJ/53-326
Q46N59_CUPPJ/64-335
Q46N64_CUPPJ/49-323
Q46N94_CUPPJ/49-325
Q46NF5_CUPPJ/52-324
Q46NH4_CUPPJ/47-321
Q46NJ1_CUPPJ/51-325
Q46NL5_CUPPJ/55-329
Q46NL6_CUPPJ/47-321
Q46NU2_CUPPJ/53-326
Q46P25_CUPPJ/46-322
Q46P52_CUPPJ/5-54
Q46PK0_CUPPJ/58-332
Q46PS5_CUPPJ/51-326
Q46PS7_CUPPJ/51-325
Q46PT2_CUPPJ/45-321
Q46PZ9_CUPPJ/49-323
Q46Q01_CUPPJ/48-323
Q46Q39_CUPPJ/47-319
Q46Q51_CUPPJ/62-334
Q46QD1_CUPPJ/52-326
Q46QD5_CUPPJ/50-322
Q46QD6_CUPPJ/50-323
Q46QG1_CUPPJ/51-324
Q46QI7_CUPPJ/61-335
Q46QJ4_CUPPJ/44-318
Q46QN4_CUPPJ/61-331
Q46QU0_CUPPJ/51-324
Q46R36_CUPPJ/53-327
Q46RC9_CUPPJ/56-328
Q46RN0_CUPPJ/46-322
Q46RP2_CUPPJ/47-319
Q46RU0_CUPPJ/51-327
Q46RU8_CUPPJ/47-324
Q46RY4_CUPPJ/57-330
Q46S90_CUPPJ/44-318
Q46S93_CUPPJ/50-324
Q46SB0_CUPPJ/50-324
Q46SC0_CUPPJ/46-319
Q46SC3_CUPPJ/55-329
Q46SC4_CUPPJ/45-319
Q46SD6_CUPPJ/54-329
Q46SI3_CUPPJ/48-320
Q46SI4_CUPPJ/56-328
Q46SJ1_CUPPJ/43-320
Q46SL4_CUPPJ/51-323
Q46SN7_CUPPJ/48-320
Q46SS6_CUPPJ/56-329
Q46SW4_CUPPJ/55-330
Q46SW9_CUPPJ/28-299
Q46T26_CUPPJ/48-319
Q46T80_CUPPJ/53-331
Q46TA2_CUPPJ/62-332
Q46TG7_CUPPJ/46-320
Q46TL7_CUPPJ/43-319
Q46TN8_CUPPJ/51-324
Q46U62_CUPPJ/80-353
Q46U79_CUPPJ/61-336
Q46UC8_CUPPJ/62-327
Q46UD3_CUPPJ/49-324
Q46UE3_CUPPJ/52-325
Q46UE6_CUPPJ/35-309
Q46UF1_CUPPJ/47-322
Q46UG4_CUPPJ/62-336
Q46UG7_CUPPJ/53-325
Q46UH2_CUPPJ/49-323
Q46UI5_CUPPJ/75-349
Q46UK7_CUPPJ/43-315
Q46UM8_CUPPJ/62-335
Q46UM9_CUPPJ/53-326
Q46UT1_CUPPJ/55-327
Q46UW0_CUPPJ/57-331
Q46UW5_CUPPJ/53-328
Q46UX1_CUPPJ/61-334
Q46UX3_CUPPJ/57-330
Q46V12_CUPPJ/47-321
Q46V62_CUPPJ/78-352
Q46V77_CUPPJ/59-340
Q46V83_CUPPJ/50-325
Q46VB0_CUPPJ/52-327
Q46VB8_CUPPJ/51-324
Q46VC6_CUPPJ/52-323
Q46VC8_CUPPJ/58-331
Q46VD9_CUPPJ/45-319
Q46VE4_CUPPJ/68-338
Q46VG3_CUPPJ/59-329
Q46VJ7_CUPPJ/55-327
Q46VM8_CUPPJ/83-358
Q46VP7_CUPPJ/49-320
Q46VW7_CUPPJ/54-328
Q46WK0_CUPPJ/58-330
Q46WN7_CUPPJ/47-322
Q46WR7_CUPPJ/54-329
Q46WY2_CUPPJ/51-330
Q46X64_CUPPJ/46-319
Q46X97_CUPPJ/61-332
Q46XM1_CUPPJ/63-336
Q46YB5_CUPPJ/60-333
Q46ZG3_CUPPJ/60-334
Q470A0_CUPPJ/57-330
Q470A6_CUPPJ/59-332
Q470B0_CUPPJ/59-333
Q470I7_CUPPJ/61-337
Q470Q5_CUPPJ/56-329
Q470X7_CUPPJ/54-328
Q470Z3_CUPPJ/49-323
Q470Z5_CUPPJ/51-323
Q471A3_CUPPJ/54-328
Q471B0_CUPPJ/54-328
Q471G0_CUPPJ/58-330
Q471G9_CUPPJ/53-327
Q471Z3_CUPPJ/53-323
Q472M1_CUPPJ/48-322
Q472W5_CUPPJ/47-321
Q472X1_CUPPJ/58-332
Q473N6_CUPPJ/51-325
Q473P8_CUPPJ/57-329
Q474F7_CUPPJ/46-328
Q474G2_CUPPJ/48-322
Q475A5_CUPPJ/57-331
Q475H2_CUPPJ/44-318
Q475K3_CUPPJ/56-331
Q476J2_CUPPJ/51-325
Q476Q9_CUPPJ/46-322
Q476Y5_CUPPJ/49-325
Q477D9_CUPPJ/61-335
Q477J3_CUPPJ/45-319
Q47P72_THEFY/57-325
Q48ET8_PSE14/46-324
Q4FLC8_PELUB/49-325
Q4HG36_CAMCO/42-319
Q4KGR6_PSEF5/49-326
Q4KN72_BORBR/45-318
Q4MWA8_BACCE/49-322
Q4PJC1_9BACT/112-366
Q4ZPC6_PSEU2/46-323
Q57KY8_SALCH/49-323
Q58AG5_RALME/16-288
Q5D0X7_COMTE/47-320
Q5D0Y2_COMTE/52-326
Q5LLA6_SILPO/43-309
Q5LQV3_SILPO/50-317
Q5LUI1_SILPO/47-313
Q5LVD3_SILPO/79-342
Q5LWY4_SILPO/54-324
Q5PEY6_SALPA/1-257
Q5WBX1_BACSK/52-322
Q5WDL4_BACSK/53-320
Q5WJA3_BACSK/57-333
Q5WKU7_BACSK/65-336
Q5WLJ3_BACSK/59-336
Q62ZG8_BACLD/33-304
Q65LB6_BACLD/59-335
Q65P29_BACLD/47-318
Q65VX4_MANSM/44-316
Q65WI0_MANSM/56-324
Q67M80_SYMTH/71-343
Q6AL03_DESPS/48-315
Q6AQV7_DESPS/44-306
Q6HMN9_BACHK/72-342
Q6I2N3_BACAN/72-344
Q6LNK0_PHOPR/52-328
Q6N0R7_RHOPA/57-329
Q6N129_RHOPA/59-331
Q6N193_RHOPA/58-332
Q6N446_RHOPA/58-334
Q6N581_RHOPA/57-331
Q6N7D9_RHOPA/53-327
Q6NBZ0_RHOPA/49-321
Q6QHM7_ALCDE/44-266
Q6QHP1_ALCDE/59-333
Q6XE47_9BACT/53-327
Q706U1_PSEPU/50-324
Q73CQ3_BACC1/49-323
Q7B0D9_PSECL/58-332
Q7BV49_BURCE/59-333
Q7BVH5_SALCH/49-323
Q7D260_AGRT5/1-133
Q7ML58_VIBVY/47-313
Q7MLA3_VIBVY/44-321
Q7N2A7_PHOLL/48-324
Q7P7C3_FUSNV/23-307
Q7VRY8_BORPE/51-324
Q7VRZ5_BORPE/62-336
Q7VS05_BORPE/61-335
Q7VS10_BORPE/46-320
Q7VS15_BORPE/46-320
Q7VS23_BORPE/55-327
Q7VS37_BORPE/45-316
Q7VS39_BORPE/48-320
Q7VS81_BORPE/45-318
Q7VS98_BORPE/55-328
Q7VSA6_BORPE/50-323
Q7VSE5_BORPE/48-320
Q7VSH2_BORPE/45-318
Q7VSJ7_BORPE/48-320
Q7VSR1_BORPE/53-331
Q7VST2_BORPE/47-320
Q7VSU5_BORPE/59-337
Q7VT01_BORPE/50-324
Q7VT49_BORPE/46-317
Q7VT56_BORPE/52-327
Q7VT58_BORPE/14-276
Q7VT81_BORPE/49-324
Q7VT85_BORPE/59-334
Q7VTJ2_BORPE/46-320
Q7VTM2_BORPE/42-313
Q7VTR0_BORPE/45-318
Q7VTS1_BORPE/47-322
Q7VU78_BORPE/55-326
Q7VUA0_BORPE/56-329
Q7VUC5_BORPE/60-334
Q7VUI5_BORPE/60-333
Q7VUR4_BORPE/70-345
Q7VUX3_BORPE/51-326
Q7VV16_BORPE/51-325
Q7VV33_BORPE/52-326
Q7VV65_BORPE/51-324
Q7VV83_BORPE/46-318
Q7VVK4_BORPE/47-320
Q7VVK9_BORPE/66-336
Q7VVW2_BORPE/42-314
Q7VVX2_BORPE/51-325
Q7VW44_BORPE/43-317
Q7VWS8_BORPE/47-320
Q7VWT9_BORPE/62-337
Q7VWX0_BORPE/46-320
Q7VX52_BORPE/44-317
Q7VX73_BORPE/41-315
Q7VXA4_BORPE/54-327
Q7VXI3_BORPE/46-320
Q7VXQ9_BORPE/46-320
Q7VXR3_BORPE/45-317
Q7VXR5_BORPE/54-327
Q7VXS1_BORPE/47-321
Q7VXT9_BORPE/51-326
Q7VYI0_BORPE/54-328
Q7VYI3_BORPE/46-317
Q7VYU9_BORPE/41-315
Q7VYX9_BORPE/42-314
Q7VYZ0_BORPE/44-317
Q7VZ12_BORPE/49-324
Q7VZH3_BORPE/49-322
Q7VZH6_BORPE/52-323
Q7VZI0_BORPE/47-321
Q7VZN6_BORPE/48-321
Q7VZS1_BORPE/52-327
Q7VZS3_BORPE/51-320
Q7VZS8_BORPE/50-324
Q7VZT0_BORPE/52-324
Q7VZW0_BORPE/46-314
Q7W019_BORPE/54-327
Q7W032_BORPE/54-328
Q7W036_BORPE/61-332
Q7W096_BORPE/48-323
Q7W0A0_BORPE/49-324
Q7W0B2_BORPE/45-316
Q7W0E0_BORPE/46-319
Q7W0N5_BORPE/1-273
Q7W0V2_BORPA/68-342
Q7W0Z5_BORPA/54-324
Q7W109_BORPA/54-329
Q7W112_BORPA/48-323
Q7W115_BORPA/52-326
Q7W126_BORPA/46-318
Q7W129_BORPA/42-313
Q7W168_BORPA/45-318
Q7W174_BORPA/242-332
Q7W174_BORPA/46-244
Q7W1C1_BORPA/46-319
Q7W1L3_BORPA/42-315
Q7W1L8_BORPA/51-322
Q7W1L9_BORPA/44-318
Q7W1M7_BORPA/47-321
Q7W1N4_BORPA/76-354
Q7W1R1_BORPA/53-328
Q7W1U3_BORPA/55-328
Q7W1W1_BORPA/45-318
Q7W2A4_BORPA/226-292
Q7W2A4_BORPA/49-234
Q7W2A8_BORPA/59-334
Q7W2I6_BORPA/53-331
Q7W2L0_BORPA/48-320
Q7W2N8_BORPA/66-339
Q7W2U9_BORPA/14-288
Q7W2V3_BORPA/55-328
Q7W2W2_BORPA/49-324
Q7W2Z5_BORPA/50-324
Q7W330_BORPA/51-324
Q7W336_BORPA/75-348
Q7W338_BORPA/47-321
Q7W343_BORPA/45-319
Q7W350_BORPA/54-328
Q7W3E9_BORPA/50-325
Q7W3M3_BORPA/31-304
Q7W3Q9_BORPA/59-337
Q7W410_BORPA/60-334
Q7W427_BORPA/52-327
Q7W430_BORPA/56-329
Q7W460_BORPA/48-320
Q7W466_BORPA/52-329
Q7W471_BORPA/52-325
Q7W4C5_BORPA/48-323
Q7W4G9_BORPA/63-335
Q7W4L2_BORPA/46-318
Q7W4L9_BORPA/51-325
Q7W4M9_BORPA/45-316
Q7W4P1_BORPA/49-324
Q7W4P5_BORPA/48-323
Q7W4Q7_BORPA/55-331
Q7W4W4_BORPA/47-322
Q7W4X6_BORPA/60-333
Q7W4Z1_BORPA/60-332
Q7W4Z6_BORPA/42-314
Q7W506_BORPA/66-340
Q7W580_BORPA/52-324
Q7W583_BORPA/50-324
Q7W588_BORPA/74-343
Q7W590_BORPA/52-327
Q7W5C5_BORPA/48-321
Q7W5K2_BORPA/83-357
Q7W5S8_BORPA/49-324
Q7W5W4_BORPA/48-323
Q7W5Y2_BORPA/48-322
Q7W5Y6_BORPA/14-285
Q7W5Y9_BORPA/49-322
Q7W627_BORPA/66-336
Q7W644_BORPA/50-325
Q7W6T5_BORPA/43-318
Q7W6T6_BORPA/48-321
Q7W6W7_BORPA/65-337
Q7W6Y4_BORPA/72-347
Q7W6Z9_BORPA/64-336
Q7W706_BORPA/63-335
Q7W709_BORPA/48-321
Q7W713_BORPA/49-321
Q7W719_BORPA/56-328
Q7W725_BORPA/46-320
Q7W748_BORPA/54-328
Q7W7G5_BORPA/53-326
Q7W7H1_BORPA/46-320
Q7W7L3_BORPA/51-325
Q7W7Q4_BORPA/46-318
Q7W816_BORPA/44-317
Q7W839_BORPA/64-338
Q7W870_BORPA/54-327
Q7W8D5_BORPA/47-320
Q7W8I7_BORPA/55-327
Q7W8J5_BORPA/46-316
Q7W8J6_BORPA/48-312
Q7W8N1_BORPA/48-321
Q7W8V9_BORPA/44-316
Q7W8W8_BORPA/46-320
Q7W919_BORPA/48-322
Q7W9D8_BORPA/47-321
Q7W9K7_BORPA/46-320
Q7W9Z1_BORPA/44-318
Q7WA01_BORPA/42-314
Q7WAG1_BORPA/47-320
Q7WAH9_BORPA/48-323
Q7WAJ2_BORPA/56-331
Q7WAR1_BORPA/52-326
Q7WAR3_BORPA/46-319
Q7WAS9_BORPA/51-326
Q7WAT6_BORPA/34-309
Q7WAT7_BORPA/1-94
Q7WAT9_BORPA/55-326
Q7WAW8_BORPA/48-321
Q7WB73_BORPA/54-328
Q7WB76_BORPA/63-336
Q7WBE6_BORPA/51-326
Q7WBG4_BORPA/46-317
Q7WBK3_BORPA/48-321
Q7WBM1_BORPA/48-318
Q7WBN5_BORPA/51-324
Q7WBP2_BORPA/48-322
Q7WBQ7_BORPA/48-320
Q7WBR6_BORPA/54-326
Q7WBR7_BORPA/48-322
Q7WBT5_BORPA/44-318
Q7WBU4_BORPA/49-321
Q7WBV2_BORPA/52-323
Q7WBX4_BORPA/50-323
Q7WBX6_BORPA/50-323
Q7WBX9_BORPA/45-318
Q7WBZ1_BORPA/47-317
Q7WBZ3_BORPA/55-325
Q7WBZ8_BORPA/54-327
Q7WC00_BORPA/50-322
Q7WC03_BORPA/49-324
Q7WC09_BORPA/47-319
Q7WC19_BORPA/50-328
Q7WC52_BORPA/56-331
Q7WC53_BORPA/70-341
Q7WC55_BORPA/48-321
Q7WC63_BORPA/45-318
Q7WC69_BORPA/48-323
Q7WC74_BORPA/50-323
Q7WCD9_BORPA/54-327
Q7WCH0_BORPA/47-314
Q7WCH1_BORPA/45-319
Q7WCJ1_BORPA/46-314
Q7WCR0_BORBR/52-324
Q7WCR3_BORBR/50-324
Q7WCR8_BORBR/64-333
Q7WCS0_BORBR/52-327
Q7WCV9_BORBR/48-321
Q7WD38_BORBR/83-357
Q7WDB5_BORBR/49-324
Q7WDI0_BORBR/53-331
Q7WDK6_BORBR/48-320
Q7WDN6_BORBR/45-318
Q7WDU9_BORBR/48-322
Q7WDV3_BORBR/55-328
Q7WDW2_BORBR/49-324
Q7WDZ5_BORBR/50-324
Q7WE31_BORBR/51-324
Q7WE38_BORBR/62-336
Q7WE48_BORBR/61-335
Q7WE53_BORBR/46-320
Q7WE76_BORBR/48-322
Q7WE83_BORBR/48-321
Q7WE88_BORBR/73-347
Q7WEB7_BORBR/48-322
Q7WEC5_BORBR/55-327
Q7WEE3_BORBR/45-316
Q7WEE6_BORBR/50-322
Q7WEF3_BORBR/75-348
Q7WEF5_BORBR/47-321
Q7WEG0_BORBR/45-319
Q7WEG7_BORBR/54-328
Q7WER9_BORBR/50-325
Q7WEZ9_BORBR/31-304
Q7WF36_BORBR/59-337
Q7WFE2_BORBR/60-334
Q7WFF0_BORBR/46-316
Q7WFG1_BORBR/52-327
Q7WFG8_BORBR/46-317
Q7WFI7_BORBR/47-320
Q7WFL7_BORBR/48-320
Q7WFM3_BORBR/52-329
Q7WFM9_BORBR/52-325
Q7WFT3_BORBR/48-323
Q7WFV7_BORBR/27-300
Q7WFZ2_BORBR/63-335
Q7WG37_BORBR/46-318
Q7WG44_BORBR/51-325
Q7WG55_BORBR/45-316
Q7WG67_BORBR/49-324
Q7WG71_BORBR/48-323
Q7WG83_BORBR/55-331
Q7WGE2_BORBR/47-322
Q7WGF4_BORBR/60-333
Q7WGG9_BORBR/60-332
Q7WGL6_BORBR/48-323
Q7WGN6_BORBR/48-322
Q7WGP0_BORBR/52-323
Q7WGP4_BORBR/49-322
Q7WH52_BORBR/46-320
Q7WHC4_BORBR/41-315
Q7WHS0_BORBR/43-318
Q7WHS1_BORBR/48-321
Q7WHT3_BORBR/55-329
Q7WHY7_BORBR/47-320
Q7WHZ3_BORBR/66-336
Q7WI10_BORBR/50-324
Q7WIM8_BORBR/49-323
Q7WIN1_BORBR/46-317
Q7WIN5_BORBR/54-328
Q7WIR5_BORBR/46-320
Q7WIS2_BORBR/56-328
Q7WIS9_BORBR/49-321
Q7WIT3_BORBR/48-321
Q7WIT6_BORBR/63-335
Q7WIV5_BORBR/45-317
Q7WIX5_BORBR/51-326
Q7WIZ2_BORBR/56-328
Q7WJ09_BORBR/53-321
Q7WJ16_BORBR/44-317
Q7WJ27_BORBR/42-314
Q7WJK8_BORBR/47-320
Q7WJM6_BORBR/48-323
Q7WJP0_BORBR/56-331
Q7WJW9_BORBR/52-326
Q7WJX1_BORBR/46-319
Q7WJY7_BORBR/51-326
Q7WJZ6_BORBR/54-329
Q7WJZ7_BORBR/53-325
Q7WJZ9_BORBR/55-326
Q7WK24_BORBR/48-321
Q7WK69_BORBR/44-316
Q7WK79_BORBR/46-320
Q7WKG4_BORBR/14-288
Q7WKV4_BORBR/53-326
Q7WKW0_BORBR/46-320
Q7WL02_BORBR/51-325
Q7WL41_BORBR/46-318
Q7WLG2_BORBR/44-317
Q7WLI6_BORBR/64-338
Q7WLL8_BORBR/54-327
Q7WLZ4_BORBR/47-320
Q7WM49_BORBR/55-327
Q7WM58_BORBR/46-316
Q7WM59_BORBR/48-312
Q7WM95_BORBR/48-321
Q7WMC1_BORBR/45-319
Q7WMP1_BORBR/54-328
Q7WMP4_BORBR/63-336
Q7WMW7_BORBR/51-326
Q7WMY5_BORBR/46-317
Q7WN26_BORBR/48-321
Q7WN45_BORBR/48-318
Q7WN72_BORBR/68-342
Q7WN75_BORBR/46-320
Q7WNB9_BORBR/54-324
Q7WNC2_BORBR/45-319
Q7WNC6_BORBR/50-316
Q7WND7_BORBR/52-329
Q7WNE1_BORBR/53-328
Q7WNE5_BORBR/46-320
Q7WNE8_BORBR/54-323
Q7WNF4_BORBR/57-329
Q7WNG1_BORBR/48-321
Q7WNH2_BORBR/52-323
Q7WNJ0_BORBR/47-320
Q7WNJ8_BORBR/47-318
Q7WNK7_BORBR/46-320
Q7WNK9_BORBR/45-320
Q7WNL1_BORBR/49-317
Q7WNN4_BORBR/46-319
Q7WNP8_BORBR/54-329
Q7WNQ1_BORBR/48-323
Q7WNQ4_BORBR/52-326
Q7WNR6_BORBR/46-318
Q7WNR9_BORBR/42-313
Q7WNW1_BORBR/45-318
Q7WNW7_BORBR/242-332
Q7WNW7_BORBR/46-244
Q7WP26_BORBR/46-319
Q7WPB2_BORBR/49-319
Q7WPB7_BORBR/49-322
Q7WPD7_BORBR/52-329
Q7WPE2_BORBR/46-320
Q7WPF1_BORBR/42-318
Q7WPF8_BORBR/48-321
Q7WPG7_BORBR/50-321
Q7WPK4_BORBR/42-315
Q7WPK9_BORBR/51-322
Q7WPL0_BORBR/44-318
Q7WPL8_BORBR/47-321
Q7WPM4_BORBR/51-324
Q7WPN2_BORBR/58-332
Q7WPN4_BORBR/48-322
Q7WPP9_BORBR/48-320
Q7WPQ8_BORBR/54-326
Q7WPQ9_BORBR/48-322
Q7WPS9_BORBR/44-318
Q7WPU0_BORBR/49-321
Q7WPU8_BORBR/52-323
Q7WPX0_BORBR/50-323
Q7WPX2_BORBR/50-323
Q7WPX5_BORBR/45-318
Q7WPY9_BORBR/47-317
Q7WPZ1_BORBR/55-325
Q7WPZ7_BORBR/54-327
Q7WPZ9_BORBR/50-322
Q7WQ02_BORBR/49-324
Q7WQ08_BORBR/47-319
Q7WQ19_BORBR/50-324
Q7WQ55_BORBR/56-331
Q7WQ56_BORBR/70-341
Q7WQ58_BORBR/48-321
Q7WQ67_BORBR/45-318
Q7WQ73_BORBR/53-330
Q7WQ78_BORBR/50-323
Q7WQE5_BORBR/54-327
Q7WQH5_BORBR/47-314
Q7WQH6_BORBR/45-319
Q7WQJ7_BORBR/46-314
Q7WQK9_BORBR/76-354
Q7WQN7_BORBR/53-328
Q7WQR9_BORBR/55-328
Q7WQT7_BORBR/45-318
Q7WR71_BORBR/49-324
Q7WR75_BORBR/59-334
Q7WWT9_CUPNH/60-334
Q7WWU0_CUPNH/61-334
Q7WWU2_CUPNH/43-314
Q7WWU6_CUPNH/45-321
Q7WWV0_CUPNH/58-332
Q7WWW0_CUPNH/9-142
Q81H83_BACCR/38-299
Q81UF2_BACAN/49-321
Q87P67_VIBPA/44-321
Q87XE6_PSESM/46-323
Q88N00_PSEPK/46-324
Q89CL1_BRAJA/51-323
Q89CR4_BRAJA/44-317
Q89D79_BRAJA/49-326
Q89EL2_BRAJA/50-322
Q89G34_BRAJA/50-326
Q89G75_BRAJA/53-329
Q89GH0_BRAJA/50-324
Q89GU1_BRAJA/51-326
Q89GY5_BRAJA/61-327
Q89HE6_BRAJA/50-325
Q89HF7_BRAJA/45-325
Q89IB7_BRAJA/47-322
Q89JA9_BRAJA/48-322
Q89JJ4_BRAJA/49-321
Q89K84_BRAJA/53-328
Q89KX4_BRAJA/80-356
Q89M22_BRAJA/47-327
Q89NF1_BRAJA/52-327
Q89NK1_BRAJA/49-322
Q89PF4_BRAJA/1-179
Q89PF5_BRAJA/1-98
Q89PN6_BRAJA/54-327
Q89QG7_BRAJA/67-341
Q89QP4_BRAJA/49-323
Q89QS3_BRAJA/52-327
Q89RQ7_BRAJA/133-409
Q89SU8_BRAJA/61-333
Q89SZ9_BRAJA/47-318
Q89V21_BRAJA/62-336
Q89VU1_BRAJA/51-322
Q89W48_BRAJA/49-321
Q89X87_BRAJA/77-350
Q89XA6_BRAJA/62-335
Q89XA7_BRAJA/88-364
Q89Y27_BRAJA/42-316
Q8D970_VIBVU/44-321
Q8ELF7_OCEIH/54-323
Q8ELH8_OCEIH/55-332
Q8ELJ3_OCEIH/57-327
Q8EMK5_OCEIH/62-331
Q8FBJ6_ECOL6/52-322
Q8GFH8_ALCXX/58-332
Q8NLW1_CORGL/65-334
Q8PK97_XANAC/40-312
Q8RHD4_FUSNN/23-307
Q8XUU5_RALSO/40-314
Q8XV68_RALSO/66-338
Q8Z4G3_SALTI/50-267
Q92PI5_RHIME/46-316
Q92TP4_RHIME/45-325
Q92TR9_RHIME/38-312
Q92VT4_RHIME/1-94
Q92XD4_RHIME/46-322
Q92Y30_RHIME/53-327
Q93L30_BURCE/44-164
Q93L31_BURCE/219-329
Q9CKE3_PASMU/49-319
Q9EWY8_STRCO/57-332
Q9F9I1_9BURK/49-249
Q9FA46_SALTY/49-323
Q9I1Q8_PSEAE/80-362
Q9I5H5_PSEAE/48-325
Q9KBC1_BACHD/62-335
Q9KSC4_VIBCH/46-321
Q9L3W5_DELAC/58-332
Q9RBG2_CUPNE/66-337
Q9RHM9_COMTE/49-324
Q9RHQ7_VARPD/59-333
Q9RPB3_PSEAE/2-277
Q9RPF6_PSEAE/2-276
Q9S154_COMTE/1-275
Q9S155_COMTE/48-322
Q9WXD0_CUPNE/58-332
Q9Z3X3_9RALS/61-337
Y148_BORPE/47-320
Y4329_BORBR/62-333
YCLC_PSEPU/50-324
YCLC_PSESB/1-164
YFLP_BACSU/46-318
YGB7_CUPNE/53-323
YTCB_PSESQ/58-332
YTUY_AGRVI/70-346
