# Supplementary material for: Contact prediction is hardest for the most informative contacts, but improves with the incorporation of contact potentials
Source: PLoS One. 2018 Jun 28;13(6):e0199585. doi: 10.1371/journal.pone.0199585 (PMC6023208; doi:10.1371/journal.pone.0199585)
Supplement: S1 Data — Each file in the ‘alignments’ directory herein corresponds to a protein family’s alignment and contains the accession number and sequence range of each sequence in the alignment. (TAR.GZ) [file pone.0199585.s001.tar.gz › alignments/Molydop_binding]

A0ALS2_LISW6/823-931
A0AZ94_BURCH/698-816
A0B0R2_BURCH/600-711
A0B0Y7_BURCH/673-781
A0B7M7_METTP/554-660
A0B7M9_METTP/799-905
A0B7T7_METTP/3-103
A0B854_METTP/3-102
A0B8U0_METTP/551-655
A0EJJ3_9BACT/720-828
A0JRP5_ARTS2/1089-1208
A0JTD5_ARTS2/649-757
A0JUE1_ARTS2/605-712
A0K165_ARTS2/776-881
A0K1C6_ARTS2/655-762
A0K2A1_ARTS2/650-767
A0K472_BURCH/575-685
A0K5K7_BURCH/837-942
A0KD89_BURCH/642-750
A0KHY1_AERHH/639-750
A0KL58_AERHH/574-681
A0KMR4_AERHH/830-958
A0KNC5_AERHH/893-1010
A0KNQ2_AERHH/586-697
A0KQC3_AERHH/683-803
A0KSV2_SHESA/894-1009
A0KU21_SHESA/676-805
A0KWD4_SHESA/649-766
A0KWG2_SHESA/715-823
A0KX00_SHESA/877-996
A0L0F3_SHESA/1313-1418
A0L0T4_SHESA/712-820
A0L1C2_SHESA/643-757
A0L265_SHESA/816-944
A0L269_SHESA/816-944
A0L7Z6_MAGSM/580-687
A0L7Z7_MAGSM/601-716
A0L807_MAGSM/723-831
A0L846_MAGSM/560-670
A0L8L6_MAGSM/784-899
A0LDS1_MAGSM/702-791
A0LE82_SYNFM/416-522
A0LE87_SYNFM/677-798
A0LFV7_SYNFM/691-794
A0LGZ5_SYNFM/565-683
A0LHR4_SYNFM/688-809
A0LHV8_SYNFM/569-665
A0LJ80_SYNFM/413-519
A0LJN7_SYNFM/728-805
A0LLT2_SYNFM/427-533
A0LMG7_SYNFM/424-530
A0LNF8_SYNFM/572-686
A0LP28_SYNFM/792-898
A0LP29_SYNFM/888-1009
A0LRI7_ACIC1/725-827
A0LS72_ACIC1/480-598
A0LSH3_ACIC1/642-763
A0LVQ8_ACIC1/589-696
A0N0U2_9RHOO/744-875
A0NRJ6_9RHOB/803-909
A0NTG0_9RHOB/583-693
A0NWM4_9RHOB/585-696
A0NZM8_9RHOB/717-825
A0PNS8_MYCUA/607-718
A0PR44_MYCUA/716-801
A0Q9W8_MYCA1/720-841
A0QCB0_MYCA1/1083-1203
A0QEF3_MYCA1/600-711
A0QJV3_MYCA1/693-789
A0QL78_MYCA1/650-764
A0QMG7_MYCA1/616-734
A0QNT9_MYCS2/807-912
A0QU30_MYCS2/707-791
A0QUK1_MYCS2/617-731
A0QVY3_MYCS2/617-737
A0QW69_MYCS2/651-769
A0QY36_MYCS2/626-743
A0R193_MYCS2/653-760
A0R2J8_MYCS2/1076-1195
A0R783_MYCS2/596-699
A0R9M7_BACAH/832-940
A0RDB3_BACAH/1081-1199
A0RGW9_BACAH/857-965
A0RN47_CAMFF/648-769
A0RR42_CAMFF/643-770
A0Y5X4_9GAMM/590-701
A0YAU7_9GAMM/822-927
A0YDJ9_9GAMM/598-707
A0YDM7_9GAMM/585-696
A0YL95_LYNSP/596-707
A0YPI1_LYNSP/636-737
A0Z3J3_9GAMM/666-786
A0Z603_9GAMM/622-742
A0Z680_9GAMM/592-715
A0Z692_9GAMM/813-918
A0ZEY3_NODSP/604-715
A0ZFW9_NODSP/633-734
A1A9D7_ECOK1/695-808
A1A9Q4_ECOK1/690-812
A1AAF1_ECOK1/1087-1206
A1AB65_ECOK1/1127-1246
A1AB69_ECOK1/678-797
A1AB88_ECOK1/642-752
A1ABD2_ECOK1/687-802
A1ABD3_ECOK1/687-802
A1AC33_ECOK1/641-756
A1ADD1_ECOK1/823-906
A1AH94_ECOK1/618-736
A1AI73_ECOK1/679-798
A1AIS4_ECOK1/419-526
A1ASR9_PELPD/557-656
A1AUU2_PELPD/782-888
A1B5W9_PARDP/689-808
A1B5Z6_PARDP/822-927
A1B981_PARDP/641-749
A1B9V6_PARDP/1090-1209
A1BAG9_PARDP/572-683
A1BAW2_PARDP/622-739
A1BB88_PARDP/717-825
A1BCR3_CHLPD/734-839
A1BJH3_CHLPD/591-713
A1D5N5_NEOFI/640-753
A1DYK4_SALTI/108-166
A1DYR2_SALTI/108-166
A1EHZ6_VIBCH/714-822
A1EKR7_VIBCH/817-945
A1ELN0_VIBCH/676-797
A1EMZ4_VIBCH/675-793
A1F0L6_VIBCH/714-822
A1F4H0_VIBCH/676-797
A1F548_VIBCH/817-945
A1F6W9_VIBCH/675-793
A1HLY6_9FIRM/601-720
A1HNC0_9FIRM/767-870
A1HNC9_9FIRM/878-981
A1HP11_9FIRM/551-661
A1HP73_9FIRM/673-799
A1HSS6_9FIRM/644-756
A1HU05_9FIRM/919-1057
A1INN2_NEIMA/655-752
A1JLH3_YERE8/821-909
A1JLT5_YERE8/683-802
A1JM49_YERE8/650-758
A1JN30_YERE8/884-1005
A1JPF2_YERE8/625-746
A1JT30_YERE8/889-1008
A1JU01_YERE8/574-681
A1K383_AZOSB/716-824
A1K409_AZOSB/602-713
A1K6V8_AZOSB/778-896
A1K9Z9_AZOSB/846-952
A1KB92_AZOSB/833-961
A1KBS1_AZOSB/572-682
A1KCK2_AZOSB/733-841
A1KF17_MYCBP/618-735
A1KHV2_MYCBP/1085-1205
A1KIN1_MYCBP/623-744
A1KMP4_MYCBP/660-771
A1KNE7_MYCBP/715-799
A1R227_ARTAT/659-766
A1R3K0_ARTAT/658-765
A1R4L9_ARTAT/594-701
A1R744_ARTAT/648-756
A1RG51_SHESW/712-820
A1RGE9_SHESW/1309-1414
A1RJT8_SHESW/715-823
A1RM68_SHESW/738-847
A1RNS9_SHESW/894-1008
A1RPT0_SHESW/815-943
A1RPT4_SHESW/816-944
A1RQW2_PYRIL/680-793
A1RR63_PYRIL/915-1028
A1RVI8_PYRIL/515-612
A1RW03_PYRIL/995-1103
A1RW09_PYRIL/1039-1148
A1RWM0_THEPD/573-676
A1RZ89_THEPD/685-805
A1S025_THEPD/1041-1115
A1S0P6_THEPD/535-638
A1S488_SHEAM/675-804
A1S623_SHEAM/717-825
A1S9X9_SHEAM/713-821
A1SAH3_SHEAM/639-753
A1SBQ5_SHEAM/816-944
A1SBQ9_SHEAM/815-943
A1SDK9_NOCSJ/573-675
A1SEF3_NOCSJ/644-752
A1SGC5_NOCSJ/1093-1212
A1SKV1_NOCSJ/730-826
A1SPD3_NOCSJ/657-762
A1STQ0_PSYIN/591-702
A1SWK2_PSYIN/645-753
A1T6A0_MYCVP/704-792
A1T6M1_MYCVP/599-714
A1T7V1_MYCVP/630-748
A1T9G5_MYCVP/620-738
A1TAT6_MYCVP/602-713
A1TCA9_MYCVP/652-764
A1TDG8_MYCVP/594-714
A1TDS1_MYCVP/1085-1204
A1TG47_MYCVP/614-732
A1TJX6_ACIAC/1109-1228
A1TK77_ACIAC/576-686
A1TNZ8_ACIAC/609-738
A1TS38_ACIAC/624-744
A1TTT4_ACIAC/645-764
A1TX16_MARAV/586-698
A1TYC2_MARAV/629-749
A1U591_MARAV/1087-1206
A1UAU0_MYCSK/654-765
A1UCD4_MYCSK/1080-1200
A1UD98_MYCSK/697-799
A1UEJ6_MYCSK/601-721
A1UF02_MYCSK/617-737
A1UGK1_MYCSK/622-740
A1UI27_MYCSK/602-713
A1UJ53_MYCSK/596-699
A1UK50_MYCSK/595-715
A1UNT8_MYCSK/693-813
A1UUP4_BURMS/599-710
A1UV35_BURMS/666-774
A1UXG7_BURMS/784-899
A1UZ83_BURMS/354-472
A1UZP9_BURMS/610-728
A1V5C4_BURMS/669-783
A1V5P9_BURMS/1084-1203
A1V6P2_BURMS/837-942
A1VAQ8_DESVV/879-999
A1VBG8_DESVV/876-997
A1VFR9_DESVV/583-679
A1VG15_DESVV/878-999
A1VH89_DESVV/570-682
A1VKH3_POLNA/857-985
A1VM40_POLNA/595-714
A1VTS9_POLNA/1110-1229
A1VXY8_CAMJJ/698-814
A1W1B7_CAMJJ/610-738
A1W362_ACISJ/1108-1227
A1W377_ACISJ/570-680
A1W8L0_ACISJ/921-1042
A1W9Q7_ACISJ/604-723
A1WBF3_ACISJ/855-983
A1WBF9_ACISJ/843-949
A1WKH2_VEREI/812-917
A1WL33_VEREI/603-722
A1WNX3_VEREI/630-750
A1WPZ6_VEREI/801-920
A1WQJ6_VEREI/669-791
A1WSF8_VEREI/572-682
A1WTY5_HALHL/715-827
A1WW79_HALHL/620-735
A1WYD8_HALHL/783-897
A1ZFI0_9BACT/594-714
A1ZG89_9BACT/651-758
A2BJT3_HYPBU/727-815
A2BLN3_HYPBU/1121-1228
A2BMJ3_HYPBU/1099-1213
A2P2W9_VIBCH/714-822
A2P6S6_VIBCH/676-797
A2P888_VIBCH/817-945
A2PBH1_VIBCH/675-793
A2PPY3_VIBCH/714-822
A2PQA6_VIBCH/676-797
A2PQT5_VIBCH/817-945
A2RPP0_HERSE/689-767
A2RWU5_BURM9/599-710
A2RX96_BURM9/666-774
A2RZN8_BURM9/784-899
A2S4T7_BURM9/837-942
A2S6A2_BURM9/610-728
A2SAQ0_BURM9/1084-1203
A2SB22_BURM9/642-756
A2SCL0_METPP/842-948
A2SE33_METPP/801-912
A2SEZ2_METPP/852-980
A2SGH9_METPP/1102-1221
A2SI86_METPP/591-710
A2SKF4_METPP/564-674
A2SM74_METPP/829-934
A2SQ13_METLZ/6-107
A2SQN1_METLZ/574-680
A2ST99_METLZ/3-102
A2U0M9_9FLAO/650-757
A2VH70_MYCTU/1085-1205
A2VHW8_MYCTU/623-744
A2VLN0_MYCTU/660-771
A2VNC1_MYCTU/618-735
A2VNV6_MYCTU/715-799
A2VS08_9BURK/837-942
A2VT77_9BURK/575-685
A2VYC9_9BURK/673-781
A2WBT6_9BURK/837-942
A2WCY7_9BURK/575-685
A2WDW8_9BURK/697-816
A2WF69_9BURK/600-711
A2WFC2_9BURK/673-781
A2WJ65_9BURK/678-799
A2WJE5_9BURK/681-789
A2WJG9_9BURK/871-990
A3CSF6_METMJ/1-100
A3CT54_METMJ/5-106
A3CUC8_METMJ/572-678
A3CUR7_METMJ/3-102
A3CVA8_METMJ/573-679
A3CVB0_METMJ/573-679
A3CW03_METMJ/571-677
A3CWK5_METMJ/3-101
A3D055_SHEB5/895-1010
A3D0Y3_SHEB5/1309-1414
A3D3V3_SHEB5/715-823
A3D8C5_SHEB5/713-821
A3DA38_SHEB5/816-944
A3DA42_SHEB5/816-944
A3EHP6_VIBCH/676-797
A3EIL3_VIBCH/714-822
A3EMB5_VIBCH/675-793
A3EMI6_VIBCH/817-945
A3ERJ1_9BACT/790-892
A3GJT5_VIBCH/676-797
A3GMH9_VIBCH/714-822
A3GNR5_VIBCH/817-945
A3GPD4_VIBCH/675-793
A3GUU7_VIBCH/714-822
A3GY66_VIBCH/676-797
A3H022_VIBCH/675-793
A3H0Z1_VIBCH/817-945
A3HUS8_9BACT/583-695
A3IBR5_9BACI/819-927
A3ILB7_9CHRO/604-715
A3INR1_9CHRO/645-746
A3J8Z0_9ALTE/801-929
A3JB72_9ALTE/825-930
A3JBW2_9ALTE/1087-1206
A3JP45_9RHOB/748-859
A3JTW1_9RHOB/801-907
A3JV61_9RHOB/830-957
A3K0U8_9RHOB/587-698
A3K3Z7_9RHOB/819-925
A3K4Z0_9RHOB/627-742
A3K6T1_9RHOB/779-884
A3K8Y5_9RHOB/747-859
A3KAW8_9RHOB/831-959
A3KI60_STRAM/665-773
A3KSY4_PSEAE/591-702
A3KVA4_PSEAE/637-755
A3KXG9_PSEAE/576-696
A3L6Z6_PSEAE/591-702
A3L9D6_PSEAE/637-755
A3L9K9_PSEAE/717-825
A3LDV4_PSEAE/576-696
A3M683_ACIBT/637-751
A3M685_ACIBT/614-725
A3M813_ACIBT/664-772
A3MDC7_BURM7/666-774
A3MDU7_BURM7/599-710
A3MGX3_BURM7/784-899
A3MHM0_BURM7/837-942
A3MKZ9_BURM7/669-783
A3MLC4_BURM7/1084-1203
A3MQA2_BURM7/610-728
A3MT64_PYRCJ/1046-1165
A3MUY4_PYRCJ/516-613
A3MVX3_PYRCJ/893-1000
A3MWA2_PYRCJ/731-850
A3MWB0_PYRCJ/911-1029
A3MXF6_PYRCJ/1126-1244
A3N052_ACTP2/678-800
A3N0Q3_ACTP2/678-797
A3N2X2_ACTP2/686-799
A3N396_ACTP2/682-803
A3N5I8_BURP6/610-728
A3NB03_BURP6/669-783
A3NBC9_BURP6/1084-1203
A3NC49_BURP6/837-942
A3NDX7_BURP6/575-685
A3NJ94_BURP6/666-774
A3NJV5_BURP6/1091-1210
A3NK76_BURP6/599-710
A3NM19_BURP6/899-1017
A3NPE1_BURP6/784-899
A3NR83_BURP0/610-728
A3NWT4_BURP0/642-756
A3NX62_BURP0/1084-1203
A3NXY7_BURP0/837-942
A3NZM9_BURP0/575-685
A3P4W1_BURP0/666-774
A3P5G9_BURP0/1091-1210
A3P5T7_BURP0/599-710
A3P7I2_BURP0/899-1017
A3P9X5_BURP0/784-899
A3PGW9_RHOS1/646-754
A3PNC7_RHOS1/824-929
A3PQX2_RHOS1/622-739
A3PR89_RHOS1/679-800
A3PUE6_MYCSJ/654-765
A3PW14_MYCSJ/1080-1200
A3PWR5_MYCSJ/697-799
A3PX84_MYCSJ/622-742
A3PY00_MYCSJ/601-721
A3PYG4_MYCSJ/617-737
A3Q054_MYCSJ/622-740
A3Q1J1_MYCSJ/602-713
A3Q2J9_MYCSJ/596-699
A3Q3K4_MYCSJ/595-715
A3Q886_MYCSJ/693-813
A3Q8Y4_SHELP/815-943
A3Q8Y8_SHELP/817-945
A3Q9G6_SHELP/620-731
A3Q9G9_SHELP/869-995
A3QAI2_SHELP/639-753
A3QB33_SHELP/1292-1397
A3QDT8_SHELP/717-825
A3QGR6_SHELP/675-804
A3QHX4_SHELP/713-821
A3QI11_SHELP/881-992
A3R4Q9_9ACTO/574-681
A3R4T5_9ACTO/574-681
A3RNJ8_RALSO/1085-1204
A3RRW7_RALSO/863-991
A3RXL1_RALSO/578-688
A3RXN7_RALSO/607-718
A3RYQ8_RALSO/649-762
A3S8Q5_9RHOB/803-909
A3S8V4_9RHOB/858-986
A3SA19_9RHOB/543-654
A3SIM3_9RHOB/624-739
A3SJR7_9RHOB/857-985
A3SLD5_9RHOB/801-907
A3SR27_9RHOB/771-883
A3STL8_9RHOB/803-909
A3STR7_9RHOB/841-969
A3SUY2_9RHOB/543-654
A3TFZ6_9MICO/586-693
A3TKT1_9MICO/643-757
A3TNH4_9MICO/1096-1215
A3TNW1_9MICO/578-698
A3TTJ5_9RHOB/838-943
A3ULN0_VIBSP/888-1010
A3ULU6_VIBSP/817-945
A3UMK2_VIBSP/567-689
A3UR32_VIBSP/690-803
A3USH5_VIBSP/714-822
A3UU37_VIBSP/1288-1393
A3UVU6_VIBSP/676-797
A3UW62_VIBSP/649-757
A3UWX8_VIBSP/744-805
A3V0S2_9RHOB/854-983
A3V0U8_9RHOB/802-908
A3V886_9RHOB/772-884
A3VCL5_9RHOB/578-689
A3VHL4_9RHOB/835-940
A3VXP2_9RHOB/807-913
A3VYZ0_9RHOB/691-796
A3VZV5_9RHOB/855-983
A3W033_9RHOB/578-689
A3W5L4_9RHOB/775-887
A3W8D3_9RHOB/828-933
A3X059_9BRAD/1093-1212
A3X1C1_9BRAD/1067-1185
A3X6S4_9RHOB/564-675
A3X8Q4_9RHOB/1084-1203
A3XD27_9RHOB/568-676
A3XEW6_9RHOB/734-846
A3XFM6_9RHOB/573-691
A3XFV6_9RHOB/805-911
A3XFZ7_9RHOB/830-958
A3XP95_LEEBM/651-760
A3XVD4_9VIBR/605-652
A3XVD4_9VIBR/668-732
A3XWR8_9VIBR/817-945
A3XYL8_9VIBR/714-822
A3XYQ0_9VIBR/750-811
A3XZR9_9VIBR/676-797
A3Y7M7_9GAMM/588-698
A3YB77_9GAMM/734-796
A3YBB0_9GAMM/826-931
A3YJK7_CAMJE/601-729
A3YKA7_CAMJE/259-375
A3YM37_CAMJE/810-918
A3YQJ2_CAMJE/698-814
A3YSA8_CAMJE/601-729
A3YSI8_CAMJE/810-918
A3YU34_9SYNE/607-718
A3YU47_9SYNE/640-741
A3ZCL8_CAMJE/601-729
A3ZCT2_CAMJE/483-594
A3ZE77_CAMJE/809-917
A3ZEX6_CAMJE/698-814
A3ZGE8_CAMJE/601-729
A3ZJM1_CAMJE/698-814
A3ZKE4_CAMJE/810-918
A3ZYB7_9PLAN/674-781
A3ZZX0_9PLAN/615-721
A4A0K9_9PLAN/618-720
A4A6J5_9GAMM/578-698
A4A9K5_9GAMM/593-698
A4A9U4_9GAMM/586-693
A4AMZ6_MARSH/661-769
A4AN49_MARSH/652-763
A4ARY1_MARSH/627-746
A4BCX6_9GAMM/606-717
A4BGQ9_9GAMM/717-825
A4BM17_9GAMM/1070-1186
A4BST3_9GAMM/1072-1188
A4BTQ8_9GAMM/715-794
A4BUS0_9GAMM/657-754
A4BZQ7_9FLAO/650-757
A4CL52_ROBBH/679-789
A4CWZ8_SYNPV/619-730
A4E709_9ACTN/577-695
A4E722_9ACTN/417-524
A4EE43_9RHOB/773-885
A4EFW5_9RHOB/803-909
A4EGD1_9RHOB/859-987
A4ENS9_9RHOB/734-843
A4EX38_9RHOB/830-958
A4EXJ0_9RHOB/568-676
A4EXU5_9RHOB/1084-1203
A4EY47_9RHOB/805-911
A4F080_9RHOB/557-675
A4F0A8_9RHOB/642-760
A4F9I0_SACEN/654-766
A4FCF5_SACEN/778-883
A4FFL1_SACEN/708-827
A4FG96_SACEN/573-680
A4FH16_SACEN/1025-1144
A4FIA3_SACEN/645-753
A4FJF3_SACEN/490-597
A4FPT5_SACEN/719-826
A4FT63_THIS3/711-815
A4FWN6_METM5/562-668
A4FWT1_METM5/3-104
A4FZW4_METM5/292-393
A4G051_METM5/564-670
A4G245_HERAR/809-915
A4G2B4_HERAR/613-732
A4G4Z7_HERAR/852-980
A4G5N2_HERAR/1076-1195
A4G638_HERAR/686-771
A4GAA9_HERAR/782-901
A4GAJ6_HERAR/810-915
A4GIG1_9BACT/829-956
A4IKJ2_GEOTN/825-933
A4IL29_GEOTN/1076-1194
A4INP3_GEOTN/564-671
A4IP22_GEOTN/1079-1198
A4J3J6_DESRM/680-800
A4J476_DESRM/554-659
A4J5M6_DESRM/414-520
A4JB81_BURVG/575-685
A4JCG0_BURVG/837-942
A4JKD8_BURVG/645-753
A4JME8_BURVG/698-816
A4JNZ1_BURVG/600-711
A4JP52_BURVG/652-760
A4JQP1_BURVG/1089-1208
A4KGZ4_MYCTU/623-744
A4KKG3_MYCTU/660-771
A4KL49_MYCTU/715-799
A4KNM0_MYCTU/619-736
A4KU99_STRHI/1087-1205
A4LD07_BURPS/693-807
A4LDJ4_BURPS/1084-1203
A4LEE5_BURPS/837-942
A4LGU6_BURPS/666-774
A4LJH0_BURPS/610-728
A4LP08_BURPS/784-899
A4LU02_BURPS/599-710
A4MFI7_BURPS/575-685
A4MH67_BURPS/1091-1210
A4MVW4_HAEIF/470-583
A4MXW3_HAEIF/712-820
A4MZ54_HAEIF/677-799
A4N0P2_HAEIF/411-533
A4N1Y3_HAEIF/687-800
A4N3J7_HAEIF/677-799
A4N5J4_HAEIF/712-820
A4N6A0_HAEIF/680-802
A4N8B2_HAEIF/687-800
A4N8U1_HAEIF/712-820
A4NB84_HAEIF/677-799
A4NCH8_HAEIF/680-802
A4NDC3_HAEIF/687-800
A4NEJ8_HAEIF/712-820
A4NHJ0_HAEIF/680-802
A4NJ34_HAEIF/712-820
A4NJQ5_HAEIF/687-758
A4NKE4_HAEIF/677-799
A4NNF5_HAEIF/680-802
A4NQA3_HAEIF/687-800
A4NQW5_HAEIF/712-820
A4NT24_HAEIF/680-802
A4NTQ8_HAEIF/677-799
A4NVY5_HAEIF/712-820
A4NWP0_HAEIF/149-219
A4NZQ3_HAEIF/677-799
A4QBK2_CORGB/644-751
A4QDF0_CORGB/1105-1224
A4R7G5_MAGO7/441-554
A4SGT6_PROVI/798-922
A4SHT4_AERS4/683-803
A4SLX5_AERS4/574-681
A4SP40_AERS4/639-747
A4SXK4_POLSQ/597-715
A4SXP7_POLSQ/687-767
A4SXW1_POLSQ/829-935
A4SYP8_POLSQ/857-985
A4T1I0_MYCGI/602-705
A4T2N0_MYCGI/655-767
A4T5P6_MYCGI/614-732
A4T744_MYCGI/608-726
A4T8R6_MYCGI/594-714
A4T916_MYCGI/1086-1205
A4TAJ3_MYCGI/620-738
A4TBC3_MYCGI/602-713
A4TCP1_MYCGI/653-773
A4TDB1_MYCGI/708-793
A4TDD7_MYCGI/622-741
A4TDQ3_MYCGI/600-715
A4TGP9_YERPP/678-797
A4TLD4_YERPP/625-746
A4TM31_YERPP/820-909
A4TMD9_YERPP/689-802
A4TQ31_YERPP/697-810
A4TRR7_YERPP/574-681
A4TV12_9PROT/788-905
A4TV58_9PROT/808-913
A4TX53_9PROT/564-675
A4U4X7_9PROT/721-829
A4U5J8_9PROT/564-674
A4VFX2_PSEU5/686-805
A4VHZ2_PSEU5/1089-1208
A4VKW2_PSEU5/627-746
A4VLH3_PSEU5/682-801
A4VM62_PSEU5/586-697
A4VN57_PSEU5/669-788
A4VQR5_PSEU5/900-1016
A4W583_ENT38/634-752
A4W5J0_ENT38/419-526
A4W8R8_ENT38/695-808
A4W9P9_ENT38/891-1010
A4W9Q2_ENT38/576-683
A4WAK0_ENT38/678-797
A4WAK8_ENT38/1086-1205
A4WBA4_ENT38/1087-1206
A4WBB0_ENT38/539-650
A4WBD6_ENT38/642-749
A4WCR2_ENT38/818-908
A4WGB0_ENT38/679-798
A4WHX4_PYRAR/971-1063
A4WI77_PYRAR/1147-1266
A4WJD8_PYRAR/912-1032
A4WJF1_PYRAR/692-791
A4WJG7_PYRAR/1039-1116
A4WMJ9_PYRAR/517-612
A4WQK9_RHOS5/762-875
A4WWH5_RHOS5/824-929
A4WX28_RHOS5/646-754
A4WXJ2_RHOS5/714-822
A4WZN0_RHOS5/717-825
A4X0F6_RHOS5/687-806
A4X1B2_SALTO/1085-1202
A4XBJ0_SALTO/599-706
A4XC32_SALTO/708-817
A4XKD0_CALS8/536-635
A4XP96_PSEMY/807-912
A4XU39_PSEMY/589-700
A4XXM6_PSEMY/576-696
A4XZN1_PSEMY/649-757
A4Y282_SHEPC/816-944
A4Y286_SHEPC/815-943
A4Y324_SHEPC/710-830
A4Y359_SHEPC/894-1008
A4Y6P3_SHEPC/715-823
A4Y9Y1_SHEPC/1309-1414
A4YA77_SHEPC/712-820
A4YC49_SHEPC/722-847
A4YF52_METS5/530-634
A4YGC4_METS5/816-925
A4YGR2_METS5/546-648
A4YQX2_BRASO/599-710
A4YXQ2_BRASO/820-925
A4YYJ9_BRASO/577-687
A4ZHT3_MYCS2/611-722
A5A3H7_9BURK/696-801
A5CWA6_VESOH/1088-1207
A5CYQ4_PELTS/640-758
A5CYU4_PELTS/413-519
A5D1I7_PELTS/673-793
A5D4T7_PELTS/575-681
A5EFK8_BRASB/592-703
A5EGB3_BRASB/820-925
A5EHV0_BRASB/667-775
A5ENE8_BRASB/577-687
A5EQ26_BRASB/796-902
A5F6V9_VIBC3/675-793
A5F7J7_VIBC3/676-797
A5F823_VIBC3/817-945
A5FAY2_FLAJ1/582-694
A5FSH6_DEHSB/914-1050
A5FSN6_DEHSB/850-970
A5FTG7_ACICJ/496-607
A5FVE0_ACICJ/604-722
A5FWS6_ACICJ/809-914
A5FYV5_ACICJ/1085-1204
A5G062_ACICJ/646-752
A5G144_ACICJ/649-757
A5G1V5_ACICJ/772-875
A5G583_GEOUR/600-701
A5G6W3_GEOUR/934-1054
A5G6X6_GEOUR/880-1000
A5G7M4_GEOUR/749-837
A5G9B3_GEOUR/729-825
A5GAB7_GEOUR/554-664
A5GCK1_GEOUR/919-1051
A5GCL4_GEOUR/728-846
A5GPP2_SYNPW/599-710
A5GWY3_SYNR3/596-707
A5IV90_STAA9/821-933
A5J2W6_BURMA/599-710
A5J3C0_BURMA/652-760
A5J662_BURMA/610-728
A5JBI1_BURMA/784-899
A5JCJ9_BURMA/837-942
A5KI63_CAMJE/810-918
A5KU67_9GAMM/888-1010
A5KXX1_9GAMM/817-945
A5L022_9GAMM/714-822
A5L1B2_9GAMM/1240-1345
A5L4I4_9GAMM/690-803
A5L5D7_9GAMM/676-797
A5L6B1_9GAMM/43-109
A5TGR0_BURMA/652-760
A5TIE7_BURMA/610-728
A5TJM1_BURMA/1084-1203
A5TJY2_BURMA/634-748
A5TQJ7_BURMA/837-942
A5TYS2_MYCTA/618-735
A5U1L0_MYCTA/1085-1205
A5U2E4_MYCTA/623-744
A5U6Q5_MYCTA/660-771
A5U7G7_MYCTA/715-799
A5UBD1_HAEIE/677-799
A5UD53_HAEIE/687-764
A5UFI1_HAEIG/677-799
A5UIH7_HAEIG/687-757
A5UN31_METS3/588-694
A5UN38_METS3/29-131
A5UU80_ROSS1/773-876
A5UVG3_ROSS1/818-912
A5V0G0_ROSS1/633-732
A5V1X0_ROSS1/586-696
A5V6C1_SPHWW/810-915
A5V706_SPHWW/572-683
A5VE22_SPHWW/564-670
A5VPP1_BRUO2/588-697
A5VU29_BRUO2/1089-1208
A5VXT3_PSEP1/696-815
A5VZH2_PSEP1/576-696
A5VZZ3_PSEP1/649-757
A5W6B7_PSEP1/815-920
A5W7N0_PSEP1/599-710
A5WBY2_PSYWF/685-806
A5WC98_PSYWF/647-754
A5WFP8_PSYWF/641-758
A5WIQ3_MYCTF/619-736
A5WLJ0_MYCTF/1085-1205
A5WMC4_MYCTF/623-744
A5WRF2_MYCTF/660-771
A5WS58_MYCTF/715-799
A5X3H1_XANFL/778-884
A5X3H4_XANFL/809-914
A5XH29_BURMA/669-783
A5XHE2_BURMA/1089-1208
A5XK45_BURMA/599-710
A5XKE5_BURMA/666-774
A5XMK8_BURMA/784-899
A5XXI1_BURMA/837-942
A5XYI1_BURMA/669-783
A5XYU0_BURMA/1089-1208
A5ZZ59_VIBCH/714-822
A6A0G9_VIBCH/817-945
A6A252_VIBCH/676-797
A6A4R1_VIBCH/675-793
A6ABW8_VIBCH/371-492
A6ACY4_VIBCH/675-793
A6AE96_VIBCH/714-822
A6AEG1_VIBCH/817-945
A6AKN3_VIBHA/690-803
A6AMY6_VIBHA/675-793
A6ANF7_VIBHA/714-822
A6AQV8_VIBHA/1285-1390
A6AW24_VIBHA/676-797
A6AYQ6_VIBPA/690-803
A6AZS2_VIBPA/203-313
A6B0L3_VIBPA/714-822
A6B0P1_VIBPA/624-737
A6B1F3_VIBPA/676-797
A6B2A7_VIBPA/817-945
A6B2F7_VIBPA/891-1009
A6B2I9_VIBPA/1295-1400
A6B4A1_VIBPA/675-793
A6BAL4_VIBPA/45-158
A6BB39_VIBPA/53-166
A6BEW7_9FIRM/574-680
A6BN96_YERPE/714-822
A6BNG5_YERPE/689-802
A6BPI9_YERPE/820-909
A6BU80_YERPE/625-746
A6BVF4_YERPE/574-681
A6BYH4_YERPE/697-810
A6C7E0_9PLAN/620-726
A6C8J6_9PLAN/617-718
A6CVG7_9VIBR/675-793
A6CVN6_9VIBR/714-822
A6D1I5_9VIBR/1086-1205
A6D1Q1_9VIBR/891-1008
A6D3T4_9VIBR/593-704
A6D5X2_9VIBR/1255-1360
A6D7C2_9VIBR/693-806
A6D814_9VIBR/676-797
A6D832_9VIBR/817-945
A6DAD5_9PROT/550-659
A6DB38_9PROT/607-735
A6DB55_9PROT/446-555
A6DB69_9PROT/762-879
A6DBE1_9PROT/569-672
A6DBR6_9PROT/830-938
A6DC81_9PROT/542-641
A6DH71_9BACT/621-727
A6DIR5_9BACT/579-691
A6DQ64_9BACT/623-721
A6DVT1_9RHOB/569-680
A6DW43_9RHOB/770-882
A6DWZ1_9RHOB/827-955
A6E3F8_9RHOB/828-933
A6E4H6_9RHOB/807-913
A6EW97_9ALTE/844-950
A6EYZ3_9ALTE/827-955
A6EZT9_9ALTE/629-749
A6F4H6_9ALTE/566-677
A6F8D2_9GAMM/645-753
A6F8L8_9GAMM/585-696
A6F974_9GAMM/887-1007
A6F9U7_9GAMM/817-945
A6FAA8_9GAMM/1267-1372
A6FBN3_9GAMM/603-708
A6FC46_9GAMM/714-822
A6FC50_9GAMM/714-822
A6FCL9_9GAMM/656-773
A6FEC6_9GAMM/693-814
A6FGU8_9GAMM/734-796
A6FI39_9GAMM/675-793
A6FKH4_9RHOB/773-885
A6FLX2_9RHOB/807-913
A6FU33_9RHOB/836-964
A6G094_9DELT/654-774
A6G7T4_9DELT/793-901
A6G867_9DELT/605-722
A6G9X5_9DELT/603-713
A6GBP6_9DELT/628-746
A6GJI2_9DELT/423-529
A6GL11_9BURK/800-906
A6GNT6_9BURK/568-688
A6GP26_9BURK/835-963
A6GRC0_9BURK/606-721
A6GS81_9BURK/658-756
A6LZY8_CLOB8/573-680
A6NTH0_9BACE/597-703
A6Q2H8_NITSB/842-945
A6Q4Y3_NITSB/611-718
A6Q5A0_NITSB/571-676
A6Q6S9_SULNB/587-690
A6Q700_SULNB/831-939
A6Q7L1_SULNB/865-967
A6QAE2_SULNB/620-727
A6QJF0_STAAE/821-933
A6QJN7_STAAE/1080-1199
A6SU75_JANMA/667-775
A6SUZ6_JANMA/809-915
A6SV78_JANMA/608-727
A6SY11_JANMA/685-774
A6SZG3_JANMA/851-979
A6T495_JANMA/810-915
A6T671_KLEP7/624-745
A6T6Z1_KLEP7/693-806
A6T8U0_KLEP7/690-805
A6T9I5_KLEP7/642-749
A6T9M7_KLEP7/678-797
A6T9P0_KLEP7/1086-1205
A6TA97_KLEP7/576-683
A6TAL9_KLEP7/1087-1206
A6TAM4_KLEP7/570-681
A6TBW9_KLEP7/821-907
A6TFG1_KLEP7/618-736
A6TG85_KLEP7/679-798
A6TH03_KLEP7/419-526
A6TLY9_ALKMQ/736-846
A6TMW4_ALKMQ/720-831
A6TVG1_ALKMQ/412-519
A6TWZ9_ALKMQ/543-646
A6U433_STAA2/821-933
A6U7L5_SINMW/594-704
A6UDJ7_SINMW/820-925
A6UFK1_SINMW/737-837
A6UI43_SINMW/581-692
A6UJX7_SINMW/719-827
A6UKR5_SINMW/838-967
A6UPP6_METVS/3-104
A6UPU2_METVS/562-668
A6UST3_METVS/292-393
A6UT54_META3/301-402
A6UT71_META3/6-107
A6UUJ1_META3/565-671
A6UX17_META3/6-107
A6V0N4_PSEA7/1093-1212
A6V1R2_PSEA7/576-696
A6V746_PSEA7/589-700
A6V8G1_PSEA7/65-183
A6VCR7_PSEA7/700-819
A6VGI6_METM7/3-104
A6VGN5_METM7/562-668
A6VIC7_METM7/564-670
A6VJG3_METM7/292-393
A6VMS1_ACTSZ/679-800
A6VNS7_ACTSZ/679-798
A6VPI4_ACTSZ/691-804
A6VPI5_ACTSZ/689-804
A6VQ09_ACTSZ/788-894
A6VQL5_ACTSZ/676-798
A6VQL7_ACTSZ/632-754
A6VXL7_MARMS/813-918
A6VZ46_MARMS/593-704
A6W7N0_KINRD/609-720
A6W8E9_KINRD/729-849
A6WG68_KINRD/619-740
A6WHI2_SHEB8/876-995
A6WIR0_SHEB8/643-757
A6WJI9_SHEB8/713-821
A6WMP0_SHEB8/715-823
A6WPE6_SHEB8/620-731
A6WRA2_SHEB8/676-805
A6WS31_SHEB8/1309-1414
A6WSS1_SHEB8/894-1009
A6WTT4_SHEB8/816-944
A6WTT8_SHEB8/816-944
A6WYW2_OCHA4/651-759
A6X238_OCHA4/588-697
A6X2W7_OCHA4/694-813
A6X2Z5_OCHA4/1089-1208
A6XSY3_VIBCH/676-797
A6XTW5_VIBCH/714-822
A6XVY5_VIBCH/817-945
A6XX85_VIBCH/675-793
A7BBC4_9ACTO/1109-1228
A7BMV8_9GAMM/165-279
A7BQI2_9GAMM/183-302
A7BUA3_9GAMM/728-836
A7BWW3_9GAMM/287-401
A7FFD0_YERP3/625-746
A7FGE5_YERP3/689-802
A7FGQ9_YERP3/820-909
A7FLU0_YERP3/697-810
A7FN08_YERP3/574-681
A7FP84_YERP3/890-1009
A7GL50_BACCN/824-932
A7GU03_BACCN/1078-1196
A7GVS4_CAMC5/671-791
A7GWD1_CAMC5/671-791
A7GYA0_CAMC5/697-814
A7GYA1_CAMC5/717-834
A7GYA3_CAMC5/700-817
A7GZQ7_CAMC5/640-750
A7H0E9_CAMC5/642-769
A7H151_CAMC5/747-859
A7H8M7_ANADF/690-810
A7H9M9_ANADF/550-660
A7HBW5_ANADF/696-815
A7HEU4_ANADF/681-801
A7HGD0_ANADF/1053-1172
A7HHU2_ANADF/610-733
A7I3F6_CAMHC/684-805
A7I6N5_METB6/8-109
A7I6T0_METB6/535-620
A7I8C7_METB6/6-107
A7ID21_XANP2/682-801
A7IE85_XANP2/593-704
A7IHS5_XANP2/590-700
A7II96_XANP2/593-704
A7IL15_XANP2/809-914
A7IMD1_XANP2/690-795
A7JS00_PASHA/682-804
A7JS79_PASHA/676-797
A7JS87_PASHA/718-826
A7JTF0_PASHA/894-1009
A7JWE8_PASHA/640-762
A7JY46_VIBSE/675-793
A7JYP5_VIBSE/714-822
A7K229_VIBSE/1295-1400
A7K3Q5_VIBSE/817-945
A7K409_VIBSE/891-1009
A7K4P7_VIBSE/676-797
A7KTI8_MASLA/262-340
A7KTI9_MASLA/262-340
A7KTJ0_MASLA/262-340
A7KTJ1_MASLA/262-340
A7KTJ2_MASLA/262-340
A7KTJ3_MASLA/262-340
A7KTJ4_MASLA/262-340
A7KTJ5_MASLA/262-340
A7KTJ6_MASLA/262-340
A7KTJ7_MASLA/262-340
A7KTJ8_MASLA/262-340
A7KTJ9_MASLA/262-340
A7KTK0_MASLA/262-340
A7KTK1_MASLA/262-340
A7KTK2_MASLA/262-340
A7KTK3_MASLA/269-347
A7KTK4_MASLA/269-347
A7KTK5_MASLA/269-347
A7KTK6_MASLA/275-353
A7KTK7_MASLA/275-353
A7KTK8_MASLA/275-353
A7KTK9_MASLA/275-353
A7KTL0_MASLA/275-353
A7KTL1_MASLA/259-337
A7KTL2_MASLA/259-337
A7KTL3_MASLA/259-337
A7KTL4_MASLA/259-337
A7KTL5_MASLA/259-337
A7KTL6_MASLA/259-337
A7KTL7_MASLA/259-337
A7KTL8_MASLA/259-337
A7KTL9_MASLA/259-337
A7KTM0_MASLA/259-337
A7KTM1_MASLA/266-344
A7KTM2_MASLA/266-344
A7M680_9PSED/717-825
A7ME58_ENTS8/655-765
A7MEK7_ENTS8/829-935
A7MF98_ENTS8/576-683
A7MH27_ENTS8/824-907
A7ML42_ENTS8/679-798
A7MLD2_ENTS8/692-805
A7MMJ9_ENTS8/1088-1207
A7MMR9_ENTS8/672-785
A7MNB0_ENTS8/573-684
A7MNH6_ENTS8/618-737
A7MX04_VIBHB/676-797
A7MYH5_VIBHB/850-970
A7N0D1_VIBHB/690-803
A7N0R6_VIBHB/817-945
A7N3M7_VIBHB/1285-1390
A7N3R4_VIBHB/667-784
A7N7S5_VIBHB/675-793
A7N8C3_VIBHB/579-692
A7NF33_ROSCS/580-690
A7NJ88_ROSCS/594-692
A7NL84_ROSCS/775-883
A7NPE3_ROSCS/822-920
A7NS58_ROSCS/633-732
A7X5Q1_STAA1/821-933
A7X631_STAA1/1080-1199
A7Z175_BACA2/597-704
A7Z3L4_BACA2/833-940
A7Z5G3_BACA2/565-672
A7Z716_BACA2/841-949
A7Z9U6_BACA2/1079-1198
A7ZAV1_BACA2/557-660
A7ZB52_CAMC1/668-788
A7ZDU4_CAMC1/714-831
A7ZDU5_CAMC1/695-812
A7ZEM6_CAMC1/636-747
A7ZEP3_CAMC1/671-791
A7ZF81_CAMC1/459-568
A7ZFN5_CAMC1/853-969
A7ZFT3_CAMC1/639-752
A7ZJW3_ECO24/695-808
A7ZKA1_ECO24/690-812
A7ZL01_ECO24/1087-1206
A7ZLR1_ECO24/1086-1205
A7ZLR6_ECO24/678-797
A7ZLU8_ECO24/642-752
A7ZM46_ECO24/687-802
A7ZM47_ECO24/686-801
A7ZMZ8_ECO24/676-791
A7ZP97_ECO24/821-904
A7ZT97_ECO24/636-754
A7ZUV4_ECO24/419-526
A7ZYJ8_ECOHS/695-808
A7ZYU8_ECOHS/690-812
A7ZZG5_ECOHS/1087-1206
A8A025_ECOHS/1086-1205
A8A030_ECOHS/890-1009
A8A057_ECOHS/642-752
A8A0C7_ECOHS/687-802
A8A0C8_ECOHS/686-801
A8A174_ECOHS/676-791
A8A2F2_ECOHS/821-904
A8A607_ECOHS/636-754
A8A6Z7_ECOHS/891-1010
A8A7I0_ECOHS/575-682
A8AAN2_IGNH4/712-828
A8ACA3_IGNH4/1093-1207
A8ADV6_CITK8/819-908
A8AFV2_CITK8/642-749
A8AG21_CITK8/569-680
A8AG28_CITK8/1087-1206
A8AGM3_CITK8/1086-1205
A8AGV0_CITK8/688-803
A8AGV1_CITK8/690-805
A8AHI6_CITK8/576-683
A8AHJ3_CITK8/681-797
A8AII8_CITK8/695-808
A8AL45_CITK8/679-798
A8AN16_CITK8/419-526
A8APM3_CITK8/645-756
A8ARD1_CITK8/503-621
A8E7U7_BURPS/837-942
A8E987_BURPS/610-728
A8EAR6_BURPS/784-899
A8EBW7_BURPS/1084-1203
A8ECC2_BURPS/669-783
A8EIN8_BURPS/575-685
A8ELF0_BURPS/666-774
A8ELW1_BURPS/1091-1210
A8EQD3_BURPS/599-710
A8ERQ9_ARCB4/822-930
A8ETX9_ARCB4/686-807
A8EUX9_ARCB4/799-926
A8EUZ2_ARCB4/798-925
A8FE30_BACP2/564-671
A8FIA3_BACP2/654-753
A8FK53_CAMJ8/698-814
A8FNH5_CAMJ8/601-729
A8FNP4_CAMJ8/192-304
A8FPR9_SHESH/713-832
A8FQ40_SHESH/691-803
A8FQ49_SHESH/698-810
A8FRH6_SHESH/1324-1429
A8FSU5_SHESH/709-823
A8FT42_SHESH/672-784
A8FUK1_SHESH/714-822
A8FUP0_SHESH/1088-1207
A8FX33_SHESH/608-713
A8FXF7_SHESH/692-804
A8FYP1_SHESH/677-806
A8FZG7_SHESH/647-754
A8G0D8_SHESH/712-820
A8G0G3_SHESH/889-1001
A8G0M8_SHESH/639-754
A8G139_SHESH/867-995
A8G142_SHESH/621-732
A8G1P6_SHESH/817-945
A8G1Q0_SHESH/815-943
A8G7V4_SERP5/678-797
A8GAN3_SERP5/884-1005
A8GCF1_SERP5/696-811
A8GEI5_SERP5/576-683
A8GF48_SERP5/645-753
A8GFU4_SERP5/1076-1195
A8GFW6_SERP5/581-692
A8GFY3_SERP5/662-770
A8GGU1_SERP5/683-801
A8GH11_SERP5/820-911
A8GII7_SERP5/625-746
A8GJM2_SERP5/681-803
A8GZM9_SHEPA/668-787
A8H064_SHEPA/712-820
A8H0J4_SHEPA/1319-1424
A8H3J3_SHEPA/605-718
A8H5B0_SHEPA/715-823
A8H6F0_SHEPA/715-834
A8H719_SHEPA/637-752
A8H7G7_SHEPA/635-749
A8H7X1_SHEPA/677-806
A8H9D4_SHEPA/698-810
A8HA52_SHEPA/821-951
A8HA56_SHEPA/817-945
A8HA60_SHEPA/815-943
A8HLY8_BURPS/837-942
A8HRB4_AZOC5/694-813
A8HSA0_AZOC5/580-690
A8HWT7_AZOC5/1086-1205
A8I1B7_AZOC5/645-753
A8I2H2_AZOC5/669-789
A8I8D3_AZOC5/625-745
A8IIV1_AZOC5/809-914
A8INR5_AZOC5/630-747
A8IPR5_AZOC5/595-706
A8KGX5_BURPS/789-904
A8KJ45_BURPS/610-728
A8KRY4_BURPS/652-760
A8KSG4_BURPS/1091-1210
A8KUN9_BURPS/575-685
A8KUT4_BURPS/599-710
A8KVN9_BURPS/1091-1210
A8KW04_BURPS/669-783
A8KXE4_FRASN/566-665
A8L470_FRASN/650-758
A8L8N1_FRASN/1-54
A8L8N2_FRASN/707-768
A8LA51_FRASN/592-703
A8LC95_FRASN/715-807
A8LIC6_DINSH/772-882
A8LIR0_DINSH/812-918
A8LLN3_DINSH/573-684
A8LNU4_DINSH/851-980
A8LR91_DINSH/659-777
A8LXR1_SALAI/1085-1202
A8M4C4_SALAI/598-705
A8M616_SALAI/709-820
A8M8C3_SALAI/1074-1193
A8MGU8_ALKOO/734-843
A8MJ00_ALKOO/778-884
A8MKV2_ALKOO/877-980
A8MKZ1_ALKOO/542-645
A8PM88_9COXI/697-785
A8RL47_9CLOT/549-655
A8S1M3_9CLOT/534-644
A8SN47_9FIRM/416-520
A8SZY1_9VIBR/714-822
A8T172_9VIBR/817-945
A8T218_9VIBR/676-797
A8TKA9_9PROT/569-675
A8TLX6_9PROT/2-83
A8TMM9_9PROT/629-750
A8TPV2_9PROT/808-914
A8TRD0_9PROT/783-902
A8TRQ8_9PROT/822-950
A8TYJ2_9PROT/607-711
A8U147_9PROT/574-684
A8UQX8_9AQUI/549-657
A8UVJ3_9AQUI/674-792
A8UWU3_9AQUI/779-892
A8UYN8_9AQUI/697-805
A8V0N4_9AQUI/244-350
A8V0N6_9AQUI/37-139
A8V1Y9_9AQUI/493-608
A8YCZ4_MICAE/606-717
A8YHR0_MICAE/640-741
A8Z501_STAAT/821-933
A8Z586_STAAT/1080-1199
A8ZNP3_ACAM1/626-727
A8ZSM3_DESOH/570-679
A8ZSU1_DESOH/853-951
A8ZSV9_DESOH/575-689
A8ZVU7_DESOH/415-521
A8ZWM0_DESOH/605-702
A8ZX26_DESOH/716-829
A8ZX27_DESOH/584-704
A8ZYN3_DESOH/698-833
A8ZZE8_DESOH/589-708
A8ZZM3_DESOH/658-761
A9A025_DESOH/627-737
A9A715_METM6/292-393
A9A8F8_METM6/564-670
A9AA16_METM6/562-668
A9AA66_METM6/3-104
A9AEE4_BURM1/837-942
A9AJ29_BURM1/575-685
A9ALK6_BURM1/784-900
A9AM06_BURM1/686-804
A9AQV6_BURM1/668-776
A9ARA9_BURM1/608-719
A9AS22_BURM1/698-803
A9AS47_BURM1/698-803
A9ATK4_BURM1/1091-1210
A9ATN1_BURM1/673-781
A9AY08_HERA2/579-685
A9B1B7_HERA2/574-682
A9B3J1_HERA2/564-684
A9B502_HERA2/822-911
A9BF64_PETMO/783-889
A9BLT8_DELAS/925-1045
A9BM97_DELAS/651-759
A9BSE0_DELAS/1125-1244
A9BSG1_DELAS/610-720
A9BTP0_DELAS/604-723
A9BV39_DELAS/829-934
A9BWA6_DELAS/684-802
A9CH47_AGRT5/647-756
A9CIY0_AGRT5/670-778
A9CJG2_AGRT5/596-706
A9CVI2_9GAMM/1318-1423
A9D4C2_9RHIZ/591-701
A9D569_9GAMM/815-943
A9D582_9GAMM/817-945
A9D5Y5_9GAMM/677-806
A9D8Y1_9RHIZ/820-925
A9DBW1_9GAMM/714-822
A9DGV7_9GAMM/597-708
A9DGW4_9GAMM/866-995
A9DIB9_9GAMM/608-713
A9DWX2_9RHOB/769-881
A9DXY1_9RHOB/802-908
A9EGQ6_9RHOB/697-825
A9EIS4_9RHOB/774-886
A9EJC3_9RHOB/857-984
A9EL65_9RHOB/572-680
A9F0V5_SORC5/593-700
A9F4Y1_SORC5/590-702
A9FEA4_SORC5/672-780
A9FEB5_9RHOB/805-911
A9FSR2_9RHOB/805-911
A9FUR8_SORC5/641-747
A9FV51_9RHOB/857-984
A9FWI2_9RHOB/774-886
A9G046_9RHOB/572-680
A9GCZ8_SORC5/651-771
A9GDK1_SORC5/654-761
A9GIU8_SORC5/552-646
A9GVG6_9RHOB/826-954
A9H3L6_9RHOB/768-880
A9HDD8_GLUDA/644-752
A9HJ41_9RHOB/559-670
A9HN65_9RHOB/635-753
A9HQ43_9RHOB/728-794
A9HX20_9RHOB/802-908
A9HZT8_BORPD/607-718
A9I094_BORPD/812-917
A9I3G6_BORPD/1092-1211
A9I9W0_BORPD/627-744
A9IFC6_BORPD/854-982
A9II14_BORPD/684-770
A9IJ71_BORPD/1085-1204
A9JYB9_BURMA/666-774
A9JYM9_BURMA/599-710
A9JZR2_BURMA/610-728
A9K3L6_BURMA/784-899
A9K5E9_BURMA/837-942
A9K9A6_BURMA/642-756
A9K9L8_BURMA/1084-1203
A9KU01_SHEB9/816-944
A9KU05_SHEB9/816-944
A9KV83_SHEB9/666-785
A9KZ26_SHEB9/715-823
A9KZ66_SHEB9/676-805
A9KZH4_SHEB9/643-757
A9L1F2_SHEB9/720-841
A9L1I2_SHEB9/1305-1410
A9L1X0_SHEB9/713-821
A9L3S8_SHEB9/894-1009
A9LH42_9BACT/624-719
A9M3D5_NEIM0/655-752
A9MA81_BRUC2/588-697
A9MCJ9_BRUC2/651-759
A9ME51_BRUC2/1089-1208
A9MEN6_SALAR/878-999
A9MGF0_SALAR/691-804
A9MHK7_SALAR/673-786
A9MHZ0_SALAR/695-808
A9MJA2_SALAR/822-905
A9MJV5_SALAR/690-812
A9MKG9_SALAR/522-623
A9MLH0_SALAR/642-760
A9MLM8_SALAR/588-701
A9MPB4_SALAR/1087-1206
A9MRM7_SALAR/484-599
A9MRM9_SALAR/691-806
A9MSJ9_SALPB/637-750
A9MUT1_SALPB/636-754
A9MVA3_SALPB/556-657
A9MW20_SALPB/1087-1206
A9MWL2_SALPB/665-787
A9MYT1_SALPB/1082-1201
A9MZX4_SALPB/691-806
A9MZX5_SALPB/690-805
A9N132_SALPB/878-999
A9N1Z2_SALPB/673-786
A9N2Q3_SALPB/690-803
A9N585_SALPB/821-903
A9N7X5_SALPB/695-808
A9QP27_9EURY/688-798
A9QPG6_METI4/840-945
A9QYQ8_YERPG/574-681
A9QZE8_YERPG/689-802
A9R0Y0_YERPG/697-810
A9R2S2_YERPG/623-744
A9R4E8_YERPG/890-1009
A9R6L6_YERPG/820-909
A9U7K5_PHYPA/81-188
A9VSW1_BACWK/1078-1196
A9VTS2_BACWK/824-932
A9VW49_METEP/869-975
A9VYM0_METEP/814-919
A9VZ17_METEP/596-707
A9VZQ5_METEP/845-974
A9W425_METEP/610-719
A9W6R5_METEP/662-770
A9WAQ2_CHLAA/930-1064
A9WC45_CHLAA/632-732
A9WFB7_CHLAA/811-899
A9WIA3_CHLAA/763-863
A9WIE9_CHLAA/571-681
A9WJY7_CHLAA/704-809
A9WKY8_RENSM/123-236
A9WXZ8_BRUSI/1089-1208
A9Z2X2_YERPE/714-822
A9Z4J9_YERPE/574-681
A9Z5F4_YERPE/697-810
A9Z745_YERPE/625-746
A9Z7R7_YERPE/820-909
A9ZCG1_YERPE/689-802
A9ZVJ1_YERPE/625-746
A9ZX75_YERPE/820-909
A9ZYC3_YERPE/697-810
AOXB_ALCFA/696-801
ARSL_HERAR/695-800
B0A0Q4_YERPE/574-681
B0A174_YERPE/689-802
B0A1D2_YERPE/714-822
B0A720_9CLOT/422-528
B0A721_9CLOT/786-892
B0A733_9CLOT/420-527
B0A7P1_9CLOT/550-660
B0AQ09_BACAN/1078-1196
B0AS33_BACAN/824-932
B0AUC1_BACAN/824-932
B0BNX0_ACTPJ/678-800
B0BPH8_ACTPJ/678-797
B0BSA0_ACTPJ/686-799
B0BSX0_ACTPJ/682-803
B0CCA8_ACAM1/628-746
B0CCF4_ACAM1/599-710
B0CL33_BRUSI/588-697
B0G4Y8_9FIRM/419-525
B0G5V4_9FIRM/597-703
B0G7N0_9FIRM/593-699
B0G7Z5_9FIRM/582-696
B0GB15_YERPE/697-810
B0GD25_YERPE/714-822
B0GD96_YERPE/689-802
B0GDL6_YERPE/820-909
B0GFA3_YERPE/625-746
B0GHD8_YERPE/574-681
B0GN13_YERPE/625-746
B0GNS4_YERPE/574-681
B0GUQ7_YERPE/689-802
B0GVP5_YERPE/697-810
B0GXS6_YERPE/820-909
B0GZ22_YERPE/714-822
B0H0G3_YERPE/574-681
B0H178_YERPE/697-810
B0H400_YERPE/820-909
B0H4B6_YERPE/689-802
B0H6V1_YERPE/625-746
B0HHB4_YERPE/689-802
B0HHI6_YERPE/714-822
B0HJ09_YERPE/625-746
B0HJP0_YERPE/697-810
B0HLU2_YERPE/820-909
B0HME0_YERPE/574-681
B0HQ50_YERPE/820-909
B0HV70_YERPE/697-810
B0HVE9_YERPE/625-746
B0HY54_YERPE/714-822
B0HYC5_YERPE/689-802
B0I049_YERPE/574-681
B0JGF2_MICAN/606-717
B0JGI0_MICAN/651-752
B0KID6_PSEPG/815-920
B0KKB5_PSEPG/684-803
B0KST0_PSEPG/649-767
B0KTS0_PSEPG/599-710
B0KUF5_PSEPG/576-696
B0NEZ8_EUBSP/578-684
B0P8G9_9FIRM/630-731
B0PA57_9FIRM/601-706
B0PAZ7_9FIRM/597-702
B0PH65_9FIRM/600-706
B0PZW3_BACAN/1078-1196
B0Q669_BACAN/824-932
B0Q6K6_BACAN/824-932
B0QEX4_BACAN/1078-1196
B0QMP0_BACAN/824-932
B0QU30_HAEPR/680-801
B0QVH4_HAEPR/713-821
B0R488_HALS3/695-804
B0RQW1_XANCB/830-936
B0RRA4_XANCB/656-742
B0RRT5_XANCB/650-758
B0RT78_XANCB/594-705
B0S2H9_FINM2/415-519
B0SEN8_LEPBA/585-697
B0SEP5_LEPBA/590-710
B0SN75_LEPBP/585-697
B0SN82_LEPBP/590-710
B0SVA0_CAUSK/1085-1204
B0T0J5_CAUSK/586-706
B0T0K2_CAUSK/585-696
B0T2B8_CAUSK/647-755
B0TCC6_HELMI/815-921
B0TER3_HELMI/835-940
B0TKG2_SHEHH/866-992
B0TKG5_SHEHH/620-731
B0TKH4_SHEHH/616-727
B0TM88_SHEHH/815-943
B0TM92_SHEHH/817-945
B0TM96_SHEHH/821-951
B0TN41_SHEHH/1088-1207
B0TNG1_SHEHH/715-834
B0TQ82_SHEHH/637-752
B0TQI6_SHEHH/688-800
B0TR96_SHEHH/667-786
B0TRQ6_SHEHH/635-749
B0TSK7_SHEHH/679-808
B0TSN2_SHEHH/1090-1209
B0TSR2_SHEHH/1314-1419
B0TTN9_SHEHH/1320-1425
B0TTZ4_SHEHH/653-770
B0U1X1_XYLFM/657-742
B0UA35_METS4/657-769
B0UCV9_METS4/1086-1205
B0UDN6_METS4/610-721
B0UGC0_METS4/713-833
B0UHS9_METS4/605-713
B0UIS9_METS4/581-691
B0UMJ8_METS4/852-981
B0UQI5_METS4/868-974
B0UTZ8_HAES2/677-799
B0UU96_HAES2/892-1006
B0UWF0_HAES2/677-798
B0V716_ACIBY/614-725
B0V718_ACIBY/646-760
B0VDP7_ACIBY/664-772
B0VLL6_ACIBS/614-725
B0XZI9_ASPFC/559-691
B1BGB5_CLOPE/555-656
B1BJ62_CLOPE/577-684
B1BUY7_CLOPE/555-656
B1BW55_CLOPE/577-684
B1EI96_9ESCH/636-754
B1EJJ8_9ESCH/821-904
B1EJS8_9ESCH/714-822
B1ELP0_9ESCH/1087-1206
B1EM18_9ESCH/1086-1205
B1EN90_9ESCH/25-140
B1EPS9_9ESCH/695-808
B1EQ56_9ESCH/670-785
B1ERT6_9ESCH/690-812
B1EWV4_BACAN/1078-1196
B1F311_BACAN/824-932
B1F382_BACAN/824-932
B1FC07_9BURK/837-942
B1FE77_9BURK/845-974
B1FGK5_9BURK/652-760
B1FGU0_9BURK/554-664
B1FIX1_9BURK/642-750
B1FNV8_9BURK/686-804
B1G094_9BURK/647-755
B1G0C3_9BURK/36-155
B1G2W8_9BURK/848-953
B1G4U5_9BURK/664-786
B1G508_9BURK/632-743
B1G5J4_9BURK/687-795
B1GB96_9BURK/555-665
B1GGY1_BACAN/1078-1196
B1GMA4_BACAN/824-932
B1GMH2_BACAN/824-932
B1H4A7_BURPS/784-899
B1H5Y0_BURPS/666-774
B1H6G2_BURPS/1091-1210
B1HCZ0_BURPS/837-942
B1HDP4_BURPS/1089-1208
B1HG27_BURPS/610-728
B1HKG6_BURPS/669-783
B1HQT7_LYSSC/819-927
B1I1P1_DESAP/568-671
B1I511_DESAP/664-784
B1IR02_ECOLC/686-801
B1IR03_ECOLC/687-802
B1IRV7_ECOLC/642-752
B1IRY4_ECOLC/890-1009
B1IRY9_ECOLC/1086-1205
B1ITM6_ECOLC/1087-1206
B1ITY1_ECOLC/575-682
B1IVA0_ECOLC/690-812
B1IVI4_ECOLC/891-1010
B1IWM9_ECOLC/695-808
B1IXQ9_ECOLC/821-904
B1IZP3_ECOLC/636-754
B1J0L6_ECOLC/670-785
B1J1Q2_PSEPW/588-699
B1J343_PSEPW/684-803
B1J4H6_PSEPW/576-696
B1J5Y5_PSEPW/811-916
B1JES6_PSEPW/660-768
B1JG13_YERPY/689-802
B1JGL8_YERPY/820-909
B1JH22_YERPY/678-797
B1JJC1_YERPY/697-810
B1JMR8_YERPY/574-681
B1JQC0_YERPY/625-746
B1JUV9_BURCC/575-685
B1JXQ5_BURCC/837-942
B1K342_BURCC/686-804
B1K3G3_BURCC/652-760
B1K432_BURCC/600-711
B1KA85_BURCC/642-750
B1KFK9_SHEWM/811-917
B1KFR4_SHEWM/1308-1413
B1KFX6_SHEWM/1170-1290
B1KH54_SHEWM/712-820
B1KHM6_SHEWM/1101-1220
B1KIA5_SHEWM/717-825
B1KMC1_SHEWM/713-832
B1KP27_SHEWM/817-945
B1KP31_SHEWM/815-943
B1KPJ1_SHEWM/608-713
B1KQQ8_SHEWM/912-1029
B1KRM5_SHEWM/677-806
B1L5U7_KORCO/526-621
B1LCZ9_ECOSM/670-785
B1LEU9_ECOSM/687-802
B1LFB5_ECOSM/642-752
B1LFE3_ECOSM/890-1009
B1LFE9_ECOSM/1086-1205
B1LH73_ECOSM/1087-1206
B1LJ07_ECOSM/690-812
B1LJB1_ECOSM/636-754
B1LJW9_ECOSM/695-808
B1LLN6_ECOSM/821-904
B1LMS9_ECOSM/891-1010
B1LPP5_ECOSM/575-682
B1LU12_METRJ/814-919
B1LW40_METRJ/654-762
B1LX14_METRJ/663-771
B1LXT5_METRJ/595-706
B1LY18_METRJ/597-705
B1M0Y1_METRJ/678-797
B1M129_METRJ/1086-1205
B1M6U3_METRJ/845-974
B1M7R5_METRJ/562-673
B1M9C0_METRJ/870-976
B1MB98_MYCA9/584-695
B1MCZ8_MYCA9/628-749
B1MH63_MYCA9/581-702
B1MM04_MYCA9/615-733
B1MMW6_MYCA9/659-771
B1N2D3_BURPS/575-685
B1R0U8_CLOBU/540-641
B1R2R4_CLOBU/577-684
B1R527_CLOPE/555-656
B1R912_CLOPE/577-684
B1RFW2_CLOPE/555-656
B1RI85_CLOPE/577-684
B1RM63_CLOPE/577-684
B1RS52_CLOPE/555-656
B1SXI4_9BURK/652-760
B1SYX4_9BURK/837-942
B1SZ05_9BURK/554-664
B1T107_9BURK/663-771
B1T303_9BURK/663-785
B1T5N7_9BURK/686-804
B1TAG6_9BURK/642-750
B1UN44_BACAN/1078-1196
B1URN1_BACAN/824-932
B1UUF5_BACAN/824-932
B1V145_CLOPE/555-656
B1V3P5_CLOPE/577-684
B1VG96_CORU7/699-813
B1VTM3_STRGG/623-726
B1W0U5_STRGG/642-750
B1W272_STRGG/600-720
B1W4P5_STRGG/615-726
B1W513_STRGG/736-827
B1W5X8_STRGG/655-762
B1WUW3_CYAA5/604-715
B1WYJ3_CYAA5/645-746
B1X834_ECODH/695-808
B1X8G6_ECODH/618-736
B1X8V2_ECODH/690-812
B1X8Z5_ECODH/823-906
B1XAR8_ECODH/1087-1206
B1XB62_ECODH/891-1010
B1XCW4_ECODH/575-682
B1XE59_ECODH/1086-1205
B1XE65_ECODH/890-1009
B1XE91_ECODH/642-752
B1XF52_ECODH/687-802
B1XF53_ECODH/686-801
B1XHE0_ECODH/670-785
B1XWL4_LEPCP/823-928
B1Y2Y3_LEPCP/591-701
B1Y5T6_LEPCP/853-987
B1Y875_LEPCP/596-715
B1YBG2_THENV/908-974
B1YBR9_THENV/680-792
B1YDX4_THENV/1039-1157
B1YDY0_THENV/995-1104
B1YSH0_BURA4/554-664
B1YV15_BURA4/837-942
B1YWZ2_BURA4/600-711
B1YX62_BURA4/652-760
B1YXL4_BURA4/645-753
B1Z1C8_BURA4/845-974
B1Z212_BURA4/686-804
B1Z534_BURA4/642-750
B1Z576_BURA4/1114-1233
B1ZGQ9_METPB/649-757
B1ZH70_METPB/869-975
B1ZIG6_METPB/610-719
B1ZJ61_METPB/845-974
B1ZJT3_METPB/596-707
B1ZL11_METPB/814-919
B1ZLD9_METPB/648-757
B1ZSQ1_OPITP/603-722
B1ZVT8_OPITP/645-751
B2A084_OPITP/659-766
B2A1V0_NATTJ/650-770
B2A3S3_NATTJ/782-887
B2A6F9_NATTJ/559-663
B2A6V7_NATTJ/745-859
B2A7A2_NATTJ/788-894
B2CM23_SULDE/356-440
B2CM24_9PROT/531-615
B2D1S4_9RHOO/786-882
B2D7A2_VIBCH/675-793
B2FNX3_STRMK/652-742
B2FT07_STRMK/898-1016
B2FTM5_STRMK/642-750
B2FUL2_STRMK/1087-1206
B2G7M3_LACRJ/1072-1190
B2GCL6_LACF3/1072-1190
B2GKA4_KOCRD/929-1051
B2GZB5_BURPS/837-942
B2H054_BURPS/575-685
B2H1H9_BURPS/610-728
B2H4R2_BURPS/784-899
B2H7I3_BURPS/666-774
B2H9N9_BURPS/1091-1210
B2H9Z8_BURPS/642-756
B2HGE2_MYCMM/716-801
B2HJC2_MYCMM/655-766
B2HKA3_MYCMM/666-786
B2HL79_MYCMM/607-718
B2HMW5_MYCMM/618-735
B2HS21_MYCMM/616-736
B2HX93_ACIBC/528-636
B2I3G5_ACIBC/637-751
B2I3G7_ACIBC/614-725
B2I790_XYLF2/657-741
B2IF27_BEII9/575-686
B2II51_BEII9/815-920
B2IZT5_NOSP7/627-738
B2J1G5_NOSP7/636-735
B2JEY7_BURP8/836-941
B2JHH3_BURP8/576-686
B2JLN7_BURP8/845-974
B2JQU0_BURP8/686-804
B2JRT3_BURP8/652-760
B2JUV6_BURP8/599-710
B2JUZ2_BURP8/645-753
B2JWA4_BURP8/1102-1221
B2JWD2_BURP8/784-904
B2JZ76_YERPB/625-746
B2K1X7_YERPB/574-681
B2K5B3_YERPB/697-810
B2K7H4_YERPB/678-797
B2K816_YERPB/820-909
B2K8P7_YERPB/689-802
B2MUJ0_LACRE/1072-1190
B2N0U9_ECOLX/642-752
B2N0Z3_ECOLX/1025-1140
B2N2U6_ECOLX/575-682
B2N4Z5_ECOLX/821-904
B2N545_ECOLX/690-812
B2N5Z5_ECOLX/695-808
B2N6J4_ECOLX/714-822
B2N7B5_ECOLX/636-754
B2NBW6_ECOLX/1087-1206
B2NDQ0_ECOLX/1086-1205
B2NKV5_ECO57/636-754
B2NLK4_ECO57/821-904
B2NLS8_ECO57/714-822
B2NNJ4_ECO57/674-787
B2NNV3_ECO57/690-812
B2NQ73_ECO57/642-752
B2NQA2_ECO57/1086-1205
B2NU36_ECO57/687-802
B2NU37_ECO57/677-792
B2NV61_ECO57/695-808
B2NVZ8_ECO57/670-785
B2NWQ9_ECO57/1087-1206
B2NZV9_ECO57/636-754
B2P124_ECO57/690-812
B2P2C6_ECO57/670-785
B2P2Y3_ECO57/821-904
B2P3M7_ECO57/674-787
B2P4T7_ECO57/642-752
B2P4W7_ECO57/1086-1205
B2P6J5_ECO57/714-822
B2P901_ECO57/677-792
B2P902_ECO57/687-802
B2P9F4_ECO57/1087-1206
B2PCM9_ECO57/695-808
B2PED8_ECO57/674-787
B2PHF0_ECO57/636-754
B2PIA6_ECO57/714-822
B2PII0_ECO57/821-904
B2PKP1_ECO57/690-812
B2PLQ7_ECO57/1086-1205
B2PLT6_ECO57/642-752
B2PPK7_ECO57/1087-1206
B2PQZ1_ECO57/670-785
B2PRJ7_ECO57/687-802
B2PRJ8_ECO57/677-792
B2PSI3_ECO57/695-808
B2PV49_PROST/678-797
B2PWN5_PROST/695-808
B2PZS7_PROST/690-803
B2PZV8_PROST/644-754
B2Q0B2_PROST/817-909
B2Q2Q4_PROST/64-183
B2Q313_PROST/706-814
B2Q3X9_PROST/687-800
B2Q466_PROST/885-1006
B2Q6G5_PROST/1101-1220
B2S4W5_BRUA1/588-697
B2SBT9_BRUA1/1089-1208
B2SDA7_BRUA1/651-759
B2SVL3_XANOP/651-737
B2SW60_XANOP/650-758
B2SYY8_BURPP/576-686
B2T481_BURPP/599-710
B2T5T4_BURPP/650-758
B2T651_BURPP/838-943
B2TBB7_BURPP/685-803
B2TBL3_BURPP/667-775
B2TC84_BURPP/784-899
B2TW64_SHIB3/821-904
B2U1P0_SHIB3/642-752
B2U1P7_SHIB3/687-802
B2U1P8_SHIB3/682-752
B2U4X3_SHIB3/676-791
B2U575_SHIB3/636-754
B2U9L4_RALPJ/1090-1209
B2UA19_RALPJ/866-994
B2UCZ4_RALPJ/578-688
B2UI65_RALPJ/609-720
B2UIH6_RALPJ/649-759
B2UIT5_RALPJ/773-878
B2UJH6_RALPJ/773-878
B2UJK3_RALPJ/1085-1204
B2UUF3_HELPS/649-770
B2V6F0_SULSY/808-913
B2V6H0_SULSY/547-650
B2V808_SULSY/820-928
B2VA14_SULSY/830-933
B2VA20_SULSY/830-931
B2VFT5_ERWT9/626-747
B2VIV8_ERWT9/812-907
B2VKH2_ERWT9/583-692
B2VKP5_ERWT9/645-753
B3A1V5_ECO57/636-754
B3A497_ECO57/690-812
B3A5J2_ECO57/714-822
B3A5R3_ECO57/821-904
B3A8G2_ECO57/1086-1205
B3A8J2_ECO57/642-752
B3A8Q5_ECO57/674-787
B3AAP2_ECO57/695-808
B3ABW8_ECO57/677-792
B3ABW9_ECO57/687-802
B3ACU7_ECO57/670-785
B3ADF2_ECO57/1087-1206
B3AGC0_ECO57/636-754
B3AK59_ECO57/690-812
B3AL01_ECO57/714-822
B3AL74_ECO57/821-904
B3AN14_ECO57/674-787
B3ANY2_ECO57/642-752
B3AP11_ECO57/1086-1205
B3AR54_ECO57/695-808
B3ATM1_ECO57/670-785
B3AU98_ECO57/1087-1206
B3AVJ0_ECO57/687-802
B3AWU9_ECO57/636-754
B3B0J8_ECO57/674-787
B3B0X8_ECO57/821-904
B3B190_ECO57/256-366
B3B1B9_ECO57/1086-1205
B3B3K2_ECO57/670-785
B3B574_ECO57/695-808
B3B5U0_ECO57/690-812
B3B6Z0_ECO57/687-802
B3B6Z1_ECO57/687-802
B3B8I1_ECO57/1087-1206
B3B9B1_ECO57/714-822
B3BCW5_ECO57/636-754
B3BH38_ECO57/714-822
B3BHA8_ECO57/821-904
B3BHM7_ECO57/695-808
B3BI35_ECO57/690-812
B3BI74_ECO57/1087-1206
B3BJ08_ECO57/674-787
B3BKH5_ECO57/642-752
B3BKK4_ECO57/1086-1205
B3BMS5_ECO57/687-802
B3BMS6_ECO57/677-792
B3BNJ5_ECO57/670-785
B3BRE4_ECO57/636-754
B3BU51_ECO57/821-904
B3BVA0_ECO57/674-787
B3BWG1_ECO57/642-752
B3BWJ0_ECO57/1086-1205
B3BZJ6_ECO57/690-812
B3C027_ECO57/687-802
B3C028_ECO57/677-792
B3C1G2_ECO57/695-808
B3C1R5_ECO57/1087-1206
B3C2K8_ECO57/670-785
B3C3V4_ECO57/714-822
B3D7Y7_BURM1/652-760
B3DBD9_BURM1/642-750
B3DUZ6_METI4/589-696
B3E2Z1_GEOLS/551-661
B3E3X3_GEOLS/715-804
B3E5F1_GEOLS/617-737
B3E5I2_GEOLS/598-720
B3E5I7_GEOLS/608-729
B3E655_GEOLS/656-764
B3E6P6_GEOLS/731-847
B3E6R1_GEOLS/604-722
B3E6W0_GEOLS/1050-1168
B3E8C5_GEOLS/597-713
B3E9W3_GEOLS/716-814
B3EAA6_GEOLS/1048-1166
B3EDR3_CHLL2/734-840
B3EFU2_CHLL2/721-827
B3EI12_CHLL2/609-731
B3ELT9_CHLPB/802-926
B3EPM6_CHLPB/721-827
B3EPP4_CHLPB/609-740
B3GXN9_ACTP7/678-797
B3GZ50_ACTP7/682-803
B3H1B3_ACTP7/678-800
B3H2R9_ACTP7/686-799
B3H7U1_ECOLX/642-752
B3H7X8_ECOLX/1086-1205
B3H8H1_ECOLX/636-754
B3H8R9_ECOLX/714-822
B3HAF4_ECOLX/677-792
B3HAF5_ECOLX/687-802
B3HBY6_ECOLX/821-904
B3HCH0_ECOLX/1087-1206
B3HF37_ECOLX/695-808
B3HGF5_ECOLX/670-785
B3HLP7_ECOLX/714-822
B3HLX2_ECOLX/821-904
B3HMN7_ECOLX/636-754
B3HNX6_ECOLX/1087-1206
B3HS67_ECOLX/695-808
B3HSZ8_ECOLX/690-812
B3HU90_ECOLX/642-752
B3HUB7_ECOLX/1086-1205
B3HUQ5_ECOLX/670-785
B3HZT4_ECOLX/636-754
B3I195_ECOLX/714-822
B3I1G3_ECOLX/821-904
B3I6P8_ECOLX/1086-1205
B3I6T1_ECOLX/642-752
B3I7J8_ECOLX/690-812
B3I7Z5_ECOLX/695-808
B3I8C0_ECOLX/1087-1206
B3I8L1_ECOLX/223-338
B3I8L2_ECOLX/687-802
B3IA89_ECOLX/670-785
B3IE60_ECOLX/677-792
B3IEA9_ECOLX/687-802
B3IEU5_ECOLX/642-752
B3IEX7_ECOLX/1086-1205
B3IHL2_ECOLX/714-822
B3IHS5_ECOLX/821-904
B3IIL9_ECOLX/636-754
B3IMI6_ECOLX/670-785
B3IMS9_ECOLX/1087-1206
B3IPZ1_ECOLX/695-808
B3IQ26_ECOLX/690-812
B3IZ43_BACAN/824-932
B3J8Q3_BACAN/1078-1196
B3J9F2_BACAN/824-932
B3PCP4_CELJU/613-724
B3PD39_CELJU/594-695
B3PQ55_RHIE6/820-925
B3PV89_RHIE6/594-704
B3PXQ5_RHIE6/581-692
B3PY62_RHIE6/743-841
B3Q3C0_RHIE6/647-755
B3Q580_RHIE6/680-788
B3Q6Q2_RHOPT/579-689
B3Q9C0_RHOPT/657-765
B3QE83_RHOPT/809-914
B3QK49_RHOPT/648-757
B3QPD6_CHLP8/797-921
B3QSU9_CHLT3/760-866
B3QTV7_CHLT3/804-928
B3R0Z4_CUPTR/815-920
B3R3X3_CUPTR/685-785
B3R689_CUPTR/875-1003
B3R6X7_CUPTR/578-688
B3R8W1_CUPTR/601-712
B3RB15_CUPTR/808-914
B3RBJ9_CUPTR/219-338
B3RBK6_CUPTR/641-748
B3RBP8_CUPTR/653-761
B3RCJ5_CUPTR/1084-1203
B3T5E6_9ZZZZ/617-718
B3V5K6_9EURY/688-789
B3V6L3_9EURY/689-793
B3V6W1_9EURY/689-791
B3WG26_ECOLX/1087-1206
B3WGL0_ECOLX/1086-1205
B3WGP1_ECOLX/642-752
B3WGU2_ECOLX/687-802
B3WGU3_ECOLX/687-802
B3WK00_ECOLX/714-822
B3WK66_ECOLX/821-904
B3WKS9_ECOLX/636-754
B3WNG0_ECOLX/695-808
B3WNI3_ECOLX/690-812
B3WR32_ECOLX/670-785
B3WVM5_SHIDY/618-736
B3WXL4_SHIDY/642-752
B3WXR9_SHIDY/240-355
B3X1X1_SHIDY/821-904
B3X493_SHIDY/714-822
B3X4G8_SHIDY/1087-1206
B3X855_ECOLX/636-754
B3X9F7_ECOLX/714-822
B3X9M9_ECOLX/821-904
B3XA21_ECOLX/642-752
B3XAD2_ECOLX/687-802
B3XAD3_ECOLX/677-792
B3XAM8_ECOLX/1086-1205
B3XBV2_ECOLX/1087-1206
B3XEV3_ECOLX/690-812
B3XGL9_ECOLX/695-808
B3XHL6_ECOLX/670-785
B3XLE2_LACRE/1072-1190
B3YBF7_SALET/690-805
B3YBF8_SALET/691-806
B3YBL9_SALET/714-822
B3YCG6_SALET/1086-1205
B3YCK8_SALET/821-903
B3YDG2_SALET/636-754
B3YEE2_SALET/690-812
B3YFE4_SALET/1087-1206
B3YFK3_SALET/673-786
B3YFW2_SALET/695-808
B3YHX4_SALET/690-803
B3YKN9_SALET/637-750
B3YLH3_SALET/878-999
B3YM97_SALET/633-734
B3YTE8_BACCE/1078-1196
B3YTT4_BACCE/824-932
B3YY33_BACCE/824-932
B3Z552_BACCE/824-932
B3Z9B0_BACCE/1078-1196
B3ZE40_BACCE/824-932
B3ZN17_BACCE/824-932
B3ZS89_BACCE/1078-1196
B3ZUH4_BACCE/824-932
B3ZZC3_SALNE/1087-1206
B3ZZW5_SALNE/1086-1205
B4A046_SALNE/691-806
B4A047_SALNE/690-805
B4A0Q8_SALNE/878-999
B4A4V6_SALNE/690-812
B4A5C9_SALNE/636-754
B4A6J5_SALNE/616-717
B4A7G9_SALNE/821-903
B4A7M3_SALNE/637-750
B4A7Y0_SALNE/714-822
B4A8Y2_SALNE/695-808
B4A9B6_SALNE/673-786
B4AA11_SALNE/690-803
B4AJ59_BACPU/654-753
B4AL15_BACPU/564-671
B4BIK4_9BACI/1076-1194
B4BJP3_9BACI/564-671
B4BMK1_9BACI/234-353
B4BRN8_9BACI/824-932
B4CZ21_9BACT/717-831
B4D2Y4_9BACT/609-716
B4D7K1_9BACT/1141-1247
B4DA18_9BACT/712-819
B4DAA9_9BACT/607-714
B4E6K5_BURCJ/575-685
B4EAA0_BURCJ/663-785
B4EB77_BURCJ/837-942
B4EFM5_BURCJ/898-1016
B4EGS9_BURCJ/784-903
B4EKT3_BURCJ/600-711
B4ELD4_BURCJ/673-781
B4ETT4_PROMH/679-792
B4EUA8_PROMH/663-771
B4EW66_PROMH/643-750
B4EWG3_PROMH/1089-1208
B4EWG9_PROMH/573-680
B4EYX8_PROMH/883-1005
B4EZ02_PROMH/693-806
B4EZI1_PROMH/638-751
B4EZX5_PROMH/686-799
B4EZZ0_PROMH/576-683
B4F0S4_PROMH/889-1008
B4RFL8_PHEZH/1085-1204
B4RHC5_PHEZH/573-684
B4RPH8_NEIG2/656-752
B4S5U6_PROA2/610-732
B4S990_PROA2/729-832
B4SF52_PELPB/610-732
B4SHD2_PELPB/798-922
B4SKD4_STRM5/642-750
B4SL59_STRM5/1087-1206
B4SQT0_STRM5/648-742
B4STZ7_STRM5/898-1016
B4SUF0_SALNS/1087-1206
B4SWJ3_SALNS/636-754
B4SX33_SALNS/637-750
B4SY90_SALNS/690-812
B4SYG7_SALNS/633-734
B4SYZ4_SALNS/821-903
B4T0Q6_SALNS/673-786
B4T129_SALNS/695-808
B4T2K6_SALNS/690-803
B4T4S5_SALNS/878-999
B4T5D5_SALNS/690-805
B4T5D6_SALNS/691-806
B4T5W6_SALNS/1086-1205
B4T917_SALHS/637-750
B4T935_SALHS/636-754
B4TA74_SALHS/690-812
B4TAG1_SALHS/633-734
B4TBI9_SALHS/821-903
B4TD25_SALHS/695-808
B4TDA0_SALHS/673-786
B4TEE4_SALHS/690-803
B4TGL9_SALHS/878-999
B4THT0_SALHS/690-805
B4THT1_SALHS/691-806
B4TIJ8_SALHS/1086-1205
B4TJP3_SALHS/1087-1206
B4TMK4_SALSV/637-750
B4TMZ0_SALSV/690-812
B4TP81_SALSV/633-734
B4TPK5_SALSV/821-903
B4TRA2_SALSV/673-786
B4TRS6_SALSV/695-808
B4TS90_SALSV/690-803
B4TUU5_SALSV/878-999
B4TVG5_SALSV/690-805
B4TVG6_SALSV/691-806
B4TW25_SALSV/1086-1205
B4TXS9_SALSV/1087-1206
B4TZ39_SALSV/636-754
B4U6C9_HYDS0/374-472
B4U786_HYDS0/806-932
B4U8Z3_HYDS0/879-996
B4UEQ4_ANASK/898-1017
B4UEZ8_ANASK/923-1044
B4UF83_ANASK/637-743
B4UHM7_ANASK/551-661
B4UHS3_ANASK/610-729
B4UKU0_ANASK/669-790
B4ULS9_ANASK/1060-1180
B4UMJ7_ANASK/887-1007
B4V2W9_9ACTO/28-125
B4V803_9ACTO/642-750
B4V884_9ACTO/606-717
B4VXY8_9CYAN/613-724
B4W8T3_9CAUL/1085-1204
B4W944_9CAUL/568-679
B4WQ09_9SYNE/661-762
B4WQJ0_9SYNE/610-721
B4WZ56_9GAMM/613-733
B4X037_9GAMM/587-698
B4X4A8_9GAMM/576-690
B4YYQ6_9FIRM/733-847
B5BA07_SALPK/878-999
B5BBR1_SALPK/695-808
B5BCM3_SALPK/823-905
B5BCU0_SALPK/616-717
B5BHT1_SALPK/636-754
B5BI86_SALPK/1087-1206
B5BIK3_SALPK/690-812
B5BJC9_SALPK/1086-1205
B5BJD8_SALPK/873-992
B5BK77_SALPK/691-806
B5BWG6_SALET/690-803
B5BX98_SALET/673-786
B5BXG3_SALET/695-808
B5BZU2_SALET/878-999
B5C0F2_SALET/690-805
B5C0F3_SALET/691-806
B5C0Y6_SALET/1086-1205
B5C264_SALET/1087-1206
B5C446_SALET/636-754
B5C4U3_SALET/637-750
B5C588_SALET/690-812
B5C6B8_SALET/633-734
B5C6J9_SALET/714-822
B5C7A9_SALET/821-903
B5C9M2_SALET/636-754
B5CA60_SALET/690-812
B5CAG5_SALET/690-805
B5CAG6_SALET/691-806
B5CAQ6_SALET/1086-1205
B5CCH3_SALET/714-822
B5CCW2_SALET/633-734
B5CDJ3_SALET/695-808
B5CDV6_SALET/690-803
B5CEM2_SALET/821-903
B5CFU3_SALET/1087-1206
B5CGX7_SALET/673-786
B5CI86_SALET/637-750
B5CJC6_SALET/878-999
B5E8K8_GEOBB/932-1052
B5E8L6_GEOBB/596-711
B5E919_GEOBB/563-660
B5EDA1_GEOBB/726-816
B5EDJ7_GEOBB/912-1032
B5EE01_GEOBB/551-661
B5EED4_GEOBB/879-999
B5EFF7_GEOBB/721-820
B5EKX0_ACIF5/804-910
B5EN65_ACIF5/697-781
B5EP00_ACIF5/637-744
B5ERR2_ACIF5/637-744
B5ESJ5_VIBFM/690-803
B5ESW1_VIBFM/677-793
B5ET24_VIBFM/1267-1372
B5ET73_VIBFM/676-797
B5EVD9_VIBFM/655-772
B5EX31_SALA4/637-750
B5EX56_SALA4/636-754
B5EY98_SALA4/690-812
B5EYK1_SALA4/633-734
B5EZK4_SALA4/821-903
B5F147_SALA4/695-808
B5F1A5_SALA4/673-786
B5F2I1_SALA4/690-803
B5F4I9_SALA4/1087-1206
B5F5V3_SALA4/1086-1205
B5F6E6_SALA4/691-806
B5F6E7_SALA4/690-805
B5F7B5_SALA4/878-999
B5FE95_VIBFM/817-945
B5FHI6_SALDC/1086-1205
B5FHQ4_SALDC/691-806
B5FHQ5_SALDC/690-805
B5FIL4_SALDC/878-999
B5FLC0_SALDC/636-754
B5FM33_SALDC/637-749
B5FME3_SALDC/690-812
B5FPG4_SALDC/821-903
B5FQ37_SALDC/695-808
B5FR71_SALDC/673-786
B5FRH9_SALDC/690-803
B5FU31_SALDC/1087-1206
B5GCW6_9ACTO/740-833
B5GRK9_STRCL/689-808
B5GWF3_STRCL/740-836
B5GXJ9_STRCL/642-750
B5H9M7_STRPR/621-741
B5HG66_STRPR/642-750
B5HHA5_STRPR/525-630
B5HJ75_STRPR/652-772
B5HQN5_9ACTO/518-626
B5HVX4_9ACTO/585-692
B5I317_9ACTO/616-736
B5I4G3_9ACTO/622-743
B5I850_9ACTO/807-912
B5I867_9ACTO/142-247
B5IAM3_ACIB4/227-332
B5ICD2_ACIB4/768-873
B5IF98_ACIB4/537-642
B5IGB6_ACIB4/604-709
B5IGV5_ACIB4/537-642
B5IIR9_9CHRO/583-694
B5J0Q4_9RHOB/559-670
B5JBG3_9RHOB/826-931
B5JDM3_9BACT/624-730
B5JFC2_9BACT/667-774
B5JRX2_9GAMM/586-697
B5K9F3_9RHOB/48-176
B5K9G8_9RHOB/806-912
B5MGU5_SALET/690-812
B5MHC5_SALET/636-754
B5MI60_SALET/673-786
B5MIQ5_SALET/821-903
B5MJD0_SALET/1086-1205
B5MJL2_SALET/691-806
B5MJL3_SALET/690-805
B5MKC0_SALET/695-808
B5MLD7_SALET/616-717
B5MLW1_SALET/637-750
B5MNF6_SALET/878-999
B5MPU8_SALET/690-803
B5MTL8_SALET/1087-1206
B5MWH2_SALET/633-734
B5MX45_SALET/636-754
B5MXT3_SALET/637-750
B5MYP4_SALET/690-803
B5MZI2_SALET/676-789
B5N0U3_SALET/690-812
B5N194_SALET/714-822
B5N232_SALET/1086-1205
B5N2R5_SALET/1087-1206
B5N5Q0_SALET/690-805
B5N661_SALET/821-903
B5N689_SALET/695-808
B5N6Z3_SALET/878-999
B5N8Y1_SALET/690-803
B5NA51_SALET/1087-1206
B5NAL7_SALET/878-999
B5NAY0_SALET/690-805
B5NAY1_SALET/692-807
B5NB67_SALET/1086-1205
B5ND17_SALET/636-754
B5NDR2_SALET/690-812
B5NE56_SALET/637-750
B5NEP4_SALET/714-822
B5NEV1_SALET/821-903
B5NFP4_SALET/673-786
B5NGR9_SALET/695-808
B5NI22_SALET/633-734
B5NK07_SALET/637-750
B5NKH1_SALET/714-822
B5NKN4_SALET/821-903
B5NL47_SALET/690-805
B5NL48_SALET/691-806
B5NLD3_SALET/1086-1205
B5NNI5_SALET/695-808
B5NPD4_SALET/690-803
B5NQC6_SALET/633-734
B5NRL6_SALET/673-786
B5NSH1_SALET/636-754
B5NUM6_SALET/690-812
B5NV39_SALET/878-999
B5NVN0_SALET/1087-1206
B5NYG2_SALET/633-734
B5NZC5_SALET/695-808
B5NZI4_SALET/878-999
B5NZU5_SALET/690-805
B5NZU6_SALET/691-806
B5P028_SALET/1086-1205
B5P0L8_SALET/1087-1206
B5P185_SALET/690-812
B5P1F9_SALET/636-754
B5P2G9_SALET/637-750
B5P322_SALET/714-822
B5P385_SALET/821-903
B5P5C8_SALET/673-786
B5P6D5_SALET/690-803
B5PAL5_SALET/821-903
B5PAS7_SALET/714-822
B5PBB9_SALET/637-750
B5PBI7_SALET/690-812
B5PC18_SALET/636-754
B5PCW0_SALET/662-770
B5PDG2_SALET/633-734
B5PDV8_SALET/690-805
B5PDV9_SALET/691-806
B5PE38_SALET/1086-1205
B5PGW7_SALET/1087-1206
B5PIQ1_SALET/690-803
B5PJB7_SALET/673-786
B5PL25_SALET/878-999
B5PMQ6_SALET/695-808
B5PPC4_SALHA/1087-1206
B5PPW2_SALHA/1086-1205
B5PQ38_SALHA/691-806
B5PQ39_SALHA/690-805
B5PQM0_SALHA/637-750
B5PQY7_SALHA/690-812
B5PRR6_SALHA/636-754
B5PSS9_SALHA/633-734
B5PTD1_SALHA/673-786
B5PTY2_SALHA/821-903
B5PU46_SALHA/714-822
B5PY17_SALHA/690-803
B5PYH7_SALHA/695-808
B5PZ23_SALHA/878-999
B5Q1K2_SALVI/673-786
B5Q2R1_SALVI/821-903
B5Q2X4_SALVI/714-822
B5Q412_SALVI/637-750
B5Q680_SALVI/690-812
B5Q7A1_SALVI/636-754
B5QAF9_SALVI/695-808
B5QAM9_SALVI/1087-1206
B5QBQ6_SALVI/1086-1205
B5QBY8_SALVI/691-806
B5QBY9_SALVI/690-805
B5QCJ3_SALVI/616-717
B5QCR5_SALVI/878-999
B5QIR0_CAMJE/810-918
B5QTM5_SALEP/1086-1205
B5QTN2_SALEP/889-1008
B5QUC7_SALEP/692-807
B5QUC8_SALEP/690-805
B5QUN3_SALEP/690-812
B5QVL2_SALEP/616-717
B5QVR9_SALEP/878-999
B5QWX2_SALEP/890-1009
B5QYP5_SALEP/695-808
B5QZB0_SALEP/574-681
B5QZK5_SALEP/637-750
B5R304_SALEP/821-903
B5R3L1_SALEP/1087-1206
B5R4N1_SALEP/636-754
B5R589_SALEP/682-795
B5R6J2_SALG2/1087-1206
B5R733_SALG2/616-717
B5R8I2_SALG2/695-808
B5R950_SALG2/574-681
B5RAA3_SALG2/1086-1205
B5RAB0_SALG2/889-1008
B5RAG7_SALG2/690-805
B5RAS4_SALG2/878-999
B5RBQ5_SALG2/637-750
B5RCE8_SALG2/822-903
B5RCZ9_SALG2/682-795
B5RFD5_SALG2/890-1009
B5RG04_SALG2/690-812
B5RGN3_SALG2/636-754
B5RV75_RALSO/863-991
B5RVI6_RALSO/578-688
B5RY97_RALSO/1085-1204
B5S5F1_RALSO/653-765
B5S5U7_RALSO/607-718
B5SBT7_RALSO/1085-1204
B5SD80_RALSO/649-762
B5SDM5_RALSO/607-718
B5SI07_RALSO/863-991
B5SIU1_RALSO/578-688
B5UJ22_BACCE/824-932
B5UKY8_BACCE/824-932
B5UV48_BACCE/1078-1196
B5V3X2_BACCE/1078-1196
B5V4Q7_BACCE/824-932
B5W2A2_SPIMA/596-707
B5WEY3_9BURK/863-992
B5WLZ4_9BURK/161-290
B5WM64_9BURK/576-686
B5WMU3_9BURK/685-803
B5WMV2_9BURK/846-951
B5WN59_9BURK/253-364
B5WPJ2_9BURK/599-710
B5WQC7_9BURK/592-708
B5WS70_9BURK/713-821
B5XN01_KLEP3/636-754
B5XNV9_KLEP3/821-907
B5XR78_KLEP3/690-805
B5XW69_KLEP3/570-681
B5XW76_KLEP3/1087-1206
B5XWB2_KLEP3/576-683
B5XWZ3_KLEP3/1086-1205
B5XX06_KLEP3/890-1009
B5XX49_KLEP3/635-742
B5XXT1_KLEP3/575-682
B5XY98_KLEP3/693-806
B5XZH6_KLEP3/891-1010
B5XZU5_KLEP3/624-745
B5Y9P0_COPPD/484-586
B5YKG4_THEYD/891-1014
B5YL37_THEYD/570-683
B5YL66_THEYD/604-722
B5YR17_ECO5E/670-785
B5YT29_ECO5E/695-808
B5YU40_ECO5E/690-812
B5YVK4_ECO5E/636-754
B5YXP3_ECO5E/1087-1206
B5YXS3_ECO5E/821-904
B5Z0Z1_ECO5E/674-787
B5Z1T0_ECO5E/1086-1205
B5Z1V9_ECO5E/642-752
B5Z422_ECO5E/687-802
B5Z423_ECO5E/677-792
B5Z844_HELPG/649-770
B5ZLU0_GLUDA/644-752
B5ZMC2_RHILW/581-692
B5ZSM3_RHILW/820-925
B5ZX08_RHILW/594-703
B5ZZF8_RHILW/719-827
B6A0K6_RHILW/648-756
B6A1F2_RHILW/681-789
B6A5J7_RHILW/630-751
B6AQU3_9BACT/790-893
B6AYR8_9RHOB/830-958
B6B166_9RHOB/807-913
B6B1W2_9RHOB/769-882
B6B7Q1_9RHOB/718-826
B6BCI2_9RHOB/742-856
B6BED2_9RHOB/805-911
B6BHT7_9PROT/579-683
B6BI60_9PROT/49-129
B6BI86_9PROT/606-734
B6BKQ7_9PROT/825-933
B6BLJ0_9PROT/607-735
B6BMI1_9PROT/858-967
B6BN82_9PROT/484-572
B6BNX5_9PROT/613-720
B6BSL8_9RICK/793-898
B6BT33_9RICK/626-747
B6BTY0_9PROT/595-703
B6BWC7_9PROT/807-912
B6C6D1_9GAMM/708-788
B6EKW5_ALISL/817-945
B6ER22_ALISL/1267-1372
B6ES41_ALISL/676-797
B6HG24_PENCW/595-708
B6I1F0_ECOSE/676-791
B6I3C1_ECOSE/598-716
B6I4N4_ECOSE/679-798
B6I5U8_ECOSE/419-526
B6I7N3_ECOSE/823-906
B6I8W5_ECOSE/695-808
B6I973_ECOSE/690-812
B6I9U3_ECOSE/1087-1206
B6IAM0_ECOSE/1086-1205
B6IAM6_ECOSE/678-797
B6IAQ4_ECOSE/642-752
B6IB21_ECOSE/687-802
B6IB22_ECOSE/687-802
B6ICM8_ECOSE/637-750
B6IR10_RHOCS/725-833
B6JB79_OLICO/429-534
B6JBW2_OLICO/1086-1205
B6JC76_OLICO/690-809
B6JE51_OLICO/594-705
B6JGD1_OLICO/804-910
B6JGZ0_OLICO/692-811
B6JMN7_HELP2/649-770
B6QFU2_PENMQ/663-776
B6QWS9_9RHOB/821-926
B6QZG5_9RHOB/680-801
B6R0R6_9RHOB/668-789
B6R1H7_9RHOB/1089-1208
B6R2Q1_9RHOB/718-826
B6R3E6_9RHOB/884-1004
B6R4Z9_9RHOB/646-754
B6R7K7_9RHOB/93-202
B6R9G3_9RHOB/728-794
B6R9U1_9RHOB/715-823
B6V333_9DEIN/715-821
B6V334_9DEIN/716-822
B6V335_9DEIN/715-821
B6V336_9DEIN/712-818
B6VMM0_PHOAA/919-1038
B6WR53_9DELT/487-585
B6WS89_9DELT/412-518
B6WSI6_9DELT/675-795
B6XC67_9ENTR/678-797
B6XC85_9ENTR/890-1011
B6XDT0_9ENTR/418-525
B6XHH4_9ENTR/695-808
B6XJB7_9ENTR/690-803
B6XJY9_9ENTR/678-797
B6XK59_9ENTR/644-754
B6XK82_9ENTR/714-822
B6YT79_THEON/578-681
B6YTW2_THEON/578-681
B6YU84_THEON/568-671
B6YVZ3_THEON/525-630
B6ZPE0_ECO57/679-798
B6ZS49_ECO57/636-754
B6ZT59_ECO57/690-812
B6ZU85_ECO57/695-808
B6ZVE1_ECO57/419-526
B6ZWV2_ECO57/674-787
B6ZY19_ECO57/821-904
B6ZY98_ECO57/714-822
B7A0V9_ECO57/1087-1206
B7A1K7_ECO57/670-785
B7A2G5_ECO57/687-802
B7A2G6_ECO57/687-802
B7A2M8_ECO57/256-366
B7A2R2_ECO57/1086-1205
B7A7A3_THEAQ/1-80
B7A865_THEAQ/687-763
B7A8B3_THEAQ/547-658
B7AAU0_THEAQ/906-1040
B7AAY6_THEAQ/729-835
B7CEK1_BURPS/1091-1210
B7CF63_BURPS/652-760
B7CH68_BURPS/599-710
B7CJH9_BURPS/610-728
B7CK80_BURPS/837-942
B7CM26_BURPS/1089-1208
B7CRT5_BURPS/698-816
B7CWJ6_BURPS/784-899
B7D042_BURPS/669-783
B7D0G3_BURPS/575-685
B7DMT1_9BACL/832-940
B7DN50_9BACL/824-932
B7DUL0_9BACL/547-651
B7GY59_ACIB3/664-772
B7H1D2_ACIB3/614-725
B7H1D4_ACIB3/636-750
B7HAU5_BACC4/824-932
B7HBM6_BACC4/824-932
B7HJZ5_BACC4/1078-1196
B7HPA3_BACC7/1078-1196
B7HV93_BACC7/824-932
B7I020_BACC7/824-932
B7I5Z6_ACIB5/664-772
B7I9Y0_ACIB5/637-751
B7I9Y2_ACIB5/614-725
B7IRL8_BACC2/824-932
B7IUC1_BACC2/1078-1196
B7IWW8_BACC2/824-932
B7J5G5_ACIF2/797-903
B7J5Y8_ACIF2/637-744
B7J7T9_ACIF2/697-781
B7JAZ1_ACIF2/637-744
B7JHC9_BACC0/824-932
B7JLI5_BACC0/1078-1196
B7JPH8_BACC0/824-932
B7JVR0_CYAP8/637-736
B7KE66_CYAP7/640-741
B7KFD9_CYAP7/615-726
B7KSG6_METC4/814-919
B7KSZ2_METC4/650-758
B7KU17_METC4/869-975
B7KVF8_METC4/596-707
B7KXI1_METC4/610-719
B7L079_METC4/845-974
B7L5D9_ECO55/687-802
B7L5E0_ECO55/686-801
B7L6W4_ECO55/618-736
B7L7G9_ECO55/1086-1205
B7L7H4_ECO55/890-1009
B7L7K0_ECO55/642-752
B7L7S5_ECO55/670-785
B7L9E5_ECO55/891-1010
B7LAU5_ECO55/823-906
B7LB28_ECO55/575-682
B7LD86_ECO55/695-808
B7LFA6_ECO55/690-812
B7LHH0_ECO55/1087-1206
B7LL61_ESCF3/689-802
B7LM49_ESCF3/823-906
B7LMN4_ESCF3/575-682
B7LPG5_ESCF3/690-812
B7LQW5_ESCF3/890-1009
B7LSG5_ESCF3/1087-1206
B7LTG1_ESCF3/618-736
B7LVF4_ESCF3/891-1010
B7LXY3_ECO8A/1087-1206
B7LZ63_ECO8A/1086-1205
B7LZ68_ECO8A/890-1009
B7LZA1_ECO8A/642-752
B7LZX9_ECO8A/687-802
B7LZY0_ECO8A/686-801
B7M2G3_ECO8A/670-785
B7M3H4_ECO8A/618-736
B7M5W2_ECO8A/823-906
B7M696_ECO8A/891-1010
B7M7Z2_ECO8A/575-682
B7M822_ECO8A/695-808
B7M8Y0_ECO8A/690-812
B7M9U0_ECO45/687-802
B7M9U1_ECO45/686-801
B7MBT1_ECO45/670-785
B7MEQ8_ECO45/618-736
B7MG47_ECO45/823-906
B7MHK6_ECO45/695-808
B7MI28_ECO45/891-1010
B7MIE3_ECO45/690-812
B7MJV2_ECO45/575-682
B7MKC8_ECO45/1087-1206
B7MMV2_ECO45/1086-1205
B7MMV5_ECO45/890-1009
B7MMX6_ECO45/642-752
B7MPS9_ECO81/690-812
B7MS12_ECO81/695-808
B7MSJ2_ECO81/575-682
B7MU10_ECO81/1087-1206
B7MUQ2_ECO81/1086-1205
B7MUQ5_ECO81/890-1009
B7MUS6_ECO81/642-752
B7MV35_ECO81/686-801
B7MW66_ECO81/670-785
B7MXW2_ECO81/823-906
B7N1K5_ECO81/618-736
B7N2N7_ECO81/891-1010
B7N3F2_ECOLU/690-812
B7N437_ECOLU/1087-1206
B7N4N0_ECOLU/1086-1205
B7N4N6_ECOLU/890-1009
B7N4R3_ECOLU/642-752
B7N5P5_ECOLU/823-906
B7NAP5_ECOLU/695-808
B7NB37_ECOLU/687-802
B7NB38_ECOLU/686-801
B7NBM3_ECOLU/670-785
B7NEK4_ECOLU/618-736
B7NFJ5_ECOLU/891-1010
B7NG22_ECOLU/575-682
B7NHT1_ECO7I/1086-1205
B7NHT7_ECO7I/890-1009
B7NIH5_ECO7I/642-752
B7NLC8_ECO7I/690-812
B7NM81_ECO7I/695-808
B7NNW2_ECO7I/823-906
B7NP47_ECO7I/618-736
B7NS46_ECO7I/670-785
B7NSP1_ECO7I/575-682
B7NUB5_ECO7I/891-1010
B7NUQ1_ECO7I/686-801
B7NUQ2_ECO7I/687-802
B7NVJ7_ECO7I/1087-1206
B7QQC1_9RHOB/857-982
B7QY50_9RHOB/429-537
B7QYR9_9RHOB/760-887
B7QYW6_9RHOB/805-911
B7QZS9_9EURY/552-653
B7R3X0_9EURY/574-677
B7R517_9EURY/525-630
B7RK67_9RHOB/559-670
B7RKP2_9RHOB/803-909
B7RLL1_9RHOB/842-970
B7RNC1_9RHOB/761-872
B7RT98_9GAMM/575-697
B7RU07_9GAMM/608-726
B7RWW7_9GAMM/566-673
B7RYK4_9GAMM/558-678
B7S085_9GAMM/714-822
B7S1P1_9GAMM/810-915
B7S2L9_9GAMM/585-705
B7SKG2_9PSED/696-801
B7UB94_9RHIZ/715-820
B7UFU1_ECO27/821-904
B7UNL3_ECO27/891-1010
B7UNY0_ECO27/690-812
B7UPQ2_ECO27/575-682
B7UQB3_ECO27/1087-1206
B7URK8_ECO27/1086-1205
B7URL1_ECO27/890-1009
B7URN4_ECO27/642-752
B7URS6_ECO27/687-802
B7URS7_ECO27/677-792
B7USP9_ECO27/670-785
B7UUS0_PSEA8/1093-1212
B7UUW2_PSEA8/576-696
B7V1M3_PSEA8/688-807
B7V7L7_PSEA8/637-755
B7VBA0_PSEA8/591-702
B7VGY0_VIBSL/676-797
B7VNS2_VIBSL/817-945
B7VRR1_VIBSL/750-812
B7VTP0_VIBSL/209-331
B7VTW3_VIBSL/605-651
B7VTW3_VIBSL/668-732
B7WRD5_COMTE/566-676
B7WUT5_COMTE/925-1046
B7WVT6_COMTE/684-802
B7WW42_COMTE/614-733
B7WWA6_COMTE/834-939
B8B0P9_ORYSI/473-580
B8CIR4_SHEPW/717-837
B8CKJ3_SHEPW/637-752
B8CLX0_SHEPW/620-731
B8CLX3_SHEPW/866-992
B8CM08_SHEPW/734-845
B8CPC5_SHEPW/714-822
B8CQX6_SHEPW/605-718
B8CRZ9_SHEPW/717-836
B8CSN5_SHEPW/677-806
B8CTJ1_SHEPW/713-821
B8CUA7_SHEPW/1307-1380
B8CVG3_SHEPW/817-945
B8CVG7_SHEPW/815-943
B8DBC0_LISMH/823-931
B8DIW7_DESVM/581-679
B8DJT3_DESVM/548-655
B8DK04_DESVM/885-1006
B8DK07_DESVM/880-1000
B8DLA6_DESVM/878-999
B8DLD3_DESVM/589-682
B8DLQ6_DESVM/607-723
B8DMX0_DESVM/632-731
B8DNR9_DESVM/581-694
B8DP54_DESVM/624-728
B8DPJ0_DESVM/569-680
B8DQZ4_DESVM/876-998
B8DS21_DESVM/692-805
B8E3L9_SHEB2/876-995
B8E425_SHEB2/816-944
B8E429_SHEB2/816-944
B8E5Q2_SHEB2/1309-1414
B8E6Q8_SHEB2/676-805
B8E7B9_SHEB2/717-825
B8E8I6_SHEB2/639-753
B8EBA6_SHEB2/894-1009
B8ED81_SHEB2/713-821
B8EHX8_METSB/1083-1202
B8EIP7_METSB/593-703
B8EJ49_METSB/809-914
B8EJG2_METSB/582-688
B8EKH7_METSB/645-756
B8ES16_METSB/893-1012
B8F3S1_HAEPS/680-801
B8F982_DESAA/570-684
B8F9M5_DESAA/633-732
B8FFF8_DESAA/572-688
B8FFJ0_DESAA/763-872
B8FFZ6_DESAA/880-1000
B8FIP9_DESAA/805-911
B8FJX0_DESAA/614-734
B8FM95_DESAA/585-705
B8FMK1_DESAA/627-738
B8FMR6_DESAA/598-712
B8FN19_DESAA/620-729
B8FN53_DESAA/808-914
B8FNS9_DESHD/782-886
B8FP36_DESHD/605-724
B8FPC1_DESHD/680-789
B8FPE9_DESHD/571-674
B8FPF0_DESHD/668-773
B8FPF4_DESHD/618-728
B8FQ28_DESHD/663-771
B8FQM0_DESHD/691-811
B8FQN1_DESHD/616-736
B8FQN7_DESHD/609-730
B8FQP1_DESHD/598-720
B8FQQ5_DESHD/626-747
B8FQQ8_DESHD/643-764
B8FR75_DESHD/722-834
B8FR81_DESHD/721-833
B8FSD2_DESHD/723-836
B8FTD0_DESHD/744-855
B8FTD5_DESHD/748-858
B8FTE3_DESHD/742-855
B8FTE5_DESHD/550-651
B8FTG0_DESHD/629-748
B8FTH0_DESHD/615-736
B8FTH2_DESHD/644-762
B8FTZ6_DESHD/552-657
B8FTZ7_DESHD/661-766
B8FUC5_DESHD/625-746
B8FUG4_DESHD/702-807
B8FUG8_DESHD/703-811
B8FUK6_DESHD/890-1010
B8FUV8_DESHD/694-816
B8FUW2_DESHD/629-748
B8FUW8_DESHD/613-714
B8FUX1_DESHD/560-661
B8FV01_DESHD/692-813
B8FV81_DESHD/675-788
B8FW62_DESHD/627-738
B8FWS3_DESHD/725-836
B8FWS6_DESHD/564-666
B8FXT6_DESHD/725-837
B8FXU1_DESHD/712-829
B8FXU4_DESHD/733-845
B8FZ28_DESHD/887-1004
B8FZB3_DESHD/680-793
B8G0H6_DESHD/560-659
B8G0T9_DESHD/662-775
B8G140_DESHD/790-913
B8G151_DESHD/830-940
B8G170_DESHD/714-834
B8G1C3_DESHD/571-678
B8G217_DESHD/724-837
B8G227_DESHD/644-752
B8G288_DESHD/590-705
B8G319_CHLAD/729-835
B8G3R7_CHLAD/762-865
B8G4J0_CHLAD/571-681
B8G700_CHLAD/811-901
B8G8I1_CHLAD/632-732
B8GAC6_CHLAD/928-1063
B8GE28_METPE/6-107
B8GE29_METPE/6-107
B8GEY2_METPE/570-676
B8GJ10_METPE/573-679
B8GJ18_METPE/7-108
B8GUS7_THISH/794-911
B8H0L9_CAUCN/584-695
B8H4C9_CAUCN/643-751
B8HDJ9_ARTCA/650-758
B8HFG4_ARTCA/610-717
B8HHD5_ARTCA/652-759
B8HKN0_CYAP4/590-701
B8I2J2_CLOCE/958-1073
B8I9P6_METNO/813-918
B8IGU1_METNO/594-705
B8IH87_METNO/581-691
B8IHH5_METNO/545-645
B8IK59_METNO/868-974
B8ILC5_METNO/844-973
B8IUP5_METNO/1086-1205
B8IVQ2_METNO/868-974
B8IXP8_METNO/632-753
B8IZ08_DESDA/883-1003
B8J120_DESDA/415-521
B8J1D9_DESDA/576-688
B8J4K7_DESDA/879-999
B8J5P2_ANAD2/668-789
B8J6E0_ANAD2/1060-1180
B8J6G0_ANAD2/870-988
B8J720_ANAD2/887-1007
B8J7N7_ANAD2/898-1017
B8JDY3_ANAD2/923-1043
B8JE85_ANAD2/610-729
B8JEI6_ANAD2/637-743
B8JGK4_ANAD2/551-661
B8K4G1_VIBPA/1285-1390
B8K5M6_VIBPA/676-797
B8K6S8_VIBPA/571-684
B8K9W0_VIBPA/714-822
B8KDD7_VIBPA/817-945
B8KN52_9GAMM/533-640
B8KNK8_9GAMM/578-698
B8KTT9_9GAMM/556-663
B8KXI6_9GAMM/553-658
B8L3W2_9GAMM/685-803
B8L4I1_9GAMM/652-742
B8L5R1_9GAMM/1087-1206
B8L600_9GAMM/642-750
B8M9P7_TALSN/621-729
B8N2S2_ASPFN/649-762
B9AG40_METSM/588-694
B9AG47_METSM/29-131
B9AZS7_9BURK/652-760
B9B020_9BURK/612-723
B9B5A6_9BURK/642-750
B9B6R5_9BURK/784-900
B9B7Q4_9BURK/697-816
B9B9K2_9BURK/585-695
B9BAE2_9BURK/837-942
B9BGH7_9BURK/1091-1210
B9BHL9_9BURK/652-760
B9BI26_9BURK/606-717
B9BJB7_9BURK/784-900
B9BJR2_9BURK/697-816
B9BSH5_9BURK/837-942
B9BWQ2_9BURK/1091-1210
B9BWT6_9BURK/646-754
B9BXU3_9BURK/585-695
B9C1M2_9BURK/652-760
B9C229_9BURK/606-717
B9C3C5_9BURK/784-900
B9C3R9_9BURK/697-816
B9C8G0_9BURK/1091-1210
B9C8J3_9BURK/642-750
B9CG43_9BURK/837-942
B9CJN9_9BURK/585-695
B9CPV0_STACP/1078-1197
B9CW87_9PAST/721-829
B9CXY2_WOLRE/639-752
B9D0H2_WOLRE/814-922
B9D3R1_WOLRE/668-788
B9D530_WOLRE/673-782
B9D5C5_WOLRE/712-829
B9D5M9_WOLRE/674-794
B9D5V2_WOLRE/856-965
B9DL95_STACT/1075-1194
B9DLU9_STACT/821-933
B9E9D2_MACCJ/1075-1194
B9EB17_MACCJ/827-934
B9ITV1_BACCQ/824-932
B9IYR1_BACCQ/1078-1196
B9J3V9_BACCQ/824-932
B9JBX8_AGRRK/820-925
B9JCU6_AGRRK/589-698
B9JHJ8_AGRRK/620-740
B9JJ17_AGRRK/581-692
B9JJK7_AGRRK/642-749
B9JP26_AGRRK/641-749
B9JTQ5_AGRVS/820-925
B9JUX5_AGRVS/588-698
B9K234_AGRVS/581-693
B9K5P0_AGRVS/665-773
B9K5S7_AGRVS/591-702
B9KDY6_CAMLR/699-815
B9KF82_CAMLR/807-933
B9KFF3_CAMLR/654-775
B9KLY9_RHOSK/646-754
B9KP14_RHOSK/824-929
B9KVW1_RHOSK/622-739
B9KW75_RHOSK/676-797
B9KWQ2_RHOSK/622-740
B9KYC4_THERP/616-714
B9L2T1_THERP/926-1046
B9L4B4_THERP/739-845
B9L5D0_THERP/699-819
B9L5R2_NAUPA/607-735
B9L5R9_NAUPA/575-678
B9L6C0_NAUPA/761-878
B9LAI8_CHLSY/571-681
B9LAU6_CHLSY/811-899
B9LBH2_CHLSY/704-809
B9LCG7_CHLSY/763-863
B9LFI4_CHLSY/930-1064
B9LGP6_CHLSY/632-732
B9LN92_HALLT/587-693
B9LNI9_HALLT/816-922
B9LNQ5_HALLT/590-693
B9LNQ6_HALLT/574-675
B9LZM3_GEOSF/729-826
B9M1T1_GEOSF/567-662
B9M4I6_GEOSF/928-1058
B9M4J1_GEOSF/917-1052
B9M5Y5_GEOSF/742-837
B9M611_GEOSF/880-1000
B9M620_GEOSF/930-1050
B9M6I9_GEOSF/596-711
B9M850_GEOSF/553-663
B9M8I8_GEOSF/569-676
B9MBZ1_ACIET/1104-1223
B9MC06_ACIET/570-680
B9MC62_ACIET/604-723
B9MEV5_ACIET/855-983
B9MEW1_ACIET/841-947
B9MHI0_ACIET/921-1042
B9MRL1_ANATD/535-635
B9MSW0_9BURK/280-391
B9MSX0_9BURK/278-387
B9NLW4_9RHOB/733-845
B9NQA0_9RHOB/808-914
B9NT66_9RHOB/830-957
B9P415_ALCXX/281-391
B9P416_ALCXX/280-365
B9PBJ7_POPTR/348-409
B9PD17_POPTR/1-91
B9QX58_9RHOB/560-670
B9QZ23_9RHOB/764-876
B9R0X3_9RHOB/803-909
B9R1W1_9RHOB/587-698
B9R548_9RHOB/782-910
B9TDK0_RICCO/416-528
B9TG56_RICCO/13-125
B9TI76_RICCO/95-210
B9V347_MASLA/44-148
B9V348_MASLA/44-148
B9V349_MASLA/44-148
B9V350_MASLA/44-148
B9V351_MASLA/44-148
B9V352_MASLA/44-148
B9V353_MASLA/44-148
B9V354_MASLA/44-148
B9V355_MASLA/44-148
B9V356_MASLA/44-148
B9V357_MASLA/44-148
B9V358_MASLA/44-148
B9V359_MASLA/44-148
B9V360_MASLA/44-148
B9V361_MASLA/44-148
B9V362_MASLA/44-148
B9V363_MASLA/44-148
B9V364_MASLA/44-148
B9V365_MASLA/44-148
B9V366_MASLA/44-148
B9V367_MASLA/44-148
B9V368_MASLA/44-148
B9V369_MASLA/44-148
B9V370_MASLA/44-148
B9V371_MASLA/44-148
B9V372_MASLA/44-148
B9V373_MASLA/44-148
B9V374_MASLA/44-148
B9V375_MASLA/44-148
B9V376_MASLA/44-148
B9V377_MASLA/44-148
B9V378_MASLA/44-148
B9V379_MASLA/44-148
B9V380_MASLA/44-148
B9V381_MASLA/44-148
B9V382_MASLA/44-148
B9V383_MASLA/44-148
B9V384_MASLA/44-148
B9V385_MASLA/44-148
B9V386_MASLA/44-148
B9V387_MASLA/44-148
B9V388_MASLA/44-148
B9V389_MASLA/44-148
B9V390_MASLA/44-148
B9V391_MASLA/44-148
B9V392_MASLA/44-148
B9V393_MASLA/44-148
B9XJ67_9BACT/625-731
B9XLM8_9BACT/703-810
B9XQ03_9BACT/637-735
B9XW96_HELPY/58-179
B9XZX9_HELPY/649-770
B9Z089_9NEIS/1075-1194
B9Z0H8_9NEIS/680-799
B9Z2F1_9NEIS/1092-1211
B9Z2V7_9NEIS/593-704
B9Z4A1_9NEIS/810-915
B9Z772_9NEIS/772-877
BISC_ECOLI/636-754
BISC_RHOSH/599-717
C0A1D5_OCHAN/1089-1208
C0ASN6_9ENTR/141-260
C0AU55_9ENTR/433-546
C0AV27_9ENTR/44-115
C0AV63_9ENTR/214-327
C0AVJ4_9ENTR/1-37
C0AYE5_9ENTR/128-236
C0AZR1_9ENTR/278-385
C0AZS4_9ENTR/1-99
C0B351_9ENTR/241-354
C0B3F0_9ENTR/116-184
C0C6H8_9CLOT/574-680
C0CID8_9FIRM/787-893
C0CW22_9CLOT/596-701
C0D1L7_9CLOT/563-670
C0D2A5_9CLOT/843-957
C0D5M1_9CLOT/338-444
C0D862_9CLOT/556-662
C0D9I5_9CLOT/597-703
C0DUF4_EIKCO/654-749
C0DWP0_EIKCO/1074-1193
C0E761_9CORY/1097-1216
C0EQ36_NEIFL/656-752
C0G590_9RHIZ/407-516
C0G9N6_9RHIZ/1089-1208
C0GH62_9FIRM/425-531
C0N1R4_9GAMM/592-700
C0N4M1_9GAMM/586-697
C0N6L7_9GAMM/831-959
C0N6M2_9GAMM/801-907
C0PVQ8_SALPC/633-734
C0PXT1_SALPC/695-808
C0PYM3_SALPC/673-786
C0Q044_SALPC/821-903
C0Q1L0_SALPC/637-750
C0Q264_SALPC/690-812
C0Q371_SALPC/1087-1206
C0Q4Q5_SALPC/1086-1205
C0Q4W8_SALPC/676-791
C0Q4W9_SALPC/690-805
C0Q580_SALPC/690-803
C0Q5Z7_SALPC/878-999
C0Q9G8_DESAH/577-691
C0Q9I2_DESAH/579-685
C0Q9R1_DESAH/577-677
C0QAZ5_DESAH/808-914
C0QAZ7_DESAH/808-914
C0QBY3_DESAH/607-706
C0QCD8_DESAH/901-1023
C0QCY9_DESAH/809-930
C0QE72_DESAH/1083-1202
C0QEG6_DESAH/566-672
C0QFW4_DESAH/790-901
C0QGI8_DESAH/883-1003
C0QHA4_DESAH/887-1008
C0QLZ4_DESAH/566-673
C0QMC0_DESAH/441-555
C0QP50_PERMH/851-954
C0QP56_PERMH/836-944
C0QPT0_PERMH/563-671
C0QTS6_PERMH/832-940
C0QUJ9_PERMH/576-681
C0RI49_BRUMB/588-697
C0RKM9_BRUMB/1089-1208
C0RM63_BRUMB/651-759
C0VLH4_9GAMM/664-772
C0VP74_9GAMM/638-752
C0VP77_9GAMM/614-725
C0VR02_9CORY/644-751
C0W3Q8_9ACTO/907-1029
C0W5Q1_9ACTO/713-826
C0W879_9ACTO/213-296
C0W8K5_9ACTO/1110-1228
C0WFF6_9CORY/686-796
C0WFQ2_9CORY/1098-1217
C0WYA0_LACFE/1072-1190
C0X554_ENTFA/792-898
C0Y2W0_BURPS/1084-1203
C0Y957_BURPS/666-774
C0Y9K1_BURPS/837-942
C0YA14_BURPS/599-710
C0YCG6_BURPS/669-783
C0YDL2_BURPS/784-899
C0YEE2_BURPS/610-728
C0YEK2_BURPS/575-685
C0YFV0_BURPS/686-804
C0YG94_BURPS/1091-1210
C0Z0J5_LACRE/1072-1190
C0Z6F7_BREBN/654-753
C0ZBJ0_BREBN/563-670
C0ZKM0_BREBN/603-710
C0ZQ39_RHOE4/572-689
C0ZWG5_RHOE4/613-724
C0ZYJ4_RHOE4/713-799
C0ZYX3_RHOE4/624-745
C1A1M8_RHOE4/661-773
C1A9A1_GEMAT/564-659
C1A9M3_GEMAT/28-110
C1AB21_GEMAT/806-911
C1AG15_MYCBT/660-771
C1AGR8_MYCBT/715-799
C1AJM2_MYCBT/618-735
C1AMF6_MYCBT/1085-1205
C1AN87_MYCBT/623-744
C1AVE6_RHOOB/647-758
C1AYM9_RHOOB/700-803
C1AZB3_RHOOB/582-703
C1AZB5_RHOOB/616-736
C1AZB6_RHOOB/584-697
C1B348_RHOOB/956-1075
C1B4A4_RHOOB/629-750
C1B585_RHOOB/644-753
C1B7Q4_RHOOB/615-726
C1CX85_DEIDV/599-702
C1CXB2_DEIDV/560-671
C1D333_DEIDV/825-933
C1D4K2_LARHH/681-800
C1D7M5_LARHH/893-1012
C1DAU8_LARHH/808-913
C1DBS5_LARHH/699-812
C1DG74_AZOVD/613-734
C1DHC8_AZOVD/587-698
C1DIE4_AZOVD/893-1012
C1DW80_SULAA/829-932
C1DW86_SULAA/707-810
C1EMM7_BACC3/824-932
C1ES95_BACC3/1078-1196
C1EXB9_BACC3/824-932
C1F1B3_ACIC5/589-700
C1F9U4_ACIC5/834-941
C1HFE3_9ESCH/690-812
C1HFN7_9ESCH/695-808
C1HJV9_9ESCH/1087-1206
C1HKL7_9ESCH/1127-1246
C1HKM0_9ESCH/694-813
C1HKP6_9ESCH/642-752
C1HKU5_9ESCH/687-802
C1HKU6_9ESCH/687-802
C1HLP6_9ESCH/676-791
C1HN07_9ESCH/714-822
C1HN85_9ESCH/823-906
C1HQD1_9ESCH/428-535
C1HSE6_9ESCH/636-754
C1HT75_9ESCH/695-814
C1I069_NEIGO/656-752
C1I4T9_9CLOT/565-666
C1I5W6_9CLOT/582-688
C1I5X7_9CLOT/580-687
C1KZ01_LISMC/823-931
C1M3M4_9ENTR/577-684
C1M409_9ENTR/880-1000
C1M4E6_9ENTR/691-806
C1M4N1_9ENTR/678-797
C1M4N9_9ENTR/1086-1205
C1M594_9ENTR/1087-1206
C1M599_9ENTR/569-680
C1M651_9ENTR/636-749
C1M6K8_9ENTR/680-802
C1M6P2_9ENTR/714-822
C1M720_9ENTR/818-906
C1M8F0_9ENTR/695-817
C1M8F4_9ENTR/674-790
C1M8R1_9ENTR/631-732
C1M9I0_9ENTR/695-808
C1MBD4_9ENTR/645-756
C1MDL8_9ENTR/636-754
C1MFK7_9ENTR/419-526
C1MFU2_9ENTR/679-798
C1NAW4_9ESCH/428-535
C1NFJ0_9ESCH/636-754
C1NGK7_9ESCH/695-814
C1P7Y6_BACCO/823-931
C1P9P5_BACCO/824-932
C1PCP2_BACCO/1077-1196
C2C929_VIBCH/714-822
C2C9K5_VIBCH/676-797
C2CA21_VIBCH/817-945
C2CD26_VIBCH/675-793
C2CKU0_CORST/686-790
C2CL40_CORST/1095-1214
C2DD32_ENTFA/792-898
C2DJA5_ECOLX/636-754
C2DK88_ECOLX/690-812
C2DKH7_ECOLX/695-808
C2DP04_ECOLX/679-798
C2DPY8_ECOLX/670-785
C2DQZ3_ECOLX/687-802
C2DQZ4_ECOLX/687-802
C2DR46_ECOLX/642-752
C2DR72_ECOLX/678-797
C2DR76_ECOLX/1086-1205
C2DRX9_ECOLX/1087-1206
C2DTC3_ECOLX/419-526
C2DUF1_ECOLX/714-822
C2DUM7_ECOLX/823-906
C2GGL4_9CORY/644-751
C2GPL4_LACRE/1072-1190
C2H593_ENTFA/792-898
C2HRS4_VIBCH/817-945
C2HSK5_VIBCH/676-797
C2HTD9_VIBCH/675-793
C2I0A2_VIBCH/714-822
C2I353_VIBCH/817-945
C2I3K9_VIBCH/676-797
C2I7D4_VIBCH/675-793
C2I7Z2_VIBCH/714-822
C2ICR7_VIBCH/714-822
C2IKL1_VIBCH/817-945
C2IL59_VIBCH/676-797
C2ILV1_VIBCH/675-793
C2ISB6_VIBCH/714-822
C2IUZ7_VIBCH/675-793
C2IV96_VIBCH/817-945
C2IVQ9_VIBCH/676-797
C2JBS1_VIBCH/714-822
C2JGS4_VIBCH/675-793
C2JHG6_VIBCH/676-797
C2JIJ3_VIBCH/817-945
C2JJP1_ENTFA/792-898
C2LE50_PROMI/678-797
C2LEL3_PROMI/576-683
C2LEM8_PROMI/686-799
C2LFW5_PROMI/679-792
C2LG07_PROMI/695-808
C2LHH7_PROMI/884-1006
C2LHK3_PROMI/691-804
C2LHW7_PROMI/638-751
C2LL50_PROMI/643-750
C2LN39_PROMI/663-771
C2LNZ5_PROMI/1089-1208
C2LP36_PROMI/418-525
C2LWN3_STAHO/1078-1197
C2LWY5_STAHO/821-933
C2MFY7_BACCE/824-932
C2MK35_BACCE/1078-1196
C2MNQ6_BACCE/820-928
C2MW29_BACCE/824-932
C2N053_BACCE/1078-1196
C2N435_BACCE/820-928
C2NCU8_BACCE/824-932
C2NGW9_BACCE/1078-1196
C2NKX6_BACCE/824-932
C2NU30_BACCE/824-932
C2NY28_BACCE/1078-1196
C2P1S5_BACCE/820-928
C2PA75_BACCE/815-923
C2PED0_BACCE/1070-1188
C2PI84_BACCE/820-928
C2PR46_BACCE/824-932
C2PU41_BACCE/820-928
C2Q766_BACCE/832-940
C2QBB8_BACCE/1078-1196
C2QEV8_BACCE/820-928
C2QN79_BACCE/824-932
C2QSB0_BACCE/1078-1196
C2QWD1_BACCE/867-975
C2R3C3_BACCE/824-932
C2R7F4_BACCE/1078-1196
C2RBB6_BACCE/820-928
C2RIA7_BACCE/824-932
C2RMC2_BACCE/1078-1196
C2RR76_BACCE/820-928
C2RYV5_BACCE/815-923
C2S306_BACCE/1078-1196
C2S6P9_BACCE/824-932
C2SF98_BACCE/824-932
C2SI56_BACCE/820-928
C2SJA7_BACCE/1078-1196
C2SW49_BACCE/824-932
C2T0F7_BACCE/1078-1196
C2T424_BACCE/820-928
C2TBP2_BACCE/824-932
C2TFS2_BACCE/1078-1196
C2TJP5_BACCE/799-907
C2TSJ8_BACCE/824-932
C2TWJ3_BACCE/1078-1196
C2U0K8_BACCE/824-932
C2U962_BACCE/824-932
C2UD41_BACCE/1078-1196
C2UGZ7_BACCE/820-928
C2UQP7_BACCE/824-932
C2UUL5_BACCE/1079-1197
C2UYD4_BACCE/820-928
C2V734_BACCE/824-932
C2VAM3_BACCE/1079-1197
C2VEX0_BACCE/820-928
C2VNV8_BACCE/824-932
C2VSZ1_BACCE/1078-1196
C2VWS8_BACCE/820-928
C2W3X9_BACCE/824-932
C2W7H5_BACCE/1104-1222
C2WFG1_BACCE/444-552
C2WHS6_BACCE/824-932
C2WLP0_BACCE/1078-1196
C2WQQ8_BACCE/820-928
C2X1C5_BACCE/820-928
C2X716_BACCE/824-932
C2XB18_BACCE/1078-1196
C2XET3_BACCE/820-928
C2XP93_BACCE/824-932
C2XS42_BACCE/820-928
C2XT80_BACCE/1078-1196
C2Y5W8_BACCE/824-932
C2Y9X2_BACCE/1078-1196
C2YDH6_BACCE/820-928
C2YLV8_BACCE/824-932
C2YQY1_BACCE/1078-1196
C2YUN7_BACCE/824-932
C2Z310_BACCE/815-923
C2Z749_BACCE/1081-1199
C2ZH96_BACCE/820-928
C2ZJK9_BACCE/815-923
C2ZNU2_BACCE/1081-1199
C2ZXX6_BACCE/820-928
C3A173_BACMY/824-932
C3AHE2_BACMY/824-932
C3AKF4_BACMY/824-932
C3ARY1_BACMY/1096-1214
C3AZA0_BACMY/824-932
C3B2C6_BACMY/824-932
C3B988_BACMY/1096-1214
C3BFS6_9BACI/824-932
C3BJ78_9BACI/820-928
C3BRA7_9BACI/1096-1214
C3BXJ1_BACTU/824-932
C3C1L4_BACTU/1081-1199
C3C5J2_BACTU/867-975
C3CDW5_BACTU/824-932
C3CI26_BACTU/1078-1196
C3CLT2_BACTU/820-928
C3CWV5_BACTU/824-932
C3D0X9_BACTU/1078-1196
C3D4W3_BACTU/824-932
C3DF37_BACTS/820-928
C3DJ39_BACTS/1041-1159
C3DMS6_BACTS/824-932
C3DYV6_BACTU/824-932
C3E2R5_BACTU/1078-1196
C3E6F5_BACTU/820-928
C3EG06_BACTK/824-932
C3EJZ7_BACTK/1078-1196
C3ENN5_BACTK/820-928
C3EWU7_BACTU/824-932
C3F0V9_BACTU/1078-1196
C3F4T4_BACTU/799-907
C3F5J8_BACTU/1011-1129
C3FFE2_BACTB/824-932
C3FJF7_BACTB/1078-1196
C3FNA6_BACTB/824-932
C3FY84_BACTU/824-932
C3G293_BACTU/1078-1196
C3G652_BACTU/799-907
C3GEC8_BACTU/824-932
C3GI48_BACTU/1078-1196
C3GM31_BACTU/799-907
C3GWA6_BACTU/824-932
C3H085_BACTU/1078-1196
C3H4H2_BACTU/820-928
C3HDM1_BACTU/824-932
C3HH80_BACTU/1078-1196
C3HLT0_BACTU/799-907
C3HVL6_BACTU/824-932
C3HZY2_BACTU/1081-1199
C3I449_BACTU/824-932
C3IEN5_BACTU/824-932
C3IIS0_BACTU/1078-1196
C3IMA3_BACTU/604-712
C3JGM9_RHOER/609-720
C3JKF5_RHOER/708-803
C3JLI9_RHOER/624-745
C3JRU2_RHOER/661-773
C3KBM5_PSEFS/576-696
C3KD77_PSEFS/591-702
C3KR82_RHISN/581-692
C3LA52_BACAC/824-932
C3LGH4_BACAC/824-932
C3LKH8_BACAC/1078-1196
C3LMJ5_VIBCM/817-945
C3LN15_VIBCM/676-797
C3LNQ4_VIBCM/675-793
C3M9F1_RHISN/594-704
C3M9P8_RHISN/820-925
C3MA13_RHISN/728-836
C3MEX5_RHISN/742-843
C3MLV6_SULIL/821-930
C3MP30_SULIL/865-976
C3MPI7_SULIL/548-650
C3MSQ5_SULIM/821-930
C3MV16_SULIM/885-996
C3MWH5_SULIM/1032-1149
C3N2D7_SULIA/821-930
C3N2N7_SULIA/865-975
C3N443_SULIA/1032-1149
C3N569_SULIA/548-650
C3NAN8_SULIY/865-976
C3NB39_SULIY/821-930
C3NDR7_SULIY/548-650
C3NHY4_SULIN/548-650
C3NJI1_SULIN/865-976
C3NKI5_SULIN/821-930
C3NP71_VIBCJ/675-793
C3NPZ1_VIBCJ/676-797
C3NQG3_VIBCJ/817-945
C3NWW2_VIBCJ/714-822
C3NZG8_BACAA/824-932
C3P417_BACAA/824-932
C3P876_BACAA/1078-1196
C3PFF6_CORA7/686-790
C3SDI8_ECOLX/687-802
C3SN92_ECOLX/598-716
C3T2D7_ECOLX/823-906
C3T387_ECOLX/714-822
C3T5L2_ECOLX/676-791
C3T5L3_ECOLX/676-791
C3T5L4_ECOLX/676-791
C3T9F7_ECOLX/687-802
C3T9F8_ECOLX/687-802
C3T9G0_ECOLX/687-802
C3TA17_ECOLX/642-752
C3TA18_ECOLX/642-752
C3TAF7_ECOLX/1086-1205
C3TAF8_ECOLX/1086-1205
C3TCS7_ECOLX/1087-1206
C3TF57_ECOLX/690-812
C3TF58_ECOLX/690-812
C3TGI2_ECOLX/666-779
C3WDP3_FUSMR/577-684
C3X4Q1_OXAFO/691-770
C3X733_OXAFO/574-681
C3XD17_OXAFO/574-681
C3XN12_9HELI/636-749
C3XNW4_9HELI/618-742
C4APL1_BURMA/610-728
C4AR82_BURMA/1084-1203
C4ARK2_BURMA/837-942
C4AV37_BURMA/784-899
C4AVR0_BURMA/642-756
C4AXR9_BURMA/599-710
C4B1B7_BURMA/666-774
C4EZ69_HAEIF/712-820
C4F0P0_HAEIF/677-799
C4F2A7_HAEIF/687-800
C4F457_HAEIF/712-820
C4F6L1_HAEIF/677-799
C4FHU2_9AQUI/830-931
C4FJR7_9AQUI/328-434
C4FKR1_9AQUI/830-933
C4FNU4_9FIRM/502-596
C4FS85_9FIRM/1075-1194
C4GHQ0_9NEIS/898-1018
C4GN05_9NEIS/663-757
C4H172_YERPE/574-681
C4H1U1_YERPE/625-746
C4H7T6_YERPE/820-909
C4H8K7_YERPE/689-802
C4H8T8_YERPE/714-822
C4H9Q1_YERPE/697-810
C4HBW4_YERPE/697-810
C4HHM3_YERPE/820-909
C4HIH1_YERPE/574-681
C4HKG9_YERPE/689-802
C4HKZ9_YERPE/625-746
C4HL34_YERPE/714-822
C4HQQ7_YERPE/574-681
C4HS91_YERPE/625-746
C4HW83_YERPE/820-909
C4HWZ8_YERPE/689-802
C4HX79_YERPE/713-821
C4HZG4_YERPE/697-810
C4I2V0_BURPS/666-774
C4I3F3_BURPS/1091-1210
C4I3S1_BURPS/599-710
C4I4F3_BURPS/784-899
C4I7H4_BURPS/698-816
C4IBL6_CLOBU/540-641
C4IKV5_CLOBU/577-684
C4IQ03_BRUAB/588-697
C4IUV1_BRUAB/667-775
C4IWA4_BRUAB/1089-1208
C4JUN4_UNCRE/560-672
C4K981_THASP/734-842
C4K9K4_THASP/688-809
C4KA11_THASP/1082-1201
C4KAA6_THASP/686-807
C4KAJ6_THASP/837-943
C4KAY2_THASP/783-900
C4KCB1_THASP/836-964
C4KE28_SULIK/821-930
C4KEI4_SULIK/865-976
C4KGS0_SULIK/203-305
C4KPJ7_BURPS/610-728
C4KPS6_BURPS/642-756
C4KQP5_BURPS/1084-1203
C4KSA5_BURPS/837-942
C4KVX6_BURPS/575-685
C4L0G5_EXISA/594-701
C4LFL8_TOLAT/580-691
C4RAR9_9ACTO/601-708
C4RCI4_9ACTO/696-815
C4RKR4_9ACTO/707-822
C4RXM0_YERBE/678-797
C4RZK4_YERBE/625-746
C4RZT5_YERBE/870-991
C4S032_YERBE/707-815
C4S0I8_YERBE/574-681
C4S0R0_YERBE/697-810
C4S179_YERBE/683-802
C4S378_YERBE/823-911
C4S981_YERMO/582-689
C4SAN1_YERMO/625-746
C4SBI1_YERMO/683-802
C4SFM6_YERMO/678-797
C4SFU5_YERMO/754-843
C4SFX4_YERMO/574-681
C4SGM9_YERMO/148-261
C4SHM9_YERMO/656-764
C4SIE6_YERMO/707-815
C4SJI5_YERFR/695-808
C4SKL1_YERFR/638-759
C4SKX5_YERFR/603-711
C4SL94_YERFR/574-681
C4SM18_YERFR/678-797
C4SMX7_YERFR/707-815
C4SPI7_YERFR/754-842
C4SQ31_YERFR/574-681
C4SQV8_YERFR/796-917
C4SSG7_YERFR/683-802
C4ST95_YERFR/688-801
C4SUE3_YERFR/650-758
C4SWT0_YERIN/695-808
C4SYA3_YERIN/866-987
C4SYM7_YERIN/712-825
C4SYU4_YERIN/707-815
C4SZY0_YERIN/1089-1208
C4T0W0_YERIN/625-746
C4T209_YERIN/662-781
C4T2J0_YERIN/203-310
C4T2Q2_YERIN/577-684
C4T5Z6_YERIN/821-909
C4T6C4_YERIN/650-758
C4T7M5_YERIN/683-802
C4TQL7_YERKR/574-681
C4TSI0_YERKR/695-808
C4TTL0_YERKR/683-802
C4TTS2_YERKR/875-996
C4TWD1_YERKR/650-758
C4TX80_YERKR/662-781
C4TYR6_YERKR/754-842
C4TZF8_YERKR/688-801
C4U104_YERKR/707-815
C4U142_YERKR/625-752
C4U4K3_YERAL/574-681
C4U4V8_YERAL/662-781
C4U6I7_YERAL/1-105
C4U7G3_YERAL/695-808
C4UAS9_YERAL/707-815
C4UCA7_YERAL/754-842
C4UG29_YERRU/817-907
C4UGW9_YERRU/662-781
C4UKE6_YERRU/560-667
C4UKS8_YERRU/683-802
C4UML7_YERRU/706-814
C4UQI1_YERRO/871-992
C4UR65_YERRO/574-681
C4US43_YERRO/678-797
C4UT65_YERRO/695-808
C4UUX4_YERRO/823-911
C4UVL9_YERRO/625-746
C4UWV7_YERRO/650-758
C4UX16_YERRO/686-799
C4UX65_YERRO/707-815
C4UYE6_YERRO/649-759
C4UZL3_YERRO/1089-1208
C4V579_9FIRM/1082-1200
C4V5U8_9FIRM/881-1000
C4W7P2_STAWA/821-933
C4W7W9_STAWA/1078-1197
C4WLM2_9RHIZ/694-813
C4WLQ4_9RHIZ/1128-1247
C4WZH3_KLEPN/891-1010
C4X118_KLEPN/575-682
C4X252_KLEPN/647-765
C4X5D4_KLEPN/624-745
C4X664_KLEPN/693-806
C4X811_KLEPN/690-805
C4X8S8_KLEPN/642-749
C4X8W8_KLEPN/890-1009
C4X8Y2_KLEPN/1086-1205
C4X9J8_KLEPN/576-683
C4X9Y3_KLEPN/1087-1206
C4X9Y9_KLEPN/605-716
C4XBG1_KLEPN/821-907
C4XJ89_DESMR/574-692
C4XJV8_DESMR/591-701
C4XM97_DESMR/894-1025
C4XMA9_DESMR/889-1010
C4XNR5_DESMR/673-793
C4XQC8_DESMR/597-704
C4XQW5_DESMR/428-534
C4XRJ4_DESMR/566-656
C4XTD9_DESMR/677-798
C4XUE1_DESMR/847-955
C4ZIK9_THASP/716-828
C4ZIN2_THASP/676-815
C4ZK58_THASP/617-728
C4ZKI3_THASP/695-774
C4ZL36_THASP/789-897
C4ZN48_THASP/576-686
C4ZQ20_ECOBW/695-808
C4ZQC5_ECOBW/690-812
C4ZQF6_ECOBW/670-785
C4ZTR8_ECOBW/1087-1206
C4ZUC6_ECOBW/821-904
C4ZWN9_ECOBW/1086-1205
C4ZWP3_ECOBW/890-1009
C4ZWS0_ECOBW/642-752
C4ZWZ9_ECOBW/687-802
C4ZX00_ECOBW/686-801
C4ZXE0_ECOBW/636-754
C5A062_ECOBW/891-1010
C5A172_ECOBW/575-682
C5A2R5_THEGJ/583-686
C5A3D9_THEGJ/615-718
C5A4H1_THEGJ/552-653
C5ACL1_BURGB/838-943
C5AES0_BURGB/682-803
C5AH98_BURGB/697-815
C5AHM7_BURGB/600-711
C5AIL8_BURGB/653-761
C5AJK0_BURGB/1103-1222
C5ALG0_BURGB/687-808
C5ARW9_METEA/814-919
C5AS20_METEA/845-974
C5ATT7_METEA/869-975
C5AWQ5_METEA/650-758
C5AY71_METEA/596-707
C5B1L4_METEA/610-719
C5B8I1_EDWI9/819-907
C5B8Z0_EDWI9/418-525
C5BB00_EDWI9/679-798
C5BBU2_EDWI9/696-809
C5BCD6_EDWI9/1076-1195
C5BCT5_EDWI9/689-811
C5BG19_EDWI9/687-807
C5BGV2_EDWI9/637-751
C5BKH3_TERTT/594-705
C5BYE6_BEUC1/598-705
C5BYE8_BEUC1/1112-1231
C5C0S1_BEUC1/722-818
C5CP11_VARPS/814-919
C5CTF9_VARPS/588-707
C5CUZ3_VARPS/803-919
C5CWR9_VARPS/862-990
C5CWS8_VARPS/825-931
C5CY95_VARPS/569-679
C5D5S7_GEOSW/824-932
C5DAL9_GEOSW/1078-1197
C5EGN5_9FIRM/577-685
C5EJ04_9FIRM/602-708
C5EQL3_9FIRM/534-644
C5ER56_9FIRM/602-708
C5ERN7_9FIRM/595-701
C5ESP5_9FIRM/601-707
C5ESV1_9FIRM/619-739
C5EVG2_9FIRM/577-684
C5EWB7_9FIRM/597-703
C5EY40_9HELI/814-922
C5EZL4_9HELI/419-532
C5F1J9_9HELI/621-747
C5GU65_AJEDR/154-220
C5H9R1_9AQUI/740-845
C5JPC0_AJEDS/381-447
C5MZK0_STAA3/849-961
C5MZU2_STAA3/270-389
C5NAB3_BURMA/669-783
C5NAG7_BURMA/837-942
C5NCP6_BURMA/1084-1203
C5NDS0_BURMA/610-728
C5NIV8_BURMA/666-774
C5NK40_BURMA/784-899
C5NLF5_BURMA/347-458
C5Q2I3_STAAU/1080-1199
C5Q2S6_STAAU/821-933
C5QC55_STAEP/1106-1225
C5QME4_STAEP/826-938
C5QMP3_STAEP/1092-1211
C5R084_STAEP/1106-1225
C5R0H1_STAEP/827-939
C5RZS1_9PAST/721-829
C5S088_9PAST/691-804
C5S2L2_9PAST/680-799
C5T4J3_ACIDE/1108-1227
C5T6K3_ACIDE/855-983
C5T7X5_ACIDE/613-732
C5TA88_ACIDE/242-352
C5TPZ7_NEIFL/656-752
C5W2B3_ECOBB/695-808
C5W2V6_ECOBB/690-812
C5W494_ECOBB/1086-1205
C5W4C4_ECOBB/642-752
C5W517_ECOBB/687-802
C5W518_ECOBB/686-801
C5W5B6_ECOBB/670-785
C5W6U6_ECOBB/714-822
C5W720_ECOBB/821-904
C5WAC2_ECOBB/618-736
C5WBW0_ECOBB/575-682
C5Z9W2_BURPS/837-942
C5ZD47_BURPS/575-685
C5ZJ92_BURPS/610-728
C5ZJG3_BURPS/669-783
C5ZK74_BURPS/1084-1203
C5ZLG1_BURPS/1091-1210
C5ZNX3_BURPS/784-899
C5ZQQ3_BURPS/599-710
C5ZTF4_BURPS/899-1017
C5ZUI6_BURPS/666-774
C5ZVC1_9HELI/641-754
C5ZXE0_9HELI/814-922
C6A0J0_THESM/558-659
C6A1Y7_THESM/520-621
C6AK25_AGGAN/712-820
C6AN27_AGGAN/675-796
C6AN32_AGGAN/681-803
C6ANP8_AGGAN/677-799
C6ANV1_AGGAN/420-527
C6AU27_RHILS/616-725
C6AW77_RHILS/581-692
C6AY17_RHILS/820-925
C6AYS3_RHILS/647-754
C6B4N6_RHILS/647-755
C6B711_RHILS/647-756
C6B873_RHILS/680-788
C6BBK0_RALP1/866-994
C6BCZ9_RALP1/725-833
C6BEK0_RALP1/578-688
C6BL68_RALP1/773-878
C6BL94_RALP1/1085-1204
C6BN64_RALP1/609-720
C6BNH5_RALP1/649-759
C6BNV7_RALP1/773-878
C6BUH6_DESAD/887-1008
C6BWU8_DESAD/569-675
C6BWV8_DESAD/607-723
C6BYV6_DESAD/879-999
C6BZP1_DESAD/552-662
C6C0H4_DESAD/588-679
C6C4D4_DICDC/645-758
C6C4J3_DICDC/1089-1208
C6C7U8_DICDC/695-808
C6C7U9_DICDC/695-810
C6C972_DICDC/576-687
C6C996_DICDC/891-1010
C6CCT1_DICDC/624-746
C6CD29_DICDC/574-681
C6CDM0_DICDC/890-1009
C6CEI0_DICZE/891-1010
C6CEV2_DICZE/576-687
C6CFS2_DICZE/646-763
C6CGD5_DICZE/1089-1208
C6CHU2_DICZE/625-747
C6CMW6_DICZE/890-1009
C6CN23_DICZE/574-681
C6CYD6_PAESJ/592-699
C6DA03_PECCP/582-693
C6DA41_PECCP/814-904
C6DAG4_PECCP/624-746
C6DCI3_PECCP/890-1009
C6DD50_PECCP/574-681
C6DJ27_PECCP/1089-1208
C6DK04_PECCP/646-754
C6DKG4_PECCP/602-713
C6DRK2_MYCTK/619-736
C6DTE2_MYCTK/623-744
C6DUZ6_MYCTK/1085-1205
C6DWT9_MYCTK/660-771
C6DX89_MYCTK/715-799
C6E0D1_GEOSM/721-816
C6E0P4_GEOSM/596-711
C6E0Q0_GEOSM/932-1052
C6E0V9_GEOSM/551-661
C6E820_GEOSM/879-999
C6E8M9_GEOSM/721-820
C6E8Q3_GEOSM/563-662
C6E9R9_ECOBD/821-904
C6E9Z4_ECOBD/714-822
C6EBV5_ECOBD/670-785
C6ED46_ECOBD/419-526
C6EDR0_ECOBD/686-801
C6EDR1_ECOBD/687-802
C6EED0_ECOBD/636-754
C6EEL6_ECOBD/642-752
C6EEP3_ECOBD/890-1009
C6EEP7_ECOBD/1086-1205
C6EF05_ECOBD/891-1010
C6EGN9_ECOBD/1087-1206
C6EHL0_ECOBD/690-812
C6EI88_ECOBD/695-808
C6IWN2_9BACL/1076-1194
C6IXV6_9BACL/573-683
C6IY60_9BACL/1-43
C6JE05_9FIRM/790-896
C6NS12_9GAMM/774-886
C6NWY7_9GAMM/713-827
C6NX18_9GAMM/646-754
C6NY22_9GAMM/1091-1210
C6PQ41_9CLOT/573-680
C6PRX1_9CLOT/550-659
C6PWT3_9CLOT/725-836
C6Q013_9CLOT/418-525
C6Q2J9_9CLOT/577-684
C6R3G8_9MICC/1092-1210
C6R8A1_9CORY/686-793
C6RD62_9PROT/674-794
C6RED8_9PROT/673-793
C6RES8_9PROT/447-556
C6RET1_9PROT/606-734
C6RF43_9PROT/856-974
C6RGL5_9PROT/713-830
C6RH46_9PROT/296-407
C6RHA5_9PROT/641-769
C6RHL8_9PROT/668-788
C6RHN2_9PROT/436-544
C6RHR6_9PROT/691-807
C6RIB0_9PROT/814-922
C6RL85_ACIRA/614-725
C6RWR3_VIBCH/676-797
C6RX76_VIBCH/817-945
C6RZH1_VIBCH/714-822
C6S950_NEIML/656-752
C6SE11_NEIME/655-752
C6SN08_NEIME/656-752
C6TSP9_BURPS/610-728
C6TT39_BURPS/669-783
C6TTU8_BURPS/1084-1203
C6TVD6_BURPS/837-942
C6TYZ8_BURPS/575-685
C6U2Q3_BURPS/652-760
C6U3B9_BURPS/1091-1210
C6U419_BURPS/599-710
C6U4K7_BURPS/784-899
C6U7D0_BURPS/899-1017
C6UEM9_ECOBR/695-808
C6UFA8_ECOBR/690-812
C6UG93_ECOBR/1087-1206
C6UGS8_ECOBR/618-736
C6UHM6_ECOBR/1086-1205
C6UHN2_ECOBR/890-1009
C6UHQ9_ECOBR/642-752
C6UIC7_ECOBR/687-802
C6UIC8_ECOBR/686-801
C6UIZ7_ECOBR/891-1010
C6UJW2_ECOBR/670-785
C6UK77_ECOBR/575-682
C6ULL8_ECOBR/714-822
C6ULU2_ECOBR/823-906
C6UNG0_ECO5T/695-808
C6UNR3_ECO5T/821-904
C6UPM0_ECO5T/690-812
C6UQS3_ECO5T/674-787
C6US40_ECO5T/1087-1206
C6UU55_ECO5T/1086-1205
C6UU87_ECO5T/642-752
C6UV28_ECO5T/687-802
C6UV29_ECO5T/686-801
C6UXD4_ECO5T/670-785
C6UXH9_ECO5T/636-754
C6V0U7_ECO5T/679-798
C6V259_ECO5T/419-526
C6V2U2_ECO5T/714-822
C6VC37_ECOBD/618-736
C6VF60_ECOBD/575-682
C6VH48_ECOBD/823-906
C6VPM5_LACPJ/1081-1199
C6VXE2_DYAFD/593-705
C6W2N0_DYAFD/652-759
C6WFQ1_ACTMD/1075-1194
C6WM62_ACTMD/564-671
C6WNA9_ACTMD/713-811
C6WQ61_ACTMD/644-756
C6WTY1_METML/651-759
C6WXA3_METML/584-695
C6WYD0_METML/596-704
C6WYL6_METML/812-917
C6X8X3_METSD/584-695
C6XAJ3_METSD/702-789
C6XD01_METSD/806-911
C6XE70_METSD/649-757
C6XJL1_HIRBI/617-718
C6XQF3_HIRBI/587-698
C6XQY8_HIRBI/566-686
C6YC73_VIBCH/817-945
C6YCP9_VIBCH/676-797
C6YDC5_VIBCH/675-793
C6YI30_VIBCH/714-822
C7BLI1_PHOAA/665-778
C7BM17_PHOAA/890-1009
C7BRP7_PHOAA/816-909
C7BT45_PHOAA/890-1009
C7BXB2_HELPB/649-770
C7C5B3_9ENTR/696-809
C7C7W2_METED/869-975
C7C9E7_METED/845-974
C7CAV4_METED/650-758
C7CCR5_METED/596-707
C7CHU7_METED/610-719
C7CMQ3_METED/814-919
C7CT54_ENTFA/781-887
C7D3V0_ENTFA/781-887
C7DBL5_9RHOB/771-883
C7DCU8_9RHOB/812-918
C7HSD5_9FIRM/780-886
C7JI22_ACEP3/892-1011
C7JIR7_ACEP3/374-485
C7JNK2_ACEPA/892-1011
C7JSG5_ACEPA/374-485
C7JXR8_ACEPA/892-1011
C7K162_ACEPA/374-485
C7K812_ACEPA/892-1011
C7K9W0_ACEPA/374-485
C7KH81_ACEPA/892-1011
C7KIK8_ACEPA/374-485
C7KRJ5_ACEPA/892-1011
C7KSA4_ACEPA/374-485
C7KTD2_ACEPA/892-1011
C7L0T8_ACEPA/374-485
C7L359_ACEPA/892-1011
C7L9I4_ACEPA/374-485
C7LB15_BRUMC/588-697
C7LHE1_BRUMC/1089-1208
C7LJ39_BRUMC/651-759
C7LPY1_DESBD/579-680
C7LQ60_DESBD/884-1005
C7LQC2_DESBD/630-735
C7LQL5_DESBD/550-643
C7LR12_DESBD/606-721
C7LT70_DESBD/774-880
C7LT74_DESBD/579-689
C7LUC8_DESBD/880-1000
C7LUM0_DESBD/569-680
C7LYF9_ACIFD/823-931
C7LZ00_ACIFD/749-903
C7MAQ3_BRAFD/690-812
C7MDN1_BRAFD/1109-1228
C7ML97_CRYCD/743-849
C7MLE9_CRYCD/792-898
C7MLH6_CRYCD/690-805
C7MLL9_CRYCD/577-684
C7MM00_CRYCD/607-723
C7MPH8_CRYCD/931-1052
C7MUE8_SACVD/653-767
C7MUY8_SACVD/923-1043
C7MZV7_SACVD/649-761
C7N112_SLAHD/719-823
C7N162_SLAHD/877-987
C7N1I9_SLAHD/686-789
C7N1L8_SLAHD/705-814
C7N222_SLAHD/693-808
C7N2M7_SLAHD/799-905
C7N2X1_SLAHD/687-800
C7N347_SLAHD/739-848
C7N3K0_SLAHD/803-908
C7N3L0_SLAHD/858-976
C7N3M8_SLAHD/821-939
C7N3T0_SLAHD/836-955
C7N400_SLAHD/723-838
C7N418_SLAHD/781-889
C7N428_SLAHD/693-797
C7N432_SLAHD/679-778
C7N4F4_SLAHD/745-859
C7N4I0_SLAHD/737-846
C7N4L5_SLAHD/716-824
C7N5H8_SLAHD/744-844
C7N723_SLAHD/848-966
C7N7C6_SLAHD/709-817
C7N7I2_SLAHD/647-757
C7N862_SLAHD/782-902
C7N8F9_SLAHD/708-829
C7NKK9_KYTSD/720-841
C7NNI5_HALUD/809-915
C7NYB8_HALMD/811-917
C7P3K3_HALMD/783-894
C7P4W9_HALMD/696-805
C7P616_METFA/4-105
C7P7E0_METFA/563-669
C7PE32_CHIPD/653-763
C7PGD9_CHIPD/591-703
C7PW93_CATAD/1095-1214
C7PXU1_CATAD/652-772
C7Q107_CATAD/688-809
C7Q4T2_CATAD/609-720
C7QAY3_CATAD/648-756
C7QCP6_CATAD/747-834
C7QHX4_CATAD/661-768
C7QIF4_CATAD/585-692
C7QMZ7_CYAP0/604-715
C7QVK6_CYAP0/637-736
C7R0Q2_JONDD/764-860
C7R2K4_JONDD/614-721
C7R434_JONDD/1094-1211
C7RBW4_KANKD/1087-1206
C7RL76_ACCPU/692-772
C7RLQ0_ACCPU/576-686
C7RM78_ACCPU/727-835
C7RTC0_ACCPU/587-698
C7U7I1_ENTFA/781-887
C7UGF5_ENTFA/792-898
C7UP35_ENTFA/792-898
C7UVA2_ENTFA/792-898
C7V5E1_ENTFA/792-898
C7VCE0_ENTFA/792-898
C7VNN4_ENTFA/792-898
C7VW88_ENTFA/792-898
C7W2V5_ENTFA/792-898
C7WA05_ENTFA/792-898
C7WKF1_ENTFA/792-898
C7WNW0_ENTFA/792-898
C7X271_ENTFA/792-898
C7YA65_ENTFA/792-898
C7ZS08_STAAU/821-933
C7ZS96_STAAU/1080-1199
C7ZZP2_STAAU/821-933
C7ZZY3_STAAU/1080-1199
C8A8P4_STAAU/821-933
C8A8Y2_STAAU/1080-1199
C8AEK7_STAAU/821-933
C8AEU5_STAAU/1080-1199
C8AMX6_STAAU/821-933
C8AN64_STAAU/1080-1199
C8JYM1_LISMO/823-931
C8K716_LISMO/823-931
C8KFN1_LISMO/823-931
C8KKA2_STAAU/1080-1199
C8KMC6_STAAU/821-933
C8KR98_STAAU/821-933
C8KRZ9_STAAU/1080-1199
C8KWS1_9PAST/680-799
C8KXW1_9PAST/692-805
C8L5S0_STAAU/1080-1199
C8L609_STAAU/821-933
C8L8F9_STAAU/118-230
C8LA34_STAAU/1080-1199
C8LMX5_STAAU/821-933
C8LN61_STAAU/1080-1199
C8LSS8_STAAU/1080-1199
C8LT13_STAAU/821-933
C8LXX4_STAAU/821-933
C8LY58_STAAU/1080-1199
C8MA89_STAAU/1080-1199
C8MAH4_STAAU/821-933
C8ME82_STAAU/821-933
C8MI43_STAAU/1080-1199
C8MQI2_STAAU/1080-1199
C8MQR9_STAAU/821-933
C8MSP0_STAAU/1080-1199
C8MU08_STAAU/821-933
C8N2M8_STAAU/1080-1199
C8N397_STAAU/821-933
C8NAR1_9GAMM/682-801
C8NKZ0_COREF/1102-1221
C8NMH0_COREF/643-750
C8P7E0_9LACO/1072-1190
C8PE72_9PROT/459-568
C8PE74_9PROT/813-921
C8PGV6_9PROT/633-742
C8PHH5_9PROT/653-780
C8PJ76_9PROT/464-572
C8PK30_9PROT/673-793
C8PKS2_9PROT/670-790
C8PKT4_9PROT/695-812
C8PUV1_9GAMM/676-784
C8PYN5_9GAMM/601-712
C8RWG6_9RHOB/691-815
C8S2Z6_9RHOB/822-927
C8SJE6_9RHIZ/653-761
C8SLB2_9RHIZ/794-914
C8SQB9_9RHIZ/585-695
C8SSG3_9RHIZ/642-753
C8STK4_9RHIZ/832-937
C8SZT1_KLEPR/647-765
C8T0V0_KLEPR/693-806
C8T1N8_KLEPR/120-241
C8T2N5_KLEPR/679-798
C8T321_KLEPR/1103-1222
C8T326_KLEPR/245-356
C8T778_KLEPR/821-907
C8T9C0_KLEPR/690-805
C8T9M9_KLEPR/271-378
C8TAB5_KLEPR/596-703
C8TAG2_KLEPR/678-797
C8TD40_KLEPR/71-175
C8TK37_ECO26/891-1010
C8TM09_ECO26/695-808
C8TMI3_ECO26/636-754
C8TMW9_ECO26/575-682
C8TPT8_ECO26/690-812
C8TQN9_ECO26/1087-1206
C8TRJ0_ECO26/1086-1205
C8TRJ5_ECO26/890-1009
C8TRM1_ECO26/642-752
C8TS40_ECO26/677-792
C8TTB3_ECO26/670-785
C8TUE4_ECO26/714-822
C8TUS8_ECO26/821-904
C8TZG7_ECO10/891-1010
C8TZL6_ECO10/636-754
C8U005_ECO10/575-682
C8U3G3_ECO10/670-785
C8U4H4_ECO10/695-808
C8U5G0_ECO10/690-812
C8U6E4_ECO10/714-822
C8U6K6_ECO10/821-904
C8U6Y9_ECO10/1087-1206
C8U8E2_ECO10/1086-1205
C8U8E7_ECO10/890-1009
C8U8H1_ECO10/642-752
C8U8Q7_ECO10/687-802
C8U8Q8_ECO10/677-792
C8UC49_ECO1A/670-785
C8UDF1_ECO1A/714-822
C8UDN5_ECO1A/821-904
C8UI37_ECO1A/636-754
C8UKF4_ECO1A/891-1010
C8ULB7_ECO1A/695-808
C8ULT3_ECO1A/575-682
C8UMD7_ECO1A/690-812
C8UNY2_ECO1A/1087-1206
C8UPR0_ECO1A/1086-1205
C8UPR5_ECO1A/890-1009
C8UPU2_ECO1A/642-752
C8UQ80_ECO1A/677-792
C8VKR2_EMENI/668-781
C8VVT9_DESAS/782-886
C8W6W3_DESAS/782-886
C8WGB9_EGGLE/792-898
C8WHG5_EGGLE/785-904
C8WHQ7_EGGLE/702-823
C8WHW3_EGGLE/740-849
C8WI92_EGGLE/680-781
C8WJA4_EGGLE/801-922
C8WJS5_EGGLE/731-840
C8WK53_EGGLE/791-897
C8WKV3_EGGLE/703-809
C8WKW4_EGGLE/718-827
C8WKY4_EGGLE/684-788
C8WL30_EGGLE/784-895
C8WL81_EGGLE/685-800
C8WL99_EGGLE/604-723
C8WLA4_EGGLE/604-723
C8WLA9_EGGLE/922-1022
C8WLB8_EGGLE/688-803
C8WLC6_EGGLE/853-970
C8WLF2_EGGLE/926-1044
C8WLF6_EGGLE/865-969
C8WLG2_EGGLE/788-905
C8WLG6_EGGLE/833-951
C8WLH0_EGGLE/800-916
C8WM38_EGGLE/753-873
C8WM50_EGGLE/784-893
C8WMK5_EGGLE/631-736
C8WMZ2_EGGLE/740-858
C8WN11_EGGLE/689-804
C8WN82_EGGLE/581-688
C8WNR9_EGGLE/606-706
C8WP90_EGGLE/642-745
C8WP95_EGGLE/672-780
C8WPN0_EGGLE/981-1098
C8WPQ0_EGGLE/708-806
C8WUC2_ALIAD/832-940
C8WV99_ALIAD/547-651
C8WXX5_ALIAD/824-932
C8WZQ3_DESRD/878-999
C8WZU8_DESRD/581-679
C8X0U8_DESRD/528-630
C8X189_DESRD/580-693
C8X1U5_DESRD/639-742
C8X5M1_DESRD/809-922
C8XAE6_NAKMY/1078-1197
C8XBC7_NAKMY/746-850
C8XD52_NAKMY/926-1047
C8XFL0_NAKMY/1078-1197
C8XJF6_NAKMY/561-666
C9CSW1_9RHOB/805-911
C9CTP0_9RHOB/649-757
C9CUT4_9RHOB/869-997
C9CVK2_9RHOB/572-680
C9E263_9RHOO/718-781
C9E264_9RHOO/718-781
C9E265_9RHOO/718-781
C9KL25_9FIRM/880-999
C9KN84_9FIRM/1077-1195
C9KPS6_9FIRM/627-735
C9LWG2_9FIRM/1101-1220
C9LX66_9FIRM/549-658
C9MB36_HAEIF/687-800
C9MBL9_HAEIF/693-815
C9MCZ6_HAEIF/712-820
C9MER3_HAEIF/680-802
C9MG87_HAEIF/687-800
C9MHT8_HAEIF/693-815
C9MJ80_HAEIF/712-820
C9MJR6_HAEIF/680-802
C9NS94_9VIBR/553-664
C9NUV3_9VIBR/714-822
C9NXC2_9VIBR/817-945
C9NYQ0_9VIBR/676-797
C9P2K8_VIBME/693-806
C9P4R3_VIBME/816-944
C9P6V0_VIBME/697-810
C9PC79_VIBFU/890-1008
C9PCI3_VIBFU/572-685
C9PCR9_VIBFU/676-797
C9PDD6_VIBFU/817-945
C9PDP8_VIBFU/675-792
C9PFR8_VIBFU/714-822
C9PHL8_VIBFU/645-753
C9PIM9_VIBFU/1254-1359
C9PJ06_VIBFU/682-795
C9PP38_9PAST/689-802
C9PP94_9PAST/727-835
C9PPV7_9PAST/420-527
C9PQQ3_9PAST/891-1006
C9PR18_9PAST/682-804
C9PR67_9PAST/680-801
C9PSE3_9PAST/678-799
C9Q403_9VIBR/675-793
C9Q6Z0_9VIBR/817-945
C9Q7F7_9VIBR/676-797
C9Q984_9VIBR/714-822
C9QFI7_VIBOR/714-822
C9QGM9_VIBOR/571-684
C9QJN2_VIBOR/676-797
C9QKN7_VIBOR/817-945
C9QLF7_VIBOR/690-803
C9QLH2_VIBOR/676-794
C9QR25_ECOD1/821-904
C9QRA2_ECOD1/714-822
C9QT64_ECOD1/670-785
C9QUB9_ECOD1/575-682
C9QUZ8_ECOD1/677-792
C9QUZ9_ECOD1/687-802
C9QVJ5_ECOD1/636-754
C9QVW7_ECOD1/642-752
C9QVZ4_ECOD1/678-797
C9QVZ9_ECOD1/1086-1205
C9QW63_ECOD1/891-1010
C9QZ79_ECOD1/690-812
C9QZV8_ECOD1/695-808
C9R267_AGGAD/687-800
C9R4Q9_AGGAD/681-803
C9R5K8_AGGAD/677-799
C9R5M6_AGGAD/420-527
C9R7H3_AGGAD/713-821
C9R9K4_AMMDK/887-995
C9RAQ1_AMMDK/786-890
C9RB20_AMMDK/677-797
C9RGF6_METVM/3-104
C9RHG9_METVM/559-665
C9RSY0_GEOSY/933-1052
C9RT18_GEOSY/596-703
C9RWY5_GEOSY/824-932
C9RXB8_GEOSY/558-661
C9T0D7_9RHIZ/1089-1208
C9T223_9RHIZ/651-759
C9T5G5_9RHIZ/588-697
C9TBB2_9RHIZ/651-759
C9TFC8_9RHIZ/588-697
C9THS8_9RHIZ/279-398
C9TJ38_9RHIZ/651-759
C9TKR3_9RHIZ/1089-1168
C9TMM9_9RHIZ/588-697
C9TUI6_9RHIZ/588-697
C9TYK9_9RHIZ/651-759
C9U0V7_9RHIZ/1089-1208
C9U2U9_BRUAB/588-697
C9U8X5_BRUAB/651-759
C9UAH7_BRUAB/1089-1208
C9UC18_BRUAB/588-697
C9UGY1_BRUAB/1089-1208
C9UII4_BRUAB/651-759
C9UL94_BRUAB/588-697
C9URJ6_BRUAB/651-759
C9UT61_BRUAB/1089-1208
C9UXA1_BRUAB/588-697
C9V1H5_BRUAB/651-759
C9V332_BRUAB/1089-1208
C9V4T9_BRUNE/651-759
C9V6H6_BRUNE/1089-1208
C9V9P0_BRUNE/159-268
C9VEH9_9RHIZ/1089-1208
C9VG68_9RHIZ/651-759
C9VI18_9RHIZ/588-697
C9VNK6_BRUAB/651-759
C9VQG7_BRUAB/1089-1208
C9VRY5_BRUAB/588-697
C9X2D4_NEIM8/656-752
C9X5U2_SALTD/1087-1206
C9X7T4_SALTD/636-754
C9X8J8_SALTD/637-750
C9X9J4_SALTD/690-812
C9XA97_SALTD/714-822
C9XAN7_SALTD/890-1009
C9XAT8_SALTD/633-734
C9XB12_SALTD/823-905
C9XCQ1_SALTD/682-795
C9XD29_SALTD/574-681
C9XD49_SALTD/690-803
C9XDE0_SALTD/695-808
C9XGG3_SALTD/878-999
C9XH28_SALTD/690-805
C9XH29_SALTD/692-807
C9XH92_SALTD/889-1008
C9XH99_SALTD/1086-1205
C9XK43_CLODC/613-717
C9XLZ8_CLODC/660-763
C9XRR8_CLODC/574-681
C9XTT6_CROTZ/1088-1207
C9XTU2_CROTZ/573-684
C9XWR1_CROTZ/821-904
C9XX19_CROTZ/829-935
C9Y0U1_CROTZ/655-765
C9Y2V4_CROTZ/596-703
C9Y2V9_CROTZ/419-526
C9Y312_CROTZ/636-755
C9Y3U7_CROTZ/672-785
C9Y4K7_CROTZ/679-798
C9Y4Y1_CROTZ/703-818
C9Y4Y2_CROTZ/691-804
C9Y8N4_9BURK/862-968
C9YDS8_9BURK/137-247
C9YG88_9BURK/592-712
C9YGK7_9BURK/596-715
C9YJE8_CLODR/660-763
C9YNC6_CLODR/613-717
C9YRG1_CLODR/574-681
C9YWP4_STRSW/643-751
C9YXC0_STRSW/653-761
C9YXV6_STRSW/735-830
C9YYY7_STRSW/601-712
C9Z1W1_STRSW/9-129
C9Z2T7_STRSW/621-741
C9Z3I8_STRSW/1085-1204
C9ZAW1_STRSW/589-696
C9ZD92_STRSW/523-628
C9ZEF5_STRSW/583-690
CLRA_IDEDE/781-891
D0AT18_BRUAB/651-759
D0AUI8_BRUAB/1089-1208
D0AWW2_BRUAB/588-697
D0B2D8_BRUME/588-697
D0B6C5_BRUME/1089-1208
D0B7W4_BRUME/651-759
D0BC41_BRUSU/588-697
D0BG06_BRUSU/651-759
D0BHL4_BRUSU/1089-1208
D0BWL6_9GAMM/664-772
D0C2Y5_9GAMM/614-725
D0C2Y7_9GAMM/637-751
D0C6D7_ACIBA/614-725
D0C6E0_ACIBA/129-243
D0CBG0_ACIBA/664-772
D0CMR2_9SYNE/600-711
D0CSD6_9RHOB/830-958
D0CT92_9RHOB/578-689
D0CUC9_9RHOB/768-880
D0CVM2_9RHOB/716-824
D0CXJ3_9RHOB/808-914
D0CYY8_9RHOB/680-800
D0D3W5_9RHOB/777-882
D0D3Y3_9RHOB/837-942
D0D531_9RHOB/579-690
D0D947_9RHOB/627-743
D0D9U7_9RHOB/772-878
D0DD89_9RHOB/839-966
D0DTG2_LACFE/1072-1190
D0EX23_9RALS/696-801
D0FS56_ERWPY/645-753
D0FVK4_ERWPY/626-747
D0GA26_BRUME/651-759
D0GBP1_BRUME/1089-1208
D0GG52_BRUME/588-697
D0GUC3_VIBMI/676-797
D0GVH1_VIBMI/817-945
D0GZW1_VIBMI/714-822
D0H3R9_VIBCH/656-774
D0H5I5_VIBCH/714-822
D0H8F0_VIBCH/817-945
D0H8V6_VIBCH/676-797
D0HE69_VIBMI/649-757
D0HEF0_VIBMI/658-766
D0HGU5_VIBMI/817-945
D0HHM3_VIBMI/676-797
D0HQN3_VIBCH/714-822
D0HSP9_VIBCH/817-945
D0HT66_VIBCH/676-797
D0HXM0_VIBCH/817-945
D0HZT7_VIBCH/714-822
D0I0C7_VIBCH/676-797
D0I183_VIBCH/675-793
D0I8Z0_VIBHO/680-801
D0I9R4_VIBHO/816-921
D0IAV7_VIBHO/714-822
D0IAY3_VIBHO/685-807
D0IBM7_VIBHO/817-945
D0IEV6_9VIBR/817-945
D0IF54_9VIBR/1282-1387
D0IJ93_9VIBR/714-822
D0IKB4_9VIBR/676-797
D0ITA3_HELP1/284-405
D0IUU2_COMT2/566-676
D0IVQ2_COMT2/920-1041
D0IZ87_COMT2/604-723
D0J5T7_COMT2/829-934
D0J757_COMT2/715-823
D0J7Z5_COMT2/684-802
D0JDT8_YERPD/574-681
D0JE87_YERPD/820-909
D0JF09_YERPD/689-802
D0JF76_YERPD/714-822
D0JGP6_YERPD/697-810
D0JGY9_YERPD/625-746
D0JKG5_YERPD/662-781
D0JMX7_YERP1/574-681
D0JP32_YERP1/689-802
D0JPN3_YERP1/714-822
D0JR58_YERP1/697-810
D0JUY4_YERP1/678-797
D0JX15_YERP1/820-909
D0K0C5_HELP5/470-591
D0K893_STAAD/821-933
D0K8I3_STAAD/1080-1199
D0KAA2_PECWW/574-681
D0KFQ4_PECWW/1089-1208
D0KFW6_PECWW/646-754
D0KGH8_PECWW/714-822
D0KH58_PECWW/602-713
D0KI61_PECWW/890-1009
D0KK77_PECWW/624-746
D0KLF0_PECWW/814-904
D0KLJ5_PECWW/582-693
D0KQ49_SULS9/821-930
D0KTZ0_SULS9/548-650
D0KZS5_HALNC/589-700
D0L2I0_GORB4/1087-1205
D0L6C1_GORB4/607-718
D0L707_GORB4/650-762
D0LDB0_GORB4/697-795
D0LF70_GORB4/716-837
D0LQH8_HALO1/646-765
D0LQZ6_HALO1/636-750
D0LUF8_HALO1/671-778
D0LXR5_HALO1/538-632
D0M866_VIBSE/649-759
D0MBW5_VIBSE/1260-1365
D0MCG6_VIBSE/522-635
D0ME93_RHOM4/647-752
D0MGT3_RHOM4/586-698
D0P616_BRUSU/1089-1208
D0P7N6_BRUSU/651-759
D0PC39_BRUSU/588-697
D0PF13_BRUSU/1089-1208
D0PGZ4_BRUSU/651-759
D0PK29_BRUSU/588-697
D0PRD1_9GAMM/715-820
D0RDE5_9RHIZ/1089-1208
D0RF93_9RHIZ/651-759
D0RGM8_9RHIZ/588-697
D0RYU2_ACICA/637-751
D0RYU4_ACICA/614-725
D0S144_ACICA/664-772
D0SCC7_ACIJO/618-729
D0SIX8_ACIJU/545-659
D0SIY2_ACIJU/614-725
D0SR50_ACIJU/1087-1206
D0SWG4_ACILW/613-724
D0T0V4_ACIRA/614-725
D0U4E2_9GAMM/731-839
D0U4H4_9GAMM/1079-1198
D0VMR2_AERHY/715-823
D0W3V4_NEICI/656-751
D0WE54_9ACTN/663-767
D0WE75_9ACTN/630-735
D0WFE1_9ACTN/623-734
D0WFP5_9ACTN/740-849
D0WG79_9ACTN/734-847
D0WGM2_9ACTN/672-775
D0WGR6_9ACTN/576-683
D0WGW7_9ACTN/727-827
D0WHN5_9ACTN/708-816
D0WHU5_9ACTN/601-718
D0WIN8_9ACTN/648-756
D0WJB1_9ACTN/744-866
D0WJI7_9ACTN/593-708
D0WP31_9ACTO/525-644
D0WTK6_VIBAL/675-793
D0WWV4_VIBAL/1324-1429
D0WXY3_VIBAL/891-1009
D0X0M7_VIBAL/323-436
D0X0R5_VIBAL/676-797
D0X1B6_VIBAL/649-759
D0X309_VIBAL/714-822
D0X3K7_VIBAL/817-945
D0X653_VIBHA/714-822
D0X672_VIBHA/675-793
D0X6C6_VIBHA/1324-1429
D0X940_VIBHA/676-797
D0XBM2_VIBHA/891-1010
D0XFC0_VIBHA/772-900
D0XH19_VIBHA/690-803
D0XHH6_VIBHA/579-692
D0YXK2_LISDA/653-770
D0YXW0_LISDA/819-947
D0YY45_LISDA/686-808
D0YYG4_LISDA/682-803
D0YYK0_LISDA/663-784
D0YZC9_LISDA/706-814
D0YZN6_LISDA/878-997
D0Z2V7_LISDA/1257-1362
D0Z331_LISDA/686-798
D0Z424_LISDA/573-680
D0Z4M4_LISDA/655-772
D0Z4R3_LISDA/675-792
D0Z7S1_EDWTE/886-1005
D0Z8B3_EDWTE/638-751
D0ZA08_EDWTE/1076-1195
D0ZA15_EDWTE/461-574
D0ZAA5_EDWTE/687-807
D0ZAI6_EDWTE/690-812
D0ZAU2_EDWTE/642-752
D0ZDV5_EDWTE/418-525
D0ZF07_EDWTE/715-823
D0ZGJ8_EDWTE/679-798
D0ZJ33_SALT1/1087-1206
D0ZKL4_SALT1/636-754
D0ZMG7_SALT1/637-750
D0ZMP0_SALT1/690-812
D0ZPB0_SALT1/633-734
D0ZPJ8_SALT1/714-822
D0ZPS9_SALT1/891-1010
D0ZQH3_SALT1/821-903
D0ZRV3_SALT1/682-795
D0ZS11_SALT1/575-682
D0ZS34_SALT1/690-803
D0ZSG5_SALT1/695-808
D0ZWQ7_SALT1/878-999
D0ZXG4_SALT1/690-805
D0ZXG6_SALT1/692-807
D0ZXP7_SALT1/890-1009
D0ZXQ8_SALT1/1086-1205
D1A1R5_THECD/590-709
D1A3S4_THECD/586-693
D1A3Y2_THECD/569-678
D1A7C2_THECD/612-732
D1AA35_THECD/618-741
D1ABP8_THECD/644-752
D1AGJ3_SEBTE/780-885
D1AZD1_SULD5/697-817
D1B0I3_SULD5/643-756
D1B0I7_SULD5/633-743
D1B0T3_SULD5/577-681
D1B0Y8_SULD5/815-923
D1B101_SULD5/677-798
D1B167_SULD5/615-743
D1B4R6_SULD5/615-743
D1B5B8_SULD5/685-801
D1B7Z6_THEAS/504-596
D1BPG3_VEIPT/551-659
D1BQU6_VEIPT/1075-1194
D1BSZ9_XYLCX/625-732
D1BT02_XYLCX/1107-1225
D1BW11_XYLCX/769-864
D1C5M2_SPHTD/580-690
D1C6G5_SPHTD/603-699
D1CAE5_SPHTD/962-1081
D1CAU3_SPHTD/725-845
D1CF24_THET1/990-1111
D1CFS1_THET1/908-1028
D1CI57_THET1/611-718
D1CX77_9RHIZ/588-697
D1D039_9RHIZ/1089-1208
D1D0N8_9RHIZ/453-561
D1D808_NEIGO/656-752
D1DDW6_NEIGO/656-752
D1DKB8_NEIGO/656-752
D1DS02_NEIGO/656-752
D1DYG8_NEIGO/656-752
D1E5J6_NEIGO/656-752
D1EBB5_NEIGO/656-752
D1EHS8_NEIGO/656-752
D1EIZ2_9RHIZ/1089-1208
D1EKJ0_9RHIZ/651-759
D1ERK2_9RHIZ/588-697
D1ETL5_BRUME/1089-1208
D1EV82_BRUME/651-759
D1EYC6_BRUME/588-697
D1F2X3_BRUME/651-759
D1F4J5_BRUME/1089-1208
D1F7X4_BRUME/588-697
D1FBI4_9RHIZ/651-759
D1FD78_9RHIZ/1089-1208
D1FEP4_9RHIZ/588-697
D1GS09_STAA0/821-933
D1GSH7_STAA0/1080-1199
D1J992_9ARCH/16-115
D1JAF3_9ARCH/218-324
D1JH38_9ARCH/794-927
D1NZT8_9ENTR/884-1005
D1NZV7_9ENTR/678-797
D1P156_9ENTR/695-808
D1P180_9ENTR/644-754
D1P2E6_9ENTR/418-525
D1P4A1_9ENTR/714-822
D1P5B6_9ENTR/667-775
D1P5H4_9ENTR/121-234
D1P5L6_9ENTR/820-909
D1P7E7_9ENTR/678-797
D1Q255_YERPN/890-1009
D1Q6Z9_STAAU/1080-1199
D1Q9D6_STAAU/821-933
D1QFQ7_STAAU/821-933
D1QJM1_STAAU/1080-1199
D1QZH5_STAAU/821-933
D1QZR8_STAAU/1080-1199
D1RAG3_9CHLA/678-764
D1RR41_SEROD/1091-1210
D1RR63_SEROD/581-692
D1RS54_SEROD/645-753
D1RTK7_SEROD/683-801
D1RTS8_SEROD/820-911
D1RUL4_SEROD/576-683
D1RYX2_SEROD/714-822
D1RZ11_SEROD/646-753
D1RZL6_SEROD/625-746
D1TPV6_YERPE/574-681
D1TRB9_YERPE/697-810
D1TRJ7_YERPE/625-746
D1TUZ6_YERPE/505-613
D1TV74_YERPE/689-802
D1TVY0_YERPE/21-113
D1TWU7_YERPE/678-797
D1WKH2_STAEP/1078-1197
D1XCC6_9ACTO/735-831
D1XG67_9ACTO/642-750
D1XLX7_9ACTO/936-1055
D1XR08_9ACTO/622-725
D1YB31_PROAC/1098-1216
D1YB38_PROAC/721-847
D1YNK7_9FIRM/1075-1194
D1YPY1_9FIRM/551-659
D1YYX0_METPS/571-677
D1YYX4_METPS/6-107
D1Z1A7_METPS/570-676
D2AAC8_SHIF2/591-710
D2ABB5_SHIF2/586-699
D2ADL4_SHIF2/1087-1206
D2AF12_SHIF2/714-822
D2AFM5_SHIF2/642-752
D2AFY6_SHIF2/823-906
D2AI58_SHIF2/676-790
D2ASC4_STRRD/917-1038
D2ATQ0_STRRD/644-751
D2AU06_STRRD/580-684
D2AUQ0_STRRD/1033-1152
D2AWN2_STRRD/611-722
D2B2R2_STRRD/599-715
D2B4C8_STRRD/721-803
D2B6B7_STRRD/600-716
D2B939_STRRD/552-662
D2BDV6_STRRD/1074-1193
D2BG34_DEHSV/914-1049
D2BG97_DEHSV/850-970
D2BRZ5_DICD5/576-687
D2BS11_DICD5/891-1010
D2BTA7_DICD5/625-747
D2BXV9_DICD5/646-763
D2BYL3_DICD5/1089-1208
D2C1X1_DICD5/632-735
D2C324_DICD5/890-1009
D2C391_DICD5/574-681
D2CY42_9BURK/277-387
D2CY43_PSEST/276-389
D2CY44_PSEST/280-392
D2F9M0_STAAU/821-933
D2F9W2_STAAU/1080-1199
D2FG10_STAAU/821-933
D2FGA2_STAAU/1080-1199
D2FPL9_STAAU/821-933
D2FPV9_STAAU/886-1005
D2FY04_STAAU/821-933
D2FY98_STAAU/1080-1199
D2G3P3_STAAU/821-933
D2G3Y5_STAAU/1080-1199
D2GC63_STAAU/821-933
D2GCF4_STAAU/1080-1199
D2GJS6_STAAU/821-933
D2GK16_STAAU/1080-1199
D2GLE1_STAAU/821-933
D2GLN7_STAAU/1080-1199
D2L069_9DELT/537-644
D2L0D3_9DELT/677-798
D2L0Y0_9DELT/673-793
D2L2F1_9DELT/577-695
D2L5Z4_9DELT/571-681
D2L6B5_9DELT/611-707
D2MHV3_9BACT/176-282
D2MJN2_9BACT/779-882
D2MRB2_CAMJE/698-814
D2MVN3_CAMJE/810-918
D2MXR2_CAMJE/810-918
D2N9P2_STAA5/821-933
D2N9Y2_STAA5/1080-1199
D2NCF1_ECOS5/598-716
D2NED3_ECOS5/679-798
D2NFJ8_ECOS5/419-526
D2NG89_ECOS5/666-779
D2NGH5_ECOS5/690-812
D2NHW8_ECOS5/1087-1206
D2NIF0_ECOS5/1086-1205
D2NIF4_ECOS5/678-797
D2NIH4_ECOS5/642-752
D2NIL2_ECOS5/687-802
D2NJE8_ECOS5/670-785
D2NKF3_ECOS5/714-822
D2NKM6_ECOS5/823-906
D2NRK6_ROTMD/1095-1213
D2NZ40_LISM1/823-931
D2PAG4_LISM2/823-931
D2PGQ4_SULID/865-981
D2PH25_SULID/821-930
D2PJM8_SULID/548-650
D2PKK0_KRIFD/583-690
D2PL83_KRIFD/638-745
D2PS75_KRIFD/846-952
D2PSQ9_KRIFD/1093-1211
D2PVQ5_KRIFD/709-804
D2PYE0_KRIFD/573-693
D2QC90_SPILD/644-756
D2QF24_SPILD/623-740
D2QSP2_SPILD/660-767
D2QZ85_PIRSD/617-719
D2R303_PIRSD/648-754
D2RHG3_ARCPA/783-921
D2RTM7_HALTV/593-701
D2RUQ8_HALTV/934-1063
D2RWX0_HALTV/592-698
D2RYM9_HALTV/983-1089
D2S0P7_HALTV/564-649
D2S0P9_HALTV/623-730
D2S0T6_HALTV/972-1078
D2S2C2_HALTV/972-1078
D2S529_GEOOG/734-854
D2S8T3_GEOOG/594-702
D2SHE8_GEOOG/716-813
D2T691_ERWP6/626-747
D2TAM5_ERWP6/646-754
D2TH22_CITRI/823-906
D2TJB2_CITRI/889-1008
D2TJB9_CITRI/1086-1205
D2TJV6_CITRI/576-695
D2TL88_CITRI/1087-1206
D2TL93_CITRI/563-674
D2TP34_CITRI/574-681
D2TPW7_CITRI/675-788
D2TPZ5_CITRI/574-681
D2TQ96_CITRI/697-815
D2TS26_CITRI/695-808
D2TSB8_CITRI/714-822
D2TUA2_CITRI/890-1009
D2U8Z7_XANAP/650-763
D2UD42_XANAP/659-747
D2UHD8_STAAU/821-933
D2UHM0_STAAU/1080-1199
D2UUN6_STAAU/821-933
D2UUX6_STAAU/1080-1199
D2Y9M2_VIBMI/649-757
D2YBW9_VIBMI/714-822
D2YCL4_VIBMI/817-945
D2YJ22_VIBMI/676-797
D2YM79_VIBMI/714-822
D2YQA7_VIBMI/676-797
D2YT58_VIBMI/817-945
D2Z9B4_9ENTR/645-756
D2ZAJ1_9ENTR/695-808
D2ZBW5_9ENTR/691-806
D2ZCI5_9ENTR/678-797
D2ZCK1_9ENTR/1086-1205
D2ZDB1_9ENTR/1087-1206
D2ZDB8_9ENTR/539-650
D2ZDE8_9ENTR/651-758
D2ZEX6_9ENTR/817-907
D2ZFE3_9ENTR/682-795
D2ZGM2_9ENTR/632-734
D2ZHB8_9ENTR/419-526
D2ZI30_9ENTR/618-736
D2ZLY2_9ENTR/679-798
D2ZNH9_METSM/29-131
D2ZNI6_METSM/588-694
D3A0N8_NEIMU/962-1081
D3A2F7_NEISU/656-752
D3CTK6_9ACTO/650-758
D3CUN4_9ACTO/717-810
D3D0Y6_9ACTO/587-707
D3D1N5_9ACTO/738-858
D3DHT6_HYDTT/687-805
D3DIB6_HYDTT/547-655
D3DJX7_HYDTT/811-916
D3DK38_HYDTT/778-892
D3E009_METRM/571-677
D3E018_METRM/30-132
D3E698_GEOS4/1075-1193
D3E9X7_GEOS4/592-699
D3EMN8_GEOS4/576-685
D3ERT1_STAA4/821-933
D3ESF6_STAA4/1080-1199
D3EZU3_CONWI/1101-1220
D3F6X7_CONWI/656-778
D3F8M2_CONWI/621-741
D3FDE9_CONWI/650-758
D3FDL2_CONWI/725-817
D3FLM8_CAMJI/698-814
D3FM01_CAMJI/810-918
D3FNZ3_CAMJI/798-926
D3FUD5_BACPE/657-766
D3FV16_BACPE/564-672
D3FXA7_BACPE/620-740
D3FYD3_BACPE/597-704
D3GRK1_ECO44/1115-1234
D3GRK7_ECO44/889-1008
D3GSD7_ECO44/642-752
D3GTF4_ECO44/687-802
D3GTF5_ECO44/687-802
D3GTW4_ECO44/574-681
D3GWK6_ECO44/670-785
D3GZW4_ECO44/695-808
D3H0P6_ECO44/714-822
D3H111_ECO44/690-812
D3H1E8_ECO44/823-906
D3H1I4_ECO44/636-754
D3H2L1_ECO44/1087-1206
D3H526_ECO44/890-1009
D3KL66_LISMO/823-931
D3L4V6_9BACT/11-111
D3M719_9ACTO/191-309
D3MFX2_PROAC/1098-1216
D3MFX9_PROAC/727-853
D3MIA0_PROAC/1098-1216
D3MIA8_PROAC/727-853
D3NR77_AZOS1/716-824
D3NSJ0_AZOS1/837-965
D3NT57_AZOS1/567-677
D3NYR9_AZOS1/811-916
D3NZ23_AZOS1/620-741
D3P2T8_AZOS1/574-681
D3P7R4_AZOS1/576-688
D3P8V9_DEFDS/655-771
D3P8W5_DEFDS/653-771
D3P985_DEFDS/661-769
D3P9K4_DEFDS/447-548
D3P9P0_DEFDS/671-754
D3P9Z7_DEFDS/1054-1172
D3PC27_DEFDS/612-731
D3PDQ4_DEFDS/795-901
D3PDX1_DEFDS/793-921
D3PE83_DEFDS/877-1006
D3PQF2_MEIRD/556-667
D3PT87_MEIRD/635-734
D3PU43_STANL/692-794
D3PZG4_STANL/619-737
D3Q009_STANL/632-740
D3Q7C9_STANL/627-730
D3QBV9_STANL/1069-1188
D3QHN2_STALH/1078-1197
D3QI05_STALH/821-933
D3QJZ5_ECOCB/714-822
D3QKX6_ECOCB/823-906
D3QN09_ECOCB/674-787
D3QP93_ECOCB/695-808
D3QPJ1_ECOCB/690-812
D3QQZ9_ECOCB/1087-1206
D3QT15_ECOCB/1086-1205
D3QT48_ECOCB/642-752
D3QTU4_ECOCB/687-802
D3QTU5_ECOCB/677-792
D3QUY2_ECOCB/636-754
D3QVY9_ECOCB/676-791
D3R8D3_KLEVT/624-745
D3RAA5_KLEVT/570-681
D3RAB1_KLEVT/1087-1206
D3RBD8_KLEVT/576-683
D3RCZ1_KLEVT/636-754
D3RDM4_KLEVT/678-797
D3REH6_KLEVT/642-749
D3RG10_KLEVT/575-682
D3RGV2_KLEVT/690-805
D3RIB7_KLEVT/679-798
D3RL97_KLEVT/693-806
D3RLK6_KLEVT/821-907
D3RNH1_ALLVD/707-794
D3RNJ9_ALLVD/686-805
D3RNN8_ALLVD/787-900
D3RQ96_ALLVD/579-685
D3RSU5_ALLVD/794-918
D3RWN7_FERPA/17-121
D3RXF4_FERPA/780-922
D3RY48_FERPA/715-835
D3S147_FERPA/570-676
D3S176_FERPA/772-875
D3S2G1_FERPA/1041-1160
D3S3E0_FERPA/5-103
D3S3S1_METSF/3-104
D3S5H3_METSF/563-672
D3S6I7_METSF/287-388
D3S7C2_METSF/563-669
D3SC57_THISK/779-894
D3SCE1_THISK/774-906
D3SFF5_THISK/588-699
D3SH42_DEHSG/914-1050
D3SHF7_DEHSG/850-970
D3SL43_THEAH/779-892
D3SLG2_THEAH/676-794
D3SMG9_THEAH/551-660
D3T938_ACIB4/768-873
D3TBE1_ACIB4/524-629
D3UIN0_HELM1/651-772
D3UIN9_HELM1/813-921
D3US53_LISSS/823-931
D3UZ21_XENBS/647-755
D3V881_XENBS/821-906
D3VIQ3_XENNA/647-755
D4B7B1_9ENTR/467-550
D4B7H6_9ENTR/714-822
D4B7M3_9ENTR/664-786
D4B8H1_9ENTR/587-700
D4B8R9_9ENTR/1087-1206
D4B925_9ENTR/676-789
D4B9G8_9ENTR/1086-1205
D4B9H9_9ENTR/678-797
D4B9S4_9ENTR/691-806
D4BA69_9ENTR/880-1000
D4BAM7_9ENTR/576-683
D4BBE2_9ENTR/697-815
D4BBX1_9ENTR/695-808
D4BEC4_9ENTR/679-798
D4BIG7_9ENTR/627-745
D4BJU5_9ENTR/645-756
D4BKP5_9ENTR/419-526
D4BSQ5_PRORE/661-769
D4BTF3_PRORE/642-752
D4BUB8_PRORE/22-135
D4BV58_PRORE/881-1002
D4BV79_PRORE/678-797
D4BY77_PRORE/1102-1221
D4BYB0_PRORE/701-814
D4BYK0_PRORE/818-909
D4BYP6_PRORE/66-179
D4BZJ0_PRORE/694-807
D4C0N1_PRORE/706-814
D4C0P7_PRORE/687-802
D4C0S2_PRORE/690-812
D4C394_PRORE/724-832
D4C5Q5_PRORE/678-797
D4C620_PRORE/642-744
D4CJT9_9FIRM/419-524
D4DNV0_NEIEG/36-155
D4E287_SEROD/625-746
D4E371_SEROD/714-822
D4E3P7_SEROD/843-935
D4E3Y4_SEROD/416-535
D4E502_SEROD/563-674
D4E530_SEROD/133-252
D4E5Z1_SEROD/361-469
D4E7U1_SEROD/1096-1215
D4E8E5_SEROD/698-811
D4E8E6_SEROD/484-599
D4EAH0_AGGAC/681-803
D4EAP9_AGGAC/677-799
D4EEP1_AGGAC/571-679
D4EEV2_AGGAC/622-735
D4EH91_AGGAC/420-527
D4ELU6_ENTFA/792-898
D4ETR4_ENTFA/792-898
D4F0C1_EDWTA/1076-1195
D4F0H5_EDWTA/689-811
D4F1L3_EDWTA/418-525
D4F3C1_EDWTA/715-823
D4F593_EDWTA/209-322
D4F5V0_EDWTA/490-609
D4F741_EDWTA/696-809
D4F7F2_EDWTA/687-807
D4F7M0_EDWTA/642-752
D4F7R2_EDWTA/819-908
D4FAF5_EDWTA/679-798
D4FKH1_STAEP/1106-1225
D4FVC0_BACNA/322-429
D4FZC0_BACNA/828-936
D4G2Q9_BACNA/1079-1198
D4G4A2_BACNA/557-659
D4G4Z1_BACNA/597-704
D4GD07_PANAM/575-686
D4GEI4_PANAM/651-761
D4GF84_PANAM/645-754
D4GIP9_PANAM/708-829
D4GJ48_PANAM/813-904
D4GPG6_HALVD/841-947
D4GPN6_HALVD/975-1081
D4GQ10_HALVD/701-810
D4GTE1_HALVD/575-679
D4GV21_HALVD/561-667
D4H0P4_DENA2/605-723
D4H175_DENA2/654-741
D4H1E4_DENA2/663-771
D4H1S3_DENA2/1057-1176
D4H220_DENA2/863-966
D4H224_DENA2/821-961
D4H228_DENA2/826-933
D4H232_DENA2/850-959
D4H275_DENA2/790-895
D4H292_DENA2/720-836
D4H2E4_DENA2/757-891
D4H2E6_DENA2/646-767
D4H4S0_DENA2/817-948
D4H4X8_DENA2/833-941
D4H518_DENA2/645-766
D4H5S7_DENA2/448-547
D4H658_DENA2/880-1010
D4H8R5_DENA2/647-768
D4H8S1_DENA2/668-774
D4H8U3_DENA2/655-771
D4HC23_PROAS/1098-1216
D4HC30_PROAS/727-853
D4HWE2_ERWAC/291-412
D4HX02_ERWAC/752-839
D4I3B9_ERWAC/645-753
D4I7E1_ERWAE/816-903
D4IA95_ERWAE/626-747
D4IDK5_ERWAE/645-753
D4J5F9_9FIRM/563-672
D4MB53_9ENTE/286-392
D4PQE3_LISMO/823-931
D4PYV1_LISMO/823-931
D4Q3R9_LISMO/823-931
D4S4X1_9FIRM/778-896
D4S7H8_9FIRM/834-954
D4SQK0_9XANT/468-576
D4SRV6_9XANT/656-742
D4SSC5_9XANT/11-122
D4T6E6_9XANT/650-758
D4T8U7_9XANT/656-742
D4TCW7_9NOST/595-706
D4TUA1_9NOST/96-207
D4U296_9ACTO/1109-1228
D4U520_STAAU/821-933
D4U5B3_STAAU/1080-1199
D4UB17_STAAU/821-933
D4UBB2_STAAU/1080-1199
D4UXB5_ENTFA/792-898
D4W2D5_9FIRM/468-575
D4X611_9BURK/672-779
D4X6E6_9BURK/684-803
D4XBD4_9BURK/933-1050
D4XBE6_9BURK/717-825
D4XCM4_9BURK/1086-1205
D4XI06_9BURK/812-917
D4XIR5_9BURK/630-752
D4XQ62_ACIHA/614-725
D4XQ65_ACIHA/638-752
D4XRH0_ACIHA/664-772
D4Y6C9_BACTR/1078-1197
D4Y9W1_BACTR/373-480
D4YBH0_BACTR/557-660
D4YBR4_BACTR/824-932
D4YJH6_9MICO/115-237
D4Z505_SPHJU/570-681
D4Z7Q7_SPHJU/810-915
D4ZB27_SHEVD/677-806
D4ZIW1_SHEVD/891-954
D4ZL46_SHEVD/714-822
D4ZLY5_SHEVD/597-702
D5A461_SPIPL/596-707
D5AL21_RHOCB/758-876
D5AP69_RHOCB/679-800
D5AQH0_RHOCB/823-928
D5AYX1_YERPZ/820-909
D5AZK9_YERPZ/574-681
D5B0P7_YERPZ/689-802
D5B1A0_YERPZ/714-822
D5B2S0_YERPZ/697-810
D5B340_YERPZ/625-746
D5B5V4_YERPZ/678-797
D5BMD3_PUNMI/585-695
D5BNF5_PUNMI/784-903
D5BNQ8_PUNMI/806-912
D5BTU7_PUNMI/634-755
D5BVU0_NITHN/804-910
D5C294_NITHN/863-991
D5C2N9_NITHN/709-791
D5C664_ENTCC/819-905
D5C6E4_ENTCC/642-749
D5C6N0_ENTCC/539-650
D5C6N5_ENTCC/1087-1206
D5C7M3_ENTCC/673-786
D5C866_ENTCC/1086-1205
D5C875_ENTCC/678-797
D5CAK9_ENTCC/691-806
D5CBJ1_ENTCC/634-750
D5CBV4_ENTCC/576-683
D5CCM1_ENTCC/419-526
D5CF84_ENTCC/695-808
D5CGW3_ENTCC/679-798
D5CNG8_SIDLE/592-699
D5CQS8_SIDLE/681-764
D5CSK8_SIDLE/791-911
D5CU67_SIDLE/584-695
D5CYP9_ECOKI/695-808
D5CZF9_ECOKI/690-812
D5D144_ECOKI/1087-1206
D5D2J4_ECOKI/1086-1205
D5D2J7_ECOKI/890-1009
D5D2M1_ECOKI/642-752
D5D354_ECOKI/686-801
D5D3S3_ECOKI/636-754
D5D4Q5_ECOKI/676-791
D5D5V5_ECOKI/891-1010
D5D6V2_ECOKI/575-682
D5D700_ECOKI/714-822
D5D774_ECOKI/821-904
D5DAZ0_BACMD/597-704
D5DN99_BACMD/824-932
D5DVE5_BACMQ/824-932
D5E105_BACMQ/597-704
D5E6I6_METMS/3-104
D5E6J4_METMS/5-86
D5EBB9_METMS/14-116
D5EKZ1_CORAD/684-792
D5EMG7_CORAD/632-738
D5EQE3_CORAD/654-761
D5MEL7_9BACT/6-105
D5MEL9_9BACT/777-882
D5MIV2_9BACT/674-782
D5MJV0_9BACT/6-105
D5MLH7_9BACT/1068-1186
D5MM28_9BACT/785-892
D5MVX6_BACSU/557-659
D5MYA0_BACSU/565-672
D5MYF2_BACSU/822-929
D5N095_BACSU/1079-1198
D5N456_BACSU/597-704
D5N5J7_BACSU/825-933
D5N6U2_9BURK/664-772
D5NDM4_9BURK/650-758
D5NHY4_9BURK/784-896
D5NI60_9BURK/838-943
D5NIX9_9BURK/644-751
D5NJQ1_9BURK/576-686
D5NMQ4_9BURK/645-753
D5NQF7_9BURK/599-710
D5NR84_9BURK/685-803
D5NZA3_CORAM/686-797
D5NZJ3_CORAM/1110-1229
D5P3E5_9MYCO/590-710
D5P7R8_9MYCO/586-697
D5P8Y7_9MYCO/701-821
D5PAR2_9MYCO/616-734
D5PDN5_9MYCO/185-281
D5PG02_9MYCO/1088-1208
D5Q101_CLODI/592-695
D5Q3B8_CLODI/612-717
D5Q7F2_CLODI/420-527
D5QQK6_METTR/819-924
D5QS32_METTR/585-696
D5QV69_METTR/822-927
D5RJS3_9PROT/227-348
D5RJX8_9PROT/646-750
D5RKY9_9PROT/792-921
D5RPC7_9PROT/622-740
D5RQT8_9PROT/742-847
D5RWH3_CLODI/592-695
D5S0B4_CLODI/612-717
D5S100_CLODI/420-527
D5SSS4_PLAL2/627-733
D5SVD0_PLAL2/618-720
D5TPI3_BACT1/604-712
D5TTT1_BACT1/824-932
D5TY49_BACT1/991-1109
D5UEK0_CELFN/1090-1208
D5UEK7_CELFN/611-722
D5UFY8_CELFN/665-773
D5UHP1_CELFN/600-713
D5UJ30_CELFN/751-860
D5UQI1_TSUPD/665-773
D5UWY7_TSUPD/585-696
D5UXV1_TSUPD/593-711
D5UZL6_ARCNC/826-934
D5V046_ARCNC/864-984
D5V2H3_ARCNC/607-715
D5V347_ARCNC/601-728
D5V354_ARCNC/618-746
D5V5N2_ARCNC/551-655
D5V662_ARCNC/686-807
D5V743_ARCNC/584-688
D5VBG0_MORCR/1087-1206
D5VFX4_CAUST/643-751
D5VGS9_CAUST/583-694
D5VKD9_CAUST/689-793
D5VRM6_METIM/554-663
D5VT82_METIM/3-104
D5W4X2_BURSC/576-686
D5W863_BURSC/599-710
D5W9A3_BURSC/654-762
D5WB02_BURSC/864-969
D5WFC9_BURSC/685-803
D5WFG1_BURSC/642-749
D5WLZ2_BURSC/647-729
D5WM33_BURSC/845-974
D5WPV3_BACT2/1079-1197
D5WSW5_BACT2/766-922
D5WWY6_BACT2/832-939
D5WXH2_BACT2/580-687
D5WZ97_THIK1/861-989
D5WZI7_THIK1/878-995
D5WZJ2_THIK1/711-818
D5X0P6_THIK1/797-913
D5X2E7_THIK1/844-950
D5X5C9_THIK1/1102-1221
D5X628_THIK1/579-689
D5X7U9_THEPJ/674-794
D5X9H4_THEPJ/413-517
D5XAV6_THEPJ/585-691
D5XBZ2_THEPJ/572-678
D5XCI5_THEPJ/412-518
D5XCL1_THEPJ/673-793
D5XDG0_THEPJ/781-887
D5XN11_MYCTU/619-693
D5XSC8_MYCTU/444-555
D5XSD0_MYCTU/229-349
D5XT78_MYCTU/174-295
D5XXP1_MYCTU/660-771
D5XYF5_MYCTU/715-799
D5Y2E9_MYCTU/1055-1175
D5Y391_MYCTU/623-744
D5Y6Y8_MYCTU/660-771
D5Y873_MYCTU/715-799
D5YE02_MYCTU/1085-1205
D5YEU5_MYCTU/623-744
D5YIK7_MYCTU/660-771
D5YJB5_MYCTU/715-799
D5YQD9_MYCTU/1085-1205
D5YR76_MYCTU/623-744
D5YVI3_MYCTU/660-771
D5YW94_MYCTU/715-799
D5YZ48_MYCTU/619-736
D5Z264_MYCTU/1085-1205
D5Z3T1_MYCTU/623-744
D5Z783_MYCTU/660-771
D5ZA01_MYCTU/618-735
D5ZBQ0_MYCTU/619-699
D5ZER7_MYCTU/1085-1205
D5ZFL5_MYCTU/623-744
D5ZK90_MYCTU/660-771
D5ZL14_MYCTU/715-799
D5ZRB9_9ACTO/616-736
D5ZZW5_9ACTO/720-840
D6A1J5_9ACTO/652-772
D6A2L9_9ACTO/647-755
D6A4X2_9ACTO/745-840
D6A528_9ACTO/613-720
D6A611_9ACTO/594-699
D6A6Z8_9ACTO/695-814
D6A9S7_9ACTO/643-751
D6AEU9_STRFL/736-827
D6AFP3_STRFL/661-769
D6AFP7_STRFL/647-755
D6AIN8_STRFL/615-726
D6AKP4_STRFL/607-710
D6AN28_STRFL/622-742
D6AQD7_STRFL/643-751
D6AZP3_9ACTO/1084-1203
D6B100_9ACTO/647-755
D6B1Z6_9ACTO/645-753
D6B200_9ACTO/664-772
D6CKF7_THIS3/816-922
D6CLQ2_THIS3/1102-1221
D6CM33_THIS3/579-689
D6CNG8_THIS3/861-989
D6CNQ1_THIS3/619-738
D6CSN7_THIS3/797-911
D6CVD1_THIS3/696-809
D6DND7_ENTCL/673-786
D6DNS3_ENTCL/679-798
D6DP24_ENTCL/648-766
D6DPW9_ENTCL/419-526
D6DQI0_ENTCL/539-650
D6DRA5_ENTCL/815-905
D6DSR8_ENTCL/691-806
D6DUM4_ENTCL/695-808
D6E6K9_9ACTN/715-839
D6E6S8_9ACTN/702-818
D6E7D6_9ACTN/355-458
D6E7P6_9ACTN/683-798
D6E7Q0_9ACTN/915-1018
D6E7S9_9ACTN/587-688
D6E7Z6_9ACTN/735-848
D6E8G8_9ACTN/711-822
D6E8I0_9ACTN/794-914
D6E8P8_9ACTN/617-736
D6E8V4_9ACTN/681-796
D6E929_9ACTN/570-686
D6E946_9ACTN/705-811
D6E957_9ACTN/548-656
D6E961_9ACTN/650-756
D6E9C6_9ACTN/618-736
D6E9D0_9ACTN/702-828
D6E9D3_9ACTN/719-840
D6E9E4_9ACTN/627-748
D6E9R0_9ACTN/627-746
D6E9S6_9ACTN/812-912
D6EA22_9ACTN/617-734
D6EA32_9ACTN/661-776
D6EA43_9ACTN/665-791
D6EAA4_9ACTN/703-827
D6EAB5_9ACTN/579-690
D6EAD1_9ACTN/624-743
D6EAD2_9ACTN/623-745
D6EAK1_9ACTN/801-911
D6EAK7_9ACTN/634-755
D6EAM1_9ACTN/635-746
D6EAM3_9ACTN/616-737
D6EBB4_9ACTN/608-727
D6EBE3_9ACTN/692-797
D6EBG3_9ACTN/616-717
D6EBI2_9ACTN/706-827
D6EBI9_9ACTN/599-710
D6EBP7_9ACTN/641-763
D6EBP9_9ACTN/675-796
D6EBQ1_9ACTN/671-828
D6EBQ4_9ACTN/642-756
D6EBQ6_9ACTN/677-795
D6EBR4_9ACTN/629-748
D6EBR6_9ACTN/642-752
D6EBS3_9ACTN/725-844
D6EBS8_9ACTN/627-748
D6EBT3_9ACTN/632-741
D6EEH3_STRLI/695-802
D6EFL4_STRLI/743-837
D6EGT0_STRLI/523-628
D6EGV6_STRLI/1084-1203
D6EHU0_STRLI/1086-1205
D6EKB3_STRLI/642-750
D6EMN1_STRLI/616-736
D6EUC5_STRLI/648-756
D6EVX0_STRLI/652-746
D6F3B2_MYCTU/1085-1205
D6F458_MYCTU/623-744
D6F9D4_MYCTU/98-191
D6FKD3_MYCTU/660-771
D6FL49_MYCTU/715-799
D6FP91_MYCTU/660-771
D6FQL4_MYCTU/1085-1205
D6FQR0_MYCTU/715-799
D6FSK9_MYCTU/623-744
D6FWN0_MYCTU/619-736
D6GA88_9ENTR/821-907
D6GBQ5_9ENTR/570-681
D6GBR1_9ENTR/1087-1206
D6GC48_9ENTR/576-683
D6GCT2_9ENTR/678-797
D6GCW9_9ENTR/635-742
D6GDP2_9ENTR/690-805
D6GGA2_9ENTR/624-745
D6GH28_9ENTR/693-806
D6GL50_9ENTR/636-754
D6GLY1_9ENTR/428-535
D6GP30_9ENTR/679-798
D6GWG3_9EURY/558-660
D6H437_STAAU/821-933
D6H4D1_STAAU/1080-1199
D6H5D4_NEIGO/656-752
D6HC01_STAAU/821-933
D6HC91_STAAU/1080-1199
D6HUU5_ECOLX/695-808
D6HV46_ECOLX/690-812
D6HVU5_ECOLX/1087-1206
D6HWY1_ECOLX/1086-1205
D6HX13_ECOLX/642-752
D6HX70_ECOLX/687-802
D6HX71_ECOLX/687-802
D6HY18_ECOLX/676-791
D6HYW5_ECOLX/714-822
D6HZ29_ECOLX/823-906
D6I1S6_ECOLX/636-754
D6I743_ECOLX/1087-1206
D6I8G5_ECOLX/695-808
D6I8R3_ECOLX/690-812
D6I9M3_ECOLX/823-906
D6IAF0_ECOLX/674-787
D6IAG5_ECOLX/1086-1205
D6IAJ9_ECOLX/642-752
D6IAP9_ECOLX/687-802
D6IAQ0_ECOLX/687-802
D6IBI3_ECOLX/676-791
D6IC21_ECOLX/714-822
D6IFD1_ECOLX/636-754
D6ILX3_ECOLX/695-808
D6IM64_ECOLX/690-812
D6IP98_ECOLX/1087-1206
D6IPS6_ECOLX/1086-1205
D6IPW0_ECOLX/642-752
D6IQ68_ECOLX/687-802
D6IQ69_ECOLX/687-802
D6IQZ6_ECOLX/676-791
D6IRV2_ECOLX/714-822
D6IS29_ECOLX/823-906
D6IVY6_ECOLX/636-754
D6J2V5_STAAU/821-933
D6J347_STAAU/1080-1199
D6J8K9_ECOLX/695-808
D6J8W3_ECOLX/690-812
D6J9J9_ECOLX/1087-1206
D6J9R7_ECOLX/1086-1205
D6J9U9_ECOLX/642-752
D6JA00_ECOLX/687-802
D6JA01_ECOLX/687-802
D6JAF4_ECOLX/670-785
D6JCA5_ECOLX/714-822
D6JCI0_ECOLX/823-906
D6JGL5_ECOLX/636-754
D6JHL1_ECOLX/679-798
D6JJE4_NEIGO/656-752
D6JSZ4_ACIG3/664-772
D6JTF0_ACIG3/637-751
D6JTF2_ACIG3/614-725
D6K9H8_9ACTO/610-721
D6KAV3_9ACTO/738-840
D6KEI3_9ACTO/708-773
D6KGI1_9ACTO/735-855
D6KGS4_9ACTO/1086-1205
D6KJU8_9FIRM/554-662
D6KKX7_9FIRM/1075-1194
D6KQB7_9FIRM/554-662
D6KRJ1_9FIRM/1075-1194
D6L0J9_9NEIS/1073-1192
D6LLY6_9RHIZ/553-664
D6LS89_9RHIZ/1089-1208
D6M0G4_STAAU/821-933
D6M0Q5_STAAU/1080-1199
D6MS46_9NOST/641-742
D6PB21_9ARCH/552-659
D6S778_PEPMA/415-519
D6S7Y0_PEPMA/573-687
D6SCH0_STAAU/1080-1199
D6SCR8_STAAU/821-933
D6SLX9_9DELT/570-679
D6SM83_9DELT/413-519
D6SMG2_9DELT/427-533
D6SNI3_9DELT/872-993
D6SNN3_9DELT/885-1006
D6SSG3_9DELT/633-750
D6SSM0_9DELT/734-848
D6ST17_9DELT/606-721
D6STP0_9DELT/568-683
D6T3R8_STAAU/1080-1199
D6T3Y9_STAAU/821-933
D6TJ47_9CHLR/736-856
D6TNA4_9CHLR/591-699
D6TS44_9CHLR/912-1032
D6TUJ5_9CHLR/558-664
D6UFS0_STAAU/1080-1199
D6UG12_STAAU/849-961
D6UQ76_9BACT/840-946
D6UTE7_9BACT/609-716
D6V2X7_9BRAD/678-797
D6V2Y7_9BRAD/822-934
D6V360_9BRAD/717-825
D6V3B4_9BRAD/1085-1204
D6V6K2_9BRAD/593-704
D6V8D0_9BRAD/803-909
D6VA06_9BRAD/429-534
D6VAT2_9BRAD/848-977
D6X7E9_STRPR/593-693
D6X8H2_STRPR/126-220
D6XBW9_9ACTO/647-755
D6XQR6_HELPV/649-770
D6XSE5_BACIE/867-987
D6XSL8_BACIE/1077-1196
D6XT52_BACIE/610-729
D6XU77_BACIE/554-655
D6XU80_BACIE/722-832
D6XUT2_BACIE/570-677
D6XXR4_BACIE/722-840
D6XY26_BACIE/879-1012
D6Y0L5_BACIE/731-842
D6Y0L9_BACIE/563-669
D6Y2I4_THEBD/681-763
D6Y952_THEBD/556-666
D6YQI4_PANVC/623-744
D6YQQ3_PANVC/829-935
D6YZW9_DESAT/607-724
D6Z0M4_DESAT/597-717
D6Z134_DESAT/1211-1317
D6Z1V2_DESAT/1300-1406
D6Z3F4_DESAT/667-787
D6Z4W2_DESAT/979-1090
D6Z5F3_DESAT/436-542
D6Z8P9_SEGRD/643-754
D6Z935_SEGRD/615-726
D6ZGK7_MOBCV/1097-1215
D6ZKU3_MOBCV/694-820
D6ZZ02_STAND/815-920
D7A321_STAND/604-715
D7A7I1_STAND/577-686
D7A7N0_STAND/717-825
D7A8C8_STAND/690-795
D7A9Z1_STAND/898-1017
D7AA21_STAND/645-753
D7AE91_GEOSK/727-826
D7AF63_GEOSK/751-840
D7AGP2_GEOSK/880-1000
D7AH19_GEOSK/553-664
D7AUK9_NOCDD/576-683
D7AUV7_NOCDD/525-630
D7AX48_NOCDD/1078-1196
D7AZ68_NOCDD/651-769
D7B454_NOCDD/653-761
D7B620_NOCDD/929-1049
D7B8D2_NOCDD/713-825
D7B8R6_NOCDD/702-819
D7BEC9_MEISD/695-790
D7BG58_MEISD/561-672
D7BHF6_MEISD/1053-1172
D7BHR0_MEISD/637-735
D7BJY1_ARCHD/718-844
D7BQK9_STRBB/718-811
D7BSI6_STRBB/615-735
D7BUN9_STRBB/646-754
D7BY34_STRBB/656-774
D7C0X4_STRBB/529-634
D7C6R3_STRBB/634-742
D7C7B8_STRBB/589-696
D7C8H3_STRBB/601-712
D7C9D9_STRBB/568-677
D7CGK1_STRBB/1091-1209
D7CGM0_STRBB/649-757
D7CM76_SYNLT/416-523
D7CNB2_SYNLT/949-1069
D7CT55_TRURR/552-663
D7D392_GEOSC/824-932
D7D5V5_GEOSC/558-661
D7D6E6_GEOSC/596-703
D7D6I4_GEOSC/1079-1198
D7DCE6_STAHD/592-698
D7DJA7_METS0/712-800
D7DM34_METS0/596-704
D7DMN2_METS0/825-930
D7DNZ7_METS0/584-695
D7DTA2_METV3/564-670
D7DTE1_METV3/302-402
D7DTL8_METV3/563-669
D7DTS4_METV3/3-104
D7E6W4_METEZ/3-90
D7E9L5_METEZ/14-116
D7EB68_METEZ/5-105
D7EPU5_MYCTU/1085-1205
D7EQN3_MYCTU/623-744
D7EU19_MYCTU/715-799
D7EVP2_MYCTU/660-771
D7EY75_MYCTU/619-736
D7FCV9_HELP3/649-770
D7GG92_PROFC/759-885
D7GIY1_PROFC/702-799
D7H2P9_BRUAB/588-697
D7H4V4_BRUAB/1089-1208
D7H6C5_BRUAB/667-775
D7H8X8_VIBCH/817-945
D7H9G9_VIBCH/676-797
D7HA07_VIBCH/675-793
D7HCE1_VIBCH/714-822
D7HID6_VIBCH/675-793
D7HJ00_VIBCH/676-797
D7HJH1_VIBCH/817-945
D7HMY9_VIBCH/714-822
D7HT82_PSESS/651-759
D7HYQ1_PSESS/593-703
D7I2V4_PSESS/412-533
D7I4I8_PSESS/602-722
D7JLQ7_ECOLX/695-808
D7JLZ9_ECOLX/690-812
D7JMV8_ECOLX/1087-1206
D7JN24_ECOLX/676-791
D7JPD3_ECOLX/1086-1205
D7JPG7_ECOLX/642-752
D7JQ56_ECOLX/687-802
D7JQ57_ECOLX/687-802
D7JQF1_ECOLX/714-822
D7JQM9_ECOLX/823-906
D7JV45_ECOLX/636-754
D7N0E9_9NEIS/891-1011
D7N3I1_9NEIS/1074-1193
D7N4G3_9NEIS/655-752
D7UMG9_LISMO/823-931
D7W103_9FLAO/663-772
D7W1B7_9FLAO/610-717
D7WHM2_BACCE/1078-1196
D7WVH6_9BACI/819-927
D7X0Z5_ECOLX/642-752
D7X280_ECOLX/690-812
D7X2B6_ECOLX/679-798
D7X2U6_ECOLX/1086-1205
D7X2V4_ECOLX/678-797
D7X3Q5_ECOLX/823-906
D7X529_ECOLX/419-526
D7X5P4_ECOLX/698-806
D7X8B5_ECOLX/618-736
D7X9C2_ECOLX/670-785
D7XAZ8_ECOLX/969-1088
D7XFV0_ECOLX/687-802
D7XFV1_ECOLX/687-802
D7XG04_ECOLX/695-808
D7XH59_ECOLX/696-804
D7XIR5_ECOLX/618-736
D7XJ00_ECOLX/690-812
D7XJB0_ECOLX/695-808
D7XLA1_ECOLX/823-906
D7XLR0_ECOLX/642-752
D7XP53_ECOLX/670-785
D7XSZ2_ECOLX/679-798
D7XTG6_ECOLX/419-526
D7XUQ6_ECOLX/975-1094
D7XVU7_ECOLX/687-802
D7XVU8_ECOLX/572-687
D7XVY1_ECOLX/678-797
D7XVY8_ECOLX/1086-1205
D7XZU9_ECOLX/419-526
D7XZW1_ECOLX/678-797
D7Y1E9_ECOLX/670-785
D7Y2I3_ECOLX/642-752
D7Y435_ECOLX/823-906
D7Y4L7_ECOLX/687-802
D7Y4L8_ECOLX/1-87
D7Y4W5_ECOLX/697-805
D7Y4Y0_ECOLX/1086-1205
D7Y5G7_ECOLX/679-798
D7Y5R4_ECOLX/221-340
D7Y908_ECOLX/618-736
D7YAE1_ECOLX/690-812
D7YAP9_ECOLX/695-808
D7YF52_ECOLX/679-798
D7YIX0_ECOLX/419-526
D7YJE9_ECOLX/823-906
D7YKI1_ECOLX/670-785
D7YLE9_ECOLX/690-812
D7YM85_ECOLX/618-736
D7YMY3_ECOLX/1086-1205
D7YMZ0_ECOLX/678-797
D7YP09_ECOLX/694-802
D7YPL4_ECOLX/695-808
D7YPS4_ECOLX/969-1088
D7YRY4_ECOLX/394-509
D7YRY5_ECOLX/687-802
D7YS88_ECOLX/618-736
D7YSQ1_ECOLX/975-1094
D7YVP0_ECOLX/1086-1205
D7YVP5_ECOLX/678-797
D7YWN6_ECOLX/690-812
D7YWX8_ECOLX/695-808
D7YX98_ECOLX/679-798
D7YZS9_ECOLX/694-802
D7Z008_ECOLX/823-906
D7Z380_ECOLX/419-526
D7Z3G2_ECOLX/687-802
D7Z3G3_ECOLX/687-802
D7Z3L6_ECOLX/642-752
D7Z678_ECOLX/670-785
D7Z8V5_ECOLX/670-785
D7Z9B3_ECOLX/642-752
D7ZE08_ECOLX/419-526
D7ZF84_ECOLX/697-805
D7ZFS0_ECOLX/695-808
D7ZG68_ECOLX/690-812
D7ZH48_ECOLX/679-798
D7ZHG4_ECOLX/823-906
D7ZJD6_ECOLX/969-1088
D7ZJN6_ECOLX/678-797
D7ZJP4_ECOLX/1086-1205
D7ZKM4_ECOLX/618-736
D7ZLC8_ECOLX/687-802
D7ZLC9_ECOLX/687-802
D7ZN08_ECOLX/969-1088
D7ZPC4_ECOLX/618-736
D7ZPD4_ECOLX/642-752
D7ZR72_ECOLX/670-785
D7ZS25_ECOLX/690-812
D7ZSX4_ECOLX/1086-1205
D7ZSY2_ECOLX/678-797
D7ZT13_ECOLX/695-808
D7ZVB4_ECOLX/697-805
D7ZXQ8_ECOLX/823-906
D7ZYJ2_ECOLX/679-798
D7ZZP5_ECOLX/419-526
D8A309_ECOLX/670-785
D8A5F2_ECOLX/699-807
D8A5N9_ECOLX/490-573
D8A6G3_ECOLX/618-736
D8A7M4_ECOLX/695-808
D8A7R3_ECOLX/690-812
D8A995_ECOLX/419-526
D8A9T1_ECOLX/679-798
D8ABJ4_ECOLX/678-797
D8ABK2_ECOLX/1086-1205
D8ACP7_ECOLX/975-1094
D8ADA8_ECOLX/687-802
D8ADA9_ECOLX/687-802
D8AE93_ECOLX/642-752
D8AHU4_ECOLX/419-526
D8ALM7_ECOLX/36-155
D8ALN7_ECOLX/678-797
D8AQ26_ECOLX/679-798
D8AQI1_ECOLX/690-812
D8AQU3_ECOLX/695-808
D8ARJ8_ECOLX/696-804
D8ATU7_ECOLX/618-736
D8AU21_ECOLX/642-752
D8AU77_ECOLX/572-687
D8AU78_ECOLX/687-802
D8AVF0_ECOLX/670-785
D8AWN9_ECOLX/975-1094
D8AYI0_ECOLX/695-808
D8AZC9_ECOLX/618-736
D8B1M4_ECOLX/975-1094
D8B260_ECOLX/678-797
D8B270_ECOLX/36-155
D8B324_ECOLX/823-906
D8B3H2_ECOLX/670-785
D8B423_ECOLX/696-804
D8B572_ECOLX/679-798
D8B5T6_ECOLX/419-526
D8B6S8_ECOLX/690-812
D8B9R1_ECOLX/642-752
D8B9W7_ECOLX/572-687
D8B9W8_ECOLX/687-802
D8BB52_ECOLX/642-752
D8BCN2_ECOLX/678-797
D8BCN6_ECOLX/1086-1205
D8BD63_ECOLX/618-736
D8BFD7_ECOLX/823-906
D8BFL8_ECOLX/694-802
D8BGF1_ECOLX/670-785
D8BH52_ECOLX/690-812
D8BHE7_ECOLX/695-808
D8BIU7_ECOLX/679-798
D8BNB2_ECOLX/419-526
D8BP02_ECOLX/975-1094
D8BRG7_ECOLX/1086-1205
D8BRH5_ECOLX/678-797
D8BS30_ECOLX/419-526
D8BTB4_ECOLX/679-798
D8BTK6_ECOLX/642-752
D8BXA8_ECOLX/690-798
D8BXL2_ECOLX/695-808
D8C052_ECOLX/821-904
D8C289_ECOLX/1087-1206
D8C2B1_ECOLX/618-736
D8C4U6_ECOLX/687-802
D8C4U7_ECOLX/677-792
D8C527_ECOLX/670-785
D8C6B6_ECOLX/690-812
D8C940_ECOLX/678-797
D8C945_ECOLX/1086-1205
D8C9K3_ECOLX/975-1094
D8CA54_ECOLX/618-736
D8CBS5_ECOLX/419-526
D8CBW1_ECOLX/690-812
D8CC55_ECOLX/429-542
D8CEL0_ECOLX/679-798
D8CF48_ECOLX/714-822
D8CFC9_ECOLX/823-906
D8CID5_ECOLX/687-802
D8CID6_ECOLX/687-802
D8CII2_ECOLX/276-386
D8CJY9_ECOLX/456-571
D8D0Y9_COMTE/604-723
D8D693_COMTE/829-934
D8D745_COMTE/684-802
D8D8G2_COMTE/920-1040
D8DAK7_COMTE/566-676
D8DCF7_COMTE/681-789
D8E2Y6_ECOLX/975-1094
D8E4I9_ECOLX/687-802
D8E4J0_ECOLX/687-802
D8E5Y5_ECOLX/618-736
D8E691_ECOLX/823-906
D8E6U1_ECOLX/670-785
D8E7P2_ECOLX/714-822
D8EA06_ECOLX/642-752
D8EAF5_ECOLX/695-808
D8EAP0_ECOLX/679-798
D8EBB0_ECOLX/690-812
D8ECS1_ECOLX/1086-1205
D8ECS8_ECOLX/678-797
D8EDB4_ECOLX/419-526
D8EH84_ECOLX/618-736
D8EL01_ECOLX/969-1088
D8ELP1_ECOLX/695-808
D8EPI3_ECOLX/419-526
D8EPU7_ECOLX/523-606
D8ESL7_ECOLX/226-334
D8ET45_ECOLX/679-798
D8ETI7_ECOLX/690-812
D8EUF6_ECOLX/223-338
D8EUF7_ECOLX/687-802
D8EUG7_ECOLX/1086-1205
D8EUH4_ECOLX/678-797
D8EUQ8_ECOLX/670-785
D8EV59_ECOLX/368-478
D8EWH6_9DELT/628-736
D8EWZ8_9DELT/426-532
D8EXK7_9DELT/596-712
D8F0H3_9DELT/553-668
D8F0H8_9DELT/620-736
D8F1J9_9DELT/784-890
D8F2F1_9DELT/717-817
D8F538_9DELT/569-685
D8F6P2_9DELT/716-797
D8F767_9DELT/587-704
D8F902_9DELT/597-710
D8F9Y6_9DELT/606-722
D8FAP6_9DELT/615-730
D8FAQ0_9DELT/8-113
D8FB75_9DELT/546-642
D8FE72_9DELT/425-531
D8FEM5_9DELT/500-614
D8FYF3_9CYAN/646-747
D8G484_9CYAN/636-735
D8G6F1_9CYAN/605-716
D8GIZ1_CLOLD/567-673
D8GL72_CLOLD/580-687
D8GM28_CLOLD/737-853
D8GNS3_CLOLD/573-680
D8GPQ2_CLOLD/574-681
D8GTG9_CLOLD/539-640
D8GVS9_BACAI/1078-1196
D8H0U7_BACAI/824-932
D8H6J9_BACAI/824-932
D8HEI8_STAAF/821-933
D8HET0_STAAF/1080-1199
D8HL54_AMYMU/590-709
D8HQV3_AMYMU/611-733
D8HSH0_AMYMU/622-740
D8HVA3_AMYMU/523-628
D8HYZ1_AMYMU/201-318
D8I1R6_AMYMU/654-762
D8I454_AMYMU/919-1038
D8I582_AMYMU/565-672
D8I7R9_AMYMU/938-1058
D8II21_LACFC/1033-1151
D8IPH2_HERSS/813-918
D8IQK6_HERSS/1085-1204
D8IQT8_HERSS/654-762
D8IRG1_HERSS/689-767
D8IRZ9_HERSS/577-687
D8IZQ2_HERSS/607-718
D8J2V6_HALJB/586-692
D8J4C1_HALJB/955-1061
D8J565_HALJB/570-670
D8J9A1_HALJB/957-1087
D8JE66_ACISD/664-772
D8JHF4_ACISD/614-725
D8JHF6_ACISD/637-751
D8JSG9_HYPDA/824-929
D8JUF0_HYPDA/1086-1205
D8JV94_HYPDA/582-693
D8JXA9_HYPDA/593-703
D8JZI2_DEHLB/873-988
D8K349_DEHLB/669-789
D8K3N5_DEHLB/774-880
D8KAZ1_NITWC/707-788
D8L150_9SPIO/589-696
D8L167_9SPIO/585-692
D8MLN8_ERWBE/678-797
D8MSS1_ERWBE/646-754
D8MU33_ERWBE/623-744
D8MUU5_ERWBE/813-906
D8MW29_ERWBE/1089-1208
D8MWC7_ERWBE/626-747
D8MX85_ERWBE/620-741
D8N0W0_RALSO/697-802
D8N1A9_RALSO/649-759
D8N1R5_RALSO/607-718
D8N2G4_RALSO/1085-1204
D8N621_RALSO/578-688
D8N8G9_RALSO/864-992
D8NDJ9_RALSO/1085-1204
D8NDU6_RALSO/649-761
D8NEB1_RALSO/610-721
D8NN68_RALSO/578-688
D8NR03_RALSO/863-991
D8NXH5_RALSO/591-702
D8NXV1_RALSO/578-688
D8P082_RALSO/863-991
D8P4J7_RALSO/773-878
D8P4X5_RALSO/649-761
D8P5E3_RALSO/612-723
D8P6C0_RALSO/1085-1204
D8P7N7_9BACT/690-796
D8P9V5_9BACT/789-894
D8PAX3_9BACT/780-882
D8PEJ9_9BACT/781-886
D8URB7_9MICC/1093-1211
D8VMN1_9ZZZZ/645-753
D8WWG0_9FIRM/468-574
D9MP22_9BACT/916-1050
D9P4L1_ACTPL/678-800
D9P601_ACTPL/678-797
D9P6X6_ACTPL/682-803
D9P8C9_ACTPL/686-799
D9P8F5_ACTPL/713-821
D9P9X6_ACTPL/682-803
D9PAC7_ACTPL/686-799
D9PB71_ACTPL/678-800
D9PCG2_ACTPL/713-821
D9PDU3_ACTPL/678-797
D9PET1_9ZZZZ/1107-1226
D9PFN5_9ZZZZ/154-238
D9PHL3_9ZZZZ/628-744
D9PPA7_PEPMA/415-519
D9PT26_PEPMA/573-687
D9PU49_METTM/772-878
D9PU53_METTM/3-104
D9PU65_METTM/530-631
D9PZ15_ACIS3/774-879
D9QUI0_ACEAZ/786-892
D9QVB8_ACEAZ/562-670
D9RCH1_STAAJ/821-933
D9RD42_STAAJ/1080-1199
D9RQ83_STAAK/821-933
D9RQW8_STAAK/1080-1199
D9S146_THEOJ/549-656
D9S2C2_THEOJ/564-670
D9SC28_GALCS/586-697
D9T1F9_MICAI/1074-1192
D9T6M2_MICAI/707-804
D9T993_MICAI/567-677
D9TDH2_MICAI/922-1041
D9TEZ9_MICAI/590-697
D9TKV1_CALOO/535-635
D9UGM3_9ACTO/294-402
D9UMK9_9ACTO/740-835
D9UPQ6_9ACTO/587-703
D9UR13_9ACTO/773-892
D9V1C2_9ACTO/697-817
D9V717_9ACTO/563-670
D9V8V1_9ACTO/664-781
D9V977_9ACTO/656-763
D9VAI8_9ACTO/655-762
D9VF99_9ACTO/645-767
D9VGN8_9ACTO/646-768
D9VNR7_9ACTO/480-600
D9VQZ5_9ACTO/642-750
D9VTG1_9ACTO/736-829
D9VV73_9ACTO/579-686
D9VY07_9ACTO/1043-1162
D9VZR4_9ACTO/609-712
D9W6K1_9ACTO/572-679
D9W6P3_9ACTO/600-711
D9WEZ8_9ACTO/100-220
D9WF95_9ACTO/730-802
D9WSM4_9ACTO/749-843
D9WYJ1_STRVR/613-733
D9X096_STRVR/600-711
D9X1Y4_STRVR/642-750
D9X5Q1_STRVR/521-626
D9X7U4_STRVR/669-718
D9X8A5_STRVR/186-283
D9XHP3_STRVR/647-755
D9XJA3_9ACTO/42-116
D9XK84_9ACTO/652-772
D9XLY6_9ACTO/647-755
D9XQ31_9ACTO/602-710
D9XSA3_9ACTO/335-455
D9XV11_9ACTO/481-599
D9XXN6_9ACTO/182-272
D9Y137_9ACTO/523-628
D9Y1W3_9ACTO/590-691
D9Y2C1_9BURK/641-759
D9Y2C9_9BURK/721-811
D9Y335_9BURK/728-835
D9Y3W7_9BURK/568-676
D9Y4J0_9BURK/735-850
D9Y4J8_9BURK/323-439
D9Y5L1_9BURK/806-914
D9Y616_9BURK/916-1036
D9Y6U8_9BURK/704-786
D9Y8N1_9BURK/536-645
D9Y8P3_9BURK/680-798
D9Y8R0_9BURK/899-988
D9Y8W1_9BURK/1091-1209
D9YBT7_9DELT/1085-1203
D9YCU7_9DELT/669-790
D9YDY3_9DELT/644-750
D9YEK5_9DELT/905-1013
D9YHI4_9DELT/675-795
DDHA_RHOSU/777-882
DMSA_ECOLI/695-808
DMSA_HAEIN/687-800
DMSA_RHOCA/679-800
DMSA_RHOSH/679-800
E0DI78_9CORY/1099-1218
E0DJZ6_9RHIZ/588-697
E0DQE8_9RHIZ/1089-1208
E0DRW9_9RHIZ/622-730
E0DVZ1_9RHIZ/1089-1208
E0DWV8_9RHIZ/588-697
E0E7G9_ACTPL/678-800
E0E846_ACTPL/678-797
E0E9R5_ACTPL/705-813
E0EAH1_ACTPL/671-784
E0EAR5_ACTPL/685-806
E0EDF5_ACTPL/678-800
E0EE20_ACTPL/678-797
E0EFQ2_ACTPL/705-813
E0EGD7_ACTPL/671-784
E0EGT5_ACTPL/682-803
E0EJM2_ACTPL/678-800
E0EK99_ACTPL/678-797
E0ELT7_ACTPL/705-813
E0EMJ6_ACTPL/671-784
E0EMX4_ACTPL/682-803
E0ERM7_ACTPL/673-792
E0ETH3_ACTPL/705-813
E0EU64_ACTPL/671-784
E0EY09_ACTPL/678-797
E0EZQ3_ACTPL/705-813
E0F0E0_ACTPL/671-784
E0F0S0_ACTPL/685-806
E0F3J1_ACTPL/678-800
E0F478_ACTPL/678-797
E0F5S6_ACTPL/705-813
E0F6G4_ACTPL/671-784
E0F6V6_ACTPL/682-803
E0F9U1_ACTPL/678-800
E0FAD0_ACTPL/678-797
E0FC61_ACTPL/705-813
E0FCU8_ACTPL/671-784
E0FD78_ACTPL/685-806
E0FFY1_ACTPL/84-206
E0FGK6_ACTPL/678-797
E0FI33_ACTPL/705-813
E0FIR5_ACTPL/671-784
E0FJ45_ACTPL/682-803
E0FM01_ACTPL/678-800
E0FMI0_ACTPL/678-797
E0FP59_ACTPL/705-813
E0FPV1_ACTPL/671-784
E0FQ90_ACTPL/682-803
E0G8A6_ENTFA/792-898
E0GEU2_ENTFA/792-898
E0GQW7_ENTFA/792-898
E0GVC8_ENTFA/792-898
E0H4L9_ENTFA/792-898
E0HDJ6_ENTFA/792-898
E0HMZ5_9GAMM/676-805
E0HNT7_9GAMM/1309-1414
E0HQ00_9GAMM/894-1009
E0HQI0_9GAMM/713-821
E0HR23_9GAMM/717-825
E0HRU0_9GAMM/639-753
E0HV83_9GAMM/816-944
E0HV87_9GAMM/816-944
E0I5F2_9BACL/603-710
E0IAM7_9BACL/609-716
E0IG48_9BACL/573-680
E0IGR7_9GAMM/676-805
E0IHV8_9GAMM/713-821
E0IMH8_9GAMM/1309-1414
E0IN86_9GAMM/894-1009
E0IPV0_9GAMM/717-825
E0ISI3_9GAMM/639-753
E0ITU8_9GAMM/816-944
E0ITV2_9GAMM/816-944
E0IV32_ECOLW/1087-1206
E0IWX2_ECOLW/677-792
E0IWX3_ECOLW/687-802
E0IX92_ECOLW/642-752
E0IY33_ECOLW/821-904
E0IY97_ECOLW/714-822
E0IZ47_ECOLW/690-812
E0IZE8_ECOLW/695-808
E0J0B5_ECOLW/419-526
E0J4Q8_ECOLW/679-798
E0J585_ECOLW/670-785
E0J5G2_ECOLW/636-754
E0J6B3_ECOLW/678-797
E0J6B9_ECOLW/1086-1205
E0JAK8_RHIME/680-799
E0JBH1_RHIME/594-704
E0JCT4_RHIME/820-925
E0JF37_RHIME/739-838
E0JFK1_RHIME/719-827
E0JIC5_RHIME/581-692
E0JSC5_RHIME/820-925
E0JWZ0_RHIME/594-704
E0JXV0_RHIME/739-838
E0JY81_RHIME/719-827
E0K312_RHIME/581-692
E0K340_RHIME/680-799
E0KBZ9_STRVO/647-755
E0KD19_STRVO/930-1050
E0KGD0_STRVO/683-790
E0KJX4_STRVO/643-751
E0KS57_STRVO/737-829
E0KVD2_STRVO/613-733
E0L003_STRVO/531-636
E0LHS3_SPHCR/810-915
E0LML8_SPHCR/570-681
E0LPL3_SPHCR/593-707
E0LQ24_SPHCR/600-718
E0LT56_9ENTR/829-935
E0LVK7_9ENTR/644-754
E0LWD6_9ENTR/624-745
E0M000_9ENTR/575-686
E0M1S8_9ENTR/814-904
E0M376_9ENTR/647-757
E0M4L1_9ENTR/1089-1208
E0MJU2_9RHOB/791-905
E0MLA8_9RHOB/586-696
E0MS01_9RHOB/812-918
E0MWX7_9CORY/686-796
E0MX79_9CORY/33-152
E0N349_9ACTO/715-841
E0NWQ6_9FIRM/609-714
E0NWQ9_9FIRM/481-580
E0NZP8_9FIRM/880-1000
E0NZZ6_9FIRM/1082-1200
E0P4B2_STAAU/849-961
E0P4K9_STAAU/1080-1199
E0QD51_CAMCO/810-918
E0QDF3_CAMCO/610-738
E0QEP4_CAMCO/698-814
E0QXE6_ECOLX/690-812
E0QXN3_ECOLX/695-808
E0QY64_ECOLX/687-802
E0QY65_ECOLX/687-802
E0QYC7_ECOLX/642-752
E0QYF0_ECOLX/678-797
E0QYF4_ECOLX/1086-1205
E0QYZ8_ECOLX/1087-1206
E0QZ84_ECOLX/679-798
E0R0F0_ECOLX/670-785
E0R1D5_ECOLX/821-904
E0R1L0_ECOLX/714-822
E0R4Q6_ECOLX/419-526
E0R5K0_ECOLX/618-736
E0RBR5_PAEP6/573-680
E0REZ9_PAEP6/596-703
E0RIC2_PAEP6/824-932
E0RJ72_PAEP6/595-704
E0RJW8_PAEP6/1075-1193
E0SEB7_DICD3/1089-1208
E0SG02_DICD3/646-758
E0SHJ8_DICD3/574-681
E0SIH8_DICD3/890-1009
E0SKC8_DICD3/576-687
E0SKF0_DICD3/891-1010
E0SP04_IGNAA/532-635
E0SR74_IGNAA/9-107
E0T2F9_EDWTF/461-574
E0T332_EDWTF/687-807
E0T384_EDWTF/642-752
E0T3U1_EDWTF/715-823
E0T6E8_EDWTF/1076-1195
E0T6I9_EDWTF/690-812
E0T7B7_EDWTF/886-1005
E0T7F4_EDWTF/418-525
E0T8N6_EDWTF/589-702
E0TAL2_EDWTF/679-798
E0THG3_PARBH/514-625
E0TUH5_BACPZ/825-933
E0TVD7_BACPZ/1079-1198
E0TY25_BACPZ/565-672
E0U036_BACPZ/557-659
E0U0E4_BACPZ/822-929
E0U1P7_BACPZ/597-704
E0U915_CYAP2/650-751
E0UHP1_CYAP2/614-725
E0UPD9_SULAO/844-953
E0UQI1_SULAO/612-719
E0UQS4_SULAO/680-796
E0UQS7_SULAO/647-763
E0UQZ6_SULAO/579-683
E0UTD4_SULAO/834-942
E0XTA3_9PROT/616-715
E0Y061_9PROT/801-907
E0Y0E2_9PROT/801-907
E0Y114_9PROT/801-907
E1CQU1_VIBPA/714-822
E1CU71_VIBPA/676-797
E1CV99_VIBPA/649-759
E1CVC7_VIBPA/817-945
E1CX95_VIBPA/624-737
E1D072_VIBPA/891-1009
E1D1N3_VIBPA/1295-1400
E1D235_VIBPA/675-793
E1D3C7_VIBPA/690-803
E1D568_VIBPA/817-945
E1D7G3_VIBPA/714-822
E1DAI3_VIBPA/649-759
E1DAL4_VIBPA/891-1009
E1DC09_VIBPA/690-803
E1DCU2_VIBPA/675-793
E1DE05_VIBPA/676-797
E1DEL7_VIBPA/1295-1400
E1DER5_VIBPA/579-692
E1DJ41_VIBPA/676-797
E1DJG9_VIBPA/891-1009
E1DKW3_VIBPA/1295-1400
E1DNF1_VIBPA/690-803
E1DNL1_VIBPA/817-945
E1DQ65_VIBPA/649-759
E1DSH3_VIBPA/624-737
E1DSV7_VIBPA/714-822
E1DUS9_VIBPA/675-793
E1DVE3_LACRE/1072-1190
E1E2P9_STAAU/1080-1199
E1E2Z1_STAAU/849-961
E1EAM0_VIBPA/690-803
E1EAX1_VIBPA/817-945
E1EBM0_VIBPA/1295-1400
E1ECH6_VIBPA/714-822
E1ECQ0_VIBPA/649-759
E1EEH6_VIBPA/675-793
E1EGN4_VIBPA/891-1009
E1EH75_VIBPA/676-797
E1ELR9_VIBPA/539-652
E1ES15_ENTFA/286-392
E1H5B1_MYCTU/619-736
E1H825_MYCTU/1085-1205
E1H8V0_MYCTU/623-744
E1HCZ2_MYCTU/660-771
E1HDQ5_MYCTU/700-784
E1HI77_ECOLX/1086-1205
E1HI89_ECOLX/419-526
E1HJX0_ECOLX/642-752
E1HKX4_ECOLX/679-798
E1HNG0_ECOLX/618-736
E1HPB4_ECOLX/695-808
E1HPD8_ECOLX/690-812
E1HQZ0_ECOLX/975-1094
E1HR81_ECOLX/695-803
E1HSQ3_ECOLX/823-906
E1HT28_ECOLX/572-687
E1HT29_ECOLX/687-802
E1HU15_ECOLX/91-204
E1HUZ0_ECOLX/678-797
E1HVW2_ECOLX/678-797
E1HVW9_ECOLX/1086-1205
E1HXL6_ECOLX/695-808
E1HZ98_ECOLX/572-687
E1HZ99_ECOLX/687-802
E1I0S3_ECOLX/975-1094
E1I119_ECOLX/690-812
E1I2C6_ECOLX/670-785
E1I3M7_ECOLX/679-798
E1I3V5_ECOLX/618-736
E1I4T8_ECOLX/700-808
E1I508_ECOLX/823-906
E1I8T6_ECOLX/419-526
E1IBP3_9CHLR/578-688
E1IJM6_ECOLX/714-822
E1IJU9_ECOLX/823-906
E1IK76_ECOLX/572-687
E1IK77_ECOLX/687-802
E1IMY2_ECOLX/969-1088
E1IPY2_ECOLX/690-812
E1IQR5_ECOLX/695-808
E1IS74_ECOLX/419-526
E1IST1_ECOLX/670-785
E1IT36_ECOLX/1086-1205
E1IT43_ECOLX/678-797
E1ITA3_ECOLX/618-736
E1IUF8_ECOLX/679-798
E1IUY4_ECOLX/642-752
E1J259_ECOLX/690-812
E1J2H4_ECOLX/695-808
E1J393_ECOLX/419-526
E1J464_ECOLX/572-687
E1J465_ECOLX/687-802
E1J4M7_ECOLX/823-906
E1J4Y4_ECOLX/679-798
E1J818_ECOLX/39-154
E1J8F5_ECOLX/186-304
E1J921_ECOLX/975-1094
E1J958_ECOLX/642-752
E1JCN7_ECOLX/678-797
E1JF10_ECOLX/714-822
E1JFQ1_ECOLX/105-224
E1JRZ2_DESFR/552-662
E1JSA1_DESFR/572-688
E1JTF3_DESFR/928-1039
E1JU27_DESFR/537-644
E1JYX2_DESFR/677-798
E1JZU0_DESFR/700-768
E1K0B0_DESFR/602-717
E1K0S1_DESFR/532-650
E1K1E9_DESFR/612-709
E1K260_DESFR/673-793
E1K343_9EURY/3-104
E1K636_9EURY/46-145
E1K687_9EURY/416-522
E1KXV9_PEPMA/415-519
E1KYQ2_PEPMA/573-687
E1L499_9FIRM/576-672
E1L5U4_9FIRM/1075-1193
E1LA78_9FIRM/576-672
E1LDP1_9FIRM/1075-1193
E1MIW6_9GAMM/1086-1205
E1ML10_9GAMM/582-693
E1MLZ1_9GAMM/810-915
E1MP47_9GAMM/463-571
E1P6R5_ECOAB/1087-1206
E1P9B6_ECOAB/1086-1205
E1P9B9_ECOAB/890-1009
E1P9E3_ECOAB/642-752
E1P9J0_ECOAB/687-802
E1P9J1_ECOAB/686-801
E1P9X1_ECOAB/891-1010
E1PCJ0_ECOAB/575-682
E1PDT3_ECOAB/670-785
E1PEK2_ECOAB/695-808
E1PFH1_ECOAB/690-812
E1PHW9_ECOAB/714-822
E1PI42_ECOAB/823-906
E1PJ60_ECOAB/636-754
E1PKC1_PANVC/647-757
E1PMG4_CAMJM/601-729
E1PMT5_CAMJM/656-768
E1PMY7_CAMJM/810-918
E1PPS5_CAMJM/698-814
E1PWK1_HELPT/649-770
E1Q0B0_HELPM/649-770
E1Q2X9_HELPP/649-770
E1Q7K1_HELPC/649-770
E1QDX9_DESB2/630-742
E1QE69_DESB2/416-522
E1QFF2_DESB2/619-739
E1QIG7_DESB2/416-522
E1QJ38_DESB2/600-700
E1QMF2_DESB2/586-711
E1QPX5_VULDI/1006-1112
E1QRK1_VULDI/554-654
E1QSW0_VULDI/1048-1167
E1R268_SPISS/585-698
E1RED9_METP4/3-101
E1REH0_METP4/7-108
E1RH56_METP4/4-78
E1RH80_METP4/573-679
E1RH81_METP4/7-108
E1RH85_METP4/18-117
E1RKF0_METP4/570-676
E1RKG2_METP4/413-512
E1RPP2_XYLFG/657-741
E1RT79_ECOUM/821-904
E1RTM6_ECOUM/618-736
E1RTW2_ECOUM/714-822
E1RVG4_ECOUM/690-812
E1RWC5_ECOUM/695-808
E1RXG1_ECOUM/679-798
E1RY18_ECOUM/670-785
E1RZ92_ECOUM/419-526
E1S1G5_ECOUM/687-802
E1S2A3_ECOUM/642-752
E1S2C7_ECOUM/678-797
E1S2D1_ECOUM/1086-1205
E1S4Y9_ECOUM/1087-1206
E1S9H9_HELP9/649-770
E1SB11_PANVC/575-686
E1SBY7_PANVC/1089-1208
E1SCY8_PANVC/624-745
E1SEN5_PANVC/644-755
E1SI10_PANVC/620-741
E1SJU9_PANVC/817-904
E1SK16_PANVC/923-1041
E1SLQ0_FERBD/721-842
E1SMW2_FERBD/697-810
E1SNK5_FERBD/692-804
E1SNX1_FERBD/817-947
E1SNX5_FERBD/820-950
E1SNX9_FERBD/820-948
E1SP75_FERBD/617-728
E1SPK0_FERBD/698-812
E1SPK4_FERBD/712-820
E1SPK7_FERBD/712-820
E1SPL1_FERBD/712-820
E1SPL5_FERBD/638-753
E1SS42_FERBD/1255-1360
E1STP9_FERBD/701-815
E1SUE0_FERBD/727-847
E1SVR6_FERBD/675-796
E1T3F4_BURSG/662-770
E1T5G6_BURSG/633-744
E1T6B6_BURSG/837-942
E1T835_BURSG/598-709
E1TA41_BURSG/576-686
E1TIF8_BURSG/1102-1221
E1TJF6_BURSG/646-757
E1TJT6_BURSG/644-752
E1UBA8_LISML/823-931
E1ULV0_BACAS/841-949
E1URR4_BACAS/1-106
E1UST6_BACAS/1079-1198
E1UUK4_BACAS/557-660
E1UV67_BACAS/565-672
E1V3Q9_HALED/1102-1221
E1V5G0_HALED/594-705
E1V629_HALED/626-747
E1V906_HALED/815-920
E1VGW3_9GAMM/655-769
E1VI47_9GAMM/622-742
E1VJB5_9GAMM/1088-1207
E1VLA0_9GAMM/844-953
E1VMR6_9GAMM/625-736
E1VN08_9GAMM/839-936
E1VZM7_ARTAR/594-701
E1VZN5_ARTAR/650-757
E1W407_HAEP3/714-822
E1W680_HAEP3/420-527
E1W6Z6_SALTS/695-808
E1W9B2_SALTS/633-734
E1WBI0_SALTS/690-805
E1WBI1_SALTS/692-807
E1WBQ1_SALTS/889-1008
E1WBQ8_SALTS/1086-1205
E1WCA0_SALTS/714-822
E1WCG3_SALTS/821-903
E1WD73_SALTS/636-754
E1WDP7_SALTS/690-812
E1WE91_SALTS/890-1009
E1WEX5_SALTS/574-681
E1WEZ5_SALTS/690-803
E1WFP9_SALTS/878-999
E1WG01_SALTS/1087-1206
E1WGZ8_SALTS/637-750
E1WJ06_SALTS/682-795
E1X6M3_HAEI1/687-800
E1X9Y2_HAEI1/712-820
E1YDM7_9DELT/597-711
E1YKW3_9DELT/606-702
E1YMI9_9DELT/424-530
E1YMM2_9DELT/427-533
E2CEW3_9RHOB/804-910
E2CJY7_9RHOB/587-698
E2CL04_9RHOB/776-890
E2CQA1_9RHOB/582-693
E2DDA7_9ZZZZ/531-606
E2DDA8_9ZZZZ/530-605
E2DDA9_9ZZZZ/530-605
E2DDB0_9ZZZZ/530-605
E2DDB1_9ZZZZ/530-605
E2DDB2_9ZZZZ/530-605
E2DDB3_9ZZZZ/530-605
E2DDB4_9ZZZZ/530-605
E2DDB5_9ZZZZ/531-606
E2DDB6_9ZZZZ/530-605
E2DDB7_9ZZZZ/530-605
E2DDB8_9ZZZZ/530-605
E2DDB9_9ZZZZ/530-605
E2DDC0_9ZZZZ/531-606
E2DDC1_9ZZZZ/530-605
E2DDC2_9ZZZZ/531-606
E2DDC3_9ZZZZ/530-605
E2DDC4_9ZZZZ/530-605
E2DDC5_9ZZZZ/530-605
E2DDC6_9ZZZZ/530-605
E2DDC7_9ZZZZ/530-605
E2DDC8_9ZZZZ/530-605
E2DDC9_9ZZZZ/530-605
E2DDD0_9ZZZZ/530-605
E2DDD1_9ZZZZ/530-605
E2DDD2_9ZZZZ/530-605
E2DDD3_9ZZZZ/530-605
E2DDD4_9ZZZZ/530-605
E2DDD5_9ZZZZ/530-605
E2DDD6_9ZZZZ/530-605
E2DDD7_9ZZZZ/530-605
E2DDD8_9ZZZZ/530-605
E2DDD9_9ZZZZ/530-605
E2DDE0_9ZZZZ/531-606
E2DDE1_9ZZZZ/531-606
E2DDE2_9ZZZZ/530-605
E2DDE3_9ZZZZ/531-606
E2DDE4_9ZZZZ/530-605
E2DDE5_9ZZZZ/530-605
E2DDE6_9ZZZZ/531-606
E2DDE7_9ZZZZ/531-606
E2DDE8_9ZZZZ/530-605
E2DDE9_9ZZZZ/530-605
E2DDF0_9ZZZZ/530-605
E2DDF1_9ZZZZ/530-605
E2DDF2_9ZZZZ/529-604
E2DDF3_9ZZZZ/530-605
E2DDF4_9ZZZZ/530-605
E2DDF5_9ZZZZ/530-605
E2DDF6_9ZZZZ/530-605
E2DDF7_9ZZZZ/531-606
E2DDF8_9ZZZZ/531-606
E2DDF9_9ZZZZ/531-606
E2DDG0_9ZZZZ/531-606
E2DDG1_9ZZZZ/533-608
E2DDG2_9ZZZZ/531-606
E2DDG3_9ZZZZ/531-606
E2DDG4_9ZZZZ/531-606
E2DDG5_9ZZZZ/534-609
E2DDG6_9ZZZZ/531-606
E2DDG8_9ZZZZ/531-606
E2DDG9_9ZZZZ/531-606
E2DDH0_9ZZZZ/531-606
E2DDH1_9ZZZZ/530-605
E2DDH2_9ZZZZ/530-605
E2DDH3_9ZZZZ/530-605
E2DDH4_9ZZZZ/531-606
E2DDH5_9ZZZZ/530-605
E2DDH6_9ZZZZ/530-605
E2DDH7_9ZZZZ/530-605
E2DDH8_9ZZZZ/531-606
E2DDH9_9ZZZZ/531-606
E2DDI0_9ZZZZ/530-605
E2DDI1_9ZZZZ/530-605
E2DDI2_9ZZZZ/530-605
E2DDI3_9ZZZZ/530-605
E2DDI4_9ZZZZ/530-605
E2DDI5_9ZZZZ/530-605
E2DDI6_9ZZZZ/505-580
E2DDI7_9ZZZZ/530-605
E2DDI8_9ZZZZ/530-605
E2DDI9_9ZZZZ/531-606
E2DDJ0_9ZZZZ/530-605
E2DDJ1_9ZZZZ/530-605
E2DDJ2_9ZZZZ/530-605
E2DDJ3_9ZZZZ/530-605
E2DDJ4_9ZZZZ/529-604
E2DDJ5_9ZZZZ/530-605
E2DDJ6_9ZZZZ/530-605
E2DDJ7_9ZZZZ/530-605
E2DDJ8_9ZZZZ/530-605
E2DDJ9_9ZZZZ/530-605
E2DDK4_9FIRM/521-596
E2DDK5_9ENTR/524-599
E2DDK6_9ENTR/524-599
E2DDK7_9ENTR/525-600
E2DDK8_9SPIO/530-605
E2DDK9_9SPIO/530-605
E2EA25_9ZZZZ/530-605
E2EA26_9ZZZZ/530-605
E2EA27_9ZZZZ/530-605
E2EA28_9ZZZZ/530-605
E2EA29_9ZZZZ/530-605
E2EA30_9ZZZZ/530-605
E2EA31_9ZZZZ/530-605
E2EA32_9ZZZZ/530-605
E2EA33_9ZZZZ/530-605
E2EA34_9ZZZZ/531-606
E2EA35_9ZZZZ/529-604
E2EA36_9ZZZZ/530-605
E2EA37_9ZZZZ/530-605
E2EA38_9ZZZZ/530-605
E2EA39_9ZZZZ/529-605
E2EA40_9ZZZZ/531-606
E2EA41_9ZZZZ/530-605
E2EA42_9ZZZZ/530-605
E2EA43_9ZZZZ/523-598
E2EA44_9ZZZZ/530-605
E2EA45_9ZZZZ/530-605
E2EA46_9ZZZZ/530-605
E2EA47_9ZZZZ/530-605
E2EA48_9ZZZZ/530-605
E2EA49_9ZZZZ/530-605
E2EA50_9ZZZZ/530-605
E2EA51_9ZZZZ/530-605
E2EA52_9ZZZZ/530-605
E2EA53_9ZZZZ/530-605
E2EA54_9ZZZZ/530-605
E2EA55_9ZZZZ/530-605
E2EA56_9ZZZZ/531-606
E2EA57_9ZZZZ/530-605
E2EA58_9ZZZZ/530-605
E2EA59_9ZZZZ/529-604
E2EA60_9ZZZZ/531-606
E2EA61_9ZZZZ/530-605
E2EA62_9ZZZZ/523-598
E2EA63_9ZZZZ/529-604
E2EA64_9ZZZZ/530-605
E2EA66_9ZZZZ/530-605
E2EA67_9ZZZZ/530-605
E2EA68_9ZZZZ/530-605
E2EA70_9ZZZZ/530-605
E2EA71_9ZZZZ/530-605
E2EA72_9ZZZZ/530-605
E2EA73_9ZZZZ/530-605
E2EA74_9ZZZZ/530-605
E2EA75_9ZZZZ/530-605
E2EA76_9ZZZZ/530-605
E2EA77_9ZZZZ/530-605
E2EA78_9ZZZZ/531-606
E2F390_9GAMM/712-803
E2F391_9GAMM/713-821
E2IQB0_9CLOT/573-680
E2JTI8_ECO57/695-808
E2JTN0_ECO57/714-822
E2JV42_ECO57/821-904
E2JVU2_ECO57/690-812
E2JZH8_ECO57/636-754
E2K1V6_ECO57/674-787
E2K2F7_ECO57/1087-1206
E2K363_ECO57/670-785
E2K3Z9_ECO57/677-792
E2K400_ECO57/687-802
E2K4R0_ECO57/1086-1205
E2K4T8_ECO57/642-752
E2K7S3_ECO57/714-822
E2K8V8_ECO57/821-904
E2KBU7_ECO57/636-754
E2KD75_ECO57/674-787
E2KEQ9_ECO57/695-808
E2KF46_ECO57/1086-1205
E2KFC1_ECO57/642-752
E2KFK8_ECO57/690-812
E2KIB8_ECO57/1087-1206
E2KIN4_ECO57/687-802
E2KIN5_ECO57/677-792
E2KJH9_ECO57/670-785
E2KMV0_ECO57/636-754
E2KNW9_ECO57/821-904
E2KQX9_ECO57/674-787
E2KS97_ECO57/1086-1205
E2KSC6_ECO57/642-752
E2KTX6_ECO57/687-802
E2KTX7_ECO57/677-792
E2KWA4_ECO57/670-785
E2KX08_ECO57/695-808
E2KXF3_ECO57/690-812
E2KYN2_ECO57/1087-1206
E2MBH3_PSESM/593-703
E2MCC4_PSESM/651-759
E2MD00_PSESM/613-734
E2MJ89_PSESM/580-700
E2NYS1_PASHA/894-1009
E2P0G3_PASHA/676-797
E2P0H1_PASHA/718-826
E2P392_PASHA/681-802
E2P3U2_PASHA/640-762
E2P3X9_PASHA/682-804
E2P4F9_PASHA/894-1009
E2P5T7_PASHA/640-762
E2P955_PASHA/681-802
E2PAV9_PASHA/682-804
E2PBK5_PASHA/676-797
E2PBL4_PASHA/718-826
E2PD98_NEIPO/655-752
E2PKU3_9RHIZ/1089-1208
E2PMK5_9RHIZ/651-759
E2PNY6_9RHIZ/588-697
E2QGR3_ECOLX/636-754
E2QIS5_ECOLX/891-1010
E2QJA8_ECOLX/695-808
E2QJP0_ECOLX/690-812
E2QJX1_ECOLX/575-682
E2QLH9_ECOLX/1087-1206
E2QM24_ECOLX/1086-1205
E2QM27_ECOLX/890-1009
E2QM47_ECOLX/642-752
E2QMF1_ECOLX/687-802
E2QN76_ECOLX/676-791
E2QP72_ECOLX/714-822
E2QPE4_ECOLX/823-906
E2S4P1_9CORY/686-793
E2SDA7_9ACTO/653-761
E2SEG2_9ACTO/582-689
E2SSM0_9RALS/649-759
E2SSY2_9RALS/607-718
E2T032_9RALS/724-832
E2T0L9_9RALS/866-994
E2T0R9_9RALS/1090-1209
E2T3Q2_9RALS/773-878
E2T4T9_9RALS/578-688
E2T7Q7_MYCTU/619-724
E2TCA9_MYCTU/623-744
E2TD56_MYCTU/660-771
E2TEV4_MYCTU/1085-1205
E2TFX0_MYCTU/700-784
E2THI2_MYCTU/619-736
E2TKC3_MYCTU/1085-1205
E2TL57_MYCTU/623-744
E2TQA5_MYCTU/660-771
E2TR12_MYCTU/700-784
E2TU72_MYCTU/618-735
E2TWY1_MYCTU/1085-1205
E2TXR2_MYCTU/623-744
E2U0Y7_MYCTU/660-771
E2U2K2_MYCTU/700-784
E2U646_MYCTU/619-736
E2U899_MYCTU/1085-1205
E2U930_MYCTU/623-744
E2UDK8_MYCTU/660-771
E2UEF2_MYCTU/700-784
E2UGR8_MYCTU/619-736
E2UJW7_MYCTU/1085-1205
E2UKN4_MYCTU/623-744
E2UPU5_MYCTU/660-771
E2UQI2_MYCTU/700-784
E2UT89_MYCTU/618-735
E2UW15_MYCTU/1085-1205
E2UXW8_MYCTU/623-744
E2V0Z5_MYCTU/655-766
E2V1P4_MYCTU/715-799
E2V4G4_MYCTU/619-736
E2V7B5_MYCTU/1085-1205
E2V842_MYCTU/623-744
E2VC68_MYCTU/660-771
E2VD11_MYCTU/700-784
E2VGK9_MYCTU/1085-1205
E2VHE2_MYCTU/623-744
E2VL85_MYCTU/660-771
E2VM33_MYCTU/700-784
E2VQ25_MYCTU/619-736
E2VSV9_MYCTU/1085-1205
E2VTP7_MYCTU/623-744
E2VXU9_MYCTU/660-771
E2VYK9_MYCTU/700-784
E2W1D0_MYCTU/619-736
E2W442_MYCTU/1085-1205
E2W4W6_MYCTU/623-744
E2W902_MYCTU/660-771
E2W9R3_MYCTU/715-799
E2WCI4_MYCTU/619-736
E2WDA4_MYCTU/619-736
E2WG27_MYCTU/1085-1205
E2WGV8_MYCTU/623-744
E2WL44_MYCTU/660-771
E2WLU4_MYCTU/715-799
E2WP72_ECOLX/680-795
E2WP73_ECOLX/677-792
E2WQ35_ECOLX/670-785
E2WSV1_ECOLX/695-808
E2WTK3_ECOLX/690-812
E2WUF9_ECOLX/1086-1205
E2WUG4_ECOLX/890-1009
E2WUV4_ECOLX/614-724
E2WV69_ECOLX/1087-1206
E2WVE6_ECOLX/679-798
E2WWI6_ECOLX/618-736
E2X068_ECOLX/821-904
E2X0F2_ECOLX/714-822
E2X2A8_ECOLX/419-526
E2X354_SHIDY/679-798
E2X3P6_SHIDY/695-808
E2X649_SHIDY/816-904
E2XB31_SHIDY/714-822
E2XBC6_SHIDY/1-102
E2XE77_SHIDY/618-736
E2XGU9_SHIDY/642-752
E2XGV7_SHIDY/393-512
E2XH05_SHIDY/64-183
E2XH49_SHIDY/1-87
E2XH51_SHIDY/240-355
E2XI84_SHIDY/1087-1206
E2XIL4_SHIDY/641-756
E2XMC1_PSEFL/576-696
E2XT08_PSEFL/585-696
E2XTT8_PSEFL/1091-1210
E2Y527_ENTFA/792-898
E2YBW3_ENTFA/792-898
E2YM72_ENTFA/792-898
E2YX08_ENTFA/792-898
E2Z524_ENTFA/792-898
E2ZAB8_9FIRM/426-533
E2ZQR8_PSEAE/717-825
E2ZV67_PSEAE/637-755
E2ZXS9_PSEAE/576-696
E2ZYY0_PSEAE/1093-1212
E3A222_PSEAE/591-702
E3APC0_9SPHI/587-699
E3ASB3_9SPHI/655-762
E3BAN9_9MICO/715-835
E3BIY8_9VIBR/639-748
E3C5D1_9LACO/1072-1190
E3CXS6_9BACT/417-526
E3CXT4_9BACT/791-896
E3DGJ2_ERWSE/646-754
E3DGV4_ERWSE/626-747
E3DKB8_ERWSE/819-910
E3DTB3_BACA1/565-673
E3DUH8_BACA1/597-704
E3DWC9_BACA1/821-928
E3DYU8_BACA1/1079-1198
E3DZD8_BACA1/825-933
E3E2K8_BACA1/557-659
E3E5F3_PAEPS/824-932
E3E787_PAEPS/573-682
E3E7X0_PAEPS/601-708
E3E8C7_PAEPS/565-672
E3E8U5_PAEPS/964-1082
E3EUB9_HYDTT/887-1005
E3FUR7_STIAD/577-697
E3G0A5_STIAD/668-775
E3G1D7_ENTCS/688-803
E3G1E0_ENTCS/695-808
E3G2A3_ENTCS/575-682
E3G565_ENTCS/1087-1206
E3G5J4_ENTCS/679-798
E3G619_ENTCS/881-1003
E3G7Z4_ENTCS/690-805
E3G813_ENTCS/678-797
E3G819_ENTCS/1086-1205
E3GA24_ENTCS/636-754
E3GKH8_EUBLK/782-888
E3GS85_HAEI2/712-820
E3GTB3_HAEI2/680-802
E3GTX7_HAEI2/897-1019
E3GVT4_HAEI2/687-800
E3GW09_METFV/3-104
E3GWI5_METFV/275-374
E3GYW1_METFV/571-677
E3GZP7_ROTDC/1093-1211
E3H6Q2_ILYPC/774-881
E3HIB2_ACHXA/627-744
E3HM59_ACHXA/927-1044
E3HM71_ACHXA/698-806
E3HRF9_ACHXA/602-713
E3HSP0_ACHXA/812-917
E3HT53_ACHXA/696-815
E3HVW5_ACHXA/1085-1204
E3I9I9_GEOS0/557-660
E3IDJ1_GEOS0/564-671
E3IF32_GEOS0/824-932
E3IFF2_GEOS0/1078-1197
E3IKU0_DESVR/876-997
E3IMU0_DESVR/570-682
E3IN92_DESVR/879-999
E3IQH8_DESVR/670-791
E3IRM0_DESVR/583-679
E3IU06_FRASU/599-710
E3IVJ9_FRASU/607-718
E3IY44_FRASU/657-765
E3J4I8_FRASU/739-840
E3J813_FRASU/566-665
E3PB27_ECOH1/891-1010
E3PCZ8_ECOH1/575-682
E3PDQ8_ECOH1/714-822
E3PDY7_ECOH1/823-906
E3PIR5_ECOH1/695-808
E3PJ20_ECOH1/690-812
E3PKL4_ECOH1/1087-1206
E3PLW9_ECOH1/1086-1205
E3PLX5_ECOH1/890-1009
E3PM00_ECOH1/642-752
E3PME0_ECOH1/618-736
E3PMG3_ECOH1/687-802
E3PMG4_ECOH1/686-801
E3PRQ5_CLOSD/545-644
E3PWY9_CLOSD/566-672
E3SES5_PSECO/780-882
E3T334_9ZZZZ/406-525
E3UH33_9BURK/698-803
E3XKI9_ECOLX/419-526
E3XMQ5_ECOLX/1087-1206
E3XN92_ECOLX/667-782
E3XN93_ECOLX/687-802
E3XNE8_ECOLX/642-752
E3XP88_ECOLX/670-785
E3XQ86_ECOLX/690-812
E3XR81_ECOLX/714-822
E3XRF6_ECOLX/803-886
E3XSD5_ECOLX/1-93
E3XV12_ECOLX/695-808
E3XVJ0_ECOLX/678-797
E3XVJ5_ECOLX/1086-1205
E3XWA5_ECOLX/679-798
E3XX48_SHIFL/714-822
E3XX86_SHIFL/821-904
E3XYF3_SHIFL/104-226
E3XZQ5_SHIFL/586-699
E3Y084_SHIFL/670-784
E3Y242_SHIFL/1087-1206
E3Y339_SHIFL/642-752
E3Y3B6_SHIFL/223-338
E3Y3B8_SHIFL/1-60
E3Y3R8_SHIFL/678-797
E3Y3S8_SHIFL/857-976
E3Y4B2_SHIFL/1-55
E3Y7R3_SHIFL/618-737
E3Y8L4_SHIFL/679-798
E3YJN7_LISMO/115-223
E3YTC9_9LIST/310-418
E3Z2D9_LISIN/225-333
E3ZAT8_LISIN/173-281
E3ZTP4_LISSE/823-931
E4A2N2_LISSE/612-720
E4A3T8_PROAC/602-728
E4A3U7_PROAC/1098-1216
E4AC23_PROAC/1098-1216
E4AC37_PROAC/420-533
E4ALM4_PROAC/1098-1216
E4ALN1_PROAC/533-659
E4AXB6_PROAC/1098-1216
E4AXC3_PROAC/533-659
E4AZE0_PROAC/727-853
E4AZE8_PROAC/1098-1216
E4B8M9_PROAC/1098-1216
E4B8N7_PROAC/701-827
E4BJH4_PROAC/420-546
E4BJI6_PROAC/1098-1216
E4BMN4_PROAC/602-728
E4BMP2_PROAC/1098-1216
E4BW21_PROAC/1098-1216
E4BW29_PROAC/602-728
E4C3Z0_PROAC/1098-1216
E4C3Z7_PROAC/602-728
E4C984_PROAC/602-728
E4C991_PROAC/1098-1216
E4CGK6_PROAC/1098-1216
E4CGL3_PROAC/602-728
E4CN23_PROAC/154-280
E4CN30_PROAC/1098-1216
E4CZ21_PROAC/1098-1216
E4CZ28_PROAC/602-728
E4D4G7_PROAC/1098-1216
E4D4H4_PROAC/602-728
E4DH27_PROAC/1098-1216
E4DH34_PROAC/602-728
E4DN49_PROAC/1098-1216
E4DN56_PROAC/602-728
E4DW66_PROAC/1098-1216
E4DW74_PROAC/602-728
E4DZP8_PROAC/1098-1216
E4DZQ6_PROAC/602-728
E4E6V9_PROAC/1098-1216
E4E6W6_PROAC/602-728
E4EDQ4_PROAC/1098-1216
E4EDR3_PROAC/602-728
E4EMH1_PROAC/1098-1216
E4EMH9_PROAC/263-389
E4ESZ5_PROAC/602-728
E4ET03_PROAC/1098-1216
E4F261_PROAC/602-728
E4F270_PROAC/1098-1216
E4F6D3_PROAC/533-659
E4F6E1_PROAC/1098-1216
E4FDZ1_PROAC/1098-1216
E4FEY6_PROAC/602-728
E4FLA3_PROAC/602-728
E4FLB1_PROAC/1098-1216
E4FUU7_PROAC/1098-1216
E4FUV4_PROAC/533-659
E4G7E6_PROAC/1098-1216
E4G7F3_PROAC/533-659
E4GDK4_PROAC/1098-1216
E4GDL2_PROAC/602-728
E4GHG6_PROAC/602-728
E4GHH3_PROAC/1098-1216
E4GMJ5_PROAC/602-728
E4GMK2_PROAC/1098-1216
E4H127_PROAC/1098-1216
E4H136_PROAC/701-827
E4H5A3_PROAC/1098-1216
E4H5B0_PROAC/602-728
E4HCT9_PROAC/533-659
E4HCU6_PROAC/1098-1216
E4HIJ8_PROAC/311-437
E4HIL0_PROAC/1098-1216
E4HWM7_PROAC/1098-1216
E4HWN5_PROAC/114-240
E4HZJ9_PROAC/1098-1216
E4HZK7_PROAC/533-659
E4K684_9FIRM/535-635
E4LEF0_9FIRM/1075-1194
E4LFN6_9FIRM/551-659
E4LIZ6_9FIRM/1081-1199
E4LM77_9FIRM/879-999
E4M4I8_9FIRM/671-769
E4N0I4_KITSK/616-723
E4N0Y2_KITSK/602-713
E4N388_KITSK/614-717
E4N5P2_KITSK/630-750
E4N6A6_KITSK/625-746
E4N7F3_KITSK/645-752
E4NGX3_KITSK/643-751
E4NUS8_HALBP/962-1068
E4NV35_HALBP/854-960
E4P2K9_ECO8N/1087-1206
E4P4P1_ECO8N/679-798
E4P548_ECO8N/1086-1205
E4P552_ECO8N/678-797
E4P573_ECO8N/642-752
E4P6U2_ECO8N/687-802
E4P6U4_ECO8N/389-504
E4P797_ECO8N/419-526
E4P9N3_ECO8N/670-785
E4PBQ2_ECO8N/695-808
E4PD22_ECO8N/690-812
E4PD97_ECO8N/714-822
E4PDL7_ECO8N/618-736
E4PDY0_ECO8N/821-904
E4PH99_MARAH/577-697
E4PL34_MARAH/629-749
E4PM10_MARAH/851-957
E4PMH6_MARAH/827-955
E4PMN0_MARAH/818-923
E4Q6Y6_CALOW/535-635
E4QBD4_CALH1/535-635
E4QI01_METS6/584-695
E4QII4_METS6/649-757
E4QK42_METS6/702-789
E4QMY4_METS6/806-911
E4QVI7_HAEI6/687-800
E4QW72_HAEI6/712-820
E4QY45_HAEI6/680-802
E4QYM6_HAEI6/897-1019
E4R727_PSEPB/576-696
E4R8T3_PSEPB/649-757
E4R949_PSEPB/815-920
E4RES8_PSEPB/599-710
E4RF11_PSEPB/684-803
E4RM57_HALSL/7-106
E4RUZ9_LEAB4/564-666
E4S740_CALKI/535-635
E4SF16_CALK2/535-635
E4TG08_CALNY/945-1047
E4TGR3_CALNY/661-769
E4TGS4_CALNY/444-545
E4TJ62_CALNY/651-769
E4TJY0_CALNY/666-758
E4TXX1_SULKY/576-681
E4TYQ6_SULKY/562-667
E4TYZ0_SULKY/833-936
E4U0T2_SULKY/843-954
E4U153_SULKY/814-922
E4U3J9_SULKY/814-922
E4U472_OCEP5/710-795
E4U569_OCEP5/584-689
E4U5E8_OCEP5/687-808
E4U6I9_OCEP5/559-670
E4U6U8_OCEP5/881-998
E4U737_OCEP5/824-932
E4U7L0_OCEP5/626-745
E4U7V5_OCEP5/871-997
E4U947_OCEP5/1051-1170
E4VCL0_9HELI/621-747
E4VFN6_9HELI/14-127
E4VI79_9HELI/685-805
E4VKM0_9HELI/823-931
E4VKT8_9HELI/620-746
E4WAK0_RHOE1/645-754
E4WCA7_RHOE1/1091-1210
E4WEI2_RHOE1/688-808
E4WGB1_RHOE1/713-808
E4WGR6_RHOE1/645-765
E4WK31_RHOE1/588-695
E4ZAP3_NEIL0/655-752
E5AKK8_BURRH/284-392
E5ANM8_BURRH/831-936
E5AS33_BURRH/668-776
E5AZM3_9PSED/697-802
E5B219_ERWAM/630-751
E5B5U7_ERWAM/645-753
E5B700_ERWAM/819-906
E5BSF5_9FUSO/576-683
E5CJR7_STAHO/1078-1197
E5CK22_STAHO/821-933
E5CTR3_9STAP/1078-1197
E5CVY8_9STAP/821-934
E5KJ93_VARPD/803-914
E5QX23_STAAH/1080-1199
E5QXJ9_STAAH/821-933
E5RAK0_STAAG/821-933
E5RB17_STAAG/1080-1199
E5TCA1_STAAU/1080-1199
E5TG14_STAAU/821-933
E5TJH6_STAAU/821-933
E5TLX4_STAAU/1080-1199
E5TVK6_STAAU/821-933
E5TYV3_STAAU/1080-1199
E5U2F4_ALCXX/924-1038
E5U2F8_ALCXX/684-805
E5U2Z2_ALCXX/717-825
E5U5W1_ALCXX/625-742
E5U613_ALCXX/1085-1204
E5U7N4_ALCXX/812-917
E5U9E7_ALCXX/696-815
E5U9G7_ALCXX/601-712
E5UKF8_NEIMU/656-752
E5VZY2_9BACI/825-933
E5W1F8_9BACI/872-979
E5W1K6_9BACI/564-671
E5W1V5_9BACI/1079-1197
E5W8X5_9BACI/655-754
E5WAV7_9BACI/535-642
E5WH99_9BACI/557-660
E5WJX1_9BACI/603-710
E5WK03_9BACI/825-932
E5WK71_9BACI/564-671
E5WM31_9BACI/657-756
E5X5B1_9ACTN/680-781
E5X6A9_9ACTN/801-906
E5X6T5_9ACTN/642-745
E5X730_9ACTN/425-531
E5X7C8_9ACTN/703-809
E5X7D9_9ACTN/718-827
E5X7F8_9ACTN/684-788
E5X7K2_9ACTN/784-893
E5X7L4_9ACTN/753-873
E5X7P4_9ACTN/606-706
E5X7X6_9ACTN/581-688
E5X875_9ACTN/965-1082
E5X896_9ACTN/708-806
E5X919_9ACTN/801-922
E5X9U1_9ACTN/741-848
E5X9Y7_9ACTN/604-723
E5X9Z2_9ACTN/604-723
E5X9Z7_9ACTN/892-992
E5XA05_9ACTN/684-799
E5XA13_9ACTN/853-970
E5XA38_9ACTN/798-915
E5XA43_9ACTN/880-982
E5XBU6_9ACTN/631-736
E5XBW1_9ACTN/740-858
E5XBX8_9ACTN/689-804
E5XC67_9ACTN/782-901
E5XCF7_9ACTN/702-823
E5XCL6_9ACTN/740-849
E5XKI5_9ACTO/725-842
E5XMC1_9ACTO/622-742
E5XQE0_9ACTO/655-763
E5XSB5_9ACTO/603-714
E5XSS6_9ACTO/643-754
E5Y231_BILWA/1102-1220
E5Y2M8_BILWA/670-791
E5Y2Q2_BILWA/599-712
E5Y3B6_BILWA/559-668
E5Y5H3_BILWA/693-806
E5Y7H1_BILWA/400-507
E5Y7J8_BILWA/592-693
E5YA21_BILWA/644-750
E5YBR8_BILWA/675-796
E5YCU1_9ENTR/695-814
E5YD18_9ENTR/695-808
E5YGZ9_9ENTR/817-914
E5YHC2_9ENTR/714-822
E5YHK2_9ENTR/1091-1210
E5YJ85_9ENTR/692-807
E5YKB1_9ENTR/678-797
E5YKP6_9ENTR/605-712
E5YKQ6_9ENTR/418-525
E5YLA4_9ENTR/681-803
E5YMH2_9ENTR/679-798
E5Z5K8_9BACL/576-685
E5Z672_CAMJE/810-918
E5Z808_CAMJE/601-729
E5Z8K7_CAMJE/698-814
E5ZCG7_CAMJE/144-272
E5ZDN6_CAMJE/810-876
E5ZGP3_CAMJE/698-814
E5ZKP0_CAMJE/669-781
E5ZKT9_CAMJE/810-918
E5ZLE3_CAMJE/601-729
E5ZM70_ECOLX/678-797
E5ZM75_ECOLX/1086-1205
E5ZMR3_ECOLX/679-798
E5ZQI6_ECOLX/975-1094
E5ZSF8_ECOLX/419-526
E5ZT96_ECOLX/690-812
E5ZTJ2_ECOLX/695-808
E5ZW59_ECOLX/670-785
E5ZX14_ECOLX/687-802
E5ZX15_ECOLX/687-802
E5ZX66_ECOLX/642-752
E5ZY27_ECOLX/823-906
E5ZYA6_ECOLX/697-805
E5ZZS4_ECOLX/618-736
E6A5X9_ECOLX/618-736
E6A6D9_ECOLX/419-526
E6A9W0_ECOLX/679-798
E6AB83_ECOLX/823-906
E6ABG1_ECOLX/695-803
E6AC67_ECOLX/687-802
E6AC68_ECOLX/687-802
E6ACE0_ECOLX/642-752
E6ADK4_ECOLX/678-797
E6ADK9_ECOLX/1086-1205
E6AE12_ECOLX/695-808
E6AEA7_ECOLX/690-812
E6AFH4_ECOLX/975-1094
E6AGL1_ECOLX/670-785
E6AJG6_ECOLX/679-798
E6AJU1_ECOLX/618-736
E6AP52_ECOLX/678-797
E6AP57_ECOLX/1086-1205
E6AQF0_ECOLX/823-906
E6AQN0_ECOLX/695-803
E6AS89_ECOLX/642-752
E6ASP6_ECOLX/969-1088
E6AUT1_ECOLX/670-785
E6AVI2_ECOLX/690-812
E6AVX6_ECOLX/695-808
E6AVZ4_ECOLX/419-526
E6AYF8_ECOLX/678-797
E6AYI9_ECOLX/642-752
E6AZD7_ECOLX/695-808
E6AZS2_ECOLX/680-795
E6AZS3_ECOLX/686-801
E6B1J1_ECOLX/618-736
E6B3B0_ECOLX/690-812
E6B3E0_ECOLX/679-798
E6B3Y7_ECOLX/419-526
E6B8D6_ECOLX/1087-1206
E6B9N0_ECOLX/714-822
E6B9W6_ECOLX/821-904
E6BCQ3_ECOLX/695-808
E6BD14_ECOLX/690-812
E6BE75_ECOLX/687-802
E6BE76_ECOLX/572-687
E6BEH3_ECOLX/670-785
E6BKM8_ECOLX/823-906
E6BLR3_ECOLX/975-1094
E6BM79_ECOLX/419-526
E6BND4_ECOLX/679-798
E6BNV3_ECOLX/618-736
E6BP81_ECOLX/642-752
E6BQN4_ECOLX/1086-1205
E6BQP1_ECOLX/678-797
E6BS77_ECOLX/714-822
E6BVN1_PROAC/602-728
E6BVN8_PROAC/1098-1216
E6C2B5_PROAC/602-728
E6C2C3_PROAC/1098-1216
E6CD53_PROAC/602-728
E6CD61_PROAC/1098-1216
E6CIT3_PROAC/727-797
E6CIU2_PROAC/1098-1216
E6CPG9_PROAC/602-728
E6CPH7_PROAC/1098-1174
E6CPH8_PROAC/1-62
E6CZU4_PROAC/1098-1216
E6CZV2_PROAC/701-827
E6D3J5_PROAC/727-853
E6D3K3_PROAC/1098-1216
E6DF21_PROAC/1098-1216
E6DF28_PROAC/602-728
E6DQA3_PROAC/1098-1216
E6DQB2_PROAC/602-728
E6DU54_PROAC/1098-1216
E6DU61_PROAC/602-728
E6E4Y5_PROAC/1098-1216
E6E4Z2_PROAC/602-728
E6E5Z6_PROAC/602-728
E6E603_PROAC/1098-1216
E6EFX0_PROAC/1098-1216
E6EFX7_PROAC/533-659
E6EN20_ENTFA/792-898
E6EXJ2_ENTFA/792-898
E6F6U4_ENTFA/792-898
E6FES0_ENTFA/792-898
E6FKX0_ENTFA/792-898
E6FYN7_ENTFA/792-898
E6G6C9_ENTFA/792-898
E6GCY8_ENTFA/792-898
E6GGZ5_ENTFA/792-898
E6GZ91_ENTFA/792-898
E6H1L2_ENTFA/792-898
E6H942_ENTFA/792-898
E6HJX0_ENTFA/792-898
E6HWY2_ENTFA/792-898
E6I227_ENTFA/792-898
E6IFT0_ENTFA/286-392
E6INP1_ENTFA/792-898
E6IRS2_ENTFA/286-392
E6J665_9ACTO/1109-1228
E6J7P5_9ACTO/348-455
E6J8V3_9ACTO/704-824
E6JBE4_9ACTO/791-897
E6JD11_9ACTO/625-745
E6JKP8_STAEP/1078-1197
E6JNL7_STAEP/821-933
E6KSG4_9ACTO/1109-1228
E6KY30_9PAST/677-799
E6L0B8_9PAST/712-820
E6L1Y0_9PROT/823-931
E6L5L2_9PROT/686-807
E6L6R2_9PROT/610-735
E6L6S5_9PROT/798-923
E6L9J3_CAMUP/810-918
E6LBF5_CAMUP/611-739
E6LWY3_9ACTO/715-841
E6M3V7_9ACTO/1097-1215
E6M4N1_9ACTO/715-841
E6M9Z6_STALU/821-933
E6MAM6_STALU/1078-1197
E6MWD5_NEIMH/656-752
E6N3F1_9ARCH/777-902
E6N476_9ARCH/950-1047
E6NAN4_9ARCH/777-895
E6NEM3_HELPI/72-193
E6NI38_HELPK/140-261
E6NNL7_HELPL/138-259
E6NSG4_HELPQ/7-128
E6NUU9_ECOD1/890-1009
E6P1B8_ECOD1/618-736
E6PAT7_9ARCH/890-1015
E6PD08_9ZZZZ/692-811
E6PEE1_9ZZZZ/566-686
E6PJX5_9ZZZZ/1-90
E6PKH0_9ZZZZ/711-815
E6PKX7_9ZZZZ/815-920
E6PMH3_9ZZZZ/861-989
E6PMI6_9ZZZZ/826-932
E6PMQ8_9ZZZZ/682-801
E6PNH0_9ZZZZ/711-815
E6PPI8_9ZZZZ/711-815
E6PPK4_9ZZZZ/878-995
E6PPU1_9ZZZZ/811-928
E6PQL2_9ZZZZ/1079-1198
E6PR31_9ZZZZ/701-785
E6PRM8_9ZZZZ/826-932
E6PWL1_9ZZZZ/579-689
E6PY18_9ZZZZ/622-728
E6Q6H9_9ZZZZ/692-811
E6Q8F4_9ZZZZ/697-781
E6Q936_9ZZZZ/804-910
E6Q9G1_9ZZZZ/637-744
E6QK40_9ZZZZ/604-715
E6QMN8_9ZZZZ/892-1006
E6QQ84_9ZZZZ/899-1021
E6QSV9_9ZZZZ/695-814
E6QSW9_9ZZZZ/587-698
E6RUR1_CAMJS/601-729
E6RWL5_CAMJS/810-918
E6RXL2_CAMJC/810-918
E6RZX9_CAMJC/601-729
E6S093_CAMJC/698-814
E6S831_INTC7/1089-1208
E6SA72_INTC7/736-836
E6SAI6_INTC7/725-832
E6SB50_INTC7/649-772
E6SE62_INTC7/819-924
E6SGB9_THEM7/673-770
E6SXC7_SHEB6/720-841
E6SXH0_SHEB6/676-805
E6SZD2_SHEB6/876-995
E6T055_SHEB6/1305-1410
E6T3A0_SHEB6/894-1009
E6T4C0_SHEB6/639-753
E6T7C4_SHEB6/816-944
E6T7C8_SHEB6/816-944
E6T7K8_SHEB6/713-821
E6T7L8_SHEB6/717-825
E6TD31_MYCSR/655-767
E6TET1_MYCSR/617-737
E6TFU7_MYCSR/602-705
E6TGW6_MYCSR/608-726
E6TH54_MYCSR/602-713
E6TIH2_MYCSR/614-732
E6TJF1_MYCSR/605-719
E6TL33_MYCSR/620-738
E6TLG5_MYCSR/622-741
E6TM27_MYCSR/1086-1205
E6TMC4_MYCSR/708-792
E6TNX5_MYCSR/594-714
E6TXX2_BACCJ/594-701
E6U1A3_BACCJ/594-701
E6UYH1_VARPD/824-930
E6UYJ3_VARPD/651-759
E6UZJ4_VARPD/861-989
E6V2E1_VARPD/573-683
E6V536_VARPD/589-708
E6V585_VARPD/810-915
E6VA96_VARPD/801-916
E6VH88_RHOPX/657-765
E6VNA0_RHOPX/809-914
E6VPM2_RHOPX/579-689
E6VR87_DESAO/610-726
E6VS66_DESAO/531-637
E6VTI3_DESAO/547-643
E6VU06_DESAO/571-686
E6VV37_DESAO/882-1003
E6VXI4_DESAO/886-1009
E6W1W4_DESIS/659-767
E6W579_DESIS/1060-1178
E6W5S3_DESIS/868-983
E6W6I5_DESIS/607-724
E6W756_DESIS/729-836
E6W8G2_PANSA/813-905
E6WCW7_PANSA/714-822
E6WDR7_PANSA/645-753
E6WGN9_PANSA/625-746
E6WI24_PANSA/678-797
E6WJ50_PANSA/620-741
E6WJC0_PANSA/576-683
E6WLI4_PANSA/615-736
E6WPJ1_PSEUU/608-719
E6WPJ6_PSEUU/717-825
E6WU32_PSEUU/661-744
E6X0K6_NITSE/830-938
E6X1J5_NITSE/587-690
E6X1L1_NITSE/676-792
E6X262_NITSE/526-590
E6X8F3_CELAD/661-769
E6X8S3_CELAD/596-708
E6XEY7_CELAD/653-761
E6XHY2_SHEP2/639-753
E6XHZ8_SHEP2/710-830
E6XII5_SHEP2/815-943
E6XII9_SHEP2/816-944
E6XIP1_SHEP2/894-1008
E6XKW4_SHEP2/721-842
E6XLJ6_SHEP2/1309-1414
E6XM25_SHEP2/717-825
E6XMA3_SHEP2/712-820
E6XPK7_SHEP2/738-847
E7A5K7_HAEIF/687-800
E7A8E7_HAEIF/712-820
E7A8R0_HELFC/825-933
E7ACR4_HELFC/610-738
E7AEK2_HAEIF/680-802
E7AFM3_HAEIF/712-820
E7AIB3_HAEIF/687-800
E7B0G7_YERE1/754-842
E7B0V3_YERE1/695-808
E7B1G5_YERE1/715-823
E7B3C5_YERE1/580-701
E7B3R4_YERE1/574-681
E7B7K5_YERE1/650-758
E7B932_YERE1/895-1014
E7BA62_YERE1/884-1005
E7BAQ1_YERE1/683-802
E7BG08_NEIMW/655-752
E7EAQ0_9EURY/574-680
E7G0R2_9HELI/621-747
E7G2S0_9HELI/621-747
E7H028_9BURK/790-896
E7H0D2_9BURK/663-781
E7H0V3_9BURK/739-856
E7H346_9BURK/908-1029
E7H452_9BURK/71-191
E7H4P2_9BURK/800-908
E7H501_9BURK/705-822
E7H5R4_9BURK/624-734
E7H5Y3_9BURK/744-835
E7H8J0_ECOLX/690-812
E7H8P1_ECOLX/678-797
E7H8P7_ECOLX/1086-1205
E7H9H2_ECOLX/695-808
E7HAX9_ECOLX/642-752
E7HBA7_ECOLX/821-904
E7HD05_ECOLX/419-526
E7HET3_ECOLX/679-798
E7HI76_ECOLX/618-736
E7HK13_ECOLX/338-457
E7HL52_ECOLX/686-801
E7HL53_ECOLX/25-140
E7HLM8_ECOLX/670-785
E7HMU6_ECOLX/714-822
E7HPD3_ECOLX/686-801
E7HPD4_ECOLX/680-795
E7HSB7_ECOLX/831-950
E7HST5_ECOLX/419-526
E7HU90_ECOLX/821-904
E7HVF3_ECOLX/679-798
E7HWJ1_ECOLX/685-793
E7HWX0_ECOLX/618-736
E7HX27_ECOLX/678-797
E7HX33_ECOLX/1086-1205
E7HZL3_ECOLX/695-808
E7I292_ECOLX/670-785
E7I3C8_ECOLX/690-812
E7I4N6_ECOLX/690-812
E7I502_ECOLX/666-779
E7I5K6_ECOLX/670-785
E7I6C4_ECOLX/679-798
E7I7B1_ECOLX/618-736
E7IBS8_ECOLX/1087-1206
E7ICH1_ECOLX/714-822
E7ICQ4_ECOLX/820-904
E7ID78_ECOLX/419-526
E7IHU1_ECOLX/1082-1201
E7IHU7_ECOLX/678-797
E7IHX7_ECOLX/110-220
E7II95_ECOLX/680-795
E7II97_ECOLX/212-327
E7IJE5_ECOLX/680-795
E7IJE6_ECOLX/677-792
E7IKL3_ECOLX/670-785
E7INZ3_ECOLX/636-754
E7IP84_ECOLX/1087-1206
E7ITM0_ECOLX/679-798
E7IVG0_ECOLX/821-904
E7IVP6_ECOLX/714-822
E7IWT7_ECOLX/419-526
E7IXT6_ECOLX/1086-1205
E7IXV1_ECOLX/678-797
E7IY36_ECOLX/642-752
E7IZH2_ECOLX/690-812
E7J0J3_ECOLX/670-785
E7J1B1_ECOLX/686-801
E7J1B2_ECOLX/680-795
E7J1M6_ECOLX/642-752
E7J1Q2_ECOLX/678-797
E7J1Q8_ECOLX/1086-1205
E7J2D0_ECOLX/1087-1206
E7J348_ECOLX/690-812
E7J3F4_ECOLX/695-808
E7J5W7_ECOLX/821-904
E7J638_ECOLX/714-822
E7JA86_ECOLX/618-736
E7JB74_ECOLX/679-798
E7JBS2_ECOLX/419-526
E7JGR8_ECOLX/690-812
E7JIJ5_ECOLX/419-526
E7JJF2_ECOLX/679-798
E7JKG3_ECOLX/618-736
E7JP54_ECOLX/821-904
E7JPD0_ECOLX/714-822
E7JQM6_ECOLX/1087-1206
E7JR77_ECOLX/1086-1205
E7JR81_ECOLX/678-797
E7JRA4_ECOLX/642-752
E7JRJ0_ECOLX/687-802
E7JRJ1_ECOLX/686-801
E7JSI2_ECOLX/670-785
E7JVD9_SHISO/706-814
E7JWN0_SHISO/821-904
E7JWR3_SHISO/1087-1206
E7JZA4_SHISO/679-798
E7K0S8_SHISO/618-736
E7K3Y2_SHISO/695-808
E7K479_SHISO/329-447
E7K4Y8_SHISO/670-785
E7K6Z2_SHISO/419-526
E7K774_SHISO/1082-1201
E7K783_SHISO/321-440
E7K7B0_SHISO/173-283
E7K7E5_SHISO/240-355
E7K7E7_SHISO/185-300
E7M2F4_9BACL/1077-1196
E7MBG5_9BACL/821-929
E7MFI4_STAAU/849-961
E7MI79_STAAU/1080-1199
E7MVQ1_STAAU/849-961
E7MYK2_STAAU/1080-1199
E7MZD7_9FIRM/1081-1199
E7N2F4_9FIRM/879-999
E7N8R3_9ACTO/110-209
E7NB98_9ACTO/1110-1227
E7NYN4_PSESG/654-762
E7P1X6_PSESG/576-696
E7P465_PSESG/593-703
E7P877_PSESG/613-734
E7PMX9_PSESG/593-703
E7PSW8_PSESG/576-696
E7QR60_9EURY/601-707
E7QSI9_9EURY/953-1059
E7QWL5_9EURY/539-637
E7QZ04_9EURY/650-759
E7QZ82_9EURY/755-865
E7RD12_9BACL/819-927
E7RX28_9BURK/727-848
E7RXY7_9BURK/686-804
E7RYL7_9BURK/1085-1204
E7S0J7_9BURK/97-215
E7SDP3_SHIDY/642-752
E7SDQ0_SHIDY/389-504
E7SE20_SHIDY/714-822
E7SE78_SHIDY/821-904
E7SGH3_SHIDY/1087-1206
E7SJC6_SHIDY/695-808
E7SL40_SHIDY/688-810
E7SLP0_SHIDY/71-178
E7SN28_SHIDY/155-270
E7SNB4_SHIDY/1-96
E7STS2_SHIBO/618-736
E7SUB6_SHIBO/1087-1206
E7SXP1_SHIBO/695-808
E7SZY4_SHIBO/1086-1205
E7T016_SHIBO/642-752
E7T2M9_SHIBO/821-904
E7T2V8_SHIBO/714-822
E7T3I7_SHIBO/690-812
E7T5M1_SHIBO/670-785
E7T820_SHIFL/141-263
E7T888_SHIFL/618-736
E7TBI5_SHIFL/714-822
E7TC96_SHIFL/1087-1206
E7TEI3_SHIFL/687-802
E7TEI4_SHIFL/687-802
E7TEJ2_SHIFL/642-752
E7TG95_SHIFL/302-417
E7TID7_SHIFL/821-904
E7TIV7_SHIFL/586-699
E7TLN5_ECO57/695-808
E7TM55_ECO57/690-812
E7TMV8_ECO57/821-904
E7TN31_ECO57/714-822
E7TPL8_ECO57/618-736
E7TTV9_ECO57/642-752
E7TTY9_ECO57/1086-1205
E7TVF1_ECO57/674-787
E7TYR4_ECO57/670-785
E7TYY0_ECO57/687-802
E7TYY1_ECO57/677-792
E7TZT5_ECO57/1087-1206
E7U367_ECOLX/695-808
E7U3V4_ECOLX/690-812
E7U543_ECOLX/714-822
E7U5B6_ECOLX/821-904
E7U5I8_ECOLX/642-752
E7U5L1_ECOLX/1086-1205
E7U649_ECOLX/1087-1206
E7U9Q2_ECOLX/670-785
E7UBB9_ECOLX/636-754
E7UE14_ECOLX/695-808
E7UG00_ECOLX/1086-1205
E7UG28_ECOLX/642-752
E7UGU5_ECOLX/618-735
E7UK04_ECOLX/690-812
E7UK69_ECOLX/714-822
E7UKE0_ECOLX/821-904
E7UPH0_ECOLX/487-602
E7URB6_ECOLX/687-802
E7URB7_ECOLX/677-792
E7USV9_SALTY/636-754
E7UTW0_SALTY/556-657
E7UVV7_SALTY/690-812
E7UY43_SALTY/878-999
E7UYF0_SALTY/690-805
E7UYF1_SALTY/691-806
E7UYN6_SALTY/1086-1205
E7UZ76_SALTY/1087-1206
E7V044_SALTY/637-750
E7V2D8_SALTY/695-808
E7V2P1_SALTY/690-803
E7V3A6_SALTY/673-786
E7V3W2_SALTY/821-903
E7V429_SALTY/714-822
E7V5R3_SALMO/690-812
E7V5S5_SALMO/821-903
E7V658_SALMO/714-822
E7V749_SALMO/1087-1206
E7V775_SALMO/641-760
E7V7B8_SALMO/690-805
E7V7B9_SALMO/693-808
E7V9A5_SALMO/690-803
E7VAL5_SALMO/1086-1205
E7VDG6_SALMO/636-754
E7VDX0_SALMO/673-786
E7VEA9_SALMO/637-750
E7VFN5_SALMO/633-734
E7VG32_SALMO/679-798
E7VHS4_SALMO/633-734
E7VJZ0_SALMO/690-805
E7VJZ1_SALMO/442-557
E7VKN9_SALMO/636-754
E7VKU0_SALMO/637-750
E7VLI3_SALMO/878-999
E7VM66_SALMO/673-786
E7VMH4_SALMO/1086-1205
E7VNA2_SALMO/690-812
E7VPD2_SALMO/690-803
E7VQ93_SALMO/1087-1206
E7VSV3_SALMO/821-903
E7VT10_SALMO/714-822
E7VUS1_SALMO/1087-1206
E7VVP4_SALMO/636-754
E7VW55_SALMO/690-812
E7VWC7_SALMO/714-822
E7VWI4_SALMO/821-903
E7VXC6_SALMO/673-786
E7W0E4_SALMO/633-734
E7W1F5_SALMO/637-750
E7W1W4_SALMO/1086-1205
E7W2J2_SALMO/690-805
E7W2J3_SALMO/693-808
E7W3U7_SALMO/690-803
E7W4C3_SALMO/637-750
E7W4K3_SALMO/821-903
E7W534_SALMO/714-822
E7W5B3_SALMO/690-812
E7W6B3_SALMO/636-754
E7W789_SALMO/673-786
E7W8E7_SALMO/633-734
E7W9N4_SALMO/1086-1205
E7WA73_SALMO/1087-1206
E7WA83_SALMO/690-805
E7WA84_SALMO/678-793
E7WB73_SALMO/878-999
E7WDB0_SALMO/690-803
E7WGD0_SALMO/695-808
E7WGN7_SALMO/1086-1205
E7WGZ3_SALMO/690-805
E7WGZ4_SALMO/693-808
E7WH74_SALMO/714-822
E7WHD1_SALMO/821-903
E7WI23_SALMO/690-812
E7WI30_SALMO/636-754
E7WIZ9_SALMO/673-786
E7WJN8_SALMO/1087-1206
E7WM38_SALMO/878-999
E7WMM2_SALMO/637-750
E7WQE6_SALMO/633-734
E7WT79_SALMO/690-803
E7WTH9_SALMO/714-822
E7WTN6_SALMO/821-903
E7WUT4_SALMO/637-750
E7WV08_SALMO/1086-1205
E7WVC2_SALMO/678-793
E7WVC3_SALMO/690-805
E7WVH4_SALMO/1087-1206
E7WYF1_SALMO/690-803
E7WZC2_SALMO/633-734
E7X1X7_SALMO/636-754
E7X2M3_SALMO/673-786
E7X3F2_SALMO/690-812
E7X5G4_SALMO/636-754
E7X5Y8_SALMO/690-812
E7X756_SALMO/690-803
E7X8S9_SALMO/633-734
E7X958_SALMO/695-808
E7XA91_SALMO/878-999
E7XAK7_SALMO/690-805
E7XAK8_SALMO/678-793
E7XAU0_SALMO/1086-1205
E7XBD1_SALMO/1087-1206
E7XCR0_SALMO/637-750
E7XD79_SALMO/714-822
E7XDD7_SALMO/821-903
E7XE58_SALMO/673-786
E7XGJ4_SALMO/690-812
E7XHS0_SALMO/637-750
E7XJI1_SALMO/693-808
E7XJI2_SALMO/690-805
E7XLR3_SALMO/714-822
E7XLY3_SALMO/821-903
E7XN10_SALMO/1086-1205
E7XPA0_SALMO/878-999
E7XQ02_SALMO/636-754
E7XQ96_SALMO/673-786
E7XQR6_SALMO/360-479
E7XSB3_SALMO/690-803
E7XUY0_SALMO/1086-1205
E7XVG3_SALMO/821-903
E7XVI3_SALMO/714-822
E7XVU4_SALMO/633-734
E7XXI4_SALMO/636-754
E7XY59_SALMO/690-812
E7XYF4_SALMO/555-668
E7XZ71_SALMO/878-999
E7Y0L4_SALMO/695-808
E7Y275_SALMO/690-805
E7Y276_SALMO/678-793
E7Y2F7_SALMO/637-750
E7Y3Q2_SALMO/673-786
E7Y4L7_SALMO/1087-1206
E7Y793_SALMO/690-812
E7Y861_SALMO/714-822
E7Y875_SALMO/821-903
E7Y9G9_SALMO/878-999
E7YBR0_SALMO/673-786
E7YCC2_SALMO/1-80
E7YCI2_SALMO/690-805
E7YCI3_SALMO/678-793
E7YD26_SALMO/1086-1205
E7YDD3_SALMO/637-750
E7YEN1_SALMO/664-777
E7YFK8_SALMO/633-734
E7YFQ8_SALMO/636-754
E7YG20_SALMO/1087-1206
E7YHC5_SALMO/690-812
E7YHZ7_SALMO/1086-1205
E7YIV9_SALMO/637-750
E7YLI4_SALMO/878-999
E7YLQ9_SALMO/636-754
E7YLY3_SALMO/690-803
E7YNC0_SALMO/714-822
E7YNP4_SALMO/821-903
E7YNV7_SALMO/695-808
E7YPR7_SALMO/113-228
E7YPR8_SALMO/690-805
E7YPX8_SALMO/633-734
E7YQ30_SALMO/1087-1206
E7YRN7_SALMO/673-786
E7YUL4_SALMO/821-903
E7YUS2_SALMO/714-822
E7YVY6_SALMO/1086-1205
E7YWA1_SALMO/693-808
E7YWA2_SALMO/690-805
E7YWL4_SALMO/878-999
E7YYB5_SALMO/633-734
E7YYY9_SALMO/673-786
E7Z151_SALMO/636-754
E7Z1R1_SALMO/1087-1206
E7Z2K7_SALMO/637-750
E7Z505_SALMO/690-803
E7Z5T7_SALMO/690-812
E7Z643_SALMO/821-903
E7Z688_SALMO/714-822
E7Z7H1_SALMO/878-999
E7Z7R9_SALMO/673-786
E7Z9E2_SALMO/633-734
E7Z9P6_SALMO/636-754
E7ZAB4_SALMO/1087-1206
E7ZAG9_SALMO/637-750
E7ZB71_SALMO/690-812
E7ZCD5_SALMO/1086-1205
E7ZCM0_SALMO/678-793
E7ZCM1_SALMO/690-805
E7ZFR4_SALMO/690-803
E7ZJ22_SALMO/636-754
E7ZJU1_SALMO/1087-1206
E7ZJV2_SALMO/714-822
E7ZK09_SALMO/821-903
E7ZL50_SALMO/878-999
E7ZLN0_SALMO/637-750
E7ZM02_SALMO/673-786
E7ZN64_SALMO/690-812
E7ZNG7_SALMO/690-803
E7ZQV4_SALMO/1086-1205
E7ZRI0_SALMO/690-805
E7ZRI1_SALMO/678-793
E7ZT57_SALMO/633-734
E7ZUM3_SALMO/637-750
E7ZVQ7_SALMO/714-822
E7ZVW4_SALMO/821-903
E7ZX31_SALMO/636-754
E7ZZA0_SALMO/1086-1205
E7ZZL3_SALMO/678-793
E7ZZL4_SALMO/690-805
E7ZZX8_SALMO/878-999
E8A0Y8_SALMO/673-786
E8A2M6_SALMO/690-803
E8A4F5_SALMO/1087-1206
E8A4S3_SALMO/633-734
E8A5G7_SALMO/690-812
E8A5W3_SALMO/690-812
E8A6T7_SALMO/821-903
E8A6Z4_SALMO/714-822
E8A702_SALMO/673-786
E8A756_SALMO/637-750
E8A9V7_SALMO/633-734
E8ACR7_SALMO/636-754
E8ADT8_SALMO/690-803
E8AEH3_SALMO/1086-1205
E8AF19_SALMO/1087-1206
E8AFM2_SALMO/878-999
E8AFY5_SALMO/690-805
E8AFY6_SALMO/693-808
E8AIJ8_SALMO/690-812
E8AJ17_SALMO/821-903
E8AJ74_SALMO/714-822
E8AJV8_SALMO/878-999
E8AKF2_SALMO/636-754
E8AN27_SALMO/637-750
E8AN52_SALMO/1087-1206
E8ANH7_SALMO/673-786
E8APG0_SALMO/1086-1205
E8APS3_SALMO/678-793
E8APS4_SALMO/690-805
E8AQ20_SALMO/633-734
E8AS95_SALMO/690-803
E8AU57_SALMO/714-822
E8AWY6_SALMO/637-750
E8AX71_SALMO/690-805
E8AX72_SALMO/678-793
E8AY19_SALMO/673-786
E8AY29_SALMO/1086-1205
E8AYF3_SALMO/664-777
E8B0C1_SALMO/633-734
E8B181_SALMO/821-903
E8B4T5_SALMO/878-999
E8B5J1_SALMO/636-754
E8B5Q7_SALMO/690-812
E8B624_SALMO/1087-1206
E8B6J6_SALMO/695-808
E8B6S4_SALMO/636-754
E8B6Z0_SALMO/714-822
E8B762_SALMO/690-812
E8B8H7_SALMO/1086-1205
E8B8U2_SALMO/678-793
E8B8U3_SALMO/690-805
E8B8V8_SALMO/695-808
E8B9L6_SALMO/673-786
E8BC51_SALMO/629-742
E8BCE0_SALMO/878-999
E8BCS6_SALMO/821-903
E8BDR5_SALMO/1087-1206
E8BE87_SALMO/633-734
E8BFS8_SALMO/690-803
E8BIW5_SALMO/714-822
E8BJJ7_SALMO/690-812
E8BKE1_SALMO/673-786
E8BKS5_SALMO/1087-1206
E8BM37_SALMO/690-805
E8BM38_SALMO/678-793
E8BPN5_SALMO/878-999
E8BRD7_SALMO/1086-1205
E8BRJ5_SALMO/637-750
E8BS37_SALMO/695-808
E8BSN7_SALMO/616-717
E8BSW7_SALMO/821-903
E8BTZ9_SALMO/690-803
E8BUI8_SALMO/636-754
E8BXD9_SALMO/637-750
E8BXV4_SALMO/878-999
E8BYP6_SALMO/821-903
E8BYV3_SALMO/714-822
E8BZS2_SALMO/673-786
E8C2F0_SALMO/633-734
E8C3K9_SALMO/636-754
E8C3P6_SALMO/690-812
E8C5G6_SALMO/690-803
E8C642_SALMO/690-805
E8C643_SALMO/678-793
E8C6F8_SALMO/1086-1205
E8C794_SALMO/1087-1206
E8C941_SALMO/878-999
E8CBJ3_SALMO/690-803
E8CD80_SALMO/714-822
E8CEH8_SALMO/636-754
E8CET9_SALMO/690-812
E8CEV7_SALMO/633-734
E8CGZ4_SALMO/673-786
E8CHL8_SALMO/678-793
E8CHR9_SALMO/70-183
E8CI46_SALMO/355-470
E8CK14_SALMO/110-229
E8CK77_SALMO/821-903
E8CKD1_SALMO/360-479
E8CKS1_SALMO/690-812
E8CL60_SALMO/714-822
E8CLB7_SALMO/821-903
E8CMC0_SALMO/1086-1205
E8CNE5_SALMO/878-999
E8CNL4_SALMO/1087-1206
E8CPU3_SALMO/673-786
E8CR15_SALMO/693-808
E8CR16_SALMO/690-805
E8CSD4_SALMO/636-754
E8CST9_SALMO/637-750
E8CTH6_SALMO/695-808
E8CU91_SALMO/690-803
E8CX54_SALMO/633-734
E8CY57_SALMO/678-793
E8CY89_SALMO/521-640
E8CZ27_SALMO/714-822
E8D0E1_SALMO/41-156
E8D0E2_SALMO/695-808
E8D171_SALMO/690-803
E8D1Z4_SALMO/673-786
E8D2W1_SALMO/616-717
E8D4Z0_SALMO/1087-1206
E8D552_SALMO/373-486
E8D5R6_SALMO/636-754
E8D6Y3_SALMO/690-812
E8D8Y9_SALMO/1086-1205
E8D9X7_SALMO/878-999
E8DAZ3_SALMO/690-803
E8DC25_SALMO/821-903
E8DC81_SALMO/714-822
E8DDL9_SALMO/695-808
E8DF24_SALMO/1086-1205
E8DF90_SALMO/636-754
E8DGU7_SALMO/1087-1206
E8DGZ5_SALMO/673-786
E8DHE8_SALMO/633-734
E8DJF3_SALMO/690-812
E8DLM5_SALMO/693-808
E8DMA8_SALMO/298-411
E8DMD2_SALMO/878-999
E8DMI8_SALMO/295-410
E8DMW0_SALMO/690-812
E8DN32_SALMO/714-822
E8DN89_SALMO/821-903
E8DNW6_SALMO/690-805
E8DNW7_SALMO/693-808
E8DP88_SALMO/1086-1205
E8DPS7_SALMO/1087-1206
E8DRC8_SALMO/637-750
E8DS37_SALMO/633-734
E8DVH0_SALMO/673-786
E8DW47_SALMO/690-803
E8DY67_SALMO/636-754
E8DZ48_SALMO/690-803
E8E1X3_SALMO/1087-1206
E8E2U8_SALMO/821-903
E8E306_SALMO/714-822
E8E382_SALMO/673-786
E8E396_SALMO/690-812
E8E5D2_SALMO/1086-1205
E8E5K2_SALMO/690-805
E8E5K3_SALMO/678-793
E8E620_SALMO/636-754
E8E7M4_SALMO/633-734
E8E9F3_SALMO/637-750
E8E9L0_SALMO/714-822
E8E9R7_SALMO/821-903
E8EA69_SALMO/690-812
E8EAF3_SALMO/1087-1206
E8EAL1_SALMO/637-750
E8EBX1_SALMO/878-999
E8EGH9_SALMO/633-734
E8EHS9_SALMO/690-805
E8EHT0_SALMO/693-808
E8EI45_SALMO/1086-1205
E8EJ61_SALMO/690-803
E8EJT1_SALMO/673-786
E8EKP7_SALMO/636-754
E8ELG0_SALMO/637-750
E8EMZ5_SALMO/673-786
E8EN03_SALMO/714-822
E8EN60_SALMO/821-903
E8ENQ9_SALMO/636-754
E8ESQ3_SALMO/1086-1205
E8ET19_SALMO/693-808
E8ET20_SALMO/690-805
E8ET30_SALMO/1087-1206
E8ETG5_SALMO/878-999
E8EUS5_SALMO/633-734
E8EWW1_SALMO/690-803
E8EY41_SALMO/690-812
E8EYJ6_SALMO/821-903
E8EZM3_SALMO/1086-1205
E8F0E4_SALMO/609-728
E8F120_SALMO/636-754
E8F263_SALMO/673-786
E8F2I6_SALMO/690-812
E8F2J3_SALMO/714-822
E8F2U5_SALMO/616-717
E8F476_SALMO/690-803
E8F568_SALMO/637-750
E8F5S5_SALMO/695-808
E8F612_SALMO/678-793
E8F613_SALMO/690-805
E8FA05_SALMO/878-999
E8FAT2_SALMO/690-803
E8FBQ5_SALMO/690-805
E8FBQ6_SALMO/693-808
E8FDC7_SALMO/1086-1205
E8FF19_SALMO/673-786
E8FGN9_SALMO/878-999
E8FHR6_SALMO/690-812
E8FIL5_SALMO/1087-1206
E8FIR9_SALMO/821-903
E8FIX1_SALMO/714-822
E8FJJ8_SALMO/633-734
E8FK96_SALMO/637-750
E8FKS9_SALMO/695-808
E8FLF9_SALMO/636-754
E8FMZ0_SALMO/616-717
E8FPK6_SALMO/690-812
E8FPW2_SALMO/209-322
E8FQU1_SALMO/690-803
E8FSL7_SALMO/636-754
E8FSW9_SALMO/637-750
E8FVJ2_SALMO/1-114
E8FWU3_SALMO/690-805
E8FWU4_SALMO/693-808
E8FYG8_SALMO/673-786
E8FZF9_SALMO/714-822
E8FZK2_SALMO/821-903
E8FZY7_SALMO/1086-1205
E8G016_SALMO/878-999
E8G1M1_SALMO/394-513
E8G1Q6_SALMO/637-750
E8G2E4_SALMO/695-808
E8G2J5_SALMO/714-822
E8G3B3_SALMO/311-426
E8G3B4_SALMO/690-805
E8G4I8_SALMO/690-812
E8G4V6_SALMO/636-754
E8G5G5_SALMO/673-786
E8G6M3_SALMO/633-734
E8G8R2_SALMO/1086-1205
E8G9Z0_SALMO/821-903
E8GAP8_SALMO/878-999
E8GBU7_SALMO/690-803
E8GD47_SALMO/690-812
E8GD91_SALMO/821-903
E8GDE8_SALMO/714-822
E8GDG8_SALMO/1087-1206
E8GFX4_SALMO/878-999
E8GGV7_SALMO/1086-1205
E8GH71_SALMO/678-793
E8GH72_SALMO/690-805
E8GHB9_SALMO/673-786
E8GHT6_SALMO/637-750
E8GIA2_SALMO/636-754
E8GJE3_SALMO/690-803
E8GLY6_SALMO/633-734
E8GPZ5_SALMO/633-734
E8GT52_SALMO/637-750
E8GT62_SALMO/1087-1206
E8GTC0_SALMO/1086-1205
E8GU63_SALMO/678-793
E8GUR7_SALMO/714-822
E8GUX4_SALMO/821-903
E8GV37_SALMO/695-808
E8GVA9_SALMO/690-812
E8GWG8_SALMO/690-803
E8GXY5_SALMO/673-786
E8H056_SALMO/636-754
E8H258_ECO57/687-802
E8H259_ECO57/687-802
E8H380_ECO57/670-785
E8H461_ECO57/714-822
E8H4D7_ECO57/821-904
E8H504_ECO57/674-787
E8H8B9_ECO57/636-754
E8H9F0_ECO57/679-798
E8HA01_ECO57/419-526
E8HD54_ECO57/695-808
E8HDF4_ECO57/690-812
E8HE58_ECO57/1087-1206
E8HF41_ECO57/1086-1205
E8HF48_ECO57/678-797
E8HF77_ECO57/642-752
E8HFY0_ECOLX/687-802
E8HFY1_ECOLX/687-802
E8HGJ6_ECOLX/670-785
E8HI12_ECOLX/714-822
E8HI18_ECOLX/821-904
E8HIU1_ECOLX/674-787
E8HLY8_ECOLX/636-754
E8HN69_ECOLX/679-798
E8HP59_ECOLX/419-526
E8HS02_ECOLX/695-808
E8HSA3_ECOLX/690-812
E8HT04_ECOLX/1087-1206
E8HTY9_ECOLX/1086-1205
E8HTZ6_ECOLX/678-797
E8HU22_ECOLX/642-752
E8HV65_ECOLX/687-802
E8HV66_ECOLX/687-802
E8HVY3_ECOLX/670-785
E8HX14_ECOLX/714-822
E8HX87_ECOLX/821-904
E8HXV6_ECOLX/674-787
E8I128_ECOLX/618-736
E8I257_ECOLX/679-798
E8I2Q4_ECOLX/419-526
E8I616_ECOLX/695-808
E8I6B8_ECOLX/690-812
E8I6N9_ECOLX/1087-1206
E8I7U1_ECOLX/1086-1205
E8I7U8_ECOLX/678-797
E8I7X5_ECOLX/642-752
E8I988_ECOLX/670-785
E8IAE9_ECOLX/714-822
E8IAM2_ECOLX/821-904
E8IB91_ECOLX/674-787
E8IF46_ECOLX/618-736
E8IG79_ECOLX/679-798
E8IGU2_ECOLX/419-526
E8IJB9_ECOLX/695-808
E8IJM1_ECOLX/690-812
E8IKB8_ECOLX/1087-1206
E8IL90_ECOLX/1086-1205
E8IL97_ECOLX/678-797
E8ILC5_ECOLX/642-752
E8ILN7_ECOLX/687-802
E8ILN8_ECOLX/687-802
E8INF6_ECOLX/714-822
E8INN7_ECOLX/821-904
E8IP99_ECOLX/674-787
E8IT10_ECOLX/636-754
E8IUE7_ECOLX/679-798
E8IVF1_ECOLX/419-526
E8IXF4_ECOLX/695-808
E8IXT6_ECOLX/690-812
E8IYF5_ECOLX/1087-1206
E8IZC9_ECOLX/1086-1205
E8IZD6_ECOLX/678-797
E8IZG4_ECOLX/642-752
E8IZR3_ECOLX/687-802
E8IZR4_ECOLX/687-802
E8J0L3_ECOLX/670-785
E8J1I5_ECO57/687-802
E8J1I6_ECO57/687-802
E8J2H1_ECO57/670-785
E8J3J4_ECO57/714-822
E8J3R9_ECO57/821-904
E8J4D9_ECO57/674-787
E8J752_ECO57/636-754
E8J8P1_ECO57/679-798
E8J997_ECO57/419-526
E8JCH5_ECO57/695-808
E8JCS6_ECO57/690-812
E8JDH6_ECO57/1087-1206
E8JEC2_ECO57/642-752
E8JED9_ECO57/1086-1205
E8JEE6_ECO57/678-797
E8JJE6_9ACTO/1110-1229
E8KGE5_9PAST/680-799
E8KKF8_9PAST/139-260
E8KKP2_9PAST/719-827
E8L899_9RHIZ/586-697
E8L8X7_9RHIZ/820-925
E8L9K7_9RHIZ/582-687
E8LQG3_9VIBR/714-822
E8LSX6_9VIBR/817-945
E8LU42_9VIBR/571-684
E8LUJ5_9VIBR/676-797
E8LXE2_9VIBR/1285-1390
E8M2V4_9VIBR/734-796
E8M3U5_9VIBR/676-797
E8M5B0_9VIBR/571-682
E8M6I9_9VIBR/677-795
E8MAE1_9VIBR/1285-1390
E8MAJ2_9VIBR/714-822
E8MAR5_9VIBR/817-945
E8MZF7_ANATU/576-677
E8N271_ANATU/809-915
E8N8C9_MICTS/658-766
E8NA75_MICTS/618-737
E8NDP7_MICTS/569-676
E8NID6_SALET/690-805
E8NID7_SALET/692-807
E8NLA0_SALET/690-812
E8NMC1_SALET/890-1009
E8NND0_SALET/878-999
E8NP27_SALET/714-822
E8NPN6_SALET/1087-1206
E8NPY7_SALET/823-905
E8NR03_SALET/637-750
E8NSB0_SALET/682-795
E8NSU7_SALET/891-1010
E8NTX6_SALET/633-734
E8NU75_SALET/636-754
E8NUU4_SALET/575-682
E8NUW3_SALET/690-803
E8NVF4_SALET/695-808
E8NXH4_YERPH/574-681
E8NZZ7_YERPH/697-810
E8P082_YERPH/580-701
E8P2W7_YERPH/714-822
E8P3T3_YERPH/689-802
E8P4U7_YERPH/820-909
E8PAF1_ACIB1/664-772
E8PI97_ACIB1/637-751
E8PI99_ACIB1/614-725
E8PJK3_THESS/549-660
E8PK48_THESS/906-1043
E8PK54_THESS/729-835
E8PLL6_THESS/1049-1168
E8PMP6_THESS/619-738
E8PPG2_THESS/866-986
E8PR89_THESS/567-672
E8PTZ1_ECOLW/890-1009
E8Q020_ECOLW/891-1010
E8Q3N6_ECOLW/575-682
E8QIC0_HELP4/649-770
E8QQE6_HELPR/649-770
E8QSM5_HELPW/649-770
E8QX37_ISOPI/592-702
E8R4Z4_ISOPI/871-977
E8RDY6_9DELT/569-666
E8RGW9_9DELT/570-678
E8RIM9_9DELT/924-1057
E8RIW3_9DELT/609-728
E8RJB7_9DELT/671-779
E8RQ23_9CAUL/617-717
E8RV46_9CAUL/583-694
E8RWW9_MICSL/1074-1192
E8RWZ8_MICSL/567-677
E8S7H3_MICSL/707-804
E8S879_MICSL/922-1041
E8SAK7_MICSL/590-697
E8SEY7_STAPH/821-928
E8SFG7_STAPH/1074-1193
E8SMA8_NEIGO/656-752
E8SU05_GEOS2/824-932
E8SUM6_GEOS2/933-1052
E8SUR2_GEOS2/596-703
E8SZD8_GEOS2/558-661
E8T292_THEA1/564-671
E8T2Y1_THEA1/1014-1163
E8T557_THEA1/735-845
E8T740_MESCW/832-937
E8T8K7_MESCW/595-706
E8TDG8_MESCW/653-761
E8TKI8_MESCW/585-695
E8TKV6_MESCW/794-914
E8TQ86_ALIDB/598-717
E8TWE1_ALIDB/1104-1223
E8TWF4_ALIDB/572-682
E8U0Q2_ALIDB/856-984
E8U0Q8_ALIDB/833-939
E8U2K4_ALIDB/781-891
E8U558_DEIML/553-664
E8U736_DEIML/569-681
E8U7D7_DEIML/828-936
E8UGL0_TAYEM/687-775
E8UZU4_TERSS/717-823
E8V272_TERSS/855-961
E8V3P9_TERSS/600-711
E8VDX7_BACST/1079-1198
E8VF60_BACST/825-933
E8VGS0_BACST/557-659
E8VI49_BACST/822-929
E8VJW4_BACST/565-672
E8VKE6_BACST/597-704
E8VLJ2_VIBVU/676-797
E8VSI8_VIBVU/817-945
E8VUN1_VIBVU/579-692
E8VVA3_VIBVU/714-822
E8VWI5_VIBVU/1282-1387
E8W0L3_STRFA/642-750
E8W1M5_STRFA/622-725
E8W3X0_STRFA/735-826
E8W5N8_STRFA/599-719
E8W6Z8_STRFA/647-755
E8WC51_STRFA/577-684
E8WC82_STRFA/613-724
E8WHJ1_GEOS8/854-961
E8WHJ6_GEOS8/854-984
E8WIS1_GEOS8/879-999
E8WJA6_GEOS8/721-819
E8WK72_GEOS8/658-766
E8WN96_GEOS8/929-1063
E8WP19_GEOS8/1059-1177
E8WP82_GEOS8/551-661
E8WQ14_GEOS8/727-816
E8WSE3_GEOS8/793-899
E8WSM1_GEOS8/602-697
E8X3X6_ACISM/842-948
E8X411_ACISM/598-713
E8X510_ACISM/609-716
E8X6P8_ACISM/840-946
E8X8D0_SALT4/1087-1206
E8X982_SALT4/633-734
E8X9T6_SALT4/575-682
E8X9V6_SALT4/690-803
E8XC19_SALT4/637-750
E8XCS1_SALT4/695-808
E8XEA2_SALT4/714-822
E8XEG6_SALT4/823-905
E8XFV9_SALT4/636-754
E8XGL9_SALT4/682-795
E8XH77_SALT4/878-999
E8XHQ8_SALT4/690-812
E8XI78_SALT4/690-805
E8XI79_SALT4/692-807
E8XJ18_SALT4/890-1009
E8XJ25_SALT4/1086-1205
E8XKA1_SALT4/891-1010
E8XMU4_RAHSY/625-746
E8XQB5_RAHSY/644-752
E8XR75_RAHSY/576-683
E8XRJ6_RAHSY/585-694
E8XRZ9_RAHSY/812-904
E8XS62_RAHSY/1089-1208
E8XSK3_RAHSY/890-1009
E8XUF7_RAHSY/697-812
E8XUF8_RAHSY/696-809
E8XZR5_RAHSY/672-785
E8Y231_ECOKO/690-812
E8Y3N2_ECOKO/695-808
E8Y4S6_ECOKO/575-682
E8Y530_ECOKO/670-785
E8Y7V8_ECOKO/679-798
E8Y8C8_ECOKO/677-792
E8Y8C9_ECOKO/687-802
E8Y9B1_ECOKO/642-752
E8Y9X7_ECOKO/678-797
E8Y9Y3_ECOKO/1086-1205
E8YBU6_ECOKO/636-754
E8YD68_ECOKO/821-904
E8YD98_ECOKO/1087-1206
E8YE06_ECOKO/714-822
E8YFZ6_9BURK/576-686
E8YH28_9BURK/622-733
E8YIZ5_9BURK/666-774
E8YM90_9BURK/837-942
E8YTV8_9BURK/647-755
E8YVX3_9BURK/845-974
E8ZYE4_SALET/662-770
E8ZYX6_SALET/633-734
E8ZZT4_SALET/695-808
E9A125_SALET/1087-1206
E9A1V0_SALET/1086-1205
E9A1V9_SALET/678-797
E9A2I9_SALET/691-806
E9A2J0_SALET/690-805
E9A2M8_SALET/873-994
E9A3F9_SALET/637-750
E9A3S8_SALET/714-822
E9A478_SALET/823-905
E9A4Y1_SALET/682-795
E9A7W0_SALET/636-754
E9A8D7_SALET/690-812
E9A960_SALET/402-521
E9A9Y5_SALET/419-526
E9AA05_SALET/690-803
E9CL01_9ENTR/676-795
E9DUC9_METAQ/766-841
E9KN65_9RHIZ/714-819
E9NQE6_9RHOO/678-782
E9RFD1_9BACI/892-1001
E9RNE7_LACRE/1072-1190
E9RZP5_9FIRM/579-685
E9SV52_COREQ/624-744
E9SWA2_COREQ/645-754
E9SXD7_COREQ/1091-1210
E9T3G4_COREQ/588-695
E9T580_COREQ/699-819
E9T5S9_COREQ/42-138
E9T8S6_ECOLX/618-736
E9T8W5_ECOLX/678-797
E9T8X2_ECOLX/1086-1205
E9T9B4_ECOLX/694-802
E9T9I4_ECOLX/823-906
E9TAL2_ECOLX/679-798
E9TB69_ECOLX/642-752
E9TDK3_ECOLX/687-802
E9TDK4_ECOLX/687-802
E9TEH3_ECOLX/690-812
E9TET3_ECOLX/695-808
E9TEX3_ECOLX/969-1088
E9THR7_ECOLX/670-785
E9TK67_ECOLX/419-526
E9TNY5_ECOLX/419-526
E9TPA6_ECOLX/975-1094
E9TQE4_ECOLX/1086-1205
E9TQF0_ECOLX/678-797
E9TTJ9_ECOLX/618-736
E9TTR8_ECOLX/642-752
E9TU54_ECOLX/695-803
E9TVF0_ECOLX/670-785
E9TVY7_ECOLX/690-812
E9TWJ2_ECOLX/823-906
E9TX34_ECOLX/695-808
E9TYA9_ECOLX/679-798
E9U632_ECOLX/695-808
E9U9C3_ECOLX/419-526
E9UBG0_ECOLX/690-812
E9UCZ7_ECOLX/678-797
E9UD02_ECOLX/1086-1205
E9UD67_ECOLX/618-736
E9UDH1_ECOLX/670-785
E9UEI5_ECOLX/642-752
E9UEN5_ECOLX/679-798
E9UF52_ECOLX/823-906
E9UFD4_ECOLX/699-807
E9UGW9_ECOLX/975-1094
E9UL12_ECOLX/695-808
E9ULY8_ECOLX/695-808
E9UN64_9ACTO/572-674
E9UYP0_9ACTO/622-741
E9UZA7_9ACTO/641-748
E9V065_9ACTO/650-758
E9V3X5_ECOLX/621-734
E9V4U2_ECOLX/690-812
E9V6M4_ECOLX/1086-1205
E9V6M8_ECOLX/678-797
E9V6Q2_ECOLX/642-752
E9V6U8_ECOLX/687-802
E9V6U9_ECOLX/687-802
E9V7M5_ECOLX/670-785
E9V8R1_ECOLX/714-822
E9V8Y8_ECOLX/821-904
E9VD46_ECOLX/419-526
E9VE84_ECOLX/636-754
E9VF20_ECOLX/1087-1206
E9VFS4_ECOLX/679-798
E9VK10_ECOLX/621-734
E9VK99_ECOLX/690-812
E9VNT4_ECOLX/1086-1205
E9VNT8_ECOLX/678-797
E9VNW2_ECOLX/642-752
E9VP09_ECOLX/687-802
E9VP10_ECOLX/687-802
E9VPU9_ECOLX/670-785
E9VR18_ECOLX/714-822
E9VR94_ECOLX/821-904
E9VUB0_ECOLX/636-754
E9VVC0_ECOLX/419-526
E9VVV0_ECOLX/679-798
E9VWV9_ECOLX/1087-1206
E9VZG2_ECOLX/1086-1205
E9VZG8_ECOLX/678-797
E9VZJ7_ECOLX/642-752
E9VZQ4_ECOLX/687-802
E9VZQ5_ECOLX/687-802
E9W0I5_ECOLX/670-785
E9W1B4_ECOLX/419-526
E9W3P9_ECOLX/821-904
E9W3W5_ECOLX/714-822
E9W544_ECOLX/1087-1206
E9W5P7_ECOLX/690-812
E9W7H3_ECOLX/636-754
E9W8T9_ECOLX/695-808
E9WA34_ECOLX/679-798
E9WCV2_ECOLX/695-808
E9WD53_ECOLX/690-812
E9WDR0_ECOLX/824-943
E9WEJ9_ECOLX/1086-1205
E9WEK5_ECOLX/678-797
E9WEN6_ECOLX/642-752
E9WET8_ECOLX/687-802
E9WET9_ECOLX/687-802
E9WFS7_ECOLX/670-785
E9WGQ0_ECOLX/714-822
E9WGY4_ECOLX/821-904
E9WJY7_ECOLX/419-526
E9WLY6_ECOLX/618-736
E9WMV5_ECOLX/679-798
E9WQK7_ECOLX/370-492
E9WR71_ECOLX/695-808
E9WRZ1_ECOLX/1087-1206
E9WSR6_ECOLX/1086-1205
E9WSS2_ECOLX/664-783
E9WSV0_ECOLX/642-752
E9WW15_ECOLX/821-904
E9WW94_ECOLX/714-822
E9WX28_ECOLX/670-785
E9WXY3_ECOLX/687-802
E9WXY4_ECOLX/687-802
E9WY82_ECOLX/419-526
E9X064_ECOLX/618-736
E9X1G5_ECOLX/679-798
E9X2S4_ECOLX/670-785
E9X3I4_ECOLX/687-802
E9X3I5_ECOLX/687-802
E9X3V3_ECOLX/642-752
E9X3Y1_ECOLX/678-797
E9X3Y7_ECOLX/1086-1205
E9X4M3_ECOLX/1087-1206
E9X5E5_ECOLX/690-812
E9X5P8_ECOLX/695-808
E9X8J6_ECOLX/419-526
E9XC26_ECOLX/714-822
E9XC77_ECOLX/821-904
E9XD53_ECOLX/636-754
E9XFA8_ECOLX/679-798
E9XIX1_ECOLX/670-785
E9XJZ4_ECOLX/687-802
E9XJZ5_ECOLX/687-802
E9XKA4_ECOLX/642-752
E9XKD9_ECOLX/678-797
E9XKK2_ECOLX/1086-1205
E9XKV9_ECOLX/821-904
E9XL40_ECOLX/714-822
E9XM83_ECOLX/1087-1206
E9XMW6_ECOLX/690-812
E9XN61_ECOLX/695-808
E9XRV5_ECOLX/419-526
E9XSQ0_ECOLX/636-754
E9XUS8_ECOLX/679-798
E9XX82_ECOLX/695-808
E9XXI6_ECOLX/690-812
E9XY39_ECOLX/1087-1206
E9XYW1_ECOLX/678-797
E9XYY9_ECOLX/642-752
E9XZ64_ECOLX/687-802
E9XZ65_ECOLX/687-802
E9Y009_ECOLX/670-785
E9Y120_ECOLX/714-822
E9Y198_ECOLX/821-904
E9Y475_ECOLX/419-526
E9Y707_ECOLX/636-754
E9Y7D2_ECOLX/679-798
E9Y9D8_ECOLX/687-802
E9Y9D9_ECOLX/687-802
E9Y9K7_ECOLX/642-752
E9Y9N5_ECOLX/678-797
E9Y9P1_ECOLX/1036-1155
E9YAB0_ECOLX/1087-1206
E9YAW7_ECOLX/690-812
E9YB72_ECOLX/695-808
E9YBC0_ECOLX/821-904
E9YBK2_ECOLX/714-822
E9YCJ2_ECOLX/670-785
E9YG54_ECOLX/636-754
E9YKC1_ECOLX/419-526
E9YKM6_ECOLX/679-798
E9YNC8_ECOLX/416-531
E9YNC9_ECOLX/677-792
E9YP69_ECOLX/670-785
E9YQ69_ECOLX/714-822
E9YQE6_ECOLX/821-904
E9YSB4_ECOLX/695-808
E9YSS1_ECOLX/690-812
E9YVS0_ECOLX/636-754
E9YWQ4_ECOLX/419-526
E9YZK5_ECOLX/1087-1206
E9Z0M2_ECOLX/679-798
E9Z0W4_ECOLX/1086-1205
E9Z0X2_ECOLX/623-742
E9Z108_ECOLX/642-752
E9Z1W1_ECOLX/894-1010
E9Z515_ESCFE/714-822
E9Z6R1_ESCFE/1087-1206
E9Z816_ESCFE/690-812
E9Z8N5_ESCFE/678-797
E9Z9I8_ESCFE/821-904
E9ZB09_ESCFE/689-802
E9ZBS8_ESCFE/419-526
E9ZCZ9_ESCFE/636-754
E9ZD83_ESCFE/679-798
E9ZEG6_ESCFE/1086-1205
E9ZHU4_MYCTU/1085-1205
E9ZIN1_MYCTU/623-744
E9ZMY6_MYCTU/660-771
E9ZNN2_MYCTU/715-799
E9ZRL4_MYCTU/619-736
F0A934_NEIME/656-752
F0AET1_NEIME/656-752
F0AQY5_NEIME/656-752
F0B2A0_NEIME/656-752
F0BA39_9XANT/650-758
F0BBT5_9XANT/597-708
F0BCC3_9XANT/651-737
F0BLF8_9XANT/651-737
F0BMG6_9XANT/650-758
F0BU94_9XANT/614-725
F0C3E3_9XANT/650-758
F0C5T3_9XANT/656-742
F0C7Y1_9XANT/614-725
F0CE62_SALMO/695-808
F0CF82_SALMO/594-715
F0CFJ2_SALMO/695-808
F0CGJ5_SALMO/878-999
F0CHL8_SALMO/695-808
F0CI18_SALMO/695-808
F0CIR1_SALMO/878-999
F0CJT4_SALMO/695-808
F0CKN1_SALMO/695-808
F0CLK7_SALMO/695-808
F0CMW7_SALMO/695-808
F0CNU6_SALMO/695-808
F0CPH6_SALMO/695-808
F0CQF1_SALMO/695-808
F0CRC9_SALMO/695-808
F0CS51_SALMO/695-808
F0CTJ7_SALMO/695-808
F0CV25_SALMO/878-999
F0CW47_SALMO/695-808
F0CWK2_SALMO/878-999
F0CXM6_SALMO/695-808
F0CYK1_SALMO/695-808
F0CZ06_SALMO/695-808
F0D0S9_SALMO/695-808
F0D4V0_STAAU/821-933
F0D5N0_STAAU/1080-1199
F0DAD0_STAAU/821-933
F0DD97_STAAU/1080-1199
F0DL68_9FIRM/413-518
F0DLD9_9FIRM/677-797
F0DMI6_9FIRM/555-660
F0DMW5_9FIRM/571-687
F0DN05_9FIRM/414-520
F0E6N9_9PSED/811-916
F0E7Q3_9PSED/576-696
F0EB09_9PSED/684-803
F0EU38_HAEPA/420-527
F0EUF0_HAEPA/682-804
F0EVE8_HAEPA/714-822
F0F2D7_9NEIS/1073-1192
F0FVQ0_9BURK/79-190
F0FYB2_9BURK/575-685
F0FZL5_9BURK/685-804
F0G4G8_9BURK/429-537
F0G553_9BURK/784-904
F0G8V3_9BURK/837-910
F0G933_9BURK/1094-1213
F0GJW5_9BURK/422-530
F0HIN4_9FIRM/579-686
F0HKL2_9ACTN/800-916
F0HKL6_9ACTN/833-951
F0HKM0_9ACTN/788-905
F0HKM7_9ACTN/865-969
F0HKN2_9ACTN/835-952
F0HKQ7_9ACTN/853-970
F0HKR5_9ACTN/687-802
F0HKS7_9ACTN/922-1022
F0HKT2_9ACTN/604-723
F0HKT7_9ACTN/604-723
F0HKY4_9ACTN/741-848
F0HM91_9ACTN/792-897
F0HMM2_9ACTN/708-806
F0HMP5_9ACTN/965-1082
F0HN02_9ACTN/606-706
F0HNE6_9ACTN/785-904
F0HNL3_9ACTN/740-849
F0HNS4_9ACTN/702-823
F0HNZ3_9ACTN/425-531
F0HPS0_9ACTN/642-745
F0HQL0_9ACTN/703-809
F0HQM7_9ACTN/801-922
F0HQU2_9ACTN/581-688
F0HR88_9ACTN/718-827
F0HRA6_9ACTN/684-788
F0HRN6_9ACTN/680-781
F0HRS8_9ACTN/689-804
F0HRV1_9ACTN/740-858
F0HRW7_9ACTN/631-736
F0HSN2_9ACTN/753-873
F0IX11_ACIMA/809-914
F0IYW4_ACIMA/1085-1204
F0J0V0_ACIMA/649-755
F0J2T4_ACIMA/604-722
F0J365_ACIMA/729-835
F0J3A9_ACIMA/649-757
F0J4X2_ACIMA/772-875
F0J7B6_ACIMA/553-664
F0J7N0_ACIMA/729-785
F0JBP8_DESDE/601-714
F0JD31_DESDE/571-684
F0JDC6_DESDE/607-723
F0JDF2_DESDE/547-641
F0JDG3_DESDE/538-635
F0JEH6_DESDE/879-999
F0JEK4_DESDE/886-1009
F0JF85_DESDE/583-692
F0JFJ7_DESDE/557-666
F0JK08_DESDE/881-1002
F0JK53_DESDE/627-732
F0JK71_DESDE/892-1004
F0JLQ5_ESCFE/679-798
F0JM17_ESCFE/690-812
F0JNU3_ESCFE/689-802
F0JPS4_ESCFE/419-526
F0JQ54_ESCFE/678-797
F0JSI1_ESCFE/1087-1206
F0JVI0_ESCFE/618-736
F0JVU9_ESCFE/821-904
F0JWQ2_ESCFE/714-822
F0JX06_ESCFE/1086-1205
F0KGG6_ACICP/637-751
F0KGG8_ACICP/614-725
F0KLQ8_ACICP/664-772
F0KRC4_YERE3/879-1000
F0KRH2_YERE3/715-823
F0KRZ0_YERE3/574-681
F0KTW9_YERE3/650-758
F0KV64_YERE3/683-802
F0KW34_YERE3/754-842
F0KX83_YERE3/662-781
F0KYM9_YERE3/695-808
F0KYW3_YERE3/625-746
F0L1M9_9RHIZ/623-734
F0L4N7_9RHIZ/648-756
F0LD33_9RHIZ/578-689
F0LDK0_9RHIZ/620-740
F0LDR0_9RHIZ/821-926
F0LEU3_9RHIZ/647-754
F0LIX5_THEBM/519-624
F0LJH1_THEBM/553-654
F0LRJ7_VIBFU/890-1008
F0LS29_VIBFU/572-685
F0LSJ7_VIBFU/676-797
F0LTV4_VIBFU/818-946
F0LUE1_VIBFU/675-792
F0LUR4_VIBFU/417-524
F0LX46_VIBFU/645-753
F0LXA6_VIBFU/714-822
F0LXR1_VIBFU/649-759
F0LYV3_VIBFU/690-803
F0LZ82_VIBFU/1254-1359
F0M2V7_ARTPP/650-758
F0M4R2_ARTPP/651-769
F0M5A5_ARTPP/1090-1209
F0M6D3_ARTPP/613-720
F0M739_ARTPP/652-759
F0MYW8_NEIMP/656-752
F0N3N4_NEIMO/656-752
F0NC73_SULIR/821-930
F0NDR0_SULIR/858-969
F0NGG1_SULIR/1032-1150
F0NGW9_SULIR/548-650
F0NLR5_SULIH/821-930
F0NNY8_SULIH/858-969
F0NPG1_SULIH/548-650
F0P533_STAPE/1074-1193
F0P6G1_STAPE/821-928
F0PET7_ENTF6/792-898
F0PLM2_BACT0/1078-1196
F0PMN9_BACT0/824-932
F0PYF5_BACT0/824-932
F0Q0V9_ACIAP/645-761
F0Q6K5_ACIAP/608-737
F0Q6Z4_ACIAP/1109-1228
F0Q747_ACIAP/573-683
F0Q8K6_ACIAP/651-713
F0QE79_ACIBD/664-772
F0QHF0_ACIBD/637-751
F0QHF2_ACIBD/614-725
F0QWH7_VULM7/783-889
F0RBU7_CELLC/583-695
F0RM08_DEIPM/559-670
F0RPH7_DEIPM/885-993
F0S1G9_DESTD/605-713
F0SIN0_PLABD/617-719
F0SK91_PLABD/624-730
F0SPC9_PLABD/602-698
F0SX98_SYNGF/782-886
F0T2U8_SYNGF/562-657
F0T790_METSL/28-130
F0T794_METSL/787-893
F1B9P4_SORCE/600-715
F1SVN3_METMP/564-670
F1TLY4_PROAC/1098-1216
F1TLZ1_PROAC/602-728
F1TV85_PROAC/1098-1216
F1TV93_PROAC/602-728
F1U2F8_PROAC/1098-1216
F1U2Q1_PROAC/701-827
F1U9S1_PROAC/1098-1216
F1U9S8_PROAC/731-857
F1UHZ0_PROAC/602-728
F1UHZ8_PROAC/1098-1216
F1UQG3_PROAC/1098-1216
F1UQH1_PROAC/533-659
F1UUW9_PROAC/602-728
F1UVA3_PROAC/1098-1216
F1V4E8_PROAC/1098-1216
F1V4F6_PROAC/533-659
F1VA05_PROAC/1098-1216
F1VA12_PROAC/602-728
F1VJL2_PROAC/602-728
F1VJM0_PROAC/1098-1216
F1VSK3_MORCA/1087-1206
F1VUH9_9BURK/412-531
F1VVZ0_9BURK/806-912
F1W3C7_9BURK/851-979
F1W8C7_MORCA/1087-1206
F1WG84_MORCA/1087-1206
F1WIJ6_MORCA/2-83
F1WMX0_MORCA/1087-1206
F1WU09_MORCA/1087-1206
F1WX75_MORCA/1087-1206
F1X687_MORCA/1087-1206
F1XAV1_MORCA/1087-1206
F1XEU5_MORCA/1087-1206
F1XIK6_ECO57/690-812
F1XLL9_ECO57/695-808
F1XMH6_ECO57/600-713
F1XNW8_ECO57/714-822
F1XP45_ECO57/821-904
F1XQG7_ECO57/1087-1206
F1XQT9_ECO57/687-802
F1XQU0_ECO57/677-792
F1XRN7_ECO57/670-785
F1XTG3_ECO57/642-752
F1XTJ4_ECO57/1086-1205
F1XXY9_ECO57/636-754
F1XZ73_ECO57/1087-1206
F1Y3E3_ECO57/687-802
F1Y3E4_ECO57/687-802
F1Y491_ECO57/670-785
F1Y7X7_ECO57/642-752
F1Y808_ECO57/1086-1205
F1Y8L3_ECO57/674-787
F1Y9S1_ECO57/618-736
F1YAF4_ECO57/714-822
F1YAN0_ECO57/821-904
F1YBZ5_ECO57/690-812
F1YC92_ECO57/695-808
F1YEJ6_9ACTO/678-798
F1YHX7_9ACTO/707-800
F1YI18_9ACTO/595-706
F1YJB1_9ACTO/1092-1210
F1YW02_9PROT/895-1014
F1Z348_9SPHN/599-710
F1Z3Z5_9SPHN/655-759
F1Z7A2_9SPHN/810-915
F1ZH37_ECOLX/690-812
F1ZHK0_ECOLX/396-511
F1ZHK1_ECOLX/686-801
F1ZIF0_ECOLX/670-785
F1ZJK0_ECOLX/714-822
F1ZJS9_ECOLX/821-904
F1ZNV1_ECOLX/618-736
F1ZQ11_ECOLX/679-798
F1ZQJ7_ECOLX/419-526
F2A2M5_RHIET/621-741
F2A5J6_RHIET/594-704
F2A5R0_RHIET/661-769
F2A698_RHIET/581-692
F2A7V6_RHIET/680-788
F2AC46_RHIET/742-840
F2AHJ5_RHIET/820-925
F2AMR5_RHOBA/635-741
F2AX08_RHOBA/269-371
F2AXL9_RHOBA/629-721
F2BDW1_9NEIS/1074-1193
F2C0Y9_HAEAE/492-553
F2C2I2_HAEAE/717-825
F2C393_HAEAE/687-800
F2ENG2_PANAN/891-1010
F2EPN5_PANAN/813-904
F2ESV5_PANAN/575-686
F2ETN5_PANAN/708-829
F2EUF6_PANAN/647-757
F2EV97_PANAN/645-754
F2FBP9_SALDU/821-903
F2FBY9_SALDU/626-744
F2FDR8_SALDU/690-812
F2FE45_SALDU/1087-1206
F2FEA6_SALDU/673-786
F2FFX9_SALDU/1086-1205
F2FGA8_SALDU/891-1010
F2FGM1_SALDU/890-1009
F2FGT4_SALDU/676-791
F2FGT5_SALDU/690-805
F2FIF0_SALDU/878-999
F2FIY6_SALDU/575-682
F2FJ05_SALDU/690-803
F2FMH8_SALDU/695-808
F2FMR9_SALDU/637-750
F2FP58_SALDU/714-822
F2FQP7_SALGL/637-750
F2FQX1_SALGL/891-1010
F2FRQ5_SALGL/695-808
F2FS20_SALGL/714-822
F2FSM6_SALGL/822-903
F2FSV1_SALGL/690-812
F2FU66_SALGL/636-754
F2FUI0_SALGL/682-795
F2FV79_SALGL/1087-1206
F2FXN9_SALGL/1086-1205
F2FXP6_SALGL/890-1009
F2FY26_SALGL/575-682
F2FYH3_SALGL/690-805
F2FZG1_SALGL/878-999
F2G0Z4_SALGL/616-717
F2G722_ALTMD/602-722
F2G977_ALTMD/603-717
F2G9X7_ALTMD/1092-1211
F2GA71_ALTMD/649-772
F2GEV8_MYCTU/623-744
F2GG26_MYCTU/1085-1205
F2GJK9_MYCTU/715-799
F2GLZ5_MYCTU/619-736
F2GP97_MYCTU/660-771
F2GTG3_BRUME/588-697
F2GX57_BRUME/1043-1162
F2GZ24_BRUME/651-759
F2H746_BACTU/824-932
F2HAV0_BACTU/1078-1196
F2HCX0_BACTU/824-932
F2HUU7_BRUME/553-662
F2HXV5_BRUME/1043-1162
F2HZN8_BRUME/622-730
F2ILK7_VIBCH/675-793
F2ISW5_VIBCH/714-822
F2IY51_9PROT/820-925
F2J0S2_9PROT/688-794
F2J1C6_9PROT/682-801
F2J1K9_9PROT/604-714
F2JB59_HELPY/649-770
F2JF58_HELPY/649-770
F2JWR7_9GAMM/645-753
F2JXS3_9GAMM/595-706
F2K7E5_PSEBR/1091-1210
F2KEH6_PSEBR/587-697
F2KF42_PSEBR/717-825
F2KFX2_PSEBR/813-918
F2KKS5_PSEBR/576-696
F2KPH6_ARCVE/4-106
F2KRH5_ARCVE/788-926
F2L0K5_9CREN/698-817
F2L0M4_9CREN/1046-1166
F2L106_9CREN/991-1111
F2L7H4_BURGA/576-686
F2LC01_BURGA/837-942
F2LLT8_BURGA/653-761
F2LME3_BURGA/686-804
F2LMV2_BURGA/1094-1213
F2LPT0_BURGA/600-711
F2LQ71_BURGA/660-768
F2LU06_9DELT/809-926
F2LXM7_9DELT/698-785
F2MSR9_ENTFA/792-898
F2MWH2_PSEST/686-805
F2MWV6_PSEST/1089-1208
F2MXL6_PSEST/655-763
F2MYF3_PSEST/717-825
F2N0P6_PSEST/569-680
F2N0T7_PSEST/572-691
F2N284_PSEST/682-801
F2NH78_9DELT/789-895
F2NH89_9DELT/786-892
F2NH93_9DELT/785-891
F2NH95_9DELT/415-521
F2NJZ6_9DELT/782-881
F2NM05_9DEIN/722-812
F2NPN8_9DEIN/829-937
F2NR01_9DEIN/1073-1192
F2NR99_9DEIN/559-670
F2P693_PHOMO/714-822
F2P7E8_PHOMO/682-803
F2P824_PHOMO/818-946
F2P8M2_PHOMO/686-808
F2P904_PHOMO/678-799
F2P9A3_PHOMO/653-770
F2PAB3_PHOMO/666-785
F2PD44_PHOMO/692-805
F2PE32_PHOMO/586-707
F2PF67_PHOMO/665-782
F2PFR2_PHOMO/417-524
F2PFW5_PHOMO/685-804
F2R131_9ACTO/598-705
F2R7P1_9ACTO/618-721
F2R8H3_9ACTO/657-777
F2RE73_9ACTO/606-726
F2RGV8_9ACTO/643-751
F2RIK1_9ACTO/734-824
F2RKL9_9ACTO/614-725
F2TN60_AJEDE/153-220
F2UVD7_ACTVI/1110-1227
F2UVS6_ACTVI/163-262
F2V2U7_MYCTU/715-799
F2V460_MYCTU/1085-1205
F2V690_MYCTU/623-744
F2V8E0_MYCTU/660-771
F2Z6I3_HALMA/810-916
FDHA_DESGI/885-1006
FDHA_METFO/568-674
FDHA_METJA/561-667
FDHF_ECOLI/575-682
FDHL_BACSU/826-934
FDHL_STAA3/821-933
FDHL_STAA8/821-933
FDHL_STAAB/821-933
FDHL_STAAC/821-933
FDHL_STAAM/821-933
FDHL_STAAN/821-933
FDHL_STAAR/821-933
FDHL_STAAS/821-933
FDHL_STAAW/821-933
FDHL_STAHJ/821-933
FDHL_STAS1/821-933
FDNG_ECOLI/890-1009
FDOG_ECOLI/891-1010
FDXG_HAEIN/897-1019
FMDC_METTH/275-374
FMDC_METTM/275-374
FMDC_METWO/275-374
FWDD_METJA/3-104
NAPA1_PHOPR/714-822
NAPA2_PHOPR/716-824
NAPA_ACTP2/713-821
NAPA_ACTP7/713-821
NAPA_ACTPJ/713-821
NAPA_ACTSZ/712-820
NAPA_AERHH/715-823
NAPA_AERS4/715-823
NAPA_AGGAC/713-821
NAPA_AGRT5/718-826
NAPA_BORBR/715-823
NAPA_BORPA/717-825
NAPA_BORPD/733-841
NAPA_BRAJA/720-828
NAPA_BRASB/720-828
NAPA_BRASO/720-828
NAPA_BURXL/713-821
NAPA_CAMC1/812-920
NAPA_CAMC5/812-920
NAPA_CAMFF/811-919
NAPA_CAMHC/806-914
NAPA_CAMJ8/810-918
NAPA_CAMJE/810-918
NAPA_CAMJJ/809-917
NAPA_CAMJR/810-918
NAPA_CAMLR/810-918
NAPA_CITK8/714-822
NAPA_COLP3/718-826
NAPA_CUPNH/717-825
NAPA_CUPPJ/717-825
NAPA_CUPTR/717-825
NAPA_DECAR/723-831
NAPA_DESDA/643-749
NAPA_DINSH/717-825
NAPA_ECO24/714-822
NAPA_ECO27/714-822
NAPA_ECO45/714-822
NAPA_ECO55/714-822
NAPA_ECO57/714-822
NAPA_ECO5E/714-822
NAPA_ECO7I/714-822
NAPA_ECO81/714-822
NAPA_ECO8A/714-822
NAPA_ECOBW/714-822
NAPA_ECODH/714-822
NAPA_ECOHS/714-822
NAPA_ECOK1/714-822
NAPA_ECOL5/714-822
NAPA_ECOL6/714-822
NAPA_ECOLC/714-822
NAPA_ECOLI/714-822
NAPA_ECOLU/714-822
NAPA_ECOSE/714-822
NAPA_ECOSM/714-822
NAPA_ECOUT/714-822
NAPA_EDWI9/715-823
NAPA_ERWCT/714-822
NAPA_ESCF3/714-822
NAPA_HAEDU/713-821
NAPA_HAEI8/712-820
NAPA_HAEIE/712-820
NAPA_HAEPS/713-821
NAPA_HAES1/713-821
NAPA_HAES2/713-821
NAPA_HAHCH/716-824
NAPA_HELHP/823-931
NAPA_LARHH/725-833
NAPA_LEPCP/737-845
NAPA_MAGMG/713-821
NAPA_MAGSA/713-821
NAPA_MANSM/716-824
NAPA_METS4/716-824
NAPA_NAUPA/823-931
NAPA_NITSB/822-930
NAPA_PARPN/717-825
NAPA_PASMU/714-822
NAPA_PECCP/714-822
NAPA_PSEA7/717-825
NAPA_PSEA8/717-825
NAPA_PSEAB/717-825
NAPA_PSEAE/712-820
NAPA_PSEMY/717-825
NAPA_PSEST/717-825
NAPA_PSEU5/717-825
NAPA_PSYIN/716-824
NAPA_RALPJ/724-832
NAPA_RHIME/719-827
NAPA_RHOPB/720-828
NAPA_RHOS4/717-825
NAPA_SACD2/717-825
NAPA_SALA4/714-822
NAPA_SALAR/714-822
NAPA_SALCH/714-822
NAPA_SALDC/714-822
NAPA_SALEP/714-822
NAPA_SALG2/714-822
NAPA_SALHS/714-822
NAPA_SALNS/714-822
NAPA_SALPA/714-822
NAPA_SALPB/714-822
NAPA_SALPC/714-822
NAPA_SALPK/714-822
NAPA_SALSV/714-822
NAPA_SALTI/714-822
NAPA_SALTY/714-822
NAPA_SERP5/714-822
NAPA_SHEDO/715-823
NAPA_SHEHH/712-820
NAPA_SHEON/712-820
NAPA_SHIB3/714-822
NAPA_SHIBS/714-822
NAPA_SHIDS/714-822
NAPA_SHIF8/714-822
NAPA_SHIFL/714-822
NAPA_SHISS/714-822
NAPA_SYMTH/638-748
NAPA_VIBC3/714-822
NAPA_VIBCH/714-822
NAPA_VIBCM/714-822
NAPA_VIBF1/714-822
NAPA_VIBFM/714-822
NAPA_VIBHB/714-822
NAPA_VIBPA/714-822
NAPA_VIBSL/714-822
NAPA_VIBVU/714-822
NAPA_VIBVY/714-822
NAPA_WOLSU/814-922
NAPA_YERE8/715-823
NAPA_YERP3/714-822
NAPA_YERPA/714-822
NAPA_YERPB/714-822
NAPA_YERPE/714-822
NAPA_YERPG/714-822
NAPA_YERPN/714-822
NAPA_YERPP/714-822
NAPA_YERPS/714-822
NAPA_YERPY/714-822
NARB_SHEFN/592-661
NARB_SYNE7/606-717
NARB_SYNY3/597-708
NARG_BACSU/1079-1198
NARG_ECOLI/1087-1206
NARG_MYCTU/1085-1205
NARZ_ECOLI/1086-1205
NASA_KLEOX/570-681
NASC_BACSU/597-704
NQO3_THET8/696-769
NUOG2_RHIME/739-838
NUOG_ECO57/821-904
NUOG_ECOL6/821-904
NUOG_ECOLI/821-904
NUOG_MYCBO/715-799
NUOG_MYCTU/715-799
NUOG_SALTI/821-903
NUOG_SALTY/821-903
NUOG_SHIFL/821-904
NUOG_STRCO/745-839
NUOG_YERPE/820-909
O05397_BACSU/828-936
O06459_THETH/1048-1167
O06817_MYCTU/623-744
O06937_PSEFL/1078-1197
O25163_HELPY/649-770
O27595_METTH/752-858
O27598_METTH/3-104
O28351_ARCFU/4-102
O28622_ARCFU/18-110
O29065_ARCFU/614-731
O30061_ARCFU/768-874
O30078_ARCFU/940-1043
O30286_ARCFU/693-816
O30744_RHOSH/679-800
O34188_HALVO/1-88
O34323_BACSU/565-666
O53648_MYCTU/618-735
O54043_PSEAE/1093-1212
O59078_PYRHO/558-659
O59084_PYRHO/527-632
O66590_AQUAE/549-657
O67146_AQUAE/890-1007
O67280_AQUAE/816-934
O74029_METWO/3-104
O86717_STRCO/1084-1203
O86914_SHEPU/676-805
O87815_CUPNE/815-920
O88111_RHOSH/717-825
P28179_WOLSU/805-931
P72261_CUPNE/641-748
P77908_MOOTH/788-893
PGTL_PELAC/733-861
PHSA_SALTY/637-750
PSRA_WOLSU/642-754
Q01U69_SOLUE/566-674
Q023D2_SOLUE/610-717
Q02AT0_SOLUE/697-821
Q02CL9_SOLUE/610-717
Q02FK9_PSEAB/901-1020
Q02KS0_PSEAB/591-702
Q02NK5_PSEAB/637-755
Q02R05_PSEAB/576-696
Q02S40_PSEAB/1093-1212
Q05V08_9SYNE/599-710
Q062B3_9SYNE/600-711
Q06PU5_PASHA/681-802
Q06PW9_PASHA/718-826
Q07HL7_RHOP5/809-914
Q07KF4_RHOP5/650-758
Q07QX0_RHOP5/779-859
Q07S74_RHOP5/594-705
Q07WV3_SHEFN/711-832
Q07YE9_SHEFN/691-803
Q080C0_SHEFN/715-823
Q082B0_SHEFN/578-698
Q082H0_SHEFN/639-753
Q082H5_SHEFN/677-806
Q087B8_SHEFN/1284-1389
Q087G1_SHEFN/657-775
Q088A1_SHEFN/713-821
Q089Z5_SHEFN/815-943
Q093G6_STIAD/604-724
Q095Q9_STIAD/95-202
Q0A5N4_ALHEH/801-907
Q0A5X1_ALHEH/708-820
Q0A7Y9_ALHEH/601-712
Q0A816_ALHEH/784-898
Q0A952_ALHEH/828-956
Q0A9Y1_ALHEH/1091-1210
Q0AB00_ALHEH/631-748
Q0AC66_ALHEH/700-831
Q0AL51_MARMM/1086-1205
Q0AL73_MARMM/810-915
Q0AVX6_SYNWW/426-530
Q0AVY1_SYNWW/682-802
Q0AY62_SYNWW/426-530
Q0AYT4_SYNWW/725-845
Q0AYU7_SYNWW/415-522
Q0B3L5_BURCM/1114-1233
Q0B3Q7_BURCM/642-750
Q0B8G4_BURCM/652-760
Q0B8N5_BURCM/600-711
Q0B8S8_BURCM/623-744
Q0BA92_BURCM/698-816
Q0BHB9_BURCM/837-942
Q0BIL4_BURCM/575-685
Q0BQS0_GRABC/810-915
Q0BRC9_GRABC/597-708
Q0BT12_GRABC/596-704
Q0BTZ1_GRABC/645-753
Q0C1X2_HYPNA/1086-1205
Q0F3K1_9PROT/592-702
Q0FCW6_9RHOB/765-873
Q0FEJ2_9RHOB/801-907
Q0FFP2_9RHOB/626-747
Q0FHE9_9RHOB/625-740
Q0FJU6_9RHOB/578-689
Q0FM40_9RHOB/837-942
Q0FS88_9RHOB/837-965
Q0FVI4_9RHOB/772-881
Q0FXM7_9RHIZ/654-762
Q0G143_9RHIZ/869-997
Q0G439_9RHIZ/583-694
Q0G5F7_9RHIZ/810-915
Q0G6F1_9RHIZ/591-701
Q0HDT0_SHESM/816-944
Q0HDT4_SHESM/816-944
Q0HDX7_SHESM/711-832
Q0HDZ4_SHESM/616-727
Q0HEK7_SHESM/643-757
Q0HI18_SHESM/1086-1205
Q0HJ51_SHESM/715-823
Q0HLD6_SHESM/676-805
Q0HM12_SHESM/1313-1418
Q0HMD3_SHESM/712-820
Q0HMK4_SHESM/894-1009
Q0HP34_SHESM/667-786
Q0HQ31_SHESR/816-944
Q0HQ35_SHESR/816-944
Q0HRF5_SHESR/712-820
Q0HRS3_SHESR/1313-1418
Q0HUB5_SHESR/1086-1205
Q0HUT2_SHESR/715-823
Q0HXP0_SHESR/676-805
Q0HZE5_SHESR/643-757
Q0I014_SHESR/616-727
Q0I034_SHESR/711-832
Q0I0K2_SHESR/667-786
Q0I3G9_HAES1/892-1006
Q0I3R0_HAES1/656-778
Q0I509_HAES1/677-798
Q0I647_SYNS3/599-710
Q0I9Z5_SYNS3/642-743
Q0JYX7_CUPNH/1084-1203
Q0K0I9_CUPNH/808-914
Q0K165_CUPNH/653-761
Q0K184_CUPNH/899-1018
Q0K1F2_CUPNH/641-748
Q0K356_CUPNH/603-714
Q0K6K5_CUPNH/578-688
Q0K7K8_CUPNH/875-1003
Q0KCS4_CUPNH/686-787
Q0KDY1_CUPNH/815-920
Q0P8A7_CAMJE/798-926
Q0PBP1_CAMJE/698-814
Q0Q7H9_CAMJJ/657-768
Q0QJQ1_9SYNE/566-661
Q0QJQ2_9SYNE/522-591
Q0QJQ3_9SYNE/528-620
Q0QJQ4_9SYNE/521-591
Q0QJQ5_9SYNE/543-612
Q0REZ5_FRAAA/580-691
Q0RN02_FRAAA/653-760
Q0RRW2_FRAAA/719-820
Q0RTI3_FRAAA/603-708
Q0RV14_RHOSR/731-827
Q0S1F3_RHOSR/628-749
Q0S444_RHOSR/716-821
Q0SAJ3_RHOSR/610-721
Q0SC94_RHOSR/644-753
Q0SDJ6_RHOSR/649-761
Q0SJN6_RHOSR/584-697
Q0SJN7_RHOSR/614-734
Q0SJN9_RHOSR/582-703
Q0SS25_CLOPS/577-684
Q0SSS1_CLOPS/555-656
Q0SZ84_SHIF8/891-1010
Q0SZE3_SHIF8/618-736
Q0T2K4_SHIF8/821-904
Q0T443_SHIF8/1086-1205
Q0T453_SHIF8/890-1009
Q0T4I7_SHIF8/248-363
Q0T4Q1_SHIF8/642-752
Q0T5G9_SHIF8/1087-1206
Q0T638_SHIF8/690-812
Q0TBQ1_ECOL5/636-754
Q0TFG3_ECOL5/823-906
Q0THS5_ECOL5/642-752
Q0THU7_ECOL5/678-797
Q0THV2_ECOL5/1086-1205
Q0TIE4_ECOL5/1087-1206
Q0TJ71_ECOL5/690-812
Q0TJF6_ECOL5/695-808
Q0TPF9_CLOP1/577-684
Q0TQ57_CLOP1/555-656
Q0VQL1_ALCBS/595-706
Q0VR49_ALCBS/613-733
Q0VS54_ALCBS/1086-1205
Q0W0U4_UNCMA/7-108
Q0W0V2_UNCMA/570-676
Q0W2C3_UNCMA/570-676
Q0W2C7_UNCMA/569-675
Q0W418_UNCMA/3-103
Q0W428_UNCMA/570-676
Q0W6I8_UNCMA/7-108
Q0WBW7_YERPE/697-810
Q0WCU9_YERPE/689-802
Q116Y5_TRIEI/592-703
Q119F5_TRIEI/636-735
Q11BW5_MESSB/625-746
Q11C95_MESSB/619-736
Q11F03_MESSB/625-744
Q11FA2_MESSB/627-748
Q11FJ2_MESSB/838-967
Q11FL4_MESSB/810-916
Q11GW3_MESSB/584-694
Q11IC6_MESSB/638-749
Q11VH4_CYTH3/584-696
Q122R4_POLSJ/1130-1249
Q124W6_POLSJ/582-692
Q127U9_POLSJ/635-754
Q129S1_POLSJ/809-915
Q12EZ9_POLSJ/857-985
Q12HT5_SHEDO/592-703
Q12YZ3_METBU/14-116
Q12Z40_METBU/3-104
Q13AZ5_RHOPS/784-897
Q13BE1_RHOPS/579-689
Q13DH8_RHOPS/809-914
Q13EA5_RHOPS/658-766
Q13MN1_BURXL/664-772
Q13NW6_BURXL/784-894
Q13R49_BURXL/697-815
Q13TX9_BURXL/576-686
Q13VA7_BURXL/838-943
Q13WS1_BURXL/650-758
Q13YT2_BURXL/599-710
Q144T2_BURXL/644-751
Q14T72_PSEAE/901-1020
Q15BQ8_BACSU/1079-1198
Q15RY4_PSEA6/654-764
Q15SU0_PSEA6/601-716
Q15TN4_PSEA6/587-715
Q160C3_ROSDO/807-913
Q160I8_ROSDO/559-670
Q162F5_ROSDO/659-777
Q165C2_ROSDO/826-954
Q166T5_ROSDO/1088-1207
Q16BK1_ROSDO/770-882
Q180G2_CLOD6/574-681
Q185W8_CLOD6/613-717
Q189W6_CLOD6/604-707
Q18DS3_HALWD/626-733
Q18DW5_HALWD/586-693
Q18I39_HALWD/572-683
Q18I41_HALWD/574-675
Q19V06_HAEIF/1-66
Q19VF2_METSM/34-136
Q19VF8_METSM/588-694
Q1ASI9_RUBXD/694-814
Q1AVK4_RUBXD/747-854
Q1AWQ7_RUBXD/1069-1188
Q1AZQ3_RUBXD/643-743
Q1B1B2_MYCSS/697-817
Q1B4Y7_MYCSS/595-715
Q1B5Y3_MYCSS/596-699
Q1B6Z8_MYCSS/602-713
Q1B8F6_MYCSS/622-740
Q1BA10_MYCSS/617-737
Q1BAG6_MYCSS/583-703
Q1BBP9_MYCSS/697-799
Q1BCK9_MYCSS/1080-1200
Q1BE46_MYCSS/654-765
Q1BM90_BURCA/698-816
Q1BNQ0_BURCA/600-711
Q1BNX4_BURCA/673-781
Q1BVP2_BURCA/642-750
Q1BY42_BURCA/837-942
Q1BZH7_BURCA/575-685
Q1C0X3_YERPA/574-681
Q1C3I3_YERPA/678-797
Q1C441_YERPA/697-810
Q1C603_YERPA/689-802
Q1C6B4_YERPA/820-909
Q1CAS9_YERPA/625-746
Q1CD98_YERPN/678-797
Q1CEC7_YERPN/574-681
Q1CFA5_YERPN/625-746
Q1CHQ6_YERPN/820-909
Q1CJT3_YERPN/689-802
Q1CLN0_YERPN/697-810
Q1CSM0_HELPH/649-770
Q1CZF9_MYXXD/639-744
Q1D0X7_MYXXD/589-684
Q1D4A9_MYXXD/667-775
Q1D5L8_MYXXD/588-679
Q1DE11_MYXXD/533-653
Q1EQU4_STRKN/1080-1199
Q1GEL6_SILST/572-680
Q1GJN2_SILST/830-958
Q1GMF2_SILST/805-911
Q1GTP0_SPHAL/590-701
Q1GWR2_SPHAL/641-749
Q1GZL5_METFK/704-797
Q1H3E9_METFK/808-913
Q1H3V4_METFK/593-702
Q1H4H8_METFK/651-759
Q1H4J9_METFK/598-709
Q1ICE4_PSEE4/813-918
Q1IDH0_PSEE4/598-709
Q1IE11_PSEE4/576-696
Q1IFP7_PSEE4/697-815
Q1IGJ6_PSEE4/660-768
Q1IPA8_ACIBL/724-842
Q1IUJ1_ACIBL/675-795
Q1J1C9_DEIGD/560-671
Q1J2V5_DEIGD/825-933
Q1J3V9_DEIGD/579-682
Q1JWL9_DESAC/617-736
Q1K1P2_DESAC/610-730
Q1K2I4_DESAC/619-739
Q1K2I8_DESAC/608-733
Q1K2K5_DESAC/597-718
Q1K3H6_DESAC/734-831
Q1KRL6_DESDE/879-999
Q1KX58_MASLA/581-685
Q1KX68_MASLA/581-685
Q1KX70_MASLA/581-685
Q1LDU3_RALME/609-720
Q1LFZ5_RALME/717-825
Q1LIK3_RALME/578-688
Q1LJP2_RALME/890-1018
Q1LLM3_RALME/1084-1203
Q1LP95_RALME/680-801
Q1LPB6_RALME/662-770
Q1LQY5_RALME/815-920
Q1M3V6_RHIL3/647-755
Q1MB07_RHIL3/820-925
Q1MHS9_RHIL3/581-692
Q1MIX3_RHIL3/594-703
Q1MVQ4_METKA/4-106
Q1MXL6_9GAMM/581-701
Q1N0E8_9GAMM/587-698
Q1N8C1_9SPHN/571-682
Q1NGG9_9SPHN/649-753
Q1NGY7_9SPHN/571-682
Q1NHQ4_9SPHN/645-753
Q1NL67_9DELT/845-950
Q1NN23_9DELT/440-546
Q1NQN8_9DELT/569-681
Q1NR62_9DELT/601-719
Q1NT89_9DELT/732-836
Q1NTG3_9DELT/440-507
Q1NTG4_9DELT/61-167
Q1NTK9_9DELT/271-377
Q1NTX0_9DELT/608-725
Q1NU06_9DELT/601-719
Q1NVC7_9DELT/425-531
Q1PVH1_9BACT/593-706
Q1PVN8_9BACT/606-724
Q1PWG5_9BACT/780-878
Q1PYY4_9BACT/784-890
Q1Q5D6_9BACT/598-713
Q1Q6G2_9BACT/784-890
Q1QAC4_PSYCK/658-765
Q1QB49_PSYCK/681-748
Q1QEF2_PSYCK/586-706
Q1QFI6_NITHX/690-795
Q1QG37_NITHX/536-636
Q1QHW9_NITHX/1067-1186
Q1QIC6_NITHX/654-771
Q1QIT5_NITHX/848-977
Q1QJ71_NITHX/1082-1201
Q1QPP1_NITHX/1067-1186
Q1QTY4_CHRSD/688-796
Q1QU20_CHRSD/654-762
Q1QW91_CHRSD/817-945
Q1QXX3_CHRSD/1100-1218
Q1QYI3_CHRSD/585-696
Q1QYV4_CHRSD/833-939
Q1R545_ECOUT/636-754
Q1R9D4_ECOUT/823-906
Q1RAR2_ECOUT/676-791
Q1RBL1_ECOUT/687-802
Q1RBL2_ECOUT/687-802
Q1RBS1_ECOUT/642-752
Q1RBU7_ECOUT/890-1009
Q1RBV0_ECOUT/1127-1246
Q1RCL1_ECOUT/1087-1206
Q1RDL9_ECOUT/690-812
Q1RDW2_ECOUT/695-808
Q1V282_PELUB/793-898
Q1V737_VIBAL/891-1009
Q1V7G6_VIBAL/675-793
Q1V7Z0_VIBAL/1302-1407
Q1V8Q0_VIBAL/676-797
Q1VBK8_VIBAL/649-759
Q1VBX5_VIBAL/528-641
Q1VDI9_VIBAL/714-822
Q1VE96_VIBAL/817-945
Q1YDX8_MOBAS/683-791
Q1YEW4_MOBAS/811-917
Q1YHB9_MOBAS/601-712
Q1YIC2_MOBAS/586-696
Q1YL40_MOBAS/843-972
Q1YLF3_MOBAS/862-990
Q1YNX1_9GAMM/580-700
Q1YRA7_9GAMM/811-916
Q1YUV7_9GAMM/590-701
Q1YVS3_PHOPR/1267-1372
Q1YXI8_PHOPR/681-802
Q1YXU1_PHOPR/645-753
Q1YYV0_PHOPR/768-893
Q1YZ86_PHOPR/676-797
Q1YZA8_PHOPR/817-945
Q1Z448_PHOPR/589-700
Q1Z511_PHOPR/694-807
Q1Z640_PHOPR/692-805
Q1Z6N5_PHOPR/877-982
Q1Z7G6_PHOPR/714-822
Q1Z843_PHOPR/417-524
Q1Z8M7_PHOPR/686-807
Q1Z924_PHOPR/716-824
Q1ZA48_PHOPR/687-800
Q1ZAP0_PHOPR/655-772
Q1ZAW5_PHOPR/887-1005
Q1ZGB8_9GAMM/716-824
Q1ZGP6_9GAMM/419-526
Q1ZJ53_9GAMM/677-798
Q1ZN45_PHOAS/649-757
Q1ZPL7_PHOAS/714-822
Q1ZQL5_PHOAS/682-803
Q1ZR89_PHOAS/666-785
Q1ZSB6_PHOAS/653-770
Q1ZSK7_PHOAS/678-799
Q1ZSV7_PHOAS/694-807
Q1ZT20_PHOAS/686-808
Q1ZTB7_PHOAS/818-946
Q1ZUC6_PHOAS/417-524
Q1ZW76_PHOAS/689-802
Q1ZWB3_PHOAS/665-782
Q1ZWL1_PHOAS/586-702
Q20XG9_RHOPB/809-914
Q20XN6_RHOPB/574-681
Q20Z74_RHOPB/593-703
Q217K2_RHOPB/677-798
Q217X6_RHOPB/680-801
Q21AG9_RHOPB/585-695
Q21BK3_RHOPB/650-766
Q21BK6_RHOPB/674-795
Q21I08_SACD2/626-727
Q21I66_SACD2/601-706
Q21MQ3_SACD2/611-722
Q21RQ6_RHOFD/611-731
Q21SD1_RHOFD/584-694
Q21TC5_RHOFD/829-935
Q21TD3_RHOFD/852-980
Q21TU9_RHOFD/731-852
Q21TV9_RHOFD/698-803
Q21UP9_RHOFD/1110-1229
Q21VC7_RHOFD/595-714
Q24MD4_DESHY/565-664
Q24MP7_DESHY/887-1006
Q24MX9_DESHY/733-845
Q24MY3_DESHY/130-251
Q24N20_DESHY/698-812
Q24N38_DESHY/592-711
Q24N86_DESHY/636-751
Q24NI8_DESHY/829-940
Q24NJ3_DESHY/455-577
Q24NK0_DESHY/623-733
Q24PX2_DESHY/715-836
Q24Q13_DESHY/50-163
Q24Q16_DESHY/724-837
Q24Q25_DESHY/644-752
Q24Q89_DESHY/590-705
Q24QD5_DESHY/425-529
Q24QK7_DESHY/617-736
Q24R01_DESHY/680-789
Q24R28_DESHY/585-688
Q24R29_DESHY/669-769
Q24R33_DESHY/618-728
Q24RL8_DESHY/691-811
Q24RM7_DESHY/616-736
Q24RN1_DESHY/603-724
Q24RN5_DESHY/598-720
Q24RP1_DESHY/625-743
Q24RT3_DESHY/722-834
Q24RT7_DESHY/721-833
Q24RZ3_DESHY/725-836
Q24SV2_DESHY/890-1010
Q24SZ1_DESHY/695-803
Q24SZ5_DESHY/707-812
Q24TW2_DESHY/723-836
Q24V21_DESHY/663-771
Q24W13_DESHY/573-680
Q24XD7_DESHY/627-738
Q24XK5_DESHY/675-788
Q24XQ8_DESHY/625-746
Q24Y26_DESHY/644-762
Q24Y27_DESHY/618-739
Q24Y37_DESHY/629-748
Q24Y50_DESHY/553-654
Q24Y52_DESHY/742-855
Q24Y63_DESHY/744-855
Q24Z60_DESHY/703-813
Q24Z67_DESHY/861-970
Q24ZH6_DESHY/696-816
Q250A3_DESHY/571-672
Q250A6_DESHY/613-714
Q250B3_DESHY/629-748
Q250B7_DESHY/694-816
Q250F6_DESHY/889-983
Q250H6_DESHY/742-847
Q250H7_DESHY/556-661
Q250Z6_DESHY/663-776
Q251B9_DESHY/1074-1193
Q251R7_DESHY/680-793
Q28MV0_JANSC/575-686
Q28P87_JANSC/828-933
Q28SF2_JANSC/763-876
Q29XU3_CAMJE/557-668
Q2B3U8_9BACI/62-170
Q2B6V3_9BACI/827-934
Q2BCQ5_9BACI/821-929
Q2BI87_9GAMM/650-758
Q2BND0_9GAMM/582-693
Q2BNU6_9GAMM/818-946
Q2BY75_9GAMM/685-804
Q2C1J9_9GAMM/818-946
Q2C1P9_9GAMM/1-92
Q2C2E5_9GAMM/653-770
Q2C3Y0_9GAMM/682-803
Q2C4Z5_9GAMM/686-808
Q2C648_9GAMM/714-822
Q2C6M2_9GAMM/678-799
Q2C728_9GAMM/81-198
Q2C767_9GAMM/689-802
Q2C8U0_9GAMM/586-702
Q2C905_9GAMM/649-757
Q2CJ87_9RHOB/624-743
Q2CKD7_9RHOB/806-912
Q2FEA0_STAA3/1080-1199
Q2FKY1_METHJ/573-679
Q2FKZ6_METHJ/572-672
Q2FLM2_METHJ/3-102
Q2FRD6_METHJ/6-107
Q2FRF6_METHJ/7-108
Q2FRJ7_METHJ/571-676
Q2FRK1_METHJ/572-677
Q2FRL4_METHJ/7-108
Q2FSV2_METHJ/571-677
Q2FVM1_STAA8/1080-1199
Q2G422_NOVAD/564-675
Q2G4L1_NOVAD/560-680
Q2GAE1_NOVAD/810-915
Q2IG10_ANADE/698-817
Q2IJM4_ANADE/679-799
Q2IJW3_ANADE/1059-1179
Q2IK97_ANADE/669-790
Q2IL71_ANADE/610-729
Q2IP69_ANADE/691-812
Q2IPE7_ANADE/637-743
Q2IQ62_ANADE/551-661
Q2IUJ8_RHOP2/591-702
Q2IUW2_RHOP2/581-691
Q2IVC5_RHOP2/624-745
Q2IZA0_RHOP2/594-705
Q2J008_RHOP2/625-746
Q2J0C0_RHOP2/578-688
Q2J275_RHOP2/809-914
Q2J306_RHOP2/661-769
Q2J3P5_RHOP2/647-756
Q2JAW4_FRASC/257-365
Q2JEP5_FRASC/604-711
Q2JFL4_FRASC/716-821
Q2JHR4_SYNJB/584-695
Q2JWM5_SYNJA/584-695
Q2JY96_RHIEC/149-258
Q2JYN0_RHIEC/647-755
Q2K3I3_RHIEC/820-925
Q2K3T9_RHIEC/742-840
Q2K9B1_RHIEC/581-692
Q2KA49_RHIEC/594-703
Q2KJQ0_PSEST/1089-1208
Q2KUA8_BORA1/897-1015
Q2KV02_BORA1/689-770
Q2KWI5_BORA1/812-917
Q2KXB2_BORA1/639-746
Q2LPK1_SYNAS/416-521
Q2LQE4_SYNAS/682-805
Q2LS98_SYNAS/422-528
Q2LVY7_SYNAS/689-824
Q2LXS9_SYNAS/570-678
Q2NAM8_ERYLH/566-686
Q2NHH5_METST/8-109
Q2P0W1_XANOM/656-742
Q2P242_XANOM/650-758
Q2RG40_MOOTA/788-893
Q2RGF7_MOOTA/596-702
Q2RH80_MOOTA/607-722
Q2RH81_MOOTA/747-853
Q2RIN7_MOOTA/721-834
Q2RIP0_MOOTA/680-793
Q2RIP4_MOOTA/563-662
Q2RJ32_MOOTA/546-656
Q2RLA8_MOOTA/599-714
Q2RSH6_RHORT/567-677
Q2RUV7_RHORT/680-801
Q2RXL6_RHORT/574-681
Q2S7U6_HAHCH/635-755
Q2SA51_HAHCH/591-702
Q2SF46_HAHCH/1091-1210
Q2SNN4_HAHCH/641-759
Q2SX45_BURTA/634-748
Q2SXG4_BURTA/1184-1303
Q2SY39_BURTA/837-942
Q2SZJ6_BURTA/575-685
Q2T1C9_BURTA/610-728
Q2T5D1_BURTA/679-787
Q2T5V4_BURTA/1091-1210
Q2T630_BURTA/599-710
Q2T7E3_BURTA/899-1017
Q2UIT4_ASPOR/614-723
Q2VGA9_RHIRD/714-819
Q2W0K3_MAGSA/562-672
Q2W1D0_MAGSA/788-906
Q2W235_MAGSA/832-954
Q2W3V0_MAGSA/825-953
Q2W5Q6_MAGSA/789-893
Q2W7Y0_MAGSA/786-903
Q2W9Z0_MAGSA/550-661
Q2WB01_MAGSA/777-883
Q2YIU4_BRUA2/651-759
Q2YJY4_BRUA2/1089-1208
Q2YN62_BRUA2/588-697
Q2YZ36_STAAB/1080-1199
Q30PA5_SULDN/581-685
Q30QE0_SULDN/826-934
Q30SD2_SULDN/798-925
Q30VJ0_DESDG/674-794
Q30X69_DESDG/576-680
Q30ZK9_DESDG/534-630
Q313L9_DESDG/572-676
Q314N2_DESDG/885-1008
Q314X8_DESDG/671-792
Q315B3_DESDG/607-723
Q315X2_DESDG/428-534
Q31GG9_THICR/597-708
Q31U99_SHIBS/891-1010
Q31V73_SHIBS/598-716
Q31YH8_SHIBS/823-906
Q31ZR8_SHIBS/1087-1206
Q320R4_SHIBS/890-1009
Q320U0_SHIBS/642-752
Q320U5_SHIBS/687-802
Q323K9_SHIBS/586-699
Q328L3_SHIDS/598-716
Q32A64_SHIDS/891-1010
Q32DQ6_SHIDS/818-906
Q32E13_SHIDS/666-779
Q32FX6_SHIDS/642-752
Q32GX8_SHIDS/1087-1206
Q32H77_SHIDS/647-762
Q394A5_BURS3/698-816
Q394K2_BURS3/784-904
Q397A1_BURS3/600-711
Q397I2_BURS3/652-760
Q39IH5_BURS3/837-942
Q39JY3_BURS3/575-685
Q39NC3_BURS3/642-750
Q39NP2_BURS3/663-785
Q39QB3_GEOMG/729-827
Q39R87_GEOMG/738-826
Q39S18_GEOMG/554-664
Q39TH0_GEOMG/608-722
Q39UN5_GEOMG/601-701
Q39WS5_GEOMG/880-1000
Q39WW2_GEOMG/1056-1175
Q39YV2_GEOMG/1048-1166
Q3A120_PELCD/570-679
Q3A822_PELCD/706-782
Q3A917_CARHZ/595-707
Q3AA07_CARHZ/537-643
Q3AAD3_CARHZ/724-831
Q3AB12_CARHZ/875-979
Q3ADY7_CARHZ/875-995
Q3AE47_CARHZ/782-887
Q3AEH7_CARHZ/746-869
Q3AEV0_CARHZ/761-886
Q3AGB4_SYNSC/600-711
Q3AP63_CHLCH/734-839
Q3AS08_CHLCH/797-921
Q3ASY2_CHLCH/610-732
Q3AVP6_SYNS9/600-711
Q3B197_PELLD/798-922
Q3B6W2_PELLD/733-839
Q3BJV5_9BRAD/1-85
Q3BJV6_NITWI/1-85
Q3BJV7_NITVU/1-85
Q3BJV8_NITWI/1-85
Q3BJV9_NITHA/1-85
Q3BJW6_9BRAD/1-85
Q3BJW7_9BRAD/1-85
Q3BJX2_9BRAD/1-89
Q3BJX3_9BRAD/1-89
Q3BJX7_9BRAD/1-85
Q3BJY0_9BRAD/1-85
Q3BJY2_9BRAD/1-85
Q3BRN5_XANC5/656-742
Q3BS68_XANC5/650-758
Q3BTT7_XANC5/593-704
Q3EKN0_BACTI/423-531
Q3EWY1_BACTI/538-646
Q3IMT4_NATPD/821-948
Q3INU8_NATPD/571-672
Q3IT21_NATPD/572-668
Q3IXS0_RHOS4/679-800
Q3IYX0_RHOS4/824-929
Q3J5G5_RHOS4/646-754
Q3J834_NITOC/712-792
Q3JFC4_BURP1/702-810
Q3JIK1_BURP1/789-904
Q3JKL3_BURP1/698-816
Q3JM03_BURP1/599-710
Q3JMC2_BURP1/1091-1210
Q3JNC6_BURP1/575-685
Q3JPW3_BURP1/837-942
Q3JQL1_BURP1/1091-1210
Q3JQX7_BURP1/714-828
Q3JWA0_BURP1/610-728
Q3K7J2_PSEPF/575-695
Q3KCR6_PSEPF/695-814
Q3KFD4_PSEPF/587-697
Q3KTB0_COREQ/1101-1220
Q3M4E4_ANAVT/594-705
Q3M6J8_ANAVT/641-742
Q3RAU5_XYLFA/657-742
Q3RB48_XYLFA/657-742
Q3RET7_XYLFA/657-742
Q3SGI7_THIDA/581-692
Q3SI39_THIDA/896-1017
Q3SJ14_THIDA/1083-1202
Q3SL93_THIDA/780-897
Q3SQW5_NITWN/1067-1186
Q3SUK2_NITWN/1067-1185
Q3YV82_SHISS/891-1010
Q3YVT1_SHISS/592-710
Q3YZS7_SHISS/823-906
Q3Z0U3_SHISS/1087-1206
Q3Z1L1_SHISS/1086-1205
Q3Z1L8_SHISS/890-1009
Q3Z1P5_SHISS/642-752
Q3Z2P8_SHISS/624-739
Q3Z3M6_SHISS/666-779
Q3ZA14_DEHE1/850-970
Q3ZA97_DEHE1/877-1011
Q3ZWH3_DEHSC/914-1050
Q3ZWQ7_DEHSC/850-970
Q44289_NOSS1/613-724
Q467X4_METBF/14-116
Q46C84_METBF/571-677
Q46CY8_METBF/3-104
Q46P30_CUPPJ/656-778
Q46P73_CUPPJ/623-745
Q46R84_CUPPJ/1084-1203
Q46RM3_CUPPJ/600-711
Q46S84_CUPPJ/808-914
Q46TT7_CUPPJ/653-761
Q46WX3_CUPPJ/576-686
Q474W9_CUPPJ/877-1005
Q475D2_CUPPJ/811-916
Q47CU6_DECAR/676-815
Q47CW6_DECAR/786-893
Q47F17_DECAR/695-814
Q47HH0_DECAR/691-772
Q47HW1_DECAR/587-698
Q47LF0_THEFY/722-824
Q47P47_THEFY/651-759
Q47T39_THEFY/631-750
Q47UD9_COLP3/599-710
Q47WY9_COLP3/823-928
Q47XD8_COLP3/655-763
Q483I1_COLP3/823-928
Q484F2_COLP3/677-806
Q48944_METBA/3-104
Q48F07_PSE14/602-722
Q48FS2_PSE14/613-734
Q48JY6_PSE14/593-703
Q49612_9EURY/4-106
Q4C2E4_CROWT/604-715
Q4C473_CROWT/645-746
Q4EF23_LISMO/823-931
Q4EQ17_LISMO/823-931
Q4FMU1_PELUB/793-898
Q4FRR8_PSYA2/674-781
Q4FU43_PSYA2/1087-1206
Q4HGG6_CAMCO/698-814
Q4HI77_CAMCO/810-918
Q4HR60_CAMUP/792-920
Q4HRN8_CAMUP/810-918
Q4JBU3_SULAC/817-926
Q4JIT3_9BACT/1-98
Q4JIV0_9BACT/893-1015
Q4JMZ9_9BACT/578-686
Q4K741_PSEF5/576-696
Q4KA96_PSEF5/641-748
Q4KJV9_PSEF5/818-923
Q4L8R2_STAHJ/1078-1197
Q4MKS9_BACCE/824-932
Q4MQQ1_BACCE/824-932
Q4MRQ9_BACCE/1078-1196
Q4PJF6_9BACT/829-955
Q4QLN6_HAEI8/687-800
Q4QPN8_HAEI8/897-1019
Q4UUP2_XANC8/594-705
Q4UVU8_XANC8/650-758
Q4UWB2_XANC8/656-742
Q4UWQ3_XANC8/830-936
Q4WZ36_ASPFU/613-726
Q4ZPJ3_PSEU2/576-696
Q4ZQD5_PSEU2/613-734
Q4ZUN0_PSEU2/593-703
Q500T3_PSEU2/654-762
Q50569_METTF/569-676
Q50743_METTF/772-878
Q51328_9CYAN/595-706
Q51715_PSEFL/1-40
Q53W39_THET8/729-835
Q53WG4_THET8/646-745
Q577B4_BRUAB/1089-1208
Q579D7_BRUAB/651-759
Q57E33_BRUAB/588-697
Q57GS3_SALCH/690-803
Q57I16_SALCH/690-812
Q57II0_SALCH/636-754
Q57LH9_SALCH/682-795
Q57M33_SALCH/823-905
Q57MT1_SALCH/637-750
Q57NP7_SALCH/1087-1206
Q57PD9_SALCH/692-807
Q57PE0_SALCH/690-805
Q57PQ1_SALCH/878-999
Q57R37_SALCH/695-808
Q57RW3_SALCH/633-734
Q59577_METTF/3-104
Q5ARP3_EMENI/668-781
Q5DYT6_VIBF1/655-772
Q5E0S7_VIBF1/808-929
Q5E0X5_VIBF1/1267-1372
Q5E138_VIBF1/677-793
Q5E1E4_VIBF1/690-803
Q5E541_VIBF1/817-945
Q5F621_NEIG1/656-752
Q5GXT8_XANOR/690-775
Q5GZ28_XANOR/670-778
Q5HDF9_STAAC/1080-1199
Q5HLK0_STAEQ/1078-1197
Q5HSS0_CAMJR/798-926
Q5JFR4_PYRKO/552-653
Q5JG42_PYRKO/525-630
Q5JHW0_PYRKO/588-691
Q5KU67_GEOKA/558-662
Q5KYT5_GEOKA/596-703
Q5L2T6_GEOKA/824-932
Q5LMK4_SILPO/772-886
Q5LNM0_SILPO/563-671
Q5LQU6_SILPO/635-751
Q5LSC3_SILPO/576-694
Q5LSH2_SILPO/830-958
Q5LT58_SILPO/807-913
Q5LV68_SILPO/807-913
Q5N5B3_SYNP6/606-717
Q5NUP4_9PSED/1088-1207
Q5NY80_AROAE/583-692
Q5NYR2_AROAE/676-813
Q5NYZ4_AROAE/1082-1201
Q5NZV2_AROAE/845-941
Q5P037_AROAE/734-849
Q5P0I0_AROAE/790-891
Q5P3W2_AROAE/574-684
Q5P4B3_AROAE/889-1004
Q5P4I8_AROAE/834-962
Q5P4U4_AROAE/833-939
Q5P5I0_AROAE/843-948
Q5P7E5_AROAE/591-702
Q5P7Q4_AROAE/697-832
Q5PGI7_SALPA/695-808
Q5PH60_SALPA/878-999
Q5PHI1_SALPA/691-806
Q5PHX4_SALPA/1086-1205
Q5PHY3_SALPA/890-1009
Q5PI24_SALPA/1087-1206
Q5PJ14_SALPA/575-682
Q5PKT3_SALPA/690-812
Q5PLM1_SALPA/636-754
Q5PMB9_SALPA/633-734
Q5PN60_SALPA/823-905
Q5SLU3_THET8/550-661
Q5U9M0_NOCSJ/627-747
Q5UZ91_HALMA/585-685
Q5V2I8_HALMA/959-1087
Q5V2U3_HALMA/689-798
Q5V639_HALMA/964-1070
Q5V6J3_HALMA/570-676
Q5WHJ6_BACSK/594-701
Q5WJL6_BACSK/821-928
Q5WK51_BACSK/1075-1193
Q5Y816_9BACI/677-743
Q5Y817_9PROT/672-740
Q5Y818_9BACT/721-837
Q5YPA9_NOCFA/615-726
Q5YQZ1_NOCFA/1097-1232
Q5YVJ8_NOCFA/592-712
Q5YVP5_NOCFA/35-153
Q5YWD3_NOCFA/757-858
Q5Z056_NOCFA/648-756
Q5Z3E9_NOCFA/610-726
Q604G7_METCA/797-903
Q608U8_METCA/809-914
Q608Y2_METCA/831-908
Q609M3_METCA/895-1014
Q60B90_METCA/576-687
Q629S3_BURMA/789-904
Q62BP3_BURMA/666-774
Q62C31_BURMA/599-710
Q62FB1_BURMA/610-728
Q62IW9_BURMA/1091-1210
Q62J72_BURMA/638-752
Q62M09_BURMA/837-942
Q62U15_BACLD/822-929
Q637Q0_BACCZ/824-932
Q63C43_BACCZ/1078-1196
Q63G54_BACCZ/824-932
Q63HX0_BURPS/769-884
Q63JP9_BURPS/898-1016
Q63KX2_BURPS/599-710
Q63L49_BURPS/1091-1210
Q63LP4_BURPS/652-760
Q63QI4_BURPS/575-685
Q63RZ1_BURPS/837-942
Q63SL1_BURPS/1084-1203
Q63SW4_BURPS/638-752
Q63XM9_BURPS/610-728
Q648R9_9ARCH/16-118
Q64CK0_9ARCH/5-104
Q65DY2_BACLD/655-754
Q65H27_BACLD/825-933
Q65IL0_BACLD/847-954
Q65IQ5_BACLD/564-671
Q65J00_BACLD/1079-1197
Q65NC5_BACLD/597-704
Q65TS3_MANSM/899-1018
Q65U62_MANSM/679-798
Q65UM1_MANSM/788-894
Q65V15_MANSM/680-802
Q663U7_YERPS/890-1009
Q667F0_YERPS/625-746
Q668P9_YERPS/689-802
Q669A5_YERPS/820-909
Q66E88_YERPS/697-810
Q66FE2_YERPS/574-681
Q67J74_SYMTH/417-523
Q67JR9_SYMTH/890-1011
Q67L60_SYMTH/665-785
Q67LX9_SYMTH/673-786
Q67MM7_SYMTH/837-944
Q67MQ2_SYMTH/622-728
Q67P16_SYMTH/711-810
Q67RJ5_SYMTH/722-835
Q67S40_SYMTH/583-693
Q67T98_SYMTH/209-314
Q6AAE6_PROAC/721-847
Q6AAF3_PROAC/1098-1216
Q6AIW5_DESPS/812-940
Q6AMC7_DESPS/795-922
Q6AQG2_DESPS/776-881
Q6AR14_DESPS/566-672
Q6D2S2_ERWCT/814-904
Q6D2V4_ERWCT/582-693
Q6D5K9_ERWCT/1089-1208
Q6D5S6_ERWCT/646-754
Q6D721_ERWCT/574-681
Q6D7B7_ERWCT/890-1009
Q6D7S5_ERWCT/576-683
Q6D8G5_ERWCT/624-746
Q6EWW6_ECOLX/687-802
Q6EWW7_ECOLX/687-802
Q6FB20_ACIAD/663-771
Q6FB27_ACIAD/620-731
Q6G6S4_STAAS/1080-1199
Q6GE36_STAAR/1080-1199
Q6GUE5_9GAMM/1098-1217
Q6HFM3_BACHK/824-932
Q6HJJ3_BACHK/1078-1196
Q6HNM4_BACHK/824-932
Q6HZJ8_BACAN/1078-1196
Q6J679_9BURK/580-690
Q6L078_PICTO/821-929
Q6LHJ1_PHOPR/877-982
Q6LJ95_PHOPR/1276-1381
Q6LJK7_PHOPR/768-893
Q6LKJ7_PHOPR/692-805
Q6LKR0_PHOPR/887-1005
Q6LLC7_PHOPR/643-760
Q6LP69_PHOPR/589-700
Q6LPM8_PHOPR/681-802
Q6LR10_PHOPR/817-945
Q6LS20_PHOPR/686-807
Q6LS48_PHOPR/678-799
Q6LXQ1_METMP/562-668
Q6LXU9_METMP/3-104
Q6LZW3_METMP/292-393
Q6M7L9_CORGL/644-751
Q6MDR0_PARUW/677-761
Q6N0V7_RHOPA/624-742
Q6N219_RHOPA/579-689
Q6NBU4_RHOPA/809-914
Q6NCT9_RHOPA/657-765
Q6NJA9_CORDI/1093-1212
Q6VAL8_9RHIZ/714-819
Q6W8A3_DEHMU/818-946
Q6WB60_ALCFA/697-802
Q6WIG0_9BACI/679-797
Q6WRS7_RHOCA/566-677
Q6YBU7_CYAP8/604-715
Q703H6_HALME/841-947
Q703N5_HALME/582-686
Q70HY0_9ACTO/660-768
Q71EW5_9DELT/600-702
Q71RT7_NITVU/1054-1172
Q71RT8_NITWI/1054-1172
Q71RT9_9BRAD/1054-1172
Q71RU0_NITHA/1054-1173
Q71WJ3_LISMF/823-931
Q727P3_DESVH/879-999
Q728X0_DESVH/876-997
Q72E84_DESVH/583-679
Q72EJ1_DESVH/878-999
Q72FP0_DESVH/605-717
Q72GD4_THET2/696-769
Q72GR2_THET2/550-661
Q72LA4_THET2/619-738
Q72TZ0_LEPIC/609-712
Q733S0_BACC1/857-965
Q73DQ7_BACC1/824-932
Q73SH3_MYCPA/470-584
Q73TT2_MYCPA/616-717
Q73V09_MYCPA/703-775
Q73WP0_MYCPA/1083-1203
Q73Y53_MYCPA/606-717
Q744H3_MYCPA/707-828
Q746G9_THET2/2-93
Q74ES9_GEOSL/553-664
Q74F32_GEOSL/880-1000
Q74FU6_GEOSL/751-840
Q74GA2_GEOSL/727-826
Q74RZ7_YERPE/625-746
Q74SL0_YERPE/701-814
Q75TJ6_GEOSE/869-988
Q7A3U0_STAAN/1080-1199
Q7A9A6_ECO57/891-1010
Q7ABM3_ECO57/674-787
Q7ADN3_ECO57/687-802
Q7AG65_ECO57/666-779
Q7CKN1_YERPE/574-681
Q7CTK6_AGRT5/578-689
Q7CVN2_AGRT5/821-926
Q7M7L0_WOLSU/809-937
Q7M863_WOLSU/705-825
Q7M971_WOLSU/805-931
Q7M9Q3_WOLSU/715-840
Q7M9S6_WOLSU/679-795
Q7MAN8_WOLSU/577-681
Q7MAT9_WOLSU/805-931
Q7MDT0_VIBVY/578-691
Q7MFW9_VIBVY/1282-1387
Q7MJE2_VIBVY/891-1009
Q7MKS8_VIBVY/817-945
Q7MRE1_WOLSU/682-794
Q7MRY4_WOLSU/871-986
Q7N2J2_PHOLL/816-909
Q7N4R0_PHOLL/662-784
Q7NJF0_GLOVI/643-744
Q7NKA7_GLOVI/574-685
Q7NRE3_CHRVO/893-1012
Q7NV03_CHRVO/1078-1197
Q7NVW3_CHRVO/590-701
Q7NXK4_CHRVO/651-759
Q7U026_MYCBO/623-744
Q7U0I1_MYCBO/1085-1205
Q7U2L3_MYCBO/618-735
Q7U3G8_SYNPX/600-711
Q7UCS0_SHIFL/1087-1206
Q7UD63_SHIFL/666-779
Q7UIA0_RHOBA/699-791
Q7UMT4_RHOBA/623-725
Q7UYU5_RHOBA/635-741
Q7VHL6_HELHP/685-806
Q7VJL5_HELHP/614-740
Q7VLM9_HAEDU/678-800
Q7VRY4_BORPE/634-755
Q7VSI6_BORPE/656-778
Q7VY82_BORPE/829-957
Q7VZP9_BORPE/687-770
Q7W326_BORPA/634-755
Q7W5B3_BORPA/687-770
Q7W8I6_BORPA/633-754
Q7W940_BORPA/855-983
Q7WBA0_BORPA/812-917
Q7WBH5_BORPA/914-1025
Q7WCU5_BORBR/687-770
Q7WE27_BORBR/634-755
Q7WKI5_BORBR/855-983
Q7WM48_BORBR/633-754
Q7WMR9_BORBR/812-917
Q7WMZ7_BORBR/914-1025
Q7WQ64_BORBR/651-773
Q7WTU0_SHESA/722-847
Q7WX72_CUPNH/1087-1206
Q7X2P6_SPHEL/567-678
Q81AJ3_BACCR/824-932
Q81E72_BACCR/1078-1196
Q81I33_BACCR/824-932
Q81RC4_BACAN/1078-1196
Q81VA8_BACAN/824-932
Q81YC1_BACAN/824-932
Q828S2_STRAW/616-736
Q82A33_STRAW/643-751
Q82DX5_STRAW/734-829
Q82KP3_STRAW/600-711
Q82M26_STRAW/523-628
Q835I7_ENTFA/792-898
Q83KZ8_SHIFL/267-382
Q83PE6_SHIFL/891-1010
Q83PR5_SHIFL/618-737
Q83R56_SHIFL/670-784
Q83R95_SHIFL/890-1009
Q83RN6_SHIFL/1087-1206
Q83RZ8_SHIFL/586-699
Q84AD6_9RHOO/786-895
Q84FW1_METEX/814-919
Q84FZ8_METEX/845-974
Q877E3_METMI/564-670
Q877E4_METMI/562-668
Q87EP9_XYLFT/657-741
Q87HA0_VIBPA/624-737
Q87HK4_VIBPA/649-759
Q87IX1_VIBPA/1295-1400
Q87JX0_VIBPA/675-793
Q87N61_VIBPA/891-1009
Q87PI9_VIBPA/817-945
Q87PQ4_VIBPA/690-803
Q87XL6_PSESM/606-726
Q883P9_PSESM/595-705
Q885P2_PSESM/613-734
Q88B39_PSESM/671-779
Q88E70_PSEPK/649-767
Q88KV4_PSEPK/815-920
Q88M71_PSEPK/615-726
Q88NX3_PSEPK/576-696
Q88WW4_LACPL/1081-1199
Q89GS2_BRAJA/648-768
Q89HE7_BRAJA/577-687
Q89J07_BRAJA/290-419
Q89QJ2_BRAJA/819-924
Q89RG3_BRAJA/592-703
Q89ST3_BRAJA/803-909
Q89XM8_BRAJA/644-752
Q8CJJ7_STRCO/648-756
Q8CJK2_STRCO/652-772
Q8CN71_STAES/1078-1197
Q8CW17_ECOL6/687-802
Q8CW18_ECOL6/687-802
Q8CW79_ECOL6/695-808
Q8CZY0_YERPE/580-701
Q8D0V8_YERPE/691-804
Q8D4E1_VIBVU/1282-1387
Q8D6X3_VIBVU/579-692
Q8D9K7_VIBVU/817-945
Q8DJ73_THEEB/613-724
Q8E8Y7_SHEON/816-944
Q8E8Z1_SHEON/815-943
Q8E9C6_SHEON/742-856
Q8EA47_SHEON/639-753
Q8EH03_SHEON/710-830
Q8EI61_SHEON/1309-1414
Q8EKJ1_SHEON/877-996
Q8F170_LEPIN/609-712
Q8FAX4_ECOL6/575-682
Q8FBE7_ECOL6/891-1010
Q8FCF3_ECOL6/636-754
Q8FHH8_ECOL6/890-1009
Q8FHI1_ECOL6/1127-1246
Q8FHY9_ECOL6/1087-1206
Q8FQ39_COREF/1102-1221
Q8FS64_COREF/643-750
Q8FVC5_BRUSU/651-759
Q8FWZ3_BRUSU/1089-1208
Q8G1K8_BRUSU/588-697
Q8GE69_ACTPL/686-799
Q8GQX4_SELRU/1066-1184
Q8KF36_CHLTE/797-921
Q8KQF1_9PROT/815-923
Q8KS88_ECOLX/244-359
Q8KTI7_METEX/869-975
Q8KY52_AZOBR/584-696
Q8KZN7_BACLI/1079-1198
Q8L3B6_AZOEV/788-892
Q8NKK1_ACIAM/873-979
Q8NR68_CORGL/1101-1220
Q8NSY6_CORGL/593-700
Q8NV24_STAAW/1080-1199
Q8P7E7_XANCP/830-936
Q8P7T8_XANCP/656-742
Q8P889_XANCP/650-758
Q8P957_XANCP/594-705
Q8PJ46_XANAC/657-742
Q8PJP4_XANAC/650-758
Q8PVI2_METMA/5-104
Q8PWL6_METMA/17-118
Q8Q0S6_METMA/14-116
Q8TIH2_METAC/3-104
Q8TLZ3_METAC/3-105
Q8TSG1_METAC/5-104
Q8TTW7_METAC/3-104
Q8TYH8_METKA/567-671
Q8U0R3_PYRFU/559-660
Q8U1G6_PYRFU/524-629
Q8VKP7_MYCTU/619-736
Q8VU47_AZOBR/602-710
Q8VUK0_HALHD/1095-1214
Q8X4Q1_ECO57/687-802
Q8X4Q2_ECO57/687-802
Q8X5H5_ECO57/666-779
Q8X5S0_ECO57/575-682
Q8X8B7_ECO57/891-1010
Q8X9Y2_ECO57/1086-1205
Q8XA96_ECO57/674-787
Q8XAS2_ECO57/890-1009
Q8XDC8_ECO57/1087-1206
Q8XDP3_ECO57/598-716
Q8XJG2_CLOPE/577-684
Q8XK55_CLOPE/555-656
Q8XQK5_RALSO/607-718
Q8XR20_RALSO/649-759
Q8XR85_RALSO/1085-1204
Q8XTN6_RALSO/648-757
Q8XVH2_RALSO/578-688
Q8XWU7_RALSO/864-992
Q8Y469_LISMO/823-931
Q8YBF0_BRUME/760-879
Q8YCZ9_BRUME/667-775
Q8YGB6_BRUME/588-697
Q8YXZ5_NOSS1/641-742
Q8Z1Q0_SALTI/575-682
Q8Z2A7_SALTI/636-754
Q8Z2U6_SALTI/891-1010
Q8Z5K4_SALTI/637-749
Q8Z6K5_SALTI/878-999
Q8Z6Y8_SALTI/690-805
Q8Z6Y9_SALTI/691-806
Q8Z732_SALTI/1082-1201
Q8Z7F9_SALTI/1087-1206
Q8Z812_SALTI/695-808
Q8Z8J8_SALTI/633-734
Q8ZKD7_SALTY/664-777
Q8ZKE7_SALTY/575-682
Q8ZKS8_SALTY/891-1010
Q8ZLA2_SALTY/636-754
Q8ZN48_SALTY/682-795
Q8ZP37_SALTY/1087-1206
Q8ZPE1_SALTY/1086-1205
Q8ZPE5_SALTY/890-1009
Q8ZPJ6_SALTY/692-807
Q8ZPJ7_SALTY/690-805
Q8ZQD3_SALTY/695-808
Q8ZR20_SALTY/633-734
Q8ZSS1_PYRAE/1148-1267
Q8ZUB8_PYRAE/691-809
Q8ZUD3_PYRAE/219-284
Q8ZUQ6_PYRAE/1038-1112
Q8ZW28_PYRAE/516-613
Q8ZXI9_PYRAE/971-1077
Q8ZXR8_PYRAE/1-74
Q927Q7_LISIN/823-931
Q92LN1_RHIME/820-925
Q92QW6_RHIME/588-698
Q92UL6_RHIME/581-692
Q931E0_RHIME/901-1020
Q93G10_9BACT/182-261
Q93PD2_9RHOO/843-948
Q93V05_EUBAC/779-885
Q93V06_EUBAC/780-886
Q96XX7_SULTO/994-1101
Q975S3_SULTO/545-647
Q976V8_SULTO/816-925
Q97C62_THEVO/826-933
Q97CU9_THEVO/558-664
Q97V13_SULSO/821-930
Q97XX8_SULSO/865-976
Q97ZA1_SULSO/548-650
Q984M7_RHILO/386-496
Q98BE3_RHILO/795-915
Q98BW9_RHILO/832-937
Q98HH7_RHILO/669-780
Q98P32_RHILO/677-785
Q99RN2_STAAM/1080-1199
Q9A8V8_CAUCR/643-751
Q9AAI1_CAUCR/584-695
Q9AGP5_ARTGO/660-767
Q9C4B5_METVO/546-647
Q9CK79_PASMU/724-837
Q9CMT7_PASMU/891-1005
Q9CNL9_PASMU/680-801
Q9EWF3_STRCO/1080-1198
Q9EYG2_AMYMD/565-672
Q9EZD3_RHIME/820-925
Q9F0X7_PSEFL/1091-1210
Q9HL15_THEAC/841-948
Q9HM26_THEAC/591-697
Q9HR74_HALSA/695-804
Q9HY76_PSEAE/576-696
Q9I0C8_PSEAE/637-755
Q9I2W3_PSEAE/591-702
Q9K1B5_NEIMB/656-752
Q9K8Z9_BACHD/510-606
Q9K9W5_BACHD/654-753
Q9KF71_BACHD/592-699
Q9KJ87_PSEPU/599-710
Q9KQP8_VIBCH/675-793
Q9L212_STRCO/651-770
Q9L2E6_STRCO/704-811
Q9P9I5_9EURY/810-916
Q9PGI9_XYLFA/657-741
Q9R6U4_SYNP2/607-718
Q9RC05_9RHIZ/738-846
Q9RI32_STRCO/1086-1205
Q9RXB8_DEIRA/580-691
Q9S241_STRCO/616-736
Q9S2J9_STRCO/642-750
Q9UWR0_THELI/527-630
Q9UYM9_PYRAB/574-678
Q9V0J3_PYRAB/558-659
Q9V0K2_PYRAB/520-625
Q9WX89_CLOPE/577-684
Q9X6B6_YERPE/704-817
Q9Y8M2_AERPE/962-1082
Q9Y8S7_AERPE/872-979
Q9YCG9_AERPE/1130-1243
Q9Z3W4_9RHIZ/719-827
Q9Z4S6_SALTY/878-999
Q9ZBV7_STRCO/523-628
Q9ZIF8_STACA/1075-1194
Q9ZKG2_HELPJ/649-770
SERA_THASE/785-896
TORA_ECO57/690-812
TORA_ECOL6/690-812
TORA_ECOLI/690-812
TORA_PASMU/678-799
TORA_SALTI/690-812
TORA_SALTY/690-812
TORA_SHEMA/676-805
TORA_SHEON/676-805
TORA_VIBCH/676-797
TORA_VIBPA/676-797
TORA_VIBVU/676-797
TORA_VIBVY/676-797
TORZ_ECO57/670-785
TORZ_ECOL6/670-785
TORZ_ECOLI/670-785
TORZ_HAEIN/680-802
TYPH1_ARCFU/6-64
TYPH_METBU/5-89
Y2900_MYCTU/660-771
Y2924_MYCBO/660-771
YDEP_ECO57/642-752
YDEP_ECOL6/642-752
YDEP_ECOLI/642-752
YDEP_SHIFL/642-752
YJGC_BACSU/822-929
YNFE_ECOLI/687-802
YNFF_ECOLI/686-801
YOAE_BACSU/565-672
YYAE_BACSU/557-659
