# Supplementary material for: Contact prediction is hardest for the most informative contacts, but improves with the incorporation of contact potentials
Source: PLoS One. 2018 Jun 28;13(6):e0199585. doi: 10.1371/journal.pone.0199585 (PMC6023208; doi:10.1371/journal.pone.0199585)
Supplement: S1 Data — Each file in the ‘alignments’ directory herein corresponds to a protein family’s alignment and contains the accession number and sequence range of each sequence in the alignment. (TAR.GZ) [file pone.0199585.s001.tar.gz › alignments/GSPII_F]

A0AIE7_LISW6/15-134
A0AIE7_LISW6/213-335
A0JYD0_ARTS2/176-303
A0JYD1_ARTS2/111-239
A0JZ35_ARTS2/148-274
A0JZ36_ARTS2/154-281
A0JZ43_ARTS2/142-269
A0JZ44_ARTS2/154-281
A0K0C5_ARTS2/68-194
A0K2T7_BURCH/274-396
A0K2T7_BURCH/71-194
A0K4A4_BURCH/273-395
A0K4A4_BURCH/69-192
A0K6Z9_BURCH/159-286
A0K700_BURCH/187-317
A0KE92_BURCH/175-305
A0KE93_BURCH/157-284
A0KFA0_AERHH/273-395
A0KFA0_AERHH/70-193
A0KFS8_AERHH/274-396
A0KFS8_AERHH/71-194
A0KI94_AERHH/126-253
A0KI95_AERHH/153-283
A0KPV8_AERHH/282-404
A0KPV8_AERHH/78-201
A0KRH8_SHESA/275-397
A0KRH8_SHESA/72-195
A0KS92_SHESA/291-413
A0KS92_SHESA/87-210
A0L1F9_SHESA/272-394
A0L1F9_SHESA/69-192
A0L657_MAGSM/278-400
A0L657_MAGSM/75-197
A0LEG9_SYNFM/271-393
A0LEG9_SYNFM/68-191
A0LID6_SYNFM/153-280
A0LID7_SYNFM/177-307
A0LPI3_SYNFM/264-386
A0LPI3_SYNFM/61-184
A0LUI2_ACIC1/274-396
A0LUI2_ACIC1/71-194
A0LVP9_ACIC1/174-301
A0LVQ0_ACIC1/113-241
A0LWE2_ACIC1/65-190
A0LWE3_ACIC1/90-223
A0NIX7_OENOE/247-369
A0NIX7_OENOE/60-177
A0NSA0_9RHOB/173-299
A0NSA1_9RHOB/184-314
A0PV90_MYCUA/54-184
A0PV91_MYCUA/97-224
A0PZ74_CLONN/271-393
A0PZ74_CLONN/68-191
A0Q078_CLONN/265-387
A0Q078_CLONN/65-188
A0Q6Y7_FRATN/279-401
A0Q6Y7_FRATN/74-198
A0QA52_MYCA1/97-224
A0QA53_MYCA1/49-179
A0R5E9_MYCS2/47-173
A0R5F0_MYCS2/40-194
A0RIM1_BACAH/16-136
A0RIM1_BACAH/215-337
A0RPP4_CAMFF/285-404
A0RPP4_CAMFF/78-201
A0RVG0_CENSY/177-306
A0RVG0_CENSY/407-534
A0Y6G4_9GAMM/279-401
A0Y6G4_9GAMM/75-198
A0Y6P0_9GAMM/279-401
A0Y6P0_9GAMM/76-199
A0YA39_9GAMM/2-125
A0YA39_9GAMM/205-327
A0YBE4_9GAMM/280-402
A0YBE4_9GAMM/77-200
A0YF05_9GAMM/275-397
A0YF05_9GAMM/71-194
A0YG35_9GAMM/277-399
A0YG35_9GAMM/74-197
A0YIZ7_LYNSP/174-290
A0YIZ7_LYNSP/9-151
A0YN47_LYNSP/246-368
A0YN47_LYNSP/39-162
A0Z1L3_9GAMM/265-387
A0Z1L3_9GAMM/62-185
A0Z788_9GAMM/275-397
A0Z788_9GAMM/72-195
A0Z7B1_9GAMM/272-394
A0Z7B1_9GAMM/68-191
A0ZJH1_NODSP/274-396
A0ZJH1_NODSP/70-193
A0ZZM9_BIFAA/43-164
A1A7E8_ECOK1/266-388
A1A7E8_ECOK1/63-186
A1AFM6_ECOK1/275-397
A1AFM6_ECOK1/72-195
A1AGL4_ECOK1/267-389
A1AGL4_ECOK1/64-187
A1AM76_PELPD/287-405
A1AM76_PELPD/81-204
A1ARQ6_PELPD/271-393
A1ARQ6_PELPD/68-191
A1ARZ6_PELPD/273-395
A1ARZ6_PELPD/70-193
A1ASI0_PELPD/161-291
A1ASI1_PELPD/152-279
A1EIB7_VIBCH/12-135
A1EIB7_VIBCH/212-332
A1EK55_VIBCH/274-396
A1EK55_VIBCH/71-194
A1ELJ2_VIBCH/275-397
A1ELJ2_VIBCH/72-195
A1ES40_VIBCH/277-399
A1ES40_VIBCH/73-196
A1F0Z1_VIBCH/12-135
A1F0Z1_VIBCH/212-332
A1F3F7_VIBCH/274-396
A1F3F7_VIBCH/71-194
A1F679_VIBCH/275-397
A1F679_VIBCH/72-195
A1F6A0_VIBCH/277-399
A1F6A0_VIBCH/73-196
A1HPR3_9FIRM/156-283
A1HPR9_9FIRM/168-295
A1HQ22_9FIRM/273-395
A1HQ22_9FIRM/70-193
A1ITY2_NEIMA/279-401
A1ITY2_NEIMA/75-198
A1JJK9_YERE8/268-390
A1JJK9_YERE8/64-187
A1JPH2_YERE8/271-393
A1JPH2_YERE8/68-191
A1JQ41_YERE8/238-361
A1JQ41_YERE8/35-163
A1JQD4_YERE8/274-396
A1JQD4_YERE8/71-194
A1JQQ4_YERE8/113-239
A1JQQ5_YERE8/135-264
A1K3L4_AZOSB/269-391
A1K3L4_AZOSB/66-188
A1K7A8_AZOSB/260-381
A1K7A8_AZOSB/57-180
A1KAJ5_AZOSB/281-403
A1KAJ5_AZOSB/77-200
A1KPY6_MYCBP/45-175
A1KPY7_MYCBP/96-222
A1KVV1_NEIMF/279-401
A1KVV1_NEIMF/75-198
A1R816_ARTAT/176-303
A1R817_ARTAT/111-239
A1R8R0_ARTAT/148-275
A1R8R1_ARTAT/155-282
A1R9X9_ARTAT/170-295
A1RFC1_SHESW/290-412
A1RFC1_SHESW/86-209
A1RP22_SHESW/272-394
A1RP22_SHESW/69-192
A1RPB6_SHESW/275-397
A1RPB6_SHESW/72-195
A1RUC9_PYRIL/86-215
A1RUD1_PYRIL/38-170
A1RXC4_THEPD/122-252
A1RXC4_THEPD/400-527
A1RY99_THEPD/110-239
A1RYC6_THEPD/91-222
A1S1X6_SHEAM/275-397
A1S1X6_SHEAM/72-195
A1S2H3_SHEAM/288-410
A1S2H3_SHEAM/84-207
A1S2R2_SHEAM/273-395
A1S2R2_SHEAM/70-193
A1S3G1_SHEAM/115-241
A1S3G2_SHEAM/149-277
A1SDM3_NOCSJ/91-214
A1SDM4_NOCSJ/104-228
A1SFQ8_NOCSJ/280-402
A1SFQ8_NOCSJ/77-200
A1SG32_NOCSJ/111-239
A1SG33_NOCSJ/174-300
A1SIU4_NOCSJ/112-242
A1SIU5_NOCSJ/168-296
A1SLD4_NOCSJ/158-285
A1SLD5_NOCSJ/167-294
A1SR58_PSYIN/264-386
A1SR58_PSYIN/61-184
A1SS73_PSYIN/279-401
A1SS73_PSYIN/75-198
A1TG76_MYCVP/49-175
A1TQQ1_ACIAC/20-159
A1TQQ1_ACIAC/235-356
A1TTE1_ACIAC/275-397
A1TTE1_ACIAC/71-194
A1TU79_ACIAC/280-402
A1TU79_ACIAC/77-200
A1TUR2_ACIAC/296-418
A1TUR2_ACIAC/93-216
A1TYN5_MARAV/275-397
A1TYN5_MARAV/72-195
A1U0B9_MARAV/272-394
A1U0B9_MARAV/69-192
A1U403_MARAV/267-389
A1U403_MARAV/65-188
A1U438_MARAV/275-397
A1U438_MARAV/71-194
A1U7T9_MARAV/225-351
A1UMM1_MYCSK/50-176
A1UMM2_MYCSK/92-218
A1V0Q0_BURMS/275-397
A1V0Q0_BURMS/71-194
A1V448_BURMS/172-301
A1V449_BURMS/161-288
A1V4E1_BURMS/191-321
A1V4E2_BURMS/139-266
A1V991_BURMS/274-396
A1V991_BURMS/71-194
A1VCG1_DESVV/178-308
A1VCG2_DESVV/153-279
A1VEE4_DESVV/275-397
A1VEE4_DESVV/72-195
A1VK95_POLNA/281-403
A1VK95_POLNA/78-201
A1VKA8_POLNA/275-397
A1VKA8_POLNA/71-194
A1W178_CAMJJ/260-382
A1W178_CAMJJ/60-179
A1W3T3_ACISJ/278-400
A1W3T3_ACISJ/75-198
A1W473_ACISJ/275-397
A1W473_ACISJ/71-194
A1WEI2_VEREI/122-247
A1WEI3_VEREI/174-302
A1WFR2_VEREI/285-407
A1WFR2_VEREI/82-205
A1WID2_VEREI/279-401
A1WID2_VEREI/76-199
A1WP59_VEREI/242-365
A1WPS0_VEREI/277-399
A1WPS0_VEREI/73-196
A1WTV7_HALHL/275-397
A1WTV7_HALHL/72-195
A1WYM3_HALHL/266-388
A1WYM3_HALHL/62-185
A1WZM2_HALHL/279-401
A1WZM2_HALHL/76-199
A2BJC2_HYPBU/96-222
A2BJC3_HYPBU/108-238
A2BLT2_HYPBU/142-271
A2BLT2_HYPBU/399-526
A2C5L4_PROM3/295-417
A2C5L4_PROM3/91-214
A2P4J8_VIBCH/274-396
A2P4J8_VIBCH/71-194
A2P738_VIBCH/277-399
A2P738_VIBCH/73-196
A2P9A0_VIBCH/275-397
A2P9A0_VIBCH/72-195
A2PNR6_VIBCH/157-277
A2PTR7_VIBCH/274-396
A2PTR7_VIBCH/71-194
A2PTT7_VIBCH/275-397
A2PTT7_VIBCH/72-195
A2PVG5_VIBCH/277-399
A2PVG5_VIBCH/73-196
A2RC55_STRPG/12-131
A2RC55_STRPG/198-319
A2RNS8_LACLM/232-353
A2RNS8_LACLM/45-164
A2S1F8_BURM9/22-148
A2S1F8_BURM9/223-345
A2S2F9_BURM9/139-266
A2S2G0_BURM9/191-321
A2S315_BURM9/161-288
A2S5S6_BURM9/275-397
A2S5S6_BURM9/71-194
A2S7E4_BURM9/274-396
A2S7E4_BURM9/71-194
A2SD31_METPP/278-400
A2SD31_METPP/74-197
A2SKK2_METPP/273-395
A2SKK2_METPP/70-193
A2SNP7_METPP/284-404
A2SNP7_METPP/80-197
A2STG7_METLZ/114-244
A2STG7_METLZ/417-543
A2STP6_METLZ/110-240
A2STP6_METLZ/407-528
A2T194_AERS4/282-342
A2T194_AERS4/78-201
A2T1D1_AERS4/153-283
A2TRE4_9FLAO/245-367
A2TRE4_9FLAO/43-165
A2VM40_MYCTU/54-184
A2VM41_MYCTU/96-222
A2VQQ7_9BURK/186-316
A2VQQ8_9BURK/37-164
A2VT51_9BURK/309-396
A2VT51_9BURK/69-189
A2VTV3_9BURK/274-396
A2VTV3_9BURK/71-194
A2W6A7_9BURK/274-396
A2W6A7_9BURK/71-194
A2WAK9_9BURK/189-319
A2WDY9_9BURK/277-399
A2WDY9_9BURK/76-202
A2WEY9_9BURK/279-400
A2WEY9_9BURK/76-200
A2WIF1_9BURK/157-284
A2WIF2_9BURK/175-305
A3CKE2_STRSV/18-137
A3CKE2_STRSV/204-325
A3CR71_STRSV/270-392
A3CR71_STRSV/67-190
A3CU31_METMJ/46-174
A3CX27_METMJ/140-267
A3CX28_METMJ/137-266
A3D989_SHEB5/272-394
A3D989_SHEB5/69-192
A3D9H7_SHEB5/291-413
A3D9H7_SHEB5/87-210
A3DAA6_SHEB5/275-397
A3DAA6_SHEB5/72-195
A3DEF8_CLOTH/272-394
A3DEF8_CLOTH/69-192
A3DF40_CLOTH/150-280
A3DF41_CLOTH/93-227
A3DPK1_STAMF/108-240
A3DPK1_STAMF/385-512
A3EID4_VIBCH/12-135
A3EID4_VIBCH/212-332
A3EJE6_VIBCH/274-396
A3EJE6_VIBCH/71-194
A3EL00_VIBCH/275-397
A3EL00_VIBCH/72-195
A3EMQ4_VIBCH/277-399
A3EMQ4_VIBCH/73-196
A3ERG3_9BACT/269-391
A3ERG3_9BACT/68-191
A3EUQ9_9BACT/229-352
A3EUQ9_9BACT/27-153
A3EVZ0_9BACT/266-389
A3EVZ0_9BACT/69-188
A3GKK7_VIBCH/274-396
A3GKK7_VIBCH/71-194
A3GMD5_VIBCH/12-135
A3GMD5_VIBCH/212-332
A3GMX9_VIBCH/275-397
A3GMX9_VIBCH/72-195
A3GNF4_VIBCH/277-399
A3GNF4_VIBCH/73-196
A3GWJ3_VIBCH/274-396
A3GWJ3_VIBCH/71-194
A3GYS3_VIBCH/12-135
A3GYS3_VIBCH/212-332
A3GZC9_VIBCH/277-358
A3GZC9_VIBCH/73-196
A3GZE7_VIBCH/275-397
A3GZE7_VIBCH/72-195
A3IFE7_9BACI/227-349
A3IFE7_9BACI/28-148
A3IRE6_9CHRO/273-395
A3IRE6_9CHRO/69-192
A3J9Z8_9ALTE/275-397
A3J9Z8_9ALTE/71-194
A3JDP5_9ALTE/272-394
A3JDP5_9ALTE/69-192
A3JMM9_9RHOB/1-61
A3JR79_9RHOB/155-282
A3JR80_9RHOB/178-308
A3K020_9RHOB/179-309
A3K021_9RHOB/153-280
A3KV67_PSEAE/264-386
A3KV67_PSEAE/62-185
A3KWD3_PSEAE/274-396
A3KWD3_PSEAE/71-194
A3L430_PSEAE/227-350
A3L430_PSEAE/25-151
A3L476_PSEAE/275-397
A3L476_PSEAE/71-194
A3L4U0_PSEAE/127-254
A3L4U1_PSEAE/159-289
A3L4X6_PSEAE/273-395
A3L4X6_PSEAE/70-193
A3L985_PSEAE/264-386
A3L985_PSEAE/62-185
A3LD18_PSEAE/274-396
A3LD18_PSEAE/71-194
A3LKS2_PSEAE/227-350
A3LKS2_PSEAE/25-151
A3LKX1_PSEAE/275-397
A3LKX1_PSEAE/71-194
A3LLJ8_PSEAE/127-254
A3LLJ9_PSEAE/159-289
A3LLN3_PSEAE/273-395
A3LLN3_PSEAE/70-193
A3M1J8_ACIBT/278-400
A3M1J8_ACIBT/74-197
A3M1N5_ACIBT/271-393
A3M1N5_ACIBT/69-191
A3MC77_BURM7/22-148
A3MC77_BURM7/223-345
A3MJF6_BURM7/161-288
A3MJF7_BURM7/172-301
A3MK13_BURM7/191-321
A3MK14_BURM7/139-266
A3MPK3_BURM7/274-396
A3MPK3_BURM7/71-194
A3MR81_BURM7/275-397
A3MR81_BURM7/71-194
A3MVU8_PYRCJ/44-172
A3MVV0_PYRCJ/85-214
A3MZR6_ACTP2/141-270
A3MZR7_ACTP2/127-253
A3N0N8_ACTP2/267-389
A3N0N8_ACTP2/63-186
A3N3Z3_BURP6/274-396
A3N3Z3_BURP6/71-194
A3N8Y9_BURP6/168-295
A3N8Z0_BURP6/195-325
A3N991_BURP6/161-288
A3N992_BURP6/172-301
A3NDU6_BURP6/275-397
A3NDU6_BURP6/71-194
A3NLM6_BURP6/22-148
A3NLM6_BURP6/223-345
A3NP12_BURP6/157-284
A3NP13_BURP6/172-302
A3NPM3_BURP0/274-396
A3NPM3_BURP0/71-194
A3NUP0_BURP0/168-295
A3NUP1_BURP0/191-321
A3NUY3_BURP0/161-288
A3NUY4_BURP0/172-301
A3NZJ7_BURP0/275-397
A3NZJ7_BURP0/71-194
A3P792_BURP0/22-148
A3P792_BURP0/223-345
A3P9I6_BURP0/157-284
A3P9I7_BURP0/172-302
A3PC37_PROM0/117-240
A3PC37_PROM0/322-444
A3PH52_RHOS1/183-313
A3PH53_RHOS1/154-282
A3Q727_MYCSJ/50-176
A3Q728_MYCSJ/92-218
A3Q9W7_SHELP/272-394
A3Q9W7_SHELP/69-192
A3QAL6_SHELP/149-277
A3QAL7_SHELP/115-242
A3QIK7_SHELP/290-412
A3QIK7_SHELP/86-209
A3QJ35_SHELP/274-396
A3QJ35_SHELP/71-194
A3RPD2_RALSO/113-235
A3RPD2_RALSO/315-437
A3RQZ2_RALSO/272-394
A3RQZ2_RALSO/69-192
A3RV91_RALSO/177-307
A3RV92_RALSO/141-268
A3RZJ2_RALSO/261-382
A3RZJ2_RALSO/58-181
A3S012_RALSO/167-297
A3S013_RALSO/157-283
A3S0H5_RALSO/291-413
A3S0H5_RALSO/87-210
A3SDU4_9RHOB/274-396
A3SDU4_9RHOB/71-194
A3SF35_9RHOB/164-294
A3SF36_9RHOB/152-278
A3SIT4_9RHOB/154-281
A3SIT5_9RHOB/177-307
A3SYL0_9RHOB/164-294
A3SYL1_9RHOB/152-278
A3TG66_9MICO/173-300
A3TG67_9MICO/116-244
A3THY9_9MICO/68-190
A3TJV4_9MICO/107-235
A3TJV5_9MICO/164-292
A3TQW7_9MICO/486-612
A3TQW8_9MICO/161-288
A3TZ33_9RHOB/177-307
A3TZ34_9RHOB/154-284
A3UDE2_9RHOB/268-389
A3UDE2_9RHOB/65-188
A3UEW4_9RHOB/279-401
A3UEW4_9RHOB/76-199
A3UFK4_9RHOB/163-290
A3UFK5_9RHOB/187-317
A3UGZ4_9RHOB/286-408
A3UGZ4_9RHOB/83-206
A3UME1_VIBSP/141-270
A3UME2_VIBSP/131-258
A3UMG1_VIBSP/153-282
A3UMG2_VIBSP/136-261
A3UP90_VIBSP/274-396
A3UP90_VIBSP/71-194
A3UQJ8_VIBSP/140-270
A3UQJ9_VIBSP/133-260
A3URT9_VIBSP/176-306
A3URU0_VIBSP/153-278
A3UYV2_VIBSP/278-400
A3UYV2_VIBSP/74-197
A3UZA2_VIBSP/275-397
A3UZA2_VIBSP/72-195
A3V7B5_9RHOB/152-280
A3V7B6_9RHOB/175-305
A3VEM1_9RHOB/187-317
A3VEM2_9RHOB/148-273
A3VKL8_9RHOB/179-309
A3VKL9_9RHOB/154-282
A3W184_9RHOB/272-394
A3W184_9RHOB/69-192
A3W2K7_9RHOB/154-282
A3W2K8_9RHOB/180-310
A3WAB2_9SPHN/189-319
A3WAB3_9SPHN/156-282
A3WLW0_9GAMM/112-237
A3WLW1_9GAMM/125-253
A3WNH6_9GAMM/18-141
A3WNH6_9GAMM/217-339
A3WP13_9GAMM/276-398
A3WP13_9GAMM/73-196
A3WP72_9GAMM/283-405
A3WP72_9GAMM/80-203
A3WRW0_9BRAD/156-283
A3WRW1_9BRAD/184-314
A3X8X0_9RHOB/154-281
A3X8X1_9RHOB/182-312
A3XTX3_9VIBR/151-280
A3XTX4_9VIBR/136-262
A3XYD3_9VIBR/274-396
A3XYD3_9VIBR/71-194
A3XZY6_9VIBR/138-265
A3XZY7_9VIBR/162-291
A3Y0U7_9VIBR/153-278
A3Y0V3_9VIBR/176-306
A3Y1W6_9VIBR/275-397
A3Y1W6_9VIBR/72-195
A3Y357_9VIBR/277-399
A3Y357_9VIBR/73-196
A3YCA5_9GAMM/269-391
A3YCA5_9GAMM/66-189
A3YE26_9GAMM/223-344
A3YK75_CAMJE/260-382
A3YK75_CAMJE/60-179
A3YS72_CAMJE/260-382
A3YS72_CAMJE/60-179
A3YWH8_9SYNE/131-254
A3YWH8_9SYNE/335-457
A3Z3W4_9SYNE/287-409
A3Z3W4_9SYNE/83-206
A3ZCH5_CAMJE/260-382
A3ZCH5_CAMJE/60-179
A3ZGI7_CAMJE/260-382
A3ZGI7_CAMJE/60-179
A3ZT93_9PLAN/142-269
A3ZT94_9PLAN/157-286
A3ZTU7_9PLAN/367-457
A3ZTU7_9PLAN/76-199
A3ZUP5_9PLAN/267-389
A3ZUP5_9PLAN/64-187
A3ZX00_9PLAN/271-393
A3ZX00_9PLAN/66-189
A3ZZA5_9PLAN/133-263
A3ZZA6_9PLAN/152-279
A4A084_9PLAN/192-312
A4A084_9PLAN/9-115
A4A2S2_9PLAN/161-291
A4A2S3_9PLAN/152-278
A4A5H2_9GAMM/275-397
A4A5H2_9GAMM/71-194
A4A5J9_9GAMM/275-397
A4A5J9_9GAMM/72-195
A4A5M7_9GAMM/262-384
A4A5M7_9GAMM/59-182
A4AFG3_9ACTN/282-404
A4AFG3_9ACTN/79-202
A4AK31_9ACTN/115-243
A4AK32_9ACTN/175-292
A4AKC5_9ACTN/166-291
A4BDX4_9GAMM/273-395
A4BDX4_9GAMM/70-193
A4BG98_9GAMM/279-401
A4BG98_9GAMM/76-199
A4BKF6_9GAMM/277-399
A4BKF6_9GAMM/73-196
A4BQH0_9GAMM/279-401
A4BQH0_9GAMM/75-198
A4C7Z1_9GAMM/278-400
A4C7Z1_9GAMM/75-198
A4C8H0_9GAMM/271-391
A4C8H0_9GAMM/67-190
A4C8Z0_9GAMM/280-402
A4C8Z0_9GAMM/76-199
A4CET5_9GAMM/273-395
A4CET5_9GAMM/70-193
A4CWS4_SYNPV/286-408
A4CWS4_SYNPV/82-205
A4E9Q2_9ACTN/76-204
A4E9Q3_9ACTN/141-268
A4EEI5_9RHOB/153-280
A4EEI6_9RHOB/180-310
A4EPZ5_9RHOB/178-308
A4EPZ6_9RHOB/154-281
A4F6P3_SACEN/7-129
A4G0F4_METM5/186-312
A4G0F5_METM5/92-220
A4G0P4_METM5/80-211
A4G6G4_HERAR/276-398
A4G6G4_HERAR/73-196
A4G8R9_HERAR/280-402
A4G8R9_HERAR/76-199
A4IQW4_GEOTN/14-134
A4IQW4_GEOTN/212-334
A4IRE8_GEOTN/271-393
A4IRE8_GEOTN/68-191
A4IYH2_FRATW/279-401
A4IYH2_FRATW/74-198
A4J3A5_DESRM/271-393
A4J3A5_DESRM/68-191
A4J3B8_DESRM/269-391
A4J3B8_DESRM/67-190
A4J6D1_DESRM/155-282
A4J6D2_DESRM/171-298
A4J9Y8_BURVG/274-396
A4J9Y8_BURVG/71-194
A4JBB1_BURVG/274-396
A4JBB1_BURVG/70-193
A4JDZ5_BURVG/157-284
A4JDZ6_BURVG/186-316
A4JPJ4_BURVG/274-396
A4JPJ4_BURVG/71-194
A4JSW0_BURVG/178-308
A4JSW1_BURVG/157-284
A4JVG8_BURVG/231-352
A4KMC7_MYCTU/53-183
A4KQY2_FRATU/279-401
A4KQY2_FRATU/74-198
A4LMR5_BURPS/274-396
A4LMR5_BURPS/71-194
A4LNN1_BURPS/157-284
A4LNN2_BURPS/166-296
A4LQ11_BURPS/172-301
A4LQ12_BURPS/161-288
A4LQA3_BURPS/195-325
A4LQA4_BURPS/168-295
A4MFF5_BURPS/275-397
A4MFF5_BURPS/71-194
A4MXQ0_HAEIF/266-396
A4MXQ0_HAEIF/62-185
A4N5N8_HAEIF/266-396
A4N5N8_HAEIF/62-185
A4N8N9_HAEIF/266-397
A4N8N9_HAEIF/62-185
A4NEF5_HAEIF/266-397
A4NEF5_HAEIF/62-185
A4NJJ5_HAEIF/266-397
A4NJJ5_HAEIF/62-185
A4NQR7_HAEIF/266-397
A4NQR7_HAEIF/62-185
A4NW49_HAEIF/266-397
A4NW49_HAEIF/62-185
A4QAV5_CORGB/90-215
A4QAV6_CORGB/55-178
A4SDM6_PROVI/171-301
A4SDM7_PROVI/154-281
A4SKV5_AERS4/264-386
A4SKV5_AERS4/61-184
A4SS66_AERS4/256-378
A4SS66_AERS4/53-176
A4SV92_POLSQ/11-133
A4SV92_POLSQ/214-340
A4T5S2_MYCGI/91-217
A4T5S3_MYCGI/47-181
A4THX3_YERPP/135-264
A4THX4_YERPP/123-250
A4TIJ0_YERPP/207-329
A4TIJ0_YERPP/4-127
A4TPS7_YERPP/247-369
A4TPS7_YERPP/43-166
A4TTU7_9PROT/111-238
A4TUJ7_9PROT/58-188
A4V800_PSEFS/64-176
A4V8T5_9MICC/110-240
A4VFT2_PSEU5/273-395
A4VFT2_PSEU5/70-193
A4VIF2_PSEU5/275-397
A4VIF2_PSEU5/71-194
A4VSK8_STRSY/217-338
A4VSK8_STRSY/31-150
A4VYU9_STRS2/7-126
A4VYV0_STRS2/62-183
A4W6K7_ENT38/265-387
A4W6K7_ENT38/62-185
A4WJ72_PYRAR/85-214
A4WP96_RHOS5/180-310
A4WP97_RHOS5/154-282
A4XC10_SALTO/118-242
A4XD76_SALTO/155-283
A4XD77_SALTO/118-246
A4XIE1_CALS8/271-393
A4XIE1_CALS8/68-191
A4XJE5_CALS8/132-263
A4XJE6_CALS8/123-250
A4XMS0_CALS8/110-239
A4XQ40_PSEMY/16-131
A4XQ40_PSEMY/199-319
A4XQC6_PSEMY/275-397
A4XQC6_PSEMY/71-194
A4XWG3_PSEMY/274-396
A4XWG3_PSEMY/71-194
A4Y2W3_SHEPC/272-394
A4Y2W3_SHEPC/69-192
A4YB01_SHEPC/290-412
A4YB01_SHEPC/86-209
A4YBE1_SHEPC/275-397
A4YBE1_SHEPC/72-195
A4YEH4_METS5/138-267
A4YEH4_METS5/396-526
A4YM03_BRASO/184-314
A4YM04_BRASO/156-283
A4YMR7_BRASO/258-380
A4YMR7_BRASO/55-178
A4Z1F6_BRASO/271-393
A4Z1F6_BRASO/68-191
A5CPG3_CLAM3/212-327
A5CQJ2_CLAM3/114-242
A5CQJ3_CLAM3/179-306
A5D290_PELTS/155-282
A5D291_PELTS/168-295
A5D355_PELTS/270-392
A5D355_PELTS/68-191
A5D378_PELTS/272-394
A5D378_PELTS/73-196
A5EBH5_BRASB/272-394
A5EBH5_BRASB/69-192
A5EC41_BRASB/159-286
A5EC42_BRASB/175-304
A5EF15_BRASB/258-380
A5EF15_BRASB/55-178
A5ERX4_BRASB/156-283
A5ERX5_BRASB/184-314
A5EXL6_DICNV/277-399
A5EXL6_DICNV/72-196
A5F4R4_VIBC3/274-396
A5F4R4_VIBC3/71-194
A5F5L5_VIBC3/277-399
A5F5L5_VIBC3/73-196
A5F8S0_VIBC3/275-397
A5F8S0_VIBC3/72-195
A5FMC8_FLAJ1/243-365
A5FMC8_FLAJ1/41-163
A5FPY3_DEHSB/270-392
A5FPY3_DEHSB/67-190
A5FWX9_ACICJ/275-397
A5FWX9_ACICJ/72-195
A5G034_ACICJ/167-297
A5G035_ACICJ/150-275
A5G4Y6_GEOUR/273-395
A5G4Y6_GEOUR/70-193
A5GC03_GEOUR/272-394
A5GC03_GEOUR/69-192
A5GFA8_GEOUR/271-393
A5GFA8_GEOUR/68-191
A5GHN0_SYNPW/280-402
A5GHN0_SYNPW/76-199
A5GPW2_SYNR3/279-401
A5GPW2_SYNR3/75-198
A5I332_CLOBH/266-388
A5I332_CLOBH/63-186
A5IBK5_LEGPC/268-390
A5IBK5_LEGPC/65-188
A5IC17_LEGPC/276-398
A5IC17_LEGPC/72-195
A5IKX6_THEP1/267-389
A5IKX6_THEP1/65-188
A5IT71_STAA9/225-347
A5IT71_STAA9/26-146
A5J4C2_BURMA/22-148
A5J4C2_BURMA/223-345
A5J585_BURMA/274-396
A5J585_BURMA/71-194
A5J9A5_BURMA/275-397
A5J9A5_BURMA/71-194
A5KN45_9FIRM/31-163
A5KN46_9FIRM/274-418
A5KTJ8_9BACT/1-117
A5KTJ8_9BACT/200-322
A5KUW4_9GAMM/151-280
A5KUW5_9GAMM/136-262
A5KXF9_9GAMM/131-258
A5KXG0_9GAMM/141-270
A5KY80_9GAMM/140-270
A5KY81_9GAMM/131-257
A5KYR1_9GAMM/275-397
A5KYR1_9GAMM/72-195
A5KZ47_9GAMM/176-306
A5KZ48_9GAMM/153-278
A5L269_9GAMM/275-397
A5L269_9GAMM/72-195
A5L5J7_9GAMM/278-400
A5L5J7_9GAMM/74-197
A5LFE7_STRPN/160-281
A5LFE7_STRPN/2-93
A5LP08_STRPN/160-281
A5LP08_STRPN/2-93
A5LRD4_STRPN/160-281
A5LRD4_STRPN/2-93
A5M3V5_STRPN/160-281
A5M3V5_STRPN/2-93
A5MB58_STRPN/160-281
A5MB58_STRPN/2-93
A5MIJ5_STRPN/160-281
A5MIJ5_STRPN/2-93
A5MNA6_STRPN/160-281
A5MNA6_STRPN/2-93
A5MX25_STRPN/160-281
A5MX25_STRPN/2-93
A5N775_CLOK5/266-388
A5N775_CLOK5/66-188
A5N7G7_CLOK5/1-117
A5N7G7_CLOK5/197-319
A5PCF6_9SPHN/155-281
A5PCF7_9SPHN/187-317
A5TI13_BURMA/274-396
A5TI13_BURMA/71-194
A5TIT7_BURMA/275-397
A5TIT7_BURMA/71-194
A5TLB7_BURMA/172-301
A5TN27_BURMA/22-148
A5TN27_BURMA/223-345
A5TSB0_FUSNP/11-134
A5TSB0_FUSNP/214-336
A5U8Y0_MYCTA/80-210
A5U8Y1_MYCTA/96-222
A5UAJ3_HAEIE/266-396
A5UAJ3_HAEIE/62-185
A5UGB5_HAEIG/266-397
A5UGB5_HAEIG/62-185
A5UKE8_METS3/102-229
A5UKS3_METS3/136-263
A5USS6_ROSS1/155-282
A5USS7_ROSS1/169-296
A5UT46_ROSS1/155-282
A5UYK8_ROSS1/169-296
A5UYK9_ROSS1/167-294
A5V9H5_SPHWW/274-396
A5V9H5_SPHWW/71-194
A5VC40_SPHWW/152-282
A5VC41_SPHWW/134-261
A5VFY5_SPHWW/188-318
A5VFY6_SPHWW/156-283
A5VIZ8_LACRD/213-335
A5VIZ8_LACRD/25-143
A5VY82_PSEP1/272-394
A5VY82_PSEP1/68-191
A5VZE0_PSEP1/268-390
A5VZE0_PSEP1/65-188
A5W2W7_PSEP1/266-387
A5W2W7_PSEP1/63-186
A5WBR9_PSYWF/279-401
A5WBR9_PSYWF/75-198
A5WTM3_MYCTF/45-175
A5WTM4_MYCTF/96-222
A5XLD9_BURMA/22-148
A5XLD9_BURMA/223-345
A5XPT6_BURMA/191-321
A5XPT7_BURMA/139-266
A5XR78_BURMA/274-396
A5XR78_BURMA/71-194
A5XV98_BURMA/275-397
A5XV98_BURMA/71-194
A5YS56_9EURY/164-293
A5ZNI4_9FIRM/13-135
A5ZNI4_9FIRM/215-337
A5ZRN1_9FIRM/200-335
A5ZWB6_9FIRM/155-283
A6A2C2_VIBCH/274-396
A6A2C2_VIBCH/71-194
A6A2M6_VIBCH/275-397
A6A2M6_VIBCH/72-195
A6A773_VIBCH/277-399
A6A773_VIBCH/73-196
A6AAE0_VIBCH/274-396
A6AAE0_VIBCH/71-194
A6AD48_VIBCH/275-397
A6AD48_VIBCH/72-195
A6AGY8_VIBCH/277-399
A6AGY8_VIBCH/73-196
A6APA2_VIBHA/141-270
A6APA3_VIBHA/131-258
A6ARB1_VIBHA/274-396
A6ARB1_VIBHA/71-194
A6ARI6_VIBHA/274-396
A6ARI6_VIBHA/71-194
A6ARN7_VIBHA/173-303
A6ARN8_VIBHA/154-281
A6AYH6_VIBPA/151-280
A6AYH7_VIBPA/136-261
A6AZK6_VIBPA/171-301
A6AZK7_VIBPA/154-281
A6B4Z2_VIBPA/276-398
A6B4Z2_VIBPA/72-195
A6B8N1_VIBPA/273-395
A6B8N1_VIBPA/70-193
A6B8X2_VIBPA/274-396
A6B8X2_VIBPA/71-194
A6BFF4_9FIRM/233-369
A6BFF5_9FIRM/84-217
A6BUH3_YERPE/123-250
A6BUH4_YERPE/135-264
A6BY76_YERPE/268-390
A6BY76_YERPE/64-187
A6C1Z4_9PLAN/289-411
A6C1Z4_9PLAN/86-209
A6C2Q6_9PLAN/271-393
A6C2Q6_9PLAN/68-191
A6C3U2_9PLAN/176-299
A6C3U2_9PLAN/373-498
A6C3U3_9PLAN/289-411
A6C3U3_9PLAN/96-209
A6C3U4_9PLAN/21-142
A6C3U4_9PLAN/232-354
A6C521_9PLAN/155-282
A6C522_9PLAN/165-295
A6C5J0_9PLAN/115-242
A6C5J1_9PLAN/210-339
A6CC28_9PLAN/239-361
A6CC28_9PLAN/40-162
A6CC29_9PLAN/274-402
A6CC29_9PLAN/73-194
A6CC30_9PLAN/27-147
A6CC74_9PLAN/14-137
A6CC74_9PLAN/211-331
A6CD24_9PLAN/272-394
A6CD24_9PLAN/67-190
A6CE53_9PLAN/160-289
A6CE54_9PLAN/142-269
A6CN89_9BACI/270-392
A6CN89_9BACI/67-190
A6CRD9_9BACI/15-135
A6CRD9_9BACI/214-336
A6CZF2_9VIBR/141-270
A6CZF3_9VIBR/132-258
A6CZG9_9VIBR/141-270
A6CZH0_9VIBR/131-258
A6D028_9VIBR/274-396
A6D028_9VIBR/71-194
A6D4G6_9VIBR/277-399
A6D4G6_9VIBR/74-197
A6D5F4_9VIBR/205-328
A6D699_9VIBR/277-399
A6D699_9VIBR/73-196
A6DAK7_9PROT/281-403
A6DAK7_9PROT/77-200
A6DDM6_9PROT/266-389
A6DDM6_9PROT/61-185
A6DJM7_9BACT/267-389
A6DJM7_9BACT/64-187
A6DPJ0_9BACT/284-406
A6DPJ0_9BACT/78-202
A6DUY6_9RHOB/154-282
A6DUY7_9RHOB/182-312
A6EW59_9ALTE/272-394
A6EW59_9ALTE/69-192
A6F135_9ALTE/275-397
A6F135_9ALTE/72-195
A6F1K2_9ALTE/275-397
A6F1K2_9ALTE/71-194
A6FAV3_9GAMM/143-270
A6FAV4_9GAMM/151-281
A6FBG0_9GAMM/287-409
A6FBG0_9GAMM/83-206
A6FBX6_9GAMM/157-286
A6FBX7_9GAMM/137-264
A6FG38_9GAMM/273-395
A6FG38_9GAMM/70-193
A6FGZ3_9GAMM/274-396
A6FGZ3_9GAMM/71-194
A6FH49_9GAMM/181-311
A6FH50_9GAMM/153-280
A6FTZ3_9RHOB/183-313
A6FTZ4_9RHOB/154-281
A6FYD2_9DELT/251-373
A6FYD2_9DELT/47-170
A6FZI5_9DELT/290-412
A6FZI5_9DELT/87-210
A6GLP6_9BURK/273-395
A6GLP6_9BURK/70-193
A6GM81_9BURK/18-145
A6GM81_9BURK/235-336
A6GME8_9BURK/287-408
A6GME8_9BURK/83-203
A6GQR7_9BURK/172-301
A6GQR8_9BURK/135-262
A6GR37_9BURK/282-404
A6GR37_9BURK/75-201
A6GV28_9BURK/243-358
A6H1Z8_FLAPJ/247-369
A6H1Z8_FLAPJ/45-167
A6LNT7_THEM4/265-387
A6LNT7_THEM4/64-187
A6LU24_CLOB8/238-360
A6LU24_CLOB8/40-163
A6M147_CLOB8/270-392
A6M147_CLOB8/67-190
A6N5I0_PSEAE/25-151
A6NR23_9BACE/18-140
A6NR23_9BACE/218-340
A6Q3R2_NITSB/280-402
A6Q3R2_NITSB/76-199
A6Q5B0_NITSB/281-403
A6Q5B0_NITSB/77-200
A6Q657_SULNB/271-395
A6Q657_SULNB/65-190
A6QAW2_SULNB/286-406
A6QAW2_SULNB/78-201
A6QH87_STAAE/225-347
A6QH87_STAAE/26-146
A6T2E0_JANMA/280-402
A6T2E0_JANMA/76-199
A6T3A5_JANMA/170-299
A6T3A6_JANMA/144-271
A6T4P7_KLEP7/266-388
A6T4P7_KLEP7/63-186
A6T4U7_KLEP7/272-394
A6T4U7_KLEP7/69-192
A6TTU0_ALKMQ/274-396
A6TTU0_ALKMQ/71-194
A6U215_STAA2/225-347
A6U215_STAA2/26-146
A6UEU7_SINMW/168-295
A6UEU8_SINMW/187-317
A6UJR7_SINMW/182-312
A6UJR8_SINMW/164-291
A6UQV7_METVS/80-212
A6UR16_METVS/92-220
A6UR17_METVS/185-311
A6UTN5_META3/80-210
A6UW57_META3/89-217
A6UW58_META3/175-302
A6V163_PSEA7/274-396
A6V163_PSEA7/71-194
A6V2X2_PSEA7/274-396
A6V2X2_PSEA7/71-194
A6V9U0_PSEA7/227-350
A6V9U0_PSEA7/25-151
A6VAS9_PSEA7/273-395
A6VAS9_PSEA7/70-193
A6VAW8_PSEA7/159-289
A6VAW9_PSEA7/126-253
A6VBR3_PSEA7/275-397
A6VBR3_PSEA7/71-194
A6VHU0_METM7/80-211
A6VI26_METM7/92-220
A6VLY8_ACTSZ/266-394
A6VLY8_ACTSZ/62-185
A6VS22_MARMS/160-287
A6VS23_MARMS/174-304
A6VXQ7_MARMS/228-349
A6VXQ7_MARMS/54-171
A6W580_KINRD/23-150
A6WCF1_KINRD/286-408
A6WCF1_KINRD/83-206
A6WCQ7_KINRD/185-315
A6WCQ8_KINRD/110-238
A6WEL1_KINRD/160-286
A6WEL2_KINRD/113-241
A6WHN3_SHEB8/275-397
A6WHN3_SHEB8/72-195
A6WIL7_SHEB8/272-394
A6WIL7_SHEB8/69-192
A6WTC5_SHEB8/291-413
A6WTC5_SHEB8/87-210
A6WWU5_OCHA4/169-296
A6WWU6_OCHA4/187-317
A6XUJ0_VIBCH/274-396
A6XUJ0_VIBCH/71-194
A6XY07_VIBCH/275-397
A6XY07_VIBCH/72-195
A6XZB6_VIBCH/277-399
A6XZB6_VIBCH/73-196
A7A3E0_BIFAD/43-164
A7A8S0_BIFAD/291-413
A7A8S0_BIFAD/87-211
A7B6G9_RUMGN/267-400
A7B6H0_RUMGN/47-189
A7B916_9ACTO/162-288
A7B917_9ACTO/116-244
A7BAD4_9ACTO/294-413
A7BU80_9GAMM/209-330
A7BU80_9GAMM/22-139
A7BWH3_9GAMM/276-398
A7BWH3_9GAMM/72-195
A7BY32_9GAMM/268-390
A7BY32_9GAMM/65-188
A7C096_9GAMM/268-390
A7C096_9GAMM/64-187
A7C5G1_9GAMM/68-190
A7FC50_YERP3/21-147
A7FC50_YERP3/222-347
A7FCA7_YERP3/228-348
A7FCA7_YERP3/27-148
A7FEB2_YERP3/135-264
A7FEB3_YERP3/123-250
A7FFB1_YERP3/269-391
A7FFB1_YERP3/66-189
A7FM51_YERP3/268-390
A7FM51_YERP3/64-187
A7FN56_YERP3/235-358
A7FN56_YERP3/32-160
A7FUW3_CLOB1/266-388
A7FUW3_CLOB1/63-186
A7GEM0_CLOBL/266-388
A7GEM0_CLOBL/63-186
A7GSQ0_BACCN/15-135
A7GSQ0_BACCN/214-336
A7GYP6_CAMC5/285-405
A7GYP6_CAMC5/79-202
A7H5J1_CAMJD/260-382
A7H5J1_CAMJD/60-179
A7H836_ANADF/288-410
A7H836_ANADF/85-208
A7H895_ANADF/277-399
A7H895_ANADF/74-197
A7HHE6_ANADF/166-296
A7HHE7_ANADF/151-279
A7HMI5_FERNB/271-393
A7HMI5_FERNB/70-193
A7HP63_PARL1/123-250
A7HP64_PARL1/161-291
A7HPM7_PARL1/160-287
A7HPM8_PARL1/182-312
A7I268_CAMHC/281-403
A7I268_CAMHC/77-200
A7I7Z8_METB6/48-181
A7I9K7_METB6/142-269
A7I9K8_METB6/54-183
A7IAV7_METB6/136-266
A7IAV7_METB6/434-561
A7IAY8_METB6/123-249
A7IAY8_METB6/416-540
A7IB07_METB6/126-254
A7IB08_METB6/141-268
A7IH59_XANP2/272-394
A7IH59_XANP2/69-192
A7JD04_FRATT/279-401
A7JD04_FRATT/74-198
A7JIB2_FRANO/277-399
A7JIB2_FRANO/72-196
A7JMF6_FRANO/279-401
A7JMF6_FRANO/74-198
A7JRD9_PASHA/267-389
A7JRD9_PASHA/63-186
A7K0X3_VIBSE/273-395
A7K0X3_VIBSE/70-193
A7K2X6_VIBSE/274-396
A7K2X6_VIBSE/71-194
A7K349_VIBSE/154-281
A7K350_VIBSE/171-301
A7K5W7_VIBSE/276-398
A7K5W7_VIBSE/72-195
A7MIF3_ENTS8/265-387
A7MIF3_ENTS8/62-185
A7MST8_VIBHB/274-396
A7MST8_VIBHB/71-194
A7MU65_VIBHB/274-396
A7MU65_VIBHB/71-194
A7MUZ2_VIBHB/43-172
A7MUZ4_VIBHB/132-258
A7MZY7_VIBHB/276-398
A7MZY7_VIBHB/72-195
A7N6P8_VIBHB/141-270
A7N6Q0_VIBHB/131-258
A7NBJ9_FRATF/279-401
A7NBJ9_FRATF/74-198
A7NJV2_ROSCS/169-296
A7NJV3_ROSCS/155-282
A7NJY3_ROSCS/152-277
A7NRJ1_ROSCS/155-282
A7NRJ2_ROSCS/169-296
A7VJ07_9CLOT/269-391
A7VJ07_9CLOT/66-189
A7VNM1_9CLOT/111-240
A7VPE8_9CLOT/15-137
A7VPE8_9CLOT/215-337
A7X2T2_STAA1/225-347
A7X2T2_STAA1/26-146
A7XY66_ECOLX/1-117
A7XY66_ECOLX/194-314
A7YU58_FRATU/279-401
A7YU58_FRATU/74-198
A7Z6N9_BACA2/16-136
A7Z6N9_BACA2/215-337
A7ZDG5_CAMC1/282-401
A7ZDG5_CAMC1/75-198
A7ZRJ3_ECO24/275-397
A7ZRJ3_ECO24/72-195
A7ZW56_ECOHS/266-388
A7ZW56_ECOHS/63-186
A8A4B7_ECOHS/275-397
A8A4B7_ECOHS/72-195
A8A5D2_ECOHS/267-389
A8A5D2_ECOHS/64-187
A8AB87_IGNH4/143-271
A8AB88_IGNH4/84-211
A8AIN6_CITK8/271-393
A8AIN6_CITK8/68-191
A8ALJ1_CITK8/266-388
A8ALJ1_CITK8/63-186
A8AZH9_STRGC/214-335
A8AZH9_STRGC/28-147
A8DWN8_NEMVE/1-98
A8EAF5_BURPS/157-284
A8EAF6_BURPS/172-302
A8EDX3_BURPS/172-301
A8EE51_BURPS/191-321
A8EE52_BURPS/168-295
A8EGL6_BURPS/274-396
A8EGL6_BURPS/71-194
A8EIK6_BURPS/275-397
A8EIK6_BURPS/71-194
A8EPE3_BURPS/22-148
A8EPE3_BURPS/223-345
A8EVB8_ARCB4/264-386
A8EVB8_ARCB4/61-182
A8F4I7_THELT/265-386
A8F4I7_THELT/64-187
A8FF56_BACP2/18-137
A8FF56_BACP2/216-338
A8FND6_CAMJ8/260-382
A8FND6_CAMJ8/60-179
A8FQB4_SHESH/290-412
A8FQB4_SHESH/86-209
A8FQN7_SHESH/272-394
A8FQN7_SHESH/69-192
A8FVV0_SHESH/177-307
A8FVV1_SHESH/157-284
A8FXQ9_SHESH/272-394
A8FXQ9_SHESH/70-193
A8G1I5_SHESH/275-397
A8G1I5_SHESH/72-195
A8G9U2_SERP5/268-390
A8G9U2_SERP5/64-187
A8GJQ3_SERP5/272-394
A8GJQ3_SERP5/69-192
A8GYT8_SHEPA/275-397
A8GYT8_SHEPA/72-195
A8GZK3_SHEPA/290-412
A8GZK3_SHEPA/86-209
A8H453_SHEPA/157-284
A8H454_SHEPA/176-306
A8H938_SHEPA/272-394
A8H938_SHEPA/69-192
A8KFK3_BURPS/274-396
A8KFK3_BURPS/71-194
A8KGP0_BURPS/22-148
A8KGP0_BURPS/223-345
A8KH88_BURPS/172-302
A8KH89_BURPS/157-284
A8KMW4_BURPS/168-295
A8KMW5_BURPS/194-324
A8KN52_BURPS/172-301
A8KUK9_BURPS/275-397
A8KUK9_BURPS/71-194
A8L6N5_FRASN/164-292
A8L8Q4_FRASN/200-327
A8L8Q5_FRASN/112-240
A8LHR9_DINSH/185-315
A8LHS0_DINSH/154-281
A8LWB0_SALAI/155-283
A8LWB1_SALAI/118-246
A8M5Y1_SALAI/120-244
A8MA00_CALMQ/125-254
A8MA00_CALMQ/385-513
A8MBS7_CALMQ/102-230
A8MGF6_ALKOO/269-391
A8MGF6_ALKOO/66-189
A8PPD3_9COXI/244-366
A8PPD3_9COXI/40-163
A8RBH7_9FIRM/188-310
A8RIV8_9CLOT/72-204
A8RLS3_9CLOT/272-394
A8RLS3_9CLOT/71-194
A8RR01_9CLOT/19-141
A8RR01_9CLOT/221-343
A8S3W4_9CLOT/160-277
A8SLD0_9FIRM/229-351
A8SLD0_9FIRM/28-149
A8SRS0_9FIRM/32-204
A8SYY0_9FIRM/270-392
A8SYY0_9FIRM/67-190
A8T350_9VIBR/159-288
A8T351_9VIBR/120-245
A8T3Z7_9VIBR/141-270
A8T3Z8_9VIBR/131-258
A8T6E8_9VIBR/274-396
A8T6E8_9VIBR/71-194
A8T936_9VIBR/274-396
A8T936_9VIBR/71-194
A8TAM7_9VIBR/276-398
A8TAM7_9VIBR/72-195
A8U835_9LACT/221-343
A8U835_9LACT/26-145
A8UGB8_9FLAO/246-368
A8UGB8_9FLAO/44-166
A8URM9_9AQUI/273-395
A8URM9_9AQUI/69-192
A8URR2_9AQUI/285-406
A8URR2_9AQUI/80-203
A8UVK2_9AQUI/265-387
A8UVK2_9AQUI/68-190
A8V3D7_9AQUI/40-161
A8V465_9AQUI/48-170
A8V635_9AQUI/70-192
A8YUH2_LACH4/204-326
A8YUH2_LACH4/21-140
A8Z483_STAAT/225-347
A8Z483_STAAT/26-146
A8ZWZ9_DESOH/278-400
A8ZWZ9_DESOH/75-198
A8ZYC7_DESOH/271-393
A8ZYC7_DESOH/68-191
A8ZYV8_DESOH/275-397
A8ZYV8_DESOH/72-195
A9A8Q2_METM6/186-312
A9A8Q3_METM6/92-220
A9A8Y8_METM6/80-212
A9AI79_BURM1/275-397
A9AI79_BURM1/71-194
A9AJB9_BURM1/274-396
A9AJB9_BURM1/71-194
A9AK24_BURM1/186-316
A9AK25_BURM1/163-290
A9B0M7_HERA2/158-284
A9B0M8_HERA2/163-290
A9BA91_PROM4/254-376
A9BA91_PROM4/49-172
A9BJE3_PETMO/247-367
A9BJE3_PETMO/64-186
A9BP73_DELAS/275-397
A9BP73_DELAS/71-194
A9BV44_DELAS/188-318
A9BV45_DELAS/153-280
A9BXQ5_DELAS/277-399
A9BXQ5_DELAS/74-197
A9BY09_DELAS/274-396
A9BY09_DELAS/71-194
A9CKJ7_AGRT5/166-293
A9CKJ8_AGRT5/188-318
A9CTW5_9FLAO/247-369
A9CTW5_9FLAO/45-167
A9CVR8_9RHIZ/168-295
A9CVS1_9RHIZ/191-321
A9D5K3_9GAMM/275-397
A9D5K3_9GAMM/72-195
A9DD15_9GAMM/272-394
A9DD15_9GAMM/69-192
A9E136_9RHOB/182-312
A9E140_9RHOB/152-279
A9E956_9FLAO/45-146
A9EJS7_9GAMM/293-415
A9EJS7_9GAMM/89-212
A9EKF1_9GAMM/158-284
A9EKF4_9GAMM/178-308
A9EWH2_9RHOB/154-280
A9EWH6_9RHOB/182-312
A9GBW2_9RHOB/182-312
A9GBW5_9RHOB/154-280
A9GDR6_SORC5/277-399
A9GDR6_SORC5/74-197
A9GH63_SORC5/272-394
A9GH63_SORC5/67-190
A9H681_GLUDA/278-400
A9H681_GLUDA/75-198
A9HBH0_9RHOB/181-311
A9HBH3_9RHOB/152-279
A9HHM2_GLUDA/150-277
A9HHM5_GLUDA/171-301
A9HX59_BORPD/185-315
A9HX62_BORPD/140-267
A9IKI8_BORPD/113-239
A9IKJ0_BORPD/151-279
A9IRR7_BORPD/269-391
A9IRR7_BORPD/66-189
A9K0Y7_BURMA/274-396
A9K0Y7_BURMA/71-194
A9K4U0_BURMA/22-148
A9K4U0_BURMA/223-345
A9K7T6_BURMA/139-266
A9K7T7_BURMA/191-321
A9K824_BURMA/161-288
A9K825_BURMA/172-301
A9KEP3_COXBN/17-140
A9KEP3_COXBN/221-343
A9KW57_SHEB9/275-397
A9KW57_SHEB9/72-195
A9KZC8_SHEB9/272-394
A9KZC8_SHEB9/69-192
A9L5C7_SHEB9/291-413
A9L5C7_SHEB9/87-210
A9L6S6_SHEB9/209-333
A9LAW8_BURMA/275-397
A9LAW8_BURMA/71-194
A9M2Y8_NEIM0/279-401
A9M2Y8_NEIM0/75-198
A9M4S2_9VIBR/213-342
A9MQA2_SALAR/266-388
A9MQA2_SALAR/63-186
A9MZN4_SALPB/266-388
A9MZN4_SALPB/63-186
A9N2V3_SALPB/239-362
A9N2V3_SALPB/36-164
A9NAG2_COXBR/17-140
A9NAG2_COXBR/221-343
A9R1J3_YERPG/268-390
A9R1J3_YERPG/64-187
A9R2T9_YERPG/269-391
A9R2T9_YERPG/66-189
A9R7A5_YERPG/123-250
A9R7A6_YERPG/135-264
A9U6N7_PHYPA/61-196
A9VH26_BACWK/16-136
A9VH26_BACWK/215-337
A9W5M3_METEP/155-280
A9W5M4_METEP/182-312
A9WE98_CHLAA/165-292
A9WE99_CHLAA/160-287
A9WN87_RENSM/111-239
A9WN89_RENSM/17-113
A9WTF6_RENSM/47-174
A9WTF7_RENSM/69-200
A9Z5A0_YERPE/268-390
A9Z5A0_YERPE/64-187
A9ZE63_YERPE/123-250
A9ZE64_YERPE/135-264
A9ZFT9_COXBU/3-126
A9ZVM0_YERPE/123-250
A9ZVM1_YERPE/135-264
A9ZXR2_YERPE/268-390
A9ZXR2_YERPE/64-187
B0A772_9CLOT/265-387
B0A772_9CLOT/63-184
B0AYI2_BACAN/16-136
B0AYI2_BACAN/215-337
B0B8E4_CHLT2/261-383
B0B8E4_CHLT2/60-183
B0BA23_CHLTB/261-383
B0BA23_CHLTB/60-183
B0BPG3_ACTPJ/267-389
B0BPG3_ACTPJ/63-186
B0BUB3_ACTPJ/141-270
B0BUB4_ACTPJ/127-253
B0CAY4_ACAM1/275-397
B0CAY4_ACAM1/70-193
B0G930_9FIRM/56-189
B0G931_9FIRM/254-390
B0GAP6_YERPE/63-192
B0GAP8_YERPE/123-250
B0GBB9_YERPE/268-390
B0GBB9_YERPE/64-187
B0GMR9_YERPE/135-264
B0GMS0_YERPE/123-250
B0GTJ3_YERPE/268-390
B0GTJ3_YERPE/64-187
B0H0W7_YERPE/268-390
B0H0W7_YERPE/64-187
B0H667_YERPE/123-250
B0H668_YERPE/135-264
B0HG54_YERPE/135-264
B0HG55_YERPE/123-250
B0HML5_YERPE/268-390
B0HML5_YERPE/64-187
B0HRB2_YERPE/123-250
B0HRB3_YERPE/135-264
B0HUV7_YERPE/268-390
B0HUV7_YERPE/64-187
B0JN69_MICAN/273-395
B0JN69_MICAN/69-192
B0K0R8_THEPX/271-393
B0K0R8_THEPX/68-191
B0K4U1_THEPX/133-259
B0K4U2_THEPX/109-236
B0K823_THEP3/109-236
B0K824_THEP3/133-259
B0K9B1_THEP3/271-393
B0K9B1_THEP3/68-191
B0KAW9_THEP3/109-236
B0KRG1_PSEPG/268-390
B0KRG1_PSEPG/65-188
B0KRQ1_PSEPG/266-387
B0KRQ1_PSEPG/63-186
B0LU35_9ACTO/118-246
B0MCL0_9FIRM/267-389
B0MCL0_9FIRM/64-188
B0MHV0_9FIRM/84-217
B0MHV1_9FIRM/307-439
B0MN61_9FIRM/21-143
B0MN61_9FIRM/220-342
B0MQV1_9FIRM/266-387
B0MQV1_9FIRM/65-188
B0N3J3_9FIRM/264-386
B0N3J3_9FIRM/63-186
B0N3X9_9FIRM/11-133
B0N3X9_9FIRM/212-334
B0N7A3_9FIRM/203-325
B0NGE6_EUBSP/239-375
B0NGQ5_EUBSP/17-139
B0NGQ5_EUBSP/219-341
B0NGT9_EUBSP/64-197
B0NY97_9CLOT/13-135
B0NY97_9CLOT/215-337
B0P296_9CLOT/301-439
B0P297_9CLOT/79-210
B0P775_9FIRM/152-280
B0Q0X7_BACAN/16-136
B0Q0X7_BACAN/215-337
B0QJE2_BACAN/14-134
B0QJE2_BACAN/213-335
B0QTE4_HAEPR/267-389
B0QTE4_HAEPR/63-186
B0R2W4_HALS3/70-203
B0R2W5_HALS3/125-256
B0R482_HALS3/162-291
B0R482_HALS3/474-601
B0R4I0_HALS3/107-239
B0R4I0_HALS3/364-492
B0RFA4_CLAMS/101-229
B0RNT0_XANCB/266-388
B0RNT0_XANCB/64-186
B0RPQ1_XANCB/288-410
B0RPQ1_XANCB/84-207
B0RVG9_XANCB/274-396
B0RVG9_XANCB/71-194
B0S081_FINM2/231-354
B0S081_FINM2/29-151
B0S8Q4_LEPBA/275-397
B0S8Q4_LEPBA/72-195
B0SR83_LEPBP/275-397
B0SR83_LEPBP/72-195
B0SYE5_CAUSK/181-311
B0SYE6_CAUSK/157-284
B0T703_CAUSK/269-391
B0T703_CAUSK/66-189
B0TEF1_HELMI/282-404
B0TEF1_HELMI/79-202
B0TEF9_HELMI/277-399
B0TEF9_HELMI/74-197
B0TMX4_SHEHH/275-397
B0TMX4_SHEHH/72-195
B0TQQ1_SHEHH/289-411
B0TQQ1_SHEHH/85-208
B0TVE7_SHEHH/176-306
B0TVE8_SHEHH/157-284
B0TVT6_SHEHH/272-394
B0TVT6_SHEHH/69-192
B0TY97_FRAP2/279-401
B0TY97_FRAP2/74-198
B0U5F0_XYLFM/128-251
B0U5F0_XYLFM/332-454
B0U6X8_XYLFM/274-396
B0U6X8_XYLFM/71-194
B0UAG5_METS4/272-394
B0UAG5_METS4/69-192
B0UEF5_METS4/273-395
B0UEF5_METS4/71-193
B0UFV3_METS4/181-311
B0UFV4_METS4/154-281
B0USJ4_HAES2/267-397
B0USJ4_HAES2/63-186
B0VE67_ACIBY/278-400
B0VE67_ACIBY/74-197
B0VEB8_ACIBY/271-393
B0VEB8_ACIBY/69-191
B0VJ40_CLOAI/282-404
B0VJ40_CLOAI/79-202
B0VLQ7_ACIBS/271-393
B0VLQ7_ACIBS/69-191
B1B993_CLOBO/265-387
B1B993_CLOBO/65-188
B1BAN7_CLOBO/271-393
B1BAN7_CLOBO/68-191
B1BJ17_CLOPE/11-134
B1BJ17_CLOPE/209-331
B1BMW4_CLOPE/270-392
B1BMW4_CLOPE/67-190
B1BT66_CLOPE/11-134
B1BT66_CLOPE/209-331
B1C221_9FIRM/7-124
B1CBD0_9FIRM/16-138
B1CBD0_9FIRM/214-336
B1EFS0_9ESCH/224-348
B1EFS0_9ESCH/24-149
B1EGY3_9ESCH/275-397
B1EGY3_9ESCH/72-195
B1EMG3_9ESCH/266-388
B1EMG3_9ESCH/63-186
B1F6C5_BACAN/16-136
B1F6C5_BACAN/215-337
B1FBV2_9BURK/22-148
B1FBV2_9BURK/223-345
B1FCF3_9BURK/288-409
B1FCF3_9BURK/79-207
B1FDP9_9BURK/274-396
B1FDP9_9BURK/71-194
B1FIN6_9BURK/175-305
B1FIN7_9BURK/157-284
B1FL44_9BURK/160-287
B1FL45_9BURK/192-322
B1FP73_9BURK/19-141
B1FRW0_9BURK/155-282
B1FS54_9BURK/114-243
B1FZK8_9BURK/172-302
B1FZK9_9BURK/159-285
B1G4N6_9BURK/274-396
B1G4N6_9BURK/71-194
B1G7F3_9BURK/279-401
B1G7F3_9BURK/73-198
B1GBK4_9BURK/227-357
B1GBK5_9BURK/188-315
B1GJC2_BACAN/14-134
B1GJC2_BACAN/213-335
B1H3Y8_BURPS/162-289
B1H3Y9_BURPS/172-302
B1H790_BURPS/22-148
B1H790_BURPS/223-345
B1HAJ4_BURPS/274-396
B1HAJ4_BURPS/71-194
B1HIJ7_BURPS/168-295
B1HIJ8_BURPS/195-325
B1HIT4_BURPS/161-288
B1HIT5_BURPS/172-301
B1HSP3_LYSSC/227-349
B1HSP3_LYSSC/28-148
B1I3A2_DESAP/302-424
B1I3A2_DESAP/99-222
B1I3D7_DESAP/287-408
B1I3D7_DESAP/83-206
B1I3G1_DESAP/270-392
B1I3G1_DESAP/68-191
B1I9A8_STRPI/1-85
B1I9A8_STRPI/152-273
B1IMS1_CLOBK/63-130
B1IPX2_ECOLC/267-389
B1IPX2_ECOLC/64-187
B1IQN4_ECOLC/266-388
B1IQN4_ECOLC/63-186
B1J3B7_PSEPW/153-283
B1J3B8_PSEPW/126-253
B1J7D0_PSEPW/269-391
B1J7D0_PSEPW/66-189
B1J991_PSEPW/266-387
B1J991_PSEPW/63-186
B1JDL1_PSEPW/268-390
B1JDL1_PSEPW/65-188
B1JF61_PSEPW/272-394
B1JF61_PSEPW/68-191
B1JK63_YERPY/247-369
B1JK63_YERPY/43-166
B1JM59_YERPY/135-264
B1JM60_YERPY/123-250
B1JQA0_YERPY/269-391
B1JQA0_YERPY/66-189
B1JV95_BURCC/273-395
B1JV95_BURCC/69-192
B1K0P4_BURCC/159-286
B1K0P5_BURCC/187-317
B1K1H1_BURCC/274-396
B1K1H1_BURCC/71-194
B1K4T9_BURCC/223-345
B1K4T9_BURCC/23-148
B1KB82_BURCC/175-305
B1KB83_BURCC/157-284
B1KE55_SHEWM/149-277
B1KE56_SHEWM/115-241
B1KK34_SHEWM/272-394
B1KK34_SHEWM/69-192
B1KN25_SHEWM/275-397
B1KN25_SHEWM/72-195
B1KNB6_SHEWM/289-411
B1KNB6_SHEWM/85-208
B1KR88_SHEWM/134-261
B1KR89_SHEWM/143-272
B1KT88_CLOBM/266-333
B1KT88_CLOBM/63-186
B1L347_CLOBM/111-238
B1L348_CLOBM/138-265
B1LA57_THESQ/267-389
B1LA57_THESQ/65-188
B1LED4_ECOSM/275-397
B1LED4_ECOSM/72-195
B1LG41_ECOSM/266-388
B1LG41_ECOSM/63-186
B1LX65_METRJ/157-284
B1LX66_METRJ/185-315
B1MGN6_MYCA9/92-214
B1MGN7_MYCA9/49-178
B1MX42_LEUCK/15-133
B1MX42_LEUCK/202-328
B1N2A2_BURPS/275-397
B1N2A2_BURPS/71-194
B1QDS9_CLOBO/266-388
B1QDS9_CLOBO/63-186
B1QRK7_CLOBO/266-333
B1QRK7_CLOBO/63-186
B1QW36_CLOBU/246-367
B1QW36_CLOBU/47-170
B1QXW1_CLOBU/270-392
B1QXW1_CLOBU/67-190
B1R8W7_CLOPE/11-134
B1R8W7_CLOPE/209-331
B1RB16_CLOPE/270-392
B1RB16_CLOPE/67-190
B1RF08_CLOPE/270-392
B1RF08_CLOPE/67-190
B1RI69_CLOPE/11-134
B1RI69_CLOPE/209-331
B1RKY6_CLOPE/11-134
B1RKY6_CLOPE/209-331
B1RPE3_CLOPE/270-392
B1RPE3_CLOPE/67-190
B1S2G8_STRPN/160-281
B1S2G8_STRPN/2-93
B1SDV7_9STRE/17-136
B1SDV7_9STRE/203-324
B1SZ37_9BURK/274-396
B1SZ37_9BURK/70-193
B1T6A0_9BURK/274-396
B1T6A0_9BURK/71-194
B1TB30_9BURK/155-282
B1TB31_9BURK/173-302
B1TBF6_9BURK/264-385
B1TBF6_9BURK/61-185
B1TE60_9BURK/57-184
B1TE61_9BURK/186-316
B1TFA2_9BURK/22-148
B1TFA2_9BURK/223-345
B1UXY8_BACAN/14-134
B1UXY8_BACAN/213-335
B1V3E6_CLOPE/270-392
B1V3E6_CLOPE/67-190
B1V3T9_CLOPE/11-134
B1V3T9_CLOPE/209-331
B1VM37_STRGG/138-262
B1VM38_STRGG/125-262
B1W2J0_STRGG/152-279
B1W2J1_STRGG/146-273
B1WNC7_CYAA5/273-395
B1WNC7_CYAA5/69-192
B1X6H8_ECODH/267-389
B1X6H8_ECODH/64-187
B1XC81_ECODH/266-388
B1XC81_ECODH/63-186
B1XLZ6_SYNP2/181-298
B1XLZ6_SYNP2/9-130
B1XQG2_SYNP2/281-403
B1XQG2_SYNP2/68-191
B1XT26_POLNS/1-64
B1XT26_POLNS/145-272
B1XUD6_POLNS/1-109
B1XYU0_LEPCP/278-400
B1XYU0_LEPCP/74-197
B1Y077_LEPCP/279-401
B1Y077_LEPCP/76-199
B1Y331_LEPCP/274-396
B1Y331_LEPCP/71-194
B1Y7C3_LEPCP/252-373
B1Y7C3_LEPCP/47-168
B1Y7I5_LEPCP/267-388
B1Y7I5_LEPCP/64-187
B1YBI2_THENV/86-215
B1YBI4_THENV/38-166
B1YJT6_EXIS2/262-384
B1YJT6_EXIS2/59-182
B1YLC9_EXIS2/1-113
B1YLC9_EXIS2/181-302
B1YPF7_BURA4/163-290
B1YPF8_BURA4/186-316
B1YQ48_BURA4/274-396
B1YQ48_BURA4/71-194
B1YSU1_BURA4/271-393
B1YSU1_BURA4/67-190
B1Z264_BURA4/155-282
B1Z265_BURA4/173-302
B1Z3X6_BURA4/157-284
B1Z3X7_BURA4/175-305
B1Z5Q6_BURA4/22-148
B1Z5Q6_BURA4/223-345
B1ZA64_METPB/155-279
B1ZA65_METPB/182-312
B1ZTM2_OPITP/273-395
B1ZTM2_OPITP/70-193
B1ZUL9_OPITP/284-406
B1ZUL9_OPITP/81-204
B1ZZG3_OPITP/103-226
B1ZZG3_OPITP/308-430
B2A562_NATTJ/273-395
B2A562_NATTJ/70-193
B2A7F9_NATTJ/274-396
B2A7F9_NATTJ/71-194
B2A8J6_NATTJ/176-303
B2AHZ7_CUPTR/141-267
B2AHZ8_CUPTR/209-339
B2AK57_CUPTR/12-135
B2AK57_CUPTR/212-330
B2DJL5_STRPN/160-281
B2DJL5_STRPN/2-93
B2DQM9_STRPN/160-281
B2DQM9_STRPN/2-93
B2DWI1_STRPN/1-85
B2DWI1_STRPN/152-273
B2E1Q1_STRPN/160-281
B2E1Q1_STRPN/2-93
B2E7K3_STRPN/160-281
B2E7K3_STRPN/2-93
B2FHV5_STRMK/146-273
B2FHV6_STRMK/165-295
B2FNH4_STRMK/275-397
B2FNH4_STRMK/72-195
B2FRS9_STRMK/288-410
B2FRS9_STRMK/84-207
B2FUH9_STRMK/268-390
B2FUH9_STRMK/65-188
B2G6H4_LACRJ/225-347
B2G6H4_LACRJ/37-155
B2GB49_LACF3/1-115
B2GB49_LACF3/184-306
B2GH60_KOCRD/66-208
B2GH61_KOCRD/63-188
B2GLH9_KOCRD/112-240
B2GLI0_KOCRD/177-304
B2GVP5_BURPS/195-325
B2H078_BURPS/275-397
B2H078_BURPS/71-194
B2H518_BURPS/172-302
B2H519_BURPS/162-289
B2H9C3_BURPS/274-396
B2H9C3_BURPS/71-194
B2HC88_BURPS/22-148
B2HC88_BURPS/223-345
B2HK53_MYCMM/54-184
B2HK54_MYCMM/97-225
B2I2M1_ACIBC/278-400
B2I2M1_ACIBC/74-197
B2I2Q8_ACIBC/271-393
B2I2Q8_ACIBC/69-191
B2I9Q7_XYLF2/128-251
B2I9Q7_XYLF2/332-454
B2IA50_XYLF2/274-396
B2IA50_XYLF2/71-194
B2IBD3_BEII9/268-389
B2IBD3_BEII9/66-188
B2IMM7_STRPS/217-338
B2IMM7_STRPS/31-150
B2J3I7_NOSP7/276-398
B2J3I7_NOSP7/72-195
B2JHE3_BURP8/277-399
B2JHE3_BURP8/69-196
B2JJP2_BURP8/274-396
B2JJP2_BURP8/71-194
B2JN10_BURP8/158-285
B2JN11_BURP8/175-305
B2JQC1_BURP8/107-233
B2JQC2_BURP8/152-280
B2JZT7_YERPB/269-391
B2JZT7_YERPB/66-189
B2K2D8_YERPB/123-250
B2K2D9_YERPB/135-264
B2K4G5_YERPB/247-369
B2K4G5_YERPB/43-166
B2KC08_ELUMP/278-401
B2KC08_ELUMP/75-198
B2KE08_ELUMP/153-282
B2KE09_ELUMP/368-494
B2N9Q3_ECOLX/267-389
B2N9Q3_ECOLX/64-187
B2NCG8_ECOLX/275-397
B2NCG8_ECOLX/72-195
B2NCY0_ECOLX/266-388
B2NCY0_ECOLX/63-186
B2NW97_ECO57/275-397
B2NW97_ECO57/72-195
B2NWJ8_ECO57/266-388
B2NWJ8_ECO57/63-186
B2P9A0_ECO57/275-397
B2P9A0_ECO57/72-195
B2PDG7_ECO57/266-388
B2PDG7_ECO57/63-186
B2PN32_ECO57/266-388
B2PN32_ECO57/63-186
B2PQP8_ECO57/275-397
B2PQP8_ECO57/72-195
B2Q1X4_PROST/262-384
B2Q1X4_PROST/61-184
B2SDD9_FRATM/279-401
B2SDD9_FRATM/74-198
B2SPD1_XANOP/274-396
B2SPD1_XANOP/71-194
B2SSL5_XANOP/288-410
B2SSL5_XANOP/84-207
B2SYV8_BURPP/279-401
B2SYV8_BURPP/73-198
B2T3A5_BURPP/174-301
B2T3A6_BURPP/191-321
B2T7P4_BURPP/274-396
B2T7P4_BURPP/71-194
B2T9R7_BURPP/114-240
B2T9R8_BURPP/153-281
B2TD71_BURPP/157-284
B2TD72_BURPP/168-298
B2TGY4_BURPP/232-357
B2TQN0_CLOBB/270-392
B2TQN0_CLOBB/67-190
B2TRP5_CLOBB/225-347
B2TRP5_CLOBB/26-149
B2U189_SHIB3/275-397
B2U189_SHIB3/72-195
B2U2V6_SHIB3/266-388
B2U2V6_SHIB3/63-186
B2U6N3_RALPJ/171-301
B2U6N4_RALPJ/157-284
B2UCM4_RALPJ/223-341
B2UCM4_RALPJ/23-146
B2UCV9_RALPJ/294-416
B2UCV9_RALPJ/90-213
B2UFF3_RALPJ/272-394
B2UFF3_RALPJ/69-192
B2UIE7_RALPJ/141-268
B2UIE8_RALPJ/183-313
B2UKK7_RALPJ/12-135
B2UKK7_RALPJ/212-331
B2ULL7_AKKM8/291-413
B2ULL7_AKKM8/82-205
B2UZC0_CLOBA/270-392
B2UZC0_CLOBA/67-190
B2V4T7_CLOBA/225-347
B2V4T7_CLOBA/26-149
B2V7B1_SULSY/276-397
B2V7B1_SULSY/73-196
B2VAW2_ERWT9/222-347
B2VD56_ERWT9/268-390
B2VD56_ERWT9/64-187
B2VI06_ERWT9/270-392
B2VI06_ERWT9/67-190
B3A7P3_ECO57/266-388
B3A7P3_ECO57/63-186
B3ABH7_ECO57/275-397
B3ABH7_ECO57/72-195
B3ADY5_ECO57/232-354
B3ADY5_ECO57/27-155
B3APP9_ECO57/275-397
B3APP9_ECO57/72-195
B3ASI5_ECO57/266-388
B3ASI5_ECO57/63-186
B3ASZ8_ECO57/233-357
B3ASZ8_ECO57/31-158
B3AT50_ECO57/232-354
B3AT50_ECO57/27-155
B3B5A7_ECO57/275-397
B3B5A7_ECO57/72-195
B3B9Q2_ECO57/266-388
B3B9Q2_ECO57/63-186
B3BNB2_ECO57/266-388
B3BNB2_ECO57/63-186
B3BNZ8_ECO57/275-397
B3BNZ8_ECO57/72-195
B3C1H3_ECO57/266-388
B3C1H3_ECO57/63-186
B3C466_ECO57/275-397
B3C466_ECO57/72-195
B3CX75_BURM1/273-395
B3CX75_BURM1/69-192
B3DUC1_BIFLD/49-192
B3E5M3_GEOLS/258-377
B3E5M3_GEOLS/58-181
B3E7L9_GEOLS/272-394
B3E7L9_GEOLS/69-192
B3E8D2_GEOLS/274-396
B3E8D2_GEOLS/69-194
B3EAD3_GEOLS/272-394
B3EAD3_GEOLS/69-192
B3GX91_ACTP7/141-270
B3GX92_ACTP7/127-253
B3H1L7_ACTP7/267-389
B3H1L7_ACTP7/63-186
B3HBB3_ECOLX/233-357
B3HBB3_ECOLX/31-158
B3HBP2_ECOLX/266-388
B3HBP2_ECOLX/63-186
B3HJ84_ECOLX/275-397
B3HJ84_ECOLX/72-195
B3HQT5_ECOLX/267-389
B3HQT5_ECOLX/64-187
B3HRA1_ECOLX/275-397
B3HRA1_ECOLX/72-195
B3I0D8_ECOLX/275-397
B3I0D8_ECOLX/72-195
B3I436_ECOLX/266-388
B3I436_ECOLX/63-186
B3IBB8_ECOLX/228-350
B3IBB8_ECOLX/27-155
B3IFK2_ECOLX/275-397
B3IFK2_ECOLX/72-195
B3IR96_ECOLX/266-388
B3IR96_ECOLX/63-186
B3J2M5_BACAN/14-134
B3J2M5_BACAN/213-335
B3PBG4_CELJU/298-420
B3PBG4_CELJU/94-217
B3PF16_CELJU/280-402
B3PF16_CELJU/77-200
B3PKC5_CELJU/275-397
B3PKC5_CELJU/72-195
B3PY98_RHIE6/167-294
B3PY99_RHIE6/188-318
B3QGM3_RHOPT/156-283
B3QGM4_RHOPT/184-314
B3QPK9_CHLP8/170-300
B3QPL0_CHLP8/154-281
B3R2Y5_CUPTR/175-305
B3R2Y6_CUPTR/157-284
B3R7X4_CUPTR/274-396
B3R7X4_CUPTR/71-194
B3R8A5_CUPTR/293-415
B3R8A5_CUPTR/89-212
B3T1Q3_9ZZZZ/280-401
B3T1Q3_9ZZZZ/73-196
B3T9Z2_9ZZZZ/15-142
B3T9Z3_9ZZZZ/56-182
B3WD22_LACCB/194-308
B3WD22_LACCB/9-128
B3WRV8_ECOLX/18-143
B3WRV8_ECOLX/218-342
B3WTS5_ECOLX/266-388
B3WTS5_ECOLX/63-186
B3X1Z1_SHIDY/1-46
B3XBC4_ECOLX/275-397
B3XBC4_ECOLX/72-195
B3XEB9_ECOLX/224-348
B3XEB9_ECOLX/24-149
B3XK66_ECOLX/267-389
B3XK66_ECOLX/64-187
B3XRF4_LACRE/213-335
B3XRF4_LACRE/25-143
B3YL96_SALET/266-388
B3YL96_SALET/63-186
B3YW92_BACCE/14-134
B3YW92_BACCE/213-335
B3ZER9_BACCE/14-134
B3ZER9_BACCE/213-335
B3ZT33_BACCE/14-134
B3ZT33_BACCE/213-335
B3ZXN7_BACCE/157-287
B4A3J6_SALNE/266-388
B4A3J6_SALNE/63-186
B4AN76_BACPU/18-137
B4AN76_BACPU/216-338
B4AQZ9_FRANO/279-401
B4AQZ9_FRANO/74-198
B4BLN0_9BACI/14-134
B4BLN0_9BACI/212-334
B4BQB2_9BACI/271-393
B4BQB2_9BACI/68-191
B4CY10_9BACT/301-423
B4CY10_9BACT/91-214
B4D3S4_9BACT/271-393
B4D3S4_9BACT/65-191
B4D448_9BACT/11-126
B4D448_9BACT/194-316
B4D872_9BACT/1-109
B4D873_9BACT/129-252
B4E5X6_BURCJ/271-393
B4E5X6_BURCJ/67-190
B4E799_BURCJ/274-396
B4E799_BURCJ/71-194
B4E827_BURCJ/159-286
B4E828_BURCJ/187-317
B4EQ77_BURCJ/157-284
B4EQ78_BURCJ/175-305
B4F0Z3_PROMH/268-390
B4F0Z3_PROMH/64-187
B4R9F0_PHEZH/137-264
B4R9F1_PHEZH/178-308
B4R9I0_PHEZH/151-278
B4R9I1_PHEZH/159-289
B4RFI9_PHEZH/270-392
B4RFI9_PHEZH/68-190
B4RNN2_NEIG2/279-401
B4RNN2_NEIG2/75-198
B4SEK3_PELPB/164-291
B4SEK4_PELPB/170-300
B4SJ84_STRM5/275-397
B4SJ84_STRM5/72-195
B4SL32_STRM5/268-390
B4SL32_STRM5/65-188
B4SLX4_STRM5/151-278
B4SLX5_STRM5/165-295
B4ST85_STRM5/288-410
B4ST85_STRM5/84-207
B4SU64_SALNS/266-388
B4SU64_SALNS/63-186
B4T7I5_SALHS/232-354
B4T7I5_SALHS/27-155
B4TJA1_SALHS/266-388
B4TJA1_SALHS/63-186
B4TL74_SALET/232-354
B4TL74_SALET/27-155
B4TXJ1_SALSV/266-388
B4TXJ1_SALSV/63-186
B4U055_STREM/233-354
B4U055_STREM/47-166
B4U7V3_HYDS0/270-392
B4U7V3_HYDS0/66-189
B4U9V8_HYDS0/228-350
B4U9V8_HYDS0/32-153
B4UCS3_ANASK/286-408
B4UCS3_ANASK/83-206
B4UDG6_ANASK/277-399
B4UDG6_ANASK/74-197
B4UJE6_ANASK/158-288
B4UJE7_ANASK/151-279
B4UZR5_9ACTO/107-236
B4V1J1_9ACTO/153-280
B4V1J2_9ACTO/144-274
B4VHY4_9CYAN/185-300
B4VHY4_9CYAN/9-128
B4VWI7_9CYAN/275-397
B4VWI7_9CYAN/71-194
B4W791_9CAUL/183-313
B4W792_9CAUL/158-285
B4WDQ3_9CAUL/273-395
B4WDQ3_9CAUL/71-193
B4WRN1_9SYNE/275-397
B4WRN1_9SYNE/70-193
B4WX00_9GAMM/277-399
B4WX00_9GAMM/73-196
B4X0F2_9GAMM/149-278
B4X0F3_9GAMM/136-263
B4X1A9_9GAMM/273-395
B4X1A9_9GAMM/70-193
B5BLD8_SALPK/266-388
B5BLD8_SALPK/63-186
B5C2N6_SALET/266-388
B5C2N6_SALET/63-186
B5C8S4_SALET/266-388
B5C8S4_SALET/63-186
B5CNH2_9FIRM/23-155
B5CNH3_9FIRM/267-403
B5E2X3_STRP4/208-329
B5E2X3_STRP4/22-141
B5EAY5_GEOBB/162-292
B5EAY6_GEOBB/149-275
B5ED35_GEOBB/269-391
B5ED35_GEOBB/66-189
B5EGK8_GEOBB/161-291
B5EGK9_GEOBB/152-279
B5EGW8_GEOBB/274-396
B5EGW8_GEOBB/71-194
B5EI33_GEOBB/270-392
B5EI33_GEOBB/68-190
B5END4_ACIF5/168-298
B5END5_ACIF5/146-274
B5EQ84_ACIF5/285-407
B5EQ84_ACIF5/81-204
B5ESZ8_VIBFM/138-265
B5ESZ9_VIBFM/153-282
B5EW54_VIBFM/246-365
B5F7X9_SALA4/266-388
B5F7X9_SALA4/63-186
B5F9K7_VIBFM/275-397
B5F9K7_VIBFM/72-195
B5FAB1_VIBFM/137-264
B5FAB2_VIBFM/151-280
B5FB22_VIBFM/281-403
B5FB22_VIBFM/77-200
B5FCE1_VIBFM/273-395
B5FCE1_VIBFM/70-193
B5FI87_SALDC/266-388
B5FI87_SALDC/63-186
B5G9J7_9ACTO/167-291
B5GJE7_9ACTO/176-307
B5GJE8_9ACTO/81-210
B5GSF2_STRCL/48-176
B5GSF4_STRCL/118-251
B5H1W5_STRCL/145-272
B5H1W6_STRCL/152-279
B5HA83_STRPR/109-234
B5HA84_STRPR/124-248
B5HJB8_STRPR/144-270
B5HJB9_STRPR/153-280
B5HVH4_9ACTO/181-305
B5HVH5_9ACTO/123-267
B5HZR2_9ACTO/153-280
B5HZR3_9ACTO/146-271
B5IAY8_ACIB4/331-457
B5IAY8_ACIB4/86-215
B5ICP3_ACIB4/331-457
B5ICP3_ACIB4/86-215
B5IFF4_ACIB4/73-198
B5IFF5_ACIB4/157-286
B5IIY6_9CHRO/287-409
B5IIY6_9CHRO/83-206
B5J922_9RHOB/181-311
B5J923_9RHOB/154-282
B5JET2_9BACT/289-411
B5JET2_9BACT/84-207
B5JHJ5_9BACT/1-127
B5JHJ5_9BACT/185-307
B5JLI0_9BACT/284-406
B5JLI0_9BACT/81-204
B5JPN4_9BACT/258-380
B5JPN4_9BACT/55-178
B5JT67_9GAMM/254-374
B5JT67_9GAMM/62-185
B5JVD3_9GAMM/275-397
B5JVD3_9GAMM/72-195
B5JXG8_9GAMM/276-398
B5JXG8_9GAMM/72-195
B5K2E0_9RHOB/1-113
B5ML19_SALET/266-388
B5ML19_SALET/63-186
B5MVA4_SALET/266-388
B5MVA4_SALET/63-186
B5N809_SALET/266-388
B5N809_SALET/63-186
B5NMF6_SALET/266-388
B5NMF6_SALET/63-186
B5P5P9_SALET/266-388
B5P5P9_SALET/63-186
B5PHS1_SALET/266-388
B5PHS1_SALET/63-186
B5PZL4_SALHA/266-388
B5PZL4_SALHA/63-186
B5Q1Z8_SALVI/266-388
B5Q1Z8_SALVI/63-186
B5QGW7_CAMJE/260-382
B5QGW7_CAMJE/60-179
B5QKH7_LACRH/11-130
B5QKH7_LACRH/195-310
B5R2P0_SALEP/266-388
B5R2P0_SALEP/63-186
B5RH80_SALG2/266-388
B5RH80_SALG2/63-186
B5RVF4_RALSO/291-413
B5RVF4_RALSO/87-210
B5RZ91_RALSO/23-146
B5RZA5_RALSO/272-394
B5RZA5_RALSO/69-192
B5S1R5_RALSO/270-391
B5S1R5_RALSO/67-190
B5S3N6_RALSO/261-382
B5S3N6_RALSO/58-181
B5S3W9_RALSO/269-391
B5S3W9_RALSO/67-189
B5S903_RALSO/167-297
B5S904_RALSO/157-283
B5SC38_RALSO/277-399
B5SC38_RALSO/75-197
B5SDC2_RALSO/177-307
B5SDC3_RALSO/152-279
B5SDQ6_RALSO/261-382
B5SDQ6_RALSO/58-181
B5SH64_RALSO/157-283
B5SH65_RALSO/167-297
B5SIF1_RALSO/291-413
B5SIF1_RALSO/87-210
B5SK44_RALSO/272-394
B5SK44_RALSO/69-192
B5UT39_BACCE/14-134
B5UT39_BACCE/213-335
B5VBY6_BACCE/14-134
B5VBY6_BACCE/213-335
B5W2B2_SPIMA/247-369
B5W2B2_SPIMA/40-163
B5W6K7_SPIMA/188-302
B5W6K7_SPIMA/25-144
B5WDE2_9BURK/155-282
B5WDE3_9BURK/175-304
B5WKH6_9BURK/269-390
B5WKH6_9BURK/66-189
B5WM94_9BURK/116-238
B5WVC7_9BURK/75-163
B5WVK7_9BURK/274-396
B5WVK7_9BURK/71-194
B5XJD2_STRPZ/161-282
B5XJD2_STRPZ/5-94
B5Y1M8_KLEP3/272-394
B5Y1M8_KLEP3/69-192
B5Y1T2_KLEP3/266-388
B5Y1T2_KLEP3/63-186
B5Y8M2_COPPD/19-139
B5Y8M2_COPPD/203-327
B5Y9C4_COPPD/289-410
B5Y9C4_COPPD/86-208
B5YDI4_DICT6/278-400
B5YDI4_DICT6/75-198
B5YED3_DICT6/269-390
B5YED3_DICT6/66-189
B5YHZ7_THEYD/271-393
B5YHZ7_THEYD/68-191
B5YK51_THEYD/268-391
B5YK51_THEYD/65-188
B5YPK9_ECO5E/275-397
B5YPK9_ECO5E/72-195
B5YZE0_ECO5E/266-388
B5YZE0_ECO5E/63-186
B5ZCZ0_GLUDA/148-275
B5ZCZ1_GLUDA/171-301
B5ZXJ5_RHILW/167-294
B5ZXJ6_RHILW/188-318
B6A2H9_RHILW/167-297
B6A2I0_RHILW/149-275
B6A311_RHILW/161-289
B6A312_RHILW/119-246
B6APB0_9BACT/266-389
B6APB0_9BACT/69-188
B6AQX2_9BACT/269-391
B6AQX2_9BACT/68-191
B6B175_9RHOB/181-311
B6B176_9RHOB/154-279
B6B998_9RHOB/182-312
B6B999_9RHOB/154-280
B6BMS0_9PROT/281-403
B6BMS0_9PROT/77-200
B6BQP3_9RICK/282-403
B6BQP3_9RICK/76-199
B6BVW0_9PROT/278-401
B6BVW0_9PROT/72-195
B6C398_9GAMM/276-398
B6C398_9GAMM/72-195
B6C5E7_9GAMM/279-401
B6C5E7_9GAMM/76-199
B6EGP1_ALISL/274-396
B6EGP1_ALISL/71-194
B6EM77_ALISL/275-397
B6EM77_ALISL/72-195
B6EQZ7_ALISL/134-261
B6EQZ8_ALISL/152-281
B6FQ47_9CLOT/287-423
B6FQ48_9CLOT/46-178
B6FXW3_9CLOT/244-366
B6FXW3_9CLOT/42-163
B6G7L6_9ACTN/87-214
B6G7L7_9ACTN/81-209
B6HZ82_ECOSE/266-388
B6HZ82_ECOSE/63-186
B6I7B1_ECOSE/275-397
B6I7B1_ECOSE/72-195
B6IC79_ECOSE/232-354
B6IC79_ECOSE/27-155
B6JJD2_OLICO/157-284
B6JJD3_OLICO/184-314
B6R8U7_9RHOB/171-298
B6R8U8_9RHOB/184-314
B6W6M5_9FIRM/1-89
B6W6M6_9FIRM/28-151
B6XKF8_9ENTR/261-383
B6XKF8_9ENTR/60-183
B6XXN0_9BIFI/46-167
B6YUI1_THEON/186-313
B6YUI2_THEON/102-230
B6YX53_THEON/338-467
B6YX53_THEON/88-221
B6ZS31_ECO57/266-388
B6ZS31_ECO57/63-186
B7A4T1_ECO57/275-397
B7A4T1_ECO57/72-195
B7A7W3_THEAQ/257-380
B7A7W3_THEAQ/55-177
B7AP36_9BACE/298-437
B7AP37_9BACE/76-205
B7ATN4_9BACE/272-394
B7ATN4_9BACE/69-192
B7C7C6_9FIRM/10-130
B7C7C6_9FIRM/201-323
B7CAF6_9FIRM/171-289
B7CPS5_BURPS/172-301
B7CPS6_BURPS/161-288
B7CTT9_BURPS/191-321
B7CTU0_BURPS/70-197
B7CVM4_BURPS/274-396
B7CVM4_BURPS/71-194
B7CW56_BURPS/162-289
B7CW57_BURPS/172-302
B7CZ91_BURPS/22-148
B7CZ91_BURPS/223-345
B7D0D3_BURPS/275-397
B7D0D3_BURPS/71-194
B7DM18_9BACL/276-398
B7DM18_9BACL/73-196
B7DTF4_9BACL/126-256
B7DU39_9BACL/14-133
B7DU39_9BACL/202-323
B7GH51_ANOFW/271-393
B7GH51_ANOFW/68-191
B7GHC2_ANOFW/15-135
B7GHC2_ANOFW/213-335
B7GT60_BIFLS/49-192
B7H0Y3_ACIB3/271-393
B7H0Y3_ACIB3/69-191
B7H1F8_ACIB3/74-163
B7H1F9_ACIB3/105-227
B7HCL4_BACC4/14-134
B7HCL4_BACC4/213-335
B7HPE2_BACC7/14-134
B7HPE2_BACC7/213-335
B7I3R3_ACIB5/278-400
B7I3R3_ACIB5/74-197
B7I3U9_ACIB5/271-393
B7I3U9_ACIB5/69-191
B7IEP3_THEAB/266-388
B7IEP3_THEAB/65-188
B7IYY9_BACC2/158-286
B7J7E8_ACIF2/285-407
B7J7E8_ACIF2/81-204
B7J8D2_ACIF2/168-298
B7J8D3_ACIF2/146-274
B7JMW7_BACC0/14-134
B7JMW7_BACC0/213-335
B7JVX5_CYAP8/273-395
B7JVX5_CYAP8/69-192
B7KLI2_CYAP7/273-395
B7KLI2_CYAP7/69-192
B7KNV7_METC4/155-280
B7KNV8_METC4/182-312
B7LFX3_ECO55/266-388
B7LFX3_ECO55/63-186
B7LGA3_ECO55/275-397
B7LGA3_ECO55/72-195
B7LIT2_ECO81/257-382
B7LIT2_ECO81/55-182
B7LPU5_ESCF3/275-397
B7LPU5_ESCF3/72-195
B7LWQ7_ESCF3/277-399
B7LWQ7_ESCF3/74-197
B7LZ05_ECO8A/275-397
B7LZ05_ECO8A/72-195
B7M146_ECO8A/266-388
B7M146_ECO8A/63-186
B7MAM7_ECO45/266-388
B7MAM7_ECO45/63-186
B7MCU2_ECO45/267-389
B7MCU2_ECO45/64-187
B7MNA3_ECO45/275-397
B7MNA3_ECO45/72-195
B7MNW2_ECO81/266-388
B7MNW2_ECO81/63-186
B7MZZ2_ECO81/257-382
B7MZZ2_ECO81/55-182
B7N093_ECO81/275-397
B7N093_ECO81/72-195
B7N1B3_ECO81/267-389
B7N1B3_ECO81/64-187
B7N7X6_ECOLU/266-388
B7N7X6_ECOLU/63-186
B7NCV0_ECOLU/275-397
B7NCV0_ECOLU/72-195
B7NI66_ECO7I/266-388
B7NI66_ECO7I/63-186
B7NIW1_ECO7I/275-397
B7NIW1_ECO7I/72-195
B7QQ47_9RHOB/154-280
B7QQ48_9RHOB/183-313
B7R1K9_9EURY/339-469
B7R1K9_9EURY/89-218
B7R3Q8_9EURY/102-230
B7R3Q9_9EURY/184-311
B7R6F9_9THEO/133-259
B7R6G0_9THEO/109-236
B7R6P8_9THEO/133-259
B7R6Q3_9THEO/109-236
B7R8U3_9THEO/271-393
B7R8U3_9THEO/68-191
B7RHZ9_9RHOB/274-396
B7RHZ9_9RHOB/71-194
B7RKF1_9RHOB/149-276
B7RKF2_9RHOB/178-308
B7RLH0_9RHOB/152-278
B7RLH1_9RHOB/167-297
B7RSQ2_9GAMM/276-398
B7RSQ2_9GAMM/72-195
B7RST1_9GAMM/275-397
B7RST1_9GAMM/72-195
B7S1V8_9GAMM/270-392
B7S1V8_9GAMM/67-190
B7S2F6_9GAMM/115-242
B7S2F7_9GAMM/159-291
B7UCW8_VIBVU/277-399
B7UCW8_VIBVU/73-196
B7UF92_YERPS/180-300
B7UF92_YERPS/3-100
B7UI35_ECO27/275-397
B7UI35_ECO27/72-195
B7UIF4_ECO27/266-388
B7UIF4_ECO27/63-186
B7UTD7_ECO27/18-143
B7UTD7_ECO27/218-342
B7UUW9_PSEA8/274-396
B7UUW9_PSEA8/71-194
B7UZ42_PSEA8/273-395
B7UZ42_PSEA8/70-193
B7UZ79_PSEA8/159-289
B7UZ80_PSEA8/127-254
B7V070_PSEA8/275-397
B7V070_PSEA8/71-194
B7V8J5_PSEA8/264-386
B7V8J5_PSEA8/62-185
B7VGJ7_VIBSL/138-265
B7VGJ8_VIBSL/162-291
B7VHF8_VIBSL/274-396
B7VHF8_VIBSL/71-194
B7VIA4_VIBSL/275-397
B7VIA4_VIBSL/72-195
B7VJD0_VIBSL/176-306
B7VJD1_VIBSL/153-278
B7VK20_VIBSL/277-399
B7VK20_VIBSL/73-196
B7VR90_VIBSL/136-262
B7VR91_VIBSL/151-280
B7WQY1_COMTE/192-322
B7WQY2_COMTE/150-277
B7WUY7_COMTE/275-397
B7WUY7_COMTE/71-194
B7WW22_COMTE/276-398
B7WW22_COMTE/73-196
B7WWM6_COMTE/161-287
B7WWM7_COMTE/155-285
B7X4B8_COMTE/151-278
B7X4B9_COMTE/172-302
B8CH38_SHEPW/275-397
B8CH38_SHEPW/72-195
B8CI47_SHEPW/272-394
B8CI47_SHEPW/69-192
B8CMJ6_SHEPW/177-307
B8CMJ8_SHEPW/157-284
B8CUR7_SHEPW/288-410
B8CUR7_SHEPW/84-207
B8CZ99_HALOH/279-401
B8CZ99_HALOH/76-199
B8D2C9_HALOH/271-393
B8D2C9_HALOH/68-191
B8D2U7_DESK1/357-484
B8DFY2_LISMH/15-134
B8DFY2_LISMH/213-335
B8DJ14_DESVM/181-311
B8DJ15_DESVM/153-279
B8DPS7_DESVM/272-394
B8DPS7_DESVM/69-192
B8E073_DICTD/278-400
B8E073_DICTD/75-198
B8E2U8_DICTD/269-390
B8E2U8_DICTD/66-189
B8E3U5_SHEB2/275-397
B8E3U5_SHEB2/72-195
B8E662_SHEB2/291-413
B8E662_SHEB2/87-210
B8E6I3_SHEB2/272-394
B8E6I3_SHEB2/69-192
B8ERR7_METSB/149-276
B8ERR8_METSB/175-305
B8ESJ1_METSB/273-395
B8ESJ1_METSB/70-193
B8F826_HAEPS/267-389
B8F826_HAEPS/63-186
B8FD64_DESAA/274-396
B8FD64_DESAA/71-194
B8FE46_DESAA/277-399
B8FE46_DESAA/74-197
B8FFS4_DESAA/271-393
B8FFS4_DESAA/68-191
B8FQ83_DESHD/276-398
B8FQ83_DESHD/74-197
B8FQB1_DESHD/270-392
B8FQB1_DESHD/67-190
B8G7N4_CHLAD/160-287
B8G7N5_CHLAD/165-292
B8GFR7_METPE/138-268
B8GFR7_METPE/436-563
B8GN17_THISH/273-395
B8GN17_THISH/69-192
B8GR84_THISH/274-396
B8GR84_THISH/71-194
B8GU43_THISH/273-395
B8GU43_THISH/70-193
B8GXR5_CAUCN/271-393
B8GXR5_CAUCN/69-191
B8H2I2_CAUCN/221-351
B8H2I3_CAUCN/157-284
B8HBI3_ARTCA/175-302
B8HBI4_ARTCA/112-240
B8HCI9_ARTCA/148-275
B8HCJ0_ARTCA/153-280
B8HCW8_ARTCA/142-269
B8HCW9_ARTCA/154-281
B8HFS7_ARTCA/64-189
B8HI51_ARTCA/116-239
B8HI71_ARTCA/286-408
B8HI71_ARTCA/77-203
B8HIZ9_ARTCA/141-268
B8HJ00_ARTCA/155-282
B8HLD7_CYAP4/275-397
B8HLD7_CYAP4/70-193
B8I5K6_CLOCE/273-395
B8I5K6_CLOCE/68-191
B8IDY8_METNO/146-273
B8IDY9_METNO/161-290
B8IGQ7_METNO/154-281
B8IGQ8_METNO/181-311
B8IR81_METNO/274-396
B8IR81_METNO/71-194
B8IRF8_METNO/159-286
B8IRF9_METNO/181-311
B8JCY7_ANAD2/286-408
B8JCY7_ANAD2/83-206
B8JD46_ANAD2/277-399
B8JD46_ANAD2/74-197
B8JFG8_ANAD2/152-279
B8JFG9_ANAD2/172-302
B8K597_VIBPA/109-238
B8K598_VIBPA/138-265
B8K7E7_VIBPA/172-302
B8K7E8_VIBPA/154-281
B8K8W6_VIBPA/275-397
B8K8W6_VIBPA/72-195
B8K948_VIBPA/274-396
B8K948_VIBPA/71-194
B8KD73_VIBPA/277-399
B8KD73_VIBPA/73-196
B8KIZ4_9GAMM/275-397
B8KIZ4_9GAMM/72-195
B8KJ21_9GAMM/275-397
B8KJ21_9GAMM/71-194
B8KPG8_9GAMM/270-392
B8KPG8_9GAMM/67-190
B8KQM6_9GAMM/275-397
B8KQM6_9GAMM/72-195
B8KR38_9GAMM/272-394
B8KR38_9GAMM/68-191
B8KWY2_9GAMM/266-388
B8KWY2_9GAMM/63-186
B8L0Z4_9GAMM/1-59
B8L0Z5_9GAMM/275-338
B8L0Z5_9GAMM/72-195
B8L5I3_9GAMM/165-295
B8L5I4_9GAMM/151-278
B8L5U4_9GAMM/268-390
B8L5U4_9GAMM/65-188
B8L680_9GAMM/276-398
B8L680_9GAMM/72-195
B8QB57_ACTSU/127-253
B8QB58_ACTSU/141-270
B8X951_9GAMM/1-112
B8X952_AERSO/1-106
B8X953_9GAMM/1-112
B8X954_AERPU/1-112
B8X955_AERHY/1-108
B8Y269_VIBVU/277-399
B8Y269_VIBVU/73-196
B8Y273_VIBVU/277-399
B8Y273_VIBVU/73-196
B8Y277_VIBVU/277-399
B8Y277_VIBVU/73-196
B8ZPB2_STRPJ/1-85
B8ZPB2_STRPJ/152-273
B9AGI6_METSM/136-263
B9AGW1_METSM/102-229
B9B946_9BURK/186-316
B9B947_9BURK/170-297
B9B9G9_9BURK/271-393
B9B9G9_9BURK/67-190
B9BCJ5_9BURK/274-396
B9BCJ5_9BURK/71-194
B9BFI0_9BURK/232-352
B9BFI0_9BURK/48-155
B9BMT4_9BURK/186-316
B9BMT5_9BURK/170-297
B9BXR0_9BURK/273-395
B9BXR0_9BURK/69-192
B9BZC2_9BURK/274-396
B9BZC2_9BURK/71-194
B9C609_9BURK/170-297
B9C610_9BURK/186-316
B9CIX0_9BURK/274-396
B9CIX0_9BURK/71-194
B9CJS2_9BURK/1-102
B9CJS2_9BURK/183-305
B9CMU5_9ACTN/110-238
B9CMU7_9ACTN/144-271
B9CS89_STACP/224-346
B9CS89_STACP/25-145
B9D469_WOLRE/285-404
B9D469_WOLRE/78-201
B9DNP1_STACT/226-348
B9DNP1_STACT/27-147
B9DSZ9_STRU0/233-354
B9DSZ9_STRU0/47-166
B9E0P0_CLOK1/266-388
B9E0P0_CLOK1/66-188
B9E0Y0_CLOK1/1-117
B9E0Y0_CLOK1/197-319
B9E6S5_MACCJ/226-348
B9E6S5_MACCJ/27-147
B9IXN3_BACCQ/14-134
B9IXN3_BACCQ/213-335
B9J6X1_AGRRK/167-294
B9J6X2_AGRRK/185-315
B9JMG0_AGRRK/253-375
B9JMG0_AGRRK/51-173
B9JYN4_AGRVS/186-316
B9JYN5_AGRVS/166-293
B9K741_THENN/267-389
B9K741_THENN/65-188
B9KFB6_CAMLR/1-115
B9KFB6_CAMLR/191-313
B9KM74_RHOSK/183-313
B9KM75_RHOSK/154-282
B9L011_THERP/165-292
B9L012_THERP/156-284
B9L5X4_NAUPA/274-396
B9L5X4_NAUPA/70-193
B9L739_NAUPA/268-391
B9L739_NAUPA/63-187
B9LA85_NAUPA/281-403
B9LA85_NAUPA/77-200
B9LJ21_CHLSY/165-292
B9LJ22_CHLSY/160-287
B9LMI7_HALLT/158-287
B9LMI7_HALLT/467-594
B9LMP0_HALLT/176-305
B9LMP0_HALLT/492-618
B9LRK0_HALLT/168-296
B9LTG9_HALLT/99-231
B9M0Y9_GEOSF/271-393
B9M0Y9_GEOSF/68-191
B9M1W0_GEOSF/272-394
B9M1W0_GEOSF/69-192
B9M531_GEOSF/273-395
B9M531_GEOSF/70-193
B9MAW8_ACIET/149-277
B9MAW9_ACIET/111-237
B9MD90_ACIET/278-400
B9MD90_ACIET/75-198
B9MDZ2_ACIET/275-397
B9MDZ2_ACIET/71-194
B9MKW2_ANATD/271-393
B9MKW2_ANATD/68-191
B9MNI8_ANATD/121-248
B9MNI9_ANATD/132-264
B9NJC6_POPTR/88-178
B9NK41_POPTR/71-177
B9NK75_POPTR/87-183
B9NPQ2_9RHOB/154-282
B9NPQ3_9RHOB/183-313
B9PFL9_POPTR/1-120
B9R1N9_9RHOB/172-298
B9R1P0_9RHOB/184-314
B9TCU7_RICCO/42-161
B9TEX0_RICCO/1-59
B9WV31_STRSU/193-314
B9WV31_STRSU/7-126
B9XBW3_9BACT/16-133
B9XBW3_9BACT/200-323
B9XEX6_9BACT/106-229
B9XEX6_9BACT/311-433
B9XLW0_9BACT/300-422
B9XLW0_9BACT/95-218
B9XQY8_9BACT/269-391
B9XQY8_9BACT/66-189
B9XSJ7_9BACT/293-415
B9XSJ7_9BACT/90-213
B9XSX4_9BACT/194-310
B9XSX4_9BACT/9-128
B9XSX5_9BACT/253-375
B9XSX5_9BACT/49-172
B9Y7Z4_9FIRM/264-386
B9Y7Z4_9FIRM/63-186
B9YBC4_9FIRM/179-300
B9YDY7_9FIRM/12-134
B9YDY7_9FIRM/213-335
B9YZC1_9NEIS/277-399
B9YZC1_9NEIS/73-196
B9YZT0_9NEIS/156-283
B9YZT1_9NEIS/166-296
B9Z699_9NEIS/266-387
B9Z699_9NEIS/63-186
C0A6E5_9BACT/11-126
C0A6E5_9BACT/190-312
C0A758_9BACT/104-227
C0A758_9BACT/309-431
C0AWD4_9ENTR/1-73
C0AWD5_9ENTR/88-210
C0BCT3_9FIRM/133-259
C0BCT4_9FIRM/161-290
C0BES2_9FIRM/137-274
C0BF98_9FIRM/21-143
C0BF98_9FIRM/223-345
C0BR60_9BIFI/45-166
C0BSE5_9BIFI/290-412
C0BSE5_9BIFI/86-210
C0C206_9CLOT/77-210
C0C2S5_9CLOT/17-139
C0C2S5_9CLOT/219-341
C0CJN2_9FIRM/73-208
C0CJN3_9FIRM/195-329
C0CUN3_9CLOT/135-267
C0CXI5_9CLOT/18-140
C0CXI5_9CLOT/220-342
C0D957_9CLOT/273-395
C0D957_9CLOT/69-193
C0DAW4_9CLOT/266-388
C0DAW4_9CLOT/65-188
C0DVR5_EIKCO/280-402
C0DVR5_EIKCO/76-199
C0E538_9CORY/101-224
C0EMH6_NEIFL/78-175
C0ER44_NEIFL/1-105
C0EU13_9FIRM/52-169
C0EYA5_9FIRM/15-139
C0EYA5_9FIRM/219-342
C0FPS9_9FIRM/17-139
C0FPT0_9FIRM/1-119
C0FPV8_9FIRM/271-409
C0FU68_9FIRM/209-337
C0GE62_9FIRM/270-392
C0GE62_9FIRM/68-191
C0GE99_9FIRM/166-293
C0GEA0_9FIRM/154-281
C0GKK6_9FIRM/166-293
C0GKK7_9FIRM/151-278
C0M9Z3_STRE4/214-335
C0M9Z3_STRE4/28-147
C0MEF0_STRS7/12-131
C0MEF0_STRS7/198-319
C0N7V3_9GAMM/279-396
C0N7V3_9GAMM/72-195
C0N8V1_9GAMM/87-209
C0Q5B7_SALPC/229-350
C0Q5B7_SALPC/24-152
C0Q5K2_SALPC/266-388
C0Q5K2_SALPC/63-186
C0QEI9_DESAH/271-393
C0QEI9_DESAH/68-191
C0QK82_DESAH/278-400
C0QK82_DESAH/75-198
C0QLT1_DESAH/280-402
C0QLT1_DESAH/77-200
C0QPL6_PERMH/271-393
C0QPL6_PERMH/73-195
C0QQ18_PERMH/273-395
C0QQ18_PERMH/69-192
C0QRH6_PERMH/270-391
C0QRH6_PERMH/67-190
C0VHN4_9GAMM/278-400
C0VHN4_9GAMM/74-197
C0VHT1_9GAMM/271-393
C0VHT1_9GAMM/69-191
C0VYN3_9ACTO/217-342
C0VZP7_9ACTO/120-248
C0VZP8_9ACTO/158-285
C0W6Z6_9ACTO/48-175
C0WET7_9FIRM/260-383
C0WET7_9FIRM/64-186
C0WHZ1_9CORY/93-215
C0WHZ2_9CORY/73-196
C0WT14_LACBU/222-344
C0WT14_LACBU/34-152
C0WX29_LACFE/196-318
C0WX29_LACFE/7-127
C0X9G4_ENTFA/217-339
C0X9G4_ENTFA/24-143
C0XLF8_LACHI/229-351
C0XLF8_LACHI/41-159
C0XU84_9CORY/2-106
C0XWG1_BURPS/274-396
C0XWG1_BURPS/71-194
C0XZ32_BURPS/172-302
C0XZ33_BURPS/157-284
C0Y5A0_BURPS/172-301
C0Y5A1_BURPS/161-288
C0Y5J8_BURPS/193-323
C0Y5J9_BURPS/149-276
C0YB88_BURPS/22-148
C0YB88_BURPS/223-345
C0YEH1_BURPS/275-397
C0YEH1_BURPS/71-194
C0YWN6_LACRE/213-335
C0YWN6_LACRE/25-143
C0ZI98_BREBN/124-253
C0ZI99_BREBN/167-294
C0ZK97_BREBN/139-297
C0ZK98_BREBN/166-293
C0ZNG1_RHOE4/95-218
C0ZNG2_RHOE4/54-178
C1A7C3_GEMAT/104-225
C1A7C3_GEMAT/305-425
C1AA12_GEMAT/267-389
C1AA12_GEMAT/64-187
C1AIA9_MYCBT/45-175
C1AIB0_MYCBT/96-222
C1B9Z6_RHOOB/54-178
C1BBX2_RHOOB/164-292
C1CA99_STRP7/1-85
C1CA99_STRP7/152-273
C1CGY2_STRZJ/1-85
C1CGY2_STRZJ/152-273
C1CMZ9_STRZP/1-85
C1CMZ9_STRZP/152-273
C1CTV8_STRZT/160-281
C1CTV8_STRZT/2-93
C1D1K8_DEIDV/274-396
C1D1K8_DEIDV/71-194
C1D615_LARHH/269-391
C1D615_LARHH/65-188
C1DLU8_AZOVD/266-387
C1DLU8_AZOVD/63-186
C1DPK1_AZOVD/275-397
C1DPK1_AZOVD/71-194
C1DRU3_AZOVD/268-390
C1DRU3_AZOVD/65-188
C1DTQ9_SULAA/278-399
C1DTQ9_SULAA/75-198
C1ERW6_BACC3/14-134
C1ERW6_BACC3/213-335
C1F481_ACIC5/155-281
C1F482_ACIC5/154-284
C1F524_ACIC5/264-386
C1F524_ACIC5/62-184
C1FPD5_CLOBJ/266-388
C1FPD5_CLOBJ/63-186
C1HI08_9ESCH/275-397
C1HI08_9ESCH/72-195
C1HPR5_9ESCH/266-388
C1HPR5_9ESCH/63-186
C1HRN3_9ESCH/267-389
C1HRN3_9ESCH/64-187
C1HZZ2_NEIGO/279-401
C1HZZ2_NEIGO/75-198
C1I660_9CLOT/19-142
C1I660_9CLOT/218-340
C1I9R0_9CLOT/270-392
C1I9R0_9CLOT/67-190
C1L2Q2_LISMC/15-134
C1L2Q2_LISMC/213-335
C1MCL5_9ENTR/266-388
C1MCL5_9ENTR/63-186
C1NC49_9ESCH/266-388
C1NC49_9ESCH/63-186
C1NDU8_9ESCH/275-397
C1NDU8_9ESCH/72-195
C1NEU4_9ESCH/267-389
C1NEU4_9ESCH/64-187
C1PAI1_BACCO/270-392
C1PAI1_BACCO/67-190
C1PEK3_BACCO/1-111
C1PEK3_BACCO/190-312
C2BCH1_9FIRM/233-355
C2BCH1_9FIRM/30-153
C2C4W5_VIBCH/277-399
C2C4W5_VIBCH/73-196
C2C6D2_VIBCH/274-396
C2C6D2_VIBCH/71-194
C2CE28_VIBCH/275-397
C2CE28_VIBCH/72-195
C2CH41_9FIRM/233-355
C2CH41_9FIRM/30-153
C2CR90_CORST/45-165
C2D4A8_LACBR/216-338
C2D4A8_LACBR/28-146
C2DBH5_ENTFA/217-339
C2DBH5_ENTFA/24-143
C2DIJ6_ECOLX/267-389
C2DIJ6_ECOLX/64-187
C2DMX9_ECOLX/266-388
C2DMX9_ECOLX/63-186
C2DVK3_ECOLX/275-397
C2DVK3_ECOLX/72-195
C2E5I3_LACJO/203-325
C2E5I3_LACJO/21-138
C2EHK8_9LACO/226-348
C2EHK8_9LACO/34-150
C2EM69_9LACO/20-139
C2EM69_9LACO/203-325
C2ETW2_9LACO/17-135
C2ETW2_9LACO/205-327
C2FGS6_LACPA/9-128
C2GNK9_LACRE/213-335
C2GNK9_LACRE/25-143
C2GSP9_BIFLI/1-141
C2H3T9_ENTFA/217-339
C2H3T9_ENTFA/24-143
C2HEF5_ENTFC/218-339
C2HEF5_ENTFC/25-144
C2HNH3_LACAC/204-326
C2HNH3_LACAC/21-140
C2HTM4_VIBCH/275-397
C2HTM4_VIBCH/72-195
C2HW32_VIBCH/277-399
C2HW32_VIBCH/73-196
C2HY65_VIBCH/274-396
C2HY65_VIBCH/71-194
C2I1N3_VIBCH/275-397
C2I1N3_VIBCH/72-195
C2I554_VIBCH/277-399
C2I554_VIBCH/73-196
C2I6Q3_VIBCH/274-396
C2I6Q3_VIBCH/71-194
C2IE87_VIBCH/274-396
C2IE87_VIBCH/71-194
C2IGN3_VIBCH/12-135
C2IGN3_VIBCH/212-332
C2IJG6_VIBCH/277-399
C2IJG6_VIBCH/73-196
C2IKR5_VIBCH/275-397
C2IKR5_VIBCH/72-195
C2IN54_VIBCH/275-397
C2IN54_VIBCH/72-195
C2IQZ6_VIBCH/274-396
C2IQZ6_VIBCH/71-194
C2IRZ4_VIBCH/277-399
C2IRZ4_VIBCH/73-196
C2J7Q2_VIBCH/277-399
C2J7Q2_VIBCH/73-196
C2JA14_VIBCH/12-135
C2JA14_VIBCH/212-332
C2JEA3_VIBCH/275-397
C2JEA3_VIBCH/72-195
C2JFI2_VIBCH/277-399
C2JFI2_VIBCH/73-196
C2JHQ2_VIBCH/274-396
C2JHQ2_VIBCH/71-194
C2JR02_ENTFA/217-339
C2JR02_ENTFA/24-143
C2JW08_LACRH/11-130
C2JW08_LACRH/195-310
C2KBU9_9LACO/20-139
C2KBU9_9LACO/203-325
C2KR58_9ACTO/158-285
C2KR59_9ACTO/131-259
C2KUI9_9FIRM/50-181
C2KXJ5_9FIRM/151-282
C2KXJ6_9FIRM/111-242
C2LIJ5_PROMI/268-390
C2LIJ5_PROMI/64-187
C2LUA3_STRSL/143-264
C2LUA3_STRSL/2-72
C2M0V6_STAHO/22-142
C2M0V6_STAHO/221-343
C2MQN1_BACCE/1-106
C2MQN1_BACCE/185-307
C2N6B1_BACCE/1-120
C2N6B1_BACCE/199-321
C2NMU1_BACCE/1-106
C2NMU1_BACCE/185-307
C2P3J9_BACCE/1-120
C2P3J9_BACCE/199-321
C2PJW0_BACCE/1-106
C2PJW0_BACCE/185-307
C2Q0U0_BACCE/10-100
C2Q0U0_BACCE/179-301
C2QH34_BACCE/1-120
C2QH34_BACCE/199-321
C2QY82_BACCE/1-119
C2RD84_BACCE/1-121
C2RD84_BACCE/200-322
C2RT54_BACCE/1-120
C2RT54_BACCE/199-321
C2S8X7_BACCE/1-106
C2S8X7_BACCE/185-307
C2SQ52_BACCE/1-106
C2SQ52_BACCE/185-307
C2T5Z6_BACCE/1-121
C2T5Z6_BACCE/200-322
C2TLD6_BACCE/1-106
C2TLD6_BACCE/185-307
C2U2J8_BACCE/1-120
C2U2J8_BACCE/199-321
C2UJ14_BACCE/1-120
C2UJ14_BACCE/199-321
C2V0I8_BACCE/1-120
C2V0I8_BACCE/199-321
C2VGV7_BACCE/1-120
C2VGV7_BACCE/199-321
C2VYV5_BACCE/1-106
C2VYV5_BACCE/185-307
C2WC24_BACCE/2-122
C2WC24_BACCE/201-323
C2WSR2_BACCE/1-120
C2WSR2_BACCE/199-321
C2X2I9_BACCE/1-120
C2X2I9_BACCE/199-321
C2XGP7_BACCE/1-120
C2XGP7_BACCE/199-321
C2XZ76_BACCE/1-106
C2XZ76_BACCE/185-307
C2YFD6_BACCE/1-120
C2YFD6_BACCE/199-321
C2YWI1_BACCE/1-121
C2YWI1_BACCE/200-322
C2ZCT8_BACCE/1-106
C2ZCT8_BACCE/185-307
C2ZUC0_BACCE/1-106
C2ZUC0_BACCE/185-307
C3AAU0_BACMY/1-85
C3AAU0_BACMY/164-286
C3AQK2_BACMY/2-122
C3AQK2_BACMY/201-323
C3B7T5_BACMY/2-122
C3B7T5_BACMY/201-323
C3BPX8_9BACI/2-122
C3BPX8_9BACI/201-323
C3C7W4_BACTU/1-106
C3C7W4_BACTU/185-307
C3CCD1_BACTU/155-283
C3CP13_BACTU/1-120
C3CP13_BACTU/199-321
C3D707_BACTU/1-120
C3D707_BACTU/199-321
C3DQ50_BACTS/1-120
C3DQ50_BACTS/199-321
C3E8H9_BACTU/1-120
C3E8H9_BACTU/199-321
C3EQC3_BACTK/1-120
C3EQC3_BACTK/199-321
C3F6R6_BACTU/1-106
C3F6R6_BACTU/185-307
C3FAU4_BACTU/158-286
C3FQD8_BACTB/1-120
C3FQD8_BACTB/199-321
C3G853_BACTU/1-106
C3G853_BACTU/185-307
C3GNH4_BACTU/1-106
C3GNH4_BACTU/185-307
C3H681_BACTU/1-120
C3H681_BACTU/199-321
C3HNP7_BACTU/1-106
C3HNP7_BACTU/185-307
C3I640_BACTU/1-120
C3I640_BACTU/199-321
C3IP98_BACTU/1-120
C3IP98_BACTU/199-321
C3JR67_RHOER/164-292
C3JWG1_RHOER/95-218
C3JWG2_RHOER/49-173
C3JZE7_PSEFS/270-392
C3JZE7_PSEFS/67-190
C3K7F7_PSEFS/155-284
C3K7F8_PSEFS/127-254
C3K8K0_PSEFS/272-394
C3K8K0_PSEFS/69-192
C3KC60_PSEFS/271-393
C3KC60_PSEFS/68-191
C3KE95_PSEFS/253-375
C3KE95_PSEFS/49-172
C3KR22_RHISN/166-296
C3KR23_RHISN/149-275
C3KSN4_CLOB6/25-152
C3KSN6_CLOB6/138-265
C3KXG4_CLOB6/266-333
C3KXG4_CLOB6/63-186
C3LKS0_BACAC/14-134
C3LKS0_BACAC/213-335
C3LQW8_VIBCM/277-399
C3LQW8_VIBCM/73-196
C3LRD7_VIBCM/275-397
C3LRD7_VIBCM/72-195
C3LSF8_VIBCM/274-396
C3LSF8_VIBCM/71-194
C3LT87_VIBCM/12-135
C3LT87_VIBCM/212-332
C3M8F3_HAMD5/22-147
C3M8F3_HAMD5/222-347
C3MBX0_RHISN/168-295
C3MBX1_RHISN/187-317
C3MFK4_RHISN/272-394
C3MFK4_RHISN/70-192
C3MJJ1_SULIL/18-145
C3MK68_SULIL/135-264
C3MK68_SULIL/396-523
C3MML4_SULIL/210-339
C3MT51_SULIM/210-339
C3MT51_SULIM/440-571
C3MTX4_SULIM/18-145
C3MU37_SULIM/135-264
C3MU37_SULIM/396-523
C3N0I5_SULIA/18-145
C3N125_SULIA/135-264
C3N125_SULIA/396-523
C3N329_SULIA/210-339
C3N8H3_SULIY/18-145
C3N8N7_SULIY/135-264
C3N8N7_SULIY/396-523
C3NBZ1_SULIY/210-339
C3NFE9_SULIN/210-339
C3NMA8_SULIN/135-264
C3NMA8_SULIN/396-523
C3NN28_SULIN/18-145
C3NS34_VIBCJ/275-397
C3NS34_VIBCJ/72-195
C3NT62_VIBCJ/12-135
C3NT62_VIBCJ/212-332
C3NUF6_VIBCJ/274-396
C3NUF6_VIBCJ/71-194
C3NVH6_VIBCJ/277-399
C3NVH6_VIBCJ/73-196
C3P8F0_BACAA/14-134
C3P8F0_BACAA/213-335
C3PJV0_CORA7/106-205
C3PJV1_CORA7/56-174
C3RL86_9FIRM/203-325
C3RLN4_9FIRM/11-133
C3RLN4_9FIRM/212-334
C3RNM3_9FIRM/264-386
C3RNM3_9FIRM/63-186
C3RPS8_9FIRM/147-277
C3RPS9_9FIRM/148-276
C3TQE7_ECOLX/266-388
C3TQE7_ECOLX/63-186
C3W9I2_FUSMR/260-382
C3W9I2_FUSMR/62-185
C3WMM1_9FUSO/11-134
C3WMM1_9FUSO/214-336
C3WTT6_9FUSO/11-134
C3WTT6_9FUSO/214-336
C3X0P2_9FUSO/11-134
C3X0P2_9FUSO/214-336
C3XIU8_9HELI/264-381
C3XIU8_9HELI/62-183
C3XL97_9HELI/261-381
C3XL97_9HELI/62-180
C4AP82_BURMA/275-397
C4AP82_BURMA/71-194
C4AUW0_BURMA/274-396
C4AUW0_BURMA/71-194
C4AWQ3_BURMA/139-266
C4B3J0_BURMA/22-148
C4B3J0_BURMA/223-345
C4B464_BURMA/123-253
C4EZ21_HAEIF/266-396
C4EZ21_HAEIF/62-185
C4F5D8_HAEIF/266-397
C4F5D8_HAEIF/62-185
C4FBP8_9ACTN/85-213
C4FBP9_9ACTN/80-207
C4FE63_9BIFI/291-413
C4FE63_9BIFI/87-211
C4FK92_9AQUI/120-241
C4FPY1_9FIRM/258-380
C4FPY1_9FIRM/61-178
C4FWC9_9FIRM/21-140
C4FWC9_9FIRM/220-341
C4FYJ3_ABIDE/271-393
C4FYJ3_ABIDE/68-191
C4FZT8_ABIDE/269-399
C4G164_ABIDE/15-137
C4G164_ABIDE/216-338
C4GCY1_9FIRM/321-458
C4GF88_9NEIS/296-418
C4GF88_9NEIS/92-215
C4GQ22_YERPN/268-390
C4GQ22_YERPN/64-187
C4H1S1_YERPE/14-137
C4H1S1_YERPE/217-339
C4H258_YERPE/123-250
C4H259_YERPE/135-264
C4HA21_YERPE/268-390
C4HA21_YERPE/64-187
C4HCL1_YERPE/268-390
C4HCL1_YERPE/64-187
C4HKA8_YERPE/135-264
C4HKA9_YERPE/123-250
C4HL19_YERPE/14-137
C4HL19_YERPE/217-339
C4HRA4_YERPE/135-264
C4HRA5_YERPE/123-250
C4HS71_YERPE/271-393
C4HS71_YERPE/68-191
C4HZT6_YERPE/268-390
C4HZT6_YERPE/64-187
C4I786_BURPS/22-148
C4I786_BURPS/223-345
C4IAQ8_BURPS/157-284
C4IAQ9_BURPS/172-302
C4IH41_CLOBU/270-392
C4IH41_CLOBU/67-190
C4IL58_CLOBU/246-367
C4IL58_CLOBU/47-170
C4K3D2_HAMD5/133-262
C4K3D3_HAMD5/132-259
C4K456_HAMD5/268-396
C4K456_HAMD5/64-187
C4K510_HAMD5/22-147
C4K510_HAMD5/222-347
C4K5P2_HAMD5/235-355
C4K5P2_HAMD5/36-158
C4K9Q7_THASP/279-401
C4K9Q7_THASP/76-199
C4KA71_THASP/121-247
C4KA72_THASP/162-290
C4KEU9_SULIK/210-339
C4KJN4_SULIK/18-145
C4KK92_SULIK/135-264
C4KK92_SULIK/396-523
C4KVG1_BURPS/275-397
C4KVG1_BURPS/71-194
C4KX33_BURPS/162-289
C4KX34_BURPS/195-325
C4KXR6_BURPS/161-288
C4KXR7_BURPS/172-301
C4KYE8_BURPS/274-396
C4KYE8_BURPS/71-194
C4L3H7_EXISA/12-132
C4L3H7_EXISA/197-317
C4L4L5_EXISA/272-394
C4L4L5_EXISA/69-192
C4L996_TOLAT/274-396
C4L996_TOLAT/71-194
C4LA37_TOLAT/287-409
C4LA37_TOLAT/83-206
C4LLJ8_CORK4/24-147
C4LLJ9_CORK4/40-172
C4PN81_CHLTZ/261-383
C4PN81_CHLTZ/60-183
C4PPV6_CHLTJ/261-383
C4PPV6_CHLTJ/60-183
C4RJQ0_9ACTO/155-283
C4RJQ1_9ACTO/119-247
C4RKV1_9ACTO/110-234
C4RX09_YERBE/122-251
C4RX10_YERBE/13-140
C4RZI7_YERBE/258-380
C4RZI7_YERBE/55-178
C4S1Z7_YERBE/234-356
C4S1Z7_YERBE/30-153
C4S9F6_YERMO/233-355
C4S9F6_YERMO/30-153
C4S9T8_YERMO/242-365
C4S9T8_YERMO/42-167
C4SBV1_YERMO/125-254
C4SBV2_YERMO/111-238
C4SDU3_YERMO/234-356
C4SDU3_YERMO/30-153
C4SJ25_YERFR/234-356
C4SJ25_YERFR/30-153
C4SKN1_YERFR/258-375
C4SKN1_YERFR/55-178
C4SQX6_YERFR/19-146
C4SQX7_YERFR/122-251
C4SU45_YERFR/143-272
C4SWB3_YERIN/234-357
C4SWB3_YERIN/30-153
C4T0X8_YERIN/258-380
C4T0X8_YERIN/55-178
C4T385_YERIN/125-252
C4T386_YERIN/69-194
C4TS24_YERKR/234-356
C4TS24_YERKR/30-153
C4TUG1_YERKR/116-243
C4TUG2_YERKR/133-262
C4U162_YERKR/246-368
C4U162_YERKR/43-166
C4U9C0_YERAL/255-377
C4U9C0_YERAL/52-175
C4U9Y1_YERAL/131-260
C4UDU7_YERAL/53-176
C4UE20_YERAL/1-42
C4UE40_YERAL/2-99
C4UE41_YERAL/71-194
C4UI23_YERRU/208-330
C4UI23_YERRU/4-127
C4UIB6_YERRU/247-369
C4UIB6_YERRU/44-167
C4UKM2_YERRU/244-364
C4UKM2_YERRU/46-168
C4UKW4_YERRU/1-124
C4UKW5_YERRU/127-256
C4USU1_YERRO/243-365
C4USU1_YERRO/39-162
C4UTY5_YERRO/104-231
C4UTY6_YERRO/123-252
C4UYG0_YERRO/1-120
C4UYG0_YERRO/200-322
C4V5N4_9FIRM/271-393
C4V5N4_9FIRM/68-191
C4VLI3_9LACO/203-325
C4VLI3_9LACO/21-139
C4VSU2_9LACO/14-131
C4VSU2_9LACO/196-318
C4WCE5_STAWA/224-346
C4WCE5_STAWA/25-145
C4WEN1_9RHIZ/187-317
C4WEN2_9RHIZ/168-295
C4X3P4_KLEPN/266-388
C4X3P4_KLEPN/63-186
C4X3U6_KLEPN/272-394
C4X3U6_KLEPN/69-192
C4XH34_DESMR/278-400
C4XH34_DESMR/75-198
C4XJ04_DESMR/276-398
C4XJ04_DESMR/73-196
C4XKD1_DESMR/136-266
C4XKD2_DESMR/158-285
C4Z594_EUBE2/292-414
C4Z594_EUBE2/90-212
C4Z966_EUBR3/16-138
C4Z966_EUBR3/210-332
C4ZCI8_EUBR3/271-393
C4ZCI8_EUBR3/68-191
C4ZH54_EUBR3/154-282
C4ZK85_THASP/279-401
C4ZK85_THASP/75-198
C4ZLP0_THASP/268-390
C4ZLP0_THASP/64-187
C4ZRJ9_ECOBW/266-388
C4ZRJ9_ECOBW/63-186
C4ZUI2_ECOBW/267-389
C4ZUI2_ECOBW/64-187
C5A385_THEGJ/102-230
C5A386_THEGJ/184-311
C5A733_THEGJ/339-469
C5A733_THEGJ/89-218
C5A832_BURGB/274-396
C5A832_BURGB/71-194
C5AAF4_BURGB/272-394
C5AAF4_BURGB/68-191
C5AGX8_BURGB/185-315
C5AGX9_BURGB/171-298
C5ARB9_METEA/155-280
C5ARC0_METEA/182-312
C5B367_METEA/273-395
C5B367_METEA/71-193
C5B3Y4_METEA/278-401
C5B3Y4_METEA/75-198
C5B4K3_METEA/259-378
C5B4K3_METEA/60-181
C5B560_METEA/225-345
C5B560_METEA/24-150
C5B9H1_EDWI9/267-389
C5B9H1_EDWI9/63-186
C5BLP1_TERTT/279-401
C5BLP1_TERTT/76-199
C5BP20_TERTT/274-396
C5BP20_TERTT/70-193
C5BR27_TERTT/275-397
C5BR27_TERTT/72-195
C5BXY9_BEUC1/44-166
C5BYD4_BEUC1/178-305
C5BYD5_BEUC1/112-240
C5C9Y1_MICLC/112-239
C5C9Y2_MICLC/176-303
C5CCU9_MICLC/205-327
C5CGG6_KOSOT/268-389
C5CGG6_KOSOT/66-189
C5CK08_VARPS/74-201
C5CK09_VARPS/174-304
C5CPK1_VARPS/280-402
C5CPK1_VARPS/77-200
C5CT55_VARPS/162-288
C5CT56_VARPS/153-283
C5CXX8_VARPS/279-401
C5CXX8_VARPS/75-198
C5D4B1_GEOSW/14-134
C5D4B1_GEOSW/211-333
C5D5I7_GEOSW/271-393
C5D5I7_GEOSW/68-191
C5E9F8_BIFLI/49-192
C5EMC9_9FIRM/54-186
C5ENC9_9FIRM/19-141
C5ENC9_9FIRM/221-343
C5ESB2_9FIRM/272-394
C5ESB2_9FIRM/71-194
C5EYL9_9HELI/267-389
C5EYL9_9HELI/66-186
C5F3I1_LACPA/11-130
C5F3I1_LACPA/196-307
C5G4Y5_9LACO/203-325
C5G4Y5_9LACO/21-139
C5N5W9_STAA3/225-347
C5N5W9_STAA3/26-146
C5N7S1_BURMA/275-397
C5N7S1_BURMA/71-194
C5NCB9_BURMA/274-396
C5NCB9_BURMA/71-194
C5NHC3_BURMA/194-324
C5NHC4_BURMA/139-266
C5NJK8_BURMA/22-148
C5NJK8_BURMA/223-345
C5NY82_9BACL/21-140
C5NY82_9BACL/218-340
C5PZQ4_STAAU/225-347
C5PZQ4_STAAU/26-146
C5Q9G6_STAEP/224-346
C5Q9G6_STAEP/25-145
C5QST3_STAEP/25-145
C5QXE8_STAEP/224-346
C5QXE8_STAEP/25-145
C5RAF2_WEIPA/311-429
C5RAF2_WEIPA/498-620
C5S1L2_9PAST/267-389
C5S1L2_9PAST/63-186
C5T0R8_ACIDE/1-105
C5T0R8_ACIDE/185-307
C5T1D4_ACIDE/285-407
C5T1D4_ACIDE/82-205
C5T2F5_ACIDE/276-398
C5T2F5_ACIDE/72-195
C5T4G4_ACIDE/285-407
C5T4G4_ACIDE/78-204
C5TNL3_NEIFL/282-404
C5TNL3_NEIFL/78-201
C5US01_CLOBO/225-347
C5US01_CLOBO/26-149
C5UWP9_CLOBO/270-392
C5UWP9_CLOBO/67-190
C5VT07_CLOBO/265-387
C5VT07_CLOBO/65-188
C5VY12_STRSE/214-335
C5VY12_STRSE/28-147
C5W353_ECOBB/266-388
C5W353_ECOBB/63-186
C5W8S2_ECOBB/275-397
C5W8S2_ECOBB/72-195
C5W9Q8_ECOBB/267-389
C5W9Q8_ECOBB/64-187
C5WE38_STRDG/233-354
C5WE38_STRDG/47-166
C5ZD14_BURPS/275-397
C5ZD14_BURPS/71-194
C5ZF18_BURPS/168-295
C5ZF19_BURPS/191-321
C5ZFP4_BURPS/161-288
C5ZFP5_BURPS/172-301
C5ZG42_BURPS/274-396
C5ZG42_BURPS/71-194
C5ZPG3_BURPS/166-296
C5ZPG4_BURPS/157-284
C5ZU31_BURPS/22-148
C5ZU31_BURPS/223-345
C5ZYL4_9HELI/266-388
C5ZYL4_9HELI/65-185
C6A023_THESM/101-229
C6A024_THESM/184-311
C6A2J6_THESM/338-466
C6A2J6_THESM/89-218
C6AKD3_AGGAN/148-277
C6AKD4_AGGAN/126-253
C6APP8_AGGAN/272-403
C6APP8_AGGAN/63-191
C6B2B4_RHILS/167-294
C6B2B5_RHILS/188-318
C6B814_RHILS/161-289
C6B815_RHILS/119-246
C6BDB3_RALP1/167-297
C6BDB4_RALP1/157-284
C6BEG5_RALP1/290-412
C6BEG5_RALP1/86-209
C6BGH3_RALP1/272-394
C6BGH3_RALP1/69-192
C6BNE6_RALP1/141-268
C6BNE7_RALP1/183-313
C6BQS1_RALP1/223-341
C6BQS1_RALP1/23-146
C6BRE7_RALP1/12-135
C6BRE7_RALP1/212-331
C6BT54_DESAD/221-345
C6BT54_DESAD/23-145
C6BTG6_DESAD/272-394
C6BTG6_DESAD/74-195
C6BWY8_DESAD/277-399
C6BWY8_DESAD/74-197
C6C307_DICDC/276-398
C6C307_DICDC/73-196
C6C9M4_DICDC/268-389
C6C9M4_DICDC/64-187
C6CHJ1_DICZE/157-284
C6CHJ2_DICZE/176-306
C6CIN3_DICZE/271-393
C6CIN3_DICZE/68-191
C6CJZ0_DICZE/268-390
C6CJZ0_DICZE/64-187
C6CQH1_DICZE/276-398
C6CQH1_DICZE/73-196
C6CW53_PAESJ/113-247
C6CW54_PAESJ/145-276
C6CY58_PAESJ/271-393
C6CY58_PAESJ/68-191
C6D918_PECCP/158-285
C6D919_PECCP/177-307
C6DAQ3_PECCP/276-398
C6DAQ3_PECCP/73-196
C6DES8_PECCP/268-390
C6DES8_PECCP/64-187
C6DMV9_MYCTK/45-175
C6DMW0_MYCTK/96-222
C6E065_GEOSM/269-391
C6E065_GEOSM/66-189
C6E2S4_GEOSM/270-392
C6E2S4_GEOSM/68-190
C6E415_GEOSM/152-279
C6E416_GEOSM/161-291
C6E5S9_GEOSM/274-396
C6E5S9_GEOSM/71-194
C6EAV1_ECOBD/266-388
C6EAV1_ECOBD/63-186
C6EGD9_ECOBD/267-389
C6EGD9_ECOBD/64-187
C6GQH4_STRSX/214-335
C6GQH4_STRSX/28-147
C6GUA8_STRS4/214-335
C6GUA8_STRS4/28-147
C6HTZ8_9BACT/113-236
C6HW31_9BACT/276-398
C6HW31_9BACT/75-198
C6IYF0_9BACL/279-401
C6IYF0_9BACL/76-199
C6J3N1_9BACL/96-230
C6J3N2_9BACL/152-288
C6JFG0_9FIRM/204-339
C6JJ32_FUSVA/262-384
C6JJ32_FUSVA/59-182
C6LEV2_9FIRM/350-485
C6M3E2_NEISI/282-404
C6M3E2_NEISI/78-201
C6N195_9GAMM/271-393
C6N195_9GAMM/68-191
C6N6C8_9GAMM/275-397
C6N6C8_9GAMM/72-195
C6N7S5_9GAMM/279-401
C6N7S5_9GAMM/75-198
C6NT13_9GAMM/197-325
C6NT14_9GAMM/116-242
C6NWG3_9GAMM/284-406
C6NWG3_9GAMM/80-203
C6NYD0_9GAMM/234-357
C6NYD0_9GAMM/26-158
C6PQT9_9CLOT/238-360
C6PQT9_9CLOT/35-158
C6R430_9MICC/111-239
C6R431_9MICC/173-300
C6R4H8_9MICC/284-404
C6R7N3_9CORY/64-187
C6REZ3_9PROT/285-404
C6REZ3_9PROT/78-201
C6RNX9_ACIRA/271-393
C6RNX9_ACIRA/69-191
C6RP15_ACIRA/278-400
C6RP15_ACIRA/74-197
C6RTM8_VIBCH/275-397
C6RTM8_VIBCH/72-195
C6RVE8_VIBCH/274-396
C6RVE8_VIBCH/71-194
C6RW17_VIBCH/12-135
C6RW17_VIBCH/212-332
C6S2H9_VIBCH/277-399
C6S2H9_VIBCH/73-196
C6S8X4_NEIML/279-401
C6S8X4_NEIML/75-198
C6SBR3_NEIME/279-401
C6SBR3_NEIME/75-198
C6SHW2_NEIME/279-401
C6SHW2_NEIME/75-198
C6STQ1_STRMN/233-354
C6STQ1_STRMN/47-166
C6TPK2_BURPS/274-396
C6TPK2_BURPS/71-194
C6TYI3_BURPS/275-397
C6TYI3_BURPS/71-194
C6U0I9_BURPS/168-295
C6U0J0_BURPS/191-321
C6U171_BURPS/161-288
C6U172_BURPS/172-301
C6U3T0_BURPS/157-284
C6U3T1_BURPS/166-296
C6U738_BURPS/22-148
C6U738_BURPS/223-345
C6UDN2_ECOBR/275-397
C6UDN2_ECOBR/72-195
C6UFS7_ECOBR/267-389
C6UFS7_ECOBR/64-187
C6UM67_ECOBR/266-388
C6UM67_ECOBR/63-186
C6UVU0_ECO5T/266-388
C6UVU0_ECO5T/63-186
C6V3C7_ECO5T/275-397
C6V3C7_ECO5T/72-195
C6V8Z1_ECOBD/275-397
C6V8Z1_ECOBD/72-195
C6VRF6_LACPJ/217-339
C6VRF6_LACPJ/32-150
C6WFB4_ACTMD/91-208
C6WFB5_ACTMD/50-173
C6WSR3_METML/269-391
C6WSR3_METML/65-188
C6WUA5_METML/275-397
C6WUA5_METML/71-194
C6WVN1_METML/265-386
C6WVN1_METML/62-185
C6WW00_METML/274-396
C6WW00_METML/71-194
C6WWJ9_METML/165-295
C6WWK0_METML/154-281
C6X861_METSD/269-391
C6X861_METSD/65-188
C6X9L4_METSD/273-395
C6X9L4_METSD/69-192
C6XC19_METSD/265-386
C6XC19_METSD/62-185
C6XCJ7_METSD/265-386
C6XCJ7_METSD/62-185
C6XET3_METSD/224-347
C6XET3_METSD/26-149
C6XFP1_LIBAP/186-316
C6XFP2_LIBAP/19-146
C6XJ49_HIRBI/269-391
C6XJ49_HIRBI/66-189
C6XQ27_HIRBI/164-290
C6XQ28_HIRBI/177-307
C6Y3Q1_PEDHD/255-377
C6Y3Q1_PEDHD/50-175
C6YEW3_VIBCH/12-135
C6YEW3_VIBCH/212-332
C6YG81_VIBCH/277-399
C6YG81_VIBCH/73-196
C6YJC1_VIBCH/275-397
C6YJC1_VIBCH/72-195
C6YL51_VIBCH/274-396
C6YL51_VIBCH/71-194
C6YQA0_FRATT/279-401
C6YQA0_FRATT/74-198
C6YWT0_9GAMM/279-401
C6YWT0_9GAMM/74-198
C7BQ40_PHOAA/268-390
C7BQ40_PHOAA/64-187
C7BQ91_PHOAA/228-350
C7BQ91_PHOAA/27-153
C7CM88_METED/155-280
C7CM89_METED/182-312
C7CVS3_ENTFA/217-339
C7CVS3_ENTFA/24-143
C7D2H1_ENTFA/24-143
C7DBE8_9RHOB/154-282
C7DBE9_9RHOB/178-308
C7DG92_9EURY/195-321
C7DG93_9EURY/99-225
C7G5T0_9FIRM/278-416
C7H0R1_9FIRM/215-348
C7HC83_CLOTM/272-394
C7HC83_CLOTM/69-192
C7HEP0_CLOTM/150-280
C7HEP1_CLOTM/93-227
C7HTB9_9FIRM/233-355
C7HTB9_9FIRM/30-153
C7IUF9_THEET/271-393
C7IUF9_THEET/68-191
C7LW32_DESBD/270-392
C7LW32_DESBD/67-190
C7ME40_BRAFD/177-304
C7ME41_BRAFD/117-245
C7MGD1_BRAFD/221-343
C7MGD1_BRAFD/45-167
C7ML45_CRYCD/168-296
C7ML46_CRYCD/154-279
C7MQL8_SACVD/74-198
C7MQL9_SACVD/108-238
C7N811_SLAHD/70-198
C7N812_SLAHD/163-290
C7N8Q7_LEPBD/20-140
C7N8Q7_LEPBD/218-339
C7NG82_KYTSD/75-198
C7NG83_KYTSD/92-214
C7NGH0_KYTSD/114-241
C7NGH1_KYTSD/172-299
C7NR63_HALUD/175-303
C7NR63_HALUD/479-604
C7NRR6_HALUD/157-287
C7NRR6_HALUD/468-592
C7NUY1_HALUD/360-490
C7NUY1_HALUD/98-233
C7NWC4_HALMD/148-278
C7NWC4_HALMD/414-549
C7NWQ0_HALMD/159-288
C7NWQ0_HALMD/469-593
C7NX01_HALMD/100-235
C7NZR0_HALMD/175-305
C7NZR0_HALMD/482-608
C7P5U9_METFA/107-236
C7P5U9_METFA/380-507
C7P8G1_METFA/177-305
C7P8G2_METFA/90-218
C7P8Y2_METFA/334-464
C7P8Y2_METFA/80-210
C7PYU4_CATAD/146-274
C7QFR6_CATAD/86-223
C7QG55_CATAD/109-237
C7QIX7_CATAD/110-239
C7QIX8_CATAD/167-295
C7QSD5_CYAP0/273-395
C7QSD5_CYAP0/69-192
C7R2E8_JONDD/111-239
C7R2E9_JONDD/174-301
C7R4E4_JONDD/279-401
C7R4E4_JONDD/76-199
C7R8F8_KANKD/275-397
C7R8F8_KANKD/72-195
C7R9N6_KANKD/284-406
C7R9N6_KANKD/80-203
C7RGS6_ANAPD/18-141
C7RGS6_ANAPD/221-343
C7RKW4_ACCPU/282-401
C7RKW4_ACCPU/77-200
C7RLT0_ACCPU/268-390
C7RLT0_ACCPU/64-187
C7RPB3_ACCPU/281-403
C7RPB3_ACCPU/77-200
C7SA74_ECOLX/232-354
C7SA74_ECOLX/27-155
C7TB90_LACRG/11-130
C7TB90_LACRG/195-310
C7TI51_LACRL/11-130
C7TI51_LACRL/195-310
C7U6V4_ENTFA/217-339
C7U6V4_ENTFA/24-143
C7UGQ3_ENTFA/217-339
C7UGQ3_ENTFA/24-143
C7UPF5_ENTFA/217-339
C7UPF5_ENTFA/24-143
C7UWF3_ENTFA/217-339
C7UWF3_ENTFA/24-143
C7V6Q9_ENTFA/217-339
C7V6Q9_ENTFA/24-143
C7VDX8_ENTFA/217-339
C7VDX8_ENTFA/24-143
C7VGB3_ENTFA/217-339
C7VGB3_ENTFA/24-143
C7VUP9_ENTFA/217-339
C7VUP9_ENTFA/24-143
C7W1K7_ENTFA/217-339
C7W1K7_ENTFA/24-143
C7WBG2_ENTFA/217-339
C7WBG2_ENTFA/24-143
C7WDL8_ENTFA/217-339
C7WDL8_ENTFA/24-143
C7WQ35_ENTFA/217-339
C7WQ35_ENTFA/24-143
C7X0S0_ENTFA/217-339
C7X0S0_ENTFA/24-143
C7XH29_9LACO/20-139
C7XH29_9LACO/203-325
C7XSK8_9FUSO/11-134
C7XSK8_9FUSO/214-336
C7XWI0_9LACO/225-347
C7XWI0_9LACO/38-156
C7XYP8_9LACO/203-325
C7XYP8_9LACO/21-138
C7Y2L7_9LACO/20-139
C7Y2L7_9LACO/203-325
C7YC85_ENTFA/217-339
C7YC85_ENTFA/24-143
C7ZXC9_STAAU/225-347
C7ZXC9_STAAU/26-146
C8A4F0_STAAU/225-347
C8A4F0_STAAU/26-146
C8ACD3_STAAU/225-347
C8ACD3_STAAU/26-146
C8AIL9_STAAU/225-347
C8AIL9_STAAU/26-146
C8ASE9_STAAU/225-347
C8ASE9_STAAU/26-146
C8JT29_LISMO/15-134
C8JT29_LISMO/213-335
C8K1M3_LISMO/15-134
C8K1M3_LISMO/213-335
C8K8H4_LISMO/15-134
C8K8H4_LISMO/213-335
C8KJE6_STAAU/225-347
C8KJE6_STAAU/26-146
C8KWH9_9PAST/267-389
C8KWH9_9PAST/63-186
C8L0W2_STAAU/225-347
C8L0W2_STAAU/26-146
C8L868_STAAU/225-347
C8L868_STAAU/26-146
C8LIF4_STAAU/225-347
C8LIF4_STAAU/26-146
C8LTL1_STAAU/225-347
C8LTL1_STAAU/26-146
C8LZV2_STAAU/225-347
C8LZV2_STAAU/26-146
C8M7A5_STAAU/225-347
C8M7A5_STAAU/26-146
C8MCV2_STAAU/225-347
C8MCV2_STAAU/26-146
C8MJI5_STAAU/225-347
C8MJI5_STAAU/26-146
C8MUW8_STAAU/225-347
C8MUW8_STAAU/26-146
C8MZZ0_STAAU/225-347
C8MZZ0_STAAU/26-146
C8N7I8_9GAMM/275-397
C8N7I8_9GAMM/70-194
C8NDZ9_9LACT/226-348
C8NDZ9_9LACT/28-146
C8NJV1_COREF/3-81
C8NKI0_COREF/68-191
C8NKI1_COREF/52-181
C8P795_9LACO/1-115
C8P795_9LACO/188-310
C8PD30_9LACO/19-137
C8PD30_9LACO/201-323
C8PFZ1_9PROT/282-404
C8PFZ1_9PROT/78-201
C8PUQ2_9GAMM/276-398
C8PUQ2_9GAMM/72-195
C8PYR0_9GAMM/270-392
C8PYR0_9GAMM/68-190
C8RXS3_9RHOB/181-311
C8RXS4_9RHOB/154-282
C8SLC1_9RHIZ/187-317
C8SLC2_9RHIZ/169-296
C8SN80_9RHIZ/156-283
C8SN81_9RHIZ/180-310
C8SRS6_9RHIZ/148-280
C8SRS7_9RHIZ/181-311
C8TB62_KLEPR/69-192
C8TB63_KLEPR/30-152
C8TBB9_KLEPR/63-166
C8TBC0_KLEPR/20-142
C8THD4_ECO26/266-388
C8THD4_ECO26/63-186
C8U1H6_ECO10/266-388
C8U1H6_ECO10/63-186
C8UAZ0_ECO10/275-397
C8UAZ0_ECO10/72-195
C8UFQ1_ECO1A/275-397
C8UFQ1_ECO1A/72-195
C8UGX5_ECO1A/266-388
C8UGX5_ECO1A/63-186
C8W0N8_DESAS/155-282
C8W0N9_DESAS/138-262
C8W150_DESAS/282-404
C8W150_DESAS/79-202
C8W190_DESAS/270-392
C8W190_DESAS/68-190
C8W5J0_DESAS/270-392
C8W5J0_DESAS/68-191
C8W7M0_ATOPD/67-195
C8W7M1_ATOPD/104-231
C8WHX8_EGGLE/152-280
C8WHX9_EGGLE/136-264
C8WIR7_EGGLE/272-394
C8WIR7_EGGLE/69-192
C8WJ94_EGGLE/14-136
C8WJ94_EGGLE/216-341
C8WKQ7_EGGLE/153-280
C8WLW9_EGGLE/147-302
C8WLY6_EGGLE/135-262
C8WLY7_EGGLE/170-298
C8WNJ3_EGGLE/152-279
C8WNJ4_EGGLE/130-255
C8WRF6_ALIAD/276-398
C8WRF6_ALIAD/73-196
C8WSZ1_ALIAD/126-256
C8WXK1_ALIAD/217-338
C8WXK1_ALIAD/29-148
C8WYP5_ALIAD/126-256
C8X1M5_DESRD/177-307
C8X1M6_DESRD/156-282
C8X269_DESRD/269-391
C8X269_DESRD/66-189
C8X4Q8_DESRD/277-399
C8X4Q8_DESRD/74-197
C8X977_NAKMY/122-254
C8XFS8_NAKMY/173-300
C8XFS9_NAKMY/111-239
C9A2L1_ENTGA/19-138
C9A2L1_ENTGA/211-333
C9A708_ENTCA/271-393
C9A708_ENTCA/68-191
C9AAV7_ENTCA/215-337
C9AAV7_ENTCA/23-142
C9AIX7_ENTFC/218-339
C9AIX7_ENTFC/25-144
C9ARF7_ENTFC/218-339
C9ARF7_ENTFC/25-144
C9AYU7_ENTCA/215-337
C9AYU7_ENTCA/23-142
C9B7N5_ENTFC/218-339
C9B7N5_ENTFC/25-144
C9BFN7_ENTFC/218-339
C9BFN7_ENTFC/25-144
C9BMF9_ENTFC/218-339
C9BMF9_ENTFC/25-144
C9BXQ1_ENTFC/218-339
C9BXQ1_ENTFC/25-144
C9C510_ENTFC/218-339
C9C510_ENTFC/25-144
C9CFA1_ENTFC/218-339
C9CFA1_ENTFC/25-144
C9CM70_ENTCA/215-337
C9CM70_ENTCA/23-142
C9CZL2_9RHOB/155-280
C9CZL3_9RHOB/182-312
C9KK07_9FIRM/277-399
C9KK07_9FIRM/74-197
C9KLT7_9FIRM/151-278
C9KLU2_9FIRM/170-297
C9L431_RUMHA/258-396
C9L432_RUMHA/74-207
C9LPW2_9FIRM/258-379
C9LPW2_9FIRM/61-182
C9LRT1_9FIRM/266-387
C9LRT1_9FIRM/64-186
C9M2M2_LACHE/17-136
C9M2M2_LACHE/200-322
C9M554_9BACT/15-131
C9M554_9BACT/212-338
C9MD38_HAEIF/266-397
C9MD38_HAEIF/62-185
C9MJC4_HAEIF/266-397
C9MJC4_HAEIF/62-185
C9MU87_9FUSO/20-140
C9MU88_9FUSO/16-137
C9NLH5_9VIBR/275-397
C9NLH5_9VIBR/72-195
C9NN07_9VIBR/247-369
C9NN07_9VIBR/43-166
C9NNA9_9VIBR/274-396
C9NNA9_9VIBR/71-194
C9NP38_9VIBR/152-281
C9NP39_9VIBR/138-265
C9NQW0_9VIBR/172-302
C9NQW1_9VIBR/154-281
C9NW94_9VIBR/141-271
C9NW95_9VIBR/131-257
C9P1H9_VIBME/277-399
C9P1H9_VIBME/73-196
C9P1R1_VIBME/274-396
C9P1R1_VIBME/71-194
C9P2U2_VIBME/274-396
C9P2U2_VIBME/71-194
C9P9T8_VIBFU/274-396
C9P9T8_VIBFU/71-194
C9PDZ7_VIBFU/125-252
C9PDZ8_VIBFU/154-283
C9PJP7_VIBFU/275-397
C9PJP7_VIBFU/72-195
C9PL15_VIBFU/277-399
C9PL15_VIBFU/73-196
C9PLP1_VIBFU/176-306
C9PLP2_VIBFU/153-280
C9PQ19_9PAST/265-395
C9PQ19_9PAST/63-186
C9PRL3_9PAST/145-274
C9PRL4_9PAST/126-253
C9Q253_9VIBR/275-397
C9Q253_9VIBR/72-195
C9Q5C5_9VIBR/274-396
C9Q5C5_9VIBR/71-194
C9Q6M0_9VIBR/277-399
C9Q6M0_9VIBR/73-196
C9QCK2_VIBOR/277-399
C9QCK2_VIBOR/73-196
C9QDM3_VIBOR/276-398
C9QDM3_VIBOR/73-196
C9QDZ7_VIBOR/151-280
C9QDZ8_VIBOR/136-262
C9QEI1_VIBOR/141-271
C9QEI2_VIBOR/132-258
C9QKZ1_VIBOR/154-281
C9QKZ2_VIBOR/172-302
C9QN46_VIBOR/274-396
C9QN46_VIBOR/71-194
C9QS50_ECOD1/266-388
C9QS50_ECOD1/63-186
C9QXF5_ECOD1/267-389
C9QXF5_ECOD1/64-187
C9R2W7_AGGAD/148-277
C9R2W8_AGGAD/127-254
C9R6J0_AGGAD/267-398
C9R6J0_AGGAD/63-186
C9R936_AMMDK/272-394
C9R936_AMMDK/69-192
C9RCD5_AMMDK/129-256
C9RCD9_AMMDK/110-238
C9RCE7_AMMDK/113-241
C9RCE8_AMMDK/157-288
C9RD48_AMMDK/145-272
C9RD49_AMMDK/164-291
C9REA2_METVM/177-305
C9REA3_METVM/92-220
C9REG9_METVM/335-463
C9REG9_METVM/80-210
C9RFL8_METVM/365-492
C9RFL8_METVM/92-221
C9RPX8_FIBSS/268-390
C9RPX8_FIBSS/65-188
C9RU78_GEOSY/271-393
C9RU78_GEOSY/68-191
C9RZ35_GEOSY/14-134
C9RZ35_GEOSY/212-334
C9X2W3_NEIM8/279-401
C9X2W3_NEIM8/75-198
C9X6D5_SALTD/266-388
C9X6D5_SALTD/63-186
C9XRP5_CLODC/231-353
C9XRP5_CLODC/29-150
C9XSB5_CLODC/272-394
C9XSB5_CLODC/69-192
C9XVR2_CROTZ/272-394
C9XVR2_CROTZ/69-192
C9Y897_9BURK/275-397
C9Y897_9BURK/71-194
C9YC04_9BURK/278-400
C9YC04_9BURK/75-198
C9YDZ5_9BURK/291-413
C9YDZ5_9BURK/88-211
C9YRD8_CLODR/231-353
C9YRD8_CLODR/29-150
C9YRY0_CLODR/272-394
C9YRY0_CLODR/69-192
C9Z2H3_STRSW/124-248
C9Z2H4_STRSW/117-241
C9ZF91_STRSW/157-284
C9ZGN2_STRSW/173-298
COMGB_BACHD/1-114
COMGB_BACHD/193-315
COMGB_BACSU/1-114
COMGB_BACSU/193-315
D0AID8_ENTFC/218-339
D0AID8_ENTFC/25-144
D0ARZ7_ENTFC/218-339
D0ARZ7_ENTFC/25-144
D0BJG3_9LACT/226-348
D0BJG3_9LACT/28-147
D0BT42_9FUSO/11-134
D0BT42_9FUSO/214-336
D0C028_9GAMM/278-400
D0C028_9GAMM/74-197
D0C067_9GAMM/271-393
D0C067_9GAMM/69-191
D0CAU0_ACIBA/271-393
D0CAU0_ACIBA/69-191
D0CAX7_ACIBA/278-400
D0CAX7_ACIBA/74-197
D0CMI5_9SYNE/1-54
D0CWZ4_9RHOB/154-281
D0CWZ5_9RHOB/183-313
D0D605_9RHOB/179-309
D0D606_9RHOB/153-280
D0DEJ9_9LACO/20-139
D0DEJ9_9LACO/203-325
D0DLN6_9LACO/203-325
D0DLN6_9LACO/21-139
D0DUT6_LACFE/196-318
D0DUT6_LACFE/7-127
D0DX29_9LACO/203-325
D0DX29_9LACO/21-138
D0FPK1_ERWPY/270-392
D0FPK1_ERWPY/67-190
D0FPL1_ERWPY/268-390
D0FPL1_ERWPY/64-187
D0FWG1_ERWPY/239-359
D0FWG1_ERWPY/41-163
D0GIR8_9FUSO/21-141
D0GIR8_9FUSO/219-340
D0GQR2_VIBMI/277-399
D0GQR2_VIBMI/73-196
D0GU62_VIBMI/153-280
D0GU63_VIBMI/173-303
D0GUH8_VIBMI/275-397
D0GUH8_VIBMI/72-195
D0GX11_VIBMI/274-396
D0GX11_VIBMI/71-194
D0GZX7_VIBMI/152-281
D0GZX8_VIBMI/135-261
D0H2Z8_VIBCH/275-397
D0H2Z8_VIBCH/72-195
D0H565_VIBCH/277-399
D0H565_VIBCH/73-196
D0H644_VIBCH/12-135
D0H644_VIBCH/212-332
D0H9T1_VIBCH/274-396
D0H9T1_VIBCH/71-194
D0HB79_VIBMI/262-384
D0HB79_VIBMI/61-184
D0HC90_VIBMI/275-397
D0HC90_VIBMI/72-195
D0HED3_VIBMI/135-261
D0HED4_VIBMI/152-281
D0HHD9_VIBMI/277-399
D0HHD9_VIBMI/73-196
D0HHS7_VIBMI/173-303
D0HHS8_VIBMI/153-280
D0HIY3_VIBMI/274-396
D0HIY3_VIBMI/71-194
D0HM38_VIBCH/275-397
D0HM38_VIBCH/72-195
D0HPV8_VIBCH/274-396
D0HPV8_VIBCH/71-194
D0HRQ7_VIBCH/12-135
D0HRQ7_VIBCH/212-332
D0HSM7_VIBCH/277-399
D0HSM7_VIBCH/73-196
D0HV22_VIBCH/247-369
D0HV22_VIBCH/44-167
D0HVU5_VIBCH/277-399
D0HVU5_VIBCH/73-196
D0HZE0_VIBCH/275-397
D0HZE0_VIBCH/72-195
D0I1Z1_VIBCH/262-384
D0I1Z1_VIBCH/61-184
D0I311_VIBHO/274-396
D0I311_VIBHO/71-194
D0I4W0_VIBHO/276-398
D0I4W0_VIBHO/72-195
D0I538_VIBHO/272-394
D0I538_VIBHO/69-192
D0I9A9_VIBHO/151-280
D0I9B0_VIBHO/139-265
D0ICX6_9VIBR/275-397
D0ICX6_9VIBR/72-195
D0IED2_9VIBR/274-396
D0IED2_9VIBR/71-194
D0IM43_9VIBR/277-399
D0IM43_9VIBR/73-196
D0IVZ2_COMT2/172-302
D0IVZ3_COMT2/150-277
D0IZB3_COMT2/276-398
D0IZB3_COMT2/73-196
D0J040_COMT2/275-397
D0J040_COMT2/71-194
D0J7V9_COMT2/155-285
D0J7W0_COMT2/161-287
D0JFF3_YERPD/51-180
D0JFF4_YERPD/123-250
D0JGX2_YERPD/14-137
D0JGX2_YERPD/217-339
D0JHC5_YERPD/247-369
D0JHC5_YERPD/43-166
D0JPX5_YERP1/135-264
D0JPX6_YERP1/123-250
D0JR10_YERP1/14-137
D0JR10_YERP1/217-339
D0JRU3_YERP1/247-369
D0JRU3_YERP1/43-166
D0K5C4_STAAD/225-347
D0K5C4_STAAD/26-146
D0KGD7_PECWW/256-379
D0KHW5_PECWW/158-285
D0KHW6_PECWW/177-307
D0KKT6_PECWW/276-398
D0KKT6_PECWW/73-196
D0KME8_PECWW/268-390
D0KME8_PECWW/64-187
D0KPC9_SULS9/210-339
D0KPC9_SULS9/440-567
D0KUV5_SULS9/18-145
D0KV20_SULS9/135-264
D0KV20_SULS9/396-523
D0KWL0_HALNC/276-398
D0KWL0_HALNC/73-196
D0KWZ7_HALNC/158-286
D0KWZ8_HALNC/117-243
D0L137_HALNC/282-404
D0L137_HALNC/78-201
D0LED2_GORB4/56-188
D0LLW5_HALO1/281-403
D0LLW5_HALO1/78-201
D0LSU4_HALO1/270-392
D0LSU4_HALO1/66-189
D0MF08_RHOM4/288-409
D0MF08_RHOM4/85-208
D0R4Z9_LACJF/203-325
D0R4Z9_LACJF/21-138
D0RPC1_9RICK/295-418
D0RPC1_9RICK/89-212
D0RXT9_9STRE/214-335
D0RXT9_9STRE/28-147
D0S672_ACICA/278-400
D0S672_ACICA/74-197
D0S6B0_ACICA/271-393
D0S6B0_ACICA/69-191
D0SDC0_ACIJO/271-393
D0SDC0_ACIJO/69-191
D0SDG0_ACIJO/278-400
D0SDG0_ACIJO/74-197
D0SPJ5_ACIJU/278-400
D0SPJ5_ACIJU/74-197
D0SPN3_ACIJU/271-393
D0SPN3_ACIJU/69-191
D0SSQ3_ACILW/271-393
D0SSQ3_ACILW/69-191
D0SY55_ACILW/279-401
D0SY55_ACILW/75-198
D0T6A2_ACIRA/278-400
D0T6A2_ACIRA/74-197
D0T6D7_ACIRA/271-393
D0T6D7_ACIRA/69-191
D0W387_NEICI/279-401
D0W387_NEICI/75-198
D0WCG5_NEILA/279-401
D0WCG5_NEILA/75-198
D0WGF5_9ACTN/77-205
D0WGF6_9ACTN/166-293
D0WSX4_VIBAL/273-395
D0WSX4_VIBAL/70-193
D0WXA5_VIBAL/276-398
D0WXA5_VIBAL/72-195
D0WZ02_VIBAL/154-281
D0WZ03_VIBAL/171-301
D0X252_VIBAL/274-396
D0X252_VIBAL/71-194
D0X4T7_VIBHA/267-389
D0X4T7_VIBHA/67-188
D0X521_VIBHA/274-396
D0X521_VIBHA/71-194
D0X806_VIBHA/154-281
D0X807_VIBHA/173-303
D0XAA0_VIBHA/276-398
D0XAA0_VIBHA/72-195
D0XAD6_VIBHA/274-396
D0XAD6_VIBHA/71-194
D0YTA2_9ACTO/158-285
D0YTA3_9ACTO/131-259
D0YWB1_LISDA/277-399
D0YWB1_LISDA/73-196
D0Z0Q6_LISDA/274-396
D0Z0Q6_LISDA/71-194
D0Z1T4_LISDA/272-394
D0Z1T4_LISDA/69-192
D0Z550_LISDA/138-265
D0Z551_LISDA/154-283
D0ZCL8_EDWTE/249-371
D0ZCL8_EDWTE/45-168
D0ZJX7_SALT1/266-388
D0ZJX7_SALT1/63-186
D0ZZL5_CHLPP/261-383
D0ZZL5_CHLPP/60-183
D1A215_THECD/168-296
D1A839_THECD/70-194
D1ACT4_THECD/167-294
D1ACT5_THECD/492-619
D1AKV0_SEBTE/257-378
D1AKV0_SEBTE/59-179
D1AWQ6_STRM9/10-130
D1AWQ6_STRM9/204-325
D1B1U5_SULD5/281-403
D1B1U5_SULD5/77-200
D1B5J4_THEAS/270-392
D1B5J4_THEAS/68-190
D1BE08_SANKS/57-179
D1BGY3_SANKS/285-407
D1BGY3_SANKS/82-205
D1BN07_VEIPT/258-380
D1BN07_VEIPT/61-178
D1BV94_XYLCX/48-170
D1BY32_XYLCX/109-237
D1BYY7_XYLCX/175-302
D1BYY8_XYLCX/112-240
D1C0V3_XYLCX/109-237
D1C141_SPHTD/159-287
D1C142_SPHTD/168-295
D1CG77_THET1/501-628
D1CG78_THET1/168-295
D1D7T0_NEIGO/279-401
D1D7T0_NEIGO/75-198
D1DDP1_NEIGO/279-401
D1DDP1_NEIGO/75-198
D1DK42_NEIGO/279-401
D1DK42_NEIGO/75-198
D1DRS7_NEIGO/279-401
D1DRS7_NEIGO/75-198
D1DY92_NEIGO/279-401
D1DY92_NEIGO/75-198
D1E4X3_NEIGO/279-401
D1E4X3_NEIGO/75-198
D1EB67_NEIGO/279-401
D1EB67_NEIGO/75-198
D1EHK3_NEIGO/279-401
D1EHK3_NEIGO/75-198
D1GM72_STAA0/225-347
D1GM72_STAA0/26-146
D1KAN5_9GAMM/285-404
D1KAN5_9GAMM/75-198
D1N175_9BACT/270-392
D1N175_9BACT/67-190
D1N6Q1_9BACT/126-252
D1N6Q2_9BACT/151-279
D1N6V1_9BACT/288-410
D1N6V1_9BACT/82-205
D1NC86_HAEIF/1-29
D1NEP5_HAEIF/206-298
D1NF67_HAEIF/41-135
D1NJD6_CLOTM/150-280
D1NJD7_CLOTM/93-227
D1NMR2_CLOTM/272-394
D1NMR2_CLOTM/69-192
D1P421_9ENTR/262-384
D1P421_9ENTR/61-184
D1Q6G7_STAAU/225-347
D1Q6G7_STAAU/26-146
D1QJ12_STAAU/225-347
D1QJ12_STAAU/26-146
D1QXN2_STAAU/225-347
D1QXN2_STAAU/26-146
D1RBB1_9CHLA/261-383
D1RBB1_9CHLA/60-183
D1RE12_LEGLO/276-398
D1RE12_LEGLO/72-195
D1REU1_LEGLO/269-391
D1REU1_LEGLO/66-189
D1RX33_SEROD/268-390
D1RX33_SEROD/64-187
D1TQM2_YERPE/268-390
D1TQM2_YERPE/64-187
D1TRL8_YERPE/207-329
D1TRL8_YERPE/4-127
D1TT96_YERPE/49-176
D1TT97_YERPE/135-264
D1VVV5_9FIRM/259-381
D1VVV5_9FIRM/64-185
D1WDR1_9LACO/203-325
D1WDR1_9LACO/21-138
D1WFU3_9LACO/203-325
D1WFU3_9LACO/21-139
D1WN88_STAEP/224-346
D1WN88_STAEP/25-145
D1XKP0_9ACTO/134-258
D1XKP1_9ACTO/126-249
D1XQE1_9ACTO/144-271
D1XQE2_9ACTO/152-279
D1Y3M9_9BACT/276-398
D1Y3M9_9BACT/74-196
D1Y9L8_PROAC/114-246
D1YCZ1_PROAC/108-236
D1YHJ0_9LACO/14-131
D1YHJ0_9LACO/196-318
D1YRP7_9FIRM/202-324
D1YRP7_9FIRM/5-122
D1YY78_METPS/140-270
D1YY78_METPS/465-590
D1Z1S0_METPS/84-212
D2AHY8_SHIF2/266-388
D2AHY8_SHIF2/63-186
D2ANT7_FRATE/279-401
D2ANT7_FRATE/74-198
D2B2N0_STRRD/60-191
D2B2N1_STRRD/56-180
D2BD64_STRRD/111-240
D2BIU8_DEHSV/270-392
D2BIU8_DEHSV/67-190
D2BMW4_LACLK/227-348
D2BMW4_LACLK/40-159
D2BSR0_DICD5/276-398
D2BSR0_DICD5/73-196
D2BWJ4_DICD5/268-390
D2BWJ4_DICD5/64-187
D2C783_THENR/267-389
D2C783_THENR/65-188
D2EF62_9EURY/129-256
D2EF63_9EURY/109-235
D2EK13_PEDAC/212-334
D2EK13_PEDAC/25-143
D2ES61_9STRE/217-338
D2ES61_9STRE/31-150
D2F7H1_STAAU/225-347
D2F7H1_STAAU/26-146
D2FDL3_STAAU/225-347
D2FDL3_STAAU/26-146
D2FM82_STAAU/225-347
D2FM82_STAAU/26-146
D2FVQ0_STAAU/225-347
D2FVQ0_STAAU/26-146
D2G2B2_STAAU/225-347
D2G2B2_STAAU/26-146
D2G9L0_STAAU/225-347
D2G9L0_STAAU/26-146
D2GGP8_STAAU/225-347
D2GGP8_STAAU/26-146
D2GRU5_STAAU/225-347
D2GRU5_STAAU/26-146
D2L4E9_9DELT/24-144
D2L4Z1_9DELT/274-396
D2L4Z1_9DELT/71-194
D2L5J2_9DELT/159-286
D2L5J3_9DELT/172-302
D2L7E8_9DELT/275-397
D2L7E8_9DELT/72-195
D2MPS3_9FIRM/127-252
D2MPS4_9FIRM/174-301
D2MUK3_CAMJE/260-382
D2MUK3_CAMJE/60-179
D2MZR7_CAMJE/260-382
D2MZR7_CAMJE/60-179
D2N7N4_STAA5/225-347
D2N7N4_STAA5/26-146
D2NBB2_ECOS5/267-389
D2NBB2_ECOS5/64-187
D2NBR2_ECOS5/266-388
D2NBR2_ECOS5/63-186
D2NMF7_ECOS5/275-397
D2NMF7_ECOS5/72-195
D2NR87_ROTMD/348-468
D2NS97_ROTMD/142-270
D2NS99_ROTMD/173-300
D2P1X0_LISM1/15-134
D2P1X0_LISM1/213-335
D2P4Q6_LISM2/15-134
D2P4Q6_LISM2/213-335
D2PEG3_SULID/18-145
D2PEM8_SULID/359-486
D2PEM8_SULID/98-227
D2PHW1_SULID/210-339
D2PNE7_KRIFD/113-241
D2PNE8_KRIFD/174-301
D2PW20_KRIFD/110-230
D2PW21_KRIFD/49-173
D2Q4P0_KRIFD/107-235
D2Q4P1_KRIFD/170-298
D2QX03_PIRSD/181-311
D2QX04_PIRSD/153-279
D2QZA8_PIRSD/268-390
D2QZA8_PIRSD/65-188
D2QZD8_PIRSD/270-392
D2QZD8_PIRSD/65-188
D2R0F5_PIRSD/173-303
D2R0F6_PIRSD/153-280
D2R1U3_PIRSD/18-137
D2R1U4_PIRSD/214-334
D2R1U5_PIRSD/296-410
D2R2P4_PIRSD/12-131
D2R2P4_PIRSD/210-330
D2R474_PIRSD/375-465
D2R474_PIRSD/79-202
D2R8E2_PIRSD/171-299
D2R8E3_PIRSD/132-258
D2R939_PIRSD/159-288
D2R940_PIRSD/121-247
D2RE19_ARCPA/143-273
D2RE19_ARCPA/427-554
D2RE89_ARCPA/301-431
D2RE89_ARCPA/46-173
D2RHK9_ARCPA/136-266
D2RHK9_ARCPA/417-543
D2RKE1_ACIFV/171-298
D2RKE5_ACIFV/153-280
D2RKQ3_ACIFV/258-381
D2RKQ3_ACIFV/62-184
D2RQ97_HALTV/103-235
D2RYE0_HALTV/163-292
D2RYE0_HALTV/475-599
D2RYQ6_HALTV/15-144
D2RYQ6_HALTV/324-451
D2S775_GEOOG/103-225
D2SAM8_GEOOG/112-240
D2SAM9_GEOOG/175-302
D2SAY6_GEOOG/156-283
D2SAY7_GEOOG/142-269
D2T506_ERWP6/270-392
D2T506_ERWP6/67-190
D2T517_ERWP6/268-390
D2T517_ERWP6/64-187
D2T7Y4_ERWP6/240-360
D2T7Y4_ERWP6/42-164
D2TGP1_CITRI/266-388
D2TGP1_CITRI/63-186
D2TIT1_CITRI/133-259
D2TIT2_CITRI/141-270
D2TMH6_CITRI/268-390
D2TMH6_CITRI/65-188
D2TPB6_CITRI/12-135
D2TPB6_CITRI/212-332
D2U0W6_9ENTR/235-355
D2U0W6_9ENTR/36-162
D2U0Y1_9ENTR/34-160
D2U1U0_9ENTR/207-329
D2U1U0_9ENTR/3-126
D2UBN2_XANAP/292-414
D2UBN2_XANAP/88-211
D2UFH9_XANAP/273-395
D2UFH9_XANAP/70-193
D2UMG9_STAAU/225-336
D2UMG9_STAAU/26-146
D2USG3_STAAU/225-347
D2USG3_STAAU/26-146
D2YBG9_VIBMI/274-396
D2YBG9_VIBMI/71-194
D2YBV2_VIBMI/135-261
D2YBV3_VIBMI/152-281
D2YCW6_VIBMI/277-399
D2YCW6_VIBMI/73-196
D2YHV8_VIBMI/275-397
D2YHV8_VIBMI/72-195
D2YJ81_VIBMI/173-303
D2YJ82_VIBMI/153-280
D2YK22_VIBMI/12-135
D2YK22_VIBMI/212-332
D2YL45_VIBMI/274-396
D2YL45_VIBMI/71-194
D2YM95_VIBMI/152-281
D2YM96_VIBMI/135-261
D2YME9_VIBMI/277-399
D2YME9_VIBMI/73-196
D2YP50_VIBMI/64-191
D2YP51_VIBMI/173-303
D2YUH6_VIBMI/275-397
D2YUH6_VIBMI/72-195
D2Z2W2_9BACT/255-374
D2Z2W2_9BACT/65-186
D2Z436_9BACT/287-409
D2Z436_9BACT/85-207
D2Z9I0_9ENTR/265-387
D2Z9I0_9ENTR/62-185
D2ZAD6_9ENTR/271-393
D2ZAD6_9ENTR/68-191
D2ZMS5_METSM/102-229
D2ZN47_METSM/136-263
D2ZTC0_NEIMU/282-404
D2ZTC0_NEIMU/78-201
D3A1L7_NEISU/282-404
D3A1L7_NEISU/78-201
D3A9Z5_9CLOT/284-406
D3A9Z5_9CLOT/82-205
D3AF53_9CLOT/72-204
D3ANP8_9CLOT/17-139
D3ANP8_9CLOT/219-341
D3D1K3_9ACTO/112-239
D3D1K4_9ACTO/229-356
D3D6Y9_9ACTO/157-284
D3DG18_HYDTT/275-397
D3DG18_HYDTT/71-194
D3DG33_HYDTT/262-384
D3DG33_HYDTT/65-187
D3DIH3_HYDTT/258-380
D3DIH3_HYDTT/58-178
D3E192_METRM/32-159
D3E1W0_METRM/105-232
D3EFS3_GEOS4/152-283
D3EFS4_GEOS4/111-245
D3EWT9_STAA4/225-347
D3EWT9_STAA4/26-146
D3F2D1_CONWI/140-266
D3F2D2_CONWI/113-238
D3FNV3_CAMJI/260-382
D3FNV3_CAMJI/60-179
D3FUZ0_BACPE/223-345
D3FUZ0_BACPE/25-144
D3FWA8_BACPE/271-393
D3FWA8_BACPE/68-191
D3GVL8_ECO44/275-397
D3GVL8_ECO44/72-195
D3H484_ECO44/266-388
D3H484_ECO44/63-186
D3H6J9_STRM6/233-354
D3H6J9_STRM6/47-166
D3HBY1_STRG3/231-352
D3HBY1_STRG3/45-164
D3HSC7_LEGLN/269-391
D3HSC7_LEGLN/66-189
D3HSR8_LEGLN/276-398
D3HSR8_LEGLN/72-195
D3KNF2_LISMO/15-134
D3KNF2_LISMO/213-335
D3L5I9_9BACT/272-394
D3L5I9_9BACT/70-192
D3LA74_OENOE/196-318
D3LA74_OENOE/9-126
D3LG39_ENTFC/218-339
D3LG39_ENTFC/25-144
D3LQ35_MICLU/241-363
D3LQR6_MICLU/176-303
D3LQR7_MICLU/112-239
D3LW88_9FIRM/267-389
D3LW88_9FIRM/65-187
D3LYD5_9ACTO/177-304
D3LYD6_9ACTO/112-240
D3M4I9_9ACTO/178-336
D3MD51_PROAC/110-238
D3MH55_PROAC/114-247
D3MIP5_PROAC/108-236
D3MJ68_PROAC/114-247
D3MSB3_9FIRM/17-138
D3MSB3_9FIRM/218-340
D3NQU1_AZOS1/151-278
D3NQU2_AZOS1/192-322
D3NZA5_AZOS1/261-380
D3NZA5_AZOS1/61-183
D3PDA7_DEFDS/271-393
D3PDA7_DEFDS/65-188
D3PDN9_DEFDS/274-396
D3PDN9_DEFDS/71-194
D3PDV0_DEFDS/271-393
D3PDV0_DEFDS/71-194
D3PEK8_DEFDS/245-363
D3PQS3_MEIRD/266-388
D3PQS3_MEIRD/63-186
D3PTV7_MEIRD/272-395
D3PTV7_MEIRD/70-192
D3PZ68_STANL/82-206
D3QCL0_STALH/223-345
D3QCL0_STALH/24-144
D3QRC5_ECOCB/275-397
D3QRC5_ECOCB/72-195
D3QVJ2_ECOCB/266-388
D3QVJ2_ECOCB/63-186
D3QYN5_ECOCB/275-397
D3QYN5_ECOCB/72-195
D3RBF1_KLEVT/272-394
D3RBF1_KLEVT/69-192
D3RBK1_KLEVT/266-388
D3RBK1_KLEVT/63-186
D3RRK3_ALLVD/271-393
D3RRK3_ALLVD/68-191
D3RVK4_ALLVD/286-408
D3RVK4_ALLVD/82-205
D3RYM0_FERPA/153-283
D3RYM0_FERPA/438-565
D3RYQ1_FERPA/81-213
D3RYX2_FERPA/142-272
D3RYX2_FERPA/427-554
D3S1X8_FERPA/143-273
D3S1X8_FERPA/428-555
D3S3B5_FERPA/182-309
D3S3B5_FERPA/422-549
D3S520_METSF/335-463
D3S520_METSF/80-210
D3S5F8_METSF/171-299
D3S5F9_METSF/90-218
D3S7N2_METSF/107-236
D3S7N2_METSF/380-507
D3SCV2_THISK/273-395
D3SCV2_THISK/69-192
D3SGS8_THISK/223-341
D3SGS8_THISK/26-148
D3SGU9_THISK/263-380
D3SGU9_THISK/61-184
D3SLP2_THEAH/276-398
D3SLP2_THEAH/72-195
D3SMB1_THEAH/253-375
D3SMB1_THEAH/58-178
D3SRR6_NATMM/161-290
D3SRR6_NATMM/473-597
D3T0E3_NATMM/96-228
D3T8P3_THEIA/271-393
D3T8P3_THEIA/68-191
D3TAJ6_ACIB4/335-461
D3TAJ6_ACIB4/90-219
D3UJK7_HELM1/261-383
D3UJK7_HELM1/61-182
D3UMT0_LISSS/15-134
D3UMT0_LISSS/213-335
D3UV38_CHLTS/261-383
D3UV38_CHLTS/60-183
D3V4K0_XENBS/268-390
D3V4K0_XENBS/64-187
D3V8U7_XENNA/268-390
D3V8U7_XENNA/64-187
D3XQK8_STEMA/268-390
D3XQK8_STEMA/65-188
D4BF97_9ENTR/266-388
D4BF97_9ENTR/63-186
D4C0D5_PRORE/262-384
D4C0D5_PRORE/61-184
D4CCH2_9CLOT/94-227
D4CDW3_9CLOT/1-121
D4CDW3_9CLOT/201-323
D4CNR4_9FIRM/150-281
D4CNR5_9FIRM/112-245
D4CPS6_9FIRM/82-213
D4CPS7_9FIRM/337-475
D4CUK2_9FUSO/11-134
D4CUK2_9FUSO/214-336
D4DM34_NEIEG/17-140
D4DM34_NEIEG/221-343
D4DX48_SEROD/268-390
D4DX48_SEROD/64-187
D4EF09_AGGAC/148-277
D4EF10_AGGAC/127-254
D4EFT5_AGGAC/267-398
D4EFT5_AGGAC/63-186
D4EMZ4_ENTFA/217-339
D4EMZ4_ENTFA/24-143
D4ERF3_ENTFA/217-339
D4ERF3_ENTFA/24-143
D4F271_EDWTA/268-390
D4F271_EDWTA/63-186
D4FD35_9LACO/20-139
D4FD35_9LACO/203-325
D4FJ41_STAEP/224-346
D4FJ41_STAEP/25-145
D4FQH8_STROR/208-329
D4FQH8_STROR/22-141
D4FYR0_BACNA/1-114
D4FYR0_BACNA/193-315
D4GJU0_PANAM/273-395
D4GJU0_PANAM/69-192
D4GSL5_HALVD/158-288
D4GVK9_HALVD/180-309
D4GVK9_HALVD/494-621
D4GWC6_HALVD/159-289
D4GWC6_HALVD/470-594
D4GWN4_HALVD/173-302
D4GWN4_HALVD/500-627
D4GWZ2_HALVD/100-232
D4H2S5_DENA2/270-392
D4H2S5_DENA2/66-189
D4H3X9_DENA2/266-388
D4H3X9_DENA2/66-189
D4H9M5_PROAS/114-247
D4HEK0_PROAS/108-236
D4HZW3_ERWAC/268-390
D4HZW3_ERWAC/64-187
D4HZX3_ERWAC/270-392
D4HZX3_ERWAC/67-190
D4IG14_ERWAE/270-392
D4IG14_ERWAE/67-190
D4IG24_ERWAE/268-390
D4IG24_ERWAE/64-187
D4IGT9_ERWAE/222-347
D4J0C7_BUTFI/17-139
D4J0C7_BUTFI/219-341
D4J6R1_9FIRM/66-198
D4J6R2_9FIRM/349-486
D4JAT0_9FIRM/18-140
D4JAT0_9FIRM/220-342
D4JBY0_9FIRM/271-393
D4JBY0_9FIRM/68-191
D4JIR0_9FIRM/16-138
D4JIR0_9FIRM/210-332
D4JQ64_9FIRM/146-280
D4JQR6_9FIRM/15-137
D4JQR6_9FIRM/214-336
D4KDN5_9FIRM/104-226
D4KTU8_9FIRM/278-416
D4L1P3_9FIRM/278-416
D4L5L6_9FIRM/156-284
D4LAE6_9FIRM/265-386
D4LAE6_9FIRM/64-186
D4LIU2_9FIRM/8-143
D4LKD0_9FIRM/13-135
D4LKD0_9FIRM/215-337
D4LR26_9FIRM/271-393
D4LR26_9FIRM/68-191
D4LW31_9FIRM/199-334
D4LXS5_9FIRM/13-135
D4LXS5_9FIRM/215-337
D4M1A9_9FIRM/77-210
D4M778_9BACT/281-403
D4M778_9BACT/78-201
D4MA98_9BACT/255-373
D4MA98_9BACT/64-186
D4MC88_9ENTE/24-112
D4MIH0_9FIRM/15-137
D4MIH0_9FIRM/214-336
D4MQ57_9FIRM/15-137
D4MQ57_9FIRM/217-339
D4MU36_9FIRM/13-135
D4MU36_9FIRM/215-337
D4MXE4_9FIRM/79-210
D4PKH2_LISMO/15-134
D4PKH2_LISMO/213-335
D4PTJ3_LISMO/15-134
D4PTJ3_LISMO/213-335
D4Q486_LISMO/15-134
D4Q486_LISMO/213-335
D4QK09_ENTFC/218-339
D4QK09_ENTFC/25-144
D4QQ28_ENTFC/218-339
D4QQ28_ENTFC/25-144
D4R1M7_ENTFC/218-339
D4R1M7_ENTFC/25-144
D4R6B1_ENTFC/218-339
D4R6B1_ENTFC/25-144
D4RIB4_ENTFC/218-339
D4RIB4_ENTFC/25-144
D4RRS1_ENTFC/218-339
D4RRS1_ENTFC/25-144
D4S1D0_9FIRM/270-392
D4S1D0_9FIRM/68-190
D4S324_9FIRM/250-383
D4S6U9_9FIRM/273-395
D4S6U9_9FIRM/68-193
D4SME8_ENTFC/218-339
D4SME8_ENTFC/25-144
D4SQZ8_9XANT/288-410
D4SQZ8_9XANT/84-207
D4SUQ6_9XANT/274-396
D4SUQ6_9XANT/71-194
D4T046_9XANT/268-390
D4T046_9XANT/66-188
D4T763_9XANT/274-396
D4T763_9XANT/71-194
D4T781_9XANT/268-390
D4T781_9XANT/66-188
D4T9F7_9XANT/288-410
D4T9F7_9XANT/84-207
D4TEC9_9NOST/288-410
D4TEC9_9NOST/84-207
D4TU32_9NOST/288-410
D4TU32_9NOST/84-207
D4TWN9_9ACTO/162-288
D4TWP0_9ACTO/116-244
D4U0G4_9ACTO/294-413
D4U498_STAAU/225-347
D4U498_STAAU/26-146
D4UFT5_STAAU/225-347
D4UFT5_STAAU/26-146
D4UZD2_ENTFA/217-339
D4UZD2_ENTFA/24-143
D4VYA8_ENTFC/218-339
D4VYA8_ENTFC/25-144
D4W8W3_9FIRM/198-320
D4W8W3_9FIRM/5-122
D4X475_9BURK/6-128
D4X8D1_9BURK/267-388
D4X8D1_9BURK/63-188
D4XAW5_9BURK/104-230
D4XAW6_9BURK/97-225
D4XBN1_9BURK/270-392
D4XBN1_9BURK/67-190
D4XG43_9BURK/184-313
D4XG44_9BURK/140-267
D4XLY7_ACIHA/278-400
D4XLY7_ACIHA/74-197
D4XM36_ACIHA/271-393
D4XM36_ACIHA/69-191
D4Y316_BACTR/14-134
D4Y316_BACTR/213-335
D4Y3P5_BACTR/285-407
D4Y3P5_BACTR/82-205
D4YGB4_9LACT/34-153
D4YLW2_9MICO/175-302
D4YLW3_9MICO/117-245
D4YMV8_9MICO/110-237
D4YMV9_9MICO/80-201
D4YN45_9MICO/140-267
D4YN46_9MICO/157-284
D4YU66_9LACO/205-326
D4YU66_9LACO/21-140
D4Z397_SPHJU/176-306
D4Z398_SPHJU/165-292
D4Z3K6_SPHJU/273-395
D4Z3K6_SPHJU/71-193
D4Z3V2_SPHJU/156-283
D4Z3V3_SPHJU/190-320
D4Z7C5_SPHJU/142-271
D4Z7C6_SPHJU/129-256
D4ZEA9_SHEVD/257-379
D4ZEA9_SHEVD/54-177
D4ZEJ7_SHEVD/293-415
D4ZEJ7_SHEVD/89-212
D4ZEN1_SHEVD/272-394
D4ZEN1_SHEVD/69-192
D4ZHC5_SHEVD/143-270
D4ZHC6_SHEVD/150-280
D4ZJY2_SHEVD/158-284
D4ZJY3_SHEVD/178-308
D4ZXT6_SPIPL/172-286
D4ZXT6_SPIPL/9-128
D5A451_SPIPL/247-369
D5A451_SPIPL/40-163
D5AFH1_STRGZ/217-338
D5AFH1_STRGZ/31-150
D5AMY2_RHOCB/154-281
D5AMY3_RHOCB/190-320
D5B1K9_YERPZ/135-264
D5B1L0_YERPZ/123-250
D5B2N8_YERPZ/14-137
D5B2N8_YERPZ/217-339
D5B317_YERPZ/247-369
D5B317_YERPZ/43-166
D5BQP2_PUNMI/278-400
D5BQP2_PUNMI/72-195
D5BVK0_NITHN/279-401
D5BVK0_NITHN/76-199
D5C121_NITHN/155-281
D5C122_NITHN/177-307
D5C3F3_NITHN/276-398
D5C3F3_NITHN/72-195
D5CDM3_ENTCC/239-362
D5CDM3_ENTCC/36-164
D5CFC4_ENTCC/271-393
D5CFC4_ENTCC/68-191
D5CH87_ENTCC/261-383
D5CH87_ENTCC/62-185
D5CMQ1_SIDLE/276-398
D5CMQ1_SIDLE/73-196
D5CND5_SIDLE/280-402
D5CND5_SIDLE/77-200
D5CNL0_SIDLE/268-390
D5CNL0_SIDLE/64-187
D5CP03_SIDLE/274-396
D5CP03_SIDLE/70-193
D5CSX4_SIDLE/266-387
D5CSX4_SIDLE/63-186
D5CV36_ECOKI/266-388
D5CV36_ECOKI/63-186
D5D0I7_ECOKI/275-397
D5D0I7_ECOKI/72-195
D5D2A9_ECOKI/267-389
D5D2A9_ECOKI/64-187
D5DMH7_BACMD/19-139
D5DMH7_BACMD/218-340
D5DSA5_BACMQ/19-139
D5DSA5_BACMQ/218-340
D5E6N9_METMS/217-347
D5E6N9_METMS/534-661
D5E7B3_METMS/125-256
D5E7B3_METMS/437-564
D5EEB8_AMICL/263-385
D5EEB8_AMICL/68-190
D5EFI7_AMICL/156-283
D5EFI8_AMICL/141-268
D5EJ66_CORAD/288-410
D5EJ66_CORAD/83-206
D5EJK9_CORAD/252-374
D5EJK9_CORAD/49-172
D5ENF4_CORAD/298-418
D5ENF4_CORAD/93-216
D5H2F1_LACCS/20-139
D5H2F1_LACCS/203-325
D5H8M8_SALRM/111-234
D5H8M8_SALRM/314-435
D5MJH6_9BACT/277-399
D5MJH6_9BACT/74-197
D5MMG2_9BACT/272-394
D5MMG2_9BACT/69-192
D5N632_BACSU/16-136
D5N632_BACSU/215-337
D5N874_9BURK/157-284
D5N875_9BURK/168-298
D5NB17_9BURK/274-396
D5NB17_9BURK/71-194
D5NDY9_9BURK/114-240
D5NDZ0_9BURK/153-281
D5NES0_9BURK/188-315
D5NES1_9BURK/191-321
D5NJL9_9BURK/279-401
D5NJL9_9BURK/73-198
D5NVJ0_CORAM/95-224
D5NVJ1_CORAM/74-197
D5PZL6_CLODI/272-394
D5PZL6_CLODI/69-192
D5Q7I7_CLODI/231-353
D5Q7I7_CLODI/29-150
D5QJU5_METTR/188-318
D5QJU6_METTR/155-281
D5QPU1_METTR/273-395
D5QPU1_METTR/70-193
D5RCZ6_FUSNN/11-134
D5RCZ6_FUSNN/214-336
D5S0W6_CLODI/231-353
D5S0W6_CLODI/29-150
D5S1F1_CLODI/272-394
D5S1F1_CLODI/69-192
D5S9V1_STRPA/1-89
D5S9V1_STRPA/156-277
D5SN81_PLAL2/272-394
D5SN81_PLAL2/67-190
D5SPM7_PLAL2/288-410
D5SPM7_PLAL2/85-208
D5SPP5_PLAL2/276-398
D5SPP5_PLAL2/73-196
D5SUE8_PLAL2/18-139
D5SUE8_PLAL2/227-349
D5SUF0_PLAL2/396-517
D5SUS6_PLAL2/15-138
D5SUS6_PLAL2/213-335
D5SYB5_PLAL2/252-381
D5SYB6_PLAL2/115-242
D5SYL8_PLAL2/168-298
D5SYL9_PLAL2/153-280
D5T2P1_LEUKI/213-338
D5T2P1_LEUKI/27-145
D5TCV6_LEGP2/268-390
D5TCV6_LEGP2/65-188
D5TDB9_LEGP2/276-398
D5TDB9_LEGP2/72-195
D5TXM4_BACT1/14-134
D5TXM4_BACT1/213-335
D5U0J8_THEAM/384-511
D5U2W8_THEAM/341-470
D5U2W8_THEAM/92-221
D5UBP1_CELFN/113-241
D5UBP2_CELFN/172-299
D5UER1_CELFN/278-400
D5UER1_CELFN/75-198
D5UIA8_CELFN/155-282
D5UIA9_CELFN/138-265
D5UJM2_CELFN/98-220
D5UJM3_CELFN/72-200
D5UMK4_TSUPD/57-181
D5V1A1_ARCNC/269-388
D5V1A1_ARCNC/61-184
D5V9M7_MORCR/289-411
D5V9M7_MORCR/86-208
D5VMZ5_CAUST/184-314
D5VMZ6_CAUST/157-284
D5VQY6_METIM/180-306
D5VQY7_METIM/89-217
D5VT53_METIM/79-233
D5W029_CLOB2/266-388
D5W029_CLOB2/63-186
D5W744_BURSC/274-396
D5W744_BURSC/71-194
D5WDD1_BURSC/282-404
D5WDD1_BURSC/75-201
D5WDE4_BURSC/174-304
D5WDE5_BURSC/157-284
D5WUR7_BACT2/1-107
D5WUR7_BACT2/197-317
D5WWH3_BACT2/230-353
D5WWH3_BACT2/433-556
D5X4J1_THIK1/275-397
D5X4J1_THIK1/71-194
D5X6W2_THIK1/273-395
D5X6W2_THIK1/70-193
D5X7N1_THEPJ/273-395
D5X7N1_THEPJ/70-193
D5XAH1_THEPJ/146-272
D5XAH2_THEPJ/174-301
D5XAS3_THEPJ/157-291
D5XAS4_THEPJ/103-235
D5XCW3_THEPJ/167-294
D5XCW4_THEPJ/152-279
D5XNF5_MYCTU/45-175
D5XNF6_MYCTU/96-222
D5Y9Q3_MYCTU/11-128
D5Y9Q4_MYCTU/86-212
D5YLA4_MYCTU/52-177
D5YXS6_MYCTU/14-126
D5ZAM9_MYCTU/96-222
D5ZMJ6_MYCTU/45-175
D5ZMJ7_MYCTU/96-222
D5ZQB6_9ACTO/79-208
D6A0G2_9ACTO/152-278
D6A0G3_9ACTO/144-269
D6A7T0_9ACTO/158-277
D6ABB4_STRFL/140-277
D6ABB5_STRFL/125-249
D6AJE0_STRFL/146-273
D6AJE1_STRFL/152-279
D6AX66_9ACTO/109-233
D6B2I0_9ACTO/153-280
D6B2I1_9ACTO/143-268
D6B6B0_9ACTO/171-302
D6B6B1_9ACTO/80-209
D6BG30_9FUSO/11-134
D6BG30_9FUSO/214-336
D6CMY4_THIS3/273-395
D6CMY4_THIS3/70-193
D6CRC7_THIS3/275-397
D6CRC7_THIS3/71-194
D6DAN3_BIFLO/49-192
D6DEC3_CLOSC/15-137
D6DEC3_CLOSC/217-339
D6DTG7_ENTCL/261-383
D6DTG7_ENTCL/62-185
D6E3U3_9FIRM/16-138
D6E3U3_9FIRM/210-332
D6E8Z6_9ACTN/14-136
D6E8Z6_9ACTN/216-341
D6EFP9_STRLI/170-299
D6EFQ0_STRLI/112-240
D6EQI3_STRLI/141-267
D6EQI4_STRLI/139-263
D6EXM3_STRLI/148-274
D6EXM4_STRLI/148-273
D6FTR7_MYCTU/45-175
D6FTR8_MYCTU/96-222
D6GMC7_9ENTR/2-125
D6GMC7_9ENTR/205-327
D6GMH8_9ENTR/266-388
D6GMH8_9ENTR/63-186
D6GRW1_FILAD/237-359
D6GRW1_FILAD/39-157
D6GS65_FILAD/230-352
D6GS65_FILAD/27-150
D6GUA7_9EURY/129-256
D6GUA8_9EURY/119-245
D6GX05_9EURY/129-230
D6H0B2_STAAU/225-347
D6H0B2_STAAU/26-146
D6H5M1_NEIGO/279-401
D6H5M1_NEIGO/75-198
D6HHA5_STAAU/225-347
D6HHA5_STAAU/26-146
D6HMC3_9FIRM/11-133
D6HMC3_9FIRM/212-334
D6HMW8_9FIRM/264-386
D6HMW8_9FIRM/63-186
D6I0V4_ECOLX/275-397
D6I0V4_ECOLX/72-195
D6I4Z9_ECOLX/266-388
D6I4Z9_ECOLX/63-186
D6IDN8_ECOLX/275-397
D6IDN8_ECOLX/72-195
D6II65_ECOLX/266-388
D6II65_ECOLX/63-186
D6IK11_ECOLX/266-388
D6IK11_ECOLX/63-186
D6IT01_ECOLX/275-397
D6IT01_ECOLX/72-195
D6J0W5_STAAU/225-347
D6J0W5_STAAU/26-146
D6J5W5_ECOLX/266-388
D6J5W5_ECOLX/63-186
D6JFA2_ECOLX/275-397
D6JFA2_ECOLX/72-195
D6JGB0_ECOLX/267-389
D6JGB0_ECOLX/64-187
D6JJZ2_NEIGO/279-401
D6JJZ2_NEIGO/75-198
D6JV97_ACIG3/278-400
D6JV97_ACIG3/74-197
D6JVD5_ACIG3/271-393
D6JVD5_ACIG3/69-191
D6JZL6_9ACTO/145-271
D6JZL7_9ACTO/152-279
D6K961_9ACTO/114-239
D6K962_9ACTO/137-231
D6KI76_9FIRM/258-380
D6KI76_9FIRM/61-178
D6KND1_9FIRM/258-380
D6KND1_9FIRM/61-178
D6KXF8_9NEIS/293-415
D6KXF8_9NEIS/89-212
D6L693_PARDN/34-165
D6L8C3_9FUSO/11-134
D6L8C3_9FUSO/214-336
D6LDG9_9FUSO/11-134
D6LDG9_9FUSO/214-336
D6LYA2_STAAU/228-350
D6LYA2_STAAU/29-149
D6M5U9_9ACTO/157-284
D6M5V0_9ACTO/146-271
D6MCC5_9CLOT/1-124
D6MCC5_9CLOT/204-326
D6PBI2_9ARCH/287-414
D6PBI3_9ARCH/163-296
D6PCC0_9BACT/279-401
D6PCC0_9BACT/76-199
D6PLQ4_STRSA/1-85
D6PLQ4_STRSA/152-273
D6S5T4_9LACO/203-325
D6S5T4_9LACO/21-138
D6S8S5_PEPMA/231-354
D6S8S5_PEPMA/29-151
D6SJ72_STAAU/225-347
D6SJ72_STAAU/26-146
D6SKP1_9DELT/276-398
D6SKP1_9DELT/73-196
D6SKT4_9DELT/288-410
D6SKT4_9DELT/85-208
D6SNG8_9DELT/270-392
D6SNG8_9DELT/67-190
D6SRQ3_9DELT/274-396
D6SRQ3_9DELT/71-194
D6T7P0_STAAU/225-347
D6T7P0_STAAU/26-146
D6UA14_STAAU/225-347
D6UA14_STAAU/26-146
D6UWS1_9BACT/266-388
D6UWS1_9BACT/64-186
D6V3U7_9BRAD/155-282
D6V3U8_9BRAD/184-314
D6XT17_BACIE/271-393
D6XT17_BACIE/68-191
D6XW42_BACIE/15-135
D6XW42_BACIE/211-333
D6Y2Y6_THEBD/89-212
D6Y2Y7_THEBD/123-247
D6YDZ5_CHLT5/261-383
D6YDZ5_CHLT5/60-183
D6YG40_CHLT7/261-383
D6YG40_CHLT7/60-183
D6YIQ8_CHLT0/261-383
D6YIQ8_CHLT0/60-183
D6YLD1_CHLTG/261-383
D6YLD1_CHLTG/60-183
D6YN43_CHLT1/261-383
D6YN43_CHLT1/60-183
D6YT54_WADCW/263-385
D6YT54_WADCW/62-185
D6YYR9_CHLT9/261-383
D6YYR9_CHLT9/60-183
D6Z1P9_DESAT/161-291
D6Z1Q0_DESAT/138-265
D6Z1Z3_DESAT/271-393
D6Z1Z3_DESAT/68-191
D6Z6F8_DESAT/273-395
D6Z6F8_DESAT/70-193
D6Z766_DESAT/274-396
D6Z766_DESAT/71-194
D6ZC73_SEGRD/53-177
D6ZIB8_MOBCV/168-295
D6ZIB9_MOBCV/121-249
D6ZN85_STRP0/208-329
D6ZN85_STRP0/22-141
D6ZXI5_BIFLJ/49-192
D7AE74_GEOSK/272-394
D7AE74_GEOSK/69-192
D7AIS8_GEOSK/273-395
D7AIS8_GEOSK/70-193
D7AJL5_GEOSK/271-393
D7AJL5_GEOSK/69-191
D7ANR5_THEM3/271-393
D7ANR5_THEM3/68-191
D7AQG5_THEM3/135-261
D7B243_NOCDD/160-288
D7B948_NOCDD/99-223
D7B949_NOCDD/51-166
D7BHR7_MEISD/273-396
D7BHR7_MEISD/70-193
D7BJM7_MEISD/265-389
D7BJM7_MEISD/64-185
D7BJV1_ARCHD/155-282
D7BJV2_ARCHD/89-217
D7BRY1_STRBB/154-281
D7BRY2_STRBB/144-269
D7BUA8_STRBB/116-244
D7BUA9_STRBB/162-290
D7CG64_STRBB/128-252
D7CG65_STRBB/130-254
D7CJG2_SYNLT/272-394
D7CJG2_SYNLT/69-192
D7CMM2_SYNLT/270-392
D7CMM2_SYNLT/67-190
D7CPN5_SYNLT/157-284
D7CPN6_SYNLT/161-288
D7CU00_TRURR/276-399
D7CU00_TRURR/73-196
D7D2Q0_GEOSC/271-393
D7D2Q0_GEOSC/68-191
D7D3J2_GEOSC/14-134
D7D3J2_GEOSC/212-334
D7D8I7_STAHD/108-240
D7D8I7_STAHD/385-513
D7DE42_CHLTD/295-417
D7DE42_CHLTD/94-217
D7DHB1_CHLTL/295-417
D7DHB1_CHLTL/94-217
D7DHY0_METS0/274-396
D7DHY0_METS0/71-194
D7DJ63_METS0/268-389
D7DJ63_METS0/65-188
D7DKS3_METS0/269-391
D7DKS3_METS0/65-188
D7DMD3_METS0/263-384
D7DMD3_METS0/60-183
D7DN47_METS0/275-397
D7DN47_METS0/71-194
D7DNU2_METS0/263-384
D7DNU2_METS0/60-183
D7DUY3_METV3/80-212
D7DV88_METV3/187-315
D7DV89_METV3/88-216
D7DWC9_NOSA0/276-398
D7DWC9_NOSA0/72-195
D7E7V2_METEZ/85-214
D7E881_METEZ/225-355
D7E881_METEZ/542-669
D7E9J5_METEZ/138-269
D7E9J5_METEZ/448-575
D7EWW6_MYCTU/45-175
D7EWW7_MYCTU/96-222
D7GGA0_PROFC/111-236
D7GGQ1_PROFC/109-237
D7GKJ8_ECOLX/1-117
D7GKJ8_ECOLX/194-314
D7GKV1_ECOLX/232-354
D7GKV1_ECOLX/27-155
D7GV49_9FIRM/15-137
D7GV49_9FIRM/215-337
D7HDA8_VIBCH/275-397
D7HDA8_VIBCH/72-195
D7HEJ2_VIBCH/277-399
D7HEJ2_VIBCH/73-196
D7HG12_VIBCH/274-396
D7HG12_VIBCH/71-194
D7HG52_VIBCH/131-258
D7HG53_VIBCH/164-294
D7HLA6_VIBCH/12-135
D7HLA6_VIBCH/212-332
D7HQ27_VIBCH/277-399
D7HQ27_VIBCH/73-196
D7HQR3_VIBCH/274-396
D7HQR3_VIBCH/71-194
D7HSG7_VIBCH/275-397
D7HSG7_VIBCH/72-195
D7HVP6_PSESS/275-397
D7HVP6_PSESS/71-194
D7I197_PSESS/270-392
D7I197_PSESS/67-190
D7I5D3_PSESS/152-282
D7I5D4_PSESS/127-254
D7JHS1_ECOLX/266-388
D7JHS1_ECOLX/63-186
D7JSZ3_ECOLX/275-397
D7JSZ3_ECOLX/72-195
D7N3J1_9NEIS/282-404
D7N3J1_9NEIS/78-201
D7N653_9FIRM/263-385
D7N653_9FIRM/66-187
D7UKL2_LISMO/15-134
D7UKL2_LISMO/213-335
D7V026_LISGR/15-134
D7V026_LISGR/213-335
D7V2C2_9LACO/14-131
D7V2C2_9LACO/196-318
D7VBB8_LACPL/190-312
D7VBB8_LACPL/5-123
D7VJU4_9SPHI/254-376
D7VJU4_9SPHI/52-174
D7WBB9_9CORY/65-211
D7WBC0_9CORY/63-190
D7WVZ3_9BACI/89-224
D7WW47_9BACI/227-349
D7WW47_9BACI/28-148
D7WXV2_9BACI/271-393
D7WXV2_9BACI/67-190
D7XCE0_ECOLX/275-397
D7XCE0_ECOLX/72-195
D7XDW9_ECOLX/266-388
D7XDW9_ECOLX/63-186
D7XL14_ECOLX/267-389
D7XL14_ECOLX/64-187
D7XR45_ECOLX/266-388
D7XR45_ECOLX/63-186
D7XS67_ECOLX/275-397
D7XS67_ECOLX/72-195
D7XWP4_ECOLX/232-354
D7XWP4_ECOLX/27-155
D7Y3E7_ECOLX/267-389
D7Y3E7_ECOLX/64-187
D7Y6Z4_ECOLX/266-388
D7Y6Z4_ECOLX/63-186
D7YFL6_ECOLX/266-388
D7YFL6_ECOLX/63-186
D7YGY7_ECOLX/275-397
D7YGY7_ECOLX/72-195
D7YTR7_ECOLX/275-397
D7YTR7_ECOLX/72-195
D7YXM1_ECOLX/267-389
D7YXM1_ECOLX/64-187
D7Z612_ECOLX/266-388
D7Z612_ECOLX/63-186
D7ZKG6_ECOLX/266-388
D7ZKG6_ECOLX/63-186
D7ZYT2_ECOLX/266-388
D7ZYT2_ECOLX/63-186
D7ZZ02_ECOLX/275-397
D7ZZ02_ECOLX/72-195
D8A012_ECOLX/267-389
D8A012_ECOLX/64-187
D8A9Z2_ECOLX/266-388
D8A9Z2_ECOLX/63-186
D8AED0_ECOLX/233-357
D8AED0_ECOLX/31-158
D8AHI4_ECOLX/267-389
D8AHI4_ECOLX/64-187
D8AR60_ECOLX/266-388
D8AR60_ECOLX/63-186
D8ATP5_ECOLX/275-397
D8ATP5_ECOLX/72-195
D8AYK3_ECOLX/267-389
D8AYK3_ECOLX/64-187
D8B1T1_ECOLX/266-388
D8B1T1_ECOLX/63-186
D8B807_ECOLX/275-397
D8B807_ECOLX/72-195
D8BBN7_ECOLX/267-389
D8BBN7_ECOLX/64-187
D8BI96_ECOLX/266-388
D8BI96_ECOLX/63-186
D8BMI2_ECOLX/275-397
D8BMI2_ECOLX/72-195
D8BMU6_ECOLX/233-357
D8BMU6_ECOLX/31-158
D8BSW3_ECOLX/275-397
D8BSW3_ECOLX/72-195
D8BTZ3_ECOLX/267-389
D8BTZ3_ECOLX/64-187
D8C6R3_ECOLX/233-357
D8C6R3_ECOLX/31-158
D8C7I4_ECOLX/267-389
D8C7I4_ECOLX/64-187
D8CD72_ECOLX/275-397
D8CD72_ECOLX/72-195
D8CHX6_ECOLX/266-388
D8CHX6_ECOLX/63-186
D8D117_COMTE/276-398
D8D117_COMTE/73-196
D8D1F7_COMTE/275-397
D8D1F7_COMTE/71-194
D8D9J4_COMTE/161-287
D8D9J5_COMTE/155-285
D8DA74_COMTE/156-283
D8DA75_COMTE/166-296
D8E5I0_ECOLX/266-388
D8E5I0_ECOLX/63-186
D8EBL2_ECOLX/275-397
D8EBL2_ECOLX/72-195
D8EJF1_ECOLX/266-388
D8EJF1_ECOLX/63-186
D8EU48_ECOLX/232-354
D8EU48_ECOLX/27-155
D8EYF9_9DELT/278-400
D8EYF9_9DELT/75-198
D8EYH8_9DELT/271-393
D8EYH8_9DELT/68-191
D8FE37_9DELT/1-106
D8FE40_9DELT/74-197
D8FI75_9FIRM/259-381
D8FI75_9FIRM/64-185
D8FRG0_LACDE/19-137
D8FRG0_LACDE/202-324
D8G3Y2_9CYAN/245-367
D8G3Y2_9CYAN/38-161
D8GFG7_LACCZ/11-130
D8GFG7_LACCZ/196-310
D8GP49_CLOLD/166-293
D8GP50_CLOLD/153-279
D8GQN6_CLOLD/209-331
D8GQN6_CLOLD/6-129
D8GVJ3_BACAI/16-136
D8GVJ3_BACAI/215-337
D8HBL3_STAAF/225-347
D8HBL3_STAAF/26-146
D8HK75_AMYMU/100-224
D8HTS7_AMYMU/269-391
D8HTS7_AMYMU/66-189
D8IH80_LACFC/191-313
D8IH80_LACFC/2-122
D8IK81_LACSC/10-126
D8IK81_LACSC/202-324
D8IW84_HERSS/285-407
D8IW84_HERSS/81-204
D8IZZ3_HERSS/22-148
D8IZZ3_HERSS/223-345
D8J4V1_HALJB/152-281
D8J4V1_HALJB/459-585
D8JHK6_ACISD/271-393
D8JHK6_ACISD/69-191
D8JHP6_ACISD/278-400
D8JHP6_ACISD/74-197
D8JQJ9_HYPDA/272-394
D8JQJ9_HYPDA/71-194
D8JQZ6_HYPDA/164-291
D8JQZ7_HYPDA/185-315
D8K1N6_DEHLB/271-393
D8K1N6_DEHLB/68-191
D8KA58_NITWC/276-398
D8KA58_NITWC/72-195
D8KC42_NITWC/279-401
D8KC42_NITWC/76-199
D8KFF2_LACLN/1-112
D8KFF2_LACLN/180-301
D8KK95_CORPF/67-195
D8MHF1_LEUGT/210-334
D8MHF1_LEUGT/24-142
D8MN60_ERWBE/268-390
D8MN60_ERWBE/64-187
D8N1F1_RALSO/175-305
D8N3C1_RALSO/141-268
D8N4I3_RALSO/272-394
D8N4I3_RALSO/69-192
D8N654_RALSO/291-413
D8N654_RALSO/87-210
D8N764_RALSO/157-283
D8N765_RALSO/169-299
D8N920_RALSO/282-403
D8N920_RALSO/79-202
D8NDX9_RALSO/179-305
D8NDY0_RALSO/141-268
D8NNB2_RALSO/157-283
D8NNB3_RALSO/167-297
D8NNN8_RALSO/291-413
D8NNN8_RALSO/87-210
D8NW09_RALSO/272-394
D8NW09_RALSO/69-192
D8NXN0_RALSO/157-284
D8NXN1_RALSO/167-297
D8NXY5_RALSO/291-413
D8NXY5_RALSO/87-210
D8P144_RALSO/267-389
D8P144_RALSO/65-187
D8P2X2_RALSO/269-391
D8P2X2_RALSO/67-189
D8P526_RALSO/177-307
D8P527_RALSO/151-278
D8P799_RALSO/265-386
D8P799_RALSO/62-185
D8PBD5_9BACT/274-396
D8PBD5_9BACT/68-191
D8PF20_9BACT/172-302
D8PF21_9BACT/145-272
D8PGZ4_9BACT/273-395
D8PGZ4_9BACT/70-193
D8UQL2_9MICC/173-300
D8UQL3_9MICC/111-239
D8URR2_9MICC/336-461
D8X0D0_THESA/272-394
D8X0D0_THESA/69-192
D9CGV3_ECOLX/235-360
D9CGV3_ECOLX/33-160
D9N7S0_STRPN/160-281
D9N7S0_STRPN/2-93
D9NEW4_STRPN/160-281
D9NEW4_STRPN/2-93
D9NNY8_STRPN/160-281
D9NNY8_STRPN/2-93
D9NVF9_STRPN/160-281
D9NVF9_STRPN/2-93
D9P1U1_STRPN/160-281
D9P1U1_STRPN/2-93
D9P402_ACTPL/141-270
D9P403_ACTPL/127-253
D9P5Y7_ACTPL/267-389
D9P5Y7_ACTPL/63-186
D9PDV7_ACTPL/267-389
D9PDV7_ACTPL/63-186
D9PEH0_ACTPL/127-253
D9PEH1_ACTPL/141-270
D9PFH5_9ZZZZ/271-393
D9PFH5_9ZZZZ/68-191
D9PG25_9ZZZZ/54-176
D9PMH9_9ZZZZ/71-132
D9PQI9_PEPMA/231-354
D9PQI9_PEPMA/29-151
D9PUJ2_METTM/190-319
D9PXK4_METTM/106-233
D9PZ84_ACIS3/313-443
D9PZ84_ACIS3/69-201
D9Q070_ACIS3/87-213
D9Q627_CORP1/77-205
D9QKU5_BRESC/275-397
D9QKU5_BRESC/72-195
D9QL95_BRESC/178-308
D9QL96_BRESC/158-285
D9QRY6_ACEAZ/273-395
D9QRY6_ACEAZ/70-193
D9QTM3_ACEAZ/160-286
D9QTM4_ACEAZ/166-293
D9R0X7_CLOSW/72-204
D9R8F1_CLOSW/17-139
D9R8F1_CLOSW/219-341
D9RHJ0_STAAJ/225-347
D9RHJ0_STAAJ/26-146
D9RJZ5_STAAK/225-347
D9RJZ5_STAAK/26-146
D9RXL6_THEOJ/248-369
D9RXL6_THEOJ/45-163
D9RZA3_THEOJ/270-392
D9RZA3_THEOJ/68-190
D9S126_THEOJ/134-261
D9SIZ6_GALCS/276-398
D9SIZ6_GALCS/73-196
D9SJ62_GALCS/273-395
D9SJ62_GALCS/69-192
D9SJD0_GALCS/267-389
D9SJD0_GALCS/63-186
D9SLE2_CLOC7/12-135
D9SLE2_CLOC7/210-332
D9T2M7_MICAI/100-229
D9T2M8_MICAI/154-282
D9T5G9_MICAI/154-282
D9T5H0_MICAI/117-245
D9T7H1_MICAI/107-231
D9TFJ9_CALOO/271-393
D9TFJ9_CALOO/68-191
D9TQ71_THETC/136-262
D9TQ92_THETC/272-394
D9TQ92_THETC/69-192
D9UKA7_9ACTO/81-206
D9UKA8_9ACTO/138-262
D9UMF2_9ACTO/141-270
D9UMF3_9ACTO/176-307
D9URS6_9ACTO/74-199
D9URS7_9ACTO/157-284
D9V6C3_9ACTO/93-217
D9VWR9_9ACTO/144-271
D9VWS0_9ACTO/148-275
D9W4Z0_9ACTO/118-246
D9WBJ4_9ACTO/41-181
D9WBJ5_9ACTO/57-181
D9WJZ5_9ACTO/154-281
D9WJZ6_9ACTO/144-269
D9X3X6_STRVR/112-238
D9X3X7_STRVR/122-246
D9X874_STRVR/112-240
D9X875_STRVR/170-301
D9XCS9_STRVR/146-271
D9XCT0_STRVR/152-278
D9XRQ1_9ACTO/152-278
D9XRQ2_9ACTO/146-271
D9XXR0_9ACTO/172-303
D9XXR1_9ACTO/112-240
D9Y1G5_9ACTO/227-351
D9YGL5_9DELT/24-144
E0DE55_9CORY/101-224
E0DE56_9CORY/38-158
E0E4I1_9FIRM/17-138
E0E4I1_9FIRM/219-341
E0E748_ACTPL/141-270
E0E749_ACTPL/127-253
E0E831_ACTPL/267-389
E0E831_ACTPL/63-186
E0ED20_ACTPL/141-270
E0ED21_ACTPL/127-253
E0EE05_ACTPL/267-389
E0EE05_ACTPL/63-186
E0EJC4_ACTPL/141-270
E0EJC5_ACTPL/127-253
E0EK83_ACTPL/267-389
E0EK83_ACTPL/63-186
E0EX03_ACTPL/141-270
E0EX04_ACTPL/127-253
E0EXZ4_ACTPL/267-389
E0EXZ4_ACTPL/63-186
E0F353_ACTPL/141-270
E0F354_ACTPL/127-253
E0F462_ACTPL/267-389
E0F462_ACTPL/63-186
E0F9F5_ACTPL/141-270
E0F9F6_ACTPL/127-253
E0FAB5_ACTPL/267-389
E0FAB5_ACTPL/63-186
E0FFI4_ACTPL/141-270
E0FFI5_ACTPL/31-157
E0FGJ1_ACTPL/267-389
E0FGJ1_ACTPL/63-186
E0FLG1_ACTPL/141-270
E0FLG2_ACTPL/127-253
E0FMG4_ACTPL/267-389
E0FMG4_ACTPL/63-186
E0FRQ5_9THEO/133-259
E0FRQ6_9THEO/109-236
E0FS54_9THEO/86-208
E0FS55_9THEO/68-185
E0G604_ENTFA/217-339
E0G604_ENTFA/24-143
E0GCW0_ENTFA/217-339
E0GCW0_ENTFA/24-143
E0GLR7_ENTFA/217-339
E0GLR7_ENTFA/24-143
E0GRK0_ENTFA/1-93
E0GRK1_ENTFA/24-143
E0H408_ENTFA/217-339
E0H408_ENTFA/24-143
E0HH08_ENTFA/217-339
E0HH08_ENTFA/24-143
E0HRP3_9GAMM/272-394
E0HRP3_9GAMM/69-192
E0HUA7_9GAMM/291-413
E0HUA7_9GAMM/87-210
E0HUT9_9GAMM/275-397
E0HUT9_9GAMM/72-195
E0HW76_9BACT/269-391
E0HW76_9BACT/67-190
E0I6T9_9BACL/115-262
E0I6U0_9BACL/99-231
E0ISN0_9GAMM/272-394
E0ISN0_9GAMM/69-192
E0IT92_9GAMM/291-413
E0IT92_9GAMM/87-210
E0ITM6_9GAMM/275-397
E0ITM6_9GAMM/72-195
E0IW37_ECOLW/275-397
E0IW37_ECOLW/72-195
E0IYS5_ECOLW/266-388
E0IYS5_ECOLW/63-186
E0J3G4_ECOLW/228-350
E0J3G4_ECOLW/27-155
E0JF14_RHIME/165-292
E0JF15_RHIME/182-312
E0JRG6_RHIME/168-295
E0JRG7_RHIME/187-317
E0JXS7_RHIME/165-292
E0JXS8_RHIME/182-312
E0K4F4_RHIME/168-295
E0K4F5_RHIME/187-317
E0KHF6_STRVO/162-290
E0KHF7_STRVO/115-243
E0KPA4_STRVO/118-248
E0KR53_STRVO/133-257
E0KR54_STRVO/133-259
E0L2Q9_STRVO/144-270
E0L2R0_STRVO/152-279
E0LFL2_SPHCR/156-283
E0LFL3_SPHCR/190-320
E0LHI8_SPHCR/273-395
E0LHI8_SPHCR/71-193
E0LK24_SPHCR/165-292
E0LK25_SPHCR/176-306
E0LN96_SPHCR/129-256
E0LN97_SPHCR/142-271
E0LWZ3_9ENTR/268-390
E0LWZ3_9ENTR/64-187
E0MM58_9RHOB/187-317
E0MM59_9RHOB/164-291
E0MV14_9CORY/92-215
E0MV15_9CORY/73-196
E0N587_9ACTO/168-295
E0N588_9ACTO/121-249
E0N6A5_NEIME/279-401
E0N6A5_NEIME/75-198
E0NFR8_PEDAC/1-115
E0NFR8_PEDAC/184-306
E0NN68_9FIRM/258-380
E0NN68_9FIRM/62-183
E0P2P9_9FIRM/277-398
E0P2P9_9FIRM/72-196
E0P809_STAAU/225-347
E0P809_STAAU/26-146
E0PB48_STREI/217-338
E0PB48_STREI/31-150
E0PH39_STRGY/195-316
E0PH39_STRGY/9-128
E0PTB5_STRMT/208-329
E0PTB5_STRMT/22-141
E0PYF4_STRPY/12-131
E0PYF4_STRPY/198-319
E0Q4C3_9STRE/208-329
E0Q4C3_9STRE/22-141
E0QDB1_CAMCO/259-381
E0QDB1_CAMCO/59-178
E0QGM5_9FIRM/14-136
E0QGM5_9FIRM/211-333
E0QKB2_9FIRM/270-392
E0QKB2_9FIRM/69-192
E0QKM6_9FIRM/12-129
E0QKM6_9FIRM/208-327
E0QSQ4_9ACTO/158-285
E0QSQ5_9ACTO/131-259
E0R3B4_ECOLX/266-388
E0R3B4_ECOLX/63-186
E0R685_ECOLX/267-389
E0R685_ECOLX/64-187
E0R6N4_ECOLX/275-397
E0R6N4_ECOLX/72-195
E0R9K0_PAEP6/117-251
E0R9K1_PAEP6/151-283
E0RUC9_BUTPB/80-213
E0RUD0_BUTPB/344-481
E0RYU3_BUTPB/18-140
E0RYU3_BUTPB/220-342
E0SG45_DICD3/276-398
E0SG45_DICD3/73-196
E0SG61_DICD3/268-390
E0SG61_DICD3/64-187
E0SM39_DICD3/276-398
E0SM39_DICD3/73-196
E0SRR1_IGNAA/310-441
E0SRT0_IGNAA/122-252
E0SRT1_IGNAA/99-227
E0SRU7_IGNAA/132-261
E0SRU7_IGNAA/399-530
E0ST18_IGNAA/398-517
E0SYH9_STRZA/160-281
E0SYH9_STRZA/2-93
E0T9K1_EDWTF/249-371
E0T9K1_EDWTF/45-168
E0TBQ2_PARBH/273-395
E0TBQ2_PARBH/70-193
E0TGA9_PARBH/162-289
E0TGB0_PARBH/185-315
E0TQM5_STRZ6/160-281
E0TQM5_STRZ6/2-93
E0U418_BACPZ/16-136
E0U418_BACPZ/215-337
E0U8P2_CYAP2/273-395
E0U8P2_CYAP2/69-192
E0UP41_SULAO/271-393
E0UP41_SULAO/67-190
E0UQM0_SULAO/120-267
E0UQM1_SULAO/137-267
E0URA1_SULAO/281-403
E0URA1_SULAO/77-200
E0UU08_SULAO/268-390
E0UU08_SULAO/62-189
E0UUY2_SULAO/281-403
E0UUY2_SULAO/77-200
E0XQJ2_9GAMM/279-401
E0XQJ2_9GAMM/76-199
E0XVP7_9BACT/285-407
E0XVP7_9BACT/82-205
E1CIZ2_AGGAC/127-254
E1CIZ3_AGGAC/148-277
E1CK56_AGGAC/127-254
E1CK57_AGGAC/148-277
E1CTL1_VIBPA/273-395
E1CTL1_VIBPA/70-193
E1CW09_VIBPA/276-398
E1CW09_VIBPA/72-195
E1CYL2_VIBPA/274-396
E1CYL2_VIBPA/71-194
E1CZB3_VIBPA/151-280
E1CZB4_VIBPA/136-261
E1D185_VIBPA/171-301
E1D186_VIBPA/154-281
E1D6R5_VIBPA/276-398
E1D6R5_VIBPA/72-195
E1D7B2_VIBPA/154-281
E1D7B3_VIBPA/171-301
E1DB69_VIBPA/151-280
E1DB70_VIBPA/136-261
E1DDD4_VIBPA/274-396
E1DDD4_VIBPA/71-194
E1DDN2_VIBPA/273-395
E1DDN2_VIBPA/70-193
E1DI25_VIBPA/154-281
E1DI26_VIBPA/171-301
E1DKA9_VIBPA/136-261
E1DKB0_VIBPA/151-280
E1DL83_VIBPA/273-395
E1DL83_VIBPA/70-193
E1DPP4_VIBPA/276-398
E1DPP4_VIBPA/72-195
E1DQH7_VIBPA/274-396
E1DQH7_VIBPA/71-194
E1DVJ1_LACRE/213-335
E1DVJ1_LACRE/25-143
E1E8C5_STAAU/225-347
E1E8C5_STAAU/26-146
E1EA48_VIBPA/154-281
E1EA49_VIBPA/171-301
E1EES2_VIBPA/274-396
E1EES2_VIBPA/71-194
E1EFR0_VIBPA/276-398
E1EFR0_VIBPA/72-195
E1EK06_VIBPA/136-261
E1EK07_VIBPA/151-280
E1EL75_VIBPA/273-395
E1EL75_VIBPA/70-193
E1EPH3_ENTFA/217-339
E1EPH3_ENTFA/24-143
E1FAE4_9THEO/135-261
E1FAE5_9THEO/109-236
E1FDY2_9THEO/271-393
E1FDY2_9THEO/68-191
E1H3Y1_STRPN/160-281
E1H3Y1_STRPN/2-93
E1HF58_MYCTU/96-222
E1HHM1_ECOLX/267-389
E1HHM1_ECOLX/64-187
E1HPC9_ECOLX/238-363
E1HPC9_ECOLX/36-163
E1HPI7_ECOLX/266-388
E1HPI7_ECOLX/63-186
E1I086_ECOLX/275-397
E1I086_ECOLX/72-195
E1I7R8_ECOLX/266-388
E1I7R8_ECOLX/63-186
E1IHF9_9CHLR/170-297
E1IHG0_9CHLR/153-280
E1IM91_ECOLX/275-397
E1IM91_ECOLX/72-195
E1IT06_ECOLX/266-388
E1IT06_ECOLX/63-186
E1J658_ECOLX/266-388
E1J658_ECOLX/63-186
E1J746_ECOLX/275-397
E1J746_ECOLX/72-195
E1JB22_ECOLX/267-389
E1JB22_ECOLX/64-187
E1JE19_ECOLX/232-354
E1JE19_ECOLX/27-155
E1JMI8_9LACO/1-92
E1JMI8_9LACO/170-290
E1JZJ7_DESFR/158-285
E1JZJ8_DESFR/169-299
E1K0G0_DESFR/275-397
E1K0G0_DESFR/72-195
E1K105_DESFR/278-400
E1K105_DESFR/75-198
E1K4W4_9EURY/80-210
E1K6B2_9EURY/90-218
E1K6B3_9EURY/218-345
E1K9D7_9FIRM/154-284
E1K9D8_9FIRM/89-223
E1KAS7_9FIRM/272-394
E1KAS7_9FIRM/69-192
E1KCU1_9FIRM/273-395
E1KCU1_9FIRM/68-191
E1KHU3_9FIRM/167-294
E1KHU4_9FIRM/159-287
E1KIF8_9FIRM/130-257
E1KIG8_9FIRM/149-276
E1KXA8_PEPMA/231-354
E1KXA8_PEPMA/29-151
E1L3G2_9ACTN/144-271
E1L3G3_9ACTN/93-221
E1L4X9_9FIRM/257-379
E1L4X9_9FIRM/61-177
E1L9A8_9FIRM/257-379
E1L9A8_9FIRM/61-177
E1LI37_STRMT/160-281
E1LI37_STRMT/2-93
E1LMZ5_STRMT/161-282
E1LMZ5_STRMT/3-94
E1LUM9_STRMT/160-281
E1LUM9_STRMT/2-93
E1LWD1_STROR/1-117
E1LWD1_STROR/184-305
E1M1X6_STRMT/208-329
E1M1X6_STRMT/22-141
E1M6V3_9STRE/160-266
E1M6V3_9STRE/2-93
E1MBX4_9ACTO/158-285
E1MBX5_9ACTO/131-259
E1MP05_9GAMM/275-397
E1MP05_9GAMM/71-194
E1MPP7_9GAMM/274-396
E1MPP7_9GAMM/71-194
E1MRW7_9GAMM/273-395
E1MRW7_9GAMM/69-193
E1NGG7_9LACO/19-137
E1NGG7_9LACO/201-323
E1NKP0_9LACO/19-137
E1NKP0_9LACO/201-323
E1NMU1_9LACO/19-137
E1NMU1_9LACO/201-323
E1NUL4_9LACO/20-138
E1NUL4_9LACO/202-324
E1NX01_9LACO/19-137
E1NX01_9LACO/201-323
E1P3J6_NEILA/279-401
E1P3J6_NEILA/75-198
E1PD38_ECOAB/275-397
E1PD38_ECOAB/72-195
E1PGU2_ECOAB/267-389
E1PGU2_ECOAB/64-187
E1PJB9_ECOAB/266-388
E1PJB9_ECOAB/63-186
E1PM76_CAMJM/260-382
E1PM76_CAMJM/60-179
E1QGL3_DESB2/228-349
E1QGL3_DESB2/25-148
E1QL84_DESB2/164-294
E1QL85_DESB2/154-280
E1QPJ6_VULDI/85-212
E1QQH9_VULDI/87-216
E1QQI1_VULDI/86-214
E1QTT5_VULDI/396-524
E1QZ56_OLSUV/145-272
E1QZ57_OLSUV/75-203
E1REQ1_METP4/135-265
E1REQ1_METP4/433-559
E1RFS7_METP4/150-278
E1RFS8_METP4/157-283
E1RFZ2_METP4/111-239
E1RFZ2_METP4/406-527
E1RI07_METP4/113-240
E1RI07_METP4/407-527
E1RIA7_METP4/137-266
E1RIA8_METP4/126-253
E1RJK3_METP4/46-174
E1RKM8_METP4/126-254
E1RKM8_METP4/421-542
E1RL70_XYLFG/274-396
E1RL70_XYLFG/71-194
E1RML1_XYLFG/128-251
E1RML1_XYLFG/332-454
E1RYI0_ECOUM/275-397
E1RYI0_ECOUM/72-195
E1S474_ECOUM/267-389
E1S474_ECOUM/64-187
E1S5B8_ECOUM/266-388
E1S5B8_ECOUM/63-186
E1SDA7_PANVC/268-390
E1SDA7_PANVC/64-187
E1SL36_FERBD/277-399
E1SL36_FERBD/74-197
E1SM25_FERBD/178-308
E1SM26_FERBD/156-283
E1SN13_FERBD/272-394
E1SN13_FERBD/69-192
E1SN77_FERBD/288-410
E1SN77_FERBD/84-207
E1T0C5_THESX/109-236
E1T0C6_THESX/133-259
E1T2S9_THESX/271-393
E1T2S9_THESX/68-191
E1T4G0_BURSG/274-396
E1T4G0_BURSG/71-194
E1TA11_BURSG/279-401
E1TA11_BURSG/73-198
E1TAJ2_BURSG/208-338
E1TAJ3_BURSG/236-363
E1TFE7_BURSG/159-285
E1TFE8_BURSG/172-302
E1TGS2_BURSG/114-240
E1TGS3_BURSG/153-281
E1TLN6_LACPS/217-339
E1TLN6_LACPS/32-150
E1UG54_LISML/15-134
E1UG54_LISML/213-335
E1UL07_BACAS/16-136
E1UL07_BACAS/215-337
E1V3I3_HALED/269-391
E1V3I3_HALED/66-189
E1V425_HALED/278-400
E1V425_HALED/74-197
E1V5F0_HALED/268-390
E1V5F0_HALED/65-188
E1VJZ1_9GAMM/127-253
E1VJZ2_9GAMM/170-298
E1VPC5_9GAMM/268-390
E1VPC5_9GAMM/64-187
E1VQG1_9GAMM/273-395
E1VQG1_9GAMM/70-193
E1VUW7_ARTAR/110-237
E1VUW8_ARTAR/176-303
E1VYK8_ARTAR/47-167
E1VYK9_ARTAR/51-178
E1W1I0_HAEP3/267-398
E1W1I0_HAEP3/63-186
E1W814_SALTS/266-388
E1W814_SALTS/63-186
E1WZ45_BACMS/274-396
E1WZ45_BACMS/71-194
E1X0F4_BACMS/265-393
E1X2A3_BACMS/275-397
E1X2A3_BACMS/73-195
E1X2S0_BACMS/128-255
E1X9U0_HAEI1/266-396
E1X9U0_HAEI1/62-185
E1XD94_STRZO/1-85
E1XD94_STRZO/152-273
E1XM87_STRZN/1-85
E1XM87_STRZN/152-273
E1XN85_STRZI/1-85
E1XN85_STRZI/152-273
E1Y215_LEGPN/268-390
E1Y215_LEGPN/65-188
E1Y2H5_LEGPN/276-398
E1Y2H5_LEGPN/72-195
E1YBH0_9DELT/280-402
E1YBH0_9DELT/78-200
E1YCT6_9DELT/279-401
E1YCT6_9DELT/76-199
E1YDL3_9DELT/266-388
E1YDL3_9DELT/65-188
E1YGN7_9DELT/271-393
E1YGN7_9DELT/68-191
E1YJQ0_9DELT/263-382
E1YJQ0_9DELT/65-187
E2CFF7_9RHOB/173-299
E2CFF8_9RHOB/183-313
E2JSR4_ECO57/266-388
E2JSR4_ECO57/63-186
E2K5F1_ECO57/275-397
E2K5F1_ECO57/72-195
E2K744_ECO57/266-388
E2K744_ECO57/63-186
E2KKS9_ECO57/275-397
E2KKS9_ECO57/72-195
E2KUP2_ECO57/266-388
E2KUP2_ECO57/63-186
E2L0P6_ECO57/275-397
E2L0P6_ECO57/72-195
E2MB59_PSESM/152-282
E2MB60_PSESM/128-255
E2MH15_PSESM/270-392
E2MH15_PSESM/67-190
E2MHB9_PSESM/275-397
E2MHB9_PSESM/71-194
E2MMP7_PSESM/230-353
E2MMP7_PSESM/29-155
E2MQV2_FRANO/279-401
E2MQV2_FRANO/74-198
E2MXX2_9CORY/78-200
E2NV59_9FIRM/202-324
E2NV59_9FIRM/7-124
E2P029_PASHA/238-360
E2P029_PASHA/34-157
E2P9Z7_PASHA/267-389
E2P9Z7_PASHA/63-186
E2PCV9_NEIPO/279-401
E2PCV9_NEIPO/75-198
E2Q9P1_STRCL/118-242
E2Q9P2_STRCL/120-245
E2QDX7_ECOLX/275-397
E2QDX7_ECOLX/72-195
E2QF32_ECOLX/266-388
E2QF32_ECOLX/63-186
E2QFI4_ECOLX/267-389
E2QFI4_ECOLX/64-187
E2S5R4_9CORY/64-187
E2SCW9_9ACTO/106-235
E2SCX0_9ACTO/168-296
E2SDL6_9ACTO/146-273
E2SDL7_9ACTO/158-285
E2SE74_9ACTO/164-291
E2SE75_9ACTO/112-240
E2SFI2_9ACTO/96-220
E2SJ22_9FIRM/188-310
E2SLC0_9FIRM/14-136
E2SLC0_9FIRM/213-334
E2SPE7_9FIRM/66-194
E2SPE8_9FIRM/94-227
E2SSP8_9RALS/183-313
E2SSP9_9RALS/141-268
E2SXQ1_9RALS/272-394
E2SXQ1_9RALS/69-192
E2SYK2_9RALS/167-297
E2SYK3_9RALS/157-284
E2T4X3_9RALS/294-416
E2T4X3_9RALS/90-213
E2T599_9RALS/12-135
E2T599_9RALS/212-331
E2T6F8_MYCTU/49-179
E2T6F9_MYCTU/81-207
E2TSI1_MYCTU/96-222
E2U409_MYCTU/49-179
E2U410_MYCTU/96-222
E2U4U4_MYCTU/49-179
E2U4U5_MYCTU/96-222
E2UFI3_MYCTU/96-222
E2URX8_MYCTU/49-179
E2URX9_MYCTU/96-222
E2V356_MYCTU/96-222
E2VNR5_MYCTU/49-179
E2VNR6_MYCTU/81-207
E2W017_MYCTU/80-210
E2W018_MYCTU/96-222
E2WB68_MYCTU/25-155
E2WB69_MYCTU/81-207
E2WN81_MYCTU/81-207
E2WR38_ECOLX/266-388
E2WR38_ECOLX/63-186
E2WX74_ECOLX/267-389
E2WX74_ECOLX/64-187
E2WYL0_ECOLX/275-397
E2WYL0_ECOLX/72-195
E2X2Q1_SHIDY/233-357
E2X2Q1_SHIDY/31-158
E2X6X9_SHIDY/275-397
E2X6X9_SHIDY/72-195
E2XCS3_SHIDY/42-94
E2XCS4_SHIDY/1-59
E2XCS4_SHIDY/139-260
E2XLD9_PSEFL/272-394
E2XLD9_PSEFL/68-191
E2XUY5_PSEFL/270-392
E2XUY5_PSEFL/67-190
E2XZE7_PSEFL/263-384
E2XZE7_PSEFL/61-184
E2Y1S4_ENTFA/217-339
E2Y1S4_ENTFA/24-143
E2YDQ7_ENTFA/217-339
E2YDQ7_ENTFA/24-143
E2YQ49_ENTFA/217-339
E2YQ49_ENTFA/24-143
E2YTD4_ENTFA/217-339
E2YTD4_ENTFA/24-143
E2Z5M9_ENTFA/217-339
E2Z5M9_ENTFA/24-143
E2ZDL7_9FIRM/266-388
E2ZDL7_9FIRM/64-186
E2ZP00_PSEAE/1-87
E2ZP00_PSEAE/167-289
E2ZSJ8_PSEAE/159-289
E2ZSJ9_PSEAE/127-254
E2ZTF9_PSEAE/275-397
E2ZTF9_PSEAE/71-194
E2ZV16_PSEAE/264-386
E2ZV16_PSEAE/62-185
E2ZWJ5_PSEAE/274-396
E2ZWJ5_PSEAE/71-194
E3B754_9MICO/117-245
E3B755_9MICO/158-285
E3B7J1_9MICO/103-195
E3BGX8_9VIBR/131-258
E3BGX9_9VIBR/141-270
E3BIX7_9VIBR/276-398
E3BIX7_9VIBR/73-196
E3BK69_9VIBR/136-262
E3BK70_9VIBR/151-280
E3BLF8_9VIBR/132-268
E3BLF9_9VIBR/141-271
E3BM19_9VIBR/274-396
E3BM19_9VIBR/70-193
E3BSK9_9LACO/19-137
E3BSK9_9LACO/201-323
E3BXY6_9LACO/19-137
E3BXY6_9LACO/201-323
E3BZD9_9LACO/19-137
E3BZD9_9LACO/201-323
E3C3W6_9LACO/19-137
E3C3W6_9LACO/201-323
E3CA79_9LACO/1-115
E3CA79_9LACO/188-310
E3CEQ9_STRPA/1-72
E3CEQ9_STRPA/139-260
E3CLX3_STRDO/1-106
E3CLX3_STRDO/173-294
E3CN38_STRVE/319-438
E3CN38_STRVE/509-630
E3CXB6_9BACT/257-376
E3CXB6_9BACT/65-188
E3CYV2_9BACT/276-398
E3CYV2_9BACT/74-196
E3D6P6_NEIM7/279-401
E3D6P6_NEIM7/75-198
E3D7A3_GARV3/62-197
E3DDJ6_ERWSE/268-390
E3DDJ6_ERWSE/64-187
E3DDK7_ERWSE/270-392
E3DDK7_ERWSE/67-190
E3DGR3_ERWSE/239-362
E3DGR3_ERWSE/36-164
E3DHA6_ERWSE/240-360
E3DHA6_ERWSE/42-164
E3DR89_HALPG/284-406
E3DR89_HALPG/81-204
E3DRI2_HALPG/11-133
E3DRI2_HALPG/214-335
E3DYK0_BACA1/16-136
E3DYK0_BACA1/215-337
E3EDM2_PAEPS/89-223
E3FBJ6_CORP9/77-205
E3FK30_STIAD/282-404
E3FK30_STIAD/79-202
E3FPK7_STIAD/156-283
E3FPK8_STIAD/113-240
E3FVF9_STIAD/287-409
E3FVF9_STIAD/84-207
E3G248_ENTCS/269-391
E3G248_ENTCS/66-189
E3G6G1_ENTCS/12-135
E3G6G1_ENTCS/212-332
E3G966_ENTCS/248-370
E3G966_ENTCS/45-168
E3GIH2_EUBLK/18-140
E3GIH2_EUBLK/219-341
E3GJ30_EUBLK/228-350
E3GJ30_EUBLK/25-148
E3GQ33_EUBLK/265-387
E3GQ33_EUBLK/62-185
E3GSD3_HAEI2/266-396
E3GSD3_HAEI2/62-185
E3GY96_METFV/185-325
E3GYV8_METFV/105-232
E3H0J2_ROTDC/336-461
E3H4F5_ROTDC/173-300
E3H4F6_ROTDC/111-239
E3H9S5_ILYPC/269-391
E3H9S5_ILYPC/66-189
E3HAG4_ILYPC/271-393
E3HAG4_ILYPC/68-191
E3HFZ2_ACHXA/185-314
E3HFZ3_ACHXA/141-267
E3HIW1_ACHXA/113-239
E3HIW2_ACHXA/151-279
E3HR18_ACHXA/270-392
E3HR18_ACHXA/67-190
E3HZL7_RHOVT/265-387
E3HZL7_RHOVT/62-185
E3IFV7_GEOS0/271-393
E3IFV7_GEOS0/68-191
E3IH83_GEOS0/14-134
E3IH83_GEOS0/213-335
E3IL61_DESVR/275-397
E3IL61_DESVR/72-195
E3ISK7_DESVR/153-279
E3ISK8_DESVR/178-308
E3J0U8_FRASU/185-312
E3J0U9_FRASU/111-239
E3J7E0_FRASU/339-487
E3PCF6_ECOH1/266-388
E3PCF6_ECOH1/63-186
E3PJ84_ECOH1/275-397
E3PJ84_ECOH1/72-195
E3PL11_ECOH1/1-120
E3PL11_ECOH1/200-322
E3PU55_CLOSD/274-396
E3PU55_CLOSD/71-194
E3PX16_CLOSD/15-137
E3PX16_CLOSD/217-339
E3R423_9LACO/20-139
E3R423_9LACO/203-325
E3R945_9LACO/203-325
E3R945_9LACO/21-138
E3XLH4_ECOLX/266-388
E3XLH4_ECOLX/63-186
E3XU02_ECOLX/275-397
E3XU02_ECOLX/72-195
E3YAD5_SHIFL/266-388
E3YAD5_SHIFL/63-186
E3YFY7_LISMO/15-134
E3YFY7_LISMO/213-335
E3YYP9_LISIN/1-52
E3Z7B3_LISIN/15-134
E3Z7B3_LISIN/213-335
E3ZG62_LISIV/32-154
E3ZQ80_LISSE/1-69
E3ZYY1_LISSE/1-117
E4A4H6_PROAC/114-247
E4A4P6_PROAC/110-238
E4AGH8_PROAC/110-238
E4AIB2_PROAC/157-284
E4AIB3_PROAC/139-265
E4AIG4_PROAC/12-145
E4AK74_PROAC/110-238
E4AKT3_PROAC/12-145
E4AVV1_PROAC/110-238
E4AWG8_PROAC/12-145
E4B091_PROAC/114-247
E4B0X5_PROAC/110-238
E4B736_PROAC/110-238
E4B7M8_PROAC/12-145
E4BKC3_PROAC/157-284
E4BKC4_PROAC/139-265
E4BKH4_PROAC/12-145
E4BL60_PROAC/110-238
E4BNI5_PROAC/114-247
E4BSV1_PROAC/110-238
E4BUC4_PROAC/110-238
E4BV74_PROAC/12-145
E4C358_PROAC/12-145
E4C485_PROAC/110-238
E4CA27_PROAC/114-247
E4CAQ0_PROAC/110-238
E4CFR6_PROAC/12-145
E4CHW9_PROAC/110-238
E4CNX8_PROAC/114-247
E4CPQ1_PROAC/110-238
E4CXJ1_PROAC/110-238
E4CY66_PROAC/12-145
E4D301_PROAC/110-238
E4D3M6_PROAC/12-145
E4DFJ6_PROAC/110-238
E4DG70_PROAC/12-145
E4DLP3_PROAC/110-238
E4DMA8_PROAC/12-145
E4DUQ5_PROAC/110-238
E4DVA5_PROAC/12-145
E4DX31_PROAC/110-238
E4DYT2_PROAC/114-247
E4E675_PROAC/12-145
E4EAZ5_PROAC/110-238
E4ECI9_PROAC/110-238
E4EE22_PROAC/12-145
E4EJR7_PROAC/110-238
E4ELN8_PROAC/12-145
E4ERP9_PROAC/110-238
E4ETU8_PROAC/114-247
E4F1Y4_PROAC/114-247
E4F2R5_PROAC/110-238
E4F712_PROAC/12-145
E4F7N3_PROAC/110-238
E4FET8_PROAC/12-145
E4FFK2_PROAC/110-238
E4FM58_PROAC/114-247
E4FMS8_PROAC/110-238
E4FTE1_PROAC/110-238
E4FTQ6_PROAC/12-145
E4G5X6_PROAC/110-238
E4G6J9_PROAC/12-145
E4G933_PROAC/110-238
E4GCR6_PROAC/12-145
E4GHX4_PROAC/114-247
E4GJ01_PROAC/110-238
E4GNF4_PROAC/114-247
E4GP64_PROAC/110-238
E4GZK9_PROAC/110-238
E4H077_PROAC/12-145
E4H3T0_PROAC/110-238
E4H4F5_PROAC/12-145
E4HDJ3_PROAC/12-145
E4HE54_PROAC/110-238
E4HIR5_PROAC/110-238
E4HKV4_PROAC/157-284
E4HKV5_PROAC/139-265
E4HL07_PROAC/12-145
E4HV35_PROAC/110-238
E4HVR6_PROAC/12-145
E4HZ09_PROAC/110-238
E4HZ85_PROAC/12-145
E4I7Q5_ENTFC/218-339
E4I7Q5_ENTFC/25-144
E4IDC2_ENTFC/218-339
E4IDC2_ENTFC/25-144
E4INV9_ENTFC/218-339
E4INV9_ENTFC/25-144
E4IZ26_ENTFC/218-339
E4IZ26_ENTFC/25-144
E4J5N9_ENTFC/218-339
E4J5N9_ENTFC/25-144
E4JE06_ENTFC/218-339
E4JE06_ENTFC/25-144
E4K5W7_9FIRM/271-393
E4K5W7_9FIRM/68-191
E4KNK1_9LACT/229-351
E4KNK1_9LACT/31-150
E4KXM7_9FIRM/259-381
E4KXM7_9FIRM/64-185
E4L692_9STRE/1-120
E4L692_9STRE/187-308
E4L9P8_9FIRM/262-384
E4L9P8_9FIRM/65-186
E4LDC7_9FIRM/258-380
E4LDC7_9FIRM/61-178
E4LJX8_9FIRM/274-396
E4LJX8_9FIRM/70-194
E4LPB4_9CLOT/188-310
E4LPB4_9CLOT/6-116
E4LQ93_9CLOT/14-136
E4LQ93_9CLOT/212-334
E4LZS0_9CLOT/264-386
E4LZS0_9CLOT/63-186
E4M323_9FIRM/199-326
E4M324_9FIRM/187-314
E4M329_9FIRM/86-214
E4M330_9FIRM/162-289
E4M579_9FIRM/273-395
E4M579_9FIRM/72-194
E4MJN4_9FIRM/19-141
E4MJN4_9FIRM/221-343
E4MMT6_9FIRM/274-397
E4N200_KITSK/117-245
E4NDW2_KITSK/126-251
E4NDW3_KITSK/146-275
E4NP47_HALBP/103-236
E4NPH7_HALBP/158-288
E4NPH7_HALBP/469-593
E4NQ30_HALBP/177-306
E4NQ30_HALBP/505-632
E4NSP4_HALBP/155-285
E4NSP4_HALBP/420-554
E4P052_BIFBP/6-133
E4P3Z4_ECO8N/266-388
E4P3Z4_ECO8N/63-186
E4P7Z5_ECO8N/275-397
E4P7Z5_ECO8N/72-195
E4PBK2_ECO8N/267-389
E4PBK2_ECO8N/64-187
E4PH71_MARAH/275-397
E4PH71_MARAH/71-194
E4PM39_MARAH/272-394
E4PM39_MARAH/69-192
E4PMQ3_MARAH/275-397
E4PMQ3_MARAH/72-195
E4PRX2_MARAH/126-262
E4PRX3_MARAH/148-277
E4Q3R7_CALOW/271-393
E4Q3R7_CALOW/68-191
E4Q7B4_CALH1/271-393
E4Q7B4_CALH1/68-191
E4QJD7_METS6/273-395
E4QJD7_METS6/69-192
E4QL16_METS6/265-386
E4QL16_METS6/62-185
E4QM03_METS6/265-386
E4QM03_METS6/62-185
E4QNW1_METS6/269-391
E4QNW1_METS6/65-188
E4QWK3_HAEI6/266-397
E4QWK3_HAEI6/62-185
E4R0U5_BIFLM/49-192
E4R6I7_PSEPB/268-390
E4R6I7_PSEPB/65-188
E4RB97_PSEPB/266-387
E4RB97_PSEPB/63-186
E4RGU1_PSEPB/292-414
E4RGU1_PSEPB/88-211
E4RLD0_HALSL/1-98
E4RLD0_HALSL/178-300
E4RLF9_HALSL/273-395
E4RLF9_HALSL/70-193
E4S4A1_CALKI/271-393
E4S4A1_CALKI/68-191
E4S5Q7_CALKI/123-250
E4S5Q8_CALKI/132-264
E4SB58_CALK2/271-393
E4SB58_CALK2/68-191
E4SNG6_LACAR/20-139
E4SNG6_LACAR/203-325
E4ST13_STRTN/165-286
E4ST13_STRTN/5-94
E4SXY7_LACDN/19-137
E4SXY7_LACDN/202-324
E4TEK4_CALNY/275-397
E4TEK4_CALNY/72-195
E4TFI0_CALNY/271-393
E4TFI0_CALNY/65-188
E4TX38_SULKY/281-403
E4TX38_SULKY/77-200
E4TXD7_SULKY/212-331
E4TXD7_SULKY/8-130
E4TXH9_SULKY/274-398
E4TXH9_SULKY/68-193
E4U177_SULKY/281-403
E4U177_SULKY/77-200
E4U6Y7_OCEP5/265-388
E4U6Y7_OCEP5/62-185
E4U855_OCEP5/272-395
E4U855_OCEP5/70-192
E4UAN2_OCEP5/271-394
E4UAN2_OCEP5/68-190
E4UBZ7_LIBSC/177-307
E4UBZ8_LIBSC/160-287
E4VB37_BIFBI/36-163
E4VIW4_9HELI/239-360
E4VIW4_9HELI/35-158
E4WCK8_RHOE1/59-183
E4WG55_RHOE1/454-581
E4WG56_RHOE1/156-283
E4WLH9_LISDA/138-265
E4WLI0_LISDA/164-293
E4ZBA3_NEIL0/279-401
E4ZBA3_NEIL0/75-198
E5AJ58_CHLPS/261-383
E5AJ58_CHLPS/60-183
E5AKF7_BURRH/274-396
E5AKF7_BURRH/71-194
E5ALI3_BURRH/284-406
E5ALI3_BURRH/81-203
E5B8E0_ERWAM/268-390
E5B8E0_ERWAM/64-187
E5B8F0_ERWAM/270-392
E5B8F0_ERWAM/67-190
E5BIN0_9FUSO/261-383
E5BIN0_9FUSO/59-182
E5BPH1_9FUSO/261-383
E5BPH1_9FUSO/59-182
E5BWG2_9FUSO/1-77
E5BWG3_9FUSO/45-167
E5C3F1_9FUSO/261-383
E5C3F1_9FUSO/59-182
E5CMC3_STAHO/223-345
E5CMC3_STAHO/24-144
E5FR45_9GAMM/274-396
E5FR45_9GAMM/71-194
E5QV02_STAAH/225-347
E5QV02_STAAH/26-146
E5R699_STAAG/225-347
E5R699_STAAG/26-146
E5TA79_STAAU/225-347
E5TA79_STAAU/26-146
E5TI89_STAAU/225-347
E5TI89_STAAU/26-146
E5TV64_STAAU/225-347
E5TV64_STAAU/26-146
E5U2D3_ALCXX/24-133
E5U2Q3_ALCXX/1-67
E5UAN7_ALCXX/142-269
E5UAN8_ALCXX/110-239
E5UB35_ALCXX/113-239
E5UB36_ALCXX/107-235
E5UL93_NEIMU/282-404
E5UL93_NEIMU/78-201
E5V146_9BACL/20-111
E5V147_9BACL/94-216
E5VLL6_9FIRM/290-428
E5VLL7_9FIRM/79-210
E5VPL3_9FIRM/1-119
E5VT50_9FIRM/267-389
E5VT50_9FIRM/64-188
E5VUZ8_9FIRM/236-368
E5VUZ9_9FIRM/84-217
E5W097_9BACI/11-131
E5W097_9BACI/210-332
E5WII8_9BACI/14-134
E5WII8_9BACI/213-335
E5X8V6_9ACTN/272-394
E5X8V6_9ACTN/69-192
E5X907_9ACTN/14-136
E5X907_9ACTN/216-341
E5XA63_9ACTN/153-280
E5XA64_9ACTN/147-302
E5XA80_9ACTN/135-262
E5XA81_9ACTN/158-286
E5XFZ6_9FIRM/31-163
E5XFZ7_9FIRM/274-418
E5Y1A4_9BIFI/49-192
E5Y4E9_BILWA/282-404
E5Y4E9_BILWA/79-202
E5Y6Z2_BILWA/229-354
E5Y6Z2_BILWA/32-153
E5YBJ2_BILWA/277-399
E5YBJ2_BILWA/74-197
E5YET7_9ENTR/122-247
E5YET8_9ENTR/138-267
E5YIU1_9ENTR/267-389
E5YIU1_9ENTR/63-186
E5Z3F1_9BACL/152-287
E5Z3F2_9BACL/111-245
E5Z7W6_CAMJE/260-382
E5Z7W6_CAMJE/60-179
E5ZFC4_CAMJE/260-382
E5ZFC4_CAMJE/60-179
E5ZLA6_CAMJE/1-59
E5ZLA7_CAMJE/60-179
E5ZQ84_ECOLX/275-397
E5ZQ84_ECOLX/72-195
E6A050_ECOLX/266-388
E6A050_ECOLX/63-186
E6A1Q6_ECOLX/267-389
E6A1Q6_ECOLX/64-187
E6A4E8_ECOLX/266-388
E6A4E8_ECOLX/63-186
E6AAU0_ECOLX/267-389
E6AAU0_ECOLX/64-187
E6ADV6_ECOLX/275-397
E6ADV6_ECOLX/72-195
E6AK21_ECOLX/266-388
E6AK21_ECOLX/63-186
E6ANZ9_ECOLX/267-389
E6ANZ9_ECOLX/64-187
E6ARQ5_ECOLX/275-397
E6ARQ5_ECOLX/72-195
E6AWT0_ECOLX/232-354
E6AWT0_ECOLX/27-155
E6B0B6_ECOLX/267-389
E6B0B6_ECOLX/64-187
E6B7L2_ECOLX/266-388
E6B7L2_ECOLX/63-186
E6BI75_ECOLX/267-389
E6BI75_ECOLX/64-187
E6BLB0_ECOLX/266-388
E6BLB0_ECOLX/63-186
E6BR11_ECOLX/275-397
E6BR11_ECOLX/72-195
E6BRZ0_ECOLX/232-354
E6BRZ0_ECOLX/27-155
E6BWH7_PROAC/12-145
E6BX36_PROAC/110-238
E6C369_PROAC/12-145
E6C3R7_PROAC/110-238
E6CAJ0_PROAC/110-238
E6CE10_PROAC/114-247
E6CH93_PROAC/110-238
E6CHW7_PROAC/12-145
E6CQC1_PROAC/114-247
E6CR15_PROAC/110-238
E6CYB9_PROAC/110-238
E6CZ35_PROAC/12-145
E6D721_PROAC/110-238
E6D7S7_PROAC/12-145
E6DDU1_PROAC/110-238
E6DE73_PROAC/114-247
E6DNS3_PROAC/110-238
E6DPF4_PROAC/12-145
E6DSN2_PROAC/110-238
E6DTA4_PROAC/114-247
E6E3R2_PROAC/110-238
E6E447_PROAC/12-145
E6E6U5_PROAC/114-247
E6E7H8_PROAC/110-238
E6EEF4_PROAC/110-238
E6EF22_PROAC/12-145
E6ES11_ENTFA/217-339
E6ES11_ENTFA/24-143
E6F237_ENTFA/217-339
E6F237_ENTFA/24-143
E6F8I9_ENTFA/217-339
E6F8I9_ENTFA/24-143
E6FJ27_ENTFA/217-339
E6FJ27_ENTFA/24-143
E6FP65_ENTFA/217-339
E6FP65_ENTFA/24-143
E6FTS5_ENTFA/217-339
E6FTS5_ENTFA/24-143
E6G4U7_ENTFA/217-339
E6G4U7_ENTFA/24-143
E6G963_ENTFA/217-339
E6G963_ENTFA/24-143
E6GP69_ENTFA/217-339
E6GP69_ENTFA/24-143
E6GRT2_ENTFA/217-339
E6GRT2_ENTFA/24-143
E6H2W5_ENTFA/217-339
E6H2W5_ENTFA/24-143
E6HHF4_ENTFA/217-339
E6HHF4_ENTFA/24-143
E6HNX1_ENTFA/217-339
E6HNX1_ENTFA/24-143
E6HT24_ENTFA/217-339
E6HT24_ENTFA/24-143
E6I697_ENTFA/217-339
E6I697_ENTFA/24-143
E6ICV0_ENTFA/1-63
E6ICV0_ENTFA/137-259
E6ILF9_ENTFA/217-339
E6ILF9_ENTFA/24-143
E6IXT4_ENTFA/217-339
E6IXT4_ENTFA/24-143
E6J0Q7_STRAP/210-331
E6J0Q7_STRAP/24-143
E6J7S5_9ACTO/3-69
E6JCZ8_9ACTO/146-273
E6JCZ9_9ACTO/162-289
E6JMG6_STAEP/224-346
E6JMG6_STAEP/25-145
E6JTA7_9SPIO/267-389
E6JTA7_9SPIO/63-186
E6K2A7_PARDN/66-197
E6KJ23_STRSA/208-329
E6KJ23_STRSA/22-141
E6KUR4_9ACTO/116-244
E6KUR5_9ACTO/162-288
E6KZA8_9PAST/267-398
E6KZA8_9PAST/63-186
E6L759_9PROT/3-119
E6L760_9PROT/61-182
E6L7Q1_CAMUP/263-385
E6L7Q1_CAMUP/60-182
E6LDT1_9ENTE/17-136
E6LDT1_9ENTE/209-331
E6LKH1_9FIRM/95-228
E6LQI4_9FIRM/149-277
E6LTF8_9LACO/19-137
E6LTF8_9LACO/201-323
E6M0A5_9ACTO/168-295
E6M0A6_9ACTO/121-249
E6M239_9ACTO/121-249
E6M240_9ACTO/168-295
E6M790_STALU/223-345
E6M790_STALU/24-144
E6MKB8_9FIRM/228-350
E6MKB8_9FIRM/25-148
E6MYQ7_NEIMH/279-401
E6MYQ7_NEIMH/75-198
E6PE31_9ZZZZ/1-70
E6PE31_9ZZZZ/152-274
E6PK04_9ZZZZ/273-395
E6PK04_9ZZZZ/70-193
E6PTF8_9ZZZZ/270-392
E6PTF8_9ZZZZ/66-189
E6QAS5_9ZZZZ/285-407
E6QAS5_9ZZZZ/81-204
E6QB54_9ZZZZ/274-400
E6QB54_9ZZZZ/75-198
E6QDG0_9ZZZZ/285-407
E6QDG0_9ZZZZ/81-204
E6QE81_9ZZZZ/145-273
E6QE83_9ZZZZ/168-298
E6QGR3_9ZZZZ/16-164
E6QGR3_9ZZZZ/244-361
E6QI39_9ZZZZ/265-387
E6QI39_9ZZZZ/63-185
E6QQG9_9ZZZZ/276-398
E6QQG9_9ZZZZ/73-196
E6QRF6_9ZZZZ/282-404
E6QRF6_9ZZZZ/78-201
E6QVE9_9ZZZZ/225-351
E6QVE9_9ZZZZ/26-149
E6RJ02_PSEU9/279-401
E6RJ02_PSEU9/75-198
E6RMX3_PSEU9/238-360
E6RMX3_PSEU9/35-158
E6RUE2_CAMJS/260-382
E6RUE2_CAMJS/60-179
E6RZL8_CAMJC/260-382
E6RZL8_CAMJC/60-179
E6S654_INTC7/118-246
E6S655_INTC7/177-304
E6S8T2_INTC7/485-611
E6S8T3_INTC7/163-290
E6S990_INTC7/69-199
E6SHT5_THEM7/273-395
E6SHT5_THEM7/72-194
E6SL82_THEM7/162-289
E6SL88_THEM7/192-319
E6SL89_THEM7/233-360
E6SZI4_SHEB6/275-397
E6SZI4_SHEB6/72-195
E6T473_SHEB6/272-394
E6T473_SHEB6/69-192
E6T5N3_SHEB6/291-413
E6T5N3_SHEB6/87-210
E6TIK0_MYCSR/47-181
E6TIK1_MYCSR/91-217
E6TWY8_BACCJ/14-133
E6TWY8_BACCJ/210-332
E6TZN8_BACCJ/271-393
E6TZN8_BACCJ/68-191
E6U304_ETHHY/269-391
E6U304_ETHHY/67-189
E6UE13_RUMA7/265-386
E6UE13_RUMA7/64-187
E6UJB4_RUMA7/119-248
E6UJB5_RUMA7/148-276
E6UML1_CLOTL/93-227
E6UML2_CLOTL/150-280
E6UNR5_CLOTL/272-394
E6UNR5_CLOTL/69-192
E6UWS5_VARPD/281-403
E6UWS5_VARPD/78-201
E6UZV8_VARPD/280-402
E6UZV8_VARPD/76-199
E6V165_VARPD/156-284
E6V166_VARPD/118-245
E6V4H9_VARPD/118-245
E6V4I0_VARPD/156-284
E6V557_VARPD/163-290
E6V558_VARPD/171-301
E6VK21_RHOPX/184-314
E6VK22_RHOPX/156-283
E6VYN5_DESAO/172-302
E6VYN6_DESAO/156-283
E6W541_DESIS/275-397
E6W541_DESIS/72-195
E6W611_DESIS/287-409
E6W611_DESIS/84-207
E6W6Q7_DESIS/272-394
E6W6Q7_DESIS/68-191
E6W7N1_PANSA/268-390
E6W7N1_PANSA/64-187
E6WQR0_PSEUU/289-411
E6WQR0_PSEUU/85-208
E6WR52_PSEUU/268-390
E6WR52_PSEUU/66-188
E6WXD3_PSEUU/156-284
E6WXD4_PSEUU/114-241
E6WY94_NITSE/272-396
E6WY94_NITSE/66-191
E6X1X9_NITSE/282-404
E6X1X9_NITSE/76-199
E6XG85_SHEP2/40-151
E6XGB4_SHEP2/275-397
E6XGB4_SHEP2/72-195
E6XH81_SHEP2/272-394
E6XH81_SHEP2/69-192
E6XQ13_SHEP2/290-412
E6XQ13_SHEP2/86-209
E7A8A1_HAEIF/266-396
E7A8A1_HAEIF/62-185
E7AFS1_HAEIF/266-396
E7AFS1_HAEIF/62-185
E7AZR2_YERE1/135-264
E7AZR3_YERE1/126-252
E7B3E7_YERE1/60-182
E7B3E8_YERE1/68-161
E7B479_YERE1/268-390
E7B479_YERE1/64-187
E7BFK5_NEIMW/279-401
E7BFK5_NEIMW/75-198
E7C234_9BACT/282-404
E7C234_9BACT/79-202
E7C579_9BACT/285-407
E7C579_9BACT/82-205
E7FMT5_9LACO/1-115
E7FMT5_9LACO/188-310
E7FV40_ERYRH/143-270
E7FV41_ERYRH/166-293
E7G5X3_9FIRM/11-133
E7G5X3_9FIRM/212-334
E7GCJ5_9FIRM/263-385
E7GCJ5_9FIRM/62-185
E7GCX0_9FIRM/202-324
E7GCX0_9FIRM/7-124
E7GEK8_9FIRM/153-282
E7GHT6_CLOSY/17-139
E7GHT6_CLOSY/219-341
E7GR87_CLOSY/272-394
E7GR87_CLOSY/69-192
E7GZG2_STRAP/1-117
E7GZG2_STRAP/184-305
E7GZX0_9BURK/158-284
E7GZX1_9BURK/161-291
E7H3Z9_9BURK/158-287
E7H400_9BURK/123-247
E7H7F5_ECOLX/266-388
E7H7F5_ECOLX/63-186
E7HYB5_ECOLX/266-388
E7HYB5_ECOLX/63-186
E7I131_ECOLX/18-143
E7I131_ECOLX/218-342
E7I9H3_ECOLX/275-397
E7I9H3_ECOLX/72-195
E7IEL4_ECOLX/266-388
E7IEL4_ECOLX/63-186
E7IQJ2_ECOLX/275-397
E7IQJ2_ECOLX/72-195
E7IYD7_ECOLX/266-388
E7IYD7_ECOLX/63-186
E7J8K9_ECOLX/275-397
E7J8K9_ECOLX/72-195
E7JB28_ECOLX/233-307
E7JB28_ECOLX/31-158
E7JD08_ECOLX/266-388
E7JD08_ECOLX/63-186
E7JEJ2_ECOLX/18-143
E7JEJ2_ECOLX/218-342
E7JHJ1_ECOLX/266-388
E7JHJ1_ECOLX/63-186
E7JMQ9_ECOLX/275-397
E7JMQ9_ECOLX/72-195
E7K3C0_SHISO/266-388
E7K3C0_SHISO/63-186
E7MAP9_9BACL/130-264
E7MAQ0_9BACL/85-217
E7ME17_STAAU/225-347
E7ME17_STAAU/26-146
E7MM71_9FIRM/1-109
E7MUM3_STAAU/225-347
E7MUM3_STAAU/26-146
E7N462_9FIRM/274-396
E7N462_9FIRM/70-194
E7N5Q5_9ACTO/180-307
E7N5Q6_9ACTO/110-238
E7NCB7_9ACTO/170-298
E7NCB8_9ACTO/107-236
E7P0I1_PSESG/275-397
E7P0I1_PSESG/71-194
E7P4A8_PSESG/272-394
E7P4A8_PSESG/69-192
E7P701_PSESG/270-392
E7P701_PSESG/67-190
E7PAP2_PSESG/127-254
E7PAP3_PSESG/152-282
E7PIX2_PSESG/152-282
E7PIX3_PSESG/127-254
E7PJL0_PSESG/275-397
E7PJL0_PSESG/71-194
E7PN23_PSESG/272-394
E7PN23_PSESG/69-192
E7PQP0_PSESG/270-392
E7PQP0_PSESG/67-190
E7PXF0_STRDY/213-334
E7PXF0_STRDY/27-146
E7QQ41_9EURY/101-233
E7QS52_9EURY/179-307
E7QS52_9EURY/483-610
E7QUI8_9EURY/155-285
E7QUI8_9EURY/466-590
E7QX95_9EURY/160-291
E7QX95_9EURY/427-558
E7RFI8_9BACL/20-140
E7RFI8_9BACL/217-339
E7RIJ0_9BACL/270-392
E7RIJ0_9BACL/67-190
E7RV00_9BURK/123-250
E7RV01_9BURK/158-286
E7RWT6_9BURK/1-66
E7RWT8_9BURK/271-393
E7RWT8_9BURK/68-191
E7RYM3_9BURK/285-407
E7RYM3_9BURK/81-204
E7S6V7_STRAG/160-281
E7S6V7_STRAG/3-93
E7S7T0_9STRE/210-331
E7S7T0_9STRE/24-143
E7SMN4_SHIDY/275-397
E7SMN4_SHIDY/72-195
E7SQX4_SHIDY/63-186
E7SQX5_SHIDY/1-108
E7SWN9_SHIBO/275-397
E7SWN9_SHIBO/72-195
E7SYY0_SHIBO/267-389
E7SYY0_SHIBO/64-187
E7T0G5_SHIBO/266-388
E7T0G5_SHIBO/63-186
E7TFZ0_SHIFL/275-397
E7TFZ0_SHIFL/72-195
E7THQ1_SHIFL/266-388
E7THQ1_SHIFL/63-186
E7TQ89_ECO57/266-388
E7TQ89_ECO57/63-186
E7U065_ECO57/1-77
E7U065_ECO57/157-279
E7U0U3_ECOLX/266-388
E7U0U3_ECOLX/63-186
E7U8L4_ECOLX/275-397
E7U8L4_ECOLX/72-195
E7UIS8_ECOLX/266-388
E7UIS8_ECOLX/63-186
E7UP02_ECOLX/238-363
E7UP02_ECOLX/36-163
E7V4T4_SALTY/266-388
E7V4T4_SALTY/63-186
E7V7Z6_SALMO/266-388
E7V7Z6_SALMO/63-186
E7VJP3_SALMO/266-388
E7VJP3_SALMO/63-186
E7VZU3_SALMO/266-388
E7VZU3_SALMO/63-186
E7WBV8_SALMO/266-388
E7WBV8_SALMO/63-186
E7WRT6_SALMO/266-388
E7WRT6_SALMO/63-186
E7WXU0_SALMO/266-388
E7WXU0_SALMO/63-186
E7XBS4_SALMO/266-388
E7XBS4_SALMO/63-186
E7XMC1_SALMO/266-388
E7XMC1_SALMO/63-186
E7Y4U7_SALMO/266-388
E7Y4U7_SALMO/63-186
E7Y5T9_SALMO/266-388
E7Y5T9_SALMO/63-186
E7YTH0_SALMO/266-388
E7YTH0_SALMO/63-186
E7Z0M0_SALMO/266-388
E7Z0M0_SALMO/63-186
E7ZGX9_SALMO/266-388
E7ZGX9_SALMO/63-186
E7ZPL0_SALMO/266-388
E7ZPL0_SALMO/63-186
E8A2A1_SALMO/266-388
E8A2A1_SALMO/63-186
E8AH66_SALMO/266-388
E8AH66_SALMO/63-186
E8AMC2_SALMO/266-388
E8AMC2_SALMO/63-186
E8AXH5_SALMO/266-388
E8AXH5_SALMO/63-186
E8B847_SALMO/266-388
E8B847_SALMO/63-186
E8BVC4_SALMO/266-388
E8BVC4_SALMO/63-186
E8BX47_SALMO/266-388
E8BX47_SALMO/63-186
E8CDI6_SALMO/266-388
E8CDI6_SALMO/63-186
E8CRM0_SALMO/266-388
E8CRM0_SALMO/63-186
E8D799_SALMO/266-388
E8D799_SALMO/63-186
E8DGF1_SALMO/266-388
E8DGF1_SALMO/63-186
E8DWQ7_SALMO/266-388
E8DWQ7_SALMO/63-186
E8E0D9_SALMO/266-388
E8E0D9_SALMO/63-186
E8ECH7_SALMO/266-388
E8ECH7_SALMO/63-186
E8EWA2_SALMO/266-388
E8EWA2_SALMO/63-186
E8F0F6_SALMO/266-388
E8F0F6_SALMO/63-186
E8FH68_SALMO/266-388
E8FH68_SALMO/63-186
E8FUX9_SALMO/266-388
E8FUX9_SALMO/63-186
E8G2Z8_SALMO/266-388
E8G2Z8_SALMO/63-186
E8GJS8_SALMO/266-388
E8GJS8_SALMO/63-186
E8GS54_SALMO/266-388
E8GS54_SALMO/63-186
E8H210_ECO57/266-388
E8H210_ECO57/63-186
E8HFS3_ECOLX/266-388
E8HFS3_ECOLX/63-186
E8HUL1_ECOLX/266-388
E8HUL1_ECOLX/63-186
E8I8D8_ECOLX/266-388
E8I8D8_ECOLX/63-186
E8ID24_ECOLX/275-397
E8ID24_ECOLX/72-195
E8IMB7_ECOLX/266-388
E8IMB7_ECOLX/63-186
E8IRC4_ECOLX/275-397
E8IRC4_ECOLX/72-195
E8J182_ECO57/266-388
E8J182_ECO57/63-186
E8J5W7_ECO57/275-397
E8J5W7_ECO57/72-195
E8JL07_9ACTO/41-168
E8JRB9_STREI/17-136
E8JRB9_STREI/203-324
E8JWK5_STRCR/17-136
E8JWK5_STRCR/203-324
E8JXW0_9STRE/1-85
E8JXW0_9STRE/152-273
E8K814_STRPA/1-85
E8K814_STRPA/152-273
E8K9K6_9STRE/172-293
E8K9K6_9STRE/2-105
E8KHR0_9PAST/267-389
E8KHR0_9PAST/63-186
E8KM77_STRSA/270-392
E8KM77_STRSA/67-190
E8KS47_STRSA/18-137
E8KS47_STRSA/204-325
E8KSQ8_STRVE/1-85
E8KSQ8_STRVE/156-277
E8KZ23_9RHIZ/273-395
E8KZ23_9RHIZ/70-193
E8L352_9RHIZ/159-285
E8L353_9RHIZ/182-312
E8LCH2_9FIRM/17-139
E8LCH2_9FIRM/213-336
E8LPS6_9VIBR/154-281
E8LPS7_9VIBR/171-301
E8LQ59_9VIBR/274-396
E8LQ59_9VIBR/71-194
E8LV78_9VIBR/141-271
E8LV79_9VIBR/132-258
E8LVN4_9VIBR/287-409
E8LVN4_9VIBR/83-206
E8LWF4_9VIBR/151-280
E8LWF5_9VIBR/136-262
E8LY81_9VIBR/276-398
E8LY81_9VIBR/73-196
E8M170_9VIBR/138-265
E8M171_9VIBR/157-286
E8M1N5_9VIBR/277-399
E8M1N5_9VIBR/73-196
E8M2G4_9VIBR/274-396
E8M2G4_9VIBR/71-194
E8M4Z7_9VIBR/275-397
E8M4Z7_9VIBR/72-195
E8MD33_9VIBR/172-302
E8MD34_9VIBR/154-281
E8MNE6_BIFLS/1-143
E8MXL1_ANATU/149-276
E8MXL2_ANATU/176-303
E8N812_MICTS/18-131
E8NJY0_SALET/266-388
E8NJY0_SALET/63-186
E8P061_YERPH/14-137
E8P061_YERPH/217-339
E8P0R0_YERPH/268-390
E8P0R0_YERPH/64-187
E8P1X7_YERPH/123-250
E8P1X8_YERPH/135-264
E8PA03_ACIB1/278-400
E8PA03_ACIB1/74-197
E8PA40_ACIB1/271-393
E8PA40_ACIB1/69-191
E8PMZ1_THESS/272-395
E8PMZ1_THESS/70-192
E8QBH7_STRED/12-131
E8QBH7_STRED/198-319
E8R137_ISOPI/283-405
E8R137_ISOPI/80-203
E8R1W0_ISOPI/16-138
E8R1W0_ISOPI/221-345
E8R641_ISOPI/162-289
E8R642_ISOPI/175-305
E8R7X8_DESM0/109-239
E8R7X8_DESM0/385-512
E8RD44_9DELT/276-398
E8RD44_9DELT/73-196
E8RGZ6_9DELT/271-393
E8RGZ6_9DELT/68-191
E8RQ56_9CAUL/183-313
E8RQ57_9CAUL/158-285
E8RVR4_9CAUL/258-380
E8RVR4_9CAUL/62-179
E8S5A7_MICSL/154-282
E8S5A8_MICSL/117-245
E8S8F9_MICSL/107-231
E8SHM4_STAPH/223-345
E8SHM4_STAPH/24-144
E8SLU8_NEIGO/279-401
E8SLU8_NEIGO/75-198
E8SZT9_GEOS2/14-134
E8SZT9_GEOS2/212-334
E8T1K5_GEOS2/271-393
E8T1K5_GEOS2/68-191
E8T1X0_THEA1/271-393
E8T1X0_THEA1/71-193
E8T263_THEA1/273-395
E8T263_THEA1/70-193
E8T6T3_THEA1/11-153
E8TD47_MESCW/181-311
E8TD48_MESCW/147-280
E8TJR8_MESCW/273-395
E8TJR8_MESCW/71-193
E8TKW5_MESCW/188-317
E8TKW6_MESCW/169-296
E8TMA4_MESCW/154-281
E8TMA5_MESCW/175-305
E8TY18_ALIDB/273-394
E8TY18_ALIDB/70-193
E8TZK6_ALIDB/278-400
E8TZK6_ALIDB/75-198
E8U0D4_ALIDB/275-397
E8U0D4_ALIDB/71-194
E8U6Y6_DEIML/274-396
E8U6Y6_DEIML/71-194
E8UE47_TAYEM/129-257
E8UE48_TAYEM/112-239
E8UMG5_STREJ/193-314
E8UMG5_STREJ/7-126
E8US67_THEBF/109-236
E8US68_THEBF/136-262
E8USE3_THEBF/271-393
E8USE3_THEBF/68-191
E8UT92_THEBF/133-259
E8UT93_THEBF/109-236
E8V5Y1_TERSS/266-388
E8V5Y1_TERSS/64-186
E8VD09_BACST/16-136
E8VD09_BACST/215-337
E8VL74_VIBVU/277-399
E8VL74_VIBVU/73-196
E8VLS9_VIBVU/153-280
E8VLT0_VIBVU/173-303
E8VQ05_VIBVU/126-253
E8VQ06_VIBVU/152-282
E8VT30_VIBVU/274-396
E8VT30_VIBVU/71-194
E8VTJ9_VIBVU/273-395
E8VTJ9_VIBVU/70-193
E8VY79_VIBVU/136-262
E8VY80_VIBVU/153-282
E8WF72_STRFA/132-256
E8WFY2_STRFA/152-279
E8WFY3_STRFA/143-269
E8WM98_GEOS8/270-392
E8WM98_GEOS8/68-190
E8WNZ5_GEOS8/161-291
E8WNZ6_GEOS8/153-279
E8WPT1_GEOS8/275-397
E8WPT1_GEOS8/72-195
E8WQU9_GEOS8/269-391
E8WQU9_GEOS8/66-189
E8WY00_ACISM/152-277
E8WY01_ACISM/157-287
E8X1T8_ACISM/267-389
E8X1T8_ACISM/65-187
E8XH53_SALT4/266-388
E8XH53_SALT4/63-186
E8XLW6_SALT4/232-354
E8XLW6_SALT4/27-155
E8XTA0_RAHSY/275-397
E8XTA0_RAHSY/71-194
E8XVU6_RAHSY/12-138
E8XVU6_RAHSY/215-335
E8XVW8_RAHSY/274-396
E8XVW8_RAHSY/71-194
E8Y4Z7_ECOKO/275-397
E8Y4Z7_ECOKO/72-195
E8YDI6_ECOKO/266-388
E8YDI6_ECOKO/63-186
E8YER6_ECOKO/228-350
E8YER6_ECOKO/27-155
E8YFH0_9BURK/279-401
E8YFH0_9BURK/73-198
E8YJV4_9BURK/274-396
E8YJV4_9BURK/71-194
E8YLF8_9BURK/218-345
E8YLF9_9BURK/222-352
E8YQT1_9BURK/153-281
E8YQT2_9BURK/114-240
E8YSA6_9BURK/173-303
E8YSA7_9BURK/159-284
E8ZTJ3_CLOB0/266-388
E8ZTJ3_CLOB0/63-186
E8ZXR2_SALET/266-388
E8ZXR2_SALET/63-186
E9CML8_9ENTR/186-307
E9CML8_9ENTR/7-113
E9CQS3_9ENTR/36-143
E9DQD1_9STRE/11-102
E9DQD1_9STRE/173-294
E9FJL3_9STRE/1-117
E9FJL3_9STRE/184-305
E9FQG2_9STRE/14-133
E9FQG2_9STRE/200-321
E9LM17_ECOLX/228-350
E9LM17_ECOLX/27-155
E9LMB2_SALET/232-354
E9LMB2_SALET/27-155
E9LML6_ECOLX/228-350
E9LML6_ECOLX/27-155
E9RM24_LACRE/213-335
E9RM24_LACRE/25-143
E9RXX7_9FIRM/251-387
E9RXX8_9FIRM/77-209
E9S8Z9_RUMAL/155-283
E9SAK1_RUMAL/265-386
E9SAK1_RUMAL/64-187
E9SJ05_CLOSY/17-139
E9SJ05_CLOSY/219-341
E9SUN3_CLOSY/272-394
E9SUN3_CLOSY/69-192
E9SYA7_COREQ/156-283
E9SYA8_COREQ/455-582
E9T2B5_COREQ/58-182
E9T9X8_ECOLX/228-350
E9T9X8_ECOLX/27-155
E9THH5_ECOLX/275-397
E9THH5_ECOLX/72-195
E9TIF4_ECOLX/266-388
E9TIF4_ECOLX/63-186
E9TRI8_ECOLX/267-389
E9TRI8_ECOLX/64-187
E9TZ57_ECOLX/266-388
E9TZ57_ECOLX/63-186
E9U084_ECOLX/275-397
E9U084_ECOLX/72-195
E9U398_ECOLX/233-357
E9U398_ECOLX/31-158
E9U8E8_ECOLX/267-389
E9U8E8_ECOLX/64-187
E9UAD5_ECOLX/266-388
E9UAD5_ECOLX/63-186
E9UIJ9_ECOLX/275-397
E9UIJ9_ECOLX/72-195
E9US59_9ACTO/106-236
E9US60_9ACTO/162-290
E9UVP8_9ACTO/61-189
E9UVP9_9ACTO/163-299
E9V9B1_ECOLX/275-397
E9V9B1_ECOLX/72-195
E9VBM7_ECOLX/266-388
E9VBM7_ECOLX/63-186
E9VDJ2_ECOLX/267-389
E9VDJ2_ECOLX/64-187
E9VLN7_ECOLX/275-397
E9VLN7_ECOLX/72-195
E9VTC8_ECOLX/266-388
E9VTC8_ECOLX/63-186
E9VV06_ECOLX/267-389
E9VV06_ECOLX/64-187
E9VYK4_ECOLX/275-397
E9VYK4_ECOLX/72-195
E9W2E8_ECOLX/266-388
E9W2E8_ECOLX/63-186
E9WL39_ECOLX/266-388
E9WL39_ECOLX/63-186
E9WML8_ECOLX/267-389
E9WML8_ECOLX/64-187
E9WU11_ECOLX/275-397
E9WU11_ECOLX/72-195
E9WZ67_ECOLX/266-388
E9WZ67_ECOLX/63-186
E9X0U3_ECOLX/267-389
E9X0U3_ECOLX/64-187
E9X752_ECOLX/275-397
E9X752_ECOLX/72-195
E9X9V5_ECOLX/266-388
E9X9V5_ECOLX/63-186
E9XGW1_ECOLX/275-397
E9XGW1_ECOLX/72-195
E9XQM1_ECOLX/266-388
E9XQM1_ECOLX/63-186
E9XUA1_ECOLX/233-357
E9XUA1_ECOLX/31-158
E9Y2Y0_ECOLX/275-397
E9Y2Y0_ECOLX/72-195
E9Y5D7_ECOLX/266-388
E9Y5D7_ECOLX/63-186
E9Y6M8_ECOLX/267-389
E9Y6M8_ECOLX/64-187
E9Y7H8_ECOLX/232-354
E9Y7H8_ECOLX/27-155
E9YEX2_ECOLX/1-63
E9YHW1_ECOLX/266-388
E9YHW1_ECOLX/63-186
E9YIL4_ECOLX/235-330
E9YIL4_ECOLX/33-160
E9YJM4_ECOLX/267-389
E9YJM4_ECOLX/64-187
E9YU69_ECOLX/275-397
E9YU69_ECOLX/72-195
E9YZ86_ECOLX/266-388
E9YZ86_ECOLX/63-186
E9Z3C1_ESCFE/275-397
E9Z3C1_ESCFE/72-195
E9ZAG1_ESCFE/266-388
E9ZAG1_ESCFE/63-186
E9ZQ84_MYCTU/49-179
E9ZQ85_MYCTU/96-222
E9ZSM3_NEIME/279-401
E9ZSM3_NEIME/75-198
E9ZYB3_NEIME/271-393
E9ZYB3_NEIME/67-190
F0A3J1_NEIME/279-401
F0A3J1_NEIME/75-198
F0A9B7_NEIME/279-401
F0A9B7_NEIME/75-198
F0AF15_NEIME/279-401
F0AF15_NEIME/75-198
F0AKW4_NEIME/279-401
F0AKW4_NEIME/75-198
F0AR61_NEIME/279-401
F0AR61_NEIME/75-198
F0AX17_NEIME/271-393
F0AX17_NEIME/67-190
F0B2P8_NEIME/279-401
F0B2P8_NEIME/75-198
F0B7W4_9XANT/274-396
F0B7W4_9XANT/71-194
F0BB14_9XANT/269-391
F0BB14_9XANT/67-189
F0BE33_9XANT/23-145
F0BE34_9XANT/77-200
F0BPF0_9XANT/66-179
F0BVJ4_9XANT/274-396
F0BVJ4_9XANT/71-194
F0BWB7_9XANT/1-83
F0BWK6_9XANT/254-376
F0BWK6_9XANT/50-173
F0BZN9_9XANT/294-416
F0BZN9_9XANT/90-213
F0C4I8_9XANT/274-396
F0C4I8_9XANT/71-194
F0C7T8_9XANT/268-390
F0C7T8_9XANT/66-188
F0D3F9_STAAU/228-350
F0D3F9_STAAU/29-149
F0DBQ0_STAAU/228-350
F0DBQ0_STAAU/29-149
F0DK41_9FIRM/155-282
F0DK42_9FIRM/171-298
F0DKM3_9FIRM/276-398
F0DKM3_9FIRM/73-196
F0DTV2_9FIRM/272-394
F0DTV2_9FIRM/69-192
F0E352_9PSED/272-394
F0E352_9PSED/68-191
F0E766_9PSED/228-349
F0E766_9PSED/27-153
F0E8X8_9PSED/270-392
F0E8X8_9PSED/67-190
F0E924_9PSED/1-77
F0E927_9PSED/126-253
F0EHQ0_ENTCA/18-137
F0EHQ0_ENTCA/210-332
F0EKM3_ENTCA/271-393
F0EKM3_ENTCA/68-191
F0ES93_HAEPA/267-398
F0ES93_HAEPA/63-186
F0EYR9_9NEIS/294-418
F0EYR9_9NEIS/90-213
F0FFZ7_STRSA/18-137
F0FFZ7_STRSA/204-325
F0FHJ6_STRSA/270-392
F0FHJ6_STRSA/67-190
F0FNN5_STRSA/195-316
F0FNN5_STRSA/9-128
F0FNZ0_STRSA/270-392
F0FNZ0_STRSA/67-190
F0FPH2_STRSA/270-392
F0FPH2_STRSA/67-190
F0FVL3_STRSA/195-316
F0FVL3_STRSA/9-128
F0GDK4_9BURK/1-109
F0GDK5_9BURK/15-138
F0GDW4_9BURK/1-51
F0GDW5_9BURK/29-99
F0GJC2_9BURK/157-284
F0GJC4_9BURK/38-168
F0GK14_9BURK/90-217
F0GK16_9BURK/67-197
F0GKY3_9BURK/1-61
F0GMU8_9LACO/19-137
F0GMU8_9LACO/201-323
F0GR66_9LACO/19-137
F0GR66_9LACO/201-323
F0GWK8_9FIRM/18-141
F0GWK8_9FIRM/221-343
F0H287_9FIRM/231-353
F0H287_9FIRM/28-151
F0HBM2_9FIRM/198-320
F0HBM2_9FIRM/5-122
F0HHK8_9FIRM/270-392
F0HHK8_9FIRM/67-190
F0HJA6_9ACTN/14-136
F0HJA6_9ACTN/216-341
F0HKH0_9ACTN/170-298
F0HKH1_9ACTN/135-262
F0HKI7_9ACTN/147-302
F0HKI8_9ACTN/153-280
F0HQ91_9ACTN/272-394
F0HQ91_9ACTN/69-192
F0HXU1_LACDL/19-137
F0HXU1_LACDL/202-324
F0HYR4_STRSA/195-316
F0HYR4_STRSA/9-128
F0I4S9_STRSA/270-392
F0I4S9_STRSA/67-190
F0I9V8_STRSA/18-137
F0I9V8_STRSA/204-325
F0I9Y7_STRSA/270-392
F0I9Y7_STRSA/67-190
F0IJ12_STRSA/270-392
F0IJ12_STRSA/67-190
F0IPC1_STRSA/195-316
F0IPC1_STRSA/9-128
F0IQH1_STRSA/270-392
F0IQH1_STRSA/67-190
F0IQT6_STRSA/195-316
F0IQT6_STRSA/9-128
F0J0S2_ACIMA/167-297
F0J0S3_ACIMA/150-275
F0J6A6_ACIMA/275-397
F0J6A6_ACIMA/72-195
F0JJR2_DESDE/156-283
F0JJR3_DESDE/172-302
F0JQ03_ESCFE/266-388
F0JQ03_ESCFE/63-186
F0JQB5_ESCFE/275-397
F0JQB5_ESCFE/72-195
F0K1A4_LACD2/19-137
F0K1A4_LACD2/202-324
F0K984_CLOAE/266-388
F0K984_CLOAE/64-186
F0KLA8_ACICP/278-400
F0KLA8_ACICP/74-197
F0KLE8_ACICP/271-393
F0KLE8_ACICP/69-191
F0KX30_YERE3/56-182
F0KX31_YERE3/135-264
F0KYU5_YERE3/271-393
F0KYU5_YERE3/68-191
F0L0F1_YERE3/268-390
F0L0F1_YERE3/64-187
F0L4D1_9RHIZ/188-318
F0L4D2_9RHIZ/166-293
F0LGX9_THEBM/337-467
F0LGX9_THEBM/88-217
F0LKP1_THEBM/184-311
F0LKP2_THEBM/99-227
F0LRE1_VIBFU/275-397
F0LRE1_VIBFU/72-195
F0LTA0_VIBFU/277-399
F0LTA0_VIBFU/73-196
F0LW27_VIBFU/176-306
F0LW28_VIBFU/153-280
F0LWS7_VIBFU/274-396
F0LWS7_VIBFU/71-194
F0M3C2_ARTPP/69-194
F0M7E9_ARTPP/176-303
F0M7F0_ARTPP/112-240
F0M9V9_ARTPP/141-268
F0M9W0_ARTPP/154-281
F0M9W7_ARTPP/142-269
F0M9W8_ARTPP/154-281
F0MFM6_NEIMG/271-393
F0MFM6_NEIMG/67-190
F0MPT2_NEIMM/279-401
F0MPT2_NEIMM/75-198
F0MZB6_NEIMP/271-393
F0MZB6_NEIMP/67-190
F0N438_NEIMO/271-393
F0N438_NEIMO/67-190
F0NAP7_NEIMN/279-401
F0NAP7_NEIMN/75-198
F0NBC8_SULIR/135-264
F0NBC8_SULIR/396-523
F0NDB5_SULIR/210-339
F0NG67_SULIR/18-145
F0NJ44_SULIH/135-264
F0NJ44_SULIH/396-523
F0NLZ6_SULIH/210-339
F0NMW5_SULIH/18-145
F0NUK1_LACHH/223-345
F0NUK1_LACHH/40-159
F0P5D6_STAPE/223-345
F0P5D6_STAPE/24-144
F0PHX5_ENTF6/217-339
F0PHX5_ENTF6/24-143
F0Q2K3_ACIAP/280-402
F0Q2K3_ACIAP/77-200
F0Q489_ACIAP/296-418
F0Q489_ACIAP/93-216
F0QCL2_ACIAP/275-397
F0QCL2_ACIAP/71-194
F0QMF4_ACIBD/278-400
F0QMF4_ACIBD/74-197
F0QMJ1_ACIBD/271-393
F0QMJ1_ACIBD/69-191
F0QW58_VULM7/98-227
F0QY43_VULM7/396-524
F0RK59_DEIPM/274-396
F0RK59_DEIPM/71-194
F0RQL4_DEIPM/279-402
F0RQL4_DEIPM/75-198
F0S1U6_DESTD/273-395
F0S1U6_DESTD/70-193
F0S200_DESTD/277-399
F0S200_DESTD/72-194
F0S2G7_DESTD/269-392
F0S2G7_DESTD/69-191
F0SF94_PLABD/14-136
F0SF94_PLABD/215-333
F0SJG8_PLABD/272-394
F0SJG8_PLABD/67-190
F0SKA7_PLABD/154-281
F0SKA8_PLABD/176-306
F0SMY2_PLABD/155-282
F0SMY3_PLABD/167-297
F0SPZ8_PLABD/285-407
F0SPZ8_PLABD/82-205
F0SQ85_PLABD/116-243
F0SQ86_PLABD/302-431
F0STE2_PLABD/12-133
F0STE3_PLABD/271-393
F0STE3_PLABD/66-192
F0STE4_PLABD/250-372
F0STE4_PLABD/36-156
F0T0T4_SYNGF/256-378
F0T0T4_SYNGF/65-188
F0T5A0_CHLP6/261-383
F0T5A0_CHLP6/60-183
F0T943_METSL/106-233
F0T9G5_METSL/202-329
F0TEC0_LACA3/20-139
F0TEC0_LACA3/203-325
F0V083_SALBN/229-350
F0V083_SALBN/24-152
F0YWU4_9CLOT/265-387
F0YWU4_9CLOT/62-186
F0Z2F3_9CLOT/50-182
F0Z2F4_9CLOT/267-403
F0Z2N5_9CLOT/18-140
F0Z2N5_9CLOT/220-342
F1T4H7_9ACTN/126-252
F1T4H8_9ACTN/18-146
F1TIM1_9CLOT/273-395
F1TIM1_9CLOT/68-191
F1TIT5_9CLOT/155-285
F1TKT1_PROAC/110-238
F1TLC0_PROAC/12-145
F1TTU0_PROAC/110-238
F1TU95_PROAC/12-145
F1U0I0_PROAC/110-238
F1U1A3_PROAC/12-145
F1U8C3_PROAC/110-238
F1U8X9_PROAC/114-247
F1UFM0_PROAC/110-238
F1UIP5_PROAC/114-247
F1UNX2_PROAC/12-145
F1UQ42_PROAC/110-238
F1UVJ5_PROAC/114-247
F1UW50_PROAC/110-238
F1V2W8_PROAC/110-238
F1V3K7_PROAC/12-145
F1V9H7_PROAC/12-145
F1VCD8_PROAC/110-238
F1VKI2_PROAC/114-247
F1VL57_PROAC/110-238
F1VQK4_MORCA/289-411
F1VQK4_MORCA/86-208
F1VU16_9BURK/275-397
F1VU16_9BURK/72-195
F1VYC2_9BURK/173-301
F1VYC3_9BURK/1-118
F1VYN7_9BURK/22-148
F1VYN7_9BURK/223-345
F1W312_9BURK/280-402
F1W312_9BURK/76-199
F1W3I1_9BURK/285-404
F1W3I1_9BURK/80-194
F1W6Q1_MORCA/289-411
F1W6Q1_MORCA/86-208
F1WC62_MORCA/289-411
F1WC62_MORCA/86-208
F1WIC3_MORCA/289-411
F1WIC3_MORCA/86-208
F1WQZ9_MORCA/289-411
F1WQZ9_MORCA/86-208
F1WT24_MORCA/289-411
F1WT24_MORCA/86-208
F1X0P7_MORCA/289-411
F1X0P7_MORCA/86-208
F1X2Z9_MORCA/289-411
F1X2Z9_MORCA/86-208
F1X7N5_MORCA/289-411
F1X7N5_MORCA/86-208
F1XD55_MORCA/289-411
F1XD55_MORCA/86-208
F1XIW1_ECO57/275-397
F1XIW1_ECO57/72-195
F1XKN5_ECO57/266-388
F1XKN5_ECO57/63-186
F1Y1W2_ECO57/266-388
F1Y1W2_ECO57/63-186
F1Y2Y9_ECO57/238-363
F1Y2Y9_ECO57/36-163
F1YDJ1_ECO57/275-397
F1YDJ1_ECO57/72-195
F1YJY3_9ACTO/50-174
F1YJY4_9ACTO/95-220
F1Z0F7_9STRE/152-273
F1Z0F7_9STRE/3-85
F1ZDG3_9SPHN/155-282
F1ZDG4_9SPHN/194-324
F1ZED1_ECOLX/266-388
F1ZED1_ECOLX/63-186
F1ZM68_ECOLX/275-397
F1ZM68_ECOLX/72-195
F1ZUJ7_THEET/271-393
F1ZUJ7_THEET/68-191
F1ZW73_THEET/116-242
F2A0T6_THEET/5-131
F2A1W7_RHIET/188-318
F2A1W8_RHIET/167-294
F2AF64_RHIET/149-275
F2AF65_RHIET/167-298
F2AKR6_RHOBA/153-279
F2AKR7_RHOBA/186-316
F2AML3_RHOBA/280-402
F2AML5_RHOBA/26-147
F2AP82_RHOBA/231-353
F2AP83_RHOBA/226-348
F2AP83_RHOBA/27-153
F2APM0_RHOBA/255-378
F2APM0_RHOBA/52-175
F2AW03_RHOBA/168-298
F2AW04_RHOBA/149-276
F2AX25_RHOBA/207-328
F2AX25_RHOBA/9-131
F2AXC4_RHOBA/274-396
F2AXC4_RHOBA/69-192
F2B013_RHOBA/159-287
F2B014_RHOBA/129-256
F2B0H0_RHOBA/278-398
F2B0H0_RHOBA/358-470
F2B0H0_RHOBA/75-198
F2B7T7_STRPN/160-281
F2B7T7_STRPN/2-93
F2B9I7_9NEIS/276-398
F2B9I7_9NEIS/72-195
F2BM09_STRSA/18-137
F2BM09_STRSA/204-325
F2BN28_STRSA/270-392
F2BN28_STRSA/67-190
F2BND7_STRSA/270-392
F2BND7_STRSA/67-190
F2BTK5_STRSA/195-316
F2BTK5_STRSA/9-128
F2BWZ4_9FIRM/262-384
F2BWZ4_9FIRM/65-186
F2C2P7_HAEAE/266-396
F2C2P7_HAEAE/62-185
F2CA35_STRSA/270-392
F2CA35_STRSA/67-190
F2CAW5_STRSA/18-137
F2CAW5_STRSA/204-325
F2CFN7_STRSA/18-137
F2CFN7_STRSA/204-325
F2CHP4_STRSA/270-392
F2CHP4_STRSA/67-190
F2CIC5_STRSA/17-136
F2CIC5_STRSA/203-324
F2CJB5_STRSA/270-392
F2CJB5_STRSA/67-190
F2EXY5_PANAN/268-390
F2EXY5_PANAN/64-187
F2F447_9BACL/261-383
F2F447_9BACL/57-180
F2F7W0_9BACL/22-148
F2F7W0_9BACL/227-349
F2FD24_SALDU/266-388
F2FD24_SALDU/63-186
F2FWK5_SALGL/266-388
F2FWK5_SALGL/63-186
F2G3S0_ALTMD/278-400
F2G3S0_ALTMD/75-198
F2GBL3_ALTMD/276-398
F2GBL3_ALTMD/73-196
F2GCZ0_ALTMD/272-394
F2GCZ0_ALTMD/68-191
F2GF30_MYCTU/80-210
F2GFC1_MYCTU/96-222
F2H6S0_BACTU/17-137
F2H6S0_BACTU/216-338
F2HMF7_LACLA/227-348
F2HMF7_LACLA/40-159
F2I3P3_9RICK/1-117
F2I3P3_9RICK/199-321
F2I491_9LACT/1-120
F2I491_9LACT/196-318
F2INB3_VIBCH/274-396
F2INB3_VIBCH/71-194
F2INH7_VIBCH/275-397
F2INH7_VIBCH/72-195
F2IR97_VIBCH/277-399
F2IR97_VIBCH/73-196
F2J2Q5_9PROT/184-314
F2J2Q6_9PROT/171-298
F2JMC4_9FIRM/273-395
F2JMC4_9FIRM/71-193
F2K0W6_9GAMM/158-285
F2K0W7_9GAMM/174-304
F2K4G4_9GAMM/269-391
F2K4G4_9GAMM/66-189
F2K5N2_PSEBR/275-397
F2K5N2_PSEBR/71-194
F2KI20_PSEBR/272-394
F2KI20_PSEBR/69-192
F2KKB3_PSEBR/178-308
F2KKB4_PSEBR/160-287
F2KMX2_ARCVE/145-275
F2KMX2_ARCVE/439-566
F2KN44_ARCVE/135-265
F2KN44_ARCVE/422-548
F2KP69_ARCVE/84-216
F2KSR3_ARCVE/150-280
F2KSR3_ARCVE/436-562
F2L5L8_9CREN/42-170
F2L5M0_9CREN/55-184
F2L5X0_9CREN/349-475
F2L7K4_BURGA/272-394
F2L7K4_BURGA/68-191
F2LBB2_BURGA/162-289
F2LBB3_BURGA/184-314
F2LGP0_BURGA/274-396
F2LGP0_BURGA/71-194
F2LHD1_BURGA/265-386
F2LHD1_BURGA/62-185
F2LIE9_BURGA/114-241
F2LIF0_BURGA/153-281
F2LL50_BURGA/266-387
F2LL50_BURGA/63-187
F2LUC0_9DELT/270-392
F2LUC0_9DELT/66-189
F2LWI8_9DELT/274-396
F2LWI8_9DELT/71-194
F2LYP5_LACAM/20-139
F2LYP5_LACAM/203-325
F2MA30_LACCA/11-130
F2MA30_LACCA/196-310
F2MIU4_LACCA/11-130
F2MIU4_LACCA/196-310
F2MQ76_ENTFA/217-339
F2MQ76_ENTFA/24-143
F2MVL4_PSEST/273-395
F2MVL4_PSEST/70-193
F2MZU8_PSEST/275-397
F2MZU8_PSEST/71-194
F2N4L0_PSEST/269-391
F2N4L0_PSEST/65-188
F2NA65_9ACTN/153-280
F2NA66_9ACTN/84-212
F2NFA8_9DELT/168-298
F2NFA9_9DELT/148-275
F2NGQ4_9DELT/273-395
F2NGQ4_9DELT/71-193
F2NJW7_9DELT/159-289
F2NJW8_9DELT/171-298
F2NL91_9DEIN/272-395
F2NL91_9DEIN/70-192
F2NLT0_9DEIN/265-388
F2NLT0_9DEIN/62-185
F2P4Y8_PHOMO/276-398
F2P4Y8_PHOMO/73-196
F2PAI9_PHOMO/275-397
F2PAI9_PHOMO/72-195
F2PAR8_PHOMO/276-398
F2PAR8_PHOMO/72-195
F2Q7W9_YEREN/238-361
F2Q7W9_YEREN/35-163
F2Q8Q7_SALEE/229-350
F2Q8Q7_SALEE/24-152
F2Q917_SALET/238-361
F2Q917_SALET/35-163
F2QGL0_STROR/233-354
F2QGL0_STROR/47-166
F2R176_9ACTO/147-273
F2R177_9ACTO/152-278
F2RAC8_9ACTO/123-247
F2RAC9_9ACTO/152-276
F2UV23_ACTVI/180-307
F2UV24_ACTVI/111-239
F2V6M5_MYCTU/45-175
F2V6M6_MYCTU/96-222
FLAJ_METJA/338-466
FLAJ_METJA/83-213
FLAJ_METVO/80-212
GSPF_AERHY/256-378
GSPF_AERHY/53-176
GSPF_ECOLI/267-389
GSPF_ECOLI/64-187
GSPF_ERWCH/274-394
GSPF_ERWCH/72-194
GSPF_KLEPN/249-371
GSPF_KLEPN/66-141
GSPF_PECCC/276-398
GSPF_PECCC/73-196
GSPF_PSEAE/274-396
GSPF_PSEAE/71-194
GSPF_VIBCH/274-396
GSPF_VIBCH/71-194
GSPF_XANCP/274-396
GSPF_XANCP/71-194
HOFC_ECOLI/266-388
HOFC_ECOLI/63-186
HOFC_HAEIN/266-397
HOFC_HAEIN/62-185
O06667_STRGN/1-85
O06667_STRGN/152-273
O07376_9ZZZZ/232-354
O07376_9ZZZZ/27-155
O27061_METTH/106-233
O27738_METTH/190-317
O29214_ARCFU/301-432
O29214_ARCFU/41-174
O29267_ARCFU/144-274
O29267_ARCFU/439-566
O29599_ARCFU/129-259
O29599_ARCFU/414-540
O32568_ECOLX/275-397
O32568_ECOLX/72-195
O54482_AERSA/282-342
O54482_AERSA/78-201
O58294_PYRHO/341-471
O58294_PYRHO/92-222
O58387_PYRHO/189-316
O58388_PYRHO/105-233
O66951_AQUAE/276-398
O66951_AQUAE/72-195
O67317_AQUAE/262-384
O67317_AQUAE/66-187
O68432_LEGPN/276-398
O68432_LEGPN/72-195
O69625_MYCTU/45-175
O69626_MYCTU/96-222
O84574_CHLTR/261-383
O84574_CHLTR/60-183
O85194_STRPN/160-281
O85194_STRPN/2-93
O85599_VIBVU/278-400
O85599_VIBVU/73-196
O86278_LACLC/218-339
O86278_LACLC/31-150
P74464_SYNY3/69-147
P74465_SYNY3/167-289
P74465_SYNY3/4-86
PILC_PSEAE/243-365
PILC_PSEAE/39-162
PILC_PSEPU/271-393
PILC_PSEPU/67-190
PILC_VIBCH/277-399
PILC_VIBCH/73-196
Q01NU3_SOLUE/273-395
Q01NU3_SOLUE/70-193
Q01NX6_SOLUE/157-282
Q01NX7_SOLUE/165-295
Q01YZ2_SOLUE/154-280
Q01YZ3_SOLUE/157-287
Q02D06_SOLUE/271-393
Q02D06_SOLUE/69-191
Q02DB7_SOLUE/167-297
Q02DB8_SOLUE/155-282
Q02GL1_PSEAB/227-350
Q02GL1_PSEAB/25-151
Q02GR2_PSEAB/243-365
Q02GR2_PSEAB/39-162
Q02HE0_PSEAB/127-254
Q02HE1_PSEAB/159-289
Q02HH9_PSEAB/273-395
Q02HH9_PSEAB/70-193
Q02NG8_PSEAB/264-386
Q02NG8_PSEAB/62-185
Q02PR5_PSEAB/274-396
Q02PR5_PSEAB/71-194
Q03AF3_LACC3/11-130
Q03AF3_LACC3/196-310
Q03EU4_PEDPA/17-135
Q03EU4_PEDPA/204-326
Q03IK6_STRTD/165-286
Q03IK6_STRTD/5-94
Q03R69_LACBA/193-315
Q03R69_LACBA/7-125
Q03YZ4_LEUMM/18-136
Q03YZ4_LEUMM/204-326
Q042I5_LACGA/209-331
Q042I5_LACGA/27-144
Q04BD1_LACDB/19-137
Q04BD1_LACDB/202-324
Q04EJ1_OENOB/215-337
Q04EJ1_OENOB/28-145
Q04IB9_STRP2/160-281
Q04IB9_STRP2/2-93
Q04SX7_LEPBJ/275-397
Q04SX7_LEPBJ/72-195
Q051A1_LEPBL/275-397
Q051A1_LEPBL/72-195
Q05UT7_9SYNE/293-415
Q05UT7_9SYNE/89-212
Q061N3_9SYNE/20-143
Q061N3_9SYNE/225-347
Q07K49_RHOP5/184-314
Q07K50_RHOP5/156-283
Q07N85_RHOP5/270-391
Q07N85_RHOP5/68-190
Q07WK3_SHEFN/289-411
Q07WK3_SHEFN/85-208
Q07WP0_SHEFN/271-393
Q07WP0_SHEFN/68-191
Q089U5_SHEFN/278-400
Q089U5_SHEFN/75-198
Q08YN5_STIAD/98-225
Q08YY7_STIAD/249-371
Q08YY7_STIAD/46-169
Q09WH9_FRANO/279-401
Q09WH9_FRANO/74-198
Q0A605_ALHEH/273-395
Q0A605_ALHEH/70-193
Q0A6N6_ALHEH/127-254
Q0A6N7_ALHEH/167-297
Q0A6W5_ALHEH/287-409
Q0A6W5_ALHEH/83-206
Q0AH83_NITEC/275-397
Q0AH83_NITEC/71-194
Q0AIN8_NITEC/264-385
Q0AIN8_NITEC/61-184
Q0AKY2_MARMM/269-391
Q0AKY2_MARMM/68-191
Q0ASM0_MARMM/193-322
Q0ASM1_MARMM/159-286
Q0ASR1_MARMM/279-401
Q0ASR1_MARMM/76-199
Q0AZI7_SYNWW/271-393
Q0AZI7_SYNWW/68-191
Q0B1X9_BURCM/174-304
Q0B1Y0_BURCM/157-284
Q0B351_BURCM/22-148
Q0B351_BURCM/223-345
Q0BA43_BURCM/173-302
Q0BA44_BURCM/155-282
Q0BFT3_BURCM/263-384
Q0BFT3_BURCM/60-184
Q0BFV8_BURCM/192-322
Q0BFV9_BURCM/155-282
Q0BII4_BURCM/274-396
Q0BII4_BURCM/70-193
Q0BJR2_BURCM/274-396
Q0BJR2_BURCM/71-194
Q0BMD8_FRATO/279-401
Q0BMD8_FRATO/74-198
Q0BR97_GRABC/285-407
Q0BR97_GRABC/82-205
Q0BXV6_HYPNA/171-298
Q0BXV7_HYPNA/180-310
Q0BZ81_HYPNA/265-385
Q0BZ81_HYPNA/67-187
Q0C125_HYPNA/271-393
Q0C125_HYPNA/67-190
Q0C319_HYPNA/169-299
Q0C320_HYPNA/148-275
Q0EZM8_9PROT/267-389
Q0EZM8_9PROT/64-187
Q0F0Z0_9PROT/84-196
Q0FN93_9RHOB/179-309
Q0FN94_9RHOB/153-280
Q0G4Q8_9RHIZ/167-294
Q0G4Q9_9RHIZ/188-318
Q0HEG9_SHESM/272-394
Q0HEG9_SHESM/69-192
Q0HN68_SHESM/290-412
Q0HN68_SHESM/86-209
Q0HNX8_SHESM/275-397
Q0HNX8_SHESM/72-195
Q0HQL9_SHESR/290-412
Q0HQL9_SHESR/86-209
Q0HZI2_SHESR/272-394
Q0HZI2_SHESR/69-192
Q0I0E6_SHESR/275-397
Q0I0E6_SHESR/72-195
Q0I296_HAES1/267-397
Q0I296_HAES1/63-186
Q0IE64_SYNS3/295-417
Q0IE64_SYNS3/91-214
Q0K4T4_CUPNH/198-328
Q0K4T5_CUPNH/141-268
Q0K5W7_CUPNH/274-396
Q0K5W7_CUPNH/71-194
Q0K6P1_CUPNH/293-415
Q0K6P1_CUPNH/89-212
Q0KCZ3_CUPNH/153-281
Q0KCZ4_CUPNH/114-240
Q0KDR3_CUPNH/157-284
Q0KDR4_CUPNH/175-305
Q0RBJ4_FRAAA/268-419
Q0RR41_FRAAA/178-305
Q0RR42_FRAAA/112-240
Q0RWU6_RHOSR/164-292
Q0S8K4_RHOSR/56-180
Q0SQR0_CLOPS/270-392
Q0SQR0_CLOPS/67-190
Q0SRY1_CLOPS/11-134
Q0SRY1_CLOPS/209-331
Q0T893_SHIF8/266-388
Q0T893_SHIF8/63-186
Q0TCD4_ECOL5/267-389
Q0TCD4_ECOL5/64-187
Q0TDF2_ECOL5/275-397
Q0TDF2_ECOL5/72-195
Q0TLN5_ECOL5/266-388
Q0TLN5_ECOL5/63-186
Q0TN31_CLOP1/270-392
Q0TN31_CLOP1/67-190
Q0TPB4_CLOP1/11-134
Q0TPB4_CLOP1/209-331
Q0VIP3_YERRU/136-265
Q0VIP4_YERRU/128-255
Q0VPY7_ALCBS/273-395
Q0VPY7_ALCBS/70-193
Q0VRY7_ALCBS/279-401
Q0VRY7_ALCBS/75-198
Q0VT49_ALCBS/144-274
Q0VT50_ALCBS/98-225
Q0W2Q8_UNCMA/140-270
Q0W2Q8_UNCMA/467-593
Q0W6F1_UNCMA/82-210
Q0W7N1_UNCMA/145-275
Q0W7N1_UNCMA/440-567
Q0W850_UNCMA/43-177
Q104P7_VIBFI/281-403
Q104P7_VIBFI/77-200
Q104Q0_VIBFI/281-403
Q104Q0_VIBFI/77-200
Q104Q3_VIBFI/281-403
Q104Q3_VIBFI/77-200
Q104Q6_VIBFI/281-403
Q104Q6_VIBFI/77-200
Q104Q9_VIBFI/281-403
Q104Q9_VIBFI/77-200
Q114R9_TRIEI/247-369
Q114R9_TRIEI/40-163
Q11B56_MESSB/187-317
Q11B57_MESSB/169-296
Q11KS2_MESSB/170-297
Q11KS3_MESSB/183-313
Q11Q74_CYTH3/251-373
Q11Q74_CYTH3/49-171
Q11ZJ1_POLSJ/221-344
Q11ZJ1_POLSJ/26-146
Q120D7_POLSJ/221-344
Q120D7_POLSJ/26-146
Q12AG9_POLSJ/166-296
Q12AH0_POLSJ/157-284
Q12DW1_POLSJ/279-401
Q12DW1_POLSJ/76-199
Q12F94_POLSJ/275-397
Q12F94_POLSJ/71-194
Q12IR0_SHEDO/291-413
Q12IR0_SHEDO/87-210
Q12IV7_SHEDO/272-394
Q12IV7_SHEDO/69-192
Q12T06_SHEDO/275-397
Q12T06_SHEDO/72-195
Q12TH4_METBU/134-264
Q12TH4_METBU/444-571
Q12VP6_METBU/85-217
Q12YP0_METBU/192-322
Q12YP0_METBU/509-636
Q12YX8_METBU/300-433
Q12YX8_METBU/46-179
Q12Z66_METBU/137-266
Q12Z67_METBU/122-249
Q133J1_RHOPS/184-314
Q133J2_RHOPS/156-283
Q13S66_BURXL/114-240
Q13S67_BURXL/153-281
Q13SK6_BURXL/274-396
Q13SK6_BURXL/71-194
Q13U09_BURXL/279-401
Q13U09_BURXL/73-198
Q140S0_BURXL/192-322
Q140S1_BURXL/191-318
Q14H88_FRAT1/279-401
Q14H88_FRAT1/74-198
Q15QI9_PSEA6/271-393
Q15QI9_PSEA6/67-190
Q15QV1_PSEA6/265-387
Q15QV1_PSEA6/64-186
Q15ZC3_PSEA6/274-396
Q15ZC3_PSEA6/71-194
Q15ZI2_PSEA6/273-395
Q15ZI2_PSEA6/70-193
Q167Y0_ROSDO/152-279
Q167Y1_ROSDO/209-339
Q180D7_CLOD6/231-353
Q180D7_CLOD6/29-150
Q181B1_CLOD6/272-394
Q181B1_CLOD6/69-192
Q18KJ1_HALWD/165-295
Q18KJ1_HALWD/430-565
Q1AWU8_RUBXD/272-394
Q1AWU8_RUBXD/67-190
Q1B2H6_MYCSS/92-218
Q1B2H7_MYCSS/50-176
Q1BJ42_BURCA/157-284
Q1BJ43_BURCA/175-305
Q1BWQ3_BURCA/176-306
Q1BWQ4_BURCA/159-286
Q1BZE6_BURCA/273-395
Q1BZE6_BURCA/69-192
Q1BZM9_BURCA/274-396
Q1BZM9_BURCA/71-194
Q1C3A6_YERPA/135-264
Q1C3A7_YERPA/123-250
Q1C3T1_YERPA/247-369
Q1C3T1_YERPA/43-166
Q1CAU9_YERPA/14-137
Q1CAU9_YERPA/217-339
Q1CF85_YERPN/14-137
Q1CF85_YERPN/217-339
Q1CLY7_YERPN/247-369
Q1CLY7_YERPN/43-166
Q1CMA2_YERPN/123-250
Q1CMA3_YERPN/135-264
Q1D0A0_MYXXD/286-408
Q1D0A0_MYXXD/83-206
Q1D3F6_MYXXD/113-240
Q1D3F7_MYXXD/155-283
Q1D9E2_MYXXD/287-409
Q1D9E2_MYXXD/84-207
Q1GE33_SILST/182-312
Q1GE34_SILST/155-280
Q1GPF4_SPHAL/178-308
Q1GPF5_SPHAL/165-292
Q1GU30_SPHAL/142-269
Q1GU31_SPHAL/199-329
Q1GWD2_SPHAL/273-395
Q1GWD2_SPHAL/71-193
Q1GXE0_METFK/269-391
Q1GXE0_METFK/65-188
Q1GYK2_METFK/263-384
Q1GYK2_METFK/60-183
Q1GZC8_METFK/272-394
Q1GZC8_METFK/68-191
Q1H0T0_METFK/136-263
Q1H0T1_METFK/156-286
Q1H1M7_METFK/265-386
Q1H1M7_METFK/62-185
Q1I4U9_PSEE4/272-394
Q1I4U9_PSEE4/68-191
Q1I5W9_PSEE4/268-390
Q1I5W9_PSEE4/65-188
Q1IAQ2_PSEE4/266-387
Q1IAQ2_PSEE4/63-186
Q1IB22_PSEE4/270-392
Q1IB22_PSEE4/67-190
Q1IFG7_PSEE4/153-283
Q1IFG8_PSEE4/125-252
Q1IRC3_ACIBL/269-391
Q1IRC3_ACIBL/67-189
Q1IRV8_ACIBL/270-392
Q1IRV8_ACIBL/67-190
Q1J0C5_DEIGD/274-396
Q1J0C5_DEIGD/71-194
Q1J8W7_STRPF/233-354
Q1J8W7_STRPF/47-166
Q1JE16_STRPB/233-354
Q1JE16_STRPB/47-166
Q1JJ19_STRPD/233-354
Q1JJ19_STRPD/47-166
Q1JNX3_STRPC/233-354
Q1JNX3_STRPC/47-166
Q1JVV3_DESAC/273-395
Q1JVV3_DESAC/70-193
Q1K1Z4_DESAC/279-401
Q1K1Z4_DESAC/76-199
Q1LE52_RALME/283-404
Q1LE52_RALME/80-203
Q1LH46_RALME/222-352
Q1LH47_RALME/142-269
Q1LHW0_RALME/274-396
Q1LHW0_RALME/71-194
Q1LIP5_RALME/291-413
Q1LIP5_RALME/87-210
Q1LQQ0_RALME/157-284
Q1LQQ1_RALME/175-305
Q1M5G2_RHIL3/162-290
Q1M5G3_RHIL3/150-277
Q1MMU4_RHIL3/188-318
Q1MMU5_RHIL3/167-294
Q1MZP8_9GAMM/278-400
Q1MZP8_9GAMM/74-197
Q1N2G3_9GAMM/274-396
Q1N2G3_9GAMM/71-194
Q1N4H0_9GAMM/273-395
Q1N4H0_9GAMM/70-193
Q1NBE6_9SPHN/189-319
Q1NBE7_9SPHN/156-283
Q1NDQ8_9SPHN/273-395
Q1NDQ8_9SPHN/71-193
Q1NLI9_9DELT/279-401
Q1NLI9_9DELT/76-199
Q1NQE0_9DELT/1-110
Q1NQX7_9DELT/271-393
Q1NQX7_9DELT/68-191
Q1Q108_9BACT/285-407
Q1Q108_9BACT/82-205
Q1Q4D9_9BACT/269-391
Q1Q4D9_9BACT/66-189
Q1QE63_PSYCK/269-391
Q1QE63_PSYCK/67-189
Q1QEQ1_PSYCK/276-398
Q1QEQ1_PSYCK/72-195
Q1QQ74_NITHX/272-394
Q1QQ74_NITHX/69-192
Q1QR69_NITHX/156-283
Q1QR70_NITHX/184-314
Q1QVI2_CHRSD/280-402
Q1QVI2_CHRSD/76-199
Q1QWZ4_CHRSD/151-281
Q1QWZ5_CHRSD/124-251
Q1R5Z5_ECOUT/267-389
Q1R5Z5_ECOUT/64-187
Q1R734_ECOUT/275-397
Q1R734_ECOUT/72-195
Q1RG91_ECOUT/266-388
Q1RG91_ECOUT/63-186
Q1V0G5_PELUB/279-401
Q1V0G5_PELUB/74-197
Q1V446_VIBAL/276-398
Q1V446_VIBAL/72-195
Q1V9E5_VIBAL/274-396
Q1V9E5_VIBAL/71-194
Q1VAQ4_VIBAL/273-395
Q1VAQ4_VIBAL/70-193
Q1WUV0_LACS1/226-348
Q1WUV0_LACS1/34-150
Q1YHM1_MOBAS/192-322
Q1YHM2_MOBAS/167-294
Q1YMR3_MOBAS/274-395
Q1YMR3_MOBAS/72-195
Q1YQV3_9GAMM/272-394
Q1YQV3_9GAMM/69-192
Q1YSB7_9GAMM/274-396
Q1YSB7_9GAMM/70-193
Q1YWZ1_PHOPR/278-400
Q1YWZ1_PHOPR/75-198
Q1Z1S6_PHOPR/273-395
Q1Z1S6_PHOPR/70-193
Q1Z421_PHOPR/134-261
Q1Z422_PHOPR/142-271
Q1Z4K4_PHOPR/275-397
Q1Z4K4_PHOPR/71-194
Q1Z6T7_PHOPR/156-283
Q1Z6T8_PHOPR/81-211
Q1ZHH0_9GAMM/279-401
Q1ZHH0_9GAMM/75-198
Q1ZIZ8_9GAMM/274-396
Q1ZIZ8_9GAMM/71-194
Q1ZJ10_9GAMM/139-266
Q1ZJ11_9GAMM/145-275
Q1ZL63_PHOAS/276-398
Q1ZL63_PHOAS/73-196
Q1ZNK2_PHOAS/276-398
Q1ZNK2_PHOAS/72-195
Q1ZNT1_PHOAS/275-397
Q1ZNT1_PHOAS/72-195
Q210D3_RHOPB/184-314
Q210D4_RHOPB/156-283
Q212Y3_RHOPB/272-394
Q212Y3_RHOPB/69-192
Q21EP6_SACD2/279-401
Q21EP6_SACD2/76-199
Q21L21_SACD2/269-391
Q21L21_SACD2/65-188
Q21LM8_SACD2/275-397
Q21LM8_SACD2/72-195
Q21MF5_SACD2/275-397
Q21MF5_SACD2/71-194
Q21Q60_RHOFD/284-404
Q21Q60_RHOFD/78-199
Q21T33_RHOFD/276-398
Q21T33_RHOFD/73-196
Q21UD9_RHOFD/275-397
Q21UD9_RHOFD/71-194
Q220K2_RHOFD/165-295
Q220K3_RHOFD/154-280
Q221K8_RHOFD/280-402
Q221K8_RHOFD/77-200
Q24UU2_DESHY/270-392
Q24UU2_DESHY/67-190
Q24UW9_DESHY/276-398
Q24UW9_DESHY/74-197
Q256E8_CHLFF/261-383
Q256E8_CHLFF/60-183
Q28TQ2_JANSC/154-282
Q28TQ3_JANSC/184-314
Q2A403_FRATH/279-401
Q2A403_FRATH/74-198
Q2B2Z6_9BACI/166-293
Q2B2Z7_9BACI/141-267
Q2B5U3_9BACI/14-134
Q2B5U3_9BACI/213-335
Q2B6J0_9BACI/270-392
Q2B6J0_9BACI/67-190
Q2BGF5_9GAMM/276-398
Q2BGF5_9GAMM/72-195
Q2BKX8_9GAMM/276-398
Q2BKX8_9GAMM/73-196
Q2C0G0_9GAMM/275-397
Q2C0G0_9GAMM/72-195
Q2C2L3_9GAMM/276-398
Q2C2L3_9GAMM/73-196
Q2C3H3_9GAMM/276-398
Q2C3H3_9GAMM/72-195
Q2CID9_9RHOB/842-972
Q2CIE0_9RHOB/154-281
Q2FGI0_STAA3/225-347
Q2FGI0_STAA3/26-146
Q2FMT6_METHJ/113-241
Q2FMT6_METHJ/408-529
Q2FMV8_METHJ/48-177
Q2FNH0_METHJ/126-255
Q2FNH1_METHJ/122-249
Q2FNP7_METHJ/137-267
Q2FNP7_METHJ/434-561
Q2G2I6_STAA8/175-297
Q2G2I6_STAA8/3-96
Q2G4Y6_NOVAD/277-399
Q2G4Y6_NOVAD/75-197
Q2G858_NOVAD/176-306
Q2G859_NOVAD/160-287
Q2G9F2_NOVAD/156-282
Q2G9F3_NOVAD/189-319
Q2ILR5_ANADE/151-279
Q2ILR6_ANADE/158-288
Q2INL8_ANADE/286-408
Q2INL8_ANADE/83-206
Q2INT1_ANADE/277-399
Q2INT1_ANADE/74-197
Q2IZ72_RHOP2/156-283
Q2IZ73_RHOP2/184-314
Q2J4Z8_FRASC/285-435
Q2J7Q5_FRASC/155-282
Q2JC82_FRASC/164-292
Q2JEX7_FRASC/178-305
Q2JEX8_FRASC/112-240
Q2JJS0_SYNJB/277-399
Q2JJS0_SYNJB/72-195
Q2JT90_SYNJA/277-399
Q2JT90_SYNJA/72-195
Q2K0E0_RHIEC/153-280
Q2K0E1_RHIEC/161-289
Q2K0V3_RHIEC/167-298
Q2K0V4_RHIEC/149-275
Q2KDQ2_RHIEC/188-318
Q2KDQ3_RHIEC/167-294
Q2KX82_BORA1/138-265
Q2KYI6_BORA1/115-241
Q2KYI9_BORA1/145-273
Q2KZP4_BORA1/266-388
Q2KZP4_BORA1/63-186
Q2LQ79_SYNAS/271-393
Q2LQ79_SYNAS/68-191
Q2LSV9_SYNAS/158-286
Q2LSW0_SYNAS/174-304
Q2LUW7_SYNAS/268-390
Q2LUW7_SYNAS/66-188
Q2LVJ6_SYNAS/278-400
Q2LVJ6_SYNAS/74-197
Q2MG86_LEGLO/276-398
Q2MG86_LEGLO/72-195
Q2ND48_ERYLH/155-281
Q2ND49_ERYLH/189-319
Q2NF59_METST/108-236
Q2NF70_METST/103-230
Q2NVT8_SODGM/167-275
Q2NVT8_SODGM/276-400
Q2P5F5_XANOM/288-410
Q2P5F5_XANOM/84-207
Q2P7F0_XANOM/274-396
Q2P7F0_XANOM/71-194
Q2RI78_MOOTA/271-393
Q2RI78_MOOTA/68-191
Q2RY76_RHORT/279-401
Q2RY76_RHORT/75-198
Q2S335_SALRD/292-413
Q2S335_SALRD/89-212
Q2S725_HAHCH/1-139
Q2S979_HAHCH/276-398
Q2S979_HAHCH/73-196
Q2SBM1_HAHCH/276-398
Q2SBM1_HAHCH/72-195
Q2SFB8_HAHCH/277-399
Q2SFB8_HAHCH/74-197
Q2SVJ3_BURTA/169-296
Q2SVJ4_BURTA/228-358
Q2SVS3_BURTA/160-287
Q2SVS4_BURTA/148-277
Q2SZG6_BURTA/275-397
Q2SZG6_BURTA/71-194
Q2T2F5_BURTA/274-396
Q2T2F5_BURTA/71-194
Q2T2Y5_BURTA/149-279
Q2T2Y6_BURTA/157-284
Q2T779_BURTA/22-148
Q2T779_BURTA/223-345
Q2W0S5_MAGSA/198-328
Q2W0S6_MAGSA/162-289
Q2Y5U3_NITMU/264-385
Q2Y5U3_NITMU/61-184
Q2Y6H7_NITMU/155-281
Q2Y6H8_NITMU/166-296
Q2Y7S2_NITMU/270-392
Q2Y7S2_NITMU/67-190
Q30QR6_SULDN/281-403
Q30QR6_SULDN/77-200
Q30YT4_DESDG/180-310
Q30YT5_DESDG/153-279
Q31A49_PROM9/110-233
Q31A49_PROM9/315-437
Q31EV7_THICR/147-272
Q31EV8_THICR/156-286
Q31HY5_THICR/270-392
Q31HY5_THICR/66-189
Q31J25_THICR/273-395
Q31J25_THICR/70-193
Q31LH0_SYNE7/278-400
Q31LH0_SYNE7/73-196
Q31WN6_SHIBS/275-397
Q31WN6_SHIBS/72-195
Q326C9_SHIBS/266-388
Q326C9_SHIBS/63-186
Q32C44_SHIDS/275-397
Q32C44_SHIDS/72-195
Q32QA7_MICAE/273-395
Q32QA7_MICAE/69-192
Q38W24_LACSS/14-133
Q38W24_LACSS/204-326
Q394F0_BURS3/155-282
Q394F1_BURS3/173-302
Q398C6_BURS3/274-396
Q398C6_BURS3/71-194
Q39H06_BURS3/187-317
Q39H07_BURS3/159-286
Q39JV3_BURS3/273-395
Q39JV3_BURS3/69-192
Q39L22_BURS3/274-396
Q39L22_BURS3/71-194
Q39MS8_BURS3/157-284
Q39MS9_BURS3/175-305
Q39Q96_GEOMG/272-394
Q39Q96_GEOMG/69-192
Q39UI0_GEOMG/271-393
Q39UI0_GEOMG/69-191
Q39VU5_GEOMG/273-395
Q39VU5_GEOMG/70-193
Q3A2M1_PELCD/273-395
Q3A2M1_PELCD/70-193
Q3A3R0_PELCD/180-310
Q3A3R1_PELCD/157-284
Q3A3X9_PELCD/271-393
Q3A3X9_PELCD/68-191
Q3A679_PELCD/274-395
Q3A679_PELCD/73-196
Q3A7J5_PELCD/275-397
Q3A7J5_PELCD/72-195
Q3A8A0_PELCD/271-393
Q3A8A0_PELCD/68-191
Q3AEE6_CARHZ/271-393
Q3AEE6_CARHZ/69-191
Q3ANN2_SYNSC/84-206
Q3B4R5_PELLD/154-281
Q3B4R6_PELLD/169-299
Q3B549_PELLD/154-281
Q3B550_PELLD/171-301
Q3BPB5_XANC5/274-396
Q3BPB5_XANC5/71-194
Q3BQ78_XANC5/289-411
Q3BQ78_XANC5/85-208
Q3BXM4_XANC5/268-390
Q3BXM4_XANC5/66-188
Q3C089_XANC5/238-360
Q3C089_XANC5/36-163
Q3D0T7_STRAG/1-85
Q3D0T7_STRAG/152-273
Q3DAT9_STRAG/1-85
Q3DAT9_STRAG/152-273
Q3DGE3_STRAG/1-85
Q3DGE3_STRAG/152-273
Q3DMJ6_STRAG/1-85
Q3DMJ6_STRAG/152-273
Q3DS64_STRAG/1-85
Q3DS64_STRAG/152-273
Q3EU13_BACTI/16-136
Q3EU13_BACTI/215-337
Q3IFK7_PSEHT/273-395
Q3IFK7_PSEHT/70-193
Q3IIC9_PSEHT/278-400
Q3IIC9_PSEHT/74-197
Q3ILN8_PSEHT/279-401
Q3ILN8_PSEHT/76-199
Q3IP51_NATPD/154-283
Q3IP51_NATPD/461-585
Q3IQF1_NATPD/163-291
Q3IQF1_NATPD/464-591
Q3IQP8_NATPD/160-290
Q3IQP8_NATPD/461-588
Q3IRS1_NATPD/96-230
Q3IUL0_NATPD/138-268
Q3IUL0_NATPD/401-534
Q3J582_RHOS4/154-282
Q3J583_RHOS4/183-313
Q3J756_NITOC/279-401
Q3J756_NITOC/76-199
Q3JEA7_NITOC/276-398
Q3JEA7_NITOC/72-195
Q3JIX8_BURP1/172-302
Q3JIX9_BURP1/157-284
Q3JKU2_BURP1/22-148
Q3JKU2_BURP1/223-345
Q3JNF5_BURP1/275-397
Q3JNF5_BURP1/71-194
Q3JSL2_BURP1/172-301
Q3JSL3_BURP1/161-288
Q3JSV8_BURP1/191-321
Q3JSV9_BURP1/168-295
Q3JXR5_BURP1/274-396
Q3JXR5_BURP1/71-194
Q3K3K8_STRA1/12-103
Q3K3K8_STRA1/170-291
Q3K6P6_PSEPF/275-397
Q3K6P6_PSEPF/71-194
Q3KBE3_PSEPF/272-394
Q3KBE3_PSEPF/69-192
Q3KEU1_PSEPF/265-386
Q3KEU1_PSEPF/62-185
Q3KIL7_PSEPF/126-253
Q3KIL8_PSEPF/154-284
Q3KLC7_CHLTA/261-383
Q3KLC7_CHLTA/60-183
Q3L9X7_RHOE4/164-292
Q3LFA5_BDEBA/124-250
Q3MG86_ANAVT/276-398
Q3MG86_ANAVT/72-195
Q3MNR3_9MICO/178-292
Q3MNR4_9MICO/107-238
Q3QZG0_XYLFA/274-396
Q3QZG0_XYLFA/71-194
Q3R5J4_XYLFA/128-171
Q3R5J5_XYLFA/166-288
Q3R5J5_XYLFA/2-85
Q3R647_XYLFA/274-396
Q3R647_XYLFA/71-194
Q3R9X3_XYLFA/128-251
Q3R9X3_XYLFA/332-454
Q3RG93_XYLFA/128-251
Q3RG93_XYLFA/332-454
Q3RHH9_XYLFA/274-396
Q3RHH9_XYLFA/71-194
Q3SGC8_THIDA/276-398
Q3SGC8_THIDA/72-195
Q3SIY9_THIDA/262-383
Q3SIY9_THIDA/60-182
Q3SJC0_THIDA/259-380
Q3SJC0_THIDA/56-179
Q3SKR9_THIDA/275-397
Q3SKR9_THIDA/72-195
Q3SLB6_THIDA/269-391
Q3SLB6_THIDA/65-188
Q3SVX7_NITWN/156-283
Q3SVX8_NITWN/184-314
Q3Y2Z4_ENTFC/218-339
Q3Y2Z4_ENTFC/25-144
Q3Z5Q3_SHISS/266-388
Q3Z5Q3_SHISS/63-186
Q3Z6T6_DEHE1/270-392
Q3Z6T6_DEHE1/67-190
Q3ZYQ6_DEHSC/270-392
Q3ZYQ6_DEHSC/67-190
Q46524_DICNO/277-399
Q46524_DICNO/72-196
Q46B42_METBF/289-417
Q46B42_METBF/45-179
Q46EI2_METBF/139-268
Q46EI2_METBF/456-583
Q46Q26_CUPPJ/197-327
Q46Q27_CUPPJ/145-271
Q46W92_CUPPJ/274-396
Q46W92_CUPPJ/71-194
Q46X12_CUPPJ/294-416
Q46X12_CUPPJ/90-213
Q46XX3_CUPPJ/175-305
Q46XX4_CUPPJ/157-284
Q47071_ECOLX/18-143
Q47071_ECOLX/218-342
Q47AJ4_DECAR/267-389
Q47AJ4_DECAR/63-186
Q47B29_DECAR/264-385
Q47B29_DECAR/61-184
Q47HP5_DECAR/273-395
Q47HP5_DECAR/70-193
Q47ID6_DECAR/278-400
Q47ID6_DECAR/74-197
Q47ML1_THEFY/131-257
Q47ML2_THEFY/142-271
Q47TP9_THEFY/77-204
Q47TQ0_THEFY/109-233
Q47VD6_COLP3/281-403
Q47VD6_COLP3/78-201
Q47VF2_COLP3/276-398
Q47VF2_COLP3/73-196
Q47VS6_COLP3/289-411
Q47VS6_COLP3/85-208
Q48DI7_PSE14/152-282
Q48DI8_PSE14/127-254
Q48H94_PSE14/270-392
Q48H94_PSE14/67-190
Q48JN1_PSE14/272-394
Q48JN1_PSE14/69-192
Q48NC0_PSE14/275-397
Q48NC0_PSE14/71-194
Q48VQ7_STRPM/233-354
Q48VQ7_STRPM/47-166
Q491L2_STRP1/233-354
Q491L2_STRP1/47-166
Q49XY6_STAS1/224-345
Q49XY6_STAS1/25-145
Q4C6W0_CROWT/116-238
Q4C6W1_CROWT/69-144
Q4EG60_LISMO/15-134
Q4EG60_LISMO/213-335
Q4ESD7_LISMO/15-134
Q4ESD7_LISMO/213-335
Q4FIG1_SALCH/232-354
Q4FIG1_SALCH/27-155
Q4FPL9_PELUB/279-401
Q4FPL9_PELUB/74-197
Q4FVM1_PSYA2/276-398
Q4FVM1_PSYA2/72-195
Q4HED0_CAMCO/259-381
Q4HED0_CAMCO/59-178
Q4HRV2_CAMUP/263-385
Q4HRV2_CAMUP/60-182
Q4J6H8_SULAC/134-263
Q4J6H8_SULAC/392-519
Q4J9L1_SULAC/20-148
Q4K5X3_PSEF5/275-397
Q4K5X3_PSEF5/71-194
Q4K7M1_PSEF5/255-378
Q4K7M1_PSEF5/36-161
Q4KD18_PSEF5/272-394
Q4KD18_PSEF5/69-192
Q4KIU7_PSEF5/126-253
Q4KIU8_PSEF5/152-282
Q4KST9_9ABAC/7-74
Q4L6P3_STAHJ/223-345
Q4L6P3_STAHJ/24-144
Q4LBN5_PSESH/1-123
Q4LBN5_PSESH/198-321
Q4MNS3_BACCE/14-134
Q4MNS3_BACCE/213-335
Q4QNP6_HAEI8/266-397
Q4QNP6_HAEI8/62-185
Q4UQQ8_XANC8/274-396
Q4UQQ8_XANC8/71-194
Q4UXU6_XANC8/288-410
Q4UXU6_XANC8/84-207
Q4UYQ4_XANC8/266-388
Q4UYQ4_XANC8/64-186
Q4ZN47_PSEU2/152-282
Q4ZN48_PSEU2/127-254
Q4ZRP0_PSEU2/270-392
Q4ZRP0_PSEU2/67-190
Q4ZWA9_PSEU2/230-353
Q4ZWA9_PSEU2/29-155
Q4ZYB7_PSEU2/275-397
Q4ZYB7_PSEU2/71-194
Q51105_NEIME/279-401
Q51105_NEIME/75-198
Q52293_PSEPU/268-390
Q52293_PSEPU/65-188
Q56612_VIBCH/275-363
Q56612_VIBCH/72-195
Q56739_VIBVU/278-400
Q56739_VIBVU/73-196
Q56762_XANCA/1-39
Q57076_NEIGO/279-401
Q57076_NEIGO/75-198
Q57TB4_SALCH/266-388
Q57TB4_SALCH/63-186
Q5D8E1_HAEIF/266-397
Q5D8E1_HAEIF/62-185
Q5DZ59_VIBF1/19-143
Q5DZ59_VIBF1/220-340
Q5E101_VIBF1/163-292
Q5E102_VIBF1/138-265
Q5E1X9_VIBF1/273-395
Q5E1X9_VIBF1/70-193
Q5E2R4_VIBF1/281-403
Q5E2R4_VIBF1/77-200
Q5E7I3_VIBF1/151-280
Q5E7I4_VIBF1/137-264
Q5E7Y8_VIBF1/275-397
Q5E7Y8_VIBF1/72-195
Q5F693_NEIG1/279-401
Q5F693_NEIG1/75-198
Q5FL20_LACAC/204-326
Q5FL20_LACAC/21-140
Q5FYV0_PSEAC/273-395
Q5FYV0_PSEAC/70-193
Q5H2I2_XANOR/154-277
Q5H2I2_XANOR/358-480
Q5H4L9_XANOR/274-396
Q5H4L9_XANOR/71-194
Q5HFL7_STAAC/225-347
Q5HFL7_STAAC/26-146
Q5HP06_STAEQ/224-346
Q5HP06_STAEQ/25-145
Q5HSW1_CAMJR/260-382
Q5HSW1_CAMJR/60-179
Q5JEE3_PYRKO/338-468
Q5JEE3_PYRKO/88-219
Q5JEN1_PYRKO/182-309
Q5JEN2_PYRKO/102-230
Q5KWM4_GEOKA/271-393
Q5KWM4_GEOKA/68-191
Q5KX67_GEOKA/10-130
Q5KX67_GEOKA/208-330
Q5L4U2_CHLAB/261-383
Q5L4U2_CHLAB/60-183
Q5LNW1_SILPO/182-312
Q5LNW2_SILPO/155-281
Q5LXV7_STRT1/237-358
Q5LXV7_STRT1/47-166
Q5M2F9_STRT2/237-358
Q5M2F9_STRT2/47-166
Q5N0F6_SYNP6/278-400
Q5N0F6_SYNP6/73-196
Q5NFT6_FRATT/279-401
Q5NFT6_FRATT/74-198
Q5P195_AROAE/269-391
Q5P195_AROAE/66-189
Q5P276_AROAE/281-403
Q5P276_AROAE/77-200
Q5P3A5_AROAE/156-282
Q5P3A6_AROAE/165-295
Q5P6Q5_AROAE/104-227
Q5P6Q5_AROAE/307-429
Q5P7D6_AROAE/262-383
Q5P7D6_AROAE/59-182
Q5PDH7_SALPA/266-388
Q5PDH7_SALPA/63-186
Q5QW57_IDILO/64-191
Q5QW58_IDILO/97-225
Q5QWC9_IDILO/279-401
Q5QWC9_IDILO/76-199
Q5QYA6_IDILO/276-398
Q5QYA6_IDILO/73-196
Q5QYN1_IDILO/261-383
Q5QYN1_IDILO/62-185
Q5SK58_THET8/272-395
Q5SK58_THET8/70-192
Q5V0C9_HALMA/100-235
Q5V0C9_HALMA/362-489
Q5V0Y5_HALMA/343-479
Q5V0Y5_HALMA/77-207
Q5V2R1_HALMA/158-287
Q5V2R1_HALMA/468-592
Q5V4Q9_HALMA/175-305
Q5V4Q9_HALMA/485-611
Q5WF18_BACSK/15-135
Q5WF18_BACSK/214-336
Q5WWF0_LEGPL/276-398
Q5WWF0_LEGPL/72-195
Q5WWY5_LEGPL/268-390
Q5WWY5_LEGPL/65-188
Q5X540_LEGPA/276-398
Q5X540_LEGPA/72-195
Q5X5K3_LEGPA/268-390
Q5X5K3_LEGPA/65-188
Q5XE93_STRP6/214-335
Q5XE93_STRP6/28-147
Q5Z2Y8_NOCFA/55-186
Q5ZVB7_LEGPH/276-398
Q5ZVB7_LEGPH/72-195
Q5ZVS7_LEGPH/268-390
Q5ZVS7_LEGPH/65-188
Q606C3_METCA/274-396
Q606C3_METCA/70-193
Q609W2_METCA/233-355
Q609W2_METCA/29-153
Q62AU3_BURMA/22-148
Q62AU3_BURMA/223-345
Q62G73_BURMA/274-396
Q62G73_BURMA/71-194
Q62GU5_BURMA/247-369
Q62GU5_BURMA/43-166
Q62K17_BURMA/191-321
Q634U3_BACCZ/14-134
Q634U3_BACCZ/213-335
Q63I72_BURPS/172-302
Q63I73_BURPS/157-284
Q63JW8_BURPS/22-148
Q63JW8_BURPS/223-345
Q63QL4_BURPS/275-397
Q63QL4_BURPS/71-194
Q63TS4_BURPS/168-295
Q63TS5_BURPS/196-326
Q63U03_BURPS/161-288
Q63U04_BURPS/172-301
Q63Z28_BURPS/274-396
Q63Z28_BURPS/71-194
Q647S4_9ARCH/112-239
Q647S5_9ARCH/94-224
Q65HE3_BACLD/15-135
Q65HE3_BACLD/214-336
Q65RM7_MANSM/125-252
Q65RM8_MANSM/153-282
Q65VP2_MANSM/1-124
Q65VP2_MANSM/205-336
Q665Y3_YERPS/135-264
Q665Y4_YERPS/123-250
Q667D0_YERPS/269-391
Q667D0_YERPS/66-189
Q66EI8_YERPS/268-390
Q66EI8_YERPS/64-187
Q67SG1_SYMTH/96-228
Q67SG2_SYMTH/133-261
Q67SG6_SYMTH/149-276
Q67SG7_SYMTH/130-257
Q68JC4_ECOLX/233-357
Q68JC4_ECOLX/31-158
Q6AB72_PROAC/101-234
Q6ABJ6_PROAC/110-238
Q6AJG9_DESPS/271-393
Q6AJG9_DESPS/68-191
Q6AN16_DESPS/149-276
Q6AN17_DESPS/140-270
Q6D0J8_ERWCT/268-390
Q6D0J8_ERWCT/64-187
Q6D2I8_ERWCT/276-398
Q6D2I8_ERWCT/73-196
Q6D925_ERWCT/177-307
Q6D926_ERWCT/158-285
Q6D9S6_ERWCT/213-336
Q6EVW2_YERPS/238-361
Q6EVW2_YERPS/35-163
Q6FF04_ACIAD/271-393
Q6FF04_ACIAD/69-191
Q6FF46_ACIAD/278-400
Q6FF46_ACIAD/74-197
Q6G923_STAAS/225-347
Q6G923_STAAS/26-146
Q6GGF6_STAAR/225-347
Q6GGF6_STAAR/26-146
Q6HDS3_BACHK/14-134
Q6HDS3_BACHK/213-335
Q6JB02_ECOLX/232-354
Q6JB02_ECOLX/27-155
Q6LE24_MYXXA/286-408
Q6LE24_MYXXA/83-206
Q6LGV6_PHOPR/202-321
Q6LJQ5_PHOPR/120-247
Q6LJQ6_PHOPR/179-309
Q6LLS8_PHOPR/278-400
Q6LLS8_PHOPR/75-198
Q6LM92_PHOPR/274-396
Q6LM92_PHOPR/71-194
Q6LMG9_PHOPR/275-397
Q6LMG9_PHOPR/71-194
Q6LP93_PHOPR/142-271
Q6LP94_PHOPR/134-261
Q6LWN3_METMP/80-211
Q6M178_METMP/186-312
Q6M179_METMP/92-220
Q6M859_CORGL/55-178
Q6M860_CORGL/90-215
Q6M9X9_PARUW/263-385
Q6M9X9_PARUW/62-185
Q6MMN1_BDEBA/274-396
Q6MMN1_BDEBA/70-193
Q6MMW2_BDEBA/274-396
Q6MMW2_BDEBA/71-194
Q6MQJ6_BDEBA/117-247
Q6MRH4_BDEBA/124-250
Q6N3L0_RHOPA/184-314
Q6N3L1_RHOPA/156-283
Q6NJS8_CORDI/57-181
Q6NJS9_CORDI/80-207
Q6W1R6_RHISN/183-313
Q6W1R7_RHISN/164-291
Q6X913_SALET/229-350
Q6X913_SALET/24-152
Q6XFA5_ACTPL/267-389
Q6XFA5_ACTPL/63-186
Q6XFB0_ACTPL/267-389
Q6XFB0_ACTPL/63-186
Q6XNC8_RHOER/163-298
Q6XNC9_RHOER/103-236
Q6XUI6_XANCP/269-391
Q6XUI6_XANCP/65-188
Q707C3_ECOLX/275-397
Q707C3_ECOLX/72-195
Q71ZX6_LISMF/15-134
Q71ZX6_LISMF/213-335
Q72A73_DESVH/139-269
Q72A74_DESVH/153-279
Q72CL2_DESVH/275-397
Q72CL2_DESVH/72-195
Q72GK3_THET2/264-386
Q72GK3_THET2/61-184
Q72KJ4_THET2/105-227
Q72KJ4_THET2/307-430
Q72S15_LEPIC/275-397
Q72S15_LEPIC/72-195
Q730U6_BACC1/14-134
Q730U6_BACC1/213-335
Q744C3_MYCPA/47-177
Q744C4_MYCPA/97-224
Q74C90_GEOSL/271-393
Q74C90_GEOSL/69-191
Q74D26_GEOSL/273-395
Q74D26_GEOSL/70-193
Q74GB9_GEOSL/272-394
Q74GB9_GEOSL/69-192
Q74K49_LACJO/203-325
Q74K49_LACJO/21-138
Q74NG6_NANEQ/122-251
Q74NG7_NANEQ/74-202
Q74RM1_YERPE/123-250
Q74S17_YERPE/271-393
Q74S17_YERPE/68-191
Q79JW7_ECOLX/235-360
Q79JW7_ECOLX/33-160
Q79VS0_SALTY/232-354
Q79VS0_SALTY/27-155
Q7A0T1_STAAW/225-347
Q7A0T1_STAAW/26-146
Q7A5E2_STAAN/225-347
Q7A5E2_STAAN/26-146
Q7BGC1_VIBCH/12-135
Q7BGC1_VIBCH/212-332
Q7BI81_ACTPL/267-389
Q7BI81_ACTPL/63-186
Q7BLH0_SALDU/229-350
Q7BLH0_SALDU/24-152
Q7BQW6_9ENTR/241-361
Q7BQW6_9ENTR/43-165
Q7BSV9_ECO57/275-397
Q7BSV9_ECO57/72-195
Q7CGI8_YERPE/135-264
Q7CKF0_YERPE/268-390
Q7CKF0_YERPE/64-187
Q7DDR1_NEIMB/279-401
Q7DDR1_NEIMB/75-198
Q7DJM7_9ZZZZ/232-354
Q7DJM7_9ZZZZ/27-155
Q7MA08_WOLSU/282-404
Q7MA08_WOLSU/78-201
Q7MES2_VIBVY/153-282
Q7MES3_VIBVY/136-262
Q7MHC8_VIBVY/274-396
Q7MHC8_VIBVY/71-194
Q7MHT7_VIBVY/277-399
Q7MHT7_VIBVY/73-196
Q7MI65_VIBVY/153-280
Q7MI66_VIBVY/188-318
Q7MK04_VIBVY/126-253
Q7MK06_VIBVY/152-282
Q7MPZ4_VIBVY/273-395
Q7MPZ4_VIBVY/70-193
Q7N159_PHOLL/268-390
Q7N159_PHOLL/64-187
Q7N630_PHOLL/228-350
Q7N630_PHOLL/27-153
Q7N7Q3_PHOLL/230-353
Q7N7Q3_PHOLL/27-155
Q7NH72_GLOVI/279-401
Q7NH72_GLOVI/74-197
Q7NRF5_CHRVO/276-398
Q7NRF5_CHRVO/72-195
Q7NRG9_CHRVO/272-394
Q7NRG9_CHRVO/69-192
Q7P6X1_FUSNV/11-134
Q7P6X1_FUSNV/214-336
Q7TW05_MYCBO/96-222
Q7TW06_MYCBO/45-175
Q7UA79_SYNPX/22-145
Q7UA79_SYNPX/226-348
Q7UE43_RHOBA/255-378
Q7UE43_RHOBA/52-175
Q7UHP5_RHOBA/159-287
Q7UHP6_RHOBA/129-256
Q7UI38_RHOBA/278-398
Q7UI38_RHOBA/358-470
Q7UI38_RHOBA/75-198
Q7UJJ8_RHOBA/14-136
Q7UJJ8_RHOBA/212-333
Q7UMN7_RHOBA/226-348
Q7UMN7_RHOBA/27-153
Q7UMN8_RHOBA/231-353
Q7UR19_RHOBA/186-316
Q7UR20_RHOBA/179-305
Q7UU65_RHOBA/274-396
Q7UU65_RHOBA/69-192
Q7UXS3_RHOBA/170-300
Q7UXS4_RHOBA/149-276
Q7UZ84_RHOBA/26-147
Q7UZ86_RHOBA/299-421
Q7V9D2_PROMM/295-417
Q7V9D2_PROMM/91-214
Q7VH50_HELHP/281-403
Q7VH50_HELHP/77-200
Q7VLV1_HAEDU/150-279
Q7VM72_HAEDU/267-389
Q7VM72_HAEDU/63-186
Q7VVW1_BORPE/113-239
Q7VX25_BORPE/139-266
Q7W7X9_BORPA/181-310
Q7W7Y0_BORPA/139-266
Q7W961_BORPA/159-287
Q7W962_BORPA/113-239
Q7WKK6_BORBR/159-287
Q7WKK7_BORBR/113-239
Q7WLB9_BORBR/181-310
Q7WLC0_BORBR/141-268
Q7WPA5_BORBR/281-403
Q7WPA5_BORBR/75-200
Q7WWZ5_CUPNH/12-135
Q7WWZ5_CUPNH/212-330
Q7WXX9_PSEAE/227-350
Q7WXX9_PSEAE/25-151
Q7WYI5_CAMJE/260-382
Q7WYI5_CAMJE/60-179
Q7WYI6_CAMJE/260-382
Q7WYI6_CAMJE/60-179
Q7X0L6_AGGAC/148-277
Q7X0L7_AGGAC/127-254
Q818L1_BACCR/16-136
Q818L1_BACCR/215-337
Q81LZ2_BACAN/14-134
Q81LZ2_BACAN/213-335
Q821J4_CHLCV/261-383
Q821J4_CHLCV/60-183
Q82EK5_STRAW/1-85
Q82EK7_STRAW/40-165
Q82IA6_STRAW/145-270
Q82IA7_STRAW/158-285
Q82RF7_STRAW/113-243
Q82U86_NITEU/264-385
Q82U86_NITEU/61-184
Q82V46_NITEU/273-395
Q82V46_NITEU/71-193
Q82WR6_NITEU/275-397
Q82WR6_NITEU/71-194
Q833B9_ENTFA/217-339
Q833B9_ENTFA/24-143
Q83EZ9_COXBU/17-140
Q83EZ9_COXBU/221-343
Q83GQ8_TROWT/164-291
Q83GQ9_TROWT/121-249
Q83NE7_TROW8/121-249
Q83NE8_TROW8/164-291
Q83SM8_SHIFL/266-388
Q83SM8_SHIFL/63-186
Q83Z76_CITRO/1-117
Q83Z76_CITRO/194-314
Q841M8_LEGPN/26-113
Q879Q5_STRP3/1-85
Q879Q5_STRP3/152-273
Q87AA5_XYLFT/289-411
Q87AA5_XYLFT/85-208
Q87DF2_XYLFT/274-396
Q87DF2_XYLFT/71-194
Q87I80_VIBPA/151-280
Q87I81_VIBPA/121-246
Q87LB2_VIBPA/274-396
Q87LB2_VIBPA/71-194
Q87LT6_VIBPA/276-398
Q87LT6_VIBPA/72-195
Q87M47_VIBPA/154-281
Q87M48_VIBPA/171-301
Q87TD5_VIBPA/273-395
Q87TD5_VIBPA/70-193
Q87VT0_PSESM/152-282
Q87VT1_PSESM/128-255
Q87ZV6_PSESM/270-392
Q87ZV6_PSESM/67-190
Q888U1_PSESM/275-397
Q888U1_PSESM/71-194
Q88HD6_PSEPK/273-394
Q88HD6_PSEPK/70-193
Q88P05_PSEPK/268-390
Q88P05_PSEPK/65-188
Q88Q63_PSEPK/272-394
Q88Q63_PSEPK/68-191
Q88V36_LACPL/217-339
Q88V36_LACPL/32-150
Q894E5_CLOTE/14-137
Q894E5_CLOTE/216-340
Q89HH1_BRAJA/272-394
Q89HH1_BRAJA/69-192
Q89PI4_BRAJA/159-286
Q89PI5_BRAJA/168-294
Q89UI2_BRAJA/172-299
Q89UI3_BRAJA/184-314
Q8CKH0_YERPE/102-229
Q8CP29_STAES/224-346
Q8CP29_STAES/25-145
Q8CXD8_OCEIH/216-338
Q8CXD8_OCEIH/22-140
Q8CZX4_YERPE/14-137
Q8CZX4_YERPE/217-339
Q8D7Q9_VIBVU/153-282
Q8D7R0_VIBVU/136-262
Q8DA73_VIBVU/152-282
Q8DA74_VIBVU/126-253
Q8DBQ3_VIBVU/173-303
Q8DBQ4_VIBVU/153-280
Q8DC28_VIBVU/277-399
Q8DC28_VIBVU/73-196
Q8DCI0_VIBVU/274-396
Q8DCI0_VIBVU/71-194
Q8DDT2_VIBVU/273-395
Q8DDT2_VIBVU/70-193
Q8DMJ6_THEEB/70-147
Q8DMJ7_THEEB/102-224
Q8DN87_STRR6/233-354
Q8DN87_STRR6/47-166
Q8DS50_STRMU/1-85
Q8DS50_STRMU/152-273
Q8E235_STRA5/1-85
Q8E235_STRA5/152-273
Q8E7J4_STRA3/233-354
Q8E7J4_STRA3/47-166
Q8EA01_SHEON/272-394
Q8EA01_SHEON/69-192
Q8EJP7_SHEON/291-413
Q8EJP7_SHEON/87-210
Q8EKC7_SHEON/275-397
Q8EKC7_SHEON/72-195
Q8F3M8_LEPIN/275-397
Q8F3M8_LEPIN/72-195
Q8FCZ1_ECOL6/267-389
Q8FCZ1_ECOL6/64-187
Q8FL54_ECOL6/266-388
Q8FL54_ECOL6/63-186
Q8FME4_COREF/3-81
Q8FST2_COREF/68-191
Q8FST3_COREF/109-238
Q8G6X4_BIFLO/49-192
Q8GBE4_YEREN/274-396
Q8GBE4_YEREN/71-194
Q8K8V9_STRP3/214-335
Q8K8V9_STRP3/28-147
Q8KF91_CHLTE/169-299
Q8KF92_CHLTE/137-264
Q8KIK8_GLUDI/278-400
Q8KIK8_GLUDI/75-198
Q8KQI5_HAEDU/141-270
Q8KQI6_HAEDU/127-253
Q8KRY4_AGGAC/267-398
Q8KRY4_AGGAC/63-186
Q8NTK4_CORGL/46-169
Q8NTK5_CORGL/104-229
Q8P2Y0_STRP8/233-354
Q8P2Y0_STRP8/47-166
Q8P5B8_XANCP/266-388
Q8P5B8_XANCP/64-186
Q8P670_XANCP/288-410
Q8P670_XANCP/84-207
Q8PGS3_XANAC/260-382
Q8PGS3_XANAC/57-180
Q8PHK9_XANAC/287-409
Q8PHK9_XANAC/83-206
Q8PPI9_XANAC/270-392
Q8PPI9_XANAC/68-190
Q8PWR1_METMA/139-268
Q8PWR1_METMA/455-582
Q8PYC6_METMA/148-278
Q8PYC6_METMA/449-576
Q8PZT0_METMA/40-174
Q8Q022_METMA/298-429
Q8Q022_METMA/43-177
Q8R8D7_THETN/139-265
Q8R8D8_THETN/108-235
Q8RAF9_THETN/271-393
Q8RAF9_THETN/68-191
Q8RHE3_FUSNN/11-134
Q8RHE3_FUSNN/214-336
Q8RT49_PSEAE/269-369
Q8RT49_PSEAE/80-193
Q8TJ14_METAC/166-296
Q8TJ14_METAC/467-594
Q8TLD8_METAC/151-278
Q8TLD9_METAC/208-336
Q8TLF3_METAC/289-417
Q8TLF3_METAC/45-179
Q8TLI1_METAC/300-431
Q8TLI1_METAC/46-180
Q8TU41_METAC/139-268
Q8TU41_METAC/455-582
Q8TXG8_METKA/192-319
Q8TXG9_METKA/113-248
Q8U257_PYRFU/186-313
Q8U258_PYRFU/105-233
Q8U3X1_PYRFU/337-467
Q8U3X1_PYRFU/88-218
Q8VPC6_ECOLX/275-397
Q8VPC6_ECOLX/72-195
Q8VQ72_BACLI/1-113
Q8VQ72_BACLI/192-314
Q8VRL3_THETH/105-227
Q8VRL3_THETH/307-430
Q8VRM8_ECOLX/275-397
Q8VRM8_ECOLX/72-195
Q8X977_ECO57/266-388
Q8X977_ECO57/63-186
Q8XI36_CLOPE/270-392
Q8XI36_CLOPE/67-190
Q8XJB7_CLOPE/11-134
Q8XJB7_CLOPE/209-331
Q8XQY4_RALSO/141-268
Q8XQY5_RALSO/177-307
Q8XSK5_RALSO/267-389
Q8XSK5_RALSO/65-187
Q8XTG2_RALSO/265-386
Q8XTG2_RALSO/62-185
Q8XUR9_RALSO/272-394
Q8XUR9_RALSO/69-192
Q8XVK4_RALSO/291-413
Q8XVK4_RALSO/87-210
Q8XX09_RALSO/270-391
Q8XX09_RALSO/67-190
Q8Y1N9_RALSO/157-283
Q8Y1P0_RALSO/169-299
Q8Y7D7_LISMO/15-134
Q8Y7D7_LISMO/213-335
Q8YUB0_NOSS1/276-398
Q8YUB0_NOSS1/72-195
Q8Z9F8_SALTI/266-388
Q8Z9F8_SALTI/63-186
Q8ZRT4_SALTY/266-388
Q8ZRT4_SALTY/63-186
Q8ZUH8_PYRAE/85-214
Q92C08_LISIN/15-134
Q92C08_LISIN/213-335
Q92T37_RHIME/187-317
Q92T38_RHIME/168-295
Q92YM2_RHIME/165-292
Q92YM3_RHIME/182-312
Q93D63_ECOLX/234-359
Q93D63_ECOLX/33-159
Q93I66_ECOLX/12-135
Q93I66_ECOLX/212-332
Q96XJ0_SULTO/18-146
Q974Z1_SULTO/143-272
Q974Z1_SULTO/415-543
Q979W7_THEVO/59-184
Q979W8_THEVO/111-240
Q97B45_THEVO/81-216
Q97HA8_CLOAB/266-388
Q97HA8_CLOAB/64-186
Q97VE7_SULSO/214-343
Q97VE7_SULSO/444-571
Q97W54_SULSO/135-264
Q97W54_SULSO/396-523
Q97WB8_SULSO/18-145
Q988A9_RHILO/273-395
Q988A9_RHILO/71-193
Q989C5_RHILO/164-294
Q989C6_RHILO/155-282
Q98BF2_RHILO/187-317
Q98BF3_RHILO/169-296
Q98LT0_RHILO/127-260
Q98LT1_RHILO/165-295
Q99TV1_STAAM/225-347
Q99TV1_STAAM/26-146
Q9A1T8_STRP1/1-85
Q9A1T8_STRP1/152-273
Q9A497_CAUCR/221-351
Q9ABQ1_CAUCR/271-393
Q9ABQ1_CAUCR/69-191
Q9ACY1_STRCO/118-246
Q9AGM6_LEGPN/268-390
Q9AGM6_LEGPN/65-188
Q9C4P1_METTL/80-212
Q9C4Q3_METMI/80-217
Q9CDT9_LACLA/227-348
Q9CDT9_LACLA/40-159
Q9CMH8_PASMU/123-250
Q9CMH9_PASMU/144-273
Q9CPF7_PASMU/242-372
Q9CPF7_PASMU/40-163
Q9F1P9_BURCE/274-396
Q9F1P9_BURCE/71-194
Q9F537_ECOLX/238-363
Q9F537_ECOLX/36-163
Q9F669_PSEFL/253-375
Q9F669_PSEFL/49-172
Q9HJR4_THEAC/52-177
Q9HJR5_THEAC/117-246
Q9HKN7_THEAC/81-214
Q9HQY4_HALSA/107-239
Q9HQY4_HALSA/364-492
Q9HR80_HALSA/317-444
Q9HR80_HALSA/5-134
Q9HSJ1_HALSA/70-203
Q9HW99_PSEAE/127-254
Q9HWA0_PSEAE/159-289
Q9I0G2_PSEAE/264-386
Q9I0G2_PSEAE/62-185
Q9I5N8_PSEAE/273-395
Q9I5N8_PSEAE/70-193
Q9JRM8_AGGAC/267-398
Q9JRM8_AGGAC/63-186
Q9KUV6_VIBCH/275-397
Q9KUV6_VIBCH/72-195
Q9KY91_STRCO/157-283
Q9KY92_STRCO/148-273
Q9L0R6_STRCO/166-295
Q9L0R7_STRCO/127-255
Q9L713_CAUCR/157-284
Q9LAN5_9BURK/274-396
Q9LAN5_9BURK/71-194
Q9PAI0_XYLFA/155-278
Q9PAI0_XYLFA/359-481
Q9PD61_XYLFA/274-396
Q9PD61_XYLFA/71-194
Q9PJH0_CHLMU/261-383
Q9PJH0_CHLMU/60-183
Q9R726_XANOR/57-156
Q9RTA2_DEIRA/274-396
Q9RTA2_DEIRA/71-194
Q9S4A8_AGGAC/148-277
Q9UYM1_PYRAB/340-470
Q9UYM1_PYRAB/91-221
Q9UYW8_PYRAB/186-313
Q9UYW9_PYRAB/105-233
Q9WXU9_THEMA/267-389
Q9WXU9_THEMA/65-188
Q9X2W2_PSEPG/266-386
Q9X2W2_PSEPG/63-186
Q9X919_STRCO/125-249
Q9X920_STRCO/151-277
Q9XC05_AGGAC/127-254
Q9XD72_LEGPN/1-117
Q9Y9T1_AERPE/145-274
Q9Y9T2_AERPE/75-202
Q9YAP8_AERPE/321-451
Q9YAP8_AERPE/72-202
Q9Z789_CHLPN/261-383
Q9Z789_CHLPN/60-183
Q9ZEL5_PSEST/275-397
Q9ZEL5_PSEST/71-192
Q9ZF71_BURPS/56-178
Q9ZF84_BURPS/274-396
Q9ZF84_BURPS/71-194
Q9ZFX5_PSEAC/273-395
Q9ZFX5_PSEAC/70-193
Q9ZIV0_SALTI/229-350
Q9ZIV0_SALTI/24-152
TAPC_AERHY/282-404
TAPC_AERHY/78-201
TCPE_VIBC3/12-135
TCPE_VIBC3/212-332
TCPE_VIBCH/12-135
TCPE_VIBCH/212-332
Y1286_METJA/126-255
Y1286_METJA/399-526
Y779_METJA/90-218
Y780_METJA/168-296
