# Supplementary material for: Contact prediction is hardest for the most informative contacts, but improves with the incorporation of contact potentials
Source: PLoS One. 2018 Jun 28;13(6):e0199585. doi: 10.1371/journal.pone.0199585 (PMC6023208; doi:10.1371/journal.pone.0199585)
Supplement: S1 Data — Each file in the ‘alignments’ directory herein corresponds to a protein family’s alignment and contains the accession number and sequence range of each sequence in the alignment. (TAR.GZ) [file pone.0199585.s001.tar.gz › alignments/Cons_hypoth95]

A0AKF9_LISW6/1-181
A0JXW8_ARTS2/2-186
A0KAN1_BURCH/54-232
A0KF77_AERHH/24-200
A0L2C2_SHESA/26-203
A0L7K1_MAGSM/2-192
A0LML3_SYNFM/1-180
A0LV91_ACIC1/2-182
A0M2F2_GRAFK/1-177
A0NIX4_OENOE/1-184
A0NV52_9RHOB/1-182
A0Q102_CLONN/1-181
A0Q5N2_FRATN/6-182
A0QJ94_MYCA1/2-182
A0QV15_MYCS2/1-167
A0RHV0_BACAH/1-181
A0RM72_CAMFF/9-191
A0Y768_9GAMM/19-197
A0Y9M9_9GAMM/17-196
A0YWH7_LYNSP/3-178
A0Z2T1_9GAMM/13-189
A0ZBF6_NODSP/3-178
A0ZZV3_BIFAA/3-194
A1AH02_ECOK1/12-188
A1AR29_PELPD/1-183
A1AW24_RUTMC/9-190
A1B4H0_PARDP/1-184
A1BF86_CHLPD/1-177
A1EP45_VIBCH/19-195
A1F6J7_VIBCH/19-195
A1HNA0_9FIRM/1-163
A1IP12_NEIMA/13-184
A1JIC0_YERE8/1-163
A1K3H5_AZOSB/1-169
A1KMW0_MYCBP/2-182
A1KRF7_NEIMF/13-184
A1QZ00_BORT9/1-176
A1R7J0_ARTAT/11-195
A1RPX3_SHESW/26-203
A1SBB5_SHEAM/25-202
A1SLV1_NOCSJ/2-184
A1SSL0_PSYIN/22-199
A1T731_MYCVP/3-171
A1TTX7_ACIAC/31-207
A1U747_MARAV/24-201
A1UED1_MYCSK/1-168
A1UU08_BARBK/1-182
A1UZP2_BURMS/25-203
A1VDV1_DESVV/1-185
A1VKN3_POLNA/37-213
A1W169_CAMJJ/45-227
A1WBK5_ACISJ/29-205
A1WS50_VEREI/125-311
A1WZF9_HALHL/9-187
A2BRN7_PROMS/5-194
A2BX45_PROM5/5-193
A2C3M4_PROM1/1-188
A2C851_PROM3/6-194
A2P8D9_VIBCH/19-195
A2PW72_VIBCH/1-165
A2RDJ6_STRPG/1-178
A2RNW3_LACLM/1-178
A2S6A9_BURM9/25-203
A2SKT7_METPP/20-196
A2TNL1_9FLAO/2-178
A2TWX4_9FLAO/1-177
A2VLU1_MYCTU/1-155
A2VVB7_9BURK/54-232
A2W7B7_9BURK/42-220
A3CLK9_STRSV/1-178
A3CYZ1_SHEB5/26-203
A3DEY0_CLOTH/26-206
A3EV66_9BACT/2-185
A3GPY8_VIBCH/19-195
A3GZJ0_VIBCH/19-195
A3I4J5_9BACI/10-190
A3IL89_9CHRO/1-176
A3J7G2_9FLAO/1-177
A3J8C2_9ALTE/34-210
A3JRS9_9RHOB/4-169
A3JYA0_9RHOB/1-182
A3L055_PSEAE/18-195
A3LHH9_PSEAE/18-195
A3M3F7_ACIBT/5-179
A3MQA9_BURM7/25-203
A3N1Z5_ACTP2/17-195
A3N5J5_BURP6/51-229
A3NR90_BURP0/25-203
A3PDG3_PROM0/5-194
A3PMU6_RHOS1/1-182
A3PXT5_MYCSJ/1-168
A3QJ25_SHELP/11-188
A3RS77_RALSO/27-183
A3SFY2_9RHOB/1-181
A3SK14_9RHOB/1-183
A3SV38_9RHOB/1-181
A3TRA4_9MICO/1-153
A3TVS3_9RHOB/1-183
A3U9J4_CROAH/1-177
A3UFV8_9RHOB/1-184
A3UXM0_VIBSP/19-195
A3V4S5_9RHOB/1-182
A3VF32_9RHOB/1-184
A3W0W5_9RHOB/1-183
A3WBD6_9SPHN/1-178
A3WIZ8_9GAMM/12-190
A3X1I2_9BRAD/1-182
A3X657_9RHOB/1-181
A3XN56_LEEBM/1-177
A3Y2U2_9VIBR/19-195
A3YD58_9GAMM/25-213
A3YK67_CAMJE/44-226
A3YS62_CAMJE/45-227
A3YY42_9SYNE/4-188
A3Z7R8_9SYNE/11-191
A3ZCG1_CAMJE/45-227
A3ZGJ6_CAMJE/45-227
A3ZT79_9PLAN/25-206
A4A9C2_9GAMM/10-187
A4AL70_9ACTN/2-186
A4AQZ6_MARSH/1-177
A4BAK5_9GAMM/1-163
A4BP13_9GAMM/7-184
A4C250_9FLAO/1-177
A4C7B3_9GAMM/16-192
A4CG05_9GAMM/16-73
A4CK18_ROBBH/2-178
A4CVQ7_SYNPV/1-154
A4E6T6_9ACTN/1-188
A4EFM0_9RHOB/1-182
A4F041_9RHOB/1-181
A4FMK5_SACEN/17-197
A4G928_HERAR/23-208
A4GJT6_9BACT/5-182
A4IKQ9_GEOTN/206-340
A4ILY7_GEOTN/1-181
A4IZ62_FRATW/6-182
A4J699_DESRM/1-181
A4JI01_BURVG/21-199
A4KKM6_MYCTU/2-182
A4KSH4_FRATU/6-182
A4LJG2_BURPS/25-203
A4MWW1_HAEIF/13-45
A4MWW2_HAEIF/1-144
A4N306_HAEIF/1-153
A4N7G9_HAEIF/13-192
A4NF34_HAEIF/13-192
A4NK62_HAEIF/13-192
A4NPG0_HAEIF/13-192
A4NXC5_HAEIF/13-192
A4QDU1_CORGB/4-185
A4RW50_OSTLU/234-431
A4SE72_PROVI/1-177
A4SSP2_AERS4/24-200
A4T073_POLSQ/7-192
A4TE52_MYCGI/3-171
A4TR73_YERPP/23-199
A4TV29_9PROT/1-178
A4VRL7_PSEU5/17-194
A4VX08_STRSY/1-178
A4W3A9_STRS2/1-178
A4WFP4_ENT38/11-187
A4WWX7_RHOS5/1-182
A4X4F1_SALTO/2-185
A4XKE1_CALS8/1-178
A4Y009_PSEMY/21-198
A4Y238_SHEPC/26-203
A4Z0Q6_BRASO/1-182
A5BSP4_VITVI/112-302
A5CCN9_ORITB/2-187
A5CQP1_CLAM3/2-186
A5CX54_VESOH/26-207
A5D1F8_PELTS/1-161
A5ECL7_BRASB/1-182
A5EXY8_DICNV/11-185
A5F4L0_VIBC3/19-195
A5FBA7_FLAJ1/1-177
A5FSN5_DEHSB/1-179
A5FYK5_ACICJ/4-182
A5G4F9_GEOUR/19-202
A5GM55_SYNPW/6-186
A5GRX9_SYNR3/5-178
A5I4S2_CLOBH/1-181
A5IAQ3_LEGPC/1-139
A5IMI5_THEP1/4-172
A5IS10_STAA9/1-177
A5IXW8_MYCAA/2-179
A5J656_BURMA/51-229
A5K8E4_PLAVS/191-378
A5KEF9_CAMJE/45-227
A5KLE8_9FIRM/1-181
A5L479_9GAMM/19-195
A5LEJ2_STRPN/1-178
A5LPJ5_STRPN/1-178
A5LTT7_STRPN/1-144
A5M2Z2_STRPN/1-178
A5MA94_STRPN/1-178
A5MHN8_STRPN/1-178
A5MPH3_STRPN/1-178
A5MWF8_STRPN/1-144
A5N7Z6_CLOK5/1-182
A5P778_9SPHN/1-178
A5TIE0_BURMA/25-203
A5TTN8_FUSNP/1-181
A5TUK5_FUSNP/208-308
A5U6X5_MYCTA/2-182
A5UDV9_HAEIE/13-192
A5UHS1_HAEIG/13-192
A5UWI2_ROSS1/1-181
A5V9U4_SPHWW/1-170
A5VJ81_LACRD/1-181
A5VTU9_BRUO2/1-182
A5WAE7_PSEP1/21-198
A5WDL0_PSYWF/37-237
A5WRL9_MYCTF/2-182
A5XS41_BURMA/25-203
A5Z6G5_9FIRM/1-181
A5ZFL0_9BACE/1-177
A5ZQG1_9FIRM/1-181
A6A4I8_VIBCH/19-195
A6AF46_VIBCH/19-195
A6AUN8_VIBHA/19-195
A6B8V7_VIBPA/19-195
A6BDU4_9FIRM/1-181
A6BX56_YERPE/23-199
A6CCF4_9PLAN/1-189
A6CN33_9BACI/5-185
A6D6X1_9VIBR/34-210
A6DAZ0_9PROT/6-195
A6DMQ3_9BACT/1-182
A6E2F3_9RHOB/1-183
A6EH08_9SPHI/1-164
A6ER13_9BACT/1-177
A6F604_9ALTE/16-193
A6FBJ9_9GAMM/17-202
A6FTH8_9RHOB/1-183
A6G4H3_9DELT/2-188
A6GM46_9BURK/1-177
A6GYA7_FLAPJ/1-177
A6L1L4_BACV8/1-178
A6LEV7_PARD8/1-177
A6LKI1_THEM4/2-174
A6LSL1_CLOB8/1-181
A6NZD3_9BACE/1-178
A6Q3P8_NITSB/7-193
A6Q9H7_SULNB/12-198
A6QFX7_STAAE/1-177
A6QKP5_ONYPE/1-68
A6QKP6_ONYPE/5-115
A6QKT9_ONYPE/5-184
A6T2S9_JANMA/5-189
A6TF84_KLEP7/12-188
A6TRV1_ALKMQ/1-181
A6U0U1_STAA2/1-177
A6U6J4_SINMW/1-182
A6UP01_METVS/179-292
A6UYH5_PSEA7/18-195
A6VLH4_ACTSZ/21-200
A6W3E6_MARMS/20-197
A6W7S0_KINRD/2-184
A6WTZ2_SHEB8/26-203
A6X3E1_OCHA4/1-182
A6XZT5_VIBCH/19-195
A7A3N0_BIFAD/1-182
A7AIH2_9PORP/1-177
A7ARE6_BABBO/3-153
A7B4K2_RUMGN/1-181
A7BCZ1_9ACTO/2-183
A7C6H2_9GAMM/5-181
A7FDA7_YERP3/23-199
A7FW60_CLOB1/1-181
A7GG80_CLOBL/1-181
A7GRV9_BACCN/1-181
A7GYT1_CAMC5/6-189
A7H5H0_CAMJD/44-226
A7HC21_ANADF/2-177
A7HMP5_FERNB/2-176
A7HQT3_PARL1/1-186
A7I1A9_CAMHC/4-191
A7IJY0_XANP2/1-181
A7JDV7_FRATT/6-182
A7JH14_FRANO/6-182
A7JL69_FRANO/6-182
A7JVS8_PASHA/17-195
A7K5B6_VIBSE/66-242
A7M3E9_BACOV/1-177
A7MHA5_ENTS8/12-188
A7MXX5_VIBHB/19-195
A7NDJ1_FRATF/6-182
A7NK80_ROSCS/1-181
A7V7W3_BACUN/1-177
A7VBK8_9CLOT/1-182
A7VUD7_9CLOT/28-203
A7X138_STAA1/1-177
A7YUK0_FRATU/6-182
A7Z4C4_BACA2/1-181
A7ZD53_CAMC1/5-188
A7ZT01_ECO24/12-188
A8A5S3_ECOHS/12-188
A8AR24_CITK8/12-188
A8AVZ3_STRGC/1-178
A8DJD9_9BACT/1-181
A8E993_BURPS/25-203
A8ET79_ARCB4/8-194
A8EYG0_RICCK/2-185
A8F217_RICM5/132-234
A8F217_RICM5/2-121
A8F385_THELT/1-171
A8FCW0_BACP2/1-181
A8FNC8_CAMJ8/44-226
A8FPQ8_SHESH/11-190
A8G5C8_PROM2/5-194
A8G890_SERP5/21-196
A8GNV5_RICAH/2-185
A8GSN7_RICRS/132-234
A8GSN7_RICRS/2-148
A8GXF9_RICB8/2-185
A8H9Q4_SHEPA/11-188
A8I6C5_AZOC5/1-181
A8KJ37_BURPS/25-203
A8L587_FRASN/2-183
A8LKM1_DINSH/1-181
A8M654_SALAI/2-185
A8MH99_ALKOO/1-181
A8PM12_9COXI/6-187
A8R7P9_9FIRM/7-187
A8RUD3_9CLOT/1-182
A8SE36_9FIRM/1-177
A8SI24_9FIRM/1-89
A8SI26_9FIRM/1-97
A8SMY7_9FIRM/1-177
A8SPK3_9FIRM/2-183
A8TAI3_9VIBR/19-195
A8U324_9PROT/1-182
A8U8A2_9LACT/1-180
A8UNG2_9FLAO/1-177
A8UVX6_9AQUI/2-149
A8YE75_MICAE/1-176
A8YUR3_LACH4/1-180
A8Z1Q7_STAAT/1-177
A8Z6B8_SULMW/2-169
A8ZXR6_DESOH/3-186
A9AEW8_BURM1/21-199
A9AWY6_HERA2/1-181
A9BB50_PROM4/5-196
A9BFF2_PETMO/3-180
A9BUY2_DELAS/52-230
A9CK14_AGRT5/1-182
A9CY00_9GAMM/15-194
A9D0F1_9RHIZ/1-182
A9DUJ5_9FLAO/76-177
A9DUQ1_9RHOB/1-181
A9ECL6_9FLAO/1-177
A9EIJ5_9RHOB/1-181
A9FHL8_SORC5/1-180
A9FWY6_9RHOB/1-181
A9H3E0_9RHOB/1-181
A9HEJ6_GLUDA/1-168
A9I6L4_BORPD/38-214
A9IN61_BART1/1-182
A9JZQ5_BURMA/25-203
A9KBV0_COXBN/5-182
A9KNU7_CLOPH/1-182
A9KUV5_SHEB9/26-203
A9M3Y3_NEIM0/15-186
A9M796_BRUC2/195-308
A9MDW2_BRUC2/1-182
A9MM76_SALAR/23-199
A9MTZ7_SALPB/21-197
A9NB87_COXBR/5-182
A9NG18_ACHLI/1-180
A9R8Y8_YERPG/23-199
A9SD63_PHYPA/218-360
A9SWY9_PHYPA/44-238
A9VU92_BACWK/1-181
A9VXR0_METEP/1-181
A9WH98_CHLAA/1-181
A9WMZ6_RENSM/2-184
A9WXR1_BRUSI/1-182
A9ZC56_YERPE/23-199
A9ZKB3_COXBU/5-182
A9ZZF5_YERPE/23-199
B0AAY6_9CLOT/1-165
B0AVG3_BACAN/1-181
B0B860_CHLT2/1-181
B0BCC5_CHLTB/1-181
B0BQT6_ACTPJ/17-195
B0BY54_RICRO/132-234
B0BY54_RICRO/2-148
B0BYQ0_ACAM1/2-176
B0CIQ9_BRUSI/195-308
B0G5Q8_9FIRM/1-181
B0GKJ7_YERPE/23-199
B0GTR9_YERPE/23-199
B0H984_YERPE/23-199
B0HKZ4_YERPE/23-199
B0HZH5_YERPE/23-199
B0JVJ5_MICAN/1-176
B0K1X5_THEPX/3-183
B0K9Z2_THEP3/3-183
B0KN68_PSEPG/21-198
B0M9X6_9FIRM/1-182
B0MPX1_9FIRM/1-176
B0MXQ5_9BACT/1-176
B0N647_9FIRM/1-179
B0NAI4_EUBSP/1-181
B0NV42_BACSE/1-163
B0NWQ8_9CLOT/1-180
B0P6R3_9FIRM/1-176
B0Q7C6_BACAN/1-181
B0QGH6_BACAN/1-181
B0QWR3_HAEPR/16-194
B0REL1_CLAMS/2-186
B0RRP7_XANCB/75-250
B0S154_FINM2/1-181
B0SBY7_LEPBA/4-193
B0SJH1_LEPBP/4-193
B0T201_CAUSK/1-185
B0TGU8_HELMI/1-179
B0TNV9_SHEHH/11-188
B0TYM2_FRAP2/6-182
B0U1Z3_XYLFM/17-192
B0UKJ8_METS4/1-182
B0USH7_HAES2/17-194
B0V9P0_ACIBY/5-179
B0VJL4_CLOAI/26-201
B0VSB3_ACIBS/5-179
B1BEA2_CLOBO/1-181
B1BFY2_CLOPE/1-181
B1BW76_CLOPE/1-181
B1C3A4_9FIRM/1-179
B1C9D1_9FIRM/7-183
B1EHQ3_9ESCH/12-188
B1EW47_BACAN/1-181
B1FJC2_9BURK/21-199
B1FWX1_9BURK/22-199
B1GNA8_BACAN/1-181
B1H0L7_UNCTG/3-187
B1HG19_BURPS/25-203
B1HPW7_LYSSC/10-190
B1I2E3_DESAP/1-181
B1I8S3_STRPI/1-178
B1IIK5_CLOBK/1-181
B1J0G5_ECOLC/12-188
B1J2F8_PSEPW/21-198
B1JPB0_YERPY/23-199
B1JYQ5_BURCC/21-199
B1KM88_SHEWM/11-190
B1KX44_CLOBM/1-181
B1LBT7_THESQ/4-172
B1LIC7_ECOSM/12-188
B1M660_METRJ/1-182
B1MDM3_MYCA9/1-146
B1MXS1_LEUCK/6-186
B1QE51_CLOBO/1-181
B1QJH5_CLOBO/1-181
B1QU20_CLOBU/1-181
B1R8G7_CLOPE/1-181
B1RHV3_CLOPE/1-181
B1RQ97_CLOPE/1-181
B1S2T6_STRPN/1-178
B1S785_9BIFI/1-188
B1SDE1_9STRE/4-181
B1T9X0_9BURK/21-199
B1UVK5_BACAN/1-181
B1V478_CLOPE/1-181
B1VA64_PHYAS/5-184
B1VG55_CORU7/2-183
B1VYY7_STRGG/2-185
B1WSM5_CYAA5/1-176
B1X5G7_PAUCH/2-180
B1X7S3_ECODH/12-188
B1XKR9_SYNP2/1-176
B1XS69_POLNS/9-194
B1Y3Q4_LEPCP/25-201
B1YIV2_EXIS2/1-181
B1YN58_BURA4/21-199
B1ZE35_METPB/1-181
B1ZUC9_OPITP/1-184
B2A2L6_NATTJ/1-181
B2AGT2_CUPTR/29-206
B2DJS9_STRPN/1-178
B2DQQ3_STRPN/1-178
B2DVJ1_STRPN/1-178
B2E237_STRPN/1-178
B2E6R2_STRPN/1-178
B2E9H2_BIFAN/1-189
B2EAL0_BIFAN/149-253
B2FLW3_STRMK/11-186
B2G6Q1_LACRJ/1-181
B2GBA9_LACF3/1-181
B2GFL6_KOCRD/2-185
B2H1H2_BURPS/25-203
B2HIK5_MYCMM/1-155
B2HVS6_ACIBC/5-179
B2I7J0_XYLF2/17-192
B2IHU6_BEII9/1-182
B2IM48_STRPS/1-178
B2J1A4_NOSP7/3-179
B2JCN3_BURP8/22-199
B2K0A4_YERPB/23-199
B2KBW3_ELUMP/1-188
B2N858_ECOLX/12-188
B2NL80_ECO57/12-188
B2P081_ECO57/12-188
B2PH25_ECO57/12-188
B2PXT5_PROST/16-192
B2RJR3_PORG3/1-179
B2RZR6_BORHD/10-185
B2S213_TREPS/1-168
B2SD04_BRUA1/1-182
B2SDG5_FRATM/6-182
B2SIL2_XANOP/38-212
B2SXF9_BURPP/22-199
B2TJ11_CLOBB/1-181
B2U4C7_SHIB3/12-188
B2UER0_RALPJ/26-182
B2UNU3_AKKM8/1-187
B2UT21_HELPS/1-179
B2V4C5_CLOBA/1-181
B2V745_SULSY/1-155
B2VJN4_ERWT9/13-189
B3A1H5_ECO57/12-188
B3AFZ3_ECO57/12-188
B3AWH1_ECO57/12-188
B3BCI9_ECO57/12-188
B3BR18_ECO57/12-188
B3CGP9_9BACE/1-177
B3CLD7_WOLPP/2-179
B3CQN0_ORITI/2-186
B3DNP3_ARATH/280-404
B3DTR3_BIFLD/1-148
B3E070_METI4/3-178
B3EB92_GEOLS/1-182
B3ECH8_CHLL2/1-177
B3EQL3_CHLPB/1-177
B3GYC7_ACTP7/17-195
B3HK98_ECOLX/12-188
B3HMY0_ECOLX/12-188
B3HZY5_ECOLX/12-188
B3IJL2_ECOLX/12-188
B3J3H9_BACAN/1-181
B3JFJ6_9BACE/1-176
B3L886_PLAKH/181-368
B3PG47_CELJU/18-195
B3PN73_MYCA5/2-179
B3PRC6_RHIE6/1-182
B3QIH3_RHOPT/1-182
B3QP00_CHLP8/1-177
B3QVD7_CHLT3/81-224
B3QYX1_CHLT3/1-177
B3QZP3_PHYMT/1-180
B3WE27_LACCB/4-184
B3WJE7_ECOLX/12-188
B3WVQ8_SHIDY/12-188
B3X8E7_ECOLX/12-188
B3XRM7_LACRE/1-181
B3YCR3_SALET/21-197
B3YYP2_BACCE/1-181
B3Z6F2_BACCE/1-181
B3ZRK3_BACCE/1-181
B4A5K4_SALNE/21-197
B4AEC3_BACPU/1-181
B4AQM5_FRANO/1-175
B4BJG4_9BACI/1-181
B4BRV1_9BACI/201-335
B4D2P3_9BACT/1-158
B4EAQ7_BURCJ/21-199
B4EX03_PROMH/13-189
B4RA71_PHEZH/1-185
B4RQV5_NEIG2/15-186
B4S8K6_PROA2/1-177
B4SGQ1_PELPB/1-177
B4SGY3_PELPB/81-193
B4SS15_STRM5/11-186
B4SVR9_SALNS/21-197
B4T8A5_SALHS/21-197
B4TYC4_SALSV/21-197
B4U1S7_STREM/1-178
B4U5L3_HYDS0/1-138
B4UCU4_ANASK/2-177
B4V5B1_9ACTO/2-184
B4W439_9CYAN/1-172
B4W9R2_9CAUL/1-185
B4WIY5_9SYNE/3-176
B4X0C6_9GAMM/22-199
B5BHL3_SALPK/12-188
B5C3C6_SALET/21-197
B5C9F2_SALET/21-197
B5CLS8_9FIRM/1-181
B5CZY3_9BACE/1-177
B5E2G1_STRP4/1-178
B5EB45_GEOBB/1-184
B5ENT2_ACIF5/3-181
B5F9D4_SALA4/21-197
B5FCC3_VIBFM/21-197
B5FKJ1_SALDC/21-197
B5H049_STRCL/1-182
B5HGF8_STRPR/2-185
B5HWM3_9ACTO/2-186
B5INH6_9CHRO/4-187
B5J1J4_9RHOB/1-179
B5JPE2_9BACT/1-153
B5JXQ1_9GAMM/15-190
B5K0C2_9RHOB/1-179
B5MHJ9_SALET/12-188
B5MWX0_SALET/21-197
B5ND87_SALET/21-197
B5NT29_SALET/21-197
B5P235_SALET/21-197
B5PC92_SALET/21-197
B5PQT3_SALHA/21-197
B5Q7S1_SALVI/21-197
B5QGX5_CAMJE/45-227
B5QMY0_LACRH/1-181
B5R3X3_SALEP/12-188
B5RGV4_SALG2/12-188
B5RL31_BORDL/29-204
B5RR24_BORRA/18-193
B5S878_RALSO/1-157
B5SFK8_RALSO/47-188
B5US78_BACCE/1-181
B5V8J7_BACCE/1-181
B5W547_SPIMA/3-176
B5WNQ3_9BURK/22-199
B5XMB6_STRPZ/1-178
B5XTM3_KLEP3/12-188
B5Y7A0_COPPD/2-169
B5YEA5_DICT6/5-184
B5YK80_THEYD/5-168
B5YUM4_ECO5E/12-188
B5Z7H2_HELPG/1-181
B5ZRY3_RHILW/1-182
B6ANV4_9BACT/2-185
B6B2H4_9RHOB/1-184
B6BCL9_9RHOB/1-181
B6BIU2_9PROT/12-198
B6BY15_9GAMM/1-157
B6ENV1_ALISL/21-199
B6FRW9_9CLOT/13-193
B6FZ20_9CLOT/1-181
B6GC21_9ACTN/1-66
B6GEM4_9ACTN/1-97
B6I330_ECOSE/12-188
B6IXC4_RHOCS/1-185
B6J293_COXB2/5-183
B6J8S8_COXB1/5-182
B6JIV2_OLICO/1-182
B6JM40_HELP2/10-200
B6KDD2_TOXGO/232-319
B6KDD2_TOXGO/42-161
B6R893_9RHOB/1-148
B6T352_MAIZE/316-469
B6TNA0_MAIZE/118-308
B6W0H9_9BACE/1-178
B6W7Q9_9FIRM/1-179
B6WTP1_9DELT/1-181
B6XFF2_9ENTR/13-189
B6XSK9_9BIFI/119-231
B6XWM7_9BIFI/1-189
B6Y8X7_9RICK/2-179
B6ZSY4_ECO57/12-188
B7A7F2_THEAQ/2-170
B7AEH1_9BACE/1-177
B7AN16_9BACE/1-88
B7B507_9PORP/1-177
B7CC41_9FIRM/1-178
B7CJH3_BURPS/51-229
B7DT72_9BACL/1-177
B7GEJ1_PHATC/2-196
B7GGK3_ANOFW/1-181
B7GMW7_BIFLS/1-187
B7GXT8_ACIB3/5-179
B7H6R6_BACC4/1-181
B7HMB0_BACC7/1-181
B7I8U0_ACIB5/5-179
B7ICW5_THEAB/2-174
B7IVG7_BACC2/1-181
B7J1D7_BORBZ/12-187
B7J8I3_ACIF2/3-181
B7JK18_BACC0/1-181
B7JUL1_CYAP8/1-176
B7KBC8_CYAP7/1-176
B7L141_METC4/1-181
B7L5R8_ECO55/12-188
B7LSS6_ESCF3/12-188
B7M2M8_ECO8A/12-188
B7MDV5_ECO45/12-188
B7N1Q3_ECO81/12-188
B7NE73_ECOLU/12-188
B7NN79_ECO7I/12-188
B7QYM7_9RHOB/1-181
B7R9T2_9THEO/6-186
B7RN91_9RHOB/1-181
B7S0N6_9GAMM/14-191
B7UL16_ECO27/12-188
B7V3V6_PSEA8/18-195
B7VMB0_VIBSL/19-195
B7WVF1_COMTE/59-234
B7XSM8_BORGA/12-187
B7XW27_BORGA/12-187
B8AR38_ORYSI/111-301
B8B425_ORYSI/21-195
B8BT17_THAPS/16-220
B8CUV4_SHEPW/11-188
B8CWV0_HALOH/1-177
B8D6U0_BUCAT/12-188
B8D8I6_BUCA5/12-188
B8DH76_LISMH/1-181
B8DNS5_DESVM/1-185
B8DV72_BIFA0/98-208
B8DVQ2_BIFA0/1-189
B8E2S0_DICTD/5-184
B8ECK5_SHEB2/26-203
B8ETE8_METSB/1-183
B8F7Q2_HAEPS/16-194
B8FI61_DESAA/1-181
B8FRT6_DESHD/1-177
B8G6P3_CHLAD/1-181
B8GPD5_THISH/17-194
B8GY97_CAUCN/1-185
B8HAB9_ARTCA/2-186
B8HUQ8_CYAP4/3-178
B8I386_CLOCE/5-185
B8IDJ3_METNO/1-182
B8J3C0_DESDA/1-181
B8J9D6_ANAD2/2-177
B8KD10_VIBPA/19-195
B8KLF3_9GAMM/4-181
B8KU90_9GAMM/20-206
B8L218_9GAMM/11-186
B8ZNX5_STRPJ/1-178
B8ZRZ7_MYCLB/1-155
B9A8Q5_9RICK/5-182
B9AAJ7_BORBU/12-187
B9B3K0_9BURK/21-199
B9BU39_9BURK/21-199
B9CBW6_9BURK/21-199
B9CK04_9ACTN/1-188
B9CTN7_STACP/1-177
B9D408_WOLRE/6-188
B9DPZ3_STACT/1-177
B9DUX8_STRU0/1-178
B9E1F7_CLOK1/1-182
B9EB41_MACCJ/1-175
B9FBP3_ORYSJ/113-303
B9GHQ3_POPTR/121-311
B9IW08_BACCQ/1-181
B9JA02_AGRRK/1-182
B9JSE6_AGRVS/1-182
B9K8U6_THENN/1-147
B9KFC4_CAMLR/34-216
B9KHG8_ANAMF/2-180
B9KMP2_RHOSK/1-182
B9L2B4_THERP/1-180
B9L8E4_NAUPA/6-192
B9LJG4_CHLSY/1-181
B9M4U2_GEOSF/1-184
B9MF04_ACIET/29-205
B9MRM2_ANATD/1-178
B9NFS3_POPTR/13-62
B9NSS4_9RHOB/1-181
B9P2E4_PROMA/5-194
B9PDR0_POPTR/41-128
B9PIB8_TOXGO/233-319
B9PIB8_TOXGO/42-160
B9Q6F5_TOXGO/232-319
B9Q6F5_TOXGO/42-161
B9R342_9RHOB/1-170
B9RBJ8_RICCO/284-407
B9RUI7_RICCO/49-239
B9TCE8_RICCO/4-175
B9WXZ2_STRSU/1-144
B9X416_BORBU/12-187
B9X6U1_BORBU/12-187
B9XHB1_9BACT/1-189
B9XVQ2_HELPY/10-200
B9Y1N0_HELPY/10-200
B9Y7Q7_9FIRM/56-236
B9Z923_9NEIS/8-178
C0ACH1_9BACT/1-161
C0AI50_BORBU/12-187
C0AJQ7_BORBU/12-187
C0APB8_9SPIO/1-176
C0APT2_9SPIO/12-187
C0AZM6_9ENTR/13-189
C0BCN5_9FIRM/19-199
C0BH75_9BACT/1-175
C0BMU5_9BACT/1-177
C0BQX2_9BIFI/1-189
C0BUE2_9BIFI/149-249
C0BWD0_9CLOT/1-181
C0CI28_9FIRM/1-180
C0D0K9_9CLOT/1-182
C0DW33_EIKCO/14-186
C0E6P3_9CORY/4-185
C0E9L6_9CLOT/6-181
C0EKP1_NEIFL/13-184
C0EVE5_9FIRM/1-182
C0F8I5_9RICK/1-120
C0FY53_9FIRM/1-163
C0G3S5_9RHIZ/199-312
C0G9E8_9RHIZ/10-191
C0GHJ6_9FIRM/1-181
C0H5I0_PLAF7/341-528
C0MBZ0_STRE4/1-178
C0MD71_STRS7/1-178
C0N403_9GAMM/13-189
C0P7V2_MAIZE/118-193
C0Q126_SALPC/12-188
C0QLE1_DESAH/1-181
C0QS74_PERMH/1-150
C0QVN9_BRAHW/1-185
C0R3R4_WOLWR/2-179
C0RKE6_BRUMB/1-182
C0SXJ2_BORBU/12-187
C0T0P9_BORBU/12-187
C0VJP5_9GAMM/5-179
C0VTW2_9CORY/2-184
C0VZD9_9ACTO/2-181
C0W2S2_9ACTO/2-184
C0WCX2_9FIRM/7-187
C0WG09_9CORY/2-181
C0WQ89_LACBU/1-181
C0WXR2_LACFE/1-181
C0X8H8_ENTFA/34-214
C0XKP8_LACHI/1-181
C0XPP7_9CORY/2-183
C0YED5_BURPS/25-203
C0Z0V0_LACRE/1-181
C0ZFQ8_BREBN/1-181
C0ZXP9_RHOE4/2-182
C1A4A5_GEMAT/1-170
C1ACG3_GEMAT/1-175
C1AG81_MYCBT/2-182
C1B2P9_RHOOB/2-182
C1CA15_STRP7/1-178
C1CGQ2_STRZJ/1-178
C1CMR6_STRZP/1-178
C1CTM4_STRZT/1-178
C1CY23_DEIDV/16-187
C1DAQ1_LARHH/13-183
C1DIB4_AZOVD/21-198
C1DWB0_SULAA/12-168
C1EEC0_MICSR/7-121
C1EPU4_BACC3/1-181
C1F3W6_ACIC5/1-184
C1FSR4_CLOBJ/1-181
C1HS38_9ESCH/12-188
C1I0J0_NEIGO/13-184
C1I7M8_9CLOT/1-181
C1KX06_LISMC/1-181
C1MDD6_9ENTR/12-188
C1MXB3_MICPC/274-487
C1NF89_9ESCH/12-188
C1P718_BACCO/1-181
C2BDQ3_9FIRM/2-180
C2C548_VIBCH/19-195
C2CFB9_9FIRM/1-179
C2CMR5_CORST/2-181
C2D224_LACBR/1-181
C2DAT4_ENTFA/34-214
C2DIZ9_ECOLX/12-188
C2E5Z5_LACJO/1-180
C2EF02_9LACO/1-181
C2EMJ2_9LACO/1-180
C2ERZ1_9LACO/1-181
C2FFX2_LACPA/1-181
C2G2Y5_9SPHI/1-176
C2GFX7_9CORY/2-184
C2GQY4_LACRE/1-181
C2GT57_BIFLI/1-187
C2H349_ENTFA/34-214
C2HAK1_ENTFC/1-181
C2HNS8_LACAC/1-180
C2HTG3_VIBCH/19-195
C2I1S3_VIBCH/19-195
C2IEC0_VIBCH/19-195
C2IX76_VIBCH/19-195
C2JI76_VIBCH/19-195
C2JLY7_ENTFA/34-214
C2JWU4_LACRH/1-181
C2KC50_9LACO/1-180
C2KK74_LEUMC/1-181
C2KPM0_9ACTO/2-182
C2KWS4_9FIRM/8-189
C2LP09_PROMI/13-189
C2LRV9_STRSL/1-178
C2M1A9_STAHO/1-177
C2M429_CAPGI/1-177
C2MB18_9PORP/1-181
C2MPR0_BACCE/1-181
C2N5F3_BACCE/1-181
C2NLY4_BACCE/1-181
C2P2S2_BACCE/1-181
C2PJ93_BACCE/1-181
C2PZX9_BACCE/1-181
C2QG63_BACCE/1-181
C2QXA1_BACCE/1-181
C2RCC1_BACCE/1-181
C2RS83_BACCE/1-181
C2S812_BACCE/1-181
C2SP17_BACCE/1-181
C2T534_BACCE/1-181
C2TKQ0_BACCE/1-181
C2U1P3_BACCE/1-181
C2UI45_BACCE/1-181
C2UZG7_BACCE/1-181
C2VFZ9_BACCE/1-181
C2VXZ5_BACCE/1-181
C2WB64_BACCE/1-181
C2WRV5_BACCE/1-181
C2X1Y9_BACCE/1-181
C2XFT8_BACCE/1-181
C2XYA0_BACCE/1-181
C2YEH8_BACCE/1-181
C2YVL3_BACCE/1-181
C2ZBX2_BACCE/1-181
C2ZTF3_BACCE/1-181
C3A9X2_BACMY/1-181
C3APN4_BACMY/1-181
C3B718_BACMY/1-181
C3BP33_9BACI/1-181
C3C6Q3_BACTU/1-181
C3CMY2_BACTU/1-181
C3D5X9_BACTU/1-181
C3DP50_BACTS/1-181
C3E7M0_BACTU/1-181
C3EPP0_BACTK/1-181
C3F641_BACTU/1-181
C3FPB1_BACTB/1-181
C3G795_BACTU/1-181
C3GN32_BACTU/1-181
C3H5C5_BACTU/1-181
C3HMU1_BACTU/1-181
C3I551_BACTU/1-181
C3INB1_BACTU/1-181
C3J8K5_9PORP/1-181
C3JLS0_RHOER/2-182
C3K3M7_PSEFS/21-198
C3L0J5_CLOB6/1-181
C3LHZ5_BACAC/1-181
C3LPY7_VIBCM/19-195
C3MGV0_RHISN/1-182
C3NUC3_VIBCJ/19-195
C3P6T8_BACAA/1-181
C3PG05_CORA7/2-181
C3PNW5_RICAE/132-234
C3PNW5_RICAE/2-122
C3Q5V1_9BACE/1-178
C3QHG6_9BACE/1-177
C3QZL6_9BACE/1-177
C3REP6_9BACE/1-178
C3RQ35_9FIRM/1-179
C3SPB7_ECOLX/12-188
C3WA28_FUSMR/2-182
C3WIP6_9FUSO/1-181
C3WPQ4_9FUSO/1-181
C3WWZ5_9FUSO/1-181
C3X6P0_OXAFO/20-208
C3XCV9_OXAFO/25-212
C3XGK0_9HELI/125-241
C3XGK0_9HELI/19-132
C3XL48_9HELI/7-192
C4APK4_BURMA/25-203
C4EXD1_HAEIF/13-192
C4F4C6_HAEIF/13-192
C4F8W2_9ACTN/1-188
C4FGW5_9BIFI/1-188
C4FR36_9FIRM/1-177
C4FWK6_9FIRM/1-183
C4FYT0_ABIDE/1-182
C4GB93_9FIRM/1-179
C4GEF7_9NEIS/15-187
C4HEZ0_YERPE/23-199
C4IJG2_CLOBU/1-181
C4IUJ9_BRUAB/10-191
C4K0L4_RICPU/132-234
C4K0L4_RICPU/2-127
C4K8X8_HAMD5/21-198
C4KDP6_THASP/4-175
C4KPK4_BURPS/25-203
C4L5T0_EXISA/1-182
C4LD72_TOLAT/21-198
C4LJE0_CORK4/1-183
C4PMZ7_CHLTZ/1-181
C4PRG6_CHLTJ/1-181
C4RC53_9ACTO/2-185
C4REA5_9ACTO/36-170
C4S1L2_YERBE/20-196
C4SEP6_YERMO/20-196
C4SRJ4_YERFR/20-196
C4T307_YERIN/1-163
C4TXY1_YERKR/20-196
C4UBD8_YERAL/28-204
C4UKA6_YERRU/13-189
C4UTE7_YERRO/20-196
C4V2V5_9FIRM/1-179
C4VML8_9LACO/1-180
C4VS96_9LACO/1-180
C4W8V2_STAWA/1-177
C4WMI3_9RHIZ/9-190
C4X1X1_KLEPN/12-188
C4XE55_MYCFE/9-186
C4XSE0_DESMR/1-185
C4YUQ7_9RICK/2-185
C4Z0C4_EUBE2/1-181
C4Z9Y0_EUBR3/1-181
C4ZW14_ECOBW/12-188
C5ADL2_BURGB/43-221
C5B253_METEA/1-181
C5B994_EDWI9/13-189
C5BLM5_TERTT/13-189
C5C3G1_BEUC1/2-183
C5CAD8_MICLC/2-184
C5CH97_KOSOT/2-184
C5CZ19_VARPS/29-212
C5D8K2_GEOSW/1-181
C5E8F0_BIFLI/1-187
C5EUJ8_9FIRM/1-182
C5F0J2_9HELI/11-195
C5F5U8_LACPA/4-184
C5G2T7_9LACO/1-180
C5J760_MYCCR/2-179
C5JB45_9BACT/1-183
C5N4K7_STAA3/1-177
C5NDR3_BURMA/25-203
C5NXS0_9BACL/1-180
C5Q0Y8_STAAU/1-177
C5Q8D5_STAEP/8-184
C5QRT5_STAEP/1-177
C5QWB2_STAEP/8-184
C5RBG1_WEIPA/1-180
C5S1D7_9PAST/35-213
C5T954_ACIDE/48-224
C5TE46_ZYMMO/1-178
C5TP50_NEIFL/13-184
C5UXU4_CLOBO/1-181
C5VSF6_CLOBO/1-181
C5VZE3_STRSE/1-178
C5WA40_ECOBB/12-188
C5WI20_STRDG/4-181
C5X1C7_SORBI/117-307
C5XGA3_SORBI/289-442
C5ZJ99_BURPS/25-203
C5ZY32_9HELI/11-195
C6A5S7_BIFLB/149-253
C6A6A6_BIFLB/1-189
C6ABR8_BARGA/1-182
C6AGD5_BIFAS/149-253
C6AGW4_BIFAS/1-189
C6AQ87_AGGAN/14-192
C6B2K8_RHILS/1-182
C6BBG6_RALP1/26-208
C6BXG2_DESAD/1-185
C6C5J4_DICDC/13-189
C6CPY7_DICZE/13-191
C6D318_PAESJ/1-181
C6DGS3_PECCP/13-189
C6DW84_MYCTK/2-182
C6DZ57_GEOSM/1-184
C6EFA9_ECOBD/12-188
C6GPK9_STRSX/1-178
C6GW17_STRS4/1-178
C6I0B0_9BACT/2-183
C6I190_9BACE/1-177
C6ILR5_9BACE/1-177
C6IVQ8_9BACL/1-181
C6J9A5_9FIRM/7-187
C6JN25_FUSVA/1-181
C6LES5_9FIRM/1-181
C6M8H8_NEISI/11-184
C6N5U1_9GAMM/5-179
C6NUQ3_9GAMM/1-159
C6PR20_9CLOT/1-182
C6R321_9MICC/2-192
C6R8U7_9CORY/2-181
C6RGG5_9PROT/6-188
C6RMG8_ACIRA/5-179
C6RU62_VIBCH/1-165
C6S9H4_NEIML/13-184
C6SEI7_NEIME/13-184
C6SJC4_NEIME/13-184
C6SRY7_STRMN/4-181
C6TFT0_SOYBN/112-199
C6TSQ6_BURPS/25-203
C6UGJ3_ECOBR/12-188
C6UWE1_ECO5T/12-188
C6V470_NEORI/1-188
C6VBV2_ECOBD/12-188
C6VR62_LACPJ/1-181
C6WF02_ACTMD/2-182
C6WXK4_METML/9-180
C6X098_FLAB3/2-183
C6X4R9_FLAB3/81-177
C6X719_METSD/32-208
C6XHY5_LIBAP/4-185
C6XQS9_HIRBI/1-185
C6XTP5_PEDHD/1-176
C6YLW5_VIBCH/19-195
C6YQS9_FRATT/6-182
C6YWX7_9GAMM/6-182
C6Z4Q0_9BACE/1-178
C7BLW2_PHOAA/13-189
C7BZ81_HELPB/10-200
C7CI28_METED/1-181
C7CV42_ENTFA/1-181
C7D1J7_ENTFA/1-181
C7D5Y2_9RHOB/1-180
C7G7Q5_9FIRM/5-185
C7H0T6_9FIRM/1-177
C7H2Y6_9FIRM/1-177
C7HFA4_CLOTM/7-187
C7HUD2_9FIRM/1-179
C7ITS9_THEET/1-181
C7IVV2_9POAL/117-307
C7JGA0_ACEP3/2-171
C7JRJ2_ACEPA/2-171
C7JT83_ACEPA/2-171
C7K3H5_ACEPA/2-171
C7KCP4_ACEPA/2-171
C7KM10_ACEPA/2-171
C7KWC5_ACEPA/2-171
C7L670_ACEPA/2-171
C7LFK7_BRUMC/195-308
C7LH51_BRUMC/1-182
C7LM67_MYCML/1-182
C7LVP2_DESBD/1-184
C7M0D0_ACIFD/2-174
C7M8U5_CAPOD/64-200
C7M9E9_CAPOD/1-177
C7MDK4_BRAFD/2-182
C7MMY9_CRYCD/1-185
C7MY53_SACVD/2-181
C7N553_SLAHD/5-193
C7NEL5_LEPBD/1-181
C7NGL7_KYTSD/1-196
C7PI75_CHIPD/1-176
C7QGZ7_CATAD/2-186
C7QRD2_CYAP0/1-176
C7QYT1_JONDD/2-180
C7R9V4_KANKD/26-201
C7RHV5_ANAPD/1-179
C7RN68_ACCPU/1-173
C7TC83_LACRG/1-181
C7TJ00_LACRL/1-181
C7U7T4_ENTFA/1-181
C7UBG0_ENTFA/1-181
C7UMX3_ENTFA/1-181
C7UX39_ENTFA/1-181
C7V3L7_ENTFA/1-181
C7VAN1_ENTFA/1-181
C7VJ30_ENTFA/1-181
C7VTW0_ENTFA/1-181
C7W0Y5_ENTFA/1-181
C7WC75_ENTFA/1-181
C7WE99_ENTFA/1-181
C7WQU9_ENTFA/1-181
C7X001_ENTFA/1-181
C7XDC9_9PORP/1-177
C7XIB7_9LACO/1-180
C7XNW4_9FUSO/1-181
C7XTG1_9LACO/1-181
C7XYX7_9LACO/1-180
C7Y2I6_9LACO/1-180
C7YCD9_ENTFA/1-181
C7ZVY8_STAAU/1-177
C8A5N5_STAAU/1-177
C8AAZ2_STAAU/1-177
C8AJU4_STAAU/1-177
C8AR08_STAAU/1-177
C8JRI6_LISMO/1-181
C8K5W6_LISMO/1-181
C8KBZ3_LISMO/1-181
C8KM19_STAAU/1-177
C8KRM3_STAAU/1-177
C8KXL8_9PAST/35-80
C8KXW3_9PAST/1-138
C8L4V8_STAAU/1-177
C8LBZ4_STAAU/1-177
C8LLL9_STAAU/1-177
C8LNY0_STAAU/1-177
C8LZA8_STAAU/1-177
C8M6K7_STAAU/1-177
C8MEN2_STAAU/1-177
C8MP49_STAAU/1-177
C8MRX5_STAAU/1-177
C8N4B7_STAAU/1-177
C8N6Y4_9GAMM/13-188
C8NGS9_9LACT/1-183
C8NLD5_COREF/4-186
C8P7S7_9LACO/1-182
C8PAT6_9LACO/2-145
C8PJA8_9PROT/13-120
C8PJA8_9PROT/359-485
C8PS05_9SPIO/1-174
C8PV95_9GAMM/21-203
C8RTW7_CORJE/2-184
C8SH76_9RHIZ/183-294
C8SPY5_9RHIZ/1-182
C8SZJ8_KLEPR/12-188
C8TJQ4_ECO26/12-188
C8TY81_ECO10/12-188
C8UHU5_ECO1A/12-188
C8W570_DESAS/1-181
C8W748_ATOPD/1-188
C8WBZ0_ZYMMN/1-178
C8WGT3_EGGLE/1-188
C8WW92_ALIAD/1-177
C8X3G3_DESRD/1-184
C8XH61_NAKMY/2-187
C8ZYF3_ENTGA/1-181
C9A7X7_ENTCA/1-181
C9AF38_ENTFC/1-181
C9ANW9_ENTFC/1-181
C9AW18_ENTCA/1-181
C9B617_ENTFC/1-181
C9BC90_ENTFC/1-181
C9BJG9_ENTFC/1-181
C9BSI8_ENTFC/1-181
C9C1F4_ENTFC/1-181
C9C939_ENTFC/1-181
C9CH60_ENTCA/1-181
C9CZY1_9RHOB/1-181
C9KQ67_9FIRM/1-180
C9KST7_9BACE/1-177
C9L645_RUMHA/1-181
C9LGG7_9BACT/1-176
C9LMX4_9FIRM/1-181
C9LU11_9FIRM/1-179
C9M0E6_LACHE/1-180
C9M6Y8_9BACT/1-159
C9MA72_HAEIF/13-192
C9MFF9_HAEIF/13-192
C9MP04_9BACT/104-228
C9MPJ2_9BACT/1-176
C9MYD4_9FUSO/1-181
C9NLS3_9VIBR/19-195
C9P0T4_VIBME/19-195
C9PAK8_VIBFU/19-195
C9PSQ5_9PAST/15-194
C9PXX2_9BACT/1-176
C9Q2Q9_9VIBR/19-195
C9QBR3_VIBOR/19-195
C9QWH1_ECOD1/12-188
C9R7C5_AGGAD/14-192
C9RAL4_AMMDK/1-181
C9RM99_FIBSS/3-179
C9RZH2_GEOSY/1-181
C9T045_9RHIZ/10-191
C9T2P2_9RHIZ/195-308
C9T9E2_9RHIZ/10-191
C9TE60_9RHIZ/195-308
C9TL03_9RHIZ/1-182
C9TMY3_9RHIZ/195-308
C9TSX8_9RHIZ/195-308
C9U0L6_9RHIZ/10-191
C9UAR7_BRUAB/1-182
C9UI74_BRUAB/10-191
C9UQQ2_BRUAB/195-308
C9USX0_BRUAB/10-191
C9V169_BRUAB/1-182
C9V6R3_BRUNE/1-182
C9V830_BRUNE/195-308
C9VE93_9RHIZ/1-182
C9VKP3_9RHIZ/195-308
C9VQQ3_BRUAB/1-182
C9X1P7_NEIM8/13-184
C9X6Z4_SALTD/12-188
C9XMS6_CLODC/1-181
C9Y2E9_CROTZ/1-174
C9Y789_9BURK/1-177
C9YPD0_CLODR/1-181
C9Z3T1_STRSW/1-183
D0AEX6_ENTFC/1-181
D0AMG9_ENTFC/1-181
D0AVR2_BRUAB/10-191
D0B642_BRUME/1-182
D0BDI7_BRUSU/195-308
D0BHU9_BRUSU/1-182
D0BMP9_9LACT/1-183
D0BQ53_9FUSO/1-181
D0C0M1_9GAMM/5-179
D0C8Z8_ACIBA/5-179
D0CH58_9SYNE/4-185
D0CTI9_9RHOB/1-181
D0DBC2_9RHOB/1-183
D0DEU8_9LACO/1-180
D0DN25_9LACO/1-180
D0DVE2_LACFE/1-181
D0DY14_9LACO/1-180
D0FX74_ERWPY/13-189
D0GBX9_BRUME/1-182
D0GKN5_9FUSO/1-181
D0GWR6_VIBMI/1-157
D0H193_VIBCH/1-165
D0HKU6_VIBCH/1-165
D0HWA2_VIBCH/1-165
D0I4A3_VIBHO/31-207
D0IMI6_9VIBR/1-165
D0IS33_HELP1/10-200
D0J5Z4_COMT2/59-234
D0JJH3_YERPD/1-139
D0JTK0_YERP1/1-139
D0JZ70_HELP5/10-200
D0K439_STAAD/1-177
D0KDC4_PECWW/13-189
D0L100_HALNC/19-203
D0LAK6_GORB4/5-184
D0LU95_HALO1/1-184
D0M5J1_VIBSE/19-195
D0MDG8_RHOM4/1-176
D0P5S7_BRUSU/1-182
D0PAI4_BRUSU/195-308
D0PES3_BRUSU/10-191
D0PN66_BRUSU/195-308
D0R4Q5_LACJF/1-180
D0RCX1_9RHIZ/10-191
D0RLE6_9RHIZ/195-308
D0RRI9_9RICK/1-184
D0RUV4_9STRE/1-178
D0S080_ACICA/5-179
D0SAM1_ACIJO/5-181
D0SMC2_ACIJU/5-179
D0SUT4_ACILW/5-181
D0T4P0_ACIRA/5-179
D0TI76_9BACE/1-177
D0TUI6_9BACE/1-177
D0W598_NEICI/13-184
D0W6M9_NEILA/13-184
D0WE98_9ACTN/2-186
D0WNC9_9ACTO/2-179
D0X3S1_VIBAL/19-195
D0XAZ6_VIBHA/19-195
D0YUS6_9ACTO/2-182
D0Z188_LISDA/21-197
D0ZG63_EDWTE/13-189
D0ZJL3_SALT1/12-188
D1A085_CHLPP/1-181
D1AB32_THECD/2-184
D1ALF1_SEBTE/1-181
D1AT85_ANACI/2-180
D1AXS0_STRM9/1-181
D1B247_SULD5/8-191
D1B5P9_THEAS/4-161
D1BDK5_SANKS/2-180
D1BMA9_VEIPT/1-177
D1BV57_XYLCX/1-182
D1C502_SPHTD/1-179
D1CCP0_THET1/1-180
D1CV88_9RHIZ/195-308
D1CZV9_9RHIZ/22-203
D1D6A2_NEIGO/13-184
D1DE93_NEIGO/13-184
D1DKN6_NEIGO/13-184
D1DSC8_NEIGO/13-184
D1DYU0_NEIGO/13-184
D1E5B2_NEIGO/13-184
D1E5U0_NEIGO/13-184
D1EI52_NEIGO/13-184
D1EJ82_9RHIZ/1-182
D1ETC8_BRUME/1-182
D1F4T2_BRUME/1-182
D1FDG5_9RHIZ/1-182
D1FHI1_9RHIZ/195-308
D1GSA9_STAA0/1-177
D1J8S3_MYCHP/2-178
D1JRY0_9BACE/1-177
D1K8X2_9BACE/1-178
D1KE87_9GAMM/7-188
D1N3H8_9BACT/1-140
D1NFB9_HAEIF/1-40
D1NMW3_CLOTM/7-187
D1NUF9_9BIFI/1-215
D1P224_9ENTR/13-189
D1PAY7_9BACT/1-176
D1PMQ3_9FIRM/1-177
D1PYY3_9BACT/1-176
D1Q3D6_YERPE/23-199
D1Q5Q3_YERPE/23-199
D1QC67_STAAU/1-177
D1QK57_STAAU/1-177
D1QPF3_9BACT/1-176
D1R0T6_STAAU/1-177
D1R5S7_9CHLA/1-191
D1RC25_LEGLO/5-179
D1RY11_SEROD/21-196
D1U0S2_YERPE/23-199
D1VSD2_9FIRM/1-179
D1VXY1_9BACT/1-176
D1W5W8_9BACT/1-176
D1WBZ8_9LACO/1-180
D1WG94_9LACO/1-180
D1WME8_STAEP/1-177
D1XE49_9ACTO/2-185
D1XXL1_9BACT/1-176
D1Y4G3_9BACT/1-159
D1YDR4_PROAC/2-188
D1YI13_9LACO/1-180
D1YMI3_9FIRM/1-177
D2A9R2_SHIF2/12-188
D2AK71_FRATE/6-182
D2AVK8_STRRD/2-184
D2BG98_DEHSV/1-179
D2BNC1_LACLK/10-187
D2BZJ8_DICD5/13-191
D2C443_THENR/4-172
D2DXT7_9BACT/1-181
D2ELE5_PEDAC/1-181
D2ENB5_9STRE/1-178
D2EV61_9BACE/1-177
D2F618_STAAU/1-177
D2FC66_STAAU/1-177
D2FKZ6_STAAU/1-177
D2FUF0_STAAU/1-177
D2G0C9_STAAU/1-177
D2G8S3_STAAU/1-177
D2GF87_STAAU/1-177
D2GQJ2_STAAU/1-177
D2L1D5_9DELT/3-187
D2MNI2_9FIRM/1-179
D2MUJ2_CAMJE/44-226
D2MZQ9_CAMJE/30-212
D2N697_STAA5/1-177
D2NC49_ECOS5/12-188
D2NSM4_ROTMD/2-192
D2NW22_LISM1/1-181
D2P7E7_LISM2/1-181
D2Q0M4_KRIFD/2-183
D2Q850_BIFDB/1-188
D2R868_PIRSD/1-183
D2R9U0_GARV4/1-190
D2RL12_ACIFV/1-181
D2SE33_GEOOG/2-182
D2T9H6_ERWP6/13-189
D2TKT9_CITRI/12-188
D2U2J9_9ENTR/13-189
D2UE35_XANAP/9-185
D2UL84_STAAU/1-177
D2UR73_STAAU/1-177
D2YCR1_VIBMI/19-195
D2YT04_VIBMI/19-195
D2Z485_9BACT/1-159
D2ZIX2_9ENTR/12-188
D2ZWF1_NEIMU/11-184
D3A5R3_NEISU/13-184
D3ALW4_9CLOT/1-182
D3DBZ3_9ACTO/2-183
D3DH41_HYDTT/3-149
D3E708_GEOS4/1-181
D3EPE1_UCYNA/3-176
D3EVL8_STAA4/1-177
D3F1F4_CONWI/1-178
D3FNU5_CAMJI/44-226
D3FU27_BACPE/1-181
D3H081_ECO44/12-188
D3H6U4_STRM6/1-178
D3HHS7_STRG3/1-178
D3HP85_LEGLN/5-179
D3HV40_9BACT/1-176
D3I732_9BACT/1-176
D3ICS0_9BACT/1-176
D3IFH2_9BACT/1-176
D3KJL9_LISMO/1-181
D3L2L9_9BACT/1-158
D3L628_9BACT/1-110
D3LA80_OENOE/1-184
D3LGI9_ENTFC/1-181
D3LP88_MICLU/2-184
D3LV20_9FIRM/12-189
D3M4E1_9ACTO/2-183
D3MGH8_PROAC/2-188
D3MP52_PROAC/2-188
D3MPQ5_9FIRM/1-180
D3NW39_AZOS1/1-181
D3PAP6_DEFDS/1-173
D3PRQ0_MEIRD/2-169
D3Q0S5_STANL/2-184
D3QDN7_STALH/1-177
D3QU70_ECOCB/12-188
D3R0I1_CLOB3/2-184
D3R3G5_BIFAB/1-189
D3R7L2_BIFAB/161-272
D3RD67_KLEVT/12-188
D3RQV7_ALLVD/12-188
D3SCH0_THISK/16-195
D3SHF8_DEHSG/1-179
D3SQ74_THEAH/3-149
D3T2V4_THEIA/1-181
D3UIN3_HELM1/17-209
D3UQ01_LISSS/1-181
D3UUV4_CHLTS/1-181
D3UZB3_XENBS/13-189
D3VJH6_XENNA/13-189
D3VPL4_MYCA6/2-179
D4BI96_9ENTR/12-188
D4BQI8_BIFBR/1-187
D4BXI4_PRORE/13-189
D4CF91_9CLOT/1-182
D4CN18_9FIRM/1-182
D4CYQ5_9FUSO/1-181
D4DUZ9_NEIEG/13-104
D4DV00_NEIEG/1-60
D4E091_SEROD/21-196
D4EFW5_AGGAC/14-192
D4EJH2_ENTFA/34-214
D4EV47_ENTFA/34-214
D4FAE6_EDWTA/13-189
D4FF52_9LACO/1-180
D4FJV8_STAEP/8-184
D4FR07_STROR/1-178
D4FW95_BACNA/1-147
D4G7I4_RIEPU/4-180
D4GD68_PANAM/17-193
D4H762_DENA2/1-173
D4HF09_PROAS/2-188
D4I3M5_ERWAC/14-190
D4IEI3_ERWAE/13-189
D4IJK5_9BACT/1-176
D4J394_BUTFI/1-64
D4J7T7_9FIRM/209-367
D4J7Z6_9FIRM/1-182
D4JFP9_9FIRM/1-177
D4JLJ3_9FIRM/1-181
D4JUC4_9FIRM/1-176
D4K0M8_9FIRM/1-177
D4KA88_9FIRM/1-177
D4KDI9_9FIRM/1-182
D4KR33_9FIRM/5-185
D4KXD0_9FIRM/1-181
D4LEC0_9FIRM/1-176
D4LGR7_9FIRM/1-181
D4LT11_9FIRM/1-182
D4MCU1_9ENTE/1-181
D4MLA9_9FIRM/1-176
D4MYY4_9FIRM/1-180
D4PQ20_LISMO/1-181
D4PVB2_LISMO/1-181
D4Q7I6_LISMO/1-181
D4QLN4_ENTFC/1-181
D4QW58_ENTFC/1-181
D4R4A7_ENTFC/1-181
D4RAV8_ENTFC/1-181
D4REE2_ENTFC/1-181
D4RUU5_ENTFC/1-181
D4RW35_9FIRM/1-181
D4S6H9_9FIRM/1-179
D4SIK9_ENTFC/1-181
D4SRE8_9XANT/16-191
D4T3E8_9XANT/16-191
D4TEK5_9NOST/3-177
D4TMQ0_9NOST/1-152
D4U0S3_9ACTO/2-183
D4U2Y9_STAAU/1-177
D4UD83_STAAU/1-177
D4V0T4_ENTFA/1-181
D4VCA4_BACVU/1-178
D4VFV9_9BACE/1-177
D4VV34_ENTFC/1-181
D4W354_9FIRM/1-181
D4WJD7_BACOV/1-177
D4WVQ3_BACOV/1-177
D4XJ61_9BURK/20-196
D4XNZ7_ACIHA/5-179
D4XWB9_9MOLU/2-179
D4Y556_BACTR/8-188
D4YJ08_9LACT/1-184
D4YP49_9MICO/1-177
D4YS13_9LACO/1-180
D4Z2Z6_SPHJU/1-176
D4ZEF3_SHEVD/15-194
D5A4J4_SPIPL/3-176
D5AJF2_STRGZ/1-178
D5ASP4_RHOCB/1-184
D5AXD6_RICPP/127-230
D5AXD6_RICPP/2-131
D5B559_YERPZ/1-139
D5BC33_ZUNPS/1-177
D5BSY6_PUNMI/1-186
D5C573_NITHN/14-190
D5CEM1_ENTCC/1-163
D5CLZ8_SIDLE/4-175
D5D338_ECOKI/12-188
D5DJV9_BACMD/1-181
D5DRD1_BACMQ/1-181
D5E4Q0_MYCCM/2-179
D5EF66_AMICL/1-163
D5EK90_CORAD/1-180
D5EUG4_PRER2/1-176
D5H2R7_LACCS/1-180
D5HB11_SALRM/34-209
D5MFC1_9BACT/1-181
D5MZK8_BACSU/1-181
D5NMH0_9BURK/22-199
D5NZX8_CORAM/2-182
D5PJ14_9MYCO/2-183
D5Q289_CLODI/1-181
D5QAW2_GLUHA/1-184
D5QUF4_METTR/1-182
D5RAD3_FUSNN/207-308
D5RBT5_FUSNN/1-181
D5RLH7_9PROT/1-175
D5RX93_CLODI/1-181
D5S9E1_STRPA/4-181
D5SMI9_PLAL2/1-188
D5T1A8_LEUKI/1-181
D5T9U7_LEGP2/5-179
D5TEY9_BIFAV/149-253
D5TFG8_BIFAV/1-189
D5TVK0_BACT1/1-181
D5U3T7_BRAM5/1-185
D5UGU3_CELFN/2-187
D5UY77_TSUPD/2-180
D5V0D1_ARCNC/8-194
D5VCV0_MORCR/15-198
D5VE12_CAUST/1-185
D5W2L9_CLOB2/1-181
D5WB79_BURSC/22-199
D5WP88_BACT2/1-190
D5WXQ8_BACT2/200-325
D5X6L4_THIK1/25-203
D5X8Q6_THEPJ/1-181
D5XXW8_MYCTU/2-182
D5Y759_MYCTU/2-182
D5YIS7_MYCTU/2-182
D5YVP8_MYCTU/2-182
D5Z7F2_MYCTU/2-182
D5ZKG5_MYCTU/2-182
D5ZUM0_9ACTO/2-186
D6AR02_STRFL/2-185
D6B8Z5_9ACTO/2-186
D6BGI7_9FUSO/1-181
D6CSF2_THIS3/25-203
D6D108_9BACE/1-177
D6DJQ2_CLOSC/1-182
D6DWI7_ENTCL/12-188
D6E4M2_9FIRM/1-181
D6ERK4_STRLI/2-186
D6FKK5_MYCTU/2-182
D6FPF9_MYCTU/2-182
D6GK17_9ENTR/16-192
D6GQ91_FILAD/1-181
D6GZ92_STAAU/1-177
D6H506_NEIGO/13-184
D6HFW9_STAAU/1-177
D6HMU1_9FIRM/1-181
D6I2E2_ECOLX/12-188
D6IF00_ECOLX/12-188
D6IVK8_ECOLX/12-188
D6IZB8_STAAU/1-177
D6JG45_ECOLX/25-201
D6JJR3_NEIGO/13-184
D6JRP0_ACIG3/5-179
D6K222_9ACTO/2-186
D6KHI5_9FIRM/1-177
D6KMP4_9FIRM/1-177
D6KW76_SCAIO/1-201
D6L0T6_9NEIS/19-191
D6L6P2_PARDN/1-196
D6LAH2_9FUSO/1-181
D6LFP8_9FUSO/1-181
D6LL84_9RHIZ/195-308
D6LS04_9RHIZ/10-191
D6LWU2_STAAU/1-177
D6M4G2_9ACTO/2-186
D6PKC5_9ZZZZ/1-141
D6RX50_BORVA/12-187
D6S4J9_9LACO/1-180
D6SAE5_PEPMA/1-181
D6SHX0_STAAU/1-177
D6SLU3_9DELT/1-184
D6SW41_GARVA/1-190
D6T1U2_GARVA/1-190
D6T9N5_STAAU/1-177
D6TGF4_9CHLR/1-187
D6UBG0_STAAU/1-177
D6V044_9BACT/1-184
D6V7G2_9BRAD/1-182
D6XQ51_HELPV/10-200
D6XTK7_BACIE/3-183
D6Y667_THEBD/2-184
D6YDQ9_CHLT5/1-181
D6YFV4_CHLT7/1-181
D6YIH2_CHLT0/1-181
D6YL46_CHLTG/1-181
D6YMV8_CHLT1/1-181
D6YTP7_WADCW/2-184
D6YYI3_CHLT9/1-181
D6Z0M2_DESAT/1-190
D6ZD37_SEGRD/2-183
D6ZHP5_MOBCV/1-151
D6ZPC0_STRP0/1-178
D6ZY14_BIFLJ/1-187
D6ZZJ4_STAND/1-182
D7AI25_GEOSK/1-184
D7APE2_THEM3/1-181
D7AUA0_NOCDD/2-185
D7BHA1_MEISD/3-170
D7BPE9_ARCHD/2-180
D7CC97_STRBB/2-186
D7CLU0_SYNLT/1-182
D7CU46_TRURR/4-163
D7D0D5_GEOSC/7-187
D7DDV9_CHLTD/1-181
D7DGP8_CHLTL/1-181
D7DKG6_METS0/9-184
D7DWY8_NOSA0/3-178
D7EVV9_MYCTU/2-182
D7FEG8_HELP3/10-200
D7GEI7_PROFC/2-191
D7GWK3_9FIRM/1-182
D7H535_BRUAB/10-191
D7HGQ6_VIBCH/19-195
D7HV06_PSESS/15-192
D7IBB9_9BACE/1-177
D7IV60_9BACE/1-177
D7IZY3_9BACE/1-177
D7JH76_9BACT/1-176
D7JUD3_ECOLX/12-188
D7K851_9BACE/1-177
D7LLW9_ARALL/279-413
D7LPU3_ARALL/112-302
D7N4Y8_9NEIS/13-183
D7N8W7_9FIRM/1-179
D7NCX2_9BACT/1-176
D7SVR3_VITVI/267-420
D7TWX9_VITVI/112-302
D7UKT5_LISMO/1-181
D7UXN4_LISGR/1-181
D7V2R8_9LACO/1-180
D7VBY8_LACPL/1-181
D7VST7_9SPHI/1-176
D7VWM9_9FLAO/2-181
D7W2A5_9FLAO/84-187
D7WD54_9CORY/2-183
D7WMH9_9BACI/1-171
D7X8K4_ECOLX/12-188
D7XW49_ECOLX/12-188
D7Y0H6_ECOLX/12-188
D7YQE8_ECOLX/12-188
D7Z142_ECOLX/12-188
D7Z934_ECOLX/12-188
D7ZWR5_ECOLX/12-188
D8A4P7_ECOLX/12-188
D8AI50_ECOLX/12-188
D8B3Z5_ECOLX/12-188
D8BJN0_ECOLX/12-188
D8BUL9_ECOLX/12-188
D8CIQ7_ECOLX/12-188
D8D7E5_COMTE/59-234
D8DYB9_PREBR/1-176
D8E7W1_ECOLX/12-188
D8EG18_ECOLX/12-188
D8F110_9DELT/1-181
D8FJY1_9FIRM/1-179
D8FLR6_LACDE/1-180
D8FW66_9CYAN/3-178
D8GGD9_LACCZ/1-181
D8GRY6_CLOLD/1-182
D8H8R1_BACAI/1-181
D8HHU7_STAAF/1-177
D8HPG9_AMYMU/1-177
D8IDL2_BRAP9/1-180
D8IKQ9_LACSC/1-181
D8ITI2_HERSS/30-215
D8JDS0_ACISD/5-179
D8JT73_HYPDA/1-183
D8K1G5_DEHLB/4-182
D8K6S3_NITWC/14-190
D8KFW9_LACLN/1-178
D8KM99_CORPF/2-183
D8LPW9_ECTSI/151-339
D8MGJ5_LEUGT/1-181
D8MY77_ERWBE/13-189
D8N8M9_RALSO/24-180
D8NQ13_RALSO/30-186
D8NZ89_RALSO/24-179
D8PG87_9BACT/1-181
D8PMC9_SCHCM/682-767
D8QTH9_SELML/226-352
D8S1R4_SELML/15-206
D8SBT9_SELML/354-480
D8T9A6_SELML/31-222
D8UQ91_9MICC/2-183
D9I390_9RICK/1-181
D9N609_STRPN/1-144
D9NDD4_STRPN/1-178
D9NNQ1_STRPN/1-178
D9NUA7_STRPN/1-178
D9P195_STRPN/1-178
D9P7Q0_ACTPL/17-195
D9PBN4_ACTPL/17-195
D9PSB0_PEPMA/1-181
D9Q808_CORP1/2-183
D9QA24_CORP2/2-183
D9QKA8_BRESC/1-185
D9QQY7_ACEAZ/1-179
D9QWN2_MYCMG/6-187
D9R0Z6_CLOSW/1-181
D9RG53_STAAJ/1-177
D9RPA4_STAAK/1-177
D9RSC2_PREMB/1-176
D9S325_THEOJ/1-180
D9SC43_GALCS/13-184
D9SLB4_CLOC7/1-181
D9SXH3_MICAI/2-185
D9TKU0_CALOO/1-178
D9TNP2_THETC/1-181
D9UD21_9ACTO/2-186
D9VDZ9_9ACTO/2-181
D9W0A9_9ACTO/2-184
D9WBH2_9ACTO/2-186
D9XIZ8_STRVR/2-186
D9XXL6_9ACTO/2-186
D9Y2T9_9BURK/9-188
D9YHT5_9DELT/1-181
E0DHS9_9CORY/2-183
E0DQ70_9RHIZ/25-206
E0DW76_9RHIZ/1-134
E0DZ60_9RHIZ/195-308
E0E3N9_9FIRM/1-180
E0E9K1_ACTPL/17-195
E0EFF6_ACTPL/17-195
E0ELK1_ACTPL/17-195
E0EZG9_ACTPL/17-195
E0F5I6_ACTPL/17-195
E0FBW2_ACTPL/17-195
E0FHV1_ACTPL/17-195
E0FNW9_ACTPL/17-195
E0FR34_9THEO/1-181
E0G7D1_ENTFA/34-214
E0G9I5_ENTFA/34-214
E0GPX1_ENTFA/34-214
E0GZZ6_ENTFA/34-214
E0H3M7_ENTFA/34-214
E0HB42_ENTFA/34-214
E0HTT0_9GAMM/26-203
E0HWN8_9BACT/2-183
E0I3Z9_9BACL/1-181
E0IR85_9GAMM/26-203
E0IZQ5_ECOLW/12-188
E0JQD0_RHIME/1-182
E0K3I2_RHIME/1-182
E0KVJ1_STRVO/2-186
E0LGP9_SPHCR/1-176
E0M0V0_9ENTR/14-190
E0MQ97_9RHOB/4-184
E0MXI5_9CORY/2-181
E0N106_9ACTO/2-182
E0NCH5_NEIME/13-184
E0NE93_PEDAC/1-181
E0NLG9_9FIRM/1-177
E0NPE6_9BACT/1-176
E0NXC9_9FIRM/8-186
E0P9A3_STAAU/1-177
E0PC35_STREI/4-181
E0PI91_STRGY/4-181
E0PT38_STRMT/1-178
E0PV36_STRPY/1-178
E0PZ16_9STRE/1-178
E0Q919_9BIFI/1-188
E0QDA3_CAMCO/41-223
E0QGU4_9FIRM/16-193
E0QR40_9ACTO/2-182
E0R5U6_ECOLX/12-188
E0RFL8_PAEP6/1-181
E0RRW8_SPITD/4-177
E0RW98_BUTPB/1-180
E0SFH8_DICD3/13-191
E0SXV0_STRZA/1-178
E0TAK4_EDWTF/13-189
E0TGJ5_PARBH/1-184
E0TIL8_ZINIC/1-162
E0TKE1_MYCHH/2-178
E0TPB5_STRZ6/1-178
E0U4J7_BACPZ/1-181
E0UFR2_CYAP2/1-176
E0UV53_SULAO/8-194
E0WU29_9ENTR/24-200
E0XPA5_9BACT/5-182
E0XQR9_9GAMM/4-180
E0XRT0_9GAMM/4-180
E0XTF3_9GAMM/8-184
E0Y182_9PROT/1-184
E1D0M9_VIBPA/19-195
E1D549_VIBPA/19-195
E1DPZ2_VIBPA/19-195
E1E180_LACRE/1-181
E1E6V3_STAAU/1-177
E1E9J5_VIBPA/19-195
E1ES66_ENTFA/1-181
E1FEL2_9THEO/1-181
E1GTD9_9BACT/1-176
E1GZK0_STRPN/1-178
E1HD59_MYCTU/2-182
E1HN59_ECOLX/12-188
E1I710_ECOLX/12-188
E1IA19_9CHLR/1-181
E1IP67_ECOLX/12-188
E1JCC1_ECOLX/12-188
E1JKX5_9LACO/1-181
E1JRL4_DESFR/3-187
E1KHV8_9FIRM/1-162
E1KU51_9BACT/1-176
E1KW46_PEPMA/1-181
E1L0I0_9ACTN/1-191
E1L8S3_9FIRM/1-177
E1LDD2_9FIRM/1-177
E1LHL2_STRMT/1-178
E1LMA2_STRMT/1-178
E1LU61_STRMT/1-178
E1M1H7_STRMT/1-178
E1M6D5_9STRE/1-173
E1MEX7_9ACTO/2-182
E1MJR5_9GAMM/5-182
E1NDL7_9BIFI/1-188
E1NGM6_9LACO/1-180
E1NKJ0_9LACO/1-49
E1NKJ1_9LACO/1-96
E1NQQ7_9LACO/1-49
E1NQQ8_9LACO/1-96
E1NSP3_9LACO/1-95
E1NSP4_9LACO/1-49
E1NWA9_9LACO/1-180
E1P3S2_NEILA/13-184
E1PI86_ECOAB/12-188
E1PM68_CAMJM/45-227
E1PRS7_MYCFJ/2-179
E1PVC5_HELPT/10-200
E1PZS0_HELPM/10-200
E1Q6V0_HELPP/10-200
E1Q708_HELPC/10-200
E1QEZ1_DESB2/2-179
E1QVM0_OLSUV/1-188
E1R429_SPISS/1-174
E1RPR3_XYLFG/17-192
E1RSQ6_ECOUM/12-188
E1S8X0_HELP9/1-179
E1SHF4_PANVC/14-117
E1SHF5_PANVC/1-84
E1SR28_FERBD/21-198
E1T1B1_THESX/1-181
E1T6H6_BURSG/22-199
E1TKY1_LACPS/1-181
E1U9X1_LISML/1-181
E1UTA0_BACAS/1-181
E1V948_HALED/29-203
E1VL38_9GAMM/36-213
E1VVK5_ARTAR/2-192
E1W351_HAEP3/13-192
E1WD02_SALTS/12-188
E1WLD9_BACF6/1-177
E1WXZ8_BACMS/32-136
E1X688_BACMS/3-192
E1XB69_HAEI1/13-192
E1XD18_STRZO/1-178
E1XM07_STRZN/1-178
E1XN13_STRZI/1-178
E1Y3P1_LEGPN/12-182
E1YGP8_9DELT/4-184
E1YX90_9BACE/1-177
E1Z8X2_9CHLO/426-620
E2CBG0_9RHOB/1-182
E2JMT8_BORAF/12-187
E2JP06_BORBU/12-187
E2JXE0_ECO57/12-188
E2KAD7_ECO57/12-188
E2KLY5_ECO57/12-188
E2L354_BORBU/12-187
E2MAK0_PSESM/15-192
E2MNE8_FRANO/1-175
E2MTM0_9CORY/2-178
E2N217_CAPSP/64-201
E2N230_CAPSP/1-177
E2NF77_9BACE/1-177
E2NUZ8_9FIRM/1-179
E2P2Y5_PASHA/17-195
E2P8W9_PASHA/17-195
E2PI94_NEIPO/13-184
E2PL43_9RHIZ/50-231
E2PQ83_9RHIZ/195-308
E2Q8X3_STRCL/2-185
E2QFW9_ECOLX/12-188
E2S432_9CORY/2-181
E2SAZ1_9ACTO/2-183
E2SJQ2_9FIRM/1-181
E2SW12_9RALS/26-182
E2TDC4_MYCTU/2-182
E2TQH2_MYCTU/2-182
E2U155_MYCTU/2-182
E2UDS4_MYCTU/2-182
E2UPZ5_MYCTU/2-182
E2V165_MYCTU/2-182
E2VCD6_MYCTU/2-182
E2VLF0_MYCTU/2-182
E2VY12_MYCTU/2-182
E2W968_MYCTU/2-182
E2WLB0_MYCTU/2-182
E2WWT2_ECOLX/12-188
E2X8Q8_SHIDY/12-188
E2XZT8_PSEFL/21-198
E2Y879_ENTFA/34-214
E2YAK5_ENTFA/34-214
E2YIY9_ENTFA/34-214
E2YZV3_ENTFA/34-214
E2Z2X1_ENTFA/34-214
E2ZDB1_9FIRM/8-184
E2ZKN3_9FIRM/28-204
E3A665_PSEAE/18-195
E3AP08_9SPHI/1-176
E3B5Z9_9MICO/2-183
E3BN85_9VIBR/19-195
E3BTK1_9LACO/1-180
E3BWK7_9LACO/1-180
E3BZ43_9LACO/1-180
E3C3P7_9LACO/1-180
E3C6F1_9LACO/1-182
E3CCV7_STRPA/1-178
E3CL59_STRDO/1-178
E3CQZ0_STRVE/1-178
E3CYB7_9BACT/23-190
E3D5H0_NEIM7/13-184
E3D757_GARV3/1-190
E3DAD4_GARV3/78-222
E3DJB2_ERWSE/13-189
E3DQU1_HALPG/1-177
E3DZ32_BACA1/1-181
E3EFX7_PAEPS/1-147
E3ENP8_BIFBS/1-203
E3F0G1_KETVY/1-184
E3F9L0_CORP9/2-183
E3GAX6_ENTCS/12-188
E3GFE4_EUBLK/1-183
E3GSJ5_HAEI2/13-192
E3H3M3_ROTDC/2-183
E3HAN3_ILYPC/1-181
E3HF14_ACHXA/12-188
E3I6H8_RHOVT/1-183
E3IAS4_GEOS0/8-188
E3IR57_DESVR/1-185
E3IZZ0_FRASU/2-183
E3JFB7_BUCA0/12-188
E3JFM2_BUCA3/12-188
E3JH34_BUCAF/12-188
E3JJF7_BUCAJ/12-188
E3PM55_ECOH1/12-188
E3PSV6_CLOSD/1-182
E3XSQ0_ECOLX/12-188
E3Y826_SHIFL/12-188
E3YI32_LISMO/1-181
E3YRY3_9LIST/5-185
E3Z0X4_LISIN/1-181
E3Z9F6_LISIN/1-181
E3ZIF1_LISIV/1-59
E3ZSB0_LISSE/5-185
E4A142_LISSE/5-185
E4A8K3_PROAC/6-156
E4ACT6_PROAC/6-156
E4AQM4_PROAC/6-156
E4AY83_PROAC/6-156
E4B5T4_PROAC/6-156
E4B9Z3_PROAC/8-156
E4BH03_PROAC/6-156
E4BLY8_PROAC/6-156
E4BXE8_PROAC/6-156
E4C4X5_PROAC/6-156
E4C8W8_PROAC/6-156
E4CHB9_PROAC/6-156
E4CR44_PROAC/6-156
E4CVY4_PROAC/6-156
E4D5R3_PROAC/6-156
E4DA05_PROAC/6-156
E4DII6_PROAC/6-156
E4DRX9_PROAC/6-156
E4E2M9_PROAC/6-156
E4E4D2_PROAC/6-156
E4EF73_PROAC/6-156
E4EKD1_PROAC/6-156
E4EUU0_PROAC/6-156
E4EZ69_PROAC/6-156
E4FC01_PROAC/6-156
E4FHN0_PROAC/6-156
E4FNT0_PROAC/6-156
E4FWJ5_PROAC/6-156
E4G0E0_PROAC/6-156
E4G7R7_PROAC/6-156
E4GK49_PROAC/6-156
E4GRC6_PROAC/6-156
E4GYI2_PROAC/8-156
E4H280_PROAC/6-156
E4HF02_PROAC/6-156
E4HLP9_PROAC/6-156
E4HRJ2_PROAC/8-156
E4I3C6_PROAC/6-156
E4I8C1_ENTFC/1-181
E4IDZ4_ENTFC/1-181
E4INF1_ENTFC/1-181
E4J1Q3_ENTFC/1-181
E4J9J2_ENTFC/1-181
E4JKE2_ENTFC/1-181
E4K673_9FIRM/1-178
E4KNF8_9LACT/1-182
E4KRT2_9PORP/1-182
E4KXC9_9FIRM/1-178
E4L4L9_9STRE/1-178
E4LAL7_9FIRM/1-180
E4LCR7_9FIRM/1-177
E4LL01_9FIRM/1-179
E4LZT6_9CLOT/1-181
E4M0K8_9FIRM/1-181
E4MD64_9BACT/1-176
E4MG64_9FIRM/1-181
E4MQ92_CAPOC/71-202
E4MQG4_CAPOC/1-177
E4NHF9_KITSK/1-182
E4NZE6_BIFBP/15-217
E4PCV9_ECO8N/12-188
E4PFZ1_MARAH/33-210
E4PTM0_MYCLG/1-182
E4Q0J3_MYCBG/2-179
E4Q121_CALOW/1-178
E4QBC3_CALH1/1-178
E4QGS7_BORBN/1-163
E4QJY3_METS6/15-191
E4QSF5_MYCH1/1-154
E4QX61_HAEI6/13-192
E4R0D7_BIFLM/1-187
E4RAN9_PSEPB/21-198
E4RLS6_HALSL/1-177
E4S135_BORBJ/1-163
E4S751_CALKI/1-178
E4SC95_CALK2/1-178
E4SI50_LACAR/1-180
E4SRS1_STRTN/1-178
E4SYF6_LACDN/1-180
E4T4I0_PALPW/1-176
E4T9H9_RIEAD/77-186
E4TE32_RIEAD/2-182
E4TJ06_CALNY/1-165
E4U157_SULKY/9-195
E4U8M9_OCEP5/4-171
E4UCU4_LIBSC/1-182
E4V7U2_BIFBI/1-203
E4VMC2_9HELI/14-206
E4VTS9_BACFR/1-177
E4WJL2_RHOE1/1-167
E4Z9W0_NEIL0/13-184
E5AH02_CHLPS/1-181
E5ALW7_BURRH/42-232
E5BA92_ERWAM/14-190
E5BGK5_9FUSO/1-181
E5BJB8_9FUSO/1-181
E5BQ87_9FUSO/1-181
E5C0M9_9FUSO/1-181
E5C6W4_9BACE/1-177
E5CNC5_STAHO/1-177
E5CQK1_9STAP/1-177
E5QY19_STAAH/1-177
E5RAU0_STAAG/1-177
E5TFR5_STAAU/1-177
E5TQF8_STAAU/1-177
E5TTG7_STAAU/1-177
E5U5L0_ALCXX/6-182
E5UMF8_NEIMU/13-184
E5V0B6_9BACE/1-178
E5V287_9BACL/1-179
E5VEX7_9BACE/1-177
E5VL74_9FIRM/1-180
E5VWM8_9FIRM/1-182
E5W300_9BACI/1-181
E5WDC7_9BACI/1-181
E5WXS6_9BACE/1-177
E5X5U9_9ACTN/2-84
E5X5V0_9ACTN/1-71
E5XEG7_9FIRM/1-181
E5XUH2_9ACTO/2-184
E5XWW1_9BIFI/1-187
E5Y608_BILWA/1-184
E5YMF9_9ENTR/13-189
E5Z017_9BACL/5-185
E5Z7V6_CAMJE/44-226
E5ZFB5_CAMJE/44-226
E5ZL96_CAMJE/44-226
E5ZXG7_ECOLX/12-188
E6ACL9_ECOLX/12-188
E6AWC3_ECOLX/12-188
E6BC38_ECOLX/12-188
E6BIM8_ECOLX/1-146
E6BXY8_PROAC/6-156
E6C6B2_PROAC/6-156
E6CCP4_PROAC/8-156
E6CJW3_PROAC/7-156
E6CW10_PROAC/6-156
E6CX01_PROAC/8-156
E6D8W6_PROAC/8-156
E6DBY7_PROAC/6-156
E6DMG5_PROAC/6-156
E6DQW5_PROAC/6-156
E6E087_PROAC/6-156
E6E8R6_PROAC/6-156
E6EJJ3_PROAC/6-156
E6EMD5_ENTFA/34-214
E6EV65_ENTFA/34-214
E6FA99_ENTFA/34-214
E6FHT4_ENTFA/34-214
E6FLT7_ENTFA/34-214
E6FXB1_ENTFA/34-214
E6G4B3_ENTFA/34-214
E6GDN5_ENTFA/34-214
E6GKN9_ENTFA/34-214
E6GYL7_ENTFA/34-214
E6H558_ENTFA/34-214
E6HCC7_ENTFA/34-214
E6HQN7_ENTFA/34-214
E6HU22_ENTFA/34-214
E6I456_ENTFA/34-214
E6IC49_ENTFA/34-214
E6IPF3_ENTFA/34-214
E6ITQ6_ENTFA/34-214
E6J0H2_STRAP/36-213
E6J616_9ACTO/2-188
E6JGS2_RIEAN/2-182
E6JJI0_RIEAN/77-186
E6JL75_STAEP/1-177
E6JSN3_9SPIO/4-177
E6K1T4_PARDN/1-196
E6K740_9BACT/1-176
E6KIV0_STRSA/1-178
E6KPQ1_9ACTO/2-183
E6KZV4_9PAST/30-208
E6L4V8_9PROT/8-194
E6L7S4_CAMUP/10-192
E6LFQ6_9ENTE/1-181
E6LMR7_9FIRM/1-181
E6LTU9_9LACO/1-180
E6LZL4_9ACTO/2-182
E6M2G0_9ACTO/2-182
E6M6W0_STALU/8-184
E6MJA1_9FIRM/1-183
E6MQ50_9BACT/92-228
E6MSH8_9BACT/1-176
E6MU94_NEIMH/13-184
E6NDD9_HELPI/1-179
E6NIL5_HELPK/1-179
E6NKJ2_HELPL/10-200
E6NRZ0_HELPQ/1-179
E6PCG2_9ZZZZ/2-179
E6PMW1_9ZZZZ/29-209
E6PYS6_9ZZZZ/1-195
E6QGH1_9ZZZZ/3-181
E6QSK6_9ZZZZ/16-192
E6RJ28_PSEU9/19-197
E6RUD4_CAMJS/44-226
E6RZL1_CAMJC/44-226
E6S1K5_HELPF/10-200
E6SF35_INTC7/2-185
E6SJB9_THEM7/1-187
E6STH4_BACT6/1-177
E6T855_SHEB6/26-203
E6THE3_MYCSR/3-171
E6TUI2_BACCJ/1-181
E6U3H9_ETHHY/1-176
E6UKF5_RUMA7/1-176
E6UN01_CLOTL/7-187
E6V343_VARPD/27-211
E6VGC3_RHOPX/1-182
E6VZ25_DESAO/1-185
E6W1C6_DESIS/1-177
E6WI67_PANSA/14-190
E6WS91_PSEUU/23-199
E6X294_NITSE/16-202
E6XDN5_CELAD/1-177
E6XIN7_SHEP2/16-193
E6YG96_BARC7/1-170
E6YK71_9RHIZ/1-182
E6YPG3_9RHIZ/15-196
E6YTP5_9RHIZ/1-182
E6YXX0_9RHIZ/1-182
E7A6C8_HAEIF/13-192
E7AAG4_HELFC/9-192
E7AE82_HAEIF/13-192
E7B724_YERE1/1-139
E7BGT6_NEIMW/13-184
E7C1G4_9GAMM/5-181
E7C1Y2_9GAMM/7-183
E7C6J2_9GAMM/1-187
E7FR06_9LACO/1-181
E7FU46_ERYRH/1-178
E7G1E9_9HELI/1-184
E7G3U0_9HELI/1-184
E7GD50_9FIRM/1-180
E7GLW2_CLOSY/1-182
E7GXN3_STRAP/1-178
E7H0W9_9BURK/1-185
E7HHK2_ECOLX/12-188
E7HRB4_ECOLX/12-188
E7I706_ECOLX/12-188
E7IPP3_ECOLX/12-188
E7J9G8_ECOLX/12-188
E7JLH3_ECOLX/12-188
E7K6A2_SHISO/12-188
E7M5Y9_9BACL/1-181
E7MGB2_STAAU/1-177
E7MMH6_9FIRM/1-181
E7MT06_STAAU/1-177
E7N0F6_9FIRM/1-179
E7NAV3_9ACTO/1-123
E7NAV4_9ACTO/2-68
E7NU87_TREPH/1-174
E7NZT7_PSESG/15-192
E7PF68_PSESG/15-192
E7PVJ0_STRDY/1-178
E7RHI5_9BACL/1-181
E7RQX8_9BACT/1-176
E7S0E8_9BURK/5-185
E7S5R2_STRAG/72-249
E7SCY9_9STRE/1-178
E7SI78_SHIDY/12-188
E7SU33_SHIBO/12-188
E7UBL6_ECOLX/12-188
E7ULZ8_ECOLX/12-188
E7USN2_SALTY/12-188
E7VD36_SALMO/12-188
E7VRU2_SALMO/12-188
E7VVE8_SALMO/12-188
E7W618_SALMO/12-188
E7WP43_SALMO/12-188
E7WZZ9_SALMO/12-188
E7X595_SALMO/12-188
E7XPN3_SALMO/12-188
E7XWD2_SALMO/12-188
E7YGG3_SALMO/12-188
E7YP66_SALMO/12-188
E7Z1I1_SALMO/12-188
E7ZA59_SALMO/12-188
E7ZIC5_SALMO/12-188
E7ZWT7_SALMO/12-188
E8A8D6_SALMO/12-188
E8AT20_SALMO/12-188
E8B530_SALMO/12-188
E8BIL8_SALMO/12-188
E8BT24_SALMO/12-188
E8C4G0_SALMO/12-188
E8CE57_SALMO/12-188
E8CQC7_SALMO/12-188
E8D0N1_SALMO/12-188
E8DKB3_SALMO/12-188
E8DXX1_SALMO/12-188
E8E8E5_SALMO/12-188
E8EKF1_SALMO/12-188
E8ERR6_SALMO/12-188
E8F9M2_SALMO/12-188
E8FL71_SALMO/12-188
E8FSG9_SALMO/12-188
E8G5W1_SALMO/12-188
E8GDV7_SALMO/12-188
E8H165_SALMO/12-188
E8H7Z6_ECO57/12-188
E8HL83_ECOLX/12-188
E8I0M0_ECOLX/12-188
E8IES1_ECOLX/12-188
E8ISN8_ECOLX/12-188
E8J6S9_ECO57/12-188
E8JFT1_9ACTO/2-183
E8JLZ3_STREI/4-181
E8JUP7_STRCR/4-181
E8JXZ2_9STRE/1-178
E8K395_STRPA/4-181
E8K9P6_9STRE/1-178
E8KEV3_9PAST/17-195
E8KQZ3_STRSA/4-181
E8KTD6_STRVE/4-181
E8KY30_9RHIZ/1-182
E8LGN1_9FIRM/14-194
E8LLM4_9GAMM/8-182
E8LTM3_9VIBR/19-195
E8M7X3_9VIBR/19-195
E8MGQ1_BIFL2/1-187
E8MXA8_BIFL1/1-187
E8N432_ANATU/4-183
E8NCX2_MICTS/2-184
E8NTK1_SALET/12-188
E8P755_YERPH/23-199
E8PFD3_ACIB1/5-179
E8PRD2_THESS/1-168
E8Q7A4_BLOVB/15-201
E8QCK8_STRED/1-178
E8QFJ8_HELP7/10-200
E8QMB2_HELP4/10-200
E8QPU7_HELPR/10-200
E8QS09_HELPW/10-200
E8R6F3_ISOPI/3-186
E8RK07_9DELT/1-187
E8RUC3_9CAUL/1-185
E8S7R3_MICSL/2-185
E8SFA8_STAPH/1-177
E8SNN3_NEIGO/15-186
E8SYD8_GEOS2/7-187
E8T2T9_THEA1/1-185
E8TCP5_MESCW/183-289
E8TIJ5_MESCW/1-182
E8U1B4_ALIDB/12-188
E8U6H4_DEIML/3-173
E8UGC7_TAYEM/5-181
E8UJB8_MYCFM/2-179
E8UP85_STREJ/1-144
E8UTJ3_THEBF/1-181
E8UXX9_TERSS/4-188
E8V9I9_BACST/1-181
E8VR09_VIBVU/19-195
E8W8J0_STRFA/2-185
E8WTT6_GEOS8/1-184
E8WYH2_ACISM/1-187
E8XF84_SALT4/21-197
E8XZD9_RAHSY/13-189
E8YCX5_ECOKO/12-188
E8YLW7_9BURK/22-199
E8ZTN7_CLOB0/1-181
E9A7M9_SALET/12-188
E9CLJ4_9ENTR/21-196
E9DKY5_9STRE/21-198
E9FIM6_9STRE/1-178
E9FNI8_9STRE/1-178
E9RN35_LACRE/1-181
E9RSC4_9FIRM/1-181
E9S5B5_TREDE/1-174
E9S967_RUMAL/1-176
E9SKZ3_CLOSY/1-182
E9T4G4_COREQ/1-169
E9TFX7_ECOLX/12-188
E9TSN6_ECOLX/12-188
E9U7H6_ECOLX/12-188
E9UTJ6_9ACTO/2-184
E9VDY8_ECOLX/12-188
E9VUK6_ECOLX/1-106
E9VUK7_ECOLX/12-80
E9W837_ECOLX/12-188
E9WM81_ECOLX/12-188
E9X0G0_ECOLX/12-188
E9XDE4_ECOLX/12-188
E9XT53_ECOLX/12-188
E9Y686_ECOLX/12-188
E9YK18_ECOLX/12-188
E9YVI9_ECOLX/12-188
E9ZCQ0_ESCFE/12-188
E9ZN55_MYCTU/2-182
E9ZS35_NEIME/13-184
F0A349_NEIME/13-184
F0A8R5_NEIME/13-184
F0AEE8_NEIME/13-184
F0ALH5_NEIME/13-184
F0AQL7_NEIME/13-184
F0AWG1_NEIME/13-184
F0B1Y6_NEIME/13-184
F0BB64_9XANT/16-191
F0BSQ2_9XANT/16-191
F0C183_9XANT/62-237
F0D2X2_STAAU/1-177
F0DE55_STAAU/1-177
F0DLR9_9FIRM/1-181
F0DUG9_9FIRM/1-181
F0DX63_9FIRM/207-363
F0E461_9PSED/21-56
F0E462_9PSED/1-107
F0ELH9_ENTCA/1-181
F0ERH8_HAEPA/13-192
F0F0U6_9NEIS/14-186
F0F4Z6_9BACT/1-176
F0FE89_STRSA/4-181
F0FL15_STRSA/4-181
F0FS00_STRSA/4-181
F0GLS0_9LACO/1-180
F0GQM6_9LACO/1-180
F0GUL5_9FIRM/1-179
F0GZS5_9FIRM/1-179
F0H483_9BACT/1-176
F0H937_9BACT/160-296
F0HBW6_9FIRM/1-181
F0HM50_9ACTN/1-188
F0HY27_LACDL/1-180
F0HZZ2_STRSA/4-181
F0I947_STRSA/4-181
F0IHZ0_9FLAO/1-177
F0INZ2_STRSA/4-181
F0ISZ2_STRSA/4-181
F0IYL2_ACIMA/1-130
F0JEF4_DESDE/1-185
F0JUT1_ESCFE/12-188
F0K1M9_LACD2/1-180
F0K5Y4_CLOAE/1-182
F0KGX9_ACICP/5-179
F0KXS2_YERE3/30-206
F0L6X1_9RHIZ/1-182
F0LR18_VIBFU/19-195
F0M543_ARTPP/2-186
F0MDC8_NEIMG/13-184
F0MQZ4_NEIMM/13-184
F0MY43_NEIMP/13-184
F0N2W2_NEIMO/13-184
F0N7V2_NEIMN/13-184
F0NU14_LACHH/1-180
F0P0K1_WEEVC/66-181
F0P0S6_WEEVC/1-180
F0P3S3_STAPE/1-177
F0PBF5_ENTF6/1-181
F0PRS8_BACT0/1-181
F0Q1M7_ACIAP/31-207
F0QH55_ACIBD/5-179
F0QZR6_BACSH/1-177
F0RIP6_CELLC/1-177
F0RJR7_DEIPM/3-178
F0RTN2_SPHGB/1-176
F0S3K3_DESTD/1-185
F0SED8_PEDSD/1-176
F0SSE6_PLABD/1-191
F0SUF8_SYNGF/1-179
F0T332_CHLP6/1-181
F0TDY2_LACA3/1-180
F0TKZ9_RIEAR/2-182
F0TNW5_RIEAR/75-184
F0V2K7_9MOLU/98-230
F0VJ13_NEOCA/302-418
F0VJ13_NEOCA/480-600
F0VVZ5_STRG2/4-181
F0Y7H6_9STRA/1-167
F0Y9E4_9STRA/313-409
F0Z1L4_9CLOT/1-181
F1T5K4_9ACTN/1-192
F1TAR1_9CLOT/2-182
F1TPZ8_PROAC/6-156
F1TWG9_PROAC/6-156
F1U2Y5_PROAC/8-156
F1UA18_PROAC/6-156
F1UK40_PROAC/6-156
F1UMQ8_PROAC/6-156
F1V0E5_PROAC/6-156
F1V2S7_PROAC/6-156
F1VFQ1_PROAC/6-156
F1VJA2_PROAC/6-156
F1VSF9_MORCA/15-198
F1VX04_9BURK/23-211
F1W9V7_MORCA/15-198
F1WCW3_MORCA/15-198
F1WLB9_MORCA/15-198
F1WN60_MORCA/15-198
F1WTM9_MORCA/15-198
F1X1V7_MORCA/15-198
F1X2F3_MORCA/15-198
F1XC88_MORCA/15-198
F1XG29_MORCA/15-198
F1YI68_9ACTO/2-180
F1YRN2_9PROT/2-175
F1Z2E6_9STRE/11-188
F1Z850_9SPHN/1-178
F1ZNK0_ECOLX/12-188
F1ZSP5_THEET/1-181
F2A0L0_THEET/4-63
F2AMY0_RHOBA/30-217
F2B7K5_STRPN/1-178
F2BAS9_9NEIS/10-183
F2BJV9_STRSA/4-181
F2BUA1_STRSA/4-181
F2BW08_9FIRM/1-180
F2BW39_9FIRM/216-336
F2C061_HAEAE/13-192
F2C7V4_STRSA/4-181
F2CE59_STRSA/4-181
F2CLT7_STRSA/4-181
F2CXY2_HORVD/111-301
F2D2U2_HORVD/310-449
F2EWP1_PANAN/14-190
F2F722_9BACL/4-184
F2FPD3_SALDU/12-188
F2FUT3_SALGL/21-197
F2G694_ALTMD/34-214
F2GL43_MYCTU/2-182
F2GWW4_BRUME/1-182
F2H2C5_BACTU/1-181
F2HN77_LACLA/10-187
F2HX74_BRUME/1-182
F2I0C1_9RICK/1-184
F2I6L2_9LACT/1-183
F2IJ50_9FLAO/1-177
F2IS20_VIBCH/1-165
F2J016_9PROT/1-182
F2JAZ6_HELPY/1-179
F2JEY8_HELPY/1-179
F2JMJ2_9FIRM/1-178
F2K021_9GAMM/18-194
F2K6B6_PSEBR/19-196
F2KVG9_9BACT/1-176
F2LD20_BURGA/21-199
F2LW59_9DELT/1-173
F2LZ00_LACAM/1-180
F2MCK8_LACCA/1-181
F2MLM2_LACCA/1-181
F2MSZ3_ENTFA/34-214
F2N6L8_PSEST/17-194
F2N9R4_9ACTN/1-188
F2NCJ9_9DELT/4-89
F2NE94_9DELT/1-180
F2NLI1_9DEIN/4-170
F2NS34_9SPIO/1-180
F2PBK9_PHOMO/21-197
F2QGT7_STROR/1-178
F2R5E2_9ACTO/2-184
F2V025_ACTVI/20-202
O25490_HELPY/10-200
O51224_BORBU/12-187
O69465_MYCLE/38-218
O83104_TREPA/1-168
O84494_CHLTR/1-181
P95128_MYCTU/2-182
Q01AV3_OSTTA/232-429
Q01NW0_SOLUE/1-174
Q02U43_PSEAB/18-195
Q02VW9_LACLS/10-187
Q039M4_LACC3/1-181
Q03F15_PEDPA/1-181
Q03J61_STRTD/1-178
Q03QM4_LACBA/1-181
Q03VT8_LEUMM/1-181
Q042S5_LACGA/1-180
Q04B47_LACDB/1-180
Q04EI8_OENOB/1-184
Q04IJ9_STRP2/1-178
Q04UH9_LEPBJ/4-185
Q04YZ5_LEPBL/4-185
Q058F0_BUCCC/10-185
Q05XR1_9SYNE/7-189
Q067U9_9SYNE/10-187
Q07T49_RHOP5/20-201
Q089C8_SHEFN/11-188
Q08VI4_STIAD/205-339
Q091Y6_STIAD/1-183
Q0A591_ALHEH/5-182
Q0ADM3_NITEC/7-179
Q0AS27_MARMM/1-184
Q0BBP9_BURCM/44-222
Q0BKY4_FRATO/6-182
Q0BUZ4_GRABC/1-183
Q0BYI6_HYPNA/1-184
Q0EX64_9PROT/1-175
Q0FED1_9RHOB/1-184
Q0FIL8_9RHOB/1-183
Q0G3T4_9RHIZ/1-182
Q0HDM9_SHESM/26-203
Q0HPY0_SHESR/26-203
Q0I2E0_HAES1/17-194
Q0IBJ1_SYNS3/2-185
Q0KEQ4_CUPNH/44-221
Q0P8F4_CAMJE/44-226
Q0RDM6_FRAAA/7-188
Q0S2E5_RHOSR/2-182
Q0SNV6_BORAP/12-187
Q0SS91_CLOPS/1-181
Q0SZK8_SHIF8/12-188
Q0TBZ5_ECOL5/12-188
Q0TPM4_CLOP1/1-181
Q0VLD7_ALCBS/27-204
Q0YQ98_9CHLB/1-177
Q0YTE8_9CHLB/79-208
Q10D92_ORYSJ/111-233
Q10D93_ORYSJ/111-301
Q113E8_TRIEI/3-178
Q11L92_MESSB/1-182
Q11PN8_CYTH3/84-225
Q12E11_POLSJ/37-213
Q12IE5_SHEDO/11-188
Q13BM7_RHOPS/1-182
Q145X8_BURXL/22-199
Q14GR9_FRAT1/6-182
Q14PA3_SPICI/1-181
Q15NU5_PSEA6/15-193
Q16BM7_ROSDO/1-181
Q17XL4_HELAH/10-200
Q182P7_CLOD6/1-181
Q1AW93_RUBXD/1-172
Q1BAN1_MYCSS/1-168
Q1BTG0_BURCA/21-199
Q1CBJ6_YERPA/23-199
Q1CNE8_YERPN/23-199
Q1CT60_HELPH/10-200
Q1D6Z2_MYXXD/1-183
Q1DAV0_MYXXD/209-340
Q1GAR0_LACDA/1-180
Q1GDR4_SILST/1-181
Q1GU98_SPHAL/1-178
Q1H3D3_METFK/7-178
Q1IGE3_PSEE4/21-198
Q1IVH8_ACIBL/1-183
Q1J1P6_DEIGD/16-184
Q1J5R1_STRPF/1-178
Q1JAR9_STRPB/1-178
Q1JFZ6_STRPD/1-178
Q1JKX0_STRPC/1-178
Q1K0N7_DESAC/1-181
Q1LRQ6_RALME/25-202
Q1MKW4_RHIL3/1-182
Q1MRN7_LAWIP/1-185
Q1N465_9GAMM/9-184
Q1N9D3_9SPHN/1-176
Q1NR60_9DELT/1-154
Q1PZC6_9BACT/1-189
Q1Q9Y0_PSYCK/24-207
Q1QIP2_NITHX/1-182
Q1QT73_CHRSD/46-221
Q1R5F5_ECOUT/12-188
Q1RJR3_RICBR/2-185
Q1V0Q9_PELUB/1-185
Q1V644_VIBAL/19-195
Q1VSI0_9FLAO/1-177
Q1WU65_LACS1/1-181
Q1YH14_MOBAS/1-182
Q1YVB5_9GAMM/7-184
Q1Z2H0_PHOPR/10-186
Q1ZHB3_9GAMM/1-164
Q1ZK78_PHOAS/21-197
Q21AW0_RHOPB/1-182
Q21EM6_SACD2/21-197
Q21XV5_RHOFD/38-214
Q24U31_DESHY/1-177
Q252Z5_CHLFF/1-181
Q26BX9_FLABB/1-177
Q28VA4_JANSC/1-183
Q2A2B7_FRATH/6-182
Q2B4S6_9BACI/2-182
Q2BPX5_9GAMM/21-201
Q2C4H4_9GAMM/21-197
Q2CAL5_9RHOB/1-179
Q2FHV7_STAA3/1-177
Q2FZF6_STAA8/1-153
Q2G8T3_NOVAD/1-178
Q2GEK0_NEOSM/1-188
Q2GHP9_EHRCR/2-180
Q2GLP4_ANAPZ/2-181
Q2IIM2_ANADE/2-177
Q2IMV9_ANADE/87-215
Q2J0X8_RHOP2/1-182
Q2J6Y4_FRASC/2-183
Q2JKU2_SYNJB/3-177
Q2JRJ2_SYNJA/3-177
Q2KBY9_RHIEC/1-182
Q2KY37_BORA1/11-187
Q2LTR3_SYNAS/1-182
Q2N9M5_ERYLH/1-178
Q2NJ52_AYWBP/5-184
Q2NWW7_SODGM/13-189
Q2P2U9_XANOM/16-190
Q2RJY6_MOOTA/2-179
Q2RWN8_RHORT/1-186
Q2S0U7_SALRD/1-176
Q2SPF0_HAHCH/14-192
Q2SSR9_MYCCT/1-182
Q2T1C3_BURTA/46-224
Q2VZP6_MAGSA/1-180
Q2Y5E9_NITMU/5-175
Q2YJ29_BRUA2/1-182
Q2YXA1_STAAB/1-177
Q2YZN9_9DELT/1-181
Q30T41_SULDN/8-194
Q310R7_DESDG/1-184
Q31AG6_PROM9/5-194
Q31EA1_THICR/21-199
Q31N59_SYNE7/4-177
Q31VG1_SHIBS/12-188
Q32AR8_SHIDS/12-188
Q38WQ6_LACSS/1-181
Q39CT4_BURS3/21-199
Q39UT3_GEOMG/1-184
Q3A424_PELCD/1-185
Q3AC42_CARHZ/1-178
Q3AI94_SYNSC/4-185
Q3AQN0_CHLCH/1-177
Q3AYZ1_SYNS9/7-185
Q3B3M8_PELLD/1-177
Q3BS22_XANC5/16-191
Q3D2Y5_STRAG/1-178
Q3D9E3_STRAG/72-249
Q3DEX3_STRAG/72-249
Q3DM28_STRAG/72-249
Q3DV27_STRAG/1-178
Q3EQI9_BACTI/1-181
Q3IIB5_PSEHT/19-197
Q3IZF1_RHOS4/1-182
Q3J9V3_NITOC/14-190
Q3JW92_BURP1/46-224
Q3K2R7_STRA1/1-178
Q3K577_PSEPF/18-195
Q3KLL0_CHLTA/1-181
Q3M5W3_ANAVT/4-178
Q3MSD6_XANAL/76-252
Q3R1U5_XYLFA/17-192
Q3RB27_XYLFA/17-192
Q3REV8_XYLFA/17-192
Q3SLS3_THIDA/18-188
Q3SPI9_NITWN/1-182
Q3XYU6_ENTFC/1-181
Q3YR31_EHRCJ/2-180
Q3YW63_SHISS/12-188
Q3ZA12_DEHE1/1-179
Q3ZWQ6_DEHSC/1-179
Q46JZ4_PROMT/1-113
Q46JZ4_PROMT/83-192
Q476G4_CUPPJ/28-205
Q479N0_DECAR/4-176
Q47S82_THEFY/2-185
Q48AI9_COLP3/25-209
Q48CK9_PSE14/15-192
Q48SJ4_STRPM/1-178
Q491V1_BLOPB/13-192
Q49WP8_STAS1/1-177
Q4A6T8_MYCS5/2-178
Q4A8L1_MYCH7/2-178
Q4AAI0_MYCHJ/2-178
Q4C358_CROWT/1-176
Q4E6P9_9RICK/2-179
Q4EB69_9RICK/2-179
Q4EG91_LISMO/1-181
Q4EMP8_LISMO/1-181
Q4FPB3_PELUB/1-185
Q4FRE6_PSYA2/25-208
Q4HER8_CAMCO/41-223
Q4HQD4_CAMUP/10-192
Q4JUY3_CORJK/2-184
Q4K4B5_PSEF5/22-199
Q4L5D7_STAHJ/1-177
Q4MTB6_BACCE/1-181
Q4N8X1_THEPA/107-295
Q4QMD2_HAEI8/13-192
Q4UGS5_THEAN/146-336
Q4UL57_RICFE/2-185
Q4UVY6_XANC8/16-191
Q4VR73_DESGI/1-187
Q4XVQ6_PLACH/1-157
Q4YFZ5_PLABA/1-176
Q4ZM41_PSEU2/15-192
Q50451_MYCTU/34-209
Q51367_PSEAE/18-110
Q55597_SYNY3/1-177
Q579N8_BRUAB/1-182
Q57IQ5_SALCH/12-188
Q5E1Z7_VIBF1/21-197
Q5F5Q6_NEIG1/13-184
Q5FDN8_EHRRW/2-180
Q5FGB8_EHRRG/2-180
Q5FKS8_LACAC/1-180
Q5FSS0_GLUOX/1-170
Q5GRJ5_WOLTR/2-179
Q5GZV8_XANOR/121-295
Q5HAC3_EHRRW/2-180
Q5HGW0_STAAC/1-177
Q5HQ43_STAEQ/1-177
Q5HSW9_CAMJR/45-227
Q5L0Z7_GEOKA/1-181
Q5L6X8_CHLAB/1-181
Q5LHF9_BACFN/1-177
Q5LM26_SILPO/1-181
Q5LYC9_STRT1/21-198
Q5M2Z2_STRT2/4-181
Q5MD41_9DELT/1-183
Q5MZ64_SYNP6/4-177
Q5NFB6_FRATT/6-182
Q5NQ06_ZYMMO/1-178
Q5P731_AROAE/4-175
Q5PBV9_ANAMM/2-180
Q5PJL9_SALPA/12-188
Q5QZA6_IDILO/13-189
Q5SJT0_THET8/16-184
Q5WFE7_BACSK/1-181
Q5WTC5_LEGPL/5-179
Q5X1L6_LEGPA/5-179
Q5XAY9_STRP6/1-178
Q5YS02_NOCFA/2-182
Q5ZS46_LEGPH/5-179
Q601H4_MYCH2/2-178
Q60CP0_METCA/5-181
Q62FB7_BURMA/25-203
Q635Z6_BACCZ/1-181
Q63XM4_BURPS/25-203
Q64YC8_BACFR/1-177
Q65K00_BACLD/1-181
Q65WB4_MANSM/24-203
Q662F8_BORGA/1-177
Q66FW5_YERPS/23-199
Q67PH0_SYMTH/1-181
Q68WJ0_RICTY/120-230
Q68WJ0_RICTY/2-130
Q6A7Q3_PROAC/2-188
Q6AFJ9_LEIXX/2-186
Q6AJH8_DESPS/21-207
Q6CZ06_ERWCT/13-189
Q6F1S2_MESFL/1-182
Q6FD75_ACIAD/5-179
Q6G0K2_BARQU/1-182
Q6G4S1_BARHE/1-182
Q6GA91_STAAS/1-177
Q6GHW2_STAAR/1-177
Q6HEN4_BACHK/1-181
Q6IVS0_9GAMM/5-182
Q6KH88_MYCMO/2-179
Q6LVT4_PHOPR/21-197
Q6MA16_PARUW/7-195
Q6MQ61_BDEBA/1-180
Q6MU24_MYCMS/6-187
Q6NAL8_RHOPA/6-187
Q6NHJ9_CORDI/2-183
Q6Q922_9GAMM/5-182
Q6SET4_9BACT/18-199
Q6SGG5_9BACT/5-186
Q6YQS4_ONYPE/5-184
Q71XW1_LISMF/1-181
Q72BV3_DESVH/1-185
Q72K88_THET2/16-184
Q72NN0_LEPIC/4-185
Q732D7_BACC1/1-181
Q73GT0_WOLPM/2-179
Q73LI2_TREDE/1-174
Q73VL0_MYCPA/2-182
Q74DS1_GEOSL/1-184
Q74JV7_LACJO/1-180
Q7A155_STAAW/1-177
Q7A659_STAAN/1-177
Q7BKF5_PRB01/5-182
Q7CEX5_STRP3/1-178
Q7CKW9_YERPE/23-199
Q7MQ97_VIBVY/19-195
Q7MQW1_WOLSU/3-189
Q7MV17_PORGI/1-179
Q7MZZ9_PHOLL/13-189
Q7NCP8_GLOVI/3-179
Q7NQD8_CHRVO/8-180
Q7P2K5_FUSNV/1-181
Q7P8V9_RICSI/132-234
Q7P8V9_RICSI/2-124
Q7R987_PLAYO/236-423
Q7TXJ2_MYCBO/2-182
Q7U8A0_SYNPX/1-179
Q7UMY2_RHOBA/30-217
Q7V128_PROMP/5-193
Q7V6M4_PROMM/6-194
Q7VBF4_PROMA/5-196
Q7VFX2_HELHP/6-193
Q7VMJ2_HAEDU/17-195
Q7VRI5_BLOFL/13-192
Q7VTP3_BORPE/11-187
Q7W153_BORPA/11-187
Q7WNU3_BORBR/11-187
Q819P0_BACCR/1-181
Q81W42_BACAN/1-181
Q824L0_CHLCV/1-181
Q82JT4_STRAW/2-186
Q82VU5_NITEU/7-178
Q831P8_ENTFA/1-181
Q83AI7_COXBU/5-182
Q83FS0_TROWT/1-185
Q83HE8_TROW8/1-185
Q83J84_SHIFL/12-188
Q84R46_ORYSJ/111-308
Q87EM9_XYLFT/9-184
Q87KM0_VIBPA/19-195
Q88AG6_PSESM/15-192
Q88CR6_PSEPK/21-198
Q88VC7_LACPL/1-181
Q895N9_CLOTE/1-181
Q89DE5_BRAJA/1-182
Q8A0P2_BACTN/1-177
Q8CSZ6_STAES/1-177
Q8D3D1_WIGBR/13-190
Q8DD59_VIBVU/19-195
Q8DK17_THEEB/3-181
Q8DNE5_STRR6/1-178
Q8DVH3_STRMU/1-178
Q8E1A8_STRA5/1-178
Q8E6R3_STRA3/72-249
Q8E8S4_SHEON/1-178
Q8ER65_OCEIH/1-182
Q8F7X1_LEPIN/4-185
Q8FPQ0_COREF/4-186
Q8FX77_BRUSU/1-182
Q8G306_BRUSU/195-308
Q8G7D9_BIFLO/4-190
Q8KDT0_CHLTE/1-177
Q8NQU6_CORGL/4-185
Q8P056_STRP8/1-178
Q8P856_XANCP/16-191
Q8PJK4_XANAC/16-191
Q8R621_FUSNN/1-181
Q8R9U8_THETN/6-186
Q8X6R0_ECO57/12-188
Q8XJM6_CLOPE/1-181
Q8Y2E7_RALSO/24-182
Q8Y5K6_LISMO/1-181
Q8YB62_BRUME/35-216
Q8YX50_NOSS1/4-178
Q8Z252_SALTI/12-188
Q8ZLE8_SALTY/12-188
Q929W4_LISIN/1-181
Q92HG2_RICCN/130-234
Q92HG2_RICCN/2-129
Q92RQ7_RHIME/1-182
Q97IB3_CLOAB/1-182
Q97NQ1_STRPN/1-178
Q983N0_RHILO/1-182
Q98GR3_RHILO/158-270
Q98PN4_MYCPU/2-179
Q99UY0_STAAM/1-177
Q99YU1_STRP1/1-178
Q9ABK0_CAUCR/1-185
Q9CBS5_MYCLE/1-155
Q9CDQ5_LACLA/10-187
Q9CKU0_PASMU/17-196
Q9F842_MYCSM/2-80
Q9I6C4_PSEAE/18-195
Q9K1J6_NEIMB/13-184
Q9K9Q5_BACHD/1-181
Q9KVJ7_VIBCH/19-195
Q9L8J4_RHORU/26-137
Q9LSI8_ARATH/114-304
Q9PEP9_XYLFA/9-184
Q9PJQ4_CHLMU/1-181
Q9RWM3_DEIRA/6-177
Q9X1A8_THEMA/4-172
Q9Z7U9_CHLPN/1-181
Q9ZBR2_STRCO/2-186
Q9ZL34_HELPJ/10-200
RSMD_BUCAI/12-188
RSMD_BUCBP/13-191
RSMD_ECOL6/12-188
RSMD_ECOLI/12-188
RSMD_HAEIN/13-192
Y545_RICPR/127-230
Y545_RICPR/2-131
YLBH_BACSU/1-181
