# Supplementary material for: Contact prediction is hardest for the most informative contacts, but improves with the incorporation of contact potentials
Source: PLoS One. 2018 Jun 28;13(6):e0199585. doi: 10.1371/journal.pone.0199585 (PMC6023208; doi:10.1371/journal.pone.0199585)
Supplement: S1 Data — Each file in the ‘alignments’ directory herein corresponds to a protein family’s alignment and contains the accession number and sequence range of each sequence in the alignment. (TAR.GZ) [file pone.0199585.s001.tar.gz › alignments/Sigma54_activat]

D3UP10_LISSS/82-254
Q1LMF9_RALME/231-398
C5JB09_9BACT/24-191
G7QCE3_9DELT/138-305
F3WHM4_SHIBO/206-366
G4DRB6_9GAMM/216-383
F3I4V6_PSESF/136-303
G1V5Q2_9DELT/340-501
C5UR66_CLOBO/267-435
I0KF59_9BACT/150-317
B0QH75_BACAN/369-537
H5CKH3_ECOLX/8-175
D2XIS5_9BACT/140-307
G1V3L1_9DELT/149-316
B0UHN0_METS4/139-306
E4TR13_MARTH/143-310
C6UQV8_ECO5T/136-303
F4SGR7_ECOLX/330-494
G4DXR1_9GAMM/1-47
C0D8A8_9CLOT/333-488
H2IA48_9VIBR/194-361
A5GB16_GEOUR/181-348
E1WNM5_BACF6/154-321
G5IQJ6_9ENTE/107-276
C8S0U1_9RHOB/229-396
H5C518_ECOLX/206-366
A3GS41_VIBCL/145-309
G1V7F0_9DELT/141-308
H0N685_SALET/331-499
Q8YR90_NOSS1/164-308
H5A039_ECOLX/136-303
A4G8Q2_HERAR/145-312
Q0AAS6_ALHEH/121-288
F3J3H9_PSEAP/127-294
H3PQT9_BRUAO/144-311
C9PJN0_VIBFU/142-309
A5ZCL2_9BACE/157-324
G2FP41_9FIRM/267-435
Q8PPN1_XANAC/348-516
B4X9W0_BACTK/139-307
G2ZJJ8_9RALS/147-314
D7ZUG3_ECOLX/347-514
E1JYE9_DESFR/195-348
Q986R6_RHILO/146-313
G0A8J9_COLFT/350-518
F3J7M7_PSEAP/141-199
C2YAA4_BACCE/170-336
E1D5X9_VIBPA/130-296
F2ZT93_9PSED/310-478
D7AFS6_GEOSK/144-311
B8F9P9_DESAA/195-362
G5QW85_SALSE/102-278
H4SR56_ECOLX/8-175
C1A5W0_GEMAT/166-334
D3SPH1_THEAH/195-362
G6GLB0_9FIRM/389-556
F3H2C1_PSESX/1-103
G7WCE7_DESOD/140-307
G6B1K7_9BACT/15-182
A7ZLD1_ECO24/8-175
G9UZZ4_SALMO/13-180
E8B2F6_SALMO/111-281
E7W757_SALMO/137-304
B3QPX9_CHLP8/7-174
C2UUZ8_BACCE/154-320
C3E4I9_BACTU/237-405
E6T132_SHEB6/141-308
A4Y0H3_PSEMY/28-193
Q3J1V9_RHOS4/120-287
H5E8J6_ECOLX/140-307
B2JYK8_YERPB/141-308
C9L145_9BACE/142-309
E3IM83_DESVR/142-309
D5D6J7_ECOKI/141-308
Q5LCL5_BACFN/154-321
C6BM51_RALP1/154-320
F2LCG2_BURGS/172-339
E7JQV7_ECOLX/8-175
C3F6J2_BACTU/369-537
C4HJX9_YERPE/137-304
A8A3K9_ECOHS/381-548
H1LPD6_9PAST/15-177
D0WVQ0_VIBAL/129-296
F7L2J6_9FUSO/134-301
G4E576_9GAMM/143-310
C8TMP4_ECO26/141-308
F5MCY3_ECOLX/301-465
F8C4Y3_THESO/142-309
H5CQF4_ECOLX/187-354
C9UED0_BRUAO/142-305
Q0APQ1_MARMM/142-306
E4U6G2_OCEP5/164-247
A5GCC3_GEOUR/577-749
B7MIN8_ECO45/136-303
C5BT95_TERTT/215-382
C3HN89_BACTU/369-537
E7A7B8_HAEIF/15-177
C1DF92_AZOVD/349-517
D3P308_AZOS1/150-317
C6YDH5_VIBCL/132-298
E9ZE63_ESCFE/376-543
E3FVG3_STIAD/146-313
D9YEL2_9DELT/123-290
Q3BZ50_XANC5/143-309
C4AXF9_BURML/144-320
B4BRJ0_9BACI/142-304
H1RA30_SALMO/111-281
B7RSR7_9GAMM/155-319
H8FQC3_RHOMO/148-315
A4LNV2_BURPE/141-308
E8F2Q3_SALMO/331-499
Q8KQ40_THIDE/3-170
F8ZEQ1_VIBCL/145-309
B0UGT0_METS4/145-312
NTRXL_RICTY/143-307
D6Z1P1_DESAT/140-306
F3L0K7_9GAMM/246-413
H6QIR1_RICMA/143-308
B4X5Q8_9GAMM/136-303
G8MHE7_9BURK/125-294
Q5I6M6_SYNP2/162-313
E4IV75_ENTFC/109-285
Q81ZE3_BACAN/148-316
A6L5X2_BACV8/145-312
Q1D0K5_MYXXD/306-472
Q88CY1_PSEPK/141-308
H8N0R8_CORCM/146-313
A9CEZ3_AGRT5/145-313
Q2IQU1_ANADE/244-411
G2JJ58_ACIBA/122-289
A3WM94_9GAMM/203-370
B0PHS8_9FIRM/304-472
G6I1U0_9FIRM/385-553
D7B6Y7_NOCDD/170-252
C7BGU1_PHOAA/143-310
F3U1Q8_RHOSH/332-483
Q3J9X1_NITOC/143-310
F2NCS4_DESAR/144-311
E3FZ16_STIAD/148-315
Q0HNN6_SHESM/293-461
E0HZ78_9BACT/119-281
C8WT15_ALIAD/138-287
F4V4R9_ECOLX/149-316
E6HSZ4_ENTFL/75-245
A4BJ92_9GAMM/9-176
B5BVQ0_SALET/141-308
Q9KE65_BACHD/153-321
Q6VMS5_MYXXA/1-167
B8J2L7_DESDA/143-310
I0MUX9_SALET/151-317
G9WCR7_SALET/142-309
Q3SKC8_THIDA/135-302
A1HNH8_9FIRM/322-490
G5N9F0_SALET/331-499
Q489D8_COLP3/145-312
E7SNK5_SHIDY/206-366
C7LR24_DESBD/138-305
H5GFA6_ECOLX/381-548
C3HJG8_BACTU/308-476
B5EMU0_ACIF5/133-300
B7LTF0_ESCF3/133-301
C1DDK3_AZOVD/158-326
F2K944_PSEBN/146-313
B7WU78_COMTE/161-328
F4DMH1_PSEMN/310-477
G4EP72_BACIU/143-309
H1EBU9_ECOLX/327-491
H5E6S0_ECOLX/16-186
D2ELN8_PEDAC/103-278
G4Q105_ECOLX/272-440
D2AHC5_SHIF2/136-303
E3FTF6_STIAD/302-468
C0VHF4_9GAMM/140-307
B5EP07_ACIF5/165-332
A7HV61_PARL1/120-287
F9B4Q2_VIBCL/280-448
G1Z8N1_ECOLX/381-548
G5SMZ8_9BACT/132-299
B3ZA27_BACCE/152-318
I0VTH0_ECOLX/304-471
I0AIL0_9BACT/269-436
F9ZB38_ODOSD/13-180
G0DQT7_9GAMM/10-177
B1LQ51_ECOSM/381-548
E8EEF8_SALMO/187-354
F4NLY1_9ENTR/15-184
F2HWQ1_BRUMM/144-308
A8FXE6_SHESH/150-317
C3K8C1_PSEFS/31-197
C4HSQ2_YERPE/143-310
D5EQM8_CORAD/218-385
E8DGT5_SALMO/141-308
B7I9V6_ACIB5/128-295
B5FD84_VIBFM/203-370
B9MFM3_ACIET/155-322
C9YQ89_CLODR/332-500
Q2RKJ6_MOOTA/320-488
H5HAA3_ECOLX/347-514
F8ZNZ8_VIBCL/145-309
G9TJB3_SALMO/137-304
B7MUG3_ECO81/206-366
C4XQZ8_DESMR/191-339
Q06573_PSEUF/235-402
G6ZIG5_VIBCL/141-308
Q0B928_BURCM/38-205
A4MY41_HAEIF/1-55
D0YWX9_LISDA/7-174
F3I6Z6_PSESF/131-297
C4I3U7_BURPE/141-308
F5YM41_TREPZ/87-262
A9FLX9_SORC5/138-305
E0GFJ2_ENTFL/75-245
G7LWB6_9ENTR/205-372
F4VZ88_ECOLX/272-440
F3K4K5_PSESZ/1-133
F2IFT9_FLUTR/161-328
B5EJI5_ACIF5/138-305
F1ZYX1_THEET/347-514
B4UFM6_ANASK/23-215
F9ARC6_VIBCL/130-296
Q1IUS1_KORVE/170-337
C3ICC4_BACTU/373-540
D4HYF1_ERWAC/136-303
B5Q0I7_SALHA/331-499
F5M480_RHOSH/179-345
PRPR_SALTY/221-397
H4LX49_ECOLX/187-354
Q3Y2J4_ENTFC/83-253
G0BNP6_9ENTR/337-501
D1JU82_9BACE/133-300
H1D3R4_9FUSO/134-301
C3RJL5_9FIRM/88-247
H4I484_ECOLX/141-308
G9VST2_SALMO/151-317
H0L701_SALMO/331-499
H5VRC1_SALSE/90-266
F8GRL7_CUPNN/326-494
B3IJ25_ECOLX/218-394
Q314Z8_DESDG/465-632
G9WC29_SALET/111-168
E5AU32_BURRH/344-512
G9XU38_DESHA/266-434
G7W5T0_DESOD/283-451
C0Q2T6_SALPC/141-308
D6Z3F2_DESAT/144-311
F2NGT4_DESAR/137-304
H5JGJ0_ECOLX/327-491
B2IE22_BEII9/221-388
A1SZE8_PSYIN/317-485
G4DMD3_9GAMM/9-176
G5N829_SALET/141-221
A9GA77_SORC5/1407-1574
F2K921_PSEBN/207-375
Q57KR4_SALCH/418-585
F1ZUS1_THEET/90-263
Q1PYM7_9BACT/147-316
G2AYS7_ECOLX/262-430
C3K167_PSEFS/144-311
A8GSR8_RICRS/143-306
B6ZWR3_ECO57/136-303
F3ET44_9PSED/144-311
E2YT46_ENTFL/106-280
G0GS52_KLEPN/102-278
A4G4U8_HERAR/184-351
Q1VC81_VIBAL/282-450
A3L5W4_PSEAI/146-312
B3XBS7_ECOLX/327-491
A1TYE9_MARAV/142-309
Q3B5Z9_PELLD/143-310
G9YXK7_9FIRM/192-357
G7AYN5_VIBCL/280-448
B1Q9M1_CLOBO/82-256
F2LMJ5_BURGS/11-178
Q53E02_MYXXA/207-374
Q9K8Q5_BACHD/141-308
B8KA97_VIBPA/147-314
D5DZX9_BACMQ/143-309
C9PDC6_VIBFU/129-295
A3XS06_9VIBR/265-433
D4VKA9_9BACE/157-324
E3GQE4_EUBLK/360-527
H8MGI6_CORCM/203-370
B3CGW7_9BACE/141-308
Q9KBP6_BACHD/244-412
F4C7Q5_SPHS2/554-721
D1RKZ8_LEGLO/129-295
E8G8M7_SALMO/206-366
A8U6I0_9LACT/115-287
C6E6L8_GEOSM/170-338
Q7UT14_RHOBA/433-600
H0LP98_SALMO/331-499
G6XLW1_9PROT/142-306
O31393_BACME/78-246
G8AF95_AZOBR/145-312
G8U4R2_BACCE/80-250
G4RCQ4_PELHB/145-312
F3BHQ1_PSEHA/129-296
Q5QU00_IDILO/187-354
H6L576_SAPGL/280-445
D4Q2G1_LISMN/150-317
A4VMJ3_PSEU5/161-328
A3PLP5_RHOS1/163-329
D4VJS6_9BACE/1-156
C9NYF6_9VIBR/5-172
F9BGR7_VIBCL/194-361
D4ZG42_SHEVD/153-320
Q7CZ84_AGRT5/138-305
A4J593_DESRM/268-436
A3XYI4_9VIBR/194-361
D0M444_VIBSE/142-309
E2SIJ7_9FIRM/109-282
Q3R9W8_XYLFA/141-308
Q7BQ96_SHIDY/206-366
F9RT17_9VIBR/137-304
Q8CWG5_YERPE/164-331
Q2C1I8_9GAMM/1-130
F4GCV5_ALIDK/202-369
C2T264_BACCE/237-405
E8FRI6_SALMO/221-397
C8UPC1_ECO1A/206-366
H1B5F9_9FIRM/117-289
Q8PND7_XANAC/219-386
A0AJH4_LISW6/81-253
G6EIZ6_9SPHN/141-308
D3QS82_ECOCB/206-366
C6JUF2_PSEFL/264-431
Q1RC42_ECOUT/215-375
C7X0V1_ENTFL/106-280
B8J7A6_ANAD2/146-313
B6WVS3_9DELT/153-321
A3KTJ9_PSEAI/158-326
G0BUZ3_9ENTR/141-308
D5SWB1_PLAL2/159-234
Q4ZLK7_PSEU2/152-319
A4Z090_BRASO/120-287
A8MGT2_ALKOO/142-309
F4LVV6_TEPAE/147-321
D4F2K6_EDWTA/138-305
F2NFU0_DESAR/141-308
A0RF39_BACAH/237-405
C8THR7_ECO26/4-173
A6F940_9GAMM/141-308
E8P9A9_ACIB1/140-307
Q2T009_BURTA/170-337
H4UMA7_ECOLX/345-512
G0EWM5_CUPNN/151-318
E3FDR2_STIAD/204-370
F3FRH8_PSESX/135-302
F3YVR9_DESAF/196-363
E2WFH4_MYCTU/160-239
D1P3P1_9ENTR/213-389
D1VYL0_9BACT/142-309
H4NDM2_ECOLX/1-38
D5AZS0_YERPZ/137-304
C6C4F2_DICDC/205-372
D8BBV3_ECOLX/136-303
Q165Q1_ROSDO/141-304
G6Y9N6_9RHIZ/142-305
H4P8P7_ECOLX/136-303
D3S8Z8_THISK/158-325
C8TIT1_ECO26/218-394
E2NH35_9BACE/15-182
D7AHA2_GEOSK/145-312
F3JJ58_PSESX/1-135
G2HDI9_9DELT/149-316
B8DJ80_DESVM/144-311
C2QBP5_BACCE/159-325
G7G528_9GAMM/140-307
G8WED9_KLEOK/142-309
E6G1Y1_ENTFL/122-294
Q1JW74_DESAC/439-606
G4R902_PELHB/142-308
A0LPB0_SYNFM/208-375
Q1H2H6_METFK/332-500
H4PD77_ECOLX/141-308
H9U9I8_FERPE/252-420
Q04W47_LEPBJ/365-532
I0UAJ7_BACTR/368-536
D4E6C0_SEROD/305-468
F2AT25_RHOBT/157-324
A5F4Q0_VIBC3/143-310
A6ALZ8_VIBHA/155-321
Q0B413_BURCM/164-331
F2LLD9_BURGS/337-505
G2DG01_9GAMM/137-300
G5SFA9_SALET/137-304
E8D3A0_SALMO/141-308
G9RJV9_9ENTR/137-304
B9C4A9_9BURK/149-316
G2AXQ0_ECOLX/347-514
Q8Y596_LISMO/150-317
E1EAJ9_VIBPA/138-305
A7AGV4_9PORP/2-37
H5MQD6_ECOLX/218-394
A5D1E1_PELTS/180-348
B8J5V3_ANAD2/137-304
H4XC59_ECOLX/140-307
H6MD41_ECOLX/8-175
H1DBU3_9FUSO/142-309
A1VHZ7_DESVV/169-336
B7KNB5_METC4/119-286
F3G0K6_PSESX/1-36
E9TFT0_ECOLX/186-357
H4IEC9_ECOLX/136-303
F4LWA0_TEPAE/321-489
H5BI82_ECOLX/141-308
H5HSH2_ECOLX/347-514
O06645_9PSED/230-397
A3SVZ5_9RHOB/141-304
D6JE73_ECOLX/381-548
H4FB84_9RHIZ/145-312
H5L9P0_ECOLX/325-492
B5QVQ3_SALEP/331-499
B8CJ17_SHEPW/191-358
E8FJX2_SALMO/381-548
B8F936_DESAA/152-319
F3Y5G4_9FLAO/155-322
F4T8D3_ECOLX/340-500
Q1JXT1_DESAC/139-306
B6WY13_9DELT/477-644
C3E4G4_BACTU/308-476
B3IH76_ECOLX/143-310
G4DLW8_9GAMM/138-305
D0JFH5_YERPD/16-183
A8RUM4_9CLOT/325-493
Q214Q6_RHOPB/142-307
B1X8B6_ECODH/145-312
D2F2C3_9BACE/157-324
B8K7S4_VIBPA/137-304
Q1I5H0_PSEE4/193-361
E1D1E5_VIBPA/159-326
G9YME1_9FIRM/152-320
C0QDB8_DESAH/425-592
F3HSR2_PSEYM/152-319
A0Z492_9GAMM/1-168
Q5L3L0_GEOKA/142-304
C9AJG0_ENTFC/109-282
C2H843_ENTFC/100-273
E8WI21_GEOS8/435-602
F7NEC7_9FIRM/350-518
D3H3R4_ECO44/136-303
C9BW83_ENTFC/99-274
A1RHX3_SHESW/129-295
D0KFU7_PECWW/8-175
F7LGU1_BACOV/142-309
G5WSF4_ECOLX/206-366
D6DE26_CLOSC/335-503
C2VCU8_BACCE/308-476
F3FUK4_PSESX/23-76
D0L066_HALNC/10-177
G2E2G3_9GAMM/246-413
B5EIT0_GEOBB/142-309
Q72S37_LEPIC/134-301
G2EF32_9FLAO/141-308
Q6LQY4_PHOPR/152-318
D0X758_VIBHA/126-293
D7CMS1_SYNLT/144-313
G5WRX0_ECOLX/327-491
B6IA38_ECOSE/206-366
Q1GTN3_SPHAL/139-306
B7KQZ0_METC4/211-378
D1KS28_KLEVT/212-379
F3W0M9_SHIBO/136-303
Q5P1R8_AROAE/336-496
G3IRZ9_9GAMM/175-343
I1DLN2_9VIBR/130-296
A9EEY3_9RHOB/152-315
B5R9S0_SALG2/106-279
G5SQC0_9BACT/145-312
A3Y925_9GAMM/148-315
D8P273_RALSL/272-439
A9ALL3_BURM1/331-499
G7ZK61_PSESS/14-177
B2U038_SHIB3/187-354
A7HGW0_ANADF/142-309
E5Y5F2_BILWA/170-338
E2NKT7_9BACE/145-312
B1Z0D5_BURA4/187-358
B8KKR5_9GAMM/143-310
H1RN57_COMTE/146-313
C8UHQ2_ECO1A/186-357
C4GFN2_9NEIS/215-382
B2D7K7_VIBCL/193-360
H5BUY6_ECOLX/272-440
F5NY52_SHIFL/136-303
C4HXE3_YERPE/137-304
G1V6P7_9DELT/295-462
A0Z373_9GAMM/129-296
B8FYR4_DESHD/268-436
Q18CC4_CLOD6/129-302
A1APJ9_PELPD/143-310
B5R9Z9_SALG2/206-366
B0AY35_BACAN/369-537
F3QPG0_9BACT/144-311
Q1QM94_NITHX/142-307
A2WAK5_9BURK/136-304
Q08Z67_STIAD/122-289
A5J9E0_BURML/150-316
H3LYR2_KLEOX/141-308
C6IG71_9BACE/157-324
E3YIG4_LISMN/150-317
Q5NNG2_ZYMMO/142-305
E4UDI8_LIBSC/145-309
D5BAD1_ZUNPS/13-180
NIFA_ENTAG/204-371
E6IVH4_ENTFL/75-245
C5DAI7_GEOSW/259-427
D9I7L8_9BACT/10-177
D4ZE33_SHEVD/139-306
Q1N2X6_9GAMM/132-298
H4V421_ECOLX/347-514
B5RXY9_RALSL/272-439
G2ETT7_9LACO/112-283
Q9EYT5_PSEFL/131-297
G2BAX4_ECOLX/136-303
B3HW94_ECOLX/218-394
B1J157_PSEPW/331-498
B0RPQ7_XANCB/141-308
Q188W2_CLOD6/111-284
Q5H2H6_XANOR/160-327
Q2BI03_9GAMM/150-318
B8JA19_ANAD2/249-416
A3JGF9_9ALTE/145-312
Q1K428_DESAC/147-314
A4SI13_AERS4/140-307
C0Q3S1_SALPC/13-180
B9QRZ0_9RHOB/139-306
A1ZS98_9BACT/146-313
F3GVU5_PSESX/1-125
A3LJ04_PSEAI/141-308
Q188I7_CLOD6/228-396
G7W881_DESOD/255-423
H0NCB3_SALET/137-304
H4L883_ECOLX/218-394
G2D6Y6_ECOLX/141-308
H2G1F2_OCESG/185-352
C7V6M7_ENTFL/106-280
B7NK26_ECO7I/218-394
D0WVQ2_VIBAL/137-304
A4JES0_BURVG/334-502
E4QW09_HAEI6/15-177
E2SMH4_9FIRM/102-274
F1W1M1_9BURK/340-507
A6TL20_ALKMQ/274-441
I0FB46_9BACI/143-309
C9NYZ1_9VIBR/148-312
H0BYZ4_9BURK/222-389
C1A631_GEMAT/140-307
G7WH83_DESOD/268-434
E7K043_SHISO/82-249
B8FZI3_DESHD/145-312
F6G5K1_RALS8/145-312
H4MUT8_ECOLX/347-514
I0QMF1_9ENTR/137-304
NORR_CITK8/187-354
G4DFA7_9GAMM/143-310
B4UMI3_ANASK/156-322
F9SAG8_VIBSP/133-300
Q476M6_CUPPJ/145-312
F2A6L1_RHIET/145-312
C0QK65_DESAH/142-309
B7AK57_9BACE/146-313
H0FBG2_9BURK/136-303
E9YTE6_ECOLX/381-548
A5GBC4_GEOUR/145-312
Q1DFW0_MYXXD/154-321
H1N4T9_9PLAN/189-356
Q9ZNN9_COMTE/232-399
E8RH11_DESPD/9-177
H0J768_9PSED/321-487
B1Y615_LEPCP/360-528
C3KVK9_CLOB6/356-523
G5QN93_SALRU/200-367
C2TG32_BACCE/154-320
G5HGZ6_9CLOT/327-495
F3EI41_PSESL/149-316
F7Y674_MESOW/234-401
B2IB68_BEII9/139-306
F6CR48_DESK7/138-305
B2JS92_BURP8/142-296
Q8CXX4_ECOL6/186-357
F4VRR1_ECOLX/218-394
G2CSQ4_ECOLX/141-308
G9UZK5_SALMO/221-397
G2S657_ENTAL/206-366
B0KP48_PSEPG/29-195
E1CBY2_9GAMM/264-430
B7NVT7_ECO7I/8-175
H6KUD0_TREPD/186-353
C4AT25_BURML/132-299
Q889C7_PSESM/136-303
E4R828_PSEPB/291-458
F9SB11_VIBSP/281-449
A7GES4_CLOBL/338-506
E8RD26_DESPD/155-322
Q1ZPG7_PHOAS/128-295
G1YH52_ECOLX/141-308
Q7WIJ3_BORBR/1-161
B8J7D6_ANAD2/144-311
A9HLT0_GLUDA/140-307
F2KGN2_PSEBN/22-188
Q44430_RHIRD/138-305
E7FRP3_9LACO/113-284
Q87TF1_VIBPA/142-309
B1Z511_BURA4/11-178
C1FT69_CLOBJ/152-320
B3AWC3_ECO57/186-357
F3C6T1_PSESG/146-313
G4LLE6_PSEAI/144-311
E7XFJ7_SALMO/140-307
H8XGY8_BACAM/291-459
D0ZUA9_SALT1/106-279
G2DJQ9_9NEIS/217-384
H4RMX0_ECOLX/140-307
E6VXI9_DESAO/147-314
B4UCD2_ANASK/153-320
E0R5Z6_ECOLX/186-357
Q1Q6P9_9BACT/191-358
B8JC97_ANAD2/137-304
G7BKF9_VIBCL/194-361
E8GIL8_SALMO/106-279
H3T233_PSEAE/27-192
B0CGR6_BRUSI/142-305
A9FMZ8_9RHOB/141-304
H7DUF2_9FIRM/141-308
C0QD44_DESAH/15-181
C2JNT2_ENTFL/75-245
Q8EB72_SHEON/177-344
D0LIH3_HALO1/150-317
B9JJN0_AGRRK/147-304
D7XSW4_ECOLX/140-307
F2FTE2_SALGL/111-281
C2QXY9_BACCE/369-537
Q5QUD6_IDILO/10-177
C5NI15_BURML/105-272
E6VTS3_DESAO/203-370
C6KUE7_9BACT/234-401
Q6VMR4_MYXXA/142-309
Q6FBU1_ACIAD/11-178
H5Q2F9_ECOLX/272-440
Q5QUH7_IDILO/133-300
Q4UQG3_XANC8/154-321
G7HB58_9BURK/110-277
I0IKG7_9BACT/141-308
E1RMW7_XYLFG/147-314
B0Q3I1_BACAN/152-318
C0Y9S4_BURPE/302-469
Q6DB73_ERWCT/141-308
H9N5E0_PSEPS/322-489
F6B7F8_DESCC/146-313
D3P7V5_AZOS1/203-371
G8T6W5_NIAKG/139-306
Q1D9D8_MYXXD/146-313
G8W9F2_KLEOK/212-379
G7AWA4_VIBCL/205-371
D0KFM2_PECWW/186-357
Q73KY8_TREDE/195-362
D8IWI6_HERSS/200-367
A6V993_PSEA7/146-313
A4CIV3_ROBBH/154-321
H5ALE9_ECOLX/140-307
Q1PYB5_9BACT/335-502
H7XKI2_CAMJU/136-303
E7H508_9BURK/199-366
D5W568_BURSC/38-205
G0BEQ9_SERSA/206-373
B1HFV4_BURPE/132-299
E4JBN6_ENTFC/110-282
D4BIY4_9ENTR/111-281
Q0TA00_ECOL5/147-314
Q1IJ16_KORVE/152-319
C1DMB7_AZOVD/195-362
G6XJD9_9PROT/14-181
E9UBY3_ECOLX/147-314
H5VX97_SALEN/376-543
E9XMB0_ECOLX/327-491
D8N9A7_RALSL/145-312
E4T0G9_PALPW/154-321
G7BMP2_VIBCL/5-172
D5Q997_CLODI/1-79
Q30X50_DESDG/165-334
B5EGB5_GEOBB/156-322
E1QM75_DESB2/13-179
C7UDF0_ENTFL/82-252
Q726Z6_DESVH/154-321
E8FGF6_SALMO/141-308
B1K8N3_BURCC/171-338
D5CNT7_SIDLE/140-307
D2BYA7_DICD5/8-175
Q086E2_SHEFN/209-376
H5XTR4_9FIRM/258-425
C4G4C0_ABIDE/242-393
A6ANZ2_VIBHA/280-448
B6ANJ8_9BACT/19-185
G4KEN1_YEREN/388-555
A4XN92_PSEMY/24-177
E8XGX1_SALT4/111-281
H3TBT3_PSEAE/21-188
I1BEK1_ECOLX/13-180
F4UVJ9_ECOLX/140-307
E4RMV5_HALSL/240-408
G7R2U7_ECOC2/330-494
D0LKT1_HALO1/143-310
G2HCR3_9DELT/144-311
G7TVY4_VIBCL/145-309
Q1NU12_9DELT/182-349
F5M3S0_RHOSH/145-312
H4NN02_ECOLX/206-366
B5XRW8_KLEP3/8-175
Q7N7C2_PHOLL/324-491
E6W764_DESIS/148-315
C6YFF3_VIBCL/229-395
B5FT94_SALDC/106-279
G5KRB1_ECOLX/187-354
A3LF31_PSEAI/27-192
G2ISW0_9SPHN/142-305
E3PWQ6_CLOSD/335-503
Q07WT9_SHEFN/188-355
B3BFP2_ECO57/143-310
A0NST9_9RHOB/142-306
A1AL67_PELPD/581-748
C0QPI8_PERMH/132-299
G7EI44_9GAMM/154-321
C3PCV3_BACAA/149-315
C9QR87_ECOD1/145-312
F4SHT3_ECOLX/347-514
A4VPG0_PSEU5/168-336
F7S2X1_9PROT/370-541
H8DFX8_ECOLX/141-308
F3FA70_9PSED/2-152
A9AM43_BURM1/146-313
E7W7X9_SALMO/221-397
D9PXC7_METTM/268-326
B4SXI0_SALNS/111-281
D0LFY7_HALO1/148-315
Q736N5_BACC1/237-405
D2T752_ERWP6/27-190
C3MBL6_RHISN/139-306
F9CQD7_ECOLX/140-307
E8ARK3_SALMO/106-279
H5F6X5_ECOLX/186-357
G3YU65_9RALS/22-189
E5US12_9BACE/143-310
H4VS83_ECOLX/218-394
C3C3B8_BACTU/308-476
A6GJF4_9DELT/190-357
E8H0H5_SALMO/111-281
Q0T1F8_SHIF8/381-548
F9C860_VIBCL/144-311
D5STM3_PLAL2/345-512
Q73L96_TREDE/143-310
H5QHJ9_ECOLX/347-514
E1YE29_9DELT/202-369
D7YVS6_ECOLX/140-307
C5ZKT5_BURPE/143-310
G9U1C5_SALMO/331-499
A4WAW5_ENT38/8-175
E6HAC7_ENTFL/122-294
H1I5S2_9BACI/25-192
E8DSN7_SALMO/187-354
E7HG11_ECOLX/111-281
A9MRY4_SALAR/106-279
G7WG64_DESOD/143-310
H1G0U0_9GAMM/145-312
D6DX85_ENTCL/376-543
G9QK72_9BACI/1-148
A3KUL7_PSEAI/202-370
H1DNQ0_ECOLX/381-548
H4W092_ECOLX/381-548
H8DCA2_ECOLX/272-440
F7XJ22_SINMM/332-499
F9S3K0_9VIBR/5-172
F8BCR9_LISMM/82-254
D8ED68_ECOLX/141-308
H1P1U9_9BACT/684-850
E3IJ68_GEOS0/143-311
D7HAU3_VIBCL/193-360
C4HQ35_YERPE/141-308
Q3MSG1_KLEOX/8-175
G5XH04_ECOLX/272-440
C7XAX4_9PORP/149-316
E1SUP9_FERBD/130-297
B9C8N8_9BURK/141-308
G9W8U6_SALET/376-543
G6BDX3_CLODI/339-507
C6B4Y5_RHILS/19-186
D0W5F8_NEICI/176-343
H8A4Q7_CAMJU/136-303
H7E5S5_SALHO/221-397
Q52169_PSEPU/235-402
D0I8W5_VIBHO/144-298
D0HIH0_VIBMI/142-309
D4V620_BACVU/126-293
C7XFU4_9PORP/14-181
A0KYK7_SHESA/10-177
E7PJP7_PSESG/149-316
A5F9S0_FLAJ1/141-308
G6YVM9_9ALTE/313-481
E0RQV1_SPITD/155-321
Q1QTM5_CHRSD/151-319
Q0HJJ1_SHESM/195-362
D5TX05_BACT1/369-537
G2FQH1_9FIRM/309-477
C7XFK1_9PORP/167-334
B3HYD0_ECOLX/141-308
B6WWW5_9DELT/296-464
D0H9L8_VIBCL/146-306
Q87QH7_VIBPA/5-172
B1EFN5_9ESCH/319-487
F6ADF5_PSEF1/144-311
G5KLT9_ECOLX/301-465
H1NL03_9SPHI/143-310
G8LLV7_ENTCL/143-310
G6BGB0_CLODI/140-306
E7SYN3_SHIBO/206-366
D5WSY4_BACT2/156-325
D5MJD8_9BACT/258-426
A8UR84_9AQUI/135-301
C5EV79_9FIRM/332-490
H1S9P5_9BURK/145-201
G9XHN6_DESHA/389-556
G1VXB4_9FIRM/100-272
H4IJS8_ECOLX/147-314
F4QQS1_9CAUL/146-310
G7EVY6_9GAMM/167-334
G0SJD7_VIBMI/137-304
F0EB84_9PSED/313-480
D6JAL1_ECOLX/13-180
A7FKK5_YERP3/143-310
C6E1X7_GEOSM/142-309
I0BVW3_PSECA/14-177
A8FPG5_SHESH/171-337
A5YJA2_PSESY/14-177
D3A1J1_NEISU/211-378
F2L7Y8_BURGS/164-331
F7R1Z7_9LACO/115-286
G5LKI7_SALET/1-71
F3FSB9_PSESX/152-297
A0NUW8_9RHOB/149-316
Q39XL9_GEOMG/579-749
B7HSY6_BACC7/148-316
Q1IL93_KORVE/160-327
H5R1Z0_ECOLX/141-308
D7YD76_ECOLX/347-514
D5VZF5_CLOB2/335-503
B6JCD2_OLICO/120-287
H4KTW5_ECOLX/218-394
I0Y5Z0_9BURK/356-524
B3EAD5_GEOLS/143-310
F4TZF1_ECOLX/186-357
H2CCN8_9LEPT/21-187
F2KJ96_PSEBN/314-482
E5AH21_CHLP1/142-309
B5D0X7_9BACE/15-182
I0K572_9BACT/161-328
D5MM35_9BACT/145-312
H1RSD9_COMTE/185-356
C9PH67_VIBFU/277-445
C6Z763_9BACE/156-323
I0LYN8_SALET/381-548
H5ETX5_ECOLX/218-394
B9BDP7_9BURK/137-304
E3FLP0_STIAD/236-403
B1YT49_BURA4/137-304
A5JCD4_BURML/143-310
Q3SSN3_NITWN/142-307
C1HTU6_9ESCH/141-308
B2TCT7_BURPP/248-416
G7QBH1_9DELT/134-301
A7N0T7_VIBHB/155-321
E7YI40_SALMO/8-175
B9M014_GEOSF/240-407
C1D4N7_LARHH/135-301
A4XX91_PSEMY/235-402
F0SSG8_PLABD/138-305
D8C9Y5_ECOLX/147-314
G1VVB2_9FIRM/100-277
H1S6L5_9BURK/146-313
E3IL23_DESVR/144-311
G6BEC6_CLODI/276-444
F3IV86_PSEAP/146-313
G6ZNA3_VIBCL/145-309
F4DG00_AERVB/129-296
E1QJ00_DESB2/141-308
H1ER67_ECOLX/186-357
B5S1C4_RALSL/136-303
A5EWK6_DICNV/144-300
G9UWB0_SALMO/151-317
D0G802_PSEVI/19-180
B2PCF0_ECO57/141-308
A5VX42_PSEP1/152-319
Q0SZ52_SHIF8/140-307
H5KXG2_ECOLX/187-354
F5VN65_ENTSA/1-47
H8W630_MARHY/143-310
E1IXV7_ECOLX/140-307
C0QIQ0_DESAH/144-311
H8M1T8_SALTM/186-357
D7XUT4_ECOLX/330-494
B5F581_SALA4/13-180
B4SZN3_SALNS/151-317
D5WEE5_BURSC/161-329
C6DH96_PECCP/88-263
A4XRZ7_PSEMY/197-365
Q095G9_STIAD/192-359
A4GR08_PSESX/2-160
E6VAG6_VARPE/140-307
C6BNF1_RALP1/137-305
C8W3D2_DESAS/145-312
F9BJ68_VIBCL/146-306
D6J733_ECOLX/15-184
G9EAE2_9GAMM/145-312
Q0AG69_NITEC/150-317
H3LCA3_KLEOX/13-178
C4LG11_TOLAT/206-373
H5MBR8_ECOLX/218-394
I0VCF4_SHIFL/8-175
B1UWP3_BACAN/149-315
A5PBG6_9SPHN/150-317
E6UX41_VARPE/48-214
A3NP85_BURP6/11-178
G4Q246_ECOLX/141-308
Q5PN25_SALPA/151-317
D7AGC9_GEOSK/156-322
F1Z466_9SPHN/139-306
H1Q0P1_9BACT/15-182
Q89LQ3_BRAJA/142-307
C6RXF4_VIBCL/137-304
G2PM38_MURRD/144-311
H5I9V0_ECOLX/186-357
F6E8H3_SINMK/145-312
B6AK94_9BACT/139-306
Q75TA8_GEOKU/368-536
H1AW25_9FIRM/112-286
B7R6M1_9THEO/142-310
Q88IC4_PSEPK/179-347
H5F623_ECOLX/140-307
C3SZC7_ECOLX/136-303
A2TC58_SPHYA/211-378
B1Z3M1_BURA4/335-503
G8PHZ2_PSEUV/139-306
C6NWM6_9GAMM/30-197
G5NTW0_SALET/206-290
G5FQ56_9PSED/194-361
B1HDA7_BURPE/144-320
B9Y145_HELPX/136-303
D5MGD7_9BACT/133-300
Q210P4_RHOPB/327-495
D7YHD6_ECOLX/218-394
A1F4F7_VIBCL/5-172
B0KMK7_PSEPG/22-188
F2C676_STRSA/79-228
H1L5M4_GEOME/56-223
A4NR32_HAEIF/15-177
E1YLZ0_9DELT/141-308
I1D362_9PSEU/169-254
F5PKE6_SHIFL/141-308
G2KDD2_LISMN/82-254
G2K0C9_LISMN/82-254
E7YF69_SALMO/221-397
C4PMX8_CHLTZ/142-309
H3PJG5_BRUAO/142-305
Q2T486_BURTA/325-493
A9ASV5_BURM1/336-504
D0XEX1_VIBHA/205-371
B4AKU3_BACPU/149-315
E6I1T2_ENTFL/75-245
F1VUV8_9BURK/136-299
C2DXQ5_ECOLX/272-440
F7V3R1_CLOSS/145-313
Q1DG24_MYXXD/138-305
H5LEC0_ECOLX/141-308
F4UCV1_ECOLX/376-543
E7I6V8_ECOLX/186-357
G5YCH7_ECOLX/218-394
H5PIS0_ECOLX/206-366
F8E5P9_FLESM/144-311
I0M2E6_SALET/141-308
H0LKB2_SALMO/140-307
E8GU48_SALMO/187-354
E8CRZ0_SALMO/381-548
E3IRG7_DESVR/145-312
F4GUW9_PUSST/7-174
H0Q154_9RHOO/129-296
D7YZA6_ECOLX/136-303
G8PKV2_PSEUV/146-313
A6ABV6_VIBCL/5-172
F4LRG8_TEPAE/257-424
A6VMX9_ACTSZ/18-180
B9B754_9BURK/181-348
Q89DZ6_BRAJA/331-499
B1ZR63_OPITP/142-309
H8FCM0_XANCI/219-386
B5E804_GEOBB/145-312
G2L7J4_PSEAI/144-311
C9XM37_CLODC/146-314
E8E9V7_SALMO/151-317
F2LMK4_BURGS/140-307
A1W012_CAMJJ/136-303
C3AH30_BACMY/149-315
G0FG71_ECOLX/136-303
C4IH90_CLOBU/14-182
H8MNG2_CORCM/143-310
E7SH03_SHIDY/136-303
C6DJD7_PECCP/141-308
D3PCI7_DEFDS/136-303
C5ZF23_BURPE/136-304
Q5WLY7_BACSK/140-307
E6V8H1_VARPE/148-315
Q32GL0_SHIDS/206-366
D5AVB4_RHOCB/146-296
G2A2R7_ECOLX/187-354
Q6AQV5_DESPS/149-305
C6UW95_ECO5T/186-357
A3GY78_VIBCL/5-172
B5QVA8_SALEP/381-548
E2XQW4_PSEFL/316-482
A8EA87_BURPE/173-341
B3E4S8_GEOLS/144-311
H4QT22_ECOLX/141-308
B1CAI2_9FIRM/8-180
D7X4R4_ECOLX/8-175
G6B3Z9_CLODI/140-306
A7ABN1_9PORP/133-300
F2MZW8_PSEU6/211-378
E9YJX4_ECOLX/186-357
D3S9F9_THISK/138-305
E1SLG6_FERBD/115-282
NIFA_KLEOX/212-379
H8MN46_CORCM/139-306
H4T797_ECOLX/206-366
C0AU52_9ENTR/187-354
H1G2D7_9GAMM/10-177
C1F8Q1_ACIC5/161-328
Q6WEG3_PECCC/44-209
B2RIU9_PORG3/163-330
F3JBR8_PSESX/193-361
C0Y0L5_BURPE/316-484
A3PKD0_RHOS1/120-287
G5TYM5_ECOLX/272-440
H0LN44_SALMO/141-308
G4SUE6_META2/145-306
G2D4Z6_ECOLX/186-357
C3HJN3_BACTU/237-405
G2L625_PSEAI/158-326
H5W947_RALSL/136-303
Q8Z4B2_SALTI/381-548
H0H4G6_RHIRD/145-312
G0D9K3_ECOLX/187-354
A3L295_PSEAI/152-319
H7DQL5_9FIRM/385-553
D8ENH7_ECOLX/347-514
E7ZKI8_SALMO/187-354
I1BFI9_ECOLX/340-507
A6FAJ0_9GAMM/142-309
F8J7H8_HYPSM/140-307
E7IBV7_ECOLX/301-465
B8J2I7_DESDA/267-434
G0EXI9_CUPNN/144-311
F8CKU3_MYXFH/228-395
E8YIX4_9BURK/137-304
B2Q098_PROST/8-175
B3BV66_ECO57/347-514
E7IH64_ECOLX/347-514
B7UHR9_ECO27/272-440
H3KMC4_ECOLX/287-451
C4PRE7_CHLTJ/142-309
F6ACP1_PSEF1/144-311
A1WLM8_VEREI/231-398
B8JDB7_ANAD2/151-318
C2IKM0_VIBCL/155-321
A8MLR1_ALKOO/157-323
Q87AA0_XYLFT/141-308
F8FRV8_PSEPU/144-311
B3X370_SHIDY/206-366
D7ZIA8_ECOLX/347-514
C4KCW2_THASP/355-523
D0IDA3_9VIBR/146-307
C2R7T5_BACCE/170-336
B9P6A4_POPTR/130-297
A7H838_ANADF/142-308
E4RAS2_PSEPB/147-314
B4WLU8_9SYNE/196-333
C9T927_9RHIZ/144-308
H1EI97_ECOLX/206-366
H4WQF6_ECOLX/206-366
G5GWQ0_FUSNP/265-433
G6HZF8_9FIRM/144-311
Q1QQC3_NITHX/120-287
B5F1I7_SALA4/141-308
F5Y006_RAMTT/141-308
Q4K5E7_PSEF5/335-502
B1KGS7_SHEWM/200-367
F0S3N6_DESTD/131-298
B4UC79_ANASK/156-322
H0LE97_SALMO/221-397
C6U4D5_BURPE/141-308
C2XJ98_BACCE/80-250
H1NXB7_9BACT/143-310
A6VWK1_MARMS/156-322
C2SVV3_BACCE/149-315
Q8ZNC3_SALTY/151-317
Q5KYJ8_GEOKA/276-444
B5EBX7_GEOBB/148-315
E8WTQ1_GEOS8/265-432
I0N0Q1_SALET/381-548
C8WZM7_DESRD/145-312
B9M8I2_GEOSF/238-405
F8CNN0_MYXFH/168-335
A6XWN3_VIBCL/194-361
G5Y455_ECOLX/140-307
G9SWS9_ENTFC/109-282
G3IZZ4_9GAMM/141-308
B8ITH3_METNO/251-418
D9QPR7_ACEAZ/341-509
A6DX40_9RHOB/115-282
E6X3R4_CELAD/13-180
H8GLG3_METAL/7-174
H0UCI6_BRELA/148-316
Q8YE07_BRUME/144-308
F5QLR1_SHIFL/340-507
A5KXS6_9GAMM/142-309
H4Q4Z8_ECOLX/381-548
H5LA32_ECOLX/187-354
G4DZE8_9GAMM/141-308
H0LF08_SALMO/12-179
G5FEP0_9CLOT/236-402
G9UIM2_SALMO/140-307
B2JYA6_BURP8/201-368
H5L680_ECOLX/8-175
G5PCV1_SALET/376-543
Q3HXZ2_BARHN/142-305
G4JYF5_9RHIZ/160-327
Q1D4I7_MYXXD/145-312
A4J6T1_DESRM/147-314
H6NYG1_SALTI/376-543
F3HQ56_PSEYM/146-313
A8H299_SHEPA/129-295
G0K3N9_STEMA/149-316
E7GHK0_CLOSY/136-304
A5EQV2_BRASB/260-427
H0T947_9BRAD/148-315
C7BZA0_HELPB/136-303
Q9A7I0_CAUCR/142-306
C8X0P6_DESRD/144-311
H0HWE0_9RHIZ/142-305
G9WWY4_9FIRM/269-420
A0YA46_9GAMM/146-313
F6ADX2_PSEF1/155-323
B3HEA3_ECOLX/186-357
E6QE87_9ZZZZ/148-316
C4GWJ5_YERPN/143-310
H4PJ73_ECOLX/206-366
E5VVW2_9FIRM/160-328
B2TXW7_SHIB3/136-303
E6G7R8_ENTFL/106-280
B5PPJ5_SALHA/13-180
D8EZE8_9DELT/141-308
B2Q0G1_PROST/206-373
D0BB23_BRUSS/144-311
H1C912_9FIRM/103-271
G7TNY9_VIBCL/146-313
I0GEB9_9BRAD/326-494
E7GI79_CLOSY/152-320
C9P7H4_VIBME/341-494
D4ZKH4_SHEVD/198-365
F3C792_PSESG/144-311
D7ZMT9_ECOLX/218-394
E7YMM7_SALMO/106-279
G2ZXB3_9RALS/155-321
A6V991_PSEA7/131-297
B5XRW1_KLEP3/206-366
B5R7J3_SALG2/186-357
A1AQJ0_PELPD/153-319
G0AAR5_COLFT/231-407
G4NUG9_BACPN/307-475
H4Q6V9_ECOLX/1-38
H1FL91_ECOLX/186-357
Q1R8I1_ECOUT/149-316
D0ZM37_SALT1/221-397
E8JAK0_ECO57/218-394
H0JB42_9PSED/195-362
F9AXE7_VIBCL/145-309
A6FZI9_9DELT/149-315
B3A7Z6_ECO57/218-394
E8RJK2_DESPD/137-304
E1YT89_9BACE/146-313
C9L3K0_9BACE/15-182
C1DK96_AZOVD/219-386
G2E617_9GAMM/148-315
F9ZSB8_ACICS/158-325
E3A4A5_PSEAI/139-306
B2P3J1_ECO57/136-303
Q63XW3_BURPS/146-313
Q64YV0_BACFR/142-309
H4RE69_ECOLX/327-491
B4UAW3_ANASK/142-309
E2MI17_PSEUB/134-298
D8JHI1_ACISD/142-309
E2T2T7_9RALS/148-315
A6GA81_9DELT/156-323
H8XL42_BACAM/153-319
Q66GG0_YERPS/141-308
D5S2E2_CLODI/153-321
Q0B7W3_BURCM/172-339
A9D0E7_9GAMM/193-360
A0L4D4_MAGSM/133-300
C3B3G2_BACMY/270-438
F4VX99_ECOLX/136-303
A5VG28_SPHWW/275-443
D6IAB8_ECOLX/347-514
A2VYW4_9BURK/38-205
H2ILV4_9VIBR/163-331
E1J3W3_ECOLX/272-440
D7AFE0_GEOSK/144-312
D6ISK7_ECOLX/347-514
D8MYN1_RALSL/325-493
C2I9I4_VIBCL/193-360
H2FWJ1_OCESG/123-290
F3SAT1_9PROT/142-307
A0L4H3_MAGSM/148-315
D1W2D3_9BACT/15-182
F0LR78_VIBFN/125-292
F5KH24_PSEAI/146-313
C6JUF7_PSEFL/264-431
H5EQ21_ECOLX/186-357
A9K9V6_BURML/144-320
B1TGJ4_9BURK/89-257
H7QYV6_CAMCO/135-302
E3GRU5_HAEI2/15-177
D8GLW9_CLOLD/324-492
C8TR22_ECO26/206-366
D3PCA8_DEFDS/139-306
H8N8U9_RICPO/143-307
G5WZ56_ECOLX/186-357
Q667W6_YERPS/137-304
Q7UJ61_RHOBA/161-328
A3ZSH2_9PLAN/220-387
D8P7Y0_9BACT/146-313
A9R420_YERPG/137-304
H5G0J3_ECOLX/187-354
D4ZI15_SHEVD/177-344
F8CMR2_MYXFH/142-309
E7RYF2_9BURK/158-325
D0JKM0_YERPD/206-373
D9Y9T6_9DELT/10-178
Q183V3_CLOD6/321-489
A4WP85_RHOS5/145-312
H4WW38_ECOLX/272-440
B7ADF5_9BACE/129-296
H5CHB2_ECOLX/218-394
B1Z1Y9_BURA4/161-329
F3GUL6_PSESX/138-305
G0B7I5_SERSA/343-511
B9Z0F7_9NEIS/336-472
F9RUJ0_9VIBR/193-360
H7DZ14_9FIRM/260-428
C7YFQ6_ENTFL/75-245
A7FUE8_CLOB1/326-494
A6E4B9_9RHOB/164-331
E8LFF9_9FIRM/332-493
A8A7A4_ECOHS/141-308
D0G803_PSEVI/19-180
G9RHN0_9ENTR/13-180
H5MTK6_ECOLX/327-491
ANFA_AZOVI/219-386
D6HW89_ECOLX/206-366
F5NJS6_SHIFL/136-303
D3I1Y8_9BACT/156-323
F0Q2U9_ACIAP/154-320
C9RZ89_GEOSY/368-536
A1YBP9_SORCE/143-310
C1I9C6_9CLOT/127-303
Q5PFW5_SALPA/221-397
C4SZD3_YERIN/8-175
A1F3E0_VIBCL/143-310
F9TUJ4_9VIBR/144-308
Q21AS1_RHOPB/120-287
H3LW14_KLEOX/89-262
D4EAY5_AGGAC/13-175
G7LPD9_9ENTR/141-308
B0UMQ6_METS4/146-313
H5CK21_ECOLX/327-491
H1R710_SALMO/106-279
C0ZC34_BREBN/368-536
E8IP67_ECOLX/347-514
C9B0Z3_ENTCA/78-249
A7GZV5_CAMC5/136-303
E8Y5L7_ECOKO/141-308
D4R0W6_ENTFC/83-253
A4JE00_BURVG/136-304
H8BRG7_CAMJU/136-303
H5F583_ECOLX/141-308
B1KS28_CLOBM/326-494
F2K5F8_PSEBN/194-361
F3Q4J4_9ENTR/206-366
G0CG15_XANCA/205-372
B2JUG4_BURP8/19-186
H4Q940_ECOLX/140-307
B2JW78_BURP8/351-519
D5BXQ0_NITHN/94-261
B2JT27_BURP8/336-504
F5L6S2_9BACI/277-445
Q1YV60_9GAMM/1-152
D4IAV9_ERWAE/27-190
D6IU46_ECOLX/187-354
B8GME2_THISH/132-299
Q1VAS1_VIBAL/142-309
B1EQC7_9ESCH/147-314
G7BTU3_VIBCL/146-306
H5MWX0_ECOLX/347-514
C4L9V6_TOLAT/143-310
Q24X93_DESHY/285-453
A6M234_CLOB8/103-275
A0NSU1_9RHOB/139-306
Q6LLR2_PHOPR/141-308
Q6UDR3_PSESX/15-175
Q39IC1_BURS3/143-310
Q9WW69_9PSED/1-42
Q3Y1Y6_ENTFC/84-256
A2S0R4_BURM9/173-341
F9AWI2_VIBCL/194-361
H4N6C7_ECOLX/206-366
H4QLL7_ECOLX/187-354
E6FUY2_ENTFL/75-245
Q3J9Z9_NITOC/143-310
F7YNB7_VIBA7/131-297
D2YDA0_VIBMI/1-64
A4JCR7_BURVG/158-330
I1ANI7_PSEAI/189-360
A9E579_9RHOB/142-295
Q4MIY6_BACCE/148-316
B1LV07_METRJ/119-286
C9XPH0_CLODC/332-500
G7ET01_9GAMM/135-301
D5QRF9_METTR/182-348
Q3BQ81_XANC5/161-328
Q7MIN1_VIBVY/136-303
E8FT79_SALMO/111-281
Q66D44_YERPS/143-310
Q485M3_COLP3/130-296
G0FY59_AMYMD/161-246
I0HR44_RUBGE/140-307
B3QQ10_CHLP8/227-394
H4XNG3_ECOLX/145-312
A6T2C4_JANMA/140-307
C9YH12_9BURK/142-316
Q24WJ3_DESHY/268-436
G5Q5E3_SALMO/151-233
B2TJV9_CLOBB/93-265
H9UZ58_ECOLX/140-307
H2J0N3_RAHAC/384-551
NORR_ECO55/187-354
C6X876_METSD/43-210
E8G0V6_SALMO/106-279
G7Q602_9DELT/143-310
H0BZR3_9BURK/268-436
G8NXB1_GRAMM/156-323
C0ZD73_BREBN/159-325
A0Q207_CLONN/208-376
G1V0U9_9DELT/327-409
C2XBE5_BACCE/170-336
B5BCI5_SALPK/151-317
H8MK88_CORCM/145-312
H3LXF8_KLEOX/106-277
Q5DYQ0_VIBF1/142-309
E8RFI8_DESPD/139-306
B0KBM1_THEP3/319-487
A9CV08_9GAMM/152-318
D4V6I0_BACVU/133-300
E1TJ17_BURSG/98-265
Q1GXE5_METFK/146-313
C5AN64_BURGB/41-207
B4UEP6_ANASK/20-187
G9Z777_9ENTR/211-371
H4J0G6_ECOLX/147-314
Q3J2L4_RHOS4/141-304
D3QQX3_ECOCB/327-491
G4C891_SALIN/111-281
D2TKP2_CITRI/316-484
A1VMK6_POLNA/202-369
Q9R6Q4_PSEST/235-402
H5GZE3_ECOLX/140-307
B3B4D1_ECO57/8-175
B5CA07_SALET/111-281
F1XML5_ECO57/136-303
E7YG36_SALMO/140-307
F7P3V7_MYCPA/164-248
D2BZ57_DICD5/29-189
D5S4N6_CLODI/1-79
B4EKJ7_BURCJ/21-188
F3CKM8_PSESG/255-393
C6PQL9_9CLOT/334-502
F1ZF57_ECOLX/218-394
A3YNX6_CAMJU/136-303
C6U5F4_BURPE/150-316
A8UHH5_9FLAO/13-180
E6Q9G0_9ZZZZ/331-499
E7W964_SALMO/187-354
A6GKI0_9DELT/134-295
E4TY53_SULKY/212-379
H1WIE5_9CYAN/159-303
B8GLL6_THISH/143-310
A5XXC3_BURML/164-331
G2LRM7_9XANT/348-516
Q1V8R0_VIBAL/5-172
B2UZR3_CLOBA/93-265
B3X8J2_ECOLX/186-357
C4L7R9_TOLAT/8-175
D7XUG5_ECOLX/376-464
B0HLH2_YERPE/141-308
E8HTH6_ECOLX/206-366
G2ISW2_9SPHN/143-310
E8DG23_SALMO/140-307
A7VA66_BACUN/130-298
G8X818_FLACA/13-180
H1J443_9FIRM/145-312
H4TS03_ECOLX/187-354
H1IGY7_9FIRM/145-312
G5SSY7_9BACT/155-322
F5K0M8_PSEAI/144-311
G0C0S7_9ENTR/224-394
E9TV35_ECOLX/376-543
D6CVN4_THIS3/139-306
C2NTT2_BACCE/149-315
Q47WA0_COLP3/148-315
C0RJ89_BRUMB/144-311
G4R8F1_PELHB/306-473
G6Y6Y9_9RHIZ/184-355
B2HA46_BURPE/144-320
F3QYL2_9BACT/155-322
C3J899_9PORP/14-181
G0LAB6_ZOBGA/13-180
B1ZXM6_OPITP/144-311
B5RFG7_SALG2/140-307
B2S230_TREPS/258-425
G5Y2M4_ECOLX/186-357
E2MM17_PSEUB/29-195
E2JWN0_ECO57/186-357
G0D851_ECOLX/143-310
E0H8Z8_ENTFL/127-297
I1B7J7_ECOLX/136-303
Q8DDR5_VIBVU/143-310
G6IK16_9DELT/138-305
Q2BXJ4_9GAMM/7-174
G2D9F6_9GAMM/155-322
F4U212_ECOLX/147-314
B5BJ06_SALPK/140-307
E2K121_ECO57/347-514
E6VT31_DESAO/137-304
C2TX20_BACCE/154-320
H5Y2F1_9FIRM/317-485
G7WGK9_DESOD/346-514
F9SFP1_VIBSP/129-296
C8S4T4_9RHOB/146-297
D2TJ12_CITRI/4-173
B2V563_CLOBA/257-425
E4VRA4_BACFG/131-298
C6E714_GEOSM/145-311
A8ZZQ7_DESOH/368-535
D8GLX1_CLOLD/324-492
E6RGF3_PSEU9/167-334
Q88J78_PSEPK/22-188
D3RID1_KLEVT/140-307
B1CAJ2_9FIRM/100-276
A4JK73_BURVG/161-329
B4CY78_9BACT/141-308
G7T2X8_SALPS/8-175
D8GT72_CLOLD/210-378
F5K1Q7_PSEAI/149-316
D2NCY9_ECOS5/63-239
F9CLD1_ECOLX/381-548
G6IES4_9DELT/269-436
F4N751_YEREN/59-226
A1F411_VIBCL/137-304
E1PBK5_ECOAB/141-308
D5C901_ENTCC/381-548
F5M8M7_ECOLX/136-303
D0LQ47_HALO1/311-478
E8QM11_HELP4/136-303
B6C360_9GAMM/10-177
A8FXH4_SHESH/146-313
B7MYN3_ECO81/381-548
Q74DR5_GEOSL/153-319
D5QCI3_GLUHA/159-326
H5B8U0_ECOLX/48-208
E6GUD6_ENTFL/82-252
F5JD33_9RHIZ/145-312
D0Z8D6_EDWTE/7-174
Q1I398_PSEE4/29-195
D6IPI3_ECOLX/206-366
B1F943_9BURK/48-214
B9C6P8_9BURK/150-317
G7UU93_PSEUP/329-492
I0A619_SALET/221-397
F9B9M3_VIBCL/132-299
G1US09_9DELT/330-498
C2PG48_BACCE/237-405
E0XR64_9GAMM/141-305
A4WT39_RHOS5/26-192
E3BM86_9VIBR/146-306
F9GTV0_HAEHA/15-177
B8DFD9_LISMH/150-317
A7K5F5_VIBSE/22-189
G2G140_9FIRM/256-424
E6F695_ENTFL/122-294
Q7P3V1_FUSNV/103-270
G5SB30_SALET/1-127
F0JK56_DESDE/377-545
B2RHD5_PORG3/16-183
B7J8C8_ACIF2/147-315
B7NE26_ECOLU/186-357
Q2NS23_SODGM/184-252
C3IG09_BACTU/2-57
Q2G705_NOVAD/138-305
B2H5R8_BURPE/316-484
E7IPA9_ECOLX/287-451
B7CWC3_BURPE/152-319
A3UZ65_VIBSP/194-361
A7HAZ5_ANADF/31-198
E8ZVC1_CLOB0/152-320
H5MS02_ECOLX/8-175
E9ZE40_ESCFE/187-354
C2USM5_BACCE/188-356
C3KXJ5_CLOB6/327-495
E5ATC5_BURRH/54-221
D4H4X6_DENA2/141-308
G6BMX7_CLODI/336-504
Q57H51_SALCH/141-308
E6WWZ9_PSEUU/133-288
B5D492_9BACE/148-315
Q0T228_SHIF8/325-492
A8L165_FRASN/191-275
I1DUG1_9GAMM/142-309
A3UVV6_VIBSP/5-173
F8E3N2_FLESM/141-307
C6AX34_RHILS/138-305
G4KVM2_OSCVS/310-379
G7ZK34_PSESS/14-177
H3L6T4_KLEOX/8-175
E1S567_ECOUM/186-357
A8H2H3_SHEPA/146-313
B8EJ41_METSB/221-388
E2NK33_9BACE/160-327
E9TVD2_ECOLX/136-303
G5W8H9_ECOLX/136-303
C4ILN5_CLOBU/76-248
H8JVN6_VIBCL/146-306
B1N7H9_PSEPU/337-505
D6FPK0_MYCTU/159-238
F9ZB71_ODOSD/142-309
E5Y2C4_BILWA/340-508
H4JUU3_ECOLX/140-307
Q88HE1_PSEPK/143-318
H5XT78_9FIRM/157-325
C7RMQ6_ACCPU/170-336
B9LZD4_GEOSF/145-312
Q2BNV5_9GAMM/153-319
F2I133_PELSM/62-225
B1A4D0_PECCC/54-219
F5KGJ0_PSEAI/144-311
NORR_VIBVU/188-355
F2FGW1_SALDU/183-350
Q48Q61_PSE14/152-319
C7CRB3_ENTFL/122-294
G6I159_9FIRM/277-445
F8FX95_PSEPU/193-361
A9FR32_SORC5/176-342
G9W889_SALET/137-304
B3EB68_GEOLS/261-428
C1I7E9_9CLOT/272-440
H1HZX8_9BACI/146-314
A4TYK2_9PROT/165-331
E6G9J5_ENTFL/111-285
E5UEJ6_ALCXX/184-351
G2MTB7_9THEO/231-398
E6IJX9_ENTFL/82-252
C9VDY9_9RHIZ/144-308
D3LTH8_9FIRM/320-488
B1M596_METRJ/142-304
E8BGH2_SALMO/106-279
F6CPZ8_DESK7/218-386
G0DYE7_ENTAK/141-308
G1VV58_9FIRM/117-289
Q24WH5_DESHY/316-484
A1ALJ3_PELPD/193-360
C3H0P1_BACTU/1-56
D8EXV8_9DELT/140-307
D6ST15_9DELT/149-316
H5HNR5_ECOLX/8-175
C4XIW1_DESMR/135-302
C2M5H0_CAPGI/12-180
A0NXH1_9RHOB/145-312
A1B6P6_PARDP/165-331
Q1BPM1_BURCA/163-330
C8WBU3_ZYMMN/94-260
G2AJ74_ECOLX/136-303
C9QCA1_VIBOR/146-306
C1DFJ5_AZOVD/141-308
G7FT30_9GAMM/141-308
H0QF96_ECOLI/140-307
B8JEA9_ANAD2/148-315
E8WY89_ACISM/158-325
G5PWW3_SALET/106-279
G2LIK9_CHLTF/7-174
B8KTW0_9GAMM/133-300
F1XPY3_ECO57/206-366
D3DI36_HYDTT/134-299
E8TZ10_ALIDB/150-316
F0E6Q9_9PSED/146-313
F5MCC5_ECOLX/8-175
D2TLE9_CITRI/187-354
D5DAF1_BACMD/143-309
ACOR_CUPNH/341-509
H7F7Y1_9LIST/113-284
B3B0G7_ECO57/347-514
A7LXL5_BACOV/167-334
G7F125_9GAMM/135-301
G7EZC9_9GAMM/167-334
D8NG30_RALSL/272-439
I0AMT3_9BACT/170-337
C3I1W6_BACTU/237-405
A9D8U7_9RHIZ/138-305
E7I9Y9_ECOLX/381-548
H5NGV7_ECOLX/140-307
B3Q2S4_RHIE6/207-374
F3L448_9GAMM/301-469
H0RUG6_9BRAD/148-315
Q8Y6G6_LISMO/82-254
C9VTJ6_BRUAO/142-305
Q31X93_SHIBS/381-548
Q0HDD1_SHESM/170-336
Q3J627_RHOS4/145-312
D0LUR0_HALO1/135-302
C7K8R3_ACEPA/142-307
A9FV33_9RHOB/161-324
C0QMI0_DESAH/196-363
H2AH73_BACAM/153-319
H4FLQ0_ECOLX/141-308
C2PT43_BACCE/388-556
A4BJK2_9GAMM/140-307
G8MAN9_9BURK/144-311
Q609Y0_METCA/5-172
C9PCT1_VIBFU/5-172
G5HHE9_9CLOT/337-503
A1WZN3_HALHL/135-301
A8MMD4_ALKOO/142-309
B1K6Y3_BURCC/340-508
A6AB65_VIBCL/137-304
D5TAZ6_LEGP2/137-304
I0ED86_HELPX/136-303
Q2W4Q2_MAGSA/142-309
A6E1N8_9RHOB/307-474
A3VWD7_9RHOB/142-295
G2ZZG6_9RALS/136-303
A3KZ42_PSEAI/319-485
Q1NX06_9DELT/150-317
D4R8X1_ENTFC/98-270
G8NUN9_GRAMM/22-189
C2QCX5_BACCE/237-405
G9Z211_9ENTR/140-307
B6ZWY5_ECO57/347-514
G2H4W8_9DELT/208-375
E6G5V2_ENTFL/75-245
H3N297_KLEOX/111-281
G9AS97_PANAN/8-175
C2WSJ0_BACCE/369-537
D7DDU0_CHLTD/142-309
G5MCR9_SALET/106-279
Q2GHC4_EHRCR/147-316
G5UZ77_ECOLX/140-307
F9TLJ5_9VIBR/193-360
F0E7N7_9PSED/147-314
A7K4N8_VIBSE/15-182
B3J7L8_BACAN/148-316
C7RRC0_ACCPU/199-366
F6B253_DELSC/341-508
H8WAW9_MARHY/157-325
E5ZP34_ECOLX/8-175
G2FYR6_9FIRM/152-318
B0VES5_CLOAI/1138-1305
F4M4S9_ECOLX/8-175
D4ZKQ2_SHEVD/173-340
H1Z6Q0_9FLAO/151-318
C6U0J4_BURPE/136-304
C6PZP1_9CLOT/357-524
H5GI36_ECOLX/186-357
H3N469_KLEOX/316-484
D0ILD7_9VIBR/130-296
E7IMX0_ECOLX/206-366
Q64NS6_BACFR/144-311
D4Z6L6_SPHJU/7-174
G6BK27_CLODI/327-495
G6BW13_CLODI/336-504
G5WGD7_ECOLX/218-394
C2IIL0_VIBCL/132-298
H1C624_ECOLX/141-308
Q51460_PSEAI/146-313
Q1R7W8_ECOUT/393-560
D2R2E4_PIRSD/186-357
C1HP40_9ESCH/149-316
C6JJ47_FUSVA/264-432
NORR1_CUPNH/187-354
E3BX91_9LACO/75-246
D7FE54_HELP3/136-303
E0T1M9_EDWTF/138-305
A8GJS3_SERP5/336-500
E1HYQ2_ECOLX/376-543
H5AHS4_ECOLX/20-190
D0HSQ8_VIBCL/155-321
F9ZUZ5_METMM/121-288
B1R7M6_CLOPF/358-525
F7L750_BACOV/146-313
H4R2J6_ECOLX/136-303
G3ACL9_9RALS/64-231
G0ATP4_9GAMM/293-461
D8C161_ECOLX/16-186
C5ZIL3_BURPE/146-313
D7HJG2_VIBCL/155-321
E7UH97_ECOLX/218-394
Q1D4K8_MYXXD/145-312
D9RZX7_THEOJ/335-503
A9GKU6_SORC5/90-254
C3LNN0_VIBCM/144-311
B8LBB5_9GAMM/139-305
D7YXG4_ECOLX/141-308
A6X122_OCHA4/142-305
A2SG85_METPP/346-514
G7HLJ2_9BURK/202-369
B7JMM6_BACC0/152-318
E8YQ87_9BURK/161-329
H4Y467_ECOLX/136-303
A5ZIF4_9BACE/133-300
F9BPZ5_VIBCL/141-308
F9SJF3_VIBSP/142-309
F7MK90_CLOBO/40-207
E7RV66_9BURK/174-341
A3L7Q9_PSEAI/130-297
A2W413_9BURK/171-338
E8V9T9_BACST/13-156
I0ZR80_ECOLX/13-180
B0NQU9_BACSE/156-323
B5BDG5_SALPK/221-397
B4BM75_9BACI/147-315
A4THZ5_YERPP/16-183
H5XXH4_9FIRM/269-435
F2JV61_MARM1/151-318
B3QJB9_RHOPT/120-287
B3ZZK3_SALNE/206-366
H3M8R8_KLEOX/137-304
G2BEX4_ECOLX/186-357
E8D4D8_SALMO/140-307
H3T734_PSEAE/207-375
E6AWH9_ECOLX/186-357
G4KC47_YEREN/137-304
E7P9L3_PSESG/193-361
A2PBD5_VIBCL/146-306
F6APZ1_DELSC/185-355
F3BHD6_PSEHA/148-315
C2IEA4_VIBCL/143-310
D3NRK1_AZOS1/8-174
D8A1Y2_ECOLX/206-366
Q88QD7_PSEPK/313-480
F8ZNX4_VIBCL/193-360
E3BL33_9VIBR/205-371
A1S800_SHEAM/133-300
Q9KQS2_VIBCH/144-311
C3NRY9_VIBCJ/146-313
NTRC_RHIME/139-306
Q1JWW3_DESAC/336-504
H4QL58_ECOLX/347-514
H1F273_ECOLX/218-394
E7Z681_SALMO/151-317
A3JNL4_9RHOB/136-303
F7Z0N7_BACC6/145-313
G5LXU2_SALET/106-279
F4VTX3_ECOLX/330-494
A9K9M7_BURML/137-304
G7C2T3_VIBCL/145-309
H9UJR9_9SPIO/147-315
A5HMI2_ALCFA/199-329
A3END3_VIBCL/205-371
G5FR36_9PSED/149-316
G7G3M4_9GAMM/129-295
B3H9Q3_ECOLX/218-394
B1QBH3_CLOBO/327-495
F9UCC2_9GAMM/140-307
Q72EN8_DESVH/149-316
E4RU06_LEAB4/139-306
D7AGX9_GEOSK/139-306
G1VWP5_9FIRM/102-274
D9QNP7_BRESC/144-311
Q1JYP1_DESAC/157-323
B5JT64_9GAMM/143-310
D8P9A8_9BACT/386-553
A0KQD3_AERHH/132-282
A1IGB8_PHOPO/146-313
Q7N9S8_PHOLL/141-308
F2P813_PHOMO/152-318
F5IU59_9PORP/202-369
F6BM40_SINMB/142-306
C0CZP4_9CLOT/377-544
F6DRA7_DESRL/141-308
B4UDW2_ANASK/144-311
E7NZ18_PSESG/152-319
H4LMX0_ECOLX/218-394
D6Z198_DESAT/141-308
G6B613_CLODI/228-396
G5XMI2_ECOLX/218-394
C4KS20_BURPE/143-310
D5ANJ5_RHOCB/223-391
D9YBG5_9DELT/143-310
Q092Y1_STIAD/90-257
F3FMJ4_PSESX/29-195
H5I2I2_ECOLX/327-491
H5AHJ0_ECOLX/272-440
F4TRP0_ECOLX/8-175
G6FPQ5_9CYAN/164-310
G3IWJ5_9GAMM/297-464
A8V014_9AQUI/141-308
F7MBL7_9BACE/133-300
H8MP50_CORCM/143-310
D5DNE2_BACMD/251-418
E8RCT8_DESPD/143-312
E1EDJ4_VIBPA/125-292
C6AW20_RHILS/153-320
G7UMX5_PSEUP/137-303
G5HZL8_9CLOT/455-541
E9SIL0_CLOSY/152-320
A6X3L7_OCHA4/147-304
C9TGW5_9RHIZ/142-305
F3WFR6_SHIBO/145-299
F4T436_ECOLX/212-379
G8QM56_AZOSU/149-316
D5WAQ0_BURSC/146-313
G2PRI0_MURRD/141-308
F8EY20_SPICH/140-307
F6G935_RALS8/137-305
G7TE83_9XANT/143-310
E6W5C2_DESIS/184-351
F9ZRR2_ACICS/137-304
B5Q583_SALVI/140-307
F3DZX4_9PSED/144-311
D5WN14_BURSC/202-369
C7BHU3_PHOAA/12-180
Q1D2I4_MYXXD/188-359
B5FED9_VIBFM/149-315
G9YQ98_9FIRM/344-512
E8M8B0_9VIBR/147-314
A7UXV2_BACUN/169-336
E1HQI5_ECOLX/4-173
A2U418_9FLAO/13-180
E9A896_SALET/111-281
Q3Y1M4_ENTFC/109-285
B3EAH2_GEOLS/145-312
A4CDA3_9GAMM/10-178
B2A7R2_NATTJ/341-509
H4JQW2_ECOLX/187-354
E3A1E2_PSEAI/152-319
E3UH29_9BURK/127-295
D5W0C6_CLOB2/281-449
E7Z3L5_SALMO/111-281
A3ZYQ4_9PLAN/141-308
D0I6Z2_VIBHO/142-309
Q8F9P5_LEPIN/365-532
F9A6K9_VIBCL/144-311
G2N3N0_MYCTU/159-238
E1D577_VIBPA/155-321
H4FI71_ECOLX/272-440
E1SUQ1_FERBD/130-296
G5F6N3_9CLOT/283-453
B3EHJ2_CHLL2/232-399
A8ZU70_DESOH/143-310
A9E6Z2_9FLAO/141-308
G5XAU4_ECOLX/347-514
C6NUI1_9GAMM/150-317
D4E0W9_SEROD/341-509
E0H440_ENTFL/106-280
G7Q4A1_9DELT/228-394
B5CY70_9BACE/129-296
F6DNZ6_DESRL/269-437
Q93PX8_PSEFL/19-177
B4UFU5_ANASK/147-314
C9PEW8_VIBFU/144-311
C1NGI3_9ESCH/160-327
Q2C5P8_9GAMM/142-309
D0ZDW4_EDWTE/386-553
A4TZT9_9PROT/213-380
H7X3T3_CAMJU/136-303
D7IH04_9BACE/153-320
NTRC_AZOBR/141-308
G5HTK6_9CLOT/325-493
C7UEH9_ENTFL/75-245
E2WUN8_ECOLX/48-208
D4EIN3_ENTFL/122-294
C8WBA5_ZYMMN/18-185
E2CJ90_9RHOB/179-346
B3G245_PSEAI/332-500
D4RFA0_ENTFC/106-282
Q3A0U8_PELCD/181-355
A3WKN3_9GAMM/139-306
E5BSX1_9FUSO/197-365
Q470X0_CUPPJ/231-398
E7PII1_PSESG/135-302
H2IEF8_9VIBR/146-306
F0JC51_DESDE/142-309
E8B1B8_SALMO/151-317
E2ZZR1_PSEAI/6-172
E2K9Y0_ECO57/186-357
D3QXF6_ECOCB/143-310
F8CP87_MYXFH/151-318
I0IF68_9BACT/148-315
F6B4V4_DESCC/251-419
B8JEM6_ANAD2/139-304
B8CVB7_SHEPW/147-313
G9XU93_DESHA/396-564
C4ST52_YERFR/127-294
E1VLU4_9GAMM/52-219
F3H3U0_PSESX/146-313
A5EIZ2_BRASB/140-307
D1D227_9RHIZ/1-116
D9QP46_BRESC/147-314
F2KKU0_PSEBN/146-313
G7T5M9_SALPS/141-308
G0F236_ECOLX/381-548
G9QZ08_9FIRM/78-250
F0DPC3_9FIRM/331-499
G9YUB7_9FIRM/150-318
Q9RRA0_DEIRA/172-259
F4NND5_9ENTR/186-357
D7CRT1_TRURR/157-245
H4YUU2_ECOLX/301-465
C6V0R9_ECO5T/140-307
G5Y0E3_ECOLX/381-548
A8AGA9_CITK8/8-175
A7MS15_VIBHB/130-296
D8PFG0_9BACT/152-319
D5XDS5_THEPJ/423-591
G2MXR4_9THEO/137-310
F2J038_POLGS/160-327
F5K815_PSEAI/146-313
G2Z233_FLABF/13-180
E5ATQ2_BURRH/362-530
A7GDW9_CLOBL/326-494
H5QI25_ECOLX/381-548
F7WU94_MYCTD/150-229
H5XUH0_9FIRM/147-315
B0KGI8_PSEPG/198-366
A6TSF9_ALKMQ/141-309
C8WAR9_ZYMMN/7-174
H5R1F1_ECOLX/140-307
E2JVD3_ECO57/143-310
I0HV67_RUBGE/331-499
G4DXZ6_9GAMM/151-318
B3I8Y9_ECOLX/393-560
D1K652_9BACE/156-323
G4QE00_GLANF/304-472
G8QAY7_PSEFL/194-361
H5F2T4_ECOLX/136-303
B8FWA2_DESHD/285-453
E9A1H8_SALET/8-175
H4SA48_ECOLX/206-366
H3MRG4_KLEOX/381-548
E7SPE4_SHIDY/187-354
F8VGM3_SALBC/187-354
O84957_9RALS/237-404
D5NVM6_CORAM/168-249
G7C5D5_VIBCL/132-299
D0X1E8_VIBAL/22-189
F2KHY8_PSEBN/138-305
D8P9Z3_9BACT/295-462
Q39ZM0_GEOMG/436-603
C1ERP0_BACC3/369-537
G2JHX6_ACIBA/142-309
F9C0R9_VIBCL/130-296
G5HNF4_9CLOT/347-515
B8DIV7_DESVM/165-334
I1DEY1_9VIBR/279-447
H5BPR7_ECOLX/8-175
B4SG31_PELPB/7-174
D9Y9S8_9DELT/142-309
B5WCJ9_9BURK/335-503
B1KU17_CLOBM/327-495
E7Z428_SALMO/140-307
Q0ACR2_ALHEH/141-308
Q6LL49_PHOPR/345-507
C4IXL0_CLOBO/275-443
B2UJH4_RALPJ/235-402
Q1V5S1_VIBAL/144-311
G8MJK9_9BURK/350-518
H6RXG2_9BACT/13-180
F5ZUL9_SALTU/151-317
F5YIW2_TREPZ/220-387
Q1CVM8_MYXXD/145-312
D0Z8C8_EDWTE/207-374
B7X525_COMTE/346-514
H2FTD8_OCESG/157-323
E0SAZ7_DICD3/137-304
G2F0V8_ECOLX/136-303
C3LPE0_VIBCM/132-298
H4PET5_ECOLX/218-394
A6WHZ0_SHEB8/141-308
E0GH62_ENTFL/127-297
D3SLW2_THEAH/125-292
F9ZWV3_METMM/7-174
F5QJC1_SHIFL/8-175
C5BCG1_EDWI9/158-326
E6HW08_ENTFL/122-294
F9B300_VIBCL/137-304
C2YLL8_BACCE/149-315
G8R0P0_OWEHD/13-180
Q137C0_RHOPS/140-307
G5QBB5_SALMO/141-308
C6X151_FLAB3/172-256
B5N0C6_SALET/221-397
C9A7B0_ENTCA/111-283
Q312E2_DESDG/144-311
G8VYP9_KLEPN/206-366
H4XRM9_ECOLX/186-357
G7A375_VIBCL/155-321
F0CAM1_9XANT/139-305
G7CZK4_AERSA/141-308
E8WT53_GEOS8/156-322
F4UYU2_ECOLX/218-394
D7CKQ3_SYNLT/190-317
D5WSF6_BACT2/195-363
D7N7R5_9FIRM/339-507
D8GRG6_CLOLD/240-406
D7ZYL9_ECOLX/140-307
B6FY43_9FIRM/281-448
D5YPR0_MYCTU/159-238
F3IIU8_PSESL/146-313
F3DQ24_9PSED/2-152
B2T9X8_BURPP/161-329
Q21IM5_SACD2/147-314
B7IPW6_BACC2/80-250
H5VXB8_SALEN/187-354
E5BW67_9FUSO/146-314
B4T3D3_SALNS/381-548
G7R3Z7_ECOC2/149-316
H5DNQ5_ECOLX/381-548
E7ZCU5_SALMO/8-175
H5ELF1_ECOLX/347-514
A4Y582_SHEPC/205-368
G9TNA2_SALMO/141-308
I1E163_9GAMM/141-308
E8DSL7_SALMO/381-548
F9TSV7_9VIBR/205-371
E1DC82_VIBPA/194-361
H1XUA2_9BACT/160-327
E5B5C3_ERWAM/9-173
A3LAV3_PSEAI/209-376
E3DLW0_HALPG/211-379
H1Y2G2_9SPHI/153-320
G2T9J8_RHORU/120-287
F5ZY36_SALTU/140-307
B8IYV0_DESDA/147-314
E1UUE4_BACAS/184-350
E0GRG7_ENTFL/106-280
E7PN72_PSESG/138-305
B3A876_ECO57/206-366
F7NI00_9FIRM/181-347
B4UA75_ANASK/145-312
H1J788_9FIRM/156-323
D2C0G6_DICD5/187-358
Q0YPF5_9CHLB/144-311
D0WY84_VIBAL/146-306
G8QLA1_AZOSU/148-315
B9KSM1_RHOSK/336-505
B8DR62_DESVM/148-315
D8GIL7_CLOLD/273-441
F2FI08_SALDU/141-308
Q9HV73_PSEAE/149-316
A3EQ73_9BACT/141-308
D4WHL8_BACOV/152-319
F0C212_9XANT/147-314
H1HIZ9_9BACT/15-182
E6AJD5_ECOLX/140-307
G8TNY1_NIAKG/167-334
H5VBL0_HELBI/2-139
Q7MKR6_VIBVY/172-338
H4JKV6_ECOLX/301-465
Q1NUE1_9DELT/228-396
D9TRG9_THETC/110-283
C3Q238_9BACE/143-310
F0DNA6_9FIRM/333-501
H2CAU6_9LEPT/149-316
A8FPB9_SHESH/113-280
B5NYC3_SALET/102-278
F4EBQ1_BACAM/184-350
G1V3S8_9DELT/143-310
C2U8K2_BACCE/157-325
D7YSJ9_ECOLX/8-175
F3W376_SHIBO/186-357
G9SA73_CITFR/268-436
F9CAN4_VIBCL/193-360
B5V0N0_BACCE/237-405
D3MQT7_9FIRM/226-394
Q92DN5_LISIN/113-284
D4R1W3_ENTFC/72-244
H5Q7G2_ECOLX/141-308
D8NUU5_RALSL/147-314
E8IC79_ECOLX/381-548
E7VTU5_SALMO/140-307
Q02SI8_PSEAB/334-500
F9RPD0_9VIBR/144-311
D3NUR6_AZOS1/141-308
E1Z3W9_CHLVA/141-259
E5Y376_BILWA/149-316
F7ZIR6_ROSLO/141-304
A6A0T0_VIBCL/145-309
Q0HWT2_SHESR/151-318
B7IXF8_BACC2/369-537
Q184T0_CLOD6/335-503
C2W7T5_BACCE/159-325
B0RWK3_XANCB/133-297
E8IYD0_ECOLX/327-491
A1K925_AZOSB/129-296
Q6L8V5_9PSED/1-32
F0LSK9_VIBFN/5-172
E6GFN7_ENTFL/127-297
A6B802_VIBPA/54-221
B1J8K3_PSEPW/158-326
F2K7L3_PSEBN/306-473
A1WUC6_HALHL/132-299
Q9F9U3_PSEST/324-491
H0PV76_9RHOO/145-312
C4IRH2_BRUAO/181-348
C0Z4X5_BREBN/147-314
C4XP03_DESMR/32-199
G5TQE2_ECOLX/140-307
E1FCJ1_9THEO/212-380
H0RGV5_9ACTO/223-308
B5P3L5_SALET/381-548
Q9R619_RHIML/1-41
E3GEU6_EUBLK/152-319
F3DBN0_9PSED/347-515
H4TDX7_ECOLX/186-357
C4XUC0_DESMR/198-365
G7WJ88_DESOD/145-312
B1QQB8_CLOBO/333-501
E5Y9D3_BILWA/327-495
H1R0K2_VIBFI/137-304
B9XL82_9BACT/142-309
D7HD49_VIBCL/146-306
G0SNE6_VIBMI/193-360
B4X8C0_PSEPS/310-477
B5CD03_SALET/331-499
F3FQI0_PSESX/84-251
F4UYI3_ECOLX/4-173
B5FRA6_SALDC/137-304
A8T1B5_9VIBR/142-309
B9XPT0_9BACT/210-377
C6W3I7_DYAFD/158-325
E7PGN3_PSESG/140-307
G5MUX1_SALET/102-278
G2FG11_9GAMM/142-309
C3NU37_VIBCJ/167-333
E5KWN8_9BACT/1-63
D7Y5X5_ECOLX/212-379
F7MVT1_ECOLX/301-465
G5XZT5_ECOLX/347-514
Q09C23_STIAD/242-409
B0K8D2_THEP3/335-503
Q0JYP3_CUPNH/48-214
B2TVL5_SHIB3/140-307
G5LZE2_SALET/221-397
D5S4N7_CLODI/1-64
A0L5M1_MAGSM/151-314
E6PW19_9ZZZZ/139-306
D6HBE1_NEIGO/333-410
H0TNS8_9BRAD/142-307
B8EQ11_METSB/146-310
C2Q6L1_BACCE/148-316
F5KSE1_PSEAI/189-360
E7XE02_SALMO/137-304
Q65HK3_BACLD/369-537
F6C4B1_SINMB/145-312
H3SA35_9BACL/131-281
E5Y6T2_BILWA/295-462
A1K7Z0_AZOSB/27-193
B0NKW0_BACSE/171-338
E6F930_ENTFL/106-280
H2ISG7_RAHAC/8-175
A3ERV0_9BACT/201-368
FHLA_ECOLI/381-548
H9UI95_9SPIO/159-325
E0GV01_ENTFL/82-252
H5CCK4_ECOLX/140-307
D7ZA92_ECOLX/141-308
B8FGF3_DESAA/737-904
Q1D5T0_MYXXD/149-316
H8HUP8_MYCTU/159-238
E8M486_9VIBR/194-361
E5WID8_9BACI/368-536
E7Z9I4_SALMO/331-499
G7FYQ7_9GAMM/148-315
E8WNI8_GEOS8/179-347
E8DLK6_SALMO/221-397
C3SPU7_ECOLX/186-357
E2VS94_MYCTU/160-239
G8R5S6_OWEHD/147-314
Q5QZD8_IDILO/141-308
C6URR3_ECO5T/381-548
E7GSC9_CLOSY/342-510
H8MN68_CORCM/149-316
E5Y2W7_BILWA/157-322
D0LWE6_HALO1/375-542
H4VYQ5_ECOLX/145-312
E0I2Q2_9BACT/210-378
I0VUA4_ECOLX/187-354
H4T1V3_ECOLX/141-308
Q5WF71_BACSK/345-513
D0LHL3_HALO1/189-359
Q39TT6_GEOMG/165-332
H7DY08_9FIRM/385-553
H4KBG3_ECOLX/147-314
E3BTU0_9LACO/75-247
C6ISW5_9BACE/142-309
E5Y9N9_BILWA/319-487
F3HVQ4_PSESF/193-272
A0AKS7_LISW6/150-317
D0HZ24_VIBCL/50-216
H5Y209_9FIRM/394-562
H4YJK2_ECOLX/187-354
H3TG99_PSEAE/158-326
G7GES0_9GAMM/185-355
D5RBS7_FUSNC/142-309
D3H0R0_ECO44/145-312
G9ATV5_PANAN/140-307
C8U6W3_ECO10/327-491
H0MPM6_SALMO/140-307
C3K6T8_PSEFS/147-314
C3WPP6_9FUSO/142-309
H5VZJ9_SALEN/137-304
A2PQ49_VIBCL/132-299
F5K906_PSEAI/30-196
E9X7Z3_ECOLX/212-379
B5S7R5_RALSL/186-357
B8DGI1_LISMH/113-284
A5XIZ8_BURML/144-320
C3NUD9_VIBCJ/143-310
B6WRJ0_9DELT/105-271
B8DLT2_DESVM/148-315
Q401L2_VIBMI/1-135
D0KXA5_HALNC/154-321
A8H603_SHEPA/10-177
F7R7V4_SHIFL/48-208
B1IN54_CLOBK/353-521
E9W570_ECOLX/330-494
A7GPD6_BACCN/154-320
G5I499_9CLOT/330-487
F8ZAP6_VIBCL/144-311
C2WH28_BACCE/157-325
B3E653_GEOLS/138-305
Q48JI8_PSE14/138-305
C7LSY0_DESBD/157-324
E5YLF4_9ENTR/145-312
A8FPW0_SHESH/292-460
D2YKY5_VIBMI/146-306
G1V5P0_9DELT/340-508
B1XCD2_ECODH/8-175
H4I006_ECOLX/187-354
G2PKC4_MURRD/13-180
D5SYE9_PLAL2/356-523
H5QSR3_ECOLX/327-491
A5GEY7_GEOUR/148-315
B4SXS3_SALNS/102-278
E7TXF9_ECO57/381-548
B8CKX7_SHEPW/129-295
E9Y7F8_ECOLX/140-307
A1VJJ0_POLNA/184-354
A3EU61_9BACT/10-176
E4TFV2_CALNY/142-309
A4XN91_PSEMY/13-176
C6BM27_RALP1/141-308
B1IDL1_CLOBK/152-320
H3PVQ6_BRUAO/144-308
F2H389_BACTU/308-476
E8RBD9_DESPD/193-360
D2R1I6_PIRSD/224-391
B9P8Z0_POPTR/86-253
H1G642_9GAMM/188-355
E4WE89_RHOE1/163-248
E8FJD4_SALMO/106-279
G7WGY9_DESOD/387-555
F2J4I7_POLGS/8-176
H5Q1Z2_ECOLX/381-548
C2RMP9_BACCE/170-336
F5NP23_SHIFL/186-357
C6Q1R8_9CLOT/210-378
B0HDN8_YERPE/206-373
F4LVR6_TEPAE/249-416
B5WEQ1_9BURK/62-229
A9HLS3_GLUDA/142-307
F3R0E2_ENTFL/75-245
A6F8V2_9GAMM/131-296
A9DAX9_9GAMM/139-306
B5Q812_SALVI/376-543
Q0TAJ2_ECOL5/140-307
D5WZJ6_THIK1/131-303
G4BYP4_SALIN/331-499
A8ZU14_DESOH/146-313
E3BPN5_9VIBR/132-298
F3FG85_PSESX/151-319
D6Z6U1_DESAT/143-310
G2FDB3_9GAMM/158-325
H3SR80_PSEAE/146-312
C1I7E2_9CLOT/117-285
C4S103_YERBE/114-281
H5DP14_ECOLX/20-190
B7LSC4_ESCF3/186-357
B4SAQ4_PELPB/382-549
B7BA59_9PORP/143-310
H0NL61_BACCE/148-316
F8ZEM7_VIBCL/193-360
D7UIG9_LISMN/82-254
Q3AEJ7_CARHZ/359-527
D0HYF9_VIBCL/155-321
B3WLY1_ECOLX/187-354
F4V174_ECOLX/330-494
D0I6Q3_VIBHO/206-370
A9KWP8_SHEB9/129-295
B2A848_NATTJ/263-431
H5P8Z4_ECOLX/272-440
E7ZR69_SALMO/8-175
D2YFM7_VIBMI/130-296
Q7NZ86_CHRVO/184-355
F2KLF1_PSEBN/138-305
E4I5U1_ENTFC/83-253
E7U1I3_ECOLX/218-394
D9RXY0_THEOJ/207-375
A6CGU8_9PLAN/148-315
D0H2L6_VIBCL/137-304
H8NRH1_RAHAQ/137-304
F5MLE0_SHIFL/8-175
B9BA84_9BURK/133-300
C9V727_BRUNE/144-308
D5BXQ6_NITHN/136-302
G7B722_VIBCL/205-371
D6GG03_9ENTR/102-278
F8D2Q4_BACTR/143-311
G1V0M8_9DELT/187-353
D8GTQ8_CLOLD/340-508
E1HJB5_ECOLX/347-514
B8GM58_THISH/189-356
I0VG37_SHIFL/381-548
G8QNL3_AZOSU/331-499
Q0KAG6_CUPNH/351-519
I0N0S1_SALET/187-354
B1GIE6_BACAN/152-318
D6JHI1_ECOLX/140-307
Q4U454_SORCE/170-337
E7JIM9_ECOLX/147-314
B4SHB7_PELPB/143-310
Q3R264_XYLFA/147-314
E1HVS4_ECOLX/218-394
C6DJP6_PECCP/186-357
A3EME6_VIBCL/1-64
G7TSL6_VIBCL/5-172
H5C4Z5_ECOLX/8-175
C7IVI7_THEET/334-502
F9R596_ECOLX/141-308
C5NHK6_BURML/136-304
Q47XN9_COLP3/206-370
C9QKS4_VIBOR/142-309
Q08VB5_STIAD/228-395
G8NEU3_BRUSS/144-311
C2C772_VIBCL/194-361
B5XN53_KLEP3/316-484
Q39U53_GEOMG/147-314
F0IMH3_STRSA/79-228
G1YVV8_ECOLX/186-357
E4R713_PSEPB/147-314
G7QMR4_LEPII/134-301
D5WHQ0_BURSC/347-515
F0KP85_ACICP/29-196
G6BGY0_CLODI/146-314
C6I0T5_9BACT/139-306
C6Q0H4_9CLOT/1-162
D5DC39_BACMD/112-289
G2AFE8_ECOLX/48-208
H1RD49_SALMO/151-317
F6IPN9_9SPHN/142-305
C6VVC1_DYAFD/338-505
Q3JIR4_BURP1/141-308
B2IGS5_BEII9/342-509
A3GKJ0_VIBCL/143-310
F3WVE3_9SPHN/330-497
G9TTW7_SALMO/206-366
D8EHN8_ECOLX/111-281
F4DN89_PSEMN/141-308
E2XW03_PSEFL/258-426
B5UUM6_BACCE/237-405
G6YZP7_VIBCL/193-360
D7CJC5_SYNLT/365-532
I1DT57_9GAMM/139-306
B7VJ69_VIBSL/146-306
A6L2C3_BACV8/130-298
E1DJ16_VIBPA/22-189
D5MM62_9BACT/147-314
E8G7K3_SALMO/221-397
F4DUZ5_PSEMN/193-360
F7Z1Q5_BACC6/2-123
F3EXU7_9PSED/347-515
B2V0G7_CLOBA/334-502
G9UNJ2_SALMO/206-366
A6DQJ9_9BACT/183-354
B9PDT3_POPTR/153-320
B1RPJ7_CLOPF/358-525
A9BZ68_DELAS/180-348
H1KHK4_METEX/211-378
E0QV56_ECOLX/381-548
B8CRE6_SHEPW/10-177
D4H7Z2_DENA2/139-306
A5V2V2_SPHWW/142-309
C4UPM7_YERRO/186-353
B0TS74_SHEHH/245-413
H0NBT3_SALET/221-397
F0JD02_DESDE/198-365
Q3SLB1_THIDA/149-316
E3DLK7_HALPG/135-302
NIFA_RHILE/177-344
Q1GGX4_SILST/141-304
E6APX3_ECOLX/345-505
D0CPU9_9RHOB/141-304
A6EWZ9_9ALTE/133-300
D4QHK9_ENTFC/99-271
E7HZ50_ECOLX/187-354
H4JR22_ECOLX/381-548
A5XMF3_BURML/11-178
D8J0R1_HERSS/50-216
B2TKR1_CLOBB/334-502
E8J4H5_ECO57/136-303
A4NVQ8_HAEIF/15-177
A6GSI3_9BURK/355-523
F1Z3C1_9SPHN/237-404
G7C495_VIBCL/140-300
Q6L8V9_9PSED/1-32
E7SKI8_SHIDY/143-310
H4ZZS9_ECOLX/347-514
G5WBP4_ECOLX/186-357
D6Z085_DESAT/202-369
C2HSJ2_VIBCL/5-172
Q2BGK6_9GAMM/156-322
G5H6P9_9BACT/142-309
A9N7A1_SALPB/106-279
H5I806_ECOLX/272-440
F9TWQ1_MARPU/146-313
C0YDE2_BURPE/141-308
H5E5G2_ECOLX/136-303
E8FM67_SALMO/140-307
H5BP79_ECOLX/327-491
F5LAW9_9BACI/150-318
F3LUJ5_9BURK/136-303
B0TSN8_SHEHH/190-357
E7P1W2_PSESG/148-315
H1L6D1_GEOME/147-314
A5ED31_BRASB/120-287
C7LPL8_DESBD/266-433
Q1MBX6_RHIL3/133-300
D1XVT5_9BACT/145-312
G2H3Q3_9DELT/145-312
B2A603_NATTJ/97-263
F3DHW8_9PSED/141-230
E6BMT7_ECOLX/376-464
C0N383_9GAMM/4-168
E5YKN8_9ENTR/375-542
B0Q4U7_BACAN/148-316
Q5LDL8_BACFN/164-331
E2MBX4_PSEUB/12-175
F5L5X2_9BACI/371-539
D2NEV5_ECOS5/147-314
D7XTZ1_ECOLX/272-440
F7MNE1_CLOBO/110-284
G9VA45_SALMO/151-317
C3K0U7_PSEFS/131-297
E9UHU0_ECOLX/376-543
B1JZ75_BURCC/146-313
B3ZK74_BACCE/308-476
E8E541_SALMO/8-175
F8H1M6_PSEUT/153-320
G7RPR0_ECOC1/330-494
A6LV27_CLOB8/258-426
C2DBR7_ENTFL/111-285
H5JMZ4_ECOLX/20-190
A4CDW9_9GAMM/150-317
G6BY70_CLODI/332-500
Q8ZQZ3_SALTY/331-499
A8APW4_CITK8/327-491
C6HYM0_9BACT/196-363
H5PQQ8_ECOLX/186-357
A6W2I0_MARMS/152-319
D7YQ11_ECOLX/8-175
H0QCJ1_ECOLI/8-175
B9M5D3_GEOSF/143-310
C0ZIV8_BREBN/139-307
F1Y4S1_ECO57/381-548
Q1NPJ0_9DELT/142-309
E5BTS6_9FUSO/204-372
D0IH42_9VIBR/145-309
Q0K4T0_CUPNH/137-305
H8KST8_SOLCM/161-328
C2NV24_BACCE/303-471
F4DBP3_AERVB/383-550
G8MEX9_9BURK/209-376
C4I592_BURPE/150-316
D0I9V7_VIBHO/319-485
Q1D245_MYXXD/148-315
A4KFQ6_MYCTU/159-238
G5FEE1_9CLOT/136-304
F3ILT0_PSESL/144-311
A5KYH1_9GAMM/129-296
F4U832_ECOLX/8-175
E8M6S0_9VIBR/205-371
C1A568_GEMAT/181-348
A8ARB9_CITK8/78-246
G5LRK0_SALET/156-322
G5RN71_SALET/140-239
Q2FA16_9VIBR/151-317
C4XGF1_DESMR/144-311
C2TYH6_BACCE/308-476
B9M0Q9_GEOSF/143-310
C7CB62_METED/151-318
H8YVS9_9GAMM/224-407
C5CG11_KOSOT/119-281
A9DB85_9GAMM/200-367
Q8EGD5_SHEON/205-368
Q6G3Z5_BARHE/142-305
B1Y4A6_LEPCP/131-298
F9U2M6_MARPU/153-320
B2V5K0_SULSY/108-275
E8BKI2_SALMO/206-366
E4PQQ5_MARAH/141-308
C5CW42_VARPS/332-500
H3NV20_9GAMM/7-174
D2R521_PIRSD/150-317
E0T2Y7_EDWTF/165-333
F3Q557_9ENTR/13-178
A8EK16_BURPE/325-493
B3PE06_CELJU/135-302
Q02SW3_PSEAB/319-485
E9TBZ1_ECOLX/136-303
D5TE17_LEGP2/129-295
Q2S2S6_SALRD/176-339
Q88BA6_PSESM/140-307
A7BMX7_9GAMM/164-234
H3ZBH7_9ALTE/130-296
Q9I572_PSEAE/207-375
E6HLU1_ENTFL/122-294
F3QJ07_9BURK/182-353
Q639Z1_BACCZ/1-114
Q2K4P6_RHIEC/145-312
A6B297_VIBPA/155-321
F8CDL2_MYXFH/397-565
Q1JW16_DESAC/126-293
A9MMU0_SALAR/221-397
H5D613_ECOLX/136-303
B1H463_BURPE/11-178
H7WSV5_CAMCO/135-302
C3G7Y0_BACTU/369-537
F2IAJ5_FLUTR/147-314
C7VY27_ENTFL/117-287
F7X1J5_SINMM/139-306
E9YD96_ECOLX/218-394
E6PJM7_9ZZZZ/340-506
E1V5S5_HALED/225-392
B1XX09_LEPCP/163-330
H5L6A1_ECOLX/206-366
G2LDL1_CHLTF/146-313
B1EQW6_9ESCH/169-335
A7MAQ9_9RHOO/333-500
H8ITL9_MYCIA/164-248
E7W8A5_SALMO/331-499
E5XL91_9ACTO/163-245
E8EYN4_SALMO/151-317
E8LNL9_9VIBR/193-360
C1DGL5_AZOVD/22-188
Q1I4P5_PSEE4/151-318
D8CGM8_ECOLX/376-543
E7J571_ECOLX/136-303
A7GLU4_BACCN/149-317
F5ZME8_SALTU/221-397
A3MM36_BURM7/144-320
G7A6J8_VIBCL/141-308
G5TWE0_ECOLX/327-491
H5A809_ECOLX/4-173
F1XYF8_ECO57/141-308
C4UR64_YERRO/388-555
H1DZ63_ECOLX/4-173
G2DZF2_9GAMM/146-313
F3J663_PSEAP/207-375
D6GI75_9ENTR/381-548
A4LE24_BURPE/144-320
Q2IMP6_ANADE/145-312
D5DHE3_BACMD/113-281
C7PUT4_CHIPD/143-310
RTCR_ECOLI/186-357
Q21SU3_RHOFD/146-313
Q222P9_RHOFD/144-310
H3NCS1_9LACT/92-265
Q1JZC1_DESAC/141-308
F5R9L5_9RHOO/30-196
D1F904_BRUML/144-311
D9Y9V2_9DELT/160-328
E7VK57_SALMO/137-304
F3K6D4_PSESZ/310-478
A7IC82_XANP2/342-507
G0GM09_KLEPN/206-366
D8PI42_9BACT/198-365
F9CH91_ECOLX/206-366
E3I2H0_RHOVT/165-332
B3CC02_9BACE/155-322
H0PY37_9RHOO/143-310
F7P1R8_9GAMM/141-308
F4SUF6_ECOLX/218-394
A4A529_9GAMM/148-315
H0KB84_9PSEU/169-254
C6E0E4_GEOSM/140-307
H1XFV2_9XANT/219-386
D5W980_BURSC/137-304
D3V1P9_XENBS/208-375
Q7UJV2_RHOBA/142-309
C7LP79_DESBD/146-313
E8D3U6_SALMO/187-354
D8PBV0_9BACT/519-686
E8NUB4_SALET/141-308
A1VJW1_POLNA/334-502
F5SUQ5_9GAMM/136-303
G5UQV7_ECOLX/8-175
C4XU23_DESMR/145-312
C2ZJ24_BACCE/148-316
C2C7D2_VIBCL/193-360
A9W6K4_METEP/139-306
A3EI08_VIBCL/281-449
A0YGF9_9GAMM/149-316
G5HJT7_9CLOT/270-438
A4BIZ7_9GAMM/145-312
B9THR7_RICCO/88-139
F1YU73_9PROT/142-307
C5EQH9_9FIRM/13-181
G4LRG4_PSEAI/146-312
A9GJA3_SORC5/193-360
Q99329_RHILE/177-344
A5IG62_LEGPC/137-304
E6BSR5_ECOLX/141-308
E1EJD7_VIBPA/130-296
B3YW18_BACCE/369-537
G5WWC9_ECOLX/136-303
E7P3D1_PSESG/131-297
Q84EU9_METTR/321-487
G5G298_9PSED/135-302
F7QN36_9BRAD/140-307
C5B8Z9_EDWI9/386-553
G6G9L0_9FIRM/317-485
G6BEV2_CLODI/328-496
B1JJT2_YERPY/206-373
G5W4J5_ECOLX/327-491
G6E750_9SPHN/147-314
B2V762_SULSY/139-306
F1XX38_ECO57/186-357
Q48G07_PSE14/204-372
E3FM27_STIAD/155-322
F3GZ20_PSESX/147-314
B5NNL5_SALET/187-354
D0XGF5_VIBHA/194-361
C9XEM5_SALTD/187-354
E8H1G4_SALMO/141-308
A8ARR4_CITK8/111-281
F3HHX3_PSEYM/1-46
E7SEU2_SHIDY/301-465
F8CCB5_MYXFH/175-346
G8ZD74_VIBSP/63-229
A4N905_HAEIF/15-177
E6SS77_BACT6/154-321
E8AV54_SALMO/141-308
H1EAS9_ECOLX/381-548
E0J0S0_ECOLW/218-394
C6YH53_VIBCL/193-360
G6Z9Y3_VIBCL/141-308
A5WGF4_PSYWF/201-368
E7ILH0_ECOLX/360-527
D7Y8X4_ECOLX/330-494
B4EWK7_PROMH/8-175
H7V9Q8_CAMCO/135-302
B8FUC3_DESHD/371-538
C3ELT3_BACTK/237-405
B0V6G7_ACIBY/142-309
H3N169_KLEOX/137-304
D6HVS1_ECOLX/330-494
G8AJ96_AZOBR/332-500
D4PVN6_LISMN/150-317
NORR_SALTI/187-354
G7F0A7_9GAMM/10-177
G2BSW1_ECOLX/187-354
C1HQ90_9ESCH/147-314
C5EMS1_9FIRM/341-509
A7MPD0_CROS8/189-360
Q392U0_BURS3/216-387
B0Q6W5_BACAN/149-315
E7P0L7_PSESG/149-316
G2FSB7_9FIRM/141-308
H4P8H3_ECOLX/347-514
E0R0R1_ECOLX/136-303
B2P7E4_ECO57/381-548
G2MX52_9THEO/113-281
G5RCD1_SALET/331-499
E1QMF4_DESB2/269-436
C2HAX9_ENTFC/99-271
H7E850_SALHO/8-175
D7X6J2_ECOLX/4-171
G0AWB9_9GAMM/154-320
E6RPJ1_PSEU9/129-295
E7NX29_TREPH/63-229
G4Q0D3_ECOLX/143-310
C3LN04_VIBCM/5-172
E5WN79_9BACI/157-325
B3ZEZ2_BACCE/308-476
C1MAM9_9ENTR/197-364
A9AGS3_BURM1/137-304
F8GKB1_NITSI/291-458
A6BB71_VIBPA/83-224
H7DSJ4_9FIRM/283-451
G7CY31_AERSA/132-282
B1KDZ9_SHEWM/131-297
B7KTR2_METC4/151-318
E0HFV0_ENTFL/75-245
E8CJ73_SALMO/376-543
C7FFJ3_AERHY/198-364
C7UY57_ENTFL/122-294
A4J616_DESRM/143-310
F5PUS4_SHIFL/360-512
H5RFH8_ECOLX/186-357
H5Y2A4_9FIRM/283-451
Q7P6F7_FUSNV/97-265
C1FPL4_CLOBJ/353-521
G7C2Q9_VIBCL/193-360
B8L8R8_9GAMM/172-339
E3E0B2_BACA1/149-317
C0X6Z6_ENTFL/106-280
C4UZI2_YERRO/16-183
D9R066_CLOSW/115-276
G9XNF5_DESHA/212-380
C8WS69_ALIAD/152-320
E8LXM2_9VIBR/147-314
B7HNT0_BACC7/369-537
Q3B2P7_PELLD/225-392
F9T5T3_9VIBR/146-306
G5SB31_SALET/141-184
G2H3C4_9DELT/142-309
C4X530_KLEPN/102-278
Q1D7S5_MYXXD/142-309
D0LRM2_HALO1/338-506
B8DQH7_DESVM/270-437
E6V473_VARPE/185-356
H4K241_ECOLX/8-175
G2E624_9GAMM/139-306
F7YP14_VIBA7/146-306
C9XAX9_SALTD/331-499
Q8RMG7_GLUDI/142-306
G9S9X7_CITFR/381-548
G7AF74_VIBCL/130-296
F0PAX4_ENTF6/117-287
G7WBE0_DESOD/294-462
F2FLL5_SALDU/106-279
E6BHF7_ECOLX/218-394
G9EC31_9GAMM/310-477
G9QIJ7_9BACI/308-476
E5WU78_9BACE/141-308
D0RIN7_9RHIZ/142-305
D4SZA4_9XANT/146-313
C1DEX0_AZOVD/305-472
Q891P7_CLOTE/141-308
G6GEG4_9FIRM/155-323
B3DYD7_METI4/162-329
B1IPN2_ECOLC/4-173
D3RJF0_KLEVT/187-354
H7RFQ3_CAMCO/135-302
G2II21_9SPHN/150-317
Q0HQX0_SHESR/153-320
B5ZJF6_GLUDA/216-383
H1PXY7_9FUSO/345-513
E1JUY3_DESFR/138-305
F8VJH0_SALBC/206-366
B0VPN8_ACIBS/122-289
F0GAU4_9BURK/187-358
E8L875_9RHIZ/177-344
H5LP34_ECOLX/347-514
B3YEL4_SALET/206-366
Q6L8Z5_9PSED/1-32
F9BKR2_VIBCL/205-371
D4T0Z8_9XANT/56-223
C6PY15_9CLOT/235-403
E8BA80_SALMO/8-175
E3C0Y6_9LACO/75-247
B1J291_PSEPW/29-195
G7AYZ3_VIBCL/144-311
D1JKQ0_9BACE/145-312
D1XXU3_9BACT/133-300
E4PQE6_MARAH/145-312
B7M7J4_ECO8A/347-514
C4L955_TOLAT/211-378
A4Y2B4_SHEPC/293-461
Q1V7A0_VIBAL/146-306
F5ZE68_ALTSS/130-297
H7E8C0_SALHO/137-304
F0RYX1_SPHGB/146-313
F6C1I0_SINMB/145-312
H7GFP2_9DEIN/28-113
E4TSM7_MARTH/156-323
A9VII1_BACWK/237-405
E7UMR1_ECOLX/275-439
C4TUS7_YERKR/8-175
E9WDZ0_ECOLX/13-180
H5QWU1_ECOLX/347-514
A6VWJ2_MARMS/340-508
C5BRZ8_TERTT/144-311
A5L895_9GAMM/146-306
B8FFG3_DESAA/144-311
D6LPY6_9RHIZ/142-305
C9YQR6_CLODR/335-503
F3YZ15_DESAF/15-183
A6AB03_VIBCL/281-449
B8G1B8_DESHD/319-487
G1V3D4_9DELT/193-360
B9XQY9_9BACT/144-311
F4M3S0_ECOLX/327-491
D8GJ11_CLOLD/343-511
A1VNN7_POLNA/168-334
B3PYS7_RHIE6/138-305
G7WCX4_DESOD/380-548
E5ZMU2_ECOLX/140-307
Q62M67_BURMA/275-442
B8J9Y0_ANAD2/145-312
Q122U0_POLSJ/335-500
D7HIF7_VIBCL/144-311
F5K6B4_PSEAI/27-192
A4YCA1_SHEPC/170-336
F3LD36_9GAMM/165-332
Q01NG3_SOLUE/363-530
H6LBU7_ACEWD/363-530
Q47I93_DECAR/147-314
C6DIX0_PECCP/46-210
I0QN09_9ENTR/141-308
G9YA33_HAFAL/138-305
E8AHR7_SALMO/221-397
E1Y9I2_9DELT/221-388
F3FD41_PSESX/13-175
F0JK38_DESDE/143-310
B5WNM7_9BURK/326-494
E2XQJ1_PSEFL/191-362
C2MVR8_BACCE/157-325
B0QTZ2_HAEPR/230-392
G0AHA6_COLFT/144-316
G5VD36_ECOLX/381-548
Q21UI8_RHOFD/143-310
E6WJR1_PANSA/14-179
H4V4V4_ECOLX/187-354
C1DGB5_AZOVD/8-174
B5FG82_VIBFM/190-357
F3YSF8_LISMN/114-285
C4T0M3_YERIN/135-302
A3H3C9_VIBCL/145-309
D0ZUW8_SALT1/187-354
Q1IH44_PSEE4/136-303
E9SUB3_CLOSY/342-510
F3Z2N3_DESAF/137-304
A5TQQ4_BURML/164-331
Q73JI2_TREDE/142-308
C3KXS6_CLOB6/66-234
Q091Y9_STIAD/202-369
A4SFS6_PROVI/7-174
H0TNU1_9BRAD/120-287
B5EEA6_GEOBB/147-314
Q3J0G5_RHOS4/232-399
D0KIL7_PECWW/187-354
G5PQM2_SALET/151-317
C6HUB1_9BACT/143-311
E7JLL7_ECOLX/186-357
G4K8A6_9RHIZ/141-308
YHYA_PSESN/4-172
E0M2X2_9ENTR/136-303
C2C6B5_VIBCL/143-310
D7ZLW7_ECOLX/376-543
H1PVG5_9FUSO/191-359
G1V0M3_9DELT/116-282
H4TMT4_ECOLX/48-208
F4C6Y6_SPHS2/139-306
H8MN96_CORCM/149-316
G6ZFX4_VIBCL/280-448
B7NFU5_ECOLU/141-308
A1HQW3_9FIRM/210-378
F2FW87_SALGL/187-354
F4TWJ4_ECOLX/136-303
F4W0V1_ECOLX/186-357
B2PJ41_ECO57/141-308
D5WVI7_BACT2/159-327
A4JRG9_BURVG/186-350
C7VS60_ENTFL/82-252
F1XY95_ECO57/218-394
H5IN54_ECOLX/272-440
A0KDB8_BURCH/141-308
C0GEJ3_9FIRM/156-324
F5IXB0_9PORP/142-309
A0ZNS7_PHOPO/194-361
E8RHT0_DESPD/137-304
C8T8X0_KLEPR/187-354
Q1MPE4_LAWIP/148-315
E4LXB4_9CLOT/102-274
B9M8L4_GEOSF/347-514
D5TCH0_LEGP2/134-301
H4RZ66_ECOLX/347-514
F0MB43_ARTPP/162-243
C9LGB9_9BACT/15-182
I1DTY1_9GAMM/142-309
Q3EXT3_BACTI/28-90
F9U148_MARPU/63-230
G2UCX6_PSEAI/252-419
E1DTU7_VIBPA/125-292
E3GR40_EUBLK/167-335
A3UW76_VIBSP/205-371
NORR_AERHH/186-353
D2ZJK3_9ENTR/376-543
B6FY59_9FIRM/277-445
C7V772_ENTFL/122-294
D8PI49_9BACT/143-311
E8D6J5_SALMO/8-175
E1S3I8_ECOUM/340-500
H5R8R7_ECOLX/206-366
H0LPL1_SALMO/187-354
E8ESD7_SALMO/8-175
F0JSC5_ESCFE/187-354
H4WGU4_ECOLX/186-357
C4ZIK5_THASP/141-308
C7WF20_ENTFL/122-294
E3FWL6_STIAD/132-299
C2J811_VIBCL/229-395
E8RCL0_DESPD/275-442
G5UFR6_ECOLX/141-308
F1ZS17_THEET/100-273
C4I3U9_BURPE/11-178
A8ZTH3_DESOH/147-314
G0DFA3_9GAMM/134-301
F8YXA6_VIBCL/132-299
F9DQT6_9BACL/148-273
B4S9E1_PROA2/7-174
G7T8B3_SALPS/186-357
E1D9J7_VIBPA/125-292
A1AIH5_ECOK1/141-308
A3QDG4_SHELP/152-319
H5DVJ8_ECOLX/4-173
H1QWD5_VIBFI/146-305
E8YLN2_9BURK/142-309
Q6D306_ERWCT/212-379
H4R3N8_ECOLX/272-440
A1BHM5_CHLPD/7-174
F9S911_9VIBR/146-306
E9U1Q8_ECOLX/206-366
E8B0P7_SALMO/187-354
A5GA86_GEOUR/156-322
C3Q0H0_9BACE/129-296
A0Y693_9GAMM/167-334
A4VQD8_PSEU5/207-375
A6UCY3_SINMW/183-350
E6ANM8_ECOLX/376-543
E2KRD9_ECO57/8-175
A9N193_SALPB/418-585
G7FWL4_9GAMM/137-304
Q2B5N4_9BACI/368-536
A1VE08_DESVV/142-309
E7UM83_ECOLX/8-175
F3GG09_PSESJ/147-314
B1ZIK4_METPB/151-318
F1W1Q6_9BURK/1-64
B1XAW6_ECODH/347-514
F9AJV2_VIBCL/141-308
D8AW21_ECOLX/136-303
H0SFS7_9BRAD/157-324
H1B5I8_9FIRM/118-281
G2FN23_9FIRM/212-380
F6CRZ2_MARPP/256-422
H6SQD7_RHOPH/21-188
E1SIW5_PANVC/140-307
Q4FRH2_PSYA2/227-394
B9XIV9_9BACT/141-308
C0QAK8_DESAH/141-308
G5KM95_ECOLX/8-175
G2ZXN2_9RALS/141-308
C5ZKM5_BURPE/144-320
B0TPH6_SHEHH/114-281
A0XYS2_9GAMM/140-307
C1DQF1_AZOVD/144-311
H4XPB8_ECOLX/381-548
H0FMK6_BACAM/291-459
F9GMC4_HAEHA/15-177
H5C9D6_ECOLX/136-303
E6W5N5_DESIS/149-316
C6V6M0_ECOBD/345-512
D1QVT0_9BACT/15-182
G2C7X9_ECOLX/187-354
Q11NP1_CYTH3/160-250
H8CGP2_CAMJU/136-303
B2PGX7_ECO57/186-357
D7ZF69_ECOLX/145-312
C9XLB0_CLODC/130-304
G8QSQ7_SPHPG/140-307
D5AMR6_RHOCB/147-314
C6BGB5_RALP1/148-315
H1FNP2_ECOLX/140-307
E7V8P1_SALMO/106-279
D5VMT8_CAUST/120-287
F5NXY5_SHIFL/347-514
F8AD39_THEID/146-313
H1B0R9_9FIRM/100-272
G9UT53_SALMO/151-317
H4I4Q9_ECOLX/147-314
Q83RP4_SHIFL/330-494
Q1Z7B6_PHOPR/137-304
G2BCV8_ECOLX/360-527
C4T4Q7_YERIN/317-481
F0TD98_9PROT/208-375
A6VEV8_PSEA7/147-314
H3PQU1_BRUAO/142-305
B0HDP7_YERPE/8-175
F4SRR9_ECOLX/143-310
D6HWT0_ECOLX/137-304
H5ABY6_ECOLX/327-491
C9BN08_ENTFC/106-282
A9DYK5_9FLAO/169-253
I0GUE2_SELRU/250-417
I0WIC2_9FLAO/13-180
E4S2L7_BORBJ/145-312
A3ESE7_9BACT/165-332
H7ZAZ3_CAMJU/136-303
Q1VFQ9_VIBAL/126-293
Q87SQ5_VIBPA/338-499
D8J136_HERSS/223-397
B5MY98_SALET/106-279
G2A770_ECOLX/141-308
B6ZQX0_ECO57/218-394
Q1J425_SPHAL/167-334
F9A4E4_VIBCL/194-361
D1A7Q1_THECD/162-246
B6ZVR7_ECO57/272-440
E5Y4Q6_BILWA/161-329
D5Q1R4_CLODI/129-302
G5RF72_SALET/13-180
C7IP70_THEET/137-310
D7I007_PSESS/19-186
Y4PA_RHISN/313-470
C4KBD8_THASP/230-397
D6MEW0_9CLOT/28-196
A4AUA3_MARSH/13-180
A4XW66_PSEMY/131-297
B2HEC2_MYCMM/163-247
E8LRI6_9VIBR/194-361
F0KR12_YERE3/186-353
E8T193_GEOS2/365-533
G5MT44_SALET/13-180
E1HML9_ECOLX/218-394
A4JEI8_BURVG/148-315
B1QB67_CLOBO/272-440
E2KEI8_ECO57/8-175
Q1M7V8_RHIL3/177-344
F2NF89_DESAR/181-348
F1ZKU8_ECOLX/136-303
NORR_ECO5E/187-354
E6PMD3_9ZZZZ/1-103
D5Q319_CLODI/119-292
G4DB77_9GAMM/154-321
G2FLI0_9FIRM/275-443
Q1Z1J2_PHOPR/193-357
G9QEK6_9BACI/149-315
Q1JWD7_DESAC/144-311
A6V0H5_PSEA7/27-192
D5BWI8_NITHN/7-174
Q727A0_DESVH/33-199
F6GBV4_RALS8/141-308
H1L752_GEOME/146-313
F9RMH5_9VIBR/198-365
E8ANT2_SALMO/137-304
G7ZEX5_AZOL4/150-317
E9XHE9_ECOLX/187-354
C7IR34_THEET/133-305
F4MCA2_ECOLX/141-308
Q1Z1J8_PHOPR/7-174
D4RFM4_ENTFC/105-280
E9XAN7_ECOLX/218-394
B0MED2_9FIRM/88-260
G8QL82_AZOSU/146-312
H8B1P6_CAMJU/136-303
E8WXI8_ACISM/143-310
H5JXV3_ECOLX/206-366
H1F771_ECOLX/272-440
E3Y5P4_SHIFL/381-548
A1UWX7_BURMS/324-492
A3UNN9_VIBSP/143-307
B5WRW7_9BURK/38-205
D9TSY6_THETC/211-378
C9YPV6_CLODR/338-506
Q3K999_PSEPF/22-188
Q1IM82_KORVE/142-309
Q1CYH3_MYXXD/164-330
E5BYL5_9FUSO/142-309
E1JYD7_DESFR/144-311
E6SPT8_BACT6/141-308
F3HW70_PSESF/310-478
H3M989_KLEOX/301-462
H5AJ07_ECOLX/187-354
D8NQW2_RALSL/186-357
E8X647_ACISM/139-306
F3JKX4_PSESX/146-313
D1JLX2_9BACE/164-331
G2TRC1_BACCO/107-193
I1DBG4_9VIBR/194-361
D4I3A5_ERWAC/9-176
E8XQ04_RAHSY/137-304
B0KQL8_PSEPG/193-361
D0LRJ2_HALO1/138-305
E2T2M8_9RALS/136-303
C7WXT0_ENTFL/75-245
ACOR_BACSU/295-463
A9HYL1_BORPD/332-500
G4BBY1_HAEAP/13-175
Q2NSV1_SODGM/206-373
B2JTL6_BURP8/128-297
C3L103_CLOB6/152-320
G2SK14_RHOMR/657-824
D6DQQ0_ENTCL/206-366
D7J671_9BACE/153-320
E8YDC4_ECOKO/327-491
D6MDJ8_9CLOT/274-442
H1XXU6_9BACT/141-308
D4VJ89_9BACE/133-300
E7ACJ5_HELFC/133-300
B8DRM2_DESVM/147-314
F0PXG5_BACT0/149-315
D7H8Y9_VIBCL/155-321
F8E9S2_FLESM/140-308
H4HYL6_ECOLX/145-312
H6SQS8_RHOPH/200-367
C9TVU7_9RHIZ/142-305
E4QNY7_METS6/43-210
D0H3I3_VIBCL/194-361
B1XCQ8_ECODH/381-548
A4IML7_GEOTN/135-307
H8FIR8_XANCI/135-302
G8TCD3_NIAKG/564-731
E8IQW5_ECOLX/272-440
Q1BJI8_BURCA/331-499
E9VHD6_ECOLX/141-308
F8I869_SULAT/367-535
F0SHY5_PLABD/146-313
C3X7N7_OXAFO/145-312
E9XK56_ECOLX/347-514
G9QKV0_9BACI/139-306
G7AZJ3_VIBCL/130-296
H5BX87_ECOLX/186-357
F8DTQ2_ZYMMA/118-284
H1DBI7_9FUSO/1-162
C2ILS8_VIBCL/144-311
H0I308_9RHIZ/140-307
A9BWZ0_DELAS/158-325
A9FBN1_SORC5/148-315
H5CE18_ECOLX/141-308
E3IKK0_DESVR/155-321
D5BHN6_ZUNPS/141-308
G5PUQ3_SALET/111-281
F2ZKF7_9PSED/12-175
E7P9D5_PSESG/2-152
E0GKD8_ENTFL/82-252
H5Q6W8_ECOLX/140-307
E8E533_SALMO/206-366
C6XB93_METSD/142-309
C2WHH4_BACCE/149-315
H4M3S8_ECOLX/218-394
C4ZKD3_THASP/160-327
F3DQ23_9PSED/12-175
Q142Y0_BURXL/141-308
G5M0B7_SALET/331-499
A2VX08_9BURK/137-304
H1B687_9FIRM/110-273
B9XIA4_9BACT/132-299
D0B5T4_BRUME/144-308
Q0ARW2_MARMM/120-287
E8RR94_ASTEC/120-287
G2T916_RHORU/139-306
Q1JW33_DESAC/138-305
F3EJ00_PSESL/193-361
E8L0H8_9RHIZ/139-306
D8A2A2_ECOLX/111-281
B1JC98_PSEPW/146-313
Q6AR13_DESPS/334-502
C3RBE9_9BACE/143-310
A6M341_CLOB8/113-285
D8F2W4_9DELT/141-308
E6AIM6_ECOLX/136-303
G7W7T1_DESOD/216-384
B0TNB3_SHEHH/206-369
D6XXB4_BACIE/141-308
G8UWT0_LEGPN/145-311
F8XB40_ECOLX/212-379
B8DM98_DESVM/16-183
H5QPE1_ECOLX/218-394
E8M3S1_9VIBR/137-304
E2KQU5_ECO57/347-514
B8E7V1_SHEB2/141-308
B7LV11_ESCF3/136-303
Q250D7_DESHY/317-485
E8DUV9_SALMO/221-397
F8XU89_9GAMM/130-297
I1B8I5_ECOLX/301-465
B2AGL0_CUPTR/149-316
Q7NM47_GLOVI/166-306
E1YAM1_9DELT/181-348
E8N5K1_ANATU/140-307
F5KLP6_PSEAI/194-361
E2YKD7_ENTFL/56-226
A2SCN8_METPP/346-514
D1NY32_9ENTR/8-175
A9BWJ6_DELAS/355-523
B1J986_PSEPW/144-318
F0E4U8_9PSED/147-314
G1V598_9DELT/192-357
H9UVF4_ECOLX/136-303
H8FXN9_RHOMO/143-310
F8ZWY9_VIBCL/144-311
D2P5Z0_LISM2/82-254
H5HAZ5_ECOLX/187-354
Q7MLM0_VIBVY/194-361
F4UD27_ECOLX/272-440
E8RCW0_DESPD/158-325
C7LPP8_DESBD/148-315
G4LPD3_PSEAI/203-371
D7IUU8_9BACE/133-300
G0AUC4_9GAMM/205-368
G2LAD8_PSEAI/135-302
E9ZCJ8_ESCFE/186-357
G8MF19_9BURK/100-267
H0JF31_9PSED/141-308
H4VKA1_ECOLX/381-548
G7HR09_9BURK/11-178
Q8NRJ1_CORGL/130-214
Q3M793_ANAVT/164-309
NORR_AERS4/186-353
C6HYL5_9BACT/150-317
G6BYQ9_CLODI/335-503
F8AAM2_THEID/143-310
B0TN14_SHEHH/150-316
C3Q1F7_9BACE/143-310
G9UMQ0_SALMO/376-543
D0JAP0_BLASB/13-180
Q6L959_PSESH/1-32
Q50871_MYXXA/1-95
B9M2U3_GEOSF/147-314
E8RED6_DESPD/138-305
D5X110_THIK1/136-303
G5LJP9_SALET/221-397
B5Z4J8_ECO5E/272-440
F9UL55_LACPL/105-277
G7FIG2_9GAMM/129-296
Q3KBN9_PSEPF/162-330
H4YLK7_ECOLX/186-357
A3L2D0_PSEAI/141-308
Q0FUZ7_9RHOB/140-306
D6DG04_CLOSC/263-431
D7Z590_ECOLX/147-314
Q2NAE4_ERYLH/137-304
A3L1C0_PSEAI/144-311
Q46PP1_CUPPJ/339-507
G6BCE6_CLODI/27-195
F4NJ47_9ENTR/272-440
G6G5C6_9FIRM/158-324
D6F2P2_MYCTU/160-238
D7JSM8_ECOLX/187-354
H8LDN3_ENTFU/83-253
B5PUJ9_SALHA/187-354
E2NKJ8_9BACE/155-322
Q1GWP3_SPHAL/7-174
D6I0I9_ECOLX/272-440
E5CH42_9BACE/142-309
A6C332_9PLAN/703-870
F2G3X6_ALTMD/130-297
F0BJN4_9XANT/139-305
C5NG44_BURML/146-313
E4JLM0_ENTFC/100-273
A1UYT8_BURMS/173-341
D0HBL7_VIBMI/146-306
C2RSW8_BACCE/383-551
B5ET85_VIBFM/6-173
G5L8R6_SALET/206-366
F3WHK0_SHIBO/8-175
G8SP81_BRUCA/144-311
C4UFM7_YERRU/8-175
G9X829_9FIRM/205-373
Q5PC61_SALPA/111-281
D4PYL5_LISMN/82-254
E2WUA2_ECOLX/8-175
G5LWQ5_SALET/97-264
G5LNG3_SALET/152-231
C5ZH91_BURPE/162-329
F5J822_9RHIZ/331-498
D5MGP5_9BACT/144-311
C7ITW2_THEET/100-273
E1UAA2_LISML/150-317
E7WVP9_SALMO/8-175
C3TN47_ECOLX/218-394
Q0B3T0_BURCM/11-178
Q0G7A2_9RHIZ/139-306
B0NL23_BACSE/142-309
C3NY45_VIBCJ/194-361
H5CR80_ECOLX/111-281
H1AXS7_9FIRM/109-278
C3NQX9_VIBCJ/229-395
H4JRF8_ECOLX/262-430
D0LGN5_HALO1/149-316
A9GJC7_SORC5/176-343
D1TY34_YERPE/206-373
B5NRQ0_SALET/137-304
F2NRV9_TRES6/143-310
G2FLJ5_9FIRM/283-451
C0D502_9CLOT/335-503
F6CJT9_DESK7/347-515
Q0SR73_CLOPS/133-301
E0QYQ0_ECOLX/206-366
F4GEI2_ALIDK/240-407
F0GKH2_9BURK/9-175
E3DFM7_ERWSE/7-169
D8D4N7_COMTE/212-379
E7JZ75_SHISO/123-290
Q1BXT5_BURCA/144-316
F9R2E2_ECOLX/218-394
A4CMC3_ROBBH/145-312
F3WNX0_SHIBO/186-357
E6W676_DESIS/141-308
G4KBQ3_YEREN/323-487
E1YED0_9DELT/150-317
E8WKX4_GEOS8/140-307
E5V846_9BACE/142-309
A4YUQ4_BRASO/140-307
A5I783_CLOBH/82-256
I1DUA5_9GAMM/150-317
B4UA56_HYDS0/133-300
E6RY72_CAMJC/136-303
H5MIQ6_ECOLX/136-303
D8AY29_ECOLX/8-175
D4SRT3_9XANT/154-321
E8A351_SALMO/140-307
F7VH06_9PROT/142-305
H1C008_ECOLX/136-303
G8PZM7_PSEFL/207-375
Q74G75_GEOSL/149-316
Q483W6_COLP3/192-359
Q02NF7_PSEAB/194-361
Q8DG23_VIBVU/144-311
G9XTR7_DESHA/145-312
H1Y242_9SPHI/158-248
Q8DB92_VIBVU/136-303
E8CC15_SALMO/187-354
C6VTP0_DYAFD/24-191
D7Y6C0_ECOLX/141-308
B5NKS6_SALET/151-317
A5I298_CLOBH/333-501
C6NWX8_9GAMM/140-307
H4QTX3_ECOLX/218-394
A1U261_MARAV/131-297
C6BKQ0_RALP1/343-511
B9B5E8_9BURK/141-308
E1WA84_SALTS/187-354
A9F3C1_SORC5/125-292
A3RQY1_RALSL/335-502
A5G5L8_GEOUR/145-312
Q50872_MYXXA/1-95
B3WKE3_ECOLX/347-514
F4R2U5_BREDI/144-311
D6Z0M9_DESAT/164-331
H4XGX6_ECOLX/218-394
C2THJ5_BACCE/308-476
D4T9F2_9XANT/141-308
Q12DH4_POLSJ/184-355
A7HC49_ANADF/291-458
H4PMA8_ECOLX/136-303
B8F9X5_DESAA/147-314
H1DNM7_ECOLX/187-354
C1HZT7_NEIGO/333-410
H8MVM5_CORCM/188-355
A5EIZ4_BRASB/142-307
Q1D4J6_MYXXD/143-310
Q2IK30_ANADE/137-304
G6ZUC9_VIBCL/130-296
D7CLS4_SYNLT/383-551
Q81X12_BACAN/80-250
H3Q5G5_BRUAO/142-305
I0NMW9_SALET/381-548
E7US56_ECOLX/187-354
F0Q8T6_ACIAP/45-211
I0A3S3_SALET/141-308
Q9K2D1_CHLPN/150-317
G4C9E7_SALIN/141-308
E7Z705_SALMO/137-304
G5HK89_9CLOT/323-491
C6E8C9_GEOSM/143-310
H1G0D3_9GAMM/143-304
D0FRF9_ERWPE/343-511
C7JYH1_ACEPA/142-306
G0CBV8_XANCA/154-321
C3AYL4_BACMY/155-323
H3T3V1_PSEAE/195-362
B3ZAS5_BACCE/149-315
F2IX08_POLGS/149-316
C0T045_BORBG/74-241
C3K1V0_PSEFS/194-361
D8FC56_9DELT/148-315
Q48M42_PSE14/12-175
I0ABY6_SALET/137-304
Q83PV7_SHIFL/186-357
F0KNK5_ACICP/122-289
H1S5N0_9BURK/324-492
H5QZP2_ECOLX/186-357
F2LV10_HIPMA/200-367
F8CF40_MYXFH/139-306
H6L5L2_SAPGL/13-180
G7W6B6_DESOD/291-459
Q2LUG3_SYNAS/219-386
A3XKW7_LEEBM/145-312
E8WPS9_GEOS8/143-310
E2YQP8_ENTFL/127-297
Q9LA28_ECO57/206-366
Q7X484_VIBFI/137-304
D8AIR0_ECOLX/212-379
D9YH92_9DELT/278-445
H4U108_ECOLX/301-465
F0LYA6_VIBFN/194-361
A7FV67_CLOB1/281-449
Q1VYP6_9FLAO/141-308
DHAR_ECOLI/327-491
A6VDP3_PSEA7/141-308
E8DK37_SALMO/151-317
C9XWL9_CROTZ/188-355
Q3A0M3_PELCD/154-320
H5V095_ESCHE/272-440
F4AT46_GLAS4/130-296
A7MZG2_VIBHB/194-361
C0GEG9_9FIRM/161-329
H0Q7G3_ECOLI/186-357
D6SRI8_9DELT/143-310
F2K3L7_MARM1/130-297
D7HUV9_PSESS/147-314
Q2RPP6_RHORT/149-316
F3WSY3_9SPHN/142-305
A8H297_SHEPA/134-301
Q0TEE6_ECOL5/381-548
F7REB2_SHIFL/141-308
C2XTP9_BACCE/154-320
E8WT61_GEOS8/143-310
B7AMN7_9BACE/142-309
C8JR63_LISMN/150-317
D4F6L7_EDWTA/1-37
G8N707_GEOTH/336-504
Q8ECS3_SHEON/190-357
D9PG18_9ZZZZ/1-103
E1TIZ4_BURSG/366-534
Q500M1_PSEU2/140-307
G2ATI0_ECOLX/301-465
Q6LTP6_PHOPR/137-304
H4SEJ8_ECOLX/136-303
E6ETU0_ENTFL/56-226
F0JSA3_ESCFE/376-543
A8UZU1_9AQUI/139-306
D0I9I3_VIBHO/147-313
C9QPT3_ECOD1/347-514
H8MGX8_CORCM/163-330
Q7U393_RHOBA/323-490
B5Z0A1_ECO5E/141-308
E9VM75_ECOLX/272-440
C3C7G9_BACTU/369-537
C6CQ78_DICZE/141-308
F8Z0M0_VIBCL/130-296
F6B5C9_DESCC/143-310
C9YM33_CLODR/134-301
F3G5U0_PSESJ/193-361
H5IMM2_ECOLX/381-548
G2TK53_BACCO/148-316
F5RXV5_9ENTR/206-366
E8NR93_SALET/187-354
A3RXF8_RALSL/136-303
C4XC16_KLEPN/137-304
A5N1N3_CLOK5/166-334
G1FE79_CITFR/13-180
C3GKC9_BACTU/241-409
G0JT27_9GAMM/140-307
E3ZHB7_LISIV/39-211
A5W2T0_PSEP1/337-505
B7VRH5_VIBSL/194-361
Q1CWG7_MYXXD/172-339
D6D520_9BACE/141-308
B7V3L8_PSEA8/141-308
B0MXZ9_9BACT/155-322
B2PEG4_ECO57/347-514
A7MGH5_CROS8/212-379
E6SX74_SHEB6/179-346
H1SBZ1_9BURK/138-306
F8XGG9_ECOLX/330-494
E4QQ72_METS6/125-283
E6I6V1_ENTFL/127-297
Q2BZV9_9GAMM/137-304
E8D9F2_SALMO/137-304
G9EZV6_CLOSG/152-320
B9JF04_AGRRK/138-305
C1I956_9CLOT/81-254
G4LBD2_PSEAI/195-362
H1XSJ2_9BACT/144-311
E4IEK9_ENTFC/83-253
C2DP34_ECOLX/140-307
G2H9U6_9DELT/152-319
B9BSB9_9BURK/133-300
E1V3W8_HALED/210-377
D0G810_PSEVI/19-180
H4SEC6_ECOLX/347-514
A1VAG7_DESVV/176-343
E6ABW5_ECOLX/218-394
Q0SXZ6_SHIF8/141-308
E8HEN6_ECO57/206-366
C6RTW1_VIBCL/146-306
C6S0J3_VIBCL/194-361
A5W4Q0_PSEP1/22-188
Q72WE6_DESVH/197-364
H4HVL2_ECOLX/8-175
G9ACW4_RHIFH/214-381
B2TFZ7_BURPP/340-508
A3H197_VIBCL/205-371
Q12PM0_SHEDO/134-301
H0MMD6_SALMO/111-281
C4UGI8_YERRU/114-281
A3PHV0_RHOS1/146-297
H1D965_9FUSO/153-321
F4VU80_ECOLX/8-175
G0DIS3_9GAMM/179-346
A1ZYD6_9BACT/156-323
A4QD21_CORGB/152-235
C3RC32_9BACE/156-323
G9VTY7_SALMO/141-308
Q8XZY4_RALSO/136-303
B4WAR9_9CAUL/144-311
E2Z5R2_ENTFL/106-280
F0JIF1_DESDE/137-304
E8QW45_HELPW/136-303
C3X424_OXAFO/216-383
H4W6C9_ECOLX/218-394
G5VJH2_ECOLX/218-394
H4PQC1_ECOLX/186-357
E1YS32_9BACE/143-310
D2TSP3_CITRI/189-360
Q4MP72_BACCE/237-405
G5HZS1_9CLOT/323-491
H5HT74_ECOLX/187-354
A4TUG5_9PROT/119-286
F6DQ79_DESRL/147-314
G2SMS7_LACRR/112-284
B3EAG2_GEOLS/144-311
D6Y872_THEBD/162-245
E5W0F7_9BACI/369-537
F8FZ31_PSEPU/337-505
C9QFU5_VIBOR/194-361
F7LYD3_9BACE/157-324
G7TN71_VIBCL/130-296
I0BU71_9BACL/392-560
F0GG52_9BURK/1-49
E1YDU8_9DELT/520-687
E4PDB2_ECO8N/145-312
H4PS77_ECOLX/140-307
G7UPC2_PSEUP/233-400
Q185K2_CLOD6/135-309
G7FVE9_9GAMM/129-296
G0D7W2_ECOLX/136-303
E4U2Y2_SULKY/133-300
D7JJI0_ECOLX/4-171
G7BAZ3_VIBCL/123-290
G0SNH2_VIBMI/145-309
D8K9Q4_NITWC/10-177
Q82Z59_ENTFA/75-246
A9MWE4_SALPB/111-281
E7XLU6_SALMO/151-317
H4K6L9_ECOLX/272-440
H5E6I6_ECOLX/272-440
F7JKP7_9FIRM/120-280
E8YSD4_9BURK/347-515
E2QP87_ECOLX/145-312
H7X1M8_CAMJU/136-303
G5ZVZ6_9PROT/144-308
Q5WE88_BACSK/350-518
G2IXX8_PSEUL/145-311
Q0F1M6_9PROT/142-309
A4XRJ5_PSEMY/191-362
G7WBC5_DESOD/158-324
Q1INE5_KORVE/145-312
H7E7E5_SALHO/102-278
F5HWJ4_ACIBA/140-307
B2JL52_BURP8/327-495
F4LT62_TEPAE/142-310
Q1ILH5_KORVE/144-311
E8NQM1_SALET/221-397
H0MKW4_SALMO/331-499
C7WS43_ENTFL/117-287
G8SPK6_BRUCA/142-305
A1SB73_SHEAM/141-308
A1ATN1_PELPD/152-320
E6VR62_DESAO/143-310
Q748T6_GEOSL/144-312
B4BPT2_9BACI/28-195
E7XQN4_SALMO/137-304
B9AZ42_9BURK/171-338
C3LUK4_VIBCM/194-361
G8PRK6_PSEUV/148-315
C3CDM0_BACTU/149-315
H0MIZ0_SALMO/106-279
B3YG92_SALET/137-304
C3WIT0_9FUSO/265-433
E2Y3D9_ENTFL/127-297
E8TS77_ALIDB/202-369
H0JEK8_9PSED/328-496
F4GKQ8_SPICD/190-357
F2IND0_VIBCL/141-308
G6IFV1_9DELT/142-309
G9VNW0_SALMO/381-548
F8C8C7_MYXFH/142-308
G7WI94_DESOD/313-481
H4S095_ECOLX/272-440
E1QL94_DESB2/145-312
Q2SB11_HAHCH/192-363
D7DHQ8_METS0/331-499
F3Z1R2_DESAF/144-311
A7INM4_XANP2/142-306
F8GJV2_NITSI/208-375
G1VVC5_9FIRM/99-275
E2ZQI6_PSEAI/131-297
H1N3U6_9PLAN/143-310
H0Q9Z1_ECOLI/327-491
D0ABM3_ENTFC/83-253
E7ZR61_SALMO/206-366
D4FYJ3_BACNA/368-536
E1HHF7_ECOLX/272-440
F4VBZ0_ECOLX/13-180
F8CRY7_MYXFH/127-294
G1YNN1_ECOLX/301-465
D4KII0_9FIRM/333-501
G2BGT1_ECOLX/141-308
C4XID2_DESMR/48-207
C2DLY9_ECOLX/218-394
F9AL03_VIBCL/145-309
A4GAL5_HERAR/179-346
H5VNV4_SALSE/137-304
Q1LRW0_RALME/148-315
C3GJT5_BACTU/308-476
G8X8W1_FLACA/141-308
F6GCL3_LACS5/1623-1790
I0VCH0_SHIFL/206-366
G5MR41_SALET/141-308
G9EAY3_9GAMM/149-316
H5PBU1_ECOLX/140-307
C7LXR5_DESBD/8-175
F1Z7N6_9SPHN/113-279
G6XVL5_RHIRD/145-312
H3KSS2_ECOLX/381-548
D5C7V2_ENTCC/8-175
F3LGG8_9GAMM/147-311
C4KCC3_THASP/192-359
F9BQJ5_VIBCL/193-360
E9U2V7_ECOLX/218-394
A3EPS2_9BACT/5-172
G2F8U5_ECOLX/141-308
E5UUF4_9BACE/143-310
G5UC86_ECOLX/272-440
D4XDG0_9BURK/136-303
Q1D2C7_MYXXD/408-576
E1CYU8_VIBPA/137-304
G8Q740_PSEFL/196-363
A2RZ50_BURM9/316-484
F2JXX2_MARM1/144-311
E9TCM6_ECOLX/140-307
E1WXJ1_BACMS/203-370
Q2IHE3_ANADE/149-316
D5MF29_9BACT/144-311
G9YKM5_9FIRM/197-365
A8MHR4_ALKOO/143-311
C5NAM8_BURML/294-461
Q3SF90_THIDA/136-303
G7B698_VIBCL/132-299
B0TK38_SHEHH/152-319
H0MSN6_SALMO/140-307
B2TQE5_CLOBB/318-486
E9W4W8_ECOLX/13-180
D4WXQ6_BACOV/95-262
H7DS45_9FIRM/331-499
F3VCK1_SHIDY/141-308
B6IQ42_RHOCS/142-309
B2NRJ9_ECO57/187-354
A1F413_VIBCL/132-298
A8S2W9_9CLOT/308-377
D4JBC5_9FIRM/137-305
G4A681_AGGAC/13-175
H4N1H9_ECOLX/218-394
E3GAA9_ENTCS/224-400
A3N590_BURP6/146-313
A6C8P5_9PLAN/146-313
O87452_VIBCL/1-97
F3J5L2_PSEAP/148-315
E3GPV8_EUBLK/154-322
D6SMJ7_9DELT/726-891
G7TUD0_VIBCL/144-311
G0CA99_XANCA/127-291
C3Q8D1_9BACE/133-300
G9RHM1_9ENTR/206-366
C2CBI1_VIBCL/132-298
G9V5E8_SALMO/187-354
B6AQE9_9BACT/158-325
Q6N6M2_RHOPA/140-307
A3J8E2_9ALTE/205-372
F4GUW8_PUSST/133-300
Q15NZ0_PSEA6/258-425
G5WA15_ECOLX/272-440
A7HXV1_PARL1/142-306
E8B0G3_SALMO/331-499
H4LYX4_ECOLX/141-308
I0JWA2_9BACT/134-301
E2K4F2_ECO57/8-175
E8H541_ECO57/136-303
G9VT41_SALMO/140-307
H3P7Y1_BRUAO/142-305
G2TJ81_BACCO/26-86
B1ZC37_METPB/162-329
Q2LVX8_SYNAS/148-314
E6RSB4_CAMJS/136-303
A3K6C8_9RHOB/146-299
A5VAH2_SPHWW/7-174
G5LSA9_SALET/1-64
C9CPE1_ENTCA/78-249
H5W6E0_SALEN/8-175
B5BAU8_SALPK/137-304
B7UHE6_ECO27/381-548
Q63SA1_BURPS/144-320
G6DYX2_9GAMM/10-177
E7UDK0_ECOLX/272-440
G4F956_9GAMM/135-302
G0DY91_ENTAK/381-548
E8FCQ8_SALMO/151-317
G5QIJ3_SALRU/13-180
H5GVI8_ECOLX/187-354
E1S1A4_ECOUM/187-354
A0KE50_BURCH/146-313
A9ATR7_BURM1/11-178
E1IN85_ECOLX/136-303
D5WAA3_BURSC/165-336
Q15Q61_PSEA6/194-361
D1RS34_SEROD/206-373
C4UFL9_YERRU/185-352
I1DI45_9VIBR/194-361
F3IWL4_PSEAP/140-307
B0TME3_SHEHH/129-295
D7Z763_ECOLX/330-494
D7CMT1_SYNLT/385-553
C1HIQ4_9ESCH/272-440
C2TYP4_BACCE/237-405
E6VTH3_DESAO/137-304
G2TD61_RHORU/146-313
B0RNM6_XANCB/367-535
D6Z204_DESAT/137-304
B4EB00_BURCJ/335-503
C9Q5E1_9VIBR/141-308
C0D6Q8_9CLOT/149-316
G5U7G4_ECOLX/8-175
D5WX04_BACT2/342-510
G6I5H4_9FIRM/170-339
B5ER80_ACIF5/201-368
C8X5E7_DESRD/138-305
I0K6E4_9BACT/151-318
C5ND38_BURML/144-320
F0FZ00_9BURK/1-128
A7M0L7_BACOV/153-320
D4MFQ6_9ENTE/75-245
G7R5A6_ECOC2/218-394
E8RH05_DESPD/482-649
D6IU69_ECOLX/376-543
D7I672_PSESS/141-308
D2QM91_SPILD/150-317
Q3Y233_ENTFC/98-270
F5KGE8_PSEAI/146-313
C3KAM2_PSEFS/153-320
A7HIM1_ANADF/175-342
H2IYP0_RAHAC/206-373
E3IS38_DESVR/143-310
A6G687_9DELT/165-332
D3PD88_DEFDS/135-302
A9BRG0_DELAS/185-355
C4U4K4_YERAL/388-555
D7XYH6_ECOLX/206-366
E5CGR1_9BACE/157-324
A2PNL2_VIBCL/281-449
D8A2K6_ECOLX/136-303
C7PDJ9_CHIPD/150-316
E1NK67_9LACO/10-181
Q2N2N9_AERHY/129-296
B1LTN2_METRJ/137-303
Q2IJE6_ANADE/146-313
Q3J9N7_NITOC/146-313
B0GHN9_YERPE/8-175
A9L3G1_SHEB9/153-320
F3DNV2_9PSED/2-152
G7EG16_9GAMM/141-308
C6Z2U9_9BACE/154-321
A6ERM4_9BACT/151-318
C2IR79_VIBCL/132-298
H3KXA5_ECOLX/147-314
G9YYY2_9ENTR/279-447
H3N306_KLEOX/323-487
Q9EYR4_LEGPN/1-125
C6C6A6_DICDC/141-308
A3YN04_CAMJU/136-303
D2DXW7_9BACT/136-303
B1ESM3_BACAN/308-476
E8CPM1_SALMO/8-175
C8T692_KLEPR/13-180
Q8A514_BACTN/142-309
E7TXE0_ECO57/187-354
C1HKA1_9ESCH/13-180
C9QPL9_ECOD1/136-303
F2LR48_BURGS/326-494
E2Y7L8_ENTFL/75-245
B1EF18_9ESCH/381-548
A6AVB5_VIBHA/147-314
Q167J1_ROSDO/146-299
E1EHC2_VIBPA/22-189
D2YN46_VIBMI/137-304
D8EHX3_ECOLX/272-440
H1PW17_9FUSO/270-438
D1Q0R8_9BACT/142-309
Q8Z504_SALTI/151-317
F0EB68_9PSED/331-460
G5NM57_SALET/106-279
E1YAB3_9DELT/198-365
E1YDE6_9DELT/148-315
E6NIX4_HELPK/136-303
H5E539_ECOLX/347-514
G6BCN8_CLODI/330-498
B5ECV2_GEOBB/243-411
F5RCW9_9RHOO/139-306
F9Y3S7_9RHOB/152-304
E7VMX0_SALMO/140-307
E2QQX0_ECOLX/272-440
A9ICI6_BORPD/241-409
D1F1W7_BRUML/144-308
H6L3Y5_SAPGL/236-402
D1EJJ4_9RHIZ/144-308
A9KX38_SHEB9/293-461
D7AU39_THEM3/110-278
Q46UU9_CUPPJ/164-332
E3G5L2_ENTCS/140-307
F3DJD5_9PSED/23-112
H4RZQ2_ECOLX/187-354
O30349_RALSL/146-313
E4VT79_BACFG/2-106
G6I9G2_9FIRM/273-441
F2LQV9_BURGS/141-308
F3EIA1_PSESL/144-311
H4ZII2_ECOLX/262-430
Q2II48_ANADE/143-310
Q4ZQT1_PSEU2/131-297
A9K674_BURML/132-299
D8NY03_RALSL/146-313
F3ID64_PSESL/141-308
F3HFL4_PSEYM/144-311
E2YL24_ENTFL/82-252
D0X5K7_VIBHA/146-306
A4JLP4_BURVG/163-330
C7L3W0_ACEPA/142-307
B8FZ22_DESHD/145-312
H3KB11_9FIRM/84-252
D5VGL3_CAUST/142-306
B2VKR1_ERWT9/207-374
Q18CQ7_CLOD6/336-504
G6E168_9GAMM/153-320
G5RLV6_SALET/186-355
E7P3C9_PSESG/146-313
H0N846_SALET/187-354
E9WGR5_ECOLX/145-312
G0JGB0_YERPE/206-373
H2CCN9_9LEPT/72-238
A3WRQ9_9BRAD/120-287
G5U177_ECOLX/347-514
H4SVZ2_ECOLX/381-548
G9XTD6_DESHA/145-312
G2ZR48_9RALS/146-313
D7ZNB3_ECOLX/206-366
H4NLR4_ECOLX/327-491
B4BM50_9BACI/258-426
Q81PP1_BACAN/308-476
H3M445_KLEOX/206-366
B3A6X2_ECO57/381-548
Q6LG34_PHOPR/195-362
A3I094_9BACT/16-183
E9XPX3_ECOLX/218-394
Q72WN2_DESVH/169-336
D5WXD9_BACT2/328-496
E6FNY1_ENTFL/82-252
E1PKK8_PANVC/342-510
C9XRN0_CLODC/106-279
G5I9S2_9CLOT/144-318
H1C3R8_ECOLX/140-307
E5BWB0_9FUSO/320-488
G4DWK0_9GAMM/60-171
D2ADI9_SHIF2/330-494
NORR_SERP5/188-355
A8MJB2_ALKOO/194-362
D4T2E2_9XANT/219-386
E6PT71_9ZZZZ/136-303
D4PRW7_LISMN/113-284
H8WC02_MARHY/145-312
E9Y134_ECOLX/145-312
C6BB92_RALP1/145-312
H4VVE7_ECOLX/8-175
H0KX70_9FLAO/141-308
G2PP70_MURRD/154-321
D0ZI98_SALT1/206-366
B5WV71_9BURK/142-309
B1JFI4_PSEPW/147-314
A8G004_SHESH/193-360
A5WKY0_MYCTF/159-238
F8CIF4_MYXFH/137-302
A9IS96_BART1/142-305
A4CKT3_ROBBH/483-650
G5MV58_SALET/331-499
F8HB32_PSEUT/144-311
C6XRL0_HIRBI/150-317
H7S7P4_CAMCO/135-302
D5QTK1_METTR/146-313
F7S964_9PROT/362-530
H5BLM3_ECOLX/218-394
Q142Y3_BURXL/38-205
B2ILN3_BEII9/352-520
F5R9U2_9RHOO/353-521
B1GM39_BACAN/148-316
E3XPM3_ECOLX/206-366
A8TL86_9PROT/142-306
F3EXM0_9PSED/218-385
F3LHH6_9GAMM/14-181
C2TAX8_BACCE/157-325
D0I453_VIBHO/129-296
D0AL76_ENTFC/110-282
I0YC96_9BURK/144-311
E9U711_ECOLX/141-308
G5HY74_9CLOT/83-251
E9SRK0_CLOSY/329-497
A6ECA4_9SPHI/139-306
Q1NR68_9DELT/182-349
G2D6J8_ECOLX/140-307
E8EN98_SALMO/151-317
D3MR46_9FIRM/214-381
G1USK7_9DELT/143-310
B1LI82_ECOSM/186-357
B3CQ63_ORITI/141-308
E9U7C2_ECOLX/186-357
A8AN60_CITK8/144-311
G7F1Q7_9GAMM/129-296
B1L1M4_CLOBM/205-373
H3T3F0_PSEAE/21-85
G1ZI65_ECOLX/206-366
Q7DK52_PSESX/1-42
C7PLE1_CHIPD/165-332
B1FAS9_9BURK/146-313
D6HW69_ECOLX/8-175
C4XRF4_DESMR/138-305
E9YTC2_ECOLX/212-379
A1APE4_PELPD/268-435
H5D5U5_ECOLX/347-514
G7ZBR9_AZOL4/161-328
B9B8A1_9BURK/150-317
D9PJK1_9ZZZZ/188-355
G7BPR6_VIBCL/145-309
A6GBW9_9DELT/223-397
NORR_SALHS/187-354
G5FJN2_9CLOT/342-510
C2YHZ1_BACCE/80-250
C9PCL3_VIBFU/18-185
H4YIY0_ECOLX/347-514
E8FQ50_SALMO/106-279
H6KTX7_TREPD/143-310
G5NKL8_SALET/142-309
Q57RS4_SALCH/331-499
E3I410_RHOVT/327-495
A7ZPT4_ECO24/347-514
F2LIX1_BURGS/329-497
G6BR30_CLODI/140-306
F5RK40_9FIRM/275-443
H3K8N8_9FIRM/93-266
D0YW68_LISDA/184-351
E7PPA4_PSESG/347-515
B1M545_METRJ/291-458
F7NUD4_9GAMM/10-177
Q4MQI7_BACCE/149-315
F3WLJ4_SHIBO/117-284
B0RR36_XANCB/125-292
D5C0J3_NITHN/147-314
A9ADD2_BURM1/144-316
F1XVF3_ECO57/381-548
G7RSM6_ECOC1/381-548
D8NZS6_RALSL/145-312
B3ZZJ5_SALNE/13-180
C7KJS1_ACEPA/142-307
A3I1G6_9BACT/157-324
C2PFX7_BACCE/308-476
Q02DJ8_PSEAB/144-311
C8WYS9_DESRD/142-309
C9YE96_9BURK/268-435
H6PUD5_RICP3/143-306
H5B8R7_ECOLX/8-175
E3BMW1_9VIBR/313-481
A4SNJ8_AERS4/8-175
Q62DR4_BURMA/167-335
Q21TU6_RHOFD/117-282
C4IHA4_CLOBU/334-502
C7RUA1_ACCPU/146-313
Q8X2J3_ECO57/340-507
G4C8W5_SALIN/140-307
E7U892_ECOLX/272-440
G7AVB8_VIBCL/132-299
Q50881_MYXXA/1-95
G5VSV0_ECOLX/381-548
H6SJ15_RHOPH/345-513
G2AB38_ECOLX/218-394
C4XRD5_DESMR/150-317
D2MIN6_9BACT/1-117
B6JLT7_HELP2/136-303
B5JIF1_9BACT/154-321
Q24QW1_DESHY/345-513
Q7W6D0_BORPA/143-310
G6B2K7_CLODI/125-298
H0LGB6_SALMO/187-354
Q7MXY0_PORGI/144-311
H5E051_ECOLX/327-491
E0QYS0_ECOLX/8-175
D5RQ43_9PROT/142-309
G5NTU7_SALET/13-180
B2NTY2_ECO57/272-440
A0L2M4_SHESA/154-320
B9X3A4_BORBG/145-312
C9XAP8_SALTD/102-278
C2H6V7_ENTFL/122-294
C5ZQ29_BURPE/173-341
D4Z3I1_SPHJU/150-317
D3GSY3_ECO44/141-308
F3C8R3_PSESG/1-88
E1HMP7_ECOLX/141-308
H4RVQ9_ECOLX/8-175
G9SQ66_ENTFC/84-256
F8ZII1_VIBCL/205-371
A5W5F4_PSEP1/305-472
A1V9J8_DESVV/143-310
F3JK46_PSESX/1-162
STC_CLOBE/324-492
E3PTF6_CLOSD/210-378
H1ZCI9_9FLAO/145-312
D3S8X5_THISK/210-377
D6JFZ8_ECOLX/186-357
G4DGW1_9GAMM/139-306
A7H6I2_ANADF/143-310
F9A4K5_VIBCL/193-360
E9T8Y4_ECOLX/218-394
D0ZP67_SALT1/102-278
Q8R5T4_THETN/163-329
D8EXK4_9DELT/1-151
E3XHK5_ECOLX/218-394
B0KN05_PSEPG/141-308
E3DBK7_ERWSE/136-303
E4VU28_BACFG/129-296
F8AA70_THEID/151-318
G0BBU7_SERSA/342-510
B6ZT34_ECO57/186-357
C6E5H3_GEOSM/143-310
G7WBW5_DESOD/267-435
G7EHW1_9GAMM/167-334
C0A2X1_9BACT/148-315
Q0C0N5_HYPNA/142-306
B8KMZ6_9GAMM/146-313
B2JUW4_BURP8/146-313
F4DU08_PSEMN/189-356
E9WV39_ECOLX/136-303
F4SG63_ECOLX/145-312
A8KI48_BURPE/325-493
Q02FU6_PSEAB/149-316
C5VR21_CLOBO/40-207
E8RE13_DESPD/140-307
G9T9N1_SALMO/151-317
H8XCP6_BACAM/368-536
H4SR79_ECOLX/48-208
C2UWI0_BACCE/237-405
G4K8A8_9RHIZ/142-305
D6D1T8_9BACE/133-300
C0Y9T0_BURPE/143-310
E6PMT2_9ZZZZ/1-54
A3NFI7_BURP6/149-315
E0FGA6_ACTPL/79-241
A5W2Q2_PSEP1/138-305
A3QHK0_SHELP/177-344
B1JTC2_BURCC/335-503
D1JYK1_9BACE/15-182
B7LYW5_ECO8A/125-295
H1I0H3_9BACI/153-319
F9EPX4_FUSNU/1-162
H1FQV0_ECOLX/145-312
G5FB66_9CLOT/167-332
F1ZLA3_ECOLX/187-354
F4C240_SPHS2/140-307
C9XPT1_CLODC/328-496
H1E7Z7_ECOLX/218-394
B0H0B0_YERPE/137-304
F4MU27_YEREN/141-308
Q9EYT7_PSEFL/146-313
H3SS43_PSEAE/152-319
D0IWW6_COMT2/146-313
B1FMV3_9BURK/148-315
B6YQF2_AZOPC/15-182
B1GMR5_BACAN/149-245
E8NIZ7_SALET/137-304
G2UFC4_PSEAI/146-313
E1R624_SPISS/322-490
B2SR56_XANOP/127-291
E3PHN8_ECOH1/381-548
D5DPJ7_BACMQ/325-493
G0DY68_ENTAK/187-354
C8X0X1_DESRD/137-304
B0SXF0_CAUSK/142-306
H1ECW1_ECOLX/141-308
H5F448_ECOLX/16-186
E3Y218_SHIFL/287-451
C2CBH9_VIBCL/137-304
Q7UNH5_RHOBA/145-312
C4B1E6_BURML/11-178
I0KT12_STEMA/154-321
A1HPJ0_9FIRM/385-553
E6PVP9_9ZZZZ/144-311
H4FK20_ECOLX/206-366
A4ER77_9RHOB/141-304
G6I964_9FIRM/261-429
E8U1S9_ALIDB/319-487
B9XH13_9BACT/146-273
Q1H0A5_METFK/132-299
Q3SHX3_THIDA/137-304
E3PLM7_ECOH1/186-357
Q50904_MYXXA/143-310
H7EQJ4_PSEST/207-375
H1IJP7_9FIRM/1-64
B7MHE7_ECO45/140-307
F4CDK6_SPHS2/143-310
C6YCN8_VIBCL/5-172
B5V157_BACCE/148-316
D6GED1_9ENTR/13-180
Q5P7Q9_AROAE/143-310
E8JDY0_ECO57/8-175
A1F6U7_VIBCL/144-311
Q2SXY3_BURTA/143-310
E8KPL4_STRSA/79-228
G9XGR7_DESHA/78-245
G9T880_SALMO/106-279
C6YDH7_VIBCL/137-304
C5BEZ8_EDWI9/262-430
D4ZG55_SHEVD/196-363
G8W6E1_KLEPN/140-307
B1TE65_9BURK/136-304
D0SY23_ACILW/142-309
D5DY23_BACMQ/156-324
D0ALD8_ENTFC/109-282
Q0AAS7_ALHEH/140-307
A7AGL7_9PORP/159-326
C2TRZ8_BACCE/157-325
A9GMH5_SORC5/207-374
A7MSV1_VIBHB/26-193
C2ZA16_BACCE/156-324
E4M8Q3_9BACT/13-180
F3CKF4_PSESG/159-327
H8KES0_RICPT/143-306
E2QQ14_ECOLX/136-303
B3I4N1_ECOLX/272-440
C9QJA5_VIBOR/137-304
G9SAU1_CITFR/189-360
G2FYK5_9FIRM/167-292
A3KYI6_PSEAI/27-192
F8X888_ECOLX/111-281
H1Z7Q9_9FLAO/144-311
B3ACJ4_ECO57/136-303
F8G3C9_PSEPU/140-307
F4G9B2_ALIDK/333-501
D6V2V7_9BRAD/120-287
F7KXQ8_9FUSO/151-319
F9ZQ77_ACICS/139-306
Q4ZP97_PSEU2/144-311
F4B0V4_KROS4/158-246
E9T5H5_COREQ/162-247
A1VK76_POLNA/355-523
G7UKH1_PANAN/140-307
G9F133_CLOSG/275-442
D5APH1_RHOCB/165-331
H7C7V3_BRAJA/325-483
NORR_SALSV/187-354
B3CIE2_9BACE/150-317
E1TJ93_BURSG/167-334
D9S4R1_FIBSS/197-364
E6K7V0_9BACT/15-182
F7SWX4_ALCXX/139-306
Q02MQ0_PSEAB/202-370
C7MWY4_SACVD/171-256
F8J9J8_HYPSM/168-333
E1YHP9_9DELT/137-304
H1IMG9_9BACT/217-387
G7WCK8_DESOD/156-324
B3JF07_9BACE/150-317
G9XH68_DESHA/154-322
H5MJP0_ECOLX/272-440
B5C4G5_SALET/221-397
C2WNL9_BACCE/237-405
E7WQN8_SALMO/141-308
Q5NZX3_AROAE/238-405
A8H7Z4_SHEPA/190-357
F3J5C5_PSEAP/144-311
H8MIT1_CORCM/157-324
D3A8V6_9CLOT/109-184
G7ETM1_9GAMM/148-315
E7XY14_SALMO/381-548
G5W8Z5_ECOLX/347-514
H2J2H9_RAHAC/204-371
E1JW79_DESFR/137-304
C5ESD9_9FIRM/167-335
Q7ATJ5_RHILV/177-344
D1F902_BRUML/142-305
G5KVH2_ECOLX/141-308
B5CBH8_SALET/187-354
H1BC94_9FIRM/111-288
D5B3Y2_YERPZ/143-310
A1BCP0_CHLPD/382-549
D4HVN2_ERWAC/27-190
F2FGY2_SALDU/376-543
A0LPQ5_SYNFM/138-305
D8FEV9_9DELT/142-309
Q0VSC9_ALCBS/136-303
B3QIM0_RHOPT/142-306
I1BAT4_ECOLX/262-430
C1DML7_AZOVD/325-492
G9V9J2_SALMO/187-354
A1WUC5_HALHL/122-289
G5NL43_SALET/1-94
E1Y9N8_9DELT/184-351
E6B3Q1_ECOLX/141-308
E8BS73_SALMO/141-308
C4B3X1_BURML/136-304
H4X8X9_ECOLX/381-548
E2ZCY8_9FIRM/306-455
Q5P1N7_AROAE/143-310
D4BE92_9ENTR/140-307
C8TQL3_ECO26/327-491
A3GLS8_VIBCL/280-448
E2XR71_PSEFL/136-303
E7YBL7_SALMO/137-304
F6CS70_MARPP/131-297
G7D8N9_BRAJP/141-308
C2H1X5_ENTFL/82-252
D0S3U3_ACICA/122-289
E4VS38_BACFG/146-313
F3G5D7_PSESJ/29-195
G9YUV3_9FIRM/294-462
C2V344_BACCE/80-250
Q84I63_MYXXA/139-306
F9AUA6_VIBCL/5-172
F4T459_ECOLX/388-555
E7PCC1_PSESG/147-314
C3FLB4_BACTB/237-405
B9Z1M5_9NEIS/138-305
E1VGR4_9GAMM/138-305
Q24R71_DESHY/78-160
F9H5H3_HAEHA/15-177
E7V1Z5_SALTM/381-548
A1VCH9_DESVV/137-304
F3X0S9_9SPHN/102-268
Q9F4H5_YEREN/8-175
E5YAT1_BILWA/340-508
E8AP44_SALMO/8-175
G5QNB8_SALRU/376-543
G4DBX4_9GAMM/150-316
Q0HFK6_SHESM/192-359
A7M514_BACOV/15-182
G2B265_ECOLX/140-307
G3YLK0_9RALS/358-526
H2IIA7_9VIBR/137-304
C9RLJ7_FIBSS/135-298
C5T0Q0_ACIDE/135-302
A1USA5_BARBK/142-305
Q1YI04_MOBAS/139-306
G6IFG8_9DELT/142-309
C4RW63_YERBE/13-180
A8FF01_BACP2/368-536
H1XYH2_9BACT/140-307
E7VBD2_SALMO/221-397
Q398X0_BURS3/171-338
F7JYM8_9FIRM/97-272
E4RC02_PSEPB/152-319
I0AN51_9BACT/136-303
D6CRI7_THIS3/340-507
A9EHS4_9GAMM/152-319
F3IDS0_PSESL/1-145
G2UFC6_PSEAI/131-297
D6GPD5_9ENTR/141-308
F4TYT2_ECOLX/272-440
G1Y8Y5_ECOLX/206-366
D1DJZ0_NEIGO/321-410
E2CCW3_9RHOB/142-306
E1TH49_BURSG/161-329
F7SBF7_9PROT/135-301
A4CAI4_9GAMM/148-315
G2H8P2_9DELT/394-529
B0AJZ8_BACAN/308-476
A8KVB3_BURPE/144-320
D6ZYH3_STAND/142-306
F2NI13_DESAR/144-311
H0RTC8_9BRAD/133-299
E2XJC6_PSEFL/147-314
Q3ABV5_CARHZ/422-590
D7WK14_BACCE/148-316
F5JHA1_9RHIZ/138-305
E8EQS0_SALMO/221-397
E3XKF3_ECOLX/147-314
F5Q458_SHIFL/206-366
Q6FB01_ACIAD/31-197
H2JJG8_9CLOT/142-310
D8H0A9_BACAI/308-476
G9YDA6_HAFAL/196-354
F3RR78_VIBPA/212-378
E8CKV6_SALMO/140-307
G9W1X3_SALET/331-499
H1R3D9_VIBFI/6-173
G0DFA1_9GAMM/129-295
E1INF3_ECOLX/347-514
H4KFZ5_ECOLX/206-366
B7H7B0_BACC4/148-316
F7YNB5_VIBA7/137-304
E7ZIQ1_SALMO/111-281
F4N633_YEREN/323-487
H0J4I2_9GAMM/143-310
D7DJS3_METS0/143-310
B3E548_GEOLS/237-404
H5MEN6_ECOLX/206-366
D4QM28_ENTFC/109-282
B2JJB8_BURP8/137-304
F3H4G8_PSESX/1-120
Q2IEU4_ANADE/140-307
Q1LCZ0_RALME/342-510
E6G9W3_ENTFL/82-252
G9S8I2_9PORP/16-183
C2SUQ6_BACCE/336-504
C9CES2_ENTFC/106-282
A0KH00_AERHH/145-312
H4Y900_ECOLX/140-307
A4J1E1_DESRM/155-323
H3MN02_KLEOX/272-440
I0NDK8_SALET/140-307
E0TAC3_EDWTF/323-491
D9S6C5_FIBSS/214-379
C7W7E7_ENTFL/75-245
G2UP19_MYCTU/150-229
C6BWX2_DESAD/145-312
G9UQU7_SALMO/111-281
A6VRD0_MARMS/208-375
C3MIM4_RHISN/145-312
Q1DFW8_MYXXD/148-315
G9VID5_SALMO/331-499
H1SFW8_9BURK/96-263
H3SWZ3_PSEAE/139-306
A4YW25_BRASO/326-492
B2JMZ9_BURP8/148-315
F1TET0_9CLOT/142-310
E4IUB1_ENTFC/83-253
B3EIP2_CHLL2/161-328
F3I407_PSESF/24-190
A3UX76_VIBSP/147-314
Q64VY4_BACFR/145-312
B0TSM4_SHEHH/153-320
D7ICG3_9BACE/133-300
B8CT92_SHEPW/152-318
B1ITD2_ECOLC/272-440
E8YA35_ECOKO/218-394
G1V177_9DELT/267-435
D7HAS0_VIBCL/145-309
F1Z3X1_9SPHN/143-301
C4SFX5_YERMO/388-555
C4FIX4_9AQUI/140-307
C7U3S4_ENTFL/75-245
G1ZRR3_ECOLX/141-308
F9B649_VIBCL/141-308
C6V1W2_ECO5T/141-308
G9RL52_9ENTR/140-307
E2K5R9_ECO57/136-303
A8GF36_SERP5/8-175
G7QBZ8_9DELT/619-786
Q1PVM8_9BACT/146-313
Q21NY8_SACD2/191-358
E1DQX4_VIBPA/144-311
C9QX30_ECOD1/206-366
E4LUR8_9CLOT/106-232
B3YH38_SALET/141-308
E1WDJ8_SALTS/111-281
F3GGM8_PSESJ/23-116
E1P962_ECOAB/218-394
H5AT00_ECOLX/327-491
E3IQZ5_DESVR/152-319
F4D5U5_HELPX/136-303
B8KP42_9GAMM/21-188
Q39QH6_GEOMG/281-449
D5SWX1_PLAL2/159-326
G8LRM8_9FLAO/13-180
E6K598_9BACT/156-323
C3K7C4_PSEFS/141-308
F0KRY9_YERE3/388-555
H0QFM2_ECOLI/141-308
A4ADU7_9GAMM/140-307
B6AMH9_9BACT/133-300
E2MDG3_PSEUB/310-478
E2WVH0_ECOLX/140-307
A8V0Y0_9AQUI/132-299
B8DQZ7_DESVM/139-306
B7QTR1_9RHOB/146-299
G7A4B4_VIBCL/144-311
H3P7X9_BRUAO/144-311
A8IQ96_AZOC5/375-542
G4LFB0_PSEAI/158-326
B3E4S0_GEOLS/146-313
A1K8A8_AZOSB/230-397
Q21UH8_RHOFD/338-504
B5CFC0_SALET/140-307
F0PBU7_ENTF6/82-252
F9AQF8_VIBCL/132-299
A5G298_ACICJ/362-530
H0M7I1_SALMO/111-281
F6AGD7_PSEF1/207-375
F0E915_9PSED/141-308
C9C2U0_ENTFC/109-282
E5YMA5_9ENTR/143-310
E6PMD4_9ZZZZ/20-187
F8CPL7_MYXFH/151-318
B9KHS5_ANAMF/151-320
G2T6D9_RHORU/220-387
F3R3L4_ENTFL/122-294
H0FA94_9BURK/143-310
G9YRP0_9FIRM/370-538
G6YPD7_9ALTE/314-481
H5A0Y5_ECOLX/187-354
Q13BX2_RHOPS/164-331
G6GC89_9FIRM/325-494
C7LSZ3_DESBD/154-321
D9S1Z4_THEOJ/327-495
D7YWK6_ECOLX/218-394
Q1J1B9_DEIGD/171-258
H5H2T8_ECOLX/218-394
F0JT49_ESCFE/136-303
D4ZII8_SHEVD/146-313
D0LX99_HALO1/201-368
E7U725_ECOLX/340-500
A1VG32_DESVV/223-390
B5RQ99_BORRA/145-312
Q4ESW6_LISMN/150-317
F5K5P5_PSEAI/135-302
Q03E27_PEDPA/128-300
D8C9H5_ECOLX/330-494
C9KUJ9_9BACE/127-294
D3PC17_DEFDS/134-301
C4XCH4_KLEPN/187-354
A5VBE2_SPHWW/251-418
E7J8G7_ECOLX/111-281
H0TH09_9BRAD/369-538
C0QD26_DESAH/141-308
E7ST95_SHIBO/52-220
C7D0D1_ENTFL/122-294
E3Y8P9_SHIFL/140-307
B4UBW5_ANASK/137-304
D8F6T4_9DELT/148-315
A1VHR1_DESVV/197-364
Q39QV3_GEOMG/143-310
H0TX65_9BRAD/164-331
A9ELR7_9GAMM/10-177
E8F3B7_SALMO/187-354
C7JC49_ACEP3/142-307
C9BQD5_ENTFC/82-254
C3F9P6_BACTU/80-250
F3BF07_PSEHA/207-372
D8PCC0_9BACT/145-312
B4TBN0_SALHS/151-317
C3G3V6_BACTU/308-476
C2DUG6_ECOLX/145-312
H4LXP5_ECOLX/272-440
G0EB35_ENTAK/8-175
H4IFB9_ECOLX/272-440
F9ZLV4_ACICS/143-310
E4RIX0_HALSL/541-708
A2SL24_METPP/237-404
B7N6W1_ECOLU/381-548
B3E4M5_GEOLS/147-314
E8RCS5_DESPD/138-305
C5UR25_CLOBO/334-502
B0KF13_PSEPG/135-302
G7SW12_PASMD/14-176
F0LV23_VIBFN/105-272
D6CQE2_THIS3/18-185
NORR_SALA4/187-354
E0GLI2_ENTFL/111-285
E1YNS7_9BACE/132-299
D9VD98_9ACTO/161-246
H5WKU9_9BURK/195-362
B1KMK9_SHEWM/150-317
F3PVN4_9BACE/142-309
A6AJX7_VIBHA/126-293
Q8KVX8_9RHOB/173-341
B7KRF2_METC4/142-306
F0IUV6_STRSA/79-228
C2JGU6_VIBCL/144-311
Q1NLX5_9DELT/137-304
F4DCZ3_AERVB/150-316
Q46XV3_CUPPJ/146-313
Q8CXZ3_ECOL6/215-375
E1U8Z8_LISML/82-254
D1NEC3_HAEIF/1-56
Q2P5E8_XANOM/140-307
E2MJ69_PSEUB/148-315
A0AXY9_BURCH/21-188
G6XVZ4_RHIRD/145-313
E4LNJ3_9CLOT/112-286
Q3A203_PELCD/267-434
G4DKU7_9GAMM/135-302
NTRC_PROHU/141-308
E2ZZ47_PSEAI/27-192
D2TAN4_ERWP6/9-176
A1EKL0_VIBCL/229-395
B5SLU5_RALSL/136-303
Q7P6U0_FUSNV/134-301
F4KQA1_HALH1/154-246
B5BYS3_SALET/187-354
F2FEE0_SALDU/137-304
Q2KJM4_PSEST/195-361
A6D681_9VIBR/142-309
E6BGR2_ECOLX/347-514
D4V0M5_ENTFL/122-294
E1VGH6_9GAMM/138-305
H1L7U2_GEOME/145-312
D0WSV7_VIBAL/142-309
E5V0H9_9BACE/133-300
H4T775_ECOLX/8-175
B4BRI1_9BACI/364-532
E8EEH8_SALMO/381-548
F2AAR0_RHIET/138-305
E8IKS5_ECOLX/8-175
B5Z127_ECO5E/136-303
D0TPD6_9BACE/146-313
B1USR5_BACAN/80-250
G3YMK2_9RALS/148-315
F6CLG0_DESK7/178-346
B3QJ58_RHOPT/322-488
Q3K679_PSEPF/332-499
G7A0W1_VIBCL/146-306
A3GQ25_VIBCL/137-304
Q71XJ3_LISMF/130-297
H8MLZ8_CORCM/93-260
I0MHT9_SALET/106-279
D7CKX4_SYNLT/157-325
G6IBK4_9FIRM/335-503
D9YE93_9DELT/153-321
G0JPM8_9GAMM/144-305
D5SN64_PLAL2/189-356
G1VQA8_9FIRM/106-235
B3D965_BURM1/321-489
A0XX59_9GAMM/142-309
Q46ZL5_CUPPJ/145-312
Q726G6_DESVH/147-314
C6UB98_ECOBR/345-512
B1EQS6_9ESCH/140-307
H5Y7H7_9BRAD/231-398
B6W213_9BACE/143-310
H0MK50_SALMO/221-397
C5T823_ACIDE/144-311
F3YR76_LISMN/82-254
G5RS77_SALET/332-500
B2Q1A5_PROST/213-388
A2WEJ2_9BURK/153-320
B8GP26_THISH/137-304
C2WZX9_BACCE/154-320
H0U8H0_BRELA/149-317
A6C862_9PLAN/136-303
E6NDV1_HELPI/136-303
A2W3A4_9BURK/364-532
G5XG82_ECOLX/187-354
A6E268_9RHOB/149-316
B1Y1U6_LEPCP/346-514
F8Z2W5_VIBCL/194-361
Q1R5L3_ECOUT/186-357
B3IED4_ECOLX/206-366
Q6NAH8_RHOPA/322-488
G9VRZ4_SALMO/137-304
A3P9Q5_BURP0/11-178
C2X5C8_BACCE/343-511
B1Z8F9_METPB/165-332
A8UFP5_9FLAO/301-468
F3JX57_PSESZ/1-133
F0BMZ3_9XANT/146-313
A8A5N0_ECOHS/184-355
D8EXS0_9DELT/3-99
C2PQG5_BACCE/148-316
C4KQQ2_BURPE/137-304
E7ZGD1_SALMO/106-279
D6BCW9_9FUSO/149-315
H5WSV3_9BURK/346-514
F3V9C1_SHIDY/272-440
E9X7W8_ECOLX/381-548
E2Y961_ENTFL/127-297
A2W4L2_9BURK/28-194
A4C6D8_9GAMM/133-300
E3INX0_DESVR/8-175
Q1C920_YERPA/152-319
Q3SG03_THIDA/139-306
A8GEK1_SERP5/378-545
B0KRQ6_PSEPG/143-318
D8H290_BACAI/259-427
B2H5F7_BURPE/150-316
Q2IYF0_RHOP2/339-506
D6Y089_BACIE/335-503
H7DT25_9FIRM/216-384
G5PZP8_SALMO/331-499
Q1LNT6_RALME/263-429
B3HTN2_ECOLX/136-303
G2S7M0_ENTAL/140-307
H3PJG7_BRUAO/144-311
H4SVB9_ECOLX/136-303
Q39SU6_GEOMG/149-316
B7DM41_9BACL/143-309
H1P4Y6_9BACT/151-318
C6BZ70_DESAD/149-316
C6UG67_ECOBR/327-491
A3XRW3_9VIBR/145-312
F6CPT1_DESK7/257-424
G2L750_PSEAI/139-306
G8Q1J4_PSEFL/141-308
Q7BTB3_PSESG/12-175
A0LYP8_GRAFK/141-308
H5SMQ2_9BACT/139-305
F2ZUB1_9PSED/125-292
A9H5T0_GLUDA/216-383
H4U5V4_ECOLX/136-303
B3IJG6_ECOLX/186-357
A4JPQ9_BURVG/191-358
Q3EJE4_BACTI/170-336
E6BGY2_ECOLX/136-303
E2XVY7_PSEFL/146-313
C2UES9_BACCE/308-476
G6E311_9GAMM/141-308
C2HRH0_VIBCL/229-395
A0LHF1_SYNFM/166-333
F3FNM9_PSESX/149-241
D6IUL4_ECOLX/272-440
H4KFC0_ECOLX/301-465
F3IYG2_PSEAP/29-195
G9EA28_9GAMM/135-302
G9V5C8_SALMO/381-548
Q0AWA7_SYNWW/348-516
C6E281_GEOSM/140-307
B5XV74_KLEP3/381-548
H5VHM7_SALSE/111-281
C2RY77_BACCE/148-316
A6TX18_ALKMQ/279-447
G2FDD8_9GAMM/144-311
B3HAM1_ECOLX/272-440
H1TWK9_9BACT/141-308
B7L588_ECO55/206-366
H8LYM4_SALTM/123-290
E4R623_PSEPB/305-472
Q6AL05_DESPS/339-507
G1ZYY8_ECOLX/48-208
G8MH41_9BURK/137-305
A9DGG1_9RHIZ/145-304
B9M793_GEOSF/140-307
A3ZLN4_9PLAN/144-311
A3EQP7_9BACT/139-306
I1ADK9_PSEAI/195-362
D3GZN9_ECO44/186-357
C0QPW4_PERMH/131-298
A3TXA4_9RHOB/146-299
F9BSK0_VIBCL/193-360
Q8L387_9PSED/274-441
Q2LUK9_SYNAS/1-31
C2DRN9_ECOLX/8-175
A5KYN3_9GAMM/144-311
G5YKJ2_ECOLX/187-354
B1TGA9_9BURK/172-339
C3GVR1_BACTU/157-325
C5ES25_9FIRM/300-467
G9F5C8_CLOSG/342-510
I1DWW3_9GAMM/10-177
Q6L927_PSESL/1-32
B1T1U6_9BURK/161-329
E9XCX4_ECOLX/136-303
Q9A389_CAUCR/144-311
C0X332_ENTFL/82-252
G9QDU6_9BACI/28-141
Q1RCN8_ECOUT/330-494
D8GNT3_CLOLD/154-322
B8DMR2_DESVM/103-269
E7JX60_SHISO/8-175
G7WHT3_DESOD/388-555
E6SS35_BACT6/151-318
H7D733_9CLOT/20-107
Q9ZHH9_9BURK/226-393
Q887L2_PSESM/193-361
A3W9Z3_9SPHN/147-314
C3BFD1_9BACI/149-315
D5C597_NITHN/141-308
B6IRY6_RHOCS/120-287
A6C0D3_9PLAN/144-311
E8GUJ7_SALMO/151-317
C5AMV1_BURGB/9-176
G9ZAI3_9ENTR/150-316
G0ADT1_COLFT/1-104
D0LFQ8_HALO1/158-325
H4JPK3_ECOLX/145-312
D8PI58_9BACT/155-322
H4IMJ0_ECOLX/218-394
A3LGC1_PSEAI/144-311
C9PJJ2_VIBFU/190-357
Q4MW83_BACCE/331-499
A6V7C8_PSEA7/195-362
C3Q8L0_9BACE/133-300
F5RGB0_9RHOO/168-334
F4NGM3_9ENTR/149-316
H4TSG7_ECOLX/272-440
G4D701_9FIRM/166-334
B8FDW1_DESAA/146-313
H8FST8_RHOMO/223-390
A0KYY7_SHESA/205-368
H5VK87_SALSE/221-397
Q89EF5_BRAJA/146-313
F4TY98_ECOLX/187-354
Q1ZGM0_9GAMM/343-504
D8EKX0_ECOLX/330-494
D6D5M9_9BACE/146-313
C3AGP8_BACMY/155-323
D4MRZ2_9FIRM/1-64
A6DPS3_9BACT/162-274
Q5P6N3_AROAE/96-263
C7LQV5_DESBD/337-504
G4QNQ9_GLANF/139-305
A6DA11_9PROT/129-295
A6C276_9PLAN/149-316
E8CI56_SALMO/111-281
H4QQT2_ECOLX/140-307
C4HGM1_YERPE/8-175
E7WJF2_SALMO/137-304
F4VK57_ECOLX/186-357
A7TD34_NEMVE/90-210
E1YZ75_9BACE/133-300
A3LFB5_PSEAI/334-500
I0A6M0_SALET/102-278
Q31ZZ8_SHIBS/13-180
H7EBA6_SALHO/376-543
D0LXC8_HALO1/138-305
Q32A39_SHIDS/140-307
F5M384_RHOSH/128-295
B5EA16_GEOBB/143-311
Q6L8W7_PSESX/1-32
G8W531_KLEPN/141-308
C9YHI8_CLODR/129-302
H4X8A7_ECOLX/136-303
D0LTN0_HALO1/140-307
E2NXU4_PASHA/11-173
Q66AD4_YERPS/306-470
A6XY69_VIBCL/137-304
F3FF33_PSESX/255-347
Q1K388_DESAC/341-509
D8ALR7_ECOLX/140-307
Q2T371_BURTA/365-533
E3Z8F8_LISIO/82-254
D6JR13_ACIG3/244-411
Q47XM9_COLP3/10-177
H5VP87_SALSE/8-175
H8D822_ECOLX/327-491
D4WMP7_BACOV/142-309
Q83UH2_PSEVI/1-51
G6IEI3_9DELT/189-356
Q0B6I1_BURCM/146-313
B8CHG3_SHEPW/140-307
A8LSK9_DINSH/146-296
A5VZ85_PSEP1/193-361
D4C2B4_PRORE/143-310
F8CR44_MYXFH/734-901
E8CRX0_SALMO/187-354
Q6FFD3_ACIAD/140-307
D7IDC9_9BACE/157-324
A8RHA5_9CLOT/225-391
E8BVW1_SALMO/111-281
B2FQH9_STRMK/225-392
B5PJQ9_SALET/140-307
H4YCY9_ECOLX/218-394
H4K1P2_ECOLX/301-465
H7CIW2_LISMN/113-284
C2UQ53_BACCE/157-325
H4L5L0_ECOLX/140-307
A9K3S1_BURML/11-178
Q1Z166_PHOPR/140-301
A1F3A2_VIBCL/205-371
H5VUZ9_SALEN/151-317
H7CM85_LISMN/82-254
C0ZBK7_BREBN/158-326
D4XDN5_9BURK/142-309
D7HK23_VIBCL/229-395
Q53236_RHOSH/120-287
I0E900_HELPX/136-303
Q0AYU1_SYNWW/350-518
G7FDJ0_9GAMM/129-295
H1ETI9_ECOLX/141-308
B3QKR1_RHOPT/146-313
H4JAE4_ECOLX/145-312
F7M9D7_9BACE/141-308
B8E449_SHEB2/293-461
F4MUS1_YEREN/1-64
F4U4Z3_ECOLX/218-394
B7VPM7_VIBSL/205-371
D5MV29_BACPN/13-156
H4RVN6_ECOLX/206-366
G9XK71_DESHA/155-322
C1F7D7_ACIC5/141-308
C6W3G6_DYAFD/15-182
Q2IMT1_ANADE/249-416
A7H7M4_ANADF/157-315
C6E5M3_GEOSM/142-309
B6QZA9_9RHOB/120-287
Q095S7_STIAD/235-400
D2NM31_ECOS5/272-440
D6ICE2_ECOLX/187-354
H1HFC3_FUSNU/134-301
C6BMC4_RALP1/328-496
F4UBG7_ECOLX/145-312
C1FL71_CLOBJ/232-400
A1ZI55_9BACT/139-306
G7RQU9_ECOC1/149-316
A8ZTX6_DESOH/280-447
G2ZE01_LISIP/150-317
D4VJ03_9BACE/15-182
G9SCW8_CITFR/327-491
F3LFQ7_9GAMM/142-309
H3KMR1_ECOLX/8-175
E0GHC2_ENTFL/127-297
Q898A9_CLOTE/273-441
A3NXS0_BURP0/143-310
A6TCG8_KLEP7/137-304
E7ZAW3_SALMO/381-548
D4JAE1_9FIRM/153-321
F4SU06_ECOLX/4-173
A6WUE1_SHEB8/154-320
Q13M09_BURXL/352-520
G5RUX1_SALET/13-180
H8MKF7_CORCM/148-315
F8DUP8_ZYMMA/142-305
H5WHC3_9BURK/368-536
Q885K9_PSESM/207-375
C5N8Y2_BURML/150-316
F8XSN9_9GAMM/1-34
E8LQ00_9VIBR/279-447
E1YGU7_9DELT/136-303
G5RUY5_SALET/1-72
B0KL98_PSEPG/332-498
B1ZEI4_METPB/314-481
A4BTX3_9GAMM/139-306
E3GKF7_EUBLK/157-325
E7PL45_PSESG/204-372
F2EV87_PANAA/8-175
C8UET5_ECO1A/381-548
G6BZ68_CLODI/130-304
C2J8R7_VIBCL/229-395
F3IYM3_PSEAP/106-273
G9Q9K5_9BACI/331-499
A1W599_ACISJ/144-311
A1ELP3_VIBCL/5-172
Q2BI29_9GAMM/131-297
G0GBH0_9SPIO/133-299
D4CAL6_9CLOT/136-303
B0KUG9_PSEPG/147-314
F4UEQ7_ECOLX/186-357
C2IHX8_VIBCL/229-395
E8YAF8_ECOKO/347-514
A3QAN0_SHELP/192-359
C2JN59_ENTFL/127-297
C9YRC3_CLODR/106-279
G0GTG5_KLEPN/13-178
B5JSW5_9GAMM/145-312
H0H5L3_RHIRD/138-305
H0M6J2_SALMO/8-175
Q1YI02_MOBAS/142-306
G5N8I6_SALET/200-376
Q13KB8_BURXL/99-266
A5ZD63_9BACE/147-314
G9A5K3_RHIFH/139-306
E7XXZ4_SALMO/187-354
Q1ZL80_PHOAS/141-308
B9KFM6_CAMLR/136-303
F3G722_PSESJ/68-236
E8H626_ECO57/381-548
C2WYB2_BACCE/149-315
D0YZ88_LISDA/128-295
D5MMS4_9BACT/151-318
A9ICH8_BORPD/249-417
G7WF74_DESOD/140-307
Q5R095_IDILO/171-332
C3A0X4_BACMY/149-315
G8MN32_9BURK/144-311
G2LRZ3_9XANT/139-305
D4WY73_BACOV/133-300
A4J5E8_DESRM/386-554
Q92Q87_RHIME/142-306
D7H8D7_VIBCL/219-385
D4J6A7_9FIRM/197-365
Q6L8Y3_PSESY/1-32
B7CVX2_BURPE/173-341
E6WJA4_PANSA/381-548
B4SBH8_PELPB/155-323
B5NDW2_SALET/111-281
H1EIB7_ECOLX/8-175
C4ARD6_BURML/282-449
C6U6T4_BURPE/316-484
F0JDN5_DESDE/143-310
C4UYS9_YERRO/301-465
C7CNF3_ENTFL/1-75
F5IKF3_ACIBA/142-309
H7UJW0_CAMCO/135-302
A2S2G4_BURM9/136-304
C9USK3_BRUAO/144-308
E9VWZ5_ECOLX/8-175
C6W352_DYAFD/380-547
G5NH66_SALET/376-543
I0MJY0_SALET/331-499
G9YDI3_HAFAL/15-182
Q8FE92_ECOL6/272-440
D8GIJ1_CLOLD/274-442
B5N9Y1_SALET/13-180
A1VCH1_DESVV/143-310
A6D4R1_9VIBR/270-438
D4WZ45_BACOV/15-182
B0K1I3_THEPX/133-305
G2D9Z7_9GAMM/145-312
F7RTW9_9GAMM/293-461
E0EXQ4_ACTPL/79-241
B2H4W2_BURPE/141-308
Q1LH42_RALME/137-305
E1YGC2_9DELT/202-369
E7B3R3_YERE1/388-555
E8EZN7_SALMO/141-308
C2YRD5_BACCE/170-336
H4X7P4_ECOLX/347-514
B3ALT3_ECO57/143-310
Q6L8W3_PSESJ/1-32
H4KKY6_ECOLX/381-548
G1UX37_9DELT/145-312
B9NKH7_POPTR/1-59
Q5FTQ0_GLUOX/142-306
H4M965_ECOLX/206-366
Q1Z842_PHOPR/363-530
D6TI50_9CHLR/140-311
B1FV69_9BURK/161-329
A6G0X1_9DELT/25-192
D7XKK1_ECOLX/218-394
B9BVP1_9BURK/146-313
A1VV58_POLNA/187-355
E8ATQ9_SALMO/187-354
E8F4J8_SALMO/106-279
G6BHI5_CLODI/106-279
G5H7S0_9BACT/145-312
D2TZ85_9ENTR/10-177
F5L304_9BACI/467-636
H8JYV0_VIBCL/280-448
B9KUM5_RHOSK/193-361
E9TPD3_ECOLX/330-494
H4V8C7_ECOLX/123-290
E3PU01_CLOSD/273-440
G7F0S2_9GAMM/207-372
H1B7Z6_9FIRM/109-259
B5CK61_SALET/141-308
Q1DD46_MYXXD/142-309
A6DP57_9BACT/326-476
D6SKH7_9DELT/196-363
E8RF62_DESPD/146-313
Q7MW89_PORGI/163-330
G5I718_9CLOT/341-508
Q5PKC2_SALPA/140-307
G7FSJ4_9GAMM/140-307
H3NRK7_9GAMM/137-303
B2K4N5_YERPB/289-453
A6CWA9_9VIBR/314-477
G0B5Y5_SERSA/378-545
H5XUW7_9FIRM/370-538
B3QSR6_CHLT3/243-410
F9UGH6_9GAMM/128-279
B4T4D9_SALNS/106-279
B4S911_PROA2/160-327
F9D9X9_9BACT/15-182
E6XRF0_SHEP2/151-318
F2GV82_BRUM5/142-305
D4BHD1_9ENTR/197-364
C7LQG8_DESBD/153-319
E5BIC9_9FUSO/142-309
H0PVK2_9RHOO/152-319
B1K0P9_BURCC/136-304
F6G6W1_RALS8/335-502
D9S0N7_THEOJ/157-323
D7AKD7_GEOSK/147-314
Q13VN4_BURXL/144-315
F1ZW22_THEET/110-278
G0JZI7_STEMA/225-392
Q2BPF2_9GAMM/132-299
Q1ZD23_9GAMM/134-301
C9NS19_9VIBR/144-311
A9BZJ5_DELAS/365-532
C1F980_ACIC5/174-341
A3EPR9_9BACT/141-308
H7EEY0_SALHO/330-498
B8GC55_CHLAD/317-480
H8LXF4_SALTM/137-304
C9NP65_9VIBR/33-191
Q3A651_PELCD/346-514
B5MJ10_SALET/8-175
Q2IJP3_ANADE/156-322
C8TVP9_ECO26/136-303
G0C8T4_9ENTR/141-308
F3DCR1_9PSED/149-316
D4ZIA2_SHEVD/129-295
A6V5C8_PSEA7/21-188
D7WJG1_BACCE/308-476
E8WUJ8_GEOS8/170-338
Q0B631_BURCM/331-499
F3DP34_9PSED/1-62
Q9AGD7_YERPS/320-484
F2MUI6_PSEU6/207-375
F5ZWD7_SALTU/111-281
G6BT09_CLODI/125-298
E4JH61_ENTFC/109-285
E4VXE7_BACFG/142-309
E1J7S1_ECOLX/8-175
Q3KJH3_PSEPF/141-308
F3PKB6_9BACE/15-182
G2G2F3_9FIRM/145-312
C6WW89_METML/157-330
I0XSE7_9LEPT/134-301
D1KS48_PANSA/211-378
Q12CJ7_POLSJ/140-307
A5F910_VIBC3/146-306
D4B8Z6_9ENTR/13-180
F3DVY7_9PSED/146-313
H5AYP0_ECOLX/381-548
E9YFP7_ECOLX/187-354
E2PLJ1_9RHIZ/144-308
H0MVU0_SALMO/221-397
ATOC_ECOLI/145-312
G9SZI2_ENTFC/98-273
Q02MF2_PSEAB/21-188
B7R747_9THEO/90-263
F3GT74_PSESX/148-315
B3E6P8_GEOLS/141-308
G2TLJ1_BACCO/638-807
Q3AAC4_CARHZ/208-376
A1W2I5_ACISJ/235-402
H0JDL9_9PSED/136-303
H3KG68_9BURK/179-346
B5N4W5_SALET/187-354
F8ZWN2_VIBCL/280-448
B2VI22_ERWT9/136-303
D2YT67_VIBMI/114-280
B8KBD9_VIBPA/106-266
G7EPL9_9GAMM/207-372
Q47IB3_DECAR/146-313
C2Z9E7_BACCE/259-427
Q1NMM5_9DELT/147-315
D4EKU6_ENTFL/82-252
G7W9L8_DESOD/230-398
G5TLU3_ECOLX/136-303
B8DIS2_DESVM/134-301
Q5NY04_AROAE/141-308
D4GGW3_PANAM/40-203
C9UMD0_BRUAO/144-311
Q1D2C0_MYXXD/150-317
H9UJ80_9SPIO/194-361
A4IRU9_GEOTN/172-339
C3D9N1_BACTU/82-252
A3UB62_CROAH/145-312
A9BLY5_DELAS/146-313
Q0HLX1_SHESM/153-320
H4FLA8_ECOLX/381-548
E2Z6M4_ENTFL/122-294
D4EQZ7_ENTFL/75-245
D0M0S7_VIBSE/147-314
H0Q881_ECOLI/272-440
C3SI22_ECOLX/141-308
D7D414_GEOSC/368-536
B5WJK8_9BURK/243-410
G7LR65_9ENTR/269-437
F3GJR3_PSESJ/1-62
B1Y2W6_LEPCP/257-424
D2UBN5_XANAP/141-308
Q74E35_GEOSL/145-312
C9Q9W9_9VIBR/193-360
G9SBP5_CITFR/111-281
F6CX60_MARPP/359-527
E6RNN9_PSEU9/10-177
Q87MJ6_VIBPA/137-304
A0L082_SHESA/177-344
C9RK47_FIBSS/167-332
I0ZTL1_ECOLX/136-303
E4P3X3_ECO8N/140-307
H3TAE1_PSEAE/135-302
F4NGF4_9ENTR/210-370
B6VZK5_9BACE/141-308
Q1NDU6_9SPHN/143-310
E8G5L1_SALMO/137-304
G0ASR1_9GAMM/10-177
E7T0L2_SHIBO/141-308
H0NH29_BACCE/154-320
C2RD26_BACCE/383-551
H5KQX8_ECOLX/218-394
Q3B305_PELLD/166-333
B1V7P7_CLOPF/50-189
B2UH32_RALPJ/141-308
E8RFR5_DESPD/148-315
E1J1X8_ECOLX/186-357
Q1NSU4_9DELT/148-315
E8HLV7_ECOLX/186-357
Q8FXJ3_BRUSU/144-308
A1BHH1_CHLPD/148-315
B6XCP3_9ENTR/213-389
Q08XY4_STIAD/647-815
Q8ZP59_SALTY/8-175
B3ZPY3_BACCE/148-316
F0BV45_9XANT/139-305
Q46QA2_CUPPJ/163-330
D0HDX9_VIBMI/194-361
D0TVP7_9BACE/15-182
F8YY30_VIBCL/205-371
D1ASU8_ANACI/151-320
F9R957_9VIBR/142-309
D5N697_BACPN/367-535
G8PYP5_PSEFL/138-305
B8J4V9_DESDA/169-335
I0MPZ4_SALET/8-175
C5ZNG4_BURPE/150-316
B6AMT2_9BACT/141-308
I0F655_9BACI/368-536
B8FA22_DESAA/143-310
B4RGQ6_PHEZH/120-287
B5P9P1_SALET/141-308
G7RN81_ECOC1/186-357
D5X8J3_THEPJ/257-424
E8ER73_SALMO/140-307
E7WX92_SALMO/106-279
E3DM83_HALPG/271-439
H0PZE7_9RHOO/234-401
D6IX77_ECOLX/141-308
E7IBH2_ECOLX/48-208
A5G2R6_ACICJ/151-318
F3F0A3_9PSED/147-314
I0ZTT3_ECOLX/340-507
B9BM46_9BURK/150-317
E0DKV5_9RHIZ/144-311
B0UAJ7_METS4/256-423
F0LTU4_VIBFN/155-321
F7N0E3_ECOLX/272-440
C6EE14_ECOBD/141-308
D0LXS2_HALO1/162-329
G8TAS4_NIAKG/158-248
E3XVT3_ECOLX/140-307
B5RG46_SALG2/111-281
D7WL07_BACCE/237-405
E9VAX6_ECOLX/381-548
H0Q911_ECOLI/136-303
Q11TN3_CYTH3/139-306
H1G162_9GAMM/136-303
G2D163_ECOLX/340-507
B5CXF9_9BACE/153-320
A4XWZ8_PSEMY/207-375
A0KRS5_SHESA/302-470
G5I4N7_9CLOT/143-316
F8X5G8_ECOLX/136-303
G3J097_9GAMM/144-306
Q4ZSU8_PSEU2/255-422
G7BKJ8_VIBCL/145-309
G5UBT3_ECOLX/381-548
B5EZX6_SALA4/140-307
B5S5J4_RALSL/137-305
E7Z2S5_SALMO/8-175
G2E4A1_9GAMM/145-313
A6CE52_9PLAN/148-315
C9VAS3_BRUNE/144-311
A5G503_GEOUR/140-307
G7W595_DESOD/141-308
QSEF_ECO57/136-303
G6ZN79_VIBCL/193-360
Q00V80_OSTTA/34-170
E6GIY1_ENTFL/122-294
G1UV67_9DELT/202-368
F6CKB8_DESK7/240-408
G5MQ65_SALET/111-167
G3A1L1_9RALS/146-313
I0WKA1_9FLAO/144-311
F5Q411_SHIFL/8-175
G7MDC9_9CLOT/116-288
G0IW76_CYCMS/139-306
H2FXU9_OCESG/125-292
G7YYN5_CLOSI/1-64
G4T2J0_META2/190-357
D4E0S2_SEROD/338-501
C3PNZ2_RICAE/143-306
F0G5K7_9BURK/1-168
E3PKI8_ECOH1/327-491
D1RT04_SEROD/343-511
F0GJZ3_9BURK/2-124
Q6XUJ0_XANCE/141-308
F8X0W1_9PORP/147-314
Q8RE11_FUSNN/150-317
G9XHZ7_DESHA/324-493
A6A4E5_VIBCL/281-449
E6WA35_PANSA/353-515
E9YGW6_ECOLX/136-303
Q11HW2_MESSB/141-308
G0GG25_9SPIO/141-308
D8BNT4_ECOLX/272-440
H0PT29_9RHOO/165-332
Q8FEL6_ECOL6/393-560
C0VP51_9GAMM/142-309
B3HP53_ECOLX/8-175
D5SXE2_PLAL2/157-324
E3BHY1_9VIBR/144-311
A9G320_SORC5/184-352
G8WKN9_KLEOK/246-414
F9SL02_VIBSP/5-173
C7VG23_ENTFL/82-252
G4PZ77_ECOLX/187-354
A3ZYB0_9PLAN/143-310
B5RYU8_RALSL/69-236
G7DCH1_BRAJP/142-307
Q2IHX2_ANADE/20-187
E2JXB2_ECO57/272-440
Q0AC62_ALHEH/134-302
B6W4W0_9BACE/132-299
H3R0J6_BRUAO/142-305
C4HKR1_YERPE/16-183
D2YDH8_VIBMI/146-313
H4VJR5_ECOLX/136-303
A1V7H4_BURMS/151-318
A1RI47_SHESW/151-318
F5NM56_SHIFL/141-308
Q2K8V2_RHIEC/138-305
E2XJR8_PSEFL/29-195
D8B0T5_ECOLX/330-494
I0MBL4_SALET/111-281
B0KJF6_PSEPG/292-458
G6IMG7_9DELT/196-363
H8N084_CORCM/158-325
A1AGU5_ECOK1/186-357
F6DVA4_DESRL/143-310
F5ZV53_SALTU/187-354
D9SHR6_GALCS/136-303
E0TZA9_BACPZ/143-309
B9CDT5_9BURK/321-489
F2K3S4_MARM1/146-313
C2NCJ7_BACCE/149-315
F1Y7K0_ECO57/8-175
E1WQ37_BACF6/15-182
F5VN43_ENTSA/206-373
D3T7W8_THEIA/110-278
Q1IFH9_PSEE4/328-495
C4AYW8_BURML/146-313
A6CG13_9PLAN/366-533
G5NX68_SALET/1-72
B0HG77_YERPE/16-183
D7HPJ8_VIBCL/194-361
H1XNJ1_9BACT/196-363
C5AKS7_BURGB/11-178
A2WJ04_9BURK/163-330
C3EB26_BACTU/80-250
H1XW83_9BACT/16-183
F6GK33_LACS5/13-180
H5QZ53_ECOLX/187-354
E1W8M8_SALTS/221-397
H0Q588_9RHOO/336-502
G2TQL7_BACCO/123-301
C7PN78_CHIPD/221-388
G7CQ43_AERSA/206-373
H4QLP1_ECOLX/381-548
C5CF13_KOSOT/141-306
E7WPX8_SALMO/221-397
C4XP00_DESMR/141-307
F4DQL4_PSEMN/207-375
Q7UEQ9_RHOBA/151-318
Q2SVJ8_BURTA/108-276
F8WZ83_9PORP/15-182
H4L0A0_ECOLX/145-312
F1ZPY2_ECOLX/140-307
Q4K714_PSEF5/143-310
B3XB18_ECOLX/272-440
G7FUC5_9GAMM/167-334
D2YPI9_VIBMI/205-371
B3E6U1_GEOLS/145-312
C4I1R2_BURPE/325-493
E8RU67_ASTEC/149-315
B8IZ98_DESDA/217-384
B5PVR4_SALHA/106-279
F8ABX1_THEID/128-295
A3Y0L6_9VIBR/146-306
D0ZIA6_SALT1/8-175
D3PE14_DEFDS/144-311
C2V6H8_BACCE/148-316
G6HYZ3_9FIRM/147-314
D8P6V4_RALSL/70-237
E4TJR5_CALNY/157-325
Q02IR6_PSEAB/131-297
B7JBJ9_ACIF2/299-467
B2A661_NATTJ/265-433
G1V066_9DELT/160-328
G5D6P7_9BACT/126-293
Q1ITC9_KORVE/20-189
C2ZHT2_BACCE/388-556
A9ALC4_BURM1/161-329
YGEV_ECOLI/272-440
E8C9L3_SALMO/151-317
F6AI62_PSEF1/151-318
C2IUX5_VIBCL/144-311
F3GK79_PSESJ/1-67
E9YR07_ECOLX/347-514
D2EVL6_9BACE/173-340
A3PKF1_RHOS1/26-192
E7Y7Y6_SALMO/151-317
G9T6T0_SALMO/140-307
B5N400_SALET/13-180
D7YZU4_ECOLX/145-312
F5SZH7_9GAMM/129-296
G0F9W2_ECOLX/141-308
E3XR97_ECOLX/145-312
E5WNJ5_9BACI/158-326
D1RRD8_SEROD/342-510
G6I8P1_9FIRM/181-349
A6VT89_MARMS/145-312
G2BWR8_ECOLX/140-307
B5RMV4_BORDL/145-312
D1DTI7_NEIGO/323-412
H5EB52_ECOLX/141-308
G0DP01_9GAMM/141-308
C6E1W5_GEOSM/266-434
F0SK36_PLABD/142-309
B8JCY9_ANAD2/145-311
F5JS46_ACIBA/128-295
D8F8S8_9DELT/146-313
Q4KKJ0_PSEF5/147-314
G9SFW2_CITFR/221-397
E6JBB1_9ACTO/165-246
A1V6H3_BURMS/143-310
G7WIB8_DESOD/161-329
Q4K7R0_PSEF5/193-361
C0ZAD0_BREBN/337-505
C3RBA6_9BACE/145-312
Q0BBJ1_BURCM/146-313
I0KBC7_9BACT/166-333
B2V7B6_SULSY/149-316
D7XL37_ECOLX/145-312
G5S3W0_SALET/1-128
E9A1I6_SALET/206-366
H4TFY5_ECOLX/141-308
C2HSR7_VIBCL/281-449
F0QAW2_ACIAP/341-508
G2IKA7_9SPHN/106-271
E1QIP5_DESB2/171-338
F3HVF8_PSESF/12-175
H3LSF3_KLEOX/187-354
E2YRH6_ENTFL/122-294
C1DIZ6_AZOVD/205-372
E6IGL3_ENTFL/127-297
G0DAY9_ECOLX/147-314
Q8X455_ECO57/347-514
H4XN61_ECOLX/347-514
A6GNB9_9BURK/201-369
I1DWI5_9GAMM/129-295
C2PMT8_BACCE/80-250
E0QU44_ECOLX/141-308
D3UZ36_XENBS/186-357
A7H973_ANADF/287-454
F6BJ03_THEXL/144-317
H5IS04_ECOLX/141-308
D8N374_RALSL/141-308
I0UIK8_BACLI/114-286
Q2LXW8_SYNAS/190-357
D4PI69_LISMN/113-284
D4K524_9FIRM/332-500
Q7P080_CHRVO/139-306
H3LG33_KLEOX/189-360
C9VK85_9RHIZ/144-311
C6ISN8_9BACE/141-308
E8CM85_SALMO/141-308
G5U4X7_ECOLX/140-307
G1Z8K5_ECOLX/187-354
B1G7P0_9BURK/144-315
A3GIT1_VIBCL/194-361
G1VRG5_9FIRM/110-273
H1PZ13_9FUSO/144-310
G5XIV6_ECOLX/186-357
D5S4E2_CLODI/125-298
A0KM27_AERHH/129-296
G5USY5_ECOLX/347-514
G2CUJ2_ECOLX/218-394
E3IPH7_DESVR/33-199
E8RAY9_DESPD/144-311
LUXO_VIBC3/194-361
A3Y1G1_9VIBR/144-311
G4KDJ2_YEREN/8-175
G1UWV1_9DELT/311-478
H1FJG8_ECOLX/347-514
A9FLN2_SORC5/135-298
A1RMW5_SHESW/177-344
C3GAR2_BACTU/80-250
A2SEC9_METPP/360-527
E0T8S3_EDWTF/151-317
A1VG53_DESVV/149-316
E8ZY80_SALET/221-397
A9G5P2_SORC5/281-447
C6HYC9_9BACT/139-306
F9U3T6_MARPU/142-308
H4NUK7_ECOLX/186-357
D5RQ41_9PROT/140-307
A8S5Q1_9CLOT/305-473
D8BS63_ECOLX/169-345
F9BYH0_VIBCL/205-371
A2PS72_VIBCL/132-298
C7LWP0_DESBD/141-310
A6AY00_VIBPA/280-448
F4TKE8_ECOLX/272-440
H1L7Y1_GEOME/579-749
G2AFH0_ECOLX/8-175
F3FWC5_PSESX/1-94
I0YFR9_9BURK/324-492
F8FVA2_PSEPU/146-313
B3JCS6_BACAN/149-315
D7YBM6_ECOLX/347-514
A7M2D0_BACOV/141-308
E9WNY6_ECOLX/141-308
H5INE1_ECOLX/20-190
A6TQQ2_ALKMQ/154-320
B5FFC6_VIBFM/142-309
A0LKL9_SYNFM/397-565
H1Y9T6_9SPHI/139-306
H4LFX7_ECOLX/381-548
F2FP83_SALDU/207-378
F9TZT8_MARPU/210-377
F3FCV0_PSESX/193-361
Q8KJ50_RHILI/146-313
D3SDF9_THISK/143-304
G5P1D3_SALET/142-309
B1F064_BACAN/149-315
D5WXX1_BACT2/366-534
B0Q5Z6_BACAN/80-250
D4MDQ9_9ENTE/82-252
H2IDD5_9VIBR/280-448
H5GM26_ECOLX/218-394
G2T918_RHORU/142-310
H4TMP7_ECOLX/8-175
E8YQR5_9BURK/336-504
A1AIP3_ECOK1/147-314
G5SFV6_SALET/376-543
H1P2H4_9BACT/145-312
B4SB65_PELPB/197-362
E2XJX8_PSEFL/148-315
E0GGE1_ENTFL/122-294
C2UQF4_BACCE/149-315
B9R1S4_9RHOB/126-293
Q1YUL8_9GAMM/141-308
Q02L91_PSEAB/139-306
E3I3P4_RHOVT/219-386
F7JTU9_9FIRM/78-204
C3ELL0_BACTK/308-476
Q21B39_RHOPB/145-312
C2S4I7_BACCE/237-405
B1HJH0_BURPE/162-329
C2QU75_BACCE/237-405
H5HFI4_ECOLX/141-308
B2NNM7_ECO57/347-514
D5TMU4_BACT1/308-476
C3EFE6_BACTK/157-325
F4MAB5_ECOLX/381-548
D7AGS6_GEOSK/140-306
E8UC25_DEIML/164-251
A2VQ69_9BURK/186-353
D5X8E6_THEPJ/154-322
B4TA25_SALHS/111-281
E5Y1M1_BILWA/322-490
A1IGC3_VIBFI/144-311
D0ZQ64_SALT1/331-499
F8H711_PSEUT/146-316
H0Q6P4_ECOLI/218-394
E7H6N7_ECOLX/218-394
G5KRD9_ECOLX/381-548
E3IQZ7_DESVR/136-303
H4ZHD4_ECOLX/325-492
G1Y5G6_ECOLX/218-394
G4LKC2_PSEAI/135-302
H1C2Y5_ECOLX/327-491
E8MCV7_9VIBR/302-470
D7N838_9FIRM/204-372
A6EMW6_9BACT/13-180
D0ZLR9_SALT1/111-281
B8FLX8_DESAA/146-313
B8G0V4_DESHD/347-515
E5YLG1_9ENTR/151-317
A4C7T5_9GAMM/137-304
E8QFU9_HELP7/136-303
G5FY10_9PSED/131-297
Q88EH4_PSEPK/207-375
E6BAP7_ECOLX/181-348
F8E4S1_FLESM/140-307
G2U5D6_PSEAI/332-500
C4IEP0_CLOBU/97-269
F8CCA9_MYXFH/149-316
Q0G0S6_9RHIZ/141-306
Q3KG63_PSEPF/207-375
Q11ER7_MESSB/146-313
E7ICI8_ECOLX/145-312
H1C2L0_ECOLX/206-366
H5IHV8_ECOLX/8-175
E2QQF7_ECOLX/187-354
H5GWC5_ECOLX/111-281
C2X7Z1_BACCE/303-471
C9Q9U3_9VIBR/234-401
G8TKC7_NIAKG/149-316
D7JT27_ECOLX/376-543
G6Z718_VIBCL/5-172
Q2C8M0_9GAMM/131-298
G2ZSC0_9RALS/148-314
G6ZGT4_VIBCL/130-296
I0MD70_SALET/221-397
E1DUY3_VIBPA/148-312
C9VAS1_BRUNE/142-305
G5RZM1_SALET/376-543
H0MN22_SALMO/187-354
H5AJ88_ECOLX/381-548
Q4KG71_PSEF5/131-297
B0MF89_9FIRM/83-251
C7LQA5_DESBD/140-307
F2AQI5_RHOBT/231-398
F3H3U2_PSESX/131-297
F2P6E2_PHOMO/128-295
D5QCI5_GLUHA/142-307
B4A453_SALNE/106-279
G3ISF0_9GAMM/7-174
Q7MAA8_WOLSU/136-303
E8AHF3_SALMO/141-308
H0G4J8_RHIML/332-499
B9C2E9_9BURK/20-187
E2KU72_ECO57/272-440
A7HUT1_PARL1/146-313
A2PUZ1_VIBCL/145-309
Q02I33_PSEAB/207-375
H0HWD8_9RHIZ/140-307
D3FPS9_BACPE/145-311
Q5LLX7_SILPO/333-500
C7M546_CAPOD/141-308
Q5QVG2_IDILO/151-311
E1SV39_FERBD/192-359
A9G9M7_SORC5/196-363
E7ZW02_SALMO/151-317
Q43965_ACICA/245-412
Q2YPW4_BRUA2/144-311
C1DWV7_SULAA/227-394
H8WAG3_MARHY/145-312
G3IXK6_9GAMM/40-207
B0GHP8_YERPE/206-373
A4GR09_PSESX/12-175
A4WAU7_ENT38/206-366
H4RA17_ECOLX/218-394
H5DQI1_ECOLX/186-357
H3LYN8_KLEOX/189-360
Q1NM11_9DELT/145-312
D0SIV8_ACIJU/142-309
Q08RT4_STIAD/298-465
H5HZQ4_ECOLX/218-394
Q1IFK0_PSEE4/190-361
E9A5U2_SALET/381-548
H3TAX0_PSEAE/146-313
E6MIS6_9FIRM/253-419
E8FGJ5_SALMO/8-175
B5RYW6_RALSL/155-321
D3PM74_MEIRD/160-246
A3QCW1_SHELP/150-317
E4PL50_MARAH/142-309
G2CJW2_ECOLX/8-175
Q2K5Z6_RHIEC/145-312
E7TR65_ECO57/186-357
E8WSL5_GEOS8/237-354
Q2RHA0_MOOTA/440-608
A1VAM8_DESVV/8-175
D4CSC7_9FUSO/25-191
Q1BWP9_BURCA/136-304
E2SW68_9RALS/145-312
Q9EZZ3_MYXXA/155-322
C8U810_ECO10/347-514
A9MJ64_SALAR/156-322
F7RQV5_9GAMM/134-301
F3KDL9_9GAMM/15-180
A3ZZQ6_9PLAN/312-479
H5IMJ5_ECOLX/187-354
I0G183_9BRAD/120-287
NORR_ECOL5/187-354
B3PI50_CELJU/136-303
H1TYS9_9BACT/142-309
Q748H1_GEOSL/189-364
D9SHS5_GALCS/132-300
Q9KR30_VIBCH/281-449
Q097E6_STIAD/287-454
H5FGR9_ECOLX/145-312
Q7NQC0_CHRVO/137-304
B1T1T9_9BURK/331-499
E1CWJ8_VIBPA/148-312
C6E819_GEOSM/147-314
Q62YY6_BACLD/143-309
C3AI49_BACMY/149-317
F0JFF3_DESDE/147-314
H5HU25_ECOLX/111-281
H8NNC7_RAHAQ/206-373
G7G189_9GAMM/141-308
G7ZK89_PSESS/12-175
D2TLC4_CITRI/381-548
A3RT19_RALSL/141-308
A3LBY6_PSEAI/195-362
G9UPN6_SALMO/137-304
G0DA85_ECOLX/4-173
C2JII5_VIBCL/155-321
B2T1U1_BURPP/141-308
C9XRA6_CLODC/276-444
A1S1T1_SHEAM/154-320
B7MZ23_ECO81/272-440
I0VW46_ECOLX/186-357
F0G917_9BURK/144-316
F0G853_9BURK/1-28
B2V0C5_CLOBA/267-435
F7UGC1_RHIRD/145-313
B3QRB6_CHLP8/383-550
Q099T8_STIAD/145-312
B3RCR9_CUPTR/10-176
H1AXP5_9FIRM/117-289
B1JMS7_YERPY/16-183
Q6VMS3_MYXXA/151-318
G5WWZ7_ECOLX/187-354
G5NX70_SALET/1-37
B3DV39_METI4/134-301
F7TUH5_BRELA/154-322
I0JJ69_HALHO/334-502
B1LNV7_ECOSM/141-308
A6GHB1_9DELT/150-317
G5H9D8_9BACT/12-179
D0LP00_HALO1/21-188
Q096U3_STIAD/150-317
E8DYI8_SALMO/111-281
H0SPS1_9BRAD/228-395
B2UXC1_CLOBA/134-301
Q6L943_9PSED/1-32
H4QNS5_ECOLX/1-38
B5PTU1_SALHA/151-317
A8W7V6_9BACT/203-370
G9F574_CLOSG/281-449
G4L2S0_TETHN/104-274
E9TF56_ECOLX/8-175
C1F3N9_ACIC5/158-325
D4UXT5_ENTFL/106-280
C8TFV1_ECO26/187-354
G7Z962_AZOL4/207-374
G6ZF41_VIBCL/155-321
B0KIP9_PSEPG/235-402
H5K3H2_ECOLX/111-281
F0J4R4_ACIMA/1-168
D3UL52_LISSS/113-284
E1D1M2_VIBPA/144-311
E7HF85_ECOLX/187-354
D9SJR5_GALCS/151-318
A4WDC3_ENT38/137-304
H7EEM2_SALHO/140-307
H4IJ91_ECOLX/141-308
Q72WI9_DESVH/167-333
G9TJQ2_SALMO/187-354
D0TX63_9BACE/142-286
H1HEE3_FUSNU/142-309
C9U5C3_BRUAO/142-305
G9TGQ6_SALMO/13-180
C8UKQ6_ECO1A/141-308
H6SQK9_RHOPH/150-318
D5BCD4_ZUNPS/131-298
D2AEC3_SHIF2/206-366
H5IBK3_ECOLX/141-308
A9KNP2_CLOPH/284-431
C4X7B8_KLEPN/13-180
H1XUJ7_9BACT/164-331
H3MBZ1_KLEOX/186-357
F6IKT9_9SPHN/7-174
E8E3Y2_SALMO/381-548
D0TJW6_9BACE/143-310
B1J0U8_ECOLC/218-394
Q3K764_PSEPF/194-361
H8DE66_ECOLX/186-357
G2CP88_ECOLX/381-548
F5N4J9_SHIFL/249-416
D0TLN5_9BACE/153-320
Q7WJV5_BORBR/310-477
O87457_VIBCL/1-100
G2L0L4_PSEAI/146-313
D2R4F1_PIRSD/195-362
F4ALQ2_GLAS4/135-301
Q8EG08_SHEON/10-177
A7MTV5_VIBHB/142-309
Q1GYH2_METFK/136-303
G4QLX4_GLANF/131-297
D8GL96_CLOLD/339-507
G2DX24_9GAMM/345-513
G5N4F3_SALET/111-178
B1FSP6_9BURK/334-502
E8BDF1_SALMO/111-281
G6EZA4_9PROT/142-308
F9AA24_VIBCL/194-361
F9E0H1_STRSA/79-228
A6AUW5_VIBHA/23-190
F9AW74_VIBCL/188-355
C1DNX9_AZOVD/29-195
A2WIB4_9BURK/348-516
H4RF24_ECOLX/206-366
Q0YS66_9CHLB/7-174
E2SRI4_9FIRM/100-272
H3KSK4_ECOLX/187-354
D0HIZ6_VIBMI/141-308
G7A3N2_VIBCL/5-172
Q08YY9_STIAD/129-296
G7TQF5_VIBCL/205-371
A2W2U6_9BURK/195-362
G7A917_VIBCL/132-299
G1UNM3_9DELT/8-175
A1Z1Y4_RHILT/20-187
A7JQU1_PASHA/11-173
H5D719_ECOLX/381-548
G0A1L5_METMM/262-429
A1AAT5_ECOK1/206-366
Q3JEE3_NITOC/10-177
G9EY69_CLOSG/333-501
F3WM44_SHIBO/245-395
I0AJ62_9BACT/143-310
H2IBA0_9VIBR/142-309
A1UL83_MYCSK/161-245
A4JNL0_BURVG/17-184
B6WWQ0_9DELT/143-310
F0Q304_ACIAP/144-311
H5G1B8_ECOLX/111-281
A0L881_MAGSM/132-299
A9HX49_BORPD/139-306
E8TW44_ALIDB/333-501
H8C364_CAMJU/136-303
H0MW29_SALMO/331-499
Q0F179_9PROT/131-298
G5QZB8_SALSE/13-180
G4FWS6_9GAMM/132-299
B6C4F7_9GAMM/137-304
F5S151_9ENTR/381-548
D6DLW6_CLOSC/136-303
F4DN64_PSEMN/146-313
D7A3F0_STAND/321-485
Q0AI15_NITEC/130-297
D0KVQ8_HALNC/138-305
B6IXL6_RHOCS/209-376
F5NTR4_SHIFL/8-175
B2IC61_BEII9/331-495
D0H1D2_VIBCL/145-309
E4JKB2_ENTFC/76-248
E8CH10_SALMO/41-209
E8J908_ECO57/141-308
D0X3L5_VIBAL/155-321
C7VQH9_ENTFL/117-287
Q6L1E9_PICTO/261-320
E7ZUI5_SALMO/141-308
B8FQQ1_DESHD/400-567
G4LSC8_PSEAI/146-313
C9BBX1_ENTFC/103-275
G6YZ03_9ALTE/171-339
D9YE64_9DELT/189-356
D4IQJ7_9BACT/133-300
D8MSN2_ERWBE/8-175
Q39LA6_BURS3/34-200
H4IAG8_ECOLX/8-175
C6TUM5_BURPE/144-320
C9YNV8_CLODR/330-498
E1K0F9_DESFR/121-288
A4BIM6_9GAMM/146-313
E8SKQ2_NEIGO/333-410
F3RRF4_VIBPA/23-190
F3V2D4_SHIDY/275-439
B7MYI3_ECO81/136-303
A3GQY3_VIBCL/146-313
E8GDL1_SALMO/137-304
B3HCV2_ECOLX/381-548
G2F3T0_ECOLX/140-307
D2YC11_VIBMI/31-195
E3XXY1_SHIFL/347-514
G3IWK2_9GAMM/1-161
G4KUC4_OSCVS/137-305
E1JS69_DESFR/138-305
A1K4U6_AZOSB/144-311
H4MZM3_ECOLX/141-308
C2UWB1_BACCE/308-476
H5TE13_9ALTE/144-310
F5L5I2_9BACI/368-536
F3BHP7_PSEHA/129-295
Q0SQI9_CLOPS/358-525
D7CL59_SYNLT/147-315
F5ITP3_9PORP/136-303
D1ET14_BRUML/144-308
Q83RK4_SHIFL/206-366
G9SMQ0_CITFR/137-304
E5Y1E2_BILWA/689-855
A1VA02_DESVV/158-325
G9VBK1_SALMO/221-397
F7LBP2_BACOV/153-320
A0AGN0_LISW6/113-284
B8J6I6_ANAD2/29-196
F0BTV6_9XANT/141-308
D0J9M3_BLASP/13-180
F3Y9C8_MELPT/3-135
H4JBA9_ECOLX/136-303
E1YJP0_9DELT/147-314
A1BHQ8_CHLPD/233-400
F4THG1_ECOLX/347-514
Q9KMY4_VIBCH/194-361
H0LNT0_SALMO/221-397
H1CAC7_9FIRM/336-504
A6XSJ9_VIBCL/281-449
F9AS06_VIBCL/205-371
C8KFE5_LISMN/82-254
Q8G0H9_BRUSU/142-305
D4E5J2_SEROD/114-285
D8AAN6_ECOLX/141-308
E7VAX3_SALMO/206-366
E2MKK4_PSEUB/24-190
G7FLG1_9GAMM/137-304
F3QU93_9BACT/15-182
G6Z8A4_VIBCL/130-296
A4TIT4_YERPP/8-175
H4VZQ7_ECOLX/136-303
E9S394_TREDN/195-362
C3GK07_BACTU/237-405
F8YJQ9_ECOLX/272-440
B2SZU9_BURPP/144-315
C3AGS7_BACMY/151-319
B8DM67_DESVM/227-394
H4YMX2_ECOLX/140-307
Q5HAL9_EHRRW/153-322
G6Z616_VIBCL/205-371
Q0JY17_CUPNH/145-312
A4VRS5_PSEU5/147-314
B2H9N4_BURPE/137-304
H5NDM6_ECOLX/272-440
I0GH55_9BRAD/159-327
A4G2F7_HERAR/131-298
E1K1B1_DESFR/11-178
G5R4G8_SALSE/376-543
B0KQZ6_PSEPG/129-295
G5VD11_ECOLX/187-354
F6DC59_THICA/154-321
Q8D8T8_VIBVU/5-172
E6G3P6_ENTFL/82-252
B9IZU9_BACCQ/154-320
A7IE40_XANP2/143-310
Q5MIL1_AZOBR/120-287
G5UBD9_ECOLX/136-303
F9U115_MARPU/145-312
F2MNL1_ENTFO/117-287
F0RFN9_CELLC/144-311
H7ES28_PSEST/141-308
E0P0U5_9FIRM/312-383
C8U9F9_ECO10/381-548
A6TCZ8_KLEP7/376-543
B8KX17_9GAMM/128-295
E8VQU4_VIBVM/146-306
D9S0R0_THEOJ/144-316
D0G7Z3_PSECI/13-175
E9VFQ1_ECOLX/140-307
E3IMI3_DESVR/210-377
F2L7Z1_BURGS/140-307
E9XHC5_ECOLX/381-548
H0JB79_9PSED/144-311
Q6L911_PSEYM/1-32
H5A112_ECOLX/381-548
A6CX99_9VIBR/129-296
C2LGE9_PROMI/205-372
D0I6Q9_VIBHO/7-174
H8DJ39_9ENTR/8-175
D4QL12_ENTFC/83-253
D8E2I8_ECOLX/28-195
C2DVC5_ECOLX/136-303
O84474_CHLTR/142-309
E9XYI8_ECOLX/206-366
NIFA_RHIME/200-367
I0FDJ7_9SPIO/145-312
H8A1T0_CAMJU/136-303
F3IPT4_PSESL/150-317
G9RI65_9ENTR/106-277
A6ULW1_SINMW/145-313
Q5NPV1_ZYMMO/118-284
H5GJP7_ECOLX/140-307
A2S606_BURM9/146-313
Q4HT26_CAMUP/135-302
F5QXG3_SHIFL/8-175
Q027R3_SOLUE/146-313
H6LKF5_ACEWD/167-335
D5PF33_9MYCO/160-244
Q6AR18_DESPS/151-319
G0GDG6_9SPIO/137-304
B0A050_YERPE/206-373
D1TU77_YERPE/137-304
H3TE72_PSEAE/144-311
Q4JMY3_9BACT/136-303
E7YC25_SALMO/187-354
H8CB74_CAMJU/136-303
G7ZHY6_AZOL4/146-313
H5GDY1_ECOLX/28-195
F5PA65_SHIFL/8-175
D0X1R6_VIBAL/205-371
Q48EQ4_PSE14/143-310
F9R527_ECOLX/145-312
D3V1Q5_XENBS/8-176
C2LGF7_PROMI/8-175
H5BV25_ECOLX/187-354
A6X4N0_OCHA4/146-313
Q24N41_DESHY/71-238
Q24ZW9_DESHY/154-322
B7R9I5_9THEO/163-330
E6VKL9_RHOPX/164-331
E9XYG6_ECOLX/13-180
F3FZ24_PSESX/1-46
C3BHS5_9BACI/388-556
H5GG56_ECOLX/111-281
G5R3S4_SALSE/137-304
Q13JV3_BURXL/340-508
B5EDH6_GEOBB/144-311
G9VR74_SALMO/331-499
E1SE60_PANVC/207-374
D3LE32_ENTFC/109-282
B9M5H3_GEOSF/141-308
H3THU7_PSEAE/141-308
G0DBI1_ECOLX/272-440
B4TDF1_SALHS/141-308
C6Q2I6_9CLOT/335-503
C9AJB9_ENTFC/83-253
A6BCA4_VIBPA/76-186
G7A1V3_VIBCL/132-299
C7VDP6_ENTFL/106-280
I0TD39_9BACT/15-182
A1R0I5_BORT9/145-312
D0FS74_ERWPE/207-374
A5FYA4_ACICJ/328-499
D8DAF9_COMTE/194-361
B6AMD4_9BACT/5-172
A3JEB7_9ALTE/138-305
E7P9D4_PSESG/12-175
B7V8W3_PSEA8/21-188
B2IEK7_BEII9/352-520
F1XVH3_ECO57/187-354
C3L2W3_CLOB6/272-440
F0RX16_SPHGB/130-296
D8CIW3_ECOLX/186-357
A6VU04_MARMS/146-313
D7YMW0_ECOLX/141-308
H7E2Q6_9FIRM/205-373
E4LXA8_9CLOT/117-284
C6NTB3_9GAMM/140-307
Q2BHX7_9GAMM/141-308
G8QG70_AZOSU/130-297
B1L1X6_CLOBM/333-501
B2I240_ACIBC/321-489
G6GD65_9FIRM/153-321
F3GK25_PSESJ/1-66
H4WEH5_ECOLX/381-548
B1KB41_BURCC/146-313
G9AKQ1_PANAN/329-493
E5CCX5_9BACE/141-308
B2A2S4_NATTJ/155-323
F9AI82_VIBCL/137-304
F0JDM3_DESDE/278-446
E3GHI4_EUBLK/153-319
B3AQ00_ECO57/206-366
Q64TR5_BACFR/154-321
H0L7L4_SALMO/111-281
C9X8U8_SALTD/111-281
A5EL85_BRASB/133-299
E6SX48_SHEB6/153-320
E7B8H9_YERE1/206-373
G1YCD2_ECOLX/347-514
O87456_VIBCL/1-93
B0QIJ5_BACAN/148-316
H4VVG8_ECOLX/48-208
G8VT88_KLEPN/13-178
B3JQQ0_9BACE/15-182
E2KCN6_ECO57/347-514
H8Z0N4_9GAMM/145-313
G1YS94_ECOLX/145-312
H3LDC4_KLEOX/323-487
F2B0B2_RHOBT/161-328
G5YL24_ECOLX/272-440
H0LMY8_SALMO/141-308
H5D1U6_ECOLX/206-366
F9QZA2_ECOLX/140-307
G0DYG5_ENTAK/189-360
C9VK83_9RHIZ/142-305
Q0VM91_ALCBS/141-308
F7QAM1_9GAMM/8-167
H5MIJ8_ECOLX/347-514
G9TIQ7_SALMO/151-317
Q6L923_9PSED/1-32
D7DQB8_METS0/140-307
E2XTB2_PSEFL/199-366
G1UX47_9DELT/477-644
H4TC10_ECOLX/381-548
H5BDV3_ECOLX/187-354
E5WFQ3_9BACI/218-386
H5XZ67_9FIRM/155-321
I1DXC4_9GAMM/135-302
H5L569_ECOLX/218-394
G7Q8Y4_9DELT/257-426
G5GV32_FUSNP/134-301
C9QV71_ECOD1/141-308
F5ZYN9_SALTU/106-279
G9SNR4_ENTFC/105-280
Q8D9D9_VIBVU/142-309
E7V1X9_SALTM/187-354
F7KXM1_9FUSO/138-305
C6PXF3_9CLOT/10-97
I0JNT5_HALHO/368-536
B2UCU0_RALPJ/146-313
C6UTH1_ECO5T/206-366
C4ZX66_ECOBW/347-514
H1XXU0_9BACT/139-306
G0DEB1_9GAMM/151-318
E8WWX3_ACISM/192-357
H5W0N1_SALEN/140-307
A3ZS60_9PLAN/143-310
G7DCV4_BRAJP/230-397
F0RSP9_SPHGB/322-490
B6QXU2_9RHOB/182-353
G7Q8W2_9DELT/121-288
F2JYQ2_MARM1/368-536
A3L939_PSEAI/202-370
Q1ZWR5_PHOAS/131-298
C1DB06_LARHH/135-301
H4VBU7_ECOLX/218-394
D8AXD3_ECOLX/272-440
F3LC75_9GAMM/108-275
E9YQ84_ECOLX/145-312
B5BYU6_SALET/376-543
Q24VZ7_DESHY/84-216
E4P4J9_ECO8N/381-548
Q73KB0_TREDE/186-353
E1JW61_DESFR/198-365
C7U3A2_ENTFL/117-287
Q5L8Q5_BACFN/129-296
I0P2V2_SALET/331-499
C2RP28_BACCE/308-476
F8A893_THEID/145-312
D2UEA1_XANAP/193-360
I0ZQP0_ECOLX/301-465
F7X1J3_SINMM/142-306
H3ZHN5_9ALTE/10-177
B4UAB4_ANASK/249-416
A1TKH6_ACIAC/152-319
E9YKJ9_ECOLX/140-307
Q4ZLX3_PSEU2/141-308
A0Y3W6_9GAMM/136-302
E9YZV5_ECOLX/206-366
H5HL57_ECOLX/218-394
D3V8J9_XENBS/137-304
C0AIV1_BORBG/145-312
H4FNM7_ECOLX/187-354
G2RMU2_BACME/264-431
G2A2U0_ECOLX/381-548
C3CD98_BACTU/157-325
G7UUY8_PSEUP/147-314
G7ZK88_PSESS/14-177
A6XX64_VIBCL/144-311
F7N3H1_ECOLX/143-310
B7L9C2_ECO55/140-307
I0K7L4_9BACT/15-182
Q2RZB0_SALRD/200-367
D7ZXX6_ECOLX/145-312
D4C7S0_9CLOT/133-299
E8ZVH8_CLOB0/281-449
F6AYF4_DELSC/180-348
E2WS01_ECOLX/218-394
F8H558_PSEUT/144-311
D0IG44_9VIBR/146-313
D7AS01_THEM3/90-263
A3XZT1_9VIBR/5-173
F3GAT1_PSESJ/140-307
G6IIY2_9DELT/146-313
E7P8M1_PSESG/204-372
C6VTN7_DYAFD/164-331
E8HJY9_ECOLX/272-440
F2N3Z9_PSEU6/131-297
E8CJY9_SALMO/206-366
H5HB21_ECOLX/381-548
F0L0E2_YERE3/323-487
E4W318_BACFG/133-300
E4R9M1_PSEPB/135-302
E1P7Q7_ECOAB/206-366
H7T3U3_CAMCO/135-302
F3IN69_PSESL/140-307
H1NPC3_9SPHI/145-312
H0PY60_9RHOO/147-314
Q2LWE8_SYNAS/141-308
I0MHD6_SALET/151-317
A9D2L4_9RHIZ/144-311
Q3K7X7_PSEPF/193-361
G5R6U2_SALSE/186-357
D3KM82_LISMN/150-317
Q17ZY8_CLOD6/273-440
A1V4D7_BURMS/136-304
F4C7R2_SPHS2/912-1079
Q1D2R7_MYXXD/136-301
Q1N2X8_9GAMM/147-314
A9A0F3_DESOH/147-314
A4XW68_PSEMY/146-313
D7AKQ5_GEOSK/142-310
Q6VMR7_MYXXA/43-210
C6BUA7_DESAD/485-652
A6EHC5_9SPHI/140-307
H6RHH6_9BACT/13-180
D3GDJ9_RHILV/177-344
B1FY17_9BURK/38-205
B3IXH4_PSECI/18-180
E8Y6H7_ECOKO/272-440
C8ZWZ0_ENTGA/107-276
Q08XX1_STIAD/120-287
E3BPD0_9VIBR/136-303
D8HYL2_AMYMU/161-246
B5EPW7_ACIF5/141-308
E8PGW7_ACIB1/321-489
H4VUY8_ECOLX/327-491
Q1HDL0_VIBAL/147-314
F7NMF9_9FIRM/275-443
E1YIF6_9DELT/152-319
F7NZZ2_9GAMM/135-302
D3P4B1_AZOS1/166-333
H8MMT5_CORCM/151-318
H5A1M3_ECOLX/262-430
G7ZK62_PSESS/12-175
F6EZC5_SPHCR/142-305
C9NTJ5_9VIBR/194-361
G2FC74_9GAMM/8-175
E8T3S6_THEA1/131-298
F9EP00_FUSNU/159-325
B4EKX3_BURCJ/309-477
Q3XXQ6_ENTFC/76-248
A6F483_9ALTE/138-305
E6QT21_9ZZZZ/134-301
E8B5Y7_SALMO/137-304
B1ZEN3_METPB/142-306
A6SWX4_JANMA/136-303
G6B2D6_CLODI/111-284
F3HBJ1_PSESX/1-23
Q0YUZ5_9CHLB/231-398
H0A7L8_9PROT/146-313
Q1Z5H2_PHOPR/134-301
A1JNJ4_YERE8/8-175
D4WFN6_BACOV/15-182
E8CWN4_SALMO/221-397
F9A760_VIBCL/137-304
B1QM20_CLOBO/232-400
E7HDK7_ECOLX/141-308
H4KJA1_ECOLX/145-312
B0TK57_SHEHH/146-313
E1FF66_9THEO/231-398
B9B6H2_9BURK/61-227
Q0A9V6_ALHEH/328-495
A9GT88_SORC5/137-304
B5JI58_9BACT/144-311
D8C1K9_ECOLX/143-310
Q24RM5_DESHY/368-535
Q15VG3_PSEA6/140-307
G1UU39_9DELT/10-178
Q87ZG2_PSESM/24-190
Q6AR25_DESPS/148-313
G0BCI5_SERSA/308-468
E1T5Y1_BURSG/147-314
F9RFF2_9VIBR/198-365
G7FDZ3_9GAMM/192-359
F0BN35_9XANT/206-373
G5HTL3_9CLOT/325-493
A3EJF9_VIBCL/143-310
Q9XBU3_ALCFA/101-268
A3VZW0_9RHOB/163-326
F3WKU6_SHIBO/136-303
A6VEY9_PSEA7/144-311
G0JSZ2_9GAMM/201-368
C3WS54_9FUSO/151-319
F6G7C3_RALS8/272-439
A6GNY7_9BURK/195-362
H2IIA5_9VIBR/130-296
G9UHB1_SALMO/141-308
E5YAG1_BILWA/141-308
G4PJW6_BRUML/144-308
F8Z911_VIBCL/205-371
E8DRZ5_SALMO/331-499
B1TB67_9BURK/78-245
F7RWH2_9GAMM/143-310
D7I331_PSESS/207-375
G6ZQG0_VIBCL/146-306
Q8FHS6_ECOL6/13-180
D1PXT6_9BACT/15-182
C3PZE3_9BACE/15-182
I0NE54_SALET/186-357
B5EGP7_GEOBB/192-359
Q8X811_ECO57/381-548
H8N0T3_CORCM/228-395
G6BDS5_CLODI/228-396
B1JYB9_BURCC/144-316
D2Z4X7_9BACT/220-389
G7DCH4_BRAJP/140-307
F7MZX0_ECOLX/187-354
A5TQR0_BURML/143-310
C4XRZ0_DESMR/210-377
C6BYM3_DESAD/137-304
Q6MIW1_BDEBA/144-311
B9Z7A3_9NEIS/130-297
A4SSX2_AERS4/328-490
E8HZ01_ECOLX/272-440
F0LCR2_AGRSH/145-312
A6WQI5_SHEB8/134-301
Q8P571_XANCP/367-535
B1T8W4_9BURK/180-347
E6VC51_RHOPX/321-488
I0IME4_9BACT/200-367
E2XMA7_PSEFL/143-310
G7ETA5_9GAMM/129-296
Q6MPP3_BDEBA/103-270
H5QD11_ECOLX/301-465
G2KZE2_PSEAI/146-312
Q3ACG7_CARHZ/208-376
C6NVC8_9GAMM/144-312
Q05TW0_9SYNE/47-160
G2BTN9_ECOLX/16-186
F3XW44_9FLAO/144-311
G0EAF1_ENTAK/137-304
D0Z425_LISDA/382-549
G6YLU0_9RHIZ/373-544
F1Y9B6_ECO57/347-514
H0PVN7_9RHOO/205-372
A7HDM5_ANADF/197-361
F4T230_ECOLX/149-316
E7P261_PSESG/144-311
E8HJI0_ECOLX/187-354
Q9L4Q6_CLOST/273-440
B7JRM9_BACC0/308-476
G8FF29_CAMJU/136-303
I1A8C7_PSEAI/144-311
G3IZR4_9GAMM/148-315
B5SAG5_RALSL/327-495
Q3BP22_XANC5/154-321
E9TJP2_ECOLX/217-385
C0YDE4_BURPE/11-178
F9A758_VIBCL/130-296
B0AQR8_BACAN/152-318
A6F9T5_9GAMM/152-318
H4MCZ2_ECOLX/136-303
A3UTY6_VIBSP/129-296
E1K202_DESFR/142-308
A6B021_VIBPA/137-304
D3DJF0_HYDTT/134-301
G2UL56_PSEAI/147-314
E1DJ69_VIBPA/194-361
C6BDX8_RALP1/146-313
G9QTR4_9PROT/135-302
Q1JXQ8_DESAC/153-319
C2ZP92_BACCE/170-336
C5B5I7_METEA/91-259
D7IPU9_9BACE/137-304
C7CJJ5_METED/119-286
H3TLB4_PSEAE/195-362
H1NAC6_9PLAN/151-318
H4W0R2_ECOLX/262-430
C6HWS4_9BACT/143-305
F9QB97_9PAST/14-176
C7V9T7_ENTFL/82-252
G1UU30_9DELT/145-312
B2PQ79_ECO57/206-366
F2ISE9_VIBCL/145-309
Q3SGR7_THIDA/131-298
A4C645_9GAMM/207-372
B8EJB7_METSB/337-505
I0IQF8_9BACT/54-212
Q3YZ61_SHISS/340-507
D3LFP1_ENTFC/106-282
O87458_PSESG/14-177
A4SNM7_AERS4/198-364
D0LRZ4_HALO1/170-334
F5QX54_SHIFL/301-465
A9ENC4_SORC5/138-304
H6NNF0_9BACL/149-315
E3I308_RHOVT/321-489
A6A2H0_VIBCL/137-304
E9TBS1_ECOLX/347-514
I0N449_SALET/8-175
Q07HM5_RHOP5/321-488
A2PU73_VIBCL/194-361
C8T8F5_KLEPR/147-314
E7TVB9_ECO57/347-514
A1V6H8_BURMS/297-464
E3GB89_ENTCS/145-312
D8A1W1_ECOLX/8-175
A9ZW60_YERPE/16-183
D3P7V7_AZOS1/166-334
A9GGL3_SORC5/160-327
C1A979_GEMAT/150-317
H5J613_ECOLX/272-440
E2MJP7_PSEUB/147-314
B5EGP6_GEOBB/145-312
C6XUT4_PEDHD/134-301
A4JST9_BURVG/147-314
B5WQG1_9BURK/47-215
E1WJ38_SALTS/137-304
H5JME6_ECOLX/381-548
Q0KDT2_CUPNH/146-313
G2TQX4_BACCO/107-279
E7TQN0_ECO57/141-308
H0N2S8_SALMO/187-354
F2NU73_TRES6/117-283
E8V768_TERSS/141-308
F9RUU8_9VIBR/5-172
A6AWV8_VIBPA/126-293
C6EFF2_ECOBD/186-357
F8XSD6_9GAMM/139-302
B0STI5_LEPBP/179-342
D5D119_ECOKI/327-491
F7MHX9_9FUSO/134-301
A9ATR8_BURM1/141-308
A3JDL9_9ALTE/141-308
G6ILT4_9DELT/7-174
H4KQG1_ECOLX/147-314
B2A7L9_NATTJ/229-397
H5DHW8_ECOLX/327-491
A6TCS7_KLEP7/302-462
E3GPR7_EUBLK/157-323
H4TM82_ECOLX/301-465
C3XLU1_9HELI/135-302
A9GEP8_SORC5/142-309
C1DPB1_AZOVD/147-314
Q52903_RHIML/1-95
G5LKS1_SALET/331-499
E7XIV8_SALMO/141-308
A2WFS8_9BURK/183-350
H0JJH0_9PSED/163-331
E1QE48_DESB2/238-405
Q2LJ22_9PSED/13-175
A6TWN7_ALKMQ/155-323
D5WF68_BURSC/326-494
B7P8A2_IXOSC/93-211
A4TTP7_9PROT/87-206
A1KC65_AZOSB/170-336
A1SUB0_PSYIN/154-321
C5AX98_METEA/155-322
H6NVQ2_SALTI/221-397
B7L355_METC4/334-501
B3ILW9_ECOLX/381-548
A7ADY5_9PORP/153-320
B9YBE1_9FIRM/108-265
E4RFX5_PSEPB/298-465
Q8DB90_VIBVU/130-296
Q4MHR8_BACCE/42-212
H1LBG8_GEOME/179-353
E0UAS0_CYAP2/160-302
F3GVJ6_PSESX/13-175
E0GN57_ENTFL/122-294
A0Z5D9_9GAMM/137-303
H1SAV2_9BURK/135-303
B5P298_SALET/111-281
A7G414_CLOBH/335-503
D5WVH9_BACT2/217-385
G2LU91_9XANT/154-321
F4DWL0_PSEMN/334-502
A8F646_THELT/255-423
H1XWW7_9BACT/169-336
C7RUD0_ACCPU/146-313
E6GI97_ENTFL/127-297
C3A6T8_BACMY/308-476
F3RRB9_VIBPA/5-172
H5PY62_ECOLX/206-366
A0LF40_SYNFM/144-311
G5TC73_ECOLX/218-394
E7HK42_ECOLX/1-47
F0E512_9PSED/178-346
E6GNI0_ENTFL/75-245
C9XLG2_CLODC/330-498
Q0AVD1_SYNWW/243-411
H0L8Q4_SALMO/206-366
H5XT92_9FIRM/318-486
Q1IGX2_PSEE4/147-314
Q3JD59_NITOC/137-304
B7LF52_ECO55/272-440
B0KPD7_PSEPG/193-360
D7IUB0_9BACE/131-298
H4LFU0_ECOLX/187-354
F8C281_THESO/194-361
C6WSQ8_METML/146-313
G5Q2B2_SALMO/13-180
G1V5B7_9DELT/725-888
G9XR18_DESHA/298-466
Q63UN4_BURPS/162-329
B4AGI4_BACPU/150-316
E0SMG6_DICD3/156-323
A9DEH7_9RHIZ/308-475
C2P9Y1_BACCE/149-315
Q74CM0_GEOSL/146-313
H1PXQ1_9FUSO/148-316
G7M717_9CLOT/83-259
G2TF28_RHORU/154-321
F4MAJ2_ECOLX/140-307
E9SSQ6_CLOSY/334-502
H6LFH5_ACEWD/316-484
A3ZXP8_9PLAN/138-305
E1YGP7_9DELT/140-307
H5J5H5_ECOLX/381-548
F7MZ01_ECOLX/347-514
B1QQX7_CLOBO/342-510
C1ND73_9ESCH/272-440
E0R4T9_ECOLX/147-314
E6QM89_9ZZZZ/142-309
E7JQK2_ECOLX/301-465
B7N4D0_ECOLU/206-366
H1N5K4_9PLAN/221-388
H5GEZ6_ECOLX/136-303
B3BCE2_ECO57/186-357
Q0HKQ8_SHESM/129-295
B3ILZ5_ECOLX/187-354
E7W279_SALMO/8-175
Q2NAY4_ERYLH/150-317
C6BL81_RALP1/185-352
H7FRR2_9FLAO/148-315
H5SDV7_9BACT/139-306
D2TP47_CITRI/272-440
B4UAE7_ANASK/328-496
Q2S9U9_HAHCH/135-302
B4UG04_ANASK/145-312
A5G3J0_GEOUR/155-321
D6Z4J6_DESAT/144-311
E7XVY6_SALMO/331-499
H5E832_ECOLX/186-357
D9S477_FIBSS/192-359
D4WCJ2_BACOV/29-196
A6UH51_SINMW/145-312
F0RP20_DEIPM/171-258
E4LNM5_9CLOT/109-259
G5W9I3_ECOLX/187-354
G4P309_BACIU/13-156
D6J6R2_ECOLX/218-394
G9Q7X0_9BACI/308-476
G0SR25_VIBMI/155-321
H8MSN8_CORCM/316-483
E0RP86_SPITD/132-299
A3P9Q3_BURP0/141-308
G9TEE4_SALMO/206-366
F9QVH1_ECOLX/136-303
D0RP28_9PROT/141-303
F3LWU1_ECOLX/206-366
D8IY78_HERSS/144-311
G5PGF8_SALET/141-308
A8KH34_BURPE/11-178
A1WWC8_HALHL/140-307
H0MCQ4_SALMO/151-317
Q7WLB5_BORBR/140-307
E7XWZ5_SALMO/106-279
H0MU25_SALMO/137-304
B3A6U8_ECO57/187-354
A5EHR8_BRASB/324-490
E8Y9R7_ECOKO/136-303
H7DXP9_9FIRM/157-325
A2WJC3_9BURK/201-368
F3I2T5_PSESF/141-308
C1HRX9_9ESCH/186-357
B5J7R7_9RHOB/125-292
G2FBA2_9GAMM/145-312
G5MMB5_SALET/376-543
C3IK90_BACTU/308-476
A7FRK6_CLOB1/152-320
F2NCC9_DESAR/147-314
D7H7M3_VIBCL/146-313
B6FWP8_9FIRM/149-317
C1MFR7_9ENTR/143-310
H5FD31_ECOLX/327-491
F8QRC8_9BURK/130-298
H8XN73_BACAM/13-155
B1ILH3_CLOBK/323-491
A4VFN6_PSEU5/152-319
Q3R5I9_XYLFA/141-308
A3HZT3_9BACT/147-314
B7MM56_ECO45/272-440
E6ENV1_ENTFL/82-252
F0F5C6_9BACT/15-182
H5P867_ECOLX/381-548
B2T8C7_BURPP/209-376
Q3J2G9_RHOS4/336-505
H4XCK0_ECOLX/141-308
D6GIG7_9ENTR/13-178
H4RLJ2_ECOLX/186-357
D8E7B2_ECOLX/8-175
Q8L1C0_COMS9/71-238
D0LFM6_HALO1/145-312
H7YJU9_CAMJU/136-303
C9UYD7_BRUAO/144-311
B6B3X0_9RHOB/275-442
E1DFG7_VIBPA/147-314
B3B2Q2_ECO57/218-394
H0BU57_9BURK/144-311
B3B0N4_ECO57/136-303
A1AMU4_PELPD/340-508
A3L1E5_PSEAI/147-314
E8BE45_SALMO/331-499
G0L3Q5_ZOBGA/156-323
F9IDR3_ACIBA/122-289
F4XDS4_9FIRM/137-303
C3SXX2_ECOLX/212-379
F2G545_ALTMD/134-300
F1ZLV6_ECOLX/272-440
Q314G6_DESDG/158-325
B8J898_ANAD2/139-306
H1XPP4_9BACT/188-355
B1LIL6_ECOSM/218-394
B5YI42_THEYD/2-169
E3GPS2_EUBLK/162-328
C7RNH7_ACCPU/151-318
H4Q0E4_ECOLX/8-175
D8F0I5_9DELT/196-363
F7LPK4_9BACE/154-321
F0R8X6_BACSH/133-300
B8FV05_DESHD/380-547
F5RH79_9RHOO/230-397
Q2SM36_HAHCH/140-307
C5W7J3_ECOBD/347-514
A3GQ23_VIBCL/132-298
D8ENQ3_ECOLX/136-303
C4SZC5_YERIN/206-373
A2PCL3_VIBCL/143-310
Q62N29_BURMA/151-318
F7R7T6_SHIFL/8-175
E8T1R9_GEOS2/143-311
D8IS63_HERSS/356-531
F7RQV4_9GAMM/129-295
F3EPW3_9PSED/29-195
C0QCZ8_DESAH/150-317
G7ABY3_VIBCL/145-309
H8FIX0_XANCI/141-308
F4UB24_ECOLX/136-303
H4Y0D0_ECOLX/48-208
G2BNH8_ECOLX/48-208
F7XVP1_MIDMI/140-293
D0Z8U9_EDWTE/145-312
E8WQD4_GEOS8/145-312
A6P1C1_9FIRM/321-489
H0JJA5_9PSED/21-187
F4LL86_TREBD/140-306
F4LXR2_TEPAE/276-444
H0S0M2_9BRAD/144-311
F6EZC3_SPHCR/143-310
H5DU18_ECOLX/141-308
Q0TC46_ECOL5/186-357
G7R506_ECOC2/187-354
D2NDV2_ECOS5/140-307
C7CHN8_METED/207-374
F8EYH2_SPICH/135-301
A5VWI2_PSEP1/135-302
C7VMD1_ENTFL/106-280
E7U7U8_ECOLX/187-354
B3Z8T0_BACCE/80-250
B5WQF1_9BURK/148-315
G2MUV2_9THEO/89-263
Q899U4_CLOTE/272-440
H5Y2B7_9FIRM/276-444
Q4V088_XANC8/147-314
Q1IRB0_KORVE/142-309
F9UI48_9GAMM/143-310
A6V8L9_PSEA7/146-313
A7HGB6_ANADF/153-320
H4ZHZ2_ECOLX/187-354
C3Q2S1_9BACE/154-321
C4SQ30_YERFR/388-555
D4BL28_9ENTR/141-308
B8E9Y6_SHEB2/134-301
G6BSI4_CLODI/280-448
Q63SK4_BURPS/137-304
F7MAW7_9BACE/15-182
E3FY39_STIAD/138-305
Q3IES0_PSEHT/207-372
Q2IW26_RHOP2/140-307
G4CTM8_9NEIS/239-406
G2UKH5_PSEAI/139-306
C3LJG6_BACAC/152-318
A6LS16_CLOB8/106-276
A1TKI2_ACIAC/149-316
C9A4F5_ENTCA/78-249
E5BL60_9FUSO/134-301
D0G7Z0_PSECI/13-175
B8J1B5_DESDA/478-645
B9JP38_AGRRK/169-336
G7DNC5_BRAJP/367-536
Q9I362_PSEAE/195-362
H7TTN3_CAMCO/135-302
D2R3W1_PIRSD/309-476
G9XDM7_9FIRM/200-368
D4WR49_BACOV/131-299
H8EYU6_MYCTE/150-229
H1B621_9FIRM/110-283
G5W573_ECOLX/206-366
E8F8S6_SALMO/221-397
F8L5L8_SIMNZ/115-282
F0FDF0_STRSA/79-228
Q9XC29_ACIAD/304-470
H1FEU2_ECOLX/381-548
C3FJX7_BACTB/170-336
E3HYQ0_RHOVT/219-386
C6NXT3_9GAMM/217-384
B5EV27_VIBFM/195-362
A0L7D1_MAGSM/8-175
F4G6A6_ALIDK/150-316
Q1NU94_9DELT/8-175
F8H6P3_PSEUT/196-363
G9X3Q9_9FIRM/269-437
E7U303_ECOLX/140-307
H3T0Y2_PSEAE/147-314
C2S4B4_BACCE/308-476
A2P5J1_VIBCL/132-298
C6X757_METSD/22-188
F5QMV8_SHIFL/187-354
B3YIG8_SALET/376-543
G1UZ81_9DELT/328-494
Q0AVM6_SYNWW/626-794
D6SSU8_9DELT/199-366
C0QH85_DESAH/147-314
C6JHZ2_FUSVA/144-310
H4WFH6_ECOLX/272-440
F0JGU0_DESDE/143-310
F9J3S5_ACIBA/140-307
D6SLD0_9DELT/197-364
H3SZJ6_PSEAE/149-316
Q20IM3_PSECI/18-180
G6GEQ4_9FIRM/135-302
H7E2B4_9FIRM/218-383
H8MP91_CORCM/140-307
D7W1N5_9FLAO/205-372
H4YJ54_ECOLX/136-303
B1EN56_9ESCH/8-175
F8GW92_CUPNN/7-175
G1ZI45_ECOLX/8-175
A3JP93_9RHOB/146-297
Q3EP06_BACTI/14-184
A1SB80_SHEAM/287-454
D5RW85_CLODI/102-278
C6BY98_DESAD/137-304
Q01QL4_SOLUE/137-304
D7HWW3_PSESS/14-177
H1HBC8_9FLAO/13-180
Q93AB6_YERPE/152-319
F4T695_ECOLX/143-310
E0THC2_PARBH/146-313
H4WQ31_ECOLX/327-491
A1TNE7_ACIAC/141-308
C2IAM7_VIBCL/132-299
H8DJJ9_9ENTR/207-374
H5EXZ6_ECOLX/8-175
D4X6G3_9BURK/322-487
D2QH48_SPILD/160-327
E7V269_SALTM/141-308
H5PN07_ECOLX/347-514
B1JEM1_PSEPW/193-360
D8AZ61_ECOLX/376-543
A3WC62_9SPHN/142-305
F1ZT77_THEET/137-310
C8X529_DESRD/140-307
G5WXH9_ECOLX/272-440
E1QDR0_DESB2/142-309
A9KW39_SHEB9/154-320
H3TBF0_PSEAE/194-361
A4BJT2_9GAMM/149-316
H1U9N2_9BACT/217-387
A1AME4_PELPD/348-516
E7WLC0_SALMO/187-354
A3H2N0_VIBCL/194-361
B6QXZ8_9RHOB/142-306
G1V5B0_9DELT/339-507
F4G4M2_ALIDK/3-171
F9SFN9_VIBSP/137-304
D2UGQ5_XANAP/146-313
H7VW25_CAMCO/135-302
H4R370_ECOLX/381-548
B4BRR9_9BACI/220-383
E0R1J5_ECOLX/145-312
E9Z4Q3_ESCFE/218-394
C8TK67_ECO26/140-307
H4P4T0_ECOLX/8-175
E2XPI2_PSEFL/22-188
B7V1D8_PSEA8/149-316
C2C7A9_VIBCL/145-309
H5GAL8_ECOLX/327-491
H5FIE9_ECOLX/272-440
A6BA11_VIBPA/123-290
H4JG85_ECOLX/141-308
C2QCR0_BACCE/308-476
C2YSI6_BACCE/308-476
B5QTT0_SALEP/137-304
E0RTT2_SPITD/147-314
A5GAP4_GEOUR/185-352
A3U575_CROAH/173-340
C3LUG6_VIBCM/145-309
B1FNC4_9BURK/141-308
B3EE42_CHLL2/7-174
B2TQY1_CLOBB/147-320
H8H4I8_HELPX/136-303
G4DME6_9GAMM/142-310
I0D336_BACAN/308-476
D8P7X7_9BACT/163-330
B1Z510_BURA4/141-308
B7UQ90_ECO27/327-491
G7GGR1_9GAMM/124-291
G1YTP3_ECOLX/381-548
F8XIV9_ECOLX/206-366
C5BPA8_TERTT/149-316
H4LKN1_ECOLX/147-314
C6UB15_ECOBR/218-394
E5Y2B1_BILWA/333-501
H1INK2_9BACT/142-309
F5SZH5_9GAMM/135-302
G6B729_CLODI/146-314
E1YF13_9DELT/143-309
G9VEI8_SALMO/206-366
D0TJI3_9BACE/153-320
D6SST0_9DELT/137-304
D0ZFE1_EDWTE/262-430
Q48H02_PSE14/24-190
Q12L04_SHEDO/205-368
F3JTG6_PSESZ/347-515
F3K7H7_PSESZ/149-316
G7R5R8_ECOC2/381-548
B5N9X3_SALET/206-366
Q2VGB1_RHIRD/134-298
C2QDA2_BACCE/218-386
A6TGR1_KLEP7/141-308
D4ERG4_ENTFL/122-294
D5W0V8_CLOB2/205-373
B2S1A4_BORHD/145-312
B5PSW8_SALHA/73-249
H1ESK1_ECOLX/140-307
C5BQY2_TERTT/138-305
I0HV96_RUBGE/184-348
D9S2G4_THEOJ/255-423
D3SPE4_THEAH/196-363
H1MV73_9PLAN/286-453
C0Q9G3_DESAH/277-444
A3PS09_RHOS1/332-482
G2HC47_9DELT/136-303
H4Y0A9_ECOLX/8-175
A8IMU2_AZOC5/167-334
Q83JY9_SHIFL/381-548
F2ZPY9_9PSED/140-234
Q3IX09_RHOS4/332-482
F2KU45_PREDF/15-182
E6YQM0_9RHIZ/142-305
C2Z2Q4_BACCE/149-315
E1JUF6_DESFR/142-309
F5MU74_SHIFL/186-357
C9QWL2_ECOD1/186-357
F2ARF9_RHOBT/1-161
F3H3F9_PSESX/207-375
D2QZ64_PIRSD/359-526
G2HDQ3_9DELT/424-591
G0L199_ZOBGA/146-313
C0G6K4_9RHIZ/142-305
H0L3C9_SALMO/106-279
E9UI66_ECOLX/272-440
E0RRG5_SPITD/143-310
B3JGI7_9BACE/138-305
D0HJK7_VIBMI/1-144
B8GSN1_THISH/140-307
F3KEN2_9GAMM/76-243
H5N8P0_ECOLX/206-366
B0TN98_SHEHH/146-313
D6GJE4_9ENTR/327-491
G5UTL1_ECOLX/136-303
G4WVF3_9BACT/148-315
E0T939_EDWTF/7-174
Q4G273_PSEPU/152-319
B3ZFX7_BACCE/237-405
D3NY70_AZOS1/145-312
H5IM28_ECOLX/345-512
B3A726_ECO57/143-310
G4C519_SALIN/187-354
E8G217_SALMO/187-354
C8UF75_ECO1A/272-440
F8YJ82_ECOLX/381-548
B2U0L6_SHIB3/206-366
H1S5X3_9BURK/237-404
A6VSB4_MARMS/7-174
D6GMY2_9ENTR/106-277
F0E6Q6_9PSED/1-99
A3D169_SHEB5/179-346
F3GVJ8_PSESX/1-152
F2KEX1_PSEBN/158-326
H8GIT0_METAL/130-297
G4APL1_AGGAC/13-175
C6C6J7_DICDC/156-323
C6CNN7_DICZE/137-304
A1TIJ6_ACIAC/144-311
F8ZCX8_VIBCL/141-308
A3CZ70_SHEB5/293-461
G7T2X0_SALPS/206-366
D9PK06_9ZZZZ/1-104
F7MGY2_9FUSO/142-309
F9I4F5_ECOLX/8-175
C6ZNL1_9NEIS/230-397
B7S738_9BURK/132-300
C3KW33_CLOB6/333-501
A4LJ80_BURPE/132-299
B1FTN2_9BURK/148-315
E7VWM1_SALMO/151-317
B1J9J9_PSEPW/340-508
D9RZU4_THEOJ/160-326
I0A4P4_SALET/106-279
F2FUL3_SALGL/137-304
B0CGR8_BRUSI/93-260
D6SKE0_9DELT/197-364
E5BTE2_9FUSO/267-435
B3R586_CUPTR/106-273
F3IMS5_PSESL/136-303
Q3MSF1_KLEPN/8-175
G4L682_TETHN/106-278
C2I6R9_VIBCL/143-310
A3GX09_VIBCL/167-333
A8GEH2_SERP5/305-465
I0IDU4_9BACT/206-373
Q3B6T3_PELLD/383-550
G4K7G6_9RHIZ/234-401
H1XR75_9BACT/140-307
D6CZA1_9BACE/129-296
H9UME8_9SPIO/138-305
E1IVB5_ECOLX/8-175
Q0HQ61_SHESR/142-309
A3RS57_RALSL/156-323
F8GNM5_CUPNN/341-509
Q66A70_YERPS/206-373
D3RJC2_KLEVT/381-548
G7Z4Y5_AZOL4/142-307
C3Q2X1_9BACE/133-300
D3T596_THEIA/205-373
D6M996_9CLOT/172-340
A4VFV7_PSEU5/144-311
D0SDQ1_ACIJO/139-306
H3TBS8_PSEAE/30-196
B7UX90_PSEA8/131-297
G6BXU2_CLODI/134-301
A0KW75_SHESA/155-322
H8DFJ1_ECOLX/140-307
Q72XR1_BACC1/80-251
C6DVZ8_MYCTK/159-238
C1DMU8_AZOVD/236-402
F8G6F1_PSEPU/152-319
E1FBN4_9THEO/100-273
Q2BHK7_9GAMM/148-315
B5V0V1_BACCE/308-476
G0E582_ENTAK/272-440
Q1ZV82_PHOAS/192-359
G7WEM3_DESOD/145-312
E3GBK8_ENTCS/119-289
B5WDS1_9BURK/336-504
D4DUZ2_NEIEG/192-362
F6B528_DESCC/269-437
Q1ZU28_PHOAS/194-361
F7NVF5_9GAMM/129-296
Q12K16_SHEDO/176-343
A7IG78_XANP2/142-309
E3XJJ2_ECOLX/141-308
G2L408_PSEAI/203-371
C3NP94_VIBCJ/144-311
C9X905_SALTD/221-397
F7NL15_9FIRM/341-496
F9IEA6_ACIBA/321-489
F4NR35_9ENTR/141-308
B5JJG0_9BACT/155-320
Q2IP79_ANADE/148-315
G6ZTJ6_VIBCL/144-311
B1IWG9_ECOLC/347-514
D8C7Q2_ECOLX/206-366
Q0HKI0_SHESM/151-318
F0LYE8_VIBFN/148-312
F5PEM3_SHIFL/136-303
LUXO_VIBPA/133-300
Q9KQ66_VIBCH/137-304
Q9Z5S2_ZYMMB/118-284
D7VHX4_9SPHI/12-179
B9M9L0_GEOSF/126-295
C4HGL2_YERPE/206-373
A9GFC9_SORC5/171-338
E8D906_SALMO/331-499
G7W702_DESOD/221-388
B9KKU7_RHOSK/233-400
C6S0P9_VIBCL/193-360
A5G6X9_GEOUR/147-314
Q9WWI7_PSESY/1-42
B4CX08_9BACT/145-238
G6XUT0_RHIRD/331-498
B6ALA4_9BACT/159-326
B3PY87_RHIE6/145-312
B3PDA2_CELJU/155-322
H9UUG3_ECOLX/145-312
F9RU52_9VIBR/142-309
H3TDW7_PSEAE/146-312
A3QIX9_SHELP/139-306
B7CNS9_BURPE/162-329
A3NRG1_BURP0/151-318
D3RJX2_KLEVT/342-510
Q1ZQD3_PHOAS/177-344
F0GG51_9BURK/171-268
Q725P3_DESVH/144-311
C3NQF4_VIBCJ/155-321
A1AAR7_ECOK1/13-180
Q52535_PSESX/14-177
D8AJQ1_ECOLX/141-308
G9XQ64_DESHA/341-508
D2TUX3_CITRI/140-307
G2HB44_9DELT/172-339
H3PL98_BRUAO/144-308
B2K4N2_YERPB/43-207
F7WFQ4_MYCTC/150-229
F6AN89_DELSC/144-311
H1MU49_9PLAN/149-316
B7RUG1_9GAMM/8-176
I0MI90_SALET/221-397
H6CD81_9BACL/108-284
D0H6R0_VIBCL/193-360
D5DPY8_BACMQ/151-319
G5UW19_ECOLX/272-440
Q2RZ83_SALRD/32-199
H3MDW7_KLEOX/189-360
B3BJB4_ECO57/381-548
H2IHF8_9VIBR/148-315
E7TRE6_ECO57/143-310
C8UAM3_ECO10/270-438
F8EVB1_ZYMMT/18-185
A3KYS3_PSEAI/334-500
F5QJ12_SHIFL/301-465
F9BXJ1_VIBCL/132-299
C2U587_BACCE/80-252
D4TB54_9XANT/146-313
E8AET0_SALMO/206-366
H5IZR9_ECOLX/8-175
I0P2A5_SALET/106-279
H5VPI8_SALSE/381-548
C9UYD5_BRUAO/142-305
D7XMR2_ECOLX/136-303
O33561_RHOSH/1-52
D0IFA3_9VIBR/205-371
D4V7Y7_BACVU/143-310
F7Y954_MESOW/160-327
H7E6L4_SALHO/151-317
E4MRQ5_CAPOC/149-316
E9Y6D0_ECOLX/186-357
G5N0T1_SALET/137-304
Q0HT28_SHESR/142-309
B8DLR5_DESVM/171-338
E0G299_ENTFL/122-294
Q8P674_XANCP/144-311
C2QU03_BACCE/308-476
F9EZU5_9NEIS/202-369
Q7N3Y2_PHOLL/206-373
E8IQH9_ECOLX/381-548
E4J2V6_ENTFC/110-282
G7BPV2_VIBCL/194-361
B2I570_XYLF2/147-314
B0A537_YERPE/137-304
G6GEJ3_9FIRM/399-567
G2FBT5_9GAMM/153-320
B8DII3_DESVM/487-654
E5AV91_BURRH/149-316
D5X2W9_THIK1/139-306
D4Z086_SPHJU/249-416
G2J233_PSEUL/139-306
B5BER7_SALPK/381-548
D7AR04_THEM3/231-398
Q7P8Z3_RICSI/143-306
H1E9N2_ECOLX/136-303
G3AAL1_9RALS/325-493
E8VMQ0_VIBVM/130-296
YQIR_BACSU/368-536
B1HIK0_BURPE/136-304
H8LDC6_ENTFU/84-256
C7UYS7_ENTFL/75-245
E1JXY5_DESFR/210-377
A8V246_9AQUI/134-301
B7UX92_PSEA8/146-313
F9AEK8_VIBCL/144-311
F0JBD8_DESDE/640-807
F7XIB1_SINMM/145-312
A7V4D4_BACUN/173-340
F0SDH0_PEDSD/135-302
E2PDF9_NEIPO/176-343
E7SY50_SHIBO/136-303
I0CPT5_LISMN/113-284
D6XXY2_BACIE/147-313
H0PWC4_9RHOO/352-520
F3EYI2_9PSED/138-201
F7L9H0_BACOV/185-352
D0C311_9GAMM/142-309
H4I0H4_ECOLX/262-430
G8W2G9_KLEPN/1-72
Q2RVW2_RHORT/331-499
Q2INA2_ANADE/137-304
F0LV25_VIBFN/130-297
H2IZ68_RAHAC/137-304
F9TTJ4_9VIBR/143-310
I0M968_SALET/137-304
Q6HP76_BACHK/148-316
E8EMK2_SALMO/137-304
G6HZS9_9FIRM/346-514
C2WM20_BACCE/170-336
A1HRB7_9FIRM/71-163
A1VJQ6_POLNA/22-188
H1MAI6_9BACT/146-313
Q4HEX9_CAMCO/124-291
C5BFP4_EDWI9/7-174
F0PV38_BACT0/369-537
E5BWH8_9FUSO/264-432
C9RAR8_AMMDK/142-309
A7FQ62_CLOB1/205-373
G4DDR6_9GAMM/6-173
E1DE29_VIBPA/146-306
A1WV02_HALHL/151-318
A3SYU1_9RHOB/316-479
D6Z2W4_DESAT/151-318
A9GU40_SORC5/29-196
F3VXZ5_SHIBO/8-175
D6I299_ECOLX/182-353
B3E2E2_GEOLS/435-602
D6Z4S7_DESAT/145-312
C3R2F1_9BACE/146-313
Q08YJ4_STIAD/141-308
F9CN21_ECOLX/186-357
B1ZR73_OPITP/145-312
G8Q911_PSEFL/144-311
A2VQQ3_9BURK/136-304
NIFA_AZOBR/205-372
G4LI81_PSEAI/21-188
H4TRL0_ECOLX/136-303
C0AZQ7_9ENTR/178-345
O07050_AERHY/148-238
E8CS90_SALMO/111-281
H5GW41_ECOLX/272-440
E1HUJ2_ECOLX/136-303
B5WT53_9BURK/146-313
H1I5U0_9BACI/353-521
B4UMD5_ANASK/157-323
E1P4D0_NEILA/176-343
H4SZZ4_ECOLX/140-307
Q87QL3_VIBPA/23-190
Q30WW2_DESDG/149-315
C6X7M4_METSD/332-500
E8H9S0_ECO57/141-308
Q1DD25_MYXXD/143-309
F6DAV3_THICA/149-315
E3BIV8_9VIBR/140-307
F9A1G6_VIBCL/146-306
Q48PQ4_PSE14/29-195
E8E1Y4_SALMO/141-308
B7CMM7_BURPE/143-310
G6XP07_RHIRD/138-305
E5VDW1_9BACE/15-182
F6B3N2_DESCC/208-376
A7HEU6_ANADF/318-486
H5QT42_ECOLX/206-366
B6BDL8_9RHOB/141-304
F4LUJ0_TEPAE/140-314
D8EM21_ECOLX/218-394
G2TD02_RHORU/331-499
F5R1Y9_SHIFL/187-354
H0C060_9BURK/332-499
D8MKA5_ERWBE/140-307
C8X5C3_DESRD/198-365
A3ULZ4_VIBSP/142-309
B6WY23_9DELT/150-317
E1YE00_9DELT/198-365
G9TEF2_SALMO/13-180
A0Z8E6_9GAMM/140-307
G2ENE6_CORGT/152-235
A4XEH5_NOVAD/217-384
G5PJV7_SALET/331-499
F8C4H2_THESO/140-307
H6MGN5_ECOLX/187-354
G7QCF5_9DELT/148-315
D2B2H5_STRRD/160-243
C3A0M1_BACMY/148-316
G9XIE7_DESHA/385-552
B7NFG3_ECOLU/140-307
G2PP78_MURRD/145-312
E8WJ60_GEOS8/149-316
Q727M8_DESVH/149-316
H1J5P9_9FIRM/256-424
C2MLV2_BACCE/237-405
H4F8M5_9RHIZ/142-306
H5LNX3_ECOLX/145-312
A3SAZ3_9RHOB/142-295
Q5FG14_EHRRG/153-322
A6GQ78_9BURK/168-335
F3RUS0_VIBPA/338-499
G9ZVD9_9PROT/145-312
E1DBN1_VIBPA/212-378
C8WFR8_ZYMMN/142-305
G5FDX3_9CLOT/234-400
A4A8S1_9GAMM/143-310
F7Q6F0_9GAMM/144-311
C2ZCL1_BACCE/369-537
G4NZ38_BACPN/143-309
C5ADR6_BURGB/146-313
Q63ID9_BURPS/167-335
D2TTF4_CITRI/141-308
Q6L8V1_9PSED/1-32
H1GPI7_9FLAO/146-313
F9A4I1_VIBCL/145-309
H1YN79_9GAMM/113-280
A3MGQ5_BURM7/11-178
E6WBW3_PANSA/140-307
H5B586_ECOLX/218-394
D8JTB4_HYPDA/146-313
C0ZIW9_BREBN/399-567
F0JRU6_ESCFE/206-366
A4WDT8_ENT38/381-548
G4P4F5_BACIU/143-309
H8W5K7_MARHY/148-315
Q0AZS9_SYNWW/141-310
E3DMV7_HALPG/99-274
G4M2D6_9BURK/36-203
D6I719_ECOLX/330-494
C2HYI5_VIBCL/194-361
F2ICL2_FLUTR/141-308
F4USF1_ECOLX/272-440
C3RAR3_9BACE/141-308
D8JYP2_HYPDA/142-306
A4BWF3_9FLAO/150-318
E6W7Z2_PANSA/296-459
D6XVM4_BACIE/370-538
E2XYQ7_PSEFL/329-496
H5DVV8_ECOLX/218-394
F3US71_STRSA/79-228
A3RV88_RALSL/137-305
C6XYZ2_PEDHD/12-179
G2C049_ECOLX/218-394
B1HC13_BURPE/149-315
F5ZV73_SALTU/381-548
H5LU75_ECOLX/140-307
F5Q951_SHIFL/381-548
B4EAM1_BURCJ/143-310
C9B763_ENTFC/109-282
A4VPM3_PSEU5/144-311
E5UAP6_ALCXX/161-328
A5EHS9_BRASB/348-514
E3ISB2_DESVR/136-303
F8FUJ2_PSEPU/193-360
H1YTR5_9GAMM/142-309
F8XK82_ECOLX/141-308
Q183D3_CLOD6/339-507
H2J3B7_MARPK/137-302
H8DAT5_ECOLX/145-312
D0GTK2_VIBMI/142-309
F5WUL9_ERYRF/106-258
G4RDK0_PELHB/145-312
Q604J8_METCA/143-310
Q0ACC5_ALHEH/146-313
C5UUS6_CLOBO/134-301
Q1DAE1_MYXXD/294-460
B3XFN6_ECOLX/143-310
G0SQN0_VIBMI/146-306
Q12KA0_SHEDO/153-320
G4CKD7_9NEIS/183-350
F3E290_9PSED/136-303
A3I399_9BACT/157-324
H4MH56_ECOLX/140-307
F9UA65_9GAMM/141-307
E1EJD5_VIBPA/137-304
A5L1K1_9GAMM/147-314
I0KS34_STEMA/140-307
F9QPC4_9MYCO/164-248
A2W2G0_9BURK/331-499
C5CNJ3_VARPS/157-324
E9WW80_ECOLX/145-312
E1DLX9_VIBPA/338-499
A3XWN0_9VIBR/142-309
B6A0Y1_RHILW/20-187
B1HD51_BURPE/143-310
B5CBK0_SALET/376-543
B3PG83_CELJU/142-309
E7J7R9_ECOLX/381-548
E5W5N8_9BACI/66-233
F3YWM2_DESAF/148-315
B1J8J4_PSEPW/330-498
B2TWJ1_SHIB3/141-308
H6LCT3_ACEWD/337-504
B8CU76_SHEPW/194-361
Q3YVA5_SHISS/140-307
H5WCI8_RALSL/186-357
D5ANH8_RHOCB/229-396
D2R8F7_PIRSD/145-312
G2D2K7_ECOLX/187-354
H3SX23_PSEAE/158-326
G7B9B1_VIBCL/130-296
E4TFJ7_CALNY/132-299
H8MM21_CORCM/145-312
F0C9Z3_9XANT/344-512
H8MMH7_CORCM/212-378
H3RK09_ERWST/28-190
Q1Z0H4_PHOPR/155-312
C9UHV8_BRUAO/144-308
C2TP90_BACCE/80-250
D0ZE77_EDWTE/165-333
A2TWC6_9FLAO/141-308
H1D5T2_9FUSO/1-56
E8WLG2_GEOS8/155-321
E8CFJ0_SALMO/140-307
G5VWJ6_ECOLX/140-307
C8X0B9_DESRD/137-304
E4RB44_PSEPB/129-295
D0HXV3_VIBCL/205-371
C4TVI8_YERKR/114-265
D0HLT0_VIBCL/137-304
G7AM78_VIBCL/132-299
B6BY85_9GAMM/146-313
E7VHN1_SALMO/331-499
C6BWV3_DESAD/165-336
E6W4Z1_DESIS/152-318
C4HVH0_YERPE/8-175
Q3HY19_ERWPY/27-189
B2N3C6_ECOLX/325-492
F7NLJ2_9FIRM/104-284
H1J8F3_9FIRM/155-322
A4J599_DESRM/267-435
F0J7E6_ACIMA/135-301
Q2SP11_HAHCH/185-352
C2JDC4_VIBCL/193-360
C9Q7U0_9VIBR/146-313
A8S4D9_9CLOT/335-503
I0LWQ7_SALET/186-357
G4ITD8_9RHIZ/140-307
E9YFM3_ECOLX/381-548
B6EMX3_ALISL/146-305
G5QSN7_SALRU/141-308
C3AW60_BACMY/343-511
F2FWA7_SALGL/381-548
Q4MKG0_BACCE/308-439
D5MI72_9BACT/138-310
B3XDM2_ECOLX/347-514
F2EW89_PANAA/44-207
I0F5F9_9BACI/13-156
D3MSD4_9FIRM/132-304
D0T625_ACIRA/140-307
G8MI77_9BURK/287-455
F9UFJ9_9GAMM/130-297
D3KMY8_LISMN/82-254
Q485M5_COLP3/144-311
G6I0C6_9FIRM/346-514
B7N5I3_ECOLU/145-312
E1QIH2_DESB2/141-310
F6APK9_DELSC/145-312
H3T351_PSEAE/141-308
E1YYM8_9BACE/134-301
Q085N4_SHEFN/133-300
F8EC35_RUNSL/157-324
F5P0V6_SHIFL/141-308
B6VYY0_9BACE/143-310
H5N8M0_ECOLX/8-175
C6USX6_ECO5T/272-440
H4XJI1_ECOLX/48-208
B3QTU6_CHLT3/216-383
E6F1U9_ENTFL/106-280
A6TVV8_ALKMQ/161-329
G4LLB8_PSEAI/147-314
E5VHH0_9FIRM/118-290
H3ZCU3_9ALTE/139-306
G7W6G1_DESOD/265-433
A2WEW5_9BURK/38-205
A6TT75_ALKMQ/141-308
Q8XUQ7_RALSO/335-502
F5JM33_ACIBA/122-289
B3E5G9_GEOLS/236-403
Q095Y8_STIAD/181-348
Q92V52_RHIME/145-312
A6VRN7_MARMS/146-313
E8AH86_SALMO/141-308
H4X9W8_ECOLX/272-440
E4QIY7_METS6/153-326
A6DGS8_9BACT/193-329
Q5X4F0_LEGPA/129-295
O50648_SYMTH/1-63
Q099N8_STIAD/150-320
C3QSW4_9BACE/15-182
B5F589_SALA4/206-366
G5XBW3_ECOLX/381-548
G5TGV3_ECOLX/8-175
F7QAW3_9GAMM/122-289
Q1K1B0_DESAC/143-309
H3SUE4_PSEAE/319-485
C3DSX6_BACTS/80-250
B2K2B0_YERPB/16-183
B8DQM4_DESVM/145-312
G9XIU1_DESHA/152-318
B2NSH3_ECO57/8-175
G5LNG4_SALET/1-70
A4BSK9_9GAMM/147-314
A3SWC0_9RHOB/146-299
I0M5A5_SALET/8-175
Q1LCB8_RALME/134-301
C6S0M8_VIBCL/145-309
F4U1V0_ECOLX/141-308
Q9R2X5_PSESH/1-42
F3JBG7_PSESX/1-152
F5R4K7_SHIFL/140-307
Q5EG41_PSEPU/141-308
D7N4B0_9NEIS/204-371
Q47F08_DECAR/170-337
H5SQ07_9BACT/144-311
G5Q690_SALMO/1-161
F9AH57_VIBCL/155-321
O25408_HELPY/136-303
F7ZY07_CLOAT/357-524
H5K2N7_ECOLX/381-548
F3W1F8_SHIBO/187-354
C8VVE2_DESAS/164-332
C0QAD3_DESAH/434-601
F3YUB5_DESAF/145-312
E5WLI1_9BACI/153-321
A5L048_9GAMM/194-361
E8YGS8_9BURK/38-205
Q088Y2_SHEFN/141-308
B4UDH0_ANASK/145-312
Q48N83_PSE14/149-316
D8B280_ECOLX/218-394
B1LWM6_METRJ/139-306
E5B6P9_ERWAM/343-511
Q1LIR4_RALME/162-329
A3EM29_VIBCL/132-299
Q2SCK6_HAHCH/133-299
F4KRB3_HALH1/141-308
G7W8C4_DESOD/205-373
Q74BK0_GEOSL/143-310
B1Y713_LEPCP/211-378
C2NYF2_BACCE/170-336
NORR2_CUPNH/193-360
H8P144_RAHAQ/204-371
D6HKI3_9FIRM/114-288
A6D7M3_9VIBR/142-309
C3CIH2_BACTU/170-336
Q6J1L8_9MYCO/161-245
E7ILE5_ECOLX/187-354
F9ZN86_ACICS/1-162
B5EFH7_GEOBB/144-311
B8DLZ4_DESVM/147-314
E4TLV7_MARTH/157-324
Q01RL6_SOLUE/144-311
A4Y8L6_SHEPC/129-295
C8TJL1_ECO26/186-357
H0M4R5_SALMO/137-304
D0I329_VIBHO/141-308
B6VT23_9BACE/132-299
G3IZA6_9GAMM/197-364
Q1IVS2_KORVE/20-187
Q3IK72_PSEHT/140-307
G4Q7B9_ACIIR/333-494
F3I3X2_PSESF/152-319
C4XMK2_DESMR/143-309
E2ZTK9_PSEAI/135-302
Q11U25_CYTH3/16-183
C6BSB7_DESAD/205-372
H4W068_ECOLX/187-354
Q6APH1_DESPS/144-311
C4SA67_YERMO/206-373
H1NR67_9SPHI/142-309
D2UFB6_XANAP/141-308
E8YR47_9BURK/148-315
C1FN94_CLOBJ/333-501
Q48A72_COLP3/170-337
A6N7U3_9RHIZ/146-313
D4Q5M8_LISMN/82-254
G7C7E2_VIBCL/280-448
G6YXN5_9ALTE/145-312
C2JG97_VIBCL/132-298
I0LPH7_SALET/187-354
A1K9F7_AZOSB/328-495
D8F9Y3_9DELT/145-312
C8ZZ39_ENTGA/78-249
F3EM76_PSESL/207-375
H1KJE3_METEX/155-322
F3F203_9PSED/135-302
F3KBJ1_9GAMM/140-307
F3G0W1_PSESX/1-35
C2HDT5_ENTFC/109-285
A8T186_9VIBR/155-321
E1WCK1_SALTS/151-317
H4Z0J6_ECOLX/272-440
F6F9X3_CHLPS/142-309
G4QLX6_GLANF/131-298
F6B930_DESCC/142-309
I0AIM9_9BACT/188-355
E4RXC9_LEAB4/141-308
D8H176_BACAI/237-405
D8F6C4_9DELT/148-315
A6D2B5_9VIBR/124-291
H5E5Y3_ECOLX/187-354
H0UAI7_BRELA/149-314
B9MAE9_ACIET/204-371
A2SEH5_METPP/241-408
F5QXJ0_SHIFL/206-366
H5W9C8_RALSL/89-256
B5SE47_RALSL/145-312
D7HVT1_PSESS/149-316
H5FAB3_ECOLX/218-389
B1X767_ECODH/186-357
C6CFM0_DICZE/220-387
Q15RI2_PSEA6/206-372
B3XJP2_ECOLX/141-308
Q6L951_PSESZ/1-32
C6UCY0_ECOBR/272-440
A6CBB7_9PLAN/147-314
H1DVC8_ECOLX/186-357
C2DIU4_ECOLX/186-357
C0BMK9_9BACT/142-309
E2SU25_9RALS/141-308
B7XQW7_ENTBH/95-261
G6IDA0_9DELT/465-632
H7DUR3_9FIRM/386-551
F0E6Q5_9PSED/1-36
Q63I20_BURPS/141-308
A3WYH4_9BRAD/146-313
H4WBS9_ECOLX/145-312
E7H6Z8_ECOLX/4-173
Q1BG96_BURCA/146-313
E8TUM5_ALIDB/240-407
H3MZH0_KLEOX/212-379
F9J8W0_ACIBA/142-309
B3B259_ECO57/143-310
A0B0D4_BURCH/38-205
E1FAH4_9THEO/347-514
G4LHV4_PSEAI/149-316
Q28Q55_JANSC/141-304
Q0I443_HAES1/10-172
A6F2G7_9ALTE/137-304
G5YFE7_ECOLX/327-491
B4S7D1_PROA2/148-315
D4H8J8_DENA2/235-402
E1WC13_SALTS/206-366
B5UU36_BACCE/152-318
G4LK89_PSEAI/189-360
G6B7E7_CLODI/280-448
D8EXK9_9DELT/190-357
Q729J1_DESVH/225-392
B0A7A3_9FIRM/281-449
A5I3D4_CLOBH/281-449
H4WTR6_ECOLX/136-303
F3LRM4_9BURK/144-311
Q9KN48_VIBCH/193-360
G9XIB8_DESHA/266-433
Q4KC03_PSEF5/138-305
E5Y2X1_BILWA/204-371
G2F0P4_ECOLX/347-514
C3FXR8_BACTU/148-316
Q1JWY0_DESAC/182-356
D4IG99_ERWAE/343-511
H0C0T4_9BURK/159-326
F8GTU6_CUPNN/140-307
Q8CXY6_ECOL6/145-312
D0G7Z4_PSECI/13-175
A0LMY2_SYNFM/140-307
H5NK67_ECOLX/218-389
B0TTK6_SHEHH/152-318
D5S0Q5_CLODI/273-440
A0NNJ2_9RHOB/149-316
H0LX13_SALMO/8-175
Q1ZPG9_PHOAS/137-304
G6IIT2_9DELT/156-323
B3C8R1_9BACE/145-312
Q8PG84_XANAC/137-301
B4RBU2_PHEZH/142-306
B3BKB4_ECO57/8-175
G9XN10_DESHA/177-344
D0ISD3_HELP1/136-303
H5MHE0_ECOLX/145-312
G2U709_PSEAI/202-370
A6VCI2_PSEA7/148-315
E8RHB9_DESPD/211-378
F0JDQ4_DESDE/143-310
D2YJ10_VIBMI/5-172
D5D6R7_ECOKI/147-314
G7D0E9_AERSA/186-353
A1B9J7_PARDP/141-304
G7BWW4_VIBCL/5-172
Q1GT51_SPHAL/146-313
G6IDH7_9DELT/144-311
Q83MI9_SHIFL/141-308
E3GHD5_EUBLK/155-322
A0KDB7_BURCH/50-217
G0C862_9ENTR/140-307
F3KVF8_9BURK/148-315
A3ZU96_9PLAN/336-503
B9JW94_AGRVS/138-305
D0WV58_VIBAL/148-312
D8EIF6_ECOLX/376-543
E1X4G9_BACMS/118-282
B5Q0V8_SALHA/141-308
D3SFY3_THISK/136-303
C6E9E0_GEOSM/144-311
D8E810_ECOLX/186-357
F0Q058_ACIAP/185-355
F7T7G1_ALCXX/1-161
E1FBP5_9THEO/133-305
H8WIQ6_CHLTH/142-309
Q731C7_BACC1/369-537
C8T5C7_KLEPR/260-424
A5VQN9_BRUO2/142-305
D5D715_ECOKI/145-312
H3ZGD1_9ALTE/150-317
G4D6X7_9FIRM/78-246
Q6LW41_PHOPR/122-289
NTRC_AZOC5/140-307
H1PX69_9FUSO/134-301
C7IR23_THEET/335-503
Q24Q63_DESHY/212-380
E6FB28_ENTFL/122-294
H6M957_ECOLX/327-491
F2KBF6_PSEBN/141-308
Q3EJU6_BACTI/45-113
C0XX63_BURPE/150-316
Q1PWN2_9BACT/148-315
H8MN02_CORCM/146-313
C4ARC9_BURML/105-272
E7TCL9_SHIFL/143-310
NIFA_HERSE/203-370
G6ZNE0_VIBCL/194-361
G2J5C1_PSEUL/344-512
Q7UCP9_SHIFL/13-180
G2LFU8_CHLTF/139-307
G9V2K2_SALMO/137-304
D1C2T4_SPHTD/145-312
C7UFV9_ENTFL/122-294
G0D519_ECOLX/145-312
B8JCK3_ANAD2/161-328
F5PXD0_SHIFL/140-307
H8W4T4_MARHY/143-310
E8WJC7_GEOS8/144-311
B5QAV2_SALVI/13-180
G5H9R2_9BACT/152-319
H3LSH6_KLEOX/381-548
G0GBN3_9SPIO/204-371
NORR_KLEP7/187-354
D7HPE1_VIBCL/193-360
F3DX21_9PSED/140-307
D6SKK9_9DELT/146-313
H5XXS5_9FIRM/145-312
Q62T08_BACLD/368-536
A8H7Y8_SHEPA/153-320
C2XNP2_BACCE/148-316
H4I711_ECOLX/218-394
B4AC33_SALNE/141-308
E8BF75_SALMO/140-307
B9Z1X1_9NEIS/145-311
Q2S380_SALRD/204-372
H5DNS9_ECOLX/272-440
F3I9S0_PSESF/199-366
HRPS_PSESY/13-175
B3B4B2_ECO57/206-366
G5N1C7_SALET/376-543
C9NXF2_9VIBR/155-321
B8FCF2_DESAA/240-407
D5XAY3_THEPJ/346-514
G4E862_9GAMM/143-304
G7WDH2_DESOD/198-366
E7VXF7_SALMO/137-304
H1D5T3_9FUSO/41-134
H5V2B5_ESCHE/288-454
E7UTS4_SALTM/73-249
E3FQD8_STIAD/151-318
H8WKB9_CHLTH/142-309
G7LSV9_9ENTR/137-304
B8G0D1_DESHD/158-326
C4IAI0_BURPE/173-341
H4Z492_ECOLX/141-308
F6F7F7_CHLPS/142-309
H4WA74_ECOLX/8-175
A6ASY2_VIBHA/144-311
B7HEK5_BACC4/80-250
G7LWA4_9ENTR/8-175
B3E2X0_GEOLS/156-322
H4J7A2_ECOLX/301-465
I0YHI4_9BURK/231-300
F2ZP87_9PSED/138-305
G3ACL7_9RALS/141-308
C1MGA0_9ENTR/141-308
Q9I1C0_PSEAE/21-188
E3PYA0_CLOSD/152-318
Q470P0_CUPPJ/340-508
E8A820_SALMO/137-304
A3ZNW8_9PLAN/148-315
B3E7V2_GEOLS/142-309
B5C865_SALET/106-279
F3IAD8_PSESF/29-195
E1I0G9_ECOLX/206-366
D8J140_HERSS/136-303
D7HXS3_PSESS/310-478
G1UKX6_9BACE/153-320
E0SHZ4_DICD3/209-376
A6D981_9VIBR/144-311
A4SFU5_PROVI/221-388
A6V901_PSEA7/146-312
B0UCR2_METS4/315-482
C2SBL2_BACCE/80-250
C3CRT5_BACTU/82-252
E6XGS7_SHEP2/129-295
F4TDP2_ECOLX/210-370
B1GMR5_BACAN/241-283
C9XC65_SALTD/141-308
B5EUQ4_VIBFM/205-372
B2A0N2_NATTJ/341-509
B1LDS6_ECOSM/345-505
C4X2V6_KLEPN/106-277
F9TTE5_9VIBR/316-484
F7TQD0_BRELA/160-325
C1DHW7_AZOVD/141-308
E6MIZ5_9FIRM/151-319
H7FVX4_9FLAO/158-246
Q1GTN5_SPHAL/142-305
A5G6X7_GEOUR/147-314
C4ZIM7_THASP/142-308
E6T117_SHEB6/293-461
A3EMJ5_VIBCL/155-321
A8LKV0_DINSH/141-304
E6IX60_ENTFL/122-294
Q6TP22_AERHY/186-353
G6YH74_9RHIZ/75-242
Q2SP29_HAHCH/146-313
F4U2Z0_ECOLX/340-500
B1B869_CLOBO/320-488
B9Z378_9NEIS/148-315
D0H7Y4_VIBCL/229-395
Q6REE5_AZOBR/141-308
A7FHN2_YERP3/8-175
D0AVF2_BRUAO/144-308
D0MGD9_RHOM4/154-321
D3SET3_THISK/143-310
E9Y1Y7_ECOLX/136-303
D5BZW7_NITHN/204-375
B7C884_9FIRM/115-287
H0QW94_9ACTO/173-257
G2MRW7_9THEO/100-273
G8M6A4_9BURK/141-308
D3NWV4_AZOS1/207-374
H1EPJ4_ECOLX/272-440
C6WY59_METML/143-310
I1D9Q1_9VIBR/309-477
B5JN77_9BACT/193-370
H1L6S8_GEOME/238-405
D3SCP1_THISK/148-315
F0JD40_DESDE/487-654
G0BMT2_9ENTR/378-545
A6AL80_VIBHA/193-359
Q8RM05_XANP2/326-493
Q39Y76_GEOMG/144-312
B5BJ38_SALPK/8-175
C6I503_9BACE/15-182
B6VWH2_9BACE/133-300
B5ZCL7_GLUDA/140-307
F2JVC1_MARM1/201-368
D8E792_ECOLX/206-366
B2UYS4_CLOBA/318-486
E1YG60_9DELT/1-125
G3IVX0_9GAMM/136-303
E9WE11_ECOLX/48-208
E3IJN9_DESVR/160-326
E5URX0_9BACE/145-312
H3R0J4_BRUAO/144-311
H1BD73_9FIRM/118-285
E8VN99_VIBVM/144-311
H5NW68_ECOLX/186-357
F4UPL5_ECOLX/136-303
G0LCK2_ZOBGA/141-308
H0JA93_9PSED/254-421
G1YD08_ECOLX/111-281
A5TKT6_BURML/136-304
A2PXE9_VIBCL/143-310
B3E3Q2_GEOLS/156-322
F3E515_9PSED/1-62
E8BPB0_SALMO/187-354
D4BET2_9ENTR/106-278
G8LDQ2_ENTCL/13-180
G9YQN4_9FIRM/202-370
H3LED1_KLEOX/316-484
F7RC38_SHIFL/325-492
H4YVD4_ECOLX/206-366
C0PWQ3_SALPC/376-543
H1PUK1_9FUSO/154-320
C6PY17_9CLOT/338-506
Q7X1E5_9BACT/1-168
A6C1E5_9PLAN/179-276
A4CEA4_9GAMM/169-336
B0MUW5_9BACT/131-298
B2RGN6_PORG3/144-311
A0LIC5_SYNFM/143-310
D3RPW9_ALLVD/208-375
H1L8L1_GEOME/153-319
H7S1I5_CAMCO/135-302
H7DQM0_9FIRM/319-487
D6ICV7_ECOLX/272-440
H6MFR5_ECOLX/140-307
A6TJU2_ALKMQ/323-491
E1DDQ0_VIBPA/142-309
H4MR74_ECOLX/206-366
B1UUA1_BACAN/148-316
A5F6D4_VIBC3/132-298
E9WPG2_ECOLX/218-394
C3SI23_ECOLX/141-308
Q67NC7_SYMTH/370-538
C0BKC3_9BACT/62-229
C9P186_VIBME/146-305
D7CPW3_SYNLT/147-316
A1HMR8_9FIRM/341-504
F8FTI4_PSEPU/138-305
F5TIH1_9FIRM/97-265
E3Y2C4_SHIFL/8-175
B7NV04_ECO7I/140-307
G6BJB6_CLODI/280-448
A6SWE4_JANMA/248-416
Q21P09_SACD2/152-319
D0HVT4_VIBCL/145-309
B5PEF6_SALET/206-366
E7WZG4_SALMO/331-499
E1YGU9_9DELT/151-318
Q6LTP3_PHOPR/128-295
F3E4Y8_9PSED/150-241
Q07JS3_RHOP5/232-400
H0M387_SALMO/331-499
F0DPP4_9FIRM/344-512
H5XVZ9_9FIRM/265-433
H4Y2Z1_ECOLX/347-514
I0Y7J5_9BURK/144-311
F7T0L2_ALCXX/327-493
D4XLQ0_ACIHA/140-307
D2R311_PIRSD/150-316
H1B4U1_9FIRM/80-252
B4X527_9GAMM/137-295
F4KTR5_HALH1/38-205
H4U835_ECOLX/381-548
F3QWP6_9BACT/132-299
G7G296_9GAMM/160-327
B0BP78_ACTPJ/79-241
A6LYP8_CLOB8/267-435
F7NVR9_9GAMM/150-317
G8AYP1_AZOBR/219-386
A9G5C3_SORC5/154-321
C7LSB8_DESBD/136-303
Q46XZ0_CUPPJ/143-310
A0LAK3_MAGSM/166-333
E1QF79_DESB2/145-312
C3CNU1_BACTU/369-537
Q13B94_RHOPS/146-313
Q666A8_YERPS/16-183
C6VUG9_DYAFD/169-256
E5WJM6_9BACI/147-315
F3CIZ2_PSESG/1-38
F7YAX0_MESOW/164-331
A3KAF9_9RHOB/172-339
C3GIJ9_BACTU/154-320
B7HB38_BACC4/383-551
E6ERS2_ENTFL/75-245
G6BLY7_CLODI/119-296
H1RBH4_SALMO/221-397
A7K418_VIBSE/146-306
B4UFF0_ANASK/21-188
A0Y167_9GAMM/129-295
Q2IEG0_ANADE/198-365
G8QM42_AZOSU/149-316
Q3KJU0_PSEPF/28-194
Q74A66_GEOSL/142-310
F0LPI8_VIBFN/144-311
C6I3P5_9BACE/145-312
E9TF76_ECOLX/206-366
Q8Z8H2_SALTI/331-499
Q8XQY9_RALSO/137-305
H0SH82_9BRAD/120-287
A3XAS5_9RHOB/141-304
A1K1I4_AZOSB/154-321
E5UU39_9BACE/1-95
E6QCY8_9ZZZZ/139-306
E8XCI0_SALT4/106-279
F3FDA1_PSESX/78-245
B2T3B0_BURPP/137-305
G9XWJ3_DESHA/460-628
I0LPJ7_SALET/381-548
H1PL29_9FIRM/316-483
C9BGM0_ENTFC/109-282
B7AI07_9BACE/141-308
E4P698_ECO8N/272-440
Q1D2J0_MYXXD/149-316
G6YZV7_VIBCL/183-350
C3NTZ3_VIBCJ/146-306
D4KHA3_9FIRM/340-503
A8MEG8_ALKOO/339-507
F3ID46_PSESL/147-314
Q2BL13_9GAMM/148-315
Q2BHC8_9GAMM/138-305
E7P7A2_PSESG/24-190
C3CJU8_BACTU/237-405
A8A362_ECOHS/136-303
Q9L6V1_KLEOX/381-548
E9XFM9_ECOLX/141-308
D0WA14_NEILA/1-103
G2SFH1_RHOMR/158-325
H3P209_LACPN/105-277
G4DMC0_9GAMM/143-310
C4KAS0_THASP/129-296
H7V5I7_CAMCO/135-302
G0AAR6_COLFT/96-263
H4LWU4_ECOLX/347-514
Q7WYF6_9PSED/226-393
G2ZUH3_9RALS/137-304
Q393J7_BURS3/164-331
G7QDE2_9DELT/141-308
E8GPV3_SALMO/331-499
H1RGS7_SALMO/8-175
A1WSN2_VEREI/343-511
B1ZRJ6_OPITP/139-306
Q30VA4_DESDG/145-312
E2X9V3_SHIDY/259-426
E7PKT5_PSESG/2-152
Q5NLH0_ZYMMO/215-382
G2L6K4_PSEAI/147-314
C3LJU1_BACAC/369-537
E9XL25_ECOLX/145-312
C4FI59_9AQUI/229-396
G2DC91_9GAMM/141-308
E2T0V2_9RALS/343-511
F2AJP4_RHIET/186-357
F3QDX1_9ENTR/15-175
F8FVI2_PSEPU/141-308
G1ZM19_ECOLX/347-514
A8KMW7_BURPE/136-304
C3WID5_9FUSO/142-309
H4Y002_ECOLX/327-491
E2Z060_ENTFL/127-297
G6BQA2_CLODI/27-195
C1I4F6_9CLOT/318-486
E9Y9Z6_ECOLX/48-208
Q9AMY3_BRAJP/253-420
H8WAG5_MARHY/131-297
G5NJ90_SALET/1-89
F9R0W3_ECOLX/272-440
E2XQ08_PSEFL/255-422
E0SFZ3_DICD3/8-175
D8F3G8_9DELT/202-369
B7DTW4_9BACL/347-515
C5AVT3_METEA/139-306
E3A183_PSEAI/143-310
E8BCW5_SALMO/151-317
F8EZ61_SPICH/143-310
F3GPM7_PSESJ/1-64
F6E6T1_SINMK/145-312
E8RFM7_DESPD/148-315
G2CMK4_ECOLX/145-312
B2K8V4_YERPB/143-310
E8YDP8_ECOKO/186-357
H1IBV9_9FIRM/322-490
D6Z6M4_DESAT/145-312
E8YRU2_9BURK/19-186
I0MJP8_SALET/102-278
H2AKI5_BACAM/368-536
C8UHB5_ECO1A/4-173
E4R5J5_PSEPB/152-319
G4PB30_BACIU/368-536
H0T4M7_9BRAD/140-307
A1AF60_ECOK1/272-440
H7E1U5_9FIRM/167-335
F4UGA9_ECOLX/141-308
E6B971_ECOLX/136-303
G2RND0_BACME/144-312
F3Z0A7_DESAF/137-304
G9Y829_HAFAL/18-185
A7HXV3_PARL1/140-307
G3YXD1_9LACO/82-254
A1VAP6_DESVV/149-316
H9ZSK8_THETH/159-244
F4DFC1_AERVB/132-282
F4ARP2_GLAS4/141-308
G5GWL7_FUSNP/138-305
A4SHS5_AERS4/132-282
G4PVJ5_ECOLX/8-175
A1SS19_PSYIN/148-315
C7CR13_ENTFL/82-252
G3A421_9RALS/145-312
D5Q2Y0_CLODI/130-304
H8MSL6_CORCM/143-310
G7ADZ3_VIBCL/5-172
F2KKU5_PSEBN/193-361
D7JQG6_ECOLX/145-312
C7ITN8_THEET/319-487
F4U1F5_ECOLX/140-307
E6VK91_RHOPX/140-307
C5AMK5_BURGB/339-507
A3XX34_9VIBR/129-296
Q9KRW2_VIBCH/155-321
F5PUQ6_SHIFL/187-354
G7BY55_VIBCL/130-296
G2U6I1_PSEAI/27-192
B7VI03_VIBSL/144-311
C9BVM4_ENTFC/109-282
E6HA47_ENTFL/127-297
H1JCK9_9FIRM/319-487
B7H394_ACIB3/122-289
G6ZYP2_VIBCL/145-309
A7KWZ9_9BURK/261-428
D7VI10_9SPHI/146-313
G2FE38_9GAMM/143-304
F2LR62_BURGS/161-329
F2EQU0_PANAA/136-303
C8UPA3_ECO1A/8-175
G2L1E3_PSEAI/21-188
F8ZB97_VIBCL/137-304
H5M0J5_ECOLX/8-175
G0AMJ9_BORBD/145-312
F6GF11_LACS5/158-246
H5LH43_ECOLX/218-394
G2RPP1_BACME/335-503
G8QLT0_AZOSU/137-304
G6XP09_RHIRD/142-306
D7CYM5_GEOSC/142-304
H0MQH8_SALMO/151-317
G7WIY4_DESOD/139-308
A6LTG1_CLOB8/334-502
H1R530_VIBFI/142-309
D7D681_GEOSC/147-315
E1THZ8_BURSG/25-193
C0D899_9CLOT/342-509
D8WWJ8_9FIRM/139-307
F5KT01_PSEAI/57-223
G2IUG6_PSEUL/35-202
C9Q8M1_9VIBR/146-306
E2T4Z2_9RALS/146-313
B4A980_SALNE/137-304
F5KAB3_PSEAI/152-319
C5AFZ8_BURGB/189-356
E7XV97_SALMO/8-175
E3HY53_ACHXA/247-415
E1YQS5_9BACE/129-296
A6TG71_KLEP7/140-307
H3R2W0_BRUAO/144-308
A2PQB9_VIBCL/5-172
G5U6Y8_ECOLX/327-491
F7T7G2_ALCXX/136-303
G9WHX0_9LACT/127-302
F8XCI0_ECOLX/8-175
G6G8J7_9FIRM/221-388
C8PUF3_9GAMM/188-355
E3GD08_ENTCS/302-461
G6IM02_9DELT/162-329
H5JXT1_ECOLX/8-175
H5MJ92_ECOLX/381-548
A5L5E8_9GAMM/5-173
F2AVA0_RHOBT/142-309
D0TDS3_9BACE/153-320
B4EZW0_PROMH/137-304
H1XS01_9BACT/141-308
F5YFI4_TREAZ/143-310
E6ARY9_ECOLX/218-394
C4AQM4_BURML/173-341
F6BZ99_SINMB/200-367
D0IKT4_9VIBR/144-311
FHLA_SALTS/381-548
H0JCI3_9PSED/131-297
E8ZQ56_CLOB0/333-501
C9QD15_VIBOR/142-309
B4A2E5_SALNE/187-354
D5S3V1_CLODI/111-284
B7J992_ACIF2/136-303
E7GRJ0_CLOSY/340-508
E8EC44_SALMO/141-308
E5BYE4_9FUSO/144-310
B9LZV2_GEOSF/436-603
H4Q9F8_ECOLX/141-308
C4KAI6_THASP/365-533
F4TN47_ECOLX/141-308
E1KP53_9BACT/15-182
D0YXY6_LISDA/190-357
D8BP28_ECOLX/330-494
H5J518_ECOLX/111-281
A8KVN2_BURPE/137-304
Q8E8E7_SHEON/154-320
H7WX42_CAMCO/135-302
E8ZNA5_CLOB0/356-523
Q8XVM3_RALSO/156-323
C3Q6X8_9BACE/131-298
F8CV46_BACTR/368-536
H4I041_ECOLX/381-548
F8A9L0_THEID/115-279
F5RCI3_9RHOO/341-509
A3KV58_PSEAI/194-361
H2FXU7_OCESG/129-295
C6E9Y0_ECOBD/145-312
Q2BM46_9GAMM/149-316
B5NS35_SALET/221-397
F8Z2S7_VIBCL/145-309
G0SIS9_VIBMI/146-313
I0JHJ6_HALHO/145-313
D1JZG9_9BACE/143-310
Q747A4_GEOSL/436-603
F5RDM7_9RHOO/330-498
C0QF87_DESAH/396-564
C2RVN8_BACCE/80-250
G9ZGP1_9GAMM/145-312
B8CLA2_SHEPW/205-368
F3QGJ4_9BURK/135-302
C0Z5U4_BREBN/211-379
F1Y4Q1_ECO57/187-354
E3GPP5_EUBLK/261-427
Q15RH5_PSEA6/10-177
A1KAW6_AZOSB/145-312
E3F2G6_KETVY/145-312
A0AYV0_BURCH/146-313
H4PSM9_ECOLX/141-308
H5MEH2_ECOLX/301-465
E7B533_YERE1/323-487
A9AEI3_BURM1/146-313
Q7MCA9_VIBVY/197-361
E2WZN1_ECOLX/347-514
G5G1H6_9PSED/30-196
D3FQ03_BACPE/152-320
B7WQX6_COMTE/133-301
B8IYJ3_DESDA/207-373
A4LIE0_BURPE/325-493
D0DD93_9RHOB/155-318
F0L3M5_AGRSH/145-312
F3JWA2_PSESZ/2-152
B3AFU6_ECO57/186-357
B1Z164_BURA4/146-313
F8Z2Q4_VIBCL/193-360
E7GHQ3_CLOSY/249-417
H5QXG2_ECOLX/272-440
A1AN81_PELPD/145-312
D5D5T2_ECOKI/140-307
D4HU53_ERWAC/140-307
Q39CK9_BURS3/146-313
C3F2J9_BACTU/308-476
H5RDC5_ECOLX/381-548
Q39BA4_BURS3/331-499
A0LC09_MAGSM/137-304
F3IML7_PSESL/310-478
C9XJV7_CLODC/27-195
C9NQ86_9VIBR/130-296
Q725U1_DESVH/146-311
F4A6J4_CLOBO/325-493
G6BSH0_CLODI/273-440
G2UL28_PSEAI/144-311
H1U6Q7_9BACT/221-388
G7APT0_VIBCL/5-172
C4WJM9_9RHIZ/144-311
G2TFT2_RHORU/7-174
D1JNJ7_9BACE/154-321
H4YVB0_ECOLX/8-175
Q46PB8_CUPPJ/235-402
A9M5D0_BRUC2/144-311
E5VUU2_9FIRM/84-254
G6IFJ2_9DELT/140-307
G2JQ59_LISMN/150-317
Q1W4V3_PSEAI/223-390
E6HYM2_ENTFL/82-252
H5K291_ECOLX/136-303
Q52904_RHIML/1-95
Q9K633_BACHD/253-421
A7GDX3_CLOBL/335-503
H5I892_ECOLX/16-186
A1S5V0_SHEAM/143-310
B1F889_9BURK/321-489
A6EZM5_9ALTE/144-311
D0MKJ7_RHOM4/657-824
H5IES0_ECOLX/218-394
A4VGF4_PSEU5/141-308
H1IXB8_9BACT/148-315
G9ZHB9_9GAMM/145-301
Q846A3_PSEVI/1-51
F4DMA9_PSEMN/168-336
F3WQE3_SHIBO/140-307
E8LPI4_9VIBR/137-304
H8KQT8_SOLCM/139-306
G4Q7Z7_ACIIR/263-429
E3EDA1_PAEPS/108-284
G5IN24_9CLOT/337-492
Q880L0_PSESM/134-298
E4R4H3_PSEPB/193-360
G7QHU5_LEPII/365-532
F2AMY6_RHOBT/301-468
G2HCW7_9DELT/181-348
H5RH76_ECOLX/140-307
A6TWQ8_ALKMQ/156-322
C4ZXC9_ECOBW/136-303
H1NZI4_9BACT/202-369
NTRC_ECOLI/140-307
H4NN25_ECOLX/8-175
C8W234_DESAS/141-308
E8J502_ECO57/187-354
H5ALC8_ECOLX/141-308
G6IJ05_9DELT/146-313
A2SED5_METPP/271-438
A8RIT6_9CLOT/327-495
E4RBA2_PSEPB/143-318
G8VYA6_KLEPN/327-491
C5AVT6_METEA/142-306
F8CAZ5_MYXFH/3-39
A2P6R5_VIBCL/5-172
E9WS92_ECOLX/206-366
A1U263_MARAV/145-312
A1RL78_SHESW/10-177
Q1JY46_DESAC/145-312
B8E7N0_SHEB2/205-368
H5QT22_ECOLX/8-175
A6L8G7_PARD8/14-181
G0FCK9_ECOLX/327-491
C8W252_DESAS/282-450
H6LG70_ACEWD/162-328
H2BXQ3_9FLAO/146-313
B7KR82_METC4/145-312
H5Q1D2_ECOLX/347-514
E9SJ92_CLOSY/136-304
G9QJ36_9BACI/347-515
B2JN45_BURP8/340-508
Q87PN2_VIBPA/142-309
G6HYY9_9FIRM/320-488
Q471V5_CUPPJ/323-489
E9XDJ0_ECOLX/186-357
E5UW26_9BACE/15-182
Q6D5Q9_ERWCT/8-175
B1Z5F3_BURA4/27-194
E4IDK0_ENTFC/110-282
F3C2D5_PSESG/23-117
B7LUJ8_ESCF3/141-308
H1QYB0_VIBFI/203-370
C2XYZ3_BACCE/369-537
F8FGW1_PAEMK/265-432
G5HHP8_9CLOT/327-493
E6HNN6_ENTFL/111-285
E8VLG2_VIBVM/194-361
E7PFT2_PSESG/147-314
G6DZS6_9GAMM/129-295
Q2LRZ0_SYNAS/145-312
B6YRB5_AZOPC/205-372
B8FXN8_DESHD/266-434
G9TCJ2_SALMO/111-281
G2FHI0_9GAMM/145-312
Q01NN5_SOLUE/145-312
C7RJN8_ACCPU/138-305
F9C7L7_VIBCL/5-172
D5B8E5_YERPZ/141-308
B0AK68_BACAN/237-405
D6SQ62_9DELT/148-315
Q603F8_METCA/143-305
F9AZC0_VIBCL/146-308
G7ZE65_AZOL4/166-333
D0SPB2_ACIJU/140-307
B4WBP0_9CAUL/120-287
D4G6H1_BACNA/295-463
B3E3G2_GEOLS/252-419
D7Y5D8_ECOLX/140-307
F6DLS7_DESRL/144-311
B6BZ60_9GAMM/141-308
E6FU00_ENTFL/127-297
E8HIX7_ECOLX/136-303
B0NVF5_BACSE/15-182
A8EAK3_BURPE/141-308
G6G9V3_9FIRM/283-451
E3Z9T4_LISIO/150-317
C6E3U0_GEOSM/144-311
D8PHX0_9BACT/146-313
D8GJ07_CLOLD/28-196
D8BJH4_ECOLX/186-357
D0YWY6_LISDA/205-369
G7D904_BRAJP/120-287
G5F699_9ACTN/206-271
F8CHN0_MYXFH/315-482
E6FUJ7_ENTFL/122-294
A3U4R1_CROAH/13-180
E9S2N8_TREDN/142-308
G7GU04_9ACTO/173-258
G2L1E8_PSEAI/30-196
Q45484_BACIU/1-96
E1D5X7_VIBPA/137-304
A4IPD5_GEOTN/147-315
B2P3R2_ECO57/347-514
C9XRJ3_CLODC/283-450
D7IX97_9BACE/134-301
B0RSZ9_XANCB/139-305
B1SXQ5_9BURK/146-313
E1FDA9_9THEO/113-281
B9DWK1_CLOK1/352-520
C6BW44_DESAD/141-308
Q24RA4_DESHY/152-318
E6BNA5_ECOLX/140-307
B7JRV3_BACC0/237-405
G8M644_9BURK/144-311
A7BP32_9GAMM/1-50
D6TK99_9CHLR/143-310
I0BR51_9BACL/149-315
H1DU08_ECOLX/347-514
F8CDL7_MYXFH/150-317
G9YE32_HAFAL/145-312
A0LIA2_SYNFM/834-1001
C2NML9_BACCE/369-537
E2UVF3_MYCTU/160-239
H8JWK7_VIBCL/132-299
A9GNE2_SORC5/141-308
Q6L963_PSESH/1-32
D5Q667_CLODI/153-321
NORR_SHIBS/187-354
C3MBL8_RHISN/142-306
B7J5Y9_ACIF2/331-499
F8CUL3_BACTR/310-478
C6IXE0_9BACL/270-437
G2EGX2_9FLAO/144-311
G4R934_PELHB/120-287
F8VI97_SALBC/106-279
E6WP57_PSEUU/146-313
F8YEQ4_ECOLX/327-491
F3C6T5_PSESG/85-251
B5EFV3_GEOBB/145-311
Q1B3W5_MYCSS/161-245
Q47CV1_DECAR/138-305
D2R8T8_PIRSD/144-311
A8F240_RICM5/145-310
C7JYG9_ACEPA/142-307
A5F774_VIBC3/281-449
C6EJS2_ECOBD/187-354
E8IK93_ECOLX/327-491
E7WSD6_SALMO/106-279
C1MAF5_9ENTR/268-436
D5WMY4_BURSC/159-326
E9W4U8_ECOLX/206-366
E6ILP7_ENTFL/111-285
B1HGB5_BURPE/146-313
A0K8S1_BURCH/137-304
Q604R3_METCA/145-313
H4QNS4_ECOLX/186-318
G3ZVY1_AGGAC/13-175
Q6L8X9_PSESX/1-32
Q022Z3_SOLUE/402-569
Q4EEA6_LISMN/82-254
Q2BHG0_9GAMM/154-318
F2NC64_DESAR/147-314
A3D9N6_SHEB5/113-280
D8K8B9_NITWC/129-296
C6HVW0_9BACT/19-185
A7HD34_ANADF/207-374
F0JLS3_ESCFE/123-290
E2K905_ECO57/143-310
E7K068_SHISO/187-354
E7PRN6_PSESG/310-478
D7GTH3_9FIRM/136-304
E3DLS5_HALPG/292-459
B9M8I4_GEOSF/147-314
B0HPB6_YERPE/137-304
E1IPR5_ECOLX/218-394
D0BB25_BRUSS/142-305
B3HG63_ECOLX/136-303
F9RU05_9VIBR/155-321
G5RIB4_SALET/151-317
A3QCN3_SHELP/134-301
B5F2K0_SALA4/90-266
E0MK08_9RHOB/136-303
H0KZ74_SALMO/187-354
B8KP44_9GAMM/129-296
C5BFV1_EDWI9/145-312
D8CF65_ECOLX/145-312
G2H9W3_9DELT/165-332
B7J0K9_BORBZ/145-312
G8W4K8_KLEPN/137-304
H4Z0T1_ECOLX/16-186
E1P8S9_ECOAB/381-548
Q20ZD4_RHOPB/146-313
D5RVM2_CLODI/123-291
B2U3N0_SHIB3/186-357
H4IUF9_ECOLX/145-312
G6IEM7_9DELT/142-309
C6TV74_BURPE/292-459
H8MYD3_CORCM/196-365
F0GEC1_9BURK/11-178
G7Q5P9_9DELT/146-313
H3K984_9FIRM/343-506
E1D304_VIBPA/205-371
C7LSX1_DESBD/153-319
H1BE16_9FIRM/65-237
E8IYR3_ECOLX/8-175
G6IML5_9DELT/1-72
H8W8P4_MARHY/196-363
G1Z8E4_ECOLX/136-303
E7ZK46_SALMO/151-317
C9PI74_VIBFU/193-360
G2M3M5_HELPX/136-303
I0NQ04_SALET/206-366
E5ATC3_BURRH/141-308
F3LCY1_9GAMM/166-332
F9AGM9_VIBCL/193-360
B7MKK2_ECO45/381-548
E0SB59_DICD3/188-355
E7YC05_SALMO/381-548
F0JU72_ESCFE/186-357
C9T6J9_9RHIZ/144-311
D0TGJ6_9BACE/146-313
H4XT89_ECOLX/140-307
A5FMR8_FLAJ1/146-313
Q72CX7_DESVH/155-321
Q0BGZ8_BURCM/144-316
F5R9N7_9RHOO/34-201
B2SNM7_XANOP/248-415
Q60BL9_METCA/5-172
Q1QYN8_CHRSD/156-323
D2NLP0_ECOS5/381-548
O30664_VIBCL/130-296
F2H5P7_BACTU/369-537
F5SAL5_9BACL/225-393
F5JGI3_9RHIZ/145-313
A2W8Y9_9BURK/137-304
I1AB14_PSEAI/141-308
B2UIF2_RALPJ/137-305
B8G1Q9_DESHD/155-322
C4XJR2_DESMR/147-314
A6D4X2_9VIBR/280-448
G9SUF7_ENTFC/109-282
C4TUT6_YERKR/186-353
I0M8U8_SALET/137-304
A3TXL7_9RHOB/141-304
H4UVF4_ECOLX/4-173
C5A9Y6_BURGB/137-304
F0F854_9BACT/133-300
G6ATZ0_9BACT/133-300
Q8RBX1_THETN/347-514
D8MYW5_RALSL/272-439
E5Y8R0_BILWA/213-380
A5G765_GEOUR/4-155
Q2IJD6_ANADE/146-314
F3IPK0_PSESL/212-379
F8FK84_PAEMK/149-315
C3HVB6_BACTU/149-315
H4Q481_ECOLX/347-514
A9CXQ6_9GAMM/160-232
A6EBA4_9SPHI/135-302
G9U4X2_SALMO/141-308
A1WRM5_VEREI/361-529
G5HI06_9CLOT/166-334
A3V250_9RHOB/91-257
F2IPW0_VIBCL/205-371
H5API4_ECOLX/4-173
Q9REL8_RHOSH/163-329
D5CXQ0_ECOKI/136-303
G7BUU0_VIBCL/125-292
E1IZK5_ECOLX/218-394
A6D1B3_9VIBR/145-312
G7H3K7_9ACTO/169-253
D8BIM4_ECOLX/141-308
Q2IIK5_ANADE/292-459
A7G9D0_CLOBL/205-373
E9WMC1_ECOLX/186-357
Q3A7X2_PELCD/144-311
E8WP05_GEOS8/183-350
Q1JY50_DESAC/139-306
I0A9K0_SALET/13-180
A1VAH0_DESVV/33-199
NORR_SALPC/187-354
G7RUD8_ECOC1/272-440
D8P035_RALSL/182-353
A0B237_BURCH/321-489
F3HB80_PSESX/1-51
G7HL73_9BURK/148-315
H7DZ85_9FIRM/259-427
Q4K5V6_PSEF5/135-302
C9UMC8_BRUAO/142-305
F6G244_RALS8/136-303
B7UWY0_PSEA8/146-312
F9AV11_VIBCL/123-290
H5J7Q9_ECOLX/186-357
B3E861_GEOLS/140-307
C6BL64_RALP1/261-428
G2HAZ3_9DELT/197-364
B0K2Z9_THEPX/263-430
C2DE49_ENTFL/127-297
Q26AZ9_FLABB/141-308
Q180C4_CLOD6/106-279
G2EDG2_9FLAO/13-180
F5Y085_RAMTT/141-308
E8EIF4_SALMO/206-366
G8MC54_9BURK/142-308
D7PDT3_PSESS/3-163
Q1ZD25_9GAMM/130-296
H0Q9B4_ECOLI/187-354
H4ZPY5_ECOLX/4-173
A4VGG9_PSEU5/146-313
A6GXE8_FLAPJ/141-308
H7YQU7_CAMJU/136-303
A5G7C5_GEOUR/344-512
C6IU28_9BACE/133-300
Q9I409_PSEAE/130-297
E9XLU3_ECOLX/13-180
H7EVH2_PSEST/147-314
E6SW71_BACT6/15-182
Q846A4_PSESX/1-51
C0Y2V3_BURPE/137-304
E1D3A6_VIBPA/142-309
G8Q7X0_PSEFL/146-313
B2I0C9_ACIBC/122-289
H5BDB1_ECOLX/136-303
E7WQA4_SALMO/331-499
E0IUT5_ECOLW/206-366
D4C214_PRORE/187-354
H3TAA7_PSEAE/189-360
C1ABD4_GEMAT/131-298
D4HW48_ERWAC/343-511
H4JE27_ECOLX/186-357
A6A0G0_VIBCL/155-321
NORR_ECO24/187-354
A5J6F8_BURML/146-313
Q07W83_SHEFN/177-344
D4Z1M5_SPHJU/142-309
E6A2I0_ECOLX/206-366
H1LAC8_GEOME/143-310
Q30WB8_DESDG/139-306
Q2RVQ1_RHORT/221-388
Q76EA3_PSESG/146-313
C0QLE2_DESAH/140-307
Q74A10_GEOSL/144-312
E7GIF5_CLOSY/187-353
H8LXR4_SALTM/187-354
Q1D552_MYXXD/143-310
A9K5L1_BURML/143-310
Q1H4V2_METFK/139-306
D8PFF7_9BACT/144-311
F0RUY3_SPHGB/140-307
G6IF73_9DELT/193-360
H0MV03_SALMO/151-317
E8IB59_ECOLX/347-514
F7SP97_9GAMM/354-523
A3W4D1_9RHOB/307-474
B1TE70_9BURK/11-178
F4TAI1_ECOLX/218-394
D4H664_DENA2/197-363
H8KBA1_RICMS/143-306
F1YKP7_9ACTO/165-250
F3FI38_PSESX/144-311
Q57A01_BRUAB/144-308
E1R671_SPISS/146-313
G9U2F3_SALMO/187-354
C7CYH8_ENTFL/82-252
Q936T3_9PSED/146-313
E8G5B3_SALMO/141-308
Q39QF3_GEOMG/243-411
E2SIB6_9FIRM/112-289
A7LRQ6_BACOV/128-295
A7ZKX3_ECO24/327-491
E8WUK2_GEOS8/145-311
D4WQV7_BACOV/153-320
C0GH90_9FIRM/316-484
D9YA95_9DELT/301-469
A3M5E0_ACIBT/122-289
F3XV49_9FLAO/132-299
F4TRR1_ECOLX/206-366
A4AW09_MARSH/154-321
G2AQC2_ECOLX/218-394
E0HZV1_9BACT/254-422
E7GRS4_CLOSY/334-502
E4P3H3_ECO8N/8-175
F2KAL4_PSEBN/29-195
C3A5J4_BACMY/154-320
G2H7J8_9DELT/164-331
A3WC55_9SPHN/138-305
C1AD41_GEMAT/1-92
C6I045_9BACT/153-320
G0DR94_9GAMM/113-280
F9HF59_9STRE/79-209
C6VWQ4_DYAFD/143-310
G7EEV1_9GAMM/207-372
C5AKS8_BURGB/142-309
D4H660_DENA2/140-307
G2IY73_PSEUL/138-305
H4PCP2_ECOLX/140-307
E7WD53_SALMO/106-279
E2XH85_SHIDY/206-366
D9PTD7_PEPMA/149-308
E8QXL5_ISOPI/161-328
B4TTP5_SALSV/381-548
A1KAF2_AZOSB/148-315
Q3JDN9_NITOC/7-174
B5ZNI8_RHILW/145-312
Q314J5_DESDG/150-317
G4HU15_MYCRH/160-244
H8LPJ6_RICSL/143-306
E3HQU2_ACHXA/184-351
Q8CY13_ECOL6/218-394
A8KQ16_BURPE/324-492
D9RZ21_THEOJ/140-307
F4CX84_PSEUX/162-246
Q311G4_DESDG/208-375
I0NMU9_SALET/187-354
Q46UD7_CUPPJ/240-410
H8MK26_CORCM/161-328
F3LY21_ECOLX/327-491
F5RJQ4_9FIRM/309-477
A3P9A9_BURP0/173-341
G2CXI3_ECOLX/206-366
C4UL39_YERRU/382-549
F6BHF6_THEXL/234-401
A5VWR5_PSEP1/147-314
GLRR_ECOLI/136-303
Q1LQV2_RALME/160-327
D7X8Q7_ECOLX/186-357
E8WTP0_GEOS8/145-312
A0LZA0_GRAFK/146-313
Q3JCZ8_NITOC/144-311
F3YYK8_DESAF/143-310
H5VU70_SALSE/331-499
B1T3N2_9BURK/339-507
B1QHZ4_CLOBO/82-256
C2Y5A4_BACCE/157-325
E9TRQ5_ECOLX/147-314
B1FL23_9BURK/153-320
E0DV88_9RHIZ/144-311
D6DI31_CLOSC/1-64
Q1GUK4_SPHAL/153-320
C7UAB3_ENTFL/103-277
G5P8R2_SALET/206-378
H5WIS9_9BURK/143-310
Q87CP3_XYLFT/147-314
E7HJ70_ECOLX/48-208
H0KR64_9FLAO/13-180
F7NSC5_9GAMM/153-320
Q2CD16_9RHOB/141-304
E7HVI9_ECOLX/123-290
G9Z1B8_9ENTR/78-246
Q5E500_VIBF1/149-315
Q21R03_RHOFD/166-333
D2R262_PIRSD/156-323
G2BHM2_ECOLX/324-492
D7DP43_METS0/47-213
H1FJ99_ECOLX/136-303
Q6HDZ7_BACHK/369-537
B8E4Q1_SHEB2/153-320
Q887C8_PSESM/15-177
Q39RI2_GEOMG/144-311
G2CRG2_ECOLX/186-357
F3Z3P3_DESAF/149-316
Q60AT0_METCA/198-365
F3V3W9_SHIDY/1-160
D5Q2S3_CLODI/330-498
H1DXX1_ECOLX/206-366
G5VGV0_ECOLX/140-307
A1RES2_SHESW/209-368
D7X3L3_ECOLX/140-307
G9UQD5_SALMO/221-397
Q1BT97_BURCA/146-313
G5M7B9_SALET/376-543
C9PAZ1_VIBFU/105-272
A7K4M4_VIBSE/194-361
G2S5E1_ENTAL/137-304
D5WEV7_BURSC/350-518
E3XMN0_ECOLX/301-465
E3FPM9_STIAD/151-318
E1TBR4_BURSG/339-507
Q5P474_AROAE/234-401
G4A1L1_AGGAC/1-156
Q6MJ90_BDEBA/141-306
F4THN4_ECOLX/149-316
F2B972_9NEIS/207-365
F6DLI1_DESRL/309-477
D5S0J7_CLODI/276-444
E5ZQL2_ECOLX/330-494
E1V7F4_HALED/147-314
D6LG07_9FUSO/142-309
F4T799_ECOLX/147-314
F9ZY15_METMM/145-312
H5Y3A8_9FIRM/195-363
A8AKC4_CITK8/221-397
Q8A9F9_BACTN/157-324
G2K6J0_LISMN/113-284
B8JCE9_ANAD2/207-374
D3RRV3_ALLVD/146-313
Q01W56_SOLUE/243-410
C1FMQ9_CLOBJ/356-523
B2TFJ8_BURPP/331-499
Q470L1_CUPPJ/330-498
B8QZT6_MYXFH/145-312
H8XPV7_FLAIG/13-180
H4V4X8_ECOLX/381-548
F9ZXP6_METMM/146-314
F3J2R4_PSEAP/152-319
B8KF59_9GAMM/184-352
FLBD_CAUCR/120-287
C8X096_DESRD/136-303
H0Q9D6_ECOLI/381-548
H4SF78_ECOLX/187-354
B1G1B0_9BURK/336-504
C2ZRI6_BACCE/156-324
C2W4H2_BACCE/265-433
B0K7C9_THEP3/100-273
Q251K1_DESHY/145-312
A9AYA4_HERA2/147-314
A5W645_PSEP1/291-458
F7MW48_ECOLX/8-175
H5XWT7_9FIRM/221-388
G2TQV9_BACCO/243-410
F6F064_SPHCR/105-271
Q67MM1_SYMTH/144-311
Q0K993_CUPNH/136-303
F4L4B7_HALH1/143-310
F8X804_ECOLX/347-514
E9ZH67_MYCTU/160-239
F0E835_9PSED/135-302
Q11E48_MESSB/249-417
D8EVV6_9DELT/144-311
G4E5X7_9GAMM/156-323
H4RZE2_ECOLX/136-303
C9UED2_BRUAO/144-311
F8ZUF8_VIBCL/132-299
F3EXI5_9PSED/310-478
A5G5E5_GEOUR/133-300
E7HRV6_ECOLX/262-430
A1AJK3_ECOK1/345-505
G7BPP3_VIBCL/193-360
A5D4G1_PELTS/146-313
E1R8F1_SPISS/148-314
E6VSR6_DESAO/8-175
D5RNI2_9PROT/124-290
B4U9N2_HYDS0/197-364
G5TQT1_ECOLX/141-308
A3D6D3_SHEB5/151-318
F4C7Q9_SPHS2/402-569
Q2BKZ6_9GAMM/338-506
D0ZNY7_SALT1/140-307
D3PA19_DEFDS/138-304
E8FA65_SALMO/111-281
E4RHG8_PSEPB/144-311
F4SNG7_ECOLX/212-379
E9X4E6_ECOLX/8-175
E7IPT8_ECOLX/186-357
E9WUQ3_ECOLX/381-548
F3GAI1_PSESJ/135-302
Q3A103_PELCD/155-323
H5E0K5_ECOLX/8-175
B3BDK5_ECO57/272-440
Q62K20_BURMA/136-304
D4KFX9_9FIRM/45-213
G1ZMP0_ECOLX/381-548
C8X2Z2_DESRD/139-306
H5I301_ECOLX/8-175
I0IRH1_9BACT/139-306
B5V790_BACCE/369-537
C4XJ05_DESMR/135-302
B3EBJ3_GEOLS/573-748
G6BFR6_CLODI/153-321
F8YFX7_ECOLX/8-175
B9KS45_RHOSK/145-312
C0X1K0_ENTFL/117-287
H5R8P6_ECOLX/8-175
A1WPZ0_VEREI/11-179
H7ZQQ0_CAMJU/136-303
D4R7P2_ENTFC/83-253
C4U8B8_YERAL/301-465
H7WLB1_CAMCO/135-302
B9M7Z6_GEOSF/184-353
Q08VA9_STIAD/85-203
C7PLV9_CHIPD/205-370
H8M0H7_SALTM/111-281
E1IQG0_ECOLX/376-543
G0EU11_CUPNN/149-316
D4VMS3_9BACE/152-319
E7XT15_SALMO/221-397
F2KB96_PSEBN/148-315
C2VUX0_BACCE/237-405
F3QJ19_9BURK/200-367
G2U6Q5_PSEAI/30-196
H1EP26_ECOLX/187-354
I0WGL3_9FLAO/141-308
H5KKC6_ECOLX/186-357
G0JGA1_YERPE/8-175
B7V0C4_PSEA8/189-360
C9Q7E5_9VIBR/5-172
F4DW90_PSEMN/197-365
F9I0V3_ECOLX/381-548
B1KC04_BURCC/47-213
G0JZD7_STEMA/139-305
E3PFY1_ECOH1/347-514
F0Q8Z9_ACIAP/351-519
E1EMN9_VIBPA/212-378
E7IUP0_ECOLX/136-303
E1JRR7_DESFR/157-325
F9AL45_VIBCL/194-361
G1VEM2_9BACT/15-182
A7BRU8_9GAMM/176-343
C5ZP98_BURPE/141-308
A0L3T3_MAGSM/10-177
A4J299_DESRM/208-376
C9YDA0_9BURK/339-506
B2H5A0_BURPE/173-341
G7ERN2_9GAMM/10-177
E8BJR7_SALMO/8-175
B7UV58_PSEA8/195-362
Q2LRC8_SYNAS/392-559
F4DTH9_PSEMN/144-311
Q0ALL8_MARMM/143-310
H7EUD6_PSEST/152-319
C7BHX9_PHOAA/322-489
D6IEV5_ECOLX/186-357
Q50875_MYXXA/1-95
F2G3X8_ALTMD/130-296
E6QWX8_9ZZZZ/16-183
F3G239_PSESJ/1-152
A6CUY8_9VIBR/290-458
D5Q7V7_CLODI/276-444
C2NTH2_BACCE/157-325
G9YE25_HAFAL/151-317
E8UQU5_THEBF/90-263
E9YZT5_ECOLX/13-180
B5EQ69_ACIF5/130-297
NTRC_ECO57/140-307
Q87TI9_VIBPA/142-309
G8U7X5_BACCE/308-476
Q1NDH7_9SPHN/7-174
G0CLY1_XANCA/142-309
G2CFX3_ECOLX/218-394
B6I5C8_ECOSE/136-303
B9KSH3_RHOSK/141-304
G0EWX7_CUPNN/146-313
A5VXZ3_PSEP1/332-498
Q3YZ01_SHISS/136-303
E6I0G4_ENTFL/122-294
C5BLQ3_TERTT/183-354
A1WI01_VEREI/160-327
Q3SV29_NITWN/120-287
E5X3I9_9BACE/146-313
F5KGE6_PSEAI/131-297
D0HHL2_VIBMI/5-172
C2IWR6_VIBCL/229-395
B8K4M5_VIBPA/194-361
Q7UTY7_RHOBA/172-339
Q2IN11_ANADE/162-329
G8MBT3_9BURK/344-512
G1V8F1_9DELT/203-378
C3JYQ9_PSEFS/193-361
E5BTM1_9FUSO/137-304
C6NXI6_9GAMM/164-331
I0G803_9BRAD/142-307
A3NXS5_BURP0/302-469
B8CVM9_SHEPW/114-281
G8APD2_AZOBR/157-325
C1A9W9_GEMAT/152-319
H8MQP9_CORCM/139-306
F3ADR1_9FIRM/237-403
F3DE22_9PSED/193-361
H4F2R4_9RHIZ/170-337
B5MWL4_SALET/331-499
A6D1H5_9VIBR/188-355
E7PHA0_PSESG/152-319
C3ADD1_BACMY/80-250
D0HLS8_VIBCL/130-296
H8GUS5_DEIGI/149-236
B1KMJ2_SHEWM/146-313
D5DDF8_BACMD/289-457
G8WEG5_KLEOK/189-360
Q39WS6_GEOMG/146-313
F6CKP3_DESK7/179-318
G2FN43_9FIRM/216-384
Q607P6_METCA/140-307
C7VXG6_ENTFL/75-245
C2W3D3_BACCE/1-52
C2E7T4_LACJH/1-50
F3C6A9_PSESG/138-264
D4E611_SEROD/224-391
B2I332_ACIBC/142-309
E7XB57_SALMO/8-175
F6GBV5_RALS8/70-237
A5FZB6_ACICJ/329-496
Q8ECB1_SHEON/134-301
G7R4K5_ECOC2/215-375
Q027A1_SOLUE/141-308
G0JLD2_9GAMM/160-327
F4MZU1_YEREN/48-215
E7XEG2_SALMO/187-354
G5F8L8_9CLOT/160-328
F2ZGP0_9PSED/144-311
G2HB08_9DELT/139-306
E8FKN8_SALMO/111-281
F3HMU7_PSEYM/24-190
H5KY11_ECOLX/272-440
ZRAR_SALTI/141-308
E6BLU2_ECOLX/330-494
G4C3Y7_SALIN/206-366
A3D2H2_SHEB5/141-308
D0LSA1_HALO1/233-400
E8X649_ACISM/113-280
D6JCU5_ECOLX/347-514
F7VH04_9PROT/142-307
C9YN40_CLODR/27-195
C9QW91_ECOD1/140-307
F8LEX0_9CHLA/146-313
B6JDY8_OLICO/142-307
G5U3N5_ECOLX/186-357
H5EXN5_ECOLX/327-491
C9Y3E4_CROTZ/159-326
E5YAX7_BILWA/141-308
E7UXI6_SALTM/221-397
G2MVK7_9THEO/264-431
G8ZCZ5_9VIBR/63-229
B7UJI0_ECO27/218-394
D2ZCU9_9ENTR/206-366
H4Y9C9_ECOLX/141-308
E6AS42_ECOLX/147-314
F3LJP2_9GAMM/147-314
G7FMC7_9GAMM/207-372
F3BLK9_PSEHA/137-304
Q9FDC5_MYXXA/148-315
Q660B2_BORGA/145-312
Q6VMS8_MYXXA/1-67
G5NFW1_SALET/80-246
F4UG13_ECOLX/140-307
A1HRK7_9FIRM/260-427
D9PH05_9ZZZZ/1-132
Q1I8V8_PSEE4/156-324
E6PNH4_9ZZZZ/131-301
C2G2X7_9SPHI/144-311
F4AWI6_KROS4/141-308
F5Y9Q7_TREAZ/198-365
B1H3X1_BURPE/173-341
D4T003_9XANT/319-487
E8TXX5_ALIDB/251-419
B5Y2A8_KLEP3/106-277
H4YNV4_ECOLX/141-308
Q5ZUN1_LEGPH/145-311
F4UUG3_ECOLX/186-357
A1WMM5_VEREI/144-311
F5LBG8_9BACL/255-423
H0H9X0_RHIRD/145-312
I0JXB4_9BACT/160-327
G7CUU2_AERSA/376-543
B1KJ52_SHEWM/146-313
H0KZU6_SALMO/141-308
B3QGW3_RHOPT/164-331
Q3JRV5_BURP1/144-311
A0LFR7_SYNFM/191-358
B6EJE2_ALISL/137-304
F7Q5J9_9GAMM/337-504
F9B580_VIBCL/144-311
F5KAQ7_PSEAI/202-370
B5N0P2_SALET/111-281
F5M792_ECOLX/340-500
Q74FK9_GEOSL/144-311
D8BF17_ECOLX/147-314
F4DM68_PSEMN/151-318
E1DDT5_VIBPA/142-309
D0R1X4_LACJF/75-202
A6LHL6_PARD8/153-320
B4AAQ8_SALNE/140-307
I0M1C9_SALET/141-308
A5CY60_PELTS/373-541
Q7N200_PHOLL/137-304
G7HEN6_9BURK/21-188
E6ICL4_ENTFL/111-285
E0RPA2_SPITD/200-367
H4WA95_ECOLX/48-208
Q2SEI4_HAHCH/143-310
B7CTT5_BURPE/136-304
E8R129_ISOPI/153-319
G0DP55_9GAMM/205-368
G8QIX7_AZOSU/203-370
H1PK60_9FIRM/144-311
A8MEC5_ALKOO/277-444
A6XSZ5_VIBCL/5-172
G5QMR3_SALRU/137-304
F9U4F4_MARPU/146-313
B5YI45_THEYD/123-290
H4Q4X4_ECOLX/187-354
F3LR15_9BURK/151-317
G7DKU0_BRAJP/160-328
E5WGE8_9BACI/278-446
F8J9L7_HYPSM/323-491
Q7MIN3_VIBVY/130-296
G4PU40_ECOLX/186-357
G2MTM1_9THEO/335-503
E7TVN0_ECO57/136-303
H8D5Q5_ECOLX/218-394
G5G380_HAEAP/13-175
G1UPK4_9DELT/288-456
I1AR42_9RHOB/141-304
F5MQL3_SHIFL/347-514
D0HPX5_VIBCL/141-308
H8D0K3_CAMJU/136-303
Q9CMC4_PASMU/14-176
D0XAI9_VIBHA/148-312
B8FM80_DESAA/148-315
B3DZ60_METI4/147-314
Q67RK7_SYMTH/153-321
Q6XH01_PSEFL/208-376
H0T264_9BRAD/120-287
F3RPN6_VIBPA/147-314
Q0EZK5_9PROT/138-305
Q8PHL3_XANAC/161-328
B3ES04_AMOA5/16-183
C3NNP4_VIBCJ/132-298
Q97LU5_CLOAB/320-488
A7K3P8_VIBSE/155-321
H3PEI5_BRUAO/144-308
D7VX98_9FLAO/14-181
F9DGM4_9BACT/15-182
E6VNV4_RHOPX/146-313
C1EYZ4_BACC3/259-427
G5FIM0_9CLOT/334-502
H3MGV9_KLEOX/125-295
A1U354_MARAV/145-312
D7ZAE5_ECOLX/186-357
E8CF62_SALMO/141-308
H7EW34_PSEST/135-302
C0QJP8_DESAH/137-304
Q31N12_SYNE7/161-308
Q8YHD3_BRUME/142-305
Q5WXB6_LEGPL/134-301
E5C2S0_9FUSO/142-309
B9M9H1_GEOSF/243-411
C9XNR3_CLODC/336-504
D2NKG8_ECOS5/145-312
G7W5U4_DESOD/278-446
ZRAR_KLEOX/141-308
A6FS51_9RHOB/142-295
Q1JWJ7_DESAC/144-312
H0KUI2_9FLAO/150-317
Q2INT5_ANADE/145-312
F3FRU3_PSESX/147-314
G0F5G6_ECOLX/272-440
H1RE01_SALMO/140-307
C3H610_BACTU/369-537
C1FVM5_CLOBJ/272-440
H5Y5R5_9FIRM/381-549
C6XAW2_METSD/136-303
A0KJF7_AERHH/8-175
A3VWV4_9RHOB/141-304
F2MVP3_PSEU6/146-313
H1UGD8_ACEPA/142-306
C7LC70_BRUMC/144-311
E4LU18_9CLOT/111-288
A1ERG7_VIBCL/145-309
I1DLN0_9VIBR/137-304
E4VNU8_9HELI/1-132
H7DQ85_9FIRM/140-307
C4IRH0_BRUAO/142-305
G0A7N3_METMM/144-306
E8ZQ70_CLOB0/326-494
F0BZP2_9XANT/141-308
A1U134_MARAV/145-312
H4V3G0_ECOLX/145-312
D5MGN5_9BACT/145-312
F3DAE1_9PSED/147-314
H4M377_ECOLX/141-308
E1R629_SPISS/324-492
A6B3H5_VIBPA/147-314
A5CE76_ORITB/141-308
B4UG66_ANASK/151-318
Q5E0R6_VIBF1/6-173
G4F4G1_9GAMM/207-375
Q0A5C4_ALHEH/141-302
E6VT63_DESAO/145-312
Q1JVH2_DESAC/145-312
A1RGC7_SHESW/192-359
B1Y0B0_LEPCP/152-319
A6B8M2_VIBPA/142-306
Q3YRF5_EHRCJ/153-322
F3F516_9PSED/97-264
D0J794_COMT2/147-314
F3IDR9_PSESL/12-175
D8IXX8_HERSS/136-303
A9FRY2_SORC5/398-564
E3FXF4_STIAD/188-359
D9PI37_9ZZZZ/191-358
A4Y2C0_SHEPC/141-308
F3K1S4_PSESZ/146-313
A8V0D6_9AQUI/68-235
G8NE12_9DEIN/159-244
F7SCY4_LACJH/76-249
C9XHW1_SALTD/206-366
A6W3N5_MARMS/141-308
A9CFM2_AGRT5/145-312
H4RNB9_ECOLX/141-308
H8M5J0_SALTM/13-180
B0NTZ5_BACSE/131-298
H4YZJ2_ECOLX/136-303
B4UAL8_ANASK/146-314
F5JWW8_PSEAI/194-361
G8PY14_PSEFL/333-500
F1W2B8_9BURK/1-62
H0U0A6_9BRAD/134-300
A1ARS3_PELPD/149-316
C6NYI4_9GAMM/33-202
I0M298_SALET/106-279
A7V310_BACUN/157-324
D5WZY8_THIK1/165-332
A8UGI5_9FLAO/141-308
F3H9W7_PSESX/80-139
E8WMU9_GEOS8/143-311
H1IHK3_9FIRM/152-319
A2P501_VIBCL/193-360
E7WLA0_SALMO/381-548
E8VCD4_BACST/368-536
C5BMY0_TERTT/188-355
B7VGW9_VIBSL/5-173
Q7VFP0_HELHP/133-300
C5A0E2_ECOBW/272-440
G5HGF8_9CLOT/331-499
E9UGZ6_ECOLX/330-494
A2SP83_METPP/340-508
F2GWJ9_BRUM5/144-308
A6TD78_KLEP7/13-178
D5Q8N5_CLODI/332-500
G8M5Y3_9BURK/144-317
G7M8Z6_9CLOT/128-305
C6JM28_FUSVA/340-508
D0IKA4_9VIBR/5-172
E6I768_ENTFL/122-294
F6B8Z7_DESCC/344-512
G8PG08_PSEUV/183-350
H1NAT6_9PLAN/143-310
A7ZLF2_ECO24/206-366
E1YDG8_9DELT/145-312
G5MA86_SALET/111-171
B8FI60_DESAA/140-307
Q24RL6_DESHY/340-507
G9X0X8_9FIRM/200-368
D5CZ07_ECOKI/381-548
D9RUJ7_PREMB/15-182
F3JFK9_PSESX/152-319
B8FB78_DESAA/732-899
Q24WI7_DESHY/177-344
G2C803_ECOLX/381-548
F3PE87_9BACE/141-308
A9ILS5_BORPD/146-313
G2S7K4_ENTAL/187-354
A6F9R3_9GAMM/55-222
A9EWI7_SORC5/144-311
I0HX33_RUBGE/151-318
H1EAQ7_ECOLX/187-354
F3ED58_PSESL/1-131
G8UJ69_TANFA/133-300
B7DM31_9BACL/141-307
A4CNP5_ROBBH/144-311
H5CAR1_ECOLX/187-354
Q3EXT2_BACTI/2-57
Q01YY3_SOLUE/156-323
B2UEU9_RALPJ/358-526
Q4ZVN8_PSEU2/310-478
C2MBH1_9PORP/14-181
I0NN73_SALET/381-548
D9PMN8_9ZZZZ/9-44
Q9PAH3_XYLFA/168-335
E7P2Y5_PSESG/310-478
B2N5W9_ECOLX/145-312
G4FRI4_9GAMM/141-308
NTRC_KLEPN/140-307
E7I0A2_ECOLX/340-507
D4QQY9_ENTFC/106-282
A3WM84_9GAMM/10-177
E1NMN9_9LACO/10-182
A8S1K8_9CLOT/331-499
B0VDC3_ACIBY/140-307
E6B6G2_ECOLX/4-173
E5Y6R4_BILWA/355-523
E8EUW7_SALMO/331-499
E7TWJ8_ECO57/272-440
B1QBP2_CLOBO/281-449
G5PR85_SALET/137-304
C7VHF4_ENTFL/75-245
I0Y687_9BURK/346-514
B1T5H1_9BURK/137-304
G4C1N9_SALIN/151-317
H0MH28_SALMO/137-304
E8LY65_9VIBR/142-309
E7VU16_SALMO/141-308
Q121R7_POLSJ/235-402
A9KX52_SHEB9/141-308
F9TEJ5_9VIBR/146-307
B5BIG0_SALPK/111-281
D1PID8_9FIRM/329-491
A8MEN4_ALKOO/142-310
E2CFS8_9RHOB/180-351
G7WIE1_DESOD/171-339
B1K4C1_BURCC/164-331
H4ZCL5_ECOLX/206-366
Q4V296_BURMA/11-178
A7N4N6_VIBHB/212-378
E7VYC2_SALMO/187-354
Q1I5Q8_PSEE4/144-311
G3LHX8_9BACT/200-367
B3BXY7_ECO57/272-440
A7H8L7_ANADF/141-308
D7W1I2_9FLAO/140-307
C2IJS9_VIBCL/146-306
F1W5E4_9XANT/141-308
E8IQF7_ECOLX/187-354
D0HNH7_VIBCL/146-306
B7V9N6_PSEA8/332-500
F2A4J0_RHIET/145-312
B4TJH1_SALHS/13-180
B1TE69_9BURK/141-308
D3RIX4_KLEVT/13-180
E6T3S5_SHEB6/10-177
G4T2S2_META2/142-309
B8JFU0_ANAD2/144-311
Q9FD94_AZOBR/205-372
Q0HKR0_SHESM/134-301
F9JDE7_ACIBA/321-489
E5Y7P7_BILWA/269-437
I0VN08_ECOLX/13-180
F2LBB7_BURGS/137-305
G7WCY1_DESOD/1-161
E2Z643_ENTFL/82-252
A9MIV6_SALAR/140-307
E8R5M9_ISOPI/149-316
B9Z7J1_9NEIS/139-306
A9EQP6_SORC5/142-309
B7BDX5_9PORP/129-296
F0IYK5_ACIMA/121-288
I0HND4_RUBGE/318-485
E8LS76_9VIBR/205-371
B9M8G7_GEOSF/238-405
F4KXG4_HALH1/160-327
F9BMD8_VIBCL/5-172
A6CES8_9PLAN/158-328
C9R0H3_ECOD1/187-354
E6F6A1_ENTFL/127-297
B4SW05_SALNS/221-397
G2ANA3_ECOLX/140-307
D0YXE5_LISDA/145-312
C3AQC5_BACMY/383-551
Q32D18_SHIDS/136-303
A4A5Z8_9GAMM/129-296
G6DYB9_9GAMM/141-308
E5B5J7_ERWAM/9-176
A0M5V2_GRAFK/146-313
G1Z358_ECOLX/301-465
B3E969_GEOLS/143-310
B1YZ72_BURA4/321-489
Q12HA0_POLSJ/269-436
Q311B4_DESDG/143-310
G9EWK3_CLOSG/232-400
G7FKU9_9GAMM/10-177
H1R4C0_VIBFI/205-372
G6DZS8_9GAMM/134-301
D0AIU2_ENTFC/104-276
F9RKW9_9VIBR/145-312
I0AGJ2_9BACT/142-310
H5KHZ7_ECOLX/187-354
A6B3R9_VIBPA/23-190
A6GDP0_9DELT/131-289
F4KYC8_HALH1/142-309
G0ZPJ7_VIBPA/133-300
E8AET8_SALMO/8-175
D0ALH9_ENTFC/83-253
D4ZAB1_SHEVD/10-177
F8EU49_ZYMMT/7-174
F8ZJM4_VIBCL/132-299
Q24XR0_DESHY/364-531
E2CHU1_9RHOB/140-307
I0ANM2_9BACT/149-316
A4WRX7_RHOS5/231-398
F5NKE4_SHIFL/187-354
H5PIG5_ECOLX/327-491
C7X3X5_9PORP/153-320
A4XYB1_PSEMY/193-360
F2N4G2_PSEU6/144-311
D7X5M7_ECOLX/145-312
E2TWC5_MYCTU/160-239
G4QLS7_GLANF/10-178
C2YT29_BACCE/241-409
G5KPZ3_ECOLX/145-312
C7PEC6_CHIPD/14-181
H1FQU4_ECOLX/141-308
B1FVJ2_9BURK/19-186
Q6N9U7_RHOPA/223-390
C5MQI0_CLODI/317-485
H8M0X6_SALTM/106-279
B9C0W1_9BURK/203-370
F0IZC6_ACIMA/329-496
H5PNM4_ECOLX/381-548
G6E2Z7_9GAMM/293-461
I0NF95_SALET/140-307
G6Y2C2_9RHIZ/146-313
F8H0D2_PSEUT/185-351
H9UMQ5_9SPIO/148-313
B2JF47_BURP8/143-310
H2BZ12_9FLAO/13-180
Q3A256_PELCD/432-586
Q6FCH6_ACIAD/142-309
C9RIK1_FIBSS/197-364
Q2W6R5_MAGSA/144-311
H1F4Y5_ECOLX/8-175
B8JGY2_ANAD2/151-318
B1QLF8_CLOBO/152-320
A0LZB0_GRAFK/144-311
G2T6Z7_RHORU/142-309
G4DNY5_9GAMM/139-306
G6BTL8_CLODI/338-506
F7LRQ6_9BACE/133-300
H6NE95_9BACL/265-432
D3RU58_ALLVD/148-315
E6QF53_9ZZZZ/222-389
C2SH95_BACCE/388-556
G1UV45_9DELT/136-303
H4JT77_ECOLX/186-357
G8QKV1_AZOSU/175-341
F3IEQ7_PSESL/255-422
F4VAA9_ECOLX/218-394
G5P559_SALET/332-500
F0KT58_YERE3/137-304
B6C402_9GAMM/7-174
Q98MX4_RHILO/142-305
A1VR44_POLNA/130-297
D4H5G1_DENA2/145-312
Q18B47_CLOD6/336-504
H0F568_9BURK/184-351
A9W6K7_METEP/142-306
C1FPR3_CLOBJ/281-449
E1R2Z3_SPISS/193-360
A5D3Y8_PELTS/154-322
F0GJA5_9BURK/122-196
H8MWB5_CORCM/141-308
H4QFZ0_ECOLX/327-491
E6W583_DESIS/143-310
C3EFQ8_BACTK/149-315
G1V5G2_9DELT/240-404
B5C538_SALET/111-281
B8J2Z7_DESDA/281-449
C8X1T8_DESRD/145-312
A5G1P7_ACICJ/39-206
G4DSS9_9GAMM/148-315
A1JJ77_YERE8/323-487
E8X5H2_ACISM/159-326
F3EL49_PSESL/135-302
A1S9I0_SHEAM/169-336
D3HJX6_LEGLN/129-295
F6B0J9_DELSC/158-325
A5D4N9_PELTS/146-313
E1NED5_9LACO/75-247
C3FL45_BACTB/308-476
E6VSZ8_DESAO/198-365
G4NX80_BACPN/367-535
F2LSS4_BURGS/153-320
A8FQ36_SHESH/200-367
B7X3Q6_COMTE/185-356
E7XXN7_SALMO/140-307
A5TP46_BURML/149-315
E1SW02_FERBD/138-305
Q8A7Q5_BACTN/153-320
B7LRY3_ESCF3/13-180
A6A4T2_VIBCL/144-311
G5XVJ1_ECOLX/327-491
Q9F1E2_GLUDI/216-383
E2WXQ1_ECOLX/187-354
G2FK69_9FIRM/350-518
A3SN44_9RHOB/142-295
D8A6S6_ECOLX/186-357
C0XXR4_BURPE/146-313
G1USJ0_9DELT/699-862
D9Y3S5_9BURK/191-358
C2RI08_BACCE/149-315
B6BW54_9PROT/137-304
E9SP26_CLOSY/283-453
E1PVN2_HELPT/136-303
H3N5U0_KLEOX/189-360
A8ZXG3_DESOH/140-307
C6DJY5_PECCP/8-175
D0TIS4_9BACE/14-181
E8RBE8_DESPD/148-315
E6XRW3_SHEP2/205-368
G7V6R4_THELD/138-305
E8H9C3_ECO57/143-310
A1K6S6_AZOSB/146-313
B7VNT5_VIBSL/183-349
B2NDD1_ECOLX/272-440
G9EFE1_9GAMM/352-521
E3DGI2_ERWSE/9-176
Q6LPF9_PHOPR/205-369
B1UWD6_BACAN/369-537
H4FGA8_ECOLX/327-491
C0DRU6_EIKCO/190-360
H8BA11_CAMJU/136-303
G5TF93_ECOLX/327-491
B5NFL0_SALET/137-304
H4Z3T9_ECOLX/140-307
B4UCS5_ANASK/145-311
F3DZL7_9PSED/255-422
F7TXP6_BRELA/118-290
E3IGR1_GEOS0/336-504
G5L632_SALET/140-307
C0QXB2_BRAHW/142-309
C7RKL3_ACCPU/10-177
B7N8N8_ECOLU/218-394
Q21F99_SACD2/137-304
E8GQL8_SALMO/221-397
C6CI65_DICZE/218-385
F3L329_9GAMM/140-307
F9Z5A0_ODOSD/138-305
C1MAQ2_9ENTR/381-548
E6W4D4_DESIS/144-311
D1E722_NEIGO/323-412
F9TC57_9VIBR/279-447
G9W0U3_SALET/221-397
F0END6_ENTCA/78-213
E7STY9_SHIBO/186-357
F3I6Z4_PSESF/146-313
G2RWV3_BACME/310-477
B8JC76_ANAD2/22-189
F9IK73_ACIBA/142-309
H5G007_ECOLX/347-514
Q137B8_RHOPS/142-306
A3XF67_9RHOB/146-299
B9CEH8_9BURK/331-499
H5VJ12_SALSE/186-357
C8W398_DESAS/132-299
E7IGY5_ECOLX/136-303
G5GA57_9BACT/15-182
Q00936_BACT4/133-300
C9PQH2_9PAST/14-176
C7KU33_ACEPA/142-307
F3YZ39_DESAF/42-209
B5PSD9_SALHA/221-397
Q8ECB3_SHEON/129-295
A9CXQ3_9GAMM/1-61
F5PA94_SHIFL/48-208
D3PE91_DEFDS/144-311
F9HQD5_ECOLX/347-514
G7G552_9GAMM/135-301
Q4ZRE2_PSEU2/24-190
Q1LII8_RALME/189-356
Q28PA4_JANSC/142-293
C9PD46_VIBFU/205-371
F6B7S3_DESCC/141-308
G2HSP0_9PROT/4-74
G6I2E2_9FIRM/140-307
E5APX6_BURRH/162-329
B1PIX0_PSEAC/146-313
I1DVA0_9GAMM/187-354
F5ZBD8_ALTSS/134-300
F5SB37_9BACL/368-536
E7YFG6_SALMO/331-499
E9A928_SALET/140-307
Q890V4_CLOTE/208-375
B8FLZ5_DESAA/609-776
O87438_PSEUB/12-175
H1PP77_9FUSO/173-341
C1HJ61_9ESCH/388-555
E8VLH8_VIBVM/5-172
A5XM48_BURML/316-484
I0M6L6_SALET/8-175
E2SSP4_9RALS/137-305
F8CKE7_MYXFH/139-306
C6DBK9_PECCP/137-304
C9CXR1_9RHOB/141-304
H0LLI2_SALMO/331-499
D2BZT1_DICD5/141-308
E3XIL8_ECOLX/381-548
E5BUL3_9FUSO/142-309
D7CIU9_SYNLT/346-514
C4ULA6_YERRU/124-291
C2IVY7_VIBCL/132-299
Q31XT3_SHIBS/136-303
G0EZZ1_CUPNN/145-312
G9TP68_SALMO/106-279
B3BQX0_ECO57/186-357
B3E5J6_GEOLS/240-406
A6WL68_SHEB8/141-308
E3IR27_DESVR/134-301
C9YJI7_CLODR/146-314
C7PQF6_CHIPD/765-932
C9QL98_VIBOR/205-371
D6SND5_9DELT/143-310
B3DUS4_METI4/138-310
E4PKW5_MARAH/235-402
F9AHS1_VIBCL/280-448
A3KUC5_PSEAI/21-188
B9NS99_9RHOB/146-299
Q3ACC6_CARHZ/171-338
Q4KJR2_PSEF5/141-308
E8AZ43_SALMO/221-397
D0HIJ6_VIBMI/144-311
B6WQJ7_9DELT/8-175
D7ZVP4_ECOLX/376-543
B9BGW7_9BURK/203-370
E9X4Q0_ECOLX/330-494
D0LT39_HALO1/139-306
Q8Z7B4_SALTI/8-175
G9V2B9_SALMO/140-307
A2SHJ0_METPP/137-304
G7RHE1_ECOC1/147-314
E7P5R1_PSESG/255-422
E0H288_ENTFL/122-294
Q7WZP6_PSEAI/135-302
D4EX99_ENTFL/127-297
C2W758_BACCE/154-322
G2MXV6_9THEO/347-514
C4SN87_YERFR/114-281
H5ECJ3_ECOLX/4-173
B1IW45_ECOLC/140-307
E9Z9D6_ESCFE/145-312
O66502_AQUAE/1-78
H5JRB3_ECOLX/141-308
F5QQ94_SHIFL/141-308
B9B2V9_9BURK/161-329
G9YVQ9_9FIRM/143-309
C0GJ16_9FIRM/318-486
D2YKC3_VIBMI/194-361
H1XTQ5_9BACT/143-310
G2DZ19_9GAMM/142-309
G2B875_ECOLX/301-465
C7LV13_DESBD/146-313
E8X330_ACISM/158-325
G5FS87_9PSED/141-308
B3ID68_ECOLX/327-491
D9YDS6_9DELT/155-322
B6XID6_9ENTR/8-175
E2MIN8_PSEUB/140-307
E6QBU1_9ZZZZ/201-368
B1TDM6_9BURK/146-313
I0MEP8_SALET/151-317
A3D2P1_SHEB5/205-368
G2TKW7_BACCO/367-535
D8IFG9_BRAP9/142-309
F8CRT2_MYXFH/203-370
G2FEH6_9GAMM/141-308
C5EM87_9FIRM/325-493
B8JAZ2_ANAD2/169-336
H1AQI0_9FIRM/110-268
E6TXR6_BACCJ/370-538
C3IEE0_BACTU/149-315
E7ZTT0_SALMO/221-397
F5QDF1_SHIFL/186-357
Q83QJ3_SHIFL/136-303
E1FCF5_9THEO/263-430
G6G5B7_9FIRM/165-334
Q07J54_RHOP5/146-313
C3QXW2_9BACE/152-319
B8DQY9_DESVM/197-364
G9YAZ6_HAFAL/302-465
C3BPQ8_9BACI/383-551
C2NIL5_BACCE/308-476
E4LW23_9CLOT/109-278
F9D1K8_9BACT/15-182
G2B5J4_ECOLX/218-394
F0LTD3_VIBFN/205-371
D3HVD8_9BACT/15-182
C6XG86_LIBAP/142-308
A1AL12_PELPD/375-542
G7WEY4_DESOD/217-383
Q5QWG6_IDILO/146-313
B8F9P3_DESAA/384-552
F3QWT9_9BACT/1-30
F6DLU9_DESRL/173-323
H5BTK0_ECOLX/347-514
E4PCA2_ECO8N/186-357
F9ZMK0_ACICS/144-312
B0VDY8_ACIBY/122-289
G0FBL8_ECOLX/218-394
G5KRU5_ECOLX/272-440
E8SVE1_GEOS2/147-315
A4AB83_9GAMM/143-310
D4SV02_9XANT/141-308
A1WX88_HALHL/146-313
F9R7C4_9VIBR/137-304
F5NYS0_SHIFL/232-399
TYRR_CITBR/206-366
I0VJI3_SHIFL/141-308
G9RMC6_9ENTR/141-308
E2M9W4_PSEUB/146-313
E5UAP2_ALCXX/139-306
D0PD76_BRUSS/142-305
A2TP76_9FLAO/158-246
F2FW37_SALGL/206-366
A0LKE4_SYNFM/274-441
D6BGH5_9FUSO/142-309
F4V4L0_ECOLX/347-514
H1N3V6_9PLAN/176-344
F4AT44_GLAS4/131-298
D2EXH2_9BACE/133-300
C5BS02_TERTT/133-299
F1Y299_ECO57/186-357
H4YE03_ECOLX/301-465
F3PGL3_9BACE/129-296
G9YMU6_9FIRM/160-328
C6WI94_ACTMD/158-243
Q63GQ4_BACCZ/148-316
G9YUA5_9FIRM/164-332
A6D8T6_9VIBR/146-304
Q63BP8_BACCZ/154-320
F3EYY4_9PSED/101-269
F4LXD4_TEPAE/210-378
F0R3T2_BACSH/15-182
H8MQY0_CORCM/137-302
F9ZZ19_METMM/194-361
C3QF73_9BACE/141-308
H8AQX7_CAMJU/136-303
G9XT37_DESHA/158-326
C2J5K4_VIBCL/132-298
G9Z3G6_9ENTR/376-543
E3G7W9_ENTCS/137-304
E1FBA4_9THEO/90-263
F0Q1Z9_ACIAP/144-311
D7AE37_GEOSK/189-364
F9QWR1_ECOLX/187-354
I0IRN1_9BACT/156-323
B3B512_ECO57/381-548
B9R642_9RHOB/149-316
E8B6M7_SALMO/141-308
F9GK72_HAEHA/15-177
Q89W03_BRAJA/160-328
C4UNF7_YERRU/337-500
E3IG43_GEOS0/147-315
H4X1I1_ECOLX/218-394
I0ZR59_ECOLX/206-366
C3BCJ0_BACMY/343-511
E8WTH2_GEOS8/141-308
B9MFZ8_ACIET/144-311
E3XSU3_ECOLX/186-357
F3IQV5_PSESL/24-190
C2SSQ3_BACCE/80-250
E6BBZ4_ECOLX/186-357
E1P723_ECOAB/136-303
G6IEZ9_9DELT/146-313
B5PN53_SALET/141-308
A3YDH5_9GAMM/8-174
G4CMP5_9NEIS/330-498
E7K645_SHISO/1-73
Q1ZAB8_PHOPR/345-507
H5TBB3_9ALTE/205-371
F7QG05_9BRAD/146-313
H0T4Z8_9BRAD/344-510
F8A7Y6_THEID/19-186
A8GF28_SERP5/206-373
E1DNH2_VIBPA/142-309
C2JG95_VIBCL/137-304
A9GPZ6_SORC5/233-400
F8A817_THEID/191-357
H5YQX3_9BRAD/145-312
Q66A61_YERPS/8-175
G8R3F4_OWEHD/159-326
B2K5E9_YERPB/206-373
H0T716_9BRAD/133-299
F3W4R1_SHIBO/123-290
Q1LN05_RALME/315-483
D7ADS4_GEOSK/144-312
A1JNF5_YERE8/206-373
G9ZVR0_9PROT/142-309
B1TA86_9BURK/171-338
F8XL57_9GAMM/1-137
F0DID8_9FIRM/251-419
E3FE36_STIAD/135-302
Q07Y24_SHEFN/191-358
A9GJU8_SORC5/239-406
E8M751_9VIBR/146-306
D0X8A9_VIBHA/157-324
D7HG31_VIBCL/143-310
B1JJS3_YERPY/8-175
G0GJ42_KLEPN/106-277
A3RT20_RALSL/69-236
A1HPH1_9FIRM/168-336
A7FHP1_YERP3/206-373
H5WEQ3_RALSL/146-313
A9W254_METEP/155-322
B5WGP9_9BURK/19-186
Q9AQ14_BRASW/231-398
H1BQ38_9FIRM/102-274
E1EL93_VIBPA/142-309
C6PVA3_9CLOT/94-268
F8ZP37_VIBCL/194-361
G0BI44_9ENTR/8-175
B1ETP5_BACAN/237-405
E5ZT24_ECOLX/99-275
G4KNG9_RICJY/91-254
G8RPW6_MYCRN/161-246
F7TS22_BRELA/148-316
G5PFJ9_SALET/111-160
E6VMU8_RHOPX/222-389
H5ETK8_ECOLX/4-173
E5YLQ6_9ENTR/272-440
F8FUD7_PSEPU/157-324
E6YHE6_BARC7/142-305
C9S238_GEOSY/143-311
E2TFF3_MYCTU/160-239
G8UGQ5_BACCE/259-427
G7ZI47_AZOL4/199-366
D5WQX3_BACT2/143-310
E8DVK1_SALMO/137-304
D9YHJ7_9DELT/465-632
I1A8V6_PSEAI/319-485
E5WQ90_9BACI/147-315
A3WWQ5_9BRAD/160-327
D8EY87_9DELT/142-309
F7UQR2_SYNYG/159-305
Q1JZV5_DESAC/152-320
D5Q520_CLODI/134-301
A9EN62_SORC5/339-506
A2VGQ2_MYCTU/159-238
I0MP26_SALET/151-317
G1ZPX2_ECOLX/186-357
C6BVU5_DESAD/157-323
G1UBC7_METCA/246-413
C3QMF8_9BACE/142-308
A7IEU8_XANP2/167-334
C1AEP0_GEMAT/135-302
A9GQL8_SORC5/1239-1406
A4CJB6_ROBBH/13-180
C6UGV1_ECOBR/8-175
H6P6C4_SALTI/331-499
E6W4Q3_DESIS/142-309
C0AEZ4_9BACT/141-308
E1IVD6_ECOLX/206-366
C5T710_ACIDE/189-356
H6MEI3_ECOLX/206-366
D0X9N8_VIBHA/144-311
Q488B5_COLP3/194-361
Q4ZQS9_PSEU2/146-313
Q3IF65_PSEHT/10-177
Q7VXX4_BORPE/142-309
F6D311_METSW/266-327
F9T4M3_9VIBR/130-296
H4IQC7_ECOLX/287-451
C9VTJ8_BRUAO/144-311
H1PWT6_9FUSO/264-432
A9K005_BURML/146-313
H1DIQ4_9PORP/180-347
B1QD76_CLOBO/333-501
Q1IRW0_KORVE/144-311
E7ZP37_SALMO/106-279
D9YAU0_9DELT/136-303
B1Z2Z1_BURA4/153-320
B3PYU5_RHIE6/142-306
I0U8M6_BACTR/259-427
F7SMY2_9GAMM/207-375
B9JK59_AGRRK/3-170
A7H930_ANADF/137-304
F7UA16_RHIRD/142-306
H7WE46_CAMCO/135-302
Q8EMV1_OCEIH/283-451
D6DX64_ENTCL/55-222
D2C392_DICD5/394-561
B3DBP9_BURM1/46-213
A6EXD5_9ALTE/336-504
B5WI88_9BURK/356-523
B8CKX5_SHEPW/134-301
B2JEL2_BURP8/38-205
B3HI02_ECOLX/141-308
G6DZG0_9GAMM/151-318
B4UAK1_ANASK/146-313
H6MI61_ECOLX/141-308
F3E4X3_9PSED/193-294
H5P840_ECOLX/187-354
D6IP73_ECOLX/330-494
C7VFL5_ENTFL/75-245
B4TB56_SALHS/331-499
D6I044_ECOLX/381-548
F6CJW3_DESK7/149-316
E8V775_TERSS/158-325
F5Q4I9_SHIFL/287-451
H5RBN7_ECOLX/347-514
A3NGB6_BURP6/324-492
E6ASY0_ECOLX/8-175
E3YN94_9LIST/113-284
E6UUR4_VARPE/170-337
C4SDM6_YERMO/141-308
F0G9A0_9BURK/76-175
Q6PTA5_AZOCA/167-334
D4H5R3_DENA2/134-300
G7Z1Y3_AZOL4/331-499
H5P387_ECOLX/327-491
D6ST38_9DELT/150-317
F4GAN8_ALIDK/350-515
E8YRK2_9BURK/143-310
Q18D25_CLOD6/125-298
G0ARP1_9GAMM/129-295
F5PQ54_SHIFL/8-175
E6WWB8_PSEUU/154-321
G8N1H4_GEOTH/370-538
B5K519_9RHOB/141-304
F5YIH4_TREPZ/143-310
F8XFQ6_ECOLX/136-303
F2VB85_MYCTU/159-238
I0EWL7_HELPX/136-303
E4T457_PALPW/224-391
A1K6K4_AZOSB/232-399
B8E457_SHEB2/141-308
E6QMC0_9ZZZZ/239-406
Q8PBT9_XANCP/220-387
D7HLR1_VIBCL/137-304
B8FMY7_DESAA/199-366
F0STD5_PLABD/13-180
A4XNN4_PSEMY/147-314
F3DUJ7_9PSED/134-298
H4F8M3_9RHIZ/138-305
Q1D4B1_MYXXD/150-317
C6CFZ2_DICZE/156-323
Q488I7_COLP3/154-321
Q2SQI7_HAHCH/183-354
A1VKT3_POLNA/351-519
B1T7F2_9BURK/27-194
E1D910_VIBPA/280-448
A9CYC2_9GAMM/170-336
H4JHY0_ECOLX/218-394
A1EKQ8_VIBCL/155-321
E5Y5D6_BILWA/328-494
D2BU77_DICD5/137-304
I0ME06_SALET/331-499
E3FWJ7_STIAD/140-307
Q79C77_MYXXA/1-95
G5NQK7_SALET/331-499
H7DS28_9FIRM/150-316
G4DQ72_9GAMM/117-284
F3DHW7_9PSED/1-77
A5GF25_GEOUR/142-310
E7JDG6_ECOLX/4-173
E5BKG0_9FUSO/148-315
B7R606_9THEO/100-272
F4TJQ3_ECOLX/212-379
D3QK09_ECOCB/141-308
D0BR12_9FUSO/141-308
F0JNR8_ESCFE/147-314
Q1LFV5_RALME/350-518
E7ZXK4_SALMO/187-354
Q0YNY4_9CHLB/160-327
Q5L216_GEOKA/139-306
A0Q2T8_CLONN/325-493
H1BQU3_9FIRM/109-281
Q1GNZ7_SPHAL/15-182
A3ZRA9_9PLAN/24-191
F3JZ01_PSESZ/148-315
F0LBF3_AGRSH/145-313
LUXO_VIBVY/133-300
D5W3Y1_CLOB2/152-320
B8DMF9_DESVM/139-306
B8FFP7_DESAA/178-353
I1AMJ3_PSEAI/146-312
B7V090_PSEA8/135-302
H0NED2_SALET/141-308
D0X0Q5_VIBAL/15-182
E1VAR0_HALED/145-312
G2DF43_9GAMM/140-307
D5S326_CLODI/336-504
D0GF26_BRUML/142-305
D5QT90_METTR/146-310
G1UXX8_9DELT/299-466
B0SWE9_CAUSK/120-287
A0LM91_SYNFM/193-365
H7SHW5_CAMCO/135-302
D3LGX7_ENTFC/110-282
F3G9H9_PSESJ/146-313
D9R2Q6_CLOSW/108-267
D3QM70_ECOCB/347-514
B7VL01_VIBSL/136-303
C6TR99_BURPE/162-329
B3E4E8_GEOLS/106-272
C1FM27_CLOBJ/82-256
Q2IHF9_ANADE/161-328
D5MF47_9BACT/157-324
F1Y5M5_ECO57/143-310
F3F3Y9_9PSED/152-319
F0KIC5_ACICP/244-411
G2FBG9_9GAMM/137-300
Q050X9_LEPBL/132-299
H0FL28_BACAM/368-536
B7V8L4_PSEA8/202-370
E1CYV0_VIBPA/130-296
E9UEK4_ECOLX/140-307
H7E236_9FIRM/145-312
F0JIS1_DESDE/148-315
Q24W15_DESHY/318-486
G9YCR9_HAFAL/209-377
F3Q9F9_9ENTR/137-304
H4V4B3_ECOLX/136-303
G8T3D7_BRUAO/144-308
Q88H93_PSEPK/337-505
B4WF15_9CAUL/145-309
F9BGM8_VIBCL/145-309
G6Z8A6_VIBCL/137-304
F9VY88_9ACTO/176-261
C8WZA1_DESRD/329-497
G2ALP1_ECOLX/1-102
F6E6D3_SINMK/332-499
H1L7Z4_GEOME/140-307
D4IDJ2_ERWAE/9-176
B0K1J4_THEPX/100-273
B5PIG0_SALET/106-279
G5UDZ0_ECOLX/186-357
A9GB37_SORC5/147-314
F4DG70_AERVB/141-308
C3WC69_FUSMR/272-440
H4XP90_ECOLX/187-354
D5MK46_9BACT/144-311
E7ZDW8_SALMO/111-281
A7AC36_9PORP/15-182
G7BVL5_VIBCL/205-371
C9XKA0_CLODC/140-306
D5WSW2_BACT2/340-508
G8QYS3_SPHPG/135-301
G6EZA6_9PROT/139-297
E1R4K7_SPISS/376-544
Q02C10_SOLUE/146-313
A6A2Y8_VIBCL/193-360
Q21T49_RHOFD/153-320
E8SVY4_GEOS2/256-424
H0LG96_SALMO/381-548
E6PMR1_9ZZZZ/228-395
D8AYM2_ECOLX/141-308
F9SFV2_VIBSP/144-311
H5S945_9ZZZZ/223-409
Q9PCD3_XYLFA/147-314
E5YFZ4_9ENTR/8-175
C6VLI4_LACPJ/105-277
A2WDK8_9BURK/189-356
D0LR83_HALO1/159-324
B5SM28_RALSL/147-314
D7A082_STAND/345-513
G6B7W9_CLODI/336-504
H4QLD5_ECOLX/136-303
F4TD94_ECOLX/330-494
H8D8D4_ECOLX/8-175
G0GE43_9SPIO/197-364
G0CDK7_XANCA/139-305
D3H4Z9_ECO44/140-307
H3T0R4_PSEAE/334-500
A7ZI77_ECO24/218-394
G7T0V7_SALPS/137-304
A1VR01_POLNA/140-307
D7DNB2_METS0/136-303
I1DWI8_9GAMM/143-310
F3R5I8_ENTFL/106-280
A5L4U8_9GAMM/205-371
G5HKL7_9CLOT/322-489
B6WVM3_9DELT/157-323
A2RZH5_BURM9/141-308
F2FEZ2_SALDU/13-180
A6V5D3_PSEA7/30-196
E4JLE0_ENTFC/83-253
D5RMP6_9PROT/136-302
A5EYG4_VIBC3/145-309
E8T069_GEOS2/76-248
Q93FR8_EHRRU/153-322
E7ITJ0_ECOLX/140-307
Q7W7X5_BORPA/140-307
F8H6Z6_PSEUT/141-308
G7ASJ0_VIBCL/141-308
E7GHC9_CLOSY/331-499
B8FIH6_DESAA/254-421
H1YS91_9GAMM/153-320
B7MFD3_ECO45/145-312
B5MLT0_SALET/331-499
Q7DKA0_PSESX/1-42
E8YL27_9BURK/144-315
G6BX63_CLODI/111-284
F3FNN0_PSESX/1-75
E4PGI3_MARAH/139-306
D9Y9S7_9DELT/239-407
G6G690_9FIRM/156-324
A2WJC4_9BURK/1-96
G2A3B2_ECOLX/272-440
B6VKA9_PHOAA/224-400
D8AZ38_ECOLX/212-379
H0J072_9GAMM/142-309
A1ZPF6_9BACT/185-352
C9QX49_ECOD1/8-175
F9ELC1_FUSNU/142-309
B1K998_BURCC/153-320
B7UGZ4_ECO27/136-303
C3QV40_9BACE/132-299
I1AID0_PSEAI/207-375
E2QKY2_ECOLX/327-491
C3E8A9_BACTU/383-551
F6AJ66_PSEF1/149-316
F3RIE0_LISMN/113-284
F0PHG0_ENTF6/106-280
H0G0B7_RHIML/145-312
A5G1U9_ACICJ/359-525
A8HL58_BURPE/149-315
F3JMG8_PSESX/141-308
C9XKF8_CLODC/111-284
C9RT93_GEOSY/147-315
A7GUY2_BACCN/80-251
E4QN88_METS6/332-500
D9QHC8_BRESC/145-309
F3H6M1_PSESX/141-218
I0DAD8_BACAN/80-250
Q17X90_HELAH/136-303
E3BQ69_9VIBR/212-378
F6CR03_DESK7/268-436
H1J9B8_9FIRM/212-380
A7ZR58_ECO24/111-281
H4IVW4_ECOLX/272-440
B7IUY4_BACC2/148-316
E3XI79_ECOLX/272-440
A1F5N5_VIBCL/146-313
F5R206_SHIFL/381-548
Q188N1_CLOD6/149-315
H5Y3A7_9FIRM/171-339
G5KTP1_ECOLX/186-357
E6ANQ3_ECOLX/212-379
D8CGQ4_ECOLX/212-379
D3QTP1_ECOCB/186-357
C1MBM2_9ENTR/327-491
G2UD36_PSEAI/203-371
C0ZJQ6_BREBN/142-309
H4RJV4_ECOLX/272-440
F0DIY8_9FIRM/18-186
H5JXH7_ECOLX/327-491
Q086R1_SHEFN/168-335
F0EEY7_9PSED/193-361
D5D8A4_ECOKI/340-500
C6E5T1_GEOSM/143-310
A5D248_PELTS/1-56
F7NNZ5_9FIRM/144-312
F0NZL6_WEEVC/13-180
H1GG65_9FLAO/155-322
Q824J0_CHLCV/142-309
B1ZGY9_METPB/119-286
D7ZWW3_ECOLX/186-357
A3J931_9ALTE/153-321
B3XDF7_ECOLX/136-303
H5L8P5_ECOLX/145-312
D5QWQ9_METTR/177-348
B9XF66_9BACT/209-376
E1QEL1_DESB2/198-365
G5NPP1_SALET/221-397
E0RRM4_SPITD/141-308
Q0BET7_BURCM/339-507
E5UBZ5_ALCXX/141-308
F3C8R2_PSESG/204-291
H5GR08_ECOLX/206-366
I1DLL0_9VIBR/212-378
F2ARQ7_RHOBT/147-314
D3MTM1_9FIRM/281-449
F3WV15_9SPHN/7-174
E9UGJ6_ECOLX/206-366
I0ZM75_ECOLX/218-394
F8YC78_ECOLX/218-394
C3LM03_VIBCM/205-371
B3YE90_SALET/111-281
G7Q5I4_9DELT/11-178
B6AX26_9RHOB/141-304
C2JHH7_VIBCL/5-172
Q1QCZ5_PSYCK/143-310
A4IJQ7_GEOTN/364-532
Q1NIP6_9DELT/143-310
G7C8A0_VIBCL/130-296
A6G799_9DELT/104-271
D6V3P3_9BRAD/146-313
A4NJA0_HAEIF/15-177
I0AMC5_9BACT/145-312
E5Y7H8_BILWA/148-315
H3KUU5_ECOLX/186-357
D4FXU1_BACNA/13-156
B7CWC5_BURPE/11-178
H2AJT3_BACAM/13-155
A4EKW0_9RHOB/156-308
B6VK65_PHOAA/21-188
G2DCW8_9GAMM/29-195
Q67J70_SYMTH/172-341
F8FVA0_PSEPU/129-295
G4ME47_9BURK/144-317
B7NUW7_ECO7I/327-491
A5GBB3_GEOUR/144-312
D3RRD4_ALLVD/116-283
Q6VMT6_MYXXA/205-372
G9XEM8_9FIRM/205-373
Q484S1_COLP3/213-381
B2TZU6_SHIB3/327-491
Q6D241_ERWCT/137-304
G9YYZ2_9ENTR/110-280
G5N1A3_SALET/187-354
H5LST9_ECOLX/186-357
Q39TT1_GEOMG/238-405
B5FCN7_VIBFM/144-311
A1BAC5_PARDP/144-311
E6VQR7_DESAO/137-304
H1GBS8_LISIO/113-284
C7E4W6_RHITR/1-78
C3BDQ0_BACMY/149-317
A6TVV5_ALKMQ/141-309
D8FEH6_9DELT/105-272
D6Z459_DESAT/221-388
C8TBT1_KLEPR/106-230
H0PZJ3_9RHOO/143-318
D4IB28_ERWAE/140-307
G6WXH9_CORGT/155-238
D1P2E7_9ENTR/207-374
I0G805_9BRAD/140-307
B5BVE9_SALET/106-279
A6E2C0_9RHOB/178-340
C8PAD3_9LACO/82-254
C8U224_ECO10/218-394
A2WBN4_9BURK/143-310
G7WCG0_DESOD/354-522
D7AL21_GEOSK/143-310
G1Z3P5_ECOLX/8-175
H9UNY7_ECOLX/218-394
C3DEB2_BACTS/157-325
F4L4Q8_HALH1/398-565
G2Z049_FLABF/141-308
H4IA00_ECOLX/301-465
Q24MQ3_DESHY/138-305
G4PVL5_ECOLX/206-366
B2T5Z3_BURPP/202-369
E1KPJ6_9BACT/142-309
F3HP00_PSEYM/149-316
F5RB76_9RHOO/344-512
E6AQL4_ECOLX/145-312
A3N9X9_BURP6/162-329
D2ZCW8_9ENTR/8-175
H4VNV2_ECOLX/140-307
A0K7L8_BURCH/148-315
G6EEI8_9SPHN/7-174
G9F5F2_CLOSG/327-495
A6A240_VIBCL/5-172
Q12PH4_SHEDO/160-327
E8XEM5_SALT4/186-357
G6GBF0_9FIRM/260-428
A8GLI5_SERP5/141-308
B3XHE1_ECOLX/381-548
E2X5Q8_SHIDY/136-303
E4QNV6_METS6/148-315
G2FCF2_9GAMM/131-297
D0KJ53_PECWW/198-365
Q12LQ8_SHEDO/292-460
D2YC42_VIBMI/194-361
D8F4S7_9DELT/142-309
Q3ACP6_CARHZ/323-491
D7DKR8_METS0/146-313
E8WPX2_GEOS8/142-309
C3LMK4_VIBCM/155-321
D7IP00_9BACE/132-299
I0KBE4_9BACT/523-690
A3P1X0_BURP0/324-492
F0IFD1_9FLAO/12-180
D6HKR0_9FIRM/141-314
D7DGM9_CHLTL/142-309
C0RJ87_BRUMB/142-305
G7T0P7_SALPS/331-499
C9PBQ7_VIBFU/147-314
G1V826_9DELT/324-492
H0FCD0_9BURK/12-180
Q0B3T1_BURCM/141-308
C0B080_9ENTR/1-156
B1YNL5_BURA4/146-313
Q1NQN0_9DELT/154-321
A8FWW4_SHESH/228-395
F3F2Q7_9PSED/141-308
B5MWD3_SALET/73-249
Q2RV25_RHORT/7-174
B5EEK8_GEOBB/434-601
H5NXM2_ECOLX/141-308
E8XGQ4_SALT4/137-304
B1JR09_YERPY/141-308
A1WR46_VEREI/354-521
B0MII2_9FIRM/109-279
H5MLM0_ECOLX/186-357
C4XMR1_DESMR/152-319
F9QXE2_ECOLX/327-491
C0D1K2_9CLOT/109-273
G9XJP3_DESHA/317-485
B0KIR5_PSEPG/21-188
G7Q9H0_9DELT/144-311
G7HJI3_9BURK/137-304
A8A411_ECOHS/272-440
F5QQ77_SHIFL/123-290
G9U616_SALMO/151-317
G1V2B1_9DELT/269-437
F4APC6_GLAS4/595-762
B4ULK6_ANASK/137-304
B8J7L3_ANAD2/156-323
E5Y9H5_BILWA/682-848
D7CYZ5_GEOSC/76-248
Q31DJ8_THICR/149-316
Q12LB5_SHEDO/10-177
B7N2L0_ECO81/140-307
D7ISD7_9BACE/146-313
F3WSY1_9SPHN/137-304
E0G0Y7_ENTFL/127-297
B2SI99_XANOP/135-302
C2PB66_BACCE/303-471
C9LT27_9FIRM/344-507
C4H8F6_YERPE/137-304
G8QXA6_SPHPG/146-313
H5D6Z1_ECOLX/187-354
G5VTA7_ECOLX/272-440
E8ICG7_ECOLX/272-440
G5SBE7_SALET/13-180
B6IQ44_RHOCS/142-307
B3IBG0_ECOLX/317-485
Q3ZL62_ESCBL/325-489
E5AVN2_BURRH/386-554
H7EF42_SALHO/106-279
B5P5G4_SALET/137-304
H1XY99_9BACT/142-309
D4RQU3_ENTFC/109-282
E6FLK9_ENTFL/122-294
G2BVM5_ECOLX/33-204
F7T335_ALCXX/184-351
Q31J89_THICR/143-303
G9YQM9_9FIRM/145-313
E3IKE0_DESVR/145-312
C4GMW9_9NEIS/189-360
H1DVL0_ECOLX/8-175
D6CT68_THIS3/136-303
G7HBM9_9BURK/123-290
H7XPY6_CAMJU/136-303
G9ZB45_9ENTR/136-303
B0H3L5_YERPE/143-310
E6NPC8_HELPL/136-303
E1RCJ5_SPISS/202-369
H5WQZ8_9BURK/144-318
Q3JI73_BURP1/174-340
H0FB92_9BURK/142-309
D0GRI4_VIBMI/132-299
H8CKE6_CAMJU/136-303
G4SWM3_META2/207-374
I0VR54_ECOLX/218-394
A2PQU4_VIBCL/155-321
C6XM63_HIRBI/120-287
A3NNS6_BURP6/173-341
C4SJS1_YERFR/186-353
B3R2U8_CUPTR/146-313
A6H088_FLAPJ/142-309
G5L5V5_SALET/102-278
C9Y550_CROTZ/324-491
A4TMX1_YERPP/137-304
F2LVY4_HIPMA/139-306
E0MQI9_9RHOB/146-313
F7YLF2_VIBA7/144-311
C8S3F5_9RHOB/153-320
H5DNJ2_ECOLX/187-354
C7PEX2_CHIPD/336-503
F0J0U2_ACIMA/141-308
E8EDZ8_SALMO/140-307
D8CG76_ECOLX/272-440
H5GF80_ECOLX/187-354
E1H7G7_MYCTU/160-239
C9ANJ2_ENTFC/103-275
B8FIF0_DESAA/141-308
C7VZY1_ENTFL/82-252
H3RFI2_ERWST/10-173
F0HQV8_9ACTN/345-512
G7QBE0_9DELT/144-311
F0SJU6_PLABD/777-944
C9QLR5_VIBOR/144-311
C3GRI6_BACTU/80-250
A1T0A6_PSYIN/139-306
F0KR03_YERE3/8-175
F3JN47_PSESX/178-345
D5S463_CLODI/228-396
G6I4W5_9FIRM/389-557
E7TMC3_ECO57/218-394
H7E0J4_9FIRM/255-423
Q0YQN0_9CHLB/383-550
Q0G7A0_9RHIZ/142-306
A9R785_YERPG/16-183
C5NJN4_BURML/137-304
A4SL25_AERS4/129-296
B0U2J4_XYLFM/147-314
A3P1B6_BURP0/150-316
Q5E653_VIBF1/203-370
D5VXR6_CLOB2/82-256
E7UL74_ECOLX/141-308
A6CP59_9BACI/144-310
A1V9S6_DESVV/145-312
F7NG12_9FIRM/166-334
A9MWW1_SALPB/13-180
Q1CKC6_YERPN/137-304
B2NCQ4_ECOLX/8-175
D1N123_9BACT/196-363
G1YXU3_ECOLX/141-308
A3NBS3_BURP6/144-320
B5YH04_THEYD/193-359
E4TGK1_CALNY/132-298
D7J4P3_9BACE/127-294
C3EK46_BACTK/170-336
E3BNM0_9VIBR/20-187
B5Z0P3_ECO5E/206-366
C3KUX5_CLOB6/82-256
B5D3F0_9BACE/133-300
H4KKN4_ECOLX/187-354
Q48EZ3_PSE14/148-315
E9SJL8_CLOSY/331-499
Q1R1L6_CHRSD/157-323
D7VDG2_LACPN/105-277
G1V3D1_9DELT/148-316
I0LYG3_SALET/111-281
Q7NTB1_CHRVO/21-188
F8ETR6_ZYMMT/142-305
H4X747_ECOLX/145-312
D0HU34_VIBCL/194-361
C2Z914_BACCE/237-405
G4E5X6_9GAMM/131-298
E1X284_BACMS/1-154
Q479F4_DECAR/230-397
H3RGL9_ERWST/136-303
A1KBA3_AZOSB/163-330
A1VFY6_DESVV/136-303
Q3BWH7_XANC5/235-402
H0JBE0_9PSED/152-319
F8H2W5_PSEUT/131-297
B1ZIS6_METPB/208-375
C5BC78_EDWI9/141-308
F5PEE9_SHIFL/347-514
B3BIP4_ECO57/330-494
Q98AV0_RHILO/146-313
H3QK89_BRUAO/142-305
Q3J1T8_RHOS4/69-235
C6NS75_9GAMM/152-319
F3NUJ6_CHLPS/142-309
B5PGS5_SALET/376-543
Q1IQS1_KORVE/147-314
I0K502_9BACT/143-310
A9GWN1_SORC5/192-359
TYRR_SALTI/206-366
G4DTJ0_9GAMM/141-308
G8QCJ5_PSEFL/315-482
B3BK95_ECO57/206-366
B1IUU8_ECOLC/381-548
C0KGK9_9BURK/265-432
NIFA_AZOVI/211-378
B5SAP3_RALSL/155-321
C4K1M7_RICPU/143-306
B5J9L5_9RHOB/144-311
F4LUN0_TEPAE/215-383
Q8R5U6_THETN/288-456
LUXO_VIBCH/132-299
F9B4H4_VIBCL/5-172
F3FGE8_PSESX/127-294
C2MFP8_BACCE/149-315
Q6L935_PSESX/1-32
Q8R5T3_THETN/117-285
G7Q4R6_9DELT/147-314
Q5LDA9_BACFN/147-314
B1LP67_ECOSM/136-303
A8I2P3_AZOC5/338-506
F2MVM8_PSEU6/141-308
F5Z9K3_ALTSS/141-308
Q0TI42_ECOL5/206-366
C2W8P3_BACCE/308-476
Q1YZD7_PHOPR/152-318
G8VYP0_KLEPN/13-180
Q5LHU8_BACFN/142-309
G4RAE6_PELHB/130-297
G5XR46_ECOLX/206-366
A2W4F6_9BURK/1-60
Q0AAV9_ALHEH/138-305
G7R6Y5_ECOC2/140-307
A6AAF8_VIBCL/143-310
H7EI85_9SPIO/195-362
Q3A483_PELCD/143-310
C2IF75_VIBCL/194-361
A1K4T7_AZOSB/358-525
F8ZLB8_VIBCL/5-172
H5G3W6_ECOLX/140-307
Q04SV5_LEPBJ/132-299
H5KX26_ECOLX/136-303
Q1NWA6_9DELT/149-316
A6DPB0_9BACT/6-172
B9M710_GEOSF/153-319
A1W702_ACISJ/334-502
B8L9M7_9GAMM/237-404
Q2T166_BURTA/151-318
B3PEM9_CELJU/152-319
C9TLK8_9RHIZ/144-311
H1XVJ7_9BACT/196-363
F4BND3_CARS1/81-252
B4BLH1_9BACI/368-536
Q65MC7_BACLD/309-476
F0JEY7_DESDE/159-325
G9XN19_DESHA/268-436
E9YTW2_ECOLX/272-440
B9KJC8_RHOSK/120-287
C1DXB1_SULAA/108-275
C2GZN4_ENTFL/127-297
H8MMW4_CORCM/142-310
C2VUQ0_BACCE/308-476
D7AKI3_GEOSK/143-310
C6E4G6_GEOSM/145-312
G2E1K0_9GAMM/139-306
A4LJS4_BURPE/146-313
H1REJ8_SALMO/141-308
C5CK14_VARPS/138-306
A1VI27_DESVV/160-327
D5C7X1_ENTCC/206-366
F0SIV1_PLABD/188-364
C6YHF9_VIBCL/194-361
G1V046_9DELT/205-371
E5WNV1_9BACI/151-319
H1L297_GEOME/238-405
C3LUE1_VIBCM/193-360
C0QGV4_DESAH/5-172
E7G5V2_9FIRM/109-261
F9RCU8_9VIBR/148-314
F6A9L0_PSEF1/256-423
B7N8C2_ECOLU/4-171
A7HAM1_ANADF/22-189
H9UVX9_ECOLX/381-548
A6LVD4_CLOB8/365-532
G9Z6Z7_9ENTR/8-175
A2PV26_VIBCL/205-371
Q1K2I9_DESAC/402-569
D6Z0C8_DESAT/143-310
H5FHT3_ECOLX/136-303
A6ALW6_VIBHA/142-309
C7V009_ENTFL/27-197
A4FBU6_SACEN/164-249
A0B3N6_BURCH/161-329
F8VM58_SALBC/141-308
H5MEU8_ECOLX/8-175
H4WTH3_ECOLX/145-312
D6GHZ9_9ENTR/306-466
F3PMY1_9BACE/156-323
E1I1A9_ECOLX/272-440
H5XSN6_9FIRM/140-307
C3SJQ2_ECOLX/140-307
Q3EWG0_BACTI/157-325
H1FCQ5_ECOLX/140-307
A5G6W4_GEOUR/148-315
H1XSW1_9BACT/139-306
B1FJ20_9BURK/143-310
B7J5Z6_ACIF2/165-332
A4J4M1_DESRM/163-331
F2K412_MARM1/340-508
A9G5V0_SORC5/860-1027
G6XX90_RHIRD/145-312
E7Z8A3_SALMO/221-397
E3HT69_ACHXA/324-488
H1J2B6_9FIRM/385-553
F2ITK1_VIBCL/194-324
A7H317_CAMJD/136-303
Q2BXK3_9GAMM/205-369
G9XVA8_DESHA/371-538
E5ZNR0_ECOLX/376-543
G0C2H6_9ENTR/343-511
H7WBZ2_CAMCO/135-302
G2FDE6_9GAMM/141-307
B7VAA0_PSEA8/158-326
B6R8A7_9RHOB/148-315
Q0AC24_ALHEH/135-302
G7WJL6_DESOD/154-320
Q39WQ2_GEOMG/153-319
B4CU93_9BACT/156-322
Q2P2M5_XANOM/139-305
C9YR24_CLODR/276-444
B0TGM7_HELMI/204-371
G4C5K4_SALIN/376-543
B6VUZ4_9BACE/129-296
F5J4X1_9RHIZ/145-312
A6M218_CLOB8/94-266
B8KFY5_9GAMM/8-175
E6JGQ1_RIEAN/148-315
E5Z2F1_9BACL/261-429
F5SIT8_9BACL/70-244
F3RVJ5_VIBPA/146-306
Q483M3_COLP3/148-315
D4UW19_ENTFL/75-245
G1V5Q6_9DELT/333-501
D4VVX6_ENTFC/109-282
B7NN32_ECO7I/145-312
D7IFW1_9BACE/141-308
A1REH2_SHESW/293-461
H4XJ53_ECOLX/301-465
B3HX63_ECOLX/143-310
Q6MLW2_BDEBA/215-382
C4UTK7_YERRO/141-308
G4P296_BACIU/295-463
A6B1I2_VIBPA/194-361
D6Z075_DESAT/145-312
F5NJL0_SHIFL/347-514
H8YX78_9GAMM/144-305
E8VMI6_VIBVM/146-313
G4SWU9_META2/213-380
H4UEK2_ECOLX/4-173
C0N423_9GAMM/144-311
E4LX56_9CLOT/110-283
D5D2Y4_ECOKI/186-357
A9CH23_AGRT5/331-498
H3LA46_KLEOX/1-157
D3I8A4_9BACT/15-182
B6XID0_9ENTR/216-383
E8WPQ1_GEOS8/144-311
B8KUP4_9GAMM/142-309
A5KUL8_9GAMM/143-307
D0ZSP8_SALT1/137-304
G2A6S0_ECOLX/140-307
O52757_SALTM/102-213
E9XQ70_ECOLX/4-173
G1UU29_9DELT/268-436
B5Q9B1_SALVI/137-304
I0ZX40_ECOLX/186-357
E6UUS0_VARPE/142-309
Q7U0Y8_MYCBO/159-238
A1VFT4_DESVV/165-334
D0JUK4_YERP1/8-175
B1ZEG7_METPB/145-312
F2JUC3_MARM1/146-313
E1YFI6_9DELT/194-361
Q1IQW5_KORVE/141-308
H4MEN9_ECOLX/186-357
E2N3H5_CAPSP/160-327
E1JW69_DESFR/144-311
E2Y577_ENTFL/122-294
G2LV54_9XANT/219-386
A7K0U2_VIBSE/163-330
Q027H1_SOLUE/137-304
Q8Y058_RALSO/147-314
H5I7F1_ECOLX/187-354
B5UK27_BACCE/331-499
E7YTV5_SALMO/141-308
D7ZH21_ECOLX/140-307
H5MJ66_ECOLX/187-354
D8K8C0_NITWC/144-311
G0IMU5_BACAM/291-459
A6B7M7_VIBPA/144-311
E0J5P9_ECOLW/187-354
E9SSY8_CLOSY/340-508
B5YG95_THEYD/142-304
H5WDN9_RALSL/336-503
H5QDE0_ECOLX/206-366
I0D1U1_BACAN/154-320
F5R7U5_9RHOO/133-300
F6FY46_RALS8/156-323
B8J9A9_ANAD2/156-322
B2U9I2_RALPJ/343-511
G9A0E8_RHIFH/145-312
C7X5E2_9PORP/153-320
E9YA32_ECOLX/13-180
B0UIX1_METS4/119-286
B5N6W3_SALET/141-308
Q12HZ0_SHEDO/113-280
Q74AB5_GEOSL/546-716
G2F002_ECOLX/187-354
H1BV60_ECOLX/272-440
B5NXS0_SALET/221-397
B1EGW8_9ESCH/187-354
A3XQ61_LEEBM/146-313
Q1NJ21_9DELT/147-315
Q0BDN3_BURCM/137-304
C1EV93_BACC3/148-316
Q0HRW5_SHESR/153-320
Q18A00_CLOD6/146-314
G7WEQ5_DESOD/317-485
Q50882_MYXXA/1-95
D2TAP1_ERWP6/207-374
E1T071_THESX/212-380
A4WQF7_RHOS5/146-297
B4D8H3_9BACT/186-357
H7DZ92_9FIRM/386-553
G7TFE2_9XANT/139-305
Q1V6E8_VIBAL/147-314
E8WIU4_GEOS8/147-314
G1ZCB0_ECOLX/140-307
G7W6E3_DESOD/374-541
E8V3Z7_TERSS/52-219
G5UUN0_ECOLX/381-548
G9EYN3_CLOSG/82-256
H5MXA9_ECOLX/136-303
Q5E8Q6_VIBF1/142-309
E6H5L5_ENTFL/82-252
Q8D0K9_YERPE/236-403
Q1LQZ2_RALME/164-332
B1K7R5_BURCC/321-489
B3WGD4_ECOLX/206-366
A3L9Y4_PSEAI/131-297
F3HHH9_PSEYM/255-422
C7RLS5_ACCPU/150-318
C3GW17_BACTU/149-315
F9A851_VIBCL/5-172
I0MTV9_SALET/102-278
D5N5L6_BACPN/114-288
D7AQM6_THEM3/205-373
Q098I6_STIAD/160-327
H8MWQ1_CORCM/165-332
H5JL58_ECOLX/345-512
E8CKI6_SALMO/8-175
Q1MQI6_LAWIP/140-307
G0CM03_XANCA/147-314
H5QFH5_ECOLX/136-303
B3PJX0_CELJU/28-194
C7VGU4_ENTFL/117-287
A3MP45_BURM7/151-318
Q12IJ3_SHEDO/139-306
H4RJ03_ECOLX/136-303
Q8Z906_SALTI/221-397
H1YSW0_9GAMM/141-308
F3I788_PSESF/150-317
A7FW55_CLOB1/275-442
C9XAK5_SALTD/140-307
C3BK62_9BACI/154-320
F4KMA8_PORAD/14-181
B1TEI4_9BURK/164-331
D2MK88_9BACT/121-288
I0KRL2_STEMA/225-392
D2MTD4_CAMJU/136-303
C9RBQ4_AMMDK/139-306
A4YYZ9_BRASO/228-395
Q87P14_VIBPA/280-448
A2SCR9_METPP/334-502
B5RYU7_RALSL/141-308
NORR_ENT38/187-354
E8YBN3_ECOKO/4-173
E2KLT7_ECO57/186-357
H5JMQ6_ECOLX/272-440
D1P3T2_9ENTR/138-305
C0QL73_DESAH/154-321
C3KY13_CLOB6/281-449
E7HFB2_ECOLX/381-548
A3RSR1_RALSL/356-524
E3PHL6_ECOH1/187-354
E1SPH9_FERBD/150-316
A9K7U1_BURML/136-304
F3IE19_PSESL/193-361
H1XL96_9XANT/132-298
XYLR_PSEPU/235-402
A2WGX9_9BURK/161-329
B3QUF0_CHLT3/155-323
D6XPU4_HELPV/136-303
I0XA83_9SPIO/148-315
H5XTU0_9FIRM/155-322
F7QBU6_9GAMM/158-326
F4CDL9_SPHS2/155-244
G0SPI6_VIBMI/141-308
C3D2V0_BACTU/237-405
C2Q0L5_BACCE/369-537
C0QSL0_PERMH/136-303
D5W571_BURSC/141-308
C7UW71_ENTFL/106-280
B8FD65_DESAA/128-295
H5KIU2_ECOLX/111-281
H1DKB4_9PORP/13-180
D0HYP3_VIBCL/141-308
Q47FZ5_DECAR/226-393
C7WTS2_ENTFL/122-294
H5NT21_ECOLX/187-354
G6YQ28_9ALTE/143-310
A9MHH5_SALAR/137-304
H4NWA5_ECOLX/140-307
C3X1C5_OXAFO/141-308
B9C9Z2_9BURK/61-227
G0BVN2_9ENTR/137-304
Q4KG73_PSEF5/146-313
E3IT45_DESVR/132-299
H0HX79_9RHIZ/165-332
F8ZVV9_VIBCL/155-321
Q9S150_COMTE/249-416
H7SSM6_CAMCO/135-302
D4WM35_BACOV/132-299
F5S087_9ENTR/137-304
Q24N00_DESHY/145-312
H3N551_KLEOX/89-263
A3PJU4_RHOS1/336-505
Q1I746_PSEE4/146-313
H1I1A1_9BACI/368-536
Q6VMS4_MYXXA/29-140
F2JEN0_HELP9/136-303
E8P571_YERPH/141-308
H5P7H8_ECOLX/347-514
Q8A4I1_BACTN/128-295
B3R8D8_CUPTR/340-508
B7S0A2_9GAMM/140-307
D7XPP0_ECOLX/8-175
F5XCI3_PORGT/163-330
NIFA_KLEPN/212-379
C9YR75_CLODR/280-448
B5EP01_ACIF5/385-553
A1S9K7_SHEAM/182-349
B2SX01_BURPP/147-314
B8FGV0_DESAA/451-618
Q3KEW9_PSEPF/191-362
F5PHP4_SHIFL/140-307
C1DNV1_AZOVD/349-517
G7AHM2_VIBCL/194-361
F6CVD3_MARPP/149-313
Q6LFR8_PHOPR/144-311
D7AG74_GEOSK/436-603
E3FT75_STIAD/156-323
B5Z0M4_ECO5E/8-175
G1V685_9DELT/322-490
Q1NWY0_9DELT/137-304
A8FM73_CAMJ8/136-303
D4VLM6_9BACE/146-313
C9SZT0_9RHIZ/144-308
B1IP44_ECOLC/186-357
A3H0D3_VIBCL/137-304
D8BUS7_ECOLX/136-303
F4URY9_ECOLX/187-354
H5CUT8_ECOLX/141-308
D0HGA6_VIBMI/205-371
A9D1G5_9RHIZ/136-303
E4IX39_ENTFC/100-273
F3YWC5_DESAF/156-322
C0Z853_BREBN/154-320
C0N526_9GAMM/136-303
Q43898_AZOBR/141-308
H5XWX1_9FIRM/259-427
A7H8X8_ANADF/150-317
A3XXE6_9VIBR/205-371
F4A4R5_CLOBO/110-282
H5JDJ3_ECOLX/218-394
F8GXZ5_CUPNN/329-498
F0K6X2_CLOAE/357-524
G5VV23_ECOLX/186-357
Q8ZR51_SALTY/102-278
D4T5W8_9XANT/27-194
H5NRP0_ECOLX/145-312
G6BQL6_CLODI/276-444
F4GJV4_SPICD/13-178
H0MB08_SALMO/187-354
D5SRM9_PLAL2/148-315
E2KSM7_ECO57/381-548
D6RWA9_BORVA/145-312
C6RSJ9_ACIRA/140-307
E7XRB6_SALMO/106-279
E9YR74_ECOLX/136-303
H3NY22_9GAMM/161-323
G8AWK3_AZOBR/150-317
H4MXC5_ECOLX/1-38
F0JDV8_DESDE/143-310
G9AGD1_RHIFH/145-312
C0Z8K3_BREBN/267-435
G9RKY2_9ENTR/327-491
F8CF11_MYXFH/148-315
C2QGU9_BACCE/383-551
NIFA_RHOCA/226-393
H3TE44_PSEAE/147-314
C7VSA4_ENTFL/122-294
F7LKA0_9BACE/142-309
H5J5E8_ECOLX/187-354
E2QG95_ECOLX/218-394
G5M358_SALET/1-82
H5IW14_ECOLX/218-394
E7IL60_ECOLX/111-281
B7KRE9_METC4/139-306
G3YIY1_9RALS/328-496
F9CZL1_9BACT/163-330
E9XI85_ECOLX/136-303
D8K9K7_NITWC/134-302
F1ZXG0_THEET/267-434
A5N2U4_CLOK5/346-514
B4EA50_BURCJ/146-313
E0TVN2_BACPZ/295-463
C6EKF3_ECOBD/136-303
E8CZ33_SALMO/151-317
C0AMN7_9SPIO/145-312
E7G3N4_9HELI/132-299
F9EWH7_9NEIS/192-362
B8K5J1_VIBPA/151-315
B4TAC2_SALHS/73-249
C6DYG4_GEOSM/155-321
D6CXE2_9BACE/142-309
E8MAK8_9VIBR/155-321
E8X574_ACISM/167-254
E6H3E4_ENTFL/127-297
B5ZXG6_RHILW/145-312
F6AUP9_DELSC/342-509
B0ARE1_BACAN/149-315
A6GK43_9DELT/636-803
C8ZY62_ENTGA/130-302
Q47IU7_DECAR/146-313
Q47ZM3_COLP3/339-509
E9YH34_ECOLX/347-514
A6G018_9DELT/317-484
C0AVS1_9ENTR/137-235
F8ERN9_ZYMMT/118-284
C3SW62_ECOLX/272-440
F3PLM1_9BACE/150-317
H1GH24_9FLAO/144-311
H8GG30_METAL/207-374
C2CCC0_VIBCL/134-301
B5RD31_SALG2/137-304
E1E9U1_VIBPA/338-499
F4VF26_ECOLX/149-316
Q1BNC5_BURCA/38-205
B0K3J6_THEPX/335-503
F4APY9_GLAS4/194-361
E0QI43_9FIRM/269-437
H4P925_ECOLX/187-354
B5S143_RALSL/147-314
F4GEN1_ALIDK/144-311
E7AF99_HAEIF/15-177
H0UE08_BRELA/259-427
F9B8B7_VIBCL/146-306
G2AJ03_ECOLX/347-514
G4LBR7_PSEAI/27-192
G9UE16_SALMO/187-354
E3A012_PSEAI/149-316
D4R2Z2_ENTFC/84-256
H5WT61_9BURK/349-516
H0SMK9_9BRAD/140-307
A2SJ29_METPP/353-519
A9N0L6_SALPB/141-308
Q2LPT8_SYNAS/328-495
G5XB08_ECOLX/136-303
F0T350_CHLP6/142-309
B5BJ46_SALPK/206-366
E5BQX2_9FUSO/142-310
G5LC12_SALET/151-317
G9AMS9_PANAN/136-303
F5ZE66_ALTSS/130-296
D3G0V5_BACPE/262-430
H5VN11_SALSE/140-307
H8YZ35_9GAMM/128-295
B1IU92_ECOLC/327-491
Q3JQ85_BURP1/144-320
D2QR68_SPILD/139-306
C2IVP8_VIBCL/5-172
F2NHP9_DESAR/8-175
A4A3R3_9GAMM/1-168
G7UIC2_PANAN/136-303
A4Y871_SHEPC/190-357
E7Z2R7_SALMO/206-366
B3X0Y3_SHIDY/187-354
F0G1N2_9BURK/164-331
H8LXT4_SALTM/376-543
G9YRI0_9FIRM/330-481
Q1DDV5_MYXXD/273-440
Q217B6_RHOPB/330-498
F8C5S9_THESO/143-305
Q8RI07_FUSNN/134-301
G5L513_SALET/376-543
B3IGJ7_ECOLX/141-308
F1XPI6_ECO57/218-394
F3YUR7_DESAF/146-312
E1V551_HALED/179-346
C0D440_9CLOT/175-341
E7PPP0_PSESG/255-422
H4VEQ1_ECOLX/327-491
Q0YPF0_9CHLB/153-320
A6XUK8_VIBCL/143-310
B1LGC5_ECOSM/8-175
Q6IWL2_CLOBE/318-486
Q81CJ5_BACCR/308-476
E1Z111_9BACE/129-296
G6EKG3_9SPHN/161-328
H3L6U2_KLEOX/206-366
F4SXL4_ECOLX/13-180
E2KZD8_ECO57/218-394
B1KGB3_SHEWM/177-344
H1YKG3_9GAMM/154-320
D6M8C6_9CLOT/258-426
F3KA60_PSESZ/1-54
C8NAD7_9GAMM/190-360
E8DNC6_SALMO/151-317
C8NB60_9GAMM/146-302
A0XXC7_9GAMM/207-372
C0Q938_DESAH/198-365
D8CAE0_ECOLX/136-303
B3EEH2_CHLL2/144-311
H5ND60_ECOLX/381-548
E2Y5Y8_ENTFL/82-252
D8PC49_9BACT/152-319
C6EFS9_ECOBD/8-175
C6JNV5_FUSVA/142-310
E3PDS2_ECOH1/145-312
Q9KH35_PANAY/29-190
Q1IFS7_PSEE4/196-363
Q0HHB3_SHESM/10-177
H3KT55_ECOLX/272-440
C3LEH3_BACAC/80-250
Q9LB19_VIBPA/130-296
A6T3S9_JANMA/224-398
Q8F3K2_LEPIN/134-301
F3BEE4_PSEHA/135-301
E9TJK4_ECOLX/141-308
B1M372_METRJ/143-310
E7RFL8_9BACL/368-536
C3PBQ9_BACAA/148-316
B8DK61_DESVM/144-311
E7TA71_SHIFL/136-303
E3IQU3_DESVR/147-314
G5VF84_ECOLX/186-357
C8X5N3_DESRD/186-353
A9FIF3_SORC5/141-308
B1XEF8_ECODH/272-440
F3JWA3_PSESZ/14-175
E8CUL1_SALMO/106-279
C2HYP5_VIBCL/193-360
E8AZM5_SALMO/106-279
B3E2Y0_GEOLS/167-352
G4DBJ2_9GAMM/129-296
A9DA39_9GAMM/134-301
G2ZD88_LISIP/113-284
A3YF42_9GAMM/146-313
H4I270_ECOLX/186-357
H2AF02_BACAM/291-459
G2CJ96_ECOLX/327-491
C6E919_GEOSM/144-311
F9J226_ACIBA/140-307
C4T7E9_YERIN/114-281
E9W2Z2_ECOLX/347-514
H1BUP4_ECOLX/381-548
H5W3C4_SALEN/221-397
E8YRH5_9BURK/336-504
A1TS58_ACIAC/352-520
C5JBC1_9BACT/261-428
H5KLK0_ECOLX/140-307
A6LJ55_THEM4/254-416
B8JEK1_ANAD2/760-927
F3EIY7_PSESL/140-307
A6ATA1_VIBHA/148-312
B7MD08_ECO45/218-394
E0X6F9_PSEPU/337-505
A3YDQ8_9GAMM/156-322
F3GVU4_PSESX/221-268
D7Y5U9_ECOLX/376-543
B0AP12_BACAN/80-250
H1RTD9_COMTE/346-514
H2FTL1_OCESG/126-293
F9QZU9_ECOLX/186-357
D0GSY0_VIBMI/146-306
Q6EDZ6_LACCA/103-273
H0NU22_BACCE/369-537
A9ZZ47_YERPE/141-308
E8G8L9_SALMO/8-175
H5PY41_ECOLX/8-175
A5I2B2_CLOBH/326-494
C0EJD8_NEIFL/192-362
F5RHI7_9RHOO/147-314
C2VD18_BACCE/237-405
C4AUA8_BURML/150-316
H3NXL6_9GAMM/136-303
B1K1S8_BURCC/148-315
B1K3X6_BURCC/161-329
G5FEW2_9CLOT/152-320
Q0YT74_9CHLB/143-310
G0GRT2_KLEPN/187-354
E1PCF4_ECOAB/147-314
B5FT11_SALDC/376-543
H3ZEF1_9ALTE/143-309
D1N1C4_9BACT/190-365
B8FQL8_DESHD/376-543
E9XH85_ECOLX/272-440
G6YRJ4_9ALTE/141-308
E0F3X7_ACTPL/79-241
G7M425_9CLOT/157-331
Q4URR3_XANC8/220-387
G5HZK2_9CLOT/308-375
D1RT97_SEROD/16-179
D1CY75_9RHIZ/142-305
D3V064_XENBS/178-345
E7X3W6_SALMO/140-307
B0Q9Y9_BACAN/369-537
H5PAD2_ECOLX/186-357
B1TB98_9BURK/28-194
G5FDV7_9CLOT/339-507
A9ANR5_BURM1/164-331
B8FXK8_DESHD/347-514
A4BUD3_9GAMM/138-305
Q9X6U6_RHORU/221-388
G5MT33_SALET/206-366
D9QUX0_ACEAZ/385-553
F7S810_9PROT/151-318
A1BBZ5_PARDP/328-495
B5NEZ3_SALET/151-317
B1QD94_CLOBO/335-503
E2X313_SHIDY/140-307
Q0TDY2_ECOL5/272-440
E1IM48_ECOLX/111-281
Q89NZ8_BRAJA/367-536
Q092D0_STIAD/131-298
A1VCS3_DESVV/210-377
G7ZCM0_AZOL4/120-287
B0SC18_LEPBA/364-531
A5G9U3_GEOUR/144-311
H1BPH4_9FIRM/112-286
D7XBJ1_ECOLX/376-543
C2SF05_BACCE/149-315
F3LZ69_9LACO/75-247
F3DIP9_9PSED/152-319
C4XKH6_DESMR/619-786
G2RMH5_BACME/143-309
B5YTX4_ECO5E/186-357
A9WGV4_CHLAA/317-480
H3LH45_KLEOX/114-284
G9ASA4_PANAN/253-420
B3HBP5_ECOLX/143-310
A9GCE7_SORC5/151-318
D8K6Q5_NITWC/143-310
F5ML34_SHIFL/287-451
F3IGE3_PSESL/29-195
D1PDK2_9BACT/153-320
Q8PQU5_XANAC/143-310
C5CLY6_VARPS/345-513
Q629X8_BURMA/141-308
E2X3J7_SHIDY/141-308
F4T034_ECOLX/145-312
D6YL24_CHLTG/142-309
Q3ACI2_CARHZ/260-428
A9BXK1_DELAS/340-507
A1RLQ6_SHESW/142-309
F1ZVF9_THEET/212-380
B8DM64_DESVM/33-199
Q747P8_GEOSL/144-312
Q2SIJ1_HAHCH/145-312
C6AME7_AGGAN/13-175
C2ITQ5_VIBCL/193-360
H6KYJ5_TREPG/143-310
E5BXV7_9FUSO/270-438
C3D1C4_BACTU/170-336
Q12PL8_SHEDO/129-295
B1K5J1_BURCC/187-358
G5KQZ2_ECOLX/136-303
C7YGE6_ENTFL/122-294
G7CZX5_AERSA/129-296
G0GM01_KLEPN/8-175
C3XHP4_9HELI/139-306
C9NR40_9VIBR/205-371
C6AX39_RHILS/142-306
A0B3M5_BURCH/331-499
Q8KLX2_PSEST/141-308
D0WSS6_VIBAL/142-309
F9C6H0_VIBCL/205-371
Q313S9_DESDG/136-303
G4D8V1_9GAMM/301-468
E2XTD0_PSEFL/156-324
F1ZZ96_THEET/231-398
D4Z1M3_SPHJU/142-305
F5P309_SHIFL/186-357
E3DB28_ERWSE/140-307
E1SE70_PANVC/8-175
Q8P9D2_XANCP/139-305
E6VVJ0_DESAO/138-305
Q8X7G9_ECO57/13-180
A9QZ71_YERPG/206-373
E6GV78_ENTFL/56-226
B1KDI2_SHEWM/194-361
C4XPC8_DESMR/140-307
Q9I4E2_PSEAE/146-312
A7FFV5_YERP3/137-304
H0N251_SALMO/111-281
G5P1W0_SALET/1-136
G4KUV1_OSCVS/185-352
A8GXG7_RICB8/143-310
Q9X3T0_ERWAM/27-190
C7W623_ENTFL/82-252
D0G945_BRUML/144-308
F3DQC3_9PSED/1-71
F9A9S5_VIBCL/123-290
E7WHG8_SALMO/151-317
B2A3R3_NATTJ/206-374
E2KAA9_ECO57/272-440
D0G806_PSEVI/19-180
F8CZ60_BACTR/147-315
F0TMM3_RIEAR/13-180
E1VPK4_9GAMM/145-312
Q97M18_CLOAB/77-249
D7JZX6_9BACE/157-324
G7TW25_VIBCL/194-361
D8BVF3_ECOLX/206-366
Q2YIP3_BRUA2/144-308
G5SBF9_SALET/206-366
F2EV80_PANAA/253-420
E1KPW0_9BACT/133-300
E3Z1A3_LISIO/150-317
G2CNA7_ECOLX/347-514
A1U723_MARAV/196-363
A6GJW9_9DELT/141-308
I0D7J0_BACAN/369-537
A3K6F0_9RHOB/141-304
E5Y9V1_BILWA/108-274
C6E2F3_GEOSM/156-322
A8RK18_9CLOT/166-339
E0DV86_9RHIZ/142-305
B1F233_BACAN/80-250
H1CJL6_9FIRM/145-313
C4EZD2_HAEIF/15-177
F3DAV3_9PSED/138-305
G2TAN9_RHORU/149-316
H5V5A5_ESCHE/206-373
H1DJU4_9PORP/142-309
A7FZ31_CLOB1/356-523
B0AT77_BACAN/148-316
D2T6J4_ERWP6/136-303
E8J8L4_ECO57/143-310
E3XPP4_ECOLX/8-175
D8P6V3_RALSL/141-308
Q72EF9_DESVH/152-319
D4F024_EDWTA/11-178
E1XA45_HAEI1/15-177
E1CW56_VIBPA/146-306
G1Y4U9_9PROT/169-336
D4QT15_ENTFC/83-253
C3FF45_BACTB/149-315
E7Y8N2_SALMO/141-308
A9KWQ0_SHEB9/134-301
B4EDV1_BURCJ/137-304
B6AL53_9BACT/10-176
A4IPF8_GEOTN/258-426
E0RC54_PAEP6/108-285
G5XQZ1_ECOLX/8-175
D3QRT0_ECOCB/8-175
H1EZG1_ECOLX/136-303
F0GK21_9BURK/162-330
C4XRA9_DESMR/143-310
C2CDP5_VIBCL/281-449
H1UGD6_ACEPA/142-307
A3J8T3_9ALTE/145-312
B5NNN8_SALET/376-543
A0REX6_BACAH/308-476
A3JDU9_9ALTE/144-311
E5VBW7_9BACE/157-324
C6DYJ7_GEOSM/148-315
Q3BU18_XANC5/139-305
Q07WU9_SHEFN/152-318
I0JWL0_9BACT/138-310
Q1DC06_MYXXD/202-369
D7H9Z0_VIBCL/144-311
D7HPG3_VIBCL/145-309
C4VSF7_9LACO/70-243
G9VF33_SALMO/137-304
G1US64_9DELT/153-321
E8VSH6_VIBVM/155-321
H1G7S9_LISIO/82-254
F2J0S4_POLGS/135-301
H4Z8E1_ECOLX/4-173
Q8R5R6_THETN/303-471
H8WNS6_CHLTH/142-309
C1M7F1_9ENTR/221-397
F9DT96_9BACL/352-520
E6XME1_SHEP2/177-344
C9QGQ9_VIBOR/281-449
Q1Z7B4_PHOPR/128-295
G2CXG3_ECOLX/8-175
C6JPM9_FUSVA/144-312
F8ZM02_VIBCL/144-311
B3EF10_CHLL2/130-297
F3YXY3_DESAF/151-318
C9B6L4_ENTFC/96-267
B8KJ06_9GAMM/147-311
C8TR03_ECO26/8-175
C9P3A9_VIBME/130-296
F4LQ63_TREBD/195-362
G1UX90_9DELT/145-312
B5CB24_SALET/13-180
E6GQ36_ENTFL/82-252
F2NVW9_TRES6/195-362
G7WAP9_DESOD/275-443
F3SAS9_9PROT/140-307
B1JK03_YERPY/320-484
B9B2E5_9BURK/146-313
A1EKV1_VIBCL/193-360
C9XIF2_CLODC/129-302
E7YII6_SALMO/111-281
A9KUG8_SHEB9/141-308
F0JIE2_DESDE/145-311
D5XCK4_THEPJ/426-594
H3M9T6_KLEOX/13-178
Q1ZER5_9GAMM/193-360
B9Z5E5_9NEIS/35-202
B8GVC7_THISH/14-181
E6QEG8_9ZZZZ/144-305
F8GTJ2_CUPNN/204-371
E1I3J7_ECOLX/140-307
F2G9T9_ALTMD/129-296
G5S3V9_SALET/141-189
Q3KJM5_PSEPF/148-315
F0S3U5_DESTD/138-304
D3DHI2_HYDTT/139-306
G1UX14_9DELT/321-489
H1U6A5_9BACT/228-395
G8Q343_PSEFL/255-422
E1TF29_BURSG/327-495
C3PCA2_BACAA/308-476
D6MI06_9CLOT/335-503
F0SF36_PEDSD/12-179
G5WDK5_ECOLX/141-308
H1FGV8_ECOLX/327-491
F5PYS1_SHIFL/186-357
H4QCA4_ECOLX/218-394
E4REM1_PSEPB/158-326
G6YZS0_VIBCL/145-309
B6EIL3_ALISL/190-357
A3LKL4_PSEAI/135-302
E1X017_BACMS/135-302
E3IPK8_DESVR/16-183
B2P5J2_ECO57/218-394
D2UDB2_XANAP/139-305
H4SIT4_ECOLX/123-290
C3P7U6_BACAA/369-537
E7VTE9_SALMO/141-308
Q6AJU9_DESPS/148-316
A7BMS9_9GAMM/1-143
G6Z517_VIBCL/132-299
I0E4F6_HELPX/136-303
A0LGU2_SYNFM/141-308
D0SJF3_ACIJU/124-291
G0A1V7_METMM/153-320
C6NRU3_9GAMM/129-296
D2P851_LISM2/150-317
D8PDL1_9BACT/142-309
B8DQD3_DESVM/177-344
F9TCH8_9VIBR/147-314
G1YGM4_ECOLX/140-307
D3IDZ7_9BACT/15-182
Q8CXW2_ECOL6/141-308
A1HNJ0_9FIRM/159-326
D7W579_9FLAO/158-243
D8PFC4_9BACT/149-316
C3B7Y6_BACMY/383-551
D8GJ00_CLOLD/329-497
Q1BMV9_BURCA/153-320
E1DRM2_VIBPA/205-371
A1AUC3_PELPD/148-315
F5IUE5_9PORP/154-321
A7HI89_ANADF/142-309
I0UHW6_BACLI/369-537
H5CU94_ECOLX/140-307
Q3J4K0_RHOS4/146-297
D6PKZ3_9ZZZZ/1-154
H1E9V0_ECOLX/347-514
E1JV75_DESFR/143-310
G9V9K6_SALMO/111-281
E7UYZ4_SALTM/206-366
D6MG03_9CLOT/321-489
A3D317_SHEB5/10-177
C9NW28_9VIBR/190-357
C2R934_BACCE/308-476
G2LB61_PSEAI/189-360
H5BDY0_ECOLX/381-548
G6I840_9FIRM/274-444
A1WBW7_ACISJ/155-322
C6UBG1_ECOBR/136-303
Q727G1_DESVH/8-175
D5WHR3_BURSC/148-315
F3H9Y2_PSESX/37-136
F0GL42_9BURK/20-188
C5CHD9_KOSOT/254-422
G5QXP3_SALSE/4-91
B3WYB4_SHIDY/347-514
D8DE33_COMTE/346-514
G2E114_9GAMM/351-519
C6AVA9_RHILS/145-312
Q5YRC8_NOCFA/160-245
Q0WEG9_YERPE/8-175
D4J6X3_9FIRM/151-319
E7HC91_ECOLX/136-303
A6AF72_VIBCL/205-371
C6BSU4_DESAD/134-301
F2G436_ALTMD/206-372
E1EFC5_VIBPA/146-306
I0VRA3_ECOLX/4-173
B8FYS1_DESHD/156-323
B3Y9N4_SALET/102-278
D3GTC1_ECO44/218-394
G7AN03_VIBCL/205-371
E8XK78_SALT4/187-354
C5CJY3_VARPS/185-356
D0AGD7_ENTFC/106-282
NORR_SALCH/187-354
D5QLQ6_METTR/361-527
G7B7L9_VIBCL/155-321
F5RRD5_9ENTR/140-307
H1KGM6_METEX/313-480
H9USZ9_ECOLX/8-175
Q6NB51_RHOPA/164-331
G1YU58_ECOLX/262-430
A4BC30_9GAMM/205-372
F5SW37_9GAMM/194-361
D0BQ45_9FUSO/142-309
A9GEU8_SORC5/1198-1365
A4JJV7_BURVG/146-313
A3HWD7_9BACT/146-313
H5KCE6_ECOLX/327-491
D4V6K6_BACVU/141-308
C9U0A4_9RHIZ/144-308
A8H2I8_SHEPA/206-369
B1K582_BURCC/146-313
A7ZUM1_ECO24/141-308
G2C7I4_ECOLX/136-303
A3V665_9RHOB/141-304
H7T0B4_CAMCO/135-302
A5GCI1_GEOUR/143-311
C4UC13_YERAL/141-308
E8T2H4_THEA1/128-295
C9CJ39_ENTCA/111-283
A2PT52_VIBCL/146-306
Q6MMW8_BDEBA/148-315
G2JJJ4_ACIBA/321-489
F8CLQ3_MYXFH/143-310
H1L531_GEOME/262-430
E0T2N7_EDWTF/143-310
B5NUH4_SALET/111-281
H3T110_PSEAE/144-311
H1P2N3_9BACT/259-426
A8IKY2_CHLRE/65-187
E0QLC7_9FIRM/149-317
I0PZS9_9BACE/147-314
I0U7Q5_BACTR/310-478
H7YVZ6_CAMJU/136-303
F9DXL6_9BACL/151-319
D2YI81_VIBMI/146-313
H8W6X4_MARHY/145-312
A5ZJ53_9BACE/141-308
D2QGL7_SPILD/182-349
Q3JQ23_BURP1/164-331
A8MJP6_ALKOO/148-314
E1YQU2_9BACE/153-320
H1UQ38_ACEPA/142-307
B0K4W6_THEPX/268-435
E1V4W3_HALED/140-307
A0LND9_SYNFM/149-316
B8FJU0_DESAA/135-302
G7WAH8_DESOD/157-325
Q473X4_CUPPJ/105-272
B4RBU4_PHEZH/144-302
A7HF91_ANADF/237-404
C2MFE7_BACCE/157-325
A6L637_BACV8/143-310
G2H7M2_9DELT/148-315
B4UM36_ANASK/138-305
F4GX91_PUSST/331-499
F0V199_9VIBR/16-179
B5V036_BACCE/152-318
Q0TA61_ECOL5/141-308
C9MHC6_HAEIF/15-177
G7HS85_9BURK/341-508
H5HNG1_ECOLX/327-491
D3DIE0_HYDTT/198-365
D4T7H1_9XANT/137-301
Q13WV9_BURXL/137-304
D7DLH0_METS0/136-303
A8FPX2_SHESH/141-308
H8JSC2_VIBCL/144-311
F3EH01_PSESL/138-305
Q24PE5_DESHY/332-499
A9W6F5_METEP/313-480
D3RIP5_KLEVT/13-178
E8TIR8_MESCW/234-401
A6CKR1_9BACI/377-545
D0XEU5_VIBHA/188-355
B7I6H3_ACIB5/122-289
F6AAB5_PSEF1/146-313
E8TNE5_MESCW/141-308
Q1D6Z5_MYXXD/205-372
G7C7P9_VIBCL/144-311
F0GNL1_9LACO/75-247
F6DLF6_DESRL/213-381
E8ABN2_SALMO/381-548
B3H1D7_ACTP7/79-241
A3KTE2_PSEAI/139-306
H4TS27_ECOLX/381-548
H1XQY8_9BACT/151-318
C9QXZ6_ECOD1/327-491
C6C8V2_DICDC/209-376
A6FZY1_9DELT/133-300
F3DTA6_9PSED/141-308
E5UU38_9BACE/143-267
H1BPC9_9FIRM/114-287
D5CQD0_SIDLE/137-304
Q1IE25_PSEE4/147-314
H6MDT3_ECOLX/136-303
F8FXF2_PSEPU/290-458
G7BDJ4_VIBCL/145-309
Q2LYF9_SYNAS/145-312
Q13C90_RHOPS/229-396
Q1JWI4_DESAC/141-308
D8F090_9DELT/1-158
E6F804_ENTFL/75-245
E7JEQ6_ECOLX/4-173
H4X434_ECOLX/8-175
B7VAS8_PSEA8/139-306
F9S5C9_9VIBR/142-309
D5WAG3_BURSC/142-309
B1Y2Y1_LEPCP/355-522
G8M756_9BURK/137-304
B4T6S7_SALNS/206-366
F8GTM9_CUPNN/340-508
H3N6Z1_KLEOX/106-276
Q2G791_NOVAD/150-317
H5D1S3_ECOLX/8-175
C0QM13_DESAH/142-309
A3UFM8_9RHOB/120-287
Q6VMR8_MYXXA/131-298
D2BT78_DICD5/188-355
B5N3Z3_SALET/206-366
Q1NBM2_9SPHN/142-309
A5ICR7_LEGPC/129-295
G1Z946_ECOLX/250-418
H4SJ84_ECOLX/141-308
B5RVL4_RALSL/156-323
A4Y0Q0_PSEMY/148-315
C2TSA0_BACCE/16-182
F3L2E2_9GAMM/142-309
G5WNQ5_ECOLX/218-394
G9T3R2_SALMO/137-304
E2MJN2_PSEUB/141-308
B1ZXY5_OPITP/156-323
G5N5L5_SALET/141-308
B0K647_THEPX/231-398
Q64XE5_BACFR/15-182
B5UPZ8_BACCE/80-250
E4UDQ9_LIBSC/147-313
F9BGK4_VIBCL/193-360
D0GT83_VIBMI/144-311
B8DQ12_DESVM/155-323
F3GF14_PSESJ/147-314
D8GJV1_CLOLD/129-297
B8FIV5_DESAA/193-360
H1B5M7_9FIRM/100-277
H9UVV6_ECOLX/187-354
F6GJ51_LACS5/141-308
C6E0E2_GEOSM/141-308
F9ZSQ5_ACICS/150-317
B1XMY6_SYNP2/162-312
A1K3E7_AZOSB/138-305
F3YWD3_DESAF/143-310
C8U7C2_ECO10/8-175
F8VHU9_SALBC/381-548
F2IMP3_VIBCL/137-304
B5WVB8_9BURK/135-302
F3V8J6_SHIDY/136-303
D0LHR5_HALO1/144-311
Q47ST6_THEFY/166-250
D7AHE1_GEOSK/145-312
G2TQV4_BACCO/282-450
A7B1W7_RUMGN/108-283
C3QDZ5_9BACE/15-182
C8T683_KLEPR/206-366
B4BKT6_9BACI/76-248
Q1V6R4_VIBAL/259-420
C6E6M2_GEOSM/145-311
A6E8I2_9SPHI/143-310
Q50877_MYXXA/1-95
E1W972_SALTS/102-278
D6YZY8_DESAT/155-321
A1ENR6_VIBCL/132-299
H4R6W4_ECOLX/140-307
C7PBZ0_CHIPD/169-336
G6Z7E4_VIBCL/280-448
H1J991_9FIRM/448-616
D2QBF0_SPILD/142-309
Q88RS8_PSEPK/135-302
Q13QF5_BURXL/336-504
H1IM82_9BACT/141-308
E6HM86_ENTFL/56-226
D0LYM5_HALO1/137-304
D4RB38_ENTFC/106-282
C2SVI7_BACCE/157-325
E8MAV3_9VIBR/281-448
G5U1T8_ECOLX/381-548
D5RV90_CLODI/332-500
C0Z9M8_BREBN/153-321
C7PHU0_CHIPD/154-321
G6BZ17_CLODI/119-292
A1VET1_DESVV/144-311
A3UTY4_VIBSP/137-304
B5P3C6_SALET/151-317
B8KJF3_9GAMM/148-315
Q320B0_SHIBS/206-366
E1DE92_VIBPA/144-311
A4WXY0_RHOS5/164-330
B5R9Z1_SALG2/8-175
E8TEV8_MESCW/146-313
C9Q1Y5_9VIBR/137-304
E7JPB4_ECOLX/145-312
G2C343_ECOLX/301-465
B2VGB2_ERWT9/27-190
A1UXA0_BURMS/141-308
F6BIW6_THEXL/36-168
H4JV93_ECOLX/141-308
H8NK92_RICTP/143-307
A4AVK1_MARSH/141-308
H5KCH4_ECOLX/8-175
C5AKV7_BURGB/326-494
C0N2E4_9GAMM/146-313
D7AEB9_GEOSK/143-310
H4ULJ7_ECOLX/145-312
O87788_PSEPU/313-480
Q5DZH5_VIBF1/205-372
Q1NTA1_9DELT/150-317
E7PC59_PSESG/29-195
I0NLX3_SALET/106-279
E6RGW8_PSEU9/140-307
G1Z3R8_ECOLX/206-366
F4MA92_ECOLX/187-354
A0K5R0_BURCH/143-310
A8ZVW9_DESOH/137-304
I0YAK7_9BURK/143-310
A8HK88_BURPE/143-310
E7W984_SALMO/376-543
G6B9R8_CLODI/153-321
F9B3P5_VIBCL/155-321
Q2G974_NOVAD/19-186
H5Y5Y8_9FIRM/279-447
E1TAI8_BURSG/137-305
A0L758_MAGSM/8-175
D5DS56_BACMQ/368-536
F6CLR7_DESK7/372-540
G2BRN5_ECOLX/347-514
E6QM18_9ZZZZ/4-173
Q8D5N9_VIBVU/280-448
C3JX95_RHOER/157-241
F2P6E0_PHOMO/137-304
B5MK91_SALET/187-354
F2K214_MARM1/145-312
C6PSK3_9CLOT/275-443
H5LK89_ECOLX/327-491
E7T6J9_SHIFL/8-175
C6Z670_9BACE/15-182
I0NN53_SALET/187-354
H5NBX6_ECOLX/347-514
G2LYZ1_9XANT/143-310
F3IZ75_PSEAP/135-302
E6IXJ8_ENTFL/111-285
Q02BH2_SOLUE/197-373
F4DMP4_PSEMN/146-313
F1W5G9_9XANT/143-310
G7TVV9_VIBCL/193-360
F0DME5_9FIRM/152-320
E6A5B0_ECOLX/141-308
G5M657_SALET/151-317
G2J4L0_PSEUL/336-504
C4XCC5_KLEPN/339-499
A4WP67_RHOS5/166-333
B8K853_VIBPA/205-371
A8GEF3_SERP5/342-510
H5Y3W7_9FIRM/169-337
G5KV38_ECOLX/143-310
C6PYD9_9CLOT/144-311
A3D7V3_SHEB5/153-320
TYRR_ECOLI/206-366
A3YGL0_9GAMM/308-476
D0IUY9_COMT2/194-361
F9ZCZ6_9PROT/129-296
D4B917_9ENTR/206-366
A9VRI2_BACWK/148-316
Q8R5U0_THETN/156-324
F3LUM1_9BURK/140-307
E8EXR3_SALMO/187-354
A6CEU3_9PLAN/11-178
F8BDZ2_LISMM/113-284
H7VZ92_CAMCO/135-302
F5Q8L2_SHIFL/347-514
D0LM01_HALO1/153-320
C9RM62_FIBSS/174-341
B3BTW8_ECO57/141-308
D7VKM3_9SPHI/144-311
A3ER00_9BACT/202-369
D0XB99_VIBHA/130-296
Q4K951_PSEF5/334-502
Q092S4_STIAD/97-264
H4ZQ99_ECOLX/218-394
I0VID7_SHIFL/140-307
F3JJJ0_PSESX/135-302
E7VSR6_SALMO/151-317
A3ES69_9BACT/120-287
E8WHR2_GEOS8/235-402
D1W2R0_9BACT/142-309
A4VQ92_PSEU5/195-361
B4T6T5_SALNS/8-175
H0QIJ2_ARTGO/162-243
E8XR91_RAHSY/384-551
E2SV75_9RALS/22-189
Q11Y64_CYTH3/131-298
A8TL83_9PROT/147-314
Q6LT46_PHOPR/147-314
C9KLP4_9FIRM/110-278
B4A4Z9_SALNE/111-281
B1HSZ1_LYSSC/245-413
H3MD72_KLEOX/89-262
C4XUF1_DESMR/141-308
H7RK65_CAMCO/135-302
G0GDF0_9SPIO/132-299
G4T3A5_META2/146-313
B5PUH7_SALHA/381-548
E1NTR3_9LACO/1-95
E3GHD3_EUBLK/162-328
Q88QE8_PSEPK/386-552
F9CAU5_VIBCL/194-361
C9NZ52_9VIBR/125-292
A0Y164_9GAMM/129-296
C4KBR9_THASP/138-305
B5Q835_SALVI/187-354
G7EW40_9GAMM/208-375
F3ZQK8_9BACE/133-300
E7SSZ9_SHIBO/140-307
G6IEM5_9DELT/28-195
NORR_SALPB/187-354
H5EM97_ECOLX/136-303
F9AMS8_VIBCL/146-306
H2IC46_9VIBR/155-321
D5W2L4_CLOB2/275-442
Q88H62_PSEPK/138-305
B9M610_GEOSF/150-317
O88098_TREPA/258-425
I0RG62_MYCXE/165-248
D0BYM8_9GAMM/244-411
A3UP73_VIBSP/142-309
Q8PQW3_XANAC/146-313
B2FHC5_STRMK/149-316
B7HTJ6_BACC7/308-476
H1YG00_9SPHI/149-316
G2DHZ7_9GAMM/8-175
H5DI77_ECOLX/8-175
F5YHW8_TREPZ/194-361
D3RJK2_KLEVT/302-462
Q50870_MYXXA/1-95
A0PWC4_MYCUA/164-248
F9IX39_ACIBA/321-489
D1S0R0_SEROD/141-308
Q0PRN7_VIBVU/133-300
C9YKC3_CLODR/336-504
B4TZD7_SALSV/221-397
F9T7M4_9VIBR/194-361
G2K7Q3_LISMN/150-317
D9PDF5_ACTPL/79-241
A8ANU0_CITK8/376-543
G1XWR6_9PROT/142-307
C3GNV9_BACTU/369-537
D0S9N9_ACIJO/322-489
E1QDR7_DESB2/139-306
C7X7T4_9PORP/128-295
B8EJF6_METSB/164-331
H5B276_ECOLX/140-307
D9PFH3_9ZZZZ/159-251
E2P7D3_PASHA/11-173
Q726W7_DESVH/16-183
G6IE10_9DELT/145-312
A5TEC6_BURML/316-484
H4P4Q7_ECOLX/206-366
G2MRV0_9THEO/133-305
A6G116_9DELT/145-312
A8T4Z9_9VIBR/130-296
B8F917_DESAA/147-314
F4LWQ9_TEPAE/77-254
H7EQU4_PSEST/338-506
B1KUQ9_CLOBM/281-449
F6G348_RALS8/147-314
Q0T5J4_SHIF8/301-465
D6SPJ5_9DELT/8-175
G7W6W8_DESOD/165-331
Q46PB6_CUPPJ/261-428
B7VLU1_VIBSL/133-300
G7WGQ6_DESOD/399-567
E8HEL6_ECO57/8-175
G5UB75_ECOLX/347-514
D8BC74_ECOLX/187-354
O30662_VIBCL/137-304
Q2C2N0_9GAMM/141-308
A5V2V5_SPHWW/142-305
Q82VG4_NITEU/150-317
B6R6J6_9RHOB/150-317
G9AKG4_PANAN/300-463
B8FFV8_DESAA/148-314
C3F2R9_BACTU/237-405
B3BX17_ECO57/8-175
H0L8P6_SALMO/8-175
H9UTE0_ECOLX/330-494
E1J3G6_ECOLX/347-514
A7N2V5_VIBHB/126-293
B1J922_PSEPW/138-305
B5EMI3_ACIF5/145-312
D4J9E6_9FIRM/137-305
Q0A511_ALHEH/349-517
Q1MPA8_LAWIP/143-310
E7ULV1_ECOLX/186-357
B0N8X7_9FIRM/88-247
E1T5G0_BURSG/146-313
G7QAZ6_9DELT/146-314
G7WE00_DESOD/381-549
D7YQ29_ECOLX/206-366
F8XB64_ECOLX/376-510
H5BEF1_ECOLX/272-440
E8QYP6_ISOPI/170-336
B3I8W5_ECOLX/187-354
F7Q7A2_9GAMM/138-305
Q1IAU1_PSEE4/143-318
F7NJI8_9FIRM/348-516
E1DDZ5_VIBPA/5-172
F4V1I9_ECOLX/210-370
Q250C2_DESHY/389-556
B9CEG3_9BURK/161-329
D7ND77_9BACT/15-182
C1ETG3_BACC3/152-318
H4NWM0_ECOLX/141-308
Q31ZP2_SHIBS/330-494
F8Z018_VIBCL/144-311
D3VLL4_XENNA/137-304
E6I9H5_ENTFL/127-297
Q1R2H8_ECOUT/345-505
E1CVB8_VIBPA/155-321
Q72W09_LEPIC/365-532
F9BN29_VIBCL/268-436
Q2YPW6_BRUA2/142-305
F2H2P5_BACTU/80-250
C8X5B4_DESRD/208-375
D0HGV4_VIBMI/155-321
E2MJ21_PSEUB/152-319
O86183_EUBAC/145-312
G0AU05_9GAMM/113-280
A7GSI6_BACCN/369-537
F8CGM1_MYXFH/142-309
A3ESS4_9BACT/141-309
A5G557_GEOUR/141-308
F8FY41_PSEPU/29-195
A3XWQ4_9VIBR/161-327
E7HEV2_ECOLX/140-307
G6IKA4_9DELT/166-353
F3HUC3_PSEYM/136-303
F9BD48_VIBCL/137-304
B4SZA1_SALNS/140-307
H4FC61_9RHIZ/145-311
B1FJM4_9BURK/1-161
G9VWG2_SALMO/206-366
B3E7N9_GEOLS/195-362
A7Z2J2_BACA2/291-459
G4SYA2_META2/120-287
A8ZY56_DESOH/182-349
I0HP44_RUBGE/136-303
F0BH62_9XANT/204-371
B1QY38_CLOBU/318-486
Q6HHX0_BACHK/308-476
G7WEK5_DESOD/157-325
B9M6N9_GEOSF/144-312
H6P0S0_SALTI/151-317
G5FTP7_9PSED/1-136
H3KQU4_ECOLX/145-312
G6I5I8_9FIRM/253-420
C8WRG8_ALIAD/141-307
H0LTM4_SALMO/140-307
C3G422_BACTU/237-405
F0JDS1_DESDE/137-304
H3N0R6_KLEOX/272-440
E8BW12_SALMO/140-307
D8PBD7_9BACT/142-309
Q2IIP8_ANADE/156-322
G5UZG0_ECOLX/141-308
B8GR76_THISH/140-307
D8C909_ECOLX/140-307
A7ZPZ7_ECO24/136-303
E6QIJ1_9ZZZZ/164-331
A9BMT3_DELAS/144-311
D8F4N1_9DELT/152-319
F0T635_METSL/266-328
H0MXG0_SALMO/106-279
D2BW12_DICD5/198-365
B8K7G8_VIBPA/146-314
C6WYN3_METML/40-207
G1ZRB6_ECOLX/123-290
C6DZU2_GEOSM/146-313
F3EZY4_9PSED/193-360
Q7UJE3_RHOBA/23-190
D7HUQ9_PSESS/29-195
C9YHX6_CLODR/336-504
G4B9X2_AGGAC/13-98
B8DRE4_DESVM/136-303
H2IEQ1_9VIBR/142-309
E4VPS5_BACFG/144-311
E8CY02_SALMO/106-279
H0KSZ0_9FLAO/148-315
B1RF80_CLOPF/358-525
C9RS71_FIBSS/194-361
G2LCM7_PSEAI/194-361
H5W6E8_SALEN/206-366
H5KRZ0_ECOLX/301-465
A1B980_PARDP/166-333
Q6EMJ4_PSEPU/207-375
A8ZYR3_DESOH/141-308
F8GTU7_CUPNN/48-214
G4SX51_META2/146-313
B1LH98_ECOSM/327-491
G8MEQ1_9BURK/338-506
B3EP17_CHLPB/7-174
Q72DX5_DESVH/136-303
G9XGR2_DESHA/157-323
H1J302_9FIRM/141-308
H0HF77_RHIRD/332-499
A7JZ26_VIBSE/148-312
E4RA07_PSEPB/207-375
D2NLA9_ECOS5/141-308
NIFA_RHILT/12-179
B5N2D2_SALET/151-317
E0GXN0_ENTFL/122-294
E1EPW7_ENTFL/117-287
B8DJ70_DESVM/248-415
E5Y5E9_BILWA/703-869
Q3BNT0_XANC5/184-348
B3X389_SHIDY/8-175
C8PN56_9SPIO/195-349
C2Z7M5_BACCE/170-336
B1XZ38_LEPCP/374-542
H5QZ81_ECOLX/381-548
A9BUV2_DELAS/40-207
G4WVJ0_9BACT/147-314
A0B349_BURCH/146-313
Q2W607_MAGSA/139-306
F5RXX4_9ENTR/8-175
B5K2T9_9RHOB/303-470
F0QLQ7_ACIBD/140-307
E0SFY4_DICD3/205-372
E7ZT15_SALMO/331-499
Q1CM78_YERPN/16-183
E8ZQ74_CLOB0/335-503
E9WVA5_ECOLX/347-514
G0BUD2_9ENTR/308-468
H3K8I5_9FIRM/311-479
D7XBG7_ECOLX/187-354
A9G9I4_SORC5/134-301
H4UAG5_ECOLX/140-307
D0Z0S2_LISDA/141-308
H4LBB8_ECOLX/206-366
E3FXX1_STIAD/202-369
G6II45_9DELT/219-386
E5Y943_BILWA/267-435
C9TI27_9RHIZ/144-308
E7UT92_SALTM/111-281
E8GY23_SALMO/137-304
H7DR40_9FIRM/262-430
B9M6L8_GEOSF/145-312
H1IDI6_9FIRM/152-320
D2ZHI2_9ENTR/15-182
Q2IM52_ANADE/146-313
A9FLE8_9RHOB/146-299
Q2RV74_RHORT/163-330
E7G639_9FIRM/79-233
E9ZA05_ESCFE/347-514
C0AY62_9ENTR/1-113
D6BD57_9FUSO/141-308
E7X6U8_SALMO/141-308
G8NZC8_GRAMM/145-315
F5VGP2_ENTSA/1-76
C2T8L0_BACCE/80-250
B5F3U2_SALA4/381-548
G5W553_ECOLX/8-175
D1NBU3_9BACT/194-361
B1Y876_LEPCP/146-313
Q93JT8_PSEST/152-319
I0YFD2_9BURK/292-460
E3FRR8_STIAD/291-458
B5JPI1_9BACT/219-386
E9WMS8_ECOLX/140-307
D0H0J7_VIBMI/194-361
F4SQF3_ECOLX/186-357
C6NVD0_9GAMM/143-310
E6RLH6_PSEU9/153-320
C6CFG4_DICZE/187-358
A9EVK2_SORC5/169-336
G1V456_9DELT/325-493
Q2SCB1_HAHCH/184-351
G6BY76_CLODI/328-496
E8LTY6_9VIBR/194-361
H8W922_MARHY/314-481
H2BRX8_9FLAO/150-317
Q6ARF9_DESPS/140-307
H0PX23_9RHOO/141-308
B4UGB8_ANASK/141-308
D0GUD5_VIBMI/5-172
C5CJI8_VARPS/190-358
E3FLS8_STIAD/616-784
C0GJX6_9FIRM/146-314
B9B5S1_9BURK/233-401
E8FU97_SALMO/141-308
F3KWD4_9BURK/138-305
E8XK12_SALT4/206-366
E6WDQ6_PANSA/8-175
Q0F0K7_9PROT/143-310
D4RG99_ENTFC/72-244
G2LHC6_CHLTF/139-306
A1TYP4_MARAV/143-310
E0EJZ0_ACTPL/79-241
E2Z923_ENTFL/7-177
H6LFN7_ACEWD/336-504
E5YCT3_9ENTR/111-281
Q3K6M7_PSEPF/138-305
Q20ZZ4_RHOPB/180-347
E9WYS6_ECOLX/324-492
B8CRM2_SHEPW/153-320
B2SMG9_XANOP/139-305
F7U0Y2_BRELA/367-535
Q47V24_COLP3/156-323
Q1C5F4_YERPA/137-304
H8DG38_ECOLX/147-314
C7LNB7_DESBD/271-440
G6GDU4_9FIRM/289-457
G3Z7B9_9NEIS/202-369
G2L1V6_PSEAI/143-310
H5L992_ECOLX/136-303
E5YIX8_9ENTR/188-359
C7CW13_ENTFL/106-280
E7XV89_SALMO/206-366
C3IP25_BACTU/369-537
H4SMI8_ECOLX/218-394
A5G3D6_GEOUR/156-322
A8H0G0_SHEPA/152-318
D2YQB9_VIBMI/5-172
A1S3H9_SHEAM/187-354
Q7W778_BORPA/144-311
C7XNV6_9FUSO/142-309
G7T394_SALPS/221-397
I0AGL8_9BACT/143-310
H1ENI4_ECOLX/147-314
F8YF72_ECOLX/206-366
Q5PIH4_SALPA/137-304
D1K4F9_9BACE/143-310
A3RSM3_RALSL/272-439
D4WQG2_BACOV/157-324
E8E6E1_SALMO/111-281
A6YM36_VIBAL/137-304
E1JZS6_DESFR/145-312
G2D349_ECOLX/272-440
G2T6D6_RHORU/146-313
Q8ZL25_SALTY/111-281
A7GHB0_CLOBL/272-440
H5B1A7_ECOLX/186-357
G2TMJ3_BACCO/390-558
B6BJD5_9PROT/134-301
H5E0M8_ECOLX/48-208
E2MHK7_PSEUB/144-311
C3FXY7_BACTU/149-315
G7HI77_9BURK/143-310
B4RA20_PHEZH/144-311
E8XVJ3_RAHSY/8-175
D4V4W1_BACVU/145-312
F0JDL9_DESDE/141-308
H3N1Z7_KLEOX/13-178
C3ALC5_BACMY/154-320
A1VHV7_DESVV/175-341
D4MQQ9_9FIRM/136-303
C2SJP7_BACCE/154-320
Q7MLN6_VIBVY/22-189
C2MLN1_BACCE/308-476
Q5NP86_ZYMMO/18-185
A6GKI8_9DELT/141-308
E8L4N5_9RHIZ/146-313
B6EQT2_ALISL/145-312
G5RJJ6_SALET/376-543
F2IBG1_FLUTR/15-182
D8PI86_9BACT/144-311
B9BWY0_9BURK/11-178
F8E545_FLESM/138-306
B1L0Z6_CLOBM/232-400
F3PRH9_9BACE/173-340
G1YLA3_ECOLX/218-394
F8ZLP5_VIBCL/280-448
G8NWV4_GRAMM/396-563
B7V748_PSEA8/144-311
C3HUX0_BACTU/157-325
F0KK45_ACICP/140-307
E2QFS0_ECOLX/186-357
E9TQK3_ECOLX/141-308
B9JF06_AGRRK/142-306
H0LBC9_SALMO/151-317
D4WPP7_BACOV/133-300
H8J793_MYCIT/164-248
F3WLG6_SHIBO/187-354
E8WI38_GEOS8/143-310
C0QJ53_DESAH/146-313
A0KWS8_SHESA/142-309
Q1C240_YERPA/141-308
C8W2N0_DESAS/147-314
E7Y650_SALMO/111-281
C2R0U0_BACCE/80-250
E0GSR0_ENTFL/127-297
E8V6E8_TERSS/179-346
E5WL05_9BACI/315-482
A7V2K0_BACUN/131-298
C0Y7Y5_BURPE/162-329
C3HD00_BACTU/157-325
Q0HX09_SHESR/129-295
C6DXM3_CLOBO/272-440
E3XY79_SHIFL/136-303
C3DJE2_BACTS/170-336
Q3JW28_BURP1/151-318
B3J107_BACAN/237-405
C3I8U1_BACTU/80-250
D8JK04_ACISD/29-196
D8C5I8_ECOLX/327-491
C9XEP5_SALTD/381-548
D8C1E7_ECOLX/272-440
Q1IRV4_KORVE/139-306
Q4ZY83_PSEU2/166-333
E9VMU4_ECOLX/381-548
Q56291_THIFE/136-303
A5ZBW7_9BACE/142-309
G4KPY7_OSCVS/158-326
G6Y9N8_9RHIZ/141-308
C2Z2E5_BACCE/148-316
B1TA73_9BURK/153-320
F9RXC1_9VIBR/137-304
Q1NS56_9DELT/143-310
B3JE15_9BACE/130-297
A6F5X6_9ALTE/315-483
C6HWP3_9BACT/19-186
D5TJG6_BACT1/152-318
G2BJD3_ECOLX/218-394
Q07T09_RHOP5/120-287
F3XQ08_9FLAO/131-298
C2G5E3_9SPHI/144-311
E1EBW7_VIBPA/148-312
F0G5D7_9BURK/1-56
H4U1J6_ECOLX/8-175
D0ZDB7_EDWTE/138-305
B3I2F9_ECOLX/206-366
B7QSW4_9RHOB/141-304
Q0BXS7_HYPNA/145-312
A4Y8E2_SHEPC/151-318
E7WK04_SALMO/206-366
A6V526_PSEA7/202-370
B2N1E6_ECOLX/381-548
E5YHX5_9ENTR/196-354
D4WUP6_BACOV/141-308
A8MFU8_ALKOO/155-323
G0GF31_9SPIO/155-321
Q57LZ3_SALCH/151-317
C8TGV7_ECO26/111-281
E8GE19_SALMO/8-175
B8QZS4_MYXFH/148-315
B7H1T8_ACIB3/128-295
Q937P1_CUPNE/329-497
D5BWD2_NITHN/137-304
H4VF33_ECOLX/8-175
E8CLF4_SALMO/151-317
C2ILH3_VIBCL/281-449
B0GAR8_YERPE/16-183
D7AJ83_GEOSK/146-313
Q6L919_PSEYS/1-32
Q090J9_STIAD/138-303
D2RMP1_ACIFV/277-445
C2W5M6_BACCE/367-535
D4R2P2_ENTFC/106-282
G4PTR5_ECOLX/327-491
C6EIN9_ECOBD/272-440
F5ZXF5_SALTU/186-357
G2KJU0_LISMN/150-317
B2PEL9_ECO57/381-548
D5E2M9_BACMQ/335-503
G2EZS6_ECOLX/145-312
E3ITG8_DESVR/197-364
D0LMF3_HALO1/139-305
H4IZS5_ECOLX/140-307
Q5DKY9_RUBGE/140-241
A8EJ67_BURPE/316-484
F9BD46_VIBCL/130-296
B7HA57_BACC4/237-405
H8FBH8_XANCI/132-298
G5HY03_9CLOT/90-258
F9BWH0_VIBCL/146-306
C3ET60_BACTK/80-250
B8JBW8_ANAD2/137-304
A3L7Z7_PSEAI/139-306
Q2Y5L3_NITMU/148-315
D5H8Z2_SALRM/200-363
Q1NNI7_9DELT/187-354
D4MG40_9ENTE/122-294
C5BFQ2_EDWI9/207-374
G1VX12_9FIRM/115-288
H4MV12_ECOLX/136-303
A4LM78_BURPE/149-315
Q15RD1_PSEA6/131-298
G1XWR3_9PROT/144-311
G6BLE6_CLODI/27-195
DCTD_RHIME/145-312
A6LPX9_CLOB8/129-301
Q8CXZ5_ECOL6/330-494
A4WT18_RHOS5/120-287
C6TV69_BURPE/143-310
E8WHJ4_GEOS8/142-309
F6BHL2_THEXL/88-260
F5XEP1_MICPN/161-246
B3BQ46_ECO57/141-308
E0XYA9_9GAMM/22-188
Q48M43_PSE14/14-177
F3LEL0_9GAMM/1-39
G9EYA2_CLOSG/326-494
F3VXY2_SHIBO/48-208
F3BMI7_PSEHA/140-307
C0CT34_9CLOT/357-525
I1DC87_9VIBR/142-309
D1Y7W4_9BACT/308-380
D6ISS5_ECOLX/136-303
G9TTV9_SALMO/8-175
F8BNC8_OLICM/145-312
E6W318_DESIS/138-304
C9BVR5_ENTFC/83-253
A6T5X5_KLEP7/102-278
B5R5V8_SALG2/221-397
Q5PM75_SALPA/331-499
Q24RU7_DESHY/324-492
E6XA21_CELAD/141-308
Q43912_AZOBR/141-308
F8CGR3_MYXFH/140-307
Q1VES9_VIBAL/137-304
G2I1W6_GLUXN/140-307
A3GLS7_VIBCL/281-449
D8EG66_ECOLX/186-357
F7YM00_VIBA7/147-315
C6BL66_RALP1/235-402
A7HBF4_ANADF/146-314
F0BFZ1_9XANT/125-292
C0ZBR3_BREBN/148-314
C2PER0_BACCE/164-330
H5LPZ2_ECOLX/136-303
F5NFU1_SHIFL/8-175
B0NP35_BACSE/133-300
Q2LJ23_9PSED/15-177
D7WVI7_9BACI/156-324
A3XX27_9VIBR/136-303
D4VUN3_ENTFC/83-253
A3Y573_9GAMM/146-313
B8FLD5_DESAA/729-896
Q3II51_PSEHT/135-301
C6YL69_VIBCL/143-310
D5X7G3_THEPJ/258-426
A5XMF2_BURML/152-319
Q7VX22_BORPE/140-307
G6G3V0_9FIRM/143-310
B4UJ04_ANASK/149-316
Q8D658_VIBVU/5-172
A2WGN4_9BURK/146-313
Q39I67_BURS3/144-316
D7J2C1_9BACE/146-313
C3SW65_ECOLX/272-440
E7JTK2_SHISO/136-303
E3EUL8_HYDTT/141-306
C6DY96_GEOSM/184-352
B3AEH9_ECO57/141-308
B3HHN1_ECOLX/327-491
B0TF38_HELMI/143-313
Q9KN24_VIBCH/145-309
E8I7D1_ECOLX/206-366
D9YG19_9DELT/610-774
A0LL20_SYNFM/142-309
C9X6U5_SALTD/186-357
Q1H102_METFK/36-203
A6M3F7_CLOB8/113-286
F6B1U3_DELSC/146-313
B2TAP1_BURPP/148-315
Q84FP2_CUPPJ/172-339
F9ZS89_ACICS/152-319
G6ILP0_9DELT/146-313
A6B019_VIBPA/130-296
H1P375_9BACT/160-329
B5NX26_SALET/141-308
G2LUY5_9XANT/127-291
Q01NK3_SOLUE/138-305
Q4KDL0_PSEF5/140-307
H7W7H3_CAMCO/135-302
F7SM02_9GAMM/210-377
E6YLD3_9RHIZ/142-305
Q2C1P8_9GAMM/382-549
A8IDY6_AZOC5/141-308
E6GNY5_ENTFL/106-280
C3H1V2_BACTU/308-476
A6BZU5_9PLAN/153-320
F2HBY7_BACTU/152-318
I0HXB6_RUBGE/209-376
Q5L8I1_BACFN/144-311
A0LFW8_SYNFM/144-311
HOXA_BRAJA/164-331
Q07VZ2_SHEFN/143-310
E7IA17_ECOLX/187-354
F7QN34_9BRAD/142-307
Q5X5Z4_LEGPA/134-301
B2Q0Z5_PROST/138-305
D0LKJ8_HALO1/144-311
E1WE59_SALTS/140-307
D7H9F7_VIBCL/5-172
E8ATN9_SALMO/381-548
G7APC2_VIBCL/155-321
Q87US9_PSESM/29-195
G5XBH3_ECOLX/272-440
E9V8S7_ECOLX/1-161
B2N8W0_ECOLX/186-357
B1HDN7_BURPE/137-304
H5D9Z6_ECOLX/140-307
F2FG74_SALDU/140-307
C0ZKW7_BREBN/146-313
C0QG59_DESAH/142-310
G2K4F8_LISMN/113-284
E8CPL3_SALMO/206-366
G7FUE3_9GAMM/153-320
D6LPY8_9RHIZ/133-300
G8MDR7_9BURK/351-519
H1EZN0_ECOLX/347-514
G2S664_ENTAL/8-175
B4D4B5_9BACT/146-313
G0IG35_BACAM/13-153
B4W3R8_9CYAN/191-338
H4NSJ1_ECOLX/381-548
H4JQI5_ECOLX/136-303
C4SDN5_YERMO/12-179
H4XNW8_ECOLX/136-303
B7RTQ6_9GAMM/143-310
Q13QI3_BURXL/209-376
B2UH33_RALPJ/51-218
D5QT86_METTR/139-306
A6V4D3_PSEA7/143-310
F3EE01_PSESL/24-190
H3QBB1_BRUAO/142-305
F7R7I0_SHIFL/301-465
G5HKA1_9CLOT/320-488
H1FD52_ECOLX/141-308
D5BV81_NITHN/24-191
H1AX56_9FIRM/110-283
D8FB80_9DELT/137-304
D0J2J6_COMT2/192-360
A4BWC7_9FLAO/13-180
C2X6G1_BACCE/157-325
Q32AH7_SHIDS/141-308
B0P362_9CLOT/125-297
G8MIV2_9BURK/143-310
G1ZML6_ECOLX/187-354
A6DWZ6_9RHOB/163-326
H3NRP5_9GAMM/129-296
G1ZCQ4_ECOLX/141-308
F9SYK6_VIBOR/130-296
I0PY60_9BACE/185-352
A3L9Y2_PSEAI/146-313
Q1EM07_9BACT/119-281
H7DQP8_9FIRM/145-312
B5CH11_SALET/137-304
G2H6L0_9DELT/150-317
A1HLP6_9FIRM/321-489
H7DSK5_9FIRM/275-443
F4N0E8_YEREN/8-175
A4LE80_BURPE/143-310
F7TIJ3_PASMD/2-94
D0Z8S2_EDWTE/323-491
F8ABW9_THEID/143-310
D8DAU1_COMTE/192-360
Q6M6A9_CORGL/155-239
C3KD94_PSEFS/29-195
D4EJK7_ENTFL/111-285
D8B5A0_ECOLX/140-307
B1Y5U3_LEPCP/160-322
D7ICB4_9BACE/129-296
F0SJE0_PLABD/146-313
A3CYQ5_SHEB5/170-336
B7LMM3_ESCF3/218-394
E8HN42_ECOLX/140-307
H1GUN3_9FLAO/155-322
B6WVJ9_9DELT/339-507
A5V5I5_SPHWW/149-316
H4IDQ8_ECOLX/145-312
H3LCT4_KLEOX/111-281
D0HT54_VIBCL/5-172
F1ZLC9_ECOLX/381-548
H4IY67_ECOLX/186-357
C0BL07_9BACT/13-180
G2F6K0_ECOLX/218-394
A6L544_BACV8/154-321
B1LHP1_ECOSM/4-173
H4IES7_ECOLX/187-354
Q1BH04_BURCA/335-503
F0DQ09_9FIRM/146-313
D5SNC2_PLAL2/686-853
C8KA22_LISMN/113-284
G7TN73_VIBCL/137-304
B6WUS3_9DELT/135-302
G4LR58_PSEAI/146-313
F3V1Z3_SHIDY/206-366
E5YFY3_9ENTR/207-374
H8JZJ6_VIBCL/193-360
D4IJY3_9BACT/142-309
A7K0W0_VIBSE/158-325
D0LSM1_HALO1/231-398
A0KRT2_SHESA/140-307
H1KGE3_METEX/165-332
Q1Z962_PHOPR/271-439
B7IJI4_BACC2/308-476
B7L567_ECO55/8-175
Q39H02_BURS3/112-280
H4HSE0_ECOLX/218-394
F6FF69_CHLPS/142-309
E9VDT3_ECOLX/186-357
I0AG90_9BACT/428-595
A8TAW3_9VIBR/146-306
H1EP49_ECOLX/381-548
F0G138_9BURK/1-138
H4U1L2_ECOLX/48-208
H6LB04_SAPGL/125-289
D8B9I7_ECOLX/145-312
G2MSP4_9THEO/154-322
C3BAB2_BACMY/80-250
G9SWN6_ENTFC/83-253
E1S3Z3_ECOUM/8-175
C1DPD9_AZOVD/340-508
G0FE01_ECOLX/206-366
E6HFI4_ENTFL/82-252
G6GCA7_9FIRM/141-308
Q1BVS1_BURCA/141-308
A0LJL7_SYNFM/140-307
E8M8I3_9VIBR/144-311
A7HJ08_FERNB/252-420
D5B6B2_YERPZ/206-373
B6EJE0_ALISL/129-296
A4SQV5_AERS4/145-312
C3I5W8_BACTU/369-537
D5S434_CLODI/140-306
E1K0K3_DESFR/142-309
F3W2F0_SHIBO/262-430
F8Z797_VIBCL/146-306
C2DFR4_ENTFL/82-252
E8VU06_VIBVM/143-310
A3LKI6_PSEAI/189-360
Q46141_9CLOT/334-502
F6CIF1_DESK7/142-309
H5AZE4_ECOLX/111-281
A5I5X3_CLOBH/272-440
H5EMS8_ECOLX/381-548
NORR_VIBF1/190-357
E9WJE6_ECOLX/381-548
H5Q9Q1_ECOLX/218-394
A4JQT6_BURVG/141-308
B0KQR0_PSEPG/138-305
G6IAU7_9FIRM/277-445
D8IRU2_HERSS/94-262
H1RD94_SALMO/137-304
H0L804_SALMO/221-397
G5MHX2_SALET/13-180
H1R4P3_VIBFI/195-362
F0EW88_9NEIS/226-393
A1RE33_SHESW/170-336
H5MXQ3_ECOLX/381-548
F7XSW7_TREPU/143-310
C9XQ48_CLODC/149-317
Q1QNZ5_NITHX/146-313
E9WUS6_ECOLX/187-354
Q1IEP8_PSEE4/193-360
F9Z927_ODOSD/139-306
B2GVP3_BURPE/136-304
A5P7L8_9SPHN/138-305
F5Z9T1_ALTSS/142-309
E3FMS7_STIAD/137-304
F4EI92_BACAM/184-350
D2AD81_SHIF2/141-308
D8ACS3_ECOLX/330-494
G9Y7Y1_HAFAL/207-374
D6Z286_DESAT/141-308
D2EKT7_PEDAC/125-297
F5JW64_PSEAI/131-297
F8A837_THEID/139-306
A3L8H3_PSEAI/332-500
C8VXU8_DESAS/384-552
O52268_RHOCA/229-396
D4XG39_9BURK/143-310
H2IMM3_9VIBR/188-355
A0R9D1_BACAH/149-315
A1ZLC8_9BACT/156-323
G5R908_SALSE/90-266
C0VG70_9GAMM/327-494
A6A2G8_VIBCL/132-298
A6AIK0_VIBCL/167-333
E8V4Y6_TERSS/174-341
C6E756_GEOSM/156-322
A6GRI0_9BURK/133-300
F6DLT9_DESRL/154-322
F3HYX3_PSESF/140-307
E7VL46_SALMO/221-397
E9UFB8_ECOLX/145-312
Q314M5_DESDG/134-301
H7TQ02_CAMCO/135-302
I0Y7C6_9BURK/330-498
B8G299_DESHD/448-616
D4PME9_LISMN/150-317
I0AH68_9BACT/12-179
G9TTI9_SALMO/111-281
D4H211_DENA2/149-315
F0LTS1_VIBFN/146-306
Q0BST0_GRABC/142-306
C8UKC5_ECO1A/140-307
B1IUP3_ECOLC/141-308
G9Q203_9BACI/239-407
G5WLS0_ECOLX/141-308
A8ZVL8_DESOH/143-310
B0CG61_ACAM1/165-320
Q21TV5_RHOFD/127-295
F4NJN8_9ENTR/212-379
H3MY38_KLEOX/8-175
C6ASJ2_RHILS/145-312
Q32F59_SHIDS/13-180
E8FCD6_SALMO/137-304
Q1R0Z8_CHRSD/140-307
Q02KF3_PSEAB/195-362
F2PFJ8_PHOMO/146-302
Q8XTI5_RALSO/327-495
Q1Q480_9BACT/143-310
E7SYQ5_SHIBO/8-175
C2Q818_BACCE/148-316
C0QH82_DESAH/145-312
G5UXQ3_ECOLX/186-357
C5AKI5_BURGB/146-313
F3FA71_9PSED/12-175
C0QAB0_DESAH/290-457
B2JA86_NOSP7/164-307
E8CX12_SALMO/331-499
B9MIA7_ACIET/266-434
H1EFM0_ECOLX/145-312
F5RBQ1_9RHOO/195-362
Q2LUG8_SYNAS/145-312
E0LVJ4_9ENTR/8-175
Q13SC3_BURXL/161-329
A4IJP7_GEOTN/142-304
I0BVW4_PSECA/14-175
D9RYT9_THEOJ/15-183
F6BJS8_THEXL/129-302
B1ILF7_CLOBK/272-440
I0XSU7_9LEPT/346-513
F0JBC4_DESDE/272-441
F8CRN7_MYXFH/261-423
C0ZHT6_BREBN/273-442
A8MKT6_ALKOO/142-308
E2YFZ6_ENTFL/82-252
A7ZZD6_ECOHS/327-491
F3EEI2_PSESL/146-313
F3K1F9_PSESZ/138-305
G4DD18_9GAMM/204-371
I0VN28_ECOLX/206-366
H4WDZ6_ECOLX/347-514
B1YPG2_BURA4/136-304
Q02BY0_SOLUE/134-302
E2KA47_ECO57/141-308
C7LRU6_DESBD/12-179
F0JJS9_DESDE/162-329
F0PNC4_BACT0/152-318
F9I3I5_ECOLX/218-394
H4HZJ1_ECOLX/136-303
E1JW16_DESFR/220-386
Q07ZZ5_SHEFN/10-177
H5Y3A9_9FIRM/156-323
H3LSS9_KLEOX/13-178
E8DS87_SALMO/141-308
E5Y4N7_BILWA/159-327
H8FHE9_XANCI/27-194
Q9RAG0_9RALS/111-278
G2L1Z9_PSEAI/152-319
G6G0P5_9FIRM/145-312
F0JWV6_ESCFE/141-308
A7ZWX9_ECOHS/218-394
E4TVD5_MARTH/139-306
G2SCQ5_ENTAL/184-332
G6B4A8_CLODI/328-496
F5KUM1_PSEAI/202-370
F5YFW2_TREAZ/138-305
F3E1U3_9PSED/310-478
A9MWX0_SALPB/206-366
D0HFF6_VIBMI/132-299
C3R6I9_9BACE/143-310
B6BCY7_9RHOB/146-299
G0BW88_9ENTR/206-373
F9BBW5_VIBCL/5-172
F4C649_SPHS2/142-309
H1J8C3_9FIRM/150-318
C7LC68_BRUMC/142-305
H4V5C6_ECOLX/262-430
G9X1F7_9FIRM/205-373
G2B0R3_ECOLX/186-357
G2CA79_ECOLX/186-357
E8A5R1_SALMO/137-304
G4DH15_9GAMM/155-318
G2LYX3_9XANT/146-313
A9VR47_BACWK/80-250
H4IVD2_ECOLX/136-303
A7IBE8_XANP2/230-397
G7B826_VIBCL/5-172
B9M0V0_GEOSF/263-431
G6I2L5_9FIRM/380-548
F4UBY9_ECOLX/347-514
I0K4H8_9BACT/139-306
H4MCR9_ECOLX/325-492
F9S033_9VIBR/193-360
E4J836_ENTFC/83-253
I0DZG3_PROST/8-175
I0VUU6_ECOLX/272-440
B1ZUP3_OPITP/141-308
A6B8Z8_VIBPA/343-504
A3EKM1_VIBCL/193-360
B3HNV5_ECOLX/330-494
B4EHL6_BURCJ/341-508
E8KH33_9PAST/78-240
A9APD1_BURM1/171-338
C0QG78_DESAH/141-310
E8GMP3_SALMO/111-281
A8UZY0_9AQUI/150-317
B0RWB5_XANCB/179-346
B8FCN8_DESAA/195-362
B7V3R1_PSEA8/152-319
B3A857_ECO57/8-175
B3E209_GEOLS/143-310
E8EIG2_SALMO/8-175
H4UQD5_ECOLX/186-357
D9RY17_THEOJ/154-320
G5HQP0_9CLOT/329-493
E7GNJ8_CLOSY/154-320
G8PHB6_PSEUV/117-284
F4E5E0_BACAM/13-153
C6BWZ9_DESAD/147-314
D7WLX2_9BACI/252-420
A7MLH6_CROS8/299-466
A8EE49_BURPE/136-304
F0DJR3_9FIRM/141-308
F8ABZ2_THEID/142-309
Q88ET0_PSEPK/146-313
G1V0N3_9DELT/343-511
C5BN67_TERTT/152-319
A4Y418_SHEPC/177-344
E8LU59_9VIBR/125-292
F4GFS8_ALIDK/153-320
B2PEV1_ECO57/272-440
C5VP21_CLOBO/156-319
A6CBD4_9PLAN/142-309
G7LK20_9ENTR/209-376
E0J4U0_ECOLW/140-307
A1BB24_PARDP/138-293
H7DWV7_9FIRM/266-434
Q185F4_CLOD6/119-292
G1V591_9DELT/200-367
D7YDB8_ECOLX/376-543
D0AKJ9_ENTFC/99-274
B3ANK3_ECO57/381-548
D3A589_NEISU/192-362
A9G6P0_SORC5/149-316
C4H6L9_YERPE/206-373
D0ZF69_EDWTE/151-317
F9TDV0_9VIBR/142-309
D0ARF9_ENTFC/104-276
E8VF34_BACST/114-288
A0LGH2_SYNFM/145-312
B0UTF7_HAES2/10-172
G0BTH9_9ENTR/140-307
D8DUY2_PREBR/15-182
Q39U11_GEOMG/146-313
H3LV14_KLEOX/316-484
Q6VMS6_MYXXA/149-316
B3EBE8_GEOLS/143-311
D4BIF3_9ENTR/78-246
C3NY82_VIBCJ/145-309
Q87YQ3_PSESM/310-478
D8TPA9_VOLCA/111-230
G5NXM3_SALET/376-543
F3X3L9_9SPHN/149-316
G8QCR4_PSEFL/147-314
G4E645_9GAMM/147-314
E1EPS4_ENTFL/106-280
D8F0F1_9DELT/205-372
C5E7P5_AERHY/140-307
C8WN97_EGGLE/345-512
D4SUM7_9XANT/137-301
Q39QJ8_GEOMG/144-311
C9PJ20_VIBFU/338-499
I0IQP7_9BACT/12-179
A6A2D9_VIBCL/143-310
A2SAP2_BURM9/137-304
Q70MS4_9BACT/212-379
F8XKP2_PSESL/193-360
G0A1V5_METMM/130-296
C9KZU6_9BACE/153-320
C3UZV9_ACICA/244-411
Q1CIP7_YERPN/206-373
Q21MR8_SACD2/148-315
E2Z8Q4_ENTFL/56-226
Q9A7I2_CAUCR/144-302
C9PKS4_VIBFU/146-306
D4WK64_BACOV/154-321
D8FCX9_9DELT/355-522
Q4QND3_HAEI8/15-177
E1YV33_9BACE/149-316
Q6APP2_DESPS/145-312
B6I6B7_ECOSE/381-548
A7HET3_ANADF/200-367
E1EIF0_VIBPA/147-314
F7Q9X4_9GAMM/126-284
A6VW57_MARMS/155-321
E1T3H4_BURSG/137-304
E3Z5N8_LISIO/113-284
C8TGC9_ECO26/272-440
C6NWM8_9GAMM/132-298
E4TG36_CALNY/202-369
H3TG39_PSEAE/139-306
Q9AG17_FRASE/295-459
E8SUR9_GEOS2/258-426
B5SBE6_RALSL/272-439
C5EXM2_9HELI/134-301
C8U9D6_ECO10/187-354
G6ZT44_VIBCL/5-172
B1EI72_9ESCH/186-357
B8FFG8_DESAA/197-364
E2WYX1_ECOLX/262-430
H8FSA0_RHOMO/331-499
G2C3T5_ECOLX/8-175
B0HHT0_YERPE/137-304
F5NFW6_SHIFL/48-208
Q1H4H3_METFK/334-502
B5P3J2_SALET/187-354
H1CE96_9FIRM/152-320
E3DP59_HALPG/385-553
G7AZJ5_VIBCL/137-304
Q306N7_MYXXD/145-312
C9QFA7_VIBOR/142-309
E7ZLX1_SALMO/137-304
Q24ZH2_DESHY/352-519
Q9HU59_PSEAE/141-308
Q8R8J8_THETN/236-403
E0H9T7_ENTFL/82-252
G7G2L5_9GAMM/167-334
C2V6S9_BACCE/16-182
E2WXM8_ECOLX/381-548
NORR_SALAR/187-354
Q7BC73_LISMN/113-284
A4BNH3_9GAMM/135-302
B5ELA2_ACIF5/139-306
F0LS60_VIBFN/18-185
A7ZU72_ECO24/140-307
Q1D3M5_MYXXD/145-312
A0RQW2_CAMFF/133-300
B8GSV7_THISH/145-312
H6L1G1_SAPGL/141-308
D3NWC3_AZOS1/331-499
F9BES8_VIBCL/141-308
E1QM63_DESB2/154-321
E8UVS7_THEBF/231-398
F3JDQ5_PSESX/127-294
G7HG24_9BURK/187-358
A8E834_BURPE/143-310
E6AFE7_ECOLX/330-494
Q216X1_RHOPB/141-309
C2Q6Y1_BACCE/149-315
D4WUR6_BACOV/142-286
C0PYI7_SALPC/137-304
C9QM40_VIBOR/133-300
G6I8C9_9FIRM/194-363
A0KM29_AERHH/128-295
D0M478_VIBSE/142-309
C2DPA3_ECOLX/141-308
B0GXI3_YERPE/206-373
C3WSY4_9FUSO/134-301
E1S8K9_HELP9/136-303
B1F4R4_BACAN/148-316
A4Y8L8_SHEPC/134-301
A9W1U8_METEP/207-374
H3TAW8_PSEAE/131-297
B0RLV3_XANCB/147-314
Q3K6Q9_PSEPF/148-315
G2FCE5_9GAMM/134-301
B3B4V3_ECO57/187-354
F7MZB2_ECOLX/136-303
E1WEL8_SALTS/141-308
E0HX31_9BACT/139-304
E6S1V3_HELPF/136-303
Q6L8X1_PSEAP/1-32
F0SHW7_PLABD/147-314
B5KE76_9RHOB/146-298
G7C8A2_VIBCL/137-304
B3E8T0_GEOLS/140-307
A6UMF5_SINMW/200-367
H4IEW7_ECOLX/381-548
D0L142_HALNC/204-371
B2JVP1_BURP8/354-521
G5X148_ECOLX/140-307
E8VWL7_VIBVM/155-319
F0DNR7_9FIRM/141-308
G2DGL1_9GAMM/158-325
I0ZBM4_HELPX/136-303
D0X010_VIBAL/282-450
A4J1J4_DESRM/382-550
E3PL83_ECOH1/206-366
Q0HTL9_SHESR/10-177
C9TLL0_9RHIZ/142-305
B5NBG9_SALET/187-354
C2HRT8_VIBCL/155-321
E9Y1Q2_ECOLX/347-514
A5G054_ACICJ/141-308
Q74GE8_GEOSL/144-311
B8KDC7_VIBPA/136-302
E6QQ90_9ZZZZ/135-303
E8WRJ4_GEOS8/145-312
Q8RLG1_BRAJP/1-60
D0FS67_ERWPE/9-176
B9KTH4_RHOSK/332-482
D5C7Q0_ENTCC/137-304
Q2L0D2_BORA1/137-304
H8AGL3_CAMJU/136-303
G7TRQ3_VIBCL/155-321
E0E2R9_9FIRM/226-394
G0JDR3_YERPE/141-308
D8AQ15_ECOLX/218-394
I0ZWE0_ECOLX/360-527
C7PLA7_CHIPD/150-317
D0I825_VIBHO/119-277
F9QVN5_ECOLX/347-514
Q9RNP2_ZYMMB/18-185
G2H8D9_9DELT/33-199
Q8Z2S3_SALTI/140-307
F8G2D7_PSEPU/331-498
F9THR7_9VIBR/164-330
Q1MDR3_RHIL3/145-312
E3I5Z0_RHOVT/142-306
B9BZ10_9BURK/137-304
F3HJ53_PSEYM/199-366
E0IWE4_ECOLW/272-440
Q0YP76_9CHLB/156-323
E7YCR3_SALMO/8-175
A6CVE2_9VIBR/190-357
F0JCB2_DESDE/144-311
H8L271_FRAAD/147-314
Q81DV1_BACCR/154-320
B7DUF5_9BACL/136-285
F3DS92_9PSED/29-195
C3DET6_BACTS/149-315
Q1ITP4_KORVE/144-312
H5L159_ECOLX/140-307
D4C343_PRORE/8-175
B2UJH2_RALPJ/261-428
C0N8W7_9GAMM/144-318
E8Y8A4_ECOKO/187-354
D3S927_THISK/177-344
C7LX45_DESBD/198-365
E7XJ66_SALMO/331-499
F7YIL1_VIBA7/205-371
Q30WF6_DESDG/137-304
D0X538_VIBHA/142-309
Q2J1J3_RHOP2/229-396
C9P7Z1_VIBME/194-361
B4EMZ0_BURCJ/146-313
H4Z2B3_ECOLX/186-357
C4FIK1_9AQUI/149-316
H4XJG0_ECOLX/8-175
A8AD34_CITK8/137-304
D9YAP2_9DELT/209-375
H0Q4L8_9RHOO/121-288
D8EII0_ECOLX/212-379
G9F3F8_CLOSG/356-523
Q4UYV5_XANC8/367-535
Q484B0_COLP3/129-296
A2W015_9BURK/149-316
H4ZUP0_ECOLX/327-491
Q1ZML8_PHOAS/145-297
D0AZR4_BRUAO/144-311
G8QZN6_OWEHD/155-322
LUXO_VIBHA/133-300
H8DD03_ECOLX/381-548
I0W9A0_9NOCA/160-244
E4R9K4_PSEPB/141-308
E0RTW2_SPITD/133-299
D2TXR6_9ENTR/381-548
H6NZ71_SALTI/13-180
F9RZB7_9VIBR/144-311
Q021K3_SOLUE/143-310
F5M060_RHOSH/26-192
G5PYT3_SALMO/221-397
D8NFH6_RALSL/141-308
B8FHM4_DESAA/137-304
A9G869_SORC5/145-312
B6WWU2_9DELT/257-425
A7H899_ANADF/145-312
A3WWQ2_9BRAD/142-307
A9K433_BURML/316-484
D9QPL2_ACEAZ/285-453
B2UMZ9_AKKM8/195-362
C3CW92_BACTU/157-325
E8HXS4_ECOLX/347-514
Q24RP4_DESHY/266-433
E1IP17_ECOLX/186-357
C2JHN6_VIBCL/143-310
F4SI02_ECOLX/149-316
F2NF47_DESAR/456-623
H5HTA1_ECOLX/381-548
E7V5W2_SALMO/151-317
Q929J9_LISIN/150-317
B3EA51_GEOLS/145-312
H1L9V2_GEOME/436-603
E7XDH5_SALMO/151-317
A0KUV5_SHESA/129-295
D4KHC7_9FIRM/2-173
F8F4E3_SPICH/146-313
D3RRI6_ALLVD/139-306
B9BYR9_9BURK/331-499
H5AJQ8_ECOLX/186-357
F8VJI9_SALBC/8-175
E2XXW0_PSEFL/194-361
B5EY47_SALA4/111-281
Q6REE4_AZOBR/141-308
Q2IF83_ANADE/153-320
A0KWT7_SHESA/178-345
B4SK73_STRM5/144-311
H1P1Z9_9BACT/1-64
F3H598_PSESX/135-302
F2ZEL8_9PSED/147-314
D8GKI8_CLOLD/154-322
E8V8F5_TERSS/143-310
H4K4U3_ECOLX/145-312
F0LUR3_VIBFN/363-530
B9J2Z6_BACCQ/308-476
D8IYP1_HERSS/148-315
I0IKZ1_9BACT/133-300
Q3IJS0_PSEHT/192-359
B6XEC8_9ENTR/138-305
F9I4H8_ECOLX/206-366
G7WCW0_DESOD/388-551
H4WV73_ECOLX/187-354
Q02JH6_PSEAB/130-297
A5CZF6_PELTS/163-330
A4BPD3_9GAMM/142-309
Q2LWW3_SYNAS/139-305
D5AXF9_RICPP/143-307
C6VYG3_DYAFD/142-309
E9SSA3_CLOSY/165-315
F2PFY3_PHOMO/194-361
E1TBM5_BURSG/38-205
A6VUK6_MARMS/194-361
E1RZ59_ECOUM/147-314
G5S500_SALET/106-279
G9YMW9_9FIRM/167-335
B9JNH6_AGRRK/147-314
D1JX53_9BACE/144-311
G7WGQ5_DESOD/393-562
B6AZ27_9RHOB/14-180
F4NGH4_9ENTR/13-180
C5NJ37_BURML/11-178
H8YZG3_9GAMM/141-308
G7QCR8_9DELT/151-318
Q609X5_METCA/99-266
E6L8I1_CAMUP/135-302
D3VES1_XENNA/322-489
D5HCN3_SALRM/12-179
G7WAM7_DESOD/276-443
H5KZS9_ECOLX/186-357
E0J4K6_ECOLW/136-303
O66591_AQUAE/195-362
H4XAY2_ECOLX/186-357
A4LNE6_BURPE/173-341
H1L555_GEOME/243-411
E1YFS5_9DELT/253-420
B0U5F6_XYLFM/164-331
H1N111_9PLAN/160-327
B7VHU6_VIBSL/152-319
G0F8L2_ECOLX/140-307
E8EXT3_SALMO/381-548
E6FPC1_ENTFL/127-196
H3RD36_ERWST/207-374
Q1D574_MYXXD/314-481
G5QAT1_SALMO/140-307
D6IPH5_ECOLX/8-175
C6DY78_GEOSM/143-311
B3YT02_BACCE/152-318
F0R2G5_BACSH/141-308
A2VZB1_9BURK/153-320
Q87PV9_VIBPA/212-378
F5PES4_SHIFL/187-354
F9DRX1_9BACL/250-416
C6M5Y3_NEISI/202-369
H4ZHP1_ECOLX/136-303
H7FRF0_9FLAO/141-308
H5NNK5_ECOLX/206-366
G4DNP2_9GAMM/150-317
F3FD40_PSESX/1-152
Q1BQ22_BURCA/321-489
A3SQ96_9RHOB/145-312
A3ERY0_9BACT/158-325
G1UZV7_9DELT/184-355
E6XKS1_SHEP2/153-320
B9X839_9SPIO/145-312
H5MN82_ECOLX/141-308
B3WV21_ECOLX/1-62
G0J868_CYCMS/154-321
Q0BFV4_BURCM/136-304
H8WDU3_MARHY/145-312
H1IIG7_9FIRM/150-210
G2DCX5_9GAMM/144-311
E0RTN1_SPITD/204-371
G8AQ26_AZOBR/142-307
H2CBH8_9LEPT/237-403
A7INM6_XANP2/142-309
D0AZR2_BRUAO/142-305
H6SLN0_RHOPH/199-366
Q39XT0_GEOMG/145-312
G2LLH5_CHLTF/673-840
I0YC35_9BURK/144-317
G2CY94_ECOLX/327-491
D5X5M0_THIK1/140-307
G7FBV3_9GAMM/148-315
Q0B4E2_BURCM/187-358
D0BI56_BRUSS/144-308
D4RS50_ENTFC/84-256
B3X5W3_SHIDY/141-308
G2CPP3_ECOLX/272-440
Q3JSV2_BURP1/108-276
E1YES8_9DELT/146-313
D5SRL4_PLAL2/145-311
G7WJA5_DESOD/318-486
C5UW94_CLOBO/93-265
Q72A83_DESVH/143-310
Q6HB85_BACHK/80-250
F3IF60_PSESL/148-315
B9M6T3_GEOSF/185-352
H1B086_9FIRM/110-273
H1KJ36_METEX/142-306
E7W9Z1_SALMO/206-366
F5KGX3_PSEAI/146-312
Q2BZV7_9GAMM/128-295
Q0A8W1_ALHEH/148-315
D4H3I6_DENA2/134-301
B7VT82_VIBSL/281-449
C9BLG6_ENTFC/109-282
F2ZHW2_9PSED/70-238
C0D4E8_9CLOT/323-491
A6L3K0_BACV8/15-182
G9TYE5_SALMO/151-317
C2WFT5_BACCE/176-344
H0Q0R9_9RHOO/146-313
D8E315_ECOLX/330-494
F9RQU1_9VIBR/142-309
G8WBV5_KLEOK/381-548
F3DSW9_9PSED/152-319
A3QCV6_SHELP/205-368
C4HVH9_YERPE/206-373
D4XR02_ACIHA/185-355
H4WYV9_ECOLX/140-307
D9YB84_9DELT/153-321
E5YA80_BILWA/156-324
A6ACP6_VIBCL/146-306
G3YLU7_9RALS/145-312
B2FQT7_STRMK/139-305
F9BZM5_VIBCL/5-172
Q39X21_GEOMG/143-310
G0J989_YERPE/16-183
B8GT39_THISH/153-320
C3KAM0_PSEFS/143-310
B8GU16_THISH/143-304
D6SLE2_9DELT/136-303
G9U2H3_SALMO/381-548
H5CC91_ECOLX/186-357
Q13MB6_BURXL/148-315
I0VFN5_SHIFL/136-303
H1K4P5_9MYCO/161-246
E6VUK2_DESAO/477-644
D3V9R4_XENNA/223-399
H5C9Z0_ECOLX/272-440
D5MPF9_PSEPU/235-402
E2QL90_ECOLX/345-505
A1VEP6_DESVV/155-321
F7QJC2_9BRAD/120-287
A6LDC0_PARD8/146-313
G8MN86_9BURK/330-498
F2F967_SOLSS/215-383
C0Q3S9_SALPC/206-366
A8ZZC1_DESOH/619-786
Q72EF7_DESVH/136-303
D8BDC0_ECOLX/218-394
D9P4A1_ACTPL/79-241
A3P3C6_BURP0/325-493
C7GYZ3_9FIRM/369-536
D4WHZ5_BACOV/133-186
F4T2I6_ECOLX/272-440
H1E4S5_ECOLX/186-357
C9KMT3_9FIRM/345-508
G9X5C7_9FIRM/107-275
A1VSQ2_POLNA/161-328
A7MGL6_CROS8/8-174
B1XZC2_LEPCP/8-175
A8IDE1_AZOC5/323-491
F7UCV2_RHIRD/145-312
H4KK77_ECOLX/136-303
C4XT50_DESMR/153-321
F8VDK1_SALBC/137-304
Q5QUH9_IDILO/130-296
Q8EN58_OCEIH/145-313
Q5HU76_CAMJR/136-303
A7ALI3_9PORP/128-295
F8XU49_9GAMM/37-204
Q0B621_BURCM/161-329
E0RSQ4_SPITD/197-364
Q9KU59_VIBCH/146-306
F3DKG3_9PSED/100-267
Q0AZR3_SYNWW/269-437
B1FLV1_9BURK/161-329
A2P8S9_VIBCL/146-313
B0KLA9_PSEPG/313-480
E6X506_CELAD/143-310
Q1ZB72_PHOPR/145-312
F2NEB4_DESAR/196-363
H4KWZ8_ECOLX/8-175
B6AU19_9RHOB/344-484
B1UJI3_BACAN/152-318
D4RIV2_ENTFC/83-253
H1YJ21_9SPHI/147-314
C9QF17_VIBOR/190-357
NORR_ECOK1/187-354
Q8XHW8_CLOPE/358-525
D1DZ79_NEIGO/321-410
C7LQI1_DESBD/142-309
I0HMU3_RUBGE/146-313
B4UF05_ANASK/148-315
E4TJL0_CALNY/143-310
A4BP79_9GAMM/141-294
F6AEC6_PSEF1/195-362
E0J6W3_ECOLW/141-308
Q6MI19_BDEBA/139-306
A1Z1W6_RHILT/20-187
A1VLF4_POLNA/346-514
E1X155_BACMS/142-309
G9XMZ8_DESHA/324-492
E3IIA5_GEOS0/139-306
G8PMQ7_PSEUV/150-317
H1Y4W8_9SPHI/12-179
E7HS16_ECOLX/48-208
B8JD50_ANAD2/145-312
G8T1F1_BRUAO/142-305
Q3YUY0_SHISS/141-308
C3W9F3_FUSMR/340-508
D5H8I1_SALRM/214-382
B3YQ49_BACCE/80-250
E7ZFA0_SALMO/140-307
Q21IM8_SACD2/147-313
H0LDU4_SALMO/106-279
A7JZS4_VIBSE/205-371
B5JLL9_9BACT/17-183
H0I3U3_9RHIZ/59-227
D7AR85_THEM3/135-307
G7QZ37_MYCBO/159-238
H1L6T4_GEOME/143-310
C3EQL3_BACTK/369-537
C5EWB0_9FIRM/342-510
E4PFF9_MARAH/196-363
E8GNP6_SALMO/151-317
D0D1W0_9RHOB/169-322
A6LQU8_CLOB8/119-294
I1AJF4_PSEAI/194-361
I0CWF7_BACAN/157-325
B0K4J0_THEPX/113-281
D4RLH0_ENTFC/109-282
H1M9Z2_9BACT/15-182
F7SI74_9GAMM/142-309
D2YQ78_VIBMI/146-313
C7LP58_DESBD/137-304
E5Y7Q3_BILWA/139-306
H8GMQ5_METAL/23-190
F8GP02_CUPNN/137-305
E8DZU1_SALMO/106-279
Q1ZAX5_PHOPR/144-311
Q742D2_MYCPA/163-247
F6B4Q9_DESCC/267-435
H4RQG5_ECOLX/218-394
H0BZP6_9BURK/192-360
D8PIC0_9BACT/370-537
Q9R6S1_THIRO/164-332
E1YPC8_9BACE/153-320
F5S128_9ENTR/197-364
D3PE40_DEFDS/142-309
G6G348_9FIRM/154-320
D7CLS8_SYNLT/411-579
A3Y263_9VIBR/147-314
H6S9W9_MYCTU/159-238
H5KEI2_ECOLX/218-394
H6MQG9_TREPL/143-310
H5PUJ6_ECOLX/218-394
B4A7C8_SALNE/151-317
B2A1K8_NATTJ/150-316
E1RZH6_ECOUM/272-440
E8B7D9_SALMO/137-304
B7MRC9_ECO81/141-308
E7I608_ECOLX/141-308
Q1BXY9_BURCA/143-310
C2X2R3_BACCE/369-537
G5X6U1_ECOLX/8-175
G5X6W1_ECOLX/206-366
F5RHB2_9RHOO/241-408
A6W0X4_MARMS/131-297
B3RCR7_CUPTR/140-307
H8NTG6_RAHAQ/379-546
H1P4I2_9BACT/192-359
C7C9M6_METED/139-306
B9MJ10_ACIET/334-502
B0KCX3_THEP3/90-263
F0JUC9_ESCFE/347-514
H1F6T6_ECOLX/381-548
B8FEY5_DESAA/192-359
A3HS27_9BACT/151-318
H5I6Q3_ECOLX/347-514
H1G2D8_9GAMM/140-307
A2W0F5_9BURK/197-368
A7BSK1_9GAMM/143-300
H3LIX9_KLEOX/73-249
D4DM00_NEIEG/233-318
I0S2F1_MYCPH/162-245
F2KLL1_PSEBN/311-478
E3IMC3_DESVR/489-656
H8M278_SALTM/141-308
Q65NI7_BACLD/174-340
F3DM42_9PSED/1-63
A6KXD6_BACV8/156-323
H8BMM7_CAMJU/136-303
G9SJT3_CITFR/206-366
G2F024_ECOLX/381-548
F0G852_9BURK/225-363
F3JB95_PSESX/186-353
F1ZT25_THEET/156-324
H4I3T4_ECOLX/140-307
D5UW85_TSUPD/172-256
B2PPP2_ECO57/218-394
A8EJV3_BURPE/150-316
Q12EH3_POLSJ/152-319
F2K5L8_PSEBN/147-314
C2VYH9_BACCE/369-537
F8ZVA3_VIBCL/205-371
Q2BZB5_9GAMM/146-302
E5YIH4_9ENTR/138-305
I0CSF7_LISMN/82-254
C8ZX37_ENTGA/105-275
E6ER14_ENTFL/111-285
B8GMA6_THISH/140-307
E8KZR5_9RHIZ/184-351
Q7WI99_BORBR/143-310
C6XC55_METSD/149-316
Q2K8U8_RHIEC/142-306
A7LUS2_BACOV/142-309
C6ITY0_9BACE/133-300
F3DEC0_9PSED/140-307
Q127H6_POLSJ/195-362
Q1R3L8_ECOUT/147-314
G2D238_ECOLX/136-303
G1V0W7_9DELT/142-309
F2ZKF6_9PSED/15-177
C8T2M0_KLEPR/140-307
F4NH96_9ENTR/330-494
B1QWT0_CLOBU/14-182
F0IYA9_ACIMA/370-541
F1XMW5_ECO57/347-514
E8IUR4_ECOLX/141-308
B3XC30_ECOLX/8-175
E1RWQ6_ECOUM/143-310
E1T366_THESX/90-263
C7WWZ2_ENTFL/82-252
E8HYJ2_ECOLX/187-354
H9UNL7_ECOLX/4-173
E7HK45_ECOLX/301-409
A4A185_9PLAN/161-328
G7F293_9GAMM/137-304
C3K983_PSEFS/347-515
Q1ILI0_KORVE/153-320
Q2SEE5_HAHCH/163-331
G6Y6Q4_9RHIZ/147-314
H3LG08_KLEOX/142-309
G7WBH9_DESOD/287-455
F6AHF3_PSEF1/141-308
F9ARC8_VIBCL/137-304
E6RMH5_PSEU9/135-301
I0N441_SALET/206-366
F2K946_PSEBN/130-296
D8E2B8_ECOLX/136-303
Q3J8M7_NITOC/129-296
F3DGQ8_9PSED/144-311
E8FI35_SALMO/221-397
H3SWJ0_PSEAE/194-361
Q3KG29_PSEPF/131-297
E3FTH3_STIAD/141-308
F9ZGA4_9PROT/153-320
C9XB50_SALTD/151-317
I0VU80_ECOLX/360-527
A7FYV4_CLOB1/82-256
F3JF51_PSESX/140-307
Q08WR8_STIAD/118-285
F1W5I2_9XANT/141-308
B1FY14_9BURK/141-308
F8C218_THESO/4-170
H5Y5W2_9FIRM/168-312
D8WWS9_9FIRM/258-425
Q5LKZ2_SILPO/147-306
Q08W42_STIAD/175-346
F2IMP1_VIBCL/130-296
H5KWH7_ECOLX/145-312
E6I7Y5_ENTFL/82-252
NORR_SHISS/187-354
F3C2D6_PSESG/1-70
H4ZK71_ECOLX/186-357
C3QMY2_9BACE/154-321
A7HD47_ANADF/153-320
C0Y6H2_BURPE/132-299
H2IH32_9VIBR/144-311
F2MRI8_ENTFO/122-294
G6IAV5_9FIRM/176-344
G7A4W4_VIBCL/130-296
Q2INL6_ANADE/145-311
B4U6M7_HYDS0/225-392
G5YJP9_ECOLX/347-514
Q884Y0_PSESM/131-297
H5Q572_ECOLX/186-357
E7PKJ2_PSESG/193-361
Q6VMR5_MYXXA/192-359
F3I5T2_PSESF/148-315
B1QD90_CLOBO/326-494
B6ARL1_9BACT/141-306
F8Z885_VIBCL/132-299
G2MS46_9THEO/156-324
Q02DM6_PSEAB/147-314
C2ZQW4_BACCE/237-405
A3KR46_PSEAI/131-297
C0AVS0_9ENTR/1-64
H8Z3P3_9GAMM/209-376
A6T4B6_JANMA/186-353
E7UKX1_ECOLX/347-514
B2A8I7_NATTJ/287-455
F9SG59_VIBSP/194-361
G5UQL3_ECOLX/327-491
H4P949_ECOLX/381-548
Q57HK9_SALCH/159-326
F9SEZ7_VIBSP/146-306
E4QMP8_METS6/136-303
A9DA36_9GAMM/129-295
F2N2R6_PSEU6/338-506
D0GXF8_VIBMI/145-309
D6I0R4_ECOLX/111-281
Q3Z150_SHISS/13-180
D1EMD4_9RHIZ/142-305
D0S5Y6_ACICA/140-307
A7IMB7_XANP2/145-311
D8WWE8_9FIRM/141-308
F3FER1_PSESX/207-375
F0GJA6_9BURK/1-49
E8WPB7_GEOS8/563-740
D8D503_COMTE/146-313
C6JMJ4_FUSVA/149-317
F4M5I9_ECOLX/206-366
A3QAV0_SHELP/153-320
F3KSK0_9BURK/1-132
G5RF82_SALET/206-366
E1K034_DESFR/137-304
F1ZVK7_THEET/335-503
Q6RK31_ERWCR/47-212
E4RB56_PSEPB/337-505
G7THL2_9XANT/154-321
H0MTS8_SALMO/8-175
H0IYM7_9GAMM/207-375
E8RJT4_DESPD/144-312
D0PKI5_BRUSS/142-305
H0HHF5_RHIRD/134-298
D0HVZ4_VIBCL/146-306
A6V6F9_PSEA7/158-326
A7IHP7_XANP2/165-322
Q2SHH9_HAHCH/176-344
A7HIN1_ANADF/162-329
Q72A91_DESVH/137-304
E6VX11_DESAO/319-487
G7RRG1_ECOC1/215-375
C0GH19_9FIRM/430-598
C6C9X2_DICDC/222-389
E8VPH6_VIBVM/205-371
G2H940_9DELT/148-315
C3LG15_BACAC/237-405
A1TWS2_MARAV/160-328
D7YIM2_ECOLX/212-379
I0AL60_9BACT/139-306
E4A050_LISSE/82-254
A4BCT7_9GAMM/146-313
F2AQN0_RHOBT/179-346
B7VAJ0_PSEA8/27-192
B7AG45_9BACE/15-182
A8I3T8_AZOC5/143-310
B5YJY4_THEYD/113-280
H1NPZ0_9SPHI/155-247
G1V2B7_9DELT/139-306
F3JJ59_PSESX/29-65
G0SS90_VIBMI/5-172
C7LQK4_DESBD/141-308
H1R9H2_SALMO/381-548
F0IF25_9FLAO/144-311
E6GTR7_ENTFL/106-280
NORR_VIBVY/188-355
F8A8N1_THEID/362-529
Q9WVX9_PSEYM/1-42
B1INA4_CLOBK/281-449
B8FTG8_DESHD/367-534
A5F2R6_VIBC3/132-299
D8N474_RALSL/136-303
F5R8I1_9RHOO/162-329
Q62EF9_BURMA/149-315
Q81M64_BACAN/369-537
B7CM33_BURPE/137-304
G5VZ66_ECOLX/218-394
Q1R445_ECOUT/160-327
A6VVE1_MARMS/141-308
E5ANZ4_BURRH/143-280
G9YRF5_9FIRM/371-539
E8CT63_SALMO/137-304
D4WYU9_BACOV/1-157
E3G8Y8_ENTCS/206-366
A3Z6M6_9SYNE/26-167
E8UR01_THEBF/335-503
E7T875_SHIFL/206-366
C9XJ58_CLODC/125-298
F8CIT3_MYXFH/283-450
G6B5E4_CLODI/335-503
H5IHK2_ECOLX/327-491
D7YR26_ECOLX/136-303
C2DRL9_ECOLX/206-366
Q2NXJ8_XANOM/146-313
H4TAT2_ECOLX/347-514
Q0K3T9_CUPNH/237-404
Q9K5Z1_BACHD/147-313
A3LG95_PSEAI/147-314
A6LFT4_PARD8/153-320
G9UH29_SALMO/137-304
D8B3V0_ECOLX/186-357
A6M2B9_CLOB8/76-249
Q2G703_NOVAD/142-305
E7X6E2_SALMO/140-307
B3WM06_ECOLX/393-560
F0RTP4_SPHGB/13-178
G4IVE8_9RHIZ/1-151
F2K547_PSEBN/144-311
E0WTS6_9ENTR/16-183
B7IVY4_BACC2/149-315
Q3IFL3_PSEHT/137-304
D3RGA0_KLEVT/141-308
G0A6L6_METMM/142-309
C3BX91_BACTU/149-315
C8SYW7_KLEPR/137-304
E0XYT3_9BACT/142-309
H8JXW4_VIBCL/130-296
G7B5B1_VIBCL/120-280
E1TFZ4_BURSG/336-504
I0Y5R0_9BURK/161-329
D5ML70_9BACT/144-311
D0G7Z7_PSECI/13-175
D6SL96_9DELT/141-308
G5NCG5_SALET/13-180
F0JCH8_DESDE/158-325
A0JWE7_ARTS2/169-250
E8GVU0_SALMO/140-307
I0VFH4_SHIFL/325-492
B6SDI9_VIBAN/193-360
I1B7V5_ECOLX/218-394
H4Z002_ECOLX/187-354
G2UCG0_PSEAI/135-302
H0PZG1_9RHOO/96-263
G6ZCM6_VIBCL/146-306
C2N1U9_BACCE/308-476
E2WV42_ECOLX/301-465
A8FXV1_SHESH/134-301
F4DR89_PSEMN/311-479
G0E326_ENTAK/126-296
Q2J0M4_RHOP2/120-287
E1P7N7_ECOAB/8-175
D2QJ27_SPILD/15-182
Q08W97_STIAD/160-327
C2QMT3_BACCE/157-325
F9I5I3_ECOLX/141-308
O67198_AQUAE/139-306
B2A7X5_NATTJ/267-435
E7P4F9_PSESG/138-305
G5TLE4_ECOLX/347-514
D4H1H2_DENA2/140-307
A1S7R2_SHEAM/150-317
G5N6T0_SALET/106-279
Q1YSI5_9GAMM/231-398
Q47CW5_DECAR/149-316
B8DL76_DESVM/147-314
H1R0C5_VIBFI/190-357
Q1K0W7_DESAC/143-311
Q98H73_RHILO/146-313
D9YC99_9DELT/145-312
D0ZQX8_SALT1/141-308
F2LN16_BURGS/178-345
B5C1K5_SALET/13-180
G8TFQ1_NIAKG/326-493
A6T817_KLEP7/206-366
A8S521_9CLOT/328-496
B2NRH4_ECO57/393-560
H5N1U9_ECOLX/141-308
H3LBW2_KLEOX/300-462
A1RLI7_SHESW/205-368
E3HH79_ACHXA/336-503
A0KV27_SHESA/151-318
D1EVS7_BRUML/144-311
E7P049_PSESG/135-302
D2P354_LISM1/82-254
F0DPH4_9FIRM/269-437
H5FMM9_ECOLX/141-308
I0KNH1_STEMA/139-305
G5VDK3_ECOLX/272-440
F2FZZ8_SALGL/106-279
E5VFF9_9BACE/135-302
G7W5Y0_DESOD/154-322
H5ACI2_ECOLX/8-175
F0BXW6_9XANT/127-291
A7H9B7_ANADF/144-311
Q2IPG4_ANADE/147-314
A8FA83_BACP2/306-473
G5H6Z0_9BACT/1-151
Q5L6V9_CHLAB/142-309
H0N4L6_SALET/8-175
H1XRJ3_9BACT/141-308
G0GA24_9SPIO/143-310
G5R6D1_SALSE/141-308
G6YZF2_9ALTE/145-312
Q880V5_PSESM/347-515
C3HI66_BACTU/154-320
A9AKF4_BURM1/80-247
G5U1E1_ECOLX/136-303
B5F1E2_SALA4/137-304
F8ID69_ALIAT/152-320
E7YNK7_SALMO/151-317
G2DT99_9NEIS/217-384
D6JCC1_ECOLX/145-312
E3FLR4_STIAD/139-306
A9G4D1_SORC5/143-309
C2XGH8_BACCE/369-537
E6LUA1_9LACO/82-254
A6GCN8_9DELT/152-319
A9FHZ5_SORC5/142-309
A4XZM8_PSEMY/168-336
H1XW99_9BACT/143-310
F5RBL4_9RHOO/154-321
Q1NKK5_9DELT/130-297
D3QPQ6_ECOCB/187-354
C9YIH9_CLODR/228-396
Q72E99_DESVH/165-334
G0SLC8_VIBMI/146-313
C7LV55_DESBD/143-310
H7URY9_CAMCO/135-302
C9BLC5_ENTFC/83-253
A1WY96_HALHL/137-304
G5Y9V1_ECOLX/140-307
H4MFA6_ECOLX/381-548
C4XNE0_DESMR/159-325
C6ACS0_BARGA/142-305
F5J1E7_9PORP/145-312
D9YCQ6_9DELT/8-175
B6BXV3_9GAMM/130-297
B5JMF6_9BACT/141-308
I0AMQ5_9BACT/143-312
G9U970_SALMO/106-279
G7HNL2_9BURK/144-316
H5NSM5_ECOLX/136-303
D6GAU3_9ENTR/212-379
G1V7R2_9DELT/719-881
Q4MIN1_BACCE/369-537
F3HQ58_PSEYM/131-297
G8LB48_RICS1/143-306
D8PHP7_9BACT/146-313
E3XJW8_ECOLX/136-303
Q818S8_BACCR/369-537
Q4UUG5_XANC8/139-305
G5P8E7_SALET/106-279
I1ANF3_PSEAI/135-302
E5YBQ9_BILWA/719-881
E2NP39_9FIRM/108-280
G9SC55_CITFR/93-261
E1DP15_VIBPA/130-296
G7HGH0_9BURK/153-320
F3Z389_DESAF/147-314
G6G8K4_9FIRM/145-312
E8BKL8_SALMO/151-317
H0NKA6_BACCE/237-405
A9GAD9_SORC5/152-319
H3M437_KLEOX/8-175
A8LI84_DINSH/147-314
G7QCC8_9DELT/143-310
Q2SBU8_HAHCH/146-313
C5UWE5_CLOBO/257-425
F5ZWS5_SALTU/141-308
G7QD66_9DELT/338-506
B0HWL8_YERPE/206-373
H0JBI2_9PSED/140-307
E5YC08_9ENTR/198-366
A4CE14_9GAMM/145-312
B6WY35_9DELT/319-487
E6T717_SHEB6/134-301
F2FVI7_SALGL/207-378
Q1Z600_PHOPR/297-465
F0KWY7_YERE3/37-204
C4ZTP2_ECOBW/327-491
B0RYG0_XANCB/236-403
F5SZ86_9GAMM/145-319
Q6NAB7_RHOPA/120-287
H4PJ96_ECOLX/8-175
D0RIN9_9RHIZ/1-46
E7SIT1_SHIDY/186-357
E4IH29_ENTFC/76-248
C9V0V4_BRUAO/144-308
G4ET66_BACIU/114-288
Q48CE7_PSE14/141-308
G7F731_9GAMM/148-315
D4VED2_BACVU/15-182
G8VS32_KLEPN/187-354
D4CD82_9CLOT/263-431
F8GEE2_NITSI/153-320
H0QB63_ECOLI/347-514
E1HU37_ECOLX/330-494
E0H827_ENTFL/82-252
G5MS30_SALET/106-279
C6EGR6_ECOBD/327-491
C2W6V6_BACCE/158-326
D2AIF1_SHIF2/187-354
E9YVE8_ECOLX/160-331
E0GD51_ENTFL/106-280
C5N991_BURML/316-484
D7YVZ4_ECOLX/376-543
G5W9K8_ECOLX/381-548
Q8XPH2_RALSO/66-233
D5Q7N9_CLODI/273-440
H4VJJ3_ECOLX/347-514
A5D2Z2_PELTS/242-410
A4U357_9PROT/329-497
C2R2R2_BACCE/148-316
B1Z1X9_BURA4/331-499
F0GAT1_9BURK/145-312
E1QXA0_OLSUV/109-257
NORR_ECOLC/187-354
E8Y7Z0_ECOKO/140-307
B8IDE6_METNO/142-306
B1KLS5_SHEWM/10-177
Q7N3X6_PHOLL/14-182
H5HAH7_ECOLX/136-303
C1CZY2_DEIDV/168-255
Q3A5A0_PELCD/147-315
G7UEQ0_PANAN/300-463
F2FYG2_SALGL/221-397
A5W971_PSEP1/152-319
H3LRZ7_KLEOX/137-304
G7F151_9GAMM/140-307
E8URD7_THEBF/135-307
F5YD31_TREAZ/138-305
G1YFA8_ECOLX/186-357
A6WQI3_SHEB8/129-295
D5VGL1_CAUST/144-302
E7B2B4_YERE1/137-304
D8BWX2_ECOLX/347-514
A9FMZ7_SORC5/170-336
F5SF96_9BACL/192-360
D4Q0V3_LISMN/113-284
H0Q3Y6_9RHOO/186-357
E7XUB0_SALMO/151-317
D7JMT3_ECOLX/330-494
C6E3D4_GEOSM/145-313
H1BRG5_ECOLX/218-382
G2ZNG8_9RALS/335-502
F4VYT8_ECOLX/376-543
D5WMR0_BURSC/333-501
H1YV25_9GAMM/151-318
F2IM33_VIBCL/280-448
A6AGJ5_VIBCL/1-34
F6A8I0_PSEF1/131-297
B2TKM1_CLOBB/267-435
B2IJ40_BEII9/164-331
A4G2X8_HERAR/248-416
H4SWJ2_ECOLX/272-440
D7CKY4_SYNLT/175-343
E2SS08_9FIRM/100-276
A1F1C8_VIBCL/281-449
F4NH21_9ENTR/347-514
Q395D8_BURS3/153-320
E9VWY4_ECOLX/330-494
B2H1R9_BURPE/146-313
A6WHY1_SHEB8/293-461
H5WJA4_9BURK/341-509
F7RIA9_9GAMM/170-336
B0TAR7_HELMI/394-561
A3WJB8_9GAMM/151-303
E8V0A2_TERSS/171-338
F2IRV5_VIBCL/155-321
E8GM50_SALMO/331-499
E7IRK8_ECOLX/218-394
F8VCG2_SALBC/102-278
A7ZCI5_CAMC1/135-302
G0AYY0_9GAMM/179-346
Q4K933_PSEF5/22-188
A3ELZ2_VIBCL/130-296
A4XDS4_NOVAD/212-379
G9TFR9_SALMO/221-397
G7F1R0_9GAMM/129-295
Q5P970_AROAE/147-314
A6F126_9ALTE/143-310
G5HUY2_9CLOT/331-499
G7BM87_VIBCL/155-321
E8WJV2_GEOS8/156-322
Q391Z3_BURS3/21-188
G5MAZ9_SALET/1-42
E1JB54_ECOLX/330-494
D7AK69_GEOSK/579-749
F8C220_THESO/127-294
G7Q7K6_9DELT/217-384
B0TTF7_SHEHH/190-357
G6GCG9_9FIRM/258-425
E6UW60_VARPE/191-359
D4DSX8_NEIEG/207-365
B7J3T1_ACIF2/133-300
G7AEC0_VIBCL/280-448
H3MD50_KLEOX/140-307
G7LQ36_9ENTR/390-557
F3LGR2_9GAMM/145-312
Q52177_PSEPU/235-402
F8EJ07_RUNSL/147-314
Q1I6Y4_PSEE4/207-375
A8FHJ8_BACP2/148-314
A3M1B4_ACIBT/1-62
D2TU94_CITRI/89-264
E7GRN9_CLOSY/271-439
D7YQJ6_ECOLX/186-357
D4GL22_PANAM/329-493
F8IL25_ALIAT/156-322
B7MXA2_ECO81/145-312
A8H9K3_SHEPA/140-307
H7Z246_CAMJU/136-303
C5TN67_NEIFL/192-362
E8A4N1_SALMO/331-499
E9UGL7_ECOLX/8-175
E6W074_DESIS/148-315
H3KS60_ECOLX/136-303
Q839Y1_ENTFA/122-294
H5D9H8_ECOLX/186-357
H5TBA8_9ALTE/10-178
I0A6V0_SALET/331-499
G9SA00_CITFR/187-354
G2L9P8_PSEAI/319-485
F8EK13_RUNSL/142-309
I0EHM7_HELPX/136-303
Q1H2G4_METFK/143-310
G8PHZ0_PSEUV/142-306
E1CTM9_VIBPA/142-309
E7VG05_SALMO/140-307
D2R4P1_PIRSD/138-305
B9CG99_9BURK/133-300
A4C6D6_9GAMM/130-296
E3IJX0_DESVR/144-311
C2H885_ENTFC/83-253
Q0HNM9_SHESM/142-309
C1M8G5_9ENTR/137-304
A3JBA1_9ALTE/160-328
F8C117_OLICO/167-333
C9CUI7_9RHOB/143-211
F1Z9Y9_9SPHN/139-306
D1NY25_9ENTR/207-374
C3KCR7_PSEFS/19-177
Q1DFE6_MYXXD/166-333
G0C7J6_9ENTR/308-468
E2JQ25_BORBG/145-312
Q1R0E5_CHRSD/191-357
Q5P7S6_AROAE/149-316
F4CAP9_SPHS2/12-179
Q24YZ1_DESHY/298-466
B7J9S8_ACIF2/141-308
A7HFP7_ANADF/362-529
A7V1L8_BACUN/141-308
B7IVD4_BACC2/170-336
A4EPS7_9RHOB/177-348
B3BJ90_ECO57/187-354
E6XR40_SHEP2/142-309
H4LB97_ECOLX/8-175
C1DLY2_AZOVD/143-318
D6J9H4_ECOLX/330-494
E9A4B7_SALET/151-317
H4Y4R4_ECOLX/381-548
C9YL07_CLODR/149-317
B5PCD8_SALET/186-357
Q8RMF9_CLOBE/318-486
F0JN10_ESCFE/218-394
D3NUR4_AZOS1/142-307
E8P226_YERPH/143-310
Q5MZ17_SYNP6/161-308
A6X6V5_OCHA4/144-314
F6G784_RALS8/370-538
B5C7F0_SALET/151-317
A7HBQ8_ANADF/139-306
A9ZF54_YERPE/141-308
A2PBG1_VIBCL/205-371
Q24WT4_DESHY/396-564
G5W2L7_ECOLX/206-366
F7NFX8_9FIRM/79-251
E0GAU5_ENTFL/82-252
C4XKQ0_DESMR/16-185
Q2S7T0_HAHCH/137-304
G7BY57_VIBCL/137-304
G0BQ83_9ENTR/16-179
NTRXL_RICPR/143-307
B3ZIK5_BACCE/259-427
G7MBZ4_9CLOT/111-283
D1TV99_YERPE/141-308
B7V7T7_PSEA8/334-500
C4ZP12_THASP/134-301
G4QGE8_GLANF/150-317
D6SL40_9DELT/143-310
F0JIC0_DESDE/193-358
NORR_ECOLU/187-354
A5XMV6_BURML/144-320
B7M7R3_ECO8A/141-308
A7GDV5_CLOBL/333-501
A8FXU9_SHESH/128-294
F5R635_SHIFL/186-357
D0ILD9_9VIBR/137-304
B5BXN7_SALET/137-304
E8FZN8_SALMO/151-317
F9RDX3_9VIBR/188-355
E3IHT9_GEOS0/368-536
A6LV86_CLOB8/278-446
F7Q5U8_9GAMM/141-313
D0SI77_ACIJU/185-355
A3GW96_VIBCL/281-449
A0Y1M9_9GAMM/141-308
H5AGJ5_ECOLX/136-303
Q2LKB9_AERHY/140-307
G2H734_9DELT/147-314
Q6LKG8_PHOPR/297-465
A5F816_VIBC3/155-321
G7YYF3_CLOSI/1-162
E6IQU2_ENTFL/127-297
A5IB72_LEGPC/134-301
B2H4W0_BURPE/11-178
Q6N263_RHOPA/146-313
H4Z028_ECOLX/381-548
D3FUS9_BACPE/367-535
F3EGP7_PSESL/141-243
C0QHF5_DESAH/377-545
D3SPP7_THEAH/139-306
F5PQ82_SHIFL/206-366
D4SQM1_9XANT/139-305
A3PG96_RHOS1/167-334
F2ZIA1_9PSED/1-54
Q2S2K7_SALRD/262-429
A9D3K4_9GAMM/261-429
C9P4Y1_VIBME/205-371
D4VHQ9_9BACE/131-299
F8C9W7_MYXFH/203-369
C5ZJV0_BURPE/132-299
Q250J1_DESHY/242-410
E1YHY1_9DELT/200-307
D3SQC1_THEAH/196-352
C9NQ88_9VIBR/137-304
G3YIN9_9RALS/53-220
F3Q9S6_9ENTR/376-543
F4M553_ECOLX/186-357
G6B6G8_CLODI/276-444
A3LFP2_PSEAI/319-485
C6PP25_9CLOT/322-490
B5NTH6_SALET/106-279
C7JPA5_ACEPA/142-306
H2G0V4_OCESG/137-304
Q2IJ50_ANADE/139-306
H4V8R5_ECOLX/141-308
A2W2F1_9BURK/161-329
G7RGI5_ECOC1/141-308
E9X1D7_ECOLX/140-307
I0X8P7_9SPIO/142-309
F9TVZ2_MARPU/148-315
Q1MH18_RHIL3/138-305
C7RQ84_ACCPU/175-352
G3ACN8_9RALS/155-321
D5Q5I0_CLODI/336-504
WTSA_ERWST/28-190
G2A3N0_ECOLX/145-312
G7FJZ7_9GAMM/137-304
C7C8M1_METED/145-312
C7RN13_ACCPU/155-321
H4PN61_ECOLX/347-514
D7ZPF4_ECOLX/330-494
B5UHG6_BACCE/148-316
E6STC2_BACT6/142-309
E6G003_ENTFL/111-285
E8BUM2_SALMO/137-304
C4U645_YERAL/8-175
Q8PCY7_XANCP/154-321
NORR_KLEP3/187-354
E0Y1G2_9PROT/146-299
B7LVH5_ESCF3/140-307
H1S308_9BURK/136-303
D5B6A5_YERPZ/8-175
B3H8A4_ECOLX/8-175
F5K5C0_PSEAI/139-306
C2IR13_VIBCL/143-310
C8UER1_ECO1A/187-354
C2P3G3_BACCE/369-537
Q7USH9_RHOBA/169-336
B8EPN2_METSB/339-504
E1IXJ5_ECOLX/141-308
H1FXN7_9HELI/134-301
C2RHQ2_BACCE/157-325
G7AEM6_VIBCL/144-311
Q2SLD0_HAHCH/188-359
G4B056_AGGAC/1-72
B4UCW7_ANASK/292-459
O66501_AQUAE/231-298
D7HTH0_PSESS/152-244
F8CVI8_BACTR/139-306
E8R2S0_ISOPI/277-366
H5CAT7_ECOLX/381-548
C7U5U5_ENTFL/122-294
Q5P0J0_AROAE/145-312
D8MSM5_ERWBE/204-371
F8XPZ5_9GAMM/27-194
C2UDG6_BACCE/170-336
Q1D9F3_MYXXD/231-398
H5WW13_9BURK/209-376
F4LWW4_TEPAE/119-293
H5FIZ6_ECOLX/187-354
D5DKP6_BACMD/151-319
E9VR33_ECOLX/145-312
B2AHV2_CUPTR/341-509
G9SUB5_ENTFC/83-253
C2WBV3_BACCE/369-537
E6EP40_ENTFL/122-294
C6BWB0_DESAD/145-312
F2ZRM6_9PSED/152-319
B8FIG2_DESAA/143-310
D4GLA4_PANAM/300-463
E1QFX0_DESB2/140-307
A8ZZQ6_DESOH/384-551
B5P0D9_SALET/206-366
C7W1N8_ENTFL/106-280
H3QBB3_BRUAO/144-311
B9DZ55_CLOK1/324-492
F4GHG9_SPICD/139-306
Q56755_XANAU/162-329
B1FLJ1_9BURK/164-331
I1DAI9_9VIBR/146-306
I0DQ83_PROST/138-305
A9GTY4_SORC5/35-202
E1YLR0_9DELT/160-327
F2ILY7_VIBCL/132-299
Q2WA22_MAGSA/119-286
D0IEW7_9VIBR/155-321
H5A8N7_ECOLX/218-394
B2N357_ECOLX/136-303
G9UTU6_SALMO/331-499
A6WLR3_SHEB8/10-177
G2UGY0_PSEAI/146-313
H9UV92_ECOLX/347-514
H6RSJ8_BLASD/170-254
H0M6I4_SALMO/206-366
H5G7B8_ECOLX/218-394
A7MGY2_CROS8/137-304
E3NUU4_CAERE/185-355
Q8ECK1_SHEON/151-318
A7GG75_CLOBL/275-442
NORR_ECODH/187-354
C8X1G1_DESRD/152-319
B6JDY6_OLICO/140-307
E6ACS6_ECOLX/186-357
F0SH25_PLABD/155-322
E9VMW8_ECOLX/187-354
Q87PK0_VIBPA/155-321
D5QKG8_METTR/223-390
E4P474_ECO8N/206-366
Q2Y750_NITMU/1-168
Q0EZM6_9PROT/148-315
E5B056_ERWAM/140-307
Q316Q6_DESDG/318-486
D8A817_ECOLX/218-394
O83532_TREPA/143-310
C6DJ86_PECCP/205-372
H8KL82_SOLCM/157-324
A4TIU3_YERPP/206-373
D5B1N1_YERPZ/16-183
H0F9W9_9BURK/326-489
H1XJD6_9XANT/141-308
E2WZG1_ECOLX/136-303
D8PII6_9BACT/143-310
A9GWH6_SORC5/229-396
D1A0A4_CHLPP/142-309
G7REQ8_ECOC2/186-357
F2F1L8_SOLSS/146-310
F5SVK7_9GAMM/144-311
G0DNY7_9GAMM/293-461
H1G029_9GAMM/138-305
F2LBR4_BURGS/137-304
D0LUW9_HALO1/293-460
NORR_SALG2/187-354
C3LPE2_VIBCM/134-301
Q1H1W5_METFK/159-333
H5NSF5_ECOLX/347-514
G2KIT5_LISMN/113-284
Q1D5E1_MYXXD/207-374
F9TR98_9VIBR/144-311
D4T5I7_9XANT/139-305
A0YG67_9GAMM/137-303
Q1C7B3_YERPA/206-373
F6AKK8_PSEF1/143-310
F7MT71_ECOLX/4-173
F2EXS8_PANAA/140-307
D3P428_AZOS1/263-430
C2Q3E4_BACCE/80-250
F0JRV4_ESCFE/13-180
G7FC06_9GAMM/207-372
E8R5R7_ISOPI/728-895
C9XK89_CLODC/228-396
G4L3Y1_TETHN/300-467
H8GQ90_METAL/184-355
E9WUB1_ECOLX/272-440
F2HS07_BRUMM/142-305
D5Q3M3_CLODI/27-195
D4VS83_9BACE/142-286
H1J1W8_9BACT/1-161
B7L4V1_ECO55/186-357
Q15QN7_PSEA6/142-309
F0GQ28_9LACO/82-254
D8JIC0_ACISD/140-307
F7RWN3_9GAMM/10-177
Q4ZXG7_PSEU2/193-361
C6CN26_DICZE/394-561
H5HWY4_ECOLX/140-307
Q6QUN3_VIBAN/147-314
E6IMQ2_ENTFL/75-245
A5W0C3_PSEP1/207-375
G7G6L8_9GAMM/154-321
D6JPL0_ACIG3/52-219
H1L6R4_GEOME/238-405
E6VEV2_RHOPX/229-396
Q9PJS5_CHLMU/142-309
A3QJA0_SHELP/170-336
B3E6J3_GEOLS/185-353
A3H100_VIBCL/155-321
F2L9H8_BURGS/145-321
F3LFN3_9GAMM/183-351
B8KKY3_9GAMM/146-313
F2FRH1_SALGL/141-308
Q2SBV1_HAHCH/132-298
F5ZS43_SALTU/8-175
A4JJ88_BURVG/324-492
A5G4X7_GEOUR/416-583
C6C4E4_DICDC/8-175
Q65UJ1_MANSM/44-206
E9WHP7_ECOLX/347-514
F2NEY6_DESAR/141-308
H8B809_CAMJU/136-303
D8K4J3_NITWC/143-304
G9AM29_PANAN/341-509
A4LC02_BURPE/162-329
H6SNQ9_RHOPH/257-424
C0QRG3_PERMH/138-305
B8CJ82_SHEPW/153-320
H4NA78_ECOLX/347-514
E5WZL3_9BACE/15-182
G7B8R0_VIBCL/144-311
A8V4U3_9AQUI/147-224
H0QDH7_ECOLI/145-312
E4I4E1_ENTFC/110-282
B4ULA9_ANASK/146-313
G6I4X4_9FIRM/255-423
G6ZIT3_VIBCL/145-309
C7CZD5_ENTFL/117-287
C4XCT0_KLEPN/13-178
H5K5F0_ECOLX/140-307
Q60AF0_METCA/238-405
B7BA34_9PORP/146-313
H4PNA8_ECOLX/381-548
Q21NG6_SACD2/141-308
C6Z1Z2_9BACE/143-310
D5RY12_CLODI/130-304
G7B9B3_VIBCL/137-304
G5NGJ1_SALET/104-271
F0RCC0_CELLC/13-180
D6CMI7_THIS3/131-303
Q1JZK6_DESAC/146-313
H5GY25_ECOLX/186-357
F9TBW5_9VIBR/5-172
F3FKV6_PSESX/146-313
Q884Y2_PSESM/146-313
A3MGD0_BURM7/324-492
C7UIU1_ENTFL/106-280
D5PZU8_CLODI/228-396
B4RIY5_NEIG2/335-412
G7T8H1_SALPS/106-279
F5KP81_PSEAI/147-314
A9VSN9_BACWK/149-315
H5P3R3_ECOLX/206-366
H4KWP1_ECOLX/301-465
F7NEK2_9FIRM/276-444
G8UIA7_TANFA/150-317
E9Z7Y9_ESCFE/13-180
Q5P3C3_AROAE/137-304
A8UP64_9FLAO/164-252
B2JUL8_BURP8/338-506
F8FTN5_PSEPU/179-347
G2B8X6_ECOLX/206-366
E4M841_9BACT/135-302
B0GL89_YERPE/141-308
H0IZ29_9GAMM/354-523
E4TF26_CALNY/138-305
B5Z2N2_ECO5E/218-394
A7LX32_BACOV/146-313
A4J4M8_DESRM/144-311
G2C3R4_ECOLX/206-366
E2XMA9_PSEFL/149-316
F3Y7N8_MELPT/1-167
D3PD09_DEFDS/138-305
C4FJ73_9AQUI/132-299
C9P5U9_VIBME/172-339
G1ULI0_9BACE/15-182
H2XHG5_CAEJA/147-304
E6BIH9_ECOLX/186-357
G2PR93_MURRD/146-313
E4RNG1_HALSL/86-258
E5B1K5_ERWAM/27-190
Q1Q0T6_9BACT/153-320
A8GYM7_SHEPA/114-281
G6BS76_CLODI/129-302
Q1NR52_9DELT/215-382
H9UGQ0_9SPIO/143-310
Q8ABU5_BACTN/127-294
H4RZS6_ECOLX/381-548
G8Q3A3_PSEFL/22-188
E4RPZ7_HALSL/344-512
G7HSQ1_9BURK/321-489
H0LYK9_SALMO/106-279
F2ENN9_PANAA/300-463
G1UPG3_9DELT/153-320
Q39WS9_GEOMG/146-313
E2WWX7_ECOLX/186-357
F4VHQ4_ECOLX/212-379
E8I0H5_ECOLX/186-357
E6HFB1_ENTFL/75-245
G9T0F6_ENTFC/106-282
F4VDL7_ECOLX/330-494
NTRC_BRASR/140-307
C5BI62_TERTT/321-488
B8L3E4_9GAMM/149-316
E5BI74_9FUSO/159-326
Q0SM93_BORAP/145-312
F4V5K3_ECOLX/272-440
A7HD97_ANADF/141-308
H5L1P8_ECOLX/141-308
F5Y471_RAMTT/140-307
F9AQF5_VIBCL/144-311
F4US13_ECOLX/376-543
C6I3W8_9BACE/141-308
G1V0V0_9DELT/1-66
A5ZKX5_9BACE/15-182
F5QMX6_SHIFL/381-548
E6VW85_DESAO/640-807
Q67PY3_SYMTH/107-278
B2P1P8_ECO57/272-440
C2M5F4_CAPGI/146-313
A5G7L1_GEOUR/141-308
E6BN31_ECOLX/206-366
A2P879_VIBCL/155-321
D7AGP1_GEOSK/147-314
G1V1B6_9DELT/336-504
E2Y241_ENTFL/106-280
B5ZNB9_RHILW/138-305
Q5WM16_BACSK/148-314
D8PIU6_9BACT/560-727
G4KSL0_OSCVS/263-431
G2DYV4_9GAMM/163-330
G1VEY2_9BACT/133-300
H5PNJ5_ECOLX/187-354
Q08RG8_STIAD/284-450
A4BH10_9GAMM/17-184
B1ILR3_CLOBK/326-494
G2AY99_ECOLX/187-354
E8G6E3_SALMO/331-499
B0HZ23_YERPE/141-308
G7UHP9_PANAN/341-509
C2PWE1_BACCE/308-476
H1MPF1_9PLAN/141-308
E9VXS5_ECOLX/212-379
Q8P7M1_XANCP/147-314
I0ACG4_SALET/381-548
H5M5B5_ECOLX/187-354
C4XN22_DESMR/11-178
E7PT71_PSESG/144-311
G6G6V9_9FIRM/140-307
G7TKP2_9XANT/143-310
F6DV26_DESRL/165-334
H0H3A1_RHIRD/145-313
F8CBX1_MYXFH/231-398
H0M2H1_SALMO/221-397
G5MBK4_SALET/141-308
F8YND7_ECOLX/141-308
A3KRR7_PSEAI/130-297
Q2RUF9_RHORT/142-309
G7BHW0_VIBCL/205-371
B1XB29_ECODH/136-303
A8A2Y2_ECOHS/325-492
C7VK59_ENTFL/122-294
H4VMA9_ECOLX/186-357
B3YFR8_SALET/140-307
F7ZR48_CLOAT/320-488
D8N9M2_RALSL/186-357
D2MYD3_CAMJU/136-303
F5KT38_PSEAI/139-306
B7URB1_ECO27/8-175
A5VY04_PSEP1/313-480
H1J4I0_9FIRM/169-334
Q81IC0_BACCR/149-315
F0J4W6_ACIMA/318-484
E7VCN6_SALMO/187-354
G9Z330_9ENTR/155-321
G5ZZQ8_9PROT/8-174
A2SJM3_METPP/169-334
D7ITL4_9BACE/149-316
E1JT29_DESFR/145-312
E5YAU6_BILWA/169-335
C0QGL0_DESAH/336-504
Q1VQA0_9FLAO/146-313
B4T1D9_SALNS/137-304
F6DRL6_DESRL/278-446
A3EPW8_9BACT/133-300
H7VCD0_CAMCO/135-302
A4BMV7_9GAMM/140-308
F5X2K5_STRPX/79-233
H3LC06_KLEOX/381-548
F2G2M9_ALTMD/141-308
G9VRQ9_SALMO/221-397
D8MRZ3_ERWBE/9-173
C3QZU6_9BACE/127-294
D1B0N8_SULD5/136-303
D8NDI4_RALSL/185-352
Q1N7K8_9SPHN/150-311
G5Y0V0_ECOLX/272-440
H4J075_ECOLX/141-308
Q08NT6_STIAD/153-320
Q1QA09_PSYCK/217-384
Q3JQ26_BURP1/143-310
A7K1L9_VIBSE/125-292
H5Y397_9FIRM/217-386
Q2SXS8_BURTA/144-320
A3V8K2_9RHOB/146-298
G9TDF5_SALMO/381-548
Q2W4Q4_MAGSA/146-313
A4N2R2_HAEIF/15-177
B0P9R3_9FIRM/288-441
H1GP41_9FLAO/13-180
D6DNB1_ENTCL/137-304
G1VJB8_9FIRM/109-259
E2U7K3_MYCTU/150-229
Q1D4Q2_MYXXD/139-306
G8APC1_AZOBR/152-319
F3LWS1_ECOLX/8-175
F2NIP3_DESAR/155-322
A3NBY2_BURP6/143-310
D6Z2J3_DESAT/142-309
A5WAN1_PSEP1/29-195
A3M6Z8_ACIBT/185-355
E9Z8Y3_ESCFE/136-303
F6DU39_DESRL/141-308
E1D5H0_VIBPA/148-312
Q9L4S0_BACCE/1-67
G2HBT8_9DELT/143-310
H4J3X9_ECOLX/218-394
B7N4C2_ECOLU/8-175
D6HQ68_9FIRM/100-272
D4KEM8_9FIRM/93-266
F3H4G9_PSESX/23-74
Q2T351_BURTA/147-315
F7Z290_BACC6/282-450
A5D511_PELTS/149-317
F0SJL5_PLABD/146-313
Q2NQR8_SODGM/141-308
E3IQD6_DESVR/149-316
E1JCR5_ECOLX/1-64
C2S8Q2_BACCE/369-537
G5S8D0_SALET/332-500
F8Z9I0_VIBCL/155-321
F4A9L7_CLOBO/189-357
G0FFV5_ECOLX/347-514
G1V3Z2_9DELT/135-302
B7A3B6_ECO57/8-175
E1CS14_VIBPA/280-448
G7AG75_VIBCL/141-308
B7UKC6_ECO27/186-357
F2BGS7_9NEIS/67-234
B8GMD6_THISH/11-178
Q87QF9_VIBPA/194-361
I1AM92_PSEAI/131-297
D7JVX1_ECOLX/140-307
Q1YK34_MOBAS/143-309
H3KJY9_ECOLX/218-394
E1YTG7_9BACE/131-298
C4X058_KLEPN/327-491
E8G237_SALMO/381-548
H7E206_9FIRM/257-424
C6IPI8_9BACE/153-320
H5G074_ECOLX/136-303
E3BJN8_9VIBR/194-361
E4RPK2_HALSL/327-495
H5W4Q2_SALEN/331-499
D6JD28_ECOLX/137-304
Q89LQ5_BRAJA/140-307
H3NWX4_9GAMM/140-307
G5UQX7_ECOLX/206-366
E2XX11_PSEFL/193-361
C2QSQ4_BACCE/154-320
E8HIQ9_ECOLX/347-514
E4QK99_METS6/22-188
I0ACE4_SALET/187-354
B9J5K6_BACCQ/80-250
G9F6E2_CLOSG/209-377
B0K7W8_THEP3/209-377
H1CF76_9FIRM/137-302
B3QEK0_RHOPT/321-488
C8UNV7_ECO1A/327-491
D7XUJ1_ECOLX/212-379
H5WLE4_9BURK/169-333
F0J6N1_ACIMA/151-318
A7ZZR5_ECOHS/206-366
G5UUE6_ECOLX/187-354
F4V7B8_ECOLX/186-357
G5Q5E4_SALMO/1-64
E4PF49_MARAH/314-481
D6V6F0_9BRAD/142-307
I0NJY8_SALET/111-281
F7YF40_MESOW/146-313
E2X5Y6_SHIDY/120-287
B3R303_CUPTR/144-311
D8BIR9_ECOLX/140-307
G8QJE8_AZOSU/163-330
G5FXD0_9PSED/207-375
E8YLC3_9BURK/147-314
F2IL83_VIBCL/5-172
E7GIY1_CLOSY/160-328
C3EGY6_BACTK/321-489
G9YLW5_9FIRM/174-340
B7BEC8_9PORP/133-300
A3V252_9RHOB/1-104
G5XW24_ECOLX/206-366
D0ZJF6_SALT1/186-357
A2VXU0_9BURK/351-519
A3LD11_PSEAI/21-188
F0G261_9BURK/13-181
C9CUT9_9RHOB/160-323
C6Z233_9BACE/145-312
A3NP83_BURP6/141-308
B8QZU2_MYXFH/143-310
E1YRQ2_9BACE/1-152
I0ZUK2_ECOLX/145-312
C6BU16_DESAD/142-309
G9S862_9PORP/142-309
E4LXR8_9CLOT/100-272
F9T913_9VIBR/309-477
E2XU20_PSEFL/306-474
G3XCK7_PSEAI/149-316
E1WNW3_BACF6/144-311
A0LF02_SYNFM/258-426
Q2SM88_HAHCH/194-361
D9YEB3_9DELT/162-327
H4LSW0_ECOLX/206-366
E2ZB96_9FIRM/336-504
D1RV45_SEROD/337-501
E6LCL9_9ENTE/114-286
Q399P9_BURS3/321-489
F0DLB6_9FIRM/322-490
E4T4E1_PALPW/204-371
B6AKJ6_9BACT/202-369
Q48GE0_PSE14/131-297
E9VF45_ECOLX/327-491
F9DQT0_9BACL/289-439
F3Q500_9ENTR/341-505
G5R1N8_SALSE/1-52
H3Q5G7_BRUAO/144-311
E2MZH4_CAPSP/154-321
B7R998_9THEO/145-313
F9C8M8_VIBCL/137-304
G7RSK1_ECOC1/187-354
D0J206_COMT2/219-386
H1DE51_9PORP/132-299
Q1NJW0_9DELT/148-315
I0LXB1_SALET/331-499
B8JCF1_ANAD2/21-188
D8NUE6_RALSL/136-303
C3K589_PSEFS/148-315
I1BB21_ECOLX/360-527
B7UPF9_ECO27/141-308
B7MKA3_ECO45/327-491
Q1DCW9_MYXXD/155-322
B5SDB8_RALSL/137-305
F0E3E0_9PSED/1-128
F2NGA2_DESAR/48-215
A7H851_ANADF/144-311
D4H359_DENA2/137-304
D5BDM3_ZUNPS/145-312
E0XWF6_9GAMM/138-305
B5YHF3_THEYD/143-310
G0C0X8_9ENTR/378-545
B5QE27_SALVI/221-397
A4Y514_SHEPC/142-309
B5XNI3_KLEP3/137-304
E7U5U9_ECOLX/206-366
Q47AJ9_DECAR/163-331
F7MCE9_9BACE/131-298
B3ZR25_BACCE/80-250
E7ZAY3_SALMO/187-354
H5CQZ8_ECOLX/272-440
F3FHJ4_PSESX/1-116
D4VXN0_ENTFC/75-246
C5ANA0_BURGB/140-307
D0H9R4_VIBCL/141-308
H3QD46_BRUAO/144-308
F5QRT7_SHIFL/186-357
G7AR13_VIBCL/130-296
Q1R7G2_ECOUT/272-440
Q50878_MYXXA/1-95
B1T1L3_9BURK/143-310
E9XF79_ECOLX/140-307
E5WY53_9BACE/133-300
H8MJ19_CORCM/141-308
A1TIQ0_ACIAC/154-320
G6BBV8_CLODI/119-296
F9AHK3_VIBCL/5-172
I0DT03_PROST/188-359
Q2LSK2_SYNAS/155-322
F7STZ0_ALCXX/139-303
C4LCC7_TOLAT/195-362
E6WIB7_PANSA/342-510
F3DVY9_9PSED/131-297
C6EJD7_ECOBD/381-548
A8LRB8_DINSH/139-306
Q08Q08_STIAD/144-311
A7FEE3_YERP3/16-183
C9YQA0_CLODR/328-496
A0R926_BACAH/157-325
A9AYM8_HERA2/142-219
C6BT92_DESAD/158-324
C3I0F7_BACTU/170-268
E8T201_THEA1/134-300
G2D9Q5_9GAMM/11-141
H9UKK9_9SPIO/205-372
E8A0Q6_SALMO/206-366
D7D638_GEOSC/256-424
D2YL29_VIBMI/141-308
C6RTE7_VIBCL/141-308
A1K6H4_AZOSB/141-308
F7SU62_ALCXX/139-306
F5K237_PSEAI/158-326
G0BW96_9ENTR/8-175
H8DUC1_9ENTR/9-173
H4N6F0_ECOLX/8-175
C2DH70_ENTFL/75-245
D0LY99_HALO1/294-461
H5KIK7_ECOLX/272-440
Q15RD3_PSEA6/130-296
D7CJV5_SYNLT/384-552
B4TPX9_SALSV/331-499
E9WRW3_ECOLX/330-494
B9BIU8_9BURK/122-289
Q1VFE4_VIBAL/188-355
F6CQK3_DESK7/274-442
G1Y905_ECOLX/8-175
Q09D05_STIAD/137-301
B7NHM6_ECO7I/206-366
B1LKW7_ECOSM/145-312
A4LNV5_BURPE/11-178
A5JCE1_BURML/164-331
D0WZB6_VIBAL/194-361
C5EL11_9FIRM/56-224
A4Y5J3_SHEPC/10-177
H0N5U9_SALET/151-317
B5P7M1_SALET/140-307
C0Q7P1_SALPC/221-397
D0PD78_BRUSS/144-311
D6SUF7_9DELT/143-310
E7JVC2_SHISO/145-312
H1YVQ2_9GAMM/129-295
D0GS07_VIBMI/130-296
E4VCM5_9HELI/116-302
Q6HNW3_BACHK/149-315
C3WG09_FUSMR/272-440
D5C1U2_NITHN/9-176
E7JJH5_ECOLX/123-290
C4ZM81_THASP/151-318
G7Z859_AZOL4/8-174
B9BPP9_9BURK/61-227
F3JV30_PSESZ/1-131
E3I2V4_RHOVT/220-388
G6B2X2_CLODI/336-504
H1YPV3_9GAMM/293-461
D3LJN8_ENTFC/1-125
F9CKH3_ECOLX/347-514
E0QWN8_ECOLX/218-394
B2NCS3_ECOLX/206-366
E6WK96_PANSA/321-489
I0G636_9BRAD/134-300
G3ISK0_9GAMM/145-312
H2FZU3_OCESG/145-312
E5ZY89_ECOLX/145-312
A8S4Y5_9CLOT/347-411
B5PGU8_SALET/187-354
E0TTY0_BACPZ/114-288
Q2S3A4_SALRD/144-311
C3E358_BACTU/170-336
G2H9L2_9DELT/145-312
D4QYF8_ENTFC/109-282
E1WYR3_BACMS/13-168
G0EBD6_ENTAK/303-462
E1JR73_DESFR/137-304
A1AD73_ECOK1/145-312
E6T2U2_SHEB6/205-368
G5ML47_SALET/151-317
D5W079_CLOB2/353-521
C6X856_METSD/148-315
D6L8V6_9FUSO/134-301
E7VVT8_SALMO/111-281
D2NEP0_ECOS5/141-308
A2WGX0_9BURK/331-499
A6LBS9_PARD8/149-316
B1QQA4_CLOBO/326-494
H4LZD3_ECOLX/186-357
E8FNY4_SALMO/140-307
E8EUM6_SALMO/141-308
Q5DY30_ECOLX/4-171
H5KCJ5_ECOLX/206-366
C8CEC8_PSEAI/200-256
D7HKT9_VIBCL/146-313
D7GUD7_9FIRM/151-319
E8SZN2_GEOS2/368-536
C2T0K8_BACCE/170-336
G5MM89_SALET/200-367
C8TFX5_ECO26/381-548
C9XN70_CLODC/339-507
A0R3L1_MYCS2/161-245
E4P4H6_ECO8N/187-354
F5N644_SHIFL/187-354
G4KZ69_OSCVS/179-347
B1F621_BACAN/369-537
F4GIB2_SPICD/150-317
A8EBI9_BURPE/144-320
C9KSM9_9BACE/131-298
G2FU09_9FIRM/269-437
H4LI95_ECOLX/186-357
F4AY42_KROS4/149-316
H6NYT2_SALTI/137-304
E8RCR7_DESPD/145-312
B6BX33_9GAMM/12-144
FHLA_SALTY/381-548
F4M8I0_ECOLX/136-303
F2IZL9_POLGS/120-287
E2KFY1_ECO57/218-394
F2ZCP0_9PSED/254-316
Q8A7J5_BACTN/141-308
D7HWM2_PSESS/193-361
E7U4K3_ECOLX/136-303
Q9WVX4_PSESX/1-42
E2ZQI4_PSEAI/146-313
F9C0S1_VIBCL/137-304
A9MHC5_SALAR/141-308
B1ILP9_CLOBK/333-501
Q8ZLH7_SALTY/186-357
B4UFA5_ANASK/137-304
B9B5X2_9BURK/336-504
H6PNR5_RICRI/143-306
D0GWK8_VIBMI/205-371
F8AD83_THEID/198-365
Q6AIP5_DESPS/154-322
E1CXD3_VIBPA/22-189
C7RIH2_ACCPU/149-316
D6SQE6_9DELT/144-311
C9C7I2_ENTFC/48-220
F8XLM9_9GAMM/133-300
E2NLI3_9BACE/141-308
F7NVF3_9GAMM/130-296
G2J0M7_PSEUL/130-297
Q5LF63_BACFN/133-300
Q57D21_BRUAB/144-311
F8N805_9BACT/15-182
D7DIW9_METS0/157-334
C9BLT0_ENTFC/110-282
C8K4R7_LISMN/82-254
B2N1G9_ECOLX/187-354
B7HU24_BACC7/149-315
G5XKF8_ECOLX/141-308
H4Q6V8_ECOLX/186-318
C8T2C5_KLEPR/13-178
Q9KSE9_VIBCH/205-371
C1D8V0_LARHH/138-305
H0JA03_9PSED/135-301
Q6L8Z1_PSESX/1-32
VNFA_AZOVI/210-377
E0G046_ENTFL/106-280
C9KM56_9FIRM/253-420
C8K583_LISMN/113-284
C8WZA4_DESRD/143-310
E6XPD3_SHEP2/170-336
H8P0J8_RAHAQ/156-323
F0PUF6_BACT0/148-316
B5PEG4_SALET/13-180
E2X2B7_ECOLX/141-308
E3EYF0_KETVY/152-304
B7JAA3_ACIF2/201-368
F2FW29_SALGL/13-180
B8DJW9_DESVM/208-375
B5MI23_SALET/137-304
B4D2Z9_9BACT/142-310
F7MW56_ECOLX/206-366
A3NXL0_BURP0/144-320
F4V8H9_ECOLX/143-310
C9TGW7_9RHIZ/144-311
G1YCJ9_ECOLX/136-303
A8T207_9VIBR/5-172
A6W2X2_MARMS/144-311
B7M8B0_ECO8A/136-303
A3QFF9_SHELP/146-313
F9MPF3_9FIRM/59-227
Q1I9S6_PSEE4/338-506
Q6L955_PSESG/1-32
C2XCP8_BACCE/237-405
A3H044_VIBCL/144-311
D0XCL0_VIBHA/147-314
B9QYK0_9RHOB/140-307
H4PV35_ECOLX/218-394
C9QHL7_VIBOR/131-297
B1YRG3_BURA4/339-507
A7GID7_CLOBL/232-400
G2RJU4_BACME/151-319
H5WPD0_9BURK/8-175
D7JU82_ECOLX/186-357
C9QKP9_VIBOR/155-321
B5WQN4_9BURK/98-265
H8MQ44_CORCM/145-312
F9B4V2_VIBCL/132-299
G5UBQ8_ECOLX/187-354
A3QFW5_SHELP/10-177
G2HAG5_9DELT/487-654
Q1BI97_BURCA/47-213
D0JDD8_YERPD/137-304
C2Z8U5_BACCE/308-476
B8FXS0_DESHD/145-312
A1HNC6_9FIRM/149-316
F8ZTH1_VIBCL/146-306
A7ALJ7_9PORP/4-44
B7RFN7_9RHOB/141-304
Q1DCM1_MYXXD/139-306
B2TE68_BURPP/99-266
C4TSY7_YERKR/323-487
C3HRA3_BACTU/80-250
F5RDP9_9RHOO/155-321
F7RWP0_9GAMM/203-370
D3MR98_9FIRM/275-442
B9XUD7_HELPX/136-303
D4R7T7_ENTFC/109-282
C2DGH0_ENTFL/122-294
F2ICY1_FLUTR/150-317
G5FII4_9CLOT/271-439
E8LJ27_9GAMM/145-307
H0SGG9_9BRAD/146-313
D0H8F9_VIBCL/155-321
G2FTE0_9FIRM/318-486
C5ZK81_BURPE/137-304
H4NBD4_ECOLX/272-440
F7Z4T5_BACC6/307-475
H8GM46_METAL/145-313
Q7X3U1_XANCI/141-308
A6H120_FLAPJ/13-180
D8F722_9DELT/144-311
D0AJ76_ENTFC/76-248
A4YT15_BRASO/133-299
A8AKJ2_CITK8/15-182
H4YRI7_ECOLX/4-173
A1EPG5_VIBCL/146-306
B2JRU2_BURP8/159-326
H0L0K2_SALMO/137-304
Q62LS4_BURMA/144-320
Q88PP1_PSEPK/193-360
G1V7T0_9DELT/141-308
F7UA18_RHIRD/138-305
H4UIH6_ECOLX/8-175
G1VUQ6_9FIRM/110-283
G2BMK8_ECOLX/301-465
E7C8D0_9GAMM/1-103
B9XMC5_9BACT/142-309
E2PNG2_9RHIZ/144-311
B8GUP9_THISH/150-313
D1JRI8_9BACE/142-309
H3TND7_PSEAE/334-500
G2UG30_PSEAI/146-312
A6D3S1_9VIBR/147-314
E1VB78_HALED/240-408
G4CAE2_SALIN/106-279
G0JT58_9GAMM/141-308
F9YEM0_CHLTC/142-309
B2FRS5_STRMK/140-307
B4SJR3_STRM5/154-321
H6NRF9_9BACL/392-560
D4T5M7_9XANT/146-313
C3I0F8_BACTU/1-64
B1ZMV8_OPITP/142-309
A6THW3_KLEP7/106-277
C9NV48_9VIBR/212-378
D6V644_9BRAD/151-319
G6I612_9FIRM/179-348
A4A4W1_9GAMM/1-38
A1S5G9_SHEAM/149-316
G7UFS7_PANAN/8-175
E8WNK2_GEOS8/280-448
B9X7G0_BORBG/145-312
A6CPX3_9BACI/147-315
G3YIN8_9RALS/141-308
D4XAE9_9BURK/164-331
E1HXF7_ECOLX/141-308
A1VAE0_DESVV/16-183
Q87FY2_VIBPA/126-293
E8GPH6_SALMO/141-308
C7LWV6_DESBD/140-307
H3ZFE5_9ALTE/163-330
B3E837_GEOLS/157-323
E9KN63_9RHIZ/134-298
C2H428_ENTFL/106-280
G5RIZ9_SALET/1-64
B8XQT8_PSESZ/14-177
Q1UZ10_PELUQ/142-305
C9BX62_ENTFC/106-282
I0LX96_SALET/141-308
Q1BR35_BURCA/146-313
F2N604_PSEU6/185-351
F5ZDI8_ALTSS/139-306
D7K539_9BACE/142-309
B5SK53_RALSL/335-502
G5STW8_9BACT/144-311
G7GBQ9_9GAMM/140-307
D0IBN5_VIBHO/149-315
D0KXW5_HALNC/120-287
D7X5A7_ECOLX/141-308
D8N4H4_RALSL/329-496
Q1NVH3_9DELT/18-185
A8RGM4_9CLOT/341-509
Q2RSD7_RHORT/192-359
G7BWF7_VIBCL/155-321
I0IL36_9BACT/5-172
B2VKQ4_ERWT9/9-176
B2PEB7_ECO57/136-303
G6EL64_9SPHN/5-61
A8ED89_BURPE/162-329
G8W5V0_KLEPN/302-462
Q62A66_BURMA/324-492
B2TBW4_BURPP/351-519
B5YL21_THEYD/136-303
A5W0J1_PSEP1/146-313
B9ABS0_BORBG/145-312
C2UIH6_BACCE/383-551
B8JCJ3_ANAD2/149-316
Q48PW2_PSE14/147-314
Q3A7P8_PELCD/345-513
C6BGU4_RALP1/136-303
C9RV03_GEOSY/142-304
G4FBK0_9GAMM/149-316
H5EHI3_ECOLX/206-366
B1FZR1_9BURK/326-494
H5L428_ECOLX/301-465
B4UEE9_ANASK/141-308
E6P4J3_ECOD1/301-465
B9J364_BACCQ/237-405
A4CMJ9_ROBBH/143-310
B2V2F1_CLOBA/324-492
Q5ZWB1_LEGPH/134-301
A0KTG4_SHESA/192-359
D0TWS6_9BACE/141-308
F7RC11_SHIFL/136-303
F3Z0K5_DESAF/147-314
F9CAQ8_VIBCL/145-309
A8MIF5_ALKOO/279-447
E7V370_SALTM/137-304
E6QTM2_9ZZZZ/1-168
G7H8W5_9BURK/161-329
D5D1X7_ECOKI/206-366
B4UE39_ANASK/156-323
H8JZM0_VIBCL/145-309
H4NDM1_ECOLX/186-318
C6I8I8_9BACE/154-321
C5EGH7_9FIRM/331-499
Q0P9M8_CAMJE/136-303
F6EB46_SINMK/200-367
F6ASH6_DELSC/34-201
H1DPA3_ECOLX/125-295
E8I3S5_ECOLX/218-394
E1CU99_VIBPA/1-34
F1ZC37_9SPHN/239-403
C1DMB0_AZOVD/211-378
G9XQS2_DESHA/322-490
F4TYC4_ECOLX/376-543
B5Z028_ECO5E/347-514
E8WLK0_GEOS8/148-315
B9XM81_9BACT/180-347
G8WCC6_KLEOK/125-299
D0LTW0_HALO1/159-326
A0LH02_SYNFM/198-365
G0G9U6_9SPIO/143-310
C4X7C7_KLEPN/206-366
G6I739_9FIRM/261-429
E1SPG3_FERBD/205-369
A8A285_ECOHS/145-312
F9U3J3_MARPU/128-295
H5JTU6_ECOLX/218-394
G0F213_ECOLX/187-354
Q87U83_PSESM/196-363
H4KCK7_ECOLX/218-394
A3NX69_BURP0/137-304
C0QEI5_DESAH/140-307
F2B0J8_RHOBT/142-309
F4SPD7_ECOLX/272-440
G4QGC5_GLANF/33-200
G9UNI4_SALMO/8-175
C3HDC4_BACTU/149-315
B3Q1Y3_RHIE6/186-357
H3LVZ2_KLEOX/140-307
D3FW55_BACPE/148-314
B7NW10_ECO7I/272-440
H1QZ67_VIBFI/149-315
E2YDM5_ENTFL/111-285
D0GF24_BRUML/144-311
E1I8C8_ECOLX/136-303
D8EXR0_9DELT/422-589
C7IP04_THEET/231-398
G7HTQ3_9BURK/146-313
G9QCP2_9BACI/80-250
B5YJL4_THEYD/287-454
C2I362_VIBCL/155-321
G6ZUD1_VIBCL/137-304
H5CSJ9_ECOLX/186-357
E4VVM1_BACFG/15-182
P74210_SYNY3/159-305
Q2IHU1_ANADE/137-304
A1K981_AZOSB/145-312
E9Z0J4_ECOLX/140-307
A3ENX6_VIBCL/145-309
F4ERG8_BACAM/368-536
Q87SB0_VIBPA/146-306
E7XVE8_SALMO/137-304
F4T6N8_ECOLX/141-308
A6DJF3_9BACT/143-310
F9R7C2_9VIBR/130-296
H3THZ2_PSEAE/149-316
B3WKK7_ECOLX/136-303
F3WKM5_SHIBO/347-514
H5W098_SALEN/141-308
A8MKM4_ALKOO/144-311
C1L153_LISMC/113-284
E9WJG9_ECOLX/187-354
C3K2P2_PSEFS/328-495
C6PZ60_9CLOT/274-442
D4C075_PRORE/216-392
B6WXM4_9DELT/149-316
NIFA_AZOLI/203-370
B5EAB7_GEOBB/146-313
C9XQG8_CLODC/335-503
H7UQ54_CAMCO/135-302
B2JPE5_BURP8/206-373
H4YZC1_ECOLX/347-514
Q023H8_SOLUE/144-311
B1QGS9_CLOBO/272-440
G1ZNG6_ECOLX/111-281
G2ZX95_9RALS/64-231
Q1YX09_PHOPR/141-308
Q38Q20_9RHIZ/257-425
D5TMC6_BACT1/148-316
B4VL13_9CYAN/164-306
B7AE47_9BACE/151-318
F4D923_AERVB/268-436
G8W6Z7_KLEOK/316-484
H4WEF2_ECOLX/187-354
C7PCT1_CHIPD/146-313
E8RF11_DESPD/144-311
E1HRI3_ECOLX/206-366
I0N138_SALET/141-308
H5G395_ECOLX/186-357
B1FU27_9BURK/99-266
H0C0S7_9BURK/149-316
F9TCQ4_9VIBR/144-311
F7TR05_BRELA/149-317
F3PPZ6_9BACE/141-308
F8FX39_PSEPU/152-319
F8CFE7_MYXFH/143-309
H5LQW2_ECOLX/272-440
B8JBA9_ANAD2/143-310
Q0JYP4_CUPNH/140-307
E9X794_ECOLX/20-190
C1DWZ5_SULAA/132-299
Q5LRP0_SILPO/141-304
G5QIK6_SALRU/206-294
PRPR_ECOLI/218-394
C2IIL2_VIBCL/137-304
G6BCI1_CLODI/130-304
A8FZQ0_SHESH/153-320
E3Y435_SHIFL/141-308
H4XPK7_ECOLX/272-440
Q7ULP8_RHOBA/193-364
H1PU92_9FUSO/142-309
I0MQ02_SALET/206-366
E8A9Z9_SALMO/331-499
G5NX69_SALET/137-213
E1QIU5_DESB2/225-392
F2JW36_MARM1/272-439
C7LX78_DESBD/136-303
G6GGS1_9FIRM/346-513
B8D1H9_HALOH/569-736
H7F171_PSEST/328-496
D5C8J0_ENTCC/187-354
H3LM27_KLEOX/8-175
Q1BQG5_BURCA/340-508
E5WUJ4_9BACE/129-296
F4M5C9_ECOLX/218-394
D7I9K0_9BACE/138-305
H4WZ90_ECOLX/141-308
F9CLA4_ECOLX/187-354
Q47HC5_DECAR/346-514
F4TJS6_ECOLX/388-555
C5ZP96_BURPE/11-178
F3PMN4_9BACE/149-316
G2FXR7_9FIRM/128-295
E1WWK6_BACF6/164-331
A5KY34_9GAMM/281-449
B1JXV8_BURCC/143-310
E7VGW3_SALMO/187-354
Q1D1F9_MYXXD/148-315
Q13QT7_BURXL/278-446
B3A2P5_ECO57/272-440
E8WIF2_GEOS8/144-310
H5BEN8_ECOLX/111-281
A8T4H7_9VIBR/212-378
G6ZDS2_VIBCL/132-299
A5VZF8_PSEP1/147-314
E4PGI1_MARAH/131-297
H1XDZ8_9XANT/200-367
H5K3A4_ECOLX/262-430
C7LSW7_DESBD/211-378
Q845S7_PSEPU/22-188
H0JCI5_9PSED/146-313
E3HGT5_ACHXA/23-190
E7UMA5_ECOLX/206-366
F4DQU5_PSEMN/28-194
B3D7G0_BURM1/20-187
F8CC61_MYXFH/140-307
D5Q134_CLODI/146-314
G9YLL9_9FIRM/136-304
G0VLJ4_MEGEL/158-326
F3S341_9PROT/213-380
A1KH92_MYCBP/159-238
Q9Z7W8_CHLPN/142-309
D5TNR3_BACT1/237-405
G2F3G9_ECOLX/272-440
F4VI77_ECOLX/272-440
I0WK25_9FLAO/141-308
E6ASM0_ECOLX/330-494
Q1BJJ9_BURCA/161-329
G6BJA2_CLODI/273-440
A6BQ31_YERPE/8-175
Q3IC29_PSEHT/148-315
F0GEC2_9BURK/141-279
I0YFQ5_9BURK/366-533
E6B8Y9_ECOLX/340-507
D8AVW0_ECOLX/330-494
B9BZP5_9BURK/144-316
B2NBU4_ECOLX/327-491
C0QLP5_DESAH/148-315
H4U6D4_ECOLX/272-440
E0T9T6_EDWTF/323-491
E4J9Y4_ENTFC/76-248
I0VXL0_ECOLX/141-308
E3PU69_CLOSD/203-371
H4Z8P6_ECOLX/218-394
Q1BGQ7_BURCA/148-315
B8DQH3_DESVM/150-317
Q13JV2_BURXL/336-504
D7ATG5_THEM3/77-249
H1EEM6_ECOLX/136-303
G7UVC0_PSEUP/154-321
Q62F25_BURMA/146-313
F3RLR9_LISMN/150-317
G0DNC1_9GAMM/141-308
H8MPC4_CORCM/147-314
B5WT70_9BURK/347-515
H1L6R8_GEOME/165-332
F9MQA0_9FIRM/320-488
C7LUE3_DESBD/154-321
H1AW88_9FIRM/109-259
E1J7Q1_ECOLX/206-366
B4EWH1_PROMH/214-381
H0FZU3_RHIML/145-312
B2FSY7_STRMK/144-311
B0PYH3_BACAN/237-405
H1J5P3_9FIRM/346-513
F6B5B0_DESCC/18-186
D3LSZ0_9FIRM/156-324
Q51452_PSEAI/146-313
G5ZZQ7_9PROT/130-297
D8EYE2_9DELT/142-309
C0Z4T5_BREBN/346-514
E7X3F9_SALMO/141-308
B3RCP1_CUPTR/192-359
F5Q8F5_SHIFL/136-303
E6VV11_DESAO/146-313
F9U7W9_9GAMM/139-306
G8LNA1_ENTCL/137-304
E7U5W9_ECOLX/8-175
F2MV73_PSEU6/152-319
F7NMU0_9FIRM/148-316
E9ZCY7_ESCFE/93-261
D8EUM1_ECOLX/141-308
G6DYJ3_9GAMM/205-368
E8GX31_SALMO/106-279
I1AP93_PSEAI/149-316
E9TIY8_ECOLX/330-494
G2I1W8_GLUXN/142-307
B3HJI5_ECOLX/347-514
G7RTT7_ECOC1/140-307
E2NCG5_9BACE/169-336
A1K9Z2_AZOSB/140-307
D8JKB3_ACISD/122-289
B3CE82_9BACE/22-189
A1YBP3_SORCE/167-326
Q120J4_POLSJ/172-340
D8B998_ECOLX/136-303
D6IGS3_ECOLX/141-308
H3Q130_BRUAO/144-308
Q92AT7_LISIN/82-254
Q5WL87_BACSK/266-434
C8WYU9_DESRD/148-316
D4WFF2_BACOV/131-298
D5SQM8_PLAL2/222-389
B6ZPH0_ECO57/143-310
C4TZC4_YERKR/127-294
E7Z5H9_SALMO/137-304
A1K2K9_AZOSB/146-313
F2NDH7_DESAR/146-313
C9KMP0_9FIRM/111-283
B3QB59_RHOPT/229-396
C2R9A5_BACCE/237-405
G0D3C1_ECOLX/141-308
E8ZYQ7_SALET/331-499
C9B7A4_ENTFC/83-253
C8PNZ2_9SPIO/141-307
G8WG43_KLEOK/137-304
A3JLG3_9ALTE/1-111
E5Y4F7_BILWA/203-378
E3BK23_9VIBR/280-448
E0T8P6_EDWTF/207-374
A9G8I0_SORC5/191-358
D5WJR9_BURSC/99-266
G5FE67_9CLOT/331-499
H1G9G6_LISIO/168-335
A6ARY3_VIBHA/130-296
B8QZS5_MYXFH/145-312
NORR_SALTY/187-354
H4W9D3_ECOLX/327-491
G6B6X5_CLODI/102-278
A0YEC8_9GAMM/304-471
C0B450_9ENTR/8-114
H4Y7E5_ECOLX/186-357
A1VJP8_POLNA/22-188
F4TLG5_ECOLX/186-357
B0S8N1_LEPBA/136-303
H7DXA3_9FIRM/155-323
D4F990_EDWTA/272-440
C5CPV7_VARPS/353-520
B1Y4D7_LEPCP/136-303
F4QPW0_9CAUL/144-311
B7NT76_ECO7I/381-548
Q7MJT5_VIBVY/205-371
NORR_SALEP/187-354
F3YWK5_DESAF/143-310
H5A509_ECOLX/141-308
H5KM02_ECOLX/141-308
D0C1P3_9GAMM/140-307
H0BXX3_9BURK/127-295
E1DN98_VIBPA/212-378
A7FUZ3_CLOB1/327-495
B8GT38_THISH/128-295
D0G7Z5_PSECI/13-175
Q5KT23_9BURK/133-300
H1G3Z1_9GAMM/150-317
A6FDD6_9GAMM/145-312
A9N1V1_SALPB/137-304
F3FQC7_PSESX/147-314
G2UKN3_PSEAI/158-326
G5NCK5_SALET/206-366
C7LTG8_DESBD/500-667
B9MAK2_ACIET/143-310
A5TRH3_FUSNP/134-301
G1V1D2_9DELT/140-305
C9C5Y8_ENTFC/104-276
E1DP13_VIBPA/137-304
E8ZU78_CLOB0/353-521
Q9APX8_PSEAI/332-500
H5ED69_ECOLX/218-394
E8LSY8_9VIBR/155-321
Q2BI27_9GAMM/147-314
D3GRR3_ECO44/381-548
F4LX70_TEPAE/83-251
B5WRW4_9BURK/141-308
G4DDI8_9GAMM/156-323
P72311_BURPI/261-428
G9VKR0_SALMO/140-307
D4J7N7_9FIRM/148-316
F3EUU4_9PSED/146-313
E1NYU1_9LACO/75-247
D5DBF4_BACMD/148-316
F5PPU6_SHIFL/287-451
H3M6R0_KLEOX/272-440
F3EC50_PSESL/310-478
F7KZM3_9FUSO/142-309
G5S915_SALET/186-357
F9BCJ6_VIBCL/144-311
Q3IDY1_PSEHT/129-295
C2NC93_BACCE/148-316
E9XT96_ECOLX/186-357
D3RSG4_ALLVD/138-305
G7AC06_VIBCL/193-360
C6UGX1_ECOBR/206-366
Q9I2F9_PSEAE/139-306
H0MB28_SALMO/381-548
H4HVM9_ECOLX/206-366
F4LRX1_TEPAE/84-258
D5Q7K2_CLODI/106-278
H7EQP1_PSEST/168-336
D2YS48_VIBMI/125-292
E6KWY9_9PAST/13-175
I1DFY3_9VIBR/205-371
C0X3J0_ENTFL/122-294
Q74A84_GEOSL/259-426
H6Q400_RICRI/143-306
F5X8G2_PORGT/18-185
E0M463_9ENTR/140-307
F5X7A3_PORGT/144-311
A8EYD4_RICCK/143-307
B8CSK7_SHEPW/177-344
E7VMT9_SALMO/8-175
A8H3G2_SHEPA/152-319
B0MU66_9BACT/13-180
E3INA2_DESVR/149-316
F3ISQ8_PSEAP/278-446
E1CY19_VIBPA/212-378
C4T5V4_YERIN/141-308
B9C614_9BURK/136-304
C0XYQ3_BURPE/167-335
F9RHK9_9VIBR/144-311
E1T2J7_THESX/133-305
C3P911_BACAA/152-318
E4RM19_HALSL/134-305
A6F8V8_9GAMM/152-319
H5P3P3_ECOLX/8-175
A9QZ80_YERPG/8-175
Q1IK50_KORVE/60-227
H4K7J4_ECOLX/187-354
D4CFQ9_9CLOT/135-301
G9Q840_9BACI/237-405
E5BVU5_9FUSO/342-510
F9T4M1_9VIBR/137-304
B1KH13_SHEWM/153-320
D5Y1T5_MYCTU/159-238
E8IPD5_ECOLX/136-303
F3JBG5_PSESX/13-175
A4Y0I9_PSEMY/168-338
H4URP8_ECOLX/140-307
H1CG58_9FIRM/370-538
Q87JR5_VIBPA/148-312
C2WNE7_BACCE/308-476
G7T5E4_SALPS/187-354
A9BSA9_DELAS/192-359
G6B552_CLODI/339-507
E3H9D8_ILYPC/136-303
E0SGN8_DICD3/198-365
Q47F30_DECAR/153-320
E1EAY0_VIBPA/155-321
A5CYX3_PELTS/146-313
E1SQW4_FERBD/144-310
H8MQ51_CORCM/151-318
F3RQA0_VIBPA/205-371
F7SA79_9PROT/39-206
G1V5W2_9DELT/146-312
C9VNR3_BRUAO/144-308
H5PN73_ECOLX/136-303
H0MFW0_SALMO/206-366
C0QE85_DESAH/180-347
G0AKF1_COLFT/149-315
A6CFV8_9PLAN/42-208
D3UUT6_CHLTS/142-309
Q1QVS2_CHRSD/150-316
F0LYT9_VIBFN/338-499
H3K962_9FIRM/113-284
D0C4U4_9GAMM/122-289
NORR_SHIFL/187-354
D2QLL9_SPILD/559-726
E1DQY9_VIBPA/147-314
G1UW86_9DELT/717-881
D4F1M4_EDWTA/375-542
C4ICS7_CLOBU/89-260
F9C7V3_VIBCL/280-448
Q8R5U8_THETN/130-302
E8DPJ5_SALMO/206-366
Q08NS4_STIAD/194-361
B5MNV9_SALET/221-397
Q6L907_PSEYM/1-32
G7F691_9GAMM/192-359
E3IHY7_GEOS0/310-478
F9T6Z7_9VIBR/194-361
F8CRY1_MYXFH/145-312
Q4ZPH9_PSEU2/148-315
Q8Z4L9_SALTI/137-304
A9GDS9_SORC5/164-330
G1V0Q6_9DELT/682-848
Q3A356_PELCD/156-323
B6I9R3_ECOSE/330-494
B8GV82_THISH/150-317
Q1GUI5_SPHAL/162-329
F4NQM6_9ENTR/160-327
Q099S0_STIAD/123-290
F9YUN8_CAPCC/14-181
H4ZV24_ECOLX/206-366
B3AIE7_ECO57/272-440
D4XQ88_ACIHA/142-309
C7Y9E7_ENTFL/82-252
I0HL63_RUBGE/151-317
F2ZGX2_9PSED/148-315
D8AI95_ECOLX/186-357
Q7R790_PLAYO/638-795
Q6VMS1_MYXXA/188-359
D6DQN5_ENTCL/8-175
B1YYE8_BURA4/152-319
F3EUU2_9PSED/131-297
E1HRK3_ECOLX/8-175
G5TWY4_ECOLX/206-366
D9Y804_9BURK/135-302
E8NNQ3_SALET/206-366
E4VPG3_BACFG/133-300
E9Y3P0_ECOLX/381-548
C4X008_KLEPN/141-308
E0J1F7_ECOLW/347-514
Q0FCL4_9RHOB/334-463
H8MH71_CORCM/143-309
H4YS29_ECOLX/218-394
E6RIG9_PSEU9/137-304
F8YS86_VIBCL/145-309
B2JF43_BURP8/185-352
E9Y8F5_ECOLX/141-308
B4AL73_BACPU/368-536
Q63GE9_BACCZ/149-315
B5JRE5_9BACT/141-308
A3K4Z1_9RHOB/141-304
D6CRI6_THIS3/335-503
B4TU11_SALSV/106-279
A8KJE1_BURPE/146-313
Q0K177_CUPNH/157-323
F3PYJ6_9BACE/127-294
H8D8F4_ECOLX/206-366
F4A9L6_CLOBO/40-207
D3P4J8_AZOS1/370-538
D7ZMD5_ECOLX/272-440
F9TP01_9VIBR/1-41
E5Y217_BILWA/146-312
C2VJG1_BACCE/80-250
C4XN49_DESMR/137-304
D1XWQ2_9BACT/15-182
Q9ZH34_ENTGE/140-306
A6DT60_9BACT/153-320
Q312S5_DESDG/149-316
H5GJV9_ECOLX/141-308
B8KAP6_VIBPA/142-309
G8WAS0_KLEOK/300-462
G6INC5_PEDAC/103-278
G7QBN0_9DELT/141-308
D5MHT5_9BACT/142-316
A3QHN2_SHELP/152-318
H1AXI0_9FIRM/100-277
E4M9K3_9BACT/1-155
Q6G180_BARQU/142-305
E7UL37_ECOLX/136-303
B5EIA7_GEOBB/145-312
E6HRK2_ENTFL/127-297
B3AQQ3_ECO57/218-394
Q746V0_GEOSL/156-322
B1Z125_BURA4/164-331
D0XB97_VIBHA/137-304
G6G814_9FIRM/273-441
Q5R169_IDILO/150-317
E4TCH6_RIEAD/13-180
E5KWN9_9BACT/1-60
E1JDV4_ECOLX/145-312
Q63AB7_BACCZ/237-405
H3MY30_KLEOX/206-366
E2ZQU1_PSEAI/146-312
H1DZW7_ECOLX/140-307
B6BXZ4_9GAMM/143-310
Q7CGK0_YERPE/16-183
E2KSK3_ECO57/187-354
H0HNQ2_9RHIZ/146-313
B7M666_ECO8A/140-307
D8NFS5_RALSL/339-507
G7UQ91_PSEUP/141-308
E9VIJ1_ECOLX/99-275
D5Q996_CLODI/1-64
C4T682_YERIN/127-287
D4SWK6_9XANT/143-310
A5J706_BURML/132-299
H5N161_ECOLX/140-307
A6C9J2_9PLAN/148-315
F3DXM2_9PSED/23-114
Q39XK6_GEOMG/140-307
D5ZE33_MYCTU/109-187
C0QEM3_DESAH/261-428
D8NNQ7_RALSL/156-323
B0UIY2_METS4/142-306
H7DRF1_9FIRM/156-324
B9NK51_POPTR/1-64
C7D6D7_9RHOB/146-298
C2ZFB6_BACCE/80-250
NTRX_AZOC5/141-305
Q3K4I4_PSEPF/196-363
A5YJ11_GLUDA/216-284
B9J1N6_BACCQ/148-316
F0E571_9PSED/16-83
C5EQI0_9FIRM/166-334
D8AIN7_ECOLX/376-543
Q0B2B5_BURCM/335-503
C1DAB8_LARHH/129-296
E1QJS0_DESB2/150-318
F8ZWA6_VIBCL/5-172
G9UDZ6_SALMO/381-548
H5Y5F1_9FIRM/173-338
B1Q9C6_CLOBO/356-523
F5NA34_SHIFL/186-357
C7PGQ0_CHIPD/323-490
C9AQ17_ENTFC/83-253
Q4ZYI2_PSEU2/135-302
F3ZRA5_9BACE/155-322
C7M4W3_CAPOD/13-180
Q1MP72_LAWIP/108-274
D0BRX7_9FUSO/134-301
H5CQI1_ECOLX/381-548
D8K6X7_NITWC/146-313
C4S0I9_YERBE/388-555
B5EDB4_GEOBB/140-307
B5V8P0_BACCE/80-250
D3QQJ4_ECOCB/272-440
D7UJP4_LISMN/113-284
F7N237_ECOLX/186-357
D4VS02_9BACE/131-298
C8X1R7_DESRD/152-319
C4S4Y6_YERBE/12-179
D5DF56_BACMD/310-477
H4Y5S3_ECOLX/272-440
E3IM91_DESVR/140-307
G2ALP0_ECOLX/33-104
C6E9P4_GEOSM/156-322
B6EGH9_ALISL/136-303
B5EIR5_GEOBB/347-514
HRPR_PSESY/14-177
B2FHY2_STRMK/154-321
A4YNV2_BRASO/164-331
E0GND1_ENTFL/56-226
F7RCH6_SHIFL/187-354
B3EPL1_CHLPB/161-328
D7JNG7_ECOLX/8-175
G2UA36_PSEAI/149-316
C3NYA3_VIBCJ/193-360
C3ALH7_BACMY/270-438
B7MIZ0_ECO45/141-308
F9S9A5_VIBSP/143-307
D7K133_9BACE/146-313
G7ED79_9GAMM/137-304
F8X793_ECOLX/218-394
F5Y015_RAMTT/144-311
E3PB00_ECOH1/140-307
E1VPK6_9GAMM/131-297
H3M9F8_KLEOX/381-548
C3A715_BACMY/237-405
G5G1T5_9PSED/202-370
H5BVN8_ECOLX/111-281
C2PQV0_BACCE/149-315
Q8KC95_CHLTE/228-395
C2UF03_BACCE/237-405
F7T4Q2_ALCXX/153-320
B5P735_SALET/106-279
F7YRL0_VIBA7/197-364
E9XV45_ECOLX/141-308
B1IN32_CLOBK/327-495
A7DZR5_9ENTR/13-180
B5MJ18_SALET/206-366
B2D1S2_ENTCL/206-366
B1GA88_9BURK/142-309
F4W2T1_ECOLX/141-308
H7TFZ2_CAMCO/135-302
B3I6Y7_ECOLX/218-394
B1KS32_CLOBM/335-503
B2P573_ECO57/8-175
E6B0M0_ECOLX/123-290
E6VK89_RHOPX/142-306
G3IZZ2_9GAMM/134-300
Q1V4H6_VIBAL/148-312
E6AYW7_ECOLX/8-175
B1FVT7_9BURK/147-314
Q588Z8_HALHA/208-375
A6DZN8_9RHOB/142-295
E7HV42_ECOLX/141-308
Q1ZQT9_PHOAS/7-174
C4KS27_BURPE/164-331
E7TD01_SHIFL/272-440
E3DS88_BACA1/295-463
A9A0C3_DESOH/144-311
H4US40_ECOLX/141-308
B8EC15_SHEB2/179-346
Q5GU86_XANOR/153-320
A5G2T3_ACICJ/328-495
E1V5S0_HALED/149-317
E6MSW3_9BACT/15-182
G0SIP9_VIBMI/142-309
C3AYP3_BACMY/151-319
Q2IPU9_ANADE/144-311
Q89NV3_BRAJA/148-315
H0G310_RHIML/145-312
E8QYP0_ISOPI/387-556
F3H4S8_PSESX/248-415
F1VU72_9BURK/138-305
B8IU28_METNO/119-286
A8ICI4_AZOC5/153-321
D4I398_ERWAC/207-374
F9TQ89_9VIBR/142-309
D9RY78_THEOJ/209-377
Q1BHW0_BURCA/137-304
G8SUJ5_BRUCA/144-299
E5Y7H3_BILWA/182-350
C1F1W1_ACIC5/146-313
F5YK04_TREPZ/139-306
E7T9V9_SHIFL/259-426
D0Z8W3_EDWTE/323-491
G6BK84_CLODI/130-304
H1I901_9BACI/140-307
E8HXZ3_ECOLX/136-303
F4DSV3_PSEMN/135-302
Q8ES30_OCEIH/263-431
F0RG37_CELLC/154-321
O85963_SPHAR/212-379
G2CC60_ECOLX/141-308
F8XB65_ECOLX/1-34
H1XPC2_9BACT/144-311
D5MWJ9_BACPN/143-309
C2TI21_BACCE/218-386
D0AMT7_ENTFC/76-248
H0RY45_9BRAD/146-313
Q9I0H3_PSEAE/194-361
F8CPL0_MYXFH/145-312
G9UTI0_SALMO/141-308
E4J1I7_ENTFC/76-248
G9F308_CLOSG/272-440
H0N9R3_SALET/106-279
G1ZZ10_ECOLX/8-175
A4ABN9_9GAMM/146-313
F9I0G4_ECOLX/186-357
Q315D6_DESDG/147-314
F4VYR5_ECOLX/187-354
A8KDR1_BURPE/167-335
G7F750_9GAMM/144-311
C2YSQ5_BACCE/237-405
B2T5Q6_BURPP/137-304
C7KU35_ACEPA/142-306
H5M8A5_ECOLX/140-307
D2C0P8_DICD5/156-323
E1RSE4_ECOUM/327-491
Q98AT8_RHILO/226-393
D5WSI4_BACT2/386-553
D2TK45_CITRI/245-421
E2ZV05_PSEAI/194-361
D0LHM6_HALO1/161-328
Q0AJP5_NITEC/142-309
C3BGK4_9BACI/149-317
G5IJW9_9CLOT/324-488
F4TVJ8_ECOLX/218-394
E1SYP2_THESX/231-398
B1V409_CLOPF/358-525
B3HLR2_ECOLX/145-312
Q48MD6_PSE14/193-361
Q2GLD2_ANAPZ/148-316
F8YSC5_VIBCL/194-361
E7GQL9_CLOSY/283-453
A7ACW1_9PORP/131-298
A6KY73_BACV8/134-301
C2WFS2_BACCE/155-323
H0N1Y4_SALMO/141-308
D4CYE1_9FUSO/152-319
C3BKC4_9BACI/270-438
Q2B4K3_9BACI/147-315
D3T488_THEIA/231-398
G2FCF4_9GAMM/153-320
B5EBB4_GEOBB/143-310
H7EB86_SALHO/183-350
C4I695_BURPE/316-484
B4UB39_ANASK/169-336
C2N946_BACCE/80-250
C4SB64_YERMO/114-281
F5PJ95_SHIFL/186-357
F3K4X9_PSESZ/152-319
C9L2A9_9BACE/138-305
E8AZS2_SALMO/206-366
B1SY82_9BURK/1-132
B2GZH7_BURPE/143-310
D7CYN5_GEOSC/365-533
H5BPT9_ECOLX/206-366
D4H2I0_DENA2/150-316
Q57NX9_SALCH/206-366
F3KCF3_9GAMM/141-308
B3EL78_CHLPB/230-397
E3ITC3_DESVR/167-333
G6IHS2_9DELT/19-186
G4FQX9_9GAMM/4-171
C1EZI5_BACC3/80-250
B2VA05_SULSY/133-300
E8LPN9_9VIBR/146-306
E7JA06_ECOLX/186-357
G6G7X7_9FIRM/269-437
H4F363_9RHIZ/145-312
Q9AN98_BRAJP/325-483
E8A6Q0_SALMO/151-317
G9TG55_SALMO/141-308
A9GME2_SORC5/145-312
D5Q190_CLODI/102-278
D8AMD2_ECOLX/206-366
I0JYQ5_9BACT/195-362
D9TT64_THETC/81-253
H6LDM1_ACEWD/295-462
A1JHT7_YERE8/141-308
H4JL87_ECOLX/206-366
D5Q868_CLODI/335-503
F5IM23_ACIBA/122-289
A7K511_VIBSE/142-309
B1HLT7_BURPE/325-493
Q74EJ9_GEOSL/148-315
B7LGW1_ECO55/327-491
A4EX42_9RHOB/173-336
D4IM14_9BACT/148-315
E8IG52_ECOLX/143-310
B7KRT7_METC4/155-322
F4UM09_ECOLX/8-175
A6E005_9RHOB/141-304
E8YBK2_ECOKO/206-366
D7X799_ECOLX/136-303
F7SM60_9GAMM/153-321
H4S9J9_ECOLX/301-465
E1TBM8_BURSG/141-308
G7SQ99_9FLAO/13-180
Q5LS76_SILPO/146-299
Q4UWH9_XANC8/147-314
E2SRP1_9FIRM/115-288
B5XZJ0_KLEP3/140-307
A9VKT7_BACWK/388-556
D8BW73_ECOLX/141-308
B8EJU9_METSB/142-306
B8KJT4_9GAMM/143-310
F7NGL4_9FIRM/319-487
A5YJA1_PSESY/13-175
F3EFA4_PSESL/29-195
E5ZRC5_ECOLX/141-308
Q7WHT0_BORBR/330-498
Q5WJF2_BACSK/206-374
A9GV34_SORC5/209-376
I1DIY6_9VIBR/142-309
A3SRC4_9RHOB/149-308
E6AD60_ECOLX/147-314
B8DLL1_DESVM/8-175
C6XJQ3_HIRBI/142-306
B0GCR7_YERPE/137-304
C7K8R5_ACEPA/142-306
B7LY64_ECO8A/8-175
E8QPJ2_HELPR/136-303
H3ZDR0_9ALTE/135-302
A3ZBB0_CAMJU/136-303
G2LIL0_CHLTF/135-302
F2NGI7_DESAR/142-309
D8GKP1_CLOLD/336-504
Q1VCN9_VIBAL/205-371
Q833J4_ENTFA/106-280
B9JS32_AGRVS/69-236
F3JE92_PSESX/1-75
B7BD24_9PORP/155-322
E4PIV9_MARAH/160-328
G2ZMR9_9RALS/182-353
G8UET0_BACCE/237-405
B5WGY7_9BURK/144-315
B3AV53_ECO57/141-308
Q6L8Z9_PSESX/1-32
F9BSM2_VIBCL/145-309
F0EDU5_9PSED/158-315
Q659Z3_ECOLX/345-505
A7Z5S9_BACA2/13-155
Q1QT02_CHRSD/139-306
A3ELZ4_VIBCL/137-304
C4T5U6_YERIN/12-179
NORR_ECOSE/187-354
B0SJB3_LEPBP/364-531
B5J5A1_9RHOB/141-304
E7VMT1_SALMO/206-366
F7RQL6_9GAMM/151-318
A9ZC09_YERPE/16-183
Q1GZ94_METFK/216-383
Q2LRH6_SYNAS/275-442
G1ZM87_ECOLX/136-303
D2QRC3_SPILD/338-505
Q0HGS2_SHESM/142-309
E0QZE0_ECOLX/327-491
C6SUB8_9RHIZ/131-296
A9MQ56_SALAR/206-366
C1HT49_9ESCH/160-327
H4T6U5_ECOLX/301-465
F3IVW5_PSEAP/24-190
Q57LE9_SALCH/137-304
A0YH63_9GAMM/141-308
D5EM71_CORAD/150-317
B4BIQ0_9BACI/336-504
Q75TF5_GEOSE/373-541
H1BC31_9FIRM/106-232
G7F5Q3_9GAMM/154-321
Q2IQM1_ANADE/153-320
E0HI07_ENTFL/122-294
G6IS48_PEDAC/125-297
A2PBM2_VIBCL/144-311
E5X352_9BACE/142-309
D7ZN92_ECOLX/8-175
C2SPX0_BACCE/369-537
C2TUK1_BACCE/188-356
Q478P2_DECAR/178-344
D6D250_9BACE/15-182
A6AC97_VIBCL/193-360
Q2LRW3_SYNAS/140-307
B9MAS1_ACIET/178-346
H1E5W8_ECOLX/272-440
H4TBY6_ECOLX/187-354
E9SJ37_CLOSY/263-431
G0AZV3_9GAMM/153-320
C7UJN8_ENTFL/117-287
Q3A3T0_PELCD/345-513
H3LPQ4_KLEOX/272-440
E8M2W0_9VIBR/138-305
F8E6Q7_FLESM/141-310
A4J5D5_DESRM/380-548
H4Y4N6_ECOLX/187-354
A3NBY9_BURP6/164-331
B8IJS2_METNO/165-332
G6ZTP5_VIBCL/280-448
E4LVZ3_9CLOT/117-289
Q4U451_SORCE/143-310
Q87X96_PSESM/144-311
B1KEM2_SHEWM/152-318
C5D1P1_VARPS/356-524
Q250F7_DESHY/141-308
D2R4Q9_PIRSD/329-496
D8P8V2_9BACT/145-312
G9V797_SALMO/106-279
H1L633_GEOME/144-311
E7ZKK8_SALMO/381-548
C3Q317_9BACE/156-323
A5I7G4_CLOBH/356-523
H1L4X0_GEOME/149-316
Q0FR98_9RHOB/166-333
H5JMB7_ECOLX/187-354
D3RQ86_ALLVD/150-317
G8W964_KLEOK/8-175
G2TK51_BACCO/141-307
F7LQC5_9BACE/155-322
F4ATN5_GLAS4/10-177
F3R344_ENTFL/127-297
B4UJK5_ANASK/161-328
B9E3H7_CLOK1/334-502
I1AKI8_PSEAI/202-370
B1ZTC1_OPITP/149-316
F3G6X0_PSESJ/152-319
B8JA46_ANAD2/292-459
Q31FN5_THICR/9-176
C7WQ03_ENTFL/106-280
B7VL03_VIBSL/129-296
F5MQR0_SHIFL/136-303
G0GQQ7_KLEPN/137-304
F2MD70_LACCD/103-273
G0GIP0_KLEPN/327-491
G5WLD9_ECOLX/140-307
H3MB51_KLEOX/323-487
Q1IAS3_PSEE4/138-305
D2TU08_CITRI/137-304
A6W082_MARMS/178-345
F8ZZ69_VIBCL/141-308
I0P3X2_SALET/186-357
F5I0W7_ACIBA/122-289
H5LDT7_ECOLX/140-307
E1KYD1_PEPMA/149-308
F5P1D9_SHIFL/140-307
A3JTP2_9RHOB/141-304
F2ENG6_PANAA/329-493
E1WC21_SALTS/8-175
G1Y4U2_9PROT/137-303
Q8PDZ5_XANCP/147-314
G8LDN1_ENTCL/206-366
D7W472_9FLAO/148-315
I0AH23_9BACT/147-314
E8ZLH4_CLOB0/82-256
H4LX73_ECOLX/381-548
A7GIU7_CLOBL/82-256
G7ERV9_9GAMM/140-307
A2SIZ7_METPP/386-554
Q749I9_GEOSL/156-322
E4P6L1_ECO8N/218-394
A1EMX3_VIBCL/144-311
H4MFT3_ECOLX/272-440
C6EF33_ECOBD/140-307
D0MJM3_RHOM4/145-312
F3DKJ9_9PSED/1-131
H3QK91_BRUAO/144-311
A9E415_9RHOB/141-304
I1DK58_9VIBR/147-314
G0A5G9_METMM/183-354
H5IB35_ECOLX/140-307
C6ISI1_9BACE/153-320
B1C6H0_9FIRM/162-330
F0BAW9_9XANT/285-453
I0QSG6_9ENTR/298-464
E8LZE3_9VIBR/5-172
G6B7G1_CLODI/273-440
E4PJJ7_MARAH/309-477
A6B6G3_VIBPA/205-371
B3R226_CUPTR/330-498
G5HMB6_9CLOT/331-489
D6I6D8_ECOLX/218-394
D5TPE8_BACT1/80-250
A7Z6H3_BACA2/368-536
A3S0C7_RALSL/147-314
G4PSV3_ECOLX/145-312
A7GEX4_CLOBL/281-449
E8RHY2_DESPD/149-316
A7MMT7_CROS8/140-307
F3ELZ3_PSESL/152-319
B7NRT7_ECO7I/141-308
B7M2I2_ECO8A/186-357
G6BQW9_CLODI/336-504
Q5X6Q0_LEGPA/137-304
G6I8R1_9FIRM/267-434
Q1PYK0_9BACT/144-311
G2U655_PSEAI/152-319
D0KWW3_HALNC/170-337
G9X9F8_9FIRM/200-368
A3VK09_9RHOB/142-294
E2VFZ1_MYCTU/150-229
C8WZC4_DESRD/145-312
C0QA67_DESAH/152-319
C9R3F8_AGGAD/13-175
Q2NCN4_ERYLH/150-317
E8EP30_SALMO/111-281
F7XG88_SINMM/145-312
E1YDH8_9DELT/274-441
H4UB11_ECOLX/141-308
D3P7W3_AZOS1/204-370
Q48J06_PSE14/262-429
C2Y5K4_BACCE/149-315
G8WI43_KLEOK/323-487
F5QBH4_SHIFL/140-307
E4IX82_ENTFC/83-253
D0J329_COMT2/340-508
I1SDB9_MYCTU/159-238
F1Y8Q3_ECO57/136-303
C5EVL5_9FIRM/275-443
E3HHW5_ACHXA/147-314
D0D924_9RHOB/166-333
C6M886_NEISI/192-362
F8IL14_ALIAT/165-331
G5FL35_9PSED/334-500
Q6ALT7_DESPS/141-308
F9IQ73_ACIBA/140-307
Q3IDW8_PSEHT/135-302
F6DY89_SINMK/142-306
F9ZRC9_ACICS/129-296
A3WI20_9SPHN/7-174
Q17ZX8_CLOD6/280-448
Q1N5U9_9GAMM/172-339
Q24QA0_DESHY/460-628
D7X2S4_ECOLX/330-494
G8WD28_KLEOK/13-178
G7G768_9GAMM/192-359
F7V2P5_CLOSS/145-313
A7GJ32_CLOBL/356-523
B2SKA4_XANOP/143-310
F9UBR1_9GAMM/144-305
Q9RNZ4_ZYMMB/142-305
B7R6Z3_9THEO/124-292
Q9AG18_FRASE/197-363
G8F6T9_CAMJU/136-303
G1UV17_9DELT/145-312
E7W3F0_SALMO/106-279
E2K892_ECO57/381-548
E7ZXF2_SALMO/111-281
C7WLJ0_ENTFL/106-280
B9C8N6_9BURK/11-178
B8FXH0_DESHD/396-564
E7GNX7_CLOSY/336-504
G5QWI4_SALSE/331-499
B5CER3_SALET/151-317
F6AGK4_PSEF1/135-302
H3KMU2_ECOLX/206-366
D0WUW1_VIBAL/126-293
G7FHH4_9GAMM/10-177
C9NLM4_9VIBR/142-309
H3QM23_BRUAO/144-308
Q9K9B0_BACHD/213-381
H8CQY7_CAMJU/136-303
C3LNC0_VIBCM/281-449
C3NPL4_VIBCJ/281-449
B2UHC5_RALPJ/328-496
G7BKM2_VIBCL/193-360
E8QX00_ISOPI/145-312
E9YAD9_ECOLX/330-494
E7VFA8_SALMO/137-304
B0SR60_LEPBP/136-303
A1F3W0_VIBCL/194-361
A6WLE2_SHEB8/205-368
Q2P7A6_XANOM/268-435
I0MWS2_SALET/221-397
Q50874_MYXXA/1-95
B3XFC2_ECOLX/218-394
F6INQ3_9SPHN/154-321
H1AWV9_9FIRM/102-274
C9CCQ3_ENTFC/83-253
E8YGT1_9BURK/141-308
Q3AR86_CHLCH/237-404
F0JDE2_DESDE/137-304
E5Y696_BILWA/724-887
NTRC_SALTY/140-307
G5VCJ0_ECOLX/347-514
G6BWQ2_CLODI/149-317
D5CNL5_SIDLE/144-311
I1A9H5_PSEAI/27-192
B7BAT0_9PORP/151-318
H5P6M3_ECOLX/145-312
D2ADU2_SHIF2/8-175
I0GU37_SELRU/112-285
D7JS06_ECOLX/272-440
I0VG61_SHIFL/187-354
C1DCJ9_LARHH/144-311
H5LKS0_ECOLX/8-175
D4ZIA0_SHEVD/133-300
A8H870_SHEPA/190-357
Q08YZ7_STIAD/143-310
F0BLM9_9XANT/154-321
Q214B6_RHOPB/317-485
E6BMQ9_ECOLX/212-379
B5PT95_SALHA/137-304
F6DR66_DESRL/145-312
Q1D6V8_MYXXD/144-311
A9K388_BURML/150-316
C5ZRG3_BURPE/325-493
F8ZXB0_VIBCL/137-304
H4IQW0_ECOLX/8-175
B3E8H3_GEOLS/146-313
E6HKV9_ENTFL/82-252
F9IJE0_ACIBA/122-289
G7EGM0_9GAMM/129-295
F0S4M4_PEDSD/141-308
D4EY90_ENTFL/111-285
H1AYR6_9FIRM/106-232
Q48J89_PSE14/326-494
F3JP03_PSESX/144-311
B3ZEJ3_BACCE/369-537
C9TVU9_9RHIZ/144-311
F3KCV2_9GAMM/1-36
E6WSQ9_PSEUU/138-304
A7V4P1_BACUN/131-298
F0GJZ2_9BURK/146-180
H4QXX1_ECOLX/327-491
G9YQI3_9FIRM/181-347
G5MF93_SALET/300-468
C6I7Q9_9BACE/155-322
G7T792_SALPS/140-307
G5IP69_9ENTE/1-100
F2KF73_PSEBN/150-318
C6Q020_9CLOT/154-322
G5NXK1_SALET/187-354
H1L6N3_GEOME/142-309
F3LMI6_9BURK/209-376
E9A984_SALET/141-308
E8NU17_SALET/331-499
D8GLB3_CLOLD/329-497
G5GTH7_FUSNP/158-325
E1V5I9_HALED/174-340
Q08XC8_STIAD/88-255
Q39TH4_GEOMG/244-411
Q3A7M8_PELCD/133-300
D7CNZ5_SYNLT/365-532
E8LT13_9VIBR/142-309
C6W7H2_DYAFD/149-316
D7UU63_LISGR/79-251
E2JTS0_ECO57/187-354
TYRR_ENTAG/207-374
C2G0J8_9SPHI/12-179
H5M5E1_ECOLX/381-548
A3YD82_9GAMM/156-322
G7BDN3_VIBCL/194-361
H1AQJ2_9FIRM/101-273
F2IQA8_VIBCL/146-306
E3FJ52_STIAD/19-85
H5VZE7_SALEN/111-281
G6Z6K9_VIBCL/155-321
F9BQL8_VIBCL/145-309
G4STC3_META2/141-308
F4LKY6_TREBD/143-310
Q5LGK2_BACFN/15-182
G9XJW1_DESHA/331-499
C4SA59_YERMO/8-175
G7CQ03_AERSA/198-364
Q1LLN8_RALME/145-312
A4VMJ1_PSEU5/73-239
F3HDM0_PSEYM/147-314
C8X798_NAKMY/162-246
H5Q1W4_ECOLX/187-354
E9U0Q4_ECOLX/272-440
F3YV90_DESAF/205-372
D3P0B5_AZOS1/151-318
D0ABI2_ENTFC/109-282
E6V563_VARPE/139-307
C5AUU2_METEA/145-312
E7YPQ3_SALMO/187-354
H4S342_ECOLX/140-307
C9MCB3_HAEIF/15-177
Q3Y307_ENTFC/98-273
A7ACN4_9PORP/133-300
B5NH91_SALET/140-307
E8EVQ4_SALMO/106-279
E2XFU9_SHIDY/8-175
C0Z891_BREBN/115-283
B1G708_9BURK/137-305
G7Q4E1_9DELT/198-365
Q07S85_RHOP5/167-334
B7LYD4_ECO8A/272-440
B9IXG1_BACCQ/369-537
G5G0Z0_9PSED/144-311
H4WMH5_ECOLX/218-394
E4J879_ENTFC/100-273
F2PC88_PHOMO/145-297
A4XTY6_PSEMY/311-479
A0LKM2_SYNFM/144-311
E4IC56_ENTFC/109-285
G4WVT8_9BACT/147-314
A4NER9_HAEIF/15-177
G5LCT7_SALET/137-304
D2AIG9_SHIF2/393-560
E7TUF5_ECO57/8-175
A3JCA7_9ALTE/1-70
F8N7D7_9BACT/145-323
D0MEW0_RHOM4/192-359
A0KL56_AERHH/376-543
B7KR99_METC4/313-480
H5VQ43_SALSE/151-317
B8GSU1_THISH/145-312
F8EAM3_RUNSL/156-323
B3J2U7_BACAN/369-537
C1DJQ6_AZOVD/181-348
A1TEM7_MYCVP/163-247
H1L9L6_GEOME/145-312
C2I9P5_VIBCL/194-361
D6GEC4_9ENTR/206-366
G9WC27_SALET/1-75
B5BEP7_SALPK/183-350
H4KAL1_ECOLX/141-308
B2TBX7_BURPP/148-315
D3NZJ2_AZOS1/120-287
Q3A6J7_PELCD/140-307
G1V1Y3_9DELT/182-350
D8NDX5_RALSL/137-305
C5D458_GEOSW/368-536
E7XII0_SALMO/187-354
Q0FHU5_9RHOB/142-295
D0X950_VIBHA/5-172
E6PKS4_9ZZZZ/356-521
D2BYB5_DICD5/205-372
A3WNQ8_9GAMM/140-307
E7XMQ3_SALMO/206-366
B5CB16_SALET/206-366
D6GJY4_9ENTR/316-484
G7QB30_9DELT/143-310
F0J0U0_ACIMA/141-308
D8GIZ9_CLOLD/136-304
B7CTB0_BURPE/150-316
G6BHU1_CLODI/336-504
C3D2M7_BACTU/308-476
A5W8I5_PSEP1/144-311
F6IPP1_9SPHN/136-303
H1F592_ECOLX/327-491
E6WDP8_PANSA/207-374
DHAR_CITFR/327-491
I0CTR6_LISMN/150-317
G2ZAX1_LISIP/82-254
A5JBC1_BURML/11-178
E1YR17_9BACE/14-181
I0M6K8_SALET/206-366
C7VUT0_ENTFL/106-280
E7JMA3_ECOLX/187-354
E7WK12_SALMO/8-175
H4JYX8_ECOLX/218-394
B6AMD1_9BACT/141-308
E1Q6E2_HELPP/136-303
H5MY62_ECOLX/272-440
Q8CXW1_ECOL6/147-314
E1QG80_DESB2/149-316
G2JVC8_LISMN/82-254
A5WA83_PSEP1/141-308
Q1KY55_9RHOO/381-549
Q08RY8_STIAD/331-497
E7NZL6_PSESG/141-308
C5EPL2_9FIRM/325-493
D0ZHD3_EDWTE/143-310
A6VTR7_MARMS/146-313
A9GSC8_SORC5/163-330
F4LDV7_BORPC/310-477
A6C1E4_9PLAN/1-65
G2RIJ8_BACME/368-536
H4WIR4_ECOLX/141-308
H5M476_ECOLX/347-514
F4ULQ1_ECOLX/330-494
Q882S6_PSESM/199-366
E5WMB1_9BACI/321-489
E8IYY5_ECOLX/206-366
H1CJN6_9FIRM/164-332
H1C2M0_ECOLX/8-175
C9PI03_VIBFU/194-361
F0TL19_RIEAR/148-315
E1EGZ3_VIBPA/194-361
E8V3Z6_TERSS/151-318
F3EBQ1_PSESL/255-422
E0GYR3_ENTFL/56-226
F5MTH2_SHIFL/140-307
E5Y8W4_BILWA/140-305
G8NWZ5_GRAMM/171-258
D2QFJ4_SPILD/143-310
E4P5M9_ECO8N/141-308
H7Z5X1_CAMJU/136-303
C2J9J3_VIBCL/132-299
F9AXC5_VIBCL/193-360
B4EGE3_BURCJ/321-489
I1AUH9_9RHOB/166-333
G9W8R9_SALET/187-354
H8JWW2_VIBCL/155-321
I0MDS5_SALET/102-278
F8CKR3_MYXFH/130-297
G9XIF9_DESHA/376-543
F6B4Q3_DESCC/268-436
E7W0V5_SALMO/221-397
F3K1S6_PSESZ/131-297
A4A0U9_9PLAN/362-529
B6HZZ7_ECOSE/218-394
G6GBM0_9FIRM/267-435
D6YFT2_CHLT7/142-309
F3IGS3_PSESL/1-127
B8DNW7_DESVM/142-309
E7HRM3_ECOLX/111-281
B9Y8Z0_9FIRM/16-187
E8V6F7_TERSS/166-248
H0MDZ8_SALMO/141-308
E8NX15_YERPH/206-373
H0JVX6_9NOCA/160-244
E6RP97_PSEU9/207-372
H5XXX9_9FIRM/153-321
B1EZ07_BACAN/152-318
B1J4G2_PSEPW/147-314
D6YYG1_CHLT9/142-309
E7PFM3_PSESG/29-195
D6ZA28_SEGRD/169-252
A6F4K1_9ALTE/145-312
D7J3F1_9BACE/15-182
H4L5X0_ECOLX/141-308
D9SGM5_GALCS/146-313
H5RDT7_ECOLX/272-440
C2JQ72_ENTFL/82-252
D5CR05_SIDLE/132-299
F0EA33_9PSED/20-187
G0JRI3_9GAMM/136-303
I1APX1_PSEAI/146-313
E1EHJ4_VIBPA/144-311
E8VVR6_VIBVM/280-448
G2E331_9GAMM/156-323
F4GTE9_PUSST/142-309
E9SJW3_CLOSY/339-507
F8XLY9_9GAMM/1-116
A0L0B2_SHESA/153-320
C2IUM1_VIBCL/281-449
Q15N83_PSEA6/135-301
G4IR27_9RHIZ/165-332
A0RFE6_BACAH/259-427
C1DXU0_SULAA/139-306
Q9WW17_PSESY/1-42
B6W508_9BACE/132-299
H5QIJ2_ECOLX/272-440
Q738R1_BACC1/154-320
H1F9W9_ECOLX/186-357
A3EU11_9BACT/159-326
I0IN63_9BACT/139-306
B8FV24_DESHD/154-322
F8YN93_ECOLX/140-307
D7AHR2_GEOSK/145-312
Q3J650_RHOS4/167-334
C6CDP8_DICDC/158-326
C9YI93_CLODR/125-298
F1ZS04_THEET/133-305
C5ZKU0_BURPE/302-469
C1ALU4_MYCBT/159-238
A6VAA2_PSEA7/203-371
F3Z2C2_DESAF/132-299
F1Y7H9_ECO57/206-366
G6BFD1_CLODI/129-302
B9CGF5_9BURK/144-316
E8L623_9RHIZ/221-388
B7LWJ0_ESCF3/381-548
B3PF85_CELJU/149-316
D8NFH7_RALSL/66-233
E9ZDA2_ESCFE/140-307
D7AKN7_GEOSK/259-426
B0MTD3_9BACT/153-302
D0LJ12_HALO1/144-308
B7HUE7_BACC7/237-405
H5N8V9_ECOLX/301-465
F3KF48_9GAMM/137-304
B0VMU1_ACIBS/142-309
H1CH63_9FIRM/145-313
Q736V6_BACC1/308-476
A3XGL3_LEEBM/141-308
C3IE11_BACTU/1-162
C2VN96_BACCE/157-325
A4TZK3_9PROT/142-309
D4J6X5_9FIRM/39-207
H1PM76_9FIRM/103-271
D4IJ00_9BACT/13-180
NORR_ECO81/187-354
H6SP36_RHOPH/222-389
G7WEU6_DESOD/153-321
A6EHB3_9SPHI/352-519
G6B346_CLODI/129-302
B4EM30_BURCJ/187-358
F3REU4_LISMN/150-317
A3VDV4_9RHOB/141-304
H6MIN3_ECOLX/272-440
B1XC07_ECODH/141-308
D8AEL7_ECOLX/347-514
B2U9S0_RALPJ/148-315
E5WHJ9_9BACI/156-322
A4EM91_9RHOB/141-304
F3K6V4_PSESZ/140-307
D4J5P0_9FIRM/159-327
C7UJ45_ENTFL/75-245
Q39YU2_GEOMG/147-314
A6A755_VIBCL/205-371
H0T4M5_9BRAD/142-307
Q146D4_BURXL/147-314
Q39TZ0_GEOMG/269-437
B3J2C9_BACAN/152-318
Q6VMS2_MYXXA/143-310
F8CE20_MYXFH/126-293
C8PS46_9SPIO/143-310
C6RWS3_VIBCL/5-172
F0KZ15_YERE3/141-308
H4T3B6_ECOLX/218-394
H0L2I1_SALMO/151-317
G5UMH0_ECOLX/218-394
F3DPV0_9PSED/189-356
Q12JX8_SHEDO/142-308
F7Z2G2_BACC6/123-301
C7LTX5_DESBD/203-370
H5BU99_ECOLX/136-303
Q24Z97_DESHY/1-50
Q3AQY4_CHLCH/7-174
Q88ET2_PSEPK/129-295
H5LQD7_ECOLX/187-354
F9AT88_VIBCL/155-321
D7IWZ7_9BACE/153-320
A1HLS8_9FIRM/344-512
F8C863_MYXFH/136-300
C0QFL1_DESAH/196-363
C9Q1Y3_9VIBR/130-296
B3W835_LACCB/103-273
H5A2V3_ECOLX/186-357
B8DJ56_DESVM/267-434
D8E217_ECOLX/272-440
B9BRY8_9BURK/321-489
A6UZU2_PSEA7/318-485
A7JZZ8_VIBSE/280-448
F0PT40_BACT0/80-250
Q5P4H8_AROAE/165-332
B1ZWK8_OPITP/132-299
D9TM42_THETC/36-173
Q48QC2_PSE14/140-307
G8U2A4_BACCE/149-315
F3JV80_PSESZ/135-302
G8VUJ6_KLEPN/106-277
C2HUJ0_VIBCL/137-304
C6REX5_9PROT/140-307
F9C063_VIBCL/144-311
F2ZRY7_9PSED/141-308
D7D2C1_GEOSC/139-306
Q312T5_DESDG/139-306
H4Q0C0_ECOLX/48-208
B8JA05_ANAD2/235-402
A8UXU7_9AQUI/203-370
H0PNL2_9SYNC/159-305
F3YU42_DESAF/148-315
A6EDR2_9SPHI/151-318
C1M520_9ENTR/8-175
F8M4K3_MYCA0/159-238
A7FXE8_CLOB1/272-440
C9AIC1_ENTFC/106-282
C7XEN4_9PORP/132-299
Q6AQD5_DESPS/205-372
G2FGE4_9GAMM/140-307
D4CJQ0_9FIRM/315-464
A8E9G3_BURPE/132-299
C4XUD8_DESMR/218-384
E7NTM8_TREPH/143-310
A6LWC3_CLOB8/157-333
G8VS59_KLEPN/376-543
E8GBD9_SALMO/151-317
E3FZC7_STIAD/123-290
F9IWN7_ACIBA/142-309
C6YDA3_VIBCL/144-311
D4T977_9XANT/319-487
D8GLA5_CLOLD/329-497
F5Y4Z6_RAMTT/165-333
D5CPF3_SIDLE/206-373
H3MSN3_KLEOX/327-491
C6CNU6_DICZE/198-365
G2A054_ECOLX/347-514
H1FN28_ECOLX/206-366
F2N174_PSEU6/153-320
B6ERA3_ALISL/6-173
A9KVF0_SHEB9/205-368
G8AX59_AZOBR/160-328
F7T7Y3_ALCXX/355-523
G5FID5_9CLOT/340-508
G4ISE3_9RHIZ/8-175
A3SJR2_9RHOB/162-325
B5N8I9_SALET/221-397
B3BJ46_ECO57/136-303
D7VST0_9SPHI/144-311
G5WX22_ECOLX/381-548
B7BGM8_9PORP/165-332
Q0FAI5_9RHOB/140-290
H0M8Z6_SALMO/141-308
H1FEF1_ECOLX/272-440
Q8RD56_THETN/116-289
B4EZI6_PROMH/141-308
C9ARA1_ENTFC/106-282
B2JNL3_BURP8/98-265
B7MTY5_ECO81/327-491
Q72FU5_DESVH/140-307
C9Q517_9VIBR/205-371
C3WX04_9FUSO/142-309
A3GP59_VIBCL/146-306
F3UHK8_STRSA/79-228
C7UM05_ENTFL/122-294
H5FDE1_ECOLX/8-175
H8N0L6_CORCM/145-312
F3RDT7_LISMN/82-254
B9KS21_RHOSK/167-334
H5BGJ0_ECOLX/186-357
F5SY52_9GAMM/4-168
A6M059_CLOB8/111-283
A6EMK0_9BACT/141-308
B9M4K5_GEOSF/143-311
Q50873_MYXXA/1-95
D0XEF1_VIBHA/142-309
H5G136_ECOLX/272-440
G6I622_9FIRM/141-308
E8DXA8_SALMO/106-279
A1S7R9_SHEAM/205-368
A0LDP2_MAGSM/141-308
A5TPG2_BURML/132-299
A2SI53_METPP/222-389
H5P016_ECOLX/218-389
B1KE69_SHEWM/198-365
F8XD90_ECOLX/140-307
A5GDQ0_GEOUR/143-310
H3MLB5_KLEOX/8-175
Q3SLG0_THIDA/178-345
D0T2M2_ACIRA/245-412
H5EGX4_ECOLX/301-465
A6WK14_SHEB8/153-320
G4QMN9_GLANF/142-309
A8UVW5_9AQUI/145-312
A3MK09_BURM7/136-304
Q0HMW0_SHESM/153-320
A5XSY9_BURML/132-299
B4U030_SALSV/111-281
C8T8Z7_KLEPR/376-543
A1WEF5_VEREI/266-434
H8JJF4_MYCIT/164-248
B5N4Y8_SALET/376-543
D7YSS8_ECOLX/330-494
F9AI80_VIBCL/130-296
G5SWD6_9BACT/133-300
C1NF45_9ESCH/186-357
F9C2E4_VIBCL/141-308
F0J5S4_ACIMA/362-530
A8JKD7_CHLRE/1-47
A7HHU4_ANADF/145-312
B1ITF0_ECOLC/8-175
E4VQY0_BACFG/154-321
H5VPV6_SALSE/187-354
H1IDV6_9FIRM/155-323
E8ADG7_SALMO/106-279
G7QED4_9DELT/147-314
H7E842_SALHO/206-366
G6ID47_9DELT/144-311
C4RW71_YERBE/186-353
E8R5I3_ISOPI/46-213
D1R5K3_9CHLA/144-311
G6BDK6_CLODI/335-503
A4JRL5_BURVG/202-369
H1CEC4_9FIRM/154-320
Q8E916_SHEON/293-461
H8AJ68_CAMJU/136-303
F6D0W5_MARPP/145-312
B3E2W4_GEOLS/140-307
Q099N2_STIAD/145-312
E5UR73_9BACE/154-321
G0GAL8_9SPIO/147-314
Q091H0_STIAD/154-321
Q39BB5_BURS3/161-329
G7C659_VIBCL/205-371
Q3YZY6_SHISS/145-312
F5YC66_TREAZ/194-361
G5FYL0_9PSED/139-306
G9V002_SALMO/206-366
A3L3T6_PSEAI/189-360
Q5PE98_SALPA/381-548
B1LT86_METRJ/153-320
G3Z3L1_9NEIS/192-362
E9X7H3_ECOLX/272-440
D6V6E8_9BRAD/140-307
D0HUS1_VIBCL/28-195
G5XKC8_ECOLX/140-307
D9I7M4_9BACT/203-370
C7WT31_ENTFL/75-245
F9TVG2_9VIBR/1-106
G2K232_LISMN/150-317
B3E7W3_GEOLS/142-308
H0FCB1_9BURK/133-297
D8EWL5_9DELT/145-312
E8CIP3_SALMO/221-397
H4Q5Q4_ECOLX/272-440
B4D0Z8_9BACT/142-309
B7NMI6_ECO7I/186-357
A1VBP1_DESVV/145-312
H5F3B3_ECOLX/259-426
E9TKI2_ECOLX/376-543
C0DSZ9_EIKCO/187-354
E8E7R6_SALMO/331-499
E8E0Z3_SALMO/140-307
I0MS56_SALET/137-304
H1XGJ1_9XANT/143-310
E1YIX7_9DELT/213-380
F7RMG3_9GAMM/10-177
G4BXX6_SALIN/102-278
G3IY41_9GAMM/208-375
E8AK31_SALMO/111-281
I0Y184_9BURK/144-311
G4F277_9GAMM/348-517
D8E1K3_ECOLX/376-543
H3LBH2_KLEOX/137-304
B3CD80_9BACE/160-327
Q9L6V0_ENTAE/381-548
E5BGY5_9FUSO/134-301
B7CZV9_BURPE/325-493
A9ERT0_SORC5/201-372
Q8Y2W0_RALSO/186-357
C3K9N8_PSEFS/158-326
I0IMI7_9BACT/143-311
B5D236_9BACE/143-310
H4IIU4_ECOLX/140-307
B4DAQ1_9BACT/656-823
A5HNH8_PSESX/146-313
D7IJR2_9BACE/142-309
A4C437_9GAMM/153-320
G7F7R2_9GAMM/164-331
G9E937_9GAMM/153-321
Q2IFQ9_ANADE/144-311
G1ZNF3_ECOLX/262-430
E2KPP8_ECO57/143-310
A1VFH3_DESVV/136-303
F7P1P1_9GAMM/150-317
Q4KG95_PSEF5/207-375
Q2IE55_ANADE/151-318
C1HJT2_9ESCH/330-494
H7DUB4_9FIRM/173-341
G6E142_9GAMM/179-346
C6D9Q3_PECCP/205-372
D7ZII1_ECOLX/136-303
E6RRB6_PSEU9/148-315
H5XVD9_9FIRM/165-334
F9ZPW0_ACICS/140-307
F9T8T5_9VIBR/205-371
Q39ER6_BURS3/137-304
F0JVG9_ESCFE/93-261
B1YVH4_BURA4/143-310
D2TZ92_9ENTR/218-385
E5BU95_9FUSO/154-320
G8WGB5_KLEOK/111-281
G6BEV8_CLODI/332-500
Q650D7_BACFR/133-300
H8XU58_FLAIG/141-308
E7HZ24_ECOLX/381-548
Q0BH54_BURCM/143-310
D2EZW3_9BACE/15-182
H5Y560_9FIRM/176-345
F3HUH2_PSEYM/199-366
Q2G6N7_NOVAD/154-321
C2YF58_BACCE/383-551
H5CXH3_ECOLX/218-394
D8NJY7_RALSL/136-303
A3NQZ0_BURP0/146-313
H0NCP4_SALET/140-307
A8GI07_SERP5/137-304
F5KHE3_PSEAI/149-316
Q6L8Y7_PSESF/1-32
G6YTL8_9ALTE/131-297
H7SAF2_CAMCO/135-302
D0G813_PSEVI/19-180
Q9ZLD7_HELPJ/136-303
E8TXA4_ALIDB/3-171
B1KL48_SHEWM/154-320
C2VV88_BACCE/241-409
I1DWV3_9GAMM/207-374
B6AUW6_9RHOB/146-299
E6VYP4_DESAO/142-309
E1P8Q6_ECOAB/187-354
Q46R10_CUPPJ/140-307
B9M529_GEOSF/143-310
G8NQA1_GRAMM/298-465
A5FM99_FLAJ1/148-315
C0Q209_SALPC/111-281
E8HSX9_ECOLX/327-491
B9JW96_AGRVS/142-306
H5F3W0_ECOLX/272-440
C7RB54_KANKD/138-297
A3MAK7_BURM7/150-316
G5RZ09_SALET/137-216
A3M661_ACIBT/142-309
F5KMP6_PSEAI/207-375
E8IBC7_ECOLX/136-303
D7YW19_ECOLX/212-379
G2MEB4_HELPX/136-303
E3GE84_EUBLK/166-332
Q6L947_9PSED/1-32
D9YAR1_9DELT/157-324
A1RHX1_SHESW/134-301
D8AGP4_ECOLX/187-354
B7R9G7_9THEO/347-514
E7I6F4_ECOLX/140-307
G4LR60_PSEAI/131-297
C3KRY8_RHISN/145-312
E7VAY1_SALMO/8-175
E8VTB4_VIBVM/142-309
H1L6R2_GEOME/238-405
E2SVX4_9RALS/358-526
A6GQ89_9BURK/136-303
G5HZQ8_9CLOT/188-356
E6G139_ENTFL/127-297
Q981G5_RHILO/313-472
G2HZ11_9PROT/201-368
G7A9U1_VIBCL/205-371
Q1LQN1_RALME/144-311
D7IVJ9_9BACE/14-181
D6I899_ECOLX/13-180
E8ABQ2_SALMO/187-354
G7M922_9CLOT/334-502
C3WG15_FUSMR/142-309
F8J6F8_HYPSM/244-411
A2U0C5_9FLAO/141-308
H7U5L2_CAMCO/135-302
A7FV15_CLOB1/353-521
Q13VG3_BURXL/144-311
D5RV84_CLODI/328-496
C7UZB0_ENTFL/117-287
G2SGH1_RHOMR/145-312
G0SNK7_VIBMI/234-401
H4UIJ8_ECOLX/48-208
F8ZXA8_VIBCL/130-296
DCTD_RHILE/145-312
D7I4G9_PSESS/144-311
G8TZJ4_9FIRM/352-520
G6ZEJ9_VIBCL/205-371
C1HKC2_9ESCH/210-370
Q2G887_NOVAD/241-408
H5KI24_ECOLX/381-548
E6GTJ3_ENTFL/122-294
F9RT15_9VIBR/130-296
B8J5E7_ANAD2/225-392
C0GGJ4_9FIRM/266-434
D9YHX3_9DELT/328-496
B9L8X1_NAUPA/129-294
E3A2S2_PSEAI/21-188
E8WJT8_GEOS8/144-312
G7TKL9_9XANT/146-313
E1PAJ0_ECOAB/272-440
F5ZS35_SALTU/206-366
E7I0J1_ECOLX/136-303
H5QKP9_ECOLX/186-357
E7JZR3_SHISO/141-308
G0BHF3_9ENTR/206-373
G2H8E3_9DELT/192-359
H6PEH9_RICCA/143-307
H8NFQ5_RICPO/143-307
B5SEE9_RALSL/186-357
C6JPC2_FUSVA/173-341
F9IEQ8_ACIBA/142-309
C9BA26_ENTFC/112-285
H5GGG0_ECOLX/272-440
Q5PKB1_SALPA/141-308
H4RJB1_ECOLX/187-354
NORR_ECOHS/187-354
Q4PJ56_9BACT/134-301
E5Y8Q7_BILWA/148-316
F9RTL4_9VIBR/205-371
A4SLX7_AERS4/376-543
F2KF61_PSEBN/188-355
Q2LTE5_SYNAS/142-309
B3YB57_SALET/221-397
F0S7R9_PEDSD/153-320
F0JCS6_DESDE/8-175
ZRAR_SALTY/141-308
E5KBP9_PSEFL/13-176
F9TD82_9VIBR/212-378
A1U4I2_MARAV/145-312
D8A5G7_ECOLX/145-312
F5I737_ACIBA/140-307
E8D3W6_SALMO/381-548
HYFR_ECOLI/347-514
D2YNP5_VIBMI/146-305
D2EVT9_9BACE/142-309
H5MS22_ECOLX/206-366
A7C4L5_9GAMM/1-146
B8EDH5_SHEB2/151-318
D3DG60_HYDTT/225-392
E6HL48_ENTFL/127-297
A4YMH2_BRASO/146-313
Q8Y8V7_LISMO/113-284
Q253B4_CHLFF/142-309
F6IFS1_9SPHN/150-317
A5ZK93_9BACE/152-319
C8WQE7_ALIAD/222-390
C6CD27_DICDC/394-561
C1FPJ1_CLOBJ/205-373
G5P1V9_SALET/141-182
D5E2J2_BACMQ/112-289
C2LP34_PROMI/214-381
A1HS80_9FIRM/326-494
A3GQV4_VIBCL/205-371
F3XX36_9FLAO/13-180
H4MVW7_ECOLX/272-440
H4QHI8_ECOLX/48-208
Q6L915_9PSED/1-32
A6TL57_ALKMQ/256-424
E2YGX4_ENTFL/122-294
H4R347_ECOLX/187-354
G7BXD5_VIBCL/144-311
G2DBU4_9GAMM/145-312
E2MBL5_PSEUB/17-184
C6XXC3_PEDHD/152-319
H1YJT5_9GAMM/10-177
B3QIL8_RHOPT/140-307
H3N1H8_KLEOX/300-462
A5XPT2_BURML/136-304
B3ICW7_ECOLX/141-308
Q2T1J0_BURTA/146-313
C2V923_BACCE/188-356
G9W7H3_SALET/151-317
G0D9M7_ECOLX/381-548
G7B301_VIBCL/145-309
Q11R37_CYTH3/146-313
F9ICA6_ACIBA/140-307
G4L8X9_TETHN/78-246
G7C714_VIBCL/5-172
A1REH8_SHESW/141-308
E3G2K2_ENTCS/189-360
G4FSL6_9GAMM/151-318
E8DHW7_SALMO/111-281
C9Y7L1_9BURK/157-324
G5XSM4_ECOLX/218-394
A7HED2_ANADF/330-498
E9SNA8_CLOSY/160-328
G4M2C9_9BURK/141-308
B5MJF8_SALET/14-188
F5M6I1_ECOLX/145-312
C0QGM3_DESAH/189-356
H7RAX0_CAMCO/135-302
H8M5I2_SALTM/206-366
B2VFA4_ERWT9/140-307
G2H9C1_9DELT/147-314
F2HS09_BRUMM/144-311
F2APQ6_RHOBT/145-312
A3LIW3_PSEAI/152-319
H5N001_ECOLX/186-357
G8U972_BACCE/369-537
B0H5K9_YERPE/8-175
H1E991_ECOLX/140-307
F5I5T6_ACIBA/122-289
Q3SF05_THIDA/61-228
A1VHE8_DESVV/142-309
E8JE00_ECO57/206-366
A5G3Y5_GEOUR/147-314
D2Z6Y1_9BACT/136-303
E8RG40_DESPD/141-308
E3HFY8_ACHXA/139-306
G5TGX3_ECOLX/206-366
Q7M8U4_WOLSU/202-369
C6RXZ5_VIBCL/144-311
B1NME5_9BACT/130-297
H7ER76_PSEST/146-313
B8FD14_DESAA/154-322
E2UJA3_MYCTU/150-229
Q12MS3_SHEDO/190-357
Q1NVH0_9DELT/148-315
G8TJ49_NIAKG/12-179
F5N5Q7_SHIFL/136-303
E1RBB1_SPISS/135-302
E1YCD9_9DELT/157-324
Q5GV17_XANOR/143-310
Q0SZP4_SHIF8/186-357
C9YIJ0_CLODR/140-306
E4PPX5_MARAH/129-296
G5P2P2_SALET/106-279
B8FJT8_DESAA/148-315
G8Q685_PSEFL/312-480
B5NQ87_SALET/102-278
B7JMB7_BACC0/148-316
B8IZ33_DESDA/145-312
G3YME3_9RALS/136-303
D2MLD9_9BACT/143-310
F7KXP9_9FUSO/265-433
H3TFP7_PSEAE/27-192
C4XR39_DESMR/138-305
B7KGR8_CYAP7/160-304
G3LH14_9PSED/144-311
Q6AN99_DESPS/148-315
G7B8F3_VIBCL/280-448
Q1ZH58_9GAMM/147-313
D8JSU5_HYPDA/52-219
H1YVQ4_9GAMM/134-301
B2IBS8_BEII9/154-321
E0NFN8_PEDAC/125-297
D4VWK4_ENTFC/85-239
H4YKF3_ECOLX/262-430
D3LIM8_ENTFC/76-248
H5V3S7_ESCHE/140-307
Q0AVA7_SYNWW/383-551
A8AGB6_CITK8/206-366
B9C2V6_9BURK/122-289
G3IWP5_9GAMM/189-356
B9BMT0_9BURK/136-304
D5C2B0_NITHN/143-310
E0UQ39_SULAO/132-299
C8K3R3_LISMN/150-317
A9R647_YERPG/141-308
H5X3N6_9PSEU/165-250
B9CBP7_9BURK/146-313
C2RYL5_BACCE/149-315
B3HRT8_ECOLX/147-314
C3C207_BACTU/171-337
C5A0U5_ECOBW/141-308
D8F4R8_9DELT/145-312
C1KXC7_LISMC/150-317
F0BZS7_9XANT/219-386
Q395V6_BURS3/19-186
G1UN89_9DELT/247-414
F6AFQ3_PSEF1/191-362
A0Q2N7_CLONN/161-329
Q30VG7_DESDG/144-311
A3J0Q7_9FLAO/141-308
G6EIZ8_9SPHN/142-305
C8JWS5_LISMN/113-284
B2V8F5_SULSY/132-299
C3KW47_CLOB6/326-494
H0RQT0_9BRAD/228-395
F0JFM0_DESDE/137-304
E6W102_DESIS/142-308
F3YUB8_DESAF/147-314
H8MFG1_CORCM/137-304
G5FLC5_9PSED/27-192
A2W5I5_9BURK/149-301
H7E2P9_9FIRM/215-383
Q0FGG1_9RHOB/146-300
G8LPM7_ENTCL/230-397
B3ZQ93_BACCE/149-315
G0GR05_KLEPN/140-307
A7BVS2_9GAMM/146-245
A3JFX6_9ALTE/339-507
E3IS61_DESVR/146-311
B3YVH8_BACCE/148-316
A6F4J9_9ALTE/131-297
F8ZNJ0_VIBCL/123-290
F3YUT1_DESAF/151-318
I0BV02_9BACL/212-379
Q1D033_MYXXD/138-305
H1MSF8_9PLAN/674-841
G9XNR9_DESHA/153-285
G6ZSN7_VIBCL/155-321
E0NPA9_9BACT/15-182
A7ZZP5_ECOHS/8-175
E3IK35_DESVR/225-392
D7HZV4_PSESS/262-429
Q9RMT0_AZOBR/120-287
I1DDA3_9VIBR/155-321
F3W0F0_SHIBO/206-373
B1FF74_9BURK/158-330
C3PD62_BACAA/237-405
B8QZT5_MYXFH/143-310
A9MYD2_SALPB/140-307
E0IUV5_ECOLW/8-175
E9XCQ9_ECOLX/347-514
E9YBI7_ECOLX/145-312
Q2SXH2_BURTA/137-304
A5GFK3_GEOUR/144-311
E6BKG6_ECOLX/145-312
H5QLS1_ECOLX/140-307
B7DNU4_9BACL/222-390
F3DNV1_9PSED/12-175
H4LGA9_ECOLX/272-440
H4UZ35_ECOLX/327-491
F9RFP0_9VIBR/177-344
H4U7X2_ECOLX/187-354
A6AB67_VIBCL/132-298
C3LSH6_VIBCM/143-310
E0SHJ7_DICD3/396-563
H0NK33_BACCE/308-476
H5K6R8_ECOLX/141-308
C9S255_GEOSY/317-485
G8QF03_BORGR/145-312
D1P0R0_9ENTR/142-309
A3JEL9_9ALTE/143-310
A3PLT5_RHOS1/232-399
B5EWP7_SALA4/221-397
A3IDD7_9BACI/157-311
D4R712_ENTFC/84-256
F3W0S3_SHIBO/141-308
G2HBI0_9DELT/165-334
F9U8M2_9GAMM/142-309
C6RKL1_ACIRA/245-412
G5YKL7_ECOLX/381-548
Q6MMW0_BDEBA/143-310
H8FZW3_PEDPE/128-300
F5QMG3_SHIFL/136-303
B5NQG8_SALET/331-499
E1T2K8_THESX/100-273
C4IU90_BRUAO/144-308
B5CXN6_9BACE/153-320
C2MQF6_BACCE/369-537
F4N342_YEREN/37-204
C0Q3H1_SALPC/142-309
F9Y813_9RHOB/145-313
G5WSD4_ECOLX/8-175
H1XX90_9BACT/143-310
E4T3N5_PALPW/15-182
A5XVD3_BURML/150-316
D8NQK5_RALSL/145-312
F9E8Y4_STRSA/79-228
E2QLT2_ECOLX/206-366
F4SHK8_ECOLX/13-180
B7JFN4_BACC0/80-250
F3GLL6_PSESJ/1-67
D3UXV1_XENBS/223-399
G9TV09_SALMO/106-279
F2ZIA0_9PSED/146-240
F3EYI3_9PSED/1-98
E1QGT0_DESB2/137-304
C3DY51_BACTU/157-325
E8I2H3_ECOLX/141-308
B5MIL4_SALET/151-317
E5WZ91_9BACE/129-296
F3RUD3_VIBPA/142-309
F9SL97_VIBSP/142-309
Q47VV5_COLP3/147-313
G2U750_PSEAI/141-308
G2DFT7_9GAMM/158-324
D5Q8M9_CLODI/328-496
H4P3A7_ECOLX/301-465
D5H958_SALRM/262-429
H5DME6_ECOLX/347-514
C1I7W7_9CLOT/90-262
G6B4F7_CLODI/338-506
H4Q4F6_ECOLX/136-303
E5Y2R4_BILWA/725-888
B1FTP0_9BURK/344-512
B2P554_ECO57/206-366
H0PUY0_9RHOO/172-340
C2TH93_BACCE/237-405
B0SVH1_CAUSK/144-311
A5ENY0_BRASB/228-395
I0QQ67_9ENTR/206-373
C2U2C3_BACCE/369-537
D3LE73_ENTFC/83-253
E8FWI6_SALMO/187-354
I0U494_BACTR/139-306
G5QVG0_SALSE/221-397
B3A1C7_ECO57/186-357
B7IFD2_THEAB/254-421
A0L432_MAGSM/179-346
G6IH10_9DELT/143-310
F3YW43_DESAF/477-644
E1CTR3_VIBPA/142-309
E8ACM3_SALMO/111-281
C4ZV52_ECOBW/8-175
I0G4P1_9BRAD/321-488
F3HUV8_PSEYM/1-148
D0HTZ9_VIBCL/131-295
Q7MCP4_VIBVY/301-469
D3FVN4_BACPE/141-308
C7U5K4_ENTFL/82-252
G4NNL5_CHLT4/142-309
E1YH81_9DELT/146-313
E2KR16_ECO57/141-308
D4V7W6_BACVU/133-300
C2I3M0_VIBCL/5-172
A3QFA0_SHELP/189-356
G5QEC1_SALRU/221-397
A9FYL8_SORC5/128-295
G2J2J6_PSEUL/148-315
G7AQ55_VIBCL/280-448
Q72FV3_DESVH/142-309
Q3A855_PELCD/583-752
F3R4L7_ENTFL/82-252
B2THW5_CLOBB/133-300
H1N9M9_9PLAN/145-312
E6H4T4_ENTFL/106-280
C2I5L9_VIBCL/229-395
G5VH90_ECOLX/141-308
B2UMU8_AKKM8/143-310
F3V962_SHIDY/187-354
Q7ULD5_RHOBA/231-398
E7UC79_ECOLX/147-314
H7XER1_CAMJU/136-303
B1YVN0_BURA4/144-316
B5ZPF4_RHILW/153-320
G8R515_OWEHD/145-313
F9BQZ2_VIBCL/183-350
G4DDK7_9GAMM/143-304
A7HHY4_ANADF/166-333
A6CX97_9VIBR/137-304
H6NUH9_SALTI/140-307
Q46R09_CUPPJ/33-199
C2DTG3_ECOLX/147-314
H1XU53_9BACT/144-311
H3ZFU0_9ALTE/186-353
F0E9L1_9PSED/193-360
D1TT66_YERPE/16-183
D6XY22_BACIE/144-311
B3ANH9_ECO57/187-354
A4XQW7_PSEMY/135-302
G8TAX8_NIAKG/143-310
A6CAC1_9PLAN/156-323
A8ADZ2_CITK8/145-312
A3D6P9_SHEB5/134-301
B5NLP2_SALET/206-366
F7NW14_9GAMM/158-325
E7TBF7_SHIFL/186-357
A3EHN6_VIBCL/5-172
G2UIT2_PSEAI/195-362
F4VLQ9_ECOLX/143-310
D0GXI1_VIBMI/193-360
H0SML1_9BRAD/142-307
H5RC75_ECOLX/136-303
B1JB99_PSEPW/221-389
F4ATP2_GLAS4/206-372
G7BZT6_VIBCL/123-290
A9F1Z6_SORC5/157-323
G0E303_ENTAK/327-491
F5K9R9_PSEAI/189-360
D6CQE3_THIS3/162-329
B5E8Y0_GEOBB/144-310
C5AQ49_METEA/119-286
E7HS38_ECOLX/8-175
F3VYB5_SHIBO/301-465
B7N673_ECOLU/347-514
E7YI49_SALMO/206-366
E3PG98_ECOH1/136-303
H5KWV7_ECOLX/325-492
B3HQ39_ECOLX/187-354
F8CDY5_MYXFH/139-306
E8A986_SALMO/221-397
B5E7S0_GEOBB/266-434
G6IH16_9DELT/139-306
E7YYF7_SALMO/331-499
A7IEZ3_XANP2/349-517
Q0HLV0_SHESM/177-344
G7WFH7_DESOD/168-336
H4M0R2_ECOLX/140-307
B1QE56_CLOBO/275-442
H5I6X3_ECOLX/136-303
G6IID0_9DELT/144-311
Q4ZX77_PSEU2/13-175
H4IQY1_ECOLX/206-366
H4Y3M7_ECOLX/145-312
B1JV26_BURCC/137-304
H0Q3M7_9RHOO/144-310
Q2KTJ2_BORA1/185-356
Q5LWU7_SILPO/178-349
Q1ZTC8_PHOAS/152-318
C3B3C0_BACMY/154-320
H1CE62_9FIRM/309-473
Q5WVT5_LEGPL/129-295
B7B889_9PORP/151-318
C2IH55_VIBCL/132-299
G5NTW1_SALET/1-72
D3T6J8_THEIA/90-263
G2EHJ8_9FLAO/786-953
C3EWM1_BACTU/149-315
D5BZH3_NITHN/145-313
D5RY54_CLODI/119-292
F3Q9P5_9ENTR/187-354
Q9HVK3_PSEAE/189-360
B1B7V7_CLOBO/40-206
F4BLT1_CARS1/115-287
D7ZAZ3_ECOLX/218-394
H5PXT4_ECOLX/327-491
G1Z873_ECOLX/347-514
F8ZMK3_VIBCL/137-304
C3WC23_FUSMR/134-301
F8X8X1_ECOLX/186-357
D8GWV6_BACAI/154-320
Q1NIR5_9DELT/146-313
B4TX01_SALSV/13-180
D8N1E7_RALSL/137-305
C0QJ34_DESAH/136-303
G2H8H8_9DELT/17-183
F3GZK3_PSESX/140-307
Q2NYA1_XANOM/143-310
C8S281_9RHOB/166-332
TYRR_SALTY/206-366
E1K2H3_DESFR/386-554
C1A9Q5_GEMAT/2-163
B3BYF8_ECO57/381-548
F2N6S5_PSEU6/147-314
E4PFM6_MARAH/314-481
D6I3B7_ECOLX/140-307
F8C5L4_THESO/137-304
B8FL05_DESAA/149-316
H5A4K0_ECOLX/140-307
A3J9B7_9ALTE/131-297
G6IN89_PEDAC/105-281
E7ZV38_SALMO/221-397
H1NWK3_9BACT/334-502
D2YBF2_VIBMI/141-308
D3H3L8_ECO44/206-366
H5PP35_ECOLX/272-440
G8Q0G9_PSEFL/148-315
Q04XC5_LEPBL/365-532
H8L9F8_ENTFU/106-282
Q0T594_SHIF8/8-175
H1F4W7_ECOLX/206-366
G9YC62_HAFAL/125-295
B8G208_DESHD/331-499
H5AY18_ECOLX/347-514
E2L173_BORBG/145-312
I0VTA0_ECOLX/127-294
H7FPN6_9FLAO/141-308
H1HB11_9FLAO/146-313
C2ZKI1_BACCE/303-471
F8CN40_MYXFH/150-317
E6VW82_DESAO/140-307
H1I6S8_9BACI/139-306
C8TVI6_ECO26/347-514
A6F2D7_9ALTE/145-312
A5GFE4_GEOUR/179-345
E1PZG3_HELPM/136-303
G9YRG3_9FIRM/309-473
E9U545_ECOLX/218-394
E8FK66_SALMO/187-354
F3EN57_PSESL/148-315
H1RTI7_COMTE/191-359
D6YZV6_DESAT/144-316
D4XIP2_9BURK/138-303
G5FYS4_9PSED/158-326
Q0TI63_ECOL5/8-175
G6ILB6_9DELT/154-320
C7CNQ8_ENTFL/75-245
H5I321_ECOLX/206-366
B6JC08_OLICO/145-312
C0YFL3_BURPE/144-320
G9RE00_9ENTR/187-354
Q214Q8_RHOPB/140-307
A9CJ23_AGRT5/142-306
F3XRC3_9FLAO/133-300
A7TDA7_NEMVE/73-240
D0AED1_ENTFC/1-125
Q2RUK9_RHORT/146-313
H3NWB8_9GAMM/21-188
F9U5A8_9GAMM/167-332
B1FNC5_9BURK/11-178
H3MC67_KLEOX/316-484
B3R6P1_CUPTR/152-319
D0KM42_PECWW/218-385
F9CE46_ECOLX/218-394
H1UQ36_ACEPA/142-306
B3A8Y3_ECO57/347-514
Q5P8R7_AROAE/261-428
H4UVW0_ECOLX/218-394
E1V3U7_HALED/184-350
B8FYT3_DESHD/324-492
D8BUH3_ECOLX/186-357
G7UFD7_PANAN/327-491
B8K8U9_VIBPA/142-309
D4UWF6_ENTFL/82-252
A9VWZ5_METEP/151-318
A6U8G1_SINMW/139-306
H7VIT9_CAMCO/135-302
C3AM40_BACMY/237-405
F0K5P8_CLOAE/320-488
B7AKU9_9BACE/133-300
G7TIH9_9XANT/127-291
D7AIA1_GEOSK/149-316
H5HDP7_ECOLX/186-357
G7WE39_DESOD/260-428
H4TFH4_ECOLX/140-307
Q8D0Z8_YERPE/147-314
B2NSY0_ECO57/143-310
E8FNJ1_SALMO/8-175
H5EQR1_ECOLX/140-307
B5FGQ8_VIBFM/129-296
A9FWR8_SORC5/138-298
Q3JQK2_BURP1/137-304
D0YXZ6_LISDA/150-316
C4XL32_DESMR/144-311
B0GXH4_YERPE/8-175
H0Q4U8_9RHOO/234-401
C3WZU6_9FUSO/134-301
Q1D326_MYXXD/142-308
F0L3A3_AGRSH/142-306
A8GP19_RICAH/143-307
B3JKG9_9BACE/141-308
Q2QK78_PSEUO/235-402
G5Q6W1_SALMO/529-696
G9EUA5_9GAMM/129-295
D5BV80_NITHN/145-312
F3HWP9_PSESF/347-515
B2U0K2_SHIB3/8-175
C9T6J7_9RHIZ/142-305
D5WFA3_BURSC/210-377
H4NHX3_ECOLX/218-394
G2BSY8_ECOLX/381-548
E1JUW7_DESFR/146-313
F6ET51_SPHCR/150-317
B1FK49_9BURK/27-194
F3EA69_PSESL/12-175
Q8PP43_XANAC/45-212
A3I9D9_9BACI/245-413
A6GEZ4_9DELT/157-324
B9XD49_9BACT/146-313
G2RSZ1_BACME/113-281
C7M6G2_CAPOD/152-319
D5VEH7_CAUST/144-311
E1S180_ECOUM/381-548
H2FU38_OCESG/144-311
D8N375_RALSL/64-231
A6FRU2_9RHOB/150-313
H4UMW6_ECOLX/187-354
C7UNI6_ENTFL/106-280
H5Y5K8_9FIRM/164-330
E8HYL5_ECOLX/381-548
G5N036_SALET/151-317
F9XX49_CAMFE/133-300
F8CI17_MYXFH/132-299
E6GVV3_ENTFL/127-297
F0BD88_9XANT/98-265
F4SFP6_ECOLX/4-173
F9ZU07_ACICS/140-307
D0TV54_9BACE/1-152
G1ZHT8_ECOLX/327-491
D7JP71_ECOLX/136-303
F4D8J1_AERVB/260-425
G7QCK5_9DELT/187-354
C2IL47_VIBCL/5-172
H1N3S5_9PLAN/205-372
F7TC37_PASMD/14-176
B7X5N9_COMTE/191-359
F1VW29_9BURK/136-303
E9WB50_ECOLX/218-394
G0BER7_SERSA/8-175
Q5R0G7_IDILO/203-370
F5JW66_PSEAI/146-313
H8M5P2_SALTM/221-397
B1K6E7_BURCC/21-188
E7VCL6_SALMO/381-548
E6XGS9_SHEP2/134-301
B2K9T4_YERPB/137-304
Q48GD8_PSE14/146-313
G0BHI8_9ENTR/137-304
F3S0J4_VIBPA/126-293
Q4KEQ8_PSEF5/316-481
A8HA16_SHEPA/150-316
B6IQ78_RHOCS/161-328
C2CEP9_VIBCL/146-306
H5ND34_ECOLX/187-354
G7MCB1_9CLOT/95-267
A0AYF6_BURCH/187-358
C2VTE2_BACCE/154-320
D3H3L0_ECO44/8-175
E6FST0_ENTFL/82-252
E9U9Z3_ECOLX/136-303
G2AXX1_ECOLX/136-303
E1PPJ3_CAMJM/136-303
D3GS87_ECO44/4-171
H6LKY8_ACEWD/337-505
E0RQK9_SPITD/143-310
G6C686_9FUSO/1-64
H9UWB0_ECOLX/272-440
B1Z648_BURA4/48-214
F3JKG6_PSESX/207-375
A4VQM0_PSEU5/153-320
B7UPM2_ECO27/147-314
G7H8X7_9BURK/331-499
Q02M07_PSEAB/155-323
Q72AP3_DESVH/210-377
D5RXS1_CLODI/330-498
G6BSD2_CLODI/106-279
F3EL83_PSESL/347-515
B9B1X8_9BURK/187-358
C7WMT9_ENTFL/82-252
C3FQ67_BACTB/369-537
E7IMZ3_ECOLX/8-175
G2BBP5_ECOLX/1-161
C3KXL8_CLOB6/342-510
D8ET15_ECOLX/140-307
Q2KX89_BORA1/1-75
A4G808_HERAR/38-205
C7V0L8_ENTFL/75-245
B7WSI9_COMTE/146-313
E5BWS6_9FUSO/165-254
D1VW47_9BACT/15-182
A6GQH8_9BURK/137-302
Q73E15_BACC1/149-315
A1A822_ECOK1/218-394
B5PD23_SALET/221-397
E8AAC7_SALMO/140-307
D0D5X9_9RHOB/328-496
D4V8B3_BACVU/137-304
LEVR_BACSU/114-288
A1ATK4_PELPD/145-312
B1YWK9_BURA4/78-245
B8KRJ3_9GAMM/7-174
H7E1V2_9FIRM/326-495
I1A8F4_PSEAI/147-314
H4FME0_ECOLX/8-175
E5V9Y4_9BACE/141-308
G6ZYL8_VIBCL/193-360
F7NDA9_9FIRM/112-285
B1QR38_CLOBO/281-449
E8LU71_9VIBR/147-314
F8E707_FLESM/138-305
A1EK38_VIBCL/143-310
F9I3M5_ECOLX/140-307
A9GM73_SORC5/218-385
E9A7I2_SALET/186-357
C9XY62_CROTZ/112-279
G5WW65_ECOLX/347-514
B2P0C9_ECO57/186-357
H1NLP7_9SPHI/12-179
G5L6C9_SALET/332-500
D0LXU7_HALO1/150-317
E2YQ82_ENTFL/111-285
C4KX38_BURPE/136-304
H8GCY9_9PSEU/154-239
A5GAB4_GEOUR/192-359
H6MPM7_TREPL/186-353
E9SSU0_CLOSY/271-439
E8NQ27_SALET/151-317
H3THE5_PSEAE/152-319
A5G7X5_GEOUR/143-310
H4WQD5_ECOLX/8-175
F8BNA8_OLICM/142-307
G5KMB6_ECOLX/206-366
E1DD78_VIBPA/22-189
E1TKK4_LACPS/82-254
G8WBT3_KLEOK/187-354
Q8KJ59_RHILI/229-396
D1W4C9_9BACT/133-300
F7UYA7_EEGSY/345-512
G9XQZ2_DESHA/331-499
G1ZUX9_ECOLX/218-394
H1DP27_ECOLX/272-440
G2TPT9_BACCO/307-475
Q390N3_BURS3/233-400
B2NNF8_ECO57/136-303
E8HTF6_ECOLX/8-175
D2NI50_ECOS5/13-180
I0MJ45_SALET/221-397
B4T8K3_SALHS/221-397
B3YV66_BACCE/149-315
E8FGI6_SALMO/206-366
Q2NSU7_SODGM/12-121
E1YH26_9DELT/355-522
D3T3N4_THEIA/267-434
Q93Q39_MYXXA/148-315
D8K683_NITWC/145-313
A6FGD5_9GAMM/143-310
G6Z7Q2_VIBCL/144-311
H2J327_MARPK/256-410
Q0ACM6_ALHEH/211-378
G7R7I6_ECOC2/272-440
F8X8H2_ECOLX/272-440
C8WE21_ZYMMN/215-382
D3GTN5_ECO44/272-440
G4LEU4_PSEAI/141-308
Q30SW5_SULDN/134-301
B9B151_9BURK/233-400
B4UMF1_ANASK/29-196
F9R845_9VIBR/5-172
H1PQX1_9FUSO/142-310
C0CZY5_9CLOT/337-504
A4A600_9GAMM/19-186
F4MC41_ECOLX/272-440
H1FN48_ECOLX/8-175
F7NDB3_9FIRM/275-443
D6D6J4_9BACE/153-320
A4J443_DESRM/142-309
F8H3F3_PSEUT/152-319
G5WJU7_ECOLX/186-357
Q87R83_VIBPA/144-311
C9R0F1_ECOD1/381-548
C7DCU1_9RHOB/142-300
B5N1I7_SALET/137-304
E1JAP4_ECOLX/212-379
D7K4U1_9BACE/153-320
H8MRR2_CORCM/157-324
A6VBW8_PSEA7/190-361
C0QEG2_DESAH/143-311
A9E3H7_9FLAO/149-316
D3FMN0_CAMJI/136-303
A9FPZ7_SORC5/163-326
F4VY95_ECOLX/145-312
Q2CDD9_9RHOB/142-294
G2FKY6_9FIRM/261-429
H4RPY2_ECOLX/141-308
B5Q2B7_SALVI/151-317
D6ZYH5_STAND/141-308
F2KH25_PSEBN/145-312
Q5WKW0_BACSK/137-305
C0Y5J4_BURPE/136-304
D5WT30_BACT2/224-392
D0AHF9_ENTFC/110-282
E4MNS9_CAPOC/152-319
F5R1N4_SHIFL/136-303
Q8VS79_PARVE/1-133
I0M3Y9_SALET/186-357
A3WCQ4_9SPHN/151-318
G2HCP9_9DELT/213-380
E7HR64_ECOLX/186-357
A3L996_PSEAI/194-361
C3DKP4_BACTS/308-476
G9PXU2_9BACT/136-303
G2E286_9GAMM/141-308
Q81YY9_BACAN/149-315
E5VHQ3_9FIRM/77-245
A1ELD9_VIBCL/137-304
H7DS27_9FIRM/153-319
G8AZ93_AZOBR/142-309
E1ENT6_ENTFL/82-252
C0RK33_BRUMB/144-308
B5XPF6_KLEP3/212-379
Q4K6L3_PSEF5/193-360
Q0FAI3_9RHOB/141-303
B8EDQ1_SHEB2/154-320
F9UE38_9GAMM/209-376
C4WRA6_9RHIZ/1-63
E8G4U5_SALMO/111-281
H7R754_CAMCO/135-302
H5JLE0_ECOLX/136-303
C2TL63_BACCE/369-537
H9UXU9_ECOLX/186-357
H0PYI0_9RHOO/165-332
B9BWY2_9BURK/141-308
G9XLW5_DESHA/366-533
F3INU6_PSESL/152-319
G1YSZ3_ECOLX/340-507
C6WZ95_METML/139-306
G2F1I1_ECOLX/206-366
D0LYF6_HALO1/149-316
G4F7C2_9GAMM/322-489
G2UBG2_PSEAI/190-361
G9UUW3_SALMO/106-279
F8ZAD9_VIBCL/280-448
H4SF12_ECOLX/52-220
G0ILE2_BACAM/368-536
Q8RMG9_GLUDI/140-307
E6HZV8_ENTFL/99-270
H3QRL4_BRUAO/142-305
A1VFY8_DESVV/152-319
H5GV71_ECOLX/136-303
C6PWR5_9CLOT/326-494
H5VP95_SALSE/206-366
E0XQA7_9GAMM/122-286
H0Q4H7_9RHOO/201-369
A5TJL5_BURML/137-304
E4TJK5_CALNY/143-309
F4AR96_GLAS4/142-309
C2XR89_BACCE/388-556
B2I1U5_ACIBC/140-307
Q39VE8_GEOMG/238-405
B5YGW3_THEYD/142-309
F4VEU8_ECOLX/28-195
Q93AC3_YERPS/315-479
A3L3E8_PSEAI/149-316
H5ACK4_ECOLX/206-366
F5JH99_9RHIZ/142-306
Q3A0N4_PELCD/183-354
H7ZJT0_CAMJU/136-303
G4PZA1_ECOLX/381-548
E9VGM5_ECOLX/206-366
A7K4J1_VIBSE/147-314
Q186U7_CLOD6/134-301
F6BJZ5_THEXL/89-262
H3LZE6_KLEOX/106-277
E9WAQ2_ECOLX/141-308
C1EWZ4_BACC3/308-476
F7LAB5_BACOV/141-308
C4ZJH3_THASP/150-317
D9TQK0_THETC/149-322
A1W273_ACISJ/208-375
B3HP72_ECOLX/206-366
A3GLE7_VIBCL/193-360
F0G9A1_9BURK/1-42
F5IUP1_9PORP/15-182
C7WIF1_ENTFL/117-287
Q1IUH0_KORVE/141-308
A6UGR3_SINMW/332-499
E1UKF5_BACAS/368-536
C9RXL1_GEOSY/336-504
H5RD55_ECOLX/187-354
A3UZF7_VIBSP/281-449
F3L120_9GAMM/189-356
H1J9S4_9FIRM/323-491
G9V421_SALMO/111-281
B3WSW3_ECOLX/141-308
C4WPI1_9RHIZ/146-313
Q3KD22_PSEPF/138-305
E8HE33_ECO57/327-491
D7V6R1_9LACO/70-243
F0LA27_AGRSH/332-499
F6D0Q6_MARPP/146-313
D4V7Q5_BACVU/154-321
Q9EYV2_RHILI/246-413
D8F2L2_9DELT/190-357
A6G8K5_9DELT/194-365
C9Q6Z9_9VIBR/155-321
F8ZA13_VIBCL/5-172
E3PL63_ECOH1/8-175
A4TZK5_9PROT/145-311
F7M264_9BACE/133-300
F9RNF5_9VIBR/188-355
E6EWK3_ENTFL/122-294
G5HXZ6_9CLOT/330-384
B3WYI1_SHIDY/136-303
D7EP41_MYCTU/160-239
C4LEI4_TOLAT/143-310
E4PNG9_MARAH/138-305
E1JY00_DESFR/258-427
C6UTF3_ECO5T/8-175
B2S3B3_TREPS/143-310
C0ELE8_NEIFL/211-377
F3JKX6_PSESX/131-297
F3YZ71_DESAF/154-321
C3QK97_9BACE/133-300
E5WF69_9BACI/147-313
G9XH09_DESHA/145-312
F4MUS0_YEREN/1-38
E8HB60_ECO57/218-394
A7HI74_ANADF/327-494
B3YEM2_SALET/13-180
B9BYQ4_9BURK/161-329
D5TNG5_BACT1/149-315
C7BIB0_PHOAA/206-373
C4XKU2_DESMR/16-185
A9GY33_SORC5/189-356
F2P504_PHOMO/141-308
F9J4W3_ACIBA/122-289
H6QEQ4_RICRI/143-306
B6W305_9BACE/17-184
F9A2B8_VIBCL/205-371
Q87NJ9_VIBPA/205-371
A5JA63_BURML/173-341
A4XNF6_PSEMY/203-370
H1LAH2_GEOME/145-312
C7LQS6_DESBD/137-304
A6FIT8_9GAMM/195-362
Q815F4_BACCR/14-184
B1IG28_CLOBK/356-523
D0HY16_VIBCL/280-448
H5U3B9_9ACTO/176-261
Q0B055_SYNWW/270-437
H5SBZ8_9BACT/137-245
E8WNS3_GEOS8/155-321
A9BIG7_PETMO/255-408
H5UXN4_ESCHE/145-312
C3A3A7_BACMY/388-556
D4SLN6_ENTFC/106-282
D8N3Z9_RALSL/147-314
B0KQZ8_PSEPG/146-313
F4D754_AERVB/8-175
Q2LWF8_SYNAS/137-304
C9ATS7_ENTCA/80-233
G2AQ18_ECOLX/4-173
C7LWP1_DESBD/144-311
E2JQV9_ECO57/136-303
F6CLV6_DESK7/324-492
A0L4D6_MAGSM/4-171
E2CBI2_9RHOB/175-342
F3E3L3_9PSED/207-375
A6XWI9_VIBCL/145-309
G9S7K0_9PORP/130-297
C8BNW4_PSESY/16-178
Q5WAK4_BACSK/109-280
C1DPS6_AZOVD/181-348
E3IRK5_DESVR/165-334
F2N401_PSEU6/145-312
F5YMG0_TREPZ/138-305
C2DX83_ECOLX/212-379
E8WHK5_GEOS8/343-511
C9LII1_9BACT/133-300
B5F8N8_SALA4/186-357
B8FPV9_DESHD/152-318
H5FR67_ECOLX/24-200
B5WPK2_9BURK/137-304
E7XNU9_SALMO/111-281
F8CBY5_MYXFH/146-313
B9KKQ3_RHOSK/163-329
A3MLD2_BURM7/137-304
E2QJ30_ECOLX/141-308
E0QCN8_CAMCO/135-302
F7NI53_9FIRM/206-374
C6HY50_9BACT/168-335
H1ELA5_ECOLX/327-491
C3P156_BACAA/80-250
A8FE96_BACP2/149-315
E4M098_9CLOT/110-273
F7LLU6_9BACE/15-182
I1D9K9_9VIBR/5-172
Q3KEQ9_PSEPF/143-318
E1DBY8_VIBPA/142-309
D4QR62_ENTFC/109-282
C4ZU63_ECOBW/145-312
B9KNM3_RHOSK/142-293
Q2IJR9_ANADE/29-196
C8NDB5_9GAMM/153-320
D0ICA3_VIBHO/128-295
G9U487_SALMO/137-304
D7HJ11_VIBCL/5-172
Q7UVW6_RHOBA/179-346
B8J5F1_ANAD2/142-309
D0IAX5_VIBHO/145-312
E4KUG5_9PORP/14-181
C9PAY9_VIBFU/130-297
E9X0K2_ECOLX/186-357
D0JPZ7_YERP1/16-183
E8VMP8_VIBVM/136-303
A0Y094_9GAMM/153-320
G2BRV6_ECOLX/136-303
C2WV93_BACCE/80-250
Q1N0Z6_9GAMM/137-304
A6VS90_MARMS/354-522
B6VZV3_9BACE/154-321
D0FMH0_ERWPE/140-307
H4UNE1_ECOLX/272-440
E6H6G4_ENTFL/122-294
C6X5T0_FLAB3/148-315
A3EIS9_VIBCL/194-361
F9ELM7_FUSNU/134-301
C8RZ25_9RHOB/141-304
E4MDM6_9BACT/145-312
B2Q5D7_PROST/188-359
F9T2L1_9VIBR/155-321
F3V994_SHIDY/259-426
A4SC79_PROVI/383-550
H3KDD0_9BURK/214-381
Q39AT9_BURS3/146-313
E8YSL4_9BURK/326-494
D5BZA0_NITHN/211-378
E8AP52_SALMO/206-366
B2GXN9_BURPE/144-311
F9S819_9VIBR/155-321
D4BDT0_9ENTR/4-173
A1AMD4_PELPD/143-244
F2LJA5_BURGS/142-309
B1JEG3_PSEPW/152-319
Q1RC63_ECOUT/13-180
D4I8R8_ERWAE/136-303
G9EMR8_9GAMM/137-304
E4TG03_CALNY/140-307
Q1C3D0_YERPA/16-183
C2PW65_BACCE/237-405
A8RA76_9FIRM/118-277
E3IP06_DESVR/143-310
C3QKR8_9BACE/157-324
F2ZQS6_9PSED/136-303
E3G339_ENTCS/140-307
F9Y605_9RHOB/145-312
H5C969_ECOLX/347-514
Q97EM2_CLOAB/357-524
H1RGR9_SALMO/206-366
B1H450_BURPE/141-308
Q9F5V2_BACFG/133-300
C2MT89_BACCE/80-250
E7U698_ECOLX/301-465
B5EZP5_SALA4/151-317
D9RXX5_THEOJ/125-297
H1C5E1_ECOLX/4-173
A3GWH6_VIBCL/143-310
F8BF81_LISMM/150-317
D0I0B6_VIBCL/5-172
A4J4R9_DESRM/251-419
G7BDH1_VIBCL/193-360
H1JAI6_9FIRM/145-312
F7NFK1_9FIRM/162-328
G9VAY0_SALMO/141-308
F2ZIA4_9PSED/131-297
E9TKF8_ECOLX/212-379
F3JXC1_PSESZ/29-195
F3H9G9_PSESX/24-187
G0DJ80_9GAMM/153-320
D0HQU4_VIBCL/229-395
F7N3Z9_ECOLX/141-308
B2D781_VIBCL/144-311
B7RYB0_9GAMM/186-356
F9SVL2_VIBOR/232-400
H1JA71_9FIRM/145-312
Q2BN42_9GAMM/166-333
E1QF19_DESB2/269-436
D5X0F5_THIK1/162-329
E7HJP4_ECOLX/8-175
F4QMJ2_9CAUL/102-269
H1MSE8_9PLAN/147-314
F5R7K4_9RHOO/142-309
G9VDZ7_SALMO/106-279
D4H6U9_DENA2/207-374
A3KR44_PSEAI/146-313
D1EC13_NEIGO/321-410
H1ZE19_9FLAO/13-180
Q30WQ5_DESDG/137-304
B0KV63_PSEPG/144-311
H7E240_9FIRM/258-425
A1V5Q8_BURMS/137-304
E1J3N9_ECOLX/136-303
F3Z495_DESAF/143-310
C2T5S2_BACCE/383-551
D8JJE9_ACISD/21-188
A5ZHM0_9BACE/152-319
D2YJI6_VIBMI/205-371
H5J881_ECOLX/140-307
E3GD12_ENTCS/272-440
B9JA54_AGRRK/128-295
G8N729_GEOTH/139-306
H8N0Y4_CORCM/21-185
G7AXV2_VIBCL/155-321
F3JW04_PSESZ/193-361
D4Z5N7_SPHJU/105-271
F9Y511_9RHOB/141-304
D2F2L0_9BACE/156-323
D2ZYL2_NEIMU/202-369
B5NJK6_SALET/141-308
E4W2U9_BACFG/144-311
B6IU17_RHOCS/10-177
E1WMP5_BACF6/147-314
Q89ZK2_BACTN/15-182
A5VBX1_SPHWW/148-315
Q52200_PSEPU/235-402
A7ZQX7_ECO24/272-440
C9RTD7_GEOSY/256-424
E9AAL7_SALET/106-279
G2LAW9_PSEAI/195-362
Q1D0L3_MYXXD/223-390
H0SYF8_9BRAD/146-313
B9BEV1_9BURK/334-502
B0GUV8_YERPE/137-304
B9R2I1_9RHOB/144-311
C0Q9L2_DESAH/184-351
E1WYR5_BACMS/194-361
B1B8W8_CLOBO/325-493
E2CLB9_9RHOB/203-370
C6PUJ3_9CLOT/1-162
B7IJR0_BACC2/237-405
A4SNJ0_AERS4/206-373
G5FD62_9CLOT/154-320
B3DZA5_METI4/196-363
F3IUI1_PSEAP/193-361
E8P7L6_YERPH/137-304
Q2RH79_MOOTA/255-423
D5BS31_PUNMI/8-174
C2NJ58_BACCE/218-386
O50205_XANAU/327-443
F9S3W1_9VIBR/205-371
B1EJR2_9ESCH/145-312
G9VQG3_SALMO/111-281
H3KB72_9FIRM/203-371
E6BGA8_ECOLX/272-440
B3RBN5_CUPTR/171-337
F7Q5T9_9GAMM/333-501
H1MZY2_9PLAN/143-310
F8CFB8_MYXFH/147-314
E7W5P2_SALMO/111-281
Q0HX11_SHESR/134-301
C9X5M3_SALTD/8-175
A2WG22_9BURK/321-489
G0J1C2_CYCMS/146-313
D2NZP9_LISM1/113-284
B2T1T8_BURPP/38-205
E1XVF1_LEGPN/137-304
A4A4V1_9GAMM/80-247
Q52834_RHILE/229-396
I0M5B3_SALET/206-366
F5N673_SHIFL/381-548
C7C8N8_METED/313-480
H1PT49_9FUSO/340-508
D5WAH2_BURSC/199-366
D5D1V7_ECOKI/8-175
F6CM40_DESK7/213-381
C9NMR1_9VIBR/146-306
A3L5D7_PSEAI/207-375
H2CBI9_9LEPT/286-452
G8UFC3_BACCE/148-316
H8LDJ2_ENTFU/109-282
H5UBY3_9ACTO/176-261
F4NJL2_9ENTR/388-555
D5BS30_PUNMI/135-302
C1F1R9_ACIC5/165-332
I0MFT3_SALET/140-307
B5Z768_HELPG/136-303
F7RTW0_9GAMM/141-308
B3YNY1_BACCE/237-405
G9YDQ4_HAFAL/262-430
E7J7P3_ECOLX/187-354
F5HYN3_ACIBA/142-309
F8EUR2_ZYMMT/218-385
Q51454_PSEAI/131-297
F5K975_PSEAI/319-485
A6GB26_9DELT/151-318
Q46V86_CUPPJ/134-301
H5FKJ1_ECOLX/186-357
Q1N2H1_9GAMM/140-307
H4JBT8_ECOLX/381-548
E2YY86_ENTFL/82-252
D7AF21_GEOSK/144-311
B7GHH2_ANOFW/371-539
E4RTL3_LEAB4/16-183
H4IWT2_ECOLX/381-548
B8LAY7_9GAMM/132-299
E6PP27_9ZZZZ/165-332
D4EZR6_ENTFL/56-226
C7ULQ6_ENTFL/82-252
E1YG22_9DELT/151-318
A8V336_9AQUI/231-311
C6JPX9_FUSVA/151-319
F5ZDU6_ALTSS/153-320
H3T653_PSEAE/1-140
D1W6L4_9BACT/142-309
C8JXV0_LISMN/82-254
Q0K8A9_CUPNH/103-270
E9YZH8_ECOLX/327-491
H4NEC1_ECOLX/140-307
F2KFB9_PSEBN/347-515
H1YTX6_9GAMM/205-368
G2HB77_9DELT/148-315
A1VHB1_DESVV/489-656
Q30WV1_DESDG/152-320
B1BMM5_CLOPF/358-525
C8U7E0_ECO10/206-366
B2IB70_BEII9/142-306
E5AU19_BURRH/139-306
D7K6P2_9BACE/133-300
F3H6Z0_PSESX/152-319
H5W487_SALEN/186-357
C2QA94_BACCE/332-500
H5PSW4_ECOLX/141-308
E4QG03_BORBN/145-312
B7CJS2_BURPE/146-313
G8QN07_AZOSU/147-314
E6EL86_ENTFL/127-297
A0Q2I8_CLONN/354-522
B2IL22_BEII9/135-301
D7AHH5_GEOSK/260-427
B2NT49_ECO57/218-394
H5CH14_ECOLX/4-173
A8UQX6_9AQUI/196-363
B1K5D8_BURCC/17-184
C6UC80_ECOBR/381-548
A3PGB9_RHOS1/145-312
G2BDB3_ECOLX/262-430
E3DUX1_BACA1/13-160
B9BYG0_9BURK/334-502
F4AJV7_GLAS4/140-307
D3SEK8_THISK/149-316
F8IJK2_ALIAT/138-287
G5MU82_SALET/221-397
E5ZP54_ECOLX/206-366
I0QMR8_9ENTR/1-104
D8CFQ0_ECOLX/218-394
C3TBS7_ECOLX/13-180
B7J3C8_ACIF2/138-305
G9AEL8_RHIFH/145-312
A2SE88_METPP/158-325
Q183V1_CLOD6/332-500
H1MTG5_9PLAN/139-306
Q3T933_METSI/339-504
A9IMJ6_BORPD/50-217
F8ZMK1_VIBCL/130-296
Q8VP28_ECOLX/345-505
E6T9T2_SHEB6/154-320
B0TAU8_HELMI/267-431
B4T106_SALNS/141-308
G2E2B5_9GAMM/145-313
H3MUJ2_KLEOX/140-307
A4LLH2_BURPE/316-484
E8NRB4_SALET/418-585
F8CBC7_MYXFH/596-763
C7XBB0_9PORP/133-300
Q7NS35_CHRVO/137-304
B0MGI7_9FIRM/169-337
A4JW32_BURVG/263-429
G5FY08_9PSED/146-313
Q8DER0_VIBVU/146-306
B6AZ26_9RHOB/122-289
B4UHU5_ANASK/139-304
B0SAB0_LEPBA/179-342
Q82ZR7_ENTFA/117-287
H3SX91_PSEAE/202-370
D5SS35_PLAL2/160-327
C3VA16_9PSED/264-431
D8D3L0_COMTE/144-311
A3KRE0_PSEAI/146-312
A1AQG4_PELPD/145-312
A1YN14_ECOLX/330-494
Q9L6Y0_MYXXA/160-327
Q0A929_ALHEH/4-171
E1R9G7_SPISS/141-308
E0HH99_ENTFL/2-159
Q7N0T1_PHOLL/21-97
G2TCI6_RHORU/86-254
E1JCR4_ECOLX/376-464
D7YN20_ECOLX/140-307
A1HSG4_9FIRM/238-406
A8ZZJ9_DESOH/154-321
G5X306_ECOLX/218-394
E4T6F5_PALPW/139-306
H3LBY3_KLEOX/187-354
H8DM42_9ENTR/136-303
C5BFS1_EDWI9/323-491
B7VT35_VIBSL/145-312
A9GEG0_SORC5/147-312
E8ZT59_CLOB0/275-442
Q50876_MYXXA/1-95
F1LIV2_PSEPU/235-402
F9T9G0_9VIBR/142-309
B4WYF0_9GAMM/141-308
A6A552_VIBCL/146-306
H8K5R3_RICAG/143-307
H8M752_SALTM/332-500
F3PJN4_9BACE/142-309
C4L831_TOLAT/20-187
E3GY80_METFV/268-328
D0HDS9_VIBMI/193-360
E1DR68_VIBPA/280-448
C2YBL2_BACCE/237-405
G5UFC6_ECOLX/140-307
C8X5H7_DESRD/147-314
H1RC87_SALMO/331-499
B7V6F9_PSEA8/319-485
B8KQN8_9GAMM/155-317
B1UJC6_BACAN/237-405
A4LDK1_BURPE/137-304
H8L2V7_FRAAD/195-362
H8L7Z5_ENTFU/76-248
F1Y574_ECO57/272-440
B7V8W8_PSEA8/30-196
G7Z4Y3_AZOL4/141-308
G2L0L2_PSEAI/131-297
D7JCM2_9BACT/15-182
E2XY65_PSEFL/150-317
H7UDM0_CAMCO/135-302
F8BNB0_OLICM/140-307
D7H3Q4_BRUAO/144-311
Q6LQM8_PHOPR/271-439
E1VLD8_9GAMM/188-355
A3WJT2_9GAMM/130-297
H5H6D9_ECOLX/48-208
D4H1R7_DENA2/156-322
H4ZCJ2_ECOLX/8-175
A0LLJ8_SYNFM/151-318
A6FGV4_9GAMM/138-305
H1DIP0_9PORP/137-304
G2AU31_ECOLX/8-175
H0NKC6_BACCE/80-250
E7JM79_ECOLX/381-548
G5R9P6_SALSE/106-279
B8J209_DESDA/136-303
G4DI03_9GAMM/173-340
B1IDW3_CLOBK/205-373
E1PHY4_ECOAB/145-312
C4ZV71_ECOBW/206-366
E7WYP8_SALMO/221-397
E8V3L1_TERSS/155-322
C5AE72_BURGB/11-178
E4QNN1_METS6/142-309
A6F3P1_9ALTE/199-366
D6SKW8_9DELT/137-304
H1H0M3_9FLAO/13-180
C2N222_BACCE/237-405
B7CMN3_BURPE/296-463
Q722D3_LISMF/113-284
F0G999_9BURK/160-260
C7IQC7_THEET/1-92
Q81QW6_BACAN/154-320
F3G7E3_PSESJ/310-478
H7RTG5_CAMCO/135-302
H0LZU0_SALMO/151-317
D4G443_BACNA/143-309
E6XLL8_SHEP2/192-359
D4QUB5_ENTFC/84-256
H1PYU0_9FUSO/142-309
A3EM98_VIBCL/144-311
H1QY39_VIBFI/144-311
D9YHI7_9DELT/145-312
Q4K4Y9_PSEF5/150-318
B7L331_METC4/165-332
ALGB_PSEAE/147-314
Q3KKB6_PSEPF/147-314
C0Y227_BURPE/325-493
C3WG76_FUSMR/269-437
Q1NGL9_9SPHN/106-271
E2K4H1_ECO57/206-366
B5QU08_SALEP/111-281
G2CSB7_ECOLX/140-307
H4P9Y5_ECOLX/272-440
A3MHT4_BURM7/285-452
E8F0Q3_SALMO/140-307
E7NWF2_TREPH/195-362
B1QHP8_CLOBO/356-523
A3UH55_9RHOB/143-310
B6IA18_ECOSE/8-175
Q02GC7_PSEAB/135-302
H6KQM8_TREPM/143-310
C0Z5M5_BREBN/315-482
Q7DK89_PSESG/1-42
A6BCJ0_VIBPA/88-168
F9C4U6_VIBCL/146-306
Q52678_RHOCA/223-391
E8IC56_ECOLX/187-354
G9SJU1_CITFR/8-175
F3ZYE9_MAHA5/143-310
A3VAW7_9RHOB/165-315
A1W2C6_ACISJ/152-319
B9BBT9_9BURK/144-316
D4PPG3_LISMN/82-254
F9CH71_ECOLX/8-175
Q1ZUC7_PHOAS/382-549
G7RS70_ECOC1/218-394
E6PZK7_9ZZZZ/161-328
C0B440_9ENTR/151-318
H5B8F9_ECOLX/327-491
E1JUV0_DESFR/156-322
H0Q122_9RHOO/139-306
Q6N7Z3_RHOPA/321-488
C7CYS5_ENTFL/75-245
C6YIY0_VIBCL/145-309
E3IRR3_DESVR/267-434
E8WJN4_GEOS8/144-311
E8TNE7_MESCW/142-305
E3G6G7_ENTCS/187-354
Q0BSS8_GRABC/147-314
E6A6S2_ECOLX/272-440
H4ZJP7_ECOLX/141-308
B4CX09_9BACT/1-83
G5UHW0_ECOLX/218-394
F5NKH2_SHIFL/232-399
A5G9V8_GEOUR/145-312
Q98MX6_RHILO/141-308
H4UZN9_ECOLX/8-175
A3H2S0_VIBCL/132-299
B1ILR7_CLOBK/335-503
F8FYY3_PSEPU/143-318
A1RF67_SHESW/113-280
Q74EW8_GEOSL/139-306
B6I5L6_ECOSE/141-308
A3L8Z4_PSEAI/30-196
A6LS07_CLOB8/91-268
A6XWF3_VIBCL/205-371
F2NCE7_DESAR/142-309
A8MJG5_ALKOO/259-427
D5S008_CLODI/27-195
F3GNA1_PSESJ/1-74
B3J881_BACAN/80-250
E7YK11_SALMO/221-397
F2MWF9_PSEU6/144-311
G5VCR0_ECOLX/136-303
Q4ZS27_PSEU2/138-305
F4U840_ECOLX/206-366
C6UY50_ECO5T/218-394
F1W242_9BURK/146-313
C4XRW4_DESMR/137-304
F3HV18_PSEYM/1-54
Q5FSE4_GLUOX/13-181
G9EE86_9GAMM/142-309
C2NHC4_BACCE/154-320
A9W6D8_METEP/145-312
Q1NQ81_9DELT/155-321
H4S1W7_ECOLX/186-357
D5XDY0_THEPJ/349-517
B9B942_9BURK/136-304
G0EB28_ENTAK/206-366
G4K5W3_9RHIZ/146-313
C9XF07_SALTD/106-279
G0K3M1_STEMA/154-321
A0KUV3_SHESA/134-301
H5XSR9_9FIRM/141-308
H8NVE1_RAHAQ/8-175
E6FF80_ENTFL/106-280
B4UEG6_ANASK/143-310
F7RCK4_SHIFL/94-261
H3M1H3_KLEOX/102-278
E0XWP3_9PROT/373-541
E3DXX6_BACA1/368-536
H6N2G5_GORPV/184-269
A9GVR9_SORC5/93-254
E7AYE1_YERE1/141-308
B1LGA5_ECOSM/206-366
F8Z0M2_VIBCL/137-304
G1Y872_ECOLX/301-465
G6BF98_CLODI/338-506
A3ZZY0_9PLAN/141-308
B9M3K1_GEOSF/147-314
F8AB00_THEID/138-305
D8JFV4_ACISD/185-355
G7Q8I4_9DELT/137-304
Q088E6_SHEFN/240-406
Q7P1Y9_CHRVO/134-301
E4IUF4_ENTFC/100-273
H4SV47_ECOLX/347-514
B6AQ50_9BACT/142-309
F9B0E3_VIBCL/205-371
B5E8G7_GEOBB/145-312
A6B6V5_VIBPA/146-306
A3YA14_9GAMM/195-363
C5S2G5_9PAST/15-177
H5BLA7_ECOLX/4-173
Q12EI0_POLSJ/169-336
A3MGQ3_BURM7/141-308
E1ILW4_ECOLX/272-440
C0WAW0_9FIRM/333-494
G9YEV0_9FIRM/306-458
F2ZRF6_9PSED/1-82
I0AG67_9BACT/145-312
B5FQL9_SALDC/141-308
C2N640_BACCE/369-537
C7LP03_DESBD/145-312
D7VK95_9SPHI/141-308
B9M8K6_GEOSF/350-517
E8RD29_DESPD/487-654
F8Z1U3_VIBCL/141-308
F5MT76_SHIFL/141-308
F2MPF4_ENTFO/106-280
D0ZUZ3_SALT1/418-585
E6TI09_MYCSR/163-247
C9RT25_GEOSY/258-426
B5WB84_9BURK/332-500
G8QQE8_SPHPG/318-486
C5AE73_BURGB/141-308
F2PFR1_PHOMO/382-549
Q21P55_SACD2/131-301
H1XY16_9BACT/144-312
E9CNI9_9ENTR/140-307
F3FS80_PSESX/141-308
F3C134_PSESG/82-250
A6FE33_9GAMM/218-381
I0INP6_9BACT/147-310
Q72EC5_DESVH/134-301
A5XYU6_BURML/137-304
E7VNP7_SALMO/111-281
E5B7N0_ERWAM/136-303
D0HXC4_VIBCL/150-317
Q7D920_MYCTU/159-238
B3ECS9_CHLL2/143-310
E8DFT2_SALMO/106-279
C0AE73_9BACT/88-255
E1QFE2_DESB2/138-305
D9MX58_9BACT/142-309
C0SWU3_BORBG/145-312
H6SSG5_RHOPH/142-306
E8BA88_SALMO/206-366
A8MKV1_ALKOO/144-311
E1JTN3_DESFR/620-787
C4STH4_YERFR/301-465
B3I628_ECOLX/143-310
F9AEW7_VIBCL/132-299
G9XP79_DESHA/319-487
G8W972_KLEOK/206-366
G7R8P5_ECOC2/141-308
B4TQ97_SALSV/151-317
A9GC93_SORC5/199-366
C8TYJ6_ECO10/140-307
A0B2I0_BURCH/340-508
D6I019_ECOLX/187-354
H5T2D0_MELPD/126-299
Q479J4_DECAR/144-311
F4DKS2_CHLPE/142-309
C6HWN9_9BACT/144-311
C3FCM2_BACTU/218-386
C2ULJ1_BACCE/80-250
Q2SW95_BURTA/144-311
Q2B9S9_9BACI/150-316
F0Q841_ACIAP/270-437
D8BVH3_ECOLX/8-175
E4TJ25_CALNY/133-300
G4PDR0_BRUML/142-305
A5EDF9_BRASB/164-331
G7AHG2_VIBCL/193-360
A6AGJ6_VIBCL/194-272
P71552_MYCTU/159-238
F8X5F1_ECOLX/136-303
A5CZX6_PELTS/143-310
C6CAP7_DICDC/137-304
Q89ER9_BRAJA/120-287
B3ZAG9_BACCE/148-316
E6V5U0_VARPE/141-308
C5TQ39_NEIFL/211-378
D3KP03_LISMN/113-284
H8GMX8_METAL/147-314
D8AY50_ECOLX/206-366
G1VQH4_9FIRM/111-288
C2NIT6_BACCE/237-405
A8MEE7_ALKOO/325-493
D7JWM5_9BACE/141-308
G2KSK4_MICAA/142-307
Q9F2C0_THAAR/234-401
H5GVL4_ECOLX/381-548
H4LVN3_ECOLX/136-303
B1J187_PSEPW/144-311
G6ZYT0_VIBCL/194-361
D6YIE9_CHLT0/142-309
E7JLV7_ECOLX/272-440
G2CJU1_ECOLX/206-366
G4F3R2_9GAMM/145-312
C7BRL9_PHOAA/137-304
H5LA58_ECOLX/381-548
Q6ANR0_DESPS/188-350
E8H4X2_ECO57/347-514
F4SWM0_ECOLX/330-494
D0KVT8_HALNC/148-315
Q13KW2_BURXL/141-308
H0LEV1_SALMO/137-304
G2RPW9_BACME/148-316
A6LS08_CLOB8/105-275
B4EKY4_BURCJ/161-329
G9SB57_CITFR/141-308
H1Z561_9FLAO/145-312
H5Y1G8_9FIRM/215-383
F8DV05_ZYMMA/7-174
E3XKB4_ECOLX/1-151
F1VYN2_9BURK/225-393
D7YC84_ECOLX/330-494
E8RJG6_DESPD/136-303
E8TTA8_ALIDB/350-515
Q1JXD2_DESAC/234-401
E5C109_9FUSO/134-301
A3GXM9_VIBCL/193-360
H4W2I3_ECOLX/186-357
B7J3C5_ACIF2/144-305
B7VTU4_VIBSL/212-378
C0QC65_DESAH/142-309
D4JAF5_9FIRM/154-322
E1YTQ0_9BACE/133-295
F3EU65_9PSED/24-190
B8DR33_DESVM/190-355
D3SL71_THEAH/132-299
E7G1M9_9HELI/132-299
A0N0U6_9RHOO/234-402
B2S5W6_BRUA1/142-305
B2ICF2_BEII9/141-308
C5BS21_TERTT/135-301
D1K4H4_9BACE/145-312
D8IZM3_HERSS/203-370
B2K5F8_YERPB/8-175
Q53023_RHORU/139-306
Q8E922_SHEON/142-309
H8GH39_METAL/136-303
F3GTG1_PSESX/1-53
D8A6A8_ECOLX/140-307
Q6VMT5_MYXXA/142-308
G5PW68_SALET/90-266
A2VRQ1_9BURK/144-316
G4PXH9_ECOLX/136-303
Q3XX31_ENTFC/109-282
B9XR31_9BACT/147-314
H1ID33_9FIRM/145-312
I0UD44_BACLI/309-476
H5D7H6_ECOLX/272-440
I0QW71_9ENTR/8-175
F3FTR1_PSESX/1-65
B7AAJ9_THEAQ/159-244
F2JUB4_MARM1/156-324
H2IKU5_9VIBR/204-371
I0K0Q1_9BACT/145-312
E4MUR2_CAPOC/13-180
Q57349_PSEPU/261-428
D4RCI7_ENTFC/1-125
G8QJM8_AZOSU/137-304
Q5QUX7_IDILO/141-308
G5PVR7_SALET/141-308
G8Q4E2_PSEFL/145-312
B1L237_CLOBM/82-256
B4SYL1_SALNS/331-499
A6XZN8_VIBCL/146-306
G7CQ35_AERSA/8-175
F4LXR7_TEPAE/98-271
I0ESV8_9HELI/138-305
E8WRZ7_GEOS8/143-310
Q6VMT3_MYXXA/143-310
C7WYQ6_ENTFL/122-294
E1IMV2_ECOLX/330-494
E1T556_BURSG/144-315
C0LMV8_9BURK/261-428
I1AB55_PSEAI/152-319
B4D072_9BACT/141-308
D1N1Q7_9BACT/142-309
H1C212_ECOLX/145-312
H4PPL5_ECOLX/187-354
C6JK24_FUSVA/267-435
E8P1V3_YERPH/16-183
H5E610_ECOLX/381-548
G6AF57_9BACT/15-182
Q1D6H5_MYXXD/137-304
E9VGP5_ECOLX/8-175
E6A9S9_ECOLX/140-307
A8H7U8_SHEPA/177-344
H4FR67_ECOLX/186-357
D0TQ40_9BACE/133-300
B8F655_HAEPS/230-392
A6BWA6_YERPE/141-308
E1DJ51_VIBPA/5-172
G7H8F9_9BURK/140-307
E7ILY0_ECOLX/262-430
H5M016_ECOLX/301-465
C5VRI0_CLOBO/208-376
A9FER7_SORC5/139-301
E9Y3R3_ECOLX/187-354
E1GX91_9BACT/15-182
G4C3X9_SALIN/13-180
C6UQP1_ECO5T/347-514
G2LF85_CHLTF/146-313
F2ZZ12_9PSED/33-80
A4XYC1_PSEMY/149-316
F7XRS5_TREPU/186-353
A1ZC87_9BACT/15-182
D2TBU4_ERWP6/140-307
C7WB79_ENTFL/106-280
F3G965_PSESJ/141-234
B9M8I7_GEOSF/377-545
Q24MH9_DESHY/158-326
A6L9Q1_PARD8/137-304
Q57I63_SALCH/111-281
D2XBJ2_9BACT/253-420
G7MAG7_9CLOT/76-249
E7V5E6_SALTM/106-279
E2XL75_PSEFL/14-177
D7J5M2_9BACE/142-309
C3RGC2_9BACE/154-321
F9CKP0_ECOLX/136-303
E5VZR2_9BACI/114-286
F7V3U7_CLOSS/192-360
G5FUP1_9PSED/779-946
G6GH67_9FIRM/318-486
E1I0I9_ECOLX/8-175
D6Z4F9_DESAT/203-370
C8UEC0_ECO1A/136-303
G9Z3J5_9ENTR/187-354
Q3A2K8_PELCD/146-313
A1JKM9_YERE8/137-304
E3IQG0_DESVR/210-377
F2PDR5_PHOMO/135-302
D4C755_9CLOT/356-524
E0R3U5_ECOLX/345-505
F7NY56_9GAMM/139-306
G8ANP5_AZOBR/120-287
F0JCK3_DESDE/21-187
H5KTT1_ECOLX/8-175
E7IU56_ECOLX/141-308
A8T6C7_9VIBR/142-309
A6L895_PARD8/143-310
C3LGW2_BACAC/308-476
B2ST84_XANOP/143-310
Q1IS74_KORVE/218-389
H8JWV7_VIBCL/205-371
C4FI74_9AQUI/139-306
A8EBW2_BURPE/137-304
C5AUV9_METEA/313-480
G7HPA4_9BURK/47-213
E8IQ06_ECOLX/218-394
Q725H6_DESVH/145-312
B8DJ26_DESVM/143-310
G9TPK2_SALMO/221-397
H8FXP1_RHOMO/142-309
F5PUF7_SHIFL/136-303
H5NHF7_ECOLX/141-308
E6BMT8_ECOLX/1-64
E7VYE2_SALMO/381-548
C9P3S2_VIBME/194-361
C3K930_PSEFS/22-188
E8NSS1_SALET/186-357
C3KML9_RHISN/143-310
H8DUI3_9ENTR/317-485
G7A4W6_VIBCL/137-304
G9VWH0_SALMO/8-175
G5KJG0_ECOLX/218-394
Q1DEQ2_MYXXD/673-840
H1KJ39_METEX/139-306
F7SQ39_9GAMM/145-312
F3EV87_9PSED/207-375
D7CKN8_SYNLT/265-433
F7MA71_9BACE/142-309
Q1D007_MYXXD/237-404
G6YPT5_9ALTE/138-305
Q4JMR1_9BACT/10-176
A0YG69_9GAMM/149-316
H4M988_ECOLX/8-175
E8XNU4_RAHSY/206-373
G9TDT1_SALMO/331-499
E7PFD0_PSESG/141-308
I0XZK4_9BURK/137-304
F7S3W3_9PROT/328-495
C2WFW7_BACCE/149-317
C6UJN4_ECOBR/141-308
Q6FC38_ACIAD/29-196
H4L420_ECOLX/186-357
A5I362_CLOBH/327-495
E5VFK3_9BACE/173-340
E3FN99_STIAD/152-319
G8Q7L2_PSEFL/158-326
B0QLD9_BACAN/80-250
A9EA78_9FLAO/147-314
G6BR06_CLODI/228-396
F7NNJ0_9FIRM/320-488
B1Q657_CLOBO/152-320
D8PCM0_9BACT/140-307
D7X1V3_ECOLX/272-440
C1MFF0_9ENTR/189-360
F9AD51_VIBCL/146-306
D0IH68_9VIBR/194-361
B0TPP6_SHEHH/140-307
E8WM28_GEOS8/156-322
B9JEQ6_AGRRK/186-357
H5Y3F7_9FIRM/273-441
D7HTH0_PSESS/307-373
G6I8P7_9FIRM/157-325
E7UDY7_ECOLX/381-548
A1TKJ1_ACIAC/45-211
C3K9V0_PSEFS/138-305
B8KA33_VIBPA/146-313
E9S5I9_TREDN/143-310
F5MCZ2_ECOLX/206-366
G2JN98_ACIBA/140-307
C9XNA3_CLODC/338-506
Q7X198_9BACT/15-93
Q75TI2_GEOSE/147-315
E7SX39_SHIBO/187-354
F6C292_SINMB/332-499
I0QY41_9ENTR/10-173
G0JLF6_9GAMM/416-584
Q2KYU1_BORA1/158-325
E0FMK8_ACTPL/79-241
A6D2I1_9VIBR/204-370
E7J5C7_ECOLX/340-507
G0BTP4_9ENTR/342-510
A1VAA6_DESVV/139-306
G5SEM6_SALET/151-317
A0LMH7_SYNFM/144-313
G7WIC7_DESOD/168-334
A1AAC9_ECOK1/330-494
E2X9X9_SHIDY/187-354
E7J4T4_ECOLX/218-394
F4TMP5_ECOLX/143-310
F6CNR7_DESK7/141-308
Q1JZC9_DESAC/141-308
E9Z1Z4_ECOLX/141-308
G5G0W2_9PSED/147-314
D4V533_BACVU/156-323
E9WA63_ECOLX/140-307
D0G7Z2_PSECI/13-175
Q1D8B0_MYXXD/286-453
G0ZPJ8_VIBPA/133-300
H0FBG1_9BURK/22-189
B6WXF8_9DELT/143-310
D0JN55_YERP1/137-304
D4GF66_PANAM/253-420
D1TY25_YERPE/8-175
F0Q8Q3_ACIAP/149-316
F6CMW8_DESK7/242-410
H4NAT7_ECOLX/187-354
G7LVW9_9ENTR/15-179
H5P7P7_ECOLX/136-303
F8XJR9_ECOLX/4-173
Q21UQ5_RHOFD/157-324
Q6VMT4_MYXXA/231-341
F9BBF6_VIBCL/155-321
C0CZU6_9CLOT/80-239
F3QV26_9BACT/133-280
E4QL50_METS6/149-316
F9B2Z8_VIBCL/130-296
B1EKX9_9ESCH/218-394
D0LJV7_HALO1/150-317
A3UT79_VIBSP/144-311
E3A1Q4_PSEAI/195-362
C3L564_BACAC/148-316
C7LQX0_DESBD/343-510
F7RCV5_SHIFL/262-430
C9RL62_FIBSS/137-304
E0DPK0_9RHIZ/144-308
A3SAL7_9RHOB/141-304
F3E8D4_PSESL/180-351
Q8D8V4_VIBVU/194-361
E2MC74_PSEUB/193-361
A7FUD4_CLOB1/333-501
B9M936_GEOSF/145-312
B5XVF3_KLEP3/302-462
G7WJA6_DESOD/350-518
B4UBD7_ANASK/139-306
Q9I2A4_PSEAE/158-326
F5YT81_MYCSD/167-251
Q3JHR2_BURP1/324-492
A9ZAJ7_YERPE/8-175
F6CPZ7_DESK7/281-449
D0LJ47_HALO1/130-297
C7IT21_THEET/212-380
F0RZN7_SPHGB/290-458
H6MI25_ECOLX/186-357
H0S2X7_9BRAD/140-307
G7C6K9_VIBCL/155-321
C1EWC6_BACC3/149-315
F7YL04_VIBA7/32-199
B1KM21_SHEWM/139-306
H5C1C7_ECOLX/4-173
D4MF69_9ENTE/117-287
H5EN37_ECOLX/111-281
C6TTC0_BURPE/151-318
Q9WW70_PSESZ/1-42
D0S254_ACICA/185-355
Q4K799_PSEF5/144-311
G7WHT5_DESOD/385-553
E8I7B1_ECOLX/8-175
H8KMH6_SOLCM/144-311
C7LR14_DESBD/165-332
H7VPV7_CAMCO/135-302
C9NXH9_9VIBR/142-309
E8XF15_SALT4/151-317
H0S3T1_9BRAD/164-331
B2UA75_RALPJ/136-303
B1FMC2_9BURK/152-319
D7Y9R7_ECOLX/136-303
B9M1N5_GEOSF/146-312
D7J8Y9_9BACE/141-308
G2KNV6_MICAA/199-366
A7BP31_9GAMM/97-171
H4X455_ECOLX/48-208
B6BPT4_9PROT/142-305
G9SWW7_ENTFC/105-280
A1F476_VIBCL/193-360
D2R2G6_PIRSD/18-185
B8FJD2_DESAA/733-900
F3JR88_PSESX/24-190
B5QYF9_SALEP/141-308
D7IG33_9BACE/153-320
H4R2A6_ECOLX/347-514
H3RD43_ERWST/6-173
G0A4M1_METMM/207-374
A7HGQ8_ANADF/340-508
Q1ZQT0_PHOAS/205-369
A3RSD3_RALSL/260-427
Q46MZ0_CUPPJ/361-529
B8E9Y8_SHEB2/129-295
G3A254_9RALS/335-502
A1VSP5_POLNA/146-313
D1RS42_SEROD/8-175
A9D828_9GAMM/196-363
E1K0B3_DESFR/179-345
G5HZL8_9CLOT/347-410
Q2SQ36_HAHCH/154-321
A6V089_PSEA7/333-499
F6A8Q2_PSEF1/29-195
F8GN78_CUPNN/347-515
B1ZEN0_METPB/139-306
B8CVW0_HALOH/265-433
C2ITW6_VIBCL/194-361
H5CAF2_ECOLX/111-281
Q4ZQG6_PSEU2/207-375
Q88CL4_PSEPK/29-195
D9QS50_ACEAZ/385-553
C2JAH4_VIBCL/146-306
E7FVG4_ERYRH/133-285
B0H5K0_YERPE/206-373
Q2IK42_ANADE/327-494
E7YYK3_SALMO/381-548
Q3KG31_PSEPF/146-313
B1B915_CLOBO/156-324
H0JAF4_9PSED/144-311
A3ERU5_9BACT/168-335
B8FQM8_DESHD/385-552
H8FKX1_XANCI/127-291
D0H964_VIBCL/280-448
F4LS89_TEPAE/142-311
E8XJI7_SALT4/140-307
D0H8U5_VIBCL/5-172
C4T2Q1_YERIN/399-566
F3JE93_PSESX/255-305
F4TT53_ECOLX/326-490
H7TAT7_CAMCO/135-302
NIFA_RHOCB/226-393
D9TTN9_THETC/140-307
F4VHS9_ECOLX/388-555
C2IFB3_VIBCL/145-309
C7XRQ9_9FUSO/134-301
G9QE89_9BACI/148-316
B3APY1_ECO57/8-175
G7UFT4_PANAN/253-420
B8H4R5_CAUCN/144-311
F8F3F0_SPICH/194-361
F3G688_PSESJ/127-294
D7HLR3_VIBCL/132-298
F7YCR6_MESOW/141-308
F9S1C8_9VIBR/194-361
D0D6Y6_9RHOB/140-306
A0LPT2_SYNFM/145-312
D4VI54_9BACE/141-308
A1HSK4_9FIRM/320-487
E6XR21_SHEP2/141-308
B8DK31_DESVM/144-311
H0JAG7_9PSED/197-365
C9B890_ENTFC/106-282
B1LNE1_ECOSM/347-514
B7UNJ0_ECO27/140-307
F2KA42_PSEBN/255-422
D9YEF1_9DELT/166-334
C2DXA7_ECOLX/376-543
G0SRZ6_VIBMI/205-371
Q1NKR7_9DELT/142-309
H3T1K3_PSEAE/207-375
D0CB63_ACIBA/140-307
F0PUT3_BACT0/237-405
F5NYV0_SHIFL/187-354
G5FKR2_9PSED/319-485
H3LI29_KLEOX/327-491
H5BH39_ECOLX/140-307
G6BV74_CLODI/146-314
B2S5W8_BRUA1/144-311
H0MTS0_SALMO/206-366
P72076_NEIGO/333-410
A4YQG0_BRASO/148-315
A6TW17_ALKMQ/253-421
H4NT13_ECOLX/272-440
B1QA45_CLOBO/232-400
I0MTI1_SALET/137-304
E2W3J2_MYCTU/160-239
A7K4Q8_VIBSE/144-311
F4UIQ6_ECOLX/4-173
G4M6S0_9BURK/1-47
H1J763_9FIRM/268-436
F3Q6I1_9ENTR/140-307
B7UVP0_PSEA8/130-297
B1Q2B9_BURCE/260-428
A4C3C5_9GAMM/148-314
Q02SA1_PSEAB/27-192
Q74EF9_GEOSL/145-312
C7IQ86_THEET/113-281
Q15X34_PSEA6/141-308
H2IGF9_9VIBR/205-371
Q02ME7_PSEAB/30-196
F4GI96_SPICD/300-468
G7A2M7_VIBCL/205-371
C1NCT1_9ESCH/393-560
Q8VUU3_9BURK/233-400
C4TQL6_YERKR/388-555
G2H824_9DELT/147-314
G2SIW1_RHOMR/12-179
E7Z6V1_SALMO/141-308
E3G5W3_ENTCS/381-548
A1APA1_PELPD/344-510
A4BIM8_9GAMM/127-293
E0QUP4_ECOLX/272-440
F3QSG0_9BACT/145-312
B3E7I2_GEOLS/145-312
E3GQN0_EUBLK/159-327
Q5NNM5_ZYMMO/7-174
E5UL45_NEIMU/210-377
A3Y9C5_9GAMM/131-297
G5U5B6_ECOLX/141-308
A6D581_9VIBR/5-172
B6ARP8_9BACT/141-309
A6WK40_SHEB8/179-346
F3K954_PSESZ/141-175
F2ERV9_PANAA/341-509
Q4ELX9_LISMN/66-237
I0A9J2_SALET/206-366
G2ZZM6_9RALS/147-314
B1QR17_CLOBO/66-234
D4M2B2_9FIRM/327-493
F4GKU8_SPICD/146-313
E7HFS4_ECOLX/272-440
G7WGT6_DESOD/174-342
C1D6S1_LARHH/143-309
H2BSP7_9FLAO/141-308
C4LDZ9_TOLAT/41-208
H5CKJ5_ECOLX/206-366
D5VY00_CLOB2/356-523
G0J591_CYCMS/18-185
A3MHT9_BURM7/143-310
E6IJA3_ENTFL/122-294
E0QX25_ECOLX/4-173
F9TTL5_9VIBR/146-313
A5F6X4_VIBC3/144-311
C4UBJ8_YERAL/114-281
F7NUE3_9GAMM/207-374
F3XW87_9FLAO/143-310
Q88P56_PSEPK/193-361
D5HCK7_SALRM/188-355
E0G6H2_ENTFL/56-226
H4SA25_ECOLX/8-175
B1TGC4_9BURK/144-316
B1J409_PSEPW/135-302
Q8D5D4_VIBVU/155-319
G5G264_9PSED/189-360
H4RF47_ECOLX/8-175
Q6VMR9_MYXXA/83-250
A3GNQ6_VIBCL/155-321
D0T1J7_ACIRA/141-308
NORR_ECOBW/187-354
C3IJ49_BACTU/170-336
F5QEM6_SHIFL/141-308
Q08VN2_STIAD/148-315
Q02IR4_PSEAB/146-313
D8MVS1_ERWBE/136-303
C4KRH5_BURPE/144-320
G7WCT9_DESOD/393-561
F8ZB95_VIBCL/130-296
A0PY80_CLONN/40-206
Q9I133_PSEAE/202-370
G6IL62_9DELT/143-310
B3H885_ECOLX/206-366
B7LCN1_ECO55/347-514
A4BQY1_9GAMM/92-259
A9BSD1_DELAS/272-440
F1XZA0_ECO57/327-491
C0QLY7_DESAH/144-311
C0QLC3_DESAH/142-309
Q2IL88_ANADE/146-312
H6SKS0_RHOPH/142-309
G9UGA9_SALMO/111-281
F7ZAN1_ROSLO/146-299
H5QDC0_ECOLX/8-175
B0BY90_RICRO/143-306
C6E307_GEOSM/144-310
D2PB24_LISM2/113-284
G9S980_CITFR/140-307
C4SZ60_YERIN/191-358
E3FIR7_STIAD/280-447
C0ZCN3_BREBN/131-299
F3IHJ9_PSESL/134-298
Q48L05_PSE14/310-478
F9C8M6_VIBCL/130-296
G5XQK9_ECOLX/327-491
C2HUI8_VIBCL/132-298
F4E3A0_BACAM/291-459
B7MSF9_ECO81/147-314
F3HEG8_PSEYM/14-175
E7YVI6_SALMO/141-308
E0LSV9_9ENTR/339-507
D0JHT1_YERPD/143-310
H4YJM9_ECOLX/381-548
E7HXM8_ECOLX/218-394
Q1DD85_MYXXD/140-307
B0A059_YERPE/8-175
D0X0P7_VIBAL/212-378
B1IVS3_ECOLC/136-303
E7ZQF6_SALMO/140-307
H5CXD3_ECOLX/4-173
B3WL14_ECOLX/218-394
A9ET26_SORC5/332-499
C3IRU2_BACTU/80-250
E8URC7_THEBF/100-273
Q1ZUR9_PHOAS/146-302
D0D0X3_9RHOB/141-304
H5IHY0_ECOLX/48-208
G3YVH0_9RALS/343-511
F3GTG0_PSESX/144-249
D1FDS3_9RHIZ/144-308
Q1PXP1_9BACT/143-310
A7FCP8_YERP3/141-308
F9SJM4_VIBSP/205-371
F6EVR9_SPHCR/7-174
E5ZNT7_ECOLX/187-354
Q7UK84_RHOBA/340-507
D4ICU8_ERWAE/10-174
G8AQ23_AZOBR/141-308
H1L690_GEOME/146-313
G7TUP9_VIBCL/146-306
G8T9D1_NIAKG/385-552
Q0T1W6_SHIF8/136-303
A8ZXY3_DESOH/153-320
G2BNJ9_ECOLX/8-175
C7W8S0_ENTFL/122-294
H5H5V5_ECOLX/327-491
G6Y8B9_9RHIZ/150-318
E8RSN6_ASTEC/146-310
Q7UVC1_RHOBA/190-357
E8NNR1_SALET/13-180
G6GCD7_9FIRM/155-322
E7J883_ECOLX/262-430
Q3KLN0_CHLTA/142-309
H3ZAI3_9ALTE/146-313
F9IXP4_ACIBA/122-289
C4KAP3_THASP/346-514
C4WP58_9RHIZ/144-312
H0LT27_SALMO/111-281
F5RBG1_9RHOO/143-310
A3NVR4_BURP0/162-329
F9ZCC7_ODOSD/151-318
D2K8B1_ENTAE/381-548
H1XTK0_9BACT/140-307
F9TL23_9VIBR/345-512
F3I2V9_PSESF/147-314
A6VZA8_MARMS/151-315
F9AQ09_VIBCL/57-225
D5DPJ1_BACMQ/310-477
E7C8D1_9GAMM/143-204
D2ZFH2_9ENTR/137-304
HOXA_CUPNH/167-332
D7UGN1_LISMN/150-317
B5C1J7_SALET/206-366
B8GW90_CAUCN/142-306
F7MTE0_ECOLX/218-394
C6I826_9BACE/144-311
F8YIW6_ECOLX/136-303
H5XS81_9FIRM/169-335
G5VWY5_ECOLX/141-308
G5VMU9_ECOLX/8-175
E2KEK7_ECO57/206-366
E4VUZ1_BACFG/155-322
H5JPG2_ECOLX/33-204
B4EA42_BURCJ/144-316
E1SS51_FERBD/152-318
E7XMP5_SALMO/8-175
E8MA27_9VIBR/38-205
B1QQA0_CLOBO/335-503
E1QD95_DESB2/146-313
B1G512_9BURK/146-313
F6CJI6_DESK7/16-184
D9QV00_ACEAZ/338-506
I0JY77_9BACT/337-505
C0QSE6_PERMH/107-275
G9TDH5_SALMO/187-354
A5KVI5_9GAMM/145-312
G9UFN4_SALMO/206-366
E4I827_ENTFC/76-248
C6NU61_9GAMM/139-306
F9I2E1_ECOLX/272-440
A6L5D4_BACV8/141-308
H5IQ56_ECOLX/114-285
Q30X43_DESDG/8-175
A7MZM1_VIBHB/280-448
B8JF28_ANAD2/145-312
A3ZHY4_CAMJU/136-303
A1AUD5_PELPD/186-353
G2DFT5_9GAMM/153-320
E8GAI3_SALMO/140-307
F4V588_ECOLX/388-555
Q26B62_FLABB/13-180
D7AIT0_GEOSK/143-310
A1VLU2_POLNA/196-363
G5TAK8_ECOLX/327-491
H5WKF3_9BURK/369-536
D7Y6I5_ECOLX/8-175
F7ZPZ9_CLOAT/77-249
G4NXV8_BACPN/114-288
A9KUV1_SHEB9/151-318
B6ARC7_9BACT/165-332
D8AK81_ECOLX/272-440
D6SSM8_9DELT/426-593
F3HWR4_PSESF/255-422
E6VV23_DESAO/142-309
Q7D261_AGRT5/145-312
A4XZX5_PSEMY/141-308
F3H135_PSESX/310-478
F0J6P9_ACIMA/328-495
F3HVF9_PSESF/1-145
Q4KEC4_PSEF5/191-362
H5XVZ0_9FIRM/385-553
A1DYQ0_SALTI/24-139
F2JVL6_MARM1/155-321
Q4MM33_BACCE/80-250
H4UMJ4_ECOLX/136-303
C6X8K9_METSD/134-292
Q5VJD9_9BURK/353-519
H6MC06_ECOLX/347-514
A7K0K7_VIBSE/130-296
E6F034_ENTFL/82-252
A6B1G3_VIBPA/5-172
Q3B3G1_PELLD/148-315
C9PDU7_VIBFU/363-530
H4L1R0_ECOLX/381-548
I0VSX3_ECOLX/145-312
Q39ZI7_GEOMG/179-353
C9AQ58_ENTFC/109-282
E8H603_ECO57/187-354
I0A3D1_SALET/140-307
Q1BLU8_BURCA/164-331
H4VF55_ECOLX/48-208
G7HHK3_9BURK/282-450
D1RRF7_SEROD/308-468
G8QQY4_SPHPG/13-178
F7LNL1_9BACE/145-312
B3HVC5_ECOLX/272-440
G2B8V6_ECOLX/8-175
B6BD62_9RHOB/160-327
E4RM49_HALSL/223-391
E8DKU9_SALMO/206-366
Q74DJ6_GEOSL/148-315
C0QAL0_DESAH/30-197
B8J658_ANAD2/153-320
E1YV20_9BACE/141-308
C7X4C9_9PORP/133-300
Q1D217_MYXXD/139-306
B5PG87_SALET/331-499
B7RQD1_9RHOB/146-299
D5DU32_BACMQ/113-281
F6IH40_9SPHN/212-379
H5F386_ECOLX/187-354
B5EIX0_GEOBB/156-322
B2SCP9_BRUA1/144-308
D5RCU6_FUSNC/134-301
C2LI28_PROMI/137-304
G2U9F1_PSEAI/194-361
Q0EYP3_9PROT/146-313
F8A807_THEID/144-311
I0GHR0_9BACT/294-462
Q8ERF5_OCEIH/143-311
I0VNJ3_ECOLX/301-465
B4EJJ4_BURCJ/116-283
H2FUM6_OCESG/275-437
B0QC34_BACAN/237-405
Q6D5Q2_ERWCT/205-372
D1CFK1_THET1/146-313
E1QHH9_DESB2/137-304
B1KHQ8_SHEWM/134-301
B5NYK7_SALET/331-499
G5NJ88_SALET/186-269
B4TPL5_SALSV/140-307
Q89IA4_BRAJA/322-489
F2ZRD2_9PSED/149-316
H4VIK3_ECOLX/145-312
C2IFD4_VIBCL/193-360
E8XKQ4_SALT4/13-180
H1H1B0_9FLAO/146-313
A4J8D6_DESRM/278-446
E7YTX6_SALMO/140-307
G0C3D4_9ENTR/16-179
C9QJY7_VIBOR/5-172
D6MG01_9CLOT/227-395
Q26BC2_FLABB/145-312
C3KCA7_PSEFS/255-422
Q24Z16_DESHY/331-499
Q24UK7_DESHY/324-493
H4K683_ECOLX/381-548
G6ZG81_VIBCL/144-311
F0Q931_ACIAP/141-308
Q8XTU5_RALSO/156-322
F8CTF2_BACTR/258-426
B5XYD4_KLEP3/141-308
B1IN16_CLOBK/232-400
O87437_PSEUB/15-177
C6YCZ5_VIBCL/280-448
H8KKG7_RICR3/143-308
E4ZC40_NEIL0/176-343
G5QSB0_SALRU/142-309
G7SZQ1_SALPS/111-281
E4RA72_PSEPB/138-305
A9W8V9_METEP/119-286
C0QCI2_DESAH/176-342
E0TBI2_PARBH/141-305
C7V2U6_ENTFL/122-294
D8JJE7_ACISD/24-190
A5MZI8_CLOK5/334-502
D1K2E4_9BACE/133-300
E2SU04_9RALS/154-320
A5UGS4_HAEIG/15-177
A6GBA6_9DELT/163-330
A7HFU2_ANADF/140-307
H4FQ72_ECOLX/140-307
H1H536_9FLAO/155-322
H1KGK9_METEX/145-312
A6N8M3_VIBAL/126-293
A9FC64_SORC5/160-327
H7DZG8_9FIRM/145-312
E2XKX0_PSEFL/141-308
I0Y389_9BURK/314-482
H7QST3_CAMCO/135-302
C0QL16_DESAH/148-315
B1GKX0_BACAN/80-250
B1KSI3_CLOBM/356-523
F5IEP8_ACIBA/142-309
Q084Y2_SHEFN/205-368
F0JJQ3_DESDE/142-309
F7NMH2_9FIRM/140-308
H3TMZ7_PSEAE/202-370
E8NRV1_SALET/140-307
C9YNM2_CLODR/119-292
A7IMC9_XANP2/131-298
B9M024_GEOSF/239-406
B5D069_9BACE/141-308
E5Y7U4_BILWA/145-312
D0ICA5_VIBHO/137-304
F1XWN6_ECO57/143-310
C9C2Y1_ENTFC/83-253
C8X125_DESRD/203-370
H1QVE9_VIBFI/142-309
G1V6K3_9DELT/355-453
H4SQ12_ECOLX/301-465
G4DT13_9GAMM/139-306
HUPR_RHOCA/165-331
F3H5K8_PSESX/149-316
H7SMB8_CAMCO/135-302
G7ETA8_9GAMM/129-295
B7LXD8_ECO8A/381-548
F7NHF3_9FIRM/210-378
A0LLZ8_SYNFM/189-356
D8EAL0_ECOLX/140-307
E0J291_ECOLW/381-548
G5M347_SALET/13-180
E3FV28_STIAD/147-314
G7M3W5_9CLOT/268-436
A9AH49_BURM1/150-317
H5DRD6_ECOLX/140-307
B4TBU1_SALHS/140-307
Q07MY7_RHOP5/142-307
Q2RUK6_RHORT/220-387
H2IA33_9VIBR/5-172
A3Q5N2_MYCSJ/161-245
Q0TET4_ECOL5/136-303
G0DBZ3_ECOLX/218-394
Q46X30_CUPPJ/151-318
G5FYB3_9PSED/146-312
E6VYB1_DESAO/155-322
A3MQ03_BURM7/146-313
F5R736_SHIFL/141-308
B1GE17_BACAN/237-405
C8X1C8_DESRD/137-304
F3L1R6_9GAMM/153-317
G6ZIQ8_VIBCL/193-360
A0KAU4_BURCH/146-313
Q094N1_STIAD/303-470
A7GKK9_BACCN/148-316
Q1MYR4_9GAMM/137-304
E9TWQ7_ECOLX/145-312
C5CZD9_VARPS/148-315
F3IIU6_PSESL/131-297
Q0BX28_HYPNA/8-175
F0L3A1_AGRSH/138-305
D0JUJ7_YERP1/206-373
G7ADI8_VIBCL/155-321
F5YBR6_TREAZ/213-380
F7X8E1_SINMM/186-353
A7FHW0_YERP3/311-475
G6IFD9_9DELT/150-317
H4J7L1_ECOLX/206-366
E2N142_CAPSP/13-180
H1J2V0_9FIRM/148-316
D2YN48_VIBMI/130-296
H5DB98_ECOLX/141-308
H0N4M4_SALET/206-366
H7DTB4_9FIRM/140-307
H5XY63_9FIRM/145-312
G5X1D3_ECOLX/141-308
Q2S6Z3_HAHCH/329-497
D4C350_PRORE/206-373
D0G812_PSEVI/8-174
C7WJ24_ENTFL/75-245
G4QP11_GLANF/153-320
Q096D8_STIAD/91-258
F4E849_BACAM/368-536
D7H3Q2_BRUAO/142-305
NORR_ESCF3/187-354
D0KVR8_HALNC/142-305
G7Q579_9DELT/143-310
C3R928_9BACE/133-300
A2WBI2_9BURK/144-316
D0LM71_HALO1/178-344
E3PIE6_ECOH1/272-440
F0SR00_PLABD/149-316
D7ICW8_9BACE/147-314
E1QB73_HELPC/136-303
E7WFH5_SALMO/140-307
B6XH41_9ENTR/142-309
B9B3D3_9BURK/146-313
D4XDG1_9BURK/22-189
Q0B7B8_BURCM/321-489
A9GUC1_SORC5/138-305
B3WJA3_ECOLX/186-357
C2Y1S6_BACCE/80-250
C6CHX3_DICZE/188-355
H5IMA0_ECOLX/136-303
B8JD02_ANAD2/144-311
Q6HHE2_BACHK/259-427
H1SC97_9BURK/349-517
G5Y7Y8_ECOLX/186-357
F3HN03_PSEYM/1-108
B5R4A1_SALEP/8-175
Q8XT87_RALSO/272-439
H1NMP1_9SPHI/148-315
E6JEP9_RIEAN/13-180
E6W2D4_DESIS/140-307
D7YB14_ECOLX/272-440
D5YDD5_MYCTU/159-238
D3IH16_9BACT/15-182
A1BBD0_PARDP/149-313
D5RUU0_CLODI/335-503
A3Y4V2_9GAMM/146-313
D7HAN6_VIBCL/194-361
F2H4D4_BACTU/237-405
F5KSH3_PSEAI/141-308
A3NBD6_BURP6/137-304
E4TL03_MARTH/169-258
E5VC56_9BACE/187-354
D7HQP7_VIBCL/143-310
B2JQ58_BURP8/161-329
B3BIX5_ECO57/347-514
H3N527_KLEOX/140-307
A0RKZ0_BACAH/80-250
A2RZH6_BURM9/11-178
H0UFC7_BRELA/367-535
E8LWN0_9VIBR/142-309
D2TK95_CITRI/206-366
E1DDE9_VIBPA/338-499
B3HZM9_ECOLX/186-357
B1F8Z6_9BURK/73-240
F3IV14_PSEAP/199-366
H4R5X5_ECOLX/33-204
F7M6R7_9BACE/127-294
Q1JYU7_DESAC/147-314
A8MJJ5_ALKOO/180-348
Q63XC7_BURPS/151-318
C6E3U8_GEOSM/156-322
B2TAR4_BURPP/326-494
F4SIL6_ECOLX/218-394
F7RJL7_9GAMM/177-344
F1ZTE2_THEET/303-470
H1XYF4_9BACT/143-311
H1KMK4_METEX/151-318
Q3ACE2_CARHZ/264-431
F3RRA1_VIBPA/194-361
Q0EZK3_9PROT/145-312
E2XQI8_PSEFL/340-508
Q93KC9_EUBAC/210-378
A7H6G0_ANADF/166-333
D4E2S4_SEROD/137-304
C0A6P8_9BACT/142-309
D8BC49_ECOLX/376-543
G5YA91_ECOLX/141-308
F5SSR4_9GAMM/186-353
E8YRN4_9BURK/333-501
G8PWN2_PSEFL/185-352
B0QJW3_BACAN/241-283
A3XYC1_9VIBR/142-309
B0HWK9_YERPE/8-175
E8YH34_9BURK/146-313
NORR_SHIF8/187-354
H1DZ19_ECOLX/141-308
E8A0P8_SALMO/8-175
Q0C0N3_HYPNA/144-289
B3AN50_ECO57/136-303
E9X1X1_ECOLX/141-308
I1B531_ECOLX/141-308
F7XVW7_MIDMI/119-286
H4XTN3_ECOLX/141-308
F2ZTQ1_9PSED/103-191
Q4EUF1_LISMN/47-218
B2VFK3_ERWT9/338-506
H0PRR3_9RHOO/344-512
H5VUG6_SALSE/141-308
A6XZ95_VIBCL/132-299
B1Y0Y8_LEPCP/350-517
I0NAP6_SALET/221-397
F8C272_THESO/146-313
D4RPK1_ENTFC/106-282
H7Y304_CAMJU/136-303
NORR_SHIDS/187-354
G6BUR6_CLODI/102-278
E5UI51_NEIMU/192-362
H5MXM7_ECOLX/187-354
D2NWS6_LISM1/150-317
E7T9U0_SHIFL/187-354
G4P695_BACIU/114-288
Q3K7Q9_PSEPF/144-311
C8U8W9_ECO10/136-303
F9CA08_VIBCL/141-308
A5N5L5_CLOK5/324-492
A5TIZ1_BURML/144-320
G5YFV9_ECOLX/8-175
B2T5Y5_BURPP/142-309
D1PDQ9_9BACT/153-320
G9QPI8_9BACI/355-523
C7USN7_ENTFL/82-252
G7W5V3_DESOD/258-425
I0CWW8_BACAN/149-315
D5SYL7_PLAL2/146-313
D4ZBX3_SHEVD/184-351
G6DWI1_9GAMM/154-320
B3C7C4_9BACE/133-300
G2HBX7_9DELT/273-440
Q897M6_CLOTE/260-428
G7FKN6_9GAMM/136-302
F0DJ56_9FIRM/268-436
F2AYN6_RHOBT/428-595
A9AG71_BURM1/334-502
E3Y866_SHIFL/186-357
Q0KEX3_CUPNH/149-316
A0LFZ0_SYNFM/141-308
E8GU28_SALMO/381-548
B4SC36_PELPB/231-398
E3ZRB8_LISSE/82-254
A4ACX8_9GAMM/206-374
E8QZ20_ISOPI/164-331
F6DKE7_DESRL/208-376
C6WXM6_METML/335-503
Q40KA1_EHRCH/151-320
G4SZX4_META2/7-174
B2JC56_BURP8/147-314
Q9KBU8_BACHD/298-479
F0PTP8_BACT0/309-477
A5F8L9_VIBC3/205-371
E8RAV4_DESPD/322-487
E7V727_SALMO/141-308
A1VC33_DESVV/160-326
F6BM38_SINMB/139-306
B5XTZ7_KLEP3/327-491
E2MHS2_PSEUB/347-515
C3AAL0_BACMY/369-537
C0Q003_SALPC/151-317
D7Z7V3_ECOLX/8-175
F3PMZ9_9BACE/133-300
Q2SNF9_HAHCH/141-308
C6BSN3_DESAD/185-352
B8HVV4_CYAP4/162-311
G9Y882_HAFAL/386-553
F3PS90_9BACE/15-182
A9GJ79_SORC5/147-314
D5C1M9_NITHN/95-194
F5KDG0_PSEAI/334-500
E8YLG3_9BURK/137-305
C0QLG9_DESAH/182-352
D8WWV3_9FIRM/322-490
A3NUP5_BURP0/136-304
Q1YV61_9GAMM/133-300
G2CP65_ECOLX/187-354
B0QJW3_BACAN/149-245
G2ANP9_ECOLX/141-308
Q1CTG7_HELPH/136-303
G2H6Z0_9DELT/8-175
B4A5Q6_SALNE/186-357
E4TS09_MARTH/12-179
B6AQI8_9BACT/168-335
H0FMF4_BACAM/13-155
Q1DDD5_MYXXD/151-318
B3WHT5_ECOLX/272-440
Q1D644_MYXXD/155-322
H5F1P6_ECOLX/347-514
H5LUS3_ECOLX/141-308
G2H9C7_9DELT/252-419
F3FXN6_PSESX/9-63
G7AF76_VIBCL/137-304
G4C5A0_SALIN/221-397
G3YIR1_9RALS/154-320
Q74SP9_YERPE/137-304
E8PEY5_ACIB1/122-289
D8H9T3_BACAI/369-537
E5ZN97_ECOLX/272-440
F5TGU3_9FIRM/320-488
F3G370_PSESJ/148-315
C1M512_9ENTR/206-366
F3C983_PSESG/140-307
D4GKK8_PANAM/136-303
E1WL01_BACF6/142-309
H4LAT3_ECOLX/301-465
C4XGB1_DESMR/144-311
H5HNT5_ECOLX/206-366
G6G9T8_9FIRM/276-444
A3YB71_9GAMM/142-309
Q122Y8_POLSJ/330-495
A8FU86_SHESH/146-313
C9CXF5_9RHOB/146-270
B6R732_9RHOB/146-313
F1BCH7_PSEFL/16-177
H7TK89_CAMCO/135-302
F8EXC0_SPICH/180-347
G7FCG0_9GAMM/140-307
B6VS16_9BACE/170-337
A4WGC2_ENT38/140-307
F5K8Y4_PSEAI/141-308
C2CA12_VIBCL/155-321
D8FFC6_9DELT/145-312
E6QDN6_9ZZZZ/133-300
C5D1W5_VARPS/188-355
Q3KBY8_PSEPF/337-503
D5EQ31_CORAD/142-309
H8WEG5_MARHY/142-309
D5BBT5_ZUNPS/143-310
E5BSL0_9FUSO/270-438
F7NA27_XYLFA/147-314
D8A3Q1_ECOLX/4-173
F9C718_VIBCL/155-321
D1W241_9BACT/133-300
H8FIL1_XANCI/143-310
E9ZF48_ESCFE/141-308
F0C5G5_9XANT/154-321
E1UNR9_BACAS/291-459
E8GN47_SALMO/381-548
E2KRF8_ECO57/206-366
E6ID43_ENTFL/56-226
B3I691_ECOLX/136-303
G9YA11_HAFAL/188-359
H8C5N4_CAMJU/136-303
G5LG80_SALET/1-75
A3QIZ1_SHELP/284-452
D0LIJ2_HALO1/164-331
F2NKK3_MARHT/158-244
E6EWL0_ENTFL/127-297
G6G982_9FIRM/386-554
D7IWW2_9BACE/143-310
E8DKU1_SALMO/8-175
D6SKF6_9DELT/137-304
Q3IBQ0_9BACT/146-313
B2A515_NATTJ/266-434
E1YU56_9BACE/137-304
E7IRW1_ECOLX/4-173
Q3STY7_NITWN/146-313
Q0T578_SHIF8/206-366
F5N226_SHIFL/8-175
B0K270_THEPX/90-263
Q39SJ2_GEOMG/145-312
Q0IA45_SYNS3/66-184
Q317I6_DESDG/145-312
A9FB29_SORC5/143-310
B3AXQ6_ECO57/272-440
B8KRY3_9GAMM/135-302
B1V8F0_PASPI/63-229
E1QJ08_DESB2/163-330
Q88R71_PSEPK/152-319
H4YEY0_ECOLX/8-175
A6GRJ7_9BURK/225-392
F5LYP9_RHOSH/141-304
A6X0N4_OCHA4/144-311
E8RDW7_DESPD/142-309
F2ZMX1_9PSED/130-297
C8WRH8_ALIAD/143-309
G7A407_VIBCL/280-448
Q18BT0_CLOD6/149-317
A9F6Y7_SORC5/23-190
F9R9A1_9VIBR/155-321
D6JHW1_ECOLX/141-308
E7HHF6_ECOLX/186-357
G9XU07_DESHA/354-521
D0M2K0_VIBSE/279-440
A7IHD5_XANP2/164-331
E2QLR2_ECOLX/8-175
Q08YU1_STIAD/140-307
F7RJJ7_9GAMM/153-233
C5TC63_ACIDE/1-89
B5YKG2_THEYD/152-318
E0LVI4_9ENTR/207-374
H3SRH9_PSEAE/131-297
H8NIA6_RICTP/143-307
A7GEQ2_CLOBL/327-495
G5TM01_ECOLX/272-440
C9AER8_ENTFC/103-275
D4WHX8_BACOV/1-115
F3EP50_PSESL/1-75
D2NHR7_ECOS5/330-494
C2Z411_BACCE/303-471
HRPS_PSESH/12-175
A9ILP0_BORPD/185-352
C2VBG9_BACCE/154-320
E0FZI1_ENTFL/82-252
E4RKM1_HALSL/135-302
A1EMI1_VIBCL/281-449
D0TMC0_9BACE/133-300
E1K2K3_DESFR/188-355
G6GI22_9FIRM/145-312
C6BXM7_DESAD/198-365
G2AYC2_ECOLX/381-548
G7CJ51_MYCTH/160-244
H4RJD5_ECOLX/381-548
H3QVZ9_BRUAO/144-308
Q87UA6_PSESM/152-319
B1Y636_LEPCP/144-318
E6F7G9_ENTFL/82-252
A3ESN7_9BACT/141-306
H4WTB7_ECOLX/347-514
F2ZET4_9PSED/29-195
C8X2X5_DESRD/209-376
B5R381_SALEP/186-357
E1S398_ECOUM/206-366
A1AR10_PELPD/160-327
B8DLA2_DESVM/158-325
F5S764_9NEIS/231-398
Q1K2E9_DESAC/145-312
C3TBI2_ECOLX/206-366
G7A7Q4_VIBCL/146-306
C5EGG3_9FIRM/284-448
H1C0P8_ECOLX/186-357
E6I665_ENTFL/106-280
F2L9P0_BURGS/11-178
C3BSI5_9BACI/80-250
H0L6B5_SALMO/140-307
F9C5T1_VIBCL/132-299
C0QD07_DESAH/145-312
E8H5M2_ECO57/272-440
F9A3K5_VIBCL/132-299
Q094U7_STIAD/93-260
G5TTQ9_ECOLX/218-394
H8L4C3_FRAAD/154-321
A4F0B8_9RHOB/147-306
H5PCE2_ECOLX/141-308
E1I5M5_ECOLX/347-514
B6I562_ECOSE/340-507
G7WAH0_DESOD/157-325
H8MIE5_CORCM/141-308
E3FKD8_STIAD/129-293
C2NQF2_BACCE/80-250
B2PKC0_ECO57/143-310
H0H5L5_RHIRD/142-306
C1DID1_AZOVD/148-315
H5AZ57_ECOLX/272-440
B5PJ81_SALET/137-304
G2LQU9_9XANT/161-328
B4TWZ3_SALSV/206-366
E6VWU4_DESAO/144-311
C5NEF6_BURML/132-299
Q1Q500_9BACT/144-311
F4A669_CLOBO/156-324
E7VGJ5_SALMO/111-281
H0G5C7_RHIML/200-367
Q46R29_CUPPJ/191-358
A0B1N5_BURCH/163-330
C9YIP8_CLODR/111-284
D6LI90_9FUSO/134-301
Q30WZ9_DESDG/142-309
A3JMP5_9RHOB/341-483
E1WIU8_SALTS/186-357
E7JXB9_SHISO/206-366
A6A0X0_VIBCL/194-361
C6PQ06_9CLOT/344-512
C6BYF2_DESAD/143-310
F1Z9I1_9SPHN/150-317
D0GYG8_VIBMI/125-292
G7QCM1_9DELT/8-175
A0Z582_9GAMM/134-301
F2NE61_DESAR/144-311
D7I8R0_9BACE/133-300
G1UU55_9DELT/151-319
F8ZET9_VIBCL/194-361
A6FXH4_9DELT/145-312
D1EVS5_BRUML/142-305
D8JYP0_HYPDA/140-307
G8QIW8_AZOSU/139-306
Q0HRY6_SHESR/177-344
F6G7X4_RALS8/155-321
E7VFJ4_SALMO/331-499
Q47I00_DECAR/131-298
B5J8M1_9RHOB/146-298
F7MZZ2_ECOLX/381-548
E8EH53_SALMO/221-397
B5UIS3_BACCE/149-315
C2XP01_BACCE/149-315
C6DYB8_GEOSM/573-746
E7U7X0_ECOLX/381-548
Q30YU4_DESDG/143-310
A9A0W4_DESOH/196-363
F8JHR2_HYPSM/226-393
C6YC82_VIBCL/155-321
H1XE28_9XANT/127-291
D9TTP1_THETC/145-318
B1QWU4_CLOBU/334-502
A4YA03_SHEPC/192-359
A0KK83_AERHH/271-439
Q2W4Y7_MAGSA/164-331
E9VXU8_ECOLX/381-548
B9BIE4_9BURK/20-187
YPLP_BACSU/13-156
E1PKG2_PANVC/9-173
F1W458_9BURK/169-336
A6BZ15_9PLAN/198-373
I0F1T4_9BACI/307-475
H5LCF0_ECOLX/186-357
I0IL39_9BACT/148-315
Q5GZM8_XANOR/139-305
G7AQG2_VIBCL/144-311
F0LRC3_VIBFN/142-309
Q5L3J9_GEOKA/362-530
A2SD02_METPP/368-536
A0LHF5_SYNFM/172-340
F0DNU8_9FIRM/636-805
G7QCV1_9DELT/142-309
H5VS78_SALSE/102-278
C6TTV5_BURPE/137-304
B7M2X9_ECO8A/218-394
A7IMM7_XANP2/163-330
F7RFY3_SHIFL/186-357
Q5P2K9_AROAE/138-305
Q81CD5_BACCR/153-321
G8NY66_GRAMM/164-331
H1HVQ4_9FIRM/314-471
B3PUW3_RHIE6/145-312
G7Q793_9DELT/138-305
G7FVE6_9GAMM/129-295
H0Q3J2_9RHOO/347-515
B7UB92_9RHIZ/134-297
F3LVJ5_9BURK/331-499
D1RZC2_SEROD/137-304
D7D2E2_GEOSC/336-504
H8K721_RICAC/143-307
G4AVE5_AGGAC/13-175
G6B4A2_CLODI/332-500
G0BPD1_9ENTR/343-511
B8J707_ANAD2/156-322
F7LXT2_9BACE/146-313
E2YU64_ENTFL/122-294
Q15PZ5_PSEA6/592-759
C8W392_DESAS/143-310
H5QX06_ECOLX/136-303
F5P9V3_SHIFL/287-451
E7USI4_SALTM/186-357
B5WAL2_9BURK/292-458
A0P3G2_9RHOB/120-287
P94153_ALCHY/170-336
H1S913_9BURK/140-307
B7N7B4_ECOLU/272-440
Q8G0H7_BRUSU/144-311
A6EAP9_9SPHI/12-179
F8CSW0_BACTR/259-427
E8X5F0_ACISM/141-308
E0TAB0_EDWTF/145-312
E8XA11_SALT4/332-500
F9SXQ6_VIBOR/147-314
D0G800_PSEVI/19-180
E8TR24_ALIDB/153-320
H1XCU6_9XANT/27-194
E0E7U7_ACTPL/79-241
D1DRN3_NEIGO/321-410
B0PYN5_BACAN/308-476
B8IB91_METNO/140-306
Q88AN6_PSESM/141-308
E8HPR2_ECOLX/218-394
G1UPR7_9DELT/146-311
F9TT58_9VIBR/137-304
B7CMG9_BURPE/144-320
B0UBS3_METS4/147-314
A6E6K7_9SPHI/174-341
C3KU41_CLOB6/232-400
C1FNA8_CLOBJ/326-494
D8PIW8_9BACT/155-322
PILR_PSEAE/135-302
I1A986_PSEAI/334-500
C9C2M6_ENTFC/110-282
H1PXF5_9FUSO/267-435
G4B9X3_AGGAC/1-72
C2I6V2_VIBCL/132-298
B5MK69_SALET/376-543
G5XGA7_ECOLX/381-548
H5LX42_ECOLX/218-394
B2U6Q1_RALPJ/144-311
D6IG96_ECOLX/140-307
E3GI80_EUBLK/157-324
B5EFV7_GEOBB/170-338
E1JWA0_DESFR/148-315
F5K616_PSEAI/147-314
G8NL77_BRUSS/144-308
E1SYY8_THESX/113-281
I0M4Q1_SALET/111-281
C6Z2N6_9BACE/141-308
D4SJG7_ENTFC/83-253
F0SSP2_PLABD/358-525
F0DYL6_9PSED/207-375
D4BJJ0_9ENTR/327-491
F2K6E3_PSEBN/13-176
D0Z000_LISDA/146-300
F5MW38_SHIFL/141-308
B8IPK1_METNO/316-481
E8ZTN2_CLOB0/327-495
C3SW63_ECOLX/272-440
E7TUD4_ECO57/206-366
Q3A2M3_PELCD/168-335
E3DIJ2_ERWSE/343-511
H4HV54_ECOLX/301-465
B6ZWB0_ECO57/1-151
H4QM62_ECOLX/262-430
C7RL99_ACCPU/130-297
G7TTN0_VIBCL/280-448
E2ZR86_PSEAI/146-313
Q883U1_PSESM/17-184
G9XS06_DESHA/367-534
E8RH68_DESPD/210-377
G4LCX9_PSEAI/334-500
H1YJL3_9GAMM/179-346
Q1NDU8_9SPHN/142-305
H7YCQ8_CAMJU/136-303
B3PZT9_RHIE6/153-320
H4YI74_ECOLX/145-312
G7RMA8_ECOC1/145-312
B7V720_PSEA8/147-314
D0L6A4_GORB4/175-260
E7UU03_SALTM/331-499
B3II09_ECOLX/136-303
Q98AV5_RHILO/250-417
H0QCL2_ECOLI/206-366
C0CV14_9CLOT/149-317
H8DJH8_9ENTR/140-307
C7PDE5_CHIPD/336-503
G9ARF9_PANAN/10-173
G2BGC5_ECOLX/140-307
B7UFN4_ECO27/145-312
F2H556_BACTU/149-315
E8US19_THEBF/205-373
D6TLA2_9CHLR/64-232
B7MLX8_ECO45/8-175
F3VCZ8_SHIDY/123-290
H5GUV4_ECOLX/28-195
H0PXE8_9RHOO/204-371
Q0K6Q9_CUPNH/165-332
E9V5K6_ECOLX/218-394
F3U7E6_ECOLX/381-548
D6DHK6_CLOSC/327-495
G0DAA3_ECOLX/8-175
G6IGI6_9DELT/141-308
A1SVL4_PSYIN/151-318
B4D478_9BACT/204-371
G9XH42_DESHA/346-514
B5R4A9_SALEP/206-366
D3RK93_KLEVT/137-304
D4SVP3_9XANT/27-194
E8CFA4_SALMO/137-304
H4KPN9_ECOLX/140-307
A3SPW9_9RHOB/141-304
[truncated: 86,229 more chars]
