# Supplementary material for: Contact prediction is hardest for the most informative contacts, but improves with the incorporation of contact potentials
Source: PLoS One. 2018 Jun 28;13(6):e0199585. doi: 10.1371/journal.pone.0199585 (PMC6023208; doi:10.1371/journal.pone.0199585)
Supplement: S1 Data — Each file in the ‘alignments’ directory herein corresponds to a protein family’s alignment and contains the accession number and sequence range of each sequence in the alignment. (TAR.GZ) [file pone.0199585.s001.tar.gz › alignments/Mur_ligase_C]

A0AGY5_LISW6/327-414
A0AJ00_LISW6/296-378
A0AKD6_LISW6/312-386
A0AKD8_LISW6/332-418
A0JV89_ARTS2/377-462
A0JV90_ARTS2/334-423
A0JV92_ARTS2/353-432
A0JXK6_ARTS2/304-390
A0K481_BURCH/345-437
A0K482_BURCH/318-412
A0K4D6_BURCH/314-399
A0KLN5_AERHH/281-349
A0KP18_AERHH/312-388
A0KPX4_AERHH/289-391
A0KPX6_AERHH/311-401
A0KPX7_AERHH/334-420
A0KTB0_SHESA/317-396
A0KV95_SHESA/294-370
A0L1P4_SHESA/300-380
A0L1P6_SHESA/318-404
A0L1P7_SHESA/337-423
A0L5K3_MAGSM/313-400
A0L5N3_MAGSM/313-392
A0L5N5_MAGSM/329-415
A0L5N6_MAGSM/332-418
A0LFP3_SYNFM/322-406
A0LIV6_SYNFM/293-389
A0LNY5_SYNFM/332-419
A0LNY6_SYNFM/320-408
A0LSV5_ACIC1/300-381
A0LTL8_ACIC1/359-444
A0LTL9_ACIC1/317-404
A0LTM1_ACIC1/332-410
A0LZC7_GRAFK/723-807
A0M531_GRAFK/326-415
A0M5C0_GRAFK/304-389
A0M5F2_GRAFK/297-387
A0NIC1_OENOE/338-425
A0NIW9_OENOE/296-382
A0NVN9_9RHOB/318-404
A0NVP2_9RHOB/317-392
A0NVP4_9RHOB/322-409
A0NVP5_9RHOB/333-420
A0PTI9_MYCUA/319-397
A0PTJ1_MYCUA/351-457
A0PTJ2_MYCUA/398-483
A0PU21_MYCUA/332-415
A0PZK6_CLONN/301-384
A0Q058_CLONN/326-414
A0Q059_CLONN/318-405
A0Q5A0_FRATN/323-409
A0Q5A2_FRATN/309-392
A0Q5B0_FRATN/313-391
A0Q6Y2_FRATN/412-489
A0Q6Y3_FRATN/737-823
A0QDG4_MYCA1/331-414
A0QF48_MYCA1/350-447
A0R020_MYCS2/344-443
A0R021_MYCS2/354-440
A0R8U5_BACAH/318-409
A0RHT5_BACAH/332-418
A0RJ74_BACAH/299-380
A0RM40_CAMFF/280-361
A0RNK9_CAMFF/288-378
A0XXU1_9GAMM/309-395
A0XZH2_9GAMM/331-417
A0XZH3_9GAMM/310-398
A0XZH5_9GAMM/305-385
A0XZH8_9GAMM/323-414
A0YB75_9GAMM/306-386
A0YEW0_9GAMM/315-394
A0YHL7_9GAMM/325-416
A0YHM0_9GAMM/307-387
A0YHM2_9GAMM/314-400
A0YHM3_9GAMM/346-432
A0YIU5_LYNSP/728-814
A0YKP9_LYNSP/318-406
A0YNF7_LYNSP/342-430
A0YQR6_LYNSP/315-394
A0YU87_LYNSP/432-517
A0YX58_LYNSP/353-448
A0Z590_9GAMM/314-394
A0Z7C4_9GAMM/322-413
A0Z7C7_9GAMM/309-390
A0Z7C9_9GAMM/317-402
A0Z7D0_9GAMM/335-421
A0ZCB8_NODSP/312-392
A0ZCY7_NODSP/314-397
A0ZHE1_NODSP/341-429
A0ZHZ8_NODSP/309-399
A0ZID3_NODSP/334-422
A0ZKP1_NODSP/702-788
A1A2D3_BIFAA/352-441
A1A2D6_BIFAA/301-381
A1A2F3_BIFAA/329-428
A1A7D0_ECOK1/339-425
A1A7D1_ECOK1/313-403
A1A7D3_ECOK1/300-379
A1ADG4_ECOK1/286-366
A1AJD8_ECOK1/311-390
A1AN63_PELPD/284-366
A1AU65_PELPD/314-398
A1AU66_PELPD/356-442
A1AVI9_RUTMC/292-371
A1AVJ0_RUTMC/311-395
A1AX36_RUTMC/295-377
A1AZK4_PARDP/331-418
A1AZK5_PARDP/315-400
A1B4Q1_PARDP/880-959
A1BHK8_CHLPD/319-406
A1BJY2_CHLPD/332-417
A1EM07_VIBCH/311-390
A1ENN5_VIBCH/287-355
A1EPD1_VIBCH/356-442
A1EPD2_VIBCH/314-398
A1EPD4_VIBCH/303-379
A1EPD7_VIBCH/327-418
A1F5J8_VIBCH/287-351
A1F6B7_VIBCH/356-442
A1F6B8_VIBCH/314-398
A1F6C0_VIBCH/303-379
A1F6C3_VIBCH/327-418
A1F714_VIBCH/311-390
A1HP48_9FIRM/295-373
A1HR72_9FIRM/715-801
A1HTF6_9FIRM/325-405
A1HU50_9FIRM/310-396
A1HU53_9FIRM/309-389
A1HU55_9FIRM/46-132
A1HU57_9FIRM/336-422
A1IRY2_NEIMA/321-401
A1ITQ4_NEIMA/316-407
A1JIU7_YERE8/311-391
A1JJI8_YERE8/334-420
A1JJI9_YERE8/315-404
A1JJJ1_YERE8/306-413
A1JL78_YERE8/292-373
A1K3T0_AZOSB/310-389
A1K3U1_AZOSB/338-427
A1K3U2_AZOSB/332-419
A1KKK0_MYCBP/341-434
A1KKK1_MYCBP/374-459
A1KLE3_MYCBP/335-418
A1KU00_NEIMF/321-392
A1KVL9_NEIMF/343-434
A1KVM1_NEIMF/336-424
A1KXQ5_9RICK/12-93
A1QYZ5_BORT9/346-432
A1QZA0_BORT9/328-418
A1R0P2_BORT9/344-431
A1R5F3_ARTAT/363-448
A1R5F4_ARTAT/331-421
A1R5F6_ARTAT/353-432
A1R795_ARTAT/307-393
A1REZ1_SHESW/344-430
A1REZ2_SHESW/318-404
A1REZ4_SHESW/300-380
A1RIB1_SHESW/285-354
A1RNB5_SHESW/317-395
A1S2F4_SHEAM/331-417
A1S2F5_SHEAM/313-399
A1S2F7_SHEAM/304-384
A1S3M0_SHEAM/313-394
A1S7J8_SHEAM/291-374
A1SL82_NOCSJ/337-414
A1SL84_NOCSJ/307-395
A1SL85_NOCSJ/348-434
A1SMD5_NOCSJ/310-393
A1ST54_PSYIN/309-389
A1SU14_PSYIN/343-431
A1SU15_PSYIN/341-423
A1SU17_PSYIN/302-387
A1TAX2_MYCVP/345-438
A1TAX3_MYCVP/334-420
A1TC27_MYCVP/321-403
A1TKC6_ACIAC/349-438
A1TKC7_ACIAC/327-413
A1TKC9_ACIAC/514-594
A1TKG4_ACIAC/330-394
A1TNA6_ACIAC/290-372
A1TU86_ACIAC/710-796
A1U0X0_MARAV/295-380
A1U3A8_MARAV/317-390
A1U3G2_MARAV/322-406
A1U3G3_MARAV/335-421
A1UI56_MYCSK/322-398
A1UI58_MYCSK/340-437
A1UI59_MYCSK/349-435
A1UJ16_MYCSK/321-404
A1UM86_MYCSK/740-834
A1UTC7_BARBK/324-401
A1UTC9_BARBK/326-411
A1UTD0_BARBK/328-415
A1UZ44_BURMS/317-386
A1V0L4_BURMS/314-400
A1V0S2_BURMS/318-409
A1V0S3_BURMS/344-436
A1VBE3_DESVV/331-417
A1VBE4_DESVV/327-413
A1VKZ4_POLNA/709-795
A1VL78_POLNA/306-388
A1VSR4_POLNA/327-401
A1VST8_POLNA/355-433
A1VSU0_POLNA/314-404
A1VSU1_POLNA/328-417
A1W1P3_CAMJJ/278-357
A1W3S6_ACISJ/710-795
A1W9F5_ACISJ/290-372
A1WBX9_ACISJ/330-398
A1WC08_ACISJ/345-425
A1WC10_ACISJ/327-420
A1WHY9_VEREI/347-411
A1WN90_VEREI/290-372
A1WRK6_VEREI/348-437
A1WRK7_VEREI/335-426
A1WRK9_VEREI/480-561
A1WSR8_VEREI/737-826
A1WYK9_HALHL/312-391
A1WYU5_HALHL/306-387
A1WYU7_HALHL/306-396
A1WYU8_HALHL/343-429
A1YSD7_STRSU/297-375
A1ZE81_9BACT/310-395
A1ZHL3_9BACT/327-415
A1ZIY9_9BACT/318-405
A1ZSA1_9BACT/391-476
A1ZYU8_9BACT/349-428
A2BNE8_PROMS/295-390
A2BPP0_PROMS/346-438
A2BQ91_PROMS/321-408
A2BST8_PROMS/320-397
A2BTW9_PROM5/315-410
A2BV72_PROM5/346-438
A2BVS3_PROM5/320-403
A2C168_PROM1/327-412
A2C4D2_PROM1/323-401
A2C713_PROM3/315-394
A2CAW8_PROM3/329-419
A2CBI8_PROM3/375-466
A2P755_VIBCH/356-442
A2P756_VIBCH/314-398
A2P758_VIBCH/303-379
A2P761_VIBCH/327-418
A2P916_VIBCH/311-390
A2PA22_VIBCH/287-353
A2PQN5_VIBCH/311-390
A2PWY1_VIBCH/347-438
A2PWY4_VIBCH/303-379
A2PWY6_VIBCH/314-398
A2PWY7_VIBCH/356-442
A2RDW1_STRPG/305-395
A2RF75_STRPG/292-365
A2RI73_LACLM/303-393
A2RKV9_LACLM/293-376
A2S139_BURM9/317-386
A2S5P2_BURM9/348-434
A2S5U9_BURM9/318-409
A2SCY0_METPP/337-430
A2SCY1_METPP/321-411
A2SCY3_METPP/423-508
A2SEJ6_METPP/709-795
A2SHS1_METPP/285-364
A2SKR1_METPP/311-380
A2TTW7_9FLAO/293-381
A2TVF3_9FLAO/304-387
A2TVK8_9FLAO/306-393
A2TVK9_9FLAO/326-414
A2TVL1_9FLAO/307-384
A2TZN0_9FLAO/323-401
A2TZN2_9FLAO/319-407
A2TZN7_9FLAO/302-389
A2U057_9FLAO/289-378
A2U3F7_9FLAO/304-387
A2VJP9_MYCTU/329-423
A2VJQ2_MYCTU/321-399
A2VJQ3_MYCTU/345-438
A2VJQ4_MYCTU/360-445
A2VKH0_MYCTU/335-418
A2VT25_9BURK/344-429
A2VT64_9BURK/310-402
A2VT66_9BURK/361-438
A2VT68_9BURK/318-412
A2VT69_9BURK/345-437
A2WCT6_9BURK/350-435
A2WCX7_9BURK/310-419
A2WCX9_9BURK/362-442
A3C729_ORYSJ/562-661
A3CKF3_STRSV/299-382
A3CLS4_STRSV/305-399
A3CZL6_SHEB5/343-429
A3CZL7_SHEB5/318-407
A3CZL9_SHEB5/300-380
A3D0I4_SHEB5/317-394
A3D665_SHEB5/285-364
A3DE30_CLOTH/316-405
A3DE31_CLOTH/324-410
A3DF87_CLOTH/292-373
A3DHH7_CLOTH/720-806
A3EKS1_VIBCH/311-390
A3ELL2_VIBCH/287-351
A3EMN6_VIBCH/347-438
A3EMN8_VIBCH/303-379
A3EMP0_VIBCH/314-398
A3EMP1_VIBCH/356-442
A3ERR8_9BACT/310-397
A3ERS1_9BACT/339-423
A3ERS3_9BACT/342-439
A3ERS4_9BACT/351-437
A3GMA2_VIBCH/311-390
A3GND2_VIBCH/327-418
A3GND5_VIBCH/303-379
A3GND7_VIBCH/314-398
A3GND8_VIBCH/356-442
A3GSH0_VIBCH/287-351
A3GZA5_VIBCH/347-438
A3GZA8_VIBCH/145-221
A3GZB1_VIBCH/314-398
A3GZB2_VIBCH/356-442
A3H1D2_VIBCH/311-390
A3HXN7_9BACT/321-408
A3HXP0_9BACT/306-385
A3HXP2_9BACT/326-413
A3I236_9BACT/299-381
A3I4H7_9BACI/311-382
A3I4K3_9BACI/355-438
A3I4X8_9BACI/338-423
A3I7C7_9BACI/598-688
A3I7C9_9BACI/348-438
A3I7D0_9BACI/318-408
A3I8Z0_9BACI/295-381
A3I9G2_9BACI/314-400
A3IEY3_9BACI/288-370
A3IM77_9CHRO/308-397
A3INR7_9CHRO/728-813
A3IRE8_9CHRO/331-419
A3ISB3_9CHRO/351-441
A3IY81_9CHRO/314-393
A3J215_9FLAO/304-387
A3J249_9FLAO/298-382
A3J4J1_9FLAO/316-404
A3J4J3_9FLAO/306-385
A3J4J7_9FLAO/304-391
A3J5C9_9FLAO/722-807
A3JA56_9ALTE/339-418
A3JA98_9ALTE/326-417
A3JAA1_9ALTE/308-391
A3JAA3_9ALTE/316-399
A3JAA4_9ALTE/334-421
A3JGB7_9ALTE/298-369
A3JT17_9RHOB/338-425
A3JT18_9RHOB/325-410
A3JT22_9RHOB/330-395
A3JT25_9RHOB/318-404
A3K0H3_9RHOB/338-425
A3K0H4_9RHOB/322-399
A3K0H6_9RHOB/328-391
A3K0I0_9RHOB/318-404
A3KYS2_PSEAE/311-371
A3L4I1_PSEAE/327-413
A3L4I2_PSEAE/320-406
A3L4I4_PSEAE/306-385
A3L4I7_PSEAE/320-411
A3LFB4_PSEAE/311-371
A3LL82_PSEAE/327-413
A3LL83_PSEAE/320-406
A3LL85_PSEAE/306-385
A3LL88_PSEAE/320-411
A3M8X5_ACIBT/315-393
A3M9K1_ACIBT/324-412
A3M9K2_ACIBT/333-418
A3MBU8_BURM7/317-386
A3MR58_BURM7/344-436
A3MR59_BURM7/318-409
A3MRB8_BURM7/314-400
A3MY86_ACTP2/321-410
A3MY88_ACTP2/298-377
A3N297_ACTP2/314-394
A3NDQ1_BURP6/348-434
A3NDW8_BURP6/318-409
A3NDW9_BURP6/344-436
A3NM64_BURP6/293-363
A3NZG5_BURP0/348-434
A3NZL9_BURP0/318-409
A3NZM0_BURP0/344-436
A3P7M6_BURP0/311-380
A3PA69_PROM0/295-390
A3PBD0_PROM0/346-438
A3PBY4_PROM0/321-424
A3PEJ9_PROM0/320-397
A3PHS0_RHOS1/338-425
A3PHS1_RHOS1/327-419
A3Q1M0_MYCSJ/322-398
A3Q1M2_MYCSJ/340-437
A3Q1M3_MYCSJ/349-435
A3Q2G2_MYCSJ/321-404
A3QFC3_SHELP/298-377
A3QHR2_SHELP/337-417
A3QIM3_SHELP/300-385
A3QIM5_SHELP/314-402
A3QIM6_SHELP/332-418
A3RS35_RALSO/352-431
A3RVS2_RALSO/316-388
A3RXM2_RALSO/352-441
A3RXM3_RALSO/328-412
A3RXM5_RALSO/404-482
A3RXM8_RALSO/314-407
A3SBP7_9RHOB/318-404
A3SBQ9_9RHOB/330-380
A3SBR2_9RHOB/325-410
A3SBR3_9RHOB/335-422
A3SH17_9RHOB/330-402
A3SH19_9RHOB/326-415
A3SH20_9RHOB/339-426
A3SHB5_9RHOB/320-406
A3SX44_9RHOB/318-404
A3SX56_9RHOB/324-375
A3SX59_9RHOB/325-410
A3SX60_9RHOB/335-422
A3TFM8_9MICO/324-405
A3TJS1_9MICO/345-437
A3TJS2_9MICO/319-409
A3TJS4_9MICO/353-432
A3TJS7_9MICO/330-419
A3TL95_9MICO/747-842
A3TZB1_9RHOB/339-426
A3TZB2_9RHOB/326-417
A3TZB4_9RHOB/338-409
A3TZB8_9RHOB/318-404
A3U7G8_CROAH/291-381
A3U7J1_CROAH/304-388
A3U825_CROAH/307-394
A3U828_CROAH/307-383
A3U830_CROAH/326-413
A3UEA8_9RHOB/320-407
A3UEB2_9RHOB/325-412
A3UEB3_9RHOB/328-415
A3UTE0_VIBSP/311-392
A3UZR1_VIBSP/286-347
A3V029_VIBSP/1-46
A3V033_VIBSP/300-379
A3V035_VIBSP/318-402
A3V036_VIBSP/339-425
A3V6L6_9RHOB/324-410
A3V6M0_9RHOB/330-403
A3V6M2_9RHOB/326-408
A3V6M3_9RHOB/332-419
A3VHZ0_9RHOB/337-424
A3VHZ1_9RHOB/325-407
A3VHZ4_9RHOB/330-417
A3VHZ8_9RHOB/317-403
A3VY68_9RHOB/326-416
A3VY69_9RHOB/309-396
A3VYM1_9RHOB/318-404
A3W8D0_9RHOB/330-400
A3WA61_9SPHN/299-381
A3WA64_9SPHN/318-413
A3WA84_9SPHN/330-421
A3WA85_9SPHN/337-427
A3WBK3_9SPHN/323-402
A3WL93_9GAMM/308-387
A3WNF4_9GAMM/313-394
A3WNF6_9GAMM/316-403
A3WNF7_9GAMM/327-413
A3WNG1_9GAMM/325-422
A3WQ36_9GAMM/287-363
A3WVE7_9BRAD/318-404
A3WVE9_9BRAD/320-395
A3WVF1_9BRAD/331-417
A3WVF2_9BRAD/318-402
A3X7I2_9RHOB/341-428
A3X7I3_9RHOB/318-404
A3X7I8_9RHOB/318-408
A3XI77_LEEBM/326-414
A3XI78_LEEBM/306-384
A3XI83_LEEBM/307-394
A3XQP3_LEEBM/313-402
A3Y165_9VIBR/311-392
A3Y3C1_9VIBR/286-347
A3Y3U3_9VIBR/327-418
A3Y3U4_9VIBR/300-379
A3Y3U8_9VIBR/339-425
A3Y3U9_9VIBR/318-402
A3YHI3_9GAMM/321-413
A3YHI6_9GAMM/307-384
A3YHI8_9GAMM/312-396
A3YHI9_9GAMM/335-421
A3YJY3_CAMJE/255-334
A3YMW6_CAMJE/290-379
A3YP12_CAMJE/290-380
A3YT36_CAMJE/278-357
A3YVI1_9SYNE/321-399
A3YWI7_9SYNE/314-410
A3Z0G2_9SYNE/348-437
A3Z296_9SYNE/330-418
A3Z2K5_9SYNE/247-343
A3Z3X2_9SYNE/314-410
A3Z7I4_9SYNE/319-408
A3ZA17_9SYNE/340-431
A3ZBD8_CAMJE/290-379
A3ZCZ4_CAMJE/278-357
A3ZG21_CAMJE/255-334
A3ZHV4_CAMJE/290-379
A4A2C4_9PLAN/318-404
A4A5F5_9GAMM/340-426
A4A5F6_9GAMM/317-400
A4A5F8_9GAMM/314-390
A4A5G1_9GAMM/310-401
A4AA11_9GAMM/315-394
A4AE04_9GAMM/389-473
A4AE05_9GAMM/735-821
A4AGL4_9ACTN/366-449
A4AKC2_9ACTN/347-434
A4AKL0_9ACTN/322-413
A4AKL2_9ACTN/344-419
A4AKL5_9ACTN/315-403
A4AMB9_MARSH/304-386
A4ATL6_MARSH/306-393
A4ATL9_MARSH/306-384
A4ATM1_MARSH/326-414
A4ATW2_MARSH/296-384
A4BFR2_9GAMM/323-414
A4BFR5_9GAMM/324-404
A4BFR7_9GAMM/314-394
A4BFR8_9GAMM/326-412
A4BQI5_9GAMM/325-416
A4BQI8_9GAMM/305-384
A4BQJ0_9GAMM/309-396
A4BQJ1_9GAMM/346-432
A4BSF4_9GAMM/312-394
A4BVX9_9FLAO/302-389
A4BVY2_9FLAO/322-400
A4BVY4_9FLAO/326-414
A4BYP1_9FLAO/289-368
A4C298_9FLAO/304-387
A4C7K9_9GAMM/309-397
A4C8C2_9GAMM/332-418
A4C8C3_9GAMM/313-399
A4C8C5_9GAMM/303-386
A4C8C8_9GAMM/318-409
A4CJP4_ROBBH/296-380
A4CPK8_ROBBH/288-375
A4CPL1_ROBBH/326-409
A4CPL3_ROBBH/326-414
A4CR98_SYNPV/317-395
A4CU19_SYNPV/329-419
A4CWI0_SYNPV/335-427
A4CWR5_SYNPV/313-410
A4E7F4_9ACTN/320-406
A4E7F7_9ACTN/316-397
A4E7F9_9ACTN/332-425
A4E9B4_9ACTN/343-430
A4EJN1_9RHOB/332-419
A4EJN2_9RHOB/323-406
A4EJN5_9RHOB/330-403
A4EJN9_9RHOB/318-404
A4F1C9_9RHOB/341-428
A4F1D0_9RHOB/315-402
A4F1D9_9RHOB/318-404
A4F9I4_SACEN/307-390
A4FLW2_SACEN/314-393
A4FLW4_SACEN/306-400
A4FLW5_SACEN/339-425
A4G4G5_HERAR/286-363
A4G8N8_HERAR/315-399
A4G8U0_HERAR/344-432
A4G8U2_HERAR/314-401
A4G8U3_HERAR/344-432
A4GA92_HERAR/712-797
A4GJH1_9BACT/303-383
A4GJW1_9BACT/303-361
A4IJS9_GEOTN/318-407
A4IM07_GEOTN/300-376
A4IRF7_GEOTN/299-382
A4IYG7_FRATW/412-489
A4IYG8_FRATW/737-823
A4IZI0_FRATW/313-391
A4IZJ3_FRATW/309-392
A4IZJ5_FRATW/323-409
A4J2A6_DESRM/326-412
A4J2A7_DESRM/316-398
A4J7K9_DESRM/296-379
A4JB89_BURVG/342-434
A4JB90_BURVG/318-427
A4JBE3_BURVG/314-400
A4KIT1_MYCTU/329-423
A4KIT3_MYCTU/321-399
A4KJJ8_MYCTU/335-418
A4KPH8_FRATU/309-399
A4KQ78_FRATU/309-392
A4KQ93_FRATU/313-391
A4KQY6_FRATU/737-823
A4KQY7_FRATU/412-490
A4KSS3_FRATU/273-351
A4LES1_BURPS/311-380
A4MFA6_BURPS/348-434
A4MFH3_BURPS/310-402
A4MFH6_BURPS/358-439
A4MFH8_BURPS/318-409
A4MFH9_BURPS/344-436
A4MVK6_HAEIF/323-414
A4MVL1_HAEIF/300-379
A4MVL3_HAEIF/315-403
A4MVL4_HAEIF/335-421
A4MYQ0_HAEIF/312-393
A4N279_HAEIF/205-291
A4N280_HAEIF/315-403
A4N282_HAEIF/300-377
A4N285_HAEIF/323-414
A4N4Y8_HAEIF/312-392
A4NAC7_HAEIF/323-414
A4NAD0_HAEIF/300-377
A4NAD2_HAEIF/315-403
A4NAD3_HAEIF/335-421
A4NBJ5_HAEIF/312-392
A4NGE4_HAEIF/312-392
A4NHA5_HAEIF/323-414
A4NHA8_HAEIF/205-291
A4NHA9_HAEIF/315-403
A4NHB1_HAEIF/300-377
A4NK01_HAEIF/248-328
A4NLI5_HAEIF/315-403
A4NLI6_HAEIF/335-421
A4NLJ2_HAEIF/300-377
A4NLJ6_HAEIF/323-414
A4NSG2_HAEIF/300-379
A4NSG4_HAEIF/315-403
A4NSG5_HAEIF/335-421
A4NSG7_HAEIF/323-414
A4NUM2_HAEIF/312-392
A4NY54_HAEIF/240-326
A4NY58_HAEIF/300-377
A4NY60_HAEIF/257-347
A4NY67_HAEIF/323-414
A4NYU9_HAEIF/312-393
A4QFM5_CORGB/317-397
A4QFM7_CORGB/347-442
A4QFM8_CORGB/347-433
A4QG95_CORGB/363-445
A4S6I4_OSTLU/283-364
A4SB98_OSTLU/454-543
A4SFR2_PROVI/319-406
A4SH06_PROVI/332-415
A4SH07_PROVI/347-436
A4SI51_AERS4/334-420
A4SI52_AERS4/311-401
A4SI54_AERS4/289-367
A4SJ53_AERS4/312-390
A4SNT6_AERS4/285-368
A4SV69_POLSQ/351-445
A4SV70_POLSQ/326-408
A4SV72_POLSQ/389-469
A4SVC0_POLSQ/318-401
A4SWM4_POLSQ/711-797
A4SWX9_POLSQ/296-366
A4T2J9_MYCGI/321-404
A4TBF0_MYCGI/348-434
A4TBF1_MYCGI/347-440
A4TBF3_MYCGI/314-390
A4TM61_YERPP/298-384
A4TQ85_YERPP/300-400
A4TQ87_YERPP/319-407
A4TQ88_YERPP/339-425
A4TRK6_YERPP/311-389
A4TTY7_9PROT/161-248
A4TU00_9PROT/190-276
A4TU05_9PROT/319-405
A4TX25_9PROT/291-383
A4VIH3_PSEU5/327-413
A4VIH4_PSEU5/319-401
A4VIH6_PSEU5/305-391
A4VQQ0_PSEU5/347-418
A4VSD9_STRSY/284-360
A4VW27_STRSY/308-398
A4VYM7_STRS2/284-360
A4W2D4_STRS2/308-398
A4W5X7_ENT38/311-391
A4W6I9_ENT38/313-400
A4W6J1_ENT38/300-379
A4WCU9_ENT38/286-355
A4WQC8_RHOS5/338-425
A4WQC9_RHOS5/327-419
A4WY90_RHOS5/308-391
A4X9R9_SALTO/315-403
A4X9S0_SALTO/348-434
A4XAH4_SALTO/301-384
A4XHZ9_CALS8/330-416
A4XI00_CALS8/311-392
A4XL37_CALS8/296-379
A4XQS0_PSEMY/318-400
A4XQS2_PSEMY/306-387
A4XZ08_PSEMY/311-389
A4Y2N1_SHEPC/344-430
A4Y2N2_SHEPC/318-404
A4Y2N4_SHEPC/300-380
A4Y3M4_SHEPC/317-395
A4Y878_SHEPC/285-354
A4YZK5_BRASO/320-391
A4YZK7_BRASO/319-393
A4YZK8_BRASO/332-418
A5CD82_ORITB/314-407
A5CD83_ORITB/330-417
A5CEL5_ORITB/329-381
A5CR24_CLAM3/380-463
A5CS53_CLAM3/350-426
A5CS55_CLAM3/324-414
A5CS56_CLAM3/353-439
A5CW58_VESOH/295-376
A5CXN1_VESOH/301-379
A5CXN2_VESOH/311-395
A5D149_PELTS/315-404
A5D150_PELTS/334-420
A5D456_PELTS/296-379
A5E790_LODEL/271-346
A5EPK6_BRASB/320-368
A5EPK8_BRASB/320-391
A5EPK9_BRASB/332-418
A5EY05_DICNV/293-371
A5EY07_DICNV/310-386
A5EY08_DICNV/328-414
A5F2T6_VIBC3/287-355
A5F598_VIBC3/311-390
A5F5N3_VIBC3/314-398
A5F5N4_VIBC3/356-442
A5FIX9_FLAJ1/326-414
A5FIY1_FLAJ1/305-381
A5FJN0_FLAJ1/296-383
A5FMW6_FLAJ1/304-387
A5FP87_DEHSB/292-377
A5FUK5_ACICJ/330-417
A5FUK6_ACICJ/316-397
A5G6L8_GEOUR/283-363
A5G8K4_GEOUR/317-402
A5G8K5_GEOUR/333-419
A5GKI9_SYNPW/330-416
A5GN95_SYNPW/318-396
A5GRL8_SYNR3/339-426
A5GT40_SYNR3/324-415
A5GV41_SYNR3/315-392
A5HY16_CLOBH/716-801
A5I1T7_CLOBH/320-407
A5I6P2_CLOBH/296-379
A5IAV8_LEGPC/269-355
A5IAW0_LEGPC/306-389
A5ICQ8_LEGPC/301-382
A5IFZ6_LEGPC/331-415
A5IKI4_THEP1/324-412
A5IKI5_THEP1/290-375
A5IKQ5_THEP1/299-383
A5IRJ4_STAA9/332-416
A5ITI7_STAA9/293-355
A5IUM8_STAA9/315-399
A5J4M2_BURMA/311-380
A5J970_BURMA/348-434
A5J9C2_BURMA/310-402
A5J9C5_BURMA/358-439
A5J9C7_BURMA/318-409
A5J9C8_BURMA/344-436
A5KFL3_CAMJE/291-380
A5KJF0_9FIRM/300-379
A5KKS1_9FIRM/315-394
A5KLZ6_9FIRM/316-402
A5KNV1_9FIRM/329-415
A5KQV4_9FIRM/327-411
A5KSZ5_9BACT/137-224
A5KVK9_9GAMM/322-407
A5L1P3_9GAMM/286-350
A5L1Z7_9GAMM/311-392
A5L734_9GAMM/339-425
A5L735_9GAMM/318-402
A5L737_9GAMM/300-378
A5L740_9GAMM/327-418
A5L9M1_STRPN/296-379
A5LCS3_STRPN/298-384
A5LCT5_STRPN/328-415
A5LDU7_STRPN/306-388
A5LJJ6_STRPN/296-380
A5LKZ9_STRPN/298-384
A5LL10_STRPN/328-415
A5LMB1_STRPN/294-376
A5LSE9_STRPN/328-415
A5LSG0_STRPN/298-384
A5LV36_STRPN/305-398
A5LWE5_STRPN/310-392
A5LWT9_STRPN/296-379
A5LYN5_STRPN/296-379
A5LZY6_STRPN/310-392
A5M0B3_STRPN/328-415
A5M0C4_STRPN/298-384
A5M136_STRPN/305-398
A5M4R5_STRPN/296-362
A5M5Q9_STRPN/305-396
A5M6X7_STRPN/310-392
A5M998_STRPN/328-415
A5M9B0_STRPN/298-384
A5MD94_STRPN/310-390
A5MDX4_STRPN/296-379
A5MFS7_STRPN/305-398
A5MI08_STRPN/298-384
A5MKG3_STRPN/310-392
A5MLL8_STRPN/296-379
A5MMB6_STRPN/305-398
A5MN03_STRPN/298-384
A5MN15_STRPN/328-415
A5MS97_STRPN/296-379
A5MUG8_STRPN/310-392
A5MV83_STRPN/305-398
A5MW48_STRPN/298-384
A5MW61_STRPN/328-415
A5N275_CLOK5/309-391
A5N3L4_CLOK5/717-803
A5N7E5_CLOK5/325-413
A5N7E6_CLOK5/320-407
A5P851_9SPHN/324-402
A5PC99_9SPHN/318-404
A5PCA4_9SPHN/349-434
A5PCA5_9SPHN/330-417
A5TIR4_BURMA/344-436
A5TIR5_BURMA/318-409
A5TIR7_BURMA/362-443
A5TIS0_BURMA/310-402
A5TND9_BURMA/311-380
A5TTZ1_FUSNP/322-409
A5TUM3_FUSNP/283-366
A5TWX7_FUSNP/471-556
A5TWX9_FUSNP/288-365
A5TWY1_FUSNP/314-408
A5U4I4_MYCTA/341-434
A5U4I5_MYCTA/374-459
A5U5E3_MYCTA/335-418
A5UB23_HAEIE/312-392
A5UCX2_HAEIE/315-403
A5UFS7_HAEIG/312-393
A5UIQ8_HAEIG/315-403
A5UK36_METS3/327-407
A5UXJ2_ROSS1/312-399
A5UZT2_ROSS1/349-434
A5V1W9_ROSS1/310-390
A5VDC8_SPHWW/357-421
A5VDD0_SPHWW/320-412
A5VDD1_SPHWW/332-419
A5VI39_LACRD/314-404
A5VIV4_LACRD/299-382
A5VL10_LACRD/288-370
A5VRH9_BRUO2/317-387
A5VRI1_BRUO2/334-420
A5VRI2_BRUO2/340-427
A5VXZ4_PSEP1/311-385
A5W8Q2_PSEP1/308-391
A5W8Q4_PSEP1/316-401
A5W8Q5_PSEP1/336-422
A5WBG3_PSYWF/350-438
A5WBQ4_PSYWF/398-490
A5WBQ5_PSYWF/354-441
A5WBU4_PSYWF/327-413
A5WPC4_MYCTF/329-423
A5WPC7_MYCTF/311-389
A5WPC9_MYCTF/341-434
A5WPD0_MYCTF/374-459
A5WQ61_MYCTF/335-418
A5XLP6_BURMA/296-365
A5XV63_BURMA/348-434
A5XVB5_BURMA/310-402
A5XVB8_BURMA/362-443
A5XVC0_BURMA/318-409
A5XVC1_BURMA/344-436
A5Z386_9FIRM/322-405
A5Z4M9_9FIRM/317-403
A5Z5L2_9FIRM/317-403
A5Z6H6_9FIRM/329-415
A5ZAQ8_9FIRM/312-390
A5ZJY5_9BACE/304-388
A5ZKQ8_9BACE/314-401
A5ZKR1_9BACE/305-379
A5ZKR3_9BACE/325-413
A5ZMG0_9FIRM/324-404
A5ZMJ1_9FIRM/329-415
A5ZNB7_9FIRM/317-399
A5ZW55_9FIRM/294-375
A5ZWM4_9FIRM/146-229
A5ZY20_9FIRM/316-402
A6A338_VIBCH/311-390
A6A4A0_VIBCH/287-353
A6A657_VIBCH/347-438
A6A660_VIBCH/303-379
A6A662_VIBCH/314-398
A6A663_VIBCH/356-442
A6ADS5_VIBCH/287-351
A6AFD2_VIBCH/311-390
A6AG40_VIBCH/356-442
A6AG41_VIBCH/314-398
A6AG43_VIBCH/303-379
A6AG47_VIBCH/244-335
A6ASL5_VIBHA/311-392
A6AVJ1_VIBHA/300-376
A6AVJ3_VIBHA/316-399
A6AVJ4_VIBHA/337-423
A6B2R2_VIBPA/311-393
A6B5Y2_VIBPA/337-423
A6B5Y3_VIBPA/316-399
A6B5Y5_VIBPA/300-373
A6B5Y8_VIBPA/327-418
A6B917_VIBPA/286-353
A6BBC8_VIBPA/211-266
A6BCX0_9FIRM/304-387
A6BG64_9FIRM/318-405
A6BI14_9FIRM/312-390
A6BI65_9FIRM/316-402
A6BJ35_9FIRM/279-356
A6BJM0_9FIRM/329-415
A6BNN8_YERPE/298-384
A6BUV1_YERPE/324-420
A6BUV4_YERPE/300-400
A6BUV6_YERPE/319-407
A6BUV7_YERPE/334-420
A6BXJ2_YERPE/311-389
A6BYT4_9PLAN/720-804
A6C546_9PLAN/332-418
A6C8Q2_9PLAN/325-404
A6CCM4_9PLAN/313-402
A6CCM5_9PLAN/340-425
A6CL29_9BACI/338-424
A6CL70_9BACI/302-388
A6CN77_9BACI/298-381
A6CRJ0_9BACI/722-805
A6CS96_9BACI/317-408
A6CTV1_9BACI/311-384
A6CU66_9BACI/257-342
A6CUJ1_9BACI/144-230
A6D0N3_9VIBR/287-354
A6D359_9VIBR/343-426
A6D361_9VIBR/314-399
A6D363_9VIBR/301-380
A6D366_9VIBR/327-418
A6D4B5_9VIBR/311-392
A6DA59_9PROT/289-378
A6DE26_9PROT/259-339
A6DH51_9BACT/278-363
A6DHN9_9BACT/307-391
A6DML9_9BACT/326-412
A6DMM0_9BACT/317-402
A6DNR2_9BACT/295-374
A6DY92_9RHOB/335-422
A6DY93_9RHOB/326-412
A6DYU7_9RHOB/318-404
A6DYY1_9RHOB/330-390
A6E7A1_9SPHI/308-395
A6E7A4_9SPHI/309-393
A6E7A6_9SPHI/325-413
A6EB02_9SPHI/722-808
A6ED08_9SPHI/302-383
A6EE70_9SPHI/322-411
A6EIZ3_9SPHI/303-390
A6EPR5_9BACT/304-384
A6EPV7_9BACT/295-385
A6ERB9_9BACT/326-414
A6ERC1_9BACT/306-381
A6ERC4_9BACT/307-394
A6F2T8_9ALTE/326-417
A6F2U1_9ALTE/306-386
A6F2U3_9ALTE/320-402
A6F2U4_9ALTE/335-421
A6F3U1_9ALTE/317-386
A6F6B0_9GAMM/305-384
A6FEZ0_9GAMM/347-433
A6FEZ1_9GAMM/314-403
A6FEZ3_9GAMM/307-387
A6FEZ6_9GAMM/324-415
A6FQT1_9RHOB/337-424
A6FQT2_9RHOB/327-412
A6FQT4_9RHOB/361-410
A6FQT8_9RHOB/329-415
A6FZR0_9DELT/325-412
A6G2U0_9DELT/338-427
A6G549_9DELT/323-408
A6G960_9DELT/311-398
A6GD93_9DELT/330-410
A6GE60_9DELT/288-379
A6GER5_9DELT/272-365
A6GJ53_9DELT/733-817
A6GNY8_9BURK/716-801
A6GR14_9BURK/336-423
A6GR15_9BURK/323-410
A6GR17_9BURK/349-429
A6GR20_9BURK/310-402
A6GR89_9BURK/300-384
A6GRD6_9BURK/880-972
A6GYM6_FLAPJ/722-808
A6GZB3_FLAPJ/304-387
A6GZF0_FLAPJ/296-376
A6H197_FLAPJ/305-381
A6H199_FLAPJ/325-413
A6KXR2_BACV8/304-389
A6L073_BACV8/306-375
A6LEU5_PARD8/307-384
A6LHA5_PARD8/299-384
A6LKA4_THEM4/380-465
A6LKS6_THEM4/324-412
A6LLF0_THEM4/290-376
A6LNB1_THEM4/291-371
A6LQF1_CLOB8/718-805
A6LT08_CLOB8/335-421
A6LTS4_CLOB8/328-416
A6LTS5_CLOB8/319-404
A6LUC5_CLOB8/298-380
A6NR35_9BACE/346-433
A6NUX7_9BACE/317-395
A6NVT8_9BACE/350-436
A6P077_9BACE/319-407
A6P1Q1_9BACE/325-411
A6Q1K8_NITSB/275-356
A6Q4G5_NITSB/290-380
A6Q7B1_SULNB/291-380
A6Q8I1_SULNB/363-441
A6QCL6_SULNB/280-361
A6QFM8_STAAE/332-416
A6QHJ7_STAAE/293-355
A6QIS6_STAAE/315-399
A6T004_JANMA/285-355
A6T2B0_JANMA/313-398
A6T2G0_JANMA/344-430
A6T2G2_JANMA/314-401
A6T3Z9_JANMA/708-793
A6T4M8_KLEP7/339-425
A6T4M9_KLEP7/313-403
A6T4N1_KLEP7/300-379
A6TC01_KLEP7/286-367
A6THE4_KLEP7/299-379
A6TML7_ALKMQ/720-806
A6TN35_ALKMQ/296-378
A6TNM7_ALKMQ/343-411
A6TS65_ALKMQ/321-406
A6TTN6_ALKMQ/255-342
A6TUG1_ALKMQ/318-406
A6U0C3_STAA2/332-416
A6U2D0_STAA2/293-355
A6U3G8_STAA2/315-399
A6UB89_SINMW/327-416
A6UB90_SINMW/333-420
A6V090_PSEA7/311-371
A6VB87_PSEA7/306-385
A6VB89_PSEA7/320-406
A6VB90_PSEA7/327-413
A6VN93_ACTSZ/314-395
A6VQN5_ACTSZ/302-384
A6VQN7_ACTSZ/338-422
A6VQN8_ACTSZ/336-422
A6VYK0_MARMS/308-389
A6VYK2_MARMS/311-396
A6VYK3_MARMS/331-417
A6W8X9_KINRD/362-448
A6WCX8_KINRD/323-414
A6WCX9_KINRD/359-445
A6WDS1_KINRD/376-459
A6WIC6_SHEB8/343-429
A6WIC7_SHEB8/318-407
A6WIC9_SHEB8/300-380
A6WQ03_SHEB8/285-364
A6WSC8_SHEB8/317-394
A6WZQ1_OCHA4/331-418
A6WZQ2_OCHA4/329-417
A6XYF1_VIBCH/311-390
A6XZD3_VIBCH/356-442
A6XZD4_VIBCH/314-398
A6XZD6_VIBCH/303-379
A6XZD9_VIBCH/347-438
A6XZL0_VIBCH/287-351
A7A8J3_BIFAD/352-441
A7A8J6_BIFAD/301-381
A7A8K8_BIFAD/360-446
A7A8L1_BIFAD/318-403
A7A8L3_BIFAD/329-428
A7AIV2_9PORP/330-417
A7AIV6_9PORP/315-391
A7AIV8_9PORP/332-420
A7AJ29_9PORP/299-387
A7B1A6_RUMGN/317-402
A7B201_RUMGN/345-431
A7B6P8_RUMGN/313-393
A7B7D2_RUMGN/329-415
A7BCE1_9ACTO/359-447
A7BCU4_9ACTO/411-492
A7BD21_9ACTO/317-404
A7BD24_9ACTO/325-403
A7BD26_9ACTO/319-406
A7BZP3_9GAMM/45-124
A7C2M3_9GAMM/319-402
A7FGM4_YERP3/298-384
A7FM68_YERP3/300-400
A7FM70_YERP3/319-407
A7FM71_YERP3/339-425
A7FMU6_YERP3/311-389
A7FQE9_CLOB1/716-801
A7FTY2_CLOB1/320-407
A7FYB2_CLOB1/296-379
A7G9M3_CLOBL/716-801
A7GDE5_CLOBL/327-415
A7GDE6_CLOBL/320-407
A7GI29_CLOBL/296-379
A7GKE1_BACCN/318-406
A7GRP0_BACCN/332-418
A7GTD8_BACCN/299-382
A7H0Y3_CAMC5/278-359
A7H5Y8_CAMJD/278-357
A7HDB5_ANADF/271-351
A7HFZ6_ANADF/363-449
A7HH62_ANADF/366-451
A7HH63_ANADF/320-413
A7HH65_ANADF/320-403
A7HJX6_FERNB/295-375
A7HK76_FERNB/285-370
A7HK77_FERNB/330-418
A7HMD5_FERNB/298-387
A7HVU2_PARL1/325-412
A7HVU3_PARL1/326-414
A7HVU5_PARL1/319-382
A7HZW4_CAMHC/278-359
A7I3W1_CAMHC/290-379
A7IGE7_XANP2/333-407
A7IGF0_XANP2/340-428
A7IGF1_XANP2/340-426
A7JB97_FRATT/328-414
A7JB98_FRATT/309-392
A7JBA9_FRATT/313-393
A7JBB8_FRATT/273-352
A7JCZ9_FRATT/412-489
A7JD00_FRATT/737-823
A7JDL0_FRATT/309-399
A7JFF6_FRANO/309-399
A7JGM1_FRANO/323-409
A7JGM3_FRANO/309-392
A7JGN7_FRANO/313-391
A7JGP9_FRANO/274-352
A7JIA7_FRANO/412-489
A7JIA8_FRANO/737-823
A7JKS7_FRANO/328-414
A7JKS9_FRANO/309-392
A7JKU1_FRANO/313-391
A7JKV3_FRANO/274-352
A7JMF1_FRANO/412-489
A7JMF2_FRANO/737-823
A7JPD9_FRANO/309-399
A7JV79_PASHA/323-414
A7JV81_PASHA/295-378
A7JV83_PASHA/321-410
A7JV84_PASHA/345-431
A7JXA7_PASHA/313-392
A7K0P8_VIBSE/286-351
A7K537_VIBSE/311-392
A7K643_VIBSE/327-418
A7K646_VIBSE/300-376
A7K648_VIBSE/316-399
A7K649_VIBSE/337-423
A7LNC9_LACRE/314-404
A7LVK3_BACOV/325-413
A7LVK5_BACOV/305-379
A7LVK8_BACOV/314-401
A7M050_BACOV/303-392
A7MH53_ENTS8/295-378
A7MID7_ENTS8/313-401
A7MID8_ENTS8/315-401
A7MIF1_ENTS8/300-379
A7MM50_ENTS8/311-390
A7MS73_VIBHB/272-337
A7MWE6_VIBHB/311-393
A7MWL0_VIBHB/337-423
A7MWL1_VIBHB/316-399
A7NAI9_FRATF/323-409
A7NAJ1_FRATF/309-392
A7NAK9_FRATF/313-391
A7NBK3_FRATF/737-823
A7NBK4_FRATF/412-490
A7NFK2_ROSCS/311-391
A7NI99_ROSCS/345-431
A7NIN0_ROSCS/347-433
A7NKG8_ROSCS/317-408
A7T586_NEMVE/147-228
A7UY55_BACUN/304-393
A7V8E8_BACUN/305-393
A7V8F0_BACUN/304-378
A7V8F3_BACUN/334-421
A7VD28_9CLOT/289-372
A7VD92_9CLOT/329-415
A7VGR2_9CLOT/316-402
A7VIR6_9CLOT/360-448
A7VIU7_9CLOT/310-388
A7VIW3_9CLOT/297-379
A7VSJ9_9CLOT/324-410
A7VUZ2_9CLOT/332-418
A7VUZ3_9CLOT/320-407
A7VV81_9CLOT/290-372
A7X382_STAA1/293-355
A7X4R4_STAA1/315-399
A7YEP1_NOSEL/726-811
A7YRI8_FRATU/309-399
A7YS37_FRATU/323-409
A7YS39_FRATU/309-392
A7YSR0_FRATU/313-391
A7YU62_FRATU/737-823
A7YU63_FRATU/412-490
A7YUX5_FRATU/273-352
A7Z1L4_BACA2/313-400
A7Z797_BACA2/299-381
A7ZFX7_CAMC1/278-359
A7ZHH6_ECO24/339-425
A7ZHH7_ECO24/313-403
A7ZHH9_ECO24/300-379
A7ZPD0_ECO24/286-366
A7ZVB2_ECO24/311-390
A7ZW37_ECOHS/339-425
A7ZW38_ECOHS/313-403
A7ZW40_ECOHS/300-379
A8A2I4_ECOHS/286-366
A8A7Y8_ECOHS/311-390
A8ADR4_CITK8/286-366
A8ALK8_CITK8/300-379
A8ALL0_CITK8/313-400
A8ALL1_CITK8/339-425
A8AMG3_CITK8/299-378
A8AY65_STRGC/305-401
A8AYQ5_STRGC/328-415
A8AZG9_STRGC/301-383
A8EIH4_BURPS/348-434
A8EIM4_BURPS/310-402
A8EIM7_BURPS/358-439
A8EIM9_BURPS/318-409
A8EIN0_BURPS/344-436
A8EP37_BURPS/311-380
A8ERD5_ARCB4/289-377
A8ES65_ARCB4/278-359
A8EY81_RICCK/322-407
A8EY82_RICCK/365-448
A8F279_RICM5/314-399
A8F280_RICM5/327-412
A8F853_THELT/326-414
A8F854_THELT/287-370
A8F8Q4_THELT/298-381
A8FA56_BACP2/315-403
A8FCX7_BACP2/336-422
A8FFU4_BACP2/301-384
A8FNV3_CAMJ8/278-357
A8FQ95_SHESH/337-423
A8FQ96_SHESH/313-399
A8FQ98_SHESH/300-380
A8FTU1_SHESH/287-366
A8G093_SHESH/348-425
A8G209_PROM2/315-410
A8G3C4_PROM2/346-438
A8G3X6_PROM2/321-409
A8G6H6_PROM2/322-399
A8G8Y3_SERP5/311-390
A8G9S2_SERP5/339-425
A8G9S3_SERP5/314-397
A8G9S5_SERP5/300-380
A8GP70_RICAH/314-396
A8GP71_RICAH/322-407
A8GSX6_RICRS/314-399
A8GSX7_RICRS/322-407
A8GVM5_RICB8/312-395
A8GVM6_RICB8/317-402
A8H0C6_SHEPA/318-385
A8H306_SHEPA/285-364
A8H986_SHEPA/300-380
A8H988_SHEPA/317-402
A8H989_SHEPA/332-418
A8HG75_BACSU/312-390
A8HZ60_AZOC5/322-407
A8HZ61_AZOC5/335-421
A8IGK6_AZOC5/391-439
A8J618_CHLRE/273-359
A8KDE2_BURPS/311-380
A8KUH9_BURPS/348-434
A8KUM5_BURPS/310-402
A8KUM8_BURPS/362-443
A8KUN0_BURPS/318-409
A8KUN1_BURPS/344-436
A8KZ98_FRASN/358-450
A8KZA0_FRASN/341-428
A8KZA3_FRASN/385-462
A8KZA5_FRASN/312-403
A8KZA6_FRASN/352-438
A8L1W9_FRASN/327-410
A8L667_FRASN/314-402
A8LSB1_DINSH/323-421
A8LSB2_DINSH/335-422
A8LX84_SALAI/315-404
A8LX85_SALAI/348-435
A8M102_SALAI/301-384
A8MH32_ALKOO/322-404
A8MIC2_ALKOO/324-403
A8MID3_ALKOO/296-379
A8MIL0_ALKOO/720-803
A8MIR1_ALKOO/296-379
A8PL57_9COXI/318-409
A8PL61_9COXI/299-382
A8PLS5_9COXI/339-425
A8PLS7_9COXI/310-398
A8PPE1_9COXI/315-403
A8R0N1_9SPIO/371-460
A8R861_9FIRM/393-478
A8RB94_9FIRM/327-415
A8RBF3_9FIRM/295-382
A8RD66_9FIRM/327-412
A8RD69_9FIRM/301-374
A8RDA9_9FIRM/316-405
A8RF48_9FIRM/281-382
A8RI53_9CLOT/313-390
A8RP01_9CLOT/329-415
A8RV28_9CLOT/316-398
A8RWV7_9CLOT/335-418
A8RWV8_9CLOT/344-430
A8RZ26_9CLOT/334-415
A8S6J3_9FIRM/320-406
A8SAD8_9FIRM/287-370
A8SE23_9FIRM/331-417
A8SE28_9FIRM/315-405
A8SJE9_9FIRM/302-377
A8SLG1_9FIRM/315-404
A8SN77_9FIRM/287-369
A8SN91_9FIRM/318-407
A8SPS1_9FIRM/316-402
A8SQA5_9FIRM/94-179
A8ST74_9FIRM/374-460
A8SU33_9FIRM/292-375
A8SU60_9FIRM/355-442
A8SVU2_9FIRM/350-436
A8SYQ8_9FIRM/316-393
A8SYS4_9FIRM/315-398
A8T572_9VIBR/286-351
A8T8D7_9VIBR/311-392
A8TR37_9PROT/322-409
A8TR38_9PROT/322-415
A8TR44_9PROT/319-406
A8U6T1_9LACT/320-424
A8U8X3_9LACT/313-393
A8U8X5_9LACT/334-420
A8U955_9LACT/324-405
A8U9J0_9LACT/298-384
A8UBK8_9LACT/299-381
A8UER3_9FLAO/725-810
A8UH28_9FLAO/304-388
A8UJX8_9FLAO/326-414
A8UJY0_9FLAO/305-382
A8UJY3_9FLAO/306-393
A8URG6_9AQUI/274-353
A8URK2_9AQUI/313-399
A8UTB7_9AQUI/311-398
A8UWG9_9AQUI/278-358
A8UY80_9AQUI/301-391
A8UZK0_9AQUI/223-305
A8UZK5_9AQUI/34-116
A8V1B7_9AQUI/263-349
A8V3H3_9AQUI/157-242
A8V601_9AQUI/268-316
A8X7Y9_CAEBR/346-425
A8YDQ1_MICAE/312-402
A8YDR4_MICAE/308-387
A8YGG3_MICAE/337-425
A8YHL4_MICAE/728-813
A8YLM7_MICAE/322-412
A8YUM7_LACH4/288-370
A8YVE8_LACH4/303-384
A8YXC3_LACH4/356-443
A8YXI0_LACH4/311-402
A8Z0C2_STAAT/332-416
A8Z2I3_STAAT/293-355
A8Z4Y5_STAAT/315-399
A8Z6P2_CAMC1/296-386
A8ZTL3_DESOH/290-367
A8ZWS3_DESOH/327-407
A8ZXW7_DESOH/319-410
A8ZXW8_DESOH/341-427
A9AI35_BURM1/314-400
A9AJ20_BURM1/318-410
A9AJ21_BURM1/343-435
A9AW13_HERA2/296-379
A9AW27_HERA2/735-822
A9B246_HERA2/313-402
A9B409_HERA2/300-386
A9B513_HERA2/291-371
A9B515_HERA2/346-433
A9B564_HERA2/387-466
A9B5B1_HERA2/349-435
A9B9L8_PROM4/308-404
A9BAV9_PROM4/321-409
A9BBY1_PROM4/310-388
A9BE32_PROM4/344-436
A9BGS9_PETMO/296-379
A9BGT0_PETMO/336-424
A9BI54_PETMO/303-390
A9BIJ6_PETMO/300-383
A9BM56_DELAS/289-370
A9BUK1_DELAS/345-434
A9BUK2_DELAS/320-440
A9BUK4_DELAS/498-578
A9BUM7_DELAS/334-409
A9BXR2_DELAS/726-811
A9CIA7_AGRT5/322-414
A9D7F8_9GAMM/284-365
A9DCC6_9RHIZ/318-404
A9DCD0_9RHIZ/317-390
A9DCD3_9RHIZ/326-417
A9DCD5_9RHIZ/334-421
A9DCH3_9GAMM/334-409
A9DJ04_9FLAO/332-414
A9DJ56_9FLAO/306-393
A9DJ62_9FLAO/308-385
A9DJ66_9FLAO/326-414
A9DMD2_9FLAO/294-384
A9DPC1_9FLAO/722-807
A9E2X5_9RHOB/335-422
A9E2X8_9RHOB/327-412
A9E2Y5_9RHOB/330-396
A9E2Z7_9RHOB/319-405
A9EL32_9GAMM/336-422
A9EL35_9GAMM/313-400
A9EL42_9GAMM/300-380
A9EL51_9GAMM/326-417
A9EPA5_9RHOB/318-404
A9EPC5_9RHOB/330-399
A9EPD5_9RHOB/326-403
A9EPD8_9RHOB/336-423
A9EYX9_SORC5/337-431
A9F5F4_SORC5/344-425
A9FI39_SORC5/361-449
A9G856_SORC5/300-384
A9GDI1_9RHOB/336-423
A9GDI5_9RHOB/326-403
A9GDL3_9RHOB/318-404
A9H0H5_GLUDA/333-419
A9H0J4_9RHOB/318-404
A9H0K7_9RHOB/330-402
A9H0L4_9RHOB/325-410
A9H0L7_9RHOB/335-422
A9I1W0_BORPD/311-395
A9I4T7_BORPD/334-432
A9I4T7_BORPD/795-883
A9I4U5_BORPD/364-441
A9IJD1_BORPD/711-796
A9IJD3_BORPD/802-881
A9IKW9_BORPD/290-372
A9IWA7_BART1/324-387
A9IWA9_BART1/328-413
A9IWB0_BART1/328-415
A9K4I4_BURMA/311-380
A9KES3_COXBN/311-392
A9KES4_COXBN/337-423
A9KMA1_CLOPH/351-427
A9KMA2_CLOPH/329-415
A9KNK7_CLOPH/289-372
A9KTU6_SHEB9/285-364
A9KY24_SHEB9/343-429
A9KY25_SHEB9/318-407
A9KY27_SHEB9/300-380
A9L2B2_SHEB9/317-394
A9LAU5_BURMA/344-436
A9LAU6_BURMA/318-409
A9LAU8_BURMA/362-443
A9LAV1_BURMA/310-402
A9LB03_BURMA/348-434
A9LZ68_NEIM0/321-397
A9M2H9_NEIM0/327-418
A9M2I1_NEIM0/336-424
A9M692_BRUC2/317-387
A9M694_BRUC2/334-420
A9M695_BRUC2/329-416
A9MEY1_SALAR/299-376
A9MJ60_SALAR/286-366
A9MQC4_SALAR/300-379
A9MQC6_SALAR/313-403
A9MQC7_SALAR/339-425
A9MZL4_SALPB/339-425
A9MZL5_SALPB/313-401
A9MZL7_SALPB/300-379
A9N479_SALPB/286-366
A9N550_SALPB/311-388
A9NA33_COXBR/337-423
A9NA34_COXBR/311-392
A9QPJ9_METI4/299-379
A9R123_YERPG/340-436
A9R126_YERPG/300-400
A9R128_YERPG/319-407
A9R129_YERPG/339-425
A9R580_YERPG/311-389
A9R7U4_YERPG/298-384
A9S2G8_PHYPA/315-405
A9SLS9_PHYPA/459-544
A9SPP6_PHYPA/344-430
A9TDR7_PHYPA/521-608
A9U7U5_PHYPA/199-280
A9VIT1_BACWK/299-381
A9VQE6_BACWK/318-409
A9VT08_BACWK/314-404
A9VU76_BACWK/332-418
A9VW31_METEP/313-381
A9VW33_METEP/329-414
A9VW34_METEP/338-424
A9WD45_CHLAA/285-376
A9WDT0_CHLAA/299-382
A9WG75_CHLAA/315-393
A9WG77_CHLAA/335-423
A9WGL6_CHLAA/342-428
A9WRE0_RENSM/364-443
A9WRE2_RENSM/333-434
A9WRE3_RENSM/366-453
A9WUV2_RENSM/305-388
A9Z679_YERPE/298-384
A9Z7J6_YERPE/311-389
A9Z8F5_YERPE/333-429
A9Z8F8_YERPE/300-400
A9Z8G0_YERPE/319-407
A9Z8G1_YERPE/339-425
A9ZGY1_COXBU/337-423
A9ZGY2_COXBU/311-387
A9ZGY8_COXBU/301-386
A9ZGZ1_COXBU/314-405
A9ZWQ2_YERPE/298-384
B0A4W8_YERPE/311-389
B0A4Z8_YERPE/333-429
B0A501_YERPE/300-400
B0A503_YERPE/319-407
B0A504_YERPE/339-425
B0A796_9CLOT/296-378
B0AAD9_9CLOT/110-196
B0AB39_9CLOT/328-414
B0ACZ8_9CLOT/306-392
B0ADT8_9CLOT/312-391
B0ADV7_9CLOT/334-420
B0AND2_BACAN/295-381
B0ATV4_BACAN/318-409
B0AUY6_BACAN/299-380
B0AVU4_BACAN/311-386
B0AVU6_BACAN/332-418
B0B7I5_CHLT2/328-414
B0B8Y2_CHLT2/300-393
B0B8Y8_CHLT2/300-387
B0BAL1_CHLTB/300-393
B0BAL7_CHLTB/300-387
B0BBQ0_CHLTB/328-414
B0BQZ0_ACTPJ/314-393
B0BRH2_ACTPJ/344-434
B0BRH3_ACTPJ/321-410
B0BRH5_ACTPJ/298-377
B0BYF1_RICRO/314-399
B0BYF2_RICRO/322-407
B0C6L4_ACAM1/340-428
B0CAB8_ACAM1/307-397
B0CHM2_BRUSI/317-387
B0CHM4_BRUSI/334-420
B0CHM5_BRUSI/329-416
B0G3Q1_9FIRM/317-394
B0G560_9FIRM/299-380
B0G777_9FIRM/328-411
B0G831_9FIRM/329-415
B0G9B2_9FIRM/372-458
B0GDI1_YERPE/286-372
B0GIU7_YERPE/311-389
B0GJ13_YERPE/333-429
B0GJ16_YERPE/300-400
B0GJ18_YERPE/319-407
B0GJ19_YERPE/339-425
B0GTA1_YERPE/311-389
B0GVI2_YERPE/298-384
B0GX41_YERPE/339-425
B0GX42_YERPE/319-407
B0GX44_YERPE/300-400
B0GX47_YERPE/333-429
B0H0M5_YERPE/311-389
B0H434_YERPE/298-384
B0H9S8_YERPE/333-429
B0H9T1_YERPE/300-400
B0H9T3_YERPE/319-407
B0H9T4_YERPE/339-425
B0HH07_YERPE/339-425
B0HH08_YERPE/319-407
B0HH10_YERPE/300-400
B0HH13_YERPE/333-429
B0HM78_YERPE/311-389
B0HMV3_YERPE/298-384
B0HQQ5_YERPE/298-384
B0HRM8_YERPE/333-429
B0HRN1_YERPE/300-400
B0HRN3_YERPE/319-407
B0HRN4_YERPE/339-425
B0HYR5_YERPE/311-389
B0JGD5_MICAN/312-402
B0JJC6_MICAN/728-813
B0JV87_MICAN/277-360
B0JYD6_MICAN/337-425
B0K3H4_THEPX/317-403
B0K3H5_THEPX/324-410
B0K458_THEPX/314-400
B0K4K8_THEPX/291-373
B0K5M3_THEPX/717-799
B0K8G8_THEP3/717-799
B0K8K2_THEP3/324-410
B0K8K3_THEP3/318-404
B0KAP1_THEP3/291-372
B0KBF2_THEP3/314-400
B0KFS8_PSEPG/308-391
B0KFT0_PSEPG/316-402
B0KFT1_PSEPG/336-422
B0KL99_PSEPG/311-385
B0M8Y6_9FIRM/326-404
B0MAK9_9FIRM/312-401
B0MBL9_9FIRM/295-376
B0ME97_9FIRM/329-415
B0MG61_9FIRM/317-403
B0MKS8_9FIRM/289-362
B0MM58_9FIRM/314-401
B0MP06_9FIRM/379-462
B0MRM3_9FIRM/328-413
B0MTW0_9BACT/346-433
B0MVI0_9BACT/310-388
B0MVI2_9BACT/326-414
B0MVJ5_9BACT/286-375
B0MWE4_9BACT/309-399
B0N089_9FIRM/321-408
B0N2G0_9FIRM/311-389
B0N2N9_9FIRM/302-387
B0N4I6_9FIRM/273-344
B0N720_9FIRM/294-378
B0N932_9FIRM/309-399
B0NCD7_EUBSP/311-390
B0NCH4_EUBSP/291-374
B0NET8_EUBSP/344-430
B0NH47_EUBSP/345-431
B0NI27_EUBSP/318-401
B0NSS4_BACSE/314-401
B0NSS7_BACSE/305-379
B0NSS9_BACSE/325-413
B0NT16_BACSE/348-436
B0NXF7_9CLOT/312-388
B0NXX3_9CLOT/320-406
B0NYX1_9CLOT/295-378
B0P3K8_9CLOT/329-415
B0P4J8_9CLOT/312-400
B0P5L9_9FIRM/345-423
B0P9P5_9FIRM/264-346
B0PFG0_9FIRM/308-392
B0PFG1_9FIRM/323-409
B0PHV9_9FIRM/314-400
B0PZ59_BACAN/295-381
B0Q5G9_BACAN/318-409
B0Q6R3_BACAN/299-380
B0Q7R5_BACAN/332-418
B0Q7R7_BACAN/311-386
B0QHJ9_BACAN/295-381
B0QI68_BACAN/318-409
B0QP45_BACAN/299-380
B0QQ43_BACAN/311-386
B0QQ45_BACAN/332-418
B0QSQ5_HAEPR/339-429
B0QTY8_HAEPR/314-394
B0QWT4_HAEPR/321-407
B0QWT6_HAEPR/295-374
B0QWT9_HAEPR/323-414
B0R3B1_HALS3/291-369
B0RDH1_CLAMS/380-462
B0RII8_CLAMS/353-439
B0RII9_CLAMS/339-429
B0RIJ1_CLAMS/350-428
B0RP53_XANCB/314-397
B0RU25_XANCB/295-391
B0RVA8_XANCB/323-410
B0RVA9_XANCB/327-419
B0S092_FINM2/313-399
B0S0T9_FINM2/319-405
B0S0Z3_FINM2/300-381
B0S2B5_FINM2/284-367
B0S3M2_FINM2/320-404
B0S980_LEPBA/322-404
B0S983_LEPBA/326-414
B0S987_LEPBA/347-434
B0SBK7_LEPBA/306-392
B0SJ51_LEPBP/306-392
B0SRR4_LEPBP/322-404
B0SRR7_LEPBP/326-414
B0SRS1_LEPBP/347-434
B0T835_CAUSK/329-409
B0T836_CAUSK/330-417
B0TC04_HELMI/311-391
B0TDC1_HELMI/324-414
B0TGB5_HELMI/384-470
B0TGB6_HELMI/348-433
B0TGB8_HELMI/313-390
B0TGC1_HELMI/311-397
B0TKZ3_SHEHH/285-361
B0TQN2_SHEHH/332-418
B0TQN3_SHEHH/317-402
B0TQN5_SHEHH/300-380
B0TTH5_SHEHH/318-392
B0TYX3_FRAP2/737-823
B0TYX4_FRAP2/412-490
B0TZ82_FRAP2/313-392
B0TZH3_FRAP2/309-391
B0TZH6_FRAP2/355-441
B0U1U1_XYLFM/333-412
B0U500_XYLFM/321-406
B0U501_XYLFM/328-415
B0UFH6_METS4/330-419
B0UFH7_METS4/334-420
B0UQ47_METS4/315-391
B0US62_HAES2/343-429
B0US63_HAES2/321-408
B0US65_HAES2/298-377
B0USR5_HAES2/314-394
B0V531_ACIBY/289-354
B0V5S9_ACIBY/315-393
B0V8P0_ACIBY/333-418
B0V8P1_ACIBY/324-412
B0VDD5_ACIBY/310-399
B0VF02_CLOAI/290-376
B0VH48_CLOAI/309-395
B0VH51_CLOAI/328-406
B0VH53_CLOAI/341-427
B0VH53_CLOAI/821-908
B0VME3_ACIBS/310-399
B0VPG2_ACIBS/333-418
B0VPG3_ACIBS/324-412
B0VQ25_ACIBS/315-393
B0VRG0_ACIBS/289-355
B0YNK1_9ENTR/190-258
B0YNK6_9ENTR/190-258
B0YNK7_9ENTR/190-258
B0YNK8_9ENTR/190-258
B0YNL0_9ENTR/190-258
B0YNL4_9ENTR/190-258
B0YNM1_9ENTR/190-258
B0YNM4_9ENTR/190-276
B0YNM5_9ENTR/190-276
B0YNM6_9ENTR/190-276
B0YNM7_9ENTR/190-276
B1B971_CLOBO/326-414
B1B972_CLOBO/318-405
B1BBG5_CLOBO/314-400
B1BD03_CLOBO/301-384
B1BHU7_CLOPE/315-401
B1BIU5_CLOPE/296-379
B1BIZ9_CLOPE/328-416
B1BJ00_CLOPE/318-405
B1BK39_CLOPE/394-478
B1BK82_CLOPE/718-804
B1BQ08_CLOPE/296-379
B1BRR5_CLOPE/718-804
B1BSA6_CLOPE/315-401
B1BT47_CLOPE/328-416
B1BT48_CLOPE/318-405
B1BV44_CLOPE/394-478
B1C048_9FIRM/321-408
B1C152_9FIRM/299-384
B1C189_9FIRM/294-378
B1C3V1_9FIRM/311-393
B1C443_9FIRM/392-470
B1C4P9_9FIRM/309-394
B1C7T3_9FIRM/332-414
B1C8G9_9FIRM/316-393
B1C8H1_9FIRM/312-398
B1C9U1_9FIRM/316-402
B1CAR2_9FIRM/296-379
B1CAW6_9FIRM/242-329
B1EH11_9ESCH/311-389
B1EJF9_9ESCH/286-366
B1EMH5_9ESCH/324-420
B1EMH8_9ESCH/300-379
B1EMI0_9ESCH/313-399
B1EMI1_9ESCH/339-425
B1EV86_BACAN/295-381
B1F267_BACAN/318-409
B1F3K8_BACAN/299-380
B1F644_BACAN/311-386
B1F646_BACAN/332-418
B1FGU8_9BURK/342-434
B1FGU9_9BURK/318-412
B1FGV1_9BURK/356-437
B1FGV5_9BURK/310-402
B1FP96_9BURK/314-400
B1G7I0_9BURK/315-401
B1GBA4_9BURK/345-437
B1GBA5_9BURK/323-416
B1GBA7_9BURK/358-430
B1GBB0_9BURK/310-406
B1GEG6_BACAN/295-381
B1GKB3_BACAN/318-409
B1GN18_BACAN/299-380
B1GNI7_BACAN/311-386
B1GNI9_BACAN/332-418
B1GZI0_UNCTG/334-421
B1GZI1_UNCTG/321-406
B1GZI3_UNCTG/299-376
B1H0E2_UNCTG/280-365
B1H7T4_BURPS/311-380
B1HP37_LYSSC/338-423
B1HPW0_LYSSC/318-401
B1HPY5_LYSSC/138-208
B1HVC7_LYSSC/290-369
B1HW18_LYSSC/219-309
B1HW20_LYSSC/315-405
B1HW21_LYSSC/314-403
B1HYP8_LYSSC/314-400
B1I4C3_DESAP/308-394
B1I4C6_DESAP/307-387
B1I4D5_DESAP/315-397
B1I4D6_DESAP/328-414
B1I4S5_DESAP/292-375
B1I732_STRPI/305-398
B1I917_STRPI/296-379
B1ICV0_STRPI/328-415
B1IE02_CLOBK/716-801
B1IKR3_CLOBK/327-415
B1IKR4_CLOBK/320-407
B1IMX8_CLOBK/296-379
B1IR90_ECOLC/300-379
B1IR92_ECOLC/313-403
B1IR93_ECOLC/339-425
B1ISX2_ECOLC/311-390
B1IXM7_ECOLC/286-366
B1J158_PSEPW/311-386
B1J1Y5_PSEPW/336-422
B1J3K8_PSEPW/316-401
B1J3L0_PSEPW/306-389
B1JGI5_YERPY/298-384
B1JK80_YERPY/333-429
B1JK83_YERPY/300-400
B1JK85_YERPY/319-407
B1JK86_YERPY/339-425
B1JMK5_YERPY/311-389
B1JV73_BURCC/345-437
B1JV74_BURCC/318-412
B1JVC6_BURCC/314-399
B1KER4_SHEWM/320-398
B1KKN7_SHEWM/288-373
B1KKX9_SHEWM/300-381
B1KKY1_SHEWM/313-400
B1KKY2_SHEWM/337-423
B1KSP2_CLOBM/716-802
B1L0W1_CLOBM/296-379
B1L167_CLOBM/327-415
B1L168_CLOBM/320-406
B1L9R6_THESQ/324-412
B1L9R7_THESQ/290-375
B1L9Y6_THESQ/297-381
B1LG22_ECOSM/339-425
B1LG23_ECOSM/313-403
B1LG25_ECOSM/300-379
B1LLS0_ECOSM/286-366
B1LRB7_ECOSM/311-390
B1LXZ7_METRJ/314-389
B1LXZ9_METRJ/325-415
B1LY00_METRJ/332-418
B1MMX7_MYCA9/328-411
B1MP32_MYCA9/354-440
B1MP33_MYCA9/338-435
B1MP35_MYCA9/318-412
B1MXE5_LEUCK/298-385
B1MZ41_LEUCK/290-372
B1MZ88_LEUCK/351-438
B1N271_BURPS/348-434
B1N2B9_BURPS/310-402
B1N2C2_BURPS/358-439
B1N2C4_BURPS/318-409
B1N2C5_BURPS/344-436
B1Q8I4_CLOBO/716-802
B1QA77_CLOBO/296-379
B1QCR9_CLOBO/327-415
B1QCS0_CLOBO/320-407
B1QF92_CLOBO/315-401
B1QIQ5_CLOBO/716-802
B1QJD5_CLOBO/327-415
B1QJD6_CLOBO/320-407
B1QLY9_CLOBO/296-379
B1QMD4_CLOBO/315-401
B1QST5_CLOBU/298-382
B1QW55_CLOBU/320-406
B1QW56_CLOBU/328-416
B1R1U8_CLOBU/317-402
B1R2G7_CLOBU/717-803
B1R2Y9_CLOPE/295-378
B1R604_CLOPE/315-401
B1R743_CLOPE/718-804
B1R8U8_CLOPE/328-416
B1R8U9_CLOPE/318-405
B1R9Z3_CLOPE/401-485
B1RFL6_CLOPE/315-401
B1RGC2_CLOPE/718-804
B1RHM7_CLOPE/295-378
B1RJ67_CLOPE/401-485
B1RKF8_CLOPE/321-408
B1RKF9_CLOPE/328-416
B1RL04_CLOPE/318-405
B1RL05_CLOPE/328-416
B1RL59_CLOPE/295-378
B1RLZ8_CLOPE/718-804
B1RRV7_CLOPE/315-401
B1RSR2_CLOPE/401-485
B1RZK6_STRPN/310-392
B1S0Y2_STRPN/305-398
B1S2J8_STRPN/296-379
B1S4E4_STRPN/298-384
B1S4H1_STRPN/328-415
B1S7I9_9BIFI/330-428
B1S7J1_9BIFI/330-413
B1S7J4_9BIFI/371-457
B1S7K8_9BIFI/313-393
B1S7L1_9BIFI/358-447
B1S7L2_9BIFI/351-440
B1SD79_9STRE/310-392
B1SDA1_9STRE/305-398
B1SH46_9STRE/329-416
B1SH89_9STRE/297-383
B1SZ13_9BURK/342-434
B1SZ14_9BURK/318-412
B1SZ16_9BURK/356-437
B1SZ20_9BURK/310-402
B1T5E8_9BURK/314-400
B1UP42_BACAN/295-381
B1UTQ1_BACAN/318-409
B1UUX3_BACAN/299-380
B1UXJ3_BACAN/311-386
B1UXJ5_BACAN/332-418
B1UZZ8_CLOPE/315-401
B1V016_CLOPE/296-379
B1V4M9_CLOPE/401-485
B1V500_CLOPE/318-405
B1V501_CLOPE/328-416
B1V5E2_CLOPE/718-804
B1VGM7_CORU7/399-479
B1VHC8_CORU7/352-446
B1VHC9_CORU7/352-441
B1VNJ2_STRGG/336-422
B1VXB1_STRGG/331-415
B1W0I5_STRGG/393-479
B1W0I6_STRGG/315-407
B1W0I8_STRGG/327-404
B1WRN7_CYAA5/280-360
B1WRX5_CYAA5/352-440
B1WUB8_CYAA5/308-397
B1X4I8_PAUCH/314-410
B1X595_PAUCH/315-393
B1X5C2_PAUCH/340-431
B1X926_ECODH/286-366
B1XC62_ECODH/339-425
B1XC63_ECODH/313-403
B1XC65_ECODH/300-379
B1XEL5_ECODH/311-390
B1XII3_SYNP2/257-336
B1XK28_SYNP2/728-812
B1XLG0_SYNP2/321-409
B1XLH6_SYNP2/337-425
B1XLZ5_SYNP2/303-392
B1XT04_POLNS/351-445
B1XT05_POLNS/326-408
B1XT07_POLNS/389-466
B1XT54_POLNS/318-403
B1XV44_POLNS/266-336
B1XWU5_LEPCP/715-801
B1XY23_LEPCP/341-441
B1XY51_LEPCP/283-359
B1XYQ9_LEPCP/324-412
B1XYR1_LEPCP/462-543
B1Y8G5_LEPCP/340-406
B1YI55_EXIS2/330-415
B1YIU0_EXIS2/301-387
B1YJU6_EXIS2/285-367
B1YJZ0_EXIS2/329-413
B1YSR9_BURA4/342-434
B1YSS0_BURA4/318-412
B1YSX1_BURA4/314-400
B1Z8W8_METPB/313-380
B1Z8X0_METPB/329-414
B1Z8X1_METPB/333-419
B1ZU28_OPITP/337-422
B1ZU29_OPITP/330-418
B1ZU33_OPITP/298-375
B1ZUU8_OPITP/320-416
B1ZW97_OPITP/336-423
B2A2G7_NATTJ/375-461
B2A2G8_NATTJ/301-390
B2A327_NATTJ/365-452
B2A3M8_NATTJ/724-809
B2A5Q1_NATTJ/310-396
B2D6X2_VIBCH/287-349
B2DJ36_STRPN/310-392
B2DJG0_STRPN/305-398
B2DKN4_STRPN/298-384
B2DKP1_STRPN/328-415
B2DL11_STRPN/296-379
B2DLH2_STRPN/310-392
B2DMG6_STRPN/305-398
B2DMX9_STRPN/328-415
B2DMY6_STRPN/298-384
B2DQ81_STRPN/296-379
B2DRZ9_STRPN/296-379
B2DU14_STRPN/305-398
B2DUC6_STRPN/328-415
B2DUD3_STRPN/298-384
B2DW00_STRPN/310-392
B2DXC8_STRPN/310-392
B2DYS1_STRPN/298-384
B2DYS8_STRPN/328-415
B2DZ53_STRPN/305-398
B2E1X3_STRPN/296-379
B2E312_STRPN/305-398
B2E3C3_STRPN/328-415
B2E3D0_STRPN/298-384
B2E3V7_STRPN/310-392
B2E6W9_STRPN/296-379
B2EB75_BIFAN/332-430
B2EB77_BIFAN/323-411
B2EB80_BIFAN/353-439
B2EBA7_BIFAN/308-385
B2EBA9_BIFAN/353-442
B2FNN3_STRMK/333-420
B2FNN4_STRMK/321-406
B2FSJ4_STRMK/310-391
B2FT47_STRMK/314-398
B2G5L8_LACRJ/314-404
B2G6D0_LACRJ/299-382
B2G8B8_LACRJ/304-390
B2G8E4_LACRJ/288-370
B2GA47_LACRJ/354-442
B2GA62_LACF3/315-404
B2GB02_LACF3/302-386
B2GDE2_LACF3/291-371
B2GET8_LACF3/353-444
B2GET9_LACF3/354-441
B2GGD1_KOCRD/311-381
B2GJP7_KOCRD/322-409
B2GJQ0_KOCRD/354-434
B2GJQ2_KOCRD/334-428
B2GJQ3_KOCRD/379-462
B2H059_BURPS/344-436
B2H060_BURPS/318-409
B2H062_BURPS/350-431
B2H065_BURPS/310-402
B2H0B1_BURPS/348-434
B2HBZ3_BURPS/311-380
B2HGR8_MYCMM/319-397
B2HGS0_MYCMM/351-456
B2HGS1_MYCMM/360-445
B2HMG7_MYCMM/332-415
B2HQB3_MYCMM/725-811
B2HZY9_ACIBC/315-393
B2I0K3_ACIBC/324-412
B2I0K4_ACIBC/333-418
B2I758_XYLF2/333-412
B2I9B6_XYLF2/321-406
B2I9B7_XYLF2/328-415
B2IGF5_BEII9/329-415
B2IGF6_BEII9/336-421
B2IGF8_BEII9/318-382
B2IR50_STRPS/328-415
B2IRS5_STRPS/305-398
B2ISL8_STRPS/296-379
B2J1B6_NOSP7/299-377
B2J8S4_NOSP7/309-398
B2J9M0_NOSP7/338-426
B2JA46_NOSP7/726-812
B2JH13_BURP8/314-399
B2JHG4_BURP8/318-409
B2JHG5_BURP8/342-434
B2K2N2_YERPB/311-389
B2K4E1_YERPB/339-425
B2K4E2_YERPB/319-407
B2K4E4_YERPB/300-400
B2K4E7_YERPB/333-429
B2K8H2_YERPB/298-384
B2KAQ9_ELUMP/298-365
B2KE57_ELUMP/312-402
B2KEW3_ELUMP/318-404
B2N184_ECOLX/311-390
B2N4W2_ECOLX/286-366
B2NCZ3_ECOLX/324-420
B2NCZ6_ECOLX/300-379
B2NCZ8_ECOLX/313-403
B2NCZ9_ECOLX/339-425
B2NMG4_ECO57/286-366
B2NPR2_ECO57/311-390
B2NWV3_ECO57/339-425
B2NWV4_ECO57/313-403
B2NWV6_ECO57/300-377
B2NWV9_ECO57/324-420
B2P316_ECO57/286-366
B2PA59_ECO57/311-390
B2PAY1_ECO57/324-420
B2PAY4_ECO57/300-377
B2PAY6_ECO57/313-403
B2PAY7_ECO57/339-425
B2PIL3_ECO57/286-366
B2PN13_ECO57/339-425
B2PN14_ECO57/313-403
B2PN16_ECO57/300-377
B2PN19_ECO57/324-420
B2PPZ0_ECO57/311-390
B2Q0E2_PROST/295-367
B2Q294_PROST/309-405
B2Q297_PROST/303-384
B2Q299_PROST/318-401
B2Q2A0_PROST/315-401
B2Q4U4_PROST/299-379
B2RIE7_PORG3/325-412
B2RK27_PORG3/300-377
B2RZR1_BORHD/352-438
B2S015_BORHD/328-417
B2S1G1_BORHD/344-430
B2S2T7_TREPS/344-426
B2S2Y3_TREPS/319-404
B2S4E0_TREPS/391-470
B2S4H0_TREPS/371-460
B2S6Q6_BRUA1/317-387
B2S6Q8_BRUA1/334-420
B2S6Q9_BRUA1/329-416
B2SDD5_FRATM/412-489
B2SDD6_FRATM/737-823
B2SFN4_FRATM/323-409
B2SFN6_FRATM/309-392
B2SFP6_FRATM/313-391
B2SIY5_XANOP/310-390
B2SNF0_XANOP/317-398
B2SNY9_XANOP/332-419
B2SNZ0_XANOP/323-410
B2SYS7_BURPP/315-401
B2SYX5_BURPP/345-437
B2SYY0_BURPP/323-416
B2TJL9_CLOBB/716-803
B2TS26_CLOBB/319-406
B2TS27_CLOBB/328-416
B2TS85_CLOBB/299-382
B2TW97_SHIB3/286-366
B2TZ11_SHIB3/311-390
B2U290_SHIB3/339-425
B2U291_SHIB3/313-403
B2U293_SHIB3/300-379
B2U6Y5_RALPJ/289-370
B2UCE4_RALPJ/312-378
B2UCX9_RALPJ/400-476
B2UCY1_RALPJ/327-414
B2UCY2_RALPJ/352-441
B2UHM2_RALPJ/730-813
B2UHM3_RALPJ/710-795
B2UPL3_AKKM8/339-425
B2UPL4_AKKM8/316-405
B2UPV8_AKKM8/294-374
B2UPW2_AKKM8/316-402
B2UPY3_AKKM8/311-394
B2UQL5_AKKM8/265-333
B2UTZ2_HELPS/283-358
B2UVP0_HELPS/294-375
B2UZH2_CLOBA/716-803
B2V4V6_CLOBA/319-405
B2V4V7_CLOBA/328-416
B2V5C4_CLOBA/299-382
B2V618_SULSY/280-363
B2V766_SULSY/298-381
B2V7Y6_SULSY/323-399
B2VA51_SULSY/340-425
B2VCY0_ERWT9/311-390
B2VD85_ERWT9/339-425
B2VD86_ERWT9/314-402
B2VD89_ERWT9/300-380
B2VD92_ERWT9/333-429
B2VIW0_ERWT9/284-368
B3A562_ECO57/311-390
B3A5U6_ECO57/286-366
B3A7M5_ECO57/339-425
B3A7M6_ECO57/313-403
B3A7M8_ECO57/300-377
B3A7N1_ECO57/324-420
B3AHQ4_ECO57/311-390
B3ALA7_ECO57/286-366
B3AUQ8_ECO57/339-425
B3AUQ9_ECO57/313-403
B3AUR1_ECO57/300-377
B3AUR4_ECO57/324-420
B3AYY9_ECO57/311-390
B3B0U6_ECO57/286-366
B3B7Q3_ECO57/324-420
B3B7Q6_ECO57/300-377
B3B7Q8_ECO57/313-403
B3B7Q9_ECO57/339-425
B3BBA3_ECO57/311-390
B3BHE0_ECO57/286-366
B3BN92_ECO57/339-425
B3BN93_ECO57/313-403
B3BN95_ECO57/300-377
B3BN98_ECO57/324-420
B3BSF9_ECO57/311-390
B3BU86_ECO57/286-366
B3C1P1_ECO57/339-425
B3C1P2_ECO57/313-403
B3C1P4_ECO57/300-377
B3C1P7_ECO57/324-420
B3C714_9BACE/304-391
B3C7I6_9BACE/325-413
B3C7I8_9BACE/305-380
B3C7J1_9BACE/314-401
B3CM37_WOLPP/316-401
B3CNB2_WOLPP/360-442
B3CNP5_WOLPP/173-258
B3CRE7_ORITI/329-381
B3CSQ8_ORITI/337-426
B3CVD4_ORITI/312-405
B3CVD5_ORITI/330-417
B3DQM7_BIFLD/325-423
B3DQR8_BIFLD/313-394
B3DQS1_BIFLD/353-441
B3DVW0_METI4/288-372
B3DVW5_METI4/317-404
B3DVW6_METI4/349-435
B3DZP9_METI4/322-407
B3E3Y6_GEOLS/315-405
B3E3Y7_GEOLS/334-420
B3E778_GEOLS/285-366
B3EE28_CHLL2/319-406
B3EIL2_CHLL2/333-421
B3EIL3_CHLL2/353-441
B3ELQ9_CHLPB/301-382
B3EPD1_CHLPB/319-406
B3EQC2_CHLPB/337-423
B3EQC3_CHLPB/340-429
B3ERZ3_AMOA5/326-417
B3ESI8_AMOA5/307-383
B3ET94_AMOA5/321-408
B3ETK4_AMOA5/302-384
B3GZK3_ACTP7/344-434
B3GZK4_ACTP7/321-410
B3GZK6_ACTP7/298-377
B3H281_ACTP7/314-394
B3HE38_ECOLX/311-390
B3HFH6_ECOLX/324-420
B3HFH9_ECOLX/300-379
B3HFI1_ECOLX/313-403
B3HFI2_ECOLX/339-425
B3HKN9_ECOLX/286-366
B3HM05_ECOLX/286-366
B3HNJ0_ECOLX/311-390
B3HZ46_ECOLX/339-425
B3HZ48_ECOLX/300-379
B3HZ51_ECOLX/324-420
B3HZ70_ECOLX/313-403
B3I1J5_ECOLX/286-366
B3I509_ECOLX/311-390
B3IBC4_ECOLX/324-420
B3IBC7_ECOLX/300-379
B3IBC9_ECOLX/313-403
B3IBD0_ECOLX/339-425
B3IHV7_ECOLX/286-366
B3IMC7_ECOLX/311-390
B3IQ66_ECOLX/339-425
B3IQ67_ECOLX/313-403
B3IQ69_ECOLX/300-379
B3IQ72_ECOLX/324-420
B3J3Q9_BACAN/332-418
B3J3R1_BACAN/311-386
B3J5W5_BACAN/299-380
B3J758_BACAN/318-409
B3J9Y8_BACAN/295-381
B3JJZ3_9BACE/325-413
B3JNV6_9BACE/306-380
B3JNV9_9BACE/314-401
B3JNZ6_9BACE/339-427
B3PCL9_CELJU/322-413
B3PCM2_CELJU/312-389
B3PCM4_CELJU/324-413
B3PCM5_CELJU/350-439
B3PCQ4_CELJU/321-390
B3PTV9_RHIE6/318-404
B3PTW4_RHIE6/318-406
B3PTW5_RHIE6/351-438
B3QFN5_RHOPT/333-413
B3QFN6_RHOPT/331-417
B3QLW8_CHLP8/332-418
B3QLW9_CHLP8/350-439
B3QPW4_CHLP8/319-408
B3QQG0_CHLP8/287-369
B3QU92_CHLT3/349-434
B3QVA8_CHLT3/289-365
B3QWT2_CHLT3/340-428
B3QWT3_CHLT3/334-417
B3QWT8_CHLT3/313-403
B3R138_CUPTR/293-374
B3R353_CUPTR/710-795
B3R354_CUPTR/724-809
B3R6T7_CUPTR/315-398
B3R6W1_CUPTR/373-452
B3R6W3_CUPTR/315-396
B3R6W4_CUPTR/355-449
B3SF99_TRIAD/319-392
B3T6T7_9ZZZZ/337-424
B3T6U0_9ZZZZ/317-394
B3T6U2_9ZZZZ/327-415
B3T7B6_9ZZZZ/329-416
B3W8K4_LACCB/356-443
B3WAR3_LACCB/312-407
B3WDW2_LACCB/297-380
B3WI75_ECOLX/311-390
B3WR60_ECOLX/324-420
B3WR63_ECOLX/300-379
B3WR65_ECOLX/313-403
B3WR66_ECOLX/339-425
B3WRE4_ECOLX/286-366
B3X0Q4_SHIDY/286-364
B3X3E3_SHIDY/311-390
B3X4X2_SHIDY/339-425
B3X4X3_SHIDY/313-403
B3X4X5_SHIDY/300-379
B3X4X8_SHIDY/324-420
B3X9R2_ECOLX/286-366
B3XE58_ECOLX/311-390
B3XIJ7_ECOLX/324-420
B3XIK0_ECOLX/300-379
B3XIK2_ECOLX/313-403
B3XIK3_ECOLX/339-425
B3XMT9_LACRE/297-383
B3XMV7_LACRE/354-442
B3XN18_LACRE/288-370
B3XPA1_LACRE/314-404
B3XRA7_LACRE/299-381
B3XRH9_LACRE/312-388
B3Y0Z0_ECO11/286-366
B3YDC6_SALET/286-366
B3YIP0_SALET/311-388
B3YL76_SALET/339-425
B3YL77_SALET/313-401
B3YL79_SALET/300-379
B3YL82_SALET/324-420
B3YPW9_BACCE/295-381
B3YUM3_BACCE/299-380
B3YYM4_BACCE/311-386
B3YYM6_BACCE/332-418
B3YZ45_BACCE/318-409
B3Z6D4_BACCE/311-386
B3Z6D6_BACCE/332-418
B3Z8A5_BACCE/299-380
B3ZCJ5_BACCE/295-381
B3ZDG4_BACCE/318-409
B3ZKV4_BACCE/295-381
B3ZNR1_BACCE/299-380
B3ZRI5_BACCE/311-389
B3ZRI7_BACCE/332-418
B3ZSQ2_BACCE/318-409
B4A3K9_SALNE/324-420
B4A3L2_SALNE/300-379
B4A3L4_SALNE/313-401
B4A3L5_SALNE/339-425
B4A4H5_SALNE/311-388
B4A7C4_SALNE/286-366
B4AEA5_BACPU/307-378
B4AEA7_BACPU/336-422
B4AIL4_BACPU/315-403
B4AM07_BACPU/301-384
B4ANU4_BACPU/295-381
B4AQ88_FRANO/323-409
B4AQ90_FRANO/309-392
B4AQ99_FRANO/313-391
B4AQB1_FRANO/274-352
B4AQZ4_FRANO/412-489
B4AQZ5_FRANO/737-823
B4ARX1_FRANO/309-399
B4BJE0_9BACI/67-144
B4BJE5_9BACI/332-418
B4BPU6_9BACI/295-381
B4BQC1_9BACI/299-382
B4BRF9_9BACI/318-407
B4CZE0_9BACT/268-349
B4D1Z4_9BACT/317-403
B4D1Z8_9BACT/305-383
B4D200_9BACT/315-399
B4D201_9BACT/926-1012
B4D5U0_9BACT/314-400
B4E5U6_BURCJ/314-399
B4E6J4_BURCJ/349-430
B4E6J6_BURCJ/318-412
B4E6J7_BURCJ/342-434
B4F113_PROMH/298-378
B4F115_PROMH/321-410
B4F116_PROMH/339-425
B4F299_PROMH/311-391
B4FW59_MAIZE/345-431
B4RFS4_PHEZH/322-400
B4RFS5_PHEZH/328-415
B4RLI5_NEIG2/321-399
B4RQC4_NEIG2/352-444
B4RQD1_NEIG2/300-391
B4RQD4_NEIG2/336-424
B4S6R1_PROA2/330-408
B4S6R3_PROA2/330-418
B4S6R4_PROA2/340-429
B4S9C7_PROA2/326-414
B4SCR8_PELPB/288-369
B4SG60_PELPB/335-422
B4SHE8_PELPB/352-441
B4SHE8_PELPB/861-950
B4SI36_STRM5/314-395
B4SJX1_STRM5/333-420
B4SJX2_STRM5/321-407
B4SN73_STRM5/310-391
B4SU45_SALNS/339-425
B4SU46_SALNS/313-401
B4SU48_SALNS/300-379
B4SZN7_SALNS/286-366
B4T3I0_SALNS/311-388
B4TBN4_SALHS/286-366
B4TFG1_SALHS/311-388
B4TJ82_SALHS/339-425
B4TJ83_SALHS/313-401
B4TJ85_SALHS/300-379
B4TQA1_SALSV/286-366
B4TT58_SALSV/311-388
B4TXH3_SALSV/339-425
B4TXH4_SALSV/313-401
B4TXH6_SALSV/300-379
B4U1Z3_STREM/298-389
B4U4N1_STREM/328-415
B4U5K7_HYDS0/303-386
B4U5X5_HYDS0/309-394
B4U6D6_HYDS0/287-367
B4UBL5_ANASK/323-386
B4UER6_ANASK/329-413
B4UER7_ANASK/327-420
B4UER9_ANASK/320-402
B4UGX6_ANASK/273-353
B4V3C6_9ACTO/332-409
B4V3C8_9ACTO/318-410
B4V3C9_9ACTO/396-482
B4V3U4_9ACTO/311-394
B4VGH0_9ACTO/318-405
B4VLI2_9CYAN/351-439
B4VMB0_9CYAN/342-430
B4VW15_9CYAN/321-400
B4VYD3_9CYAN/311-401
B4W201_9CYAN/702-787
B4W8U1_9CAUL/314-364
B4WBI3_9CAUL/322-398
B4WBI5_9CAUL/321-408
B4WBI6_9CAUL/331-418
B4WBS4_9CAUL/321-407
B4WID0_9SYNE/352-460
B4WJK8_9SYNE/281-363
B4WMU8_9SYNE/311-399
B4WP99_9SYNE/309-387
B4WQV9_9SYNE/342-436
B4WS06_9SYNE/727-812
B4WWL6_9GAMM/311-382
B4WWY0_9GAMM/331-417
B4WWY1_9GAMM/311-400
B4WWY3_9GAMM/298-380
B4WWY6_9GAMM/321-412
B5BCI1_SALPK/286-366
B5BLB7_SALPK/339-425
B5BLB8_SALPK/313-401
B5BLC0_SALPK/300-379
B5BWN5_SALET/311-388
B5C212_SALET/339-425
B5C213_SALET/313-401
B5C215_SALET/300-379
B5C218_SALET/324-420
B5C7F4_SALET/286-366
B5C7W8_SALET/311-388
B5C8Q6_SALET/339-425
B5C8Q7_SALET/313-401
B5C8Q9_SALET/300-379
B5C8R2_SALET/324-420
B5CER7_SALET/286-366
B5CN04_9FIRM/302-378
B5CNN2_9FIRM/317-406
B5CNU9_9FIRM/329-415
B5CPC1_9FIRM/318-396
B5CT61_9FIRM/316-402
B5CUG8_9BACE/302-389
B5CUS6_9BACE/314-401
B5CUS9_9BACE/305-379
B5CUT1_9BACE/325-413
B5E695_STRP4/328-415
B5E6W4_STRP4/296-379
B5E720_STRP4/305-398
B5EAK4_GEOBB/283-364
B5EBP6_GEOBB/333-419
B5EBP7_GEOBB/318-406
B5EK15_ACIF5/285-368
B5ELC5_ACIF5/307-384
B5ELC7_ACIF5/313-401
B5ELC8_ACIF5/327-414
B5ENL1_ACIF5/311-387
B5EZP9_SALA4/286-366
B5F3E3_SALA4/311-388
B5F7V9_SALA4/339-425
B5F7W0_SALA4/313-401
B5F7W2_SALA4/300-379
B5FB39_VIBFM/311-395
B5FB40_VIBFM/337-423
B5FFN4_VIBFM/288-358
B5FGE4_VIBFM/299-380
B5FI67_SALDC/339-425
B5FI68_SALDC/313-401
B5FI70_SALDC/300-379
B5FPK9_SALDC/286-366
B5FSC8_SALDC/311-388
B5G7U7_9ACTO/363-446
B5GCD4_9ACTO/317-403
B5GXP3_STRCL/318-410
B5GXP5_STRCL/343-421
B5H025_STRCL/302-385
B5H206_STRCL/317-404
B5H671_STRPR/317-404
B5HDG0_STRPR/361-468
B5HYR4_9ACTO/352-436
B5I4K7_9ACTO/344-430
B5I4K8_9ACTO/315-401
B5I4L0_9ACTO/326-405
B5I693_9ACTO/314-401
B5I8T2_9ACTO/316-403
B5IFG1_ACIB4/290-392
B5IIZ5_9CHRO/314-410
B5IKY5_9CHRO/283-374
B5IMK0_9CHRO/329-406
B5IMP5_9CHRO/342-426
B5INU8_9CHRO/340-429
B5IPT4_9CHRO/313-403
B5JAT9_9RHOB/340-427
B5JAU4_9RHOB/330-395
B5JAU9_9RHOB/318-404
B5JR23_9BACT/362-448
B5JR24_9BACT/287-375
B5JR76_9BACT/297-382
B5JSE1_9GAMM/290-372
B5JWB3_9GAMM/309-386
B5JXE9_9GAMM/350-436
B5JXF0_9GAMM/316-408
B5JXF2_9GAMM/305-380
B5JXF5_9GAMM/310-401
B5K871_9RHOB/340-427
B5KA32_9RHOB/738-824
B5KA33_9RHOB/397-474
B5KE99_9RHOB/324-410
B5KEA4_9RHOB/330-395
B5MIL0_SALET/286-366
B5ML33_SALET/324-420
B5ML36_SALET/300-379
B5ML38_SALET/313-401
B5ML39_SALET/339-425
B5MMP2_SALET/311-388
B5MV85_SALET/339-425
B5MV86_SALET/313-401
B5MV88_SALET/300-379
B5MV91_SALET/324-420
B5MXX0_SALET/311-388
B5N2D6_SALET/286-366
B5N7Z2_SALET/339-425
B5N7Z3_SALET/313-401
B5N7Z5_SALET/300-379
B5N7Z8_SALET/324-420
B5N990_SALET/311-388
B5NEZ7_SALET/286-366
B5NKT0_SALET/286-366
B5NMD6_SALET/339-425
B5NMD7_SALET/313-401
B5NMD9_SALET/300-379
B5NME2_SALET/324-420
B5NT70_SALET/311-388
B5P3D0_SALET/286-366
B5P5R2_SALET/324-420
B5P5R5_SALET/300-379
B5P5R7_SALET/313-401
B5P5R8_SALET/339-425
B5P6Z5_SALET/311-388
B5PAG9_SALET/286-366
B5PHT6_SALET/324-420
B5PHT9_SALET/300-379
B5PHU1_SALET/313-401
B5PHU2_SALET/339-425
B5PIC2_SALET/311-388
B5PTT7_SALHA/286-366
B5PV74_SALHA/324-420
B5PV77_SALHA/300-379
B5PV79_SALHA/313-401
B5PV80_SALHA/339-425
B5PW36_SALHA/311-388
B5Q213_SALVI/324-420
B5Q216_SALVI/300-379
B5Q218_SALVI/313-401
B5Q219_SALVI/339-425
B5Q2B3_SALVI/286-366
B5Q3S5_SALVI/311-388
B5QFM5_CAMJE/301-380
B5QG79_CAMJE/291-380
B5QKZ7_LACRH/297-379
B5QM63_LACRH/356-443
B5QMT4_LACRH/312-390
B5QPP8_LACRH/317-404
B5QRE6_LACRH/297-383
B5R0U5_SALEP/311-388
B5R2L9_SALEP/339-425
B5R2M0_SALEP/313-401
B5R2M2_SALEP/300-379
B5R346_SALEP/286-366
B5R9H5_SALG2/311-388
B5RCJ0_SALG2/286-366
B5RH59_SALG2/339-425
B5RH60_SALG2/313-401
B5RH62_SALG2/300-379
B5RL26_BORDL/346-432
B5RLD0_BORDL/328-416
B5RN10_BORDL/344-431
B5RQF4_BORRA/344-431
B5RR19_BORRA/346-432
B5RRC3_BORRA/328-415
B5RVG9_RALSO/314-407
B5RVH3_RALSO/404-482
B5RVH5_RALSO/328-412
B5RVH6_RALSO/352-441
B5RVP7_RALSO/312-393
B5S2H2_RALSO/293-365
B5SIA6_RALSO/312-391
B5SIG7_RALSO/314-407
B5SIS7_RALSO/404-482
B5SIS9_RALSO/328-412
B5SIT0_RALSO/352-441
B5SJ33_RALSO/293-365
B5UN24_BACCE/299-381
B5UNP6_BACCE/295-381
B5US60_BACCE/311-386
B5US62_BACCE/332-418
B5UVW1_BACCE/318-407
B5V3M7_BACCE/320-408
B5V6J8_BACCE/299-380
B5V8H9_BACCE/311-386
B5V8I1_BACCE/332-418
B5V9G8_BACCE/318-409
B5VCC1_BACCE/295-381
B5VW05_SPIMA/339-427
B5VYH9_SPIMA/281-367
B5W095_SPIMA/728-813
B5W1L6_SPIMA/311-388
B5W2T0_SPIMA/347-456
B5W710_SPIMA/318-407
B5WM72_9BURK/350-442
B5WM73_9BURK/318-412
B5WM75_9BURK/357-429
B5WM78_9BURK/310-406
B5WRS2_9BURK/315-401
B5XJZ5_STRPZ/328-415
B5XKU7_STRPZ/292-365
B5XM62_STRPZ/305-397
B5XNS2_KLEP3/286-367
B5Y1U9_KLEP3/300-379
B5Y1V1_KLEP3/313-403
B5Y1V2_KLEP3/339-425
B5Y2X2_KLEP3/311-391
B5Y836_COPPD/286-369
B5Y8C3_COPPD/298-382
B5Y8C5_COPPD/300-380
B5Y8P9_COPPD/306-391
B5Y9J9_COPPD/300-370
B5YD69_DICT6/303-371
B5YEL7_DICT6/317-408
B5YEL8_DICT6/329-415
B5YFT3_THEYD/308-398
B5YFT6_THEYD/345-422
B5YFT9_THEYD/309-392
B5YFU0_THEYD/332-423
B5YJI6_THEYD/294-375
B5YXV5_ECO5E/286-366
B5YZC1_ECO5E/339-425
B5YZC2_ECO5E/313-403
B5YZC4_ECO5E/300-377
B5Z3I8_ECO5E/311-390
B5Z6Z5_HELPG/273-364
B5Z9B3_HELPG/294-375
B5ZWJ3_RHILW/318-404
B5ZWJ8_RHILW/327-412
B5ZWJ9_RHILW/350-437
B6AQL0_9BACT/351-437
B6AQL1_9BACT/342-439
B6AQL3_9BACT/339-424
B6AQL6_9BACT/310-397
B6AZS1_9RHOB/324-410
B6B440_9RHOB/329-416
B6B441_9RHOB/326-409
B6B443_9RHOB/329-401
B6BB04_9RHOB/337-424
B6BB05_9RHOB/320-393
B6BB08_9RHOB/328-396
B6BB14_9RHOB/318-404
B6BKY4_9PROT/260-340
B6BLX1_9PROT/281-362
B6BNJ8_9PROT/359-441
B6BNQ9_9PROT/291-381
B6BSE3_9RICK/326-414
B6BSE3_9RICK/810-892
B6BSE7_9RICK/318-404
B6BU94_9PROT/245-316
B6BW09_9PROT/310-385
B6BWE2_9PROT/270-360
B6BWE3_9PROT/313-400
B6BWE5_9PROT/300-371
B6BWE8_9PROT/312-403
B6BZK6_9GAMM/303-382
B6C5B4_9GAMM/310-401
B6C5B7_9GAMM/321-403
B6C5B9_9GAMM/315-402
B6C5C0_9GAMM/356-445
B6CM12_9ENTR/302-380
B6CM15_9ENTR/340-428
B6CM17_9ENTR/300-380
B6CM20_9ENTR/207-294
B6CM22_9ENTR/302-382
B6CM25_9ENTR/323-419
B6CM26_9ENTR/225-311
B6CM27_9ENTR/314-399
B6CM29_9ENTR/301-376
B6CM31_9ENTR/323-419
B6EIW8_ALISL/288-358
B6ELH9_ALISL/314-398
B6ELI0_ALISL/337-423
B6EPV4_ALISL/311-393
B6FJ48_9CLOT/311-391
B6FQV6_9CLOT/317-404
B6FTR9_9CLOT/316-402
B6FU54_9CLOT/330-416
B6FXZ6_9CLOT/297-379
B6FYR7_9CLOT/329-415
B6FYU4_9CLOT/320-403
B6FYU6_9CLOT/316-396
B6G0J0_9CLOT/307-393
B6GAA8_9ACTN/392-479
B6GCY3_9ACTN/323-409
B6GCY7_9ACTN/17-97
B6GCZ0_9ACTN/336-428
B6HZ62_ECOSE/339-425
B6HZ63_ECOSE/313-403
B6HZ65_ECOSE/300-379
B6I2E5_ECOSE/311-390
B6I4W7_ECOSE/286-366
B6IRG6_RHOCS/334-418
B6IRG7_RHOCS/336-423
B6J2R0_COXB2/311-387
B6J2R1_COXB2/337-423
B6J5L0_COXB1/311-387
B6J5L1_COXB1/337-423
B6JCF3_OLICO/326-412
B6JCF4_OLICO/331-408
B6JCG0_OLICO/333-419
B6JL78_HELP2/283-356
B6JNZ2_HELP2/294-375
B6Q5A1_PENMQ/322-411
B6QZW7_9RHOB/1108-1191
B6QZW7_9RHOB/339-426
B6QZX2_9RHOB/318-404
B6VLJ3_PHOAA/318-398
B6VVE5_9BACE/304-389
B6VYG2_9BACE/314-401
B6VYG5_9BACE/306-375
B6VYG7_9BACE/325-413
B6W7N6_9FIRM/216-299
B6W7Y3_9FIRM/318-404
B6W8B6_9FIRM/291-372
B6WAE4_9FIRM/317-384
B6WAW6_9FIRM/1-72
B6WQN9_9DELT/336-422
B6WQP0_9DELT/316-403
B6WQP5_9DELT/308-395
B6XCH3_9ENTR/299-379
B6XIZ0_9ENTR/307-378
B6XKD9_9ENTR/339-425
B6XKE0_9ENTR/313-398
B6XKE2_9ENTR/303-382
B6XKE5_9ENTR/309-405
B6XTA6_9BIFI/352-440
B6XUC9_9BIFI/329-427
B6XUD1_9BIFI/321-405
B6XUD4_9BIFI/360-446
B6Y6E8_9RICK/316-401
B6Y813_9RICK/183-268
B6Y870_9RICK/360-442
B6YQ55_AZOPC/299-383
B6YRB7_AZOPC/314-391
B6YS01_AZOPC/321-408
B6YS30_AZOPC/314-402
B6ZS45_ECO57/324-420
B6ZSD0_ECO57/300-377
B6ZSD2_ECO57/313-403
B6ZSD3_ECO57/339-425
B6ZUH6_ECO57/311-390
B6ZXY5_ECO57/286-366
B7A802_THEAQ/318-403
B7AAS4_THEAQ/307-390
B7AAS7_THEAQ/266-338
B7AAT0_THEAQ/302-386
B7ALF0_9BACE/314-401
B7ALF3_9BACE/305-380
B7ALF5_9BACE/325-413
B7AM91_9BACE/305-392
B7APZ6_9BACE/342-434
B7ARH5_9BACE/305-388
B7AUR6_9BACE/329-415
B7AVY7_9BACE/395-480
B7B5D5_9PORP/326-413
B7B5D8_9PORP/315-391
B7B5E0_9PORP/332-420
B7B5K8_9PORP/299-387
B7C8W7_9FIRM/316-402
B7CA46_9FIRM/268-343
B7CAD3_9FIRM/295-380
B7CAK7_9FIRM/321-409
B7CB16_9FIRM/300-373
B7CLQ3_BURPS/348-434
B7CRN9_BURPS/303-372
B7D0E9_BURPS/310-402
B7D0F2_BURPS/358-439
B7D0F4_BURPS/318-409
B7D0F5_BURPS/344-436
B7DPS2_9BACL/315-405
B7DRP6_9BACL/337-423
B7DRP8_9BACL/319-398
B7DTN2_9BACL/718-805
B7DU10_9BACL/309-395
B7GGI4_ANOFW/308-385
B7GGI6_ANOFW/332-418
B7GH40_ANOFW/299-382
B7GJ31_ANOFW/317-407
B7GQ74_BIFLS/325-422
B7GQB0_BIFLS/313-394
B7GQB3_BIFLS/353-442
B7GVN4_ACIB3/334-419
B7GVN5_ACIB3/324-412
B7GWQ7_ACIB3/289-354
B7H325_ACIB3/315-393
B7H6Q0_BACC4/332-418
B7HE89_BACC4/299-381
B7HJS1_BACC4/318-407
B7HM35_BACC7/332-418
B7HQ10_BACC7/320-408
B7HQL4_BACC7/299-380
B7HRY5_BACC7/318-409
B7HSB0_BACC7/95-181
B7I8K0_ACIB5/289-354
B7IAW7_ACIB5/324-412
B7IAW8_ACIB5/333-418
B7IBJ7_ACIB5/315-393
B7IGN8_THEAB/383-469
B7IGZ4_THEAB/326-414
B7IHN6_THEAB/291-377
B7IIW8_BACC2/299-381
B7IU26_BACC2/318-406
B7IUS4_BACC2/332-418
B7J0R2_BORBZ/326-413
B7J1D3_BORBZ/343-429
B7J1N2_BORBZ/327-416
B7J3V4_ACIF2/307-384
B7J3V6_ACIF2/313-401
B7J3V7_ACIF2/327-414
B7J4S6_ACIF2/285-368
B7J5U2_ACIF2/311-387
B7JK02_BACC0/332-418
B7JLE2_BACC0/318-409
B7JPV2_BACC0/335-421
B7JQ50_BACC0/299-380
B7JUV5_CYAP8/294-379
B7JZU4_CYAP8/728-812
B7K2J2_CYAP8/312-400
B7K357_CYAP8/338-426
B7K4Q8_CYAP8/341-431
B7KEX4_CYAP7/312-403
B7KHC0_CYAP7/728-813
B7KLL9_CYAP7/337-425
B7KU71_METC4/313-381
B7KU73_METC4/329-414
B7KU74_METC4/338-424
B7LBG9_ECO55/286-366
B7LCU3_ECO55/311-390
B7LFV5_ECO55/339-425
B7LFV6_ECO55/313-403
B7LFV8_ECO55/300-379
B7LLF5_ESCF3/286-366
B7LMQ2_ESCF3/311-390
B7LWE8_ESCF3/339-425
B7LWE9_ESCF3/313-400
B7LWF4_ESCF3/300-379
B7M128_ECO8A/339-425
B7M129_ECO8A/313-403
B7M131_ECO8A/300-379
B7M5Z7_ECO8A/286-366
B7M9J3_ECO8A/311-390
B7MAK8_ECO45/339-425
B7MAK9_ECO45/313-403
B7MAL1_ECO45/300-379
B7MG79_ECO45/286-366
B7MLP1_ECO45/311-390
B7MNU4_ECO81/339-425
B7MNU5_ECO81/313-403
B7MNU7_ECO81/300-379
B7MSW8_ECO81/311-390
B7MXZ2_ECO81/286-366
B7N5S7_ECOLU/286-366
B7N7V8_ECOLU/339-425
B7N7V9_ECOLU/313-403
B7N7W1_ECOLU/300-379
B7NGG6_ECOLU/311-390
B7NHJ1_ECO7I/339-425
B7NHJ2_ECO7I/313-402
B7NHJ4_ECO7I/300-379
B7NNZ6_ECO7I/286-366
B7NUE6_ECO7I/311-390
B7QW04_9RHOB/318-404
B7QW11_9RHOB/326-405
B7QW12_9RHOB/336-423
B7R7G2_9THEO/292-371
B7R9C6_9THEO/401-487
B7R9K3_9THEO/695-780
B7R9Y0_9THEO/102-188
B7R9Y2_9THEO/307-385
B7RPB4_9RHOB/335-422
B7RPB5_9RHOB/325-410
B7RPB8_9RHOB/330-407
B7RPC2_9RHOB/318-404
B7RSN3_9GAMM/332-418
B7RSN4_9GAMM/314-389
B7RSN6_9GAMM/312-396
B7RSP0_9GAMM/321-412
B7RU63_9GAMM/285-370
B7S079_9GAMM/315-393
B7UFX3_ECO27/286-366
B7UID5_ECO27/339-425
B7UID6_ECO27/313-403
B7UID8_ECO27/300-379
B7UQP3_ECO27/311-390
B7UZJ2_PSEA8/306-385
B7UZJ4_PSEA8/320-406
B7UZJ5_PSEA8/327-413
B7V7T8_PSEA8/311-371
B7VIZ8_VIBSL/339-425
B7VIZ9_VIBSL/318-402
B7VKW6_VIBSL/311-392
B7VL86_VIBSL/286-347
B7WTF6_COMTE/337-426
B7WTF7_COMTE/323-415
B7WTF9_COMTE/480-561
B7WTG2_COMTE/313-405
B7WU66_COMTE/345-415
B7WW30_COMTE/710-794
B7X3Y2_COMTE/290-372
B7XSM3_BORGA/343-429
B7XSX7_BORGA/327-413
B7XTR5_BORGA/326-413
B7XVD2_BORGA/327-413
B7XVI2_BORGA/326-413
B7XW22_BORGA/343-429
B8BI47_ORYSI/562-660
B8CM51_SHEPW/332-418
B8CNK7_SHEPW/313-399
B8CNK9_SHEPW/284-364
B8CPW4_SHEPW/290-358
B8CTD5_SHEPW/318-392
B8CWJ1_HALOH/328-414
B8CWJ2_HALOH/319-409
B8CWJ4_HALOH/313-391
B8CWJ7_HALOH/307-393
B8CY17_HALOH/312-397
B8D077_HALOH/328-409
B8D7C3_BUCAT/342-428
B8D918_BUCA5/314-401
B8D919_BUCA5/342-428
B8DBP7_LISMH/312-402
B8DGA5_LISMH/327-418
B8DH92_LISMH/37-123
B8DHJ7_LISMH/296-378
B8DLD6_DESVM/406-490
B8DP78_DESVM/309-396
B8DP83_DESVM/339-425
B8DSR0_BIFA0/353-442
B8DSR2_BIFA0/301-378
B8DST8_BIFA0/367-453
B8DSU1_BIFA0/323-411
B8DSU3_BIFA0/332-430
B8DZV7_DICTD/304-385
B8E327_DICTD/316-390
B8E329_DICTD/317-409
B8E330_DICTD/330-416
B8E693_SHEB2/343-429
B8E694_SHEB2/318-407
B8E696_SHEB2/300-380
B8E7Z2_SHEB2/317-394
B8EEB8_SHEB2/285-364
B8ETL7_METSB/328-414
B8ETL8_METSB/344-429
B8F3B1_HAEPS/339-429
B8F3B2_HAEPS/321-407
B8F3B4_HAEPS/295-374
B8F650_HAEPS/314-394
B8FBS2_DESAA/325-417
B8FBS3_DESAA/340-426
B8FF87_DESAA/326-404
B8FMP6_DESAA/290-371
B8FPP4_DESHD/315-403
B8FT60_DESHD/337-424
B8FT61_DESHD/337-423
B8FVG3_DESHD/321-401
B8FWX9_DESHD/291-378
B8FY49_DESHD/720-806
B8G3Y9_CHLAD/281-371
B8G5X6_CHLAD/349-437
B8G5X8_CHLAD/313-391
B8G6V3_CHLAD/342-428
B8G7C2_CHLAD/299-381
B8GLH0_THISH/314-394
B8GMM4_THISH/346-432
B8GMM5_THISH/306-385
B8GMM7_THISH/303-379
B8GMN0_THISH/318-409
B8H098_CAUCN/321-402
B8H099_CAUCN/331-418
B8HA27_ARTCA/304-390
B8HGW5_ARTCA/372-457
B8HGW6_ARTCA/331-421
B8HGW8_ARTCA/350-427
B8HGX1_ARTCA/321-408
B8HME8_CYAP4/726-811
B8HQ44_CYAP4/319-406
B8HUW1_CYAP4/339-427
B8I062_CLOCE/320-406
B8I1X5_CLOCE/291-374
B8I4G6_CLOCE/721-806
B8I6G9_CLOCE/327-413
B8I6H0_CLOCE/317-406
B8ICE7_METNO/315-381
B8IMW8_METNO/338-426
B8IMW9_METNO/334-420
B8IZT6_DESDA/329-415
B8IZT7_DESDA/323-410
B8J1M9_DESDA/271-353
B8J5K8_ANAD2/323-385
B8J8E3_ANAD2/329-413
B8J8E4_ANAD2/327-420
B8J8E6_ANAD2/320-402
B8JDI6_ANAD2/273-353
B8K7N8_VIBPA/287-355
B8K970_VIBPA/311-392
B8KDY6_VIBPA/327-418
B8KDY9_VIBPA/304-382
B8KDZ1_VIBPA/314-403
B8KDZ2_VIBPA/338-424
B8KF88_9GAMM/735-821
B8KF89_9GAMM/411-492
B8KJ32_9GAMM/307-398
B8KJ35_9GAMM/314-393
B8KJ37_9GAMM/317-404
B8KJ38_9GAMM/336-422
B8KMY8_9GAMM/301-377
B8KR50_9GAMM/310-401
B8KR53_9GAMM/297-378
B8KR55_9GAMM/316-403
B8KR56_9GAMM/327-413
B8KRX6_9GAMM/300-377
B8KZG8_9GAMM/310-391
B8L0R9_9GAMM/320-412
B8L0S3_9GAMM/321-405
B8L0S4_9GAMM/329-416
B8L3S1_9GAMM/314-396
B8LMX3_PICSI/439-519
B8NSN4_ASPFN/338-415
B8XXY2_STRAG/120-159
B8XXY5_STRAG/120-159
B8XXY7_STRAG/120-159
B8ZL25_STRPJ/296-380
B8ZLD0_STRPJ/328-415
B8ZM65_STRPJ/305-398
B8ZQP5_MYCLB/360-445
B8ZQP6_MYCLB/354-455
B8ZRN9_MYCLB/333-416
B9A0M2_THEEB/726-811
B9A946_9RICK/124-206
B9AAJ2_BORBU/343-429
B9AAP2_BORBU/326-413
B9AB12_BORBU/327-416
B9AH73_METSM/327-407
B9B9D5_9BURK/314-400
B9B9I6_9BURK/310-402
B9B9I9_9BURK/357-438
B9B9J1_9BURK/318-410
B9B9J2_9BURK/343-435
B9BXM4_9BURK/314-400
B9BXS8_9BURK/310-402
B9BXT1_9BURK/360-441
B9BXT3_9BURK/318-410
B9BXT4_9BURK/343-435
B9CJH3_9BURK/314-400
B9CJP8_9BURK/343-435
B9CJP9_9BURK/318-410
B9CJQ1_9BURK/360-441
B9CJQ4_9BURK/310-402
B9CKU7_9ACTN/317-403
B9CKV0_9ACTN/320-399
B9CKV2_9ACTN/335-427
B9CMP7_9ACTN/353-441
B9CQH5_STACP/334-418
B9CSX7_STACP/295-381
B9CTH7_STACP/308-387
B9CTZ2_STACP/315-399
B9CUH3_STACP/293-361
B9CW23_9PAST/296-375
B9CW25_9PAST/321-407
B9CW27_9PAST/343-433
B9CXX3_WOLRE/279-360
B9D3B1_WOLRE/360-450
B9DMH0_STACT/315-403
B9DND2_STACT/10-93
B9DQ99_STACT/332-416
B9DRZ1_STRU0/292-371
B9DTQ8_STRU0/298-384
B9DTU4_STRU0/328-415
B9DUR8_STRU0/305-397
B9DX97_CLOK1/717-803
B9E0V8_CLOK1/325-413
B9E0V9_CLOK1/331-418
B9E5X7_CLOK1/309-391
B9E736_MACCJ/293-367
B9E8C9_MACCJ/311-401
B9EAS7_MACCJ/331-415
B9GKG9_POPTR/582-668
B9IVZ1_BACCQ/332-418
B9IYW1_BACCQ/311-399
B9IZ32_BACCQ/273-354
B9J0N1_BACCQ/318-409
B9JH50_AGRRK/318-404
B9JH55_AGRRK/323-418
B9JH56_AGRRK/332-419
B9JY58_AGRVS/322-408
B9JY59_AGRVS/331-418
B9K6P2_THENN/324-412
B9K6P3_THENN/291-373
B9K6W4_THENN/292-373
B9KD40_CAMLR/290-380
B9KEJ3_CAMLR/278-357
B9KHE7_ANAMF/321-408
B9KHX4_ANAMF/319-402
B9KIY1_ANAMF/333-414
B9KNJ1_RHOSK/338-425
B9KNJ2_RHOSK/327-419
B9KYH8_THERP/315-395
B9KZT6_THERP/339-425
B9L277_THERP/318-407
B9L279_THERP/321-402
B9L281_THERP/313-400
B9L391_THERP/305-387
B9L6T3_NAUPA/256-336
B9L9F6_NAUPA/287-377
B9LF03_CHLSY/285-376
B9LIU2_CHLSY/299-382
B9LJ98_CHLSY/342-428
B9LKJ0_CHLSY/309-396
B9LKJ5_CHLSY/315-393
B9LKJ7_CHLSY/349-437
B9LS84_HALLT/310-391
B9M167_GEOSF/333-419
B9M168_GEOSF/316-404
B9M7D7_GEOSF/283-356
B9MBI8_ACIET/290-371
B9MD83_ACIET/710-795
B9MFN5_ACIET/330-398
B9MFR4_ACIET/479-559
B9MFR6_ACIET/327-420
B9MFR7_ACIET/339-428
B9MJT0_ANATD/294-377
B9MQ96_ANATD/328-414
B9MQ97_ANATD/310-391
B9NN94_9RHOB/335-422
B9NN95_9RHOB/321-402
B9NN97_9RHOB/335-401
B9NNA4_9RHOB/318-404
B9NZ81_PROMA/315-410
B9P0G1_PROMA/346-438
B9P104_PROMA/321-409
B9P3H0_PROMA/322-399
B9P818_POPTR/289-370
B9R1F7_9RHOB/316-402
B9R1F9_9RHOB/317-394
B9R1G1_9RHOB/322-412
B9R1G2_9RHOB/324-411
B9RCC8_RICCO/582-668
B9T905_RICCO/696-782
B9TIK7_RICCO/61-101
B9WTX3_STRSU/200-279
B9WU25_STRSU/304-394
B9WWX8_STRSU/297-383
B9WXG1_STRSU/308-390
B9X2X2_BORBU/326-413
B9X411_BORBU/343-429
B9X4U5_BORBU/327-416
B9X5X0_BORBU/327-416
B9X6U6_BORBU/343-429
B9X6Y0_BORBU/326-413
B9X7K2_9SPIO/326-413
B9XIG9_9BACT/311-395
B9XIH1_9BACT/319-410
B9XM25_9BACT/290-373
B9XQF6_9BACT/275-356
B9XUY7_HELPY/294-375
B9XWB6_HELPY/283-358
B9XX34_HELPY/302-393
B9XYN9_HELPY/294-375
B9XZ52_HELPY/302-393
B9Y1P5_HELPY/169-242
B9Y3L6_9FIRM/280-359
B9Y7A8_9FIRM/306-394
B9Y7B0_9FIRM/299-375
B9YB20_9FIRM/320-408
B9YB90_9FIRM/296-381
B9YD80_9FIRM/403-488
B9Z1G8_9NEIS/319-432
B9Z2K2_9NEIS/287-349
B9Z5P3_9NEIS/333-421
B9Z5P4_9NEIS/314-402
B9Z5P6_9NEIS/311-387
B9Z5P9_9NEIS/312-404
C0AEL8_9BACT/50-141
C0AI92_BORBU/343-429
C0AJ62_BORBU/327-416
C0AJI7_BORBU/326-413
C0AJQ1_BORBU/343-429
C0AL10_BORBU/327-415
C0ALW9_BORBU/326-413
C0AM63_9SPIO/326-413
C0AMV9_9SPIO/327-416
C0APB3_9SPIO/343-429
C0APT7_9SPIO/343-429
C0APT9_9SPIO/327-413
C0AWF7_9ENTR/324-420
C0AWG1_9ENTR/298-378
C0AWG4_9ENTR/321-409
C0AWG5_9ENTR/765-851
C0B0I7_9ENTR/311-391
C0B862_9FIRM/32-121
C0B868_9FIRM/327-413
C0B8I5_9FIRM/314-394
C0B8R9_9FIRM/292-369
C0BD25_9FIRM/345-431
C0BD26_9FIRM/341-428
C0BG43_9BACT/301-375
C0BG81_9BACT/326-414
C0BG83_9BACT/307-388
C0BG86_9BACT/303-389
C0BKN5_9BACT/326-414
C0BKQ3_9BACT/297-384
C0BM80_9BACT/304-386
C0BS81_9BIFI/257-345
C0BS95_9BIFI/360-446
C0BS98_9BIFI/321-405
C0BSA0_9BIFI/329-427
C0BY50_9CLOT/310-389
C0BZS7_9CLOT/329-415
C0C588_9CLOT/316-402
C0C5V8_9CLOT/318-406
C0CJ78_9FIRM/290-371
C0CNX0_9FIRM/329-415
C0CNZ3_9FIRM/312-391
C0CS92_9FIRM/316-402
C0CSA7_9FIRM/317-406
C0CZ14_9CLOT/319-405
C0D340_9CLOT/313-390
C0D991_9CLOT/338-424
C0D992_9CLOT/334-419
C0DSE4_EIKCO/321-399
C0DTB9_EIKCO/332-424
C0DTC5_EIKCO/313-392
C0DTD1_EIKCO/326-414
C0DTD2_EIKCO/337-425
C0E3Y2_9CORY/350-434
C0E4M8_9CORY/339-425
C0E4M9_9CORY/344-440
C0E4N4_9CORY/323-418
C0EBB4_9CLOT/316-402
C0EHB1_9CLOT/331-419
C0EHB2_9CLOT/321-408
C0EHC4_9CLOT/301-382
C0EJ34_9CLOT/319-396
C0EK59_NEIFL/335-413
C0EQE4_NEIFL/336-424
C0EQE5_NEIFL/316-406
C0ER54_NEIFL/315-407
C0ER61_NEIFL/307-385
C0EVS7_9FIRM/302-384
C0EY59_9FIRM/329-415
C0EY81_9FIRM/312-393
C0EYI9_9FIRM/322-408
C0F068_9FIRM/343-427
C0F8L8_9RICK/211-296
C0F9P7_9RICK/366-448
C0FAF1_9RICK/350-435
C0FMZ7_9FIRM/287-370
C0FR88_9FIRM/326-418
C0FTS0_9FIRM/338-420
C0FVT3_9FIRM/298-380
C0FXP4_9FIRM/28-114
C0FYF6_9FIRM/316-402
C0FZD1_9FIRM/332-418
C0G763_9RHIZ/317-406
C0G766_9RHIZ/317-387
C0G768_9RHIZ/334-420
C0G769_9RHIZ/340-427
C0GCD6_9FIRM/319-407
C0GCV1_9FIRM/309-395
C0GEY6_9FIRM/292-376
C0GFT9_9FIRM/312-392
C0GFU1_9FIRM/316-404
C0GFU2_9FIRM/335-421
C0GJC4_9FIRM/720-806
C0M690_STRE4/314-396
C0M7N1_STRE4/328-415
C0M954_STRE4/305-396
C0MCV6_STRS7/305-396
C0MD55_STRS7/314-396
C0MGT2_STRS7/328-415
C0N4C8_9GAMM/309-390
C0N694_9GAMM/345-433
C0N695_9GAMM/313-399
C0N697_9GAMM/272-352
C0N6A0_9GAMM/318-409
C0PZZ8_SALPC/286-366
C0Q5I1_SALPC/315-401
C0Q5I2_SALPC/313-401
C0Q5I4_SALPC/300-379
C0Q6I7_SALPC/311-388
C0Q8N8_DESAH/339-425
C0Q8N9_DESAH/329-413
C0Q8P1_DESAH/317-394
C0QB10_DESAH/341-421
C0QCS0_DESAH/325-407
C0QSJ7_PERMH/336-420
C0QU93_PERMH/303-389
C0QUP8_PERMH/278-361
C0QUQ6_PERMH/278-358
C0QWQ1_BRAHW/329-408
C0QZ37_BRAHW/349-436
C0QZE2_BRAHW/314-399
C0R3W4_WOLWR/326-408
C0R4Y7_WOLWR/368-453
C0RE72_BRUMB/317-387
C0RE74_BRUMB/334-420
C0RE75_BRUMB/329-416
C0SWB4_BORBU/326-413
C0SX33_BORBU/327-416
C0SXI7_BORBU/343-429
C0T0H0_BORBU/326-413
C0T0P4_BORBU/343-429
C0VHG6_9GAMM/303-389
C0VKH3_9GAMM/315-393
C0VM45_9GAMM/326-417
C0VN43_9GAMM/333-418
C0VN44_9GAMM/324-412
C0VUJ4_9CORY/339-422
C0VV32_9CORY/337-423
C0VV33_9CORY/348-443
C0VV38_9CORY/327-431
C0VZA8_9ACTO/321-408
C0VZB0_9ACTO/335-411
C0VZB3_9ACTO/312-399
C0W096_9ACTO/330-417
C0W165_9ACTO/386-468
C0W770_9ACTO/500-584
C0W7F6_9ACTO/371-459
C0W7F7_9ACTO/351-442
C0W7F9_9ACTO/350-426
C0W7G2_9ACTO/337-425
C0W857_9ACTO/360-449
C0WC11_9FIRM/293-377
C0WE50_9FIRM/335-421
C0WE52_9FIRM/310-390
C0WE54_9FIRM/312-398
C0WJM4_9CORY/379-462
C0WK92_9CORY/335-424
C0WK93_9CORY/351-442
C0WK95_9CORY/315-392
C0WK98_9CORY/332-427
C0WQE2_LACBU/313-391
C0WQM7_LACBU/317-403
C0WSW7_LACBU/324-406
C0WTP5_LACBU/301-384
C0WU67_LACBU/298-384
C0WU87_LACBU/353-441
C0WVS5_LACFE/353-444
C0WVS6_LACFE/354-441
C0WWE3_LACFE/105-208
C0WWY1_LACFE/302-386
C0WXU4_LACFE/320-399
C0X011_LACFE/291-371
C0X029_LACFE/297-383
C0X278_ENTFA/354-441
C0X314_ENTFA/312-412
C0X3V4_ENTFA/300-380
C0X6V2_ENTFA/311-397
C0X988_ENTFA/330-420
C0XFU2_LACHI/317-403
C0XKJ3_LACHI/313-391
C0XLB1_LACHI/324-406
C0XLW8_LACHI/72-155
C0XMD9_LACHI/298-384
C0XMF9_LACHI/356-443
C0XRH1_9CORY/355-439
C0XS01_9CORY/353-439
C0XS02_9CORY/346-441
C0XS08_9CORY/325-421
C0Y338_BURPS/311-380
C0Y6T0_BURPS/348-434
C0YEI8_BURPS/310-402
C0YEJ1_BURPS/358-439
C0YEJ3_BURPS/318-409
C0YEJ4_BURPS/344-436
C0YW80_LACRE/274-356
C0YWA6_LACRE/297-383
C0YWT0_LACRE/299-382
C0YXR8_LACRE/314-404
C0YZL5_LACRE/354-442
C0Z0P9_LACRE/312-390
C0ZAJ3_BREBN/306-392
C0ZAX7_BREBN/237-327
C0ZB70_BREBN/320-413
C0ZGA7_BREBN/310-384
C0ZGA9_BREBN/332-418
C1A0X9_RHOE4/349-446
C1A0Y0_RHOE4/374-460
C1A1M2_RHOE4/331-414
C1A8A5_GEMAT/349-439
C1A8A6_GEMAT/333-414
C1A8A8_GEMAT/320-392
C1A8B1_GEMAT/348-435
C1AER4_MYCBT/335-418
C1AQ73_MYCBT/341-434
C1AQ74_MYCBT/374-459
C1AU57_RHOOB/322-401
C1AU59_RHOOB/342-440
C1AU60_RHOOB/359-445
C1AUM7_RHOOB/337-423
C1AVK6_RHOOB/327-410
C1C8B9_STRP7/328-415
C1C8Q9_STRP7/305-398
C1CB64_STRP7/296-379
C1CC80_STRZJ/296-379
C1CFB1_STRZJ/328-415
C1CFP1_STRZJ/305-398
C1CIH1_STRZP/296-379
C1CLM8_STRZP/328-415
C1CM09_STRZP/305-398
C1CPG3_STRZT/296-379
C1CSE8_STRZT/328-415
C1CST5_STRZT/305-398
C1CW41_DEIDV/331-416
C1CX15_DEIDV/290-376
C1CYP7_DEIDV/294-376
C1CZ66_DEIDV/260-333
C1CZD6_DEIDV/328-416
C1D200_DEIDV/725-812
C1D305_DEIDV/750-836
C1D3U2_DEIDV/573-659
C1D4F3_LARHH/322-401
C1D5L9_LARHH/313-389
C1D5M1_LARHH/313-400
C1D5M2_LARHH/331-419
C1D914_LARHH/712-797
C1D9J6_LARHH/286-365
C1DML8_AZOVD/311-387
C1DQ94_AZOVD/327-413
C1DQ95_AZOVD/316-395
C1DUK9_SULAA/336-421
C1DV94_SULAA/279-360
C1DW69_SULAA/282-360
C1DWQ8_SULAA/306-392
C1DXU5_SULAA/299-383
C1EFY3_MICSR/308-394
C1EPS8_BACC3/332-418
C1ETQ3_BACC3/299-380
C1EU91_BACC3/318-409
C1F462_ACIC5/322-409
C1F463_ACIC5/336-425
C1F6D1_ACIC5/323-410
C1F9L2_ACIC5/306-399
C1FL39_CLOBJ/296-379
C1FME9_CLOBJ/327-415
C1FMF0_CLOBJ/320-407
C1FQ78_CLOBJ/716-802
C1HNC2_9ESCH/286-366
C1HPP6_9ESCH/339-425
C1HPP7_9ESCH/313-403
C1HPP9_9ESCH/300-379
C1HPQ2_9ESCH/324-420
C1HR24_9ESCH/311-390
C1HXM6_NEIGO/321-399
C1HZ36_NEIGO/352-444
C1HZ39_NEIGO/307-385
C1HZ43_NEIGO/327-418
C1HZ45_NEIGO/336-424
C1I3A8_9CLOT/716-801
C1I5V8_9CLOT/297-379
C1I640_9CLOT/325-413
C1I641_9CLOT/316-401
C1IAV3_9CLOT/315-401
C1KVJ8_LISMC/296-378
C1KWY9_LISMC/312-386
C1KWZ1_LISMC/332-418
C1L1C5_LISMC/314-405
C1M754_9ENTR/286-366
C1MBX4_9ENTR/311-388
C1MCJ6_9ENTR/339-425
C1MCJ7_9ENTR/313-403
C1MCJ9_9ENTR/300-379
C1MCK2_9ENTR/324-420
C1MKU9_MICPC/408-494
C1MWV5_MICPC/431-517
C1NBD2_9ESCH/311-390
C1NC29_9ESCH/339-425
C1NC30_9ESCH/313-403
C1NC32_9ESCH/300-379
C1NC35_9ESCH/324-420
C1P6Z8_BACCO/312-393
C1P701_BACCO/331-417
C1P9F0_BACCO/318-407
C1P9M3_BACCO/295-381
C1PAH2_BACCO/299-380
C2BDJ3_9FIRM/318-404
C2BDR7_9FIRM/290-372
C2BGX4_9FIRM/321-404
C2BHB6_9FIRM/324-407
C2BIC7_9FIRM/306-402
C2C671_VIBCH/311-390
C2CA79_VIBCH/343-429
C2CA80_VIBCH/314-398
C2CA82_VIBCH/330-406
C2CAE8_VIBCH/347-438
C2CCD8_VIBCH/287-351
C2CFA6_9FIRM/293-377
C2CFJ2_9FIRM/318-404
C2CGG0_9FIRM/298-407
C2CHQ6_9FIRM/317-399
C2CK66_9FIRM/328-410
C2CLM7_CORST/367-450
C2CNH9_CORST/339-428
C2CNI0_CORST/353-448
C2CNI2_CORST/331-407
C2CNI5_CORST/331-422
C2D1N7_LACBR/317-403
C2D1X0_LACBR/313-391
C2D461_LACBR/324-406
C2D4Q8_LACBR/301-384
C2D580_LACBR/298-384
C2D5A0_LACBR/356-444
C2DBW1_ENTFA/311-397
C2DEQ3_ENTFA/354-441
C2DF95_ENTFA/330-420
C2DFP7_ENTFA/312-408
C2DHV8_ENTFA/300-380
C2DMZ2_ECOLX/324-420
C2DMZ5_ECOLX/300-379
C2DMZ7_ECOLX/313-403
C2DMZ8_ECOLX/339-425
C2DSV2_ECOLX/311-390
C2DUR3_ECOLX/286-366
C2E393_LACJO/311-399
C2E4G4_LACJO/345-432
C2E528_LACJO/301-387
C2E5V4_LACJO/288-366
C2EEH8_9LACO/298-384
C2EFX1_9LACO/312-391
C2EFZ2_9LACO/302-382
C2EHR4_9LACO/352-439
C2EI19_9LACO/314-398
C2EKG8_9LACO/288-365
C2EL22_9LACO/301-387
C2EMG2_9LACO/317-392
C2EPD7_9LACO/356-443
C2EQR9_9LACO/311-402
C2ERI8_9LACO/315-405
C2ERV3_9LACO/312-392
C2ETR7_9LACO/304-383
C2EUC9_9LACO/352-438
C2EW06_9LACO/297-382
C2F9Q5_LACPA/312-407
C2FE63_LACPA/356-443
C2FEV4_LACPA/297-383
C2FG19_LACPA/312-394
C2FG39_LACPA/297-380
C2FYY5_9SPHI/326-414
C2FYY7_9SPHI/319-401
C2FYZ1_9SPHI/308-395
C2G1A7_9SPHI/304-391
C2GK25_9CORY/339-422
C2GKK5_9CORY/337-423
C2GKK6_9CORY/348-443
C2GKL1_9CORY/327-431
C2GM87_LACRE/354-442
C2GMS6_LACRE/288-369
C2GMU9_LACRE/297-383
C2GNQ4_LACRE/299-381
C2GQ28_LACRE/314-404
C2GQK2_LACRE/312-390
C2GY78_BIFLI/325-423
C2GY83_BIFLI/352-438
C2GYB5_BIFLI/332-413
C2GYB8_BIFLI/353-441
C2GZR5_ENTFA/300-380
C2H0Y2_ENTFA/354-441
C2H1F7_ENTFA/330-420
C2H1V8_ENTFA/312-408
C2H474_ENTFA/311-397
C2H7N9_ENTFC/344-431
C2H7X0_ENTFC/303-384
C2H867_ENTFC/313-390
C2H8E8_ENTFC/359-441
C2H9C1_ENTFC/306-395
C2HBI3_ENTFC/299-385
C2HL16_LACAC/365-452
C2HM72_LACAC/311-398
C2HNN8_LACAC/287-370
C2HNQ1_LACAC/317-393
C2HR01_LACAC/301-387
C2HW08_VIBCH/347-438
C2HW11_VIBCH/330-406
C2HW13_VIBCH/314-398
C2HW14_VIBCH/343-429
C2HWH4_VIBCH/287-351
C2HX24_VIBCH/311-390
C2I531_VIBCH/347-438
C2I534_VIBCH/330-406
C2I536_VIBCH/314-398
C2I537_VIBCH/343-429
C2I654_VIBCH/311-390
C2IAP5_VIBCH/287-351
C2IDQ5_VIBCH/311-390
C2IH37_VIBCH/287-351
C2IJE3_VIBCH/347-438
C2IJE6_VIBCH/330-406
C2IJE8_VIBCH/314-398
C2IJE9_VIBCH/343-429
C2IMI3_VIBCH/287-353
C2IQF2_VIBCH/311-390
C2IRX2_VIBCH/347-438
C2IRX5_VIBCH/330-406
C2IRX7_VIBCH/314-398
C2IRX8_VIBCH/343-429
C2J6W6_VIBCH/287-351
C2J7N2_VIBCH/330-406
C2J7N5_VIBCH/343-429
C2J9L1_VIBCH/287-351
C2JF70_VIBCH/311-390
C2JFJ9_VIBCH/343-429
C2JFK0_VIBCH/314-398
C2JFK2_VIBCH/330-406
C2JFK5_VIBCH/347-438
C2JN27_ENTFA/300-380
C2JP84_ENTFA/354-441
C2JPQ9_ENTFA/330-420
C2JQ55_ENTFA/312-408
C2JRE0_ENTFA/311-397
C2JT71_LACRH/356-443
C2JVC0_LACRH/318-405
C2JWM7_LACRH/297-379
C2JWP7_LACRH/312-390
C2JY38_LACRH/298-384
C2KC08_9LACO/287-369
C2KC21_9LACO/317-396
C2KE39_9LACO/301-387
C2KEP1_9LACO/311-402
C2KGU2_9LACO/356-443
C2KKN4_LEUMC/329-416
C2KKR3_LEUMC/299-385
C2KLH0_LEUMC/267-348
C2KLH3_LEUMC/299-380
C2KPH5_9ACTO/361-445
C2KPH6_9ACTO/334-422
C2KPH8_9ACTO/333-414
C2KPI1_9ACTO/310-397
C2KRI3_9ACTO/382-462
C2KVD4_9FIRM/337-423
C2KVD5_9FIRM/289-379
C2KWA8_9FIRM/304-383
C2L0P1_9FIRM/316-402
C2L185_9FIRM/317-396
C2LIL2_PROMI/324-420
C2LIL5_PROMI/298-378
C2LIL7_PROMI/321-410
C2LIL8_PROMI/339-425
C2LKG7_PROMI/311-391
C2LPW4_STRSL/297-383
C2LQ71_STRSL/328-415
C2LQX9_STRSL/310-392
C2LRM1_STRSL/306-399
C2LW06_STAHO/332-416
C2LXJ0_STAHO/315-399
C2LXT7_STAHO/308-382
C2LYB0_STAHO/293-365
C2M0C8_STAHO/297-383
C2M4F3_CAPGI/306-382
C2M4F6_CAPGI/325-413
C2M4M0_CAPGI/294-382
C2M6X5_CAPGI/306-393
C2M9A1_9PORP/339-425
C2M9A3_9PORP/312-391
C2MBB3_9PORP/313-400
C2ME32_9PORP/316-389
C2MF74_BACCE/318-409
C2MK80_BACCE/7-99
C2ML62_BACCE/342-428
C2MPP2_BACCE/311-386
C2MPP4_BACCE/332-418
C2MR92_BACCE/299-380
C2MRZ8_BACCE/295-381
C2MV96_BACCE/314-403
C2N598_BACCE/311-386
C2N5A0_BACCE/332-418
C2N6X4_BACCE/299-381
C2NAY6_BACCE/295-381
C2NC24_BACCE/318-409
C2NLN6_BACCE/332-418
C2NLX3_BACCE/311-386
C2NNF2_BACCE/299-380
C2NP43_BACCE/295-381
C2NTA1_BACCE/318-406
C2P2Q5_BACCE/311-386
C2P2Q7_BACCE/332-418
C2P494_BACCE/299-382
C2P513_BACCE/295-381
C2P9E6_BACCE/318-409
C2PEI2_BACCE/311-399
C2PFG3_BACCE/342-428
C2PJ76_BACCE/311-386
C2PJ78_BACCE/332-418
C2PKS2_BACCE/299-381
C2PLI4_BACCE/295-381
C2PQ96_BACCE/318-409
C2PZW2_BACCE/311-386
C2PZW4_BACCE/332-418
C2Q1F0_BACCE/299-381
C2Q215_BACCE/295-381
C2Q6G1_BACCE/318-406
C2QG46_BACCE/311-385
C2QG48_BACCE/332-418
C2QHQ5_BACCE/299-381
C2QID8_BACCE/295-381
C2QME0_BACCE/318-409
C2QX84_BACCE/311-386
C2QX86_BACCE/332-418
C2QYW1_BACCE/299-378
C2QZI1_BACCE/295-381
C2R1R2_BACCE/342-428
C2R2I7_BACCE/318-407
C2RCA4_BACCE/311-386
C2RCA6_BACCE/332-418
C2RDU6_BACCE/299-381
C2REF0_BACCE/295-381
C2RHI0_BACCE/328-417
C2RS66_BACCE/311-386
C2RS68_BACCE/332-418
C2RTP8_BACCE/299-381
C2RUC0_BACCE/295-381
C2RXZ9_BACCE/318-409
C2S354_BACCE/320-408
C2S419_BACCE/95-181
C2S7W7_BACCE/311-386
C2S7W9_BACCE/332-418
C2S9J0_BACCE/299-380
C2S9T5_BACCE/295-381
C2SEH9_BACCE/318-407
C2SJF5_BACCE/320-410
C2SP00_BACCE/311-386
C2SP02_BACCE/332-418
C2SQR5_BACCE/299-381
C2SRE5_BACCE/295-381
C2SVC4_BACCE/318-407
C2T517_BACCE/311-386
C2T519_BACCE/332-418
C2T6M0_BACCE/299-381
C2T786_BACCE/295-381
C2TAR2_BACCE/318-409
C2TKN3_BACCE/311-386
C2TKN5_BACCE/332-418
C2TM99_BACCE/295-381
C2TMK3_BACCE/299-380
C2TRS3_BACCE/318-406
C2U1M6_BACCE/311-385
C2U1M8_BACCE/332-418
C2U3A0_BACCE/299-382
C2U3S8_BACCE/295-381
C2U8D2_BACCE/318-407
C2UI28_BACCE/311-386
C2UI30_BACCE/332-418
C2UJL5_BACCE/299-381
C2UK86_BACCE/295-381
C2UPX9_BACCE/318-406
C2UZF0_BACCE/311-385
C2UZF2_BACCE/332-418
C2V155_BACCE/299-382
C2V1I7_BACCE/295-381
C2V6A2_BACCE/318-406
C2VFY2_BACCE/311-385
C2VFY4_BACCE/332-418
C2VHH0_BACCE/299-382
C2VI56_BACCE/295-381
C2VN30_BACCE/318-409
C2VT37_BACCE/320-410
C2VXX7_BACCE/311-386
C2VXX9_BACCE/332-418
C2VZJ0_BACCE/299-380
C2W073_BACCE/295-381
C2W359_BACCE/195-284
C2WB47_BACCE/311-383
C2WB49_BACCE/332-418
C2WCM2_BACCE/299-382
C2WD75_BACCE/295-381
C2WGZ2_BACCE/318-407
C2WRT8_BACCE/311-386
C2WRU0_BACCE/332-418
C2WTC8_BACCE/299-381
C2WTZ9_BACCE/295-381
C2WY47_BACCE/318-406
C2X1X2_BACCE/311-385
C2X1X4_BACCE/332-418
C2X3D4_BACCE/295-381
C2X690_BACCE/318-407
C2XFS1_BACCE/311-386
C2XFS3_BACCE/332-418
C2XHB3_BACCE/299-381
C2XHY6_BACCE/295-381
C2XNH0_BACCE/318-409
C2XY25_BACCE/311-386
C2XY27_BACCE/332-418
C2XZT8_BACCE/299-381
C2Y0F2_BACCE/295-381
C2Y515_BACCE/318-407
C2YEG1_BACCE/311-386
C2YEG3_BACCE/332-418
C2YG17_BACCE/299-381
C2YGN7_BACCE/295-381
C2YL36_BACCE/318-409
C2YR41_BACCE/320-408
C2YS35_BACCE/342-428
C2YVJ6_BACCE/311-386
C2YVJ8_BACCE/332-418
C2YX41_BACCE/299-381
C2YXR4_BACCE/295-381
C2Z283_BACCE/318-406
C2ZBV5_BACCE/311-386
C2ZBV7_BACCE/332-418
C2ZDE1_BACCE/299-381
C2ZDZ8_BACCE/295-381
C2ZIW3_BACCE/318-406
C2ZTD6_BACCE/311-386
C2ZTD8_BACCE/332-418
C2ZUX5_BACCE/299-381
C2ZVK0_BACCE/295-381
C3A0F1_BACMY/318-409
C3A9V4_BACMY/311-386
C3A9V6_BACMY/332-418
C3ABE3_BACMY/299-381
C3AC13_BACMY/295-381
C3AGK8_BACMY/321-409
C3APL7_BACMY/311-384
C3APL9_BACMY/332-418
C3AR61_BACMY/302-385
C3ART4_BACMY/295-381
C3AYE4_BACMY/318-406
C3B701_BACMY/311-383
C3B703_BACMY/332-418
C3B8G7_BACMY/302-385
C3B964_BACMY/295-381
C3BEV8_9BACI/318-406
C3BP16_9BACI/311-384
C3BP18_9BACI/332-418
C3BQI8_9BACI/302-385
C3BR58_9BACI/295-381
C3BWQ6_BACTU/318-409
C3C1R0_BACTU/320-408
C3C2V9_BACTU/342-428
C3C6N6_BACTU/311-386
C3C6N8_BACTU/332-418
C3C8H4_BACTU/299-378
C3C954_BACTU/295-381
C3CD27_BACTU/314-403
C3CI74_BACTU/320-408
C3CMW5_BACTU/311-386
C3CMW7_BACTU/332-418
C3CPN2_BACTU/299-381
C3CQC4_BACTU/295-381
C3CW25_BACTU/318-407
C3D126_BACTU/320-408
C3D5W2_BACTU/311-386
C3D5W4_BACTU/332-418
C3D7M4_BACTU/299-381
C3D8B6_BACTU/295-381
C3DE56_BACTS/318-406
C3DNX1_BACTS/311-386
C3DNX3_BACTS/323-409
C3DQU7_BACTS/308-390
C3DRG6_BACTS/295-381
C3DXY5_BACTU/318-407
C3E7G6_BACTU/311-386
C3E7G8_BACTU/332-418
C3E944_BACTU/299-381
C3E9R3_BACTU/295-381
C3EF52_BACTK/318-407
C3EPM3_BACTK/311-386
C3EPM5_BACTK/332-418
C3ER68_BACTK/299-381
C3ERW4_BACTK/295-381
C3EW31_BACTU/318-409
C3F624_BACTU/311-386
C3F626_BACTU/332-418
C3F7K7_BACTU/299-380
C3F8C1_BACTU/295-381
C3FEK5_BACTB/314-403
C3FJK5_BACTB/320-408
C3FP94_BACTB/311-386
C3FP96_BACTB/332-418
C3FR06_BACTB/299-381
C3FRQ1_BACTB/295-381
C3FXG4_BACTU/318-409
C3G2D9_BACTU/130-220
C3G3F3_BACTU/335-421
C3G778_BACTU/311-386
C3G780_BACTU/332-418
C3G8R2_BACTU/299-380
C3G9C2_BACTU/295-381
C3GDA9_BACTU/318-409
C3GI99_BACTU/320-409
C3GN16_BACTU/311-386
C3GN18_BACTU/332-418
C3GPJ6_BACTU/299-380
C3GQ81_BACTU/295-381
C3GVJ0_BACTU/318-406
C3H5B0_BACTU/311-386
C3H5B2_BACTU/332-418
C3H6U5_BACTU/299-381
C3H7H4_BACTU/295-381
C3HCS9_BACTU/318-409
C3HIY1_BACTU/342-428
C3HMS4_BACTU/311-386
C3HMS6_BACTU/332-418
C3HPB1_BACTU/299-380
C3HQ01_BACTU/295-381
C3HUQ4_BACTU/318-406
C3I533_BACTU/311-386
C3I535_BACTU/323-409
C3I6Q4_BACTU/299-381
C3I7F2_BACTU/295-381
C3IDU9_BACTU/314-402
C3INF8_BACTU/311-386
C3ING0_BACTU/323-409
C3IPX3_BACTU/299-381
C3IQE4_BACTU/295-381
C3J8N2_9PORP/324-417
C3JAN1_9PORP/353-440
C3JBD3_9PORP/318-405
C3JBD6_9PORP/311-387
C3JJ47_RHOER/340-438
C3JJ52_RHOER/349-446
C3JJ53_RHOER/374-460
C3JRU8_RHOER/331-414
C3K2P1_PSEFS/311-382
C3KCS5_PSEFS/327-413
C3KCS6_PSEFS/316-402
C3KCS8_PSEFS/306-388
C3KTM4_CLOB6/296-379
C3KV93_CLOB6/327-415
C3KV94_CLOB6/320-407
C3KYF6_CLOB6/716-802
C3L6F7_BACAC/332-418
C3L6Y8_BACAC/299-380
C3LHQ0_BACAC/335-392
C3LK75_BACAC/318-409
C3LQU5_VIBCM/347-438
C3LQU8_VIBCM/330-406
C3LQV0_VIBCM/314-398
C3LQV1_VIBCM/356-442
C3LRK5_VIBCM/311-390
C3LTP9_VIBCM/287-351
C3MEN3_RHISN/327-409
C3MEN4_RHISN/333-420
C3NSD0_VIBCJ/287-351
C3NV65_VIBCJ/311-390
C3NVJ3_VIBCJ/343-429
C3NVJ4_VIBCJ/314-398
C3NVJ6_VIBCJ/330-406
C3NVJ9_VIBCJ/347-438
C3P684_BACAA/332-418
C3P9E2_BACAA/299-380
C3PAT2_BACAA/318-409
C3PHF8_CORA7/315-392
C3PHG0_CORA7/353-450
C3PHG1_CORA7/324-413
C3PI13_CORA7/365-448
C3PP36_RICAE/314-399
C3PP37_RICAE/322-407
C3Q3X4_9BACE/314-401
C3Q3X7_9BACE/306-375
C3Q3X9_9BACE/325-413
C3Q669_9BACE/304-389
C3Q8Y4_9BACE/325-413
C3Q8Y6_9BACE/305-379
C3Q8Y9_9BACE/314-401
C3QEL8_9BACE/303-392
C3QVD2_9BACE/325-413
C3QVD4_9BACE/305-379
C3QVD7_9BACE/314-401
C3QXF5_9BACE/303-392
C3RCG1_9BACE/325-413
C3RCG3_9BACE/306-375
C3RCG6_9BACE/321-408
C3RF12_9BACE/304-389
C3RIK1_9FIRM/321-408
C3RJR7_9FIRM/309-399
C3RK03_9FIRM/311-389
C3RK85_9FIRM/302-387
C3RL08_9FIRM/294-378
C3RMA2_9FIRM/273-344
C3SFB2_ECOLX/311-390
C3T1Y7_ECOLX/286-366
C3T1Y8_ECOLX/286-366
C3TQM2_ECOLX/324-420
C3TQN7_ECOLX/300-377
C3TQP7_ECOLX/313-403
C3TQQ2_ECOLX/339-425
C3TQQ5_ECOLX/339-425
C3WB24_FUSMR/279-362
C3WF82_FUSMR/323-409
C3WFS2_FUSMR/292-380
C3WFS6_FUSMR/312-398
C3WHM3_9FUSO/322-409
C3WJF1_9FUSO/471-556
C3WJF3_9FUSO/288-364
C3WJF5_9FUSO/304-399
C3WKX7_9FUSO/283-366
C3WNN1_9FUSO/283-366
C3WPF9_9FUSO/322-409
C3WQD2_9FUSO/314-408
C3WQD4_9FUSO/310-387
C3WQD6_9FUSO/475-560
C3WUR8_9FUSO/283-366
C3WXN1_9FUSO/322-409
C3WZ95_9FUSO/475-560
C3WZ99_9FUSO/314-408
C3X4N1_OXAFO/290-370
C3X592_OXAFO/314-400
C3X5H1_OXAFO/310-407
C3X5H4_OXAFO/344-425
C3X5H6_OXAFO/313-401
C3X5H7_OXAFO/341-429
C3XAT8_OXAFO/289-360
C3XBG7_OXAFO/314-399
C3XBP5_OXAFO/310-407
C3XBP8_OXAFO/344-428
C3XBQ0_OXAFO/314-402
C3XBQ1_OXAFO/340-428
C3XEN3_9HELI/372-453
C3XFU2_9HELI/278-359
C3XGC9_9HELI/304-407
C3XHX6_9HELI/312-384
C3XK05_9HELI/291-372
C3XMK2_9HELI/301-390
C3XN99_9HELI/276-354
C4AP45_BURMA/314-400
C4APA0_BURMA/310-402
C4APA3_BURMA/358-439
C4APA5_BURMA/318-409
C4APA6_BURMA/344-436
C4AYZ5_BURMA/317-386
C4EYC9_HAEIF/335-421
C4EYD0_HAEIF/315-403
C4EYD2_HAEIF/300-379
C4EYD5_HAEIF/323-414
C4F1A4_HAEIF/312-392
C4F546_HAEIF/323-414
C4F549_HAEIF/300-377
C4F551_HAEIF/315-402
C4F552_HAEIF/335-421
C4F7B3_HAEIF/312-392
C4F7X7_9ACTN/336-428
C4F7X9_9ACTN/317-398
C4F7Y2_9ACTN/323-409
C4FC47_9ACTN/353-441
C4FE37_9BIFI/331-426
C4FE42_9BIFI/362-448
C4FE90_9BIFI/313-393
C4FE93_9BIFI/350-439
C4FHG7_9BIFI/373-462
C4FHQ3_9AQUI/280-361
C4FI70_9AQUI/298-382
C4FK69_9AQUI/306-392
C4FK70_9AQUI/340-425
C4FPU7_9FIRM/335-421
C4FPU8_9FIRM/313-401
C4FPV0_9FIRM/311-390
C4FPV2_9FIRM/310-396
C4FTP7_9FIRM/317-394
C4FTP9_9FIRM/339-425
C4FTU5_9FIRM/298-384
C4FVL8_9FIRM/319-409
C4G281_ABIDE/327-413
C4G3I0_ABIDE/332-409
C4G5X3_ABIDE/133-220
C4G6D3_ABIDE/351-438
C4G963_9FIRM/323-407
C4GA02_9FIRM/345-433
C4GAA9_9FIRM/310-387
C4GCQ6_9FIRM/388-469
C4GDS6_9FIRM/316-402
C4GES9_9NEIS/286-352
C4GF96_9NEIS/305-383
C4GG47_9NEIS/315-407
C4GJI2_9NEIS/315-404
C4GJI5_9NEIS/346-434
C4GLW0_9NEIS/314-392
C4H2T5_YERPE/324-420
C4H2T8_YERPE/300-400
C4H2U0_YERPE/319-407
C4H2U1_YERPE/339-425
C4H7A0_YERPE/298-384
C4HAC3_YERPE/311-389
C4HD92_YERPE/311-389
C4HJ38_YERPE/298-384
C4HJI2_YERPE/339-425
C4HJI3_YERPE/319-407
C4HJI5_YERPE/300-400
C4HJI8_YERPE/324-420
C4HWG0_YERPE/298-384
C4I047_YERPE/311-389
C4I7Z7_BURPS/311-380
C4IEF3_CLOBU/717-803
C4IJ18_CLOBU/298-382
C4IL38_CLOBU/328-416
C4IL39_CLOBU/320-406
C4IML1_CLOBU/317-402
C4ISB2_BRUAB/317-406
C4ISB5_BRUAB/317-387
C4ISB7_BRUAB/334-420
C4ISB8_BRUAB/340-427
C4K1S3_RICPU/322-407
C4K1S4_RICPU/314-399
C4K4L9_HAMD5/286-371
C4K738_HAMD5/306-392
C4K740_HAMD5/314-396
C4K741_HAMD5/348-434
C4KCS2_THASP/312-409
C4KCS7_THASP/324-411
C4KCS8_THASP/335-424
C4KCT9_THASP/310-390
C4KVC6_BURPS/348-434
C4KVW2_BURPS/310-402
C4KVW5_BURPS/362-442
C4KVW7_BURPS/318-409
C4KVW8_BURPS/344-436
C4KZA1_EXISA/325-409
C4L5U2_EXISA/301-384
C4L6J8_EXISA/336-421
C4LA20_TOLAT/333-419
C4LA21_TOLAT/317-407
C4LA23_TOLAT/292-370
C4LAF9_TOLAT/312-388
C4LF11_TOLAT/285-344
C4LI45_CORK4/340-426
C4LI46_CORK4/353-446
C4LI48_CORK4/338-414
C4LI51_CORK4/377-477
C4LJV2_CORK4/389-493
C4PMC2_CHLTZ/328-414
C4PNR7_CHLTZ/300-393
C4PNR9_CHLTZ/276-352
C4PNS3_CHLTZ/300-387
C4PQE3_CHLTJ/300-393
C4PQE5_CHLTJ/276-352
C4PQE9_CHLTJ/300-387
C4PQU1_CHLTJ/328-414
C4RLH7_9ACTO/327-413
C4RLI1_9ACTO/315-404
C4RLI2_9ACTO/165-251
C4RPC7_9ACTO/300-383
C4RPJ6_9ACTO/321-412
C4RZ45_YERBE/311-389
C4S210_YERBE/324-420
C4S212_YERBE/300-407
C4S214_YERBE/311-400
C4S215_YERBE/315-401
C4S3S7_YERBE/274-356
C4SD29_YERMO/286-367
C4SDH6_YERMO/311-389
C4SDV6_YERMO/324-420
C4SDV8_YERMO/300-408
C4SDW0_YERMO/311-401
C4SDW1_YERMO/315-401
C4SJ06_YERFR/315-401
C4SJ07_YERFR/301-388
C4SJ09_YERFR/300-408
C4SJ11_YERFR/324-420
C4SLF6_YERFR/311-389
C4SPM3_YERFR/257-338
C4SW94_YERIN/315-401
C4SW95_YERIN/288-376
C4SW97_YERIN/300-407
C4SW99_YERIN/324-420
C4T1G3_YERIN/311-389
C4T7C8_YERIN/292-372
C4TS05_YERKR/315-401
C4TS06_YERKR/288-378
C4TS08_YERKR/306-413
C4TS10_YERKR/328-424
C4TSJ6_YERKR/311-390
C4TYM7_YERKR/286-367
C4U5H5_YERAL/311-389
C4U9R9_YERAL/292-374
C4UCM9_YERAL/315-401
C4UCN0_YERAL/288-376
C4UCN2_YERAL/306-413
C4UCN4_YERAL/328-424
C4UG63_YERRU/286-368
C4UI05_YERRU/334-420
C4UI06_YERRU/292-379
C4UI07_YERRU/300-378
C4UI09_YERRU/309-405
C4UNK4_YERRU/311-388
C4URP3_YERRO/311-390
C4UV08_YERRO/274-352
C4UY91_YERRO/315-401
C4UY92_YERRO/311-400
C4UY94_YERRO/304-409
C4UY96_YERRO/340-436
C4V3X9_9FIRM/316-402
C4V3Y1_9FIRM/327-406
C4V3Y3_9FIRM/326-414
C4V3Y4_9FIRM/337-423
C4V4R4_9FIRM/295-377
C4VKC6_9LACO/356-443
C4VKL3_9LACO/311-403
C4VMP7_9LACO/316-393
C4VMR0_9LACO/294-366
C4VNZ2_9LACO/299-385
C4VSI2_9LACO/311-399
C4VSZ8_9LACO/359-446
C4VT47_9LACO/301-387
C4VTN5_9LACO/288-366
C4W8S0_STAWA/308-389
C4W948_STAWA/332-416
C4WBN6_STAWA/316-402
C4WC39_STAWA/293-371
C4WDB9_STAWA/295-381
C4WF66_9RHIZ/317-403
C4WF71_9RHIZ/329-417
C4WF72_9RHIZ/331-418
C4WRH2_RAPSA/676-762
C4X1F7_KLEPN/311-391
C4X3M4_KLEPN/339-425
C4X3M5_KLEPN/313-403
C4X3M7_KLEPN/300-379
C4X3N0_KLEPN/324-420
C4XBJ6_KLEPN/286-367
C4XK71_DESMR/293-366
C4XK73_DESMR/319-405
C4XK74_DESMR/333-419
C4YUK1_9RICK/371-456
C4YV41_9RICK/325-414
C4Z4D5_EUBE2/322-409
C4Z517_EUBE2/338-424
C4Z901_EUBR3/334-420
C4ZD26_EUBR3/322-400
C4ZEZ4_EUBR3/295-378
C4ZI28_EUBR3/326-413
C4ZQ07_ECOBW/339-425
C4ZQ08_ECOBW/313-403
C4ZRA7_ECOBW/311-390
C4ZRI3_ECOBW/300-379
C4ZVK8_ECOBW/286-366
C5AAD2_BURGB/345-437
C5AAD3_BURGB/318-411
C5AAD5_BURGB/357-437
C5AAD8_BURGB/310-403
C5AAW4_BURGB/314-401
C5ATY9_METEA/313-381
C5ATZ1_METEA/329-414
C5ATZ2_METEA/338-424
C5AWP1_METEA/318-404
C5B8M5_EDWI9/286-349
C5B9F1_EDWI9/313-399
C5B9F2_EDWI9/314-400
C5B9F4_EDWI9/300-375
C5B9F7_EDWI9/328-424
C5BF94_EDWI9/311-387
C5BNL7_TERTT/329-406
C5BP38_TERTT/318-404
C5BP39_TERTT/344-431
C5BW58_BEUC1/319-406
C5BW61_BEUC1/348-427
C5BW63_BEUC1/327-419
C5BW64_BEUC1/368-452
C5BXC9_BEUC1/329-412
C5CA29_MICLC/338-425
C5CA32_MICLC/362-442
C5CA34_MICLC/344-432
C5CA35_MICLC/396-485
C5CAY8_MICLC/307-390
C5CDQ8_KOSOT/299-388
C5CDR1_KOSOT/304-380
C5CDR3_KOSOT/308-397
C5CDR4_KOSOT/333-421
C5CEI6_KOSOT/294-377
C5CEI7_KOSOT/331-415
C5CEI8_KOSOT/313-408
C5CFS4_KOSOT/301-382
C5CK19_VARPS/886-971
C5CNE9_VARPS/355-448
C5CNF0_VARPS/319-409
C5CNF2_VARPS/545-627
C5CNI1_VARPS/319-391
C5CPI8_VARPS/709-795
C5D4C7_GEOSW/323-410
C5D5J9_GEOSW/300-383
C5D8L9_GEOSW/332-418
C5EBV1_BIFLI/322-420
C5EBV2_BIFLI/345-431
C5EBX6_BIFLI/301-382
C5EBY1_BIFLI/353-441
C5EJ15_9FIRM/337-424
C5EJ16_9FIRM/355-441
C5EL61_9FIRM/336-422
C5ETJ6_9FIRM/313-390
C5EZD5_9HELI/299-388
C5F2Q0_9HELI/147-228
C5F2U6_LACPA/312-392
C5F2W6_LACPA/297-380
C5F429_LACPA/297-383
C5F6G6_LACPA/356-443
C5F6M9_LACPA/312-407
C5G211_9LACO/356-443
C5G2W5_9LACO/316-393
C5G3U1_9LACO/311-403
C5JAP1_9BACT/306-392
C5MFM2_CANTT/261-340
C5N2Q4_STAA3/315-399
C5N497_STAA3/332-416
C5N4S5_STAA3/308-383
C5N686_STAA3/293-355
C5N6G3_STAA3/302-388
C5N7N4_BURMA/314-400
C5N7T7_BURMA/310-402
C5N7U0_BURMA/358-439
C5N7U2_BURMA/318-409
C5N7U3_BURMA/344-436
C5N9X1_BURMA/317-386
C5NU68_9BACL/305-381
C5NVW7_9BACL/296-382
C5NX95_9BACL/339-425
C5NZ00_9BACL/312-402
C5PY18_STAAU/332-416
C5PZD0_STAAU/315-399
C5Q0S4_STAAU/308-383
C5Q3C2_STAAU/302-388
C5Q3J8_STAAU/293-355
C5Q7U8_STAEP/332-416
C5Q8H0_STAEP/313-394
C5Q9R7_STAEP/293-365
C5QLA9_STAEP/315-398
C5QQV9_STAEP/332-416
C5QRC6_STAEP/308-384
C5QT41_STAEP/295-364
C5QTB6_STAEP/295-381
C5QTM2_STAEP/315-402
C5QW10_STAEP/332-416
C5QWE8_STAEP/313-394
C5QXR0_STAEP/293-365
C5QXY3_STAEP/295-381
C5R8E1_WEIPA/305-387
C5RAG7_WEIPA/304-381
C5RAP2_WEIPA/312-401
C5RBK6_WEIPA/304-390
C5RCJ3_WEIPA/358-445
C5RCJ5_WEIPA/297-379
C5RZ84_9PAST/1-73
C5RZX5_9PAST/296-375
C5RZX7_9PAST/321-407
C5RZX9_9PAST/339-429
C5S586_9PAST/323-414
C5T0R1_ACIDE/709-795
C5T634_ACIDE/337-426
C5T635_ACIDE/319-411
C5T6U1_ACIDE/24-103
C5T6U4_ACIDE/313-405
C5T7L8_ACIDE/337-402
C5T9A6_ACIDE/290-371
C5THE8_ZYMMO/318-408
C5THF3_ZYMMO/317-410
C5THF4_ZYMMO/903-990
C5TJK4_NEIFL/335-413
C5TNI2_NEIFL/336-424
C5TNI6_NEIFL/300-389
C5TNJ5_NEIFL/307-385
C5TNK2_NEIFL/315-407
C5URJ2_CLOBO/299-382
C5URW2_CLOBO/716-803
C5URY1_CLOBO/328-416
C5URY2_CLOBO/319-405
C5UU55_CLOBO/314-388
C5UUM2_CLOBO/315-400
C5VPI4_CLOBO/314-400
C5VT27_CLOBO/318-405
C5VT28_CLOBO/326-414
C5VTS1_CLOBO/301-384
C5VVC3_STRSE/328-415
C5VXK9_STRSE/304-394
C5VXN4_STRSE/282-358
C5VZI0_STRSE/297-383
C5VZN5_STRSE/310-392
C5W334_ECOBB/339-425
C5W335_ECOBB/313-403
C5W337_ECOBB/300-379
C5W340_ECOBB/324-420
C5W5S8_ECOBB/311-390
C5W752_ECOBB/286-366
C5WEU0_STRDG/297-383
C5WEX2_STRDG/328-415
C5WHU2_STRDG/305-397
C5WHZ0_STRDG/314-397
C5WTD4_SORBI/566-652
C5ZCY3_BURPS/348-434
C5ZD31_BURPS/310-402
C5ZD34_BURPS/358-439
C5ZD36_BURPS/189-280
C5ZD38_BURPS/344-436
C5ZTB0_BURPS/293-362
C5ZVI1_9HELI/299-388
C5ZYI0_9HELI/282-363
C6A8S6_BIFLB/353-442
C6A8S8_BIFLB/308-385
C6A8V5_BIFLB/355-441
C6A8V8_BIFLB/323-411
C6A8W0_BIFLB/332-430
C6AEJ7_BARGA/318-404
C6AEK0_BARGA/324-412
C6AEK2_BARGA/327-413
C6AEK3_BARGA/328-415
C6AJD4_BIFAS/353-442
C6AJD6_BIFAS/308-385
C6AJG3_BIFAS/355-441
C6AJG6_BIFAS/323-411
C6AJG8_BIFAS/332-430
C6AKA7_AGGAN/298-377
C6AKG5_AGGAN/334-420
C6AKG6_AGGAN/318-406
C6AKT3_AGGAN/323-414
C6APJ7_AGGAN/314-394
C6ART8_RHILS/318-404
C6ARU3_RHILS/327-413
C6ARU4_RHILS/331-418
C6B856_RHILS/742-829
C6BDV2_RALP1/312-379
C6BEI2_RALP1/314-407
C6BEI5_RALP1/399-475
C6BEI7_RALP1/327-414
C6BEI8_RALP1/352-441
C6BJG8_RALP1/289-366
C6BMM2_RALP1/730-813
C6BMM3_RALP1/710-795
C6BYH0_DESAD/316-403
C6BYH1_DESAD/329-415
C6C8Y1_DICDC/311-387
C6C9K3_DICDC/338-424
C6C9K4_DICDC/314-402
C6C9K6_DICDC/299-378
C6C9K9_DICDC/324-420
C6CEC3_DICZE/286-362
C6CJ01_DICZE/311-387
C6CJW9_DICZE/338-424
C6CJX0_DICZE/314-398
C6CJX2_DICZE/299-378
C6CJX5_DICZE/324-420
C6D556_PAESJ/327-402
C6D558_PAESJ/313-403
C6D559_PAESJ/334-420
C6D868_PAESJ/313-399
C6D869_PAESJ/311-392
C6DA71_PECCP/286-367
C6DEU5_PECCP/300-380
C6DEU7_PECCP/314-396
C6DEU8_PECCP/339-425
C6DFJ1_PECCP/311-389
C6DN34_MYCTK/335-418
C6DPQ0_MYCTK/374-459
C6DPQ1_MYCTK/341-434
C6DPQ3_MYCTK/314-392
C6DPQ6_MYCTK/329-423
C6DZK1_GEOSM/333-419
C6DZK2_GEOSM/316-402
C6E1P5_GEOSM/283-363
C6EAW4_ECOBD/324-420
C6EAW7_ECOBD/300-379
C6EAW9_ECOBD/313-403
C6EAX0_ECOBD/339-425
C6ECB6_ECOBD/311-390
C6ELD8_ECOBD/286-366
C6GPQ6_STRSX/304-394
C6GPS0_STRSX/297-383
C6GPX3_STRSX/282-358
C6GQ65_STRSX/310-392
C6GRW0_STRSX/328-415
C6GTU4_STRS4/282-358
C6GU23_STRS4/328-415
C6GVX8_STRS4/310-392
C6GW54_STRS4/297-383
C6GX05_STRS4/304-394
C6HX54_9BACT/352-438
C6HX55_9BACT/321-409
C6HX57_9BACT/330-411
C6HX60_9BACT/311-398
C6I211_9BACE/304-392
C6I2G7_9BACE/325-413
C6I2G9_9BACE/305-379
C6I2H2_9BACE/314-401
C6II93_9BACE/325-413
C6II95_9BACE/305-379
C6II98_9BACE/314-401
C6IPQ7_9BACE/304-393
C6J218_9BACL/313-395
C6J219_9BACL/311-397
C6J3A2_9BACL/335-421
C6J3A3_9BACL/320-410
C6J3A5_9BACL/330-407
C6JBT6_9FIRM/317-406
C6JEK3_9FIRM/335-421
C6JEM3_9FIRM/312-392
C6JFD3_9FIRM/324-410
C6JFV9_9FIRM/294-375
C6JGJ9_9FIRM/291-369
C6JI01_FUSVA/304-391
C6JI05_FUSVA/315-403
C6JM52_FUSVA/281-364
C6JMB5_FUSVA/325-411
C6L9I3_9FIRM/316-402
C6LBH6_9FIRM/337-426
C6LGY1_9FIRM/366-452
C6LH06_9FIRM/324-403
C6LJN7_9FIRM/317-396
C6LLD0_9FIRM/294-377
C6M383_NEISI/335-411
C6M3M5_NEISI/315-407
C6M3N5_NEISI/307-385
C6M9K4_NEISI/336-424
C6M9K8_NEISI/316-406
C6MXU1_9GAMM/697-783
C6MYC7_9GAMM/308-394
C6MYC9_9GAMM/303-395
C6MYD1_9GAMM/310-401
C6N0B1_9GAMM/313-399
C6N1Q2_9GAMM/331-415
C6NSU0_9GAMM/323-411
C6NSU1_9GAMM/312-401
C6NSU3_9GAMM/310-387
C6NSU6_9GAMM/314-401
C6NX46_9GAMM/311-390
C6PQC5_9CLOT/316-402
C6PVG5_9CLOT/716-801
C6PZJ8_9CLOT/309-392
C6Q0P8_9CLOT/320-408
C6Q0P9_9CLOT/325-413
C6R231_9MICC/396-480
C6R232_9MICC/336-434
C6R234_9MICC/374-453
C6R238_9MICC/341-428
C6R5L0_9MICC/312-392
C6RAW8_9CORY/332-427
C6RAX1_9CORY/314-393
C6RAX3_9CORY/351-446
C6RAX4_9CORY/335-424
C6RBB2_9CORY/367-450
C6RDT6_9PROT/279-360
C6RFQ1_9PROT/345-434
C6RN74_ACIRA/288-358
C6RPW5_ACIRA/327-418
C6RQF4_ACIRA/324-411
C6RQF5_ACIRA/333-418
C6RRU0_ACIRA/315-393
C6RSI8_ACIRA/303-391
C6RWG4_VIBCH/287-351
C6S2J6_VIBCH/339-425
C6S2J7_VIBCH/314-398
C6S2J9_VIBCH/303-379
C6S711_NEIML/321-395
C6S8N7_NEIML/352-444
C6S8P0_NEIML/307-385
C6S8P4_NEIML/316-407
C6S8P6_NEIML/336-424
C6SBV7_NEIME/321-394
C6SEL6_NEIME/315-407
C6SEM2_NEIME/307-385
C6SEM6_NEIME/316-407
C6SEM8_NEIME/336-424
C6SGM2_NEIME/321-397
C6SKX3_NEIME/275-367
C6SKX6_NEIME/72-150
C6SKY2_NEIME/316-407
C6SKY4_NEIME/336-424
C6SNX6_STRMN/306-392
C6SP24_STRMN/330-417
C6SR59_STRMN/292-364
C6SRR0_STRMN/306-401
C6SRV8_STRMN/310-391
C6TYF0_BURPS/348-434
C6TYY4_BURPS/310-402
C6TYY7_BURPS/358-439
C6TYY9_BURPS/318-409
C6TYZ0_BURPS/344-436
C6U7W0_BURPS/293-362
C6UL11_ECOBR/311-390
C6UM48_ECOBR/339-425
C6UM49_ECOBR/313-403
C6UM51_ECOBR/300-379
C6UM54_ECOBR/324-420
C6UMJ0_ECOBR/286-366
C6UNU6_ECO5T/286-366
C6UP35_ECO5T/311-390
C6UVS1_ECO5T/339-425
C6UVS2_ECO5T/313-403
C6UVS4_ECO5T/300-377
C6UVS7_ECO5T/324-420
C6VI65_LACPJ/299-377
C6VKU1_LACPJ/315-408
C6VLZ4_LACPJ/302-382
C6VN30_LACPJ/335-421
C6VPJ4_LACPJ/298-384
C6VRB1_LACPJ/313-392
C6VTS9_DYAFD/321-408
C6VTT2_DYAFD/316-393
C6VTW0_DYAFD/328-417
C6VZH0_DYAFD/722-808
C6VZZ3_DYAFD/306-388
C6W318_DYAFD/302-383
C6WDD8_ACTMD/317-404
C6WDE4_ACTMD/307-384
C6WDE6_ACTMD/340-436
C6WDE7_ACTMD/365-451
C6WQ65_ACTMD/306-389
C6WTP6_METML/319-398
C6WYI6_METML/312-409
C6WYI9_METML/310-386
C6WYJ1_METML/313-397
C6WYJ2_METML/324-410
C6X2G6_FLAB3/619-704
C6X385_FLAB3/307-394
C6X388_FLAB3/314-388
C6X390_FLAB3/327-415
C6X3J1_FLAB3/309-391
C6X3P0_FLAB3/299-388
C6X5X5_FLAB3/722-807
C6X983_METSD/323-409
C6X984_METSD/313-401
C6X989_METSD/312-404
C6XB49_METSD/319-375
C6XE13_METSD/289-357
C6XGR6_LIBAP/318-404
C6XGS1_LIBAP/326-411
C6XGS2_LIBAP/342-429
C6XME7_HIRBI/324-411
C6XME8_HIRBI/325-400
C6XMF0_HIRBI/323-394
C6XMF3_HIRBI/320-413
C6XTZ7_PEDHD/302-384
C6XXQ0_PEDHD/304-391
C6Y476_PEDHD/308-395
C6Y479_PEDHD/309-392
C6Y481_PEDHD/325-413
C6YBI9_VIBCH/287-351
C6YG55_VIBCH/347-438
C6YG58_VIBCH/307-383
C6YG60_VIBCH/314-398
C6YG61_VIBCH/353-439
C6YKK3_VIBCH/311-390
C6YN38_FRATT/309-399
C6YNG3_FRATT/323-409
C6YNG5_FRATT/309-392
C6YNH9_FRATT/313-393
C6YNJ0_FRATT/273-352
C6YQ95_FRATT/412-489
C6YQ96_FRATT/737-823
C6YTH5_9GAMM/310-400
C6YVT6_9GAMM/737-823
C6YVT7_9GAMM/412-490
C6YWZ1_9GAMM/309-391
C6YWZ4_9GAMM/355-441
C6YXE0_9GAMM/274-353
C6YXE9_9GAMM/313-392
C6YZ20_9BACE/325-413
C6YZ22_9BACE/306-375
C6YZ25_9BACE/321-408
C6Z3M8_9BACE/304-389
C7ASJ9_9MYCO/150-181
C7ASK4_9MYCO/156-188
C7BQ21_PHOAA/339-425
C7BQ22_PHOAA/320-402
C7BQ24_PHOAA/285-379
C7BQ27_PHOAA/325-421
C7BT86_PHOAA/294-374
C7BZR8_HELPB/302-393
C7C000_HELPB/283-356
C7C139_HELPB/294-375
C7C8Y2_METED/313-381
C7C8Y4_METED/329-414
C7C8Y5_METED/338-424
C7C9Z9_METED/318-404
C7CNI9_ENTFA/300-380
C7CQ27_ENTFA/321-408
C7CQJ9_ENTFA/313-403
C7CQZ6_ENTFA/312-408
C7CW57_ENTFA/300-386
C7CXI9_ENTFA/321-408
C7CY18_ENTFA/313-403
C7CYG1_ENTFA/312-408
C7CZG7_ENTFA/300-380
C7D2P5_ENTFA/300-386
C7D8P1_9RHOB/319-405
C7D8P5_9RHOB/330-398
C7D8P8_9RHOB/321-415
C7D8P9_9RHOB/336-423
C7G7X2_9FIRM/313-389
C7G8C2_9FIRM/316-402
C7G8P7_9FIRM/332-415
C7GD70_9FIRM/341-427
C7GDS6_9FIRM/292-374
C7GGL5_9FIRM/358-401
C7GZI4_9FIRM/305-393
C7GZI6_9FIRM/338-424
C7GZW1_9FIRM/342-429
C7H0V7_9FIRM/313-400
C7H2X4_9FIRM/331-417
C7H2Y0_9FIRM/316-404
C7H436_9FIRM/336-422
C7H5I5_9FIRM/322-403
C7H9L3_9FIRM/287-369
C7HBN1_CLOTM/319-405
C7HBV1_CLOTM/316-405
C7HBV2_CLOTM/324-410
C7HGP3_CLOTM/292-373
C7HIG5_CLOTM/662-748
C7HTU1_9FIRM/291-371
C7HU59_9FIRM/318-404
C7HUS0_9FIRM/296-371
C7HVE4_9FIRM/317-392
C7HVZ6_9FIRM/321-404
C7IRH6_THEET/717-800
C7IS00_THEET/314-400
C7ISC8_THEET/291-372
C7IVI8_THEET/324-410
C7IVI9_THEET/318-404
C7IVJ1_THEET/311-390
C7JCJ0_ACEP3/336-423
C7JCJ1_ACEP3/317-402
C7JCJ6_ACEP3/319-405
C7JPP5_ACEPA/336-423
C7JPP6_ACEPA/317-402
C7JPQ1_ACEPA/319-405
C7JYW0_ACEPA/336-423
C7JYW1_ACEPA/317-402
C7JYW6_ACEPA/319-405
C7K955_ACEPA/336-423
C7K956_ACEPA/317-402
C7K961_ACEPA/319-405
C7KAU7_ACEPA/336-423
C7KAU8_ACEPA/317-402
C7KAV3_ACEPA/319-405
C7KK63_ACEPA/336-423
C7KK64_ACEPA/317-402
C7KK69_ACEPA/319-405
C7KUH4_ACEPA/336-423
C7KUH5_ACEPA/317-402
C7KUI0_ACEPA/319-405
C7L4A2_ACEPA/336-423
C7L4A3_ACEPA/317-402
C7L4A8_ACEPA/319-405
C7LD23_BRUMC/317-406
C7LD26_BRUMC/317-387
C7LD28_BRUMC/334-420
C7LD29_BRUMC/329-416
C7LST2_DESBD/308-395
C7LST7_DESBD/311-399
C7LST8_DESBD/323-409
C7LWD7_DESBD/283-357
C7LXU4_ACIFD/388-479
C7LZL7_ACIFD/309-395
C7LZM0_ACIFD/299-372
C7LZM2_ACIFD/338-425
C7M182_ACIFD/327-413
C7M3L1_CAPOD/306-393
C7M5S2_CAPOD/306-381
C7M765_CAPOD/325-413
C7M8E2_CAPOD/315-403
C7MB66_BRAFD/317-398
C7MBF1_BRAFD/354-440
C7MBF2_BRAFD/336-422
C7MBF4_BRAFD/347-423
C7MBF7_BRAFD/357-448
C7MLS9_CRYCD/314-397
C7MP04_CRYCD/313-403
C7MP07_CRYCD/348-445
C7MP09_CRYCD/343-432
C7MP10_CRYCD/333-420
C7MPP1_SACVD/322-405
C7MV92_SACVD/324-411
C7MV97_SACVD/340-431
C7MV98_SACVD/359-445
C7N0M0_SLAHD/327-415
C7N4J3_SLAHD/291-372
C7N4U3_SLAHD/316-406
C7N4U5_SLAHD/340-423
C7N4U8_SLAHD/312-398
C7NAF3_LEPBD/318-400
C7ND77_LEPBD/345-431
C7NDF9_LEPBD/318-405
C7NDG4_LEPBD/307-392
C7NET4_LEPBD/306-379
C7NFW2_KYTSD/321-403
C7NHM5_KYTSD/733-827
C7NIN3_KYTSD/370-459
C7NIN6_KYTSD/370-447
C7NIN8_KYTSD/326-412
C7NJ15_KYTSD/369-460
C7NSX8_HALUD/289-370
C7P2D7_HALMD/291-372
C7PDA4_CHIPD/312-398
C7PDB0_CHIPD/326-415
C7PGA0_CHIPD/304-386
C7PRD6_CHIPD/326-415
C7PRD8_CHIPD/308-386
C7PRE1_CHIPD/309-396
C7Q8D0_CATAD/308-391
C7QBK1_CATAD/353-443
C7QBK2_CATAD/347-442
C7QDM9_CATAD/314-399
C7QGT7_CATAD/323-410
C7QI97_CATAD/340-417
C7QLP9_CYAP0/728-812
C7QM62_CYAP0/341-431
C7QMR4_CYAP0/312-400
C7QPK6_CYAP0/313-392
C7QU02_CYAP0/338-426
C7QX88_CYAP0/294-379
C7R305_JONDD/315-398
C7R3I9_JONDD/355-450
C7R3J0_JONDD/361-450
C7R3J5_JONDD/339-426
C7R9D1_KANKD/311-390
C7R9L3_KANKD/378-464
C7R9L4_KANKD/317-398
C7R9L6_KANKD/305-388
C7R9L9_KANKD/327-418
C7RDG5_ANAPD/299-378
C7REB4_ANAPD/322-405
C7RG72_ANAPD/318-402
C7RHP0_ANAPD/318-404
C7RHW8_ANAPD/289-371
C7RLM5_ACCPU/312-404
C7RLN0_ACCPU/315-401
C7RLN1_ACCPU/342-431
C7RM59_ACCPU/711-799
C7RP92_ACCPU/314-391
C7T797_LACRG/317-406
C7T959_LACRG/356-443
C7TC14_LACRG/297-379
C7TC34_LACRG/312-392
C7TDH0_LACRG/297-383
C7TFV3_LACRL/356-443
C7TIT3_LACRL/297-379
C7TIV5_LACRL/312-390
C7TK53_LACRL/297-383
C7TME9_LACRL/317-404
C7U3D6_ENTFA/300-380
C7U4M5_ENTFA/321-408
C7U540_ENTFA/313-403
C7U5I7_ENTFA/312-408
C7UA72_ENTFA/300-386
C7UDD3_ENTFA/312-408
C7UDT6_ENTFA/349-436
C7UEA4_ENTFA/313-403
C7UF85_ENTFA/300-380
C7UIE6_ENTFA/300-386
C7UJS0_ENTFA/300-380
C7UKS3_ENTFA/349-436
C7UL91_ENTFA/313-403
C7ULN9_ENTFA/312-408
C7UNM6_ENTFA/300-386
C7US54_ENTFA/313-403
C7USM0_ENTFA/312-408
C7UTR3_ENTFA/349-436
C7UW29_ENTFA/300-386
C7UZ78_ENTFA/300-380
C7UZX8_ENTFA/300-380
C7V1A2_ENTFA/349-436
C7V1R2_ENTFA/313-403
C7V252_ENTFA/312-408
C7V6I9_ENTFA/300-386
C7V8W5_ENTFA/349-436
C7V9C7_ENTFA/313-403
C7V9S0_ENTFA/312-408
C7VDK5_ENTFA/300-386
C7VER6_ENTFA/300-380
C7VG42_ENTFA/312-408
C7VGR1_ENTFA/300-380
C7VLG3_ENTFA/313-403
C7VM28_ENTFA/349-436
C7VMH2_ENTFA/300-386
C7VQL3_ENTFA/300-380
C7VR87_ENTFA/349-436
C7VRQ1_ENTFA/313-403
C7VS43_ENTFA/312-408
C7VUX1_ENTFA/300-386
C7VY59_ENTFA/300-380
C7VYX8_ENTFA/349-436
C7VZF8_ENTFA/313-403
C7VZW4_ENTFA/312-408
C7W1T0_ENTFA/300-386
C7W5A4_ENTFA/300-380
C7W5K7_ENTFA/313-403
C7W606_ENTFA/312-408
C7W6A4_ENTFA/349-436
C7WB38_ENTFA/300-386
C7WFA6_ENTFA/312-408
C7WFW4_ENTFA/313-403
C7WGD7_ENTFA/349-436
C7WJB2_ENTFA/300-380
C7WLE8_ENTFA/300-386
C7WMP2_ENTFA/312-415
C7WPW1_ENTFA/300-386
C7WS10_ENTFA/300-380
C7WT52_ENTFA/349-436
C7WU08_ENTFA/313-403
C7WVU7_ENTFA/349-436
C7WWB9_ENTFA/313-403
C7WWX4_ENTFA/312-408
C7WY34_ENTFA/300-380
C7X0Z2_ENTFA/300-386
C7X515_9PORP/299-384
C7XDB4_9PORP/315-402
C7XDB7_9PORP/307-384
C7XDB9_9PORP/325-413
C7XHL0_9LACO/301-387
C7XHQ9_9LACO/287-369
C7XHS2_9LACO/317-396
C7XK67_9LACO/356-443
C7XL31_9LACO/311-402
C7XNL0_9FUSO/283-366
C7XPH0_9FUSO/322-409
C7XQH3_9FUSO/314-408
C7XQH5_9FUSO/288-365
C7XQH7_9FUSO/471-556
C7XTD1_9LACO/312-390
C7XTI3_9LACO/298-383
C7XTT5_9LACO/331-417
C7XWM2_9LACO/301-385
C7XWW1_9LACO/288-369
C7XXD0_9LACO/314-405
C7XY82_9LACO/299-385
C7XYN6_9LACO/289-365
C7XYU8_9LACO/316-393
C7Y107_9LACO/356-443
C7Y1F4_9LACO/311-403
C7Y2V4_9LACO/317-396
C7Y2W7_9LACO/287-369
C7Y460_9LACO/311-402
C7Y4I9_9LACO/356-443
C7Y6K6_9LACO/301-387
C7Y8X0_ENTFA/300-380
C7Y9D0_ENTFA/312-408
C7YAE6_ENTFA/300-386
C7YEJ5_ENTFA/313-403
C7YFL5_ENTFA/349-436
C7ZVN3_STAAU/332-416
C7ZWD1_STAAU/308-383
C7ZXP0_STAAU/293-356
C7ZXW4_STAAU/295-381
C7ZYX3_STAAU/315-399
C8A368_STAAU/308-383
C8A4R6_STAAU/293-356
C8A4Z1_STAAU/295-381
C8A5D1_STAAU/332-416
C8A6G0_STAAU/315-399
C8AAN8_STAAU/332-416
C8AB49_STAAU/308-383
C8ACP3_STAAU/293-356
C8ACW7_STAAU/295-381
C8ADU8_STAAU/315-399
C8AIX7_STAAU/293-356
C8AJ50_STAAU/295-381
C8AJJ2_STAAU/332-416
C8AK60_STAAU/308-383
C8ALI5_STAAU/315-399
C8AQQ4_STAAU/332-416
C8AR67_STAAU/308-383
C8ASQ9_STAAU/293-356
C8ASY3_STAAU/295-381
C8ATY8_STAAU/315-399
C8C0Z1_9BACT/1-74
C8C0Z9_9BACT/1-74
C8JRK2_LISMO/332-418
C8JRK4_LISMO/312-388
C8JTM5_LISMO/327-418
C8JUP2_LISMO/295-381
C8JUU8_LISMO/296-378
C8K075_LISMO/296-378
C8K0D1_LISMO/295-381
C8K0V8_LISMO/304-395
C8K5S2_LISMO/312-386
C8K5Y3_LISMO/332-418
C8K934_LISMO/296-378
C8K991_LISMO/295-381
C8KA96_LISMO/327-418
C8KBX5_LISMO/312-388
C8KBX7_LISMO/332-418
C8KKW8_STAAU/295-381
C8KM80_STAAU/293-355
C8KMV1_STAAU/315-399
C8KRG0_STAAU/293-355
C8KRS9_STAAU/308-383
C8KSJ6_STAAU/295-381
C8KT95_STAAU/315-399
C8KYM9_9PAST/323-414
C8KZP1_9PAST/313-392
C8L0I5_STAAU/315-399
C8L2R1_STAAU/295-381
C8L344_STAAU/293-355
C8L4A7_STAAU/308-383
C8L558_STAAU/332-416
C8LBJ7_STAAU/293-355
C8LBQ5_STAAU/308-383
C8LC96_STAAU/332-416
C8LCV7_STAAU/295-381
C8LFF1_STAAU/315-399
C8LGF4_STAAU/293-355
C8LHB5_STAAU/295-381
C8LKN2_STAAU/308-383
C8LLX2_STAAU/332-416
C8LMJ2_STAAU/315-399
C8LNR7_STAAU/293-355
C8LQK0_STAAU/315-399
C8LRC0_STAAU/295-381
C8LU28_STAAU/332-416
C8LW10_STAAU/308-383
C8LW97_STAAU/315-399
C8LWR8_STAAU/332-416
C8M061_STAAU/293-355
C8M0D5_STAAU/295-381
C8M2I1_STAAU/308-383
C8M5B9_STAAU/315-399
C8M699_STAAU/332-416
C8M7Z4_STAAU/293-355
C8M868_STAAU/295-381
C8M8X3_STAAU/308-383
C8MC30_STAAU/315-399
C8MDS6_STAAU/332-416
C8MEH2_STAAU/308-383
C8MFC5_STAAU/293-356
C8MFJ9_STAAU/295-381
C8MIF4_STAAU/308-383
C8ML10_STAAU/295-381
C8MPF2_STAAU/332-416
C8MPU5_STAAU/293-355
C8MPW2_STAAU/315-399
C8MR81_STAAU/332-416
C8MRI9_STAAU/315-399
C8MWV4_STAAU/293-355
C8MX28_STAAU/295-381
C8MXI5_STAAU/308-383
C8N0L2_STAAU/315-399
C8N170_STAAU/293-355
C8N1E4_STAAU/295-381
C8N4M0_STAAU/332-416
C8N632_STAAU/308-383
C8ND38_9GAMM/328-414
C8ND39_9GAMM/314-401
C8ND41_9GAMM/295-375
C8ND45_9GAMM/326-415
C8NFI3_9LACT/314-394
C8NFI5_9LACT/336-423
C8NFN0_9LACT/298-384
C8NGA7_9LACT/282-364
C8NGD9_9LACT/319-407
C8NQ11_COREF/337-432
C8NQ14_COREF/322-400
C8NQ16_COREF/347-443
C8NQ17_COREF/340-426
C8NQP4_COREF/362-444
C8P4K0_9LACO/338-423
C8P542_9LACO/354-442
C8P742_9LACO/299-382
C8P7N4_9LACO/313-393
C8P9C5_9LACO/297-382
C8PBM9_9LACO/311-397
C8PCP1_9LACO/345-432
C8PCV1_9LACO/300-386
C8PD86_9LACO/290-371
C8PDI9_9LACO/318-394
C8PDK1_9LACO/284-364
C8PFA7_9PROT/279-361
C8PFR1_9PROT/289-378
C8PMQ2_9SPIO/32-121
C8PN38_9SPIO/324-398
C8PQD0_9SPIO/331-418
C8PT62_9SPIO/320-402
C8PUM6_9GAMM/351-431
C8PUM8_9GAMM/362-447
C8PWT8_9GAMM/330-415
C8PXV8_9GAMM/344-437
C8PZ36_9GAMM/331-418
C8RRD4_CORJE/346-435
C8RRD7_CORJE/5-86
C8RRG9_CORJE/353-449
C8RRH0_CORJE/352-441
C8RS00_CORJE/361-441
C8S467_9RHOB/336-423
C8S468_9RHOB/324-408
C8S472_9RHOB/330-402
C8S476_9RHOB/325-415
C8SLR1_9RHIZ/329-416
C8SLR2_9RHIZ/327-414
C8SLR4_9RHIZ/317-378
C8SLR7_9RHIZ/318-404
C8T7B5_KLEPR/286-367
C8TBD4_KLEPR/324-420
C8TBD7_KLEPR/300-379
C8TBD9_KLEPR/313-403
C8TBE0_KLEPR/315-401
C8TCN9_KLEPR/311-391
C8TGL6_ECO26/339-425
C8TGL7_ECO26/313-403
C8TGL9_ECO26/300-379
C8TGM2_ECO26/324-420
C8TP53_ECO26/311-390
C8TUW0_ECO26/286-366
C8U0J8_ECO10/311-390
C8U1F7_ECO10/339-425
C8U1F8_ECO10/313-403
C8U1G0_ECO10/300-379
C8U1G3_ECO10/324-420
C8U6N8_ECO10/286-366
C8UDR6_ECO1A/286-366
C8UGV6_ECO1A/339-425
C8UGV7_ECO1A/313-403
C8UGV9_ECO1A/300-379
C8UGW2_ECO1A/324-420
C8UM83_ECO1A/311-390
C8UV27_LACRG/298-384
C8UX59_LACRG/318-407
C8W2K1_DESAS/311-401
C8W468_DESAS/334-420
C8W469_DESAS/316-403
C8W471_DESAS/308-387
C8W474_DESAS/310-396
C8W5S6_DESAS/295-378
C8W855_ATOPD/342-429
C8W9X4_ATOPD/335-427
C8W9X6_ATOPD/318-398
C8W9X9_ATOPD/336-422
C8WAB7_ATOPD/338-423
C8WBC0_ZYMMN/318-408
C8WBC5_ZYMMN/317-410
C8WBC6_ZYMMN/331-418
C8WJ16_EGGLE/313-403
C8WJ19_EGGLE/354-434
C8WJ21_EGGLE/352-437
C8WJ22_EGGLE/333-420
C8WN04_EGGLE/291-377
C8WQQ8_ALIAD/718-804
C8WRE7_ALIAD/326-412
C8WW30_ALIAD/337-423
C8WW32_ALIAD/319-397
C8WX25_ALIAD/315-404
C8WXM0_ALIAD/309-395
C8X0T6_DESRD/333-419
C8X0T7_DESRD/316-403
C8X0T9_DESRD/291-368
C8X0U2_DESRD/308-395
C8X905_NAKMY/408-496
C8X931_NAKMY/748-840
C8XF09_NAKMY/370-453
C8XGY5_NAKMY/326-414
C8XGZ0_NAKMY/337-426
C8XGZ1_NAKMY/332-418
C8ZWR3_ENTGA/307-390
C8ZYG2_ENTGA/299-385
C9A065_ENTGA/301-381
C9A0X5_ENTGA/312-392
C9A2J2_ENTGA/349-436
C9A2W1_ENTGA/306-395
C9A563_ENTCA/301-382
C9A7Y5_ENTCA/299-385
C9AAT8_ENTCA/348-435
C9AB65_ENTCA/306-396
C9ACF4_ENTCA/315-394
C9AE76_ENTFC/299-385
C9AHJ1_ENTFC/306-395
C9AJ56_ENTFC/359-441
C9AJD6_ENTFC/313-390
C9AJM9_ENTFC/300-381
C9AKQ7_ENTFC/352-439
C9AMU1_ENTFC/299-385
C9APP5_ENTFC/344-426
C9AQ34_ENTFC/313-390
C9AQD0_ENTFC/300-381
C9AR07_ENTFC/306-395
C9ATI0_ENTFC/352-439
C9ATP7_ENTCA/301-382
C9AW26_ENTCA/299-385
C9AYS8_ENTCA/348-435
C9AZ53_ENTCA/306-396
C9B0E1_ENTCA/315-394
C9B565_ENTFC/299-385
C9B6T0_ENTFC/300-381
C9B787_ENTFC/313-392
C9B8V8_ENTFC/306-395
C9BAL2_ENTFC/352-439
C9BB88_ENTFC/299-385
C9BEZ6_ENTFC/306-395
C9BGF2_ENTFC/350-431
C9BGP4_ENTFC/313-390
C9BGX3_ENTFC/359-441
C9BI64_ENTFC/352-439
C9BKK1_ENTFC/306-395
C9BLE2_ENTFC/313-392
C9BPJ7_ENTFC/299-385
C9BQQ0_ENTFC/352-439
C9BR85_ENTFC/300-381
C9BV71_ENTFC/306-395
C9BVP8_ENTFC/313-392
C9BY99_ENTFC/299-385
C9BYQ9_ENTFC/352-439
C9BZI1_ENTFC/300-381
C9C0K1_ENTFC/299-385
C9C2W4_ENTFC/313-392
C9C319_ENTFC/300-381
C9C4C1_ENTFC/306-395
C9C6M7_ENTFC/352-439
C9C9Z2_ENTFC/299-385
C9CAY2_ENTFC/306-395
C9CCN6_ENTFC/313-392
C9CD47_ENTFC/300-381
C9CFT4_ENTFC/352-439
C9CH68_ENTCA/299-385
C9CHC7_ENTCA/301-382
C9CM51_ENTCA/348-435
C9CMH8_ENTCA/306-396
C9CNR0_ENTCA/315-394
C9CW13_9RHOB/314-390
C9CW14_9RHOB/336-423
C9D2I4_9RHOB/331-401
C9D2I9_9RHOB/318-408
C9KNY5_9FIRM/301-384
C9KQQ2_9FIRM/349-435
C9KQQ3_9FIRM/323-407
C9KQQ5_9FIRM/320-398
C9KQQ7_9FIRM/317-403
C9KZH4_9BACE/304-393
C9L0M6_9BACE/314-401
C9L0M9_9BACE/305-379
C9L0N1_9BACE/325-413
C9L5G1_RUMHA/317-404
C9L620_RUMHA/291-374
C9L6W0_RUMHA/337-423
C9L9N4_RUMHA/331-417
C9LBA6_RUMHA/315-393
C9LFC4_9BACT/312-399
C9LJW5_9BACT/304-382
C9LJW7_9BACT/327-415
C9LKS7_9BACT/302-389
C9LL49_9FIRM/339-425
C9LL50_9FIRM/321-404
C9LL52_9FIRM/316-398
C9LL54_9FIRM/312-398
C9LMI1_9FIRM/298-381
C9LSA2_9FIRM/337-423
C9LSA2_9FIRM/824-911
C9LSA6_9FIRM/309-395
C9LXH8_9FIRM/289-373
C9LZQ1_LACHE/303-384
C9M204_LACHE/311-402
C9M2V8_LACHE/317-396
C9M2X2_LACHE/288-370
C9M421_LACHE/356-443
C9M4G3_LACHE/301-387
C9M7C2_9BACT/298-381
C9M964_9BACT/306-394
C9M967_9BACT/297-375
C9M969_9BACT/328-398
C9M970_9BACT/337-422
C9MAV2_HAEIF/323-414
C9MAV5_HAEIF/300-376
C9MAV7_HAEIF/315-403
C9MAV8_HAEIF/335-421
C9MEY6_HAEIF/312-393
C9MGG8_HAEIF/335-421
C9MGG9_HAEIF/315-403
C9MGH1_HAEIF/300-377
C9MGH4_HAEIF/323-414
C9MJH3_HAEIF/312-392
C9MNI8_9BACT/325-414
C9MNJ0_9BACT/305-381
C9MNJ3_9BACT/314-401
C9MTG4_9BACT/312-399
C9MW85_9FUSO/316-398
C9MX88_9FUSO/44-117
C9N0D9_9FUSO/346-432
C9N1W9_9FUSO/307-392
C9N1X4_9FUSO/318-404
C9NND1_9VIBR/311-392
C9NNS8_9VIBR/327-418
C9NNT1_9VIBR/304-380
C9NNT3_9VIBR/314-400
C9NNT4_9VIBR/338-424
C9NQ51_9VIBR/287-352
C9NTC0_9VIBR/322-407
C9P285_VIBME/324-407
C9P2D7_VIBME/327-418
C9P2E0_VIBME/302-379
C9P2E2_VIBME/314-401
C9P2E3_VIBME/340-426
C9P5W8_VIBME/287-359
C9P9E8_VIBFU/302-378
C9P9F0_VIBFU/314-397
C9P9F1_VIBFU/339-425
C9PC31_VIBFU/287-351
C9PK91_VIBFU/311-391
C9PMX0_9PAST/335-421
C9PMX1_9PAST/319-406
C9PMX3_9PAST/298-378
C9PMX6_9PAST/329-420
C9PN26_9PAST/314-394
C9PX31_9BACT/325-413
C9PX33_9BACT/305-382
C9PX36_9BACT/314-401
C9PXI6_9BACT/306-392
C9Q5I8_9VIBR/311-390
C9Q6K0_9VIBR/303-379
C9Q6K2_9VIBR/314-398
C9Q6K3_9VIBR/339-425
C9Q7V6_9VIBR/287-348
C9QHP6_VIBOR/287-353
C9QMT6_VIBOR/327-418
C9QMT9_VIBOR/303-380
C9QMU1_VIBOR/314-401
C9QMU2_VIBOR/338-424
C9QN68_VIBOR/311-392
C9QQL9_ECOD1/286-366
C9QS63_ECOD1/324-420
C9QS66_ECOD1/300-379
C9QS68_ECOD1/313-403
C9QS69_ECOD1/339-425
C9QTJ6_ECOD1/311-390
C9R2Z2_AGGAD/334-420
C9R2Z3_AGGAD/318-401
C9R2Z5_AGGAD/298-377
C9R2Z8_AGGAD/323-414
C9R631_AGGAD/314-394
C9R8M9_AMMDK/312-398
C9R8N2_AMMDK/308-386
C9R8N4_AMMDK/319-407
C9R8N5_AMMDK/331-417
C9RB31_AMMDK/291-374
C9RJV3_FIBSS/272-357
C9RM15_FIBSS/313-400
C9RM18_FIBSS/315-404
C9RM19_FIBSS/317-403
C9RQE9_FIBSS/314-380
C9RU68_GEOSY/299-382
C9RVH6_GEOSY/318-405
C9RZI9_GEOSY/332-418
C9RZJ2_GEOSY/311-390
C9S1K0_GEOSY/295-381
C9T7E3_9RHIZ/317-406
C9T7E6_9RHIZ/317-387
C9T7E8_9RHIZ/334-420
C9T7E9_9RHIZ/331-418
C9TG46_9RHIZ/317-406
C9TG49_9RHIZ/317-387
C9TG51_9RHIZ/334-420
C9TG52_9RHIZ/331-418
C9TQQ4_9RHIZ/317-406
C9TQQ7_9RHIZ/317-387
C9TQQ9_9RHIZ/334-420
C9TQR0_9RHIZ/331-418
C9TXE9_9RHIZ/317-406
C9TXF2_9RHIZ/317-387
C9TXF4_9RHIZ/334-420
C9TXF5_9RHIZ/331-418
C9U4P7_BRUAB/317-406
C9U4Q0_BRUAB/317-387
C9U4Q2_BRUAB/334-420
C9U4Q3_BRUAB/331-418
C9UDQ1_BRUAB/317-406
C9UDQ4_BRUAB/317-387
C9UDQ6_BRUAB/334-420
C9UDQ7_BRUAB/331-418
C9UN83_BRUAB/317-406
C9UN86_BRUAB/317-387
C9UN88_BRUAB/334-420
C9UN89_BRUAB/331-418
C9UZ83_BRUAB/317-406
C9UZ86_BRUAB/317-387
C9UZ88_BRUAB/334-420
C9UZ89_BRUAB/331-418
C9VBK9_BRUNE/317-406
C9VBL2_BRUNE/317-387
C9VBL4_BRUNE/334-420
C9VBL5_BRUNE/331-418
C9VLT9_9RHIZ/317-406
C9VLU2_9RHIZ/317-389
C9VLU4_9RHIZ/334-420
C9VLU5_9RHIZ/331-418
C9VU94_BRUAB/317-406
C9VU97_BRUAB/317-387
C9VU99_BRUAB/334-420
C9VUA0_BRUAB/331-418
C9WZG6_NEIM8/321-401
C9X3B4_NEIM8/336-424
C9X3B6_NEIM8/316-407
C9X3C0_NEIM8/307-385
C9X3C3_NEIM8/315-407
C9X6B6_SALTD/339-425
C9X6B7_SALTD/313-401
C9X6B9_SALTD/300-379
C9X6C2_SALTD/324-420
C9XB54_SALTD/286-366
C9XE25_SALTD/311-388
C9XN23_CLODC/311-391
C9XN25_CLODC/319-401
C9XN34_CLODC/328-414
C9XRK0_CLODC/297-379
C9XSC2_CLODC/307-393
C9XVP2_CROTZ/345-431
C9XVP3_CROTZ/313-401
C9XVP5_CROTZ/300-379
C9XVP8_CROTZ/324-420
C9XWU6_CROTZ/286-369
C9Y114_CROTZ/311-390
C9Y7G8_9BURK/333-422
C9Y7G9_9BURK/324-415
C9Y7H1_9BURK/361-438
C9Y7H5_9BURK/236-329
C9Y7J9_9BURK/350-424
C9Y8I9_9BURK/24-112
C9YH49_9BURK/319-398
C9YPM7_CLODR/311-391
C9YPM9_CLODR/319-401
C9YPN8_CLODR/328-414
C9YR93_CLODR/297-379
C9YRY7_CLODR/307-393
C9YUS1_STRSW/314-401
C9YVC2_STRSW/393-479
C9YVC3_STRSW/318-404
C9YVC5_STRSW/324-402
C9Z7F6_STRSW/360-443
CPHA_ANAVT/726-811
CPHA_CYAA5/728-813
CPHA_NOSS1/726-811
CPHA_SYNY3/728-812
CPHA_SYNY8/728-812
D0ABK6_ENTFC/313-392
D0AD89_ENTFC/306-395
D0ADH8_ENTFC/352-439
D0AFG0_ENTFC/299-385
D0AHY9_ENTFC/300-381
D0AKB7_ENTFC/306-395
D0ALG2_ENTFC/313-392
D0AP51_ENTFC/300-381
D0APV4_ENTFC/299-385
D0AS38_ENTFC/352-439
D0B0J6_BRUAB/317-406
D0B0J9_BRUAB/317-387
D0B0K1_BRUAB/334-420
D0B0K2_BRUAB/340-427
D0B8J1_BRUME/340-427
D0B8J2_BRUME/334-420
D0B8J4_BRUME/317-387
D0B8J7_BRUME/317-406
D0BF98_BRUSU/329-416
D0BF99_BRUSU/334-420
D0BFA1_BRUSU/317-387
D0BFA4_BRUSU/317-406
D0BJA0_9LACT/298-384
D0BLC0_9LACT/314-395
D0BLC2_9LACT/338-424
D0BMT5_9LACT/288-372
D0BMT9_9LACT/319-403
D0BPB6_9FUSO/283-366
D0BPV0_9FUSO/322-409
D0BSK5_9FUSO/324-408
D0BSK9_9FUSO/471-556
D0BVA5_9GAMM/289-354
D0BZ55_9GAMM/327-418
D0C0Y5_9GAMM/333-418
D0C0Y6_9GAMM/324-412
D0C1N2_9GAMM/310-399
D0C3W4_9GAMM/315-393
D0CB52_ACIBA/310-399
D0CCM8_ACIBA/333-418
D0CCM9_ACIBA/324-412
D0CDC6_ACIBA/289-354
D0CFK6_ACIBA/327-418
D0CFY8_ACIBA/315-393
D0CGM5_9SYNE/315-394
D0CHG3_9SYNE/335-426
D0CIE3_9SYNE/320-409
D0CMH6_9SYNE/314-411
D0CTS3_9RHOB/318-404
D0CW38_9RHOB/330-398
D0CW41_9RHOB/319-398
D0CW42_9RHOB/335-422
D0D5J1_9RHOB/328-414
D0D5J7_9RHOB/330-382
D0D5J9_9RHOB/325-408
D0D5K0_9RHOB/335-422
D0DEQ6_9LACO/287-369
D0DER9_9LACO/317-396
D0DFJ3_9LACO/356-443
D0DIS8_9LACO/311-403
D0DK48_9LACO/301-387
D0DN53_9LACO/316-393
D0DN65_9LACO/294-366
D0DNN5_9LACO/311-403
D0DPG8_9LACO/356-443
D0DQM2_9LACO/299-385
D0DSA0_LACFE/351-442
D0DSA1_LACFE/354-441
D0DUN8_LACFE/302-386
D0DUY7_LACFE/291-371
D0DV05_LACFE/297-383
D0DVB0_LACFE/312-391
D0DVP9_LACFE/315-404
D0DXM6_9LACO/299-385
D0DXX3_9LACO/289-365
D0DXY5_9LACO/316-393
D0DYR7_9LACO/311-403
D0E020_9LACO/356-443
D0FNW7_ERWPY/311-391
D0FPH2_ERWPY/334-420
D0FPH3_ERWPY/313-395
D0FPH5_ERWPY/300-379
D0FPH8_ERWPY/324-420
D0FQV6_ERWPY/284-367
D0GE76_BRUME/340-427
D0GE77_BRUME/334-420
D0GE79_BRUME/317-387
D0GE82_BRUME/317-406
D0GII6_9FUSO/318-409
D0GII8_9FUSO/312-393
D0GIJ1_9FUSO/307-392
D0GJP0_9FUSO/332-418
D0GKP2_9FUSO/285-360
D0GQF1_VIBMI/311-390
D0GQT0_VIBMI/339-425
D0GQT1_VIBMI/314-398
D0GQT3_VIBMI/303-378
D0GRL1_VIBMI/287-352
D0H1P1_VIBCH/287-355
D0H2T7_VIBCH/311-390
D0H545_VIBCH/303-379
D0H547_VIBCH/314-398
D0H548_VIBCH/339-425
D0HFD0_VIBMI/287-356
D0HHC0_VIBMI/303-378
D0HHC2_VIBMI/314-398
D0HHC3_VIBMI/339-425
D0HI27_VIBMI/129-208
D0HL72_VIBCH/287-351
D0HMD3_VIBCH/311-390
D0HSK7_VIBCH/303-379
D0HSK9_VIBCH/314-398
D0HSL0_VIBCH/339-425
D0HUU5_VIBCH/244-335
D0HWE5_VIBCH/303-379
D0HWE7_VIBCH/314-398
D0HWE8_VIBCH/339-425
D0HXN1_VIBCH/287-353
D0I4X2_VIBHO/327-418
D0I4X5_VIBHO/298-375
D0I4X7_VIBHO/316-399
D0I4X8_VIBHO/339-425
D0I8I8_VIBHO/311-390
D0IDU6_9VIBR/311-390
D0IG70_9VIBR/287-349
D0IM23_9VIBR/303-379
D0IM25_9VIBR/314-398
D0IM26_9VIBR/339-425
D0ISK8_HELP1/302-393
D0ISY2_HELP1/283-356
D0IUE1_HELP1/294-375
D0IZA5_COMT2/710-794
D0J3V6_COMT2/290-371
D0J7A6_COMT2/330-399
D0J7C7_COMT2/313-405
D0J7D0_COMT2/482-560
D0J7D2_COMT2/323-413
D0J7D3_COMT2/337-426
D0J958_BLASP/328-416
D0J960_BLASP/313-390
D0J963_BLASP/312-399
D0J9W8_BLASP/303-391
D0JAE4_BLASB/292-374
D0JB56_BLASB/297-396
D0JB59_BLASB/310-386
D0JB61_BLASB/328-416
D0JEE7_YERPD/298-384
D0JEQ5_YERPD/339-425
D0JEQ6_YERPD/319-407
D0JEQ8_YERPD/300-400
D0JER1_YERPD/340-436
D0JIR0_YERPD/311-389
D0JNV9_YERP1/298-384
D0JP74_YERP1/214-300
D0JP75_YERP1/319-407
D0JP77_YERP1/300-400
D0JP80_YERP1/333-429
D0JS24_YERP1/311-389
D0JZP3_HELP5/302-393
D0K015_HELP5/283-358
D0K1G5_HELP5/294-375
D0K3T5_STAAD/332-416
D0K4A1_STAAD/308-383
D0K5N3_STAAD/293-355
D0K5Y1_STAAD/295-381
D0K6X1_STAAD/315-399
D0KAI8_PECWW/311-391
D0KLC1_PECWW/286-367
D0KMG3_PECWW/324-420
D0KMG6_PECWW/300-379
D0KMG8_PECWW/314-397
D0KMG9_PECWW/339-425
D0KXF0_HALNC/306-392
D0KXX9_HALNC/349-437
D0KXY0_HALNC/313-398
D0KXY2_HALNC/318-395
D0KXY5_HALNC/330-421
D0KZW9_HALNC/291-357
D0LAJ3_GORB4/362-445
D0LAT1_GORB4/343-440
D0LAT4_GORB4/322-396
D0LAT6_GORB4/378-469
D0LDC2_GORB4/309-395
D0LFT9_HALO1/311-398
D0LJX7_HALO1/340-422
D0LYA5_HALO1/282-360
D0LZ30_HALO1/342-428
D0LZ30_HALO1/887-974
D0LZ32_HALO1/330-407
D0M802_VIBSE/327-418
D0MEF9_RHOM4/295-375
D0MFA4_RHOM4/404-490
D0MGK8_RHOM4/321-408
D0MGL1_RHOM4/316-390
D0MGL3_RHOM4/342-430
D0MGU1_RHOM4/340-425
D0PE26_BRUSU/317-406
D0PE29_BRUSU/317-387
D0PE31_BRUSU/334-420
D0PE32_BRUSU/331-418
D0PLD5_BRUSU/317-406
D0PLD8_BRUSU/317-387
D0PLE0_BRUSU/334-420
D0PLE1_BRUSU/331-418
D0R2M0_LACJF/311-399
D0R4U5_LACJF/288-366
D0R5E7_LACJF/301-387
D0R600_LACJF/359-446
D0RIS9_9RHIZ/317-387
D0RIT1_9RHIZ/334-420
D0RIT2_9RHIZ/340-427
D0RJX5_9RHIZ/317-406
D0RN07_9RICK/310-395
D0RN08_9RICK/305-393
D0RN12_9RICK/318-404
D0RT93_9STRE/297-383
D0RUT2_9STRE/310-392
D0RVS3_9STRE/305-400
D0RWA7_9STRE/328-415
D0RXS9_9STRE/301-383
D0S4F9_ACICA/324-412
D0S4G0_ACICA/333-418
D0S4V8_ACICA/327-418
D0S5Z7_ACICA/310-398
D0S7W3_ACICA/315-394
D0SDP0_ACIJO/303-390
D0SEU5_ACIJO/324-412
D0SEU6_ACIJO/332-417
D0SFM8_ACIJO/327-418
D0SGL1_ACIJO/315-393
D0SLC2_ACIJU/289-371
D0SNG9_ACIJU/324-411
D0SNH0_ACIJU/333-418
D0SNT5_ACIJU/326-417
D0SPC5_ACIJU/303-392
D0SRG7_ACIJU/315-393
D0SXT2_ACILW/332-417
D0SXT3_ACILW/322-410
D0SY34_ACILW/303-391
D0SYF5_ACILW/327-418
D0SZ75_ACILW/288-359
D0SZQ7_ACILW/315-393
D0T636_ACIRA/303-391
D0T7J7_ACIRA/324-411
D0T7J8_ACIRA/333-418
D0T7T7_ACIRA/327-418
D0T845_ACIRA/315-393
D0T8T1_ACIRA/288-358
D0TE29_9BACE/299-384
D0TI61_9BACE/315-402
D0TI64_9BACE/307-384
D0TI66_9BACE/325-413
D0TM31_9BACE/303-392
D0TMP0_9BACE/325-413
D0TMP2_9BACE/305-379
D0TMP5_9BACE/314-401
D0W1F9_NEICI/321-399
D0W3F5_NEICI/315-407
D0W3G2_NEICI/307-385
D0W3G7_NEICI/316-407
D0W3G9_NEICI/336-424
D0W7A1_NEILA/321-398
D0WAV6_NEILA/336-424
D0WAV8_NEILA/316-406
D0WCX2_NEILA/315-407
D0WCX8_NEILA/307-385
D0WF32_9ACTN/314-400
D0WF37_9ACTN/331-423
D0WG21_9ACTN/301-382
D0WHC4_9ACTN/343-431
D0WQN2_9ACTO/15-95
D0WQV8_9ACTO/347-434
D0WQW1_9ACTO/331-422
D0WQW2_9ACTO/361-445
D0WR93_9ACTO/423-504
D0WT53_VIBAL/311-393
D0WWJ7_VIBAL/286-351
D0X0C4_VIBAL/327-418
D0X0C7_VIBAL/300-376
D0X0C9_VIBAL/316-400
D0X0D0_VIBAL/337-423
D0X7D2_VIBHA/337-423
D0X7D3_VIBHA/316-399
D0X7D5_VIBHA/300-376
D0X7D8_VIBHA/327-418
D0X992_VIBHA/311-392
D0XCT4_VIBHA/286-351
D0YS85_9ACTO/365-443
D0YVE8_9ACTO/361-445
D0YVE9_9ACTO/337-425
D0YVF1_9ACTO/333-414
D0YVF4_9ACTO/342-429
D0YW90_LISDA/317-406
D0YW92_LISDA/301-379
D0YW99_LISDA/313-404
D0YWU6_LISDA/288-368
D0Z0C8_LISDA/311-392
D0ZAS0_EDWTE/311-390
D0ZCJ8_EDWTE/313-399
D0ZCJ9_EDWTE/314-398
D0ZCK1_EDWTE/300-376
D0ZCK4_EDWTE/328-424
D0ZJV7_SALT1/339-425
D0ZJV8_SALT1/313-401
D0ZJW0_SALT1/300-379
D0ZJW3_SALT1/324-420
D0ZQM2_SALT1/286-366
D0ZT69_SALT1/311-388
D0ZZC9_CHLPP/303-390
D0ZZD3_CHLPP/276-352
D0ZZD5_CHLPP/312-393
D1A0S3_CHLPP/328-414
D1A7U5_THECD/319-413
D1A7U8_THECD/316-394
D1A7V0_THECD/318-406
D1A7V1_THECD/343-429
D1AAV2_THECD/326-408
D1AJ52_SEBTE/278-360
D1AJY4_SEBTE/300-387
D1AJY6_SEBTE/300-378
D1AJY9_SEBTE/307-392
D1AM00_SEBTE/323-409
D1AM93_SEBTE/278-358
D1ASP6_ANACI/333-416
D1AT59_ANACI/311-398
D1AUB5_ANACI/319-401
D1AW47_STRM9/265-348
D1AWA4_STRM9/321-407
D1AWA9_STRM9/305-390
D1AZR2_SULD5/291-379
D1B4D3_SULD5/283-364
D1B9Z7_THEAS/344-430
D1BA00_THEAS/312-393
D1BA03_THEAS/323-410
D1BA78_THEAS/297-375
D1BIL7_SANKS/330-417
D1BIM2_SANKS/318-409
D1BIM3_SANKS/365-448
D1BJB1_SANKS/321-403
D1BN36_VEIPT/310-396
D1BN38_VEIPT/311-391
D1BN40_VEIPT/313-401
D1BN41_VEIPT/335-421
D1BZM6_XYLCX/323-404
D1C0C1_XYLCX/354-445
D1C0C2_XYLCX/338-425
D1C0C4_XYLCX/337-417
D1C0C7_XYLCX/341-428
D1C1E7_SPHTD/317-398
D1C342_SPHTD/342-428
D1C5A4_SPHTD/320-407
D1C5A6_SPHTD/329-408
D1C5A8_SPHTD/318-406
D1C9D9_SPHTD/302-385
D1CCJ6_THET1/307-394
D1CCK4_THET1/320-399
D1CG12_THET1/343-429
D1CGA1_THET1/311-389
D1CW82_9RHIZ/317-388
D1CW84_9RHIZ/334-420
D1CW85_9RHIZ/331-418
D1CZ16_9RHIZ/317-406
D1D5Q6_NEIGO/321-399
D1D7C5_NEIGO/352-444
D1D7C8_NEIGO/307-385
D1D7D2_NEIGO/327-418
D1D7D4_NEIGO/336-424
D1D9K2_NEIGO/336-424
D1D9K4_NEIGO/327-418
D1D9K8_NEIGO/307-385
D1D9L1_NEIGO/352-444
D1DCZ6_NEIGO/321-399
D1DFV0_NEIGO/336-424
D1DFV2_NEIGO/327-418
D1DFV6_NEIGO/307-385
D1DFV9_NEIGO/352-444
D1DJ36_NEIGO/321-399
D1DNY3_NEIGO/321-399
D1DR58_NEIGO/352-444
D1DR61_NEIGO/307-385
D1DR65_NEIGO/327-418
D1DR67_NEIGO/336-424
D1DVV5_NEIGO/321-399
D1DXT9_NEIGO/352-444
D1DXU2_NEIGO/307-385
D1DXU7_NEIGO/327-418
D1DXU9_NEIGO/336-424
D1E2K8_NEIGO/321-399
D1E4H3_NEIGO/352-444
D1E4H6_NEIGO/307-385
D1E4I0_NEIGO/327-418
D1E4I2_NEIGO/336-424
D1E8W8_NEIGO/321-399
D1EAD6_NEIGO/336-424
D1EAD8_NEIGO/327-418
D1EAE2_NEIGO/307-385
D1EAE5_NEIGO/352-444
D1EFC6_NEIGO/321-399
D1EGJ6_NEIGO/352-444
D1EGJ9_NEIGO/307-385
D1EGK3_NEIGO/327-418
D1EGK5_NEIGO/336-424
D1EN77_9RHIZ/317-406
D1EN80_9RHIZ/317-387
D1EN82_9RHIZ/334-420
D1EN83_9RHIZ/331-418
D1EWL6_BRUME/317-406
D1EWL9_BRUME/317-387
D1EWM1_BRUME/334-420
D1EWM2_BRUME/331-418
D1F9U5_BRUME/317-406
D1F9U8_BRUME/317-387
D1F9V0_BRUME/334-420
D1F9V1_BRUME/331-418
D1FJ07_9RHIZ/317-406
D1FJ10_9RHIZ/317-389
D1FJ12_9RHIZ/334-420
D1FJ13_9RHIZ/331-418
D1GMS3_STAA0/293-355
D1GNB1_STAA0/295-381
D1GQV5_STAA0/315-399
D1GRR7_STAA0/332-416
D1GSQ8_STAA0/308-383
D1JQT4_9BACE/314-401
D1JQT7_9BACE/305-379
D1JQT9_9BACE/325-413
D1JR74_9BACE/304-392
D1K728_9BACE/314-401
D1K731_9BACE/306-375
D1K733_9BACE/325-413
D1K7Z7_9BACE/304-389
D1KBD1_9GAMM/343-428
D1KBD2_9GAMM/294-375
D1KDE5_9GAMM/301-388
D1KDH0_9GAMM/318-409
D1KDH9_9GAMM/295-375
D1N3V1_9BACT/332-419
D1N3V2_9BACT/328-417
D1N592_9BACT/356-410
D1N7Z0_9BACT/280-357
D1N9M4_9BACT/275-361
D1NCR3_HAEIF/102-160
D1NEY2_HAEIF/71-132
D1NIT1_CLOTM/316-405
D1NIT2_CLOTM/324-410
D1NJI4_CLOTM/292-373
D1NNS9_CLOTM/720-806
D1NPD1_CLOTM/319-405
D1NSW7_9BIFI/348-442
D1NSX3_9BIFI/362-449
D1NSY0_9BIFI/348-425
D1NSY3_9BIFI/358-447
D1P2Q4_9ENTR/299-379
D1P434_9ENTR/309-405
D1P437_9ENTR/303-382
D1P439_9ENTR/315-398
D1P440_9ENTR/339-425
D1P5P3_9ENTR/294-379
D1PCD8_9BACT/306-390
D1PCJ2_9BACT/325-414
D1PCJ4_9BACT/305-383
D1PCJ7_9BACT/314-401
D1PIW5_9FIRM/333-419
D1PK55_9FIRM/293-378
D1PLP2_9FIRM/317-402
D1PMP6_9FIRM/311-401
D1PNG8_9FIRM/320-401
D1PRL5_9FIRM/329-415
D1Q0D5_9BACT/314-401
D1Q0D8_9BACT/359-437
D1Q0E0_9BACT/325-412
D1Q0G2_9BACT/329-418
D1Q5G3_YERPE/324-420
D1Q5G6_YERPE/300-400
D1Q5G8_YERPE/319-407
D1Q5G9_YERPE/339-425
D1Q694_STAAU/308-383
D1Q6S9_STAAU/293-355
D1QA39_STAAU/315-399
D1QAR4_STAAU/332-416
D1QCJ1_STAAU/295-381
D1QGP8_STAAU/332-416
D1QI92_STAAU/295-381
D1QLL0_STAAU/308-383
D1QLV3_STAAU/293-355
D1QLY9_STAAU/315-399
D1QSD5_9BACT/314-401
D1QSD9_9BACT/305-383
D1QSE1_9BACT/325-413
D1QSM5_9BACT/312-397
D1QWK8_STAAU/308-383
D1QXZ7_STAAU/293-355
D1QY72_STAAU/295-381
D1R0H8_STAAU/332-416
D1R3Z3_STAAU/315-399
D1R4N2_9CHLA/333-419
D1R6P1_9CHLA/301-388
D1R9L7_9CHLA/319-401
D1R9L9_9CHLA/306-400
D1RBI4_9CHLA/320-403
D1RGX7_LEGLO/331-415
D1RJL7_LEGLO/308-395
D1RJM0_LEGLO/343-425
D1RJM2_LEGLO/310-401
D1RKA9_LEGLO/721-806
D1RL01_LEGLO/313-392
D1RX13_SEROD/315-401
D1RX14_SEROD/314-397
D1RX16_SEROD/300-380
D1RX19_SEROD/324-420
D1S039_SEROD/311-390
D1TQ24_YERPE/311-389
D1TU05_YERPE/333-429
D1TU08_YERPE/300-400
D1TU10_YERPE/319-407
D1TU11_YERPE/339-425
D1TVU2_YERPE/298-384
D1VT21_9FIRM/375-462
D1VUD1_9FIRM/300-384
D1VUP4_9FIRM/286-367
D1VVI1_9FIRM/318-404
D1VVT1_9FIRM/295-376
D1VZ79_9BACT/314-401
D1VZ82_9BACT/305-382
D1VZ84_9BACT/325-412
D1VZK0_9BACT/320-405
D1W5E6_9BACT/314-401
D1W5E9_9BACT/305-383
D1W5F1_9BACT/325-412
D1W5H6_9BACT/320-407
D1WA87_9LACO/356-443
D1WAF4_9LACO/311-403
D1WAL8_9LACO/356-443
D1WBV6_9LACO/294-366
D1WBW9_9LACO/316-393
D1WG74_9LACO/311-403
D1WGC5_9LACO/316-393
D1WGD8_9LACO/289-365
D1WHA2_9LACO/299-385
D1WHY5_9LACO/299-385
D1WLZ0_STAEP/332-416
D1WMB0_STAEP/308-389
D1WMP8_STAEP/295-381
D1WMX7_STAEP/293-365
D1WP88_STAEP/315-401
D1XGF8_9ACTO/328-406
D1XGG0_9ACTO/315-407
D1XGG1_9ACTO/393-479
D1XI36_9ACTO/335-421
D1XTZ6_9ACTO/317-404
D1XUX7_9ACTO/365-448
D1XX70_9BACT/314-401
D1XX73_9BACT/305-382
D1XX75_9BACT/325-414
D1XZG1_9BACT/348-435
D1Y4S3_9BACT/294-379
D1Y638_9BACT/336-422
D1Y639_9BACT/318-409
D1Y641_9BACT/296-371
D1Y644_9BACT/322-410
D1Y9W4_PROAC/296-373
D1YA21_PROAC/321-409
D1YA24_PROAC/347-445
D1YAB4_PROAC/336-434
D1YAB5_PROAC/328-416
D1YHW7_9LACO/131-209
D1YID2_9LACO/301-387
D1YL71_9LACO/311-399
D1YLU6_9LACO/359-446
D1YRS6_9FIRM/310-396
D1YRS8_9FIRM/311-391
D1YRT0_9FIRM/313-401
D1YRT1_9FIRM/335-421
D2AE73_SHIF2/311-390
D2AG18_SHIF2/286-366
D2AHW7_SHIF2/339-425
D2AHW8_SHIF2/313-403
D2AHX0_SHIF2/300-379
D2AHX3_SHIF2/324-420
D2AL93_FRATE/309-399
D2ALT2_FRATE/323-409
D2ALT4_FRATE/309-392
D2ALU7_FRATE/313-393
D2ALV9_FRATE/273-352
D2ANT2_FRATE/412-489
D2ANT3_FRATE/737-823
D2B832_STRRD/342-428
D2B833_STRRD/316-402
D2B835_STRRD/310-404
D2B839_STRRD/316-407
D2BCE4_STRRD/295-379
D2BJY4_DEHSV/290-377
D2BKM8_LACLK/310-387
D2BL98_LACLK/330-417
D2BM86_LACLK/297-384
D2BNA5_LACLK/303-392
D2BQQ9_LACLK/293-374
D2BS63_DICD5/286-367
D2BWK8_DICD5/324-420
D2BWL1_DICD5/299-378
D2BWL3_DICD5/314-395
D2BWL4_DICD5/338-424
D2BX92_DICD5/311-385
D2C7F4_THENR/297-380
D2C7L7_THENR/297-386
D2C7M2_THENR/290-376
D2C7M3_THENR/324-412
D2EHW3_PEDAC/315-405
D2EIG5_PEDAC/298-384
D2EIX1_PEDAC/67-149
D2EK66_PEDAC/289-366
D2ELH8_PEDAC/316-398
D2ELX3_PEDAC/348-435
D2EN83_9STRE/296-379
D2ENQ4_9STRE/310-392
D2EPU8_9STRE/298-384
D2EQ09_9STRE/305-398
D2EQ82_9STRE/328-415
D2EY20_9BACE/314-401
D2EY23_9BACE/305-379
D2EY25_9BACE/325-413
D2EYD6_9BACE/304-393
D2F5Q0_STAAU/332-416
D2F678_STAAU/308-383
D2F7T0_STAAU/293-356
D2F804_STAAU/295-381
D2F8Z1_STAAU/315-399
D2FBW2_STAAU/332-416
D2FCC5_STAAU/308-383
D2FDX3_STAAU/293-356
D2FE46_STAAU/295-381
D2FFD0_STAAU/315-399
D2FKP2_STAAU/332-416
D2FL56_STAAU/308-383
D2FMJ2_STAAU/293-355
D2FMR9_STAAU/295-381
D2FNZ5_STAAU/315-399
D2FU44_STAAU/332-416
D2FUL0_STAAU/308-383
D2FW10_STAAU/293-356
D2FW84_STAAU/295-381
D2FXC2_STAAU/315-399
D2G027_STAAU/332-416
D2G0I6_STAAU/308-383
D2G134_STAAU/293-356
D2G1A8_STAAU/295-381
D2G324_STAAU/315-399
D2G8H3_STAAU/332-416
D2G8Y3_STAAU/308-383
D2G9X3_STAAU/293-356
D2GA49_STAAU/295-381
D2GBI9_STAAU/315-399
D2GEY6_STAAU/332-416
D2GFE5_STAAU/308-383
D2GH06_STAAU/293-356
D2GH80_STAAU/295-381
D2GI19_STAAU/315-399
D2GQ86_STAAU/332-416
D2GQQ5_STAAU/308-383
D2GS55_STAAU/293-356
D2GSC9_STAAU/295-381
D2GTS0_STAAU/315-399
D2KX55_NEIGO/336-424
D2KX60_NEIGO/336-424
D2L108_9DELT/321-408
D2L111_9DELT/293-365
D2L113_9DELT/318-404
D2L114_9DELT/332-418
D2MLZ9_9FIRM/333-420
D2MN67_9FIRM/391-475
D2MNL6_9FIRM/314-400
D2MQH1_9FIRM/320-408
D2MTG5_CAMJE/290-380
D2MV33_CAMJE/278-357
D2MW51_CAMJE/278-357
D2MYH5_CAMJE/290-380
D2N5Z3_STAA5/332-416
D2N6F6_STAA5/308-383
D2N7Z3_STAA5/293-360
D2N869_STAA5/295-381
D2N911_STAA5/314-398
D2NBP3_ECOS5/339-425
D2NBP4_ECOS5/313-403
D2NBP6_ECOS5/300-379
D2NBP9_ECOS5/324-420
D2NG12_ECOS5/311-390
D2NKQ8_ECOS5/286-366
D2NSU9_ROTMD/316-384
D2NU54_ROTMD/345-432
D2NU57_ROTMD/374-453
D2NU60_ROTMD/336-433
D2NU61_ROTMD/422-506
D2NW07_LISM1/312-388
D2NW09_LISM1/332-418
D2P0A4_LISM1/327-418
D2P2I1_LISM1/296-378
D2P2N6_LISM1/295-381
D2P5B7_LISM2/296-378
D2P5H2_LISM2/295-381
D2P7D2_LISM2/312-388
D2P7D4_LISM2/332-418
D2PBM6_LISM2/327-418
D2PNU5_KRIFD/766-860
D2PNU9_KRIFD/399-486
D2PTQ4_KRIFD/303-384
D2Q0F5_KRIFD/373-459
D2Q0F6_KRIFD/315-403
D2Q0F8_KRIFD/332-410
D2Q0G0_KRIFD/322-409
D2Q5A3_BIFDB/351-440
D2Q5A4_BIFDB/358-447
D2Q5A7_BIFDB/301-381
D2Q5C0_BIFDB/360-446
D2Q5C3_BIFDB/321-404
D2Q5C5_BIFDB/336-434
D2QJU3_SPILD/738-824
D2QLM6_SPILD/318-402
D2QPQ8_SPILD/331-424
D2QPR9_SPILD/308-383
D2QPS2_SPILD/318-405
D2QRR0_SPILD/307-396
D2R179_PIRSD/336-422
D2R4J4_PIRSD/323-404
D2RA71_GARV4/317-394
D2RA74_GARV4/432-520
D2RBW6_GARV4/371-457
D2RBX1_GARV4/368-468
D2RKR0_ACIFV/312-398
D2RKR2_ACIFV/326-407
D2RKR4_ACIFV/313-407
D2RKR5_ACIFV/335-421
D2RP25_ACIFV/293-377
D2RPJ6_HALTV/294-373
D2S293_HALTV/287-368
D2S4M7_GEOOG/290-373
D2S657_GEOOG/336-423
D2SA52_GEOOG/324-411
D2SA56_GEOOG/317-401
D2SA57_GEOOG/357-443
D2SCR6_GEOOG/301-383
D2T3H3_ERWP6/311-391
D2T4X8_ERWP6/339-425
D2T4X9_ERWP6/313-395
D2T4Y1_ERWP6/300-379
D2T4Y4_ERWP6/324-420
D2T7K8_ERWP6/284-367
D2TGE2_CITRI/339-425
D2TGE3_CITRI/313-403
D2TGE5_CITRI/300-379
D2TGM8_CITRI/324-420
D2THN9_CITRI/286-366
D2TN68_CITRI/311-387
D2U1S1_9ENTR/319-405
D2U1S2_9ENTR/313-398
D2U1S4_9ENTR/298-375
D2U1S7_9ENTR/347-443
D2UBR5_XANAP/320-401
D2UDJ0_XANAP/312-392
D2UFX9_XANAP/320-412
D2UFY3_XANAP/321-400
D2UFY4_XANAP/332-419
D2UKY4_STAAU/332-416
D2ULE5_STAAU/308-383
D2UMS8_STAAU/293-355
D2UN18_STAAU/295-381
D2UP98_STAAU/301-385
D2UQW9_STAAU/332-416
D2URD2_STAAU/308-383
D2USS1_STAAU/293-356
D2USZ4_STAAU/295-381
D2UU11_STAAU/315-399
D2YCU3_VIBMI/327-418
D2YCU6_VIBMI/303-379
D2YCU8_VIBMI/314-398
D2YCU9_VIBMI/339-425
D2YEM6_VIBMI/311-388
D2YI54_VIBMI/287-352
D2YMG7_VIBMI/339-425
D2YMG8_VIBMI/314-398
D2YMH0_VIBMI/303-378
D2YMH3_VIBMI/327-418
D2YQQ6_VIBMI/287-352
D2YSU7_VIBMI/311-390
D2Z3A4_9BACT/337-423
D2Z3A5_9BACT/330-408
D2Z3A7_9BACT/307-383
D2Z3B0_9BACT/322-409
D2Z3H0_9BACT/303-384
D2Z9J4_9ENTR/324-420
D2Z9J7_9ENTR/300-379
D2Z9J9_9ENTR/313-400
D2Z9K0_9ENTR/315-401
D2ZF15_9ENTR/286-374
D2ZLQ9_9ENTR/311-390
D2ZMG8_METSM/327-407
D2ZVW2_NEIMU/335-409
D2ZWT5_NEIMU/307-385
D2ZWU2_NEIMU/315-407
D2ZXW8_NEIMU/316-406
D2ZXX1_NEIMU/336-424
D3A1M8_NEISU/315-407
D3A1N4_NEISU/307-385
D3A1P3_NEISU/316-405
D3A1P7_NEISU/336-424
D3A756_NEISU/335-412
D3AC79_9CLOT/320-406
D3AP90_9CLOT/309-355
D3AQZ4_9CLOT/160-248
D3ASV6_9CLOT/333-419
D3CZW5_9ACTO/368-454
D3CZW6_9ACTO/326-413
D3CZX1_9ACTO/346-433
D3CZX3_9ACTO/389-481
D3D4V4_9ACTO/308-391
D3DFD9_HYDTT/277-353
D3DGL2_HYDTT/279-378
D3DIK0_HYDTT/308-393
D3DIU3_HYDTT/310-397
D3DK23_HYDTT/302-387
D3E0W7_METRM/429-508
D3E568_GEOS4/334-420
D3E569_GEOS4/322-411
D3E571_GEOS4/331-412
D3E5D1_GEOS4/334-420
D3EKP1_GEOS4/309-391
D3EKP2_GEOS4/309-395
D3END8_UCYNA/277-354
D3ENM3_UCYNA/314-391
D3EPS0_UCYNA/311-400
D3EPS1_UCYNA/338-426
D3EPV5_UCYNA/349-439
D3EVB0_STAA4/332-416
D3EVS9_STAA4/308-383
D3EX59_STAA4/293-353
D3EXD6_STAA4/295-381
D3EYB1_STAA4/315-399
D3EYX0_CONWI/308-388
D3F1L3_CONWI/327-413
D3F2C3_CONWI/303-382
D3F2C5_CONWI/329-415
D3F9L0_CONWI/281-363
D3FC37_CONWI/419-508
D3FMR0_CAMJI/291-381
D3FPB1_CAMJI/278-357
D3FTD8_BACPE/311-389
D3FTE0_BACPE/308-395
D3FTE1_BACPE/332-418
D3FWB3_BACPE/298-380
D3FX85_BACPE/295-381
D3GW33_ECO44/311-390
D3H1I0_ECO44/286-366
D3H466_ECO44/339-425
D3H467_ECO44/313-403
D3H469_ECO44/300-379
D3H472_ECO44/324-420
D3H6R0_STRM6/296-380
D3H7M3_STRM6/305-398
D3H9Z1_STRM6/310-392
D3HA44_STRM6/298-384
D3HA54_STRM6/328-415
D3HFE8_STRG3/329-416
D3HFJ5_STRG3/297-383
D3HHY8_STRG3/310-392
D3HI41_STRG3/305-398
D3HJX3_LEGLN/313-392
D3HKJ3_LEGLN/721-806
D3HL68_LEGLN/321-412
D3HL70_LEGLN/343-425
D3HL73_LEGLN/308-395
D3HQN3_LEGLN/331-415
D3HXI7_9BACT/325-413
D3HXI9_9BACT/305-384
D3HXJ2_9BACT/314-401
D3I0L3_9BACT/311-398
D3I2A4_9BACT/325-414
D3I2A6_9BACT/305-382
D3I2A9_9BACT/314-401
D3I8J2_9BACT/312-399
D3IC02_9BACT/325-413
D3IC04_9BACT/305-380
D3IC90_9BACT/314-403
D3IC94_9BACT/314-401
D3ILX7_9BACT/325-413
D3ILX9_9BACT/305-382
D3ILY2_9BACT/314-401
D3IM46_9BACT/306-393
D3KJK3_LISMO/312-402
D3KJK5_LISMO/332-418
D3KLR6_LISMO/327-418
D3KMG0_LISMO/295-381
D3KPK2_LISMO/296-378
D3L1R9_9BACT/324-411
D3L1S2_9BACT/305-385
D3L1S4_9BACT/331-421
D3L1S5_9BACT/342-428
D3L260_9BACT/303-389
D3L6A2_9BACT/38-124
D3L944_OENOE/338-425
D3L9W0_OENOE/296-374
D3LA87_OENOE/296-382
D3LBE4_OENOE/326-410
D3LE56_ENTFC/313-392
D3LHA9_ENTFC/303-384
D3LHN9_ENTFC/344-431
D3LID8_ENTFC/299-385
D3LJ45_ENTFC/306-395
D3LKV0_MICLU/307-390
D3LLQ8_MICLU/338-425
D3LLR1_MICLU/358-438
D3LLR3_MICLU/344-432
D3LLR4_MICLU/410-499
D3LWB3_9FIRM/296-380
D3LWN9_9FIRM/337-423
D3LWP0_9FIRM/319-407
D3LWP2_9FIRM/314-393
D3LWP4_9FIRM/314-400
D3LXM9_9ACTO/339-432
D3LXN0_9ACTO/329-416
D3LXP3_9ACTO/312-401
D3LXP4_9ACTO/402-488
D3LZX3_9ACTO/317-401
D3MBC8_PROAC/328-416
D3MBC9_PROAC/336-433
D3MBD1_PROAC/347-445
D3MBD4_PROAC/321-409
D3MC29_PROAC/296-373
D3MNF1_PROAC/328-416
D3MNF2_PROAC/336-433
D3MNF4_PROAC/347-445
D3MNF7_PROAC/321-409
D3MNL8_PROAC/296-373
D3MQ94_9FIRM/307-393
D3MQR9_9FIRM/297-381
D3MRY0_9FIRM/316-397
D3MRY3_9FIRM/326-408
D3MRZ0_9FIRM/334-420
D3NWD6_AZOS1/339-425
D3NWD7_AZOS1/329-414
D3NWD9_AZOS1/317-382
D3NWE2_AZOS1/319-405
D3PBV0_DEFDS/326-411
D3PBV1_DEFDS/314-405
D3PBV3_DEFDS/274-351
D3PBV6_DEFDS/309-396
D3PME8_MEIRD/324-431
D3PTH3_MEIRD/296-382
D3PTH9_MEIRD/309-393
D3PUW3_STANL/317-402
D3PYF0_STANL/289-373
D3PZX5_STANL/321-408
D3PZY0_STANL/315-405
D3PZY1_STANL/339-425
D3QB52_STANL/305-387
D3QCA4_STALH/294-372
D3QDK8_STALH/308-382
D3QDY5_STALH/332-416
D3QIL5_STALH/316-402
D3QJ68_STALH/295-381
D3QL08_ECOCB/286-366
D3QLF1_ECOCB/311-390
D3QVH1_ECOCB/339-425
D3QVH2_ECOCB/313-403
D3QVH4_ECOCB/300-377
D3QVH7_ECOCB/324-420
D3R0G9_CLOB3/352-442
D3R0V7_CLOB3/407-515
D3R206_CLOB3/346-432
D3R619_BIFAB/353-442
D3R621_BIFAB/317-394
D3R652_BIFAB/426-512
D3R654_BIFAB/323-411
D3R656_BIFAB/332-430
D3RBL4_KLEVT/324-420
D3RBL7_KLEVT/300-379
D3RBL9_KLEVT/313-403
D3RBM0_KLEVT/339-425
D3REU8_KLEVT/311-391
D3RL39_KLEVT/286-367
D3RNA2_ALLVD/321-407
D3RRX3_ALLVD/311-392
D3RVH1_ALLVD/315-402
D3RVH3_ALLVD/314-393
D3RVH6_ALLVD/321-412
D3SD91_THISK/307-409
D3SD96_THISK/309-397
D3SD97_THISK/340-426
D3SDQ4_THISK/319-396
D3SKU7_DEHSG/292-377
D3SMC3_THEAH/276-355
D3SN09_THEAH/310-396
D3SNH5_THEAH/304-389
D3SP19_THEAH/279-376
D3SP23_THEAH/299-378
D3SYE3_NATMM/301-381
D3T3D8_THEIA/311-390
D3T3E0_THEIA/318-405
D3T3E1_THEIA/324-410
D3T660_THEIA/314-400
D3T6W2_THEIA/717-800
D3T7U4_THEIA/291-376
D3TB76_ACIB4/290-392
D3UG08_HELM1/273-348
D3UHC6_HELM1/282-363
D3UIQ3_HELM1/295-381
D3ULC4_LISSS/314-403
D3UND4_LISSS/296-378
D3UNI8_LISSS/295-381
D3UPY4_LISSS/312-394
D3UPY6_LISSS/332-418
D3UU80_CHLTS/328-414
D3UVM5_CHLTS/300-393
D3UVM7_CHLTS/276-352
D3UVN1_CHLTS/300-387
D3UYW9_XENBS/311-391
D3V4L4_XENBS/324-420
D3V4L7_XENBS/298-375
D3V4L9_XENBS/321-410
D3V4M0_XENBS/339-425
D3V8C4_XENBS/294-379
D3V8S5_XENNA/339-425
D3V8S6_XENNA/321-409
D3V8S8_XENNA/303-382
D3V8T1_XENNA/324-420
D3VIK7_XENNA/311-388
D4B774_9ENTR/325-402
D4BF77_9ENTR/315-401
D4BF78_9ENTR/313-401
D4BF80_9ENTR/300-379
D4BF83_9ENTR/324-420
D4BFS7_9ENTR/311-388
D4BRR9_BIFBR/325-421
D4BRS4_BIFBR/352-438
D4BS09_BIFBR/313-394
D4BS13_BIFBR/350-438
D4BWI5_PRORE/294-368
D4C0E8_PRORE/309-405
D4C0F1_PRORE/298-379
D4C0F3_PRORE/315-401
D4C0F4_PRORE/315-401
D4C3T2_PRORE/300-380
D4CBZ8_9CLOT/322-408
D4CEM2_9CLOT/329-415
D4CEM3_9CLOT/330-418
D4CG59_9CLOT/309-386
D4CK75_9FIRM/360-446
D4CK76_9FIRM/291-375
D4CLN8_9FIRM/313-391
D4CM85_9FIRM/291-374
D4CR83_9FIRM/316-402
D4CSI4_9FUSO/283-366
D4CT26_9FUSO/305-399
D4CT28_9FUSO/288-363
D4CT30_9FUSO/475-560
D4CV38_9FUSO/322-409
D4DTC2_NEIEG/336-424
D4DTC4_NEIEG/316-406
D4DTD1_NEIEG/307-385
D4DTD5_NEIEG/314-406
D4DUJ3_NEIEG/321-398
D4DX62_SEROD/324-420
D4DX65_SEROD/300-380
D4DX67_SEROD/314-401
D4DX68_SEROD/315-401
D4DY46_SEROD/311-390
D4EF35_AGGAC/334-420
D4EF36_AGGAC/301-384
D4EF38_AGGAC/298-377
D4EF41_AGGAC/344-435
D4EGX1_AGGAC/314-394
D4EKW3_ENTFA/312-408
D4ELY5_ENTFA/311-397
D4EMN3_ENTFA/300-380
D4ENG0_ENTFA/330-420
D4EPN7_ENTFA/354-441
D4ERB9_ENTFA/300-380
D4ERY9_ENTFA/311-397
D4ESC5_ENTFA/312-408
D4EVN0_ENTFA/330-420
D4EZ21_ENTFA/354-441
D4F0Q6_EDWTA/311-387
D4F251_EDWTA/339-425
D4F252_EDWTA/314-400
D4F254_EDWTA/300-376
D4F257_EDWTA/313-409
D4F7U6_EDWTA/286-351
D4FCV7_9LACO/311-403
D4FD01_9LACO/301-387
D4FDR3_9LACO/356-443
D4FGE8_9LACO/287-369
D4FGG1_9LACO/317-396
D4FHH9_STAEP/315-399
D4FI92_STAEP/295-381
D4FIG1_STAEP/295-367
D4FJS2_STAEP/313-394
D4FK59_STAEP/332-416
D4FQX3_STROR/296-379
D4FRT8_STROR/310-392
D4FU06_STROR/298-384
D4FU13_STROR/328-415
D4FU95_STROR/305-400
D4FWB3_BACNA/333-419
D4FWB5_BACNA/312-390
D4FZL6_BACNA/299-381
D4G056_BACNA/295-381
D4G5D5_BACNA/336-422
D4G8R0_RIEPU/320-416
D4G8R3_RIEPU/300-375
D4G8R5_RIEPU/321-404
D4G8R6_RIEPU/343-428
D4G958_TREPC/371-460
D4GAD3_TREPC/344-426
D4GAD4_TREPC/331-418
D4GAH9_TREPC/319-404
D4GBW4_TREPC/391-470
D4GJ84_PANAM/286-369
D4GJS1_PANAM/343-429
D4GJS2_PANAM/313-403
D4GJS4_PANAM/300-379
D4GJS7_PANAM/324-420
D4GNW5_PANAM/315-395
D4GW05_HALVD/293-373
D4H2T9_DENA2/312-399
D4H2U2_DENA2/271-347
D4H2U5_DENA2/327-413
D4HCS7_PROAS/328-416
D4HCS8_PROAS/336-433
D4HCT0_PROAS/347-445
D4HCT3_PROAS/321-409
D4HCZ1_PROAS/296-373
D4HXG7_ERWAC/284-367
D4HZZ3_ERWAC/324-420
D4HZZ6_ERWAC/300-380
D4HZZ8_ERWAC/313-400
D4HZZ9_ERWAC/339-425
D4I1F0_ERWAC/311-391
D4I7H6_ERWAE/284-367
D4IET6_ERWAE/311-391
D4IFY8_ERWAE/339-425
D4IFY9_ERWAE/313-400
D4IFZ1_ERWAE/300-380
D4IFZ4_ERWAE/324-420
D4IM06_9BACT/326-414
D4IMD6_9BACT/317-404
D4IQC6_9BACT/280-371
D4IVX9_BUTFI/302-384
D4IXD9_BUTFI/329-415
D4IZQ9_BUTFI/318-404
D4J0D4_BUTFI/295-381
D4J793_9FIRM/350-436
D4J7A6_9FIRM/341-428
D4J7J2_9FIRM/316-402
D4J7T8_9FIRM/305-387
D4JBX5_9FIRM/318-406
D4JCS2_9FIRM/299-369
D4JD29_9FIRM/317-400
D4JEX6_9FIRM/295-381
D4JHA2_9FIRM/295-378
D4JHQ0_9FIRM/326-413
D4JIW5_9FIRM/329-415
D4JL62_9FIRM/316-402
D4JP36_9FIRM/312-390
D4JRS1_9FIRM/379-462
D4JSB3_9FIRM/314-401
D4JX44_9FIRM/283-356
D4JYB0_9FIRM/287-369
D4K074_9FIRM/319-405
D4K0N2_9FIRM/315-405
D4K0N7_9FIRM/331-417
D4K9U1_9FIRM/287-370
D4K9Z5_9FIRM/320-406
D4KA93_9FIRM/315-405
D4KA97_9FIRM/331-417
D4KD60_9FIRM/293-379
D4KD62_9FIRM/312-391
D4KD66_9FIRM/233-319
D4KHS1_9FIRM/69-153
D4KJU1_9FIRM/292-374
D4KP78_9FIRM/316-402
D4KPH4_9FIRM/332-415
D4KRQ1_9FIRM/313-389
D4KS79_9FIRM/358-444
D4KWR1_9FIRM/313-389
D4L0K8_9FIRM/292-374
D4L2T0_9FIRM/316-402
D4L352_9FIRM/332-415
D4L3G0_9FIRM/358-444
D4L5V6_9FIRM/317-404
D4L680_9FIRM/331-417
D4L6D1_9FIRM/290-373
D4L9T7_9FIRM/290-371
D4LC13_9FIRM/314-400
D4LDA2_9FIRM/314-402
D4LDH7_9FIRM/318-396
D4LIX1_9FIRM/316-402
D4LJ91_9FIRM/291-375
D4LK73_9FIRM/312-391
D4LKQ5_9FIRM/323-405
D4LMK1_9FIRM/294-373
D4LQ86_9FIRM/317-399
D4LQV1_9FIRM/312-391
D4LRK5_9FIRM/294-373
D4LTX7_9FIRM/291-374
D4LW67_9FIRM/316-402
D4M2C1_9FIRM/317-404
D4M3E4_9FIRM/329-415
D4M4B7_9FIRM/316-402
D4M4W1_9FIRM/318-396
D4M9E5_9BACT/315-392
D4M9E7_9BACT/315-402
D4MBY7_9ENTE/300-386
D4MDS3_9ENTE/312-408
D4ME39_9ENTE/313-403
D4MF42_9ENTE/300-380
D4MK49_9FIRM/379-462
D4MKU4_9FIRM/314-401
D4MNG5_9FIRM/283-356
D4MTS6_9FIRM/318-404
D4MUA8_9FIRM/312-400
D4MWP9_9FIRM/329-415
D4MZF6_9FIRM/312-388
D4MZH4_9FIRM/295-378
D4PHZ5_LISMO/327-418
D4PJQ8_LISMO/295-381
D4PJW4_LISMO/296-378
D4PQ36_LISMO/332-418
D4PQ38_LISMO/312-386
D4PS44_LISMO/327-418
D4PU58_LISMO/296-378
D4PUB8_LISMO/295-381
D4PV94_LISMO/312-388
D4PV96_LISMO/332-418
D4Q127_LISMO/327-418
D4Q1T4_LISMO/296-378
D4Q1Z0_LISMO/295-381
D4Q7G7_LISMO/312-386
D4Q7G9_LISMO/332-418
D4QHB4_ENTFC/298-379
D4QL29_ENTFC/313-390
D4QL71_ENTFC/299-385
D4QLU2_ENTFC/344-431
D4QPK0_ENTFC/306-395
D4QR40_ENTFC/298-379
D4QRQ9_ENTFC/326-415
D4QSS5_ENTFC/344-431
D4QT34_ENTFC/313-392
D4QUT8_ENTFC/299-385
D4QYY6_ENTFC/298-379
D4QZI3_ENTFC/299-385
D4R0C5_ENTFC/326-415
D4R0Y4_ENTFC/313-392
D4R4Z1_ENTFC/344-431
D4R6N4_ENTFC/344-431
D4R7R0_ENTFC/313-392
D4R8W2_ENTFC/326-415
D4RAA3_ENTFC/299-385
D4RAH1_ENTFC/298-379
D4REF4_ENTFC/298-379
D4RFR2_ENTFC/326-415
D4RIT3_ENTFC/313-392
D4RL86_ENTFC/344-431
D4RM56_ENTFC/282-368
D4RQB5_ENTFC/313-392
D4RQV0_ENTFC/306-395
D4RRN9_ENTFC/344-431
D4RSC8_ENTFC/298-379
D4RUA1_ENTFC/299-385
D4RWV2_9FIRM/290-373
D4RWX9_9FIRM/314-393
D4RWZ7_9FIRM/332-418
D4RWZ9_9FIRM/317-403
D4RXI5_9FIRM/316-402
D4S4Z2_9FIRM/316-402
D4S4Z4_9FIRM/318-397
D4S4Z6_9FIRM/326-415
D4S4Z7_9FIRM/337-423
D4S5V2_9FIRM/294-376
D4SJE9_ENTFC/313-392
D4SM76_ENTFC/299-385
D4SP88_ENTFC/326-415
D4SPV2_ENTFC/344-431
D4SQ08_ENTFC/298-379
D4SWB4_9XANT/310-389
D4SYQ1_9XANT/314-395
D4T0B6_9XANT/328-415
D4T0B7_9XANT/323-410
D4T0C1_9XANT/320-412
D4T0T4_9XANT/294-381
D4T793_9XANT/314-395
D4T7V2_9XANT/283-370
D4T7V6_9XANT/320-412
D4T8I6_9XANT/310-389
D4T931_9XANT/294-377
D4TDW0_9NOST/307-387
D4TEU7_9NOST/316-395
D4TEX4_9NOST/309-398
D4TF37_9NOST/702-786
D4TG16_9NOST/333-421
D4TM21_9NOST/335-423
D4TPS3_9NOST/702-786
D4TQ07_9NOST/309-397
D4TS90_9NOST/333-421
D4TT48_9NOST/316-395
D4TTD5_9NOST/307-391
D4TTI4_9NOST/335-423
D4U0N7_9ACTO/319-406
D4U0N9_9ACTO/325-403
D4U0P2_9ACTO/317-404
D4U0X3_9ACTO/411-492
D4U1D9_9ACTO/359-447
D4U2M7_STAAU/332-416
D4U351_STAAU/308-383
D4U4K9_STAAU/293-355
D4U818_STAAU/295-381
D4U9X2_STAAU/315-399
D4UDL6_STAAU/332-416
D4UDU6_STAAU/293-355
D4UE23_STAAU/295-381
D4UGS9_STAAU/315-399
D4UH36_STAAU/308-383
D4UXH2_ENTFA/300-380
D4UXX7_ENTFA/300-386
D4UZQ5_ENTFA/349-436
D4V033_ENTFA/312-408
D4V1Z4_ENTFA/313-403
D4V5T1_BACVU/304-389
D4VBP4_BACVU/314-401
D4VBP7_BACVU/306-375
D4VBP9_BACVU/325-413
D4VGK3_9BACE/303-392
D4VNZ5_9BACE/314-401
D4VNZ8_9BACE/305-379
D4VP00_9BACE/325-413
D4VUQ2_ENTFC/313-390
D4VVD3_ENTFC/299-385
D4VWG7_ENTFC/298-379
D4VWR1_ENTFC/301-352
D4VYJ2_ENTFC/344-426
D4VZF0_ENTFC/344-431
D4W004_ENTFC/306-395
D4W2L6_9FIRM/296-382
D4W494_9FIRM/320-402
D4W526_9FIRM/411-496
D4W6Q9_9FIRM/329-415
D4W6R1_9FIRM/311-393
D4W7B0_9FIRM/322-408
D4W7W9_9FIRM/294-377
D4W940_9FIRM/321-404
D4WEQ3_BACOV/314-401
D4WEQ6_BACOV/305-379
D4WEQ8_BACOV/325-413
D4WF79_BACOV/303-390
D4WWE8_BACOV/303-392
D4WXW6_BACOV/325-413
D4WXW8_BACOV/305-379
D4WXX1_BACOV/314-401
D4X730_9BURK/311-394
D4X7J4_9BURK/344-442
D4X7J4_9BURK/805-895
D4X7J6_9BURK/364-440
D4X7J9_9BURK/314-409
D4X9I7_9BURK/710-795
D4X9I8_9BURK/726-806
D4XKZ9_ACIHA/315-393
D4XLR3_ACIHA/303-389
D4XU95_ACIHA/324-412
D4XU96_ACIHA/333-418
D4XUL6_ACIHA/326-417
D4Y3Q5_BACTR/299-382
D4Y462_BACTR/295-380
D4Y573_BACTR/332-418
D4Y576_BACTR/311-390
D4YCN2_BACTR/318-405
D4YE36_9LACT/333-419
D4YEU9_9LACT/275-359
D4YEW3_9LACT/301-387
D4YFH6_9LACT/286-373
D4YFY0_9LACT/325-402
D4YIS6_9LACT/319-395
D4YIU8_9LACT/344-432
D4YKI7_9MICO/329-411
D4YKI8_9MICO/328-423
D4YKJ0_9MICO/360-440
D4YKJ3_9MICO/307-395
D4YLA4_9MICO/313-410
D4YRW9_9LACO/287-368
D4YSJ5_9LACO/301-387
D4YTE5_9LACO/311-399
D4YUM4_9LACO/384-471
D4Z4U3_SPHJU/318-408
D4Z4U7_SPHJU/302-374
D4Z4U9_SPHJU/320-404
D4Z4V0_SPHJU/329-416
D4ZC59_SHEVD/332-411
D4ZDU7_SHEVD/313-400
D4ZDU8_SHEVD/336-422
D4ZME8_SHEVD/284-363
D4ZNG2_SPIPL/281-370
D4ZP50_SPIPL/728-813
D4ZX46_SPIPL/311-390
D5A242_SPIPL/348-457
D5A2D1_SPIPL/318-407
D5A659_SPIPL/339-427
D5AFA1_STRGZ/284-360
D5AGC6_STRGZ/310-392
D5AGY6_STRGZ/328-392
D5AJJ0_STRGZ/297-383
D5AL57_RHOCB/308-392
D5APZ8_RHOCB/317-408
D5AS80_RHOCB/22-106
D5ATB9_RHOCB/336-423
D5ATC0_RHOCB/327-420
D5ATC3_RHOCB/330-394
D5AWG9_RICPP/325-414
D5AXJ4_RICPP/314-396
D5AXJ5_RICPP/322-407
D5B0H3_YERPZ/298-384
D5B0V6_YERPZ/339-425
D5B0V7_YERPZ/319-407
D5B0V9_YERPZ/300-400
D5B0W2_YERPZ/333-429
D5B4E6_YERPZ/311-389
D5BLI7_ZUNPS/307-394
D5BLJ0_ZUNPS/307-383
D5BLJ2_ZUNPS/314-403
D5BM59_ZUNPS/304-387
D5BM94_ZUNPS/299-389
D5BPS4_PUNMI/319-406
D5BPS7_PUNMI/296-364
D5BPS9_PUNMI/330-414
D5BPT0_PUNMI/344-431
D5BVA0_NITHN/315-392
D5BW21_NITHN/360-449
D5BW22_NITHN/309-396
D5BW24_NITHN/311-394
D5BW27_NITHN/322-413
D5C6A1_ENTCC/286-362
D5CF10_ENTCC/311-391
D5CH67_ENTCC/339-425
D5CH68_ENTCC/313-399
D5CH70_ENTCC/300-381
D5CH73_ENTCC/324-420
D5CP22_SIDLE/319-425
D5CP25_SIDLE/316-393
D5CP27_SIDLE/337-424
D5CP28_SIDLE/336-425
D5CTI8_SIDLE/320-394
D5CV17_ECOKI/339-425
D5CV18_ECOKI/313-403
D5CV20_ECOKI/300-379
D5CV23_ECOKI/324-420
D5D7N6_ECOKI/286-366
D5D820_ECOKI/311-390
D5D9X5_BACMD/316-401
D5DAZ5_BACMD/314-406
D5DFG3_BACMD/39-100
D5DJT6_BACMD/310-389
D5DJT8_BACMD/335-421
D5DLL0_BACMD/299-381
D5DN16_BACMD/296-382
D5DQX2_BACMQ/310-389
D5DQX4_BACMQ/332-418
D5DR32_BACMQ/338-424
D5DT67_BACMQ/299-381
D5DU00_BACMQ/296-382
D5DWS6_BACMQ/316-401
D5E110_BACMQ/314-407
D5EEG5_AMICL/337-423
D5EEG6_AMICL/326-408
D5EEG8_AMICL/314-389
D5EEH1_AMICL/320-407
D5EI39_CORAD/370-456
D5EI40_CORAD/321-399
D5EI42_CORAD/274-350
D5EI46_CORAD/274-360
D5EMM9_CORAD/319-406
D5EV84_PRER2/350-438
D5EVS9_PRER2/325-413
D5EVT1_PRER2/305-382
D5EVT4_PRER2/313-400
D5GYX8_LACCS/301-387
D5GZS5_LACCS/356-443
D5H131_LACCS/311-402
D5H2M6_LACCS/287-369
D5H2N8_LACCS/317-396
D5H6A8_SALRM/367-455
D5H6B0_SALRM/342-419
D5H6B2_SALRM/722-809
D5H7N1_SALRM/340-428
D5HBS9_SALRM/409-496
D5HF73_9FIRM/316-402
D5HFX9_9FIRM/238-324
D5HGZ1_9FIRM/291-374
D5HH00_9FIRM/312-389
D5HIT1_9FIRM/350-436
D5HJ92_9FIRM/309-390
D5HJA6_9FIRM/315-402
D5MH08_9BACT/314-395
D5MI53_9BACT/309-395
D5MI56_9BACT/312-390
D5MI59_9BACT/433-519
D5MI61_9BACT/337-423
D5MZM5_BACSU/333-419
D5MZM8_BACSU/312-392
D5N174_BACSU/299-381
D5N2B5_BACSU/295-381
D5N4J3_BACSU/312-397
D5NJI8_9BURK/315-400
D5NJN5_9BURK/310-406
D5NJP0_9BURK/358-430
D5NJP2_9BURK/318-410
D5NJP3_9BURK/348-440
D5NTY7_CORAM/377-470
D5NTY8_CORAM/351-446
D5NTZ0_CORAM/317-392
D5NTZ3_CORAM/326-418
D5NX68_CORAM/412-495
D5P6W8_9MYCO/325-415
D5P6X1_9MYCO/316-394
D5P6X3_9MYCO/260-356
D5P6X5_9MYCO/355-440
D5PH70_9MYCO/335-418
D5PZM3_CLODI/307-393
D5Q1X9_CLODI/328-414
D5Q1Y9_CLODI/319-401
D5Q1Z1_CLODI/311-391
D5Q7N0_CLODI/297-379
D5QGN8_GLUHA/338-425
D5QGN9_GLUHA/335-410
D5QGP4_GLUHA/319-405
D5QVP6_METTR/318-404
D5QVP9_METTR/324-377
D5QVQ1_METTR/324-408
D5QVQ2_METTR/324-410
D5RA58_FUSNN/283-366
D5RBB1_FUSNN/314-408
D5RBB3_FUSNN/284-361
D5RBB5_FUSNN/475-561
D5RBF3_FUSNN/322-409
D5RIR5_9PROT/318-404
D5RNT2_9PROT/243-328
D5RTU2_9PROT/268-355
D5RWY4_CLODI/328-414
D5RWZ4_CLODI/319-401
D5RWZ6_CLODI/311-391
D5S0R4_CLODI/297-379
D5S1F8_CLODI/307-393
D5S5I9_STRPA/284-355
D5S6I4_STRPA/298-384
D5S6Q6_STRPA/328-415
D5S922_STRPA/305-398
D5S9C2_STRPA/310-392
D5S9W1_STRPA/301-385
D5SME5_PLAL2/393-479
D5SQN2_PLAL2/730-816
D5SQX1_PLAL2/330-409
D5SR59_PLAL2/323-413
D5SR60_PLAL2/336-421
D5SWQ4_PLAL2/348-429
D5T0F3_LEUKI/287-372
D5T0K8_LEUKI/335-422
D5T168_LEUKI/308-390
D5T2Z6_LEUKI/300-387
D5T5K6_LEUKI/299-385
D5T9A7_LEGP2/321-412
D5T9A9_LEGP2/306-389
D5T9B1_LEGP2/308-394
D5TB63_LEGP2/331-415
D5TE08_LEGP2/315-396
D5THZ4_BIFAV/353-442
D5THZ6_BIFAV/308-385
D5TI23_BIFAV/355-441
D5TI26_BIFAV/323-411
D5TI28_BIFAV/332-430
D5TKW4_BACT1/295-381
D5TLE8_BACT1/318-407
D5TVI2_BACT1/285-360
D5TVI4_BACT1/332-418
D5TYL8_BACT1/273-355
D5U533_BRAM5/314-400
D5U5U9_BRAM5/329-408
D5U621_BRAM5/315-401
D5U7S3_BRAM5/349-436
D5UD17_CELFN/320-403
D5UDT1_CELFN/354-442
D5UDT2_CELFN/330-422
D5UDT6_CELFN/723-810
D5USH4_TSUPD/340-431
D5USH7_TSUPD/304-381
D5USH9_TSUPD/338-437
D5USI0_TSUPD/360-446
D5UXK4_TSUPD/323-407
D5V2K3_ARCNC/278-359
D5V6K4_ARCNC/243-323
D5V772_ARCNC/288-397
D5V8A5_MORCR/316-399
D5V8Z2_MORCR/354-441
D5V8Z3_MORCR/362-447
D5V9F5_MORCR/321-399
D5VA52_MORCR/328-421
D5VF99_CAUST/331-418
D5VFA0_CAUST/320-402
D5VFB3_CAUST/322-408
D5VVV6_CLOB2/296-379
D5VYN8_CLOB2/315-401
D5VYT8_CLOB2/327-415
D5VYT9_CLOB2/320-407
D5W1H9_CLOB2/716-801
D5W4V6_BURSC/310-406
D5W4W1_BURSC/366-438
D5W4W3_BURSC/318-412
D5W4W4_BURSC/350-442
D5WBV0_BURSC/886-969
D5WDA0_BURSC/315-401
D5WQF0_BACT2/315-394
D5WQF2_BACT2/335-421
D5WRI0_BACT2/719-805
D5WUN5_BACT2/307-389
D5WUN6_BACT2/310-396
D5WWS7_BACT2/397-482
D5X4H1_THIK1/334-423
D5X4H1_THIK1/822-907
D5X4H3_THIK1/363-439
D5X4H6_THIK1/313-405
D5X5K4_THIK1/347-417
D5X7N8_THEPJ/319-406
D5X919_THEPJ/720-806
D5X9A0_THEPJ/310-396
D5X9A3_THEPJ/313-388
D5X9A5_THEPJ/316-402
D5X9A6_THEPJ/335-421
D5XBG3_THEPJ/295-378
D5XUS2_MYCTU/251-329
D5XUS4_MYCTU/222-315
D5XUS5_MYCTU/1-44
D5XVM4_MYCTU/335-418
D5Y4Z3_MYCTU/329-423
D5Y4Z6_MYCTU/311-389
D5Y4Z8_MYCTU/195-288
D5Y500_MYCTU/1-44
D5Y501_MYCTU/356-399
D5Y537_MYCTU/335-418
D5YGY3_MYCTU/329-423
D5YGY6_MYCTU/311-389
D5YGY8_MYCTU/222-315
D5YGY9_MYCTU/212-297
D5YHS7_MYCTU/335-418
D5YRL3_MYCTU/169-248
D5YRL4_MYCTU/374-459
D5YRV9_MYCTU/329-423
D5YRW6_MYCTU/294-387
D5YU64_MYCTU/335-418
D5Z521_MYCTU/330-424
D5Z525_MYCTU/341-434
D5Z526_MYCTU/229-314
D5Z5X4_MYCTU/335-418
D5ZG49_MYCTU/317-411
D5ZG55_MYCTU/1-87
D5ZH33_MYCTU/335-418
D5ZQH5_9ACTO/315-402
D6A3K3_9ACTO/311-394
D6A9J0_9ACTO/353-439
D6A9J1_9ACTO/318-410
D6AB80_STRFL/323-407
D6AI65_STRFL/336-422
D6ARF8_STRFL/315-407
D6ARF9_STRFL/344-430
D6AVK2_STRFL/317-404
D6AWH7_9ACTO/319-407
D6AWU1_9ACTO/328-407
D6AWU3_9ACTO/315-408
D6AWU4_9ACTO/360-446
D6B0D2_9ACTO/321-404
D6BF20_9FUSO/283-366
D6BFK8_9FUSO/324-408
D6BFL0_9FUSO/288-365
D6BFL2_9FUSO/471-556
D6BGW7_9FUSO/322-409
D6CLY1_THIS3/347-416
D6CRA7_THIS3/334-423
D6CRA7_THIS3/822-905
D6CRA9_THIS3/363-439
D6CRB2_THIS3/313-405
D6D047_9BACE/314-401
D6D049_9BACE/305-379
D6D051_9BACE/325-413
D6D0N3_9BACE/303-392
D6DCQ8_BIFLO/322-420
D6DCT6_BIFLO/313-394
D6DCT9_BIFLO/353-441
D6DDR3_CLOSC/309-386
D6DE45_CLOSC/322-408
D6DK41_CLOSC/326-414
D6DK42_CLOSC/329-415
D6DR76_ENTCL/286-363
D6DS57_ENTCL/299-379
D6DTE9_ENTCL/315-401
D6DTF0_ENTCL/313-401
D6DTF2_ENTCL/300-380
D6DTF5_ENTCL/324-420
D6DYN9_9FIRM/295-378
D6E1Q8_9FIRM/316-402
D6E3L8_9FIRM/326-413
D6E3Z7_9FIRM/329-415
D6E620_9FIRM/312-390
D6ECY4_STRLI/365-449
D6EH38_STRLI/4-64
D6EJ14_STRLI/335-421
D6EJ15_STRLI/318-405
D6EJ17_STRLI/325-403
D6ELP7_STRLI/315-402
D6FI48_MYCTU/329-423
D6FI51_MYCTU/251-329
D6FI53_MYCTU/132-225
D6FJ09_MYCTU/335-418
D6FWH0_MYCTU/272-366
D6FWH3_MYCTU/311-389
D6FWH5_MYCTU/341-434
D6FWH6_MYCTU/129-214
D6FY45_MYCTU/335-418
D6GEZ6_9ENTR/286-367
D6GLJ0_9ENTR/311-391
D6GMJ2_9ENTR/324-420
D6GMJ5_9ENTR/300-379
D6GMJ7_9ENTR/313-403
D6GMJ8_9ENTR/339-425
D6GRU8_FILAD/314-401
D6GRV0_FILAD/305-364
D6GSN4_FILAD/306-391
D6GYY6_STAAU/332-416
D6GZF3_STAAU/308-383
D6H0M4_STAAU/293-356
D6H0U8_STAAU/295-381
D6H1T8_STAAU/315-399
D6H628_NEIGO/336-424
D6H630_NEIGO/327-418
D6H634_NEIGO/307-385
D6H637_NEIGO/352-444
D6H852_NEIGO/321-399
D6HFL6_STAAU/332-416
D6HG27_STAAU/308-383
D6HHL9_STAAU/293-356
D6HHU3_STAAU/295-381
D6HIS1_STAAU/315-399
D6HJG6_9FIRM/281-359
D6HLN1_9FIRM/320-405
D6HM17_9FIRM/298-385
D6HMF9_9FIRM/320-408
D6HQJ1_9FIRM/391-476
D6HQN0_9FIRM/301-373
D6HQN2_9FIRM/332-417
D6HZ61_ECOLX/286-366
D6I4B9_ECOLX/311-390
D6I4X9_ECOLX/339-425
D6I4Y0_ECOLX/313-403
D6I4Y2_ECOLX/300-379
D6I4Y5_ECOLX/324-420
D6I9Q5_ECOLX/286-366
D6IHH0_ECOLX/311-390
D6II46_ECOLX/339-425
D6II47_ECOLX/313-403
D6II49_ECOLX/300-379
D6II52_ECOLX/324-420
D6IJ43_ECOLX/311-390
D6IJZ2_ECOLX/339-425
D6IJZ3_ECOLX/313-403
D6IJZ5_ECOLX/300-379
D6IJZ8_ECOLX/324-420
D6IS61_ECOLX/286-366
D6IZH7_STAAU/308-383
D6J175_STAAU/293-356
D6J1F1_STAAU/295-381
D6J283_STAAU/315-399
D6J5K8_ECOLX/299-378
D6J5U6_ECOLX/313-403
D6J5U8_ECOLX/300-379
D6J5V1_ECOLX/324-420
D6JCK9_ECOLX/286-366
D6JKE3_NEIGO/336-424
D6JKE5_NEIGO/327-418
D6JKE9_NEIGO/307-385
D6JKF2_NEIGO/352-444
D6JM35_NEIGO/321-399
D6JV22_ACIG3/303-392
D6JWI6_ACIG3/327-418
D6JWW9_ACIG3/333-418
D6JWX0_ACIG3/324-411
D6JXY3_ACIG3/289-354
D6JYX3_ACIG3/315-393
D6K0Q8_9ACTO/365-449
D6K4X7_9ACTO/315-402
D6KB62_9ACTO/326-404
D6KB64_9ACTO/318-405
D6KB65_9ACTO/344-430
D6KIA0_9FIRM/310-396
D6KIA2_9FIRM/311-390
D6KIA4_9FIRM/327-415
D6KIA5_9FIRM/337-423
D6KNF5_9FIRM/310-396
D6KNF7_9FIRM/311-391
D6KNF9_9FIRM/327-415
D6KNG0_9FIRM/337-423
D6KV18_SCAIO/374-462
D6KV23_SCAIO/292-369
D6KV27_SCAIO/379-464
D6KV32_SCAIO/350-447
D6KX57_9NEIS/316-408
D6KXX1_9NEIS/305-382
D6KZ46_9NEIS/339-427
D6KZ50_9NEIS/322-413
D6L1W5_9NEIS/319-395
D6L619_PARDN/381-469
D6L621_PARDN/313-393
D6L625_PARDN/375-460
D6L630_PARDN/357-457
D6L9Y5_9FUSO/471-556
D6L9Y7_9FUSO/288-365
D6L9Y9_9FUSO/314-408
D6LAR3_9FUSO/322-409
D6LBC3_9FUSO/283-366
D6LGS0_9FUSO/322-409
D6LH13_9FUSO/283-366
D6LIT0_9FUSO/304-399
D6LIT2_9FUSO/288-365
D6LIT4_9FUSO/471-556
D6LNK1_9RHIZ/317-406
D6LNK4_9RHIZ/317-387
D6LNK6_9RHIZ/334-420
D6LNK7_9RHIZ/331-418
D6LWI8_STAAU/332-416
D6LX00_STAAU/308-383
D6LYL3_STAAU/293-356
D6LYT8_STAAU/295-381
D6LZU4_STAAU/315-399
D6M2E5_9ACTO/298-384
D6M2E6_9ACTO/315-407
D6M2E8_9ACTO/323-400
D6M3D4_9ACTO/317-403
D6PDM9_9BACT/325-404
D6PJ22_9ZZZZ/591-688
D6RWG5_BORVA/326-413
D6RX45_BORVA/343-429
D6RXE6_BORVA/327-417
D6S2H6_9LACO/356-443
D6S422_9LACO/311-403
D6S4C1_9LACO/289-365
D6S4D5_9LACO/316-393
D6S4U2_9LACO/299-385
D6S884_PEPMA/319-405
D6S8R5_PEPMA/313-399
D6S9S6_PEPMA/320-404
D6SA83_PEPMA/300-383
D6SBK8_PEPMA/284-367
D6SEP5_STAAU/315-399
D6SHQ8_STAAU/308-383
D6SI77_STAAU/332-416
D6SIN6_STAAU/302-388
D6SIW1_STAAU/293-356
D6SL03_9DELT/722-809
D6SSU0_9DELT/289-372
D6SUH6_9DELT/318-404
D6SUH7_9DELT/312-397
D6SUH9_9DELT/290-368
D6SUI2_9DELT/308-395
D6SVJ3_GARVA/434-522
D6SVJ6_GARVA/317-394
D6SYK8_GARVA/371-457
D6SYL3_GARVA/368-468
D6T012_GARVA/371-457
D6T017_GARVA/368-468
D6T0R4_GARVA/317-394
D6T0R7_GARVA/429-517
D6T5K4_STAAU/293-355
D6T5W2_STAAU/295-381
D6T6Y3_STAAU/332-416
D6T8E2_STAAU/308-383
D6TAJ2_STAAU/315-399
D6TBH4_9CHLR/322-415
D6TF50_9CHLR/324-412
D6TKS1_9CHLR/322-400
D6TMQ7_9CHLR/328-416
D6TNI4_9CHLR/335-430
D6TNY3_9CHLR/345-431
D6U6C3_9CHLR/322-414
D6U9H3_STAAU/302-388
D6U9P9_STAAU/293-355
D6UB96_STAAU/308-383
D6UBS0_STAAU/332-416
D6UGN3_STAAU/315-399
D6UP31_9BACT/332-416
D6UXG2_9BACT/323-404
D6UXG3_9BACT/337-428
D6UXX3_9BACT/310-396
D6UXX9_9BACT/312-391
D6V121_9BRAD/309-396
D6V2T1_9BRAD/318-404
D6V2T6_9BRAD/328-411
D6V2T7_9BRAD/326-412
D6X8Y3_STRPR/359-427
D6X8Y5_STRPR/319-405
D6XP84_HELPV/283-358
D6XPL6_HELPV/302-393
D6XRZ4_HELPV/294-375
D6XSJ3_BACIE/295-381
D6XT11_BACIE/278-360
D6XTM3_BACIE/333-419
D6XTM6_BACIE/310-390
D6XU70_BACIE/316-404
D6Y4J9_THEBD/306-390
D6Y9X7_THEBD/346-434
D6Y9X8_THEBD/316-402
D6Y9Y0_THEBD/315-395
D6Y9Y3_THEBD/323-411
D6YBX0_CHLT5/300-393
D6YBX2_CHLT5/276-352
D6YBX6_CHLT5/300-387
D6YD27_CHLT5/328-414
D6YF71_CHLT7/328-414
D6YGP1_CHLT7/300-393
D6YGP3_CHLT7/276-352
D6YGP7_CHLT7/300-387
D6YHT6_CHLT0/328-414
D6YJB0_CHLT0/300-393
D6YJB2_CHLT0/276-352
D6YJB6_CHLT0/300-387
D6YKG2_CHLTG/328-414
D6YLY1_CHLTG/300-393
D6YLY3_CHLTG/276-352
D6YLY7_CHLTG/300-387
D6YNP2_CHLT1/300-393
D6YNP4_CHLT1/276-352
D6YNP8_CHLT1/300-387
D6YPV7_CHLT1/328-414
D6YRP1_WADCW/302-389
D6YRP5_WADCW/277-351
D6YUB6_WADCW/335-421
D6YWZ0_WADCW/395-482
D6YXU8_CHLT9/328-414
D6YZB9_CHLT9/300-393
D6YZC1_CHLT9/276-352
D6YZC5_CHLT9/300-387
D6Z339_DESAT/304-393
D6Z3Q0_DESAT/337-424
D6Z3Q2_DESAT/338-417
D6Z3Q4_DESAT/398-489
D6Z3Q5_DESAT/361-447
D6Z4Y6_DESAT/346-428
D6Z8D9_SEGRD/320-406
D6ZC47_SEGRD/321-414
D6ZC50_SEGRD/291-381
D6ZC52_SEGRD/334-427
D6ZC53_SEGRD/348-434
D6ZGY8_MOBCV/361-444
D6ZGY9_MOBCV/333-422
D6ZGZ1_MOBCV/338-418
D6ZGZ4_MOBCV/342-429
D6ZIF4_MOBCV/403-484
D6ZM69_STRP0/298-384
D6ZM78_STRP0/328-415
D6ZMM6_STRP0/305-398
D6ZQE5_STRP0/296-379
D6ZRG7_STRP0/310-392
D6ZV04_BIFLJ/353-442
D6ZV07_BIFLJ/313-394
D6ZV38_BIFLJ/352-438
D6ZV43_BIFLJ/325-423
D7A7V9_STAND/318-404
D7A7W6_STAND/330-412
D7A7W7_STAND/344-430
D7AEL0_GEOSK/310-397
D7AEL3_GEOSK/310-387
D7AEL5_GEOSK/318-404
D7AEL6_GEOSK/334-420
D7AMI6_GEOSK/283-363
D7APS0_THEM3/311-390
D7APS2_THEM3/318-405
D7APS3_THEM3/324-410
D7AT25_THEM3/314-400
D7ATQ6_THEM3/717-800
D7AU20_THEM3/291-373
D7B0C9_NOCDD/366-458
D7B0D0_NOCDD/334-420
D7B0D2_NOCDD/335-415
D7B0D5_NOCDD/320-421
D7B104_NOCDD/336-422
D7B2Q8_NOCDD/318-408
D7B3M9_NOCDD/306-388
D7B5F4_NOCDD/316-408
D7BAT8_MEISD/320-405
D7BFK3_MEISD/317-402
D7BFK6_MEISD/271-350
D7BFK9_MEISD/298-387
D7BI18_MEISD/279-357
D7BMZ6_ARCHD/355-435
D7BNA4_ARCHD/337-421
D7BNA5_ARCHD/329-414
D7BNB0_ARCHD/308-394
D7C3K8_STRBB/358-442
D7C6G9_STRBB/323-410
D7CEX2_STRBB/376-462
D7CEX3_STRBB/325-418
D7CEX5_STRBB/326-405
D7CL79_SYNLT/284-366
D7CLI5_SYNLT/331-417
D7CLI6_SYNLT/317-407
D7CLI8_SYNLT/312-385
D7CLJ1_SYNLT/310-396
D7CQY8_TRURR/275-350
D7CVL8_TRURR/341-426
D7CXI2_TRURR/288-366
D7CY82_TRURR/313-399
D7CY87_TRURR/310-395
D7CYR4_GEOSC/318-405
D7D0B5_GEOSC/311-390
D7D0B8_GEOSC/332-418
D7D1G6_GEOSC/295-381
D7D2P0_GEOSC/299-382
D7DD91_CHLTD/328-414
D7DEM8_CHLTD/300-393
D7DEN0_CHLTD/276-352
D7DEN4_CHLTD/330-417
D7DFC7_CHLTL/300-393
D7DFC9_CHLTL/276-352
D7DFD3_CHLTL/330-417
D7DGG0_CHLTL/328-414
D7DIE9_METS0/710-795
D7DMK6_METS0/312-404
D7DMK9_METS0/310-387
D7DML1_METS0/313-432
D7DML2_METS0/320-411
D7DNI7_METS0/318-398
D7DW36_NOSA0/334-422
D7DZF6_NOSA0/300-386
D7E0D6_NOSA0/309-398
D7E1A5_NOSA0/312-391
D7E1L1_NOSA0/339-427
D7E377_NOSA0/726-811
D7ESN3_MYCTU/329-423
D7ESN5_MYCTU/311-389
D7ESN7_MYCTU/270-363
D7ESN8_MYCTU/173-208
D7ETG2_MYCTU/335-418
D7FBN6_HELP3/294-375
D7FDH9_HELP3/283-356
D7FDX2_HELP3/302-393
D7GCV1_PROFC/323-405
D7GET6_PROFC/322-413
D7GET9_PROFC/344-421
D7GEU1_PROFC/350-448
D7GEU2_PROFC/358-441
D7GPR7_9FIRM/309-386
D7GS59_9FIRM/317-403
D7GX33_9FIRM/320-408
D7GX34_9FIRM/329-415
D7GZF1_BRUAB/317-406
D7GZF4_BRUAB/317-387
D7GZF6_BRUAB/334-420
D7GZF7_BRUAB/340-427
D7H7K4_VIBCH/287-351
D7HEH0_VIBCH/347-438
D7HEH3_VIBCH/307-383
D7HEH5_VIBCH/314-398
D7HEH6_VIBCH/356-442
D7HFH7_VIBCH/311-390
D7HKV6_VIBCH/287-351
D7HQ44_VIBCH/356-442
D7HQ45_VIBCH/314-398
D7HQ47_VIBCH/307-383
D7HQ50_VIBCH/347-438
D7HR90_VIBCH/311-390
D7I465_PSESS/327-412
D7I466_PSESS/317-395
D7I468_PSESS/306-387
D7I471_PSESS/321-412
D7I5Y7_PSESS/311-387
D7IGK7_9BACE/304-393
D7IJY1_9BACE/314-401
D7IJY5_9BACE/305-379
D7IJY8_9BACE/325-413
D7ILV1_9BACE/299-384
D7IV70_9BACE/325-413
D7IV72_9BACE/307-384
D7IV75_9BACE/315-402
D7J0R9_9BACE/314-401
D7J0S2_9BACE/305-379
D7J0S4_9BACE/325-413
D7J3X6_9BACE/303-392
D7JD21_9BACT/324-400
D7JD65_9BACT/341-428
D7JG95_9BACT/310-396
D7JGJ9_9BACT/304-394
D7JHQ0_ECOLX/339-425
D7JHQ1_ECOLX/313-403
D7JHQ3_ECOLX/300-379
D7JHQ6_ECOLX/324-420
D7JIN0_ECOLX/311-390
D7JQR1_ECOLX/286-366
D7K3R9_9BACE/314-401
D7K3S2_9BACE/305-379
D7K3S4_9BACE/325-413
D7K4C3_9BACE/303-392
D7KTF1_ARALL/577-663
D7N033_9NEIS/321-395
D7N267_9NEIS/315-407
D7N270_9NEIS/307-385
D7N273_9NEIS/316-406
D7N276_9NEIS/336-424
D7N553_9FIRM/289-368
D7N5L6_9FIRM/299-377
D7N612_9FIRM/321-407
D7N7U7_9FIRM/376-462
D7N8V4_9FIRM/297-378
D7NDW5_9BACT/312-397
D7NEB2_9BACT/325-413
D7NEB4_9BACT/305-385
D7NEB7_9BACT/314-401
D7TVY6_VITVI/152-238
D7TXZ8_VITVI/362-457
D7UGS5_LISMO/327-418
D7UIT9_LISMO/296-378
D7UKR8_LISMO/312-386
D7UKS0_LISMO/332-418
D7UMK1_LISMO/295-381
D7UXP7_LISGR/335-421
D7UXP9_LISGR/312-394
D7UYS3_LISGR/295-381
D7UYY7_LISGR/297-379
D7V0M8_LISGR/313-404
D7V1V7_9LACO/301-387
D7V2M7_9LACO/288-363
D7V5E7_9LACO/311-399
D7V6W6_9LACO/359-446
D7V8R5_LACPL/298-384
D7VAK2_LACPL/392-478
D7VDK0_LACPL/313-392
D7VFQ4_LACPL/302-382
D7VFU7_LACPL/321-414
D7VFZ9_LACPL/299-377
D7VIL6_9SPHI/304-391
D7VTX7_9SPHI/308-395
D7VTY0_9SPHI/319-401
D7VTY2_9SPHI/326-414
D7VUG7_9FLAO/325-413
D7VUG9_9FLAO/304-378
D7VUH2_9FLAO/307-393
D7W245_9FLAO/722-808
D7W707_9FLAO/296-385
D7WC55_9CORY/338-421
D7WEL8_9CORY/331-417
D7WEL9_9CORY/344-436
D7WEM1_9CORY/325-404
D7WEM4_9CORY/320-406
D7WJU2_BACCE/295-381
D7WM54_9BACI/333-418
D7WMH1_9BACI/331-414
D7WMJ8_9BACI/311-381
D7WPM9_9BACI/295-381
D7WQ95_9BACI/289-370
D7WTP7_9BACI/319-408
D7WTP8_9BACI/315-405
D7WTQ0_9BACI/584-674
D7WXS1_9BACI/314-397
D7X3U3_ECOLX/286-366
D7X9Z8_ECOLX/299-378
D7XDY2_ECOLX/324-420
D7XDY5_ECOLX/300-379
D7XDY7_ECOLX/313-403
D7XDY8_ECOLX/315-401
D7XLD8_ECOLX/286-366
D7XR25_ECOLX/315-401
D7XR26_ECOLX/313-403
D7XR28_ECOLX/300-379
D7XR31_ECOLX/324-420
D7XSL5_ECOLX/299-378
D7XYW5_ECOLX/299-378
D7Y3Z9_ECOLX/286-366
D7Y6X4_ECOLX/315-401
D7Y6X5_ECOLX/313-403
D7Y6X7_ECOLX/300-379
D7Y6Y0_ECOLX/324-420
D7YEY9_ECOLX/299-378
D7YFN0_ECOLX/324-420
D7YFN3_ECOLX/300-379
D7YFN5_ECOLX/313-403
D7YFN6_ECOLX/315-401
D7YJJ0_ECOLX/286-366
D7YYN6_ECOLX/315-401
D7YYN7_ECOLX/313-403
D7YYN9_ECOLX/300-379
D7YYP2_ECOLX/324-420
D7Z045_ECOLX/286-366
D7Z276_ECOLX/299-378
D7ZHK3_ECOLX/286-366
D7ZHX7_ECOLX/299-378
D7ZKI0_ECOLX/324-420
D7ZKI3_ECOLX/300-379
D7ZKI5_ECOLX/313-403
D7ZKI6_ECOLX/315-401
D7ZNW9_ECOLX/299-378
D7ZQ25_ECOLX/286-366
D7ZYU5_ECOLX/324-420
D7ZYU8_ECOLX/300-379
D7ZYV0_ECOLX/313-403
D7ZYV1_ECOLX/315-401
D8A359_ECOLX/299-378
D8A5T4_ECOLX/286-366
D8A9X3_ECOLX/315-401
D8A9X4_ECOLX/313-403
D8A9X6_ECOLX/300-379
D8A9X9_ECOLX/324-420
D8AMQ0_ECOLX/286-366
D8AR74_ECOLX/324-420
D8AR77_ECOLX/300-379
D8AR79_ECOLX/313-403
D8AR80_ECOLX/315-401
D8AS50_ECOLX/299-378
D8B1R2_ECOLX/315-401
D8B1R3_ECOLX/313-403
D8B1R5_ECOLX/300-379
D8B1R8_ECOLX/324-420
D8B2Y6_ECOLX/286-366
D8B4W9_ECOLX/299-378
D8BI77_ECOLX/315-401
D8BI78_ECOLX/313-403
D8BI80_ECOLX/300-379
D8BI83_ECOLX/324-420
D8BJ46_ECOLX/286-366
D8BKC5_ECOLX/299-378
D8BWG8_ECOLX/286-366
D8C204_ECOLX/311-390
D8C3A6_ECOLX/339-425
D8C3A7_ECOLX/313-403
D8C3A9_ECOLX/300-379
D8C3B2_ECOLX/324-420
D8CDW0_ECOLX/315-401
D8CDW1_ECOLX/313-403
D8CDW3_ECOLX/300-379
D8CDW6_ECOLX/324-420
D8CE38_ECOLX/299-378
D8CFG6_ECOLX/286-366
D8CZU9_COMTE/290-371
D8D108_COMTE/710-794
D8DAY7_COMTE/330-399
D8DB07_COMTE/313-405
D8DB10_COMTE/482-560
D8DB12_COMTE/323-413
D8DB13_COMTE/337-426
D8DU74_PREBR/306-393
D8DU95_PREBR/325-413
D8DU97_PREBR/305-380
D8DUA0_PREBR/314-401
D8E3X8_ECOLX/294-373
D8E5J3_ECOLX/324-420
D8E5J6_ECOLX/300-379
D8E5J8_ECOLX/313-403
D8E5J9_ECOLX/315-401
D8E6C7_ECOLX/286-366
D8EJD2_ECOLX/315-401
D8EJD3_ECOLX/313-403
D8EJD5_ECOLX/300-379
D8EJD8_ECOLX/324-420
D8EPR1_ECOLX/286-366
D8ER21_ECOLX/299-378
D8EXH3_9DELT/285-368
D8EZ94_9DELT/252-331
D8FBI3_9DELT/343-429
D8FBI4_9DELT/324-416
D8FBJ0_9DELT/312-399
D8FGT0_9FIRM/300-384
D8FHI4_9FIRM/318-404
D8FIA4_9FIRM/126-213
D8FIY2_9FIRM/286-367
D8FLP0_LACDE/318-428
D8FLY3_LACDE/301-387
D8FNQ5_LACDE/311-398
D8FP89_LACDE/356-443
D8FTD2_9CYAN/292-380
D8FUW3_9CYAN/728-813
D8G5X6_9CYAN/306-384
D8G8E7_9CYAN/359-460
D8G954_9CYAN/308-396
D8G9K6_9CYAN/357-445
D8GC62_LACCZ/356-443
D8GCQ6_LACCZ/312-407
D8GG71_LACCZ/297-380
D8GG91_LACCZ/312-392
D8GHH4_LACCZ/297-383
D8GJA3_CLOLD/314-400
D8GKW7_CLOLD/717-802
D8GQK2_CLOLD/325-413
D8GQK3_CLOLD/320-408
D8GSC7_CLOLD/309-391
D8GX68_BACAI/299-380
D8GYK5_BACAI/295-381
D8GYL4_BACAI/318-409
D8GZ53_BACAI/335-421
D8H8P3_BACAI/311-386
D8H8P5_BACAI/332-418
D8HBX1_STAAF/293-360
D8HC46_STAAF/275-361
D8HD56_STAAF/315-399
D8HHJ7_STAAF/332-416
D8HI65_STAAF/308-384
D8HVS5_AMYMU/320-407
D8HVT0_AMYMU/340-433
D8HVT1_AMYMU/349-435
D8I1Q6_AMYMU/403-485
D8IAC1_BRAP9/309-398
D8IFW8_BRAP9/330-409
D8IFX7_BRAP9/349-436
D8IG61_BRAP9/315-401
D8IGN0_LACFC/315-404
D8IH56_LACFC/302-386
D8IH94_LACFC/320-399
D8IIF3_LACFC/297-383
D8IIG3_LACFC/291-363
D8IJ95_LACFC/353-444
D8IJ96_LACFC/354-441
D8IJB5_LACSC/352-439
D8IK23_LACSC/314-395
D8IKC7_LACSC/298-384
D8ILJ2_LACSC/312-391
D8ILK7_LACSC/302-382
D8IU07_HERSS/710-796
D8IW59_HERSS/345-433
D8IW60_HERSS/334-413
D8IW62_HERSS/558-640
D8IW65_HERSS/310-407
D8IX46_HERSS/318-402
D8J1Y7_HERSS/290-370
D8J7W3_HALJB/287-368
D8JJD9_ACISD/315-393
D8JLE1_ACISD/327-418
D8JM74_ACISD/333-418
D8JM75_ACISD/324-411
D8JQR1_HYPDA/330-416
D8JQR2_HYPDA/325-408
D8JQR4_HYPDA/322-397
D8JQR7_HYPDA/322-408
D8K7Z8_NITWC/315-394
D8K8Y2_NITWC/356-445
D8K8Y3_NITWC/315-399
D8K8Y5_NITWC/311-393
D8K8Y8_NITWC/323-414
D8KDG0_LACLN/330-417
D8KF60_LACLN/297-384
D8KFQ2_LACLN/303-393
D8KHM8_LACLN/310-386
D8KIT4_LACLN/293-376
D8KNM2_CORPF/330-425
D8KNM7_CORPF/348-442
D8KNM8_CORPF/341-427
D8KP74_CORPF/376-459
D8MEZ9_LEUGT/299-385
D8MF88_LEUGT/335-422
D8MGF3_LEUGT/308-398
D8MGX1_LEUGT/298-380
D8MMC8_ERWBE/311-391
D8MN39_ERWBE/315-401
D8MN40_ERWBE/314-402
D8MN42_ERWBE/300-380
D8MN45_ERWBE/324-420
D8MUY2_ERWBE/284-365
D8N631_RALSO/352-441
D8N632_RALSO/331-412
D8N634_RALSO/400-481
D8N637_RALSO/314-407
D8N6N3_RALSO/300-382
D8NAR6_RALSO/289-369
D8NNL5_RALSO/352-441
D8NNL6_RALSO/328-412
D8NNL8_RALSO/400-478
D8NNM1_RALSO/314-407
D8NNT2_RALSO/322-403
D8NSI5_RALSO/289-367
D8NSM1_RALSO/289-369
D8NXW2_RALSO/352-441
D8NXW3_RALSO/328-414
D8NXW5_RALSO/400-481
D8NXW8_RALSO/314-407
D8NY29_RALSO/312-391
D8PBB4_9BACT/337-423
D8PBB5_9BACT/338-424
D8PBB7_9BACT/323-402
D8PBC0_9BACT/313-399
D8PDK5_9BACT/286-371
D8QPH8_SELML/340-431
D8QQE9_SELML/344-422
D8R8I6_SELML/366-445
D8RNK3_SELML/336-422
D8SKZ4_SELML/340-428
D8SKZ9_SELML/340-431
D8SXS5_SELML/336-421
D8T2Z4_SELML/320-409
D8T6G4_SELML/363-449
D8T6M5_SELML/363-449
D8UHG1_VOLCA/484-570
D8UP00_9MICC/397-481
D8UP01_9MICC/331-423
D8UP03_9MICC/379-458
D8UP06_9MICC/337-424
D8UQ42_9MICC/312-396
D9N5B2_STRPN/296-380
D9N6M6_STRPN/305-398
D9N866_STRPN/310-392
D9NA89_STRPN/298-384
D9NAA0_STRPN/328-415
D9NCM4_STRPN/296-380
D9NEA6_STRPN/310-392
D9NEE9_STRPN/305-398
D9NGT5_STRPN/298-384
D9NGU5_STRPN/328-415
D9NJ24_STRPN/296-380
D9NJG4_STRPN/305-398
D9NKL6_STRPN/310-392
D9NN69_STRPN/298-384
D9NN80_STRPN/328-415
D9NQI0_STRPN/296-380
D9NRD4_STRPN/310-392
D9NUF1_STRPN/298-384
D9NUG2_STRPN/328-415
D9NUV0_STRPN/305-398
D9NWB1_STRPN/305-398
D9NYL1_STRPN/296-380
D9P063_STRPN/310-392
D9P0S5_STRPN/298-384
D9P0U2_STRPN/328-415
D9P308_ACTPL/344-434
D9P309_ACTPL/321-410
D9P311_ACTPL/298-377
D9P314_ACTPL/323-414
D9P4P0_ACTPL/314-393
D9PBF9_ACTPL/344-434
D9PBG0_ACTPL/321-410
D9PBG2_ACTPL/298-377
D9PBG5_ACTPL/323-414
D9PC72_ACTPL/314-393
D9PIE6_9ZZZZ/196-287
D9PIE7_9ZZZZ/331-420
D9PKB3_9ZZZZ/18-103
D9PMM1_9ZZZZ/278-359
D9PQI3_PEPMA/313-399
D9PQP2_PEPMA/319-405
D9PR80_PEPMA/284-367
D9PSH3_PEPMA/300-405
D9PT60_PEPMA/320-404
D9PWB5_METTM/367-451
D9PWB5_METTM/863-943
D9PWX5_METTM/317-402
D9Q3G5_CORP1/330-425
D9Q3H0_CORP1/348-442
D9Q3H1_CORP1/341-427
D9Q409_CORP1/376-459
D9QBD4_CORP2/330-425
D9QBD9_CORP2/348-442
D9QBE0_CORP2/341-427
D9QBY0_CORP2/376-459
D9QM73_BRESC/327-418
D9QMT1_BRESC/320-409
D9QMT2_BRESC/331-416
D9QNT9_BRESC/318-393
D9QQ08_ACEAZ/314-389
D9QV12_ACEAZ/291-374
D9QVM2_ACEAZ/331-417
D9QVM3_ACEAZ/321-408
D9QVM5_ACEAZ/312-390
D9QVM8_ACEAZ/309-395
D9R0V5_CLOSW/316-402
D9R257_CLOSW/315-403
D9R258_CLOSW/330-416
D9R4G0_CLOSW/309-387
D9R7M5_CLOSW/287-370
D9R9V3_CLOSW/300-381
D9RBP3_STAAJ/315-399
D9RFU9_STAAJ/332-416
D9RGA9_STAAJ/308-383
D9RHV0_STAAJ/293-355
D9RI25_STAAJ/295-381
D9RL44_STAAK/293-355
D9RLI2_STAAK/295-381
D9RNS7_STAAK/332-416
D9RNX3_STAAK/315-399
D9RPK4_STAAK/308-383
D9RRG9_PREMB/314-401
D9RRH2_PREMB/305-382
D9RRH4_PREMB/325-414
D9RSR0_PREMB/341-429
D9RZE1_THEOJ/718-804
D9S229_THEOJ/296-378
D9S2T2_THEOJ/326-412
D9S2T3_THEOJ/318-407
D9S2T5_THEOJ/311-391
D9S2T8_THEOJ/309-395
D9SGH5_GALCS/710-795
D9SHR9_GALCS/309-388
D9SJM4_GALCS/336-427
D9SJM5_GALCS/322-406
D9SJN1_GALCS/313-405
D9SKJ9_CLOC7/324-412
D9SKK0_CLOC7/316-402
D9SKQ9_CLOC7/317-403
D9SLX1_CLOC7/297-379
D9SQQ7_CLOC7/321-402
D9SQQ9_CLOC7/316-405
D9SUY9_CLOC7/308-388
D9SXE4_CLOC7/314-390
D9T680_MICAI/324-410
D9T684_MICAI/315-404
D9T685_MICAI/341-427
D9T9P1_MICAI/301-383
D9TH15_CALOO/307-393
D9TJ32_CALOO/342-428
D9TJ33_CALOO/310-391
D9TJ35_CALOO/314-392
D9TK31_CALOO/299-381
D9TN44_THETC/291-371
D9TPI4_THETC/314-400
D9TR13_THETC/311-386
D9TR15_THETC/313-402
D9TR16_THETC/325-411
D9TRH4_THETC/717-802
D9UGV7_9ACTO/323-401
D9UH90_9ACTO/317-403
D9UHL5_9ACTO/315-407
D9UHL6_9ACTO/1-58
D9UM15_9ACTO/363-446
D9V335_9ACTO/323-410
D9V340_9ACTO/315-407
D9V341_9ACTO/354-440
D9V970_9ACTO/330-412
D9VCJ5_9ACTO/327-414
D9VS15_9ACTO/323-400
D9VS17_9ACTO/318-410
D9VS18_9ACTO/393-479
D9VVI5_9ACTO/366-449
D9W314_9ACTO/317-404
D9W872_9ACTO/323-410
D9W974_9ACTO/352-438
D9W975_9ACTO/323-414
D9W977_9ACTO/333-413
D9WRL5_9ACTO/364-447
D9X1H9_STRVR/316-403
D9X267_STRVR/326-403
D9X269_STRVR/318-405
D9X270_STRVR/344-430
D9X9B5_STRVR/365-448
D9XP14_9ACTO/344-430
D9XP15_9ACTO/42-129
D9XP17_9ACTO/324-401
D9XYN1_9ACTO/315-402
D9Y0H2_9ACTO/364-447
D9Y3Y0_9BURK/286-355
D9Y5N7_9BURK/309-390
D9Y8B9_9BURK/310-402
D9Y8C2_9BURK/330-409
D9Y8C4_9BURK/314-399
D9Y8C5_9BURK/328-416
D9YEY8_9DELT/285-370
D9YF77_9DELT/308-395
D9YF82_9DELT/297-386
D9YF83_9DELT/333-419
E0CUW1_VITVI/393-478
E0DG26_9CORY/323-418
E0DG32_9CORY/344-440
E0DG33_9CORY/339-425
E0DGP7_9CORY/349-433
E0DLQ0_9RHIZ/317-406
E0DLQ3_9RHIZ/317-387
E0DLQ5_9RHIZ/334-420
E0DLQ6_9RHIZ/329-416
E0DY65_9RHIZ/317-406
E0DY68_9RHIZ/317-388
E0DY70_9RHIZ/334-420
E0DY71_9RHIZ/329-416
E0E294_9FIRM/298-382
E0E3G6_9FIRM/307-393
E0E3K3_9FIRM/333-419
E0E3L1_9FIRM/326-408
E0E3L3_9FIRM/314-389
E0E5G6_ACTPL/344-434
E0E5G7_ACTPL/321-410
E0E5G9_ACTPL/298-377
E0E5H2_ACTPL/323-414
E0E9Q9_ACTPL/299-378
E0EFK6_ACTPL/299-378
E0EHJ6_ACTPL/344-434
E0EHJ7_ACTPL/321-410
E0EHJ9_ACTPL/298-377
E0EHK2_ACTPL/323-414
E0EHR2_ACTPL/344-434
E0EHR3_ACTPL/321-410
E0EHR5_ACTPL/298-377
E0EHR8_ACTPL/323-414
E0ELV7_ACTPL/299-379
E0ETD5_ACTPL/299-378
E0EVC5_ACTPL/344-434
E0EVC6_ACTPL/321-410
E0EVC8_ACTPL/298-377
E0EVD1_ACTPL/323-414
E0EZM7_ACTPL/299-378
E0F1M5_ACTPL/344-434
E0F1M6_ACTPL/321-410
E0F1M8_ACTPL/298-377
E0F1N1_ACTPL/323-414
E0F5P4_ACTPL/299-378
E0F7S1_ACTPL/344-434
E0F7S2_ACTPL/321-410
E0F7S4_ACTPL/298-377
E0F7S7_ACTPL/323-414
E0FC20_ACTPL/299-378
E0FE12_ACTPL/344-434
E0FE13_ACTPL/321-410
E0FE15_ACTPL/298-377
E0FE18_ACTPL/323-414
E0FI07_ACTPL/299-378
E0FJX8_ACTPL/88-178
E0FJX9_ACTPL/321-410
E0FJY1_ACTPL/298-377
E0FJY4_ACTPL/323-414
E0FP72_ACTPL/299-379
E0FRU7_9THEO/314-400
E0FSI0_9THEO/291-373
E0FSW3_9THEO/717-800
E0FVW8_9THEO/324-410
E0FVW9_9THEO/318-404
E0FVX1_9THEO/311-390
E0FZG4_ENTFA/312-408
E0FZL2_ENTFA/330-420
E0G0E3_ENTFA/311-397
E0G4Z5_ENTFA/300-380
E0G5X0_ENTFA/354-441
E0GAB5_ENTFA/330-420
E0GAS6_ENTFA/312-408
E0GC36_ENTFA/354-441
E0GCL0_ENTFA/300-380
E0GD93_ENTFA/311-397
E0GJ95_ENTFA/300-380
E0GJF1_ENTFA/330-420
E0GKC1_ENTFA/312-408
E0GKM3_ENTFA/311-397
E0GPQ5_ENTFA/357-444
E0GT24_ENTFA/357-444
E0GTN6_ENTFA/330-420
E0GTY4_ENTFA/300-380
E0GV18_ENTFA/312-408
E0GVV9_ENTFA/311-397
E0H0W5_ENTFA/330-420
E0H2R7_ENTFA/300-380
E0H481_ENTFA/311-397
E0H844_ENTFA/312-408
E0H8R8_ENTFA/357-444
E0H9L5_ENTFA/354-441
E0H9V4_ENTFA/312-408
E0HA62_ENTFA/300-380
E0HBV9_ENTFA/330-420
E0HHE0_ENTFA/311-397
E0HP38_9GAMM/317-394
E0HS23_9GAMM/325-416
E0HS26_9GAMM/300-380
E0HS28_9GAMM/318-407
E0HS29_9GAMM/343-429
E0HSM2_9GAMM/285-364
E0HZ33_9BACT/298-387
E0HZ36_9BACT/302-375
E0HZ38_9BACT/304-390
E0HZ39_9BACT/334-422
E0I1A1_9BACT/299-379
E0I3F1_9BACL/334-420
E0I3F2_9BACL/320-402
E0I3F4_9BACL/343-412
E0IDU0_9BACL/312-394
E0IDU1_9BACL/299-385
E0IJQ1_9GAMM/285-364
E0IMT3_9GAMM/317-394
E0IRW6_9GAMM/343-429
E0IRW7_9GAMM/318-407
E0IRW9_9GAMM/300-380
E0IRX2_9GAMM/325-416
E0IY00_ECOLW/286-366
E0IYT8_ECOLW/324-420
E0IYU1_ECOLW/300-379
E0IYU3_ECOLW/313-403
E0IYU4_ECOLW/339-425
E0J2I1_ECOLW/311-390
E0JIZ3_RHIME/318-404
E0JIZ8_RHIME/327-407
E0JIZ9_RHIME/333-420
E0K2D7_RHIME/318-404
E0K2E2_RHIME/327-407
E0K2E3_RHIME/333-420
E0KRN0_STRVO/359-442
E0KSH5_STRVO/337-423
E0KT59_STRVO/324-411
E0L321_STRVO/330-410
E0L323_STRVO/323-414
E0L324_STRVO/351-437
E0LMM7_SPHCR/318-408
E0LMN0_SPHCR/298-370
E0LMN2_SPHCR/319-405
E0LMN3_SPHCR/329-416
E0LR35_SPHCR/765-849
E0LWX4_9ENTR/339-425
E0LWX5_9ENTR/313-401
E0LWX7_9ENTR/300-380
E0LWY0_9ENTR/324-420
E0LXL1_9ENTR/311-391
E0M1V3_9ENTR/286-368
E0MJG5_9RHOB/318-410
E0MJH0_9RHOB/332-419
E0MJH0_9RHOB/862-958
E0MYY3_9CORY/332-427
E0MYY5_9CORY/110-183
E0MYY9_9CORY/351-442
E0MZJ6_9CORY/379-462
E0N1P8_9ACTO/342-429
E0N1Q1_9ACTO/338-418
E0N1Q3_9ACTO/336-425
E0N1Q4_9ACTO/361-444
E0N5C3_9ACTO/403-484
E0N6Q5_NEIME/336-424
E0N6Q7_NEIME/316-407
E0N6R1_NEIME/307-385
E0N6R6_NEIME/315-407
E0N8Z6_NEIME/321-395
E0NDN4_PEDAC/298-379
E0NEC7_PEDAC/316-398
E0NEG2_PEDAC/348-435
E0NES1_PEDAC/303-389
E0NFX6_PEDAC/289-363
E0NGF9_PEDAC/315-405
E0NM29_9FIRM/291-364
E0NNN7_9FIRM/317-403
E0NNR4_9FIRM/376-463
E0NTT1_9BACT/314-401
E0NUI4_9BACT/305-383
E0NUI6_9BACT/325-413
E0NUW5_9BACT/306-392
E0NZ51_9FIRM/316-402
E0NZ53_9FIRM/327-406
E0NZ55_9FIRM/326-415
E0NZ56_9FIRM/337-423
E0P1R3_9FIRM/295-377
E0P3L3_STAAU/315-399
E0P7G7_STAAU/302-388
E0P7P5_STAAU/293-355
E0P941_STAAU/308-383
E0P9L0_STAAU/332-416
E0PC79_STREI/311-393
E0PCD1_STREI/305-398
E0PFE6_STREI/329-416
E0PFK8_STREI/297-383
E0PII2_STRGY/311-393
E0PIQ5_STRGY/305-398
E0PLR5_STRGY/329-416
E0PLW1_STRGY/297-383
E0PQ75_STRMT/310-393
E0PSA1_STRMT/305-400
E0PSP5_STRMT/298-384
E0PSQ2_STRMT/328-415
E0PT71_STRMT/296-380
E0PV51_STRPY/296-378
E0PV93_STRPY/305-397
E0PWN8_STRPY/184-258
E0PXM7_STRPY/328-415
E0PXR0_STRPY/296-382
E0PYY7_9STRE/296-380
E0PZU9_9STRE/332-425
E0Q070_9STRE/328-415
E0Q077_9STRE/298-384
E0Q267_9STRE/310-392
E0Q5F6_9BIFI/330-427
E0Q5F8_9BIFI/321-404
E0Q5G1_9BIFI/371-457
E0Q5H5_9BIFI/313-393
E0Q5H8_9BIFI/358-447
E0Q5H9_9BIFI/351-440
E0QCK1_CAMCO/291-381
E0QDV8_CAMCO/278-357
E0QHC8_9FIRM/313-395
E0QIF6_9FIRM/333-419
E0QII1_9FIRM/389-472
E0QIQ9_9FIRM/309-394
E0QJU2_9FIRM/308-385
E0QQZ5_9ACTO/361-445
E0QQZ6_9ACTO/337-425
E0QQZ8_9ACTO/333-414
E0QR01_9ACTO/342-429
E0QT16_9ACTO/382-462
E0R1A2_ECOLX/286-366
E0R3C7_ECOLX/324-420
E0R3D0_ECOLX/300-379
E0R3D2_ECOLX/313-403
E0R3D3_ECOLX/339-425
E0R415_ECOLX/311-390
E0RGM9_PAEP6/327-409
E0RGN1_PAEP6/321-409
E0RGN2_PAEP6/334-420
E0RMT5_PAEP6/309-395
E0RMT6_PAEP6/309-391
E0RP29_SPITD/337-423
E0RPB8_SPITD/342-424
E0RS54_SPITD/329-415
E0RT29_SPITD/333-420
E0RWS3_BUTPB/316-393
E0RWY0_BUTPB/326-407
E0RYF6_BUTPB/318-404
E0RYN3_BUTPB/338-424
E0RZV8_BUTPB/406-495
E0SG74_DICD3/324-420
E0SG77_DICD3/299-378
E0SG79_DICD3/314-402
E0SG80_DICD3/338-424
E0SH65_DICD3/311-387
E0SL88_DICD3/286-366
E0SVF1_STRZA/296-379
E0SVK1_STRZA/298-384
E0SVL0_STRZA/328-415
E0SW60_STRZA/305-398
E0SX86_STRZA/310-392
E0T754_EDWTF/311-390
E0T9I1_EDWTF/313-399
E0T9I2_EDWTF/314-398
E0T9I4_EDWTF/300-376
E0T9I7_EDWTF/324-420
E0TDS6_PARBH/322-413
E0TDS7_PARBH/333-414
E0TDT2_PARBH/325-411
E0TF72_PARBH/291-382
E0TLW4_STRZ6/310-390
E0TR16_STRZ6/296-379
E0TR42_STRZ6/298-384
E0TR54_STRZ6/328-415
E0TSD2_STRZ6/305-398
E0TV86_BACPZ/299-381
E0TX99_BACPZ/295-381
E0U3Q2_BACPZ/312-397
E0U4L4_BACPZ/333-419
E0U4L7_BACPZ/312-392
E0U6L8_CYAP2/728-813
E0UBJ0_CYAP2/337-425
E0UDM6_CYAP2/312-402
E0UDV8_CYAP2/348-438
E0UIB5_CYAP2/310-388
E0URP9_SULAO/359-441
E0UU37_SULAO/281-362
E0UUC2_SULAO/291-381
E0WQN7_9ENTR/286-369
E0WRY9_9ENTR/358-444
E0WRZ0_9ENTR/382-472
E0WRZ2_9ENTR/371-461
E0WRZ5_9ENTR/324-420
E0XPD8_9BACT/303-355
E0XQT3_9GAMM/281-364
E0XTD5_9GAMM/282-364
E0XU20_9DELT/294-376
E0XVX1_9GAMM/266-345
E0Y0U8_9SPHI/296-380
E1C9P1_PHYPA/372-449
E1CVL3_VIBPA/286-353
E1CVZ5_VIBPA/311-393
E1CW24_VIBPA/327-398
E1CW27_VIBPA/300-373
E1CW29_VIBPA/316-399
E1CW30_VIBPA/337-423
E1D3S9_VIBPA/337-423
E1D3T0_VIBPA/316-399
E1D3T2_VIBPA/300-373
E1D3T5_VIBPA/327-410
E1D642_VIBPA/286-353
E1D864_VIBPA/311-393
E1DLS8_VIBPA/311-393
E1DMN9_VIBPA/7-98
E1DMP3_VIBPA/300-373
E1DMP5_VIBPA/316-399
E1DMP6_VIBPA/337-423
E1DP77_VIBPA/286-353
E1DVN6_LACRE/299-381
E1DW77_LACRE/354-442
E1DX07_LACRE/314-404
E1DZQ5_LACRE/288-369
E1DZS9_LACRE/297-383
E1E127_LACRE/312-390
E1E210_STAAU/315-399
E1E5C0_STAAU/302-388
E1E5J6_STAAU/293-355
E1E6P0_STAAU/308-383
E1E762_STAAU/332-416
E1EEY7_VIBPA/327-418
E1EG82_VIBPA/311-393
E1EJJ9_VIBPA/286-353
E1ELK2_VIBPA/300-373
E1ELK4_VIBPA/316-399
E1ELK5_VIBPA/337-423
E1ENV3_ENTFA/312-408
E1EPA0_ENTFA/313-403
E1EPZ9_ENTFA/300-380
E1EQ63_ENTFA/300-386
E1EU53_ENTFA/349-436
E1FA04_9THEO/314-400
E1FC54_9THEO/717-799
E1FCN2_9THEO/311-390
E1FCN4_9THEO/318-404
E1FCN5_9THEO/324-410
E1FDC7_9THEO/291-373
E1GTR1_9BACT/325-414
E1GTR3_9BACT/305-383
E1GTR6_9BACT/314-401
E1GXI9_9BACT/313-400
E1H1B2_STRPN/310-392
E1H2J8_STRPN/296-379
E1H2V5_STRPN/298-384
E1H2W5_STRPN/328-415
E1H4P8_STRPN/305-398
E1HAW4_MYCTU/329-423
E1HAW7_MYCTU/314-392
E1HAW9_MYCTU/341-434
E1HAX0_MYCTU/356-441
E1HBP9_MYCTU/318-401
E1HPG6_ECOLX/315-401
E1HPG7_ECOLX/313-403
E1HPG9_ECOLX/300-379
E1HPH2_ECOLX/324-420
E1HQ89_ECOLX/299-378
E1HSL6_ECOLX/286-366
E1I546_ECOLX/145-225
E1I680_ECOLX/299-378
E1I7T2_ECOLX/324-420
E1I7T5_ECOLX/300-379
E1I7T7_ECOLX/313-403
E1I7T8_ECOLX/315-401
E1IAT7_9CHLR/354-440
E1IHH5_9CHLR/348-429
E1IHH7_9CHLR/312-391
E1IHI2_9CHLR/321-409
E1IIS4_9CHLR/296-379
E1IIW6_ECOLX/286-366
E1IJ08_ECOLX/299-378
E1ISY7_ECOLX/315-401
E1ISY8_ECOLX/313-403
E1ISZ0_ECOLX/300-379
E1ISZ3_ECOLX/324-420
E1J2Y5_ECOLX/299-378
E1J4J2_ECOLX/286-366
E1J672_ECOLX/324-420
E1J676_ECOLX/300-379
E1J678_ECOLX/313-403
E1J679_ECOLX/315-401
E1JKQ8_9LACO/352-439
E1JLE1_9LACO/298-384
E1JN15_9LACO/291-370
E1JPG2_9LACO/302-384
E1JPT2_9LACO/314-406
E1JTV8_DESFR/332-418
E1JTV9_DESFR/323-408
E1JTW1_DESFR/293-366
E1JTW4_DESFR/321-408
E1KBV1_9FIRM/291-372
E1KCG9_9FIRM/319-405
E1KF97_9FIRM/316-403
E1KF98_9FIRM/324-410
E1KJ59_9FIRM/720-806
E1KN63_9BACT/314-401
E1KN66_9BACT/315-393
E1KN68_9BACT/325-414
E1KR93_9BACT/305-394
E1KWA8_PEPMA/300-392
E1KXA1_PEPMA/313-399
E1KZ02_PEPMA/319-405
E1KZB6_PEPMA/284-367
E1KZK9_PEPMA/320-404
E1L0B1_9ACTN/447-535
E1L1M9_9ACTN/402-494
E1L1N1_9ACTN/328-407
E1L1N4_9ACTN/354-440
E1L508_9FIRM/310-396
E1L510_9FIRM/311-391
E1L512_9FIRM/313-400
E1L513_9FIRM/335-421
E1L9D7_9FIRM/310-396
E1L9D9_9FIRM/311-391
E1L9E1_9FIRM/313-400
E1L9E2_9FIRM/335-421
E1LEW3_STRMT/298-384
E1LEZ2_STRMT/328-415
E1LF35_STRMT/310-392
E1LH90_STRMT/305-398
E1LHZ0_STRMT/296-379
E1LJM3_STRMT/328-415
E1LJN1_STRMT/298-384
E1LJT1_STRMT/310-393
E1LLW8_STRMT/305-398
E1LMJ3_STRMT/296-380
E1LR76_STRMT/298-384
E1LRB7_STRMT/310-392
E1LTQ9_STRMT/305-398
E1LUG5_STRMT/296-380
E1M154_STRMT/305-398
E1M1S4_STRMT/296-380
E1M3R6_STRMT/328-415
E1M3S5_STRMT/298-384
E1M5A3_9STRE/36-123
E1M5I0_9STRE/239-334
E1M863_9STRE/40-124
E1M917_9STRE/310-392
E1MC79_9ACTO/365-443
E1MET7_9ACTO/361-445
E1MET8_9ACTO/337-425
E1MEU0_9ACTO/333-414
E1MEU3_9ACTO/342-429
E1MQG9_9GAMM/351-437
E1MQH0_9GAMM/381-468
E1MQH2_9GAMM/328-404
E1MQH5_9GAMM/322-413
E1MSI6_9GAMM/286-346
E1MUI1_9GAMM/313-389
E1NAT3_9BIFI/124-213
E1NCI2_9BIFI/336-395
E1NCI5_9BIFI/321-404
E1NCI9_9BIFI/335-421
E1NCK3_9BIFI/313-393
E1NCK6_9BIFI/126-215
E1NEN3_9LACO/318-394
E1NEP7_9LACO/76-156
E1NF66_9LACO/300-386
E1NFC4_9LACO/359-446
E1NG21_9LACO/311-397
E1NHG8_9LACO/290-372
E1NIR8_9LACO/311-397
E1NIZ7_9LACO/318-394
E1NJ12_9LACO/1-69
E1NKN1_9LACO/300-386
E1NKQ3_9LACO/359-446
E1NKY6_9LACO/235-317
E1NN47_9LACO/318-394
E1NN62_9LACO/158-238
E1NNV0_9LACO/165-247
E1NP12_9LACO/359-446
E1NP54_9LACO/128-214
E1NQ44_9LACO/126-212
E1NS23_9LACO/318-394
E1NS39_9LACO/76-156
E1NTC6_9LACO/359-446
E1NTK5_9LACO/319-405
E1NUA1_9LACO/311-397
E1NUD1_9LACO/235-316
E1NWS2_9LACO/290-372
E1NX58_9LACO/311-397
E1NY20_9LACO/318-394
E1NY36_9LACO/76-156
E1NYC4_9LACO/359-446
E1NYI8_9LACO/300-386
E1NZP0_NEILA/321-398
E1P2H7_NEILA/336-424
E1P2H9_NEILA/316-406
E1P2I3_NEILA/307-385
E1P2I6_NEILA/326-418
E1PEB5_ECOAB/311-390
E1PIV1_ECOAB/286-366
E1PJ98_ECOAB/334-420
E1PJ99_ECOAB/313-403
E1PJA1_ECOAB/300-379
E1PJA4_ECOAB/324-420
E1PN46_CAMJM/278-357
E1PPT2_CAMJM/290-380
E1PU12_HELPT/294-375
E1PVV8_HELPT/302-393
E1PW79_HELPT/283-358
E1PYV0_HELPM/283-358
E1PZ84_HELPM/302-393
E1Q2E9_HELPM/294-375
E1Q4X4_HELPP/294-375
E1Q5Y4_HELPP/283-358
E1Q6B8_HELPP/302-393
E1Q9R7_HELPC/294-375
E1QAL7_HELPC/283-358
E1QAZ7_HELPC/302-393
E1QF06_DESB2/329-421
E1QF52_DESB2/287-374
E1QM99_DESB2/336-423
E1QMA0_DESB2/317-406
E1QMA2_DESB2/308-386
E1QMA5_DESB2/309-397
E1QVQ4_OLSUV/317-403
E1QVQ7_OLSUV/323-402
E1QVQ9_OLSUV/338-430
E1QXC2_OLSUV/369-456
E1R3M5_SPISS/341-427
E1R5Q9_SPISS/329-417
E1R759_SPISS/301-382
E1R770_SPISS/334-421
E1RM77_XYLFG/321-412
E1RM80_XYLFG/318-403
E1RM81_XYLFG/328-415
E1RPF6_XYLFG/333-412
E1RT46_ECOUM/286-366
E1S115_ECOUM/311-390
E1S5A0_ECOUM/315-401
E1S5A1_ECOUM/313-403
E1S5A3_ECOUM/300-379
E1S5A6_ECOUM/324-420
E1S713_HELP9/294-375
E1S7Z0_HELP9/283-356
E1S8D2_HELP9/302-393
E1SD86_PANVC/339-425
E1SD87_PANVC/313-399
E1SD89_PANVC/300-380
E1SD92_PANVC/324-420
E1SF23_PANVC/315-395
E1SJX3_PANVC/286-368
E1SMK0_FERBD/333-419
E1SMK1_FERBD/313-403
E1SMK3_FERBD/298-379
E1SMK6_FERBD/324-415
E1SQ39_FERBD/285-366
E1SQI4_FERBD/310-387
E1SYX0_THESX/291-373
E1T027_THESX/324-410
E1T028_THESX/318-404
E1T030_THESX/311-390
E1T155_THESX/314-400
E1T1N4_THESX/717-799
E1T9I4_BURSG/315-401
E1TA27_BURSG/310-406
E1TA30_BURSG/358-419
E1TA32_BURSG/326-420
E1TA33_BURSG/349-441
E1TLB2_LACPS/313-392
E1TM22_LACPS/299-377
E1TM93_LACPS/392-478
E1TPR1_LACPS/298-384
E1TSL8_LACPS/302-382
E1TTH7_LACPS/315-408
E1U8N4_LISML/295-381
E1U9V4_LISML/312-402
E1U9V6_LISML/332-418
E1UEL7_LISML/327-418
E1UGQ9_LISML/296-378
E1ULL0_BACAS/313-399
E1UMF4_BACAS/299-381
E1UNA6_BACAS/295-381
E1UTB7_BACAS/333-419
E1UTB9_BACAS/312-389
E1V9K6_HALED/338-426
E1V9K7_HALED/317-404
E1V9L0_HALED/67-150
E1V9L3_HALED/347-440
E1VB10_HALED/312-385
E1VHF9_9GAMM/338-428
E1VHF9_9GAMM/829-915
E1VHG1_9GAMM/300-384
E1VHG4_9GAMM/324-415
E1VN73_9GAMM/319-392
E1VWP0_ARTAR/302-384
E1VXE0_ARTAR/323-410
E1VXE3_ARTAR/347-427
E1VXE5_ARTAR/329-424
E1VXE6_ARTAR/364-448
E1W4Q8_HAEP3/334-420
E1W4Q9_HAEP3/315-402
E1W4R1_HAEP3/301-380
E1W4R4_HAEP3/323-414
E1W4Y4_HAEP3/312-392
E1W6F8_HAEP3/283-382
E1W7Z5_SALTS/339-425
E1W7Z6_SALTS/313-401
E1W7Z8_SALTS/300-379
E1W801_SALTS/324-420
E1WAV1_SALTS/311-388
E1WCK5_SALTS/286-366
E1WKP0_BACF6/304-392
E1WM63_BACF6/314-401
E1WM66_BACF6/305-379
E1WM68_BACF6/325-413
E1WYR9_BACMS/346-433
E1X245_BACMS/305-391
E1X246_BACMS/318-408
E1X248_BACMS/322-429
E1X250_BACMS/311-398
E1X6V4_HAEI1/335-421
E1X6V5_HAEI1/315-403
E1X6V7_HAEI1/300-379
E1X6W0_HAEI1/323-414
E1X956_HAEI1/312-393
E1XBY2_STRZO/298-384
E1XBY9_STRZO/328-415
E1XCB2_STRZO/305-398
E1XEL2_STRZO/296-379
E1XFH1_STRZO/306-388
E1XHW5_STRZN/296-379
E1XIT6_STRZN/310-392
E1XKU4_STRZN/298-384
E1XKV1_STRZN/328-415
E1XL76_STRZN/305-398
E1XPD5_STRZI/296-379
E1XQ98_STRZI/310-392
E1XS70_STRZI/298-384
E1XS77_STRZI/328-415
E1XSJ2_STRZI/305-398
E1XWJ0_LEGPN/301-384
E1Y3I4_LEGPN/321-412
E1Y3I5_LEGPN/306-389
E1YBU9_9DELT/362-448
E1YBV0_9DELT/326-417
E1YBV2_9DELT/329-407
E1YBV5_9DELT/309-396
E1YF01_9DELT/327-404
E1YGS9_9DELT/297-379
E1YNM0_9BACE/299-384
E1YX75_9BACE/315-402
E1YX78_9BACE/307-384
E1YX80_9BACE/325-413
E1Z4U6_9CHLO/643-711
E2CKE3_9RHOB/318-404
E2CKE6_9RHOB/317-367
E2CKE8_9RHOB/322-412
E2CKE9_9RHOB/333-420
E2JM71_BORAF/326-413
E2JMT4_BORAF/343-429
E2JN29_BORAF/327-416
E2JNR3_BORBU/327-416
E2JP10_BORBU/343-429
E2JPN5_BORBU/326-413
E2JSP8_ECO57/339-425
E2JSP9_ECO57/313-403
E2JSQ1_ECO57/300-377
E2JSQ4_ECO57/324-420
E2JVX8_ECO57/286-366
E2K0K8_ECO57/311-390
E2K725_ECO57/339-425
E2K726_ECO57/313-403
E2K728_ECO57/300-377
E2K731_ECO57/324-420
E2K989_ECO57/286-366
E2KCG9_ECO57/311-390
E2KP89_ECO57/286-366
E2KSV8_ECO57/311-390
E2KUM4_ECO57/339-425
E2KUM5_ECO57/313-403
E2KUM7_ECO57/300-377
E2KUN0_ECO57/324-420
E2L1B3_BORBU/326-413
E2L283_BORBU/327-416
E2L349_BORBU/343-429
E2M718_PSESM/321-412
E2M721_PSESM/306-387
E2M723_PSESM/317-395
E2M724_PSESM/327-413
E2MEV8_PSESM/341-417
E2MPL4_FRANO/323-409
E2MPL6_FRANO/309-392
E2MPM4_FRANO/313-391
E2MPR8_FRANO/274-352
E2MQU7_FRANO/412-489
E2MQU8_FRANO/737-823
E2MRH6_FRANO/309-399
E2MVR5_9CORY/337-432
E2MVR8_9CORY/341-419
E2MVS0_9CORY/348-445
E2MVS1_9CORY/354-440
E2MYA5_9CORY/424-507
E2MZQ4_CAPSP/325-413
E2N0T1_CAPSP/306-393
E2N3T9_CAPSP/309-386
E2N636_CAPSP/314-403
E2NAJ3_9BACE/304-391
E2NB29_9BACE/325-413
E2NB31_9BACE/305-380
E2NB34_9BACE/339-426
E2NNJ9_9FIRM/294-379
E2NQ75_9FIRM/311-415
E2NQS2_9FIRM/327-413
E2NQS7_9FIRM/407-487
E2NQU5_9FIRM/307-394
E2NSH8_9FIRM/273-356
E2NTD6_9FIRM/328-413
E2P0E9_PASHA/313-392
E2P199_PASHA/345-431
E2P474_PASHA/323-414
E2P477_PASHA/295-378
E2P479_PASHA/321-410
E2P8A0_PASHA/313-392
E2P8V3_PASHA/323-412
E2P8V5_PASHA/295-378
E2P8V8_PASHA/323-414
E2P9S0_PASHA/345-431
E2PCR7_NEIPO/336-424
E2PCR9_NEIPO/316-406
E2PF19_NEIPO/321-399
E2PFC3_NEIPO/307-385
E2PFC7_NEIPO/315-407
E2PS64_9RHIZ/331-418
E2PS65_9RHIZ/334-420
E2PS67_9RHIZ/317-387
E2PS70_9RHIZ/317-406
E2PVV1_STRCL/376-463
E2PZS0_STRCL/391-477
E2Q3N4_STRCL/363-446
E2QF13_ECOLX/339-425
E2QF14_ECOLX/313-403
E2QF16_ECOLX/300-379
E2QPH6_ECOLX/286-366
E2S690_9CORY/367-450
E2S6Y1_9CORY/335-424
E2S6Y2_9CORY/351-446
E2S6Y4_9CORY/288-367
E2S6Y7_9CORY/332-427
E2S963_9ACTO/320-407
E2S966_9ACTO/351-428
E2S968_9ACTO/310-400
E2S969_9ACTO/346-432
E2SB86_9ACTO/297-378
E2SH03_9FIRM/392-474
E2SJ57_9FIRM/320-408
E2SJD8_9FIRM/295-383
E2SKI3_9FIRM/319-404
E2SKI4_9FIRM/301-377
E2SQC6_9FIRM/322-404
E2SQU2_9FIRM/284-362
E2STL3_9RALS/710-795
E2STL4_9RALS/730-813
E2T4P1_9RALS/312-395
E2T4V0_9RALS/352-441
E2T4V1_9RALS/322-412
E2T4V3_9RALS/353-429
E2T4V6_9RALS/314-407
E2T5X9_9RALS/289-370
E2T8V1_MYCTU/264-349
E2TAR6_MYCTU/329-423
E2TAR9_MYCTU/314-392
E2TAS1_MYCTU/222-315
E2TBJ1_MYCTU/318-401
E2TN61_MYCTU/329-423
E2TN64_MYCTU/314-392
E2TN66_MYCTU/266-359
E2TN67_MYCTU/356-441
E2TNZ5_MYCTU/318-401
E2TZP8_MYCTU/329-423
E2TZQ1_MYCTU/314-392
E2TZQ3_MYCTU/262-355
E2TZQ4_MYCTU/356-441
E2U0H4_MYCTU/318-401
E2UB26_MYCTU/329-423
E2UB29_MYCTU/314-392
E2UB31_MYCTU/262-355
E2UB33_MYCTU/356-441
E2UBU8_MYCTU/318-401
E2UMM6_MYCTU/314-392
E2UMM8_MYCTU/341-434
E2UMM9_MYCTU/356-441
E2UNF2_MYCTU/318-401
E2UZX1_MYCTU/329-423
E2UZX4_MYCTU/314-392
E2UZX6_MYCTU/374-459
E2V0Q4_MYCTU/282-365
E2VA36_MYCTU/329-423
E2VA40_MYCTU/270-363
E2VA41_MYCTU/374-459
E2VAW1_MYCTU/282-365
E2VJE6_MYCTU/329-423
E2VJE9_MYCTU/314-392
E2VJF1_MYCTU/263-356
E2VJF3_MYCTU/374-459
E2VK85_MYCTU/318-401
E2VVR0_MYCTU/329-423
E2VVR3_MYCTU/314-392
E2VVR4_MYCTU/374-459
E2VWJ2_MYCTU/318-401
E2W6Y2_MYCTU/329-423
E2W6Y5_MYCTU/314-392
E2W6Y6_MYCTU/356-441
E2W7Q6_MYCTU/318-401
E2WIX6_MYCTU/329-423
E2WIY0_MYCTU/314-392
E2WIY2_MYCTU/223-316
E2WIY4_MYCTU/89-174
E2WJT5_MYCTU/335-418
E2WR17_ECOLX/315-401
E2WR18_ECOLX/313-403
E2WR20_ECOLX/300-379
E2WR23_ECOLX/324-420
E2X035_ECOLX/286-366
E2X1T6_ECOLX/177-256
E2X431_SHIDY/311-390
E2X611_SHIDY/267-347
E2XCT6_SHIDY/324-420
E2XCT9_SHIDY/300-378
E2XCU1_SHIDY/313-403
E2XCU2_SHIDY/339-425
E2XLT6_PSEFL/327-413
E2XLT7_PSEFL/316-401
E2XLT9_PSEFL/306-388
E2XLU2_PSEFL/321-412
E2XYQ5_PSEFL/317-378
E2Y111_ENTFA/311-397
E2Y4K2_ENTFA/300-380
E2Y605_ENTFA/312-403
E2Y6F4_ENTFA/330-420
E2Y6V4_ENTFA/354-441
E2Y9C2_ENTFA/300-380
E2YA14_ENTFA/354-441
E2YDI4_ENTFA/311-397
E2YFC3_ENTFA/330-420
E2YFX9_ENTFA/312-408
E2YHY9_ENTFA/300-380
E2YIV1_ENTFA/354-441
E2YL41_ENTFA/312-408
E2YLP6_ENTFA/330-420
E2YQC3_ENTFA/311-397
E2YSS4_ENTFA/300-380
E2YT04_ENTFA/311-397
E2YXI2_ENTFA/357-444
E2YXS1_ENTFA/330-420
E2YY69_ENTFA/312-408
E2Z2G7_ENTFA/300-380
E2Z3Y9_ENTFA/354-441
E2Z5V3_ENTFA/311-397
E2Z660_ENTFA/312-408
E2Z7Q7_ENTFA/162-252
E2ZDD5_9FIRM/312-398
E2ZDD7_9FIRM/314-394
E2ZDD9_9FIRM/318-404
E2ZDE0_9FIRM/336-422
E2ZDU6_9FIRM/299-383
E2ZKG0_9FIRM/319-405
E2ZKN9_9FIRM/316-405
E2ZKP4_9FIRM/331-417
E2ZKS0_9FIRM/287-370
E2ZSW1_PSEAE/320-411
E2ZSW4_PSEAE/306-385
E2ZSW6_PSEAE/320-406
E2ZSW7_PSEAE/327-413
E2ZZD8_PSEAE/311-371
E3AVI8_9SPHI/308-395
E3AVJ1_9SPHI/323-406
E3AVJ4_9SPHI/326-414
E3B0F8_9SPHI/722-807
E3B151_9SPHI/303-389
E3B2Q9_9SPHI/304-390
E3B8A0_9MICO/421-503
E3BA14_9MICO/748-841
E3BA15_9MICO/394-485
E3BCI4_9MICO/327-414
E3BCI7_9MICO/351-425
E3BCI9_9MICO/314-405
E3BDE6_9MICO/333-433
E3BGE4_9VIBR/311-392
E3BGV7_9VIBR/287-353
E3BQ94_9VIBR/327-418
E3BQ97_9VIBR/303-381
E3BQ99_9VIBR/314-400
E3BQA0_9VIBR/338-424
E3BQW8_9LACO/290-371
E3BR37_9LACO/318-394
E3BR50_9LACO/284-364
E3BRK1_9LACO/311-397
E3BS93_9LACO/300-386
E3BU69_9LACO/359-446
E3BUH6_9LACO/318-394
E3BUI9_9LACO/284-364
E3BVE1_9LACO/359-446
E3BVK5_9LACO/300-386
E3BXH9_9LACO/311-397
E3BXT1_9LACO/290-371
E3BY26_9LACO/318-394
E3BY39_9LACO/284-364
E3BYM3_9LACO/359-446
E3BYT4_9LACO/300-386
E3BZI6_9LACO/290-372
E3BZT5_9LACO/311-397
E3C227_9LACO/359-446
E3C288_9LACO/300-386
E3C407_9LACO/311-397
E3C487_9LACO/318-394
E3C4A0_9LACO/284-364
E3C500_9LACO/290-371
E3C5K3_9LACO/297-383
E3C624_9LACO/314-405
E3C6X2_9LACO/354-442
E3C7P1_9LACO/312-392
E3CA97_9LACO/299-382
E3CBQ9_STRPA/284-356
E3CCJ9_STRPA/305-398
E3CCT8_STRPA/310-393
E3CER9_STRPA/301-345
E3CG48_STRPA/298-384
E3CG91_STRPA/328-415
E3CI48_STRDO/328-415
E3CIY5_STRDO/292-370
E3CKW9_STRDO/297-383
E3CL19_STRDO/310-392
E3CL95_STRDO/305-398
E3CPP8_STRVE/328-415
E3CR89_STRVE/306-399
E3CS64_STRVE/310-392
E3CSI4_STRVE/297-383
E3D043_9BACT/301-385
E3D100_9BACT/325-412
E3D105_9BACT/328-412
E3D106_9BACT/337-423
E3D1C6_NEIM7/336-424
E3D1C8_NEIM7/316-407
E3D1D2_NEIM7/307-385
E3D1K1_NEIM7/352-444
E3D4S5_NEIM7/321-393
E3D7H5_GARV3/431-520
E3D7H6_GARV3/317-394
E3D908_GARV3/385-496
E3D913_GARV3/349-435
E3DE28_ERWSE/324-420
E3DE31_ERWSE/300-379
E3DE33_ERWSE/313-395
E3DE34_ERWSE/339-425
E3DG06_ERWSE/311-391
E3DKF1_ERWSE/284-366
E3DMH6_HALPG/295-375
E3DQH2_HALPG/329-415
E3DQH3_HALPG/322-411
E3DQH5_HALPG/308-387
E3DQH8_HALPG/307-395
E3DW75_BACA1/313-400
E3DZ50_BACA1/333-419
E3DZ53_BACA1/312-391
E3E0Q1_BACA1/299-381
E3E2A3_BACA1/295-381
E3E8F7_PAEPS/327-407
E3E8F9_PAEPS/321-409
E3E8G0_PAEPS/334-420
E3E9X1_PAEPS/310-396
E3E9X2_PAEPS/309-391
E3EK97_PAEPS/309-395
E3EK98_PAEPS/309-391
E3EMW4_BIFBS/350-445
E3EMW6_BIFBS/308-407
E3EMW9_BIFBS/365-451
E3ENS9_BIFBS/313-394
E3ENT5_BIFBS/380-469
E3EYX3_KETVY/322-408
E3EZK1_KETVY/341-428
E3EZK2_KETVY/327-421
E3F4C8_KETVY/330-396
E3F6U0_CORP9/330-425
E3F6U5_CORP9/348-442
E3F6U6_CORP9/341-427
E3F806_CORP9/376-459
E3FGZ3_STIAD/320-410
E3FKW3_STIAD/334-409
E3G044_STIAD/294-376
E3G9U9_ENTCS/324-420
E3G9V2_ENTCS/300-379
E3G9V4_ENTCS/313-396
E3G9V5_ENTCS/339-425
E3GAD5_ENTCS/286-362
E3GD65_ENTCS/311-391
E3GE15_EUBLK/316-395
E3GE17_EUBLK/314-402
E3GGE8_EUBLK/321-405
E3GIM1_EUBLK/338-424
E3GJB5_EUBLK/297-380
E3GTL0_HAEI2/312-392
E3GVG1_HAEI2/323-414
E3GVG4_HAEI2/300-376
E3GVG6_HAEI2/315-403
E3GVG7_HAEI2/335-421
E3GXV7_METFV/351-430
E3GXV8_METFV/366-447
E3GZ29_METFV/322-399
E3H0V6_ROTDC/397-481
E3H0V7_ROTDC/331-423
E3H0V9_ROTDC/379-458
E3H0W2_ROTDC/345-432
E3H399_ROTDC/312-396
E3H7P2_ILYPC/279-355
E3H8Q9_ILYPC/321-407
E3H9U6_ILYPC/301-385
E3H9U8_ILYPC/290-367
E3H9V0_ILYPC/296-382
E3HE69_ACHXA/311-395
E3HGD5_ACHXA/343-441
E3HGD5_ACHXA/804-891
E3HGD7_ACHXA/364-441
E3HGE0_ACHXA/314-409
E3HUQ2_ACHXA/711-796
E3I239_RHOVT/322-408
E3I244_RHOVT/329-415
E3I245_RHOVT/294-381
E3IAQ4_GEOS0/311-390
E3IAQ7_GEOS0/332-418
E3IEL9_GEOS0/295-380
E3IFU7_GEOS0/299-382
E3IHI2_GEOS0/318-405
E3IKW0_DESVR/308-395
E3IKW5_DESVR/327-413
E3IKW6_DESVR/331-417
E3ITV8_FRASU/334-417
E3J0C5_FRASU/355-441
E3J0C6_FRASU/314-410
E3J0C8_FRASU/344-421
E3J193_FRASU/346-438
E3JE74_BUCA0/323-419
E3JE77_BUCA0/302-378
E3JE79_BUCA0/342-428
E3JG53_BUCA3/292-388
E3JG57_BUCA3/302-378
E3JG59_BUCA3/314-401
E3JG60_BUCA3/342-428
E3JHL9_BUCAF/292-388
E3JHM3_BUCAF/302-378
E3JHM5_BUCAF/314-401
E3JHM6_BUCAF/342-428
E3JJV0_BUCAJ/292-388
E3JJV3_BUCAJ/302-378
E3LYQ3_CAERE/362-432
E3PCD7_ECOH1/313-403
E3PCD8_ECOH1/339-425
E3PCE0_ECOH1/300-379
E3PCE3_ECOH1/324-420
E3PE20_ECOH1/286-366
E3PEA3_ECOH1/311-390
E3PT13_CLOSD/307-381
E3PT15_CLOSD/313-397
E3PVN2_CLOSD/307-393
E3PWD4_CLOSD/296-379
E3R2G0_9LACO/356-443
E3R3V5_9LACO/317-396
E3R3W7_9LACO/287-369
E3R653_9LACO/311-403
E3R6S3_9LACO/301-387
E3R8C4_9LACO/301-387
E3R9F9_9LACO/288-366
E3XLF3_ECOLX/339-425
E3XLF4_ECOLX/313-403
E3XLF6_ECOLX/300-379
E3XLF9_ECOLX/324-420
E3XM67_ECOLX/299-378
E3XQB3_ECOLX/286-366
E3XXB9_SHIFL/286-366
E3YAE8_SHIFL/324-420
E3YAF1_SHIFL/300-379
E3YAF3_SHIFL/313-403
E3YAF4_SHIFL/334-420
E3YB63_SHIFL/311-390
E3YGK7_LISMO/296-378
E3YGR2_LISMO/228-314
E3YI16_LISMO/318-408
E3YNG5_9LIST/327-416
E3YQJ8_9LIST/296-378
E3YQQ1_9LIST/295-381
E3YRW6_9LIST/318-392
E3YRW8_9LIST/2-50
E3YX78_LISIN/251-342
E3YZC5_LISIN/296-377
E3YZH5_LISIN/64-150
E3Z0V7_LISIN/318-392
E3Z0V9_LISIN/332-418
E3Z5W8_LISIN/327-417
E3Z7X7_LISIN/296-378
E3Z830_LISIN/295-381
E3Z9D8_LISIN/318-392
E3Z9E0_LISIN/332-418
E3ZEJ1_LISIV/316-409
E3ZGZ1_LISIV/295-381
E3ZID2_LISIV/318-400
E3ZID5_LISIV/332-418
E3ZNI7_LISSE/4-95
E3ZQT7_LISSE/296-378
E3ZQZ4_LISSE/255-341
E3ZS92_LISSE/327-409
E3ZS95_LISSE/332-418
E3ZZQ3_LISSE/296-378
E3ZZS7_LISSE/198-284
E4A124_LISSE/312-394
E4A127_LISSE/281-367
E4AAB6_PROAC/321-409
E4AAB9_PROAC/347-445
E4AAC1_PROAC/336-433
E4AAC2_PROAC/328-416
E4AAF1_PROAC/296-373
E4ADZ8_PROAC/296-374
E4AE72_PROAC/321-409
E4AE75_PROAC/347-422
E4AE77_PROAC/336-433
E4AE78_PROAC/328-416
E4AMQ9_PROAC/328-416
E4AMR0_PROAC/336-433
E4AMR2_PROAC/347-445
E4AMR5_PROAC/321-409
E4AMX8_PROAC/296-373
E4ATS0_PROAC/328-416
E4ATS1_PROAC/336-433
E4ATS3_PROAC/347-445
E4ATS6_PROAC/321-409
E4ATZ0_PROAC/296-373
E4B3A2_PROAC/328-416
E4B3A3_PROAC/336-433
E4B3A5_PROAC/347-445
E4B3A8_PROAC/321-409
E4B3G2_PROAC/296-373
E4BCB1_PROAC/296-373
E4BCH2_PROAC/321-409
E4BCH5_PROAC/347-445
E4BCH7_PROAC/336-434
E4BCH8_PROAC/328-416
E4BEL1_PROAC/321-409
E4BEL4_PROAC/347-422
E4BEL6_PROAC/336-433
E4BEL7_PROAC/328-416
E4BFP3_PROAC/296-374
E4BPD7_PROAC/328-416
E4BPD8_PROAC/336-433
E4BPE0_PROAC/347-445
E4BPE3_PROAC/321-409
E4BPK7_PROAC/296-373
E4BYS0_PROAC/328-416
E4BYS1_PROAC/336-433
E4BYS3_PROAC/347-445
E4BYS6_PROAC/321-409
E4BYZ2_PROAC/296-373
E4C606_PROAC/328-416
E4C607_PROAC/336-433
E4C609_PROAC/347-445
E4C612_PROAC/321-409
E4C674_PROAC/296-373
E4CE95_PROAC/328-416
E4CE96_PROAC/336-433
E4CE98_PROAC/347-445
E4CEA1_PROAC/321-409
E4CEP2_PROAC/296-373
E4CJX2_PROAC/296-374
E4CL78_PROAC/328-416
E4CL79_PROAC/336-433
E4CL81_PROAC/347-445
E4CL84_PROAC/321-409
E4CT80_PROAC/296-373
E4CTL6_PROAC/321-409
E4CTL9_PROAC/347-445
E4CTM1_PROAC/336-433
E4CTM2_PROAC/328-416
E4D0K3_PROAC/328-416
E4D0K4_PROAC/336-433
E4D0K6_PROAC/347-445
E4D0K9_PROAC/321-409
E4D0S6_PROAC/296-373
E4D8Q8_PROAC/296-373
E4D8W9_PROAC/321-409
E4D8X2_PROAC/347-445
E4D8X4_PROAC/336-433
E4D8X5_PROAC/328-416
E4DCG4_PROAC/328-416
E4DCG5_PROAC/336-433
E4DCG7_PROAC/347-445
E4DCH0_PROAC/321-409
E4DCN1_PROAC/296-373
E4DL01_PROAC/296-373
E4DL64_PROAC/321-409
E4DL67_PROAC/347-445
E4DL69_PROAC/336-433
E4DL70_PROAC/328-416
E4DT91_PROAC/328-416
E4DT92_PROAC/336-433
E4DT94_PROAC/347-445
E4DT97_PROAC/321-409
E4DTF8_PROAC/296-373
E4E0H4_PROAC/296-374
E4E0M8_PROAC/328-416
E4E0M9_PROAC/336-433
E4E0N1_PROAC/347-445
E4E0N4_PROAC/321-409
E4E744_PROAC/328-416
E4E745_PROAC/336-433
E4E747_PROAC/347-445
E4E750_PROAC/321-409
E4E7B9_PROAC/296-373
E4EGB9_PROAC/328-416
E4EGC0_PROAC/336-433
E4EGC2_PROAC/347-445
E4EGC5_PROAC/321-409
E4EGJ1_PROAC/296-373
E4EP82_PROAC/328-416
E4EP83_PROAC/336-433
E4EP85_PROAC/347-445
E4EP88_PROAC/321-409
E4EPF0_PROAC/296-373
E4EW49_PROAC/328-416
E4EW50_PROAC/336-433
E4EW52_PROAC/347-445
E4EW55_PROAC/321-409
E4EWB7_PROAC/296-373
E4F522_PROAC/321-409
E4F525_PROAC/347-445
E4F527_PROAC/336-433
E4F528_PROAC/328-416
E4F583_PROAC/296-374
E4F8P8_PROAC/296-373
E4F8W3_PROAC/321-409
E4F8W6_PROAC/347-445
E4F8W8_PROAC/336-433
E4F8W9_PROAC/328-416
E4FII2_PROAC/328-416
E4FII3_PROAC/336-433
E4FII5_PROAC/347-445
E4FII8_PROAC/321-409
E4FIQ7_PROAC/296-373
E4FR52_PROAC/296-374
E4FRB7_PROAC/321-409
E4FRC0_PROAC/347-445
E4FRC2_PROAC/336-433
E4FRC3_PROAC/328-416
E4FXM3_PROAC/328-416
E4FXM4_PROAC/336-433
E4FXM6_PROAC/347-445
E4FXM9_PROAC/321-409
E4FXU1_PROAC/296-373
E4G2S8_PROAC/328-416
E4G2S9_PROAC/336-433
E4G2T1_PROAC/347-444
E4G2T4_PROAC/321-409
E4G2Z9_PROAC/296-373
E4GA27_PROAC/296-373
E4GAC2_PROAC/321-409
E4GAC5_PROAC/347-445
E4GAC7_PROAC/336-433
E4GAC8_PROAC/328-416
E4GGZ6_PROAC/296-373
E4GH58_PROAC/321-409
E4GH61_PROAC/347-445
E4GH63_PROAC/336-433
E4GH64_PROAC/328-416
E4GTU0_PROAC/296-373
E4GU06_PROAC/321-409
E4GU09_PROAC/347-445
E4GU11_PROAC/336-433
E4GU12_PROAC/328-416
E4GWJ0_PROAC/296-373
E4GWW4_PROAC/321-409
E4GWW7_PROAC/347-445
E4GWW9_PROAC/336-434
E4GWX0_PROAC/328-416
E4H872_PROAC/296-373
E4H8D4_PROAC/321-409
E4H8D7_PROAC/347-445
E4H8D9_PROAC/336-433
E4H8E0_PROAC/328-416
E4HAI4_PROAC/296-373
E4HB71_PROAC/328-416
E4HB72_PROAC/336-433
E4HB74_PROAC/347-445
E4HB77_PROAC/321-409
E4HIB4_PROAC/328-416
E4HIB5_PROAC/336-433
E4HIB7_PROAC/347-422
E4HIC0_PROAC/321-409
E4HLZ2_PROAC/296-374
E4HTU9_PROAC/296-373
E4HU09_PROAC/321-409
E4HU12_PROAC/347-445
E4HU14_PROAC/336-434
E4HU15_PROAC/328-416
E4I1P4_PROAC/296-373
E4I1V5_PROAC/321-409
E4I1V8_PROAC/347-445
E4I1W0_PROAC/336-433
E4I1W1_PROAC/328-416
E4I5M4_ENTFC/299-385
E4I5V9_ENTFC/313-392
E4I8P6_ENTFC/303-384
E4I8R8_ENTFC/306-395
E4ICE3_ENTFC/344-431
E4IEM7_ENTFC/313-392
E4IFH1_ENTFC/299-385
E4IG03_ENTFC/344-431
E4IJB6_ENTFC/303-384
E4IKF7_ENTFC/306-395
E4INY3_ENTFC/303-384
E4IP53_ENTFC/306-395
E4IR57_ENTFC/299-385
E4ISS6_ENTFC/344-431
E4IUC9_ENTFC/313-392
E4IW54_ENTFC/299-385
E4IX64_ENTFC/313-392
E4IXR5_ENTFC/306-395
E4IXZ1_ENTFC/303-384
E4J1D9_ENTFC/344-431
E4J4T8_ENTFC/306-395
E4J854_ENTFC/313-392
E4J8I5_ENTFC/299-385
E4JAX7_ENTFC/303-384
E4JCL5_ENTFC/344-431
E4JDC2_ENTFC/306-395
E4JEA7_ENTFC/344-431
E4JHC9_ENTFC/299-385
E4JI57_ENTFC/303-384
E4JLF8_ENTFC/313-392
E4K2V1_9FIRM/294-380
E4K4B1_9FIRM/342-428
E4K4B2_9FIRM/310-391
E4K4B5_9FIRM/284-362
E4K958_9FIRM/307-393
E4KP65_9LACT/312-389
E4KP67_9LACT/342-428
E4KPJ2_9LACT/298-384
E4KQW0_9LACT/317-402
E4KRQ9_9PORP/318-393
E4KS43_9PORP/339-425
E4KS45_9PORP/312-391
E4KVH0_9PORP/313-400
E4KXT8_9FIRM/317-403
E4KYA0_9FIRM/295-376
E4KZ10_9FIRM/300-377
E4KZV7_9FIRM/382-467
E4L5I2_9STRE/305-395
E4L5L9_9STRE/319-398
E4L5R0_9STRE/298-384
E4L711_9STRE/328-415
E4L7G8_9FIRM/339-425
E4L7G9_9FIRM/318-401
E4L7H1_9FIRM/309-389
E4L7H3_9FIRM/312-397
E4LAG4_9FIRM/298-380
E4LDF6_9FIRM/310-396
E4LDF8_9FIRM/311-390
E4LDG0_9FIRM/313-401
E4LDG1_9FIRM/335-421
E4LH59_9FIRM/295-377
E4LK42_9FIRM/313-399
E4LK44_9FIRM/317-396
E4LK46_9FIRM/1-89
E4LK48_9FIRM/336-422
E4LP76_9CLOT/320-408
E4LST9_9CLOT/392-475
E4LTG6_9CLOT/284-361
E4LU64_9CLOT/301-377
E4LU66_9CLOT/311-396
E4LV38_9CLOT/320-402
E4LZI1_9CLOT/295-383
E4M1B1_9FIRM/322-404
E4M1B2_9FIRM/338-425
E4M5Z6_9FIRM/404-482
E4M687_9FIRM/332-416
E4M689_9FIRM/324-413
E4M7G9_9BACT/277-366
E4MBN6_9BACT/317-404
E4MFI5_9BACT/310-385
E4MFI7_9BACT/326-414
E4MHB2_9FIRM/316-402
E4MIV5_9FIRM/305-387
E4MJC3_9FIRM/310-382
E4MJG7_9FIRM/332-418
E4MKX5_9FIRM/322-409
E4MP61_CAPOC/325-413
E4MQW0_CAPOC/306-393
E4MTE9_CAPOC/315-403
E4MV02_CAPOC/306-380
E4N9R9_KITSK/315-410
E4N9S0_KITSK/349-435
E4NB50_KITSK/322-406
E4NIG8_KITSK/316-403
E4NQG4_HALBP/294-375
E4P0M8_BIFBP/344-439
E4P0N0_BIFBP/308-403
E4P0N3_BIFBP/365-451
E4P0Q0_BIFBP/313-394
E4P0Q6_BIFBP/356-445
E4P397_ECO8N/339-425
E4P398_ECO8N/313-403
E4P3X8_ECO8N/300-379
E4P3Y1_ECO8N/324-420
E4P987_ECO8N/311-390
E4PE13_ECO8N/286-366
E4PP11_MARAH/326-412
E4PP12_MARAH/319-403
E4PP14_MARAH/306-387
E4PP17_MARAH/326-417
E4PP68_MARAH/317-384
E4Q209_CALOW/299-381
E4Q4V2_CALOW/337-423
E4Q528_CALOW/310-391
E4Q530_CALOW/314-392
E4Q6N7_CALOW/307-393
E4Q9J5_CALH1/299-382
E4QC16_CALH1/307-393
E4QDK4_CALH1/314-391
E4QDK6_CALH1/310-392
E4QDK7_CALH1/328-414
E4QER6_BORBN/327-416
E4QG57_BORBN/326-413
E4QGS2_BORBN/343-429
E4QIS3_METS6/323-409
E4QIS5_METS6/313-391
E4QIS8_METS6/312-404
E4QN56_METS6/319-397
E4QV30_HAEI6/323-414
E4QV33_HAEI6/300-379
E4QV35_HAEI6/315-403
E4QV36_HAEI6/335-421
E4QXH6_HAEI6/312-392
E4R1W7_BIFLM/325-423
E4R1X2_BIFLM/352-438
E4R205_BIFLM/313-394
E4R208_BIFLM/353-442
E4RFW5_PSEPB/311-385
E4RIC0_PSEPB/321-412
E4RIC3_PSEPB/304-387
E4RIC5_PSEPB/316-402
E4RIC6_PSEPB/336-422
E4RIG1_HALSL/314-392
E4RIG3_HALSL/318-402
E4RIG4_HALSL/329-415
E4RLW4_HALSL/307-395
E4RML4_HALSL/295-354
E4RVS8_LEAB4/325-413
E4RVT3_LEAB4/298-384
E4S130_BORBJ/343-429
E4S1D3_BORBJ/327-415
E4S2S0_BORBJ/326-413
E4S4L2_CALKI/314-392
E4S4L4_CALKI/310-391
E4S4L5_CALKI/337-423
E4S591_CALKI/307-393
E4S9A8_CALKI/299-383
E4SBF8_CALK2/299-382
E4SDN1_CALK2/307-393
E4SG46_CALK2/314-392
E4SG48_CALK2/310-391
E4SG49_CALK2/328-414
E4SI22_LACAR/317-395
E4SKL1_LACAR/311-398
E4SLY6_LACAR/301-387
E4SN91_LACAR/356-443
E4SNN8_LACAR/287-370
E4SR46_STRTN/297-383
E4SRB7_STRTN/306-399
E4SRM4_STRTN/328-414
E4STT3_STRTN/310-392
E4SVU9_LACDN/301-387
E4SWB9_LACDN/311-398
E4SY51_LACDN/318-428
E4SYD5_LACDN/356-443
E4SZC0_LACDN/301-382
E4T4K0_PALPW/333-420
E4T4K3_PALPW/306-380
E4T4K5_PALPW/325-413
E4T7R0_PALPW/306-395
E4T7R7_PALPW/337-410
E4T8M6_PALPW/306-391
E4TA41_RIEAD/308-393
E4TA44_RIEAD/304-379
E4TA46_RIEAD/325-413
E4TB31_RIEAD/296-384
E4TFX4_CALNY/309-396
E4TFX7_CALNY/273-350
E4TFY0_CALNY/326-411
E4TKF0_MARTH/309-395
E4TKY6_MARTH/326-414
E4TKY8_MARTH/307-385
E4TKZ1_MARTH/319-406
E4TQ29_MARTH/298-387
E4TX83_SULKY/281-362
E4TZ28_SULKY/262-340
E4U1V4_SULKY/290-380
E4U2M2_SULKY/358-441
E4U4L9_OCEP5/318-403
E4U4X6_OCEP5/270-352
E4U8P5_OCEP5/286-372
E4U8P8_OCEP5/268-349
E4U8Q1_OCEP5/306-391
E4UB24_LIBSC/345-432
E4UB25_LIBSC/326-411
E4UB30_LIBSC/318-404
E4V8I0_BIFBI/344-439
E4V8I2_BIFBI/308-403
E4V8I5_BIFBI/365-451
E4V8K3_BIFBI/313-394
E4V8K9_BIFBI/356-445
E4VIZ6_9HELI/275-354
E4VJP8_9HELI/293-383
E4VK12_9HELI/312-393
E4VL31_9HELI/368-452
E4VVX5_BACFR/304-392
E4VW94_BACFR/325-413
E4VW96_BACFR/305-379
E4VW99_BACFR/314-401
E4WIB4_RHOE1/342-427
E4WIN9_RHOE1/333-424
E4WIP2_RHOE1/321-399
E4WIP4_RHOE1/342-436
E4WIP5_RHOE1/376-462
E4WJ96_RHOE1/328-411
E4ZBH7_NEIL0/336-424
E4ZBH9_NEIL0/316-406
E4ZBI3_NEIL0/307-385
E4ZBI6_NEIL0/315-407
E4ZCX6_NEIL0/321-398
E5AHM0_CHLPS/327-414
E5AIX5_CHLPS/303-388
E5AIX9_CHLPS/277-354
E5AIY1_CHLPS/313-393
E5ALF9_BURRH/340-432
E5ALG0_BURRH/319-411
E5ALG4_BURRH/359-438
E5ALG7_BURRH/334-426
E5AM15_BURRH/314-399
E5B740_ERWAM/284-367
E5B8H0_ERWAM/324-420
E5B8H3_ERWAM/300-380
E5B8H5_ERWAM/313-403
E5B8H6_ERWAM/339-425
E5B966_ERWAM/311-391
E5BH56_9FUSO/278-361
E5BHM2_9FUSO/300-388
E5BHM4_9FUSO/289-362
E5BHM6_9FUSO/292-380
E5BIM3_9FUSO/321-407
E5BJK6_9FUSO/330-412
E5BJL0_9FUSO/300-388
E5BN90_9FUSO/325-411
E5BP40_9FUSO/278-361
E5BTU1_9FUSO/325-411
E5BYD1_9FUSO/315-402
E5BYD5_9FUSO/303-390
E5BYP6_9FUSO/281-364
E5C1B5_9FUSO/289-362
E5C1B7_9FUSO/300-388
E5C1U0_9FUSO/278-361
E5C2A8_9FUSO/331-417
E5C970_9BACE/303-392
E5C9R0_9BACE/325-413
E5C9R2_9BACE/305-379
E5C9R5_9BACE/314-401
E5CKK3_STAHO/315-398
E5CLV1_STAHO/295-381
E5CM19_STAHO/293-365
E5CN92_STAHO/308-382
E5CNL4_STAHO/332-416
E5CQP0_9STAP/308-387
E5CRZ9_9STAP/293-361
E5CS73_9STAP/295-381
E5CSX4_9STAP/332-416
E5CTI2_9STAP/74-158
E5CTI3_9STAP/315-378
E5QQX3_STAAH/332-416
E5QR88_STAAH/315-399
E5QTY6_STAAH/302-388
E5QUG1_STAAH/293-356
E5QXM9_STAAH/308-383
E5R6T8_STAAG/293-355
E5R795_STAAG/295-381
E5R991_STAAG/315-399
E5RA27_STAAG/332-416
E5RB00_STAAG/308-383
E5TAK0_STAAU/293-356
E5TAT0_STAAU/295-381
E5TEB0_STAAU/308-383
E5TFF3_STAAU/332-416
E5TGW3_STAAU/315-399
E5THX0_STAAU/293-355
E5TLL9_STAAU/332-416
E5TMF4_STAAU/295-381
E5TN48_STAAU/315-399
E5TND2_STAAU/308-383
E5TRM9_STAAU/308-383
E5TT04_STAAU/293-355
E5TTD2_STAAU/295-381
E5TTT0_STAAU/332-416
E5TY78_STAAU/315-399
E5UCZ7_ALCXX/311-395
E5UDG4_ALCXX/346-444
E5UDG4_ALCXX/807-894
E5UDG6_ALCXX/364-442
E5UDG9_ALCXX/314-409
E5UF91_ALCXX/710-795
E5UJ16_NEIMU/321-397
E5UL17_NEIMU/336-424
E5UL21_NEIMU/316-405
E5UL27_NEIMU/307-385
E5UL82_NEIMU/315-407
E5UN16_9BACE/325-413
E5UN34_9BACE/306-375
E5UN55_9BACE/314-401
E5UQB0_9BACE/304-389
E5V0V4_9BACL/305-379
E5V0X2_9BACL/345-431
E5V116_9BACL/312-398
E5V3V6_9BACL/296-382
E5V7I9_9BACE/314-401
E5V7J2_9BACE/304-378
E5V7J4_9BACE/325-413
E5V7T8_9BACE/304-393
E5VGE9_9FIRM/295-378
E5VGH6_9FIRM/312-388
E5VKV8_9FIRM/329-415
E5VNR0_9FIRM/320-406
E5VPB3_9FIRM/312-400
E5VR51_9FIRM/187-268
E5VVT7_9FIRM/312-390
E5VX14_9FIRM/312-401
E5VZ33_9FIRM/329-415
E5VZD0_9FIRM/317-403
E5W2Y2_9BACI/312-390
E5W2Y4_9BACI/333-419
E5W6T3_9BACI/295-381
E5W6V0_9BACI/299-382
E5WAP5_9BACI/315-400
E5WDA1_9BACI/311-402
E5WDA4_9BACI/332-418
E5WDW3_9BACI/325-411
E5WJ44_9BACI/299-381
E5WJJ0_9BACI/295-381
E5WRL4_9BACI/324-405
E5WSE5_9BACI/317-404
E5WVL2_9BACE/305-392
E5WVT4_9BACE/325-413
E5WVT6_9BACE/305-379
E5WVT9_9BACE/314-401
E5XAE6_9ACTN/313-403
E5XAE9_9ACTN/7-87
E5XAF1_9ACTN/31-117
E5XAF3_9ACTN/333-420
E5XBX1_9ACTN/291-377
E5XDB8_9FIRM/300-379
E5XFK3_9FIRM/317-401
E5XGX3_9FIRM/315-394
E5XIQ2_9FIRM/316-402
E5XIU6_9FIRM/329-415
E5XNY3_9ACTO/319-405
E5XTP0_9ACTO/1-76
E5XTP6_9ACTO/334-427
E5XTP7_9ACTO/358-444
E5XZR9_9BIFI/325-423
E5XZS4_9BIFI/352-438
E5Y0Z0_9BIFI/301-382
E5Y0Z3_9BIFI/353-441
E5Y4I5_BILWA/269-356
E5Y4J0_BILWA/327-413
E5Y4J1_BILWA/318-409
E5Y4J6_BILWA/309-396
E5YIV4_9ENTR/328-424
E5YIV7_9ENTR/300-380
E5YIV9_9ENTR/314-396
E5YIW0_9ENTR/339-425
E5YJS8_9ENTR/311-391
E5YTU4_9BACL/318-400
E5YTU5_9BACL/309-395
E5YUF0_9BACL/334-420
E5YUF1_9BACL/321-408
E5YUF3_9BACL/333-415
E5Z0X6_9BACL/334-420
E5Z6L0_CAMJE/291-381
E5Z790_CAMJE/255-334
E5ZE51_CAMJE/278-357
E5ZG75_CAMJE/290-380
E5ZHJ8_CAMJE/290-380
E5ZJL5_CAMJE/278-357
E5ZR42_ECOLX/299-378
E5ZRE9_ECOLX/286-366
E6A063_ECOLX/324-420
E6A066_ECOLX/300-379
E6A068_ECOLX/313-403
E6A069_ECOLX/315-401
E6A499_ECOLX/324-420
E6A4A2_ECOLX/300-379
E6A4A4_ECOLX/313-403
E6A4A5_ECOLX/315-401
E6A7H3_ECOLX/299-378
E6AB46_ECOLX/286-366
E6AK34_ECOLX/324-420
E6AK37_ECOLX/300-379
E6AK39_ECOLX/313-403
E6AK40_ECOLX/315-401
E6AMW6_ECOLX/299-378
E6AQB2_ECOLX/286-366
E6B4I1_ECOLX/311-389
E6B7M5_ECOLX/324-420
E6B7M8_ECOLX/300-379
E6B7N0_ECOLX/313-403
E6B7N1_ECOLX/315-401
E6B9Z8_ECOLX/286-366
E6BJT4_ECOLX/299-378
E6BKR3_ECOLX/286-366
E6BRJ7_ECOLX/315-401
E6BRJ8_ECOLX/313-403
E6BRK0_ECOLX/300-379
E6BRK3_ECOLX/324-420
E6BZS6_PROAC/328-416
E6BZS7_PROAC/336-433
E6BZS9_PROAC/347-445
E6BZT2_PROAC/321-409
E6BZZ3_PROAC/296-373
E6C894_PROAC/296-373
E6C8F9_PROAC/321-409
E6C8G2_PROAC/347-445
E6C8G4_PROAC/336-433
E6C8G5_PROAC/328-416
E6CBS1_PROAC/328-416
E6CBS2_PROAC/336-433
E6CBS4_PROAC/347-445
E6CBS8_PROAC/10-98
E6CBZ5_PROAC/296-373
E6CMN8_PROAC/296-373
E6CMU9_PROAC/321-409
E6CMV2_PROAC/347-445
E6CMV4_PROAC/336-434
E6CMV5_PROAC/328-416
E6CSZ8_PROAC/328-416
E6CSZ9_PROAC/336-433
E6CT01_PROAC/347-445
E6CT04_PROAC/321-409
E6CT69_PROAC/296-373
E6D1J9_PROAC/328-416
E6D1K0_PROAC/336-434
E6D1K2_PROAC/347-445
E6D1K5_PROAC/321-409
E6D1N9_PROAC/296-373
E6D669_PROAC/296-373
E6D6C1_PROAC/321-409
E6D6C4_PROAC/347-445
E6D6C6_PROAC/336-434
E6D6C7_PROAC/328-416
E6DGY6_PROAC/296-373
E6DH46_PROAC/321-409
E6DH49_PROAC/347-445
E6DH51_PROAC/336-433
E6DH52_PROAC/328-416
E6DK04_PROAC/296-373
E6DKA2_PROAC/321-409
E6DKA5_PROAC/347-445
E6DKA7_PROAC/336-433
E6DKA8_PROAC/328-416
E6DWE1_PROAC/296-374
E6DWK9_PROAC/321-409
E6DWL2_PROAC/347-445
E6DWL4_PROAC/336-433
E6DWL5_PROAC/328-416
E6E1D4_PROAC/328-416
E6E1D5_PROAC/336-433
E6E1D7_PROAC/347-445
E6E1E0_PROAC/321-409
E6E1K1_PROAC/296-373
E6EB20_PROAC/336-433
E6EB21_PROAC/328-416
E6EB76_PROAC/296-373
E6EBE0_PROAC/321-409
E6EBE3_PROAC/347-445
E6EHV6_PROAC/296-373
E6EI21_PROAC/321-409
E6EI24_PROAC/347-445
E6EI26_PROAC/336-433
E6EI27_PROAC/328-416
E6EKI0_ENTFA/300-380
E6ELC0_ENTFA/357-444
E6ENT4_ENTFA/312-408
E6EQ87_ENTFA/330-420
E6EQX3_ENTFA/311-397
E6EVK5_ENTFA/300-380
E6EW79_ENTFA/357-444
E6F051_ENTFA/312-408
E6F0J7_ENTFA/330-420
E6F1F0_ENTFA/311-397
E6F341_ENTFA/300-380
E6F4Q4_ENTFA/357-444
E6F702_ENTFA/330-420
E6F7F2_ENTFA/312-403
E6F977_ENTFA/311-397
E6FBM0_ENTFA/300-380
E6FDI6_ENTFA/330-420
E6FDY8_ENTFA/312-408
E6FF35_ENTFA/311-397
E6FGY3_ENTFA/357-444
E6FJJ0_ENTFA/330-420
E6FJT1_ENTFA/300-380
E6FL21_ENTFA/311-397
E6FM11_ENTFA/357-444
E6FNZ8_ENTFA/312-417
E6FSR3_ENTFA/312-408
E6FT62_ENTFA/300-380
E6FT93_ENTFA/330-420
E6FWA4_ENTFA/357-444
E6FZW1_ENTFA/311-397
E6G0F4_ENTFA/357-444
E6G195_ENTFA/300-380
E6G377_ENTFA/312-408
E6G3T1_ENTFA/330-420
E6G7M7_ENTFA/311-397
E6G9I0_ENTFA/311-397
E6G9U6_ENTFA/312-408
E6GAD0_ENTFA/357-444
E6GB60_ENTFA/300-380
E6GEE8_ENTFA/330-420
E6GI07_ENTFA/311-397
E6GJH5_ENTFA/300-380
E6GPE4_ENTFA/357-444
E6GPL9_ENTFA/330-420
E6GQ19_ENTFA/312-408
E6GQU4_ENTFA/300-380
E6GTM3_ENTFA/311-397
E6GTX5_ENTFA/330-420
E6GUB9_ENTFA/312-408
E6GUQ3_ENTFA/354-441
E6GZS6_ENTFA/300-380
E6H2F3_ENTFA/354-441
E6H4X7_ENTFA/311-397
E6H5N2_ENTFA/312-408
E6H627_ENTFA/330-420
E6HAZ4_ENTFA/311-397
E6HDQ2_ENTFA/330-420
E6HDX3_ENTFA/300-380
E6HFK1_ENTFA/312-408
E6HGG5_ENTFA/357-444
E6HHK0_ENTFA/300-380
E6HKC3_ENTFA/330-420
E6HKU2_ENTFA/312-408
E6HNJ4_ENTFA/311-397
E6HPM6_ENTFA/357-444
E6HRA7_ENTFA/300-380
E6HRV6_ENTFA/311-397
E6HSB4_ENTFA/357-444
E6HV48_ENTFA/330-420
E6HYK5_ENTFA/312-408
E6HZC6_ENTFA/300-380
E6I584_ENTFA/330-420
E6I5H7_ENTFA/312-415
E6I5X4_ENTFA/354-441
E6I624_ENTFA/311-397
E6I7E1_ENTFA/300-380
E6I802_ENTFA/312-408
E6I8F4_ENTFA/330-420
E6I961_ENTFA/357-444
E6ICH3_ENTFA/311-397
E6IGH3_ENTFA/300-380
E6IJZ6_ENTFA/312-408
E6IKG8_ENTFA/330-420
E6ILU0_ENTFA/311-397
E6IND4_ENTFA/357-444
E6IQF4_ENTFA/300-380
E6ISS9_ENTFA/330-420
E6IUL3_ENTFA/354-441
E6IV43_ENTFA/312-408
E6IXF6_ENTFA/311-397
E6J0D2_STRAP/328-415
E6J0F8_STRAP/310-392
E6J0T8_STRAP/303-386
E6J3M5_STRAP/297-383
E6J3X2_STRAP/305-398
E6J6N5_9ACTO/338-424
E6J841_9ACTO/383-467
E6J8U7_9ACTO/345-431
E6J9U4_9ACTO/345-438
E6JA31_9ACTO/337-430
E6JA71_9ACTO/40-118
E6JFF6_RIEAN/325-413
E6JFF8_RIEAN/304-379
E6JFG1_RIEAN/308-393
E6JIA3_RIEAN/296-384
E6JL43_STAEP/308-389
E6JMR4_STAEP/293-365
E6JMY3_STAEP/295-381
E6JNS9_STAEP/332-416
E6JRA8_STAEP/315-402
E6JSY7_9SPIO/333-420
E6JUS8_9SPIO/329-415
E6JVJ1_9SPIO/330-416
E6JWF6_9SPIO/332-415
E6JZA4_PARDN/384-472
E6JZA6_PARDN/321-401
E6JZB0_PARDN/375-460
E6JZB6_PARDN/357-457
E6K488_9BACT/325-413
E6K490_9BACT/305-384
E6K493_9BACT/314-401
E6K5R6_9BACT/311-398
E6KIY4_STRSA/296-380
E6KM13_STRSA/310-392
E6KNF9_STRSA/298-384
E6KNG6_STRSA/328-415
E6KNQ0_STRSA/305-400
E6KPH5_9ACTO/372-460
E6KPK9_9ACTO/410-493
E6KPS8_9ACTO/317-404
E6KPT3_9ACTO/319-405
E6KWC5_9PAST/318-404
E6KWC7_9PAST/298-377
E6KWD0_9PAST/323-414
E6KXJ6_9PAST/334-420
E6KZ27_9PAST/314-394
E6L1K2_9PROT/289-377
E6L2H1_9PROT/278-359
E6LA64_CAMUP/291-381
E6LB69_CAMUP/278-357
E6LCJ5_9ENTE/314-394
E6LFR4_9ENTE/87-173
E6LHI0_9ENTE/300-379
E6LIE4_9ENTE/303-389
E6LIJ7_9ENTE/358-445
E6LMH0_9FIRM/336-422
E6LMH1_9FIRM/316-400
E6LQC6_9FIRM/308-384
E6LR23_9FIRM/294-380
E6LST6_9LACO/359-446
E6LSZ7_9LACO/300-386
E6LTL2_9LACO/290-372
E6LUJ1_9LACO/318-394
E6LUK3_9LACO/284-364
E6LV76_9LACO/311-397
E6LYV8_9ACTO/361-444
E6LYV9_9ACTO/336-425
E6LYW1_9ACTO/338-418
E6LYW4_9ACTO/342-429
E6M0E1_9ACTO/403-484
E6M204_9ACTO/403-484
E6M348_9ACTO/342-429
E6M351_9ACTO/338-418
E6M353_9ACTO/336-425
E6M354_9ACTO/361-444
E6M6M7_STALU/295-381
E6M6Y4_STALU/294-372
E6M889_STALU/308-383
E6M8J1_STALU/332-416
E6MD03_STALU/316-402
E6MGC8_9FIRM/319-401
E6MGD0_9FIRM/327-409
E6MGL1_9FIRM/359-445
E6MGN3_9FIRM/321-407
E6MPI1_9BACT/321-406
E6MPK4_9BACT/314-401
E6MPK7_9BACT/305-387
E6MPK9_9BACT/325-413
E6MWM7_NEIMH/328-399
E6MX53_NEIMH/336-424
E6MX57_NEIMH/300-391
E6MX61_NEIMH/307-385
E6MX65_NEIMH/352-444
E6NDX3_HELPI/302-393
E6NE96_HELPI/283-356
E6NFS8_HELPI/294-375
E6NGS6_HELPK/294-375
E6NJ47_HELPK/302-393
E6NJH1_HELPK/283-356
E6NM96_HELPL/294-375
E6NNY1_HELPL/283-358
E6NPA7_HELPL/302-393
E6NR33_HELPQ/283-358
E6NRF6_HELPQ/302-393
E6NTL7_HELPQ/294-375
E6PGT2_9ZZZZ/328-413
E6PGT3_9ZZZZ/319-409
E6PGT6_9ZZZZ/308-389
E6PGT9_9ZZZZ/309-395
E6PL62_9ZZZZ/298-369
E6PTH3_9ZZZZ/313-405
E6PTH6_9ZZZZ/361-440
E6PTH8_9ZZZZ/331-420
E6PTH8_9ZZZZ/820-913
E6PW96_9ZZZZ/324-406
E6Q7U2_9ZZZZ/296-376
E6Q851_9ZZZZ/309-395
E6Q854_9ZZZZ/308-387
E6Q858_9ZZZZ/326-411
E6Q8N4_9ZZZZ/285-367
E6Q9F0_9ZZZZ/311-387
E6QG85_9ZZZZ/328-415
E6QG86_9ZZZZ/313-401
E6QG88_9ZZZZ/307-384
E6QG91_9ZZZZ/305-392
E6QKN8_9ZZZZ/321-400
E6QKP0_9ZZZZ/323-435
E6QM43_9ZZZZ/312-398
E6QS39_9ZZZZ/710-796
E6QUE0_9ZZZZ/59-138
E6RL60_PSEU9/331-417
E6RL61_PSEU9/313-400
E6RL63_PSEU9/305-388
E6RL66_PSEU9/309-400
E6RNA8_PSEU9/309-389
E6RSE4_CAMJS/291-381
E6RVI6_CAMJS/255-334
E6RYA0_CAMJC/181-271
E6S223_HELPF/302-393
E6S2F1_HELPF/283-356
E6S3C9_HELPF/294-375
E6S8A7_INTC7/386-474
E6S8A8_INTC7/318-408
E6S8B3_INTC7/335-423
E6SE73_INTC7/320-402
E6SG60_THEM7/419-497
E6SIY4_THEM7/338-425
E6SIY5_THEM7/327-406
E6SMD6_THEM7/325-414
E6SMD8_THEM7/415-499
E6SUW2_BACT6/304-392
E6SVJ4_BACT6/327-415
E6SVJ6_BACT6/305-379
E6SVJ9_BACT6/314-401
E6T1N3_SHEB6/317-394
E6T2P8_SHEB6/343-429
E6T2P9_SHEB6/318-407
E6T2Q1_SHEB6/300-380
E6T2Q4_SHEB6/325-416
E6T3Z0_SHEB6/285-364
E6TDS9_MYCSR/321-404
E6TGA8_MYCSR/348-434
E6TGA9_MYCSR/344-437
E6TH24_MYCSR/314-390
E6TH27_MYCSR/326-416
E6TTT1_BACCJ/311-390
E6TTT4_BACCJ/335-421
E6TWB8_BACCJ/219-312
E6TZP5_BACCJ/297-378
E6U176_BACCJ/295-381
E6U1T3_BACCJ/393-478
E6U399_ETHHY/315-401
E6U3A0_ETHHY/323-409
E6U5Y5_ETHHY/312-399
E6U6U1_ETHHY/314-391
E6U7K4_ETHHY/288-371
E6UDN2_RUMA7/317-403
E6UE32_RUMA7/292-382
E6UEC3_RUMA7/320-406
E6UEC4_RUMA7/313-401
E6UET2_RUMA7/286-367
E6UM88_CLOTL/292-373
E6UPC2_CLOTL/324-410
E6UPC3_CLOTL/316-405
E6UQV0_CLOTL/319-405
E6UTB2_CLOTL/720-806
E6UUM3_VARPD/355-445
E6UUM4_VARPD/325-416
E6UUM6_VARPD/577-656
E6UUM9_VARPD/313-406
E6UUQ2_VARPD/316-384
E6UWP8_VARPD/709-795
E6V568_VARPD/890-977
E6VLR9_RHOPX/331-417
E6VLS0_RHOPX/331-412
E6VLS2_RHOPX/320-397
E6VLS5_RHOPX/318-404
E6VXF5_DESAO/350-436
E6VXF6_DESAO/318-399
E6VXG1_DESAO/326-413
E6W054_DESIS/318-404
E6W056_DESIS/303-380
E6W1E3_DESIS/309-395
E6W2U1_DESIS/316-401
E6W7L8_PANSA/324-420
E6W8J5_PANSA/286-369
E6W952_PANSA/339-425
E6W953_PANSA/314-400
E6W955_PANSA/300-380
E6WFV8_PANSA/311-390
E6WQP3_PSEUU/332-419
E6WQP4_PSEUU/317-404
E6WQP8_PSEUU/320-412
E6WV96_PSEUU/285-352
E6WW01_PSEUU/326-407
E6WYM8_NITSE/280-361
E6WZR2_NITSE/350-428
E6X2W6_NITSE/293-382
E6X5W3_CELAD/326-414
E6X5W5_CELAD/306-382
E6X5W8_CELAD/308-395
E6XE21_CELAD/308-395
E6XFM4_SHEP2/344-430
E6XFM5_SHEP2/318-404
E6XFM7_SHEP2/300-380
E6XFN0_SHEP2/325-416
E6XL40_SHEP2/317-395
E6XQM1_SHEP2/285-344
E6YIJ0_BARC7/299-385
E6YIJ5_BARC7/324-413
E6YIJ6_BARC7/328-415
E6YMM6_9RHIZ/299-385
E6YMN1_9RHIZ/324-425
E6YMN2_9RHIZ/329-416
E6YRZ8_9RHIZ/306-392
E6YS03_9RHIZ/323-417
E6YS04_9RHIZ/329-416
E6YWB2_9RHIZ/299-385
E6YWB7_9RHIZ/324-416
E6YWB8_9RHIZ/329-416
E6Z042_9RHIZ/316-402
E6Z047_9RHIZ/323-412
E6Z048_9RHIZ/328-415
E7A3K7_HAEIF/312-393
E7A5D4_HAEIF/323-414
E7A5D7_HAEIF/300-376
E7A5D9_HAEIF/315-403
E7A5E0_HAEIF/335-421
E7A8T9_HELFC/290-371
E7AAH0_HELFC/297-388
E7ABZ4_HELFC/268-350
E7AG88_HAEIF/312-392
E7AI15_HAEIF/323-414
E7AI18_HAEIF/300-377
E7AI20_HAEIF/315-402
E7AI21_HAEIF/335-421
E7B0K5_YERE1/292-373
E7B493_YERE1/293-389
E7B496_YERE1/306-413
E7B498_YERE1/315-404
E7B499_YERE1/339-425
E7B5Y2_YERE1/311-391
E7BEY2_NEIMW/352-444
E7BEY5_NEIMW/307-385
E7BEY9_NEIMW/316-407
E7BEZ1_NEIMW/336-424
E7BHM4_NEIMW/321-401
E7C1C9_9DELT/312-403
E7C1D4_9DELT/254-334
E7C1D5_9DELT/314-397
E7C1I2_9GAMM/281-350
E7C257_9BACT/267-354
E7FMR4_9LACO/302-384
E7FN25_9LACO/322-408
E7FPG3_9LACO/313-403
E7FQX0_9LACO/334-420
E7FQX2_9LACO/312-392
E7FU09_ERYRH/291-368
E7FU35_ERYRH/299-384
E7FUC9_ERYRH/321-408
E7FUJ4_ERYRH/303-389
E7FX99_ERYRH/278-358
E7FYF2_9HELI/285-360
E7FZV1_9HELI/297-388
E7G0D0_9HELI/292-373
E7G3D8_9HELI/285-359
E7G5C2_9HELI/297-388
E7G842_9FIRM/329-414
E7GCD4_9FIRM/294-381
E7GD68_9FIRM/432-512
E7GD77_9FIRM/316-402
E7GDS2_9FIRM/274-355
E7GE13_9FIRM/309-391
E7GF05_9FIRM/311-390
E7GJB4_CLOSY/287-370
E7GS91_CLOSY/309-386
E7GT42_CLOSY/317-404
E7GT43_CLOSY/329-415
E7GT76_CLOSY/301-383
E7GTV6_CLOSY/316-402
E7GUX4_STRAP/297-383
E7GV48_STRAP/305-395
E7GXJ3_STRAP/328-415
E7GXL9_STRAP/310-392
E7GZE3_STRAP/299-382
E7H3J8_9BURK/313-394
E7H3P3_9BURK/310-407
E7H3P6_9BURK/353-434
E7H3P8_9BURK/332-416
E7H3P9_9BURK/341-430
E7H7H0_ECOLX/324-420
E7H7H3_ECOLX/300-379
E7H7H5_ECOLX/313-403
E7H7H6_ECOLX/315-401
E7H8D7_ECOLX/311-390
E7HBE0_ECOLX/286-366
E7HT91_ECOLX/311-390
E7HUC6_ECOLX/286-366
E7HYC8_ECOLX/324-420
E7HYD1_ECOLX/300-379
E7HYD3_ECOLX/313-403
E7HYD4_ECOLX/315-401
E7ICT8_ECOLX/286-366
E7IDP7_ECOLX/311-390
E7IEJ4_ECOLX/315-401
E7IEJ5_ECOLX/313-403
E7IEJ7_ECOLX/300-379
E7IEK0_ECOLX/324-420
E7IVC7_ECOLX/286-366
E7IXB4_ECOLX/311-390
E7IYB8_ECOLX/339-425
E7IYB9_ECOLX/313-403
E7IYC1_ECOLX/300-379
E7IYC4_ECOLX/324-420
E7J5T4_ECOLX/286-366
E7JC78_ECOLX/311-390
E7JCY9_ECOLX/334-420
E7JCZ0_ECOLX/313-403
E7JCZ2_ECOLX/300-379
E7JCZ5_ECOLX/324-420
E7JHK4_ECOLX/324-420
E7JHK7_ECOLX/300-379
E7JHK9_ECOLX/313-403
E7JHL0_ECOLX/315-401
E7JI40_ECOLX/311-390
E7JP22_ECOLX/286-366
E7JWJ4_SHISO/286-366
E7K1I2_SHISO/311-390
E7K3A1_SHISO/336-422
E7K3A2_SHISO/313-403
E7K3A4_SHISO/300-379
E7K3A7_SHISO/324-420
E7M7N4_9BACL/310-396
E7M7N5_9BACL/309-391
E7MA05_9BACL/317-397
E7MA07_9BACL/310-392
E7MA08_9BACL/334-420
E7MBE1_9BACL/337-423
E7MDQ5_STAAU/293-355
E7MEP8_STAAU/302-388
E7MEZ7_STAAU/315-399
E7MG52_STAAU/308-383
E7MGL6_STAAU/332-416
E7MM24_9FIRM/320-408
E7MM52_9FIRM/317-403
E7MMC7_9FIRM/391-474
E7MQY6_9FIRM/341-429
E7MRG1_STAAU/302-388
E7MSU7_STAAU/308-383
E7MTB0_STAAU/332-416
E7MU33_STAAU/315-399
E7MUA9_STAAU/293-355
E7N3I8_9FIRM/295-377
E7N511_9FIRM/336-422
E7N512_9FIRM/326-416
E7N514_9FIRM/325-404
E7N516_9FIRM/316-402
E7N6M3_9ACTO/362-450
E7N6M4_9ACTO/341-432
E7N6M6_9ACTO/354-433
E7N6M9_9ACTO/359-447
E7NED5_9ACTO/459-541
E7NQ68_TREPH/325-413
E7NRE1_TREPH/397-486
E7NRN1_TREPH/331-417
E7NSN5_TREPH/308-385
E7NX08_TREPH/338-411
E7P9V8_PSESG/321-412
E7P9W1_PSESG/306-388
E7P9W3_PSESG/317-395
E7P9W4_PSESG/327-413
E7PB64_PSESG/311-387
E7PI91_PSESG/311-387
E7PK91_PSESG/327-413
E7PK92_PSESG/317-395
E7PK94_PSESG/306-388
E7PK97_PSESG/321-412
E7PUQ1_STRDY/305-396
E7PVB2_STRDY/310-391
E7PZB6_STRDY/297-383
E7PZE8_STRDY/241-328
E7QTD6_9EURY/289-370
E7RCU7_9BACL/338-424
E7RE60_9BACL/295-381
E7RF98_9BACL/331-416
E7RHK3_9BACL/311-387
E7RK62_9BACL/311-394
E7RND1_9BACT/314-401
E7RND4_9BACT/305-380
E7RND6_9BACT/325-413
E7RNG4_9BACT/308-395
E7RYD6_9BURK/312-396
E7RYP5_9BURK/310-417
E7RYP8_9BURK/406-483
E7RYQ0_9BURK/331-419
E7RYQ1_9BURK/492-600
E7S2W9_STRAG/297-383
E7S3I3_STRAG/329-415
E7S500_STRAG/336-423
E7S5K6_STRAG/314-396
E7S7S0_9STRE/296-379
E7S8V5_9STRE/284-358
E7S9X7_9STRE/298-384
E7SA24_9STRE/328-415
E7SCM0_9STRE/305-398
E7SCW7_9STRE/310-411
E7SHW2_SHIDY/311-390
E7SL06_SHIDY/286-366
E7SQY8_SHIDY/324-420
E7SQZ1_SHIDY/300-379
E7SQZ3_SHIDY/313-403
E7SQZ4_SHIDY/339-425
E7T0E6_SHIBO/339-425
E7T0E7_SHIBO/313-403
E7T0E9_SHIBO/300-379
E7T0F2_SHIBO/324-420
E7T2J5_SHIBO/286-364
E7T681_SHIBO/311-390
E7TD25_SHIFL/311-390
E7THA3_SHIFL/286-366
E7THR4_SHIFL/324-420
E7THR7_SHIFL/300-379
E7THR9_SHIFL/313-403
E7THS0_SHIFL/339-425
E7TMS3_ECO57/286-366
E7TQI0_ECO57/324-420
E7TQI3_ECO57/300-377
E7TQI5_ECO57/313-403
E7TQI6_ECO57/339-425
E7TSJ3_ECO57/311-390
E7U0V8_ECOLX/324-420
E7U0W1_ECOLX/300-379
E7U0W3_ECOLX/313-403
E7U0W4_ECOLX/339-425
E7U5E9_ECOLX/286-366
E7UBX3_ECOLX/311-390
E7UIU1_ECOLX/324-420
E7UIU4_ECOLX/300-379
E7UIU6_ECOLX/313-403
E7UIU7_ECOLX/339-425
E7UJI9_ECOLX/311-390
E7UKH5_ECOLX/286-366
E7V3S0_SALTY/286-366
E7V4C3_SALTY/311-388
E7V4U9_SALTY/324-420
E7V4V3_SALTY/313-401
E7V4V4_SALTY/339-425
E7V5W7_SALMO/286-366
E7V7W0_SALMO/315-401
E7V7W3_SALMO/313-401
E7V7X8_SALMO/300-379
E7V7Y2_SALMO/324-420
E7V8B7_SALMO/311-388
E7VJM3_SALMO/315-401
E7VJM4_SALMO/313-401
E7VJM6_SALMO/300-379
E7VJM9_SALMO/324-420
E7VPQ0_SALMO/311-388
E7VSR2_SALMO/286-366
E7VWM6_SALMO/286-366
E7VZV7_SALMO/324-420
E7VZW0_SALMO/300-379
E7VZW2_SALMO/313-401
E7VZW3_SALMO/315-401
E7W3B7_SALMO/311-388
E7W4P6_SALMO/286-366
E7WBX2_SALMO/324-420
E7WBX5_SALMO/300-379
E7WBX7_SALMO/313-401
E7WBX8_SALMO/315-401
E7WCJ3_SALMO/311-388
E7WHH3_SALMO/286-366
E7WRV0_SALMO/324-420
E7WRV3_SALMO/300-379
E7WRV5_SALMO/313-401
E7WRV6_SALMO/315-401
E7WSR1_SALMO/311-388
E7WTS9_SALMO/286-366
E7WWW6_SALMO/311-388
E7WXS0_SALMO/315-401
E7WXS1_SALMO/313-401
E7WXS3_SALMO/300-379
E7WXS6_SALMO/324-420
E7X7J5_SALMO/311-388
E7XBQ4_SALMO/339-425
E7XBQ5_SALMO/313-401
E7XBQ7_SALMO/300-379
E7XBR0_SALMO/324-420
E7XDI0_SALMO/286-366
E7XGE9_SALMO/339-425
E7XGF0_SALMO/313-401
E7XGF2_SALMO/300-379
E7XGF5_SALMO/324-420
E7XLU2_SALMO/286-366
E7XRP3_SALMO/311-388
E7XUA6_SALMO/286-366
E7XWM2_SALMO/311-388
E7Y4S7_SALMO/339-425
E7Y4S8_SALMO/313-401
E7Y4T0_SALMO/300-379
E7Y4T3_SALMO/324-420
E7Y5V4_SALMO/324-420
E7Y5V7_SALMO/300-379
E7Y5V9_SALMO/313-401
E7Y5W0_SALMO/339-425
E7Y6U5_SALMO/311-388
E7Y7Y2_SALMO/286-366
E7YMA1_SALMO/311-388
E7YNK3_SALMO/286-366
E7YTF0_SALMO/339-425
E7YTF1_SALMO/313-401
E7YTF3_SALMO/300-379
E7YTF6_SALMO/324-420
E7YV60_SALMO/286-366
E7Z0K0_SALMO/339-425
E7Z0K1_SALMO/313-401
E7Z0K3_SALMO/300-379
E7Z0K6_SALMO/324-420
E7Z4N6_SALMO/311-388
E7Z6A5_SALMO/286-366
E7ZGJ6_SALMO/311-388
E7ZGV9_SALMO/339-425
E7ZGW0_SALMO/313-401
E7ZGW2_SALMO/300-379
E7ZGW5_SALMO/324-420
E7ZK51_SALMO/286-366
E7ZNX4_SALMO/311-388
E7ZPM4_SALMO/324-420
E7ZPM7_SALMO/300-379
E7ZPM9_SALMO/313-401
E7ZPN0_SALMO/339-425
E7ZW07_SALMO/286-366
E8A281_SALMO/315-401
E8A282_SALMO/313-401
E8A284_SALMO/300-379
E8A287_SALMO/324-420
E8A2Z4_SALMO/311-388
E8A6P6_SALMO/286-366
E8AE55_SALMO/311-388
E8AGE3_SALMO/300-379
E8AGE5_SALMO/313-401
E8AGE6_SALMO/339-425
E8AH80_SALMO/324-420
E8AIX5_SALMO/286-366
E8AM00_SALMO/339-425
E8AM01_SALMO/313-401
E8AM03_SALMO/300-379
E8AMA8_SALMO/324-420
E8ARX9_SALMO/311-388
E8AXF5_SALMO/339-425
E8AXF6_SALMO/313-401
E8AXF8_SALMO/300-379
E8AXG1_SALMO/324-420
E8B1C3_SALMO/286-366
E8B389_SALMO/311-388
E8B861_SALMO/324-420
E8B864_SALMO/300-379
E8B866_SALMO/313-401
E8B867_SALMO/339-425
E8BCX0_SALMO/286-366
E8BG46_SALMO/311-388
E8BKM3_SALMO/286-366
E8BTN1_SALMO/311-388
E8BVA4_SALMO/339-425
E8BVA5_SALMO/313-401
E8BVA7_SALMO/300-379
E8BVB0_SALMO/324-420
E8BX27_SALMO/339-425
E8BX28_SALMO/313-401
E8BX30_SALMO/300-379
E8BX33_SALMO/324-420
E8BYK4_SALMO/286-366
E8C548_SALMO/311-388
E8C9K9_SALMO/286-366
E8CB73_SALMO/311-388
E8CDK0_SALMO/324-420
E8CDK3_SALMO/300-379
E8CDK5_SALMO/313-401
E8CDK6_SALMO/339-425
E8CLF9_SALMO/286-366
E8CRN4_SALMO/324-420
E8CRN7_SALMO/300-379
E8CRN9_SALMO/313-401
E8CRP0_SALMO/315-401
E8CTX3_SALMO/311-388
E8D6Q8_SALMO/286-366
E8D7B3_SALMO/324-420
E8D7B6_SALMO/300-379
E8D7B8_SALMO/313-401
E8D7B9_SALMO/315-401
E8D8F6_SALMO/311-388
E8DBD8_SALMO/311-388
E8DGD1_SALMO/315-401
E8DGD2_SALMO/313-401
E8DGD4_SALMO/300-379
E8DGD7_SALMO/324-420
E8DK42_SALMO/286-366
E8DND1_SALMO/286-366
E8DVS9_SALMO/311-388
E8DWS1_SALMO/324-420
E8DWS4_SALMO/300-379
E8DWS6_SALMO/313-401
E8DWS7_SALMO/315-401
E8DZG5_SALMO/311-388
E8E0B9_SALMO/315-401
E8E0C0_SALMO/313-401
E8E0C2_SALMO/300-379
E8E0C5_SALMO/324-420
E8E2Q7_SALMO/286-366
E8E9W3_SALMO/286-366
E8ECJ1_SALMO/324-420
E8ECJ4_SALMO/300-379
E8ECJ6_SALMO/313-401
E8ECJ7_SALMO/315-401
E8EDF0_SALMO/120-198
E8ENA3_SALMO/286-366
E8EVC9_SALMO/311-388
E8EW82_SALMO/315-401
E8EW83_SALMO/313-401
E8EW85_SALMO/300-379
E8EW88_SALMO/324-420
E8EYN9_SALMO/286-366
E8F0H0_SALMO/324-420
E8F0H3_SALMO/300-379
E8F0H5_SALMO/313-401
E8F0H6_SALMO/315-401
E8F3V8_SALMO/311-388
E8FCR3_SALMO/286-366
E8FH48_SALMO/315-401
E8FH49_SALMO/313-401
E8FH51_SALMO/300-379
E8FH54_SALMO/324-420
E8FJ12_SALMO/311-388
E8FQH3_SALMO/311-388
E8FUZ3_SALMO/324-420
E8FUZ6_SALMO/300-379
E8FUZ8_SALMO/313-401
E8FUZ9_SALMO/315-401
E8FZP3_SALMO/286-366
E8G0I0_SALMO/311-388
E8G312_SALMO/324-420
E8G315_SALMO/300-379
E8G317_SALMO/313-401
E8G318_SALMO/315-401
E8GBD5_SALMO/286-366
E8GIZ2_SALMO/311-388
E8GJY5_SALMO/324-420
E8GJY8_SALMO/300-379
E8GJZ0_SALMO/313-401
E8GJZ1_SALMO/315-401
E8GNQ1_SALMO/286-366
E8GS34_SALMO/315-401
E8GS35_SALMO/313-401
E8GS37_SALMO/300-379
E8GS40_SALMO/324-420
E8GUK2_SALMO/286-366
E8GW51_SALMO/311-388
E8H1Z1_ECO57/339-425
E8H1Z2_ECO57/313-403
E8H1Z4_ECO57/300-377
E8H1Z7_ECO57/324-420
E8H4H0_ECO57/286-366
E8HAF7_ECO57/311-390
E8HFQ4_ECOLX/339-425
E8HFQ5_ECOLX/313-403
E8HFQ7_ECOLX/300-377
E8HFR0_ECOLX/324-420
E8HIA3_ECOLX/286-366
E8HNN0_ECOLX/311-390
E8HUJ2_ECOLX/339-425
E8HUJ3_ECOLX/313-403
E8HUJ5_ECOLX/300-377
E8HUJ8_ECOLX/324-420
E8HXC0_ECOLX/286-366
E8I360_ECOLX/311-390
E8I8B9_ECOLX/339-425
E8I8C0_ECOLX/313-403
E8I8C2_ECOLX/300-377
E8I8C5_ECOLX/324-420
E8IAQ5_ECOLX/286-366
E8IH98_ECOLX/311-390
E8IM98_ECOLX/339-425
E8IM99_ECOLX/313-403
E8IMA1_ECOLX/300-377
E8IMA4_ECOLX/324-420
E8INW1_ECOLX/286-366
E8IV37_ECOLX/311-390
E8J163_ECO57/339-425
E8J164_ECO57/313-403
E8J166_ECO57/300-377
E8J169_ECO57/324-420
E8J425_ECO57/286-366
E8J9Q2_ECO57/311-390
E8JF48_9ACTO/362-450
E8JFN5_9ACTO/440-523
E8JFW6_9ACTO/317-404
E8JFW9_9ACTO/331-411
E8JFX1_9ACTO/322-410
E8JM21_STREI/310-392
E8JM75_STREI/305-398
E8JPW3_STREI/329-416
E8JQ17_STREI/297-383
E8JS38_STRCR/328-415
E8JSC6_STRCR/305-398
E8JUN2_STRCR/315-396
E8JVS0_STRCR/300-383
E8JX54_STRCR/298-384
E8JYM9_9STRE/310-392
E8JYS3_9STRE/328-415
E8JYT0_9STRE/298-384
E8JZ00_9STRE/296-379
E8K2V1_9STRE/305-400
E8K3B5_STRPA/310-392
E8K3M6_STRPA/353-446
E8K661_STRPA/328-415
E8K6A5_STRPA/298-384
E8K797_STRPA/284-356
E8K824_STRPA/301-385
E8K9S4_9STRE/296-380
E8KAH9_9STRE/310-392
E8KAM2_9STRE/328-415
E8KAN0_9STRE/298-384
E8KDK6_9STRE/305-398
E8KFU2_9PAST/344-434
E8KFU3_9PAST/321-410
E8KFU5_9PAST/298-378
E8KFU8_9PAST/323-414
E8KK72_9PAST/314-392
E8KMW1_STRSA/298-384
E8KN19_STRSA/328-415
E8KQS7_STRSA/305-399
E8KQW7_STRSA/319-399
E8KS36_STRSA/299-382
E8KTK7_STRVE/328-421
E8KVS2_STRVE/310-392
E8KWS4_STRVE/328-415
E8KX18_STRVE/297-383
E8L4A9_9RHIZ/318-404
E8L4B2_9RHIZ/324-403
E8L4B4_9RHIZ/326-409
E8L4B5_9RHIZ/325-411
E8L9Z7_9RHIZ/293-381
E8LC32_9FIRM/296-378
E8LFJ8_9FIRM/314-400
E8LFK0_9FIRM/320-401
E8LFK2_9FIRM/313-407
E8LFK3_9FIRM/335-421
E8LKV0_9GAMM/348-435
E8LKV1_9GAMM/317-405
E8LKV3_9GAMM/301-380
E8LKX2_9GAMM/325-416
E8LKY1_9GAMM/299-379
E8LNE9_9VIBR/327-418
E8LNF2_9VIBR/304-381
E8LNF4_9VIBR/314-401
E8LNF5_9VIBR/338-424
E8LUN9_9VIBR/287-351
E8LX75_9VIBR/311-395
E8M2E4_9VIBR/311-391
E8M7F7_9VIBR/338-424
E8M7F8_9VIBR/314-401
E8M7G0_9VIBR/304-382
E8M7G3_9VIBR/327-418
E8MCJ4_9VIBR/287-359
E8MDY8_BIFL2/353-442
E8MDZ1_BIFL2/301-382
E8ME11_BIFL2/352-438
E8ME16_BIFL2/325-423
E8MR41_BIFLS/352-438
E8MUI3_BIFL1/353-441
E8MUI6_BIFL1/301-382
E8MUL7_BIFL1/352-438
E8MUM2_BIFL1/325-423
E8MYM4_ANATU/336-418
E8MYN0_ANATU/313-398
E8N3S5_ANATU/346-432
E8N546_ANATU/320-403
E8N846_MICTS/315-403
E8N849_MICTS/348-423
E8N851_MICTS/326-417
E8NAC0_MICTS/363-449
E8NE56_MICTS/305-390
E8NGY4_BACMY/311-386
E8NJV9_SALET/339-425
E8NJW0_SALET/313-401
E8NJW2_SALET/300-379
E8NJW5_SALET/324-420
E8NLE1_SALET/311-388
E8NQ32_SALET/286-365
E8NWP8_YERPH/311-389
E8P3F0_YERPH/339-425
E8P3F1_YERPH/319-407
E8P3F3_YERPH/300-400
E8P3F6_YERPH/324-420
E8P4Q4_YERPH/298-384
E8P9C0_ACIB1/303-392
E8PEK3_ACIB1/324-412
E8PEK4_ACIB1/333-418
E8PFV7_ACIB1/327-418
E8PH87_ACIB1/315-393
E8PK32_THESS/299-384
E8PK35_THESS/266-335
E8PK38_THESS/302-385
E8PME2_THESS/323-408
E8Q5P8_BLOVB/356-444
E8Q5P9_BLOVB/317-401
E8Q5Q1_BLOVB/305-383
E8Q5Q4_BLOVB/325-420
E8Q7C9_STRED/283-370
E8QC60_STRED/305-397
E8QCA9_STRED/310-393
E8QCY4_STRED/297-383
E8QED5_HELP7/294-375
E8QG30_HELP7/302-393
E8QGJ5_HELP7/283-356
E8QKD4_HELP4/294-375
E8QLF6_HELP4/283-356
E8QLT7_HELP4/302-393
E8QMQ5_HELPR/294-375
E8QNY8_HELPR/283-356
E8QPB5_HELPR/302-393
E8QU12_HELPW/294-375
E8QVL9_HELPW/283-356
E8QVX0_HELPW/302-393
E8R5U4_ISOPI/321-406
E8RBK6_9DELT/286-369
E8RD67_9DELT/346-437
E8RD67_9DELT/852-941
E8RD69_9DELT/314-391
E8RD71_9DELT/310-397
E8REK5_9DELT/330-412
E8RRK2_9CAUL/325-411
E8RRY1_9CAUL/326-409
E8RRY2_9CAUL/330-417
E8RYU3_MICSL/304-386
E8S5V2_MICSL/341-427
E8S5V3_MICSL/315-404
E8S5V7_MICSL/324-410
E8SEQ8_STAPH/332-416
E8SFP0_STAPH/308-382
E8SJ86_STAPH/295-381
E8SKL5_STAPH/315-398
E8SP27_NEIGO/321-399
E8SRR9_NEIGO/315-407
E8SRS2_NEIGO/307-385
E8SRS6_NEIGO/316-407
E8SRS8_NEIGO/336-424
E8SS07_GEOS2/318-405
E8ST59_GEOS2/295-381
E8SYF5_GEOS2/332-418
E8SYF8_GEOS2/311-390
E8T1L5_GEOS2/299-382
E8T232_THEA1/273-349
E8T6I4_THEA1/304-391
E8T6N6_THEA1/296-382
E8T6N7_THEA1/326-408
E8TF49_MESCW/329-416
E8TF50_MESCW/340-424
E8TF52_MESCW/317-366
E8TF55_MESCW/318-404
E8TP63_MESCW/740-824
E8TR36_ALIDB/323-390
E8TR70_ALIDB/313-405
E8TR73_ALIDB/440-520
E8TR75_ALIDB/326-414
E8TR76_ALIDB/339-428
E8TTB3_ALIDB/299-381
E8TZJ9_ALIDB/710-795
E8U3R8_DEIML/759-847
E8U577_DEIML/276-354
E8U8A8_DEIML/315-400
E8U8B4_DEIML/281-369
E8U8H5_DEIML/770-858
E8UBL5_DEIML/326-414
E8UEF7_TAYEM/314-409
E8UEG0_TAYEM/321-388
E8UEG2_TAYEM/324-421
E8UEG2_TAYEM/777-864
E8UEU0_TAYEM/300-377
E8UKJ2_STREJ/308-390
E8UL46_STREJ/328-415
E8ULT4_STREJ/304-394
E8UMF6_STREJ/282-358
E8UPC3_STREJ/297-383
E8UR21_THEBF/324-410
E8UR22_THEBF/318-404
E8UR24_THEBF/311-390
E8USK5_THEBF/717-799
E8UTR0_THEBF/314-400
E8UUT2_THEBF/291-372
E8UXP6_TERSS/341-428
E8V5L5_TERSS/323-405
E8V7P6_TERSS/326-412
E8V7Q0_TERSS/313-391
E8V7Q4_TERSS/311-397
E8V9K8_BACST/333-419
E8V9L1_BACST/312-390
E8VAB1_BACST/312-398
E8VGC1_BACST/299-381
E8VHQ2_BACST/295-381
E8VN36_VIBVU/286-344
E8VRE9_VIBVU/327-418
E8VRF2_VIBVU/305-382
E8VRF4_VIBVU/314-400
E8VRF5_VIBVU/337-423
E8VS72_VIBVU/311-392
E8VZE2_STRFA/393-479
E8VZE3_STRFA/315-407
E8VZE5_STRFA/344-421
E8VZX0_STRFA/317-404
E8W7C4_STRFA/335-421
E8WAZ7_STRFA/365-449
E8WLS4_GEOS8/283-359
E8WSG1_GEOS8/309-396
E8WSG4_GEOS8/310-389
E8WSG6_GEOS8/318-406
E8WSG7_GEOS8/333-419
E8WX86_ACISM/317-403
E8WX94_ACISM/313-391
E8WX99_ACISM/323-407
E8WXA0_ACISM/331-418
E8WYD3_ACISM/326-411
E8XBG9_SALT4/311-388
E8XF20_SALT4/286-366
E8XH34_SALT4/339-425
E8XH35_SALT4/313-401
E8XH37_SALT4/300-379
E8XH40_SALT4/324-420
E8XTB5_RAHSY/328-424
E8XTB8_RAHSY/300-380
E8XTC0_RAHSY/314-400
E8XTZ0_RAHSY/339-425
E8XXH9_RAHSY/313-393
E8Y340_ECOKO/311-390
E8YD34_ECOKO/286-366
E8YDJ9_ECOKO/324-420
E8YDK2_ECOKO/300-379
E8YDK4_ECOKO/313-403
E8YDK5_ECOKO/339-425
E8YFD9_9BURK/315-400
E8YFY2_9BURK/310-406
E8YFY5_9BURK/358-431
E8YFY7_9BURK/323-414
E8YFY8_9BURK/349-441
E8ZM57_CLOB0/716-801
E8ZMD1_CLOB0/327-415
E8ZMD2_CLOB0/320-407
E8ZQJ5_CLOB0/315-401
E8ZTU4_CLOB0/296-379
E8ZXP0_SALET/339-425
E8ZXP1_SALET/313-401
E8ZXP3_SALET/300-379
E8ZXP6_SALET/324-420
E9A429_SALET/286-366
E9AA56_SALET/311-388
E9CM01_9ENTR/311-391
E9CPF8_9ENTR/324-420
E9CPG1_9ENTR/300-379
E9CPG3_9ENTR/314-399
E9CPG4_9ENTR/339-425
E9DKN8_9STRE/306-400
E9DNM5_9STRE/310-392
E9DPN6_9STRE/297-383
E9DPX4_9STRE/328-414
E9FGC1_9STRE/310-392
E9FHU2_9STRE/298-384
E9FHU9_9STRE/328-415
E9FI52_9STRE/305-397
E9FIJ5_9STRE/296-379
E9FKF6_9STRE/310-392
E9FKJ2_9STRE/298-384
E9FKK0_9STRE/328-415
E9FN46_9STRE/305-398
E9FNZ1_9STRE/296-380
E9L1F5_9ZZZZ/314-401
E9L1P8_9ZZZZ/314-403
E9RG83_RHOER/331-414
E9RL39_LACRE/314-404
E9RLY0_LACRE/299-382
E9RN86_LACRE/312-390
E9RNS3_LACRE/354-442
E9RPM0_LACRE/297-383
E9RPP6_LACRE/288-370
E9RVW5_9FIRM/329-415
E9RWA1_9FIRM/311-389
E9RXP9_9FIRM/349-435
E9RZK9_9FIRM/316-402
E9S3V5_TREDE/333-418
E9S688_TREDE/104-193
E9S6Y6_TREDE/331-420
E9S826_RUMAL/317-403
E9SAX7_RUMAL/292-372
E9SB77_RUMAL/326-412
E9SB78_RUMAL/313-398
E9SDY5_RUMAL/286-367
E9SLI0_CLOSY/317-404
E9SLI1_CLOSY/329-415
E9SLQ7_CLOSY/309-386
E9SNS7_CLOSY/287-370
E9SSK2_CLOSY/316-402
E9STF3_CLOSY/301-383
E9T6K4_COREQ/376-462
E9T6K5_COREQ/342-436
E9T6K7_COREQ/321-399
E9T6L0_COREQ/333-424
E9T6X1_COREQ/328-411
E9T9M2_ECOLX/286-366
E9TE15_ECOLX/299-378
E9TIG7_ECOLX/324-420
E9TIH0_ECOLX/300-379
E9TIH2_ECOLX/313-403
E9TIH3_ECOLX/315-401
E9TQ80_ECOLX/286-366
E9TUV4_ECOLX/299-378
E9TZ38_ECOLX/315-401
E9TZ39_ECOLX/313-403
E9TZ41_ECOLX/300-379
E9TZ44_ECOLX/324-420
E9U7P7_ECOLX/286-366
E9UAB6_ECOLX/315-401
E9UAB7_ECOLX/313-403
E9UAB9_ECOLX/300-379
E9UAC2_ECOLX/324-420
E9UJC1_ECOLX/299-378
E9UTK5_9ACTO/366-457
E9UU24_9ACTO/305-386
E9UYS5_9ACTO/309-397
E9V056_9ACTO/300-382
E9V1I4_9ACTO/322-409
E9V1I7_9ACTO/342-417
E9V1I9_9ACTO/356-442
E9V920_ECOLX/286-366
E9VBP0_ECOLX/324-420
E9VBP3_ECOLX/300-379
E9VBP5_ECOLX/313-403
E9VBP6_ECOLX/339-425
E9VC09_ECOLX/311-390
E9VRC6_ECOLX/286-366
E9VSG6_ECOLX/311-390
E9VTA9_ECOLX/339-425
E9VTB0_ECOLX/313-403
E9VTB2_ECOLX/300-379
E9VTB5_ECOLX/324-420
E9W1Q7_ECOLX/311-390
E9W2C9_ECOLX/339-425
E9W2D0_ECOLX/313-403
E9W2D2_ECOLX/300-379
E9W2D5_ECOLX/324-420
E9W3L7_ECOLX/286-366
E9WH16_ECOLX/286-366
E9WKE3_ECOLX/311-390
E9WL20_ECOLX/339-425
E9WL21_ECOLX/313-403
E9WL23_ECOLX/300-380
E9WL26_ECOLX/324-420
E9WVY3_ECOLX/286-366
E9WYN8_ECOLX/311-390
E9WZ80_ECOLX/324-420
E9WZ83_ECOLX/300-379
E9WZ85_ECOLX/313-403
E9WZ86_ECOLX/339-425
E9X8Z8_ECOLX/311-390
E9X9T6_ECOLX/339-425
E9X9T7_ECOLX/313-403
E9X9T9_ECOLX/300-379
E9X9U2_ECOLX/324-420
E9XCA9_ECOLX/286-366
E9XKS7_ECOLX/286-366
E9XQN5_ECOLX/324-420
E9XQN8_ECOLX/300-379
E9XQP0_ECOLX/313-403
E9XQP1_ECOLX/339-425
E9XRE9_ECOLX/311-390
E9Y1D3_ECOLX/286-366
E9Y4N4_ECOLX/311-390
E9Y5B8_ECOLX/339-425
E9Y5B9_ECOLX/313-403
E9Y5C1_ECOLX/300-379
E9Y5C4_ECOLX/324-420
E9YB88_ECOLX/286-366
E9YHU2_ECOLX/339-425
E9YHU3_ECOLX/313-403
E9YHU5_ECOLX/300-379
E9YHU8_ECOLX/324-420
E9YIH0_ECOLX/311-390
E9YQH8_ECOLX/286-366
E9YX30_ECOLX/311-390
E9YYY5_ECOLX/324-420
E9YYY8_ECOLX/300-379
E9YYZ0_ECOLX/313-403
E9YYZ1_ECOLX/339-425
E9Z9M5_ESCFE/286-366
E9ZAH4_ESCFE/324-420
E9ZAH7_ESCFE/300-379
E9ZAH9_ESCFE/313-403
E9ZAI0_ESCFE/339-425
E9ZBR1_ESCFE/311-390
E9ZKS0_MYCTU/329-423
E9ZKS3_MYCTU/314-392
E9ZKS5_MYCTU/262-355
E9ZKS6_MYCTU/360-445
E9ZLM9_MYCTU/335-418
E9ZST8_NEIME/336-424
E9ZST9_NEIME/316-407
E9ZSU3_NEIME/307-385
E9ZSU6_NEIME/315-407
E9ZUG2_NEIME/321-392
E9ZYI3_NEIME/336-424
E9ZYI5_NEIME/316-407
E9ZYI9_NEIME/307-385
E9ZYJ2_NEIME/315-407
F0A040_NEIME/321-388
F0A3R3_NEIME/336-424
F0A3R5_NEIME/300-391
F0A3R9_NEIME/307-385
F0A3S2_NEIME/352-444
F0A5P0_NEIME/321-392
F0A9J5_NEIME/336-424
F0A9J7_NEIME/316-407
F0A9K1_NEIME/307-385
F0A9K4_NEIME/315-407
F0AB41_NEIME/321-397
F0AF81_NEIME/336-424
F0AF83_NEIME/327-418
F0AF87_NEIME/307-385
F0AF90_NEIME/352-444
F0AH01_NEIME/321-397
F0AKT0_NEIME/336-424
F0AKT2_NEIME/316-407
F0AKT6_NEIME/307-385
F0AKT9_NEIME/315-407
F0AMW7_NEIME/321-392
F0ARD4_NEIME/336-424
F0ARD6_NEIME/300-391
F0ARE0_NEIME/307-385
F0ARE3_NEIME/315-407
F0ASZ9_NEIME/321-392
F0AX93_NEIME/336-424
F0AX94_NEIME/316-407
F0AX98_NEIME/307-385
F0AXA1_NEIME/315-407
F0AYT0_NEIME/321-392
F0B2S3_NEIME/336-424
F0B2S5_NEIME/343-434
F0B2S9_NEIME/307-385
F0B2T2_NEIME/352-444
F0B4L2_NEIME/321-392
F0BBK8_9XANT/314-394
F0BCK9_9XANT/320-412
F0BCL3_9XANT/324-410
F0BCL4_9XANT/328-415
F0BFK8_9XANT/284-367
F0BKM1_9XANT/218-297
F0BN73_9XANT/294-387
F0BP53_9XANT/320-412
F0BP57_9XANT/323-409
F0BP58_9XANT/328-415
F0BPT1_9XANT/324-403
F0BY93_9XANT/201-282
F0C130_9XANT/274-353
F0C7Q9_9XANT/314-395
F0CC96_9XANT/328-415
F0CC97_9XANT/323-410
F0CCA1_9XANT/320-412
F0D1E6_STAAU/308-383
F0D233_STAAU/332-416
F0D2L4_STAAU/293-355
F0D5Y8_STAAU/295-381
F0D6X5_STAAU/315-399
F0DA44_STAAU/332-416
F0DCJ8_STAAU/293-355
F0DDS7_STAAU/315-399
F0DE78_STAAU/308-383
F0DGI3_STAAU/295-381
F0DHR4_9FIRM/331-417
F0DHR5_9FIRM/315-404
F0DHR7_9FIRM/319-397
F0DHS0_9FIRM/311-397
F0DPC4_9FIRM/297-381
F0DRA5_9FIRM/291-370
F0DVF9_9FIRM/717-801
F0DW97_9FIRM/311-385
F0DW99_9FIRM/313-399
F0DWA0_9FIRM/325-411
F0DWK1_9FIRM/314-400
F0E798_9PSED/1-52
F0E7A2_9PSED/15-98
F0E7A5_9PSED/316-406
F0E7A7_9PSED/335-419
F0EB70_9PSED/311-385
F0EHN1_ENTCA/348-435
F0EI16_ENTCA/306-396
F0ELI8_ENTCA/299-385
F0EP22_ENTCA/312-393
F0EPN3_ENTCA/298-379
F0EUI4_HAEPA/312-392
F0EUQ6_HAEPA/323-414
F0EUQ9_HAEPA/301-380
F0EUR1_HAEPA/315-402
F0EUR2_HAEPA/334-420
F0EVX2_9NEIS/373-461
F0EVX5_9NEIS/319-410
F0EVX8_9NEIS/305-382
F0EXU8_9NEIS/314-406
F0EZ20_9NEIS/314-392
F0F495_9BACT/377-463
F0F7B4_9BACT/314-401
F0F7B7_9BACT/360-438
F0F7B9_9BACT/361-450
F0FBU7_STRSA/298-384
F0FC04_STRSA/328-415
F0FEQ4_STRSA/305-397
F0FEY5_STRSA/319-399
F0FFY6_STRSA/299-383
F0FI76_STRSA/298-384
F0FIC9_STRSA/328-415
F0FKV3_STRSA/305-400
F0FKZ2_STRSA/319-399
F0FNM4_STRSA/300-384
F0FS24_STRSA/319-399
F0FSA6_STRSA/305-399
F0FT73_STRSA/328-415
F0FTC7_STRSA/298-384
F0FVK2_STRSA/299-383
F0G8L0_9BURK/314-399
F0GHG2_9BURK/343-435
F0GHG5_9BURK/11-105
F0GL00_9BURK/310-402
F0GLY7_9LACO/359-446
F0GM49_9LACO/300-386
F0GMA2_9LACO/318-394
F0GMB5_9LACO/284-364
F0GMP2_9LACO/290-372
F0GPD6_9LACO/311-397
F0GQT4_9LACO/359-446
F0GR01_9LACO/318-394
F0GR16_9LACO/284-364
F0GRE6_9LACO/311-397
F0GS14_9LACO/300-386
F0GSA8_9LACO/290-371
F0GTR0_9FIRM/316-398
F0GUD9_9FIRM/318-404
F0GUM8_9FIRM/289-368
F0GWT5_9FIRM/185-259
F0GXQ2_9FIRM/322-405
F0GZ76_9FIRM/291-372
F0GZK0_9FIRM/318-404
F0H0W2_9FIRM/296-370
F0H1I7_9FIRM/321-404
F0H337_9FIRM/317-384
F0H6Z8_9BACT/314-401
F0H701_9BACT/305-382
F0H703_9BACT/325-414
F0HA51_9BACT/309-397
F0HC65_9FIRM/321-404
F0HCK5_9FIRM/320-402
F0HE87_9FIRM/296-382
F0HF45_9FIRM/294-377
F0HGR2_9FIRM/411-496
F0HH15_9FIRM/311-393
F0HH17_9FIRM/327-413
F0HHM0_9FIRM/322-408
F0HJI9_9ACTN/333-420
F0HJJ0_9ACTN/352-437
F0HJJ2_9ACTN/354-434
F0HJJ5_9ACTN/313-403
F0HRT6_9ACTN/350-436
F0HSY9_LACDL/301-382
F0HWI6_LACDL/356-443
F0HWZ4_LACDL/311-398
F0HY01_LACDL/318-428
F0HYJ0_LACDL/301-387
F0HYS5_STRSA/300-383
F0I018_STRSA/319-399
F0I057_STRSA/305-400
F0I339_STRSA/328-415
F0I399_STRSA/298-384
F0I5E8_STRSA/298-384
F0I647_STRSA/328-415
F0I8Y1_STRSA/305-400
F0I921_STRSA/319-399
F0I9U7_STRSA/299-383
F0IBX9_9FLAO/296-384
F0IDR5_9FLAO/326-414
F0IDR8_9FLAO/307-383
F0III5_9FLAO/306-393
F0IKS2_STRSA/298-384
F0IKY0_STRSA/328-415
F0INS7_STRSA/305-398
F0INW8_STRSA/319-399
F0IPB0_STRSA/299-383
F0IQU7_STRSA/299-382
F0IT17_STRSA/319-399
F0IT57_STRSA/305-399
F0IWI6_STRSA/328-415
F0IWP2_STRSA/298-384
F0J147_ACIMA/330-417
F0J148_ACIMA/316-397
F0J153_ACIMA/319-405
F0JF46_DESDE/350-436
F0JF47_DESDE/317-400
F0JF49_DESDE/295-352
F0JF52_DESDE/325-412
F0JPY5_ESCFE/315-401
F0JPY6_ESCFE/313-400
F0JPY8_ESCFE/300-379
F0JPZ1_ESCFE/324-420
F0JQI1_ESCFE/311-390
F0JVR2_ESCFE/286-366
F0JYQ7_LACD2/301-387
F0JZ39_LACD2/301-382
F0JZT4_LACD2/311-398
F0K0N0_LACD2/356-443
F0K1K3_LACD2/318-428
F0K4S5_CLOAE/329-415
F0K875_CLOAE/315-401
F0K9A8_CLOAE/314-402
F0K9A9_CLOAE/325-413
F0KBF2_CLOAE/297-379
F0KG21_ACICP/324-409
F0KG22_ACICP/333-418
F0KHC7_ACICP/327-418
F0KK56_ACICP/303-392
F0KNT9_ACICP/289-354
F0KPF6_ACICP/315-393
F0KW66_YERE3/292-373
F0KZ48_YERE3/311-391
F0KZG7_YERE3/339-425
F0KZG8_YERE3/315-404
F0KZH0_YERE3/306-413
F0KZH3_YERE3/293-389
F0L7Y9_9RHIZ/318-404
F0L7Z2_9RHIZ/317-384
F0L7Z4_9RHIZ/322-397
F0L7Z5_9RHIZ/331-418
F0LF48_9RHIZ/908-995
F0LSF0_VIBFU/311-391
F0LVD3_VIBFU/287-351
F0LWA4_VIBFU/327-418
F0LWA7_VIBFU/302-376
F0LWA9_VIBFU/314-397
F0LWB0_VIBFU/339-425
F0M4C3_ARTPP/304-389
F0M8Y1_ARTPP/377-462
F0M8Y2_ARTPP/331-420
F0M8Y4_ARTPP/298-375
F0M8Y7_ARTPP/315-402
F0MEY9_NEIMG/314-406
F0MEZ2_NEIMG/307-385
F0MF72_NEIMG/300-391
F0MF73_NEIMG/336-424
F0MHS5_NEIMG/321-392
F0MJE1_NEIMH/314-406
F0MMA8_NEIMH/321-392
F0MPC4_NEIMM/314-406
F0MPC7_NEIMM/307-385
F0MPD1_NEIMM/300-391
F0MPD2_NEIMM/336-424
F0MRZ0_NEIMM/321-393
F0MX53_NEIMP/321-397
F0MZR8_NEIMP/336-424
F0MZS0_NEIMP/300-391
F0MZS4_NEIMP/307-384
F0MZS7_NEIMP/314-406
F0N1Q5_NEIMO/321-397
F0N4I7_NEIMO/336-424
F0N4I9_NEIMO/316-407
F0N4J2_NEIMO/307-385
F0N4J5_NEIMO/315-407
F0N6W8_NEIMN/321-393
F0NA92_NEIMN/315-407
F0NA95_NEIMN/307-385
F0NA99_NEIMN/316-407
F0NAA0_NEIMN/336-424
F0NU40_LACHH/317-396
F0NU53_LACHH/276-358
F0NUR2_LACHH/311-402
F0NWC3_LACHH/301-387
F0NWN7_LACHH/356-443
F0NXM7_WEEVC/314-400
F0NZG4_WEEVC/307-393
F0P051_WEEVC/304-390
F0P054_WEEVC/305-380
F0P056_WEEVC/327-415
F0P4F6_STAPE/315-399
F0P783_STAPE/295-381
F0P7P2_STAPE/308-382
F0P8F5_STAPE/332-416
F0P9X3_ENTF6/313-403
F0PAD2_ENTF6/300-380
F0PBT0_ENTF6/312-408
F0PH38_ENTF6/300-386
F0PH90_ENTF6/349-436
F0PL25_BACT0/295-381
F0PMG2_BACT0/311-402
F0PRR0_BACT0/311-386
F0PRR2_BACT0/332-418
F0PTA3_BACT0/318-409
F0PZ02_BACT0/299-381
F0Q2L0_ACIAP/710-796
F0Q6G4_ACIAP/290-372
F0Q7Y6_ACIAP/349-438
F0Q7Y7_ACIAP/330-417
F0Q7Y9_ACIAP/519-598
F0Q7Z2_ACIAP/313-405
F0Q8P0_ACIAP/330-394
F0QID6_ACIBD/324-412
F0QID7_ACIBD/333-418
F0QIG8_ACIBD/315-393
F0QK05_ACIBD/327-418
F0QLR8_ACIBD/303-392
F0R058_BACSH/300-383
F0R3F4_BACSH/314-401
F0R3F7_BACSH/306-379
F0R3F9_BACSH/325-413
F0RDS9_CELLC/326-414
F0RDT1_CELLC/306-384
F0RDT4_CELLC/306-393
F0REB4_CELLC/296-385
F0RLE8_DEIPM/284-377
F0RLJ5_DEIPM/329-414
F0RM00_DEIPM/262-339
F0RNN3_DEIPM/282-363
F0RP26_DEIPM/329-418
F0RPJ6_DEIPM/338-426
F0RWG9_SPHGB/304-382
F0RWH8_SPHGB/334-422
F0RWI1_SPHGB/331-418
F0RYV1_SPHGB/316-402
F0S1H7_DESTD/272-356
F0S257_DESTD/309-396
F0S2Q6_DESTD/270-347
F0S433_DESTD/298-383
F0S434_DESTD/329-411
F0S8C5_PEDSD/302-391
F0S9C7_PEDSD/299-380
F0SAW0_PEDSD/315-403
F0SCX7_PEDSD/326-414
F0SCX9_PEDSD/310-393
F0SCY2_PEDSD/310-397
F0SL68_PLABD/320-408
F0SL69_PLABD/336-421
F0SNV4_PLABD/309-385
F0SQW5_PLABD/342-429
F0SVY0_SYNGF/300-387
F0SW74_SYNGF/721-806
F0SY67_SYNGF/307-393
F0SZZ4_SYNGF/336-422
F0SZZ5_SYNGF/323-411
F0SZZ7_SYNGF/310-388
F0T3Q8_CHLP6/327-414
F0T517_CHLP6/303-388
F0T521_CHLP6/277-354
F0T523_CHLP6/301-381
F0TCN9_METSL/335-421
F0TCP1_METSL/360-438
F0TDT9_LACA3/287-370
F0TDV2_LACA3/317-397
F0TGG0_LACA3/301-387
F0TH87_LACA3/356-443
F0TID4_LACA3/311-398
F0TKF2_RIEAR/296-384
F0TNE3_RIEAR/325-413
F0TNE5_RIEAR/304-379
F0TNE8_RIEAR/308-393
F0VTG7_STRG2/329-416
F0VTL4_STRG2/297-383
F0VW65_STRG2/311-393
F0VWC3_STRG2/305-398
F0YUQ6_9CLOT/329-415
F0YWM4_9CLOT/316-402
F0YXG8_9CLOT/291-367
F0YZF3_9CLOT/317-402
F0Z3W5_9CLOT/314-395
F1T3G1_9ACTN/413-500
F1T469_9ACTN/346-438
F1T471_9ACTN/321-397
F1T474_9ACTN/316-402
F1T9N0_9CLOT/291-374
F1TBI7_9CLOT/320-406
F1TCU1_9CLOT/721-806
F1TG71_9CLOT/327-413
F1TG72_9CLOT/317-405
F1TJA5_COREQ/342-427
F1TN57_PROAC/296-373
F1TNB7_PROAC/321-409
F1TNC0_PROAC/347-445
F1TNC2_PROAC/336-433
F1TNC3_PROAC/328-416
F1TXI4_PROAC/336-433
F1TXI6_PROAC/347-445
F1TXI9_PROAC/321-409
F1TYV0_PROAC/296-373
F1TZ52_PROAC/328-416
F1U3W4_PROAC/296-373
F1U3X3_PROAC/347-445
F1U3X5_PROAC/336-434
F1U3X6_PROAC/328-416
F1U5H1_PROAC/321-409
F1UCI6_PROAC/190-267
F1UD07_PROAC/328-416
F1UD08_PROAC/336-433
F1UD10_PROAC/347-445
F1UD13_PROAC/321-409
F1UG84_PROAC/296-373
F1UG88_PROAC/328-416
F1UG89_PROAC/336-433
F1UG91_PROAC/347-445
F1UG94_PROAC/321-409
F1URX2_PROAC/328-416
F1URX3_PROAC/336-433
F1URX5_PROAC/347-445
F1URX8_PROAC/321-409
F1US45_PROAC/296-373
F1UYR8_PROAC/328-416
F1UYR9_PROAC/336-433
F1UYS1_PROAC/347-445
F1UYS4_PROAC/321-409
F1UZ98_PROAC/296-374
F1V6R4_PROAC/321-409
F1V6R7_PROAC/347-445
F1V6R9_PROAC/336-433
F1V6S0_PROAC/328-416
F1V8A6_PROAC/296-373
F1VDS1_PROAC/296-373
F1VDY3_PROAC/321-409
F1VDY6_PROAC/347-445
F1VDY8_PROAC/336-433
F1VDY9_PROAC/328-416
F1VNH1_PROAC/321-409
F1VNH4_PROAC/347-445
F1VNH6_PROAC/336-433
F1VNH7_PROAC/328-416
F1VNK6_PROAC/296-373
F1VNX9_MORCA/328-421
F1VQ80_MORCA/321-399
F1VQQ4_MORCA/318-400
F1VR69_MORCA/362-447
F1VR70_MORCA/354-443
F1VUB3_9BURK/340-428
F1VUB4_9BURK/317-401
F1VUB6_9BURK/348-430
F1VUB9_9BURK/310-407
F1VXH5_9BURK/286-363
F1VXW7_9BURK/685-771
F1W0Q3_9BURK/316-401
F1W600_MORCA/316-398
F1W6H8_MORCA/321-399
F1W748_MORCA/328-421
F1WAM9_MORCA/362-447
F1WAN0_MORCA/354-441
F1WBM3_MORCA/328-421
F1WBT7_MORCA/318-400
F1WDE0_MORCA/354-443
F1WDE1_MORCA/362-447
F1WF26_MORCA/321-399
F1WGF1_MORCA/354-442
F1WGF2_MORCA/362-447
F1WH75_MORCA/316-398
F1WHG7_MORCA/328-421
F1WKG7_MORCA/321-399
F1WM61_MORCA/354-441
F1WM62_MORCA/362-447
F1WNJ1_MORCA/316-398
F1WPK3_MORCA/328-421
F1WPN1_MORCA/321-399
F1WRX3_MORCA/328-421
F1WS85_MORCA/362-447
F1WS86_MORCA/354-441
F1WT96_MORCA/321-399
F1WVL7_MORCA/316-398
F1X0E1_MORCA/362-447
F1X0E2_MORCA/354-443
F1X0W7_MORCA/321-399
F1X1B3_MORCA/316-399
F1X248_MORCA/328-421
F1X2J0_MORCA/316-398
F1X373_MORCA/321-399
F1X3Q1_MORCA/328-421
F1X7E6_MORCA/362-447
F1X7E7_MORCA/356-445
F1X7X5_MORCA/316-398
F1XAD7_MORCA/321-399
F1XBH0_MORCA/328-421
F1XC05_MORCA/362-447
F1XC06_MORCA/354-441
F1XCY3_MORCA/321-399
F1XDM3_MORCA/328-421
F1XGV4_MORCA/316-398
F1XHI6_MORCA/354-443
F1XHI7_MORCA/362-447
F1XKL6_ECO57/339-425
F1XKL7_ECO57/313-403
F1XKL9_ECO57/300-377
F1XKM2_ECO57/324-420
F1XLB0_ECO57/311-390
F1XP79_ECO57/286-366
F1Y1E7_ECO57/311-390
F1Y1X5_ECO57/324-420
F1Y1X8_ECO57/300-377
F1Y1Y0_ECO57/313-403
F1Y1Y1_ECO57/339-425
F1YAR4_ECO57/286-366
F1YHL9_9ACTO/360-446
F1YHM1_9ACTO/321-414
F1YHM4_9ACTO/342-431
F1YI55_9ACTO/322-405
F1YPK9_9ACTO/312-397
F1YWL3_9PROT/336-423
F1YWL4_9PROT/318-402
F1YWL9_9PROT/340-426
F1YYH7_9STRE/292-370
F1YYJ4_9STRE/328-415
F1YYN0_9STRE/297-383
F1YZC6_9STRE/292-370
F1Z283_9STRE/305-397
F1Z2C4_9STRE/310-390
F1Z881_9SPHN/330-400
F1ZD51_9SPHN/318-408
F1ZD54_9SPHN/294-360
F1ZD56_9SPHN/354-436
F1ZD57_9SPHN/329-416
F1ZEB1_ECOLX/315-401
F1ZEB2_ECOLX/313-403
F1ZEB4_ECOLX/300-379
F1ZEB7_ECOLX/324-420
F1ZJW2_ECOLX/286-366
F1ZR01_ECOLX/311-390
F1ZV39_THEET/717-800
F1ZW41_THEET/291-373
F1ZWF5_THEET/314-400
F1ZYR3_THEET/324-410
F1ZYR4_THEET/318-404
F1ZYR6_THEET/311-390
F2A255_RHIET/318-404
F2A260_RHIET/327-415
F2A261_RHIET/331-418
F2APA0_RHOBA/352-431
F2B368_STRPN/296-380
F2B3V3_STRPN/310-392
F2B6V9_STRPN/298-384
F2B6W9_STRPN/328-415
F2B7A9_STRPN/305-398
F2BAY7_9NEIS/340-428
F2BAZ0_9NEIS/320-411
F2BAZ5_9NEIS/312-393
F2BAZ9_9NEIS/329-421
F2BDG1_9NEIS/361-438
F2BGZ3_STRSA/298-384
F2BH47_STRSA/328-415
F2BJP8_STRSA/305-400
F2BJT6_STRSA/319-399
F2BLZ8_STRSA/300-384
F2BQ76_STRSA/328-415
F2BQB0_STRSA/298-384
F2BTJ4_STRSA/299-383
F2BTX9_STRSA/305-399
F2BU18_STRSA/319-399
F2BVV3_9FIRM/302-384
F2BYE0_9FIRM/339-425
F2BYE1_9FIRM/318-401
F2BYE3_9FIRM/309-389
F2BYE5_9FIRM/312-397
F2C370_HAEAE/312-392
F2C3Q0_HAEAE/323-414
F2C3Q3_HAEAE/300-377
F2C3Q5_HAEAE/315-403
F2C3Q6_HAEAE/335-421
F2C4L5_STRSA/298-384
F2C4U6_STRSA/328-415
F2C7H6_STRSA/305-397
F2C7L5_STRSA/319-399
F2CAV4_STRSA/299-383
F2CC04_STRSA/298-384
F2CC57_STRSA/328-415
F2CE37_STRSA/319-399
F2CF36_STRSA/305-399
F2CFM6_STRSA/300-384
F2CIB4_STRSA/300-384
F2CJT2_STRSA/298-384
F2CJY7_STRSA/328-415
F2CLR4_STRSA/319-399
F2CMV4_STRSA/305-400
F2EPS2_PANAN/286-369
F2EVL4_PANAN/315-395
F2EXW5_PANAN/315-401
F2EXW6_PANAN/313-403
F2EXW8_PANAN/300-379
F2EXX1_PANAN/324-420
F2F2G7_9BACL/288-366
F2F2G8_9BACL/289-367
F2F6D8_9BACL/314-395
F2F703_9BACL/311-383
F2F728_9BACL/330-416
F2F857_9BACL/332-419
F2F8T3_9BACL/295-383
F2FCI1_SALDU/286-366
F2FD05_SALDU/315-401
F2FD06_SALDU/313-401
F2FD08_SALDU/300-379
F2FD11_SALDU/324-420
F2FKM6_SALDU/311-388
F2FT71_SALGL/286-366
F2FVV7_SALGL/339-425
F2FVV8_SALGL/313-401
F2FVW0_SALGL/300-379
F2FVW3_SALGL/324-420
F2FZ23_SALGL/311-388
F2G2Z9_ALTMD/309-386
F2GD16_ALTMD/320-411
F2GD19_ALTMD/332-410
F2GD21_ALTMD/317-403
F2GD22_ALTMD/359-445
F2GHM1_MYCTU/335-418
F2GKF9_MYCTU/374-459
F2GKG0_MYCTU/341-434
F2GKG2_MYCTU/314-392
F2GKG5_MYCTU/329-423
F2GQK6_BRUME/317-406
F2GQK9_BRUME/317-387
F2GQL1_BRUME/334-420
F2GQL2_BRUME/331-418
F2H1F3_BACTU/311-386
F2H1F5_BACTU/332-418
F2H2S4_BACTU/318-407
F2H8V0_BACTU/299-381
F2HAZ9_BACTU/314-402
F2HBI2_BACTU/295-381
F2HJL2_LACLA/293-374
F2HJQ1_LACLA/310-387
F2HL61_LACLA/297-384
F2HN15_LACLA/330-417
F2HQ09_LACLA/303-392
F2HV49_BRUME/317-406
F2HV52_BRUME/317-387
F2HV54_BRUME/334-420
F2HV55_BRUME/331-418
F2I0M3_9RICK/316-401
F2I0M5_9RICK/15-102
F2I0N1_9RICK/317-404
F2I5T3_9LACT/319-390
F2I5V1_9LACT/339-426
F2I7M3_9LACT/316-409
F2I8J8_9LACT/299-385
F2I8K1_9LACT/286-368
F2IAK9_9FLAO/284-363
F2IAP0_9FLAO/325-413
F2IAP3_9FLAO/309-385
F2IAP7_9FLAO/317-404
F2IE39_9FLAO/304-383
F2IEI3_9FLAO/276-357
F2IEJ3_9FLAO/297-378
F2ILX0_VIBCH/287-351
F2INV7_VIBCH/311-390
F2IR76_VIBCH/327-418
F2IR79_VIBCH/303-379
F2IR81_VIBCH/314-398
F2IR82_VIBCH/339-425
F2J1I8_9PROT/333-420
F2J1I9_9PROT/328-412
F2J280_9PROT/316-402
F2J811_HELPY/302-393
F2J9J3_HELPY/283-356
F2JBJ6_HELPY/294-375
F2JDR3_HELPY/302-393
F2JEG9_HELPY/283-356
F2JFI1_HELPY/294-375
F2JJF7_9FIRM/289-367
F2JKP5_9FIRM/332-418
F2JS11_9FIRM/317-403
F2JSA2_9FIRM/313-392
F2JSA4_9FIRM/314-397
F2JSA5_9FIRM/325-411
F2JVW7_9GAMM/322-414
F2JVX0_9GAMM/308-388
F2JVX2_9GAMM/315-399
F2JVX3_9GAMM/332-421
F2K3Y2_9GAMM/280-359
F2K5A1_PSEBR/321-412
F2K5A4_PSEBR/306-388
F2K5A6_PSEBR/316-402
F2K5A7_PSEBR/327-413
F2KLL0_PSEBR/311-384
F2KUV6_9BACT/309-397
F2KX07_9BACT/314-401
F2KX11_9BACT/305-382
F2KX13_9BACT/325-414
F2L7I2_BURGA/344-436
F2L7I3_BURGA/318-410
F2L7I8_BURGA/310-402
F2L921_BURGA/314-401
F2LTV1_9DELT/285-361
F2LTV3_9DELT/297-375
F2LTV4_9DELT/305-390
F2LW05_9DELT/313-398
F2LYV9_LACAM/287-370
F2LYX2_LACAM/317-395
F2M1H8_LACAM/311-398
F2M1V0_LACAM/301-387
F2M2Z9_LACAM/356-443
F2M728_LACCA/297-383
F2MC00_LACCA/297-380
F2MC87_LACCA/356-443
F2MCG8_LACCA/312-386
F2MCQ6_LACCA/312-407
F2MG00_LACCA/297-383
F2MKS0_LACCA/356-443
F2ML07_LACCA/297-380
F2ML26_LACCA/312-386
F2MLR2_LACCA/312-407
F2MMF4_ENTFA/312-408
F2MMY4_ENTFA/300-380
F2MPB0_ENTFA/311-397
F2MQM6_ENTFA/354-441
F2MSJ9_ENTFA/330-420
F2N1A4_PSEST/311-382
F2N1F4_PSEST/327-413
F2N1F5_PSEST/319-401
F2N1F7_PSEST/305-390
F2N1G0_PSEST/323-414
F2NAA3_9ACTN/358-445
F2NBR2_9ACTN/336-428
F2NBR4_9ACTN/317-398
F2NBR7_9ACTN/321-407
F2NFX9_9DELT/363-442
F2NG69_9DELT/309-396
F2NG72_9DELT/318-396
F2NG74_9DELT/323-413
F2NG75_9DELT/342-428
F2NH51_9DELT/301-382
F2NM36_9DEIN/321-406
F2NMK9_9DEIN/294-378
F2NML5_9DEIN/307-392
F2NNN0_9DEIN/276-357
F2NRV4_9SPIO/339-431
F2NVQ9_9SPIO/326-409
F2NXV7_9SPIO/404-490
F2P9Y5_PHOMO/282-365
F2PAQ0_PHOMO/349-435
F2PAQ1_PHOMO/318-404
F2PAQ6_PHOMO/327-418
F2PG93_PHOMO/311-390
F2QC69_STROR/305-398
F2QCF3_STROR/328-415
F2QCG0_STROR/298-384
F2QEK0_STROR/310-392
F2QGQ3_STROR/296-380
F2R2C9_9ACTO/358-442
F2R4A1_9ACTO/317-411
F2RAT6_9ACTO/316-403
F2RI45_9ACTO/324-402
F2RI47_9ACTO/318-410
F2RI48_9ACTO/386-472
F2UUH5_ACTVI/359-447
F2UUH8_ACTVI/32-111
F2UUI1_ACTVI/341-432
F2UUI2_ACTVI/362-450
F2UUT0_ACTVI/456-539
F2V4H7_MYCTU/335-418
F2VCQ9_MYCTU/329-423
F2VCR2_MYCTU/311-389
F2VCR4_MYCTU/341-434
F2VCR5_MYCTU/374-459
FOLC_BACSU/299-381
FOLC_BUCBP/286-367
FOLC_CAEEL/339-419
FOLC_ECOLI/286-366
FOLC_LACCA/297-379
MPL_ECOLI/311-390
MPL_HAEIN/312-392
MUDD_CHLCV/303-388
MUDD_CHLMU/299-385
MUDD_CHLPN/303-390
MUDD_CHLTR/300-387
MURC_ACAM1/322-416
MURC_ACIAC/313-405
MURC_ACIAD/327-418
MURC_ACIB3/327-418
MURC_ACIB5/327-418
MURC_ACIBC/327-418
MURC_ACIBL/315-401
MURC_ACIBS/327-418
MURC_ACIBT/327-418
MURC_ACIBY/327-418
MURC_ACIC1/325-411
MURC_ACIC5/310-396
MURC_ACICJ/319-405
MURC_ACIET/313-405
MURC_ACIF2/314-401
MURC_ACIF5/314-401
MURC_ACISJ/313-405
MURC_ACTP2/323-414
MURC_ACTP7/323-414
MURC_ACTPJ/323-414
MURC_ACTSZ/323-414
MURC_AERHH/324-415
MURC_AERS4/324-415
MURC_AGRT5/318-404
MURC_AGRVS/318-404
MURC_ALCBS/321-412
MURC_ALHEH/318-414
MURC_ALISL/327-418
MURC_ALKMQ/317-403
MURC_ALKOO/317-403
MURC_ANAD2/312-398
MURC_ANADE/312-398
MURC_ANADF/312-398
MURC_ANASK/312-398
MURC_ANATD/307-393
MURC_ANAVT/340-427
MURC_ANOFW/295-381
MURC_AQUAE/310-397
MURC_AROAE/312-409
MURC_ARTAT/314-401
MURC_ARTS2/319-406
MURC_AZOC5/318-404
MURC_AZOSB/313-405
MURC_AZOVD/323-414
MURC_BACA2/295-381
MURC_BACAA/295-381
MURC_BACAC/295-381
MURC_BACAH/295-381
MURC_BACAN/295-381
MURC_BACC0/295-381
MURC_BACC1/295-381
MURC_BACC2/295-381
MURC_BACC3/295-381
MURC_BACC4/295-381
MURC_BACC7/295-381
MURC_BACCN/295-381
MURC_BACCQ/295-381
MURC_BACCR/295-381
MURC_BACCZ/295-381
MURC_BACHD/295-381
MURC_BACHK/295-381
MURC_BACLD/295-381
MURC_BACP2/295-381
MURC_BACSK/295-381
MURC_BACSU/295-381
MURC_BACV8/314-401
MURC_BACWK/295-381
MURC_BARBK/318-404
MURC_BARHE/318-404
MURC_BARQU/318-404
MURC_BART1/318-404
MURC_BAUCH/324-420
MURC_BDEBA/310-397
MURC_BEII9/323-409
MURC_BIFAA/360-446
MURC_BIFLD/352-438
MURC_BIFLO/352-438
MURC_BIFLS/352-438
MURC_BLOFL/325-421
MURC_BLOPB/324-420
MURC_BORA1/314-409
MURC_BORAP/326-413
MURC_BORBR/314-409
MURC_BORBU/326-413
MURC_BORGA/326-413
MURC_BORPA/314-409
MURC_BORPD/314-409
MURC_BORPE/314-409
MURC_BRAHW/315-401
MURC_BRAJA/318-404
MURC_BRASB/318-404
MURC_BRASO/318-404
MURC_BREBN/313-399
MURC_BRUA1/317-406
MURC_BRUA2/317-406
MURC_BRUAB/317-406
MURC_BRUC2/317-406
MURC_BRUMB/317-406
MURC_BRUME/317-406
MURC_BRUO2/317-406
MURC_BRUSI/317-406
MURC_BRUSU/317-406
MURC_BUCA5/323-419
MURC_BUCAI/323-419
MURC_BUCAP/323-419
MURC_BUCAT/323-419
MURC_BUCBP/325-421
MURC_BURA4/310-402
MURC_BURCA/310-402
MURC_BURCC/310-402
MURC_BURCH/310-402
MURC_BURCJ/310-402
MURC_BURCM/310-402
MURC_BURM1/310-402
MURC_BURM7/310-402
MURC_BURM9/310-402
MURC_BURMA/310-402
MURC_BURMS/310-402
MURC_BURP0/310-402
MURC_BURP1/310-402
MURC_BURP6/310-402
MURC_BURP8/310-402
MURC_BURPP/310-406
MURC_BURPS/310-402
MURC_BURS3/310-421
MURC_BURTA/310-402
MURC_BURVG/310-402
MURC_BURXL/310-406
MURC_CALS8/307-393
MURC_CAMC5/289-379
MURC_CAMJ8/290-380
MURC_CAMJD/290-380
MURC_CAMJE/291-381
MURC_CAMJJ/290-380
MURC_CAMJR/290-380
MURC_CARHZ/320-406
MURC_CAUCN/322-409
MURC_CAUCR/322-409
MURC_CAUSK/322-408
MURC_CHLAA/322-409
MURC_CHLAD/322-409
MURC_CHLCH/311-399
MURC_CHLL2/311-398
MURC_CHLP8/311-398
MURC_CHLPB/311-398
MURC_CHLPD/311-398
MURC_CHLTE/314-401
MURC_CHRSD/328-421
MURC_CHRVO/312-404
MURC_CITK8/324-420
MURC_CLAM3/314-402
MURC_CLAMS/314-402
MURC_CLOAB/315-401
MURC_CLOB1/315-401
MURC_CLOB6/315-401
MURC_CLOB8/316-401
MURC_CLOBA/315-400
MURC_CLOBB/315-400
MURC_CLOBH/315-401
MURC_CLOBJ/315-401
MURC_CLOBK/315-401
MURC_CLOBL/315-401
MURC_CLOBM/315-401
MURC_CLOD6/307-393
MURC_CLOK1/314-400
MURC_CLOK5/314-400
MURC_CLONN/314-400
MURC_CLOP1/315-401
MURC_CLOPE/315-401
MURC_CLOPH/326-412
MURC_CLOPS/315-401
MURC_CLOTE/314-400
MURC_CLOTH/319-405
MURC_COLP3/333-424
MURC_CORA7/334-425
MURC_CORDI/323-418
MURC_COREF/337-432
MURC_CORGB/333-428
MURC_CORGL/333-428
MURC_CORJK/346-435
MURC_CORU7/336-426
MURC_COXB1/314-405
MURC_COXB2/314-405
MURC_COXBN/314-405
MURC_COXBR/314-405
MURC_COXBU/314-405
MURC_CUPNH/314-407
MURC_CUPPJ/314-407
MURC_CUPTR/314-407
MURC_CYAA5/351-441
MURC_CYAP4/316-410
MURC_CYAP7/345-435
MURC_CYTH3/317-404
MURC_DECAR/312-404
MURC_DEIGD/322-407
MURC_DEIRA/337-422
MURC_DELAS/313-405
MURC_DESAA/309-396
MURC_DESAD/308-395
MURC_DESAH/309-396
MURC_DESDA/308-395
MURC_DESDG/308-395
MURC_DESHY/305-392
MURC_DESMR/308-395
MURC_DESOH/309-396
MURC_DESPS/310-397
MURC_DESRM/314-400
MURC_DESVH/308-395
MURC_DESVV/308-395
MURC_DICNV/324-415
MURC_DICT6/308-394
MURC_DICTD/303-394
MURC_DINSH/318-404
MURC_ECO24/324-420
MURC_ECO27/324-420
MURC_ECO45/324-420
MURC_ECO55/324-420
MURC_ECO57/324-420
MURC_ECO5E/324-420
MURC_ECO7I/324-420
MURC_ECO81/324-420
MURC_ECO8A/324-420
MURC_ECOBW/324-420
MURC_ECODH/324-420
MURC_ECOHS/324-420
MURC_ECOK1/324-420
MURC_ECOL5/324-420
MURC_ECOL6/324-420
MURC_ECOLC/324-420
MURC_ECOLI/324-420
MURC_ECOLU/324-420
MURC_ECOSE/324-420
MURC_ECOSM/324-420
MURC_ECOUT/324-420
MURC_ENT38/324-420
MURC_ENTFA/300-386
MURC_ENTS8/324-420
MURC_ERWCT/324-420
MURC_ERYLH/318-409
MURC_ESCF3/324-420
MURC_EUBE2/317-403
MURC_EUBR3/316-402
MURC_EXIS2/295-381
MURC_EXISA/295-381
MURC_FLAJ1/305-392
MURC_FLAPJ/305-392
MURC_FRAAA/433-515
MURC_FRAP2/310-400
MURC_FRASC/330-432
MURC_FRAT1/309-399
MURC_FRATF/309-399
MURC_FRATH/309-399
MURC_FRATM/309-399
MURC_FRATN/309-399
MURC_FRATT/309-399
MURC_FRATW/309-399
MURC_FUSNN/314-408
MURC_GEOBB/309-396
MURC_GEOKA/295-381
MURC_GEOLS/310-397
MURC_GEOMG/310-397
MURC_GEOSF/309-395
MURC_GEOSL/310-397
MURC_GEOSM/309-396
MURC_GEOSW/295-380
MURC_GEOTN/295-381
MURC_GEOUR/309-395
MURC_GLOVI/310-395
MURC_GLUDA/319-405
MURC_GLUOX/319-405
MURC_GRABC/319-405
MURC_GRAFK/308-395
MURC_HAEDU/323-414
MURC_HAEI8/323-414
MURC_HAEIE/323-414
MURC_HAEIG/323-414
MURC_HAEIN/323-414
MURC_HAEPS/323-414
MURC_HAES1/323-414
MURC_HAES2/323-414
MURC_HAHCH/320-411
MURC_HALHL/330-421
MURC_HAMD5/324-420
MURC_HELP2/302-393
MURC_HELPH/302-393
MURC_HELPJ/302-393
MURC_HELPS/302-393
MURC_HELPY/302-393
MURC_HERAR/310-407
MURC_HYDS0/309-396
MURC_HYPNA/320-413
MURC_IDILO/328-426
MURC_JANMA/310-407
MURC_JANSC/319-405
MURC_KINRD/323-410
MURC_KLEP3/324-420
MURC_KLEP7/324-420
MURC_LACAC/301-387
MURC_LACBA/298-384
MURC_LACC3/297-383
MURC_LACCB/297-383
MURC_LACDA/301-387
MURC_LACDB/301-387
MURC_LACF3/297-383
MURC_LACGA/301-387
MURC_LACH4/301-387
MURC_LACJO/301-387
MURC_LACLA/297-384
MURC_LACLM/297-384
MURC_LACLS/297-384
MURC_LACPL/298-384
MURC_LACRD/297-383
MURC_LACS1/298-384
MURC_LACSS/299-385
MURC_LARHH/313-405
MURC_LAWIP/308-395
MURC_LEGPA/321-412
MURC_LEGPC/321-412
MURC_LEGPH/321-412
MURC_LEGPL/321-412
MURC_LEIXX/314-402
MURC_LEPCP/314-406
MURC_LEUCK/299-385
MURC_LEUMM/299-385
MURC_LISIN/295-381
MURC_LISMC/295-381
MURC_LISMF/295-381
MURC_LISMH/295-381
MURC_LISMO/295-381
MURC_LISW6/295-381
MURC_LYSSC/295-381
MURC_MACCJ/295-381
MURC_MAGSA/319-405
MURC_MAGSM/317-403
MURC_MANSM/327-418
MURC_MARAV/326-417
MURC_MARMM/320-406
MURC_MARMS/321-413
MURC_MESSB/318-404
MURC_METC4/318-404
MURC_METCA/316-407
MURC_METEP/318-404
MURC_METFK/312-404
MURC_METNO/318-404
MURC_METPB/318-404
MURC_METPP/314-406
MURC_METRJ/318-404
MURC_METS4/318-404
MURC_METSB/318-404
MURC_MICAN/322-412
MURC_MOOTA/312-398
MURC_MYCA1/332-428
MURC_MYCA9/330-420
MURC_MYCBO/329-423
MURC_MYCBP/329-423
MURC_MYCBT/329-423
MURC_MYCGI/326-416
MURC_MYCLB/327-424
MURC_MYCLE/327-424
MURC_MYCMM/327-417
MURC_MYCPA/332-428
MURC_MYCS2/324-413
MURC_MYCSJ/325-415
MURC_MYCSK/325-415
MURC_MYCSS/325-415
MURC_MYCTA/329-423
MURC_MYCTU/329-423
MURC_MYCUA/327-417
MURC_MYCVP/329-419
MURC_MYXXD/319-405
MURC_NEIG1/314-406
MURC_NEIM0/314-406
MURC_NEIMA/315-407
MURC_NEIMB/315-407
MURC_NEIMF/315-407
MURC_NITEC/314-406
MURC_NITEU/314-406
MURC_NITHX/318-404
MURC_NITMU/313-410
MURC_NITOC/322-413
MURC_NITWN/318-404
MURC_NOCFA/341-438
MURC_NOCSJ/299-386
MURC_NOSP7/327-415
MURC_NOSS1/340-427
MURC_NOVAD/318-408
MURC_OCEIH/294-380
MURC_OCHA4/317-403
MURC_OENOB/296-382
MURC_ORITB/325-414
MURC_PARD8/315-402
MURC_PARDP/325-411
MURC_PARL1/319-405
MURC_PARUW/303-390
MURC_PASMU/329-420
MURC_PECCP/324-420
MURC_PEDPA/298-384
MURC_PELCD/309-395
MURC_PELLD/311-398
MURC_PELPB/311-398
MURC_PELPD/310-397
MURC_PELTS/309-395
MURC_PELUB/318-404
MURC_PERMH/306-392
MURC_PHEZH/320-406
MURC_PHOLL/324-420
MURC_PHOPR/328-419
MURC_POLNA/313-406
MURC_POLNS/317-409
MURC_POLSJ/313-405
MURC_POLSQ/317-409
MURC_PORG3/311-398
MURC_PORGI/311-398
MURC_PROA2/311-398
MURC_PROAC/321-409
MURC_PROM1/326-422
MURC_PROM3/321-417
MURC_PROMA/315-411
MURC_PROMH/324-420
MURC_PROMM/321-417
MURC_PROMP/315-411
MURC_PROMT/326-422
MURC_PROVI/311-398
MURC_PSE14/321-412
MURC_PSEA6/322-413
MURC_PSEA7/320-411
MURC_PSEA8/320-411
MURC_PSEAB/320-411
MURC_PSEAE/320-411
MURC_PSEE4/321-412
MURC_PSEF5/321-412
MURC_PSEFS/321-412
MURC_PSEHT/323-414
MURC_PSEMY/323-414
MURC_PSEP1/321-412
MURC_PSEPF/321-412
MURC_PSEPG/321-412
MURC_PSEPK/321-412
MURC_PSEPW/321-412
MURC_PSESM/321-412
MURC_PSEU2/321-412
MURC_PSEU5/323-414
MURC_PSYA2/326-417
MURC_PSYCK/326-417
MURC_PSYIN/324-415
MURC_PSYWF/324-415
MURC_RALME/314-407
MURC_RALPJ/314-407
MURC_RALSO/314-407
MURC_RENSM/313-400
MURC_RHIEC/318-404
MURC_RHIL3/318-404
MURC_RHILO/318-404
MURC_RHIME/318-404
MURC_RHISN/318-404
MURC_RHOCS/318-404
MURC_RHOE4/340-438
MURC_RHOFD/313-405
MURC_RHOOB/336-438
MURC_RHOP2/318-404
MURC_RHOP5/318-404
MURC_RHOPA/318-404
MURC_RHOPB/318-404
MURC_RHOPS/318-404
MURC_RHOPT/318-404
MURC_RHORT/319-405
MURC_RHOS1/320-406
MURC_RHOS4/320-406
MURC_RHOS5/320-406
MURC_RHOSK/320-406
MURC_RHOSR/336-438
MURC_RICAE/325-414
MURC_RICAH/325-414
MURC_RICB8/325-414
MURC_RICBR/325-414
MURC_RICCK/325-414
MURC_RICCN/325-414
MURC_RICFE/325-414
MURC_RICM5/325-414
MURC_RICPR/325-414
MURC_RICPU/325-414
MURC_RICRO/325-414
MURC_RICRS/325-414
MURC_RICTY/325-414
MURC_ROSCS/321-410
MURC_ROSDO/318-404
MURC_ROSS1/321-408
MURC_RUBXD/299-387
MURC_RUTMC/318-409
MURC_SACD2/321-413
MURC_SACEN/334-421
MURC_SALA4/324-420
MURC_SALAI/327-413
MURC_SALAR/324-420
MURC_SALCH/324-420
MURC_SALDC/324-420
MURC_SALEP/324-420
MURC_SALG2/324-420
MURC_SALHS/324-420
MURC_SALNS/324-420
MURC_SALPA/324-420
MURC_SALPB/324-420
MURC_SALPC/324-420
MURC_SALPK/324-420
MURC_SALRD/318-405
MURC_SALSV/324-420
MURC_SALTI/324-420
MURC_SALTO/327-413
MURC_SALTY/324-420
MURC_SERP5/324-420
MURC_SHEAM/325-416
MURC_SHEB2/325-416
MURC_SHEB5/325-416
MURC_SHEB8/325-416
MURC_SHEB9/325-416
MURC_SHEDO/325-416
MURC_SHEFN/325-416
MURC_SHEHH/326-417
MURC_SHELP/326-417
MURC_SHEON/325-416
MURC_SHEPA/326-417
MURC_SHEPC/325-416
MURC_SHEPW/326-417
MURC_SHESA/325-416
MURC_SHESH/326-417
MURC_SHESM/325-416
MURC_SHESR/325-416
MURC_SHESW/325-416
MURC_SHEVD/326-417
MURC_SHEWM/326-417
MURC_SHIB3/324-420
MURC_SHIBS/324-420
MURC_SHIDS/324-420
MURC_SHIF8/324-420
MURC_SHIFL/324-420
MURC_SHISS/324-420
MURC_SILPO/318-404
MURC_SILST/318-408
MURC_SINMW/318-404
MURC_SODGM/326-420
MURC_SOLUE/321-407
MURC_SORC5/310-399
MURC_SPHAL/318-409
MURC_SPHWW/318-408
MURC_STAA1/295-381
MURC_STAA2/295-381
MURC_STAA3/295-381
MURC_STAA8/295-381
MURC_STAA9/295-381
MURC_STAAC/295-381
MURC_STAAE/295-381
MURC_STAAM/295-381
MURC_STAAN/295-381
MURC_STAAR/295-381
MURC_STAAS/295-381
MURC_STAAT/295-381
MURC_STAAU/295-381
MURC_STAAW/295-381
MURC_STACT/295-380
MURC_STAEQ/295-381
MURC_STAES/295-381
MURC_STAHJ/295-381
MURC_STAS1/295-381
MURC_STRA1/297-383
MURC_STRA3/297-383
MURC_STRA5/297-383
MURC_STRAW/316-403
MURC_STRCO/315-402
MURC_STRE4/297-383
MURC_STREM/297-383
MURC_STRGC/297-383
MURC_STRGG/317-404
MURC_STRM5/320-412
MURC_STRMK/320-412
MURC_STRMU/306-392
MURC_STRP1/296-382
MURC_STRP2/298-384
MURC_STRP3/296-382
MURC_STRP4/298-384
MURC_STRP6/296-382
MURC_STRP7/298-384
MURC_STRP8/296-382
MURC_STRPB/296-382
MURC_STRPC/296-382
MURC_STRPD/296-382
MURC_STRPF/296-382
MURC_STRPG/296-382
MURC_STRPI/298-384
MURC_STRPJ/298-384
MURC_STRPM/296-382
MURC_STRPN/298-384
MURC_STRPS/298-384
MURC_STRPZ/296-382
MURC_STRR6/298-384
MURC_STRS2/297-383
MURC_STRS7/297-383
MURC_STRSV/298-384
MURC_STRSY/297-383
MURC_STRT1/302-388
MURC_STRT2/302-388
MURC_STRTD/297-383
MURC_STRZJ/298-384
MURC_STRZP/298-384
MURC_STRZT/298-384
MURC_SULSY/306-392
MURC_SYMTH/314-401
MURC_SYNAS/326-412
MURC_SYNE7/317-413
MURC_SYNFM/310-397
MURC_SYNJA/332-416
MURC_SYNJB/318-402
MURC_SYNP6/317-413
MURC_SYNPW/316-413
MURC_SYNPX/313-409
MURC_SYNR3/315-412
MURC_SYNS3/314-410
MURC_SYNS9/314-410
MURC_SYNSC/315-411
MURC_SYNWW/314-400
MURC_SYNY3/356-446
MURC_TERTT/320-412
MURC_THEEB/312-403
MURC_THEFY/320-415
MURC_THELT/297-386
MURC_THEMA/297-386
MURC_THENN/297-386
MURC_THEP1/297-386
MURC_THESQ/297-386
MURC_THETN/314-400
MURC_THICR/310-401
MURC_THIDA/310-402
MURC_TOLAT/324-415
MURC_TREPA/331-418
MURC_TREPS/331-418
MURC_TRIEI/357-468
MURC_UNCTG/309-396
MURC_VARPS/313-407
MURC_VEREI/313-405
MURC_VESOH/318-409
MURC_VIBC3/327-418
MURC_VIBCH/327-418
MURC_VIBF1/327-418
MURC_VIBFM/327-418
MURC_VIBHB/327-418
MURC_VIBPA/327-418
MURC_VIBSL/327-418
MURC_VIBVU/327-418
MURC_VIBVY/327-418
MURC_WIGBR/318-414
MURC_WOLPM/347-432
MURC_WOLTR/385-470
MURC_WOLWR/323-408
MURC_XANAC/320-412
MURC_XANC5/320-412
MURC_XANC8/320-412
MURC_XANCB/320-412
MURC_XANCP/320-412
MURC_XANOM/320-412
MURC_XANOP/320-412
MURC_XANOR/320-412
MURC_XANP2/318-404
MURC_XYLF2/321-412
MURC_XYLFA/321-412
MURC_XYLFM/321-412
MURC_XYLFT/321-412
MURC_YERE8/324-420
MURC_YERP3/324-420
MURC_YERPA/324-420
MURC_YERPE/324-420
MURC_YERPN/324-420
MURC_YERPP/324-420
MURC_YERPS/324-420
MURC_ZYMMO/318-408
MURD_ACAM1/318-397
MURD_ACIAD/303-389
MURD_ACIB3/303-392
MURD_ACIB5/303-392
MURD_ACIBC/303-392
MURD_ACIBL/311-390
MURD_ACIBT/303-392
MURD_ACIC5/313-387
MURD_AGRT5/317-383
MURD_ALCBS/298-379
MURD_ALISL/302-377
MURD_ALKMQ/313-390
MURD_ALKOO/313-390
MURD_ANADE/320-402
MURD_ANATD/313-391
MURD_ANAVT/311-393
MURD_AQUAE/273-351
MURD_BACA2/312-389
MURD_BACAA/311-386
MURD_BACAC/311-386
MURD_BACAH/311-386
MURD_BACAN/311-386
MURD_BACC0/311-386
MURD_BACC1/311-386
MURD_BACC2/311-386
MURD_BACC3/311-386
MURD_BACC4/311-386
MURD_BACC7/311-386
MURD_BACCN/311-386
MURD_BACCQ/311-386
MURD_BACCR/311-386
MURD_BACCZ/311-386
MURD_BACFN/305-379
MURD_BACFR/305-379
MURD_BACHD/310-389
MURD_BACHK/311-386
MURD_BACLD/312-390
MURD_BACP2/312-383
MURD_BACSK/310-384
MURD_BACSU/312-390
MURD_BACTN/305-379
MURD_BACWK/311-386
MURD_BAUCH/303-381
MURD_BDEBA/324-402
MURD_BIFAA/318-403
MURD_BLOFL/303-380
MURD_BLOPB/302-376
MURD_BORA1/362-443
MURD_BORBR/364-441
MURD_BORPA/362-439
MURD_BORPE/364-441
MURD_BRAJA/320-368
MURD_BRUA2/317-387
MURD_BRUAB/317-387
MURD_BRUME/317-387
MURD_BRUSU/317-387
MURD_BUCA5/302-378
MURD_BUCAI/302-378
MURD_BUCAP/302-380
MURD_BUCAT/302-378
MURD_BUCBP/303-381
MURD_BURA4/356-437
MURD_BURCA/357-434
MURD_BURCC/357-433
MURD_BURCH/357-434
MURD_BURCM/356-437
MURD_BURM1/357-438
MURD_BURM7/358-439
MURD_BURM9/358-439
MURD_BURMA/358-439
MURD_BURMS/358-439
MURD_BURP0/358-439
MURD_BURP1/358-439
MURD_BURP6/358-439
MURD_BURP8/358-430
MURD_BURPP/358-428
MURD_BURPS/358-439
MURD_BURS3/357-438
MURD_BURTA/358-439
MURD_BURVG/357-437
MURD_BURXL/358-430
MURD_CALS8/314-392
MURD_CARHZ/309-388
MURD_CHLAB/277-354
MURD_CHLCH/326-403
MURD_CHLCV/277-355
MURD_CHLFF/277-354
MURD_CHLL2/325-401
MURD_CHLMU/276-352
MURD_CHLP8/327-405
MURD_CHLPB/327-405
MURD_CHLPD/325-403
MURD_CHLPN/276-352
MURD_CHLT2/276-352
MURD_CHLT3/331-406
MURD_CHLTA/276-352
MURD_CHLTB/276-352
MURD_CHLTR/276-352
MURD_CHRSD/309-395
MURD_CHRVO/310-390
MURD_CLOBB/314-387
MURD_CLOD6/311-391
MURD_CLOPH/312-392
MURD_CLOTE/314-392
MURD_COLP3/326-409
MURD_CORDI/326-404
MURD_COREF/322-400
MURD_CORJK/342-423
MURD_COXB1/301-386
MURD_COXB2/301-386
MURD_COXBN/301-386
MURD_COXBR/301-386
MURD_COXBU/301-386
MURD_CUPPJ/357-436
MURD_CYAA5/314-393
MURD_CYAP4/309-388
MURD_CYAP7/308-386
MURD_CYAP8/313-392
MURD_CYTH3/310-386
MURD_DECAR/310-385
MURD_DESAA/311-385
MURD_DESDG/304-382
MURD_DESHD/310-391
MURD_DESHY/310-391
MURD_DESOH/314-393
MURD_DESPS/314-386
MURD_DESRM/311-390
MURD_DINSH/329-391
MURD_ECO57/300-377
MURD_ECOL5/300-379
MURD_ECOL6/300-379
MURD_ECOLI/300-379
MURD_ECOUT/300-379
MURD_ELUMP/313-389
MURD_ENTFA/312-408
MURD_ENTHR/317-399
MURD_ERWCT/300-379
MURD_EUBE2/311-389
MURD_EXIS2/307-388
MURD_FERNB/279-355
MURD_FRAP2/274-353
MURD_FRAT1/273-352
MURD_FRATF/273-351
MURD_FRATH/273-351
MURD_FRATM/273-352
MURD_FRATN/274-352
MURD_FRATO/273-351
MURD_FRATT/273-352
MURD_FRATW/273-351
MURD_FUSNN/288-365
MURD_GEOBB/310-390
MURD_GEOKA/311-390
MURD_GEOLS/310-389
MURD_GEOMG/310-388
MURD_GEOSF/310-390
MURD_GEOSL/310-387
MURD_GEOSM/310-390
MURD_GEOSW/311-389
MURD_GEOUR/310-388
MURD_GLOVI/298-371
MURD_GLUOX/294-357
MURD_GRAFK/307-383
MURD_HAEDU/298-379
MURD_HAEI8/300-376
MURD_HAEIE/300-377
MURD_HAEIG/300-379
MURD_HAEIN/300-377
MURD_HAHCH/305-389
MURD_HELPG/283-358
MURD_HELPH/283-358
MURD_HELPJ/283-358
MURD_HELPY/283-356
MURD_IDILO/321-405
MURD_JANSC/324-396
MURD_LACAC/317-393
MURD_LACC3/312-392
MURD_LACCB/312-386
MURD_LACDA/318-428
MURD_LACDB/318-428
MURD_LACF3/312-391
MURD_LACH4/317-396
MURD_LACLA/310-387
MURD_LACLM/310-386
MURD_LACLS/310-386
MURD_LACPL/313-392
MURD_LACRD/312-390
MURD_LACRJ/312-390
MURD_LACS1/312-391
MURD_LACSS/313-393
MURD_LAWIP/298-377
MURD_LEGPA/306-389
MURD_LEGPH/306-389
MURD_LEGPL/306-389
MURD_LEIXX/354-429
MURD_LEPBJ/298-357
MURD_LEPBL/298-357
MURD_LEPIC/298-377
MURD_LEPIN/298-376
MURD_LEUCK/309-386
MURD_LEUMM/309-382
MURD_LISIN/312-386
MURD_LISMF/312-386
MURD_LISMO/312-388
MURD_MACCJ/308-384
MURD_MANSM/300-378
MURD_MARAV/306-387
MURD_METCA/321-398
MURD_METFK/308-383
MURD_MICAN/308-387
MURD_MOOTA/312-392
MURD_MYCA1/317-396
MURD_MYCBO/311-389
MURD_MYCBP/311-389
MURD_MYCBT/311-389
MURD_MYCLB/318-395
MURD_MYCLE/318-395
MURD_MYCPA/317-396
MURD_MYCS2/317-394
MURD_MYCTA/311-389
MURD_MYCTU/311-389
MURD_MYCVP/310-384
MURD_MYXXD/318-398
MURD_NATTJ/319-395
MURD_NEIG1/307-385
MURD_NEIG2/307-385
MURD_NEIM0/307-383
MURD_NEIMA/307-385
MURD_NEIMB/307-385
MURD_NEIMF/307-385
MURD_NITEC/320-398
MURD_NITEU/321-399
MURD_NITHX/320-396
MURD_NITMU/319-397
MURD_NITOC/311-393
MURD_NITWN/320-395
MURD_NOCFA/313-386
MURD_NOSP7/342-422
MURD_NOSS1/310-389
MURD_NOVAD/294-369
MURD_OCEIH/310-389
MURD_OENOB/296-374
MURD_PARDP/330-386
MURD_PARUW/307-387
MURD_PASMU/298-377
MURD_PEDPA/312-406
MURD_PELCD/309-388
MURD_PELLD/321-400
MURD_PELPB/324-402
MURD_PELPD/310-398
MURD_PELTS/313-392
MURD_PETMO/294-373
MURD_PHOLL/298-373
MURD_PHOPR/301-378
MURD_POLSJ/439-518
MURD_PORG3/312-388
MURD_PORGI/312-388
MURD_PROAC/342-440
MURD_PROM5/323-401
MURD_PROM9/322-399
MURD_PROMM/315-393
MURD_PROMT/323-401
MURD_PROVI/326-404
MURD_PSE14/306-388
MURD_PSEAE/306-385
MURD_PSEF5/306-388
MURD_PSEHT/307-386
MURD_PSEPF/306-388
MURD_PSEPK/308-391
MURD_PSESM/306-387
MURD_PSEU2/306-387
MURD_PSYA2/314-401
MURD_PSYCK/314-402
MURD_RALME/358-439
MURD_RALSO/353-434
MURD_RHILO/317-378
MURD_RHOFD/353-431
MURD_RHOP2/320-396
MURD_RHOPB/320-395
MURD_RHOS1/330-402
MURD_RHOS4/330-402
MURD_RHOS5/330-400
MURD_RHOSK/330-402
MURD_RHOSR/322-398
MURD_ROSCS/329-408
MURD_ROSDO/330-402
MURD_ROSS1/323-402
MURD_RUBXD/296-376
MURD_SACD2/314-394
MURD_SALCH/300-379
MURD_SALPA/300-379
MURD_SALRD/321-399
MURD_SALTI/300-379
MURD_SALTY/300-379
MURD_SHEON/300-379
MURD_SHEVD/300-380
MURD_SHIBS/300-379
MURD_SHIDS/300-378
MURD_SHIFL/300-379
MURD_SHISS/300-379
MURD_SILPO/330-399
MURD_SILST/331-399
MURD_SODGM/300-378
MURD_SOLUE/301-378
MURD_SPHAL/292-363
MURD_STAA1/308-383
MURD_STAA2/308-383
MURD_STAA3/308-383
MURD_STAA8/308-383
MURD_STAA9/308-383
MURD_STAAB/308-383
MURD_STAAC/308-383
MURD_STAAE/308-383
MURD_STAAM/308-383
MURD_STAAN/308-383
MURD_STAAR/308-383
MURD_STAAS/308-383
MURD_STAAT/308-383
MURD_STAAU/308-383
MURD_STAAW/308-383
MURD_STACT/308-383
MURD_STAEQ/308-389
MURD_STAES/308-389
MURD_STAHJ/308-386
MURD_STAS1/308-383
MURD_STRA1/310-392
MURD_STRA3/310-392
MURD_STRA5/310-392
MURD_STRAW/321-399
MURD_STRCO/325-403
MURD_STREM/310-392
MURD_STRGC/310-392
MURD_STRMU/310-391
MURD_STRP1/310-392
MURD_STRP2/310-392
MURD_STRP3/310-392
MURD_STRP4/310-392
MURD_STRP6/310-392
MURD_STRP7/310-392
MURD_STRP8/310-392
MURD_STRPB/310-392
MURD_STRPC/310-392
MURD_STRPD/310-392
MURD_STRPF/310-392
MURD_STRPG/310-392
MURD_STRPI/310-392
MURD_STRPJ/310-392
MURD_STRPM/310-392
MURD_STRPN/310-392
MURD_STRPS/310-392
MURD_STRPY/310-392
MURD_STRPZ/310-392
MURD_STRR6/310-392
MURD_STRS2/310-392
MURD_STRSV/310-390
MURD_STRSY/310-392
MURD_STRT1/310-392
MURD_STRT2/310-392
MURD_STRTD/310-391
MURD_STRU0/310-391
MURD_STRZJ/310-392
MURD_STRZP/310-392
MURD_STRZT/310-392
MURD_SYMTH/314-393
MURD_SYNAS/315-395
MURD_SYNE7/318-391
MURD_SYNP6/318-391
MURD_SYNPX/315-391
MURD_SYNS9/316-395
MURD_SYNSC/315-394
MURD_SYNY3/310-388
MURD_TERTT/311-391
MURD_THEAB/282-355
MURD_THEEB/313-391
MURD_THEFY/319-398
MURD_THELT/285-363
MURD_THEM4/282-356
MURD_THEP3/311-390
MURD_THEPX/311-390
MURD_THET2/266-334
MURD_THET8/266-334
MURD_THETN/307-385
MURD_THICR/300-382
MURD_THIDA/328-409
MURD_TREPA/391-470
MURD_TRIEI/306-383
MURD_TROW8/338-413
MURD_TROWT/338-413
MURD_VIBC3/303-379
MURD_VIBCH/303-379
MURD_VIBF1/300-375
MURD_VIBFM/300-375
MURD_VIBHB/300-376
MURD_VIBPA/300-373
MURD_VIBSL/300-379
MURD_VIBVU/305-382
MURD_VIBVY/305-382
MURD_WIGBR/301-379
MURD_XANAC/310-389
MURD_XANC5/310-389
MURD_XANOM/310-390
MURD_XANOR/310-390
MURD_YERPA/300-400
MURD_YERPE/300-400
MURD_YERPN/300-400
MURD_YERPS/300-400
MURE1_CLOAB/325-413
MURE1_OCEIH/335-421
MURE2_CLOAB/329-415
MURE2_OCEIH/335-420
MURE_ACISJ/339-428
MURE_ACTP2/344-434
MURE_AGRT5/331-418
MURE_ALCBS/331-417
MURE_ALHEH/341-427
MURE_ALKMQ/329-415
MURE_ALKOO/328-414
MURE_ANAMM/319-402
MURE_ANAVT/336-424
MURE_AQUAE/322-407
MURE_BACA2/333-419
MURE_BACAN/332-418
MURE_BACCR/332-418
MURE_BACFN/325-413
MURE_BACFR/325-413
MURE_BACHD/330-416
MURE_BACLD/333-419
MURE_BACSU/333-419
MURE_BACTN/325-413
MURE_BACV8/325-413
MURE_BIFLO/353-441
MURE_BLOFL/345-432
MURE_BORAP/343-429
MURE_BORBU/343-429
MURE_BORGA/343-429
MURE_BRAJA/331-417
MURE_BRUME/329-416
MURE_BRUSU/329-416
MURE_BUCAI/341-427
MURE_BUCAP/341-427
MURE_BUCBP/347-434
MURE_CAMJE/278-357
MURE_CAUCR/331-418
MURE_CHLAB/328-414
MURE_CHLCV/328-414
MURE_CHLFF/330-416
MURE_CHLMU/328-414
MURE_CHLPD/341-430
MURE_CHLPN/328-414
MURE_CHLTA/328-414
MURE_CHLTE/350-439
MURE_CHLTR/328-414
MURE_CHRVO/333-421
MURE_CLOB1/327-415
MURE_CLOBH/327-415
MURE_CLOD6/328-414
MURE_CLOPE/328-416
MURE_CLOTE/328-416
MURE_COREF/357-443
MURE_CORGL/343-429
MURE_COXBU/337-423
MURE_CYTH3/326-413
MURE_DEIRA/331-419
MURE_ECO57/339-425
MURE_ECOL6/339-425
MURE_ECOLI/339-425
MURE_ENT38/339-425
MURE_ENTFA/349-436
MURE_ERWCT/339-425
MURE_FUSNN/322-409
MURE_GEOKA/332-418
MURE_GEOMG/334-420
MURE_GEOSL/334-420
MURE_GEOTN/332-418
MURE_GLOVI/329-416
MURE_HAEDU/344-433
MURE_HAEI8/335-421
MURE_HAEIE/335-421
MURE_HAEIG/335-421
MURE_HAEIN/335-421
MURE_HAES1/343-429
MURE_HELHP/312-393
MURE_HELPJ/294-375
MURE_HELPY/294-375
MURE_JANMA/344-432
MURE_LACAC/356-443
MURE_LACC3/356-443
MURE_LACDA/356-443
MURE_LACDB/356-443
MURE_LACLA/330-417
MURE_LACLM/330-417
MURE_LACLS/330-417
MURE_LACPL/335-421
MURE_LACRD/354-442
MURE_LACS1/352-439
MURE_LACSS/354-441
MURE_LAWIP/327-413
MURE_LEIXX/353-439
MURE_LEPBJ/343-430
MURE_LEPBL/343-430
MURE_LEPIC/349-436
MURE_LEPIN/347-434
MURE_LISIN/332-418
MURE_LISMF/332-418
MURE_LISMO/332-418
MURE_MESSB/328-415
MURE_MYCA1/355-440
MURE_MYCBO/374-459
MURE_MYCLE/360-445
MURE_MYCPA/355-440
MURE_MYCTU/374-459
MURE_NEIMA/336-424
MURE_NEIMB/336-424
MURE_NITEU/346-444
MURE_NOSS1/336-424
MURE_PARD8/325-413
MURE_PASMU/335-421
MURE_PHOLL/339-425
MURE_PORGI/325-412
MURE_PROM1/344-436
MURE_PROMA/344-431
MURE_PROMM/344-435
MURE_PROMP/346-438
MURE_PROMT/344-436
MURE_PSEAE/327-413
MURE_PSEMY/327-413
MURE_PSEPK/336-422
MURE_PSESM/327-413
MURE_RALSO/352-441
MURE_RHILO/329-416
MURE_RHIME/333-420
MURE_RICBR/317-402
MURE_RICCN/322-407
MURE_RICFE/372-457
MURE_RICMO/322-407
MURE_RICPR/322-407
MURE_RICRI/322-407
MURE_RICTY/322-407
MURE_ROSS1/345-431
MURE_SALCH/339-425
MURE_SALPA/339-425
MURE_SALTI/339-425
MURE_SALTY/339-425
MURE_SHEON/336-422
MURE_SHIFL/339-425
MURE_SODGM/339-425
MURE_SOLUE/332-418
MURE_STAA1/332-416
MURE_STAA3/332-416
MURE_STAA8/332-416
MURE_STAAB/332-416
MURE_STAAC/332-416
MURE_STAAM/332-416
MURE_STAAN/332-416
MURE_STAAR/332-416
MURE_STAAS/332-416
MURE_STAAW/332-416
MURE_STAEQ/332-416
MURE_STAES/332-416
MURE_STAHJ/332-416
MURE_STRA1/329-415
MURE_STRA3/329-415
MURE_STRA5/329-415
MURE_STRAW/344-430
MURE_STRCO/344-430
MURE_STRMU/330-417
MURE_STRP1/328-415
MURE_STRP2/328-415
MURE_STRP3/328-415
MURE_STRP6/328-415
MURE_STRP8/328-415
MURE_STRPC/328-415
MURE_STRPD/328-415
MURE_STRPF/328-415
MURE_STRPG/328-415
MURE_STRPM/328-415
MURE_STRPN/328-415
MURE_STRR6/328-415
MURE_STRS2/328-415
MURE_STRSV/328-415
MURE_STRSY/328-415
MURE_STRT1/328-414
MURE_STRT2/328-414
MURE_STRTD/328-414
MURE_SYNE7/338-425
MURE_SYNPW/338-429
MURE_SYNPX/339-430
MURE_SYNS3/341-431
MURE_SYNWW/330-416
MURE_SYNY3/346-434
MURE_THEEB/332-420
MURE_THEMA/324-412
MURE_THETN/324-410
MURE_TREDE/366-455
MURE_TREPA/371-460
MURE_TROW8/349-435
MURE_TROWT/349-435
MURE_VIBCH/339-425
MURE_VIBPA/337-423
MURE_VIBVU/337-423
MURE_VIBVY/337-423
MURE_WIGBR/341-427
MURE_WOLSU/280-361
MURE_XANAC/332-419
MURE_XANC8/327-419
MURE_XANCP/327-419
MURE_XANOM/332-419
MURE_XANOR/332-419
MURE_XYLFA/332-419
MURE_XYLFT/332-419
MURE_YERPE/334-420
MURE_ZYMMO/331-418
MURF_BACSU/312-398
MURF_BORBU/327-416
MURF_BUCAI/314-401
MURF_BUCBP/320-407
MURF_ECOLI/313-403
MURF_HAEIN/315-403
MURF_MYCBO/341-434
MURF_MYCLE/354-455
MURF_MYCTU/341-434
MURF_RICCN/314-399
MURF_RICMO/314-399
MURF_RICPR/314-396
MURF_STRTO/313-402
MURF_SYNY3/310-400
MURF_TREPA/319-404
O08416_STRCO/302-386
O26630_METTH/48-132
O26630_METTH/544-623
O53174_MYCTU/335-418
O67002_AQUAE/303-385
O83360_TREPA/344-426
O84761_CHLTR/300-393
Q00VU6_OSTTA/432-520
Q00X21_OSTTA/336-418
Q01Q44_SOLUE/305-395
Q01UR3_SOLUE/291-373
Q02H23_PSEAB/327-413
Q02H24_PSEAB/320-406
Q02H26_PSEAB/306-385
Q02SI7_PSEAB/311-371
Q02Z16_LACLS/293-376
Q031X7_LACLS/303-393
Q034T6_LACC3/312-407
Q039T6_LACC3/297-380
Q03DY9_PEDPA/315-404
Q03EP1_PEDPA/289-364
Q03GF0_PEDPA/348-435
Q03JD6_STRTD/306-399
Q03QH4_LACBA/328-408
Q03R15_LACBA/299-392
Q03T11_LACBA/314-401
Q03U76_LACBA/342-429
Q03Y77_LEUMM/329-416
Q03Z01_LEUMM/267-347
Q03Z04_LEUMM/299-380
Q040V1_LACGA/359-446
Q042N5_LACGA/288-366
Q046F0_LACGA/311-399
Q04C48_LACDB/311-398
Q04CD6_LACDB/301-382
Q04DH8_OENOB/326-410
Q04FF8_OENOB/338-425
Q04J99_STRP2/305-398
Q04MG0_STRP2/296-379
Q04P75_LEPBJ/309-375
Q04U16_LEPBJ/321-403
Q04V95_LEPBJ/385-472
Q04Y81_LEPBL/385-472
Q04ZL0_LEPBL/321-403
Q056F9_LEPBL/309-375
Q05SC6_9SYNE/345-437
Q05TQ9_9SYNE/347-436
Q05U20_9SYNE/311-391
Q05US8_9SYNE/314-410
Q060K4_9SYNE/339-430
Q062I9_9SYNE/294-390
Q064U9_9SYNE/316-395
Q067R2_9SYNE/171-261
Q07PT7_RHOP5/328-414
Q07PT8_RHOP5/331-417
Q07VG0_RHOP5/293-375
Q07WI0_SHEFN/340-426
Q07WI1_SHEFN/320-407
Q07WI3_SHEFN/300-379
Q07Y43_SHEFN/336-412
Q084R7_SHEFN/293-375
Q08ZU8_STIAD/266-348
Q095D2_STIAD/277-343
Q09BL8_STIAD/332-421
Q09BL9_STIAD/371-461
Q09BM1_STIAD/317-391
Q09BM4_STIAD/321-407
Q0A6J8_ALHEH/309-396
Q0A6K0_ALHEH/309-388
Q0A999_ALHEH/298-375
Q0AB29_ALHEH/311-390
Q0AG82_NITEC/710-795
Q0AGX2_NITEC/287-369
Q0AHL4_NITEC/247-337
Q0AIA9_NITEC/316-395
Q0AJD6_NITEC/345-443
Q0AJD7_NITEC/319-405
Q0AMW2_MARMM/325-412
Q0AMW3_MARMM/323-414
Q0AWF7_SYNWW/279-357
Q0AX96_SYNWW/720-805
Q0AYR0_SYNWW/312-392
Q0AYR2_SYNWW/317-408
Q0BIF3_BURCM/314-400
Q0BIK5_BURCM/318-412
Q0BIK6_BURCM/342-434
Q0BMD3_FRATO/412-490
Q0BMD4_FRATO/737-823
Q0BN51_FRATO/313-391
Q0BN58_FRATO/309-392
Q0BN60_FRATO/328-414
Q0BV20_GRABC/384-471
Q0BV21_GRABC/314-397
Q0BXT7_HYPNA/323-410
Q0BXT8_HYPNA/326-408
Q0BXU0_HYPNA/323-371
Q0C338_HYPNA/314-393
Q0CY86_ASPTN/15-109
Q0CZR5_ASPTN/680-757
Q0EXD2_9PROT/252-331
Q0EY60_9PROT/310-396
Q0EYG9_9PROT/322-407
Q0EYH0_9PROT/312-378
Q0EYH2_9PROT/315-391
Q0EYH5_9PROT/312-398
Q0EZR9_9PROT/316-404
Q0F4V7_9RHOB/322-408
Q0F4W0_9RHOB/331-398
Q0F4W2_9RHOB/320-404
Q0F4W3_9RHOB/340-427
Q0FT05_9RHOB/329-415
Q0FT10_9RHOB/330-396
Q0FT12_9RHOB/325-410
Q0FT13_9RHOB/336-423
Q0G682_9RHIZ/328-415
Q0G683_9RHIZ/324-418
Q0G689_9RHIZ/318-404
Q0GL77_LACRE/299-380
Q0H8A5_NOSEL/726-811
Q0HE78_SHESM/337-423
Q0HE79_SHESM/318-404
Q0HE81_SHESM/300-380
Q0HFE9_SHESM/317-396
Q0HKB2_SHESM/294-363
Q0HWL4_SHESR/294-363
Q0HYI6_SHESR/317-396
Q0HZR8_SHESR/300-380
Q0HZS0_SHESR/318-404
Q0HZS1_SHESR/337-423
Q0I1D5_HAES1/298-377
Q0I1D7_HAES1/322-410
Q0I4Y4_HAES1/314-394
Q0I9Y6_SYNS3/319-408
Q0K6L9_CUPNH/355-447
Q0K6M0_CUPNH/323-400
Q0K6M2_CUPNH/357-436
Q0K6X9_CUPNH/314-397
Q0K8H9_CUPNH/293-374
Q0KDJ9_CUPNH/724-809
Q0KDK0_CUPNH/710-795
Q0QKV3_9SYNE/339-430
Q0RNP5_FRAAA/313-403
Q0RNP6_FRAAA/314-400
Q0RPH0_FRAAA/295-376
Q0SH45_RHOSR/327-409
Q0SH94_RHOSR/342-427
Q0SHR6_RHOSR/372-458
Q0SHR7_RHOSR/342-440
Q0SNK6_BORAP/327-416
Q0SQX0_CLOPS/718-804
Q0SRR2_CLOPS/296-379
Q0SRW2_CLOPS/328-416
Q0SRW3_CLOPS/318-406
Q0SXH5_SHIF8/294-373
Q0T2H0_SHIF8/286-366
Q0T8A9_SHIF8/300-379
Q0T8B1_SHIF8/313-403
Q0T8B2_SHIF8/339-425
Q0T9F6_ECOL5/311-390
Q0TFD1_ECOL5/286-366
Q0TLQ3_ECOL5/313-403
Q0TLQ4_ECOL5/339-425
Q0TMK6_CLOP1/401-485
Q0TN99_CLOP1/718-804
Q0TP42_CLOP1/296-379
Q0TP95_CLOP1/328-416
Q0TP96_CLOP1/318-405
Q0VN26_ALCBS/311-376
Q0VS06_ALCBS/312-401
Q0WDC2_YERPE/298-384
Q0YPU0_9CHLB/311-398
Q0YPU3_9CHLB/325-401
Q0YPU5_9CHLB/329-414
Q0YPU6_9CHLB/352-441
Q0YS83_9CHLB/319-406
Q10X66_TRIEI/346-434
Q113V7_TRIEI/728-813
Q118X3_TRIEI/324-413
Q11GS1_MESSB/330-415
Q11VE6_CYTH3/307-387
Q11X80_CYTH3/295-386
Q12D50_POLSJ/354-433
Q12DM8_POLSJ/713-802
Q12EJ4_POLSJ/328-402
Q12EL9_POLSJ/314-406
Q12EM0_POLSJ/330-419
Q12RI0_SHEDO/324-402
Q12SC8_SHEDO/300-378
Q12SD0_SHEDO/315-401
Q12SD1_SHEDO/346-432
Q133W6_RHOPS/336-422
Q133W7_RHOPS/328-413
Q13EI5_RHOPS/293-374
Q13TY7_BURXL/348-440
Q13TY8_BURXL/318-411
Q13U42_BURXL/315-400
Q14H91_FRAT1/737-823
Q14H92_FRAT1/412-489
Q14J16_FRAT1/313-393
Q14J29_FRAT1/309-392
Q14J30_FRAT1/323-409
Q15Q12_PSEA6/373-459
Q15Q13_PSEA6/319-407
Q15Q15_PSEA6/295-379
Q15VG0_PSEA6/290-354
Q15ZB3_PSEA6/309-389
Q163I3_ROSDO/335-422
Q163I4_ROSDO/325-410
Q17V76_HELAH/294-375
Q17XM9_HELAH/283-356
Q17XU0_HELAH/302-393
Q17ZZ4_CLOD6/297-379
Q182Y9_CLOD6/319-401
Q18JB6_HALWD/290-367
Q1ATP4_RUBXD/345-434
Q1AVT2_RUBXD/274-354
Q1AVW9_RUBXD/307-399
Q1B2W5_MYCSS/292-386
Q1B620_MYCSS/321-404
Q1B6W6_MYCSS/349-435
Q1B6W7_MYCSS/340-437
Q1B6W9_MYCSS/322-398
Q1BZB4_BURCA/314-399
Q1BZG7_BURCA/318-412
Q1BZG8_BURCA/345-437
Q1C209_YERPA/339-425
Q1C210_YERPA/319-407
Q1C681_YERPA/298-384
Q1CBY4_YERPA/311-389
Q1CEJ0_YERPN/311-389
Q1CHM3_YERPN/298-384
Q1CMN1_YERPN/319-407
Q1CMN2_YERPN/339-425
Q1CRD6_HELPH/294-375
Q1D0S5_MYXXD/332-421
Q1D0S6_MYXXD/320-406
Q1D8V1_MYXXD/267-349
Q1DB17_MYXXD/319-384
Q1GAU8_LACDA/288-369
Q1GBP9_LACDA/311-398
Q1GBX7_LACDA/301-382
Q1GF15_SILST/314-396
Q1GF16_SILST/336-423
Q1GRW1_SPHAL/309-374
Q1GRX4_SPHAL/324-411
Q1GRX5_SPHAL/321-405
Q1GYB4_METFK/323-406
Q1GYZ6_METFK/320-406
Q1GYZ7_METFK/311-398
Q1I5B3_PSEE4/327-413
Q1I5B4_PSEE4/316-402
Q1I5B6_PSEE4/306-389
Q1IFH8_PSEE4/311-384
Q1IKG5_ACIBL/331-421
Q1IKG6_ACIBL/316-398
Q1INC9_ACIBL/317-403
Q1IVH6_ACIBL/306-395
Q1IXL6_DEIGD/281-376
Q1J1J8_DEIGD/275-356
Q1J282_DEIGD/328-412
Q1J5W8_STRPF/305-396
Q1J7A8_STRPF/300-373
Q1JAX8_STRPB/305-396
Q1JCG3_STRPB/300-373
Q1JG51_STRPD/305-396
Q1JHI7_STRPD/300-373
Q1JL28_STRPC/305-396
Q1JME1_STRPC/300-373
Q1JXB0_DESAC/328-414
Q1JXB1_DESAC/312-399
Q1JXB6_DESAC/309-394
Q1KNE2_9BACI/97-177
Q1LIM1_RALME/353-442
Q1LIM2_RALME/323-403
Q1LIU4_RALME/332-415
Q1LQI6_RALME/730-816
Q1LQI7_RALME/710-796
Q1LSW1_BAUCH/337-423
Q1LSW2_BAUCH/314-397
Q1LTA4_BAUCH/292-378
Q1ME28_RHIL3/334-421
Q1ME29_RHIL3/325-413
Q1MPC3_LAWIP/318-400
Q1MS38_LAWIP/285-365
Q1MYB5_9GAMM/328-415
Q1MYB6_9GAMM/314-406
Q1MYB8_9GAMM/306-385
Q1MYC1_9GAMM/325-416
Q1N0F9_9GAMM/309-388
Q1N701_9SPHN/318-408
Q1N8T7_9SPHN/333-420
Q1N8T8_9SPHN/319-405
Q1N8U0_9SPHN/301-373
Q1NHP5_9SPHN/871-952
Q1NIU3_9DELT/152-239
Q1NKJ0_9DELT/148-233
Q1NKJ1_9DELT/347-437
Q1NKJ3_9DELT/364-443
Q1NLI3_9DELT/334-417
Q1NMZ6_9DELT/364-444
Q1NMZ8_9DELT/334-437
Q1NMZ9_9DELT/374-459
Q1NRJ2_9DELT/294-381
Q1NTZ0_9DELT/310-397
Q1NTZ2_9DELT/364-443
Q1NTZ4_9DELT/347-437
Q1NTZ5_9DELT/374-459
Q1NU99_9DELT/294-381
Q1PJY1_PROMA/346-438
Q1PK48_PROMA/321-424
Q1PKF9_PROMA/321-424
Q1PW22_9BACT/315-390
Q1PZI3_9BACT/323-406
Q1Q2J8_9BACT/334-411
Q1Q6C6_9BACT/328-415
Q1Q6D2_9BACT/333-422
Q1Q6D3_9BACT/329-415
Q1Q849_PSYCK/411-496
Q1Q850_PSYCK/340-423
Q1QES9_PSYCK/359-432
Q1QNU7_NITHX/328-412
Q1QNU8_NITHX/331-417
Q1QVG2_CHRSD/343-433
Q1QVG3_CHRSD/314-401
Q1QXC0_CHRSD/313-384
Q1QYI8_CHRSD/722-807
Q1R323_ECOUT/311-390
Q1R997_ECOUT/286-366
Q1RGA9_ECOUT/313-403
Q1RGB0_ECOUT/339-425
Q1RI80_RICBR/312-395
Q1V0D0_PELUB/318-404
Q1V0D5_PELUB/326-414
Q1V3J8_VIBAL/311-393
Q1V4E7_VIBAL/327-418
Q1V4F0_VIBAL/300-376
Q1V4F2_VIBAL/316-400
Q1V4F3_VIBAL/337-423
Q1VEL2_VIBAL/286-351
Q1VW92_9FLAO/304-389
Q1VWD4_9FLAO/307-394
Q1VWD7_9FLAO/307-382
Q1VWD9_9FLAO/326-414
Q1VYW7_9FLAO/295-382
Q1WT76_LACS1/302-382
Q1WV17_LACS1/314-406
Q1X6P2_9MICO/305-388
Q1YM59_MOBAS/327-414
Q1YM60_MOBAS/331-418
Q1YM65_MOBAS/318-404
Q1YSD0_9GAMM/321-413
Q1YSD3_9GAMM/307-388
Q1YSD5_9GAMM/319-406
Q1YSD6_9GAMM/357-443
Q1YUM9_9GAMM/322-396
Q1Z1L0_PHOPR/327-418
Q1Z1L3_PHOPR/301-380
Q1Z1L5_PHOPR/324-436
Q1Z1L6_PHOPR/350-436
Q1Z4M9_PHOPR/311-391
Q1Z5Z4_PHOPR/327-411
Q1Z815_PHOPR/286-367
Q1ZDS4_9GAMM/277-364
Q1ZF55_9GAMM/309-394
Q1ZG36_9GAMM/324-415
Q1ZG39_9GAMM/301-381
Q1ZG41_9GAMM/328-412
Q1ZG42_9GAMM/332-420
Q1ZLY2_PHOAS/323-402
Q1ZNL4_PHOAS/327-418
Q1ZNL9_PHOAS/318-406
Q1ZNM0_PHOAS/349-435
Q1ZRM3_PHOAS/286-354
Q216E2_RHOPB/329-413
Q216E3_RHOPB/357-443
Q21FB3_SACD2/311-391
Q21MH3_SACD2/320-408
Q21MH4_SACD2/353-440
Q21SW4_RHOFD/365-454
Q21SW5_RHOFD/332-424
Q21T38_RHOFD/322-427
Q21V01_RHOFD/293-375
Q21YV5_RHOFD/710-795
Q24R60_DESHY/317-404
Q24SL6_DESHY/301-381
Q24TE1_DESHY/338-424
Q24TE2_DESHY/335-421
Q251V7_DESHY/720-806
Q255W3_CHLFF/303-388
Q255W9_CHLFF/313-397
Q26BB1_FLABB/326-415
Q26BB3_FLABB/314-392
Q26BB5_FLABB/305-392
Q26FX9_FLABB/288-377
Q26G26_FLABB/304-387
Q28NM9_JANSC/333-420
Q28NN0_JANSC/320-403
Q2A3Z8_FRATH/412-490
Q2A3Z9_FRATH/737-823
Q2A4S5_FRATH/313-391
Q2A4T8_FRATH/309-392
Q2A4U0_FRATH/323-409
Q2B395_9BACI/295-381
Q2B482_9BACI/543-627
Q2B4P7_9BACI/311-389
Q2B4Q0_9BACI/309-395
Q2B526_9BACI/317-402
Q2B6K2_9BACI/309-392
Q2BDJ9_9BACI/357-439
Q2BGZ4_9GAMM/333-419
Q2BGZ5_9GAMM/317-395
Q2BGZ7_9GAMM/307-393
Q2BH00_9GAMM/324-415
Q2BKW6_9GAMM/302-379
Q2BZT1_9GAMM/323-402
Q2C3F5_9GAMM/349-435
Q2C3F6_9GAMM/318-406
Q2C3G1_9GAMM/327-418
Q2CIJ0_9RHOB/341-428
Q2CIJ1_9RHOB/329-413
Q2CIJ4_9RHOB/329-395
Q2CIV9_9RHOB/317-403
Q2EW82_ECOLX/16-96
Q2EW86_ECOLX/16-96
Q2EW88_SHIBO/16-96
Q2EW90_SHIFL/16-96
Q2EWA6_SHIBO/16-96
Q2EWA8_SHIBO/16-96
Q2EWC4_SHIDY/16-96
Q2EWD0_SHIFL/16-96
Q2EWD4_SHIFL/16-96
Q2EWE6_SHIFL/16-96
Q2EWF8_SHIDY/16-96
Q2EWG2_SHIBO/16-96
Q2FF44_STAA3/315-399
Q2FG73_STAA3/293-355
Q2FWH4_STAA8/315-399
Q2FXR9_STAA8/293-355
Q2G8F4_NOVAD/325-403
Q2G999_NOVAD/348-428
Q2G9A0_NOVAD/326-413
Q2IF04_ANADE/323-386
Q2IG22_ANADE/327-420
Q2IG23_ANADE/337-421
Q2IQE9_ANADE/273-353
Q2IYL2_RHOP2/328-409
Q2IYL3_RHOP2/331-417
Q2J2N5_RHOP2/293-374
Q2JD54_FRASC/313-400
Q2JD55_FRASC/383-469
Q2JDQ6_FRASC/301-381
Q2JK15_SYNJB/303-389
Q2JM37_SYNJB/350-437
Q2JMY7_SYNJB/725-811
Q2JQV0_SYNJA/358-445
Q2JY10_SYNJA/303-389
Q2K6B6_RHIEC/351-438
Q2K6B7_RHIEC/318-406
Q2KUV0_BORA1/311-393
Q2KVF1_BORA1/337-429
Q2KVF1_BORA1/792-882
Q2L347_BORA1/726-805
Q2L348_BORA1/710-796
Q2LQC5_SYNAS/315-397
Q2LR43_SYNAS/329-420
Q2LR45_SYNAS/338-424
Q2N9S9_ERYLH/325-403
Q2NCZ2_ERYLH/295-366
Q2NCZ4_ERYLH/351-435
Q2NCZ5_ERYLH/328-415
Q2NF11_METST/366-442
Q2NSI4_SODGM/284-367
Q2NVV5_SODGM/316-398
Q2NW43_SODGM/311-390
Q2NZB5_XANOM/323-410
Q2P742_XANOM/314-395
Q2PY23_9BACT/234-320
Q2RK83_MOOTA/330-408
Q2RK84_MOOTA/333-419
Q2RL26_MOOTA/297-380
Q2RVT9_RHORT/338-425
Q2RVU0_RHORT/331-417
Q2S038_SALRD/409-496
Q2S425_SALRD/340-428
Q2S532_SALRD/367-455
Q2S9Y7_HAHCH/339-425
Q2S9Y8_HAHCH/313-397
Q2SA76_HAHCH/302-378
Q2SJC8_HAHCH/287-367
Q2SZD4_BURTA/314-400
Q2SZI7_BURTA/318-406
Q2SZI8_BURTA/344-436
Q2T7G7_BURTA/293-363
Q2TVT9_EHRSE/10-94
Q2UU14_ASPOR/338-415
Q2W0H7_MAGSA/325-413
Q2W0H8_MAGSA/320-407
Q2WB05_MAGSA/315-391
Q2Y633_NITMU/352-451
Q2Y634_NITMU/313-400
Q2Y6S9_NITMU/710-795
Q2YBP0_NITMU/309-386
Q2YM66_BRUA2/329-416
Q2YM67_BRUA2/334-420
Q2YT76_STAAB/293-355
Q2YTJ6_STAAB/270-356
Q2YUH2_STAAB/315-399
Q30R97_SULDN/359-441
Q30SJ5_SULDN/291-381
Q30TR8_SULDN/281-362
Q313Q7_DESDG/322-408
Q313Q8_DESDG/329-415
Q31BS4_PROM9/321-424
Q31CC6_PROM9/346-438
Q31DG2_PROM9/315-410
Q31FA0_THICR/313-394
Q31I63_THICR/323-406
Q31I64_THICR/344-433
Q31M48_SYNE7/312-402
Q31PP5_SYNE7/278-351
Q31TG9_SHIBS/311-390
Q31YE3_SHIBS/286-366
Q326E9_SHIBS/313-403
Q326F0_SHIBS/339-425
Q328V3_SHIDS/311-390
Q32DM1_SHIDS/286-366
Q32K06_SHIDS/313-403
Q32K07_SHIDS/339-425
Q38V61_LACSS/312-396
Q38WN1_LACSS/296-379
Q38XD0_LACSS/301-385
Q39JS3_BURS3/302-389
Q39JX4_BURS3/318-412
Q39JX5_BURS3/342-434
Q39SS4_GEOMG/283-364
Q39YM3_GEOMG/318-401
Q3A2G1_PELCD/329-415
Q3A2G2_PELCD/313-402
Q3AAE1_CARHZ/333-419
Q3AAE2_CARHZ/309-398
Q3AF86_CARHZ/294-377
Q3AKJ9_SYNSC/310-399
Q3ALH4_SYNSC/339-430
Q3ANV7_CHLCH/334-420
Q3ANV8_CHLCH/362-451
Q3ATE4_CHLCH/288-370
Q3ATF3_CHLCH/342-430
Q3AVF2_SYNS9/310-400
Q3AWW8_SYNS9/339-430
Q3B124_PELLD/354-443
Q3B125_PELLD/332-415
Q3B2T8_PELLD/335-421
Q3BPN0_XANC5/314-395
Q3BWS4_XANC5/294-389
Q3BXF5_XANC5/323-411
Q3BXF6_XANC5/328-415
Q3CZR5_STRAG/305-393
Q3D2B1_STRAG/297-383
Q3D2F3_STRAG/329-415
Q3D2W1_STRAG/310-392
Q3D559_STRAG/121-203
Q3D5G1_STRAG/169-251
Q3D7I7_STRAG/305-393
Q3D8R2_STRAG/329-415
Q3D984_STRAG/297-383
Q3D9G7_STRAG/310-392
Q3DC51_STRAG/305-393
Q3DDL7_STRAG/297-383
Q3DEP9_STRAG/329-415
Q3DEZ6_STRAG/310-392
Q3DJ22_STRAG/305-397
Q3DKA2_STRAG/297-383
Q3DM52_STRAG/310-392
Q3DMM8_STRAG/329-415
Q3DT47_STRAG/297-383
Q3DT54_STRAG/305-393
Q3DTL3_STRAG/310-392
Q3DVA8_STRAG/329-415
Q3EJ43_BACTI/198-273
Q3EJL6_BACTI/138-224
Q3EUA2_BACTI/295-381
Q3EUN6_BACTI/328-416
Q3EWL5_BACTI/308-390
Q3IFZ9_PSEHT/331-417
Q3IG00_PSEHT/313-403
Q3IHV2_PSEHT/309-392
Q3ISQ5_NATPD/287-368
Q3J4M9_RHOS4/327-419
Q3J4N0_RHOS4/338-425
Q3J784_NITOC/356-445
Q3J785_NITOC/315-402
Q3J8P1_NITOC/315-394
Q3JKH9_BURP1/303-372
Q3JND3_BURP1/344-436
Q3JND4_BURP1/318-409
Q3JNI6_BURP1/338-424
Q3K1T8_STRA1/305-393
Q3K680_PSEPF/311-373
Q3K739_PSEPF/327-413
Q3K740_PSEPF/316-402
Q3KKT0_CHLTA/300-387
Q3KKT6_CHLTA/300-393
Q3LHF6_9BRYO/372-449
Q3LHF7_9BRYO/456-543
Q3LHI4_PHYPA/459-544
Q3LHI5_PHYPA/431-517
Q3M6U7_ANAVT/283-364
Q3M9T5_ANAVT/309-399
Q3R335_XYLFA/328-415
Q3R336_XYLFA/321-406
Q3R340_XYLFA/321-412
Q3RA26_XYLFA/333-420
Q3RA27_XYLFA/321-406
Q3RA31_XYLFA/321-412
Q3RAY1_XYLFA/333-412
Q3RB85_XYLFA/333-412
Q3REQ0_XYLFA/333-412
Q3RGE7_XYLFA/328-415
Q3RGE8_XYLFA/321-406
Q3RGF2_XYLFA/321-412
Q3SFT1_THIDA/310-389
Q3SHM2_THIDA/285-369
Q3SMH7_THIDA/320-407
Q3SMH8_THIDA/345-433
Q3STT2_NITWN/329-413
Q3STT3_NITWN/331-417
Q3XXF5_ENTFC/299-385
Q3XXK9_ENTFC/326-415
Q3Y010_ENTFC/313-394
Q3Y2H7_ENTFC/313-392
Q3Y3I0_ENTFC/344-431
Q3YUB8_SHISS/311-390
Q3YZP6_SHISS/286-366
Q3Z5S3_SHISS/313-403
Q3Z5S4_SHISS/341-427
Q3ZAH8_DEHE1/292-378
Q3ZWA7_DEHSC/292-377
Q46LU0_PROMT/327-412
Q46WY9_CUPPJ/355-447
Q46WZ0_CUPPJ/323-407
Q46XB1_CUPPJ/312-395
Q46Y36_CUPPJ/710-795
Q46Y37_CUPPJ/725-810
Q46YW9_CUPPJ/293-374
Q478R1_DECAR/310-381
Q47A99_DECAR/329-418
Q47AA0_DECAR/314-401
Q47AY6_DECAR/711-797
Q47MU6_THEFY/301-383
Q47QX3_THEFY/323-414
Q47QX4_THEFY/370-456
Q47VQ4_COLP3/351-437
Q47VQ5_COLP3/328-421
Q484B4_COLP3/739-825
Q489V1_COLP3/324-411
Q48CX2_PSE14/334-410
Q48EF3_PSE14/327-413
Q48EF4_PSE14/317-395
Q48SP9_STRPM/305-396
Q48U84_STRPM/300-373
Q493Q5_BLOPB/314-394
Q493Q6_BLOPB/343-430
Q49WE7_STAS1/333-417
Q49Y95_STAS1/293-373
Q49Z30_STAS1/315-405
Q4BUZ3_CROWT/728-813
Q4C0Z1_CROWT/314-393
Q4C3S7_CROWT/341-429
Q4C4J3_CROWT/308-397
Q4C4P0_CROWT/277-356
Q4C8X3_CROWT/351-441
Q4E6N8_9RICK/196-246
Q4E7C5_9RICK/326-408
Q4E8Q7_9RICK/64-146
Q4E905_9RICK/69-151
Q4EBA8_9RICK/311-396
Q4EBH4_9RICK/326-405
Q4EDX6_LISMO/312-386
Q4EEZ0_LISMO/295-381
Q4EG74_LISMO/332-418
Q4EHM9_LISMO/296-378
Q4EKI5_LISMO/327-418
Q4ENM9_LISMO/332-410
Q4EP84_LISMO/295-381
Q4EQ69_LISMO/296-378
Q4EVC4_LISMO/327-418
Q4FPK1_PELUB/326-414
Q4FQ08_PSYA2/425-510
Q4FQ09_PSYA2/343-426
Q4FVQ2_PSYA2/355-425
Q4HF10_CAMCO/290-380
Q4HF92_CAMCO/278-357
Q4HNY4_CAMUP/291-381
Q4HQ29_CAMUP/278-357
Q4JLF9_LACRE/312-390
Q4JW99_CORJK/353-449
Q4JWA0_CORJK/352-441
Q4JWU7_CORJK/366-446
Q4K5E8_PSEF5/329-405
Q4K6I8_PSEF5/327-413
Q4K6I9_PSEF5/316-399
Q4L702_STAHJ/293-373
Q4L7W1_STAHJ/315-399
Q4MLC3_BACCE/342-428
Q4MPU1_BACCE/318-409
Q4MS62_BACCE/299-381
Q4MT96_BACCE/311-386
Q4MT98_BACCE/332-418
Q4MVN1_BACCE/295-381
Q4PK98_9BACT/303-387
Q4QLG2_HAEI8/315-403
Q4QP61_HAEI8/312-392
Q4UMI8_RICFE/314-397
Q4UQW7_XANC8/316-391
Q4URJ4_XANC8/284-380
Q4UYC5_XANC8/314-397
Q4ZNY5_PSEU2/327-413
Q4ZNY6_PSEU2/317-395
Q4ZYS2_PSEU2/311-384
Q54614_STRPN/296-379
Q56R82_HELPY/302-393
Q57C73_BRUAB/329-416
Q57C74_BRUAB/334-420
Q57GG6_SALCH/311-388
Q57LY9_SALCH/286-365
Q57TD4_SALCH/313-401
Q5CB75_THESQ/299-383
Q5CBH6_9THEM/292-373
Q5CBK3_9THEM/299-383
Q5CBM1_9THEM/299-382
Q5CBR1_THENE/292-373
Q5D5G9_9RICK/34-119
Q5DX42_CAEEL/313-393
Q5E2P5_VIBF1/337-423
Q5E2P6_VIBF1/314-398
Q5E457_VIBF1/288-353
Q5E886_VIBF1/311-392
Q5F6L0_NEIG1/336-424
Q5F6L2_NEIG1/316-407
Q5F8G0_NEIG1/321-399
Q5FKW4_LACAC/287-370
Q5FMB5_LACAC/311-398
Q5FUJ9_GLUOX/230-316
Q5FUK0_GLUOX/333-420
Q5GSE4_WOLTR/347-429
Q5GT47_WOLTR/314-398
Q5GW38_XANOR/323-410
Q5H4A3_XANOR/317-398
Q5HEB8_STAAC/315-399
Q5HFA9_STAAC/293-355
Q5HMD9_STAEQ/315-399
Q5HNP0_STAEQ/293-365
Q5HSF2_CAMJR/278-357
Q5JCN2_9RICK/12-93
Q5KWL4_GEOKA/299-381
Q5L3H1_GEOKA/318-403
Q5L519_CHLAB/313-393
Q5L525_CHLAB/303-388
Q5LI68_BACFN/304-392
Q5LIJ8_BACFN/314-401
Q5LU75_SILPO/317-393
Q5LU76_SILPO/335-422
Q5LYJ9_STRT1/306-399
Q5M362_STRT2/306-399
Q5MZ60_SYNP6/343-430
Q5MZS7_SYNP6/312-402
Q5N4I1_SYNP6/278-351
Q5NFT9_FRATT/737-823
Q5NFU0_FRATT/412-489
Q5NHL4_FRATT/313-393
Q5NHM7_FRATT/309-392
Q5NHM8_FRATT/323-409
Q5P6Y1_AROAE/310-389
Q5P6Z1_AROAE/337-427
Q5P6Z2_AROAE/321-408
Q5PAE5_ANAMM/320-401
Q5PBY0_ANAMM/117-204
Q5PCV3_SALPA/286-366
Q5PDC4_SALPA/313-401
Q5QCP3_HERAR/270-355
Q5QVS0_IDILO/299-379
Q5QWH7_IDILO/288-370
Q5R0L4_IDILO/330-416
Q5R0M5_IDILO/313-399
Q5S3Q7_9FLAO/298-383
Q5SJC9_THET8/302-386
Q5SJD5_THET8/305-390
Q5SM43_THET8/324-409
Q5V5F4_HALMA/288-369
Q5V5Y3_HALMA/287-370
Q5W237_ACTTI/314-407
Q5W238_ACTTI/136-225
Q5WCB5_BACSK/327-413
Q5WEQ5_BACSK/297-365
Q5WFG5_BACSK/329-415
Q5WFG6_BACSK/310-395
Q5WTI3_LEGPL/308-394
Q5WVU4_LEGPL/315-398
Q5WXZ1_LEGPL/331-415
Q5X1S2_LEGPA/308-394
Q5X4F9_LEGPA/315-396
Q5X6I7_LEGPA/331-415
Q5XB94_STRP6/305-396
Q5XCT3_STRP6/300-373
Q5YYY3_NOCFA/340-437
Q5YYY4_NOCFA/362-455
Q5Z047_NOCFA/345-429
Q5ZSA1_LEGPH/324-410
Q5ZUP0_LEGPH/315-398
Q5ZX16_LEGPH/331-415
Q604P6_METCA/285-354
Q604V3_METCA/321-406
Q609E1_METCA/313-400
Q60CF0_METCA/315-392
Q62AJ8_BURMA/293-362
Q62GS2_BURMA/344-436
Q62GS3_BURMA/307-398
Q62GX8_BURMA/314-400
Q62S17_BACLD/299-382
Q62YL3_BACLD/315-400
Q633Y7_BACCZ/299-380
Q636B2_BACCZ/332-418
Q63AZ1_BACCZ/200-286
Q63BZ5_BACCZ/314-401
Q63GX6_BACCZ/318-409
Q63JM2_BURPS/293-362
Q63QJ2_BURPS/344-436
Q63QJ3_BURPS/318-409
Q63QP5_BURPS/338-424
Q64Z76_BACFR/304-392
Q64ZM2_BACFR/314-401
Q65GK9_BACLD/301-384
Q65N64_BACLD/350-435
Q65RY1_MANSM/335-421
Q65RY2_MANSM/318-406
Q65S39_MANSM/312-392
Q661W0_BORGA/327-413
Q668X2_YERPS/298-384
Q66EK9_YERPS/319-407
Q66EL0_YERPS/334-420
Q66F83_YERPS/311-389
Q67KT1_SYMTH/328-416
Q67Q51_SYMTH/344-434
Q67Q52_SYMTH/331-417
Q67SJ1_SYMTH/291-374
Q6A9I9_PROAC/296-373
Q6A9Q6_PROAC/336-433
Q6A9Q7_PROAC/328-416
Q6AE60_LEIXX/330-421
Q6AFY9_LEIXX/309-389
Q6AJ21_DESPS/328-405
Q6AJ50_DESPS/365-456
Q6AJ50_DESPS/869-958
Q6AJ73_DESPS/301-386
Q6B7M6_HALVO/293-373
Q6D073_ERWCT/311-389
Q6D0H9_ERWCT/314-397
Q6D2P0_ERWCT/286-368
Q6F6M5_ACIAD/314-392
Q6F7D4_ACIAD/333-418
Q6F7D5_ACIAD/324-413
Q6FCQ7_ACIAD/727-813
Q6G119_BARQU/328-415
Q6G120_BARQU/324-412
Q6G2Q0_BARHE/328-415
Q6G2Q1_BARHE/327-410
Q6G7M8_STAAS/315-399
Q6G8R3_STAAS/293-355
Q6GEZ2_STAAR/315-399
Q6GG43_STAAR/293-356
Q6HD69_BACHK/299-380
Q6HEQ0_BACHK/332-418
Q6HIC9_BACHK/335-421
Q6HJE9_BACHK/314-403
Q6HPE7_BACHK/318-409
Q6HYB4_BACAN/335-392
Q6IVP7_9GAMM/303-383
Q6J578_BARBA/318-404
Q6J581_BARBA/286-359
Q6J583_BARBA/326-411
Q6J584_BARBA/328-415
Q6KZL1_PICTO/287-369
Q6LMF1_PHOPR/350-436
Q6LMF2_PHOPR/324-410
Q6LNU7_PHOPR/291-377
Q6LV58_PHOPR/311-391
Q6M382_CORGL/363-445
Q6M3S0_CORGL/317-413
Q6MBS2_PARUW/310-391
Q6MEG1_PARUW/335-421
Q6MIF4_BDEBA/334-425
Q6MIF5_BDEBA/324-413
Q6MLQ5_BDEBA/303-385
Q6MRM3_BDEBA/273-357
Q6N406_RHOPA/331-417
Q6N407_RHOPA/333-413
Q6NFV1_CORDI/354-437
Q6NGC3_CORDI/350-436
Q6NGC4_CORDI/347-444
Q6Q947_9GAMM/266-349
Q6R278_LACLC/15-102
Q6W3N9_9PROT/353-430
Q6YRK7_ONYPE/302-381
Q6ZZK4_ACTTI/314-399
Q70B07_ACTTI/314-399
Q71I40_LACDL/5-83
Q71IJ1_LACDL/38-75
Q71ZB7_LISMF/296-378
Q721W1_LISMF/314-406
Q728U3_DESVH/331-417
Q728U4_DESVH/327-413
Q72GE4_THET2/324-409
Q72JP8_THET2/302-386
Q72JQ4_THET2/305-390
Q72M79_LEPIC/309-375
Q72Q23_LEPIC/321-402
Q72R85_LEPIC/348-435
Q72ZW9_BACC1/299-381
Q732F4_BACC1/332-418
Q737N8_BACC1/335-421
Q738Z8_BACC1/311-398
Q73EU2_BACC1/318-409
Q73G37_WOLPM/368-453
Q73GM0_WOLPM/376-458
Q73NF3_TREDE/333-418
Q73NR7_TREDE/331-420
Q73XN9_MYCPA/331-414
Q73YQ4_MYCPA/350-447
Q74AI6_GEOSL/240-320
Q74HN4_LACJO/359-446
Q74JZ7_LACJO/293-366
Q74LB5_LACJO/311-399
Q7A0P5_STAAW/293-355
Q7A4F9_STAAN/315-399
Q7A575_STAAN/293-355
Q7A8S4_ECO57/311-390
Q7CGA9_YERPE/319-407
Q7CKK2_YERPE/311-389
Q7M8Q6_WOLSU/294-382
Q7MIU1_VIBVY/286-348
Q7MNV5_VIBVY/314-400
Q7MPC9_VIBVY/342-423
Q7MVF8_PORGI/286-364
Q7MYW7_PHOLL/311-391
Q7N143_PHOLL/320-402
Q7N2B6_PHOLL/294-361
Q7NDB0_GLOVI/724-810
Q7NHY6_GLOVI/301-388
Q7NPZ5_CHRVO/313-400
Q7NV28_CHRVO/284-366
Q7NXG0_CHRVO/319-396
Q7P2M4_FUSNV/283-366
Q7P680_FUSNV/475-560
Q7P684_FUSNV/314-408
Q7P6N5_FUSNV/322-409
Q7P946_RICSI/314-399
Q7P947_RICSI/322-407
Q7PB69_RICSI/325-414
Q7TTV6_SYNPX/310-398
Q7TUC5_PROMP/320-404
Q7TV36_PROMM/329-419
Q7TYK1_MYCBO/335-418
Q7UQM1_RHOBA/382-462
Q7VBP1_PROMA/327-412
Q7VJ70_HELHP/293-383
Q7VJW5_HELHP/371-454
Q7VN73_HAEDU/314-393
Q7VP58_HAEDU/321-409
Q7VQJ1_BLOFL/316-400
Q7VUP9_BORPE/338-436
Q7VUP9_BORPE/799-886
Q7VUS5_BORPE/311-395
Q7VXL3_BORPE/712-792
Q7VXL4_BORPE/710-796
Q7VYD7_BORPE/290-371
Q7W3V7_BORPA/311-395
Q7W4B0_BORPA/338-436
Q7W4B0_BORPA/799-886
Q7W5V3_BORPA/710-796
Q7WA68_BORPA/290-371
Q7WF87_BORBR/311-395
Q7WFR8_BORBR/338-436
Q7WFR8_BORBR/799-886
Q7WGK4_BORBR/710-796
Q7WGK5_BORBR/734-814
Q7WJA2_BORBR/290-371
Q817R7_BACCR/299-381
Q81IU0_BACCR/314-403
Q81LD4_BACAN/299-380
Q81VG1_BACAN/318-409
Q821R9_CHLCV/313-394
Q82AE0_STRAW/318-404
Q82CA2_STRAW/311-395
Q82ST7_NITEU/316-394
Q82VS7_NITEU/317-405
Q82VX6_NITEU/710-795
Q82ZW9_ENTFA/300-380
Q837J3_ENTFA/313-403
Q83F27_COXBU/311-392
Q83G53_TROWT/305-386
Q83GN1_TROWT/324-414
Q83GN5_TROWT/315-399
Q83HJ7_TROW8/315-399
Q83HK2_TROW8/324-414
Q83I15_TROW8/297-378
Q83IL6_SHIFL/311-390
Q83QR4_SHIFL/286-366
Q83SN5_SHIFL/313-403
Q87AF6_XYLFT/321-406
Q87ES5_XYLFT/333-412
Q87MP3_VIBPA/286-353
Q87SG8_VIBPA/316-399
Q87SV8_VIBPA/311-393
Q87WY1_PSESM/317-395
Q889M0_PSESM/311-387
Q88N80_PSEPK/316-401
Q88QE7_PSEPK/311-385
Q88ST5_LACPL/302-382
Q88Z46_LACPL/315-408
Q891R6_CLOTE/296-379
Q894B8_CLOTE/318-402
Q899A3_CLOTE/715-800
Q89FU3_BRAJA/317-393
Q8A1L7_BACTN/304-393
Q8A259_BACTN/314-401
Q8CNK5_STAES/315-399
Q8CNZ2_STAES/293-365
Q8CZE5_OCEIH/315-397
Q8D0U0_YERPE/324-410
Q8D2P3_WIGBR/285-368
Q8D2Z2_WIGBR/318-396
Q8DB32_VIBVU/286-348
Q8DE91_VIBVU/342-423
Q8DEK6_VIBVU/314-400
Q8DIM9_THEEB/310-399
Q8DNV6_STRR6/305-398
Q8DR92_STRR6/296-379
Q8DUR4_STRMU/292-364
Q8DV96_STRMU/306-401
Q8E0G5_STRA5/305-393
Q8E639_STRA3/305-393
Q8E9P4_SHEON/318-403
Q8EAT7_SHEON/317-396
Q8ECR5_SHEON/293-348
Q8EPN5_OCEIH/287-368
Q8EYR2_LEPIN/309-375
Q8F4J0_LEPIN/346-433
Q8F648_LEPIN/321-403
Q8FAF4_ECOL6/311-390
Q8FFH6_ECOL6/286-366
Q8FL66_ECOL6/313-403
Q8FN66_COREF/362-444
Q8FNT6_COREF/371-467
Q8FZP1_BRUSU/334-420
Q8G4M5_BIFLO/301-382
Q8G4Q8_BIFLO/325-423
Q8GE10_HELMO/366-452
Q8GE13_HELMO/57-135
Q8GJP1_LACLC/293-376
Q8K6X8_STRP3/305-397
Q8K7Z3_STRP3/292-365
Q8KCE3_CHLTE/319-407
Q8KFQ9_CHLTE/246-326
Q8KGD0_CHLTE/334-421
Q8KRM7_FLAJO/296-383
Q8NN38_CORGL/314-396
Q8NNN1_CORGL/347-442
Q8NNN3_CORGL/2-81
Q8NVH9_STAAW/315-399
Q8P0C5_STRP8/305-396
Q8P1H2_STRP8/292-365
Q8P5P6_XANCP/314-397
Q8PC05_XANCP/284-380
Q8PCK3_XANCP/323-410
Q8PH24_XANAC/314-395
Q8PNM5_XANAC/294-386
Q8PPB1_XANAC/323-410
Q8R6L7_THETN/717-800
Q8R777_THETN/374-460
Q8RBN3_THETN/295-373
Q8RDP8_FUSNN/475-561
Q8RES8_FUSNN/283-366
Q8TWI7_METKA/310-399
Q8TXB9_METKA/358-443
Q8TXC2_METKA/325-394
Q8VQ81_BACLI/30-113
Q8VTA5_9SYNE/725-811
Q8X9Z1_ECO57/313-403
Q8XCR3_ECO57/286-366
Q8XEI2_ECO57/311-390
Q8XHN6_CLOPE/394-478
Q8XIA8_CLOPE/718-804
Q8XJ43_CLOPE/295-378
Q8XJA0_CLOPE/318-405
Q8XVI3_RALSO/328-414
Q8XVP8_RALSO/312-394
Q8XXY4_RALSO/289-369
Q8Y6Y0_LISMO/296-378
Q8Y8P0_LISMO/314-405
Q8YI70_BRUME/334-420
Q8YY26_NOSS1/283-364
Q8Z0Q4_NOSS1/309-399
Q8Z145_SALTI/311-388
Q8Z501_SALTI/286-366
Q8Z9H2_SALTI/313-395
Q8ZK66_SALTY/311-388
Q8ZNC0_SALTY/286-366
Q8ZRU6_SALTY/313-401
Q92BG3_LISIN/296-377
Q92DG4_LISIN/314-405
Q92NL7_RHIME/327-407
Q94LU9_ORYSJ/562-648
Q95QJ2_CAEEL/350-430
Q97AP2_THEVO/265-345
Q97GG9_CLOAB/297-379
Q97H85_CLOAB/311-399
Q97PF6_STRPN/305-398
Q97SN7_STRPN/296-379
Q98KA9_RHILO/327-415
Q99SH5_STAAM/315-399
Q99TJ9_STAAM/293-355
Q99Z35_STRP1/305-396
Q9A0E1_STRP1/292-365
Q9A596_CAUCR/321-402
Q9AKD6_RICTY/322-407
Q9AKD7_RICTY/313-395
Q9AKI8_RICRI/314-399
Q9CAD3_ARATH/577-663
Q9CBY8_MYCLE/333-416
Q9CGE0_LACLA/293-374
Q9CIL4_LACLA/303-392
Q9CMA5_PASMU/314-394
Q9CPB1_PASMU/318-405
Q9EY48_PSEAE/320-406
Q9EY49_PSEAE/327-413
Q9F1N4_SHEVI/313-400
Q9F1N5_SHEVI/336-422
Q9F2I7_SYNEL/726-811
Q9F7N6_PRB01/305-360
Q9FAD3_CORGL/383-449
Q9HKG2_THEAC/286-367
Q9HS44_HALSA/291-369
Q9HVZ7_PSEAE/320-406
Q9HX07_PSEAE/311-371
Q9JRY9_NEIMB/321-392
Q9JS38_CHLPN/312-393
Q9K0Y8_NEIMB/316-407
Q9K9S5_BACHD/309-394
Q9KGV8_LACLA/44-131
Q9KP37_VIBCH/311-390
Q9KPG3_VIBCH/314-398
Q9KTA2_VIBCH/287-351
Q9L1G4_STRCO/302-386
Q9PF84_XYLFA/320-406
Q9PGM2_XYLFA/333-412
Q9PLG7_CHLMU/314-399
Q9RNM3_ZYMMO/317-410
Q9RWA1_DEIRA/286-377
Q9RXH3_DEIRA/283-357
Q9S2W8_STRCO/318-405
Q9WY13_THEMA/292-375
Q9WY78_THEMA/290-375
Q9Z707_CHLPN/312-393
Q9ZBA7_STRCO/75-154
Q9ZHB0_STRPN/310-392
Q9ZHC3_STRPN/305-398
