# Supplementary material for: Contact prediction is hardest for the most informative contacts, but improves with the incorporation of contact potentials
Source: PLoS One. 2018 Jun 28;13(6):e0199585. doi: 10.1371/journal.pone.0199585 (PMC6023208; doi:10.1371/journal.pone.0199585)
Supplement: S1 Data — Each file in the ‘alignments’ directory herein corresponds to a protein family’s alignment and contains the accession number and sequence range of each sequence in the alignment. (TAR.GZ) [file pone.0199585.s001.tar.gz › alignments/LysR_substrate]

EBF64119/121-322
2000254860/84-286
2001506376/4-208
EBT50520/90-293
2000228650/78-279
ECV90119/24-223
2000328920/57-257
EBT62013/72-275
ECV27062/104-307
EBY64359/85-289
ECV92878/121-325
ECW17938/121-325
ECW00705/221-422
ECN04093/44-247
EBX02052/24-229
ECL30765/1-197
EDA66855/96-299
2000453130/34-236
2000194540/91-293
2001024740/91-293
EBM11223/89-296
ECW23212/91-294
EDJ05273/106-310
ECH89772/35-235
ECY08402/90-293
2001270432/85-288
EDJ35914/107-312
2000373140/91-295
2000333520/3-211
ECW20785/107-312
ECK41619/41-245
ECA40579/121-316
2000193750/87-295
2001064470/87-295
EBX32974/6-212
EDA76465/5-209
EBT56193/79-273
2001230366/17-223
2004007718/87-287
ECV11030/95-299
EDD95467/137-341
2000374860/100-302
2000464190/92-292
ECP60399/17-216
EBC26783/82-285
2000204540/92-292
2001013590/92-292
EBM95087/90-293
EBF46633/2-209
EDJ47692/87-291
2000418070/88-288
ECM56795/19-222
EDJ46942/89-292
2004227482/87-296
2001366479/9-211
EBK68075/6-208
EBT38918/90-291
EDJ22083/103-307
ECH91916/17-222
EBY25902/36-242
EBO85868/103-308
EDJ18597/90-294
EDJ04373/152-352
ECV08972/104-308
2000561650/41-241
ECW22402/128-322
ECL27419/10-210
ECV06523/89-294
ECR14252/43-249
ECW82725/89-292
EBP84460/87-285
EBT46895/9-211
ECV29723/90-298
ECW44976/95-299
2001233835/18-221
EDJ01858/95-296
EBC39196/47-249
ECV05067/88-292
EDF53309/127-313
ECV57031/94-299
EDA73034/119-321
ECY14042/89-293
EDA53682/56-259
ECV65836/88-301
EBP62058/45-250
2001443188/70-273
EDC83888/32-237
ECV09835/88-292
EDJ16543/118-323
ECW52663/91-298
EDJ50694/90-292
EDJ47908/89-293
EDJ20739/142-345
ECN55930/62-265
2001260441/10-148
2001260441/265-474
ECU99205/88-292
2000417950/87-294
2001320178/16-222
ECF91554/99-304
ECV58774/90-289
ECE75487/95-296
EBF81239/3-196
EBP97416/94-299
ECJ70508/8-210
2000172590/87-295
2001014120/87-295
2000477040/87-295
ECU92884/596-796
EDA92437/98-311
EDJ07147/94-297
ECV06499/115-318
ECV07196/106-308
ECK33268/55-261
EBT68749/14-214
ECW13316/93-300
EDI22826/96-299
ECI04815/96-293
ECG40107/18-223
2001325559/85-286
EDE51166/97-300
ECV28930/99-304
EBX80108/87-286
ECR01336/38-237
EBQ92161/90-292
ECQ19631/57-244
ECV79278/106-307
EDA58797/89-296
2001445891/12-215
2000405500/88-293
EBM70661/89-292
EDI77117/88-290
EBM21077/22-225
ECP03926/42-244
ECV09943/108-306
EDA83068/99-306
EDJ06668/102-306
EBC68741/63-264
EDI67426/77-278
ECH69706/34-236
ECY19758/91-295
ECU92551/102-305
ECV29950/107-305
EDI79473/41-247
ECW27151/113-318
ECE27653/43-247
EDA83979/90-285
ECV93917/93-299
2000164430/90-291
2001006820/90-291
ECW18245/121-330
EDH20128/91-300
ECQ51340/70-276
ECV06573/87-289
EBT40219/34-232
EDA64841/24-229
ECG21398/76-284
EDA20065/94-301
EDA86189/92-293
EDA29454/91-299
EDA91249/111-315
2001384162/18-217
2001439264/23-224
2004010506/90-285
2000461370/90-293
ECJ56793/90-295
2004224461/89-288
ECV23121/159-365
EBF07823/23-219
EBI70516/70-276
ECO01748/1-205
2001416568/2-189
EBF53274/93-296
EBD40601/101-303
2004225895/88-296
ECV97614/51-256
2004225408/101-301
EDI50078/95-300
2004216213/93-298
EDI92437/111-315
ECV83376/111-315
EBE62953/111-314
ECR48009/109-266
ECE96538/60-262
ECY51410/88-290
ECV97434/113-316
ECD58479/82-285
ECT56979/2-202
ECV06683/89-292
EDI50089/106-312
EDA24065/88-290
EDA29278/100-324
ECQ74580/19-223
ECV11838/94-298
ECV09403/93-294
EBE00384/24-229
EBO70177/6-210
ECR35255/79-285
EBE71605/94-296
ECD06153/124-281
2001466187/65-269
EDD69877/106-308
2001264542/90-290
ECI42215/69-270
EBF32946/121-280
EBT51705/33-237
2000382680/2-196
EBP76517/90-291
2001416285/86-291
2001410643/88-284
2001493172/82-284
EBA73548/25-229
2000113390/97-295
2001035960/97-295
ECB48377/52-258
ECV12652/90-292
EDF86749/94-300
EDB28512/94-300
EDH06740/111-312
2001451123/63-267
EDD74207/94-300
EBT37286/72-269
EDA66869/98-305
2001221580/128-335
EBQ36335/2-203
EDC99330/50-256
EDG74777/85-286
ECY45115/94-299
EDA85621/101-303
EBG60161/87-279
EDF71052/94-300
ECR72341/37-242
EBR25575/47-253
2000428250/90-291
2001403117/88-290
EDA89720/89-296
EBU47060/60-261
ECC97761/60-262
EBO83720/90-301
EBD23398/94-300
EDD16605/102-308
ECV02579/93-297
2004044542/90-285
2004216212/89-289
2000441480/87-284
EBO30718/89-291
ECC70094/40-246
EBM00477/91-291
ECE52509/8-214
2001399165/76-279
EBM38218/87-298
EDJ69941/52-257
EDD59589/26-232
EBF40505/110-316
EBZ40838/17-187
ECW05133/285-493
ECV01262/96-295
ECT36502/94-298
EBF09064/110-314
ECV27173/207-408
EBM69937/45-248
ECW08950/96-298
EBF22246/170-372
EDG76503/34-240
EBM73011/46-252
ECW42024/90-294
EBM54706/38-244
EDI45161/99-304
ECQ93829/81-287
ECV06078/89-288
EBV43832/54-260
ECR16305/85-290
ECU92393/88-290
ECG80811/54-260
ECO84516/54-260
EDE07536/6-213
EBV72277/65-266
EDH21788/46-251
ECV29127/88-293
2001487213/77-280
ECU98143/88-290
ECW24949/99-305
ECH67610/33-239
EDD34273/94-300
EDA32335/94-300
EDG66682/94-300
EBV15939/56-259
EDJ02672/90-280
ECW13440/92-296
2001373638/88-261
EBB54472/56-258
ECG75084/18-224
EDA95736/97-299
EDD68648/94-300
EBL07374/87-292
EDJ19300/99-305
ECR09615/10-179
EBY51894/70-272
EBZ80987/65-279
EDA17849/90-292
2000637950/31-228
EBK46890/94-300
EBP34538/71-272
EDH30999/102-303
ECP03457/44-242
ECG50063/29-228
2000326200/88-283
EDF38529/94-300
EDA63069/96-301
ECK02790/17-219
EBB86388/88-286
EDA89027/133-335
EDA57075/103-310
EDH50170/108-314
EBB45907/43-250
2001259794/95-292
ECG93192/94-297
EDA33534/83-289
EBF57548/93-292
EBP66345/59-262
EDF38838/94-300
EDA27746/11-212
EBL23969/54-254
ECV12276/95-304
2001390678/77-280
EBD43585/3-208
EDA49730/103-308
ECV07475/114-318
EDA60956/114-318
ECU60583/62-255
ECM22247/50-251
ECV28489/89-291
EDE60570/88-289
EDH09378/89-292
ECV07341/98-298
EDA95876/99-299
EDG30399/96-288
2001406708/92-291
ECD05900/1-203
EDH58736/52-255
EDJ31900/153-358
ECV30066/96-298
EDF93302/89-292
EDH85024/61-264
ECI07536/64-257
EBD42896/86-289
EDA35568/104-306
EDA63385/104-306
ECS62023/44-253
EBH75038/100-303
ECE36701/86-308
EDB23413/118-324
2000309600/89-295
EDD19574/78-284
ECV07143/89-295
2001349941/89-275
ECU93319/101-303
ECG06767/27-233
EDG51740/88-299
ECK91975/32-237
EDA57028/131-343
ECR32897/13-218
2001494409/88-293
EBP14481/71-274
EBZ14630/24-223
EBO07579/103-315
2001477779/53-219
EBT23912/94-296
ECU92763/138-336
EBM36327/1-186
2000355620/90-291
ECV21673/91-258
EBF86059/4-197
ECI92091/86-284
2001411777/73-271
2001291861/87-268
ECC60892/17-221
EDJ51415/89-292
EDA91616/100-302
EBH43762/107-314
ECM38129/3-208
EBL90545/94-300
ECU93583/101-303
EBZ41056/84-254
EDA77559/123-328
2000391100/90-291
ECA61583/62-255
ECV29774/94-299
ECV06911/91-296
EBK50123/58-260
ECA29509/4-191
ECW50957/105-307
EDE09793/95-291
EDF53805/57-262
EDA49289/92-297
EBF77916/81-283
EBM50862/28-227
EBS97939/87-289
ECS18235/25-227
ECJ15438/63-268
2001410337/91-292
EBF62368/115-320
ECH19839/73-270
ECO90822/24-212
2000288170/90-294
2001150310/90-294
EBO46504/94-298
ECU92533/102-309
2000281020/54-203
EDA46750/89-294
ECD53164/5-208
EDA45762/106-304
2000164770/90-291
2001098450/90-291
2000342100/90-291
EBP99530/47-255
EBU52465/19-208
EBL96695/64-266
2001411917/75-272
ECT04510/106-274
ECF28479/52-253
EDJ36135/115-314
ECV28512/15-223
EDA62097/116-321
EBI10314/92-281
ECP08721/79-273
EDJ62140/89-281
ECC70617/101-260
EDD96853/2-203
2001273373/88-292
EDD07498/32-237
EDA78320/131-330
EBO06422/33-235
EBQ85137/24-216
EBK16268/69-270
ECU91135/88-288
EBN05594/94-301
EBF76439/92-276
ECA00345/40-240
ECG41196/98-287
EDA77329/184-378
2001295625/100-297
ECD27458/26-230
ECV09216/157-365
EBO30016/63-264
EDD27864/95-299
ECV06628/120-327
EDA44013/91-294
EBL21892/9-211
EBN87024/99-299
EDA83968/32-237
EBY10491/27-233
ECV12233/107-311
ECY40216/90-296
ECA67257/1-198
EDA89058/133-337
EDE63018/93-298
ECR17760/33-234
ECV12377/192-395
ECV11598/191-394
EBF66139/91-297
EDA76885/89-273
ECV10153/99-295
EBC04943/94-295
ECQ85156/63-244
ECO23182/8-212
EBN48778/140-342
ECT07328/2-199
EDA89263/87-261
EBE57449/90-295
ECV28486/97-304
ECH41243/48-247
ECV07080/122-330
2001405083/87-286
2001410205/53-252
2001292553/26-225
EDA76366/99-305
EBO66497/101-322
ECV28979/94-292
2000034860/1-197
2000434980/88-293
EBB51500/48-253
2004219047/88-292
EBM61150/69-272
EDH27445/97-300
ECU93314/179-384
ECV11740/250-454
EBB51666/29-235
ECB62337/71-273
EDJ54655/101-297
ECU93203/95-301
2001499172/2-196
ECQ44501/12-205
EBF02106/109-314
ECV10095/96-301
EBH66504/124-283
2001451199/19-222
2000418310/90-294
EDG94069/123-333
ECI71539/1-200
EBO09297/93-288
EDH33210/93-288
EBG16943/107-311
ECK39763/88-288
EBM97446/77-279
EBQ65792/88-298
EBM41893/72-275
EDJ39492/87-296
EDA89907/96-301
ECU93123/113-320
ECW34286/104-310
EBP78188/87-293
EBG03129/51-241
ECU93908/104-310
ECW03760/104-310
2000435320/90-289
EBG26397/91-288
EDA75753/99-301
ECV20295/90-293
EBX41704/3-196
ECH93807/27-234
EDA95202/89-292
2000205940/90-289
2001016540/90-289
2000422920/87-286
2001418772/2-186
EBP99855/90-257
ECZ97381/102-295
ECT55549/32-240
EBO73616/85-291
EBW91308/110-283
ECP35865/94-284
EDA46552/96-298
2001403296/94-299
ECV12087/113-318
ECD34916/1-196
EDJ29548/87-299
ECV09616/105-311
ECK74804/96-299
EDA65111/121-338
EDA20167/103-303
ECN53692/17-222
ECC01467/24-228
EBT62496/88-296
ECU51630/16-223
EBG65029/24-235
EBA93033/88-293
EDE36400/88-293
EDH84310/62-262
EDA91362/98-300
EBM32669/25-212
ECR89849/1-176
ECW95971/90-300
2000365470/82-286
ECU12009/63-262
ECG41757/81-269
ECX89916/88-266
ECA58922/48-252
EDA81869/85-286
ECV89944/200-409
2004225223/93-295
ECV06554/108-313
ECP30159/37-239
ECL96267/2-181
EBO89830/91-294
ECQ42700/8-212
ECM72694/57-244
ECV12781/96-298
EBL87709/2-194
ECU41384/84-275
EBP10169/8-210
2000431370/92-299
ECV65989/98-306
EDA24191/140-351
ECI01313/1-196
EBN27413/14-219
EBZ06805/61-264
EDA55432/93-320
ECV12284/104-299
EBP97200/1-196
2001447668/89-289
2001408841/86-284
EBC64298/33-236
ECY06792/92-298
EDA55482/56-261
EDA64498/91-294
ECB61831/16-207
EDA56054/88-292
2004224802/166-371
EBZ78729/2-190
EDA24074/105-307
2000651620/90-291
2004225903/95-295
EDJ12393/108-313
EDA65317/113-316
EDA40778/125-332
EBG05375/91-297
ECK03101/69-269
EBZ41838/81-288
ECV08033/90-295
EDA67819/9-213
EDE12301/125-347
EBB42732/94-272
EBO89372/20-201
ECV10090/92-293
EDA34056/117-319
ECV09580/130-335
EDA44014/127-330
ECQ47574/25-227
EDA91970/102-306
EDI18611/93-296
2000152830/89-293
2001036720/89-293
ECV11500/89-285
ECV28075/117-318
2000068350/89-296
ECE00189/79-283
ECZ98243/100-294
EDJ10716/87-261
ECQ77014/30-233
ECU90296/88-295
ECK91337/43-224
EDA76369/102-303
EBQ25009/109-271
ECI25228/86-285
ECS28682/3-180
EBY66503/103-303
EBW59931/94-267
EBM95496/2-201
ECV05079/90-295
EDJ42205/135-339
EDA85742/89-292
ECV06142/88-292
ECX76062/96-277
2001207564/88-297
EDA58158/106-307
2001376318/110-316
2001430327/57-259
EDA52752/103-304
2001407859/88-290
2001306135/105-299
EBN40885/94-292
ECU98938/109-312
EDB30581/90-287
2001456039/58-264
EDA77360/17-221
EBP87781/50-254
ECW50064/96-302
2000377050/89-293
EDH55380/102-301
2001372297/62-265
ECN03548/1-204
EBB09392/100-281
EDH83305/129-333
2000404870/90-294
EDJ61531/88-292
ECV29152/937-1133
EDA60295/107-312
EDA63995/88-294
ECN24008/90-281
2000185540/88-292
2000460960/88-292
2001011340/88-292
EDG33875/115-318
EBT18769/71-268
2000407050/97-293
EBT55764/35-239
ECL05003/33-237
2001061950/72-276
2001428743/60-258
ECV28732/100-303
2001410320/89-296
EDA46366/88-292
ECV03642/98-298
2001497256/93-297
ECV11914/88-291
ECN70764/57-226
EDA74965/87-291
2000196530/90-294
ECV12659/88-292
ECU01722/1-186
EDI07737/104-305
ECB15669/16-211
EBC56244/6-206
2001427174/73-275
2001424483/96-300
EBB50760/106-311
ECV10191/106-311
EDA02111/89-286
EBM31762/1-177
EBW34470/100-250
EDA01774/93-299
EDJ35167/164-361
ECV30116/100-303
EDF73673/79-283
2001493539/89-287
ECV06602/128-339
EDA20563/136-339
EDH75915/91-293
EBO49332/111-316
ECP60989/85-291
ECD18719/1-195
ECL77790/2-169
2001265660/88-246
EBV85847/91-289
2000014700/24-230
2004224049/99-299
ECU97711/109-315
ECW00143/139-336
ECV08861/92-299
EDA75612/106-311
EDC05797/89-292
ECU92785/112-316
EDD54664/38-246
EBZ95430/1-198
ECY50460/89-295
2000187680/89-293
2001097040/89-293
ECV29192/94-292
ECR01380/3-193
EBM43611/82-232
2001516941/3-176
ECU51900/82-287
EBO35912/90-294
ECT41401/1-192
ECV06894/96-298
EBC94404/44-236
EBH36630/39-225
ECX18116/87-289
EDD66500/85-287
EBZ42381/94-263
ECZ06352/19-218
ECV09430/103-307
ECK41761/87-253
EBC93678/53-245
2000462960/89-293
EBQ87605/86-284
EBT58676/58-250
EBG21426/54-257
EDJ55160/97-295
EBT85868/61-253
EDA83071/166-370
2000184920/89-295
2001121680/89-295
2000455590/89-295
ECV70622/115-318
ECY12714/102-301
EDI10450/102-301
2000342170/52-256
EBD25171/59-264
ECY12968/92-290
ECU98238/99-298
ECR13826/83-286
EDA89011/111-314
EBQ31824/91-289
EDA64853/89-294
2004019105/73-297
EBP13350/110-312
ECV06764/103-295
2004226167/90-289
EBG00280/69-276
EDJ17985/1-171
EDA86496/1-197
EDA81960/96-295
EBQ89318/90-291
2001492830/88-287
ECV12330/111-312
ECV11550/87-293
EDA92035/9-213
ECU98147/94-289
ECH17809/79-283
EBV21058/91-289
2004225739/88-292
ECK89724/83-261
EDJ57621/91-294
EDA61482/130-333
2000165600/91-294
2000413430/90-294
EDJ71390/99-297
EBZ05709/77-279
EBL03477/94-268
ECA28619/69-266
ECI29874/44-249
ECU97739/91-292
EDI19023/89-287
EBO86505/254-460
ECK43703/1-200
ECX93495/15-215
2000153400/89-295
EBD26427/91-273
ECV10909/207-410
2001068130/130-333
ECW57361/99-297
EBS02464/75-243
EDE02856/374-579
ECQ50440/27-225
EDA90740/102-306
ECV02117/99-298
EDA96198/88-293
2000386770/88-292
EBG40828/91-294
EDA91884/97-303
EBA77014/88-291
EBS73110/89-255
EDA35572/87-293
EDA89904/86-297
EBP78316/97-256
ECJ55155/93-260
ECS48327/2-189
ECV11599/133-338
EBX81965/124-275
2000433040/90-294
ECZ51895/99-303
EDJ28608/28-230
EDF33808/89-292
ECN57560/31-237
EBT70339/90-297
EDJ49695/94-296
EBS63593/64-234
EBY75709/83-247
2001474634/45-249
EBP87523/90-289
ECV17422/87-292
EDD44620/95-254
EDA30737/90-293
ECO43011/43-250
ECV17334/87-293
EDI33118/97-294
2001259126/88-292
EDH83507/19-223
EDA74668/121-324
EDA75706/34-232
ECT64192/2-199
EBX48373/44-248
EBH21436/92-292
EBG00348/100-301
ECV29466/94-298
EDA40910/96-297
EDB58462/93-291
ECV22785/98-302
EBO29414/27-230
2001263674/90-249
EBF75264/16-144
EBF75264/179-256
ECV11461/98-301
EDI52011/119-323
EBU47225/38-192
2001495453/29-231
ECY67049/91-294
ECY06205/88-293
ECV28240/91-299
EDJ24434/89-293
EDA40196/99-300
2001451587/35-245
EBT63470/74-262
2004226987/90-292
ECP50098/67-224
EBB48239/26-227
2000449340/89-293
EBB04010/94-300
2000545830/2-200
ECJ16127/20-220
EBQ03312/93-295
EDH72849/91-296
EDH60026/19-220
EDJ26730/87-215
EDJ26730/250-329
EBQ53939/88-285
2000361370/32-234
EBM74470/1-191
EBQ32562/99-299
2001414821/8-214
ECV16220/91-299
ECC81462/33-236
ECL36904/94-252
EBP05173/21-207
ECK49700/1-198
ECK98188/73-281
EBT43242/115-303
ECV10860/166-375
EBB47740/74-276
EBO32197/105-302
EBN38491/92-295
EBP47145/83-288
ECN24962/99-300
ECW63661/94-300
EBB67885/197-385
ECC94243/60-258
EDA63639/111-308
EBC71346/93-263
EBK79993/1-159
EBF84247/17-220
ECV65734/97-300
ECV22820/96-297
2000346980/92-294
EBP14400/3-160
2001448723/43-249
EBJ64368/95-295
ECU88209/109-309
ECC75554/30-232
2001261855/5-199
EDJ15843/90-292
EBO67193/74-277
EDH85778/89-290
2000446430/23-227
EDA58162/33-236
ECV11007/97-303
2001432217/43-241
ECW24157/100-306
EBE24467/5-203
2001410342/82-283
EBI45534/86-256
EDA63899/94-294
ECR90062/24-229
EDA84582/92-290
ECV03918/99-300
2000446940/91-294
EBD46991/2-204
EDE11512/29-227
ECV10458/94-295
ECV10795/90-292
EBG33604/14-214
ECA42340/20-224
ECU92592/96-300
EBP27641/94-291
EBQ39183/91-292
EBP19453/87-243
EBT69069/84-234
2001398159/2-149
EBG34633/96-300
ECU93456/122-325
ECB11679/31-218
EDA30095/88-290
ECV96851/92-285
EDJ17376/103-297
ECC43361/88-256
ECV06020/102-306
EBT76641/56-259
ECU86776/89-292
EBO68682/15-213
ECK69166/24-224
EBB18008/61-247
2001459109/33-237
EBI48986/61-259
2001370492/55-258
ECD27028/90-265
EBT71862/1-139
ECN30613/2-192
ECV11575/135-338
EDJ35803/115-319
EDI29263/91-292
2000272900/82-277
EDH50700/106-314
EBK27790/38-236
ECX28605/93-291
ECV11580/105-312
ECY91408/66-268
EBK69073/145-320
ECV11656/90-289
EBF97668/101-303
EBP24698/8-200
EDJ61078/89-285
EDA74126/76-276
EDA65297/97-300
ECW18420/93-300
EBG40522/75-274
EDJ23959/88-293
2001501898/40-241
ECV28480/147-350
2004007260/89-281
2000362490/89-289
ECV11503/90-295
2001499545/10-197
ECO20847/32-235
EDH63426/22-224
EBP91642/35-238
EBG55510/26-223
2004026429/90-294
EBB52525/24-229
ECG70884/3-171
EBF17487/1-189
EDA33190/89-267
EDA36997/97-300
EBB56252/1-175
ECX61040/32-233
EDC32048/6-205
EDA70809/96-284
EDA87561/120-317
EDA82854/103-302
ECG62257/2-193
2001309115/2-198
ECM94977/58-229
ECG17497/36-234
ECV02208/111-308
ECU92765/170-376
EBF90486/91-297
EBP18618/36-227
2001466490/89-253
EDJ09292/101-299
EBU18206/14-218
EBV05007/96-294
ECV11596/93-291
ECH49527/2-185
EDJ01022/159-351
ECS26785/8-213
EBD69549/58-261
2001452713/28-228
ECJ15907/88-285
ECV10805/355-557
EDE99362/93-291
EBQ18406/89-292
ECX89441/143-344
ECI04079/93-271
EBM76694/92-297
EDA83442/88-288
ECU93081/544-746
EBM26110/111-256
2000326330/3-193
EBJ65368/26-224
ECH29568/100-257
EBN90819/96-288
2000198240/78-282
EBI72188/88-273
ECL45878/5-197
2001452627/73-269
EBC69134/93-290
EDA64093/105-314
EDA56049/93-299
2000530860/55-257
ECV10627/103-294
EDH26182/91-292
EDB89601/96-294
EBO72378/92-298
ECA41812/47-247
ECX96609/91-293
EDA87037/103-305
EDD20027/65-270
2000317030/1-179
ECV15586/90-299
ECV11460/114-321
EBT40497/76-283
ECG33234/13-214
ECN93981/20-198
EDA84557/92-288
2001490811/95-305
EBE90510/89-295
2004211467/91-293
ECV06735/102-310
EDJ56093/91-289
EDA90239/30-241
EDJ24281/105-304
EBG91986/90-292
ECZ46450/96-294
ECV11188/92-297
EDA28042/1-202
EBF94728/32-238
EDH71668/88-290
ECJ23397/87-286
EDC03225/18-222
EBE46723/79-240
EDG09532/96-294
ECF12991/2-190
ECB29043/1-191
2001375894/103-273
EBC38019/96-279
2000197400/96-292
2000441710/96-292
2001072270/96-292
EDD92954/102-303
EBO98493/106-308
EDD84505/96-288
2004020264/92-284
2001454460/23-224
2001493003/92-283
EDA43596/147-297
ECW35350/91-298
ECN20616/55-238
ECD90391/50-202
2000590900/4-185
EBF25257/148-323
EDG51755/94-295
2000501730/43-248
2001254072/40-245
ECV22685/120-322
EBT34173/62-264
EDG42014/108-314
EBJ62092/38-243
EBF25768/69-275
2001453048/2-176
EDA90821/5-191
2000030790/87-289
EDH61498/93-258
EDA91952/118-324
ECI61595/54-259
ECV10637/103-301
ECB77973/1-184
EBF68034/14-212
EBP98223/90-291
2004022432/97-302
EDI60675/90-292
ECN32271/83-279
2001501655/8-117
2001501655/162-248
EBY52652/63-261
EBD53966/72-277
ECU90367/92-295
ECC36717/1-192
2000091680/1-170
EDC77786/104-305
EDA36701/87-288
ECV09242/137-337
EDC67681/89-294
EDF07955/89-294
EDI33565/79-282
EDF41155/91-295
ECB81643/26-193
ECV06520/89-287
EDA12598/90-293
EBE05484/41-243
EBQ33035/10-211
2000442480/84-286
EBH10876/93-298
2001447426/13-220
EDA65716/90-288
2000609410/96-292
ECT24422/30-233
EBU67001/31-234
ECW25866/518-700
ECV19080/88-292
EDG97259/91-291
EBA66226/27-228
EBT82254/2-176
EBY64987/127-259
EDA45626/98-303
ECK75639/23-224
EBD25353/94-293
EBN11191/108-310
ECU93197/88-295
ECI85920/89-280
EBL02236/96-293
ECJ57855/101-273
EDA31536/88-294
EDJ15161/88-299
ECC07372/100-300
EBK14651/88-289
2001401265/6-210
EDB01995/90-294
EDA74466/24-228
2001093900/1-189
EDE00610/88-278
EDI55358/108-311
EBQ23146/3-184
EDE63117/91-300
ECS27812/93-296
EBU85010/70-275
EBV63940/55-262
ECU91070/95-294
ECV09278/87-289
ECQ49838/3-172
EBK88534/99-301
EBB59541/13-222
2001390068/76-277
EBQ88135/235-430
ECC11859/5-186
ECV93731/59-260
EDA48897/89-265
2001436294/97-293
ECV07062/88-293
ECY47334/117-322
ECO42938/28-230
EBT75337/2-197
EBH14136/83-287
ECV07052/105-306
EDJ07336/100-307
EDC77103/96-297
EBV22270/33-234
2000067560/35-240
ECW50384/47-235
ECI21107/63-262
EBG42007/111-311
ECW19425/87-288
ECW76228/107-310
EDE09514/96-280
ECU69672/2-199
EBF34240/74-268
ECE75321/2-131
ECV28910/139-337
EBP79165/34-232
ECS25379/63-261
ECW21253/95-296
EBE76221/99-241
EDD82847/118-323
ECV91202/175-369
ECQ54214/18-216
ECB51641/4-162
EBB04866/102-254
EDA61122/115-320
EBG33216/61-258
EDA36706/86-282
EDJ23851/130-319
ECN15144/94-252
ECV11986/94-294
EBB73773/1-205
ECV29547/117-316
2004225519/86-286
2001318429/52-244
2004046004/87-298
EBS18215/21-225
EBA71707/121-250
EBS91491/33-234
ECK08474/33-236
EDH09707/106-310
ECX85209/94-259
2001511146/66-254
ECV10878/420-618
ECM68329/93-233
ECE27211/94-247
EBY55229/72-277
EBM61534/88-278
ECZ97379/89-294
2001405818/87-289
EBM50776/89-272
EBD23351/79-282
EBL22762/37-243
ECR81831/5-210
2001218679/61-218
2000518380/71-247
2001329373/90-274
EBF55818/273-453
ECV96182/87-289
ECF68643/3-183
ECV29180/87-293
2004214067/1-139
2001448952/2-199
EDC69215/68-266
EDA65096/90-291
EBZ93933/2-163
EBF74749/95-297
ECW28358/95-297
ECL09916/1-193
EBD81618/94-292
ECI28311/97-294
EDA95091/90-297
ECY83367/89-286
ECW61826/98-292
2001507827/89-282
EBW98836/15-215
EBP77515/10-196
ECV29712/100-308
2001450038/2-179
ECI32985/93-247
2004040653/3-196
ECX09556/94-292
ECX02211/90-295
EBP69558/118-319
ECZ86927/87-285
EBQ20294/13-218
EDA52770/105-308
EBN05057/3-207
EDF14392/91-288
EBO49476/49-204
EDD80428/61-264
EDA86875/126-319
ECW84712/87-284
ECW55477/99-301
EDC25892/88-291
EBF09835/6-206
2001404172/87-295
EBD83491/30-230
ECC75694/1-201
EBX00866/48-209
EDJ60393/69-269
EDA63325/74-275
ECT91403/1-169
ECU93131/596-798
EBZ42886/92-299
2001445161/12-195
ECV27262/86-294
EBI81649/85-275
EBT61516/18-226
EBS80178/44-245
ECZ85648/66-266
2004025687/88-291
EBA83170/88-278
ECV01325/92-293
EBM91296/10-213
ECV11572/149-340
2000652750/87-292
EDA25367/91-291
EDA20170/88-291
EBP62744/92-294
EBQ26806/88-295
2004224757/91-290
ECW10197/88-291
EBT45164/79-277
EBE35794/68-266
EBF90044/51-247
ECD14084/51-253
EBT99927/7-204
ECV06122/92-293
EBM06742/88-250
ECJ18243/17-214
EDA72759/89-288
ECQ50037/55-226
ECN87284/45-250
2001425676/44-241
ECV10584/126-326
EDD44807/88-278
EDJ54887/95-300
ECH91797/1-200
EBT50121/119-279
EBT73591/5-182
ECU92537/103-302
EBX25015/97-267
EDC48033/56-253
2004048958/94-290
EBE80048/87-289
ECB35281/67-266
EDA36003/88-258
2000463570/87-290
EBX20155/69-259
ECT78845/15-211
ECW79333/9-206
EDA86920/87-292
EBB66986/94-245
EBY71300/39-244
ECV75928/91-296
EBR03792/96-288
EBF54997/3-168
EBF56676/5-205
ECY21696/45-249
ECI76151/9-202
EBT80881/119-311
EBQ01544/34-242
EDH52571/52-251
EDB02765/104-306
ECS49169/88-256
EBO21772/323-512
EBY71301/52-257
ECK01459/93-297
EDH30108/109-313
EBQ34806/90-291
ECX00790/62-267
EBO68770/71-260
EDB32307/91-296
ECG59372/31-235
ECZ20710/47-251
EDA40731/94-298
EBD37763/93-278
2001242658/70-267
EDA73714/95-304
EBI55478/2-181
EDB80272/105-299
EBB32840/7-210
ECW13652/92-297
EBO07158/91-280
EBK62915/91-296
EBE82961/91-296
EBQ60029/171-378
ECI50551/91-287
EBT38612/87-296
ECV79523/91-296
ECF85759/109-268
EBR03829/57-261
ECV11535/87-287
EDH23946/97-293
EBO93558/70-269
EBW76350/53-258
ECP30999/111-281
EDE10735/96-298
ECV09213/93-301
EBB90164/2-202
EDA80496/110-311
EBU87875/72-277
EBD99231/31-233
2000386260/109-279
ECR14720/6-193
2001404822/95-303
EDA74364/35-244
EDA67031/150-357
2001455549/5-197
EBX42773/60-256
ECP31858/7-170
EBJ56025/88-288
EDG15854/69-277
EBE37121/49-258
EDH79368/121-323
ECF32641/1-195
EBQ88584/28-228
EBX15043/64-264
EBU38361/16-225
ECK02449/102-300
ECV10847/119-318
EBO42890/1-185
EBS70976/44-248
EBN77168/4-192
EDA88523/73-278
EDI48281/88-295
EDD10468/89-299
EBT80871/87-292
EBT64512/87-292
ECV00988/91-290
ECV12028/97-292
EBH19191/80-287
EDA52181/110-302
ECV11820/126-327
2001039440/88-289
ECT16369/82-284
ECM15540/6-192
2000014350/88-289
EDH62957/89-289
EBK28068/89-289
EDB55312/89-289
EBD95932/73-275
EDH82499/100-306
2001287869/2-183
2004030364/92-294
EDI14896/9-207
EBF66273/144-342
2001428201/3-181
ECL78597/26-226
EDA47025/90-294
EBG33131/70-273
ECX13431/97-299
EBD99650/94-296
EBO19377/91-281
ECV22546/89-289
EDI67200/89-289
EBQ24670/77-277
2001462253/2-201
2001459169/30-231
ECV07014/107-311
ECE98432/61-261
EDB54766/107-304
ECD81596/29-217
EBN68531/94-243
EBT80015/49-249
EBB08742/68-268
ECV06794/91-292
2001448791/95-293
EBE01770/51-251
ECN47276/57-205
EDH94779/109-318
ECN74073/93-249
ECZ96490/87-288
EDA81817/249-453
EBU21660/97-299
ECF32019/51-257
ECV29530/131-335
2004040098/89-282
EBP78608/105-307
ECE76489/66-261
ECO85443/120-289
EBQ07644/2-144
EBI63068/99-299
ECU93536/99-302
EBB00485/9-192
2001294576/1-172
EBU80100/84-286
EDC51421/5-193
EDC99405/79-279
2001425287/90-259
ECH49550/4-168
EBG44180/90-291
ECX30798/90-299
EDG28141/89-289
ECV29639/132-333
ECM03819/2-201
EBT63819/1-209
EDD12635/109-299
EDD47376/1-180
EBN32396/1-180
EBC40624/3-189
EBD99548/30-230
EDB39804/48-245
EBM96305/93-293
EBH51132/96-295
EBB70178/58-256
EBX44418/19-219
ECW41707/95-297
EBK76034/38-247
ECM69781/80-242
EBD20258/90-294
ECC65319/26-226
EBQ40814/30-220
ECC97996/88-248
2001513966/49-207
ECP27632/40-240
EBE72128/87-287
EDI92193/92-292
EBN92001/93-245
ECB65624/17-215
EDD72335/104-306
EBG21375/202-404
EDJ44670/102-311
ECV22572/89-289
EBV30314/3-188
EDE56667/95-301
EBJ35254/24-224
EBB02519/1-173
ECV12099/87-281
EBE96545/93-281
EDA50696/2-160
EBP83697/89-288
EDB70088/91-294
2004226786/93-281
EDA93743/103-308
EDH74594/1-154
EBG97176/88-288
EDC20731/87-272
EDG62921/91-289
ECV60901/18-222
EBN71873/157-358
EBK14769/15-215
ECI04729/1-192
ECW19448/117-316
EBF16035/93-292
EBU21797/88-268
EBH83153/17-217
ECQ70086/17-217
ECL19330/2-189
EBD77256/7-207
ECB33533/64-264
ECS97358/82-282
2001385151/87-232
EDE18909/92-290
2001406318/4-177
ECH41115/92-248
EBU57879/67-246
EBZ64780/16-217
EDJ16147/96-296
ECA50941/15-225
ECW49498/89-289
ECB16269/105-268
2001406409/87-290
EBA84078/89-289
EBK58971/46-246
EBK91984/95-290
ECE04931/17-217
2001265262/101-247
ECP43876/17-217
EBE39240/60-260
EDJ15630/94-302
EBT69570/45-198
2001512239/2-200
2001489243/88-284
EBK36480/88-289
EBH04818/89-289
ECU99015/94-297
EDA58264/1-181
2001496256/2-183
EDA36704/88-293
EBI91314/7-194
ECT27953/32-232
EBE74713/29-229
EBT56048/1-185
2004211042/88-291
EBD72053/31-231
EBW05666/137-259
EBJ62805/85-285
EBL99892/125-333
ECV21675/88-232
2001496978/87-292
ECW51445/196-402
EDA43588/91-306
EDG82035/32-232
ECV01389/97-294
EDH28251/92-293
EBP52388/30-233
EBB81145/28-228
ECO66871/53-253
ECL08230/3-195
EBD10235/67-271
EBG98683/112-305
EBY09089/24-224
ECV06242/88-289
EDA66088/206-413
ECX29492/89-289
ECI45057/17-217
ECY00901/88-288
EDH55405/88-288
ECI45056/18-218
EDA91911/120-310
EDG06548/91-289
EBI62475/1-179
EDH15600/96-297
EDH05324/109-319
ECR04206/90-263
ECI52769/16-217
EBY46559/65-266
EBW62543/1-164
EBX82593/27-228
EBQ86021/89-290
ECZ09633/3-173
EDA52176/95-292
EBR58451/75-275
EDB49206/88-288
2004006883/30-228
ECV79078/63-263
ECX66053/103-301
EDH98206/88-289
ECV27733/93-290
EDF09047/88-288
ECV29763/134-339
ECZ99552/25-215
EDH02111/41-241
EDC76748/2-175
EDG22460/88-288
ECZ69070/89-294
EBL92511/75-275
EDJ08911/120-324
ECV67271/89-289
ECB50304/16-216
EBL95875/95-295
EDC53414/89-289
ECO34241/3-169
ECM43508/34-234
EBH96899/89-286
EBI50211/17-217
ECY99810/62-262
EBE63136/89-289
EDA96800/89-289
EDA71872/94-300
EDH86403/93-285
2001262978/88-289
ECT72363/91-270
EBP39420/44-239
EBI69389/57-257
2001355799/17-171
EBY59433/82-283
EDB39665/89-289
EDI88073/89-289
EBL42142/68-268
ECV95783/95-302
ECQ83745/35-235
EDA88956/139-327
2001254071/94-296
EBG55018/89-289
EBE89161/71-271
ECU92649/110-316
ECA35750/56-256
EBD11309/51-251
EBE77544/101-300
ECG04476/42-242
ECV30001/101-298
EDD81740/5-178
EDH62767/89-289
ECY16958/89-290
2001485979/1-182
EBP59652/93-293
EDA68922/112-313
EBB59740/94-299
EDI88270/89-289
ECQ70329/46-246
EDA90491/2-183
ECA28578/90-271
EDE08189/93-293
EDB44155/89-289
EDG94291/89-289
EDI10482/103-253
EDA09185/90-292
EDD59440/89-289
ECV12082/90-295
EBI15597/83-281
ECW29653/2-196
EBF94937/97-278
EDC10969/101-303
EDA93307/111-307
EBS68225/10-210
EDB37128/88-288
2000241080/87-219
EBU14803/8-206
ECM80696/1-197
EDE71525/89-289
EBK94156/89-289
ECW76869/1-200
2004045154/97-295
EBS74029/24-225
ECS33848/84-249
ECH03672/17-217
EBP57816/4-187
EBU15158/55-217
EBW10305/17-217
EDC57341/89-289
2000433830/87-225
2001328213/2-132
EDJ34440/2-173
EBC41182/18-220
EDG89419/89-289
2004047484/28-221
EBD37826/89-289
ECP18756/30-235
EBT19800/6-206
EDA40314/89-289
ECX05566/96-296
ECV11101/131-339
EBJ05311/83-283
EBF86717/87-293
ECJ15870/4-198
EDH72836/8-206
EBK57649/89-289
EBL59887/89-288
ECX89535/111-298
ECG18651/1-195
ECN44963/105-309
ECW54639/88-288
EBS96428/54-254
EBT12115/51-251
ECW80596/89-289
EBM03290/95-294
EDD81005/89-289
EBF78666/103-300
EBG78934/96-273
EBW26796/18-218
EBD29417/96-292
ECI34656/88-288
EBD71604/89-289
ECW84154/89-289
EDB65322/89-289
EDA08642/89-289
2004226510/92-284
2004023323/88-292
ECQ25030/2-191
EBA91506/56-256
EDB34917/89-289
EDA34270/144-347
EBJ60005/88-286
EDB01709/89-289
EBD14649/29-229
ECK63003/2-170
ECK65214/7-207
EDG83253/94-299
EBM81436/31-231
EBO79474/88-244
ECA88257/18-217
EBJ77263/9-218
EBB35101/89-288
ECU92513/5-188
ECV10617/108-313
EDA62879/88-288
EBF79456/121-241
EBF90142/100-306
EBF62716/90-298
EBD94470/63-263
EBP32089/17-217
ECY65978/88-294
ECV54787/88-288
EBN45044/89-289
EDF63126/89-289
ECU93574/96-304
ECM50972/41-242
EBD16550/51-251
EDB50046/89-289
EBK53561/89-289
ECY25224/89-289
EDA74060/17-217
EDF04811/5-204
ECG97294/1-173
2001488582/87-280
EBN24844/89-291
ECH44053/8-208
EBG10459/98-296
ECU30830/57-257
EBQ48599/45-245
EBW20402/72-264
2000330600/56-249
EDD94994/89-289
EBV98337/99-229
2004226252/94-297
EDH42884/91-297
EBV84462/22-205
EBH86998/53-253
ECU69081/124-295
EBH45376/90-292
EDJ37124/102-268
EDH01298/53-253
ECV07907/88-288
EDD87837/89-289
ECE81192/31-238
EBQ24275/3-203
ECV49748/89-289
EDH83440/90-291
ECN43532/74-263
EDI06997/96-298
2004225970/88-285
ECR86680/9-210
ECS99400/88-267
EDJ46779/91-284
EBP65323/2-178
EDG22749/88-294
EBC18495/89-289
ECX35380/89-289
EDB04328/96-294
EBX69909/14-214
EDI47343/87-288
EBZ75830/39-233
EBD28974/17-216
ECU18510/2-205
ECM41183/53-253
EBV47437/88-251
EDI04042/92-267
ECW46530/119-317
ECQ98726/52-252
EBC61829/20-226
ECF86018/5-192
EDI37112/110-312
EBP19915/4-167
ECR51281/18-218
EBL53170/2-180
ECD82247/30-219
EDB89573/89-289
EDH07523/89-289
EBO12206/21-220
EBM54260/68-266
EBU28958/1-140
EDI53496/88-288
ECB74090/104-304
EBD37902/88-288
EDB12373/88-288
EBC09140/2-193
2001479624/90-264
ECN12010/82-227
ECG46560/91-258
EDG82650/89-288
ECW78406/90-292
2001429533/25-229
EBV19647/12-191
EBQ18508/17-218
EBK84346/89-289
EBN93553/89-289
EBZ51389/115-282
EDH21500/90-293
EBK22463/5-203
EDA94606/113-324
ECY25782/89-289
EDI78807/89-289
EDI80305/89-289
2000114200/5-128
ECV06394/141-345
EBW18211/44-243
EBC13654/33-233
2001332001/17-194
ECH59394/62-259
EDG54820/93-298
ECL02768/60-230
ECX22074/88-294
2004227850/90-262
EDC09350/40-240
EDH12752/100-287
2004034743/90-290
EDI25090/90-293
ECS34409/1-187
ECR62856/65-262
EBH49982/2-198
2001418820/34-220
EBX67259/41-241
ECV02097/91-288
EDJ02845/91-290
EBH47305/95-295
ECY13644/91-287
ECW49393/62-260
EDI53478/98-301
ECZ45780/116-285
EDC94336/89-286
ECW82152/89-289
EDA87505/131-335
EDC55935/94-292
EBT27689/43-242
ECY60703/88-288
ECI70257/81-280
ECW69087/90-266
EDH65984/93-278
ECQ17829/16-210
EDA40189/90-279
EBF11242/326-524
2001238387/18-214
ECY25538/85-287
EBP34544/114-280
EBG19828/2-199
EDA97972/119-310
ECG94444/75-275
EBH89895/1-199
ECV12275/153-357
ECM14790/17-217
EDA56166/53-254
2004241918/8-209
EBH49516/89-286
EBT71966/6-145
2004047808/90-278
EBQ98858/2-199
EDJ52986/224-422
ECU91787/94-296
ECO04178/13-214
ECU93538/88-284
ECU91642/90-291
EDG31512/88-294
ECX98113/44-256
ECN88426/54-242
EBK40837/88-263
EBG14803/97-281
EBE58319/73-273
ECV20500/106-305
EBX77901/97-286
2001427439/61-251
EDH27320/89-289
EBF58157/103-285
EDA56341/98-300
ECT71641/34-232
ECS73078/12-217
EDE55756/89-291
ECY66215/91-290
EBC33078/41-241
EBE47536/89-289
ECV10353/108-315
EBW91697/8-161
ECV38183/88-284
ECN36240/80-280
ECU92339/101-307
2001417442/10-189
ECK27966/1-157
EBD60886/84-281
ECX84642/89-289
EDA28841/44-245
ECM42589/28-234
EBF07670/4-162
EBT73607/67-266
EDC45877/89-289
ECU99193/91-292
EBW27748/74-273
EBS38020/49-242
EDA17163/88-288
EDC68396/90-292
ECJ21706/16-217
ECN21209/64-265
EBT09477/33-233
ECP25657/57-257
ECV16241/91-292
ECI35311/18-218
EBL29637/89-288
EBH36063/112-311
ECV23694/101-306
ECZ30376/21-222
ECB38436/109-298
EDG47404/57-257
2001378153/87-250
EBX57908/88-288
EBT41589/84-284
EBW43369/77-277
EDF51900/89-288
EBY02008/92-232
2004008907/89-292
EBV68203/93-283
EDI61114/22-228
ECN54941/1-173
EDD97220/88-288
EBT11730/36-236
EBV12952/70-267
EBX23834/86-249
ECK47391/3-195
EBA80135/88-288
EDD40996/91-292
ECY42056/93-298
ECZ51275/88-288
EDC84866/88-288
2001106280/7-146
ECI80015/1-177
ECX83148/3-196
ECA93953/24-225
ECK91742/118-288
ECU93557/113-309
ECX83339/88-288
2001300658/50-241
2001352590/152-325
EBP22734/105-245
EDJ47950/95-293
EDB32504/70-271
EDD20361/110-240
EBT16352/89-288
EDD80178/73-273
EDD57109/88-288
ECP33552/4-221
EBM09083/10-210
ECP87656/57-257
ECZ80045/89-289
EDF42597/89-289
ECZ60464/93-298
2001387792/90-258
2001505405/3-163
ECV36904/89-247
EBI08031/68-268
EBB44937/72-271
ECY87417/69-269
2001464756/52-219
ECU82969/100-304
EBD09851/91-280
ECX96736/98-299
EBO04266/98-299
2001503443/24-220
2001241595/87-241
ECV12133/618-819
EDA62638/98-248
EBT31830/1-178
EBJ12035/5-192
EBM98997/99-251
EDF73608/48-249
ECO09095/57-243
EDG49675/89-289
ECV07529/90-289
EDB85049/89-288
ECJ98197/64-265
ECQ73796/81-277
ECM35094/62-265
ECY84346/88-288
EBX30959/4-141
EBP88713/91-291
EBJ28552/93-293
EDJ37341/102-310
EBB55800/25-225
2001487285/89-245
2001475444/90-240
EBK95543/7-208
ECU98483/108-307
EBM33888/89-291
EDI87052/89-290
EDC58263/89-290
ECY73972/88-288
ECS48578/2-144
ECA35976/1-194
EBX43360/54-248
EBK78986/1-176
EDE96289/88-287
EDJ10986/162-358
EBS16592/3-203
ECD66129/61-261
EBK94660/88-288
EBL37526/88-288
EDE78446/88-288
EDE73596/88-288
EBI07542/88-288
EBK36620/8-209
EBM62328/104-299
ECG18021/2-151
EBI10425/98-298
EBB56293/12-216
EDG80409/89-290
EDE31064/104-306
ECF25048/1-196
EBT29954/1-176
2004038236/93-252
ECZ74828/79-276
EBW50348/27-231
EBH04951/26-226
EBO37414/98-299
EBH24980/90-288
ECY50420/87-281
ECW08662/106-304
EBD45723/99-306
ECY97962/79-279
ECG41464/100-302
EBU49173/8-204
ECL34814/90-288
EBW46781/53-253
EBE25915/2-197
EBB42538/33-233
EBC29616/19-226
EDD06073/90-292
EDA57043/98-302
EDG83517/92-285
2004226953/94-292
EBK05571/19-220
ECJ07855/20-219
ECD86087/61-261
EBO92008/19-219
2001495721/2-196
EDA28212/87-288
EBD46859/99-251
EBK11418/89-290
EDG85378/104-304
EDH87225/88-285
EDC21659/2-169
EDA93477/100-302
EDI81220/88-288
ECC76927/49-250
ECV12341/255-462
EBO98089/98-299
ECR18427/17-217
EBB43430/69-269
ECB27773/25-221
EBE26081/96-247
EBL10716/90-290
EDI47072/113-236
EBX54736/89-285
ECZ83622/87-289
EBM66696/79-279
EBQ70031/52-257
EBT69109/51-239
EDG39559/87-287
EBL07336/89-289
ECQ92937/91-271
ECX44332/161-365
ECE44252/114-274
ECV40790/88-298
ECZ29109/90-290
EBT27116/83-282
EBW17110/20-221
ECV11585/106-307
EBV61221/3-176
EDJ30754/42-245
EBN03077/2-197
ECI72414/90-289
ECY67615/99-298
EDH97328/103-304
2001441378/33-240
ECP44183/94-225
EBK82760/92-293
EDF22036/69-268
EDJ49696/93-239
EBF75301/64-260
EDA83930/88-288
EBB63843/65-266
ECV01256/93-298
EBB26357/67-268
EBF29127/60-256
EBV28852/57-256
ECJ07547/1-192
EBW21736/18-218
EBB54985/94-266
ECV66606/87-294
ECC51985/2-151
2001476567/17-173
ECY07338/1-161
ECV06405/115-322
2000101500/87-291
ECO65147/90-292
EDC26040/1-186
2000173260/97-296
2000447530/97-296
2000631260/97-296
2001121270/97-296
ECY84623/5-204
EBX49143/1-153
EBK88457/94-225
EBN60460/89-288
EBF27155/108-244
EDA50050/81-282
EBC38570/89-289
EBA76400/96-292
ECD50493/53-254
ECV29679/101-283
EBO82250/175-311
EBG84408/88-288
ECZ88198/101-298
ECJ15439/91-245
ECV26681/89-288
EDA81476/89-288
EBH13493/89-289
EDI09922/88-288
2001483519/4-186
EDC09737/64-265
ECV12347/106-303
EBF08951/96-292
EBC88796/1-156
ECV10242/101-291
EDC08686/78-277
2004035128/87-213
2001330543/5-195
EBY50218/17-212
EDA89557/101-292
EDB26998/108-292
ECY97018/89-288
EBC89764/47-243
EDF78358/90-289
ECY83935/93-293
EDC80569/2-205
EDE28555/90-290
EDC46652/89-290
ECU97510/79-279
ECX05613/8-189
EBT61448/36-208
ECZ81638/90-290
ECS04845/20-202
EBV82621/84-284
ECZ79300/92-296
2001487547/93-291
EBJ63232/25-227
EDB51779/89-290
EDC29085/89-290
EBC86800/4-208
EDA77173/89-288
EDE88350/44-245
ECS51695/33-234
ECM53031/1-194
EBJ78409/88-286
ECY28948/94-290
ECE81568/56-257
ECM58963/1-188
EBW55458/19-218
EBG23246/8-215
EBF24284/93-242
EBA77187/130-325
EDA76363/87-271
EBH00025/89-288
ECT14469/1-197
ECS97144/52-254
EBA70663/83-279
EBG04459/129-296
2001404593/52-243
ECF63825/5-205
EDG81878/97-285
EDI31477/91-296
EDD52602/89-289
EBO02624/2-189
EDD22491/89-289
EDF83014/89-289
ECR98795/71-267
ECR08851/1-153
EBH44489/98-298
2004048001/88-287
EBI88594/5-211
ECW81497/95-296
EBC85124/57-255
EDJ39791/98-295
EBG02919/96-292
ECS62372/97-262
EDJ52441/103-305
EBG02185/97-297
EBA75708/96-292
EBK65399/88-289
EBA71466/96-291
EBX81680/3-194
EDA81422/76-277
EBK56035/88-288
ECW18295/103-305
EBB09234/3-154
EDG42022/104-304
EBF16961/96-292
ECW03586/96-292
EBI52330/7-208
EDA41578/95-223
EBY73355/63-257
ECW11336/96-292
ECU12238/1-158
ECB84742/1-194
2001337915/2-173
ECV11509/89-294
ECW37885/98-295
ECZ91591/88-288
ECV10565/105-305
EDE02937/88-288
EBT45912/2-181
EDE00518/124-312
2001371544/3-147
2004030076/85-285
EBL17582/94-225
EDJ26663/89-288
ECU99907/101-306
ECU92396/125-313
ECQ83795/89-242
ECI90723/2-158
ECA23841/17-217
ECV06148/91-236
ECV63511/92-295
EDA52101/1-152
EBI12175/19-219
ECZ62595/3-202
EBL44564/89-291
ECX28704/89-291
ECX37540/89-291
EDB97670/89-291
EBG02288/101-314
ECX68173/91-298
EDE85222/91-291
EBB51244/133-267
ECY13737/128-332
ECZ45724/89-290
EDA21633/94-225
ECB16364/2-190
2001376978/90-286
EDB04729/1-173
EBX92700/89-289
ECM41289/106-285
ECN93821/76-266
2001481955/1-186
EBF52476/31-227
EBF54336/87-282
EBL32227/3-201
ECH06618/1-172
ECO41973/89-249
EBU65949/92-260
EBF74899/90-286
EBT57518/88-288
ECF74979/46-241
ECZ54727/93-233
ECZ99559/33-234
ECF65821/1-205
EDE03752/3-202
EBC88724/96-292
EBF39579/96-292
2001274974/8-178
EDA75789/92-293
2001461245/46-217
2004221035/92-279
EBQ41485/96-300
EBG71315/87-281
ECR87544/1-195
EBT14165/20-218
EDE13254/43-246
ECY27889/88-288
EBI98075/92-277
ECI29377/20-215
EDA81247/98-296
ECU93254/130-334
ECG36353/1-195
ECU22052/88-288
EDD15324/89-291
EBE35767/2-188
ECC16824/74-272
ECQ61628/3-156
EDH48627/91-266
ECO21025/86-267
2001446008/20-215
2001414375/90-283
EBX32575/1-208
EBI77927/2-195
EBF40621/70-266
ECQ42460/37-235
EBJ89064/1-194
2004026293/1-133
EDA45649/93-296
ECP23550/46-247
ECP66411/93-263
EDD21047/1-196
EDA70349/88-288
EBD51944/18-218
EDC71019/92-294
ECV11427/87-276
EBQ07433/3-185
ECN07358/90-243
EBK25914/88-238
ECW52252/49-244
ECD17265/19-218
EDA28874/114-312
EBF84592/96-290
ECF75059/19-221
EBH27746/92-291
EDA73708/91-297
EBS04738/62-260
ECT56608/94-251
EBH76807/88-288
EDA37828/104-312
EBY24513/71-276
ECV29479/157-363
2001487166/89-287
ECB75151/12-167
EDI72741/89-292
ECT07439/96-291
2000361720/87-289
EBF42294/94-289
ECQ24837/41-239
2001282574/114-307
EDB08320/105-300
EBJ08622/71-270
2001421792/3-204
2001240543/90-252
ECR96666/2-142
EDJ31992/87-290
ECV09588/87-293
ECL05373/21-179
2001363350/3-176
EBC55348/2-171
EDJ49949/131-330
EBP01888/5-163
2001410261/91-296
EBV07352/66-264
ECA94961/5-209
ECQ73764/2-185
ECJ47791/51-220
EBK05147/2-190
EDG15309/94-298
EBO43997/5-205
EDA85063/94-302
EDD39543/91-297
EDA52177/92-296
EBL40340/91-233
EDG94972/88-285
ECZ30761/105-301
2001482626/61-238
ECC30273/6-207
EBH11527/32-232
ECB10697/97-222
EDA60740/4-159
ECJ15297/4-160
ECV11619/111-306
2000401760/87-296
EDF94073/94-225
ECJ24296/90-274
ECZ26847/16-216
ECV87753/96-291
EBF02392/105-301
ECW86412/42-248
EDD95102/88-287
EBH78092/89-284
EDD92881/88-287
2004036964/97-285
ECS19308/94-225
ECO38763/18-216
EBP97716/2-192
EBT76067/26-201
EDH19490/102-301
EBS40492/2-178
EBQ68513/89-246
EBN35838/114-309
EDG96662/89-274
2001457870/2-181
ECH88155/19-145
EBX55924/1-194
ECD15559/2-130
EDA40782/106-300
ECD28146/50-249
ECR17690/4-175
EBU42895/76-272
ECQ36158/2-187
ECF27320/92-291
ECG95743/89-273
EBQ52562/104-308
ECK43844/4-184
EDC39547/2-190
ECU93603/124-318
EDG93012/89-292
EDI18442/94-303
ECL81684/2-155
ECD06736/1-183
EDC96627/105-301
ECY08826/2-162
EBW15766/3-162
ECP56071/66-252
EBO92305/1-152
ECC30945/88-283
EBV82017/101-259
EBV32527/46-242
EBK43152/103-256
EDD76978/16-218
EDA70812/102-304
EBH97033/87-215
ECI46883/2-202
2001409856/2-175
EDH82491/16-212
2001495476/88-265
EDF51276/89-283
ECV29442/110-317
2001333159/100-256
EBB54176/2-177
EDD43033/115-309
EBU37956/81-246
ECV12122/152-361
ECH96882/2-159
ECY30528/100-298
ECO26098/25-230
EDI28726/94-295
EBH11118/1-155
EBQ07623/7-158
EBB02137/71-276
EBX81848/89-273
ECK83624/5-164
ECY16102/135-335
EDD90781/94-301
EBF79796/2-154
EBT33349/1-195
EBH31179/12-216
EBP93990/89-295
EBW30746/72-270
EBM34750/1-173
EDI66085/86-290
ECK36698/19-217
EDA91264/107-302
EBH87699/2-190
EDA35250/94-243
ECI98006/94-223
ECX55053/91-245
2001499603/10-171
EBS38205/45-244
ECV09826/737-942
ECT58427/158-302
ECX72037/85-284
ECX67159/89-273
EBM96127/89-288
2001417241/89-252
EBR06228/72-266
EDD17790/91-289
EDG26073/1-191
EBG34524/102-248
EBZ40961/12-214
EBS80402/36-234
ECE96681/90-257
EDA39323/90-289
2000003400/17-218
ECX68910/67-269
EBE60578/111-237
EDD02754/1-187
EBP06372/92-278
2001167870/23-224
EBE02373/58-212
ECW86278/14-213
ECU92510/157-359
2000014470/130-263
EBL09372/82-283
ECH43685/70-276
ECD81597/66-228
EDA88961/95-249
ECV10898/103-298
ECU93428/120-336
EBA71956/2-150
EBF75994/2-150
EBL26983/105-302
ECI84071/1-180
ECB33779/66-266
ECS00948/89-273
2000253670/108-208
ECN58227/93-286
ECV28907/116-340
2001073150/108-208
ECV10413/114-318
2000124400/92-225
2001410224/88-287
EBP01458/96-292
EDC96242/2-182
EDA82584/93-235
EBT55165/96-245
EBC58201/2-191
ECO93389/60-262
ECW39032/1-153
ECK33690/2-197
2001501342/89-276
ECM67219/1-163
2001249586/1-157
ECC58228/89-273
EBB79418/90-288
ECO53477/2-153
EBT83450/6-197
2001342658/2-187
EBL67553/91-291
EBL10386/88-285
ECT56041/12-210
EBB83734/84-274
2001346635/98-282
EBT24864/88-286
ECX11050/2-182
ECR15872/88-272
ECN94787/59-266
2001370637/96-258
EBN13127/96-252
EBH73455/89-273
ECV53881/2-141
ECW05667/1-193
ECU90366/91-289
EDJ13186/161-363
2001453704/23-230
EBQ24463/88-276
2001494210/91-295
2001431819/96-256
EDB13959/39-179
EDI98230/91-248
EBI54722/90-290
ECP30574/94-296
EBC81615/90-259
ECK63227/1-194
EBQ00594/90-237
EBG45573/89-295
ECW38636/75-271
ECR69910/89-255
EDA49965/34-237
ECP85776/89-233
EDA31277/108-226
EBJ26009/17-216
ECL79289/2-193
EBT47997/93-243
ECU92683/256-457
2001493814/88-286
2001516535/92-274
ECT02506/102-298
ECX85113/102-306
EDJ62682/89-283
EBM71547/89-273
2001258825/2-180
ECL00881/57-222
ECU92697/215-414
EDH27333/95-294
EDA76277/113-303
ECT69647/45-211
ECW45059/117-313
EBT78526/137-255
EDA79294/113-317
ECK04216/2-178
EBP74742/94-303
EDA62057/126-322
2000009930/90-241
EDG82231/106-313
EBJ69324/91-193
EDB75897/88-288
ECX16797/104-301
EDA45664/104-303
EBF98610/51-253
ECQ85981/6-194
ECV12494/105-307
ECX94810/118-319
2001371993/89-233
ECU65833/56-256
2001416915/1-176
EDG47358/88-288
EBF69185/96-284
ECB71960/91-195
ECV11444/95-288
EDC40553/123-320
2001307244/104-263
EBT50385/95-268
2001459442/1-153
EBQ25323/100-268
EBF89564/3-151
EDC61968/97-303
EBK93785/2-191
EDA46725/96-292
2001519120/89-197
EBT02574/3-199
EBG54760/101-303
ECL25084/2-195
EBH42260/90-290
EBQ63841/8-169
EDI56876/96-292
2000172050/90-300
2001068530/90-300
EBX47768/23-166
ECX31868/6-159
EBF08346/103-226
ECY58664/89-273
2001238787/83-243
EBT79419/89-200
EBK76126/91-289
EBK99875/101-251
ECG69651/91-254
EBT74967/90-221
EBN77855/73-271
ECD34076/91-292
EDH21102/89-281
ECO41763/89-273
2001453900/69-269
EBF98090/25-204
ECT35109/55-254
EBZ33785/94-217
EDE02165/200-405
EBQ03310/90-288
EBN84839/87-285
EDA25999/93-253
ECZ46408/97-296
EBD15418/61-252
EDF64621/88-289
EBB33589/22-224
ECZ74389/91-295
EBI64503/96-247
EDJ76999/88-274
2001458516/3-124
ECE80809/2-206
EDA87290/120-319
ECW46808/58-265
2001104030/47-248
EDA68221/89-282
EDH72959/97-293
2000023600/53-254
EBY26143/9-209
ECY54137/29-235
2004224442/91-278
EBX40376/115-228
EDF25156/24-225
EBO54030/87-258
ECI95719/89-269
ECP19503/56-256
EDH91512/93-294
ECP58389/63-264
2001469737/2-188
ECV11859/98-297
2004029561/27-225
EBS72459/57-241
ECX52243/37-236
ECX42970/102-306
ECV08194/93-294
EDE87934/91-297
EBN10264/88-273
ECA51590/92-201
ECV28481/97-286
EDI01379/97-293
ECS64448/73-227
2001495643/75-257
EBP19748/88-258
EDH26679/91-290
ECR56721/89-259
ECA25264/87-272
EBZ46759/19-220
ECB80795/17-218
ECT62908/33-231
EDA40395/42-248
ECN04378/95-263
ECW39852/104-300
EBT70203/2-186
EBY88963/95-291
ECO06353/89-247
ECJ09313/41-206
EBA63620/89-299
EBZ71127/94-218
ECE68409/88-274
EBG89662/69-269
ECZ23307/79-280
ECG77695/34-233
ECU00076/94-215
EBN78010/87-285
ECU42881/61-259
ECC65230/17-220
EDI52756/2-176
EBN78541/2-194
ECM72338/56-234
2000177490/150-311
2001069690/150-311
ECS15156/79-237
EBQ50250/94-303
EDC20808/123-320
EBZ96230/2-192
EBC13166/70-271
ECK62356/102-286
ECM60689/81-266
EBP14555/87-257
2001413225/88-243
ECJ93121/26-228
EDD44219/88-275
ECE45003/2-202
ECT04540/41-220
EDF15570/87-288
ECN21745/2-203
ECZ78125/87-287
EBZ13704/79-281
ECE92454/25-226
EBP58909/87-240
ECV08950/94-298
ECV40432/89-284
ECW51550/89-258
EDH59135/88-249
2001455416/92-290
ECX18970/1-200
ECV10494/105-306
EBU25111/27-228
EDB03115/27-228
EDA80182/91-293
2001369180/93-273
ECX35960/89-251
EBG25651/93-281
ECL05743/89-259
EBC27950/89-231
EBF06364/86-287
ECE92453/37-238
EBQ34164/94-303
EDF29241/87-274
EDA58919/109-298
EBB52174/96-255
EDB32395/92-277
EBV25835/5-196
ECI54067/78-243
ECB65763/41-251
ECK73140/94-266
ECU16020/89-249
EBW97773/69-274
2001051390/24-222
EBC24863/1-170
ECT38604/15-213
ECC18558/90-261
2000482100/89-240
ECV10609/105-304
EBT60913/110-245
2001391716/105-289
2000428910/150-311
ECV40339/96-252
2000296690/37-235
2004039714/89-285
EBE46274/92-284
EDH07758/2-181
EBM69579/89-273
ECV06416/136-289
EDE99212/89-249
EDH90471/3-143
ECM68387/44-244
EBZ60021/88-248
EBQ02936/118-277
EBG69629/36-237
EDG03145/89-271
EDG99496/54-258
ECR37703/1-120
EBY16357/53-217
2001404410/98-293
EBQ86965/33-232
ECI79250/27-228
ECV11829/203-352
EBZ85769/104-298
EDC04892/90-291
ECM03648/97-248
EBT24884/89-261
ECA79702/2-205
EBX67667/89-259
2001443824/95-226
EBL31003/89-249
EBN84600/6-192
EBM74608/87-283
2001453773/132-328
EDG26028/89-258
EBD34741/89-250
EBE28526/101-300
ECB72351/1-129
ECU76233/1-157
EBN42105/2-195
EBR31991/1-185
ECU92401/95-274
EDA32540/100-308
EBQ76756/92-219
EBD87122/90-239
EBD97943/101-296
ECT53720/88-247
EDG51634/1-175
2001432378/2-181
EBL94543/90-291
EBU40988/90-212
ECR06054/51-246
ECR07840/22-213
ECV61216/88-289
EBZ37573/89-252
EBB11737/89-248
EDE03050/90-291
ECD73763/88-232
EDI61309/7-183
EDG99545/89-258
ECY33002/85-263
ECF75137/2-141
ECB75413/1-165
EBK80197/90-294
EBU33507/44-188
EBI18584/95-279
EBX52371/86-273
EBF43122/106-317
2001165200/32-123
EBZ22822/34-238
EBP95693/2-145
ECE88801/2-134
ECB16660/68-276
EBE21881/46-247
ECK79526/45-245
EBQ04609/88-222
EBF53434/115-269
2000546840/6-192
EBN70329/96-293
2001510855/52-196
2001488607/119-229
ECU38956/89-212
EBJ26159/90-292
ECW41646/94-242
EDH44630/93-287
EDH53174/107-306
EDG92703/89-254
EBB99289/33-229
ECC90787/65-231
ECV07291/86-290
EBF38240/191-349
EDF31978/2-190
ECZ48359/88-228
ECM61267/88-247
ECJ40214/1-185
EBZ66817/1-187
EDF49157/89-249
EDH26027/248-455
ECV29557/125-326
EBS66476/1-186
EBZ09102/93-254
ECV99131/86-240
EBX18011/33-235
ECV97322/104-300
ECV72062/2-196
ECX08308/87-254
EBO84349/41-235
ECV17280/88-276
EBT21992/43-228
ECW40979/117-303
2001479178/6-136
EBE96387/76-255
EBJ95284/96-223
EDA95226/109-294
EBG49656/92-257
ECU72765/54-216
EBH03288/87-287
EDI43363/89-282
EBT83583/92-197
ECK62412/69-198
EDA87035/89-297
2001301337/96-212
ECW52068/89-283
2001458505/43-203
2000421570/98-300
EBF52711/67-270
2001273509/87-201
ECU23954/1-175
EBF15861/90-303
EBM28446/89-260
EDI86653/89-258
EBX91470/93-274
2001515275/1-159
EDA94609/100-293
EBI99100/1-154
EBW98713/2-158
EBC79272/2-171
ECV27125/100-310
ECU99000/116-325
EBS89013/71-268
2001466665/27-236
ECP94044/41-245
EBS71886/89-250
ECA31942/2-196
2001287430/44-232
ECW34480/90-286
EBI09544/118-295
ECW35298/88-242
EBH79062/80-281
2001300683/5-160
ECI85864/1-186
EBI39226/2-158
ECU88704/117-312
ECK79598/88-247
EDE84401/24-224
ECK11906/21-224
ECH21938/78-278
EBE31143/50-149
EDD69422/2-183
2001337554/7-187
EBT06405/89-274
EDA05848/9-213
EBA77564/99-293
EBZ13247/2-173
EDH10348/89-250
ECV17413/87-276
EBN09714/88-199
EDA73983/1-138
EBT70170/49-240
EDI46643/103-294
EBJ37296/15-217
ECY37195/87-288
EBF31119/134-309
EDJ27265/108-311
2001464175/4-139
ECY08543/94-239
ECE37101/2-139
EDF76977/13-216
ECY05111/4-183
2001385678/12-209
EBA88337/87-288
2001403393/3-169
EBH14221/89-270
2001300575/95-246
EBO94107/114-284
EBF86752/90-303
ECK85535/51-256
EBE87181/4-139
EDD02499/89-291
EBS85520/89-249
EBT77725/93-205
EBK65821/93-247
EBZ25423/1-183
EDI30387/19-221
EBT65000/2-186
EBI91975/91-212
ECO02213/1-155
EBL26471/93-295
ECM39850/89-249
EBC72128/67-225
ECM77091/91-213
EBA87955/89-249
ECC72312/4-157
EBT38448/88-287
ECC88044/75-264
ECK75597/1-184
EDJ70655/15-215
EDF91125/7-190
EBP93486/78-236
ECM12035/106-218
2001316549/33-230
ECJ17285/3-156
2001377981/97-250
ECH17546/104-250
EBF83674/81-275
EBN78866/54-208
EBN33462/91-295
2001302428/61-250
EBI60756/89-251
EBT50300/4-159
EBZ29383/3-158
ECC04714/9-173
2001407579/90-279
ECW50631/102-296
EBZ91083/5-160
ECV12744/93-304
ECW14999/90-295
ECU64903/85-284
EDB76157/89-274
EBS09308/88-248
2001447680/87-289
ECH83445/9-126
2001444658/94-242
EBC05733/1-181
EDD59344/89-249
ECO49356/99-273
EDC77714/2-196
EDA42469/1-174
EBE71270/100-263
ECP19662/89-247
EBN01100/1-179
EBP08700/90-245
2001412011/52-246
EDA60809/91-292
ECD57580/3-178
EBE20294/6-212
EBS27441/2-183
EDJ41612/101-301
ECH06074/1-179
EBN41736/80-220
ECL44278/89-247
EBS84252/109-287
2001318953/6-191
ECG70220/76-273
2001489844/14-202
ECR35912/7-150
EBU83476/1-179
EDJ06189/21-187
EDC49681/33-234
EBH32326/90-249
EBX76600/84-266
ECV16135/109-310
ECV12474/97-289
ECN73502/1-181
ECV07718/89-295
ECK41457/124-233
EBX80242/66-266
EDC91094/1-173
EBL07351/1-154
EBJ98617/89-247
EBF97450/91-201
EDC67128/89-246
ECG69025/87-271
EBC70792/2-137
ECU93162/90-292
EBG48681/89-290
EBO44497/13-193
ECV12246/171-353
EBE23308/46-240
ECG00845/102-244
2001512328/88-245
EBH02947/23-218
ECX32470/102-297
EBM45800/89-250
ECG45373/3-202
EBT74508/142-251
ECB31926/2-188
EBB63112/2-162
ECV15625/109-310
ECX08700/96-300
ECU59973/87-250
EBV41235/97-255
ECK64103/87-202
ECD18090/94-204
ECO03273/1-189
ECK35109/1-182
EBV26092/19-179
EBM07501/22-217
EBB48334/104-224
ECO47488/67-170
ECO56639/66-232
2004225512/89-238
EDA76822/5-175
EDI26166/2-152
ECV06652/100-291
EBN42728/3-145
EBY57864/6-204
EDI62206/89-291
EBK02273/88-242
EBA74411/125-323
EBP49809/102-237
EBH92392/89-247
2001372717/90-270
2001511043/117-260
2001478950/115-221
2001351153/88-217
EBC77997/3-131
EDJ31505/88-284
2001505657/1-169
EBB66289/3-203
ECG51014/5-143
EBT52761/89-247
EBX72929/89-249
EDJ57328/137-334
ECO57539/88-249
EBL88360/34-227
ECU92639/174-360
EBQ05038/30-234
2001480765/23-184
EBA73816/102-292
2004003258/60-236
EBF38697/8-173
EDH88983/89-287
EBG40273/110-304
EBK56265/96-298
ECD93185/104-266
2001453804/80-276
2001476868/63-182
EDA20327/1-149
EDA92775/8-164
EBY46230/88-248
ECM38933/103-256
ECL66879/88-246
ECV29762/88-290
2001416869/4-195
EDJ10110/90-199
ECO63002/1-179
2000206630/98-294
2001019010/98-294
2001370839/77-212
ECH37163/2-182
EBF29915/51-235
EBE10300/90-284
ECP62939/2-178
2000109490/98-295
EDF83817/103-307
EDG65277/89-246
EBT67240/131-278
ECV12004/108-311
EBP58783/2-151
2001432763/45-227
2004004736/91-289
ECI48223/1-179
ECO71737/116-260
2001122250/92-301
2000123870/92-301
ECD30114/41-241
EBU58494/1-173
ECH37354/3-198
ECP31648/89-269
EBG29332/18-204
EBB36113/89-249
EDB75883/92-295
ECS94307/1-179
ECN60790/2-136
2001246111/3-155
EBX11930/13-168
EDB93867/95-297
EDD64822/95-297
EBV90027/2-112
2001404549/17-162
ECL94409/90-248
ECH62289/96-298
ECV10825/117-320
EDA35739/89-268
2001415120/64-259
EBG52726/92-228
EDI18035/101-285
2004018367/21-219
EBZ21935/95-202
ECS43591/2-176
EDJ05106/89-185
2000638630/84-283
ECV10822/99-296
ECA50638/7-145
EBL05673/177-360
ECL24456/53-193
EBA63755/114-252
ECV06260/140-340
EBP72027/98-296
ECE75722/90-197
EDA24064/10-149
EBB19401/90-261
EDA94279/102-300
ECO36428/89-251
2001424551/67-262
EDC86324/80-274
2001399167/88-200
EDA91507/125-275
EDF08901/96-297
ECJ70454/5-191
EDE83216/94-298
EBO09804/2-163
ECB21417/3-143
EBP99411/83-288
EBT30575/88-288
ECX97502/88-226
EBK97013/94-201
EBZ42123/88-198
EDJ31968/106-310
EBX48823/30-173
ECJ82711/93-243
2000474580/95-298
EDA64550/8-214
ECG47967/14-197
EBO61092/2-178
EDH54749/89-245
EBT86466/25-222
EBP49033/2-121
EBP34333/74-255
ECY29029/1-179
ECC64703/91-238
EBL60198/97-294
EBU44949/1-136
ECR30834/1-176
EDE78113/91-282
EDJ42488/142-339
2001425611/129-284
ECO19725/1-179
ECO55534/2-140
ECV29801/166-377
EBS71835/130-278
ECR69547/91-253
ECU92595/92-272
ECA73374/113-253
ECE71399/6-188
EBF77322/96-196
2001493891/89-290
EDH22620/97-290
EBV08924/114-231
ECF56861/88-258
ECM93510/1-194
ECD16965/88-232
ECB69925/51-254
EBU48634/131-238
ECP08085/2-198
ECH07622/2-141
EBW68301/94-201
EBZ49514/2-178
ECR24217/1-179
ECC18866/3-142
EDE61189/95-290
2001506813/101-266
EDE85565/92-196
EDA68863/120-317
ECL49211/4-161
ECV78333/3-184
EDF41090/92-275
ECV27664/86-290
EDI64375/33-183
ECV11446/96-301
EDJ06956/1-190
ECN54716/2-158
2001405677/2-181
ECQ31201/89-249
ECE56734/8-206
EDB32085/125-308
ECA99025/96-284
EBZ20667/129-267
EBB57186/4-130
EBZ13616/2-126
EBF44437/100-265
EDA54745/89-290
2001401134/89-270
EDA41209/1-183
EBF79862/96-266
ECL87989/111-263
2001438203/4-192
EBN61528/94-201
ECU92767/235-436
2000276540/93-300
ECS26550/2-194
ECX28260/92-279
EBE93461/1-176
EBO82653/120-329
EDA40230/94-309
2001489507/91-236
ECE26835/1-179
ECD75416/1-179
ECS49090/1-179
2004235406/75-212
EDH15694/92-290
EBC67589/38-229
EBF52640/87-229
EDF45113/89-243
EDD63093/12-210
ECX10028/5-178
EDG08386/1-178
ECN25412/1-179
EDA61193/103-299
2004026164/55-252
ECE98626/97-239
EBL94084/91-283
EBO16568/96-251
EBT35953/3-128
ECV07694/98-215
ECO51216/7-161
EDA51382/2-136
EDI84031/3-142
EBP88332/188-376
ECV09933/99-302
ECH98506/88-232
ECQ93464/88-234
ECQ62719/10-192
EBN74223/103-249
EDJ18919/101-213
EBZ46117/1-187
EBF92448/57-260
ECV11591/102-306
ECL88084/94-245
EDH45695/108-213
EBB55737/85-272
ECS24281/88-173
2000043320/14-167
EBX83775/107-216
ECL41102/78-276
ECC02173/89-243
ECF60888/2-174
ECW50805/104-288
EBQ90497/3-202
EDG29885/104-299
EDA88357/99-304
EBB10348/3-173
EBQ95854/90-244
EBL03517/7-145
ECK90297/3-139
EDJ67293/91-296
EBP93394/90-297
EBC83749/92-236
ECO81613/91-204
EBL04932/94-224
ECG00281/2-154
ECY11118/95-281
ECW50604/95-288
EBQ74273/89-242
ECQ47197/27-230
EBS81689/88-243
EBX35295/92-209
ECM35586/117-229
2001216329/105-310
EDF48355/97-294
EDA59126/91-205
EDE84581/103-309
EDA73845/169-372
2001425712/2-108
EDA92009/99-302
ECV09205/102-303
ECG94938/94-198
ECG52531/82-254
2000329450/53-242
ECU88689/91-242
EBK82497/34-218
EDI54341/88-213
ECV12035/100-304
ECV73425/92-297
ECY29354/123-304
EBS80955/1-181
2000307400/4-156
EBP65257/101-285
ECH09721/108-257
ECC53513/5-142
EBF43983/3-128
EBP99893/114-265
EBT54011/1-125
ECV83416/88-289
2001434718/89-193
ECB04786/1-187
EDA93269/99-253
ECE41813/103-237
EBY74098/11-165
EDA84229/100-276
ECU98669/88-291
2001458407/20-211
EBD40593/96-297
ECB55525/94-194
EBN10504/91-292
EDE07703/3-154
EBJ72884/34-236
ECQ49037/95-189
EBV36255/63-216
ECZ63048/2-187
EDA84573/98-316
ECV11118/174-374
ECK31344/29-197
ECU92586/125-323
2001355035/3-135
EBJ06585/88-187
EBF27280/4-134
2001411197/11-204
ECF07647/6-144
2001519956/1-169
2004017664/88-291
EBU07918/2-177
EDA40075/106-309
ECV10638/135-331
ECV12020/85-244
ECO04583/94-194
ECV92248/47-238
EDA85582/89-194
ECN55245/94-195
EBZ14918/42-225
EDJ57168/1-139
EDA41303/88-174
ECV06754/19-158
ECU33138/104-255
ECV10917/95-303
EDA51102/102-304
ECT70019/4-161
2001352264/123-257
EDI99780/97-194
2004019577/87-220
EDC02922/2-136
ECF17304/2-139
EDD37900/112-309
ECB75460/1-155
ECV11833/92-287
ECH38021/93-189
EBD59692/89-285
EDC62619/2-179
EDD03387/89-242
EDF42135/88-287
ECU67399/54-255
2001411441/89-202
ECK43029/104-254
ECV66003/98-302
EBM06414/94-294
EDA43003/102-303
ECO97791/89-200
ECB18776/89-240
EDG52847/100-256
EBZ67490/114-249
ECI64366/2-128
EBR91282/1-186
ECY45558/97-275
EBX88033/88-195
ECV46396/106-309
EDF40722/106-309
ECO65158/3-175
EDA75638/88-230
EBX48479/40-224
ECB18255/103-203
EDA56077/119-229
ECC60961/72-191
EBT55662/49-250
EBZ08018/8-212
EBC70238/42-196
EBD23953/116-221
EBF29623/122-251
EBP01341/4-143
EDH70354/89-179
EBU05311/22-217
ECL16669/1-179
EBU01166/51-251
ECP51693/90-242
ECH93690/94-201
ECB34582/10-171
ECB34585/10-171
EBW21692/2-173
ECV11821/140-335
EBT63187/3-173
EBH91834/90-249
EBK94939/93-198
EDD97638/138-303
ECY97614/64-277
2001339542/8-173
ECM74867/12-201
ECL03644/1-131
ECO10281/3-167
ECO13707/6-155
EDI34240/107-285
ECH45218/42-246
EBS71636/5-149
ECQ54238/1-185
ECB55083/1-109
EBZ90371/2-183
EBB69826/87-250
EDH80410/99-281
2001518335/2-131
EBG10264/99-251
EDF12941/47-194
ECL24254/112-254
EDA12123/88-289
2001497714/13-213
2001467930/2-167
EDC76660/104-246
ECH42336/1-167
2001472112/92-221
EDD32471/88-192
EDI14166/1-187
2001208754/109-283
EDJ18514/100-298
2001511286/100-259
2000451110/124-324
ECO95283/93-208
EBF82640/121-216
EBG25672/2-175
2001132350/71-270
EBB58044/217-296
ECV11174/585-786
EDA51526/103-314
ECQ17056/60-252
EBF10054/16-228
ECS58976/17-168
EDD50745/1-157
EBB86413/4-160
2001518767/23-217
ECL22499/2-143
ECI79448/1-179
ECY78240/84-179
EBX58018/93-249
ECE94587/88-246
2004024423/2-148
EBJ57315/89-244
ECK04004/76-242
EBD33540/94-294
2001410934/1-123
EBD79202/89-249
EDA34333/103-273
EBT79462/4-139
EBX29817/95-188
EBL31488/101-293
EDA27167/8-192
ECV32392/107-309
EBB45472/115-272
EBQ77479/3-136
EBQ28903/72-263
EDG32148/115-259
ECA92095/4-165
2001494685/92-227
EBB58781/1-135
EDA91897/87-274
ECG86153/37-240
EBC84412/2-125
2001422381/104-198
EBI09635/55-265
2001473377/90-230
ECZ82508/44-229
EBF64471/89-287
EBS86079/2-135
ECO45280/88-203
EBY10341/56-159
EBO70315/29-228
EBT63852/2-164
EDJ08751/89-193
EBK57433/101-202
ECQ03972/89-240
EDJ07315/132-325
EBW07962/7-167
EBR36311/2-174
2001510716/14-155
2001408677/13-210
ECP98483/96-179
ECZ97388/104-302
EBP02382/49-237
EDA52097/78-287
EBI82992/79-238
EBG20196/1-183
ECV12012/108-319
EDH76813/105-214
EDA46423/111-225
EBY12405/2-192
EBX70148/2-190
ECT05470/2-120
2001224623/1-169
EDE10455/1-139
ECT43860/104-304
EDA70687/98-186
EBO34621/88-289
EDA07232/90-250
ECV10256/97-266
ECR94192/28-238
EDJ20130/111-297
EBY04056/89-238
ECH55298/2-168
EDJ55152/170-370
ECT57282/88-200
ECO97494/84-264
ECE85532/19-187
2000055590/1-163
2000652770/1-163
2001079340/1-163
EBL80723/4-219
ECP31923/1-154
EBF62154/90-200
ECU91722/90-290
EDE14364/104-309
ECB89868/88-212
ECZ60099/2-190
ECS42411/3-155
EDH94786/2-151
EDA92595/3-191
ECT08242/2-186
ECU98770/88-222
2004037939/90-290
ECG47823/43-229
EDH00746/98-293
ECA28473/132-238
EBI57010/1-186
EBZ39872/109-243
EBZ71224/102-232
2001049400/1-155
EDA35733/106-289
EDE12794/101-302
ECU92893/92-291
ECX56312/87-252
2004227345/103-289
EBG10493/8-173
EBN98183/89-292
ECQ19523/88-237
ECF45398/88-182
2001477801/2-127
ECY11616/89-279
EBQ26195/100-246
ECJ49902/12-213
2001481886/3-160
EDH95480/111-258
EBN58405/64-224
EBC08657/88-236
EBD76621/2-160
EBP34832/53-253
ECF35676/7-156
EDA31179/118-299
ECK11339/13-135
ECE13498/93-245
EBS58834/10-161
EBK55342/90-270
ECJ02026/16-215
ECH22781/2-111
EBO61399/9-115
EBL44727/88-213
EDA45628/6-136
ECR39077/2-155
EBG10595/101-303
2001414912/3-169
ECB34898/2-180
ECG81341/19-215
ECT10837/9-184
EBD20664/96-287
EBI15542/100-291
ECS40003/89-238
EBQ05709/105-196
EBP95219/89-240
EDA66706/93-290
ECG32958/33-222
2001431796/4-168
ECT15982/91-250
EDJ04892/99-285
EBT41640/173-276
ECQ28098/93-235
ECP03062/89-193
ECB52564/3-138
ECE28890/2-176
ECE52571/90-214
EBT78395/1-168
ECM54383/22-209
EBL20221/1-125
EBT08372/79-267
ECV12178/105-307
EBS60366/101-245
EBX92495/15-216
ECM18221/2-127
2001504899/7-122
EBF56722/89-290
ECL80430/11-134
2001424362/10-127
EBF79802/99-284
2001505675/56-211
ECU76888/3-159
EDD39693/88-233
ECG66660/8-166
2001401567/2-174
EBL22210/108-317
EDH68015/88-210
ECM47595/1-175
ECU93114/93-295
EBV80398/87-204
EDI35347/1-201
EBL69656/59-262
ECJ68576/104-267
ECZ47316/140-329
EBT81702/99-213
EBN49385/4-211
EBP62706/93-291
ECV14872/2-130
EBT32540/107-225
ECI71164/3-129
ECW18672/97-294
ECX99015/89-203
ECI58627/89-191
ECP03092/91-207
EBL67807/17-220
2001469778/87-238
EBY69215/17-100
ECI29506/2-104
ECV28260/143-346
EBT46182/1-118
ECC57574/1-111
EBM09939/98-256
EDA81831/1-133
ECY08401/126-208
EDC39542/94-203
ECP91411/14-194
EDB01199/89-292
ECU92382/96-295
ECT69064/4-88
EDA57907/102-293
EBQ36425/94-206
EBP56639/103-205
EDF37891/93-198
ECT42254/88-237
EBN69788/104-210
EBJ91347/2-164
2001292604/8-166
EBU64307/30-233
ECH56041/55-160
ECF32613/3-170
EBP93216/88-205
EBU44594/73-206
ECU97973/107-307
EBM24591/89-184
EBF13321/82-285
ECR36227/2-120
EDD94406/98-286
ECN30489/1-120
ECC56802/54-241
EDH13026/90-233
EBY01046/3-175
2001292290/95-236
EBQ97402/3-166
ECK21342/3-173
2001421034/30-139
EDH24796/43-241
EBH81992/89-194
ECV29959/99-301
ECY32968/88-232
EBL20318/2-147
EBO74097/94-188
2001423767/6-153
ECN76131/89-197
EBF45093/15-223
ECN79350/54-240
ECE16371/1-135
EDH31152/89-242
2004007097/87-228
2001463966/90-286
EBE20787/6-164
ECX24817/96-246
EBE74249/88-262
EBP46242/86-263
ECY06501/128-339
2001466385/88-218
EBP01038/57-255
ECN16183/104-243
2001426543/87-168
ECH41106/78-284
EBM02197/102-295
EBI49233/2-140
ECH08963/3-131
ECX68208/89-292
EBI57420/99-271
EDA94614/3-139
EBT67985/97-240
EBW11315/95-269
EDA03015/95-291
ECS75042/63-213
ECL45452/26-226
ECQ81483/1-132
EBT51207/119-247
ECN56273/131-237
ECR34415/87-195
EDJ34441/349-525
EBK45112/89-292
EBL89415/3-130
2001408626/102-305
EBT52019/91-206
EBT25027/14-169
EBB70498/68-169
EBC53698/42-249
EBH08149/10-167
ECL53514/1-146
EDJ67060/91-250
ECV96411/25-233
EBE97995/111-202
EBF74567/3-133
EBS79529/97-290
2001490847/1-129
ECK21340/8-170
EDJ40497/91-283
EDA76667/197-302
ECQ60992/4-157
EBX24271/101-247
EDA95327/105-300
ECF83926/91-187
ECY99303/2-130
2001452143/90-194
ECH73200/6-176
2001278102/90-225
ECV62190/118-243
EBK02415/40-244
ECZ29321/99-286
ECE69983/30-159
EBX50643/88-179
EBZ80184/3-119
ECM87946/3-157
ECW00999/105-313
ECR47553/2-129
EBG83679/96-260
EBG05814/105-313
EDJ17127/105-313
ECP41949/7-145
EBA71295/105-312
2001415374/87-183
EDA88964/111-308
EBD25693/4-144
ECD99392/88-234
EBT42210/3-158
ECR58327/90-256
EBT37206/96-243
EDC09160/9-220
EBF37110/106-317
ECC70959/103-212
EBU48035/1-165
ECA58239/90-197
2001438012/8-173
2001491684/33-216
EBB57539/12-208
ECR05878/53-234
EDJ53408/128-329
EBC72480/35-222
ECZ46089/88-226
ECV07728/101-311
EBP75489/24-224
EDE83931/9-164
ECI03593/3-119
2004034751/89-213
ECF54701/1-175
2001389027/2-159
EBK99495/1-152
EBH08392/2-132
ECV03623/101-311
EBQ59256/157-367
ECN56296/100-238
2001318329/87-218
ECK62154/95-244
EDB64473/96-307
2004225704/99-304
ECU27543/81-289
EBD62340/28-227
EBO14441/95-274
ECI86176/91-196
EBT57666/93-205
EBD33419/104-307
ECF68560/91-208
ECU93148/112-312
EBT73098/34-247
EBF81531/96-238
ECR48930/16-164
EDA84710/98-188
ECC86320/89-228
2004224161/90-275
EBF72554/105-313
ECV97230/105-313
ECW38179/105-313
ECV93355/105-313
2004019723/87-252
ECX08391/1-169
ECW44155/195-386
ECB52798/1-152
ECB16758/102-205
2000458730/97-230
EBT77845/25-213
2000047760/5-123
EBP76731/100-290
2000270710/5-102
EBI85179/4-163
ECP03855/6-168
EDI44298/88-178
2001511506/88-234
EBL87405/12-213
ECU98160/88-173
2001398997/111-288
2001274945/16-201
ECU98158/2-113
ECQ56263/89-224
EBT84972/89-226
EDI59686/102-312
EBY75333/65-198
2004031905/95-297
EBS71993/1-176
EDG37615/96-293
ECM62853/108-226
EDF05543/3-209
ECR15747/2-209
ECE16261/93-213
EDD23392/90-191
2001382021/88-228
ECV16161/91-196
ECM87291/114-204
EBZ41029/95-250
EDB88048/1-207
ECV12413/100-296
EBC43421/44-248
EBO38988/8-163
EDF38436/90-237
EBK92180/2-156
2000218600/2-153
EDB79607/1-170
EDJ08392/443-547
2001459482/2-177
ECK02554/88-254
EDA89260/108-260
EDF40652/30-227
ECI77024/101-235
EBQ60756/93-283
ECO63264/104-209
2004242559/4-177
2001424693/41-232
ECO99491/100-239
2001484468/90-198
EDA86373/136-297
EBB55620/91-195
ECV02413/99-282
EBE82113/1-126
EBC62802/7-162
ECZ00368/3-182
EBT97660/96-201
ECU62364/56-204
ECV07494/136-297
ECL62001/5-208
ECQ79049/88-171
EBZ56133/6-160
ECI19779/2-140
EBX91604/89-230
EBK32949/88-210
EBR78941/4-158
EBE35635/1-181
EBQ25352/1-142
ECU88187/140-301
EBZ38501/74-283
ECC84214/91-203
EBD16518/89-247
ECU88216/104-307
ECK38025/82-283
EDA62262/106-189
EBU10062/3-211
EBK03762/89-233
EBR32335/89-175
EDA73642/3-157
ECW12133/144-342
EBO52443/91-200
EDA54557/87-291
EBI95646/82-288
ECW41431/1-153
EDB97273/91-214
EBJ00262/92-211
EDC26185/103-214
2004007916/24-207
ECL61846/102-262
EBW29444/94-202
EBB60026/88-196
EBL83806/2-204
ECI40734/5-155
EBX13768/91-209
EDD71668/105-316
EDG24276/1-181
ECV32485/207-401
EBM11955/3-148
2000309950/9-204
ECN38763/3-192
ECR07359/93-183
EBJ75176/141-259
ECV65766/641-863
EBM55139/94-181
EBD16390/8-163
ECU90031/9-160
ECS32442/48-234
ECV72237/1-109
2001396139/2-141
2001443045/1-150
ECF30440/2-170
ECP29274/89-236
EBB05225/99-187
EDB18059/107-310
EBQ22876/88-224
EBW34109/88-299
EDH29300/89-262
2001381985/15-113
ECF71437/88-198
EBX06349/89-236
ECJ70795/3-166
ECD37508/2-170
2001494292/89-223
EBR25538/89-247
EBP27864/128-234
EBP62801/90-179
ECQ56758/88-197
ECH82579/89-236
2004042848/88-232
ECV10756/117-313
EDH12532/1-152
EDE13508/91-297
ECC12457/2-185
ECU91011/90-286
EBX62394/41-247
ECU66466/120-250
EBB95225/87-276
ECV10165/98-283
ECS83406/72-283
EDJ36323/4-178
ECL42739/1-160
EDD63765/2-168
ECW23476/90-272
EBP82183/87-272
EBP97653/90-171
EBT47831/167-274
EDG22334/94-305
ECO75115/128-230
EBO41416/2-127
ECJ16277/2-170
2001464391/95-288
ECI69836/6-187
EDI21772/105-315
EBJ42798/3-158
ECY63378/88-199
EBI63783/92-220
EBO60999/100-303
EBI53499/3-138
ECZ68910/87-201
EBS48849/4-134
2004017124/12-209
EBL47585/118-225
EDJ54039/111-318
EBY09341/8-163
ECA33106/89-195
2001405768/1-200
ECL87694/3-114
ECR06799/131-278
2004038731/90-240
EBY69917/62-206
EBU41133/18-215
EBL09826/107-308
2001454153/1-124
ECN82550/22-149
EDH44462/105-193
EDD85524/2-171
2000007230/3-124
ECH61757/4-143
EBO67959/10-195
EBF32427/91-182
EDA43593/2-141
ECT24737/1-168
EBC77987/89-242
2000542180/7-144
2001506741/2-132
ECH04038/123-323
EDH75583/107-302
ECT47661/93-212
EDF06805/88-232
ECJ34500/90-201
EBX90697/112-243
ECI15223/89-200
ECS50255/1-146
ECS05728/8-163
EBB51037/5-185
EDC89110/93-200
EBP98945/102-288
EDD05710/105-248
EBL47069/3-122
EDA82721/32-222
2001456581/10-125
ECU63102/105-212
ECF16883/89-247
ECJ49627/90-267
ECV06927/104-301
ECY69495/88-194
EBN78019/116-220
EBF00243/95-260
EBX50003/130-214
ECY20141/107-255
EBB15143/4-171
ECZ58185/91-199
EBV77427/157-277
ECV28298/104-308
EDA11766/90-172
EDA55442/4-140
ECB05849/11-150
ECJ26334/138-248
ECQ81398/21-219
EBL81904/95-295
2001414364/115-203
EDH41193/2-146
EDH30627/100-301
ECF14046/87-182
ECI22417/2-201
ECG18360/121-282
EBX85277/95-202
EDH47130/2-171
EBT46316/19-122
EBP22534/3-118
EDH37486/1-138
EBG70574/97-280
EBR42869/11-166
EDD13362/88-232
EBP49856/5-179
EBX86219/4-142
EDD49814/94-293
ECV03640/94-304
ECK11558/1-144
EBZ52765/3-129
ECH99579/6-135
EDD43572/107-299
ECC37902/95-201
EBS09958/12-164
EBT84803/105-218
EBE04418/133-231
EBT83403/21-108
EDH30318/6-135
2001416451/96-184
EBJ62823/1-121
2001480492/74-270
EDC67520/87-175
EBJ17493/88-233
ECO08428/139-260
EBB02412/104-195
2001511798/1-164
ECW00603/58-254
EBG73117/90-211
ECG48213/88-195
EDA34121/97-287
2004046606/100-297
ECT91101/3-119
EBV99194/4-113
EDC27615/95-295
EDD00974/107-298
2001210899/92-251
2001399433/1-154
EBT51406/92-179
ECM57802/108-231
2001081620/9-185
EDG23022/95-295
EDI73886/1-134
EBB39761/2-152
2001479508/14-180
ECK67964/1-102
ECC58665/95-249
ECM23794/77-244
ECO42972/97-194
2001378458/84-172
ECX32382/95-295
ECC15084/89-178
ECV07699/92-301
EBP01549/94-177
EBB41645/11-165
EDG46428/1-166
ECX69449/88-197
EBV82261/99-204
2001517132/6-164
EBG68308/89-229
EBE38551/93-287
EBO20934/3-138
EBJ45695/87-193
EBU09901/2-153
2000336580/91-176
2000648190/4-151
ECK73553/133-230
EDA84709/4-108
EBA77397/95-295
EBQ35696/87-172
EBD25588/96-300
EBT55565/89-201
EBO68281/2-141
ECB44423/2-140
EBR00997/4-165
EBN68706/93-258
ECK63262/1-123
EBQ39306/99-281
ECF86660/2-143
ECK48894/6-166
ECB15586/98-187
EDF76992/88-224
ECF03243/1-150
EBI20934/88-229
EBJ79037/89-226
EDJ15119/104-245
EBG68154/72-157
ECP70067/88-197
EBT51789/88-193
ECR63336/14-184
EBV38164/89-178
ECQ00031/94-178
EBG91360/2-109
2001413544/1-114
EDF56589/95-204
EBT86814/2-123
EBF13947/96-202
EBV27752/2-150
EBF24024/87-195
ECH14427/88-193
ECU39547/90-243
EBF17960/219-373
ECX82323/15-213
2000230300/91-187
EBM84530/89-171
EBF38414/2-168
EBF79792/92-233
ECN03191/1-166
EDJ34226/83-219
ECE47511/106-277
EBT06989/11-163
ECI88345/95-225
EBK36504/88-226
EDB50751/101-229
ECT28186/6-115
ECC11978/98-219
ECU92397/116-313
EBH56922/102-191
EBX15409/2-134
EBU69546/39-231
2001246725/9-163
EBQ34012/87-197
EBP58279/107-237
ECH98815/1-130
EBT63121/90-195
EDA69341/2-153
EDF98117/84-210
EDE53249/20-229
ECU77811/81-288
EBN76939/99-213
EBL09019/88-233
EBW57826/90-233
ECI83717/2-140
EBO95551/1-186
ECN52777/7-161
EBT65650/96-229
ECA87780/46-154
2001335133/89-184
ECK69597/2-125
EDF90457/88-197
EBE06245/97-262
EBQ05037/40-242
EBU36464/3-160
EDA48530/1-108
EDA88438/130-344
ECL78251/24-122
EDF72676/107-299
ECW09420/18-142
EBP01310/1-160
2000584110/17-218
EBB13798/87-253
EBU56977/2-156
ECT21431/3-142
EDA95227/101-192
EBD26969/91-273
EBG19868/88-196
EBB04240/93-209
EBT44818/132-215
EBB64738/96-212
ECS33323/89-226
ECT38330/89-172
EBO19393/87-205
ECD19066/20-190
EBD97952/83-283
EBH07157/98-228
EBL81063/96-212
EBT21550/10-167
EDC31220/104-248
EBK61861/4-149
EBI22515/3-178
ECW44229/101-190
ECS47687/2-151
EDI32298/89-225
EBG27008/45-245
EDB20314/93-304
ECE75991/31-202
EBG52962/94-294
EBX29151/90-179
ECQ58897/2-199
ECT84538/1-176
EDC28217/99-204
EBC54591/1-169
EBI30433/114-195
EBQ34884/104-297
EBV91001/2-115
EDI37731/90-202
2001506121/10-169
ECA71997/89-197
EBS83773/89-197
ECH41685/88-228
ECY19896/12-161
EDI31410/104-290
ECC69942/62-266
ECA50866/2-159
ECR80447/103-209
2001495428/1-181
2001314570/9-97
ECV11021/94-284
2001433976/18-111
ECX00940/17-125
ECV11938/95-272
ECC92719/4-105
EDI56770/94-250
EBF38703/104-280
2001286282/9-195
EBD50956/40-225
2001475258/8-157
EDH93159/3-142
ECK20382/2-120
EDD86466/89-229
ECU63616/88-168
EDG95080/2-201
ECD04337/25-132
EBY38044/10-165
ECU38797/89-228
EBM73509/1-176
EDJ26118/91-240
EBS59308/15-212
2001508618/45-200
EDA43176/112-245
EDI55551/92-226
ECG46951/2-154
EBZ99643/90-172
ECJ65845/1-184
2001512750/4-178
ECS29117/89-197
EBE19156/2-154
ECP60225/89-229
ECF39692/87-196
ECK16944/2-155
2000501480/88-172
EBR82327/12-163
EBE32318/88-196
EBP64441/100-208
ECW16519/106-305
2001390374/106-297
ECW77568/88-289
EBT76773/113-205
EDA56171/89-228
2001466316/69-248
EBJ97458/89-195
EBX50311/1-125
ECI98128/17-123
ECE99041/88-190
EBG27367/65-257
EBE02441/109-303
EBF34242/98-234
EBG80162/96-204
EBQ79651/3-178
EDA88988/13-150
EBQ03574/119-326
ECG94326/2-168
2001452937/87-178
EDH30866/87-289
ECF76509/6-75
EBL97571/2-178
ECH68003/1-186
EBV48324/99-207
EDG91164/125-313
2000534820/4-131
ECN83107/52-251
EBY55529/66-171
EBI72771/89-197
2004037165/2-181
ECW11486/96-202
ECE40710/2-129
ECY09843/56-256
2001255005/96-243
EBV86709/2-78
EDD92356/87-193
ECV10797/296-502
ECU17828/1-166
ECM62721/108-204
EBY60421/7-206
EBM89249/53-198
EDI67421/103-295
EBX37567/72-255
ECR05773/5-155
EDH19396/72-276
EBZ02880/1-163
2001468521/4-162
EBF31191/98-234
2001501168/5-107
2001436855/94-182
ECG22555/11-139
EBO27588/4-116
EDD60042/91-289
2004016475/54-253
ECZ29669/1-209
ECD76157/3-189
EBR36325/88-197
ECQ11759/89-197
2001505010/3-118
ECL03889/1-144
ECA45197/90-235
EDH92038/72-272
ECS65151/89-197
EDA11309/89-197
2004022297/1-102
ECO90891/92-197
EDH16329/87-215
EDA42430/54-265
EBP83668/7-129
EBW98033/40-236
ECR72268/1-124
EBC61634/96-228
ECF35778/119-215
ECV72911/3-114
EBK24566/89-225
ECQ23943/1-149
EBI38730/89-196
EBU69148/5-146
ECM70148/3-143
ECE11292/89-197
EDA65131/1-171
EDJ37917/87-180
EDA00267/4-148
EBG61100/2-115
ECT05570/50-139
ECL16132/88-191
2004039068/2-199
EBZ09827/92-196
2001467399/98-214
EDI80153/3-169
EBE17050/96-212
EBR57780/91-227
EBR16332/1-199
EDH50293/2-127
2000250380/1-126
2001484666/60-270
2000320260/1-73
EDA79292/95-287
EBU70048/2-155
EBQ09370/7-174
EDH32516/62-251
EDH08025/104-297
EBX42706/1-149
EBY97779/2-131
EDA41109/114-204
ECJ10946/112-276
EBH29512/2-151
EBJ26033/3-172
ECL31919/57-165
2001421193/27-223
ECJ33997/88-193
ECM36648/3-127
EBT80040/124-206
ECV98712/121-205
ECX08158/26-135
EBR23143/88-192
EDA75179/139-228
ECM30348/97-203
ECT59555/97-232
ECW99765/18-210
EBT42163/89-197
EDI07217/10-179
ECD64627/1-149
ECZ33409/89-197
EBP93506/5-134
ECV46477/98-297
ECX10928/3-106
EDA93205/106-312
2001257340/34-217
EBJ96975/99-204
ECT27817/19-126
2001363034/93-207
ECM78464/3-109
ECT10481/102-207
EBB45369/64-173
EBT67316/1-171
EBH37433/8-162
EBX33680/5-112
EBQ36513/90-192
EBW06035/89-197
ECB18393/1-193
ECJ63881/11-138
ECA61500/89-183
ECD86192/143-239
ECT22440/9-204
EBX89304/6-143
EBH67290/3-171
EDH34833/1-149
EBT43610/158-250
EBZ31444/88-228
EBO93732/42-151
EBN10028/88-196
ECZ86853/41-242
EBD44056/87-196
EBL14887/1-92
EBR66803/97-240
ECD81884/94-174
ECD47096/3-94
EBJ63767/2-164
EBC03871/88-184
ECY11486/117-325
ECO92416/2-156
ECB62324/89-195
ECO13507/89-196
ECE81948/90-196
EBX98970/17-125
ECY09382/97-297
EDB48723/6-142
ECZ60176/88-248
EDA46806/6-111
EBQ19660/96-263
2001446856/90-286
EBH21286/3-142
ECR82166/1-149
EBF16718/8-123
EBE52556/19-221
ECD92490/108-191
EBC44161/69-267
ECV03823/96-295
ECH18726/88-198
EDH26024/89-177
ECE98198/96-221
EDA91208/96-257
ECW09199/12-147
EBC13497/2-126
EBP60677/2-112
EBB33803/2-180
EBQ71836/2-198
ECN73503/1-149
EBQ29733/1-112
EDA47104/33-233
EBQ43822/88-174
EBD04793/93-202
2001280513/92-201
EBP85042/97-205
ECH47002/88-173
EBB33155/10-165
EBZ72680/88-191
EBQ01185/116-270
EDH30268/90-162
EDA39737/82-292
ECG82768/2-88
EBC40739/1-149
ECS06726/88-197
EDA84147/93-214
EBF57456/364-518
ECP35251/88-195
ECS37111/12-138
EBB94412/89-190
EDA66707/7-100
ECW96325/121-213
EBD01112/89-197
EBO58425/3-100
ECV65809/106-306
EBO22353/95-291
2004225554/93-298
2000124550/11-113
ECS24154/111-245
EBU59487/89-230
ECW76156/3-120
EBF45948/2-103
ECF41028/92-164
ECP05717/89-180
2000651410/90-174
ECD80498/4-117
EBQ12662/39-240
EBB69338/6-149
ECX80682/106-210
EDH86268/122-227
2004035867/89-195
ECI50726/17-215
ECU27666/4-98
EBE57209/89-195
ECN97355/101-263
EBR63124/8-86
EBZ63826/109-204
EDH39459/110-173
ECU55997/88-196
ECD16493/88-197
EBG71245/12-185
EBN47691/2-148
ECI44999/89-193
ECF16470/2-153
EBT66733/89-196
EDI03822/6-141
EBU44551/2-80
EBY62812/66-233
2004007214/28-206
ECF86350/89-190
EBQ97554/90-277
ECH40407/6-144
EBB36223/89-190
ECF94390/5-118
EDF07609/86-279
EBP69263/11-105
EBR03530/6-115
ECN81719/88-178
EDJ51277/244-446
EDA38589/11-166
EBK07370/1-78
ECM26012/5-117
2001479409/78-180
EBP88690/125-332
EBV09481/89-197
EBX44302/89-192
ECC85274/63-252
ECG69024/87-196
2001223465/97-269
2000601520/1-126
EBH86314/87-211
EDA03360/89-196
ECM01578/108-189
EBM28993/3-106
ECA91825/95-245
2001486263/7-127
ECO12926/1-149
EBE55333/89-196
EDA31314/88-197
2001084780/2-102
ECQ44733/69-132
2001495395/1-161
EDA45627/91-172
EBZ56320/2-102
2001473074/6-119
EBG11302/6-86
ECI65284/2-135
ECH09445/12-212
ECQ69137/1-152
ECP62408/4-113
EBP98204/110-210
EBP95566/27-109
ECA23958/11-166
EDB57985/87-196
ECP05387/85-238
EBD91980/1-150
ECR18437/97-176
ECE20976/96-200
ECQ94183/115-199
EBL13541/8-207
EBU10293/107-211
ECI79035/91-192
ECA85617/161-246
ECJ46249/1-150
ECW35187/91-236
EBG46101/113-309
2004018276/118-297
ECG85082/2-138
ECV10884/93-293
2001477138/21-99
EBK98954/89-197
ECU13583/14-187
ECU89061/96-295
EBY27587/95-297
ECA80557/6-147
2001438062/87-221
EBQ21090/17-131
EBZ02074/135-240
EBX56592/89-194
EBG40800/108-310
EDH24090/16-110
EBY06109/89-195
EBY14453/89-195
EBK78995/3-111
2001407971/2-126
EDI97418/87-173
2001379291/92-195
ECZ60078/100-280
EBT32508/107-309
ECJ50231/2-156
ECS08367/6-131
ECY47322/96-182
ECF68763/5-98
ECV10527/113-313
EBQ22882/109-301
EBD25370/12-104
EBY27259/2-160
2001500866/10-121
EBX35740/113-185
ECY15710/97-201
ECU92669/121-323
EBX37525/98-230
EBX45426/97-212
EBB57067/95-178
2004033933/87-196
ECC98742/6-141
ECR38663/110-214
EDD11666/89-192
ECQ75672/4-145
EBU73808/5-146
ECG47442/97-230
ECR11686/109-254
ECJ21881/60-265
ECB44574/94-156
EBR30521/4-133
EBD93070/88-189
ECS41129/96-203
EBM43619/100-258
ECI80202/2-118
EDI85863/96-283
EBQ94887/106-201
EBS81768/96-240
ECS30969/4-128
ECD92097/16-181
EDA46109/225-417
EDA48541/46-244
EBT99460/95-202
2000200810/93-293
2001058860/93-293
ECA40846/130-217
ECY98962/2-167
EBG04280/9-139
ECO13346/96-185
EDH68499/105-190
EBB21876/89-190
EBJ45893/92-189
EDG71107/105-217
2001348532/7-150
ECC89802/94-156
EBG25230/93-183
ECN36688/94-156
ECU91191/98-292
ECR37490/16-123
ECD24048/94-156
ECW36978/93-289
EBT44317/9-193
ECK23308/100-201
2004037896/89-210
ECG77877/4-136
ECI80076/93-238
EBT83635/1-107
EBC13615/1-171
2004024397/63-265
EDB83447/89-197
EDE06217/58-234
2000201380/100-296
2001066290/100-296
2000435750/100-296
ECO69754/91-178
ECW81959/8-163
ECK90857/15-123
ECB25104/97-249
ECU97976/14-148
EBK27520/4-138
EDH23576/4-140
EBT93397/47-243
ECB86181/8-202
ECY75533/12-138
EDI34529/109-301
EBP88272/87-239
EBR53951/89-190
ECB48147/88-190
EBK32748/4-138
EBP13109/110-301
ECE69070/94-177
EBE82298/2-113
EBY88932/89-192
2000442600/93-293
ECL10258/96-223
EBT62697/32-245
EBL98653/1-102
EBY52307/109-194
EDI22144/90-187
EBX55180/93-185
EDC05067/103-298
ECN22779/86-172
EBD24570/94-194
2001512317/3-71
2004032130/88-208
EBX51365/9-99
ECF58303/38-245
EBT46654/96-205
ECE97714/2-133
ECS19452/3-107
EDJ53431/110-298
EBX26219/92-264
ECS24588/1-149
EBT23621/2-145
EDC75293/119-311
ECW97304/2-162
ECV21932/2-162
ECM75373/89-197
ECN75958/4-136
ECU12871/2-105
2001445243/9-114
EBR08280/90-200
ECC05548/44-190
EBP63429/90-173
EBQ20331/1-168
ECI27359/4-133
ECQ00308/2-133
EDB95047/3-134
ECX24657/6-141
ECV88238/6-80
2001457106/9-145
2001465612/87-178
2001472537/87-176
ECS35601/8-124
2004028773/37-218
EBK89090/5-84
2001496571/94-306
EDD15151/101-306
ECL92078/1-90
EBJ95570/3-130
EBS42972/3-134
EBY10273/90-191
ECT03842/134-232
2001420561/108-190
ECJ14479/36-153
EBZ13329/2-134
EDF80060/103-293
2001517509/2-115
2001470143/13-144
EBC29325/4-137
ECH20148/1-171
ECR41883/4-136
EDH72046/110-304
EDI69784/31-174
2001464920/88-177
2001487687/85-201
ECF62409/1-87
EDA89784/129-218
ECD91447/64-235
EDG61823/92-173
ECL15300/6-200
EDG62022/93-193
EBE19910/16-96
ECF86267/4-133
ECF19374/4-136
EBQ63932/90-277
ECI28874/3-152
ECV12182/385-588
ECE54168/89-176
EDG02824/88-243
EBT08808/89-193
EBB46882/84-259
2001463161/88-160
ECU85629/90-265
EDA61313/45-219
EBX82214/4-138
ECY86257/141-229
ECE17480/1-110
ECW79898/3-156
ECS78319/6-116
2001425136/133-271
EDC46006/2-112
EDA45449/95-292
EBN50083/2-149
ECO42489/4-83
ECA63175/1-167
EDA37046/102-284
ECK20705/1-125
ECB85045/94-155
EBQ68310/97-306
ECW75294/99-279
ECH32729/104-210
ECD13432/4-136
ECU15095/1-94
ECG18694/9-158
EDE05959/13-93
2000102650/104-302
2001049920/104-302
EBX45905/55-155
2001471678/94-258
2000628110/8-98
ECB88221/90-189
ECY47316/22-204
ECJ76394/112-224
EDI97317/6-130
EDC20051/4-156
EBY43833/1-183
EBM22954/105-315
EBD73466/90-186
2004234953/2-158
EDJ46654/101-301
2001464463/2-132
EBM90488/1-114
EBF77614/2-112
EBU25621/95-219
ECZ01758/1-101
EDA68941/118-278
EDH24088/90-180
EBL43721/4-132
EDA31723/3-135
EBF08340/26-179
ECY48012/103-282
ECK11717/3-167
2001429546/2-141
EBZ87301/94-156
EBP50956/106-190
ECE73536/98-197
EBD51281/2-96
ECF34437/3-137
EBU34353/229-300
EBP37708/1-110
2001267231/2-117
ECE73731/36-233
EBX60282/6-138
ECU90980/98-291
EBT68350/2-166
EDF14446/113-307
ECX61011/3-116
ECR16198/2-156
2001416207/56-137
EDB87532/100-214
EBZ05499/5-129
ECB26430/71-133
EBG92865/6-146
ECB16226/25-170
EBC49938/4-137
2004226259/94-272
2001413932/89-196
ECB00957/4-136
ECP25755/21-202
EBT16467/88-228
EBS96884/91-176
EBE67084/118-181
ECY75770/96-290
ECL99480/89-240
2001485596/7-136
EBQ73509/97-275
ECD96807/108-206
EBX36160/87-169
EBP24056/92-158
EBB73511/14-212
EBL81688/2-105
EBL60226/98-221
ECG61412/5-129
2001478114/14-101
ECI12832/88-189
EBH90956/105-222
2001428392/8-122
ECH39889/1-151
ECK01795/9-137
EBQ67869/12-122
EBN60975/111-251
EBY27373/1-152
EBT82115/9-91
EDE03292/107-291
EBD27133/103-166
ECO22982/92-201
ECB75626/123-266
ECZ48108/5-131
EBQ52874/2-166
ECF89866/60-264
ECL13866/81-214
EBP39000/8-122
ECF10535/5-177
ECL44998/8-138
EBV50460/4-131
EBC58209/88-173
ECG16518/2-109
EBK59121/28-174
EDJ16618/89-290
EBI52769/2-100
EBS13751/1-115
EBQ20216/2-133
EBV32867/90-267
EBQ18428/101-271
ECE64298/1-149
EDB40692/5-129
EDI15993/3-206
2001384503/90-191
ECE86286/3-76
EBV01204/24-163
EBJ42678/95-294
ECM98254/1-173
2004037727/88-202
EDA59287/2-107
EDI49477/3-142
ECQ69334/104-247
EBP70634/10-166
ECN64438/89-185
ECA00362/88-189
ECO15986/15-153
2001489904/2-143
EDA68237/2-75
EBY81425/3-156
EBU56538/2-169
ECZ09074/99-280
EBY71400/1-100
EBL83642/90-172
EDH05672/6-131
EBP00004/102-182
ECB75699/98-232
EBH11867/94-164
EBT89720/87-185
ECQ42997/4-129
EDF04366/104-242
EBF51531/92-165
ECQ59491/2-98
ECT99600/91-170
EBG70599/1-69
ECK73357/89-196
EBZ83701/97-168
EBG25493/136-250
ECL92077/118-200
EBM05224/111-213
ECE17806/1-114
EBI67814/3-138
EDD65303/4-127
EBS76661/88-224
EBT82482/122-205
ECZ07222/86-284
EBW08509/5-118
ECQ36781/92-198
EBX88926/5-176
ECQ46856/1-129
ECY58953/89-187
ECL41512/131-206
2001403487/90-257
ECE09270/20-109
EBX81701/3-114
2001447362/87-147
ECM81101/102-184
ECH21437/96-196
EBY13851/3-90
EBG97803/102-296
ECK93367/92-161
ECA83675/59-141
EDI09374/6-131
ECP23899/4-79
ECX34899/102-234
EBQ00589/13-174
EBP60354/8-162
EBF64399/4-118
2001254454/4-92
EBN36326/50-231
ECK02553/108-188
EDC44791/96-294
ECV29881/95-292
EBD82530/4-131
EBQ30474/2-94
EDF32515/5-146
ECX44990/4-144
ECT60086/107-262
EDI14861/5-129
EBE50225/41-137
2004036015/94-292
EBT59702/4-115
ECT80697/115-183
ECB55733/4-84
EDJ55653/2-114
2004222244/1-63
2004043748/5-154
EBZ18077/2-126
ECV14336/105-286
2001223524/60-144
2001366624/4-105
ECE34932/5-111
EDH93107/2-155
ECT91174/4-102
ECJ17638/104-213
EBT65800/7-102
EDE31281/92-235
ECR36183/15-122
ECO97865/90-179
ECU59888/116-195
EDA80322/135-300
EDE03415/87-296
ECH31811/9-128
2000335960/8-147
ECW77122/13-135
EDI71416/101-285
ECE49366/58-270
EBG29278/79-271
EBK30710/87-224
EBC87705/1-189
EDC20475/22-219
2001380762/10-101
ECV13615/103-284
EBY27586/94-277
ECC94667/6-189
EDC92677/104-298
2001407416/2-152
ECQ43637/89-192
EDB10490/4-128
EDH96008/2-147
EBU62956/100-170
ECI09758/4-121
2004231189/88-180
2004231190/88-180
2001421993/3-158
EDF55604/8-97
EBZ27183/41-231
2001439903/29-225
EBV01005/6-138
2001490356/89-245
ECR37624/173-245
ECT26427/11-106
ECT57257/95-256
EDH65604/3-116
EDC51147/95-200
ECV78215/89-170
2004012077/89-148
EDA78665/1-80
EBQ05711/2-104
EBC70866/64-259
ECB22832/74-255
ECZ07395/96-174
EBQ65541/14-92
ECC87871/102-281
ECL69391/89-186
ECQ18700/1-156
EDA45634/111-309
ECD82386/90-194
EBL02977/4-136
EBU79247/23-108
EBJ65996/87-223
EBL48501/11-137
EDI53326/96-288
ECW91975/2-100
EBE31142/2-101
EBU22446/9-115
ECX79289/89-186
ECW49943/100-281
2001488056/21-123
EBO33075/88-233
ECY36530/101-285
EDA84762/126-323
EDH26526/12-174
ECL03119/58-252
ECW51228/1-126
ECG39345/136-225
2001378616/10-91
EBM46710/18-149
ECJ09968/89-191
ECS29608/107-281
2001357138/8-99
EBQ24726/100-281
EBS30390/90-186
EBT59555/177-263
ECP94210/93-251
EBP08003/17-149
EBU36347/13-87
ECO43769/88-184
2001392490/46-236
EBA70395/11-85
ECC16564/4-77
ECZ52054/5-139
EBJ86442/2-96
ECU99872/2-153
ECP86628/89-196
EBP01550/8-118
EBA74262/3-76
ECV09869/95-292
EDB59777/146-300
EBD23613/2-148
ECM00324/99-194
EBS49376/48-223
EBE80216/3-115
2001455107/5-93
2000078560/96-290
EDA39526/188-290
EBH50593/103-169
2001446647/17-131
EBG22061/101-210
2001482853/7-136
EBK59267/98-295
EBG83930/89-198
ECF85609/2-65
EDJ19105/97-200
EDF12386/99-280
EDB50096/98-295
ECV58902/7-86
ECZ62068/1-71
EBT50876/45-124
EBZ46954/2-134
ECP89946/87-162
ECO35925/8-137
ECZ64970/96-308
EBT30705/7-118
EBT68696/101-182
EBT34844/2-106
EBS04722/13-209
EDH57125/96-290
2001442657/91-153
EBK39568/1-102
ECW11646/91-183
EBF57386/96-169
2000642130/1-136
EBD12688/3-142
EBB05889/117-205
ECV15275/96-307
2000579620/61-258
EDG77028/4-136
ECY29346/97-160
EBK93552/26-207
2001504056/2-139
EDF58545/102-203
ECS65828/95-210
ECV06409/121-304
EBT89755/14-96
ECP70342/8-101
EBU73302/89-187
EBU91786/89-187
2001424705/90-207
EDA88308/1-139
EBL57658/2-138
ECR81750/2-132
2001419709/18-97
EBK16070/92-171
EBL88998/33-187
EBU61025/91-272
ECS46547/84-236
EBT57000/125-216
ECY81813/93-177
2001475775/87-147
ECE54950/2-113
ECO67990/2-110
ECS94863/7-80
ECL74233/35-112
2001282020/17-118
EBI96628/4-139
EBF75835/41-230
2001482483/91-231
ECZ18892/104-301
EBX66800/89-217
EDA90265/90-154
EDH14781/91-186
2001409748/94-297
EBX09701/95-177
EDA64726/96-179
2001080820/96-288
EBC93142/84-267
ECU43121/103-220
EBH29872/2-116
ECA45753/18-78
EDA83586/21-177
EBR32183/4-144
EBV55210/38-224
2000615980/89-146
EBP68409/106-200
2000007240/90-158
2004226712/20-173
EBV92051/89-144
ECK95920/2-161
EBC18253/4-142
ECP57512/20-110
EBI24639/2-97
EDF64478/9-181
EBU46217/43-112
ECY49559/83-264
2000427660/94-288
EDA16474/106-287
2001513117/90-152
EBA76199/95-171
EDJ35768/95-171
EDA41515/2-72
2000011050/122-265
ECK65075/104-212
EDA43694/104-301
ECO46291/106-200
ECQ69401/89-234
ECP72437/120-231
EBH44557/56-245
EBK47627/2-157
2004042472/3-113
EBY29147/177-269
ECP72510/2-83
EDA15366/4-125
EDI39143/5-197
EBT49074/89-178
2001392734/2-86
2001503487/88-162
ECD85748/9-166
EDA94549/106-287
2001328722/26-196
ECO54983/4-107
EBT84934/5-129
EBB93816/89-189
ECD28652/30-125
EDG02023/104-301
ECZ26712/104-301
ECF65766/105-174
EBZ37011/105-302
EBI85633/98-295
ECP11189/2-171
EBB51016/2-75
EBL75200/112-207
ECW12820/93-249
2001482558/16-125
ECP22120/6-130
2001487856/3-176
EBT33305/4-111
EBX80267/3-114
EBX36901/4-116
2004233634/1-122
ECC01318/88-176
2001481177/90-173
EBT67056/89-169
EDA12604/98-307
EBH15479/6-115
EDC55697/5-113
ECV84795/113-188
ECB48518/2-163
ECF50784/110-214
ECE51932/10-104
EBV55523/100-206
ECB86184/100-235
EBC55198/100-279
2001382551/25-135
ECM92734/89-176
ECJ14346/10-155
EBT76484/102-248
EBS69669/1-87
EBG68153/6-105
EBT54411/102-274
EDI40025/101-270
EBK51459/100-278
EBX04614/2-110
ECH48642/94-201
ECV87967/88-154
ECW10182/88-154
ECW44777/88-154
2001470873/92-175
EBT42474/104-276
ECS24150/90-151
EDJ50905/94-275
2001492176/10-148
EBU03289/3-147
EBL33965/101-185
EDI43537/94-265
EBC66200/5-123
ECY51610/4-115
EDJ42428/8-92
ECL93872/3-132
2004004119/4-87
EBX91324/95-153
EBZ90184/3-81
EBX28269/103-161
EBT55961/121-293
ECW10862/117-186
EBS87547/15-198
EBR07281/94-190
2000254330/92-169
ECK15036/3-147
EBW56208/104-207
ECR31025/104-171
2001150040/13-126
ECU84337/99-281
EBI38606/1-106
EBB47204/89-166
EBO15833/5-82
ECS90260/11-84
ECW13503/117-186
EBK93446/12-90
ECR57096/94-179
ECK43424/96-179
EBW91661/89-161
2001393789/18-150
EBV16050/3-126
2004039611/2-84
EBU46712/87-159
ECU70953/3-102
EBI75057/3-111
EDA48426/89-276
EBS99374/7-114
EBJ37443/10-153
EBH15478/89-176
2004036177/92-294
EBJ47737/89-176
EBW07253/91-162
EBP55178/89-173
2001465622/22-106
EDB91284/106-283
EDI72777/4-117
EDI01885/1-162
EBF11045/4-84
ECM38337/3-139
EBQ61151/2-125
ECL26821/27-105
EDE92437/101-187
ECU12733/4-138
ECJ14008/99-156
ECU29659/96-181
ECG96818/5-127
ECQ47078/21-228
ECC02796/89-152
EBG10321/88-245
ECE16318/23-153
ECZ33932/1-193
EBT72269/88-173
EDG04180/4-113
EDA40987/2-69
EBK19706/117-197
2000069490/108-266
EBR13415/4-144
ECV37319/110-275
EBB08823/108-210
ECW35066/54-254
ECT52746/3-69
EBV60936/89-147
EBR38485/2-179
EDA59629/3-170
2001434329/10-81
ECZ36264/96-260
EBN94058/89-180
ECB09377/5-82
EBI60629/2-147
ECP60753/137-255
2000470310/90-293
EBV63557/89-175
2004003866/102-280
EBY06916/7-117
EBF35377/218-291
EBE18906/99-301
2001504898/72-151
EBB48560/1-64
ECN55874/53-122
EDH99564/15-143
2004227146/102-161
2004226771/102-295
ECE74876/88-138
ECI10086/2-136
ECO08725/2-132
EBZ42020/88-147
ECC58093/2-129
ECA47190/4-114
EDA88948/119-320
EDE80418/87-171
EBM34981/95-296
EDA88067/98-211
2001496845/98-307
ECR50577/2-144
EBG00477/101-173
EBH79301/2-109
EBB45741/89-168
2000178730/112-266
2001070650/112-266
EBZ05498/89-173
EDE00719/95-289
ECT69349/63-123
EBZ94011/101-225
ECN36643/7-147
EBP55060/104-167
EDC95069/107-266
ECA47188/2-112
EBI69749/3-113
EBH87325/3-113
EBU78416/87-171
ECP66972/1-88
2000483220/99-231
EBX49358/2-138
EBK60815/118-173
EBI54620/91-199
EBO63221/110-304
EBB93306/88-157
EBB72037/5-110
EBY96563/97-182
ECF59352/89-171
ECV93644/96-184
EBB13021/66-260
ECE90581/2-67
2000443870/112-266
ECT07946/88-174
EDF42551/89-300
ECM00467/5-136
ECH40777/7-90
EBX51961/90-199
EBJ51338/101-283
EBR37062/55-185
EDD83852/2-138
EDA34070/2-96
ECM34783/1-200
EBP54927/90-147
ECL88230/2-139
ECK63987/93-187
2001407577/22-116
ECV22777/111-281
EDA19664/96-285
EDI88931/2-106
EBX26743/101-177
2001438990/87-168
EBW81844/6-141
EBM56797/96-194
ECT56218/3-114
ECR83656/4-74
EBK06681/109-203
ECJ27357/2-109
EBK91474/1-60
ECO86808/1-152
ECU90066/146-303
2004036206/87-149
EBT51794/2-103
ECB11733/96-168
EBR12744/93-166
2000533720/16-198
ECS37116/156-259
EDA05122/89-170
ECT59158/117-255
2001438127/85-146
ECK85397/91-171
ECE12815/182-262
ECJ08944/61-146
EBY56071/3-114
EDG56823/2-94
EDE00478/3-77
ECW01866/157-357
ECM78032/8-88
2000335730/2-66
EDI32500/2-108
ECA30779/89-174
EBS74126/6-192
ECY07029/90-283
EBM63083/98-202
ECB15957/2-137
ECL22232/91-191
EBO75772/11-164
EDC27014/97-185
2001340555/2-160
EBJ48899/103-185
EBY97681/89-168
EBL92810/90-176
ECR35421/3-127
ECP51221/88-168
ECH91379/4-144
EBJ51399/89-174
EBF93501/5-83
ECB36954/110-236
EBJ73987/96-183
EBB80728/91-161
2004015719/100-212
EBL94944/41-216
ECZ89151/2-137
EBF35969/89-182
EBP04861/107-227
EBG19558/104-285
EDA92737/5-62
EBQ18505/90-261
ECH38047/118-226
ECD59334/34-230
EDA60038/17-93
EDI80943/90-195
EDA57697/92-174
EBI78890/89-152
EBD76013/71-134
ECL02818/1-141
EBU38453/2-69
EBX43781/1-67
ECG45545/98-204
EBJ20834/88-152
EBC79056/102-298
2000098020/88-160
EBB50782/3-85
EDF29654/88-165
EBL70032/14-225
ECE76649/3-113
EBX32467/8-70
ECQ81266/93-258
EDI64652/8-77
2004022933/89-180
EDA92030/165-326
EBV39604/10-90
ECY08156/99-243
EBB38039/5-117
EBV66883/12-117
2004236085/11-187
ECZ90214/93-161
ECS84986/2-121
2001484207/8-89
EBU40310/3-119
EBF32493/103-164
EBB31049/1-106
EBI61181/4-71
ECJ94703/88-165
ECZ63162/8-119
2001413502/103-253
ECJ53047/1-124
ECY55440/4-163
EBX97330/101-183
ECH52897/4-80
ECI43204/39-149
EBA77173/2-124
ECU92198/112-312
EBU07039/116-223
ECE03890/3-115
2001439768/9-122
ECB16099/88-150
ECR33731/96-180
EBT43507/94-251
ECM70029/96-184
2001406340/95-182
EDI90491/89-172
EBC76247/88-173
2004004411/91-149
ECX95374/99-161
ECF35780/1-113
EBQ23836/1-115
EBA72821/7-119
EBO29831/100-176
ECN87800/105-171
ECW31398/4-75
2001405973/98-253
ECC74717/46-214
2004237967/49-225
EBB92477/12-97
EBT46614/2-64
ECY14240/54-129
2001476093/27-199
EBX52182/105-259
ECM80481/12-91
ECE15336/88-145
EBV10712/89-164
EBK03149/4-156
ECC15516/11-89
EBR72042/9-153
ECF35421/94-248
EBY84193/3-82
EDJ67905/93-152
2001244008/7-152
EBT79980/26-105
EBF67996/95-153
EBQ88219/3-109
EBP04338/100-182
ECO47516/2-113
EBG24035/101-280
EBY53988/123-198
EDA37964/12-100
ECS65570/4-126
2001425415/94-175
EBP69197/98-194
EBJ16885/90-154
ECO01469/88-168
EDF50151/2-93
EBB53595/1-103
ECD51229/13-119
ECC18747/3-105
2001476140/80-172
ECY49045/117-282
2001459581/92-167
ECG04051/6-82
EBQ38028/35-227
ECW25292/1-177
ECQ44465/88-159
ECV49053/107-316
EBR66733/92-218
ECY27735/74-264
EBT32377/98-240
EBW41795/3-111
ECB03065/5-160
EDH48720/2-74
EBZ83781/8-100
ECC52401/91-198
ECH19930/85-165
ECC93546/128-236
EBU59193/110-183
EBT78929/4-115
EBT35890/13-136
EDC47401/88-159
EBW71599/78-186
2001426610/21-195
ECT60547/8-100
ECK92703/5-183
EBK70892/27-195
ECV05006/129-260
ECQ60733/3-83
EBR82895/98-183
EDB30299/96-229
EBI03930/87-171
2001288549/62-132
ECJ75107/89-173
ECS86659/88-163
EDA49016/112-314
2000464920/2-104
ECV55583/97-279
EBX14141/2-90
ECX17388/3-135
ECL44035/89-171
ECD25159/96-171
EDI97319/89-160
EBP84011/2-100
2001420409/95-258
ECC18572/15-102
ECC02546/14-93
EBI52008/2-130
EBK94938/18-93
EDI00273/16-215
ECN78484/91-189
ECF65353/14-95
EBD90646/89-160
EDA65831/96-294
EBK93092/9-136
EBP96510/1-102
EBX13357/2-131
ECM06860/10-88
EDA53821/11-106
ECQ49474/104-217
EBJ08114/92-165
ECC60072/2-111
EDG88056/89-170
EBE72427/1-72
EBT47580/87-182
EBI50983/106-162
ECQ54995/2-109
2001411743/27-109
EBT51539/1-103
EBO09582/4-89
ECR49209/105-198
ECF69300/31-100
ECC29811/8-125
ECF85607/97-178
EBN38818/19-105
2001471144/1-155
EBN64392/132-197
ECC92391/2-108
2001391104/101-156
ECV59567/3-90
EDH16488/85-163
EDD52521/1-115
EDF94070/3-75
EBU92624/1-94
ECQ54994/99-168
ECS36118/97-180
2001309959/88-148
ECH61756/94-225
ECA99663/1-149
ECW63763/89-158
EBM06251/93-300
EBZ01067/11-149
EDI44700/97-188
EBH08569/1-103
EBN60969/8-93
ECB50443/6-81
ECU98153/101-152
EBK36472/3-111
ECU00441/3-143
EBN99719/68-195
EBD53825/17-92
EBW85393/4-115
EDH41361/2-70
EBV46475/7-122
2004214066/87-151
2001088060/121-251
EBN81000/3-114
EBT84224/93-171
ECC29809/98-153
ECM41783/2-110
EBT61174/11-72
EBB70353/2-75
2001473530/24-115
EBR31188/15-102
EDC83167/92-164
EBX41462/91-152
ECJ64893/1-113
EBS12536/14-167
2001404411/1-62
2001408317/96-172
ECP65853/6-79
ECR86776/90-154
EBH01151/64-136
2001419414/97-243
ECJ34847/11-88
ECR96201/89-159
EBX68693/93-211
EBY14845/24-235
EBN78865/89-142
EBN36055/3-80
EBY36931/89-160
EBS11259/52-132
ECM01580/3-80
ECH05421/67-138
ECO40393/11-93
ECL72202/1-103
ECV47593/7-80
2004043552/21-155
ECI60438/6-79
ECY87110/18-119
EBZ63709/94-183
EBP36600/89-141
ECQ93083/89-151
2001471384/13-133
2001380074/14-105
ECD97069/2-95
2001275811/1-70
EBI98404/8-93
EBO12672/3-72
EBF07044/95-178
ECQ38739/89-158
2004236829/49-206
EBD80476/88-150
ECG51735/1-54
EBI31204/92-146
2001329899/26-98
2001478423/94-158
ECS84230/88-151
ECC70488/90-173
EBF26316/89-194
ECN02425/83-272
EDI76538/92-172
EDG55432/88-147
ECP65827/116-179
ECJ26333/11-95
EBS97943/101-261
EBT34505/97-205
EBC94141/121-270
EBI11553/2-153
EDA86007/1-127
EDC99445/97-266
EBV10263/9-82
ECF57682/10-91
EDH01224/2-101
EDA76666/2-80
ECV22805/114-314
EBJ78835/16-94
ECM67615/6-116
ECU41794/123-181
EBJ96976/7-79
EDJ24230/6-82
EBJ96309/13-88
EDA12614/99-262
EBF72478/7-121
EBP97652/15-124
2000399630/92-231
EDC10562/9-82
ECG61414/89-151
EDA70799/6-117
EBM54070/7-97
ECP65603/2-92
EDD27496/90-287
ECQ13526/132-216
EDD01234/88-154
ECG02955/69-268
EBF81742/1-71
ECD75971/1-145
EBW30220/110-195
ECU63935/3-79
EBA75923/90-160
ECF18295/4-78
ECI28179/104-150
ECA11808/4-101
ECP84541/2-84
ECQ23737/4-108
2001479470/8-169
EDI52768/94-158
EBX31038/10-83
EDF64939/89-150
EDD72292/89-144
ECY26517/16-213
ECQ74146/13-135
2001230369/34-108
EDH52144/8-108
2004004654/88-185
EBQ52583/92-184
2001412754/96-181
ECS94482/12-85
EBU38949/1-71
ECB77241/7-79
EBD58073/83-275
ECB36229/19-101
ECJ75856/96-157
EBP43547/8-81
ECK75761/4-124
2004035585/2-84
EBJ57352/89-149
EBT48455/92-157
ECG43258/2-103
EDG58763/2-107
2001260839/99-194
2004029339/90-178
ECJ07794/5-120
EBG27118/1-68
EBB48760/1-194
ECQ62352/9-91
EBK74165/9-147
ECT04339/19-81
ECM24217/3-78
EBX81731/1-122
2000372120/25-128
ECH40634/6-79
ECP89995/4-79
EBF21763/24-197
EBX38957/89-149
ECG16517/88-158
EBY27462/89-166
ECG51540/7-81
EBS53192/2-72
2004032856/3-111
EBJ06819/11-86
ECV04182/159-350
ECD34610/3-78
ECI22194/83-274
EBU64230/2-126
ECN86168/24-213
2000522090/1-59
EDI52612/92-150
ECP70604/92-132
ECU12395/11-182
ECY24407/97-170
ECG32699/1-106
ECS59423/27-187
ECI26069/101-163
EBQ23178/104-215
EBV06998/6-78
2001363372/2-65
EBY83504/2-78
EBO13129/8-100
EDH88806/110-168
2001460196/8-99
EBU89030/95-202
2004023309/21-160
EBZ41957/2-77
ECC90931/31-133
ECE45302/20-183
EDD39007/12-126
2001451316/23-84
ECM11921/1-57
EBJ71957/88-147
2000283120/87-134
EBJ91940/89-148
EDB17684/7-79
ECT39813/4-87
EBC70627/2-77
EBV16226/2-69
EBC11148/1-87
EBK84429/89-159
EBI05649/34-197
2001249509/189-278
ECW13903/58-292
EBH78294/1-103
EBC65194/1-110
ECX00939/8-81
EDA59539/2-102
EBB48206/5-66
EBD29037/2-70
ECU54383/94-173
2004010068/1-63
EBB58372/88-150
EDI74639/106-278
EBK22588/39-113
ECL04811/2-110
ECF15646/110-190
EBL02455/122-169
ECM69999/4-99
EBT33636/8-88
ECB42258/7-79
EBW99943/7-151
EDG82672/3-94
ECD13807/5-78
EBG23528/2-70
EBT15222/1-69
ECQ25924/29-106
EBG37820/7-165
ECC98494/30-133
EDF30734/89-150
EDB54929/96-154
ECT32337/89-151
ECG16604/10-86
ECB82064/88-145
ECI39764/13-86
EBT26564/137-218
EBT95420/26-100
EDH01225/105-187
EBN47396/19-90
2001426952/73-152
2001251507/10-72
EBJ37090/8-88
EDG52940/88-148
EDH42375/94-208
EBT56134/1-64
EBV41654/89-151
EDG53091/89-151
ECS65763/99-200
ECL32620/1-104
EBB58453/2-124
ECR77610/3-174
EDA65282/118-214
2001505413/124-220
EBT54896/109-206
2000546880/95-196
EBV75949/89-166
ECY06748/94-155
EBS79413/1-106
ECV83598/91-149
ECP99919/94-136
EDI81917/88-159
ECY63953/94-135
ECK60088/95-148
2001423346/2-71
EBF09274/2-84
EBP67167/107-202
ECW04983/180-235
EBI19570/1-140
ECJ77434/89-150
EBG67619/1-67
EBC82122/3-117
ECX12009/99-234
ECR34863/2-73
EBQ61003/99-244
ECH50295/2-146
EDA79833/80-165
ECK93320/111-235
EBW81763/89-136
EBQ71012/118-290
2001352382/103-185
ECM18222/239-310
ECO44040/93-203
ECG61660/1-61
EDG34419/99-249
ECJ78941/95-253
ECK34991/4-80
ECD63861/120-211
ECS65226/98-204
EDA53683/2-117
ECV97608/102-269
EBD54797/91-189
EBL32719/8-129
EBT53230/1-122
EDJ00929/8-91
2001424581/7-146
2001356807/90-147
EBD93793/7-80
EBC95789/111-180
EBW29032/92-146
EBP22835/77-171
EDA72483/20-103
EBX50281/94-154
EBZ08326/22-99
EBR63725/99-166
EBT19286/9-98
EDA36036/96-147
ECD01663/2-70
EBH90840/67-216
EDG31142/97-189
ECH46590/105-185
EDD80515/3-95
EBA68507/4-111
EDI61474/108-281
ECZ98935/3-114
EBY85750/89-144
EBY49612/88-143
2004234920/10-80
2001365319/2-65
ECU46697/2-73
2001293740/14-104
ECZ92820/104-245
ECQ47466/97-245
EDH16955/8-72
EBD68396/89-153
EDA47227/117-193
ECS09989/98-264
EDA86876/98-159
EBL14575/89-143
ECE74628/105-154
ECK92907/89-146
ECC28304/1-67
EBG31371/89-148
ECU25156/89-168
EDD15632/7-90
ECP31645/2-73
EBT85181/10-83
ECM92126/3-76
EBK51569/102-233
EDD74004/2-78
EDA15284/2-73
ECZ41205/13-113
ECD16442/2-70
EDJ35070/93-248
EBT36825/2-92
ECO34202/3-73
ECW96327/2-58
EBC47663/127-193
ECV62788/4-135
ECI45001/89-143
EBH45703/12-105
EDA84597/15-96
ECH27778/98-226
EBM81887/2-152
EBT74105/3-127
2001401080/3-61
ECS24011/3-57
EBE60535/89-143
EBJ36903/90-154
2001418615/23-97
2004003630/2-167
EBQ23354/2-111
EBM69774/93-163
ECL06243/91-203
EBT27869/16-99
ECD11005/2-100
ECD11007/2-100
ECK14432/117-186
EBT54456/94-180
EBX48282/99-184
ECL41514/29-112
2000081160/7-108
ECG04545/2-106
EBZ71547/2-70
EDG83043/9-159
EBY54610/1-69
EBD57228/2-86
ECM78436/6-77
ECX46654/137-296
ECQ17215/116-172
EBB46056/174-234
EBR89673/27-127
2001473742/7-173
ECD01660/88-144
EBY47317/4-114
EBO27587/96-176
EDD86074/89-147
EBQ43190/100-163
EBT67619/7-76
ECI84965/70-218
ECK28172/4-120
ECU83861/90-285
EBY30383/12-102
ECD96806/13-99
ECT15632/10-81
ECZ65359/3-72
EBE74835/89-157
ECI38593/92-153
EBC43310/88-186
ECU08462/2-142
ECH95518/1-67
EBZ42400/5-74
EBX19858/89-173
EBT38205/89-149
EBR33402/14-101
ECV83594/6-108
EBD23954/3-67
EBW80763/16-102
ECR77154/14-89
ECP70606/1-67
EBP33228/97-146
EDH65855/5-157
EBZ72099/5-128
EBG50446/2-73
2004224247/96-229
2001266968/118-182
EBO62707/98-166
EBU35166/2-109
ECD47635/99-144
ECC01129/3-135
EBY70817/4-121
ECJ20866/97-157
ECG89065/15-107
EDH16947/104-188
ECS80506/120-205
ECW43521/5-77
EBC94080/1-65
ECG20220/2-72
EBT81699/25-112
EBU00281/78-246
2000555430/3-66
ECO13442/107-217
ECR72213/79-263
2000009380/1-122
EBB14084/1-100
2001483063/3-148
EBR39322/89-143
ECI39765/87-148
EBR85131/1-69
EBB24893/3-159
ECB34447/98-180
ECP15997/87-141
ECL96339/94-181
ECK91068/1-68
EDC87253/4-154
EDH09868/12-87
2001324508/3-76
2004009426/81-153
ECI38594/3-90
EDH04526/147-307
EBP79181/107-211
ECY29988/2-106
2001481491/30-122
ECA87687/2-54
EBH10595/24-97
EBN64391/2-134
EDD50066/96-158
ECG51430/100-231
ECT97937/87-150
ECG26961/7-122
EBU17009/105-179
EBX69921/1-67
2001292027/4-79
EBB20829/8-80
ECO30922/1-67
EBP44498/87-259
EBO36068/3-82
ECQ51429/1-62
EBY95567/16-96
ECQ17995/92-168
ECA98189/141-208
EBG50204/97-162
EBS91867/10-172
2000243530/4-101
EDA18307/2-120
ECH05717/8-97
ECV32308/159-334
ECE74345/96-166
EBS12214/2-127
2001464279/11-92
EBK83259/15-88
2000124710/98-200
2000055580/2-87
EBD01663/5-81
2001491533/90-178
EDI41838/94-156
EBT83689/15-97
EBT46219/90-150
EBP39107/91-240
ECC89668/97-180
ECQ91370/96-268
ECM90639/99-158
EBU95657/1-96
2001487748/10-104
ECL12571/8-145
ECK06046/11-81
EBU14162/94-237
ECT57173/104-167
EBK99412/91-153
EBT48907/103-144
ECF41665/109-150
EBG26341/1-67
EBS98760/14-155
EDA89413/102-213
EBN39219/27-106
ECQ15410/96-171
EBC73809/1-60
EBZ37036/90-199
EDJ02094/122-220
EBB54603/164-229
2001516939/3-174
2001107430/2-98
EBF92011/99-267
EBU95489/91-144
EBH31499/94-153
EBO99405/4-76
EDA58617/2-85
EBU33315/4-66
ECM41784/94-151
EBW29438/3-63
EDA76103/93-141
EBY65879/94-139
EBS74181/179-236
ECD42274/122-196
ECF94133/3-107
ECW80444/94-223
ECY72907/3-75
EDA89163/2-87
EDJ10384/98-152
ECM65616/16-100
EBF33762/4-71
EBG30214/96-238
EBN47865/22-93
ECY17455/87-125
EBT67187/2-75
EBT83412/90-195
ECI11611/2-70
ECU44111/2-70
EDF14227/92-163
ECR30679/2-70
EBW11013/2-70
ECG87159/89-149
2001419400/88-161
EDC23078/124-264
ECX09932/2-69
EBI59504/89-183
2001220616/6-69
ECB98704/27-100
EBQ40253/1-63
EBE94911/4-67
EDE79032/2-69
EBZ04311/94-174
EBZ57442/89-153
2001403723/16-155
EBU35911/90-129
EBZ03462/88-218
ECI16571/8-102
EBF62632/4-86
ECB97606/1-101
EBX83780/3-60
2001086060/7-80
EBL36008/8-98
EBA76467/1-66
ECZ67194/95-256
2001418614/87-143
EBY25470/94-173
EBH59241/2-133
EBI60270/1-70
EBN85769/6-108
EDB69713/2-73
2001430550/94-171
EBO70351/37-119
EDB03740/143-207
ECV29538/129-326
2000340690/4-92
2001493727/4-81
EDI48723/98-156
ECT11318/8-100
EDJ00466/102-226
EBS71258/137-201
EBA78352/4-66
ECT80792/2-157
2001435674/93-153
EBH91248/89-140
EDG46981/4-106
ECB75698/2-75
EBI35478/10-146
EDH20732/14-117
ECZ02093/3-86
2004042460/119-191
ECG73080/3-88
EBX77679/146-298
EBV16313/91-146
ECO72622/1-108
ECW02662/22-110
EBT50440/1-67
ECN55993/108-247
ECS73749/28-100
ECN78169/87-170
EBE76189/90-144
EBU64785/108-243
ECW10096/9-89
EBF95550/16-103
2001485487/1-72
ECB15035/1-63
EBX79757/5-91
ECR12548/9-113
ECA87688/3-107
EBU31589/1-68
EBI26610/100-175
ECM44758/58-230
ECG85510/100-182
EDG05706/104-238
EBU21311/43-131
EBT59556/5-72
ECR48931/96-158
ECU45735/1-59
EDH31404/111-225
EBQ45459/101-178
ECR63975/3-103
EBQ08173/87-180
EBO27623/2-81
ECP24961/6-69
EDI81887/119-291
ECG68694/2-75
ECQ51164/94-142
ECA49927/4-145
EBM70755/89-139
EBO46048/97-173
EBE31449/4-124
EBP95691/112-163
2001483356/97-188
2004235650/59-147
EDD07179/2-134
EBJ92236/87-170
EBG71894/85-167
2001297148/7-83
EBS99925/2-184
2001440917/24-102
EBX79774/1-59
ECC28303/114-164
EBV69279/1-67
EBU85867/94-152
EDA61134/4-73
EDA90241/123-180
2001514476/20-89
ECL24579/2-70
2001481422/3-91
2001441541/5-146
ECI65912/95-219
ECC92975/5-90
EBB89478/4-140
EBT22023/109-257
2001361082/2-181
2000530700/87-126
EBT09191/88-138
EBU54992/89-144
ECD13431/89-130
EBT63996/6-81
EBK29908/89-130
EDD80793/3-64
ECU89966/145-241
ECR63054/89-152
EBG58716/16-90
EDB89092/8-97
2000477760/88-142
EBD10489/88-129
2001378145/10-72
ECN31303/102-183
2001510246/24-172
EDC97021/96-137
ECW52597/7-82
2000534840/90-141
ECG33207/89-130
ECO82927/1-155
ECE04613/1-184
EBG57849/99-192
EDA81674/147-241
EBX61260/88-163
EBS15392/89-129
2001111690/6-91
EBX69470/129-268
EBZ80893/9-80
EDI12486/12-87
ECR00707/88-129
EBD10192/89-170
ECH38702/9-147
2001422928/1-104
2001510283/98-158
EDH81113/2-80
EBS62628/1-116
2001475921/3-77
ECA26240/88-129
ECC99950/1-68
ECL56579/85-168
ECO39819/3-76
2001495073/13-132
EDC38231/2-60
2001305186/12-103
EBT87633/2-149
2004019682/118-207
ECA71998/1-68
EDJ14755/9-115
EBD57227/14-85
EDI31821/96-261
ECA54485/103-191
ECS10430/98-285
ECJ15003/2-86
ECU14961/3-88
ECC40292/124-250
EBH97287/91-143
EBX00867/28-69
EBA75437/99-259
EBQ15812/124-288
EBP34724/83-145
EDC02049/41-155
EBT77275/95-160
2001433665/89-136
EDA08259/107-273
2001444789/87-164
EBZ85806/89-130
2004033715/20-91
EBG92864/87-141
ECS25349/13-91
2000490520/88-128
EDA43110/12-97
EDF93501/5-78
ECF36909/106-205
2000542170/6-54
ECU64418/89-130
ECG52475/120-201
EBI50447/101-227
EBP19612/1-58
2001496764/118-289
EBW60402/3-90
EDF35719/91-130
EBZ35464/88-129
ECP31965/2-80
EBY33858/89-146
EDG86313/88-125
EBX50579/1-83
EBY26438/16-89
ECJ98690/87-133
EBX53305/56-227
EBF92139/91-154
ECH60879/2-61
ECS68014/88-129
EBF14445/90-142
ECI76152/98-153
EBN10027/2-71
EBS70526/1-67
ECJ63427/93-166
ECS20509/1-68
ECS09016/91-130
2001501867/1-64
ECN26165/21-78
EBK57324/5-80
2001457958/2-75
ECB18108/88-129
EBW29978/1-61
EDA68124/97-172
EBQ86335/100-181
EBB03742/88-138
EDI17059/1-68
EBT29947/91-147
ECQ60463/94-153
2001278986/87-132
2004045869/3-89
ECO44480/94-132
ECJ15772/19-62
ECI60439/89-130
EDG66161/89-130
EBT78412/19-62
ECJ32263/17-93
EBL80507/2-64
EDH14506/107-264
EBZ22028/96-237
ECK91882/125-213
ECM43346/2-73
ECA45121/90-131
ECY84343/2-71
EBN37052/6-107
ECT27218/97-173
EBG09644/126-263
EBF78274/131-198
EBI75281/89-137
ECJ97961/2-61
ECU88484/154-289
2000249500/1-95
ECW98321/89-129
ECA94487/6-100
2001500747/88-152
EBC65682/88-128
ECV90097/120-273
EDJ57914/104-163
ECA86337/109-164
ECI26564/3-60
EDC03980/3-60
2001424408/2-77
2001512163/15-72
EDA75649/99-284
2001305444/15-224
ECV90874/29-232
ECV58670/12-86
ECQ51296/34-145
ECO03397/89-129
EDJ75549/4-101
EBW43317/89-129
EBE32319/3-63
ECO24923/89-129
ECP70981/2-83
EDA85608/2-62
EBP36350/47-222
EDI00424/103-167
EBR49113/97-178
ECT23370/2-85
ECQ08036/10-72
EBL76745/94-127
2001406442/1-57
EBQ36452/2-103
ECP33242/27-99
EBV37813/3-60
EBD08936/89-129
ECJ12774/105-145
EBJ97067/87-144
EDB28294/99-146
ECO54985/91-133
EBM71530/2-122
2000406490/8-109
EBU53632/89-129
EBP26306/122-176
2001503037/2-143
EBT55557/3-104
ECX97499/1-67
ECL39761/5-125
EBT54329/3-60
2001232613/95-177
EBN28275/4-87
ECD76119/1-161
EBE88485/44-114
EBT03020/2-69
ECB64255/13-100
ECE20252/2-62
2001431546/90-148
EBK72101/22-132
EBC82549/93-155
ECS40827/89-129
ECP65602/97-156
EBW15095/104-211
2001425966/1-55
ECU43353/2-93
2001339665/94-149
EBV60013/90-131
2001406049/101-188
ECE72787/162-223
EBP22833/25-126
ECV03603/101-265
EDF34441/96-155
EBB95902/1-130
EBJ53769/136-226
EBD20106/3-60
ECA49928/87-128
EBT76805/92-133
ECW01271/29-232
EBR02065/2-74
ECG38423/1-68
EBT37500/2-56
ECJ34844/89-142
ECV21674/6-52
EDD98200/90-131
EBX59477/88-128
EDG55027/9-84
EBC47387/1-68
2000175390/26-169
2001067830/26-169
ECL14208/88-187
2001293129/2-72
EBE15662/4-65
EDF09516/93-177
EDD08174/87-143
EDA36005/152-194
EBU22008/89-126
EBP49360/2-67
EBF76282/44-247
ECO81318/5-122
2001418659/89-150
2001325976/1-63
ECD84240/4-148
ECM31517/3-56
EBJ79401/89-126
ECE52466/98-176
EBV35295/94-131
EBU75516/91-147
ECG41025/3-60
EBC02007/4-71
EBE74040/89-122
EBO10871/109-163
2001414911/94-157
ECG89067/126-167
EBF11792/102-155
ECU19965/89-234
EBE89189/88-169
EBJ03242/93-135
EBT36666/110-184
2001417336/90-156
EBR28549/5-81
2001469368/1-61
ECP79045/2-114
EDH68132/88-151
ECN94786/3-79
EBH75735/97-137
EBS50121/4-72
ECM86187/5-65
2001448793/14-73
ECX10369/92-133
ECC18847/88-130
ECB26429/1-61
EDB92751/2-194
ECI22757/98-137
ECA56051/2-57
EDH03311/2-136
ECS24793/13-84
2000431900/26-168
EBZ71480/131-177
EBI25951/12-149
ECV07747/100-264
ECT00902/101-176
ECI38462/207-266
ECD37040/1-65
EBT74786/89-212
ECO69344/113-186
ECC28997/30-101
ECV29987/152-315
EDA68916/99-137
ECB45671/25-141
EDC49698/89-147
EBF54021/43-246
ECK26554/89-126
EBR26977/2-67
ECB42259/89-125
EDH62265/119-204
ECZ58184/7-79
ECZ03990/2-59
2001417876/1-62
EBX52994/2-60
EBV94898/20-71
EBB13631/96-149
EBZ56319/87-122
EBU42636/2-111
ECH29090/104-175
EDD76016/5-187
2001458754/94-181
ECV09863/99-284
ECR55656/88-129
2001488701/2-71
ECE75248/99-140
EBG37121/21-97
ECD76044/136-286
ECN34494/26-103
EBE28809/109-167
ECL03120/57-143
EBF60149/29-231
EDJ29732/29-231
EBT06932/89-130
EBN70718/2-63
ECU46696/94-126
ECT15847/89-129
EBA61655/5-111
ECQ88037/1-53
ECF88056/13-101
EBR33437/99-211
ECM92465/2-63
2001495735/83-143
ECH97708/4-69
EBI52767/177-262
EBK68025/4-88
2001496319/1-66
EBB59630/1-68
EBC89398/44-246
ECA44213/1-69
EBF55684/44-223
ECQ80440/99-221
EBD11890/89-172
EBZ30483/1-106
EBK01312/1-61
ECY47319/16-122
EBF98114/54-256
EBP58804/10-76
EBD24852/95-130
2004027168/2-75
EBG62513/167-211
ECR23170/107-162
EDH67200/5-62
EBY70700/89-129
ECQ50773/18-71
ECI67426/20-120
EBD60436/91-137
ECO29102/9-80
EBY70818/87-125
EBT02939/100-253
2001459570/2-61
EDI54149/6-83
ECC18848/12-83
EBQ52610/1-59
EBB64481/2-71
EDA67036/91-126
EDI95026/5-85
EDF09124/96-149
EBB50517/1-115
2001425385/105-176
EBF72476/1-58
EBM85992/2-71
ECB39959/113-213
EBN42729/110-156
ECD33162/14-89
ECR50015/102-180
2001412720/177-234
ECN25225/118-173
EDA85420/2-57
ECI88505/2-60
EBT81490/14-100
ECZ52210/3-80
EDI41660/88-145
ECI55347/7-52
EBU29943/87-128
2001345607/95-130
EBV22398/98-200
2004242803/4-72
EBJ71400/1-56
2004021372/131-209
EBC79615/15-112
2001413744/47-136
EBU94778/89-130
ECR54958/24-60
ECN49375/120-204
ECW81955/89-138
EBT61310/94-201
ECA43092/92-133
EDD29522/114-158
ECR02672/97-126
EDA94159/5-68
EDB51344/91-137
EBD89019/6-89
2001340857/55-224
EDI93054/58-130
EDD97388/49-119
EDA64020/35-108
ECY37717/89-153
EBD52836/1-124
EBO66283/8-78
ECR75777/108-163
ECM93004/94-167
ECP26506/1-68
ECG66043/107-177
ECK62411/1-53
ECB65779/90-189
EBT45511/5-70
ECR09249/50-95
ECC47278/16-221
EBI26914/8-112
EBY62809/95-152
ECM99271/2-66
2001244024/4-71
EBQ43823/8-72
2001433943/23-125
EDE75576/98-198
ECS06522/88-168
EBO71011/20-104
ECU57663/123-164
ECP70343/112-188
EBT41876/110-143
EBT43727/2-57
EBT36059/2-73
EBW66075/3-62
2001429916/136-198
ECU15674/31-80
ECR02570/114-164
EBU92804/3-60
ECW35550/28-160
EBT96524/3-134
ECD12996/11-84
EDH76134/4-65
2000646980/2-54
EBY85021/1-68
ECU02740/108-207
ECG31349/4-77
EBN50085/89-127
EBB50158/97-155
EBV00620/96-149
2004033705/23-131
2001429211/10-86
EBO17563/11-136
2001416150/10-118
EBU70876/93-153
EDI32385/87-147
EBE48068/2-56
ECI89544/2-56
ECB04577/1-65
ECT95733/48-118
2001416625/1-59
EBO30567/330-412
ECD45515/34-90
EBB43136/8-79
ECU11146/8-91
2001515222/1-57
EBU39063/95-234
ECD93590/96-143
ECO44818/215-263
ECL73845/116-150
ECL03887/96-137
EDG53546/3-67
EBY27374/88-135
EDH93157/88-143
2004020815/47-105
2004042432/1-97
EDE00408/3-67
2001406243/19-92
ECE62538/87-123
EDH36917/2-90
EDF98116/5-70
EBC62616/15-82
EBZ80547/94-230
2001450847/33-123
ECL54341/103-139
EBB90675/4-66
EBK13906/110-179
ECA23821/27-135
2001367047/84-126
EBX36265/93-140
EBP59694/119-172
EBU35386/131-166
EBG77475/3-70
ECC78667/13-102
EBN41884/3-113
ECD76978/93-129
EBG41083/35-112
2000358710/13-89
EBP63897/31-207
EBQ21089/44-125
EBC02006/2-121
EBX46394/108-210
EBC71978/5-146
EDA66708/87-135
EBA77048/99-136
EDB09548/89-126
EBZ71602/1-69
ECG73081/106-142
ECS81571/2-65
EBQ45461/4-74
2000285130/100-170
2004013894/162-289
ECK98608/125-176
ECB36230/95-136
EBK68149/14-65
EBI55051/1-54
EBG99250/89-123
ECM40291/91-145
EBQ18658/3-89
ECT32952/2-68
EBA73326/54-218
2001451140/1-52
2000395650/34-119
ECK15037/117-150
2001477853/96-133
EBA72088/54-218
EBF32979/54-218
ECV98729/52-216
2001436748/12-77
ECL64942/1-58
2001404280/57-165
ECL47076/42-135
EBQ36424/33-97
EBK92061/1-68
ECM38180/2-63
EBG01015/54-218
EBF28201/55-219
EBV12047/4-86
EBO06475/2-107
2001481425/88-129
ECU58043/104-185
2000173930/34-120
ECA31077/98-137
EBD67899/1-63
2001417351/92-126
EBU91146/98-156
EBX84458/88-145
EBR92631/1-53
ECV21933/91-136
EBJ19256/89-123
2001464366/88-128
EDJ58230/131-189
EBE49017/73-174
EDJ38581/44-142
EBT89561/1-60
2000479000/2-64
EBT85317/2-62
2001442364/19-137
EBU66532/2-140
EBT32426/9-63
2001332782/89-134
2001401311/44-149
EBB90227/3-77
EBF59833/83-247
2001313347/3-100
ECP86547/77-190
EBI14468/111-148
2001321524/89-121
ECR11826/100-133
EBM67353/101-261
ECS19726/23-114
ECU21120/1-64
EBQ65380/6-146
ECG66659/89-131
ECS94374/1-78
EDF75394/3-60
EBO20095/4-60
ECC62037/2-49
EBT63111/80-263
EBD42561/2-55
ECS90142/93-127
ECN19457/111-153
EDA58079/107-187
EBD54798/30-105
ECF08902/94-191
EBQ42262/13-140
EDB82737/54-202
2001501892/93-135
EBP10487/104-136
ECG62703/10-156
ECY57759/50-184
ECW63000/110-203
ECO41136/24-107
EBF27726/2-95
ECJ53394/49-99
ECK19127/55-104
EBL35816/93-133
2001003260/46-120
EBX68407/95-153
2001221008/86-150
EDH86357/32-207
ECS34965/1-65
EBW70247/93-133
2001286411/86-172
ECP61043/88-123
EBF33470/83-247
EDJ60648/89-122
2000250460/34-119
EBP74163/89-138
EDA11507/2-56
EDA68665/2-66
ECV06286/122-304
2004002282/3-101
ECY62887/2-56
EBU20226/91-132
EDE10630/1-141
2001382640/7-62
EDJ18119/60-167
ECE34597/87-127
ECG62303/67-174
ECF05822/4-65
EBD27819/40-83
ECN55221/89-119
EBC22984/116-155
EBQ37569/85-147
EBP62879/41-126
EDA87049/43-86
ECS83940/1-57
2001497883/2-55
EBP17853/6-59
EBR47910/89-122
ECH02928/3-68
EBT38681/1-64
EBI79309/3-53
ECC41757/92-214
EBN74172/86-197
ECK64102/10-83
EBZ64206/2-82
ECE75295/2-74
EBP81226/125-183
EBB32618/101-140
EBB77417/89-147
ECQ48985/4-48
ECZ22673/2-53
ECE51080/9-64
ECT33660/2-61
2001510059/2-72
EDH79734/40-115
EBU30914/11-69
ECF68760/2-66
EBP45169/1-68
EBM06743/12-37
