# Supplementary material for: Contact prediction is hardest for the most informative contacts, but improves with the incorporation of contact potentials
Source: PLoS One. 2018 Jun 28;13(6):e0199585. doi: 10.1371/journal.pone.0199585 (PMC6023208; doi:10.1371/journal.pone.0199585)
Supplement: S1 Data — Each file in the ‘alignments’ directory herein corresponds to a protein family’s alignment and contains the accession number and sequence range of each sequence in the alignment. (TAR.GZ) [file pone.0199585.s001.tar.gz › alignments/PAS]

A0AC24_STRAM/410-518
A0AF98_LISW6/266-370
A0B0D5_BURCH/141-252
A0B653_METTP/107-209
A0B653_METTP/392-506
A0BI68_PARTE/636-737
A0BLX9_PARTE/636-737
A0E7G9_PARTE/610-728
A0JND0_BOVIN/91-189
A0JTU2_ARTS2/15-123
A0JUH8_ARTS2/229-267
A0JUS0_ARTS2/215-313
A0JVV3_ARTS2/137-248
A0JW68_ARTS2/39-143
A0JWE6_ARTS2/114-225
A0KDC1_BURCH/127-241
A0KDC1_BURCH/253-362
A0KEG5_AERHH/170-282
A0KEY7_AERHH/9-113
A0KHP4_AERHH/98-155
A0KPE0_AERHH/344-449
A0KQ87_AERHH/198-305
A0KSB0_SHESA/305-414
A0KSL3_SHESA/360-473
A0KWS7_SHESA/362-474
A0KZ86_SHESA/98-181
A0L0J0_SHESA/279-392
A0L4U5_MAGSM/320-432
A0L5M2_MAGSM/377-492
A0L7Q5_MAGSM/323-436
A0L7Q8_MAGSM/255-358
A0L8L1_MAGSM/372-482
A0L914_MAGSM/451-551
A0L9F0_MAGSM/390-502
A0LBU0_MAGSM/509-606
A0LBU4_MAGSM/429-541
A0LBV1_MAGSM/271-388
A0LC29_MAGSM/392-506
A0LCR8_MAGSM/263-379
A0LD37_MAGSM/75-174
A0LD38_MAGSM/72-136
A0LD52_MAGSM/1430-1546
A0LDH2_MAGSM/234-349
A0LF02_SYNFM/126-229
A0LF02_SYNFM/8-108
A0LGH3_SYNFM/205-318
A0LHI3_SYNFM/411-524
A0LHX6_SYNFM/321-429
A0LI86_SYNFM/271-383
A0LIA2_SYNFM/680-790
A0LJL6_SYNFM/400-511
A0LKE4_SYNFM/132-237
A0LKY0_SYNFM/373-483
A0LL72_SYNFM/15-128
A0LM33_SYNFM/136-249
A0LMY3_SYNFM/111-218
A0LP37_SYNFM/254-356
A0LQF6_SYNFM/221-320
A0M2V0_GRAFK/131-240
A0MLS7_HORSE/84-163
A0MNY9_ICTPU/80-180
A0N0U6_9RHOO/109-212
A0N0V6_9RHOO/221-324
A0NG48_ANOGA/122-186
A0NKB9_OENOE/277-379
A0NRC7_9RHOB/18-131
A0NSU0_9RHOB/386-492
A0NSU2_9RHOB/16-124
A0P3B9_9RHOB/1196-1310
A0PJF9_HUMAN/84-176
A0Q2N7_CLONN/18-94
A0Q3I3_CLONN/384-500
A0QJY0_MYCA1/503-615
A0R000_MYCS2/233-276
A0R7L3_PELPD/5-95
A0R9J8_BACAH/216-312
A0R9L5_BACAH/235-336
A0REM1_BACAH/113-206
A0RFE6_BACAH/12-113
A0RIG1_BACAH/118-219
A0RIG1_BACAH/237-340
A0RJI6_BACAH/244-351
A0RLD3_BACAH/359-468
A0RLP4_BACAH/269-373
A0RPP5_CAMFF/12-116
A0T1H6_PIG/91-189
A0XXC7_9GAMM/81-134
A0Y035_9GAMM/271-364
A0Y087_9GAMM/14-134
A0Y3F6_9GAMM/4-126
A0YA47_9GAMM/8-114
A0YBW6_9GAMM/238-347
A0YEC8_9GAMM/144-260
A0YEF1_9GAMM/163-259
A0YEF1_9GAMM/35-153
A0YG63_9GAMM/153-258
A0YH62_9GAMM/638-742
A0YIR5_LYNSP/298-399
A0YKX3_LYNSP/581-694
A0YMH5_LYNSP/279-391
A0YMH6_LYNSP/446-562
A0YMX9_LYNSP/475-550
A0YPA3_LYNSP/78-138
A0YVD7_LYNSP/127-237
A0YVD8_LYNSP/142-257
A0YWL7_LYNSP/190-305
A0YY73_LYNSP/491-608
A0YYE0_LYNSP/854-902
A0YYE8_LYNSP/452-546
A0YZG7_LYNSP/462-572
A0Z4G4_9GAMM/153-244
A0Z5D6_9GAMM/232-345
A0ZGP9_NODSP/369-479
A0ZJ30_NODSP/134-250
A1A5T9_DANRE/163-234
A1A870_ECOK1/98-194
A1AAC9_ECOK1/206-309
A1AD72_ECOK1/262-370
A1AGB1_ECOK1/155-266
A1AI51_ECOK1/10-108
A1AIX0_ECOK1/222-324
A1AJK3_ECOK1/223-323
A1AK61_PELPD/478-589
A1AKZ1_PELPD/259-369
A1AL42_PELPD/144-264
A1ALX0_PELPD/398-509
A1AME4_PELPD/224-326
A1AN43_PELPD/54-129
A1AQJ1_PELPD/137-247
A1AQP9_PELPD/128-237
A1AS95_PELPD/640-749
A1ASF8_PELPD/86-196
A1ASK4_PELPD/173-243
A1ASK5_PELPD/195-310
A1ASK8_PELPD/147-255
A1ATC4_PELPD/311-420
A1ATD5_PELPD/143-257
A1ATD5_PELPD/447-563
A1ATD6_PELPD/327-438
A1ATK3_PELPD/16-126
A1ATR3_PELPD/157-261
A1ATS9_PELPD/246-349
A1B910_PARDP/4-106
A1B9J8_PARDP/392-498
A1DS08_MELGA/135-242
A1DYP6_SALTI/74-149
A1E0W5_EUBGL/112-226
A1E0W6_MEGNO/112-226
A1E0W7_LAGAL/1-110
A1E0W8_LAGAC/1-110
A1E0W9_GLOME/1-110
A1EA98_9NEOP/106-191
A1EK39_VIBCH/6-113
A1EKL0_VIBCH/104-157
A1EM53_VIBCH/155-266
A1EMN9_VIBCH/14-135
A1EQ10_VIBCH/98-196
A1F3A2_VIBCH/80-133
A1F3E1_VIBCH/6-113
A1F3V2_VIBCH/14-135
A1F7W5_VIBCH/155-266
A1F8N7_VIBCH/98-196
A1HLP6_9FIRM/194-295
A1HNH8_9FIRM/196-237
A1HPH1_9FIRM/25-131
A1HPJ0_9FIRM/130-229
A1HPJ0_9FIRM/247-343
A1HPJ9_9FIRM/281-379
A1HPP4_9FIRM/213-314
A1HS80_9FIRM/199-294
A1HSG4_9FIRM/96-201
A1IIA2_LOTJA/636-752
A1IIA2_LOTJA/767-889
A1IIE1_PHACA/163-291
A1IIE2_PHACA/136-243
A1IM61_MOUSE/89-158
A1IM63_9ORTH/83-190
A1JHT8_YERE8/10-102
A1JJ77_YERE8/199-301
A1JLW1_YERE8/20-128
A1JM71_YERE8/400-516
A1JNF5_YERE8/80-130
A1JNU3_YERE8/98-194
A1JQI9_YERE8/284-393
A1JR80_YERE8/155-266
A1JSJ2_YERE8/221-323
A1K3Y0_AZOSB/303-416
A1K5K4_AZOSB/6-113
A1K624_AZOSB/194-306
A1K9J0_AZOSB/572-687
A1KA22_AZOSB/436-556
A1L531_BOVIN/86-185
A1R2P5_ARTAT/209-307
A1RFL7_SHESW/358-471
A1RLS8_SHESW/98-188
A1S2J3_SHEAM/295-398
A1S4H6_SHEAM/98-187
A1SAA6_SHEAM/271-384
A1SAD3_SHEAM/16-107
A1SFR8_NOCSJ/40-151
A1SFR9_NOCSJ/270-379
A1SI52_NOCSJ/5-115
A1SU72_PSYIN/12-117
A1SWC0_PSYIN/502-615
A1SX34_PSYIN/230-346
A1SXQ5_PSYIN/893-1000
A1SY01_PSYIN/457-551
A1T0A5_PSYIN/9-115
A1T6X4_MYCVP/328-439
A1TAU8_MYCVP/227-268
A1TQ43_ACIAC/324-384
A1TQG6_ACIAC/95-196
A1TR06_ACIAC/307-388
A1TRX5_ACIAC/232-336
A1TW51_ACIAC/318-433
A1TYF0_MARAV/628-732
A1U4Q3_MARAV/231-331
A1U6P7_MARAV/94-190
A1U778_MARAV/223-323
A1UI36_MYCSK/221-264
A1USA4_BARBK/393-498
A1UX96_BURMS/253-364
A1V9G5_DESVV/240-336
A1VB41_DESVV/349-465
A1VFM7_DESVV/297-411
A1VG32_DESVV/98-202
A1VGU7_DESVV/578-686
A1VH05_DESVV/402-507
A1VHG5_DESVV/712-755
A1VHN6_DESVV/335-396
A1VT21_POLNA/15-130
A1VU63_POLNA/298-412
A1W1Y4_ACISJ/107-216
A1W789_ACISJ/211-315
A1W7G8_ACISJ/345-454
A1WBL3_ACISJ/48-158
A1WCZ5_ACISJ/338-453
A1WJ66_VEREI/327-440
A1WSB4_VEREI/462-576
A1WTX5_HALHL/165-225
A1WTZ3_HALHL/249-367
A1WU01_HALHL/90-169
A1WWC9_HALHL/6-109
A1WWN8_HALHL/17-125
A1WWP2_HALHL/6-118
A1WXQ7_HALHL/173-245
A1WY20_HALHL/17-125
A1X1M5_9BURK/104-210
A1YES0_9PRIM/1-81
A1YF23_9PRIM/9-75
A1YGA0_PANPA/78-179
A1YN14_ECOLX/206-309
A1ZBZ7_9BACT/250-360
A1ZEA0_9BACT/142-254
A1ZJP7_9BACT/4-103
A1ZKB7_9BACT/37-146
A1ZPF4_9BACT/909-1007
A1ZRF8_9BACT/1109-1222
A1ZRF8_9BACT/1244-1357
A1ZRF8_9BACT/648-761
A1ZRF8_9BACT/811-924
A1ZRF8_9BACT/960-1073
A1ZSZ4_9BACT/699-810
A2A468_MOUSE/114-227
A2BSR4_PROMS/296-405
A2BY48_PROM5/299-407
A2C4B4_PROM1/300-408
A2C737_PROM3/298-406
A2DBX9_TRIVA/1219-1290
A2DNB8_TRIVA/181-306
A2DRE3_TRIVA/1078-1154
A2DXM9_TRIVA/315-427
A2EC33_TRIVA/82-187
A2EDH9_TRIVA/1040-1152
A2EUD7_TRIVA/454-525
A2FZG5_TRIVA/126-202
A2G2M4_TRIVA/1218-1284
A2I2N6_HUMAN/103-210
A2I2P5_HUMAN/84-176
A2P7I3_VIBCH/14-135
A2PA60_VIBCH/98-196
A2PA94_VIBCH/155-266
A2PBG1_VIBCH/80-133
A2PCL2_VIBCH/6-113
A2PD29_VIBCH/215-303
A2PS30_VIBCH/14-135
A2PV26_VIBCH/80-133
A2PWC3_VIBCH/155-266
A2PXE8_VIBCH/6-113
A2PXI9_VIBCH/98-196
A2Q2V6_MEDTR/645-761
A2Q2V6_MEDTR/776-898
A2RFX0_STRPG/94-199
A2RSH6_MOUSE/139-209
A2RY34_BURM9/2-97
A2RZH1_BURM9/254-365
A2SC81_METPP/317-433
A2SDY5_METPP/612-724
A2SHJ1_METPP/22-131
A2SJS6_METPP/153-263
A2SLK9_METPP/31-147
A2T6G0_MACNE/1-81
A2T6R9_MACNE/75-139
A2T772_PANTR/14-116
A2T7S5_PONPY/9-75
A2TQ18_9FLAO/57-165
A2TWD8_9FLAO/442-552
A2VYW3_9BURK/160-271
A2W2G0_9BURK/209-275
A2WE89_9BURK/174-292
A2WGX0_9BURK/209-275
A2WJC0_9BURK/101-156
A3CP49_STRSV/94-199
A3CRU2_METMJ/94-157
A3CSV2_METMJ/53-160
A3CTW7_METMJ/317-427
A3CV81_METMJ/160-270
A3CV81_METMJ/285-394
A3CWS2_METMJ/23-128
A3CWT2_METMJ/134-245
A3CXF0_METMJ/119-223
A3CZN3_SHEB5/309-417
A3CZW8_SHEB5/358-471
A3D2D4_SHEB5/98-181
A3DCI5_CLOTH/397-463
A3DDL2_CLOTH/153-269
A3DFU6_CLOTH/224-325
A3EI44_VIBCH/98-196
A3EJ03_VIBCH/215-304
A3EJF8_VIBCH/6-113
A3ELE1_VIBCH/155-266
A3END3_VIBCH/80-133
A3EQ74_9BACT/400-510
A3ERM1_9BACT/167-278
A3ES00_9BACT/318-434
A3F2D3_9MUSC/122-214
A3F2D4_9MUSC/121-213
A3F2D5_9MUSC/124-214
A3F2D6_9MUSC/122-214
A3F2D7_9MUSC/122-214
A3F2D8_9MUSC/120-212
A3F2D9_9MUSC/122-214
A3F2E0_9MUSC/122-214
A3F2E1_9MUSC/122-214
A3F2E2_9MUSC/123-215
A3F2E3_9MUSC/122-214
A3F2E4_9MUSC/122-214
A3F2E5_9MUSC/122-214
A3F2E6_9MUSC/120-212
A3F2E8_9MUSC/115-214
A3F2E9_9MUSC/122-214
A3F2F0_9MUSC/122-214
A3F2F2_9MUSC/122-214
A3F2F4_9MUSC/122-214
A3F2F5_9MUSC/123-215
A3F2F8_9MUSC/122-214
A3F2F9_9MUSC/122-214
A3F2G0_9MUSC/122-214
A3F2G1_9MUSC/122-214
A3F2G2_9MUSC/122-214
A3F2G6_9MUSC/122-215
A3F2H6_9MUSC/122-213
A3F781_PIG/146-253
A3FG76_PIG/85-183
A3GIT9_VIBCH/14-135
A3GKJ1_VIBCH/6-113
A3GML2_VIBCH/215-305
A3GPM5_VIBCH/98-196
A3GQH0_VIBCH/155-266
A3GQV4_VIBCH/80-133
A3GWH7_VIBCH/6-113
A3H0U2_VIBCH/155-266
A3H197_VIBCH/80-133
A3H1W0_VIBCH/98-196
A3H223_VIBCH/14-135
A3H324_VIBCH/127-193
A3HRN4_9BACT/153-260
A3I4R7_9BACI/215-314
A3I9D9_9BACI/106-208
A3IAQ2_9BACI/389-497
A3IAS1_9BACI/274-378
A3IFN9_9BACI/61-173
A3IKK6_9CHRO/821-931
A3IL64_9CHRO/4-97
A3IR38_9CHRO/556-666
A3IRJ7_9CHRO/1407-1519
A3IRJ7_9CHRO/1785-1895
A3IUN0_9CHRO/465-579
A3IVQ9_9CHRO/276-408
A3IWQ8_9CHRO/53-160
A3IYB3_9CHRO/163-275
A3J1N5_9FLAO/810-924
A3J4H5_9FLAO/273-381
A3J7G8_9FLAO/112-222
A3JDG3_9ALTE/153-254
A3JDU8_9ALTE/626-730
A3JET5_9ALTE/218-318
A3JF25_9ALTE/145-253
A3JTP3_9RHOB/377-484
A3JW84_9RHOB/1025-1137
A3JW84_9RHOB/1152-1264
A3JW84_9RHOB/517-629
A3JW84_9RHOB/644-756
A3JW84_9RHOB/771-883
A3JW84_9RHOB/898-1010
A3JWX7_9RHOB/216-328
A3JWX7_9RHOB/89-201
A3K6F1_9RHOB/362-471
A3K718_9RHOB/226-341
A3KZ10_PSEAE/345-457
A3L1Q9_PSEAE/99-208
A3L2D1_PSEAE/6-113
A3L2T8_PSEAE/144-252
A3L5C4_PSEAE/249-364
A3L5D7_PSEAE/82-168
A3LFK7_PSEAE/345-457
A3LIB4_PSEAE/99-208
A3LJ05_PSEAE/6-113
A3LJG3_PSEAE/144-252
A3LK32_PSEAE/632-733
A3LMA7_PSEAE/245-360
A3LMC0_PSEAE/82-168
A3M660_ACIBT/7-109
A3MGP9_BURM7/253-364
A3N1Q6_ACTP2/98-182
A3NIM6_BURP6/8-103
A3NP79_BURP6/253-364
A3P498_BURP0/8-103
A3P9P9_BURP0/253-364
A3PEH5_PROM0/296-405
A3PJP9_RHOS1/389-494
A3PJQ1_RHOS1/11-115
A3PKG5_RHOS1/228-344
A3PMV4_RHOS1/296-409
A3PQZ8_RHOS1/13-123
A3Q1K0_MYCSJ/221-264
A3QBK2_SHELP/263-379
A3QBK3_SHELP/366-476
A3QGL6_SHELP/98-199
A3RPF8_RALSO/359-472
A3RQ11_RALSO/28-138
A3RSR1_RALSO/231-282
A3RWI1_RALSO/531-637
A3RXF9_RALSO/55-156
A3S080_RALSO/478-588
A3SAL6_9RHOB/377-485
A3SFN4_9RHOB/336-388
A3SPX0_9RHOB/380-488
A3SVZ4_9RHOB/377-485
A3T0B5_9RHOB/336-388
A3TLX8_9MICO/9-68
A3TP51_9MICO/240-340
A3TXL6_9RHOB/369-475
A3U0M3_9RHOB/12-123
A3U185_9RHOB/10-121
A3UCM1_9RHOB/380-486
A3UKZ3_VIBSP/14-135
A3UP74_VIBSP/1-99
A3UW76_VIBSP/80-136
A3UYN2_VIBSP/98-196
A3V2H7_9RHOB/158-263
A3V666_9RHOB/382-489
A3VDV1_9RHOB/3-109
A3VDV3_9RHOB/370-476
A3VWV5_9RHOB/392-501
A3W4D1_9RHOB/147-263
A3WBL6_9SPHN/45-148
A3WKN4_9GAMM/2-109
A3WM94_9GAMM/81-131
A3WRU6_9BRAD/24-138
A3WWQ4_9BRAD/368-473
A3WWQ8_9BRAD/11-119
A3WYD5_9BRAD/143-256
A3X2Z3_9BRAD/304-415
A3XAS0_9RHOB/379-486
A3XBD0_9RHOB/250-365
A3XMY9_LEEBM/57-167
A3XVT9_9VIBR/98-196
A3XVZ0_9VIBR/14-135
A3XXE6_9VIBR/80-135
A3XYC0_9VIBR/1-99
A3Y6A8_9GAMM/356-467
A3YB74_9GAMM/395-496
A3YE90_9GAMM/118-179
A3YGH2_9GAMM/213-312
A3Z687_9SYNE/294-402
A3Z7X0_9SYNE/47-156
A3ZMC9_9PLAN/727-835
A3ZMD1_9PLAN/144-253
A3ZS56_9PLAN/176-287
A3ZU84_9PLAN/250-366
A3ZZ89_9PLAN/120-236
A4A7U4_9GAMM/31-86
A4A8S0_9GAMM/3-109
A4AUX8_MARSH/90-190
A4BC30_9GAMM/80-182
A4BEZ8_9GAMM/97-164
A4BFU6_9GAMM/6-113
A4BHP2_9GAMM/219-317
A4BJT3_9GAMM/628-735
A4BMS6_9GAMM/71-180
A4BSD5_9GAMM/96-210
A4BSY6_9GAMM/145-254
A4BUL4_9GAMM/1-39
A4BYF0_9FLAO/205-316
A4BZQ6_9FLAO/488-599
A4C528_9GAMM/8-80
A4C645_9GAMM/81-163
A4C7I9_9GAMM/281-388
A4C7T6_9GAMM/11-117
A4CFQ3_9GAMM/274-387
A4EM92_9RHOB/382-487
A4ER74_9RHOB/4-107
A4ER76_9RHOB/379-486
A4EUH9_9RHOB/239-345
A4FDX2_SACEN/139-249
A4FDX2_SACEN/260-319
A4FEG3_SACEN/146-258
A4FHX8_SACEN/12-122
A4FKM4_SACEN/205-299
A4G295_HERAR/297-410
A4G4I8_HERAR/376-492
A4G8F7_HERAR/418-532
A4HD55_LEIBR/288-388
A4HIS6_LEIBR/7-108
A4HYP1_LEIIN/2759-2852
A4I2A5_LEIIN/288-386
A4I628_LEIIN/8-99
A4IFH3_BOVIN/84-165
A4IG25_DANRE/171-278
A4IG25_DANRE/368-465
A4IHN9_XENTR/146-251
A4IIQ7_XENTR/136-243
A4IJQ7_GEOTN/125-223
A4ILK6_GEOTN/274-365
A4ILK6_GEOTN/394-487
A4IPF8_GEOTN/114-210
A4IQQ7_GEOTN/117-218
A4IQQ7_GEOTN/236-339
A4IRP6_GEOTN/242-349
A4ITU7_GEOTN/263-367
A4J1J4_DESRM/125-224
A4J2E4_DESRM/113-220
A4J477_DESRM/219-313
A4J4W0_DESRM/414-483
A4J599_DESRM/130-224
A4J5D5_DESRM/121-220
A4J5E8_DESRM/127-195
A4J5E8_DESRM/244-349
A4J5N4_DESRM/212-321
A4JK63_BURVG/209-275
A4JL60_BURVG/110-222
A4JQT9_BURVG/127-242
A4JQT9_BURVG/256-363
A4JTT5_BURVG/335-445
A4LNU9_BURPS/253-364
A4SET8_PROVI/61-180
A4SF99_PROVI/248-354
A4SKC6_AERS4/98-155
A4SSX2_AERS4/202-309
A4ST40_AERS4/9-113
A4STK2_AERS4/169-283
A4TE01_MYCGI/329-440
A4THJ9_YERPP/155-266
A4TIU3_YERPP/80-129
A4TPI7_YERPP/98-209
A4TSG2_YERPP/20-112
A4TX02_9PROT/16-81
A4TXR0_9PROT/158-249
A4TZC3_9PROT/160-273
A4TZK2_9PROT/18-120
A4TZX9_9PROT/417-532
A4U1E8_9PROT/336-446
A4U2R7_9PROT/122-207
A4U3H0_9PROT/293-406
A4U4M5_9PROT/230-336
A4VGF5_PSEU5/60-167
A4VGG3_PSEU5/214-315
A4VIL7_PSEU5/467-580
A4VJ58_PSEU5/170-286
A4VJ58_PSEU5/43-154
A4VK60_PSEU5/255-363
A4VMP6_PSEU5/312-417
A4VP93_PSEU5/287-394
A4VQD7_PSEU5/592-697
A4VQD8_PSEU5/82-161
A4VQR2_PSEU5/253-355
A4VR24_PSEU5/109-215
A4VW35_STRSY/94-199
A4W2E4_STRS2/94-199
A4W772_ENT38/98-194
A4WBZ4_ENT38/222-319
A4WF22_ENT38/155-266
A4WGC1_ENT38/10-103
A4WP40_RHOS5/296-409
A4WSL9_RHOS5/389-494
A4WT53_RHOS5/247-363
A4X051_RHOS5/6-108
A4XDD5_SALTO/172-234
A4XMJ6_CALS8/246-305
A4XPX1_PSEMY/144-252
A4XQB2_PSEMY/299-401
A4XYC0_PSEMY/632-724
A4XYI0_PSEMY/464-577
A4XZX4_PSEMY/6-114
A4Y0N8_PSEMY/99-187
A4Y252_SHEPC/571-683
A4Y4Z2_SHEPC/98-188
A4YAQ9_SHEPC/358-471
A4YJV8_BRASO/108-210
A4YML3_BRASO/782-894
A4YQT4_BRASO/136-249
A4YRX9_BRASO/303-414
A4YUP5_BRASO/391-496
A4YUQ5_BRASO/13-121
A4Z2U0_BRASO/19-130
A4Z356_BRASO/697-813
A5AQS0_VITVI/613-729
A5AQS0_VITVI/744-865
A5B9C2_VITVI/618-733
A5B9C2_VITVI/748-873
A5CY60_PELTS/248-349
A5CZX5_PELTS/263-372
A5D2C4_PELTS/328-443
A5D2K0_PELTS/119-220
A5D2L2_PELTS/224-323
A5D421_PELTS/155-259
A5D6Q2_MOUSE/64-177
A5E8E2_BRASB/108-178
A5E9G8_BRASB/690-806
A5E9V2_BRASB/19-130
A5EFH8_BRASB/136-249
A5EIZ1_BRASB/13-121
A5EIZ3_BRASB/391-496
A5EQ87_BRASB/155-252
A5EQ87_BRASB/275-383
A5EQ93_BRASB/254-363
A5EQ94_BRASB/523-631
A5EQL6_BRASB/43-117
A5ERB3_BRASB/612-724
A5ET36_BRASB/429-542
A5EYF7_DICNV/74-180
A5EYK7_VIBC3/14-135
A5F4P9_VIBC3/6-113
A5F5Q3_VIBC3/155-266
A5F8L9_VIBC3/80-133
A5F8V2_VIBC3/98-196
A5FCP3_FLAJ1/58-127
A5FIH1_FLAJ1/214-301
A5FSE5_DEHSB/136-194
A5FSK5_DEHSB/249-350
A5FW20_ACICJ/128-241
A5G3U3_GEOUR/401-511
A5G434_GEOUR/141-251
A5G6W6_GEOUR/416-526
A5G9C9_GEOUR/291-402
A5G9J2_GEOUR/221-330
A5GA24_GEOUR/402-513
A5GAB8_GEOUR/370-478
A5GBZ1_GEOUR/392-439
A5GCP9_GEOUR/8-66
A5GCV2_GEOUR/195-270
A5GDS3_GEOUR/146-256
A5GDS7_GEOUR/172-282
A5GEB2_GEOUR/251-355
A5H729_ACIGU/83-192
A5H732_ESOLU/96-190
A5H733_9PERO/83-188
A5H734_PERFL/84-190
A5H735_9PERO/83-193
A5H736_GASAC/83-187
A5H737_PLAFE/90-198
A5I149_CLOBH/138-242
A5I7G4_CLOBH/220-289
A5IBU0_LEGPC/427-498
A5IML4_THEP1/379-484
A5JBB6_BURMA/253-364
A5JD19_BURMA/1-83
A5JVM8_EOSCA/91-182
A5KJE4_9FIRM/409-509
A5KS23_9BACT/144-255
A5KV48_9GAMM/14-135
A5KYS9_9GAMM/1-99
A5L4U8_9GAMM/80-132
A5L7F3_9GAMM/98-196
A5LDG4_STRPN/94-199
A5LHG0_PHACA/110-190
A5LMS9_STRPN/94-199
A5LV89_STRPN/94-199
A5M3E6_STRPN/94-199
A5M7H7_STRPN/94-199
A5MGT6_STRPN/94-199
A5MP47_STRPN/94-199
A5MSN1_STRPN/94-199
A5N2U4_CLOK5/230-294
A5N7K8_CLOK5/163-273
A5P7L9_9SPHN/9-119
A5PAU3_9SPHN/130-246
A5PD01_9SPHN/12-125
A5PJT1_BOVIN/85-183
A5TD09_BURMA/2-97
A5UPS9_ROSS1/166-281
A5UTQ8_ROSS1/547-649
A5UVM1_ROSS1/543-656
A5UVX6_ROSS1/235-338
A5UYM8_ROSS1/31-146
A5UZV1_ROSS1/169-277
A5UZW8_ROSS1/42-143
A5V0Y0_ROSS1/167-275
A5V0Y9_ROSS1/24-136
A5V1N1_ROSS1/1783-1876
A5V2V1_SPHWW/27-115
A5V2X2_SPHWW/265-378
A5V6Z7_SPHWW/8-117
A5VGI6_SPHWW/131-244
A5VGT1_SPHWW/247-351
A5W0C3_PSEP1/82-184
A5W5F4_PSEP1/145-261
A5W6Z0_PSEP1/158-251
A5W7G7_PSEP1/245-360
A5W8N7_PSEP1/287-394
A5W970_PSEP1/632-726
A5WA82_PSEP1/6-114
A5WB37_PSEP1/95-167
A5XME9_BURMA/254-365
A5XY03_BURMA/2-97
A5YMQ1_CALSI/70-175
A5ZI83_9BACE/139-236
A6A087_VIBCH/215-304
A6A0X8_VIBCH/14-135
A6A2D8_VIBCH/6-113
A6A3D9_VIBCH/155-266
A6A6W3_VIBCH/98-196
A6A755_VIBCH/80-133
A6AAF7_VIBCH/6-113
A6ABR2_VIBCH/155-266
A6AF72_VIBCH/80-133
A6AGK4_VIBCH/14-135
A6AIG4_VIBCH/98-196
A6AK87_VIBHA/80-139
A6APB6_VIBHA/14-135
A6ATC0_VIBHA/98-196
A6AW62_VIBHA/362-433
A6AWB6_VIBHA/5-111
A6AXZ2_VIBPA/213-306
A6AZ41_VIBPA/14-135
A6B365_VIBPA/98-196
A6B380_VIBPA/362-443
A6B5A7_VIBPA/4-111
A6B6G3_VIBPA/80-183
A6BMU6_YERPE/98-208
A6BQ39_YERPE/80-129
A6BTP1_YERPE/241-350
A6BWA5_YERPE/10-102
A6BXM6_YERPE/155-266
A6BYP8_9PLAN/136-234
A6C251_9PLAN/1385-1498
A6C2L0_9PLAN/8-122
A6C344_9PLAN/9-124
A6CBA6_9PLAN/551-665
A6CBD0_9PLAN/19-133
A6CBD0_9PLAN/320-431
A6CHK3_9BACI/213-314
A6CMZ5_9BACI/255-355
A6CNH4_9BACI/164-264
A6CNH4_9BACI/282-385
A6CPX3_9BACI/11-83
A6CQG1_9BACI/5-115
A6CQL8_9BACI/182-293
A6CR52_9BACI/232-339
A6D2I1_9VIBR/80-153
A6D2P7_9VIBR/211-301
A6D654_9VIBR/11-55
A6D733_9VIBR/98-186
A6D7M4_9VIBR/4-99
A6DFK1_9BACT/234-338
A6E006_9RHOB/375-484
A6E1N8_9RHOB/147-263
A6E946_9SPHI/25-124
A6EC93_9SPHI/5-118
A6EK20_9SPHI/235-320
A6EXB9_9ALTE/240-352
A6EZM4_9ALTE/628-732
A6F125_9ALTE/5-110
A6F2D5_9ALTE/206-305
A6F941_9GAMM/6-111
A6FB50_9GAMM/98-211
A6FBS6_9GAMM/237-313
A6FPY3_9RHOB/148-238
A6FPY3_9RHOB/267-377
A6FRU3_9RHOB/369-478
A6G5I4_9DELT/255-365
A6GE04_9DELT/249-350
A6GEB4_9DELT/8-118
A6GGQ9_9DELT/177-286
A6GNX7_9BURK/23-131
A6GQ17_9BURK/245-316
A6GQV9_9BURK/99-192
A6GSD3_9BURK/32-141
A6GSW5_9BURK/292-405
A6H081_FLAPJ/230-322
A6L896_PARD8/230-330
A6LIV1_PARD8/230-317
A6LJ55_THEM4/122-225
A6LJQ6_THEM4/521-631
A6LR76_CLOB8/264-373
A6LRE8_CLOB8/352-463
A6LUB1_CLOB8/234-332
A6LV27_CLOB8/5-81
A6LVD4_CLOB8/112-210
A6LVD4_CLOB8/228-325
A6LXY1_CLOB8/18-125
A6LYP8_CLOB8/12-86
A6LYP8_CLOB8/129-226
A6M004_CLOB8/261-369
A6MUT7_TRICA/104-193
A6NGV6_HUMAN/154-261
A6P1A3_9BACE/399-497
A6P1C1_9BACE/190-293
A6P3E3_MOUSE/115-215
A6SV61_JANMA/297-410
A6SWX3_JANMA/2-98
A6T250_JANMA/429-543
A6T5C2_KLEP7/98-194
A6T8R1_KLEP7/224-281
A6TEA4_KLEP7/177-280
A6TEM8_KLEP7/155-266
A6TG72_KLEP7/10-101
A6TJU2_ALKMQ/196-295
A6TL20_ALKMQ/137-230
A6TLW6_ALKMQ/442-558
A6TLW6_ALKMQ/574-690
A6TS47_ALKMQ/245-353
A6TSE9_ALKMQ/217-316
A6TSQ8_ALKMQ/245-353
A6TW17_ALKMQ/121-224
A6TW17_ALKMQ/3-103
A6TWD7_ALKMQ/392-502
A6TX18_ALKMQ/154-257
A6U8G0_SINMW/15-120
A6UJ84_SINMW/148-259
A6UKW8_SINMW/15-118
A6UMJ2_SINMW/166-279
A6UZY2_PSEA7/345-457
A6VAA2_PSEA7/78-164
A6VAB7_PSEA7/246-361
A6VCI1_PSEA7/632-733
A6VD72_PSEA7/144-252
A6VDP2_PSEA7/6-113
A6VEH0_PSEA7/95-204
A6VTR6_MARMS/359-473
A6VYX7_MARMS/55-102
A6W2F5_MARMS/460-542
A6W4T5_KINRD/134-248
A6W8H9_KINRD/22-137
A6W9K3_KINRD/210-323
A6WCU0_KINRD/36-106
A6WEG6_KINRD/51-155
A6WG88_KINRD/6-116
A6WL26_SHEB8/98-181
A6WT07_SHEB8/358-471
A6WTA4_SHEB8/309-417
A6XT59_VIBCH/98-196
A6XUK7_VIBCH/6-113
A6XUN4_VIBCH/155-266
A6XVQ2_VIBCH/215-304
A6XWF3_VIBCH/80-133
A6XWP1_VIBCH/14-135
A6YB97_PLADU/1-97
A7ABZ4_9PORP/234-340
A7ALK6_9PORP/228-315
A7BLN6_9GAMM/174-265
A7BS13_9GAMM/67-123
A7BSG8_9GAMM/7-83
A7BSG9_9GAMM/277-327
A7BST1_9GAMM/215-327
A7BTN4_9GAMM/46-136
A7BV03_9GAMM/200-313
A7BVU0_9GAMM/97-198
A7BYE9_9GAMM/181-298
A7BZ72_9GAMM/34-145
A7C0C8_9GAMM/64-144
A7C102_9GAMM/207-276
A7C1K2_9GAMM/52-164
A7FCP9_YERP3/10-102
A7FDY4_YERP3/155-266
A7FEI0_YERP3/308-417
A7FHP1_YERP3/80-129
A7FLG7_YERP3/98-208
A7FT95_CLOB1/138-242
A7FZ31_CLOB1/220-289
A7GCQ1_CLOBL/138-242
A7GHC6_CLOBL/196-301
A7GJ32_CLOBL/220-289
A7GL41_BACCN/214-315
A7GPW0_BACCN/134-227
A7GSI6_BACCN/118-219
A7GSI6_BACCN/237-340
A7GTN4_BACCN/244-351
A7GZH2_CAMC5/3-76
A7HDG5_ANADF/151-263
A7HED2_ANADF/203-302
A7HGQ8_ANADF/213-311
A7HIN0_ANADF/13-117
A7HIT9_ANADF/310-421
A7HJ08_FERNB/120-223
A7HLE8_FERNB/555-665
A7HPZ8_PARL1/129-234
A7HS23_PARL1/135-243
A7HUS3_PARL1/16-129
A7HXV4_PARL1/15-121
A7I538_METB6/877-989
A7I541_METB6/139-251
A7I5G6_METB6/434-544
A7I5Z7_METB6/132-240
A7I764_METB6/71-178
A7I7C6_METB6/120-225
A7I7C6_METB6/240-305
A7I7C8_METB6/1061-1172
A7I7Q1_METB6/318-428
A7I815_METB6/136-251
A7I8E4_METB6/56-161
A7I8F4_METB6/266-370
A7I8H3_METB6/278-392
A7I8S2_METB6/270-385
A7I8U1_METB6/42-152
A7I9B2_METB6/134-206
A7I9B3_METB6/134-244
A7I9B3_METB6/277-388
A7I9B3_METB6/403-514
A7I9B7_METB6/282-390
A7I9B7_METB6/409-509
A7IA63_METB6/159-270
A7IAM0_METB6/288-337
A7ICZ2_XANP2/161-274
A7IG47_XANP2/135-248
A7INM5_XANP2/387-492
A7INM7_XANP2/28-136
A7JRV6_PASHA/97-192
A7JYK4_VIBSE/14-135
A7JZS4_VIBSE/80-147
A7JZZ1_VIBSE/213-306
A7K0W1_VIBSE/21-128
A7K1B3_VIBSE/98-196
A7K4B9_VIBSE/218-316
A7KQJ5_CYPVA/72-190
A7LYR0_BACOV/139-229
A7MHI3_ENTS8/573-688
A7MJ29_ENTS8/288-397
A7MJD6_ENTS8/155-266
A7MLW3_ENTS8/98-194
A7MMT8_ENTS8/10-103
A7MT94_VIBHB/98-196
A7MTV6_VIBHB/1-99
A7MW16_VIBHB/215-307
A7MYQ6_VIBHB/80-139
A7N207_VIBHB/14-135
A7N8I0_VIBHB/362-433
A7NF39_ROSCS/238-340
A7NF85_ROSCS/30-142
A7NHH5_ROSCS/1793-1912
A7NI07_ROSCS/44-147
A7NKW0_ROSCS/221-329
A7NNS1_ROSCS/32-139
A7NNT0_ROSCS/549-662
A7NPH3_ROSCS/547-649
A7NPH4_ROSCS/356-467
A7NRH0_ROSCS/31-147
A7NS21_ROSCS/166-281
A7RKQ1_NEMVE/146-238
A7RLF0_NEMVE/95-163
A7RRN4_NEMVE/90-209
A7RUS9_NEMVE/42-140
A7RXJ5_NEMVE/81-217
A7SFT2_NEMVE/80-187
A7SLJ4_NEMVE/204-276
A7SSN0_NEMVE/82-142
A7SUG4_NEMVE/75-183
A7UXV9_BACUN/136-229
A7Y6H3_PINSY/338-453
A7Y6H3_PINSY/468-593
A7Y6H5_PINSY/338-453
A7Y6H5_PINSY/468-593
A7Y6J0_PINSY/338-453
A7Y6J0_PINSY/468-593
A7Y6M1_PINSY/338-453
A7Y6M1_PINSY/468-593
A7Y6N9_PINSY/338-453
A7Y6N9_PINSY/468-593
A7Y6Q5_PINPS/338-453
A7Y6Q5_PINPS/468-593
A7Y6Q6_PINSY/114-239
A7Y6Q6_PINSY/2-99
A7Y6S0_PINSY/114-239
A7Y6S0_PINSY/2-99
A7Y6T0_PINSY/114-239
A7Y6T0_PINSY/2-99
A7Y6X1_PINSY/503-619
A7Y6X1_PINSY/634-736
A7Y716_PINSY/503-619
A7Y716_PINSY/634-736
A7Y744_PINSY/503-619
A7Y744_PINSY/634-736
A7Y754_PINPS/1-109
A7Y754_PINPS/124-226
A7Z028_BOVIN/89-169
A7Z414_BACA2/143-252
A7Z414_BACA2/267-377
A7Z460_BACA2/78-188
A7Z660_BACA2/253-355
A7Z6H3_BACA2/117-218
A7Z6H3_BACA2/236-339
A7Z7J6_BACA2/236-343
A7Z867_BACA2/212-313
A7ZIF0_ECO24/98-194
A7ZKX3_ECO24/203-306
A7ZSA9_ECO24/155-266
A7ZU73_ECO24/10-108
A7ZUZ4_ECO24/222-324
A7ZX49_ECOHS/98-194
A7ZZD6_ECOHS/203-306
A8A284_ECOHS/262-370
A8A525_ECOHS/155-266
A8A6X2_ECOHS/10-108
A8A7M2_ECOHS/222-324
A8ADZ3_CITK8/247-355
A8AK64_CITK8/98-194
A8AL71_CITK8/10-102
A8AMV8_CITK8/208-310
A8APW4_CITK8/203-306
A8AQA1_CITK8/155-266
A8AWB9_STRGC/94-199
A8DIN7_HAPBU/100-190
A8EAJ9_BURPS/254-365
A8EKV8_BURPS/29-124
A8ERX1_ARCB4/419-526
A8ESH2_ARCB4/886-988
A8ETV3_ARCB4/74-188
A8EUJ2_ARCB4/6-78
A8F467_THELT/518-628
A8F646_THELT/124-226
A8F646_THELT/5-105
A8F8N3_THELT/4-113
A8FCG3_BACP2/268-375
A8FCK6_BACP2/146-255
A8FCK6_BACP2/270-380
A8FE96_BACP2/10-118
A8FEP7_BACP2/253-355
A8FF01_BACP2/117-218
A8FF01_BACP2/236-339
A8FG45_BACP2/240-347
A8FPW0_SHESH/204-297
A8FX99_SHESH/1196-1309
A8FXH5_SHESH/362-475
A8FY98_SHESH/265-377
A8G6F2_PROM2/296-405
A8GAK6_SERP5/98-212
A8GD72_SERP5/215-317
A8GF28_SERP5/80-172
A8GJS3_SERP5/212-315
A8GJZ6_SERP5/155-266
A8GLI4_SERP5/10-111
A8GZQ7_SHEPA/133-237
A8H6U8_SHEPA/98-212
A8H7U8_SHEPA/18-133
A8HUL8_CHLRE/543-655
A8I028_AZOC5/313-422
A8I6V5_CHLRE/502-612
A8IBL1_AZOC5/14-122
A8IK99_BACSU/234-341
A8K0W8_HUMAN/113-210
A8K1V4_HUMAN/112-183
A8K6P0_HUMAN/148-255
A8KH39_BURPS/254-365
A8KX66_FRASN/25-136
A8L4W3_FRASN/1041-1150
A8L4W3_FRASN/346-451
A8L8B9_FRASN/40-150
A8LDE9_FRASN/33-141
A8LE35_FRASN/64-119
A8LHF4_FRASN/1028-1124
A8LKC2_DINSH/197-302
A8LKV1_DINSH/387-497
A8LNC2_DINSH/429-547
A8LQ24_DINSH/158-265
A8MEC5_ALKOO/140-215
A8MEG8_ALKOO/212-309
A8MEQ5_ALKOO/134-254
A8MFL6_ALKOO/33-120
A8MFU8_ALKOO/10-115
A8MH50_ALKOO/245-352
A8MJG5_ALKOO/127-230
A8MJG5_ALKOO/9-109
A8MPQ1_HUMAN/33-121
A8MYV6_HUMAN/91-190
A8NCY4_COPC7/535-667
A8NS67_BRUMA/64-156
A8PCZ2_BRUMA/86-158
A8T0W4_9VIBR/363-459
A8T278_9VIBR/80-139
A8T6C9_9VIBR/5-111
A8T747_9VIBR/98-196
A8TAD3_9VIBR/874-931
A8TIR0_9PROT/13-125
A8TV86_9PROT/16-122
A8U0B6_9PROT/147-244
A8UA81_9LACT/264-368
A8UVB3_9AQUI/172-283
A8W9M3_PINSY/574-690
A8W9M3_PINSY/705-827
A8W9N4_PINSY/574-690
A8W9N4_PINSY/705-827
A8W9N7_PINSY/574-690
A8W9N7_PINSY/705-827
A8WGE8_XENTR/111-193
A8WKT6_CAEBR/181-287
A8X042_CAEBR/87-180
A8XCU6_CAEBR/97-157
A8XEY9_CAEBR/139-242
A8YPQ9_RAT/111-225
A8YPR0_RAT/111-225
A8YPR4_RAT/111-225
A8YWK7_LACH4/263-367
A8ZNV7_ACAM1/1039-1148
A8ZSJ8_DESOH/249-355
A8ZTX6_DESOH/149-260
A8ZVW8_DESOH/138-251
A8ZX44_DESOH/720-831
A8ZXY7_DESOH/150-259
A8ZY26_DESOH/143-255
A8ZYX0_DESOH/198-309
A9A0Q1_DESOH/342-458
A9AKF3_BURM1/137-191
A9ALL3_BURM1/209-275
A9ALU6_BURM1/218-336
A9ANV5_BURM1/311-424
A9ATS1_BURM1/159-273
A9ATS1_BURM1/284-394
A9AVU3_HERA2/539-637
A9AWI7_HERA2/3103-3223
A9AXN7_HERA2/49-136
A9AZ39_HERA2/169-284
A9AZ87_HERA2/134-249
A9B1A0_HERA2/335-439
A9B1A1_HERA2/541-603
A9B3L9_HERA2/281-393
A9B6Y8_HERA2/327-439
A9B7Z7_HERA2/191-299
A9B843_HERA2/221-329
A9B868_HERA2/231-344
A9BBW4_PROM4/296-404
A9BI31_PETMO/583-694
A9BIG7_PETMO/123-226
A9BIG7_PETMO/5-105
A9BMJ6_DELAS/100-195
A9BSW8_DELAS/23-135
A9BUP4_DELAS/4-111
A9BWJ6_DELAS/225-327
A9BWT5_DELAS/337-450
A9BX52_DELAS/149-234
A9BZW1_DELAS/385-496
A9C1I2_DELAS/266-379
A9CDP7_ONCTS/73-163
A9CDP8_ONCTS/98-189
A9CI55_AGRT5/227-340
A9CJ24_AGRT5/16-121
A9CZ05_9RHIZ/959-1045
A9D0I0_9RHIZ/154-263
A9D6F9_9RHIZ/87-202
A9D8U5_9RHIZ/19-124
A9DAB6_9RHIZ/162-268
A9DEH7_9RHIZ/148-264
A9DQK4_9RHOB/151-267
A9DXJ8_9RHOB/320-411
A9E407_9RHOB/6-111
A9E413_9RHOB/388-495
A9E4Q2_9RHOB/10-121
A9EF66_9RHOB/10-66
A9EG31_9RHOB/2-117
A9EMI4_9RHOB/352-461
A9EV55_SORC5/20-130
A9F2X4_SORC5/141-253
A9FMZ4_9RHOB/391-500
A9G2R5_SORC5/63-172
A9GAW4_SORC5/303-414
A9GCE3_SORC5/186-299
A9GF59_SORC5/140-235
A9GNH6_SORC5/246-352
A9GXR5_9RHOB/375-483
A9H9V3_GLUDA/1-67
A9HIT0_GLUDA/303-411
A9HLT3_GLUDA/13-118
A9HLV8_GLUDA/156-265
A9HYL1_BORPD/205-303
A9I8A2_BORPD/4-103
A9IGY9_BORPD/305-418
A9IQ75_BART1/204-336
A9IS93_BART1/394-499
A9JR06_WHEAT/658-774
A9JR06_WHEAT/789-911
A9JZ67_BURMA/1-83
A9K3S6_BURMA/253-364
A9KD94_COXBN/1-107
A9KQH3_CLOPH/413-510
A9KTN7_SHEB9/98-181
A9L4J2_SHEB9/358-471
A9L5A7_SHEB9/309-417
A9LK37_9BACT/131-203
A9MGF1_SALAR/208-310
A9MIV5_SALAR/10-102
A9MMR2_SALAR/98-194
A9MNZ7_SALAR/165-276
A9MX38_SALPB/88-184
A9MYD3_SALPB/10-101
A9N2Q2_SALPB/222-324
A9N778_SALPB/155-266
A9N9D2_COXBR/1-107
A9QPF2_METI4/35-142
A9QZ71_YERPG/80-129
A9R1R2_YERPG/155-266
A9R2V5_YERPG/98-208
A9R648_YERPG/10-102
A9REP0_PHYPA/541-657
A9REP0_PHYPA/673-797
A9RFQ2_PHYPA/33-132
A9RK23_PHYPA/613-729
A9RK23_PHYPA/744-869
A9RQ96_PHYPA/314-429
A9S4A1_PHYPA/612-728
A9S4A1_PHYPA/743-868
A9SFP7_PHYPA/118-229
A9SID1_PHYPA/611-728
A9SID1_PHYPA/743-868
A9SLL8_PHYPA/613-729
A9SLL8_PHYPA/744-869
A9T4N3_PHYPA/615-731
A9T4N3_PHYPA/746-871
A9THP5_PHYPA/612-728
A9THP5_PHYPA/743-868
A9TQK2_PHYPA/196-309
A9TUP7_PHYPA/615-731
A9TUP7_PHYPA/746-871
A9VGB3_BACWK/118-219
A9VGB3_BACWK/237-340
A9VHJ6_BACWK/113-209
A9VJQ0_BACWK/244-351
A9VTK1_BACWK/267-371
A9VTN3_BACWK/148-257
A9VTP2_BACWK/212-306
A9VTR0_BACWK/215-316
A9VY74_METEP/554-670
A9VYP2_METEP/45-137
A9W5U9_METEP/488-594
A9W6F9_METEP/287-384
A9W6K6_METEP/403-507
A9W7X3_METEP/148-261
A9W8V2_METEP/48-149
A9W9X9_CHLAA/398-498
A9WA05_CHLAA/205-315
A9WAZ7_CHLAA/100-218
A9WDD6_CHLAA/20-132
A9WEK6_CHLAA/305-411
A9WEL4_CHLAA/168-283
A9WG22_CHLAA/144-251
A9WI10_CHLAA/56-157
A9XCF0_TRICA/85-214
A9XCF1_TRICA/190-297
A9XCF1_TRICA/388-486
A9XCF2_TRICA/189-250
A9XCF2_TRICA/349-447
A9YX69_BRALA/463-558
A9Z3A6_YERPE/98-208
A9Z7M1_YERPE/155-266
A9ZAK6_YERPE/80-129
A9ZF53_YERPE/10-102
A9ZJX8_COXBU/20-90
A9ZZ46_YERPE/10-102
ACUK_NEUCR/478-528
ACUK_SORMK/478-528
AHRR_HUMAN/114-187
AHRR_MOUSE/108-183
AHRR_RAT/108-183
AHR_CAEEL/133-240
AHR_DELLE/112-226
AHR_HUMAN/113-227
AHR_MOUSE/111-183
AHR_MUSCR/111-223
AHR_MUSMC/111-183
AHR_MUSMM/111-183
AHR_MUSSI/111-223
AHR_MUSSP/111-223
AHR_RABIT/112-225
AHR_RAT/111-225
ARCB_ECO57/155-266
ARCB_ECOLI/155-266
ARCB_SHIFL/155-266
ARNT2_DANRE/152-259
ARNT2_HUMAN/137-244
ARNT2_MOUSE/137-244
ARNT2_RAT/137-244
ARNT_BOVIN/163-270
ARNT_DROME/87-193
ARNT_HUMAN/163-270
ARNT_MOUSE/163-270
ARNT_ONCMY/139-246
ARNT_RABIT/163-270
ARNT_RAT/163-270
ATOS_ECOLI/262-370
B0A050_YERPE/80-129
B0A0F9_YERPE/98-208
B0A4Q5_YERPE/155-266
B0ABJ8_9CLOT/312-416
B0AN31_BACAN/244-351
B0ASX0_BACAN/184-293
B0ATX6_BACAN/218-311
B0AU91_BACAN/214-310
B0AUA8_BACAN/200-301
B0AWG6_BACAN/269-373
B0AY35_BACAN/118-219
B0AY35_BACAN/237-340
B0AZM1_HUMAN/148-255
B0BCA5_CHLTB/28-104
B0BQI8_ACTPJ/98-182
B0BYI8_ACAM1/187-305
B0C306_ACAM1/1625-1736
B0C307_ACAM1/1640-1750
B0C5V2_ACAM1/29-139
B0C794_ACAM1/2071-2182
B0C8M6_ACAM1/640-743
B0C8Z1_ACAM1/176-288
B0CCN2_ACAM1/273-382
B0FN83_SHEEP/18-128
B0FRD4_PIG/112-183
B0FRD5_PIG/112-183
B0FRD6_PIG/115-215
B0FRD7_PIG/115-215
B0FRD8_PIG/97-186
B0FWI4_ARATH/650-766
B0FWI4_ARATH/781-903
B0FWI5_ARATH/650-766
B0FWI5_ARATH/781-903
B0FWI9_ARATH/650-766
B0FWI9_ARATH/781-903
B0FWJ1_ARATH/650-766
B0FWJ1_ARATH/781-903
B0FWJ8_ARATH/650-766
B0FWJ8_ARATH/781-903
B0GBT7_YERPE/98-208
B0GGV7_YERPE/155-266
B0GHP8_YERPE/80-129
B0GL90_YERPE/10-102
B0GPN8_YERPE/10-102
B0GT69_YERPE/155-266
B0GW18_YERPE/98-208
B0GXI3_YERPE/80-129
B0H1J7_YERPE/98-208
B0H5K0_YERPE/80-129
B0HBC5_YERPE/155-266
B0HBH1_YERPE/10-102
B0HDN8_YERPE/80-129
B0HGI4_YERPE/155-266
B0HJB8_YERPE/98-208
B0HLH1_YERPE/10-102
B0HWL8_YERPE/80-129
B0HXU3_YERPE/98-208
B0HYN1_YERPE/155-266
B0HZ22_YERPE/10-102
B0K3F7_THEPX/112-218
B0K4D0_THEPX/417-513
B0K647_THEPX/110-206
B0K8M0_THEP3/112-218
B0KBM1_THEP3/192-291
B0KBV7_THEP3/417-513
B0KF79_PSEPG/158-251
B0KFI7_PSEPG/540-647
B0KFR3_PSEPG/287-394
B0KHW0_PSEPG/632-725
B0KJM1_PSEPG/7-114
B0KN04_PSEPG/6-114
B0KQC0_PSEPG/95-177
B0KRW1_PSEPG/82-178
B0KTX0_PSEPG/245-360
B0LI01_CERPU/614-730
B0LI01_CERPU/745-870
B0M185_HUMAN/89-176
B0MD53_9FIRM/40-142
B0NCV8_EUBSP/231-346
B0NJE9_EUBSP/386-487
B0NL17_BACSE/136-230
B0P9R8_9FIRM/402-502
B0PYV8_BACAN/244-351
B0Q1M2_BACAN/218-311
B0Q5W5_BACAN/184-293
B0Q6G2_BACAN/214-310
B0Q6H9_BACAN/200-301
B0Q8Q6_BACAN/269-373
B0Q9Y9_BACAN/118-219
B0Q9Y9_BACAN/237-340
B0QH75_BACAN/118-219
B0QH75_BACAN/237-340
B0QH86_BACAN/244-351
B0QM39_BACAN/218-311
B0QMJ0_BACAN/200-301
B0QMK6_BACAN/214-310
B0QMW1_BACAN/184-293
B0QP53_BACAN/267-371
B0QT41_HAEPR/113-224
B0R418_HALS3/306-414
B0R7M6_HALS3/820-930
B0R8M0_HALS3/511-622
B0S7S2_DANRE/108-196
B0S8I1_DANRE/1-108
B0S9K2_LEPBA/145-258
B0SBD3_LEPBA/185-301
B0SBK1_LEPBA/35-151
B0SCW8_LEPBA/138-254
B0SCW8_LEPBA/266-376
B0SFL7_LEPBA/260-347
B0SG57_LEPBA/141-256
B0SHE7_LEPBA/325-438
B0SIE2_LEPBA/16-113
B0SIU8_LEPBA/226-343
B0SJ71_LEPBP/35-151
B0SJR8_LEPBP/146-259
B0SK10_LEPBP/185-301
B0SLE5_LEPBP/138-254
B0SLE5_LEPBP/266-376
B0SNQ2_LEPBP/260-347
B0SQ21_LEPBP/120-235
B0SQJ7_LEPBP/325-438
B0SU09_LEPBP/16-113
B0SUH4_LEPBP/245-362
B0SV03_CAUSK/144-257
B0T0L7_CAUSK/268-381
B0T5X7_CAUSK/323-436
B0T7M6_CAUSK/130-242
B0TAR1_HELMI/544-661
B0TAR7_HELMI/257-360
B0TAU8_HELMI/129-218
B0TAU8_HELMI/13-111
B0TGE0_HELMI/136-242
B0TI95_HELMI/288-414
B0TPF9_SHEHH/98-215
B0TR88_SHEHH/303-411
B0U5W9_XYLFM/144-253
B0UAS1_METS4/17-54
B0UEA0_METS4/79-182
B0UIN2_METS4/6-120
B0UIY1_METS4/392-497
B0UN24_METS4/141-254
B0UNZ0_METS4/22-88
B0UYP6_DANRE/143-210
B0V6G8_ACIBY/7-109
B0VDC2_ACIBY/200-266
B0VMU2_ACIBS/7-108
B0W3Y0_CULQU/129-204
B0W9S7_CULQU/99-233
B0WHE3_CULQU/206-272
B0WHE4_CULQU/264-327
B0WKR5_CULQU/212-276
B0WKR5_CULQU/372-464
B0WSX8_CULQU/109-181
B1B869_CLOBO/193-292
B1B915_CLOBO/18-106
B1BCJ7_CLOBO/384-500
B1BFV6_CLOPE/242-341
B1BH50_CLOPE/404-515
B1BMM5_CLOPE/222-300
B1BQL6_CLOPE/222-300
B1BUE3_CLOPE/404-515
B1BWA3_CLOPE/242-341
B1BX77_CLOPE/433-540
B1C6H0_9FIRM/20-125
B1EFH9_9ESCH/155-266
B1EJR3_9ESCH/262-370
B1EKH8_9ESCH/201-300
B1EKU0_9ESCH/98-194
B1EQS7_9ESCH/10-110
B1ERL8_9ESCH/222-324
B1EVI7_BACAN/244-351
B1F2F6_BACAN/218-311
B1F2R4_BACAN/184-293
B1F395_BACAN/215-316
B1F3B1_BACAN/214-310
B1F4J8_BACAN/269-373
B1F621_BACAN/118-219
B1F621_BACAN/237-340
B1FCM9_9BURK/145-255
B1FT58_9BURK/5-81
B1FUL3_9BURK/9-129
B1G0V4_9BURK/204-311
B1G4B9_9BURK/95-209
B1G5J8_9BURK/201-319
B1GE66_BACAN/244-351
B1GIJ9_BACAN/118-219
B1GIJ9_BACAN/237-340
B1GK09_BACAN/218-311
B1GLI5_BACAN/184-293
B1GMI5_BACAN/200-301
B1GMK2_BACAN/214-310
B1GP81_BACAN/269-373
B1GXI7_POPAL/6-113
B1H446_BURPS/253-364
B1HNV6_LYSSC/361-469
B1HPP9_LYSSC/215-285
B1HSZ1_LYSSC/106-210
B1HTG7_LYSSC/197-292
B1I248_DESAP/23-149
B1I2H3_DESAP/503-610
B1I2H4_DESAP/314-417
B1I2V9_DESAP/23-149
B1I5C9_DESAP/397-501
B1IC22_STRPI/94-199
B1IG28_CLOBK/220-289
B1IJ95_CLOBK/138-242
B1ILH3_CLOBK/196-301
B1IQR3_ECOLC/155-266
B1ITT6_ECOLC/222-324
B1IU92_ECOLC/203-306
B1IW44_ECOLC/10-108
B1IXW8_ECOLC/262-370
B1J049_ECOLC/98-194
B1J2C6_PSEPW/632-726
B1J2U2_PSEPW/6-114
B1J3J4_PSEPW/287-394
B1J451_PSEPW/94-206
B1J528_PSEPW/158-249
B1J5G0_PSEPW/245-360
B1JIG0_YERPY/98-208
B1JJT2_YERPY/80-129
B1JL75_YERPY/155-266
B1JMV5_YERPY/308-417
B1JR08_YERPY/10-102
B1K285_BURCC/9-129
B1K3Y7_BURCC/209-275
B1K5D7_BURCC/134-245
B1KAC0_BURCC/127-241
B1KH63_SHEWM/236-347
B1KMJ1_SHEWM/368-480
B1KSI3_CLOBM/220-289
B1KZH7_CLOBM/138-242
B1LB21_THESQ/71-176
B1LBW6_THESQ/414-519
B1LDS6_ECOSM/223-323
B1LGH6_ECOSM/155-266
B1LH98_ECOSM/203-306
B1LIT4_ECOSM/98-194
B1LKW6_ECOSM/262-370
B1LMQ3_ECOSM/10-108
B1LQE5_ECOSM/222-324
B1LRM2_ECOSM/21-125
B1LTA8_METRJ/151-264
B1LVB6_METRJ/18-65
B1M116_METRJ/158-271
B1M4M7_METRJ/427-532
B1M7V0_METRJ/157-270
B1MWW7_LEUCK/264-368
B1PIX1_PSEAC/632-738
B1Q7X8_CLOBO/138-242
B1Q9C6_CLOBO/220-289
B1QHP8_CLOBO/220-289
B1QKU3_CLOBO/138-242
B1QWW0_CLOBU/134-242
B1QYD0_CLOBU/218-328
B1R0X8_CLOBU/217-318
B1R7M6_CLOPE/222-300
B1R8B7_CLOPE/404-515
B1R8E0_CLOPE/242-341
B1RBE1_CLOPE/433-540
B1RF80_CLOPE/222-300
B1RHE2_CLOPE/404-515
B1RHQ6_CLOPE/242-341
B1RK79_CLOPE/433-540
B1RPJ7_CLOPE/222-300
B1RQC4_CLOPE/242-341
B1RRT8_CLOPE/404-515
B1RTE0_CLOPE/433-540
B1S493_STRPN/94-199
B1SGU0_9STRE/94-204
B1T1T9_9BURK/209-275
B1TB68_9BURK/143-254
B1TBX4_9BURK/1-111
B1TBX4_9BURK/122-232
B1UNU1_BACAN/244-351
B1UQB8_BACAN/184-293
B1UQN0_BACAN/269-373
B1UTV9_BACAN/218-311
B1UUG8_BACAN/200-301
B1UUI5_BACAN/214-310
B1UWD6_BACAN/118-219
B1UWD6_BACAN/237-340
B1V2E4_CLOPE/404-515
B1V409_CLOPE/222-300
B1V4A5_CLOPE/242-341
B1V6A0_CLOPE/433-540
B1VP51_STRGG/10-112
B1VP51_STRGG/149-265
B1VWP0_STRGG/29-89
B1VXQ7_STRGG/226-284
B1W356_STRGG/43-94
B1W5A9_STRGG/47-160
B1WAV1_XENTR/141-248
B1WPM3_CYAA5/53-159
B1WS45_CYAA5/276-408
B1X007_CYAA5/821-931
B1X0D8_CYAA5/134-258
B1X0D9_CYAA5/148-262
B1X1F3_CYAA5/450-515
B1X1F3_CYAA5/556-666
B1X1P1_CYAA5/464-578
B1X5A6_PAUCH/298-406
B1X8B5_ECODH/262-370
B1XAM5_ECODH/10-108
B1XAP2_ECODH/203-306
B1XD05_ECODH/222-324
B1XEY8_ECODH/98-194
B1XHI5_ECODH/155-266
B1XM92_SYNP2/371-478
B1XWI6_LEPCP/116-228
B1XX17_LEPCP/218-330
B1XYJ2_LEPCP/5-116
B1YKA2_EXIS2/238-344
B1YLR1_EXIS2/106-209
B1YWL0_BURA4/145-255
B1Z507_BURA4/127-242
B1Z507_BURA4/253-363
B1ZAG3_METPB/148-261
B1ZB58_METPB/496-602
B1ZEI8_METPB/287-384
B1ZEN2_METPB/403-507
B1ZF44_METPB/294-407
B1ZGY2_METPB/30-104
B1ZJV8_METPB/554-670
B1ZQZ1_OPITP/196-308
B1ZT44_OPITP/50-155
B1ZVJ9_OPITP/52-159
B1ZWU4_OPITP/138-248
B1ZXL1_OPITP/134-246
B2A0K8_NATTJ/258-362
B2A0N2_NATTJ/220-308
B2A1V9_NATTJ/123-224
B2A2S4_NATTJ/14-109
B2A3P9_NATTJ/34-146
B2A4S7_NATTJ/268-378
B2A515_NATTJ/134-237
B2A515_NATTJ/15-116
B2A661_NATTJ/7-106
B2A7G8_NATTJ/205-321
B2A848_NATTJ/6-104
B2DIJ2_STRPN/94-199
B2DNG7_STRPN/94-199
B2DTG2_STRPN/94-199
B2DY04_STRPN/94-199
B2E7Y6_STRPN/94-199
B2FQW5_STRMK/354-463
B2FQW5_STRMK/98-209
B2GEW3_LACF3/263-367
B2H4W5_BURPS/300-411
B2I1U6_ACIBC/185-251
B2I331_ACIBC/7-109
B2IA61_XYLF2/144-253
B2IC15_BEII9/167-275
B2IGE8_BEII9/353-440
B2IPQ6_STRPS/94-199
B2IU04_NOSP7/134-250
B2IWI0_NOSP7/135-245
B2IYX2_NOSP7/24-134
B2IZE5_NOSP7/530-636
B2J162_NOSP7/249-354
B2J162_NOSP7/411-522
B2J1E7_NOSP7/404-513
B2J1E7_NOSP7/529-643
B2J2J7_NOSP7/1695-1812
B2J314_NOSP7/196-307
B2J314_NOSP7/502-612
B2J339_NOSP7/276-387
B2J504_NOSP7/81-194
B2J564_NOSP7/4-98
B2J6E8_NOSP7/134-250
B2JAB9_NOSP7/8-99
B2JAQ5_NOSP7/357-467
B2JJB0_BURP8/321-435
B2JM65_BURP8/5-119
B2JPS1_BURP8/9-129
B2JVI6_BURP8/235-347
B2JWV2_BURP8/525-634
B2JY82_BURP8/203-309
B2JYK9_YERPB/10-102
B2K1M6_YERPB/308-417
B2K3Y8_YERPB/155-266
B2K5E9_YERPB/80-129
B2K6R6_YERPB/98-208
B2KCX1_ELUMP/127-206
B2KCX1_ELUMP/252-382
B2KFR6_MOUSE/122-226
B2KFR7_MOUSE/122-226
B2KFR8_MOUSE/122-226
B2KFR8_MOUSE/308-399
B2KSJ4_XENLA/113-202
B2N242_ECOLX/222-324
B2N4N3_ECOLX/10-108
B2N5X0_ECOLX/168-276
B2N9P1_ECOLX/98-194
B2NAL8_ECOLX/155-266
B2NBU4_ECOLX/203-306
B2NIL7_RHOCE/273-381
B2NQV7_ECO57/222-324
B2NSX9_ECO57/10-108
B2NVA3_ECO57/98-194
B2NXP0_ECO57/155-266
B2P2M9_ECO57/222-324
B2P4M1_ECO57/10-108
B2P759_ECO57/98-194
B2PBG4_ECO57/155-266
B2PJJ0_ECO57/222-324
B2PKC1_ECO57/10-108
B2PLI8_ECO57/155-266
B2PR66_ECO57/98-194
B2PXH7_PROST/155-266
B2Q6W5_PROST/98-194
B2R617_HUMAN/90-189
B2R9H1_HUMAN/163-270
B2RBI6_HUMAN/87-174
B2RCL8_HUMAN/146-253
B2RUJ1_MOUSE/114-227
B2T286_BURPP/16-93
B2T5S5_BURPP/200-318
B2T7Z8_BURPP/9-129
B2T8J5_BURPP/207-315
B2TMP8_CLOBB/270-379
B2TQE5_CLOBB/196-298
B2TVL6_SHIB3/10-108
B2TZU6_SHIB3/203-306
B2U1W8_SHIB3/155-266
B2U404_SHIB3/98-194
B2U8W8_RALPJ/10-110
B2UEU8_RALPJ/668-783
B2UFY2_RALPJ/361-474
B2UGH6_RALPJ/40-150
B2UHC5_RALPJ/203-254
B2UIB3_RALPJ/40-150
B2UJT5_RALPJ/70-181
B2UYS4_CLOBA/196-298
B2V563_CLOBA/5-104
B2VFA5_ERWT9/10-101
B2VFQ9_ERWT9/585-702
B2VGU8_ERWT9/155-266
B2VHR3_ERWT9/98-194
B2VIE3_ERWT9/222-327
B2VKG3_ERWT9/277-388
B3A3N3_ECO57/155-266
B3A6F7_ECO57/222-324
B3A727_ECO57/10-108
B3AAK9_ECO57/98-194
B3AHF0_ECO57/222-324
B3ALT4_ECO57/10-108
B3AMA9_ECO57/98-194
B3AP71_ECO57/155-266
B3B072_ECO57/222-324
B3B1R1_ECO57/98-194
B3B258_ECO57/10-108
B3B719_ECO57/155-266
B3BAZ8_ECO57/222-324
B3BEJ1_ECO57/155-266
B3BEW5_ECO57/98-194
B3BFP3_ECO57/10-108
B3BIP4_ECO57/206-309
B3BTG9_ECO57/222-324
B3BWY0_ECO57/10-108
B3BYN7_ECO57/98-194
B3C098_ECO57/155-266
B3C329_ECO57/206-309
B3C6J2_9BACE/136-230
B3D6M6_BURM1/191-309
B3DBA0_BURM1/127-241
B3DBA0_BURM1/252-362
B3DIG9_DANRE/108-196
B3DIT6_DANRE/100-179
B3DJD1_DANRE/83-183
B3DJJ7_DANRE/108-223
B3DK40_DANRE/117-232
B3DM05_XENTR/100-190
B3E1V8_GEOLS/497-602
B3E3A4_GEOLS/244-347
B3E3N7_GEOLS/139-253
B3E3N7_GEOLS/7-124
B3E4G4_GEOLS/286-397
B3E7I1_GEOLS/226-340
B3E7I3_GEOLS/10-117
B3E860_GEOLS/395-506
B3E8I8_GEOLS/292-407
B3E8Z8_GEOLS/369-477
B3EAJ6_GEOLS/101-218
B3ECT0_CHLL2/341-446
B3EDL9_CHLL2/871-979
B3EHS3_CHLL2/248-354
B3EKS6_CHLPB/249-356
B3F208_SHEEP/146-253
B3H227_ACTP7/98-182
B3H9M4_ECOLX/222-324
B3HBP6_ECOLX/10-108
B3HCM1_ECOLX/98-194
B3HHN1_ECOLX/203-306
B3HHZ1_ECOLX/155-266
B3HLR1_ECOLX/262-370
B3HNV5_ECOLX/206-309
B3HVR5_ECOLX/222-324
B3HW54_ECOLX/98-194
B3HWI4_ECOLX/21-125
B3HX64_ECOLX/10-108
B3HYP3_ECOLX/155-266
B3I3G2_ECOLX/222-324
B3I627_ECOLX/10-108
B3I9G7_ECOLX/98-194
B3I9W9_ECOLX/155-266
B3IBJ0_ECOLX/21-125
B3ID68_ECOLX/203-306
B3IGW7_ECOLX/222-324
B3IH77_ECOLX/10-108
B3IIY0_ECOLX/98-194
B3INQ7_ECOLX/155-266
B3IR39_ECOLX/206-309
B3IX02_GRYBI/198-287
B3IX13_CARNO/136-195
B3IX13_CARNO/6-121
B3IX21_CARNO/152-208
B3IX21_CARNO/18-137
B3IX23_CARNO/152-208
B3IX23_CARNO/18-137
B3IX24_CARNO/152-208
B3IX24_CARNO/18-137
B3J2U7_BACAN/118-219
B3J2U7_BACAN/237-340
B3J4Z0_BACAN/218-311
B3J9G5_BACAN/215-316
B3J9I2_BACAN/214-310
B3JBF2_BACAN/269-373
B3JC09_BACAN/244-351
B3JC36_BACAN/184-293
B3JGI6_9BACE/135-239
B3LX41_DROAN/102-215
B3LZB8_DROAN/164-298
B3M201_DROAN/87-193
B3M2J3_DROAN/142-208
B3M6K4_DROAN/177-251
B3MRY5_DROAN/245-342
B3MRY5_DROAN/390-504
B3NDZ2_DROER/110-181
B3NEQ2_DROER/177-250
B3NTV4_DROER/293-389
B3NTV4_DROER/435-551
B3P118_DROER/117-183
B3P185_DROER/102-215
B3P1U4_DROER/87-193
B3P7Y5_DROER/165-301
B3PE43_CELJU/176-247
B3PG82_CELJU/6-111
B3PGD2_CELJU/230-339
B3PGP7_CELJU/289-402
B3PH81_CELJU/126-229
B3PJ72_CELJU/127-220
B3PLL9_CELJU/471-581
B3PPI4_RHIE6/354-466
B3PQE7_RHIE6/890-1001
B3PYS6_RHIE6/18-123
B3PYU4_RHIE6/388-496
B3Q2D2_RHIE6/289-401
B3Q2D2_RHIE6/33-147
B3Q6R8_RHOPT/141-254
B3QA16_RHOPT/16-127
B3QAG8_RHOPT/543-660
B3QDX8_RHOPT/179-292
B3QEA3_RHOPT/13-124
B3QGW4_RHOPT/64-174
B3QIL7_RHOPT/13-121
B3QIL9_RHOPT/391-496
B3QK34_RHOPT/111-214
B3QKL2_RHOPT/829-941
B3QMN2_CHLP8/128-240
B3QMP7_CHLP8/401-511
B3QS59_CHLT3/148-225
B3QSA2_CHLT3/342-455
B3QSM6_CHLT3/150-209
B3QUW3_CHLT3/298-405
B3R226_CUPTR/203-302
B3R4L9_CUPTR/507-620
B3R5T2_CUPTR/399-517
B3R933_CUPTR/530-639
B3RCS0_CUPTR/164-277
B3RSF9_TRIAD/90-185
B3RXX2_TRIAD/97-184
B3SDJ5_TRIAD/96-187
B3SER3_TRIAD/33-144
B3SZS4_SHEEP/109-188
B3TEI6_9NEOP/1-66
B3TEI6_9NEOP/127-235
B3TEJ2_AUTIO/108-212
B3TEN8_9NEOP/1-83
B3TEP4_9NEOP/109-213
B3TEP5_9NEOP/116-215
B3TEP8_9NEOP/106-217
B3TES1_SPOFR/1-84
B3TES6_TRINI/1-133
B3WBJ3_LACCB/265-370
B3WBQ2_LACCB/212-285
B3WG02_ECOLX/203-306
B3WJ56_ECOLX/222-324
B3WPD3_ECOLX/10-108
B3WPP5_ECOLX/98-194
B3WQH1_ECOLX/155-266
B3WYX2_SHIDY/214-316
B3WZM2_SHIDY/98-194
B3X528_SHIDY/155-266
B3X6Z2_SHIDY/10-108
B3X9H1_ECOLX/262-370
B3XBS7_ECOLX/203-306
B3XCP3_ECOLX/222-324
B3XEG7_ECOLX/21-125
B3XFN5_ECOLX/10-108
B3XH46_ECOLX/98-194
B3XI03_ECOLX/155-266
B3YAV0_SALET/155-266
B3YB89_SALET/98-194
B3YFR9_SALET/10-101
B3YHX3_SALET/222-324
B3YMV0_BACCE/113-206
B3YNL9_BACCE/12-113
B3YQE3_BACCE/244-351
B3YVC9_BACCE/214-310
B3YW18_BACCE/118-219
B3YW18_BACCE/237-340
B3YY20_BACCE/215-316
B3YZB5_BACCE/269-373
B3Z0J4_BACCE/184-293
B3ZB25_BACCE/113-206
B3ZCV0_BACCE/244-351
B3ZD58_BACCE/184-293
B3ZE09_BACCE/214-310
B3ZE26_BACCE/215-316
B3ZEJ3_BACCE/118-219
B3ZEJ3_BACCE/237-340
B3ZFT0_BACCE/269-373
B3ZIK5_BACCE/12-113
B3ZJW5_BACCE/113-206
B3ZQG9_BACCE/269-373
B3ZQT7_BACCE/184-293
B3ZTB0_BACCE/118-219
B3ZTB0_BACCE/237-340
B3ZUE7_BACCE/214-310
B3ZUG1_BACCE/215-316
B3ZW89_BACCE/244-351
B4A2X8_SALNE/155-266
B4A761_SALNE/98-194
B4AA10_SALNE/222-324
B4AAQ9_SALNE/10-101
B4AEN0_BACPU/146-255
B4AEN0_BACPU/270-380
B4AES5_BACPU/268-375
B4AGI4_BACPU/15-112
B4AKE8_BACPU/253-355
B4AKU3_BACPU/10-118
B4AL73_BACPU/117-218
B4AL73_BACPU/236-339
B4AMB3_BACPU/240-347
B4BI36_9BACI/274-365
B4BI36_9BACI/394-487
B4BLH1_9BACI/117-218
B4BLH1_9BACI/236-339
B4BM50_9BACI/114-210
B4BPH8_9BACI/263-367
B4BPM6_9BACI/177-284
B4BRI1_9BACI/125-223
B4CU67_9BACT/339-448
B4CVF5_9BACT/451-561
B4CVJ0_9BACT/151-261
B4D267_9BACT/221-330
B4D3Q1_9BACT/238-340
B4D4F6_9BACT/189-300
B4D4U6_9BACT/82-184
B4D6U9_9BACT/289-399
B4D6V1_9BACT/532-634
B4D6V3_9BACT/7-120
B4D6V8_9BACT/295-408
B4D7R7_9BACT/528-638
B4D928_9BACT/142-253
B4DCS0_9BACT/54-123
B4DS34_HUMAN/31-130
B4E3J3_HUMAN/33-122
B4E3L5_HUMAN/147-254
B4EJJ5_BURCJ/141-252
B4EKX3_BURCJ/187-253
B4ETZ0_PROMH/98-177
B4EWJ9_PROMH/81-175
B4EXM8_PROMH/155-266
B4FDC2_MAIZE/145-270
B4FDC2_MAIZE/15-130
B4G5M2_DROPE/102-215
B4GFM2_DROPE/117-215
B4GL30_DROPE/87-193
B4GNI9_DROPE/164-296
B4GV71_DROPE/129-227
B4H1F2_DROPE/386-458
B4HGB3_DROSE/37-150
B4HKI7_DROSE/87-193
B4HVG2_DROSE/177-247
B4HZL9_DROSE/172-308
B4I9Y0_DROSE/261-358
B4I9Y0_DROSE/406-520
B4IBW6_DROSE/144-210
B4IIR0_DROSE/110-181
B4J2D6_DROGR/174-246
B4J7C7_DROGR/328-434
B4JEV3_DROGR/102-215
B4JFK6_DROGR/117-215
B4JFR9_DROGR/87-193
B4JKJ9_DROGR/217-314
B4JKJ9_DROGR/365-478
B4K0H9_DROGR/174-246
B4K8H0_DROMO/102-215
B4KBU3_DROMO/87-193
B4KDN6_DROMO/117-184
B4L0X6_DROMO/106-176
B4L4N5_DROMO/135-226
B4L632_DROMO/217-313
B4L632_DROMO/365-475
B4L8X9_DROMO/174-249
B4LBM8_DROVI/105-207
B4LCU8_DROVI/174-246
B4LWW7_DROVI/117-215
B4M453_DROVI/87-193
B4M6I9_DROVI/108-243
B4M6L5_DROVI/102-215
B4M816_DROVI/207-315
B4M816_DROVI/369-477
B4MSH4_DROWI/215-311
B4MSH4_DROWI/359-473
B4MXG7_DROWI/178-250
B4NA72_DROWI/87-193
B4NCU3_DROWI/143-238
B4NG65_DROWI/102-215
B4NIP3_DROWI/117-215
B4PC64_DROYA/177-250
B4PFX7_DROYA/110-181
B4PLS5_DROYA/168-304
B4PPW7_DROYA/102-215
B4PR02_DROYA/117-183
B4PTZ4_DROYA/87-193
B4Q0X9_DROYA/241-337
B4Q0X9_DROYA/385-499
B4QF02_DROSI/177-250
B4QQZ0_DROSI/110-181
B4QX40_DROSI/146-212
B4QXB0_DROSI/87-193
B4R1I3_DROSI/170-306
B4R1W3_DROSI/102-215
B4R357_DROSI/123-217
B4R894_PHEZH/131-244
B4RHP9_PHEZH/97-209
B4RIF5_PHEZH/79-192
B4S6Y0_PROA2/248-355
B4S854_PROA2/621-736
B4S8R4_PROA2/385-493
B4SAU4_PELPB/868-983
B4SD89_PELPB/450-560
B4SFQ0_PELPB/165-279
B4SGR1_PELPB/455-563
B4SHB6_PELPB/340-446
B4SIM8_STRM5/354-463
B4SIM8_STRM5/98-209
B4SKM5_STRM5/391-466
B4SPP4_STRM5/245-353
B4SWN8_SALNS/98-194
B4SZA2_SALNS/10-101
B4T2K5_SALNS/222-324
B4T741_SALNS/155-266
B4T8N7_SALHS/98-194
B4TBU2_SALHS/10-101
B4TEE3_SALHS/222-324
B4TJQ3_SALHS/155-266
B4TPL6_SALSV/10-101
B4TS89_SALSV/222-324
B4TWI0_SALSV/155-266
B4TZH1_SALSV/98-194
B4U414_STREM/94-199
B4UAE7_ANASK/201-254
B4UB40_ANASK/1-93
B4UCS4_ANASK/192-274
B4UD19_ANASK/158-267
B4UDP8_ANASK/1-113
B4UJK4_ANASK/24-129
B4UJS0_ANASK/208-319
B4ULX7_ANASK/18-129
B4V211_9ACTO/152-257
B4V361_9ACTO/48-126
B4V5R1_9ACTO/21-129
B4V8Z1_9ACTO/11-114
B4VCI3_9ACTO/12-125
B4VFP6_9ACTO/232-328
B4VIS0_9CYAN/714-813
B4VJV8_9CYAN/135-251
B4VK29_9CYAN/77-186
B4VKU4_9CYAN/136-250
B4VNR8_9CYAN/608-719
B4VPP9_9CYAN/506-618
B4VQ31_9CYAN/64-164
B4VRG3_9CYAN/508-616
B4VSP9_9CYAN/224-334
B4VSP9_9CYAN/349-399
B4VSU0_9CYAN/82-192
B4VSY1_9CYAN/466-575
B4VUP2_9CYAN/141-273
B4VX40_9CYAN/251-366
B4VY11_9CYAN/140-248
B4VZB8_9CYAN/149-261
B4VZF4_9CYAN/457-569
B4VZR7_9CYAN/141-255
B4W2Z0_9CYAN/177-238
B4W4Z4_9CYAN/174-284
B4W833_9CAUL/184-289
B4W969_9CAUL/136-249
B4WCY6_9CAUL/237-349
B4WDU1_9CAUL/121-234
B4WF14_9CAUL/396-495
B4WKW5_9SYNE/198-298
B4WKY3_9SYNE/274-384
B4WLF6_9SYNE/286-400
B4WN71_9SYNE/150-279
B4WP50_9SYNE/15-132
B4WSX4_9SYNE/710-825
B4WTP2_9SYNE/335-445
B4WYF1_9GAMM/11-119
B4X1A7_9GAMM/142-259
B4X2M8_9GAMM/95-185
B4X4L1_9GAMM/145-241
B4X4M1_9GAMM/295-411
B4X528_9GAMM/631-738
B4X8C0_PSEPS/8-117
B4Y034_MUSCA/87-196
B4YB07_SOYBN/618-733
B4YB07_SOYBN/748-873
B4YB08_SOYBN/625-740
B4YB08_SOYBN/755-880
B4YB09_SOYBN/617-732
B4YB09_SOYBN/747-872
B4YB10_SOYBN/631-747
B4YB10_SOYBN/762-884
B4YB11_SOYBN/643-759
B4YB11_SOYBN/774-896
B4YB12_SOYBN/594-710
B4YB12_SOYBN/725-847
B4YB13_SOYBN/530-646
B4YB13_SOYBN/661-783
B4YSY0_ACIBA/200-266
B5A8X7_CHLRE/537-649
B5BDD5_SALPK/98-194
B5BGN4_SALPK/155-266
B5BJ07_SALPK/10-101
B5BS93_9CRUS/96-173
B5BWI3_SALET/222-324
B5C1P2_SALET/155-266
B5C4J8_SALET/98-194
B5C6W8_SALET/10-101
B5CDV5_SALET/222-324
B5CF19_SALET/98-194
B5CFC1_SALET/10-101
B5CG63_SALET/155-266
B5DXT9_DROPS/102-215
B5E4W1_STRP4/94-199
B5E7Q4_GEOBB/407-514
B5E884_GEOBB/265-379
B5E8C9_GEOBB/516-626
B5E8Y1_GEOBB/269-364
B5EB17_GEOBB/109-213
B5EBN6_GEOBB/142-253
B5EBU2_GEOBB/186-295
B5ECP7_GEOBB/375-482
B5ED42_GEOBB/460-570
B5EDD8_GEOBB/20-131
B5EDH1_GEOBB/245-361
B5EE93_GEOBB/300-411
B5EG38_GEOBB/291-397
B5EGD1_GEOBB/149-262
B5EIN7_GEOBB/345-462
B5EIZ9_GEOBB/247-349
B5ETZ7_VIBFM/14-135
B5EUQ4_VIBFM/80-175
B5EWT1_SALA4/98-194
B5EZX7_SALA4/10-101
B5F2I0_SALA4/222-324
B5F6X9_SALA4/155-266
B5FA04_VIBFM/98-213
B5FFC7_VIBFM/4-109
B5FG95_VIBFM/213-311
B5FIQ8_SALDC/155-266
B5FKQ3_SALDC/98-194
B5FNZ6_SALDC/10-101
B5FRH8_SALDC/222-324
B5GB91_9ACTO/97-210
B5GH17_9ACTO/48-103
B5GW74_STRCL/1-35
B5GWK8_STRCL/161-277
B5GWK8_STRCL/23-127
B5GYD7_STRCL/191-300
B5H8G4_STRPR/46-100
B5H8S1_STRPR/221-329
B5H8T8_STRPR/225-285
B5HIC7_STRPR/34-83
B5HKE9_STRPR/13-126
B5HLB0_9ACTO/30-143
B5HMI8_9ACTO/199-297
B5HUB5_9ACTO/147-263
B5HYK5_9ACTO/195-299
B5HYY8_9ACTO/25-135
B5I2E5_9ACTO/226-272
B5I407_9ACTO/1-101
B5IA56_ACIB4/699-808
B5IEE2_ACIB4/1083-1192
B5IEQ7_ACIB4/1083-1192
B5IG64_ACIB4/699-808
B5IIP9_9CHRO/144-249
B5IML9_9CHRO/284-392
B5J5A2_9RHOB/358-464
B5JAR5_9RHOB/143-259
B5JH28_9BACT/202-274
B5JN00_9BACT/791-899
B5JSW6_9GAMM/5-107
B5JU45_9GAMM/228-340
B5JWD0_9GAMM/98-197
B5K2T9_9RHOB/143-259
B5K518_9RHOB/380-486
B5LRB5_LITVA/1-79
B5LUQ0_TRICA/108-174
B5MN44_SALET/10-101
B5MNS6_SALET/98-194
B5MPB2_SALET/155-266
B5MPU9_SALET/222-324
B5MYP3_SALET/222-324
B5N0G1_SALET/98-194
B5N5T8_SALET/155-266
B5N769_SALET/10-101
B5N8M3_SALET/98-194
B5N8Y0_SALET/222-324
B5NH92_SALET/10-101
B5NJH2_SALET/155-266
B5NPD3_SALET/222-324
B5NR59_SALET/155-266
B5NS67_SALET/98-194
B5NTK6_SALET/10-101
B5NXV4_SALET/98-194
B5P4Q7_SALET/155-266
B5P6D4_SALET/222-324
B5P7M0_SALET/10-101
B5PCZ1_SALET/98-194
B5PEP5_SALET/155-266
B5PIQ2_SALET/222-324
B5PJQ8_SALET/10-101
B5PSA7_SALHA/98-194
B5PWE9_SALHA/155-266
B5PXG5_SALHA/10-101
B5PY18_SALHA/222-324
B5Q4C3_SALVI/222-324
B5Q582_SALVI/10-101
B5Q901_SALVI/155-266
B5QDP7_SALVI/98-194
B5QLG4_LACRH/265-370
B5QN50_LACRH/212-286
B5QTE7_SALEP/98-194
B5QWA1_SALEP/10-101
B5QZY3_SALEP/222-324
B5R0K1_SALEP/155-266
B5R6Q0_SALG2/98-194
B5R969_SALG2/222-324
B5RES6_SALG2/155-266
B5RFG6_SALG2/10-101
B5RXP2_RALSO/202-253
B5RYW9_RALSO/467-577
B5S1C3_RALSO/55-156
B5S340_RALSO/360-473
B5S8U9_RALSO/28-138
B5SAG5_RALSO/202-253
B5SAP0_RALSO/467-577
B5SBH8_RALSO/497-603
B5SGT5_RALSO/28-138
B5SJW1_RALSO/290-403
B5SLU6_RALSO/55-156
B5TEJ1_9PERC/1-63
B5THM8_SACKO/131-196
B5U9B2_TRICA/113-202
B5U9F5_SOYBN/625-740
B5U9F5_SOYBN/755-880
B5UIY9_BACCE/214-310
B5UJ08_BACCE/215-316
B5UND7_BACCE/244-351
B5UQQ4_BACCE/269-373
B5USW5_BACCE/118-219
B5USW5_BACCE/237-340
B5UW97_BACCE/108-200
B5UZC6_BACCE/113-206
B5V5D7_BACCE/218-311
B5V5S8_BACCE/269-373
B5V644_BACCE/53-162
B5V790_BACCE/237-340
B5V9L0_BACCE/244-351
B5VEI9_YEAS6/200-317
B5VU15_SPIMA/479-582
B5VW46_SPIMA/151-265
B5VW46_SPIMA/280-389
B5VXW8_SPIMA/305-416
B5VXX4_SPIMA/46-158
B5VXY3_SPIMA/439-519
B5VY00_SPIMA/79-203
B5W0I0_SPIMA/282-389
B5W0S0_SPIMA/399-460
B5W5T2_SPIMA/642-752
B5W8T1_SPIMA/271-336
B5W9P3_SPIMA/534-644
B5WAL1_9BURK/456-569
B5WAL2_9BURK/149-259
B5WFQ3_9BURK/525-634
B5WFQ3_9BURK/864-967
B5WNJ1_9BURK/139-253
B5X214_SALSA/95-193
B5XKB5_STRPZ/94-199
B5XRA7_KLEP3/224-277
B5XST2_KLEP3/155-266
B5XTZ7_KLEP3/203-306
B5XZI9_KLEP3/10-101
B5Y104_KLEP3/98-194
B5Y1Y8_KLEP3/210-281
B5YCC2_DICT6/198-305
B5YEK2_DICT6/8-127
B5YFY1_THEYD/330-441
B5YI44_THEYD/44-91
B5YJP0_THEYD/253-359
B5YSU3_ECO5E/155-266
B5YZ05_ECO5E/10-108
B5Z2D4_ECO5E/222-324
B5Z2V2_ECO5E/98-194
B5ZD56_GLUDA/166-275
B5ZGV8_GLUDA/12-88
B5ZNB8_RHILW/18-123
B5ZNC9_RHILW/388-496
B5ZR48_RHILW/929-1040
B5ZRG5_RHILW/87-190
B5ZY53_RHILW/229-330
B5ZZ17_RHILW/189-299
B6A0H8_RHILW/166-279
B6AMT3_9BACT/400-510
B6AQD1_9BACT/318-434
B6AQR3_9BACT/167-278
B6AX27_9RHOB/402-508
B6B3X0_9RHOB/115-231
B6B7X5_9RHOB/161-278
B6BDL7_9RHOB/392-500
B6BGH7_9PROT/7-77
B6BHH8_9PROT/100-215
B6BN45_9PROT/203-318
B6BNA8_9PROT/5-116
B6BNZ8_9PROT/1163-1259
B6BVF9_9PROT/366-468
B6BW55_9PROT/10-113
B6BXA8_9GAMM/8-120
B6BYB2_9GAMM/257-373
B6C3C4_9GAMM/419-532
B6C3G8_9GAMM/146-240
B6C5Q6_9GAMM/22-124
B6DTM2_9EUGL/408-484
B6E9W5_MICTO/106-174
B6E9W6_MICTO/106-174
B6E9W7_MICTO/106-174
B6EK86_ALISL/98-196
B6EKZ2_ALISL/155-266
B6ERM3_ALISL/14-135
B6ESD1_ALISL/80-182
B6FSQ5_9CLOT/410-508
B6FYV3_9CLOT/87-194
B6HZJ9_ECOSE/98-194
B6I1T3_ECOSE/155-266
B6I4K6_ECOSE/10-108
B6I5Z6_ECOSE/222-324
B6I9R3_ECOSE/206-309
B6IQ41_RHOCS/17-123
B6IQQ5_RHOCS/154-234
B6ISI0_RHOCS/132-247
B6ITX1_RHOCS/273-381
B6IWY2_RHOCS/290-404
B6J3R4_COXB2/1-96
B6J6H4_COXB1/1-80
B6JC39_OLICO/694-806
B6JDY5_OLICO/12-120
B6JDY7_OLICO/409-514
B6JIJ3_OLICO/139-252
B6K1S1_SCHJY/1628-1739
B6QXZ4_9RHOB/3-109
B6QXZ7_9RHOB/387-493
B6RQX5_THUOR/62-177
B6VCA3_SARBU/181-277
B6VCA3_SARBU/328-438
B6VCA4_SARBU/181-277
B6VCA4_SARBU/328-438
B6VCA6_SARBU/104-169
B6VE02_MUSVI/73-187
B6XA40_9ENTR/98-199
B6XB48_9ENTR/225-296
B6XFP2_9ENTR/156-266
B6XH40_9ENTR/9-105
B6ZCF3_9ENTR/98-194
B6ZGN4_CRAGI/80-176
B6ZPG9_ECO57/10-108
B6ZQ36_ECO57/98-194
B6ZV18_ECO57/222-324
B6ZXT6_ECO57/155-266
B7AI08_9BACE/111-161
B7AMP3_9BACE/136-230
B7BA52_9PORP/234-338
B7CFS6_BURPS/29-124
B7CWC0_BURPS/300-411
B7DM31_9BACL/11-115
B7DR60_9BACL/84-194
B7DUZ0_9BACL/18-120
B7EKU3_ORYSJ/622-737
B7EKU3_ORYSJ/752-877
B7FV24_PHATC/298-393
B7G4J7_PHATC/295-407
B7G8E7_PHATC/302-420
B7GAD0_PHATC/297-409
B7GAD0_PHATC/424-536
B7GAD0_PHATC/551-663
B7GGU1_ANOFW/242-349
B7GHH2_ANOFW/121-221
B7GHH2_ANOFW/239-342
B7GKK3_ANOFW/254-355
B7GKP9_ANOFW/95-205
B7GLD3_ANOFW/30-130
B7H1P2_ACIB3/185-251
B7H1T9_ACIB3/7-109
B7H7Y2_BACC4/113-206
B7H9W7_BACC4/214-310
B7HB38_BACC4/132-233
B7HB38_BACC4/251-354
B7HBL3_BACC4/215-316
B7HFA2_BACC4/244-351
B7HFP6_BACC4/263-372
B7HGC5_BACC4/269-373
B7HNT0_BACC7/237-340
B7HRM7_BACC7/244-351
B7HSG5_BACC7/113-206
B7HV65_BACC7/214-310
B7HYA9_BACC7/53-162
B7HZF2_BACC7/269-373
B7I315_ACIB5/185-251
B7I9V5_ACIB5/7-109
B7IFD2_THEAB/122-225
B7IFD2_THEAB/5-104
B7IIE5_BACC2/108-201
B7IJY6_BACC2/244-351
B7IR01_BACC2/184-293
B7IS09_BACC2/269-373
B7IWT4_BACC2/214-310
B7IWV3_BACC2/215-316
B7IXF8_BACC2/118-219
B7IXF8_BACC2/237-340
B7JHH1_BACC0/184-293
B7JIJ2_BACC0/269-373
B7JM18_BACC0/118-219
B7JM18_BACC0/237-340
B7JPE8_BACC0/214-310
B7JPG5_BACC0/215-316
B7JQN0_BACC0/113-206
B7JR95_BACC0/244-351
B7JWI7_CYAP8/90-150
B7JXC1_CYAP8/276-349
B7K3J6_CYAP8/456-570
B7K4E5_CYAP8/287-396
B7K4E6_CYAP8/456-568
B7K7G5_CYAP7/168-279
B7K8A3_CYAP7/458-572
B7K9A5_CYAP7/1050-1154
B7KD79_CYAP7/501-613
B7KDW0_CYAP7/276-410
B7KEH4_CYAP7/371-450
B7KEN2_CYAP7/673-777
B7KEN2_CYAP7/792-901
B7KEV8_CYAP7/398-506
B7KEZ5_CYAP7/362-466
B7KEZ5_CYAP7/609-683
B7KGI8_CYAP7/226-343
B7KGZ9_CYAP7/339-451
B7KNA8_METC4/28-129
B7KPN7_METC4/483-589
B7KQ06_METC4/560-676
B7KRA3_METC4/287-384
B7KRF1_METC4/403-507
B7KSI9_METC4/52-143
B7KXN0_METC4/151-264
B7L688_ECO55/98-194
B7L9C3_ECO55/10-108
B7LB67_ECO55/222-324
B7LGW1_ECO55/203-306
B7LHS3_ECO55/155-266
B7LJ62_ECOLU/41-145
B7LL59_ESCF3/222-324
B7LMA3_ESCF3/262-370
B7LMI8_ESCF3/98-194
B7LR77_ESCF3/155-266
B7LVH4_ESCF3/10-108
B7LWZ7_ECO55/41-144
B7LXB5_ECO8A/203-306
B7M0S8_ECO8A/155-266
B7M3N8_ECO8A/98-194
B7M667_ECO8A/10-108
B7M8N5_ECO8A/222-324
B7MBX9_ECO45/155-266
B7MD58_ECO45/98-194
B7MFD2_ECO45/262-370
B7MHE8_ECO45/10-108
B7MJZ8_ECO45/222-324
B7MKA3_ECO45/203-306
B7MPG0_ECO81/98-194
B7MSN8_ECO81/222-324
B7MTY5_ECO81/203-306
B7MXQ0_ECO81/262-370
B7N0K3_ECO81/155-266
B7N2L1_ECO81/10-108
B7N412_ECOLU/203-306
B7N5I2_ECOLU/262-370
B7N8V1_ECOLU/98-194
B7NDJ4_ECOLU/155-266
B7NFG4_ECOLU/10-108
B7NG61_ECOLU/222-324
B7NJA3_ECO7I/98-194
B7NKS7_ECO7I/155-266
B7NN31_ECO7I/262-370
B7NST7_ECO7I/222-324
B7NUW7_ECO7I/203-306
B7NV03_ECO7I/10-108
B7PDL3_IXOSC/246-343
B7PH94_IXOSC/104-207
B7PRV7_IXOSC/97-170
B7QI82_IXOSC/84-159
B7QNX4_IXOSC/100-202
B7QSW5_9RHOB/391-500
B7QSW7_9RHOB/20-143
B7R5V0_9THEO/30-141
B7R7V4_9THEO/112-218
B7R890_9THEO/258-354
B7R8L2_9THEO/209-311
B7R9I5_9THEO/42-137
B7RFN8_9RHOB/378-485
B7RHX4_9RHOB/220-334
B7RKK4_9RHOB/42-159
B7RMJ3_9RHOB/563-677
B7RRU9_9RHOB/9-122
B7RRW7_9RHOB/990-1103
B7RXH4_9GAMM/216-328
B7RXH4_9GAMM/343-455
B7RXH4_9GAMM/89-201
B7S0A1_9GAMM/635-746
B7S1D4_9GAMM/126-228
B7S3A5_9GAMM/224-336
B7S3A5_9GAMM/351-463
B7S3A5_9GAMM/81-195
B7S6T8_SPOLI/162-312
B7SCS8_9CHON/81-197
B7TWW4_CITRO/98-194
B7TYI6_ECOLX/98-194
B7UEA7_DROSL/106-182
B7UFN3_ECO27/262-370
B7UJM3_ECO27/98-194
B7UJV0_ECO27/155-266
B7UNJ1_ECO27/10-108
B7UPU7_ECO27/222-324
B7UQ90_ECO27/203-306
B7UTM1_ECO27/21-125
B7UY61_PSEA8/82-168
B7UY75_PSEA8/245-360
B7V1D7_PSEA8/632-733
B7V348_PSEA8/144-252
B7V3L7_PSEA8/6-113
B7V5Q2_PSEA8/99-208
B7V6N8_PSEA8/345-457
B7VHE0_VIBSL/16-121
B7VJQ0_VIBSL/98-196
B7VPM7_VIBSL/80-135
B7VS91_VIBSL/14-135
B7WQM1_COMTE/321-432
B7WSK9_COMTE/247-365
B7WSQ0_COMTE/268-384
B7WUS3_COMTE/336-449
B7WY87_COMTE/406-522
B7WZH4_COMTE/141-252
B7X1Q2_COMTE/107-197
B7X525_COMTE/222-318
B7Z0S3_DROME/170-306
B7Z2H6_HUMAN/149-241
B7Z429_HUMAN/144-250
B7ZS97_XENLA/104-216
B7ZSK8_XENLA/115-206
B8AMI0_ORYSI/416-532
B8AMI0_ORYSI/547-669
B8AQP9_ORYSI/380-495
B8AQP9_ORYSI/510-635
B8AZN4_ORYSI/73-184
B8BZ75_THAPS/168-274
B8BZ75_THAPS/292-406
B8C7Y5_THAPS/294-384
B8CC04_THAPS/399-492
B8CKM0_SHEPW/98-192
B8CRM1_SHEPW/124-205
B8CTT8_SHEPW/131-243
B8CVW0_HALOH/133-236
B8D0Z8_HALOH/405-492
B8DEV7_LISMH/266-370
B8DIG7_DESVM/358-474
B8DIG7_DESVM/489-531
B8DIJ3_DESVM/572-678
B8DIR8_DESVM/310-419
B8DIW1_DESVM/717-827
B8DJX7_DESVM/520-592
B8DPN9_DESVM/179-292
B8DQS3_DESVM/388-495
B8DR05_DESVM/108-166
B8DR09_DESVM/457-562
B8DR34_DESVM/322-386
B8E1Q3_DICTD/197-301
B8E3U0_SHEB2/570-681
B8E641_SHEB2/309-417
B8EAS4_SHEB2/98-181
B8ECF9_SHEB2/358-471
B8EEU6_SHEB2/474-586
B8ELZ0_METSB/262-375
B8ENW1_METSB/9-107
B8EQ26_METSB/51-160
B8F495_HAEPS/113-224
B8F9H1_DESAA/210-321
B8F9P3_DESAA/125-224
B8FA28_DESAA/502-618
B8FA84_DESAA/43-150
B8FAJ2_DESAA/370-481
B8FB26_DESAA/151-260
B8FB39_DESAA/45-154
B8FBX9_DESAA/740-847
B8FBZ6_DESAA/389-499
B8FBZ6_DESAA/514-629
B8FD14_DESAA/16-112
B8FDQ7_DESAA/646-754
B8FDZ2_DESAA/68-183
B8FDZ8_DESAA/167-277
B8FDZ8_DESAA/40-152
B8FEN7_DESAA/680-791
B8FF27_DESAA/144-245
B8FFM2_DESAA/747-854
B8FFR7_DESAA/33-127
B8FG34_DESAA/295-400
B8FHC1_DESAA/255-361
B8FHI9_DESAA/301-421
B8FHP6_DESAA/364-473
B8FI33_DESAA/70-180
B8FI34_DESAA/896-1005
B8FI59_DESAA/411-521
B8FJ33_DESAA/233-343
B8FJB6_DESAA/216-329
B8FK56_DESAA/268-375
B8FKH9_DESAA/152-257
B8FKK2_DESAA/272-381
B8FL07_DESAA/4-109
B8FMG4_DESAA/251-365
B8FP86_DESHD/5-94
B8FQL8_DESHD/249-345
B8FQM8_DESHD/258-357
B8FQY6_DESHD/201-280
B8FT43_DESHD/116-220
B8FWA2_DESHD/147-240
B8FWP7_DESHD/33-143
B8FXH0_DESHD/142-208
B8FXN8_DESHD/9-108
B8G1Q9_DESHD/13-118
B8G4H7_CHLAD/337-452
B8G4Q9_CHLAD/28-139
B8G4S5_CHLAD/191-306
B8G7F7_CHLAD/141-203
B8G854_CHLAD/512-626
B8G8K9_CHLAD/56-162
B8G9N5_CHLAD/147-257
B8GBT0_CHLAD/399-499
B8GD41_CHLAD/103-218
B8GDQ4_METPE/18-132
B8GE43_METPE/162-266
B8GE43_METPE/40-147
B8GE49_METPE/236-335
B8GE60_METPE/570-679
B8GEN7_METPE/203-323
B8GEN9_METPE/445-555
B8GF20_METPE/119-230
B8GF20_METPE/368-477
B8GGR3_METPE/119-166
B8GGR5_METPE/119-165
B8GGT0_METPE/335-442
B8GGU0_METPE/157-261
B8GH11_METPE/268-379
B8GH11_METPE/530-642
B8GHM2_METPE/508-613
B8GHR3_METPE/590-701
B8GI91_METPE/527-636
B8GIC2_METPE/262-374
B8GII3_METPE/725-837
B8GIZ0_METPE/143-252
B8GJ33_METPE/315-421
B8GJ77_METPE/254-367
B8GJ83_METPE/552-668
B8GJH3_METPE/357-463
B8GJH6_METPE/349-419
B8GK53_METPE/474-583
B8GM77_THISH/77-177
B8GS54_THISH/240-352
B8GSP1_THISH/338-448
B8GT56_THISH/395-510
B8GTB7_THISH/156-264
B8GTG0_THISH/268-385
B8GTY7_THISH/250-366
B8GXI0_CAUCN/254-352
B8H024_CAUCN/320-434
B8H1D8_CAUCN/132-244
B8H371_CAUCN/5-120
B8H3Y3_CAUCN/144-256
B8HBB1_ARTCA/209-307
B8HEA5_ARTCA/13-114
B8HFJ8_ARTCA/229-268
B8HKS6_CYAP4/71-173
B8HMX7_CYAP4/77-188
B8HMY0_CYAP4/503-616
B8HN37_CYAP4/132-248
B8HP16_CYAP4/276-387
B8HS58_CYAP4/28-119
B8HTK1_CYAP4/890-999
B8HWB5_CYAP4/2214-2326
B8HWB5_CYAP4/528-641
B8HWM6_CYAP4/587-696
B8HYG0_CYAP4/1720-1830
B8I419_CLOCE/255-366
B8IC82_METNO/446-543
B8ICU5_METNO/253-369
B8IDE5_METNO/393-498
B8IHU0_METNO/378-489
B8IIA2_METNO/151-265
B8IUN3_METNO/155-268
B8IVC7_METNO/166-279
B8IVG8_METNO/152-268
B8IVG8_METNO/283-399
B8IWT0_METNO/30-104
B8J2Z7_DESDA/141-246
B8JA41_ANAD2/201-255
B8JA97_ANAD2/158-267
B8JAE4_ANAD2/1-113
B8JCK2_ANAD2/24-129
B8JCR4_ANAD2/208-319
B8JCY8_ANAD2/192-271
B8JGY2_ANAD2/18-129
B8K461_VIBPA/196-309
B8K6R1_VIBPA/13-133
B8K7A6_VIBPA/98-196
B8K853_VIBPA/80-147
B8K8V0_VIBPA/10-117
B8K9V5_VIBPA/248-351
B8KAS2_VIBPA/214-289
B8KB63_VIBPA/131-207
B8KBG9_VIBPA/856-915
B8KEX8_9GAMM/254-362
B8KJT5_9GAMM/3-109
B8KPY2_9GAMM/839-940
B8LB89_9GAMM/339-448
B8LB89_9GAMM/83-195
B8N6T2_ASPFN/84-193
B8P2A7_POSPM/405-468
B8QZS2_MYXFU/48-156
B8R8D1_9ROSI/449-565
B8R8D1_9ROSI/580-651
B8R8D2_9ROSI/449-565
B8R8D2_9ROSI/580-650
B8R8D3_ISOAR/449-565
B8R8D3_ISOAR/580-652
B8R8D4_9ROSI/429-545
B8R8D4_9ROSI/560-631
B8R8D5_9ROSI/429-545
B8R8D5_9ROSI/560-631
B8R8D7_ARAHA/451-567
B8R8D7_ARAHA/582-653
B8R8D8_ARALY/431-547
B8R8D8_ARALY/562-633
B8R8D9_BARVU/451-567
B8R8D9_BARVU/582-653
B8R8E0_9BRAS/431-547
B8R8E0_9BRAS/562-633
B8R8E1_BRAOL/450-566
B8R8E1_BRAOL/581-653
B8R8E2_CAMMC/431-547
B8R8E2_CAMMC/562-634
B8R8E3_CAMMC/431-547
B8R8E3_CAMMC/562-633
B8R8E4_CAPBU/451-567
B8R8E4_CAPBU/582-653
B8R8E5_CAPBU/451-567
B8R8E5_CAPBU/582-653
B8R8E6_CARCT/451-544
B8R8E8_9BRAS/451-567
B8R8E8_9BRAS/582-654
B8R8E9_IBEOP/431-547
B8R8E9_IBEOP/562-633
B8R8F0_IONAC/448-564
B8R8F0_IONAC/579-650
B8R8F1_9BRAS/451-567
B8R8F1_9BRAS/582-654
B8R8F2_9BRAS/431-547
B8R8F2_9BRAS/562-634
B8R8F3_9BRAS/451-567
B8R8F3_9BRAS/582-654
B8R8F4_9BRAS/431-547
B8R8F4_9BRAS/562-634
B8R8F5_9BRAS/451-567
B8R8F5_9BRAS/582-654
B8R8F6_9BRAS/450-566
B8R8F6_9BRAS/581-652
B8R8F7_MICPF/431-547
B8R8F7_MICPF/562-633
B8R8F8_MICPF/431-547
B8R8F8_MICPF/562-633
B8R8F9_SISAL/430-546
B8R8F9_SISAL/561-632
B8R8G0_STAPI/430-546
B8R8G0_STAPI/561-632
B8R8G2_ARAHA/432-548
B8R8G2_ARAHA/563-634
B8R8G3_ARAHA/432-548
B8R8G3_ARAHA/563-608
B8R8G4_ARALY/433-549
B8R8G4_ARALY/564-635
B8R8G5_ARALY/452-568
B8R8G5_ARALY/583-654
B8R8G6_9BRAS/427-543
B8R8G6_9BRAS/558-629
B8R8G7_9BRAS/427-543
B8R8G7_9BRAS/558-629
B8R8G8_CAMMC/428-544
B8R8G8_CAMMC/559-630
B8R8G9_CAPBU/455-571
B8R8G9_CAPBU/586-657
B8R8H0_9BRAS/448-564
B8R8H0_9BRAS/579-650
B8R8H1_DRAAL/452-568
B8R8H1_DRAAL/583-654
B8R8H2_ERYCP/432-548
B8R8H2_ERYCP/563-634
B8R8H3_ERYCP/432-548
B8R8H3_ERYCP/563-635
B8R8H4_9BRAS/429-545
B8R8H4_9BRAS/560-631
B8R8H5_9BRAS/429-545
B8R8H5_9BRAS/560-631
B8R8H6_IBEOP/431-547
B8R8H6_IBEOP/562-632
B8R8H7_9BRAS/447-563
B8R8H7_9BRAS/578-649
B8R8H8_9BRAS/447-563
B8R8H8_9BRAS/578-649
B8R8H9_9BRAS/426-543
B8R8H9_9BRAS/558-629
B8R8I0_9BRAS/429-546
B8R8I0_9BRAS/561-632
B8R8I1_9BRAS/429-545
B8R8I1_9BRAS/560-631
B8R8I2_9BRAS/447-563
B8R8I2_9BRAS/578-650
B8R8I3_MICPF/428-544
B8R8I3_MICPF/559-629
B8R8I4_MICPF/413-529
B8R8I4_MICPF/544-614
B8R8I5_SISAL/429-545
B8R8I5_SISAL/560-631
B8R8I6_STAPI/449-565
B8R8I6_STAPI/580-651
B8R8T7_9BACT/138-251
B8R8Y9_9BACT/84-197
B8XQ10_9CONI/1-93
B8XQ10_9CONI/108-192
B8XQ11_PINRE/1-93
B8XQ11_PINRE/108-192
B8XQ12_PINCO/1-93
B8XQ12_PINCO/108-192
B8XQ13_PINBN/1-93
B8XQ13_PINBN/108-192
B8XQ14_PINPO/1-93
B8XQ14_PINPO/108-192
B8XQ15_PINPE/1-93
B8XQ15_PINPE/108-191
B8XQ16_9CONI/1-93
B8XQ16_9CONI/108-191
B8XQ17_PINLA/1-93
B8XQ17_PINLA/108-191
B8XQ18_PICAB/1-93
B8XQ18_PICAB/108-188
B8YQ59_9BIVA/112-179
B8ZJP7_STRPJ/94-199
B8ZRL2_MYCLB/33-143
B9AYT5_9BURK/311-424
B9B0D6_9BURK/171-226
B9B2U5_9BURK/187-253
B9B5F2_9BURK/127-241
B9B5F2_9BURK/253-361
B9B6Q0_9BURK/191-309
B9BIE3_9BURK/136-191
B9BJD2_9BURK/191-309
B9BWY6_9BURK/111-225
B9BWY6_9BURK/236-346
B9BYR9_9BURK/209-275
B9C2E8_9BURK/136-191
B9C3E0_9BURK/191-309
B9C8P2_9BURK/123-237
B9C8P2_9BURK/248-358
B9CEH8_9BURK/209-275
B9CP42_9ACTN/25-87
B9D468_WOLRE/7-113
B9DRG9_STRU0/94-199
B9DWK1_CLOK1/236-300
B9ER22_DROME/170-306
B9F830_ORYSJ/620-736
B9F830_ORYSJ/751-873
B9HIN5_POPTR/628-744
B9HIN5_POPTR/759-881
B9I6A9_POPTR/619-734
B9I6A9_POPTR/749-874
B9IRY1_BACCQ/341-450
B9IT23_BACCQ/269-373
B9IXG1_BACCQ/237-340
B9J087_BACCQ/244-351
B9J1Z3_BACCQ/113-206
B9J3U6_BACCQ/215-316
B9J7Z6_AGRRK/147-256
B9J9R5_AGRRK/824-935
B9JF03_AGRRK/19-124
B9JF05_AGRRK/388-496
B9JNB2_AGRRK/125-238
B9JRV8_AGRVS/1043-1154
B9JSD5_AGRVS/159-237
B9JW93_AGRVS/15-120
B9JW95_AGRVS/389-497
B9JWY1_AGRVS/86-197
B9JZ37_AGRVS/230-322
B9K3C0_AGRVS/35-146
B9KJG4_RHOSK/228-344
B9KMQ0_RHOSK/269-382
B9KSH4_RHOSK/385-490
B9KSH6_RHOSK/1-106
B9KVZ2_RHOSK/13-123
B9L207_THERP/362-472
B9LB27_CHLSY/144-251
B9LCQ5_CHLSY/398-498
B9LDL0_CHLSY/100-218
B9LEE8_CHLSY/205-315
B9LH12_CHLSY/305-411
B9LH20_CHLSY/168-283
B9LH70_CHLSY/20-132
B9LK30_CHLSY/56-157
B9LT06_HALLT/12-124
B9LUN0_HALLT/94-244
B9LWQ5_HALLT/98-215
B9LX01_HALLT/460-571
B9LXB3_HALLT/4-105
B9LXC0_HALLT/92-193
B9LXG5_HALLT/348-449
B9LZB5_GEOSF/402-513
B9LZL0_GEOSF/290-401
B9LZP0_GEOSF/18-101
B9M1N7_GEOSF/141-251
B9M1W6_GEOSF/391-498
B9M6A7_GEOSF/251-355
B9M7L3_GEOSF/259-371
B9M7N9_GEOSF/271-388
B9M7T0_GEOSF/110-220
B9M7X0_GEOSF/155-264
B9M874_GEOSF/320-429
B9M8H3_GEOSF/282-393
B9M937_GEOSF/159-267
B9M975_GEOSF/219-321
B9M9T9_ACIET/663-772
B9MF12_ACIET/70-181
B9MHT4_ACIET/338-453
B9MJ56_ACIET/211-315
B9MJE5_ACIET/340-449
B9NQS7_9RHOB/4-108
B9NQS9_9RHOB/404-511
B9P3E9_PROMA/296-405
B9QRY9_9RHOB/386-492
B9QXH8_9RHOB/384-502
B9QXR1_9RHOB/254-372
B9QYH1_9RHOB/245-356
B9QYK1_9RHOB/550-664
B9R2G4_9RHOB/1051-1164
B9RFS7_RICCO/619-734
B9RFS7_RICCO/749-874
B9RZR1_RICCO/634-750
B9RZR1_RICCO/765-887
B9S180_RICCO/613-729
B9S180_RICCO/744-866
B9T8Z0_RICCO/190-301
B9U4G3_VITVI/622-738
B9U4G3_VITVI/753-875
B9U4G4_VITVI/615-730
B9U4G4_VITVI/745-870
B9U4G5_VITVI/613-729
B9U4G5_VITVI/744-865
B9U4G6_VITRI/618-733
B9U4G6_VITRI/748-873
B9U4G7_VITRI/622-738
B9U4G7_VITRI/753-875
B9U4G8_VITRI/615-730
B9U4G8_VITRI/745-870
B9U4G9_VITRI/613-729
B9U4G9_VITRI/744-865
B9VAX1_VENPH/112-178
B9WU14_STRSU/94-199
B9XC97_9BACT/558-669
B9XCR3_9BACT/323-435
B9XDJ4_9BACT/481-593
B9XDJ4_9BACT/608-719
B9XE83_9BACT/310-422
B9XE85_9BACT/202-312
B9XGC6_9BACT/262-371
B9XGY9_9BACT/321-430
B9XHU7_9BACT/283-394
B9XHU7_9BACT/409-518
B9XLH0_9BACT/54-159
B9XM51_9BACT/24-140
B9XR01_9BACT/10-121
B9XR32_9BACT/35-142
B9XRK6_9BACT/115-225
B9YZ29_9NEIS/360-473
B9YZY8_9NEIS/36-144
B9Z374_9NEIS/9-114
B9Z5H6_9NEIS/331-439
B9Z5W9_9NEIS/676-792
B9Z647_9NEIS/374-485
B9Z7I9_9NEIS/361-451
B9Z8M4_9NEIS/326-442
B9Z971_9NEIS/286-399
B9ZUJ2_CHOCO/80-181
B9ZW33_BACAN/17-110
BMAL1_CHICK/153-260
BMAL1_HORSE/146-253
BMAL1_HUMAN/146-253
BMAL1_MESAU/146-253
BMAL1_MOUSE/153-260
BMAL1_PONAB/146-253
BMAL1_RAT/146-253
BMAL1_SPAGA/146-253
BMAL1_TYTAL/153-260
BMAL2_CHICK/166-273
BMAL2_HUMAN/181-287
BMAL2_MOUSE/122-226
BVGS_BORBR/582-696
BVGS_BORPA/582-696
BVGS_BORPE/582-696
C0AYW2_9ENTR/63-145
C0B440_9ENTR/28-124
C0BYV3_9CLOT/409-507
C0CHM0_9FIRM/408-484
C0CWE3_9CLOT/265-368
C0D4E8_9CLOT/196-295
C0EBL7_9CLOT/236-343
C0FVM1_9FIRM/603-709
C0FZS0_9FIRM/5-109
C0G7M1_9RHIZ/661-772
C0GBZ4_9FIRM/251-354
C0GCW0_9FIRM/287-397
C0GD56_9FIRM/21-141
C0GDU1_9FIRM/276-329
C0GDU1_9FIRM/29-109
C0GEJ3_9FIRM/20-117
C0GER8_9FIRM/367-483
C0GFF1_9FIRM/362-478
C0GGJ4_9FIRM/6-106
C0GGZ6_9FIRM/186-296
C0GH42_9FIRM/305-415
C0GH67_9FIRM/122-223
C0GH90_9FIRM/213-280
C0GIA3_9FIRM/251-325
C0GIJ9_9FIRM/179-313
C0GJ16_9FIRM/211-279
C0GJP5_9FIRM/12-71
C0GJU0_9FIRM/864-973
C0GJU1_9FIRM/238-344
C0GJX6_9FIRM/15-117
C0HAF0_SALSA/140-234
C0INC4_9BACT/205-320
C0LZJ3_HUMAN/114-213
C0M9D2_STRE4/94-199
C0MCQ9_STRS7/94-199
C0N2C6_9GAMM/201-317
C0N6H4_9GAMM/224-332
C0PQ12_PICSI/188-299
C0PS46_PICSI/624-740
C0PS46_PICSI/755-877
C0PZM3_SALPC/165-276
C0Q3H2_SALPC/10-101
C0Q579_SALPC/222-324
C0Q7S2_SALPC/98-194
C0Q9H1_DESAH/423-532
C0Q9H1_DESAH/586-698
C0QAZ9_DESAH/140-259
C0QB32_DESAH/162-269
C0QD12_DESAH/496-609
C0QDZ0_DESAH/245-361
C0QEG2_DESAH/14-109
C0QF87_DESAH/141-240
C0QF87_DESAH/258-346
C0QFG7_DESAH/248-354
C0QFU3_DESAH/435-545
C0QI94_DESAH/22-119
C0QJS4_DESAH/199-309
C0QKS7_DESAH/150-264
C0QL17_DESAH/338-382
C0QMN4_DESAH/265-373
C0QPE2_PERMH/26-135
C0QQ81_PERMH/355-408
C0REN5_BRUMB/661-772
C0SSP5_CARNO/601-720
C0SSP5_CARNO/735-858
C0SSP6_CARNO/601-720
C0SSP6_CARNO/735-858
C0SSP7_CARNO/601-720
C0SSP7_CARNO/735-858
C0SSP8_CARNO/601-720
C0SSP8_CARNO/735-858
C0SSP9_CARNO/601-720
C0SSP9_CARNO/735-858
C0SSQ0_CARNO/601-720
C0SSQ0_CARNO/735-858
C0SSQ1_CARNO/601-720
C0SSQ1_CARNO/735-858
C0SSQ2_CARNO/601-720
C0SSQ2_CARNO/735-858
C0SSQ4_CARNO/601-720
C0SSQ4_CARNO/735-858
C0SSQ5_CARNO/601-720
C0SSQ5_CARNO/735-858
C0SSQ6_9BRAS/601-720
C0SSQ6_9BRAS/735-858
C0VP50_9GAMM/7-119
C0W9F1_9FIRM/1-109
C0WDZ0_9FIRM/33-143
C0WMD6_LACBU/264-368
C0WUJ2_LACBU/54-154
C0WVV3_LACFE/263-367
C0X4P2_ENTFA/259-366
C0XIM1_LACHI/264-368
C0XMR6_LACHI/117-220
C0Y137_BURPS/29-124
C0YDD8_BURPS/253-364
C0Z4T5_BREBN/219-318
C0Z7S9_BREBN/13-122
C0Z7X8_BREBN/248-354
C0Z853_BREBN/8-117
C0ZAD0_BREBN/211-279
C0ZC34_BREBN/117-218
C0ZC34_BREBN/236-339
C0ZCN3_BREBN/5-103
C0ZDD5_BREBN/19-130
C0ZEK0_BREBN/217-313
C0ZH99_BREBN/14-115
C0ZIV8_BREBN/3-99
C0ZJG7_BREBN/120-222
C1A732_GEMAT/238-354
C1B2Y8_RHOOB/225-322
C1C7J1_STRP7/94-199
C1CEI3_STRZJ/94-199
C1CKW6_STRZP/94-199
C1CR77_STRZT/94-199
C1CUV4_DEIDV/354-455
C1CV04_DEIDV/753-866
C1CV89_DEIDV/301-413
C1CZD9_DEIDV/2-84
C1D0U9_DEIDV/629-738
C1D246_DEIDV/178-288
C1D395_DEIDV/11-80
C1D439_DEIDV/26-136
C1D6C2_LARHH/561-661
C1DB84_LARHH/300-359
C1DD31_LARHH/224-336
C1DFJ4_AZOVD/630-722
C1DJP1_AZOVD/438-536
C1DK49_AZOVD/95-196
C1DLT8_AZOVD/258-360
C1DMA9_AZOVD/151-268
C1DMA9_AZOVD/25-136
C1DQB3_AZOVD/287-394
C1DVT2_SULAA/11-120
C1DVZ5_SULAA/381-490
C1ER58_BACC3/269-373
C1ERP0_BACC3/118-219
C1ERP0_BACC3/237-340
C1EUT2_BACC3/244-351
C1EWJ1_BACC3/214-309
C1EWK3_BACC3/215-316
C1EWM7_BACC3/113-206
C1EYZ4_BACC3/12-113
C1F0S6_BACC3/184-293
C1F0V0_ACIC5/190-303
C1F0X6_ACIC5/34-147
C1F0Z8_ACIC5/150-247
C1F117_ACIC5/311-424
C1F362_ACIC5/314-425
C1F3B6_ACIC5/189-301
C1F8Q2_ACIC5/548-656
C1FKT8_CLOBJ/138-242
C1FMQ9_CLOBJ/220-290
C1HEG1_9ESCH/98-194
C1HHE3_9ESCH/155-266
C1HJT2_9ESCH/206-309
C1HN22_9ESCH/266-374
C1HQH9_9ESCH/222-324
C1HT50_9ESCH/10-108
C1I7R0_9CLOT/231-333
C1I810_9CLOT/210-286
C1IWG4_AETSA/433-548
C1IWG5_ALLPE/440-555
C1IWG6_9BRAS/440-555
C1IWG7_9BRAS/440-555
C1IWG8_ARALY/425-540
C1IWG9_ARATH/440-555
C1IWH0_ARAAL/440-555
C1IWH1_9BRAS/440-555
C1IWH2_9BRAS/440-555
C1IWH3_9BRAS/440-555
C1IWH4_9BRAS/440-555
C1IWH5_BARVU/440-555
C1IWH6_9BRAS/440-555
C1IWH7_9BRAS/440-555
C1IWH8_9BRAS/438-553
C1IWH9_BRAOL/442-557
C1IWI0_BRAOL/436-551
C1IWI1_9BRAS/440-555
C1IWI2_CAKMA/439-554
C1IWI3_CAMMC/440-555
C1IWI4_CAPBU/440-555
C1IWI5_9BRAS/440-555
C1IWI6_9BRAS/440-555
C1IWI7_9BRAS/439-554
C1IWI8_9BRAS/439-554
C1IWI9_9BRAS/440-555
C1IWJ0_9BRAS/441-556
C1IWJ1_9BRAS/441-556
C1IWJ2_9BRAS/440-555
C1IWJ3_9BRAS/440-555
C1IWJ4_9BRAS/440-555
C1IWJ5_9BRAS/440-555
C1IWJ6_DESSO/440-555
C1IWJ7_9BRAS/441-556
C1IWJ8_9BRAS/440-555
C1IWJ9_9BRAS/440-555
C1IWK0_9BRAS/441-556
C1IWK1_ERYCP/440-555
C1IWK2_9BRAS/440-555
C1IWK3_9BRAS/440-555
C1IWK4_9BRAS/440-555
C1IWK5_9BRAS/438-553
C1IWK6_9BRAS/440-554
C1IWK7_9BRAS/440-555
C1IWK8_9BRAS/439-554
C1IWK9_9BRAS/440-555
C1IWL0_9BRAS/439-554
C1IWL1_9BRAS/439-554
C1IWL2_9BRAS/439-554
C1IWL3_9BRAS/440-555
C1IWL4_9BRAS/440-555
C1IWL5_HIRIN/440-555
C1IWL6_HIRIN/437-552
C1IWL7_9BRAS/440-555
C1IWL8_9BRAS/440-555
C1IWL9_IDASC/442-557
C1IWM0_IDASC/440-555
C1IWM1_9BRAS/440-555
C1IWM2_ISATI/439-554
C1IWM3_9BRAS/440-555
C1IWM4_9BRAS/436-550
C1IWM5_9BRAS/440-555
C1IWM6_LUNAN/441-555
C1IWM7_9BRAS/440-555
C1IWM8_9BRAS/440-555
C1IWM9_9BRAS/440-555
C1IWN0_9BRAS/439-554
C1IWN1_9BRAS/439-554
C1IWN2_9BRAS/439-554
C1IWN3_9BRAS/439-551
C1IWN4_9BRAS/432-547
C1IWN5_9BRAS/440-555
C1IWN6_9BRAS/439-554
C1IWN7_9BRAS/439-554
C1IWN8_9BRAS/439-554
C1IWN9_9BRAS/439-554
C1IWP0_9BRAS/440-555
C1IWP1_9BRAS/440-555
C1IWP2_9BRAS/440-555
C1IWP3_9BRAS/440-555
C1IWP4_OLIPU/440-555
C1IWP5_9BRAS/440-555
C1IWP6_9BRAS/440-555
C1IWP7_9BRAS/440-555
C1IWP8_9BRAS/440-555
C1IWP9_9BRAS/440-555
C1IWQ0_9ROSI/439-537
C1IWQ1_9BRAS/440-555
C1IWQ2_9BRAS/440-555
C1IWQ3_9BRAS/441-556
C1IWQ4_9BRAS/440-555
C1IWQ5_9BRAS/439-554
C1IWQ6_9BRAS/439-554
C1IWQ7_9BRAS/440-555
C1IWQ8_9BRAS/438-553
C1IWQ9_9BRAS/441-556
C1IWR0_9BRAS/441-555
C1IWR1_9BRAS/438-553
C1IWR2_SISAL/439-554
C1IWR3_9BRAS/439-554
C1IWR4_9BRAS/440-555
C1IWR5_9BRAS/440-555
C1IWR6_9BRAS/436-551
C1IWR7_9BRAS/441-556
C1IWR8_STAPI/439-554
C1IWR9_STAPI/439-554
C1IWS0_9BRAS/439-554
C1IWS1_9BRAS/440-555
C1IWS2_9BRAS/440-555
C1IWS3_9BRAS/440-555
C1IWS4_9BRAS/439-554
C1IWS5_9BRAS/439-554
C1IWS6_THLAR/440-555
C1IWS7_ARAGL/440-555
C1JIE2_DANRE/89-166
C1KYM8_LISMC/266-370
C1M7L9_9ENTR/98-194
C1MA12_9ENTR/160-271
C1MBM2_9ENTR/203-306
C1MFQ5_9ENTR/222-324
C1NB14_9ESCH/222-324
C1NEI5_9ESCH/155-266
C1NGI4_9ESCH/10-108
C1P7K9_BACCO/170-282
C1PB98_BACCO/145-217
C1PBV8_BACCO/124-203
C1PC98_BACCO/214-313
C1PE65_BACCO/262-366
C1PEQ8_BACCO/234-337
C1PHB8_SOYBN/625-740
C1PHB8_SOYBN/755-880
C1PHB9_SOYBN/625-740
C1PHB9_SOYBN/755-880
C1PHC1_SOYBN/625-740
C1PHC1_SOYBN/755-880
C2C6B6_VIBCH/6-113
C2C765_VIBCH/14-135
C2CAH4_VIBCH/155-266
C2CAY9_VIBCH/104-157
C2CYD5_LACBR/264-368
C2DDN5_ENTFA/259-366
C2DL85_ECOLX/98-194
C2DP33_ECOLX/10-108
C2DS05_ECOLX/206-309
C2DT74_ECOLX/208-310
C2DUG5_ECOLX/247-355
C2DWB9_ECOLX/155-266
C2EQ81_9LACO/266-370
C2F8U8_LACPA/214-287
C2F907_LACPA/265-370
C2FXY3_9SPHI/5-118
C2G5D4_9SPHI/229-342
C2H5U1_ENTFA/259-366
C2HE57_ENTFC/261-368
C2HLP2_LACAC/263-367
C2HRH0_VIBCH/104-157
C2HV58_VIBCH/98-196
C2HVY3_VIBCH/155-266
C2HY81_VIBCH/8-115
C2HYH8_VIBCH/14-135
C2I3D2_VIBCH/215-304
C2I504_VIBCH/155-266
C2I5L9_VIBCH/104-157
C2I6R8_VIBCH/6-113
C2I9Q2_VIBCH/14-135
C2IBE2_VIBCH/98-196
C2IEA3_VIBCH/6-113
C2IF67_VIBCH/14-135
C2IHX8_VIBCH/104-157
C2IID0_VIBCH/98-196
C2IJB6_VIBCH/155-266
C2IPH8_VIBCH/98-196
C2IR12_VIBCH/6-113
C2IRU7_VIBCH/155-266
C2ITX3_VIBCH/14-135
C2IVH7_VIBCH/215-304
C2IWR6_VIBCH/104-157
C2J811_VIBCH/104-157
C2J8R7_VIBCH/104-157
C2JAC5_VIBCH/98-196
C2JD54_VIBCH/14-135
C2JFN2_VIBCH/155-266
C2JHN7_VIBCH/6-113
C2JJ32_ENTFA/259-366
C2JU62_LACRH/215-289
C2JUC2_LACRH/265-370
C2KIH7_LEUMC/266-370
C2LGE9_PROMI/81-175
C2LNF1_PROMI/98-177
C2LNP9_PROMI/155-266
C2LSA0_STRSL/93-198
C2MLB5_BACCE/97-190
C2MQF6_BACCE/237-340
C2MRN8_BACCE/215-322
C2MTP0_BACCE/184-293
C2MU09_BACCE/244-348
C2MVZ6_BACCE/216-312
C2MW15_BACCE/215-316
C2N1H0_BACCE/108-200
C2N640_BACCE/118-219
C2N640_BACCE/237-340
C2N794_BACCE/215-322
C2N9J2_BACCE/284-393
C2N9V4_BACCE/269-373
C2NCS1_BACCE/216-312
C2NCT4_BACCE/215-316
C2NIA3_BACCE/97-190
C2NML9_BACCE/118-219
C2NML9_BACCE/237-340
C2NNU3_BACCE/224-331
C2NQV9_BACCE/184-293
C2NR76_BACCE/244-348
C2NU00_BACCE/216-312
C2NU17_BACCE/215-316
C2NZ45_BACCE/97-189
C2P3G3_BACCE/118-219
C2P3G3_BACCE/237-340
C2P4R5_BACCE/215-322
C2P6P5_BACCE/184-293
C2P707_BACCE/244-348
C2PA34_BACCE/148-257
C2PA44_BACCE/216-312
C2PA62_BACCE/215-316
C2PB39_BACCE/212-305
C2PFL2_BACCE/108-201
C2PK44_BACCE/118-219
C2PK44_BACCE/237-340
C2PL78_BACCE/202-309
C2PN86_BACCE/126-235
C2PNK0_BACCE/244-348
C2PR05_BACCE/148-257
C2PR13_BACCE/216-310
C2PR32_BACCE/215-316
C2PS14_BACCE/218-311
C2PWK2_BACCE/132-225
C2Q0L5_BACCE/118-219
C2Q0L5_BACCE/237-340
C2Q1R1_BACCE/202-309
C2Q441_BACCE/242-346
C2Q747_BACCE/216-312
C2Q758_BACCE/215-316
C2QCE4_BACCE/108-201
C2QGU9_BACCE/132-233
C2QGU9_BACCE/251-354
C2QI70_BACCE/228-335
C2QKI5_BACCE/244-348
C2QN54_BACCE/216-312
C2QN66_BACCE/232-333
C2QTP3_BACCE/108-201
C2QXY9_BACCE/118-219
C2QXY9_BACCE/237-340
C2QZ73_BACCE/215-322
C2R1J7_BACCE/244-348
C2R391_BACCE/216-312
C2R3B0_BACCE/235-336
C2RD26_BACCE/132-233
C2RD26_BACCE/251-354
C2RE46_BACCE/215-322
C2RFM9_BACCE/184-293
C2RGJ9_BACCE/269-373
C2RGT5_BACCE/108-201
C2RI74_BACCE/216-312
C2RI93_BACCE/215-316
C2RJ84_BACCE/212-305
C2RSW8_BACCE/132-233
C2RSW8_BACCE/251-354
C2RU17_BACCE/202-309
C2RWA1_BACCE/184-293
C2RWG5_BACCE/269-373
C2RWM8_BACCE/108-201
C2RYS9_BACCE/216-312
C2S464_BACCE/97-190
C2S8Q2_BACCE/237-340
C2SA53_BACCE/215-322
C2SC22_BACCE/184-293
C2SCE4_BACCE/244-348
C2SF58_BACCE/148-257
C2SF66_BACCE/216-310
C2SF85_BACCE/215-316
C2SG66_BACCE/218-311
C2SKM9_BACCE/108-201
C2SLU1_BACCE/12-118
C2SPX0_BACCE/118-219
C2SPX0_BACCE/237-340
C2SR43_BACCE/202-309
C2STH0_BACCE/242-346
C2SW19_BACCE/216-312
C2SW35_BACCE/215-316
C2T5S2_BACCE/132-233
C2T5S2_BACCE/251-354
C2T769_BACCE/215-322
C2T907_BACCE/184-293
C2T9B8_BACCE/269-373
C2T9M1_BACCE/108-201
C2TBL2_BACCE/216-312
C2TBM9_BACCE/215-316
C2TL63_BACCE/118-219
C2TL63_BACCE/237-340
C2TLZ8_BACCE/224-331
C2TPN1_BACCE/184-293
C2TPZ3_BACCE/244-348
C2TQ45_BACCE/108-201
C2TSF8_BACCE/148-257
C2TSG6_BACCE/216-312
C2TSI4_BACCE/215-316
C2TY37_BACCE/108-201
C2U2C3_BACCE/118-219
C2U2C3_BACCE/237-340
C2U3H9_BACCE/228-335
C2U4S0_BACCE/215-316
C2U5L8_BACCE/341-450
C2U5Z1_BACCE/269-373
C2U930_BACCE/216-312
C2U948_BACCE/215-316
C2UEF9_BACCE/108-201
C2UIH6_BACCE/132-233
C2UIH6_BACCE/251-354
C2UJT8_BACCE/215-322
C2ULY8_BACCE/184-293
C2UMA2_BACCE/269-373
C2UQL5_BACCE/216-312
C2UQN3_BACCE/215-316
C2UVY5_BACCE/108-201
C2V091_BACCE/118-219
C2V091_BACCE/237-340
C2V1N2_BACCE/228-335
C2V3T0_BACCE/269-388
C2V3Y4_BACCE/215-316
C2V702_BACCE/216-312
C2V720_BACCE/215-316
C2VCI1_BACCE/108-201
C2VGN1_BACCE/118-219
C2VGN1_BACCE/237-340
C2VHT6_BACCE/228-335
C2VJW0_BACCE/341-450
C2VK69_BACCE/269-373
C2VLP8_BACCE/215-316
C2VNS7_BACCE/216-312
C2VNU4_BACCE/215-316
C2VUD5_BACCE/97-190
C2VV88_BACCE/1-95
C2VYH9_BACCE/118-219
C2VYH9_BACCE/237-340
C2VZW8_BACCE/228-335
C2W218_BACCE/341-450
C2W2C8_BACCE/244-348
C2W3W6_BACCE/215-316
C2W6V6_BACCE/11-116
C2W7W3_BACCE/168-263
C2W8H3_BACCE/110-202
C2WBV3_BACCE/237-340
C2WCZ2_BACCE/127-234
C2WF58_BACCE/266-370
C2WFT5_BACCE/37-112
C2WHP4_BACCE/190-286
C2WHR2_BACCE/215-316
C2WN09_BACCE/108-201
C2WSJ0_BACCE/118-219
C2WSJ0_BACCE/237-340
C2WTP5_BACCE/215-322
C2WVN8_BACCE/284-393
C2WVZ3_BACCE/244-348
C2X0A4_BACCE/108-201
C2X2R3_BACCE/118-219
C2X2R3_BACCE/237-340
C2X327_BACCE/228-335
C2X4E1_BACCE/341-450
C2X5C8_BACCE/216-315
C2X6Y5_BACCE/216-312
C2X703_BACCE/215-316
C2XC47_BACCE/108-201
C2XGH8_BACCE/118-219
C2XGH8_BACCE/237-340
C2XHN6_BACCE/215-322
C2XJQ1_BACCE/284-393
C2XK13_BACCE/269-373
C2XP54_BACCE/148-257
C2XP62_BACCE/214-310
C2XP79_BACCE/235-336
C2XUQ2_BACCE/97-190
C2XYZ3_BACCE/118-219
C2XYZ3_BACCE/237-340
C2Y056_BACCE/202-309
C2Y2I0_BACCE/242-346
C2Y5T4_BACCE/216-312
C2Y5V4_BACCE/215-316
C2YB23_BACCE/108-201
C2YF58_BACCE/132-233
C2YF58_BACCE/251-354
C2YGD7_BACCE/215-322
C2YIE1_BACCE/184-293
C2YIQ2_BACCE/269-373
C2YLU4_BACCE/215-316
C2YS78_BACCE/108-201
C2YT29_BACCE/1-96
C2YWA5_BACCE/118-219
C2YWA5_BACCE/237-340
C2YXF4_BACCE/215-322
C2YZX1_BACCE/269-373
C2Z2X7_BACCE/216-312
C2Z2Z5_BACCE/213-314
C2Z8J4_BACCE/108-201
C2Z9E7_BACCE/10-118
C2ZAK7_BACCE/72-141
C2ZCL1_BACCE/118-219
C2ZCL1_BACCE/237-340
C2ZDP7_BACCE/202-309
C2ZG07_BACCE/242-346
C2ZJH8_BACCE/216-312
C2ZJJ6_BACCE/213-314
C2ZQ42_BACCE/108-201
C2ZR41_BACCE/10-118
C2ZS45_BACCE/72-141
C2ZU40_BACCE/118-219
C2ZU40_BACCE/237-340
C2ZV98_BACCE/202-309
C2ZXK4_BACCE/242-346
C3A131_BACMY/148-257
C3A139_BACMY/216-312
C3A158_BACMY/215-316
C3A6H4_BACMY/132-225
C3AAL0_BACMY/118-219
C3AAL0_BACMY/237-340
C3ABR1_BACMY/202-309
C3AE37_BACMY/267-371
C3AHC8_BACMY/215-316
C3AIL6_BACMY/74-171
C3ALH7_BACMY/137-232
C3ALX1_BACMY/99-191
C3AQC5_BACMY/132-233
C3AQC5_BACMY/251-354
C3ARI8_BACMY/218-325
C3ATU9_BACMY/267-371
C3AW60_BACMY/216-315
C3AZ86_BACMY/215-316
C3B0C4_BACMY/127-224
C3B293_BACMY/415-462
C3B3G2_BACMY/137-232
C3B3Z7_BACMY/99-191
C3B7Y6_BACMY/132-233
C3B7Y6_BACMY/251-354
C3B926_BACMY/215-322
C3BB71_BACMY/267-371
C3BCJ0_BACMY/216-315
C3BFN6_9BACI/221-311
C3BFR2_9BACI/215-316
C3BH57_9BACI/74-171
C3BI32_9BACI/82-182
C3BKC4_9BACI/137-232
C3BPQ8_9BACI/132-233
C3BPQ8_9BACI/251-354
C3BQV2_9BACI/215-322
C3BT96_9BACI/267-371
C3BTU1_9BACI/99-191
C3BXG4_BACTU/216-312
C3BXH7_BACTU/235-336
C3BYD0_BACTU/212-305
C3C2Z6_BACTU/97-190
C3C7G9_BACTU/118-219
C3C7G9_BACTU/237-340
C3C8U8_BACTU/215-322
C3CB82_BACTU/244-348
C3CDT4_BACTU/216-312
C3CDV1_BACTU/215-316
C3CJ96_BACTU/108-201
C3CNU1_BACTU/118-219
C3CNU1_BACTU/237-340
C3CQ19_BACTU/202-309
C3CSG4_BACTU/184-293
C3CSK3_BACTU/269-373
C3CWS4_BACTU/216-312
C3CWU1_BACTU/215-316
C3D290_BACTU/108-201
C3D6T6_BACTU/118-219
C3D6T6_BACTU/237-340
C3D812_BACTU/215-322
C3DA39_BACTU/184-293
C3DAF1_BACTU/269-373
C3DF02_BACTS/214-310
C3DF23_BACTS/215-316
C3DKB2_BACTS/108-201
C3DPV6_BACTS/118-219
C3DPV6_BACTS/237-340
C3DR66_BACTS/215-322
C3DTC8_BACTS/35-144
C3DTR1_BACTS/269-373
C3DYS3_BACTU/216-312
C3DYU2_BACTU/215-316
C3E3Z3_BACTU/108-201
C3E8A9_BACTU/132-233
C3E8A9_BACTU/251-354
C3E9G2_BACTU/202-309
C3EBJ3_BACTU/184-293
C3EBV4_BACTU/269-373
C3EFX3_BACTK/216-312
C3EFZ2_BACTK/215-316
C3EL76_BACTK/108-201
C3EQL3_BACTK/118-219
C3EQL3_BACTK/237-340
C3ERI3_BACTK/215-322
C3ETK3_BACTK/284-393
C3ETW7_BACTK/269-373
C3EWT4_BACTU/215-316
C3EX81_BACTU/216-312
C3F284_BACTU/108-201
C3F6J2_BACTU/118-219
C3F6J2_BACTU/237-340
C3F7Z7_BACTU/228-335
C3FA43_BACTU/184-293
C3FAF7_BACTU/244-348
C3FFB0_BACTB/216-312
C3FFC8_BACTB/215-316
C3FKR6_BACTB/108-201
C3FQ67_BACTB/118-219
C3FQ67_BACTB/237-340
C3FRE9_BACTB/215-322
C3FTG6_BACTB/184-293
C3FTT1_BACTB/269-373
C3FY52_BACTU/216-312
C3FY70_BACTU/215-316
C3G3I9_BACTU/108-201
C3G7Y0_BACTU/118-219
C3G7Y0_BACTU/237-340
C3G919_BACTU/228-335
C3GB51_BACTU/184-293
C3GBG0_BACTU/244-348
C3GE98_BACTU/216-312
C3GEB5_BACTU/215-316
C3GEY6_BACTU/218-311
C3GJG5_BACTU/108-201
C3GKC9_BACTU/1-95
C3GNV9_BACTU/118-219
C3GNV9_BACTU/237-340
C3GPX6_BACTU/224-331
C3GRY4_BACTU/126-235
C3GS94_BACTU/244-348
C3GW92_BACTU/215-316
C3H1I6_BACTU/108-201
C3H610_BACTU/118-219
C3H610_BACTU/237-340
C3H765_BACTU/202-309
C3H9G4_BACTU/313-422
C3H9M5_BACTU/269-373
C3HA54_BACTU/216-312
C3HDI9_BACTU/216-312
C3HJ55_BACTU/97-190
C3HN89_BACTU/118-219
C3HN89_BACTU/237-340
C3HPT4_BACTU/228-335
C3HRQ1_BACTU/184-293
C3HS07_BACTU/244-348
C3HVI0_BACTU/216-312
C3HVK3_BACTU/235-336
C3I1A5_BACTU/108-201
C3I5W8_BACTU/118-219
C3I5W8_BACTU/237-340
C3I722_BACTU/215-322
C3I978_BACTU/184-293
C3I9K3_BACTU/244-348
C3IEK2_BACTU/216-312
C3IEM0_BACTU/215-316
C3IP25_BACTU/118-219
C3IP25_BACTU/237-340
C3IQ87_BACTU/215-322
C3IS88_BACTU/184-293
C3IWB0_BACTU/244-348
C3IWR7_BACTU/108-201
C3JZU2_PSEFS/160-270
C3K056_PSEFS/245-360
C3K243_PSEFS/632-723
C3K4C7_PSEFS/94-196
C3K7C5_PSEFS/6-114
C3KTP8_CLOB6/138-242
C3KVK9_CLOB6/220-289
C3L8W6_BACAC/244-351
C3LE02_BACAC/218-311
C3LFM2_BACAC/184-293
C3LGI7_BACAC/200-301
C3LGK4_BACAC/214-310
C3LGS2_BACAC/269-373
C3LH82_BACAC/27-120
C3LJU1_BACAC/118-219
C3LJU1_BACAC/237-340
C3LM03_VIBCM/80-133
C3LQE1_VIBCM/155-266
C3LSH5_VIBCM/6-113
C3LSX3_VIBCM/98-196
C3LUL2_VIBCM/14-135
C3MBL5_RHISN/19-124
C3MGL8_RHISN/751-821
C3NQX9_VIBCJ/104-157
C3NTH2_VIBCJ/98-196
C3NUE0_VIBCJ/6-113
C3NVM6_VIBCJ/155-266
C3NY37_VIBCJ/14-135
C3NZD9_BACAA/214-310
C3NZF5_BACAA/215-316
C3P1S8_BACAA/218-311
C3P2B0_BACAA/184-293
C3P3D6_BACAA/269-373
C3P7U6_BACAA/118-219
C3P7U6_BACAA/237-340
C3PAH7_BACAA/244-351
C3QLZ9_9BACE/139-237
C3R2I4_9BACE/139-237
C3SGN2_ECOLX/222-324
C3SJP7_ECOLX/10-108
C3SS42_ECOLX/155-266
C3SS43_ECOLX/155-266
C3TMB7_ECOLX/98-194
C3TMB8_ECOLX/98-194
C3UT80_9BRAS/17-143
C3UT92_9BRAS/17-143
C3UTA5_9BRAS/17-143
C3UTA6_9BRAS/17-143
C3UTA7_9BRAS/17-143
C3UTA9_9BRAS/17-143
C3UTB0_9BRAS/17-143
C3UTB1_9BRAS/17-143
C3UTB2_9BRAS/17-143
C3UTB4_9BRAS/17-143
C3UTB5_9BRAS/17-143
C3VDE9_MURLE/109-188
C3WAZ6_FUSMR/264-375
C3WS54_9FUSO/10-115
C3X6L9_OXAFO/254-354
C3X7N6_OXAFO/5-108
C3XAH6_OXAFO/66-171
C3XQ83_BRAFL/529-624
C3XS48_BRAFL/89-188
C3XTH0_BRAFL/80-159
C3XWF6_BRAFL/661-741
C3Y283_BRAFL/160-266
C3ZW93_BRAFL/7-113
C4ANM3_BURMA/2-97
C4B1E0_BURMA/239-350
C4FXT6_9FIRM/264-368
C4GPM9_YERPN/10-102
C4GZL7_YERPE/241-350
C4GZQ1_YERPE/10-102
C4H6L9_YERPE/80-129
C4H9B5_YERPE/98-208
C4HAG1_YERPE/155-266
C4HDD0_YERPE/155-266
C4HGD3_YERPE/10-102
C4HGL2_YERPE/80-129
C4HLZ2_YERPE/98-208
C4HME0_YERPE/241-350
C4HQ36_YERPE/10-102
C4HVH9_YERPE/80-129
C4HYI1_YERPE/98-208
C4I281_BURPS/8-103
C4I3U3_BURPS/253-364
C4IB77_CLOBU/217-318
C4IHC2_CLOBU/134-242
C4IHP9_CLOBU/218-328
C4IRA9_BRUAB/661-772
C4J107_MAIZE/111-221
C4K8L8_HAMD5/575-687
C4KA30_THASP/688-800
C4KAK5_THASP/236-346
C4KB07_THASP/1481-1594
C4KCP5_THASP/317-429
C4L016_EXISA/271-374
C4L2E6_EXISA/9-93
C4L3E6_EXISA/107-210
C4L753_EXISA/265-378
C4L8H4_TOLAT/215-317
C4L9V7_TOLAT/7-113
C4LAH0_TOLAT/214-323
C4LAP2_TOLAT/156-266
C4PMX7_CHLTZ/28-104
C4PRE6_CHLTJ/28-151
C4QKB0_SCHMA/109-174
C4QP58_SCHMA/1-92
C4RCU4_9ACTO/218-318
C4RWN2_YERBE/177-279
C4RYK2_YERBE/23-134
C4RZR6_YERBE/221-323
C4S253_YERBE/306-415
C4S3J7_YERBE/155-266
C4S739_YERBE/98-212
C4S7V4_YERMO/98-208
C4S935_YERMO/227-329
C4S9S2_YERMO/155-266
C4SDM7_YERMO/10-101
C4SEU8_YERMO/402-518
C4SFF3_YERMO/177-279
C4SHP4_YERMO/306-415
C4SJZ5_YERFR/227-329
C4SMJ7_YERFR/60-156
C4SQL3_YERFR/402-518
C4SRW2_YERFR/207-275
C4SSK4_YERFR/155-266
C4ST51_YERFR/247-355
C4STH4_YERFR/177-279
C4SU18_YERFR/306-415
C4SZC5_YERIN/80-182
C4SZY8_YERIN/221-323
C4T3E4_YERIN/155-266
C4T4Q7_YERIN/193-295
C4T5V3_YERIN/10-101
C4T681_YERIN/288-396
C4T6G4_YERIN/308-417
C4T7Q9_YERIN/98-194
C4TGC4_CARNO/620-735
C4TGC4_CARNO/750-875
C4TGC5_CARNO/620-735
C4TGC5_CARNO/750-875
C4TGC6_CARNO/620-735
C4TGC6_CARNO/750-875
C4TGC7_CARNO/620-735
C4TGC7_CARNO/750-875
C4TGC8_CARNO/620-735
C4TGC8_CARNO/750-875
C4TGD0_CARNO/620-735
C4TGD0_CARNO/750-875
C4TGD2_9BRAS/620-735
C4TGD2_9BRAS/750-875
C4TGD3_CARNO/663-779
C4TGD3_CARNO/794-916
C4TGD4_CARNO/663-779
C4TGD4_CARNO/794-916
C4TGD7_CARNO/663-779
C4TGD7_CARNO/794-916
C4TGD8_CARNO/663-779
C4TGD8_CARNO/794-916
C4TGD9_CARNO/663-779
C4TGD9_CARNO/794-916
C4TGE0_9BRAS/663-779
C4TGE0_9BRAS/794-916
C4TGE1_CARNO/607-722
C4TGE1_CARNO/737-863
C4TGE2_CARNO/607-722
C4TGE2_CARNO/737-863
C4TGE3_CARNO/607-722
C4TGE3_CARNO/737-863
C4TGE7_CARNO/607-722
C4TGE7_CARNO/737-863
C4TGE9_CARNO/606-721
C4TGE9_CARNO/736-862
C4TGF0_9BRAS/607-722
C4TGF0_9BRAS/737-863
C4TSY7_YERKR/199-301
C4TU28_YERKR/402-518
C4TU69_YERKR/286-395
C4TWB1_YERKR/199-301
C4TZC3_YERKR/278-386
C4TZK2_YERKR/155-266
C4TZS4_YERKR/33-124
C4U274_YERKR/98-194
C4U3Q6_YERAL/227-329
C4U8B8_YERAL/177-279
C4U8N7_YERAL/80-131
C4U9U6_YERAL/308-417
C4UC12_YERAL/10-102
C4UCE7_YERAL/98-194
C4UFL9_YERRU/59-113
C4UHZ9_YERRU/199-301
C4UJY9_YERRU/106-202
C4ULA5_YERRU/20-113
C4UNF7_YERRU/212-314
C4UP12_YERRU/155-266
C4UPM7_YERRO/60-111
C4UTK8_YERRO/11-103
C4UV64_YERRO/176-287
C4UVT3_YERRO/227-329
C4UYS9_YERRO/177-279
C4UZ56_YERRO/98-194
C4V005_YERRO/306-415
C4VP98_9LACO/263-368
C4WZG0_KLEPN/10-101
C4X058_KLEPN/203-306
C4X0I6_KLEPN/155-266
C4X4D3_KLEPN/98-194
C4X7X9_KLEPN/248-305
C4XGH7_DESMR/253-356
C4XGQ5_DESMR/255-365
C4XGQ8_DESMR/759-867
C4XHM9_DESMR/355-464
C4XHP1_DESMR/217-325
C4XIV4_DESMR/98-206
C4XJP5_DESMR/79-190
C4XK33_DESMR/473-583
C4XKI7_DESMR/1352-1462
C4XKU8_DESMR/268-371
C4XLK9_DESMR/68-168
C4XM26_DESMR/177-285
C4XMB2_DESMR/219-329
C4XPI1_DESMR/218-316
C4XPT8_DESMR/334-442
C4XPU6_DESMR/589-699
C4XPV0_DESMR/494-604
C4XQG9_DESMR/964-1074
C4XQI2_DESMR/645-755
C4XRM5_DESMR/12-71
C4XRZ0_DESMR/85-189
C4XT75_DESMR/9-119
C4XTZ3_DESMR/338-446
C4XU35_DESMR/349-458
C4XU35_DESMR/93-203
C4Y6P4_CLAL4/435-497
C4ZM57_THASP/110-218
C4ZM83_THASP/179-298
C4ZSU9_ECOBW/155-266
C4ZTF7_ECOBW/98-194
C4ZTP2_ECOBW/203-306
C4ZU62_ECOBW/262-370
C5A037_ECOBW/10-108
C5A1B7_ECOBW/222-324
C5AE74_BURGB/115-231
C5AE74_BURGB/242-353
C5AQ42_METEA/28-129
C5AR09_METEA/554-670
C5ARJ9_METEA/485-589
C5ASL7_METEA/55-146
C5AUW3_METEA/287-384
C5AVT5_METEA/393-497
C5AZS7_METEA/151-264
C5AZZ6_METEA/148-261
C5B1P1_METEA/143-256
C5B716_EDWI9/222-290
C5B762_EDWI9/155-266
C5BBK6_EDWI9/442-556
C5BFV0_EDWI9/244-352
C5BHP9_EDWI9/98-181
C5BHW9_TERTT/14-111
C5BJ21_TERTT/4-108
C5BNT5_TERTT/144-255
C5BPK7_TERTT/134-236
C5BT96_TERTT/45-156
C5CF42_KOSOT/123-226
C5CGB4_KOSOT/167-259
C5CHD9_KOSOT/122-225
C5CHD9_KOSOT/4-104
C5CR83_VARPS/307-424
C5CVQ4_VARPS/367-480
C5CXE0_VARPS/331-444
C5CYI5_VARPS/81-141
C5D3L2_GEOSW/258-360
C5D458_GEOSW/117-218
C5D458_GEOSW/236-339
C5D651_GEOSW/242-349
C5D7G3_GEOSW/274-364
C5D9W7_GEOSW/262-366
C5DAI7_GEOSW/10-108
C5DAI7_GEOSW/119-224
C5EE71_9FIRM/254-357
C5ESD9_9FIRM/29-131
C5EVL5_9FIRM/147-246
C5F7G7_LACPA/265-370
C5F7M7_LACPA/181-254
C5GDW9_AJEDR/39-147
C5ILC7_9CRUS/150-222
C5JAR6_9BACT/117-226
C5JBL0_9BACT/6-110
C5JSH6_AJEDS/39-147
C5LE34_9ALVE/10-136
C5LLY3_9ALVE/10-137
C5M405_CANTT/445-505
C5NGF6_BURMA/2-97
C5NJ31_BURMA/253-364
C5QAP0_STAEP/265-368
C5QYM0_STAEP/265-368
C5RAW9_WEIPA/266-343
C5T299_ACIDE/334-447
C5T2V0_ACIDE/95-196
C5T3L6_ACIDE/436-544
C5T404_ACIDE/276-390
C5T7F6_ACIDE/1069-1178
C5TBB1_ACIDE/82-194
C5TC50_ACIDE/162-271
C5TC50_ACIDE/412-521
C5UWE5_CLOBO/5-104
C5UXC8_CLOBO/196-298
C5VP21_CLOBO/17-121
C5VXL7_STRSE/94-199
C5W2R3_ECOBB/98-194
C5W481_ECOBB/203-306
C5W6V9_ECOBB/262-370
C5W9F7_ECOBB/155-266
C5WBB0_ECOBB/10-108
C5WFA7_STRDG/94-199
C5WMY6_SORBI/622-737
C5WMY6_SORBI/752-877
C5ZPA2_BURPS/253-364
C5ZTI9_BURPS/8-103
C5ZZJ8_ECOLX/25-129
C6ACR9_BARGA/394-499
C6AT15_RHILS/229-334
C6ATS1_RHILS/196-306
C6AX33_RHILS/18-123
C6AX38_RHILS/388-496
C6AZP6_RHILS/87-191
C6B0K8_RHILS/335-447
C6B1K5_RHILS/909-1020
C6B9D6_RHILS/10-123
C6BCU0_RALP1/30-140
C6BGU3_RALP1/54-154
C6BIY1_RALP1/345-458
C6BJZ9_RALP1/10-110
C6BLH6_RALP1/70-181
C6BMC4_RALP1/203-254
C6BNB2_RALP1/40-150
C6BRY7_DESAD/140-249
C6BS66_DESAD/352-463
C6BSJ4_DESAD/229-336
C6BSV2_DESAD/361-471
C6BU14_DESAD/391-502
C6BU22_DESAD/466-573
C6BUF5_DESAD/394-506
C6BV29_DESAD/249-354
C6BVV0_DESAD/415-529
C6BWU6_DESAD/313-420
C6BWZ0_DESAD/21-132
C6BZW5_DESAD/298-406
C6BZZ0_DESAD/137-248
C6C073_DESAD/376-484
C6C0B6_DESAD/384-494
C6C0M0_DESAD/381-496
C6C116_DESAD/256-365
C6C1M6_DESAD/253-360
C6C4F2_DICDC/80-184
C6C654_DICDC/215-317
C6C6A5_DICDC/10-108
C6CBS9_DICDC/98-194
C6CCP6_DICDC/354-466
C6CEM1_DICZE/98-194
C6CME4_DICZE/155-266
C6CQ22_DICZE/215-317
C6CQ77_DICZE/10-104
C6CVI5_PAESJ/232-343
C6D0U7_PAESJ/138-245
C6D1I0_PAESJ/138-248
C6DB16_PECCP/98-194
C6DGL4_PECCP/215-322
C6DYM9_GEOSM/186-295
C6DZA8_GEOSM/171-233
C6DZE4_GEOSM/23-143
C6DZH0_GEOSM/158-268
C6DZJ1_GEOSM/142-253
C6E072_GEOSM/460-570
C6E293_GEOSM/304-416
C6E2E8_GEOSM/256-367
C6E306_GEOSM/269-364
C6E3I1_GEOSM/153-266
C6E3R7_GEOSM/247-349
C6E4L5_GEOSM/149-262
C6E4U0_GEOSM/412-523
C6E7R2_GEOSM/407-515
C6E7W8_GEOSM/516-626
C6E865_GEOSM/300-411
C6E8F6_GEOSM/10-79
C6E954_GEOSM/147-255
C6E9A9_GEOSM/6-123
C6E9G0_GEOSM/291-397
C6E9Y1_ECOBD/262-370
C6EF32_ECOBD/10-108
C6EGR6_ECOBD/203-306
C6EH17_ECOBD/155-266
C6ELI4_ECOBD/98-194
C6EUC8_HAPBU/100-190
C6EVT2_HAPBU/117-188
C6GMK5_STRSX/94-199
C6GWZ7_STRS4/94-199
C6HTT7_9BACT/313-417
C6HYD0_9BACT/399-506
C6HZ81_9BACT/142-257
C6I1N9_9BACE/136-238
C6ISB4_9BACE/139-229
C6ISN7_9BACE/111-176
C6IXE0_9BACL/136-239
C6JJ82_FUSVA/268-380
C6JNV5_FUSVA/6-102
C6JPC2_FUSVA/31-136
C6JPX9_FUSVA/8-111
C6JVX4_9SAUR/115-182
C6N2Z1_9GAMM/348-462
C6N5C3_9GAMM/8-112
C6NSH3_9GAMM/17-127
C6NVD0_9GAMM/15-125
C6PNN1_9CLOT/273-388
C6PP25_9CLOT/195-286
C6PSS6_9CLOT/230-345
C6PUJ2_9CLOT/199-297
C6PWR5_9CLOT/199-298
C6PWU3_9CLOT/29-142
C6PZP1_9CLOT/113-211
C6PZP1_9CLOT/222-281
C6Q020_9CLOT/30-132
C6Q272_9CLOT/6-104
C6Q2Q7_9CLOT/10-119
C6REZ2_9PROT/6-113
C6RR16_ACIRA/7-118
C6RTE8_VIBCH/6-113
C6RVR3_VIBCH/98-196
C6RWZ3_VIBCH/215-304
C6RZ32_VIBCH/104-157
C6S0I5_VIBCH/14-135
C6S2M7_VIBCH/155-266
C6SPH2_STRMN/94-201
C6U232_BURPS/138-233
C6U4D1_BURPS/253-364
C6UBL3_ECOBR/98-194
C6UF40_ECOBR/155-266
C6UG67_ECOBR/203-306
C6UIX3_ECOBR/10-108
C6ULN1_ECOBR/262-370
C6UUN0_ECO5T/155-266
C6UZ33_ECO5T/98-194
C6V0S0_ECO5T/10-108
C6V326_ECO5T/222-324
C6VIM1_LACPJ/268-372
C6VS13_DYAFD/91-199
C6VYH2_DYAFD/229-313
C6W521_DYAFD/139-235
C6WD00_ACTMD/405-498
C6WII4_ACTMD/307-417
C6WJS7_ACTMD/12-125
C6WJT1_ACTMD/113-217
C6WJT5_ACTMD/569-683
C6WUF6_METML/273-386
C6WVQ4_METML/19-133
C6WW32_METML/449-564
C6WWW7_METML/402-512
C6WXB5_METML/8-116
C6X582_FLAB3/229-341
C6X6V4_METSD/311-423
C6X941_METSD/157-268
C6XAD3_METSD/192-308
C6XAG2_METSD/199-309
C6XAW1_METSD/9-107
C6XBC8_METSD/142-257
C6XE38_METSD/227-339
C6XHZ3_LIBAP/453-536
C6XJQ4_HIRBI/386-487
C6XS12_HIRBI/7-120
C6XSK1_PEDHD/362-473
C6XZK1_PEDHD/5-118
C6XZL1_PEDHD/235-320
C6YDT5_VIBCH/98-196
C6YFF3_VIBCH/104-157
C6YG24_VIBCH/155-266
C6YHF2_VIBCH/14-135
C6YL68_VIBCH/6-113
C7B7E7_LITVA/121-235
C7B7E8_LITVA/81-188
C7BGU2_PHOAA/8-105
C7BIB0_PHOAA/80-179
C7BK92_PHOAA/98-200
C7C854_METED/148-261
C7C8P2_METED/287-384
C7C9M8_METED/393-497
C7CEJ2_METED/151-264
C7CG74_METED/148-261
C7CJI8_METED/28-129
C7CLM5_METED/560-676
C7CMG7_METED/484-590
C7CMS6_METED/55-146
C7CTP7_ENTFA/259-366
C7D4B3_ENTFA/199-280
C7D4C7_ENTFA/259-366
C7D5K4_9RHOB/367-474
C7DFS5_9RHOB/158-246
C7E145_ALLCE/1-117
C7FHN7_MEDSA/640-756
C7FHN7_MEDSA/771-893
C7FHN8_MEDSA/560-676
C7FHN8_MEDSA/691-813
C7FHP0_MEDSA/496-611
C7FHP0_MEDSA/626-751
C7G481_BACCU/182-278
C7G481_BACCU/327-440
C7HHU6_CLOTM/153-269
C7HIL1_CLOTM/397-463
C7IP04_THEET/110-206
C7ISZ2_THEET/17-123
C7IT10_THEET/63-117
C7ITI4_THEET/413-511
C7ITN8_THEET/192-291
C7IVI7_THEET/209-311
C7LDJ6_BRUMC/661-772
C7LN67_DESBD/222-335
C7LN67_DESBD/350-460
C7LNB7_DESBD/128-234
C7LNW2_DESBD/192-295
C7LP03_DESBD/4-108
C7LPA0_DESBD/254-365
C7LQE6_DESBD/15-121
C7LQP5_DESBD/441-547
C7LRL2_DESBD/222-320
C7LSG8_DESBD/312-422
C7LSW7_DESBD/86-190
C7LTF0_DESBD/68-178
C7LTN7_DESBD/371-478
C7LUI5_DESBD/268-382
C7LVA2_DESBD/5-117
C7LVH8_DESBD/243-356
C7LWP2_DESBD/393-504
C7LX10_DESBD/147-251
C7MRE2_SACVD/207-305
C7NS01_HALUD/237-336
C7NU01_HALUD/162-272
C7NXW4_HALMD/134-239
C7P2E1_HALMD/643-753
C7P511_HALMD/260-382
C7P511_HALMD/820-930
C7PEK8_CHIPD/274-386
C7PNF1_CHIPD/270-374
C7PUS5_CHIPD/229-331
C7Q0Q0_CATAD/44-149
C7Q9J2_CATAD/22-74
C7QAY6_CATAD/211-310
C7QHC5_CATAD/34-144
C7QHY2_CATAD/34-135
C7QP34_CYAP0/456-570
C7QQ54_CYAP0/287-396
C7QQ55_CYAP0/489-601
C7QT63_CYAP0/276-353
C7QU84_CYAP0/163-275
C7QWF6_CYAP0/90-150
C7R747_KANKD/98-166
C7R9T3_KANKD/252-363
C7RJ04_ACCPU/20-146
C7RN32_ACCPU/310-423
C7RPS9_ACCPU/275-387
C7RRB9_ACCPU/27-138
C7RRQ6_ACCPU/329-442
C7RTW7_ACCPU/157-265
C7S9N6_ECOLX/41-145
C7T820_LACRG/265-370
C7T886_LACRG/212-286
C7TN56_LACRL/265-370
C7TNB6_LACRL/212-286
C7U6E5_ENTFA/259-366
C7UIM1_ENTFA/259-366
C7UQR1_ENTFA/259-366
C7UUF4_ENTFA/259-366
C7V4V9_ENTFA/259-366
C7VBW0_ENTFA/259-366
C7VP67_ENTFA/259-366
C7VWT5_ENTFA/259-366
C7W3G3_ENTFA/259-366
C7W6Q4_ENTFA/259-366
C7WJV6_ENTFA/259-366
C7WNC1_ENTFA/259-366
C7X2R3_ENTFA/259-366
C7X6K6_9PORP/230-317
C7XF72_9PORP/230-329
C7XMC9_9FUSO/10-115
C7XXI6_9LACO/263-368
C7Y0M0_9LACO/260-365
C7Y9X5_ENTFA/259-366
C8CGP7_ECOLX/21-125
C8JWF0_LISMO/266-370
C8K462_LISMO/266-370
C8KEQ5_LISMO/266-370
C8MFF3_STAAU/214-321
C8NB59_9GAMM/374-488
C8NI02_9LACT/265-369
C8P502_9LACO/261-367
C8PKJ2_9PROT/258-331
C8PS47_9SPIO/28-135
C8PUF4_9GAMM/15-114
C8RZ22_9RHOB/12-116
C8RZ24_9RHOB/388-496
C8SDE8_9RHIZ/23-90
C8SE18_9RHIZ/397-504
C8SE20_9RHIZ/16-120
C8SKC3_9RHIZ/177-289
C8SR27_9RHIZ/181-294
C8SU22_9RHIZ/343-457
C8T2M1_KLEPR/10-101
C8T4P3_KLEPR/98-194
C8T5C7_KLEPR/136-239
C8T5Q0_KLEPR/131-242
C8T990_KLEPR/224-281
C8TIB8_ECO26/155-266
C8TIZ0_ECO26/98-194
C8TK66_ECO26/10-108
C8TN09_ECO26/222-324
C8TQL3_ECO26/203-306
C8TXK5_ECO10/155-266
C8TYJ5_ECO10/10-108
C8U052_ECO10/222-324
C8U284_ECO10/98-194
C8U6W3_ECO10/203-306
C8UGG8_ECO1A/155-266
C8UII2_ECO1A/98-194
C8UKC6_ECO1A/10-108
C8ULX3_ECO1A/222-324
C8UNV7_ECO1A/203-306
C8UY43_LACRG/215-289
C8VWV8_DESAS/233-334
C8VXU8_DESAS/125-224
C8VXU8_DESAS/242-347
C8W252_DESAS/147-244
C8W391_DESAS/270-379
C8W496_DESAS/114-221
C8W5Q1_DESAS/236-343
C8W6A9_DESAS/217-321
C8WQ64_ALIAD/14-122
C8WRG8_ALIAD/11-115
C8WS69_ALIAD/10-106
C8WT59_ALIAD/84-194
C8WYS8_DESRD/391-502
C8X172_DESRD/403-508
C8X1B6_DESRD/146-247
C8X1D0_DESRD/297-403
C8X1Q0_DESRD/168-278
C8X3Q7_DESRD/123-192
C8X5F4_DESRD/380-487
C8XQA7_CERCA/21-127
C8YTM6_CAERE/94-197
C8YTN2_CAERE/94-197
C8YTN8_CAERE/94-197
C9A2H5_ENTGA/214-293
C9A5W4_ENTCA/263-370
C9AIN6_ENTFC/261-368
C9ARQ1_ENTFC/261-368
C9AU08_ENTCA/263-370
C9B7Y4_ENTFC/261-368
C9BFY1_ENTFC/261-368
C9BMQ4_ENTFC/261-368
C9BXY7_ENTFC/261-368
C9C599_ENTFC/261-368
C9CFI9_ENTFC/261-368
C9CII6_ENTCA/263-370
C9CUX1_9RHOB/190-302
C9CXQ8_9RHOB/13-116
C9CXR0_9RHOB/393-500
C9E8M8_AQUFO/618-733
C9E8M8_AQUFO/748-873
C9E8M9_AQUFO/625-741
C9E8M9_AQUFO/756-878
C9E8N0_AQUFO/226-299
C9J0D7_HUMAN/154-261
C9J403_HUMAN/29-108
C9J4L0_HUMAN/146-253
C9J9N2_HUMAN/85-185
C9JCR8_HUMAN/113-210
C9JK03_HUMAN/109-179
C9JR42_HUMAN/33-121
C9JTI1_HUMAN/126-233
C9JYE8_HUMAN/146-253
C9K5T3_BACCU/96-164
C9KKM4_9FIRM/250-354
C9KM56_9FIRM/116-216
C9KX83_9BACE/9-112
C9L2B7_9BACE/135-246
C9L3M5_9BACE/139-237
C9M1C5_LACHE/264-368
C9NLM3_9VIBR/5-111
C9NPS7_9VIBR/16-125
C9NQR0_9VIBR/98-199
C9NR40_9VIBR/80-144
C9NVB1_9VIBR/14-135
C9NVB4_9VIBR/163-277
C9NXN6_9VIBR/214-281
C9P197_VIBME/132-206
C9P1C3_VIBME/883-945
C9P1P5_VIBME/4-111
C9P4Y1_VIBME/80-131
C9P6F2_VIBME/98-199
C9P9Y1_VIBFU/155-266
C9PDW2_VIBFU/214-277
C9PHZ3_VIBFU/14-135
C9PJ20_VIBFU/218-316
C9PJN1_VIBFU/4-111
C9PLK3_VIBFU/98-198
C9Q4X4_9VIBR/472-583
C9Q517_9VIBR/80-133
C9Q5E0_9VIBR/6-113
C9Q6H4_9VIBR/155-266
C9Q774_9VIBR/215-304
C9Q8H3_9VIBR/98-196
C9Q9T5_9VIBR/14-135
C9QD14_VIBOR/6-111
C9QGH3_VIBOR/163-244
C9QGH6_VIBOR/14-135
C9QGW8_VIBOR/471-583
C9QKV6_VIBOR/214-300
C9QL52_VIBOR/68-166
C9QLS5_VIBOR/370-482
C9QQN3_ECOD1/98-194
C9QR88_ECOD1/262-370
C9QU74_ECOD1/222-324
C9QW90_ECOD1/10-108
C9QXZ6_ECOD1/203-306
C9QY37_ECOD1/155-266
C9RT25_GEOSY/118-223
C9RT25_GEOSY/8-107
C9RTD7_GEOSY/114-211
C9RTX6_GEOSY/241-348
C9RV13_GEOSY/123-221
C9RXA7_GEOSY/263-367
C9RXL1_GEOSY/208-314
C9RYR3_GEOSY/274-365
C9RYR3_GEOSY/394-487
C9RZ89_GEOSY/117-218
C9RZ89_GEOSY/236-339
C9S238_GEOSY/18-122
C9S255_GEOSY/190-289
C9T8F4_9RHIZ/661-772
C9THM8_9RHIZ/661-772
C9TR64_9RHIZ/661-772
C9TY57_9RHIZ/661-772
C9U561_BRUAB/661-772
C9UE69_BRUAB/661-772
C9UNQ2_BRUAB/661-772
C9UZP8_BRUAB/661-772
C9VCG1_BRUNE/661-772
C9VH11_9RHIZ/661-772
C9VTD0_BRUAB/661-772
C9X936_SALTD/98-194
C9XAK6_SALTD/10-101
C9XD48_SALTD/222-324
C9XI00_SALTD/155-266
C9XLG2_CLODC/201-302
C9XM37_CLODC/8-114
C9XN07_CLODC/86-193
C9XPT1_CLODC/197-299
C9XTK4_CROTZ/155-266
C9XTS9_CROTZ/111-209
C9XVZ0_CROTZ/539-654
C9XX61_CROTZ/98-194
C9XYY6_CROTZ/276-385
C9Y3E3_CROTZ/10-103
C9Y997_9BURK/225-334
C9Y9G9_9BURK/161-271
C9YGM8_9BURK/85-193
C9YJI7_CLODR/8-114
C9YNV8_CLODR/201-302
C9YPL1_CLODR/86-193
C9YQA0_CLODR/197-299
C9YSU3_STRSW/38-151
C9YTN0_STRSW/60-173
C9YVP3_STRSW/11-105
C9YXC2_STRSW/5-100
C9Z075_STRSW/10-108
C9Z0D6_STRSW/14-106
C9Z0J4_STRSW/211-259
C9Z8P0_STRSW/11-111
C9ZC72_STRSW/147-263
C9ZD48_STRSW/2-106
C9ZEC8_STRSW/19-108
C9ZEV0_STRSW/23-73
C9ZI94_TRYB9/792-858
CITS_BACHD/216-317
CLOCK_CHICK/109-188
CLOCK_HUMAN/109-188
CLOCK_MOUSE/109-188
CLOCK_PONAB/109-188
CLOCK_RAT/109-198
CLOCK_SPACA/109-188
CLOCK_SPAGA/109-188
CLOCK_SPAJD/109-188
CLOCK_TYTAL/109-188
CYCL_DROME/110-181
D0AGR5_ENTFC/261-368
D0ARQ9_ENTFC/261-368
D0B0Z6_BRUAB/661-772
D0B9I8_BRUME/661-772
D0BEU8_BRUSU/661-772
D0BR12_9FUSO/8-107
D0C312_9GAMM/7-109
D0C6G5_ACIBA/7-109
D0CGP8_9SYNE/299-407
D0CPU8_9RHOB/391-496
D0D0X2_9RHOB/388-493
D0DP38_9LACO/260-365
D0DZ52_9LACO/260-365
D0FNB5_ERWPY/155-266
D0FUV6_ERWPY/98-194
D0FYG8_9ORTH/222-305
D0FZF5_9MURI/111-195
D0GDR6_BRUME/661-772
D0GQV8_VIBMI/155-266
D0GSS7_VIBMI/98-196
D0GWK8_VIBMI/80-133
D0GWZ5_VIBMI/4-111
D0GY96_VIBMI/160-274
D0H0J0_VIBMI/14-135
D0H3J1_VIBCH/14-135
D0H517_VIBCH/155-266
D0H6D5_VIBCH/98-196
D0H7Y4_VIBCH/104-157
D0H9R5_VIBCH/6-113
D0HD49_VIBMI/160-274
D0HET1_VIBMI/98-196
D0HGA6_VIBMI/80-133
D0HH97_VIBMI/155-266
D0HIZ5_VIBMI/18-125
D0HPX4_VIBCH/6-113
D0HQU4_VIBCH/104-157
D0HS09_VIBCH/98-196
D0HSH8_VIBCH/155-266
D0HSY3_VIBCH/215-304
D0HU42_VIBCH/14-135
D0HXV3_VIBCH/80-133
D0HXY8_VIBCH/98-196
D0HYP2_VIBCH/6-113
D0I1I7_VIBCH/155-266
D0I1Q2_VIBCH/204-293
D0I328_VIBHO/3-107
D0I3S6_VIBHO/272-385
D0I853_VIBHO/155-266
D0IAT8_VIBHO/218-317
D0ICU6_VIBHO/98-196
D0IEE8_9VIBR/4-111
D0IF60_9VIBR/215-304
D0IGV4_9VIBR/98-196
D0IH75_9VIBR/14-135
D0ILZ8_9VIBR/155-266
D0IVR4_COMT2/336-449
D0IWR5_COMT2/268-384
D0IXL3_COMT2/406-513
D0J329_COMT2/214-312
D0J3M4_COMT2/141-252
D0J4K1_COMT2/265-381
D0J4K2_COMT2/346-458
D0JC95_YERPD/10-102
D0JG06_YERPD/98-208
D0JG36_YERPD/241-350
D0JI94_YERPD/155-266
D0JKM0_YERPD/80-129
D0JQ72_YERP1/241-350
D0JQG4_YERP1/98-208
D0JS54_YERP1/155-266
D0JUJ7_YERP1/80-129
D0JWQ6_YERP1/10-102
D0KCG0_PECWW/215-322
D0KE85_PECWW/10-106
D0KJM3_PECWW/98-194
D0LHD8_HALO1/6-68
D0LKP9_HALO1/471-584
D0LRA8_HALO1/134-194
D0LSC5_HALO1/52-158
D0LVF6_HALO1/10-63
D0LW86_HALO1/111-223
D0LYI0_HALO1/287-381
D0LZ52_HALO1/309-415
D0M2K0_VIBSE/159-257
D0M443_VIBSE/4-111
D0M7C0_VIBSE/68-166
D0M8D2_VIBSE/362-433
D0MCZ2_RHOM4/146-206
D0MDW3_RHOM4/308-421
D0MF56_RHOM4/310-409
D0MGR6_RHOM4/135-244
D0MHE8_RHOM4/258-367
D0MHQ4_RHOM4/198-307
D0NMV0_PHYIT/1047-1159
D0NMV0_PHYIT/1167-1279
D0NMV0_PHYIT/205-320
D0NMV0_PHYIT/329-440
D0NMV0_PHYIT/448-559
D0NMV0_PHYIT/567-679
D0NMV0_PHYIT/687-799
D0NMV0_PHYIT/807-919
D0NMV0_PHYIT/927-1039
D0NMV9_PHYIT/1107-1219
D0NMV9_PHYIT/1304-1416
D0NMV9_PHYIT/1424-1536
D0NMV9_PHYIT/148-260
D0NMV9_PHYIT/1544-1656
D0NMV9_PHYIT/1664-1776
D0NMV9_PHYIT/1784-1896
D0NMV9_PHYIT/1904-2016
D0NMV9_PHYIT/2024-2136
D0NMV9_PHYIT/2144-2256
D0NMV9_PHYIT/2264-2376
D0NMV9_PHYIT/2384-2496
D0NMV9_PHYIT/2504-2616
D0NMV9_PHYIT/2624-2736
D0NMV9_PHYIT/268-379
D0NMV9_PHYIT/2744-2856
D0NMV9_PHYIT/2864-2976
D0NMV9_PHYIT/29-140
D0NMV9_PHYIT/2984-3096
D0NMV9_PHYIT/3104-3216
D0NMV9_PHYIT/387-499
D0NMV9_PHYIT/507-619
D0NMV9_PHYIT/627-739
D0NMV9_PHYIT/747-859
D0NMV9_PHYIT/867-979
D0NMV9_PHYIT/987-1099
D0P959_BRUSU/661-772
D0PKC3_BRUSU/661-772
D0QWQ6_DROMI/168-300
D0QYP4_SALSA/26-94
D0QYP5_SALSA/108-174
D0R7D5_SALTD/22-122
D0RK08_9RHIZ/661-772
D0RUH4_9STRE/94-199
D0RYR6_ACICA/7-109
D0S5Y7_ACICA/200-292
D0SDU2_ACIJO/7-106
D0SIV7_ACIJU/7-119
D0SVM2_ACILW/22-119
D0T1J6_ACIRA/7-118
D0TCN4_9BACE/228-315
D0TJW5_9BACE/230-330
D0TYN1_9BACE/139-237
D0VY79_HUMAN/90-189
D0WSV8_VIBAL/21-128
D0WT06_VIBAL/218-316
D0WU50_VIBAL/98-196
D0WYP9_VIBAL/35-118
D0WZ40_VIBAL/873-932
D0X018_VIBAL/89-182
D0X0T3_VIBAL/14-135
D0X1R6_VIBAL/80-147
D0X3E0_VIBAL/124-238
D0X537_VIBHA/5-111
D0X5Y7_VIBHA/382-463
D0X6M2_VIBHA/14-135
D0XDM0_VIBHA/98-196
D0XEX1_VIBHA/80-136
D0XG82_VIBHA/222-314
D0YWY6_LISDA/80-173
D0YXP4_LISDA/374-486
D0YZM3_LISDA/98-197
D0Z0S1_LISDA/6-112
D0Z8C8_EDWTE/80-183
D0Z8U8_EDWTE/244-352
D0Z8W3_EDWTE/195-301
D0Z9Y5_EDWTE/222-290
D0ZBX5_EDWTE/155-266
D0ZE60_EDWTE/416-530
D0ZEX2_EDWTE/98-176
D0ZHW1_SALT1/22-122
D0ZMX7_SALT1/98-194
D0ZNY8_SALT1/10-101
D0ZS33_SALT1/222-324
D0ZY26_SALT1/155-266
D1A0A6_CHLPP/28-133
D1A914_THECD/1-101
D1ADJ2_THECD/13-122
D1ADJ2_THECD/298-359
D1AQP2_SEBTE/410-502
D1B4H7_SULD5/3-79
D1B6P0_THEAS/16-125
D1B717_THEAS/3-120
D1B7Z9_THEAS/377-490
D1C746_SPHTD/249-345
D1CC91_THET1/240-349
D1CDW9_THET1/46-152
D1CH73_THET1/710-820
D1CHP7_THET1/173-289
D1CWQ3_9RHIZ/662-773
D1ENP4_9RHIZ/661-772
D1EX33_BRUME/661-772
D1FAB2_BRUME/661-772
D1FJH2_9RHIZ/661-772
D1GAD5_9MUSC/70-176
D1GAD6_SARBU/21-127
D1GAD7_9DIPT/21-127
D1GAD8_MAYDE/21-127
D1GAD9_9DIPT/21-127
D1GAE0_CTEFE/22-128
D1J9K2_9ARCH/682-791
D1JCL2_9ARCH/683-792
D1JG03_9ARCH/117-227
D1JRJ4_9BACE/136-238
D1MGW0_STECO/61-175
D1N207_9BACT/479-595
D1N3W6_9BACT/164-278
D1NA90_9BACT/370-487
D1NIB5_CLOTM/153-269
D1NLV2_CLOTM/397-463
D1P1T3_9ENTR/156-266
D1P6C8_9ENTR/98-200
D1Q0R7_9BACT/136-250
D1Q4I4_YERPE/241-350
D1Q5J6_YERPE/155-266
D1R514_9CHLA/250-352
D1RFX2_LEGLO/348-462
D1RM65_LEGLO/285-395
D1RS34_SEROD/80-172
D1RV45_SEROD/213-316
D1RVB2_SEROD/159-270
D1RVT9_SEROD/98-212
D1S0Q9_SEROD/10-128
D1TS37_YERPE/98-208
D1TSK5_YERPE/241-350
D1TV98_YERPE/10-102
D1TXS9_YERPE/155-266
D1TY34_YERPE/80-129
D1W2Q9_9BACT/136-250
D1WE96_9LACO/263-368
D1WEZ6_9LACO/263-368
D1WJ80_STAEP/265-368
D1XC74_9ACTO/26-138
D1XK16_9ACTO/149-265
D1XPR2_9ACTO/2-66
D1XVT6_9BACT/229-333
D1Y1R2_9BACT/219-272
D1YUK2_METPS/67-166
D1YVY5_METPS/116-232
D1YWK1_METPS/306-428
D1YWT4_METPS/50-165
D1YY38_METPS/426-541
D1YY38_METPS/65-165
D1YYG3_METPS/192-302
D1YYU3_METPS/278-389
D1YYU7_METPS/307-416
D1YZQ8_METPS/138-245
D1Z0I2_METPS/136-235
D1Z0P0_METPS/835-945
D2A8F0_SHIF2/98-194
D2A8R7_SHIF2/155-266
D2ACG8_SHIF2/10-108
D2ADA4_SHIF2/222-324
D2ADI9_SHIF2/206-309
D2AXK2_STRRD/28-136
D2BG57_DEHSV/439-548
D2BG57_DEHSV/574-685
D2BG67_DEHSV/249-350
D2BJH1_DEHSV/17-125
D2BJJ5_DEHSV/214-327
D2BJK4_DEHSV/16-123
D2BU24_DICD5/98-194
D2BZM7_DICD5/215-317
D2BZT0_DICD5/10-104
D2C232_DICD5/155-266
D2C3D4_THENR/71-176
D2C472_THENR/414-519
D2ER67_9STRE/94-199
D2EVU6_9BACE/136-229
D2GUA4_AILME/78-176
D2GVT2_AILME/81-179
D2GXQ2_AILME/112-183
D2H5U2_AILME/79-161
D2H5Z3_AILME/168-274
D2H6Q5_AILME/91-204
D2H9L5_AILME/115-213
D2HB50_AILME/128-235
D2HBE7_AILME/77-161
D2HBW1_AILME/74-153
D2HIC6_AILME/79-167
D2HL57_AILME/82-157
D2HQ59_AILME/28-120
D2HU56_AILME/146-253
D2HVI4_AILME/96-170
D2HWB1_AILME/87-178
D2JWP0_POPBA/195-303
D2JWP1_POPDE/195-303
D2JWP2_POPNI/195-303
D2KAK4_AZOBR/14-129
D2KAK4_AZOBR/144-257
D2KPH7_SIGRI/83-159
D2KR03_9CRUS/39-134
D2KVX8_9ERIC/590-657
D2KVX9_9ERIC/590-657
D2KVY1_9ERIC/590-657
D2KVY3_9ERIC/590-657
D2KVY4_9ERIC/590-657
D2KVY5_9ERIC/590-657
D2KVY6_9ERIC/590-657
D2KVY7_9ERIC/590-656
D2KVY8_9ERIC/590-657
D2KVY9_9ERIC/590-656
D2KVZ0_9ERIC/590-657
D2KVZ1_9ERIC/590-657
D2KVZ2_9ERIC/590-657
D2KVZ4_9ERIC/590-657
D2KVZ6_9ERIC/590-657
D2KVZ7_9ERIC/590-657
D2KVZ8_9ERIC/590-657
D2KVZ9_9ERIC/590-657
D2KW00_9ERIC/590-657
D2KW01_9ERIC/590-657
D2KW03_9ERIC/590-657
D2KW04_9ERIC/590-657
D2KW05_9ERIC/590-657
D2KW06_9ERIC/590-657
D2KW07_9ERIC/590-657
D2KW08_9ERIC/590-657
D2L086_9DELT/91-201
D2L0P1_9DELT/365-475
D2L128_9DELT/188-299
D2L193_9DELT/46-120
D2L1P7_9DELT/144-248
D2L2E4_9DELT/217-323
D2L2S6_9DELT/206-313
D2L327_9DELT/361-475
D2L3Z3_9DELT/218-316
D2L402_9DELT/424-529
D2L4B9_9DELT/253-365
D2L5L6_9DELT/137-242
D2L617_9DELT/355-467
D2L668_9DELT/126-235
D2L679_9DELT/1217-1327
D2L715_9DELT/375-487
D2L7J9_9DELT/162-272
D2L9H9_9DELT/244-351
D2L9Q3_9DELT/120-231
D2N822_STAA5/206-313
D2ND44_ECOS5/98-194
D2NDV3_ECOS5/10-108
D2NFP5_ECOS5/222-324
D2NHR7_ECOS5/206-309
D2NKG7_ECOS5/262-370
D2NN58_ECOS5/155-266
D2NNA1_ECOS5/21-125
D2NX36_LISM1/266-370
D2P8K5_LISM2/266-370
D2QC98_SPILD/579-691
D2QCA1_SPILD/693-805
D2QG75_SPILD/863-975
D2QJ94_SPILD/438-549
D2QJX0_SPILD/914-1026
D2QPX3_SPILD/557-669
D2QWY4_PIRSD/162-275
D2QXC7_PIRSD/119-223
D2QZA4_PIRSD/149-263
D2R258_PIRSD/288-403
D2R8R4_PIRSD/782-892
D2R949_PIRSD/907-1018
D2RPP9_HALTV/149-261
D2RTK8_HALTV/1017-1129
D2RTK8_HALTV/142-252
D2RV36_HALTV/21-131
D2RVQ3_HALTV/1066-1173
D2S109_HALTV/326-437
D2S3B6_HALTV/146-259
D2S6P6_GEOOG/13-124
D2SAD9_GEOOG/12-108
D2SC78_GEOOG/153-260
D2SC78_GEOOG/276-391
D2SC82_GEOOG/211-309
D2SEK3_GEOOG/323-440
D2T1E5_ACYPI/102-186
D2T1E6_ACYPI/140-206
D2T4P7_ERWP6/98-194
D2TDH4_ERWP6/155-266
D2TKY3_CITRI/98-194
D2TP72_CITRI/155-266
D2TQR7_CITRI/222-324
D2TUX2_CITRI/10-109
D2TW93_9ENTR/98-194
D2TZ92_9ENTR/93-170
D2U2P9_9ENTR/158-268
D2U8Z5_XANAP/343-455
D2UDB5_XANAP/101-212
D2UDB5_XANAP/357-474
D2UZI5_NAEGR/304-415
D2V4I5_NAEGR/1258-1367
D2VBQ0_NAEGR/333-448
D2VC34_NAEGR/196-308
D2VCK6_NAEGR/398-511
D2VJV0_NAEGR/298-405
D2VN71_NAEGR/205-317
D2VUB8_NAEGR/127-240
D2VUB8_NAEGR/286-401
D2W3Q2_NAEGR/753-856
D2W3W8_NAEGR/225-331
D2WJE7_9NEOP/106-216
D2WJF6_9NEOP/97-218
D2WJF9_9NEOP/111-218
D2WJH4_9NEOP/108-218
D2WJI0_9NEOP/101-211
D2WJI5_9NEOP/119-218
D2WJI9_9NEOP/114-214
D2WJJ0_9NEOP/112-217
D2WJJ2_9NEOP/112-216
D2Y9B3_VIBMI/155-266
D2YBF3_VIBMI/18-125
D2YC49_VIBMI/14-135
D2YD03_VIBMI/160-274
D2YHP7_VIBMI/98-196
D2YJI6_VIBMI/80-133
D2YKD0_VIBMI/14-135
D2YL30_VIBMI/4-111
D2YMJ7_VIBMI/155-266
D2YPI9_VIBMI/80-133
D2YRX9_VIBMI/160-274
D2YV88_VIBMI/98-196
D2Z1J8_BACCU/66-159
D2Z1J9_BACCU/66-159
D2Z2V9_9BACT/329-441
D2Z5P0_9BACT/199-253
D2Z7L8_9BACT/214-312
D2ZE72_9ENTR/222-319
D2ZEG0_9ENTR/555-668
D2ZFX3_9ENTR/98-194
D2ZHD7_9ENTR/185-273
D2ZL09_9ENTR/155-266
D2ZLV9_9ENTR/10-103
D3CX00_9ACTO/30-140
D3CXB2_9ACTO/1075-1167
D3CXM7_9ACTO/32-90
D3D000_9ACTO/1015-1130
D3D0E7_9ACTO/147-254
D3D4E8_9ACTO/1013-1122
D3D6H0_9ACTO/16-128
D3DBC5_9ACTO/21-133
D3DDC4_9ACTO/21-133
D3ECL0_GEOS4/250-346
D3EJ80_GEOS4/261-368
D3EL07_GEOS4/10-120
D3EPX3_UCYNA/265-386
D3EZT1_CONWI/468-580
D3F222_CONWI/79-191
D3FEQ8_CONWI/122-220
D3FQF1_BACPE/263-367
D3FS31_BACPE/212-313
D3FSQ1_BACPE/10-119
D3FUD9_BACPE/277-389
D3FUF8_BACPE/7-121
D3FUS9_BACPE/235-338
D3FVN5_BACPE/310-419
D3FWY0_BACPE/246-353
D3FYE2_BACPE/220-321
D3FZX7_BACPE/256-357
D3G0V5_BACPE/124-220
D3GU03_ECO44/222-324
D3GU92_ECO44/98-194
D3GXU9_ECO44/155-266
D3H0Q9_ECO44/262-370
D3H2I4_ECO44/206-309
D3H500_ECO44/10-108
D3H5C7_ECO44/21-125
D3H977_STRM6/94-199
D3HET1_STRG3/94-204
D3HIV1_LEGLN/285-395
D3HRM6_LEGLN/348-462
D3KAY4_PIG/79-167
D3KKM7_LISMO/266-370
D3L056_9BACT/388-499
D3L4A1_9BACT/6-116
D3L579_9BACT/243-342
D3L6V4_OENOE/263-368
D3LI19_ENTFC/261-368
D3M2B4_9ACTO/59-170
D3M5D3_9ACTO/950-1076
D3MR98_9FIRM/137-241
D3NS72_AZOS1/43-154
D3NT05_AZOS1/377-448
D3NT53_AZOS1/328-441
D3NUA3_AZOS1/283-396
D3NUA7_AZOS1/229-325
D3NUR7_AZOS1/28-132
D3NVL2_AZOS1/241-348
D3NWX2_AZOS1/110-214
D3NXD7_AZOS1/353-469
D3NZI0_AZOS1/185-289
D3P2E0_AZOS1/134-199
D3P3C4_AZOS1/150-263
D3P587_AZOS1/97-241
D3P7V5_AZOS1/79-176
D3PCZ1_DEFDS/9-115
D3PKP8_MEIRD/289-398
D3PRD8_MEIRD/133-191
D3PS69_MEIRD/3-106
D3QJG7_ECOCB/98-194
D3QKD1_ECOCB/222-324
D3QQX3_ECOCB/203-306
D3QST0_ECOCB/155-266
D3QXF7_ECOCB/10-108
D3RA12_KLEVT/98-194
D3RBQ6_KLEVT/210-281
D3RFB1_KLEVT/155-266
D3RGF5_KLEVT/203-306
D3RGY2_KLEVT/224-278
D3RID0_KLEVT/10-101
D3RMU6_ALLVD/71-183
D3RND3_ALLVD/370-482
D3RNL0_ALLVD/4-69
D3RPR6_ALLVD/60-167
D3RPU2_ALLVD/277-386
D3RPX0_ALLVD/52-163
D3RR74_ALLVD/7-114
D3RRI7_ALLVD/10-116
D3RRW5_ALLVD/294-406
D3RS29_ALLVD/24-130
D3RSC7_ALLVD/76-171
D3RSE9_ALLVD/902-1015
D3RTB5_ALLVD/272-387
D3RYE8_FERPA/8-71
D3S1Y7_FERPA/302-410
D3S937_THISK/287-400
D3S982_THISK/321-429
D3SAF3_THISK/376-488
D3SFG5_THISK/274-385
D3SH65_DEHSG/439-548
D3SH75_DEHSG/249-350
D3SJA6_DEHSG/885-999
D3SKG3_DEHSG/214-327
D3SKH1_DEHSG/162-270
D3SR50_NATMM/159-271
D3SRZ2_NATMM/164-239
D3SV72_NATMM/431-518
D3T223_NATMM/38-100
D3T3C3_THEIA/112-218
D3T488_THEIA/110-199
D3T512_THEIA/32-143
D3T5L6_THEIA/417-513
D3T7I4_THEIA/383-498
D3U1A8_MICTO/146-251
D3U1A9_MICTO/146-251
D3URH4_LISSS/266-370
D3UUT5_CHLTS/28-104
D3V0Y1_XENBS/98-194
D3V1P9_XENBS/81-182
D3V5P2_XENBS/141-251
D3VHM6_XENNA/81-183
D3VK68_XENNA/98-194
D3XLB8_CHAAC/34-131
D3XLB9_GOBGI/52-149
D3Z9G6_RAT/154-261
D3ZBC3_RAT/153-260
D3ZDD8_RAT/89-175
D3ZJ66_RAT/139-217
D3ZMU8_RAT/79-167
D3ZQA5_RAT/153-260
D3ZX80_RAT/133-240
D4A1M5_RAT/114-201
D4A3M5_RAT/115-215
D4A3Q3_RAT/112-183
D4A4R8_RAT/109-198
D4A8P8_RAT/92-183
D4AA36_RAT/79-159
D4AB68_RAT/112-256
D4ADD6_RAT/112-183
D4AHU3_XENTR/144-251
D4BD73_9ENTR/89-185
D4BJJ0_9ENTR/203-306
D4BK74_9ENTR/155-266
D4BKJ2_9ENTR/208-310
D4BX97_PRORE/156-266
D4C0U6_PRORE/574-685
D4C1F4_PRORE/98-204
D4C2B3_PRORE/8-129
D4CKU3_9FIRM/224-268
D4DWE5_SEROD/98-197
D4DYW7_SEROD/110-196
D4DZE8_SEROD/10-101
D4E0S2_SEROD/213-316
D4E1A6_SEROD/155-266
D4E5B1_SEROD/215-317
D4E611_SEROD/98-200
D4EK65_ENTFA/259-366
D4EUA8_ENTFA/259-366
D4F0A0_EDWTA/231-317
D4F1A4_EDWTA/155-266
D4F2V5_EDWTA/429-543
D4F389_EDWTA/98-181
D4F512_EDWTA/80-183
D4F6L5_EDWTA/247-355
D4FLQ9_STAEP/265-368
D4FT68_STROR/94-199
D4FVX8_BACNA/143-250
D4FVX8_BACNA/266-376
D4FW35_BACNA/78-188
D4FY83_BACNA/253-355
D4FYJ3_BACNA/117-218
D4FYJ3_BACNA/236-339
D4FZY7_BACNA/234-341
D4GEL1_PANAM/20-113
D4GFG1_PANAM/225-327
D4GI56_PANAM/164-275
D4GL22_PANAM/205-308
D4GL75_PANAM/98-194
D4GRT7_HALVD/85-195
D4GSD5_HALVD/123-232
D4GSN6_HALVD/271-388
D4GTI2_HALVD/400-507
D4GWW5_HALVD/247-346
D4GZE9_HALVD/419-533
D4H0H8_DENA2/137-252
D4H1J4_DENA2/3-65
D4H1L8_DENA2/157-267
D4H1X3_DENA2/123-231
D4H5H1_DENA2/6-123
D4H5J1_DENA2/128-235
D4H5P2_DENA2/120-232
D4H5P2_DENA2/673-763
D4H5P5_DENA2/486-599
D4H6H1_DENA2/348-439
D4H7E1_DENA2/464-575
D4HR18_KLEPN/16-119
D4HU54_ERWAC/10-106
D4HUX8_ERWAC/155-266
D4HXX8_ERWAC/98-194
D4I1M4_ERWAC/222-327
D4I7N4_ERWAE/98-194
D4IB29_ERWAE/10-106
D4IB89_ERWAE/222-327
D4ICY4_ERWAE/155-266
D4IJZ1_9BACT/212-321
D4J6C7_9FIRM/410-480
D4JAE1_9FIRM/11-75
D4K524_9FIRM/205-304
D4KFY0_9FIRM/79-153
D4M2B2_9FIRM/197-287
D4MH91_9ENTE/259-366
D4PNJ3_LISMO/266-370
D4PXZ4_LISMO/266-370
D4Q4R2_LISMO/266-370
D4QIL6_ENTFC/261-368
D4QRG5_ENTFC/261-368
D4QZ73_ENTFC/261-368
D4RCZ5_ENTFC/261-368
D4RJC2_ENTFC/261-368
D4RTU2_ENTFC/261-368
D4SIX7_ENTFC/261-368
D4TED1_9NOST/73-187
D4TFV4_9NOST/503-612
D4TG29_9NOST/274-385
D4TRD9_9NOST/379-488
D4TSA3_9NOST/274-385
D4V1J7_ENTFA/259-366
D4VKX7_9BACE/139-237
D4VXS7_ENTFC/261-368
D4WD99_BACOV/136-234
D4WQL3_BACOV/136-234
D4XHY8_9BURK/277-383
D4XQ89_ACIHA/7-119
D4Y2M0_BACTR/256-358
D4Y2V5_BACTR/117-218
D4Y2V5_BACTR/236-339
D4Y401_BACTR/242-349
D4Y689_BACTR/10-108
D4Y689_BACTR/119-224
D4Y7Y0_BACTR/117-214
D4Y917_BACTR/274-364
D4Y917_BACTR/394-479
D4Y9K5_BACTR/18-121
D4YBI2_BACTR/263-367
D4YIP0_9LACT/271-375
D4YT01_9LACO/264-367
D4YY95_SPHJU/144-257
D4YZZ5_SPHJU/25-135
D4Z1M4_SPHJU/398-484
D4Z7E1_SPHJU/21-134
D4ZBX3_SHEVD/25-140
D4ZE32_SHEVD/24-131
D4ZIA1_SHEVD/30-99
D4ZII7_SHEVD/394-506
D4ZP35_SPIPL/4-94
D4ZQ85_SPIPL/27-138
D4ZQA1_SPIPL/438-523
D4ZQB9_SPIPL/79-198
D4ZR22_SPIPL/794-904
D4ZRS3_SPIPL/478-577
D4ZW54_SPIPL/446-512
D4ZZF5_SPIPL/148-261
D5A202_SPIPL/399-473
D5A2Z6_SPIPL/282-389
D5A3S6_SPIPL/40-136
D5AIJ8_STRGZ/94-199
D5ANG9_RHOCB/12-112
D5ANQ6_RHOCB/532-647
D5AQE3_RHOCB/268-375
D5AQG0_RHOCB/292-405
D5AR20_RHOCB/19-121
D5ATG2_RHOCB/226-341
D5AUA5_RHOCB/389-494
D5B1R9_YERPZ/241-350
D5B228_YERPZ/98-208
D5B4B5_YERPZ/155-266
D5B6B2_YERPZ/80-129
D5B8E6_YERPZ/10-102
D5BPH6_PUNMI/29-133
D5BPH8_PUNMI/382-487
D5BT53_PUNMI/11-99
D5BVL2_NITHN/308-422
D5C152_NITHN/142-255
D5CCF2_ENTCC/155-266
D5CGY5_ENTCC/10-102
D5CIT7_ENTCC/98-194
D5CJD0_ENTCC/563-676
D5CN93_SIDLE/543-660
D5CNJ0_SIDLE/360-476
D5CRH8_SIDLE/288-397
D5CSF5_SIDLE/256-374
D5CTS9_SIDLE/126-237
D5CUQ6_SIDLE/139-247
D5CUR7_SIDLE/411-519
D5CVU7_ECOKI/98-194
D5D119_ECOKI/203-306
D5D1L8_ECOKI/155-266
D5D5T3_ECOKI/10-108
D5D714_ECOKI/262-370
D5D7D1_ECOKI/222-324
D5D8A4_ECOKI/218-318
D5D9I9_BACMD/207-308
D5DB64_BACMD/218-316
D5DC75_BACMD/212-282
D5DCI2_BACMD/461-576
D5DCY9_BACMD/271-362
D5DCY9_BACMD/391-483
D5DD96_BACMD/256-344
D5DDF8_BACMD/151-248
D5DJH2_BACMD/123-232
D5DL55_BACMD/255-357
D5DLD2_BACMD/117-218
D5DLD2_BACMD/236-339
D5DMV7_BACMD/246-353
D5DPV9_BACMQ/123-232
D5DRJ8_BACMQ/255-357
D5DS56_BACMQ/117-218
D5DS56_BACMQ/236-339
D5DTU1_BACMQ/246-353
D5DXK7_BACMQ/207-308
D5DZB2_BACMQ/271-362
D5DZB2_BACMQ/391-483
D5E178_BACMQ/218-316
D5E1G7_BACMQ/256-334
D5E289_BACMQ/461-576
D5E6V4_METMS/12-129
D5E6V4_METMS/277-326
D5E8K3_METMS/140-250
D5E9W1_METMS/672-781
D5EB03_METMS/482-586
D5EB81_METMS/402-482
D5EBE3_METMS/518-628
D5EBE3_METMS/934-1041
D5EGQ9_AMICL/302-413
D5H615_SALRM/1208-1317
D5HAU2_SALRM/294-410
D5HBG7_SALRM/48-153
D5MEL1_9BACT/255-360
D5MFR2_9BACT/132-235
D5MGD8_9BACT/70-177
D5MM34_9BACT/35-145
D5MVR9_BACSU/143-252
D5MVR9_BACSU/267-377
D5MYR8_BACSU/212-313
D5N0V1_BACSU/78-188
D5N2H4_BACSU/234-341
D5N2W5_BACSU/253-355
D5N697_BACSU/117-217
D5N697_BACSU/235-338
D5NDL6_9BURK/201-319
D5NEB2_9BURK/9-129
D5Q134_CLODI/9-112
D5Q207_CLODI/86-193
D5Q2S3_CLODI/201-302
D5Q8M9_CLODI/197-299
D5QB42_GLUHA/11-123
D5QE66_GLUHA/152-251
D5QJ37_GLUHA/177-241
D5QN30_METTR/10-66
D5QNU8_METTR/9-122
D5QRF8_METTR/67-176
D5QT85_METTR/29-136
D5QW86_METTR/40-139
D5RH62_9PROT/239-329
D5RLZ8_9PROT/16-124
D5RQ40_9PROT/24-110
D5RQ42_9PROT/394-499
D5RQC4_9PROT/264-377
D5RV84_CLODI/197-299
D5RWE0_CLODI/9-112
D5RX12_CLODI/86-193
D5RXS1_CLODI/201-302
D5S6X7_STRPA/94-199
D5SW39_PLAL2/239-342
D5SXF1_PLAL2/268-381
D5SXI1_PLAL2/178-287
D5T2E8_LEUKI/260-364
D5TD42_LEGP2/427-498
D5TJX5_BACT1/244-351
D5TLV2_BACT1/113-206
D5TNM8_BACT1/104-200
D5TNP7_BACT1/215-316
D5TQL0_BACT1/341-450
D5TRN9_BACT1/269-373
D5TX05_BACT1/118-219
D5TX05_BACT1/237-340
D5UZU2_ARCNC/13-120
D5V273_ARCNC/617-720
D5VFM4_CAUST/321-435
D5VGL2_CAUST/394-495
D5VGU7_CAUST/22-132
D5VHS9_CAUST/4-113
D5VN93_CAUST/135-246
D5VNF9_CAUST/123-235
D5VXF6_CLOB2/138-242
D5VY00_CLOB2/220-289
D5WE78_BURSC/9-129
D5WF68_BURSC/203-259
D5WFB2_BURSC/140-254
D5WM70_BURSC/525-634
D5WQA3_BACT2/247-350
D5WWB4_BACT2/102-201
D5WXX1_BACT2/116-216
D5WXX1_BACT2/234-337
D5X1U0_THIK1/95-193
D5X7G3_THEPJ/126-229
D5X7G3_THEPJ/8-108
D5X969_THEPJ/250-354
D5XAY3_THEPJ/214-325
D5XBX2_THEPJ/126-222
D5XC43_THEPJ/131-236
D5XDY0_THEPJ/222-327
D5XDZ1_THEPJ/791-907
D5XFD5_THEPJ/113-214
D5ZSX2_9ACTO/224-268
D5ZVD0_9ACTO/15-114
D6A7B8_9ACTO/28-73
D6A806_9ACTO/274-382
D6A8E2_9ACTO/23-129
D6A8E3_9ACTO/340-448
D6ANV5_STRFL/215-313
D6ASY3_STRFL/162-278
D6ASY3_STRFL/23-125
D6AT40_STRFL/226-277
D6AZ76_9ACTO/233-289
D6B0M1_9ACTO/33-146
D6B594_9ACTO/76-168
D6BC20_9ACTO/10-116
D6BC20_9ACTO/158-274
D6BD57_9FUSO/8-107
D6CMS0_THIS3/15-126
D6CU21_THIS3/95-193
D6CUP5_THIS3/360-471
D6CVZ5_SALRM/648-758
D6D7W1_9BACE/139-237
D6DMP6_ENTCL/150-261
D6DNQ2_ENTCL/10-108
D6EDI0_STRLI/183-291
D6EI54_STRLI/29-74
D6EIH0_STRLI/32-145
D6ELA5_STRLI/125-241
D6EP43_STRLI/234-278
D6GDR9_9ENTR/224-277
D6GFD8_9ENTR/98-194
D6GJE4_9ENTR/203-306
D6GJS1_9ENTR/160-271
D6GMN2_9ENTR/210-281
D6GP43_9ENTR/10-101
D6GSX7_FILAD/257-365
D6HSS7_ECOLX/98-194
D6HTR5_ECOLX/19-120
D6HVS1_ECOLX/206-309
D6I1J0_ECOLX/155-266
D6I3B8_ECOLX/10-108
D6I406_ECOLX/222-324
D6I719_ECOLX/206-309
D6I7B1_ECOLX/98-194
D6IEC2_ECOLX/155-266
D6IG97_ECOLX/10-108
D6IH66_ECOLX/222-324
D6IIU2_ECOLX/222-324
D6IKZ6_ECOLX/98-194
D6INU4_ECOLX/21-125
D6IP73_ECOLX/206-309
D6IRW6_ECOLX/266-374
D6ITP3_ECOLX/155-266
D6IWU5_ECOLX/10-108
D6J5A0_ECOLX/208-310
D6J6X5_ECOLX/98-194
D6J9H4_ECOLX/206-309
D6JCC0_ECOLX/262-370
D6JFL5_ECOLX/155-266
D6JHI2_ECOLX/10-108
D6JV12_ACIG3/200-269
D6K1V1_9ACTO/115-231
D6K393_9ACTO/196-300
D6K3W6_9ACTO/38-151
D6K6Q9_9ACTO/169-285
D6LQ53_9RHIZ/661-772
D6M3K1_9ACTO/164-280
D6M8C6_9CLOT/6-104
D6NF15_MEGAM/81-184
D6NF16_MEGAM/89-174
D6S2S6_9LACO/263-368
D6SJS0_9DELT/87-197
D6SLU1_9DELT/393-504
D6SMW9_9DELT/305-415
D6SMW9_9DELT/799-909
D6SNF1_9DELT/146-275
D6SPI0_9DELT/113-222
D6SRG8_9DELT/414-524
D6SSH0_9DELT/424-534
D6SUE5_9DELT/160-293
D6TC00_9CHLR/89-178
D6TC53_9CHLR/16-110
D6TC68_9CHLR/16-115
D6TE94_9CHLR/16-113
D6TFN5_9CHLR/16-112
D6TGA0_9CHLR/16-113
D6TGU5_9CHLR/41-112
D6THH3_9CHLR/11-122
D6THU9_9CHLR/213-329
D6TIR4_9CHLR/27-137
D6TK86_9CHLR/16-112
D6TLI7_9CHLR/16-105
D6TMK2_9CHLR/36-136
D6TMQ6_9CHLR/20-111
D6TNV0_9CHLR/294-414
D6TS86_9CHLR/16-117
D6TSU8_9CHLR/17-113
D6TSZ0_9CHLR/25-136
D6TSZ4_9CHLR/24-135
D6TTS8_9CHLR/17-105
D6TUY2_9CHLR/17-114
D6TV15_9CHLR/17-112
D6TWD7_9CHLR/16-113
D6TYP3_9CHLR/16-112
D6U1W7_9CHLR/16-111
D6U5F9_9CHLR/16-107
D6URB6_9BACT/306-417
D6UWF1_9BACT/103-204
D6V6E7_9BRAD/14-122
D6V6E9_9BRAD/387-494
D6V7T3_9BRAD/139-252
D6WHA5_TRICA/171-259
D6WHJ9_TRICA/190-297
D6WK49_TRICA/189-250
D6WK49_TRICA/349-447
D6WMG7_TRICA/178-289
D6X498_TRICA/91-157
D6X4Q7_TRICA/277-387
D6X6J5_STRPR/18-118
D6XA14_STRPR/148-264
D6XST4_BACIE/244-351
D6XVE0_BACIE/258-360
D6XVM4_BACIE/120-220
D6XVM4_BACIE/238-341
D6XZ19_BACIE/304-420
D6Y089_BACIE/210-289
D6Y1J6_BACIE/263-367
D6Y241_THEBD/19-125
D6Y4X6_THEBD/17-126
D6YDN7_CHLT5/28-104
D6YFT1_CHLT7/28-151
D6YIE8_CHLT0/28-151
D6YL23_CHLTG/28-151
D6YMT5_CHLT1/28-104
D6YQB0_PANVC/124-237
D6YQM0_PANVC/223-325
D6YT13_WADCW/250-352
D6YYG0_CHLT9/28-151
D6YZW3_DESAT/283-399
D6Z076_DESAT/218-321
D6Z287_DESAT/239-355
D6Z2N0_DESAT/161-276
D6Z3Y8_DESAT/252-349
D6Z5S5_DESAT/33-148
D6Z6H3_DESAT/32-150
D6Z6I2_DESAT/335-451
D6Z6T8_DESAT/401-511
D6ZSB5_STRP0/94-199
D6ZYH4_STAND/373-478
D7A011_STAND/19-132
D7A4E8_STAND/188-301
D7A4P5_STAND/507-619
D7ADM0_GEOSK/125-235
D7AE51_GEOSK/291-400
D7AG68_GEOSK/409-524
D7AGS7_GEOSK/407-518
D7AHH8_GEOSK/388-496
D7AHI8_GEOSK/219-327
D7AHN4_GEOSK/251-355
D7AIK0_GEOSK/333-441
D7AJY0_GEOSK/388-498
D7APQ5_THEM3/112-218
D7AR04_THEM3/110-199
D7ASE4_THEM3/32-143
D7ASX0_THEM3/415-511
D7AV11_NOCDD/16-126
D7B8Y7_NOCDD/10-114
D7BCV8_MEISD/8-73
D7BY23_STRBB/15-114
D7BYV3_STRBB/40-93
D7BZN1_STRBB/215-273
D7BZY5_STRBB/30-135
D7C6Z2_STRBB/148-264
D7C8M3_STRBB/203-259
D7CAC2_STRBB/153-257
D7CIN1_SYNLT/248-352
D7CIU9_SYNLT/218-324
D7CJV5_SYNLT/125-224
D7CKP7_SYNLT/7-118
D7CL59_SYNLT/21-121
D7CLB9_SYNLT/409-519
D7CLS4_SYNLT/125-224
D7CMG1_SYNLT/248-358
D7CMP1_SYNLT/138-239
D7CMT1_SYNLT/125-224
D7CMZ4_SYNLT/33-159
D7CTK8_TRURR/168-278
D7CYN5_GEOSC/125-223
D7D137_GEOSC/274-365
D7D137_GEOSC/394-487
D7D222_GEOSC/241-348
D7D2E2_GEOSC/208-314
D7D414_GEOSC/117-218
D7D414_GEOSC/236-339
D7D5U4_GEOSC/263-367
D7D638_GEOSC/114-211
D7D6D9_GEOSC/118-223
D7D6D9_GEOSC/8-107
D7DDT9_CHLTD/28-151
D7DGM8_CHLTL/28-151
D7DI89_METS0/199-310
D7DNB1_METS0/9-113
D7DNQ2_METS0/270-383
D7DPJ5_METS0/215-322
D7DPX8_METS0/203-317
D7DPX8_METS0/72-188
D7DYR1_NOSA0/75-186
D7E1I5_NOSA0/276-387
D7E575_NOSA0/134-249
D7EAR7_METEZ/3-118
D7EAR8_METEZ/20-95
D7EII8_TRICA/184-254
D7FNF3_ECTSI/84-186
D7GZV9_BRUAB/661-772
D7H8D7_VIBCH/94-147
D7HAM9_VIBCH/14-135
D7HEE2_VIBCH/155-266
D7HER5_VIBCH/98-196
D7HG30_VIBCH/23-130
D7HK23_VIBCH/104-157
D7HLL3_VIBCH/98-196
D7HPK5_VIBCH/14-135
D7HQP8_VIBCH/23-130
D7HVT2_PSESS/630-722
D7HWL9_PSESS/151-261
D7I2P9_PSESS/245-360
D7I331_PSESS/83-172
D7I483_PSESS/287-394
D7I671_PSESS/6-114
D7I6N5_PSESS/94-160
D7IFW2_9BACE/111-176
D7IK13_9BACE/139-229
D7ING1_9BACE/230-317
D7IWW3_9BACE/230-328
D7J7Z3_9BACE/139-237
D7JID0_ECOLX/222-324
D7JK08_ECOLX/98-194
D7JMT3_ECOLX/206-309
D7JQG5_ECOLX/266-374
D7JU17_ECOLX/155-266
D7JVX2_ECOLX/10-108
D7K5Q4_9BACE/139-237
D7KJR7_ARALL/620-735
D7KJR7_ARALL/750-875
D7L2U2_ARALL/645-761
D7L2U2_ARALL/776-898
D7M9X6_ARALL/660-776
D7M9X6_ARALL/791-913
D7MCW5_ARALL/601-720
D7MCW5_ARALL/735-858
D7MHW5_ARALL/607-722
D7MHW5_ARALL/737-863
D7N7R5_9FIRM/213-294
D7NII3_MUSCA/89-162
D7PQI5_9GENT/421-475
D7PQI6_9GENT/421-475
D7PQI7_9GENT/421-475
D7PQI8_9GENT/421-475
D7PQI9_9GENT/411-465
D7PQJ0_AGAMA/421-475
D7PQJ1_9GENT/407-462
D7PQJ2_9GENT/413-460
D7PQJ3_9GENT/421-475
D7PQJ4_9GENT/421-475
D7PQJ5_APOAN/416-470
D7PQJ6_9GENT/421-476
D7PQJ7_9GENT/421-472
D7PQJ8_BEAGR/421-475
D7PQJ9_9GENT/421-475
D7PQK0_9GENT/421-475
D7PQK1_9GENT/421-476
D7PQK2_9GENT/421-475
D7PQK3_9GENT/394-449
D7PQK4_9GENT/421-476
D7PQK5_9GENT/413-459
D7PQK6_9GENT/421-475
D7PQK7_9GENT/412-465
D7PQK8_9GENT/421-476
D7PQK9_9GENT/416-464
D7PQL0_9GENT/188-236
D7PQL1_9GENT/191-246
D7PQL3_9GENT/301-356
D7PQL4_9GENT/190-243
D7PQL5_9GENT/421-476
D7PQL6_9GENT/421-476
D7PQL7_9GENT/421-475
D7PQL9_9GENT/421-475
D7PQM0_9GENT/421-475
D7PQM1_9GENT/417-467
D7PQM2_9GENT/410-454
D7PQM3_9GENT/421-475
D7PQM4_9GENT/421-469
D7PQM5_9GENT/191-246
D7PQM6_9GENT/207-261
D7PQM7_9GENT/207-261
D7PQM9_9GENT/421-475
D7PQN0_9GENT/421-475
D7PQN1_9GENT/421-474
D7PQN2_9GENT/421-476
D7PQN3_9GENT/421-475
D7PQN4_9GENT/421-475
D7PQN5_9GENT/421-475
D7PQN6_9GENT/413-466
D7PQN7_9GENT/421-464
D7PQN8_9GENT/421-476
D7PQN9_9GENT/417-472
D7PQP0_9GENT/421-476
D7PQP1_9GENT/421-476
D7PQP2_9GENT/190-244
D7PQP3_9GENT/421-476
D7PQP4_9GENT/421-476
D7PQP5_9GENT/421-475
D7PQP6_9GENT/421-475
D7PQP7_9GENT/421-475
D7PQP8_9GENT/421-475
D7PQP9_9GENT/190-244
D7PQQ0_9GENT/421-469
D7PQQ1_9GENT/414-469
D7PQQ2_9GENT/224-278
D7PQQ3_9GENT/421-476
D7PQQ4_9GENT/421-476
D7PQQ5_9GENT/418-465
D7PQQ6_9GENT/421-475
D7PQQ7_9GENT/190-244
D7PQQ8_9GENT/421-476
D7PQQ9_9GENT/421-475
D7PQR0_9GENT/413-461
D7PQR1_9GENT/421-476
D7PQR2_9GENT/421-475
D7PQR3_9GENT/421-476
D7PQR4_9GENT/411-456
D7PQR5_VALSO/416-470
D7PQR6_9GENT/421-476
D7PQR7_9GENT/421-476
D7PQR8_9GENT/421-476
D7QZL7_9SMEG/1-41
D7R4L2_9CRUS/103-211
D7R4L4_9PERC/84-178
D7REZ1_PHACC/112-186
D7REZ2_COTJA/112-187
D7REZ3_COTJA/112-187
D7RTV7_VOLKI/91-182
D7RYR3_PAEPO/417-527
D7SYK7_VITVI/499-591
D7SYK7_VITVI/606-728
D7TD69_VITVI/432-527
D7TD69_VITVI/542-667
D7TJZ1_VITVI/366-482
D7TJZ1_VITVI/497-618
D7UI87_LISMO/266-370
D7UW50_LISGR/265-369
D7VED7_LACPL/268-372
D7VKL4_9SPHI/229-342
D7VP62_9SPHI/5-118
D7W139_9FLAO/229-317
D7W3I6_9FLAO/5-118
D7WH38_BACCE/184-293
D7WJR2_BACCE/269-373
D7WMB1_9BACI/215-285
D7WMD8_9BACI/182-277
D7WUJ0_9BACI/126-238
D7WZB6_9BACI/274-378
D7X2S4_ECOLX/206-309
D7X3L4_ECOLX/10-108
D7X573_ECOLX/208-310
D7X5M8_ECOLX/247-355
D7X6C1_ECOLX/155-266
D7XCU8_ECOLX/98-194
D7XE99_ECOLX/39-143
D7XKD2_ECOLX/98-194
D7XL36_ECOLX/247-355
D7XN67_ECOLX/155-266
D7XSW5_ECOLX/10-108
D7XTL8_ECOLX/208-310
D7XUT4_ECOLX/206-309
D7Y371_ECOLX/98-194
D7Y570_ECOLX/155-266
D7Y5D9_ECOLX/10-108
D7Y8X4_ECOLX/206-309
D7YA67_ECOLX/208-310
D7YC84_ECOLX/206-309
D7YIA3_ECOLX/98-194
D7YJ15_ECOLX/208-310
D7YN19_ECOLX/10-108
D7YNB0_ECOLX/155-266
D7YSS8_ECOLX/206-309
D7YVS5_ECOLX/10-108
D7YZU3_ECOLX/247-355
D7Z2W0_ECOLX/98-194
D7Z328_ECOLX/208-310
D7Z4E4_ECOLX/155-266
D7Z763_ECOLX/206-309
D7ZE53_ECOLX/208-310
D7ZER3_ECOLX/155-266
D7ZF70_ECOLX/247-355
D7ZH22_ECOLX/10-108
D7ZJH6_ECOLX/98-194
D7ZPF4_ECOLX/206-309
D7ZTW1_ECOLX/155-266
D7ZUY3_ECOLX/98-194
D7ZVC8_ECOLX/208-310
D7ZXX7_ECOLX/247-355
D7ZYL8_ECOLX/10-108
D8A4G5_ECOLX/98-194
D8A5G6_ECOLX/247-355
D8A6A9_ECOLX/10-108
D8A903_ECOLX/155-266
D8ACS3_ECOLX/206-309
D8AFH2_ECOLX/208-310
D8AKK5_ECOLX/208-310
D8AL68_ECOLX/98-194
D8ALR6_ECOLX/10-108
D8ANK0_ECOLX/155-266
D8ANP6_ECOLX/247-355
D8AVW0_ECOLX/206-309
D8AX15_ECOLX/208-310
D8B0T5_ECOLX/206-309
D8B1B9_ECOLX/155-266
D8B599_ECOLX/10-108
D8B706_ECOLX/98-194
D8B9I5_ECOLX/247-355
D8BES2_ECOLX/155-266
D8BFK2_ECOLX/247-355
D8BIS0_ECOLX/10-108
D8BNG4_ECOLX/208-310
D8BP28_ECOLX/206-309
D8BQ93_ECOLX/98-194
D8BX92_ECOLX/262-370
D8BYS1_ECOLX/98-194
D8BYX2_ECOLX/155-266
D8C1L0_ECOLX/10-108
D8C1M4_ECOLX/222-324
D8C4L5_ECOLX/21-125
D8C5I8_ECOLX/203-306
D8C910_ECOLX/10-108
D8C9H5_ECOLX/206-309
D8CBM5_ECOLX/208-310
D8CCE6_ECOLX/155-266
D8CF64_ECOLX/247-355
D8CGV8_ECOLX/98-194
D8D557_COMTE/268-384
D8D620_COMTE/406-513
D8D8H5_COMTE/336-449
D8D8T6_COMTE/225-341
D8DBJ0_COMTE/133-244
D8DE33_COMTE/220-318
D8E160_ECOLX/98-194
D8E315_ECOLX/206-309
D8E3K7_ECOLX/208-310
D8EAL1_ECOLX/10-108
D8ECH4_ECOLX/155-266
D8EKX0_ECOLX/206-309
D8EN69_ECOLX/155-266
D8EPM9_ECOLX/208-310
D8EQA7_ECOLX/98-194
D8ET16_ECOLX/10-108
D8EWI1_9DELT/235-327
D8EY86_9DELT/252-363
D8EYH9_9DELT/211-314
D8EZE2_9DELT/161-215
D8F198_9DELT/128-238
D8F251_9DELT/456-568
D8F2Z3_9DELT/404-509
D8F3W6_9DELT/171-283
D8F874_9DELT/286-332
D8F9Z2_9DELT/7-116
D8FB47_9DELT/145-257
D8FBF2_9DELT/75-177
D8FFY5_9DELT/124-230
D8FTG4_9CYAN/476-587
D8FTY7_9CYAN/204-314
D8FTY7_9CYAN/504-615
D8FW73_9CYAN/63-170
D8FW75_9CYAN/239-353
D8FWW5_9CYAN/282-387
D8FX25_9CYAN/370-483
D8FXB8_9CYAN/163-279
D8FY05_9CYAN/168-278
D8FY13_9CYAN/148-260
D8FY13_9CYAN/275-385
D8FZP0_9CYAN/551-637
D8FZU2_9CYAN/534-663
D8G205_9CYAN/358-467
D8G3D7_9CYAN/304-414
D8G4Q2_9CYAN/42-135
D8G4Q2_9CYAN/594-633
D8G4Q5_9CYAN/8-115
D8G5H9_9CYAN/435-545
D8G5I2_9CYAN/69-119
D8G6R0_9CYAN/826-912
D8G759_9CYAN/432-544
D8G7V7_9CYAN/62-164
D8G8B0_9CYAN/89-198
D8G8B2_9CYAN/499-611
D8G8N3_9CYAN/357-467
D8GEB2_LACCZ/265-370
D8GEV6_LACCZ/181-254
D8GIJ1_CLOLD/151-249
D8GLH7_CLOLD/159-268
D8GNT3_CLOLD/31-132
D8GUJ6_CLOLD/215-315
D8GYA2_BACAI/244-351
D8GZ95_BACAI/113-206
D8H0R6_BACAI/214-310
D8H0T5_BACAI/215-316
D8H290_BACAI/12-113
D8H404_BACAI/341-450
D8H546_BACAI/269-373
D8H9T3_BACAI/118-219
D8H9T3_BACAI/237-340
D8HIQ5_AMYMU/177-289
D8HR08_AMYMU/299-409
D8HSD8_AMYMU/164-275
D8IGB0_LACFC/263-367
D8IP41_HERSS/145-255
D8IR87_HERSS/639-742
D8IRD2_HERSS/441-555
D8J024_HERSS/308-419
D8J2G2_HALJB/241-340
D8J2W8_HALJB/147-259
D8JIB9_ACISD/200-291
D8JSS9_HYPDA/1-113
D8JYP1_HYPDA/415-521
D8K0D4_DEHLB/240-340
D8K1K6_DEHLB/247-350
D8K1X6_DEHLB/113-213
D8K368_DEHLB/25-81
D8K538_NITWC/261-377
D8KAR6_NITWC/146-248
D8KAV9_NITWC/406-519
D8KBK7_NITWC/308-422
D8KC85_NITWC/139-250
D8KC85_NITWC/22-128
D8LMM3_ECTSI/416-533
D8MDN9_LEUGT/264-368
D8MJU9_ERWBE/152-265
D8MM19_ERWBE/405-516
D8MNQ9_ERWBE/290-399
D8MNU1_ERWBE/98-194
D8MR32_ERWBE/221-326
D8MUH4_ERWBE/557-674
D8MXL9_ERWBE/155-266
D8MYZ8_RALSO/531-637
D8N7A4_RALSO/28-138
D8NBF9_RALSO/360-473
D8NG56_RALSO/531-637
D8NIF5_RALSO/97-211
D8NIM4_RALSO/360-473
D8NJY8_RALSO/55-156
D8NP16_RALSO/28-138
D8NSW7_RALSO/93-207
D8NT97_RALSO/360-473
D8NXT6_RALSO/28-138
D8NXT6_RALSO/340-459
D8P2A8_RALSO/531-637
D8P4E8_RALSO/97-211
D8P758_RALSO/203-254
D8P7X9_9BACT/165-279
D8P7X9_9BACT/420-530
D8P8S3_9BACT/816-926
D8PAQ8_9BACT/139-252
D8PAQ8_9BACT/268-383
D8PAR1_9BACT/531-642
D8PAU9_9BACT/807-917
D8PBG3_9BACT/390-504
D8PBG3_9BACT/78-194
D8PBG5_9BACT/188-301
D8PBL4_9BACT/259-364
D8PC48_9BACT/399-509
D8PCC3_9BACT/134-251
D8PCL9_9BACT/426-537
D8PEY1_9BACT/143-256
D8PFF9_9BACT/65-128
D8PHK9_9BACT/437-548
D8PHQ1_9BACT/449-559
D8PHQ1_9BACT/702-818
D8PI87_9BACT/565-675
D8PIL3_9BACT/130-249
D8PJ17_9BACT/352-466
D8PJ33_9BACT/450-522
D8PYY7_SCHCM/1044-1145
D8T691_SELML/627-743
D8T691_SELML/758-883
D8T7S3_SELML/626-742
D8T7S3_SELML/757-882
D8TG89_SELML/105-215
D8U5Y6_VOLCA/619-729
D8WWB4_9FIRM/26-126
D8WWJ8_9FIRM/7-110
D8WWS9_9FIRM/120-221
D8WWV3_9FIRM/197-295
D9N687_STRPN/94-199
D9NDS0_STRPN/94-199
D9NL51_STRPN/94-199
D9NRL6_STRPN/94-199
D9NX22_STRPN/94-199
D9P3T7_ACTPL/98-182
D9PBY0_ACTPL/98-182
D9PFH4_9ZZZZ/219-320
D9PVH4_METTM/232-328
D9PW33_METTM/134-236
D9PW47_METTM/131-240
D9PW47_METTM/379-487
D9PW52_METTM/237-334
D9PWJ7_METTM/448-587
D9PX26_METTM/19-129
D9PX62_METTM/390-502
D9PXW0_METTM/359-413
D9QHC7_BRESC/394-487
D9QMN6_BRESC/275-387
D9QNA3_BRESC/136-252
D9QPR7_ACEAZ/217-320
D9QQI4_ACEAZ/218-321
D9QQU6_ACEAZ/270-384
D9QS50_ACEAZ/126-225
D9QS50_ACEAZ/243-348
D9QUS8_ACEAZ/157-260
D9QUX0_ACEAZ/258-357
D9QV00_ACEAZ/211-310
D9R0G0_CLOSW/304-420
D9R5W9_CLOSW/442-558
D9R9H7_CLOSW/415-510
D9RXY0_THEOJ/82-186
D9RY86_THEOJ/14-117
D9S086_THEOJ/3-78
D9S1Z4_THEOJ/200-299
D9S2G4_THEOJ/123-226
D9S2G4_THEOJ/6-105
D9SCI6_GALCS/333-449
D9SDN5_GALCS/281-385
D9SFP4_GALCS/355-472
D9SH58_GALCS/267-381
D9SJA1_GALCS/418-534
D9SJI4_GALCS/573-690
D9SRV7_CLOC7/270-379
D9T3W0_MICAI/172-227
D9TLV9_THETC/268-372
D9TQL6_THETC/112-218
D9TSY6_THETC/90-188
D9USY8_9ACTO/239-279
D9V0E4_9ACTO/252-346
D9VP21_9ACTO/123-239
D9VR55_9ACTO/210-319
D9VRE1_9ACTO/12-125
D9W9S4_9ACTO/200-259
D9W9Z6_9ACTO/165-271
D9WEM5_9ACTO/36-149
D9WR26_9ACTO/62-116
D9WV16_9ACTO/27-134
D9WVF8_9ACTO/14-66
D9WYW6_STRVR/31-113
D9WZ02_STRVR/147-263
D9WZ41_STRVR/226-270
D9X4C9_STRVR/28-80
D9X7Q7_STRVR/15-66
D9XDD8_STRVR/36-134
D9XIL0_STRVR/39-152
D9XKC7_9ACTO/284-394
D9XQX1_9ACTO/168-284
D9XTC3_9ACTO/224-280
D9XTS7_9ACTO/29-142
D9XV16_9ACTO/72-183
D9Y172_9ACTO/286-384
D9Y544_9BURK/14-107
D9Y810_9BURK/320-433
D9YG12_9DELT/273-389
D9YGE0_9DELT/130-233
DCTS_RHOCA/292-405
DCUS_ECO57/222-324
DCUS_ECOL6/222-324
DCUS_ECOLI/222-324
DCUS_SHIFL/222-324
DHAR_CITFR/203-306
DHAR_ECOLI/203-306
DSPA_SYNY3/283-413
E0D3G8_ASCSU/97-214
E0D3G9_ASCSU/96-198
E0D6T2_9INSE/91-188
E0D6T3_9INSE/133-240
E0DMM2_9RHIZ/662-773
E0DU10_9RHIZ/662-773
E0E9A7_ACTPL/98-182
E0EF57_ACTPL/98-182
E0ELA3_ACTPL/98-182
E0EZ74_ACTPL/98-182
E0F581_ACTPL/98-182
E0FBL8_ACTPL/98-182
E0FHK1_ACTPL/98-183
E0FNH0_ACTPL/98-182
E0FSF3_9THEO/35-132
E0FWK9_9THEO/32-147
E0FXD2_9THEO/112-218
E0FXF2_9THEO/63-161
E0FYC5_9THEO/13-82
E0FYU0_9THEO/383-471
E0FYV5_9THEO/33-148
E0FYV7_9THEO/305-401
E0G1L6_ENTFA/259-366
E0GF15_ENTFA/259-366
E0GHL8_ENTFA/259-366
E0GVE3_ENTFA/259-366
E0H5M6_ENTFA/259-366
E0HCZ7_ENTFA/259-366
E0HL83_9GAMM/24-109
E0HPI0_9GAMM/309-417
E0HPR3_9GAMM/358-471
E0HVC5_9GAMM/207-318
E0HWJ0_9BACT/250-344
E0HXF8_9BACT/123-229
E0HXM4_9BACT/433-550
E0HXY3_9BACT/617-725
E0HZV1_9BACT/122-225
E0HZV1_9BACT/4-104
E0I0X4_9BACT/207-317
E0IB76_9BACL/244-353
E0IF74_9BACL/251-357
E0IL35_9GAMM/24-109
E0INH3_9GAMM/358-471
E0ITI2_9GAMM/382-493
E0IV59_ECOLW/203-306
E0J074_ECOLW/222-324
E0J0N9_ECOLW/98-194
E0J2N4_ECOLW/155-266
E0J4T9_ECOLW/10-108
E0JAE5_RHIME/278-390
E0JFK5_RHIME/137-250
E0JIH4_RHIME/148-259
E0JJG4_RHIME/768-879
E0JLL5_RHIME/17-122
E0JY84_RHIME/137-250
E0K0B8_RHIME/767-878
E0K0L4_RHIME/278-390
E0K2W2_RHIME/148-259
E0K8Q6_RHIME/17-122
E0KDM2_STRVO/215-276
E0KGZ6_STRVO/200-257
E0KIH0_STRVO/23-121
E0KIH8_STRVO/16-120
E0KK67_STRVO/217-319
E0KPL3_STRVO/48-161
E0KQS4_STRVO/9-110
E0KSW2_STRVO/147-263
E0KTS3_STRVO/165-268
E0LGU5_SPHCR/394-478
E0LH17_SPHCR/240-353
E0LKE4_SPHCR/144-254
E0LKQ2_SPHCR/306-418
E0LMU1_SPHCR/21-134
E0LQP8_SPHCR/144-257
E0LRY3_SPHCR/19-130
E0LT84_9ENTR/223-325
E0LTH9_9ENTR/124-237
E0LTN9_9ENTR/98-194
E0LUW4_9ENTR/317-426
E0LXB6_9ENTR/155-266
E0LZL3_9ENTR/559-676
E0M3A7_9ENTR/151-264
E0M462_9ENTR/10-106
E0MK07_9RHOB/11-117
E0MK09_9RHOB/397-500
E0PF12_STREI/94-203
E0PLC8_STRGY/94-204
E0PRI8_STRMT/94-199
E0PXB6_STRPY/94-199
E0Q0Z6_9STRE/94-199
E0QWI7_ECOLX/98-194
E0QZA7_ECOLX/10-108
E0QZE0_ECOLX/203-306
E0R1J6_ECOLX/262-370
E0R3U5_ECOLX/223-323
E0R4K7_ECOLX/222-324
E0R6W7_ECOLX/155-266
E0R9E1_PAEP6/417-527
E0RD24_PAEP6/253-359
E0RH18_PAEP6/211-326
E0RHH4_PAEP6/225-327
E0RNX2_SPITD/492-599
E0RP35_SPITD/251-361
E0RQ01_SPITD/391-431
E0RQ20_SPITD/340-450
E0RQ55_SPITD/137-241
E0RSV9_SPITD/142-208
E0RTC6_SPITD/197-308
E0SD27_DICD3/98-194
E0SDV3_DICD3/10-104
E0SEQ6_DICD3/215-317
E0T068_STRZA/94-199
E0T2X1_EDWTF/416-530
E0T3Q7_EDWTF/98-176
E0T5X7_EDWTF/222-290
E0T8E5_EDWTF/155-266
E0T8P6_EDWTF/80-183
E0T9W1_EDWTF/244-352
E0TAC3_EDWTF/195-301
E0TFD5_PARBH/12-125
E0TMR8_STRZ6/94-199
E0TWK9_BACPZ/234-341
E0TZU9_BACPZ/212-313
E0U1Y4_BACPZ/253-355
E0U2T6_BACPZ/117-217
E0U2T6_BACPZ/235-338
E0U396_BACPZ/143-252
E0U396_BACPZ/267-377
E0U3W6_BACPZ/78-188
E0U619_CYAP2/678-759
E0U630_CYAP2/523-600
E0U7N0_CYAP2/1383-1491
E0U814_CYAP2/347-420
E0U948_CYAP2/302-416
E0UAD9_CYAP2/503-615
E0UBX3_CYAP2/276-409
E0UDI7_CYAP2/274-378
E0UDI7_CYAP2/521-611
E0UDI7_CYAP2/760-871
E0UEY6_CYAP2/400-508
E0UFY5_CYAP2/17-127
E0UG11_CYAP2/58-164
E0UGB0_CYAP2/212-322
E0UGB2_CYAP2/80-190
E0UHU0_CYAP2/4-118
E0UIQ9_CYAP2/467-581
E0UKA0_CYAP2/656-766
E0UKK0_CYAP2/72-182
E0USU0_SULAO/697-812
E0VC62_PEDHC/80-161
E0VJK7_PEDHC/210-269
E0VM01_PEDHC/96-161
E0VXJ7_PEDHC/74-135
E0VXW6_PEDHC/145-251
E0W068_PEDHC/133-201
E0W1Z5_PEDHC/132-241
E0W3Y7_PEDHC/158-229
E0WRU5_9ENTR/98-194
E0XWG7_9GAMM/145-258
E1AFH9_TRASC/113-227
E1AFI0_TRASC/115-182
E1B815_BOVIN/132-200
E1BBY3_BOVIN/93-182
E1BJ63_BOVIN/79-160
E1BK04_BOVIN/112-179
E1BLF5_BOVIN/147-254
E1BPY4_BOVIN/115-211
E1BRL1_CHICK/110-186
E1BS64_CHICK/140-247
E1BS65_CHICK/125-232
E1BSJ1_CHICK/79-165
E1BY63_CHICK/104-217
E1BZV0_CHICK/86-169
E1C1C5_CHICK/166-273
E1C4K6_CHICK/108-179
E1C5G3_CHICK/79-167
E1CQQ3_VIBPA/14-135
E1CS06_VIBPA/213-306
E1CTM8_VIBPA/4-111
E1CYB3_VIBPA/362-443
E1D2D0_VIBPA/98-196
E1D304_VIBPA/80-183
E1D919_VIBPA/213-307
E1DCD7_VIBPA/362-439
E1DDE9_VIBPA/218-316
E1DDP9_VIBPA/4-111
E1DEP1_VIBPA/80-183
E1DF07_VIBPA/14-135
E1DFI6_VIBPA/98-196
E1DGQ9_VIBPA/98-196
E1DKR7_VIBPA/362-443
E1DL65_VIBPA/4-111
E1DR76_VIBPA/213-306
E1DRM2_VIBPA/80-183
E1DSR8_VIBPA/14-135
E1ECU7_VIBPA/362-443
E1EHH3_VIBPA/98-196
E1EIJ0_VIBPA/80-183
E1EIZ0_VIBPA/213-306
E1EL92_VIBPA/4-111
E1EM14_VIBPA/14-135
E1ENB2_ENTFA/259-366
E1FA76_9THEO/415-511
E1FCL7_9THEO/112-218
E1FF66_9THEO/110-206
E1G404_LOALO/16-85
E1G677_LOALO/133-235
E1GFS0_LOALO/53-163
E1HJZ5_ECOLX/208-310
E1HKI0_ECOLX/155-266
E1HRW9_ECOLX/98-194
E1HSX1_ECOLX/247-355
E1HU37_ECOLX/206-309
E1HUW3_ECOLX/10-108
E1HZ06_ECOLX/155-266
E1I0V2_ECOLX/206-309
E1I3J8_ECOLX/10-108
E1I8P0_ECOLX/208-310
E1I9C8_ECOLX/98-194
E1IA63_9CHLR/169-284
E1IBF7_9CHLR/365-476
E1IDF1_9CHLR/531-645
E1IE74_9CHLR/121-186
E1IFH0_9CHLR/238-343
E1IH98_9CHLR/396-437
E1IHM7_9CHLR/17-66
E1ILG5_ECOLX/155-266
E1IMV2_ECOLX/206-309
E1IPJ8_ECOLX/98-194
E1IV67_ECOLX/208-310
E1IWH8_ECOLX/16-119
E1IXV6_ECOLX/10-108
E1IZS5_ECOLX/98-194
E1J4V5_ECOLX/10-108
E1J7N3_ECOLX/155-266
E1JB54_ECOLX/206-309
E1JCH3_ECOLX/208-310
E1JCQ7_ECOLX/145-228
E1JDV5_ECOLX/247-355
E1JIM6_DROME/117-183
E1JTI1_DESFR/487-600
E1JTR3_DESFR/218-317
E1JTY0_DESFR/436-541
E1JUN8_DESFR/34-138
E1JVM2_DESFR/897-1004
E1JW39_DESFR/227-335
E1JW68_DESFR/207-314
E1JW68_DESFR/330-440
E1JWA1_DESFR/364-474
E1JWY1_DESFR/377-483
E1JXC8_DESFR/158-271
E1JXC8_DESFR/36-143
E1JZ25_DESFR/95-205
E1JZ94_DESFR/248-351
E1JZQ6_DESFR/15-122
E1K014_DESFR/154-265
E1K0K2_DESFR/285-395
E1K2H3_DESFR/244-349
E1K8Z9_9FIRM/187-296
E1KPJ5_9BACT/136-250
E1LG72_STRMT/94-199
E1LKV3_STRMT/94-199
E1LSK8_STRMT/94-199
E1M517_STRMT/94-199
E1MAD6_9STRE/94-199
E1MHZ0_9GAMM/198-314
E1MJP9_9GAMM/85-203
E1MJQ2_9GAMM/37-157
E1MM75_9GAMM/569-681
E1MPW0_9GAMM/771-883
E1MPW8_9GAMM/176-279
E1MTI0_9GAMM/383-496
E1MTP0_9GAMM/7-67
E1P6P0_ECOAB/203-306
E1P9U5_ECOAB/10-108
E1P9Z5_ECOAB/98-194
E1PDB9_ECOAB/222-324
E1PFU3_ECOAB/155-266
E1PHY3_ECOAB/262-370
E1PKN6_PANVC/151-264
E1QDE9_DESB2/487-597
E1QDJ0_DESB2/442-552
E1QDZ2_DESB2/515-624
E1QDZ2_DESB2/639-749
E1QGD3_DESB2/301-369
E1QGG5_DESB2/134-244
E1QGJ8_DESB2/334-444
E1QIV5_DESB2/713-823
E1QJS0_DESB2/11-120
E1QLH1_DESB2/39-148
E1QM62_DESB2/219-328
E1R4K7_SPISS/249-354
E1R658_SPISS/253-366
E1R713_SPISS/233-347
E1R802_SPISS/159-249
E1R9C1_SPISS/167-276
E1RAS0_SPISS/233-336
E1RAS0_SPISS/347-466
E1RB94_SPISS/4-114
E1RDF8_METP4/380-489
E1REK3_METP4/132-248
E1RF24_METP4/137-236
E1RF62_METP4/316-426
E1RF62_METP4/617-731
E1RFB7_METP4/136-244
E1RG15_METP4/291-400
E1RGY1_METP4/266-381
E1RGZ1_METP4/197-309
E1RH99_METP4/156-264
E1RHG2_METP4/171-217
E1RHH8_METP4/241-347
E1RHY5_METP4/7-122
E1RHZ1_METP4/388-499
E1RHZ1_METP4/514-625
E1RI93_METP4/151-265
E1RID9_METP4/444-554
E1RK73_METP4/16-118
E1RN13_XYLFG/144-253
E1RSE4_ECOUM/203-306
E1RTU8_ECOUM/262-370
E1RV74_ECOUM/155-266
E1RXD8_ECOUM/10-108
E1S022_ECOUM/222-324
E1S1K7_ECOUM/98-194
E1S3I8_ECOUM/218-318
E1S5J4_ECOUM/21-125
E1SC36_PANVC/155-266
E1SEM7_PANVC/317-426
E1SF56_PANVC/98-194
E1SIN6_PANVC/557-674
E1SIW4_PANVC/10-106
E1SPG3_FERBD/80-131
E1STZ8_FERBD/74-186
E1SUX6_FERBD/121-185
E1SYP2_THESX/110-206
E1T045_THESX/112-218
E1T0R4_THESX/415-511
E1T3I3_BURSG/322-436
E1TDI6_BURSG/204-311
E1TG99_BURSG/10-129
E1TIA1_BURSG/5-82
E1TQ56_LACPS/268-372
E1UD13_LISML/266-370
E1UK58_BACAS/253-355
E1UKF5_BACAS/117-218
E1UKF5_BACAS/236-339
E1UMQ3_BACAS/236-343
E1UP65_BACAS/212-313
E1USL3_BACAS/143-252
E1USL3_BACAS/267-377
E1UT48_BACAS/78-188
E1V4W2_HALED/1-98
E1V5S0_HALED/8-110
E1VB72_HALED/48-157
E1VB78_HALED/114-180
E1VFH0_9GAMM/343-455
E1VKS9_9GAMM/10-122
E1VKZ7_9GAMM/346-458
E1VMG5_9GAMM/375-487
E1VMY0_9GAMM/402-514
E1VNR2_9GAMM/282-396
E1W8Q9_SALTS/98-194
E1WE60_SALTS/10-101
E1WEZ4_SALTS/222-324
E1WIB1_SALTS/155-266
E1WL07_BACF6/136-238
E1WYT7_BACMS/262-360
E1X5G6_BACMS/141-238
E1XGQ9_STRZO/94-199
E1XJW4_STRZN/94-199
E1XRJ4_STRZI/94-199
E1YA27_9DELT/28-135
E1YAM2_9DELT/235-341
E1YAP0_9DELT/4-71
E1YAR2_9DELT/227-338
E1YAR2_9DELT/354-465
E1YDF8_9DELT/143-255
E1YGD0_9DELT/56-169
E1YGP6_9DELT/407-518
E1YGZ4_9DELT/24-123
E1YHW7_9DELT/256-362
E1YHX0_9DELT/303-403
E1YHZ7_9DELT/66-177
E1YJ22_9DELT/150-255
E1YK00_9DELT/38-128
E1YS33_9BACE/230-328
E1YZA8_9BACE/230-317
E1ZQ68_9CHLO/1279-1379
E2A3F0_9HYME/393-499
E2A9Q2_9HYME/180-252
E2AD09_9HYME/70-138
E2ARR1_9HYME/80-169
E2AVF7_9HYME/219-311
E2AY34_9HYME/86-184
E2AYJ3_9HYME/59-164
E2B7K2_9HYME/381-486
E2BF33_9HYME/71-140
E2BRP8_9HYME/149-221
E2BRV5_9HYME/187-270
E2BRV5_9HYME/42-143
E2BTX2_9HYME/72-162
E2BY67_9HYME/163-233
E2C4Q4_9HYME/59-175
E2C765_9HYME/86-151
E2C8J9_9HYME/503-620
E2CCW0_9RHOB/16-124
E2CCW2_9RHOB/386-492
E2CHU2_9RHOB/528-642
E2CSN7_9RHOB/1382-1496
E2DMZ9_BETVU/620-735
E2DMZ9_BETVU/750-875
E2FUC6_9CRUS/60-133
E2JTS7_ECO57/155-266
E2JVD4_ECO57/10-108
E2JXM1_ECO57/98-194
E2JZ25_ECO57/222-324
E2K7B4_ECO57/155-266
E2K906_ECO57/10-108
E2KBC3_ECO57/222-324
E2KGF4_ECO57/98-194
E2KPP9_ECO57/10-108
E2KS11_ECO57/222-324
E2KWQ9_ECO57/155-266
E2KZK7_ECO57/98-194
E2M706_PSESM/287-394
E2MAQ4_PSESM/159-248
E2MC77_PSESM/151-261
E2MCN9_PSESM/94-193
E2MD53_PSESM/245-360
E2MH75_PSESM/630-681
E2MJN1_PSESM/6-114
E2NCF7_9BACE/136-228
E2P3S5_PASHA/97-192
E2P713_PASHA/97-192
E2PRN9_9RHIZ/664-775
E2PVG9_STRCL/10-114
E2PVG9_STRCL/148-264
E2QA09_STRCL/160-269
E2QA76_STRCL/225-264
E2QGE4_ECOLX/98-194
E2QIP6_ECOLX/10-108
E2QK16_ECOLX/222-324
E2QKY2_ECOLX/203-306
E2QL90_ECOLX/223-323
E2QP86_ECOLX/262-370
E2QT96_CANFA/163-270
E2QTR9_CANFA/114-185
E2QWU8_CANFA/112-226
E2QWV9_CANFA/79-167
E2QXC0_CANFA/115-215
E2QY25_CANFA/115-215
E2R130_CANFA/153-260
E2R220_CANFA/114-208
E2RDR2_CANFA/79-160
E2RNG6_CANFA/33-129
E2SST3_9RALS/7-117
E2STT2_9RALS/203-254
E2SVX5_9RALS/503-619
E2T1J1_9RALS/10-110
E2T2M9_9RALS/54-154
E2T3G5_9RALS/361-474
E2WRE3_ECOLX/98-194
E2WV42_ECOLX/177-280
E2WVG9_ECOLX/10-108
E2X0D7_ECOLX/262-370
E2X254_ECOLX/208-310
E2X314_SHIDY/10-108
E2X444_SHIDY/208-310
E2X810_SHIDY/155-266
E2XC35_SHIDY/98-194
E2XHC8_SHIDY/82-142
E2XKX1_PSEFL/6-114
E2XVC4_PSEFL/158-268
E2XVC4_PSEFL/537-647
E2XVN0_PSEFL/245-360
E2XXC6_PSEFL/287-394
E2XY64_PSEFL/630-721
E2Y028_PSEFL/94-196
E2Y1B1_ENTFA/259-366
E2YBC1_ENTFA/259-366
E2YNI4_ENTFA/259-366
E2YWG9_ENTFA/259-366
E2ZPL8_PSEAE/245-360
E2ZPN4_PSEAE/78-164
E2ZSH0_PSEAE/95-204
E2ZZM3_PSEAE/345-457
E3A011_PSEAE/632-733
E3A0Q6_PSEAE/144-252
E3A182_PSEAE/6-113
E3AL81_9SPHI/139-238
E3AN20_9SPHI/226-327
E3ASD3_9SPHI/924-1025
E3AVL1_9SPHI/393-501
E3AWA3_9SPHI/234-312
E3AXX8_9SPHI/133-244
E3B1D1_9SPHI/17-130
E3B1D2_9SPHI/16-129
E3B3X8_9SPHI/164-277
E3BFB3_9VIBR/14-135
E3BH28_9VIBR/224-323
E3BIV9_9VIBR/6-111
E3BL33_9VIBR/81-147
E3BMU9_9VIBR/98-211
E3C5U6_9LACO/261-367
E3CGF8_STRPA/94-199
E3CHP5_STRDO/95-199
E3CP18_STRVE/93-198
E3CUQ6_9BACT/309-414
E3CV56_9BACT/308-418
E3CWL9_9BACT/284-352
E3CYK6_9BACT/30-136
E3CZB2_9BACT/339-447
E3DDR1_ERWSE/155-266
E3DIW3_ERWSE/98-194
E3DLW0_HALPG/84-190
E3DM78_HALPG/170-280
E3DM83_HALPG/134-209
E3DM83_HALPG/14-115
E3DMZ8_HALPG/13-113
E3DMZ8_HALPG/131-234
E3DNB3_HALPG/265-368
E3DP59_HALPG/126-225
E3DP59_HALPG/243-348
E3DQR1_HALPG/212-317
E3DQU7_HALPG/19-127
E3DSM4_BACA1/211-312
E3DVT6_BACA1/253-355
E3DXR7_BACA1/274-382
E3DXX6_BACA1/117-218
E3DXX6_BACA1/236-339
E3DYB7_BACA1/143-252
E3DYB7_BACA1/267-377
E3DYG7_BACA1/78-188
E3E0B2_BACA1/11-89
E3E1J6_BACA1/236-343
E3E9G0_PAEPS/194-296
E3ECY8_PAEPS/183-298
E3EEC8_PAEPS/506-622
E3EEP8_PAEPS/253-359
E3FCT1_STIAD/293-398
E3FDQ1_STIAD/169-280
E3FIS6_STIAD/47-160
E3FLU1_STIAD/346-454
E3FLU1_STIAD/39-147
E3FV46_STIAD/175-291
E3FYJ1_STIAD/63-172
E3G0U1_ENTCS/155-266
E3G5L1_ENTCS/10-103
E3G6R2_ENTCS/56-169
E3G7G4_ENTCS/98-194
E3G7K4_ENTCS/203-306
E3G873_ENTCS/218-318
E3GB90_ENTCS/266-374
E3GHI4_EUBLK/21-73
E3GI80_EUBLK/20-124
E3GI96_EUBLK/302-385
E3GKW0_EUBLK/406-464
E3GM54_EUBLK/242-348
E3GQE4_EUBLK/110-208
E3GQE4_EUBLK/225-305
E3H793_ILYPC/141-244
E3H8L7_ILYPC/411-496
E3HCL3_ILYPC/251-359
E3HDH0_ILYPC/208-270
E3HRJ5_ACHXA/266-372
E3I5Z1_RHOVT/395-505
E3I5Z6_RHOVT/17-124
E3I9H8_GEOS0/263-367
E3IBZ0_GEOS0/274-364
E3IBZ0_GEOS0/394-479
E3IF53_GEOS0/242-349
E3IFK1_GEOS0/10-108
E3IFK1_GEOS0/119-224
E3IHT9_GEOS0/117-218
E3IHT9_GEOS0/236-339
E3IIM4_GEOS0/256-358
E3IJ68_GEOS0/18-121
E3ILH8_DESVR/349-465
E3ILK0_DESVR/335-396
E3IM66_DESVR/712-755
E3IMY2_DESVR/402-507
E3INJ2_DESVR/612-720
E3IRR2_DESVR/297-411
E3IS62_DESVR/240-336
E3J4B8_FRASU/326-415
E3J5B5_FRASU/133-235
E3JD00_FRASU/760-874
E3KFS1_PUCGT/296-381
E3M0C4_CAERE/116-176
E3MF08_CAERE/87-180
E3MG64_CAERE/116-219
E3MX05_CAERE/155-258
E3PB01_ECOH1/10-108
E3PD46_ECOH1/222-324
E3PDS1_ECOH1/262-370
E3PFL6_ECOH1/98-194
E3PKI8_ECOH1/203-306
E3PKQ8_ECOH1/155-266
E3PPD3_ECOH1/41-144
E3PUE3_CLOSD/8-131
E3PV39_CLOSD/49-156
E3PVW8_CLOSD/256-363
E3SGD7_9ORTH/204-289
E3SGD8_9ORTH/204-289
E3TPY6_HELAN/602-682
E3TPY7_HELAN/602-682
E3WCT4_FALPE/113-188
E3WCT5_FALPE/1-65
E3WCT6_FALPE/163-291
E3WK11_ANODA/133-204
E3WKB1_ANODA/110-192
E3WSI1_ANODA/141-206
E3WZB3_ANODA/80-147
E3XFN9_ANODA/25-131
E3XHF2_ECOLX/98-194
E3XKN9_ECOLX/208-310
E3XMN0_ECOLX/177-280
E3XR96_ECOLX/259-367
E3XT95_ECOLX/155-266
E3XVT2_ECOLX/10-108
E3Y218_SHIFL/163-266
E3Y463_SHIFL/202-304
E3Y4T9_SHIFL/155-266
E3Y8P8_SHIFL/10-108
E3Y9K1_SHIFL/98-194
E3YCG3_LISMO/96-200
E3YLS7_9LIST/266-370
E3YVF4_LISIN/266-370
E3Z476_LISIN/266-334
E3ZCP7_LISIV/266-370
E3ZLX7_LISSE/266-370
E3ZVS2_LISSE/266-370
E4IBL3_ENTFC/249-356
E4IKH0_ENTFC/261-368
E4IR88_ENTFC/261-368
E4IVL6_ENTFC/249-356
E4JBJ3_ENTFC/261-368
E4JLJ2_ENTFC/261-368
E4KQU9_9LACT/264-368
E4L423_9STRE/94-199
E4M2D7_9FIRM/126-226
E4MWV6_THEHA/655-771
E4MWV6_THEHA/786-908
E4MZH4_KITSK/11-120
E4N0E0_KITSK/23-112
E4N2B2_KITSK/4-100
E4N547_KITSK/752-865
E4N5F9_KITSK/213-279
E4N816_KITSK/10-62
E4NEB3_KITSK/10-122
E4NEB3_KITSK/150-266
E4NGG0_KITSK/103-209
E4NJ45_KITSK/48-150
E4NQ92_HALBP/77-187
E4NQV7_HALBP/125-236
E4NQV7_HALBP/375-472
E4NRL8_HALBP/142-252
E4NTL6_HALBP/142-253
E4NUN1_HALBP/257-378
E4NUN1_HALBP/558-668
E4NV15_HALBP/136-239
E4NVP8_HALBP/269-403
E4P2I6_ECO8N/203-306
E4P3X4_ECO8N/10-108
E4P6R1_ECO8N/98-194
E4P7E4_ECO8N/222-324
E4PA38_ECO8N/223-323
E4PAN6_ECO8N/155-266
E4PDB1_ECO8N/262-370
E4PFM6_MARAH/14-119
E4PFM6_MARAH/154-270
E4PI07_MARAH/6-118
E4PJR2_MARAH/216-316
E4PL51_MARAH/628-732
E4PRM2_MARAH/94-185
E4QI70_METS6/227-339
E4QIF0_METS6/157-268
E4QJI7_METS6/311-423
E4QMI9_METS6/192-308
E4QML8_METS6/199-309
E4QMP7_METS6/9-107
E4QNR4_METS6/142-257
E4R5C1_PSEPB/7-114
E4R5J4_PSEPB/630-724
E4R623_PSEPB/145-261
E4R8G5_PSEPB/154-263
E4R9K3_PSEPB/6-114
E4RA07_PSEPB/82-184
E4RBJ0_PSEPB/158-251
E4RDU1_PSEPB/245-360
E4RDX4_PSEPB/95-167
E4RIA8_PSEPB/287-394
E4RKW6_HALSL/29-135
E4RMG0_HALSL/270-373
E4RMH4_HALSL/136-244
E4RNY7_HALSL/510-620
E4RNZ3_HALSL/554-641
E4RPB7_HALSL/517-627
E4RPV0_HALSL/131-243
E4RPV0_HALSL/6-116
E4RUY8_LEAB4/13-109
E4SGL6_CALK2/34-107
E4SJN2_LACAR/240-344
E4T1D6_PALPW/198-316
E4T6G3_PALPW/746-794
E4T6G4_PALPW/210-323
E4T7S6_PALPW/11-119
E4T822_PALPW/243-351
E4T822_PALPW/626-735
E4TH13_CALNY/432-541
E4TI89_CALNY/3-54
E4TKV0_MARTH/147-254
E4TNF7_MARTH/1032-1119
E4TNF7_MARTH/5-115
E4TP92_MARTH/417-521
E4TQL1_MARTH/646-757
E4TYE3_SULKY/456-546
E4TYV1_SULKY/25-140
E4TZX4_SULKY/7-81
E4U0K2_SULKY/334-444
E4U2J5_SULKY/453-561
E4UAC8_OCEP5/76-187
E4UCQ3_LIBSC/445-553
E4VXE1_BACFR/136-236
E4W693_CARAU/105-217
E4W694_CARAU/117-233
E4WT94_OIKDI/53-130
E5ASC3_BURRH/315-429
E5B057_ERWAM/10-106
E5B0X4_ERWAM/155-266
E5B2T5_ERWAM/98-194
E5B4M5_ERWAM/222-327
E5B5P2_ERWAM/557-674
E5BI74_9FUSO/17-121
E5BKG0_9FUSO/7-112
E5BQ22_9FUSO/127-243
E5BQX2_9FUSO/6-102
E5BSR7_9FUSO/102-214
E5BUL2_9FUSO/320-422
E5BWS6_9FUSO/23-128
E5BX91_9FUSO/234-336
E5CE43_9BACE/139-237
E5KK16_9EURY/711-823
E5L8C8_CHICK/108-224
E5RFG4_HUMAN/110-157
E5SC06_TRISP/76-157
E5SKW9_TRISP/103-188
E5U5Q5_ALCXX/15-125
E5U727_ALCXX/41-155
E5V4A0_9BACL/294-352
E5V852_9BACE/136-229
E5W0F7_9BACI/118-219
E5W0F7_9BACI/237-340
E5W0S9_9BACI/251-353
E5W351_9BACI/78-187
E5W3J1_9BACI/141-250
E5W3J1_9BACI/265-375
E5W4U4_9BACI/218-317
E5W6L7_9BACI/239-346
E5W7G3_9BACI/211-313
E5WFQ3_9BACI/80-184
E5WGE8_9BACI/142-238
E5WGL5_9BACI/218-316
E5WI53_9BACI/257-359
E5WID8_9BACI/118-218
E5WID8_9BACI/236-339
E5WJB7_9BACI/245-352
E5WJM6_9BACI/12-106
E5WJY1_9BACI/9-105
E5WLI1_9BACI/9-118
E5WMB1_9BACI/194-293
E5WU79_9BACE/111-169
E5X346_9BACE/136-230
E5XDB3_9FIRM/409-509
E5Y6R4_BILWA/228-314
E5Y8Q7_BILWA/7-106
E5Y943_BILWA/127-232
E5Y9D3_BILWA/200-299
E5YAG0_BILWA/248-353
E5YBA4_BILWA/240-347
E5YFY3_9ENTR/80-184
E5YHG4_9ENTR/89-185
E5YJ65_9ENTR/216-319
E5YKY2_9ENTR/155-266
E5YLF5_9ENTR/247-355
E5YMA6_9ENTR/19-120
E5YPL7_9BACL/261-368
E5YQN4_9BACL/208-308
E5Z2K3_9BACL/250-358
E5Z341_9BACL/23-129
E5Z4U9_9BACL/221-322
E5ZM10_ECOLX/98-194
E5ZMU1_ECOLX/10-108
E5ZPE7_ECOLX/155-266
E5ZQL2_ECOLX/206-309
E5ZSA4_ECOLX/208-310
E5ZY90_ECOLX/247-355
E6A3X4_ECOLX/155-266
E6A5T2_ECOLX/98-194
E6A688_ECOLX/208-310
E6A9T0_ECOLX/10-108
E6ABE7_ECOLX/247-355
E6AFE7_ECOLX/206-309
E6AHG2_ECOLX/36-140
E6AJD6_ECOLX/10-108
E6AL75_ECOLX/98-194
E6APX3_ECOLX/223-323
E6AQL5_ECOLX/247-355
E6AQY7_ECOLX/155-266
E6ASM0_ECOLX/206-309
E6AW36_ECOLX/208-310
E6B0L9_ECOLX/10-108
E6B2W3_ECOLX/21-125
E6B436_ECOLX/188-290
E6B5A7_ECOLX/155-266
E6B5Y0_ECOLX/98-194
E6B8G9_ECOLX/177-280
E6B9P5_ECOLX/262-370
E6BFR6_ECOLX/155-266
E6BHM8_ECOLX/98-194
E6BKG5_ECOLX/247-355
E6BLU2_ECOLX/206-309
E6BNA6_ECOLX/10-108
E6BPR6_ECOLX/208-310
E6EQD5_ENTFA/259-366
E6EX06_ENTFA/259-366
E6F4D8_ENTFA/259-366
E6FE59_ENTFA/259-366
E6FQG7_ENTFA/211-292
E6FQI2_ENTFA/259-366
E6FY33_ENTFA/259-366
E6G2L6_ENTFA/259-366
E6G8J3_ENTFA/259-366
E6GMS4_ENTFA/259-366
E6GYP6_ENTFA/259-366
E6H255_ENTFA/259-366
E6HG14_ENTFA/259-366
E6HIL3_ENTFA/259-366
E6HW61_ENTFA/259-366
E6I025_ENTFA/259-366
E6I9B3_ENTFA/259-366
E6IP87_ENTFA/259-366
E6IR73_ENTFA/259-366
E6IYY1_STRAP/94-199
E6JAZ1_9ACTO/7-118
E6JQG3_STAEP/265-368
E6JS54_9SPIO/136-247
E6JT60_9SPIO/142-208
E6JUB2_9SPIO/213-325
E6JUB2_9SPIO/340-450
E6JUD1_9SPIO/391-459
E6JVI5_9SPIO/245-355
E6JW89_9SPIO/492-599
E6JXS7_9SPIO/137-241
E6KMP6_STRSA/94-199
E6L248_9PROT/128-235
E6L2P9_9PROT/604-704
E6L5I5_9PROT/74-186
E6L6B1_9PROT/6-78
E6LHB7_9ENTE/262-370
E6P1U6_ECOD1/244-352
E6P4J3_ECOD1/177-280
E6P5U4_ECOD1/218-320
E6PDS2_9ZZZZ/12-124
E6PDS2_9ZZZZ/270-379
E6PI84_9ZZZZ/134-243
E6PWA9_9ZZZZ/339-452
E6PZK6_9ZZZZ/615-718
E6Q0E8_9ZZZZ/87-201
E6Q2H9_9ZZZZ/12-124
E6Q469_9ZZZZ/134-243
E6QIU4_9ZZZZ/1-104
E6QIY0_9ZZZZ/238-354
E6QJT6_9ZZZZ/407-516
E6QLP2_9ZZZZ/27-131
E6QNC9_9ZZZZ/735-845
E6QQH3_9ZZZZ/12-77
E6QV58_9ZZZZ/198-314
E6RGF3_PSEU9/7-123
E6RKI7_PSEU9/295-408
E6RP97_PSEU9/81-134
E6SH95_THEM7/126-224
E6SPT7_BACT6/111-162
E6STB7_BACT6/136-234
E6T1A5_SHEB6/98-181
E6T455_SHEB6/358-471
E6T5L4_SHEB6/309-417
E6TID5_MYCSR/329-440
E6TXR6_BACCJ/120-220
E6TXR6_BACCJ/238-341
E6TYN7_BACCJ/257-359
E6TYR4_BACCJ/46-161
E6U0L2_BACCJ/247-354
E6U5G7_ETHHY/239-347
E6UR15_CLOTL/153-269
E6UUB7_CLOTL/397-463
E6UZI2_VARPD/95-155
E6V0W9_VARPD/331-444
E6VG50_RHOPX/540-654
E6VIU0_RHOPX/359-471
E6VK90_RHOPX/391-496
E6VK92_RHOPX/13-121
E6VN28_RHOPX/831-943
E6VPN8_RHOPX/141-254
E6VPZ4_RHOPX/40-126
E6VRS7_DESAO/540-654
E6VV21_DESAO/391-502
E6VW70_DESAO/404-509
E6VW85_DESAO/510-621
E6VWZ2_DESAO/315-425
E6VWZ2_DESAO/567-676
E6VY78_DESAO/415-532
E6VYS7_DESAO/27-134
E6VZB1_DESAO/138-252
E6W008_DESAO/331-441
E6W0R2_DESIS/431-495
E6W175_DESIS/196-274
E6W2D5_DESIS/369-479
E6W2Z1_DESIS/320-435
E6W4A3_DESIS/585-694
E6W4U5_DESIS/312-417
E6W4U5_DESIS/432-544
E6W5P3_DESIS/5-119
E6W677_DESIS/2-108
E6W7A7_DESIS/355-472
E6W7W3_PANSA/98-194
E6WA35_PANSA/224-329
E6WAR6_PANSA/373-482
E6WBD3_PANSA/243-345
E6WBW2_PANSA/10-103
E6WIJ3_PANSA/155-266
E6WP56_PSEUU/6-72
E6WST8_PSEUU/86-183
E6WUF7_PSEUU/143-253
E6XBN1_CELAD/55-164
E6XFA1_CELAD/436-546
E6XFA1_CELAD/57-166
E6XP45_SHEP2/358-471
E6XQF0_SHEP2/98-188
E6Y5N4_KRYMA/80-172
E6YHE5_BARC7/393-498
E6YLD2_9RHIZ/393-498
E6YQL9_9RHIZ/393-498
E6YV57_9RHIZ/393-498
E6YYK0_9RHIZ/393-498
E6Z201_BACSU/62-116
E6ZFT1_DICLA/110-200
E6ZI91_DICLA/114-188
E6ZIN5_DICLA/116-217
E7A065_9BASI/325-452
E7A228_9BASI/587-708
E7AYE2_YERE1/10-102
E7AZA5_YERE1/155-266
E7AZY8_YERE1/306-415
E7B1P3_YERE1/98-194
E7B533_YERE1/199-301
E7B9E7_YERE1/20-128
E7B9J8_YERE1/221-323
E7B9U7_YERE1/402-518
E7CHI2_ERYCE/440-555
E7CHI3_ERYCH/440-555
E7CHI4_9BRAS/440-555
E7CHI5_9BRAS/440-555
E7CHI6_ARAHA/440-555
E7CHI7_ARALY/440-555
E7CHI8_9BRAS/440-555
E7CHI9_9BRAS/440-555
E7CHJ0_9BRAS/440-555
E7CHJ1_9BRAS/440-555
E7CHJ2_CAMSA/440-555
E7CHJ3_9BRAS/440-555
E7CHJ4_CARHR/440-555
E7CHJ5_CARBU/440-555
E7CHJ6_9BRAS/440-555
E7CHJ7_9ROSI/439-554
E7CHJ8_COCDA/440-555
E7CHJ9_CRUHI/440-555
E7CHK0_9BRAS/440-555
E7CHK1_CRUWA/440-555
E7CHK2_9BRAS/440-555
E7CHK3_ARAKO/440-555
E7CHK4_9BRAS/440-555
E7CHK5_9BRAS/440-555
E7CHK6_9BRAS/440-555
E7CHK7_AKABI/433-548
E7CHK9_9ROSI/439-554
E7CHL0_MOROL/439-554
E7CHL2_9ROSI/439-554
E7CHL4_9ROSI/442-557
E7CHR4_9BRAS/434-549
E7CHR5_9BRAS/440-555
E7CI22_ARATH/440-555
E7EAV7_CAPHI/43-103
E7EN08_HUMAN/147-254
E7EVV2_HUMAN/115-215
E7EWM1_HUMAN/115-215
E7EWV6_HUMAN/33-122
E7EY80_DANRE/79-119
E7F286_DANRE/250-360
E7F4H0_DANRE/172-279
E7F4H0_DANRE/369-466
E7F5J8_DANRE/116-214
E7FAJ1_DANRE/86-177
E7FDK6_DANRE/137-245
E7FEE2_DANRE/188-262
E7FRR3_9LACO/268-372
E7GJE0_CLOSY/408-475
E7GNX7_CLOSY/214-306
E7GWW0_STRAP/94-199
E7HCW1_ECOLX/222-324
E7HEV3_ECOLX/10-108
E7HGU3_ECOLX/155-266
E7HK45_ECOLX/177-280
E7HN02_ECOLX/98-194
E7HQM4_ECOLX/155-266
E7HSE9_ECOLX/177-280
E7HSX8_ECOLX/199-301
E7HVI8_ECOLX/10-108
E7HXF9_ECOLX/98-194
E7I6F3_ECOLX/10-108
E7I8Q4_ECOLX/155-266
E7IBV7_ECOLX/177-280
E7ICI7_ECOLX/259-367
E7IDC6_ECOLX/1-87
E7IFR8_ECOLX/98-194
E7IN11_ECOLX/55-149
E7IPA9_ECOLX/163-266
E7IQD8_ECOLX/155-266
E7IRD9_ECOLX/98-194
E7ITJ1_ECOLX/10-108
E7IWY0_ECOLX/208-310
E7J2F6_ECOLX/177-280
E7J4L5_ECOLX/98-194
E7J9A9_ECOLX/155-266
E7JB45_ECOLX/10-108
E7JBW7_ECOLX/208-310
E7JF63_ECOLX/98-194
E7JIE7_ECOLX/208-310
E7JJH4_ECOLX/10-108
E7JL05_ECOLX/155-266
E7JPB5_ECOLX/262-370
E7JQK2_ECOLX/177-280
E7JVC4_SHISO/262-370
E7JZ76_SHISO/10-108
E7K6U4_SHISO/208-310
E7K7Y7_SHISO/98-194
E7K9J5_YEASA/322-439
E7L9W8_TRYCR/270-375
E7LMQ0_TRYCR/733-807
E7LRG8_YEASV/407-524
E7M2N6_9BACL/263-367
E7M6U2_9BACL/259-365
E7NF41_YEASO/410-527
E7NZL7_PSESG/6-115
E7P0L8_PSESG/632-724
E7P8D0_PSESG/245-360
E7P9L6_PSESG/151-261
E7P9U6_PSESG/287-394
E7PCQ3_PSESG/93-160
E7PFC9_PSESG/6-115
E7PG63_PSESG/93-160
E7PKA9_PSESG/287-394
E7PKI9_PSESG/151-261
E7PSB6_PSESG/245-360
E7PUM6_STRDY/94-199
E7QBQ4_YEASZ/410-527
E7QPR5_9EURY/134-245
E7QW88_9EURY/141-252
E7QXF1_9EURY/154-266
E7R5W3_PICAD/227-336
E7RBF1_PICAD/580-648
E7RFL8_9BACL/236-339
E7RGI0_9BACL/11-115
E7RJL0_9BACL/212-309
E7RJV0_9BACL/126-233
E7RX31_9BURK/166-275
E7RZW5_9BURK/136-245
E7S548_STRAG/93-201
E7SBS5_9STRE/94-199
E7SEU2_SHIDY/177-280
E7SKI7_SHIDY/10-108
E7SLF1_SHIDY/155-266
E7SNI1_SHIDY/98-194
E7ST00_SHIBO/10-108
E7SUE1_SHIBO/177-280
E7SUT4_SHIBO/98-194
E7SVC2_SHIBO/155-266
E7T225_SHIBO/222-324
E7T2U2_SHIBO/262-370
E7T6Z9_SHIFL/222-324
E7T9F5_SHIFL/155-266
E7TB02_SHIFL/98-194
E7TC67_SHIFL/177-280
E7TCM0_SHIFL/10-108
E7TL42_ECO57/98-194
E7TRE5_ECO57/10-108
E7TTK8_ECO57/222-324
E7TWS6_ECO57/155-266
E7U1W0_ECOLX/98-194
E7U302_ECOLX/10-108
E7U557_ECOLX/262-370
E7U698_ECOLX/177-280
E7U725_ECOLX/218-318
E7U914_ECOLX/155-266
E7UCG3_ECOLX/222-324
E7UF75_ECOLX/155-266
E7UFN7_ECOLX/98-194
E7UJU3_ECOLX/222-324
E7UK83_ECOLX/262-370
E7UMR1_ECOLX/151-254
E7UNU4_ECOLX/10-108
E7UWB5_SALTY/10-101
E7UWW2_SALTY/155-266
E7UXM1_SALTY/98-194
E7V2P0_SALTY/222-317
E7V9A4_SALMO/222-324
E7V9U3_SALMO/155-266
E7VBG5_SALMO/98-194
E7VG06_SALMO/10-101
E7VMX1_SALMO/10-101
E7VNU2_SALMO/98-194
E7VPD1_SALMO/222-324
E7VQM2_SALMO/155-266
E7VTU6_SALMO/10-101
E7W0Y8_SALMO/98-194
E7W2U6_SALMO/155-266
E7W3U8_SALMO/222-324
E7W7U6_SALMO/98-194
E7WDF7_SALMO/222-324
E7WED5_SALMO/155-266
E7WFH4_SALMO/10-101
E7WNG1_SALMO/10-101
E7WPU5_SALMO/98-194
E7WR22_SALMO/155-266
E7WT80_SALMO/222-324
E7WYF0_SALMO/222-324
E7WYT1_SALMO/98-194
E7X319_SALMO/155-266
E7X3W5_SALMO/10-101
E7X4M0_SALMO/155-266
E7X6E3_SALMO/10-101
E7X755_SALMO/222-324
E7X852_SALMO/98-194
E7XFJ8_SALMO/10-101
E7XHY0_SALMO/155-266
E7XK87_SALMO/98-194
E7XSB4_SALMO/222-324
E7XT49_SALMO/98-194
E7XVC3_SALMO/155-266
E7XXN8_SALMO/10-101
E7Y4K8_SALMO/222-324
E7YAW4_SALMO/155-266
E7YEN2_SALMO/222-324
E7YF36_SALMO/98-194
E7YG37_SALMO/10-101
E7YK44_SALMO/98-194
E7YLY2_SALMO/222-324
E7YRW0_SALMO/155-266
E7YTX7_SALMO/10-101
E7YXS6_SALMO/98-194
E7YZL1_SALMO/155-266
E7Z427_SALMO/10-101
E7Z506_SALMO/222-324
E7Z870_SALMO/98-194
E7ZD76_SALMO/155-266
E7ZF99_SALMO/10-101
E7ZFR3_SALMO/222-324
E7ZHV9_SALMO/155-266
E7ZNG5_SALMO/222-324
E7ZQF5_SALMO/10-101
E7ZTP7_SALMO/98-194
E7ZV71_SALMO/98-194
E8A2M5_SALMO/222-324
E8A350_SALMO/10-101
E8A3M0_SALMO/155-266
E8A8Z1_SALMO/155-266
E8A9B9_SALMO/98-194
E8AAC8_SALMO/10-101
E8ADT7_SALMO/222-324
E8AQL0_SALMO/98-194
E8AQU8_SALMO/155-266
E8AS96_SALMO/222-324
E8ATD9_SALMO/10-101
E8AUV9_SALMO/155-266
E8AYF2_SALMO/222-324
E8AZ76_SALMO/98-194
E8B297_SALMO/10-101
E8BB64_SALMO/155-266
E8BF74_SALMO/10-101
E8BFS7_SALMO/222-324
E8BH54_SALMO/98-194
E8BLC4_SALMO/155-266
E8BMJ8_SALMO/98-194
E8BU00_SALMO/222-324
E8BW13_SALMO/10-101
E8C0Z9_SALMO/155-266
E8C2B0_SALMO/10-101
E8C301_SALMO/98-194
E8C5G7_SALMO/222-324
E8CBJ4_SALMO/222-324
E8CFI9_SALMO/10-101
E8CFW3_SALMO/155-266
E8CGM6_SALMO/98-194
E8CKV7_SALMO/10-101
E8CU92_SALMO/222-324
E8CW93_SALMO/155-266
E8CWK2_SALMO/98-194
E8CYF7_SALMO/98-194
E8D172_SALMO/222-324
E8D3Q1_SALMO/155-266
E8D4D7_SALMO/10-101
E8DAZ4_SALMO/222-324
E8DDB2_SALMO/98-194
E8DG22_SALMO/10-101
E8DKY5_SALMO/155-266
E8DQI0_SALMO/10-101
E8DU46_SALMO/155-266
E8DUZ2_SALMO/98-194
E8DW48_SALMO/222-324
E8DZ47_SALMO/222-324
E8E0Z4_SALMO/10-101
E8E734_SALMO/98-194
E8E8Y8_SALMO/155-266
E8EDZ7_SALMO/10-101
E8EFU3_SALMO/155-266
E8EH20_SALMO/98-194
E8EJ62_SALMO/222-324
E8EQN7_SALMO/98-194
E8ER74_SALMO/10-101
E8EV46_SALMO/155-266
E8EWW0_SALMO/222-324
E8F0Q4_SALMO/10-101
E8F477_SALMO/222-324
E8F680_SALMO/155-266
E8F8P3_SALMO/98-194
E8FAT1_SALMO/222-324
E8FC92_SALMO/155-266
E8FI02_SALMO/98-194
E8FM66_SALMO/10-101
E8FNY3_SALMO/10-101
E8FQU2_SALMO/222-324
E8FRF3_SALMO/98-194
E8FYW2_SALMO/155-266
E8G4C1_SALMO/155-266
E8G7N6_SALMO/98-194
E8GAI2_SALMO/10-101
E8GBU8_SALMO/222-324
E8GJE5_SALMO/176-278
E8GKK1_SALMO/10-101
E8GLH0_SALMO/98-194
E8GP33_SALMO/155-266
E8GQI5_SALMO/98-194
E8GVT9_SALMO/10-101
E8GWG9_SALMO/222-324
E8GZ88_SALMO/155-266
E8H742_ECO57/155-266
E8H9C4_ECO57/10-108
E8HA49_ECO57/222-324
E8HBD0_ECO57/98-194
E8HE33_ECO57/203-306
E8HKZ2_ECOLX/155-266
E8HN43_ECOLX/10-108
E8HPA8_ECOLX/222-324
E8HQ49_ECOLX/98-194
E8HSX9_ECOLX/203-306
E8HZJ7_ECOLX/155-266
E8I231_ECOLX/10-108
E8I2V2_ECOLX/222-324
E8I414_ECOLX/98-194
E8I6V1_ECOLX/203-306
E8IDQ8_ECOLX/155-266
E8IE07_ECOLX/98-194
E8IG53_ECOLX/10-108
E8IGZ0_ECOLX/222-324
E8IK93_ECOLX/203-306
E8IQ75_ECOLX/98-194
E8IS18_ECOLX/155-266
E8IUC1_ECOLX/10-108
E8IVK0_ECOLX/222-324
E8IYD0_ECOLX/203-306
E8J6L2_ECO57/155-266
E8J8L5_ECO57/10-108
E8J9E5_ECO57/222-324
E8JAR8_ECO57/98-194
E8JDF1_ECO57/203-306
E8JPJ1_STREI/94-197
E8JS71_STRCR/94-199
E8JZT9_9STRE/94-199
E8K5Y9_STRPA/94-199
E8KAW6_9STRE/94-199
E8KP55_STRSA/94-199
E8KUU7_STRVE/93-198
E8L5Z7_9RHIZ/145-258
E8L5Z7_9RHIZ/24-72
E8L874_9RHIZ/65-175
E8LJ26_9GAMM/3-108
E8LPY4_9VIBR/98-196
E8LQG8_9VIBR/254-357
E8LT43_9VIBR/214-297
E8LV49_9VIBR/14-135
E8LV52_9VIBR/165-279
E8LY66_9VIBR/5-111
E8LZZ2_9VIBR/13-133
E8M1T1_9VIBR/873-931
E8M4Y0_9VIBR/5-111
E8M6S0_9VIBR/80-147
E8M712_9VIBR/214-281
E8MAJ7_9VIBR/254-357
E8MBG6_9VIBR/14-135
E8MCX0_9VIBR/98-196
E8MZ66_ANATU/249-352
E8N044_ANATU/318-431
E8N2B6_ANATU/178-285
E8NQG8_SALET/155-266
E8NQQ4_SALET/98-194
E8NRV2_SALET/10-101
E8NUW2_SALET/222-324
E8NVY8_YERPH/241-350
E8NX15_YERPH/80-129
E8NYQ4_YERPH/98-208
E8P570_YERPH/10-102
E8P5A1_YERPH/155-266
E8PI71_ACIB1/7-109
E8Q879_STRED/94-199
E8QY60_ISOPI/185-295
E8R2P8_ISOPI/33-128
E8R3G6_ISOPI/515-625
E8R439_ISOPI/127-208
E8R5J2_ISOPI/544-653
E8RB39_9DELT/548-663
E8RC31_9DELT/221-331
E8RCK8_9DELT/194-304
E8RCK9_9DELT/129-245
E8RCQ2_9DELT/451-565
E8RCQ3_9DELT/200-304
E8RCS2_9DELT/366-482
E8RCT9_9DELT/348-455
E8REE4_9DELT/47-149
E8RFI9_9DELT/398-509
E8RHA2_9DELT/253-360
E8RHH7_9DELT/202-311
E8RHL9_9DELT/75-175
E8RHM3_9DELT/150-264
E8RHN7_9DELT/653-763
E8RHY5_9DELT/249-363
E8RJ43_9DELT/249-361
E8RJA4_9DELT/213-316
E8RJG7_9DELT/219-289
E8RJK9_9DELT/12-120
E8RL10_9CAUL/337-437
E8RPE6_9CAUL/454-548
E8RSN7_9CAUL/419-522
E8S502_MICSL/172-227
E8SDC3_MICSL/220-321
E8SIU9_STAPH/229-336
E8SSH3_GEOS2/241-348
E8SUR9_GEOS2/118-223
E8SUR9_GEOS2/8-107
E8SVQ0_GEOS2/208-314
E8SVY4_GEOS2/114-211
E8SX59_GEOS2/274-365
E8SX59_GEOS2/394-487
E8SYX7_GEOS2/263-367
E8SZN2_GEOS2/117-218
E8SZN2_GEOS2/236-339
E8T193_GEOS2/125-223
E8T1R9_GEOS2/18-122
E8T1U1_GEOS2/190-289
E8T8F2_MESCW/177-289
E8TAI2_MESCW/355-470
E8TNE4_MESCW/16-119
E8TNE6_MESCW/397-504
E8TP03_MESCW/149-262
E8TR96_ALIDB/645-754
E8TW46_ALIDB/19-132
E8TX39_ALIDB/320-434
E8U0I9_ALIDB/215-319
E8U124_ALIDB/330-443
E8U310_DEIML/13-105
E8U368_DEIML/262-375
E8U4C9_DEIML/388-500
E8U4C9_DEIML/515-627
E8U638_DEIML/10-124
E8UA94_DEIML/348-448
E8ULU3_STREJ/94-199
E8UR39_THEBF/112-218
E8UU44_THEBF/415-511
E8UVK7_THEBF/192-291
E8UVS7_THEBF/110-206
E8UX61_TERSS/106-207
E8UXN2_TERSS/185-297
E8V4P7_TERSS/144-258
E8V774_TERSS/612-708
E8V7W6_TERSS/144-258
E8VBJ8_BACST/253-355
E8VCD4_BACST/117-218
E8VCD4_BACST/236-339
E8VH32_BACST/234-341
E8VJA6_BACST/212-313
E8VJQ1_BACST/143-252
E8VJQ1_BACST/267-377
E8VKI9_BACST/78-188
E8VLC0_VIBVU/874-937
E8VPH6_VIBVU/80-151
E8VQ93_VIBVU/98-196
E8VTT0_VIBVU/213-301
E8VU05_VIBVU/5-111
E8VV96_VIBVU/14-135
E8VWL1_VIBVU/463-575
E8VY65_VIBVU/162-232
E8W530_STRFA/226-271
E8W831_STRFA/38-90
E8WAT7_STRFA/165-281
E8WIF3_GEOS8/270-362
E8WIK9_GEOS8/9-89
E8WIP1_GEOS8/42-153
E8WIP3_GEOS8/550-659
E8WIW1_GEOS8/300-411
E8WJV7_GEOS8/259-370
E8WJZ2_GEOS8/291-395
E8WKJ8_GEOS8/2-112
E8WLC0_GEOS8/4-116
E8WLI5_GEOS8/349-456
E8WLI8_GEOS8/258-371
E8WNC4_GEOS8/356-466
E8WNR9_GEOS8/344-461
E8WPT0_GEOS8/206-307
E8WQU3_GEOS8/214-319
E8WRA5_GEOS8/247-349
E8WS21_GEOS8/247-351
E8WSH7_GEOS8/142-253
E8WTD9_GEOS8/144-230
E8WTD9_GEOS8/25-136
E8WTW7_GEOS8/320-429
E8WXS0_ACISM/436-543
E8WYG9_ACISM/214-330
E8WYR6_ACISM/231-347
E8X069_ACISM/27-143
E8X741_ACISM/196-307
E8X771_ACISM/166-277
E8X9V5_SALT4/222-324
E8XD31_SALT4/155-266
E8XJI8_SALT4/10-101
E8XKI3_SALT4/98-194
E8XLG0_SALT4/22-122
E8XM20_RAHSY/212-317
E8XNK4_RAHSY/10-102
E8XP56_RAHSY/441-557
E8XQF7_RAHSY/98-194
E8XWG9_RAHSY/155-266
E8Y0J8_RAHSY/222-320
E8Y2F8_ECOKO/155-266
E8Y4N1_ECOKO/222-324
E8Y7Y9_ECOKO/10-108
E8Y9D6_ECOKO/98-194
E8YDC4_ECOKO/203-306
E8YIZ1_9BURK/208-326
E8YVC4_9BURK/86-196
E8YWN5_9BURK/9-129
E8ZNA5_CLOB0/220-289
E8ZU43_CLOB0/138-242
E8ZYB3_SALET/98-194
E9A723_SALET/155-266
E9A929_SALET/10-101
E9AA04_SALET/222-324
E9AIC8_LEIBR/2737-2822
E9AQB0_LEIME/707-797
E9AUL5_LEIME/2793-2886
E9AYF2_LEIME/288-375
E9B1B3_LEIME/8-99
E9BEM5_LEIDO/2763-2856
E9BII3_LEIDO/288-386
E9BM86_LEIDO/6-99
E9C537_9EUKA/2-106
E9CCX6_9EUKA/143-255
E9CFT0_9EUKA/433-534
E9CKJ4_9ENTR/80-135
E9CNJ0_9ENTR/10-124
E9DLX3_9STRE/93-198
E9FH41_9STRE/94-199
E9FJU4_9STRE/94-199
E9FQM5_DAPPU/124-230
E9FRH8_DAPPU/433-507
E9FWG8_DAPPU/99-165
E9FY44_DAPPU/80-165
E9G615_DAPPU/96-203
E9GKD1_DAPPU/118-189
E9GW67_DAPPU/254-319
E9H1W2_DAPPU/76-141
E9H6W4_DAPPU/91-170
E9HVD0_DAPPU/81-167
E9IE69_SOLIN/51-138
E9ISU3_SOLIN/22-85
E9IT13_SOLIN/25-130
E9M2C9_THETI/20-124
E9PB04_HUMAN/33-121
E9PF75_HUMAN/163-270
E9PLC8_HUMAN/81-146
E9PQ77_HUMAN/89-178
E9PTS2_RAT/148-255
E9PV80_MOUSE/115-214
E9Q6J3_MOUSE/89-158
E9Q993_MOUSE/122-226
E9Q993_MOUSE/308-399
E9Q994_MOUSE/122-226
E9QIU7_DANRE/81-188
E9QKR9_MOUSE/111-183
E9QLB1_MOUSE/87-156
E9QLT6_MOUSE/135-242
E9QMH9_MOUSE/115-214
E9QP96_MOUSE/153-260
E9QPU8_MOUSE/114-202
E9RSP0_9FIRM/433-505
E9SQH4_CLOSY/408-475
E9TCM5_ECOLX/10-108
E9TGQ5_ECOLX/155-266
E9TIT9_ECOLX/39-143
E9TIY8_ECOLX/206-309
E9TK15_ECOLX/208-310
E9TLI7_ECOLX/98-194
E9TP34_ECOLX/208-310
E9TPD3_ECOLX/206-309
E9TWQ8_ECOLX/247-355
E9TY82_ECOLX/10-108
E9TZE6_ECOLX/155-266
E9U3L4_ECOLX/98-194
E9U4N8_ECOLX/32-136
E9U5A3_ECOLX/98-194
E9U991_ECOLX/155-266
E9U9H4_ECOLX/208-310
E9UEK5_ECOLX/10-108
E9UFB9_ECOLX/247-355
E9UGZ6_ECOLX/206-309
E9UJK1_ECOLX/223-323
E9UJS1_ECOLX/39-143
E9UV81_9ACTO/2-96
E9V5F5_ECOLX/98-194
E9V8S5_ECOLX/262-370
E9VA59_ECOLX/155-266
E9VD00_ECOLX/222-324
E9VF45_ECOLX/203-306
E9VFQ2_ECOLX/10-108
E9VIP4_ECOLX/98-194
E9VKY8_ECOLX/155-266
E9VR32_ECOLX/262-370
E9VV73_ECOLX/222-324
E9VVX2_ECOLX/10-108
E9VW36_ECOLX/21-125
E9VWY4_ECOLX/206-309
E9VZ97_ECOLX/155-266
E9W1F5_ECOLX/222-324
E9W570_ECOLX/206-309
E9W6F3_ECOLX/98-194
E9W9K7_ECOLX/21-125
E9WA62_ECOLX/10-108
E9WBB4_ECOLX/98-194
E9WDN1_ECOLX/206-309
E9WGR4_ECOLX/262-370
E9WI29_ECOLX/155-266
E9WK34_ECOLX/222-324
E9WMS9_ECOLX/10-108
E9WPM6_ECOLX/98-194
E9WRW3_ECOLX/206-309
E9WTB1_ECOLX/155-266
E9WW81_ECOLX/262-370
E9WYC9_ECOLX/222-324
E9WYS6_ECOLX/197-291
E9X1D8_ECOLX/10-108
E9X4Q0_ECOLX/206-309
E9X6E9_ECOLX/155-266
E9X8N9_ECOLX/222-324
E9XAV2_ECOLX/98-194
E9XF80_ECOLX/10-108
E9XG72_ECOLX/155-266
E9XL26_ECOLX/259-367
E9XMB0_ECOLX/203-306
E9XPQ5_ECOLX/98-194
E9XRR1_ECOLX/222-324
E9XUP6_ECOLX/10-108
E9XVV2_ECOLX/98-194
E9XY10_ECOLX/206-309
E9Y133_ECOLX/262-370
E9Y2A2_ECOLX/155-266
E9Y4C7_ECOLX/222-324
E9Y7F7_ECOLX/10-108
E9YAD9_ECOLX/206-309
E9YBI8_ECOLX/247-355
E9YDG8_ECOLX/98-194
E9YJ18_ECOLX/155-266
E9YK71_ECOLX/222-324
E9YKK0_ECOLX/10-108
E9YQ83_ECOLX/262-370
E9YUW1_ECOLX/155-266
E9YX90_ECOLX/222-324
E9YXP9_ECOLX/98-194
E9YZH8_ECOLX/203-306
E9Z0E8_ECOLX/22-123
E9Z0J5_ECOLX/10-108
E9Z2L6_ESCFE/155-266
E9Z4T8_ESCFE/98-194
E9Z9D5_ESCFE/262-370
E9ZB10_ESCFE/222-324
E9ZDA1_ESCFE/10-108
EPAS1_HUMAN/85-183
EPAS1_MOUSE/85-184
ERT1_ASHGO/373-490
ERT1_CANAW/443-509
ERT1_CANDC/442-508
ERT1_CANGA/478-595
ERT1_KLULA/381-498
ERT1_LACTC/335-452
ERT1_PICST/447-502
ERT1_YEAS1/410-527
ERT1_YEAS2/410-527
ERT1_YEAS7/410-527
ERT1_YEAS8/410-527
ERT1_YEAST/410-527
ERT1_ZYGRC/393-510
F0BL10_9XANT/352-460
F0C3F0_9XANT/351-460
F0C3Z6_9XANT/249-358
F0C580_9XANT/297-409
F0C8V1_9XANT/863-976
F0CDK0_9XANT/467-579
F0DJ50_9FIRM/130-230
F0DJ56_9FIRM/131-224
F0DK55_9FIRM/113-220
F0DLB6_9FIRM/195-294
F0DME5_9FIRM/30-126
F0DMF1_9FIRM/278-383
F0DN08_9FIRM/414-482
F0DNA6_9FIRM/211-270
F0DNM4_9FIRM/26-141
F0DP61_9FIRM/209-320
F0DPC3_9FIRM/204-303
F0DQB0_9FIRM/88-201
F0DTL4_9FIRM/113-211
F0DW82_9FIRM/112-218
F0DYL6_9PSED/82-164
F0DZ48_9PSED/158-253
F0E2J4_9PSED/287-394
F0E512_9PSED/35-143
F0E7K7_9PSED/94-201
F0E916_9PSED/6-114
F0EA35_9PSED/630-723
F0EBZ2_9PSED/245-360
F0EPC3_ENTCA/263-370
F0EWT0_9NEIS/100-197
F0F0N1_9NEIS/7-121
F0F2H3_9NEIS/380-490
F0FCF2_STRSA/94-199
F0FIT4_STRSA/94-199
F0FUL3_STRSA/94-199
F0G0U9_9BURK/105-218
F0GFJ8_9BURK/127-231
F0I2M6_STRSA/94-199
F0I5U5_STRSA/94-199
F0ILD6_STRSA/94-199
F0IW04_STRSA/94-199
F0J4E7_ACIMA/128-241
F0JBC4_DESDE/129-235
F0JBD8_DESDE/258-362
F0JC34_DESDE/391-502
F0JCM7_DESDE/412-522
F0JGB8_DESDE/476-585
F0JHA8_DESDE/12-117
F0JHN0_DESDE/298-411
F0JI08_DESDE/228-338
F0JI79_DESDE/406-517
F0JJR5_DESDE/219-326
F0JLS2_ESCFE/10-108
F0JMX6_ESCFE/98-194
F0JNU2_ESCFE/214-316
F0JST0_ESCFE/155-266
F0JWG1_ESCFE/262-370
F0K5P8_CLOAE/193-286
F0K5U8_CLOAE/237-337
F0K6X2_CLOAE/221-318
F0K9N6_CLOAE/299-408
F0KGD9_ACICP/7-109
F0KK46_ACICP/185-253
F0KR12_YERE3/60-109
F0KTS1_YERE3/20-128
F0KV62_YERE3/221-323
F0KVY2_YERE3/402-518
F0KWD4_YERE3/306-415
F0KXL0_YERE3/155-266
F0KZ16_YERE3/10-102
F0L0E2_YERE3/199-301
F0L0T4_YERE3/98-194
F0L3A0_9RHIZ/16-121
F0L3A2_9RHIZ/389-497
F0L8S1_9RHIZ/227-339
F0LRC4_VIBFU/4-111
F0LTM6_VIBFU/857-916
F0LUT0_VIBFU/214-277
F0LVY8_VIBFU/98-196
F0LW76_VIBFU/155-266
F0LY96_VIBFU/14-135
F0LYT9_VIBFU/218-316
F0MA90_ARTPP/209-307
F0NTW0_LACHH/263-367
F0P3L3_STAPE/229-336
F0PD83_ENTF6/259-366
F0PJG7_BACT0/244-351
F0PRM6_BACT0/113-206
F0PV38_BACT0/118-219
F0PV38_BACT0/237-340
F0PV97_BACT0/341-450
F0PWE9_BACT0/269-373
F0PYE0_BACT0/215-316
F0Q1F8_ACIAP/95-194
F0Q2H2_ACIAP/274-387
F0QAA2_ACIAP/323-438
F0QAS9_ACIAP/308-368
F0QD86_ACIAP/304-418
F0QHC5_ACIBD/7-109
F0RLK9_DEIPM/52-153
F0RSE2_SPHGB/420-537
F0RT92_SPHGB/478-582
F0RXF5_SPHGB/464-580
F0RYM5_SPHGB/353-448
F0RYN9_SPHGB/464-577
F0RZ63_SPHGB/42-149
F0RZA4_SPHGB/6-114
F0RZT9_SPHGB/9-116
F0S543_PEDSD/6-119
F0S645_PEDSD/229-343
F0S7K0_PEDSD/139-234
F0SFQ3_PLABD/768-879
F0SGF3_PLABD/57-162
F0SGX0_PLABD/144-254
F0SHW9_PLABD/344-442
F0SKB2_PLABD/5-97
F0SVN1_SYNGF/260-364
F0T5V2_METSL/141-246
F0T6T4_METSL/145-251
F0T6V7_METSL/284-401
F0T7M4_METSL/131-251
F0T842_METSL/135-246
F0T8Z0_METSL/434-538
F0T8Z0_METSL/927-1038
F0T939_METSL/42-153
F0T998_METSL/131-235
F0T9A0_METSL/430-537
F0T9F1_METSL/128-193
F0T9U9_METSL/547-658
F0TA55_METSL/144-255
F0TAA0_METSL/126-198
F0TAL4_METSL/356-446
F0THW3_LACA3/263-367
F0VSJ5_STRG2/94-204
F0WJK2_9STRA/549-658
F0WJK2_9STRA/668-779
F0WJK2_9STRA/787-899
F0WJK2_9STRA/907-1019
F0WPU4_9STRA/200-312
F0WPU4_9STRA/320-432
F0WPU4_9STRA/440-552
F0WPU4_9STRA/80-192
F0XU66_9PEZI/163-260
F0YCS3_9STRA/200-312
F0YCS3_9STRA/320-432
F0YCS3_9STRA/440-552
F0YCS3_9STRA/560-672
F0YCS3_9STRA/680-792
F0YCS3_9STRA/80-192
F0YCS3_9STRA/800-912
F0YCS3_9STRA/920-1033
F0YXF7_9CLOT/409-507
F0ZJH1_DICPU/3-116
F1A1H3_DICPU/515-623
F1A7S1_DANRE/88-190
F1AHD6_CANFA/105-176
F1BQH2_PINMU/1-93
F1BQH2_PINMU/108-192
F1BQH6_PINMU/1-93
F1BQH6_PINMU/108-192
F1BQI1_PINMU/1-93
F1BQI1_PINMU/108-192
F1BQI4_PINMU/1-93
F1BQI4_PINMU/108-192
F1BQI8_PINMU/1-93
F1BQI8_PINMU/108-192
F1BQJ1_PINMU/1-93
F1BQJ1_PINMU/108-192
F1CZS0_LABRO/32-153
F1KVL7_ASCSU/97-214
F1KVW4_ASCSU/209-313
F1L4J1_ASCSU/108-190
F1L4P1_ASCSU/124-226
F1LEP5_ASCSU/25-142
F1LMF9_RAT/163-270
F1LRL5_RAT/87-173
F1LS17_RAT/114-222
F1LT63_RAT/80-171
F1M012_RAT/111-200
F1M8E5_RAT/114-222
F1MA61_RAT/115-215
F1MAG2_RAT/84-159
F1MHE0_BOVIN/91-189
F1MKK8_BOVIN/88-177
F1ML85_BOVIN/112-226
F1MVD0_BOVIN/118-207
F1MYI1_BOVIN/163-270
F1MYL2_BOVIN/128-235
F1MYT2_BOVIN/147-224
F1N178_BOVIN/92-180
F1N4Q7_BOVIN/157-263
F1NGR0_CHICK/88-163
F1NHD6_CHICK/109-225
F1NJK2_CHICK/92-195
F1NKI8_CHICK/110-189
F1NKI9_CHICK/109-188
F1NLX8_CHICK/93-167
F1NMB5_CHICK/119-214
F1NQK5_CHICK/92-191
F1NQL8_CHICK/166-273
F1NWS4_CHICK/105-212
F1P1C0_CHICK/109-188
F1P5G3_CHICK/84-167
F1PPH3_CANFA/137-244
F1PPU8_CANFA/78-162
F1PSD8_CANFA/111-189
F1PZ54_CANFA/92-190
F1PZY3_CANFA/170-276
F1Q190_CANFA/28-129
F1Q3W4_CANFA/1-78
F1Q584_DANRE/149-256
F1Q584_DANRE/346-443
F1Q717_DANRE/114-180
F1Q754_DANRE/128-202
F1QEA3_DANRE/79-188
F1QFL2_DANRE/75-184
F1QJ96_DANRE/107-206
F1QMF7_DANRE/79-162
F1QMV7_DANRE/110-179
F1QNB9_DANRE/89-185
F1QPP0_DANRE/107-179
F1QQ49_DANRE/82-182
F1QQQ1_DANRE/110-209
F1QVH4_DANRE/152-259
F1QVQ9_DANRE/137-245
F1QWJ1_DANRE/163-234
F1R5Y6_DANRE/121-231
F1R6S2_DANRE/156-266
F1R8H5_DANRE/137-245
F1R8T9_DANRE/88-190
F1R9S5_DANRE/120-230
F1RBN7_DANRE/103-213
F1RIF2_PIG/128-235
F1RU09_PIG/115-215
F1RU10_PIG/115-215
F1RVI1_PIG/109-189
F1RYR5_PIG/79-167
F1S2D8_PIG/32-137
F1S2E0_PIG/1-65
F1S6X1_PIG/146-253
F1SBF0_PIG/99-188
F1SDJ9_PIG/112-183
F1SDK1_PIG/112-183
F1SEI6_PIG/112-229
F1SRU5_PIG/91-189
F1SRU6_PIG/92-190
F1SS94_PIG/162-269
F1STF8_PIG/82-167
F1STF9_PIG/75-159
F1SVK4_SALTY/22-122
F1T8A0_9CLOT/413-510
F1THV8_9CLOT/255-366
F1VWW9_9BURK/349-459
F1VXK2_9BURK/262-378
F1W1D0_9BURK/634-752
F1XJU9_ECO57/155-266
F1XL05_ECO57/222-324
F1XTA8_ECO57/98-194
F1XWN5_ECO57/10-108
F1XZA0_ECO57/203-306
F1Y0K5_ECO57/98-194
F1Y5M6_ECO57/10-108
F1Y6D2_ECO57/222-324
F1YD87_ECO57/155-266
F1YXG8_9STRE/94-199
F1Z8E6_9SPHN/413-523
F1Z9Y8_9SPHN/383-423
F1ZFD0_ECOLX/98-194
F1ZJL4_ECOLX/262-370
F1ZMX9_ECOLX/155-266
F1ZPY3_ECOLX/10-108
F1ZQP0_ECOLX/199-301
F1ZVE6_THEET/347-462
F1ZYF9_THEET/63-117
F1ZYH6_THEET/112-218
F1ZYX6_THEET/383-498
F1ZZ96_THEET/110-206
F2A1B3_THEET/137-177
F2A4S9_RHIET/140-251
F2A5U8_RHIET/289-402
F2A7Z6_RHIET/289-401
F2A7Z6_RHIET/33-147
F2A8Q1_RHIET/895-1006
F2AA75_RHIET/354-466
F2AAQ9_RHIET/1-106
F2AAR4_RHIET/388-496
F2AF53_RHIET/116-227
F2AMA8_RHOBA/148-260
F2ANC3_RHOBA/134-246
F2ARE2_RHOBA/292-378
F2AV45_RHOBA/1102-1214
F2B0L3_RHOBA/1116-1233
F2B146_RHOBA/1-111
F2B665_STRPN/94-199
F2BHJ6_STRSA/94-199
F2BQN3_STRSA/94-199
F2C5C1_STRSA/94-199
F2CBJ1_STRSA/94-199
F2CJM5_STRSA/94-199
F2DN15_HORVD/660-776
F2DN15_HORVD/791-913
F2DSS0_HORVD/622-737
F2DSS0_HORVD/752-877
F2E2X8_HORVD/580-695
F2E2X8_HORVD/710-835
F2ENG6_PANAN/205-308
F2ENK9_PANAN/48-144
F2ESL2_PANAN/155-266
F2EUX5_PANAN/180-293
F2EXS7_PANAN/10-103
F2EZB6_PANAN/222-324
F2F1L8_9BACL/12-104
F2F355_9BACL/267-371
F2F466_9BACL/212-310
F2F858_9BACL/182-292
F2F8K4_9BACL/9-110
F2F8Y8_9BACL/172-279
F2FG75_SALDU/10-101
F2FGF7_SALDU/98-194
F2FJ04_SALDU/222-324
F2FM92_SALDU/165-276
F2FRF7_SALGL/10-101
F2FY45_SALGL/222-324
F2FZ70_SALGL/98-194
F2G1D0_SALGL/155-266
F2G2M8_ALTMD/6-114
F2G436_ALTMD/80-131
F2GA03_ALTMD/130-247
F2GRH7_BRUME/661-772
F2H164_BACTU/113-206
F2H4W0_BACTU/124-233
F2H5P7_BACTU/118-219
F2H5P7_BACTU/237-340
F2H687_BACTU/214-310
F2H6Z6_BACTU/269-373
F2H732_BACTU/215-316
F2HAJ1_BACTU/244-351
F2HWA1_BRUME/661-772
F2IFU6_9FLAO/230-326
F2IKA8_9FLAO/1036-1150
F2IN19_VIBCH/155-266
F2INC9_VIBCH/6-113
F2IPW0_VIBCH/80-133
F2IQF8_VIBCH/98-196
F2ITK9_VIBCH/14-135
F2J021_9PROT/463-565
F2J0P2_9PROT/359-465
F2J0P7_9PROT/16-124
F2J0Y8_9PROT/864-978
F2JMW9_9FIRM/428-535
F2JUB4_9GAMM/14-110
F2JUC2_9GAMM/1-110
F2JVN5_9GAMM/246-352
F2JVT4_9GAMM/81-187
F2K0Q3_9GAMM/241-340
F2K510_PSEBR/287-394
F2K5L7_PSEBR/632-719
F2KB70_PSEBR/94-176
F2KBF7_PSEBR/6-114
F2KEA1_PSEBR/245-360
F2KF73_PSEBR/6-111
F2KJN4_PSEBR/158-268
F2KMI8_ARCVE/375-486
F2KNJ7_ARCVE/607-716
F2KNJ8_ARCVE/128-231
F2L9P2_BURGA/256-367
F2LUQ6_9DELT/563-668
F2LXE8_9DELT/46-152
F2M0K5_LACAM/263-367
F2M6H0_LACCA/265-370
F2M6M7_LACCA/212-285
F2MEY3_LACCA/265-370
F2MFJ6_LACCA/212-285
F2MQ24_ENTFA/259-366
F2MUI5_PSEST/554-659
F2MUI6_PSEST/82-161
F2MVM9_PSEST/6-113
F2MVN7_PSEST/214-315
F2MZW9_PSEST/149-265
F2MZW9_PSEST/22-133
F2N083_PSEST/255-363
F2N155_PSEST/287-394
F2N1B7_PSEST/253-355
F2N1K0_PSEST/467-580
F2N367_PSEST/144-250
F2N4T9_PSEST/286-391
F2NGI4_9DELT/403-514
F2NGT5_9DELT/148-256
F2NGX1_9DELT/784-895
F2NNH4_9DEIN/514-625
F2NNW7_9DEIN/3-95
F2P503_PHOMO/4-111
F2P780_PHOMO/80-147
F2P8E4_PHOMO/12-140
F2PA87_PHOMO/46-144
F2Q6G8_PINEL/189-255
F2Q6G9_9CONI/189-252
F2Q6H0_9CONI/189-255
F2Q6H1_9CONI/189-255
F2Q6H2_TAXWC/189-255
F2Q6H3_9CONI/189-255
F2Q6H4_TAXCU/189-255
F2Q6H5_9CONI/189-255
F2Q6H6_CEPFR/189-255
F2Q6H7_9CONI/189-255
F2Q6H8_9CONI/189-255
F2Q6H9_CRYJA/189-255
F2Q6I0_TAXDI/189-255
F2Q6I1_TAXDI/189-255
F2Q6I2_9CONI/188-254
F2Q6I3_9CONI/188-254
F2Q6I4_9CONI/189-255
F2Q6I5_9CONI/189-255
F2Q6I6_AMEAR/189-255
F2Q6I7_9CONI/189-255
F2Q6I8_9CONI/189-255
F2Q6I9_9SPER/187-253
F2QD90_STROR/94-199
F2R7Y5_9ACTO/229-277
F2R9U0_9ACTO/24-127
F2REC4_9ACTO/148-264
F2RID7_9ACTO/20-133
F2T3F5_AJEDE/39-147
F2VHS3_9TELE/103-182
F2VHS4_9TELE/84-156
F2VHS5_9TELE/54-143
F2Y9I3_POPTN/619-734
F2Y9I3_POPTN/749-874
F2Y9I4_POPTN/63-188
F2Y9I7_POPTN/628-695
F2Y9I8_POPTN/56-178
F2YQ20_AMPED/594-714
F2YQ20_AMPED/729-851
FIXL_AZOC5/137-250
FIXL_BRAJA/143-256
FIXL_BRAJA/16-128
FIXL_RHIME/137-250
GSM1_CANTT/473-585
GSM1_VANPO/356-472
HIF1A_BOSMU/91-189
HIF1A_BOVIN/91-189
HIF1A_CHICK/92-191
HIF1A_EOSBA/91-183
HIF1A_HUMAN/90-189
HIF1A_MOUSE/91-180
HIF3A_HUMAN/89-176
HIF3A_MOUSE/87-156
HIF3A_RAT/87-170
HLH34_CAEEL/87-147
KINA_BACSU/143-252
KINA_BACSU/267-377
KINC_BACSU/78-188
MALK_BACSU/212-313
NCOA1_HUMAN/112-183
NCOA1_MOUSE/112-190
NCOA1_PIG/112-183
NCOA2_DANRE/116-214
NCOA2_HUMAN/115-215
NCOA2_MOUSE/115-215
NCOA2_RAT/115-215
NCOA2_XENLA/112-206
NCOA2_XENTR/115-209
NCOA3_HUMAN/113-210
NCOA3_MOUSE/114-207
NCOA3_XENLA/115-210
NIFL_AZOVI/151-268
NIFL_AZOVI/25-136
NIFL_KLEPN/25-136
NODV_BRAJA/134-245
NODV_BRAJA/260-371
NODV_BRAJA/386-500
NPAS1_HUMAN/139-202
NPAS1_MOUSE/139-209
NPAS2_CHICK/84-174
NPAS2_HUMAN/84-176
NPAS2_MOUSE/84-159
NPAS3_HUMAN/150-229
NPAS3_MOUSE/155-263
NTRB_AZOBR/32-138
NTRB_BRASR/13-121
NTRB_ECO57/10-108
NTRB_ECOLI/10-108
NTRB_KLEOX/10-105
NTRB_RHIME/17-122
NTRB_SALTI/10-101
NTRB_SALTY/10-101
NTRB_SHIFL/10-108
NTRB_VIBAL/4-111
NTRY_AZOC5/388-493
O02219_CAEEL/117-220
O15984_BOMMO/166-236
O24117_NICPL/628-744
O24117_NICPL/759-881
O24446_CERPU/610-726
O24446_CERPU/741-866
O26276_METTH/233-326
O26540_METTH/134-244
O26546_METTH/141-235
O26557_METTH/131-239
O26557_METTH/502-546
O26568_METTH/234-336
O26716_METTH/448-554
O26913_METTH/376-488
O27066_METTH/37-144
O28171_ARCFU/163-273
O28247_ARCFU/258-369
O28653_ARCFU/432-543
O29083_ARCFU/6-114
O29795_ARCFU/2-103
O29799_ARCFU/7-115
O29801_ARCFU/298-406
O29837_ARCFU/529-639
O30251_ARCFU/72-181
O31394_BACME/117-218
O32949_MYCLE/33-143
O42302_DANRE/1-101
O43392_HUMAN/163-270
O44711_CAEEL/117-220
O45486_CAEEL/88-181
O48648_ADICA/357-424
O51970_HALSA/589-700
O54064_RHIME/148-259
O57452_FUNHE/104-177
O57453_MUSCA/1-97
O57454_MUSCA/1-104
O57455_LEUER/1-101
O57456_PETMA/121-194
O57471_PLAFE/1-98
O57569_DANRE/1-84
O61295_9MUSC/163-249
O61295_9MUSC/313-426
O61296_9MUSC/163-252
O61296_9MUSC/313-426
O61543_DROME/117-184
O67197_AQUAE/319-382
O67220_AQUAE/151-224
O70005_STRCO/234-278
O73772_MICTO/106-174
O77111_APATO/121-233
O77112_AUTIO/127-231
O82148_ADICA/634-750
O82148_ADICA/765-890
O84473_CHLTR/28-151
O85090_VIBCH/98-196
O87378_GLUXY/11-123
P72160_PSEAE/82-168
P73025_SYNY3/150-262
P74923_THEMA/71-176
P93098_CERPU/603-719
P94156_ALCHY/65-177
PDE8A_HUMAN/216-325
PDHS_BRUA1/661-772
PDHS_BRUA2/661-772
PDHS_BRUAB/661-772
PDHS_BRUC2/661-772
PDHS_BRUME/661-772
PDHS_BRUO2/661-772
PDHS_BRUSI/661-772
PDHS_BRUSU/661-772
PER_ANTPE/157-251
PER_DROME/236-333
PER_DROME/381-495
PER_DROPS/198-295
PER_DROPS/339-457
PER_DROVI/207-315
PER_DROVI/369-477
PER_DROWI/149-245
PER_DROWI/293-407
PER_DROYA/241-337
PER_DROYA/385-499
PER_PERAM/224-286
PHOR_BACSU/234-341
PHOR_ECOLI/98-194
PHOR_KLEPN/98-194
PHOR_PSEAE/99-208
PHOR_SHIDY/98-194
PHY1_CERPU/611-727
PHY1_PHYPA/612-728
PHY1_PHYPA/743-868
PHY1_SELMA/618-734
PHY1_SELMA/749-874
PHY2_CERPU/610-726
PHY2_CERPU/741-866
PHYA1_MAIZE/622-737
PHYA1_MAIZE/752-877
PHYA1_TOBAC/619-734
PHYA1_TOBAC/749-874
PHYA3_AVESA/620-735
PHYA3_AVESA/750-875
PHYA4_AVESA/620-735
PHYA4_AVESA/750-875
PHYA_ARATH/620-735
PHYA_ARATH/750-875
PHYA_CUCPE/618-733
PHYA_CUCPE/748-873
PHYA_LATSA/619-734
PHYA_LATSA/749-874
PHYA_ORYSI/622-737
PHYA_ORYSI/752-877
PHYA_ORYSJ/622-737
PHYA_ORYSJ/752-877
PHYA_PEA/619-734
PHYA_PEA/749-874
PHYA_PETCR/624-739
PHYA_PETCR/754-879
PHYA_POPTM/619-734
PHYA_POPTM/749-874
PHYA_SOLTU/619-734
PHYA_SOLTU/749-874
PHYA_SORBI/622-737
PHYA_SORBI/752-877
PHYA_SOYBN/626-741
PHYA_SOYBN/756-881
PHYB1_SOLLC/624-740
PHYB1_SOLLC/755-877
PHYB_ARATH/654-770
PHYB_ARATH/785-907
PHYB_ORYSI/663-779
PHYB_ORYSI/794-916
PHYB_ORYSJ/663-779
PHYB_ORYSJ/794-916
PHYB_SOLTU/623-739
PHYB_SOLTU/754-876
PHYB_SORBI/670-786
PHYB_SORBI/801-923
PHYB_SOYBN/648-760
PHYB_SOYBN/775-903
PHYB_TOBAC/625-741
PHYB_TOBAC/756-878
PHYC_ARATH/606-721
PHYC_ARATH/736-862
PHYC_ORYSI/622-737
PHYC_ORYSI/752-877
PHYC_ORYSJ/622-737
PHYC_ORYSJ/752-877
PHYC_SORBI/620-735
PHYC_SORBI/750-875
PHYD_ARATH/658-774
PHYD_ARATH/789-911
PHYE_ARATH/597-716
PHYE_ARATH/731-854
PHYE_IPONI/600-716
PHYE_IPONI/731-853
PHY_ADICA/608-724
PHY_ADICA/739-864
PHY_MOUSC/615-731
PHY_MOUSC/746-868
PHY_PICAB/631-746
PHY_PICAB/761-886
PHY_PINSY/623-739
PHY_PINSY/754-876
PLEC_CAUCR/320-434
PYP_CHRSA/18-124
PYP_HALHA/17-125
PYP_RHOCA/19-121
PYP_RHOS4/13-123
PYP_RHOSA/17-125
Q01NN6_SOLUE/479-588
Q01PT1_SOLUE/262-377
Q01U92_SOLUE/138-249
Q01W36_SOLUE/231-347
Q01W36_SOLUE/362-471
Q01WC5_SOLUE/138-242
Q01WE0_SOLUE/978-1088
Q01XM8_SOLUE/200-305
Q023H1_SOLUE/103-170
Q023R2_SOLUE/492-605
Q028C1_SOLUE/607-694
Q029E6_SOLUE/312-424
Q02D29_SOLUE/471-585
Q02E01_PSEAB/99-208
Q02EP2_PSEAB/6-113
Q02F59_PSEAB/144-252
Q02FU7_PSEAB/632-733
Q02I20_PSEAB/250-365
Q02I33_PSEAB/82-168
Q02SS6_PSEAB/345-457
Q033P4_LACC3/212-285
Q033V1_LACC3/265-370
Q03UB6_LACBA/264-368
Q03UV2_LEUMM/266-370
Q04HH1_OENOB/277-382
Q04K93_STRP2/94-199
Q04NL8_LEPBJ/422-524
Q04QQ8_LEPBJ/7-114
Q04RF7_LEPBJ/275-387
Q04RF7_LEPBJ/542-652
Q04RX3_LEPBJ/216-329
Q04SC6_LEPBJ/409-511
Q04TY5_LEPBJ/102-208
Q04WV1_LEPBL/422-524
Q04ZP0_LEPBL/102-208
Q050A3_LEPBL/142-254
Q050F4_LEPBL/409-511
Q051P8_LEPBL/216-329
Q053C0_LEPBL/275-387
Q053C0_LEPBL/542-652
Q053X1_LEPBL/7-114
Q05BA5_MOUSE/114-227
Q05J77_9HYME/117-223
Q064X7_9SYNE/299-407
Q06857_BRAJA/53-162
Q06919_AZOVI/151-268
Q06919_AZOVI/25-136
Q06AH5_HAPBU/147-254
Q06AH5_HAPBU/344-441
Q06AH6_HAPBU/99-191
Q07GX3_RHOP5/102-205
Q07J95_RHOP5/820-893
Q07MY8_RHOP5/390-498
Q07MZ0_RHOP5/12-119
Q07QV8_RHOP5/143-256
Q07VE3_RHOP5/543-657
Q07XP4_SHEFN/263-379
Q07ZF7_SHEFN/98-201
Q080G7_SHEFN/295-406
Q083J4_SHEFN/8-114
Q084Y2_SHEFN/80-131
Q087B3_SHEFN/74-163
Q087W4_SHEFN/334-441
Q08D60_XENTR/119-202
Q08VH1_STIAD/360-469
Q08VW5_STIAD/523-631
Q08X47_STIAD/30-140
Q08XZ8_STIAD/231-339
Q08Y96_STIAD/286-391
Q092E8_STIAD/187-303
Q092S3_STIAD/9-101
Q094M1_STIAD/1-108
Q098F4_STIAD/26-136
Q098L8_STIAD/21-126
Q09CX2_STIAD/106-217
Q0A7L2_ALHEH/6-118
Q0A873_ALHEH/44-119
Q0A9L9_ALHEH/182-298
Q0AAM4_ALHEH/289-404
Q0AJG7_NITEC/416-541
Q0ALF0_MARMM/7-119
Q0ALH9_MARMM/75-175
Q0ALM6_MARMM/503-619
Q0AMK4_MARMM/250-352
Q0AR44_MARMM/346-454
Q0ARL4_MARMM/408-522
Q0ATX0_SYNWW/411-522
Q0AVL9_SYNWW/249-359
Q0AVM6_SYNWW/124-223
Q0AWW3_SYNWW/125-224
Q0AXB8_SYNWW/21-137
Q0AXC5_SYNWW/362-471
Q0AXC6_SYNWW/11-123
Q0AYU0_SYNWW/12-77
Q0AYU1_SYNWW/88-159
Q0B027_SYNWW/6-75
Q0B055_SYNWW/15-76
Q0B3T4_BURCM/127-242
Q0B926_BURCM/145-255
Q0BSS7_GRABC/39-140
Q0C0N2_HYPNA/7-132
Q0C2U1_HYPNA/22-135
Q0EW86_9PROT/89-203
Q0EWZ7_9PROT/93-203
Q0EXB3_9PROT/83-196
Q0EXR0_9PROT/178-287
Q0EYI6_9PROT/338-452
Q0F1Q4_9PROT/357-473
Q0F1R1_9PROT/154-264
Q0F2A0_9PROT/85-187
Q0F3I9_9PROT/573-682
Q0FAI4_9RHOB/383-493
Q0FTE5_9RHOB/369-477
Q0G376_9RHIZ/1-100
Q0H073_ECOLX/21-125
Q0HGN8_SHESM/98-196
Q0HM46_SHESM/279-392
Q0HMU4_SHESM/358-471
Q0HN05_SHESM/707-821
Q0HN47_SHESM/305-414
Q0HQN6_SHESR/305-414
Q0HQS7_SHESR/707-821
Q0HQY7_SHESR/358-471
Q0HRP0_SHESR/279-392
Q0HSZ4_SHESR/98-196
Q0I805_SYNS3/304-412
Q0IIN7_HUMAN/113-210
Q0IJ77_MOUSE/127-236
Q0JYP2_CUPNH/178-291
Q0K7X0_CUPNH/368-486
Q0KA85_CUPNH/186-300
Q0KAG6_CUPNH/224-323
Q0KBW2_CUPNH/284-397
Q0PGG5_BOSMU/132-230
Q0PGG6_BOSMU/91-189
Q0RN07_FRAAA/129-242
Q0RR44_FRAAA/19-129
Q0RSL8_FRAAA/1020-1123
Q0RSL8_FRAAA/296-403
Q0S241_RHOSR/225-322
Q0S7N5_RHOSR/83-183
Q0SB69_RHOSR/22-123
Q0SIU8_RHOSR/22-123
Q0SIV8_RHOSR/38-151
Q0SQI9_CLOPS/222-300
Q0SS64_CLOPS/242-341
Q0STC1_CLOPS/399-506
Q0SWH0_CLOPS/404-514
Q0SXX4_SHIF8/222-324
Q0SZ53_SHIF8/10-108
Q0T075_SHIF8/155-266
Q0T5J4_SHIF8/177-280
Q0T7I8_SHIF8/98-194
Q0T9R7_ECOL5/222-324
Q0TAJ1_ECOL5/10-108
Q0TCP9_ECOL5/155-266
Q0TFM1_ECOL5/262-370
Q0TIG9_ECOL5/203-306
Q0TKP1_ECOL5/98-194
Q0TMU3_CLOP1/222-300
Q0TPJ7_CLOP1/242-341
Q0TQX4_CLOP1/399-506
Q0TUM9_CLOP1/404-515
Q0V8P9_BOVIN/163-270
Q0VLQ7_ALCBS/150-243
Q0VLR7_ALCBS/308-424
Q0VM90_ALCBS/11-119
Q0VPY9_ALCBS/142-257
Q0VSQ8_ALCBS/633-740
Q0VTA5_ALCBS/95-179
Q0W0I0_UNCMA/396-503
Q0W2T1_UNCMA/269-370
Q0W2Z7_UNCMA/540-640
Q0W3N0_UNCMA/358-470
Q0W563_UNCMA/20-131
Q0W5E3_UNCMA/211-322
Q0W5M7_UNCMA/262-365
Q0W7V1_UNCMA/18-125
Q0W7X3_UNCMA/22-128
Q0W832_UNCMA/357-468
Q0W832_UNCMA/483-598
Q0W8F5_UNCMA/410-467
Q0W8I2_UNCMA/164-275
Q0WEH7_YERPE/80-129
Q0WKR9_YERPE/10-102
Q0WXX3_CAVPO/163-270
Q0WXX4_MESAU/148-255
Q0YP77_9CHLB/341-446
Q0YQ29_9CHLB/17-125
Q0YQ29_9CHLB/906-1016
Q0YQY7_9CHLB/379-485
Q0YSY3_9CHLB/34-144
Q10V30_TRIEI/197-309
Q115R4_TRIEI/282-387
Q118H0_TRIEI/271-380
Q119Y2_TRIEI/3-102
Q11G60_MESSB/89-202
Q11HW1_MESSB/9-115
Q11HW3_MESSB/393-500
Q11KQ5_MESSB/276-388
Q11R38_CYTH3/346-453
Q11TL1_CYTH3/227-342
Q11TU9_CYTH3/48-157
Q11W10_CYTH3/20-133
Q11YA8_CYTH3/367-478
Q122K6_POLSJ/298-412
Q126X5_POLSJ/107-218
Q12AQ5_POLSJ/373-487
Q12BA9_POLSJ/107-197
Q12GT3_POLSJ/33-149
Q12HT1_SHEDO/276-389
Q12KQ9_SHEDO/98-196
Q12MP5_SHEDO/355-467
Q12MP7_SHEDO/174-288
Q12RV2_SHEDO/16-102
Q12V62_METBU/137-248
Q12XC9_METBU/396-505
Q12XP7_METBU/115-203
Q12XR0_METBU/171-281
Q12Y66_METBU/96-202
Q12Z57_METBU/5-113
Q132M0_RHOPS/155-260
Q134I8_RHOPS/307-420
Q134I8_RHOPS/66-162
Q137B9_RHOPS/391-496
Q137C1_RHOPS/13-121
Q13BF8_RHOPS/142-255
Q13EG5_RHOPS/572-684
Q13IZ7_BURXL/8-62
Q13J24_BURXL/9-129
Q13JC7_BURXL/401-458
Q13WS9_BURXL/201-319
Q141A1_BURXL/150-250
Q141A1_BURXL/261-387
Q142N0_BURXL/59-163
Q15ED8_ARATH/606-721
Q15ED8_ARATH/736-862
Q15ED9_ARATH/606-721
Q15ED9_ARATH/736-862
Q15EE0_ARALY/607-722
Q15EE0_ARALY/737-863
Q15EE1_ARATH/606-721
Q15EE1_ARATH/736-862
Q15EE2_ARATH/606-721
Q15EE2_ARATH/736-862
Q15EE4_ARATH/606-721
Q15EE4_ARATH/736-862
Q15EE5_ARATH/606-721
Q15EE5_ARATH/736-862
Q15EE6_ARATH/606-721
Q15EE6_ARATH/736-862
Q15EE7_ARATH/606-721
Q15EE7_ARATH/736-862
Q15EF1_ARATH/606-721
Q15EF1_ARATH/736-862
Q15EF9_ARATH/606-721
Q15EF9_ARATH/736-862
Q15EG2_ARATH/606-721
Q15EG2_ARATH/736-862
Q15EG5_ARATH/606-721
Q15EG5_ARATH/736-862
Q15RI2_PSEA6/80-161
Q15U16_PSEA6/369-479
Q15U23_PSEA6/19-132
Q15X08_PSEA6/98-196
Q15X35_PSEA6/6-113
Q15YW0_PSEA6/32-97
Q165Q0_ROSDO/386-493
Q16E64_AEDAE/109-183
Q16FJ1_AEDAE/159-223
Q16LQ2_AEDAE/92-170
Q16NX9_AEDAE/117-183
Q16NY0_AEDAE/117-183
Q16NY1_AEDAE/117-183
Q16RB3_AEDAE/80-149
Q16TA4_AEDAE/22-128
Q16ZM1_AEDAE/133-203
Q17IJ9_AEDAE/159-223
Q17MC1_AEDAE/110-183
Q17UZ1_PICAB/188-305
Q17UZ1_PICAB/51-103
Q17V19_PICAB/188-305
Q17V19_PICAB/51-103
Q181W8_CLOD6/201-302
Q182X0_CLOD6/86-193
Q183V3_CLOD6/198-300
Q18A00_CLOD6/9-113
Q18IA7_HALWD/147-254
Q18MH5_ANOST/102-208
Q18MH6_ANOST/87-193
Q18MH7_ANOST/123-185
Q18MH8_ANOST/122-186
Q19A35_CANMG/100-206
Q19LH8_VIBC3/98-196
Q1A177_BOMMO/160-255
Q1A3C9_MOUSE/122-226
Q1A532_MOUSE/122-226
Q1A532_MOUSE/308-399
Q1A5Y4_MAIZE/653-769
Q1ASD1_RUBXD/409-513
Q1ASP8_RUBXD/10-111
Q1ASP8_RUBXD/122-234
Q1AZU6_RUBXD/290-399
Q1AZV5_RUBXD/400-509
Q1B6Y9_MYCSS/221-264
Q1BNC6_BURCA/141-252
Q1BVS4_BURCA/127-241
Q1BVS4_BURCA/253-362
Q1C1G2_YERPA/155-266
Q1C241_YERPA/20-112
Q1C2K6_YERPA/241-350
Q1C4G3_YERPA/98-208
Q1C7B3_YERPA/80-129
Q1CE16_YERPN/155-266
Q1CEL9_YERPN/241-350
Q1CIP7_YERPN/80-129
Q1CLB3_YERPN/98-208
Q1CN47_YERPN/20-112
Q1CWG8_MYXXD/123-171
Q1D034_MYXXD/631-679
Q1D407_MYXXD/309-414
Q1D8M1_MYXXD/552-666
Q1D9Y6_MYXXD/142-253
Q1DDD6_MYXXD/9-118
Q1DEL2_MYXXD/60-173
Q1DEP3_MYXXD/47-155
Q1DET3_MYXXD/275-378
Q1DFF2_MYXXD/369-471
Q1DFU6_MYXXD/30-142
Q1EK28_PICAB/1-91
Q1EK74_PICAB/1-91
Q1EK77_PICAB/1-91
Q1EKT0_PICAB/180-295
Q1EKT0_PICAB/296-398
Q1EKT1_PICAB/180-295
Q1EKT1_PICAB/296-398
Q1EKT3_PICAB/180-295
Q1EKT3_PICAB/296-398
Q1EKT4_PICAB/180-295
Q1EKT4_PICAB/296-398
Q1EKV0_PICAB/180-295
Q1EKV0_PICAB/296-398
Q1EKW5_PICAB/180-295
Q1EKW5_PICAB/296-398
Q1EP10_MUSAC/346-386
Q1EP10_MUSAC/401-508
Q1GGX3_SILST/393-500
Q1GHB7_SILST/404-517
Q1GQA6_SPHAL/147-260
Q1GTN2_SPHAL/12-114
Q1GTN4_SPHAL/406-482
Q1GYF3_METFK/185-299
Q1H236_METFK/140-250
Q1H367_METFK/250-359
Q1I2R0_PSEE4/94-198
Q1I4P6_PSEE4/630-724
Q1I5D1_PSEE4/287-394
Q1ICW2_PSEE4/184-280
Q1IDB0_PSEE4/245-360
Q1IG55_PSEE4/6-114
Q1IK87_ACIBL/486-598
Q1IK88_ACIBL/5-114
Q1IKU6_ACIBL/383-494
Q1ILH4_ACIBL/273-378
Q1INY8_ACIBL/143-254
Q1INZ6_ACIBL/215-324
Q1IQN7_ACIBL/183-288
Q1IT36_ACIBL/171-288
Q1ITV3_ACIBL/137-248
Q1ITV3_ACIBL/16-126
Q1IWB1_DEIGD/12-85
Q1IWE2_DEIGD/401-517
Q1IXX5_DEIGD/227-327
Q1IYW8_DEIGD/179-280
Q1J0L9_DEIGD/61-140
Q1J0X6_DEIGD/645-740
Q1J7V5_STRPF/94-199
Q1JD01_STRPB/94-199
Q1JI21_STRPD/94-199
Q1JMX6_STRPC/94-199
Q1JPT1_DANRE/137-245
Q1JUI4_9CRUS/124-230
Q1JUI5_9CRUS/125-231
Q1JVN0_DESAC/81-191
Q1JW23_DESAC/390-509
Q1JW65_DESAC/437-548
Q1JW77_DESAC/245-352
Q1JWS1_DESAC/165-289
Q1JWV3_DESAC/225-300
Q1JYH3_DESAC/868-980
Q1JZA4_DESAC/149-253
Q1K038_DESAC/88-153
Q1K1H9_DESAC/74-184
Q1K1L5_DESAC/331-444
Q1K1W8_DESAC/253-360
Q1K395_DESAC/454-558
Q1K3N9_DESAC/94-208
Q1L607_ICTPU/87-160
Q1L608_ICTPU/85-199
Q1L661_DANRE/76-145
Q1L662_DANRE/114-176
Q1L8Y0_DANRE/163-235
Q1LB93_RALME/45-158
Q1LBL4_RALME/28-137
Q1LEP6_RALME/22-137
Q1LL50_RALME/24-110
Q1LN05_RALME/188-287
Q1LUM6_DANRE/143-210
Q1LV27_DANRE/117-232
Q1LXP7_DANRE/128-202
Q1M8Y0_RHIL3/139-252
Q1MD97_RHIL3/183-293
Q1MFZ5_RHIL3/87-190
Q1MGZ4_RHIL3/388-496
Q1MH19_RHIL3/18-123
Q1MI37_RHIL3/134-247
Q1ML90_RHIL3/943-1054
Q1MLI4_RHIL3/390-502
Q1MRR0_LAWIP/397-507
Q1MXS6_9GAMM/267-316
Q1N0K4_9GAMM/13-134
Q1N0Z7_9GAMM/628-733
Q1N2H2_9GAMM/6-114
Q1N3Z2_9GAMM/93-198
Q1N4U1_9GAMM/618-736
Q1N5U9_9GAMM/13-129
Q1NBX1_9SPHN/130-243
Q1NF26_9SPHN/21-134
Q1NFH9_9SPHN/265-375
Q1NLR5_9DELT/76-191
Q1NPN9_9DELT/294-409
Q1NPS7_9DELT/420-529
Q1NQ34_9DELT/252-383
Q1NRX1_9DELT/345-461
Q1NS21_9DELT/138-246
Q1NS85_9DELT/138-246
Q1NSN3_9DELT/76-191
Q1NTH1_9DELT/274-384
Q1NV27_9DELT/294-409
Q1NVD4_9DELT/274-384
Q1NVU9_9DELT/266-382
Q1NWA5_9DELT/195-301
Q1NWX3_9DELT/365-481
Q1NXB4_9DELT/222-322
Q1NXY3_9DELT/153-215
Q1PHQ4_SACKO/80-167
Q1PJG7_PROMA/296-405
Q1PJU7_PROMA/296-405
Q1PXZ6_9BACT/138-251
Q1PY13_9BACT/138-289
Q1PYJ9_9BACT/68-178
Q1Q066_9BACT/246-351
Q1Q421_9BACT/34-126
Q1Q477_9BACT/22-139
Q1Q4E3_9BACT/13-104
Q1Q662_9BACT/614-731
Q1Q7M3_9BACT/157-236
Q1Q7V8_PSYCK/243-350
Q1QM32_NITHX/126-239
Q1QM95_NITHX/388-493
Q1QM97_NITHX/14-121
Q1QVZ7_CHRSD/275-382
Q1QZP7_CHRSD/222-323
Q1R1T4_ECOUT/41-145
Q1R2H8_ECOUT/223-323
Q1R3D7_ECOUT/222-324
Q1R444_ECOUT/10-108
Q1R6C4_ECOUT/155-266
Q1R9J6_ECOUT/266-374
Q1RCN8_ECOUT/206-309
Q1RFE2_ECOUT/98-194
Q1V4Y8_VIBAL/873-932
Q1V6R4_VIBAL/139-237
Q1V702_VIBAL/124-238
Q1V8F0_VIBAL/362-437
Q1VA87_VIBAL/98-196
Q1VAS0_VIBAL/1-99
Q1VB17_VIBAL/14-135
Q1VC92_VIBAL/213-306
Q1VCN9_VIBAL/80-147
Q1VQE8_9FLAO/304-416
Q1VQE8_9FLAO/431-543
Q1VT16_9FLAO/307-419
Q1WKU5_DROTE/204-304
Q1WKU5_DROTE/352-466
Q1WKU6_DROOR/203-300
Q1WKU6_DROOR/346-462
Q1WKU7_DROER/206-302
Q1WKU7_DROER/348-464
Q1WL94_RHIME/30-143
Q1XD64_PYRAP/52-127
Q1XDX9_9LAMI/455-569
Q1YH59_MOBAS/674-785
Q1YI03_MOBAS/388-493
Q1YI05_MOBAS/15-120
Q1YI70_MOBAS/8-136
Q1YIV5_MOBAS/262-375
Q1YKJ2_MOBAS/90-203
Q1YLA9_MOBAS/550-661
Q1YQJ8_9GAMM/612-712
Q1YX08_PHOPR/6-111
Q1YX87_PHOPR/98-199
Q1Z197_PHOPR/155-266
Q1Z247_PHOPR/214-311
Q1Z8X1_PHOPR/366-481
Q1ZFW7_9GAMM/8-115
Q1ZGM0_9GAMM/221-321
Q1ZL79_PHOAS/7-111
Q1ZQT0_PHOAS/80-150
Q1ZRB1_PHOAS/98-197
Q20JW3_9BACT/434-548
Q20XB8_RHOPB/31-107
Q20XL1_RHOPB/9-96
Q20Z58_RHOPB/145-258
Q214Q7_RHOPB/390-495
Q214Q9_RHOPB/13-121
Q217U8_RHOPB/203-327
Q21BW9_RHOPB/540-653
Q21FR1_SACD2/485-597
Q21G07_SACD2/13-118
Q21JZ1_SACD2/74-169
Q21NG5_SACD2/5-109
Q21NS5_SACD2/656-766
Q21R50_RHOFD/374-486
Q21S97_RHOFD/342-452
Q21SK0_RHOFD/198-314
Q21SK0_RHOFD/329-443
Q21US5_RHOFD/210-313
Q21V58_RHOFD/6-113
Q21VJ9_RHOFD/171-270
Q21WB8_RHOFD/338-451
Q21WZ5_RHOFD/659-768
Q21YD5_RHOFD/299-412
Q220B0_RHOFD/142-255
Q221H5_RHOFD/103-190
Q221U3_RHOFD/487-597
Q22HI2_TETTH/587-694
Q24N50_DESHY/9-108
Q24RL6_DESHY/213-310
Q24RM5_DESHY/241-340
Q24S22_DESHY/33-143
Q24TG3_DESHY/116-220
Q24UK7_DESHY/201-280
Q24WT4_DESHY/142-208
Q24X93_DESHY/147-240
Q250T8_DESHY/13-118
Q251B4_DESHY/42-146
Q253B6_CHLFF/27-120
Q257D0_ORORA/456-571
Q25C45_PARTP/80-149
Q27HK1_KLEPN/203-306
Q28GK7_XENTR/115-212
Q28MR7_JANSC/169-257
Q28Q56_JANSC/399-505
Q28W31_JANSC/158-264
Q294H9_DROPS/87-193
Q295V9_DROPS/117-215
Q29C65_DROPS/164-296
Q29FF1_DROPS/169-241
Q2A0P5_9LAMI/50-165
Q2A0P7_9LAMI/49-164
Q2A0P8_LATCL/102-217
Q2A0Q1_9LAMI/52-167
Q2A0Q6_9LAMI/457-572
Q2A0Q7_9LAMI/460-575
Q2A0Q8_9LAMI/455-570
Q2A0R1_9LAMI/466-581
Q2A0R7_9LAMI/462-577
Q2A0S0_9LAMI/455-570
Q2A0S1_9LAMI/460-575
Q2A0S2_9LAMI/460-575
Q2A0S3_9LAMI/460-575
Q2A0S4_9LAMI/460-575
Q2A0S5_9LAMI/460-575
Q2A0S6_9LAMI/460-575
Q2A0S8_9LAMI/458-573
Q2A0S9_9LAMI/455-570
Q2A0T0_9LAMI/460-575
Q2A0T1_9LAMI/460-575
Q2A0T2_9LAMI/459-574
Q2A0T3_9LAMI/460-575
Q2A0T4_9LAMI/460-575
Q2A0T5_9LAMI/459-574
Q2A0T6_9LAMI/460-575
Q2A0T7_PAUTO/455-570
Q2A0T8_9LAMI/458-573
Q2A0T9_9LAMI/458-573
Q2A0U1_9LAMI/457-572
Q2A0U2_9LAMI/432-547
Q2A0U5_OROFA/456-571
Q2A0U6_9LAMI/456-571
Q2A0U7_9LAMI/456-571
Q2A0U8_9LAMI/456-571
Q2A0U9_9LAMI/460-575
Q2A0V3_9LAMI/460-575
Q2A0V6_9LAMI/457-568
Q2A0V8_9LAMI/446-561
Q2A0V9_LINPH/457-572
Q2A0W0_9LAMI/459-574
Q2A0W2_LATSQ/102-217
Q2A0W4_LATSQ/460-575
Q2A0W6_LATCL/460-575
Q2A0W8_9LAMI/438-553
Q2A0W9_LAMPU/456-571
Q2A0X0_HYOSA/442-557
Q2A0X1_9LAMI/466-581
Q2A0X2_9LAMI/444-559
Q2A0X3_HYOAT/465-580
Q2A0X4_GLEHE/455-570
Q2A0X6_9LAMI/459-574
Q2A0X7_9LAMI/460-575
Q2A0X8_9LAMI/460-575
Q2A0X9_9LAMI/460-575
Q2A0Y0_9LAMI/454-569
Q2A0Y1_9LAMI/457-572
Q2A0Y2_9LAMI/467-582
Q2A0Y5_9LAMI/465-580
Q2A0Y6_9LAMI/457-572
Q2A0Y7_CONAM/452-567
Q2A0Y8_9LAMI/453-568
Q2A0Y9_9LAMI/455-570
Q2A0Z0_9LAMI/457-572
Q2A0Z2_CASSU/433-548
Q2A0Z3_9LAMI/457-572
Q2A0Z4_9LAMI/433-548
Q2A0Z5_9LAMI/457-572
Q2A0Z6_9LAMI/457-572
Q2A0Z8_9LAMI/457-572
Q2A0Z9_9LAMI/439-554
Q2A100_9LAMI/457-572
Q2A101_9LAMI/457-572
Q2A104_9LAMI/456-571
Q2A105_9LAMI/457-555
Q2A106_BOSHO/456-571
Q2A107_9LAMI/460-575
Q2A108_BARAL/99-214
Q2A110_9LAMI/458-573
Q2A111_9LAMI/457-524
Q2A112_9LAMI/428-543
Q2A113_ALESE/467-582
Q2A114_AJURE/456-571
Q2A118_9LAMI/454-569
Q2B2E5_9BACI/64-174
Q2B2H9_9BACI/245-352
Q2B3M7_9BACI/213-314
Q2B4K3_9BACI/11-107
Q2B5N4_9BACI/118-218
Q2B5N4_9BACI/236-339
Q2BCE5_9BACI/199-309
Q2BES5_9BACI/215-313
Q2BGU1_9GAMM/150-257
Q2BHC9_9GAMM/623-690
Q2BIR8_9GAMM/547-654
Q2BJQ6_9GAMM/219-316
Q2BL12_9GAMM/344-454
Q2BQL0_9GAMM/96-160
Q2BXK3_9GAMM/80-153
Q2C2M9_9GAMM/6-111
Q2C563_9GAMM/345-454
Q2C7K0_9GAMM/98-197
Q2CB27_9RHOB/11-101
Q2CCB0_9RHOB/337-435
Q2CD15_9RHOB/367-475
Q2EJ27_MICUN/136-243
Q2EJ28_MICUN/139-246
Q2EJ88_PODSI/109-184
Q2EJT3_DANRE/83-183
Q2ENG0_LARAR/58-132
Q2ESI0_MICUN/91-188
Q2ESI1_MICUN/89-180
Q2FA16_9VIBR/26-83
Q2FKX3_METHJ/590-700
Q2FLX9_METHJ/92-200
Q2FLZ3_METHJ/387-497
Q2FMC7_METHJ/713-819
Q2FNP2_METHJ/260-376
Q2FNP2_METHJ/647-764
Q2FNU8_METHJ/153-266
Q2FP57_METHJ/741-851
Q2FP59_METHJ/1039-1151
Q2FP59_METHJ/283-394
Q2FP74_METHJ/471-578
Q2FPH6_METHJ/9-121
Q2FPI2_METHJ/447-552
Q2FQA3_METHJ/337-448
Q2FQS6_METHJ/319-431
Q2FQZ3_METHJ/40-148
Q2FR35_METHJ/599-708
Q2FR64_METHJ/17-121
Q2FRM2_METHJ/137-250
Q2FS18_METHJ/314-422
Q2FS39_METHJ/565-691
Q2FSS3_METHJ/4-78
Q2FT10_METHJ/137-250
Q2FT89_METHJ/193-304
Q2FT92_METHJ/70-176
Q2FTF5_METHJ/263-374
Q2FTI3_METHJ/435-546
Q2FU85_METHJ/135-245
Q2FUC7_METHJ/307-417
Q2FUG6_METHJ/417-526
Q2G4X1_NOVAD/5-116
Q2G7W8_NOVAD/118-229
Q2G7W8_NOVAD/244-357
Q2G806_NOVAD/146-259
Q2HRN2_MEDTR/605-721
Q2HRN2_MEDTR/736-858
Q2I714_HORVD/622-737
Q2I714_HORVD/752-877
Q2I7K6_HORSP/245-361
Q2I7K6_HORSP/376-498
Q2I7K7_HORVD/186-301
Q2I7K7_HORVD/316-441
Q2I7L7_HORVD/622-737
Q2I7L7_HORVD/752-877
Q2I7L8_HORVD/622-737
Q2I7L8_HORVD/752-877
Q2I7M0_HORVD/603-719
Q2I7M0_HORVD/734-814
Q2I7M2_HORVD/621-736
Q2I7M2_HORVD/751-876
Q2I7M3_HORVD/621-736
Q2I7M3_HORVD/751-876
Q2IE55_ANADE/18-130
Q2IFD9_ANADE/183-294
Q2IFY8_ANADE/270-377
Q2IHL4_ANADE/210-321
Q2IIG4_ANADE/158-267
Q2IJY6_ANADE/338-455
Q2IK42_ANADE/181-241
Q2IMV4_ANADE/201-254
Q2IN10_ANADE/1-94
Q2INL7_ANADE/192-278
Q2ISL3_RHOP2/76-189
Q2IW25_RHOP2/13-121
Q2IW27_RHOP2/391-496
Q2IY56_RHOP2/32-134
Q2IYF0_RHOP2/178-295
Q2J0D6_RHOP2/142-255
Q2J2Q4_RHOP2/536-650
Q2JG37_FRASC/1000-1103
Q2JG37_FRASC/337-442
Q2JL10_SYNJB/439-551
Q2JYD8_RHIEC/121-234
Q2K7T0_RHIEC/87-187
Q2K8U9_RHIEC/387-495
Q2K8V3_RHIEC/18-123
Q2KCA0_RHIEC/899-1010
Q2KCJ4_RHIEC/160-272
Q2KPA5_MACRS/86-184
Q2L0D1_BORA1/1-106
Q2L0L4_BORA1/583-698
Q2L9Z2_SOLTU/623-739
Q2L9Z2_SOLTU/754-876
Q2LQ44_SYNAS/64-176
Q2LRL0_SYNAS/172-276
Q2LRW4_SYNAS/395-506
Q2LRY6_SYNAS/58-162
Q2LW69_SYNAS/134-200
Q2LX64_SYNAS/293-418
Q2MD73_MICAR/124-195
Q2N0W4_LUTLO/15-123
Q2NAE3_ERYLH/9-110
Q2NB97_ERYLH/38-155
Q2NQR9_SODGM/10-127
Q2NSV1_SODGM/80-166
Q2NWI0_SODGM/155-266
Q2PHK1_APIME/149-248
Q2PHK2_APICE/149-247
Q2PHK3_APICE/149-247
Q2PMW1_9SMEG/89-182
Q2QZP6_ORYSJ/73-184
Q2RFL3_MOOTA/135-241
Q2RGK2_MOOTA/20-130
Q2RKJ6_MOOTA/193-292
Q2RNE1_RHORT/14-83
Q2RP54_RHORT/9-87
Q2RQP6_RHORT/36-149
Q2RRT4_RHORT/347-459
Q2RSR2_RHORT/356-440
Q2RTE0_RHORT/42-108
Q2RTR6_RHORT/391-497
Q2RTR8_RHORT/17-121
Q2RYC4_RHORT/159-272
Q2S0F2_SALRD/48-153
Q2S114_SALRD/239-355
Q2S5B6_SALRD/1223-1332
Q2S8W8_HAHCH/631-731
Q2S9L1_HAHCH/278-367
Q2SCC3_HAHCH/289-409
Q2SEH6_HAHCH/511-625
Q2SG37_HAHCH/153-264
Q2SG95_HAHCH/148-261
Q2SHY3_HAHCH/358-471
Q2SKS3_HAHCH/343-456
Q2SN58_HAHCH/8-113
Q2SNT5_HAHCH/362-474
Q2SNV7_HAHCH/93-207
Q2SPZ5_HAHCH/8-82
Q2T4W6_BURTA/36-132
Q2TJQ3_THIRO/272-381
Q2TTY0_ECOLX/20-124
Q2W0U7_MAGSA/361-477
Q2W1N3_MAGSA/346-456
Q2W208_MAGSA/281-392
Q2W337_MAGSA/535-648
Q2W340_MAGSA/475-537
Q2W4Q3_MAGSA/384-493
Q2W4Q5_MAGSA/19-124
Q2W4V8_MAGSA/313-423
Q2W566_MAGSA/242-349
Q2W5A6_MAGSA/227-343
Q2W5A6_MAGSA/359-470
Q2W7V7_MAGSA/326-442
Q2W8X5_MAGSA/290-403
Q2W924_MAGSA/478-586
Q2Y7D8_NITMU/146-257
Q2Y8L5_NITMU/135-246
Q2Y8R2_NITMU/431-559
Q2YAT8_NITMU/154-265
Q2YBD4_NITMU/135-246
Q2Z1J8_PASDO/78-166
Q2Z1K0_PASDO/1-104
Q309E4_CERCA/183-279
Q309E4_CERCA/328-441
Q30A04_CHACN/11-106
Q30HV7_ZOAVI/83-185
Q30HW1_PACBR/83-184
Q30RR7_SULDN/5-79
Q30RU3_SULDN/310-427
Q30U31_SULDN/330-441
Q30UY5_DESDG/463-569
Q30YN8_DESDG/397-507
Q310A4_DESDG/430-542
Q311E9_DESDG/401-512
Q311G8_DESDG/263-376
Q315N7_DESDG/386-493
Q315R3_DESDG/168-279
Q316V6_DESDG/178-284
Q319E6_PROM9/297-406
Q31DW5_THICR/253-368
Q31M30_SYNE7/258-308
Q31NF7_SYNE7/341-452
Q31P31_SYNE7/60-171
Q31QZ7_SYNE7/123-237
Q31T63_SHIBS/222-324
Q31UC6_SHIBS/10-108
Q31W86_SHIBS/155-266
Q31ZP2_SHIBS/206-309
Q325K0_SHIBS/98-194
Q328W6_SHIDS/222-324
Q32A40_SHIDS/10-108
Q32BC3_SHIDS/155-266
Q32ME6_MOUSE/84-159
Q333Y8_POPTN/626-742
Q333Y8_POPTN/757-877
Q333Y9_POPTN/626-742
Q333Y9_POPTN/757-877
Q333Z0_POPTN/626-742
Q333Z0_POPTN/757-879
Q333Z1_POPTN/626-742
Q333Z1_POPTN/757-879
Q333Z2_POPTN/626-742
Q333Z2_POPTN/757-877
Q333Z3_POPTN/626-742
Q333Z3_POPTN/757-879
Q333Z4_POPTN/626-742
Q333Z4_POPTN/757-879
Q333Z5_POPTN/626-742
Q333Z5_POPTN/757-879
Q333Z6_POPTN/626-742
Q333Z6_POPTN/757-879
Q333Z7_POPTN/626-742
Q333Z7_POPTN/757-879
Q333Z8_POPTN/626-742
Q333Z8_POPTN/757-879
Q333Z9_POPTN/626-742
Q333Z9_POPTN/757-879
Q334A0_POPTN/626-742
Q334A0_POPTN/757-879
Q334A1_POPTN/626-742
Q334A1_POPTN/757-879
Q334A2_POPTN/626-742
Q334A2_POPTN/757-879
Q334A3_POPTN/626-742
Q334A3_POPTN/757-879
Q334A4_POPTN/626-742
Q334A4_POPTN/757-879
Q334A5_POPTN/626-742
Q334A5_POPTN/757-879
Q334A6_POPTN/626-742
Q334A6_POPTN/757-879
Q334A7_POPTN/626-742
Q334A7_POPTN/757-879
Q334A8_POPTN/626-742
Q334A8_POPTN/757-879
Q334A9_POPTN/626-742
Q334A9_POPTN/757-879
Q334B0_POPTN/626-742
Q334B0_POPTN/757-879
Q334B1_POPTN/626-742
Q334B1_POPTN/757-879
Q334B2_POPTN/626-742
Q334B2_POPTN/757-879
Q334B3_POPTN/626-742
Q334B3_POPTN/757-879
Q334B4_POPTN/626-742
Q334B4_POPTN/757-879
Q334B5_POPTN/626-742
Q334B5_POPTN/757-879
Q334B6_POPTN/626-742
Q334B6_POPTN/757-879
Q334B7_POPTN/626-742
Q334B7_POPTN/757-879
Q334B8_POPTN/626-742
Q334B8_POPTN/757-879
Q334B9_POPTN/626-742
Q334B9_POPTN/757-879
Q334C0_POPTN/626-742
Q334C0_POPTN/757-879
Q334C1_POPTN/626-742
Q334C1_POPTN/757-879
Q334C2_POPTN/626-742
Q334C2_POPTN/757-879
Q334C3_POPTN/626-742
Q334C3_POPTN/757-879
Q334C4_POPTN/626-742
Q334C4_POPTN/757-879
Q334C5_POPTN/626-742
Q334C5_POPTN/757-879
Q334C6_POPTN/626-742
Q334C6_POPTN/757-877
Q334C7_POPTN/626-742
Q334C7_POPTN/757-877
Q334C8_POPTN/626-742
Q334C8_POPTN/757-877
Q334C9_POPTN/626-742
Q334C9_POPTN/757-877
Q334D0_POPTN/626-742
Q334D0_POPTN/757-877
Q334D1_POPTN/626-742
Q334D1_POPTN/757-877
Q334D2_POPTN/626-742
Q334D2_POPTN/757-877
Q334D3_POPTN/626-742
Q334D3_POPTN/757-877
Q334D4_POPTN/626-742
Q334D4_POPTN/757-879
Q334D5_POPTN/626-742
Q334D5_POPTN/757-879
Q38ZK0_LACSS/260-365
Q392D2_BURS3/110-222
Q394I4_BURS3/191-309
Q395V7_BURS3/153-264
Q39BA4_BURS3/209-275
Q39NA6_BURS3/140-254
Q39NA6_BURS3/265-375
Q39PY9_GEOMG/1364-1433
Q39QH6_GEOMG/152-262
Q39R25_GEOMG/211-321
Q39RT2_GEOMG/333-440
Q39S62_GEOMG/251-355
Q39TZ0_GEOMG/133-228
Q39UY6_GEOMG/559-673
Q39XR9_GEOMG/261-371
Q39YD1_GEOMG/4-53
Q39ZQ1_GEOMG/291-400
Q39ZR3_GEOMG/111-218
Q39ZR4_GEOMG/140-250
Q3A202_PELCD/537-648
Q3A224_PELCD/403-514
Q3A2M2_PELCD/216-320
Q3A6S1_PELCD/382-496
Q3A850_PELCD/128-239
Q3A8H6_PELCD/516-626
Q3AAC4_CARHZ/82-187
Q3AAY9_CARHZ/108-215
Q3ACC6_CARHZ/33-134
Q3ACE2_CARHZ/10-108
Q3ACE2_CARHZ/126-181
Q3ACP6_CARHZ/196-295
Q3ADK2_CARHZ/49-158
Q3ADZ2_CARHZ/210-291
Q3AEJ7_CARHZ/110-210
Q3AEJ7_CARHZ/228-331
Q3AF49_CARHZ/11-125
Q3AFB2_CARHZ/218-332
Q3AT40_CHLCH/72-194
Q3AZF9_SYNS9/299-407
Q3B371_PELLD/255-366
Q3B3I7_PELLD/65-184
Q3D0L4_STRAG/93-203
Q3D9I6_STRAG/93-201
Q3DGS2_STRAG/93-201
Q3DNE1_STRAG/93-201
Q3DTV2_STRAG/93-201
Q3EJG2_BACTI/113-206
Q3ER60_BACTI/244-351
Q3ESK1_BACTI/269-373
Q3ETN7_BACTI/118-219
Q3ETN7_BACTI/237-340
Q3EXY6_BACTI/216-312
Q3EZ38_BACTI/380-489
Q3HM37_SOLTU/619-734
Q3HM37_SOLTU/749-874
Q3ICD3_PSEHT/260-359
Q3ID41_PSEHT/8-115
Q3IES0_PSEHT/81-132
Q3IFC9_PSEHT/947-1057
Q3IFL2_PSEHT/10-116
Q3IKI6_PSEHT/271-335
Q3IM43_NATPD/8-120
Q3IM66_NATPD/270-381
Q3ISD6_NATPD/61-181
Q3ITL1_NATPD/135-244
Q3IZE3_RHOS4/296-409
Q3J1S4_RHOS4/247-363
Q3J2L1_RHOS4/11-115
Q3J2L3_RHOS4/405-510
Q3J6X5_NITOC/22-124
Q3J9L4_NITOC/257-373
Q3JAH1_NITOC/8-120
Q3JE44_NITOC/146-240
Q3JE85_NITOC/419-532
Q3JFV0_BURP1/138-233
Q3JIR7_BURP1/253-364
Q3K1Y5_STRA1/93-201
Q3K4G0_PSEPF/94-191
Q3K6R0_PSEPF/630-721
Q3K7U4_PSEPF/287-394
Q3K8T1_PSEPF/246-360
Q3KF26_PSEPF/158-268
Q3KHI4_PSEPF/337-449
Q3KJH2_PSEPF/6-114
Q3KLN1_CHLTA/28-151
Q3M1D8_ANAVT/1657-1777
Q3M3T6_ANAVT/135-245
Q3M3U9_ANAVT/23-129
Q3M6B3_ANAVT/331-441
Q3M6W1_ANAVT/134-250
Q3M852_ANAVT/276-388
Q3M8N3_ANAVT/617-728
Q3M8S2_ANAVT/306-410
Q3M8S3_ANAVT/134-250
Q3MCE8_ANAVT/97-211
Q3MGR2_ANAVT/847-945
Q3MH46_ANAVT/1250-1365
Q3MH46_ANAVT/581-673
Q3R586_XYLFA/144-253
Q3R6B1_XYLFA/144-253
Q3RG20_XYLFA/144-253
Q3S3U2_DICLA/85-180
Q3SMK7_THIDA/167-278
Q3SSN4_NITWN/390-495
Q3SSN6_NITWN/13-121
Q3STV0_NITWN/143-256
Q3STW7_NITWN/639-725
Q3T2L2_DANRE/108-196
Q3T2L3_DANRE/108-181
Q3U2B1_MOUSE/111-183
Q3U5D9_MOUSE/111-183
Q3U7X2_MOUSE/163-270
Q3UCW2_MOUSE/91-180
Q3UEE9_MOUSE/245-321
Q3UHZ2_MOUSE/146-253
Q3ULM2_MOUSE/148-255
Q3UQL7_MOUSE/114-227
Q3URM6_MOUSE/163-270
Q3UU00_MOUSE/92-182
Q3UV84_MOUSE/114-228
Q3V8G6_MOUSC/615-731
Q3V8G6_MOUSC/746-868
Q3XYG9_ENTFC/261-368
Q3Y526_DREPO/115-181
Q3YB85_AZOBR/201-312
Q3YUL7_SHISS/222-324
Q3YVA4_SHISS/10-108
Q3YX31_SHISS/155-266
Q3YZY7_SHISS/262-370
Q3Z509_SHISS/98-194
Q3Z7M0_DEHE1/757-871
Q3Z7R3_DEHE1/13-123
Q3ZA63_DEHE1/249-350
Q3ZA72_DEHE1/438-546
Q3ZCT4_HUMAN/109-188
Q3ZL62_ESCBL/201-304
Q3ZTR4_DANPL/164-233
Q3ZTR5_DANPL/86-151
Q3ZVT2_DEHSC/7-55
Q3ZVX6_DEHSC/194-302
Q3ZVY4_DEHSC/214-327
Q3ZWF7_DEHSC/131-237
Q3ZWG1_DEHSC/177-279
Q3ZWK0_DEHSC/439-548
Q3ZWN9_DEHSC/249-350
Q40262_9VIRI/238-356
Q40262_9VIRI/371-493
Q40263_9VIRI/631-749
Q40263_9VIRI/764-886
Q40951_PSINU/285-401
Q40951_PSINU/416-541
Q41331_SOLLC/619-734
Q41331_SOLLC/749-874
Q41335_SOLLC/612-727
Q41335_SOLLC/742-867
Q43897_AZOBR/32-136
Q43911_AZOBR/32-137
Q45FA8_DANRE/137-245
Q467L3_METBF/756-866
Q468U7_METBF/324-424
Q46AI1_METBF/859-968
Q46BW3_METBF/232-334
Q46JC5_PROMT/300-408
Q46RB1_CUPPJ/151-259
Q46RH1_CUPPJ/554-662
Q470L1_CUPPJ/203-302
Q472U7_CUPPJ/31-145
Q474K3_CUPPJ/398-511
Q479A7_DECAR/330-442
Q479K9_DECAR/156-260
Q479N8_DECAR/371-482
Q47AW7_DECAR/237-291
Q47BF2_DECAR/353-468
Q47BQ6_DECAR/298-411
Q47C76_DECAR/130-241
Q47C90_DECAR/482-601
Q47ED8_DECAR/139-249
Q47ED8_DECAR/264-380
Q47EQ1_DECAR/505-621
Q47FQ3_DECAR/244-353
Q47G83_DECAR/336-450
Q47J00_DECAR/299-412
Q47QG0_THEFY/20-136
Q47UF6_COLP3/307-420
Q47V23_COLP3/123-182
Q47VK8_COLP3/451-556
Q47X89_COLP3/10-119
Q483U7_COLP3/659-774
Q485A7_COLP3/420-535
Q486E7_COLP3/138-252
Q489V8_COLP3/14-121
Q48BQ3_PSE14/94-160
Q48CE8_PSE14/6-114
Q48EH1_PSE14/287-394
Q48FL9_PSE14/245-360
Q48MD9_PSE14/151-261
Q48N82_PSE14/630-722
Q48NF9_PSE14/419-532
Q48UR8_STRPM/94-199
Q4AE27_PHOSI/163-270
Q4D211_TRYCR/270-375
Q4D5Q9_TRYCR/827-900
Q4D9R4_TRYCR/827-900
Q4DGP8_TRYCR/5-77
Q4DPG2_TRYCR/270-375
Q4DX96_TRYCR/5-77
Q4EM23_LISMO/266-370
Q4ER51_LISMO/266-370
Q4G274_PSEPU/632-718
Q4G2R7_PHOHI/38-97
Q4G375_EMIHU/261-376
Q4GZ66_9TRYP/792-858
Q4H2N9_CIOIN/150-257
Q4H3W4_CIOIN/92-199
Q4H3X2_CIOIN/122-186
Q4H446_HYLJA/181-288
Q4JHL1_TAKRU/114-215
Q4JHL2_TAKRU/108-216
Q4JHL3_TAKRU/133-228
Q4JHL4_TAKRU/112-220
Q4JHL5_TAKRU/110-221
Q4JHL6_TAKRU/106-180
Q4K3L6_PSEF5/94-176
Q4K4J6_PSEF5/152-224
Q4K5Y8_PSEF5/632-724
Q4K7C5_PSEF5/287-394
Q4K8L9_PSEF5/245-360
Q4KDR0_PSEF5/571-680
Q4KF10_PSEF5/180-290
Q4KJR1_PSEF5/8-114
Q4LER2_PAGMA/112-221
Q4LER3_PAGMA/109-176
Q4MGM0_BACCE/113-206
Q4MIN1_BACCE/118-219
Q4MIN1_BACCE/237-340
Q4MLH5_BACCE/269-373
Q4MQR5_BACCE/215-316
Q4MQS7_BACCE/216-312
Q4MTX4_BACCE/10-99
Q4MVZ5_BACCE/244-351
Q4P9N3_USTMA/599-713
Q4PB49_USTMA/370-457
Q4PCW1_USTMA/372-499
Q4Q6V1_LEIMA/8-99
Q4Q920_LEIMA/288-385
Q4QY29_XENTR/1-102
Q4QY30_XENLA/104-216
Q4QY31_XENLA/104-214
Q4R3X3_MACFA/88-195
Q4RB69_TETNG/1-72
Q4RF81_TETNG/35-97
Q4RKW6_TETNG/101-192
Q4RM43_TETNG/83-157
Q4RMV7_TETNG/21-113
Q4RTS2_TETNG/96-173
Q4RTS4_TETNG/174-248
Q4S5L5_TETNG/138-226
Q4S7G3_TETNG/88-184
Q4S8R3_TETNG/578-650
Q4SG89_TETNG/6-105
Q4SKM5_TETNG/148-217
Q4SLB4_TETNG/79-167
Q4SMU4_TETNG/126-224
Q4SNB0_TETNG/107-214
Q4SNL2_TETNG/136-232
Q4SR82_TETNG/110-208
Q4STA7_TETNG/94-186
Q4SZ92_TETNG/146-253
Q4T2I2_TETNG/54-102
Q4T5K1_TETNG/94-183
Q4TAU6_TETNG/75-149
Q4U3K9_DANRE/108-223
Q4W6X2_COPCI/536-668
Q4ZH58_MICOE/91-182
Q4ZLB2_PSEU2/94-160
Q4ZLX4_PSEU2/6-114
Q4ZP03_PSEU2/287-394
Q4ZQ85_PSEU2/245-360
Q4ZQG6_PSEU2/83-169
Q4ZS98_PSEU2/346-458
Q4ZXH0_PSEU2/151-261
Q4ZY82_PSEU2/632-723
Q52824_RHILE/139-252
Q52RL7_PANHO/91-189
Q53EU0_HUMAN/109-188
Q53F30_HUMAN/163-270
Q53IF3_STRGR/43-94
Q53SM6_HUMAN/76-174
Q53YS9_SORBI/622-737
Q53YS9_SORBI/752-877
Q53ZT7_MAIZE/622-737
Q53ZT7_MAIZE/752-877
Q55414_SYNY3/115-226
Q55576_SYNY3/428-519
Q55693_SYNY3/551-662
Q55918_SYNY3/192-307
Q567E1_DANRE/107-206
Q569F6_HUMAN/113-210
Q569J4_HUMAN/115-215
Q57GS4_SALCH/222-324
Q57HK8_SALCH/10-101
Q57JE0_SALCH/155-266
Q57SG6_SALCH/98-194
Q589T4_BOMMO/160-233
Q589T5_BOMMO/160-255
Q58A64_BOMMO/160-256
Q59ED4_HUMAN/167-274
Q59EE8_HUMAN/117-214
Q59UE1_CANAL/402-468
Q5D6V7_ACITR/1-106
Q5DQX1_9MUSC/136-218
Q5DR03_9MUSC/127-232
Q5DR04_9MUSC/127-232
Q5DR05_9MUSC/127-232
Q5DR07_9MUSC/127-232
Q5DR10_9MUSC/126-232
Q5DR11_9MUSC/126-231
Q5DR12_9MUSC/126-231
Q5DR13_9MUSC/126-231
Q5DR15_9MUSC/126-231
Q5DR17_9MUSC/127-232
Q5DR18_9MUSC/127-232
Q5DR19_9MUSC/127-232
Q5DR20_9MUSC/127-232
Q5DR21_9MUSC/127-232
Q5DR22_9MUSC/127-232
Q5DR24_9MUSC/127-232
Q5DTR2_MOUSE/94-201
Q5DZH5_VIBF1/80-175
Q5DZW9_VIBF1/14-135
Q5E3B4_VIBF1/98-199
Q5E8Q5_VIBF1/9-114
Q5EFE9_XENLA/151-258
Q5EFE9_XENLA/348-445
Q5F393_CHICK/110-186
Q5FMU3_LACAC/263-367
Q5G873_9ROSI/578-694
Q5G873_9ROSI/709-831
Q5G874_ARAHA/659-775
Q5G874_ARAHA/790-912
Q5G875_ARATH/658-774
Q5G875_ARATH/789-911
Q5G876_ARATH/658-774
Q5G876_ARATH/789-911
Q5G878_ARATH/658-774
Q5G878_ARATH/789-911
Q5G879_ARATH/658-774
Q5G879_ARATH/789-911
Q5G880_ARATH/658-774
Q5G880_ARATH/789-911
Q5G881_ARATH/658-774
Q5G881_ARATH/789-911
Q5G882_ARATH/658-774
Q5G882_ARATH/789-911
Q5G883_ARATH/658-774
Q5G883_ARATH/789-911
Q5G885_ARATH/658-774
Q5G885_ARATH/789-911
Q5G887_ARATH/658-774
Q5G887_ARATH/789-911
Q5G888_ARATH/658-774
Q5G888_ARATH/789-911
Q5G889_ARALY/642-758
Q5G889_ARALY/773-895
Q5G890_ARATH/650-766
Q5G890_ARATH/781-903
Q5G891_ARATH/647-763
Q5G891_ARATH/778-900
Q5G892_ARATH/649-765
Q5G892_ARATH/780-902
Q5G893_ARATH/647-763
Q5G893_ARATH/778-900
Q5G894_ARATH/650-766
Q5G894_ARATH/781-903
Q5G899_ARATH/650-766
Q5G899_ARATH/781-903
Q5G8A1_ARATH/650-766
Q5G8A1_ARATH/781-903
Q5G8A3_ARATH/651-767
Q5G8A3_ARATH/782-904
Q5G8A4_ARATH/647-763
Q5G8A4_ARATH/778-900
Q5G8A5_ARATH/651-767
Q5G8A5_ARATH/782-904
Q5I8Q9_EURSO/100-235
Q5I9I8_DANRE/110-209
Q5IGQ1_EPICO/95-203
Q5IGQ2_EPICO/52-155
Q5J1W6_9MUSC/69-179
Q5J1W7_9MUSC/69-179
Q5J1W8_9MUSC/69-179
Q5JBL7_ECOLX/21-125
Q5K5K5_WHEAT/539-654
Q5K5K5_WHEAT/669-794
Q5K5K6_WHEAT/621-736
Q5K5K6_WHEAT/751-876
Q5KU78_GEOKA/263-367
Q5KWC0_GEOKA/241-348
Q5KYJ8_GEOKA/132-204
Q5L1F1_GEOKA/274-365
Q5L1F1_GEOKA/394-487
Q5L236_GEOKA/208-314
Q5L3J9_GEOKA/122-220
Q5L6V7_CHLAB/27-121
Q5LHU2_BACFN/136-238
Q5LRN7_SILPO/4-106
Q5LRN9_SILPO/389-496
Q5MB06_MICTO/115-198
Q5MJZ0_9GAMM/19-114
Q5MZU5_SYNP6/258-308
Q5N3A1_SYNP6/128-242
Q5N4P5_SYNP6/50-160
Q5N537_SYNP6/72-183
Q5N5Q5_SYNP6/164-275
Q5P2I7_AROAE/297-410
Q5P2K8_AROAE/13-117
Q5P8Z7_AROAE/420-530
Q5PFU7_SALPA/98-194
Q5PKC1_SALPA/10-101
Q5PLE5_SALPA/155-266
Q5QHV8_MAMBR/195-296
Q5QUX6_IDILO/18-125
Q5QYH6_IDILO/20-124
Q5R4G1_PONAB/92-183
Q5R8E1_PONAB/79-167
Q5RCI8_PONAB/163-270
Q5RGY6_DANRE/79-159
Q5RIG3_DANRE/111-191
Q5RIV1_DANRE/100-179
Q5U0W0_DROME/170-306
Q5UWI7_HALMA/1332-1447
Q5UWI7_HALMA/413-526
Q5UWK8_HALMA/336-447
Q5UWM4_HALMA/347-452
Q5UYV7_HALMA/243-338
Q5UZW5_HALMA/142-251
Q5V229_HALMA/129-249
Q5V241_HALMA/77-185
Q5V4W2_HALMA/24-135
Q5V515_HALMA/143-251
Q5WAI2_BACSK/268-386
Q5WF71_BACSK/213-316
Q5WGY4_BACSK/255-359
Q5WJA5_BACSK/212-299
Q5WJK1_BACSK/220-321
Q5WKW0_BACSK/2-98
Q5WL87_BACSK/129-220
Q5XDA8_STRP6/94-199
Q5YUS9_NOCFA/112-152
Q5YYI8_NOCFA/17-127
Q5Z0N9_NOCFA/18-121
Q5ZGX6_9BORD/551-666
Q607S2_METCA/10-58
Q607S2_METCA/114-227
Q60AT1_METCA/19-130
Q629Y1_BURMA/253-364
Q62D04_BURMA/75-170
Q62T08_BACLD/117-218
Q62T08_BACLD/236-339
Q630D7_BACCZ/269-373
Q630Q0_BACCZ/341-450
Q633K9_BACCZ/244-351
Q635B8_BACCZ/118-219
Q635B8_BACCZ/237-340
Q639Z0_BACCZ/12-114
Q639Z0_BACCZ/120-215
Q63AU8_BACCZ/113-206
Q63G66_BACCZ/215-316
Q63G85_BACCZ/216-312
Q63I23_BURPS/253-364
Q63M47_BURPS/8-103
Q647N1_9ARCH/145-258
Q647N1_9ARCH/273-373
Q64C54_9ARCH/417-510
Q64F54_SPETR/91-182
Q64FF8_DANRE/137-245
Q64FF9_DANRE/137-245
Q64FY3_PLADU/1-84
Q64YU4_BACFR/136-238
Q659Z3_ECOLX/223-323
Q65CE2_STRKN/13-66
Q65FJ8_BACLD/211-313
Q65G91_BACLD/239-346
Q65HK3_BACLD/118-219
Q65HK3_BACLD/237-340
Q65HY2_BACLD/251-353
Q65K53_BACLD/78-187
Q65KA6_BACLD/141-250
Q65KA6_BACLD/265-375
Q65LB2_BACLD/218-317
Q665L7_YERPS/155-266
Q666F0_YERPS/308-417
Q66A70_YERPS/80-129
Q66DX5_YERPS/98-208
Q66GF9_YERPS/10-102
Q66NG4_WHEAT/622-737
Q66NG4_WHEAT/752-877
Q66NG6_WHEAT/622-737
Q66NG6_WHEAT/752-877
Q66NG7_WHEAT/622-737
Q66NG7_WHEAT/752-877
Q66NG8_WHEAT/622-737
Q66NG8_WHEAT/752-877
Q66NG9_WHEAT/622-737
Q66NG9_WHEAT/752-877
Q66NH1_WHEAT/622-737
Q66NH1_WHEAT/752-877
Q67NC7_SYMTH/119-219
Q67NC7_SYMTH/238-341
Q67RF9_SYMTH/103-207
Q67SC0_SYMTH/31-126
Q67TI4_SYMTH/36-142
Q683N8_RAT/102-216
Q68HK1_PEA/619-734
Q68HK1_PEA/749-874
Q696W2_CTEID/81-184
Q699T7_BOMMO/160-233
Q69IH1_SPAAU/102-212
Q6A567_BRASO/155-253
Q6A567_BRASO/275-383
Q6AIJ1_DESPS/308-430
Q6AJC9_DESPS/409-519
Q6AJM9_DESPS/210-275
Q6AJN6_DESPS/77-173
Q6AN27_DESPS/432-538
Q6ANT9_DESPS/197-305
Q6AZG3_XENLA/151-258
Q6AZG3_XENLA/348-445
Q6B8K3_GRATL/271-388
Q6CYV6_ERWCT/223-332
Q6D305_ERWCT/25-136
Q6D864_ERWCT/98-194
Q6DB72_ERWCT/10-106
Q6DDK7_XENLA/151-258
Q6DDK7_XENLA/348-445
Q6DLX1_MOUSE/111-183
Q6DLX2_MOUSE/111-183
Q6DLX3_MOUSE/111-183
Q6DLX4_MOUSE/111-183
Q6DN44_PALPU/100-217
Q6E2N6_CTEID/136-243
Q6E2N7_CTEID/151-258
Q6EGR9_DANRE/88-190
Q6EMJ4_PSEPU/82-185
Q6F6D6_MOUSE/146-253
Q6F6D7_MOUSE/153-260
Q6FCH5_ACIAD/7-106
Q6G161_BARQU/75-185
Q6G162_BARQU/393-498
Q6G3Z6_BARHE/393-499
Q6GL61_XENTR/86-185
Q6GP97_XENLA/86-185
Q6GQ12_XENLA/86-184
Q6H8T3_SPAJD/91-193
Q6HAH1_BACHK/269-373
Q6HAT5_BACHK/341-450
Q6HCU3_BACHK/244-351
Q6HDZ7_BACHK/118-219
Q6HDZ7_BACHK/237-340
Q6HHE2_BACHK/12-116
Q6HI81_BACHK/113-206
Q6HMP1_BACHK/218-311
Q6HNN6_BACHK/215-316
Q6HNQ3_BACHK/216-312
Q6HSF8_BACAN/244-351
Q6J287_CAVPO/112-226
Q6JVA2_9NEOP/1-76
Q6JVB5_9NEOP/1-76
Q6JWS3_9BACT/338-450
Q6K0L1_STELP/618-733
Q6K0L1_STELP/748-873
Q6K0L2_STELP/618-733
Q6K0L2_STELP/748-873
Q6K0L3_STELP/618-694
Q6L8E8_HYLJA/100-190
Q6L8E9_HYLJA/100-190
Q6LB88_OLICO/78-192
Q6LL49_PHOPR/219-323
Q6LLR3_PHOPR/14-119
Q6LQD7_PHOPR/366-481
Q6LU90_PHOPR/98-199
Q6M9Z4_PARUW/250-352
Q6MHA4_BDEBA/10-123
Q6MIW0_BDEBA/387-498
Q6MMT8_BDEBA/32-146
Q6N195_RHOPA/16-127
Q6N205_RHOPA/141-254
Q6N6M1_RHOPA/391-496
Q6N6M3_RHOPA/13-121
Q6N829_RHOPA/179-292
Q6NA72_RHOPA/111-214
Q6NB50_RHOPA/64-174
Q6NBS4_RHOPA/36-147
Q6NCH8_RHOPA/555-672
Q6NZ12_DANRE/163-235
Q6P6Z6_XENLA/143-250
Q6PEU2_MOUSE/85-184
Q6PVB5_DROSI/231-328
Q6PVB5_DROSI/376-490
Q6PVB7_DROSI/231-328
Q6PVB7_DROSI/376-490
Q6PVC0_DROSI/231-328
Q6PVC0_DROSI/376-490
Q6PVC5_DROSI/231-328
Q6PVC5_DROSI/376-490
Q6PVD4_DROSI/231-328
Q6PVD4_DROSI/376-490
Q6PVE0_DROSI/231-328
Q6PVE0_DROSI/376-490
Q6PVE4_DROSI/231-328
Q6PVE4_DROSI/376-490
Q6PVE8_DROSI/231-328
Q6PVE8_DROSI/376-490
Q6PVG0_DROSI/231-328
Q6PVG0_DROSI/376-490
Q6PVG3_DROSI/231-328
Q6PVG3_DROSI/376-490
Q6PVG4_DROSI/231-328
Q6PVG4_DROSI/376-490
Q6RYC8_SHEEP/60-168
Q6RYC9_PIG/60-159
Q6RYD4_SHEEP/54-138
Q6S020_PIG/54-138
Q6S4P7_SORBI/620-735
Q6S4P7_SORBI/750-875
Q6S4P8_SORBI/620-735
Q6S4P8_SORBI/750-875
Q6S4P9_SORBI/620-735
Q6S4P9_SORBI/750-875
Q6S4Q1_SORBI/620-735
Q6S4Q1_SORBI/750-875
Q6S4Q4_SORBI/620-735
Q6S4Q4_SORBI/750-875
Q6S4Q6_SORBI/620-735
Q6S4Q6_SORBI/750-875
Q6S4Q9_SORBI/620-735
Q6S4Q9_SORBI/750-875
Q6S4R1_SORBI/620-735
Q6S4R1_SORBI/750-875
Q6S4R3_SORPR/620-735
Q6S4R3_SORPR/750-875
Q6S512_SORPR/669-785
Q6S512_SORPR/800-922
Q6S513_SORBI/669-785
Q6S513_SORBI/800-922
Q6S514_SORBI/670-786
Q6S514_SORBI/801-923
Q6S521_SORBI/670-786
Q6S521_SORBI/801-923
Q6S522_SORBI/670-786
Q6S522_SORBI/801-923
Q6S525_SORBI/670-786
Q6S525_SORBI/801-923
Q6S527_SORBI/670-786
Q6S527_SORBI/801-923
Q6S529_SORPR/622-737
Q6S529_SORPR/752-877
Q6S530_SORBI/622-737
Q6S530_SORBI/752-877
Q6S532_SORBI/622-737
Q6S532_SORBI/752-877
Q6S533_SORBI/622-737
Q6S533_SORBI/752-877
Q6S534_SORBI/622-737
Q6S534_SORBI/752-877
Q6S536_SORBI/622-737
Q6S536_SORBI/752-877
Q6S537_SORBI/622-737
Q6S537_SORBI/752-877
Q6S538_SORBI/622-737
Q6S538_SORBI/752-877
Q6S539_SORBI/622-737
Q6S539_SORBI/752-877
Q6S540_SORBI/622-737
Q6S540_SORBI/752-877
Q6S541_SORBI/622-737
Q6S541_SORBI/752-877
Q6S542_SORBI/622-737
Q6S542_SORBI/752-877
Q6S544_SORBI/622-737
Q6S544_SORBI/752-877
Q6S736_SALSA/1-106
Q6SFF6_9BACT/166-257
Q6SL84_SALSA/75-187
Q6SL85_SALSA/117-197
Q6SLL1_CANFA/71-169
Q6SNT3_FUNHE/104-177
Q6SNT4_FUNHE/104-177
Q6SNT5_FUNHE/104-177
Q6SNT6_FUNHE/104-177
Q6SNT7_FUNHE/104-177
Q6STN6_CTEID/89-172
Q6TLJ1_ARATH/606-721
Q6TLJ1_ARATH/736-862
Q6UH03_DROSI/83-197
Q6V7X1_9ERIC/623-738
Q6V7X1_9ERIC/753-878
Q6V7X2_OROMI/618-733
Q6V7X2_OROMI/748-873
Q6V7X3_CUSPE/614-729
Q6V7X3_CUSPE/744-869
Q6VAP1_9ASPA/610-725
Q6VAP1_9ASPA/740-863
Q6VQS0_XENLA/136-243
Q6VRU5_ANTPE/117-221
Q6VRU5_ANTPE/324-417
Q6VRU6_ANTPE/86-188
Q6XFQ0_MAIZE/620-735
Q6XFQ0_MAIZE/750-875
Q6XFQ1_MAIZE/620-735
Q6XFQ1_MAIZE/750-875
Q6XFQ2_MAIZE/655-771
Q6XFQ2_MAIZE/786-908
Q6XFQ3_MAIZE/653-769
Q6XFQ3_MAIZE/784-906
Q6XFQ4_MAIZE/622-737
Q6XFQ4_MAIZE/752-877
Q6XPT1_SALSA/109-177
Q6XPT2_SALSA/109-177
Q6ZQD6_MOUSE/111-190
Q709D2_SALSA/109-177
Q717V6_STELP/612-727
Q717V6_STELP/742-867
Q717V7_STELP/621-737
Q717V7_STELP/752-874
Q717V8_STELP/618-733
Q717V8_STELP/748-873
Q724B6_LISMF/266-370
Q725U0_DESVH/240-336
Q728I7_DESVH/349-465
Q72E36_DESVH/297-411
Q72F83_DESVH/578-686
Q72FE4_DESVH/402-507
Q72FX1_DESVH/712-755
Q72G36_DESVH/335-396
Q72JY9_THET2/8-119
Q72Q77_LEPIC/141-249
Q72T92_LEPIC/7-114
Q72T93_LEPIC/8-115
Q72WW4_BACC1/269-373
Q72X99_BACC1/341-450
Q72ZE9_BACC1/244-351
Q731C7_BACC1/237-340
Q737I6_BACC1/113-206
Q73DS3_BACC1/215-316
Q73UY3_MYCPA/503-615
Q747B0_GEOSL/409-524
Q74AG7_GEOSL/366-476
Q74DA3_GEOSL/333-441
Q74E63_GEOSL/199-303
Q74EB0_GEOSL/219-327
Q74EC0_GEOSL/388-496
Q74EZ7_GEOSL/407-518
Q74GE3_GEOSL/291-400
Q74GJ1_GEOSL/125-235
Q74TM2_YERPE/110-159
Q75TA8_GEOKA/236-339
Q75TF5_GEOSE/241-344
Q76CM2_PHACA/113-188
Q76EQ6_PHONG/109-224
Q76EQ7_PHONG/113-188
Q78CN1_ONCMY/109-177
Q7BCG9_SALEN/22-122
Q7CFD2_STRP3/94-199
Q7CGN3_YERPE/241-350
Q7CK52_YERPE/98-208
Q7CL98_YERPE/155-266
Q7D2U9_AGRT5/330-441
Q7D386_AGRT5/117-228
Q7GD77_ADICA/634-750
Q7GD77_ADICA/765-890
Q7KBV9_BACRY/182-278
Q7KBV9_BACRY/327-440
Q7M9E9_WOLSU/116-235
Q7MCB5_VIBVY/471-583
Q7MD52_VIBVY/14-135
Q7MET6_VIBVY/162-232
Q7MHY4_VIBVY/874-937
Q7MJT5_VIBVY/80-151
Q7ML24_VIBVY/213-301
Q7MNJ3_VIBVY/98-197
Q7MQ13_VIBVY/7-113
Q7N085_PHOLL/156-266
Q7N0H8_PHOLL/98-194
Q7N3Y2_PHOLL/80-182
Q7N9S7_PHOLL/10-111
Q7NDS1_GLOVI/5-47
Q7NE94_GLOVI/34-139
Q7NL87_GLOVI/23-132
Q7NPK0_GLOVI/287-395
Q7NT06_CHRVO/147-260
Q7NXK5_CHRVO/351-463
Q7NXK6_CHRVO/264-380
Q7NXP8_CHRVO/147-259
Q7NZ88_CHRVO/409-523
Q7NZF8_CHRVO/235-298
Q7P0K4_CHRVO/96-189
Q7PM78_ANOGA/123-185
Q7PR97_ANOGA/117-187
Q7Q0Z1_ANOGA/100-169
Q7Q1K1_ANOGA/19-125
Q7Q6R8_ANOGA/86-163
Q7QE88_ANOGA/100-169
Q7QEL9_ANOGA/94-157
Q7QNA5_ANOGA/65-121
Q7SZH9_XENLA/104-216
Q7T2E4_DANRE/33-135
Q7TPU7_MOUSE/115-214
Q7TSR2_9MURI/121-181
Q7U8R2_SYNPX/296-404
Q7UEQ7_RHOBA/139-251
Q7UHA1_RHOBA/148-260
Q7UJC2_RHOBA/324-410
Q7UK14_RHOBA/1102-1214
Q7USG5_RHOBA/1116-1233
Q7UUD3_RHOBA/280-388
Q7V0C5_PROMP/298-407
Q7V5W8_PROMM/298-406
Q7VAN6_PROMA/298-407
Q7W9Y5_BORPA/191-288
Q7WHU2_BORBR/191-284
Q7X4Y7_RHOCE/154-234
Q7YSE5_RABIT/91-182
Q7Z0C9_DANPL/169-303
Q7Z3A3_HUMAN/137-244
Q7ZTG6_SALSA/125-243
Q7ZTG9_SALSA/124-243
Q7ZU37_DANRE/150-257
Q7ZXS9_XENLA/125-232
Q80T25_RAT/163-270
Q80T26_RAT/163-270
Q80T27_RAT/116-223
Q80T28_RAT/148-255
Q80T29_RAT/163-270
Q814H3_BACCR/269-373
Q817G3_BACCR/244-351
Q818S8_BACCR/118-219
Q818S8_BACCR/237-340
Q81I43_BACCR/215-316
Q81I59_BACCR/216-312
Q81JJ1_BACAN/269-373
Q81JV1_BACAN/341-450
Q81L02_BACAN/244-351
Q81M64_BACAN/118-219
Q81M64_BACAN/237-340
Q81Q03_BACAN/27-120
Q81UF4_BACAN/218-311
Q81VC1_BACAN/215-316
Q81YS3_BACAN/216-312
Q824I8_CHLCV/27-126
Q82FP7_STRAW/147-263
Q82GP0_STRAW/29-142
Q82K90_STRAW/195-298
Q82KH3_STRAW/224-281
Q82LV8_STRAW/22-75
Q82NB2_STRAW/63-161
Q82P79_STRAW/18-123
Q82PV5_STRAW/29-124
Q82QC3_STRAW/35-134
Q82T54_NITEU/393-507
Q82Y40_NITEU/416-541
Q836C1_ENTFA/259-366
Q83A68_COXBU/1-95
Q83RP4_SHIFL/206-309
Q83SH1_SHIFL/98-194
Q866B4_CEBAP/1-87
Q86TN1_HUMAN/137-213
Q878E7_STRP3/94-199
Q87A37_XYLFT/144-253
Q87H04_VIBPA/14-135
Q87HS8_VIBPA/362-443
Q87NJ9_VIBPA/80-183
Q87P06_VIBPA/213-306
Q87S54_VIBPA/98-196
Q87TF0_VIBPA/4-111
Q87U37_PSESM/94-193
Q87VC5_PSESM/159-248
Q87WZ8_PSESM/287-394
Q883N8_PSESM/398-470
Q885U4_PSESM/245-360
Q887L3_PSESM/151-261
Q888Q1_PSESM/630-681
Q88AN5_PSESM/6-114
Q88C62_PSEPK/95-167
Q88CY2_PSEPK/6-114
Q88DX3_PSEPK/632-726
Q88EH4_PSEPK/82-184
Q88LF0_PSEPK/196-289
Q88M14_PSEPK/400-515
Q88N65_PSEPK/287-394
Q890H9_LACPL/268-372
Q893N1_CLOTE/125-237
Q894L7_CLOTE/215-315
Q897M6_CLOTE/122-202
Q89DP3_BRAJA/808-920
Q89FI4_BRAJA/87-201
Q89KX5_BRAJA/67-176
Q89LQ4_BRAJA/431-535
Q89LQ6_BRAJA/13-121
Q89SI7_BRAJA/158-213
Q89XC9_BRAJA/451-561
Q89XC9_BRAJA/577-683
Q89XC9_BRAJA/699-813
Q89XQ1_BRAJA/119-227
Q8A524_BACTN/139-229
Q8A7J6_BACTN/111-176
Q8AXF5_SEBSC/84-185
Q8BN74_MOUSE/115-215
Q8C7Y3_MOUSE/115-192
Q8C9W6_MOUSE/109-195
Q8CAG7_MOUSE/115-216
Q8CEC2_MOUSE/148-255
Q8CHL8_CRIGR/111-225
Q8CHL9_CAVPO/112-226
Q8CIY3_PERMA/163-270
Q8CIY4_PERMA/112-202
Q8CXE4_OCEIH/117-218
Q8CXE4_OCEIH/236-339
Q8CXZ5_ECOL6/206-309
Q8CZM4_YERPE/20-112
Q8D0K9_YERPE/110-159
Q8D5E0_VIBVU/471-583
Q8D629_VIBVU/14-135
Q8D7S2_VIBVU/162-232
Q8D9B7_VIBVU/213-301
Q8DAD6_VIBVU/80-151
Q8DBY1_VIBVU/874-937
Q8DDR6_VIBVU/7-113
Q8DEV9_VIBVU/98-196
Q8DIH6_THEEB/738-849
Q8DLP1_THEEB/283-394
Q8DPL8_STRR6/94-199
Q8DT64_STRMU/94-201
Q8E0L0_STRA5/93-201
Q8E683_STRA3/93-201
Q8EGP0_SHEON/98-196
Q8EJC3_SHEON/358-471
Q8EKY1_OCEIH/268-372
Q8ELH6_OCEIH/211-299
Q8ELK6_OCEIH/214-315
Q8EMV1_OCEIH/142-213
Q8F247_LEPIN/8-115
Q8F248_LEPIN/7-114
Q8F2E0_LEPIN/133-243
Q8F5H0_LEPIN/129-201
Q8F5Y6_LEPIN/137-245
Q8FBG6_ECOL6/10-108
Q8FD66_ECOL6/155-266
Q8FFP8_ECOL6/266-374
Q8FKD0_ECOL6/98-194
Q8GD29_BORAV/477-591
Q8GV68_CERPU/615-731
Q8GV68_CERPU/746-871
Q8GV69_9BRYO/611-727
Q8GV69_9BRYO/742-867
Q8GV70_9BRYO/615-731
Q8GV70_9BRYO/746-871
Q8GV71_9BRYO/612-728
Q8GV71_9BRYO/743-868
Q8GV72_9BRYO/615-731
Q8GV72_9BRYO/746-871
Q8I066_CAEEL/88-181
Q8I812_ARTSF/102-174
Q8JIG1_DANRE/148-255
Q8JIG1_DANRE/345-442
Q8JIG3_DANRE/119-193
Q8KCL9_CHLTE/140-251
Q8KCN5_CHLTE/172-240
Q8KL26_RHIEC/289-401
Q8KL26_RHIEC/33-147
Q8KLX3_PSEST/6-113
Q8KRZ0_PSESX/97-169
Q8KYY9_9PROT/158-246
Q8MKI7_PHOSI/112-226
Q8MMG2_BLAGE/194-281
Q8MMN6_9MUSC/1-96
Q8MMN6_9MUSC/147-257
Q8MMN7_9MUSC/1-96
Q8MMN7_9MUSC/147-257
Q8MMN8_9MUSC/1-96
Q8MMN8_9MUSC/147-257
Q8MMN9_9MUSC/1-96
Q8MMN9_9MUSC/147-257
Q8MMP0_9MUSC/1-96
Q8MMP0_9MUSC/147-257
Q8MMP2_9MUSC/1-96
Q8MMP2_9MUSC/147-257
Q8MQV4_DROME/170-306
Q8MTT5_9DIPT/1-77
Q8MTT6_PHLDU/1-77
Q8N0R5_BOMMO/216-325
Q8P219_STRP8/94-199
Q8PS77_METMA/95-201
Q8PTG7_METMA/357-461
Q8PU38_METMA/326-435
Q8PVN2_METMA/232-333
Q8PWB8_METMA/359-467
Q8PZH5_METMA/553-663
Q8QGI3_FUNHE/114-193
Q8QGM4_FUNHE/91-188
Q8QGM5_FUNHE/152-259
Q8QGQ3_DANRE/121-230
Q8R8J8_THETN/115-209
Q8R9H8_THETN/112-218
Q8RAU5_THETN/384-499
Q8RAV9_THETN/30-141
Q8RBW1_THETN/421-517
Q8RTV3_9PROT/134-225
Q8SQA5_BOVIN/83-197
Q8SSZ1_SARCR/65-121
Q8SSZ3_SARCR/1-77
Q8ST72_BACNE/182-278
Q8ST72_BACNE/327-440
Q8TA54_SARBU/181-277
Q8TA54_SARBU/328-438
Q8TKK0_METAC/391-500
Q8TN96_METAC/568-674
Q8TPC4_METAC/932-1039
Q8TR62_METAC/332-442
Q8TRA6_METAC/592-706
Q8TS36_METAC/446-553
Q8TSL9_METAC/235-336
Q8TSN6_METAC/551-659
Q8UVH3_COTJA/110-186
Q8UVV3_DANRE/79-167
Q8VP28_ECOLX/223-323
Q8VTB2_BACFR/136-238
Q8VWN1_WHEAT/622-737
Q8VWN1_WHEAT/752-877
Q8XE99_ECO57/98-194
Q8XHW8_CLOPE/222-300
Q8XJJ9_CLOPE/242-341
Q8XKS8_CLOPE/433-540
Q8XNX5_CLOPE/404-515
Q8XT62_RALSO/531-637
Q8XZ08_RALSO/360-473
Q8Y1V1_RALSO/28-138
Q8YA71_LISMO/266-370
Q8YQ50_NOSS1/83-197
Q8YRD7_NOSS1/245-357
Q8YSB9_NOSS1/331-441
Q8YT51_NOSS1/689-799
Q8YUG7_NOSS1/847-946
Q8YUU2_NOSS1/1250-1365
Q8YV44_NOSS1/366-481
Q8YV58_NOSS1/25-133
Q8YVR0_NOSS1/616-727
Q8YWG2_NOSS1/23-130
Q8YXD3_NOSS1/306-410
Q8YXD4_NOSS1/134-250
Q8YXI4_NOSS1/884-996
Q8YY40_NOSS1/134-250
Q8YYY5_NOSS1/20-92
Q8Z1N4_SALTI/222-324
Q8Z3F8_SALTI/155-266
Q8Z8Y4_SALTI/98-194
Q8ZKD8_SALTY/222-324
Q8ZLR5_SALTY/155-266
Q8ZRE1_SALTY/98-194
Q90505_FUNHE/109-187
Q90W03_ORYLA/106-172
Q90X20_XENLA/91-198
Q90Y91_ORYLA/106-172
Q921F3_MOUSE/163-270
Q923K8_CAVPO/112-226
Q923L9_RAT/81-186
Q924H3_RAT/115-220
Q92EZ2_LISIN/266-370
Q92RW9_RHIME/768-879
Q92UP1_RHIME/148-259
Q92Z74_RHIME/30-143
Q930Y7_RHIME/287-399
Q93JT4_PSEST/170-286
Q93JT4_PSEST/43-154
Q93MY3_STRMU/94-198
Q93QS8_STRPN/94-199
Q93S29_RHITR/283-391
Q945T7_HORVU/305-420
Q945T7_HORVU/435-560
Q95KW4_BOVIN/1-98
Q95M15_PHOVI/112-226
Q95WA7_BULGO/305-398
Q95YM6_APICE/153-251
Q95YM7_APICE/154-252
Q97EM2_CLOAB/221-318
Q97IE7_CLOAB/237-337
Q97KL4_CLOAB/299-408
Q97LU5_CLOAB/193-286
Q988T3_RHILO/163-276
Q98FQ9_RHILO/186-298
Q98G48_RHILO/234-349
Q98MX5_RHILO/368-475
Q98MX7_RHILO/15-120
Q98SK3_DANRE/119-226
Q98SN3_CHICK/163-291
Q9A107_STRP1/94-199
Q9A3N2_CAUCR/144-256
Q9A402_CAUCR/5-120
Q9AA47_CAUCR/132-244
Q9ADP6_STRCO/10-112
Q9ADP6_STRCO/147-263
Q9AU33_9LILI/438-553
Q9AU43_HOUCO/462-577
Q9AU55_9ASPA/440-554
Q9AVP3_MARPA/615-731
Q9AVP3_MARPA/746-871
Q9DDU6_XENLA/79-162
Q9DG35_CHICK/67-127
Q9FAR7_SHEVI/79-186
Q9FDG2_RHIET/139-252
Q9FPQ2_POPTR/626-742
Q9FPQ2_POPTR/757-879
Q9FPQ3_POPTR/628-744
Q9FPQ3_POPTR/759-881
Q9FSD5_PINSY/371-486
Q9FSD5_PINSY/501-625
Q9GN17_DROSI/1-91
Q9GN18_DROMA/1-91
Q9GN19_DROSE/1-91
Q9GR87_BOMMO/216-325
Q9GV69_DROYA/1-91
Q9HMY1_HALSA/820-930
Q9HRE4_HALSA/306-414
Q9HU60_PSEAE/6-113
Q9HUK6_PSEAE/144-252
Q9HV74_PSEAE/632-733
Q9HWR8_PSEAE/345-457
Q9I572_PSEAE/82-168
Q9I580_PSEAE/245-360
Q9I879_DANRE/150-257
Q9I879_DANRE/347-444
Q9I8K2_ONCMY/93-185
Q9I953_COTJA/109-188
Q9I9E2_CHICK/112-186
Q9I9Q6_XENLA/100-190
Q9IAI1_CHICK/109-181
Q9IAU1_DANRE/107-179
Q9JHY9_MESAU/110-192
Q9JJK7_MESAU/110-192
Q9JP99_RUBGE/281-390
Q9JSD5_CHLPN/28-143
Q9K2D0_CHLPN/38-143
Q9K3V4_STRCO/27-140
Q9K5R2_BACHD/264-367
Q9K633_BACHD/115-208
Q9K851_BACHD/243-350
Q9K984_BACHD/118-217
Q9K984_BACHD/235-338
Q9K9B0_BACHD/75-177
Q9KCJ0_BACHD/254-356
Q9KFT0_BACHD/213-314
Q9KMX6_VIBCH/14-135
Q9KNJ0_VIBCH/6-113
Q9KPJ8_VIBCH/155-266
Q9KRN1_VIBCH/215-304
Q9KSE9_VIBCH/80-133
Q9KU10_VIBCH/98-196
Q9L4F1_BACCE/341-450
Q9LRG8_ARMRU/620-735
Q9LRG8_ARMRU/750-875
Q9LRG9_ARMRU/620-735
Q9LRG9_ARMRU/750-875
Q9LRH0_ARMRU/620-735
Q9LRH0_ARMRU/750-875
Q9M6P6_SOLLC/622-738
Q9M6P6_SOLLC/753-875
Q9N110_SHEEP/46-103
Q9NDF3_APIME/154-251
Q9NG54_MYAAR/115-182
Q9PA94_XYLFA/144-253
Q9PTI6_STEHI/113-187
Q9PTI7_CHICK/112-186
Q9PTI8_ANAPL/76-154
Q9PTI9_NECMA/76-189
Q9PUA3_XENLA/100-190
Q9R5W8_BORPE/20-134
Q9R5W9_BORPE/20-134
Q9RCL0_STRPY/96-201
Q9REA6_ENTFA/261-368
Q9RK68_STRCO/304-412
Q9RRR7_DEIRA/375-492
Q9RV03_DEIRA/126-235
Q9RV56_DEIRA/359-460
Q9S0K2_SHEVI/1-108
Q9S1J9_STRPN/94-199
Q9S2Z9_RHOSH/11-115
Q9S502_MYXXA/9-118
Q9SEW2_PEA/614-730
Q9SEW2_PEA/745-867
Q9SWS6_SOLLC/621-737
Q9SWS6_SOLLC/752-874
Q9TVM0_CAEEL/88-181
Q9U6M7_ANTPE/195-289
Q9UA11_MUSDO/177-274
Q9UA11_MUSDO/325-435
Q9VEV9_DROME/117-184
Q9W6J4_DANRE/100-179
Q9W752_STECH/60-167
Q9X180_THEMA/414-519
Q9X9C5_SALTY/22-122
Q9XTA4_BOVIN/85-183
Q9Y080_LUCCU/179-276
Q9Y080_LUCCU/324-437
Q9YGE9_ONCMY/110-178
Q9YGV3_DANRE/117-232
Q9YHW4_FUNHE/136-243
Q9Z7X0_CHLPN/28-133
Q9ZBJ0_STRCO/55-100
Q9ZH35_ENTGE/10-101
Q9ZI94_LACSK/260-365
RESE_BACSU/253-355
SIM1A_DANRE/79-163
SIM1_HUMAN/79-167
SIM1_MOUSE/79-167
SIM1_PANPA/79-167
SIM1_PANTR/79-167
SIM2_HUMAN/79-164
SIM2_MOUSE/79-159
SIMA_DROME/170-306
SIM_DROME/102-215
SPHS_SYNE7/50-160
TRAJ2_ECOLX/21-125
TRAJ3_ECOLX/21-125
TRH_DROME/243-316
WALK_STAEQ/265-368
WALK_STAES/265-368
Y091_CAUCR/254-352
Y3085_AZOC5/187-301
Y8013_DICDI/7-117
YCF26_PORPU/291-408
YCF26_PORYE/288-405
YQIR_BACSU/117-218
YQIR_BACSU/236-339
