# Supplementary material for: Contact prediction is hardest for the most informative contacts, but improves with the incorporation of contact potentials
Source: PLoS One. 2018 Jun 28;13(6):e0199585. doi: 10.1371/journal.pone.0199585 (PMC6023208; doi:10.1371/journal.pone.0199585)
Supplement: S1 Data — Each file in the ‘alignments’ directory herein corresponds to a protein family’s alignment and contains the accession number and sequence range of each sequence in the alignment. (TAR.GZ) [file pone.0199585.s001.tar.gz › alignments/GGDEF]

A0ADW3_STRAM/279-435
A0AFX7_LISW6/129-282
A0AK16_LISW6/209-368
A0AK17_LISW6/208-366
A0AKS8_LISW6/195-350
A0AY17_BURCH/236-393
A0AYH6_BURCH/340-499
A0AZG4_BURCH/323-482
A0AZG5_BURCH/173-335
A0B0I1_BURCH/342-498
A0B0P8_BURCH/408-564
A0B285_BURCH/253-410
A0B427_BURCH/344-504
A0B441_BURCH/150-307
A0JR44_ARTS2/80-235
A0JS55_ARTS2/220-375
A0JTU2_ARTS2/283-434
A0JVV3_ARTS2/389-540
A0K1H4_ARTS2/288-446
A0K614_BURCH/169-335
A0K6K3_BURCH/238-395
A0K825_BURCH/324-484
A0K827_BURCH/305-462
A0K9C7_BURCH/346-502
A0KB42_BURCH/414-528
A0KBN0_BURCH/288-448
A0KCT6_BURCH/263-419
A0KDY2_BURCH/332-493
A0KEB8_AERHH/429-575
A0KEC8_AERHH/116-265
A0KEG5_AERHH/417-569
A0KF90_AERHH/232-387
A0KFF7_AERHH/141-289
A0KG58_AERHH/160-315
A0KG84_AERHH/159-306
A0KG86_AERHH/107-264
A0KGL3_AERHH/206-357
A0KGZ1_AERHH/219-379
A0KH60_AERHH/309-460
A0KHE5_AERHH/379-535
A0KHJ8_AERHH/155-308
A0KHR4_AERHH/200-359
A0KHS6_AERHH/353-504
A0KIJ4_AERHH/390-552
A0KIX5_AERHH/561-721
A0KJ84_AERHH/216-370
A0KJE2_AERHH/254-407
A0KJG8_AERHH/249-407
A0KK21_AERHH/166-323
A0KK34_AERHH/286-436
A0KKN7_AERHH/202-349
A0KKT1_AERHH/264-422
A0KL46_AERHH/116-270
A0KLM4_AERHH/373-521
A0KLQ5_AERHH/237-390
A0KLV9_AERHH/173-336
A0KM03_AERHH/227-372
A0KMH1_AERHH/513-665
A0KMP3_AERHH/194-346
A0KN72_AERHH/349-495
A0KN77_AERHH/147-306
A0KNB3_AERHH/315-464
A0KND7_AERHH/202-353
A0KNI0_AERHH/387-544
A0KNU4_AERHH/242-389
A0KPE0_AERHH/584-743
A0KPP7_AERHH/380-541
A0KQ37_AERHH/321-478
A0KQ47_AERHH/325-479
A0KQ53_AERHH/177-330
A0KQ72_AERHH/359-509
A0KQU2_AERHH/200-361
A0KQV8_AERHH/331-489
A0KR48_SHESA/202-354
A0KRF8_SHESA/634-791
A0KRU3_SHESA/324-480
A0KRY2_SHESA/408-565
A0KS24_SHESA/440-600
A0KS49_SHESA/452-610
A0KS50_SHESA/237-389
A0KSA3_SHESA/1056-1213
A0KSB0_SHESA/428-581
A0KSC3_SHESA/181-338
A0KSC7_SHESA/165-316
A0KSL5_SHESA/140-297
A0KSM4_SHESA/400-511
A0KSP0_SHESA/156-313
A0KSU0_SHESA/299-454
A0KSX8_SHESA/220-374
A0KT66_SHESA/477-638
A0KTF2_SHESA/164-318
A0KTI7_SHESA/322-471
A0KTL3_SHESA/304-461
A0KU00_SHESA/239-396
A0KU36_SHESA/81-227
A0KUC7_SHESA/452-610
A0KUH8_SHESA/405-566
A0KV79_SHESA/1001-1154
A0KWL4_SHESA/776-933
A0KX71_SHESA/302-452
A0KX78_SHESA/220-373
A0KXB6_SHESA/147-262
A0KXC2_SHESA/381-537
A0KXD7_SHESA/179-339
A0KXL8_SHESA/315-472
A0KXW8_SHESA/179-335
A0KXZ1_SHESA/162-324
A0KXZ5_SHESA/557-718
A0KY43_SHESA/309-461
A0KYA1_SHESA/320-466
A0KYH8_SHESA/9-163
A0KYW5_SHESA/173-334
A0KZ06_SHESA/135-287
A0KZ78_SHESA/392-542
A0KZ92_SHESA/357-513
A0KZD6_SHESA/581-738
A0KZF3_SHESA/394-551
A0L012_SHESA/261-405
A0L0U1_SHESA/322-475
A0L0Z2_SHESA/139-296
A0L147_SHESA/501-657
A0L1G8_SHESA/222-379
A0L1N2_SHESA/454-613
A0L1R1_SHESA/493-581
A0L1X8_SHESA/1079-1236
A0L200_SHESA/208-373
A0L295_SHESA/278-435
A0L2G3_SHESA/145-305
A0L2H7_SHESA/803-959
A0L2R8_SHESA/396-545
A0L3B2_SHESA/166-318
A0L427_MAGSM/753-910
A0L467_MAGSM/420-577
A0L4D8_MAGSM/288-448
A0L4N6_MAGSM/442-600
A0L4P1_MAGSM/394-549
A0L4P3_MAGSM/490-649
A0L613_MAGSM/142-305
A0L6C9_MAGSM/128-285
A0L6R6_MAGSM/462-620
A0L7F5_MAGSM/156-315
A0L7G7_MAGSM/288-441
A0L7H2_MAGSM/219-373
A0L7Q0_MAGSM/393-549
A0L7S5_MAGSM/401-558
A0L865_MAGSM/291-448
A0L872_MAGSM/323-476
A0L8C6_MAGSM/284-441
A0L8E8_MAGSM/307-460
A0L8L0_MAGSM/282-439
A0L8P4_MAGSM/312-469
A0L8W1_MAGSM/398-552
A0L914_MAGSM/815-972
A0L9S8_MAGSM/535-692
A0L9T5_MAGSM/838-995
A0LA76_MAGSM/175-283
A0LA87_MAGSM/628-785
A0LA97_MAGSM/157-314
A0LAF7_MAGSM/509-666
A0LAI5_MAGSM/16-173
A0LAY9_MAGSM/52-209
A0LAZ4_MAGSM/547-704
A0LBU1_MAGSM/273-426
A0LBX0_MAGSM/693-775
A0LBX0_MAGSM/772-864
A0LBX1_MAGSM/510-642
A0LC10_MAGSM/270-426
A0LCE9_MAGSM/453-613
A0LCM0_MAGSM/181-336
A0LD38_MAGSM/384-542
A0LD73_MAGSM/332-489
A0LDE9_MAGSM/276-428
A0LDH0_MAGSM/144-305
A0LDH2_MAGSM/485-643
A0LG65_SYNFM/141-297
A0LH12_SYNFM/261-430
A0LIF2_SYNFM/183-344
A0LKD9_SYNFM/408-565
A0LL56_SYNFM/221-373
A0LLM6_SYNFM/180-339
A0LNC8_SYNFM/376-527
A0LR12_ACIC1/399-551
A0LR80_ACIC1/509-666
A0LSI3_ACIC1/347-499
A0LT36_ACIC1/111-267
A0LTE5_ACIC1/193-338
A0LU23_ACIC1/248-407
A0LUD7_ACIC1/124-295
A0LUT2_ACIC1/207-364
A0LUU6_ACIC1/310-466
A0LUZ3_ACIC1/484-641
A0LVC4_ACIC1/218-373
A0LVH4_ACIC1/16-175
A0LVQ2_ACIC1/375-525
A0LW67_ACIC1/440-596
A0NLM3_9RHOB/229-384
A0NM98_9RHOB/375-532
A0NMN7_9RHOB/295-451
A0NMN8_9RHOB/330-486
A0NMR0_9RHOB/256-412
A0NNQ3_9RHOB/552-708
A0NP59_9RHOB/416-535
A0NPD7_9RHOB/320-477
A0NPU5_9RHOB/256-411
A0NPY0_9RHOB/214-370
A0NQK9_9RHOB/177-336
A0NR14_9RHOB/314-469
A0NRC3_9RHOB/388-545
A0NSC2_9RHOB/466-620
A0NSH4_9RHOB/265-422
A0NSP5_9RHOB/213-373
A0NSZ0_9RHOB/320-472
A0NTQ4_9RHOB/595-752
A0NU05_9RHOB/484-638
A0NU37_9RHOB/338-496
A0NUF6_9RHOB/268-430
A0NUK5_9RHOB/481-638
A0NUL2_9RHOB/307-464
A0NUT0_9RHOB/951-1109
A0NV57_9RHOB/620-772
A0NV89_9RHOB/535-693
A0NVC0_9RHOB/167-323
A0NVG4_9RHOB/61-217
A0NVH7_9RHOB/219-374
A0NWC5_9RHOB/173-329
A0NYP4_9RHOB/187-344
A0P1H8_9RHOB/514-671
A0P1J0_9RHOB/333-490
A0P262_9RHOB/316-467
A0P2W6_9RHOB/318-475
A0P309_9RHOB/150-315
A0P381_9RHOB/322-424
A0P392_9RHOB/144-300
A0P3B4_9RHOB/263-431
A0P458_9RHOB/266-422
A0PXI0_CLONN/160-316
A0PYJ2_CLONN/204-361
A0Q1B8_CLONN/532-689
A0Q1B9_CLONN/390-549
A0Q1G3_CLONN/36-192
A0Q289_CLONN/1468-1623
A0Q539_FRATN/281-437
A0Q544_FRATN/345-501
A0QBU6_MYCA1/175-330
A0QCL4_MYCA1/337-493
A0QCL4_MYCA1/864-1028
A0QE76_MYCA1/194-349
A0QG89_MYCA1/174-320
A0QHC8_MYCA1/177-332
A0QK38_MYCA1/176-311
A0QME5_MYCA1/204-360
A0QUG3_MYCS2/179-334
A0QW17_MYCS2/188-345
A0R9I8_BACAH/271-423
A0R9R1_BACAH/148-300
A0RED4_BACAH/68-224
A0RHC2_BACAH/481-638
A0RI07_BACAH/68-213
A0RI49_BACAH/269-422
A0RL26_BACAH/129-242
A0RL91_BACAH/479-636
A0RLD3_BACAH/482-639
A0RLJ6_BACAH/191-346
A0RMY7_CAMFF/847-1006
A0RNJ9_CAMFF/225-382
A0RNL8_CAMFF/231-381
A0RNX5_CAMFF/353-509
A0RPW3_CAMFF/153-309
A0RPW4_CAMFF/169-317
A0RQ68_CAMFF/257-411
A0RRH8_CAMFF/199-352
A0RRM0_CAMFF/386-534
A0XWN4_9GAMM/406-570
A0XWQ3_9GAMM/400-516
A0XWQ9_9GAMM/406-564
A0XWU8_9GAMM/306-471
A0XXJ4_9GAMM/345-510
A0XXP0_9GAMM/254-405
A0XXT6_9GAMM/220-362
A0XY02_9GAMM/294-455
A0XY04_9GAMM/1056-1213
A0XY92_9GAMM/177-328
A0XYC2_9GAMM/144-296
A0XYD7_9GAMM/182-350
A0XYD8_9GAMM/219-373
A0XYL3_9GAMM/377-534
A0XYM4_9GAMM/148-295
A0XYT9_9GAMM/141-302
A0XYV2_9GAMM/138-299
A0XZ73_9GAMM/346-498
A0XZC1_9GAMM/315-463
A0XZG2_9GAMM/573-728
A0XZR1_9GAMM/217-374
A0XZX4_9GAMM/245-378
A0Y060_9GAMM/363-522
A0Y087_9GAMM/155-312
A0Y0A1_9GAMM/153-309
A0Y0Y9_9GAMM/479-633
A0Y1G9_9GAMM/257-416
A0Y1W8_9GAMM/374-534
A0Y243_9GAMM/438-596
A0Y266_9GAMM/131-281
A0Y2E6_9GAMM/254-408
A0Y2I8_9GAMM/1072-1229
A0Y2J9_9GAMM/134-295
A0Y2V2_9GAMM/370-520
A0Y2Y6_9GAMM/313-466
A0Y358_9GAMM/104-255
A0Y374_9GAMM/350-506
A0Y376_9GAMM/266-423
A0Y3B7_9GAMM/199-356
A0Y3C8_9GAMM/221-378
A0Y3Q3_9GAMM/141-294
A0Y3Z2_9GAMM/201-358
A0Y401_9GAMM/317-474
A0Y4E8_9GAMM/450-609
A0Y4F7_9GAMM/168-323
A0Y4L7_9GAMM/179-341
A0Y571_9GAMM/164-325
A0Y5L1_9GAMM/817-987
A0Y5R8_9GAMM/392-541
A0Y5Z9_9GAMM/247-401
A0Y6C2_9GAMM/315-477
A0Y6H2_9GAMM/178-330
A0Y6L1_9GAMM/296-455
A0Y6T6_9GAMM/552-709
A0Y7D8_9GAMM/234-388
A0Y7K2_9GAMM/367-526
A0Y806_9GAMM/389-546
A0Y8S3_9GAMM/278-427
A0Y9D0_9GAMM/167-324
A0YBW6_9GAMM/361-518
A0YCB5_9GAMM/133-294
A0YCV9_9GAMM/165-321
A0YCW0_9GAMM/340-497
A0YCW7_9GAMM/213-370
A0YD55_9GAMM/242-399
A0YDH5_9GAMM/37-195
A0YDS2_9GAMM/143-302
A0YEB1_9GAMM/106-258
A0YED8_9GAMM/217-379
A0YEH3_9GAMM/263-420
A0YFH3_9GAMM/183-341
A0YFQ5_9GAMM/185-345
A0YFW0_9GAMM/119-276
A0YG63_9GAMM/287-444
A0YGV9_9GAMM/329-491
A0YH39_9GAMM/236-357
A0YH39_9GAMM/345-410
A0YH88_9GAMM/220-370
A0YHX9_LYNSP/513-671
A0YHZ2_LYNSP/1452-1610
A0YI01_LYNSP/330-487
A0YI13_LYNSP/841-999
A0YIC8_LYNSP/465-626
A0YIF0_LYNSP/503-668
A0YIU6_LYNSP/647-808
A0YIY9_LYNSP/301-458
A0YKK9_LYNSP/355-509
A0YLB4_LYNSP/334-495
A0YLL7_LYNSP/435-592
A0YM24_LYNSP/166-324
A0YM51_LYNSP/392-557
A0YM58_LYNSP/169-330
A0YM63_LYNSP/144-304
A0YMH5_LYNSP/532-693
A0YMU5_LYNSP/1094-1254
A0YMU5_LYNSP/427-587
A0YNV2_LYNSP/289-449
A0YP32_LYNSP/655-813
A0YP68_LYNSP/144-302
A0YP69_LYNSP/133-294
A0YPB8_LYNSP/146-307
A0YPD8_LYNSP/56-219
A0YPN8_LYNSP/747-905
A0YPR3_LYNSP/342-503
A0YPS9_LYNSP/800-959
A0YPT5_LYNSP/1610-1765
A0YR26_LYNSP/297-459
A0YS98_LYNSP/197-357
A0YS99_LYNSP/461-622
A0YTC6_LYNSP/573-727
A0YTI9_LYNSP/424-581
A0YU61_LYNSP/192-351
A0YUF3_LYNSP/487-650
A0YVD8_LYNSP/271-429
A0YVG8_LYNSP/145-308
A0YVI7_LYNSP/294-455
A0YVN1_LYNSP/1086-1244
A0YVU5_LYNSP/602-762
A0YWD3_LYNSP/832-990
A0YWR3_LYNSP/192-350
A0YXA8_LYNSP/360-517
A0YXP0_LYNSP/290-451
A0YYE0_LYNSP/1220-1378
A0YYE1_LYNSP/650-809
A0YYE8_LYNSP/557-715
A0YYS5_LYNSP/166-324
A0YZ02_LYNSP/562-719
A0YZ09_LYNSP/313-471
A0YZG9_LYNSP/169-330
A0YZR1_LYNSP/162-323
A0Z0W5_9GAMM/234-395
A0Z1K1_9GAMM/174-247
A0Z1K1_9GAMM/261-351
A0Z322_9GAMM/204-357
A0Z5D2_9GAMM/237-389
A0Z792_9GAMM/208-347
A0Z7Q2_9GAMM/277-442
A0Z7X2_9GAMM/205-358
A0ZFV2_NODSP/26-127
A0ZG01_NODSP/443-600
A0ZGP9_NODSP/1450-1608
A0ZIR4_NODSP/14-72
A0ZKS8_NODSP/149-310
A1A857_ECOK1/210-366
A1A973_ECOK1/295-438
A1A9S9_ECOK1/282-439
A1AAQ3_ECOK1/237-391
A1AAV2_ECOK1/273-426
A1AB78_ECOK1/384-534
A1ABA2_ECOK1/303-461
A1ABB9_ECOK1/131-285
A1ABW4_ECOK1/328-485
A1ABW5_ECOK1/404-555
A1ABX0_ECOK1/174-331
A1ACA4_ECOK1/398-557
A1ACS3_ECOK1/682-839
A1AED4_ECOK1/249-405
A1AGE4_ECOK1/224-381
A1AH71_ECOK1/231-383
A1AK55_PELPD/141-297
A1AK83_PELPD/142-298
A1AL42_PELPD/278-429
A1ALA3_PELPD/183-340
A1ALB3_PELPD/277-434
A1ALF3_PELPD/125-278
A1ALR3_PELPD/122-289
A1ALY4_PELPD/805-963
A1AM55_PELPD/89-245
A1AME3_PELPD/124-278
A1AMG1_PELPD/267-436
A1ANP1_PELPD/150-311
A1ANS6_PELPD/288-446
A1AQ26_PELPD/180-315
A1ARX1_PELPD/254-371
A1ARY2_PELPD/187-346
A1ASF8_PELPD/210-365
A1ASF8_PELPD/819-945
A1ASG6_PELPD/333-486
A1ASJ8_PELPD/60-217
A1ASK8_PELPD/274-430
A1ATC4_PELPD/434-591
A1ATR3_PELPD/297-454
A1ATS4_PELPD/1-89
A1ATT7_PELPD/350-507
A1AU33_PELPD/120-274
A1AUD4_PELPD/210-370
A1AUE1_PELPD/304-459
A1AUE5_PELPD/337-496
A1AUR4_PELPD/301-458
A1AUR6_PELPD/302-459
A1B8E3_PARDP/162-317
A1B954_PARDP/289-454
A1BG22_CHLPD/251-410
A1EI15_VIBCH/479-629
A1EJ21_VIBCH/285-431
A1EJ57_VIBCH/335-486
A1EJE2_VIBCH/197-362
A1EJE7_VIBCH/294-453
A1EJF1_VIBCH/180-335
A1EJG8_VIBCH/157-312
A1EJP9_VIBCH/144-299
A1EJT9_VIBCH/357-508
A1EK37_VIBCH/428-576
A1EK90_VIBCH/155-307
A1EKA5_VIBCH/339-498
A1EKY7_VIBCH/180-330
A1ELI4_VIBCH/231-385
A1EM52_VIBCH/410-571
A1EMR4_VIBCH/179-332
A1EMV1_VIBCH/338-495
A1EMY0_VIBCH/212-372
A1ENS4_VIBCH/152-313
A1ENW6_VIBCH/515-609
A1EP03_VIBCH/274-426
A1EP59_VIBCH/417-490
A1EPF3_VIBCH/256-409
A1EPF8_VIBCH/242-398
A1EPH0_VIBCH/2-130
A1EPH6_VIBCH/179-332
A1EPT0_VIBCH/495-651
A1EPT3_VIBCH/270-427
A1EPT5_VIBCH/231-383
A1EPT9_VIBCH/350-502
A1EQF9_VIBCH/807-962
A1EQI1_VIBCH/339-503
A1EQS9_VIBCH/310-462
A1EQT3_VIBCH/238-353
A1EQT3_VIBCH/344-407
A1EQZ4_VIBCH/203-357
A1ER07_VIBCH/248-405
A1ER92_VIBCH/211-363
A1ERE6_VIBCH/364-520
A1ERN8_VIBCH/369-522
A1ET34_VIBCH/206-364
A1F0J7_VIBCH/464-614
A1F1F2_VIBCH/369-522
A1F1M7_VIBCH/237-388
A1F283_VIBCH/339-498
A1F2G3_VIBCH/357-508
A1F3D9_VIBCH/428-576
A1F3J2_VIBCH/155-307
A1F3M0_VIBCH/157-312
A1F3N7_VIBCH/180-335
A1F3P1_VIBCH/294-453
A1F3P6_VIBCH/197-362
A1F3S7_VIBCH/179-332
A1F4S9_VIBCH/533-679
A1F5M7_VIBCH/152-313
A1F687_VIBCH/231-385
A1F6E0_VIBCH/338-495
A1F6L1_VIBCH/417-490
A1F6P1_VIBCH/339-503
A1F6S9_VIBCH/274-426
A1F6V4_VIBCH/212-372
A1F6Y8_VIBCH/242-398
A1F6Z4_VIBCH/256-409
A1F793_VIBCH/532-694
A1F7C3_VIBCH/350-502
A1F7C7_VIBCH/231-383
A1F7C9_VIBCH/270-427
A1F7D2_VIBCH/495-651
A1F7I1_VIBCH/266-410
A1F7K8_VIBCH/203-357
A1F7Q0_VIBCH/364-520
A1F7T3_VIBCH/144-299
A1F7W6_VIBCH/410-571
A1F7Z0_VIBCH/211-363
A1F7Z6_VIBCH/180-330
A1F9G2_VIBCH/238-353
A1F9G2_VIBCH/344-407
A1F9K0_VIBCH/807-962
A1F9K2_VIBCH/302-436
A1F9P3_VIBCH/223-374
A1F9Y6_VIBCH/248-405
A1FAN6_VIBCH/149-302
A1HLR9_9FIRM/304-456
A1HLT0_9FIRM/347-501
A1HMP4_9FIRM/95-241
A1HRZ7_9FIRM/622-786
A1HS81_9FIRM/392-545
A1HSJ3_9FIRM/482-640
A1HTU0_9FIRM/321-480
A1JHW4_YERE8/236-390
A1JJ85_YERE8/196-351
A1JJB2_YERE8/225-381
A1JKM7_YERE8/179-332
A1JKY3_YERE8/706-863
A1JLW1_YERE8/398-561
A1JLX9_YERE8/272-433
A1JM71_YERE8/530-686
A1JPJ0_YERE8/257-410
A1JPK6_YERE8/189-345
A1JQI9_YERE8/407-564
A1JQL7_YERE8/437-593
A1JRJ4_YERE8/224-378
A1JRL9_YERE8/366-515
A1JRR8_YERE8/194-347
A1K1P7_AZOSB/297-459
A1K298_AZOSB/259-412
A1K2I8_AZOSB/473-630
A1K2L2_AZOSB/417-573
A1K2R0_AZOSB/732-889
A1K2X7_AZOSB/644-801
A1K334_AZOSB/381-539
A1K364_AZOSB/234-361
A1K3A1_AZOSB/391-549
A1K3A2_AZOSB/453-610
A1K412_AZOSB/170-327
A1K469_AZOSB/383-540
A1K4W6_AZOSB/410-567
A1K4Z0_AZOSB/442-599
A1K569_AZOSB/510-667
A1K5F6_AZOSB/486-643
A1K5F7_AZOSB/153-309
A1K5I8_AZOSB/428-586
A1K5K2_AZOSB/655-812
A1K5P7_AZOSB/373-528
A1K5Q6_AZOSB/382-539
A1K5S9_AZOSB/663-820
A1K633_AZOSB/359-521
A1K6P1_AZOSB/272-429
A1K771_AZOSB/146-309
A1K7E0_AZOSB/307-464
A1K7N7_AZOSB/133-291
A1K7N9_AZOSB/461-619
A1K7Y8_AZOSB/370-529
A1K865_AZOSB/136-296
A1K870_AZOSB/840-998
A1K8S4_AZOSB/165-311
A1K8T4_AZOSB/221-378
A1K8W1_AZOSB/398-552
A1K8Z7_AZOSB/258-415
A1K902_AZOSB/449-605
A1K903_AZOSB/440-596
A1K923_AZOSB/1069-1226
A1K9E0_AZOSB/390-547
A1K9G0_AZOSB/447-604
A1K9H7_AZOSB/176-329
A1K9J0_AZOSB/701-858
A1KA22_AZOSB/570-726
A1KAE1_AZOSB/150-308
A1KAZ1_AZOSB/525-683
A1KBA9_AZOSB/295-452
A1KBD7_AZOSB/300-458
A1KBS5_AZOSB/331-463
A1KC37_AZOSB/311-468
A1KC69_AZOSB/335-492
A1KCA9_AZOSB/257-413
A1KIE4_MYCBP/184-339
A1QZK5_BORT9/147-307
A1R2H0_ARTAT/219-374
A1R2H2_ARTAT/41-196
A1R9L9_ARTAT/138-296
A1R9M6_ARTAT/85-240
A1RBV9_ARTAT/229-383
A1RDS2_ARTAT/167-323
A1RDZ3_SHESW/395-545
A1RE55_SHESW/791-947
A1REJ4_SHESW/324-480
A1REM4_SHESW/173-333
A1REX9_SHESW/493-582
A1RFD5_SHESW/1056-1213
A1RFE4_SHESW/431-584
A1RFF9_SHESW/165-316
A1RFL9_SHESW/140-297
A1RFM8_SHESW/400-514
A1RFP1_SHESW/156-313
A1RFS8_SHESW/342-463
A1RFV3_SHESW/287-444
A1RG31_SHESW/200-355
A1RGB4_SHESW/164-321
A1RGI4_SHESW/288-445
A1RGX9_SHESW/249-406
A1RHB0_SHESW/81-226
A1RHN8_SHESW/405-566
A1RI95_SHESW/1004-1157
A1RJA6_SHESW/205-365
A1RJQ7_SHESW/776-933
A1RJS4_SHESW/585-741
A1RJY4_SHESW/302-452
A1RJZ1_SHESW/220-373
A1RK55_SHESW/315-472
A1RKB3_SHESW/179-335
A1RL56_SHESW/9-162
A1RLG4_SHESW/173-334
A1RLL0_SHESW/136-288
A1RLT4_SHESW/357-513
A1RLX3_SHESW/581-738
A1RLZ2_SHESW/395-552
A1RMP6_SHESW/261-404
A1RNT7_SHESW/299-454
A1RP31_SHESW/222-378
A1RP86_SHESW/453-612
A1RPE7_SHESW/237-389
A1RPE8_SHESW/452-611
A1RPJ9_SHESW/1081-1238
A1RPU0_SHESW/278-434
A1RPZ8_SHESW/634-791
A1RQ26_SHESW/326-474
A1S1M1_SHEAM/135-287
A1S1N8_SHEAM/378-542
A1S1U8_SHEAM/630-787
A1S2I3_SHEAM/1056-1212
A1S2J3_SHEAM/412-565
A1S2N6_SHEAM/137-298
A1S2Q3_SHEAM/222-378
A1S2V0_SHEAM/346-496
A1S2Y4_SHEAM/222-379
A1S324_SHEAM/379-536
A1S335_SHEAM/359-517
A1S371_SHEAM/206-365
A1S3K0_SHEAM/145-304
A1S3N4_SHEAM/417-574
A1S466_SHEAM/249-406
A1S4A7_SHEAM/74-221
A1S4G3_SHEAM/290-431
A1S4I5_SHEAM/404-554
A1S4Q9_SHEAM/140-292
A1S4R3_SHEAM/256-417
A1S4V3_SHEAM/168-321
A1S511_SHEAM/58-162
A1S5R2_SHEAM/253-411
A1S5V5_SHEAM/548-709
A1S668_SHEAM/164-320
A1S6F8_SHEAM/194-350
A1S6M0_SHEAM/302-452
A1S6M8_SHEAM/224-377
A1S6P3_SHEAM/771-928
A1S6U0_SHEAM/262-418
A1S6Z8_SHEAM/164-322
A1S750_SHEAM/185-341
A1S7L3_SHEAM/998-1151
A1S852_SHEAM/134-283
A1S874_SHEAM/402-562
A1S880_SHEAM/412-569
A1S8A3_SHEAM/326-483
A1S8B6_SHEAM/357-513
A1S8E6_SHEAM/581-738
A1S8M7_SHEAM/138-294
A1S8V4_SHEAM/344-508
A1S8W9_SHEAM/464-621
A1S9L7_SHEAM/406-560
A1S9N3_SHEAM/252-408
A1S9W6_SHEAM/398-553
A1S9W9_SHEAM/300-455
A1S9Y5_SHEAM/410-567
A1SA12_SHEAM/215-367
A1SA94_SHEAM/215-370
A1SAB1_SHEAM/346-493
A1SAD3_SHEAM/156-313
A1SAE9_SHEAM/403-517
A1SAF7_SHEAM/140-297
A1SAK6_SHEAM/453-612
A1SAR0_SHEAM/237-389
A1SAR1_SHEAM/448-607
A1SAT2_SHEAM/427-578
A1SAU4_SHEAM/1066-1223
A1SAV5_SHEAM/165-322
A1SB54_SHEAM/293-448
A1SBI3_SHEAM/226-382
A1SBM7_SHEAM/147-306
A1SBP6_SHEAM/74-226
A1SBP9_SHEAM/451-612
A1SBS3_SHEAM/268-430
A1SFR8_NOCSJ/550-705
A1SFR9_NOCSJ/393-544
A1SFS0_NOCSJ/269-425
A1SR97_PSYIN/106-268
A1SRH3_PSYIN/353-509
A1SRL2_PSYIN/449-606
A1SRM4_PSYIN/921-1074
A1SS99_PSYIN/217-379
A1SSA6_PSYIN/553-709
A1SSH8_PSYIN/128-281
A1STH5_PSYIN/521-677
A1STK3_PSYIN/141-261
A1STY4_PSYIN/516-673
A1STZ3_PSYIN/139-300
A1SU66_PSYIN/15-124
A1SU67_PSYIN/583-740
A1SU68_PSYIN/445-602
A1SU69_PSYIN/522-678
A1SU70_PSYIN/522-677
A1SU71_PSYIN/522-663
A1SU72_PSYIN/138-296
A1SUA4_PSYIN/360-526
A1SUG7_PSYIN/362-519
A1SUH3_PSYIN/383-541
A1SUV1_PSYIN/237-386
A1SV51_PSYIN/176-338
A1SVH2_PSYIN/164-316
A1SVJ4_PSYIN/235-397
A1SVT3_PSYIN/138-292
A1SVU7_PSYIN/491-647
A1SVV1_PSYIN/308-465
A1SVV3_PSYIN/165-327
A1SVZ1_PSYIN/317-473
A1SWA5_PSYIN/288-445
A1SWE1_PSYIN/270-438
A1SWH2_PSYIN/473-629
A1SWM8_PSYIN/160-322
A1SWN2_PSYIN/139-292
A1SWS3_PSYIN/205-359
A1SWZ9_PSYIN/1-111
A1SX17_PSYIN/172-332
A1SX34_PSYIN/361-518
A1SXC8_PSYIN/436-544
A1SXQ6_PSYIN/205-367
A1SY01_PSYIN/587-744
A1SY47_PSYIN/634-790
A1SY75_PSYIN/158-320
A1SY77_PSYIN/112-271
A1SYQ4_PSYIN/89-251
A1SZ61_PSYIN/265-422
A1SZ67_PSYIN/244-397
A1SZ73_PSYIN/287-444
A1SZA9_PSYIN/347-509
A1SZB6_PSYIN/175-337
A1SZT9_PSYIN/473-629
A1SZV0_PSYIN/266-437
A1T013_PSYIN/249-403
A1T0Y1_PSYIN/275-433
A1T222_MYCVP/179-323
A1T2W7_MYCVP/201-355
A1T384_MYCVP/204-353
A1T487_MYCVP/542-697
A1T4C8_MYCVP/451-618
A1T5P4_MYCVP/194-350
A1T6D8_MYCVP/339-491
A1T6I6_MYCVP/184-339
A1T6X4_MYCVP/453-595
A1T7P9_MYCVP/196-352
A1TB70_MYCVP/681-840
A1TE15_MYCVP/327-484
A1TEJ2_MYCVP/191-347
A1TGQ8_MYCVP/290-443
A1TI51_ACIAC/1064-1227
A1TIP1_ACIAC/318-474
A1TJW5_ACIAC/219-377
A1TK58_ACIAC/101-249
A1TK60_ACIAC/263-419
A1TKB6_ACIAC/286-439
A1TKK3_ACIAC/244-398
A1TL77_ACIAC/436-548
A1TL83_ACIAC/582-719
A1TLA6_ACIAC/674-836
A1TLA7_ACIAC/415-581
A1TM15_ACIAC/356-512
A1TM92_ACIAC/270-431
A1TMD5_ACIAC/258-414
A1TNE1_ACIAC/356-507
A1TNT8_ACIAC/278-435
A1TQ27_ACIAC/531-693
A1TQ42_ACIAC/182-339
A1TQF4_ACIAC/313-469
A1TR06_ACIAC/823-980
A1TR26_ACIAC/598-760
A1TRA5_ACIAC/314-463
A1TRA6_ACIAC/87-237
A1TRK3_ACIAC/58-217
A1TRL3_ACIAC/153-322
A1TRS2_ACIAC/163-320
A1TS74_ACIAC/579-736
A1TSV4_ACIAC/450-612
A1TSZ0_ACIAC/436-592
A1TTA7_ACIAC/196-352
A1TTM1_ACIAC/370-532
A1TTM1_ACIAC/563-725
A1TUA2_ACIAC/425-580
A1TUV7_ACIAC/474-627
A1TUZ9_ACIAC/221-386
A1TV44_ACIAC/342-498
A1TVU9_ACIAC/320-476
A1TWB6_ACIAC/180-334
A1TWC4_ACIAC/409-567
A1TWE2_ACIAC/212-369
A1TWG9_ACIAC/220-378
A1TWP6_MARAV/390-551
A1TWT4_MARAV/234-392
A1TWZ7_MARAV/190-347
A1TX25_MARAV/614-771
A1TX84_MARAV/464-621
A1TX96_MARAV/166-319
A1TXD1_MARAV/334-494
A1TXD5_MARAV/265-418
A1TXG7_MARAV/156-313
A1TXI5_MARAV/359-517
A1TXU5_MARAV/146-301
A1TXX3_MARAV/377-535
A1TXY0_MARAV/301-457
A1TZQ7_MARAV/388-545
A1TZT5_MARAV/144-300
A1U0A2_MARAV/146-303
A1U1J5_MARAV/452-610
A1U1L9_MARAV/405-562
A1U286_MARAV/258-416
A1U2H0_MARAV/455-614
A1U2P2_MARAV/337-488
A1U2T3_MARAV/292-449
A1U2V9_MARAV/476-633
A1U3B3_MARAV/197-353
A1U3C4_MARAV/172-323
A1U3C5_MARAV/167-321
A1U3M3_MARAV/453-610
A1U3U2_MARAV/153-311
A1U3W3_MARAV/155-312
A1U4E1_MARAV/269-426
A1U4R9_MARAV/147-308
A1U4U5_MARAV/399-557
A1U596_MARAV/224-379
A1U5Q7_MARAV/344-501
A1U642_MARAV/319-477
A1U693_MARAV/253-409
A1U694_MARAV/378-533
A1U6K5_MARAV/833-984
A1U6N7_MARAV/190-346
A1U6N9_MARAV/409-574
A1U6Q5_MARAV/446-597
A1U6W4_MARAV/592-750
A1U6X0_MARAV/397-553
A1U6Y9_MARAV/765-925
A1U780_MARAV/178-331
A1U786_MARAV/318-475
A1U791_MARAV/405-558
A1U7E4_MARAV/421-585
A1U7E6_MARAV/226-384
A1U9S5_MYCSK/195-351
A1UBZ4_MYCSK/196-352
A1UDD9_MYCSK/360-512
A1UDT8_MYCSK/171-325
A1UF51_MYCSK/319-477
A1UL87_MYCSK/196-353
A1ULL2_MYCSK/195-352
A1UMG5_MYCSK/179-334
A1UNS8_MYCSK/203-358
A1UNY7_MYCSK/194-349
A1URX6_BARBK/528-686
A1UVJ7_BURMS/330-492
A1UXK2_BURMS/447-607
A1UXM9_BURMS/149-306
A1UY02_BURMS/320-480
A1V1E9_BURMS/336-492
A1V2V4_BURMS/305-462
A1V7G4_BURMS/366-523
A1V9W5_DESVV/676-827
A1VA33_DESVV/309-470
A1VA66_DESVV/648-805
A1VA70_DESVV/151-307
A1VAH1_DESVV/386-546
A1VAH5_DESVV/393-552
A1VAV3_DESVV/108-285
A1VB83_DESVV/356-516
A1VBK7_DESVV/969-1127
A1VCL6_DESVV/141-253
A1VCR4_DESVV/602-714
A1VD04_DESVV/136-295
A1VD57_DESVV/313-471
A1VD74_DESVV/170-343
A1VE11_DESVV/556-714
A1VEL8_DESVV/493-651
A1VF45_DESVV/80-238
A1VFK8_DESVV/146-296
A1VFP9_DESVV/511-669
A1VFX3_DESVV/262-419
A1VGG2_DESVV/623-780
A1VGG8_DESVV/196-352
A1VGH6_DESVV/293-446
A1VGL9_DESVV/147-304
A1VGS5_DESVV/439-596
A1VH78_DESVV/225-377
A1VHN8_DESVV/373-531
A1VIX7_POLNA/397-559
A1VZ03_CAMJJ/253-409
A1W1Y4_ACISJ/230-392
A1W268_ACISJ/677-833
A1W2N6_ACISJ/144-305
A1W2Z9_ACISJ/723-884
A1W3W7_ACISJ/208-364
A1W561_ACISJ/427-583
A1W565_ACISJ/347-503
A1W6K2_ACISJ/223-380
A1W7D1_ACISJ/152-309
A1W7G8_ACISJ/849-1006
A1W7L2_ACISJ/473-635
A1W7N9_ACISJ/615-777
A1W864_ACISJ/54-213
A1W8G6_ACISJ/330-486
A1WAF5_ACISJ/526-690
A1WAF7_ACISJ/431-598
A1WAU9_ACISJ/164-325
A1WBL3_ACISJ/172-330
A1WC44_ACISJ/310-467
A1WC90_ACISJ/412-565
A1WD95_ACISJ/220-377
A1WD98_ACISJ/219-377
A1WEV3_VEREI/556-712
A1WHK3_VEREI/420-582
A1WHK4_VEREI/398-560
A1WIG9_VEREI/201-327
A1WM32_VEREI/446-603
A1WMV3_VEREI/420-582
A1WN11_VEREI/55-214
A1WSF6_VEREI/519-687
A1WT40_HALHL/392-548
A1WTB0_HALHL/447-604
A1WTF5_HALHL/384-540
A1WTU4_HALHL/294-447
A1WTW5_HALHL/127-281
A1WTX5_HALHL/392-551
A1WTZ5_HALHL/263-420
A1WTZ7_HALHL/141-303
A1WU92_HALHL/147-305
A1WUX0_HALHL/220-375
A1WWL1_HALHL/399-552
A1WWR3_HALHL/240-358
A1WWR3_HALHL/355-409
A1WWV0_HALHL/229-384
A1WX01_HALHL/268-425
A1WXD1_HALHL/162-315
A1WXQ7_HALHL/260-419
A1WXR7_HALHL/317-473
A1WY70_HALHL/145-297
A1WZ85_HALHL/265-420
A1X1M5_9BURK/224-381
A1X1M8_9BURK/330-479
A1X1R5_9BURK/288-443
A2P2U9_VIBCH/479-629
A2P3H4_VIBCH/180-335
A2P3H8_VIBCH/294-453
A2P3I3_VIBCH/197-362
A2P3Y6_VIBCH/206-364
A2P473_VIBCH/238-354
A2P473_VIBCH/341-407
A2P476_VIBCH/310-462
A2P4F7_VIBCH/155-307
A2P4M4_VIBCH/495-651
A2P4M7_VIBCH/270-427
A2P4M9_VIBCH/231-383
A2P4N4_VIBCH/350-502
A2P4T4_VIBCH/369-522
A2P537_VIBCH/180-330
A2P5N5_VIBCH/179-332
A2P5P1_VIBCH/266-410
A2P5Y7_VIBCH/622-777
A2P5Z9_VIBCH/533-679
A2P635_VIBCH/335-486
A2P6J0_VIBCH/357-508
A2P7G2_VIBCH/144-299
A2P7K9_VIBCH/352-514
A2P7Q3_VIBCH/248-405
A2P7Y3_VIBCH/338-495
A2P8C4_VIBCH/417-490
A2P8S1_VIBCH/152-313
A2P8V6_VIBCH/339-503
A2P8X5_VIBCH/179-332
A2P975_VIBCH/274-426
A2P9A8_VIBCH/231-385
A2P9V2_VIBCH/256-409
A2P9V7_VIBCH/242-398
A2PA87_VIBCH/339-498
A2PA95_VIBCH/410-571
A2PAP4_VIBCH/203-357
A2PAR9_VIBCH/237-388
A2PAW5_VIBCH/364-520
A2PB03_VIBCH/442-602
A2PBJ2_VIBCH/211-363
A2PBN0_VIBCH/20-180
A2PBW0_VIBCH/157-312
A2PCL4_VIBCH/428-576
A2PPA2_VIBCH/310-462
A2PPA6_VIBCH/238-407
A2PQ02_VIBCH/464-614
A2PQ41_VIBCH/152-313
A2PQI6_VIBCH/339-498
A2PQZ2_VIBCH/180-330
A2PQZ8_VIBCH/211-363
A2PR41_VIBCH/237-388
A2PRG4_VIBCH/157-312
A2PRI2_VIBCH/180-335
A2PS08_VIBCH/179-332
A2PS89_VIBCH/338-495
A2PSL4_VIBCH/197-362
A2PSU3_VIBCH/339-503
A2PSY7_VIBCH/206-364
A2PT59_VIBCH/242-398
A2PT64_VIBCH/256-409
A2PTJ3_VIBCH/335-486
A2PTS9_VIBCH/231-385
A2PU05_VIBCH/364-520
A2PU36_VIBCH/533-679
A2PU92_VIBCH/532-694
A2PUA3_VIBCH/179-332
A2PUB0_VIBCH/266-410
A2PVA6_VIBCH/144-299
A2PVY6_VIBCH/203-357
A2PW85_VIBCH/417-490
A2PWA2_VIBCH/248-405
A2PWC4_VIBCH/179-340
A2PWC9_VIBCH/369-522
A2PX88_VIBCH/155-307
A2PXF0_VIBCH/428-576
A2PYC6_VIBCH/92-242
A2RWK6_BURM9/320-482
A2RY48_BURM9/257-414
A2RZR7_BURM9/447-607
A2RZU5_BURM9/149-306
A2S066_BURM9/320-480
A2S3X1_BURM9/293-450
A2S8A6_BURM9/346-503
A2S979_BURM9/336-492
A2SC87_METPP/374-530
A2SCH7_METPP/377-535
A2SDI4_METPP/573-732
A2SDM5_METPP/201-335
A2SEH1_METPP/342-502
A2SEJ2_METPP/176-332
A2SFQ7_METPP/266-430
A2SGZ7_METPP/234-382
A2SHY0_METPP/474-630
A2SHY6_METPP/238-389
A2SI80_METPP/166-318
A2SI93_METPP/141-298
A2SIL3_METPP/270-421
A2SIS6_METPP/390-546
A2SJ79_METPP/628-786
A2SJB4_METPP/57-216
A2SJS1_METPP/403-564
A2SJS2_METPP/273-358
A2SJS2_METPP/357-449
A2SKB6_METPP/354-511
A2SL43_METPP/258-415
A2SLL0_METPP/329-490
A2SME0_METPP/187-341
A2VHP2_MYCTU/184-339
A2VQK9_9BURK/176-333
A2VUC6_9BURK/296-456
A2VUV6_9BURK/414-528
A2VWG0_9BURK/346-502
A2VXN3_9BURK/305-462
A2VXN5_9BURK/328-488
A2VYL7_9BURK/408-564
A2W0D5_9BURK/340-499
A2W0S7_9BURK/315-472
A2W258_9BURK/351-511
A2W4Z0_9BURK/332-493
A2W5N3_9BURK/263-419
A2W6Y0_9BURK/415-526
A2W8G3_9BURK/346-502
A2W9L7_9BURK/333-490
A2WE89_9BURK/306-464
A2WE90_9BURK/183-344
A2WF25_9BURK/346-502
A2WF60_9BURK/408-563
A2WFJ5_9BURK/428-588
A2WH56_9BURK/397-553
A2WHJ5_9BURK/238-395
A2WHR7_9BURK/340-460
A2WIZ1_9BURK/332-493
A3CYL6_SHEB5/396-546
A3CZ20_SHEB5/278-433
A3CZ99_SHEB5/324-480
A3CZB6_SHEB5/228-384
A3CZC8_SHEB5/173-333
A3CZK4_SHEB5/494-585
A3CZN4_SHEB5/1-114
A3CZP9_SHEB5/166-317
A3CZX0_SHEB5/140-297
A3CZY0_SHEB5/400-512
A3CZZ7_SHEB5/156-313
A3D047_SHEB5/299-454
A3D0A2_SHEB5/183-335
A3D0B1_SHEB5/139-296
A3D0D6_SHEB5/192-357
A3D0Z3_SHEB5/288-445
A3D1E5_SHEB5/261-405
A3D206_SHEB5/497-655
A3D268_SHEB5/398-555
A3D291_SHEB5/582-739
A3D2C8_SHEB5/357-513
A3D2E4_SHEB5/392-542
A3D2M2_SHEB5/135-287
A3D2R8_SHEB5/176-337
A3D345_SHEB5/9-162
A3D3N8_SHEB5/179-335
A3D450_SHEB5/164-321
A3D476_SHEB5/767-924
A3D4E0_SHEB5/179-339
A3D4F4_SHEB5/381-537
A3D4G5_SHEB5/143-328
A3D4T3_SHEB5/302-452
A3D4U1_SHEB5/220-373
A3D4W5_SHEB5/166-320
A3D4W7_SHEB5/315-472
A3D5M0_SHEB5/576-737
A3D681_SHEB5/987-1140
A3D6X6_SHEB5/406-567
A3D778_SHEB5/180-337
A3D7E7_SHEB5/346-493
A3D7G4_SHEB5/79-226
A3D7K2_SHEB5/249-406
A3D817_SHEB5/322-471
A3D858_SHEB5/164-321
A3D8D0_SHEB5/2-155
A3D8U3_SHEB5/220-376
A3D8V5_SHEB5/502-659
A3D8W5_SHEB5/289-447
A3D998_SHEB5/222-378
A3D9G0_SHEB5/455-614
A3D9G7_SHEB5/1063-1220
A3D9R4_SHEB5/237-389
A3D9T9_SHEB5/440-599
A3D9V5_SHEB5/1078-1235
A3DAC3_SHEB5/290-447
A3DBP1_CLOTH/140-299
A3DBQ4_CLOTH/167-326
A3DC33_CLOTH/179-336
A3DCG7_CLOTH/426-583
A3DDM3_CLOTH/1485-1640
A3DDT6_CLOTH/193-352
A3DEK6_CLOTH/86-237
A3DEY5_CLOTH/388-545
A3DGE7_CLOTH/129-255
A3DHG2_CLOTH/246-405
A3EH06_VIBCH/127-280
A3EHD8_VIBCH/197-362
A3EHE2_VIBCH/294-453
A3EHE4_VIBCH/180-335
A3EHF8_VIBCH/157-312
A3EHK9_VIBCH/144-299
A3EI30_VIBCH/339-503
A3EIM8_VIBCH/464-614
A3EIQ7_VIBCH/179-332
A3EIU2_VIBCH/532-694
A3EIZ2_VIBCH/266-410
A3EIZ7_VIBCH/179-332
A3EJ34_VIBCH/360-512
A3EJ38_VIBCH/231-383
A3EJ40_VIBCH/270-427
A3EJ42_VIBCH/495-651
A3EJ51_VIBCH/807-962
A3EJC0_VIBCH/155-307
A3EJD6_VIBCH/188-345
A3EJG0_VIBCH/428-576
A3EJG6_VIBCH/534-680
A3EJJ6_VIBCH/335-486
A3EJT7_VIBCH/338-495
A3EKC5_VIBCH/357-508
A3EKJ3_VIBCH/180-330
A3EL08_VIBCH/231-385
A3ELE0_VIBCH/207-368
A3EM22_VIBCH/152-313
A3EMA3_VIBCH/212-372
A3EMF4_VIBCH/242-398
A3EMF9_VIBCH/256-409
A3EMM4_VIBCH/417-490
A3EMX4_VIBCH/274-426
A3EN24_VIBCH/339-498
A3ENK6_VIBCH/238-353
A3ENK6_VIBCH/344-407
A3ENK9_VIBCH/310-462
A3ENN5_VIBCH/203-357
A3ENP7_VIBCH/211-363
A3ENS8_VIBCH/274-430
A3EP73_9BACT/431-587
A3EQ28_9BACT/342-500
A3EQ86_9BACT/201-358
A3ERF3_9BACT/415-571
A3ERH0_9BACT/223-381
A3ERH5_9BACT/599-756
A3ERM1_9BACT/586-743
A3ERU3_9BACT/315-472
A3ERV7_9BACT/192-347
A3ES00_9BACT/852-1009
A3ES08_9BACT/220-372
A3ES10_9BACT/210-369
A3ES18_9BACT/450-606
A3ES31_9BACT/264-421
A3ESJ7_9BACT/719-875
A3ESQ9_9BACT/240-397
A3ESX6_9BACT/265-422
A3ESY9_9BACT/239-396
A3ETH9_9BACT/295-453
A3ETZ5_9BACT/164-320
A3EUP2_9BACT/265-422
A3EVI3_9BACT/249-406
A3EVK1_9BACT/443-600
A3EWF3_9BACT/564-721
A3EWG9_9BACT/276-433
A3GIF4_VIBCH/369-522
A3GIM8_VIBCH/237-388
A3GIR3_VIBCH/532-694
A3GJ15_VIBCH/179-332
A3GJ71_VIBCH/335-486
A3GJA6_VIBCH/533-679
A3GJC6_VIBCH/442-602
A3GJG8_VIBCH/144-299
A3GJN2_VIBCH/357-508
A3GK10_VIBCH/364-520
A3GKI9_VIBCH/428-576
A3GLL2_VIBCH/350-502
A3GML9_VIBCH/179-332
A3GMS0_VIBCH/197-362
A3GMS5_VIBCH/294-454
A3GMT7_VIBCH/338-495
A3GMY7_VIBCH/231-385
A3GN36_VIBCH/160-315
A3GN52_VIBCH/157-312
A3GN96_VIBCH/807-962
A3GNV7_VIBCH/479-629
A3GP66_VIBCH/242-398
A3GP71_VIBCH/256-409
A3GP91_VIBCH/339-503
A3GPB9_VIBCH/212-372
A3GPX4_VIBCH/417-490
A3GQC1_VIBCH/274-426
A3GQG9_VIBCH/410-571
A3GQQ5_VIBCH/180-330
A3GQR2_VIBCH/211-345
A3GQT4_VIBCH/238-353
A3GQT4_VIBCH/344-407
A3GQT8_VIBCH/310-462
A3GQX5_VIBCH/152-313
A3GR31_VIBCH/231-383
A3GR33_VIBCH/270-427
A3GR36_VIBCH/495-651
A3GRK0_VIBCH/339-498
A3GSE9_VIBCH/248-405
A3GTH7_VIBCH/203-357
A3GTI4_VIBCH/1-114
A3GUW9_VIBCH/479-629
A3GUX0_VIBCH/464-614
A3GV94_VIBCH/357-508
A3GVX9_VIBCH/197-362
A3GVY0_VIBCH/192-357
A3GVY5_VIBCH/294-453
A3GVZ0_VIBCH/180-335
A3GVZ1_VIBCH/179-334
A3GW09_VIBCH/157-312
A3GW10_VIBCH/144-299
A3GWH5_VIBCH/428-576
A3GWN0_VIBCH/155-307
A3GWS2_VIBCH/350-502
A3GWS6_VIBCH/231-383
A3GWS8_VIBCH/270-427
A3GWT1_VIBCH/495-651
A3GX49_VIBCH/262-421
A3GYA1_VIBCH/533-679
A3GYD7_VIBCH/335-391
A3GYU6_VIBCH/807-962
A3GZ13_VIBCH/338-495
A3GZ73_VIBCH/1-37
A3GZD9_VIBCH/231-385
A3GZK4_VIBCH/417-490
A3GZS6_VIBCH/152-313
A3H002_VIBCH/144-299
A3H037_VIBCH/212-372
A3H060_VIBCH/256-409
A3H066_VIBCH/242-398
A3H0H4_VIBCH/179-332
A3H0T2_VIBCH/339-503
A3H0U3_VIBCH/410-571
A3H131_VIBCH/238-353
A3H131_VIBCH/344-407
A3H135_VIBCH/310-462
A3H253_VIBCH/203-357
A3H268_VIBCH/274-426
A3H3B1_VIBCH/180-330
A3H3L3_VIBCH/364-520
A3H3L7_VIBCH/248-405
A3H3N2_VIBCH/17-161
A3H403_VIBCH/79-237
A3H557_VIBCH/1-73
A3H598_VIBCH/1-109
A3I4V4_9BACI/245-401
A3I7J9_9BACI/309-468
A3I837_9BACI/258-405
A3I884_9BACI/153-303
A3I8I8_9BACI/147-306
A3I8L3_9BACI/308-466
A3I8T4_9BACI/406-559
A3I8W9_9BACI/333-490
A3I916_9BACI/478-626
A3IA96_9BACI/144-298
A3IAP8_9BACI/263-420
A3IAQ2_9BACI/511-668
A3IBG6_9BACI/133-283
A3ICR1_9BACI/165-317
A3ICR7_9BACI/263-415
A3IDA0_9BACI/136-258
A3IER0_9BACI/301-451
A3IFN9_9BACI/441-603
A3IHA4_9CHRO/282-439
A3IK67_9CHRO/399-556
A3IKN7_9CHRO/167-314
A3ILK9_9CHRO/435-594
A3ILS0_9CHRO/124-278
A3IMR3_9CHRO/324-485
A3IMT8_9CHRO/442-600
A3IMW4_9CHRO/313-474
A3IR38_9CHRO/808-966
A3IRJ5_9CHRO/1-135
A3IRP4_9CHRO/149-237
A3IRP4_9CHRO/231-322
A3IRT7_9CHRO/707-872
A3ISA8_9CHRO/166-324
A3ISB5_9CHRO/149-310
A3ISZ5_9CHRO/320-477
A3ITH6_9CHRO/194-352
A3IU23_9CHRO/204-367
A3IU42_9CHRO/172-327
A3IU43_9CHRO/287-444
A3IUI4_9CHRO/338-495
A3IW82_9CHRO/527-684
A3IWQ8_9CHRO/442-599
A3IWY5_9CHRO/179-337
A3IX14_9CHRO/208-353
A3IX89_9CHRO/411-568
A3IYB3_9CHRO/289-447
A3IYN4_9CHRO/408-566
A3IYP6_9CHRO/298-456
A3IYQ8_9CHRO/324-476
A3IZT4_9CHRO/291-452
A3IZX3_9CHRO/44-201
A3IZX4_9CHRO/166-323
A3IZZ3_9CHRO/177-273
A3J7L9_9ALTE/139-296
A3J836_9ALTE/413-570
A3J890_9ALTE/280-433
A3J896_9ALTE/179-332
A3J8I8_9ALTE/596-758
A3J8P2_9ALTE/851-1000
A3J8Q2_9ALTE/205-361
A3J8U6_9ALTE/251-407
A3J9Q2_9ALTE/594-751
A3JA34_9ALTE/1-72
A3JA35_9ALTE/263-416
A3JA72_9ALTE/164-315
A3JA73_9ALTE/167-321
A3JAE8_9ALTE/378-547
A3JAF2_9ALTE/2-66
A3JAF5_9ALTE/124-278
A3JAH6_9ALTE/611-769
A3JAM8_9ALTE/324-486
A3JAN2_9ALTE/164-319
A3JAP0_9ALTE/738-896
A3JAZ0_9ALTE/108-265
A3JB19_9ALTE/290-450
A3JB69_9ALTE/371-524
A3JBC6_9ALTE/351-502
A3JC55_9ALTE/131-285
A3JCF9_9ALTE/703-860
A3JDG3_9ALTE/292-449
A3JDG5_9ALTE/398-515
A3JE37_9ALTE/298-454
A3JEM0_9ALTE/142-218
A3JF25_9ALTE/269-426
A3JFN8_9ALTE/157-314
A3JFU9_9ALTE/314-465
A3JGM9_9ALTE/1-133
A3JH23_9ALTE/350-496
A3JHB0_9ALTE/341-500
A3JIC6_9ALTE/303-459
A3JIW2_9ALTE/375-532
A3JIW6_9ALTE/424-581
A3JIZ2_9ALTE/144-300
A3JJU9_9ALTE/235-392
A3JKV1_9ALTE/249-402
A3JKV4_9ALTE/327-484
A3JL13_9ALTE/405-562
A3JN67_9RHOB/54-213
A3JP27_9RHOB/1-124
A3JPV6_9RHOB/168-324
A3JQI1_9RHOB/395-546
A3JQI8_9RHOB/469-626
A3JW55_9RHOB/320-481
A3JWA5_9RHOB/259-413
A3JWR9_9RHOB/120-270
A3JXJ7_9RHOB/82-229
A3K3F2_9RHOB/297-453
A3K3I3_9RHOB/266-418
A3K6W3_9RHOB/160-313
A3K6W8_9RHOB/293-452
A3K9A4_9RHOB/176-330
A3KKV4_STRAM/371-466
A3KR52_PSEAE/226-384
A3KR66_PSEAE/249-407
A3KRC5_PSEAE/685-842
A3KRZ3_PSEAE/236-393
A3KST6_PSEAE/263-419
A3KT57_PSEAE/230-389
A3KTM0_PSEAE/425-581
A3KUW4_PSEAE/166-318
A3KVG6_PSEAE/181-337
A3KVR8_PSEAE/361-519
A3KWK0_PSEAE/147-303
A3KWY6_PSEAE/345-501
A3KX16_PSEAE/222-386
A3KXX3_PSEAE/171-333
A3KZM0_PSEAE/808-965
A3L087_PSEAE/220-372
A3L0D8_PSEAE/162-319
A3L0E2_PSEAE/331-487
A3L0Q4_PSEAE/60-216
A3L1I4_PSEAE/526-683
A3L1X1_PSEAE/124-278
A3L2N4_PSEAE/471-625
A3L2T8_PSEAE/267-424
A3L346_PSEAE/377-533
A3L3R7_PSEAE/978-1139
A3L4K2_PSEAE/198-356
A3L4N1_PSEAE/250-407
A3L4R3_PSEAE/323-477
A3L5B0_PSEAE/571-727
A3L5C4_PSEAE/378-535
A3L5V9_PSEAE/361-519
A3L607_PSEAE/249-407
A3L6A0_PSEAE/421-591
A3L6H6_PSEAE/147-303
A3L6M7_PSEAE/181-337
A3L7H9_PSEAE/236-393
A3L842_PSEAE/230-389
A3L8B1_PSEAE/425-581
A3L8S2_PSEAE/166-318
A3L9Z2_PSEAE/226-384
A3LAP4_PSEAE/263-419
A3LDA9_PSEAE/347-503
A3LDE0_PSEAE/222-386
A3LEF6_PSEAE/171-333
A3LG54_PSEAE/526-683
A3LG99_PSEAE/511-667
A3LGY7_PSEAE/60-216
A3LH92_PSEAE/331-487
A3LH97_PSEAE/162-319
A3LHE7_PSEAE/220-372
A3LI29_PSEAE/805-962
A3LIH8_PSEAE/124-278
A3LJA9_PSEAE/471-625
A3LJG3_PSEAE/267-424
A3LJR9_PSEAE/377-533
A3LKG5_PSEAE/978-1139
A3LLA3_PSEAE/198-356
A3LLD3_PSEAE/250-407
A3LLG8_PSEAE/323-477
A3LM93_PSEAE/571-727
A3LMA7_PSEAE/374-531
A3M255_ACIBT/258-414
A3M2P7_ACIBT/159-318
A3M3K4_ACIBT/248-408
A3M5C8_ACIBT/234-395
A3M632_ACIBT/259-417
A3M765_ACIBT/523-680
A3M7N0_ACIBT/322-471
A3M8Z5_ACIBT/204-358
A3M9U1_ACIBT/410-565
A3M9Z0_ACIBT/231-384
A3MAN5_BURM7/320-480
A3ME45_BURM7/330-492
A3MFB3_BURM7/257-414
A3MH05_BURM7/447-607
A3MH34_BURM7/149-306
A3MIJ2_BURM7/293-450
A3MMW9_BURM7/336-492
A3MP36_BURM7/346-503
A3N5Q7_BURP6/358-515
A3N779_BURP6/322-478
A3N7S9_BURP6/169-335
A3N7Z0_BURP6/305-462
A3NG11_BURP6/288-447
A3NIK8_BURP6/257-414
A3NKG4_BURP6/337-499
A3NN96_BURP6/320-480
A3NPH2_BURP6/447-607
A3NPJ9_BURP6/149-306
A3NRF2_BURP0/358-515
A3NSW8_BURP0/322-478
A3NTG5_BURP0/169-335
A3NTQ1_BURP0/305-462
A3P1L8_BURP0/288-447
A3P481_BURP0/257-414
A3P629_BURP0/330-492
A3P8P8_BURP0/320-480
A3PA06_BURP0/447-607
A3PA34_BURP0/149-306
A3PKA3_RHOS1/398-554
A3PL62_RHOS1/161-317
A3PL68_RHOS1/330-491
A3PLE7_RHOS1/197-352
A3PLF1_RHOS1/166-320
A3PLF6_RHOS1/289-452
A3PNB0_RHOS1/71-223
A3PP30_RHOS1/326-475
A3PP47_RHOS1/275-429
A3PP80_RHOS1/382-535
A3PP81_RHOS1/454-606
A3PPJ2_RHOS1/164-321
A3PRE2_RHOS1/345-502
A3PTD1_MYCSJ/195-351
A3PVM5_MYCSJ/196-352
A3PWV7_MYCSJ/360-512
A3PX92_MYCSJ/171-325
A3PYL3_MYCSJ/319-477
A3Q5N6_MYCSJ/196-353
A3Q611_MYCSJ/120-277
A3Q6X0_MYCSJ/179-334
A3Q876_MYCSJ/203-358
A3Q8D5_MYCSJ/194-349
A3Q8W6_SHELP/658-815
A3Q9K9_SHELP/122-274
A3Q9N0_SHELP/450-609
A3Q9N1_SHELP/237-388
A3Q9V8_SHELP/222-378
A3QA10_SHELP/402-503
A3QA26_SHELP/156-313
A3QAV6_SHELP/270-429
A3QAX0_SHELP/164-311
A3QB18_SHELP/214-373
A3QB37_SHELP/413-571
A3QBK2_SHELP/393-550
A3QCE6_SHELP/415-572
A3QCY6_SHELP/549-709
A3QDB5_SHELP/291-453
A3QDF4_SHELP/294-450
A3QDK0_SHELP/337-492
A3QDW3_SHELP/179-335
A3QE18_SHELP/359-522
A3QEE5_SHELP/146-308
A3QEK8_SHELP/184-344
A3QEM5_SHELP/306-456
A3QEN3_SHELP/220-373
A3QEP8_SHELP/773-930
A3QET9_SHELP/268-425
A3QF23_SHELP/178-354
A3QFN9_SHELP/1003-1156
A3QFU0_SHELP/9-162
A3QG13_SHELP/139-296
A3QG86_SHELP/139-291
A3QGM2_SHELP/357-513
A3QGP6_SHELP/581-738
A3QGP9_SHELP/80-226
A3QGU1_SHELP/248-405
A3QH71_SHELP/347-511
A3QH95_SHELP/489-645
A3QHB8_SHELP/406-563
A3QHE1_SHELP/195-347
A3QHF2_SHELP/364-519
A3QHP3_SHELP/298-453
A3QHT1_SHELP/193-343
A3QHZ5_SHELP/379-536
A3QI97_SHELP/221-372
A3QI98_SHELP/228-384
A3QIA9_SHELP/172-325
A3QIE9_SHELP/453-612
A3QII4_SHELP/429-582
A3QIJ6_SHELP/1056-1213
A3QJ03_SHELP/276-433
A3QJE2_SHELP/394-554
A3QJK8_SHELP/133-285
A3RNL5_RALSO/305-463
A3RNM8_RALSO/366-528
A3RNQ9_RALSO/11-172
A3RNR5_RALSO/301-458
A3RNW6_RALSO/360-517
A3RNZ7_RALSO/217-374
A3RQ11_RALSO/473-630
A3RQW7_RALSO/285-444
A3RRR7_RALSO/392-547
A3RS89_RALSO/831-989
A3RUF0_RALSO/324-485
A3RUF4_RALSO/323-484
A3RUH0_RALSO/140-296
A3RWI1_RALSO/651-812
A3RWI2_RALSO/808-960
A3RZ77_RALSO/294-450
A3RZD0_RALSO/386-536
A3RZH8_RALSO/300-457
A3S069_RALSO/199-351
A3S080_RALSO/726-883
A3S0X9_RALSO/473-625
A3SC93_9RHOB/293-463
A3SC97_9RHOB/156-310
A3SH35_9RHOB/111-271
A3SJZ5_9RHOB/75-226
A3SK79_9RHOB/166-323
A3SM95_9RHOB/171-327
A3SMA4_9RHOB/291-462
A3SMH5_9RHOB/79-229
A3SXH6_9RHOB/293-463
A3SXI0_9RHOB/156-310
A3TU24_9RHOB/61-219
A3TU97_9RHOB/177-332
A3TUA6_9RHOB/147-305
A3U1Z2_9RHOB/288-455
A3UCH7_9RHOB/256-367
A3UD16_9RHOB/157-316
A3UFJ0_9RHOB/250-404
A3UFL0_9RHOB/168-326
A3UFY8_9RHOB/158-318
A3UH74_9RHOB/44-200
A3UIE9_9RHOB/244-412
A3UJW0_9RHOB/283-441
A3UKT5_VIBSP/336-488
A3UKW5_VIBSP/189-338
A3UL79_VIBSP/181-331
A3ULE9_VIBSP/226-381
A3ULI6_VIBSP/532-699
A3ULK7_VIBSP/369-522
A3ULU0_VIBSP/125-258
A3UMC2_VIBSP/260-417
A3UMD5_VIBSP/161-313
A3UMR9_VIBSP/203-318
A3UMS0_VIBSP/351-514
A3UMU9_VIBSP/390-546
A3UNS8_VIBSP/237-388
A3UP44_VIBSP/614-771
A3UP72_VIBSP/426-576
A3UPK5_VIBSP/398-549
A3UR07_VIBSP/302-461
A3URD1_VIBSP/494-651
A3URD6_VIBSP/330-481
A3URF7_VIBSP/220-377
A3URX7_VIBSP/253-406
A3US58_VIBSP/182-343
A3US70_VIBSP/491-648
A3USF1_VIBSP/148-294
A3USL6_VIBSP/188-341
A3USN6_VIBSP/294-451
A3USP0_VIBSP/179-334
A3USX9_VIBSP/180-333
A3UTL8_VIBSP/320-473
A3UUD7_VIBSP/255-400
A3UUG7_VIBSP/74-226
A3UVI3_VIBSP/195-347
A3UW02_VIBSP/203-359
A3UW13_VIBSP/494-650
A3UW30_VIBSP/265-417
A3UW79_VIBSP/173-329
A3UWH6_VIBSP/265-361
A3UWS9_VIBSP/409-570
A3UX57_VIBSP/333-485
A3UXI7_VIBSP/471-621
A3UXN9_VIBSP/414-573
A3UXP0_VIBSP/415-485
A3UXS5_VIBSP/339-503
A3UY06_VIBSP/435-585
A3UY61_VIBSP/191-356
A3UYQ4_VIBSP/173-343
A3UYQ6_VIBSP/144-305
A3UZB1_VIBSP/228-382
A3V073_VIBSP/361-517
A3V281_9RHOB/126-276
A3V376_9RHOB/157-311
A3V3F1_9RHOB/272-434
A3V4R2_9RHOB/83-232
A3V6W1_9RHOB/232-384
A3VF88_9RHOB/70-231
A3VLX7_9RHOB/287-446
A3VLY1_9RHOB/169-323
A3VXZ3_9RHOB/164-318
A3VY03_9RHOB/307-470
A3W301_9RHOB/79-229
A3W4K5_9RHOB/74-223
A3W9K4_9SPHN/95-259
A3W9M5_9SPHN/356-513
A3WAX3_9SPHN/233-370
A3WB74_9SPHN/202-357
A3WBL5_9SPHN/124-281
A3WBL6_9SPHN/162-320
A3WDR0_9SPHN/217-373
A3WDR1_9SPHN/208-364
A3WDS5_9SPHN/40-197
A3WF77_9SPHN/104-259
A3WG79_9SPHN/63-217
A3WGU5_9SPHN/189-348
A3WH61_9SPHN/405-558
A3WIT1_9GAMM/389-545
A3WIU6_9GAMM/178-334
A3WIV0_9GAMM/440-598
A3WJ59_9GAMM/422-580
A3WJ99_9GAMM/143-295
A3WJA0_9GAMM/318-475
A3WK11_9GAMM/475-626
A3WK31_9GAMM/150-301
A3WK34_9GAMM/196-353
A3WK81_9GAMM/120-264
A3WK82_9GAMM/309-462
A3WKG0_9GAMM/526-677
A3WKH4_9GAMM/193-358
A3WKH9_9GAMM/1469-1626
A3WKL3_9GAMM/248-405
A3WKR9_9GAMM/135-295
A3WKT4_9GAMM/186-343
A3WKY3_9GAMM/194-344
A3WKY5_9GAMM/839-995
A3WL26_9GAMM/233-389
A3WL89_9GAMM/317-466
A3WLL9_9GAMM/427-586
A3WLN6_9GAMM/465-618
A3WLS4_9GAMM/483-643
A3WLT0_9GAMM/398-568
A3WM11_9GAMM/352-509
A3WM41_9GAMM/307-463
A3WM57_9GAMM/291-443
A3WMD3_9GAMM/529-682
A3WMF3_9GAMM/351-502
A3WMG0_9GAMM/290-446
A3WMG6_9GAMM/290-447
A3WMJ1_9GAMM/142-298
A3WMN8_9GAMM/311-468
A3WMS6_9GAMM/123-225
A3WMV9_9GAMM/110-267
A3WP65_9GAMM/384-546
A3WPN1_9GAMM/709-862
A3WQ44_9GAMM/127-278
A3WQI1_9GAMM/338-491
A3WRF7_9BRAD/132-289
A3WTL6_9BRAD/552-710
A3WTR1_9BRAD/324-480
A3WTY7_9BRAD/171-327
A3WUL3_9BRAD/222-380
A3WVM8_9BRAD/90-248
A3WZ13_9BRAD/292-451
A3WZ80_9BRAD/177-336
A3X406_9RHOB/55-214
A3X7U7_9RHOB/133-290
A3X851_9RHOB/126-200
A3X851_9RHOB/205-300
A3X944_9RHOB/293-473
A3X950_9RHOB/164-319
A3XAQ5_9RHOB/139-289
A3XD41_9RHOB/191-347
A3XRS8_9VIBR/316-421
A3XS94_9VIBR/191-356
A3XSL4_9VIBR/237-388
A3XSN8_9VIBR/88-247
A3XT05_9VIBR/417-569
A3XT40_9VIBR/369-522
A3XT56_9VIBR/532-699
A3XT78_9VIBR/273-442
A3XTG4_9VIBR/181-330
A3XTH9_9VIBR/294-450
A3XTI0_9VIBR/179-334
A3XTY3_9VIBR/336-488
A3XU40_9VIBR/320-473
A3XUG4_9VIBR/271-421
A3XV73_9VIBR/203-318
A3XV74_9VIBR/351-513
A3XVH2_9VIBR/255-400
A3XVP8_9VIBR/180-331
A3XW64_9VIBR/228-381
A3XW80_9VIBR/427-584
A3XWP6_9VIBR/537-701
A3XWS5_9VIBR/125-257
A3XXF2_9VIBR/321-472
A3XY87_9VIBR/603-760
A3XYB4_9VIBR/426-576
A3XYX1_9VIBR/182-343
A3XYY7_9VIBR/491-648
A3XZ30_9VIBR/361-517
A3Y0B4_9VIBR/306-465
A3Y0P7_9VIBR/409-570
A3Y135_9VIBR/265-417
A3Y1G9_9VIBR/260-427
A3Y1P6_9VIBR/234-391
A3Y1W3_9VIBR/228-382
A3Y232_9VIBR/136-291
A3Y284_9VIBR/333-485
A3Y2B6_9VIBR/144-305
A3Y2C3_9VIBR/168-289
A3Y2C3_9VIBR/284-338
A3Y2D1_9VIBR/269-421
A3Y2K8_9VIBR/373-513
A3Y2W1_9VIBR/414-573
A3Y2W9_9VIBR/415-482
A3Y385_9VIBR/203-359
A3Y3J3_9VIBR/339-503
A3Y421_9VIBR/253-406
A3Y4T8_9GAMM/401-558
A3Y4V4_9GAMM/417-581
A3Y5H4_9GAMM/232-390
A3Y680_9GAMM/362-519
A3Y6D4_9GAMM/146-317
A3Y6G1_9GAMM/260-422
A3Y6S3_9GAMM/137-294
A3Y6T2_9GAMM/248-405
A3Y6X1_9GAMM/341-499
A3Y705_9GAMM/242-403
A3Y765_9GAMM/251-407
A3Y7B5_9GAMM/396-556
A3Y7K5_9GAMM/220-376
A3Y842_9GAMM/369-531
A3Y8I5_9GAMM/183-341
A3Y8Y9_9GAMM/242-404
A3Y977_9GAMM/210-364
A3Y9C8_9GAMM/135-288
A3Y9K4_9GAMM/495-657
A3Y9Q2_9GAMM/379-539
A3Y9Q5_9GAMM/391-580
A3Y9U9_9GAMM/397-557
A3Y9V9_9GAMM/334-492
A3YA19_9GAMM/124-270
A3YA91_9GAMM/156-312
A3YAL8_9GAMM/184-341
A3YAL9_9GAMM/551-727
A3YAN3_9GAMM/425-596
A3YAT7_9GAMM/345-501
A3YB61_9GAMM/485-636
A3YB63_9GAMM/502-653
A3YBC5_9GAMM/164-320
A3YBD6_9GAMM/186-349
A3YBD7_9GAMM/180-341
A3YBE6_9GAMM/189-344
A3YBH6_9GAMM/264-427
A3YBR1_9GAMM/198-356
A3YBS0_9GAMM/262-414
A3YBW6_9GAMM/390-547
A3YC66_9GAMM/127-283
A3YCQ2_9GAMM/218-375
A3YCS7_9GAMM/207-361
A3YCV2_9GAMM/225-379
A3YCY1_9GAMM/470-627
A3YCY4_9GAMM/156-314
A3YDC6_9GAMM/344-503
A3YDP2_9GAMM/277-434
A3YDQ6_9GAMM/79-240
A3YDR3_9GAMM/97-252
A3YDY6_9GAMM/439-595
A3YE50_9GAMM/160-322
A3YE83_9GAMM/137-298
A3YEE1_9GAMM/150-307
A3YEU2_9GAMM/385-543
A3YFE2_9GAMM/349-497
A3YFW4_9GAMM/542-700
A3YGH2_9GAMM/333-488
A3YGX3_9GAMM/565-723
A3YH42_9GAMM/251-406
A3YH84_9GAMM/608-765
A3YHL3_9GAMM/271-428
A3YI96_9GAMM/366-528
A3YI97_9GAMM/253-410
A3YI98_9GAMM/358-513
A3YL82_CAMJE/253-409
A3YRT0_CAMJE/253-409
A3YZB7_9SYNE/173-330
A3Z292_9SYNE/182-327
A3Z4Z7_9SYNE/147-301
A3ZAP7_9SYNE/478-638
A3ZDG8_CAMJE/253-409
A3ZIJ3_CAMJE/253-409
A3ZNL6_9PLAN/131-279
A3ZRB0_9PLAN/140-294
A3ZSM7_9PLAN/168-325
A3ZSM7_9PLAN/365-509
A3ZUD1_9PLAN/239-398
A3ZUQ5_9PLAN/140-290
A3ZXP3_9PLAN/523-680
A3ZYJ7_9PLAN/137-293
A4A1V0_9PLAN/412-567
A4A2Z5_9PLAN/1-73
A4A339_9GAMM/257-359
A4A363_9GAMM/381-538
A4A3V9_9GAMM/915-1072
A4A4U0_9GAMM/471-628
A4A4X1_9GAMM/142-299
A4A4X4_9GAMM/326-485
A4A587_9GAMM/234-387
A4A5J2_9GAMM/229-394
A4A5P4_9GAMM/1-73
A4A5X0_9GAMM/286-442
A4A5X1_9GAMM/342-498
A4A622_9GAMM/169-330
A4A6D3_9GAMM/234-395
A4A706_9GAMM/406-563
A4A7E6_9GAMM/2-127
A4A7F0_9GAMM/366-523
A4A7P9_9GAMM/394-551
A4A7U4_9GAMM/268-430
A4A7X6_9GAMM/503-660
A4A8D6_9GAMM/86-242
A4A8T9_9GAMM/194-352
A4A9L7_9GAMM/804-965
A4AA93_9GAMM/498-656
A4ABI4_9GAMM/220-373
A4ABI7_9GAMM/218-380
A4ABQ6_9GAMM/383-536
A4ACF1_9GAMM/347-502
A4ACX6_9GAMM/363-520
A4ADN6_9GAMM/1-127
A4ADN7_9GAMM/334-504
A4B919_9GAMM/162-320
A4B990_9GAMM/403-558
A4B9B4_9GAMM/449-605
A4B9Q5_9GAMM/183-335
A4B9Q6_9GAMM/164-320
A4B9R1_9GAMM/490-644
A4B9U6_9GAMM/119-275
A4B9Y3_9GAMM/143-295
A4BA29_9GAMM/543-695
A4BA99_9GAMM/135-289
A4BAC3_9GAMM/393-546
A4BAQ7_9GAMM/555-708
A4BAQ8_9GAMM/538-689
A4BAZ9_9GAMM/138-299
A4BB01_9GAMM/275-432
A4BB35_9GAMM/187-346
A4BB60_9GAMM/249-405
A4BB62_9GAMM/191-348
A4BB86_9GAMM/349-503
A4BBQ1_9GAMM/259-407
A4BC19_9GAMM/351-514
A4BCU3_9GAMM/287-444
A4BD52_9GAMM/564-719
A4BD55_9GAMM/883-1057
A4BD76_9GAMM/314-470
A4BDF6_9GAMM/129-286
A4BDU9_9GAMM/306-453
A4BE50_9GAMM/269-425
A4BE88_9GAMM/743-899
A4BED3_9GAMM/74-228
A4BER3_9GAMM/153-312
A4BEY1_9GAMM/230-381
A4BFK2_9GAMM/265-422
A4BFL1_9GAMM/208-368
A4BFV7_9GAMM/388-545
A4BG06_9GAMM/207-360
A4BG19_9GAMM/207-363
A4BG44_9GAMM/122-276
A4BGI7_9GAMM/145-301
A4BGQ1_9GAMM/138-297
A4BH36_9GAMM/78-235
A4BHC0_9GAMM/373-529
A4BI17_9GAMM/437-596
A4BIU7_9GAMM/156-313
A4BIV5_9GAMM/207-352
A4BJ07_9GAMM/316-469
A4BJ14_9GAMM/192-350
A4BJC3_9GAMM/469-613
A4BJH5_9GAMM/147-303
A4BJS0_9GAMM/420-582
A4BK52_9GAMM/230-398
A4BK94_9GAMM/164-286
A4BL55_9GAMM/517-674
A4BL79_9GAMM/495-656
A4BL85_9GAMM/342-501
A4BMS6_9GAMM/445-607
A4BNI1_9GAMM/222-380
A4BNX7_9GAMM/295-452
A4BQ25_9GAMM/385-542
A4BQ62_9GAMM/330-486
A4BR30_9GAMM/176-330
A4BRG4_9GAMM/126-296
A4BRN6_9GAMM/338-499
A4BRP5_9GAMM/859-1016
A4BSD5_9GAMM/224-381
A4BSX0_9GAMM/209-362
A4BSY6_9GAMM/267-426
A4BT02_9GAMM/356-517
A4BTP2_9GAMM/161-315
A4BUJ9_9GAMM/203-359
A4C484_9GAMM/352-508
A4C4J3_9GAMM/88-229
A4C4L5_9GAMM/134-273
A4C4P1_9GAMM/162-330
A4C4P5_9GAMM/303-447
A4C4P9_9GAMM/481-638
A4C531_9GAMM/292-449
A4C5F9_9GAMM/146-298
A4C5H5_9GAMM/173-334
A4C5P2_9GAMM/156-313
A4C5Q8_9GAMM/9-155
A4C5Y4_9GAMM/141-294
A4C679_9GAMM/313-466
A4C6V9_9GAMM/254-407
A4C6Y0_9GAMM/148-316
A4C790_9GAMM/406-571
A4C792_9GAMM/408-565
A4C7A0_9GAMM/826-986
A4C7I2_9GAMM/402-517
A4C7I9_9GAMM/405-562
A4C7K4_9GAMM/219-361
A4C7W4_9GAMM/438-596
A4C8B2_9GAMM/146-305
A4C8E7_9GAMM/168-326
A4C8W9_9GAMM/316-464
A4C925_9GAMM/229-387
A4C957_9GAMM/476-633
A4C9A7_9GAMM/146-307
A4C9D0_9GAMM/1073-1230
A4C9E8_9GAMM/264-422
A4C9F8_9GAMM/823-993
A4CA30_9GAMM/227-381
A4CAE3_9GAMM/234-391
A4CAZ6_9GAMM/129-286
A4CBA1_9GAMM/229-382
A4CBR3_9GAMM/398-560
A4CBR6_9GAMM/270-426
A4CBU9_9GAMM/245-395
A4CC60_9GAMM/347-511
A4CCV4_9GAMM/148-308
A4CCW4_9GAMM/457-615
A4CD23_9GAMM/533-690
A4CE22_9GAMM/194-354
A4CE89_9GAMM/356-511
A4CEB0_9GAMM/345-499
A4CEZ1_9GAMM/254-408
A4CF43_9GAMM/433-592
A4CF52_9GAMM/238-389
A4CF53_9GAMM/168-323
A4CF90_9GAMM/191-349
A4CFH5_9GAMM/370-529
A4CVA0_SYNPV/276-438
A4E7Y1_9ACTN/210-362
A4E847_9ACTN/356-460
A4E847_9ACTN/62-215
A4E952_9ACTN/110-256
A4EBD4_9ACTN/182-337
A4EE01_9RHOB/216-372
A4EFP4_9RHOB/85-235
A4EFX5_9RHOB/200-353
A4EH40_9RHOB/246-396
A4EH81_9RHOB/209-366
A4EHW9_9RHOB/158-312
A4EIS6_9RHOB/272-434
A4EJT7_9RHOB/94-244
A4EKL2_9RHOB/83-230
A4ELM8_9RHOB/295-451
A4EPF2_9RHOB/81-240
A4ES11_9RHOB/199-357
A4ESG0_9RHOB/247-404
A4EU95_9RHOB/164-319
A4EUA1_9RHOB/289-451
A4EUH9_9RHOB/360-514
A4EVP4_9RHOB/89-238
A4EW89_9RHOB/339-498
A4EWF4_9RHOB/219-370
A4EY32_9RHOB/407-565
A4EZV7_9RHOB/203-355
A4F0C5_9RHOB/474-628
A4F5X6_SACEN/270-421
A4F7R6_SACEN/319-475
A4F7Y4_SACEN/392-543
A4FB88_SACEN/273-430
A4FBR4_SACEN/375-469
A4FDK0_SACEN/388-543
A4FDX2_SACEN/495-649
A4FEG3_SACEN/272-421
A4FEQ9_SACEN/349-503
A4FET9_SACEN/324-482
A4FFA3_SACEN/249-405
A4FH40_SACEN/354-502
A4FHW3_SACEN/231-387
A4FHW4_SACEN/271-426
A4FHX8_SACEN/260-414
A4FI78_SACEN/316-469
A4FJ43_SACEN/324-479
A4FLB0_SACEN/275-432
A4FNF9_SACEN/498-654
A4FPR7_SACEN/438-593
A4FQ63_SACEN/29-179
A4FQC3_SACEN/101-264
A4FQH0_SACEN/255-412
A4FR41_SACEN/138-283
A4FR46_SACEN/226-389
A4G1Y3_HERAR/455-613
A4G283_HERAR/308-468
A4G2G6_HERAR/81-231
A4G2Q0_HERAR/161-319
A4G2Q3_HERAR/223-378
A4G2U1_HERAR/509-666
A4G2W5_HERAR/352-510
A4G383_HERAR/402-556
A4G385_HERAR/139-296
A4G386_HERAR/85-242
A4G3M6_HERAR/389-546
A4G3W8_HERAR/416-529
A4G434_HERAR/287-444
A4G4A2_HERAR/207-305
A4G4F1_HERAR/291-440
A4G4I3_HERAR/267-423
A4G4I8_HERAR/506-663
A4G4R7_HERAR/432-588
A4G4X2_HERAR/438-593
A4G5K3_HERAR/360-516
A4G5U9_HERAR/278-435
A4G5V3_HERAR/347-508
A4G679_HERAR/362-518
A4G7A8_HERAR/464-625
A4G7R2_HERAR/147-307
A4G8F7_HERAR/546-704
A4G8H6_HERAR/144-305
A4G925_HERAR/194-357
A4G9B0_HERAR/128-283
A4G9K7_HERAR/132-289
A4G9V6_HERAR/244-399
A4GA44_HERAR/63-219
A4GA74_HERAR/161-327
A4GA83_HERAR/323-479
A4IKA4_GEOTN/374-526
A4IKY3_GEOTN/519-676
A4ILS5_GEOTN/232-389
A4INM4_GEOTN/268-424
A4IP46_GEOTN/235-395
A4IRU4_GEOTN/451-599
A4ITT4_GEOTN/245-403
A4J1H8_DESRM/405-556
A4J287_DESRM/388-550
A4J2L5_DESRM/170-321
A4J2N4_DESRM/367-523
A4J2Z3_DESRM/184-345
A4J398_DESRM/117-274
A4J477_DESRM/516-673
A4J4S7_DESRM/633-785
A4J4S9_DESRM/255-412
A4J5L2_DESRM/202-351
A4J6T6_DESRM/315-465
A4J801_DESRM/245-403
A4J8F1_DESRM/1-124
A4J935_DESRM/410-569
A4JCW5_BURVG/169-335
A4JE43_BURVG/164-321
A4JEY5_BURVG/305-462
A4JGN7_BURVG/346-502
A4JIE7_BURVG/415-527
A4JJ42_BURVG/288-448
A4JKI3_BURVG/151-308
A4JKJ0_BURVG/247-403
A4JKJ6_BURVG/344-504
A4JL60_BURVG/236-393
A4JLE1_BURVG/340-499
A4JMQ0_BURVG/380-534
A4JMT2_BURVG/323-482
A4JMT3_BURVG/183-344
A4JNT0_BURVG/342-498
A4JNY6_BURVG/408-565
A4JP82_BURVG/324-484
A4JPZ2_BURVG/221-378
A4JQD6_BURVG/151-311
A4JQQ8_BURVG/405-562
A4JQX8_BURVG/489-642
A4JR79_BURVG/273-428
A4JR91_BURVG/440-598
A4JS04_BURVG/324-484
A4JS57_BURVG/338-498
A4JS66_BURVG/33-193
A4JS67_BURVG/324-484
A4JSJ2_BURVG/220-372
A4JSS6_BURVG/332-493
A4JTT4_BURVG/486-634
A4JTT5_BURVG/459-616
A4LJ91_BURPS/358-515
A4LLR8_BURPS/288-447
A4LP37_BURPS/447-607
A4LP65_BURPS/149-306
A4LQP6_BURPS/337-499
A4LU57_BURPS/293-450
A4LUC7_BURPS/169-335
A4MFT2_BURPS/322-478
A4MHH1_BURPS/293-450
A4QD02_CORGB/583-740
A4SEI1_PROVI/239-398
A4SH77_AERS4/134-283
A4SHD2_AERS4/215-376
A4SI79_AERS4/164-318
A4SIE5_AERS4/321-482
A4SIY9_AERS4/179-334
A4SJ17_AERS4/156-303
A4SJ18_AERS4/464-621
A4SJC3_AERS4/252-399
A4SJM8_AERS4/387-544
A4SJS1_AERS4/202-353
A4SJT8_AERS4/358-507
A4SJX7_AERS4/149-308
A4SKC3_AERS4/229-376
A4SKE5_AERS4/200-359
A4SKF7_AERS4/365-516
A4SL47_AERS4/242-387
A4SLI2_AERS4/237-390
A4SLR6_AERS4/218-372
A4SLY8_AERS4/116-270
A4SM80_AERS4/265-423
A4SMB5_AERS4/201-349
A4SMS9_AERS4/173-333
A4SMY2_AERS4/241-391
A4SNI8_AERS4/249-398
A4SNL2_AERS4/254-407
A4SNQ7_AERS4/199-361
A4SNT0_AERS4/373-521
A4SPJ3_AERS4/390-552
A4SQ10_AERS4/476-632
A4SQ90_AERS4/162-314
A4SQF2_AERS4/135-287
A4SQK1_AERS4/379-535
A4SQW4_AERS4/219-378
A4SR78_AERS4/206-357
A4SSM9_AERS4/235-390
A4SSS7_AERS4/367-524
A4SSS9_AERS4/301-455
A4SST8_AERS4/177-330
A4SSW0_AERS4/359-509
A4STK2_AERS4/418-570
A4SY17_POLSQ/343-500
A4SY26_POLSQ/103-268
A4SY62_POLSQ/124-278
A4T1G8_MYCGI/538-692
A4T1K0_MYCGI/434-598
A4T290_MYCGI/353-505
A4T2Z4_MYCGI/204-353
A4T466_MYCGI/193-342
A4T4B5_MYCGI/445-602
A4T5K7_MYCGI/206-359
A4T6Q8_MYCGI/195-350
A4T738_MYCGI/180-323
A4T991_MYCGI/334-491
A4TA14_MYCGI/328-485
A4TBP9_MYCGI/680-839
A4TBR1_MYCGI/194-349
A4TCJ5_MYCGI/196-355
A4TD86_MYCGI/204-360
A4TDF2_MYCGI/338-490
A4TDM1_MYCGI/179-334
A4TE01_MYCGI/454-599
A4TER0_MYCGI/203-360
A4TF26_MYCGI/201-357
A4TFY5_MYCGI/207-367
A4TGJ3_MYCGI/206-366
A4THC8_YERPP/223-377
A4TKF0_YERPP/532-688
A4TQI1_YERPP/259-416
A4TQK3_YERPP/220-375
A4TR04_YERPP/300-456
A4TU11_9PROT/220-376
A4TUD9_9PROT/265-421
A4TUW4_9PROT/290-447
A4TVM2_9PROT/287-436
A4TVP8_9PROT/395-551
A4TW43_9PROT/225-379
A4TWB8_9PROT/141-299
A4TWI7_9PROT/352-512
A4TWK7_9PROT/310-463
A4TWM9_9PROT/398-555
A4TWT1_9PROT/162-328
A4TX02_9PROT/504-664
A4TX36_9PROT/438-560
A4TX60_9PROT/534-691
A4TX65_9PROT/448-605
A4TX86_9PROT/141-298
A4TXR0_9PROT/385-544
A4TY02_9PROT/400-557
A4TY04_9PROT/397-554
A4TYA0_9PROT/178-337
A4TYD3_9PROT/330-489
A4TYP2_9PROT/527-684
A4TYT9_9PROT/255-410
A4TYZ2_9PROT/260-417
A4TZ64_9PROT/105-240
A4TZ89_9PROT/219-373
A4TZG0_9PROT/227-384
A4TZM7_9PROT/316-473
A4TZM8_9PROT/411-569
A4U027_9PROT/372-529
A4U1H7_9PROT/478-635
A4U1P1_9PROT/341-498
A4U1P6_9PROT/474-630
A4U293_9PROT/389-547
A4U2M2_9PROT/599-757
A4U3H1_9PROT/1-125
A4U3H4_9PROT/473-634
A4U4H0_9PROT/384-541
A4U4I5_9PROT/377-535
A4U4R0_9PROT/409-566
A4U4T7_9PROT/391-548
A4U4X4_9PROT/145-301
A4U5J6_9PROT/406-563
A4U5Q6_9PROT/126-283
A4V6T3_PSEFS/356-514
A4VFG3_PSEU5/293-450
A4VFK9_PSEU5/383-540
A4VFL5_PSEU5/107-265
A4VFY0_PSEU5/508-665
A4VGH5_PSEU5/337-501
A4VGV3_PSEU5/115-269
A4VGZ2_PSEU5/280-434
A4VI31_PSEU5/100-256
A4VIL8_PSEU5/277-434
A4VIP2_PSEU5/210-366
A4VJF2_PSEU5/394-566
A4VJN1_PSEU5/346-495
A4VKH7_PSEU5/279-436
A4VKW6_PSEU5/146-301
A4VKZ2_PSEU5/447-609
A4VLM6_PSEU5/131-288
A4VMP6_PSEU5/431-587
A4VN31_PSEU5/312-468
A4VN66_PSEU5/218-371
A4VP63_PSEU5/225-379
A4VP70_PSEU5/224-381
A4VP91_PSEU5/153-312
A4VQF4_PSEU5/302-455
A4VQM2_PSEU5/371-527
A4VQQ9_PSEU5/306-463
A4VQR3_PSEU5/1-72
A4VR24_PSEU5/231-383
A4VR77_PSEU5/464-618
A4VR81_PSEU5/213-334
A4VR81_PSEU5/327-382
A4VRD3_PSEU5/300-454
A4VRK9_PSEU5/205-363
A4VRQ1_PSEU5/231-389
A4VRR6_PSEU5/462-620
A4VRS9_PSEU5/461-617
A4W5H3_ENT38/301-460
A4W685_ENT38/189-344
A4W730_ENT38/427-584
A4W760_ENT38/210-366
A4W933_ENT38/225-380
A4W9F8_ENT38/174-336
A4W9G8_ENT38/129-283
A4W9V5_ENT38/290-448
A4WA59_ENT38/300-455
A4WA92_ENT38/210-365
A4WAF5_ENT38/302-461
A4WAF6_ENT38/191-347
A4WAF7_ENT38/164-318
A4WAT5_ENT38/164-317
A4WAU1_ENT38/260-416
A4WAU2_ENT38/253-406
A4WAX6_ENT38/237-391
A4WBY5_ENT38/396-555
A4WCB7_ENT38/690-847
A4WD12_ENT38/324-457
A4WDG7_ENT38/248-403
A4WED4_ENT38/159-310
A4WF65_ENT38/224-381
A4WF79_ENT38/261-417
A4WFV1_ENT38/254-406
A4WR47_RHOS5/324-485
A4WR53_RHOS5/161-317
A4WUL0_RHOS5/397-553
A4WV03_RHOS5/185-340
A4WV08_RHOS5/167-321
A4WV12_RHOS5/289-452
A4WWJ2_RHOS5/70-222
A4WXT4_RHOS5/231-388
A4WYI1_RHOS5/342-514
A4WYR4_RHOS5/326-475
A4WYS0_RHOS5/306-463
A4X020_RHOS5/460-611
A4X064_RHOS5/170-325
A4X065_RHOS5/1013-1168
A4X065_RHOS5/381-534
A4X0G2_RHOS5/504-655
A4X1G3_SALTO/328-469
A4X2X1_SALTO/520-681
A4X3F4_SALTO/394-556
A4X488_SALTO/238-399
A4X4A2_SALTO/264-414
A4X4M8_SALTO/285-442
A4X5H9_SALTO/373-522
A4X635_SALTO/135-306
A4X6P0_SALTO/48-201
A4X9X5_SALTO/162-318
A4XAX5_SALTO/359-516
A4XBR6_SALTO/403-558
A4XF00_NOVAD/223-380
A4XFJ6_CALS8/581-743
A4XG32_CALS8/84-241
A4XGI2_CALS8/96-170
A4XHJ0_CALS8/424-579
A4XHQ4_CALS8/191-342
A4XL58_CALS8/389-545
A4XM27_CALS8/240-397
A4XNM0_PSEMY/454-610
A4XNT3_PSEMY/144-305
A4XNW2_PSEMY/124-277
A4XP26_PSEMY/443-603
A4XP68_PSEMY/823-985
A4XPH3_PSEMY/437-593
A4XPI2_PSEMY/256-407
A4XPL1_PSEMY/385-542
A4XPS7_PSEMY/469-623
A4XPX1_PSEMY/267-421
A4XQ03_PSEMY/442-599
A4XQ75_PSEMY/374-530
A4XQ87_PSEMY/210-369
A4XQB2_PSEMY/969-1130
A4XQU0_PSEMY/153-313
A4XQX9_PSEMY/488-644
A4XRM6_PSEMY/352-504
A4XRR3_PSEMY/186-343
A4XRW9_PSEMY/402-572
A4XS06_PSEMY/347-503
A4XS45_PSEMY/199-351
A4XSU4_PSEMY/463-621
A4XTA6_PSEMY/236-394
A4XTB1_PSEMY/222-383
A4XTE0_PSEMY/147-303
A4XU95_PSEMY/655-807
A4XV17_PSEMY/263-419
A4XVP2_PSEMY/357-511
A4XVW4_PSEMY/282-444
A4XVW9_PSEMY/468-626
A4XX59_PSEMY/334-497
A4XX72_PSEMY/178-331
A4XX81_PSEMY/290-446
A4XXF1_PSEMY/211-365
A4XXL0_PSEMY/274-431
A4XY72_PSEMY/208-361
A4XY95_PSEMY/151-309
A4XYH9_PSEMY/279-436
A4XZL0_PSEMY/807-964
A4XZM4_PSEMY/190-347
A4XZP6_PSEMY/146-303
A4XZR1_PSEMY/252-366
A4XZR1_PSEMY/371-421
A4Y0D8_PSEMY/166-323
A4Y0E0_PSEMY/329-486
A4Y0E6_PSEMY/392-548
A4Y0K2_PSEMY/526-682
A4Y0T1_PSEMY/320-477
A4Y0Z3_PSEMY/529-686
A4Y1K2_SHEPC/326-474
A4Y1N6_SHEPC/634-791
A4Y276_SHEPC/278-434
A4Y2D3_SHEPC/324-480
A4Y2G3_SHEPC/173-333
A4Y2L9_SHEPC/493-582
A4Y2P7_SHEPC/453-612
A4Y2V4_SHEPC/222-378
A4Y351_SHEPC/299-454
A4Y484_SHEPC/261-404
A4Y4T0_SHEPC/395-552
A4Y4U8_SHEPC/581-738
A4Y4Y6_SHEPC/357-513
A4Y560_SHEPC/136-288
A4Y5A5_SHEPC/173-334
A4Y5L5_SHEPC/9-162
A4Y683_SHEPC/179-335
A4Y6E1_SHEPC/315-472
A4Y6J1_SHEPC/220-373
A4Y6J8_SHEPC/302-452
A4Y6Q7_SHEPC/585-741
A4Y6S4_SHEPC/776-933
A4Y784_SHEPC/205-365
A4Y894_SHEPC/1006-1159
A4Y8V7_SHEPC/405-566
A4Y986_SHEPC/81-226
A4Y9B6_SHEPC/249-406
A4Y9U8_SHEPC/288-445
A4YA15_SHEPC/164-321
A4YA97_SHEPC/200-355
A4YAH3_SHEPC/287-444
A4YAJ8_SHEPC/342-463
A4YAN5_SHEPC/156-313
A4YAP8_SHEPC/400-514
A4YAQ7_SHEPC/140-297
A4YAW8_SHEPC/165-316
A4YAY3_SHEPC/431-584
A4YBH2_SHEPC/237-389
A4YBH3_SHEPC/452-611
A4YBM3_SHEPC/1081-1238
A4YC79_SHEPC/791-947
A4YCE0_SHEPC/395-545
A4YJS6_BRASO/385-545
A4YJS7_BRASO/155-314
A4YKK9_BRASO/616-772
A4YKL5_BRASO/141-297
A4YKN4_BRASO/435-590
A4YKS1_BRASO/144-300
A4YKS6_BRASO/237-397
A4YKW0_BRASO/255-411
A4YL77_BRASO/281-438
A4YM77_BRASO/330-485
A4YM88_BRASO/535-693
A4YMF5_BRASO/349-505
A4YMI8_BRASO/5-161
A4YMJ3_BRASO/468-623
A4YMY8_BRASO/227-385
A4YN20_BRASO/214-369
A4YPC2_BRASO/453-615
A4YPK6_BRASO/441-599
A4YQK9_BRASO/161-317
A4YQS5_BRASO/218-372
A4YRF9_BRASO/222-378
A4YRI2_BRASO/218-377
A4YS99_BRASO/409-565
A4YTV2_BRASO/178-337
A4YVD8_BRASO/469-625
A4YVP1_BRASO/217-372
A4YWI1_BRASO/292-451
A4YY55_BRASO/373-528
A4YZ92_BRASO/488-645
A4Z1U6_BRASO/218-371
A5CCH1_ORITB/323-483
A5CYJ5_PELTS/395-553
A5D0C2_PELTS/190-348
A5D0P6_PELTS/403-555
A5D1G5_PELTS/172-334
A5D1P2_PELTS/299-451
A5D444_PELTS/117-273
A5D4U0_PELTS/301-451
A5D5I0_PELTS/135-287
A5E8H5_BRASB/155-314
A5E8H6_BRASB/385-545
A5EB32_BRASB/218-371
A5EC54_BRASB/1-121
A5EDY2_BRASB/453-615
A5EE72_BRASB/441-599
A5EG38_BRASB/222-378
A5EG57_BRASB/218-375
A5EIP9_BRASB/178-337
A5EK27_BRASB/469-625
A5EKC4_BRASB/217-372
A5EKS8_BRASB/286-445
A5EM05_BRASB/394-550
A5EN18_BRASB/373-528
A5EP96_BRASB/479-636
A5ER03_BRASB/214-369
A5ER09_BRASB/198-351
A5ER59_BRASB/220-378
A5ERD3_BRASB/467-622
A5ERE0_BRASB/83-239
A5ERH3_BRASB/337-493
A5ERP0_BRASB/525-683
A5ERQ1_BRASB/330-485
A5ESU5_BRASB/305-462
A5ETD5_BRASB/253-409
A5ETG3_BRASB/229-389
A5ETG8_BRASB/137-293
A5ETK5_BRASB/429-584
A5ETN0_BRASB/141-297
A5ETN6_BRASB/617-773
A5EYJ5_VIBC3/532-694
A5EYU7_VIBC3/179-332
A5EZM6_VIBC3/203-357
A5EZW2_VIBC3/479-629
A5F099_VIBC3/238-353
A5F099_VIBC3/344-407
A5F0B4_VIBC3/310-462
A5F0K3_VIBC3/144-299
A5F0V5_VIBC3/157-312
A5F0V6_VIBC3/180-335
A5F0W8_VIBC3/294-453
A5F0X8_VIBC3/197-362
A5F191_VIBC3/237-388
A5F1G9_VIBC3/180-330
A5F1H5_VIBC3/211-363
A5F1J6_VIBC3/369-522
A5F1W1_VIBC3/206-364
A5F203_VIBC3/274-426
A5F2I7_VIBC3/335-486
A5F2M7_VIBC3/533-679
A5F2R0_VIBC3/152-313
A5F320_VIBC3/364-520
A5F4D5_VIBC3/338-495
A5F4K3_VIBC3/417-490
A5F4Q1_VIBC3/428-576
A5F4V4_VIBC3/155-307
A5F5H1_VIBC3/248-405
A5F5Q4_VIBC3/410-571
A5F5X9_VIBC3/339-498
A5F641_VIBC3/357-508
A5F6W2_VIBC3/212-372
A5F7U2_VIBC3/21-174
A5F7V3_VIBC3/266-410
A5F8E7_VIBC3/231-383
A5F8F3_VIBC3/350-502
A5F8F8_VIBC3/270-427
A5F8G5_VIBC3/495-651
A5F8G7_VIBC3/807-962
A5F8T0_VIBC3/231-385
A5F8W9_VIBC3/339-503
A5F903_VIBC3/242-398
A5F919_VIBC3/256-409
A5FPU8_DEHSB/466-620
A5FTD7_ACICJ/183-341
A5FTL4_ACICJ/140-297
A5FVT2_ACICJ/308-463
A5FVW4_ACICJ/676-838
A5FW09_ACICJ/217-373
A5FWU6_ACICJ/379-533
A5FX52_ACICJ/196-354
A5FYS6_ACICJ/524-680
A5FYS7_ACICJ/139-296
A5FYX8_ACICJ/213-360
A5G085_ACICJ/266-422
A5G143_ACICJ/362-516
A5G157_ACICJ/190-350
A5G2J8_ACICJ/312-458
A5G3S3_GEOUR/184-343
A5G5C4_GEOUR/255-377
A5G6K7_GEOUR/189-346
A5G6P7_GEOUR/432-589
A5G747_GEOUR/350-501
A5G7Y0_GEOUR/502-661
A5G8D2_GEOUR/186-342
A5G8N1_GEOUR/268-422
A5GBG4_GEOUR/270-428
A5GBU3_GEOUR/240-357
A5GBU3_GEOUR/357-409
A5GCU4_GEOUR/261-418
A5GD09_GEOUR/138-289
A5GD42_GEOUR/129-240
A5GDD2_GEOUR/142-300
A5GDS3_GEOUR/270-427
A5GDS7_GEOUR/296-453
A5GEU7_GEOUR/124-278
A5GF71_GEOUR/295-453
A5HXY9_CLOBH/207-354
A5HYM7_CLOBH/194-353
A5HYQ1_CLOBH/475-629
A5I149_CLOBH/256-413
A5I1D2_CLOBH/128-278
A5I1K0_CLOBH/29-181
A5I201_CLOBH/395-543
A5I3D2_CLOBH/30-182
A5I786_CLOBH/269-428
A5I9I0_LEGPC/547-704
A5I9M2_LEGPC/82-236
A5I9P4_LEGPC/114-276
A5IA33_LEGPC/139-286
A5IAA0_LEGPC/547-705
A5IAE9_LEGPC/315-472
A5IAS1_LEGPC/209-366
A5IAT4_LEGPC/409-565
A5IB65_LEGPC/324-481
A5IBJ8_LEGPC/91-247
A5IBU0_LEGPC/556-713
A5IC12_LEGPC/418-574
A5IDS2_LEGPC/344-501
A5IF46_LEGPC/400-558
A5IFB8_LEGPC/238-397
A5IFM7_LEGPC/105-262
A5IG24_LEGPC/340-497
A5IG34_LEGPC/205-370
A5IG87_LEGPC/237-388
A5IGG4_LEGPC/356-512
A5IHM1_LEGPC/195-349
A5IKS8_THEP1/295-447
A5IKW3_THEP1/57-165
A5ILM1_THEP1/123-277
A5ILQ5_THEP1/15-101
A5ILZ0_THEP1/94-246
A5ILZ5_THEP1/18-171
A5IN02_THEP1/483-641
A5IN19_THEP1/338-489
A5INK6_THEP1/54-209
A5IQV0_STAA9/188-347
A5J2M0_BURMA/320-482
A5J601_BURMA/293-450
A5J6Z6_BURMA/358-515
A5J8E5_BURMA/322-478
A5J9G3_BURMA/320-480
A5JBL4_BURMA/447-607
A5JBN7_BURMA/149-306
A5JD07_BURMA/257-414
A5KH98_CAMJE/253-409
A5KNF8_9FIRM/135-279
A5KTS0_9GAMM/181-331
A5KU22_9GAMM/532-699
A5KU42_9GAMM/369-522
A5KU80_9GAMM/417-568
A5KUV8_9GAMM/336-488
A5KVU1_9GAMM/180-345
A5KW90_9GAMM/471-621
A5KWC7_9GAMM/390-546
A5KWG0_9GAMM/351-514
A5KWG2_9GAMM/203-326
A5KWY2_9GAMM/179-334
A5KWY6_9GAMM/294-451
A5KX05_9GAMM/228-381
A5KX08_9GAMM/409-566
A5KXD2_9GAMM/182-343
A5KXE5_9GAMM/491-648
A5KXG6_9GAMM/161-313
A5KXX7_9GAMM/5-86
A5KXZ4_9GAMM/237-388
A5KYT1_9GAMM/426-576
A5KYY0_9GAMM/605-762
A5KZ88_9GAMM/253-406
A5KZN8_9GAMM/304-463
A5L012_9GAMM/211-357
A5L069_9GAMM/251-408
A5L178_9GAMM/457-607
A5L1M0_9GAMM/333-485
A5L281_9GAMM/216-370
A5L3G7_9GAMM/375-533
A5L3H9_9GAMM/265-332
A5L3J2_9GAMM/494-650
A5L3K3_9GAMM/189-345
A5L3W2_9GAMM/131-295
A5L499_9GAMM/414-573
A5L4A0_9GAMM/415-480
A5L4J6_9GAMM/1-81
A5L5M2_9GAMM/180-333
A5L5U4_9GAMM/413-574
A5L5V3_9GAMM/361-517
A5L620_9GAMM/274-426
A5L674_9GAMM/255-400
A5L685_9GAMM/260-427
A5L7S8_9GAMM/165-326
A5L7T0_9GAMM/173-287
A5L7T0_9GAMM/289-343
A5L8Y1_9GAMM/1-39
A5MZF0_CLOK5/414-533
A5N139_CLOK5/1-99
A5N5U0_CLOK5/119-275
A5N627_CLOK5/196-351
A5N6D2_CLOK5/203-356
A5N771_CLOK5/138-273
A5N7K8_CLOK5/416-563
A5N7L1_CLOK5/86-234
A5N8E8_CLOK5/299-451
A5N950_CLOK5/129-285
A5P717_9SPHN/49-204
A5P728_9SPHN/74-226
A5P839_9SPHN/164-321
A5P840_9SPHN/144-301
A5P852_9SPHN/389-457
A5P8U7_9SPHN/416-570
A5P8Z1_9SPHN/125-287
A5PAA5_9SPHN/327-484
A5PBA0_9SPHN/230-376
A5PBI8_9SPHN/340-496
A5PDN0_9SPHN/11-176
A5PDY0_9SPHN/203-357
A5PE47_9SPHN/100-263
A5PE71_9SPHN/328-484
A5PE74_9SPHN/222-379
A5PE96_9SPHN/64-218
A5PEG6_9SPHN/435-588
A5PEH1_9SPHN/219-375
A5PES1_9SPHN/222-376
A5TD21_BURMA/257-414
A5TEM2_BURMA/447-607
A5TEP8_BURMA/149-306
A5TEX9_BURMA/336-492
A5TG46_BURMA/320-482
A5TMB9_BURMA/293-450
A5TP20_BURMA/320-480
A5TPF3_BURMA/346-503
A5U254_MYCTA/184-339
A5UQV8_ROSS1/138-294
A5UUN4_ROSS1/562-721
A5UVR9_ROSS1/491-648
A5UW82_ROSS1/221-374
A5UX58_ROSS1/588-745
A5UZP0_ROSS1/359-517
A5UZW7_ROSS1/629-788
A5V028_ROSS1/462-621
A5V074_ROSS1/128-246
A5V1I0_ROSS1/509-667
A5V1N0_ROSS1/130-307
A5V2G4_SPHWW/167-324
A5V3A6_SPHWW/212-371
A5V5C6_SPHWW/254-408
A5V5F5_SPHWW/429-586
A5V5W5_SPHWW/839-995
A5V6E3_SPHWW/318-474
A5V6G6_SPHWW/277-437
A5V9A6_SPHWW/224-370
A5V9I8_SPHWW/179-338
A5V9Q8_SPHWW/224-380
A5VAG3_SPHWW/99-257
A5VBZ5_SPHWW/229-384
A5VBZ9_SPHWW/180-336
A5VC79_SPHWW/231-388
A5VDE7_SPHWW/362-519
A5VEK1_SPHWW/253-408
A5VFH3_SPHWW/300-450
A5VGA6_SPHWW/389-545
A5VGJ2_SPHWW/297-448
A5VMQ1_LACRD/187-345
A5VNE8_BRUO2/270-425
A5VP51_BRUO2/534-692
A5VQJ4_BRUO2/82-235
A5VTX5_BRUO2/224-381
A5VUU2_BRUO2/291-450
A5VVN8_BRUO2/333-489
A5VVR3_BRUO2/196-349
A5VWR1_PSEP1/485-641
A5VWU9_PSEP1/236-393
A5VWZ5_PSEP1/181-338
A5VWZ7_PSEP1/210-367
A5VXC5_PSEP1/498-652
A5VXF8_PSEP1/242-409
A5VXI0_PSEP1/807-964
A5VY10_PSEP1/289-445
A5VYA7_PSEP1/841-1002
A5VYM4_PSEP1/334-490
A5VZ04_PSEP1/261-418
A5VZM9_PSEP1/290-446
A5VZN9_PSEP1/432-588
A5VZP0_PSEP1/184-340
A5W0E7_PSEP1/176-329
A5W1P0_PSEP1/297-458
A5W237_PSEP1/276-433
A5W246_PSEP1/250-406
A5W2G9_PSEP1/263-419
A5W338_PSEP1/212-366
A5W3E4_PSEP1/348-509
A5W3F9_PSEP1/342-499
A5W576_PSEP1/128-286
A5W5D3_PSEP1/181-337
A5W5J8_PSEP1/368-519
A5W646_PSEP1/128-285
A5W6K6_PSEP1/637-790
A5W6Z0_PSEP1/661-823
A5W7G7_PSEP1/374-531
A5W892_PSEP1/169-330
A5W8H5_PSEP1/329-485
A5W944_PSEP1/248-406
A5W9Z2_PSEP1/278-435
A5WAY1_PSEP1/124-278
A5WM38_MYCTF/184-339
A5XJU7_BURMA/320-482
A5XMN7_BURMA/447-607
A5XMR1_BURMA/149-306
A5XRY4_BURMA/293-450
A5XSX9_BURMA/358-515
A5XUD1_BURMA/336-492
A5XVF3_BURMA/320-480
A5XXZ2_BURMA/257-414
A5Z6X5_9FIRM/410-559
A5ZAE4_9FIRM/135-281
A5ZM90_9FIRM/86-135
A5ZN34_9FIRM/4-152
A5ZR58_9FIRM/1-39
A5ZR61_9FIRM/3-149
A5ZRH2_9FIRM/149-244
A5ZSI1_9FIRM/300-449
A5ZSR1_9FIRM/135-282
A5ZSU8_9FIRM/464-620
A5ZSV1_9FIRM/508-663
A5ZXV6_9FIRM/289-437
A5ZYJ8_9FIRM/552-710
A5ZZ78_VIBCH/479-629
A6A012_VIBCH/192-357
A6A017_VIBCH/294-453
A6A020_VIBCH/179-334
A6A036_VIBCH/144-299
A6A093_VIBCH/179-332
A6A099_VIBCH/266-410
A6A0J0_VIBCH/335-486
A6A0M5_VIBCH/533-679
A6A0R1_VIBCH/152-313
A6A0V1_VIBCH/515-677
A6A101_VIBCH/179-332
A6A1K2_VIBCH/807-962
A6A1L5_VIBCH/495-651
A6A1L8_VIBCH/270-427
A6A1M0_VIBCH/231-383
A6A1M4_VIBCH/350-502
A6A1S0_VIBCH/357-508
A6A205_VIBCH/144-299
A6A287_VIBCH/155-307
A6A2A5_VIBCH/138-295
A6A2E0_VIBCH/428-576
A6A2L8_VIBCH/231-385
A6A2V1_VIBCH/180-330
A6A3D8_VIBCH/410-571
A6A4H5_VIBCH/417-490
A6A4S5_VIBCH/212-372
A6A559_VIBCH/242-398
A6A564_VIBCH/256-409
A6A5H5_VIBCH/338-495
A6A5K6_VIBCH/274-426
A6A5U9_VIBCH/339-503
A6A5Y5_VIBCH/339-498
A6A678_VIBCH/248-405
A6A6N1_VIBCH/364-520
A6A6U1_VIBCH/211-363
A6A7G6_VIBCH/238-354
A6A7G6_VIBCH/341-407
A6A7H0_VIBCH/302-454
A6A7W7_VIBCH/203-357
A6A7Y7_VIBCH/140-297
A6A880_VIBCH/140-298
A6A8P2_VIBCH/180-335
A6A8P5_VIBCH/294-453
A6A8Q0_VIBCH/197-362
A6A917_VIBCH/237-388
A6A9M3_VIBCH/157-312
A6A9P4_VIBCH/335-486
A6A9S8_VIBCH/533-679
A6AA12_VIBCH/339-498
A6AAA4_VIBCH/155-307
A6AAC3_VIBCH/124-281
A6AAF9_VIBCH/428-576
A6ABE6_VIBCH/238-355
A6ABE6_VIBCH/342-407
A6ABK5_VIBCH/350-502
A6ABK9_VIBCH/231-383
A6ABL1_VIBCH/270-427
A6ABL4_VIBCH/495-651
A6ABM7_VIBCH/807-962
A6ABR1_VIBCH/410-571
A6AC59_VIBCH/180-330
A6ACI7_VIBCH/338-495
A6ACQ3_VIBCH/242-398
A6ACQ8_VIBCH/256-409
A6ACT1_VIBCH/479-629
A6ACW8_VIBCH/212-372
A6ACZ9_VIBCH/369-522
A6AD39_VIBCH/231-385
A6AD97_VIBCH/339-503
A6ADP7_VIBCH/144-299
A6ADP9_VIBCH/152-313
A6AE05_VIBCH/274-426
A6AE35_VIBCH/179-332
A6AEY5_VIBCH/357-508
A6AF09_VIBCH/341-475
A6AF59_VIBCH/417-490
A6AFM1_VIBCH/179-332
A6AFM7_VIBCH/266-410
A6AFW0_VIBCH/211-363
A6AG27_VIBCH/532-694
A6AGH3_VIBCH/203-357
A6AHK6_VIBCH/248-405
A6AI58_VIBCH/206-364
A6AIE2_VIBCH/364-520
A6AIV2_VIBCH/41-193
A6AJN0_VIBHA/514-676
A6AJQ2_VIBHA/369-522
A6AJT5_VIBHA/205-353
A6AJU3_VIBHA/348-505
A6AK77_VIBHA/178-333
A6AKL5_VIBHA/357-508
A6AL48_VIBHA/305-453
A6AL52_VIBHA/478-629
A6ALL2_VIBHA/133-284
A6ALU9_VIBHA/345-496
A6ALX9_VIBHA/156-313
A6AMP5_VIBHA/191-358
A6AMS1_VIBHA/214-363
A6AN31_VIBHA/233-351
A6AN31_VIBHA/348-403
A6AN32_VIBHA/172-333
A6AN88_VIBHA/300-468
A6ANI1_VIBHA/310-461
A6ANT2_VIBHA/284-436
A6ANU8_VIBHA/477-634
A6AP15_VIBHA/485-643
A6AP83_VIBHA/476-626
A6APD9_VIBHA/336-488
A6APU4_VIBHA/206-367
A6APY3_VIBHA/415-566
A6AQ40_VIBHA/180-334
A6AQD5_VIBHA/240-392
A6AQL4_VIBHA/206-363
A6AQZ0_VIBHA/394-552
A6AR04_VIBHA/613-770
A6ARC7_VIBHA/255-400
A6ARJ4_VIBHA/228-382
A6AS55_VIBHA/465-615
A6ASE9_VIBHA/135-277
A6AT83_VIBHA/294-452
A6ATK4_VIBHA/511-657
A6ATT2_VIBHA/487-642
A6AUF3_VIBHA/376-534
A6AUG4_VIBHA/149-302
A6AUH0_VIBHA/253-406
A6AUJ5_VIBHA/358-514
A6AUS4_VIBHA/177-327
A6AVR6_VIBHA/84-235
A6AW62_VIBHA/484-640
A6AWB4_VIBHA/427-578
A6AWE6_VIBHA/147-304
A6AWF6_VIBHA/332-483
A6AWI3_VIBHA/299-445
A6AWY5_VIBPA/347-504
A6AX17_VIBPA/369-522
A6AX36_VIBPA/523-685
A6AXV3_VIBPA/276-438
A6AY66_VIBPA/483-640
A6AYG4_VIBPA/305-455
A6AYR2_VIBPA/357-508
A6AYT7_VIBPA/146-300
A6AZ27_VIBPA/336-488
A6AZ86_VIBPA/526-675
A6AZ97_VIBPA/432-575
A6AZB3_VIBPA/340-502
A6AZG4_VIBPA/141-297
A6AZV3_VIBPA/155-316
A6AZV6_VIBPA/212-325
A6AZV6_VIBPA/319-382
A6B0N7_VIBPA/427-585
A6B165_VIBPA/270-421
A6B1A2_VIBPA/177-327
A6B1A8_VIBPA/187-338
A6B1D9_VIBPA/315-422
A6B1L2_VIBPA/226-380
A6B1M4_VIBPA/294-451
A6B1M8_VIBPA/178-333
A6B280_VIBPA/156-313
A6B380_VIBPA/484-640
A6B3F1_VIBPA/309-460
A6B3J8_VIBPA/240-391
A6B3U3_VIBPA/253-406
A6B4U5_VIBPA/511-657
A6B532_VIBPA/413-539
A6B5A9_VIBPA/427-576
A6B5I9_VIBPA/189-344
A6B5M3_VIBPA/215-363
A6B5T6_VIBPA/183-340
A6B5V8_VIBPA/358-514
A6B6L3_VIBPA/278-430
A6B6V9_VIBPA/327-477
A6B7K3_VIBPA/147-304
A6B8A2_VIBPA/191-358
A6B8C6_VIBPA/204-358
A6B937_VIBPA/618-775
A6B956_VIBPA/412-573
A6B9C1_VIBPA/394-460
A6B9Q5_VIBPA/123-274
A6B9U8_VIBPA/174-328
A6BAB2_VIBPA/134-284
A6BB57_VIBPA/112-247
A6BB87_VIBPA/1-35
A6BBN7_VIBPA/1-48
A6BCB9_VIBPA/148-225
A6BCF6_VIBPA/1-118
A6BRP2_YERPE/532-688
A6BTP1_YERPE/364-521
A6BV57_YERPE/251-408
A6BV77_YERPE/220-375
A6BWP0_YERPE/243-399
A6BXU3_YERPE/224-378
A6C049_9PLAN/136-293
A6C2R0_9PLAN/332-489
A6C6K1_9PLAN/387-550
A6C9P7_9PLAN/386-543
A6C9X3_9PLAN/342-502
A6CG31_9PLAN/144-296
A6CIA7_9BACI/155-313
A6CIW9_9BACI/282-438
A6CIY5_9BACI/141-294
A6CIZ8_9BACI/407-564
A6CJY1_9BACI/224-377
A6CKI1_9BACI/347-501
A6CKV4_9BACI/232-388
A6CKY4_9BACI/223-377
A6CKY9_9BACI/70-224
A6CKZ1_9BACI/234-392
A6CL99_9BACI/475-622
A6CLK9_9BACI/362-520
A6CMH3_9BACI/193-341
A6CML3_9BACI/160-312
A6CN78_9BACI/396-561
A6CP72_9BACI/466-627
A6CPJ0_9BACI/372-520
A6CPZ0_9BACI/542-699
A6CQL8_9BACI/307-461
A6CQL9_9BACI/139-289
A6CQM1_9BACI/193-347
A6CTQ4_9BACI/237-396
A6CU75_9BACI/310-458
A6CUQ3_9VIBR/308-456
A6CUR4_9VIBR/131-285
A6CUS6_9VIBR/436-593
A6CVE4_9VIBR/274-432
A6CVM5_9VIBR/269-430
A6CW10_9VIBR/140-295
A6CWJ2_9VIBR/237-387
A6CXP7_9VIBR/430-581
A6CY69_9VIBR/87-239
A6CY77_9VIBR/181-336
A6CYV5_9VIBR/138-292
A6CYW6_9VIBR/208-367
A6CYZ3_9VIBR/208-350
A6CYZ4_9VIBR/353-516
A6CYZ9_9VIBR/299-449
A6CZD6_9VIBR/521-667
A6CZN5_9VIBR/397-555
A6D020_9VIBR/228-382
A6D0P3_9VIBR/439-599
A6D0T4_9VIBR/504-663
A6D0Y4_9VIBR/356-507
A6D1N0_9VIBR/194-352
A6D1R5_9VIBR/514-670
A6D236_9VIBR/253-406
A6D2E6_9VIBR/156-313
A6D2Y2_9VIBR/180-331
A6D311_9VIBR/136-276
A6D375_9VIBR/238-354
A6D375_9VIBR/352-407
A6D377_9VIBR/145-306
A6D546_9VIBR/256-414
A6D653_9VIBR/36-193
A6D6N4_9VIBR/226-381
A6D7M2_9VIBR/425-574
A6D8T4_9VIBR/345-501
A6DA01_9PROT/133-289
A6DA28_9PROT/351-493
A6DA98_9PROT/192-346
A6DAX5_9PROT/248-391
A6DB09_9PROT/129-253
A6DBD8_9PROT/232-385
A6DBG2_9PROT/372-530
A6DBN3_9PROT/300-448
A6DC54_9PROT/77-230
A6DCP5_9PROT/170-322
A6DCQ5_9PROT/418-571
A6DCT5_9PROT/207-357
A6DD54_9PROT/348-504
A6DDE0_9PROT/469-614
A6DDE2_9PROT/390-507
A6DDF5_9PROT/356-494
A6DDG0_9PROT/72-228
A6DDL0_9PROT/280-426
A6DDS7_9PROT/594-746
A6DEK1_9PROT/296-432
A6DEP8_9PROT/55-231
A6DF02_9PROT/277-422
A6E145_9RHOB/64-220
A6E387_9RHOB/307-470
A6E399_9RHOB/164-318
A6E461_9RHOB/70-220
A6EUV5_9ALTE/184-341
A6EV42_9ALTE/460-619
A6EV43_9ALTE/183-342
A6EV87_9ALTE/211-363
A6EV95_9ALTE/288-444
A6EVJ0_9ALTE/292-449
A6EVL7_9ALTE/476-633
A6EVX0_9ALTE/135-292
A6EWD0_9ALTE/144-300
A6EWF9_9ALTE/375-532
A6EX87_9ALTE/805-965
A6EXB9_9ALTE/366-523
A6EXE2_9ALTE/1516-1677
A6EXJ3_9ALTE/342-494
A6EXN6_9ALTE/227-384
A6EXQ4_9ALTE/595-753
A6EXZ6_9ALTE/181-338
A6EY47_9ALTE/358-507
A6EY51_9ALTE/412-573
A6EY93_9ALTE/354-509
A6EZ00_9ALTE/311-474
A6EZ01_9ALTE/135-297
A6EZP7_9ALTE/428-584
A6EZW8_9ALTE/148-302
A6F0A2_9ALTE/446-604
A6F0F4_9ALTE/833-984
A6F1G5_9ALTE/156-313
A6F1L8_9ALTE/253-409
A6F1L9_9ALTE/376-531
A6F1R8_9ALTE/318-475
A6F1S4_9ALTE/178-331
A6F1V9_9ALTE/259-403
A6F213_9ALTE/394-550
A6F220_9ALTE/377-535
A6F347_9ALTE/353-511
A6F368_9ALTE/259-415
A6F3L1_9ALTE/190-347
A6F3Q8_9ALTE/803-962
A6F3U8_9ALTE/211-367
A6F408_9ALTE/412-571
A6F410_9ALTE/193-349
A6F456_9ALTE/270-427
A6F4G8_9ALTE/614-771
A6F4L8_9ALTE/402-558
A6F5G2_9ALTE/405-559
A6F5M8_9ALTE/199-357
A6F5Q8_9ALTE/166-319
A6F5U1_9ALTE/164-315
A6F5U2_9ALTE/167-321
A6F616_9ALTE/153-311
A6F6B4_9GAMM/377-533
A6F6C4_9GAMM/183-341
A6F6I7_9GAMM/343-500
A6F6T2_9GAMM/345-502
A6F6X6_9GAMM/264-415
A6F771_9GAMM/354-508
A6F781_9GAMM/406-563
A6F7G4_9GAMM/483-640
A6F7T4_9GAMM/720-877
A6F836_9GAMM/146-303
A6F867_9GAMM/404-559
A6F8D9_9GAMM/455-612
A6F8J9_9GAMM/191-348
A6F9D0_9GAMM/430-586
A6F9M5_9GAMM/255-402
A6FA54_9GAMM/419-571
A6FAG7_9GAMM/373-531
A6FAW7_9GAMM/167-326
A6FAX3_9GAMM/120-273
A6FAX5_9GAMM/276-433
A6FBH5_9GAMM/249-394
A6FBK3_9GAMM/233-349
A6FBK3_9GAMM/352-406
A6FBY8_9GAMM/204-362
A6FBY9_9GAMM/226-383
A6FCC1_9GAMM/106-267
A6FCH2_9GAMM/140-291
A6FCR7_9GAMM/443-598
A6FCU4_9GAMM/323-477
A6FCV1_9GAMM/370-528
A6FCX5_9GAMM/144-305
A6FD11_9GAMM/155-312
A6FDJ0_9GAMM/234-391
A6FDL0_9GAMM/179-339
A6FE64_9GAMM/28-175
A6FEG5_9GAMM/436-597
A6FEH9_9GAMM/195-357
A6FG29_9GAMM/224-378
A6FGC1_9GAMM/564-721
A6FGK6_9GAMM/495-656
A6FGS3_9GAMM/564-722
A6FHJ4_9GAMM/108-272
A6FHQ7_9GAMM/519-676
A6FHS5_9GAMM/237-390
A6FHU8_9GAMM/202-358
A6FHW1_9GAMM/438-588
A6FI40_9GAMM/207-357
A6FID8_9GAMM/199-354
A6FJF7_9GAMM/145-306
A6FMF9_9RHOB/212-360
A6FQ72_9RHOB/146-304
A6FQ78_9RHOB/291-454
A6G0E1_9DELT/284-442
A6G2K0_9DELT/158-304
A6G747_9DELT/106-263
A6G7C6_9DELT/135-292
A6G7D3_9DELT/264-423
A6GB67_9DELT/587-744
A6GF95_9DELT/146-300
A6GHJ3_9DELT/134-290
A6GKD7_9DELT/135-293
A6GNP3_9BURK/34-154
A6GPF2_9BURK/181-327
A6GPU9_9BURK/367-526
A6GPZ4_9BURK/241-393
A6GQ17_9BURK/361-519
A6GRS4_9BURK/496-650
A6GTR0_9BURK/192-339
A6GTW6_9BURK/163-317
A6LJN4_THEM4/304-458
A6LKN4_THEM4/301-436
A6LKQ8_THEM4/186-330
A6LL12_THEM4/411-561
A6LL34_THEM4/176-323
A6LL54_THEM4/145-303
A6LL82_THEM4/5-96
A6LLB3_THEM4/349-488
A6LLJ8_THEM4/407-537
A6LMI2_THEM4/62-197
A6LMP2_THEM4/328-465
A6LN72_THEM4/1177-1332
A6LNB3_THEM4/11-133
A6LNH9_THEM4/302-454
A6LP30_THEM4/126-268
A6LR58_CLOB8/154-311
A6LR61_CLOB8/1447-1602
A6LRE8_CLOB8/647-804
A6LSE0_CLOB8/417-560
A6LUB1_CLOB8/350-504
A6LW52_CLOB8/559-716
A6LW88_CLOB8/558-714
A6LWB8_CLOB8/356-509
A6LWF3_CLOB8/423-566
A6LXC6_CLOB8/372-526
A6LXG5_CLOB8/200-355
A6LXJ6_CLOB8/1-153
A6LXY2_CLOB8/160-317
A6LXY3_CLOB8/132-290
A6LYK0_CLOB8/413-537
A6LYL1_CLOB8/402-555
A6LZP4_CLOB8/196-354
A6M0Z5_CLOB8/256-406
A6M168_CLOB8/130-281
A6M1R5_CLOB8/44-203
A6M295_CLOB8/195-351
A6M2G6_CLOB8/637-793
A6M2H9_CLOB8/196-354
A6M2T5_CLOB8/251-401
A6NQQ1_9BACE/33-148
A6NSM5_9BACE/1266-1417
A6NSM5_9BACE/149-285
A6P087_9BACE/321-477
A6Q0W3_NITSB/70-197
A6Q0W6_NITSB/244-394
A6Q176_NITSB/313-463
A6Q191_NITSB/462-615
A6Q192_NITSB/640-796
A6Q1A6_NITSB/225-330
A6Q1B8_NITSB/326-488
A6Q1F1_NITSB/429-587
A6Q1G4_NITSB/321-481
A6Q1R0_NITSB/218-371
A6Q231_NITSB/627-789
A6Q2C3_NITSB/336-493
A6Q2F5_NITSB/371-525
A6Q2H2_NITSB/697-842
A6Q2P1_NITSB/328-481
A6Q2T9_NITSB/41-199
A6Q2U9_NITSB/333-479
A6Q3C0_NITSB/229-384
A6Q3D0_NITSB/275-431
A6Q3G7_NITSB/281-438
A6Q3X5_NITSB/149-307
A6Q428_NITSB/437-594
A6Q434_NITSB/279-419
A6Q482_NITSB/295-453
A6Q4A5_NITSB/36-197
A6Q525_NITSB/189-346
A6Q580_NITSB/174-327
A6Q588_NITSB/256-411
A6Q5E5_NITSB/427-580
A6Q5I6_NITSB/285-428
A6Q5J4_NITSB/366-515
A6Q5K7_NITSB/181-336
A6Q5S9_NITSB/358-490
A6Q5V4_NITSB/370-527
A6Q7D0_SULNB/210-367
A6Q7G5_SULNB/431-588
A6Q7Q8_SULNB/229-386
A6Q7X2_SULNB/4-158
A6Q8I7_SULNB/239-388
A6Q8K7_SULNB/597-750
A6Q8X3_SULNB/185-346
A6Q948_SULNB/205-366
A6Q9I8_SULNB/799-956
A6Q9K1_SULNB/245-404
A6Q9W1_SULNB/318-476
A6QA21_SULNB/326-488
A6QA23_SULNB/271-428
A6QAC1_SULNB/342-504
A6QAC3_SULNB/387-544
A6QAR7_SULNB/526-683
A6QBP9_SULNB/182-338
A6QCZ9_SULNB/195-339
A6QF55_STAAE/188-347
A6STX3_JANMA/174-335
A6STZ0_JANMA/147-308
A6SVF6_JANMA/160-318
A6SVF9_JANMA/263-418
A6SVJ0_JANMA/519-676
A6SVP6_JANMA/296-452
A6SVU6_JANMA/139-296
A6SW99_JANMA/194-354
A6SWF4_JANMA/482-639
A6SWK3_JANMA/304-460
A6SWK6_JANMA/164-319
A6SX51_JANMA/463-582
A6SXB0_JANMA/465-626
A6SXZ4_JANMA/367-523
A6SYC0_JANMA/272-429
A6SYG6_JANMA/445-602
A6SYL0_JANMA/119-276
A6SZ23_JANMA/244-400
A6SZ73_JANMA/224-379
A6SZI8_JANMA/443-598
A6SZY4_JANMA/506-663
A6SZY7_JANMA/263-419
A6T018_JANMA/327-476
A6T089_JANMA/207-303
A6T0F0_JANMA/275-432
A6T0I9_JANMA/210-368
A6T1A8_JANMA/476-635
A6T250_JANMA/557-715
A6T2S6_JANMA/185-347
A6T327_JANMA/128-281
A6T397_JANMA/132-289
A6T3M4_JANMA/240-395
A6T3X3_JANMA/155-324
A6T6W4_KLEP7/192-347
A6T7M5_KLEP7/427-584
A6T7N4_KLEP7/174-331
A6T8Z8_KLEP7/305-463
A6T937_KLEP7/136-290
A6T9F4_KLEP7/253-399
A6T9Z0_KLEP7/229-382
A6TB76_KLEP7/393-552
A6TB97_KLEP7/164-322
A6TBA2_KLEP7/185-340
A6TC40_KLEP7/324-447
A6TCL0_KLEP7/248-404
A6TER8_KLEP7/224-381
A6TFD2_KLEP7/231-383
A6TGP5_KLEP7/356-506
A6THY4_KLEP7/110-265
A6TI59_KLEP7/1-72
A6TIC3_KLEP7/163-318
A6TLU0_ALKMQ/392-542
A6TLW6_ALKMQ/704-853
A6TMF8_ALKMQ/352-505
A6TN79_ALKMQ/498-653
A6TNI4_ALKMQ/210-363
A6TQ63_ALKMQ/167-328
A6TSA7_ALKMQ/255-408
A6TSA8_ALKMQ/287-440
A6TSY5_ALKMQ/9-156
A6TT69_ALKMQ/660-817
A6TTU3_ALKMQ/443-595
A6TUF0_ALKMQ/579-740
A6TUK4_ALKMQ/466-614
A6TWC4_ALKMQ/475-636
A6TZM5_STAA2/188-347
A6U6K7_SINMW/20-177
A6U6P9_SINMW/283-448
A6U6V9_SINMW/538-696
A6U6Z3_SINMW/416-538
A6U700_SINMW/344-502
A6U801_SINMW/290-449
A6U9I6_SINMW/222-377
A6UB49_SINMW/245-401
A6UCY7_SINMW/140-297
A6UD61_SINMW/340-497
A6UDA5_SINMW/453-608
A6UDE2_SINMW/227-389
A6UFR6_SINMW/135-290
A6UFW1_SINMW/178-335
A6UJR0_SINMW/650-805
A6UJV0_SINMW/304-458
A6UKB6_SINMW/253-415
A6UL72_SINMW/254-407
A6UM88_SINMW/123-277
A6UXW0_PSEA7/100-256
A6UY86_PSEA7/331-487
A6UY91_PSEA7/162-319
A6UYE1_PSEA7/189-341
A6UZ77_PSEA7/808-965
A6V185_PSEA7/152-314
A6V285_PSEA7/214-378
A6V2A6_PSEA7/288-444
A6V2G3_PSEA7/402-572
A6V2P8_PSEA7/146-302
A6V3M1_PSEA7/361-519
A6V444_PSEA7/181-337
A6V4N9_PSEA7/179-331
A6V697_PSEA7/425-581
A6V6W6_PSEA7/230-389
A6V798_PSEA7/263-419
A6V865_PSEA7/236-393
A6V917_PSEA7/671-828
A6V968_PSEA7/248-406
A6VAB7_PSEA7/375-532
A6VAD2_PSEA7/487-643
A6VB02_PSEA7/211-365
A6VB39_PSEA7/250-407
A6VB68_PSEA7/153-311
A6VBY9_PSEA7/973-1134
A6VCU9_PSEA7/377-533
A6VD42_PSEA7/445-602
A6VD72_PSEA7/267-424
A6VDD8_PSEA7/471-625
A6VEA0_PSEA7/117-271
A6VEQ8_PSEA7/526-683
A6VEW2_PSEA7/508-664
A6VRJ6_MARMS/144-289
A6VRJ8_MARMS/134-294
A6VRQ0_MARMS/299-457
A6VRQ9_MARMS/197-350
A6VRR9_MARMS/402-556
A6VRU9_MARMS/265-424
A6VRZ5_MARMS/201-349
A6VSB0_MARMS/131-289
A6VSQ1_MARMS/168-313
A6VSX0_MARMS/156-313
A6VT10_MARMS/90-252
A6VT60_MARMS/405-574
A6VTA2_MARMS/347-503
A6VTP4_MARMS/178-329
A6VTP5_MARMS/151-311
A6VU38_MARMS/183-340
A6VUG3_MARMS/303-460
A6VUN1_MARMS/185-340
A6VVK6_MARMS/129-286
A6VVU2_MARMS/134-294
A6VVX7_MARMS/341-500
A6VW49_MARMS/230-387
A6VWF8_MARMS/204-360
A6VWI2_MARMS/361-512
A6VWI4_MARMS/557-710
A6VWJ3_MARMS/139-296
A6VWM3_MARMS/198-356
A6VWM8_MARMS/258-406
A6VWW6_MARMS/145-302
A6VX21_MARMS/392-552
A6VXE5_MARMS/181-337
A6VXJ6_MARMS/390-541
A6VXN1_MARMS/207-355
A6VYA7_MARMS/142-296
A6VYF1_MARMS/320-475
A6VYW5_MARMS/550-708
A6VYW7_MARMS/804-960
A6VZ22_MARMS/144-299
A6VZ59_MARMS/237-393
A6W0I4_MARMS/365-529
A6W0K6_MARMS/397-551
A6W0Q6_MARMS/172-332
A6W118_MARMS/220-374
A6W1R1_MARMS/247-403
A6W1T4_MARMS/214-364
A6W207_MARMS/296-448
A6W208_MARMS/296-448
A6W210_MARMS/387-548
A6W213_MARMS/245-401
A6W233_MARMS/266-423
A6W234_MARMS/216-383
A6W264_MARMS/203-351
A6W2F5_MARMS/589-746
A6W2M8_MARMS/350-497
A6W3B3_MARMS/303-455
A6W3H5_MARMS/363-525
A6W3I5_MARMS/405-563
A6W3Y9_KINRD/263-392
A6W440_KINRD/302-446
A6W451_KINRD/174-329
A6W4D0_KINRD/353-511
A6W4D1_KINRD/183-331
A6W4I6_KINRD/306-457
A6W4J7_KINRD/175-340
A6W4J8_KINRD/327-473
A6W4N4_KINRD/208-362
A6W4T7_KINRD/344-514
A6W4U2_KINRD/333-491
A6W4V1_KINRD/612-757
A6W4V2_KINRD/287-441
A6W4V7_KINRD/361-515
A6W4X0_KINRD/176-325
A6W4Z3_KINRD/705-865
A6W538_KINRD/336-488
A6W5B0_KINRD/437-598
A6W5C3_KINRD/186-330
A6W5K5_KINRD/246-403
A6W5K6_KINRD/149-310
A6W5N8_KINRD/362-517
A6W5N9_KINRD/51-203
A6W6J9_KINRD/331-482
A6W6Q5_KINRD/497-595
A6W6S5_KINRD/335-492
A6W6S8_KINRD/21-174
A6W8B5_KINRD/315-475
A6W8F7_KINRD/347-490
A6W8F9_KINRD/94-250
A6W8M5_KINRD/452-608
A6W9D1_KINRD/252-408
A6W9H9_KINRD/486-647
A6W9K4_KINRD/37-206
A6W9K7_KINRD/397-554
A6W9L8_KINRD/193-368
A6W9U2_KINRD/434-580
A6WA44_KINRD/175-343
A6WAS9_KINRD/532-692
A6WAT2_KINRD/185-348
A6WAT4_KINRD/193-349
A6WAU4_KINRD/533-683
A6WB72_KINRD/350-499
A6WBM3_KINRD/483-649
A6WBP4_KINRD/458-624
A6WC75_KINRD/325-469
A6WDF1_KINRD/372-516
A6WDG5_KINRD/152-310
A6WDL8_KINRD/182-292
A6WDT1_KINRD/323-470
A6WDW5_KINRD/324-479
A6WDW8_KINRD/328-484
A6WE10_KINRD/304-460
A6WE26_KINRD/302-455
A6WEC0_KINRD/310-466
A6WEG1_KINRD/189-350
A6WEK0_KINRD/132-288
A6WEN2_KINRD/316-472
A6WF17_KINRD/326-479
A6WFB1_KINRD/170-263
A6WFE5_KINRD/349-500
A6WFI7_KINRD/194-346
A6WFN3_KINRD/364-522
A6WFN5_KINRD/332-476
A6WFU5_KINRD/364-522
A6WG24_KINRD/380-542
A6WG31_KINRD/285-441
A6WG47_KINRD/585-743
A6WG55_KINRD/723-886
A6WG69_KINRD/439-595
A6WG88_KINRD/153-303
A6WGE8_KINRD/365-519
A6WGI2_KINRD/128-297
A6WGI3_KINRD/468-634
A6WH98_SHEB8/202-354
A6WHL5_SHEB8/631-788
A6WI04_SHEB8/324-480
A6WI21_SHEB8/228-384
A6WI41_SHEB8/173-333
A6WIB4_SHEB8/494-585
A6WIE1_SHEB8/455-614
A6WIK8_SHEB8/222-378
A6WJ31_SHEB8/502-659
A6WJ41_SHEB8/220-376
A6WJI4_SHEB8/349-502
A6WJQ9_SHEB8/164-321
A6WJU8_SHEB8/322-471
A6WKB4_SHEB8/261-405
A6WKV6_SHEB8/497-655
A6WKW5_SHEB8/398-555
A6WKY7_SHEB8/582-739
A6WL20_SHEB8/357-513
A6WL34_SHEB8/392-542
A6WLC3_SHEB8/135-287
A6WLG5_SHEB8/176-337
A6WLT7_SHEB8/9-162
A6WM36_SHEB8/315-461
A6WMD5_SHEB8/179-335
A6WMZ5_SHEB8/315-472
A6WMZ7_SHEB8/166-320
A6WN19_SHEB8/220-373
A6WN74_SHEB8/302-452
A6WNH9_SHEB8/146-331
A6WNJ0_SHEB8/381-537
A6WNK2_SHEB8/179-339
A6WNQ7_SHEB8/767-924
A6WPH4_SHEB8/576-737
A6WQ19_SHEB8/987-1140
A6WQR4_SHEB8/406-567
A6WR69_SHEB8/346-493
A6WR81_SHEB8/79-226
A6WRG4_SHEB8/249-406
A6WS19_SHEB8/288-445
A6WSH3_SHEB8/495-660
A6WSJ9_SHEB8/139-296
A6WSS9_SHEB8/299-454
A6WSX9_SHEB8/156-313
A6WSZ5_SHEB8/400-512
A6WT05_SHEB8/140-297
A6WT89_SHEB8/166-317
A6WTA4_SHEB8/431-584
A6WTB4_SHEB8/1063-1220
A6WTH0_SHEB8/237-389
A6WTH1_SHEB8/452-611
A6WTJ5_SHEB8/440-599
A6WTK7_SHEB8/1078-1235
A6WTM4_SHEB8/225-375
A6WTW4_SHEB8/278-433
A6WU31_SHEB8/144-304
A6WU43_SHEB8/790-946
A6WU69_SHEB8/326-474
A6WUI0_SHEB8/396-546
A6WV43_OCHA4/216-370
A6WVL3_OCHA4/272-427
A6WWA9_OCHA4/219-377
A6WWH3_OCHA4/534-692
A6WXG5_OCHA4/222-379
A6WXR1_OCHA4/306-461
A6WYF9_OCHA4/216-369
A6WYP3_OCHA4/333-488
A6WZW4_OCHA4/104-260
A6X0V6_OCHA4/83-236
A6X132_OCHA4/194-351
A6X3N7_OCHA4/226-381
A6X465_OCHA4/327-478
A6X4A1_OCHA4/228-378
A6X505_OCHA4/220-372
A6X556_OCHA4/306-463
A6X579_OCHA4/296-455
A6X5M4_OCHA4/355-510
A6X7T2_OCHA4/63-222
A6XQN4_VIBCH/157-312
A6XQQ1_VIBCH/180-335
A6XQQ4_VIBCH/294-453
A6XQQ9_VIBCH/197-362
A6XR96_VIBCH/369-522
A6XRB7_VIBCH/211-363
A6XRC4_VIBCH/180-330
A6XSD5_VIBCH/310-462
A6XSD9_VIBCH/238-354
A6XSD9_VIBCH/341-407
A6XTI8_VIBCH/364-520
A6XTY4_VIBCH/479-629
A6XUF1_VIBCH/155-307
A6XUG8_VIBCH/138-295
A6XUK9_VIBCH/428-576
A6XUN3_VIBCH/410-571
A6XV84_VIBCH/350-502
A6XV88_VIBCH/231-383
A6XV90_VIBCH/270-427
A6XV93_VIBCH/495-651
A6XVQ8_VIBCH/179-332
A6XVR4_VIBCH/266-410
A6XW26_VIBCH/357-508
A6XWA8_VIBCH/807-962
A6XWL5_VIBCH/532-694
A6XWR3_VIBCH/179-332
A6XX71_VIBCH/212-372
A6XXZ9_VIBCH/231-385
A6XYI6_VIBCH/533-679
A6XYM1_VIBCH/335-486
A6XYZ4_VIBCH/248-405
A6XZ87_VIBCH/152-313
A6XZF5_VIBCH/338-495
A6XZM6_VIBCH/256-409
A6XZN2_VIBCH/242-398
A6XZS2_VIBCH/417-490
A6XZW1_VIBCH/339-503
A6XZY5_VIBCH/274-426
A6Y004_VIBCH/203-357
A6Y0L8_VIBCH/2-140
A7A6S4_BIFAD/275-430
A7B0Y5_RUMGN/58-215
A7B5A0_RUMGN/135-279
A7B6Q6_RUMGN/1-77
A7B7Z7_RUMGN/2-110
A7BPB3_9GAMM/1-41
A7BQZ3_9GAMM/141-299
A7BRN3_9GAMM/133-304
A7BS30_9GAMM/138-295
A7BSH2_9GAMM/440-597
A7BTB0_9GAMM/138-292
A7BTZ4_9GAMM/15-173
A7BUT7_9GAMM/301-475
A7BUY0_9GAMM/119-189
A7BUY1_9GAMM/1-95
A7BV02_9GAMM/128-280
A7BV03_9GAMM/699-852
A7BWA5_9GAMM/396-556
A7BZ46_9GAMM/161-291
A7BZT3_9GAMM/135-296
A7BZV6_9GAMM/287-421
A7C0Y5_9GAMM/21-178
A7C1M7_9GAMM/90-268
A7C2Q0_9GAMM/187-348
A7C2T3_9GAMM/87-244
A7C3J3_9GAMM/167-328
A7FDR2_YERP3/224-378
A7FEI0_YERP3/431-588
A7FJB5_YERP3/532-688
A7FMG4_YERP3/251-408
A7FMI6_YERP3/214-369
A7FP35_YERP3/243-399
A7FQC0_CLOB1/207-354
A7FQY6_CLOB1/194-353
A7FR10_CLOB1/472-626
A7FT95_CLOB1/256-413
A7FTH4_CLOB1/128-278
A7FTP2_CLOB1/29-181
A7FU37_CLOB1/395-543
A7FV65_CLOB1/30-182
A7FYV7_CLOB1/269-428
A7G0Q2_CLOBH/472-626
A7G9J5_CLOBL/207-354
A7GA90_CLOBL/194-353
A7GAB5_CLOBL/472-626
A7GCQ1_CLOBL/256-413
A7GCY6_CLOBL/128-279
A7GD69_CLOBL/29-181
A7GDK8_CLOBL/395-543
A7GEX2_CLOBL/30-182
A7GIV0_CLOBL/269-428
A7GS26_BACCN/69-215
A7GS68_BACCN/269-422
A7GV52_BACCN/479-636
A7GW46_CAMC5/181-333
A7GWP0_CAMC5/350-503
A7GWP2_CAMC5/316-474
A7GXF8_CAMC5/261-417
A7GZ79_CAMC5/360-516
A7GZL3_CAMC5/237-393
A7H0B0_CAMC5/841-994
A7H122_CAMC5/524-664
A7H138_CAMC5/186-341
A7H139_CAMC5/197-354
A7H4G9_CAMJD/253-409
A7H6K8_ANADF/129-285
A7H7D2_ANADF/156-310
A7H7Y1_ANADF/291-444
A7HAD5_ANADF/290-444
A7HBG1_ANADF/906-1020
A7HCJ6_ANADF/586-743
A7HCL3_ANADF/323-482
A7HDV3_ANADF/281-439
A7HGB8_ANADF/142-306
A7HHX3_ANADF/137-299
A7HJ20_FERNB/344-497
A7HJ53_FERNB/389-528
A7HJP9_FERNB/1037-1187
A7HJQ0_FERNB/1148-1306
A7HJX4_FERNB/11-133
A7HKA4_FERNB/428-587
A7HKL8_FERNB/295-447
A7HKV7_FERNB/406-544
A7HLI0_FERNB/298-433
A7HLN1_FERNB/628-770
A7HLS0_FERNB/372-529
A7HLY2_FERNB/344-489
A7HLY8_FERNB/127-268
A7HMA3_FERNB/376-508
A7HMI8_FERNB/200-352
A7HMR3_FERNB/5-157
A7HN56_FERNB/61-183
A7HQX0_PARL1/560-718
A7HTF7_PARL1/156-313
A7HUA4_PARL1/267-424
A7HUW0_PARL1/89-243
A7HWY0_PARL1/73-229
A7HWZ0_PARL1/292-451
A7HY76_PARL1/176-335
A7HZD6_CAMHC/70-185
A7IBE5_XANP2/348-391
A7IBE7_XANP2/76-193
A7IBZ4_XANP2/377-537
A7ICB7_XANP2/685-843
A7IF80_XANP2/255-410
A7IG43_XANP2/18-176
A7IHE6_XANP2/334-491
A7II07_XANP2/255-409
A7II09_XANP2/536-694
A7II87_XANP2/263-423
A7IJL1_XANP2/127-285
A7IK26_XANP2/342-497
A7IK32_XANP2/180-333
A7IKM6_XANP2/442-596
A7IMR4_XANP2/291-446
A7INP4_XANP2/227-378
A7IP89_XANP2/323-476
A7IPE4_XANP2/414-570
A7JGF9_FRANO/281-437
A7JGG4_FRANO/345-501
A7JXQ6_VIBSE/227-379
A7JXX5_VIBSE/191-358
A7JXY3_VIBSE/217-365
A7JY71_VIBSE/340-502
A7JY85_VIBSE/454-607
A7JY97_VIBSE/527-675
A7JYL9_VIBSE/324-476
A7JZ27_VIBSE/226-380
A7JZ45_VIBSE/294-451
A7JZ48_VIBSE/178-333
A7JZN2_VIBSE/315-422
A7K043_VIBSE/482-639
A7K071_VIBSE/146-300
A7K074_VIBSE/367-517
A7K0A9_VIBSE/276-438
A7K0T8_VIBSE/613-770
A7K0U5_VIBSE/394-552
A7K0V9_VIBSE/427-576
A7K106_VIBSE/57-217
A7K1D6_VIBSE/532-694
A7K1F6_VIBSE/369-522
A7K1J3_VIBSE/349-506
A7K1W4_VIBSE/310-461
A7K1Z7_VIBSE/177-327
A7K2A0_VIBSE/511-657
A7K2A9_VIBSE/183-340
A7K2U9_VIBSE/305-453
A7K2W9_VIBSE/228-382
A7K329_VIBSE/253-406
A7K377_VIBSE/105-256
A7K3M9_VIBSE/141-297
A7K3U3_VIBSE/278-430
A7K438_VIBSE/413-574
A7K4K7_VIBSE/332-483
A7K502_VIBSE/156-313
A7K526_VIBSE/357-508
A7K5A6_VIBSE/413-539
A7K610_VIBSE/361-517
A7LGM0_SALET/209-365
A7MG81_ENTS8/422-579
A7MG95_ENTS8/164-318
A7MG97_ENTS8/191-345
A7MGE2_ENTS8/328-489
A7MGH0_ENTS8/162-317
A7MHI3_ENTS8/702-859
A7MIT6_ENTS8/48-202
A7MJ29_ENTS8/411-568
A7MJ95_ENTS8/261-417
A7MJL3_ENTS8/392-551
A7MKP3_ENTS8/233-379
A7MMD6_ENTS8/237-391
A7MNQ7_ENTS8/224-381
A7MP40_ENTS8/357-520
A7MPL7_ENTS8/189-343
A7MPS5_ENTS8/301-462
A7MPS6_ENTS8/192-348
A7MPS7_ENTS8/164-321
A7MRP2_ENTS8/343-506
A7MTV3_VIBHB/427-578
A7MTW7_VIBHB/394-552
A7MTZ9_VIBHB/608-765
A7MU28_VIBHB/1-94
A7MUV5_VIBHB/253-406
A7MW55_VIBHB/477-634
A7MW67_VIBHB/278-430
A7MWS1_VIBHB/465-615
A7MXN5_VIBHB/412-573
A7MYB4_VIBHB/361-517
A7MYF7_VIBHB/487-642
A7MZR4_VIBHB/511-657
A7MZU0_VIBHB/332-483
A7MZX4_VIBHB/363-513
A7N033_VIBHB/156-313
A7N035_VIBHB/345-496
A7N081_VIBHB/172-329
A7N098_VIBHB/76-230
A7N0C5_VIBHB/381-532
A7N0V6_VIBHB/413-489
A7N103_VIBHB/122-264
A7N143_VIBHB/228-382
A7N1V4_VIBHB/255-400
A7N222_VIBHB/208-348
A7N2S5_VIBHB/340-502
A7N3C1_VIBHB/348-505
A7N3S1_VIBHB/376-534
A7N467_VIBHB/485-643
A7N4R6_VIBHB/478-629
A7N4U1_VIBHB/187-338
A7N4Z8_VIBHB/203-359
A7N551_VIBHB/155-316
A7N553_VIBHB/217-334
A7N553_VIBHB/332-387
A7N5H2_VIBHB/214-363
A7N622_VIBHB/191-358
A7N6C1_VIBHB/514-676
A7N6E6_VIBHB/369-522
A7N6J7_VIBHB/336-488
A7N6Y5_VIBHB/178-333
A7N6Y9_VIBHB/294-452
A7N7I1_VIBHB/310-461
A7N7N5_VIBHB/240-392
A7N8I0_VIBHB/484-640
A7NHB7_ROSCS/509-667
A7NHH4_ROSCS/130-253
A7NI06_ROSCS/629-787
A7NIG0_ROSCS/138-294
A7NJD0_ROSCS/359-517
A7NM02_ROSCS/559-716
A7NMQ0_ROSCS/211-364
A7NNP6_ROSCS/491-648
A7NNY0_ROSCS/128-247
A7NP64_ROSCS/472-631
A7NQM5_ROSCS/557-716
A7T2R3_NEMVE/771-919
A7T3U1_NEMVE/1-119
A7T451_NEMVE/1-122
A7T8Q7_NEMVE/1-142
A7T9P7_NEMVE/23-175
A7TAA9_NEMVE/2-102
A7UG35_FIBSS/283-427
A7VBZ5_9CLOT/480-638
A7VC05_9CLOT/222-377
A7VES9_9CLOT/402-555
A7VES9_9CLOT/872-1010
A7VF06_9CLOT/160-322
A7VF24_9CLOT/343-479
A7VF24_9CLOT/842-995
A7VG51_9CLOT/145-295
A7VH64_9CLOT/140-288
A7VJ29_9CLOT/606-763
A7VP52_9CLOT/569-727
A7VV09_9CLOT/330-488
A7VW11_9CLOT/527-682
A7VWT1_9CLOT/557-711
A7WP55_SALTY/179-267
A7WZN9_STAA1/188-347
A7Z1H3_BACA2/131-280
A7Z2S7_BACA2/192-351
A7Z7P0_BACA2/424-572
A7ZB32_CAMC1/182-333
A7ZCM3_CAMC1/237-392
A7ZE37_CAMC1/359-515
A7ZEH0_CAMC1/257-413
A7ZFC2_CAMC1/232-382
A7ZFH7_CAMC1/355-513
A7ZFH9_CAMC1/360-515
A7ZFJ2_CAMC1/840-992
A7ZG25_CAMC1/192-349
A7ZG26_CAMC1/184-339
A7ZID4_ECO24/210-366
A7ZJI1_ECO24/283-437
A7ZJQ1_ECO24/295-438
A7ZKD0_ECO24/306-463
A7ZLA7_ECO24/237-391
A7ZLH1_ECO24/273-426
A7ZLT7_ECO24/384-534
A7ZLT8_ECO24/295-452
A7ZLX8_ECO24/303-461
A7ZLZ8_ECO24/129-283
A7ZMQ5_ECO24/328-485
A7ZMQ6_ECO24/344-495
A7ZMR3_ECO24/217-374
A7ZN78_ECO24/392-551
A7ZNP1_ECO24/682-839
A7ZQ44_ECO24/248-404
A7ZSE7_ECO24/224-381
A7ZT70_ECO24/231-383
A7ZX35_ECOHS/210-366
A7ZY94_ECOHS/295-438
A7ZYY1_ECOHS/306-463
A7ZZM5_ECOHS/237-391
A7ZZT4_ECOHS/273-426
A8A046_ECOHS/384-534
A8A047_ECOHS/295-452
A8A075_ECOHS/110-268
A8A092_ECOHS/129-283
A8A0X8_ECOHS/328-485
A8A0X9_ECOHS/344-495
A8A0Y7_ECOHS/217-374
A8A3B1_ECOHS/248-404
A8A561_ECOHS/224-381
A8A5Y9_ECOHS/231-383
A8ADJ5_CITK8/326-456
A8ADN1_CITK8/420-570
A8ADN2_CITK8/366-516
A8AEF1_CITK8/682-839
A8AF72_CITK8/364-523
A8AG59_CITK8/343-489
A8AG95_CITK8/265-419
A8AGD6_CITK8/253-406
A8AGL7_CITK8/209-364
A8AGT4_CITK8/136-290
A8AHH5_CITK8/344-494
A8AK79_CITK8/204-360
A8ALZ5_CITK8/189-345
A8AND4_CITK8/248-404
A8AQE7_CITK8/224-381
A8ARA2_CITK8/231-383
A8CYY7_SALET/398-557
A8DJI0_9BACT/560-719
A8DVB4_NEMVE/1-47
A8DW13_NEMVE/192-306
A8DW58_NEMVE/1-156
A8DWD9_NEMVE/101-258
A8DWH3_NEMVE/2-157
A8DWU6_NEMVE/137-283
A8E9F5_BURPS/358-515
A8EAT9_BURPS/447-607
A8EAW1_BURPS/149-306
A8EF03_BURPS/293-450
A8EF60_BURPS/169-335
A8EFX5_BURPS/322-478
A8EJG3_BURPS/288-447
A8EKU3_BURPS/257-414
A8EN46_BURPS/320-480
A8EQK8_BURPS/337-499
A8EQZ7_ARCB4/399-523
A8ERQ1_ARCB4/145-285
A8ES23_ARCB4/445-602
A8ES88_ARCB4/136-284
A8ESF6_ARCB4/250-406
A8ESJ8_ARCB4/268-431
A8EST0_ARCB4/296-450
A8ET11_ARCB4/393-546
A8ET73_ARCB4/412-568
A8ET93_ARCB4/206-362
A8ETV0_ARCB4/132-288
A8ETW0_ARCB4/236-386
A8EUA6_ARCB4/238-386
A8EUD3_ARCB4/124-285
A8EUD4_ARCB4/145-306
A8EUS2_ARCB4/161-323
A8EUT6_ARCB4/319-475
A8EV16_ARCB4/205-350
A8EV18_ARCB4/539-701
A8EV29_ARCB4/433-591
A8EWQ0_ARCB4/420-575
A8EWT2_ARCB4/50-196
A8EX35_ARCB4/14-145
A8EX52_ARCB4/965-1118
A8EXY6_RICCK/288-446
A8F0Z7_RICM5/294-452
A8F4A7_THELT/396-551
A8F535_THELT/382-535
A8F575_THELT/1198-1352
A8F5L5_THELT/389-537
A8F6M9_THELT/12-165
A8F7P1_THELT/57-187
A8F806_THELT/385-538
A8F8A6_THELT/410-563
A8F8E0_THELT/126-280
A8F8N3_THELT/305-459
A8FA30_BACP2/132-282
A8FBD0_BACP2/192-351
A8FCF0_BACP2/376-534
A8FHG3_BACP2/360-514
A8FL64_CAMJ8/253-409
A8FP86_SHESH/399-560
A8FPP6_SHESH/226-347
A8FPP6_SHESH/333-393
A8FPU7_SHESH/277-434
A8FQC4_SHESH/1056-1213
A8FQD1_SHESH/432-585
A8FQM8_SHESH/222-378
A8FQS0_SHESH/460-617
A8FQW0_SHESH/156-313
A8FRG9_SHESH/188-347
A8FRI0_SHESH/393-551
A8FRI3_SHESH/407-563
A8FSA4_SHESH/262-419
A8FSE2_SHESH/183-336
A8FSX0_SHESH/269-412
A8FSZ2_SHESH/206-363
A8FT04_SHESH/163-316
A8FT20_SHESH/135-288
A8FT51_SHESH/395-552
A8FT57_SHESH/406-567
A8FTF8_SHESH/172-323
A8FTL5_SHESH/9-162
A8FTS1_SHESH/1012-1165
A8FTT3_SHESH/169-328
A8FU11_SHESH/253-412
A8FU93_SHESH/552-713
A8FUM2_SHESH/475-628
A8FUW5_SHESH/771-928
A8FUY1_SHESH/220-373
A8FUY9_SHESH/300-449
A8FV13_SHESH/179-339
A8FVB8_SHESH/145-301
A8FVG5_SHESH/305-461
A8FVJ0_SHESH/262-419
A8FVW6_SHESH/238-357
A8FVW6_SHESH/350-406
A8FVX5_SHESH/313-470
A8FVX9_SHESH/375-541
A8FW76_SHESH/179-335
A8FWL5_SHESH/291-454
A8FY03_SHESH/131-304
A8FY25_SHESH/135-287
A8FY98_SHESH/513-670
A8FYE2_SHESH/536-693
A8FYF0_SHESH/450-542
A8FYG5_SHESH/222-377
A8FYH7_SHESH/341-493
A8FYJ0_SHESH/353-509
A8FYL8_SHESH/581-738
A8FYM1_SHESH/75-221
A8FYM5_SHESH/621-778
A8FYM7_SHESH/251-406
A8FYR6_SHESH/248-405
A8FYV4_SHESH/142-300
A8FZ07_SHESH/111-274
A8FZ32_SHESH/346-511
A8FZ53_SHESH/468-621
A8FZA2_SHESH/420-577
A8FZF5_SHESH/177-336
A8FZK2_SHESH/316-476
A8FZV7_SHESH/253-409
A8FZW4_SHESH/359-518
A8FZW5_SHESH/363-522
A8G0E2_SHESH/179-336
A8G0F6_SHESH/384-541
A8G0P9_SHESH/172-323
A8G0T5_SHESH/443-602
A8G0X6_SHESH/237-388
A8G0X7_SHESH/450-609
A8G100_SHESH/106-258
A8G1K2_SHESH/634-791
A8G1P0_SHESH/324-480
A8G822_SERP5/243-399
A8G9G1_SERP5/190-345
A8G9I9_SERP5/251-407
A8GAZ5_SERP5/305-464
A8GB07_SERP5/189-345
A8GCJ7_SERP5/405-558
A8GDB0_SERP5/194-347
A8GEH5_SERP5/264-421
A8GEI1_SERP5/463-620
A8GES9_SERP5/330-486
A8GGC9_SERP5/351-512
A8GGT1_SERP5/212-363
A8GJ51_SERP5/207-366
A8GK66_SERP5/224-378
A8GL45_SERP5/236-390
A8GMN5_RICAH/288-446
A8GW84_RICB8/295-453
A8GYS2_SHEPA/631-787
A8GZ56_SHEPA/293-450
A8GZF2_SHEPA/448-607
A8GZF3_SHEPA/237-389
A8GZL3_SHEPA/1055-1212
A8GZL9_SHEPA/429-583
A8GZQ7_SHEPA/252-409
A8H0B9_SHEPA/519-676
A8H0I8_SHEPA/208-367
A8H0J8_SHEPA/410-568
A8H192_SHEPA/265-421
A8H229_SHEPA/414-571
A8H371_SHEPA/253-400
A8H3E7_SHEPA/551-712
A8H4N0_SHEPA/302-431
A8H508_SHEPA/179-339
A8H527_SHEPA/303-453
A8H535_SHEPA/220-373
A8H550_SHEPA/762-919
A8H5I4_SHEPA/289-452
A8H5J7_SHEPA/179-335
A8H5R3_SHEPA/477-643
A8H5S6_SHEPA/1001-1154
A8H5X9_SHEPA/9-159
A8H652_SHEPA/335-489
A8H680_SHEPA/97-255
A8H6J9_SHEPA/135-287
A8H6P2_SHEPA/348-517
A8H6U1_SHEPA/392-556
A8H6V4_SHEPA/357-513
A8H6Y6_SHEPA/581-738
A8H6Y9_SHEPA/74-220
A8H736_SHEPA/249-406
A8H7H1_SHEPA/466-623
A8H7H2_SHEPA/466-623
A8H7K2_SHEPA/177-332
A8H7P5_SHEPA/212-378
A8H838_SHEPA/176-334
A8H8S3_SHEPA/351-508
A8H8Y5_SHEPA/158-315
A8H8Z8_SHEPA/400-516
A8H947_SHEPA/221-377
A8H974_SHEPA/453-612
A8H9M6_SHEPA/277-434
A8H9R4_SHEPA/227-345
A8H9R4_SHEPA/340-393
A8HA47_SHEPA/324-480
A8HRK7_AZOC5/216-375
A8HRM0_AZOC5/330-486
A8HRR4_AZOC5/344-496
A8HRU4_AZOC5/447-609
A8HV12_AZOC5/210-359
A8HWJ3_AZOC5/261-418
A8HYM3_AZOC5/253-405
A8HZ55_AZOC5/332-488
A8I028_AZOC5/436-591
A8I6I1_AZOC5/210-360
A8I6I4_AZOC5/187-337
A8I8X7_AZOC5/337-493
A8I9A7_AZOC5/139-296
A8I9U8_AZOC5/306-461
A8IAI3_AZOC5/162-323
A8IAJ6_AZOC5/212-361
A8IAJ9_AZOC5/197-348
A8IBW0_AZOC5/335-494
A8ICL8_AZOC5/189-340
A8IEV2_AZOC5/341-501
A8IEV4_AZOC5/112-268
A8IF23_AZOC5/261-421
A8IFX4_AZOC5/413-567
A8IIA3_AZOC5/113-270
A8IJB1_AZOC5/393-553
A8IJI0_AZOC5/153-306
A8IKI8_AZOC5/140-300
A8IKZ8_AZOC5/325-481
A8IL01_AZOC5/368-524
A8ILU5_AZOC5/366-518
A8IM51_AZOC5/526-684
A8IN97_AZOC5/205-361
A8IQ43_AZOC5/399-555
A8KEB3_BURPS/320-480
A8KGS5_BURPS/149-306
A8KGV0_BURPS/447-607
A8KIX3_BURPS/358-515
A8KLR4_BURPS/169-335
A8KLX7_BURPS/305-462
A8KQB7_BURPS/288-447
A8KR91_BURPS/257-320
A8KU81_BURPS/322-478
A8KV15_BURPS/337-499
A8KX68_FRASN/269-436
A8KXB7_FRASN/374-531
A8KXD1_FRASN/371-540
A8KXM6_FRASN/169-267
A8KXM6_FRASN/294-366
A8KYL5_FRASN/326-449
A8L016_FRASN/189-346
A8L1I7_FRASN/250-421
A8L1R7_FRASN/392-549
A8L2S9_FRASN/317-471
A8L354_FRASN/1556-1715
A8L3T7_FRASN/307-461
A8L4W3_FRASN/1164-1319
A8L4W3_FRASN/465-619
A8L510_FRASN/1473-1632
A8L539_FRASN/293-452
A8L573_FRASN/419-579
A8L7Z7_FRASN/283-439
A8L7Z8_FRASN/369-536
A8L894_FRASN/478-622
A8L8A9_FRASN/368-533
A8L9P1_FRASN/1466-1625
A8LAF4_FRASN/399-551
A8LAP8_FRASN/393-550
A8LAP9_FRASN/9-120
A8LBA5_FRASN/381-563
A8LBQ9_FRASN/1467-1626
A8LBX9_FRASN/335-490
A8LBY5_FRASN/364-521
A8LC25_FRASN/1475-1643
A8LD58_FRASN/368-525
A8LDC2_FRASN/402-560
A8LDD6_FRASN/1451-1610
A8LER4_FRASN/372-539
A8LEW1_FRASN/242-364
A8LFN9_FRASN/369-533
A8LHD9_FRASN/376-532
A8LHF4_FRASN/1157-1229
A8LHF4_FRASN/1275-1372
A8LHF4_FRASN/463-631
A8LJ52_DINSH/171-327
A8LJ58_DINSH/291-452
A8LMA1_DINSH/85-244
A8LUV8_SALAI/1-113
A8LVS7_SALAI/373-522
A8LXF5_SALAI/381-535
A8LY34_SALAI/135-307
A8LYA7_SALAI/171-327
A8LYI8_SALAI/353-494
A8M1C9_SALAI/48-202
A8M1Y8_SALAI/505-666
A8M2K6_SALAI/359-516
A8M3L5_SALAI/395-557
A8M549_SALAI/403-557
A8M5E4_SALAI/244-405
A8M5F6_SALAI/310-460
A8M737_SALAI/285-442
A8MEQ5_ALKOO/382-535
A8MF55_ALKOO/4-158
A8MF63_ALKOO/1478-1633
A8MG08_ALKOO/414-541
A8MI55_ALKOO/310-467
A8MIQ8_ALKOO/360-513
A8MIV2_ALKOO/351-506
A8MJT4_ALKOO/83-237
A8MKI7_ALKOO/135-293
A8MLQ5_ALKOO/119-272
A8MM09_ALKOO/196-354
A8MM18_ALKOO/274-431
A8MM78_ALKOO/133-288
A8QM14_9BACT/1-34
A8QM15_9BACT/269-338
A8RHL6_9CLOT/457-609
A8RHM5_9CLOT/302-458
A8RJM9_9CLOT/586-720
A8RJQ6_9CLOT/150-305
A8RKL1_9CLOT/6-148
A8RKX0_9CLOT/483-639
A8RL65_9CLOT/28-179
A8RLA8_9CLOT/471-625
A8RLA9_9CLOT/191-346
A8RLI8_9CLOT/294-435
A8RML2_9CLOT/129-284
A8RML2_9CLOT/427-582
A8RML8_9CLOT/155-308
A8RMN9_9CLOT/262-423
A8RMS1_9CLOT/146-302
A8RMS1_9CLOT/530-686
A8RMS1_9CLOT/898-1045
A8RPJ7_9CLOT/345-497
A8RQS0_9CLOT/412-565
A8RR13_9CLOT/561-711
A8RR33_9CLOT/139-290
A8RR34_9CLOT/298-440
A8RR35_9CLOT/665-816
A8RRU0_9CLOT/316-475
A8RSZ2_9CLOT/539-692
A8RTD5_9CLOT/488-631
A8RU05_9CLOT/185-334
A8RWZ4_9CLOT/475-633
A8RYA6_9CLOT/496-636
A8RYL3_9CLOT/250-377
A8RZF3_9CLOT/773-929
A8S198_9CLOT/39-181
A8S1L6_9CLOT/497-649
A8S1R8_9CLOT/227-380
A8S1W2_9CLOT/154-300
A8S1Y1_9CLOT/135-280
A8S1Y1_9CLOT/705-855
A8S1Y2_9CLOT/366-517
A8S297_9CLOT/248-409
A8S2L2_9CLOT/240-390
A8S3E1_9CLOT/234-385
A8S3F1_9CLOT/582-736
A8S439_9CLOT/447-603
A8S605_9FIRM/228-385
A8S9G0_9FIRM/102-266
A8S9G8_9FIRM/19-157
A8S9G8_9FIRM/599-741
A8SAA7_9FIRM/199-346
A8SAE4_9FIRM/196-340
A8SD42_9FIRM/646-791
A8SE77_9FIRM/449-602
A8SFX4_9FIRM/468-621
A8SGS9_9FIRM/222-373
A8SH56_9FIRM/579-737
A8SPT5_9FIRM/531-688
A8SQG4_9FIRM/149-300
A8SQL3_9FIRM/485-634
A8SQT9_9FIRM/480-635
A8SR05_9FIRM/499-657
A8SRJ6_9FIRM/583-729
A8SRK6_9FIRM/483-635
A8SRP4_9FIRM/300-444
A8SRP4_9FIRM/601-752
A8STW9_9FIRM/609-766
A8SVH2_9FIRM/290-443
A8SVR8_9FIRM/241-395
A8SWL2_9FIRM/342-482
A8SWL2_9FIRM/878-1031
A8SXC4_9FIRM/221-376
A8SXY4_9FIRM/181-330
A8SZE6_9VIBR/348-505
A8SZK3_9VIBR/514-676
A8T092_9VIBR/426-584
A8T0V5_9VIBR/203-359
A8T0W4_9VIBR/485-641
A8T1A0_9VIBR/156-313
A8T1U1_9VIBR/280-432
A8T2A8_9VIBR/146-300
A8T2J8_9VIBR/477-634
A8T2P5_9VIBR/177-327
A8T336_9VIBR/187-338
A8T3L4_9VIBR/237-389
A8T3S6_9VIBR/191-358
A8T4E1_9VIBR/478-629
A8T671_9VIBR/613-770
A8T698_9VIBR/394-552
A8T6C6_9VIBR/427-578
A8T6Q8_9VIBR/253-406
A8T710_9VIBR/255-400
A8T7G8_9VIBR/180-333
A8T902_9VIBR/332-483
A8T928_9VIBR/228-382
A8TAB1_9VIBR/135-277
A8TAD8_9VIBR/102-263
A8TB75_9VIBR/413-536
A8TBC0_9VIBR/294-452
A8TBC3_9VIBR/178-333
A8TCI4_9VIBR/22-89
A8TCI5_9VIBR/60-221
A8TIT4_9PROT/238-391
A8TJS5_9PROT/257-412
A8TJZ3_9PROT/362-516
A8TLA7_9PROT/70-226
A8TLB2_9PROT/292-354
A8TLB4_9PROT/1-95
A8TM57_9PROT/297-456
A8TN49_9PROT/135-292
A8TNH4_9PROT/137-298
A8TPD7_9PROT/160-283
A8TQW5_9PROT/178-337
A8TRB3_9PROT/57-208
A8TUD4_9PROT/385-543
A8TVS6_9PROT/398-556
A8U545_9LACT/197-356
A8U5K7_9LACT/202-357
A8U7C4_9LACT/174-327
A8UBZ9_9LACT/201-356
A8UQN5_9AQUI/431-589
A8UR98_9AQUI/533-690
A8URG3_9AQUI/139-296
A8UT68_9AQUI/448-606
A8UTB3_9AQUI/224-377
A8UTS1_9AQUI/243-400
A8UU60_9AQUI/541-695
A8UUF5_9AQUI/127-279
A8UUX8_9AQUI/592-749
A8UV88_9AQUI/307-463
A8UVA1_9AQUI/298-456
A8UVB3_9AQUI/417-574
A8UVB7_9AQUI/370-521
A8UW14_9AQUI/61-214
A8UWB7_9AQUI/123-273
A8UWE0_9AQUI/260-400
A8UWE6_9AQUI/99-252
A8UWP4_9AQUI/251-412
A8UWW7_9AQUI/380-535
A8UX96_9AQUI/2-88
A8UY29_9AQUI/171-328
A8UY33_9AQUI/185-342
A8UY37_9AQUI/454-612
A8UYF9_9AQUI/92-244
A8UZ69_9AQUI/259-416
A8UZH0_9AQUI/111-271
A8UZY7_9AQUI/278-405
A8V0B5_9AQUI/305-458
A8V0D0_9AQUI/2-56
A8V1H9_9AQUI/430-509
A8V1K8_9AQUI/137-284
A8V293_9AQUI/237-389
A8V2A7_9AQUI/255-410
A8V419_9AQUI/1-114
A8V4F3_9AQUI/3-72
A8V4T8_9AQUI/1-80
A8YD93_MICAE/176-329
A8YPB0_9ENTR/226-384
A8Z021_STAAT/188-347
A8ZNT0_ACAM1/615-773
A8ZQX2_ACAM1/228-389
A8ZSX1_DESOH/223-389
A8ZUC9_DESOH/204-361
A8ZUD7_DESOH/170-324
A8ZUP2_DESOH/1481-1639
A8ZUW0_DESOH/323-490
A8ZV29_DESOH/292-449
A8ZV84_DESOH/183-343
A8ZVJ7_DESOH/241-402
A8ZW17_DESOH/236-392
A8ZX32_DESOH/229-388
A8ZXH2_DESOH/191-348
A8ZXI6_DESOH/176-334
A8ZY26_DESOH/269-425
A8ZYS6_DESOH/206-363
A8ZZF1_DESOH/191-348
A9A077_DESOH/277-395
A9A0S0_DESOH/204-364
A9A0T1_DESOH/138-294
A9ACD5_BURM1/380-534
A9AD14_BURM1/169-335
A9AE83_BURM1/387-545
A9AII1_BURM1/334-490
A9AJT2_BURM1/305-462
A9AKA1_BURM1/416-530
A9AKU0_BURM1/150-307
A9AKV8_BURM1/351-511
A9ALU5_BURM1/175-335
A9ALU6_BURM1/350-509
A9AMQ5_BURM1/324-484
A9ANF9_BURM1/253-410
A9APA4_BURM1/340-499
A9AQ19_BURM1/236-393
A9ARB8_BURM1/408-565
A9ARF8_BURM1/340-497
A9AW40_HERA2/254-413
A9AXC8_HERA2/560-712
A9AXN1_HERA2/218-375
A9AY58_HERA2/365-535
A9AYQ2_HERA2/429-585
A9AZ87_HERA2/263-419
A9B049_HERA2/167-322
A9B0R4_HERA2/418-576
A9B3D1_HERA2/1613-1770
A9B3S5_HERA2/10-167
A9B3W8_HERA2/128-287
A9B577_HERA2/204-357
A9BGU2_PETMO/417-571
A9BH40_PETMO/219-369
A9BH42_PETMO/260-414
A9BI72_PETMO/351-495
A9BIX8_PETMO/398-544
A9BLH0_DELAS/452-606
A9BMB5_DELAS/228-382
A9BMK6_DELAS/192-348
A9BMW5_DELAS/351-513
A9BN58_DELAS/843-1002
A9BNI4_DELAS/183-344
A9BNR9_DELAS/328-478
A9BNX4_DELAS/467-628
A9BRD1_DELAS/243-407
A9BRD2_DELAS/240-397
A9BRL9_DELAS/439-596
A9BSB1_DELAS/202-360
A9BSW8_DELAS/149-311
A9BT74_DELAS/450-606
A9BUD4_DELAS/150-311
A9BUE2_DELAS/230-386
A9BUE4_DELAS/258-415
A9BUP3_DELAS/142-301
A9BVA5_DELAS/433-598
A9BVA7_DELAS/605-753
A9BVC7_DELAS/424-578
A9BVF0_DELAS/124-288
A9BVR1_DELAS/375-531
A9BW89_DELAS/505-661
A9BW99_DELAS/246-404
A9BX37_DELAS/219-375
A9BX42_DELAS/166-321
A9BYA4_DELAS/173-336
A9BZ13_DELAS/322-492
A9BZW1_DELAS/648-810
A9C069_DELAS/376-533
A9C0A6_DELAS/75-234
A9C0B6_DELAS/170-331
A9C0B7_DELAS/250-409
A9C0P7_DELAS/352-528
A9C166_DELAS/180-336
A9C238_DELAS/329-477
A9C239_DELAS/86-236
A9C2G6_DELAS/225-378
A9C2H0_DELAS/309-469
A9C2Q1_DELAS/340-489
A9CEL7_AGRT5/428-582
A9CEU9_AGRT5/347-496
A9CEV0_AGRT5/229-391
A9CEW9_AGRT5/325-482
A9CFB1_AGRT5/226-381
A9CFM3_AGRT5/139-296
A9CI55_AGRT5/354-511
A9CI56_AGRT5/253-409
A9CJ98_AGRT5/291-450
A9CJU7_AGRT5/418-535
A9CJW7_AGRT5/538-696
A9CK09_AGRT5/20-177
A9CLA8_AGRT5/217-372
A9CTZ9_9RHIZ/361-516
A9CVJ4_9GAMM/395-553
A9CVU7_9GAMM/9-60
A9CVU9_9GAMM/1-63
A9CW61_9GAMM/494-647
A9CWQ6_9GAMM/431-584
A9CX05_9RHIZ/284-441
A9CX29_9GAMM/453-612
A9CX32_9GAMM/237-388
A9CXF7_9GAMM/454-613
A9CYJ2_9GAMM/371-532
A9CZ76_9GAMM/150-307
A9CZC2_9GAMM/62-216
A9CZJ3_9GAMM/19-116
A9CZW0_9GAMM/57-100
A9CZW3_9GAMM/1-86
A9D0I2_9RHIZ/19-142
A9D0K7_9GAMM/363-522
A9D1R6_9RHIZ/333-489
A9D1Y1_9GAMM/86-232
A9D2H4_9RHIZ/134-291
A9D2V4_9GAMM/357-513
A9D366_9GAMM/414-571
A9D3F8_9RHIZ/89-239
A9D3L2_9RHIZ/97-253
A9D3Q2_9GAMM/1-68
A9D434_9RHIZ/226-386
A9D525_9RHIZ/292-451
A9D5G8_9GAMM/632-789
A9D6E6_9RHIZ/142-300
A9D6R3_9RHIZ/177-335
A9D7A1_9GAMM/1007-1160
A9D8A2_9GAMM/163-306
A9D8D8_9RHIZ/325-480
A9D8Q4_9GAMM/136-288
A9D9I5_9GAMM/156-313
A9DAH4_9RHIZ/206-363
A9DAK4_9RHIZ/544-702
A9DAY4_9RHIZ/268-424
A9DC97_9GAMM/238-372
A9DCC0_9RHIZ/206-359
A9DCC1_9RHIZ/92-241
A9DCR1_9GAMM/687-844
A9DCZ4_9GAMM/222-378
A9DD69_9RHIZ/343-497
A9DDH7_9GAMM/9-162
A9DDK4_9GAMM/1-122
A9DDM6_9RHIZ/322-472
A9DDQ5_9RHIZ/174-337
A9DDY8_9RHIZ/59-215
A9DE03_9RHIZ/257-414
A9DE94_9RHIZ/263-421
A9DEA4_9GAMM/172-328
A9DF64_9GAMM/163-312
A9DF76_9GAMM/1-37
A9DG43_9RHIZ/289-444
A9DGD5_9RHIZ/141-295
A9DH02_9GAMM/298-447
A9DK94_9GAMM/252-409
A9DU77_9RHOB/69-228
A9E2C6_9RHOB/293-456
A9E2E0_9RHOB/163-317
A9EHP3_9RHOB/70-229
A9EIB5_9GAMM/552-713
A9EJ36_9GAMM/1-77
A9EKQ1_9GAMM/740-897
A9ELA2_9GAMM/242-397
A9EPG2_9RHOB/407-565
A9EUM3_9RHOB/254-412
A9F3I2_9RHOB/497-651
A9F5Y4_9RHOB/165-320
A9F609_9RHOB/293-468
A9FHT0_9RHOB/334-492
A9FJ67_SORC5/143-301
A9FMF5_SORC5/380-474
A9FQ35_9RHOB/497-651
A9FTP6_9RHOB/334-492
A9FTU9_SORC5/548-709
A9FZW1_SORC5/139-296
A9GCN6_9RHOB/293-468
A9GCQ6_9RHOB/165-320
A9GDF3_9RHOB/407-565
A9GEF7_SORC5/161-319
A9GEV4_SORC5/138-296
A9GIT0_9RHOB/254-412
A9GKM1_9RHOB/70-229
A9GNE5_SORC5/167-312
A9GT63_9RHOB/480-634
A9GUK0_9RHOB/162-316
A9GW14_SORC5/257-414
A9GW43_SORC5/363-511
A9GZC3_9RHOB/248-405
A9H0D8_GLUDA/286-443
A9H255_GLUDA/221-377
A9H358_GLUDA/139-293
A9H718_GLUDA/295-453
A9H786_GLUDA/258-414
A9H7J9_GLUDA/109-270
A9H9V3_GLUDA/401-569
A9HA28_GLUDA/370-525
A9HB74_GLUDA/302-458
A9HBI1_GLUDA/183-339
A9HC88_9RHOB/313-466
A9HDK0_GLUDA/253-407
A9HEC2_9RHOB/32-187
A9HG24_9RHOB/173-330
A9HIT0_GLUDA/432-586
A9HLL2_GLUDA/296-452
A9HLV8_GLUDA/279-432
A9HMI6_9RHOB/396-551
A9HNW1_GLUDA/342-497
A9HNW3_GLUDA/252-407
A9HP19_GLUDA/338-503
A9HSL3_9RHOB/106-273
A9HU02_9RHOB/425-579
A9HX93_9RHOB/34-177
A9IE75_BORPD/263-419
A9IE83_BORPD/426-580
A9IQS5_BART1/529-687
A9J564_9CAUD/21-115
A9JXN3_BURMA/320-482
A9JZ79_BURMA/257-414
A9K1N0_BURMA/336-492
A9K3B1_BURMA/320-480
A9K683_BURMA/358-515
A9K6Q1_BURMA/149-306
A9K6S6_BURMA/447-607
A9KAI5_BURMA/293-450
A9KD89_COXBN/177-330
A9KD95_COXBN/147-306
A9KI89_CLOPH/256-411
A9KJK3_CLOPH/194-355
A9KMI6_CLOPH/27-172
A9KML4_CLOPH/377-536
A9KML5_CLOPH/280-439
A9KMR9_CLOPH/376-534
A9KNZ0_CLOPH/393-551
A9KP25_CLOPH/190-345
A9KPL6_CLOPH/118-274
A9KQR3_CLOPH/262-418
A9KR90_CLOPH/560-716
A9KR92_CLOPH/170-323
A9KRZ6_CLOPH/234-379
A9KTG3_SHEB9/497-655
A9KTH4_SHEB9/398-555
A9KTJ6_SHEB9/582-739
A9KTN1_SHEB9/357-513
A9KTW2_SHEB9/987-1140
A9KU46_SHEB9/278-433
A9KU89_SHEB9/202-354
A9KUD7_SHEB9/392-542
A9KUZ5_SHEB9/144-304
A9KV07_SHEB9/790-946
A9KV35_SHEB9/326-474
A9KVB6_SHEB9/631-788
A9KVD1_SHEB9/135-287
A9KVH3_SHEB9/176-337
A9KWL8_SHEB9/9-162
A9KWZ6_SHEB9/396-546
A9KX66_SHEB9/324-480
A9KX83_SHEB9/228-384
A9KX98_SHEB9/173-333
A9KXM5_SHEB9/406-567
A9KY12_SHEB9/494-585
A9KY40_SHEB9/315-461
A9KYL0_SHEB9/455-614
A9KYT4_SHEB9/222-378
A9KYW2_SHEB9/179-335
A9KZ36_SHEB9/353-500
A9KZ48_SHEB9/79-226
A9KZW7_SHEB9/249-406
A9L0C9_SHEB9/289-447
A9L0H8_SHEB9/315-472
A9L0I0_SHEB9/166-320
A9L0K2_SHEB9/220-373
A9L0X2_SHEB9/502-659
A9L0Y2_SHEB9/220-376
A9L190_SHEB9/302-452
A9L1H0_SHEB9/288-445
A9L1W5_SHEB9/349-502
A9L2F7_SHEB9/495-660
A9L2M2_SHEB9/164-321
A9L2S4_SHEB9/146-331
A9L2T7_SHEB9/381-537
A9L2U9_SHEB9/179-339
A9L317_SHEB9/139-296
A9L394_SHEB9/322-471
A9L3I2_SHEB9/767-924
A9L3T6_SHEB9/299-454
A9L3Y6_SHEB9/156-313
A9L402_SHEB9/400-512
A9L4J0_SHEB9/140-297
A9L4S1_SHEB9/166-317
A9L4S6_SHEB9/261-405
A9L561_SHEB9/576-737
A9L5A7_SHEB9/431-584
A9L5B7_SHEB9/1063-1220
A9L5H0_SHEB9/237-389
A9L5H1_SHEB9/452-611
A9L627_SHEB9/440-599
A9L639_SHEB9/1078-1235
A9L657_SHEB9/225-375
A9LH32_9BACT/75-235
A9M568_BRUC2/82-235
A9M7Q6_BRUC2/270-425
A9M8I8_BRUC2/222-365
A9M904_BRUC2/534-692
A9MBQ0_BRUC2/296-455
A9MBQ7_BRUC2/86-237
A9MCQ7_BRUC2/333-489
A9MCT0_BRUC2/216-369
A9MDY9_BRUC2/211-368
A9MFI2_SALAR/344-495
A9MKX5_SALAR/570-727
A9MLJ3_SALAR/231-383
A9MMJ3_SALAR/398-557
A9MNV9_SALAR/224-381
A9MRC1_SALAR/143-298
A9MTH1_SALPB/398-557
A9MUP6_SALPB/242-394
A9MWU6_SALPB/237-391
A9MX53_SALPB/209-365
A9MZ46_SALPB/247-403
A9N2A3_SALPB/344-495
A9N423_SALPB/326-457
A9N7C1_SALPB/189-344
A9N7L7_SALPB/572-729
A9N874_SALPB/183-340
A9N892_SALPB/261-417
A9NDZ8_ACHLI/375-516
A9NEI2_ACHLI/325-479
A9NEM0_ACHLI/218-373
A9NFD7_ACHLI/199-351
A9NFE1_ACHLI/230-383
A9NG09_ACHLI/330-479
A9NGC7_ACHLI/349-502
A9NGP3_ACHLI/148-298
A9NGZ4_ACHLI/45-194
A9NGZ5_ACHLI/382-532
A9NHA6_ACHLI/117-269
A9NHU3_ACHLI/160-309
A9R038_YERPG/259-416
A9R060_YERPG/214-369
A9R1Y0_YERPG/223-377
A9R5G6_YERPG/243-399
A9R5Z0_YERPG/532-688
A9U6K9_PHYPA/97-251
A9VEQ8_BACWK/146-298
A9VFA1_BACWK/68-216
A9VFE7_BACWK/268-421
A9VNG7_BACWK/482-638
A9VR79_BACWK/129-241
A9VRY9_BACWK/478-635
A9VS99_BACWK/479-636
A9VSE6_BACWK/464-621
A9VTF3_BACWK/191-346
A9VTN3_BACWK/271-423
A9VVZ2_METEP/11-96
A9VWI8_METEP/297-454
A9VWI8_METEP/988-1145
A9VWZ6_METEP/182-342
A9VWZ7_METEP/580-737
A9VXH6_METEP/227-391
A9VXK5_METEP/318-475
A9VXR7_METEP/265-423
A9VYL2_METEP/84-241
A9W005_METEP/401-558
A9W196_METEP/286-442
A9W1B6_METEP/292-451
A9W1F1_METEP/267-417
A9W1I5_METEP/211-359
A9W2C6_METEP/376-532
A9W3D2_METEP/391-545
A9W3J1_METEP/220-376
A9W471_METEP/133-284
A9W4C2_METEP/537-704
A9W4M3_METEP/158-306
A9W4T4_METEP/226-390
A9W4W6_METEP/378-533
A9W530_METEP/223-380
A9W5N1_METEP/311-469
A9W5Q2_METEP/220-371
A9W6F9_METEP/523-685
A9W7H2_METEP/229-391
A9W8E1_METEP/218-373
A9W8K5_METEP/192-355
A9W8N3_METEP/371-536
A9W8Q3_METEP/124-289
A9WA16_CHLAA/212-365
A9WA36_CHLAA/266-424
A9WAQ8_CHLAA/133-255
A9WBR3_CHLAA/92-251
A9WC49_CHLAA/135-292
A9WCL4_CHLAA/414-570
A9WDH0_CHLAA/549-707
A9WE08_CHLAA/381-537
A9WG22_CHLAA/662-819
A9WGU1_CHLAA/163-320
A9WHF6_CHLAA/130-294
A9WIR5_CHLAA/418-576
A9WIX4_CHLAA/130-307
A9WJ06_CHLAA/415-572
A9WJ93_CHLAA/159-313
A9WKE0_CHLAA/349-464
A9WKG1_CHLAA/124-252
A9WVY7_BRUSI/333-489
A9WW16_BRUSI/200-353
A9WXT8_BRUSI/224-381
A9WYS9_BRUSI/296-455
A9WYT6_BRUSI/86-237
A9Z4T0_YERPE/220-375
A9Z4V0_YERPE/259-416
A9Z5V9_YERPE/243-399
A9Z7A9_YERPE/224-378
A9ZAU8_YERPE/532-688
A9ZGF2_COXBU/147-306
ADRA_ECOL6/210-366
ADRA_ECOLI/210-366
B0A1F1_YERPE/243-399
B0A2E5_YERPE/168-323
B0A2G5_YERPE/259-416
B0A3A3_YERPE/224-378
B0A4E2_YERPE/532-688
B0ALZ4_BACAN/401-557
B0APA6_BACAN/479-636
B0ASI3_BACAN/268-421
B0ASX0_BACAN/307-464
B0AT33_BACAN/191-346
B0AU81_BACAN/271-423
B0AW31_BACAN/478-635
B0AXH5_BACAN/69-213
B0AXL8_BACAN/146-298
B0BWQ8_RICRO/288-446
B0BYX9_ACAM1/103-259
B0BZ23_ACAM1/539-696
B0BZA1_ACAM1/356-515
B0C0K6_ACAM1/266-424
B0C0K7_ACAM1/337-504
B0C150_ACAM1/978-1135
B0C190_ACAM1/265-426
B0C1T0_ACAM1/386-548
B0C214_ACAM1/144-304
B0C2A6_ACAM1/251-412
B0C2A7_ACAM1/185-348
B0C2F4_ACAM1/350-506
B0C2K8_ACAM1/249-407
B0C3G4_ACAM1/12-171
B0C3P8_ACAM1/130-287
B0C439_ACAM1/451-608
B0C4F7_ACAM1/58-215
B0C4N3_ACAM1/149-307
B0C4Z3_ACAM1/297-455
B0C545_ACAM1/159-320
B0C5T5_ACAM1/160-321
B0C5T6_ACAM1/160-321
B0C5T7_ACAM1/159-320
B0C614_ACAM1/228-389
B0C6M6_ACAM1/514-671
B0C721_ACAM1/168-329
B0C776_ACAM1/320-478
B0C7A4_ACAM1/164-315
B0C7L9_ACAM1/1-136
B0C8A1_ACAM1/305-463
B0C8G1_ACAM1/484-641
B0C9M5_ACAM1/204-361
B0C9P1_ACAM1/450-606
B0CA65_ACAM1/226-387
B0CA73_ACAM1/142-304
B0CAC5_ACAM1/450-607
B0CAI7_ACAM1/433-591
B0CBA7_ACAM1/261-419
B0CBF1_ACAM1/1-122
B0CC32_ACAM1/451-609
B0CC55_ACAM1/270-428
B0CC56_ACAM1/337-504
B0CCG3_ACAM1/149-307
B0CCL3_ACAM1/38-188
B0CD23_ACAM1/160-321
B0CD40_ACAM1/471-629
B0CDD6_ACAM1/466-627
B0CDU0_ACAM1/239-400
B0CE49_ACAM1/440-598
B0CF57_ACAM1/120-282
B0CF71_ACAM1/178-330
B0CGK7_BRUSI/82-235
B0CJ74_BRUSI/270-425
B0CK99_BRUSI/222-365
B0CKG6_BRUSI/534-692
B0CWT6_LACBS/97-253
B0G1S0_9FIRM/196-347
B0G733_9FIRM/9-159
B0G8M6_9FIRM/284-437
B0G9Y7_9FIRM/128-274
B0GH31_YERPE/243-399
B0GH62_YERPE/220-375
B0GJN4_YERPE/259-416
B0GL19_YERPE/223-377
B0GLE4_YERPE/532-688
B0GNH0_YERPE/259-416
B0GNJ0_YERPE/220-375
B0GSM7_YERPE/532-688
B0GSZ9_YERPE/224-378
B0GU57_YERPE/243-399
B0H7C9_YERPE/224-378
B0H8P0_YERPE/251-408
B0H8R0_YERPE/220-375
B0HA98_YERPE/243-399
B0HBM9_YERPE/257-413
B0HC93_YERPE/532-688
B0HGN5_YERPE/220-375
B0HGQ5_YERPE/259-416
B0HKN7_YERPE/243-399
B0HMS9_YERPE/224-378
B0HRZ1_YERPE/259-416
B0HS11_YERPE/168-323
B0HTU4_YERPE/243-399
B0HX20_YERPE/532-688
B0HYG5_YERPE/224-378
B0JPU5_MICAN/172-329
B0JT77_MICAN/146-303
B0K3W2_THEPX/137-255
B0K5D2_THEPX/390-548
B0K6G6_THEPX/574-728
B0K8A6_THEP3/137-255
B0KA66_THEP3/140-296
B0KCF6_THEP3/390-548
B0KF79_PSEPG/661-823
B0KFD1_PSEPG/426-581
B0KFP0_PSEPG/250-407
B0KG09_PSEPG/482-638
B0KG93_PSEPG/637-790
B0KGX9_PSEPG/236-393
B0KH34_PSEPG/181-338
B0KH36_PSEPG/210-367
B0KHT4_PSEPG/248-406
B0KJ17_PSEPG/128-284
B0KJ26_PSEPG/468-622
B0KJ60_PSEPG/242-411
B0KJ78_PSEPG/807-964
B0KJF3_PSEPG/128-285
B0KJM1_PSEPG/128-286
B0KLB5_PSEPG/290-446
B0KLH4_PSEPG/368-519
B0KLS6_PSEPG/218-376
B0KLS9_PSEPG/288-449
B0KLY3_PSEPG/278-435
B0KMD8_PSEPG/841-1002
B0KNK5_PSEPG/276-433
B0KNL7_PSEPG/219-375
B0KPC3_PSEPG/334-490
B0KPN4_PSEPG/263-419
B0KQ67_PSEPG/124-278
B0KR30_PSEPG/176-329
B0KRL3_PSEPG/169-330
B0KRM0_PSEPG/204-351
B0KSN9_PSEPG/342-499
B0KTQ1_PSEPG/187-343
B0KTQ2_PSEPG/432-588
B0KTX0_PSEPG/374-531
B0KU96_PSEPG/290-446
B0KV53_PSEPG/329-485
B0LUA6_9ACTO/60-130
B0MA65_9FIRM/568-727
B0MAG2_9FIRM/404-557
B0MAT3_9FIRM/389-534
B0MBB8_9FIRM/306-457
B0MBK9_9FIRM/326-472
B0MBT5_9FIRM/302-445
B0MBU2_9FIRM/793-949
B0MBV7_9FIRM/140-293
B0MC34_9FIRM/355-510
B0MC35_9FIRM/299-445
B0MC35_9FIRM/498-649
B0MC36_9FIRM/219-372
B0MC61_9FIRM/140-293
B0MC62_9FIRM/192-342
B0MCR6_9FIRM/247-393
B0MCR7_9FIRM/254-405
B0MCV5_9FIRM/27-73
B0MCV9_9FIRM/1-62
B0MD53_9FIRM/169-318
B0MDK0_9FIRM/386-528
B0MDK1_9FIRM/139-274
B0MDL5_9FIRM/369-522
B0MEE0_9FIRM/173-323
B0MEJ0_9FIRM/222-369
B0MEK0_9FIRM/27-178
B0MFD9_9FIRM/4-75
B0MFM3_9FIRM/230-380
B0MFS1_9FIRM/48-197
B0MH26_9FIRM/141-288
B0MJF8_9FIRM/208-364
B0MJU2_9FIRM/425-577
B0MKC5_9FIRM/484-639
B0MKV1_9FIRM/190-342
B0ML09_9FIRM/120-282
B0ML41_9FIRM/335-482
B0MM35_9FIRM/511-668
B0MM39_9FIRM/671-817
B0MMP5_9FIRM/134-285
B0MNA3_9FIRM/460-617
B0MNA3_9FIRM/770-916
B0MPF5_9FIRM/495-652
B0MPJ7_9FIRM/351-507
B0MQ83_9FIRM/223-378
B0MQW9_9FIRM/293-445
B0N129_9FIRM/548-703
B0N1G4_9FIRM/410-564
B0N1Y1_9FIRM/400-555
B0N1Z0_9FIRM/318-470
B0N222_9FIRM/22-170
B0N252_9FIRM/461-619
B0N2A0_9FIRM/124-281
B0N2A0_9FIRM/423-577
B0N2C5_9FIRM/173-326
B0N2F0_9FIRM/270-425
B0N2F0_9FIRM/735-877
B0N2L3_9FIRM/190-340
B0N2N5_9FIRM/1598-1752
B0N2N5_9FIRM/219-368
B0N3A9_9FIRM/414-570
B0N3P3_9FIRM/127-277
B0N4B6_9FIRM/580-732
B0N4M1_9FIRM/320-473
B0N4M5_9FIRM/659-812
B0N4P0_9FIRM/321-473
B0N4S5_9FIRM/322-471
B0N4W3_9FIRM/222-370
B0N5T5_9FIRM/554-713
B0N6B7_9FIRM/300-456
B0N6H1_9FIRM/275-429
B0N6H9_9FIRM/226-373
B0N6Q4_9FIRM/397-552
B0N6Y2_9FIRM/464-620
B0N701_9FIRM/52-194
B0N790_9FIRM/330-479
B0N791_9FIRM/531-687
B0N7K4_9FIRM/1000-1157
B0N7K4_9FIRM/126-280
B0N7K4_9FIRM/1446-1555
B0N7U5_9FIRM/189-344
B0N805_9FIRM/352-498
B0N835_9FIRM/224-383
B0N8F4_9FIRM/316-464
B0N8R1_9FIRM/295-443
B0NFU6_EUBSP/19-116
B0NGH7_EUBSP/160-314
B0NGP7_EUBSP/419-575
B0NGP8_EUBSP/10-110
B0NGQ8_EUBSP/94-240
B0NHI1_EUBSP/147-293
B0NWL1_9CLOT/237-331
B0NWZ8_9CLOT/398-553
B0NWZ9_9CLOT/220-362
B0NXY7_9CLOT/135-281
B0P0N9_9CLOT/70-219
B0P1Z0_9CLOT/203-352
B0P2M7_9CLOT/295-446
B0P457_9CLOT/327-482
B0P4Q0_9CLOT/132-289
B0P4Q0_9CLOT/495-655
B0PY71_BACAN/401-557
B0Q399_BACAN/69-213
B0Q3E0_BACAN/268-421
B0Q436_BACAN/478-635
B0Q5U3_BACAN/191-346
B0Q5W5_BACAN/307-464
B0Q6F2_BACAN/271-423
B0Q795_BACAN/146-298
B0Q9E2_BACAN/479-636
B0QBH1_BACAN/401-557
B0QGL3_BACAN/69-213
B0QGV3_BACAN/269-422
B0QL55_BACAN/146-298
B0QML7_BACAN/271-423
B0QMP7_BACAN/191-346
B0QMW1_BACAN/307-464
B0QPL9_BACAN/479-636
B0QQ00_BACAN/129-242
B0RM05_XANCB/181-335
B0RMK5_XANCB/435-576
B0RMT5_XANCB/436-592
B0RN11_XANCB/242-392
B0RNH7_XANCB/696-853
B0RNI1_XANCB/145-300
B0RNL4_XANCB/130-281
B0RP22_XANCB/9-165
B0RQP6_XANCB/343-505
B0RQY5_XANCB/357-514
B0RR91_XANCB/352-506
B0RRT8_XANCB/270-427
B0RRX7_XANCB/214-366
B0RS05_XANCB/269-425
B0RS22_XANCB/277-438
B0RSS0_XANCB/334-490
B0RSX6_XANCB/263-419
B0RSX7_XANCB/808-964
B0RSX8_XANCB/838-992
B0RT25_XANCB/22-164
B0RT27_XANCB/542-699
B0RTT3_XANCB/175-326
B0RV33_XANCB/216-372
B0RVZ5_XANCB/383-541
B0RVZ7_XANCB/211-364
B0RW67_XANCB/328-489
B0RWR8_XANCB/312-477
B0RX05_XANCB/399-557
B0S8W2_LEPBA/270-427
B0S9C7_LEPBA/230-391
B0SAQ9_LEPBA/215-369
B0SAR7_LEPBA/264-421
B0SDP7_LEPBA/132-285
B0SEM7_LEPBA/120-279
B0SEY1_LEPBA/179-336
B0SG81_LEPBA/188-347
B0SHT4_LEPBA/142-299
B0SHX8_LEPBA/386-543
B0SIV5_LEPBA/136-295
B0SJE5_LEPBP/215-369
B0SJF3_LEPBP/264-421
B0SM77_LEPBP/132-285
B0SN15_LEPBP/120-279
B0SNH8_LEPBP/179-336
B0SPC3_LEPBP/188-347
B0SRF4_LEPBP/142-299
B0SRQ0_LEPBP/270-427
B0SRV5_LEPBP/386-543
B0SS16_LEPBP/230-391
B0SUI1_LEPBP/136-295
B0SUJ2_CAUSK/279-436
B0SVJ7_CAUSK/83-239
B0SXM6_CAUSK/268-425
B0SY88_CAUSK/287-440
B0SYC8_CAUSK/179-338
B0T0I1_CAUSK/289-448
B0T0W5_CAUSK/123-273
B0T426_CAUSK/364-522
B0TAR1_HELMI/833-991
B0TDB6_HELMI/205-354
B0TEB0_HELMI/144-301
B0TF94_HELMI/389-547
B0TG17_HELMI/153-313
B0TGE2_HELMI/591-703
B0TH60_HELMI/247-400
B0TIS6_SHEHH/265-420
B0TJ24_SHEHH/455-614
B0TJ65_SHEHH/237-388
B0TJH3_SHEHH/145-305
B0TJQ1_SHEHH/477-636
B0TJR9_SHEHH/106-257
B0TK26_SHEHH/259-414
B0TK53_SHEHH/566-724
B0TKB6_SHEHH/253-409
B0TKQ9_SHEHH/390-523
B0TL03_SHEHH/131-288
B0TL17_SHEHH/993-1146
B0TLG8_SHEHH/422-579
B0TLQ0_SHEHH/9-156
B0TMA1_SHEHH/324-480
B0TMM3_SHEHH/83-197
B0TMZ0_SHEHH/631-787
B0TNJ9_SHEHH/133-285
B0TNU9_SHEHH/223-389
B0TPB5_SHEHH/385-554
B0TPG5_SHEHH/357-513
B0TPL9_SHEHH/277-434
B0TPW3_SHEHH/437-603
B0TQ25_SHEHH/179-335
B0TQ50_SHEHH/581-738
B0TQ53_SHEHH/73-219
B0TQ98_SHEHH/250-407
B0TR82_SHEHH/1054-1211
B0TR88_SHEHH/425-579
B0TRE4_SHEHH/250-407
B0TRJ7_SHEHH/180-327
B0TRQ9_SHEHH/466-623
B0TRT3_SHEHH/177-332
B0TRX5_SHEHH/227-349
B0TRX5_SHEHH/338-393
B0TSA2_SHEHH/765-922
B0TSB7_SHEHH/220-373
B0TSC5_SHEHH/303-453
B0TSE2_SHEHH/179-339
B0TTH0_SHEHH/454-611
B0TTN3_SHEHH/211-370
B0TTP3_SHEHH/390-548
B0TUK2_SHEHH/288-427
B0TV09_SHEHH/346-503
B0TV39_SHEHH/136-289
B0TVN3_SHEHH/165-322
B0TVU5_SHEHH/221-377
B0U249_XYLFM/393-549
B0U4E2_XYLFM/156-308
B0U5W9_XYLFM/269-427
B0U7P3_METS4/296-454
B0U8E3_METS4/109-265
B0U8I1_METS4/148-305
B0U8J8_METS4/483-639
B0U8W3_METS4/242-397
B0UAD7_METS4/605-758
B0UBH4_METS4/1-53
B0UC48_METS4/264-423
B0UDE3_METS4/380-537
B0UE97_METS4/102-258
B0UF45_METS4/413-568
B0UFA3_METS4/292-451
B0UFR4_METS4/528-687
B0UG16_METS4/539-696
B0UHC0_METS4/180-339
B0UHE4_METS4/133-286
B0UHR2_METS4/322-477
B0UJF6_METS4/564-720
B0UJW4_METS4/217-367
B0UKA4_METS4/437-598
B0UKD6_METS4/209-371
B0UMR8_METS4/356-513
B0UMU2_METS4/219-365
B0UMU3_METS4/220-366
B0UN87_METS4/288-444
B0UNP6_METS4/374-530
B0UP93_METS4/207-363
B0UPP1_METS4/306-456
B0UQC5_METS4/184-344
B0UQT2_METS4/361-528
B0V5J0_ACIBY/258-414
B0V660_ACIBY/245-399
B0V6D4_ACIBY/259-417
B0V7U9_ACIBY/309-468
B0V9A8_ACIBY/435-590
B0V9G9_ACIBY/231-384
B0VAB7_ACIBY/103-263
B0VBE6_ACIBY/523-680
B0VCT0_ACIBY/322-473
B0VDX6_ACIBY/234-395
B0VJL7_CLOAI/155-313
B0VJW7_CLOAI/403-563
B0VKX0_ACIBS/248-301
B0VN86_ACIBS/435-590
B0VP12_ACIBS/231-384
B0VTP0_ACIBS/322-473
B0VUU2_ACIBS/523-680
B1A0P6_PELUB/286-446
B1A0Q1_PELUB/176-330
B1B4N6_ECOLX/682-839
B1B500_ECOLX/682-839
B1B7J7_CLOBO/207-364
B1BA55_CLOBO/1465-1620
B1BA96_CLOBO/532-689
B1BA97_CLOBO/390-550
B1BBF2_CLOBO/160-316
B1BEV9_CLOPE/84-235
B1BFP7_CLOPE/192-349
B1BGC7_CLOPE/193-352
B1BH91_CLOPE/353-501
B1BHE1_CLOPE/378-532
B1BJ71_CLOPE/139-296
B1BJA8_CLOPE/266-416
B1BTP4_CLOPE/266-416
B1BUI3_CLOPE/353-501
B1BUZ9_CLOPE/193-352
B1BV93_CLOPE/378-532
B1BW64_CLOPE/139-296
B1BY05_CLOPE/192-349
B1BYE6_CLOPE/84-235
B1C774_9FIRM/222-377
B1C7P5_9FIRM/110-261
B1C8B3_9FIRM/297-439
B1C9T4_9FIRM/224-369
B1C9X3_9FIRM/589-740
B1CBC0_9FIRM/258-408
B1EFP4_9ESCH/224-381
B1EHK3_9ESCH/231-383
B1EKV3_9ESCH/159-315
B1ELX2_9ESCH/129-283
B1ELZ5_9ESCH/303-461
B1EM07_9ESCH/295-352
B1EN37_9ESCH/1-131
B1EN86_9ESCH/228-382
B1ENW6_9ESCH/266-409
B1EQB3_9ESCH/398-557
B1ER45_9ESCH/682-839
B1ES29_9ESCH/1-107
B1ES32_9ESCH/140-291
B1ESH4_BACAN/401-557
B1EWB4_BACAN/69-206
B1EWG3_BACAN/268-421
B1EZD6_BACAN/163-320
B1F2R4_BACAN/307-464
B1F2X7_BACAN/191-346
B1F3C1_BACAN/271-423
B1F426_BACAN/146-298
B1F530_BACAN/479-636
B1F7J5_9BURK/375-532
B1F8B7_9BURK/253-411
B1F8R5_9BURK/236-393
B1F8W6_9BURK/332-493
B1F989_9BURK/322-479
B1FA35_9BURK/288-448
B1FC43_9BURK/340-499
B1FEL8_9BURK/160-317
B1FF69_9BURK/324-484
B1FHR3_9BURK/408-565
B1FI39_9BURK/335-491
B1FJ32_9BURK/344-504
B1FJ66_9BURK/324-484
B1FJQ2_9BURK/347-504
B1FJT7_9BURK/266-423
B1FLQ9_9BURK/414-526
B1FMG5_9BURK/323-482
B1FMG6_9BURK/180-341
B1FMK7_9BURK/342-498
B1FPF7_9BURK/209-375
B1FRN8_9BURK/179-336
B1FSZ1_9BURK/221-378
B1FTB8_9BURK/342-499
B1FTJ0_9BURK/464-625
B1FTM2_9BURK/127-280
B1FTU0_9BURK/215-373
B1FTZ7_9BURK/238-393
B1FU60_9BURK/333-453
B1FUA2_9BURK/319-477
B1FUL3_9BURK/150-307
B1FVB8_9BURK/229-386
B1FVX0_9BURK/539-696
B1FW50_9BURK/421-529
B1FWL0_9BURK/603-760
B1FWL9_9BURK/328-488
B1FXT0_9BURK/120-275
B1FXY2_9BURK/335-491
B1FY22_9BURK/387-543
B1G006_9BURK/410-567
B1G038_9BURK/259-416
B1G063_9BURK/199-349
B1G0G5_9BURK/199-355
B1G0L8_9BURK/42-196
B1G121_9BURK/347-507
B1G1F9_9BURK/225-382
B1G579_9BURK/170-337
B1G5J8_9BURK/333-494
B1G6S3_9BURK/225-379
B1G7L8_9BURK/164-321
B1GAF5_9BURK/332-483
B1GD96_BACAN/401-557
B1GIX1_BACAN/268-421
B1GJ20_BACAN/69-213
B1GLI5_BACAN/307-464
B1GLP9_BACAN/191-346
B1GML3_BACAN/271-423
B1GNU9_BACAN/146-298
B1GPQ1_BACAN/479-636
B1H4B9_BURPS/149-306
B1H4G2_BURPS/382-542
B1H5A0_BURPS/257-414
B1H6M8_BURPS/320-482
B1H9A9_BURPS/320-480
B1HBE1_BURPS/322-478
B1HC98_BURPS/288-447
B1HFW4_BURPS/358-515
B1HHI5_BURPS/169-335
B1HHP5_BURPS/293-450
B1HM46_LYSSC/301-451
B1HMB6_LYSSC/351-508
B1HMF0_LYSSC/506-668
B1HMM5_LYSSC/144-298
B1HNV2_LYSSC/37-84
B1HNV6_LYSSC/483-640
B1HP61_LYSSC/245-401
B1HSU3_LYSSC/129-278
B1HU26_LYSSC/416-569
B1HU93_LYSSC/309-467
B1HUB1_LYSSC/147-306
B1HWA5_LYSSC/165-317
B1HWB0_LYSSC/263-415
B1HWU2_LYSSC/316-448
B1HX42_LYSSC/424-572
B1HXA7_LYSSC/333-490
B1HY55_LYSSC/363-513
B1HZ30_LYSSC/145-295
B1HZ79_LYSSC/258-405
B1I0Y3_DESAP/993-1145
B1I1W8_DESAP/140-299
B1I214_DESAP/512-664
B1I248_DESAP/163-315
B1I2G3_DESAP/98-254
B1I2G4_DESAP/155-313
B1I2H9_DESAP/313-465
B1I2V9_DESAP/163-315
B1I2X0_DESAP/116-274
B1I2X1_DESAP/380-532
B1I5R0_DESAP/138-297
B1I6C3_DESAP/398-554
B1ID65_CLOBK/207-354
B1IDG1_CLOBK/472-626
B1IEZ3_CLOBK/194-353
B1IFJ9_CLOBK/269-428
B1IJ95_CLOBK/256-413
B1IJR3_CLOBK/94-244
B1IKA0_CLOBK/29-181
B1IKX6_CLOBK/395-542
B1INA2_CLOBK/30-182
B1IPD8_ECOLC/174-331
B1IPE5_ECOLC/344-495
B1IPE6_ECOLC/328-485
B1IQ40_ECOLC/224-381
B1IRS5_ECOLC/129-283
B1IRT8_ECOLC/146-304
B1IRW8_ECOLC/295-452
B1IRW9_ECOLC/376-526
B1ISS0_ECOLC/253-406
B1ITG8_ECOLC/237-391
B1IV73_ECOLC/282-439
B1IVM9_ECOLC/249-405
B1IXD5_ECOLC/295-438
B1IZ07_ECOLC/682-839
B1IZV4_ECOLC/398-557
B1J063_ECOLC/210-366
B1J0A4_ECOLC/242-394
B1J1F4_PSEPW/290-446
B1J1G5_PSEPW/184-340
B1J306_PSEPW/276-433
B1J3L8_PSEPW/250-407
B1J3Q9_PSEPW/249-407
B1J4Q0_PSEPW/124-278
B1J528_PSEPW/661-823
B1J5B8_PSEPW/637-790
B1J5G0_PSEPW/374-531
B1J5T8_PSEPW/297-453
B1J6J0_PSEPW/368-519
B1J7P7_PSEPW/276-433
B1J7Q6_PSEPW/219-375
B1J7W0_PSEPW/1-104
B1J820_PSEPW/365-515
B1J8I9_PSEPW/342-499
B1J8U0_PSEPW/348-509
B1J996_PSEPW/263-419
B1J9N2_PSEPW/105-256
B1J9S6_PSEPW/212-366
B1JAA2_PSEPW/181-337
B1JAK9_PSEPW/162-309
B1JAS2_PSEPW/218-376
B1JAS6_PSEPW/297-458
B1JD42_PSEPW/169-330
B1JDY9_PSEPW/807-964
B1JE06_PSEPW/242-411
B1JE81_PSEPW/468-622
B1JEK8_PSEPW/334-492
B1JEU2_PSEPW/210-367
B1JEU4_PSEPW/167-324
B1JF28_PSEPW/841-1002
B1JFF6_PSEPW/236-393
B1JFI8_PSEPW/493-649
B1JH77_YERPY/243-399
B1JKG2_YERPY/224-378
B1JL26_YERPY/262-419
B1JLN8_YERPY/208-363
B1JMV5_YERPY/431-588
B1JPQ4_YERPY/532-688
B1JTS8_BURCC/324-484
B1JTT0_BURCC/305-462
B1JW99_BURCC/346-502
B1JYU0_BURCC/169-335
B1JZN8_BURCC/238-395
B1JZT8_BURCC/414-528
B1K0Y1_BURCC/288-448
B1K285_BURCC/150-307
B1K2E2_BURCC/225-384
B1K2H8_BURCC/173-335
B1K2H9_BURCC/323-482
B1K2P5_BURCC/344-504
B1K447_BURCC/408-564
B1K4Q9_BURCC/342-498
B1K5H1_BURCC/340-499
B1K6C0_BURCC/236-393
B1K7E6_BURCC/253-410
B1KAY6_BURCC/332-493
B1KCA9_BURCC/263-419
B1KCF3_BURCC/506-662
B1KD04_SHEWM/371-532
B1KD38_SHEWM/137-303
B1KDB3_SHEWM/227-380
B1KDI7_SHEWM/233-389
B1KDL3_SHEWM/179-335
B1KDY2_SHEWM/346-511
B1KEA7_SHEWM/364-523
B1KEA8_SHEWM/360-519
B1KEB7_SHEWM/312-469
B1KER8_SHEWM/460-615
B1KEV0_SHEWM/268-424
B1KEX2_SHEWM/155-316
B1KF16_SHEWM/156-317
B1KFQ7_SHEWM/227-386
B1KFS2_SHEWM/297-458
B1KGM0_SHEWM/427-584
B1KGT9_SHEWM/179-339
B1KGV5_SHEWM/300-449
B1KGW3_SHEWM/220-373
B1KH63_SHEWM/365-529
B1KHG8_SHEWM/770-927
B1KHR5_SHEWM/382-539
B1KHT9_SHEWM/205-359
B1KIA9_SHEWM/207-366
B1KIH3_SHEWM/479-645
B1KIH5_SHEWM/206-363
B1KIP0_SHEWM/364-521
B1KJ44_SHEWM/551-712
B1KJ83_SHEWM/247-400
B1KJB0_SHEWM/156-313
B1KJC6_SHEWM/403-516
B1KJU3_SHEWM/253-408
B1KK06_SHEWM/452-609
B1KK43_SHEWM/223-379
B1KKG1_SHEWM/135-288
B1KKH4_SHEWM/464-621
B1KKH5_SHEWM/478-635
B1KKI0_SHEWM/406-567
B1KKK1_SHEWM/360-510
B1KKP3_SHEWM/465-618
B1KKS6_SHEWM/1006-1159
B1KKT8_SHEWM/157-310
B1KKZ5_SHEWM/490-581
B1KLP7_SHEWM/9-162
B1KM74_SHEWM/227-345
B1KM74_SHEWM/335-395
B1KMM4_SHEWM/172-325
B1KMS8_SHEWM/311-467
B1KN60_SHEWM/276-433
B1KN96_SHEWM/432-585
B1KNC6_SHEWM/1054-1211
B1KNS6_SHEWM/135-287
B1KNY3_SHEWM/630-787
B1KP16_SHEWM/324-480
B1KQ82_SHEWM/106-259
B1KQB2_SHEWM/450-608
B1KQB4_SHEWM/237-388
B1KQG1_SHEWM/455-614
B1KQV7_SHEWM/390-542
B1KQW9_SHEWM/357-513
B1KRB2_SHEWM/290-452
B1KRK6_SHEWM/577-734
B1KRK9_SHEWM/86-233
B1KRL3_SHEWM/255-410
B1KRQ6_SHEWM/248-405
B1KRZ8_CLOBM/207-354
B1KUD5_CLOBM/194-353
B1KUF9_CLOBM/442-596
B1KUQ7_CLOBM/30-182
B1KZH7_CLOBM/256-413
B1L013_CLOBM/128-278
B1L0J2_CLOBM/29-181
B1L1N8_CLOBM/395-543
B1L240_CLOBM/269-428
B1L8L9_THESQ/262-414
B1LA09_THESQ/295-447
B1LA44_THESQ/57-165
B1LAJ4_THESQ/1-80
B1LAN4_THESQ/123-277
B1LB97_THESQ/77-230
B1LBA3_THESQ/1039-1191
B1LCR1_THESQ/483-641
B1LCS8_THESQ/337-488
B1LD82_ECOSM/174-331
B1LD90_ECOSM/344-495
B1LD91_ECOSM/281-438
B1LF72_ECOSM/129-283
B1LF93_ECOSM/303-461
B1LFC6_ECOSM/295-452
B1LFC7_ECOSM/384-534
B1LFF9_ECOSM/191-346
B1LG87_ECOSM/273-426
B1LGE8_ECOSM/237-391
B1LGL7_ECOSM/224-381
B1LIR9_ECOSM/210-366
B1LJ78_ECOSM/229-381
B1LMC7_ECOSM/261-404
B1LMJ1_ECOSM/326-450
B1LNX4_ECOSM/682-839
B1LPB1_ECOSM/248-404
B1LQQ3_ECOSM/392-551
B1LSH8_METRJ/292-451
B1LTA1_METRJ/351-506
B1LTH2_METRJ/162-316
B1LXK0_METRJ/133-284
B1LZ02_METRJ/104-258
B1LZD0_METRJ/254-403
B1LZV9_METRJ/180-339
B1M0F3_METRJ/221-372
B1M266_METRJ/532-688
B1M2C0_METRJ/268-425
B1M2E0_METRJ/388-549
B1M2I6_METRJ/383-537
B1M2P8_METRJ/108-263
B1M2V4_METRJ/329-491
B1M3H0_METRJ/177-345
B1M3H8_METRJ/398-555
B1M483_METRJ/150-307
B1M4B0_METRJ/221-378
B1M4V3_METRJ/347-503
B1M5V4_METRJ/113-269
B1M6C5_METRJ/545-704
B1M6G6_METRJ/339-489
B1M6R5_METRJ/355-514
B1M7E5_METRJ/525-682
B1M7L7_METRJ/362-515
B1M7X3_METRJ/170-326
B1M823_METRJ/370-520
B1M8B1_METRJ/40-196
B1M8T6_METRJ/347-504
B1MA59_METRJ/161-316
B1MEG0_MYCA9/199-351
B1MHD3_MYCA9/209-373
B1MNM1_MYCA9/208-363
B1MNP9_MYCA9/200-349
B1MWP5_LEUCK/202-358
B1NME4_9BACT/582-740
B1Q5D3_CLOBO/194-353
B1Q5F7_CLOBO/423-577
B1Q7X8_CLOBO/256-413
B1Q8C5_CLOBO/128-278
B1Q8F6_CLOBO/207-354
B1Q9L8_CLOBO/269-428
B1QBP0_CLOBO/30-182
B1QCJ5_CLOBO/29-181
B1QCX8_CLOBO/395-543
B1QIT5_CLOBO/207-354
B1QJ16_CLOBO/395-543
B1QKU3_CLOBO/256-413
B1QP72_CLOBO/29-181
B1QQL7_CLOBO/194-353
B1QQP1_CLOBO/472-626
B1QR40_CLOBO/30-182
B1QR64_CLOBO/128-278
B1QSJ3_CLOBU/375-527
B1QTZ9_CLOBU/407-561
B1QUK2_CLOBU/343-496
B1QVS2_CLOBU/191-350
B1QVZ8_CLOBU/323-471
B1QWG2_CLOBU/140-290
B1QXF3_CLOBU/1420-1575
B1QXF7_CLOBU/21-174
B1QYY8_CLOBU/195-351
B1QZI6_CLOBU/415-579
B1QZQ4_CLOBU/254-405
B1R294_CLOBU/481-628
B1R2Q8_CLOBU/533-689
B1R4N8_CLOPE/192-349
B1R878_CLOPE/353-501
B1R8M7_CLOPE/84-233
B1R921_CLOPE/139-296
B1RCH6_CLOPE/266-416
B1RFX4_CLOPE/194-353
B1RH11_CLOPE/378-532
B1RHC0_CLOPE/321-469
B1RHX9_CLOPE/192-349
B1RI76_CLOPE/139-296
B1RK07_CLOPE/84-233
B1RM54_CLOPE/139-296
B1RM76_CLOPE/266-416
B1RN32_CLOPE/192-349
B1RN83_CLOPE/378-532
B1RRM4_CLOPE/84-235
B1RRP9_CLOPE/321-469
B1RS40_CLOPE/193-352
B1SC13_9STRE/167-313
B1SWY4_9BURK/218-376
B1SZG2_9BURK/288-448
B1SZS6_9BURK/332-493
B1T170_9BURK/324-484
B1T1X6_9BURK/160-317
B1T2E0_9BURK/266-423
B1T317_9BURK/335-491
B1T3D7_9BURK/236-393
B1T3I9_9BURK/210-376
B1T5X5_9BURK/307-465
B1T6N1_9BURK/340-499
B1T707_9BURK/323-482
B1T708_9BURK/180-341
B1T846_9BURK/324-484
B1T8B6_9BURK/342-498
B1T8S8_9BURK/347-504
B1T8Y5_9BURK/408-565
B1TAI2_9BURK/344-504
B1TFL8_9BURK/414-526
B1UKC8_BACAN/401-557
B1UQB8_BACAN/307-464
B1UQI2_BACAN/191-346
B1UQV3_BACAN/478-635
B1US92_BACAN/269-422
B1USE9_BACAN/146-298
B1UUJ5_BACAN/271-423
B1UV58_BACAN/479-636
B1UX56_BACAN/69-213
B1V2C4_CLOPE/266-416
B1V2I6_CLOPE/353-501
B1V3K2_CLOPE/192-349
B1V3N6_CLOPE/139-296
B1V6G8_CLOPE/84-233
B1V7N7_CLOPE/193-352
B1VRX0_STRGG/293-449
B1VSC7_STRGG/406-546
B1VW35_STRGG/158-331
B1VZ75_STRGG/476-638
B1VZW0_STRGG/274-430
B1W2S7_STRGG/180-334
B1WPM3_CYAA5/442-599
B1WPX1_CYAA5/313-474
B1WQB8_CYAA5/324-485
B1WQD2_CYAA5/314-475
B1WQL5_CYAA5/163-324
B1WR61_CYAA5/253-411
B1WRT2_CYAA5/179-336
B1WRT3_CYAA5/274-431
B1WRT4_CYAA5/412-569
B1WSH3_CYAA5/233-394
B1WSQ7_CYAA5/179-337
B1WTA5_CYAA5/200-346
B1WU73_CYAA5/181-338
B1WU74_CYAA5/269-426
B1WUN6_CYAA5/166-324
B1WUV5_CYAA5/500-658
B1WVD6_CYAA5/149-237
B1WVD6_CYAA5/231-322
B1WVK7_CYAA5/215-360
B1WW70_CYAA5/279-436
B1WW73_CYAA5/176-333
B1WWC9_CYAA5/223-386
B1WWM4_CYAA5/527-684
B1WWN7_CYAA5/313-474
B1WXC7_CYAA5/289-447
B1WZW1_CYAA5/88-249
B1X0D8_CYAA5/272-430
B1X0N6_CYAA5/123-277
B1X182_CYAA5/434-592
B1X1F3_CYAA5/808-966
B1X1N3_CYAA5/442-600
B1X1R3_CYAA5/419-579
B1X6A9_ECODH/398-557
B1X703_ECODH/682-839
B1X7X5_ECODH/295-438
B1X8E6_ECODH/229-381
B1XBN6_ECODH/237-391
B1XBS6_ECODH/249-405
B1XCH0_ECODH/253-406
B1XE80_ECODH/376-526
B1XE81_ECODH/295-452
B1XEA9_ECODH/146-304
B1XEC2_ECODH/129-283
B1XEX4_ECODH/210-366
B1XGP5_ECODH/328-485
B1XGP6_ECODH/344-495
B1XGQ4_ECODH/174-331
B1XHM2_ECODH/224-381
B1XII1_SYNP2/341-503
B1XJ01_SYNP2/152-301
B1XJQ6_SYNP2/151-319
B1XK84_SYNP2/431-589
B1XKI0_SYNP2/376-535
B1XL77_SYNP2/426-588
B1XLQ8_SYNP2/615-773
B1XN10_SYNP2/332-489
B1XN74_SYNP2/185-347
B1XNC1_SYNP2/304-465
B1XNC7_SYNP2/160-324
B1XQ65_SYNP2/141-298
B1XRK8_SYNP2/534-694
B1XW65_LEPCP/373-524
B1XW78_LEPCP/254-411
B1XW90_LEPCP/197-348
B1XWD9_LEPCP/508-664
B1XWM7_LEPCP/296-453
B1XWM9_LEPCP/286-445
B1XX17_LEPCP/344-497
B1XXA0_LEPCP/319-475
B1XXC7_LEPCP/590-747
B1XYG5_LEPCP/420-576
B1XYJ0_LEPCP/657-814
B1XYS1_LEPCP/331-487
B1XYX8_LEPCP/234-396
B1XYX9_LEPCP/459-621
B1XZA8_LEPCP/716-874
B1XZW3_LEPCP/625-783
B1XZZ7_LEPCP/331-482
B1Y0J3_LEPCP/32-191
B1Y115_LEPCP/524-680
B1Y136_LEPCP/147-301
B1Y1H2_LEPCP/135-291
B1Y236_LEPCP/301-454
B1Y263_LEPCP/234-384
B1Y2A0_LEPCP/375-537
B1Y2B5_LEPCP/225-387
B1Y3L9_LEPCP/265-428
B1Y3M1_LEPCP/314-477
B1Y3T8_LEPCP/208-361
B1Y3Y1_LEPCP/281-437
B1Y497_LEPCP/152-313
B1Y498_LEPCP/145-313
B1Y499_LEPCP/274-431
B1Y5B2_LEPCP/228-385
B1Y5M3_LEPCP/549-708
B1Y5R0_LEPCP/418-575
B1Y659_LEPCP/139-297
B1Y6A9_LEPCP/469-626
B1Y766_LEPCP/215-372
B1Y791_LEPCP/628-785
B1Y7K9_LEPCP/210-366
B1Y866_LEPCP/157-314
B1Y8B1_LEPCP/476-632
B1Y8B2_LEPCP/269-351
B1Y8B2_LEPCP/347-445
B1Y8F4_LEPCP/154-320
B1YED4_EXIS2/151-305
B1YEE7_EXIS2/198-356
B1YEI5_EXIS2/400-551
B1YEJ2_EXIS2/458-615
B1YFG2_EXIS2/199-351
B1YFH0_EXIS2/214-373
B1YFI2_EXIS2/393-551
B1YFU4_EXIS2/159-307
B1YGK0_EXIS2/156-296
B1YHF2_EXIS2/200-353
B1YHK6_EXIS2/197-341
B1YHM2_EXIS2/224-378
B1YI01_EXIS2/201-354
B1YIG1_EXIS2/344-501
B1YJ55_EXIS2/255-409
B1YK11_EXIS2/439-588
B1YKK6_EXIS2/375-527
B1YLA0_EXIS2/189-331
B1YLI1_EXIS2/427-578
B1YLJ8_EXIS2/406-558
B1YLZ1_EXIS2/510-657
B1YM11_EXIS2/398-553
B1YM22_EXIS2/250-404
B1YMK7_EXIS2/403-556
B1YMQ7_EXIS2/287-438
B1YNG2_BURA4/253-410
B1YNV7_BURA4/414-526
B1YQG6_BURA4/266-423
B1YQJ4_BURA4/288-448
B1YRN0_BURA4/305-462
B1YUB1_BURA4/335-491
B1YVN5_BURA4/324-484
B1YW24_BURA4/169-335
B1YWR5_BURA4/342-498
B1YWY3_BURA4/408-565
B1YX97_BURA4/324-484
B1YZG4_BURA4/236-393
B1YZK2_BURA4/253-411
B1Z0E4_BURA4/340-499
B1Z234_BURA4/375-532
B1Z286_BURA4/323-482
B1Z287_BURA4/180-341
B1Z2H8_BURA4/344-504
B1Z2J1_BURA4/164-321
B1Z421_BURA4/332-493
B1Z4E4_BURA4/405-562
B1Z787_METPB/226-390
B1Z7A7_METPB/229-392
B1Z7B4_METPB/352-507
B1Z7T5_METPB/218-365
B1Z890_METPB/221-378
B1Z906_METPB/257-413
B1Z927_METPB/292-451
B1Z990_METPB/212-362
B1Z9Z6_METPB/210-359
B1ZA72_METPB/345-503
B1ZA93_METPB/220-371
B1ZBJ8_METPB/222-386
B1ZC58_METPB/329-484
B1ZEI8_METPB/523-681
B1ZEQ0_METPB/271-431
B1ZEW5_METPB/215-382
B1ZF36_METPB/224-382
B1ZFD9_METPB/220-375
B1ZFF2_METPB/312-469
B1ZFV3_METPB/195-358
B1ZFY0_METPB/371-494
B1ZFY0_METPB/501-550
B1ZG00_METPB/365-520
B1ZG32_METPB/329-489
B1ZGT4_METPB/140-301
B1ZIK5_METPB/190-350
B1ZJJ3_METPB/133-284
B1ZKG4_METPB/533-698
B1ZLG9_METPB/260-414
B1ZLH5_METPB/132-280
B1ZT50_OPITP/135-293
B2A0U2_NATTJ/418-574
B2A0U3_NATTJ/277-429
B2A167_NATTJ/581-727
B2A174_NATTJ/269-429
B2A2E2_NATTJ/366-424
B2A6L1_NATTJ/164-334
B2A7G8_NATTJ/473-623
B2A7R8_NATTJ/142-295
B2A7Y1_NATTJ/260-409
B2A7Z7_NATTJ/95-245
B2A818_NATTJ/159-311
B2A8J4_NATTJ/401-559
B2AGX0_CUPTR/223-377
B2AHQ2_CUPTR/491-648
B2AHQ3_CUPTR/621-778
B2AI40_CUPTR/231-386
B2AIA2_CUPTR/401-564
B2D6U2_VIBCH/807-962
B2D6V5_VIBCH/495-651
B2D6V8_VIBCH/270-427
B2D6W0_VIBCH/231-383
B2D6W4_VIBCH/350-502
B2D734_VIBCH/357-508
B2D788_VIBCH/212-372
B2D7E9_VIBCH/274-426
B2FHH1_STRMK/305-462
B2FHK7_STRMK/367-524
B2FHK8_STRMK/384-541
B2FHL0_STRMK/200-351
B2FI52_STRMK/182-336
B2FIA7_STRMK/329-489
B2FIE2_STRMK/847-1004
B2FIN3_STRMK/308-465
B2FJ69_STRMK/272-429
B2FJD4_STRMK/553-709
B2FJR1_STRMK/366-516
B2FJT8_STRMK/218-368
B2FKP5_STRMK/352-508
B2FLN6_STRMK/637-784
B2FMF8_STRMK/277-438
B2FMJ6_STRMK/51-162
B2FMZ6_STRMK/429-587
B2FN05_STRMK/270-426
B2FP65_STRMK/228-342
B2FP65_STRMK/348-397
B2FPS1_STRMK/375-534
B2FQR8_STRMK/269-425
B2FQW4_STRMK/21-164
B2FQW6_STRMK/477-634
B2FSM2_STRMK/190-345
B2FSM4_STRMK/423-578
B2FT01_STRMK/424-564
B2FTW8_STRMK/351-506
B2FUA4_STRMK/263-419
B2GA04_LACRJ/205-363
B2GWL4_BURPS/293-450
B2GX58_BURPS/169-335
B2H1B7_BURPS/346-503
B2H337_BURPS/322-478
B2H4L2_BURPS/149-306
B2H4N6_BURPS/447-607
B2H615_BURPS/267-426
B2H6Y7_BURPS/257-414
B2H860_BURPS/320-482
B2HB12_BURPS/320-480
B2HTC9_ACIBC/258-414
B2HU40_ACIBC/309-468
B2HV21_ACIBC/523-680
B2HWF7_ACIBC/248-408
B2HWN7_ACIBC/322-473
B2HZ17_ACIBC/204-358
B2I0B8_ACIBC/234-395
B2I1F3_ACIBC/394-549
B2I1K4_ACIBC/218-371
B2I2Z9_ACIBC/256-414
B2I7J5_XYLF2/393-549
B2I894_XYLF2/146-296
B2IA61_XYLF2/269-427
B2IGI7_BEII9/516-675
B2IJ88_BEII9/289-451
B2IVB0_NOSP7/566-727
B2IVR4_NOSP7/573-730
B2IZR7_NOSP7/232-391
B2J0M5_NOSP7/717-878
B2J1E6_NOSP7/627-787
B2J1V8_NOSP7/279-437
B2J301_NOSP7/390-548
B2J3A0_NOSP7/372-529
B2J3P7_NOSP7/245-401
B2J4B3_NOSP7/135-293
B2J4I4_NOSP7/180-338
B2J5G5_NOSP7/419-576
B2J5P2_NOSP7/804-961
B2J6E8_NOSP7/264-422
B2J875_NOSP7/163-322
B2J8F5_NOSP7/147-308
B2J8S1_NOSP7/449-606
B2J945_NOSP7/175-336
B2J9X3_NOSP7/429-590
B2JAQ1_NOSP7/282-440
B2JAQ5_NOSP7/609-767
B2JCF8_BURP8/163-333
B2JCW5_BURP8/604-761
B2JE89_BURP8/335-491
B2JEL7_BURP8/383-539
B2JFQ6_BURP8/164-319
B2JIL0_BURP8/150-307
B2JKF5_BURP8/419-530
B2JLE9_BURP8/343-500
B2JLF0_BURP8/200-357
B2JM48_BURP8/513-670
B2JMC9_BURP8/332-495
B2JML9_BURP8/250-412
B2JMP1_BURP8/199-349
B2JMW6_BURP8/237-392
B2JN77_BURP8/475-637
B2JNG5_BURP8/195-356
B2JNK5_BURP8/411-568
B2JNN3_BURP8/188-344
B2JP75_BURP8/227-384
B2JPS1_BURP8/150-307
B2JQ51_BURP8/363-516
B2JQP4_BURP8/341-494
B2JQP5_BURP8/205-359
B2JRH5_BURP8/333-501
B2JRS5_BURP8/259-416
B2JT68_BURP8/200-357
B2JTL3_BURP8/463-620
B2JTM3_BURP8/30-184
B2JU59_BURP8/264-420
B2JUD5_BURP8/85-235
B2JUP6_BURP8/546-703
B2JUU8_BURP8/629-787
B2JVI6_BURP8/486-643
B2JVY6_BURP8/525-677
B2JWQ1_BURP8/339-499
B2JWW6_BURP8/345-502
B2JY09_BURP8/344-503
B2K0E9_YERPB/532-688
B2K1M6_YERPB/431-588
B2K3H7_YERPB/214-369
B2K3J9_YERPB/259-416
B2K457_YERPB/224-378
B2K6M9_YERPB/243-399
B2KAV7_ELUMP/128-288
B2KE18_ELUMP/324-484
B2MZD2_AZOVI/193-350
B2N0T7_ECOLX/384-534
B2N0T8_ECOLX/295-452
B2N0X8_ECOLX/129-283
B2N287_ECOLX/248-404
B2N2P7_ECOLX/344-495
B2N2Q5_ECOLX/217-374
B2N4G9_ECOLX/306-463
B2N672_ECOLX/295-438
B2N7Y5_ECOLX/231-383
B2N8A0_ECOLX/526-683
B2N990_ECOLX/392-551
B2N9X3_ECOLX/224-381
B2NAB2_ECOLX/75-231
B2NCN2_ECOLX/237-391
B2NCU3_ECOLX/273-426
B2NKY1_ECO57/242-394
B2NNB2_ECO57/248-404
B2NNY2_ECO57/306-463
B2NQ37_ECO57/129-283
B2NQ52_ECO57/303-461
B2NQ83_ECO57/295-452
B2NRW6_ECO57/217-374
B2NRX4_ECO57/344-495
B2NRX5_ECO57/281-438
B2NSL0_ECO57/273-426
B2NVB8_ECO57/210-366
B2NVG1_ECO57/266-409
B2NZH3_ECO57/398-557
B2NZY5_ECO57/242-394
B2P0Z3_ECO57/306-463
B2P4U7_ECO57/295-452
B2P536_ECO57/273-426
B2P5Y8_ECO57/217-374
B2P5Z6_ECO57/344-495
B2P5Z7_ECO57/281-438
B2P745_ECO57/210-366
B2P7K8_ECO57/295-438
B2PCH2_ECO57/248-404
B2PCU4_ECO57/398-557
B2PE09_ECO57/248-404
B2PGL1_ECO57/295-438
B2PHC4_ECO57/229-381
B2PKS1_ECO57/306-463
B2PLM2_ECO57/224-381
B2PLS6_ECO57/295-452
B2PLV7_ECO57/303-461
B2PLX3_ECO57/129-283
B2PNN3_ECO57/281-438
B2PNN4_ECO57/344-495
B2PNP2_ECO57/217-374
B2PQ97_ECO57/273-426
B2PR51_ECO57/210-366
B2PRF5_ECO57/392-551
B2Q7B8_PROST/135-293
B2S0C1_BORHD/147-307
B2S4L8_TREPS/218-374
B2S8V7_BRUA1/270-425
B2S9Q4_BRUA1/222-377
B2S9X5_BRUA1/534-692
B2SB39_BRUA1/1-91
B2SB46_BRUA1/291-450
B2SBZ7_BRUA1/406-529
B2SD28_BRUA1/149-306
B2SHQ5_XANOP/269-425
B2SHS4_XANOP/277-438
B2SIY0_XANOP/329-491
B2SJM9_XANOP/151-304
B2SJQ8_XANOP/166-319
B2SME2_XANOP/481-638
B2SME4_XANOP/2-140
B2SMT3_XANOP/696-854
B2SMU2_XANOP/19-174
B2SMX6_XANOP/130-281
B2SN49_XANOP/813-967
B2SN51_XANOP/806-962
B2SN52_XANOP/263-419
B2SNH6_XANOP/62-141
B2SRD0_XANOP/249-398
B2SRV3_XANOP/393-551
B2SSI1_XANOP/367-524
B2SVB0_XANOP/321-477
B2SVM9_XANOP/349-503
B2SVT1_XANOP/349-505
B2SW64_XANOP/252-409
B2SWP1_BURPP/328-488
B2SWQ7_BURPP/421-528
B2SX52_BURPP/603-760
B2SZU2_BURPP/164-321
B2T056_BURPP/252-412
B2T0U2_BURPP/204-358
B2T1J1_BURPP/387-543
B2T213_BURPP/335-491
B2T282_BURPP/139-294
B2T322_BURPP/162-329
B2T333_BURPP/263-420
B2T4M9_BURPP/178-339
B2T5A0_BURPP/326-481
B2T5S5_BURPP/332-493
B2T7S9_BURPP/197-357
B2T7Z8_BURPP/150-307
B2T816_BURPP/410-567
B2T867_BURPP/194-357
B2T9B2_BURPP/598-760
B2TA05_BURPP/49-204
B2TAH8_BURPP/213-371
B2TBM6_BURPP/188-346
B2TC82_BURPP/332-482
B2TCM3_BURPP/339-499
B2TDK0_BURPP/225-382
B2TE11_BURPP/260-415
B2TFK9_BURPP/221-379
B2TFT7_BURPP/173-333
B2TFX3_BURPP/259-416
B2TG91_BURPP/630-788
B2TGB9_BURPP/117-271
B2TGJ1_BURPP/199-349
B2TGJ2_BURPP/221-377
B2TGM2_BURPP/330-489
B2THY9_CLOBB/317-466
B2TJV2_CLOBB/373-518
B2TKL9_CLOBB/392-539
B2TL27_CLOBB/84-236
B2TLB0_CLOBB/156-313
B2TLB3_CLOBB/1419-1574
B2TP34_CLOBB/272-426
B2TQ30_CLOBB/410-564
B2TQ62_CLOBB/418-574
B2TQ62_CLOBB/897-1051
B2TQ63_CLOBB/153-306
B2TQ63_CLOBB/628-781
B2TQC3_CLOBB/506-662
B2TQF1_CLOBB/530-689
B2TXJ1_SHIB3/392-551
B2TYB5_SHIB3/682-839
B2TYM7_SHIB3/1-136
B2U0I1_SHIB3/237-391
B2U0P0_SHIB3/224-381
B2U0Y8_SHIB3/273-426
B2U1J0_SHIB3/40-127
B2U1N0_SHIB3/384-534
B2U3Y7_SHIB3/205-361
B2U417_SHIB3/328-485
B2U419_SHIB3/65-198
B2U4J8_SHIB3/231-383
B2U6I9_RALPJ/409-568
B2U6J7_RALPJ/332-492
B2UAF3_RALPJ/258-411
B2UAM8_RALPJ/396-551
B2UEP7_RALPJ/812-970
B2UEU8_RALPJ/798-953
B2UFM1_RALPJ/263-419
B2UGH6_RALPJ/485-645
B2UH57_RALPJ/726-883
B2UHC7_RALPJ/288-444
B2UHK4_RALPJ/757-909
B2UHP5_RALPJ/330-492
B2UI26_RALPJ/181-340
B2UI73_RALPJ/10-169
B2UI77_RALPJ/260-417
B2UIB3_RALPJ/478-635
B2UID5_RALPJ/267-424
B2UJ08_RALPJ/199-366
B2UJE6_RALPJ/426-542
B2UJL3_RALPJ/335-485
B2UJM2_RALPJ/171-323
B2UJT5_RALPJ/216-372
B2UJY2_RALPJ/459-611
B2UK37_RALPJ/409-523
B2UKB3_RALPJ/456-613
B2UKB8_RALPJ/544-701
B2UXQ0_CLOBA/317-469
B2UYI7_CLOBA/410-564
B2UYQ2_CLOBA/506-662
B2UYT0_CLOBA/530-689
B2UZQ5_CLOBA/373-518
B2V0C3_CLOBA/393-540
B2V1A6_CLOBA/156-313
B2V1A9_CLOBA/1392-1547
B2V312_CLOBA/130-282
B2V425_CLOBA/278-434
B2V425_CLOBA/757-911
B2V426_CLOBA/153-306
B2V426_CLOBA/628-781
B2V556_CLOBA/194-353
B2V588_CLOBA/29-182
B2V589_CLOBA/135-289
B2V5Y5_SULSY/252-408
B2V637_SULSY/520-671
B2V685_SULSY/388-541
B2V6C7_SULSY/230-381
B2V6Y8_SULSY/333-486
B2V754_SULSY/256-407
B2V7D8_SULSY/25-176
B2V7F9_SULSY/264-417
B2V8U0_SULSY/160-275
B2V8X7_SULSY/514-671
B2VA60_SULSY/1-96
B2VB89_ERWT9/335-484
B2VCL3_ERWT9/241-396
B2VDR5_ERWT9/298-457
B2VE78_ERWT9/365-516
B2VFQ9_ERWT9/716-873
B2VGK6_ERWT9/361-511
B2VGY0_ERWT9/227-384
B2VH93_ERWT9/191-346
B2VKG3_ERWT9/402-559
B3A1S8_ECO57/242-394
B3A4C8_ECO57/306-463
B3A894_ECO57/273-426
B3A8I2_ECO57/295-452
B3A8L3_ECO57/303-461
B3A8M8_ECO57/129-283
B3A9R9_ECO57/295-438
B3AAJ4_ECO57/210-366
B3ADA0_ECO57/281-438
B3ADA1_ECO57/344-495
B3ADA9_ECO57/217-374
B3ADL6_ECO57/398-557
B3AEP3_ECO57/248-404
B3AG93_ECO57/229-381
B3AJ58_ECO57/295-438
B3AK91_ECO57/306-463
B3AM94_ECO57/210-366
B3ANU7_ECO57/129-283
B3ANW2_ECO57/303-461
B3ANZ2_ECO57/295-452
B3APA6_ECO57/224-381
B3AQ18_ECO57/273-426
B3ATC9_ECO57/281-438
B3ATD0_ECO57/344-495
B3ATD9_ECO57/174-331
B3AVD0_ECO57/392-551
B3AVK9_ECO57/248-404
B3AWS3_ECO57/229-381
B3AZP6_ECO57/306-463
B3B156_ECO57/129-283
B3B171_ECO57/303-461
B3B1A1_ECO57/295-452
B3B1P6_ECO57/205-361
B3B3Q9_ECO57/248-404
B3B4F3_ECO57/237-391
B3B4I8_ECO57/273-426
B3B610_ECO57/295-438
B3B8A9_ECO57/344-495
B3B8B0_ECO57/281-438
B3BAG6_ECO57/392-551
B3BCU0_ECO57/229-381
B3BEM5_ECO57/224-381
B3BEV1_ECO57/210-366
B3BGY1_ECO57/261-404
B3BJV7_ECO57/281-438
B3BJV8_ECO57/344-495
B3BJW6_ECO57/217-374
B3BKD6_ECO57/237-391
B3BKF5_ECO57/303-461
B3BKI5_ECO57/295-452
B3BMJ3_ECO57/392-551
B3BN00_ECO57/248-404
B3BRB8_ECO57/242-394
B3BW71_ECO57/306-463
B3BWC7_ECO57/129-283
B3BWD9_ECO57/303-461
B3BWH1_ECO57/295-452
B3BWZ5_ECO57/237-391
B3BX54_ECO57/273-426
B3BXS9_ECO57/261-404
B3BYM2_ECO57/205-361
B3C0I2_ECO57/217-374
B3C0J0_ECO57/344-495
B3C0J1_ECO57/281-438
B3C276_ECO57/248-404
B3C284_ECO57/398-557
B3CPG8_WOLPP/294-454
B3CT45_ORITI/323-483
B3CYM6_BURM1/312-470
B3D6M6_BURM1/323-482
B3DAG8_BURM1/344-504
B3E1R0_GEOLS/185-343
B3E1V8_GEOLS/616-767
B3E1W5_GEOLS/456-608
B3E241_GEOLS/383-540
B3E243_GEOLS/487-640
B3E2P7_GEOLS/261-418
B3E3B5_GEOLS/512-665
B3E3B6_GEOLS/326-482
B3E3E8_GEOLS/253-370
B3E3K8_GEOLS/225-381
B3E3N7_GEOLS/267-418
B3E3P3_GEOLS/142-300
B3E3S5_GEOLS/234-389
B3E3S5_GEOLS/840-945
B3E3Z2_GEOLS/197-352
B3E415_GEOLS/276-433
B3E4W4_GEOLS/172-328
B3E5L5_GEOLS/140-298
B3E5R5_GEOLS/143-305
B3E5T4_GEOLS/154-307
B3E5T6_GEOLS/475-629
B3E661_GEOLS/599-756
B3E6Q3_GEOLS/440-598
B3E6U2_GEOLS/447-605
B3E6Y7_GEOLS/291-447
B3E708_GEOLS/149-305
B3E7G7_GEOLS/428-585
B3E7H1_GEOLS/498-656
B3E7I1_GEOLS/486-643
B3E7P2_GEOLS/76-232
B3E7Q2_GEOLS/129-248
B3E8F7_GEOLS/286-444
B3E8I6_GEOLS/138-299
B3E8K6_GEOLS/276-351
B3E945_GEOLS/234-351
B3E945_GEOLS/349-403
B3E9B7_GEOLS/236-393
B3E9L8_GEOLS/193-350
B3E9P2_GEOLS/365-522
B3EAN3_GEOLS/268-417
B3EB82_GEOLS/296-454
B3EBA5_GEOLS/89-245
B3EBI3_GEOLS/139-295
B3EBJ4_GEOLS/249-406
B3EBJ5_GEOLS/527-684
B3ECN5_CHLL2/246-405
B3EJ69_CHLPB/264-422
B3FRQ9_SALCH/166-321
B3H7P9_ECOLX/129-283
B3H7S0_ECOLX/303-461
B3H7V1_ECOLX/295-452
B3H7V2_ECOLX/384-534
B3H866_ECOLX/273-426
B3H8C2_ECOLX/237-391
B3H8J6_ECOLX/229-381
B3HB29_ECOLX/177-320
B3HCK9_ECOLX/205-361
B3HGM7_ECOLX/224-381
B3HIK2_ECOLX/682-839
B3HIX4_ECOLX/217-374
B3HIY2_ECOLX/344-495
B3HIY3_ECOLX/281-438
B3HJ40_ECOLX/248-404
B3HJL8_ECOLX/392-551
B3HLB1_ECOLX/682-839
B3HMR1_ECOLX/229-381
B3HP37_ECOLX/237-391
B3HP90_ECOLX/273-426
B3HQW9_ECOLX/217-374
B3HQX7_ECOLX/344-495
B3HQX8_ECOLX/281-438
B3HT25_ECOLX/236-393
B3HUA2_ECOLX/7-62
B3HUA3_ECOLX/376-526
B3HVJ5_ECOLX/392-551
B3HW39_ECOLX/205-361
B3HWT4_ECOLX/295-438
B3HX30_ECOLX/224-381
B3HXW9_ECOLX/129-283
B3HXY4_ECOLX/303-461
B3HZ41_ECOLX/248-404
B3HZW0_ECOLX/229-381
B3I2C1_ECOLX/237-391
B3I2H9_ECOLX/273-426
B3I2U4_ECOLX/682-839
B3I6D7_ECOLX/248-404
B3I6R7_ECOLX/384-534
B3I6R8_ECOLX/295-452
B3I6V0_ECOLX/303-461
B3I6W9_ECOLX/129-283
B3I7B5_ECOLX/295-438
B3I7M5_ECOLX/306-463
B3I9F1_ECOLX/210-366
B3IDB7_ECOLX/281-438
B3IDB8_ECOLX/344-495
B3IDC7_ECOLX/217-374
B3IDH6_ECOLX/392-551
B3IE31_ECOLX/303-461
B3IE97_ECOLX/273-426
B3IEH2_ECOLX/237-391
B3IEQ4_ECOLX/129-283
B3IEV7_ECOLX/295-452
B3IEV8_ECOLX/384-534
B3IIJ7_ECOLX/229-381
B3IIZ4_ECOLX/210-366
B3IJR8_ECOLX/217-374
B3IJS6_ECOLX/344-495
B3IJS7_ECOLX/328-485
B3IKR0_ECOLX/682-839
B3IL09_ECOLX/295-438
B3INM3_ECOLX/224-381
B3IPZ8_ECOLX/306-463
B3IRJ6_ECOLX/392-551
B3ISI9_ECOLX/248-404
B3J1S3_BACAN/401-557
B3J365_BACAN/268-421
B3J3B1_BACAN/69-213
B3J7Y6_BACAN/479-636
B3J9J1_BACAN/271-423
B3JA52_BACAN/478-635
B3JAD9_BACAN/146-298
B3JBJ9_BACAN/191-346
B3JC36_BACAN/307-464
B3PBD4_CELJU/102-258
B3PBW6_CELJU/167-320
B3PC21_CELJU/865-1027
B3PC25_CELJU/160-320
B3PC36_CELJU/857-1038
B3PC60_CELJU/611-764
B3PC90_CELJU/218-375
B3PCE8_CELJU/328-485
B3PCP7_CELJU/321-477
B3PCW8_CELJU/418-574
B3PD33_CELJU/235-388
B3PD35_CELJU/530-687
B3PDC7_CELJU/314-461
B3PE43_CELJU/302-455
B3PE85_CELJU/224-376
B3PET3_CELJU/41-200
B3PF40_CELJU/381-539
B3PF41_CELJU/357-514
B3PF61_CELJU/208-365
B3PF81_CELJU/137-294
B3PFT6_CELJU/134-292
B3PFU3_CELJU/414-579
B3PG05_CELJU/209-367
B3PG18_CELJU/352-508
B3PGD2_CELJU/355-513
B3PH28_CELJU/450-612
B3PHB7_CELJU/181-336
B3PHC9_CELJU/569-725
B3PHI4_CELJU/154-311
B3PHR1_CELJU/246-403
B3PHS3_CELJU/431-593
B3PIC1_CELJU/159-316
B3PID2_CELJU/404-566
B3PK96_CELJU/437-594
B3PKF1_CELJU/226-387
B3PKH8_CELJU/398-555
B3PKJ2_CELJU/359-516
B3PKS7_CELJU/498-655
B3PKT4_CELJU/167-335
B3PL46_CELJU/141-298
B3PLE8_CELJU/257-411
B3PNS1_RHIE6/222-376
B3PP55_RHIE6/316-473
B3PPW6_RHIE6/172-329
B3PQ02_RHIE6/176-334
B3PRE1_RHIE6/21-178
B3PRK9_RHIE6/273-430
B3PS30_RHIE6/351-511
B3PSD4_RHIE6/538-696
B3PSM6_RHIE6/122-279
B3PSN8_RHIE6/508-663
B3PTE5_RHIE6/456-573
B3PTG5_RHIE6/337-495
B3PUP6_RHIE6/200-356
B3PV08_RHIE6/348-502
B3PV74_RHIE6/156-314
B3PVY1_RHIE6/294-444
B3PVY3_RHIE6/216-372
B3PW28_RHIE6/292-451
B3PX19_RHIE6/256-411
B3PXB1_RHIE6/96-244
B3PXH8_RHIE6/350-507
B3PY16_RHIE6/174-327
B3PYV2_RHIE6/91-251
B3Q022_RHIE6/359-514
B3Q088_RHIE6/91-245
B3Q0A2_RHIE6/221-373
B3Q0F9_RHIE6/322-479
B3Q0P3_RHIE6/223-373
B3Q0Q6_RHIE6/303-460
B3Q1A5_RHIE6/139-294
B3Q2D2_RHIE6/415-572
B3Q2F9_RHIE6/476-633
B3Q3C1_RHIE6/451-612
B3Q3F2_RHIE6/260-417
B3Q3J3_RHIE6/159-310
B3Q427_RHIE6/161-237
B3Q4L6_RHIE6/251-412
B3Q4S5_RHIE6/227-389
B3Q7P2_RHOPT/450-603
B3Q8A0_RHOPT/379-539
B3Q8F8_RHOPT/179-336
B3Q8H8_RHOPT/221-378
B3Q9B0_RHOPT/405-563
B3Q9D1_RHOPT/306-463
B3Q9G7_RHOPT/566-719
B3Q9P3_RHOPT/92-247
B3Q9T4_RHOPT/229-387
B3Q9Y8_RHOPT/292-451
B3QA56_RHOPT/205-362
B3QAK7_RHOPT/221-377
B3QAV7_RHOPT/419-574
B3QB12_RHOPT/225-378
B3QBC8_RHOPT/94-250
B3QBD6_RHOPT/149-306
B3QE43_RHOPT/395-552
B3QEB6_RHOPT/142-300
B3QEC3_RHOPT/453-609
B3QEC9_RHOPT/155-310
B3QEP2_RHOPT/243-399
B3QF77_RHOPT/334-489
B3QFA6_RHOPT/525-683
B3QGF5_RHOPT/448-602
B3QH74_RHOPT/178-337
B3QHH6_RHOPT/219-376
B3QI56_RHOPT/161-322
B3QIC8_RHOPT/335-493
B3QJE3_RHOPT/410-567
B3QJQ7_RHOPT/161-318
B3QKG5_RHOPT/218-373
B3QKP0_RHOPT/439-594
B3QKP7_RHOPT/79-235
B3QN98_CHLP8/252-411
B3QSA8_CHLT3/414-569
B3QT84_CHLT3/452-608
B3QU32_CHLT3/447-603
B3QV08_CHLT3/445-601
B3QVY6_CHLT3/272-431
B3QWQ6_CHLT3/142-301
B3QXK4_CHLT3/278-434
B3QY99_CHLT3/385-543
B3R1Q4_CUPTR/232-388
B3R1U4_CUPTR/497-655
B3R1W5_CUPTR/245-402
B3R2V5_CUPTR/690-847
B3R3P6_CUPTR/344-494
B3R5T2_CUPTR/531-688
B3RA35_CUPTR/427-539
B3RAV0_CUPTR/446-599
B3RBS3_CUPTR/16-171
B3RBT0_CUPTR/179-340
B3RCE0_CUPTR/228-387
B3RCP3_CUPTR/362-521
B3SFA8_TRIAD/200-356
B3SFH7_TRIAD/2-155
B3SFJ4_TRIAD/245-353
B3V519_VIBVU/213-370
B3WG97_ECOLX/237-391
B3WGF5_ECOLX/253-406
B3WGM9_ECOLX/384-534
B3WGN0_ECOLX/295-452
B3WGR1_ECOLX/303-461
B3WGS8_ECOLX/129-283
B3WMW5_ECOLX/295-438
B3WNL0_ECOLX/306-463
B3WNZ7_ECOLX/320-477
B3WNZ8_ECOLX/344-495
B3WP89_ECOLX/229-381
B3WPN1_ECOLX/205-361
B3WTE6_ECOLX/247-403
B3WU50_ECOLX/392-551
B3WUA5_ECOLX/217-374
B3WVG1_SHIDY/242-394
B3WWL1_SHIDY/592-749
B3WXN6_SHIDY/205-363
B3WXQ4_SHIDY/129-283
B3WY12_SHIDY/384-533
B3WZN7_SHIDY/159-315
B3X195_SHIDY/266-409
B3X277_SHIDY/174-331
B3X285_SHIDY/224-375
B3X288_SHIDY/320-477
B3X2L1_SHIDY/164-318
B3X2Q8_SHIDY/392-551
B3X353_SHIDY/253-406
B3X6S9_SHIDY/248-404
B3X880_ECOLX/242-394
B3X921_ECOLX/682-839
B3XA54_ECOLX/303-461
B3XA68_ECOLX/129-283
B3XAP6_ECOLX/384-534
B3XAP7_ECOLX/295-452
B3XC12_ECOLX/237-391
B3XC68_ECOLX/253-406
B3XES3_ECOLX/306-463
B3XFU3_ECOLX/251-394
B3XH63_ECOLX/210-366
B3XID6_ECOLX/248-404
B3XJ14_ECOLX/392-551
B3XJ60_ECOLX/328-485
B3XJ61_ECOLX/344-495
B3XJ69_ECOLX/174-331
B3YAZ5_SALET/224-381
B3YB08_SALET/261-417
B3YB76_SALET/209-365
B3YCW0_SALET/242-394
B3YE20_SALET/326-457
B3YEN3_SALET/237-391
B3YGY4_SALET/220-376
B3YJ16_SALET/398-557
B3YJJ4_SALET/139-294
B3YJP3_SALET/344-495
B3YLK9_SALET/572-729
B3YU18_BACCE/478-635
B3YVC0_BACCE/271-423
B3YVP8_BACCE/268-421
B3YY70_BACCE/146-298
B3YYW1_BACCE/68-213
B3YZG4_BACCE/191-346
B3YZT7_BACCE/479-636
B3Z005_BACCE/129-242
B3Z0J4_BACCE/307-464
B3Z5N9_BACCE/478-635
B3Z6M2_BACCE/68-213
B3Z6S2_BACCE/268-421
B3Z8I0_BACCE/479-636
B3Z8P3_BACCE/129-242
B3ZCZ2_BACCE/191-346
B3ZD58_BACCE/307-464
B3ZDX9_BACCE/271-423
B3ZFG0_BACCE/146-298
B3ZJL4_BACCE/401-557
B3ZMQ8_BACCE/478-635
B3ZQM0_BACCE/191-346
B3ZQT7_BACCE/307-464
B3ZQY6_BACCE/129-242
B3ZRB0_BACCE/479-636
B3ZRS2_BACCE/68-213
B3ZRX0_BACCE/268-421
B3ZUD8_BACCE/271-423
B3ZVE5_BACCE/146-298
B3ZZI4_SALNE/237-391
B4A050_SALNE/398-557
B4A145_SALNE/344-495
B4A2Q2_SALNE/220-376
B4A2S0_SALNE/261-417
B4A2T3_SALNE/224-381
B4A437_SALNE/143-298
B4A5F9_SALNE/242-394
B4A747_SALNE/209-365
B4A7T1_SALNE/326-457
B4A8B7_SALNE/572-729
B4AC57_SALNE/195-350
B4AET8_BACPU/376-534
B4AFW2_BACPU/192-351
B4AGE7_BACPU/360-514
B4AIP1_BACPU/107-257
B4ASR2_FRANO/278-434
B4ASR7_FRANO/345-501
B4BIR3_9BACI/519-676
B4BJM7_9BACI/232-389
B4BJR2_9BACI/262-418
B4BMH5_9BACI/235-395
B4BPG6_9BACI/245-403
B4BPS5_9BACI/451-599
B4BQK9_9BACI/374-526
B4BT82_9BACI/167-319
B4E6H5_BURCJ/346-502
B4E7D8_BURCJ/288-448
B4E8Q7_BURCJ/164-321
B4E944_BURCJ/414-528
B4EA36_BURCJ/324-484
B4EBK3_BURCJ/305-462
B4ED05_BURCJ/138-304
B4EGR5_BURCJ/323-481
B4EGR6_BURCJ/173-335
B4EGX2_BURCJ/253-410
B4EJP6_BURCJ/342-498
B4EKM4_BURCJ/236-393
B4EKR9_BURCJ/408-564
B4EM00_BURCJ/344-504
B4EM14_BURCJ/150-307
B4EM50_BURCJ/340-499
B4ENE7_BURCJ/332-493
B4EQJ4_BURCJ/335-489
B4F0R5_PROMH/135-294
B4R954_PHEZH/289-448
B4RAX8_PHEZH/289-443
B4RB52_PHEZH/54-210
B4RBS6_PHEZH/180-338
B4RDR5_PHEZH/29-182
B4REU2_PHEZH/350-501
B4REX8_PHEZH/120-270
B4S7S6_PROA2/259-418
B4S9V3_PELPB/256-415
B4SHZ4_STRM5/269-425
B4SIC9_STRM5/604-751
B4SIM7_STRM5/21-164
B4SIM9_STRM5/477-634
B4SIV8_STRM5/306-461
B4SKA0_STRM5/424-564
B4SLA7_STRM5/366-516
B4SLD5_STRM5/218-368
B4SM08_STRM5/352-508
B4SMP5_STRM5/304-461
B4SMQ0_STRM5/553-709
B4SMW5_STRM5/222-379
B4SNB1_STRM5/190-345
B4SNS9_STRM5/242-356
B4SNS9_STRM5/361-411
B4SNU9_STRM5/414-569
B4SP37_STRM5/263-419
B4SPL2_STRM5/295-452
B4SPP4_STRM5/367-524
B4SPP5_STRM5/384-541
B4SPP7_STRM5/200-351
B4SQ21_STRM5/329-489
B4SQ58_STRM5/847-1004
B4SQB3_STRM5/277-438
B4SQI4_STRM5/272-429
B4SRF1_STRM5/375-536
B4SSL3_STRM5/182-336
B4SSR7_STRM5/528-686
B4SSS6_STRM5/270-426
B4SUN0_SALNS/224-381
B4SUP4_SALNS/261-417
B4SW24_SALNS/209-365
B4SW93_SALNS/398-557
B4SWG2_SALNS/242-394
B4SXV5_SALNS/572-729
B4SZT3_SALNS/326-457
B4T2B1_SALNS/247-403
B4T3X1_SALNS/344-495
B4T4F7_SALNS/143-298
B4T6U5_SALNS/237-391
B4T8F1_SALHS/242-394
B4T8M3_SALHS/209-365
B4T8U2_SALHS/398-557
B4T9T6_SALHS/572-729
B4TCE4_SALHS/326-457
B4TE49_SALHS/220-376
B4TFR4_SALHS/344-495
B4TGY6_SALHS/189-344
B4TJI1_SALHS/237-391
B4TJU9_SALHS/224-381
B4TJW2_SALHS/261-417
B4TNI1_SALSV/572-729
B4TQE6_SALSV/326-457
B4TS52_SALSV/220-376
B4TU27_SALSV/139-294
B4TU98_SALSV/344-495
B4TX12_SALSV/234-388
B4TX83_SALSV/224-381
B4TX96_SALSV/261-417
B4TZ14_SALSV/242-394
B4TZF7_SALSV/209-365
B4TZL7_SALSV/398-557
B4U5K2_HYDS0/744-897
B4U5Q0_HYDS0/697-858
B4U5Q5_HYDS0/326-482
B4U5T8_HYDS0/218-364
B4U6R4_HYDS0/2-139
B4U6Y8_HYDS0/615-768
B4U6Y9_HYDS0/522-673
B4U6Z5_HYDS0/200-357
B4U722_HYDS0/468-626
B4U7Y9_HYDS0/430-588
B4U8C5_HYDS0/450-572
B4U8P5_HYDS0/348-531
B4U8S2_HYDS0/18-163
B4U9P6_HYDS0/740-912
B4UA43_HYDS0/453-606
B4UA47_HYDS0/274-430
B4UB51_ANASK/137-299
B4UCD4_ANASK/142-306
B4UCM1_ANASK/291-444
B4UDU8_ANASK/592-749
B4UEG5_ANASK/259-419
B4UH88_ANASK/130-285
B4UII9_ANASK/308-466
B4UJZ3_ANASK/284-438
B4ULD5_ANASK/129-286
B4UMD1_ANASK/143-285
B4V529_9ACTO/293-449
B4V547_9ACTO/507-669
B4V5X3_9ACTO/276-432
B4VAK0_9ACTO/175-329
B4VF72_9ACTO/435-570
B4VGA3_9ACTO/174-341
B4VIK5_9CYAN/161-322
B4VIQ9_9CYAN/140-295
B4VK28_9CYAN/162-323
B4VL97_9CYAN/335-496
B4VMP7_9CYAN/327-488
B4VMV0_9CYAN/471-635
B4VTQ5_9CYAN/1177-1335
B4VUW4_9CYAN/162-321
B4VVL7_9CYAN/165-323
B4VVS2_9CYAN/153-310
B4VXK2_9CYAN/417-584
B4VY11_9CYAN/962-1120
B4VZ73_9CYAN/1-157
B4W1E9_9CYAN/145-306
B4W373_9CYAN/175-336
B4W3W9_9CYAN/133-284
B4W545_9CYAN/278-436
B4W5F5_9CYAN/318-484
B4W9C2_9CAUL/182-339
B4WCC4_9CAUL/122-272
B4WCJ9_9CAUL/34-187
B4WCN2_9CAUL/288-447
B4WF07_9CAUL/275-426
B4WG98_9SYNE/210-368
B4WJ01_9SYNE/103-268
B4WL65_9SYNE/1-40
B4WLF6_9SYNE/414-571
B4WLN4_9SYNE/242-403
B4WMF1_9SYNE/696-866
B4WMW7_9SYNE/99-245
B4WNA2_9SYNE/154-312
B4WPA6_9SYNE/530-685
B4WQ08_9SYNE/596-762
B4WQD3_9SYNE/190-353
B4WQV5_9SYNE/176-336
B4WSE2_9SYNE/378-539
B4WXC0_9GAMM/153-309
B4WXN0_9GAMM/231-395
B4WXS7_9GAMM/228-389
B4WXX8_9GAMM/196-351
B4WXX9_9GAMM/207-363
B4WYL8_9GAMM/94-257
B4WYM5_9GAMM/216-280
B4WZE7_9GAMM/10-159
B4WZN3_9GAMM/222-381
B4X160_9GAMM/182-337
B4X1F8_9GAMM/323-481
B4X1I6_9GAMM/503-660
B4X2J1_9GAMM/140-297
B4X4H6_9GAMM/143-294
B4X4L1_9GAMM/270-426
B4X4M1_9GAMM/425-580
B5ABD9_9ENTR/146-290
B5BA91_SALPK/344-495
B5BB79_SALPK/326-457
B5BDE8_SALPK/209-365
B5BE90_SALPK/247-403
B5BF72_SALPK/570-727
B5BG83_SALPK/398-557
B5BGS9_SALPK/224-381
B5BGU1_SALPK/261-417
B5BH89_SALPK/218-373
B5BHQ8_SALPK/213-365
B5BIE2_SALPK/234-388
B5BL05_SALPK/189-344
B5BVG7_SALET/143-298
B5BXU1_SALET/220-376
B5BZ96_SALET/344-495
B5C1L5_SALET/237-391
B5C1T7_SALET/224-381
B5C3H3_SALET/242-394
B5C408_SALET/398-557
B5C4I4_SALET/209-365
B5C5L4_SALET/572-729
B5C7K2_SALET/326-457
B5C881_SALET/139-294
B5CB35_SALET/234-388
B5CC52_SALET/572-729
B5CEW0_SALET/326-457
B5CF05_SALET/209-365
B5CIK1_SALET/344-495
B5CJ95_SALET/398-557
B5CJP2_SALET/224-381
B5CJQ5_SALET/261-417
B5CJS4_SALET/224-380
B5CMD3_9FIRM/6-80
B5CPF6_9FIRM/150-294
B5CPJ5_9FIRM/288-439
B5E7Y8_GEOBB/266-348
B5E7Y8_GEOBB/349-435
B5E8C9_GEOBB/640-797
B5E8G1_GEOBB/272-429
B5E8T5_GEOBB/289-447
B5E995_GEOBB/263-381
B5E9I3_GEOBB/436-593
B5EA03_GEOBB/243-406
B5EAI5_GEOBB/137-293
B5EBL6_GEOBB/416-569
B5EBN6_GEOBB/267-419
B5EC68_GEOBB/182-339
B5ECM6_GEOBB/505-664
B5ECP6_GEOBB/140-296
B5ED91_GEOBB/300-456
B5EDD9_GEOBB/523-680
B5EHL1_GEOBB/185-344
B5EHN7_GEOBB/153-313
B5EHS0_GEOBB/151-310
B5EI87_GEOBB/142-300
B5EIC3_GEOBB/91-249
B5EIX9_GEOBB/267-420
B5EQG1_ACIF5/331-490
B5ERW6_ACIF5/324-481
B5ERX6_ACIF5/498-655
B5ESH1_VIBFM/262-419
B5ESH2_VIBFM/494-651
B5ESS7_VIBFM/321-478
B5EST0_VIBFM/320-477
B5ET16_VIBFM/418-560
B5ET30_VIBFM/295-451
B5ET49_VIBFM/250-405
B5ET98_VIBFM/126-259
B5ETB5_VIBFM/289-433
B5ETB6_VIBFM/254-397
B5ETE2_VIBFM/410-554
B5ETF5_VIBFM/173-289
B5ETF5_VIBFM/288-342
B5ETH5_VIBFM/370-523
B5ETQ6_VIBFM/422-563
B5ETQ7_VIBFM/250-399
B5ETQ8_VIBFM/310-433
B5ETW2_VIBFM/359-517
B5EUG0_VIBFM/328-472
B5EUV3_VIBFM/153-310
B5EVA5_VIBFM/498-655
B5EVC8_VIBFM/345-502
B5EVG0_VIBFM/133-293
B5EVG2_VIBFM/110-248
B5EVI6_VIBFM/203-350
B5EVT7_VIBFM/227-377
B5EWR6_SALA4/209-365
B5EXV2_SALA4/572-729
B5F0E3_SALA4/326-457
B5F285_SALA4/247-403
B5F2Q1_SALA4/398-557
B5F510_SALA4/143-298
B5F570_SALA4/237-391
B5F7N5_SALA4/224-381
B5F7P8_SALA4/261-417
B5F869_SALA4/344-495
B5F9I2_SALA4/242-394
B5FA87_VIBFM/250-403
B5FAT9_VIBFM/360-516
B5FB94_VIBFM/470-620
B5FD43_VIBFM/404-561
B5FD75_VIBFM/467-618
B5FDT4_VIBFM/422-581
B5FDY4_VIBFM/356-509
B5FE79_VIBFM/478-636
B5FER2_VIBFM/349-500
B5FEY8_VIBFM/273-425
B5FFB8_VIBFM/416-527
B5FFC2_VIBFM/422-572
B5FFC5_VIBFM/430-586
B5FFI0_VIBFM/335-486
B5FGN2_VIBFM/228-382
B5FIV3_SALDC/224-381
B5FIW7_SALDC/261-417
B5FJG7_SALDC/344-495
B5FKN6_SALDC/242-394
B5FKN9_SALDC/209-365
B5FQA7_SALDC/326-457
B5FRU3_SALDC/398-557
B5FS05_SALDC/220-376
B5FSS3_SALDC/195-350
B5FTB1_SALDC/143-298
B5FU92_SALDC/237-391
B5G9G6_9ACTO/29-179
B5GAU1_9ACTO/282-439
B5GGZ7_9ACTO/318-474
B5GH11_9ACTO/465-627
B5GNX8_STRCL/420-552
B5GSW1_STRCL/219-337
B5GVH8_STRCL/318-474
B5H0Q4_STRCL/448-610
B5H4Z2_STRPR/184-339
B5HDW0_STRPR/289-445
B5HDY0_STRPR/472-634
B5HFY8_STRPR/416-549
B5HHK8_STRPR/289-445
B5HHX3_STRPR/159-326
B5HLL2_9ACTO/418-563
B5HM98_9ACTO/590-752
B5HMB5_9ACTO/323-479
B5HNL2_9ACTO/186-353
B5HZZ0_9ACTO/175-330
B5I129_9ACTO/279-435
B5IIL6_9CHRO/488-645
B5IIP1_9CHRO/166-321
B5IIP9_9CHRO/264-406
B5IK56_9CHRO/19-175
B5IMB7_9CHRO/107-263
B5INJ5_9CHRO/383-548
B5IPA8_9CHRO/185-331
B5IX41_9RHOB/212-372
B5IYI0_9RHOB/7-58
B5J267_9RHOB/185-340
B5J3A8_9RHOB/49-190
B5J5U9_9RHOB/256-411
B5J618_9RHOB/387-543
B5J6R2_9RHOB/1-94
B5JAC0_9RHOB/293-457
B5JRM9_9GAMM/285-442
B5JS67_9GAMM/321-483
B5JSH4_9GAMM/262-421
B5JSK2_9GAMM/262-423
B5JSY0_9GAMM/85-240
B5JSZ1_9GAMM/138-298
B5JT90_9GAMM/345-492
B5JT93_9GAMM/106-262
B5JTD9_9GAMM/817-975
B5JTF6_9GAMM/203-364
B5JTF6_9GAMM/620-779
B5JTM8_9GAMM/92-212
B5JU45_9GAMM/354-510
B5JU69_9GAMM/209-365
B5JV46_9GAMM/404-563
B5JW02_9GAMM/422-581
B5JW24_9GAMM/371-528
B5JWA7_9GAMM/224-386
B5JWB1_9GAMM/178-324
B5JWG0_9GAMM/429-577
B5JWR5_9GAMM/303-460
B5JX19_9GAMM/267-436
B5JX81_9GAMM/222-380
B5JXR4_9GAMM/216-380
B5JXV5_9GAMM/205-364
B5JXY3_9GAMM/225-386
B5JY76_9GAMM/139-299
B5K370_9RHOB/1-101
B5K6F4_9RHOB/182-337
B5K9B1_9RHOB/86-243
B5KAN7_9RHOB/293-403
B5KCZ8_9RHOB/45-203
B5MHF3_SALET/242-394
B5MIG7_SALET/326-457
B5MJ00_SALET/237-391
B5MM20_SALET/572-729
B5MNU0_SALET/209-365
B5MQ52_SALET/344-495
B5MR27_SALET/398-557
B5MRC3_SALET/261-417
B5MRD6_SALET/224-381
B5MRH9_SALET/195-350
B5MTJ4_SALET/224-380
B5MUF6_SALET/143-298
B5MX15_SALET/242-394
B5MXD4_SALET/572-729
B5MYB5_SALET/143-298
B5MZN6_SALET/344-495
B5N0E7_SALET/209-365
B5N0X4_SALET/220-376
B5N2I4_SALET/326-457
B5N3L3_SALET/398-557
B5N410_SALET/237-391
B5N4H2_SALET/224-381
B5N4I6_SALET/261-417
B5N8K9_SALET/209-365
B5N9K5_SALET/143-298
B5N9Z2_SALET/237-391
B5NAC0_SALET/344-495
B5ND41_SALET/242-394
B5NEB7_SALET/572-729
B5NF47_SALET/326-457
B5NFD8_SALET/247-403
B5NGW7_SALET/195-350
B5NJB7_SALET/261-417
B5NJQ5_SALET/398-557
B5NK38_SALET/572-729
B5NLR0_SALET/237-391
B5NS54_SALET/209-365
B5NSE1_SALET/242-394
B5NTJ4_SALET/139-294
B5NU54_SALET/344-495
B5NW16_SALET/224-381
B5NW29_SALET/261-417
B5NWH9_SALET/398-557
B5NWK4_SALET/247-403
B5NXU0_SALET/204-360
B5P0F7_SALET/237-391
B5P1C9_SALET/242-394
B5P2N0_SALET/572-729
B5P3I6_SALET/326-457
B5P717_SALET/143-298
B5P7X2_SALET/344-495
B5P8M3_SALET/220-376
B5P8Z3_SALET/398-557
B5P9W2_SALET/261-417
B5PAC3_SALET/326-457
B5PB62_SALET/572-729
B5PC44_SALET/242-394
B5PD04_SALET/209-365
B5PEH5_SALET/237-391
B5PHA7_SALET/195-350
B5PIE3_SALET/143-298
B5PK95_SALET/344-495
B5PLK2_SALET/220-376
B5PM71_SALET/261-417
B5PM84_SALET/204-361
B5PNN9_SALHA/398-557
B5PQF9_SALHA/572-729
B5PRU6_SALHA/242-394
B5PSC0_SALHA/209-365
B5PUU1_SALHA/220-376
B5PVP8_SALHA/143-298
B5PW91_SALHA/261-417
B5PWA4_SALHA/224-381
B5PZZ6_SALHA/344-495
B5Q268_SALVI/326-457
B5Q330_SALVI/143-298
B5Q3W1_SALVI/572-729
B5Q7D2_SALVI/242-394
B5Q8J2_SALVI/261-417
B5Q8V5_SALVI/224-381
B5Q958_SALVI/220-376
B5Q9G7_SALVI/398-557
B5QAU1_SALVI/237-391
B5QDF7_SALVI/344-495
B5QDQ9_SALVI/204-360
B5QF66_CAMJE/253-409
B5QTD4_SALEP/209-365
B5QTY0_SALEP/247-403
B5QWL8_SALEP/344-495
B5R097_SALEP/398-557
B5R0B6_SALEP/570-727
B5R1B8_SALEP/224-381
B5R1D1_SALEP/261-417
B5R2I4_SALEP/189-344
B5R3U3_SALEP/326-457
B5R416_SALEP/213-365
B5R489_SALEP/234-388
B5R5X6_SALG2/209-365
B5R7E6_SALG2/398-557
B5R8P2_SALG2/223-378
B5R9T7_SALG2/189-344
B5R9X9_SALG2/234-388
B5RBW4_SALG2/570-727
B5RD81_SALG2/247-403
B5REX3_SALG2/224-381
B5REY6_SALG2/261-417
B5RGR1_SALG2/213-365
B5RJW5_KLEP3/191-346
B5RLX7_BORDL/147-307
B5RRM5_BORRA/147-307
B5RVC8_RALSO/375-530
B5RX54_RALSO/285-444
B5RXV5_RALSO/752-904
B5RXV7_RALSO/36-197
B5RYB3_RALSO/305-463
B5RYC8_RALSO/330-492
B5RYW9_RALSO/715-872
B5RZQ8_RALSO/127-284
B5S2K2_RALSO/356-506
B5S2S1_RALSO/342-497
B5S3L7_RALSO/91-227
B5S416_RALSO/173-325
B5S4T6_RALSO/179-346
B5S5K8_RALSO/1-101
B5S5N9_RALSO/477-634
B5S5T1_RALSO/10-145
B5S6Z9_RALSO/196-352
B5S718_RALSO/296-458
B5S721_RALSO/324-485
B5S865_RALSO/793-951
B5S8K8_RALSO/263-419
B5S8U9_RALSO/473-630
B5S9N5_RALSO/252-404
B5SA27_RALSO/324-485
B5SA30_RALSO/296-457
B5SA48_RALSO/196-352
B5SA80_RALSO/428-580
B5SAP0_RALSO/715-872
B5SBH8_RALSO/617-778
B5SBH9_RALSO/752-904
B5SBQ7_RALSO/330-492
B5SBS1_RALSO/305-463
B5SC18_RALSO/173-325
B5SCI1_RALSO/179-346
B5SDD6_RALSO/217-374
B5SDG2_RALSO/360-517
B5SDK3_RALSO/255-412
B5SDK8_RALSO/3-136
B5SDS0_RALSO/276-433
B5SFJ5_RALSO/793-951
B5SG96_RALSO/263-419
B5SGT5_RALSO/473-630
B5SHJ3_RALSO/375-530
B5SJ67_RALSO/356-506
B5SK67_RALSO/285-444
B5U200_9BACT/133-293
B5UIX9_BACCE/271-423
B5UJ59_BACCE/146-298
B5UKH9_BACCE/478-635
B5UL38_BACCE/401-557
B5UQ30_BACCE/129-242
B5UQ99_BACCE/479-636
B5UQK8_BACCE/192-347
B5USE5_BACCE/71-217
B5USJ2_BACCE/268-421
B5V168_BACCE/516-673
B5V1Q6_BACCE/271-423
B5V644_BACCE/176-333
B5V921_BACCE/129-242
B5VAC2_BACCE/268-421
B5VBP6_BACCE/478-635
B5VCF8_BACCE/146-298
B5VU37_SPIMA/147-305
B5VU83_SPIMA/150-255
B5VUP3_SPIMA/413-570
B5VVD7_SPIMA/187-346
B5VVN4_SPIMA/483-644
B5VVN8_SPIMA/392-554
B5VVW5_SPIMA/422-578
B5VW83_SPIMA/185-343
B5VWD6_SPIMA/233-392
B5VXY3_SPIMA/666-823
B5VYV5_SPIMA/1-146
B5VZ91_SPIMA/560-714
B5VZT6_SPIMA/1-145
B5W0B7_SPIMA/377-542
B5W0E3_SPIMA/1217-1375
B5W0P9_SPIMA/1-62
B5W0U0_SPIMA/368-521
B5W1G7_SPIMA/1-102
B5W1M1_SPIMA/900-1061
B5W265_SPIMA/167-325
B5W2K6_SPIMA/176-336
B5W2N1_SPIMA/161-319
B5W2T9_SPIMA/613-771
B5W389_SPIMA/558-715
B5W3I1_SPIMA/867-1029
B5W5T2_SPIMA/766-940
B5W6E5_SPIMA/167-328
B5W6J6_SPIMA/154-311
B5W7A8_SPIMA/424-582
B5W7J6_SPIMA/1486-1644
B5W9L6_SPIMA/754-911
B5W9S5_SPIMA/37-190
B5WB40_9BURK/216-373
B5WB58_9BURK/365-516
B5WD42_9BURK/368-528
B5WDA9_9BURK/249-405
B5WDB0_9BURK/85-235
B5WDJ8_9BURK/387-543
B5WDW4_9BURK/335-491
B5WE32_9BURK/259-416
B5WEC8_9BURK/332-483
B5WLJ9_9BURK/347-509
B5WLR5_9BURK/239-402
B5WM15_9BURK/595-752
B5WMG3_9BURK/322-482
B5WN52_9BURK/150-307
B5WN86_9BURK/183-344
B5WNJ1_9BURK/267-423
B5WNU6_9BURK/1-104
B5WP90_9BURK/194-344
B5WPF0_9BURK/213-371
B5WPM1_9BURK/332-494
B5WRI3_9BURK/220-378
B5WSZ0_9BURK/238-393
B5WT93_9BURK/165-326
B5WTE1_9BURK/162-329
B5WUF0_9BURK/410-567
B5WWH6_9BURK/221-303
B5XN30_KLEP3/232-383
B5XNE8_KLEP3/224-381
B5XPJ0_KLEP3/226-381
B5XPJ6_KLEP3/164-322
B5XPV4_KLEP3/393-552
B5XQP7_KLEP3/136-290
B5XQU7_KLEP3/305-463
B5XR93_KLEP3/299-454
B5XSD8_KLEP3/174-331
B5XSE8_KLEP3/427-584
B5XSI0_KLEP3/191-346
B5XVL0_KLEP3/248-404
B5XVU1_KLEP3/324-463
B5XWN5_KLEP3/291-444
B5XX83_KLEP3/253-399
B5XY25_KLEP3/148-295
B5XYF0_KLEP3/356-506
B5XYL7_KLEP3/221-376
B5Y289_KLEP3/189-344
B5Y2I5_KLEP3/300-456
B5Y6T7_COPPD/897-1049
B5Y6W9_COPPD/904-1052
B5YAD1_DICT6/325-471
B5YAI5_DICT6/554-712
B5YAI6_DICT6/712-870
B5YAJ1_DICT6/394-553
B5YAP8_DICT6/395-552
B5YBY0_DICT6/129-284
B5YCH7_DICT6/305-462
B5YCM7_DICT6/139-295
B5YCT8_DICT6/895-1044
B5YGD8_THEYD/251-407
B5YH87_THEYD/158-274
B5YI93_THEYD/1-124
B5YJP8_THEYD/126-299
B5YJX2_THEYD/84-240
B5YQ78_ECO5E/281-438
B5YQS3_ECO5E/344-495
B5YQT1_ECO5E/217-374
B5YSC3_ECO5E/266-409
B5YSI5_ECO5E/398-557
B5YSX7_ECO5E/224-381
B5YU69_ECO5E/306-463
B5YVH7_ECO5E/242-394
B5Z0R1_ECO5E/273-426
B5Z1U9_ECO5E/295-452
B5Z1X9_ECO5E/303-461
B5Z1Z3_ECO5E/129-283
B5Z223_ECO5E/248-404
B5Z2T7_ECO5E/210-366
B5ZCI9_GLUDA/297-453
B5ZD56_GLUDA/289-442
B5ZEJ8_GLUDA/221-377
B5ZEU8_GLUDA/342-497
B5ZEU9_GLUDA/252-407
B5ZEW7_GLUDA/338-503
B5ZF69_GLUDA/172-326
B5ZG65_GLUDA/295-453
B5ZG86_GLUDA/540-696
B5ZGC5_GLUDA/500-661
B5ZGV8_GLUDA/423-591
B5ZH00_GLUDA/270-426
B5ZH77_GLUDA/394-549
B5ZKE7_GLUDA/315-472
B5ZLW5_GLUDA/253-407
B5ZMN8_RHILW/100-249
B5ZMT1_RHILW/174-327
B5ZNJ6_RHILW/91-251
B5ZNS2_RHILW/221-373
B5ZPL1_RHILW/222-376
B5ZPN4_RHILW/483-643
B5ZPV3_RHILW/330-487
B5ZPX4_RHILW/217-367
B5ZQ68_RHILW/333-488
B5ZQ84_RHILW/223-374
B5ZQT2_RHILW/313-470
B5ZQU7_RHILW/302-459
B5ZRI4_RHILW/172-329
B5ZRM2_RHILW/176-334
B5ZS02_RHILW/21-178
B5ZST5_RHILW/635-791
B5ZSY0_RHILW/533-691
B5ZT33_RHILW/273-430
B5ZU17_RHILW/122-279
B5ZU27_RHILW/508-663
B5ZUI1_RHILW/338-496
B5ZUI3_RHILW/452-611
B5ZV26_RHILW/351-511
B5ZW82_RHILW/200-356
B5ZWQ7_RHILW/352-509
B5ZWZ3_RHILW/181-339
B5ZY05_RHILW/294-444
B5ZY07_RHILW/239-395
B5ZY53_RHILW/347-501
B5ZYP3_RHILW/292-451
B5ZZ95_RHILW/509-655
B5ZZC4_RHILW/258-413
B5ZZU0_RHILW/227-389
B6A0D1_RHILW/251-413
B6A0H8_RHILW/293-450
B6A0K5_RHILW/464-625
B6A161_RHILW/300-452
B6A2R7_RHILW/330-490
B6A2V6_RHILW/373-526
B6A3D2_RHILW/353-509
B6A4H4_RHILW/392-543
B6A4Q3_RHILW/139-294
B6ALC1_9BACT/164-320
B6ALN0_9BACT/431-587
B6AMN9_9BACT/342-500
B6AMU5_9BACT/201-358
B6ANE4_9BACT/564-721
B6ANF8_9BACT/894-1051
B6APP0_9BACT/443-600
B6APQ8_9BACT/249-406
B6AQA1_9BACT/264-421
B6AQB4_9BACT/450-606
B6AQC2_9BACT/209-368
B6AQC4_9BACT/220-372
B6AQD1_9BACT/852-1009
B6AQH7_9BACT/191-346
B6AQJ0_9BACT/315-472
B6AQR3_9BACT/585-742
B6AQW0_9BACT/598-755
B6AQW5_9BACT/223-381
B6AR88_9BACT/415-571
B6ARH3_9BACT/720-876
B6ARN4_9BACT/240-397
B6ART4_9BACT/125-250
B6AS70_9BACT/296-454
B6ASC2_9BACT/1-111
B6AT44_9RHOB/175-329
B6AYD9_9RHOB/73-226
B6B2V7_9RHOB/1-65
B6B9Z4_9RHOB/293-453
B6B9Z9_9RHOB/164-318
B6BAZ6_9RHOB/406-564
B6BD79_9RHOB/46-205
B6BGA1_9PROT/287-429
B6BGA2_9PROT/378-535
B6BGA6_9PROT/382-535
B6BGG5_9PROT/317-473
B6BGH7_9PROT/270-423
B6BGK8_9PROT/481-634
B6BGL3_9PROT/247-401
B6BGM2_9PROT/202-354
B6BGM7_9PROT/177-324
B6BGM9_9PROT/178-331
B6BGP2_9PROT/84-237
B6BGT5_9PROT/184-337
B6BGZ0_9PROT/55-177
B6BGZ6_9PROT/166-323
B6BH07_9PROT/447-590
B6BH11_9PROT/230-383
B6BH14_9PROT/144-301
B6BH34_9PROT/337-486
B6BH37_9PROT/262-423
B6BH41_9PROT/235-391
B6BH53_9PROT/176-330
B6BH69_9PROT/476-638
B6BH83_9PROT/165-308
B6BHH8_9PROT/477-635
B6BHI0_9PROT/211-364
B6BHI3_9PROT/138-293
B6BHL9_9PROT/338-492
B6BHM3_9PROT/207-364
B6BHU7_9PROT/609-769
B6BHU8_9PROT/433-584
B6BHW7_9PROT/286-440
B6BI00_9PROT/251-408
B6BIB7_9PROT/254-411
B6BID1_9PROT/559-717
B6BID2_9PROT/559-715
B6BIE6_9PROT/135-288
B6BIH5_9PROT/485-638
B6BII0_9PROT/505-658
B6BII2_9PROT/187-349
B6BIM4_9PROT/451-561
B6BIN6_9PROT/270-432
B6BIN6_9PROT/446-593
B6BIP1_9PROT/284-437
B6BIR1_9PROT/220-366
B6BIT7_9PROT/364-521
B6BIY8_9PROT/255-399
B6BIZ0_9PROT/154-307
B6BJ09_9PROT/266-421
B6BJ28_9PROT/422-579
B6BJ72_9PROT/416-573
B6BJ77_9PROT/374-527
B6BJ78_9PROT/131-272
B6BJA9_9PROT/517-673
B6BJC3_9PROT/439-592
B6BJC6_9PROT/239-392
B6BJE3_9PROT/487-644
B6BJK5_9PROT/46-193
B6BJN9_9PROT/214-371
B6BJP6_9PROT/245-390
B6BJQ3_9PROT/234-389
B6BJW1_9PROT/153-307
B6BJY5_9PROT/123-265
B6BJZ0_9PROT/468-621
B6BK04_9PROT/339-491
B6BK11_9PROT/302-460
B6BK25_9PROT/506-659
B6BK48_9PROT/265-418
B6BK49_9PROT/480-582
B6BKB0_9PROT/262-425
B6BKL4_9PROT/444-602
B6BKQ4_9PROT/237-398
B6BKU3_9PROT/405-526
B6BKV6_9PROT/355-511
B6BKZ3_9PROT/398-547
B6BKZ4_9PROT/333-494
B6BL24_9PROT/476-609
B6BL86_9PROT/264-417
B6BL97_9PROT/167-313
B6BLE1_9PROT/40-185
B6BLG2_9PROT/43-185
B6BLK2_9PROT/295-434
B6BLQ9_9PROT/374-519
B6BLW0_9PROT/257-412
B6BLX7_9PROT/226-382
B6BM29_9PROT/94-247
B6BMJ7_9PROT/399-556
B6BMK7_9PROT/465-616
B6BML0_9PROT/340-501
B6BMP9_9PROT/314-460
B6BN46_9PROT/267-420
B6BN75_9PROT/168-315
B6BN98_9PROT/344-506
B6BNA1_9PROT/223-380
B6BNA2_9PROT/321-461
B6BNA8_9PROT/303-456
B6BNH0_9PROT/330-492
B6BNJ2_9PROT/235-392
B6BNN5_9PROT/412-570
B6BNQ1_9PROT/401-560
B6BNR7_9PROT/510-663
B6BNS8_9PROT/117-269
B6BNT5_9PROT/276-336
B6BNT7_9PROT/471-633
B6BNW2_9PROT/379-524
B6BNX3_9PROT/171-321
B6BNY2_9PROT/318-475
B6BNY7_9PROT/303-449
B6BNZ0_9PROT/222-374
B6BNZ7_9PROT/376-472
B6BP28_9PROT/143-298
B6BX10_9GAMM/514-671
B6BXG6_9GAMM/274-431
B6BYB2_9GAMM/387-544
B6BYY0_9GAMM/778-935
B6BZC4_9GAMM/159-321
B6BZD9_9GAMM/144-297
B6C1B4_9GAMM/1054-1211
B6C1I3_9GAMM/143-295
B6C310_9GAMM/149-306
B6C3A6_9GAMM/473-630
B6C3C4_9GAMM/546-703
B6C3E1_9GAMM/7-155
B6C3G8_9GAMM/270-427
B6C4S2_9GAMM/162-319
B6EGG5_ALISL/360-516
B6EH80_ALISL/392-550
B6EIH0_ALISL/335-486
B6EII8_ALISL/203-355
B6EJH8_ALISL/95-250
B6EK08_ALISL/273-425
B6EM25_ALISL/475-618
B6EM69_ALISL/228-382
B6EN86_ALISL/171-330
B6ENF0_ALISL/250-406
B6ENL6_ALISL/326-477
B6EPW2_ALISL/362-519
B6EPY7_ALISL/237-387
B6EQ39_ALISL/133-293
B6EQC5_ALISL/321-478
B6EQC6_ALISL/319-476
B6EQC9_ALISL/320-477
B6EQS0_ALISL/203-351
B6EQU6_ALISL/108-253
B6ER16_ALISL/424-557
B6ER27_ALISL/304-400
B6ER50_ALISL/250-405
B6ER60_ALISL/238-353
B6ER60_ALISL/353-407
B6ER76_ALISL/371-524
B6ERB6_ALISL/126-259
B6ERD4_ALISL/292-435
B6ESF0_ALISL/555-708
B6ESI6_ALISL/156-313
B6ESL4_ALISL/287-430
B6ESL5_ALISL/273-414
B6ESQ6_ALISL/429-573
B6ESW5_ALISL/267-413
B6FK08_9CLOT/604-761
B6FLB5_9CLOT/102-255
B6FMI7_9CLOT/2-110
B6FUB3_9CLOT/488-540
B6FWQ4_9CLOT/217-371
B6HZI5_ECOSE/210-366
B6I102_ECOSE/398-557
B6I1X1_ECOSE/224-381
B6I395_ECOSE/231-383
B6I626_ECOSE/249-405
B6I8D8_ECOSE/682-839
B6I8F4_ECOSE/295-438
B6I9A4_ECOSE/306-463
B6IA02_ECOSE/237-391
B6IA58_ECOSE/273-426
B6IAC0_ECOSE/283-437
B6IAP2_ECOSE/384-534
B6IAP3_ECOSE/295-452
B6IAS5_ECOSE/146-304
B6IAU4_ECOSE/129-283
B6IBK6_ECOSE/328-485
B6IBK7_ECOSE/344-495
B6IBL7_ECOSE/217-374
B6IML5_RHOCS/405-515
B6IMZ9_RHOCS/180-339
B6IN39_RHOCS/293-459
B6IN45_RHOCS/31-187
B6IP11_RHOCS/177-336
B6IPH5_RHOCS/387-544
B6ISE7_RHOCS/306-465
B6IU63_RHOCS/144-301
B6IWP4_RHOCS/445-598
B6IWW6_RHOCS/197-354
B6IWY2_RHOCS/547-704
B6IY46_RHOCS/187-342
B6IY50_RHOCS/863-1020
B6IY91_RHOCS/430-590
B6J3R1_COXB2/177-330
B6J3R5_COXB2/147-306
B6JA18_OLICO/153-310
B6JAE5_OLICO/151-310
B6JAI3_OLICO/386-546
B6JAZ4_OLICO/326-480
B6JC29_OLICO/313-468
B6JCL6_OLICO/190-342
B6JDG4_OLICO/337-491
B6JFH7_OLICO/482-635
B6JFU3_OLICO/292-451
B6JG49_OLICO/219-375
B6JGP3_OLICO/375-531
B6JGT7_OLICO/223-378
B6JGY8_OLICO/224-381
B6JGZ7_OLICO/338-495
B6JHB4_OLICO/301-458
B6JHF4_OLICO/178-337
B6JIE5_OLICO/220-369
B6JJ35_OLICO/524-682
B6JJ79_OLICO/179-338
B6JJL4_OLICO/209-365
B6QYJ6_9RHOB/177-336
B6QZR2_9RHOB/567-726
B6QZS1_9RHOB/219-375
B6QZU6_9RHOB/240-396
B6R0K3_9RHOB/335-492
B6R112_9RHOB/260-417
B6R1T0_9RHOB/530-687
B6R4E8_9RHOB/525-683
B6R9S7_9RHOB/283-440
B6RAG9_9RHOB/260-415
B6WPU3_9DELT/371-521
B6WPV2_9DELT/105-283
B6WQ30_9DELT/6-143
B6WQM1_9DELT/292-431
B6WR68_9DELT/181-320
B6WVJ0_9DELT/555-688
B6WW67_9DELT/339-488
B6WXS7_9DELT/357-513
B6WXW7_9DELT/366-515
B6XVM9_9BIFI/198-374
B6Y9H0_9RICK/294-454
B6YYM8_9RHOB/133-287
B6ZQ53_ECO57/210-366
B6ZS83_ECO57/229-381
B6ZUN5_ECO57/295-438
B6ZWL7_ECO57/69-225
B6ZXQ1_ECO57/224-381
B7A0G7_ECO57/126-283
B7A189_ECO57/392-551
B7A1U1_ECO57/1-41
B7A1U2_ECO57/217-325
B7A1V0_ECO57/344-495
B7A1V1_ECO57/281-438
B7A2J2_ECO57/129-283
B7A2K8_ECO57/303-461
B7A2N9_ECO57/295-452
B7A2P1_ECO57/1-110
B7A370_ECO57/273-426
B7A3D9_ECO57/237-391
B7A455_ECO57/512-669
B7A5Y0_THEAQ/375-532
B7A6D9_THEAQ/592-744
B7A6E1_THEAQ/448-600
B7A7V7_THEAQ/161-306
B7AN04_9BACE/273-415
B7ANL2_9BACE/1-153
B7ANY5_9BACE/132-293
B7APL3_9BACE/135-281
B7AQF7_9BACE/382-536
B7AQP6_9BACE/258-417
B7AQW5_9BACE/289-445
B7AQY7_9BACE/199-350
B7AS77_9BACE/228-377
B7ASA5_9BACE/148-296
B7AST7_9BACE/295-436
B7AUV5_9BACE/280-433
B7AVZ2_9BACE/352-501
B7AW51_9BACE/224-372
B7AWJ4_9BACE/135-287
B7AWJ6_9BACE/420-569
B7AX06_9BACE/260-415
B7C7C4_9FIRM/299-451
B7C7S7_9FIRM/491-631
B7C848_9FIRM/318-470
B7C851_9FIRM/278-421
B7C892_9FIRM/233-382
B7C899_9FIRM/103-250
B7C8J5_9FIRM/284-437
B7C9Y8_9FIRM/198-344
B7CB03_9FIRM/311-459
B7CB29_9FIRM/214-358
B7CB83_9FIRM/320-470
B7CBB2_9FIRM/650-799
B7CFU4_BURPS/257-414
B7CGX3_BURPS/330-492
B7CHU6_BURPS/322-478
B7CJA7_BURPS/358-515
B7CQJ7_BURPS/340-500
B7CT00_BURPS/288-447
B7CUT3_BURPS/305-462
B7CUZ8_BURPS/169-335
B7CWN0_BURPS/447-607
B7CWR1_BURPS/149-306
B7DNV7_9BACL/8-159
B7DNW9_9BACL/388-546
B7DNW9_9BACL/558-706
B7DPN4_9BACL/127-278
B7DQ24_9BACL/211-366
B7DRB2_9BACL/377-532
B7DSW1_9BACL/133-289
B7DUZ0_9BACL/260-417
B7GG35_ANOFW/213-365
B7GGP8_ANOFW/464-612
B7GHV8_ANOFW/195-351
B7GHW2_ANOFW/335-492
B7GI63_ANOFW/234-394
B7GID3_ANOFW/130-279
B7GIE3_ANOFW/235-392
B7GIF3_ANOFW/263-416
B7GKP9_ANOFW/219-371
B7GKR7_ANOFW/164-321
B7GKV6_ANOFW/394-536
B7GLW2_ANOFW/217-374
B7GPL1_BIFLS/436-578
B7GVB3_ACIB3/410-565
B7GWJ2_ACIB3/204-358
B7GX47_ACIB3/248-408
B7GYU3_ACIB3/322-473
B7GZC2_ACIB3/309-468
B7GZN5_ACIB3/523-680
B7H046_ACIB3/258-414
B7H1X0_ACIB3/259-417
B7H3A5_ACIB3/234-395
B7H8Y7_BACC4/71-217
B7H935_BACC4/268-421
B7H9V7_BACC4/271-423
B7HAP4_BACC4/401-557
B7HBR3_BACC4/146-298
B7HDM3_BACC4/478-635
B7HFD5_BACC4/129-242
B7HFJ7_BACC4/479-636
B7HFP6_BACC4/386-543
B7HG76_BACC4/192-347
B7HKU9_BACC7/478-635
B7HMX1_BACC7/69-213
B7HN22_BACC7/268-421
B7HSZ4_BACC7/505-662
B7HU82_BACC7/271-423
B7HVD4_BACC7/146-298
B7HX71_BACC7/129-242
B7HY59_BACC7/479-636
B7HYA9_BACC7/176-333
B7HZ98_BACC7/191-343
B7I3L6_ACIB5/452-609
B7I565_ACIB5/322-473
B7I5J0_ACIB5/258-414
B7I5W7_ACIB5/234-395
B7I738_ACIB5/309-468
B7I998_ACIB5/204-358
B7I9G7_ACIB5/248-408
B7I9S4_ACIB5/259-417
B7ICA3_ACIB5/410-565
B7ICF4_ACIB5/231-384
B7ID56_THEAB/363-502
B7IDI6_THEAB/62-195
B7IE46_THEAB/296-448
B7IE60_THEAB/1177-1331
B7IEA1_THEAB/11-132
B7IEC0_THEAB/3-58
B7IEC1_THEAB/95-159
B7IEY6_THEAB/126-268
B7IFX7_THEAB/276-431
B7IG95_THEAB/350-481
B7IG98_THEAB/191-331
B7IGC1_THEAB/361-495
B7IGG7_THEAB/323-472
B7IH39_THEAB/11-164
B7IH99_THEAB/153-299
B7IHE2_THEAB/353-490
B7IHJ8_THEAB/410-559
B7IHS1_THEAB/413-547
B7IQ00_BACC2/129-242
B7IQV4_BACC2/479-636
B7IR01_BACC2/307-464
B7IRG3_BACC2/411-567
B7IRU3_BACC2/192-347
B7ITK1_BACC2/478-635
B7IVN7_BACC2/74-217
B7IWF6_BACC2/268-421
B7IWS5_BACC2/271-423
B7IX05_BACC2/146-298
B7J1Y8_BORBZ/142-302
B7JAG6_ACIF2/298-457
B7JB43_ACIF2/597-756
B7JB49_ACIF2/110-267
B7JB62_ACIF2/162-319
B7JGG0_BACC0/129-242
B7JGM6_BACC0/479-636
B7JHH1_BACC0/307-464
B7JHN9_BACC0/191-346
B7JJ27_BACC0/478-635
B7JKX4_BACC0/68-213
B7JL23_BACC0/269-422
B7JP82_BACC0/271-423
B7JPP1_BACC0/401-557
B7JQB1_BACC0/146-298
B7JUE5_CYAP8/272-430
B7JVD8_CYAP8/1083-1240
B7JVD9_CYAP8/289-447
B7JVP4_CYAP8/125-279
B7JW72_CYAP8/290-451
B7JWK6_CYAP8/709-867
B7JX23_CYAP8/437-596
B7JYD4_CYAP8/205-361
B7JYF2_CYAP8/184-340
B7JYN2_CYAP8/166-324
B7JYQ8_CYAP8/135-293
B7JYZ8_CYAP8/146-303
B7JZ07_CYAP8/313-474
B7JZG8_CYAP8/500-659
B7JZR0_CYAP8/325-480
B7K042_CYAP8/276-437
B7K273_CYAP8/146-303
B7K319_CYAP8/489-657
B7K4E5_CYAP8/410-567
B7K4E7_CYAP8/289-446
B7K4M3_CYAP8/459-620
B7K502_CYAP8/271-428
B7K503_CYAP8/183-339
B7K7G5_CYAP7/273-431
B7K7K5_CYAP7/464-631
B7K7W8_CYAP7/625-783
B7K9G5_CYAP7/153-310
B7K9S9_CYAP7/582-740
B7KB78_CYAP7/362-524
B7KBD8_CYAP7/222-379
B7KBD9_CYAP7/222-379
B7KBH0_CYAP7/173-330
B7KBH1_CYAP7/275-432
B7KBH2_CYAP7/405-562
B7KC88_CYAP7/419-579
B7KCD2_CYAP7/793-954
B7KCT6_CYAP7/119-273
B7KDM3_CYAP7/425-584
B7KEB0_CYAP7/256-413
B7KEH4_CYAP7/598-755
B7KEN2_CYAP7/1043-1201
B7KEZ6_CYAP7/144-313
B7KF34_CYAP7/456-617
B7KFV2_CYAP7/198-354
B7KGI8_CYAP7/911-1069
B7KGN5_CYAP7/733-896
B7KGV0_CYAP7/283-446
B7KGX5_CYAP7/306-473
B7KGZ9_CYAP7/465-623
B7KHJ0_CYAP7/146-303
B7KHV9_CYAP7/1096-1256
B7KHV9_CYAP7/414-575
B7KI79_CYAP7/143-301
B7KIN2_CYAP7/182-343
B7KJT7_CYAP7/383-540
B7KKN2_CYAP7/203-354
B7KLC7_CYAP7/500-658
B7KN39_METC4/371-536
B7KN61_METC4/124-289
B7KNW5_METC4/345-503
B7KNY6_METC4/220-371
B7KPG8_METC4/211-359
B7KRA3_METC4/523-685
B7KRN5_METC4/365-520
B7KRQ5_METC4/297-454
B7KRQ5_METC4/989-1146
B7KSF8_METC4/84-241
B7KSP6_METC4/376-532
B7KTF5_METC4/10-96
B7KTR3_METC4/182-342
B7KTR4_METC4/580-737
B7KTV8_METC4/344-499
B7KW39_METC4/391-545
B7KWE1_METC4/229-391
B7KWW4_METC4/220-376
B7KXZ7_METC4/318-475
B7KY93_METC4/133-284
B7KYE4_METC4/611-778
B7KYX3_METC4/89-244
B7KZM2_METC4/158-307
B7KZT7_METC4/222-386
B7L0U4_METC4/226-390
B7L0X4_METC4/378-535
B7L148_METC4/265-423
B7L1Q8_METC4/328-488
B7L1R8_METC4/365-520
B7L238_METC4/286-442
B7L258_METC4/292-451
B7L292_METC4/238-388
B7L2C3_METC4/221-378
B7L2L9_METC4/220-375
B7L2T4_METC4/192-355
B7L358_METC4/19-170
B7L4C2_ECO55/237-391
B7L540_ECO55/210-366
B7L5A8_ECO55/253-406
B7L613_ECO55/229-381
B7L6R0_ECO55/328-485
B7L6R1_ECO55/344-495
B7L6R9_ECO55/174-331
B7L7I8_ECO55/376-526
B7L7I9_ECO55/295-452
B7L7M2_ECO55/303-461
B7L8M0_ECO55/129-283
B7L9U1_ECO55/682-839
B7LBD9_ECO55/283-437
B7LCB7_ECO55/295-438
B7LDJ3_ECO55/249-405
B7LHW1_ECO55/224-381
B7LMK0_ESCF3/238-394
B7LMM6_ESCF3/305-461
B7LMZ8_ESCF3/295-438
B7LP32_ESCF3/355-499
B7LQR3_ESCF3/302-457
B7LRB7_ESCF3/139-293
B7LRC9_ESCF3/308-466
B7LRF4_ESCF3/298-455
B7LRF5_ESCF3/376-526
B7LRM6_ESCF3/224-381
B7LRV4_ESCF3/255-408
B7LRZ2_ESCF3/237-391
B7LSN6_ESCF3/285-442
B7LSN7_ESCF3/348-499
B7LSP4_ESCF3/174-336
B7LT02_ESCF3/231-383
B7LTA8_ESCF3/293-450
B7LTP2_ESCF3/398-557
B7LV31_ESCF3/682-839
B7LY46_ECO8A/237-391
B7LYL1_ECO8A/253-406
B7LZ89_ECO8A/376-526
B7LZ90_ECO8A/295-452
B7LZC4_ECO8A/303-461
B7LZP6_ECO8A/129-283
B7M0W5_ECO8A/224-381
B7M1J9_ECO8A/328-485
B7M1K0_ECO8A/344-495
B7M1K8_ECO8A/174-331
B7M330_ECO8A/210-366
B7M395_ECO8A/398-557
B7M3E1_ECO8A/229-381
B7M451_ECO8A/682-839
B7M7A9_ECO8A/295-438
B7M973_ECO8A/249-405
B7MBJ3_ECO45/328-485
B7MBK3_ECO45/174-331
B7MC14_ECO45/224-381
B7MCL1_ECO45/398-557
B7MD44_ECO45/210-366
B7ME80_ECO45/682-839
B7MEN2_ECO45/229-381
B7MGU1_ECO45/295-438
B7MIH2_ECO45/282-439
B7MIU2_ECO45/249-405
B7MLW2_ECO45/237-391
B7MM17_ECO45/253-406
B7MMW4_ECO45/376-526
B7MMW5_ECO45/9-64
B7MMY6_ECO45/303-461
B7MN04_ECO45/129-283
B7MPE6_ECO81/210-366
B7MQT7_ECO81/295-438
B7MUC8_ECO81/237-391
B7MUI3_ECO81/253-406
B7MUR6_ECO81/376-526
B7MUU6_ECO81/129-283
B7MVR6_ECO81/328-485
B7MVS6_ECO81/174-331
B7MWE3_ECO81/398-557
B7MWY1_ECO81/682-839
B7MYP4_ECO81/249-405
B7N125_ECO81/224-381
B7N1H6_ECO81/229-381
B7N4A2_ECOLU/237-391
B7N4E9_ECOLU/253-406
B7N4Q1_ECOLU/376-526
B7N4Q2_ECOLU/182-339
B7N4U7_ECOLU/303-461
B7N4W0_ECOLU/129-283
B7N6J0_ECOLU/249-405
B7N8T7_ECOLU/210-366
B7NAH8_ECOLU/295-438
B7NBD0_ECOLU/328-485
B7NBD1_ECOLU/344-495
B7NBD9_ECOLU/174-331
B7NBU8_ECOLU/398-557
B7NCA3_ECOLU/682-839
B7NDN0_ECOLU/224-381
B7NEH7_ECOLU/229-381
B7NHP2_ECO7I/253-406
B7NHV5_ECO7I/295-452
B7NIJ5_ECO7I/303-461
B7NIP8_ECO7I/129-283
B7NJB7_ECO7I/210-366
B7NLA2_ECO7I/312-469
B7NLH1_ECO7I/224-381
B7NNG3_ECO7I/229-381
B7NNR5_ECO7I/295-438
B7NQB8_ECO7I/682-839
B7NRC6_ECO7I/398-557
B7NRQ6_ECO7I/249-405
B7NSY2_ECO7I/174-331
B7NSZ0_ECO7I/344-495
B7NSZ1_ECO7I/328-485
B7NVR0_ECO7I/237-391
B7QQR5_9RHOB/95-252
B7QS86_9RHOB/331-489
B7QV68_9RHOB/254-412
B7QW21_9RHOB/407-565
B7QWU5_9RHOB/165-320
B7QWV1_9RHOB/301-472
B7QX57_9RHOB/71-229
B7R5U6_9THEO/535-688
B7R5V0_9THEO/333-490
B7R7T7_9THEO/389-547
B7RHS2_9RHOB/164-318
B7RHS7_9RHOB/293-459
B7RI51_9RHOB/295-451
B7RM37_9RHOB/52-212
B7RSS4_9GAMM/204-367
B7RSV6_9GAMM/312-481
B7RVU7_9GAMM/220-377
B7RW73_9GAMM/441-597
B7RWB9_9GAMM/234-395
B7RWX6_9GAMM/216-372
B7RX37_9GAMM/883-1040
B7RZX6_9GAMM/234-388
B7S1S3_9GAMM/337-506
B7S1Z1_9GAMM/133-290
B7S1Z2_9GAMM/119-201
B7S1Z2_9GAMM/205-295
B7UH38_ECO27/249-405
B7UJK9_ECO27/210-366
B7UJY4_ECO27/224-381
B7UL82_ECO27/231-383
B7UM29_ECO27/295-438
B7UR94_ECO27/228-382
B7URM3_ECO27/376-526
B7URP9_ECO27/303-461
B7URR2_ECO27/129-283
B7USG5_ECO27/284-441
B7USG6_ECO27/344-495
B7USH4_ECO27/174-331
B7UWB9_PSEA8/236-393
B7UX08_PSEA8/685-842
B7UX67_PSEA8/249-407
B7UX82_PSEA8/226-384
B7UY75_PSEA8/374-531
B7UY89_PSEA8/571-727
B7UYU1_PSEA8/181-337
B7UZA9_PSEA8/323-477
B7UZE5_PSEA8/250-407
B7UZH4_PSEA8/198-356
B7V0E6_PSEA8/978-1139
B7V0Z3_PSEA8/171-333
B7V1Q5_PSEA8/377-533
B7V286_PSEA8/60-216
B7V2J7_PSEA8/331-487
B7V2K2_PSEA8/162-319
B7V2Q1_PSEA8/220-372
B7V348_PSEA8/267-424
B7V3B0_PSEA8/471-625
B7V4G1_PSEA8/808-965
B7V4Q0_PSEA8/222-386
B7V5I6_PSEA8/124-278
B7V5Y3_PSEA8/526-683
B7V6T0_PSEA8/345-501
B7V6Y2_PSEA8/166-318
B7V724_PSEA8/511-667
B7V7W1_PSEA8/421-591
B7V8H7_PSEA8/361-519
B7V9I9_PSEA8/147-303
B7VA32_PSEA8/425-581
B7VB23_PSEA8/230-389
B7VBF2_PSEA8/263-419
B7VHA9_VIBSL/612-769
B7VHD8_VIBSL/426-576
B7VHR0_VIBSL/306-465
B7VI96_VIBSL/228-382
B7VIV6_VIBSL/361-517
B7VJ29_VIBSL/413-574
B7VJG7_VIBSL/253-406
B7VJN6_VIBSL/339-503
B7VJU4_VIBSL/180-331
B7VKE0_VIBSL/255-400
B7VLI8_VIBSL/393-550
B7VLV5_VIBSL/394-550
B7VLW0_VIBSL/333-485
B7VM55_VIBSL/136-291
B7VMC9_VIBSL/416-575
B7VMD0_VIBSL/433-500
B7VMS0_VIBSL/265-422
B7VMS2_VIBSL/274-426
B7VNH7_VIBSL/494-651
B7VNR6_VIBSL/129-261
B7VNU1_VIBSL/537-701
B7VP67_VIBSL/260-427
B7VPA8_VIBSL/491-648
B7VPC0_VIBSL/182-343
B7VPL9_VIBSL/356-507
B7VPT8_VIBSL/374-514
B7VPX9_VIBSL/237-388
B7VQ16_VIBSL/293-452
B7VQC6_VIBSL/441-593
B7VQG2_VIBSL/370-523
B7VQH8_VIBSL/532-699
B7VQL7_VIBSL/275-444
B7VQN9_VIBSL/225-380
B7VQS1_VIBSL/217-366
B7VQT8_VIBSL/294-450
B7VQU2_VIBSL/186-341
B7VR64_VIBSL/553-715
B7VR97_VIBSL/364-516
B7VRF9_VIBSL/322-475
B7VRX8_VIBSL/151-312
B7VRY0_VIBSL/238-358
B7VRY0_VIBSL/356-408
B7VRZ2_VIBSL/281-433
B7VS12_VIBSL/203-359
B7VSG4_VIBSL/228-381
B7VSJ3_VIBSL/471-621
B7VSS3_VIBSL/342-505
B7VSS4_VIBSL/203-314
B7VTF5_VIBSL/191-356
B7WQM1_COMTE/600-762
B7WQP7_COMTE/151-297
B7WQV6_COMTE/384-540
B7WR15_COMTE/219-375
B7WRB5_COMTE/461-619
B7WRD4_COMTE/373-523
B7WRG9_COMTE/354-516
B7WS12_COMTE/135-296
B7WS80_COMTE/226-381
B7WS82_COMTE/260-416
B7WSH5_COMTE/54-213
B7WSK9_COMTE/379-536
B7WT05_COMTE/154-314
B7WUA5_COMTE/267-420
B7WUE3_COMTE/173-335
B7WUE4_COMTE/328-478
B7WUF6_COMTE/201-358
B7WUQ2_COMTE/223-380
B7WVC3_COMTE/171-327
B7WW90_COMTE/418-579
B7WWY3_COMTE/180-336
B7WXA5_COMTE/1-125
B7WXE1_COMTE/387-545
B7WXJ2_COMTE/507-683
B7WXN3_COMTE/466-619
B7WXX1_COMTE/271-419
B7WXX2_COMTE/19-169
B7WY65_COMTE/308-467
B7WYY6_COMTE/223-376
B7WYY8_COMTE/378-534
B7WZH4_COMTE/430-586
B7WZZ0_COMTE/210-364
B7X0F0_COMTE/164-321
B7X0J9_COMTE/275-436
B7X0N7_COMTE/323-487
B7X0T1_COMTE/223-376
B7X2N8_COMTE/252-409
B7X402_COMTE/282-443
B7X4G0_COMTE/384-540
B7X4L9_COMTE/222-375
B7X4M1_COMTE/225-378
B7X4Y1_COMTE/447-607
B7X524_COMTE/146-307
B7XGG3_PSEPU/1-32
B7XGW2_PSEPU/128-232
B7XT89_BORGA/144-304
B7XV02_BORGA/142-302
B8CGU7_SHEPW/144-288
B8CH07_SHEPW/226-350
B8CH07_SHEPW/337-392
B8CH18_SHEPW/630-787
B8CHT9_SHEPW/448-607
B8CHU6_SHEPW/237-389
B8CHZ7_SHEPW/456-615
B8CI38_SHEPW/224-380
B8CI93_SHEPW/400-511
B8CIA9_SHEPW/156-313
B8CII1_SHEPW/208-369
B8CJH1_SHEPW/424-576
B8CJT4_SHEPW/235-377
B8CKH7_SHEPW/250-407
B8CLK7_SHEPW/364-514
B8CM59_SHEPW/227-380
B8CM67_SHEPW/302-452
B8CM85_SHEPW/179-339
B8CN86_SHEPW/253-409
B8CNP5_SHEPW/550-711
B8CNX6_SHEPW/776-933
B8CPU2_SHEPW/160-316
B8CPY2_SHEPW/1015-1168
B8CQ67_SHEPW/135-287
B8CQB9_SHEPW/357-526
B8CQE4_SHEPW/313-472
B8CQU1_SHEPW/478-635
B8CRA2_SHEPW/9-161
B8CS51_SHEPW/581-738
B8CS54_SHEPW/77-224
B8CS63_SHEPW/357-513
B8CST3_SHEPW/307-466
B8CTE3_SHEPW/458-615
B8CTE8_SHEPW/465-624
B8CTK0_SHEPW/171-322
B8CTT8_SHEPW/257-414
B8CTY4_SHEPW/1054-1211
B8CU86_SHEPW/416-574
B8CUB7_SHEPW/177-336
B8CUP1_SHEPW/172-325
B8CUT3_SHEPW/277-434
B8CUW4_SHEPW/227-394
B8CVF3_SHEPW/324-480
B8CXG9_HALOH/340-495
B8CY67_HALOH/298-457
B8D025_HALOH/343-502
B8D1T3_HALOH/392-541
B8D253_HALOH/341-496
B8DA95_LISMH/129-282
B8DC14_LISMH/208-366
B8DC15_LISMH/209-368
B8DFD8_LISMH/195-350
B8DIJ3_DESVM/815-972
B8DIR5_DESVM/317-470
B8DJ36_DESVM/511-668
B8DJ40_DESVM/310-471
B8DJE3_DESVM/640-798
B8DJX8_DESVM/698-805
B8DKM1_DESVM/168-348
B8DKN7_DESVM/326-484
B8DKT4_DESVM/124-282
B8DL22_DESVM/169-276
B8DLD7_DESVM/225-377
B8DLP9_DESVM/550-706
B8DLT6_DESVM/203-381
B8DLV2_DESVM/458-615
B8DLV9_DESVM/203-359
B8DLW6_DESVM/296-454
B8DMV5_DESVM/233-390
B8DMY9_DESVM/680-830
B8DN50_DESVM/354-492
B8DN59_DESVM/216-376
B8DNJ7_DESVM/382-538
B8DNW4_DESVM/634-792
B8DPR2_DESVM/354-515
B8DPY6_DESVM/623-780
B8DQX2_DESVM/502-659
B8DRF1_DESVM/101-281
B8DRM8_DESVM/83-242
B8DSE5_DESVM/773-931
B8DYG5_DICTD/395-552
B8DZI2_DICTD/894-1045
B8E0L1_DICTD/101-260
B8E1L4_DICTD/129-284
B8E1P2_DICTD/285-442
B8E392_DICTD/285-431
B8E3F0_DICTD/554-712
B8E3F1_DICTD/712-870
B8E3R1_SHEB2/202-354
B8E3W6_SHEB2/631-788
B8E3Z5_SHEB2/278-433
B8E472_SHEB2/324-480
B8E496_SHEB2/228-384
B8E4A9_SHEB2/173-333
B8E4K3_SHEB2/494-585
B8E538_SHEB2/302-452
B8E547_SHEB2/220-373
B8E571_SHEB2/315-472
B8E5N9_SHEB2/176-337
B8E627_SHEB2/166-317
B8E641_SHEB2/431-584
B8E649_SHEB2/1056-1213
B8E6A8_SHEB2/455-614
B8E6H4_SHEB2/222-378
B8E6N6_SHEB2/249-406
B8E6S9_SHEB2/79-226
B8E6U4_SHEB2/346-493
B8E738_SHEB2/576-737
B8E7I1_SHEB2/179-335
B8E7P9_SHEB2/135-287
B8E7Y4_SHEB2/392-542
B8E838_SHEB2/463-628
B8E866_SHEB2/139-296
B8E889_SHEB2/237-389
B8E890_SHEB2/452-611
B8E8B5_SHEB2/429-588
B8E8C7_SHEB2/1078-1235
B8E8E4_SHEB2/225-375
B8E9I7_SHEB2/502-659
B8E9J7_SHEB2/220-376
B8E9R0_SHEB2/411-572
B8EA70_SHEB2/751-908
B8EAC3_SHEB2/179-339
B8EAD5_SHEB2/381-537
B8EAE3_SHEB2/147-305
B8EAT0_SHEB2/357-513
B8EAW5_SHEB2/582-739
B8EAY9_SHEB2/398-555
B8EB02_SHEB2/497-655
B8EBB4_SHEB2/299-454
B8EC89_SHEB2/288-445
B8ECD0_SHEB2/156-313
B8ECE7_SHEB2/400-512
B8ECF7_SHEB2/140-297
B8ECP1_SHEB2/144-304
B8ECQ3_SHEB2/790-946
B8ECV7_SHEB2/326-474
B8ED76_SHEB2/326-479
B8EDU0_SHEB2/396-546
B8EE24_SHEB2/164-321
B8EE65_SHEB2/322-471
B8EEA2_SHEB2/978-1131
B8EEL4_SHEB2/146-331
B8EEU6_SHEB2/607-759
B8EF84_SHEB2/9-162
B8EFE9_SHEB2/261-405
B8EJQ5_METSB/565-718
B8EM51_METSB/146-292
B8EM52_METSB/153-299
B8EMQ6_METSB/306-461
B8EPL8_METSB/533-692
B8EQ26_METSB/174-331
B8EQX7_METSB/292-447
B8ERS3_METSB/805-962
B8ERS4_METSB/415-572
B8F9D2_DESAA/427-544
B8FAT3_DESAA/308-465
B8FB40_DESAA/193-347
B8FB82_DESAA/141-297
B8FBA7_DESAA/141-301
B8FCK6_DESAA/139-297
B8FEH9_DESAA/276-393
B8FEH9_DESAA/380-444
B8FFI7_DESAA/149-309
B8FG95_DESAA/24-59
B8FGA7_DESAA/240-393
B8FHD2_DESAA/906-1060
B8FHG3_DESAA/135-296
B8FHR4_DESAA/378-536
B8FI78_DESAA/428-585
B8FI87_DESAA/256-411
B8FIF9_DESAA/82-242
B8FIY6_DESAA/428-585
B8FKI7_DESAA/22-181
B8FKR0_DESAA/1-80
B8FL29_DESAA/431-589
B8FLN8_DESAA/138-295
B8FLT8_DESAA/143-300
B8FLU3_DESAA/256-411
B8FMA4_DESAA/910-1062
B8FMG8_DESAA/247-410
B8FNE2_DESAA/246-400
B8FP86_DESHD/290-451
B8FPU8_DESHD/341-491
B8FPY3_DESHD/225-382
B8FQ24_DESHD/122-282
B8FST4_DESHD/375-524
B8FT87_DESHD/554-706
B8FTB0_DESHD/555-711
B8FU20_DESHD/363-521
B8FU71_DESHD/151-305
B8FUY7_DESHD/125-269
B8FWP7_DESHD/159-315
B8FWQ0_DESHD/72-238
B8FWQ7_DESHD/168-325
B8FWR8_DESHD/501-652
B8FXI8_DESHD/360-529
B8FXR2_DESHD/229-386
B8FXY1_DESHD/223-376
B8G2F8_DESHD/318-469
B8G3I6_CHLAD/129-294
B8G486_CHLAD/266-424
B8G4D2_CHLAD/133-249
B8G4E9_CHLAD/403-560
B8G5J8_CHLAD/210-363
B8G5Q2_CHLAD/419-575
B8G6I6_CHLAD/151-308
B8G810_CHLAD/415-573
B8G8L1_CHLAD/211-364
B8G9I9_CHLAD/664-821
B8GB99_CHLAD/380-536
B8GBZ2_CHLAD/130-248
B8GC13_CHLAD/553-711
B8GC82_CHLAD/135-292
B8GL67_THISH/251-408
B8GL77_THISH/222-384
B8GLH4_THISH/485-642
B8GLI2_THISH/172-332
B8GLK2_THISH/389-468
B8GLK2_THISH/475-565
B8GLK5_THISH/11-74
B8GLY5_THISH/648-805
B8GM76_THISH/404-558
B8GM77_THISH/315-472
B8GME9_THISH/143-300
B8GMH9_THISH/191-354
B8GMU1_THISH/439-596
B8GN35_THISH/276-432
B8GN37_THISH/382-539
B8GNC0_THISH/220-378
B8GPC4_THISH/330-487
B8GPG6_THISH/396-553
B8GPN3_THISH/141-297
B8GPR3_THISH/146-302
B8GPW4_THISH/218-382
B8GQC0_THISH/269-426
B8GQI8_THISH/362-517
B8GQJ4_THISH/163-321
B8GQJ8_THISH/411-573
B8GQM0_THISH/189-347
B8GQU5_THISH/307-464
B8GQW3_THISH/490-652
B8GR45_THISH/155-312
B8GRD6_THISH/303-460
B8GRF1_THISH/148-309
B8GRH6_THISH/209-362
B8GRM9_THISH/415-571
B8GRX8_THISH/116-275
B8GS54_THISH/366-523
B8GSA4_THISH/621-774
B8GSM4_THISH/211-380
B8GSM8_THISH/754-912
B8GSP1_THISH/719-876
B8GSV3_THISH/369-526
B8GT56_THISH/524-681
B8GTC0_THISH/265-425
B8GTD8_THISH/291-447
B8GTG0_THISH/399-556
B8GTY7_THISH/380-537
B8GU61_THISH/655-812
B8GV15_THISH/284-441
B8GWJ1_CAUCN/287-440
B8GWJ9_CAUCN/180-339
B8GXI0_CAUCN/372-530
B8H0Q8_CAUCN/270-427
B8H1B9_CAUCN/396-554
B8H226_CAUCN/306-464
B8H266_CAUCN/229-386
B8H3B9_CAUCN/279-436
B8H4N5_CAUCN/83-237
B8H5C7_CAUCN/125-273
B8H894_ARTCA/220-375
B8H975_ARTCA/80-235
B8HDV0_ARTCA/157-313
B8HEA5_ARTCA/302-454
B8HL49_CYAP4/507-647
B8HMA6_CYAP4/119-273
B8HMI3_CYAP4/347-505
B8HN37_CYAP4/262-420
B8HNE5_CYAP4/439-597
B8HNN4_CYAP4/162-316
B8HNV1_CYAP4/167-327
B8HP13_CYAP4/651-808
B8HP72_CYAP4/364-521
B8HQZ5_CYAP4/428-596
B8HRI7_CYAP4/280-438
B8HRL0_CYAP4/474-632
B8HRL5_CYAP4/618-776
B8HS15_CYAP4/166-313
B8HSJ9_CYAP4/398-556
B8HUG4_CYAP4/148-305
B8HVU4_CYAP4/125-293
B8HW15_CYAP4/170-331
B8HWB1_CYAP4/448-605
B8I390_CLOCE/393-550
B8I5B8_CLOCE/194-352
B8I668_CLOCE/179-332
B8I783_CLOCE/434-589
B8I9R1_METNO/528-687
B8IBV5_METNO/230-392
B8IC83_METNO/303-462
B8IFL7_METNO/442-597
B8IL59_METNO/180-339
B8IMK2_METNO/133-286
B8IN38_METNO/292-451
B8INP3_METNO/364-519
B8IP52_METNO/433-594
B8IQ51_METNO/92-248
B8IUY4_METNO/220-366
B8IYF2_DESDA/535-690
B8IYJ0_DESDA/386-541
B8IYT9_DESDA/146-328
B8J0N5_DESDA/240-393
B8J0V0_DESDA/286-438
B8J1E6_DESDA/318-475
B8J1M0_DESDA/192-363
B8J1Q1_DESDA/132-289
B8J1Q1_DESDA/620-762
B8J2L9_DESDA/49-206
B8J3U8_DESDA/138-295
B8J3U9_DESDA/146-308
B8J4G3_DESDA/583-741
B8J4M6_DESDA/266-419
B8J4N3_DESDA/799-955
B8J4P9_DESDA/301-447
B8J4U6_DESDA/154-305
B8J555_ANAD2/284-438
B8J660_ANAD2/142-306
B8J8R1_ANAD2/129-286
B8J9W4_ANAD2/143-285
B8JAH1_ANAD2/130-285
B8JB04_ANAD2/137-299
B8JB86_ANAD2/592-749
B8JBA8_ANAD2/259-419
B8JC33_ANAD2/291-444
B8JET1_ANAD2/308-466
B8K401_VIBPA/237-388
B8K421_VIBPA/144-299
B8K434_VIBPA/529-691
B8K461_VIBPA/319-473
B8K4N8_VIBPA/175-324
B8K4S2_VIBPA/258-418
B8K4S5_VIBPA/37-202
B8K4W9_VIBPA/430-580
B8K4Z8_VIBPA/157-311
B8K531_VIBPA/212-360
B8K564_VIBPA/369-522
B8K590_VIBPA/330-483
B8K5P4_VIBPA/182-335
B8K5R8_VIBPA/416-573
B8K5U5_VIBPA/479-631
B8K5V7_VIBPA/182-343
B8K613_VIBPA/163-317
B8K614_VIBPA/165-321
B8K662_VIBPA/206-363
B8K668_VIBPA/305-472
B8K6G5_VIBPA/142-299
B8K6M9_VIBPA/105-257
B8K6R1_VIBPA/154-311
B8K6U0_VIBPA/802-957
B8K6V6_VIBPA/390-546
B8K706_VIBPA/470-620
B8K7U9_VIBPA/478-629
B8K7V6_VIBPA/361-517
B8K849_VIBPA/111-266
B8K8B5_VIBPA/179-334
B8K8D4_VIBPA/352-510
B8K8I4_VIBPA/538-702
B8K8I8_VIBPA/264-421
B8K8U8_VIBPA/408-557
B8K956_VIBPA/210-364
B8K9B0_VIBPA/419-580
B8K9C5_VIBPA/266-419
B8K9G2_VIBPA/245-402
B8K9M1_VIBPA/412-563
B8K9N5_VIBPA/494-639
B8K9U4_VIBPA/203-359
B8K9V5_VIBPA/487-643
B8KA90_VIBPA/138-299
B8KAC4_VIBPA/324-482
B8KAC9_VIBPA/255-400
B8KAJ0_VIBPA/347-504
B8KAL4_VIBPA/492-636
B8KAR8_VIBPA/157-310
B8KB38_VIBPA/353-504
B8KB54_VIBPA/203-358
B8KBE7_VIBPA/242-398
B8KBL7_VIBPA/612-769
B8KBW3_VIBPA/482-637
B8KBX8_VIBPA/438-592
B8KC39_VIBPA/332-483
B8KCH1_VIBPA/466-615
B8KD29_VIBPA/411-571
B8KDE4_VIBPA/1-87
B8KDH0_VIBPA/323-487
B8KDM8_VIBPA/331-486
B8KDQ1_VIBPA/268-423
B8KDR3_VIBPA/400-557
B8KEI9_VIBPA/77-220
B8KEL7_VIBPA/238-356
B8KEL7_VIBPA/351-407
B8KEL8_VIBPA/152-313
B8KF61_9GAMM/378-535
B8KFD5_9GAMM/324-494
B8KFD6_9GAMM/217-374
B8KFU2_9GAMM/888-1045
B8KG60_9GAMM/1-123
B8KGI6_9GAMM/368-525
B8KHA7_9GAMM/12-169
B8KHV5_9GAMM/288-445
B8KIB3_9GAMM/248-404
B8KIK0_9GAMM/393-550
B8KJ00_9GAMM/199-364
B8KJA7_9GAMM/234-386
B8KJJ5_9GAMM/371-524
B8KJL8_9GAMM/218-379
B8KJM0_9GAMM/375-533
B8KKA6_9GAMM/374-531
B8KKB0_9GAMM/161-316
B8KKJ5_9GAMM/218-380
B8KKX5_9GAMM/164-319
B8KL02_9GAMM/205-362
B8KM73_9GAMM/350-503
B8KNE1_9GAMM/791-952
B8KNQ8_9GAMM/234-395
B8KP20_9GAMM/152-313
B8KP71_9GAMM/346-501
B8KP72_9GAMM/295-451
B8KPF2_9GAMM/149-231
B8KPF2_9GAMM/235-324
B8KPY0_9GAMM/48-205
B8KPY2_9GAMM/1093-1257
B8KQN2_9GAMM/193-348
B8KQS0_9GAMM/1-149
B8KRF7_9GAMM/234-386
B8KTK3_9GAMM/139-305
B8KUK1_9GAMM/202-356
B8KV43_9GAMM/324-481
B8KWC0_9GAMM/234-395
B8KWS7_9GAMM/250-406
B8KWW4_9GAMM/148-228
B8KWW4_9GAMM/241-325
B8KXC0_9GAMM/319-485
B8KXF3_9GAMM/8-153
B8KYY5_9GAMM/423-562
B8KZ49_9GAMM/263-419
B8KZD4_9GAMM/414-569
B8KZD6_9GAMM/190-345
B8L1B3_9GAMM/585-732
B8L1U7_9GAMM/288-444
B8L1V6_9GAMM/514-672
B8L2X3_9GAMM/277-434
B8L306_9GAMM/826-983
B8L341_9GAMM/329-489
B8L378_9GAMM/200-351
B8L380_9GAMM/373-530
B8L381_9GAMM/338-495
B8L3B6_9GAMM/289-446
B8L3N8_9GAMM/306-461
B8L559_9GAMM/553-709
B8L571_9GAMM/304-461
B8L6R3_9GAMM/375-534
B8L765_9GAMM/263-377
B8L765_9GAMM/382-432
B8L7J3_9GAMM/222-379
B8L7X7_9GAMM/332-488
B8L821_9GAMM/218-368
B8L851_9GAMM/366-516
B8L997_9GAMM/270-431
B8LA52_9GAMM/182-336
B8LAK9_9GAMM/118-258
B8LAS7_9GAMM/269-425
B8LB88_9GAMM/477-634
B8LB90_9GAMM/21-164
B8ZRL2_MYCLB/393-551
B8ZS52_MYCLB/179-334
B8ZUE4_MYCLB/141-298
B9ABC2_BORBU/144-304
B9AYL1_9BURK/253-410
B9B030_9BURK/408-565
B9B082_9BURK/319-476
B9B0T3_9BURK/344-504
B9B0V4_9BURK/150-307
B9B1M3_9BURK/228-385
B9B204_9BURK/338-497
B9B321_9BURK/426-540
B9B4T3_9BURK/334-490
B9B5T2_9BURK/347-508
B9B6Q0_9BURK/323-482
B9B6Q1_9BURK/174-334
B9BBN6_9BURK/169-335
B9BEG5_9BURK/365-519
B9BEN2_9BURK/292-449
B9BI39_9BURK/423-580
B9BI92_9BURK/319-475
B9BJD1_9BURK/174-334
B9BJD2_9BURK/323-482
B9BKN1_9BURK/338-497
B9BL00_9BURK/228-385
B9BLS1_9BURK/150-307
B9BLU2_9BURK/344-504
B9BQD0_9BURK/334-490
B9BRW5_9BURK/253-410
B9BW09_9BURK/416-530
B9BXE7_9BURK/169-335
B9C242_9BURK/423-580
B9C297_9BURK/319-475
B9C3D9_9BURK/174-334
B9C3E0_9BURK/323-482
B9C4N7_9BURK/338-497
B9C505_9BURK/228-385
B9C5S6_9BURK/150-307
B9C5U7_9BURK/344-504
B9CB98_9BURK/334-490
B9CCT6_9BURK/416-530
B9CDR2_9BURK/253-410
B9CGL1_9BURK/169-335
B9CQY4_STACP/188-347
B9CY83_WOLRE/72-193
B9CZ32_WOLRE/237-389
B9D0K8_WOLRE/189-344
B9D0K9_WOLRE/224-378
B9D203_WOLRE/257-413
B9D3P4_WOLRE/354-510
B9D5Z9_WOLRE/236-386
B9DK12_STACT/187-346
B9DZC0_CLOK1/119-275
B9DZK3_CLOK1/196-351
B9DZV2_CLOK1/209-362
B9E0N6_CLOK1/138-291
B9E120_CLOK1/416-563
B9E123_CLOK1/89-237
B9E1V4_CLOK1/299-451
B9E2I7_CLOK1/129-285
B9E3E2_CLOK1/414-533
B9E4Y9_CLOK1/135-292
B9EAE0_MACCJ/187-346
B9FV16_ORYSJ/388-453
B9FV16_ORYSJ/448-496
B9G0G0_ORYSJ/1162-1241
B9G0G0_ORYSJ/339-496
B9G0G1_ORYSJ/155-306
B9IRT3_BACCQ/479-636
B9IRY1_BACCQ/464-621
B9ISW7_BACCQ/191-346
B9IV44_BACCQ/481-638
B9IWK9_BACCQ/69-213
B9IWQ7_BACCQ/268-421
B9J1P4_BACCQ/505-662
B9J3R8_BACCQ/271-423
B9J4R7_BACCQ/146-298
B9J5P5_BACCQ/11-87
B9J6P4_AGRRK/354-510
B9J793_AGRRK/349-503
B9J8M1_AGRRK/100-249
B9J8T9_AGRRK/125-278
B9JA13_AGRRK/25-182
B9JAC1_AGRRK/333-488
B9JAE4_AGRRK/304-462
B9JAL6_AGRRK/179-336
B9JAR5_AGRRK/538-696
B9JBA8_AGRRK/420-534
B9JD30_AGRRK/265-422
B9JDL1_AGRRK/293-452
B9JFY4_AGRRK/176-334
B9JGF4_AGRRK/245-402
B9JIK7_AGRRK/262-417
B9JKC0_AGRRK/195-357
B9JLU1_AGRRK/330-486
B9JM33_AGRRK/208-365
B9JME5_AGRRK/407-567
B9JND8_AGRRK/133-288
B9JNG4_AGRRK/293-443
B9JNR2_AGRRK/252-407
B9JQW0_AGRVS/221-372
B9JR22_AGRVS/461-621
B9JR60_AGRVS/477-633
B9JR77_AGRVS/73-222
B9JSD4_AGRVS/1-153
B9JSJ6_AGRVS/174-332
B9JSM7_AGRVS/623-780
B9JT50_AGRVS/553-711
B9JTA8_AGRVS/416-528
B9JTH1_AGRVS/128-284
B9JTW3_AGRVS/139-297
B9JV65_AGRVS/230-392
B9JV67_AGRVS/162-315
B9JVD4_AGRVS/216-372
B9JVH5_AGRVS/293-451
B9JVU0_AGRVS/225-377
B9JW52_AGRVS/155-313
B9JW67_AGRVS/207-364
B9JWG9_AGRVS/223-381
B9JYX6_AGRVS/78-233
B9JZ37_AGRVS/351-508
B9JZ97_AGRVS/52-205
B9JZU3_AGRVS/452-613
B9K083_AGRVS/334-495
B9K1E9_AGRVS/226-381
B9K2Z5_AGRVS/171-321
B9K313_AGRVS/89-242
B9K4C3_AGRVS/147-305
B9K4C5_AGRVS/146-199
B9K4C5_AGRVS/196-269
B9K4F3_AGRVS/396-548
B9K5T1_AGRVS/221-377
B9K6Y9_THENN/297-449
B9K727_THENN/107-176
B9K7G1_THENN/120-274
B9K7V8_THENN/1014-1166
B9K8R4_THENN/80-233
B9K9D0_THENN/1-90
B9K9D5_THENN/487-643
B9K9F5_THENN/334-485
B9K9Z8_THENN/268-420
B9KDZ5_CAMLR/184-336
B9KEY3_CAMLR/195-334
B9KFZ6_CAMLR/255-409
B9KIA5_ANAMF/294-449
B9KJA1_RHOSK/381-537
B9KK71_RHOSK/161-317
B9KK78_RHOSK/340-501
B9KKF0_RHOSK/191-346
B9KKF5_RHOSK/166-320
B9KKG0_RHOSK/289-452
B9KNZ5_RHOSK/71-223
B9KTJ8_RHOSK/326-475
B9KTL3_RHOSK/275-429
B9KTP8_RHOSK/376-529
B9KTP9_RHOSK/457-609
B9KU13_RHOSK/165-322
B9KWD4_RHOSK/353-510
B9KWV1_RHOSK/156-314
B9L066_THERP/579-731
B9L1R3_THERP/599-751
B9L207_THERP/486-643
B9L266_THERP/1765-1923
B9L460_THERP/592-747
B9L5N3_NAUPA/376-534
B9L5Q1_NAUPA/300-453
B9L5Q2_NAUPA/303-456
B9L5S2_NAUPA/236-389
B9L5U1_NAUPA/155-294
B9L5U9_NAUPA/257-407
B9L641_NAUPA/250-385
B9L653_NAUPA/264-410
B9L689_NAUPA/348-504
B9L6D0_NAUPA/180-320
B9L6I3_NAUPA/294-425
B9L6X2_NAUPA/177-329
B9L6X7_NAUPA/418-566
B9L6Y1_NAUPA/309-466
B9L727_NAUPA/255-412
B9L731_NAUPA/397-527
B9L7B2_NAUPA/392-547
B9L7B8_NAUPA/184-343
B9L7H7_NAUPA/302-448
B9L7P4_NAUPA/462-609
B9L7S4_NAUPA/305-448
B9L7U1_NAUPA/400-527
B9L886_NAUPA/129-269
B9L8G2_NAUPA/252-396
B9L8X9_NAUPA/277-421
B9L9B5_NAUPA/189-341
B9L9I5_NAUPA/359-487
B9L9J0_NAUPA/133-288
B9L9Z0_NAUPA/236-386
B9LA54_NAUPA/134-279
B9LA95_NAUPA/325-467
B9LB27_CHLSY/662-819
B9LB98_CHLSY/159-313
B9LBN7_CHLSY/163-320
B9LBR2_CHLSY/130-294
B9LD19_CHLSY/415-572
B9LE84_CHLSY/130-289
B9LEG4_CHLSY/212-365
B9LEI6_CHLSY/266-424
B9LFJ1_CHLSY/133-255
B9LG87_CHLSY/414-570
B9LGQ1_CHLSY/135-292
B9LGQ4_CHLSY/381-537
B9LHB0_CHLSY/549-707
B9LKQ8_CHLSY/418-576
B9LKX1_CHLSY/130-307
B9LM46_CHLSY/349-464
B9LM69_CHLSY/124-252
B9LZ98_GEOSF/482-639
B9LZI3_GEOSF/259-378
B9M0W8_GEOSF/292-450
B9M1S6_GEOSF/301-458
B9M207_GEOSF/240-409
B9M2K4_GEOSF/270-428
B9M343_GEOSF/142-300
B9M3D1_GEOSF/495-653
B9M3E5_GEOSF/183-342
B9M4E8_GEOSF/257-414
B9M4P3_GEOSF/171-327
B9M5D8_GEOSF/501-660
B9M5L0_GEOSF/123-277
B9M6C9_GEOSF/422-579
B9M798_GEOSF/254-412
B9M7G5_GEOSF/203-354
B9M7W6_GEOSF/269-426
B9M7X0_GEOSF/278-434
B9M9A9_GEOSF/224-382
B9M9T9_ACIET/786-948
B9M9Y9_ACIET/173-334
B9MAA2_ACIET/215-372
B9MB52_ACIET/144-305
B9MBS6_ACIET/723-884
B9MBY4_ACIET/359-517
B9MCG8_ACIET/269-426
B9MCV4_ACIET/526-690
B9MCV7_ACIET/429-598
B9MDC4_ACIET/208-364
B9MDN0_ACIET/164-325
B9MDW1_ACIET/330-454
B9MED7_ACIET/455-617
B9MF12_ACIET/195-353
B9MFI7_ACIET/427-583
B9MFJ2_ACIET/347-503
B9MG75_ACIET/341-494
B9MG86_ACIET/483-655
B9MI08_ACIET/314-470
B9MIG4_ACIET/180-337
B9MIG7_ACIET/219-377
B9MIP1_ACIET/54-213
B9MIV9_ACIET/615-777
B9MJ99_ACIET/152-309
B9MJE5_ACIET/844-1001
B9MJK3_ACIET/473-635
B9MJV1_ANATD/389-545
B9MML1_ANATD/144-300
B9MNQ0_ANATD/124-281
B9MNX7_ANATD/396-551
B9MPE9_ANATD/191-342
B9MQD5_ANATD/582-744
B9NI89_POPTR/79-246
B9NIY9_POPTR/309-469
B9NJL2_POPTR/140-293
B9NJU3_POPTR/1-128
B9NJZ3_POPTR/25-180
B9NL99_9RHOB/81-229
B9NMZ5_9RHOB/404-562
B9NNK1_9RHOB/292-458
B9NNK5_9RHOB/164-318
B9P6N3_POPTR/428-584
B9P7F2_POPTR/258-379
B9PAF6_POPTR/33-192
B9PAJ5_POPTR/144-305
B9PC99_POPTR/2-76
B9PDH4_POPTR/1-157
B9QRP9_9RHOB/361-517
B9QRQ7_9RHOB/178-335
B9QS55_9RHOB/320-472
B9QSF3_9RHOB/207-367
B9QSK5_9RHOB/552-708
B9QTA1_9RHOB/425-549
B9QU21_9RHOB/189-348
B9QUY6_9RHOB/304-460
B9QV02_9RHOB/223-378
B9QV28_9RHOB/92-257
B9QV84_9RHOB/225-380
B9QV87_9RHOB/343-501
B9QVB0_9RHOB/233-388
B9QVC9_9RHOB/487-641
B9QW00_9RHOB/296-454
B9QW37_9RHOB/294-450
B9QW38_9RHOB/331-487
B9QW64_9RHOB/253-409
B9QWG1_9RHOB/596-753
B9QWG6_9RHOB/226-381
B9QWG7_9RHOB/226-382
B9QWH9_9RHOB/351-518
B9QXF8_9RHOB/379-531
B9QXH8_9RHOB/647-806
B9QXK7_9RHOB/331-487
B9QXQ9_9RHOB/235-391
B9QXR1_9RHOB/518-671
B9QXR6_9RHOB/300-456
B9QXS2_9RHOB/365-523
B9QXS5_9RHOB/148-304
B9QZ21_9RHOB/286-443
B9QZA5_9RHOB/264-426
B9QZJ3_9RHOB/140-296
B9QZL1_9RHOB/277-434
B9QZL6_9RHOB/318-475
B9QZR7_9RHOB/129-294
B9QZY5_9RHOB/416-535
B9QZZ2_9RHOB/255-418
B9R012_9RHOB/318-475
B9R099_9RHOB/701-859
B9R0D3_9RHOB/216-371
B9R1B0_9RHOB/418-573
B9R1X0_9RHOB/227-383
B9R245_9RHOB/461-618
B9R2A8_9RHOB/258-415
B9R346_9RHOB/608-760
B9R380_9RHOB/535-693
B9R3Y5_9RHOB/314-469
B9R4Y9_9RHOB/388-545
B9R5C1_9RHOB/237-394
B9R5N2_9RHOB/138-292
B9R5Q4_9RHOB/321-476
B9R667_9RHOB/325-476
B9R685_9RHOB/329-487
B9R6G6_9RHOB/576-734
B9R6J1_9RHOB/249-404
B9T9D7_RICCO/1-68
B9T9G8_RICCO/144-293
B9T9P4_RICCO/235-391
B9TAU8_RICCO/151-300
B9TCI0_RICCO/69-211
B9TD64_RICCO/211-368
B9TDG5_RICCO/470-504
B9TF89_RICCO/7-164
B9TG19_RICCO/408-484
B9TGJ8_RICCO/2-67
B9TJH9_RICCO/203-322
B9TK28_RICCO/81-237
B9TKY1_RICCO/188-288
B9TL50_RICCO/157-213
B9TLW0_RICCO/148-305
B9TMD2_RICCO/78-181
B9TNC1_RICCO/1-113
B9TNG7_RICCO/27-186
B9TPH2_RICCO/18-116
B9TPV8_RICCO/1-64
B9TQG7_RICCO/1-124
B9TQQ7_RICCO/1-113
B9X3I3_BORBU/144-304
B9X630_BORBU/142-302
B9X898_9SPIO/144-304
B9Y2H8_9FIRM/173-331
B9Y300_9FIRM/1143-1286
B9Y300_9FIRM/669-819
B9Y3Y7_9FIRM/135-194
B9Y3Y8_9FIRM/512-662
B9Y590_9FIRM/514-664
B9Y5H5_9FIRM/480-634
B9Y5L2_9FIRM/461-609
B9Y671_9FIRM/293-445
B9Y677_9FIRM/321-473
B9Y6J0_9FIRM/246-402
B9Y7K5_9FIRM/214-363
B9Y8C9_9FIRM/269-423
B9Y8C9_9FIRM/570-724
B9Y8P9_9FIRM/569-726
B9Y8S6_9FIRM/191-339
B9Y8V0_9FIRM/369-520
B9Y8W0_9FIRM/527-668
B9Y8W2_9FIRM/441-592
B9Y8Z3_9FIRM/226-378
B9Y935_9FIRM/671-820
B9YA32_9FIRM/90-241
B9YA49_9FIRM/127-272
B9YA52_9FIRM/550-668
B9YA57_9FIRM/218-369
B9YA85_9FIRM/46-199
B9YAI9_9FIRM/391-545
B9YB10_9FIRM/137-290
B9YDZ1_9FIRM/18-156
B9YY70_9NEIS/625-782
B9YYD0_9NEIS/239-393
B9YYN2_9NEIS/566-723
B9YZ28_9NEIS/290-446
B9YZ47_9NEIS/503-660
B9YZY8_9NEIS/285-442
B9Z019_9NEIS/209-364
B9Z0J4_9NEIS/692-848
B9Z0X8_9NEIS/409-566
B9Z0Y0_9NEIS/354-509
B9Z192_9NEIS/507-664
B9Z1A1_9NEIS/424-580
B9Z1G6_9NEIS/470-629
B9Z1G7_9NEIS/196-306
B9Z1H0_9NEIS/570-732
B9Z1R5_9NEIS/647-804
B9Z2F9_9NEIS/257-404
B9Z370_9NEIS/407-525
B9Z374_9NEIS/289-446
B9Z392_9NEIS/278-435
B9Z3Y4_9NEIS/362-514
B9Z462_9NEIS/290-450
B9Z5D4_9NEIS/369-523
B9Z5H6_9NEIS/474-631
B9Z5K2_9NEIS/100-258
B9Z5L6_9NEIS/519-677
B9Z5M4_9NEIS/483-636
B9Z5V5_9NEIS/350-507
B9Z647_9NEIS/624-781
B9Z6W0_9NEIS/406-563
B9Z7N2_9NEIS/360-509
B9Z7T9_9NEIS/600-755
B9Z8G8_9NEIS/455-612
B9Z8H8_9NEIS/467-623
B9Z8L6_9NEIS/224-378
B9Z8Q8_9NEIS/1654-1811
B9Z8U3_9NEIS/694-843
C0A9E6_9BACT/134-294
C0AHS0_BORBU/144-304
C0ALB9_BORBU/144-304
C0AN68_9SPIO/144-304
C0B4W4_9FIRM/218-355
C0B4W5_9FIRM/392-470
C0B6B9_9FIRM/464-620
C0B9R0_9FIRM/143-243
C0B9X1_9FIRM/135-281
C0BCF2_9FIRM/168-319
C0BFD4_9FIRM/317-470
C0BQ78_9BIFI/450-591
C0BRH8_9BIFI/240-410
C0BV53_9BIFI/382-533
C0BVV6_9CLOT/156-313
C0BVV6_9CLOT/454-608
C0BW29_9CLOT/135-283
C0BW29_9CLOT/707-857
C0BWF0_9CLOT/278-432
C0BX39_9CLOT/554-712
C0BYC9_9CLOT/523-671
C0BYE1_9CLOT/501-644
C0BYG5_9CLOT/196-352
C0BZF0_9CLOT/304-455
C0BZZ6_9CLOT/224-374
C0C066_9CLOT/448-600
C0C0X2_9CLOT/321-470
C0C1K8_9CLOT/407-562
C0C1Q7_9CLOT/308-452
C0C2R0_9CLOT/406-558
C0C2S1_9CLOT/82-228
C0C2Y9_9CLOT/232-387
C0C391_9CLOT/125-278
C0C391_9CLOT/967-1123
C0C3Z5_9CLOT/324-481
C0C4Y9_9CLOT/474-632
C0C507_9CLOT/287-434
C0C507_9CLOT/486-636
C0C508_9CLOT/356-511
C0C522_9CLOT/406-553
C0C522_9CLOT/883-1027
C0C5G1_9CLOT/479-630
C0C5U1_9CLOT/391-547
C0C5U7_9CLOT/185-338
C0C5V0_9CLOT/168-321
C0C5Y2_9CLOT/358-509
C0C5Y3_9CLOT/135-288
C0C638_9CLOT/195-350
C0C670_9CLOT/285-425
C0CTN5_9CLOT/704-848
C0CTW5_9CLOT/302-458
C0CUW4_9CLOT/482-638
C0CWE3_9CLOT/382-533
C0CWG4_9CLOT/228-382
C0CWT2_9CLOT/191-344
C0CWT5_9CLOT/776-932
C0CXA3_9CLOT/495-647
C0CXK9_9CLOT/321-473
C0CXP3_9CLOT/178-320
C0CYF3_9CLOT/18-170
C0CYH3_9CLOT/268-418
C0CYH4_9CLOT/546-701
C0CYL6_9CLOT/134-282
C0CYL6_9CLOT/705-854
C0CZP3_9CLOT/496-637
C0CZT9_9CLOT/169-322
C0CZU4_9CLOT/243-389
C0D043_9CLOT/397-550
C0D073_9CLOT/19-158
C0D0B6_9CLOT/332-486
C0D0F7_9CLOT/79-215
C0D0Y7_9CLOT/167-323
C0D0Y7_9CLOT/467-621
C0D241_9CLOT/303-450
C0D241_9CLOT/502-651
C0D242_9CLOT/232-387
C0D3J0_9CLOT/151-307
C0D428_9CLOT/475-633
C0D4P3_9CLOT/223-342
C0D4Q5_9CLOT/173-327
C0D4Q5_9CLOT/866-1012
C0D4U2_9CLOT/19-171
C0D4W6_9CLOT/221-382
C0D560_9CLOT/251-403
C0D663_9CLOT/159-307
C0D7P9_9CLOT/790-945
C0D8F8_9CLOT/330-480
C0D8M9_9CLOT/555-686
C0D9J6_9CLOT/340-483
C0D9Q8_9CLOT/19-169
C0D9T9_9CLOT/89-236
C0DA20_9CLOT/280-335
C0DA21_9CLOT/226-375
C0DA28_9CLOT/164-311
C0DBP1_9CLOT/774-930
C0DC18_9CLOT/1-153
C0E9V2_9CLOT/689-843
C0EB56_9CLOT/203-364
C0EE30_9CLOT/144-300
C0EE41_9CLOT/181-337
C0EED4_9CLOT/135-282
C0EED4_9CLOT/704-854
C0EI30_9CLOT/557-713
C0EII9_9CLOT/569-727
C0EJ20_9CLOT/288-431
C0ES15_9FIRM/4-121
C0ESB6_9FIRM/204-358
C0ETV7_9FIRM/494-633
C0EU57_9FIRM/293-449
C0EUP0_9FIRM/320-474
C0EW07_9FIRM/133-279
C0EW44_9FIRM/541-693
C0EWK9_9FIRM/355-511
C0EYY2_9FIRM/60-209
C0EYZ5_9FIRM/246-398
C0F900_9RICK/294-454
C0FNP8_9FIRM/194-346
C0FNY9_9FIRM/365-525
C0FPR2_9FIRM/236-378
C0FPS5_9FIRM/3-108
C0FRW9_9FIRM/158-331
C0FS47_9FIRM/300-442
C0FS48_9FIRM/135-287
C0FSQ7_9FIRM/200-357
C0FTQ3_9FIRM/379-530
C0FUH7_9FIRM/170-321
C0FUN0_9FIRM/1-98
C0FUN1_9FIRM/191-235
C0FUN6_9FIRM/542-700
C0FV63_9FIRM/191-347
C0FVM1_9FIRM/153-302
C0FVS4_9FIRM/444-597
C0FX18_9FIRM/224-372
C0FXM7_9FIRM/151-296
C0FY80_9FIRM/10-99
C0FZA1_9FIRM/268-427
C0FZE9_9FIRM/2-143
C0FZF0_9FIRM/281-435
C0FZW5_9FIRM/339-498
C0FZZ1_9FIRM/129-278
C0G3Y5_9RHIZ/276-431
C0G4F5_9RHIZ/222-365
C0G4M1_9RHIZ/534-692
C0G6E7_9RHIZ/84-237
C0G9H3_9RHIZ/224-381
C0GAV6_9RHIZ/359-515
C0GAY3_9RHIZ/216-369
C0GBE5_9RHIZ/297-456
C0GBF2_9RHIZ/89-240
C0GC94_9FIRM/333-492
C0GDH0_9FIRM/47-130
C0GDU1_9FIRM/416-564
C0GEF8_9FIRM/470-621
C0GER8_9FIRM/497-647
C0GF20_9FIRM/300-459
C0GHE2_9FIRM/1-136
C0GHW2_9FIRM/207-358
C0GIL2_9FIRM/126-252
C0GJJ5_9FIRM/216-366
C0GKX4_9FIRM/193-345
C0INC4_9BACT/334-491
C0KWA8_BORBU/144-304
C0KWA9_BORBU/144-304
C0KWB0_BORBN/144-304
C0KWB1_BORHE/147-307
C0N1J5_9GAMM/184-340
C0N1M8_9GAMM/808-965
C0N243_9GAMM/237-385
C0N2B6_9GAMM/268-423
C0N2C6_9GAMM/331-487
C0N2C8_9GAMM/139-297
C0N2Q7_9GAMM/147-317
C0N2S1_9GAMM/409-537
C0N2X4_9GAMM/266-420
C0N3Y7_9GAMM/685-842
C0N514_9GAMM/656-813
C0N5L7_9GAMM/271-428
C0N5Q0_9GAMM/144-300
C0N5T0_9GAMM/856-1013
C0N5Y8_9GAMM/516-673
C0N680_9GAMM/331-488
C0N6D2_9GAMM/777-934
C0N6D3_9GAMM/365-522
C0N6E8_9GAMM/164-320
C0N6Q6_9GAMM/190-349
C0N6V7_9GAMM/186-344
C0N773_9GAMM/304-458
C0N7G9_9GAMM/14-164
C0N7J8_9GAMM/328-480
C0N7K1_9GAMM/301-461
C0N8C3_9GAMM/82-241
C0N8Q5_9GAMM/282-439
C0N942_9GAMM/520-677
C0N947_9GAMM/541-699
C0N948_9GAMM/278-435
C0N985_9GAMM/177-336
C0N9H7_9GAMM/173-329
C0N9I2_9GAMM/139-297
C0N9M8_9GAMM/164-317
C0NA10_9GAMM/572-729
C0PW15_SALPC/247-403
C0PZC6_SALPC/275-406
C0PZS1_SALPC/224-381
C0Q173_SALPC/242-394
C0Q1F8_SALPC/572-729
C0Q269_SALPC/398-557
C0Q2J0_SALPC/218-373
C0Q3R0_SALPC/237-391
C0Q7L0_SALPC/189-344
C0Q7Q8_SALPC/209-365
C0Q9F5_DESAH/211-372
C0Q9U5_DESAH/182-339
C0QA63_DESAH/173-333
C0QA93_DESAH/176-342
C0QAB8_DESAH/317-487
C0QB51_DESAH/293-451
C0QBD5_DESAH/374-531
C0QBJ5_DESAH/1-125
C0QBK1_DESAH/272-425
C0QC96_DESAH/1110-1263
C0QD16_DESAH/514-671
C0QDC5_DESAH/137-294
C0QDV9_DESAH/269-438
C0QEH9_DESAH/178-331
C0QEP1_DESAH/505-664
C0QF80_DESAH/283-444
C0QF99_DESAH/486-650
C0QFG9_DESAH/176-332
C0QGJ7_DESAH/424-584
C0QHN1_DESAH/179-335
C0QHY0_DESAH/136-292
C0QIJ5_DESAH/28-93
C0QIN4_DESAH/239-370
C0QJ78_DESAH/309-466
C0QKB8_DESAH/266-357
C0QLJ7_DESAH/404-566
C0QLY1_DESAH/278-436
C0QM24_DESAH/319-475
C0QMB4_DESAH/204-363
C0QPE2_PERMH/404-557
C0QPI4_PERMH/444-601
C0QPX4_PERMH/167-326
C0QQ09_PERMH/254-412
C0QQ30_PERMH/431-589
C0QQ44_PERMH/259-396
C0QQF0_PERMH/209-367
C0QQF1_PERMH/619-776
C0QQF8_PERMH/258-402
C0QQG6_PERMH/269-427
C0QQR2_PERMH/264-418
C0QQU4_PERMH/185-338
C0QRL3_PERMH/417-565
C0QRX3_PERMH/223-378
C0QS84_PERMH/260-421
C0QSI7_PERMH/262-420
C0QSJ8_PERMH/222-371
C0QT05_PERMH/181-332
C0QT79_PERMH/342-495
C0QTH1_PERMH/267-425
C0QTN5_PERMH/39-197
C0QTP8_PERMH/202-348
C0QU11_PERMH/289-432
C0QUB8_PERMH/127-279
C0QUK0_PERMH/225-379
C0QUQ4_PERMH/235-392
C0QXE8_BRAHW/163-327
C0QZQ5_BRAHW/114-269
C0R2B1_BRAHW/169-330
C0R5J9_WOLWR/294-454
C0RGR7_BRUMB/270-425
C0RHC0_BRUMB/222-365
C0RHI8_BRUMB/534-692
C0RJ31_BRUMB/82-235
C0RKH1_BRUMB/224-381
C0RLD1_BRUMB/296-455
C0RLD8_BRUMB/86-237
C0RMC0_BRUMB/333-489
C0SXW6_BORBU/144-304
C0SZJ1_BORBU/142-302
C0VJU7_9GAMM/250-410
C0VJY1_9GAMM/321-477
C0VK52_9GAMM/253-410
C0VKQ1_9GAMM/234-390
C0VM32_9GAMM/233-387
C0VM80_9GAMM/393-548
C0VML4_9GAMM/308-467
C0VNS9_9GAMM/207-360
C0VNY0_9GAMM/234-395
C0WA50_9FIRM/113-268
C0WEP4_9FIRM/157-299
C0XZM6_BURPS/322-478
C0Y154_BURPS/257-414
C0Y6I2_BURPS/358-515
C0Y6Z2_BURPS/320-480
C0Y8L8_BURPS/169-335
C0YAB0_BURPS/330-492
C0YBM2_BURPS/293-450
C0YC31_BURPS/288-447
C0YDP6_BURPS/447-607
C0YDS6_BURPS/149-306
C0YZG5_LACRE/187-345
C0Z4E1_BREBN/142-299
C0Z5E7_BREBN/238-395
C0Z6C0_BREBN/283-440
C0Z6I5_BREBN/373-523
C0Z7T1_BREBN/243-397
C0ZBG1_BREBN/378-534
C0ZBT5_BREBN/385-541
C0ZBT6_BREBN/382-540
C0ZC73_BREBN/579-738
C0ZFB8_BREBN/116-234
C0ZFT2_BREBN/50-199
C0ZHK6_BREBN/592-742
C0ZL87_RHOE4/304-459
C0ZLL6_RHOE4/373-525
C0ZM69_RHOE4/197-355
C0ZMA8_RHOE4/225-383
C0ZMA9_RHOE4/222-380
C0ZMI7_RHOE4/217-371
C0ZNJ2_RHOE4/204-363
C0ZP82_RHOE4/175-320
C0ZSA7_RHOE4/215-371
C0ZSM2_RHOE4/200-358
C0ZTH2_RHOE4/300-454
C0ZTL0_RHOE4/210-368
C0ZTL1_RHOE4/347-501
C0ZVI8_RHOE4/344-500
C0ZZP3_RHOE4/202-360
C1A0S5_RHOE4/298-463
C1A2Z8_RHOE4/345-508
C1A2Z9_RHOE4/351-507
C1A5B4_GEMAT/522-678
C1A5L7_GEMAT/328-488
C1A6M0_GEMAT/683-840
C1A762_GEMAT/557-722
C1A7G0_GEMAT/366-522
C1A7I4_GEMAT/207-364
C1A7W8_GEMAT/252-409
C1A8Q8_GEMAT/135-258
C1A983_GEMAT/151-309
C1A9Y8_GEMAT/257-414
C1ABN0_GEMAT/148-315
C1AC90_GEMAT/241-399
C1AC92_GEMAT/113-270
C1AMZ9_MYCBT/184-339
C1ARI0_RHOOB/304-460
C1AY67_RHOOB/184-339
C1AY88_RHOOB/346-503
C1AY88_RHOOB/889-1049
C1B8M5_RHOOB/191-335
C1BBK6_RHOOB/242-394
C1CW32_DEIDV/371-523
C1CW37_DEIDV/124-268
C1CW73_DEIDV/1-51
C1CWH3_DEIDV/217-366
C1CWU1_DEIDV/386-540
C1CX76_DEIDV/325-481
C1CX77_DEIDV/436-594
C1CY42_DEIDV/30-182
C1CYA5_DEIDV/284-439
C1CYM9_DEIDV/356-510
C1CZC7_DEIDV/171-316
C1CZC9_DEIDV/393-537
C1CZG3_DEIDV/366-521
C1CZJ2_DEIDV/204-357
C1CZN9_DEIDV/7-147
C1CZU0_DEIDV/322-472
C1CZV1_DEIDV/429-578
C1D0E7_DEIDV/464-607
C1D0I5_DEIDV/335-485
C1D1C4_DEIDV/135-289
C1D1W4_DEIDV/427-582
C1D1Y2_DEIDV/208-366
C1D205_DEIDV/167-324
C1D245_DEIDV/354-509
C1D246_DEIDV/327-483
C1D269_DEIDV/1092-1248
C1D2C7_DEIDV/42-126
C1D2J4_DEIDV/357-506
C1D2S4_DEIDV/304-458
C1D2U9_DEIDV/993-1149
C1D2Y2_DEIDV/407-560
C1D398_DEIDV/541-696
C1D3A0_DEIDV/208-362
C1D439_DEIDV/466-624
C1D451_DEIDV/559-708
C1D4L4_LARHH/428-588
C1D4P0_LARHH/318-473
C1D4T3_LARHH/264-416
C1D4V4_LARHH/234-389
C1D536_LARHH/172-314
C1D537_LARHH/8-46
C1D5C3_LARHH/150-314
C1D5Z1_LARHH/1-124
C1D667_LARHH/129-284
C1D6C2_LARHH/676-833
C1D6E2_LARHH/12-170
C1D6I3_LARHH/181-340
C1D6K0_LARHH/428-581
C1D6L3_LARHH/164-277
C1D915_LARHH/705-864
C1D9X4_LARHH/353-490
C1DA12_LARHH/593-749
C1DB08_LARHH/662-816
C1DBE5_LARHH/366-513
C1DBY5_LARHH/407-564
C1DCC5_LARHH/437-593
C1DCK6_LARHH/428-541
C1DCL4_LARHH/178-335
C1DCZ4_LARHH/326-481
C1DD11_LARHH/505-661
C1DD31_LARHH/471-628
C1DD63_LARHH/218-374
C1DD69_LARHH/343-497
C1DFX7_AZOVD/363-512
C1DFY2_AZOVD/298-455
C1DFZ3_AZOVD/283-440
C1DGF8_AZOVD/155-312
C1DGR9_AZOVD/343-501
C1DIM2_AZOVD/1019-1174
C1DIM2_AZOVD/426-580
C1DJG4_AZOVD/146-301
C1DJP1_AZOVD/675-832
C1DK20_AZOVD/188-340
C1DK88_AZOVD/45-124
C1DKA0_AZOVD/121-278
C1DKA8_AZOVD/263-419
C1DKG9_AZOVD/461-616
C1DLT8_AZOVD/374-526
C1DLU9_AZOVD/404-560
C1DM12_AZOVD/144-305
C1DMG6_AZOVD/402-514
C1DMN9_AZOVD/295-445
C1DPF7_AZOVD/158-314
C1DPS4_AZOVD/2-48
C1DS52_AZOVD/257-414
C1DSP1_AZOVD/208-362
C1DSZ2_AZOVD/255-409
C1DTF9_SULAA/636-791
C1DTJ9_SULAA/16-168
C1DTK0_SULAA/16-168
C1DTK4_SULAA/111-267
C1DVF2_SULAA/26-183
C1DVT2_SULAA/256-404
C1DVV2_SULAA/399-513
C1DVZ5_SULAA/665-823
C1DXM6_SULAA/250-406
C1DXV0_SULAA/272-425
C1DXW1_SULAA/226-380
C1ENX1_BACC3/478-635
C1EQ15_BACC3/68-213
C1EQ83_BACC3/191-346
C1EQR8_BACC3/268-421
C1EVL3_BACC3/401-557
C1EWI2_BACC3/271-423
C1EXG0_BACC3/146-298
C1F0F2_BACC3/129-242
C1F0M4_BACC3/479-636
C1F0S6_BACC3/307-464
C1F0V7_ACIC5/339-500
C1F0W3_ACIC5/191-345
C1F117_ACIC5/445-605
C1F1G0_ACIC5/193-351
C1F1Q2_ACIC5/325-485
C1F278_ACIC5/303-460
C1F295_ACIC5/377-534
C1F2Z2_ACIC5/856-1014
C1F3D3_ACIC5/271-427
C1F5G2_ACIC5/198-351
C1F6V6_ACIC5/118-275
C1F8E9_ACIC5/235-393
C1F8J3_ACIC5/144-299
C1F8N0_ACIC5/232-382
C1F8P8_ACIC5/318-475
C1F956_ACIC5/466-623
C1FKT8_CLOBJ/256-413
C1FL21_CLOBJ/128-278
C1FLL8_CLOBJ/29-181
C1FM30_CLOBJ/269-428
C1FMZ6_CLOBJ/395-543
C1FPR1_CLOBJ/30-182
C1FQ50_CLOBJ/207-354
C1FRL5_CLOBJ/194-353
C1FRN9_CLOBJ/423-577
C1HEI0_9ESCH/210-366
C1HF62_9ESCH/323-480
C1HGY0_9ESCH/295-438
C1HI69_9ESCH/224-381
C1HIJ7_9ESCH/249-405
C1HK83_9ESCH/237-391
C1HKE0_9ESCH/273-426
C1HKN4_9ESCH/384-475
C1HKN5_9ESCH/9-64
C1HKR1_9ESCH/303-461
C1HKT0_9ESCH/131-285
C1HLF6_9ESCH/281-438
C1HLF7_9ESCH/404-555
C1HLG4_9ESCH/217-374
C1HLY4_9ESCH/403-562
C1HMK2_9ESCH/682-839
C1HSC5_9ESCH/242-394
C1I301_9CLOT/195-354
C1I3L1_9CLOT/201-357
C1I436_9CLOT/222-374
C1I4M6_9CLOT/324-474
C1I4R6_9CLOT/537-694
C1I8C6_9CLOT/321-476
C1I8H4_9CLOT/154-311
C1J5V0_BORTU/147-307
C1J720_BORAF/144-304
C1KWL1_LISMC/209-368
C1KWL2_LISMC/208-366
C1KXC8_LISMC/195-350
C1L048_LISMC/129-282
C1M322_9ENTR/313-467
C1M3M6_9ENTR/193-355
C1M3N4_9ENTR/344-495
C1M448_9ENTR/427-584
C1M452_9ENTR/225-380
C1M4A3_9ENTR/282-440
C1M4F9_9ENTR/129-283
C1M4Z2_9ENTR/261-417
C1M4Z3_9ENTR/253-406
C1M535_9ENTR/237-391
C1M563_9ENTR/343-490
C1M6A6_9ENTR/682-839
C1M7E4_9ENTR/300-456
C1M7K1_9ENTR/205-361
C1MA51_9ENTR/224-381
C1MA84_9ENTR/248-404
C1MAR3_9ENTR/397-553
C1MAS0_9ENTR/300-458
C1MAS4_9ENTR/236-393
C1MC80_9ENTR/189-344
C1MDK1_9ENTR/231-383
C1MF63_9ENTR/322-478
C1NCJ0_9ESCH/249-405
C1NEM2_9ESCH/224-381
C1NFG4_9ESCH/242-394
C1P737_BACCO/6-81
C1P7J2_BACCO/137-293
C1P9Q5_BACCO/463-611
C1PCK5_BACCO/190-342
C2C4Z4_VIBCH/248-405
C2C561_VIBCH/417-490
C2C5B2_VIBCH/338-495
C2C5Q5_VIBCH/153-310
C2C5S3_VIBCH/155-307
C2C6B4_VIBCH/428-576
C2C6I0_VIBCH/238-353
C2C6I0_VIBCH/344-407
C2C747_VIBCH/179-332
C2C788_VIBCH/532-694
C2C7B9_VIBCH/142-299
C2C7G8_VIBCH/180-330
C2C7H4_VIBCH/211-363
C2C7J4_VIBCH/369-522
C2C7R8_VIBCH/237-388
C2C820_VIBCH/197-362
C2C825_VIBCH/294-453
C2C829_VIBCH/180-335
C2C845_VIBCH/157-312
C2C8I2_VIBCH/144-299
C2C8M9_VIBCH/203-357
C2C910_VIBCH/464-614
C2C9U3_VIBCH/179-332
C2C9U9_VIBCH/266-410
C2CAE0_VIBCH/350-502
C2CAE4_VIBCH/224-376
C2CAH3_VIBCH/410-571
C2CAP9_VIBCH/339-498
C2CAT3_VIBCH/270-427
C2CAT6_VIBCH/347-503
C2CAU9_VIBCH/522-677
C2CB32_VIBCH/340-491
C2CBH2_VIBCH/206-364
C2CBS3_VIBCH/274-426
C2CC39_VIBCH/335-486
C2CC74_VIBCH/513-659
C2CCB2_VIBCH/152-313
C2CCU0_VIBCH/364-520
C2CDC9_VIBCH/198-358
C2CE20_VIBCH/231-385
C2CEN6_VIBCH/256-409
C2CEP1_VIBCH/242-398
C2CET4_VIBCH/339-503
C2DJ78_ECOLX/242-394
C2DK56_ECOLX/282-439
C2DKP0_ECOLX/295-438
C2DLA2_ECOLX/210-366
C2DP67_ECOLX/8-74
C2DPQ4_ECOLX/392-551
C2DQ66_ECOLX/217-374
C2DQ73_ECOLX/344-495
C2DQ74_ECOLX/284-441
C2DR10_ECOLX/1-122
C2DR31_ECOLX/303-461
C2DR59_ECOLX/7-62
C2DR60_ECOLX/384-534
C2DRK0_ECOLX/273-426
C2DRQ7_ECOLX/237-391
C2DU11_ECOLX/682-839
C2DWF5_ECOLX/224-381
C2DX08_ECOLX/249-405
C2EFT6_9LACO/132-284
C2EFU2_9LACO/132-290
C2EUE6_9LACO/187-345
C2HQI7_LACAC/186-345
C2HRK9_VIBCH/468-624
C2HRM2_VIBCH/562-717
C2HS75_VIBCH/179-332
C2HT18_VIBCH/338-495
C2HT69_VIBCH/417-490
C2HTC4_VIBCH/198-358
C2HTL5_VIBCH/231-385
C2HUV1_VIBCH/256-409
C2HUV6_VIBCH/242-398
C2HUZ4_VIBCH/340-491
C2HV43_VIBCH/339-503
C2HVG8_VIBCH/339-498
C2HVV8_VIBCH/364-520
C2HVY4_VIBCH/410-571
C2HWC4_VIBCH/248-405
C2HWJ9_VIBCH/152-313
C2HWN9_VIBCH/513-659
C2HWU6_VIBCH/348-499
C2HX71_VIBCH/274-426
C2HXM0_VIBCH/206-364
C2HY03_VIBCH/350-502
C2HY07_VIBCH/197-349
C2HY31_VIBCH/155-307
C2HY83_VIBCH/428-576
C2HYK1_VIBCH/515-677
C2HYS9_VIBCH/180-330
C2HYT6_VIBCH/211-363
C2HYV4_VIBCH/369-522
C2HZ20_VIBCH/237-388
C2HZ65_VIBCH/208-359
C2HZC9_VIBCH/197-362
C2HZD4_VIBCH/294-452
C2HZD7_VIBCH/180-335
C2HZF3_VIBCH/157-312
C2HZG0_VIBCH/191-347
C2HZU0_VIBCH/144-299
C2HZZ0_VIBCH/203-357
C2I085_VIBCH/479-629
C2I0F1_VIBCH/310-462
C2I1I4_VIBCH/339-503
C2I1P1_VIBCH/231-385
C2I1T6_VIBCH/417-490
C2I1Y7_VIBCH/338-495
C2I2P1_VIBCH/274-426
C2I2W8_VIBCH/335-486
C2I305_VIBCH/513-659
C2I3C1_VIBCH/266-410
C2I3C7_VIBCH/179-332
C2I434_VIBCH/256-409
C2I439_VIBCH/242-398
C2I4S9_VIBCH/339-498
C2I505_VIBCH/410-571
C2I582_VIBCH/248-405
C2I5D5_VIBCH/206-364
C2I5Q9_VIBCH/522-677
C2I5S2_VIBCH/476-632
C2I5S5_VIBCH/270-396
C2I5S9_VIBCH/1-36
C2I5T2_VIBCH/197-349
C2I5T7_VIBCH/104-256
C2I6L0_VIBCH/155-307
C2I6S0_VIBCH/428-576
C2I736_VIBCH/340-491
C2I7C1_VIBCH/198-358
C2I812_VIBCH/479-629
C2I889_VIBCH/203-357
C2I8D6_VIBCH/144-299
C2I8M7_VIBCH/180-335
C2I8N1_VIBCH/294-453
C2I8N6_VIBCH/197-362
C2I8Z8_VIBCH/237-388
C2I9B9_VIBCH/369-522
C2I9D8_VIBCH/211-363
C2I9M9_VIBCH/515-677
C2I9U2_VIBCH/179-332
C2IA93_VIBCH/310-462
C2IA96_VIBCH/238-353
C2IA96_VIBCH/344-407
C2IAL9_VIBCH/152-313
C2IAZ0_VIBCH/364-520
C2ICG6_VIBCH/203-357
C2ICP8_VIBCH/479-629
C2ID26_VIBCH/238-353
C2ID26_VIBCH/344-407
C2ID29_VIBCH/310-462
C2IE53_VIBCH/155-307
C2IEA5_VIBCH/428-576
C2IED3_VIBCH/417-490
C2IEI4_VIBCH/338-495
C2IF45_VIBCH/179-332
C2IF91_VIBCH/515-677
C2IFG7_VIBCH/180-330
C2IFH3_VIBCH/211-363
C2IFJ4_VIBCH/369-522
C2IFR7_VIBCH/237-388
C2IG27_VIBCH/197-362
C2IG32_VIBCH/294-453
C2IG35_VIBCH/180-335
C2IG52_VIBCH/157-312
C2IGD7_VIBCH/144-299
C2IGU2_VIBCH/364-520
C2IH63_VIBCH/152-313
C2IHA0_VIBCH/513-659
C2IHD7_VIBCH/335-486
C2IHL4_VIBCH/274-426
C2IHP4_VIBCH/206-364
C2II19_VIBCH/522-677
C2II32_VIBCH/468-624
C2II35_VIBCH/270-427
C2II37_VIBCH/197-349
C2II41_VIBCH/350-502
C2IIY1_VIBCH/340-491
C2IJ40_VIBCH/339-498
C2IJB7_VIBCH/410-571
C2IJJ6_VIBCH/248-405
C2IJP3_VIBCH/339-503
C2IJT6_VIBCH/242-398
C2IJU1_VIBCH/256-409
C2IKS3_VIBCH/231-385
C2IKW3_VIBCH/266-410
C2IKW9_VIBCH/179-332
C2ILT6_VIBCH/198-358
C2IMF5_VIBCH/339-503
C2IN62_VIBCH/231-385
C2INV9_VIBCH/242-398
C2IP40_VIBCH/364-520
C2IPW0_VIBCH/238-354
C2IPW0_VIBCH/341-407
C2IPW3_VIBCH/310-462
C2IQV4_VIBCH/155-307
C2IR14_VIBCH/428-576
C2IRG1_VIBCH/340-491
C2IRM0_VIBCH/339-498
C2IRU8_VIBCH/410-571
C2IS23_VIBCH/248-405
C2ISD5_VIBCH/464-614
C2ISL2_VIBCH/203-357
C2ISQ9_VIBCH/144-299
C2ISY5_VIBCH/157-312
C2IT02_VIBCH/180-335
C2IT06_VIBCH/294-453
C2IT11_VIBCH/197-362
C2ITC1_VIBCH/237-388
C2ITJ5_VIBCH/369-522
C2ITM2_VIBCH/180-330
C2ITU9_VIBCH/515-677
C2ITZ3_VIBCH/179-332
C2IUA4_VIBCH/160-319
C2IUY2_VIBCH/198-358
C2IVG5_VIBCH/266-410
C2IVH1_VIBCH/179-332
C2IVZ5_VIBCH/152-313
C2IW33_VIBCH/513-659
C2IW69_VIBCH/335-486
C2IWE8_VIBCH/274-426
C2IWI0_VIBCH/206-364
C2IWV8_VIBCH/522-677
C2IWX1_VIBCH/468-624
C2IWX4_VIBCH/270-427
C2IWX6_VIBCH/197-349
C2IWY0_VIBCH/350-502
C2IX55_VIBCH/338-495
C2J2N0_VIBCH/237-388
C2J2V4_VIBCH/369-522
C2J2X5_VIBCH/211-363
C2J356_VIBCH/515-677
C2J3G0_VIBCH/468-624
C2J3G5_VIBCH/197-349
C2J3G9_VIBCH/352-504
C2J3Z8_VIBCH/266-410
C2J404_VIBCH/179-332
C2J4X4_VIBCH/198-358
C2J6A5_VIBCH/340-491
C2J761_VIBCH/513-659
C2J7C0_VIBCH/335-486
C2J7S6_VIBCH/206-364
C2J852_VIBCH/522-677
C2J8K4_VIBCH/350-502
C2J8K8_VIBCH/197-349
C2J8L0_VIBCH/270-427
C2J8L3_VIBCH/468-624
C2J8M6_VIBCH/522-677
C2J902_VIBCH/206-364
C2J932_VIBCH/274-426
C2J9B1_VIBCH/335-486
C2J9E8_VIBCH/513-659
C2J9I5_VIBCH/152-313
C2J9V6_VIBCH/364-520
C2JAD9_VIBCH/339-503
C2JAI1_VIBCH/242-398
C2JAI6_VIBCH/256-409
C2JAP7_VIBCH/237-388
C2JB06_VIBCH/197-362
C2JB11_VIBCH/294-453
C2JB14_VIBCH/180-335
C2JB31_VIBCH/157-312
C2JBB4_VIBCH/144-299
C2JBG9_VIBCH/203-357
C2JBQ2_VIBCH/479-629
C2JC30_VIBCH/238-353
C2JC30_VIBCH/344-407
C2JC33_VIBCH/310-462
C2JD32_VIBCH/179-332
C2JD78_VIBCH/515-677
C2JDF6_VIBCH/180-330
C2JDG2_VIBCH/211-363
C2JDI3_VIBCH/369-522
C2JE95_VIBCH/231-385
C2JES2_VIBCH/155-307
C2JFF3_VIBCH/248-405
C2JFN1_VIBCH/410-571
C2JFV8_VIBCH/339-498
C2JG17_VIBCH/340-491
C2JGT9_VIBCH/198-358
C2JHN5_VIBCH/428-576
C2JI11_VIBCH/338-495
C2JI63_VIBCH/417-490
C2JIB0_VIBCH/179-332
C2JIB6_VIBCH/266-410
C2JZI8_LACRH/218-377
C2KCI9_9LACO/136-254
C2KK32_LEUMC/7-75
C2KUJ8_9FIRM/138-282
C2KV28_9FIRM/387-549
C2KWV6_9FIRM/90-247
C2KY44_9FIRM/67-219
C2KYJ2_9FIRM/447-607
C2KZ21_9FIRM/40-193
C2L003_9FIRM/412-574
C2L1F7_9FIRM/249-406
C2LE59_PROMI/135-294
C2LU10_STRSL/166-314
C2LVK2_STAHO/188-347
C2MFV1_BACCE/271-423
C2MG26_BACCE/148-300
C2MP80_BACCE/481-638
C2MPY2_BACCE/69-213
C2MQ31_BACCE/268-421
C2MTC0_BACCE/129-242
C2MTJ2_BACCE/457-614
C2MTP0_BACCE/307-464
C2MTV1_BACCE/191-346
C2MVY6_BACCE/271-423
C2MW65_BACCE/148-300
C2N4N9_BACCE/481-638
C2N5M0_BACCE/71-217
C2N5R9_BACCE/269-422
C2N977_BACCE/129-244
C2N9E4_BACCE/479-636
C2N9J2_BACCE/407-564
C2N9Q7_BACCE/192-347
C2NAV3_BACCE/401-557
C2NCR0_BACCE/271-423
C2NCY4_BACCE/148-300
C2NLE4_BACCE/481-638
C2NM54_BACCE/68-213
C2NMA0_BACCE/224-377
C2NQJ1_BACCE/38-152
C2NQR4_BACCE/479-636
C2NQV9_BACCE/307-464
C2NR26_BACCE/191-346
C2NTZ0_BACCE/271-423
C2NU66_BACCE/148-300
C2P1M5_BACCE/401-557
C2P292_BACCE/455-612
C2P2Z1_BACCE/71-217
C2P339_BACCE/253-406
C2P6J7_BACCE/479-636
C2P6P5_BACCE/307-464
C2P6V9_BACCE/36-191
C2PA34_BACCE/271-423
C2PAB2_BACCE/148-300
C2PI28_BACCE/357-513
C2PIQ6_BACCE/372-529
C2PJG3_BACCE/69-212
C2PJL0_BACCE/269-422
C2PMY2_BACCE/119-232
C2PN60_BACCE/457-614
C2PN86_BACCE/249-406
C2PNF1_BACCE/96-251
C2PR05_BACCE/271-423
C2PR83_BACCE/146-298
C2PU39_BACCE/376-532
C2PZR9_BACCE/455-612
C2Q047_BACCE/68-216
C2Q095_BACCE/268-421
C2Q3H6_BACCE/119-232
C2Q3N8_BACCE/455-612
C2Q3T5_BACCE/307-464
C2Q3Z5_BACCE/183-338
C2Q737_BACCE/271-423
C2Q7A9_BACCE/148-300
C2QFN7_BACCE/372-529
C2QGE3_BACCE/71-217
C2QGJ5_BACCE/269-422
C2QJV3_BACCE/119-233
C2QK22_BACCE/455-612
C2QK70_BACCE/302-459
C2QKD2_BACCE/191-346
C2QN43_BACCE/271-423
C2QNB6_BACCE/146-298
C2QTD0_BACCE/358-514
C2QWR9_BACCE/455-612
C2QXH2_BACCE/71-213
C2QXL9_BACCE/268-421
C2R0X4_BACCE/37-150
C2R135_BACCE/457-614
C2R182_BACCE/307-464
C2R1E8_BACCE/191-346
C2R381_BACCE/271-423
C2R3G0_BACCE/148-300
C2RB65_BACCE/401-557
C2RBU2_BACCE/455-612
C2RCG6_BACCE/269-422
C2RCV9_BACCE/71-217
C2RFM9_BACCE/307-464
C2RG06_BACCE/119-231
C2RG74_BACCE/479-636
C2RGF3_BACCE/192-347
C2RI64_BACCE/271-423
C2RIE4_BACCE/148-300
C2RR31_BACCE/358-514
C2RRQ1_BACCE/455-612
C2RSF2_BACCE/71-217
C2RSJ7_BACCE/253-406
C2RVS2_BACCE/129-241
C2RW36_BACCE/192-347
C2RW55_BACCE/479-636
C2RWA1_BACCE/307-464
C2RYS0_BACCE/271-423
C2RYZ4_BACCE/148-300
C2S7E4_BACCE/481-638
C2S882_BACCE/69-213
C2S8D1_BACCE/268-421
C2SBQ2_BACCE/119-232
C2SBX2_BACCE/461-618
C2SC22_BACCE/307-464
C2SC89_BACCE/191-343
C2SDN6_BACCE/516-673
C2SF58_BACCE/271-423
C2SFD7_BACCE/148-300
C2SI54_BACCE/376-532
C2SNP6_BACCE/455-612
C2SPE8_BACCE/68-216
C2SPJ4_BACCE/268-421
C2SST6_BACCE/38-152
C2ST04_BACCE/304-461
C2ST53_BACCE/307-464
C2STB4_BACCE/183-338
C2SUD9_BACCE/373-529
C2SW09_BACCE/271-423
C2SW85_BACCE/148-300
C2T4K1_BACCE/455-612
C2T5A3_BACCE/71-217
C2T5F0_BACCE/253-406
C2T8P4_BACCE/129-241
C2T8W1_BACCE/455-612
C2T907_BACCE/307-464
C2T972_BACCE/192-347
C2TBE6_BACCE/271-423
C2TBS9_BACCE/148-300
C2TGU0_BACCE/358-514
C2TK72_BACCE/481-638
C2TKW8_BACCE/68-213
C2TLJ8_BACCE/268-421
C2TPC4_BACCE/119-232
C2TPI4_BACCE/479-636
C2TPN1_BACCE/307-464
C2TPU6_BACCE/191-346
C2TSF8_BACCE/271-423
C2TSN7_BACCE/148-300
C2U0F7_BACCE/373-529
C2U1F3_BACCE/455-612
C2U1V6_BACCE/70-217
C2U204_BACCE/268-421
C2U5C0_BACCE/119-231
C2U5I8_BACCE/479-636
C2U5L8_BACCE/464-621
C2U5U2_BACCE/191-346
C2U651_BACCE/373-529
C2U920_BACCE/271-423
C2U999_BACCE/148-300
C2UGU1_BACCE/358-514
C2UHL6_BACCE/455-612
C2UIM2_BACCE/71-217
C2UIS0_BACCE/253-406
C2ULU1_BACCE/479-636
C2ULY8_BACCE/307-464
C2UM53_BACCE/192-347
C2UQK6_BACCE/29-181
C2UQT5_BACCE/148-300
C2UYY6_BACCE/481-638
C2UZS4_BACCE/70-217
C2UZX2_BACCE/269-422
C2V375_BACCE/129-241
C2V3C6_BACCE/479-636
C2V3H2_BACCE/453-610
C2V3M9_BACCE/191-346
C2V3W9_BACCE/401-557
C2V6Z4_BACCE/271-423
C2V773_BACCE/148-300
C2VER9_BACCE/388-544
C2VFG6_BACCE/455-612
C2VG62_BACCE/70-217
C2VGG6_BACCE/268-421
C2VJJ4_BACCE/119-231
C2VJR4_BACCE/479-636
C2VJW0_BACCE/464-621
C2VK19_BACCE/191-346
C2VNQ8_BACCE/271-423
C2VNY6_BACCE/148-300
C2VXF9_BACCE/481-638
C2VY63_BACCE/68-213
C2VYA9_BACCE/269-422
C2W1P7_BACCE/119-232
C2W1Y8_BACCE/457-614
C2W279_BACCE/191-346
C2WBF9_BACCE/269-422
C2WHN0_BACCE/258-410
C2WHW3_BACCE/148-300
C2WRC6_BACCE/455-612
C2WS21_BACCE/71-217
C2WS67_BACCE/253-406
C2WVJ1_BACCE/479-636
C2WVN8_BACCE/407-564
C2WVV2_BACCE/192-347
C2X249_BACCE/268-421
C2X430_BACCE/119-231
C2X495_BACCE/479-636
C2X4E1_BACCE/464-621
C2X6X5_BACCE/271-423
C2X753_BACCE/148-300
C2XEM9_BACCE/358-514
C2XFA4_BACCE/481-638
C2XG06_BACCE/71-217
C2XG54_BACCE/253-406
C2XJD7_BACCE/119-232
C2XJK4_BACCE/455-612
C2XJQ1_BACCE/407-564
C2XJW6_BACCE/192-347
C2XP54_BACCE/271-423
C2XPC9_BACCE/148-300
C2XS40_BACCE/376-532
C2XXK8_BACCE/455-612
C2XYG7_BACCE/68-216
C2XYL5_BACCE/268-421
C2Y1V8_BACCE/119-232
C2Y213_BACCE/479-636
C2Y259_BACCE/307-464
C2Y2C3_BACCE/183-338
C2Y5S4_BACCE/271-423
C2Y605_BACCE/148-300
C2YDZ6_BACCE/455-612
C2YEP4_BACCE/71-217
C2YEU0_BACCE/269-422
C2YI29_BACCE/129-241
C2YI95_BACCE/479-636
C2YIE1_BACCE/307-464
C2YIK6_BACCE/192-347
C2YLS3_BACCE/271-423
C2YLZ6_BACCE/148-300
C2YUE9_BACCE/373-529
C2YV30_BACCE/163-320
C2YVT3_BACCE/69-212
C2YVY3_BACCE/268-421
C2YZ63_BACCE/38-150
C2YZD9_BACCE/479-636
C2YZI6_BACCE/22-179
C2Z2W8_BACCE/271-423
C2Z349_BACCE/148-300
C2ZBD4_BACCE/455-612
C2ZC38_BACCE/69-216
C2ZC88_BACCE/268-421
C2ZFF1_BACCE/119-230
C2ZFP7_BACCE/260-417
C2ZFV6_BACCE/183-338
C2ZH98_BACCE/376-532
C2ZJG9_BACCE/271-423
C2ZJQ0_BACCE/148-300
C2ZSW7_BACCE/455-612
C2ZTM1_BACCE/69-216
C2ZTR9_BACCE/268-421
C2ZWZ2_BACCE/119-230
C2ZX52_BACCE/455-612
C2ZX97_BACCE/260-417
C2ZXF8_BACCE/183-338
C2ZXX4_BACCE/376-532
C3A131_BACMY/271-423
C3A1B1_BACMY/148-300
C3A9D6_BACMY/455-612
C3AA40_BACMY/68-216
C3AA87_BACMY/268-421
C3ADG5_BACMY/129-241
C3ADN0_BACMY/479-636
C3ADS7_BACMY/247-404
C3ADY5_BACMY/183-338
C3AQ13_BACMY/269-422
C3B785_BACMY/269-422
C3BPC1_9BACI/269-422
C3BSU3_9BACI/410-567
C3BXF3_BACTU/271-423
C3BXM9_BACTU/146-298
C3C2Q9_BACTU/358-514
C3C711_BACTU/71-213
C3C759_BACTU/268-421
C3CAJ9_BACTU/38-151
C3CAR7_BACTU/461-618
C3CAW6_BACTU/307-464
C3CB32_BACTU/191-346
C3CBM6_BACTU/1-59
C3CBM7_BACTU/340-430
C3CBW5_BACTU/358-514
C3CDS4_BACTU/271-423
C3CE03_BACTU/148-300
C3CLM3_BACTU/358-514
C3CM95_BACTU/455-612
C3CNC5_BACTU/74-217
C3CNF9_BACTU/224-377
C3CS44_BACTU/455-612
C3CSE0_BACTU/191-346
C3CSG4_BACTU/307-464
C3CWR4_BACTU/271-423
C3CWZ6_BACTU/148-300
C3D4Q4_BACTU/358-514
C3D5C7_BACTU/455-612
C3D6B9_BACTU/74-217
C3D6F3_BACTU/253-406
C3D9Z1_BACTU/455-612
C3DA39_BACTU/307-464
C3DAA3_BACTU/191-346
C3DC10_BACTU/401-557
C3DEZ3_BACTS/271-423
C3DF76_BACTS/148-300
C3DND0_BACTS/455-612
C3DPC2_BACTS/1-98
C3DPH4_BACTS/253-406
C3DT11_BACTS/119-234
C3DT78_BACTS/1-59
C3DTC8_BACTS/158-315
C3DTJ5_BACTS/192-347
C3DVW4_BACTS/358-514
C3DYR6_BACTU/271-423
C3DYZ4_BACTU/148-300
C3E6Z3_BACTU/455-612
C3E7U0_BACTU/71-217
C3E7Y6_BACTU/268-421
C3EB76_BACTU/119-231
C3EBE5_BACTU/479-577
C3EBE6_BACTU/1-51
C3EBJ3_BACTU/307-464
C3EBQ7_BACTU/192-347
C3EFW4_BACTK/271-423
C3EG57_BACTK/148-300
C3EP58_BACTK/455-612
C3EPV7_BACTK/71-217
C3EQ38_BACTK/253-406
C3ET92_BACTK/119-231
C3ETF7_BACTK/106-263
C3ETK3_BACTK/407-564
C3ETR7_BACTK/192-347
C3EU48_BACTK/193-349
C3EWS7_BACTU/271-423
C3EWY4_BACTU/148-300
C3F206_BACTU/358-514
C3F5F4_BACTU/455-612
C3F6A9_BACTU/68-213
C3F6W2_BACTU/269-422
C3F9T1_BACTU/38-152
C3F9Z6_BACTU/479-636
C3FA43_BACTU/307-464
C3FAB2_BACTU/191-346
C3FFA0_BACTB/271-423
C3FFH9_BACTB/148-300
C3FN46_BACTB/374-530
C3FNR9_BACTB/455-612
C3FPR6_BACTB/74-217
C3FPT4_BACTB/253-406
C3FTC0_BACTB/455-612
C3FTG6_BACTB/307-464
C3FTN0_BACTB/191-346
C3FUC6_BACTB/401-557
C3FY42_BACTU/271-423
C3FYC1_BACTU/148-300
C3G392_BACTU/376-532
C3G6Q1_BACTU/455-612
C3G7G3_BACTU/68-213
C3G7K8_BACTU/268-421
C3GAU3_BACTU/119-232
C3GB04_BACTU/479-636
C3GB51_BACTU/307-464
C3GBB6_BACTU/191-346
C3GDZ4_BACTU/271-423
C3GE01_BACTU/148-300
C3GJ66_BACTU/358-514
C3GMK4_BACTU/455-612
C3GNA1_BACTU/68-213
C3GNI9_BACTU/268-421
C3GRL9_BACTU/38-152
C3GRT6_BACTU/479-636
C3GRY4_BACTU/249-406
C3GS47_BACTU/191-346
C3GW72_BACTU/271-344
C3GW73_BACTU/1-72
C3GWE2_BACTU/148-300
C3H4C0_BACTU/358-514
C3H4R0_BACTU/455-612
C3H5J3_BACTU/71-217
C3H5P0_BACTU/268-421
C3H8Z0_BACTU/119-231
C3H955_BACTU/192-347
C3H9A5_BACTU/479-636
C3H9G4_BACTU/436-593
C3HDH9_BACTU/271-423
C3HDQ8_BACTU/148-300
C3HIS3_BACTU/358-514
C3HMA8_BACTU/455-612
C3HND5_BACTU/68-213
C3HNI2_BACTU/268-421
C3HRD8_BACTU/38-152
C3HRK4_BACTU/479-636
C3HRQ1_BACTU/307-464
C3HRW6_BACTU/191-346
C3HVH2_BACTU/271-423
C3HVQ4_BACTU/148-300
C3I4L8_BACTU/455-612
C3I5E4_BACTU/72-217
C3I5J2_BACTU/268-421
C3I941_BACTU/479-636
C3I978_BACTU/307-464
C3I9E1_BACTU/192-347
C3IAA3_BACTU/409-565
C3IB95_BACTU/358-514
C3IEJ3_BACTU/271-423
C3IES2_BACTU/148-300
C3IMW6_BACTU/455-612
C3INK4_BACTU/71-217
C3INQ2_BACTU/253-406
C3IRX6_BACTU/119-234
C3IS41_BACTU/479-636
C3IS88_BACTU/307-464
C3ISF4_BACTU/192-347
C3ISP2_BACTU/358-514
C3JDC9_RHOER/215-371
C3JDP7_RHOER/217-371
C3JEQ0_RHOER/175-320
C3JH94_RHOER/204-363
C3JIZ7_RHOER/300-463
C3JL55_RHOER/348-509
C3JN24_RHOER/347-501
C3JN25_RHOER/213-371
C3JN90_RHOER/192-350
C3JNF1_RHOER/317-473
C3JNF2_RHOER/355-513
C3JNW1_RHOER/165-324
C3JPB0_RHOER/304-459
C3JQ23_RHOER/197-355
C3JRE9_RHOER/288-442
C3JT62_RHOER/213-371
C3JW12_RHOER/151-310
C3JX52_RHOER/222-380
C3JX53_RHOER/225-383
C3JXM1_PSEFS/184-340
C3JXS7_PSEFS/146-302
C3JY16_PSEFS/140-298
C3JZ87_PSEFS/250-407
C3JZH6_PSEFS/641-794
C3JZK4_PSEFS/362-515
C3JZU2_PSEFS/663-825
C3K054_PSEFS/154-310
C3K056_PSEFS/374-532
C3K0C7_PSEFS/184-340
C3K1T4_PSEFS/240-392
C3K217_PSEFS/245-402
C3K2D2_PSEFS/848-1009
C3K342_PSEFS/807-964
C3K357_PSEFS/249-417
C3K3E5_PSEFS/275-431
C3K450_PSEFS/124-278
C3K4G0_PSEFS/545-702
C3K6T5_PSEFS/524-680
C3K6X0_PSEFS/376-532
C3K7H6_PSEFS/356-503
C3K7H8_PSEFS/355-506
C3K7X1_PSEFS/390-545
C3K8Y1_PSEFS/194-351
C3K8Z9_PSEFS/295-452
C3K906_PSEFS/403-572
C3K959_PSEFS/182-329
C3K9L4_PSEFS/166-327
C3KAW1_PSEFS/263-419
C3KAX1_PSEFS/229-383
C3KBT3_PSEFS/174-331
C3KBT5_PSEFS/234-391
C3KCF3_PSEFS/431-588
C3KCF7_PSEFS/219-375
C3KCP2_PSEFS/466-620
C3KCY3_PSEFS/215-372
C3KDE3_PSEFS/332-490
C3KE16_PSEFS/168-329
C3KKD4_RHISN/139-295
C3KN38_RHISN/390-546
C3KN65_RHISN/390-547
C3KN80_RHISN/252-409
C3KQ90_RHISN/184-338
C3KQA4_RHISN/652-808
C3KQH7_RHISN/225-380
C3KQH8_RHISN/220-376
C3KTP8_CLOB6/256-413
C3KTY7_CLOB6/128-278
C3KUN5_CLOB6/29-181
C3KVF5_CLOB6/395-543
C3KXZ5_CLOB6/207-354
C3KY11_CLOB6/30-182
C3KZF3_CLOB6/194-353
C3KZH7_CLOB6/472-626
C3L848_BACAC/478-635
C3LEK8_BACAC/38-152
C3LFH5_BACAC/479-636
C3LFM2_BACAC/307-464
C3LGD6_BACAC/146-298
C3LGM1_BACAC/191-346
C3LH84_BACAC/271-423
C3LHW0_BACAC/401-557
C3LI66_BACAC/69-213
C3LIB4_BACAC/268-421
C3LLN1_VIBCM/274-426
C3LLR2_VIBCM/206-364
C3LM48_VIBCM/807-962
C3LM62_VIBCM/495-651
C3LM65_VIBCM/270-427
C3LM67_VIBCM/231-383
C3LM71_VIBCM/360-512
C3LMS0_VIBCM/266-410
C3LMS6_VIBCM/179-332
C3LNN8_VIBCM/212-372
C3LPM8_VIBCM/357-508
C3LPR4_VIBCM/338-495
C3LPX2_VIBCM/417-490
C3LQ57_VIBCM/339-498
C3LQE2_VIBCM/410-571
C3LQZ7_VIBCM/248-405
C3LRC9_VIBCM/231-385
C3LSC6_VIBCM/155-307
C3LSH7_VIBCM/428-576
C3LSQ8_VIBCM/256-409
C3LSR3_VIBCM/242-398
C3LSV7_VIBCM/339-503
C3LTE9_VIBCM/364-520
C3LTS6_VIBCM/152-313
C3LTW4_VIBCM/533-679
C3LU01_VIBCM/335-486
C3LU76_VIBCM/378-531
C3LUA5_VIBCM/180-330
C3LUI9_VIBCM/532-694
C3LUN7_VIBCM/179-332
C3LVH3_VIBCM/310-462
C3LVH6_VIBCM/238-353
C3LVH6_VIBCM/344-407
C3LVW2_VIBCM/479-629
C3LW49_VIBCM/203-357
C3LWB2_VIBCM/144-299
C3LWK3_VIBCM/157-312
C3LWM0_VIBCM/180-335
C3LWM4_VIBCM/294-453
C3LWM9_VIBCM/197-362
C3LWZ4_VIBCM/237-388
C3M0D5_VIBC3/360-512
C3M795_VIBC3/378-531
C3M8Z9_RHISN/463-618
C3M942_RHISN/234-396
C3MA87_RHISN/290-449
C3MB50_RHISN/293-443
C3MCI3_RHISN/250-405
C3MCM7_RHISN/222-377
C3MDF1_RHISN/177-335
C3MDV5_RHISN/246-402
C3MEH4_RHISN/264-420
C3MFM2_RHISN/349-506
C3MFX8_RHISN/282-443
C3MGA6_RHISN/354-510
C3MGT7_RHISN/507-663
C3MGW2_RHISN/17-174
C3MHE3_RHISN/445-610
C3MHK8_RHISN/539-697
C3MIE9_RHISN/415-532
C3MIM8_RHISN/141-297
C3MIP2_RHISN/451-612
C3MIU6_RHISN/333-490
C3NNC3_VIBCJ/340-491
C3NP86_VIBCJ/198-358
C3NQ82_VIBCJ/179-332
C3NQ88_VIBCJ/266-410
C3NQR6_VIBCJ/352-504
C3NQS0_VIBCJ/197-349
C3NQS2_VIBCJ/270-427
C3NQS5_VIBCJ/468-624
C3NQT8_VIBCJ/522-677
C3NR79_VIBCJ/206-364
C3NRA9_VIBCJ/274-426
C3NRQ7_VIBCJ/335-486
C3NRU4_VIBCJ/513-659
C3NRY1_VIBCJ/152-313
C3NS42_VIBCJ/231-385
C3NSM5_VIBCJ/364-520
C3NTS6_VIBCJ/338-495
C3NTV8_VIBCJ/339-503
C3NUB0_VIBCJ/417-490
C3NUD8_VIBCJ/428-576
C3NUJ1_VIBCJ/155-307
C3NUM3_VIBCJ/242-398
C3NUM8_VIBCJ/256-409
C3NVE6_VIBCJ/248-405
C3NVM5_VIBCJ/410-571
C3NWE7_VIBCJ/144-299
C3NWK3_VIBCJ/203-357
C3NWT6_VIBCJ/479-629
C3NX82_VIBCJ/238-353
C3NX82_VIBCJ/344-407
C3NX85_VIBCJ/310-462
C3NY14_VIBCJ/179-332
C3NY61_VIBCJ/515-677
C3NYD6_VIBCJ/180-330
C3NYE2_VIBCJ/211-363
C3NYG3_VIBCJ/369-522
C3NYN6_VIBCJ/237-388
C3NYZ4_VIBCJ/197-362
C3NYZ9_VIBCJ/294-453
C3NZ02_VIBCJ/180-335
C3NZ19_VIBCJ/157-312
C3NZC8_BACAA/271-423
C3NZK3_BACAA/146-298
C3P1F0_BACAA/479-636
C3P2B0_BACAA/307-464
C3P2H3_BACAA/191-346
C3P5F0_BACAA/478-635
C3P705_BACAA/69-206
C3P751_BACAA/268-421
C3PB05_BACAA/401-557
C3PMT4_RICAE/288-446
C3RH28_9FIRM/410-564
C3RH85_9FIRM/548-703
C3RHL5_9FIRM/313-461
C3RHX6_9FIRM/152-311
C3RI03_9FIRM/352-481
C3RI62_9FIRM/192-347
C3RI80_9FIRM/243-392
C3RIH2_9FIRM/1000-1157
C3RIH2_9FIRM/126-280
C3RIH2_9FIRM/1446-1555
C3RJ33_9FIRM/461-619
C3RJ79_9FIRM/124-281
C3RJ79_9FIRM/423-577
C3RJA4_9FIRM/173-326
C3RJC9_9FIRM/107-262
C3RJC9_9FIRM/572-714
C3RJF5_9FIRM/295-443
C3RK57_9FIRM/190-340
C3RK79_9FIRM/219-368
C3RK81_9FIRM/353-507
C3RKQ1_9FIRM/397-552
C3RKX7_9FIRM/453-609
C3RL72_9FIRM/330-479
C3RL74_9FIRM/193-349
C3RLE9_9FIRM/127-277
C3RMD8_9FIRM/320-473
C3RME2_9FIRM/659-812
C3RMF6_9FIRM/321-473
C3RMJ0_9FIRM/21-171
C3RMP5_9FIRM/300-456
C3RMU8_9FIRM/275-429
C3RMV5_9FIRM/1-42
C3RMV6_9FIRM/226-306
C3RNE1_9FIRM/414-570
C3RP32_9FIRM/22-170
C3RP61_9FIRM/318-469
C3RP70_9FIRM/400-555
C3RPA9_9FIRM/218-366
C3RPL9_9FIRM/580-732
C3RQG9_9FIRM/559-718
C3SCD9_ECOLX/249-405
C3SDK9_ECOLX/1-94
C3SDP5_ECOLX/282-439
C3SNI2_ECOLX/231-383
C3SNI3_ECOLX/231-383
C3SNI5_ECOLX/231-383
C3SRN2_ECOLX/224-381
C3SRN5_ECOLX/224-381
C3T4N7_ECOLX/398-557
C3T6S7_ECOLX/404-555
C3T6S8_ECOLX/404-555
C3T6T0_ECOLX/404-555
C3T6T2_ECOLX/284-441
C3T6T6_ECOLX/284-441
C3T9M7_ECOLX/129-283
C3T9M8_ECOLX/129-283
C3T9U2_ECOLX/146-304
C3T9U5_ECOLX/146-304
C3TA62_ECOLX/295-452
C3TBA2_ECOLX/273-426
C3THC2_ECOLX/295-438
C3TMI7_ECOLX/210-366
C3U0P8_9BACT/431-600
C3VA06_9PSED/217-373
C3X239_OXAFO/538-695
C3X2S1_OXAFO/462-618
C3X2S2_OXAFO/619-775
C3X305_OXAFO/254-400
C3X306_OXAFO/275-429
C3X307_OXAFO/300-454
C3X3P6_OXAFO/565-719
C3X404_OXAFO/539-693
C3X4A6_OXAFO/298-455
C3X4A7_OXAFO/151-307
C3X4C3_OXAFO/481-638
C3X4J8_OXAFO/647-804
C3X4W8_OXAFO/473-629
C3X4Y5_OXAFO/533-688
C3X511_OXAFO/1515-1660
C3X511_OXAFO/234-389
C3X646_OXAFO/294-436
C3X6L9_OXAFO/368-519
C3X6Z6_OXAFO/237-394
C3X7E1_OXAFO/237-394
C3X800_OXAFO/348-490
C3X8G2_OXAFO/534-687
C3X8S7_OXAFO/564-718
C3X922_OXAFO/306-448
C3X923_OXAFO/319-461
C3X949_OXAFO/277-431
C3X950_OXAFO/275-429
C3X951_OXAFO/233-377
C3X9D2_OXAFO/188-340
C3X9D3_OXAFO/156-304
C3X9E7_OXAFO/268-424
C3X9Q2_OXAFO/588-744
C3XA65_OXAFO/539-696
C3XAA6_OXAFO/318-471
C3XAF8_OXAFO/272-429
C3XAF9_OXAFO/151-307
C3XAH6_OXAFO/446-603
C3XAQ6_OXAFO/647-804
C3XB30_OXAFO/472-629
C3XB47_OXAFO/530-685
C3XB77_OXAFO/1538-1683
C3XB77_OXAFO/259-414
C3XB83_OXAFO/133-283
C3XCC4_OXAFO/294-436
C3XCF1_OXAFO/631-790
C3XCU1_OXAFO/368-518
C3XL63_9HELI/211-360
C3XNZ6_9HELI/250-401
C4ANA8_BURMA/133-289
C4ANL0_BURMA/257-414
C4APE4_BURMA/293-450
C4AT16_BURMA/346-503
C4ATL7_BURMA/330-492
C4AX44_BURMA/320-480
C4B001_BURMA/447-607
C4B3Y9_BURMA/149-306
C4FHE5_9BIFI/4-94
C4FI84_9AQUI/252-408
C4FIJ7_9AQUI/39-195
C4FIY3_9AQUI/160-271
C4FJN1_9AQUI/519-670
C4FJS9_9AQUI/188-344
C4FL87_9AQUI/269-422
C4FM10_9AQUI/1-109
C4FYP3_ABIDE/25-179
C4FZD9_ABIDE/76-232
C4FZY6_ABIDE/162-309
C4FZZ4_ABIDE/224-373
C4FZZ7_ABIDE/140-293
C4G0V8_ABIDE/174-315
C4G117_ABIDE/310-472
C4G135_ABIDE/220-366
C4G1X3_ABIDE/575-735
C4G287_ABIDE/307-457
C4G2D6_ABIDE/407-566
C4G3C2_ABIDE/569-729
C4G425_ABIDE/373-526
C4G6B1_ABIDE/344-493
C4GZ27_YERPE/243-399
C4GZL7_YERPE/364-521
C4H1G6_YERPE/220-375
C4H1J3_YERPE/259-416
C4H4Z8_YERPE/532-688
C4HAN8_YERPE/224-378
C4HDZ3_YERPE/224-378
C4HFQ8_YERPE/243-399
C4HIR7_YERPE/220-375
C4HJ77_YERPE/259-416
C4HME0_YERPE/364-521
C4HN19_YERPE/532-688
C4HT43_YERPE/532-688
C4I265_BURPS/257-414
C4I486_BURPS/337-499
C4I4I7_BURPS/447-607
C4I4L5_BURPS/149-306
C4I5J9_BURPS/288-447
C4I9H5_BURPS/320-480
C4IAX4_CLOBU/350-509
C4ICI0_CLOBU/343-496
C4ICK4_CLOBU/407-561
C4ID21_CLOBU/140-290
C4IDV3_CLOBU/1420-1575
C4IDV7_CLOBU/21-174
C4IFN6_CLOBU/375-527
C4II83_CLOBU/191-350
C4IIE7_CLOBU/512-659
C4IJV2_CLOBU/254-405
C4IJX8_CLOBU/415-579
C4IKU8_CLOBU/533-689
C4ILQ7_CLOBU/323-471
C4ILT4_CLOBU/195-351
C4IN81_BRUAB/276-431
C4INS9_BRUAB/222-377
C4IPE4_BRUAB/534-692
C4IUM2_BRUAB/149-306
C4IVL7_BRUAB/291-450
C4IWG4_BRUAB/406-529
C4K0V4_RICPU/288-446
C4K931_THASP/429-586
C4K9W4_THASP/525-682
C4KA21_THASP/663-820
C4KA30_THASP/814-972
C4KA58_THASP/364-521
C4KBG4_THASP/450-606
C4KBU4_THASP/474-631
C4KCC9_THASP/307-464
C4KCR0_THASP/270-427
C4KD26_THASP/253-422
C4KD29_THASP/464-621
C4KDE0_THASP/388-546
C4KDN7_THASP/418-575
C4KQ47_BURPS/358-515
C4KTE8_BURPS/322-478
C4KUR3_BURPS/169-335
C4KUX9_BURPS/305-462
C4KYJ1_EXISA/195-347
C4KYN9_EXISA/195-347
C4KYP8_EXISA/157-307
C4KZ82_EXISA/202-353
C4KZ93_EXISA/156-294
C4KZD8_EXISA/356-509
C4L084_EXISA/135-287
C4L084_EXISA/895-1043
C4L089_EXISA/523-678
C4L0Z4_EXISA/393-550
C4L1C7_EXISA/218-372
C4L1W7_EXISA/121-261
C4L239_EXISA/191-343
C4L275_EXISA/353-505
C4L2A5_EXISA/339-490
C4L2E6_EXISA/256-412
C4L2F5_EXISA/448-598
C4L3W4_EXISA/369-522
C4L5P1_EXISA/198-347
C4L6A4_EXISA/392-547
C4L6B7_EXISA/394-546
C4L6B9_EXISA/209-368
C4L6D9_EXISA/557-707
C4L705_EXISA/189-338
C4L707_EXISA/486-629
C4L753_EXISA/392-546
C4L760_TOLAT/365-539
C4L7D6_TOLAT/288-444
C4L7I1_TOLAT/456-614
C4L7R2_TOLAT/488-645
C4L821_TOLAT/199-355
C4L8H6_TOLAT/343-497
C4L8P2_TOLAT/378-538
C4L8V0_TOLAT/117-270
C4L987_TOLAT/653-811
C4L9K2_TOLAT/72-227
C4L9X9_TOLAT/669-827
C4LAR8_TOLAT/318-423
C4LCA0_TOLAT/684-841
C4LCC8_TOLAT/492-650
C4LDH5_TOLAT/318-423
C4LDL5_TOLAT/243-402
C4LDT9_TOLAT/323-485
C4LE59_TOLAT/237-389
C4LEB0_TOLAT/382-539
C4LEC1_TOLAT/195-353
C4LEE5_TOLAT/261-417
C4LFI6_TOLAT/255-408
C4LFT4_TOLAT/224-384
C4RB60_9ACTO/244-406
C4RB69_9ACTO/277-425
C4RB93_9ACTO/299-449
C4RBQ9_9ACTO/405-558
C4RCD7_9ACTO/282-439
C4RE96_9ACTO/304-445
C4RF00_9ACTO/217-371
C4RHI0_9ACTO/381-535
C4RHR6_9ACTO/135-306
C4RLN6_9ACTO/183-339
C4RM50_9ACTO/48-202
C4RN51_9ACTO/485-645
C4RPX2_9ACTO/396-559
C4RQ89_9ACTO/359-516
C4RRH9_9ACTO/340-492
C4RWJ4_YERBE/225-382
C4RWM5_YERBE/196-351
C4RX86_YERBE/346-495
C4RX99_YERBE/214-368
C4RY53_YERBE/194-347
C4RYK2_YERBE/401-564
C4RYP7_YERBE/532-688
C4RZH3_YERBE/274-427
C4RZY5_YERBE/688-845
C4S0E3_YERBE/209-365
C4S0G0_YERBE/236-390
C4S253_YERBE/429-586
C4S583_YERBE/158-314
C4S5P4_YERBE/299-460
C4S5Q9_YERBE/437-593
C4S5Z3_YERBE/179-332
C4S7D6_YERMO/152-308
C4SAL0_YERMO/257-410
C4SCX1_YERMO/437-593
C4SD45_YERMO/179-332
C4SDD5_YERMO/222-378
C4SDQ5_YERMO/236-390
C4SDS3_YERMO/232-388
C4SE83_YERMO/194-347
C4SEF6_YERMO/366-515
C4SEG7_YERMO/117-271
C4SEU8_YERMO/532-688
C4SEW7_YERMO/299-460
C4SF30_YERMO/401-564
C4SFE7_YERMO/196-351
C4SHP4_YERMO/429-586
C4SIA6_YERMO/688-845
C4SIT2_YERFR/225-381
C4SK59_YERFR/401-564
C4SKP9_YERFR/257-410
C4SKZ1_YERFR/469-627
C4SN15_YERFR/688-745
C4SN16_YERFR/1-93
C4SP11_YERFR/437-593
C4SP77_YERFR/200-353
C4SPP7_YERFR/179-332
C4SQL3_YERFR/532-688
C4SQN5_YERFR/299-460
C4SS12_YERFR/236-390
C4SSS5_YERFR/214-368
C4SST7_YERFR/346-495
C4STI1_YERFR/196-351
C4SU18_YERFR/429-586
C4SU79_YERFR/140-301
C4SUK9_YERFR/158-314
C4SXK1_YERIN/139-295
C4SXY0_YERIN/401-564
C4SY33_YERIN/303-464
C4SYE8_YERIN/179-332
C4SYY4_YERIN/688-845
C4SZJ3_YERIN/140-301
C4T062_YERIN/35-188
C4T0Z4_YERIN/257-410
C4T235_YERIN/233-388
C4T3L7_YERIN/203-357
C4T4E6_YERIN/166-323
C4T4R2_YERIN/196-351
C4T4U8_YERIN/469-627
C4T5P6_YERIN/437-593
C4T5S7_YERIN/236-390
C4T6F8_YERIN/193-346
C4T6G4_YERIN/431-588
C4T6K0_YERIN/222-376
C4TSZ3_YERKR/196-351
C4TT22_YERKR/225-380
C4TU07_YERKR/298-459
C4TU28_YERKR/532-688
C4TU69_YERKR/409-566
C4TVT5_YERKR/171-327
C4TW39_YERKR/194-347
C4TWP7_YERKR/314-433
C4TXS6_YERKR/688-845
C4TYK4_YERKR/191-344
C4TZU6_YERKR/186-340
C4U0N1_YERKR/216-370
C4U0P4_YERKR/124-273
C4U177_YERKR/258-411
C4U1I3_YERKR/210-373
C4U3P9_YERAL/137-298
C4U3X4_YERAL/179-332
C4U438_YERAL/437-593
C4U695_YERAL/401-564
C4U6W2_YERAL/48-204
C4U7S3_YERAL/214-368
C4U7T5_YERAL/380-530
C4U8C5_YERAL/196-351
C4U9D5_YERAL/1-30
C4U9Q3_YERAL/191-344
C4U9U6_YERAL/431-588
C4UBY4_YERAL/236-390
C4UDQ5_YERAL/688-845
C4UIM1_YERRU/224-378
C4UJB6_YERRU/435-591
C4UJK6_YERRU/428-585
C4UJQ6_YERRU/133-294
C4UJR8_YERRU/211-367
C4UL61_YERRU/194-347
C4UL83_YERRU/236-390
C4ULF4_YERRU/296-457
C4ULU6_YERRU/398-561
C4UNF6_YERRU/190-345
C4UNV8_YERRU/243-399
C4UQ20_YERRO/401-564
C4UQA4_YERRO/271-432
C4US07_YERRO/235-388
C4UTM9_YERRO/236-390
C4UV33_YERRO/179-332
C4UVD4_YERRO/214-368
C4UVE5_YERRO/366-515
C4UVS9_YERRO/194-347
C4UW07_YERRO/449-604
C4UXQ2_YERRO/220-375
C4UYH3_YERRO/257-410
C4UYP9_YERRO/189-345
C4UYT5_YERRO/190-345
C4UZY4_YERRO/663-820
C4V005_YERRO/429-586
C4V1I6_9FIRM/17-159
C4V1U7_9FIRM/413-563
C4V1U9_9FIRM/412-562
C4V3B2_9FIRM/138-293
C4V482_9FIRM/453-607
C4V687_9FIRM/405-559
C4VS02_9LACO/170-309
C4W9M1_STAWA/188-347
C4WEH3_9RHIZ/104-260
C4WGF6_9RHIZ/336-492
C4WGI0_9RHIZ/226-380
C4WGQ7_9RHIZ/223-375
C4WH32_9RHIZ/272-427
C4WIT3_9RHIZ/242-400
C4WIV6_9RHIZ/95-248
C4WJ66_9RHIZ/320-475
C4WJW2_9RHIZ/244-401
C4WKZ6_9RHIZ/1-101
C4WKZ7_9RHIZ/220-268
C4WLB9_9RHIZ/217-372
C4WLG6_9RHIZ/296-455
C4WM42_9RHIZ/373-528
C4WMU4_9RHIZ/337-488
C4WMX8_9RHIZ/259-409
C4WRC3_9RHIZ/226-381
C4WZZ0_KLEPN/356-506
C4X0M7_KLEPN/224-381
C4X220_KLEPN/231-383
C4X2X8_KLEPN/189-344
C4X636_KLEPN/221-376
C4X6E6_KLEPN/148-295
C4X6Y2_KLEPN/174-331
C4X882_KLEPN/305-463
C4X8C7_KLEPN/147-301
C4X8N6_KLEPN/294-440
C4X982_KLEPN/327-480
C4XAJ4_KLEPN/393-552
C4XAS9_KLEPN/164-322
C4XAT6_KLEPN/226-381
C4XBN7_KLEPN/324-447
C4XC59_KLEPN/248-404
C4XD98_KLEPN/164-318
C4XGB8_DESMR/374-532
C4XGC1_DESMR/292-450
C4XGF2_DESMR/370-531
C4XGQ7_DESMR/536-603
C4XH70_DESMR/403-556
C4XHI3_DESMR/143-296
C4XHJ8_DESMR/182-346
C4XHN1_DESMR/182-345
C4XHP1_DESMR/709-866
C4XHW7_DESMR/182-345
C4XI27_DESMR/258-413
C4XIE4_DESMR/182-345
C4XIG7_DESMR/182-345
C4XIL7_DESMR/137-298
C4XIN2_DESMR/301-454
C4XIN7_DESMR/123-277
C4XIT4_DESMR/205-358
C4XJ61_DESMR/238-388
C4XJU2_DESMR/352-506
C4XJW4_DESMR/190-365
C4XKF5_DESMR/138-246
C4XKN6_DESMR/453-611
C4XKR4_DESMR/182-345
C4XKS6_DESMR/460-618
C4XKZ3_DESMR/169-281
C4XL81_DESMR/244-397
C4XL90_DESMR/426-582
C4XLI3_DESMR/231-388
C4XLM0_DESMR/144-329
C4XM09_DESMR/332-489
C4XM10_DESMR/183-339
C4XM26_DESMR/669-826
C4XM69_DESMR/219-376
C4XMB2_DESMR/350-511
C4XMQ0_DESMR/600-706
C4XMU6_DESMR/163-321
C4XNA6_DESMR/273-426
C4XNX4_DESMR/153-314
C4XPG9_DESMR/196-354
C4XPT9_DESMR/653-811
C4XPU1_DESMR/1-52
C4XPU5_DESMR/265-378
C4XPW5_DESMR/647-805
C4XQ34_DESMR/171-328
C4XQ99_DESMR/178-337
C4XQI0_DESMR/21-81
C4XQI1_DESMR/647-770
C4XQP8_DESMR/397-556
C4XQV2_DESMR/220-378
C4XQY9_DESMR/372-528
C4XRG9_DESMR/587-693
C4XRL8_DESMR/269-422
C4XRM5_DESMR/386-544
C4XS21_DESMR/364-525
C4XS30_DESMR/319-477
C4XTI2_DESMR/254-410
C4XTL8_DESMR/179-336
C4XU30_DESMR/256-409
C4XU80_DESMR/97-257
C4YV54_9RICK/288-446
C4Z076_EUBE2/129-285
C4Z0B3_EUBE2/151-293
C4Z1L0_EUBE2/257-415
C4Z1P1_EUBE2/203-364
C4Z1U5_EUBE2/340-486
C4Z2I9_EUBE2/259-414
C4Z3A3_EUBE2/382-536
C4Z3G6_EUBE2/339-489
C4Z428_EUBE2/255-409
C4Z459_EUBE2/293-449
C4Z5A1_EUBE2/191-339
C4Z639_EUBE2/135-287
C4Z6A8_EUBE2/257-412
C4Z6I3_EUBE2/25-83
C4Z6W8_EUBE2/365-518
C4Z710_EUBE2/3-130
C4Z720_EUBE2/199-351
C4Z7K1_EUBE2/17-165
C4Z7T8_EUBE2/286-439
C4Z975_EUBR3/188-343
C4ZA13_EUBR3/17-82
C4ZAI7_EUBR3/365-526
C4ZAT7_EUBR3/331-408
C4ZBL8_EUBR3/197-349
C4ZC12_EUBR3/143-288
C4ZC17_EUBR3/320-468
C4ZDA6_EUBR3/929-1102
C4ZEY7_EUBR3/435-591
C4ZF46_EUBR3/322-476
C4ZF74_EUBR3/318-480
C4ZFU3_EUBR3/264-409
C4ZG29_EUBR3/614-765
C4ZGH1_EUBR3/468-617
C4ZH79_EUBR3/142-291
C4ZH79_EUBR3/615-731
C4ZH91_EUBR3/302-453
C4ZHY7_EUBR3/342-491
C4ZI03_EUBR3/287-440
C4ZJI6_THASP/154-312
C4ZJL8_THASP/173-330
C4ZJQ2_THASP/609-762
C4ZK21_THASP/404-557
C4ZL18_THASP/301-458
C4ZLC1_THASP/377-544
C4ZM14_THASP/271-428
C4ZM29_THASP/673-826
C4ZM30_THASP/574-738
C4ZM33_THASP/405-562
C4ZM39_THASP/487-652
C4ZM58_THASP/323-485
C4ZM84_THASP/159-306
C4ZME4_THASP/846-1004
C4ZNG3_THASP/482-639
C4ZNH8_THASP/345-500
C4ZNV7_THASP/447-610
C4ZNX8_THASP/470-632
C4ZP85_THASP/288-445
C4ZQM9_ECOBW/398-557
C4ZRX0_ECOBW/282-439
C4ZSF5_ECOBW/682-839
C4ZSY9_ECOBW/224-381
C4ZTE4_ECOBW/210-366
C4ZTY1_ECOBW/237-391
C4ZV89_ECOBW/253-406
C4ZW76_ECOBW/231-383
C4ZWQ8_ECOBW/376-526
C4ZWQ9_ECOBW/295-452
C4ZWT9_ECOBW/146-304
C4ZWV3_ECOBW/129-283
C4ZY06_ECOBW/295-438
C4ZYM2_ECOBW/249-405
C4ZZE1_ECOBW/328-485
C4ZZE2_ECOBW/344-495
C4ZZF0_ECOBW/174-331
C5A8Z0_BURGB/196-357
C5A928_BURGB/186-349
C5AA60_BURGB/221-377
C5AB86_BURGB/333-489
C5ACW8_BURGB/221-388
C5ADE7_BURGB/169-335
C5ADY6_BURGB/85-235
C5AEC5_BURGB/417-528
C5AGJ9_BURGB/164-320
C5AI60_BURGB/337-499
C5AIV8_BURGB/259-416
C5AJJ4_BURGB/339-499
C5AKX9_BURGB/547-699
C5ALJ3_BURGB/218-373
C5ALQ2_BURGB/218-373
C5AM47_BURGB/332-492
C5AMU1_BURGB/436-594
C5APN4_METEA/132-280
C5APU6_METEA/226-390
C5APY0_METEA/352-507
C5AQH9_METEA/221-378
C5ARC7_METEA/335-493
C5ARE9_METEA/220-371
C5ARW0_METEA/84-241
C5ASZ0_METEA/6-90
C5AUW3_METEA/523-685
C5AV11_METEA/147-289
C5AVI2_METEA/286-442
C5AVN7_METEA/238-388
C5AW96_METEA/211-359
C5AXE8_METEA/182-342
C5AXV0_METEA/380-536
C5AYZ2_METEA/183-345
C5B089_METEA/364-519
C5B098_METEA/329-489
C5B0V9_METEA/220-376
C5B1J7_METEA/222-386
C5B1Y0_METEA/133-284
C5B1Z7_METEA/312-469
C5B260_METEA/265-423
C5B2B6_METEA/220-375
C5B2G1_METEA/537-704
C5B2X2_METEA/178-341
C5B302_METEA/371-536
C5B323_METEA/124-293
C5B5W0_METEA/205-358
C5B5X3_METEA/193-346
C5B824_EDWI9/311-456
C5B8C0_EDWI9/194-347
C5BB36_EDWI9/234-393
C5BBK6_EDWI9/570-727
C5BC21_EDWI9/223-377
C5BG58_EDWI9/146-294
C5BHU0_TERTT/147-303
C5BHU9_TERTT/264-418
C5BI93_TERTT/464-621
C5BIG8_TERTT/411-568
C5BJV5_TERTT/433-567
C5BJV6_TERTT/271-425
C5BJV7_TERTT/872-1026
C5BJX5_TERTT/159-312
C5BK03_TERTT/414-570
C5BKG6_TERTT/212-373
C5BLB7_TERTT/172-325
C5BLI7_TERTT/311-471
C5BM41_TERTT/342-494
C5BMG8_TERTT/911-1087
C5BMJ7_TERTT/405-561
C5BMZ3_TERTT/385-542
C5BN20_TERTT/282-434
C5BN21_TERTT/279-431
C5BN58_TERTT/372-529
C5BNH0_TERTT/138-299
C5BNP4_TERTT/163-320
C5BNT5_TERTT/271-429
C5BNV5_TERTT/275-428
C5BNZ1_TERTT/139-296
C5BPE5_TERTT/165-331
C5BPV0_TERTT/326-475
C5BPW2_TERTT/184-341
C5BQV7_TERTT/279-435
C5BR51_TERTT/292-449
C5BRQ8_TERTT/374-536
C5BRT6_TERTT/176-341
C5BT20_TERTT/557-717
C5BTG9_TERTT/409-566
C5BTH6_TERTT/40-198
C5BTN7_TERTT/156-313
C5BTR2_TERTT/981-1138
C5CDM2_KOSOT/440-588
C5CE67_KOSOT/411-562
C5CEL2_KOSOT/327-483
C5CEY2_KOSOT/305-462
C5CF99_KOSOT/435-591
C5CGN7_KOSOT/143-299
C5CHH5_KOSOT/421-573
C5CHL8_KOSOT/738-892
C5CI35_KOSOT/1-142
C5CLH4_VARPS/556-718
C5CLH5_VARPS/621-777
C5CTK8_VARPS/671-828
C5CVG4_VARPS/861-1021
C5CYX2_VARPS/369-529
C5CZH7_VARPS/338-501
C5D0V5_VARPS/325-479
C5D167_VARPS/311-468
C5D169_VARPS/277-435
C5D1F3_VARPS/836-994
C5D2J8_GEOSW/141-298
C5D2S1_GEOSW/253-405
C5D592_GEOSW/391-547
C5D698_GEOSW/467-615
C5D6R4_GEOSW/524-681
C5EE71_9FIRM/371-522
C5EE72_9FIRM/132-286
C5EEB6_9FIRM/324-481
C5EFD5_9FIRM/481-630
C5EFD6_9FIRM/356-511
C5EFQ5_9FIRM/19-171
C5EFR2_9FIRM/395-550
C5EG15_9FIRM/278-433
C5EGG9_9FIRM/316-470
C5EGL2_9FIRM/250-399
C5EGL3_9FIRM/248-399
C5EGM8_9FIRM/470-624
C5EHK4_9FIRM/376-526
C5EIN3_9FIRM/30-172
C5EJ52_9FIRM/477-634
C5EJB7_9FIRM/231-373
C5EJC7_9FIRM/130-300
C5EJC7_9FIRM/429-584
C5EJH1_9FIRM/100-257
C5EJH1_9FIRM/486-642
C5EJH1_9FIRM/854-1001
C5EJL7_9FIRM/188-349
C5EJU6_9FIRM/152-307
C5EJX1_9FIRM/145-290
C5EK86_9FIRM/184-340
C5EKB0_9FIRM/450-593
C5EKL4_9FIRM/33-183
C5EL65_9FIRM/391-547
C5ELU8_9FIRM/295-437
C5ELV0_9FIRM/537-693
C5ELV2_9FIRM/303-456
C5ELV6_9FIRM/156-308
C5ELV6_9FIRM/741-883
C5ENE2_9FIRM/449-605
C5ENI5_9FIRM/223-373
C5EP00_9FIRM/169-321
C5EP65_9FIRM/191-346
C5EPF4_9FIRM/773-929
C5EPJ1_9FIRM/374-527
C5EQ11_9FIRM/773-927
C5EQT5_9FIRM/223-366
C5ER41_9FIRM/313-456
C5ERT0_9FIRM/483-639
C5ETT5_9FIRM/290-445
C5EU05_9FIRM/330-480
C5EUM7_9FIRM/135-281
C5EUS2_9FIRM/791-947
C5EUT7_9FIRM/564-718
C5EUW7_9FIRM/488-630
C5EUY0_9FIRM/18-170
C5EV76_9FIRM/565-715
C5EVR0_9FIRM/501-653
C5EZQ9_9HELI/206-359
C5F1R1_9HELI/228-381
C5JAQ0_9BACT/425-534
C5JAR6_9BACT/491-648
C5JAW9_9BACT/184-339
C5JAX4_9BACT/259-416
C5JAX8_9BACT/146-303
C5JB28_9BACT/206-358
C5JBL0_9BACT/120-276
C5N3J7_STAA3/188-347
C5N786_BURMA/336-492
C5N8N6_BURMA/149-306
C5N906_BURMA/340-500
C5NEE6_BURMA/346-503
C5NGE4_BURMA/257-414
C5NH89_BURMA/305-462
C5NIY8_BURMA/320-482
C5NKA4_BURMA/447-607
C5PYK2_STAAU/112-271
C5Q3N5_STAAU/1-34
C5Q787_STAEP/197-356
C5QQB6_STAEP/188-347
C5QVE9_STAEP/197-356
C5SZT3_ACIDE/252-405
C5SZZ1_ACIDE/122-278
C5T000_ACIDE/181-337
C5T0G3_ACIDE/375-531
C5T198_ACIDE/517-673
C5T1B3_ACIDE/273-429
C5T1I4_ACIDE/399-561
C5T2K3_ACIDE/1-65
C5T2K4_ACIDE/169-264
C5T2T4_ACIDE/315-471
C5T3D3_ACIDE/255-408
C5T451_ACIDE/284-441
C5T452_ACIDE/614-776
C5T4L2_ACIDE/500-657
C5T4N1_ACIDE/223-380
C5T5H9_ACIDE/341-489
C5T5I0_ACIDE/86-236
C5T6D1_ACIDE/53-212
C5T6Q1_ACIDE/308-470
C5T6Y1_ACIDE/194-321
C5T6Y8_ACIDE/83-240
C5T761_ACIDE/222-380
C5T7A6_ACIDE/263-420
C5T7F6_ACIDE/1192-1354
C5T865_ACIDE/594-756
C5T8B3_ACIDE/408-565
C5T8F5_ACIDE/981-1137
C5T8R8_ACIDE/329-478
C5T8S9_ACIDE/206-363
C5T8W1_ACIDE/160-322
C5T8Z5_ACIDE/173-334
C5T905_ACIDE/576-733
C5T976_ACIDE/289-446
C5T9A9_ACIDE/487-660
C5T9I2_ACIDE/209-366
C5T9K8_ACIDE/676-827
C5T9Y9_ACIDE/353-509
C5TA75_ACIDE/143-304
C5TAT6_ACIDE/193-305
C5TB49_ACIDE/348-504
C5TB88_ACIDE/114-268
C5TBA6_ACIDE/209-348
C5TBB1_ACIDE/457-539
C5TBD5_ACIDE/209-365
C5TBG1_ACIDE/307-462
C5TBL6_ACIDE/221-372
C5TC39_ACIDE/429-546
C5TC60_ACIDE/222-375
C5TCQ9_ACIDE/213-359
C5TCV8_ACIDE/1-70
C5TDM8_ZYMMO/257-415
C5TFP8_ZYMMO/681-836
C5TG17_ZYMMO/159-315
C5TGI4_ZYMMO/152-307
C5UQ00_CLOBO/1392-1547
C5UQ03_CLOBO/156-313
C5UR68_CLOBO/393-540
C5URM7_CLOBO/135-289
C5URM8_CLOBO/148-301
C5USQ4_CLOBO/153-306
C5USQ4_CLOBO/628-781
C5USQ5_CLOBO/278-434
C5USQ5_CLOBO/757-911
C5UUQ2_CLOBO/317-469
C5UV44_CLOBO/130-282
C5UWA2_CLOBO/373-518
C5UWF4_CLOBO/194-353
C5UXC2_CLOBO/530-689
C5UXF5_CLOBO/506-662
C5UXM2_CLOBO/410-564
C5VQS0_CLOBO/204-360
C5W1T3_ECOBB/295-438
C5W2P7_ECOBB/210-366
C5W305_ECOBB/282-439
C5W3A2_ECOBB/237-391
C5W3X5_ECOBB/253-406
C5W4B3_ECOBB/376-526
C5W4B4_ECOBB/295-452
C5W4V7_ECOBB/328-485
C5W4V8_ECOBB/344-495
C5W4Y0_ECOBB/129-283
C5W526_ECOBB/146-304
C5W537_ECOBB/174-331
C5W6H2_ECOBB/682-839
C5W7V3_ECOBB/249-405
C5W9J1_ECOBB/224-381
C5WAA1_ECOBB/229-381
C5ZBR7_BURPS/322-478
C5ZCQ0_BURPS/169-335
C5ZDB6_BURPS/305-462
C5ZJU0_BURPS/358-515
C5ZN63_BURPS/267-426
C5ZNR2_BURPS/149-306
C5ZNU1_BURPS/447-607
C5ZQG1_BURPS/330-492
C5ZR27_BURPS/320-480
C5ZTH2_BURPS/257-414
C5ZVT7_9HELI/204-357
C5ZWZ7_9HELI/233-386
C6AC92_BARGA/529-687
C6AS31_RHILS/354-512
C6AT13_RHILS/253-410
C6AT15_RHILS/348-502
C6ATH8_RHILS/200-356
C6AU13_RHILS/185-342
C6AUC1_RHILS/294-444
C6AUC7_RHILS/226-382
C6AUI2_RHILS/100-249
C6AUM6_RHILS/174-327
C6AUU9_RHILS/292-451
C6AVB7_RHILS/91-251
C6AVD3_RHILS/289-444
C6AW49_RHILS/257-412
C6AWL9_RHILS/333-488
C6AWN2_RHILS/223-374
C6AWP6_RHILS/303-460
C6AYH6_RHILS/217-367
C6AZA7_RHILS/91-245
C6AZB6_RHILS/221-373
C6AZK7_RHILS/315-472
C6AZR4_RHILS/172-329
C6B066_RHILS/351-511
C6B0E8_RHILS/222-376
C6B0M1_RHILS/176-334
C6B1T0_RHILS/273-430
C6B255_RHILS/352-509
C6B2M5_RHILS/21-178
C6B3L1_RHILS/632-788
C6B3S2_RHILS/533-691
C6B3V5_RHILS/122-279
C6B4A5_RHILS/230-392
C6B4N5_RHILS/451-612
C6B4R9_RHILS/244-406
C6B676_RHILS/170-321
C6B6Y9_RHILS/316-473
C6B6Z7_RHILS/150-305
C6B953_RHILS/487-633
C6B9M0_RHILS/397-548
C6BAS9_RHILS/331-491
C6BBE6_RALP1/812-970
C6BC73_RALP1/265-421
C6BCA0_RALP1/396-551
C6BCU0_RALP1/475-635
C6BCX0_RALP1/409-568
C6BDA3_RALP1/313-473
C6BDN0_RALP1/215-371
C6BGZ1_RALP1/258-411
C6BJ53_RALP1/2-66
C6BL38_RALP1/403-519
C6BLA4_RALP1/335-485
C6BLB3_RALP1/171-323
C6BLH6_RALP1/216-372
C6BLM3_RALP1/459-611
C6BLS8_RALP1/409-523
C6BM04_RALP1/471-628
C6BM10_RALP1/544-701
C6BM54_RALP1/726-883
C6BMC6_RALP1/288-444
C6BMK4_RALP1/757-909
C6BMP5_RALP1/330-492
C6BN26_RALP1/181-340
C6BN72_RALP1/10-169
C6BN76_RALP1/260-417
C6BNB2_RALP1/478-635
C6BND4_RALP1/267-424
C6BP32_RALP1/199-366
C6BPU5_RALP1/264-421
C6BRI7_DESAD/284-439
C6BRW0_DESAD/252-407
C6BRW8_DESAD/135-296
C6BS66_DESAD/600-758
C6BS74_DESAD/274-431
C6BSB1_DESAD/505-663
C6BSH8_DESAD/93-253
C6BSQ9_DESAD/138-294
C6BSU0_DESAD/170-329
C6BTE5_DESAD/262-414
C6BU46_DESAD/319-477
C6BV44_DESAD/159-315
C6BVV0_DESAD/671-829
C6BW84_DESAD/91-244
C6BW86_DESAD/376-537
C6BWZ0_DESAD/286-443
C6BXI2_DESAD/579-695
C6BXQ2_DESAD/328-485
C6BXX9_DESAD/195-348
C6BZ06_DESAD/672-823
C6BZA3_DESAD/317-465
C6BZD5_DESAD/148-269
C6BZK2_DESAD/207-363
C6BZS4_DESAD/470-626
C6BZT5_DESAD/121-278
C6BZT6_DESAD/285-438
C6BZT8_DESAD/231-384
C6C017_DESAD/218-372
C6C063_DESAD/320-478
C6C0X5_DESAD/609-766
C6C0Z3_DESAD/267-422
C6C1E7_DESAD/603-760
C6C1P7_DESAD/220-377
C6C1V1_DESAD/120-305
C6C4M8_DICDC/217-375
C6C4P4_DICDC/253-409
C6C676_DICDC/424-577
C6C6V3_DICDC/296-449
C6C700_DICDC/446-602
C6C817_DICDC/219-372
C6C9D7_DICDC/203-360
C6CA62_DICDC/390-537
C6CAQ7_DICDC/337-494
C6CBF5_DICDC/255-409
C6CBV2_DICDC/81-231
C6CCP2_DICDC/389-553
C6CCP5_DICDC/145-306
C6CCW8_DICDC/194-350
C6CCY4_DICDC/353-515
C6CCY7_DICDC/194-349
C6CCY8_DICDC/812-968
C6CCZ1_DICDC/329-485
C6CDM3_DICDC/305-466
C6CDP3_DICDC/256-414
C6CEP5_DICZE/81-231
C6CG86_DICZE/446-602
C6CGY3_DICZE/296-449
C6CJ41_DICZE/203-360
C6CKS3_DICZE/368-521
C6CKY4_DICZE/290-451
C6CKZ2_DICZE/256-413
C6CM30_DICZE/306-467
C6CMJ3_DICZE/225-383
C6CNM7_DICZE/337-494
C6CNT3_DICZE/353-515
C6CQG0_DICZE/330-486
C6CQY0_DICZE/608-767
C6CR45_PAESJ/128-281
C6CR72_PAESJ/224-379
C6CSA8_PAESJ/370-520
C6CSH3_PAESJ/250-402
C6CSH9_PAESJ/1-135
C6CT46_PAESJ/165-317
C6CVI5_PAESJ/385-552
C6CVN0_PAESJ/401-554
C6CYU5_PAESJ/139-292
C6CZ50_PAESJ/121-272
C6D4J1_PAESJ/497-646
C6D5U0_PAESJ/232-375
C6D6R5_PAESJ/360-523
C6D7M9_PAESJ/197-352
C6D7W4_PAESJ/508-665
C6D8Q9_PAESJ/206-363
C6D9C2_PECCP/307-464
C6DAW9_PECCP/347-510
C6DAY9_PECCP/81-231
C6DBE3_PECCP/148-295
C6DBL8_PECCP/236-393
C6DBM4_PECCP/337-494
C6DCM6_PECCP/193-349
C6DCR6_PECCP/366-516
C6DD18_PECCP/174-336
C6DDR7_PECCP/329-485
C6DE28_PECCP/447-606
C6DEX8_PECCP/365-517
C6DF14_PECCP/203-360
C6DFX5_PECCP/296-449
C6DIL0_PECCP/222-380
C6DJJ8_PECCP/314-474
C6DKF8_PECCP/320-480
C6DTN1_MYCTK/184-339
C6DY65_GEOSM/243-406
C6DZH0_GEOSM/416-569
C6DZJ1_GEOSM/267-419
C6E011_GEOSM/436-593
C6E0C0_GEOSM/300-456
C6E198_GEOSM/266-348
C6E198_GEOSM/349-435
C6E1J4_GEOSM/158-315
C6E1R6_GEOSM/137-293
C6E2M0_GEOSM/142-300
C6E353_GEOSM/289-447
C6E3A8_GEOSM/185-344
C6E3T8_GEOSM/267-420
C6E4F2_GEOSM/91-249
C6E4I8_GEOSM/140-301
C6E552_GEOSM/151-310
C6E666_GEOSM/182-339
C6E7W8_GEOSM/640-797
C6E7Z7_GEOSM/272-429
C6E8Y0_GEOSM/263-381
C6E953_GEOSM/523-680
C6E9A9_GEOSM/140-296
C6E9C6_GEOSM/513-672
C6EAP0_ECOBD/682-839
C6EBB0_ECOBD/398-557
C6EC37_ECOBD/174-331
C6EC44_ECOBD/344-495
C6EC45_ECOBD/328-485
C6EDV1_ECOBD/129-283
C6EDW7_ECOBD/303-461
C6EEF4_ECOBD/229-381
C6EEM7_ECOBD/295-452
C6EEM8_ECOBD/376-526
C6EFP2_ECOBD/253-406
C6EFU8_ECOBD/237-391
C6EGK8_ECOBD/224-381
C6EHI2_ECOBD/282-439
C6EIU9_ECOBD/295-438
C6EJY8_ECOBD/248-404
C6ELK2_ECOBD/210-366
C6G4D5_9BACT/260-413
C6G4D6_9BACT/260-416
C6HTT7_9BACT/431-587
C6HU28_9BACT/454-609
C6HUM6_9BACT/555-723
C6HUQ1_9BACT/546-700
C6HUQ3_9BACT/868-1028
C6HUY5_9BACT/283-442
C6HVA3_9BACT/190-345
C6HVF9_9BACT/182-341
C6HVU5_9BACT/248-409
C6HW18_9BACT/138-293
C6HW67_9BACT/898-1059
C6HWE5_9BACT/731-891
C6HWP2_9BACT/248-406
C6HX34_9BACT/250-406
C6HXD0_9BACT/480-641
C6HXD1_9BACT/405-560
C6HXF9_9BACT/263-420
C6HXP5_9BACT/634-789
C6HXY9_9BACT/1046-1206
C6HXZ0_9BACT/182-341
C6HY96_9BACT/291-445
C6HYZ9_9BACT/1058-1221
C6HZ09_9BACT/1026-1189
C6HZ78_9BACT/316-488
C6HZ81_9BACT/271-428
C6HZT9_9BACT/294-451
C6HZU4_9BACT/389-548
C6HZW1_9BACT/1119-1280
C6HZY4_9BACT/1-95
C6HZY6_9BACT/284-443
C6HZZ1_9BACT/401-561
C6I0C9_9BACT/301-426
C6I0Z3_9BACT/332-504
C6I0Z9_9BACT/404-563
C6IXP0_9BACL/297-448
C6IY91_9BACL/151-307
C6J286_9BACL/503-652
C6J518_9BACL/10-114
C6J583_9BACL/2-52
C6J6G7_9BACL/277-430
C6J9I9_9FIRM/236-381
C6J9I9_9FIRM/68-218
C6J9X7_9FIRM/135-280
C6JAC2_9FIRM/197-348
C6JCA1_9FIRM/161-280
C6JCL6_9FIRM/6-157
C6JE92_9FIRM/181-325
C6JF14_9FIRM/172-325
C6JF32_9FIRM/427-581
C6JFR2_9FIRM/218-363
C6JFR3_9FIRM/399-554
C6JHK5_9FIRM/196-347
C6JHY0_FUSVA/461-618
C6JIS7_FUSVA/325-480
C6JKP9_FUSVA/455-612
C6JKQ0_FUSVA/305-455
C6JKQ0_FUSVA/597-751
C6JLB8_FUSVA/135-283
C6JLB8_FUSVA/595-744
C6JRF4_FUSVA/186-342
C6K6G4_9GAMM/68-214
C6MYB1_9GAMM/207-364
C6N027_9GAMM/78-235
C6N1K4_9GAMM/147-306
C6N3G0_9GAMM/227-385
C6N492_9GAMM/341-501
C6N515_9GAMM/245-403
C6N5K3_9GAMM/340-497
C6N5W2_9GAMM/142-300
C6N668_9GAMM/654-811
C6N7L9_9GAMM/165-314
C6N7U2_9GAMM/638-795
C6NR21_9GAMM/374-533
C6NTI5_9GAMM/464-621
C6NU53_9GAMM/507-665
C6NUV6_9GAMM/327-484
C6NW01_9GAMM/220-378
C6NWF4_9GAMM/330-489
C6NWG1_9GAMM/329-488
C6NWU5_9GAMM/378-534
C6NWU6_9GAMM/118-272
C6NWV2_9GAMM/137-291
C6NX87_9GAMM/176-330
C6NXS0_9GAMM/327-484
C6NYC2_9GAMM/263-421
C6NYM2_9GAMM/197-352
C6NYX5_9GAMM/248-407
C6PN29_9CLOT/188-344
C6PN43_9CLOT/253-403
C6PN86_9CLOT/194-349
C6PPB4_9CLOT/549-702
C6PPU8_9CLOT/78-231
C6PPV1_9CLOT/236-384
C6PRY3_9CLOT/227-385
C6PSL9_9CLOT/103-251
C6PSR9_9CLOT/363-517
C6PSS6_9CLOT/488-645
C6PTW3_9CLOT/345-494
C6PUD4_9CLOT/145-303
C6PUL3_9CLOT/89-245
C6PWY9_9CLOT/494-642
C6PY67_9CLOT/1-122
C6PYP8_9CLOT/201-361
C6PZM9_9CLOT/345-494
C6Q0A7_9CLOT/750-907
C6Q253_9CLOT/34-181
C6Q2B5_9CLOT/119-272
C6RD41_9PROT/350-506
C6RDP8_9PROT/259-409
C6RFQ5_9PROT/236-386
C6RG36_9PROT/257-413
C6RHY5_9PROT/187-340
C6RJ28_9PROT/72-194
C6RJR5_ACIRA/426-583
C6RK39_ACIRA/281-440
C6RKE1_ACIRA/291-448
C6RKM6_ACIRA/366-516
C6RKM7_ACIRA/423-576
C6RM00_ACIRA/373-523
C6RM93_ACIRA/165-311
C6RM96_ACIRA/370-520
C6RM97_ACIRA/166-313
C6RPR3_ACIRA/368-518
C6RQM3_ACIRA/409-563
C6RQV3_ACIRA/251-411
C6RRW8_ACIRA/370-520
C6RRY3_ACIRA/322-474
C6RSE1_ACIRA/262-418
C6RSQ6_ACIRA/165-312
C6RTE6_VIBCH/422-570
C6RTS6_VIBCH/339-503
C6RTY8_VIBCH/397-470
C6RU38_VIBCH/288-445
C6RUK8_VIBCH/242-398
C6RUL3_VIBCH/256-409
C6RVI0_VIBCH/155-307
C6RW71_VIBCH/361-517
C6RWZ9_VIBCH/179-332
C6RX05_VIBCH/229-373
C6RXY8_VIBCH/167-327
C6RYC9_VIBCH/152-313
C6RYG3_VIBCH/474-620
C6RYJ5_VIBCH/335-486
C6RYS1_VIBCH/274-426
C6RYU8_VIBCH/206-364
C6RZ82_VIBCH/476-632
C6RZ85_VIBCH/270-427
C6RZ87_VIBCH/224-376
C6RZ90_VIBCH/350-502
C6RZT0_VIBCH/238-353
C6RZT0_VIBCH/344-407
C6RZT3_VIBCH/302-454
C6S0G4_VIBCH/179-332
C6S0K7_VIBCH/487-649
C6S0T1_VIBCH/180-330
C6S0T7_VIBCH/211-363
C6S0V7_VIBCH/369-522
C6S126_VIBCH/237-388
C6S1D1_VIBCH/192-357
C6S1D6_VIBCH/294-453
C6S1D9_VIBCH/179-334
C6S1F5_VIBCH/144-299
C6S1N9_VIBCH/144-299
C6S1U4_VIBCH/203-357
C6S222_VIBCH/464-614
C6S2F0_VIBCH/248-405
C6S2M6_VIBCH/410-571
C6S2U8_VIBCH/139-298
C6S302_VIBCH/318-469
C6TTA9_BURPS/346-503
C6TWD2_BURPS/336-492
C6TXB8_BURPS/169-335
C6TXX5_BURPS/293-450
C6U215_BURPS/257-414
C6U4B7_BURPS/337-499
C6U4N9_BURPS/447-607
C6U554_BURPS/149-306
C6U646_BURPS/288-447
C6U9R1_BURPS/340-500
C6UBJ7_ECOBR/210-366
C6UBZ2_ECOBR/249-405
C6UDZ7_ECOBR/295-438
C6UF76_ECOBR/224-381
C6UFD5_ECOBR/282-439
C6UGE9_ECOBR/237-391
C6UGQ5_ECOBR/229-381
C6UGY8_ECOBR/253-406
C6UHP7_ECOBR/376-526
C6UHP8_ECOBR/182-339
C6UHS4_ECOBR/146-304
C6UHT9_ECOBR/129-283
C6UJ99_ECOBR/328-485
C6UJA0_ECOBR/344-495
C6UJA8_ECOBR/174-331
C6UKM0_ECOBR/678-835
C6UPP9_ECO5T/282-439
C6URE1_ECO5T/249-405
C6UTD1_ECO5T/237-391
C6UTI9_ECO5T/253-406
C6UU76_ECO5T/295-452
C6UUA8_ECO5T/146-304
C6UUC2_ECO5T/129-283
C6UUR5_ECO5T/224-381
C6UX45_ECO5T/281-438
C6UX46_ECO5T/344-495
C6UX54_ECO5T/174-331
C6UXF3_ECO5T/242-394
C6UYF9_ECO5T/398-557
C6UZ18_ECO5T/210-366
C6V2J3_ECO5T/295-438
C6V500_NEORI/289-448
C6V6X9_ECOBD/249-405
C6VD62_ECOBD/182-339
C6VD88_ECOBD/146-304
C6VIF7_LACPJ/225-386
C6VKD3_LACPJ/212-372
C6VKK6_LACPJ/214-374
C6W8B9_ACTMD/395-483
C6W9U5_ACTMD/240-391
C6WA45_ACTMD/271-425
C6WCM5_ACTMD/359-509
C6WGK8_ACTMD/280-457
C6WHS9_ACTMD/265-419
C6WIF9_ACTMD/255-412
C6WII4_ACTMD/431-588
C6WJ06_ACTMD/634-789
C6WJD3_ACTMD/321-480
C6WJI9_ACTMD/385-535
C6WMG3_ACTMD/300-453
C6WN82_ACTMD/434-589
C6WPQ8_ACTMD/92-256
C6WQX4_ACTMD/292-448
C6WRK6_ACTMD/288-440
C6WS15_ACTMD/343-489
C6WSH0_ACTMD/107-247
C6WSH5_ACTMD/232-395
C6WSQ7_METML/4-138
C6WT76_METML/435-597
C6WTL1_METML/536-698
C6WTM0_METML/390-534
C6WUG6_METML/408-570
C6WUU2_METML/234-388
C6WUV0_METML/433-589
C6WUZ4_METML/407-564
C6WV10_METML/267-424
C6WVC4_METML/300-453
C6WVC8_METML/574-732
C6WVK9_METML/905-1061
C6WVM4_METML/476-638
C6WVQ3_METML/357-514
C6WVQ4_METML/147-304
C6WW26_METML/18-180
C6WW31_METML/202-360
C6WW34_METML/185-347
C6WWI4_METML/142-303
C6WWM6_METML/219-376
C6WWW7_METML/526-683
C6WXB4_METML/421-589
C6WXJ5_METML/141-298
C6WXL5_METML/391-561
C6WXM3_METML/437-593
C6WY37_METML/225-382
C6WYA7_METML/427-585
C6WYA8_METML/199-362
C6WYA9_METML/385-543
C6WYN1_METML/286-444
C6WYQ8_METML/298-460
C6WYR3_METML/142-299
C6WYR4_METML/252-409
C6WYR6_METML/292-450
C6WYS6_METML/498-655
C6WYT7_METML/348-506
C6WYY6_METML/147-308
C6WZ07_METML/349-509
C6WZ79_METML/823-985
C6X6V4_METSD/688-845
C6X759_METSD/320-477
C6X7I8_METSD/389-546
C6X7M1_METSD/803-960
C6X8A2_METSD/289-445
C6X8Z9_METSD/405-562
C6X923_METSD/246-404
C6X941_METSD/296-453
C6X9B0_METSD/145-306
C6X9G9_METSD/553-710
C6XA09_METSD/351-508
C6XAD3_METSD/322-479
C6XAD7_METSD/477-635
C6XAG8_METSD/516-678
C6XBC8_METSD/271-428
C6XBE1_METSD/429-588
C6XBG8_METSD/287-443
C6XBI7_METSD/258-415
C6XBJ4_METSD/157-318
C6XBJ6_METSD/722-879
C6XBN5_METSD/345-503
C6XBN7_METSD/436-592
C6XBS8_METSD/520-677
C6XC34_METSD/322-478
C6XC99_METSD/252-408
C6XCG6_METSD/252-408
C6XCI5_METSD/235-363
C6XCN6_METSD/226-383
C6XCN8_METSD/223-380
C6XCT3_METSD/522-678
C6XCT4_METSD/404-547
C6XCZ3_METSD/346-508
C6XCZ6_METSD/444-601
C6XD96_METSD/441-559
C6XDB6_METSD/467-626
C6XDV8_METSD/334-491
C6XE02_METSD/222-381
C6XE67_METSD/486-643
C6XEG9_METSD/289-446
C6XEP3_METSD/26-172
C6XEY9_LIBAP/533-691
C6XGP9_LIBAP/104-254
C6XIJ2_HIRBI/129-297
C6XJH4_HIRBI/323-426
C6XJH5_HIRBI/178-337
C6XK75_HIRBI/340-497
C6XL77_HIRBI/292-451
C6XLS7_HIRBI/253-410
C6XM67_HIRBI/224-380
C6XNM0_HIRBI/307-460
C6XPY9_HIRBI/296-453
C6XRL9_HIRBI/78-234
C6YBL7_VIBCH/152-313
C6YBQ4_VIBCH/533-679
C6YBS8_VIBCH/495-651
C6YBT1_VIBCH/270-427
C6YBT3_VIBCH/231-383
C6YBT7_VIBCH/360-512
C6YCF0_VIBCH/266-410
C6YCF6_VIBCH/179-332
C6YDB0_VIBCH/212-372
C6YE39_VIBCH/335-486
C6YEB6_VIBCH/274-426
C6YEE6_VIBCH/206-364
C6YF26_VIBCH/364-520
C6YFJ8_VIBCH/807-962
C6YFN7_VIBCH/357-508
C6YFU6_VIBCH/262-421
C6YG25_VIBCH/410-571
C6YGB1_VIBCH/248-405
C6YGG1_VIBCH/144-299
C6YGQ9_VIBCH/157-312
C6YGS8_VIBCH/179-334
C6YGT1_VIBCH/294-453
C6YGT6_VIBCH/197-362
C6YGY6_VIBCH/369-522
C6YH07_VIBCH/211-363
C6YH14_VIBCH/180-330
C6YHC4_VIBCH/179-332
C6YHR1_VIBCH/226-378
C6YHR4_VIBCH/238-353
C6YHR4_VIBCH/344-407
C6YI49_VIBCH/479-629
C6YID8_VIBCH/203-357
C6YIU7_VIBCH/237-388
C6YJ04_VIBCH/532-694
C6YJB3_VIBCH/231-385
C6YJQ1_VIBCH/256-409
C6YJQ6_VIBCH/242-398
C6YKA9_VIBCH/145-303
C6YKG6_VIBCH/339-503
C6YL16_VIBCH/155-307
C6YL70_VIBCH/428-576
C6YLP2_VIBCH/338-495
C6YLU7_VIBCH/417-490
C7C500_9ENTR/192-348
C7C510_9ENTR/335-495
C7C523_9ENTR/399-562
C7C538_9ENTR/164-321
C7C7Z0_METED/341-501
C7C861_METED/309-464
C7C8P2_METED/523-685
C7CB63_METED/182-342
C7CB64_METED/580-737
C7CCD7_METED/584-741
C7CDM0_METED/237-399
C7CE07_METED/286-442
C7CE27_METED/292-451
C7CE64_METED/238-388
C7CFG9_METED/464-618
C7CFJ5_METED/1-135
C7CGL2_METED/211-359
C7CH59_METED/222-386
C7CH94_METED/312-469
C7CHZ6_METED/133-284
C7CI35_METED/265-423
C7CI91_METED/220-375
C7CIX4_METED/537-704
C7CJ87_METED/178-341
C7CJB6_METED/371-536
C7CJD8_METED/124-293
C7CJS6_METED/380-536
C7CJY7_METED/391-545
C7CK16_METED/147-296
C7CK78_METED/226-390
C7CKB3_METED/352-507
C7CL96_METED/221-378
C7CM47_METED/220-376
C7CM96_METED/335-493
C7CMB7_METED/220-371
C7CN44_METED/316-473
C7D7D5_9RHOB/66-224
C7D7P4_9RHOB/8-162
C7DA12_9RHOB/289-451
C7DA17_9RHOB/172-326
C7DBK4_9RHOB/232-389
C7DGN8_9EURY/197-320
C7DRI4_PSEFL/254-371
C7DRI4_PSEFL/370-422
C7DRK4_PSEFL/531-687
C7G618_9FIRM/390-547
C7G686_9FIRM/284-429
C7G730_9FIRM/141-286
C7G864_9FIRM/137-288
C7G8E8_9FIRM/927-1100
C7G8I6_9FIRM/204-356
C7G8N7_9FIRM/147-303
C7G946_9FIRM/135-287
C7G9A4_9FIRM/131-284
C7G9T7_9FIRM/243-395
C7GA53_9FIRM/381-530
C7GAI8_9FIRM/404-556
C7GAL8_9FIRM/379-529
C7GAM8_9FIRM/365-525
C7GCD8_9FIRM/352-512
C7GCT2_9FIRM/224-372
C7GD84_9FIRM/265-419
C7GD84_9FIRM/624-779
C7GDT7_9FIRM/390-547
C7GDW6_9FIRM/299-440
C7GEG4_9FIRM/376-529
C7GEZ7_9FIRM/1-153
C7GF77_9FIRM/480-637
C7GGN1_9FIRM/457-613
C7GHJ0_9FIRM/7-155
C7GI37_9FIRM/68-217
C7H2C2_9FIRM/219-362
C7H380_9FIRM/576-734
C7H4V0_9FIRM/143-291
C7H8G9_9FIRM/338-491
C7H8K1_9FIRM/98-260
C7HCB4_CLOTM/129-255
C7HE64_CLOTM/246-405
C7HEV7_CLOTM/193-352
C7HFA9_CLOTM/239-396
C7HFW7_CLOTM/140-299
C7HFY0_CLOTM/167-326
C7HGK8_CLOTM/179-336
C7HHT6_CLOTM/426-583
C7HHV7_CLOTM/1485-1640
C7IQZ4_THEET/129-247
C7IT11_THEET/1-45
C7ITB4_THEET/96-250
C7IUB1_THEET/322-480
C7LC06_BRUMC/82-235
C7LFS2_BRUMC/270-425
C7LGB1_BRUMC/222-365
C7LGH6_BRUMC/534-692
C7LH79_BRUMC/224-381
C7LI96_BRUMC/296-455
C7LIA4_BRUMC/89-240
C7LJ98_BRUMC/333-489
C7LJC3_BRUMC/196-349
C7LN05_DESBD/84-242
C7LNE9_DESBD/138-299
C7LNX0_DESBD/202-349
C7LNX2_DESBD/125-281
C7LNZ0_DESBD/370-522
C7LPE1_DESBD/271-429
C7LQ02_DESBD/115-300
C7LQ96_DESBD/248-395
C7LQB7_DESBD/127-284
C7LQQ3_DESBD/165-338
C7LQR9_DESBD/827-985
C7LR02_DESBD/725-883
C7LRA7_DESBD/328-485
C7LSD5_DESBD/164-325
C7LSE4_DESBD/251-410
C7LSS7_DESBD/801-962
C7LSV6_DESBD/603-760
C7LSZ0_DESBD/567-684
C7LTP9_DESBD/175-327
C7LTU2_DESBD/170-330
C7LTV4_DESBD/174-331
C7LTX9_DESBD/677-834
C7LTY3_DESBD/644-801
C7LUM6_DESBD/177-319
C7LV83_DESBD/672-823
C7LVW7_DESBD/405-561
C7LVZ4_DESBD/312-470
C7LWB0_DESBD/130-300
C7LX06_DESBD/364-528
C7LXC0_DESBD/247-398
C7LYF8_ACIFD/525-675
C7LZ54_ACIFD/166-312
C7LZ76_ACIFD/362-521
C7LZD1_ACIFD/122-276
C7LZG5_ACIFD/376-534
C7M003_ACIFD/374-531
C7M084_ACIFD/384-523
C7M085_ACIFD/241-369
C7M0E0_ACIFD/667-814
C7M253_ACIFD/178-318
C7M295_ACIFD/88-235
C7MR68_SACVD/498-654
C7MT35_SACVD/185-341
C7MTG0_SACVD/455-609
C7MW98_SACVD/238-401
C7MZH7_SACVD/434-585
C7N1Z4_SLAHD/142-290
C7N1Z5_SLAHD/336-473
C7PW07_CATAD/433-590
C7PY35_CATAD/197-268
C7PY35_CATAD/54-159
C7PYX6_CATAD/324-482
C7PZQ4_CATAD/44-200
C7Q0X1_CATAD/179-334
C7Q6I3_CATAD/321-479
C7Q7F0_CATAD/286-425
C7Q7Q8_CATAD/356-512
C7QE19_CATAD/414-570
C7QER9_CATAD/169-323
C7QHC7_CATAD/61-224
C7QHY1_CATAD/343-494
C7QII4_CATAD/666-816
C7QII5_CATAD/299-453
C7QKU3_CYAP0/166-324
C7QKW7_CYAP0/144-302
C7QL56_CYAP0/276-437
C7QLD1_CYAP0/183-339
C7QLD2_CYAP0/271-428
C7QLL5_CYAP0/325-480
C7QN79_CYAP0/146-303
C7QPK7_CYAP0/489-657
C7QPS3_CYAP0/184-340
C7QPU0_CYAP0/500-659
C7QQ54_CYAP0/410-567
C7QQ56_CYAP0/289-446
C7QR66_CYAP0/458-619
C7QRP4_CYAP0/205-361
C7QU83_CYAP0/1083-1240
C7QU84_CYAP0/289-447
C7QUI7_CYAP0/272-430
C7QUM7_CYAP0/290-451
C7QV73_CYAP0/437-596
C7QVJ0_CYAP0/125-279
C7QWH5_CYAP0/709-867
C7QX22_CYAP0/146-303
C7QX31_CYAP0/313-474
C7R5P3_KANKD/474-628
C7R5V0_KANKD/184-341
C7R671_KANKD/334-493
C7R673_KANKD/81-243
C7R6I6_KANKD/269-425
C7R6L5_KANKD/233-390
C7R6M0_KANKD/470-633
C7R6M2_KANKD/289-446
C7R6M6_KANKD/527-683
C7R6S6_KANKD/128-280
C7R6X5_KANKD/313-472
C7R6X9_KANKD/430-587
C7R6Y0_KANKD/300-457
C7R729_KANKD/386-545
C7R7R1_KANKD/323-472
C7R7Z7_KANKD/466-621
C7R809_KANKD/429-586
C7R8B2_KANKD/265-422
C7R8C4_KANKD/535-694
C7R8C5_KANKD/533-692
C7R9A3_KANKD/1076-1233
C7R9S0_KANKD/461-618
C7R9T3_KANKD/377-532
C7RAA4_KANKD/696-852
C7RAL6_KANKD/569-724
C7RB28_KANKD/432-594
C7RBB9_KANKD/449-617
C7RBD9_KANKD/258-413
C7RC10_KANKD/322-480
C7RC12_KANKD/205-362
C7RC47_KANKD/292-448
C7RC98_KANKD/909-1080
C7RCU7_KANKD/371-526
C7RCZ1_KANKD/181-343
C7RD26_KANKD/75-229
C7RIQ7_ACCPU/372-526
C7RIZ5_ACCPU/463-620
C7RJ04_ACCPU/303-460
C7RJ77_ACCPU/974-1130
C7RJK2_ACCPU/437-593
C7RJK9_ACCPU/223-379
C7RK65_ACCPU/902-1059
C7RKI3_ACCPU/212-373
C7RKP6_ACCPU/183-339
C7RL13_ACCPU/380-538
C7RL44_ACCPU/85-239
C7RLE3_ACCPU/482-639
C7RLV2_ACCPU/477-634
C7RLW9_ACCPU/144-300
C7RM71_ACCPU/402-564
C7RMB6_ACCPU/477-647
C7RN47_ACCPU/1109-1265
C7RNA9_ACCPU/971-1129
C7RNC9_ACCPU/858-1034
C7RNJ0_ACCPU/539-695
C7RNY7_ACCPU/527-696
C7RPI2_ACCPU/234-386
C7RQ11_ACCPU/406-564
C7RQ57_ACCPU/352-508
C7RQL2_ACCPU/142-295
C7RQM1_ACCPU/26-181
C7RQQ7_ACCPU/335-492
C7RRQ6_ACCPU/587-744
C7RS22_ACCPU/577-739
C7RS23_ACCPU/268-426
C7RS34_ACCPU/260-416
C7RT49_ACCPU/323-472
C7RTE0_ACCPU/267-436
C7RTE1_ACCPU/177-337
C7RTE2_ACCPU/165-318
C7RTW7_ACCPU/296-453
C7RVM5_ACCPU/277-438
C7TL86_LACRL/20-179
C7XH20_9LACO/204-364
C7XH68_9LACO/136-254
C7Y2C9_9LACO/136-254
C7ZV30_STAAU/188-347
C8A2M0_STAAU/188-347
C8AA36_STAAU/188-347
C8AHR3_STAAU/188-347
C8AQ55_STAAU/188-347
C8JR62_LISMO/195-350
C8JRY1_LISMO/208-366
C8JRY2_LISMO/209-368
C8JVE1_LISMO/129-282
C8K296_LISMO/209-368
C8K297_LISMO/208-366
C8K3R4_LISMO/195-350
C8K5J5_LISMO/102-255
C8K7U8_LISMO/129-282
C8KBJ5_LISMO/209-368
C8KBJ6_LISMO/208-366
C8KCB8_LISMO/195-350
C8KHS6_9PROT/307-460
C8KHS7_9PROT/423-576
C8KME2_STAAU/188-347
C8KTY6_STAAU/188-347
C8L2H6_STAAU/188-347
C8LEQ1_STAAU/188-347
C8LKZ5_STAAU/188-347
C8LQT8_STAAU/188-347
C8LXC1_STAAU/188-347
C8M4P9_STAAU/188-347
C8MDI0_STAAU/188-347
C8MNI6_STAAU/188-347
C8MY94_STAAU/188-347
C8N3Q4_STAAU/188-347
C8PEZ5_9PROT/836-994
C8PKQ7_9PROT/72-199
C8PM82_9SPIO/168-310
C8PM83_9SPIO/162-315
C8PMP2_9SPIO/309-458
C8PN46_9SPIO/511-671
C8PYW1_9GAMM/178-340
C8Q0L0_9GAMM/293-462
C8Q0R8_9GAMM/243-389
C8S055_9RHOB/291-450
C8S3Z3_9RHOB/479-635
C8S4W3_9RHOB/170-324
C8S4X1_9RHOB/74-230
C8S5L4_9RHOB/416-579
C8S5Q5_9RHOB/361-517
C8SDL8_9RHIZ/456-613
C8SE99_9RHIZ/220-372
C8SEN5_9RHIZ/93-247
C8SGJ9_9RHIZ/1-154
C8SJ15_9RHIZ/89-242
C8SLF0_9RHIZ/83-240
C8SLZ8_9RHIZ/104-260
C8SM96_9RHIZ/287-443
C8SP12_9RHIZ/466-624
C8SP16_9RHIZ/310-467
C8SPA6_9RHIZ/457-618
C8SPM3_9RHIZ/333-489
C8SQ86_9RHIZ/84-242
C8SQF2_9RHIZ/18-175
C8SQZ6_9RHIZ/87-239
C8SRT0_9RHIZ/219-371
C8SRV3_9RHIZ/292-451
C8SRX9_9RHIZ/177-335
C8SSM3_9RHIZ/217-373
C8SSM4_9RHIZ/235-391
C8ST58_9RHIZ/249-406
C8SU10_9RHIZ/363-528
C8SU22_9RHIZ/471-633
C8SVH0_9RHIZ/253-415
C8SWR4_9RHIZ/268-421
C8SY45_KLEPR/164-322
C8SY53_KLEPR/185-340
C8SZQ2_KLEPR/231-383
C8T0Y1_KLEPR/221-376
C8T3N0_KLEPR/324-447
C8T5T6_KLEPR/224-381
C8T6N2_KLEPR/168-325
C8T6P1_KLEPR/427-584
C8T7K7_KLEPR/272-431
C8T8E9_KLEPR/356-506
C8T8L2_KLEPR/220-376
C8T9T3_KLEPR/136-290
C8T9X5_KLEPR/305-463
C8TAQ4_KLEPR/291-443
C8TBQ5_KLEPR/110-265
C8TC02_KLEPR/4-160
C8TIF2_ECO26/224-381
C8TIX7_ECO26/210-366
C8TJW6_ECO26/231-383
C8TLV0_ECO26/295-438
C8TQY5_ECO26/237-391
C8TR41_ECO26/253-406
C8TRK9_ECO26/376-526
C8TRL0_ECO26/295-452
C8TRN8_ECO26/303-461
C8TSU3_ECO26/328-485
C8TSU4_ECO26/344-495
C8TSV2_ECO26/174-331
C8TTN1_ECO26/398-557
C8TVU4_ECO26/249-405
C8TXP0_ECO10/224-381
C8TYF0_ECO10/231-383
C8U271_ECO10/210-366
C8U3N5_ECO10/398-557
C8U4B5_ECO10/295-438
C8U5I5_ECO10/282-439
C8U614_ECO10/682-839
C8U7A4_ECO10/237-391
C8U7F9_ECO10/253-406
C8U8J3_ECO10/303-461
C8U8L0_ECO10/129-283
C8U970_ECO10/249-405
C8UA39_ECO10/328-485
C8UA40_ECO10/344-495
C8UA48_ECO10/174-331
C8UBN1_ECO1A/328-485
C8UBN2_ECO1A/344-495
C8UBP0_ECO1A/174-331
C8UCC7_ECO1A/398-557
C8UD06_ECO1A/682-839
C8UEG4_ECO1A/249-405
C8UGK2_ECO1A/224-381
C8UI10_ECO1A/231-383
C8UIG9_ECO1A/210-366
C8UL59_ECO1A/295-438
C8UPE0_ECO1A/253-406
C8UPT0_ECO1A/376-526
C8UPT1_ECO1A/295-452
C8UPW2_ECO1A/303-461
C8UPY0_ECO1A/129-283
C8VVE0_DESAS/310-467
C8VW84_DESAS/152-308
C8VWV7_DESAS/602-759
C8VWV8_DESAS/348-506
C8VX98_DESAS/161-322
C8VXG7_DESAS/342-498
C8VY17_DESAS/139-291
C8VY43_DESAS/395-553
C8VYA6_DESAS/21-180
C8VYA6_DESAS/591-712
C8VZI7_DESAS/207-357
C8VZM6_DESAS/175-332
C8VZN2_DESAS/631-790
C8W0S4_DESAS/221-372
C8W1J5_DESAS/65-216
C8W1N2_DESAS/196-354
C8W213_DESAS/854-1011
C8W3P8_DESAS/182-341
C8WAS4_ZYMMN/152-307
C8WCF5_ZYMMN/15-173
C8WF62_ZYMMN/887-1042
C8WG94_EGGLE/421-571
C8WGK9_EGGLE/134-286
C8WGS2_EGGLE/514-664
C8WI27_EGGLE/353-509
C8WIE9_EGGLE/137-296
C8WJ42_EGGLE/673-826
C8WJ51_EGGLE/174-325
C8WJR1_EGGLE/543-700
C8WJV1_EGGLE/113-223
C8WJV1_EGGLE/1260-1418
C8WK40_EGGLE/293-431
C8WKM4_EGGLE/260-417
C8WLC3_EGGLE/1097-1253
C8WLC3_EGGLE/255-404
C8WLR7_EGGLE/321-469
C8WMT3_EGGLE/572-729
C8WNQ2_EGGLE/158-312
C8WNQ2_EGGLE/461-614
C8WPD0_EGGLE/21-179
C8WPG9_EGGLE/27-174
C8WPS8_EGGLE/466-617
C8WQF9_ALIAD/8-159
C8WQH0_ALIAD/388-546
C8WQH0_ALIAD/558-706
C8WQX0_ALIAD/114-270
C8WSS2_ALIAD/158-304
C8WTB0_ALIAD/377-532
C8WUQ5_ALIAD/237-392
C8WVT4_ALIAD/106-255
C8WWX5_ALIAD/177-328
C8WZ84_DESRD/378-535
C8WZK3_DESRD/604-727
C8X007_DESRD/357-514
C8X0A9_DESRD/474-633
C8X0L9_DESRD/177-331
C8X196_DESRD/50-207
C8X1L9_DESRD/475-632
C8X1Q0_DESRD/304-461
C8X1R3_DESRD/291-447
C8X290_DESRD/603-760
C8X2S3_DESRD/217-374
C8X2T0_DESRD/151-309
C8X2Y6_DESRD/342-500
C8X2Z9_DESRD/420-573
C8X317_DESRD/162-316
C8X3G5_DESRD/140-274
C8X3T4_DESRD/152-309
C8X3X4_DESRD/382-535
C8X4X5_DESRD/116-300
C8X5B8_DESRD/617-769
C8X5B9_DESRD/416-574
C8X5E3_DESRD/81-242
C8X5M7_DESRD/208-368
C8XAZ2_NAKMY/184-338
C8XBF4_NAKMY/409-568
C8XC86_NAKMY/602-757
C8XCB6_NAKMY/178-333
C8XD81_NAKMY/371-528
C8XD89_NAKMY/209-358
C8XHN3_NAKMY/270-427
C8XIW4_NAKMY/245-401
C8XJ38_NAKMY/233-389
C8XJ39_NAKMY/247-403
C8XJV3_NAKMY/188-343
C9A618_ENTCA/204-362
C9A619_ENTCA/194-346
C9AAA1_ENTCA/204-362
C9ATX2_ENTCA/1-154
C9AU94_ENTCA/204-362
C9AU95_ENTCA/194-346
C9AY47_ENTCA/75-233
C9CHJ5_ENTCA/204-362
C9CHJ6_ENTCA/194-346
C9CIF0_ENTCA/1-154
C9CKC7_ENTCA/75-233
C9CS47_9RHOB/437-592
C9CTQ6_9RHOB/264-421
C9CTR9_9RHOB/248-405
C9CTX2_9RHOB/254-411
C9CUE0_9RHOB/53-209
C9CVD2_9RHOB/355-507
C9CVJ5_9RHOB/294-455
C9CVK1_9RHOB/164-318
C9CX13_9RHOB/474-628
C9D3Y2_9RHOB/164-311
C9E534_VIBCH/145-303
C9E5K7_VIBCH/258-411
C9E5K9_VIBCH/145-303
C9E5N6_VIBFL/242-398
C9E5W2_VIBFL/258-411
C9E5W4_VIBFL/145-303
C9KJ68_9FIRM/178-334
C9KK72_9FIRM/251-403
C9KL06_9FIRM/112-259
C9KL06_9FIRM/1397-1541
C9KLB2_9FIRM/1012-1155
C9KLD6_9FIRM/673-814
C9KLK9_9FIRM/1302-1443
C9KLK9_9FIRM/19-138
C9KLL6_9FIRM/133-288
C9KLL6_9FIRM/1428-1570
C9KLS2_9FIRM/806-955
C9KLS6_9FIRM/284-437
C9KLY8_9FIRM/395-548
C9KM26_9FIRM/167-302
C9KN51_9FIRM/134-285
C9KN56_9FIRM/82-234
C9KNY2_9FIRM/314-455
C9KNY3_9FIRM/311-454
C9KQ41_9FIRM/267-423
C9LRI1_9FIRM/144-289
C9LT20_9FIRM/138-294
C9LUG9_9FIRM/328-442
C9LV04_9FIRM/429-585
C9LV09_9FIRM/175-329
C9LVC4_9FIRM/563-719
C9LWJ2_9FIRM/442-597
C9LWQ5_9FIRM/147-295
C9LYC9_9FIRM/242-392
C9LYE8_9FIRM/143-291
C9LYM4_9FIRM/164-305
C9NLM5_9VIBR/426-575
C9NM49_9VIBR/362-520
C9NMD3_9VIBR/615-772
C9NMM2_9VIBR/330-493
C9NN62_9VIBR/452-602
C9NNB7_9VIBR/228-382
C9NNM6_9VIBR/255-400
C9NNW3_9VIBR/412-573
C9NNX9_9VIBR/222-375
C9NNY8_9VIBR/212-368
C9NP81_9VIBR/126-243
C9NPA8_9VIBR/141-298
C9NPQ0_9VIBR/202-354
C9NPS5_9VIBR/404-565
C9NPS7_9VIBR/304-460
C9NQB7_9VIBR/361-517
C9NQM7_9VIBR/180-329
C9NR35_9VIBR/142-297
C9NR83_9VIBR/348-497
C9NRK1_9VIBR/177-331
C9NRL0_9VIBR/469-626
C9NRR6_9VIBR/479-625
C9NRZ5_9VIBR/334-485
C9NS82_9VIBR/225-380
C9NS87_9VIBR/167-322
C9NSC0_9VIBR/168-322
C9NSC2_9VIBR/343-502
C9NSF8_9VIBR/390-546
C9NSQ2_9VIBR/164-319
C9NT14_9VIBR/237-387
C9NT39_9VIBR/369-522
C9NTI3_9VIBR/180-330
C9NTP3_9VIBR/440-593
C9NTP5_9VIBR/98-231
C9NTS7_9VIBR/191-356
C9NTT1_9VIBR/301-461
C9NUD2_9VIBR/179-334
C9NUE7_9VIBR/177-326
C9NUF4_9VIBR/105-256
C9NUN5_9VIBR/458-608
C9NUP7_9VIBR/144-305
C9NUP8_9VIBR/238-353
C9NUP8_9VIBR/353-407
C9NUT2_9VIBR/398-554
C9NUW6_9VIBR/203-359
C9NV54_9VIBR/313-460
C9NV63_9VIBR/465-625
C9NV77_9VIBR/170-324
C9NV79_9VIBR/233-377
C9NV85_9VIBR/171-321
C9NVD4_9VIBR/144-299
C9NVM0_9VIBR/385-543
C9NVR3_9VIBR/273-429
C9NW76_9VIBR/213-365
C9NXB6_9VIBR/29-162
C9NXN1_9VIBR/179-332
C9NXZ1_9VIBR/163-317
C9NYA5_9VIBR/206-363
C9NZ32_9VIBR/152-313
C9NZM8_9VIBR/182-343
C9P097_9VIBR/146-303
C9P0S4_VIBME/415-574
C9P193_VIBME/241-397
C9P197_VIBME/255-408
C9P2M7_VIBME/454-604
C9P2V0_VIBME/228-382
C9P4E8_VIBME/196-349
C9P556_VIBME/478-653
C9P629_VIBME/270-426
C9P6M6_VIBME/449-602
C9P6M7_VIBME/238-406
C9P6X4_VIBME/481-643
C9P744_VIBME/144-297
C9P780_VIBME/305-455
C9P7M4_VIBME/369-522
C9P7P8_VIBME/257-405
C9P7V9_VIBME/324-482
C9P7X9_VIBME/534-696
C9P854_VIBME/197-347
C9P876_VIBME/179-334
C9P934_VIBME/386-544
C9P9P3_VIBFU/304-460
C9P9U6_VIBFU/216-370
C9P9Y0_VIBFU/414-575
C9PA75_VIBFU/445-595
C9PAD6_VIBFU/330-487
C9PAI9_VIBFU/418-577
C9PBD5_VIBFU/339-498
C9PBH1_VIBFU/197-356
C9PBP9_VIBFU/153-314
C9PC06_VIBFU/502-648
C9PC81_VIBFU/559-714
C9PCH5_VIBFU/332-483
C9PCN6_VIBFU/386-543
C9PDN4_VIBFU/349-500
C9PDN8_VIBFU/124-275
C9PDP0_VIBFU/269-426
C9PDT2_VIBFU/163-317
C9PE24_VIBFU/478-615
C9PE37_VIBFU/206-363
C9PF57_VIBFU/191-358
C9PF62_VIBFU/294-453
C9PF66_VIBFU/160-315
C9PFI0_VIBFU/169-326
C9PFP8_VIBFU/257-401
C9PFP9_VIBFU/144-298
C9PFR0_VIBFU/203-355
C9PFT3_VIBFU/450-600
C9PFU9_VIBFU/237-388
C9PFW5_VIBFU/490-646
C9PG46_VIBFU/564-718
C9PHC5_VIBFU/302-450
C9PHH6_VIBFU/242-396
C9PHH8_VIBFU/212-327
C9PHH8_VIBFU/317-380
C9PHL5_VIBFU/437-597
C9PHR8_VIBFU/155-309
C9PHV1_VIBFU/152-313
C9PI01_VIBFU/195-340
C9PI21_VIBFU/515-677
C9PI24_VIBFU/135-296
C9PI57_VIBFU/241-397
C9PIE2_VIBFU/164-321
C9PIH4_VIBFU/159-309
C9PII2_VIBFU/212-364
C9PIK4_VIBFU/369-522
C9PIY1_VIBFU/326-474
C9PJM9_VIBFU/415-564
C9PJU6_VIBFU/469-619
C9PKD3_VIBFU/296-449
C9PKI6_VIBFU/327-473
C9PKI7_VIBFU/311-461
C9PKN8_VIBFU/339-503
C9PKT1_VIBFU/242-398
C9PKT6_VIBFU/231-384
C9PLR8_VIBFU/672-834
C9Q261_9VIBR/228-382
C9Q2S1_9VIBR/416-575
C9Q2X0_9VIBR/311-468
C9Q3X7_9VIBR/176-335
C9Q459_9VIBR/271-423
C9Q4D7_9VIBR/335-486
C9Q4I0_9VIBR/489-635
C9Q4U7_9VIBR/350-502
C9Q4V1_9VIBR/197-349
C9Q4V6_9VIBR/270-427
C9Q4V9_9VIBR/476-632
C9Q4X2_9VIBR/789-944
C9Q5A6_9VIBR/206-364
C9Q5A9_9VIBR/138-295
C9Q5E2_9VIBR/422-570
C9Q5Z8_9VIBR/155-307
C9Q643_9VIBR/299-450
C9Q6A1_9VIBR/332-491
C9Q6H5_9VIBR/410-571
C9Q6P7_9VIBR/248-405
C9Q763_9VIBR/241-385
C9Q768_9VIBR/178-331
C9Q7G7_9VIBR/203-358
C9Q7M8_9VIBR/135-301
C9Q7T2_9VIBR/152-313
C9Q848_9VIBR/361-517
C9Q8I7_9VIBR/339-503
C9Q8M8_9VIBR/242-398
C9Q8N3_9VIBR/256-409
C9Q8X4_9VIBR/300-452
C9Q8X7_9VIBR/238-353
C9Q8X7_9VIBR/354-407
C9Q9A2_9VIBR/444-594
C9Q9H7_9VIBR/203-357
C9Q9R5_9VIBR/177-330
C9Q9V9_9VIBR/515-677
C9QA64_9VIBR/180-330
C9QAA9_9VIBR/416-571
C9QAF0_9VIBR/144-299
C9QAS4_9VIBR/144-299
C9QAU1_9VIBR/179-334
C9QAU4_9VIBR/294-454
C9QAU9_9VIBR/192-357
C9QB10_9VIBR/369-522
C9QB30_9VIBR/81-233
C9QB56_9VIBR/237-388
C9QBR7_VIBOR/340-486
C9QC16_VIBOR/570-727
C9QC32_VIBOR/311-470
C9QCE1_VIBOR/323-486
C9QCS2_VIBOR/244-400
C9QD16_VIBOR/426-575
C9QDC3_VIBOR/145-300
C9QDN5_VIBOR/292-445
C9QDU8_VIBOR/470-620
C9QE34_VIBOR/538-701
C9QE56_VIBOR/176-325
C9QE65_VIBOR/273-430
C9QEB7_VIBOR/369-522
C9QEC1_VIBOR/452-603
C9QED4_VIBOR/237-388
C9QEG3_VIBOR/294-454
C9QEG7_VIBOR/191-356
C9QEK1_VIBOR/468-623
C9QEK6_VIBOR/323-470
C9QEQ6_VIBOR/430-580
C9QFH1_VIBOR/203-359
C9QFI2_VIBOR/493-649
C9QFN8_VIBOR/238-352
C9QFN8_VIBOR/357-407
C9QFP0_VIBOR/151-312
C9QFQ1_VIBOR/400-557
C9QFS0_VIBOR/295-445
C9QFV8_VIBOR/183-332
C9QFY5_VIBOR/212-362
C9QG71_VIBOR/390-546
C9QGJ3_VIBOR/342-500
C9QGK6_VIBOR/179-334
C9QGV7_VIBOR/171-322
C9QGW3_VIBOR/170-321
C9QGX6_VIBOR/105-257
C9QGZ5_VIBOR/195-340
C9QHI0_VIBOR/529-691
C9QHJ9_VIBOR/331-480
C9QHK1_VIBOR/216-371
C9QHS8_VIBOR/477-628
C9QHX0_VIBOR/480-637
C9QIA8_VIBOR/142-297
C9QIJ7_VIBOR/508-654
C9QJ14_VIBOR/180-330
C9QJC1_VIBOR/361-517
C9QJJ0_VIBOR/394-551
C9QJS4_VIBOR/313-463
C9QK29_VIBOR/333-501
C9QK35_VIBOR/206-363
C9QKJ9_VIBOR/163-317
C9QKN1_VIBOR/127-260
C9QKQ6_VIBOR/411-556
C9QKU7_VIBOR/179-332
C9QL71_VIBOR/170-324
C9QLC8_VIBOR/181-333
C9QLG3_VIBOR/313-464
C9QLP1_VIBOR/115-266
C9QM32_VIBOR/153-314
C9QM68_VIBOR/245-402
C9QMN2_VIBOR/340-499
C9QMN7_VIBOR/255-400
C9QMX1_VIBOR/412-573
C9QMY6_VIBOR/222-375
C9QN53_VIBOR/228-382
C9QQP7_ECOD1/210-366
C9QRZ8_ECOD1/682-839
C9QSM2_ECOD1/398-557
C9QTR5_ECOD1/174-331
C9QTS2_ECOD1/344-495
C9QTS3_ECOD1/328-485
C9QVL8_ECOD1/229-381
C9QVT4_ECOD1/129-283
C9QVU8_ECOD1/146-304
C9QVX8_ECOD1/295-452
C9QVX9_ECOD1/376-526
C9QX10_ECOD1/253-406
C9QXM2_ECOD1/224-381
C9QXR3_ECOD1/237-391
C9QZ53_ECOD1/282-439
C9R017_ECOD1/295-438
C9R121_ECOD1/248-404
C9R7Y4_AMMDK/431-588
C9R830_AMMDK/49-204
C9R8E3_AMMDK/251-404
C9R8T9_AMMDK/241-396
C9R9C2_AMMDK/99-256
C9RA00_AMMDK/126-277
C9RBI6_AMMDK/414-573
C9RCA9_AMMDK/366-504
C9RIU6_FIBSS/119-270
C9RIZ0_FIBSS/411-560
C9RJA9_FIBSS/285-442
C9RJF9_FIBSS/222-371
C9RJG5_FIBSS/136-286
C9RJM4_FIBSS/137-289
C9RJT3_FIBSS/304-459
C9RK09_FIBSS/431-590
C9RK59_FIBSS/227-375
C9RKL7_FIBSS/254-399
C9RKW9_FIBSS/317-463
C9RKX0_FIBSS/316-463
C9RLH8_FIBSS/286-438
C9RM68_FIBSS/392-548
C9RMN7_FIBSS/433-587
C9RNG7_FIBSS/6-154
C9RNS7_FIBSS/218-377
C9RPF0_FIBSS/231-384
C9RPH5_FIBSS/223-374
C9RQA0_FIBSS/307-449
C9RQH2_FIBSS/229-370
C9RRJ6_FIBSS/134-287
C9RRQ1_FIBSS/280-433
C9RS00_FIBSS/365-520
C9RS01_FIBSS/368-522
C9RSZ6_GEOSY/235-395
C9RWE1_GEOSY/390-544
C9RXA0_GEOSY/245-403
C9RXJ9_GEOSY/519-676
C9RYY7_GEOSY/231-388
C9S1L8_GEOSY/459-607
C9S1N8_GEOSY/234-386
C9S1U3_GEOSY/235-392
C9T074_9RHIZ/224-381
C9T187_9RHIZ/297-456
C9T193_9RHIZ/89-240
C9T282_9RHIZ/333-489
C9T2A7_9RHIZ/216-369
C9T2T9_9RHIZ/1-45
C9T487_9RHIZ/534-692
C9T4F4_9RHIZ/251-394
C9T517_9RHIZ/276-431
C9T6D9_9RHIZ/73-226
C9T9H1_9RHIZ/224-381
C9TAI0_9RHIZ/297-456
C9TAI6_9RHIZ/89-240
C9TBH0_9RHIZ/333-489
C9TBJ4_9RHIZ/216-369
C9TCE9_9RHIZ/251-394
C9TCL5_9RHIZ/534-692
C9TE14_9RHIZ/1-45
C9TEC2_9RHIZ/276-431
C9TEF6_9RHIZ/73-226
C9TIX6_9RHIZ/333-489
C9TJX8_9RHIZ/89-240
C9TKX4_9RHIZ/149-306
C9TMS0_9RHIZ/276-431
C9TPS6_9RHIZ/534-692
C9TPZ3_9RHIZ/222-365
C9TRY8_9RHIZ/44-197
C9TS27_9RHIZ/82-235
C9TS84_9RHIZ/53-171
C9TT42_9RHIZ/276-431
C9TTR0_9RHIZ/222-365
C9TTX6_9RHIZ/534-692
C9TVG1_9RHIZ/73-226
C9TXZ5_9RHIZ/1-45
C9TYC6_9RHIZ/216-369
C9TYF0_9RHIZ/333-489
C9TZE5_9RHIZ/89-240
C9TZF1_9RHIZ/297-456
C9U0P5_9RHIZ/224-381
C9U221_BRUAB/222-377
C9U289_BRUAB/534-692
C9U3S4_BRUAB/73-226
C9U739_BRUAB/1-45
C9U7F3_BRUAB/276-431
C9U8P5_BRUAB/218-341
C9U8R9_BRUAB/333-489
C9U9R2_BRUAB/47-198
C9U9R8_BRUAB/291-450
C9UAN9_BRUAB/224-381
C9UB91_BRUAB/222-377
C9UBF9_BRUAB/534-692
C9UGB4_BRUAB/1-45
C9UGM7_BRUAB/276-431
C9UH44_BRUAB/406-529
C9UIA2_BRUAB/149-306
C9UIC7_BRUAB/333-489
C9UJC3_BRUAB/47-198
C9UJC9_BRUAB/291-450
C9UK49_BRUAB/222-377
C9UKA9_BRUAB/534-692
C9UM74_BRUAB/73-226
C9UQK4_BRUAB/1-47
C9UQW7_BRUAB/276-431
C9URQ6_BRUAB/333-489
C9URT0_BRUAB/218-339
C9USZ8_BRUAB/224-381
C9UTX5_BRUAB/291-450
C9UTY2_BRUAB/89-240
C9UVJ4_BRUAB/1-45
C9UVV5_BRUAB/276-431
C9UWH2_BRUAB/222-377
C9UWP0_BRUAB/534-692
C9V196_BRUAB/149-306
C9V1C0_BRUAB/333-489
C9V2B4_BRUAB/47-198
C9V2C0_BRUAB/291-450
C9V395_BRUAB/406-529
C9V4K7_BRUNE/216-369
C9V4N2_BRUNE/333-489
C9V5M5_BRUNE/89-240
C9V5N1_BRUNE/296-455
C9V6N5_BRUNE/224-381
C9V895_BRUNE/276-431
C9V8V9_BRUNE/222-365
C9V926_BRUNE/534-692
C9VAL6_BRUNE/73-226
C9VEC0_9RHIZ/224-381
C9VFD2_9RHIZ/297-456
C9VFD8_9RHIZ/89-240
C9VGC3_9RHIZ/333-489
C9VGF0_9RHIZ/216-369
C9VH91_9RHIZ/222-365
C9VHF9_9RHIZ/534-692
C9VJP1_9RHIZ/73-226
C9VKJ8_9RHIZ/1-45
C9VKV8_9RHIZ/276-431
C9VMW2_BRUAB/216-339
C9VMY6_BRUAB/333-489
C9VPV1_BRUAB/47-198
C9VPV7_BRUAB/291-450
C9VQM7_BRUAB/224-381
C9VR53_BRUAB/222-377
C9VRC0_BRUAB/534-692
C9VSU8_BRUAB/73-226
C9VVW2_BRUAB/270-425
C9X5N6_SALTD/234-388
C9X7K1_SALTD/398-557
C9X7Q7_SALTD/213-365
C9X923_SALTD/209-365
C9X9B6_SALTD/570-727
C9XBT9_SALTD/326-457
C9XDP9_SALTD/247-403
C9XF24_SALTD/189-344
C9XFW2_SALTD/344-495
C9XI46_SALTD/224-381
C9XI59_SALTD/261-417
C9XIX7_CLODC/314-468
C9XJZ8_CLODC/178-333
C9XKG4_CLODC/290-434
C9XKG4_CLODC/614-764
C9XKH8_CLODC/158-314
C9XL38_CLODC/245-404
C9XLG3_CLODC/463-627
C9XLG4_CLODC/446-592
C9XLT3_CLODC/680-833
C9XLX6_CLODC/527-685
C9XLY5_CLODC/133-287
C9XM42_CLODC/219-370
C9XMF0_CLODC/710-865
C9XMH1_CLODC/370-526
C9XMI5_CLODC/273-427
C9XN33_CLODC/327-479
C9XNC3_CLODC/129-273
C9XNR2_CLODC/422-568
C9XP64_CLODC/73-226
C9XPS2_CLODC/88-242
C9XPT5_CLODC/321-475
C9XPU9_CLODC/229-381
C9XPW5_CLODC/323-474
C9XQ54_CLODC/312-468
C9XQB6_CLODC/419-572
C9XQB7_CLODC/132-275
C9XQB8_CLODC/32-190
C9XQL6_CLODC/77-233
C9XRU9_CLODC/170-314
C9XT76_CLODC/85-227
C9XT77_CLODC/846-1003
C9XTF9_CROTZ/261-417
C9XTH3_CROTZ/224-381
C9XTL5_CROTZ/257-411
C9XU93_CROTZ/133-287
C9XUW8_CROTZ/427-584
C9XUW9_CROTZ/172-327
C9XUY3_CROTZ/156-310
C9XVB6_CROTZ/360-519
C9XVC9_CROTZ/357-520
C9XVZ0_CROTZ/668-825
C9XYY6_CROTZ/399-556
C9Y1D9_CROTZ/189-343
C9Y2B0_CROTZ/316-477
C9Y2K5_CROTZ/137-283
C9Y4F4_CROTZ/170-327
C9Y4F5_CROTZ/192-348
C9Y4F6_CROTZ/266-427
C9Y5D7_CROTZ/311-474
C9Y5Z7_9BURK/364-524
C9Y626_9BURK/346-505
C9Y691_9BURK/212-374
C9Y6I8_9BURK/93-249
C9Y711_9BURK/121-279
C9Y7N1_9BURK/163-311
C9Y7N3_9BURK/66-213
C9Y8E7_9BURK/198-355
C9Y8I0_9BURK/97-256
C9Y8R2_9BURK/130-284
C9Y8Z6_9BURK/339-505
C9Y997_9BURK/348-501
C9Y9D6_9BURK/361-505
C9Y9D8_9BURK/463-625
C9Y9I6_9BURK/194-333
C9YA12_9BURK/343-505
C9YA88_9BURK/453-623
C9YAA8_9BURK/464-623
C9YAH7_9BURK/199-351
C9YAJ8_9BURK/388-546
C9YAU7_9BURK/181-337
C9YB51_9BURK/50-154
C9YBK5_9BURK/154-303
C9YC42_9BURK/249-407
C9YCE2_9BURK/220-378
C9YCI8_9BURK/359-515
C9YCS0_9BURK/253-410
C9YCX8_9BURK/432-591
C9YD76_9BURK/155-316
C9YDA8_9BURK/234-386
C9YDE5_9BURK/173-337
C9YDN6_9BURK/246-403
C9YDP5_9BURK/2-152
C9YDR1_9BURK/197-355
C9YDS1_9BURK/613-771
C9YE17_9BURK/436-597
C9YET7_9BURK/287-455
C9YEY1_9BURK/137-294
C9YF35_9BURK/312-432
C9YFP8_9BURK/368-524
C9YG65_9BURK/386-542
C9YG80_9BURK/343-494
C9YGE0_9BURK/515-667
C9YGM2_9BURK/416-578
C9YGM3_9BURK/457-619
C9YGM9_9BURK/151-273
C9YGP4_9BURK/156-312
C9YGS6_9BURK/340-494
C9YGT8_9BURK/232-388
C9YGW5_9BURK/154-319
C9YI12_CLODR/314-468
C9YIQ4_CLODR/290-434
C9YIQ4_CLODR/614-764
C9YIR8_CLODR/158-314
C9YJ85_CLODR/680-833
C9YJC6_CLODR/527-685
C9YJD5_CLODR/133-287
C9YJJ2_CLODR/219-370
C9YJV0_CLODR/710-865
C9YJX1_CLODR/370-526
C9YJY4_CLODR/129-273
C9YKC2_CLODR/422-568
C9YL14_CLODR/419-572
C9YL15_CLODR/132-275
C9YL16_CLODR/32-190
C9YLB2_CLODR/273-427
C9YLD5_CLODR/312-468
C9YLR1_CLODR/88-242
C9YLU6_CLODR/77-233
C9YMD1_CLODR/85-227
C9YMD2_CLODR/846-1003
C9YN81_CLODR/178-333
C9YNI4_CLODR/245-404
C9YNV9_CLODR/463-627
C9YNW0_CLODR/446-592
C9YPN7_CLODR/327-479
C9YPY3_CLODR/73-226
C9YQA4_CLODR/321-475
C9YQB8_CLODR/229-381
C9YQD4_CLODR/323-474
C9YRJ1_CLODR/170-314
C9Z2F7_STRSW/908-1036
C9Z2R5_STRSW/161-333
C9Z514_STRSW/279-435
C9Z5A3_STRSW/546-713
C9Z5B7_STRSW/345-501
C9ZGV3_STRSW/183-338
C9ZH51_STRSW/438-582
CSRD_ECOLI/224-381
D0ATT8_BRUAB/47-198
D0ATU4_BRUAB/291-450
D0AUP5_BRUAB/406-529
D0AVT8_BRUAB/149-306
D0AVW3_BRUAB/333-489
D0AXG8_BRUAB/534-692
D0AXN1_BRUAB/222-377
D0AZ62_BRUAB/1-45
D0AZG8_BRUAB/270-425
D0B1U0_BRUME/534-692
D0B395_BRUME/73-226
D0B4G4_BRUME/1-45
D0B4S0_BRUME/270-425
D0B5C3_BRUME/222-365
D0B670_BRUME/197-354
D0B746_BRUME/296-455
D0B752_BRUME/89-240
D0B818_BRUME/333-489
D0B844_BRUME/216-339
D0BB82_BRUSU/73-226
D0BCP2_BRUSU/534-692
D0BCV6_BRUSU/222-365
D0BDC6_BRUSU/270-425
D0BDM9_BRUSU/1-45
D0BFS6_BRUSU/216-369
D0BFV0_BRUSU/333-489
D0BGS4_BRUSU/89-240
D0BGT0_BRUSU/296-455
D0BHS0_BRUSU/197-354
D0BVX4_9GAMM/258-414
D0BXZ0_9GAMM/523-680
D0BZ45_9GAMM/231-384
D0BZ94_9GAMM/435-590
D0BZN1_9GAMM/259-417
D0C0S1_9GAMM/248-408
D0C1J2_9GAMM/309-468
D0C2U8_9GAMM/322-472
D0C4P6_9GAMM/245-399
D0C500_9GAMM/234-395
D0C6J6_ACIBA/259-417
D0C7F2_ACIBA/234-395
D0C9D9_ACIBA/309-468
D0CAC4_ACIBA/258-414
D0CBR7_ACIBA/322-473
D0CC61_ACIBA/523-680
D0CDZ1_ACIBA/248-408
D0CF72_ACIBA/435-590
D0CFJ6_ACIBA/231-384
D0CG23_ACIBA/245-399
D0CT36_9RHOB/148-302
D0CT41_9RHOB/295-461
D0CUQ7_9RHOB/3-158
D0D1P7_9RHOB/287-438
D0D3Z9_9RHOB/73-227
D0D594_9RHOB/97-178
D0D6T4_9RHOB/177-333
D0D8N0_9RHOB/290-451
D0D8N4_9RHOB/160-316
D0DBZ6_9RHOB/364-522
D0DEJ0_9LACO/204-364
D0DF05_9LACO/136-254
D0FN79_ERWPY/227-384
D0FP44_ERWPY/191-346
D0FQH4_ERWPY/204-355
D0FTB2_ERWPY/298-457
D0FWK1_ERWPY/401-558
D0FXI1_ERWPY/241-396
D0G8L0_CLOBO/1-39
D0G8L1_CLOBO/1-61
D0G9U5_BRUME/216-339
D0G9X2_BRUME/333-489
D0GAV9_BRUME/89-240
D0GAW5_BRUME/296-455
D0GBV1_BRUME/197-354
D0GF84_BRUME/73-226
D0GGR6_BRUME/534-692
D0GGY1_BRUME/222-365
D0GHI8_BRUME/276-431
D0GHU8_BRUME/1-45
D0GQN0_VIBMI/232-389
D0GQV7_VIBMI/254-415
D0GR60_VIBMI/512-656
D0GRB4_VIBMI/339-498
D0GRH6_VIBMI/152-313
D0GS49_VIBMI/319-475
D0GSU3_VIBMI/326-490
D0GSY7_VIBMI/189-345
D0GSZ3_VIBMI/256-409
D0GT73_VIBMI/38-198
D0GUB5_VIBMI/123-278
D0GUI6_VIBMI/228-382
D0GUX1_VIBMI/178-331
D0GW02_VIBMI/128-261
D0GW57_VIBMI/349-500
D0GW61_VIBMI/223-375
D0GW63_VIBMI/270-427
D0GW66_VIBMI/415-570
D0GWB0_VIBMI/320-477
D0GWG6_VIBMI/720-875
D0GWQ3_VIBMI/353-511
D0GWX7_VIBMI/206-363
D0GWZ3_VIBMI/395-543
D0GX59_VIBMI/274-426
D0GXD6_VIBMI/335-486
D0GXU1_VIBMI/180-330
D0GXU8_VIBMI/189-341
D0GXW3_VIBMI/369-522
D0GY35_VIBMI/237-388
D0GYB4_VIBMI/192-357
D0GYC0_VIBMI/294-453
D0GYC3_VIBMI/179-334
D0GYJ2_VIBMI/144-299
D0GYK0_VIBMI/164-319
D0GYN7_VIBMI/139-304
D0GYQ2_VIBMI/450-610
D0GYR7_VIBMI/144-299
D0GYS2_VIBMI/99-255
D0GYV9_VIBMI/534-689
D0GZC7_VIBMI/168-315
D0GZH4_VIBMI/302-454
D0GZH7_VIBMI/238-355
D0GZH7_VIBMI/352-407
D0H001_VIBMI/465-615
D0H048_VIBMI/273-382
D0H082_VIBMI/203-357
D0H0E8_VIBMI/177-330
D0H0L1_VIBMI/475-637
D0H149_VIBCH/302-454
D0H152_VIBCH/238-353
D0H152_VIBCH/344-407
D0H1A6_VIBCH/397-470
D0H1U3_VIBCH/152-313
D0H1Y6_VIBCH/288-445
D0H209_VIBCH/248-405
D0H271_VIBCH/179-332
D0H3B8_VIBCH/318-469
D0H3G7_VIBCH/487-649
D0H3Q7_VIBCH/167-327
D0H486_VIBCH/203-357
D0H4U4_VIBCH/339-498
D0H518_VIBCH/410-571
D0H5K3_VIBCH/405-555
D0H5Y8_VIBCH/361-517
D0H6K2_VIBCH/369-522
D0H6M2_VIBCH/211-363
D0H6M8_VIBCH/129-279
D0H6Z0_VIBCH/237-388
D0H777_VIBCH/144-299
D0H7F8_VIBCH/144-299
D0H7H4_VIBCH/179-334
D0H7H7_VIBCH/294-453
D0H7I1_VIBCH/192-357
D0H7S6_VIBCH/350-502
D0H7S8_VIBCH/224-376
D0H7T0_VIBCH/270-427
D0H7T3_VIBCH/406-562
D0H7U5_VIBCH/791-946
D0H869_VIBCH/206-364
D0H897_VIBCH/274-426
D0H8L8_VIBCH/229-373
D0H8M3_VIBCH/21-174
D0H9K5_VIBCH/256-409
D0H9L1_VIBCH/242-398
D0H9Q4_VIBCH/339-503
D0H9R3_VIBCH/422-570
D0H9W2_VIBCH/155-307
D0HAH1_VIBCH/335-486
D0HAK3_VIBCH/513-659
D0HAM1_VIBMI/320-477
D0HAY7_VIBMI/418-575
D0HBI6_VIBMI/339-503
D0HBM4_VIBMI/242-398
D0HBM9_VIBMI/256-409
D0HC97_VIBMI/228-382
D0HCB9_VIBMI/168-315
D0HCP3_VIBMI/534-689
D0HCS6_VIBMI/216-372
D0HCT0_VIBMI/144-299
D0HCU2_VIBMI/450-610
D0HCX0_VIBMI/139-304
D0HD11_VIBMI/144-299
D0HD26_VIBMI/179-334
D0HD29_VIBMI/294-453
D0HD33_VIBMI/192-357
D0HDA3_VIBMI/237-388
D0HDH0_VIBMI/86-239
D0HDI6_VIBMI/211-363
D0HDJ1_VIBMI/180-330
D0HDW4_VIBMI/532-694
D0HDZ8_VIBMI/177-330
D0HE44_VIBMI/245-399
D0HE74_VIBMI/312-443
D0HEB4_VIBMI/465-615
D0HEJ1_VIBMI/302-454
D0HEK0_VIBMI/238-407
D0HF43_VIBMI/361-517
D0HFG4_VIBMI/152-313
D0HFJ7_VIBMI/512-656
D0HFS6_VIBMI/331-482
D0HFZ9_VIBMI/274-365
D0HG25_VIBMI/241-398
D0HGD8_VIBMI/809-964
D0HGF1_VIBMI/476-631
D0HGF4_VIBMI/270-427
D0HGF6_VIBMI/223-375
D0HGG0_VIBMI/349-500
D0HGK8_VIBMI/128-261
D0HGP7_VIBMI/339-498
D0HH07_VIBMI/178-331
D0HH98_VIBMI/410-571
D0HHH0_VIBMI/248-405
D0HHM9_VIBMI/203-358
D0HIK1_VIBMI/198-358
D0HIZ7_VIBMI/422-570
D0HKB8_VIBCH/203-357
D0HKV9_VIBCH/397-470
D0HL96_VIBCH/152-313
D0HLE0_VIBCH/288-445
D0HNB7_VIBCH/167-327
D0HNE2_VIBCH/339-503
D0HNI4_VIBCH/242-398
D0HNI9_VIBCH/256-409
D0HNQ8_VIBCH/192-357
D0HNR3_VIBCH/294-453
D0HNR6_VIBCH/179-334
D0HNT2_VIBCH/144-299
D0HNX4_VIBCH/144-299
D0HP63_VIBCH/274-426
D0HPD8_VIBCH/335-486
D0HPH1_VIBCH/496-642
D0HPS6_VIBCH/155-307
D0HPX6_VIBCH/422-570
D0HPY6_VIBCH/369-522
D0HQ57_VIBCH/237-388
D0HQC0_VIBCH/302-454
D0HQC3_VIBCH/238-353
D0HQC3_VIBCH/344-407
D0HQQ1_VIBCH/464-614
D0HR28_VIBCH/206-364
D0HR93_VIBCH/350-502
D0HR97_VIBCH/224-376
D0HR99_VIBCH/270-427
D0HRA2_VIBCH/406-562
D0HRB4_VIBCH/791-946
D0HRK2_VIBCH/361-517
D0HS52_VIBCH/318-469
D0HSA7_VIBCH/339-498
D0HSH9_VIBCH/410-571
D0HSX1_VIBCH/229-373
D0HSX7_VIBCH/179-332
D0HTS0_VIBCH/248-405
D0HTU0_VIBCH/211-363
D0HTU6_VIBCH/180-330
D0HU19_VIBCH/487-649
D0HU74_VIBCH/179-332
D0HUM0_VIBCH/1-100
D0HUW0_VIBCH/248-405
D0HVG9_VIBCH/211-363
D0HVV1_VIBCH/369-522
D0HWX0_VIBCH/144-299
D0HXJ6_VIBCH/339-498
D0HXT9_VIBCH/155-307
D0HXW4_VIBCH/203-357
D0HY11_VIBCH/135-301
D0HY60_VIBCH/302-454
D0HY63_VIBCH/238-353
D0HY63_VIBCH/342-407
D0HYK5_VIBCH/256-409
D0HYP4_VIBCH/422-570
D0HZB7_VIBCH/361-517
D0HZG2_VIBCH/159-320
D0HZK5_VIBCH/144-299
D0HZR7_VIBCH/274-426
D0I081_VIBCH/326-490
D0I0K0_VIBCH/179-334
D0I0K4_VIBCH/294-453
D0I0K9_VIBCH/192-357
D0I0U9_VIBCH/288-445
D0I142_VIBCH/318-469
D0I171_VIBCH/167-327
D0I1I8_VIBCH/410-571
D0I1Q8_VIBCH/87-240
D0I1S8_VIBCH/350-502
D0I1T1_VIBCH/224-376
D0I1T3_VIBCH/270-427
D0I1T6_VIBCH/406-562
D0I1U7_VIBCH/745-900
D0I2V0_VIBHO/179-336
D0I2Y9_VIBHO/197-354
D0I367_VIBHO/603-760
D0I546_VIBHO/228-382
D0I593_VIBHO/423-584
D0I598_VIBHO/165-316
D0I5K7_VIBHO/288-440
D0I5N4_VIBHO/309-463
D0I5N7_VIBHO/390-552
D0I729_VIBHO/366-527
D0I7V3_VIBHO/381-537
D0I7X8_VIBHO/234-386
D0I7Y3_VIBHO/205-358
D0I854_VIBHO/409-570
D0I8E3_VIBHO/92-250
D0I8E4_VIBHO/285-443
D0I8G1_VIBHO/146-308
D0I8G2_VIBHO/310-463
D0I8U2_VIBHO/810-961
D0I8X1_VIBHO/227-379
D0I965_VIBHO/267-424
D0I998_VIBHO/140-298
D0I9J2_VIBHO/328-484
D0IAB8_VIBHO/347-506
D0IB26_VIBHO/59-213
D0IB32_VIBHO/335-494
D0IB37_VIBHO/111-270
D0ICL2_VIBHO/133-284
D0ICP6_VIBHO/358-514
D0ICY4_9VIBR/204-358
D0ID66_9VIBR/339-503
D0IDB0_9VIBR/242-398
D0IDB6_9VIBR/256-409
D0IEF0_9VIBR/422-570
D0IF55_9VIBR/178-331
D0IFM0_9VIBR/274-426
D0IFU7_9VIBR/335-486
D0IG01_9VIBR/512-657
D0IG36_9VIBR/152-313
D0IGG4_9VIBR/319-475
D0IH53_9VIBR/483-645
D0IH96_9VIBR/181-334
D0IHA4_9VIBR/144-222
D0IHI6_9VIBR/139-304
D0IHM1_9VIBR/144-299
D0IHP1_9VIBR/179-334
D0IHP4_9VIBR/294-453
D0IHP9_9VIBR/192-357
D0IHX6_9VIBR/237-388
D0II48_9VIBR/369-522
D0II65_9VIBR/189-341
D0II71_9VIBR/180-330
D0IIB7_9VIBR/13-84
D0IIC2_9VIBR/167-323
D0IIE3_9VIBR/400-555
D0IIV9_9VIBR/238-407
D0IJA6_9VIBR/465-615
D0IJF3_9VIBR/312-420
D0IJI7_9VIBR/168-322
D0IJX8_9VIBR/128-261
D0IK04_9VIBR/350-501
D0IK08_9VIBR/197-349
D0IK10_9VIBR/270-427
D0IK13_9VIBR/476-632
D0IK27_9VIBR/786-939
D0IKC2_9VIBR/203-358
D0IKU3_9VIBR/38-198
D0ILS2_9VIBR/339-498
D0ILZ9_9VIBR/401-562
D0IM73_9VIBR/248-405
D0IMC2_9VIBR/315-472
D0IMH2_9VIBR/416-569
D0IUU3_COMT2/356-506
D0IUW1_COMT2/461-619
D0IUY5_COMT2/371-465
D0IVT2_COMT2/223-380
D0IWS2_COMT2/19-169
D0IWU4_COMT2/379-536
D0IWX7_COMT2/45-204
D0IXN6_COMT2/308-467
D0IYR7_COMT2/162-318
D0IYV1_COMT2/367-530
D0IZ49_COMT2/670-832
D0IZW0_COMT2/690-846
D0J0C8_COMT2/225-378
D0J0D0_COMT2/120-273
D0J0D1_COMT2/272-425
D0J0W1_COMT2/154-314
D0J167_COMT2/358-519
D0J171_COMT2/250-407
D0J1D6_COMT2/219-375
D0J1J3_COMT2/175-336
D0J2U8_COMT2/312-476
D0J330_COMT2/170-331
D0J359_COMT2/345-505
D0J3M4_COMT2/430-586
D0J3T4_COMT2/282-443
D0J3Z5_COMT2/222-375
D0J4K1_COMT2/395-552
D0J4K8_COMT2/469-627
D0J4Z8_COMT2/543-683
D0J5F1_COMT2/222-375
D0J5H9_COMT2/227-381
D0J5U3_COMT2/418-579
D0J677_COMT2/380-536
D0J682_COMT2/223-380
D0J6G0_COMT2/171-327
D0J6J5_COMT2/328-478
D0J6J6_COMT2/173-335
D0J6P1_COMT2/267-420
D0J6R3_COMT2/334-494
D0J6U7_COMT2/458-616
D0J6Z3_COMT2/443-596
D0J743_COMT2/384-540
D0J8E6_COMT2/234-390
D0J8E8_COMT2/225-381
D0JE04_YERPD/220-375
D0JE27_YERPD/259-416
D0JG36_YERPD/364-521
D0JI29_YERPD/224-378
D0JKB0_YERPD/243-399
D0JKS0_YERPD/532-688
D0JNH9_YERP1/220-375
D0JNK1_YERP1/259-416
D0JQ72_YERP1/364-521
D0JSQ1_YERP1/224-378
D0JUE4_YERP1/243-399
D0JWG2_YERP1/532-688
D0K319_STAAD/188-347
D0KAG3_PECWW/307-464
D0KCJ4_PECWW/277-385
D0KCN9_PECWW/296-449
D0KEJ2_PECWW/222-380
D0KF92_PECWW/314-474
D0KH43_PECWW/320-480
D0KHZ6_PECWW/329-485
D0KI24_PECWW/193-349
D0KJ82_PECWW/366-516
D0KJP9_PECWW/81-231
D0KJW8_PECWW/337-494
D0KJX4_PECWW/236-392
D0KK40_PECWW/148-295
D0KKM6_PECWW/347-510
D0KL79_PECWW/449-608
D0KMJ9_PECWW/365-517
D0KMP0_PECWW/203-360
D0KVQ3_HALNC/177-329
D0KVW9_HALNC/358-517
D0KW78_HALNC/296-452
D0KW85_HALNC/434-592
D0KWD4_HALNC/679-836
D0KWK0_HALNC/293-454
D0KWP1_HALNC/181-341
D0KY17_HALNC/833-998
D0KY95_HALNC/173-331
D0KYD0_HALNC/266-425
D0KYK9_HALNC/501-656
D0KYN2_HALNC/152-309
D0KZQ3_HALNC/285-443
D0KZV4_HALNC/266-427
D0KZW3_HALNC/374-531
D0L072_HALNC/312-453
D0L073_HALNC/256-414
D0L0A2_HALNC/177-336
D0L0P5_HALNC/86-236
D0L1D4_HALNC/524-686
D0L1D9_HALNC/414-572
D0L1E6_HALNC/210-367
D0L1R6_HALNC/423-567
D0L4T7_GORB4/174-333
D0LFS3_HALO1/299-456
D0LH44_HALO1/147-305
D0LH79_HALO1/103-259
D0LHJ8_HALO1/134-291
D0LHQ9_HALO1/130-286
D0LIN2_HALO1/143-301
D0LIT1_HALO1/558-715
D0LJ62_HALO1/134-291
D0LJH6_HALO1/180-340
D0LUW9_HALO1/139-276
D0LVI3_HALO1/130-294
D0LZ52_HALO1/925-1039
D0M2E3_VIBSE/116-273
D0M2L2_VIBSE/465-615
D0M2Z8_VIBSE/331-481
D0M6L7_VIBSE/358-514
D0M892_VIBSE/151-312
D0M894_VIBSE/238-355
D0M894_VIBSE/354-408
D0M8D2_VIBSE/484-640
D0M8E1_VIBSE/203-358
D0M8Y9_VIBSE/518-666
D0M9B0_VIBSE/336-488
D0MA69_VIBSE/266-423
D0MBI2_VIBSE/503-665
D0MBV7_VIBSE/161-318
D0MC28_VIBSE/281-432
D0MC92_VIBSE/49-200
D0MCG3_VIBSE/472-630
D0MCN9_VIBSE/160-314
D0MEL0_RHOM4/228-383
D0P5V5_BRUSU/224-381
D0P6U5_BRUSU/296-455
D0P6V0_BRUSU/89-167
D0P7U5_BRUSU/333-489
D0P7W9_BRUSU/216-369
D0PAD5_BRUSU/1-45
D0PAP7_BRUSU/270-425
D0PBB4_BRUSU/222-382
D0PBI1_BRUSU/534-692
D0PD16_BRUSU/73-226
D0PEV1_BRUSU/224-381
D0PFW2_BRUSU/296-455
D0PFW8_BRUSU/89-240
D0PH51_BRUSU/333-489
D0PH75_BRUSU/216-369
D0PJN2_BRUSU/222-377
D0PJV0_BRUSU/534-692
D0PK94_BRUSU/73-226
D0PN18_BRUSU/1-45
D0PND3_BRUSU/276-431
D0RD83_9RHIZ/197-354
D0REE8_9RHIZ/297-456
D0REF4_9RHIZ/89-240
D0RFE9_9RHIZ/333-489
D0RFH4_9RHIZ/216-369
D0RH70_9RHIZ/73-226
D0RI16_9RHIZ/222-365
D0RI82_9RHIZ/534-692
D0RLA0_9RHIZ/1-45
D0RLL2_9RHIZ/270-425
D0RYP1_ACICA/259-417
D0RZW5_ACICA/248-408
D0S177_ACICA/309-468
D0S1H5_ACICA/322-473
D0S1X9_ACICA/523-680
D0S3T2_ACICA/234-395
D0S4R9_ACICA/417-572
D0S4W8_ACICA/231-384
D0S5L6_ACICA/258-414
D0S810_ACICA/241-395
D0S8C9_ACIJO/52-204
D0S8V1_ACIJO/138-299
D0S942_ACIJO/315-471
D0S9H5_ACIJO/272-429
D0SA28_ACIJO/143-294
D0SAC4_ACIJO/524-681
D0SAD6_ACIJO/247-407
D0SAJ3_ACIJO/146-302
D0SAU3_ACIJO/264-427
D0SBS2_ACIJO/291-448
D0SCY0_ACIJO/262-418
D0SE10_ACIJO/224-375
D0SF44_ACIJO/139-240
D0SFS0_ACIJO/361-516
D0SHB3_ACIJO/244-397
D0SIP6_ACIJU/234-395
D0SKW4_ACIJU/265-424
D0SLT9_ACIJU/143-297
D0SMH0_ACIJU/250-410
D0SMK4_ACIJU/517-673
D0SMV7_ACIJU/245-396
D0SNP9_ACIJU/415-570
D0SNU9_ACIJU/233-387
D0SPH6_ACIJU/198-351
D0SQ36_ACIJU/261-417
D0SQ92_ACIJU/166-318
D0SSB3_ACILW/193-349
D0STN4_ACILW/184-334
D0SUJ3_ACILW/222-375
D0SUY8_ACILW/247-407
D0SV00_ACILW/291-448
D0SVW2_ACILW/165-312
D0SW49_ACILW/314-471
D0SWD2_ACILW/426-583
D0SWS6_ACILW/524-681
D0SX17_ACILW/432-595
D0SXM2_ACILW/47-205
D0SXM5_ACILW/248-405
D0SY96_ACILW/268-425
D0SYD9_ACILW/160-314
D0SYJ4_ACILW/410-564
D0T0F5_ACILW/165-311
D0T123_ACIRA/166-313
D0T124_ACIRA/370-520
D0T126_ACIRA/165-311
D0T1D1_ACIRA/373-523
D0T2F3_ACIRA/291-448
D0T2N6_ACIRA/366-516
D0T2N7_ACIRA/423-576
D0T406_ACIRA/281-440
D0T4T5_ACIRA/247-407
D0T552_ACIRA/326-478
D0T567_ACIRA/370-520
D0T5E3_ACIRA/165-312
D0T5K2_ACIRA/426-583
D0T5Q5_ACIRA/371-521
D0T6X0_ACIRA/259-415
D0T7P7_ACIRA/410-564
D0WHZ1_9ACTN/254-408
D0WS77_VIBAL/340-502
D0WS99_VIBAL/527-675
D0WSR8_VIBAL/111-268
D0WST6_VIBAL/394-552
D0WSV6_VIBAL/427-576
D0WT15_VIBAL/471-621
D0WTG2_VIBAL/37-204
D0WTH1_VIBAL/217-365
D0WTX3_VIBAL/237-388
D0WU05_VIBAL/361-517
D0WU36_VIBAL/413-539
D0WUN5_VIBAL/532-694
D0WUQ4_VIBAL/369-522
D0WUT7_VIBAL/349-506
D0WV38_VIBAL/178-333
D0WV41_VIBAL/294-450
D0WV57_VIBAL/226-380
D0WVX0_VIBAL/412-573
D0WWU7_VIBAL/195-352
D0WWY0_VIBAL/177-327
D0WX18_VIBAL/87-243
D0WX41_VIBAL/255-400
D0WXT7_VIBAL/276-438
D0WYJ8_VIBAL/105-256
D0WYN9_VIBAL/206-361
D0WYP9_VIBAL/157-313
D0WYX3_VIBAL/253-406
D0X073_VIBAL/332-483
D0X0N1_VIBAL/472-630
D0X0Y3_VIBAL/228-382
D0X1D8_VIBAL/155-316
D0X1D9_VIBAL/238-355
D0X1D9_VIBAL/352-408
D0X2P5_VIBAL/299-451
D0X2X8_VIBAL/482-639
D0X2Y2_VIBAL/310-461
D0X339_VIBAL/146-300
D0X345_VIBAL/367-517
D0X3J4_VIBAL/385-534
D0X3M9_VIBAL/156-313
D0X438_VIBAL/511-657
D0X493_VIBAL/305-455
D0X539_VIBHA/427-578
D0X559_VIBHA/415-573
D0X568_VIBHA/603-760
D0X5D3_VIBHA/191-358
D0X5E7_VIBHA/195-344
D0X5X8_VIBHA/206-362
D0X5Y7_VIBHA/504-660
D0X605_VIBHA/238-354
D0X605_VIBHA/353-408
D0X608_VIBHA/155-316
D0X6H6_VIBHA/177-327
D0X6K7_VIBHA/336-488
D0X6N4_VIBHA/183-292
D0X6T8_VIBHA/340-502
D0X6X6_VIBHA/237-389
D0X7G3_VIBHA/412-573
D0X880_VIBHA/255-400
D0X9C9_VIBHA/465-615
D0X9K2_VIBHA/511-657
D0XA61_VIBHA/478-629
D0XAC8_VIBHA/228-382
D0XAH1_VIBHA/178-333
D0XAH4_VIBHA/294-452
D0XB16_VIBHA/413-556
D0XBU8_VIBHA/383-536
D0XBV5_VIBHA/483-638
D0XC22_VIBHA/485-643
D0XCB6_VIBHA/253-406
D0XCC2_VIBHA/176-261
D0XCC3_VIBHA/2-74
D0XCI7_VIBHA/357-508
D0XCU0_VIBHA/206-363
D0XCZ3_VIBHA/206-367
D0XDA3_VIBHA/230-386
D0XDH5_VIBHA/180-334
D0XDM6_VIBHA/147-304
D0XDZ5_VIBHA/123-274
D0XE80_VIBHA/1-90
D0XE81_VIBHA/376-442
D0XEC7_VIBHA/1-124
D0XED3_VIBHA/326-477
D0XEG6_VIBHA/313-481
D0XEJ9_VIBHA/532-694
D0XEM0_VIBHA/369-522
D0XEX8_VIBHA/3-115
D0XF57_VIBHA/187-338
D0XF87_VIBHA/580-734
D0XG22_VIBHA/153-307
D0XG32_VIBHA/302-463
D0XG98_VIBHA/487-643
D0XGD0_VIBHA/301-447
D0XGU7_VIBHA/376-534
D0XGY9_VIBHA/310-461
D0XH12_VIBHA/381-532
D0XHD3_VIBHA/348-505
D0XHG0_VIBHA/438-582
D0XHP7_VIBHA/278-430
D0XI27_VIBHA/477-634
D0XI72_VIBHA/436-587
D0YVM4_LISDA/369-534
D0YVT9_LISDA/276-428
D0YW63_LISDA/356-505
D0YWB6_LISDA/136-286
D0YX90_LISDA/305-419
D0YXF8_LISDA/354-508
D0YXP4_LISDA/499-655
D0YY81_LISDA/587-740
D0YYE8_LISDA/299-442
D0YYL6_LISDA/228-381
D0YYP1_LISDA/202-352
D0YZV3_LISDA/237-387
D0YZW2_LISDA/248-401
D0Z023_LISDA/437-598
D0Z0V2_LISDA/618-775
D0Z1S7_LISDA/231-385
D0Z246_LISDA/417-562
D0Z259_LISDA/525-680
D0Z2E2_LISDA/138-287
D0Z2K9_LISDA/189-345
D0Z364_LISDA/239-357
D0Z364_LISDA/342-409
D0Z383_LISDA/239-390
D0Z3J6_LISDA/543-706
D0Z3L2_LISDA/205-357
D0Z3T6_LISDA/255-402
D0Z3Y7_LISDA/234-384
D0Z463_LISDA/307-491
D0Z483_LISDA/290-442
D0Z4A6_LISDA/407-549
D0Z4I4_LISDA/204-363
D0Z4N2_LISDA/377-527
D0Z557_LISDA/407-551
D0Z8H3_EDWTE/232-384
D0Z8I1_EDWTE/148-309
D0Z8W7_EDWTE/1-97
D0Z8Z0_EDWTE/194-347
D0ZAE1_EDWTE/146-294
D0ZCJ5_EDWTE/290-447
D0ZD30_EDWTE/322-478
D0ZE60_EDWTE/544-701
D0ZF98_EDWTE/223-377
D0ZGP0_EDWTE/234-397
D0ZGY2_EDWTE/311-456
D0ZIC3_SALT1/234-388
D0ZIE7_SALT1/224-381
D0ZIG3_SALT1/261-417
D0ZKH8_SALT1/231-383
D0ZLB4_SALT1/398-557
D0ZM63_SALT1/209-365
D0ZND4_SALT1/570-727
D0ZQS2_SALT1/326-457
D0ZTS7_SALT1/247-403
D0ZUC8_SALT1/189-344
D0ZW06_SALT1/344-495
D1A9X5_THECD/255-412
D1ABR7_THECD/487-650
D1ABS4_THECD/252-407
D1ASB0_ANACI/294-449
D1AZA0_SULD5/33-177
D1AZE3_SULD5/249-401
D1AZG2_SULD5/603-756
D1AZI5_SULD5/221-376
D1AZY7_SULD5/157-319
D1AZZ8_SULD5/154-310
D1B074_SULD5/6-166
D1B078_SULD5/257-413
D1B0H2_SULD5/438-576
D1B0I6_SULD5/529-676
D1B0Q0_SULD5/69-197
D1B153_SULD5/237-394
D1B1F4_SULD5/161-309
D1B1W8_SULD5/300-453
D1B2B4_SULD5/221-379
D1B2D0_SULD5/331-483
D1B2D7_SULD5/178-325
D1B2N3_SULD5/94-254
D1B2Z9_SULD5/210-361
D1B3G3_SULD5/353-509
D1B3P2_SULD5/338-491
D1B3P8_SULD5/236-401
D1B3T2_SULD5/225-385
D1B415_SULD5/67-213
D1B416_SULD5/659-817
D1B437_SULD5/401-528
D1B4H7_SULD5/173-330
D1B501_SULD5/198-338
D1B518_SULD5/138-299
D1B521_SULD5/317-473
D1B535_SULD5/770-927
D1B584_SULD5/532-689
D1B5A3_SULD5/14-145
D1B6W8_THEAS/628-782
D1B717_THEAS/137-293
D1B7B3_THEAS/168-318
D1B7B7_THEAS/238-390
D1B7I6_THEAS/154-310
D1B7T5_THEAS/491-642
D1B7Z4_THEAS/754-910
D1B7Z9_THEAS/504-655
D1B803_THEAS/314-438
D1B806_THEAS/350-497
D1B850_THEAS/221-372
D1B8F0_THEAS/222-374
D1B8I9_THEAS/305-463
D1BGM8_SANKS/229-378
D1C1N0_SPHTD/496-653
D1C5F0_SPHTD/435-591
D1C7L1_SPHTD/731-884
D1C8G6_SPHTD/321-478
D1C8Q9_SPHTD/584-739
D1C9S7_SPHTD/1604-1761
D1CA73_SPHTD/14-170
D1CA84_SPHTD/14-169
D1CAG3_SPHTD/946-1102
D1CCW0_THET1/386-544
D1CDW9_THET1/293-448
D1CEK7_THET1/1357-1513
D1CFK0_THET1/126-248
D1CH71_THET1/138-299
D1CIZ8_THET1/63-220
D1CV43_9RHIZ/1-47
D1CVF3_9RHIZ/276-431
D1CVX9_9RHIZ/222-377
D1CW46_9RHIZ/534-692
D1CY23_9RHIZ/82-235
D1CZY7_9RHIZ/229-386
D1D0I2_9RHIZ/333-489
D1D182_9RHIZ/296-455
D1D1U0_9RHIZ/93-246
D1EJ54_9RHIZ/224-381
D1EKA7_9RHIZ/216-369
D1EKD3_9RHIZ/333-489
D1ELC6_9RHIZ/89-240
D1ELD2_9RHIZ/297-456
D1EPY0_9RHIZ/1-45
D1EQ90_9RHIZ/276-431
D1EQS4_9RHIZ/222-377
D1EQZ2_9RHIZ/534-692
D1ESH2_9RHIZ/73-226
D1ETF5_BRUME/224-381
D1EUE5_BRUME/296-455
D1EUF1_BRUME/89-240
D1EVE0_BRUME/333-489
D1EVG5_BRUME/216-339
D1EXJ9_BRUME/222-365
D1EXR6_BRUME/534-692
D1EZ95_BRUME/73-226
D1F177_BRUME/1-45
D1F1I7_BRUME/276-431
D1F2P0_BRUME/218-341
D1F2R6_BRUME/246-402
D1F3Q6_BRUME/89-240
D1F3R2_BRUME/291-450
D1F4Q5_BRUME/224-381
D1F668_BRUME/1-45
D1F6I0_BRUME/276-431
D1F743_BRUME/89-233
D1F7B2_BRUME/534-692
D1F8U5_BRUME/73-226
D1FB99_9RHIZ/216-369
D1FBC5_9RHIZ/333-489
D1FCB6_9RHIZ/89-240
D1FCC2_9RHIZ/297-456
D1FDD7_9RHIZ/224-381
D1FFL3_9RHIZ/73-226
D1FHD5_9RHIZ/1-45
D1FHP7_9RHIZ/276-431
D1FI84_9RHIZ/222-365
D1FIF2_9RHIZ/534-692
D1GQR0_STAA0/188-347
D1NIC5_CLOTM/1485-1640
D1NII8_CLOTM/193-352
D1NK90_CLOTM/129-255
D1NKY8_CLOTM/140-299
D1NKZ9_CLOTM/167-326
D1NLD6_CLOTM/179-336
D1NLR8_CLOTM/426-583
D1NNU2_CLOTM/246-405
D1PPJ1_9FIRM/116-265
D1Q1Y9_YERPN/243-399
D1Q438_YERPE/243-399
D1Q4I4_YERPE/364-521
D1Q4S2_YERPE/224-378
D1Q581_YERPE/259-416
D1Q5A5_YERPE/220-375
D1Q900_STAAU/188-347
D1QF56_STAAU/188-347
D1R1U8_STAAU/188-347
D1RCX4_LEGLO/514-672
D1RD98_LEGLO/536-694
D1RDC5_LEGLO/114-278
D1RDS9_LEGLO/544-701
D1REK0_LEGLO/324-483
D1RF31_LEGLO/314-470
D1RF83_LEGLO/340-497
D1RFB9_LEGLO/641-798
D1RFR0_LEGLO/320-476
D1RI09_LEGLO/2-149
D1RLZ7_LEGLO/241-397
D1RM65_LEGLO/411-567
D1RMM2_LEGLO/163-314
D1RMY0_LEGLO/345-502
D1RP80_SEROD/389-542
D1RRG0_SEROD/264-421
D1RRT0_SEROD/307-463
D1RSU9_SEROD/351-512
D1RSZ7_SEROD/151-298
D1RTJ7_SEROD/212-365
D1RUR5_SEROD/224-378
D1RW94_SEROD/305-464
D1RWA8_SEROD/190-346
D1RWR0_SEROD/190-345
D1RWT7_SEROD/251-407
D1RXR1_SEROD/463-620
D1RXR2_SEROD/128-278
D1RXU8_SEROD/243-399
D1RYR5_SEROD/236-390
D1RZ41_SEROD/685-841
D1TSK5_YERPE/364-521
D1TUP7_YERPE/251-408
D1TUS6_YERPE/220-375
D1TVC9_YERPE/243-399
D1TYM7_YERPE/224-378
D1TZC4_YERPE/532-688
D1WLP4_STAEP/190-349
D1XBU5_9ACTO/414-549
D1XDV8_9ACTO/264-420
D1XDX2_9ACTO/476-638
D1XI77_9ACTO/293-449
D1XPN7_9ACTO/161-331
D1XQ77_9ACTO/197-352
D1YKD5_9LACO/170-309
D1ZXH2_SORMK/476-629
D1ZYV4_SORMK/73-134
D2A8D5_SHIF2/210-366
D2A8V4_SHIF2/224-381
D2AAA3_SHIF2/242-394
D2AAR8_SHIF2/295-438
D2AEM5_SHIF2/217-374
D2AEN1_SHIF2/285-346
D2AFR5_SHIF2/303-461
D2AGY6_SHIF2/295-371
D2AHI4_SHIF2/69-225
D2AVR9_STRRD/441-596
D2AVT5_STRRD/249-404
D2BDZ9_STRRD/254-411
D2BIX5_DEHSV/466-620
D2BPD8_LACLK/191-346
D2BSV0_DICD5/141-288
D2BSZ3_DICD5/217-370
D2BU04_DICD5/81-231
D2BU87_DICD5/337-494
D2BVJ3_DICD5/194-350
D2BVT8_DICD5/256-413
D2BVU6_DICD5/310-471
D2BVZ5_DICD5/346-499
D2BW22_DICD5/353-515
D2BWS5_DICD5/203-360
D2BY29_DICD5/219-372
D2BYG5_DICD5/446-601
D2BZ98_DICD5/296-449
D2C0C1_DICD5/608-767
D2C1Y5_DICD5/225-383
D2C2R9_DICD5/340-496
D2C311_DICD5/307-468
D2C3J5_THENR/919-1071
D2C3K1_THENR/80-196
D2C4K8_THENR/483-641
D2C4M4_THENR/336-487
D2C534_THENR/262-414
D2C796_THENR/57-165
D2C7D1_THENR/295-447
D2C825_THENR/123-277
D2EH07_PEDAC/152-304
D2EHD0_PEDAC/224-385
D2F4T2_STAAU/188-347
D2FBD5_STAAU/188-347
D2FK62_STAAU/188-347
D2FTI9_STAAU/188-347
D2FZH2_STAAU/188-347
D2G7Z2_STAAU/188-347
D2GEF4_STAAU/188-347
D2GPY9_STAAU/188-347
D2KZZ4_9DELT/168-323
D2L043_9DELT/95-255
D2L091_9DELT/258-415
D2L0L8_9DELT/118-275
D2L0U1_9DELT/273-426
D2L189_9DELT/411-564
D2L215_9DELT/130-288
D2L250_9DELT/591-707
D2L2B6_9DELT/244-397
D2L2E4_9DELT/337-492
D2L2K3_9DELT/319-477
D2L3A9_9DELT/173-346
D2L3R6_9DELT/173-330
D2L422_9DELT/142-295
D2L4A7_9DELT/284-439
D2L5U1_9DELT/137-298
D2L6G6_9DELT/377-535
D2L6I4_9DELT/279-437
D2L6N0_9DELT/268-421
D2L724_9DELT/397-555
D2L775_9DELT/111-296
D2L7N4_9DELT/138-252
D2L986_9DELT/362-523
D2L9K6_9DELT/182-346
D2L9U8_9DELT/220-373
D2LA19_9DELT/235-385
D2LAK0_9DELT/201-362
D2MSC8_CAMJE/253-409
D2MWY9_CAMJE/253-409
D2N5F2_STAA5/188-347
D2NB36_ECOS5/224-381
D2NCC2_ECOS5/231-383
D2ND30_ECOS5/210-366
D2NFJ3_ECOS5/295-438
D2NGK2_ECOS5/323-480
D2NI35_ECOS5/237-391
D2NI88_ECOS5/273-426
D2NIG4_ECOS5/376-526
D2NIG5_ECOS5/9-63
D2NII6_ECOS5/303-461
D2NIJ8_ECOS5/129-283
D2NJ62_ECOS5/328-485
D2NJ63_ECOS5/344-495
D2NJ71_ECOS5/217-374
D2NJM3_ECOS5/403-562
D2NK22_ECOS5/682-839
D2NLF6_ECOS5/249-405
D2NV94_LISM1/209-368
D2NV95_LISM1/208-366
D2NWS7_LISM1/195-350
D2NY27_LISM1/129-282
D2P6L9_LISM2/209-368
D2P6M0_LISM2/208-366
D2P852_LISM2/195-350
D2P9J6_LISM2/129-282
D2PTB3_KRIFD/327-480
D2PTE2_KRIFD/244-412
D2PW42_KRIFD/367-520
D2PW43_KRIFD/369-520
D2PZ74_KRIFD/258-421
D2QYB7_PIRSD/136-293
D2R0A0_PIRSD/131-287
D2R258_PIRSD/420-575
D2R2D1_PIRSD/393-545
D2R3E5_PIRSD/147-301
D2R798_PIRSD/121-277
D2R798_PIRSD/325-481
D2R8V3_PIRSD/250-409
D2RJ26_ACIFV/137-282
D2RJD5_ACIFV/139-295
D2RJD8_ACIFV/1304-1446
D2RJD8_ACIFV/18-155
D2RKZ4_ACIFV/395-553
D2RKZ5_ACIFV/394-552
D2RL48_ACIFV/305-448
D2RN17_ACIFV/137-285
D2RN17_ACIFV/1430-1571
D2S441_GEOOG/469-621
D2S442_GEOOG/381-537
D2S5X5_GEOOG/519-675
D2S654_GEOOG/191-340
D2S6P6_GEOOG/138-296
D2S710_GEOOG/328-505
D2S7Y4_GEOOG/137-296
D2S911_GEOOG/365-517
D2S991_GEOOG/77-233
D2SAP8_GEOOG/179-336
D2SAT5_GEOOG/333-487
D2SAX3_GEOOG/201-360
D2SAX9_GEOOG/175-321
D2SBK1_GEOOG/217-364
D2SC52_GEOOG/160-315
D2SC76_GEOOG/136-289
D2SCK0_GEOOG/289-446
D2SD85_GEOOG/174-318
D2SDN4_GEOOG/187-339
D2SEK3_GEOOG/454-612
D2SEK4_GEOOG/447-599
D2SFV3_GEOOG/264-417
D2SFW0_GEOOG/182-340
D2SGJ9_GEOOG/259-412
D2SGK4_GEOOG/452-607
D2SHC8_GEOOG/407-559
D2T446_ERWP6/191-346
D2T6S2_ERWP6/204-355
D2T8F5_ERWP6/401-558
D2TA82_ERWP6/241-396
D2TCI9_ERWP6/298-457
D2TDD7_ERWP6/227-384
D2TIF8_CITRI/308-466
D2TII3_CITRI/295-452
D2TII4_CITRI/376-528
D2TIJ8_CITRI/326-455
D2TJX8_CITRI/231-383
D2TK78_CITRI/253-397
D2TKC9_CITRI/237-391
D2TKW9_CITRI/205-361
D2TND0_CITRI/224-381
D2TNU3_CITRI/398-557
D2TQM0_CITRI/563-720
D2TRW4_CITRI/189-344
D2TUH8_CITRI/344-495
D2TUM8_CITRI/248-404
D2U8P4_XANAP/227-384
D2U8W8_XANAP/218-369
D2U8Z2_XANAP/274-431
D2U8Z4_XANAP/146-307
D2U9Q5_XANAP/399-557
D2U9Z2_XANAP/168-323
D2UAD2_XANAP/433-589
D2UAG6_XANAP/19-164
D2UB95_XANAP/418-576
D2UBQ3_XANAP/804-972
D2UC34_XANAP/847-1005
D2UCH8_XANAP/285-443
D2UCQ2_XANAP/352-508
D2UCT9_XANAP/270-426
D2UCU6_XANAP/166-319
D2UDB6_XANAP/502-659
D2UDU7_XANAP/546-704
D2UDV6_XANAP/563-722
D2UER7_XANAP/793-968
D2UFR1_XANAP/376-532
D2UGC5_XANAP/169-327
D2UGC6_XANAP/576-723
D2UGL3_XANAP/183-337
D2UKF9_STAAU/188-347
D2UQD6_STAAU/188-347
D2XIQ4_9BACT/403-560
D2Y9B2_VIBMI/410-571
D2Y9H0_VIBMI/465-615
D2Y9L6_VIBMI/305-436
D2Y9P9_VIBMI/245-399
D2Y9X9_VIBMI/237-388
D2YAD4_VIBMI/369-522
D2YAE9_VIBMI/211-363
D2YAF5_VIBMI/180-330
D2YAS7_VIBMI/361-517
D2YAU9_VIBMI/206-363
D2YB85_VIBMI/304-456
D2YB87_VIBMI/178-331
D2YBF1_VIBMI/422-570
D2YBN2_VIBMI/256-409
D2YBN7_VIBMI/242-398
D2YBT0_VIBMI/339-503
D2YC27_VIBMI/515-677
D2YCG3_VIBMI/177-330
D2YCP8_VIBMI/418-575
D2YCX7_VIBMI/179-334
D2YCY0_VIBMI/294-453
D2YCY5_VIBMI/192-357
D2YDW3_VIBMI/534-689
D2YDX6_VIBMI/144-299
D2YE01_VIBMI/450-610
D2YE17_VIBMI/144-299
D2YF17_VIBMI/50-112
D2YF36_VIBMI/97-230
D2YF80_VIBMI/168-315
D2YFW3_VIBMI/512-656
D2YG27_VIBMI/335-486
D2YGA5_VIBMI/274-426
D2YGH2_VIBMI/198-358
D2YGS7_VIBMI/320-477
D2YH48_VIBMI/248-405
D2YHU9_VIBMI/228-382
D2YIR5_VIBMI/339-498
D2YJ31_VIBMI/203-358
D2YJC3_VIBMI/349-500
D2YJC7_VIBMI/224-376
D2YJC9_VIBMI/270-427
D2YJD2_VIBMI/476-631
D2YJE6_VIBMI/809-964
D2YJG7_VIBMI/295-454
D2YJK6_VIBMI/139-304
D2YJP6_VIBMI/167-323
D2YJR7_VIBMI/149-302
D2YKB2_VIBMI/245-399
D2YKH0_VIBMI/121-274
D2YKV5_VIBMI/246-403
D2YKX3_VIBMI/256-409
D2YKX8_VIBMI/242-398
D2YL19_VIBMI/339-503
D2YL28_VIBMI/422-570
D2YMB9_VIBMI/465-615
D2YMJ6_VIBMI/410-571
D2YMR7_VIBMI/339-498
D2YNN8_VIBMI/198-358
D2YPC2_VIBMI/349-500
D2YPC6_VIBMI/246-398
D2YPC8_VIBMI/270-427
D2YPD1_VIBMI/476-631
D2YPE6_VIBMI/809-964
D2YPL8_VIBMI/361-517
D2YPP4_VIBMI/274-426
D2YPX1_VIBMI/223-374
D2YQ36_VIBMI/512-656
D2YQ70_VIBMI/152-313
D2YQA0_VIBMI/203-358
D2YQY1_VIBMI/531-693
D2YR07_VIBMI/237-388
D2YR81_VIBMI/369-507
D2YR96_VIBMI/211-363
D2YRA2_VIBMI/180-330
D2YRM5_VIBMI/248-405
D2YRZ6_VIBMI/192-357
D2YS01_VIBMI/294-453
D2YS04_VIBMI/179-334
D2YS74_VIBMI/144-299
D2YS81_VIBMI/164-319
D2YSB9_VIBMI/139-304
D2YSD8_VIBMI/450-610
D2YSG0_VIBMI/305-436
D2YT17_VIBMI/418-575
D2YTS7_VIBMI/320-477
D2YU14_VIBMI/534-689
D2YU51_VIBMI/167-323
D2YU56_VIBMI/144-299
D2YU97_VIBMI/128-261
D2YUG8_VIBMI/228-382
D2YUP4_VIBMI/168-315
D2YUU0_VIBMI/304-456
D2YUU3_VIBMI/238-355
D2YUU3_VIBMI/355-407
D2Z4B7_9BACT/156-313
D2Z4F7_9BACT/431-582
D2Z4R1_9BACT/158-311
D2Z4U2_9BACT/159-320
D2Z5F7_9BACT/329-483
D2Z5J0_9BACT/136-289
D2Z5L8_9BACT/134-290
D2Z5P0_9BACT/303-458
D2Z614_9BACT/324-477
D2Z663_9BACT/406-555
D2Z6C5_9BACT/325-427
D2Z6H1_9BACT/357-506
D2Z6T9_9BACT/255-397
D2Z6V7_9BACT/110-222
D2Z700_9BACT/337-490
D2Z799_9BACT/328-485
D2Z7E1_9BACT/620-772
D2Z9X7_9ENTR/140-295
D2ZB69_9ENTR/188-350
D2ZBN1_9ENTR/308-466
D2ZBZ3_9ENTR/191-346
D2ZCC7_9ENTR/302-461
D2ZCC8_9ENTR/164-320
D2ZCU2_9ENTR/260-416
D2ZCU3_9ENTR/253-406
D2ZCY4_9ENTR/237-391
D2ZE63_9ENTR/367-526
D2ZEG0_9ENTR/682-839
D2ZF55_9ENTR/324-459
D2ZFM4_9ENTR/356-506
D2ZFT0_9ENTR/427-584
D2ZFW1_9ENTR/206-362
D2ZGH0_9ENTR/174-320
D2ZGH1_9ENTR/438-591
D2ZHD7_9ENTR/305-464
D2ZHJ3_9ENTR/348-497
D2ZJ32_9ENTR/231-383
D2ZJ55_9ENTR/227-383
D2ZL61_9ENTR/224-381
D2ZLA0_9ENTR/261-417
D3A8V2_9CLOT/362-519
D3A983_9CLOT/19-171
D3A9H8_9CLOT/663-817
D3ABC3_9CLOT/193-349
D3ABS1_9CLOT/444-598
D3ABX0_9CLOT/514-662
D3ACD2_9CLOT/499-652
D3ADQ5_9CLOT/390-480
D3ADW6_9CLOT/450-606
D3AE11_9CLOT/1-78
D3AEH1_9CLOT/215-374
D3AFF5_9CLOT/31-172
D3AFH4_9CLOT/332-488
D3AG95_9CLOT/264-410
D3AGB5_9CLOT/135-289
D3AGD0_9CLOT/288-434
D3AGD0_9CLOT/487-636
D3AGD1_9CLOT/373-528
D3AGS6_9CLOT/778-934
D3AH54_9CLOT/421-575
D3AHK2_9CLOT/412-557
D3AIG2_9CLOT/335-485
D3AJS4_9CLOT/386-541
D3AJS4_9CLOT/849-929
D3AK97_9CLOT/404-553
D3AKM9_9CLOT/135-282
D3AL83_9CLOT/27-179
D3AMZ8_9CLOT/555-710
D3ANL5_9CLOT/24-123
D3APA3_9CLOT/209-357
D3APG3_9CLOT/1-95
D3APG4_9CLOT/295-363
D3APG5_9CLOT/286-442
D3APG6_9CLOT/138-291
D3AQ21_9CLOT/483-636
D3AQ79_9CLOT/498-654
D3AQI7_9CLOT/106-260
D3ARB8_9CLOT/324-481
D3ARG9_9CLOT/260-411
D3ARH0_9CLOT/45-195
D3ASL4_9CLOT/290-447
D3AT47_9CLOT/155-307
D3ATE1_9CLOT/1-62
D3ATE2_9CLOT/397-478
D3ATJ0_9CLOT/361-445
D3ATJ0_9CLOT/46-148
D3ATS8_9CLOT/2-93
D3ATV9_9CLOT/1-62
D3ATZ0_9CLOT/64-217
D3AU27_9CLOT/126-284
D3AU80_9CLOT/90-167
D3AU93_9CLOT/334-413
D3AUV2_9CLOT/24-147
D3AVD4_9CLOT/19-171
D3BG90_POLPA/226-380
D3CRQ4_9ACTO/349-506
D3CS29_9ACTO/1524-1683
D3CTT6_9ACTO/209-333
D3CTZ6_9ACTO/148-305
D3CU50_9ACTO/1496-1655
D3CU55_9ACTO/342-508
D3CU76_9ACTO/345-500
D3CV71_9ACTO/208-362
D3CWQ4_9ACTO/353-507
D3CX15_9ACTO/247-408
D3CXB2_9ACTO/1200-1273
D3CXB2_9ACTO/1365-1464
D3CXB2_9ACTO/469-544
D3CXB2_9ACTO/551-645
D3CZF0_9ACTO/321-440
D3CZF0_9ACTO/457-506
D3D000_9ACTO/1144-1293
D3D000_9ACTO/446-617
D3D029_9ACTO/210-370
D3D063_9ACTO/416-549
D3D0E7_9ACTO/272-431
D3D103_9ACTO/1481-1646
D3D1U9_9ACTO/329-484
D3D257_9ACTO/170-263
D3D257_9ACTO/292-364
D3D2Z9_9ACTO/425-582
D3D3E3_9ACTO/187-274
D3D487_9ACTO/396-553
D3D492_9ACTO/80-239
D3D4E8_9ACTO/1136-1291
D3D4E8_9ACTO/446-600
D3D4X0_9ACTO/387-541
D3D6M9_9ACTO/370-489
D3D8S6_9ACTO/402-476
D3D8S7_9ACTO/176-278
D3D9B6_9ACTO/347-514
D3DA37_9ACTO/382-545
D3DBG0_9ACTO/251-410
D3DBM4_9ACTO/362-526
D3DBN0_9ACTO/390-546
D3DC90_9ACTO/395-547
D3DCW9_9ACTO/1066-1222
D3DCY4_9ACTO/387-544
D3DDI8_9ACTO/304-463
D3DFB9_HYDTT/368-519
D3DHT4_HYDTT/454-600
D3DI61_HYDTT/85-237
D3DI62_HYDTT/73-225
D3DXY4_RALME/78-235
D3E5Q4_GEOS4/501-650
D3E5V1_GEOS4/371-521
D3EA25_GEOS4/225-368
D3EAE0_GEOS4/244-395
D3EAF9_GEOS4/129-284
D3EB38_GEOS4/360-532
D3EBT1_GEOS4/243-403
D3EBU7_GEOS4/336-492
D3EDF4_GEOS4/159-297
D3EG42_GEOS4/197-357
D3EHW0_GEOS4/165-317
D3EUL2_STAA4/188-347
D3F0L7_CONWI/185-342
D3F222_CONWI/332-488
D3F4Z5_CONWI/327-486
D3F544_CONWI/312-471
D3F7L9_CONWI/191-337
D3F809_CONWI/155-298
D3F9G7_CONWI/476-633
D3FA32_CONWI/309-462
D3FAJ3_CONWI/565-724
D3FBT8_CONWI/322-474
D3FC47_CONWI/355-510
D3FD22_CONWI/71-227
D3FD40_CONWI/166-309
D3FDP7_CONWI/322-464
D3FDR6_CONWI/158-316
D3FDU2_CONWI/378-536
D3FEJ9_CONWI/664-823
D3FFE3_CONWI/45-126
D3FKE5_CAMJI/253-409
D3FPU3_BACPE/203-359
D3FQ97_BACPE/129-282
D3FQF6_BACPE/152-294
D3FRR7_BACPE/200-356
D3FUF8_BACPE/279-440
D3FVA4_BACPE/224-380
D3FVQ8_BACPE/146-303
D3FWU8_BACPE/360-510
D3FX29_BACPE/465-614
D3FXE2_BACPE/136-287
D3FY74_BACPE/198-351
D3FZ83_BACPE/240-397
D3G1K1_BACPE/190-330
D3GRM2_ECO44/384-534
D3GRM3_ECO44/295-452
D3GSF9_ECO44/303-461
D3GSH2_ECO44/129-283
D3GU78_ECO44/210-366
D3GVJ9_ECO44/328-485
D3GVK0_ECO44/404-555
D3GVK8_ECO44/217-374
D3GXK4_ECO44/398-557
D3GYP4_ECO44/224-381
D3GZQ2_ECO44/295-438
D3H0Y3_ECO44/231-383
D3H3J0_ECO44/237-391
D3H4C0_ECO44/273-426
D3H4L8_ECO44/248-404
D3HHA7_STRG3/195-341
D3HIV1_LEGLN/411-567
D3HJ09_LEGLN/544-700
D3HM00_LEGLN/340-497
D3HM45_LEGLN/376-532
D3HM88_LEGLN/324-483
D3HML0_LEGLN/544-701
D3HN06_LEGLN/114-278
D3HN28_LEGLN/550-708
D3HNF2_LEGLN/514-672
D3HQR3_LEGLN/85-244
D3HRT3_LEGLN/320-476
D3HS57_LEGLN/641-798
D3HTW2_LEGLN/345-502
D3KM83_LISMO/195-350
D3KPG0_LISMO/129-282
D3KQF7_LISMO/209-368
D3KQF8_LISMO/208-366
D3L056_9BACT/649-800
D3L4A1_9BACT/267-425
D3L4Z8_9BACT/140-297
D3LY55_9ACTO/300-453
D3M095_9ACTO/504-679
D3M0F7_9ACTO/463-621
D3M1S7_9ACTO/440-596
D3M262_9ACTO/211-369
D3M2B4_9ACTO/465-621
D3M3F8_9ACTO/323-477
D3M5D3_9ACTO/1090-1244
D3M5D3_9ACTO/409-565
D3M697_9ACTO/272-434
D3M724_9ACTO/166-329
D3M8H0_9ACTO/112-267
D3M9E5_9ACTO/17-173
D3NQJ8_AZOS1/280-434
D3NQQ6_AZOS1/220-371
D3NQX2_AZOS1/149-302
D3NQZ4_AZOS1/343-510
D3NRA5_AZOS1/302-458
D3NRB7_AZOS1/564-722
D3NRD3_AZOS1/124-281
D3NRG5_AZOS1/434-564
D3NRM1_AZOS1/189-346
D3NRX0_AZOS1/418-574
D3NSC4_AZOS1/636-793
D3NT36_AZOS1/177-336
D3NU01_AZOS1/379-546
D3NUA7_AZOS1/351-508
D3NUZ0_AZOS1/174-336
D3NV91_AZOS1/220-373
D3NVN5_AZOS1/331-490
D3NVS7_AZOS1/293-452
D3NVS9_AZOS1/72-229
D3NWC2_AZOS1/117-275
D3NXC5_AZOS1/295-452
D3NXD6_AZOS1/135-296
D3NXS4_AZOS1/448-605
D3NYZ6_AZOS1/179-335
D3P088_AZOS1/230-388
D3P109_AZOS1/175-336
D3P137_AZOS1/205-362
D3P1M1_AZOS1/338-494
D3P1Q6_AZOS1/453-608
D3P2S1_AZOS1/466-622
D3P478_AZOS1/369-527
D3P4F4_AZOS1/330-494
D3P4J1_AZOS1/272-429
D3P532_AZOS1/101-257
D3P5W3_AZOS1/249-414
D3P799_AZOS1/386-543
D3P9B8_DEFDS/512-667
D3P9B9_DEFDS/199-359
D3P9C1_DEFDS/704-859
D3P9M7_DEFDS/187-346
D3PAW3_DEFDS/412-569
D3PBX2_DEFDS/167-320
D3PC46_DEFDS/147-305
D3PC95_DEFDS/103-259
D3PC96_DEFDS/139-292
D3PCL9_DEFDS/382-535
D3PCU8_DEFDS/272-429
D3PCX2_DEFDS/269-423
D3PD66_DEFDS/266-423
D3PD83_DEFDS/244-400
D3PDF0_DEFDS/140-297
D3PDK6_DEFDS/156-306
D3PDK8_DEFDS/225-384
D3PEZ5_DEFDS/255-411
D3PF17_DEFDS/233-390
D3PKP8_MEIRD/412-567
D3PKQ7_MEIRD/600-751
D3PKX1_MEIRD/66-218
D3PMB4_MEIRD/196-345
D3PML5_MEIRD/200-352
D3PMY9_MEIRD/281-411
D3PNT9_MEIRD/578-730
D3PQQ4_MEIRD/5-160
D3PQU7_MEIRD/448-604
D3PRD7_MEIRD/119-248
D3PRR1_MEIRD/709-863
D3PS86_MEIRD/580-731
D3PU68_STANL/351-506
D3PVP3_STANL/351-504
D3Q382_STANL/34-188
D3Q3L0_STANL/246-403
D3Q3T8_STANL/438-590
D3Q455_STANL/505-668
D3Q498_STANL/407-561
D3Q697_STANL/135-307
D3QEL8_STALH/189-348
D3QJF2_ECOCB/210-366
D3QNQ0_ECOCB/295-438
D3QNW2_ECOCB/249-405
D3QRQ7_ECOCB/237-391
D3QSA1_ECOCB/273-426
D3QSW5_ECOCB/224-381
D3QT36_ECOCB/384-534
D3QT37_ECOCB/295-452
D3QT71_ECOCB/303-461
D3QT85_ECOCB/129-283
D3QUG6_ECOCB/242-394
D3QVQ0_ECOCB/284-441
D3QVQ1_ECOCB/344-495
D3QVQ9_ECOCB/217-374
D3QWX6_ECOCB/398-557
D3QY51_ECOCB/682-839
D3R866_KLEVT/226-381
D3R872_KLEVT/164-322
D3R8Q8_KLEVT/393-552
D3RB86_KLEVT/281-437
D3RCR8_KLEVT/189-344
D3RD19_KLEVT/243-394
D3RDB0_KLEVT/291-444
D3RDT9_KLEVT/300-456
D3REF2_KLEVT/224-381
D3REK7_KLEVT/253-399
D3RFQ8_KLEVT/136-290
D3RFV6_KLEVT/305-463
D3RGB6_KLEVT/356-506
D3RGW6_KLEVT/299-454
D3RJS8_KLEVT/174-331
D3RJT6_KLEVT/427-584
D3RK50_KLEVT/248-404
D3RKP6_KLEVT/148-295
D3RKZ5_KLEVT/324-463
D3RLC4_KLEVT/221-376
D3RML3_ALLVD/270-428
D3RML4_ALLVD/638-796
D3RMR5_ALLVD/158-312
D3RNA0_ALLVD/946-1115
D3RND3_ALLVD/496-663
D3RNE5_ALLVD/141-301
D3RNL0_ALLVD/145-306
D3RP03_ALLVD/402-558
D3RP30_ALLVD/393-549
D3RPE1_ALLVD/297-454
D3RPH1_ALLVD/321-474
D3RPP3_ALLVD/275-432
D3RQV2_ALLVD/221-378
D3RQX5_ALLVD/206-282
D3RR74_ALLVD/378-534
D3RR86_ALLVD/194-350
D3RR92_ALLVD/370-529
D3RRF5_ALLVD/182-338
D3RRS9_ALLVD/536-693
D3RRV7_ALLVD/323-469
D3RRW5_ALLVD/717-874
D3RS29_ALLVD/692-848
D3RS70_ALLVD/589-744
D3RSC7_ALLVD/330-485
D3RSF0_ALLVD/335-491
D3RSI8_ALLVD/106-262
D3RST8_ALLVD/405-559
D3RT23_ALLVD/272-429
D3RTG0_ALLVD/394-510
D3RU26_ALLVD/278-418
D3RU82_ALLVD/485-638
D3RUC5_ALLVD/356-517
D3RUP8_ALLVD/265-420
D3RUY2_ALLVD/277-427
D3RVJ8_ALLVD/261-419
D3RVS3_ALLVD/137-299
D3RVV8_ALLVD/195-365
D3RW13_ALLVD/153-320
D3S906_THISK/176-323
D3S936_THISK/373-530
D3S937_THISK/414-572
D3S982_THISK/578-740
D3S998_THISK/267-420
D3S9C5_THISK/160-316
D3S9S5_THISK/207-373
D3S9W2_THISK/234-387
D3SA07_THISK/189-341
D3SA23_THISK/265-419
D3SA26_THISK/44-202
D3SA38_THISK/170-323
D3SA75_THISK/314-472
D3SA76_THISK/215-376
D3SAC3_THISK/123-280
D3SAF3_THISK/502-664
D3SAN5_THISK/275-433
D3SAN6_THISK/418-575
D3SAV3_THISK/331-477
D3SAV7_THISK/442-600
D3SB01_THISK/632-785
D3SB36_THISK/731-890
D3SBF6_THISK/657-815
D3SBQ3_THISK/268-422
D3SBY5_THISK/134-295
D3SC98_THISK/264-424
D3SCD5_THISK/198-351
D3SDQ1_THISK/495-652
D3SE02_THISK/137-302
D3SED2_THISK/266-422
D3SEF9_THISK/379-536
D3SEI7_THISK/650-807
D3SEJ1_THISK/225-310
D3SEJ1_THISK/307-410
D3SEJ9_THISK/384-541
D3SEK0_THISK/523-685
D3SEK3_THISK/168-322
D3SF52_THISK/108-277
D3SFG5_THISK/865-1023
D3SFX3_THISK/175-328
D3SGD2_THISK/356-513
D3SGV9_THISK/219-370
D3SJV2_DEHSG/368-522
D3SLA5_THEAH/425-583
D3SLE6_THEAH/175-332
D3SLH4_THEAH/13-159
D3SMD9_THEAH/296-453
D3SP57_THEAH/530-683
D3SQ78_THEAH/239-395
D3SQC8_THEAH/662-819
D3T4W8_THEIA/390-548
D3T512_THEIA/335-492
D3T7I4_THEIA/512-665
D3UID7_HELM1/197-353
D3UIF6_HELM1/197-349
D3UPL5_LISSS/209-368
D3UPL6_LISSS/208-366
D3UQG3_LISSS/195-350
D3USD2_LISSS/129-282
D3VJ33_XENNA/249-403
D3W8G7_9ZZZZ/359-516
D4B8B2_9ENTR/664-821
D4B8V3_9ENTR/343-490
D4B8Y0_9ENTR/255-409
D4B949_9ENTR/253-406
D4B950_9ENTR/260-416
D4B9R0_9ENTR/129-283
D4BA22_9ENTR/225-380
D4BA26_9ENTR/403-560
D4BAL3_9ENTR/344-495
D4BAM2_9ENTR/193-355
D4BB86_9ENTR/299-453
D4BD88_9ENTR/205-361
D4BDE4_9ENTR/300-456
D4BEV2_9ENTR/189-344
D4BH80_9ENTR/236-393
D4BH84_9ENTR/300-458
D4BH93_9ENTR/397-553
D4BHR0_9ENTR/248-404
D4BIE7_9ENTR/235-383
D4BK21_9ENTR/224-381
D4BLI6_BIFBR/436-577
D4C7F3_9CLOT/44-195
D4C7Y0_9CLOT/331-481
D4C960_9CLOT/253-401
D4CF36_9CLOT/99-250
D4CF68_9CLOT/476-618
D4CGN5_9CLOT/676-832
D4CHU0_9CLOT/174-321
D4CQQ0_9FIRM/118-262
D4DVY7_SEROD/305-464
D4DXF2_SEROD/251-407
D4DXI8_SEROD/190-345
D4DYW8_SEROD/53-207
D4DZZ9_SEROD/232-388
D4E140_SEROD/224-378
D4E1Q3_SEROD/238-397
D4E3Z5_SEROD/159-315
D4E4K2_SEROD/354-515
D4E5D1_SEROD/220-375
D4E7T7_SEROD/391-550
D4F2V5_EDWTA/557-714
D4F487_EDWTA/311-456
D4F666_EDWTA/232-384
D4F675_EDWTA/148-308
D4F6P6_EDWTA/194-347
D4F7J1_EDWTA/158-306
D4F8U5_EDWTA/285-443
D4F904_EDWTA/287-443
D4F9D1_EDWTA/224-378
D4FAJ9_EDWTA/235-391
D4FBK5_9LACO/204-364
D4FNI1_STAEP/197-356
D4FVR5_BACNA/321-479
D4G039_BACNA/423-571
D4G6T1_BACNA/192-351
D4G9A9_TREPC/178-334
D4GCC3_PANAM/227-384
D4GCY1_PANAM/226-378
D4GDS3_PANAM/365-515
D4GEW0_PANAM/274-427
D4GEX5_PANAM/146-237
D4GEX6_PANAM/2-45
D4GF88_PANAM/245-399
D4GFE9_PANAM/360-503
D4GGE4_PANAM/193-348
D4GGJ9_PANAM/242-397
D4GIE5_PANAM/689-846
D4GJG8_PANAM/191-346
D4GK14_PANAM/373-523
D4GMF7_PANAM/159-310
D4GMX1_PANAM/82-232
D4GN04_PANAM/262-418
D4GNP8_PANAM/307-458
D4GNQ2_PANAM/372-520
D4GNQ5_PANAM/336-495
D4H0H9_DENA2/323-480
D4H0I7_DENA2/502-645
D4H0S0_DENA2/137-294
D4H0U4_DENA2/268-421
D4H1J4_DENA2/139-295
D4H1L4_DENA2/506-650
D4H1N3_DENA2/403-519
D4H1V0_DENA2/235-392
D4H1W5_DENA2/713-874
D4H3B9_DENA2/210-365
D4H3C3_DENA2/187-345
D4H3I8_DENA2/405-548
D4H412_DENA2/397-554
D4H4D3_DENA2/351-512
D4H4H5_DENA2/486-639
D4H5B0_DENA2/465-618
D4H5B1_DENA2/468-621
D4H5F9_DENA2/461-621
D4H5H1_DENA2/142-299
D4H5H5_DENA2/448-608
D4H5P1_DENA2/151-307
D4H5X6_DENA2/95-256
D4H611_DENA2/236-392
D4H6H1_DENA2/594-750
D4H7C3_DENA2/260-413
D4H7N5_DENA2/147-304
D4HUV1_ERWAC/239-396
D4HWP4_ERWAC/688-844
D4HY78_ERWAC/366-517
D4I0S4_ERWAC/191-346
D4I145_ERWAC/298-457
D4I275_ERWAC/400-557
D4I4B4_ERWAC/241-396
D4I6U9_ERWAE/688-844
D4I8B8_ERWAE/364-515
D4IAN5_ERWAE/298-457
D4ID10_ERWAE/227-384
D4IDY7_ERWAE/400-557
D4IFF0_ERWAE/241-396
D4IFR2_ERWAE/191-346
D4IVQ4_BUTFI/5-91
D4IVU7_BUTFI/394-547
D4IWU0_BUTFI/342-500
D4IXL4_BUTFI/314-453
D4IXU6_BUTFI/365-526
D4IXX4_BUTFI/225-383
D4IY00_BUTFI/149-299
D4IY38_BUTFI/150-299
D4IYS5_BUTFI/1-123
D4IYU8_BUTFI/554-669
D4IZI2_BUTFI/96-250
D4IZN0_BUTFI/109-262
D4J044_BUTFI/307-426
D4J074_BUTFI/9-154
D4J112_BUTFI/345-475
D4J169_BUTFI/221-378
D4J2H7_BUTFI/156-300
D4J2N6_BUTFI/401-548
D4J2N8_BUTFI/94-246
D4J4F5_9FIRM/464-620
D4J4J3_9FIRM/137-283
D4J7D8_9FIRM/395-547
D4J7D9_9FIRM/218-348
D4J7E0_9FIRM/646-789
D4J7E1_9FIRM/465-618
D4JAC4_9FIRM/633-782
D4JAL6_9FIRM/236-381
D4JAL6_9FIRM/69-217
D4JAN7_9FIRM/263-414
D4JBJ9_9FIRM/196-347
D4JGZ5_9FIRM/188-343
D4JH61_9FIRM/929-1102
D4JH95_9FIRM/435-591
D4JHH1_9FIRM/342-491
D4JHI8_9FIRM/287-440
D4JJX1_9FIRM/142-291
D4JJX1_9FIRM/615-728
D4JK55_9FIRM/468-617
D4JKC7_9FIRM/264-409
D4JL09_9FIRM/312-460
D4JL12_9FIRM/143-288
D4JLG1_9FIRM/401-555
D4JLU6_9FIRM/322-476
D4JLW1_9FIRM/318-480
D4JM06_9FIRM/554-705
D4JNJ4_9FIRM/321-399
D4JPD7_9FIRM/197-349
D4JQW4_9FIRM/460-588
D4JRH1_9FIRM/381-519
D4JRL8_9FIRM/223-378
D4JSC0_9FIRM/511-668
D4JSR3_9FIRM/335-482
D4JVC7_9FIRM/120-282
D4JW02_9FIRM/293-445
D4JWM9_9FIRM/134-285
D4JX35_9FIRM/474-631
D4JXV6_9FIRM/98-260
D4JY99_9FIRM/467-625
D4K1D3_9FIRM/197-349
D4K215_9FIRM/113-259
D4K2T7_9FIRM/123-270
D4K501_9FIRM/454-601
D4K5Y1_9FIRM/444-597
D4K6X8_9FIRM/214-358
D4K755_9FIRM/222-373
D4K7C7_9FIRM/579-737
D4K7M1_9FIRM/199-350
D4K926_9FIRM/96-260
D4K932_9FIRM/18-157
D4K932_9FIRM/599-741
D4K9J6_9FIRM/228-384
D4K9R8_9FIRM/189-336
D4KA10_9FIRM/449-602
D4KAS0_9FIRM/644-789
D4KJJ0_9FIRM/384-541
D4KJT1_9FIRM/390-547
D4KKB7_9FIRM/365-525
D4KKS9_9FIRM/243-395
D4KLY3_9FIRM/287-440
D4KMK6_9FIRM/137-282
D4KMX3_9FIRM/144-298
D4KNN9_9FIRM/392-544
D4KP98_9FIRM/927-1100
D4KPC4_9FIRM/171-323
D4KPG8_9FIRM/147-303
D4KPP2_9FIRM/368-517
D4KQ15_9FIRM/265-419
D4KQ15_9FIRM/624-779
D4KQD5_9FIRM/224-372
D4KRG3_9FIRM/352-512
D4KS02_9FIRM/138-287
D4KS31_9FIRM/7-155
D4KS57_9FIRM/482-639
D4KS94_9FIRM/457-613
D4KSH6_9FIRM/295-436
D4KTL3_9FIRM/131-284
D4KTZ3_9FIRM/210-353
D4KU90_9FIRM/365-525
D4KUS0_9FIRM/299-440
D4KVB1_9FIRM/404-556
D4KVE8_9FIRM/381-530
D4KVS2_9FIRM/265-419
D4KVS2_9FIRM/624-779
D4KW39_9FIRM/224-358
D4KWF8_9FIRM/138-287
D4KWZ7_9FIRM/352-512
D4KY48_9FIRM/324-468
D4KYJ3_9FIRM/287-440
D4KZ79_9FIRM/137-282
D4KZF9_9FIRM/144-298
D4L0B1_9FIRM/390-547
D4L0J8_9FIRM/390-547
D4L1F8_9FIRM/131-284
D4L2M6_9FIRM/29-180
D4L2V3_9FIRM/927-1100
D4L2Y2_9FIRM/171-323
D4L346_9FIRM/147-303
D4L3E8_9FIRM/457-613
D4L3I0_9FIRM/480-637
D4L3M5_9FIRM/7-155
D4L9K2_9FIRM/473-631
D4LAI4_9FIRM/129-289
D4LAK6_9FIRM/404-560
D4LAX6_9FIRM/139-297
D4LCL9_9FIRM/476-633
D4LEU8_9FIRM/484-641
D4LEU9_9FIRM/481-638
D4LFH0_9FIRM/478-636
D4LGL7_9FIRM/138-294
D4LGL7_9FIRM/502-656
D4LJ98_9FIRM/416-571
D4LJA0_9FIRM/66-205
D4LJF5_9FIRM/137-282
D4LJY6_9FIRM/1-137
D4LKX4_9FIRM/410-552
D4LL81_9FIRM/632-781
D4LL85_9FIRM/200-353
D4LPT1_9FIRM/327-483
D4LQG0_9FIRM/197-351
D4LR02_9FIRM/475-631
D4LS84_9FIRM/2-149
D4LV61_9FIRM/569-727
D4LVS6_9FIRM/606-754
D4LVZ7_9FIRM/208-355
D4LW73_9FIRM/508-663
D4LWZ9_9FIRM/244-398
D4LYS1_9FIRM/135-282
D4M294_9FIRM/135-279
D4M2D2_9FIRM/197-351
D4M459_9FIRM/386-539
D4M459_9FIRM/703-857
D4M4G8_9FIRM/219-372
D4M8C6_9BACT/173-330
D4M9D7_9BACT/291-452
D4MAB2_9BACT/218-358
D4MHV4_9FIRM/190-342
D4MI11_9FIRM/120-282
D4MIE6_9FIRM/460-617
D4MIE6_9FIRM/769-916
D4MJ69_9FIRM/125-276
D4MJE4_9FIRM/293-445
D4MJX0_9FIRM/223-378
D4MKV0_9FIRM/511-668
D4MMA2_9FIRM/382-538
D4MMJ4_9FIRM/306-453
D4MNH8_9FIRM/474-631
D4MNW8_9FIRM/162-309
D4MP59_9FIRM/331-480
D4MPH5_9FIRM/34-185
D4MUF5_9FIRM/132-289
D4MUF5_9FIRM/495-655
D4MVC5_9FIRM/327-406
D4MW01_9FIRM/295-446
D4MY25_9FIRM/203-352
D4MY49_9FIRM/398-485
D4MY50_9FIRM/220-362
D4MZ20_9FIRM/1-118
D4N073_9FIRM/70-219
D4PIX4_LISMO/129-282
D4PME8_LISMO/195-350
D4PNC5_LISMO/208-366
D4PNC6_LISMO/209-368
D4PR48_LISMO/129-282
D4PUV9_LISMO/209-368
D4PUW0_LISMO/208-366
D4PVN7_LISMO/195-350
D4Q2G0_LISMO/195-350
D4Q2U5_LISMO/208-366
D4Q2U6_LISMO/209-368
D4Q7M7_LISMO/129-282
D4RXA9_9FIRM/410-550
D4RXD0_9FIRM/1-90
D4RY94_9FIRM/337-494
D4RYA3_9FIRM/468-616
D4RZ24_9FIRM/307-461
D4RZ79_9FIRM/276-431
D4RZ82_9FIRM/7-159
D4RZ83_9FIRM/5-158
D4S1F4_9FIRM/221-376
D4S3W3_9FIRM/414-564
D4S3W5_9FIRM/415-565
D4S589_9FIRM/428-582
D4S7V8_9FIRM/137-293
D4SQD1_9XANT/27-183
D4SR80_9XANT/277-438
D4SRJ2_9XANT/328-489
D4SRJ8_9XANT/352-477
D4SRX0_9XANT/181-334
D4SSH6_9XANT/331-487
D4SSR3_9XANT/270-427
D4ST23_9XANT/219-370
D4ST25_9XANT/357-514
D4STG6_9XANT/481-638
D4STG8_9XANT/22-164
D4SUI7_9XANT/160-311
D4SVI4_9XANT/195-350
D4SVK2_9XANT/269-425
D4SVM2_9XANT/174-327
D4SW33_9XANT/462-618
D4SW50_9XANT/762-919
D4SW54_9XANT/136-291
D4SWB8_9XANT/350-512
D4SWD0_9XANT/905-1061
D4SX49_9XANT/166-319
D4SX50_9XANT/428-542
D4SY49_9XANT/126-284
D4SYS4_9XANT/840-996
D4SYT8_9XANT/357-513
D4SYZ9_9XANT/250-400
D4T1P6_9XANT/762-919
D4T1Q3_9XANT/174-327
D4T2G7_9XANT/331-487
D4T2W3_9XANT/481-638
D4T2W5_9XANT/22-164
D4T3B1_9XANT/262-418
D4T3B2_9XANT/788-944
D4T3B3_9XANT/762-916
D4T3T8_9XANT/277-438
D4T4A0_9XANT/451-592
D4T5A4_9XANT/357-514
D4T5A6_9XANT/219-370
D4T5L5_9XANT/905-1061
D4T5U4_9XANT/166-319
D4T5U5_9XANT/428-586
D4T6E3_9XANT/270-427
D4T727_9XANT/1-124
D4T7T9_9XANT/328-489
D4T7Y8_9XANT/269-425
D4T806_9XANT/195-350
D4T8A2_9XANT/840-996
D4T8I2_9XANT/350-512
D4T8V9_9XANT/352-506
D4T8Y4_9XANT/160-311
D4T909_9XANT/136-291
D4TAD6_9XANT/399-557
D4TBB7_9XANT/381-537
D4TBI0_9XANT/250-400
D4TBM0_9XANT/181-334
D4TJM3_9NOST/370-505
D4TPM0_9NOST/5-140
D4U9T4_STAAU/188-347
D4UF89_STAAU/188-347
D4W2P7_9FIRM/531-679
D4W3F1_9FIRM/484-631
D4W551_9FIRM/233-378
D4W6S2_9FIRM/370-520
D4W8I0_9FIRM/533-689
D4W911_9FIRM/474-626
D4W914_9FIRM/493-647
D4W916_9FIRM/495-647
D4W917_9FIRM/1-101
D4X4F0_9BURK/217-374
D4X542_9BURK/258-411
D4X6A2_9BURK/276-432
D4X6Y2_9BURK/101-258
D4X6Y3_9BURK/446-602
D4X7P6_9BURK/388-540
D4X8R3_9BURK/173-337
D4X9Y5_9BURK/312-469
D4XA53_9BURK/346-500
D4XAE0_9BURK/324-484
D4XAX6_9BURK/235-393
D4XAX7_9BURK/56-212
D4XAY0_9BURK/242-395
D4XB42_9BURK/220-376
D4XBH2_9BURK/237-391
D4XC55_9BURK/202-358
D4XCF5_9BURK/112-272
D4XCG5_9BURK/146-307
D4XCG9_9BURK/358-521
D4XCQ8_9BURK/360-511
D4XCT4_9BURK/221-378
D4XD72_9BURK/223-380
D4XDB5_9BURK/360-510
D4XDP0_9BURK/402-516
D4XEE9_9BURK/170-331
D4XGW6_9BURK/396-554
D4XHE5_9BURK/387-545
D4XHF4_9BURK/2-146
D4XIS9_9BURK/305-457
D4XJC3_9BURK/264-419
D4XJE7_9BURK/245-361
D4XJE7_9BURK/367-417
D4XMJ6_ACIHA/261-417
D4XN00_ACIHA/308-467
D4XP49_ACIHA/250-410
D4XP92_ACIHA/525-681
D4XPF6_ACIHA/253-410
D4XPV1_ACIHA/167-312
D4XQF8_ACIHA/234-395
D4XTK3_ACIHA/204-357
D4XUI0_ACIHA/415-570
D4XUN1_ACIHA/233-387
D4Y449_BACTR/465-613
D4Y5J5_BACTR/141-298
D4Y5T5_BACTR/391-547
D4Y6B2_BACTR/232-392
D4Y721_BACTR/393-549
D4Y7J7_BACTR/416-570
D4Y958_BACTR/375-527
D4YCQ0_BACTR/526-683
D4YFE9_9LACT/189-342
D4YH98_9LACT/232-329
D4YXV9_SPHJU/266-424
D4YY18_SPHJU/173-326
D4YYW0_SPHJU/222-377
D4YYX7_SPHJU/432-588
D4YZ44_SPHJU/128-278
D4YZ85_SPHJU/120-283
D4YZG3_SPHJU/371-528
D4YZX6_SPHJU/163-319
D4Z0P4_SPHJU/219-375
D4Z0W8_SPHJU/264-417
D4Z131_SPHJU/166-324
D4Z175_SPHJU/416-573
D4Z1U2_SPHJU/431-588
D4Z3T0_SPHJU/212-366
D4Z6D5_SPHJU/334-493
D4Z6H7_SPHJU/220-379
D4Z759_SPHJU/267-423
D4ZA86_SHEVD/9-162
D4ZAD5_SHEVD/172-325
D4ZB03_SHEVD/581-738
D4ZB05_SHEVD/86-232
D4ZB61_SHEVD/255-412
D4ZC06_SHEVD/208-367
D4ZCA4_SHEVD/204-368
D4ZCB5_SHEVD/380-537
D4ZCP0_SHEVD/457-616
D4ZCS8_SHEVD/237-388
D4ZCT0_SHEVD/450-609
D4ZCY0_SHEVD/428-583
D4ZEE1_SHEVD/227-344
D4ZEE1_SHEVD/329-398
D4ZEK8_SHEVD/1055-1212
D4ZEM2_SHEVD/121-277
D4ZET8_SHEVD/149-306
D4ZFW6_SHEVD/363-522
D4ZFW7_SHEVD/380-539
D4ZG81_SHEVD/163-307
D4ZHA8_SHEVD/385-536
D4ZHE8_SHEVD/89-241
D4ZHG6_SHEVD/357-513
D4ZHS3_SHEVD/136-288
D4ZHY7_SHEVD/163-316
D4ZI02_SHEVD/135-288
D4ZI33_SHEVD/227-384
D4ZIX2_SHEVD/253-408
D4ZJG4_SHEVD/179-335
D4ZKA0_SHEVD/113-270
D4ZKJ0_SHEVD/146-302
D4ZKT2_SHEVD/212-372
D4ZKU7_SHEVD/308-457
D4ZKV6_SHEVD/220-373
D4ZKX7_SHEVD/170-327
D4ZMF8_SHEVD/108-265
D4ZMH3_SHEVD/1003-1156
D4ZNB7_SPIPL/377-542
D4ZP03_SPIPL/1-146
D4ZP21_SPIPL/130-286
D4ZQA1_SPIPL/665-822
D4ZR22_SPIPL/1221-1379
D4ZRB6_SPIPL/413-570
D4ZRU3_SPIPL/147-305
D4ZS05_SPIPL/1-105
D4ZS72_SPIPL/167-325
D4ZSS8_SPIPL/1-145
D4ZT63_SPIPL/558-715
D4ZTR2_SPIPL/1443-1601
D4ZTR5_SPIPL/341-482
D4ZX37_SPIPL/895-1056
D4ZX85_SPIPL/548-707
D4ZXA5_SPIPL/176-336
D4ZXU7_SPIPL/146-298
D4ZYC7_SPIPL/166-327
D4ZYX5_SPIPL/37-190
D4ZZM1_SPIPL/185-343
D4ZZR3_SPIPL/233-392
D5A021_SPIPL/341-494
D5A1Y8_SPIPL/771-929
D5A234_SPIPL/613-771
D5A284_SPIPL/161-319
D5A2C5_SPIPL/308-469
D5A2T8_SPIPL/116-274
D5A338_SPIPL/867-1029
D5A3S6_SPIPL/766-940
D5A4M7_SPIPL/187-346
D5A515_SPIPL/483-644
D5A518_SPIPL/384-546
D5A623_SPIPL/140-296
D5AKS8_RHOCB/405-561
D5AM41_RHOCB/73-229
D5AMH3_RHOCB/266-414
D5AMJ3_RHOCB/210-367
D5AMJ4_RHOCB/482-638
D5AN69_RHOCB/181-339
D5AN74_RHOCB/297-457
D5ANG9_RHOCB/126-282
D5ANN1_RHOCB/186-340
D5ANQ4_RHOCB/487-643
D5ANQ6_RHOCB/813-971
D5APH6_RHOCB/477-633
D5APL7_RHOCB/729-887
D5AQE3_RHOCB/396-552
D5AQX4_RHOCB/410-528
D5ARJ7_RHOCB/281-434
D5AS03_RHOCB/856-1014
D5AV37_RHOCB/293-446
D5AWF9_RICPP/288-446
D5B062_YERPZ/220-375
D5B085_YERPZ/259-416
D5B1R9_YERPZ/364-521
D5B3R6_YERPZ/224-378
D5B7J5_YERPZ/532-688
D5B849_YERPZ/243-399
D5BUM6_NITHN/270-427
D5BVI8_NITHN/131-288
D5BW55_NITHN/484-641
D5BX67_NITHN/159-321
D5BX77_NITHN/147-304
D5BZB8_NITHN/86-237
D5BZM0_NITHN/267-424
D5BZU2_NITHN/263-420
D5BZX4_NITHN/513-670
D5C101_NITHN/1055-1212
D5C1A9_NITHN/478-635
D5C229_NITHN/781-938
D5C3E5_NITHN/472-629
D5C504_NITHN/407-564
D5C6U1_ENTCC/295-452
D5C6V5_ENTCC/312-453
D5C7E9_ENTCC/237-391
D5C800_ENTCC/253-406
D5C801_ENTCC/252-408
D5C879_ENTCC/248-404
D5C8U1_ENTCC/164-320
D5C8U2_ENTCC/170-326
D5C8U3_ENTCC/302-461
D5C9Q9_ENTCC/206-361
D5C9R7_ENTCC/437-594
D5CBL8_ENTCC/375-525
D5CCT0_ENTCC/258-411
D5CCY4_ENTCC/174-336
D5CCY6_ENTCC/323-484
D5CDB2_ENTCC/224-381
D5CDC5_ENTCC/261-417
D5CFP4_ENTCC/242-394
D5CG63_ENTCC/160-315
D5CIJ1_ENTCC/398-557
D5CIM8_ENTCC/427-584
D5CIS5_ENTCC/206-362
D5CJD0_ENTCC/690-847
D5CLH6_SIDLE/376-538
D5CLQ4_SIDLE/256-398
D5CLQ8_SIDLE/9-141
D5CLV3_SIDLE/700-862
D5CLX4_SIDLE/337-494
D5CLZ5_SIDLE/481-639
D5CMA5_SIDLE/320-477
D5CML5_SIDLE/435-550
D5CN25_SIDLE/392-548
D5CN45_SIDLE/916-1074
D5CN61_SIDLE/510-667
D5CN93_SIDLE/796-953
D5CNJ0_SIDLE/612-774
D5CNS8_SIDLE/173-333
D5CPN4_SIDLE/508-666
D5CPN7_SIDLE/381-543
D5CPP1_SIDLE/279-441
D5CPV3_SIDLE/502-659
D5CQ10_SIDLE/400-557
D5CQN1_SIDLE/257-414
D5CQP6_SIDLE/402-559
D5CQQ6_SIDLE/307-465
D5CR33_SIDLE/403-565
D5CR34_SIDLE/480-637
D5CR87_SIDLE/201-372
D5CR88_SIDLE/396-539
D5CR90_SIDLE/226-382
D5CRE9_SIDLE/164-322
D5CRG5_SIDLE/294-451
D5CRP6_SIDLE/495-651
D5CRV6_SIDLE/723-879
D5CRW1_SIDLE/297-459
D5CRW8_SIDLE/565-722
D5CS45_SIDLE/191-353
D5CS56_SIDLE/137-281
D5CS57_SIDLE/407-563
D5CS79_SIDLE/261-423
D5CSF5_SIDLE/388-560
D5CSG3_SIDLE/712-874
D5CSR9_SIDLE/139-297
D5CTK4_SIDLE/287-444
D5CTR9_SIDLE/421-578
D5CTS9_SIDLE/372-534
D5CTU0_SIDLE/581-743
D5CUK1_SIDLE/911-1082
D5CUL1_SIDLE/287-457
D5CUR6_SIDLE/154-313
D5CUR7_SIDLE/893-1055
D5CVT1_ECOKI/210-366
D5CY37_ECOKI/295-438
D5CY76_ECOKI/248-404
D5CZI6_ECOKI/282-439
D5D1U1_ECOKI/237-391
D5D1Z5_ECOKI/273-426
D5D234_ECOKI/224-381
D5D2K9_ECOKI/384-534
D5D2L0_ECOKI/7-62
D5D2N5_ECOKI/303-461
D5D2Q5_ECOKI/129-283
D5D3P8_ECOKI/231-383
D5D434_ECOKI/281-438
D5D435_ECOKI/344-495
D5D443_ECOKI/217-374
D5D4Y1_ECOKI/392-551
D5D679_ECOKI/682-839
D5DBD0_BACMD/494-651
D5DBG7_BACMD/416-574
D5DCH6_BACMD/234-391
D5DCN7_BACMD/3-164
D5DD37_BACMD/341-498
D5DD96_BACMD/490-646
D5DKD5_BACMD/142-308
D5DXZ9_BACMQ/494-651
D5DY35_BACMQ/416-574
D5DY39_BACMQ/387-544
D5E1A8_BACMQ/343-500
D5E1G7_BACMQ/490-646
D5E284_BACMQ/234-391
D5E2E1_BACMQ/135-296
D5E336_BACMQ/142-308
D5EFL0_AMICL/209-363
D5EGQ5_AMICL/632-787
D5EH96_AMICL/384-539
D5FU76_PSEPU/210-367
D5H2Y3_LACCS/135-254
D5HDN1_9FIRM/141-292
D5HDU4_9FIRM/459-608
D5HFA3_9FIRM/498-653
D5HFL6_9FIRM/493-651
D5HFR6_9FIRM/479-638
D5HFU1_9FIRM/301-454
D5HFU1_9FIRM/770-907
D5HFU7_9FIRM/181-330
D5HGQ1_9FIRM/609-766
D5HHV4_9FIRM/205-360
D5HIE1_9FIRM/342-481
D5HIE1_9FIRM/878-1031
D5MEN2_9BACT/1-123
D5MGJ0_9BACT/131-241
D5MK70_9BACT/241-400
D5MN70_9BACT/729-887
D5MVK8_BACSU/372-530
D5N2D0_BACSU/423-571
D5N3J7_BACSU/191-350
D5N4G1_BACSU/127-276
D5N6T0_9BURK/179-337
D5N755_9BURK/233-390
D5N7V0_9BURK/49-204
D5N8C7_9BURK/225-382
D5N8D9_9BURK/630-788
D5N919_9BURK/238-393
D5N9B0_9BURK/288-447
D5N9H9_9BURK/347-507
D5NB46_9BURK/205-365
D5NCB9_9BURK/259-416
D5NCH1_9BURK/170-330
D5NCJ4_9BURK/221-377
D5NCJ5_9BURK/199-349
D5NDL6_9BURK/333-494
D5NEB2_9BURK/150-307
D5NFH0_9BURK/387-543
D5NFP9_9BURK/335-491
D5NG26_9BURK/178-339
D5NGA1_9BURK/478-640
D5NHF1_9BURK/441-599
D5NHN3_9BURK/419-578
D5NHY6_9BURK/332-482
D5NJT2_9BURK/143-298
D5NKK0_9BURK/322-482
D5NKL4_9BURK/421-530
D5NL66_9BURK/603-760
D5NL77_9BURK/273-428
D5NL84_9BURK/14-170
D5NLS1_9BURK/195-358
D5NLX2_9BURK/410-567
D5NMZ8_9BURK/213-371
D5NNC2_9BURK/198-355
D5NRF3_9BURK/224-387
D5NTB2_9BURK/162-329
D5P2Q1_9MYCO/194-349
D5P4C9_9MYCO/318-476
D5P4D7_9MYCO/355-507
D5PA57_9MYCO/539-694
D5PDH2_9MYCO/424-580
D5PFF6_9MYCO/184-338
D5PGA9_9MYCO/156-312
D5PGA9_9MYCO/681-837
D5Q0B3_CLODI/290-434
D5Q0B3_CLODI/614-764
D5Q0C6_CLODI/151-307
D5Q0H5_CLODI/266-418
D5Q0H6_CLODI/255-407
D5Q0H7_CLODI/246-390
D5Q0T7_CLODI/681-834
D5Q0Y1_CLODI/578-736
D5Q139_CLODI/219-370
D5Q1F1_CLODI/710-865
D5Q1H3_CLODI/370-526
D5Q1I7_CLODI/129-272
D5Q1Y0_CLODI/327-479
D5Q2S1_CLODI/457-603
D5Q2S2_CLODI/455-619
D5Q360_CLODI/232-391
D5Q3G7_CLODI/178-332
D5Q4I7_CLODI/846-1003
D5Q4I8_CLODI/37-179
D5Q5H9_CLODI/422-568
D5Q5Y0_CLODI/475-633
D5Q675_CLODI/419-572
D5Q676_CLODI/132-275
D5Q677_CLODI/32-190
D5Q6C9_CLODI/542-696
D5Q6K1_CLODI/273-427
D5Q6M4_CLODI/312-467
D5Q6T7_CLODI/44-198
D5Q6W7_CLODI/190-346
D5Q7C9_CLODI/170-314
D5Q8J2_CLODI/323-474
D5Q8M5_CLODI/321-475
D5Q8Z1_CLODI/75-226
D5Q9D9_CLODI/314-469
D5Q9U4_CLODI/407-562
D5QB41_GLUHA/142-299
D5QB42_GLUHA/294-449
D5QBM8_GLUHA/440-593
D5QGR2_GLUHA/416-569
D5QI04_GLUHA/336-490
D5QIV7_GLUHA/339-493
D5QIV8_GLUHA/142-299
D5QJE9_GLUHA/304-458
D5QLM6_METTR/225-382
D5QM62_METTR/332-489
D5QNL0_METTR/218-372
D5QP49_METTR/524-683
D5QQ00_METTR/568-721
D5QQ66_METTR/273-430
D5QQG2_METTR/186-343
D5QT39_METTR/291-449
D5QTL1_METTR/396-553
D5QV62_METTR/222-375
D5QV74_METTR/169-326
D5QV95_METTR/204-362
D5RH60_9PROT/244-409
D5RHL2_9PROT/348-504
D5RIE2_9PROT/110-259
D5RIX9_9PROT/1-81
D5RJJ1_9PROT/39-194
D5RK38_9PROT/314-469
D5RKT2_9PROT/92-241
D5RMI7_9PROT/1-108
D5RMP8_9PROT/338-496
D5RMW0_9PROT/187-357
D5RNC2_9PROT/164-315
D5RNF0_9PROT/254-406
D5RQA8_9PROT/291-443
D5RQC4_9PROT/391-546
D5RR21_9PROT/317-476
D5RRB9_9PROT/290-447
D5RSQ5_9PROT/56-214
D5RT57_9PROT/159-313
D5RV47_CLODI/323-474
D5RV80_CLODI/321-475
D5RVJ4_CLODI/75-226
D5RVZ0_CLODI/129-272
D5RW04_CLODI/370-526
D5RW26_CLODI/710-865
D5RWD6_CLODI/219-370
D5RWJ3_CLODI/578-736
D5RWN7_CLODI/681-834
D5RWY5_CLODI/327-479
D5RXR9_CLODI/457-603
D5RXS0_CLODI/455-619
D5RY95_CLODI/232-391
D5RYE8_CLODI/312-467
D5RYM7_CLODI/44-198
D5RYQ7_CLODI/190-346
D5RZC1_CLODI/37-179
D5RZC2_CLODI/846-1003
D5S064_CLODI/178-332
D5S065_CLODI/1-47
D5S123_CLODI/170-314
D5S1R7_CLODI/407-562
D5S234_CLODI/273-427
D5S280_CLODI/542-696
D5S2D2_CLODI/32-190
D5S2D3_CLODI/132-275
D5S2D4_CLODI/419-572
D5S2M6_CLODI/475-633
D5S327_CLODI/422-568
D5S3M8_CLODI/246-390
D5S3M9_CLODI/255-407
D5S3N0_CLODI/266-418
D5S3T0_CLODI/151-307
D5S3U3_CLODI/290-434
D5S3U3_CLODI/614-764
D5S4J4_CLODI/314-469
D5SMM5_PLAL2/398-561
D5SQX3_PLAL2/147-301
D5SRK2_PLAL2/342-502
D5SW03_PLAL2/123-280
D5SX13_PLAL2/379-536
D5T5Q1_LEGP2/551-708
D5T5T9_LEGP2/82-236
D5T5W0_LEGP2/114-276
D5T670_LEGP2/344-501
D5T715_LEGP2/139-286
D5T780_LEGP2/495-653
D5T7D0_LEGP2/315-472
D5T7Z9_LEGP2/195-349
D5T8A5_LEGP2/387-545
D5T9R5_LEGP2/409-565
D5T9S8_LEGP2/209-366
D5TAB0_LEGP2/356-512
D5TAX2_LEGP2/237-388
D5TB24_LEGP2/205-370
D5TB34_LEGP2/340-497
D5TBX1_LEGP2/105-262
D5TC39_LEGP2/66-108
D5TC40_LEGP2/1-113
D5TCA3_LEGP2/238-397
D5TCG3_LEGP2/324-481
D5TCU9_LEGP2/91-247
D5TD42_LEGP2/556-713
D5TDB4_LEGP2/418-574
D5TNL8_BACT1/271-423
D5TPM0_BACT1/146-298
D5TQ97_BACT1/129-241
D5TQG7_BACT1/479-636
D5TQL0_BACT1/464-621
D5TRI2_BACT1/192-347
D5TT97_BACT1/482-638
D5TUN9_BACT1/478-635
D5TW53_BACT1/71-217
D5TWA0_BACT1/268-421
D5TZ90_BACT1/358-514
D5U625_BRAM5/173-338
D5U7C3_BRAM5/114-269
D5UAA1_BRAM5/169-329
D5UCK9_CELFN/688-846
D5UD96_CELFN/312-470
D5UES7_CELFN/335-490
D5UEY1_CELFN/744-888
D5UGB0_CELFN/208-356
D5UGH2_CELFN/169-313
D5UJS2_CELFN/213-370
D5ULJ3_CELFN/376-527
D5UNV0_TSUPD/215-369
D5UNV1_TSUPD/217-367
D5UNV2_TSUPD/222-373
D5UPG7_TSUPD/414-570
D5UQI8_TSUPD/171-319
D5URE1_TSUPD/207-364
D5UWZ8_TSUPD/324-479
D5UXT1_TSUPD/286-443
D5UZN6_ARCNC/1483-1644
D5UZQ4_ARCNC/147-306
D5UZU0_ARCNC/264-412
D5V0B5_ARCNC/253-409
D5V0K8_ARCNC/342-503
D5V0P5_ARCNC/956-1117
D5V0V7_ARCNC/228-383
D5V168_ARCNC/317-473
D5V192_ARCNC/452-601
D5V1C7_ARCNC/480-633
D5V1K8_ARCNC/201-362
D5V1X0_ARCNC/338-491
D5V1X1_ARCNC/122-276
D5V269_ARCNC/79-218
D5V2A1_ARCNC/537-698
D5V2F2_ARCNC/444-601
D5V2L6_ARCNC/136-284
D5V2N3_ARCNC/506-647
D5V2N4_ARCNC/204-360
D5V2Q0_ARCNC/342-494
D5V2S6_ARCNC/326-469
D5V2U7_ARCNC/580-740
D5V3Q1_ARCNC/416-573
D5V3V8_ARCNC/205-362
D5V3X4_ARCNC/264-411
D5V3Z1_ARCNC/131-285
D5V417_ARCNC/486-643
D5V4K9_ARCNC/427-585
D5V4Q2_ARCNC/147-307
D5V4V0_ARCNC/669-807
D5V500_ARCNC/400-518
D5V5A8_ARCNC/476-629
D5V5C1_ARCNC/436-595
D5V6U2_ARCNC/191-344
D5V7N8_ARCNC/260-415
D5V7T5_ARCNC/431-589
D5V7U6_ARCNC/552-705
D5V820_ARCNC/145-303
D5VEK4_CAUST/83-237
D5VEV3_CAUST/144-301
D5VF02_CAUST/305-463
D5VHF5_CAUST/125-273
D5VJR6_CAUST/287-439
D5VJS6_CAUST/180-339
D5VL71_CAUST/289-448
D5VNH5_CAUST/339-501
D5VNR1_CAUST/267-424
D5VXF6_CLOB2/256-413
D5VXN7_CLOB2/128-279
D5VXR9_CLOB2/269-428
D5VYA0_CLOB2/29-181
D5W0C4_CLOB2/30-182
D5W1F4_CLOB2/167-314
D5W4U0_BURSC/387-543
D5W592_BURSC/335-491
D5W6S3_BURSC/162-329
D5W775_BURSC/206-366
D5W8D2_BURSC/178-339
D5W999_BURSC/333-495
D5W9D7_BURSC/338-498
D5WA43_BURSC/389-549
D5WA96_BURSC/164-321
D5WBG3_BURSC/622-779
D5WBJ4_BURSC/453-615
D5WDH3_BURSC/213-371
D5WE54_BURSC/85-235
D5WE55_BURSC/249-405
D5WE78_BURSC/150-307
D5WFB2_BURSC/268-424
D5WFN4_BURSC/196-359
D5WFV6_BURSC/410-567
D5WGB1_BURSC/259-416
D5WGH7_BURSC/221-377
D5WGH8_BURSC/199-349
D5WH17_BURSC/332-483
D5WHJ9_BURSC/227-385
D5WHV2_BURSC/238-393
D5WIF6_BURSC/365-518
D5WIJ9_BURSC/225-382
D5WJA3_BURSC/347-509
D5WJH6_BURSC/221-378
D5WJH9_BURSC/227-383
D5WMX7_BURSC/488-641
D5WSX4_BACT2/162-314
D5WV25_BACT2/460-577
D5WWK1_BACT2/344-496
D5WY95_THIK1/278-433
D5WYH6_THIK1/359-517
D5WYJ3_THIK1/256-410
D5WYX0_THIK1/555-716
D5WYX1_THIK1/188-344
D5X071_THIK1/360-517
D5X0B0_THIK1/360-518
D5X0B3_THIK1/694-852
D5X0E4_THIK1/160-316
D5X0H0_THIK1/649-808
D5X0J8_THIK1/416-531
D5X253_THIK1/264-421
D5X2W0_THIK1/409-566
D5X3G3_THIK1/463-616
D5X3G5_THIK1/328-477
D5X3T7_THIK1/366-521
D5X550_THIK1/579-740
D5X5G5_THIK1/393-549
D5X5L1_THIK1/373-533
D5X5P3_THIK1/205-361
D5X5P4_THIK1/202-358
D5X5U8_THIK1/304-462
D5X5Y4_THIK1/505-660
D5X6Z0_THIK1/228-383
D5X7K8_THEPJ/345-501
D5X7P4_THEPJ/133-296
D5X863_THEPJ/196-355
D5X8N3_THEPJ/170-332
D5XA31_THEPJ/426-550
D5XAJ9_THEPJ/64-216
D5XAK9_THEPJ/178-334
D5XC43_THEPJ/250-407
D5XCW0_THEPJ/211-367
D5XCW1_THEPJ/399-558
D5XDY8_THEPJ/281-438
D5XDZ1_THEPJ/921-1078
D5XE40_THEPJ/603-762
D5XEY0_THEPJ/204-362
D5XFD1_THEPJ/131-303
D5XSY6_MYCTU/184-339
D5Y301_MYCTU/184-339
D5YEK7_MYCTU/184-339
D5YQZ0_MYCTU/184-339
D5Z3J6_MYCTU/184-339
D5ZFB9_MYCTU/184-339
D5ZTJ9_9ACTO/453-590
D5ZVW0_9ACTO/516-683
D5ZVX5_9ACTO/317-473
D5ZXG1_9ACTO/31-180
D6A0S7_9ACTO/195-362
D6A1A9_9ACTO/279-435
D6A1R6_9ACTO/174-329
D6AER8_STRFL/186-359
D6AI22_STRFL/180-335
D6AID1_STRFL/293-449
D6ANG9_STRFL/422-560
D6APZ9_STRFL/546-708
D6AZG9_9ACTO/438-571
D6B328_9ACTO/174-328
D6B4M3_9ACTO/227-371
D6B619_9ACTO/276-431
D6B7Z3_9ACTO/337-493
D6B809_9ACTO/446-608
D6CJW3_9BACT/515-672
D6CJY0_9BACT/367-533
D6CKM2_THIS3/352-510
D6CKR2_THIS3/505-660
D6CKZ6_THIS3/300-455
D6CL84_THIS3/359-517
D6CLU5_THIS3/393-549
D6CLZ1_THIS3/373-533
D6CMS0_THIS3/265-423
D6CN13_THIS3/240-395
D6CN46_THIS3/256-410
D6CP97_THIS3/360-517
D6CPD1_THIS3/548-709
D6CPD2_THIS3/195-351
D6CQ96_THIS3/360-518
D6CQ99_THIS3/694-852
D6CQD1_THIS3/160-316
D6CR01_THIS3/366-521
D6CRP9_THIS3/579-740
D6CS11_THIS3/205-361
D6CS12_THIS3/202-358
D6CSJ0_THIS3/416-531
D6CUD7_THIS3/300-457
D6CUK6_THIS3/592-753
D6CUL2_THIS3/223-380
D6CUP0_THIS3/138-294
D6CUP5_THIS3/485-651
D6CUP5_THIS3/847-1005
D6CUQ7_THIS3/656-817
D6CV10_THIS3/465-618
D6CV14_THIS3/37-186
D6CVM6_THIS3/409-566
D6DER3_CLOSC/287-438
D6DEY5_CLOSC/672-828
D6DHT3_CLOSC/34-185
D6DIA2_CLOSC/331-480
D6DKV9_CLOSC/255-401
D6DM36_CLOSC/162-309
D6DMT8_ENTCL/224-381
D6DMV1_ENTCL/261-417
D6DNM8_ENTCL/295-452
D6DP04_ENTCL/356-506
D6DQM4_ENTCL/1-105
D6DQM5_ENTCL/236-283
D6DQM8_ENTCL/282-439
D6DR33_ENTCL/164-320
D6DSN9_ENTCL/191-346
D6DTZ7_ENTCL/174-336
D6DVV2_ENTCL/206-362
D6DVX1_ENTCL/154-309
D6DWP5_ENTCL/231-383
D6DWU5_ENTCL/220-376
D6DY19_9FIRM/188-343
D6DY56_9FIRM/264-409
D6DYC4_9FIRM/468-617
D6DYL4_9FIRM/142-291
D6DYL4_9FIRM/615-728
D6DYP6_9FIRM/435-591
D6DYT1_9FIRM/929-1102
D6E177_9FIRM/614-765
D6E1A8_9FIRM/318-480
D6E1D1_9FIRM/322-476
D6E1V6_9FIRM/143-288
D6E1V9_9FIRM/312-460
D6E3Q4_9FIRM/287-440
D6E3S2_9FIRM/342-491
D6E4Q4_9FIRM/19-82
D6E533_9FIRM/321-399
D6E5N8_9FIRM/197-349
D6E6Z3_9ACTN/353-507
D6E7G0_9ACTN/145-293
D6E7I3_9ACTN/320-475
D6E7P2_9ACTN/242-392
D6E7P2_9ACTN/963-1119
D6E7W6_9ACTN/288-425
D6E7W7_9ACTN/251-397
D6E841_9ACTN/174-324
D6E8F3_9ACTN/467-618
D6E8P4_9ACTN/145-297
D6E8P4_9ACTN/447-601
D6E964_9ACTN/320-475
D6E9H3_9ACTN/543-605
D6EA08_9ACTN/135-287
D6EA46_9ACTN/442-591
D6EAG8_9ACTN/3-127
D6EAG8_9ACTN/950-1104
D6EB53_9ACTN/514-663
D6EB59_9ACTN/141-290
D6EBU6_9ACTN/219-375
D6EIS1_STRLI/417-557
D6EQU4_STRLI/371-470
D6ERR2_STRLI/169-336
D6ERT0_STRLI/317-473
D6EVK3_STRLI/279-435
D6EWP0_STRLI/168-335
D6EXU9_STRLI/174-328
D6F3W5_MYCTU/184-339
D6FRY2_MYCTU/184-339
D6GAX7_9ENTR/204-359
D6GAY2_9ENTR/164-322
D6GB35_9ENTR/394-553
D6GCH2_9ENTR/291-444
D6GCZ9_9ENTR/253-399
D6GDC2_9ENTR/136-290
D6GDG8_9ENTR/305-463
D6GDQ4_9ENTR/301-456
D6GEV2_9ENTR/324-463
D6GH00_9ENTR/221-376
D6GHA0_9ENTR/148-295
D6GHV3_9ENTR/248-404
D6GJW3_9ENTR/224-381
D6GL78_9ENTR/243-394
D6GMW1_9ENTR/189-344
D6GN41_9ENTR/300-456
D6GNC3_9ENTR/174-331
D6GND0_9ENTR/427-584
D6GPF1_9ENTR/356-506
D6GY01_STAAU/188-347
D6HF16_STAAU/188-347
D6HK29_9FIRM/359-513
D6HKP0_9FIRM/500-642
D6HKR8_9FIRM/365-523
D6HKS3_9FIRM/136-288
D6HMH6_9FIRM/129-274
D6HNU9_9FIRM/274-431
D6HNZ0_9FIRM/286-444
D6HP12_9FIRM/355-508
D6HP21_9FIRM/144-295
D6HPA0_9FIRM/674-824
D6HPF9_9FIRM/1315-1453
D6HPF9_9FIRM/268-421
D6HPF9_9FIRM/969-1123
D6HPG3_9FIRM/474-628
D6HQQ4_9FIRM/151-299
D6HQQ9_9FIRM/554-711
D6HRP1_9FIRM/8-157
D6HRY5_9FIRM/173-326
D6HRZ2_9FIRM/493-644
D6HS37_9FIRM/324-473
D6HSR3_ECOLX/210-366
D6HUN6_ECOLX/295-438
D6HV74_ECOLX/261-418
D6HW51_ECOLX/237-391
D6HWA8_ECOLX/253-406
D6HX00_ECOLX/376-526
D6HX01_ECOLX/295-452
D6HX34_ECOLX/303-461
D6HX54_ECOLX/129-283
D6HXR6_ECOLX/328-485
D6HXR7_ECOLX/344-495
D6HXS4_ECOLX/174-331
D6HY94_ECOLX/403-562
D6HYI2_ECOLX/682-839
D6HZV1_ECOLX/249-405
D6I1M3_ECOLX/224-381
D6I6J4_ECOLX/210-366
D6I7W7_ECOLX/295-438
D6I877_ECOLX/237-391
D6I8C6_ECOLX/253-406
D6I8U2_ECOLX/306-463
D6I945_ECOLX/398-557
D6I9D6_ECOLX/682-839
D6IAI7_ECOLX/384-534
D6IAI8_ECOLX/295-452
D6IAM1_ECOLX/303-461
D6IAN4_ECOLX/129-283
D6IB98_ECOLX/320-477
D6IB99_ECOLX/338-489
D6IBA6_ECOLX/174-331
D6IC59_ECOLX/249-405
D6IEF8_ECOLX/224-381
D6IFA5_ECOLX/242-394
D6IKY2_ECOLX/210-366
D6ILQ9_ECOLX/295-438
D6IPF8_ECOLX/237-391
D6IPK0_ECOLX/253-406
D6IPU8_ECOLX/384-534
D6IPU9_ECOLX/295-452
D6IPY9_ECOLX/303-461
D6IQ00_ECOLX/131-285
D6IQR3_ECOLX/338-489
D6IQS1_ECOLX/174-331
D6IR68_ECOLX/403-562
D6IRH2_ECOLX/682-839
D6ITS8_ECOLX/224-381
D6ITV7_ECOLX/248-404
D6IVW4_ECOLX/213-365
D6IYF8_STAAU/188-347
D6J6V9_ECOLX/210-366
D6J8E6_ECOLX/295-438
D6J9Q8_ECOLX/207-362
D6J9T7_ECOLX/376-526
D6J9T8_ECOLX/295-452
D6J9X2_ECOLX/303-461
D6J9Y6_ECOLX/129-283
D6JA62_ECOLX/284-441
D6JA63_ECOLX/344-495
D6JA71_ECOLX/174-331
D6JAI5_ECOLX/237-391
D6JAP1_ECOLX/253-406
D6JBJ9_ECOLX/403-562
D6JBW8_ECOLX/682-839
D6JDX7_ECOLX/248-404
D6JFQ4_ECOLX/224-381
D6JRJ4_ACIG3/248-408
D6JSG0_ACIG3/309-468
D6JSQ2_ACIG3/322-473
D6JT95_ACIG3/259-417
D6JUI9_ACIG3/523-680
D6JVT8_ACIG3/258-414
D6JWH6_ACIG3/231-384
D6JWM6_ACIG3/411-566
D6JZ18_ACIG3/245-399
D6K1L5_9ACTO/174-341
D6K1T4_9ACTO/1-156
D6K1V1_9ACTO/250-412
D6K4P5_9ACTO/417-555
D6K985_9ACTO/279-435
D6KCF3_9ACTO/190-345
D6LL41_9RHIZ/23-79
D6LLF0_9RHIZ/270-425
D6LMP1_9RHIZ/222-365
D6LNM0_9RHIZ/534-692
D6LPA6_9RHIZ/84-237
D6LRY7_9RHIZ/296-455
D6LS35_9RHIZ/224-381
D6LSX3_9RHIZ/346-502
D6LT01_9RHIZ/216-369
D6LVT1_STAAU/188-347
D6M481_9ACTO/512-641
D6M5P6_9ACTO/145-301
D6M5Q1_9ACTO/112-278
D6M9G1_9CLOT/294-443
D6MA82_9CLOT/221-374
D6MA84_9CLOT/564-711
D6MB18_9CLOT/604-760
D6MF19_9CLOT/519-675
D6MF74_9CLOT/1005-1162
D6MHA8_9CLOT/506-654
D6MHW4_9CLOT/134-292
D6RXQ7_BORVA/142-302
D6SG12_STAAU/188-347
D6SK15_9DELT/148-301
D6SLP8_9DELT/313-471
D6SLU2_9DELT/139-291
D6SLZ6_9DELT/96-256
D6SML8_9DELT/3-137
D6SMR7_9DELT/105-290
D6SPC3_9DELT/208-360
D6SQ63_9DELT/206-364
D6SQV0_9DELT/268-423
D6SRB4_9DELT/129-254
D6SRG7_9DELT/140-302
D6SRH9_9DELT/288-445
D6SRP5_9DELT/318-474
D6SSH1_9DELT/750-911
D6SSI7_9DELT/136-297
D6SSR7_9DELT/259-416
D6SSX7_9DELT/389-546
D6STD3_9DELT/187-351
D6SUE5_9DELT/285-442
D6T6H4_STAAU/188-347
D6TBF5_9CHLR/185-346
D6TFP1_9CHLR/501-619
D6TJ23_9CHLR/127-242
D6TJH6_9CHLR/547-710
D6TVB6_9CHLR/378-534
D6U4S4_9CHLR/532-691
D6U4W4_9CHLR/547-708
D6U561_9CHLR/567-730
D6U6K9_9CHLR/537-700
D6UC97_STAAU/188-347
D6UP75_9BACT/139-298
D6UP76_9BACT/330-490
D6V0H1_9BRAD/145-302
D6V1E3_9BRAD/385-545
D6V300_9BRAD/219-377
D6V332_9BRAD/365-520
D6V333_9BRAD/1-75
D6V346_9BRAD/336-491
D6V371_9BRAD/144-302
D6V3H0_9BRAD/325-479
D6V3Q0_9BRAD/171-330
D6V416_9BRAD/72-228
D6V4L1_9BRAD/247-403
D6V5B1_9BRAD/219-375
D6V682_9BRAD/178-337
D6V763_9BRAD/522-677
D6V786_9BRAD/524-682
D6V8M9_9BRAD/376-532
D6V8T8_9BRAD/220-369
D6V9E2_9BRAD/481-634
D6V9U1_9BRAD/223-378
D6VA40_9BRAD/292-451
D6VAJ2_9BRAD/395-552
D6XSP9_BACIE/416-567
D6XSU5_BACIE/290-449
D6XT12_BACIE/398-562
D6XT60_BACIE/152-307
D6XTD9_BACIE/352-510
D6XU75_BACIE/348-504
D6XUN9_BACIE/148-305
D6XUP5_BACIE/444-595
D6XUU4_BACIE/345-504
D6XWI0_BACIE/179-332
D6XWI1_BACIE/376-531
D6XWI5_BACIE/139-298
D6XWM6_BACIE/160-312
D6XWT2_BACIE/253-410
D6XWT5_BACIE/526-676
D6XXC4_BACIE/355-509
D6XXV5_BACIE/503-656
D6XXX4_BACIE/243-397
D6XY32_BACIE/443-603
D6XY81_BACIE/233-391
D6XY98_BACIE/189-338
D6XYA0_BACIE/318-471
D6XYG0_BACIE/237-394
D6XYN1_BACIE/356-511
D6XYP3_BACIE/582-739
D6XYQ1_BACIE/287-439
D6XYV9_BACIE/382-538
D6XYW0_BACIE/559-709
D6XZ07_BACIE/354-510
D6XZ19_BACIE/434-583
D6XZ61_BACIE/294-447
D6XZ65_BACIE/389-545
D6XZB9_BACIE/394-544
D6XZM9_BACIE/503-656
D6XZS9_BACIE/544-704
D6XZT1_BACIE/180-329
D6Y048_BACIE/275-429
D6Y0H6_BACIE/277-434
D6Y0K3_BACIE/245-395
D6Y0S8_BACIE/270-431
D6Y0T0_BACIE/271-425
D6Y0X4_BACIE/207-362
D6Y164_BACIE/412-566
D6Y1H8_BACIE/377-530
D6Y1I4_BACIE/447-609
D6Y1K2_BACIE/155-294
D6Y4S9_THEBD/304-461
D6Y6A5_THEBD/469-624
D6Y6N7_THEBD/280-435
D6YQB0_PANVC/251-406
D6YQK3_PANVC/259-414
D6YR60_PANVC/191-346
D6YZW1_DESAT/129-286
D6Z066_DESAT/642-756
D6Z190_DESAT/140-303
D6Z1M5_DESAT/39-205
D6Z1P6_DESAT/577-734
D6Z1R7_DESAT/219-368
D6Z257_DESAT/229-387
D6Z2G2_DESAT/198-357
D6Z2G9_DESAT/88-246
D6Z2H1_DESAT/158-320
D6Z3A0_DESAT/164-325
D6Z3V8_DESAT/144-301
D6Z414_DESAT/417-577
D6Z439_DESAT/432-590
D6Z440_DESAT/293-459
D6Z444_DESAT/375-530
D6Z4K3_DESAT/200-359
D6Z4S4_DESAT/310-455
D6Z523_DESAT/306-463
D6Z5B8_DESAT/187-340
D6Z5L1_DESAT/594-704
D6Z5N6_DESAT/109-273
D6Z5S6_DESAT/160-321
D6Z6H4_DESAT/457-615
D6Z6I1_DESAT/351-505
D6Z6L4_DESAT/131-249
D6Z6N6_DESAT/414-572
D6Z6T9_DESAT/168-326
D6ZVR2_BIFLJ/439-580
D6ZYU9_STAND/416-571
D7A1G1_STAND/221-384
D7A1G2_STAND/221-382
D7A2A8_STAND/240-396
D7A2E4_STAND/222-377
D7A2H4_STAND/173-330
D7A3M4_STAND/334-483
D7A477_STAND/283-438
D7A4C7_STAND/466-621
D7A4E8_STAND/315-458
D7A4R9_STAND/135-290
D7A5E8_STAND/287-449
D7A5R3_STAND/162-310
D7A6D4_STAND/279-435
D7A711_STAND/221-373
D7A7C1_STAND/549-707
D7A7Q4_STAND/558-711
D7A7Q5_STAND/274-428
D7A8A1_STAND/330-490
D7A8D7_STAND/268-422
D7A8Z9_STAND/317-474
D7A9L6_STAND/338-494
D7AAF2_STAND/225-378
D7ADX8_GEOSK/139-295
D7AF25_GEOSK/331-489
D7AF91_GEOSK/299-456
D7AF96_GEOSK/181-337
D7AFJ3_GEOSK/88-244
D7AG62_GEOSK/416-575
D7AG67_GEOSK/365-516
D7AG87_GEOSK/142-300
D7AGS3_GEOSK/159-317
D7AH36_GEOSK/505-664
D7AH91_GEOSK/399-556
D7AH97_GEOSK/244-407
D7AHH3_GEOSK/348-517
D7AII6_GEOSK/140-296
D7AIY6_GEOSK/223-379
D7AJ74_GEOSK/147-310
D7AJ86_GEOSK/266-415
D7AJ89_GEOSK/292-450
D7AJA3_GEOSK/153-315
D7AJV4_GEOSK/184-343
D7AKC4_GEOSK/269-438
D7AKD4_GEOSK/253-368
D7AKK9_GEOSK/361-518
D7AKP3_GEOSK/437-594
D7AKR5_GEOSK/270-427
D7AL07_GEOSK/238-352
D7AL07_GEOSK/352-408
D7AL24_GEOSK/325-483
D7AL41_GEOSK/130-244
D7AMD4_GEOSK/139-294
D7AMR0_GEOSK/119-270
D7AS87_THEM3/390-548
D7ASE4_THEM3/335-492
D7AU53_NOCDD/248-404
D7AU62_NOCDD/470-630
D7B3R6_NOCDD/230-387
D7BA86_MEISD/193-342
D7BAN8_MEISD/13-152
D7BAT7_MEISD/184-337
D7BC08_MEISD/209-366
D7BE89_MEISD/189-342
D7BEH4_MEISD/295-437
D7BFG3_MEISD/583-735
D7BFY2_MEISD/82-239
D7BGT9_MEISD/402-558
D7BI13_MEISD/398-555
D7BIP8_MEISD/261-415
D7BIV9_MEISD/593-745
D7BJ62_MEISD/119-211
D7BJK5_MEISD/170-303
D7BV57_STRBB/260-417
D7BW12_STRBB/31-183
D7BXE2_STRBB/231-386
D7BZP7_STRBB/183-344
D7C317_STRBB/443-579
D7CCG0_STRBB/478-643
D7CE10_STRBB/251-407
D7CKP7_SYNLT/568-720
D7CKR5_SYNLT/241-391
D7CLT0_SYNLT/149-310
D7CME9_SYNLT/112-269
D7CMI1_SYNLT/598-755
D7CMT9_SYNLT/200-347
D7CMZ4_SYNLT/173-325
D7CN39_SYNLT/117-278
D7CQ92_TRURR/527-683
D7CQW2_TRURR/145-288
D7CT33_TRURR/522-680
D7CU01_TRURR/328-483
D7CU22_TRURR/32-184
D7CUE7_TRURR/210-372
D7CVT5_TRURR/579-737
D7CXJ5_TRURR/265-423
D7CXP2_TRURR/335-491
D7D051_GEOSC/390-544
D7D0W3_GEOSC/231-388
D7D1I1_GEOSC/459-607
D7D2G8_GEOSC/519-676
D7D5T7_GEOSC/245-403
D7D6G7_GEOSC/237-397
D7D7M1_GEOSC/234-391
D7D7T0_GEOSC/280-432
D7DHJ4_METS0/144-305
D7DHR4_METS0/498-663
D7DIF8_METS0/535-697
D7DII9_METS0/419-535
D7DIJ0_METS0/1162-1324
D7DIJ9_METS0/399-541
D7DIU0_METS0/281-438
D7DJ46_METS0/1614-1776
D7DJ84_METS0/117-273
D7DK13_METS0/242-399
D7DK29_METS0/599-755
D7DKE3_METS0/151-312
D7DKI0_METS0/176-329
D7DKK9_METS0/265-422
D7DKL5_METS0/411-568
D7DKL6_METS0/594-756
D7DKL7_METS0/321-481
D7DKQ5_METS0/449-611
D7DKT8_METS0/439-595
D7DKW3_METS0/319-481
D7DL99_METS0/788-946
D7DLI6_METS0/322-482
D7DLT4_METS0/404-561
D7DLY0_METS0/743-900
D7DM05_METS0/147-304
D7DM32_METS0/224-381
D7DM71_METS0/209-371
D7DM80_METS0/867-1029
D7DM81_METS0/434-591
D7DM83_METS0/249-406
D7DMQ8_METS0/155-311
D7DMQ9_METS0/201-363
D7DMU7_METS0/271-428
D7DMW4_METS0/381-536
D7DMY7_METS0/289-445
D7DMZ7_METS0/561-718
D7DNM4_METS0/133-290
D7DNT3_METS0/234-385
D7DNZ6_METS0/292-463
D7DPE4_METS0/362-518
D7DPG6_METS0/269-425
D7DPJ4_METS0/477-633
D7DPK2_METS0/164-321
D7DPR5_METS0/482-640
D7DPX4_METS0/466-622
D7DQ45_METS0/309-465
D7DZZ2_NOSA0/169-330
D7E131_NOSA0/200-356
D7E4D2_NOSA0/153-310
D7EQE7_MYCTU/184-339
D7H123_BRUAB/1-45
D7H1C7_BRUAB/270-425
D7H1Y6_BRUAB/222-377
D7H248_BRUAB/534-692
D7H3K0_BRUAB/82-235
D7H511_BRUAB/224-381
D7H672_BRUAB/333-489
D7H745_BRUAB/291-450
D7H7N1_VIBCH/152-313
D7H7R7_VIBCH/533-679
D7H7V2_VIBCH/335-486
D7H832_VIBCH/274-426
D7H861_VIBCH/206-364
D7H8I5_VIBCH/807-962
D7H8J8_VIBCH/495-651
D7H8K1_VIBCH/270-427
D7H8K3_VIBCH/231-383
D7H8K7_VIBCH/360-512
D7H967_VIBCH/266-410
D7H974_VIBCH/179-332
D7HAL0_VIBCH/179-332
D7HAQ1_VIBCH/532-694
D7HAX9_VIBCH/180-330
D7HAY5_VIBCH/211-363
D7HB04_VIBCH/369-522
D7HB75_VIBCH/237-388
D7HBB8_VIBCH/302-453
D7HBI2_VIBCH/197-362
D7HBI7_VIBCH/294-453
D7HBJ0_VIBCH/180-335
D7HBK6_VIBCH/157-312
D7HBY3_VIBCH/144-299
D7HC30_VIBCH/203-358
D7HCC2_VIBCH/479-629
D7HCJ2_VIBCH/310-462
D7HCJ5_VIBCH/238-353
D7HCJ5_VIBCH/342-407
D7HD37_VIBCH/256-409
D7HD42_VIBCH/242-398
D7HD83_VIBCH/339-503
D7HDA0_VIBCH/231-385
D7HE10_VIBCH/357-508
D7HE70_VIBCH/339-498
D7HEE3_VIBCH/410-571
D7HEM1_VIBCH/248-405
D7HF76_VIBCH/364-520
D7HFX3_VIBCH/155-307
D7HFZ1_VIBCH/153-310
D7HG32_VIBCH/428-576
D7HGR8_VIBCH/417-490
D7HGY3_VIBCH/338-495
D7HIF0_VIBCH/212-372
D7HJ89_VIBCH/179-332
D7HJ95_VIBCH/266-410
D7HJW1_VIBCH/360-512
D7HJW5_VIBCH/231-383
D7HJW7_VIBCH/270-427
D7HJX0_VIBCH/495-651
D7HJY3_VIBCH/807-962
D7HKA5_VIBCH/206-364
D7HKD4_VIBCH/274-426
D7HKL2_VIBCH/335-486
D7HKP6_VIBCH/533-679
D7HKT1_VIBCH/152-313
D7HL50_VIBCH/364-520
D7HML4_VIBCH/310-462
D7HML7_VIBCH/238-353
D7HML7_VIBCH/344-407
D7HN08_VIBCH/479-629
D7HN88_VIBCH/203-357
D7HNE2_VIBCH/144-299
D7HNM5_VIBCH/157-312
D7HNP1_VIBCH/180-335
D7HNP5_VIBCH/294-453
D7HNQ0_VIBCH/197-362
D7HP04_VIBCH/237-388
D7HP76_VIBCH/369-522
D7HP98_VIBCH/211-363
D7HPA5_VIBCH/180-330
D7HPI3_VIBCH/532-694
D7HPM8_VIBCH/179-332
D7HPZ9_VIBCH/248-405
D7HQ78_VIBCH/410-571
D7HQF2_VIBCH/339-498
D7HQL0_VIBCH/357-508
D7HQP6_VIBCH/428-576
D7HQU6_VIBCH/155-307
D7HRM7_VIBCH/256-409
D7HRN2_VIBCH/242-398
D7HRS3_VIBCH/339-503
D7HSH5_VIBCH/231-385
D7HSK7_VIBCH/417-490
D7HSQ6_VIBCH/338-495
D7HTD9_PSESS/124-276
D7HTF1_PSESS/212-369
D7HTF3_PSESS/171-328
D7HUV6_PSESS/526-682
D7HUZ1_PSESS/469-623
D7HVX0_PSESS/234-393
D7HWL9_PSESS/275-432
D7HWS7_PSESS/261-414
D7HX88_PSESS/184-340
D7HXI6_PSESS/403-570
D7HYF4_PSESS/194-356
D7HYR2_PSESS/636-790
D7HZF1_PSESS/340-500
D7HZR1_PSESS/221-377
D7I0A7_PSESS/534-691
D7I0G6_PSESS/213-369
D7I0L0_PSESS/192-346
D7I0X1_PSESS/333-494
D7I1T0_PSESS/3-136
D7I1T2_PSESS/300-453
D7I2P9_PSESS/375-532
D7I2Q1_PSESS/147-303
D7I3I7_PSESS/169-330
D7I3T7_PSESS/167-317
D7I3V8_PSESS/181-330
D7I4A9_PSESS/250-407
D7I4P0_PSESS/354-500
D7I509_PSESS/843-1004
D7I5F1_PSESS/376-532
D7I601_PSESS/242-412
D7JJZ3_ECOLX/210-366
D7JN97_ECOLX/403-562
D7JNE8_ECOLX/237-391
D7JNJ2_ECOLX/253-406
D7JPF5_ECOLX/384-534
D7JPF6_ECOLX/295-452
D7JPJ6_ECOLX/303-461
D7JPK9_ECOLX/131-285
D7JPP3_ECOLX/682-839
D7JR33_ECOLX/338-489
D7JR40_ECOLX/174-331
D7JSD5_ECOLX/248-404
D7JU52_ECOLX/224-381
D7JV23_ECOLX/231-383
D7NJ35_9BACT/128-278
D7UFZ1_LISMO/208-366
D7UFZ2_LISMO/209-368
D7UGN0_LISMO/195-350
D7UJZ0_LISMO/102-255
D7V651_9LACO/170-309
D7V9U2_LACPL/214-374
D7VCA6_LACPL/207-368
D7VDC2_LACPL/212-372
D7WGY6_BACCE/479-636
D7WH38_BACCE/307-464
D7WHA7_BACCE/191-346
D7WJ88_BACCE/68-213
D7WM73_9BACI/245-340
D7WM74_9BACI/1-68
D7WNP8_9BACI/147-306
D7WPL2_9BACI/333-490
D7WPP9_9BACI/467-615
D7WPX0_9BACI/261-413
D7WPX6_9BACI/165-317
D7WRH9_9BACI/136-254
D7WSJ2_9BACI/309-468
D7WTJ8_9BACI/226-385
D7WU06_9BACI/258-405
D7WU53_9BACI/175-325
D7WUE1_9BACI/142-296
D7WUJ0_9BACI/506-668
D7WUJ7_9BACI/409-562
D7WUM5_9BACI/239-396
D7WWW4_9BACI/301-449
D7WYT4_9BACI/309-467
D7WZE1_9BACI/351-508
D7WZZ8_9BACI/363-513
D7X0F3_ECOLX/384-534
D7X0F4_ECOLX/295-452
D7X0K7_ECOLX/295-438
D7X4J7_ECOLX/231-383
D7X4P3_ECOLX/237-391
D7X5X0_ECOLX/303-461
D7X5Y3_ECOLX/129-283
D7X6G0_ECOLX/224-381
D7X925_ECOLX/284-441
D7X926_ECOLX/344-495
D7X934_ECOLX/174-331
D7X9K5_ECOLX/85-244
D7XB13_ECOLX/682-839
D7XBX3_ECOLX/273-426
D7XC65_ECOLX/249-405
D7XCS9_ECOLX/210-366
D7XHK3_ECOLX/480-637
D7XIW6_ECOLX/282-439
D7XKE9_ECOLX/210-366
D7XLL7_ECOLX/129-283
D7XLN7_ECOLX/303-461
D7XNA7_ECOLX/224-381
D7XNU9_ECOLX/320-477
D7XNV0_ECOLX/344-495
D7XNV8_ECOLX/174-331
D7XPD9_ECOLX/270-429
D7XPM0_ECOLX/237-391
D7XPS8_ECOLX/273-426
D7XQ02_ECOLX/249-405
D7XVJ6_ECOLX/295-438
D7XVW4_ECOLX/295-452
D7XVW5_ECOLX/384-534
D7XWM8_ECOLX/231-383
D7XXK9_ECOLX/108-196
D7XY55_ECOLX/295-438
D7XZ96_ECOLX/231-383
D7Y085_ECOLX/682-839
D7Y0C4_ECOLX/295-383
D7Y0C5_ECOLX/125-275
D7Y137_ECOLX/224-381
D7Y1N1_ECOLX/174-331
D7Y1N9_ECOLX/344-495
D7Y1P0_ECOLX/284-441
D7Y221_ECOLX/129-283
D7Y237_ECOLX/303-461
D7Y387_ECOLX/210-366
D7Y6G4_ECOLX/92-246
D7Y8B8_ECOLX/392-551
D7Y8M4_ECOLX/295-452
D7YAA3_ECOLX/282-439
D7YAX0_ECOLX/249-405
D7YBY7_ECOLX/474-631
D7YDL9_ECOLX/231-383
D7YEI8_ECOLX/295-452
D7YEJ0_ECOLX/19-169
D7YHN9_ECOLX/136-295
D7YI87_ECOLX/210-362
D7YJ55_ECOLX/295-438
D7YK68_ECOLX/284-441
D7YK69_ECOLX/344-495
D7YK78_ECOLX/174-331
D7YLB5_ECOLX/282-439
D7YM59_ECOLX/249-405
D7YN71_ECOLX/224-381
D7YPZ1_ECOLX/237-391
D7YQ49_ECOLX/273-426
D7YRU6_ECOLX/303-461
D7YRW7_ECOLX/129-283
D7YS61_ECOLX/231-383
D7YSG0_ECOLX/273-426
D7YSL7_ECOLX/237-391
D7YT04_ECOLX/7-62
D7YT05_ECOLX/384-534
D7YUY6_ECOLX/392-551
D7YX74_ECOLX/682-839
D7Z1Z2_ECOLX/249-405
D7Z2X7_ECOLX/210-366
D7Z3H8_ECOLX/129-283
D7Z3J8_ECOLX/303-461
D7Z4I2_ECOLX/224-381
D7Z4T5_ECOLX/282-439
D7Z5M3_ECOLX/295-438
D7Z6G2_ECOLX/174-331
D7Z6G9_ECOLX/344-495
D7Z6H0_ECOLX/284-441
D7Z7R1_ECOLX/273-426
D7Z7X7_ECOLX/237-391
D7Z8M0_ECOLX/270-429
D7Z960_ECOLX/129-283
D7Z979_ECOLX/303-461
D7ZC74_ECOLX/295-438
D7ZD85_ECOLX/682-839
D7ZEV1_ECOLX/224-381
D7ZGA1_ECOLX/282-439
D7ZGM2_ECOLX/384-534
D7ZGM3_ECOLX/295-452
D7ZJJ4_ECOLX/210-366
D7ZJQ4_ECOLX/188-343
D7ZK46_ECOLX/231-383
D7ZKU1_ECOLX/249-405
D7ZL13_ECOLX/284-441
D7ZL14_ECOLX/344-495
D7ZL24_ECOLX/174-331
D7ZN73_ECOLX/195-349
D7ZND0_ECOLX/273-426
D7ZNP6_ECOLX/231-383
D7ZP89_ECOLX/682-839
D7ZQG4_ECOLX/174-331
D7ZQH3_ECOLX/344-495
D7ZQP5_ECOLX/224-381
D7ZRH0_ECOLX/129-283
D7ZRI6_ECOLX/303-461
D7ZSE4_ECOLX/295-438
D7ZSZ8_ECOLX/295-452
D7ZUF5_ECOLX/282-439
D7ZUZ9_ECOLX/210-366
D7ZVX0_ECOLX/249-405
D7ZW19_ECOLX/320-477
D7ZX78_ECOLX/392-551
D7ZZQ0_ECOLX/283-437
D8A1T8_ECOLX/237-391
D8A210_ECOLX/217-370
D8A4E9_ECOLX/210-366
D8A534_ECOLX/682-839
D8A5C4_ECOLX/231-383
D8A705_ECOLX/224-381
D8A7L6_ECOLX/298-442
D8AAX3_ECOLX/174-331
D8AAY2_ECOLX/344-495
D8AAY3_ECOLX/284-441
D8ABH4_ECOLX/295-452
D8ABH5_ECOLX/384-534
D8ABL2_ECOLX/192-347
D8ADL4_ECOLX/295-438
D8AE47_ECOLX/129-283
D8AE67_ECOLX/303-461
D8AEZ9_ECOLX/392-551
D8AGB9_ECOLX/249-405
D8AIW7_ECOLX/295-438
D8AKR9_ECOLX/474-631
D8AL85_ECOLX/210-366
D8AM61_ECOLX/224-381
D8AM90_ECOLX/237-391
D8AME9_ECOLX/273-426
D8ANX2_ECOLX/249-405
D8AQF0_ECOLX/282-439
D8ATR8_ECOLX/231-383
D8AU09_ECOLX/384-534
D8AU10_ECOLX/295-452
D8AU45_ECOLX/127-285
D8AU60_ECOLX/129-283
D8AV52_ECOLX/320-477
D8AV53_ECOLX/344-495
D8AV60_ECOLX/174-331
D8AVN5_ECOLX/143-270
D8AY09_ECOLX/237-391
D8AY67_ECOLX/273-426
D8AYL8_ECOLX/282-439
D8AZA0_ECOLX/231-383
D8AZH2_ECOLX/682-839
D8B243_ECOLX/295-452
D8B244_ECOLX/384-534
D8B388_ECOLX/143-270
D8B4L1_ECOLX/295-438
D8B5I0_ECOLX/249-405
D8B6Y7_ECOLX/210-357
D8B7U4_ECOLX/224-381
D8B8Y1_ECOLX/320-477
D8B8Y2_ECOLX/344-495
D8B8Z0_ECOLX/174-331
D8B9T6_ECOLX/127-285
D8B9V0_ECOLX/129-283
D8BAQ5_ECOLX/237-391
D8BAY4_ECOLX/273-426
D8BCL8_ECOLX/7-62
D8BCL9_ECOLX/384-534
D8BD35_ECOLX/231-383
D8BE55_ECOLX/129-283
D8BE73_ECOLX/303-461
D8BEN3_ECOLX/224-381
D8BG15_ECOLX/682-839
D8BG60_ECOLX/284-441
D8BG61_ECOLX/344-495
D8BG69_ECOLX/174-331
D8BH22_ECOLX/282-439
D8BL49_ECOLX/249-405
D8BLQ0_ECOLX/295-438
D8BN71_ECOLX/392-551
D8BQB1_ECOLX/210-366
D8BRJ2_ECOLX/384-534
D8BRJ3_ECOLX/295-452
D8BTQ7_ECOLX/217-374
D8BTR5_ECOLX/344-495
D8BTR6_ECOLX/281-438
D8BUE2_ECOLX/146-304
D8BVD6_ECOLX/273-426
D8BVJ3_ECOLX/237-391
D8BZI3_ECOLX/682-839
D8BZZ1_ECOLX/248-404
D8C092_ECOLX/261-404
D8C2E0_ECOLX/229-381
D8C2J7_ECOLX/224-381
D8C4T0_ECOLX/129-283
D8C5B4_ECOLX/85-244
D8C677_ECOLX/306-463
D8C7L4_ECOLX/237-391
D8C7S0_ECOLX/273-426
D8C8P5_ECOLX/7-62
D8C8P6_ECOLX/384-534
D8C8U6_ECOLX/231-383
D8CAX7_ECOLX/282-439
D8CCB0_ECOLX/224-381
D8CEQ0_ECOLX/682-839
D8CGU0_ECOLX/210-366
D8CIF2_ECOLX/129-283
D8CIH2_ECOLX/303-461
D8CJ61_ECOLX/249-405
D8CJQ2_ECOLX/392-551
D8CK71_ECOLX/174-331
D8CK79_ECOLX/344-495
D8CK80_ECOLX/284-441
D8CL75_ECOLX/295-438
D8CZS7_COMTE/262-423
D8D083_COMTE/358-519
D8D087_COMTE/242-399
D8D0V1_COMTE/162-318
D8D1J2_COMTE/353-516
D8D1P3_COMTE/601-763
D8D2C5_COMTE/249-402
D8D2C6_COMTE/222-375
D8D2C8_COMTE/225-378
D8D2G9_COMTE/443-596
D8D2P8_COMTE/145-302
D8D2Q3_COMTE/380-536
D8D3R8_COMTE/310-474
D8D3Y4_COMTE/223-376
D8D449_COMTE/135-296
D8D4Z1_COMTE/43-202
D8D525_COMTE/366-523
D8D553_COMTE/369-519
D8D5Z8_COMTE/308-467
D8D677_COMTE/418-579
D8D710_COMTE/222-375
D8D760_COMTE/219-375
D8D7Z1_COMTE/543-683
D8D8J5_COMTE/227-384
D8D8T6_COMTE/690-846
D8D940_COMTE/469-627
D8D950_COMTE/223-376
D8D9E4_COMTE/154-314
D8DAI7_COMTE/461-619
D8DAK6_COMTE/356-506
D8DAQ4_COMTE/225-381
D8DAQ6_COMTE/234-390
D8DBJ0_COMTE/422-578
D8DC10_COMTE/227-381
D8DDG7_COMTE/314-474
D8DDI1_COMTE/267-420
D8DDM6_COMTE/145-307
D8DDM7_COMTE/334-484
D8DDR3_COMTE/171-327
D8DE02_COMTE/287-447
D8DE32_COMTE/146-307
D8E176_ECOLX/210-366
D8E5B7_ECOLX/682-839
D8E613_ECOLX/231-383
D8E6L1_ECOLX/270-429
D8E774_ECOLX/273-426
D8E7D2_ECOLX/237-391
D8E933_ECOLX/174-331
D8E941_ECOLX/344-495
D8E942_ECOLX/320-477
D8EA30_ECOLX/303-461
D8EA52_ECOLX/129-283
D8EBE2_ECOLX/295-438
D8ECU4_ECOLX/384-534
D8ECU5_ECOLX/295-452
D8EE55_ECOLX/224-381
D8EEK8_ECOLX/249-405
D8EHB6_ECOLX/231-383
D8EKT3_ECOLX/682-839
D8ELZ2_ECOLX/295-438
D8EN30_ECOLX/224-381
D8EQC3_ECOLX/210-366
D8EQP8_ECOLX/320-477
D8EQP9_ECOLX/344-495
D8EQQ8_ECOLX/174-331
D8ERA0_ECOLX/392-551
D8ES60_ECOLX/273-426
D8ESC2_ECOLX/237-391
D8ETF6_ECOLX/282-439
D8ETP7_ECOLX/129-283
D8ETS0_ECOLX/303-461
D8EUJ0_ECOLX/384-534
D8EUJ1_ECOLX/295-452
D8EUX4_ECOLX/249-405
D8F1P9_9DELT/142-304
D8F874_9DELT/627-785
D8FC50_9DELT/402-574
D8FF57_9DELT/141-290
D8FNN7_LACDE/1-168
D8FPU0_LACDE/94-161
D8FPY4_LACDE/115-188
D8FR08_LACDE/1-145
D8FR34_LACDE/50-163
D8FR81_LACDE/1-146
D8FRE9_LACDE/194-338
D8FTC9_9CYAN/134-292
D8FTR9_9CYAN/147-303
D8FTY7_9CYAN/629-796
D8FUM3_9CYAN/517-693
D8FUU2_9CYAN/330-489
D8FUV6_9CYAN/153-310
D8FVJ8_9CYAN/437-536
D8FVJ8_9CYAN/524-602
D8FVN0_9CYAN/497-661
D8FWG8_9CYAN/436-593
D8FWH8_9CYAN/646-809
D8FX82_9CYAN/3-166
D8FXB8_9CYAN/293-450
D8FY10_9CYAN/397-558
D8G0K4_9CYAN/307-465
D8G1T0_9CYAN/54-215
D8G221_9CYAN/648-805
D8G238_9CYAN/162-318
D8G290_9CYAN/416-582
D8G2H0_9CYAN/387-553
D8G3W9_9CYAN/180-338
D8G4D8_9CYAN/204-354
D8G4P4_9CYAN/123-212
D8G4P4_9CYAN/35-110
D8G4Q3_9CYAN/267-428
D8G4R4_9CYAN/184-351
D8G4Z4_9CYAN/556-713
D8G512_9CYAN/616-773
D8G595_9CYAN/165-323
D8G5R3_9CYAN/185-343
D8G6R0_9CYAN/1101-1259
D8G6R5_9CYAN/525-686
D8G759_9CYAN/558-716
D8G7D0_9CYAN/603-761
D8G7E7_9CYAN/7-175
D8G7V6_9CYAN/123-280
D8G895_9CYAN/152-310
D8G8N3_9CYAN/481-655
D8G913_9CYAN/290-451
D8GHZ7_CLOLD/607-764
D8GI61_CLOLD/189-345
D8GJI9_CLOLD/344-493
D8GLT7_CLOLD/265-407
D8GMM9_CLOLD/415-567
D8GMV2_CLOLD/210-368
D8GN18_CLOLD/14-158
D8GND2_CLOLD/198-358
D8GNL7_CLOLD/89-245
D8GNN7_CLOLD/1-117
D8GQ23_CLOLD/328-485
D8GQ25_CLOLD/141-299
D8GQ54_CLOLD/196-356
D8GRJ5_CLOLD/196-351
D8GSW3_CLOLD/231-385
D8GSX8_CLOLD/131-288
D8GSY2_CLOLD/494-641
D8GT47_CLOLD/231-391
D8GTI9_CLOLD/388-536
D8GUG3_CLOLD/345-494
D8GUN1_CLOLD/270-426
D8H0Q6_BACAI/271-423
D8H0Y4_BACAI/148-300
D8H2W7_BACAI/38-152
D8H3V6_BACAI/479-636
D8H404_BACAI/464-621
D8H4Y8_BACAI/191-346
D8H7G1_BACAI/478-635
D8H8X9_BACAI/68-213
D8H9G5_BACAI/268-421
D8HH18_STAAF/188-347
D8HIK4_AMYMU/401-552
D8HIQ5_AMYMU/303-460
D8HKR2_AMYMU/55-208
D8HL17_AMYMU/212-375
D8HP13_AMYMU/343-501
D8HPQ4_AMYMU/240-404
D8HQP4_AMYMU/263-426
D8HSD8_AMYMU/290-447
D8HSK9_AMYMU/303-466
D8HW87_AMYMU/357-509
D8HZ50_AMYMU/443-598
D8HZQ8_AMYMU/383-516
D8I0Y1_AMYMU/172-329
D8I103_AMYMU/260-418
D8I4T9_AMYMU/241-405
D8I5M6_AMYMU/234-390
D8I620_AMYMU/240-405
D8I6S6_AMYMU/245-404
D8IA76_BRAP9/172-334
D8IAE0_BRAP9/109-262
D8IEB4_BRAP9/169-330
D8ILG2_LACSC/132-284
D8ILG9_LACSC/95-253
D8IP60_HERSS/178-335
D8IPE1_HERSS/183-326
D8IQ03_HERSS/353-515
D8IQB5_HERSS/347-509
D8IQH6_HERSS/266-424
D8IQV9_HERSS/313-470
D8IQZ6_HERSS/340-490
D8IR34_HERSS/165-322
D8IR88_HERSS/145-307
D8IR90_HERSS/81-231
D8IRD2_HERSS/569-729
D8IS76_HERSS/411-519
D8IS77_HERSS/413-570
D8ISU7_HERSS/327-488
D8IT52_HERSS/399-557
D8IT78_HERSS/244-400
D8ITH8_HERSS/201-365
D8ITQ3_HERSS/292-454
D8IU94_HERSS/231-386
D8IVY8_HERSS/219-375
D8IVZ0_HERSS/275-426
D8IW12_HERSS/202-356
D8IWN5_HERSS/599-761
D8IWS9_HERSS/311-472
D8IXG2_HERSS/103-263
D8IXU4_HERSS/359-516
D8IXY0_HERSS/347-508
D8IY55_HERSS/402-562
D8IYA7_HERSS/221-379
D8IYM5_HERSS/670-827
D8IYS7_HERSS/364-520
D8IYU2_HERSS/410-568
D8IZ22_HERSS/519-676
D8IZD1_HERSS/197-358
D8J017_HERSS/558-714
D8J036_HERSS/262-419
D8J0E6_HERSS/441-599
D8J0E8_HERSS/174-335
D8J0X6_HERSS/163-316
D8J1C9_HERSS/192-341
D8J207_HERSS/266-422
D8J268_HERSS/176-336
D8JEV6_ACISD/322-473
D8JFH7_ACISD/308-467
D8JFN2_ACISD/523-680
D8JGB0_ACISD/258-414
D8JIN7_ACISD/259-417
D8JKC4_ACISD/234-395
D8JLD1_ACISD/194-347
D8JLI0_ACISD/411-566
D8JN80_ACISD/245-399
D8JPB6_ACISD/248-408
D8JPL9_HYPDA/190-347
D8JSW2_HYPDA/292-450
D8JU21_HYPDA/165-321
D8JUG3_HYPDA/227-382
D8JUR3_HYPDA/538-696
D8JV64_HYPDA/317-472
D8JVZ2_HYPDA/206-365
D8K1D2_DEHLB/727-881
D8K1F4_DEHLB/139-296
D8K4A9_NITWC/769-926
D8K538_NITWC/391-548
D8K5B7_NITWC/1055-1212
D8K5U9_NITWC/263-420
D8K693_NITWC/510-667
D8K8F5_NITWC/144-297
D8K8G9_NITWC/159-321
D8KA65_NITWC/473-630
D8KA84_NITWC/162-319
D8KAR6_NITWC/270-427
D8KAU3_NITWC/7-155
D8KAV9_NITWC/533-690
D8KBI9_NITWC/555-712
D8MJP1_ERWBE/3-85
D8MJP9_ERWBE/362-512
D8MJR5_ERWBE/146-290
D8MJT8_ERWBE/362-511
D8MJU9_ERWBE/279-430
D8MJW3_ERWBE/164-320
D8MJX8_ERWBE/102-256
D8ML92_ERWBE/232-386
D8MLZ9_ERWBE/250-405
D8MM19_ERWBE/530-687
D8MMP4_ERWBE/192-347
D8MNQ9_ERWBE/413-570
D8MPD7_ERWBE/220-375
D8MQ66_ERWBE/347-510
D8MR97_ERWBE/220-372
D8MS40_ERWBE/220-375
D8MSS5_ERWBE/237-391
D8MTI5_ERWBE/301-458
D8MTL9_ERWBE/298-457
D8MUH4_ERWBE/688-845
D8MVL6_ERWBE/366-516
D8MWT4_ERWBE/297-454
D8MWZ0_ERWBE/261-417
D8MXP8_ERWBE/227-384
D8MYF6_RALSO/726-880
D8MYN8_RALSO/276-437
D8MYZ8_RALSO/651-812
D8MYZ9_RALSO/752-904
D8MZ30_RALSO/411-535
D8MZ73_RALSO/470-622
D8MZA2_RALSO/140-296
D8MZC2_RALSO/323-486
D8MZC5_RALSO/324-485
D8MZK9_RALSO/199-351
D8N0E7_RALSO/197-364
D8N1G3_RALSO/266-423
D8N1K7_RALSO/454-611
D8N1Q3_RALSO/304-461
D8N1Q8_RALSO/5-141
D8N2R7_RALSO/330-492
D8N349_RALSO/184-345
D8N4F8_RALSO/265-424
D8N7A4_RALSO/473-630
D8N7X1_RALSO/263-419
D8N8B3_RALSO/377-532
D8N8P4_RALSO/793-951
D8NAZ6_RALSO/356-506
D8NB64_RALSO/342-497
D8NDZ2_RALSO/266-423
D8NE46_RALSO/476-633
D8NE96_RALSO/258-415
D8NEA2_RALSO/11-171
D8NF23_RALSO/305-463
D8NF37_RALSO/330-492
D8NFJ8_RALSO/726-883
D8NFU5_RALSO/300-461
D8NG56_RALSO/651-812
D8NG57_RALSO/752-904
D8NGD4_RALSO/473-625
D8NGI3_RALSO/187-343
D8NGK0_RALSO/323-485
D8NGP3_RALSO/325-478
D8NGX1_RALSO/199-351
D8NHQ4_RALSO/179-346
D8NI63_RALSO/356-506
D8NIE5_RALSO/342-497
D8NLK1_RALSO/285-444
D8NP16_RALSO/473-630
D8NPA0_RALSO/263-419
D8NQ26_RALSO/812-970
D8NQG3_RALSO/395-550
D8NSR7_RALSO/356-508
D8NT00_RALSO/329-484
D8NVV7_RALSO/305-463
D8NVY2_RALSO/286-445
D8NXR4_RALSO/411-570
D8NXT6_RALSO/473-630
D8NYF4_RALSO/263-419
D8NZA3_RALSO/814-972
D8NZP4_RALSO/392-547
D8P2A8_RALSO/651-812
D8P2A9_RALSO/752-904
D8P2K9_RALSO/469-621
D8P2Q8_RALSO/150-306
D8P2S5_RALSO/323-485
D8P2S8_RALSO/324-485
D8P344_RALSO/199-351
D8P443_RALSO/199-366
D8P539_RALSO/266-423
D8P581_RALSO/477-634
D8P5C7_RALSO/302-459
D8P5D3_RALSO/6-141
D8P6D7_RALSO/305-463
D8P6F2_RALSO/330-492
D8P6X6_RALSO/726-883
D8P780_RALSO/300-461
D8P8J2_9BACT/174-328
D8P8N2_9BACT/132-244
D8PAA9_9BACT/134-291
D8PCM5_9BACT/160-318
D8PFI6_9BACT/114-270
D8PG45_9BACT/264-433
D8VMP8_9ZZZZ/149-305
D8VMU3_9ZZZZ/399-556
D8WUH1_CLOSG/189-348
D9MNZ6_9BACT/553-711
D9PF81_9ZZZZ/1-122
D9QF18_BRESC/306-462
D9QFS8_BRESC/45-198
D9QHC0_BRESC/283-437
D9QJB8_BRESC/181-340
D9QK97_BRESC/289-448
D9QMF5_BRESC/122-272
D9QNS5_BRESC/350-497
D9QPG3_ACEAZ/439-589
D9QPG6_ACEAZ/131-285
D9QQN0_ACEAZ/390-546
D9QSH0_ACEAZ/186-345
D9QSN0_ACEAZ/384-537
D9QVY5_ACEAZ/24-192
D9QVY5_ACEAZ/596-719
D9QZD6_CLOSW/337-479
D9QZZ5_CLOSW/134-291
D9R0F7_CLOSW/352-505
D9R0G0_CLOSW/434-622
D9R0I3_CLOSW/252-401
D9R0I7_CLOSW/358-515
D9R0J2_CLOSW/230-381
D9R0J6_CLOSW/419-576
D9R1N6_CLOSW/208-364
D9R3A3_CLOSW/383-534
D9R470_CLOSW/563-718
D9R503_CLOSW/581-730
D9R5W7_CLOSW/369-526
D9R5W9_CLOSW/572-722
D9R6L7_CLOSW/27-171
D9R7D6_CLOSW/262-411
D9R8B1_CLOSW/248-398
D9R8J9_CLOSW/514-664
D9R8P3_CLOSW/321-470
D9RFC6_STAAJ/188-347
D9RM63_STAAK/188-347
D9S0Y9_THEOJ/402-562
D9S1H3_THEOJ/145-297
D9S411_FIBSS/365-520
D9S5D8_FIBSS/141-292
D9S764_FIBSS/342-497
D9S7J9_FIBSS/284-436
D9SAB6_FIBSS/245-398
D9SAY7_FIBSS/378-531
D9SC91_GALCS/275-442
D9SCE6_GALCS/460-622
D9SCZ1_GALCS/324-481
D9SD63_GALCS/150-307
D9SDH4_GALCS/284-446
D9SDH6_GALCS/451-562
D9SDN8_GALCS/189-346
D9SDP4_GALCS/306-475
D9SE93_GALCS/712-869
D9SEQ8_GALCS/482-639
D9SER2_GALCS/475-631
D9SES6_GALCS/302-464
D9SET8_GALCS/474-631
D9SEW2_GALCS/273-425
D9SF33_GALCS/438-594
D9SF62_GALCS/873-1029
D9SF84_GALCS/584-746
D9SFA2_GALCS/221-376
D9SFH7_GALCS/150-307
D9SFP2_GALCS/490-656
D9SFV7_GALCS/187-354
D9SGB7_GALCS/407-564
D9SGC0_GALCS/504-673
D9SGI4_GALCS/2-155
D9SGI9_GALCS/175-343
D9SGJ8_GALCS/389-546
D9SGK5_GALCS/398-561
D9SGK8_GALCS/488-650
D9SGS5_GALCS/396-555
D9SH19_GALCS/434-591
D9SH58_GALCS/395-566
D9SH81_GALCS/1122-1293
D9SH85_GALCS/173-330
D9SH91_GALCS/701-863
D9SH94_GALCS/481-638
D9SHG7_GALCS/510-667
D9SHH9_GALCS/700-862
D9SHM6_GALCS/530-701
D9SHX6_GALCS/390-561
D9SI32_GALCS/563-725
D9SI72_GALCS/296-449
D9SI90_GALCS/506-668
D9SIA4_GALCS/1130-1286
D9SIA8_GALCS/895-1053
D9SIB0_GALCS/472-628
D9SIK6_GALCS/401-558
D9SIR7_GALCS/154-315
D9SIV3_GALCS/268-440
D9SIX6_GALCS/151-321
D9SJA4_GALCS/46-201
D9SJE8_GALCS/541-712
D9SJE9_GALCS/718-880
D9SJF2_GALCS/166-323
D9SJG3_GALCS/282-444
D9SJG4_GALCS/300-457
D9SJI4_GALCS/830-1000
D9SK39_GALCS/286-440
D9SLU1_CLOC7/147-309
D9SPE7_CLOC7/462-618
D9SQK1_CLOC7/347-500
D9SQZ8_CLOC7/180-336
D9SRM1_CLOC7/469-626
D9SS51_CLOC7/1442-1597
D9SSQ5_CLOC7/159-316
D9ST09_CLOC7/130-268
D9SXQ8_MICAI/284-441
D9T0X8_MICAI/40-190
D9T1I1_MICAI/338-479
D9T2P9_MICAI/53-203
D9T402_MICAI/358-513
D9T5U7_MICAI/135-306
D9T772_MICAI/155-311
D9T9A8_MICAI/97-251
D9T9Q8_MICAI/528-690
D9TB43_MICAI/396-558
D9TBV9_MICAI/359-517
D9TC77_MICAI/306-458
D9TE99_MICAI/244-406
D9TEB0_MICAI/425-523
D9TED3_MICAI/310-459
D9TF81_MICAI/401-554
D9TFG7_CALOO/240-397
D9THR8_CALOO/582-744
D9TIA2_CALOO/124-281
D9TIG6_CALOO/396-551
D9TIM1_CALOO/190-341
D9TK10_CALOO/389-545
D9TR56_THETC/140-255
D9TRE0_THETC/390-548
D9UCV4_9ACTO/306-462
D9UCW5_9ACTO/525-687
D9UFW2_9ACTO/32-110
D9UI32_9ACTO/30-180
D9UKD3_9ACTO/29-179
D9UMS8_9ACTO/285-442
D9UNJ6_9ACTO/29-179
D9UPN9_9ACTO/3-169
D9UPW6_9ACTO/184-298
D9UZI1_9ACTO/383-515
D9UZK0_9ACTO/189-347
D9UZS3_9ACTO/182-353
D9UZZ9_9ACTO/376-527
D9V0E4_9ACTO/485-638
D9V259_9ACTO/423-575
D9V680_9ACTO/251-415
D9V755_9ACTO/688-826
D9V814_9ACTO/79-226
D9V9I6_9ACTO/251-414
D9VA34_9ACTO/260-422
D9VDP2_9ACTO/388-486
D9VE62_9ACTO/269-430
D9VG51_9ACTO/280-443
D9VIP8_9ACTO/295-464
D9VR55_9ACTO/444-579
D9VSU7_9ACTO/91-252
D9VVQ4_9ACTO/182-337
D9VXG8_9ACTO/167-334
D9VYV2_9ACTO/32-184
D9W028_9ACTO/284-440
D9W049_9ACTO/510-672
D9WCS2_9ACTO/521-686
D9WCT8_9ACTO/276-432
D9WID7_9ACTO/174-328
D9WN35_9ACTO/293-450
D9WNK3_9ACTO/110-271
D9WXI8_STRVR/427-560
D9XA32_STRVR/279-435
D9XA70_STRVR/557-719
D9XBG1_STRVR/83-238
D9XC98_STRVR/175-342
D9XHK9_STRVR/321-477
D9XHM4_STRVR/523-690
D9XR15_9ACTO/36-185
D9XSW2_9ACTO/422-557
D9XTI0_9ACTO/174-329
D9XYV1_9ACTO/141-308
D9XYW5_9ACTO/192-348
D9XZ60_9ACTO/176-343
D9Y0P8_9ACTO/279-435
D9Y9J6_9DELT/364-520
D9Y9K0_9DELT/26-185
D9Y9V1_9DELT/231-383
D9YA33_9DELT/807-963
D9YAB8_9DELT/286-436
D9YAB9_9DELT/295-442
D9YAE4_9DELT/207-362
D9YAG2_9DELT/66-220
D9YAL0_9DELT/387-539
D9YAR3_9DELT/337-495
D9YB10_9DELT/191-344
D9YB78_9DELT/164-319
D9YBK3_9DELT/234-283
D9YBQ9_9DELT/327-479
D9YBZ7_9DELT/371-527
D9YC65_9DELT/279-434
D9YCA0_9DELT/383-539
D9YD29_9DELT/192-346
D9YDA0_9DELT/141-297
D9YDA0_9DELT/440-593
D9YE04_9DELT/539-692
D9YEC2_9DELT/285-426
D9YEN8_9DELT/293-445
D9YER6_9DELT/105-280
D9YEU6_9DELT/275-430
D9YEY1_9DELT/321-478
D9YF18_9DELT/270-421
D9YF31_9DELT/319-470
D9YFN0_9DELT/562-721
D9YG61_9DELT/91-251
D9YGD1_9DELT/536-690
D9YGF2_9DELT/321-476
D9YGU4_9DELT/307-451
D9YH11_9DELT/371-519
D9YH61_9DELT/474-628
D9YHF8_9DELT/1120-1275
D9YHF8_9DELT/554-709
D9YHI6_9DELT/276-429
D9YHS5_9DELT/538-692
D9ZF65_9ZZZZ/469-621
DOSC_ECOLI/295-452
DOSP_ECOLI/376-526
E0DKQ2_9RHIZ/82-235
E0DNT4_9RHIZ/222-377
E0DP17_9RHIZ/534-692
E0DQ97_9RHIZ/224-376
E0DRD9_9RHIZ/296-455
E0DRE7_9RHIZ/86-236
E0DS26_9RHIZ/346-502
E0DS49_9RHIZ/216-369
E0DSM1_9RHIZ/1-47
E0DSQ0_9RHIZ/219-376
E0DU45_9RHIZ/355-511
E0DU69_9RHIZ/534-692
E0DVQ6_9RHIZ/82-235
E0DX42_9RHIZ/270-425
E0DXJ8_9RHIZ/296-455
E0DZZ5_9RHIZ/222-377
E0FU76_9THEO/599-753
E0FV33_9THEO/129-247
E0FVH8_9THEO/390-548
E0FVU9_9THEO/333-490
E0FWK8_9THEO/1-118
E0FWK9_9THEO/161-199
E0FYB2_9THEO/12-159
E0FYI6_9THEO/216-370
E0FYP4_9THEO/100-205
E0FYV4_9THEO/1-118
E0FYV5_9THEO/162-200
E0HI88_9GAMM/558-719
E0HIR9_9GAMM/315-472
E0HIS1_9GAMM/166-320
E0HIU5_9GAMM/220-373
E0HIV4_9GAMM/302-452
E0HJ70_9GAMM/146-331
E0HJ83_9GAMM/381-537
E0HJ95_9GAMM/179-339
E0HJE9_9GAMM/775-932
E0HKB5_9GAMM/9-162
E0HL06_9GAMM/496-654
E0HL16_9GAMM/398-555
E0HL39_9GAMM/582-739
E0HL77_9GAMM/357-513
E0HL91_9GAMM/392-542
E0HLH3_9GAMM/135-287
E0HLL8_9GAMM/176-337
E0HMF8_9GAMM/411-572
E0HMQ6_9GAMM/180-337
E0HMW6_9GAMM/346-493
E0HMX8_9GAMM/79-226
E0HN17_9GAMM/249-406
E0HNS5_9GAMM/288-445
E0HP86_9GAMM/463-628
E0HPB2_9GAMM/139-296
E0HPC0_9GAMM/165-317
E0HPI0_9GAMM/431-584
E0HPJ4_9GAMM/166-317
E0HPR5_9GAMM/140-297
E0HPS5_9GAMM/400-512
E0HPU2_9GAMM/156-313
E0HPZ2_9GAMM/299-454
E0HQ71_9GAMM/322-471
E0HQB2_9GAMM/164-321
E0HQI6_9GAMM/326-479
E0HQS8_9GAMM/220-376
E0HQT8_9GAMM/502-659
E0HR89_9GAMM/179-335
E0HRH4_9GAMM/455-614
E0HRN4_9GAMM/222-378
E0HS41_9GAMM/494-585
E0HSC6_9GAMM/173-333
E0HSD9_9GAMM/228-384
E0HSF6_9GAMM/324-480
E0HSK6_9GAMM/987-1140
E0HSW0_9GAMM/396-546
E0HT46_9GAMM/1-123
E0HT74_9GAMM/790-946
E0HT86_9GAMM/144-304
E0HTJ3_9GAMM/1078-1235
E0HTK6_9GAMM/429-588
E0HTN2_9GAMM/452-611
E0HTN3_9GAMM/237-389
E0HTV8_9GAMM/278-433
E0HU97_9GAMM/1056-1213
E0HUJ8_9GAMM/261-405
E0HUS1_9GAMM/631-788
E0HV12_9GAMM/202-354
E0HVC2_9GAMM/144-304
E0HWG7_9BACT/617-774
E0HWJ9_9BACT/139-293
E0HXL2_9BACT/401-549
E0HXL3_9BACT/566-716
E0HXM4_9BACT/564-714
E0HY65_9BACT/115-258
E0HYK7_9BACT/425-581
E0HYW6_9BACT/369-518
E0HYW7_9BACT/368-517
E0HYX1_9BACT/590-738
E0HZU4_9BACT/454-608
E0I002_9BACT/453-602
E0I0R1_9BACT/1-143
E0I229_9BACT/626-777
E0I2K9_9BACT/365-514
E0I2U6_9BACT/154-308
E0I3Q5_9BACL/486-635
E0I7T4_9BACL/456-618
E0I7Y6_9BACL/379-529
E0I943_9BACL/352-509
E0I9G8_9BACL/197-355
E0I9T7_9BACL/387-512
E0I9T7_9BACL/501-573
E0IAL4_9BACL/248-399
E0IAM6_9BACL/433-589
E0IBD9_9BACL/178-333
E0IBP2_9BACL/207-364
E0ICW0_9BACL/165-317
E0ICX1_9BACL/371-520
E0ID54_9BACL/223-379
E0IDA3_9BACL/266-427
E0IF35_9BACL/434-586
E0IF68_9BACL/8-152
E0IGC1_9BACL/232-376
E0IGG0_9BACL/353-511
E0IGT4_9GAMM/79-226
E0IGU6_9GAMM/346-493
E0IH06_9GAMM/180-337
E0IHA2_9GAMM/411-572
E0IHV2_9GAMM/326-479
E0II26_9GAMM/164-321
E0II67_9GAMM/322-471
E0IIN6_9GAMM/249-406
E0IJ76_9GAMM/558-719
E0IJS6_9GAMM/987-1140
E0IK14_9GAMM/146-331
E0IK27_9GAMM/381-537
E0IK39_9GAMM/179-339
E0IK93_9GAMM/775-932
E0IKV8_9GAMM/496-654
E0IKW8_9GAMM/398-555
E0IKZ1_9GAMM/582-739
E0IL29_9GAMM/357-513
E0IL43_9GAMM/392-542
E0ILC5_9GAMM/135-287
E0ILH0_9GAMM/176-337
E0ILU3_9GAMM/9-162
E0IM51_9GAMM/261-405
E0IMG6_9GAMM/288-445
E0IMY0_9GAMM/463-628
E0IN05_9GAMM/139-296
E0IN13_9GAMM/165-317
E0IN94_9GAMM/299-454
E0INE4_9GAMM/156-313
E0ING1_9GAMM/400-512
E0INH1_9GAMM/140-297
E0INP1_9GAMM/166-317
E0INQ5_9GAMM/39-192
E0IP52_9GAMM/166-320
E0IP76_9GAMM/220-373
E0IP85_9GAMM/302-452
E0IPN4_9GAMM/179-335
E0IQ61_9GAMM/315-472
E0IQI0_9GAMM/202-354
E0IQM5_9GAMM/396-546
E0IQW1_9GAMM/1-123
E0IQY9_9GAMM/790-946
E0IR01_9GAMM/144-304
E0IRB3_9GAMM/278-433
E0IRI9_9GAMM/324-480
E0IRK6_9GAMM/228-384
E0IRL9_9GAMM/173-333
E0IRV4_9GAMM/494-585
E0IS71_9GAMM/220-376
E0IS81_9GAMM/502-659
E0ISN9_9GAMM/222-378
E0ISU9_9GAMM/455-614
E0IT26_9GAMM/1078-1235
E0IT39_9GAMM/429-588
E0IT65_9GAMM/452-611
E0IT66_9GAMM/237-389
E0IT82_9GAMM/1056-1213
E0ITH7_9GAMM/144-304
E0ITK9_9GAMM/631-788
E0IUH5_9GAMM/11-94
E0IUR6_ECOLW/253-406
E0IUX4_ECOLW/237-391
E0IX49_ECOLW/129-283
E0IX70_ECOLW/303-461
E0IXA2_ECOLW/174-331
E0IXA9_ECOLW/344-495
E0IXB0_ECOLW/328-485
E0IZ19_ECOLW/282-439
E0J0U9_ECOLW/210-366
E0J109_ECOLW/682-839
E0J191_ECOLW/398-557
E0J5J1_ECOLW/229-381
E0J5V6_ECOLW/295-438
E0J6D1_ECOLW/295-452
E0J6D2_ECOLW/376-526
E0J6V4_ECOLW/224-381
E0J709_ECOLW/249-405
E0J860_RHIME/222-377
E0J8C7_RHIME/135-290
E0J8H9_RHIME/178-335
E0J955_RHIME/230-392
E0J998_RHIME/451-606
E0J9E3_RHIME/341-498
E0J9K6_RHIME/140-297
E0JAC8_RHIME/304-458
E0JAS0_RHIME/241-403
E0JB24_RHIME/290-449
E0JEN7_RHIME/538-696
E0JES0_RHIME/416-536
E0JES7_RHIME/344-502
E0JF22_RHIME/650-805
E0JIW5_RHIME/216-372
E0JKW7_RHIME/341-497
E0JLU1_RHIME/20-177
E0JLY2_RHIME/338-503
E0JPP9_RHIME/153-307
E0JTN9_RHIME/178-335
E0JTU1_RHIME/135-290
E0JWS6_RHIME/290-449
E0JXT5_RHIME/650-805
E0JYB8_RHIME/140-297
E0K0J7_RHIME/304-458
E0K219_RHIME/451-606
E0K264_RHIME/341-498
E0K2A9_RHIME/216-372
E0K2U3_RHIME/104-260
E0K392_RHIME/241-403
E0K3B7_RHIME/20-177
E0K3F8_RHIME/338-503
E0K4S6_RHIME/538-696
E0K6E8_RHIME/230-392
E0K7X8_RHIME/416-536
E0K7Y5_RHIME/344-502
E0K8Y1_RHIME/2-158
E0K8Y2_RHIME/264-418
E0KAZ6_RHIME/1-150
E0KL22_STRVO/251-407
E0KL34_STRVO/473-640
E0KM48_STRVO/315-472
E0KQV0_STRVO/422-557
E0KU85_STRVO/221-376
E0KZW9_STRVO/219-380
E0LFP5_SPHCR/431-588
E0LG99_SPHCR/211-367
E0LGB8_SPHCR/416-573
E0LHN1_SPHCR/212-366
E0LIP6_SPHCR/120-283
E0LIS7_SPHCR/128-278
E0LKE4_SPHCR/268-425
E0LKQ2_SPHCR/432-588
E0LL02_SPHCR/344-501
E0LLQ9_SPHCR/163-319
E0LLZ7_SPHCR/187-346
E0LNL9_SPHCR/257-410
E0LNY0_SPHCR/144-302
E0LR98_SPHCR/247-403
E0LST4_9ENTR/191-346
E0LT97_9ENTR/247-402
E0LTH9_9ENTR/251-406
E0LUW4_9ENTR/440-595
E0LVL1_9ENTR/237-391
E0LWN9_9ENTR/191-346
E0LXG7_9ENTR/300-459
E0LXS2_9ENTR/227-384
E0LY52_9ENTR/159-310
E0LY78_9ENTR/530-687
E0LY82_9ENTR/298-454
E0LY83_9ENTR/260-416
E0LZL3_9ENTR/690-847
E0LZX3_9ENTR/237-389
E0M012_9ENTR/88-236
E0M0X4_9ENTR/164-321
E0M1I5_9ENTR/242-396
E0M270_9ENTR/364-515
E0M389_9ENTR/164-319
E0M3A4_9ENTR/362-511
E0M3A7_9ENTR/278-429
E0MIY2_9RHOB/222-374
E0MK53_9RHOB/292-451
E0MLN0_9RHOB/514-666
E0MLV3_9RHOB/102-259
E0MMN3_9RHOB/227-384
E0MMU6_9RHOB/308-463
E0MPD4_9RHOB/522-680
E0MQ56_9RHOB/35-183
E0MQE7_9RHOB/355-524
E0MRB8_9RHOB/92-255
E0MRE3_9RHOB/324-480
E0MRE3_9RHOB/530-677
E0MS80_9RHOB/156-313
E0MSE4_9RHOB/334-496
E0MSJ2_9RHOB/213-356
E0MT90_9RHOB/264-418
E0MTB7_9RHOB/237-390
E0NGA4_PEDAC/152-304
E0NH03_PEDAC/228-389
E0NXU6_9FIRM/137-293
E0P0F8_9FIRM/412-562
E0P0F9_9FIRM/412-562
E0P0W4_9FIRM/15-156
E0P241_9FIRM/438-592
E0P297_9FIRM/405-559
E0PA64_STAAU/188-347
E0PHS0_STRGY/169-315
E0QFG4_CAMCO/253-409
E0QGI6_9FIRM/347-503
E0QGP0_9FIRM/149-306
E0QHR3_9FIRM/339-500
E0QI45_9FIRM/383-530
E0QI46_9FIRM/403-551
E0QJ34_9FIRM/403-553
E0QJ35_9FIRM/395-542
E0QJ47_9FIRM/351-501
E0QJ99_9FIRM/379-535
E0QJL3_9FIRM/151-297
E0QKK4_9FIRM/399-547
E0QKK5_9FIRM/439-586
E0QKP1_9FIRM/201-355
E0QKX1_9FIRM/284-439
E0QVE3_ECOLX/248-404
E0QVG7_ECOLX/295-438
E0QWK2_ECOLX/210-366
E0QXB9_ECOLX/282-439
E0QY80_ECOLX/129-283
E0QY99_ECOLX/303-461
E0QYD9_ECOLX/9-64
E0QYE0_ECOLX/376-526
E0QYN2_ECOLX/273-426
E0QYT6_ECOLX/237-391
E0R073_ECOLX/392-551
E0R1Y8_ECOLX/682-839
E0R2E1_ECOLX/174-331
E0R2E9_ECOLX/344-495
E0R2F0_ECOLX/328-485
E0R5M4_ECOLX/229-381
E0R6T2_ECOLX/224-381
E0RAP7_PAEP6/280-437
E0RCW9_PAEP6/243-403
E0REN8_PAEP6/232-375
E0REW6_PAEP6/503-652
E0RFA4_PAEP6/378-536
E0RJE2_PAEP6/197-357
E0RJU9_PAEP6/137-289
E0RK54_PAEP6/196-352
E0RKP1_PAEP6/209-366
E0RNI3_SPITD/222-361
E0RPM7_SPITD/175-332
E0RQ01_SPITD/615-773
E0RQ53_SPITD/103-256
E0RQ55_SPITD/290-446
E0RQM2_SPITD/204-362
E0RR89_SPITD/82-237
E0RT55_SPITD/372-525
E0RT58_SPITD/250-404
E0RTC8_SPITD/185-343
E0RTZ7_SPITD/138-293
E0RV73_BUTPB/236-393
E0RV74_BUTPB/155-306
E0RVI1_BUTPB/221-374
E0RVK4_BUTPB/459-613
E0RVL1_BUTPB/287-444
E0RVM0_BUTPB/147-292
E0RVW0_BUTPB/413-565
E0RVW1_BUTPB/404-555
E0RWP0_BUTPB/259-406
E0RWQ8_BUTPB/418-570
E0RWU1_BUTPB/302-453
E0RWU2_BUTPB/309-465
E0RWY2_BUTPB/362-524
E0RXB9_BUTPB/405-557
E0RXC0_BUTPB/414-566
E0RXJ0_BUTPB/440-593
E0RXV2_BUTPB/680-818
E0RXW9_BUTPB/379-538
E0RXX5_BUTPB/277-431
E0RY30_BUTPB/462-615
E0RYJ4_BUTPB/322-463
E0RYP3_BUTPB/223-376
E0RYU1_BUTPB/94-238
E0RYX9_BUTPB/208-356
E0RZQ3_BUTPB/475-631
E0RZW7_BUTPB/315-464
E0S0A0_BUTPB/212-370
E0S0C7_BUTPB/374-524
E0S0K8_BUTPB/232-389
E0S0R8_BUTPB/134-270
E0S101_BUTPB/22-164
E0S150_BUTPB/394-545
E0S1B0_BUTPB/288-441
E0S1B1_BUTPB/130-282
E0S1I1_BUTPB/341-489
E0S1J1_BUTPB/701-852
E0S1V0_BUTPB/430-585
E0S1W7_BUTPB/226-360
E0S1Y5_BUTPB/109-263
E0S1Y7_BUTPB/130-281
E0S210_BUTPB/570-689
E0S297_BUTPB/329-473
E0S298_BUTPB/314-422
E0S2D6_BUTPB/331-482
E0S2R6_BUTPB/323-463
E0S2R7_BUTPB/449-592
E0S2X1_BUTPB/514-669
E0S345_BUTPB/309-468
E0S3B5_BUTPB/318-470
E0S3F3_BUTPB/384-536
E0S4E8_BUTPB/194-345
E0SBG4_DICD3/351-508
E0SCG9_DICD3/81-231
E0SCN2_DICD3/299-455
E0SCU5_DICD3/249-405
E0SDF1_DICD3/325-478
E0SDQ7_DICD3/610-769
E0SF46_DICD3/446-603
E0SF99_DICD3/357-510
E0SFA0_DICD3/280-434
E0SFV9_DICD3/205-361
E0SGP9_DICD3/378-540
E0SH25_DICD3/203-360
E0SHA1_DICD3/225-383
E0SIJ1_DICD3/302-463
E0T2X1_EDWTF/532-680
E0T364_EDWTF/146-294
E0T5L3_EDWTF/290-447
E0T608_EDWTF/311-456
E0T678_EDWTF/322-478
E0T8V2_EDWTF/223-377
E0T973_EDWTF/232-384
E0T980_EDWTF/148-309
E0TAE2_EDWTF/194-347
E0TAQ0_EDWTF/234-397
E0TBC6_PARBH/160-318
E0TCC3_PARBH/293-453
E0TDW4_PARBH/185-342
E0TGI2_PARBH/136-293
E0TWZ1_BACPZ/191-350
E0TX84_BACPZ/423-571
E0U2K5_BACPZ/372-530
E0U340_BACPZ/127-276
E0U5V4_CYAP2/297-458
E0U619_CYAP2/905-1062
E0U630_CYAP2/756-914
E0U6I6_CYAP2/149-310
E0U6T8_CYAP2/167-337
E0U7A0_CYAP2/118-272
E0U7K8_CYAP2/981-1139
E0U7M8_CYAP2/282-443
E0U814_CYAP2/473-631
E0U979_CYAP2/778-939
E0U9V3_CYAP2/319-480
E0U9W1_CYAP2/289-446
E0UCZ8_CYAP2/182-343
E0UDG7_CYAP2/145-302
E0UDI6_CYAP2/144-313
E0UDU4_CYAP2/717-878
E0UEI9_CYAP2/635-792
E0UEU2_CYAP2/1132-1292
E0UEU2_CYAP2/428-589
E0UF01_CYAP2/190-347
E0UG31_CYAP2/419-579
E0UGE3_CYAP2/147-308
E0UGH5_CYAP2/376-534
E0UGX0_CYAP2/320-487
E0UH64_CYAP2/259-416
E0UH96_CYAP2/503-661
E0UHU0_CYAP2/138-294
E0UHW8_CYAP2/293-450
E0UI40_CYAP2/424-583
E0UI84_CYAP2/403-560
E0UI85_CYAP2/271-428
E0UIS6_CYAP2/632-793
E0UJ13_CYAP2/190-347
E0UJ35_CYAP2/175-332
E0UKA0_CYAP2/955-1113
E0UKC6_CYAP2/624-782
E0ULH8_CYAP2/729-891
E0ULR1_CYAP2/644-802
E0UP20_SULAO/72-212
E0UPI0_SULAO/429-575
E0UPP6_SULAO/354-510
E0UPV1_SULAO/190-347
E0UPV8_SULAO/452-572
E0UQ07_SULAO/237-398
E0UQ11_SULAO/266-419
E0UQ15_SULAO/509-666
E0UQI2_SULAO/46-194
E0UQL3_SULAO/312-458
E0UQP5_SULAO/269-422
E0UQQ5_SULAO/183-334
E0UQV9_SULAO/270-410
E0UQV9_SULAO/423-568
E0UR41_SULAO/152-296
E0URG9_SULAO/523-680
E0URH0_SULAO/688-830
E0URJ3_SULAO/291-434
E0URN1_SULAO/225-376
E0URN8_SULAO/239-396
E0URQ7_SULAO/348-504
E0URR5_SULAO/451-612
E0URV4_SULAO/402-555
E0URV6_SULAO/560-719
E0URY5_SULAO/323-485
E0US35_SULAO/166-323
E0US66_SULAO/186-341
E0USE4_SULAO/78-240
E0USF2_SULAO/156-309
E0USF3_SULAO/362-515
E0USG5_SULAO/186-346
E0USU1_SULAO/371-487
E0USV6_SULAO/164-308
E0UT40_SULAO/143-296
E0UTD8_SULAO/236-391
E0UTE3_SULAO/155-308
E0UTI2_SULAO/120-263
E0UTS8_SULAO/359-514
E0UTV4_SULAO/199-339
E0UU44_SULAO/200-361
E0UU70_SULAO/143-298
E0UUC4_SULAO/256-414
E0UUD2_SULAO/117-269
E0UUD6_SULAO/451-613
E0UUF9_SULAO/251-399
E0UUH5_SULAO/448-600
E0UUR5_SULAO/442-600
E0UUT4_SULAO/242-388
E0UUW2_SULAO/255-412
E0UUW5_SULAO/265-418
E0UUZ7_SULAO/362-515
E0UV11_SULAO/218-364
E0WUQ5_9ENTR/1-78
E0X6B3_PSEPU/115-266
E0XWG7_9GAMM/318-476
E1CQI3_VIBPA/340-502
E1CQJ7_VIBPA/479-622
E1CQK8_VIBPA/526-675
E1CQR7_VIBPA/336-488
E1CRF5_VIBPA/240-391
E1CRW7_VIBPA/276-438
E1CS81_VIBPA/483-640
E1CSP6_VIBPA/483-645
E1CSR7_VIBPA/369-522
E1CSU8_VIBPA/347-504
E1CTD5_VIBPA/147-304
E1CTN0_VIBPA/408-557
E1CTQ1_VIBPA/394-548
E1CTS1_VIBPA/618-775
E1CUE1_VIBPA/413-539
E1CV12_VIBPA/183-340
E1CV67_VIBPA/212-325
E1CV67_VIBPA/319-382
E1CV69_VIBPA/151-312
E1CVR9_VIBPA/358-514
E1CW77_VIBPA/203-358
E1CWA4_VIBPA/277-384
E1CWD5_VIBPA/187-338
E1CWJ9_VIBPA/226-380
E1CWL0_VIBPA/294-451
E1CWL4_VIBPA/178-333
E1CX98_VIBPA/472-630
E1CXL0_VIBPA/465-615
E1CXR7_VIBPA/206-363
E1CY07_VIBPA/146-300
E1CYA7_VIBPA/412-573
E1CYB3_VIBPA/484-640
E1CYM0_VIBPA/204-358
E1CZA0_VIBPA/305-455
E1CZY9_VIBPA/253-406
E1D0K4_VIBPA/511-657
E1D143_VIBPA/141-297
E1D1C2_VIBPA/309-460
E1D1R7_VIBPA/177-327
E1D1V2_VIBPA/284-435
E1D295_VIBPA/215-363
E1D2A4_VIBPA/191-358
E1D2T1_VIBPA/156-313
E1D352_VIBPA/66-217
E1D3D3_VIBPA/324-475
E1D3I3_VIBPA/278-430
E1D485_VIBPA/203-358
E1D4M4_VIBPA/187-338
E1D4Q5_VIBPA/277-384
E1D5H1_VIBPA/226-380
E1D5I3_VIBPA/294-451
E1D5I7_VIBPA/178-333
E1D6K0_VIBPA/240-391
E1D746_VIBPA/141-297
E1D7D8_VIBPA/336-488
E1D7Y5_VIBPA/483-645
E1D8H4_VIBPA/253-406
E1D8L6_VIBPA/413-539
E1D8U3_VIBPA/483-640
E1D961_VIBPA/276-438
E1D9E0_VIBPA/369-522
E1D9H1_VIBPA/347-504
E1D9U0_VIBPA/66-217
E1DB56_VIBPA/305-455
E1DBD1_VIBPA/206-363
E1DBL9_VIBPA/146-300
E1DBX6_VIBPA/358-514
E1DC16_VIBPA/324-475
E1DCB1_VIBPA/151-312
E1DCB3_VIBPA/233-349
E1DCB3_VIBPA/345-403
E1DCD7_VIBPA/484-640
E1DCG6_VIBPA/511-657
E1DCJ5_VIBPA/412-573
E1DCM3_VIBPA/191-358
E1DCN2_VIBPA/215-363
E1DDC6_VIBPA/204-358
E1DDD7_VIBPA/208-358
E1DDQ1_VIBPA/408-557
E1DDS2_VIBPA/394-548
E1DDU3_VIBPA/514-671
E1DEF0_VIBPA/284-435
E1DEI5_VIBPA/177-327
E1DER9_VIBPA/472-630
E1DET9_VIBPA/340-502
E1DEV3_VIBPA/479-622
E1DEW4_VIBPA/526-675
E1DF21_VIBPA/183-340
E1DFE4_VIBPA/332-483
E1DFN7_VIBPA/147-304
E1DFY6_VIBPA/278-430
E1DH58_VIBPA/412-573
E1DH84_VIBPA/358-514
E1DHL0_VIBPA/483-640
E1DI68_VIBPA/141-297
E1DII9_VIBPA/511-657
E1DJQ5_VIBPA/177-327
E1DJU0_VIBPA/284-435
E1DJZ6_VIBPA/66-217
E1DKC3_VIBPA/305-455
E1DKQ8_VIBPA/203-358
E1DKR7_VIBPA/484-640
E1DL21_VIBPA/618-775
E1DL41_VIBPA/394-548
E1DL63_VIBPA/408-557
E1DLW7_VIBPA/465-615
E1DM48_VIBPA/391-517
E1DMA3_VIBPA/147-304
E1DMB1_VIBPA/212-325
E1DMB1_VIBPA/319-382
E1DMB3_VIBPA/151-312
E1DMV8_VIBPA/278-430
E1DMZ4_VIBPA/206-363
E1DN86_VIBPA/146-300
E1DNE5_VIBPA/324-475
E1DNI5_VIBPA/156-313
E1DPW9_VIBPA/253-406
E1DQG9_VIBPA/204-358
E1DR12_VIBPA/309-460
E1DRB6_VIBPA/276-438
E1DRV0_VIBPA/178-333
E1DSA2_VIBPA/187-338
E1DSD3_VIBPA/277-384
E1DSH7_VIBPA/472-630
E1DSJ7_VIBPA/340-502
E1DSL1_VIBPA/479-622
E1DSM2_VIBPA/526-675
E1DST2_VIBPA/336-488
E1DTL7_VIBPA/483-645
E1DTN8_VIBPA/369-522
E1DTS0_VIBPA/347-504
E1DUD8_VIBPA/240-391
E1DUK9_VIBPA/191-358
E1DUL8_VIBPA/215-363
E1DUY4_VIBPA/226-380
E1DUZ5_VIBPA/294-451
E1DV75_VIBPA/183-340
E1E7S4_STAAU/188-347
E1E9Y1_VIBPA/147-304
E1EAA4_VIBPA/277-384
E1EAD5_VIBPA/187-248
E1EAH7_VIBPA/465-615
E1EAM6_VIBPA/324-475
E1EBF2_VIBPA/284-435
E1EBI7_VIBPA/177-327
E1EBV3_VIBPA/253-406
E1EBW8_VIBPA/226-380
E1EBX9_VIBPA/294-451
E1EBY3_VIBPA/178-333
E1ECE8_VIBPA/12-164
E1ECT8_VIBPA/203-358
E1ECU7_VIBPA/484-640
E1EDB6_VIBPA/483-645
E1EDD7_VIBPA/369-522
E1EDG8_VIBPA/347-504
E1EE34_VIBPA/219-370
E1EEA6_VIBPA/191-358
E1EEB5_VIBPA/215-363
E1EER4_VIBPA/204-358
E1EFI2_VIBPA/183-340
E1EFX7_VIBPA/511-657
E1EHX8_VIBPA/394-548
E1EHZ8_VIBPA/618-775
E1EI19_VIBPA/141-297
E1EIC7_VIBPA/332-483
E1EIV1_VIBPA/276-438
E1EJ64_VIBPA/229-386
E1EJ94_VIBPA/413-539
E1EJM5_VIBPA/358-514
E1EK20_VIBPA/305-455
E1EKD3_VIBPA/116-273
E1EKF5_VIBPA/66-217
E1EKL4_VIBPA/212-325
E1EKL4_VIBPA/319-382
E1EKL6_VIBPA/11-134
E1EL28_VIBPA/145-296
E1EL94_VIBPA/408-557
E1ELS3_VIBPA/472-630
E1ELU3_VIBPA/340-502
E1ELV7_VIBPA/479-622
E1ELW8_VIBPA/526-675
E1EM28_VIBPA/336-488
E1EMB5_VIBPA/412-573
E1EMD8_VIBPA/206-363
E1EMM7_VIBPA/146-300
E1FAH1_9THEO/12-144
E1FCT2_9THEO/129-247
E1FEV1_9THEO/584-738
E1FGB7_9THEO/390-548
E1H8L6_MYCTU/163-318
E1HI29_ECOLX/174-331
E1HI37_ECOLX/360-511
E1HI49_ECOLX/249-405
E1HJL2_ECOLX/392-551
E1HJT2_ECOLX/129-283
E1HJU5_ECOLX/127-285
E1HL71_ECOLX/1-146
E1HL73_ECOLX/295-452
E1HM38_ECOLX/224-381
E1HNI9_ECOLX/231-383
E1HP49_ECOLX/295-438
E1HQD9_ECOLX/282-439
E1HRG6_ECOLX/273-426
E1HRM3_ECOLX/237-391
E1HRV3_ECOLX/210-366
E1HTP5_ECOLX/320-477
E1HTQ6_ECOLX/307-464
E1HVT8_ECOLX/295-452
E1HVT9_ECOLX/384-534
E1HXR0_ECOLX/295-438
E1HYW7_ECOLX/224-381
E1HZC7_ECOLX/129-283
E1HZE7_ECOLX/303-436
E1HZT7_ECOLX/231-383
E1HZX2_ECOLX/249-405
E1I0E9_ECOLX/273-426
E1I0K9_ECOLX/237-391
E1I0Y5_ECOLX/282-439
E1I1Z1_ECOLX/284-441
E1I1Z2_ECOLX/344-495
E1I200_ECOLX/174-331
E1I2I3_ECOLX/392-551
E1I7D4_ECOLX/474-631
E1I9E6_ECOLX/210-366
E1IAN6_9CHLR/386-542
E1IBS3_9CHLR/165-323
E1ICR5_9CHLR/356-468
E1ID22_9CHLR/382-540
E1IDS3_9CHLR/211-364
E1IE30_9CHLR/234-393
E1IEI0_9CHLR/137-251
E1IF33_9CHLR/389-480
E1IFR6_9CHLR/461-617
E1IH26_9CHLR/154-271
E1IH26_9CHLR/489-644
E1IHM4_9CHLR/419-575
E1IIA6_9CHLR/281-439
E1IJ84_ECOLX/682-839
E1IJW6_ECOLX/237-391
E1IKS7_ECOLX/284-441
E1ILK5_ECOLX/224-381
E1IMC8_ECOLX/249-405
E1IPL4_ECOLX/210-366
E1IR37_ECOLX/295-438
E1ISK0_ECOLX/392-551
E1IT60_ECOLX/384-534
E1IT61_ECOLX/295-452
E1IT78_ECOLX/231-383
E1IUT6_ECOLX/129-283
E1IUV7_ECOLX/303-461
E1IVF3_ECOLX/273-426
E1IY78_ECOLX/283-437
E1IYZ5_ECOLX/134-285
E1IZ73_ECOLX/32-189
E1IZQ8_ECOLX/210-366
E1J228_ECOLX/282-439
E1J5K9_ECOLX/295-438
E1J6I1_ECOLX/344-495
E1J6I2_ECOLX/320-477
E1J7F9_ECOLX/270-429
E1J7J2_ECOLX/224-381
E1J7U2_ECOLX/237-391
E1J851_ECOLX/480-637
E1JBN2_ECOLX/249-405
E1JBW8_ECOLX/273-426
E1JBX8_ECOLX/303-361
E1JC01_ECOLX/129-283
E1JC15_ECOLX/174-331
E1JCQ6_ECOLX/158-308
E1JCQ8_ECOLX/295-452
E1JE91_ECOLX/231-383
E1JEG9_ECOLX/1-106
E1JL13_9LACO/132-284
E1JL19_9LACO/132-290
E1JR33_DESFR/319-477
E1JRY3_DESFR/258-413
E1JS20_DESFR/588-704
E1JS22_DESFR/376-533
E1JSP5_DESFR/173-330
E1JSW7_DESFR/458-615
E1JSX3_DESFR/1562-1714
E1JT87_DESFR/302-458
E1JTL4_DESFR/271-424
E1JTM3_DESFR/134-295
E1JU01_DESFR/142-292
E1JU10_DESFR/167-322
E1JUU2_DESFR/566-724
E1JV76_DESFR/364-525
E1JVI2_DESFR/268-421
E1JWG6_DESFR/95-255
E1JX18_DESFR/137-298
E1JX78_DESFR/352-506
E1JXB9_DESFR/233-394
E1JYG1_DESFR/168-341
E1JZ20_DESFR/257-414
E1JZI6_DESFR/124-241
E1JZQ6_DESFR/392-550
E1JZT5_DESFR/586-703
E1K088_DESFR/110-295
E1K0K1_DESFR/130-288
E1K151_DESFR/220-378
E1K1A1_DESFR/153-314
E1K1M0_DESFR/373-531
E1K298_DESFR/235-385
E1K2G2_DESFR/243-396
E1K2M5_DESFR/293-451
E1K7P5_9FIRM/133-292
E1K841_9FIRM/147-306
E1K8E4_9FIRM/151-313
E1K8K2_9FIRM/457-617
E1K8Z9_9FIRM/430-590
E1K9F5_9FIRM/542-699
E1KA37_9FIRM/1-117
E1KBA6_9FIRM/1477-1632
E1KBA8_9FIRM/15-171
E1KEQ4_9FIRM/175-334
E1KEQ5_9FIRM/166-325
E1KFH3_9FIRM/427-584
E1KFH7_9FIRM/180-334
E1KGF4_9FIRM/137-292
E1KGM2_9FIRM/456-620
E1KGN4_9FIRM/129-297
E1KHD2_9FIRM/995-1138
E1KHG9_9FIRM/3-154
E1KHW3_9FIRM/397-554
E1KIW4_9FIRM/193-352
E1KJY7_9FIRM/253-412
E1KKK1_9FIRM/107-266
E1MHA4_9GAMM/224-390
E1MHA6_9GAMM/495-655
E1MHB7_9GAMM/409-572
E1MHN6_9GAMM/499-658
E1MHP5_9GAMM/224-381
E1MHS8_9GAMM/396-565
E1MI05_9GAMM/311-468
E1MI55_9GAMM/444-601
E1MIF4_9GAMM/499-656
E1MIG8_9GAMM/92-244
E1MIW2_9GAMM/152-310
E1MIX1_9GAMM/279-435
E1MJA7_9GAMM/754-912
E1MJA8_9GAMM/551-709
E1MJQ2_9GAMM/293-450
E1MK23_9GAMM/286-442
E1MKG8_9GAMM/730-887
E1MKK8_9GAMM/301-458
E1MKK9_9GAMM/618-774
E1MKM7_9GAMM/455-612
E1MKX8_9GAMM/308-465
E1MKY3_9GAMM/352-508
E1MLZ6_9GAMM/784-951
E1MM22_9GAMM/453-611
E1MMV2_9GAMM/334-491
E1MN80_9GAMM/1343-1511
E1MNE6_9GAMM/189-346
E1MNL4_9GAMM/429-585
E1MNV5_9GAMM/134-290
E1MP64_9GAMM/499-654
E1MP99_9GAMM/185-344
E1MPJ5_9GAMM/153-313
E1MPW3_9GAMM/585-747
E1MPX6_9GAMM/307-465
E1MQ34_9GAMM/563-734
E1MQD2_9GAMM/262-420
E1MQN8_9GAMM/1146-1303
E1MR46_9GAMM/312-474
E1MRA6_9GAMM/401-529
E1MRK2_9GAMM/192-356
E1MS07_9GAMM/397-559
E1MS33_9GAMM/337-494
E1MSJ7_9GAMM/1473-1630
E1MTH1_9GAMM/35-188
E1MTH9_9GAMM/578-735
E1MUN5_9GAMM/582-740
E1P7M2_ECOAB/237-391
E1P7V7_ECOAB/249-405
E1P8F4_ECOAB/253-406
E1P999_ECOAB/210-366
E1P9D0_ECOAB/376-526
E1P9D1_ECOAB/9-64
E1P9F7_ECOAB/303-461
E1P9H5_ECOAB/1-122
E1PCW2_ECOAB/328-485
E1PCW3_ECOAB/344-495
E1PCX2_ECOAB/174-331
E1PDQ8_ECOAB/266-409
E1PEP7_ECOAB/398-557
E1PFX8_ECOAB/224-381
E1PG86_ECOAB/306-463
E1PGJ5_ECOAB/682-839
E1PJ35_ECOAB/242-394
E1PKA6_PANVC/164-319
E1PKD4_PANVC/349-512
E1PKN6_PANVC/278-429
E1PKP3_PANVC/362-511
E1PL89_PANVC/88-235
E1PLB1_PANVC/83-229
E1PLE2_PANVC/42-175
E1PLE3_PANVC/164-319
E1PMA2_CAMJM/253-409
E1QDP4_DESB2/415-571
E1QE89_DESB2/578-697
E1QE93_DESB2/408-546
E1QEC6_DESB2/264-421
E1QEC7_DESB2/141-298
E1QEQ4_DESB2/170-330
E1QF27_DESB2/537-694
E1QFS7_DESB2/234-390
E1QGC4_DESB2/297-452
E1QJ56_DESB2/414-572
E1QJ78_DESB2/637-794
E1QJA5_DESB2/197-354
E1QJH6_DESB2/183-340
E1QJY0_DESB2/414-571
E1QKV5_DESB2/547-704
E1QLJ2_DESB2/161-322
E1QLU5_DESB2/657-818
E1QM58_DESB2/517-675
E1QZ42_OLSUV/234-387
E1R2L6_SPISS/172-324
E1R3L4_SPISS/128-274
E1R541_SPISS/263-420
E1R574_SPISS/197-355
E1R5L9_SPISS/398-560
E1R654_SPISS/181-337
E1R7F1_SPISS/452-614
E1R8X2_SPISS/398-554
E1R982_SPISS/412-573
E1R9Q7_SPISS/412-529
E1R9X9_SPISS/239-392
E1RAZ6_SPISS/353-512
E1RBD8_SPISS/184-341
E1RC22_SPISS/221-377
E1RCA7_SPISS/366-523
E1RCA9_SPISS/540-698
E1RKZ1_XYLFG/146-296
E1RN13_XYLFG/269-427
E1RPR7_XYLFG/393-549
E1RTK1_ECOUM/229-381
E1RUR8_ECOUM/282-439
E1RV38_ECOUM/224-381
E1RVC1_ECOUM/682-839
E1RX57_ECOUM/392-551
E1RX81_ECOUM/295-438
E1RZK0_ECOUM/174-331
E1RZK8_ECOUM/344-495
E1RZK9_ECOUM/328-485
E1S1I0_ECOUM/129-283
E1S1M3_ECOUM/210-366
E1S275_ECOUM/303-461
E1S2B6_ECOUM/9-64
E1S2B7_ECOUM/376-526
E1S2Z7_ECOUM/248-404
E1S380_ECOUM/273-426
E1S408_ECOUM/237-391
E1SAI7_PANVC/220-372
E1SAL4_PANVC/364-515
E1SB27_PANVC/88-236
E1SCC3_PANVC/191-346
E1SDR9_PANVC/159-310
E1SE75_PANVC/360-523
E1SE87_PANVC/530-687
E1SE91_PANVC/263-419
E1SE92_PANVC/260-415
E1SEM7_PANVC/440-595
E1SEN9_PANVC/237-391
E1SEX6_PANVC/300-459
E1SFN6_PANVC/227-381
E1SHI0_PANVC/164-321
E1SHW9_PANVC/299-456
E1SIN6_PANVC/688-845
E1SK55_PANVC/265-419
E1SLH0_FERBD/365-523
E1SN22_FERBD/276-375
E1SN88_FERBD/1032-1189
E1SN97_FERBD/427-580
E1SNJ2_FERBD/262-417
E1SPI8_FERBD/441-600
E1SPY5_FERBD/554-715
E1SQ56_FERBD/1011-1164
E1SQ87_FERBD/164-319
E1SQE1_FERBD/189-348
E1SQJ5_FERBD/375-532
E1SR14_FERBD/398-556
E1SR66_FERBD/235-349
E1SR66_FERBD/352-405
E1SRM3_FERBD/222-378
E1SS76_FERBD/360-516
E1SSW3_FERBD/326-489
E1ST81_FERBD/214-371
E1STG1_FERBD/206-364
E1STV9_FERBD/335-499
E1STZ8_FERBD/200-355
E1SU35_FERBD/352-512
E1SU80_FERBD/729-884
E1SVX7_FERBD/336-493
E1SW10_FERBD/144-286
E1SWE5_FERBD/300-449
E1SWF5_FERBD/219-370
E1SWL2_FERBD/154-310
E1SXY7_THESX/584-738
E1SZQ4_THESX/129-247
E1SZV7_THESX/390-548
E1T3F8_BURSG/333-494
E1T596_BURSG/322-482
E1T5A9_BURSG/420-528
E1T757_BURSG/603-760
E1TBM0_BURSG/387-543
E1TBU7_BURSG/262-417
E1TBV6_BURSG/162-329
E1TC53_BURSG/348-504
E1TDN7_BURSG/43-198
E1TDR1_BURSG/199-355
E1TDS6_BURSG/199-349
E1TDW4_BURSG/259-416
E1TE63_BURSG/410-567
E1TEG4_BURSG/225-382
E1TER2_BURSG/194-357
E1TF74_BURSG/221-378
E1TFR4_BURSG/342-499
E1TG99_BURSG/150-307
E1TGJ9_BURSG/332-483
E1TGV5_BURSG/332-495
E1TH89_BURSG/229-386
E1TIH5_BURSG/213-371
E1TIV4_BURSG/215-373
E1TJ54_BURSG/221-376
E1TJB8_BURSG/238-393
E1TJJ3_BURSG/173-333
E1TK21_BURSG/354-514
E1TN32_LACPS/225-386
E1TPZ5_LACPS/212-372
E1TQL9_LACPS/214-374
E1U3Q0_9CYAN/175-336
E1U9I7_LISML/209-368
E1U9I8_LISML/208-366
E1UAA3_LISML/195-350
E1UDP5_LISML/129-282
E1ULH1_BACAS/131-280
E1UN84_BACAS/424-572
E1UQ38_BACAS/193-352
E1USG1_BACAS/372-530
E1V3A6_HALED/409-567
E1V827_HALED/523-680
E1VB14_HALED/161-315
E1VB72_HALED/175-331
E1VC98_HALED/140-291
E1VFH0_9GAMM/776-932
E1VFP3_9GAMM/315-461
E1VFP4_9GAMM/267-426
E1VFP5_9GAMM/374-531
E1VFS2_9GAMM/178-335
E1VG88_9GAMM/558-714
E1VGS8_9GAMM/292-453
E1VGW0_9GAMM/254-411
E1VHS0_9GAMM/484-643
E1VHW5_9GAMM/157-316
E1VI42_9GAMM/253-408
E1VI46_9GAMM/153-310
E1VI56_9GAMM/562-719
E1VIG3_9GAMM/147-303
E1VIP1_9GAMM/261-418
E1VJ31_9GAMM/171-332
E1VJ87_9GAMM/180-341
E1VJ88_9GAMM/243-421
E1VJA3_9GAMM/256-415
E1VKC9_9GAMM/108-265
E1VKJ3_9GAMM/1-123
E1VKX1_9GAMM/269-427
E1VKZ7_9GAMM/472-634
E1VL16_9GAMM/437-593
E1VLG4_9GAMM/501-659
E1VLI5_9GAMM/232-394
E1VLN6_9GAMM/457-616
E1VMG5_9GAMM/501-668
E1VMY0_9GAMM/531-688
E1VN69_9GAMM/237-395
E1VNB1_9GAMM/429-589
E1VNB8_9GAMM/388-551
E1VNK7_9GAMM/430-587
E1VNK8_9GAMM/476-635
E1VNV2_9GAMM/215-376
E1VPN1_9GAMM/461-627
E1VPN6_9GAMM/292-449
E1VPS9_9GAMM/279-436
E1VPT7_9GAMM/488-645
E1VPW3_9GAMM/153-310
E1VQE7_9GAMM/888-1045
E1VR57_9GAMM/273-430
E1W8P6_SALTS/209-365
E1WB85_SALTS/189-344
E1WC34_SALTS/234-388
E1WCP9_SALTS/326-457
E1WD45_SALTS/213-365
E1WFE9_SALTS/344-495
E1WGM2_SALTS/398-557
E1WH56_SALTS/570-727
E1WIF8_SALTS/224-381
E1WIH1_SALTS/261-417
E1WJE4_SALTS/247-403
E1WXL1_BACMS/138-296
E1WZI7_BACMS/161-325
E1XVC9_LEGPN/237-388
E1XVH9_LEGPN/195-360
E1XVI9_LEGPN/340-497
E1XVX8_LEGPN/75-232
E1XYQ9_LEGPN/111-268
E1XYW0_LEGPN/272-429
E1XZK6_LEGPN/551-708
E1XZP6_LEGPN/114-275
E1Y064_LEGPN/139-286
E1Y0D1_LEGPN/542-700
E1Y0H7_LEGPN/314-471
E1Y0R6_LEGPN/195-349
E1Y1G1_LEGPN/219-378
E1Y1M2_LEGPN/324-481
E1Y210_LEGPN/357-513
E1Y2H0_LEGPN/418-574
E1Y2V6_LEGPN/387-545
E1Y3M2_LEGPN/209-366
E1Y9K8_9DELT/351-518
E1YAS2_9DELT/172-333
E1YEC4_9DELT/346-505
E1YG55_9DELT/389-545
E1YGN9_9DELT/137-294
E1YGY8_9DELT/321-478
E1YI69_9DELT/229-386
E1YK24_9DELT/219-368
E1YKY9_9DELT/316-458
E1YLY8_9DELT/178-336
E1YMX1_9DELT/22-137
E2CB51_9RHOB/133-284
E2CB59_9RHOB/103-259
E2CB70_9RHOB/92-248
E2CBA5_9RHOB/431-591
E2CBC3_9RHOB/496-655
E2CBF1_9RHOB/217-375
E2CBF6_9RHOB/639-793
E2CBV2_9RHOB/216-372
E2CCN5_9RHOB/318-470
E2CCT0_9RHOB/71-175
E2CE66_9RHOB/143-309
E2CEB1_9RHOB/462-620
E2CEB8_9RHOB/313-470
E2CFI3_9RHOB/289-446
E2CG77_9RHOB/81-234
E2CGV0_9RHOB/334-494
E2CIJ7_9RHOB/45-197
E2CJ24_9RHOB/553-709
E2CKG7_9RHOB/250-406
E2CKL2_9RHOB/253-410
E2CLE4_9RHOB/235-392
E2CLH1_9RHOB/509-667
E2CLI5_9RHOB/76-233
E2CLW5_9RHOB/224-379
E2CLZ2_9RHOB/2-74
E2CLZ5_9RHOB/425-522
E2CM28_9RHOB/84-234
E2CM97_9RHOB/319-476
E2CMH4_9RHOB/256-419
E2CMN4_9RHOB/405-559
E2CMY5_9RHOB/530-687
E2CNR5_9RHOB/228-381
E2CP54_9RHOB/451-609
E2CPS9_9RHOB/253-408
E2CQ07_9RHOB/341-497
E2CQC2_9RHOB/82-232
E2CQE2_9RHOB/351-511
E2CQG2_9RHOB/341-499
E2CQK3_9RHOB/177-336
E2CRE0_9RHOB/209-367
E2CRE1_9RHOB/53-208
E2CSU9_9RHOB/268-429
E2JND6_BORAF/142-302
E2JNF6_BORBU/144-304
E2JSB6_ECO57/248-404
E2JSU5_ECO57/295-438
E2JWC7_ECO57/306-463
E2JXK6_ECO57/210-366
E2JZF2_ECO57/242-394
E2K2V0_ECO57/398-557
E2K3E2_ECO57/217-374
E2K3F1_ECO57/344-495
E2K3F2_ECO57/281-438
E2K4I9_ECO57/273-426
E2K4S9_ECO57/295-452
E2K4V9_ECO57/303-461
E2K4X4_ECO57/129-283
E2K6Q2_ECO57/248-404
E2K7E8_ECO57/224-381
E2KBS1_ECO57/242-394
E2KED7_ECO57/295-438
E2KES8_ECO57/273-426
E2KFB1_ECO57/295-452
E2KFE1_ECO57/303-461
E2KFM0_ECO57/129-283
E2KG04_ECO57/306-463
E2KGD9_ECO57/210-366
E2KJ86_ECO57/281-438
E2KJ87_ECO57/344-495
E2KJ95_ECO57/217-374
E2KJU6_ECO57/398-557
E2KKX9_ECO57/392-551
E2KMH8_ECO57/229-381
E2KRH6_ECO57/273-426
E2KRR0_ECO57/248-404
E2KSB6_ECO57/295-452
E2KT11_ECO57/129-283
E2KVK6_ECO57/281-438
E2KVK7_ECO57/344-495
E2KVL5_ECO57/217-374
E2KWU3_ECO57/224-381
E2KXI5_ECO57/306-463
E2KZ42_ECO57/295-438
E2KZJ2_ECO57/210-366
E2L2J5_BORBU/144-304
E2M7F4_PSESM/167-316
E2M7K9_PSESM/843-1004
E2M7S1_PSESM/182-329
E2M7Y8_PSESM/221-378
E2M828_PSESM/104-258
E2M869_PSESM/226-380
E2M8B9_PSESM/263-421
E2M960_PSESM/249-408
E2MA89_PSESM/389-546
E2MAC5_PSESM/250-368
E2MAC5_PSESM/364-420
E2MAL8_PSESM/469-623
E2MAQ4_PSESM/283-440
E2MB75_PSESM/376-532
E2MBD4_PSESM/287-449
E2MBG1_PSESM/635-789
E2MC09_PSESM/332-489
E2MC12_PSESM/261-414
E2MC44_PSESM/336-494
E2MC77_PSESM/275-432
E2MD51_PSESM/147-303
E2MD53_PSESM/374-529
E2MD98_PSESM/181-327
E2ME72_PSESM/169-330
E2MFN0_PSESM/184-340
E2MG13_PSESM/403-570
E2MGF8_PSESM/146-301
E2MGJ2_PSESM/358-519
E2MGU7_PSESM/538-695
E2MHH3_PSESM/250-407
E2MJP2_PSESM/517-673
E2MJY2_PSESM/357-503
E2MKR6_PSESM/283-439
E2MLF3_PSESM/171-328
E2MLF5_PSESM/212-369
E2MLM8_PSESM/124-276
E2NT22_9FIRM/5-165
E2PKZ6_9RHIZ/171-323
E2PL19_9RHIZ/216-369
E2PLF9_9RHIZ/359-515
E2PN58_9RHIZ/40-190
E2PN64_9RHIZ/296-455
E2PPI4_9RHIZ/534-692
E2PPR3_9RHIZ/222-377
E2PQ23_9RHIZ/270-425
E2PZ02_STRCL/408-540
E2Q3X3_STRCL/219-373
E2Q4K8_STRCL/164-324
E2Q7W1_STRCL/259-415
E2Q7X6_STRCL/471-633
E2QES7_ECOLX/224-381
E2QGD0_ECOLX/210-366
E2QGN6_ECOLX/231-383
E2QIK0_ECOLX/295-438
E2QJR6_ECOLX/282-439
E2QLP7_ECOLX/237-391
E2QLV0_ECOLX/253-406
E2QM37_ECOLX/376-526
E2QM38_ECOLX/9-64
E2QM67_ECOLX/303-461
E2QM85_ECOLX/129-283
E2QMZ2_ECOLX/328-485
E2QMZ3_ECOLX/344-495
E2QN00_ECOLX/174-331
E2QNE9_ECOLX/398-557
E2QNT8_ECOLX/682-839
E2QQ61_ECOLX/249-405
E2SGE2_9FIRM/392-548
E2SH32_9FIRM/201-357
E2SH49_9FIRM/362-515
E2SH51_9FIRM/23-170
E2SI66_9FIRM/391-542
E2SIF8_9FIRM/217-362
E2SJY2_9FIRM/262-410
E2SJY2_9FIRM/739-883
E2SK34_9FIRM/151-312
E2SKD3_9FIRM/314-466
E2SKG4_9FIRM/194-348
E2SKN5_9FIRM/173-323
E2SKW0_9FIRM/156-310
E2SL50_9FIRM/19-174
E2SL50_9FIRM/320-473
E2SLB3_9FIRM/330-483
E2SLF3_9FIRM/365-522
E2SM33_9FIRM/202-351
E2SM35_9FIRM/50-139
E2SM44_9FIRM/552-709
E2SM55_9FIRM/7-137
E2SM81_9FIRM/302-445
E2SMC6_9FIRM/391-547
E2SMD0_9FIRM/363-521
E2SMW3_9FIRM/514-664
E2SND2_9FIRM/21-173
E2SNE6_9FIRM/10-116
E2SNH1_9FIRM/414-569
E2SNJ1_9FIRM/417-564
E2SNT9_9FIRM/143-295
E2SNZ1_9FIRM/227-374
E2SP49_9FIRM/86-240
E2SPB6_9FIRM/401-556
E2SPS3_9FIRM/148-300
E2SPT3_9FIRM/6-95
E2SQ83_9FIRM/220-369
E2SQ90_9FIRM/268-420
E2SR04_9FIRM/276-430
E2SR37_9FIRM/111-264
E2SRP4_9FIRM/317-460
E2SRX5_9FIRM/280-437
E2SS58_9FIRM/359-514
E2SSR1_9RALS/267-424
E2SST3_9RALS/445-602
E2SSX0_9RALS/260-417
E2SSX4_9RALS/10-169
E2ST23_9RALS/181-340
E2STF4_9RALS/330-492
E2STI8_9RALS/372-532
E2STN2_9RALS/531-683
E2STS7_9RALS/288-444
E2SU01_9RALS/726-883
E2SU44_9RALS/428-585
E2SU60_9RALS/197-358
E2SU61_9RALS/432-589
E2SUD2_9RALS/221-377
E2SUE0_9RALS/419-536
E2SUK7_9RALS/464-616
E2SUN5_9RALS/188-344
E2SUW3_9RALS/104-256
E2SUX9_9RALS/335-486
E2SUZ8_9RALS/220-372
E2SV08_9RALS/1-78
E2SVB1_9RALS/290-455
E2SVM4_9RALS/263-419
E2SVX5_9RALS/633-788
E2SVX9_9RALS/70-236
E2SW25_9RALS/812-970
E2SY06_9RALS/340-500
E2SYD2_9RALS/409-568
E2SYE0_9RALS/343-503
E2SZV6_9RALS/178-334
E2T0G0_9RALS/396-551
E2T2I0_9RALS/258-411
E2T380_9RALS/220-372
E2T415_9RALS/199-366
E2T5F5_9RALS/195-351
E2TC26_MYCTU/163-318
E2TKW9_MYCTU/163-318
E2TXH3_MYCTU/163-318
E2U8U5_MYCTU/163-318
E2UKF4_MYCTU/163-318
E2UWL3_MYCTU/163-318
E2V7V7_MYCTU/163-318
E2VH53_MYCTU/163-318
E2VTG2_MYCTU/163-318
E2W4N2_MYCTU/184-339
E2WGM0_MYCTU/184-339
E2WPF4_ECOLX/84-241
E2WPF5_ECOLX/338-489
E2WPG4_ECOLX/174-331
E2WRC9_ECOLX/210-366
E2WSS1_ECOLX/295-438
E2WT11_ECOLX/1-125
E2WU51_ECOLX/129-283
E2WU84_ECOLX/215-369
E2WUH9_ECOLX/355-505
E2WUI0_ECOLX/295-452
E2WUQ7_ECOLX/273-426
E2WV04_ECOLX/146-304
E2WWL1_ECOLX/224-376
E2WXE1_ECOLX/224-381
E2WXX3_ECOLX/248-404
E2X0U5_ECOLX/682-839
E2X187_ECOLX/20-179
E2X3K7_SHIDY/51-127
E2X5B7_SHIDY/51-207
E2X849_SHIDY/224-381
E2XC03_SHIDY/210-366
E2XDL1_SHIDY/229-381
E2XEL1_SHIDY/307-464
E2XGQ9_SHIDY/174-331
E2XGR6_SHIDY/4-145
E2XGX5_SHIDY/303-461
E2XH19_SHIDY/129-283
E2XHC9_SHIDY/74-228
E2XI04_SHIDY/1-79
E2XIZ9_SHIDY/392-551
E2XJC3_PSEFL/527-683
E2XJP5_PSEFL/172-329
E2XJP7_PSEFL/209-366
E2XK92_PSEFL/469-623
E2XKP6_PSEFL/376-532
E2XKT7_PSEFL/236-394
E2XLU8_PSEFL/332-490
E2XM70_PSEFL/374-521
E2XM88_PSEFL/191-348
E2XMM0_PSEFL/168-329
E2XPE4_PSEFL/403-573
E2XRD0_PSEFL/263-419
E2XRE1_PSEFL/229-383
E2XRG4_PSEFL/184-340
E2XT24_PSEFL/431-588
E2XTJ4_PSEFL/153-311
E2XVC4_PSEFL/661-823
E2XVM8_PSEFL/149-305
E2XVN0_PSEFL/374-531
E2XWG8_PSEFL/637-790
E2XWL7_PSEFL/363-513
E2XX33_PSEFL/197-353
E2XX97_PSEFL/250-407
E2XXU8_PSEFL/181-334
E2XY37_PSEFL/245-403
E2XYF0_PSEFL/848-1009
E2XZ82_PSEFL/807-964
E2XZ96_PSEFL/269-438
E2XZJ6_PSEFL/275-431
E2Y070_PSEFL/545-702
E2Y0S1_PSEFL/95-249
E2ZER4_9FIRM/2-64
E2ZFJ9_9FIRM/475-618
E2ZFK8_9FIRM/96-258
E2ZL35_9FIRM/639-782
E2ZLG0_9FIRM/148-294
E2ZLM9_9FIRM/222-373
E2ZLV3_9FIRM/578-736
E2ZNH4_9FIRM/199-350
E2ZPK4_PSEAE/497-653
E2ZPL8_PSEAE/374-531
E2ZQJ4_PSEAE/226-384
E2ZQL1_PSEAE/250-408
E2ZQS5_PSEAE/685-842
E2ZRH8_PSEAE/236-393
E2ZSA3_PSEAE/117-271
E2ZSN3_PSEAE/211-365
E2ZSR7_PSEAE/250-407
E2ZSU5_PSEAE/153-311
E2ZTR6_PSEAE/674-835
E2ZUD0_PSEAE/166-318
E2ZVV1_PSEAE/359-517
E2ZWR1_PSEAE/147-303
E2ZX15_PSEAE/402-572
E2ZX75_PSEAE/288-444
E2ZXA6_PSEAE/214-378
E2ZYE7_PSEAE/171-333
E3A0D6_PSEAE/377-533
E3A0M5_PSEAE/449-606
E3A0Q6_PSEAE/267-424
E3A0X2_PSEAE/471-625
E3A1W6_PSEAE/263-419
E3A2A5_PSEAE/230-389
E3A3Q0_PSEAE/425-581
E3A4Y8_PSEAE/511-667
E3A535_PSEAE/526-683
E3A5J2_PSEAE/808-965
E3A697_PSEAE/189-341
E3A6F0_PSEAE/162-319
E3A6F6_PSEAE/331-487
E3A6U6_PSEAE/100-256
E3BFD3_9VIBR/257-402
E3BFN0_9VIBR/179-332
E3BG09_9VIBR/286-442
E3BGA5_9VIBR/338-501
E3BHG9_9VIBR/390-546
E3BI35_9VIBR/126-246
E3BIA3_9VIBR/614-771
E3BJE2_9VIBR/237-388
E3BJF5_9VIBR/369-522
E3BJM9_9VIBR/183-329
E3BJU7_9VIBR/274-431
E3BKB0_9VIBR/191-348
E3BKH0_9VIBR/238-357
E3BKH0_9VIBR/352-407
E3BKY4_9VIBR/353-504
E3BMK3_9VIBR/178-333
E3BND7_9VIBR/214-376
E3BNT4_9VIBR/228-382
E3BP99_9VIBR/145-300
E3BPQ6_9VIBR/279-435
E3BQ79_9VIBR/260-413
E3BQG7_9VIBR/412-573
E3CWK5_9BACT/642-796
E3CXK7_9BACT/255-407
E3CY33_9BACT/839-995
E3CYE4_9BACT/471-636
E3CYJ6_9BACT/371-519
E3CYK3_9BACT/460-617
E3CYM5_9BACT/377-534
E3CYW9_9BACT/140-289
E3CZ06_9BACT/248-405
E3CZ21_9BACT/601-758
E3CZ52_9BACT/483-640
E3CZF1_9BACT/599-750
E3CZF3_9BACT/526-681
E3CZI6_9BACT/420-572
E3CZV3_9BACT/521-678
E3CZV8_9BACT/139-296
E3CZX3_9BACT/306-463
E3D0G2_9BACT/414-525
E3D0I1_9BACT/236-388
E3D0V0_9BACT/144-301
E3DBH6_ERWSE/356-507
E3DDB3_ERWSE/298-457
E3DDM8_ERWSE/227-384
E3DFC0_ERWSE/191-346
E3DHE1_ERWSE/528-685
E3DK17_ERWSE/241-396
E3DLR4_HALPG/128-277
E3DLU7_HALPG/317-467
E3DLV6_HALPG/139-289
E3DLV7_HALPG/162-326
E3DLZ9_HALPG/339-495
E3DM71_HALPG/356-509
E3DM78_HALPG/294-448
E3DMC4_HALPG/505-658
E3DMN0_HALPG/684-835
E3DMR3_HALPG/393-545
E3DMR7_HALPG/379-531
E3DMU6_HALPG/315-463
E3DMX2_HALPG/291-443
E3DN65_HALPG/203-355
E3DQU7_HALPG/265-428
E3DR19_HALPG/354-510
E3DRV8_HALPG/276-433
E3DRW0_HALPG/259-409
E3DT41_BACA1/192-351
E3DW45_BACA1/132-281
E3E1P1_BACA1/424-572
E3E893_PAEPS/503-652
E3E8S7_PAEPS/165-317
E3EAU8_PAEPS/197-357
E3EBT5_PAEPS/196-352
E3ED58_PAEPS/11-162
E3ED71_PAEPS/243-403
E3EFH1_PAEPS/280-437
E3EHA7_PAEPS/232-375
E3EI02_PAEPS/209-366
E3EXU7_KETVY/293-467
E3EYS1_KETVY/228-384
E3F2I5_KETVY/215-371
E3F3R0_KETVY/346-503
E3FCT1_STIAD/912-1028
E3FCY5_STIAD/157-304
E3FCZ2_STIAD/61-168
E3FD13_STIAD/168-325
E3FDM4_STIAD/133-290
E3FF68_STIAD/136-292
E3FI95_STIAD/458-617
E3FK35_STIAD/179-342
E3FQT7_STIAD/544-701
E3FXI3_STIAD/288-445
E3FYP4_STIAD/184-342
E3G208_ENTCS/395-554
E3G3E9_ENTCS/159-310
E3G434_ENTCS/295-452
E3G435_ENTCS/376-528
E3G5G7_ENTCS/226-377
E3G5H7_ENTCS/352-503
E3G635_ENTCS/133-304
E3G6M2_ENTCS/291-449
E3G6R2_ENTCS/183-338
E3G788_ENTCS/300-455
E3G7J9_ENTCS/405-560
E3G7S5_ENTCS/248-403
E3G8X3_ENTCS/213-372
E3G8X5_ENTCS/253-406
E3G9P7_ENTCS/237-391
E3G9S7_ENTCS/129-283
E3GA45_ENTCS/231-383
E3GA95_ENTCS/339-500
E3GAB0_ENTCS/294-452
E3GAU1_ENTCS/189-344
E3GBC4_ENTCS/174-331
E3GBC5_ENTCS/343-491
E3GCP1_ENTCS/224-381
E3GCV4_ENTCS/682-838
E3GD31_ENTCS/280-438
E3GDQ9_EUBLK/167-319
E3GFC5_EUBLK/140-291
E3GFC7_EUBLK/319-470
E3GFK5_EUBLK/379-519
E3GFN8_EUBLK/135-283
E3GFN8_EUBLK/703-852
E3GFN9_EUBLK/1493-1651
E3GGX2_EUBLK/423-579
E3GHH9_EUBLK/463-619
E3GHI8_EUBLK/486-635
E3GHI9_EUBLK/356-511
E3GHM6_EUBLK/137-291
E3GI96_EUBLK/418-574
E3GIM3_EUBLK/395-546
E3GIV3_EUBLK/181-332
E3GIV5_EUBLK/542-697
E3GIX5_EUBLK/519-671
E3GIX8_EUBLK/255-408
E3GIX9_EUBLK/251-401
E3GIY0_EUBLK/157-311
E3GIZ0_EUBLK/133-287
E3GIZ1_EUBLK/292-449
E3GIZ2_EUBLK/297-440
E3GIZ5_EUBLK/324-480
E3GJM9_EUBLK/376-529
E3GJT5_EUBLK/287-434
E3GJY1_EUBLK/332-488
E3GKE6_EUBLK/136-290
E3GKH1_EUBLK/381-534
E3GL89_EUBLK/20-197
E3GLG3_EUBLK/290-444
E3GLG3_EUBLK/590-744
E3GLI7_EUBLK/319-465
E3GMA0_EUBLK/1124-1278
E3GMA0_EUBLK/19-166
E3GMK8_EUBLK/529-680
E3GML1_EUBLK/495-635
E3GN62_EUBLK/531-686
E3GN97_EUBLK/480-638
E3GNZ5_EUBLK/319-469
E3GQ22_EUBLK/450-605
E3GQ41_EUBLK/144-299
E3GQ41_EUBLK/615-768
E3GQ45_EUBLK/437-592
E3GQJ0_EUBLK/219-369
E3GR70_EUBLK/158-300
E3H5Z9_ILYPC/286-439
E3H793_ILYPC/263-420
E3H795_ILYPC/95-255
E3H8G8_ILYPC/131-275
E3H929_ILYPC/599-760
E3H9F2_ILYPC/397-532
E3H9J3_ILYPC/129-280
[truncated: 191,359 more chars]
