# Supplementary material for: Contact prediction is hardest for the most informative contacts, but improves with the incorporation of contact potentials
Source: PLoS One. 2018 Jun 28;13(6):e0199585. doi: 10.1371/journal.pone.0199585 (PMC6023208; doi:10.1371/journal.pone.0199585)
Supplement: S1 Data — Each file in the ‘alignments’ directory herein corresponds to a protein family’s alignment and contains the accession number and sequence range of each sequence in the alignment. (TAR.GZ) [file pone.0199585.s001.tar.gz › alignments/CMD]

A0ACL1_STRAM/1-73
A0AGB4_LISW6/15-97
A0AJN9_LISW6/20-99
A0AX85_BURCH/23-106
A0AY42_BURCH/55-139
A0AYC4_BURCH/57-141
A0AZJ7_BURCH/43-125
A0B024_BURCH/8-94
A0B2R1_BURCH/44-122
A0B3A9_BURCH/49-137
A0B3V8_BURCH/12-94
A0B4A7_BURCH/35-119
A0B4U7_BURCH/24-107
A0B5C2_METTP/35-114
A0B6G0_METTP/43-126
A0B798_METTP/15-98
A0JZR7_ARTS2/41-121
A0K1E7_ARTS2/22-108
A0K2C9_ARTS2/58-142
A0K2P7_BURCH/12-93
A0K4W4_BURCH/23-106
A0K7W7_BURCH/36-121
A0K865_BURCH/93-173
A0KC79_BURCH/192-276
A0KC79_BURCH/65-149
A0KE60_BURCH/60-159
A0KG90_AERHH/14-97
A0KII5_AERHH/40-124
A0KNU1_AERHH/58-141
A0KQB9_AERHH/39-122
A0KWJ1_SHESA/15-98
A0L156_SHESA/34-118
A0L3B0_SHESA/39-126
A0L5T4_MAGSM/9-94
A0LK29_SYNFM/203-288
A0LK29_SYNFM/70-155
A0LS60_ACIC1/22-106
A0LTA4_ACIC1/44-127
A0LTA8_ACIC1/68-131
A0LYX7_GRAFK/24-109
A0M268_GRAFK/18-101
A0M7E4_GRAFK/22-105
A0NLH4_9RHOB/40-123
A0NRR8_9RHOB/25-108
A0NWT5_9RHOB/32-87
A0NXH2_9RHOB/14-96
A0NYA6_9RHOB/32-118
A0NYA9_9RHOB/38-122
A0P1F7_9RHOB/33-117
A0PLG3_MYCUA/26-109
A0PNI6_MYCUA/41-125
A0PSC6_MYCUA/20-103
A0PSN7_MYCUA/25-108
A0PTU4_MYCUA/45-128
A0PUC7_MYCUA/429-513
A0PVX0_MYCUA/47-130
A0QAQ3_MYCA1/27-112
A0QB81_MYCA1/38-125
A0QCJ7_MYCA1/52-135
A0QEA1_MYCA1/46-132
A0QEN6_MYCA1/36-119
A0QEN7_MYCA1/36-121
A0QGI0_MYCA1/20-103
A0QHN2_MYCA1/40-123
A0QIJ2_MYCA1/169-254
A0QIJ2_MYCA1/32-115
A0QJM9_MYCA1/52-135
A0QLM5_MYCA1/44-130
A0QQX0_MYCS2/52-134
A0QVC9_MYCS2/40-124
A0QVK3_MYCS2/37-121
A0QY41_MYCS2/70-120
A0QY77_MYCS2/20-103
A0R1Q7_MYCS2/44-127
A0R327_MYCS2/12-98
A0R4F4_MYCS2/171-253
A0R4F4_MYCS2/29-114
A0R4J5_MYCS2/26-109
A0R5D3_MYCS2/30-113
A0R5Z5_MYCS2/16-100
A0R6G1_MYCS2/43-126
A0R767_MYCS2/43-127
A0RCV0_BACAH/19-103
A0RF32_BACAH/53-136
A0Y7Q4_9GAMM/51-135
A0YAL3_9GAMM/29-113
A0YAT6_9GAMM/42-126
A0YDE7_9GAMM/46-134
A0YFY6_9GAMM/45-112
A0YGY1_9GAMM/46-130
A0YWM3_LYNSP/92-176
A0Z1F9_9GAMM/40-123
A0Z4B0_9GAMM/54-135
A0Z4V7_9GAMM/45-128
A0Z7Y9_9GAMM/42-124
A1A1Q2_BIFAA/179-263
A1A1Q2_BIFAA/39-125
A1ABT4_ECOK1/43-122
A1AEL8_ECOK1/13-95
A1AMB7_PELPD/1-63
A1B484_PARDP/40-126
A1B485_PARDP/35-121
A1B6G6_PARDP/22-107
A1B702_PARDP/32-116
A1B742_PARDP/56-140
A1B7R8_PARDP/48-132
A1B8M7_PARDP/38-121
A1B8U9_PARDP/56-112
A1BAE2_PARDP/22-106
A1BAW1_PARDP/49-137
A1BBE0_PARDP/14-95
A1BBR5_PARDP/62-150
A1BBZ7_PARDP/22-105
A1BER9_CHLPD/44-100
A1BZR8_BACCE/6-85
A1CQ91_ASPCL/36-120
A1CRT8_ASPCL/45-134
A1CU42_ASPCL/45-132
A1D4P7_NEOFI/45-134
A1DNK8_NEOFI/45-128
A1IRL5_NEIMA/41-124
A1ISZ5_NEIMA/24-106
A1JKC0_YERE8/11-95
A1JPA3_YERE8/163-248
A1K8G8_AZOSB/49-137
A1K9S0_AZOSB/1-67
A1KCL8_AZOSB/33-118
A1KFT7_MYCBP/49-133
A1KGQ4_MYCBP/26-111
A1KIW1_MYCBP/40-123
A1KKK2_MYCBP/46-126
A1KTR5_NEIMF/86-169
A1KV15_NEIMF/24-106
A1RAT1_ARTAT/19-105
A1RBU7_ARTAT/52-136
A1RJS8_SHESW/15-97
A1S592_SHEAM/20-99
A1S953_SHEAM/46-130
A1SCB1_NOCSJ/22-111
A1SDT8_NOCSJ/42-125
A1SEW3_NOCSJ/15-101
A1SFE5_NOCSJ/308-392
A1SH45_NOCSJ/22-105
A1SIF7_NOCSJ/53-134
A1SKK6_NOCSJ/48-131
A1SLI8_NOCSJ/47-130
A1SN63_NOCSJ/39-122
A1T2K5_MYCVP/296-380
A1T386_MYCVP/46-128
A1T5F6_MYCVP/45-126
A1T5M0_MYCVP/26-109
A1T783_MYCVP/12-98
A1T9H0_MYCVP/59-112
A1T9J3_MYCVP/20-103
A1TAJ3_MYCVP/163-248
A1TAJ3_MYCVP/25-109
A1TCQ8_MYCVP/42-125
A1TCT9_MYCVP/44-126
A1TD43_MYCVP/79-161
A1TEJ4_MYCVP/34-118
A1TEV7_MYCVP/51-136
A1TFH5_MYCVP/28-107
A1TGT9_MYCVP/32-114
A1TRV9_ACIAC/41-130
A1TVQ5_ACIAC/259-343
A1TZJ3_MARAV/19-99
A1U659_MARAV/49-136
A1U9Q2_MYCSK/171-256
A1U9Q2_MYCSK/33-117
A1UAK4_MYCSK/43-126
A1UBA5_MYCSK/13-99
A1UDM3_MYCSK/296-380
A1UG69_MYCSK/67-117
A1UGN5_MYCSK/24-107
A1UI24_MYCSK/39-122
A1UJG5_MYCSK/45-121
A1UJK4_MYCSK/44-127
A1ULZ6_MYCSK/25-109
A1UML1_MYCSK/41-118
A1UN66_MYCSK/20-102
A1UNK7_MYCSK/44-126
A1UV76_BURMS/34-118
A1UXL7_BURMS/46-129
A1UXV0_BURMS/35-119
A1V2E4_BURMS/16-96
A1V4M9_BURMS/37-122
A1V4Z6_BURMS/93-173
A1V7E4_BURMS/26-104
A1VPB8_POLNA/33-118
A1VQN5_POLNA/33-117
A1VQP2_POLNA/42-133
A1W5Q3_ACISJ/44-126
A1W5S2_ACISJ/24-107
A1W7B1_ACISJ/42-99
A1W9G3_ACISJ/10-95
A1WAV7_ACISJ/12-98
A1WBB1_ACISJ/26-109
A1WCL7_ACISJ/233-317
A1WE47_VEREI/36-118
A1WG43_VEREI/57-141
A1WI96_VEREI/14-96
A1WJ02_VEREI/175-260
A1WJ02_VEREI/40-125
A1WM51_VEREI/34-118
A1WT57_HALHL/24-107
A1WW36_HALHL/42-124
A1ZCW7_9BACT/42-128
A1ZPQ6_9BACT/41-130
A1ZPY2_9BACT/152-216
A1ZPY2_9BACT/62-140
A1ZZU5_9BACT/25-108
A2ERL9_TRIVA/141-225
A2FEX8_TRIVA/143-228
A2PWT9_VIBCH/22-99
A2QH91_ASPNC/45-137
A2R4Z7_ASPNC/54-135
A2RJV7_LACLM/16-101
A2RNA9_LACLM/31-116
A2RXD5_BURM9/87-171
A2RZT3_BURM9/46-129
A2S019_BURM9/35-119
A2S274_BURM9/37-122
A2S4D2_BURM9/16-96
A2S8C7_BURM9/26-104
A2SBD9_BURM9/93-173
A2SCS9_METPP/32-115
A2SJ72_METPP/45-123
A2SLP5_METPP/36-95
A2SPP2_METLZ/23-106
A2SQW6_METLZ/49-131
A2TR28_9FLAO/40-124
A2TSX4_9FLAO/29-109
A2TTL9_9FLAO/26-110
A2TYU1_9FLAO/40-124
A2TZF4_9FLAO/22-105
A2U1Y1_9FLAO/25-107
A2VFE9_MYCTU/49-133
A2VG74_MYCTU/26-111
A2VI48_MYCTU/40-123
A2VIP6_MYCTU/26-109
A2VJQ5_MYCTU/46-126
A2VKF4_MYCTU/94-176
A2VSM0_9BURK/23-106
A2VTR9_9BURK/12-93
A2VXK0_9BURK/93-173
A2VXT9_9BURK/36-121
A2VZ64_9BURK/8-94
A2W0I2_9BURK/57-141
A2W0Q5_9BURK/55-139
A2W1U2_9BURK/31-114
A2W1X0_9BURK/35-119
A2W2B7_9BURK/49-131
A2W2Q1_9BURK/57-145
A2W4R8_9BURK/1-83
A2W5N2_9BURK/42-122
A2W6D3_9BURK/12-93
A2W9I3_9BURK/93-173
A2W9S2_9BURK/36-76
A2WCE2_9BURK/23-106
A2WE32_9BURK/41-141
A2WEB1_9BURK/43-125
A2WEP0_9BURK/9-94
A2WFN1_9BURK/33-117
A2WHB4_9BURK/35-119
A2WHP0_9BURK/34-118
A2WI83_9BURK/14-99
A2WI97_9BURK/68-150
A2WIH9_9BURK/19-102
A2WJG0_9BURK/12-95
A2WJJ5_9BURK/42-121
A3CQ49_STRSV/43-128
A3CRU8_METMJ/25-108
A3CVT8_METMJ/47-128
A3CX84_METMJ/44-127
A3D511_SHEB5/15-97
A3D8W4_SHEB5/34-118
A3DAG8_SHEB5/33-118
A3DKS2_STAMF/21-103
A3ESR6_9BACT/35-117
A3HUJ1_9BACT/23-106
A3I0B3_9BACT/22-105
A3I9Q0_9BACI/30-112
A3J1P6_9FLAO/25-110
A3J2C2_9FLAO/40-124
A3JD82_9ALTE/22-105
A3JHM2_9ALTE/52-107
A3JLI3_9RHOB/23-106
A3JNG2_9RHOB/70-154
A3JPR5_9RHOB/13-92
A3JRT4_9RHOB/47-106
A3JS11_9RHOB/31-117
A3JU44_9RHOB/12-93
A3JUL6_9RHOB/39-126
A3JVX2_9RHOB/37-121
A3JX56_9RHOB/33-117
A3JXX3_9RHOB/22-107
A3K1E4_9RHOB/42-128
A3K529_9RHOB/35-117
A3K5Z5_9RHOB/43-126
A3KI99_STRAM/13-96
A3KKG3_STRAM/20-106
A3KUA0_PSEAE/40-125
A3KZN0_PSEAE/24-106
A3L0F7_PSEAE/12-94
A3L0J2_PSEAE/35-119
A3L4B4_PSEAE/33-117
A3LB78_PSEAE/40-125
A3LCB8_PSEAE/42-119
A3LCC6_PSEAE/24-107
A3LH42_PSEAE/35-119
A3LH77_PSEAE/12-94
A3LI17_PSEAE/24-106
A3LL12_PSEAE/33-117
A3LPR1_PICST/255-327
A3M5W9_ACIBT/35-119
A3M760_ACIBT/34-119
A3M9Q8_ACIBT/7-90
A3MAI1_BURM7/35-119
A3MD85_BURM7/34-118
A3MH21_BURM7/52-135
A3MKA2_BURM7/37-122
A3MKM1_BURM7/93-173
A3MP16_BURM7/26-104
A3MZJ5_ACTP2/24-106
A3N179_ACTP2/39-122
A3N1T4_ACTP2/24-106
A3N5N5_BURP6/26-109
A3N7D9_BURP6/17-96
A3NA83_BURP6/37-122
A3NAL6_BURP6/93-173
A3NFF6_BURP6/35-119
A3NJ44_BURP6/34-118
A3NK07_BURP6/12-94
A3NPI7_BURP6/46-128
A3NRD1_BURP0/26-109
A3NT27_BURP0/16-96
A3NW00_BURP0/37-122
A3NWD7_BURP0/93-173
A3P191_BURP0/35-119
A3P4R4_BURP0/34-118
A3P5M5_BURP0/12-94
A3PA22_BURP0/52-135
A3PIY0_RHOS1/40-126
A3PM05_RHOS1/11-95
A3PP62_RHOS1/28-111
A3PP98_RHOS1/49-137
A3PSC4_RHOS1/61-143
A3PTA8_MYCSJ/171-256
A3PTA8_MYCSJ/33-117
A3PU60_MYCSJ/43-126
A3PUX0_MYCSJ/13-99
A3PX42_MYCSJ/296-380
A3PZS9_MYCSJ/67-117
A3Q088_MYCSJ/24-107
A3Q1I8_MYCSJ/39-122
A3Q2W9_MYCSJ/45-121
A3Q307_MYCSJ/44-127
A3Q6E6_MYCSJ/25-109
A3Q716_MYCSJ/41-118
A3Q7L4_MYCSJ/20-102
A3Q804_MYCSJ/44-126
A3QGK2_SHELP/34-118
A3QGK6_SHELP/19-99
A3QHG4_SHELP/17-101
A3RNH3_NEUCR/90-149
A3RPE4_RALSO/23-106
A3RPK2_RALSO/93-175
A3RR87_RALSO/52-141
A3RRD9_RALSO/35-119
A3RWK0_RALSO/24-107
A3RZC5_RALSO/57-141
A3RZV1_RALSO/48-133
A3SBG4_9RHOB/41-124
A3SES8_9RHOB/39-123
A3SFY9_9RHOB/47-132
A3SHC8_9RHOB/47-130
A3SK35_9RHOB/41-106
A3SM97_9RHOB/37-121
A3SNL8_9RHOB/40-126
A3SV45_9RHOB/47-132
A3SWW1_9RHOB/41-124
A3T0Q0_9RHOB/39-123
A3TKD5_9MICO/40-101
A3TNU5_9MICO/43-126
A3TT52_9RHOB/43-121
A3TVV2_9RHOB/48-104
A3TYE8_9RHOB/41-120
A3U1N6_9RHOB/39-125
A3U2A0_9RHOB/34-117
A3U5Y5_CROAH/40-124
A3U780_CROAH/22-105
A3UAJ4_CROAH/25-107
A3UFM0_9RHOB/41-121
A3UI62_9RHOB/94-175
A3UNX6_VIBSP/12-94
A3UQQ2_VIBSP/33-118
A3V4R0_9RHOB/35-117
A3V7K1_9RHOB/38-124
A3V8D3_9RHOB/34-117
A3V8Q0_9RHOB/33-117
A3VBM0_9RHOB/48-132
A3VIA5_9RHOB/39-125
A3VWJ1_9RHOB/44-132
A3VWQ2_9RHOB/55-137
A3VWZ8_9RHOB/39-125
A3VZD8_9RHOB/33-117
A3W1D5_9RHOB/38-116
A3W1L8_9RHOB/36-118
A3W255_9RHOB/49-133
A3W271_9RHOB/48-131
A3W357_9RHOB/43-126
A3W744_9RHOB/1-78
A3WGH2_9SPHN/53-136
A3WNR9_9GAMM/97-174
A3WWP2_9BRAD/1-81
A3X381_9RHOB/37-121
A3X396_9RHOB/34-118
A3X5I9_9RHOB/22-104
A3X623_9RHOB/49-104
A3X6F3_9RHOB/36-120
A3X7T1_9RHOB/47-133
A3XDF8_9RHOB/41-140
A3XE69_9RHOB/34-117
A3XGG9_LEEBM/29-111
A3XI18_LEEBM/33-112
A3Y4V1_9GAMM/29-113
A3Y7U9_9GAMM/11-93
A3YCF7_9GAMM/23-98
A3YFC0_9GAMM/22-99
A3YSE3_CAMJE/165-248
A3ZCR3_CAMJE/165-248
A3ZRB4_9PLAN/12-94
A3ZSH1_9PLAN/41-124
A4AP34_MARSH/22-105
A4APL3_MARSH/38-119
A4AV40_MARSH/43-125
A4AVS8_MARSH/17-99
A4AWU8_MARSH/42-119
A4BB33_9GAMM/41-124
A4BDF9_9GAMM/40-124
A4BGU2_9GAMM/22-105
A4BID9_9GAMM/147-232
A4BID9_9GAMM/15-95
A4BLQ1_9GAMM/22-105
A4BWP9_9FLAO/40-124
A4BWX9_9FLAO/36-122
A4C1H9_9FLAO/24-109
A4C2G8_9FLAO/22-105
A4C314_9FLAO/1-55
A4CGT4_ROBBH/25-108
A4CHZ3_ROBBH/22-105
A4CIF5_ROBBH/40-124
A4CMU9_ROBBH/24-107
A4E8D0_9ACTN/17-103
A4EFP6_9RHOB/46-129
A4EGL4_9RHOB/289-373
A4ELK6_9RHOB/43-126
A4ENS5_9RHOB/21-102
A4EQB8_9RHOB/22-104
A4EQJ1_9RHOB/25-109
A4EQY3_9RHOB/22-105
A4ETK3_9RHOB/42-126
A4EYT8_9RHOB/47-133
A4F049_9RHOB/48-110
A4FB24_SACEN/13-95
A4FFF9_SACEN/36-120
A4FGY5_SACEN/14-96
A4FJ20_SACEN/13-96
A4FJT5_SACEN/36-125
A4FQB3_SACEN/18-101
A4FX17_METM5/19-103
A4FYR7_METM5/37-121
A4GHW4_9BACT/46-129
A4ISI8_GEOTN/2-85
A4J1Y8_DESRM/1-71
A4J9V0_BURVG/12-93
A4JBT7_BURVG/23-106
A4JES1_BURVG/36-121
A4JF18_BURVG/93-175
A4JJY2_BURVG/49-137
A4JKB9_BURVG/35-119
A4JKZ1_BURVG/42-118
A4JL75_BURVG/56-140
A4JLB9_BURVG/34-118
A4JND5_BURVG/12-94
A4JNP4_BURVG/18-102
A4JQL5_BURVG/42-119
A4JS46_BURVG/23-106
A4JSE3_BURVG/26-109
A4JTI4_BURVG/24-107
A4KEF2_MYCTU/49-133
A4KF87_MYCTU/26-111
A4KH78_MYCTU/40-123
A4KHS5_MYCTU/26-109
A4KIT5_MYCTU/46-126
A4KJI0_MYCTU/94-176
A4LC86_BURPS/1-81
A4LCL8_BURPS/93-173
A4LGZ3_BURPS/87-171
A4LJC0_BURPS/26-109
A4LP53_BURPS/46-129
A4LUW1_BURPS/35-119
A4LVH1_BURPS/12-94
A4MVV5_HAEIF/1-82
A4N1Y9_HAEIF/24-107
A4N8B8_HAEIF/24-107
A4NAS0_HAEIF/39-126
A4NDB1_HAEIF/24-107
A4NJR1_HAEIF/24-107
A4NP63_HAEIF/24-107
A4NWN9_HAEIF/24-107
A4QG89_CORGB/14-100
A4QGB5_CORGB/32-116
A4QGH6_CORGB/269-358
A4QHV5_CORGB/20-105
A4RKY8_MAGO7/45-124
A4SIM8_AERS4/16-98
A4SPK2_AERS4/40-124
A4SW42_POLSQ/43-127
A4T2W9_MYCGI/42-124
A4T302_MYCGI/45-127
A4T3J8_MYCGI/296-380
A4T6C8_MYCGI/28-110
A4T6R4_MYCGI/34-118
A4T6R6_MYCGI/168-250
A4T6R6_MYCGI/26-111
A4T7L6_MYCGI/28-107
A4T846_MYCGI/47-129
A4T879_MYCGI/44-127
A4T8J5_MYCGI/59-139
A4TAG6_MYCGI/20-103
A4TFH4_MYCGI/33-116
A4THB3_YERPP/35-119
A4TJR0_YERPP/50-134
A4TV33_9PROT/25-108
A4U4H4_9PROT/47-135
A4VI26_PSEU5/34-119
A4VJ03_PSEU5/35-119
A4VNJ9_PSEU5/60-144
A4VPE5_PSEU5/50-120
A4VQG8_PSEU5/10-97
A4W656_ENT38/12-94
A4W9I7_ENT38/43-127
A4WU23_RHOS5/40-126
A4WW46_RHOS5/46-134
A4WZA1_RHOS5/45-128
A4WZX1_RHOS5/57-139
A4X1B6_SALTO/18-101
A4X6Y4_SALTO/13-92
A4X8E7_SALTO/58-140
A4X992_SALTO/11-93
A4XF63_NOVAD/24-104
A4XQK2_PSEMY/33-117
A4XR85_PSEMY/10-92
A4XXX6_PSEMY/34-118
A4Y6Q3_SHEPC/15-97
A4YSX0_BRASO/25-108
A4YTY5_BRASO/16-98
A4YWQ4_BRASO/24-107
A4YWX6_BRASO/46-134
A4Z036_BRASO/36-120
A4Z160_BRASO/36-122
A4Z273_BRASO/53-136
A4Z2A3_BRASO/41-124
A4Z2C4_BRASO/10-95
A4Z3G4_BRASO/21-105
A5CNC9_CLAM3/35-119
A5CSE6_CLAM3/64-153
A5D615_PELTS/21-101
A5DEK2_PICGU/251-329
A5DSU9_LODEL/255-325
A5EAA5_BRASB/10-95
A5EAF3_BRASB/53-136
A5EDD1_BRASB/36-120
A5EH62_BRASB/42-125
A5EHH4_BRASB/46-134
A5EI02_BRASB/24-107
A5EIT1_BRASB/16-98
A5EL27_BRASB/62-150
A5EUV6_DICNV/41-125
A5FDH0_FLAJ1/10-95
A5FNA7_FLAJ1/24-110
A5FNB3_FLAJ1/11-94
A5FP06_FLAJ1/11-94
A5FSL3_DEHSB/25-85
A5FTS9_ACICJ/36-120
A5FTT6_ACICJ/161-250
A5FTT6_ACICJ/33-116
A5G2V7_ACICJ/49-137
A5G2W2_ACICJ/297-381
A5G2Z0_ACICJ/24-107
A5G4B0_GEOUR/1-59
A5G4H8_GEOUR/16-97
A5G6U1_GEOUR/42-124
A5G9P5_GEOUR/13-95
A5G9P5_GEOUR/149-232
A5GA08_GEOUR/2-67
A5I2U7_CLOBH/24-107
A5I3A6_CLOBH/21-101
A5IEF1_LEGPC/94-169
A5IEX5_LEGPC/40-124
A5IHI9_LEGPC/24-107
A5IK30_THEP1/22-103
A5IK99_THEP1/12-95
A5ILW2_THEP1/23-108
A5IVQ5_STAA9/10-92
A5J6Y1_BURMA/26-104
A5J7I9_BURMA/16-96
A5JBM5_BURMA/52-135
A5KEN2_CAMJE/165-248
A5KWN0_9GAMM/33-118
A5L9X9_STRPN/42-127
A5LJX5_STRPN/42-127
A5LVH0_STRPN/42-127
A5LYY1_STRPN/42-127
A5M9X8_STRPN/42-127
A5MJ09_STRPN/42-127
A5MNX0_STRPN/42-127
A5MX77_STRPN/42-127
A5N069_CLOK5/32-117
A5TEN6_BURMA/41-124
A5TGU3_BURMA/42-126
A5TK98_BURMA/93-173
A5TKK5_BURMA/37-122
A5TP66_BURMA/35-119
A5TPE0_BURMA/26-104
A5TZJ1_MYCTA/49-133
A5U0F9_MYCTA/26-111
A5U2N8_MYCTA/40-123
A5U3D6_MYCTA/26-109
A5U4I6_MYCTA/46-126
A5UD47_HAEIE/24-107
A5UII3_HAEIG/24-107
A5UJX3_METS3/19-103
A5URG7_ROSS1/20-106
A5UXT1_ROSS1/49-137
A5V316_SPHWW/38-123
A5V527_SPHWW/42-128
A5V570_SPHWW/299-384
A5VDS8_SPHWW/13-96
A5VMS2_LACRD/17-102
A5VUW7_BRUO2/42-126
A5W1Z1_PSEP1/12-94
A5W262_PSEP1/34-118
A5W273_PSEP1/40-123
A5W3Y7_PSEP1/41-119
A5W5I9_PSEP1/25-108
A5W8K5_PSEP1/35-119
A5WDV9_PSYWF/35-120
A5WJH5_MYCTF/49-133
A5WKE0_MYCTF/25-110
A5WML8_MYCTF/40-123
A5WN95_MYCTF/26-109
A5WPD1_MYCTF/46-126
A5WQ45_MYCTF/94-176
A5XGG1_BURMA/37-122
A5XGR9_BURMA/93-173
A5XJE9_BURMA/35-119
A5XKI3_BURMA/42-126
A5XMQ0_BURMA/46-129
A5XQ22_BURMA/37-122
A5XQD3_BURMA/93-173
A5XSW4_BURMA/26-104
A5XTG7_BURMA/16-96
A5XZ52_BURMA/35-119
A5Z5C8_9FIRM/3-48
A5ZA64_9FIRM/18-103
A5ZNZ7_9FIRM/18-103
A5ZZY5_VIBCH/4-81
A6AXK2_VIBPA/44-121
A6AZ60_VIBPA/33-118
A6B6P9_VIBPA/125-210
A6B6P9_VIBPA/2-73
A6BD02_9FIRM/35-120
A6BD63_9FIRM/18-103
A6BG83_9FIRM/3-48
A6BGL6_9FIRM/2-45
A6BR15_YERPE/50-134
A6BXV9_YERPE/35-119
A6C090_9PLAN/41-124
A6C901_9PLAN/39-122
A6CG41_9PLAN/14-95
A6CKP2_9BACI/39-79
A6CP75_9BACI/32-116
A6CT50_9BACI/33-116
A6DVW4_9RHOB/36-118
A6DZB6_9RHOB/37-121
A6DZD2_9RHOB/48-131
A6DZV2_9RHOB/41-124
A6E050_9RHOB/39-125
A6E405_9RHOB/43-126
A6E5V7_9RHOB/41-117
A6E7I2_9SPHI/151-234
A6E7I2_9SPHI/22-97
A6E9X5_9SPHI/148-233
A6E9X5_9SPHI/20-91
A6EDN4_9SPHI/119-192
A6EDT7_9SPHI/27-107
A6EIX8_9SPHI/12-94
A6EL26_9BACT/40-124
A6EPW0_9BACT/23-102
A6EQE1_9BACT/36-92
A6ET40_9BACT/24-107
A6EXC7_9ALTE/12-94
A6F017_9ALTE/297-381
A6F2L1_9ALTE/51-105
A6F317_9ALTE/41-122
A6F8J3_9GAMM/24-98
A6FDX6_9GAMM/12-94
A6FFI5_9GAMM/17-100
A6FGH5_9GAMM/44-107
A6FJ19_9GAMM/45-124
A6FR02_9RHOB/39-125
A6FTV0_9RHOB/49-131
A6FWH0_9RHOB/37-121
A6G0V8_9DELT/47-136
A6GC11_9DELT/57-137
A6GRP4_9BURK/37-121
A6GYZ6_FLAPJ/25-107
A6L2F5_BACV8/37-123
A6L9W8_PARD8/101-185
A6L9W8_PARD8/236-320
A6LP99_THEM4/23-105
A6LTJ8_CLOB8/19-100
A6LW02_CLOB8/32-117
A6LX00_CLOB8/32-116
A6LZT9_CLOB8/30-116
A6P244_9BACE/17-103
A6Q135_NITSB/42-117
A6Q3I7_NITSB/23-106
A6Q5T4_NITSB/45-125
A6Q8W2_SULNB/22-106
A6QA66_SULNB/39-117
A6QAU6_SULNB/44-122
A6QJW1_STAAE/10-92
A6R4N2_AJECN/45-126
A6S6F1_BOTFB/45-108
A6SWF7_JANMA/22-105
A6SWG5_JANMA/58-142
A6SWL4_JANMA/41-123
A6SWL6_JANMA/41-124
A6SXC4_JANMA/12-94
A6T3C7_JANMA/13-95
A6T7S9_KLEP7/40-122
A6T8Q3_KLEP7/35-119
A6T905_KLEP7/16-100
A6T9L9_KLEP7/223-313
A6TCT8_KLEP7/12-95
A6TDN9_KLEP7/173-257
A6TDN9_KLEP7/46-130
A6TFT1_KLEP7/42-121
A6TGD2_KLEP7/33-118
A6TST0_ALKMQ/16-100
A6TUD9_ALKMQ/41-125
A6U4K7_STAA2/10-92
A6U5T4_SINMW/12-94
A6U7R9_SINMW/168-252
A6U7R9_SINMW/41-125
A6UB39_SINMW/43-127
A6UDY2_SINMW/23-106
A6UG85_SINMW/55-134
A6UGX6_SINMW/12-93
A6UH82_SINMW/39-123
A6UHX5_SINMW/162-246
A6UHX5_SINMW/37-121
A6UPG1_METVS/19-103
A6UTU8_META3/19-103
A6UY29_PSEA7/35-119
A6UY57_PSEA7/11-94
A6UZ28_PSEA7/24-106
A6V5F3_PSEA7/60-160
A6VBK1_PSEA7/33-117
A6VG97_METM7/19-103
A6VJL2_METM7/38-121
A6VM27_ACTSZ/38-123
A6VNV2_ACTSZ/13-98
A6VNX1_ACTSZ/153-227
A6VNX1_ACTSZ/22-103
A6VR22_ACTSZ/35-120
A6VVC9_MARMS/33-118
A6VWA7_MARMS/23-106
A6VY57_MARMS/21-99
A6VY74_MARMS/34-118
A6WBM7_KINRD/326-411
A6WHG7_SHEB8/33-118
A6WNT0_SHEB8/15-97
A6X5C8_OCHA4/39-123
A6X600_OCHA4/12-93
A6ZQ67_YEAS7/201-282
A7A5K3_BIFAD/179-263
A7A5K3_BIFAD/39-125
A7ALH1_9PORP/37-123
A7ALP3_9PORP/151-226
A7ALX2_9PORP/142-219
A7ALX2_9PORP/17-90
A7BS57_9GAMM/1-59
A7BV13_9GAMM/44-125
A7EY27_SCLS1/45-107
A7FDP6_YERP3/35-119
A7FII1_YERP3/50-134
A7FPV0_CLOB1/24-107
A7FV38_CLOB1/21-101
A7GE69_CLOBL/24-107
A7GEU5_CLOBL/21-101
A7GPJ4_BACCN/18-101
A7GVT6_CAMC5/160-244
A7GVT6_CAMC5/26-110
A7HB01_ANADF/18-101
A7HF46_ANADF/12-94
A7HGI5_ANADF/41-124
A7HID2_ANADF/29-108
A7HJZ3_FERNB/30-111
A7HPC3_PARL1/14-98
A7HPS1_PARL1/51-134
A7HTP4_PARL1/37-119
A7HTP5_PARL1/37-119
A7HU36_PARL1/42-126
A7HVT1_PARL1/41-124
A7I479_METB6/166-251
A7I479_METB6/32-115
A7I4E1_METB6/48-131
A7IA03_METB6/14-97
A7IB44_METB6/50-133
A7IDX8_XANP2/41-124
A7IF88_XANP2/66-148
A7IIT5_XANP2/39-123
A7IKF8_XANP2/18-100
A7IMM0_XANP2/25-108
A7IN84_XANP2/70-154
A7JQA9_PASHA/39-121
A7JVV1_PASHA/26-108
A7JXN4_VIBSE/14-96
A7JXN4_VIBSE/149-234
A7K2C4_VIBSE/33-118
A7K2Q1_VIBSE/28-99
A7MGY7_ENTS8/33-118
A7MK73_ENTS8/58-138
A7MKD0_ENTS8/10-94
A7MMP1_ENTS8/224-302
A7NIH4_ROSCS/21-106
A7NJ75_ROSCS/92-180
A7SVC5_NEMVE/86-170
A7T983_NEMVE/11-95
A7THB2_VANPO/201-283
A7UZ69_BACUN/37-123
A7VHV0_9CLOT/17-103
A7VHV2_9CLOT/18-103
A7X6D5_STAA1/10-92
A7Z8I5_BACA2/30-113
A7Z8T0_BACA2/36-121
A7ZAT1_BACA2/39-123
A7ZMM2_ECO24/43-122
A8A0U6_ECOHS/43-122
A8AHF1_CITK8/2-86
A8AKY1_CITK8/33-118
A8ANN0_CITK8/14-96
A8AYV2_STRGC/39-124
A8DX29_BURPS/35-119
A8E9D9_BURPS/26-109
A8EAU9_BURPS/52-135
A8ECP7_BURPS/93-173
A8ED14_BURPS/37-122
A8EG26_BURPS/16-96
A8ELA6_BURPS/34-118
A8EQ82_BURPS/12-94
A8F3J1_THELT/22-107
A8F6P3_THELT/23-105
A8FAG8_BACP2/43-117
A8FH66_BACP2/29-112
A8FNL4_CAMJ8/165-248
A8FYC2_SHESH/12-94
A8GBS3_SERP5/17-101
A8GER5_SERP5/35-119
A8GF45_SERP5/255-338
A8GGL2_SERP5/231-301
A8GI76_SERP5/13-95
A8H1Z0_SHEPA/40-122
A8H7H5_SHEPA/23-104
A8HKZ8_BURPS/12-94
A8HL98_BURPS/35-119
A8HVW8_AZOC5/80-164
A8HWZ4_AZOC5/305-389
A8HYX1_AZOC5/124-209
A8I109_AZOC5/41-120
A8I5F9_AZOC5/41-122
A8IK22_AZOC5/35-118
A8INM8_AZOC5/55-122
A8KCJ9_9BURK/64-148
A8KGT7_BURPS/52-135
A8KIZ3_BURPS/26-109
A8KL90_BURPS/93-173
A8KP91_BURPS/37-122
A8KRT7_BURPS/42-126
A8L1N7_FRASN/50-133
A8L2T9_FRASN/13-95
A8L2V5_FRASN/10-92
A8L433_FRASN/130-200
A8L520_FRASN/52-135
A8L8C9_FRASN/165-245
A8L8C9_FRASN/24-106
A8L9G9_FRASN/35-119
A8LA00_FRASN/192-280
A8LA00_FRASN/53-136
A8LA62_FRASN/18-103
A8LAD3_FRASN/36-119
A8LBM5_FRASN/56-139
A8LBY9_FRASN/1-50
A8LBZ6_FRASN/32-116
A8LCQ2_FRASN/52-135
A8LEF0_FRASN/52-135
A8LEL8_FRASN/205-289
A8LEL8_FRASN/56-133
A8LFQ2_FRASN/107-192
A8LFU2_FRASN/79-161
A8LIV1_DINSH/41-126
A8LKB9_DINSH/22-105
A8LKM7_DINSH/49-111
A8LPE6_DINSH/35-119
A8LRR6_DINSH/31-117
A8LXR5_SALAI/18-101
A8M104_SALAI/59-140
A8M107_SALAI/51-133
A8MBX2_CALMQ/146-230
A8MG45_ALKOO/26-107
A8PET2_COPC7/43-130
A8S404_9CLOT/21-101
A8SKZ0_9FIRM/22-105
A8SX77_9FIRM/25-110
A8TB99_9VIBR/33-118
A8TJH1_9PROT/34-120
A8TM20_9PROT/12-94
A8TNA5_9PROT/145-227
A8TQD2_9PROT/26-125
A8TRL1_9PROT/14-96
A8TRV6_9PROT/34-118
A8TTN0_9PROT/41-130
A8TZV8_9PROT/48-126
A8U264_9PROT/35-118
A8U4G6_9PROT/46-129
A8UFK8_9FLAO/40-124
A8UIM8_9FLAO/38-119
A8UJL4_9FLAO/22-105
A8UKG5_9FLAO/25-106
A8YYN0_STAAT/10-92
A8ZK64_ACAM1/45-118
A8ZMF8_ACAM1/58-130
A8ZRQ8_DESOH/36-103
A8ZX07_DESOH/45-128
A9A671_METM6/37-121
A9AAF5_METM6/19-103
A9AFQ7_BURM1/22-105
A9AG70_BURM1/36-121
A9AIB7_BURM1/12-93
A9AIT7_BURM1/93-173
A9AKN2_BURM1/9-94
A9ALI1_BURM1/43-125
A9ALT2_BURM1/49-137
A9APL0_BURM1/56-140
A9AQ03_BURM1/55-139
A9AQB3_BURM1/41-124
A9AQY8_BURM1/35-119
A9AT82_BURM1/12-95
A9ATA9_BURM1/36-120
A9AUM2_HERA2/41-123
A9BHF5_PETMO/48-133
A9BLX7_DELAS/57-114
A9BQE5_DELAS/37-129
A9BRB9_DELAS/248-328
A9BRX9_DELAS/57-142
A9BS27_DELAS/28-110
A9BZA6_DELAS/42-125
A9C0Z1_DELAS/60-141
A9CIC5_AGRT5/43-127
A9CKY5_AGRT5/48-102
A9CKY7_AGRT5/64-149
A9CL79_AGRT5/55-136
A9CLJ3_AGRT5/34-118
A9CUL0_9RHIZ/49-106
A9D3B9_9RHIZ/44-127
A9DD75_9GAMM/12-94
A9DEX6_9RHIZ/34-117
A9DKD1_9FLAO/22-105
A9DKM3_9FLAO/42-124
A9DSK3_9FLAO/40-124
A9DTQ0_9RHOB/47-133
A9E3I6_9RHOB/39-124
A9EBM5_9FLAO/25-107
A9EIL2_9RHOB/49-105
A9EIR8_9RHOB/13-94
A9EL76_9RHOB/41-116
A9ELE0_9RHOB/48-132
A9ENJ0_9RHOB/43-129
A9ENX2_9RHOB/32-118
A9ET59_9RHOB/38-122
A9FBP5_SORC5/22-106
A9FWJ7_9RHOB/12-94
A9FWV4_9RHOB/49-105
A9FXT1_SORC5/47-128
A9FZU8_9RHOB/48-132
A9G025_9RHOB/41-116
A9GE03_9RHOB/32-118
A9GED9_9RHOB/43-129
A9GL17_9RHOB/38-122
A9GPL6_9RHOB/21-78
A9GTW2_SORC5/14-96
A9GUA8_SORC5/12-94
A9GZV2_9RHOB/45-130
A9H2S6_GLUDA/64-149
A9H3F8_9RHOB/48-104
A9H7R5_9RHOB/56-139
A9HFF9_GLUDA/23-106
A9HJ95_9RHOB/2-46
A9HLQ3_9RHOB/43-125
A9HLY2_9RHOB/33-117
A9HN67_9RHOB/17-100
A9HQC3_GLUDA/34-118
A9HQD9_GLUDA/41-107
A9HQT2_GLUDA/77-163
A9HXU3_BORPD/38-130
A9HYZ5_BORPD/39-122
A9I3Q5_BORPD/12-94
A9I447_BORPD/42-125
A9IF89_BORPD/41-124
A9IHW0_BORPD/35-119
A9II49_BORPD/91-170
A9ISU5_BORPD/12-95
A9JY83_BURMA/42-126
A9K698_BURMA/26-104
A9K6R3_BURMA/41-124
A9K7K2_BURMA/37-122
A9K8Y8_BURMA/93-173
A9KV67_SHEB9/33-118
A9L0D0_SHEB9/34-118
A9L3K6_SHEB9/15-97
A9LBV8_BURMA/35-119
A9M193_NEIM0/24-106
A9M4J3_NEIM0/86-169
A9MBT0_BRUC2/42-126
A9N096_SALPB/14-96
A9QZ29_YERPG/50-134
A9R1Z7_YERPG/36-120
A9VGQ9_BACWK/12-94
A9VIH4_BACWK/28-111
A9VQJ6_BACWK/12-94
A9VV22_BACWK/18-101
A9WAQ3_CHLAA/16-99
A9WCB6_CHLAA/49-137
A9WKG0_CHLAA/31-114
A9WKP2_RENSM/58-143
A9WS35_RENSM/16-98
A9Z791_YERPE/36-120
A9ZBE5_YERPE/50-134
A9ZJP8_COXBU/96-171
A9ZZZ4_YERPE/50-134
AHPD_ACIBL/95-174
AHPD_ACIC5/95-177
AHPD_ANAD2/95-185
AHPD_ANADE/95-184
AHPD_ANADF/95-177
AHPD_ANASK/95-185
AHPD_AZOC5/94-175
AHPD_BEII9/94-176
AHPD_BRAJA/95-177
AHPD_BRASB/94-176
AHPD_BRASO/94-177
AHPD_BRUA1/94-174
AHPD_BRUA2/94-174
AHPD_BRUAB/94-174
AHPD_BRUC2/94-174
AHPD_BRUME/94-174
AHPD_BRUSI/94-174
AHPD_BRUSU/94-174
AHPD_CAUCN/95-178
AHPD_CAUCR/95-178
AHPD_CORA7/93-175
AHPD_CORDI/93-170
AHPD_CORK4/93-173
AHPD_COXB2/96-171
AHPD_COXBN/96-171
AHPD_COXBR/96-171
AHPD_COXBU/96-171
AHPD_FRAAA/94-174
AHPD_FRASN/94-171
AHPD_GLUDA/93-176
AHPD_GRABC/93-175
AHPD_HYPNA/95-177
AHPD_MARMM/94-172
AHPD_METS4/94-176
AHPD_METSB/94-176
AHPD_MYCA1/93-176
AHPD_MYCA9/94-175
AHPD_MYCBO/94-176
AHPD_MYCBP/94-176
AHPD_MYCBT/94-176
AHPD_MYCMM/93-176
AHPD_MYCPA/93-176
AHPD_MYCS2/93-176
AHPD_MYCTA/94-176
AHPD_MYCTU/94-176
AHPD_MYCUA/93-176
AHPD_NOCFA/94-177
AHPD_OCHA4/94-174
AHPD_RHOCS/94-177
AHPD_RHOE4/93-176
AHPD_RHOP5/94-180
AHPD_RHOPB/94-177
AHPD_SOLUE/94-173
AHPD_SPHWW/94-173
AHPD_STRAW/94-177
AHPD_STRCO/94-177
AHPD_STRGG/94-177
AHPD_STRVD/94-171
B0A385_YERPE/36-120
B0AK61_BACAN/29-112
B0APJ3_BACAN/19-101
B0BLP5_9ACTO/58-140
B0BQ10_ACTPJ/39-122
B0BQL7_ACTPJ/24-106
B0BU82_ACTPJ/24-106
B0C6B0_ACAM1/12-94
B0D6J7_LACBS/51-136
B0G2K8_9FIRM/18-103
B0G8F2_9FIRM/21-101
B0GJL7_YERPE/50-134
B0GL02_YERPE/36-120
B0GRY3_YERPE/50-134
B0GSY1_YERPE/36-120
B0H508_YERPE/50-134
B0H7B1_YERPE/36-120
B0HCR6_YERPE/50-134
B0HMR1_YERPE/36-120
B0HSD7_YERPE/50-134
B0I146_YERPE/36-120
B0K6U7_THEPX/30-101
B0K854_THEP3/31-103
B0KLI6_PSEPG/25-108
B0KMJ6_PSEPG/12-94
B0KNN8_PSEPG/34-118
B0KNQ1_PSEPG/62-145
B0KQF6_PSEPG/33-117
B0KV86_PSEPG/35-119
B0MC85_9FIRM/162-246
B0MC85_9FIRM/27-111
B0MTA9_9BACT/200-284
B0N0N8_9FIRM/143-227
B0N5C8_9FIRM/158-243
B0N5C8_9FIRM/23-107
B0N5F8_9FIRM/163-246
B0N5F8_9FIRM/27-111
B0NIL7_EUBSP/23-107
B0NIV8_EUBSP/21-101
B0NN24_BACSE/39-125
B0NX62_9CLOT/18-103
B0PYI0_BACAN/29-112
B0PZQ2_BACAN/19-101
B0QC27_BACAN/29-112
B0QE68_BACAN/19-101
B0QRY9_HAEPR/38-122
B0RHH4_CLAMS/64-154
B0RMP3_XANCB/35-119
B0RU08_XANCB/31-114
B0RZH8_FINM2/19-105
B0SAU8_LEPBA/23-105
B0SJL2_LEPBP/23-105
B0SUJ0_CAUSK/15-97
B0SV89_CAUSK/302-387
B0SVP7_CAUSK/25-112
B0T5M1_CAUSK/42-120
B0T9M5_CAUSK/42-126
B0TKQ4_SHEHH/39-122
B0TRR2_SHEHH/24-104
B0U8T6_METS4/302-386
B0U9J2_METS4/35-119
B0UCK1_METS4/68-124
B0UNB9_METS4/45-129
B0UTA6_HAES2/26-108
B0UTD8_HAES2/35-120
B0V5F3_ACIBY/35-119
B0V974_ACIBY/16-101
B0VB84_ACIBY/35-118
B0VBQ4_ACIBY/34-119
B0VQH1_ACIBS/35-119
B0VUU7_ACIBS/34-119
B0XN88_ASPFC/45-133
B0XY54_ASPFC/25-109
B0Y8K0_ASPFC/86-169
B1C3K4_9FIRM/141-225
B1C3K4_9FIRM/9-95
B1C7P8_9FIRM/33-118
B1C991_9FIRM/163-246
B1C991_9FIRM/27-111
B1EG98_9ESCH/13-95
B1ENQ8_9ESCH/43-122
B1ETN9_BACAN/29-112
B1EXC0_BACAN/19-101
B1F7Q6_9BURK/35-119
B1FAY8_9BURK/12-93
B1FC16_9BURK/34-118
B1FD43_9BURK/12-95
B1FE69_9BURK/49-137
B1FFN5_9BURK/93-173
B1FJA8_9BURK/23-106
B1FLA5_9BURK/55-139
B1FNF4_9BURK/12-94
B1FR25_9BURK/11-94
B1FRT4_9BURK/36-121
B1FSW4_9BURK/142-226
B1FSW4_9BURK/15-99
B1FTW1_9BURK/43-119
B1FV06_9BURK/5-74
B1FYH6_9BURK/12-95
B1FYS8_9BURK/36-121
B1FZ09_9BURK/93-171
B1G0X0_9BURK/35-119
B1G0Z2_9BURK/41-124
B1G1A8_9BURK/42-120
B1G1E9_9BURK/47-135
B1G605_9BURK/160-245
B1G605_9BURK/36-121
B1G6E3_9BURK/13-98
B1G6E9_9BURK/25-109
B1G6G3_9BURK/35-119
B1G6G7_9BURK/168-255
B1G6G7_9BURK/42-127
B1G874_9BURK/43-124
B1GB80_9BURK/12-94
B1GE10_BACAN/29-112
B1GGG4_BACAN/19-101
B1H4F9_BURPS/52-132
B1H4J7_BURPS/35-119
B1H5W0_BURPS/34-118
B1H6K7_BURPS/12-94
B1HJQ1_BURPS/37-122
B1HK27_BURPS/93-173
B1HQ72_LYSSC/12-94
B1I9K3_STRPI/42-127
B1IM92_CLOBK/24-107
B1IN75_CLOBK/21-101
B1IPH7_ECOLC/43-122
B1J3T4_PSEPW/35-119
B1J7J7_PSEPW/34-118
B1J7U4_PSEPW/34-118
B1JA02_PSEPW/173-257
B1JA02_PSEPW/46-130
B1JA22_PSEPW/12-94
B1JA37_PSEPW/11-95
B1JAL5_PSEPW/40-117
B1JF42_PSEPW/33-116
B1JKE6_YERPY/35-119
B1JMA0_YERPY/50-134
B1JTC3_BURCC/36-121
B1JTW9_BURCC/93-173
B1JWG1_BURCC/23-106
B1K1D1_BURCC/12-93
B1K210_BURCC/43-125
B1K2V5_BURCC/12-94
B1K4N9_BURCC/49-137
B1K5M3_BURCC/34-118
B1K629_BURCC/55-139
B1K6I4_BURCC/44-122
B1K8R1_BURCC/8-94
B1K9I5_BURCC/23-106
B1K9M0_BURCC/35-119
B1KAK2_BURCC/31-116
B1KB51_BURCC/51-150
B1KCH7_BURCC/38-122
B1KDB2_SHEWM/45-126
B1KGZ3_SHEWM/33-118
B1KHZ9_SHEWM/20-100
B1KQ78_SHEWM/42-123
B1KQI3_SHEWM/39-123
B1KSC8_CLOBM/24-107
B1KUN0_CLOBM/21-101
B1KXG6_CLOBM/21-107
B1L9A1_THESQ/22-103
B1L9H0_THESQ/12-95
B1LBD0_THESQ/24-108
B1LDX7_ECOSM/43-122
B1LPE7_ECOSM/13-95
B1LZS2_METRJ/24-107
B1M076_METRJ/14-97
B1M2J8_METRJ/48-106
B1M4B8_METRJ/25-108
B1M781_METRJ/45-128
B1M7S5_METRJ/162-245
B1M7S5_METRJ/34-122
B1M7S9_METRJ/36-120
B1MD30_MYCA9/54-135
B1MD75_MYCA9/20-101
B1MDR8_MYCA9/41-124
B1MEN3_MYCA9/17-99
B1MF36_MYCA9/31-109
B1MHD6_MYCA9/13-99
B1MIH1_MYCA9/45-110
B1MK50_MYCA9/36-117
B1MKL7_MYCA9/35-129
B1MP52_MYCA9/38-110
B1MP71_MYCA9/41-124
B1QBL4_CLOBO/21-101
B1QDI0_CLOBO/24-107
B1QQS4_CLOBO/24-107
B1QQZ9_CLOBO/21-101
B1QS71_CLOBU/162-247
B1QS71_CLOBU/27-111
B1RYZ1_STRPN/42-127
B1SAJ9_9BIFI/172-256
B1SAJ9_9BIFI/32-120
B1SY39_9BURK/136-214
B1SY39_9BURK/24-108
B1SYI3_9BURK/35-119
B1T0A7_9BURK/49-137
B1T0W7_9BURK/11-93
B1T3N3_9BURK/36-121
B1T7A9_9BURK/34-118
B1T7E6_9BURK/12-94
B1T9H0_9BURK/55-139
B1TBK0_9BURK/93-175
B1TDD4_9BURK/23-106
B1UJB9_BACAN/29-112
B1UNL2_BACAN/19-101
B1VE00_CORU7/70-154
B1VEG1_CORU7/14-100
B1VGC6_CORU7/33-119
B1VQK4_STRGG/21-103
B1VRK9_STRGG/41-122
B1VRM3_STRGG/57-126
B1VRM5_STRGG/21-106
B1VVA2_STRGG/335-419
B1VZL1_STRGG/34-117
B1W3N0_STRGG/29-111
B1W569_STRGG/18-96
B1XGL4_ECODH/43-122
B1XYK3_LEPCP/51-135
B1Y0V4_LEPCP/49-109
B1Y2R8_LEPCP/176-260
B1YF79_EXIS2/41-125
B1YQ09_BURA4/12-93
B1YRG4_BURA4/36-121
B1YS09_BURA4/93-173
B1YTW2_BURA4/23-106
B1YXT6_BURA4/35-119
B1YZC5_BURA4/23-106
B1Z014_BURA4/34-118
B1Z1D2_BURA4/49-137
B1Z1H2_BURA4/169-254
B1Z1H2_BURA4/41-115
B1Z350_BURA4/11-94
B1Z460_BURA4/12-95
B1Z4C4_BURA4/24-107
B1Z4K1_BURA4/26-109
B1Z5H4_BURA4/12-94
B1Z9I6_METPB/63-143
B1ZR79_OPITP/5-87
B1ZXK9_OPITP/10-94
B1ZZL0_OPITP/22-104
B1ZZZ5_OPITP/288-362
B2A7X2_NATTJ/23-106
B2ABU1_PODAN/85-168
B2AHW2_CUPTR/24-107
B2AIP9_CUPTR/33-118
B2B483_PODAN/75-140
B2DG74_STRPN/42-127
B2DLT7_STRPN/42-127
B2DRR4_STRPN/42-127
B2E1H9_STRPN/42-127
B2E7A4_STRPN/42-127
B2E8W8_BIFAN/170-248
B2EAP4_BIFAN/149-233
B2EAP4_BIFAN/17-103
B2FJA7_STRMK/23-106
B2FLF8_STRMK/16-98
B2FQQ4_STRMK/31-114
B2FS91_STRMK/12-94
B2FTF6_STRMK/34-119
B2FTM7_STRMK/38-124
B2GA25_LACRJ/17-102
B2GCU5_LACF3/17-102
B2GF95_LACF3/23-106
B2GIK6_KOCRD/41-125
B2GX03_BURPS/93-173
B2GXF7_BURPS/37-122
B2H1D5_BURPS/26-109
B2H359_BURPS/16-96
B2H4M0_BURPS/52-135
B2H7P3_BURPS/34-118
B2HD67_MYCMM/20-103
B2HG35_MYCMM/44-127
B2HGP4_MYCMM/41-124
B2HH74_MYCMM/26-109
B2HHK3_MYCMM/41-125
B2HM82_MYCMM/49-132
B2HPQ7_MYCMM/131-215
B2HPQ7_MYCMM/17-101
B2HQ51_MYCMM/40-123
B2HQS9_MYCMM/47-130
B2HSR6_MYCMM/25-108
B2HV16_ACIBC/34-119
B2HY39_ACIBC/35-118
B2I0R2_ACIBC/7-90
B2I1B6_ACIBC/1-68
B2I1B6_ACIBC/121-205
B2I294_ACIBC/35-119
B2ICW7_BEII9/148-232
B2ICW7_BEII9/21-105
B2IFP0_BEII9/41-119
B2IJN4_BEII9/18-101
B2IJY1_BEII9/10-94
B2IK41_BEII9/13-95
B2IKT8_BEII9/64-147
B2IKY4_BEII9/25-108
B2ILV5_STRPS/42-127
B2IZH5_NOSP7/42-124
B2J885_NOSP7/175-259
B2J885_NOSP7/40-124
B2J889_NOSP7/149-234
B2J889_NOSP7/21-97
B2JG51_BURP8/36-121
B2JGK4_BURP8/93-171
B2JM04_BURP8/12-95
B2JMB4_BURP8/41-119
B2JMG9_BURP8/43-127
B2JPA9_BURP8/42-124
B2JPJ2_BURP8/12-94
B2JQN4_BURP8/35-119
B2JSW5_BURP8/12-94
B2JTA9_BURP8/171-255
B2JTA9_BURP8/44-128
B2JTU2_BURP8/12-95
B2JV86_BURP8/35-119
B2JV90_BURP8/166-253
B2JV90_BURP8/39-125
B2JWK2_BURP8/43-119
B2K2X5_YERPB/50-134
B2K473_YERPB/35-119
B2KD34_ELUMP/22-96
B2KJX3_BURPS/35-119
B2N2L3_ECOLX/43-122
B2NRN3_ECO57/13-95
B2NS12_ECO57/43-122
B2P634_ECO57/43-122
B2P9R6_ECO57/13-95
B2PF50_ECO57/13-95
B2PNJ8_ECO57/43-122
B2Q0N3_PROST/229-312
B2SB17_BRUA1/42-126
B2SMJ3_XANOP/31-114
B2SS31_XANOP/35-119
B2T3R4_BURPP/36-121
B2T4Y2_BURPP/12-94
B2T582_BURPP/12-94
B2T5F8_BURPP/12-94
B2T993_BURPP/41-111
B2TCF5_BURPP/43-124
B2TCR5_BURPP/39-123
B2TDG5_BURPP/46-122
B2TDK5_BURPP/47-129
B2TF22_BURPP/35-119
B2TFQ1_BURPP/17-101
B2TG86_BURPP/24-102
B2TGP9_BURPP/23-107
B2TGQ3_BURPP/43-119
B2TPT3_CLOBB/44-128
B2TR08_CLOBB/25-107
B2U3D6_SHIB3/43-122
B2U6U1_RALPJ/57-138
B2U731_RALPJ/12-94
B2U900_RALPJ/48-137
B2U9F2_RALPJ/35-119
B2U9H3_RALPJ/10-95
B2UD13_RALPJ/12-97
B2UFT5_RALPJ/93-173
B2UGI7_RALPJ/23-104
B2UHA3_RALPJ/32-118
B2UHG1_RALPJ/34-118
B2UHL0_RALPJ/19-101
B2UJD0_RALPJ/44-126
B2UN13_AKKM8/20-106
B2UQU4_AKKM8/148-229
B2UQU4_AKKM8/15-93
B2V028_CLOBA/25-107
B2V9X1_SULSY/50-120
B2VBH9_ERWT9/35-120
B2VJ24_ERWT9/146-231
B2VV60_PYRTR/42-129
B2VZ59_PYRTR/35-116
B2VZ62_PYRTR/45-128
B3A6R5_ECO57/13-95
B3AA41_ECO57/43-122
B3ANE5_ECO57/13-95
B3ASR6_ECO57/43-122
B3B359_ECO57/43-122
B3B3X1_ECO57/13-95
B3BJS0_ECO57/43-122
B3BN61_ECO57/13-95
B3BY40_ECO57/43-122
B3BZD4_ECO57/13-95
B3C706_9BACE/198-282
B3C706_9BACE/333-417
B3CXU5_BURM1/23-106
B3D587_BURM1/34-118
B3E725_GEOLS/1-84
B3EL35_CHLPB/43-126
B3GX55_ACTP7/24-106
B3H1V6_ACTP7/39-122
B3H256_ACTP7/24-106
B3HJ24_ECOLX/43-122
B3HQ07_ECOLX/13-95
B3HR14_ECOLX/43-122
B3IB59_ECOLX/43-122
B3IJV7_ECOLX/43-122
B3J114_BACAN/29-112
B3J4H3_BACAN/19-101
B3LQJ5_YEAS1/201-282
B3PLY4_MYCA5/17-102
B3PNP5_RHIE6/12-94
B3PNZ1_RHIE6/41-124
B3PTC0_RHIE6/12-94
B3PWB5_RHIE6/55-136
B3PWW3_RHIE6/101-172
B3Q152_RHIE6/37-121
B3Q1M7_RHIE6/13-95
B3Q1S1_RHIE6/45-127
B3Q2B6_RHIE6/51-135
B3Q2E1_RHIE6/44-128
B3Q5I4_RHIE6/34-118
B3QB80_RHOPT/46-134
B3QCA9_RHOPT/34-118
B3QDB3_RHOPT/41-124
B3QHR4_RHOPT/24-107
B3QIC2_RHOPT/12-94
B3QK32_RHOPT/18-103
B3QKW0_CHLP8/43-130
B3QWF3_CHLT3/116-188
B3R149_CUPTR/57-141
B3R3A8_CUPTR/48-133
B3R3P2_CUPTR/10-94
B3R4U6_CUPTR/93-173
B3R518_CUPTR/12-94
B3RAQ8_CUPTR/41-118
B3RB68_CUPTR/18-100
B3WDR3_LACCB/16-101
B3WNX3_ECOLX/43-122
B3X2C2_SHIDY/43-122
B3XG19_ECOLX/43-122
B3XML7_LACRE/17-102
B3XMM6_LACRE/17-102
B3YHQ4_SALET/14-96
B3YNY8_BACCE/29-112
B3Z148_BACCE/19-103
B3ZF49_BACCE/29-112
B3ZFK0_BACCE/19-103
B3ZKE6_BACCE/29-112
B3ZV33_BACCE/19-103
B4A2H8_SALNE/14-96
B4AG61_BACPU/29-112
B4AIB2_BACPU/43-117
B4APB3_BACPU/16-102
B4BMY8_9BACI/28-111
B4CV10_9BACT/18-100
B4D476_9BACT/41-124
B4E6L7_BURCJ/12-93
B4E7R8_BURCJ/41-128
B4EB01_BURCJ/36-121
B4EC21_BURCJ/93-173
B4EDD3_BURCJ/23-106
B4EGI6_BURCJ/35-119
B4EIH6_BURCJ/8-94
B4EJU4_BURCJ/49-137
B4EL27_BURCJ/55-139
B4ELE8_BURCJ/12-94
B4ELP7_BURCJ/34-118
B4ENA1_BURCJ/41-152
B4EP86_BURCJ/42-106
B4EPT7_BURCJ/166-250
B4EPT7_BURCJ/39-123
B4ETD8_PROMH/23-106
B4EUL0_PROMH/23-104
B4R8D4_PHEZH/45-127
B4RDC0_PHEZH/9-94
B4RFA8_PHEZH/59-135
B4RIZ6_NEIG2/24-106
B4RLA7_NEIG2/41-124
B4SBD8_PELPB/44-98
B4SJE7_STRM5/12-94
B4SKD6_STRM5/39-124
B4SLM2_STRM5/31-114
B4SPT7_STRM5/16-98
B4SQM2_STRM5/23-106
B4SSI4_STRM5/16-100
B4T378_SALNS/14-96
B4TEZ0_SALHS/14-96
B4TSY4_SALSV/14-96
B4UM22_ANASK/11-94
B4UN91_KLULA/193-268
B4V0H1_9ACTO/19-103
B4V1G2_9ACTO/94-177
B4V711_9ACTO/13-94
B4V7H2_9ACTO/19-102
B4VAS0_9ACTO/73-150
B4VF09_9ACTO/50-132
B4VGI7_9ACTO/67-152
B4WAC8_9CAUL/24-107
B4WUK4_9SYNE/47-132
B4X3X7_9GAMM/12-94
B4Y218_ENTCL/53-138
B4Y345_9BURK/91-175
B5BEL8_SALPK/13-95
B5BYD6_SALET/14-96
B5CI10_SALET/14-96
B5CNB0_9FIRM/17-103
B5CQ52_9FIRM/16-102
B5CW39_9BACE/39-125
B5D1A3_9BACE/142-219
B5D1A3_9BACE/17-90
B5E7F0_STRP4/42-127
B5EG58_GEOBB/150-235
B5EG58_GEOBB/18-97
B5EH08_GEOBB/21-103
B5EJX1_ACIF5/18-99
B5ES48_ACIF5/22-105
B5F330_SALA4/14-96
B5FSV9_SALDC/14-96
B5GA23_9ACTO/304-387
B5GA26_9ACTO/40-124
B5GDS6_9ACTO/18-96
B5GE11_9ACTO/94-175
B5GEK9_9ACTO/25-107
B5GHB2_9ACTO/340-424
B5GN60_STRCL/12-96
B5GRJ2_STRCL/60-145
B5GRQ8_STRCL/337-421
B5GTS9_STRCL/95-176
B5GYT6_STRCL/29-114
B5H2X1_STRCL/29-111
B5H4J3_STRPR/65-148
B5H5A2_STRPR/35-117
B5HC81_STRPR/14-95
B5HE39_STRPR/50-132
B5HE85_STRPR/11-96
B5HG16_STRPR/332-416
B5HH30_STRPR/22-108
B5HJ22_STRPR/44-130
B5HJD4_STRPR/94-177
B5HJF3_STRPR/1-81
B5HQS4_9ACTO/19-103
B5HSP7_9ACTO/281-365
B5HTB4_9ACTO/41-125
B5HUW6_9ACTO/47-130
B5HVC5_9ACTO/24-106
B5HVC6_9ACTO/30-113
B5I501_9ACTO/38-123
B5I5A4_9ACTO/11-96
B5I5L7_9ACTO/343-427
B5I7E0_9ACTO/36-121
B5IH70_ACIB4/22-105
B5IHE4_ACIB4/22-105
B5J5R3_9RHOB/45-133
B5JBQ7_9RHOB/55-139
B5JGM7_9BACT/186-270
B5JPI4_9BACT/42-123
B5K096_9RHOB/30-114
B5K0V7_9RHOB/38-103
B5K320_9RHOB/45-133
B5K4J2_9RHOB/23-106
B5MQV2_SALET/14-96
B5N139_SALET/14-96
B5NG28_SALET/14-96
B5NVM3_SALET/14-96
B5P8E6_SALET/14-96
B5PML2_SALET/14-96
B5PUN1_SALHA/14-96
B5Q868_SALVI/14-96
B5QIC8_CAMJE/165-248
B5QL31_LACRH/16-101
B5QMZ4_LACRH/34-119
B5QUL3_SALEP/13-95
B5RDD3_SALG2/13-95
B5RXT7_RALSO/24-107
B5S1X1_RALSO/35-119
B5S224_RALSO/52-141
B5S2K7_RALSO/57-141
B5S388_RALSO/93-175
B5SBJ6_RALSO/24-107
B5SFA6_RALSO/52-141
B5SFF8_RALSO/35-119
B5SJ72_RALSO/57-141
B5SJU7_RALSO/23-106
B5SKB8_RALSO/93-175
B5UQV5_BACCE/19-103
B5UUN3_BACCE/28-111
B5V0N7_BACCE/29-112
B5V3S2_BACCE/6-85
B5VAI8_BACCE/19-103
B5VLQ5_YEAS6/201-282
B5WAA2_9BURK/146-226
B5WAB4_9BURK/145-223
B5WB20_9BURK/47-135
B5WC57_9BURK/39-122
B5WFU8_9BURK/12-94
B5WG93_9BURK/35-119
B5WH31_9BURK/35-118
B5WKS4_9BURK/12-94
B5WLD1_9BURK/54-138
B5WNG8_9BURK/36-121
B5WQ58_9BURK/1-68
B5WR46_9BURK/12-94
B5WR69_9BURK/35-119
B5WTC7_9BURK/23-106
B5WUI6_9BURK/35-118
B5XQT9_KLEP3/16-100
B5XRB4_KLEP3/35-119
B5XS52_KLEP3/40-122
B5XTB4_KLEP3/42-122
B5XUG4_KLEP3/173-257
B5XUG4_KLEP3/46-130
B5XVD9_KLEP3/13-95
B5XX14_KLEP3/223-313
B5XZ28_KLEP3/33-118
B5Y1B1_KLEP3/41-109
B5Y8X7_COPPD/25-108
B5YQ41_ECO5E/43-122
B5Z286_ECO5E/13-95
B5ZF27_GLUDA/65-150
B5ZFI7_GLUDA/33-119
B5ZPI2_RHILW/12-94
B5ZVS9_RHILW/12-94
B5ZZ72_RHILW/40-107
B5ZZ72_RHILW/94-172
B6A251_RHILW/34-118
B6A3E1_RHILW/45-127
B6A3J5_RHILW/13-95
B6A3X8_RHILW/39-123
B6ARP1_9BACT/35-117
B6AVR3_9RHOB/1-82
B6AVR4_9RHOB/66-147
B6AWT9_9RHOB/18-96
B6AXA1_9RHOB/37-121
B6B1K6_9RHOB/53-145
B6B1T2_9RHOB/45-127
B6B3A2_9RHOB/22-73
B6B480_9RHOB/30-116
B6B8L9_9RHOB/34-118
B6B932_9RHOB/8-91
B6BA89_9RHOB/22-104
B6BAA6_9RHOB/37-121
B6BBL3_9RHOB/47-133
B6BBP3_9RHOB/30-116
B6BCI5_9RHOB/12-94
B6BCL0_9RHOB/51-112
B6BH01_9PROT/44-125
B6G1T3_9CLOT/46-129
B6GZ43_PENCW/45-127
B6H7N1_PENCW/45-126
B6HE76_PENCW/93-186
B6HNE6_PENCW/45-129
B6IBH4_ECOSE/43-122
B6J4H9_COXB1/124-199
B6JB04_OLICO/70-152
B6JCD5_OLICO/35-119
B6JE28_OLICO/41-124
B6JFG6_OLICO/45-127
B6JHV7_OLICO/12-94
B6JHZ0_OLICO/22-105
B6K0S1_SCHJY/122-198
B6QIJ5_PENMQ/45-128
B6QIK0_PENMQ/174-254
B6QW79_PENMQ/91-156
B6QY20_9RHOB/27-123
B6R249_9RHOB/25-108
B6R2V8_9RHOB/57-121
B6R3H4_9RHOB/305-389
B6R3V6_9RHOB/33-117
B6R4B7_9RHOB/23-103
B6R6F3_9RHOB/94-177
B6VL85_PHOAA/35-120
B6VS17_9BACE/40-126
B6VUP4_9BACE/40-126
B6W2S3_9BACE/142-219
B6W2S3_9BACE/17-90
B6WPP9_9DELT/164-247
B6WPP9_9DELT/27-111
B6WSC8_9DELT/157-242
B6WSC8_9DELT/24-102
B6XB31_9ENTR/28-112
B6XF77_9ENTR/18-97
B6XIU2_9ENTR/231-314
B6XTV1_9BIFI/156-240
B6XTV1_9BIFI/16-102
B6YY00_THEON/25-108
B6YYE7_9RHOB/14-96
B6YYV5_9RHOB/42-126
B6ZWE7_ECO57/13-95
B7A1Y8_ECO57/43-122
B7A5D4_THEAQ/24-108
B7AGU0_9BACE/37-123
B7B8V9_9PORP/37-123
B7B8W6_9PORP/40-126
B7BF76_9PORP/22-108
B7CBA1_9FIRM/18-103
B7CEE4_BURPS/12-94
B7CFB3_BURPS/87-171
B7CHN7_BURPS/16-96
B7CJD0_BURPS/26-109
B7CN50_BURPS/93-173
B7CNJ1_BURPS/1-81
B7CTD9_BURPS/35-119
B7CWP9_BURPS/46-129
B7GF77_ANOFW/45-128
B7GVH8_ACIB3/5-90
B7GZP0_ACIB3/34-119
B7H237_ACIB3/35-119
B7H4B1_ACIB3/35-118
B7HA50_BACC4/28-111
B7HN81_BACC7/19-103
B7HUE0_BACC7/29-112
B7I3A6_ACIB5/35-118
B7I3K9_ACIB5/34-119
B7I908_ACIB5/35-119
B7IBF2_ACIB5/5-90
B7IF53_THEAB/24-108
B7IJQ3_BACC2/28-111
B7J496_ACIF2/18-99
B7JBS0_ACIF2/22-105
B7JJQ2_BACC0/19-103
B7JRU6_BACC0/29-112
B7JU39_BACC0/6-85
B7KLV5_CYAP7/40-120
B7KUJ2_METC4/10-95
B7L6M7_ECO55/43-122
B7LQ40_ESCF3/43-122
B7LRV5_ESCF3/42-126
B7LUR0_ESCF3/33-118
B7LW08_ESCF3/13-95
B7M1G5_ECO8A/43-122
B7MAW4_ECO45/43-122
B7MKE5_ECO45/13-95
B7MVN2_ECO81/43-122
B7MYX6_ECO81/13-95
B7N4S1_ECOLU/173-257
B7N4S1_ECOLU/46-130
B7N589_ECOLU/43-122
B7N6Q8_ECOLU/13-95
B7NSF7_ECO7I/13-95
B7NT24_ECO7I/43-122
B7QPN6_9RHOB/22-104
B7QRV3_9RHOB/63-147
B7QSI0_9RHOB/34-118
B7QVC3_9RHOB/43-129
B7QXL5_9RHOB/37-121
B7QXR3_9RHOB/37-121
B7QYN5_9RHOB/49-105
B7QYR6_9RHOB/13-94
B7QZ80_9RHOB/22-105
B7R9B5_9THEO/23-103
B7RK16_9RHOB/34-118
B7RMX6_9RHOB/40-120
B7RN97_9RHOB/48-132
B7RPK9_9RHOB/38-124
B7RSZ6_9GAMM/33-116
B7RTR4_9GAMM/38-111
B7RWK9_9GAMM/30-114
B7RX80_9GAMM/11-91
B7RXB0_9GAMM/39-123
B7UF51_YERPS/128-213
B7UH92_ECO27/13-95
B7USD4_ECO27/43-122
B7V026_PSEA8/33-117
B7V2E5_PSEA8/35-119
B7V2I1_PSEA8/12-94
B7V4F1_PSEA8/24-106
B7V8Z1_PSEA8/40-125
B7VEJ0_9BACT/35-118
B7VPV0_VIBSL/4-86
B7VU25_VIBSL/12-94
B7WR67_COMTE/57-142
B7WSJ7_COMTE/42-106
B7WUV2_COMTE/23-106
B7WXF6_COMTE/1-70
B7WY76_COMTE/246-329
B7X2D6_COMTE/23-105
B7X360_COMTE/43-135
B8CWH9_HALOH/26-108
B8D2J9_DESK1/26-107
B8DIC6_LISMH/15-94
B8DIT1_DESVM/39-124
B8DKE2_DESVM/24-107
B8DSC9_DESVM/151-235
B8DSC9_DESVM/22-99
B8DUI4_BIFA0/170-248
B8DVA7_BIFA0/149-233
B8DVA7_BIFA0/17-103
B8E3J2_SHEB2/33-118
B8E9H7_SHEB2/34-118
B8EA46_SHEB2/15-97
B8EMA1_METSB/42-126
B8EMA6_METSB/27-110
B8ERC4_METSB/23-106
B8F3P4_HAEPS/38-122
B8FCI6_DESAA/14-101
B8FJW4_DESAA/41-124
B8FL90_DESAA/15-97
B8FLK9_DESAA/39-117
B8FNC5_DESAA/161-246
B8FNC5_DESAA/27-111
B8FR49_DESHD/21-101
B8FS90_DESHD/21-101
B8FXF5_DESHD/15-98
B8GD15_CHLAD/49-137
B8GEP8_METPE/166-251
B8GEP8_METPE/32-117
B8GGU4_METPE/14-97
B8GJ59_METPE/47-130
B8GJN4_METPE/27-110
B8GRK3_THISH/34-118
B8GZH0_CAUCN/302-387
B8H3C0_CAUCN/52-136
B8H800_ARTCA/50-134
B8H9L3_ARTCA/18-102
B8HU93_CYAP4/37-119
B8ICZ8_METNO/70-126
B8IGB6_METNO/49-137
B8IGE0_METNO/24-107
B8IJF9_METNO/93-170
B8IQB0_METNO/12-95
B8IUK0_METNO/302-386
B8IVV6_METNO/41-123
B8IVW2_METNO/41-124
B8IWF6_METNO/49-137
B8JHE5_ANAD2/11-94
B8K3Q2_VIBPA/11-94
B8KVH5_9GAMM/42-125
B8KXR4_9GAMM/24-109
B8L059_9GAMM/31-114
B8L2T4_9GAMM/23-106
B8L5Z8_9GAMM/40-124
B8L9I2_9GAMM/16-98
B8LCH7_THAPS/81-156
B8MN68_TALSN/54-127
B8MT80_TALSN/55-123
B8N164_ASPFN/45-134
B8N5P4_ASPFN/86-170
B8NDN0_ASPFN/36-133
B8NN64_ASPFN/44-127
B8NYT8_ASPFN/55-123
B8ZLH6_STRPJ/42-127
B8ZTA1_MYCLB/51-135
B9ACJ6_METSM/19-103
B9B0N1_9BURK/9-94
B9B114_9BURK/35-119
B9B1P2_9BURK/55-139
B9B1W0_9BURK/34-118
B9B2I2_9BURK/49-137
B9B6D2_9BURK/12-95
B9B6G0_9BURK/36-120
B9B6H6_9BURK/12-94
B9B6U6_9BURK/58-140
B9BCR0_9BURK/23-106
B9BD64_9BURK/12-93
B9BEI9_9BURK/93-173
B9BEV0_9BURK/36-121
B9BH20_9BURK/43-126
B9BIN2_9BURK/9-94
B9BJ89_9BURK/55-137
B9BJJ0_9BURK/12-95
B9BKR0_9BURK/34-118
B9BKY1_9BURK/55-139
B9BLI4_9BURK/35-119
B9BPK5_9BURK/12-95
B9BPN7_9BURK/36-120
B9BPQ5_9BURK/12-94
B9BQM0_9BURK/41-125
B9BT70_9BURK/23-106
B9BUF4_9BURK/128-213
B9BUF4_9BURK/2-74
B9BUI2_9BURK/161-246
B9BUI2_9BURK/27-111
B9BUN6_9BURK/49-137
B9BWG5_9BURK/12-93
B9BYF9_9BURK/36-121
B9C0N5_9BURK/93-173
B9C1A3_9BURK/43-126
B9C2P0_9BURK/9-94
B9C397_9BURK/55-137
B9C3J7_9BURK/12-95
B9C4R6_9BURK/34-118
B9C4Y6_9BURK/55-139
B9C5I9_9BURK/35-119
B9C6Y8_9BURK/36-121
B9C7B0_9BURK/93-173
B9C9U7_9BURK/12-95
B9C9Y0_9BURK/36-120
B9C9Z7_9BURK/12-94
B9CB06_9BURK/41-125
B9CEP5_9BURK/128-213
B9CEP5_9BURK/2-74
B9CES3_9BURK/161-246
B9CES3_9BURK/27-111
B9CEX7_9BURK/49-137
B9CFF0_9BURK/23-106
B9CHP3_9BURK/12-93
B9CWU7_9PAST/25-107
B9DIC6_STACT/12-94
B9DSD1_STRU0/17-102
B9E440_CLOK1/32-117
B9IXS7_BACCQ/19-103
B9J357_BACCQ/29-112
B9J8U7_AGRRK/14-96
B9J8X3_AGRRK/41-124
B9J909_AGRRK/12-94
B9JHF2_AGRRK/55-136
B9JKT5_AGRRK/39-123
B9JN03_AGRRK/170-254
B9JN03_AGRRK/43-127
B9JNK1_AGRRK/62-150
B9JPK0_AGRRK/64-149
B9JPK2_AGRRK/64-118
B9JY88_AGRVS/11-93
B9K2N0_AGRVS/40-124
B9K4S6_AGRVS/62-150
B9K5C2_AGRVS/129-213
B9K5C2_AGRVS/6-91
B9K5C5_AGRVS/34-119
B9K5D3_AGRVS/41-118
B9K7T1_THENN/26-110
B9KBU6_THENN/25-107
B9KBY2_THENN/12-95
B9KL27_RHOSK/11-95
B9KQX2_RHOSK/40-126
B9KTN0_RHOSK/45-128
B9KWQ1_RHOSK/46-102
B9KX20_RHOSK/22-104
B9KYE1_THERP/38-119
B9L968_NAUPA/20-103
B9LEC2_CHLSY/49-137
B9LFI6_CHLSY/16-99
B9LM68_CHLSY/31-114
B9LN32_HALLT/39-104
B9M044_GEOSF/1-68
B9M2M5_GEOSF/42-124
B9MBJ6_ACIET/10-95
B9MDN8_ACIET/12-98
B9MEE8_ACIET/26-109
B9MGW3_ACIET/233-317
B9MJ76_ACIET/42-99
B9NM55_9RHOB/22-101
B9NNI6_9RHOB/40-126
B9NQY6_9RHOB/37-121
B9NS64_9RHOB/40-127
B9NWI7_9RHOB/33-117
B9PAU3_POPTR/189-274
B9QSS9_9RHOB/35-119
B9QVS4_9RHOB/27-109
B9QVX8_9RHOB/38-95
B9R062_9RHOB/25-108
B9R1H3_9RHOB/45-123
B9R3N9_9RHOB/34-118
B9T9P7_RICCO/14-96
B9TJK8_RICCO/13-95
B9U5L9_VARPD/24-75
B9WWK0_STRSU/43-126
B9XJS2_9BACT/148-231
B9XJS2_9BACT/20-104
B9XN82_9BACT/10-94
B9Y9L2_9FIRM/17-103
B9YYX4_9NEIS/34-118
B9Z028_9NEIS/35-119
B9Z046_9NEIS/12-94
B9Z2E2_9NEIS/21-105
B9Z2S8_9NEIS/35-118
B9Z6E6_9NEIS/24-107
C0AY44_9ENTR/23-104
C0B6V9_9FIRM/18-88
C0BA08_9FIRM/18-103
C0BGS8_9BACT/24-107
C0BJ63_9BACT/22-104
C0BL17_9BACT/22-105
C0BMS1_9BACT/24-107
C0BTE4_9BIFI/156-240
C0BTE4_9BIFI/16-102
C0BX00_9CLOT/140-224
C0BXH5_9CLOT/162-246
C0BXH5_9CLOT/27-111
C0CMX7_9FIRM/17-103
C0CY16_9CLOT/153-237
C0CY16_9CLOT/288-372
C0D3B5_9CLOT/23-106
C0DSD4_EIKCO/24-106
C0DTE8_EIKCO/41-123
C0DYP4_EIKCO/35-120
C0DZR1_9CORY/93-172
C0E1W2_9CORY/50-133
C0E7I5_9CORY/16-102
C0EAT8_9CLOT/25-111
C0EF81_9CLOT/161-245
C0EF81_9CLOT/26-110
C0EMT3_NEIFL/57-140
C0ENI5_NEIFL/24-106
C0EYT9_9FIRM/18-103
C0GBH6_9RHIZ/43-127
C0GBN0_9RHIZ/114-194
C0GJ70_9FIRM/21-104
C0NBM7_AJECG/45-126
C0PWK3_SALPC/14-96
C0QBB0_DESAH/45-129
C0QHE8_DESAH/19-105
C0QQG9_PERMH/45-123
C0QZ63_BRAHW/177-262
C0QZ63_BRAHW/43-127
C0RLF9_BRUMB/42-126
C0RLL5_BRUMB/94-170
C0SF75_PARBP/45-122
C0SMW1_9ACTO/36-116
C0STX2_9NOCA/39-123
C0VKQ6_9GAMM/34-119
C0VLL3_9GAMM/35-119
C0VMR0_9GAMM/13-96
C0VPF7_9GAMM/35-120
C0VXI6_9CORY/93-171
C0W4Q0_9ACTO/93-175
C0W6N6_9ACTO/17-102
C0WAR1_9FIRM/19-104
C0WBI5_9FIRM/39-121
C0WDI4_9FIRM/186-271
C0WDI4_9FIRM/52-136
C0WKT2_9CORY/93-173
C0WS29_LACBU/17-70
C0WY17_LACFE/17-102
C0XHB4_LACHI/17-102
C0XPM8_9CORY/38-122
C0XTP7_9CORY/11-79
C0XUA5_9CORY/57-133
C0XUP0_9CORY/11-92
C0XWT9_BURPS/12-94
C0XXC3_BURPS/35-119
C0Y2H5_BURPS/16-96
C0Y520_BURPS/93-173
C0Y874_BURPS/1-81
C0Y9A5_BURPS/34-118
C0YDR3_BURPS/52-135
C0YE94_BURPS/26-109
C0YZH9_LACRE/17-102
C0Z642_BREBN/12-94
C0Z7Q7_BREBN/166-251
C0Z7Q7_BREBN/32-116
C0Z8Q5_BREBN/24-108
C0ZA10_BREBN/36-121
C0ZIN1_BREBN/21-105
C0ZIR3_BREBN/21-104
C0ZJN7_BREBN/33-118
C0ZMX3_RHOE4/42-125
C0ZN30_RHOE4/34-108
C0ZNI8_RHOE4/16-98
C0ZNM4_RHOE4/41-124
C0ZQ68_RHOE4/34-117
C0ZRZ8_RHOE4/42-125
C0ZS05_RHOE4/294-378
C0ZTX8_RHOE4/21-103
C0ZUL0_RHOE4/43-126
C1A0F8_RHOE4/37-125
C1A2X1_RHOE4/39-123
C1A4C0_GEMAT/136-209
C1A5I0_GEMAT/40-123
C1ABY9_GEMAT/13-95
C1AKE1_MYCBT/49-133
C1ALA7_MYCBT/26-111
C1ANG7_MYCBT/40-123
C1AP43_MYCBT/26-109
C1AQ75_MYCBT/46-126
C1ARJ3_RHOOB/28-114
C1AS63_RHOOB/22-105
C1ASK0_RHOOB/32-115
C1ASR8_RHOOB/46-122
C1AT41_RHOOB/13-95
C1ATJ0_RHOOB/49-131
C1ATW7_RHOOB/17-99
C1AVM1_RHOOB/297-381
C1AZY6_RHOOB/13-96
C1B098_RHOOB/43-126
C1B297_RHOOB/42-126
C1B624_RHOOB/18-102
C1B895_RHOOB/20-103
C1B8L2_RHOOB/18-104
C1BBF2_RHOOB/26-108
C1C5E6_STRP7/42-127
C1CCH5_STRZJ/42-127
C1CIR0_STRZP/42-127
C1CPR9_STRZT/42-127
C1CUM5_DEIDV/41-125
C1CVH1_DEIDV/38-122
C1CVK8_DEIDV/45-128
C1D235_DEIDV/27-108
C1D2D8_DEIDV/307-391
C1D516_LARHH/35-118
C1D8Q9_LARHH/23-106
C1DA85_LARHH/25-109
C1DEX8_AZOVD/5-72
C1DH88_AZOVD/38-123
C1DJX0_AZOVD/1-49
C1DP42_AZOVD/166-250
C1DP42_AZOVD/39-123
C1DSL6_AZOVD/35-119
C1EQL6_BACC3/19-103
C1EXW0_BACC3/28-111
C1F0T7_ACIC5/66-148
C1F0U1_ACIC5/21-85
C1F0U2_ACIC5/21-84
C1F611_ACIC5/339-423
C1F7V6_ACIC5/12-94
C1FNW3_CLOBJ/24-107
C1FPN5_CLOBJ/21-101
C1GK41_PARBD/45-122
C1H4S1_PARBA/45-122
C1HJC2_9ESCH/13-95
C1HLC3_9ESCH/43-122
C1HXG0_NEIGO/41-124
C1HZS6_NEIGO/24-106
C1IUL2_ENTCL/23-106
C1L0U1_LISMC/15-97
C1M3R7_9ENTR/12-96
C1M502_9ENTR/133-218
C1M502_9ENTR/6-80
C1MAJ7_9ENTR/13-95
C1MEX0_9ENTR/46-132
C1NBI2_9ESCH/23-106
C1PCI9_BACCO/129-211
C1PCI9_BACCO/20-102
C2CLD3_CORST/266-355
C2CP31_CORST/93-173
C2D3B7_LACBR/17-102
C2DQA9_ECOLX/43-122
C2DX44_ECOLX/13-95
C2E4T0_LACJO/150-233
C2E4T0_LACJO/19-103
C2EJT9_9LACO/17-102
C2ELD2_9LACO/162-246
C2ELD2_9LACO/32-116
C2ESK1_9LACO/17-102
C2FG85_LACPA/16-101
C2FT33_9SPHI/156-241
C2FT33_9SPHI/22-101
C2G4C0_9SPHI/12-94
C2GEB8_9CORY/93-171
C2HC14_ENTFC/30-114
C2HMR9_LACAC/159-242
C2HMR9_LACAC/28-112
C2JWJ7_LACRH/16-101
C2JWY6_LACRH/40-125
C2KB13_9LACO/59-143
C2LF71_PROMI/1-65
C2LK02_PROMI/1-65
C2LMT7_PROMI/23-104
C2LUR4_STRSL/40-124
C2MH44_BACCE/36-121
C2MJI6_BACCE/18-102
C2MLU5_BACCE/29-112
C2N215_BACCE/37-120
C2NGD1_BACCE/19-103
C2NIS9_BACCE/29-112
C2NXK8_BACCE/6-90
C2NZP3_BACCE/37-120
C2PG41_BACCE/28-111
C2PRL8_BACCE/12-94
C2PUT0_BACCE/18-102
C2PW72_BACCE/48-131
C2PYH5_BACCE/28-111
C2QL60_BACCE/6-85
C2QRS0_BACCE/19-103
C2QU68_BACCE/29-112
C2R6X9_BACCE/155-238
C2R998_BACCE/37-120
C2RP54_BACCE/37-120
C2S2F4_BACCE/19-103
C2S4I0_BACCE/29-112
C2SIT8_BACCE/18-102
C2SKY1_BACCE/8-90
C2SLB7_BACCE/48-131
C2T257_BACCE/37-120
C2TF98_BACCE/19-103
C2TH86_BACCE/29-112
C2TR34_BACCE/14-93
C2TXW6_BACCE/12-94
C2TYN7_BACCE/34-117
C2UCL2_BACCE/1-55
C2UNR6_BACCE/6-85
C2UVS6_BACCE/12-94
C2UWH3_BACCE/34-117
C2VCD5_BACCE/12-94
C2VD11_BACCE/34-117
C2VSF5_BACCE/19-103
C2VUW3_BACCE/29-112
C2WDN8_BACCE/12-94
C2WG31_BACCE/28-111
C2WL53_BACCE/153-236
C2WNL2_BACCE/37-120
C2X081_BACCE/12-94
C2XAI6_BACCE/6-90
C2XSS9_BACCE/18-102
C2XV78_BACCE/48-131
C2XWM5_BACCE/12-94
C2Y470_BACCE/8-90
C2Y9F1_BACCE/3-90
C2YQE7_BACCE/19-103
C2Z7C1_BACCE/28-111
C2Z8G5_BACCE/8-90
C2Z907_BACCE/28-111
C2ZNX3_BACCE/28-111
C2ZQE9_BACCE/8-90
C2ZQQ1_BACCE/28-111
C3A4J9_BACMY/12-94
C3A4Q7_BACMY/18-102
C3A708_BACMY/48-131
C3AFS1_BACMY/6-63
C3AIG7_BACMY/1-76
C3AX31_BACMY/1-61
C3B074_BACMY/1-76
C3B9P7_BACMY/12-94
C3BH03_9BACI/1-76
C3BRP1_9BACI/12-94
C3BTX1_9BACI/28-111
C3BU80_9BACI/33-118
C3C137_BACTU/19-103
C3C3H5_BACTU/29-112
C3CHJ4_BACTU/1-55
C3CJU0_BACTU/37-120
C3D0E8_BACTU/1-55
C3D2U3_BACTU/37-120
C3DIL1_BACTS/19-103
C3DKW0_BACTS/37-120
C3E4I2_BACTU/37-120
C3EJI2_BACTK/153-236
C3ELS6_BACTK/37-120
C3F0D6_BACTU/19-103
C3FIX8_BACTB/1-55
C3G1Q1_BACTU/19-103
C3G415_BACTU/29-112
C3GHM3_BACTU/19-103
C3GK00_BACTU/29-112
C3H216_BACTU/37-120
C3HC05_BACTU/12-94
C3HHI6_BACTU/19-103
C3HZD4_BACTU/6-90
C3I178_BACTU/12-94
C3II76_BACTU/19-103
C3IKF6_BACTU/37-120
C3IWM5_BACTU/28-111
C3JE39_RHOER/42-125
C3JFT4_RHOER/42-127
C3JFU1_RHOER/294-378
C3JH90_RHOER/16-98
C3JHC7_RHOER/41-124
C3JIG7_RHOER/43-126
C3JK84_RHOER/93-176
C3JMN5_RHOER/21-103
C3JPS7_RHOER/25-104
C3JPY7_RHOER/34-108
C3JQG6_RHOER/43-131
C3JU15_RHOER/39-123
C3K6Y0_PSEFS/33-117
C3K9G9_PSEFS/12-94
C3KAP0_PSEFS/35-119
C3KCK1_PSEFS/12-94
C3KKF9_RHISN/191-276
C3KKF9_RHISN/338-425
C3KKF9_RHISN/56-140
C3KMF3_RHISN/39-123
C3KX59_CLOB6/24-107
C3KXP0_CLOB6/21-101
C3L6F9_BACAC/19-101
C3LG22_BACAC/29-112
C3MEH0_RHISN/43-127
C3MLE9_SULIL/43-128
C3MSL0_SULIM/43-128
C3N299_SULIA/43-128
C3NAZ0_SULIY/43-128
C3NKM5_SULIN/43-128
C3P7D0_BACAA/19-101
C3PD55_BACAA/29-112
C3PIH8_CORA7/253-342
C3PUS2_9BACE/65-106
C3PUU4_9BACE/144-225
C3PUU4_9BACE/20-89
C3QFN5_9BACE/178-261
C3QFN5_9BACE/311-396
C3R1G3_9BACE/37-123
C3RQY8_9FIRM/163-246
C3RQY8_9FIRM/27-111
C3RR51_9FIRM/158-243
C3RR51_9FIRM/23-107
C3T782_ECOLX/43-122
C3WAD3_FUSMR/122-205
C3WAD3_FUSMR/5-70
C3X2I1_OXAFO/155-224
C3X2I1_OXAFO/26-100
C3X8A5_OXAFO/52-124
C3X9E3_OXAFO/154-237
C3X9E3_OXAFO/21-97
C3XE86_9HELI/198-282
C3XE86_9HELI/63-146
C3Y3R3_BRAFL/64-149
C4ASZ4_BURMA/26-104
C4AU85_BURMA/35-119
C4AUG4_BURMA/93-173
C4AZ84_BURMA/16-96
C4B0P4_BURMA/87-171
C4B2C9_BURMA/1-81
C4B2L3_BURMA/46-129
C4EY51_HAEIF/24-107
C4F2A1_HAEIF/24-107
C4FES7_9BIFI/161-245
C4FES7_9BIFI/29-110
C4FMX3_9FIRM/165-247
C4FMX3_9FIRM/27-113
C4G7G6_ABIDE/42-123
C4GEL2_9NEIS/17-102
C4GIL2_9NEIS/41-120
C4H5J6_YERPE/50-134
C4HAQ8_YERPE/35-119
C4HE12_YERPE/35-119
C4HNV2_YERPE/50-134
C4HUL4_YERPE/50-134
C4I2Q1_BURPS/34-118
C4I3L1_BURPS/12-94
C4I4K2_BURPS/52-135
C4I577_BURPS/35-119
C4IK84_CLOBU/162-247
C4IK84_CLOBU/27-111
C4IVD8_BRUAB/114-194
C4IVJ3_BRUAB/43-127
C4JJK2_UNCRE/45-140
C4JQ50_UNCRE/44-102
C4KLE8_SULIK/43-128
C4KN70_BURPS/1-81
C4KNZ4_BURPS/93-173
C4KPP5_BURPS/26-109
C4KTZ3_BURPS/16-96
C4L1Y8_EXISA/36-120
C4L7H5_TOLAT/172-257
C4L8S8_TOLAT/24-109
C4LED1_TOLAT/191-275
C4LEV0_TOLAT/1-71
C4LEV0_TOLAT/123-208
C4LH46_CORK4/173-257
C4LH46_CORK4/44-127
C4R4B1_PICPG/180-253
C4RBA4_9ACTO/96-178
C4RCL4_9ACTO/37-91
C4RCN1_9ACTO/109-180
C4RHA3_9ACTO/53-138
C4RPC2_9ACTO/8-92
C4RY32_YERBE/53-137
C4S2R6_YERBE/13-95
C4SAW5_YERMO/13-95
C4SE66_YERMO/50-134
C4SL80_YERFR/33-118
C4SR63_YERFR/170-254
C4SR63_YERFR/42-126
C4SVV8_YERFR/146-230
C4SVV8_YERFR/19-103
C4TQY4_YERKR/43-127
C4TVM1_YERKR/12-95
C4USQ9_YERRO/2-82
C4VMN0_9LACO/16-100
C4VR26_9LACO/95-179
C4WGP1_9RHIZ/11-94
C4WLU3_9RHIZ/39-123
C4WM50_9RHIZ/132-212
C4WNJ6_9RHIZ/72-153
C4WQ76_9RHIZ/24-107
C4WYY7_KLEPN/188-272
C4WYY7_KLEPN/61-145
C4WZM3_KLEPN/33-118
C4X3A1_KLEPN/42-121
C4X731_KLEPN/40-122
C4X7X1_KLEPN/35-119
C4X892_KLEPN/16-100
C4X8W0_KLEPN/223-313
C4XCD8_KLEPN/13-95
C4XDM5_KLEPN/5-88
C4XJ13_DESMR/24-107
C4XMT3_DESMR/200-285
C4XMT3_DESMR/65-150
C4XRF8_DESMR/9-87
C4YCL8_CANAW/267-328
C4ZFB7_EUBR3/18-103
C4ZH88_EUBR3/18-103
C4ZK97_THASP/45-108
C4ZKK7_THASP/25-108
C4ZZA9_ECOBW/43-122
C5AI17_BURGB/13-95
C5AI66_BURGB/32-116
C5AIC8_BURGB/42-118
C5AJZ9_BURGB/9-95
C5AKM9_BURGB/42-121
C5AL48_BURGB/43-122
C5AL60_BURGB/35-119
C5ANF7_BURGB/46-127
C5AXG4_METEA/11-95
C5B8J3_EDWI9/45-129
C5BRE7_TERTT/41-124
C5BTV5_TERTT/24-107
C5BW91_BEUC1/41-124
C5C2S0_BEUC1/44-125
C5C604_BEUC1/19-103
C5C614_BEUC1/14-93
C5C8Y4_MICLC/23-110
C5CIW3_KOSOT/26-109
C5CJ82_VARPS/62-144
C5CR88_VARPS/16-98
C5CRU8_VARPS/42-130
C5CRZ0_VARPS/41-129
C5CU83_VARPS/44-129
C5CZL5_VARPS/12-94
C5CZT8_VARPS/128-214
C5CZT8_VARPS/2-74
C5CZW0_VARPS/12-94
C5D0C1_VARPS/42-125
C5D1E6_VARPS/42-126
C5D1J6_VARPS/12-95
C5D1M2_VARPS/40-107
C5DH61_LACTC/192-271
C5E148_ZYGRC/200-279
C5EG27_9FIRM/175-259
C5EG27_9FIRM/38-124
C5EHC7_9FIRM/38-122
C5EYH3_9HELI/161-245
C5EYH3_9HELI/27-109
C5F2Z2_LACPA/16-101
C5FSY3_ARTOC/45-120
C5GBJ1_AJEDR/45-122
C5JQM6_AJEDS/45-122
C5MBL7_CANTT/324-391
C5N025_STAA3/10-92
C5N7X1_BURMA/93-173
C5N8M4_BURMA/46-129
C5N8V8_BURMA/35-119
C5NDD8_BURMA/16-96
C5NE30_BURMA/26-104
C5NJQ2_BURMA/1-75
C5NX87_9BACL/23-103
C5P1F6_COCP7/45-140
C5P3A2_COCP7/45-128
C5Q296_STAAU/10-92
C5RD62_WEIPA/17-102
C5S275_9PAST/12-93
C5S452_9PAST/25-107
C5SZL2_ACIDE/45-129
C5T131_ACIDE/173-258
C5T131_ACIDE/38-119
C5T320_ACIDE/37-121
C5T323_ACIDE/42-98
C5T3B6_ACIDE/130-215
C5T3H6_ACIDE/161-246
C5T5G4_ACIDE/18-102
C5T618_ACIDE/25-108
C5T8U5_ACIDE/251-333
C5TA04_ACIDE/15-97
C5TME5_NEIFL/41-124
C5TPI1_NEIFL/24-106
C5UW36_CLOBO/25-107
C5W4W9_ECOBB/43-122
C5ZBX7_BURPS/16-96
C5ZHW2_BURPS/1-81
C5ZIN4_BURPS/93-173
C5ZJS0_BURPS/26-109
C5ZLL5_BURPS/12-94
C5ZNJ1_BURPS/35-119
C5ZNS5_BURPS/46-129
C5ZUD8_BURPS/34-118
C5ZYS4_9HELI/217-301
C5ZYS4_9HELI/83-166
C6A5W0_BIFLB/149-233
C6A5W0_BIFLB/17-103
C6A7X6_BIFLB/170-248
C6AGG8_BIFAS/149-233
C6AGG8_BIFAS/17-103
C6AII4_BIFAS/170-248
C6AQ54_AGGAN/24-107
C6ARK8_RHILS/12-94
C6AVF7_RHILS/40-104
C6AVF7_RHILS/95-172
C6AVM6_RHILS/42-126
C6AYB3_RHILS/15-99
C6B0C1_RHILS/12-94
C6B1Z2_RHILS/49-133
C6B3N8_RHILS/161-245
C6B3N8_RHILS/36-120
C6B3P9_RHILS/55-136
C6B3X1_RHILS/10-95
C6B4F9_RHILS/15-93
C6B6N6_RHILS/19-101
C6B7N0_RHILS/39-123
C6BHW0_RALP1/12-94
C6BIT3_RALP1/93-173
C6BIZ9_RALP1/23-104
C6BJC5_RALP1/57-138
C6BJU5_RALP1/12-96
C6BK36_RALP1/48-137
C6BKM1_RALP1/35-119
C6BKP1_RALP1/15-100
C6BL23_RALP1/44-126
C6BMA2_RALP1/32-118
C6BMG1_RALP1/34-118
C6BML0_RALP1/19-101
C6BTC8_DESAD/153-238
C6BTC8_DESAD/17-98
C6BUP1_DESAD/24-105
C6C5N2_DICDC/229-300
C6CFT8_DICZE/231-317
C6CT62_PAESJ/18-100
C6D028_PAESJ/12-94
C6D111_PAESJ/12-94
C6D8V5_PECCP/15-99
C6DE97_PECCP/13-95
C6DJ94_PECCP/236-302
C6DN52_MYCTK/94-176
C6DPP9_MYCTK/46-126
C6DRB7_MYCTK/26-109
C6DSR1_MYCTK/40-123
C6DT45_MYCTK/49-133
C6DUT9_MYCTK/26-111
C6E3Y0_GEOSM/21-103
C6ECK4_ECOBD/43-122
C6H9X4_AJECH/45-126
C6HWE3_9BACT/22-103
C6I7U8_9BACE/22-108
C6IC61_9BACE/37-123
C6IJS4_9BACE/142-219
C6IJS4_9BACE/17-90
C6ISU0_9BACE/178-261
C6ISU0_9BACE/311-396
C6J8I6_9FIRM/18-103
C6K8C8_AZOBR/62-143
C6L105_9BACT/40-130
C6LBB9_9FIRM/159-244
C6LC90_9FIRM/33-118
C6LEA0_9FIRM/162-247
C6LEA0_9FIRM/27-111
C6LIE5_9FIRM/14-98
C6LIE5_9FIRM/149-233
C6LWN1_GIAIB/168-251
C6LWN1_GIAIB/27-116
C6M2C2_NEISI/24-106
C6M4A7_NEISI/55-138
C6MY74_9GAMM/24-107
C6MYC0_9GAMM/97-172
C6MZM0_9GAMM/22-105
C6NV25_9GAMM/33-118
C6NW75_9GAMM/23-106
C6PSS4_9CLOT/30-115
C6PUF0_9CLOT/174-258
C6PUF0_9CLOT/34-119
C6Q181_9CLOT/16-102
C6R5Y1_9MICC/93-175
C6R7W1_9CORY/262-351
C6RAB6_9CORY/93-173
C6RM03_ACIRA/22-102
C6RPH2_ACIRA/34-119
C6S6S2_NEIML/128-211
C6S850_NEIML/24-106
C6SAJ8_NEIME/86-169
C6SBA3_NEIME/24-106
C6SM26_NEIME/128-211
C6SQU3_STRMN/21-105
C6SRJ5_STRMN/17-102
C6TRI5_BURPS/37-122
C6TSA8_BURPS/93-173
C6TWJ1_BURPS/16-96
C6U2K3_BURPS/34-118
C6U3M0_BURPS/12-94
C6U4Q6_BURPS/46-129
C6U5C9_BURPS/35-119
C6UJ67_ECOBR/43-122
C6URL0_ECO5T/13-95
C6UX09_ECO5T/43-122
C6VJT9_LACPJ/17-102
C6VL68_LACPJ/34-119
C6VTC6_DYAFD/12-94
C6W316_DYAFD/122-195
C6W6H3_DYAFD/9-93
C6W9J1_ACTMD/10-91
C6WD86_ACTMD/10-92
C6WFZ8_ACTMD/25-108
C6WG18_ACTMD/48-117
C6WG23_ACTMD/59-138
C6WK54_ACTMD/41-120
C6WS83_ACTMD/33-117
C6WY79_METML/23-106
C6XBB2_METSD/41-124
C6XL91_HIRBI/40-124
C6XMF7_HIRBI/41-121
C6XS88_PEDHD/10-94
C6XSY1_PEDHD/11-93
C6Z5S9_9BACE/40-126
C7BH72_PHOAA/13-95
C7CB80_METED/10-95
C7D5X5_9RHOB/46-125
C7D821_9RHOB/38-124
C7D942_9RHOB/37-121
C7DDQ3_9RHOB/43-104
C7GM98_YEAS2/201-282
C7IUQ3_THEET/31-103
C7JBD3_ACEP3/93-175
C7JET2_ACEP3/23-106
C7JJY4_ACEPA/93-175
C7JLI6_ACEPA/23-106
C7JU52_ACEPA/93-175
C7JVQ4_ACEPA/23-106
C7K4E4_ACEPA/93-175
C7K5Z6_ACEPA/23-106
C7KDL3_ACEPA/93-175
C7KF65_ACEPA/23-106
C7KMX9_ACEPA/93-175
C7KPI1_ACEPA/23-106
C7KX94_ACEPA/93-175
C7KYU6_ACEPA/23-106
C7L718_ACEPA/93-175
C7L8M0_ACEPA/23-106
C7LIC8_BRUMC/42-126
C7LII3_BRUMC/94-174
C7LVV8_DESBD/17-100
C7LY49_ACIFD/24-113
C7M0P2_ACIFD/46-102
C7M1N9_ACIFD/38-121
C7MDE1_BRAFD/240-319
C7MES5_BRAFD/33-119
C7MHL8_BRAFD/52-140
C7MPV7_SACVD/42-126
C7N0U8_SLAHD/19-104
C7NGR1_KYTSD/12-93
C7NRP1_HALUD/30-112
C7NUD7_HALUD/38-117
C7P3K1_HALMD/21-106
C7P8J0_METFA/19-103
C7PDU2_CHIPD/12-94
C7PID1_CHIPD/9-94
C7PLI2_CHIPD/40-121
C7PMI6_CHIPD/25-107
C7PPB9_CHIPD/121-191
C7PTW4_CHIPD/40-119
C7PUL2_CHIPD/12-95
C7PVS2_CATAD/38-123
C7PWF7_CATAD/24-80
C7PY40_CATAD/13-94
C7PY84_CATAD/24-109
C7Q1L8_CATAD/291-375
C7Q388_CATAD/21-73
C7Q3S6_CATAD/15-96
C7Q3T5_CATAD/12-96
C7Q3V6_CATAD/24-106
C7Q4T4_CATAD/86-168
C7Q9X7_CATAD/204-289
C7Q9X7_CATAD/66-150
C7QB22_CATAD/43-131
C7QF63_CATAD/21-103
C7QIZ9_CATAD/14-96
C7RC90_KANKD/40-124
C7RCV0_KANKD/25-104
C7RNJ5_ACCPU/24-107
C7RTI4_ACCPU/45-101
C7TBY3_LACRG/17-102
C7TCA0_LACRG/34-119
C7TIQ4_LACRL/16-101
C7TJ16_LACRL/34-119
C7WIA9_ENTFA/17-103
C7X749_9PORP/199-283
C7X749_9PORP/64-148
C7XLX5_9LACO/150-234
C7XLX5_9LACO/20-104
C7XUG3_9LACO/17-102
C7Y7X6_9LACO/70-154
C7YR98_NECH7/44-119
C7YSZ0_NECH7/45-128
C7YZS3_NECH7/44-116
C7Z2Q5_NECH7/44-128
C7ZEN8_NECH7/45-128
C7ZG22_NECH7/40-124
C7ZSH2_STAAU/10-92
C8A059_STAAU/10-92
C8A957_STAAU/10-92
C8AF20_STAAU/10-92
C8ANE0_STAAU/10-92
C8JY23_LISMO/15-97
C8K391_LISMO/15-97
C8K9P2_LISMO/15-97
C8KNA8_STAAU/10-92
C8KV13_STAAU/10-92
C8KWY3_9PAST/351-415
C8L5J2_STAAU/10-92
C8L9W9_STAAU/10-92
C8LND8_STAAU/10-92
C8LSK1_STAAU/10-92
C8LYD4_STAAU/10-92
C8MA13_STAAU/10-92
C8MHX0_STAAU/10-92
C8MQA5_STAAU/10-92
C8MSW6_STAAU/10-92
C8N2V4_STAAU/10-92
C8NCJ4_9GAMM/23-105
C8ND32_9GAMM/34-119
C8NN00_COREF/29-115
C8NQN9_COREF/14-100
C8NQR1_COREF/40-124
C8NQU3_COREF/270-361
C8P587_9LACO/30-116
C8P899_9LACO/17-102
C8PDW2_9PROT/133-218
C8PDW2_9PROT/3-81
C8PWK9_9GAMM/37-123
C8RRJ3_CORJE/1-48
C8RTR5_CORJE/52-114
C8RY83_9RHOB/40-126
C8RZX9_9RHOB/45-129
C8S2G5_9RHOB/22-105
C8SF44_9RHIZ/13-95
C8SFQ0_9RHIZ/39-123
C8SL32_9RHIZ/34-118
C8SL39_9RHIZ/34-113
C8SP78_9RHIZ/14-98
C8SRM7_9RHIZ/46-129
C8SSW2_9RHIZ/12-94
C8STK8_9RHIZ/58-141
C8STZ2_9RHIZ/42-126
C8SWH9_9RHIZ/45-101
C8SWK8_9RHIZ/64-146
C8SZ55_KLEPR/42-122
C8T044_KLEPR/5-88
C8T2T1_KLEPR/33-118
C8T6I3_KLEPR/40-122
C8T8S8_KLEPR/13-95
C8T980_KLEPR/35-119
C8T9X0_KLEPR/16-100
C8TAF4_KLEPR/223-312
C8TSR9_ECO26/43-122
C8UA16_ECO10/43-122
C8UBK7_ECO1A/43-122
C8UTK0_LACRG/16-101
C8V5P3_EMENI/45-134
C8VFB0_EMENI/71-154
C8VSI9_EMENI/58-141
C8VX39_DESAS/2-64
C8WDQ6_ZYMMN/162-246
C8WDQ6_ZYMMN/36-120
C8WJT2_EGGLE/163-247
C8WJT2_EGGLE/28-112
C8WM07_EGGLE/15-97
C8X1T9_DESRD/23-106
C8X3R8_DESRD/9-82
C8XB43_NAKMY/59-142
C8ZBQ9_YEAS8/201-282
C8ZXC6_ENTGA/63-147
C9A843_ENTCA/17-102
C9ADQ2_ENTFC/30-114
C9AMD6_ENTFC/17-101
C9AW76_ENTCA/17-102
C9B4Q3_ENTFC/17-101
C9BEJ7_ENTFC/17-101
C9BQI3_ENTFC/17-101
C9BZ26_ENTFC/17-101
C9C7Y8_ENTFC/17-101
C9CAE3_ENTFC/17-101
C9CTU7_9RHOB/12-94
C9CZ83_9RHOB/38-122
C9CZX3_9RHOB/48-105
C9D1F7_9RHOB/35-120
C9D1I6_9RHOB/41-135
C9D2R4_9RHOB/40-126
C9KP34_9FIRM/16-102
C9KP62_9FIRM/65-151
C9KP81_9FIRM/218-302
C9KP81_9FIRM/84-168
C9KRQ8_9BACE/39-125
C9M3G6_LACHE/151-234
C9M3G6_LACHE/20-104
C9M581_9BACT/22-103
C9M7Y8_9BACT/19-105
C9MB30_HAEIF/24-107
C9MG93_HAEIF/24-107
C9MSN6_9BACT/33-119
C9NRB8_9VIBR/22-98
C9NY99_9VIBR/42-119
C9P676_VIBME/23-106
C9PF13_VIBFU/16-99
C9PGF9_VIBFU/124-209
C9PGF9_VIBFU/3-72
C9PGX5_VIBFU/33-118
C9PLV0_VIBFU/23-106
C9PQF2_9PAST/24-107
C9Q326_9VIBR/40-122
C9QTV5_ECOD1/43-122
C9R1V7_AGGAD/24-107
C9RFE8_METVM/19-103
C9RRV3_FIBSS/168-251
C9RRV3_FIBSS/34-119
C9RUL9_GEOSY/29-112
C9S5I8_VERA1/44-138
C9T1B5_9RHIZ/43-127
C9T1H5_9RHIZ/94-174
C9TAK8_9RHIZ/43-127
C9TAR7_9RHIZ/94-174
C9TJP3_9RHIZ/94-174
C9TJV4_9RHIZ/43-127
C9TZ63_9RHIZ/94-174
C9TZC2_9RHIZ/43-127
C9U9H9_BRUAB/94-174
C9U9N8_BRUAB/43-127
C9UJ42_BRUAB/94-174
C9UJA0_BRUAB/43-127
C9UU05_BRUAB/43-127
C9UU64_BRUAB/94-174
C9V233_BRUAB/94-174
C9V291_BRUAB/43-127
C9V5E2_BRUNE/94-174
C9VFM0_9RHIZ/94-174
C9VPD8_BRUAB/94-174
C9WYC8_NEIM8/24-106
C9WZT3_NEIM8/41-124
C9XEJ5_SALTD/13-95
C9XJM6_CLODC/21-107
C9XTX3_CROTZ/9-94
C9XY56_CROTZ/51-136
C9Y3R7_CROTZ/224-304
C9Y4B3_CROTZ/56-138
C9Y6K0_9BURK/34-117
C9YBP4_9BURK/56-137
C9YCW6_9BURK/46-130
C9YFZ3_9BURK/44-128
C9YFZ5_9BURK/45-131
C9YMV9_CLODR/21-107
C9YWS6_STRSW/21-104
C9Z087_STRSW/8-94
C9Z758_STRSW/11-96
C9Z895_STRSW/281-365
C9Z9P2_STRSW/56-139
C9ZF77_STRSW/94-177
C9ZFE5_STRSW/17-101
C9ZGH5_STRSW/338-422
D0ATL2_BRUAB/94-174
D0ATR6_BRUAB/43-127
D0B770_BRUME/43-127
D0B7C4_BRUME/94-174
D0BGJ9_BRUSU/94-174
D0BGQ2_BRUSU/43-127
D0BSL1_9FUSO/16-101
D0BXZ5_9GAMM/34-119
D0BZG3_9GAMM/35-119
D0C6R5_ACIBA/35-119
D0C712_ACIBA/1-68
D0C712_ACIBA/121-205
D0C8G6_ACIBA/35-118
D0CC66_ACIBA/34-119
D0CTJ2_9RHOB/44-130
D0CTS9_9RHOB/48-104
D0CV06_9RHOB/22-104
D0CXS0_9RHOB/43-126
D0CY65_9RHOB/38-122
D0D087_9RHOB/22-105
D0D166_9RHOB/10-95
D0D2V7_9RHOB/34-117
D0D427_9RHOB/56-139
D0D451_9RHOB/39-125
D0DBC9_9RHOB/49-103
D0DDI0_9RHOB/72-154
D0DI43_9LACO/59-143
D0DTP0_LACFE/17-102
D0DVZ1_LACFE/23-105
D0FRF2_ERWPY/35-118
D0GAM8_BRUME/94-170
D0GZB2_VIBMI/23-99
D0GZC2_VIBMI/39-111
D0HCC3_VIBMI/39-111
D0IIR2_9VIBR/39-111
D0IV13_COMT2/57-142
D0IVN6_COMT2/23-106
D0IWV6_COMT2/42-99
D0IXD0_COMT2/26-108
D0IXM4_COMT2/246-328
D0J1H1_COMT2/40-120
D0JI15_YERPD/36-120
D0JLH6_YERPD/50-134
D0JSR4_YERP1/36-120
D0JVU7_YERP1/50-134
D0K947_STAAD/10-92
D0KE42_PECWW/236-302
D0KLS2_PECWW/13-95
D0L1F5_HALNC/33-118
D0L2U8_GORB4/44-126
D0L398_GORB4/37-115
D0L3Y9_GORB4/32-124
D0L7R7_GORB4/18-100
D0LBB0_GORB4/51-107
D0LBB1_GORB4/36-122
D0LBR2_GORB4/94-176
D0MHG1_RHOM4/35-115
D0MK92_RHOM4/30-113
D0P6X3_BRUSU/43-127
D0P731_BRUSU/94-174
D0PG31_BRUSU/94-174
D0R5N8_LACJF/150-233
D0R5N8_LACJF/19-103
D0REH7_9RHIZ/42-126
D0REN6_9RHIZ/94-174
D0RUH6_9STRE/35-120
D0RWF1_9STRE/39-124
D0RYG7_ACICA/35-119
D0RZ14_ACICA/6-91
D0RZH9_ACICA/15-97
D0S1Y4_ACICA/34-119
D0S2H0_ACICA/35-118
D0S8E2_ACIJO/34-119
D0S8F0_ACIJO/35-119
D0S8L3_ACIJO/22-105
D0SD38_ACIJO/11-81
D0SQ44_ACIJU/34-119
D0SQ89_ACIJU/39-126
D0SV56_ACILW/34-119
D0T4H0_ACIRA/34-119
D0TWB3_9BACE/178-261
D0TWB3_9BACE/311-396
D0W087_NEICI/41-124
D0W5E2_NEICI/24-106
D0W7I9_NEILA/41-123
D0WA27_NEILA/24-106
D0WP47_9ACTO/24-109
D0WWT0_VIBAL/33-118
D0X2K9_VIBAL/22-101
D0XHE4_VIBHA/41-121
D0YY65_LISDA/38-122
D0Z2H3_LISDA/11-94
D0ZAZ1_EDWTE/45-129
D0ZUS8_SALT1/13-95
D1A1J9_THECD/51-134
D1A2B8_THECD/94-177
D1A3Y6_THECD/52-135
D1A5A2_THECD/21-86
D1A5A2_THECD/75-153
D1A9R3_THECD/12-94
D1AAH2_THECD/299-383
D1AEJ0_THECD/16-98
D1AG01_SEBTE/14-93
D1AG01_SEBTE/145-212
D1AMD1_SEBTE/152-236
D1APM9_SEBTE/161-246
D1APM9_SEBTE/27-111
D1BHQ6_SANKS/167-251
D1BHQ6_SANKS/29-115
D1BPU9_VEIPT/33-117
D1BPZ5_VEIPT/165-247
D1BPZ5_VEIPT/27-113
D1BT80_XYLCX/11-93
D1C1C2_SPHTD/34-118
D1C272_SPHTD/43-126
D1C402_SPHTD/27-107
D1D0Z7_9RHIZ/94-174
D1D154_9RHIZ/43-127
D1D403_NEIGO/24-106
D1D5I8_NEIGO/41-124
D1D8N9_NEIGO/24-106
D1DD59_NEIGO/41-124
D1DIW7_NEIGO/41-124
D1DJX9_NEIGO/24-106
D1DNR6_NEIGO/41-124
D1DRM3_NEIGO/24-106
D1DTJ7_NEIGO/24-106
D1DVN4_NEIGO/41-124
D1DZ90_NEIGO/24-106
D1E2E1_NEIGO/41-124
D1E732_NEIGO/24-106
D1E8Q0_NEIGO/41-124
D1EC23_NEIGO/24-106
D1EF58_NEIGO/41-124
D1EL46_9RHIZ/94-174
D1EUM6_BRUME/94-174
D1F3H5_BRUME/94-174
D1FC38_9RHIZ/94-174
D1GSY5_STAA0/10-92
D1J9Y6_9ARCH/22-104
D1JLL0_9BACE/37-123
D1K290_9BACE/40-126
D1K2G2_9BACE/151-232
D1K2G2_9BACE/27-96
D1K661_9BACE/40-126
D1N299_9BACT/144-219
D1N299_9BACT/15-89
D1NFU7_HAEIF/24-107
D1NS93_9BIFI/17-102
D1NSI7_9BIFI/172-256
D1NZF8_9ENTR/23-106
D1NZN3_9ENTR/19-97
D1P327_9ENTR/229-294
D1P993_9BACT/18-104
D1PKA1_9FIRM/175-260
D1PKA1_9FIRM/40-124
D1Q4Q2_YERPE/35-119
D1Q781_STAAU/10-92
D1QFZ5_STAAU/10-92
D1QR20_9BACT/195-280
D1QR20_9BACT/57-142
D1R001_STAAU/10-92
D1R7K8_9CHLA/24-107
D1R7M2_9CHLA/171-255
D1R7M2_9CHLA/306-390
D1REC4_LEGLO/39-121
D1RJC3_LEGLO/24-107
D1RJK6_LEGLO/97-171
D1RNI1_SEROD/17-101
D1RRR4_SEROD/35-119
D1RS51_SEROD/255-338
D1RT98_SEROD/230-297
D1RTG5_SEROD/36-121
D1RUM2_SEROD/36-121
D1S0X8_SEROD/173-257
D1S0X8_SEROD/46-130
D1S103_SEROD/11-95
D1TYP4_YERPE/36-120
D1U157_YERPE/50-134
D1WBY6_9LACO/16-100
D1WGA6_9LACO/16-100
D1XCX6_9ACTO/29-111
D1XHS2_9ACTO/40-117
D1XPF9_9ACTO/330-414
D1XQG7_9ACTO/94-177
D1XR34_9ACTO/11-96
D1XUN0_9ACTO/11-96
D1Y6Y2_9BACT/34-117
D1Y7S1_9BACT/16-102
D1YGT5_9LACO/95-179
D1YP94_9FIRM/165-247
D1YP94_9FIRM/27-113
D1YXG9_METPS/51-128
D1Z0W2_METPS/28-109
D1ZNS6_SORMK/44-103
D2AFG7_SHIF2/43-122
D2ATN6_STRRD/36-119
D2ATS2_STRRD/21-76
D2ATS2_STRRD/72-157
D2AUD3_STRRD/32-116
D2AV21_STRRD/58-135
D2AVW3_STRRD/41-124
D2AYD9_STRRD/21-103
D2AYM3_STRRD/30-110
D2B1G5_STRRD/13-96
D2B1X7_STRRD/34-119
D2B254_STRRD/95-177
D2B5R0_STRRD/16-100
D2B5V8_STRRD/21-77
D2B5V8_STRRD/72-156
D2B8T5_STRRD/58-140
D2BA56_STRRD/42-126
D2BAH8_STRRD/11-94
D2BAJ2_STRRD/11-93
D2BAU2_STRRD/21-73
D2BAU2_STRRD/75-156
D2BAU4_STRRD/122-203
D2BAU4_STRRD/68-131
D2BBX6_STRRD/17-98
D2BDM3_STRRD/14-95
D2BG85_DEHSV/29-104
D2BKH4_LACLK/16-101
D2BM22_LACLK/31-116
D2BSU2_DICD5/1-67
D2BSU2_DICD5/121-206
D2BTM5_DICD5/15-99
D2C017_DICD5/121-206
D2C017_DICD5/2-69
D2C0I6_DICD5/231-297
D2C2T6_DICD5/13-95
D2C3G8_THENR/23-108
D2C5Q0_THENR/22-103
D2C7V8_THENR/12-95
D2EH91_PEDAC/34-119
D2EHJ8_PEDAC/17-102
D2EIU4_PEDAC/32-117
D2ERT5_9STRE/39-124
D2F1X1_9BACE/37-123
D2FA38_STAAU/10-92
D2FGH8_STAAU/10-92
D2FQ39_STAAU/10-92
D2FYH5_STAAU/10-92
D2G462_STAAU/10-92
D2GCM9_STAAU/10-92
D2GK91_STAAU/10-92
D2GLW2_STAAU/10-92
D2H0I2_AILME/76-120
D2JD37_STAEP/134-216
D2JD37_STAEP/24-128
D2L0N6_9DELT/9-87
D2L219_9DELT/192-277
D2L219_9DELT/59-144
D2L735_9DELT/18-101
D2L7D7_9DELT/24-107
D2L9G1_9DELT/24-107
D2MUT9_CAMJE/187-270
D2NA56_STAA5/10-92
D2NJ30_ECOS5/43-122
D2NPW3_ROTMD/93-175
D2NYZ1_LISM1/15-97
D2PAB6_LISM2/15-97
D2PGK8_SULID/43-128
D2PM82_KRIFD/40-122
D2PMH9_KRIFD/14-96
D2PY72_KRIFD/34-116
D2Q3B0_KRIFD/16-98
D2Q3H1_KRIFD/15-96
D2QAA9_BIFDB/164-248
D2QAA9_BIFDB/24-112
D2QGA3_SPILD/122-194
D2QKR0_SPILD/43-124
D2QNX8_SPILD/283-367
D2QTQ0_SPILD/42-118
D2R1I5_PIRSD/41-124
D2R4U2_PIRSD/57-134
D2RIN5_ACIFV/55-141
D2RT14_HALTV/36-119
D2RZM3_HALTV/59-146
D2S4F3_GEOOG/23-109
D2SA50_GEOOG/62-119
D2SAR2_GEOOG/38-123
D2SFW8_GEOOG/40-124
D2T903_ERWP6/35-118
D2TK79_CITRI/35-119
D2TUK9_CITRI/53-137
D2UBX4_XANAP/32-115
D2UGJ2_XANAP/35-119
D2UHU6_STAAU/10-92
D2UV50_STAAU/10-92
D2VTI1_NAEGR/36-97
D2YGG5_VIBMI/49-124
D2YJP2_VIBMI/39-111
D2YUN1_VIBMI/23-99
D2YUN9_VIBMI/39-111
D2Z6I1_9BACT/16-96
D2ZA26_9ENTR/12-94
D2ZBA1_9ENTR/54-137
D2ZS27_METSM/19-103
D2ZSL9_NEIMU/24-106
D3A0E9_NEIMU/95-178
D3A5F8_NEISU/57-140
D3A5G6_NEISU/35-120
D3A662_NEISU/24-106
D3AL88_9CLOT/24-110
D3CTE9_9ACTO/58-139
D3CV02_9ACTO/56-139
D3CV76_9ACTO/94-177
D3CVM2_9ACTO/163-248
D3CVM2_9ACTO/25-108
D3CZ91_9ACTO/35-119
D3D377_9ACTO/52-135
D3D481_9ACTO/52-135
D3D4Y8_9ACTO/11-92
D3D546_9ACTO/163-248
D3D546_9ACTO/25-109
D3D5I7_9ACTO/52-135
D3D7N3_9ACTO/15-97
D3DAK6_9ACTO/300-384
D3E3X0_METRM/19-103
D3E3X1_METRM/24-108
D3EA18_GEOS4/23-105
D3EAG1_GEOS4/12-93
D3ESN3_STAA4/10-92
D3EZU8_CONWI/20-102
D3F2H3_CONWI/13-95
D3F5V9_CONWI/45-126
D3F853_CONWI/42-125
D3FAV3_CONWI/21-105
D3FD27_CONWI/85-168
D3FZ43_BACPE/31-114
D3GVG6_ECO44/43-122
D3H4T3_ECO44/13-95
D3HAR2_STRM6/39-124
D3HCY8_STRG3/165-248
D3HCY8_STRG3/27-113
D3HCZ4_STRG3/17-102
D3HL83_LEGLN/97-171
D3HLG2_LEGLN/24-107
D3HMF7_LEGLN/39-121
D3KLH2_LISMO/15-97
D3KZR3_9BACT/22-103
D3L500_9BACT/24-106
D3LG82_ENTFC/17-101
D3LSE1_MICLU/23-110
D3LZ28_9ACTO/11-93
D3M422_9ACTO/18-102
D3MQ96_9FIRM/23-102
D3NRI2_AZOS1/10-94
D3NTJ6_AZOS1/47-129
D3NWU7_AZOS1/43-124
D3NXM9_AZOS1/24-107
D3NZ39_AZOS1/228-312
D3P209_AZOS1/35-119
D3P4M0_AZOS1/24-107
D3P5E6_AZOS1/35-119
D3PLF1_MEIRD/24-108
D3PNP6_MEIRD/33-117
D3PRD6_MEIRD/29-109
D3PSA2_MEIRD/126-202
D3PSA2_MEIRD/66-124
D3PYS0_STANL/40-122
D3PZH9_STANL/94-176
D3Q0I2_STANL/15-96
D3Q185_STANL/13-95
D3Q1H6_STANL/11-96
D3Q3D4_STANL/38-124
D3Q3G8_STANL/32-116
D3Q5Z1_STANL/23-106
D3Q7B5_STANL/15-94
D3QPM5_ECOCB/13-95
D3QUU6_ECOCB/43-122
D3R553_BIFAB/199-277
D3R7Q0_BIFAB/172-256
D3R7Q0_BIFAB/40-126
D3RBV5_KLEVT/42-122
D3RCD1_KLEVT/166-250
D3RCD1_KLEVT/39-123
D3RDN1_KLEVT/223-313
D3RFU7_KLEVT/16-100
D3RGT4_KLEVT/36-119
D3RGY9_KLEVT/35-119
D3RHE7_KLEVT/34-119
D3RHK0_KLEVT/173-257
D3RHK0_KLEVT/46-130
D3RJ58_KLEVT/40-122
D3RJI9_KLEVT/13-95
D3RZI8_FERPA/29-117
D3S2I1_FERPA/37-100
D3S5J4_METSF/19-103
D3S852_METSF/18-101
D3SH92_DEHSG/27-99
D3SWR6_NATMM/52-135
D3SYC1_NATMM/85-166
D3SZ29_NATMM/27-109
D3T3P3_THEIA/30-102
D3UP75_LISSS/19-102
D3UPG6_LISSS/15-98
D3US16_LISSS/16-100
D3UZ26_XENBS/8-90
D3V6F4_XENBS/13-95
D3VIR1_XENNA/13-91
D4AYN1_ARTBC/45-113
D4B934_9ENTR/1-69
D4B934_9ENTR/121-206
D4BAI0_9ENTR/2-86
D4BHG4_9ENTR/13-95
D4BNA3_BIFBR/173-257
D4BNA3_BIFBR/35-122
D4C2P9_PRORE/13-95
D4C4R0_PRORE/228-316
D4C6K6_9CLOT/17-103
D4C7M3_9CLOT/154-236
D4C7M3_9CLOT/22-108
D4CAU6_9CLOT/160-244
D4CCA5_9CLOT/16-102
D4CYW9_TRIVH/45-116
D4DSI9_NEIEG/146-250
D4DT51_NEIEG/24-106
D4DTL1_NEIEG/41-121
D4E2K1_SEROD/13-95
D4E4B1_SEROD/230-319
D4E6A9_SEROD/15-97
D4E925_SEROD/23-107
D4EDC3_AGGAC/24-107
D4F7J0_EDWTA/39-124
D4F7S3_EDWTA/12-96
D4FEK2_9LACO/150-234
D4FEK2_9LACO/20-104
D4FR97_STROR/39-124
D4FZ93_BACNA/17-58
D4G138_BACNA/27-95
D4G5N5_BACNA/12-94
D4GC66_PANAM/19-103
D4GFD5_PANAM/16-100
D4GN21_PANAM/287-371
D4GWT2_HALVD/18-99
D4GX18_HALVD/46-133
D4H6L3_DENA2/22-100
D4HW57_ERWAC/35-118
D4IGA7_ERWAE/35-118
D4J613_9FIRM/18-103
D4J654_9FIRM/18-103
D4JDB7_9FIRM/92-176
D4JDW5_9FIRM/139-223
D4JE74_9FIRM/18-103
D4JRK8_9FIRM/16-102
D4KEA8_9FIRM/159-243
D4KEA8_9FIRM/24-108
D4KT42_9FIRM/16-102
D4L8M3_9FIRM/16-102
D4LEX0_9FIRM/18-103
D4LLG6_9FIRM/18-103
D4LWZ2_9FIRM/17-103
D4LZN7_9FIRM/18-103
D4M8Y8_9BACT/27-106
D4MAU2_9BACT/22-105
D4MJW2_9FIRM/16-102
D4MZ91_9FIRM/18-103
D4PII7_LISMO/15-97
D4PRI5_LISMO/15-97
D4Q3F6_LISMO/15-97
D4QI41_ENTFC/17-101
D4QQQ7_ENTFC/17-101
D4QZ96_ENTFC/17-101
D4R6F5_ENTFC/17-101
D4RKL6_ENTFC/17-101
D4RMW9_ENTFC/17-101
D4RZP8_9FIRM/18-103
D4SM07_ENTFC/17-101
D4SZX5_9XANT/35-119
D4T0V0_9XANT/31-114
D4T915_9XANT/31-114
D4TA35_9XANT/35-119
D4U5J7_STAAU/10-92
D4UBJ6_STAAU/10-92
D4V3W6_BACVU/40-126
D4VRF8_9BACE/178-261
D4VRF8_9BACE/311-396
D4VVW2_ENTFC/30-114
D4W3Z7_9FIRM/15-98
D4W3Z8_9FIRM/27-111
D4WL37_BACOV/39-125
D4X3D5_BACOV/178-261
D4X3D5_BACOV/311-396
D4X604_9BURK/38-126
D4X8Y5_9BURK/91-170
D4XA89_9BURK/42-128
D4XDC8_9BURK/19-94
D4XE55_9BURK/59-142
D4XEM1_9BURK/252-333
D4XGG5_9BURK/33-117
D4XGJ4_9BURK/10-95
D4XGY4_9BURK/65-149
D4XH02_9BURK/12-94
D4XHI6_9BURK/39-122
D4XJJ0_9BURK/44-145
D4XMK1_ACIHA/34-119
D4XMV4_ACIHA/13-96
D4YSV7_9LACO/28-112
D4YXI0_SPHJU/42-124
D4YXL0_SPHJU/147-229
D4YXY9_SPHJU/145-225
D4Z183_SPHJU/12-93
D4Z2H6_SPHJU/41-124
D4ZHK3_SHEVD/12-94
D5AN04_RHOCB/22-104
D5ATI8_RHOCB/40-126
D5B3Q3_YERPZ/36-120
D5B748_YERPZ/50-134
D5BAG5_ZUNPS/22-105
D5BGB8_ZUNPS/1-77
D5BGD2_ZUNPS/67-152
D5BIM5_ZUNPS/24-107
D5BJG8_ZUNPS/36-121
D5BNH1_PUNMI/32-115
D5BT05_PUNMI/34-118
D5C2I1_NITHN/41-125
D5CCV1_ENTCC/43-127
D5CG09_ENTCC/12-94
D5CPS2_SIDLE/26-107
D5CYG5_ECOKI/13-95
D5D403_ECOKI/43-122
D5DHQ7_BACMD/23-106
D5DK29_BACMD/32-117
D5DK84_BACMD/18-102
D5DM26_BACMD/34-117
D5DN80_BACMD/39-123
D5DVA3_BACMQ/28-111
D5E0W2_BACMQ/32-117
D5E1P8_BACMQ/36-121
D5E1U5_BACMQ/18-102
D5E775_METMS/30-113
D5E7B9_METMS/11-88
D5E856_METMS/43-127
D5E9Z9_METMS/35-118
D5EA79_METMS/27-113
D5EAA9_METMS/9-90
D5EBN9_METMS/15-97
D5H1N2_LACCS/150-234
D5H1N2_LACCS/20-104
D5HCZ7_SALRM/41-126
D5HD04_SALRM/37-118
D5HHJ8_9FIRM/18-103
D5HHS4_9FIRM/18-103
D5N1G4_BACSU/32-115
D5N4Q2_BACSU/12-94
D5N5M4_BACSU/17-55
D5N770_9BURK/12-94
D5N7I9_9BURK/38-123
D5N7S4_9BURK/43-124
D5N891_9BURK/43-122
D5N8C3_9BURK/50-135
D5N8E9_9BURK/35-119
D5N8F3_9BURK/177-264
D5N8F3_9BURK/49-136
D5N8G5_9BURK/161-245
D5N8G5_9BURK/32-116
D5N922_9BURK/23-121
D5N9I7_9BURK/35-119
D5NBT3_9BURK/36-121
D5NBZ2_9BURK/93-172
D5NLD7_9BURK/26-107
D5NLG6_9BURK/26-109
D5NUI9_CORAM/95-174
D5NUV6_CORAM/277-366
D5NVP9_CORAM/33-119
D5P0K5_CORAM/46-130
D5P1J0_9MYCO/33-116
D5P2M7_9MYCO/40-123
D5P3Y0_9MYCO/93-176
D5P3Z0_9MYCO/20-103
D5P437_9MYCO/22-108
D5P521_9MYCO/41-124
D5P615_9MYCO/38-119
D5P861_9MYCO/26-111
D5PBM9_9MYCO/48-132
D5PCS5_9MYCO/49-128
D5PEE8_9MYCO/34-118
D5PEM6_9MYCO/169-254
D5PEM6_9MYCO/17-123
D5PEP7_9MYCO/63-147
D5PEU6_9MYCO/38-122
D5PGQ9_9MYCO/26-109
D5PHH2_9MYCO/46-132
D5Q3X0_CLODI/1-60
D5QBF0_GLUHA/95-176
D5QBS8_GLUHA/148-232
D5QBS8_GLUHA/21-104
D5QDI0_GLUHA/146-230
D5QDI0_GLUHA/17-100
D5QI95_GLUHA/26-109
D5QMM6_METTR/43-126
D5QND8_METTR/18-101
D5QPN6_METTR/12-95
D5RHM4_9PROT/93-176
D5RMU4_9PROT/53-150
D5RN39_9PROT/19-103
D5RUC7_9PROT/107-191
D5RUK5_9PROT/35-119
D5RZR4_CLODI/1-60
D5SJE1_STRCL/21-106
D5SLD5_STRCL/12-97
D5SQM7_PLAL2/41-124
D5SRW8_PLAL2/136-212
D5T1W7_LEUKI/32-116
D5T7M6_LEGP2/94-169
D5T832_LEGP2/24-107
D5T8H7_LEGP2/40-124
D5TF22_BIFAV/149-233
D5TF22_BIFAV/17-103
D5TH40_BIFAV/170-248
D5TNQ6_BACT1/28-111
D5TZC1_BACT1/6-85
D5U681_BRAM5/194-279
D5U681_BRAM5/60-144
D5UND5_TSUPD/43-128
D5USW9_TSUPD/301-385
D5UTJ0_TSUPD/11-92
D5UXX5_TSUPD/13-100
D5UY11_TSUPD/43-125
D5V3Z7_ARCNC/33-118
D5V9G4_MORCR/41-122
D5VAS1_MORCR/35-120
D5VDH3_CAUST/302-387
D5VI96_CAUST/18-100
D5VSK2_METIM/19-103
D5VZN9_CLOB2/24-107
D5W099_CLOB2/21-101
D5W6U8_BURSC/12-94
D5W8I3_BURSC/12-94
D5WF07_BURSC/226-311
D5WF07_BURSC/369-456
D5WF07_BURSC/92-177
D5WH87_BURSC/44-124
D5WHU7_BURSC/23-106
D5WIK3_BURSC/47-135
D5WJ15_BURSC/12-94
D5WJ95_BURSC/35-119
D5WJF3_BURSC/12-94
D5WKL3_BURSC/54-138
D5WM17_BURSC/41-124
D5WZG8_THIK1/38-119
D5X074_THIK1/40-127
D5X245_THIK1/25-108
D5X2R0_THIK1/35-120
D5X3V4_THIK1/28-111
D5X525_THIK1/22-101
D5X5B3_THIK1/23-106
D5X9U5_THEPJ/21-104
D5XB16_THEPJ/35-116
D5XB49_THEPJ/15-98
D5XQ77_MYCTU/49-133
D5XR57_MYCTU/26-111
D5XTH4_MYCTU/40-123
D5XU55_MYCTU/26-109
D5XUS6_MYCTU/46-126
D5XVK6_MYCTU/94-176
D5Y0D0_MYCTU/49-133
D5Y1A1_MYCTU/26-111
D5Y3I9_MYCTU/40-123
D5Y462_MYCTU/26-109
D5Y502_MYCTU/46-126
D5Y518_MYCTU/94-176
D5YBP6_MYCTU/26-111
D5YCE4_MYCTU/49-133
D5YF39_MYCTU/40-123
D5YFT3_MYCTU/26-109
D5YGZ0_MYCTU/46-126
D5YHQ9_MYCTU/94-176
D5YN95_MYCTU/49-133
D5YP67_MYCTU/26-111
D5YRH1_MYCTU/40-123
D5YRW7_MYCTU/46-126
D5YSY5_MYCTU/26-109
D5YU46_MYCTU/94-176
D5Z038_MYCTU/49-133
D5Z106_MYCTU/26-111
D5Z2S9_MYCTU/26-109
D5Z425_MYCTU/40-123
D5Z527_MYCTU/46-126
D5Z5V5_MYCTU/94-176
D5ZCI4_MYCTU/49-133
D5ZDH5_MYCTU/26-111
D5ZFW7_MYCTU/40-123
D5ZH11_MYCTU/94-176
D5ZHS7_MYCTU/26-109
D5ZX82_9ACTO/12-96
D6A0E5_9ACTO/94-177
D6A1J3_9ACTO/12-96
D6A200_9ACTO/27-109
D6A344_9ACTO/281-365
D6A8R0_9ACTO/337-421
D6AA74_9ACTO/21-106
D6AA75_9ACTO/77-163
D6AAD5_9ACTO/57-115
D6ACV2_STRFL/353-437
D6ADQ8_STRFL/16-96
D6AGM4_STRFL/29-111
D6AJH4_STRFL/94-177
D6AJY3_STRFL/50-132
D6ALJ6_STRFL/33-119
D6ALK1_STRFL/33-114
D6ASJ2_STRFL/34-119
D6ASK3_STRFL/37-122
D6AYN5_9ACTO/135-219
D6B2F8_9ACTO/94-177
D6B416_9ACTO/43-126
D6B651_9ACTO/14-96
D6CPA0_THIS3/40-127
D6CRJ9_THIS3/18-100
D6CRL8_THIS3/22-105
D6CUC8_THIS3/25-108
D6CV32_THIS3/28-111
D6D4A4_9BACE/178-261
D6D4A4_9BACE/311-396
D6DN21_ENTCL/17-94
D6DTW5_ENTCL/33-117
D6E9F1_9ACTN/28-108
D6ECA1_STRLI/11-95
D6ECN8_STRLI/28-110
D6ECN9_STRLI/31-114
D6EEU7_STRLI/31-117
D6EFB4_STRLI/25-109
D6EIB8_STRLI/50-129
D6EMC8_STRLI/38-123
D6EWI1_STRLI/11-96
D6EXK3_STRLI/94-177
D6EXU3_STRLI/27-110
D6EY10_STRLI/14-96
D6F242_MYCTU/26-111
D6FI55_MYCTU/46-126
D6FIZ1_MYCTU/94-176
D6FN79_MYCTU/26-111
D6FSW1_MYCTU/40-123
D6FU78_MYCTU/26-109
D6FWH7_MYCTU/46-126
D6FY27_MYCTU/94-176
D6FY71_MYCTU/49-133
D6GCT9_9ENTR/223-313
D6GDG3_9ENTR/16-100
D6GDM7_9ENTR/36-119
D6GDS6_9ENTR/35-119
D6GF63_9ENTR/41-109
D6GI11_9ENTR/13-95
D6GIX1_9ENTR/173-257
D6GIX1_9ENTR/46-130
D6GKS7_9ENTR/42-122
D6GNH7_9ENTR/40-122
D6GNY2_9ENTR/33-118
D6H4K7_STAAU/10-92
D6H8C0_NEIGO/41-124
D6HBI2_NEIGO/24-106
D6HCG7_STAAU/10-92
D6HXN4_ECOLX/43-122
D6IB66_ECOLX/43-122
D6ICA7_ECOLX/13-95
D6IPW8_ECOLX/173-257
D6IPW8_ECOLX/46-130
D6IQN2_ECOLX/43-122
D6IU15_ECOLX/13-95
D6J3C3_STAAU/10-92
D6JB91_ECOLX/44-123
D6JE14_ECOLX/13-95
D6JM96_NEIGO/41-124
D6JNS9_NEIGO/24-106
D6JP00_ACIG3/35-119
D6JTM2_ACIG3/5-90
D6JUI4_ACIG3/34-119
D6JZN0_9ACTO/94-177
D6K1Q9_9ACTO/11-96
D6K4E4_9ACTO/20-106
D6K790_9ACTO/64-148
D6K7R6_9ACTO/38-123
D6KA80_9ACTO/10-98
D6KA80_9ACTO/137-220
D6KC83_9ACTO/30-113
D6KC84_9ACTO/48-130
D6KD23_9ACTO/1-71
D6KJC2_9FIRM/165-247
D6KJC2_9FIRM/27-113
D6KJG6_9FIRM/33-117
D6KPP8_9FIRM/165-247
D6KPP8_9FIRM/27-113
D6KU80_SCAIO/18-103
D6KYW3_9NEIS/41-119
D6KZ13_9NEIS/19-98
D6L5C2_PARDN/18-103
D6LRQ7_9RHIZ/94-174
D6LRW4_9RHIZ/43-127
D6M0Y2_STAAU/21-103
D6S4F4_9LACO/16-100
D6S967_PEPMA/19-105
D6SC96_STAAU/10-92
D6SKY6_9DELT/18-101
D6T2Y4_STAAU/10-92
D6TBF9_9CHLR/1-77
D6TI06_9CHLR/13-95
D6TI11_9CHLR/34-118
D6TQJ9_9CHLR/12-95
D6TS99_9CHLR/11-94
D6TU72_9CHLR/11-94
D6TW10_9CHLR/13-95
D6U5D4_9CHLR/52-134
D6U657_9CHLR/19-103
D6U6L7_9CHLR/51-134
D6UFJ0_STAAU/10-92
D6UNG3_9BACT/41-124
D6UQK0_9BACT/41-124
D6UTN2_9BACT/12-95
D6V0M3_9BRAD/41-123
D6V0Q8_9BRAD/40-125
D6V2L5_9BRAD/13-95
D6V2V4_9BRAD/35-119
D6V3G0_9BRAD/13-95
D6V4E0_9BRAD/17-101
D6V530_9BRAD/41-125
D6V543_9BRAD/21-105
D6V546_9BRAD/40-124
D6VA21_9BRAD/53-131
D6VAK3_9BRAD/22-105
D6X698_STRPR/13-95
D6X8S6_STRPR/47-98
D6XB31_9ACTO/50-121
D6Y329_THEBD/38-121
D6Y350_THEBD/94-176
D6Y6P0_THEBD/301-385
D6Y8U5_THEBD/14-96
D6YQY5_PANVC/223-293
D6YR10_PANVC/174-258
D6YR18_PANVC/52-136
D6YRE5_PANVC/26-110
D6Z7V7_SEGRD/93-174
D6ZA27_SEGRD/48-129
D6ZAD8_SEGRD/46-128
D6ZBE7_SEGRD/35-120
D6ZQN9_STRP0/42-127
D6ZZ16_STAND/38-123
D7A118_STAND/48-125
D7A576_STAND/11-94
D7AI93_GEOSK/21-103
D7AVL5_NOCDD/23-107
D7AYC2_NOCDD/22-104
D7B1E9_NOCDD/13-99
D7B1U8_NOCDD/13-95
D7B4T4_NOCDD/11-96
D7BCP3_MEISD/41-122
D7BD56_MEISD/24-108
D7BFP4_MEISD/63-153
D7BJ63_MEISD/27-110
D7BLA7_ARCHD/15-102
D7BRW7_STRBB/94-177
D7BWM2_STRBB/25-107
D7BY33_STRBB/241-324
D7BYB8_STRBB/11-96
D7BYC7_STRBB/11-96
D7BZC3_STRBB/28-110
D7BZJ2_STRBB/14-96
D7C4H5_STRBB/369-453
D7C4Y2_STRBB/36-119
D7C5B2_STRBB/46-124
D7C5J9_STRBB/320-404
D7C7N7_STRBB/244-328
D7C8B4_STRBB/35-121
D7C9M0_STRBB/1-34
D7CAN3_STRBB/11-96
D7CBW8_STRBB/17-101
D7CCZ5_STRBB/11-93
D7CE35_STRBB/40-125
D7CFM8_STRBB/20-106
D7CHZ9_STRBB/8-92
D7CP29_SYNLT/17-100
D7CTX9_TRURR/27-110
D7CUE5_TRURR/36-120
D7D0N0_GEOSC/28-111
D7D448_GEOSC/6-91
D7DCC3_STAHD/20-102
D7DSG7_METV3/48-132
D7DTH5_METV3/19-103
D7DYJ1_NOSA0/151-233
D7E739_METEZ/18-100
D7E7U0_METEZ/14-87
D7EAH2_METEZ/37-120
D7EAU0_METEZ/28-112
D7EBD9_METEZ/43-127
D7EMS7_MYCTU/49-133
D7ENP7_MYCTU/26-111
D7EQX9_MYCTU/40-123
D7ERJ9_MYCTU/26-109
D7ESN9_MYCTU/46-126
D7ETE7_MYCTU/94-176
D7FVW0_ECTSI/80-137
D7GCH1_PROFC/38-122
D7GG22_PROFC/17-102
D7GTQ2_9FIRM/17-103
D7H6W4_BRUAB/94-174
D7H721_BRUAB/43-127
D7HYY0_PSESS/35-119
D7I403_PSESS/60-144
D7I5L1_PSESS/11-95
D7I5L1_PSESS/138-222
D7I5L9_PSESS/167-251
D7I5L9_PSESS/40-124
D7IF52_9BACE/178-261
D7IF52_9BACE/311-396
D7IQ17_9BACE/199-283
D7IQ17_9BACE/64-148
D7IS19_9BACE/154-237
D7IS19_9BACE/293-369
D7J459_9BACE/178-261
D7J459_9BACE/311-396
D7JE17_9BACT/20-106
D7JPH4_ECOLX/173-257
D7JPH4_ECOLX/46-130
D7JR02_ECOLX/43-122
D7JSJ7_ECOLX/13-95
D7K2L8_9BACE/39-125
D7K2Z0_9BACE/147-232
D7MYW6_9NEIS/55-138
D7MZH3_9NEIS/24-106
D7N231_9NEIS/35-120
D7UHX8_LISMO/15-97
D7V1K4_9LACO/149-233
D7V1K4_9LACO/19-103
D7VD50_LACPL/17-102
D7VM93_9SPHI/12-94
D7VXJ5_9FLAO/12-95
D7WAV0_9CORY/14-94
D7WD69_9CORY/40-124
D7WDJ7_9CORY/13-93
D7WG88_BACCE/19-103
D7WL13_BACCE/29-112
D7WUX0_9BACI/12-94
D7WWK4_9BACI/35-119
D7X0Y6_ECOLX/173-257
D7X0Y6_ECOLX/46-130
D7X840_ECOLX/13-95
D7X8Z2_ECOLX/43-122
D7XNR5_ECOLX/43-122
D7Y1S4_ECOLX/43-122
D7Y4M1_ECOLX/1-68
D7Y4M1_ECOLX/121-206
D7YK34_ECOLX/43-122
D7Z1V5_ECOLX/13-95
D7Z6K5_ECOLX/43-122
D7Z9A4_ECOLX/173-257
D7Z9A4_ECOLX/46-130
D7Z9U2_ECOLX/13-95
D7ZKY1_ECOLX/43-122
D7ZW52_ECOLX/43-122
D8AB15_ECOLX/43-122
D8AGL1_ECOLX/13-95
D8AV20_ECOLX/43-122
D8B8U9_ECOLX/43-122
D8BJV2_ECOLX/43-122
D8BL13_ECOLX/13-95
D8BTU8_ECOLX/43-122
D8CJ98_ECOLX/13-95
D8CKB5_ECOLX/43-122
D8D513_COMTE/42-99
D8D609_COMTE/246-329
D8D770_COMTE/40-120
D8D7N2_COMTE/26-108
D8D8E2_COMTE/23-106
D8DAD2_COMTE/57-142
D8DX82_PREBR/305-389
D8E967_ECOLX/43-122
D8EQM3_ECOLX/43-122
D8EXA3_9DELT/16-99
D8EXF3_9DELT/19-102
D8FQM2_LACDE/16-102
D8FRI8_LACDE/17-102
D8G9R3_9CYAN/44-108
D8GG37_LACCZ/16-101
D8GM49_CLOLD/32-117
D8GSI1_CLOLD/30-115
D8GT45_CLOLD/59-143
D8H168_BACAI/29-112
D8H9E0_BACAI/19-103
D8HFE7_STAAF/10-92
D8HJE1_AMYMU/11-93
D8HJT2_AMYMU/33-118
D8HLF2_AMYMU/44-104
D8HM18_AMYMU/14-96
D8HMC5_AMYMU/14-100
D8HMI7_AMYMU/21-105
D8HP41_AMYMU/11-95
D8HPP3_AMYMU/33-117
D8HS03_AMYMU/39-117
D8HYD5_AMYMU/21-106
D8I074_AMYMU/28-125
D8I077_AMYMU/148-231
D8I077_AMYMU/18-102
D8I1L4_AMYMU/181-266
D8I1L4_AMYMU/41-126
D8I391_AMYMU/21-103
D8I3A3_AMYMU/54-142
D8I6E1_AMYMU/50-127
D8I6L0_AMYMU/1-53
D8I7M2_AMYMU/28-108
D8I7W6_AMYMU/42-125
D8I8B4_AMYMU/15-96
D8I9Q1_AMYMU/21-103
D8IBT6_BRAP9/191-275
D8IBT6_BRAP9/57-141
D8IQ38_HERSS/57-124
D8IQ86_HERSS/45-126
D8IQJ8_HERSS/30-121
D8IUV6_HERSS/13-97
D8IUX8_HERSS/42-111
D8JCX7_HALJB/38-120
D8JFN8_ACISD/34-119
D8JH82_ACISD/4-90
D8JI24_ACISD/24-107
D8JIW0_ACISD/35-119
D8JTK1_HYPDA/26-108
D8JYC9_HYPDA/18-99
D8K1Z9_DEHLB/39-124
D8KEJ0_LACLN/31-116
D8KHT2_LACLN/16-101
D8KN51_CORPF/93-173
D8MKL7_ERWBE/12-95
D8MPE0_ERWBE/16-100
D8MRY0_ERWBE/224-289
D8MTD1_ERWBE/11-92
D8MTD1_ERWBE/145-230
D8MTE6_ERWBE/1-71
D8MTE6_ERWBE/127-194
D8MWQ3_ERWBE/52-139
D8N0W8_RALSO/169-254
D8N0W8_RALSO/26-116
D8N2A0_RALSO/17-101
D8N977_RALSO/35-119
D8N9R7_RALSO/52-141
D8NB01_RALSO/57-139
D8NBL0_RALSO/93-175
D8NF01_RALSO/17-101
D8NG76_RALSO/24-107
D8NI27_RALSO/1-74
D8NI27_RALSO/128-213
D8NI68_RALSO/57-140
D8NIS3_RALSO/94-175
D8NNE3_RALSO/161-246
D8NNE3_RALSO/36-108
D8NR76_RALSO/62-109
D8NRA1_RALSO/35-119
D8NRT5_RALSO/52-141
D8NSS2_RALSO/57-140
D8NTE6_RALSO/94-173
D8P0D3_RALSO/10-95
D8P0F7_RALSO/35-119
D8P0M7_RALSO/12-96
D8P0Y7_RALSO/52-138
D8P2D7_RALSO/24-107
D8P5Z4_RALSO/17-101
D8P9N4_9BACT/21-101
D8PF41_9BACT/36-116
D8PGW1_9BACT/32-115
D8Q2B7_SCHCM/143-222
D8UN35_9MICC/11-90
D8UNK2_9MICC/187-272
D8UNK2_9MICC/53-138
D8UTH7_9MICC/93-175
D9N894_STRPN/42-127
D9NF14_STRPN/42-127
D9NMQ0_STRPN/42-127
D9NTW6_STRPN/42-127
D9NYU5_STRPN/42-127
D9P3Q8_ACTPL/24-106
D9P3W7_ACTPL/24-106
D9P7A2_ACTPL/39-122
D9PAD9_ACTPL/39-122
D9PAU1_ACTPL/24-106
D9PBV2_ACTPL/24-106
D9PQ25_PEPMA/19-105
D9PVN0_METTM/31-115
D9PWS5_METTM/19-103
D9PXG1_METTM/13-96
D9Q8V5_CORP1/93-173
D9QAW6_CORP2/93-173
D9QH63_BRESC/34-119
D9QHG7_BRESC/38-125
D9QLC3_BRESC/94-177
D9R861_CLOSW/15-97
D9RDB5_STAAJ/10-92
D9RIV8_STAAK/10-92
D9RUU3_PREMB/33-119
D9RYH9_THEOJ/15-97
D9SHE0_GALCS/38-123
D9T5I2_MICAI/11-96
D9T6G5_MICAI/41-124
D9T965_MICAI/46-127
D9T9N7_MICAI/9-92
D9TB80_MICAI/24-78
D9TEE5_MICAI/94-176
D9TLX4_THETC/15-98
D9TMK7_THETC/42-122
D9UIK7_9ACTO/330-414
D9UIX3_9ACTO/41-126
D9ULR5_9ACTO/41-122
D9UNH5_9ACTO/320-400
D9UPF6_9ACTO/40-124
D9UPF9_9ACTO/219-303
D9UPT9_9ACTO/53-135
D9UQS6_9ACTO/291-375
D9URA2_9ACTO/27-109
D9URQ7_9ACTO/19-96
D9USL0_9ACTO/94-175
D9V1D8_9ACTO/16-100
D9V6D4_9ACTO/13-95
D9V7N7_9ACTO/43-125
D9VAV7_9ACTO/15-101
D9VB43_9ACTO/45-131
D9VC37_9ACTO/21-89
D9VCN6_9ACTO/5-96
D9VCS5_9ACTO/40-122
D9VDS5_9ACTO/14-96
D9VE51_9ACTO/34-118
D9VFU2_9ACTO/30-112
D9VHN1_9ACTO/42-127
D9VLH8_9ACTO/51-133
D9VNE4_9ACTO/17-98
D9VU01_9ACTO/50-132
D9VUR4_9ACTO/29-111
D9VWW6_9ACTO/95-178
D9VZQ6_9ACTO/76-157
D9W1Z4_9ACTO/19-101
D9W3N2_9ACTO/19-103
D9W6A9_9ACTO/11-96
D9W9C7_9ACTO/22-108
D9WE93_9ACTO/14-96
D9WGE7_9ACTO/24-106
D9WH75_9ACTO/15-99
D9WJY3_9ACTO/94-177
D9WKI5_9ACTO/123-205
D9WP22_9ACTO/56-140
D9WRT3_9ACTO/43-127
D9WT37_9ACTO/328-412
D9WVN5_9ACTO/351-435
D9X0X7_STRVR/28-110
D9X462_STRVR/341-425
D9X796_STRVR/279-363
D9XA03_STRVR/14-96
D9XB46_STRVR/10-93
D9XB49_STRVR/26-112
D9XCV1_STRVR/94-177
D9XCX6_STRVR/15-99
D9XDC5_STRVR/53-136
D9XFH9_STRVR/13-95
D9XKA5_9ACTO/11-96
D9XRN1_9ACTO/94-177
D9XUD5_9ACTO/25-107
D9XUD6_9ACTO/10-95
D9XZS8_9ACTO/281-365
D9Y0K4_9ACTO/12-96
D9Y312_9BURK/174-255
D9Y321_9BURK/166-251
D9Y321_9BURK/32-115
D9YD97_9DELT/33-118
D9YG34_9DELT/14-96
D9YG34_9DELT/151-236
DC4C_ACIAD/35-119
E0DBY3_9CORY/93-172
E0DHN4_9CORY/50-133
E0DII9_9CORY/16-102
E0DQS5_9RHIZ/42-126
E0DQX1_9RHIZ/94-174
E0DT49_9RHIZ/94-174
E0DTA4_9RHIZ/42-126
E0E6V7_ACTPL/24-106
E0E8R7_ACTPL/39-122
E0E9D5_ACTPL/24-106
E0ECY1_ACTPL/24-106
E0EF86_ACTPL/24-106
E0EHL6_ACTPL/39-122
E0EJ48_ACTPL/24-106
E0EKS8_ACTPL/39-122
E0ELD2_ACTPL/24-106
E0EWR2_ACTPL/24-106
E0EYN3_ACTPL/39-122
E0EZA2_ACTPL/24-106
E0F316_ACTPL/24-106
E0F4P3_ACTPL/39-122
E0F5C2_ACTPL/24-106
E0F964_ACTPL/24-106
E0FB27_ACTPL/39-122
E0FBP6_ACTPL/24-106
E0FFE7_ACTPL/24-106
E0FH25_ACTPL/39-122
E0FHM9_ACTPL/24-106
E0FLI2_ACTPL/24-106
E0FN79_ACTPL/39-122
E0FNQ4_ACTPL/24-106
E0FUA7_9THEO/31-103
E0FZF8_ENTFA/17-103
E0HJH3_9GAMM/15-97
E0HU44_9GAMM/33-118
E0I0R4_9BACT/19-100
E0I1H3_9BACT/26-106
E0I4N8_9BACL/19-103
E0IAI5_9BACL/131-214
E0IAI5_9BACL/22-105
E0ID39_9BACL/12-94
E0IFV6_9BACL/12-94
E0IKB7_9GAMM/15-97
E0IQA7_9GAMM/33-118
E0IXE2_ECOLW/43-122
E0J8T5_RHIME/55-136
E0JCD3_RHIME/12-93
E0JCP2_RHIME/39-123
E0JGU8_RHIME/12-94
E0JH85_RHIME/12-95
E0JIW1_RHIME/43-127
E0JL20_RHIME/168-252
E0JL20_RHIME/41-125
E0JL83_RHIME/170-255
E0JL83_RHIME/308-395
E0JL83_RHIME/49-134
E0JPY6_RHIME/32-116
E0JQI2_RHIME/25-99
E0JRL2_RHIME/38-119
E0JTD3_RHIME/55-136
E0JU98_RHIME/12-93
E0K2A5_RHIME/43-127
E0K3I9_RHIME/12-94
E0K5V1_RHIME/170-255
E0K5V1_RHIME/308-395
E0K5V1_RHIME/49-134
E0K6Y5_RHIME/39-123
E0K7X3_RHIME/168-252
E0K7X3_RHIME/41-125
E0KA12_RHIME/41-122
E0KB32_RHIME/12-95
E0KKJ4_STRVO/14-96
E0KN78_STRVO/20-106
E0KUD2_STRVO/46-128
E0KV27_STRVO/336-420
E0KV64_STRVO/50-131
E0KWH0_STRVO/15-99
E0KWM3_STRVO/32-119
E0KXV0_STRVO/299-383
E0KYR0_STRVO/11-96
E0L2D0_STRVO/94-177
E0LGI7_SPHCR/38-123
E0LJR3_SPHCR/12-94
E0LP30_SPHCR/38-114
E0LP44_SPHCR/34-118
E0LRC7_SPHCR/38-122
E0LSD3_9ENTR/15-99
E0LSY0_9ENTR/52-136
E0LTG4_9ENTR/38-120
E0M138_9ENTR/12-94
E0MSJ4_9RHOB/48-105
E0MYE3_9CORY/93-173
E0N7K7_NEIME/24-106
E0N9D7_NEIME/112-195
E0NGT9_PEDAC/20-105
E0P4T8_STAAU/10-92
E0PD45_STREI/91-174
E0PD51_STREI/17-102
E0PJL7_STRGY/165-248
E0PJL7_STRGY/27-113
E0PJM4_STRGY/17-102
E0PPM0_STRMT/39-124
E0Q2N5_9STRE/39-127
E0Q6G6_9BIFI/172-256
E0Q6G6_9BIFI/32-120
E0QVB2_ECOLX/13-95
E0QXY8_ECOLX/163-248
E0QXY8_ECOLX/23-109
E0R2I1_ECOLX/43-122
E0RDQ6_PAEP6/19-103
E0REP5_PAEP6/23-106
E0RF86_PAEP6/12-94
E0SJ18_DICD3/13-95
E0SNC0_DICD3/231-308
E0SVW6_STRZA/42-127
E0T3L4_EDWTF/45-129
E0THM1_PARBH/95-176
E0TS70_STRZ6/42-127
E0TTX2_BACPZ/17-55
E0U0T8_BACPZ/32-115
E0U4D5_BACPZ/12-94
E0UFS9_CYAP2/41-125
E0ULN0_CYAP2/21-108
E0UP86_SULAO/40-122
E1BLJ1_BOVIN/89-153
E1CQN4_VIBPA/33-118
E1CRD1_VIBPA/125-210
E1CRD1_VIBPA/2-73
E1D6H5_VIBPA/125-210
E1D6H5_VIBPA/2-73
E1D7Q2_VIBPA/1-74
E1D7Q2_VIBPA/126-210
E1DEY7_VIBPA/33-118
E1DSP8_VIBPA/33-118
E1DUB4_VIBPA/125-210
E1DUB4_VIBPA/2-73
E1E3E9_STAAU/10-92
E1EE10_VIBPA/125-210
E1EE10_VIBPA/2-73
E1ELZ4_VIBPA/33-118
E1FFS3_9THEO/30-101
E1H334_STRPN/42-127
E1H630_MYCTU/49-133
E1H6Y5_MYCTU/26-111
E1H937_MYCTU/40-123
E1H9R9_MYCTU/26-109
E1HAX1_MYCTU/46-126
E1HBN2_MYCTU/94-176
E1HTL1_ECOLX/43-122
E1I1V7_ECOLX/43-122
E1I9N9_9CHLR/40-123
E1IKQ4_ECOLX/43-122
E1J6L6_ECOLX/43-122
E1JLG7_9LACO/18-102
E1JSA7_DESFR/18-101
E1JWA6_DESFR/9-87
E1K0E9_DESFR/24-107
E1K0J4_DESFR/195-280
E1K0J4_DESFR/62-147
E1K1P6_DESFR/41-125
E1K576_9EURY/19-103
E1KYK3_PEPMA/19-105
E1L7S6_9FIRM/165-247
E1L7S6_9FIRM/27-113
E1LD57_9FIRM/165-247
E1LD57_9FIRM/27-113
E1LEH7_STRMT/39-124
E1LPJ0_STRMT/39-124
E1LQP4_STRMT/39-124
E1M3H1_STRMT/40-125
E1M8E3_9STRE/39-124
E1MGC9_9ACTO/1-63
E1MME3_9GAMM/40-124
E1MNI1_9GAMM/41-121
E1MNI8_9GAMM/41-123
E1N7S9_9BIFI/164-248
E1N7S9_9BIFI/24-112
E1P0I2_NEILA/41-123
E1P4B9_NEILA/24-106
E1P7Y8_ECOAB/13-95
E1PC45_ECOAB/43-122
E1PMQ9_CAMJM/165-248
E1QEP9_DESB2/31-116
E1R321_SPISS/27-109
E1R9T6_SPISS/18-104
E1RBP1_SPISS/30-100
E1REI2_METP4/47-128
E1RF18_METP4/166-251
E1RF18_METP4/32-117
E1RFR1_METP4/26-109
E1RIS1_METP4/47-130
E1RJ49_METP4/28-110
E1RZN9_ECOUM/43-122
E1S221_ECOUM/13-95
E1SI41_PANVC/11-94
E1SXD5_THESX/30-101
E1T4Z3_BURSG/41-115
E1T6S6_BURSG/36-121
E1T7C8_BURSG/93-175
E1T8I2_BURSG/12-94
E1T932_BURSG/18-102
E1T9C3_BURSG/10-94
E1T9N6_BURSG/34-118
E1T9Q6_BURSG/11-94
E1TB83_BURSG/168-255
E1TB83_BURSG/41-127
E1TB86_BURSG/36-120
E1TEG0_BURSG/47-135
E1TFR8_BURSG/76-153
E1TH19_BURSG/43-124
E1TI09_BURSG/42-117
E1TIP3_BURSG/42-125
E1TK30_BURSG/35-119
E1TPJ6_LACPS/17-102
E1TRC1_LACPS/34-100
E1UE25_LISML/15-94
E1UQC6_BACAS/30-113
E1V9V4_HALED/308-391
E1VBT9_HALED/15-97
E1VIA7_9GAMM/12-94
E1VNI3_9GAMM/22-105
E1VSR6_ARTAR/40-124
E1VZL1_ARTAR/9-91
E1W1X4_HAEP3/24-107
E1W284_HAEP3/39-122
E1WA53_SALTS/13-95
E1WVE7_BACF6/37-123
E1WWN3_BACF6/40-126
E1X6M9_HAEI1/24-107
E1XEU6_STRZO/42-127
E1XI55_STRZN/42-127
E1XPN0_STRZI/42-127
E1Y0U5_LEGPN/24-107
E1Y2N3_LEGPN/94-167
E1Y333_LEGPN/40-124
E1Y9M4_9DELT/34-106
E1YDT6_9DELT/34-118
E1YE48_9DELT/23-102
E1YYW8_9BACE/154-237
E1YYW8_9BACE/293-369
E2CFT7_9RHOB/35-118
E2CG38_9RHOB/47-102
E2CH68_9RHOB/13-96
E2CLA1_9RHOB/33-117
E2CQD3_9RHOB/17-101
E2JT68_ECO57/13-95
E2K3I9_ECO57/43-122
E2K7A3_ECO57/13-95
E2KJ49_ECO57/43-122
E2KSH0_ECO57/13-95
E2KUX9_ECO57/43-122
E2M788_PSESM/34-118
E2M814_PSESM/170-254
E2M814_PSESM/43-127
E2M860_PSESM/57-141
E2MIA9_PSESM/35-119
E2MTD8_9CORY/43-127
E2MTV6_9CORY/93-172
E2NAI5_9BACE/198-282
E2NAI5_9BACE/333-417
E2NWF3_9FIRM/171-254
E2NX12_PASHA/26-108
E2NY28_PASHA/39-121
E2P552_PASHA/39-121
E2PA53_PASHA/26-108
E2PDH4_NEIPO/1-81
E2PEU8_NEIPO/41-123
E2PKB0_9RHIZ/94-174
E2PKF8_9RHIZ/43-127
E2PX20_STRCL/340-424
E2QM58_ECOLX/163-248
E2QM58_ECOLX/23-109
E2QMW1_ECOLX/43-122
E2QQC7_ECOLX/13-95
E2S1I9_9CORY/93-173
E2S661_9CORY/262-351
E2S7B2_9CORY/1-79
E2SAL0_9ACTO/46-110
E2SLK4_9FIRM/160-245
E2SLK4_9FIRM/25-109
E2STK6_9RALS/34-118
E2STM6_9RALS/19-101
E2SWX8_9RALS/12-94
E2SX74_9RALS/12-97
E2T0W1_9RALS/33-118
E2T1A0_9RALS/39-123
E2T1F9_9RALS/48-137
E2T2Y9_9RALS/57-140
E2T3E2_9RALS/23-104
E2T3L3_9RALS/93-173
E2T5V7_9RALS/39-123
E2T8H2_MYCTU/49-133
E2T937_MYCTU/40-123
E2T9N6_MYCTU/26-109
E2TAS2_MYCTU/46-126
E2TBH5_MYCTU/94-176
E2TDW2_MYCTU/26-111
E2TIB4_MYCTU/49-133
E2TJ58_MYCTU/26-111
E2TLF6_MYCTU/40-123
E2TM23_MYCTU/26-109
E2TN68_MYCTU/46-126
E2TNX8_MYCTU/94-176
E2TUY2_MYCTU/49-133
E2TVU3_MYCTU/26-111
E2TY04_MYCTU/40-123
E2TYL6_MYCTU/26-109
E2TZQ5_MYCTU/46-126
E2U0F8_MYCTU/94-176
E2U6V9_MYCTU/49-133
E2U7A2_MYCTU/26-111
E2U9E2_MYCTU/40-123
E2UA01_MYCTU/26-109
E2UBT2_MYCTU/94-176
E2UHW6_MYCTU/49-133
E2UIS1_MYCTU/26-111
E2UKX4_MYCTU/40-123
E2ULH9_MYCTU/26-109
E2UMN0_MYCTU/46-126
E2UND6_MYCTU/94-176
E2UU06_MYCTU/49-133
E2UUX3_MYCTU/26-111
E2UY67_MYCTU/40-123
E2UYT0_MYCTU/29-112
E2V0N8_MYCTU/94-176
E2V584_MYCTU/49-133
E2V650_MYCTU/26-111
E2V8D5_MYCTU/40-123
E2V8Z4_MYCTU/29-112
E2VA42_MYCTU/46-126
E2VAU5_MYCTU/94-176
E2VEJ5_MYCTU/49-133
E2VFF6_MYCTU/26-111
E2VHP2_MYCTU/40-123
E2VIA0_MYCTU/26-109
E2VJF4_MYCTU/46-126
E2VK68_MYCTU/94-176
E2VQY5_MYCTU/49-133
E2VRQ7_MYCTU/26-111
E2VU19_MYCTU/40-123
E2VUL8_MYCTU/26-109
E2VVR5_MYCTU/46-126
E2VWH5_MYCTU/94-176
E2W247_MYCTU/49-133
E2W312_MYCTU/26-111
E2W563_MYCTU/40-123
E2W5V2_MYCTU/26-109
E2W6Y7_MYCTU/46-126
E2W7N9_MYCTU/94-176
E2WE24_MYCTU/49-133
E2WEZ2_MYCTU/26-111
E2WH47_MYCTU/40-123
E2WHT1_MYCTU/26-109
E2WIY7_MYCTU/46-126
E2WJR9_MYCTU/94-176
E2WPY2_ECOLX/43-122
E2XA27_SHIDY/13-95
E2XHL9_SHIDY/43-122
E2XLK6_PSEFL/33-117
E2XN16_PSEFL/35-119
E2XPM0_PSEFL/40-125
E2XQW2_PSEFL/12-94
E2Y0F9_PSEFL/24-107
E2Z827_ENTFA/17-103
E2ZI59_9FIRM/20-106
E2ZT91_PSEAE/33-117
E3A2U4_PSEAE/40-125
E3A5L2_PSEAE/24-106
E3A6H3_PSEAE/12-94
E3A6N9_PSEAE/35-119
E3AN89_9SPHI/22-85
E3AU22_9SPHI/16-99
E3AWR2_9SPHI/9-92
E3AXJ2_9SPHI/39-118
E3B1P4_9SPHI/119-193
E3B266_9SPHI/1-59
E3B2Y5_9SPHI/12-94
E3B9C0_9MICO/41-124
E3C9F1_9LACO/17-102
E3CA61_9LACO/23-109
E3CLF6_STRDO/17-102
E3CMB4_STRDO/33-117
E3CQC9_STRVE/40-124
E3D1E4_NEIM7/24-106
E3D6B6_NEIM7/128-211
E3DJ07_ERWSE/35-118
E3DQG3_HALPG/24-102
E3DUA2_BACA1/29-112
E3EES7_PAEPS/7-91
E3EF74_PAEPS/4-74
E3EHB4_PAEPS/23-106
E3EP20_BIFBS/164-248
E3EP20_BIFBS/24-112
E3F336_KETVY/62-147
E3F5F5_KETVY/51-135
E3F5I7_KETVY/33-117
E3FBW8_CORP9/93-173
E3FDR0_STIAD/105-173
E3FJ44_STIAD/298-382
E3G4U5_ENTCS/33-118
E3G6J7_ENTCS/13-95
E3G8E5_ENTCS/42-116
E3GAL4_ENTCS/43-127
E3GJW1_EUBLK/160-244
E3GJW1_EUBLK/25-109
E3GL96_EUBLK/15-97
E3GQX7_EUBLK/33-118
E3GVS8_HAEI2/24-107
E3GZ83_METFV/19-103
E3H1S8_ROTDC/11-90
E3H2L2_ROTDC/187-272
E3H2L2_ROTDC/53-138
E3H496_ROTDC/93-175
E3HDX0_ILYPC/40-124
E3HFL1_ACHXA/42-130
E3HFS5_ACHXA/15-94
E3HHC2_ACHXA/39-124
E3HK86_ACHXA/46-129
E3HKB3_ACHXA/9-95
E3HKK5_ACHXA/40-124
E3HMC7_ACHXA/65-149
E3HNP1_ACHXA/251-330
E3HNW3_ACHXA/39-122
E3HS25_ACHXA/91-170
E3HUE9_ACHXA/39-121
E3HUH4_ACHXA/12-94
E3HW78_ACHXA/10-95
E3I1L4_RHOVT/15-97
E3I1U3_RHOVT/24-107
E3I342_RHOVT/164-248
E3I342_RHOVT/38-122
E3I3S0_RHOVT/94-177
E3IU78_FRASU/53-136
E3IV61_FRASU/163-251
E3IV61_FRASU/23-106
E3IY00_FRASU/51-134
E3J0H8_FRASU/41-123
E3J2R0_FRASU/13-95
E3J508_FRASU/63-145
E3J695_FRASU/163-248
E3J695_FRASU/24-108
E3J6V2_FRASU/14-96
E3J823_FRASU/52-135
E3J9M2_FRASU/33-117
E3J9N3_FRASU/52-135
E3JAY2_FRASU/25-111
E3JC57_FRASU/51-134
E3JD65_FRASU/94-177
E3JD76_FRASU/52-133
E3JDA4_FRASU/164-246
E3JDA4_FRASU/23-105
E3PND7_ECOH1/43-122
E3QE37_COLGM/44-111
E3QI60_COLGM/45-126
E3R7Q3_9LACO/95-179
E3S7C5_PYRTT/42-125
E3S7F9_PYRTT/35-114
E3S7G1_PYRTT/45-128
E3XK84_ECOLX/13-95
E3XNW6_ECOLX/17-96
E3Y2X2_SHIFL/43-122
E3YDP6_LISMO/15-97
E3YMX7_9LIST/15-97
E3YWM4_LISIN/15-97
E3Z4X9_LISIN/15-97
E3ZHI7_LISIV/19-101
E3ZJQ3_LISIV/16-100
E3ZRI7_LISSE/19-102
E3ZRR9_LISSE/15-98
E3ZTJ5_LISSE/1-39
E4I7F0_ENTFC/17-101
E4IIC5_ENTFC/17-101
E4IRU9_ENTFC/17-101
E4J0F7_ENTFC/17-101
E4JBE5_ENTFC/17-101
E4JLB8_ENTFC/17-101
E4LFD3_9FIRM/165-247
E4LFD3_9FIRM/27-113
E4LGZ3_9FIRM/17-103
E4LW96_9CLOT/18-103
E4M6T6_9FIRM/24-110
E4MCW8_9BACT/263-346
E4MCW8_9BACT/397-482
E4MKH2_9FIRM/19-104
E4MPA6_CAPOC/172-257
E4MPA6_CAPOC/34-119
E4MZX1_KITSK/20-103
E4N2S1_KITSK/14-96
E4N504_KITSK/21-107
E4N6B6_KITSK/39-125
E4N8I2_KITSK/21-99
E4N8J5_KITSK/50-127
E4NE56_KITSK/50-132
E4NGC1_KITSK/94-175
E4NN56_HALBP/32-115
E4NP34_HALBP/49-136
E4NRC5_HALBP/28-110
E4NV96_HALBP/38-101
E4NWW4_BIFBP/164-248
E4P4E6_ECO8N/13-95
E4P585_ECO8N/163-248
E4P585_ECO8N/23-109
E4P8N2_ECO8N/43-122
E4PFL5_MARAH/50-105
E4PMZ1_MARAH/53-137
E4PPN6_MARAH/60-145
E4QNQ0_METS6/41-124
E4QVI1_HAEI6/24-107
E4R6M2_PSEPB/25-108
E4R807_PSEPB/34-118
E4R819_PSEPB/40-123
E4RFG2_PSEPB/41-119
E4RHI8_PSEPB/35-119
E4RHT3_PSEPB/12-94
E4RIH3_HALSL/6-106
E4RQJ9_LEAB4/11-95
E4SLV2_LACAR/150-234
E4SLV2_LACAR/20-104
E4STD9_STRTN/40-124
E4SZY1_LACDN/16-102
E4T485_PALPW/13-96
E4T8L7_PALPW/14-96
E4TMA3_MARTH/23-106
E4U1C1_SULKY/45-125
E4U4Y8_OCEP5/24-108
E4UPS5_ARTGP/45-142
E4V9Q9_BIFBI/163-248
E4VDI5_9HELI/161-245
E4VDI5_9HELI/27-110
E4VRM6_BACFR/206-290
E4VRM6_BACFR/71-155
E4W8Q9_RHOE1/54-139
E4WCN6_RHOE1/11-97
E4WCP0_RHOE1/11-96
E4WE13_RHOE1/34-124
E4WEP5_RHOE1/40-124
E4WEV4_RHOE1/35-123
E4WK96_RHOE1/298-382
E4ZC52_NEIL0/24-106
E4ZDM1_NEIL0/41-124
E4ZZG0_LEPMC/44-110
E5ACZ5_LEPMC/42-119
E5ADX5_LEPMC/45-128
E5ADX7_LEPMC/435-513
E5ART0_BURRH/13-96
E5B6Q8_ERWAM/35-118
E5C600_9BACE/88-162
E5CDE6_9BACE/37-123
E5QWL8_STAAH/10-92
E5RBH2_STAAG/10-92
E5TC01_STAAU/10-92
E5TPW4_STAAU/10-92
E5TSM4_STAAU/10-92
E5U021_ALCXX/9-94
E5U0R5_ALCXX/35-123
E5U3W9_ALCXX/6-88
E5U449_ALCXX/45-121
E5U4B8_ALCXX/39-122
E5U6H8_ALCXX/46-129
E5U807_ALCXX/12-94
E5U8P1_ALCXX/106-185
E5U9N2_ALCXX/38-124
E5UCS0_ALCXX/42-128
E5UE61_ALCXX/13-94
E5UEQ5_ALCXX/91-170
E5UII9_NEIMU/24-106
E5UJ68_NEIMU/41-124
E5UTR3_9BACE/51-137
E5V1X4_9BACL/23-103
E5V8U7_9BACE/37-123
E5VGQ1_9FIRM/18-103
E5VSL3_9FIRM/162-246
E5VSL3_9FIRM/27-111
E5W7V9_9BACI/29-112
E5WA55_9BACI/12-94
E5WFG1_9BACI/30-113
E5WKW3_9BACI/12-94
E5WKZ3_9BACI/12-93
E5WNM3_9BACI/33-117
E5X1F2_9BACE/37-123
E5X3V1_9BACE/142-219
E5X3V1_9BACE/17-90
E5X964_9ACTN/164-248
E5X964_9ACTN/29-113
E5XA99_9ACTN/41-123
E5XL92_9ACTO/49-130
E5XLL5_9ACTO/32-130
E5XPL5_9ACTO/12-95
E5XPM7_9ACTO/94-174
E5Y9C2_BILWA/163-247
E5Y9C2_BILWA/27-111
E5YCG5_9ENTR/13-94
E5YH09_9ENTR/47-129
E5YKG9_9ENTR/163-249
E5YKG9_9ENTR/34-110
E5YQW1_9BACL/12-94
E5Z1H6_9BACL/23-105
E5ZLI6_CAMJE/165-248
E5ZWI5_ECOLX/43-122
E6A0V5_ECOLX/13-95
E6AES1_ECOLX/13-95
E6AG85_ECOLX/43-122
E6AKI0_ECOLX/43-122
E6BEW7_ECOLX/43-122
E6FDE0_ENTFA/17-103
E6FNA0_ENTFA/161-246
E6FNA0_ENTFA/28-110
E6GJB7_ENTFA/17-103
E6GR04_ENTFA/17-103
E6GZM6_ENTFA/17-103
E6I0U9_ENTFA/16-100
E6IGB6_ENTFA/17-103
E6IZS7_STRAP/157-241
E6J478_9ACTO/42-105
E6J482_9ACTO/35-119
E6J6W9_9ACTO/62-145
E6J7U2_9ACTO/93-172
E6JAU0_9ACTO/33-119
E6JB59_9ACTO/60-144
E6JBA8_9ACTO/33-116
E6JBJ6_9ACTO/11-97
E6K1P8_PARDN/18-103
E6KKW1_STRSA/39-124
E6KVG1_9PAST/48-131
E6KZA4_9PAST/39-122
E6LP24_9FIRM/18-103
E6MK47_9FIRM/16-101
E6MUC5_NEIMH/86-169
E6N031_NEIMH/24-106
E6PEX9_9ZZZZ/47-131
E6PLB0_9ZZZZ/45-130
E6PMW7_9ZZZZ/45-109
E6PQC6_9ZZZZ/17-101
E6PQN3_9ZZZZ/23-106
E6PUQ1_9ZZZZ/40-127
E6Q302_9ZZZZ/155-234
E6QBY4_9ZZZZ/22-105
E6QFH7_9ZZZZ/18-99
E6QH93_9ZZZZ/40-123
E6QJ22_9ZZZZ/35-118
E6QPS1_9ZZZZ/33-118
E6R216_CRYGW/55-140
E6RUV0_CAMJS/44-127
E6S011_CAMJC/165-248
E6S6K0_INTC7/33-119
E6S7N7_INTC7/48-131
E6SDA3_INTC7/40-104
E6SDF1_INTC7/14-100
E6SHW9_THEM7/24-110
E6SQ21_BACT6/141-226
E6SQ21_BACT6/9-92
E6SYP3_SHEB6/33-118
E6SZT7_SHEB6/15-97
E6T5V5_SHEB6/34-118
E6TAA1_MYCSR/59-139
E6TB06_MYCSR/42-124
E6TB35_MYCSR/45-127
E6TBD1_MYCSR/44-127
E6TC43_MYCSR/47-128
E6TEG1_MYCSR/26-105
E6TIW4_MYCSR/163-245
E6TIW4_MYCSR/21-106
E6TIX0_MYCSR/34-118
E6TJS1_MYCSR/296-380
E6TL65_MYCSR/20-103
E6TLJ8_MYCSR/18-100
E6U2G7_BACCJ/28-111
E6U7M3_ETHHY/33-118
E6UFF7_RUMA7/19-104
E6UWM1_VARPD/42-125
E6UWV6_VARPD/39-127
E6UX06_VARPD/42-131
E6UYQ5_VARPD/14-96
E6V4Q6_VARPD/12-95
E6V629_VARPD/51-120
E6V645_VARPD/40-124
E6V871_VARPD/43-128
E6V9N3_VARPD/317-402
E6VCY7_RHOPX/47-112
E6VF96_RHOPX/24-107
E6VFC0_RHOPX/12-94
E6VFZ8_RHOPX/34-118
E6VH27_RHOPX/41-124
E6VMY2_RHOPX/10-95
E6VYC3_DESAO/20-103
E6W702_DESIS/40-124
E6W8W3_PANSA/10-95
E6WA86_PANSA/52-135
E6WEY0_PANSA/18-102
E6WJ34_PANSA/223-303
E6WJI8_PANSA/167-252
E6WJI8_PANSA/34-119
E6WK68_PANSA/15-99
E6WKL6_PANSA/36-121
E6WM44_PANSA/160-247
E6WM44_PANSA/25-107
E6WN17_PANSA/126-211
E6WN17_PANSA/2-68
E6WN55_PANSA/43-126
E6WN90_PANSA/42-123
E6WTV2_PSEUU/19-104
E6WUW0_PSEUU/27-110
E6WX95_PSEUU/25-108
E6X115_NITSE/35-116
E6X3H7_NITSE/23-106
E6X7Z0_CELAD/39-118
E6X831_CELAD/40-124
E6X8S6_CELAD/18-101
E6XB91_CELAD/25-113
E6XEE1_CELAD/24-107
E6XM15_SHEP2/15-97
E6ZVV3_9BASI/40-127
E7A5K2_HAEIF/24-107
E7AI84_HAEIF/24-107
E7B324_YERE1/11-95
E7BHA1_NEIMW/128-211
E7BJ31_NEIMW/24-106
E7C2E0_9GAMM/77-160
E7F1Z3_DANRE/87-175
E7FSF9_9LACO/48-133
E7FVL6_ERYRH/25-108
E7G910_9FIRM/160-245
E7G910_9FIRM/26-109
E7G919_9FIRM/162-246
E7G919_9FIRM/27-111
E7GWI6_STRAP/157-241
E7GYD6_STRAP/18-103
E7H209_9BURK/155-239
E7H209_9BURK/19-103
E7H3N4_9BURK/194-275
E7H3N4_9BURK/58-138
E7HKL9_ECOLX/43-122
E7I2K4_ECOLX/43-122
E7I3U2_ECOLX/43-122
E7IK76_ECOLX/43-122
E7J0P1_ECOLX/43-122
E7JN05_ECOLX/13-95
E7JRC5_ECOLX/173-257
E7JRC5_ECOLX/46-130
E7JS60_ECOLX/43-122
E7K2I7_SHISO/43-122
E7KEJ7_YEASA/201-282
E7KQM9_YEASL/201-267
E7M6G4_9BACL/20-103
E7MHZ7_STAAU/10-92
E7MYF5_STAAU/10-92
E7N7E7_9ACTO/94-176
E7N7X5_9ACTO/1-83
E7N7X6_9ACTO/26-102
E7N9Q2_9ACTO/48-133
E7P5C4_PSESG/35-119
E7P692_PSESG/57-141
E7PA26_PSESG/34-118
E7PK29_PSESG/34-118
E7PPG8_PSESG/35-119
E7Q5S3_YEASB/201-282
E7QGW6_YEASZ/201-282
E7QSA5_9EURY/22-104
E7QSA6_9EURY/51-138
E7RM77_9BACT/145-227
E7RM77_9BACT/18-93
E7RUG0_9BURK/22-107
E7S5U1_STRAG/17-102
E7SPT5_SHIDY/43-122
E7SVU3_SHIBO/43-122
E7TGL0_SHIFL/43-122
E7TWX3_ECO57/13-95
E7TYC3_ECO57/43-122
E7U7R8_ECOLX/13-95
E7UA25_ECOLX/43-122
E7URS1_ECOLX/43-122
E7V1R9_SALTY/14-96
E7VCR6_SALMO/13-95
E7VGT3_SALMO/13-95
E7VY92_SALMO/13-95
E7WF46_SALMO/13-95
E7WLF0_SALMO/13-95
E7WWA8_SALMO/13-95
E7XED2_SALMO/13-95
E7XS17_SALMO/13-95
E7Y174_SALMO/13-95
E7Y8B0_SALMO/13-95
E7YHM4_SALMO/13-95
E7Z353_SALMO/13-95
E7ZEM5_SALMO/13-95
E7ZRV6_SALMO/13-95
E7ZZ14_SALMO/13-95
E8AB20_SALMO/13-95
E8ATT9_SALMO/13-95
E8B0L7_SALMO/13-95
E8BFK0_SALMO/13-95
E8BPE0_SALMO/13-95
E8C7K5_SALMO/13-95
E8CBY5_SALMO/13-95
E8CM45_SALMO/13-95
E8D2R6_SALMO/13-95
E8DCV1_SALMO/13-95
E8DSR7_SALMO/13-95
E8E3T2_SALMO/13-95
E8EEC8_SALMO/13-95
E8EXN3_SALMO/13-95
E8F3E7_SALMO/13-95
E8FFN2_SALMO/13-95
E8FTU9_SALMO/13-95
E8G9M6_SALMO/13-95
E8GN97_SALMO/13-95
E8GY84_SALMO/13-95
E8H2V6_ECO57/43-122
E8H5J7_ECO57/13-95
E8HGY3_ECOLX/43-122
E8HJG0_ECOLX/13-95
E8HVK8_ECOLX/43-122
E8HYG0_ECOLX/13-95
E8I8W3_ECOLX/43-122
E8IC24_ECOLX/13-95
E8IQC5_ECOLX/13-95
E8J089_ECOLX/43-122
E8J247_ECO57/43-122
E8J4X0_ECO57/13-95
E8JK88_9ACTO/17-103
E8JMQ8_STREI/17-102
E8JXD4_STRCR/43-133
E8KA76_9STRE/39-124
E8KF72_9PAST/3-48
E8KF73_9PAST/17-101
E8KF80_9PAST/139-214
E8KF80_9PAST/8-89
E8KG41_9PAST/40-124
E8KL49_STRSA/43-128
E8KVZ8_STRVE/40-124
E8KY24_9RHIZ/24-107
E8L436_9RHIZ/43-126
E8LGX4_9FIRM/188-272
E8LGX4_9FIRM/64-137
E8LKS1_9GAMM/168-250
E8LKS1_9GAMM/31-114
E8LT68_9VIBR/42-120
E8LV01_9VIBR/41-140
E8LWS2_9VIBR/10-94
E8N716_MICTS/22-110
E8NAL5_MICTS/36-120
E8NB11_MICTS/14-100
E8NQA3_SALET/13-95
E8NZV9_YERPH/50-134
E8P6V5_YERPH/35-119
E8PBN9_ACIB1/35-118
E8PF73_ACIB1/7-90
E8PG87_ACIB1/148-232
E8PG87_ACIB1/21-95
E8PGQ2_ACIB1/34-119
E8PH21_ACIB1/35-119
E8PP50_THESS/24-108
E8PPV2_THESS/44-130
E8PQB5_THESS/43-125
E8R8X1_DESM0/22-102
E8RLI5_9CAUL/150-234
E8RLI5_9CAUL/24-105
E8RRE9_9CAUL/24-107
E8RX26_MICSL/46-127
E8RYU7_MICSL/9-92
E8S6B0_MICSL/11-96
E8S6H6_MICSL/41-124
E8S7M1_MICSL/94-176
E8SBJ9_MICSL/24-78
E8SKR0_NEIGO/24-106
E8SNW0_NEIGO/41-124
E8SV08_GEOS2/29-112
E8T744_MESCW/57-140
E8TB43_MESCW/39-123
E8TDY7_MESCW/46-129
E8TE41_MESCW/12-94
E8THP3_MESCW/34-118
E8THP9_MESCW/34-113
E8TL02_MESCW/45-100
E8TL97_MESCW/77-161
E8TPL2_MESCW/34-118
E8TPX9_ALIDB/26-109
E8TQT5_ALIDB/39-122
E8TRX8_ALIDB/37-129
E8TS15_ALIDB/10-94
E8TS33_ALIDB/39-123
E8TUE6_ALIDB/232-317
E8TWP0_ALIDB/45-129
E8TWX6_ALIDB/39-124
E8U185_ALIDB/39-124
E8U1R2_ALIDB/42-107
E8U2W0_ALIDB/39-124
E8U4C2_DEIML/44-132
E8UAJ4_DEIML/28-112
E8UGM2_TAYEM/89-169
E8UWN7_THEBF/31-103
E8UYK0_TERSS/203-287
E8UYK0_TERSS/76-160
E8UZ41_TERSS/41-124
E8V176_TERSS/41-120
E8V586_TERSS/27-109
E8V959_BACST/32-115
E8VB61_BACST/12-94
E8VER8_BACST/35-120
E8VF26_BACST/17-58
E8VPB4_VIBVU/39-123
E8VYL0_VIBVU/12-94
E8VZB0_STRFA/14-96
E8W047_STRFA/28-110
E8W0F4_STRFA/11-96
E8W608_STRFA/20-106
E8WEK2_STRFA/47-125
E8WER5_STRFA/465-549
E8WFV6_STRFA/94-176
E8WJH6_GEOS8/21-103
E8WN93_GEOS8/139-224
E8WN93_GEOS8/5-86
E8WWA3_ACISM/10-95
E8X0Z7_ACISM/45-126
E8X517_ACISM/125-195
E8X520_ACISM/41-127
E8X6U7_ACISM/46-129
E8XK47_SALT4/14-96
E8XM28_RAHSY/15-95
E8XR94_RAHSY/19-103
E8XVK0_RAHSY/257-334
E8XZ58_RAHSY/230-295
E8Y1G3_RAHSY/41-120
E8Y6M3_ECOKO/43-122
E8YM80_9BURK/12-94
E8YP08_9BURK/93-175
E8YPQ5_9BURK/36-121
E8YR72_9BURK/23-106
E8YR86_9BURK/43-120
E8YSV4_9BURK/47-135
E8YU59_9BURK/35-119
E8YUM6_9BURK/36-120
E8YUP3_9BURK/49-131
E8YVL7_9BURK/41-124
E8YWB7_9BURK/44-124
E8ZSB8_CLOB0/24-107
E8ZUV3_CLOB0/21-101
E9A5G1_SALET/14-96
E9CR49_COCPS/45-128
E9DLB5_9STRE/33-118
E9DN37_9STRE/40-124
E9DTZ1_METAQ/44-108
E9EIN4_METAQ/44-127
E9F045_METAR/44-107
E9F688_METAR/44-127
E9FGW4_9STRE/39-124
E9FM35_9STRE/39-124
E9RNP5_LACRE/17-102
E9S8S5_RUMAL/162-246
E9S8S5_RUMAL/27-111
E9SZI1_COREQ/54-139
E9T276_COREQ/11-96
E9T280_COREQ/11-97
E9T397_COREQ/298-382
E9T533_COREQ/34-124
E9TM65_ECOLX/43-122
E9TYP6_ECOLX/13-95
E9U190_ECOLX/43-122
E9UDU5_ECOLX/43-122
E9UEH4_ECOLX/163-248
E9UEH4_ECOLX/23-109
E9UHN7_ECOLX/13-95
E9UMS5_9ACTO/9-91
E9UNP0_9ACTO/12-98
E9UWQ8_9ACTO/40-125
E9V019_9ACTO/42-125
E9V0C1_9ACTO/67-151
E9V0Q3_9ACTO/36-119
E9V3L1_9ACTO/21-103
E9V7B1_ECOLX/43-122
E9VB32_ECOLX/13-95
E9VN02_ECOLX/13-95
E9VPI1_ECOLX/43-122
E9W072_ECOLX/43-122
E9WFF8_ECOLX/43-122
E9WXE9_ECOLX/43-122
E9X312_ECOLX/43-122
E9XHI3_ECOLX/13-95
E9XJ92_ECOLX/43-122
E9XZN6_ECOLX/43-122
E9Y8P6_ECOLX/43-122
E9YNU5_ECOLX/43-122
E9Z7H8_ESCFE/43-122
E9Z856_ESCFE/35-119
E9ZE12_ESCFE/13-95
E9ZFQ6_MYCTU/49-133
E9ZGM5_MYCTU/26-111
E9ZIX6_MYCTU/40-123
E9ZJK6_MYCTU/26-109
E9ZKS7_MYCTU/46-126
E9ZLL1_MYCTU/94-176
E9ZTE3_NEIME/24-106
E9ZUR8_NEIME/86-169
E9ZZ15_NEIME/24-106
F0A0D9_NEIME/86-169
F0A490_NEIME/24-106
F0A5Y3_NEIME/86-169
F0AA49_NEIME/24-106
F0ABK2_NEIME/86-169
F0AFW9_NEIME/24-106
F0AHA6_NEIME/86-169
F0ALS7_NEIME/24-106
F0AN60_NEIME/86-169
F0ARZ4_NEIME/24-106
F0ATD7_NEIME/86-169
F0AXS7_NEIME/24-106
F0AZ24_NEIME/86-169
F0B3H4_NEIME/24-106
F0B4V4_NEIME/86-169
F0BBY1_9XANT/167-248
F0BBY1_9XANT/40-111
F0BFP8_9XANT/35-119
F0BKD5_9XANT/24-107
F0BKZ7_9XANT/31-114
F0BTP8_9XANT/31-114
F0BYZ4_9XANT/35-119
F0C1J6_9XANT/35-119
F0C950_9XANT/31-114
F0D849_STAAU/10-92
F0DG54_STAAU/10-92
F0DI34_9FIRM/21-101
F0DMY7_9FIRM/2-70
F0DPQ2_9FIRM/435-519
F0DRH8_9FIRM/42-122
F0DRW7_9FIRM/21-104
F0DS29_9FIRM/15-96
F0DYH7_9PSED/23-106
F0E598_9PSED/34-118
F0E600_9PSED/23-106
F0EAS2_9PSED/40-123
F0EDE0_9PSED/12-94
F0EDN8_9PSED/11-95
F0EHA0_ENTCA/11-94
F0ELN9_ENTCA/17-102
F0ER61_HAEPA/39-122
F0ERR3_HAEPA/24-107
F0EZ97_9NEIS/41-122
F0EZH3_9NEIS/24-106
F0F1W6_9NEIS/7-89
F0FBD3_STRSA/43-128
F0FIS7_STRSA/35-120
F0FLI1_STRSA/43-128
F0FRF4_STRSA/43-128
F0FSR7_STRSA/35-120
F0FZ95_9BURK/35-119
F0G0E1_9BURK/159-245
F0G0E1_9BURK/30-121
F0G1D7_9BURK/40-124
F0G295_9BURK/12-94
F0G3S2_9BURK/34-118
F0G416_9BURK/43-125
F0G596_9BURK/12-93
F0G6P5_9BURK/49-137
F0G9I6_9BURK/93-173
F0GB19_9BURK/23-106
F0GHD7_9BURK/55-139
F0GHV0_9BURK/36-121
F0H7X7_9BACT/28-114
F0HD87_9FIRM/15-98
F0HD88_9FIRM/27-111
F0HKE9_9ACTN/70-152
F0HQG7_9ACTN/164-248
F0HQG7_9ACTN/29-113
F0HT65_LACDL/17-102
F0I2N3_STRSA/35-120
F0I3L6_STRSA/43-128
F0I5T8_STRSA/35-120
F0IBM2_STRSA/43-128
F0IKF4_STRSA/43-128
F0ITE9_STRSA/39-124
F0IXF8_ACIMA/24-107
F0J6S3_ACIMA/51-139
F0J6S8_ACIMA/297-381
F0JCF0_DESDE/162-246
F0JCF0_DESDE/27-111
F0JE66_DESDE/33-118
F0JHZ6_DESDE/24-104
F0JIS4_DESDE/20-103
F0JK64_DESDE/19-102
F0JN99_ESCFE/43-122
F0JRS9_ESCFE/35-119
F0JSF2_ESCFE/13-95
F0KF83_ACICP/35-119
F0KJ84_ACICP/34-119
F0KKC2_ACICP/35-118
F0KVF3_YERE3/1-72
F0L5X4_9RHIZ/12-94
F0L7V0_9RHIZ/43-127
F0L8M4_9RHIZ/54-136
F0LB15_9RHIZ/39-123
F0LF27_9RHIZ/12-94
F0LFA9_9RHIZ/171-255
F0LFA9_9RHIZ/308-395
F0LFA9_9RHIZ/49-134
F0LFI8_9RHIZ/12-94
F0LGQ4_9RHIZ/42-126
F0LYN4_VIBFU/16-99
F0M095_VIBFU/33-118
F0M0R5_VIBFU/149-234
F0M0R5_VIBFU/16-96
F0M0Z2_VIBFU/124-209
F0M0Z2_VIBFU/3-73
F0M4P2_ARTPP/15-101
F0M9B6_ARTPP/53-137
F0MDY9_NEIMG/24-106
F0MHI1_NEIMG/86-169
F0MQA5_NEIMM/24-106
F0MS97_NEIMM/86-169
F0MWU7_NEIMP/86-169
F0MZ24_NEIMP/24-106
F0N059_NEIMO/24-106
F0N248_NEIMO/86-169
F0N6L0_NEIMN/86-169
F0N8X5_NEIMN/24-106
F0ND73_SULIR/43-128
F0NLL9_SULIH/43-128
F0NVT5_LACHH/151-234
F0NVT5_LACHH/20-104
F0NXB0_WEEVC/14-96
F0NY62_WEEVC/83-165
F0PJQ9_BACT0/19-103
F0PUS6_BACT0/28-111
F0Q123_ACIAP/49-134
F0Q5J1_ACIAP/55-143
F0Q8H9_ACIAP/257-341
F0QAL2_ACIAP/41-130
F0QFE3_ACIBD/148-232
F0QFE3_ACIBD/21-95
F0QGM9_ACIBD/35-119
F0QLE7_ACIBD/35-118
F0QLL0_ACIBD/34-119
F0R1K2_BACSH/170-254
F0R1K2_BACSH/34-118
F0R2F9_BACSH/132-208
F0R547_BACSH/46-131
F0R6D5_BACSH/189-273
F0R6D5_BACSH/54-138
F0RFC6_CELLC/25-107
F0RG53_CELLC/40-124
F0RGQ7_CELLC/38-119
F0RNJ5_DEIPM/32-116
F0RRC6_DEIPM/50-129
F0S6I7_PEDSD/12-94
F0S8U4_PEDSD/11-95
F0S8W3_PEDSD/120-193
F0SFQ8_PLABD/12-94
F0SFR7_PLABD/40-123
F0SJC5_PLABD/130-207
F0SJC5_PLABD/44-112
F0T0E5_SYNGF/16-97
F0T6Q0_METSL/34-114
F0T6X0_METSL/17-99
F0T7Q1_METSL/21-104
F0T7V5_METSL/14-95
F0TC03_METSL/32-117
F0TC88_METSL/19-102
F0TCE0_METSL/19-103
F0TJ07_LACA3/150-234
F0TJ07_LACA3/20-104
F0UKT6_AJECA/45-126
F0VX60_STRG2/165-248
F0VX60_STRG2/27-113
F0VX66_STRG2/17-102
F0XCN9_9PEZI/44-106
F0YVP5_9CLOT/16-102
F1NG43_CHICK/54-108
F1TE44_9CLOT/15-97
F1TJQ1_COREQ/35-123
F1TJW7_COREQ/40-124
F1VQ01_MORCA/35-120
F1VQ12_MORCA/2-81
F1VQ71_MORCA/41-121
F1VXX7_9BURK/40-123
F1W6I7_MORCA/41-121
F1W9T2_MORCA/2-81
F1WB71_MORCA/35-120
F1WF17_MORCA/41-121
F1WHS8_MORCA/35-120
F1WKH6_MORCA/41-122
F1WKI6_MORCA/2-81
F1WPP0_MORCA/41-122
F1WQM6_MORCA/35-120
F1WT87_MORCA/41-120
F1WWX1_MORCA/36-121
F1WY86_MORCA/35-120
F1X0I8_MORCA/2-81
F1X0V8_MORCA/41-121
F1X364_MORCA/41-121
F1X585_MORCA/35-120
F1X9M2_MORCA/35-120
F1XAC8_MORCA/41-122
F1XC62_MORCA/2-81
F1XCZ2_MORCA/41-121
F1XE80_MORCA/35-120
F1XRA8_ECO57/43-122
F1XVU7_ECO57/13-95
F1Y3W4_ECO57/43-122
F1Y4L3_ECO57/13-95
F1YEJ1_9ACTO/11-97
F1YGU5_9ACTO/46-101
F1YIS8_9ACTO/44-126
F1YLD8_9ACTO/15-97
F1YM51_9ACTO/34-113
F1YMS7_9ACTO/94-176
F1YP61_9ACTO/8-95
F1YPW0_9ACTO/39-111
F1YTA0_9PROT/23-106
F1YUT5_9PROT/97-178
F1Z150_9STRE/17-102
F1Z6H1_9SPHN/24-107
F1ZAJ3_9SPHN/41-124
F1ZB45_9SPHN/41-124
F1ZBH2_9SPHN/42-130
F1ZI19_ECOLX/43-122
F1ZXZ4_THEET/31-103
F2A1R3_RHIET/51-135
F2A562_RHIET/44-128
F2A621_RHIET/34-118
F2A6R5_RHIET/45-127
F2A7I4_RHIET/12-94
F2AAP1_RHIET/12-94
F2AC81_RHIET/13-95
F2AFB5_RHIET/94-172
F2AQI4_RHOBA/41-124
F2AR87_RHOBA/6-89
F2ASE5_RHOBA/41-121
F2AT15_RHOBA/27-122
F2B0R5_RHOBA/105-183
F2B3I2_STRPN/42-127
F2B9N2_9NEIS/24-106
F2BB15_9NEIS/35-120
F2BB20_9NEIS/41-125
F2BB69_9NEIS/17-102
F2BC37_9NEIS/136-219
F2BKC5_STRSA/43-128
F2BPW3_STRSA/43-128
F2BQM6_STRSA/35-120
F2C452_HAEAE/24-107
F2CAP5_STRSA/43-126
F2CBC2_STRSA/35-120
F2CEV1_STRSA/43-128
F2CJL8_STRSA/35-120
F2CNB0_STRSA/43-128
F2ERI4_PANAN/17-101
F2EUP5_PANAN/287-371
F2EZE4_PANAN/16-100
F2F908_9BACL/54-137
F2FG43_SALDU/14-96
F2FW57_SALGL/14-96
F2G628_ALTMD/24-107
F2GEH1_MYCTU/40-123
F2GHN9_MYCTU/94-176
F2GJG1_MYCTU/26-109
F2GKF8_MYCTU/46-126
F2GMI4_MYCTU/49-133
F2GMZ8_MYCTU/25-110
F2GY27_BRUME/42-126
F2GYG6_BRUME/114-190
F2H4C7_BACTU/28-111
F2H8C8_BACTU/19-103
F2HJX5_LACLA/31-116
F2HNI8_LACLA/16-101
F2HYS5_BRUME/43-127
F2HYY8_BRUME/94-170
F2I1S6_9RICK/34-118
F2I601_9LACT/18-103
F2IE32_9FLAO/11-94
F2IVE1_9PROT/25-108
F2IXH5_9PROT/33-117
F2IZG7_9PROT/46-102
F2J579_9PROT/25-109
F2J5E6_9PROT/44-127
F2JUJ4_9GAMM/19-103
F2JV17_9GAMM/34-118
F2JVF2_9GAMM/33-117
F2K073_9GAMM/45-128
F2K0R2_9GAMM/23-106
F2K6H9_PSEBR/24-107
F2KCD4_PSEBR/33-117
F2KD13_PSEBR/35-119
F2KFT6_PSEBR/301-386
F2KG20_PSEBR/34-118
F2KH05_PSEBR/24-107
F2KI35_PSEBR/12-94
F2KJR4_PSEBR/12-94
F2L8G5_BURGA/27-110
F2LC96_BURGA/12-94
F2LJ57_BURGA/38-141
F2LJE6_BURGA/35-119
F2LNM4_BURGA/36-120
F2LP54_BURGA/41-119
F2LPP9_BURGA/42-121
F2LR35_BURGA/12-95
F2LRF3_BURGA/43-125
F2M2P6_LACAM/150-234
F2M2P6_LACAM/20-104
F2MBV1_LACCA/16-101
F2MKW0_LACCA/16-101
F2MUL4_PSEST/10-97
F2MX30_PSEST/35-119
F2MY38_PSEST/34-119
F2N2V0_PSEST/50-138
F2N497_PSEST/60-144
F2NHA3_9DELT/19-101
F2NKZ8_9DEIN/26-110
F2NLC6_9DEIN/43-108
F2NPR5_9DEIN/41-126
F2NQZ6_9DEIN/15-98
F2NTA2_9SPIO/29-114
F2NTD7_9SPIO/152-232
F2P8Q3_PHOMO/38-122
F2QF47_STROR/39-124
F2QWN4_PICPA/382-455
F2R194_9ACTO/94-177
F2R4M9_9ACTO/21-111
F2RC50_9ACTO/67-147
F2RC80_9ACTO/26-108
F2RDD8_9ACTO/322-405
F2RG87_9ACTO/45-131
F2RIE8_9ACTO/11-96
F2RK56_9ACTO/29-111
F2SQ57_TRIRU/27-94
F2T547_AJEDE/35-117
F2T729_AJEDE/45-122
F2UWU5_ACTVI/48-133
F2UXX1_ACTVI/94-176
F2V1C7_ACTVI/166-248
F2V1C7_ACTVI/26-110
F2V1W0_MYCTU/49-133
F2V2M0_MYCTU/26-111
F2V4G1_MYCTU/94-176
F2V7E3_MYCTU/40-123
F2V8W4_MYCTU/26-109
F2VCR6_MYCTU/46-126
O06218_MYCTU/46-126
O06800_MYCTU/26-109
O26169_METTH/26-109
O26336_METTH/31-115
O26787_METTH/36-120
O27018_METTH/13-96
O29899_ARCFU/36-119
O30263_ARCFU/32-111
O53749_MYCTU/49-133
O53905_MYCTU/40-123
O67982_RHOOP/297-381
O68251_DEHMU/42-123
O69814_STRCO/47-126
O86608_STRCO/355-439
P71826_MYCTU/26-111
P73604_SYNY3/23-107
Q021U8_SOLUE/11-95
Q021U8_SOLUE/138-222
Q023E8_SOLUE/185-269
Q023P4_SOLUE/37-119
Q029F3_SOLUE/43-124
Q02CG0_SOLUE/288-372
Q02GV5_PSEAB/33-117
Q02MC8_PSEAB/40-125
Q02TK0_PSEAB/24-106
Q02UE8_PSEAB/12-94
Q02UK3_PSEAB/35-119
Q02WH7_LACLS/31-116
Q02Y49_LACLS/16-101
Q039X2_LACC3/16-101
Q03DL9_PEDPA/17-102
Q03LG3_STRTD/40-124
Q03P44_LACBA/17-102
Q03X87_LEUMM/17-102
Q041G3_LACGA/95-179
Q04M65_STRP2/42-127
Q06PY2_PASHA/26-108
Q07H26_RHOP5/36-114
Q07IF2_RHOP5/24-107
Q07Q14_RHOP5/46-134
Q07WB6_SHEFN/33-118
Q07WZ1_SHEFN/34-118
Q08UA8_STIAD/129-213
Q09CY2_STIAD/50-118
Q0A866_ALHEH/46-130
Q0A935_ALHEH/24-107
Q0ANH6_MARMM/41-130
Q0AQF6_MARMM/41-124
Q0AVB3_SYNWW/17-98
Q0B1I3_BURCM/24-107
Q0B1P5_BURCM/12-95
Q0B260_BURCM/145-223
Q0B260_BURCM/36-120
Q0B3D2_BURCM/12-94
Q0B4G6_BURCM/34-118
Q0B4R3_BURCM/55-139
Q0B5K3_BURCM/35-119
Q0B6C8_BURCM/49-137
Q0B7K5_BURCM/36-120
Q0B9C6_BURCM/11-94
Q0B9X2_BURCM/43-125
Q0BAL0_BURCM/170-255
Q0BAL0_BURCM/41-116
Q0BE86_BURCM/24-107
Q0BED8_BURCM/93-173
Q0BET6_BURCM/36-121
Q0BHZ8_BURCM/23-106
Q0BJU9_BURCM/12-93
Q0BPQ1_GRABC/42-130
Q0BTJ8_GRABC/51-136
Q0BUG7_GRABC/27-110
Q0BUS9_GRABC/295-379
Q0C1F3_HYPNA/37-111
Q0C690_HYPNA/42-126
Q0C8I3_ASPTN/44-127
Q0CGD4_ASPTN/76-156
Q0CR43_ASPTN/45-118
Q0D1G9_ASPTN/254-338
Q0F1J8_9PROT/4-83
Q0FAB6_9RHOB/22-105
Q0FDB6_9RHOB/1-46
Q0FFS8_9RHOB/40-118
Q0FH35_9RHOB/34-117
Q0FI02_9RHOB/48-103
Q0FLU4_9RHOB/22-104
Q0FN64_9RHOB/38-124
Q0FP62_9RHOB/56-139
Q0FPR1_9RHOB/41-125
Q0FQU5_9RHOB/39-120
Q0FTC1_9RHOB/37-122
Q0FTX1_9RHOB/162-246
Q0FTX1_9RHOB/35-119
Q0FW07_9RHOB/11-93
Q0HEF1_SHESM/39-111
Q0HER9_SHESM/34-118
Q0HJ19_SHESM/15-98
Q0HP47_SHESM/33-118
Q0HUW3_SHESR/15-98
Q0HZ81_SHESR/34-118
Q0HZK0_SHESR/39-122
Q0I3Z5_HAES1/26-108
Q0JWD3_STRAM/41-124
Q0JWD4_STRAM/11-95
Q0JWD9_STRAM/14-96
Q0JYV4_CUPNH/298-382
Q0JZQ5_CUPNH/12-94
Q0K0S0_CUPNH/39-118
Q0K193_CUPNH/42-118
Q0K1D0_CUPNH/12-94
Q0K4J6_CUPNH/10-93
Q0KAF8_CUPNH/41-124
Q0KAR6_CUPNH/41-124
Q0KAT3_CUPNH/18-101
Q0KAV4_CUPNH/10-93
Q0KBA5_CUPNH/57-141
Q0KBM7_CUPNH/93-172
Q0KD14_CUPNH/23-107
Q0KD69_CUPNH/48-133
Q0KE86_CUPNH/36-118
Q0REQ8_FRAAA/18-103
Q0RFU1_FRAAA/6-89
Q0RIK8_FRAAA/6-91
Q0RIL5_FRAAA/373-457
Q0RV04_RHOSR/23-112
Q0RX77_RHOSR/20-105
Q0RXJ5_RHOSR/45-134
Q0RXR2_RHOSR/18-102
Q0RZH7_RHOSR/22-105
Q0S0R2_RHOSR/11-97
Q0S6I2_RHOSR/31-113
Q0S6W5_RHOSR/48-129
Q0S7P0_RHOSR/27-105
Q0S9T8_RHOSR/18-104
Q0SA42_RHOSR/9-92
Q0SAX0_RHOSR/14-96
Q0SDN1_RHOSR/42-126
Q0SEU6_RHOSR/43-127
Q0SH24_RHOSR/297-381
Q0SI09_RHOSR/13-95
Q0SJY7_RHOSR/19-102
Q0SKM3_RHOSR/32-115
Q0T4V9_SHIF8/43-122
Q0TEK3_ECOL5/13-95
Q0TH77_ECOL5/43-122
Q0TWQ0_PHANO/24-111
Q0TXJ5_PHANO/51-135
Q0URA3_PHANO/143-231
Q0URA6_PHANO/45-128
Q0UYC3_PHANO/392-475
Q0W0Y9_UNCMA/33-117
Q0W1U7_UNCMA/28-110
Q0W8W1_UNCMA/51-128
Q0WB04_YERPE/35-119
Q0YP28_9CHLB/42-96
Q10UZ0_TRIEI/22-109
Q11BE8_MESSB/176-260
Q11BE8_MESSB/54-138
Q11BU7_MESSB/18-102
Q11E43_MESSB/34-118
Q11FB4_MESSB/34-118
Q11GM9_MESSB/12-94
Q11GN3_MESSB/38-122
Q11HX9_MESSB/53-138
Q11LA9_MESSB/23-106
Q11NM1_CYTH3/95-169
Q11TQ5_CYTH3/25-109
Q120I8_POLSJ/42-116
Q120K4_POLSJ/41-123
Q120K5_POLSJ/41-124
Q125H1_POLSJ/25-108
Q129F5_POLSJ/12-95
Q129F7_POLSJ/13-95
Q12BM1_POLSJ/39-125
Q12CA8_POLSJ/38-121
Q12CB0_POLSJ/52-143
Q12CF3_POLSJ/38-126
Q12EN3_POLSJ/40-123
Q12G59_POLSJ/42-126
Q12G64_POLSJ/38-118
Q12TJ9_METBU/31-114
Q12TP8_METBU/14-97
Q12UT5_METBU/43-127
Q12WY1_METBU/27-107
Q12Y75_METBU/9-91
Q12YT0_METBU/19-97
Q12Z58_METBU/35-118
Q12ZY7_RHOPS/41-124
Q130W8_RHOPS/12-90
Q139B1_RHOPS/54-142
Q13BN9_RHOPS/24-107
Q13CL2_RHOPS/34-118
Q13GC8_BURXL/55-123
Q13GE4_BURXL/39-121
Q13GF0_BURXL/40-127
Q13HE3_BURXL/42-119
Q13HH1_BURXL/39-126
Q13HN4_BURXL/28-110
Q13IR0_BURXL/61-144
Q13IS2_BURXL/54-138
Q13JZ5_BURXL/43-124
Q13KT3_BURXL/35-119
Q13LK3_BURXL/41-122
Q13LN5_BURXL/47-127
Q13LR1_BURXL/35-119
Q13LR5_BURXL/164-251
Q13LR5_BURXL/36-123
Q13LS6_BURXL/177-261
Q13LS6_BURXL/48-132
Q13M76_BURXL/44-121
Q13M88_BURXL/23-121
Q13N02_BURXL/12-94
Q13NB2_BURXL/38-153
Q13NK6_BURXL/43-124
Q13PD1_BURXL/24-107
Q13PE8_BURXL/38-121
Q13PG3_BURXL/56-140
Q13PH2_BURXL/34-118
Q13Z29_BURXL/93-172
Q13Z89_BURXL/36-121
Q15NW2_PSEA6/40-124
Q15S66_PSEA6/41-124
Q15SE9_PSEA6/25-108
Q15SK0_PSEA6/21-99
Q161S9_ROSDO/43-126
Q161V2_ROSDO/33-117
Q162F6_ROSDO/17-100
Q163R8_ROSDO/45-130
Q166U0_ROSDO/14-100
Q16BM2_ROSDO/48-110
Q16DD6_ROSDO/56-139
Q187V4_CLOD6/21-107
Q1ASF4_RUBXD/58-121
Q1ASZ6_RUBXD/10-94
Q1AVN9_RUBXD/34-118
Q1B1J3_MYCSS/44-126
Q1B1Y3_MYCSS/20-102
Q1B2I7_MYCSS/41-118
Q1B355_MYCSS/25-109
Q1B5I2_MYCSS/44-127
Q1B5M1_MYCSS/45-121
Q1B701_MYCSS/39-122
Q1B8C2_MYCSS/24-107
Q1B8T9_MYCSS/1-58
Q1B8U1_MYCSS/67-117
Q1BBC4_MYCSS/296-380
Q1BDN6_MYCSS/13-99
Q1BED0_MYCSS/43-126
Q1BF80_MYCSS/171-256
Q1BF80_MYCSS/33-117
Q1BG86_BURCA/41-140
Q1BH05_BURCA/36-121
Q1BHA3_BURCA/93-173
Q1BIJ0_BURCA/192-276
Q1BIJ0_BURCA/65-149
Q1BJ72_BURCA/49-137
Q1BJS3_BURCA/12-94
Q1BK72_BURCA/35-119
Q1BKT2_BURCA/23-106
Q1BLC5_BURCA/57-141
Q1BMJ0_BURCA/43-125
Q1BN15_BURCA/8-94
Q1BQP5_BURCA/44-122
Q1BRF7_BURCA/11-94
Q1BYT8_BURCA/23-106
Q1BZI9_BURCA/12-93
Q1C1P8_YERPA/35-119
Q1C874_YERPA/50-134
Q1CDT1_YERPN/35-119
Q1CJM1_YERPN/50-134
Q1D1U8_MYXXD/10-94
Q1D797_MYXXD/65-149
Q1DAB5_MYXXD/12-94
Q1DC08_MYXXD/100-173
Q1GDR9_SILST/48-112
Q1GFU4_SILST/41-135
Q1GIM8_SILST/28-114
Q1GJ74_SILST/38-122
Q1GJW3_SILST/41-120
Q1GKD1_SILST/12-94
Q1GPM2_SPHAL/24-105
Q1GPM3_SPHAL/43-128
Q1GR50_SPHAL/51-135
Q1GRF2_SPHAL/12-93
Q1I8S1_PSEE4/12-94
Q1IBK3_PSEE4/25-108
Q1IBV2_PSEE4/34-118
Q1IC55_PSEE4/40-123
Q1IE43_PSEE4/35-119
Q1IED7_PSEE4/33-117
Q1IIV8_ACIBL/23-106
Q1IKT6_ACIBL/13-95
Q1IM57_ACIBL/31-116
Q1IPS8_ACIBL/10-95
Q1IQL0_ACIBL/40-79
Q1IR19_ACIBL/50-90
Q1IUN4_ACIBL/43-129
Q1IYE3_DEIGD/53-136
Q1J0G5_DEIGD/50-133
Q1J3W1_DEIGD/294-378
Q1K357_DESAC/84-169
Q1LE34_RALME/85-169
Q1LEC0_RALME/36-111
Q1LF64_RALME/82-159
Q1LF94_RALME/11-94
Q1LG42_RALME/298-382
Q1LGL5_RALME/23-104
Q1LHR4_RALME/11-93
Q1LKT1_RALME/24-107
Q1LLZ6_RALME/93-173
Q1LMZ0_RALME/43-125
Q1LQD2_RALME/45-134
Q1M5W9_RHIL3/13-95
Q1M6U9_RHIL3/39-123
Q1M8T6_RHIL3/61-145
Q1MEB3_RHIL3/12-94
Q1MGS4_RHIL3/184-268
Q1MGS4_RHIL3/57-141
Q1MI97_RHIL3/40-104
Q1MI97_RHIL3/94-172
Q1MKH0_RHIL3/55-125
Q1MLT1_RHIL3/12-94
Q1N1J5_9GAMM/41-120
Q1N239_9GAMM/20-97
Q1N280_9GAMM/31-115
Q1NA95_9SPHN/145-225
Q1NAB1_9SPHN/147-229
Q1NAR1_9SPHN/12-93
Q1PWT9_9BACT/40-124
Q1PWW1_9BACT/41-105
Q1Q2W3_9BACT/18-101
Q1QCS5_PSYCK/57-142
Q1QFU5_NITHX/22-104
Q1QID6_NITHX/12-94
Q1QMZ6_NITHX/24-107
Q1R0U3_CHRSD/298-382
Q1R827_ECOUT/13-95
Q1RB39_ECOUT/43-122
Q1RQV3_STRAM/41-124
Q1RQV4_STRAM/11-95
Q1RQV9_STRAM/14-96
Q1V814_VIBAL/33-118
Q1V9S4_VIBAL/20-99
Q1VRQ9_9FLAO/38-124
Q1VYN2_9FLAO/24-109
Q1YE25_MOBAS/50-136
Q1YFP5_MOBAS/37-121
Q1YFZ7_MOBAS/44-127
Q1YSH5_9GAMM/56-140
Q1YU53_9GAMM/40-124
Q1YYW6_PHOPR/34-117
Q1Z8L0_PHOPR/38-122
Q1Z983_PHOPR/32-117
Q1Z9S1_PHOPR/12-94
Q1ZAF9_PHOPR/17-101
Q1ZC17_9GAMM/12-94
Q1ZSX7_PHOAS/38-122
Q1ZUY0_PHOAS/17-101
Q1ZV06_PHOAS/33-118
Q20YG2_RHOPB/24-107
Q216L7_RHOPB/46-134
Q21F43_SACD2/42-126
Q21H01_SACD2/38-124
Q21QX4_RHOFD/22-105
Q21SC2_RHOFD/25-108
Q21T05_RHOFD/47-129
Q21TP9_RHOFD/9-85
Q21U39_RHOFD/43-129
Q21VP5_RHOFD/187-271
Q24RQ9_DESHY/21-101
Q24U00_DESHY/6-86
Q24WU9_DESHY/15-98
Q26BF6_FLABB/39-119
Q26F96_FLABB/24-107
Q26FF6_FLABB/41-120
Q26G78_FLABB/22-105
Q26GN1_FLABB/40-124
Q28JN3_JANSC/33-117
Q28N37_JANSC/39-127
Q28NG8_JANSC/47-135
Q28RJ5_JANSC/43-126
Q28S03_JANSC/33-117
Q28T56_JANSC/42-127
Q28T57_JANSC/34-120
Q2B1Q2_9BACI/42-125
Q2BI99_9GAMM/34-118
Q2BIC1_9GAMM/21-99
Q2BQ45_9GAMM/46-135
Q2BQ74_9GAMM/51-112
Q2C525_9GAMM/38-122
Q2CB07_9RHOB/34-93
Q2CCI8_9RHOB/39-125
Q2F1F9_9NOCA/297-381
Q2F4B3_9GAMM/37-126
Q2FE25_STAA3/10-92
Q2FL16_METHJ/14-94
Q2FNC8_METHJ/27-107
Q2FTS1_METHJ/49-130
Q2FVE0_STAA8/10-92
Q2HGZ0_CHAGB/44-116
Q2IE91_ANADE/12-94
Q2IEH3_ANADE/156-241
Q2IEH3_ANADE/24-104
Q2IR01_RHOP2/41-124
Q2IUR5_RHOP2/54-142
Q2IZ45_RHOP2/12-94
Q2IZT2_RHOP2/10-95
Q2J0Z0_RHOP2/24-107
Q2J1W9_RHOP2/34-118
Q2J4H5_FRASC/23-112
Q2J7L1_FRASC/20-102
Q2JBC8_FRASC/23-108
Q2JN23_SYNJB/40-125
Q2JWA9_SYNJA/40-125
Q2JZA2_RHIEC/34-118
Q2K053_RHIEC/39-123
Q2K0L5_RHIEC/55-136
Q2K0T2_RHIEC/13-95
Q2K0Z4_RHIEC/45-127
Q2K6J4_RHIEC/12-94
Q2K9H6_RHIEC/95-172
Q2KCS2_RHIEC/12-94
Q2KUW5_BORA1/91-170
Q2KWV3_BORA1/23-106
Q2KWZ1_BORA1/41-130
Q2L1V8_BORA1/57-140
Q2LUP2_SYNAS/66-150
Q2MFZ8_MICOL/21-103
Q2NZR2_XANOM/31-114
Q2P8B9_XANOM/35-119
Q2PYH5_9BACT/40-124
Q2RH94_MOOTA/15-96
Q2RTM5_RHORT/15-97
Q2RXN9_RHORT/46-129
Q2RYW5_SALRD/37-117
Q2RYX0_SALRD/41-126
Q2SLG8_HAHCH/13-95
Q2SWG9_BURTA/37-122
Q2SWQ0_BURTA/157-239
Q2SWT4_BURTA/93-173
Q2SZU9_BURTA/149-229
Q2T186_BURTA/113-196
Q2T595_BURTA/34-118
Q2T5Z6_BURTA/12-94
Q2T8D9_BURTA/18-101
Q2T979_BURTA/334-418
Q2T997_BURTA/35-119
Q2U3H9_ASPOR/44-127
Q2UDN6_ASPOR/83-167
Q2UK28_ASPOR/45-134
Q2UZC6_9ACTO/16-98
Q2W056_MAGSA/36-121
Q2W168_MAGSA/47-136
Q2W1J4_MAGSA/12-94
Q2W1W2_MAGSA/25-108
Q2W684_MAGSA/110-169
Q2W684_MAGSA/19-95
Q2Y7G9_NITMU/7-48
Q2YAC2_NITMU/12-98
Q2YKQ5_BRUA2/42-126
Q2YW54_STAAB/10-92
Q30PE8_SULDN/44-125
Q30WL2_DESDG/15-95
Q30WL2_DESDG/150-234
Q30WN7_DESDG/17-100
Q321P6_SHIBS/43-122
Q32CQ3_SHIDS/13-95
Q32G95_SHIDS/43-122
Q38UQ1_LACSS/22-105
Q38WD8_LACSS/17-102
Q38ZY1_BURS3/35-119
Q392G6_BURS3/55-139
Q392Q9_BURS3/34-118
Q394P7_BURS3/43-124
Q395K6_BURS3/8-94
Q398N7_BURS3/40-120
Q39A76_BURS3/17-101
Q39AZ6_BURS3/49-137
Q39BF1_BURS3/12-94
Q39FC0_BURS3/93-173
Q39FM8_BURS3/36-121
Q39J89_BURS3/23-106
Q39L59_BURS3/12-93
Q39MY2_BURS3/159-246
Q39MY2_BURS3/30-110
Q39N63_BURS3/41-121
Q39NV8_BURS3/12-95
Q39SB0_GEOMG/41-124
Q39WX2_GEOMG/10-92
Q3A1L2_PELCD/9-85
Q3A5M8_PELCD/153-238
Q3A5M8_PELCD/19-98
Q3AD25_CARHZ/15-98
Q3ADS9_CARHZ/42-122
Q3AM87_SYNSC/33-118
Q3BT30_XANC5/46-132
Q3BT35_XANC5/53-138
Q3BT70_XANC5/22-104
Q3BWQ7_XANC5/31-114
Q3BYP7_XANC5/35-119
Q3D1K9_STRAG/17-102
Q3DBC1_STRAG/17-53
Q3DFA3_STRAG/17-53
Q3DKI5_STRAG/17-102
Q3DSM4_STRAG/17-102
Q3EWQ7_BACTI/18-102
Q3HKM0_RHOS4/58-140
Q3IQ06_NATPD/46-132
Q3IWR1_RHOS4/49-137
Q3IWU8_RHOS4/45-128
Q3J0A4_RHOS4/11-95
Q3J3E9_RHOS4/40-126
Q3JFG1_BURP1/34-118
Q3JI89_BURP1/35-119
Q3JIG4_BURP1/46-129
Q3JM49_BURP1/12-94
Q3JRA1_BURP1/93-173
Q3JRM3_BURP1/37-122
Q3JUH3_BURP1/16-96
Q3JW49_BURP1/26-109
Q3K2V7_STRA1/17-102
Q3K9M1_PSEPF/12-94
Q3K9N6_PSEPF/40-125
Q3KAB0_PSEPF/41-113
Q3KAM9_PSEPF/15-97
Q3KB81_PSEPF/34-118
Q3KBB5_PSEPF/10-94
Q3KCF8_PSEPF/18-102
Q3KGT8_PSEPF/35-119
Q3KI31_PSEPF/33-117
Q3M9W5_ANAVT/42-124
Q3MNP4_9MICO/33-117
Q3SL11_THIDA/18-101
Q3SLH2_THIDA/41-106
Q3SSM2_NITWN/23-106
Q3SVG4_NITWN/41-125
Q3Y208_ENTFC/17-101
Q3Z2A0_SHISS/43-122
Q3ZA46_DEHE1/46-123
Q3ZWM1_DEHSC/27-99
Q465A8_METBF/47-130
Q465Q8_METBF/42-125
Q468Z2_METBF/28-110
Q469H2_METBF/14-97
Q469S2_METBF/30-113
Q469X1_METBF/30-115
Q46BT0_METBF/9-87
Q46EE7_METBF/162-246
Q46EE7_METBF/27-111
Q46EL4_METBF/43-127
Q46F43_METBF/6-88
Q46N22_CUPPJ/12-95
Q46N38_CUPPJ/43-119
Q46P93_CUPPJ/33-118
Q46PX1_CUPPJ/12-93
Q46R64_CUPPJ/298-382
Q46S22_CUPPJ/34-124
Q46W50_CUPPJ/18-100
Q46Y90_CUPPJ/48-136
Q470L2_CUPPJ/12-94
Q471T6_CUPPJ/97-179
Q471W6_CUPPJ/57-141
Q472E9_CUPPJ/93-173
Q472W9_CUPPJ/36-106
Q472X2_CUPPJ/26-109
Q475N0_CUPPJ/45-129
Q479C1_DECAR/49-115
Q47BX0_DECAR/35-119
Q47FV8_DECAR/41-123
Q47V35_COLP3/14-95
Q47X72_COLP3/41-124
Q47ZD4_COLP3/33-118
Q484V3_COLP3/40-111
Q486E6_COLP3/38-122
Q48E88_PSE14/34-118
Q48I90_PSE14/57-141
Q48JV8_PSE14/35-119
Q49YM3_STAS1/1-58
Q4A0P8_STAS1/17-102
Q4ELL4_LISMO/15-97
Q4EU27_LISMO/15-97
Q4FQE8_PSYA2/24-107
Q4FTQ4_PSYA2/53-138
Q4J7V9_SULAC/35-119
Q4JV35_CORJK/52-114
Q4KBU2_PSEF5/40-122
Q4KEN8_PSEF5/13-95
Q4KH29_PSEF5/35-119
Q4KIB2_PSEF5/33-117
Q4MP65_BACCE/29-112
Q4P1M4_USTMA/40-127
Q4P372_USTMA/304-387
Q4P4I2_USTMA/312-389
Q4QLN0_HAEI8/24-107
Q4SXE8_TETNG/26-78
Q4URL0_XANC8/31-114
Q4UZQ5_XANC8/35-119
Q4WK51_ASPFU/45-133
Q4WM10_ASPFU/86-169
Q4ZNS3_PSEU2/34-118
Q4ZTD9_PSEU2/57-141
Q4ZUK3_PSEU2/35-119
Q52659_RHOCA/40-126
Q53427_LEGPN/38-124
Q53CP7_9BIFI/170-248
Q54401_STRLA/19-103
Q578D6_BRUAB/42-126
Q57KW9_SALCH/13-95
Q58AN4_RALME/22-105
Q58WQ9_9BACT/20-106
Q5A3J2_CANAL/267-328
Q5B2J8_EMENI/71-154
Q5B607_EMENI/45-134
Q5BDX8_EMENI/58-141
Q5F7C9_NEIG1/24-106
Q5F8A1_NEIG1/41-124
Q5FLS3_LACAC/151-234
Q5FLS3_LACAC/20-104
Q5FUC8_GLUOX/19-101
Q5GWK4_XANOR/31-114
Q5H5N0_XANOR/40-124
Q5HD77_STAAC/10-92
Q5HSN5_CAMJR/41-124
Q5JGB6_PYRKO/25-108
Q5KVK5_GEOKA/28-111
Q5LDH8_BACFN/40-126
Q5LKN5_SILPO/37-122
Q5LLX6_SILPO/23-106
Q5LM06_SILPO/49-104
Q5LPT1_SILPO/43-129
Q5LT25_SILPO/37-121
Q5LTM2_SILPO/16-98
Q5LU05_SILPO/63-153
Q5LVE2_SILPO/43-126
Q5LVR0_SILPO/22-104
Q5M0L0_STRT1/40-124
Q5M546_STRT2/40-124
Q5NY74_AROAE/12-95
Q5NY75_AROAE/12-94
Q5NZZ9_AROAE/59-126
Q5P1V2_AROAE/55-138
Q5P8J0_AROAE/1-77
Q5PF07_SALPA/13-95
Q5QTT9_IDILO/41-117
Q5QV73_IDILO/19-101
Q5QZD3_IDILO/97-174
Q5SI66_THET8/24-108
Q5SMF5_THET8/37-116
Q5UY58_HALMA/65-152
Q5WDP6_BACSK/28-111
Q5WGG2_BACSK/31-116
Q5WTX0_LEGPL/40-124
Q5WU97_LEGPL/94-167
Q5WZD4_LEGPL/24-107
Q5X246_LEGPA/40-124
Q5X2T9_LEGPA/94-167
Q5X7Y3_LEGPA/24-107
Q5YNX8_NOCFA/47-130
Q5YPE7_NOCFA/17-103
Q5YW70_NOCFA/21-103
Q5YWL4_NOCFA/38-125
Q5YXE5_NOCFA/32-115
Q5YXY3_NOCFA/25-107
Q5Z274_NOCFA/13-96
Q5Z2J8_NOCFA/21-103
Q5ZSN4_LEGPH/40-124
Q5ZT16_LEGPH/110-183
Q5ZTP9_LEGPH/38-124
Q5ZYG6_LEGPH/24-107
Q60BW2_METCA/18-101
Q629N2_BURMA/46-129
Q62BL5_BURMA/34-118
Q62IH5_BURMA/16-96
Q62JI7_BURMA/93-173
Q62JT7_BURMA/37-122
Q62N50_BURMA/26-104
Q63AC4_BACCZ/53-136
Q63CL5_BACCZ/19-103
Q63HT8_BURPS/41-124
Q63L10_BURPS/12-94
Q63LS3_BURPS/34-118
Q63P98_BURPS/35-119
Q63T72_BURPS/93-173
Q63UV8_BURPS/37-122
Q63VW5_BURPS/16-96
Q63XE7_BURPS/26-109
Q64V24_BACFR/37-123
Q65CN6_BACLD/12-94
Q65F83_BACLD/29-112
Q65QJ5_MANSM/157-226
Q65QJ5_MANSM/28-107
Q65SM9_MANSM/146-231
Q65SM9_MANSM/17-101
Q65W73_MANSM/35-120
Q665D7_YERPS/35-119
Q66AY9_YERPS/50-134
Q67FS9_DELAC/33-118
Q6ALJ3_DESPS/7-80
Q6D0V6_ERWCT/12-95
Q6D3T9_ERWCT/12-94
Q6DB31_ERWCT/237-303
Q6F9G1_ACIAD/36-119
Q6FA47_ACIAD/34-119
Q6FWK9_CANGA/208-290
Q6G6J6_STAAS/10-92
Q6GDW1_STAAR/10-92
Q6HHR2_BACHK/36-119
Q6L048_PICTO/22-105
Q6LGR2_PHOPR/13-90
Q6LGZ2_PHOPR/12-94
Q6LQB6_PHOPR/38-122
Q6LQQ5_PHOPR/32-117
Q6LY37_METMP/19-103
Q6LZ22_METMP/162-246
Q6LZ22_METMP/27-111
Q6LZR3_METMP/37-121
Q6MC27_PARUW/41-119
Q6N0M2_RHOPA/34-118
Q6N0V6_RHOPA/46-134
Q6NA74_RHOPA/18-103
Q6NAR6_RHOPA/12-94
Q6NAT8_RHOPA/24-107
Q6SF26_9BACT/38-122
Q6SF90_9BACT/79-160
Q6SGD2_9BACT/79-160
Q6SJA1_9RHOB/25-109
Q6SJA7_9RHOB/25-109
Q6SJB3_9RHOB/34-118
Q6SJB9_SILPO/33-117
Q6SJC5_9RHOB/43-127
Q6SJD3_9RHOB/34-117
Q6TFL9_PSEAA/41-115
Q6TFM0_PSEAA/41-124
Q6U611_KLEPN/5-88
Q6V6X5_PSEFL/35-119
Q6W183_RHISN/12-95
Q6W2F3_RHISN/12-94
Q6W2F9_RHISN/12-93
Q6X3M9_PSEAE/23-106
Q70I11_9ACTO/38-124
Q70JD4_9BACT/48-132
Q722N4_LISMF/15-97
Q72II8_THET2/24-108
Q72KN2_THET2/37-116
Q736P2_BACC1/52-135
Q739W9_BACC1/19-102
Q73SW5_MYCPA/44-130
Q73V80_MYCPA/52-135
Q73W79_MYCPA/156-241
Q73W79_MYCPA/19-102
Q73WY1_MYCPA/52-131
Q73XZ3_MYCPA/45-132
Q73YD1_MYCPA/17-91
Q73YD2_MYCPA/18-103
Q73ZK6_MYCPA/20-103
Q740U9_MYCPA/40-123
Q742U0_MYCPA/81-165
Q742W4_MYCPA/38-125
Q743I0_MYCPA/27-112
Q745Y4_THET2/28-111
Q74DK3_GEOSL/21-103
Q74I05_LACJO/1-80
Q74NS3_BACC1/6-85
Q74U89_YERPE/50-134
Q75V24_STAWA/134-216
Q75V24_STAWA/24-128
Q7A3M3_STAAN/10-92
Q7ADE1_ECO57/43-122
Q7BRJ8_9PSED/15-92
Q7CV78_AGRT5/39-123
Q7D077_AGRT5/19-101
Q7D0I3_AGRT5/77-161
Q7D1C9_AGRT5/12-94
Q7MJJ5_VIBVY/55-139
Q7N2N2_PHOLL/41-121
Q7NI16_GLOVI/40-125
Q7NMU5_GLOVI/47-129
Q7NSY1_CHRVO/13-97
Q7NX57_CHRVO/41-125
Q7NXV7_CHRVO/11-94
Q7P0I8_CHRVO/10-92
Q7P1X7_CHRVO/26-109
Q7TYZ4_MYCBO/46-126
Q7TZL1_MYCBO/26-109
Q7TZX7_MYCBO/40-123
Q7U1B3_MYCBO/26-111
Q7U1X9_MYCBO/49-133
Q7UCJ3_SHIFL/43-122
Q7UFP4_RHOBA/135-213
Q7ULD6_RHOBA/54-137
Q7UPD1_RHOBA/39-122
Q7USN7_RHOBA/41-121
Q7UTX7_RHOBA/163-245
Q7VG56_HELHP/77-162
Q7VG63_HELHP/217-301
Q7VG63_HELHP/82-166
Q7VSA2_BORPE/23-106
Q7VTI6_BORPE/91-170
Q7VW83_BORPE/12-94
Q7VYW3_BORPE/12-94
Q7W0B6_BORPE/40-124
Q7W124_BORPA/35-118
Q7W4M4_BORPA/40-124
Q7W5D2_BORPA/91-170
Q7W5P3_BORPA/12-94
Q7W9F4_BORPA/25-107
Q7WAH2_BORPA/38-124
Q7WBK6_BORPA/12-95
Q7WBY4_BORPA/32-116
Q7WC70_BORPA/23-106
Q7WCW7_BORBR/91-170
Q7WD79_BORBR/12-94
Q7WG49_BORBR/40-124
Q7WHA8_BORBR/12-94
Q7WJL9_BORBR/38-124
Q7WN29_BORBR/12-95
Q7WNG4_BORBR/34-118
Q7WNI3_BORBR/39-122
Q7WNR4_BORBR/35-118
Q7WPN1_BORBR/34-118
Q7WPY0_BORBR/32-116
Q7WQ74_BORBR/23-106
Q7ZAI8_STRCO/27-110
Q81CE2_BACCR/28-111
Q81PH6_BACAN/53-136
Q81RU7_BACAN/19-101
Q828B2_STRAW/38-123
Q82A02_STRAW/32-116
Q82HT0_STRAW/32-114
Q82LP2_STRAW/337-421
Q82MF4_STRAW/285-369
Q82MM5_STRAW/103-186
Q82PT4_STRAW/13-96
Q82QS6_STRAW/57-140
Q83L56_SHIFL/29-105
Q840R0_9GAMM/12-95
Q84H85_9MICC/39-123
Q84HC9_STRCZ/57-131
Q872E4_NEUCR/44-103
Q87FG9_VIBPA/158-243
Q87FG9_VIBPA/26-106
Q87H24_VIBPA/33-118
Q87WR5_PSESM/34-118
Q87XC8_PSESM/23-106
Q881M4_PSESM/170-254
Q881M4_PSESM/43-127
Q881R7_PSESM/57-141
Q883L4_PSESM/35-119
Q88GS0_PSEPK/34-118
Q88GS9_PSEPK/74-156
Q88IP0_PSEPK/41-119
Q88K69_PSEPK/28-111
Q88N35_PSEPK/35-119
Q88TS1_LACPL/17-102
Q89CI6_BRAJA/13-94
Q89CP9_BRAJA/40-125
Q89D50_BRAJA/12-94
Q89EU5_BRAJA/12-95
Q89F01_BRAJA/58-146
Q89I69_BRAJA/24-107
Q89IH0_BRAJA/35-120
Q89IL8_BRAJA/43-126
Q89LE4_BRAJA/177-261
Q89LE4_BRAJA/50-134
Q89LG7_BRAJA/1-80
Q89M11_BRAJA/16-98
Q89N13_BRAJA/21-104
Q89NA9_BRAJA/36-119
Q89NM1_BRAJA/46-134
Q89PM8_BRAJA/34-107
Q89PR3_BRAJA/12-95
Q89RQ0_BRAJA/34-116
Q89RW8_BRAJA/70-154
Q89SZ5_BRAJA/53-133
Q89UN1_BRAJA/34-118
Q89XS3_BRAJA/55-139
Q8A7Y1_BACTN/178-261
Q8A7Y1_BACTN/311-396
Q8A8P6_BACTN/142-219
Q8A8P6_BACTN/17-90
Q8CL33_YERPE/30-114
Q8D1N8_YERPE/49-133
Q8D7H9_VIBVU/12-94
Q8DAJ0_VIBVU/39-123
Q8DKG6_THEEB/35-118
Q8DR24_STRR6/42-127
Q8DUG8_STRMU/40-124
Q8DV36_STRMU/17-102
Q8E1D2_STRA5/17-102
Q8E6U9_STRA3/17-102
Q8EKK9_SHEON/33-118
Q8EMR2_OCEIH/135-218
Q8EMR2_OCEIH/26-109
Q8EWL7_MYCPE/18-103
Q8FER3_ECOL6/13-95
Q8FGZ4_ECOL6/43-122
Q8FN18_COREF/270-361
Q8FN50_COREF/40-124
Q8FN71_COREF/14-100
Q8FQN1_COREF/33-119
Q8FW21_BRUSU/42-126
Q8GMC9_STRGL/56-141
Q8GMF4_STRGL/57-105
Q8GMI8_STRGL/41-122
Q8GQ78_PSEAE/24-107
Q8KL13_RHIEC/51-135
Q8KL33_RHIEC/44-128
Q8NLN6_CORGL/20-105
Q8NMX8_CORGL/269-358
Q8NN18_CORGL/32-116
Q8NN44_CORGL/14-100
Q8NRJ9_CORGL/17-103
Q8NUW4_STAAW/10-92
Q8PBZ0_XANCP/31-114
Q8PDG7_XANCP/35-119
Q8PNL0_XANAC/31-114
Q8PQF4_XANAC/35-119
Q8PSC4_METMA/27-113
Q8PT04_METMA/24-107
Q8PUU3_METMA/18-96
Q8PYE4_METMA/43-127
Q8PYL6_METMA/19-102
Q8PYV8_METMA/9-92
Q8PZ63_METMA/30-113
Q8PZJ3_METMA/28-111
Q8PZX1_METMA/20-103
Q8Q0J3_METMA/14-97
Q8R939_THETN/23-103
Q8RCV6_THETN/21-104
Q8RN34_CAMJE/41-124
Q8RR45_STRSU/52-135
Q8RR46_STRSU/52-135
Q8TIS0_METAC/19-102
Q8TIZ8_METAC/48-132
Q8TJ35_METAC/9-87
Q8TJ42_METAC/9-87
Q8TJP3_METAC/30-113
Q8TL87_METAC/30-113
Q8TLZ7_METAC/19-102
Q8TN24_METAC/40-122
Q8TNJ6_METAC/14-97
Q8TP59_METAC/27-113
Q8TTM1_METAC/162-246
Q8TTM1_METAC/27-111
Q8TXW6_METKA/29-113
Q8VVG1_STRSU/52-135
Q8X921_ECO57/13-95
Q8XDY0_ECO57/43-122
Q8XQ14_RALSO/17-101
Q8XX67_RALSO/35-119
Q8XXB7_RALSO/52-141
Q8XY75_RALSO/57-140
Q8XYW1_RALSO/93-175
Q8Y1Q8_RALSO/150-234
Q8Y1Q8_RALSO/24-105
Q8Y972_LISMO/15-97
Q8YC95_BRUME/42-126
Q8YLD1_NOSS1/41-124
Q8Z4E9_SALTI/13-95
Q8ZML2_SALTY/13-95
Q8ZSI6_NOSS1/49-126
Q92DZ5_LISIN/15-97
Q92K42_RHIME/43-127
Q92S80_RHIME/12-94
Q92TM1_RHIME/39-123
Q92WR1_RHIME/55-136
Q92XD0_RHIME/12-93
Q930A6_RHIME/156-240
Q930A6_RHIME/29-113
Q930M4_RHIME/170-255
Q930M4_RHIME/308-395
Q930M4_RHIME/49-134
Q93HH4_STRAW/42-128
Q978P3_THEVO/22-105
Q97SG2_STRPN/42-127
Q97UW0_SULSO/43-128
Q984R0_RHILO/14-98
Q986U3_RHILO/39-123
Q987X0_RHILO/12-95
Q98BX3_RHILO/58-141
Q98ES4_RHILO/45-106
Q98JY9_RHILO/47-129
Q98K47_RHILO/12-94
Q98L97_RHILO/13-95
Q99RF9_STAAM/10-92
Q9A3V6_CAUCR/52-136
Q9A5N6_CAUCR/302-387
Q9A7D9_CAUCR/1-53
Q9CB37_MYCLE/51-135
Q9CE69_LACLA/31-116
Q9CFE3_LACLA/16-101
Q9FC57_STRCO/11-95
Q9HLI4_THEAC/22-104
Q9HVT5_PSEAE/33-117
Q9I1E7_PSEAE/40-125
Q9I5X1_PSEAE/24-106
Q9I6M1_PSEAE/12-94
Q9I6Q6_PSEAE/35-119
Q9JYH0_NEIMB/24-106
Q9JZL8_NEIMB/86-169
Q9K796_BACHD/28-111
Q9KX42_RHIRD/39-123
Q9KXX7_STRCO/38-123
Q9KZB1_STRCO/28-110
Q9KZB2_STRCO/10-93
Q9KZR6_STRCO/11-96
Q9L5A7_9PROT/34-118
Q9L5B1_9RHOB/33-117
Q9LBE9_PSEHY/66-154
Q9PCL2_XYLFA/167-252
Q9PCL2_XYLFA/42-113
Q9RDI4_STRCO/14-96
Q9RJG5_STRCO/31-117
Q9RN73_STRCO/94-177
Q9RTJ7_DEIRA/77-160
Q9RV26_DEIRA/68-152
Q9RVP9_DEIRA/30-114
Q9WWZ5_PSEPU/35-119
Q9WYF2_THEMA/12-95
Q9X1V5_THEMA/23-108
Q9XAN3_STRCO/280-364
Q9XD79_9ACTO/282-366
Y1053_HAEIN/24-107
Y1511_METJA/18-101
Y4147_CUPNH/24-107
Y742_METJA/19-103
YBE3_SCHPO/129-202
YCO4_PARDE/21-106
YDFG_BACSU/12-94
YJ81_YEAST/201-282
YNJA_ECOLI/43-122
YNQ5_PARDE/35-121
YNQ6_PARDE/40-126
YURZ_BACSU/32-115
