# Supplementary material for: Contact prediction is hardest for the most informative contacts, but improves with the incorporation of contact potentials
Source: PLoS One. 2018 Jun 28;13(6):e0199585. doi: 10.1371/journal.pone.0199585 (PMC6023208; doi:10.1371/journal.pone.0199585)
Supplement: S1 Data — Each file in the ‘alignments’ directory herein corresponds to a protein family’s alignment and contains the accession number and sequence range of each sequence in the alignment. (TAR.GZ) [file pone.0199585.s001.tar.gz › alignments/PilZ]

A0B0C0_BURCH/171-279
A0K6L0_BURCH/692-789
A0KB87_BURCH/126-240
A0KGM4_AERHH/30-119
A0KLX4_AERHH/575-683
A0KPD5_AERHH/3-101
A0KU14_SHESA/142-250
A0KU14_SHESA/473-590
A0KU16_SHESA/10-107
A0KW32_SHESA/2-97
A0KYE7_SHESA/10-100
A0L7G3_MAGSM/297-399
A0L7U6_MAGSM/12-114
A0L838_MAGSM/37-133
A0L8T1_MAGSM/150-256
A0L8Y5_MAGSM/16-112
A0L912_MAGSM/84-183
A0L9V2_MAGSM/1310-1400
A0LBI4_MAGSM/149-247
A0LC25_MAGSM/123-231
A0LCN1_MAGSM/7-108
A0LCT2_MAGSM/20-116
A0LF34_SYNFM/2-100
A0LFC8_SYNFM/16-114
A0LGR7_SYNFM/3-100
A0LGU4_SYNFM/17-128
A0LGX4_SYNFM/16-129
A0LHB8_SYNFM/101-208
A0LIC2_SYNFM/2-118
A0LKS0_SYNFM/9-123
A0LNA8_SYNFM/777-885
A0LNQ4_SYNFM/6-119
A0LQ48_SYNFM/9-122
A0LQ49_SYNFM/9-122
A0LT76_ACIC1/102-201
A0LWJ7_ACIC1/95-194
A0NLK1_9RHOB/22-117
A0NMN3_9RHOB/329-422
A0NMU5_9RHOB/11-91
A0NN40_9RHOB/722-809
A0NT38_9RHOB/17-106
A0NVF4_9RHOB/84-170
A0NWR3_9RHOB/123-209
A0NWR3_9RHOB/21-112
A0Q043_CLONN/94-206
A0Q4Y8_FRATN/142-252
A0RMK9_CAMFF/250-355
A0XXD3_9GAMM/721-818
A0XXK9_9GAMM/3-101
A0XYW7_9GAMM/145-253
A0XYW7_9GAMM/491-605
A0XZY0_9GAMM/4-100
A0Y030_9GAMM/5-98
A0Y4T8_9GAMM/112-209
A0Y8U3_9GAMM/127-240
A0Y8Z4_9GAMM/251-358
A0YD45_9GAMM/124-230
A0YEW1_9GAMM/5-91
A0YF09_9GAMM/5-111
A0YFI9_9GAMM/2-100
A0YGP7_9GAMM/14-108
A0YHB1_9GAMM/83-159
A0YHT7_9GAMM/26-131
A0Z286_9GAMM/7-103
A0Z2A6_9GAMM/66-163
A0Z395_9GAMM/73-167
A0Z6G0_9GAMM/132-237
A1AAB7_ECOK1/112-230
A1AH75_ECOK1/710-807
A1AKT4_PELPD/169-269
A1AMQ4_PELPD/1-84
A1APM3_PELPD/116-223
A1AR25_PELPD/177-268
A1ARR5_PELPD/2-96
A1AS03_PELPD/3-90
A1ASV9_PELPD/5-91
A1AU12_PELPD/120-220
A1AUW0_PELPD/2-100
A1EI50_VIBCH/128-231
A1EQI6_VIBCH/22-120
A1ERP3_VIBCH/134-239
A1ERT4_VIBCH/143-250
A1ERT4_VIBCH/468-568
A1F0F8_VIBCH/113-216
A1F1F8_VIBCH/134-239
A1F2D3_VIBCH/143-250
A1F2D3_VIBCH/468-568
A1F6P6_VIBCH/22-120
A1HN17_9FIRM/92-201
A1IR21_NEIMA/6-103
A1JNW3_YERE8/115-233
A1JST8_YERE8/697-794
A1K357_AZOSB/4-102
A1K5V9_AZOSB/6-112
A1KAY3_AZOSB/9-100
A1KT31_NEIMF/6-103
A1RF99_SHESW/27-139
A1RH94_SHESW/143-251
A1RH94_SHESW/474-591
A1RH96_SHESW/3-100
A1RIY8_SHESW/5-97
A1RL25_SHESW/10-100
A1S481_SHEAM/142-250
A1S481_SHEAM/475-592
A1S483_SHEAM/3-100
A1S537_SHEAM/10-100
A1S790_SHEAM/2-97
A1SHQ1_NOCSJ/284-386
A1SXG1_PSYIN/3-105
A1TRY1_ACIAC/4-103
A1TSM9_ACIAC/6-107
A1TSW2_ACIAC/234-341
A1TYW4_MARAV/7-105
A1TZL6_MARAV/5-92
A1U0J7_MARAV/2-104
A1U0V8_MARAV/19-132
A1U0Y8_MARAV/7-105
A1U1G3_MARAV/132-210
A1U1U4_MARAV/6-96
A1U2E1_MARAV/7-113
A1U489_MARAV/25-143
A1U7L8_MARAV/51-158
A1UVW1_BURMS/539-631
A1V7U4_BURMS/127-241
A1VAY0_DESVV/106-211
A1VC68_DESVV/19-115
A1VFL4_DESVV/3-105
A1VFS3_DESVV/111-218
A1VG30_DESVV/3-107
A1VH33_DESVV/6-127
A1VI25_DESVV/3-106
A1VNN1_POLNA/10-114
A1W6N4_ACISJ/7-107
A1WGM7_VEREI/11-110
A1WUN3_HALHL/5-108
A1WVL9_HALHL/17-125
A1WX77_HALHL/112-188
A2P4T7_VIBCH/134-239
A2P6X1_VIBCH/143-250
A2P6X1_VIBCH/468-568
A2P8V1_VIBCH/23-121
A2PCF6_VIBCH/128-231
A2PPK2_VIBCH/113-216
A2PST8_VIBCH/23-121
A2PWD4_VIBCH/134-239
A2PXA9_VIBCH/143-250
A2PXA9_VIBCH/468-568
A2RWA0_BURM9/537-629
A2S1I8_BURM9/695-792
A2S7Y5_BURM9/127-241
A2SGX7_METPP/5-114
A2SMK9_METPP/2-100
A2VR26_9BURK/432-529
A2VUR6_9BURK/126-240
A2VYX7_9BURK/39-147
A2W6U0_9BURK/161-275
A2WAY5_9BURK/685-782
A3D376_SHEB5/10-100
A3D5D7_SHEB5/2-97
A3D7I5_SHEB5/3-100
A3D7I7_SHEB5/153-261
A3D7I7_SHEB5/484-601
A3DBM0_CLOTH/90-189
A3DCP7_CLOTH/102-215
A3DDA3_CLOTH/100-201
A3DDD9_CLOTH/90-188
A3DDS3_CLOTH/100-212
A3DDU3_CLOTH/116-219
A3DEB8_CLOTH/113-214
A3DEM6_CLOTH/88-199
A3DGK7_CLOTH/98-199
A3DIV4_CLOTH/41-137
A3DJG2_CLOTH/103-209
A3EH09_VIBCH/134-239
A3EKF9_VIBCH/143-250
A3EKF9_VIBCH/468-568
A3ELF2_VIBCH/128-231
A3ERE6_9BACT/559-656
A3ERU5_9BACT/1-97
A3ERV0_9BACT/1-108
A3GIF9_VIBCH/134-239
A3GLX6_VIBCH/143-252
A3GP96_VIBCH/23-121
A3GRA4_VIBCH/128-231
A3GS90_VIBCH/48-148
A3GV20_VIBCH/128-231
A3GV21_VIBCH/113-216
A3GXA0_VIBCH/143-250
A3GXA0_VIBCH/468-568
A3H0S7_VIBCH/23-121
A3H3F7_VIBCH/134-239
A3IAW1_9BACI/55-164
A3IC41_9BACI/4-109
A3IEJ2_9BACI/99-204
A3INJ4_9CHRO/14-113
A3JEE8_9ALTE/7-105
A3JFZ2_9ALTE/92-186
A3JGD3_9ALTE/9-105
A3JIE6_9ALTE/1-84
A3JJL4_9ALTE/31-118
A3JXU0_9RHOB/4-92
A3K1F4_9RHOB/140-233
A3K1F4_9RHOB/2-95
A3KVJ3_PSEAE/10-98
A3KVZ6_PSEAE/10-107
A3KW24_PSEAE/131-229
A3KX26_PSEAE/138-249
A3KXH7_PSEAE/15-117
A3L156_PSEAE/3-88
A3L3R1_PSEAE/7-104
A3L9P2_PSEAE/10-98
A3LB30_PSEAE/131-229
A3LBT4_PSEAE/10-107
A3LDF0_PSEAE/138-249
A3LE05_PSEAE/15-117
A3LGI5_PSEAE/3-88
A3LKF9_PSEAE/7-104
A3M4Z2_ACIBT/9-101
A3MCA6_BURM7/695-792
A3MEG6_BURM7/537-629
A3MRH5_BURM7/127-241
A3N4Q7_BURP6/127-241
A3NIB0_BURP6/539-631
A3NLJ9_BURP6/693-790
A3NQE9_BURP0/127-241
A3P3X2_BURP0/539-631
A3P763_BURP0/695-792
A3PL66_RHOS1/578-691
A3QDA0_SHELP/2-97
A3QFE2_SHELP/10-100
A3QGS2_SHELP/3-100
A3QGS6_SHELP/141-249
A3QGS6_SHELP/475-592
A3RNR2_RALSO/204-311
A3UI67_9RHOB/722-803
A3UK98_9RHOB/25-116
A3UQI6_VIBSP/133-238
A3URW2_VIBSP/144-250
A3URW2_VIBSP/469-576
A3USR9_VIBSP/111-214
A3UXS0_VIBSP/3-101
A3WBR0_9SPHN/5-97
A3WCF7_9SPHN/43-124
A3WCQ3_9SPHN/1-82
A3WEZ9_9SPHN/5-95
A3WF78_9SPHN/19-106
A3WFL6_9SPHN/131-223
A3WFL6_9SPHN/39-125
A3WGC9_9SPHN/12-103
A3WGZ9_9SPHN/2-91
A3WHD0_9SPHN/97-192
A3WI24_9SPHN/21-115
A3WIF6_9SPHN/14-100
A3WLF5_9GAMM/107-214
A3WMA4_9GAMM/5-94
A3WNU2_9GAMM/147-255
A3WNU2_9GAMM/489-595
A3WPA0_9GAMM/107-220
A3WR26_9BRAD/4-93
A3WVR0_9BRAD/44-124
A3WWN4_9BRAD/14-99
A3WX36_9BRAD/115-201
A3WX36_9BRAD/13-103
A3X225_9BRAD/3-77
A3XAG5_9RHOB/180-268
A3XS49_9VIBR/133-238
A3Y0S4_9VIBR/144-250
A3Y0S4_9VIBR/469-571
A3Y3J7_9VIBR/3-101
A3Y669_9GAMM/1-103
A3YFA1_9GAMM/15-110
A3YHT0_9GAMM/105-233
A3Z4Z8_9SYNE/5-84
A3ZLY6_9PLAN/439-544
A4A5X6_9GAMM/82-183
A4A6F0_9GAMM/7-104
A4A8H6_9GAMM/11-105
A4A9H4_9GAMM/5-116
A4BB15_9GAMM/4-86
A4BBF7_9GAMM/4-110
A4BCM6_9GAMM/302-421
A4BDY6_9GAMM/9-106
A4BE13_9GAMM/84-177
A4BEE6_9GAMM/103-214
A4BEJ1_9GAMM/10-100
A4BHV1_9GAMM/107-216
A4BIQ2_9GAMM/4-89
A4BKN6_9GAMM/1-95
A4BMM7_9GAMM/1-80
A4BPF9_9GAMM/43-133
A4BRA0_9GAMM/91-195
A4BS66_9GAMM/102-191
A4BSM8_9GAMM/10-113
A4C597_9GAMM/11-84
A4C6W8_9GAMM/151-257
A4C6W8_9GAMM/497-599
A4C9E6_9GAMM/3-101
A4CAL0_9GAMM/7-97
A4CB63_9GAMM/111-215
A4CBF8_9GAMM/2-87
A4EDB0_9RHOB/2-88
A4EW00_9RHOB/220-324
A4EWC7_9RHOB/202-290
A4G2X3_HERAR/13-115
A4G4Y3_HERAR/17-114
A4G687_HERAR/123-238
A4GAF3_HERAR/113-225
A4H2S3_ENTSA/694-791
A4IQB0_GEOTN/98-209
A4J1M8_DESRM/2-95
A4J266_DESRM/98-199
A4J4K1_DESRM/6-97
A4J730_DESRM/93-185
A4J746_DESRM/99-212
A4JDL2_BURVG/692-789
A4JII9_BURVG/133-247
A4JSZ6_BURVG/572-669
A4KPX6_FRATU/142-252
A4LHV3_BURPS/537-629
A4LPQ2_BURPS/693-790
A4LTN0_BURPS/127-241
A4MHH0_BURPS/471-575
A4SR67_AERS4/7-96
A4SRT5_AERS4/3-101
A4SRT7_AERS4/141-236
A4SRT7_AERS4/474-577
A4SY23_POLSQ/571-672
A4TPJ9_YERPP/115-233
A4TWM5_9PROT/435-525
A4U3V6_9PROT/425-518
A4V824_PSEFS/14-102
A4VG86_PSEU5/694-791
A4VI38_PSEU5/7-104
A4VJC2_PSEU5/124-233
A4VK40_PSEU5/10-99
A4VMR4_PSEU5/4-107
A4VMU3_PSEU5/96-195
A4WBE7_ENT38/112-230
A4WFV5_ENT38/694-791
A4WFW5_ENT38/550-646
A4WR49_RHOS5/578-691
A4X060_RHOS5/554-664
A4XIZ7_CALS8/100-218
A4XN76_PSEMY/2-88
A4XQA9_PSEMY/7-104
A4XQB5_PSEMY/3-109
A4XR31_PSEMY/15-117
A4XSQ4_PSEMY/79-177
A4XST3_PSEMY/10-107
A4XSX3_PSEMY/17-116
A4XTM4_PSEMY/10-99
A4XVE1_PSEMY/1-99
A4XW95_PSEMY/124-235
A4XWM4_PSEMY/292-390
A4XXE3_PSEMY/3-109
A4XXH2_PSEMY/93-189
A4Y5P5_SHEPC/10-100
A4Y7K0_SHEPC/5-97
A4Y999_SHEPC/3-100
A4Y9A1_SHEPC/143-251
A4Y9A1_SHEPC/474-591
A4YB23_SHEPC/27-139
A4YJH6_BRASO/3-98
A4YM85_BRASO/574-666
A4YS89_BRASO/115-201
A4YS89_BRASO/13-104
A4YU62_BRASO/5-86
A4YXR7_BRASO/5-83
A4YYD1_BRASO/116-202
A4Z294_BRASO/564-649
A5D0H5_PELTS/99-210
A5D629_PELTS/74-180
A5E894_BRASB/3-98
A5EAD6_BRASB/564-650
A5EIV0_BRASB/4-85
A5EM14_BRASB/115-201
A5EM14_BRASB/13-104
A5EMN2_BRASB/4-83
A5ERP3_BRASB/565-657
A5ET27_BRASB/18-95
A5EZS2_VIBC3/128-231
A5F1K1_VIBC3/134-239
A5F5T6_VIBC3/143-250
A5F5T6_VIBC3/468-568
A5F8W4_VIBC3/3-101
A5FW11_ACICJ/578-678
A5G6N7_GEOUR/3-101
A5G8D1_GEOUR/1-76
A5G8F3_GEOUR/232-312
A5G8L2_GEOUR/124-231
A5G8V7_GEOUR/136-250
A5GAP4_GEOUR/2-101
A5GBB4_GEOUR/123-230
A5GBW9_GEOUR/3-102
A5GCA7_GEOUR/5-100
A5GDT5_GEOUR/155-257
A5GFD9_GEOUR/7-93
A5I0S1_CLOBH/20-129
A5I576_CLOBH/94-210
A5IBP3_LEGPC/6-102
A5ID84_LEGPC/84-177
A5IIM8_THEP1/110-215
A5J3R2_BURMA/539-631
A5J498_BURMA/695-792
A5J6R0_BURMA/127-241
A5KWV4_9GAMM/111-214
A5KY68_9GAMM/133-238
A5KZ73_9GAMM/144-248
A5KZ73_9GAMM/469-576
A5L0Z7_9GAMM/99-200
A5L3V7_9GAMM/3-101
A5N7D6_CLOK5/94-210
A5P7F1_9SPHN/11-96
A5P7Z5_9SPHN/15-106
A5P840_9SPHN/576-658
A5P8F0_9SPHN/14-97
A5P8Z7_9SPHN/2-88
A5P988_9SPHN/111-201
A5PA22_9SPHN/5-96
A5PA89_9SPHN/22-112
A5PAM1_9SPHN/2-90
A5PBC6_9SPHN/2-92
A5PC21_9SPHN/7-89
A5PCC6_9SPHN/163-251
A5PCC6_9SPHN/49-134
A5TFU1_BURMA/539-631
A5TN00_BURMA/695-792
A5TPR5_BURMA/127-241
A5V3R7_SPHWW/11-97
A5V3Y5_SPHWW/10-104
A5VAZ5_SPHWW/12-107
A5VDE7_SPHWW/794-884
A5VEN4_SPHWW/14-100
A5VEN5_SPHWW/10-117
A5VVY6_BRUO2/9-110
A5W0F5_PSEP1/121-234
A5W2B5_PSEP1/694-791
A5W6E2_PSEP1/10-99
A5W6F3_PSEP1/75-177
A5W8M3_PSEP1/3-108
A5W8U9_PSEP1/15-116
A5W914_PSEP1/6-103
A5XKT3_BURMA/539-631
A5XLB5_BURMA/695-792
A5XSP6_BURMA/127-241
A5ZZB5_VIBCH/128-231
A6A3N3_VIBCH/143-250
A6A3N3_VIBCH/468-568
A6A5V4_VIBCH/23-121
A6AD03_VIBCH/134-239
A6ADA2_VIBCH/22-120
A6AEQ5_VIBCH/128-231
A6AHI1_VIBCH/287-387
A6AJS0_VIBHA/132-236
A6AND9_VIBHA/112-216
A6ARS1_VIBHA/702-803
A6ATF0_VIBHA/3-101
A6AX05_VIBPA/132-236
A6B0J4_VIBPA/95-198
A6B3V9_VIBPA/144-248
A6B3V9_VIBPA/469-569
A6B552_VIBPA/3-101
A6BMT2_YERPE/118-236
A6C1L9_9PLAN/89-199
A6C1M6_9PLAN/15-121
A6CAW9_9PLAN/28-115
A6CB60_9PLAN/37-133
A6CIZ8_9BACI/845-955
A6CP76_9BACI/98-208
A6CRA0_9BACI/98-203
A6CV09_9VIBR/100-205
A6D211_9VIBR/143-235
A6D211_9VIBR/468-566
A6D314_9VIBR/110-212
A6DAZ2_9PROT/244-350
A6EV15_9ALTE/7-105
A6EWK0_9ALTE/1-77
A6EX46_9ALTE/7-105
A6EZ65_9ALTE/16-117
A6F1E4_9ALTE/10-100
A6F3B5_9ALTE/21-130
A6F519_9ALTE/95-186
A6F5W3_9ALTE/9-125
A6F6B3_9GAMM/142-244
A6F6B3_9GAMM/471-584
A6F939_9GAMM/92-199
A6FBZ4_9GAMM/117-215
A6FCC6_9GAMM/1-83
A6FE13_9GAMM/112-220
A6FHJ5_9GAMM/3-100
A6FZV6_9DELT/103-212
A6G024_9DELT/2-91
A6G1C6_9DELT/3-109
A6G4F8_9DELT/11-111
A6G545_9DELT/25-129
A6G6D8_9DELT/3-99
A6G772_9DELT/75-178
A6GBP0_9DELT/11-93
A6GCQ0_9DELT/3-107
A6GFF5_9DELT/3-103
A6GIY4_9DELT/1-95
A6GMN6_9BURK/669-766
A6GNP7_9BURK/578-675
A6GP70_9BURK/12-116
A6GPT3_9BURK/185-297
A6GTZ1_9BURK/127-238
A6LMY0_THEM4/108-213
A6LY51_CLOB8/97-211
A6M180_CLOB8/95-204
A6Q2P4_NITSB/225-335
A6Q4I3_NITSB/105-207
A6Q4I4_NITSB/61-160
A6SWH9_JANMA/15-118
A6SZH7_JANMA/16-114
A6TFD6_KLEP7/694-791
A6TFE6_KLEP7/550-647
A6TRN4_ALKMQ/103-207
A6TT69_ALKMQ/1102-1213
A6U8B6_SINMW/118-202
A6U9K8_SINMW/7-99
A6UK05_SINMW/566-671
A6UX73_PSEA7/3-88
A6V1Q2_PSEA7/15-117
A6V275_PSEA7/126-237
A6V3A9_PSEA7/76-174
A6V3D8_PSEA7/10-107
A6V3U0_PSEA7/10-98
A6VBZ5_PSEA7/7-104
A6VXM2_MARMS/104-232
A6W8M2_KINRD/114-231
A6WGL2_KINRD/127-224
A6WLW9_SHEB8/10-100
A6WP48_SHEB8/2-97
A6WRA7_SHEB8/3-100
A6WRA9_SHEB8/142-250
A6WRA9_SHEB8/473-590
A6X097_OCHA4/116-200
A6X6M6_OCHA4/9-109
A6XR91_VIBCH/134-239
A6XU21_VIBCH/128-231
A6XUQ9_VIBCH/143-250
A6XUQ9_VIBCH/468-568
A6XZV6_VIBCH/3-101
A7BKL8_9GAMM/57-150
A7BUX1_9GAMM/61-153
A7BV85_9GAMM/13-105
A7BWE1_9GAMM/123-221
A7BWG0_9GAMM/607-701
A7C3V6_9GAMM/3-107
A7FLI0_YERP3/115-233
A7FSX4_CLOB1/20-129
A7FWS0_CLOB1/94-210
A7GCC6_CLOBL/20-129
A7GGN3_CLOBL/94-210
A7H056_CAMC5/240-341
A7H6K6_ANADF/4-108
A7H831_ANADF/23-122
A7H9Y2_ANADF/98-197
A7HAG9_ANADF/19-123
A7HAI3_ANADF/18-114
A7HB85_ANADF/902-999
A7HC05_ANADF/15-117
A7HCV0_ANADF/55-154
A7HDW1_ANADF/189-292
A7HEJ8_ANADF/6-104
A7HFT0_ANADF/3-103
A7HII2_ANADF/6-107
A7HIJ3_ANADF/241-357
A7HK11_FERNB/88-176
A7HK12_FERNB/108-213
A7HS56_PARL1/7-102
A7HWG8_PARL1/115-202
A7HWG8_PARL1/13-105
A7JGA8_FRANO/142-252
A7JKH2_FRANO/142-252
A7JYR4_VIBSE/72-175
A7K1H0_VIBSE/155-259
A7M791_9PROT/572-671
A7MKC4_ENTS8/112-230
A7MKN8_ENTS8/694-791
A7MTB9_VIBHB/3-101
A7MUX6_VIBHB/144-246
A7MUX6_VIBHB/469-580
A7N341_VIBHB/135-239
A7N3Y1_VIBHB/112-216
A7NA72_FRATF/142-252
A7VXL7_9CLOT/530-633
A7YSK5_FRATU/142-252
A7ZBZ9_CAMC1/240-343
A7ZKW5_ECO24/112-230
A7ZT74_ECO24/694-791
A7ZZC8_ECOHS/112-230
A8AF52_CITK8/107-223
A8AFS6_CITK8/112-230
A8AJQ4_CITK8/103-221
A8ARA8_CITK8/695-792
A8E8I6_BURPS/127-241
A8EKJ9_BURPS/537-629
A8F4V2_THELT/114-218
A8FEM7_BACP2/99-205
A8FII3_BACP2/525-625
A8FII3_BACP2/658-756
A8FWN0_SHESH/3-97
A8FXB2_SHESH/10-104
A8FYP9_SHESH/3-100
A8FYQ2_SHESH/142-250
A8FYQ2_SHESH/477-594
A8G818_SERP5/692-789
A8H2M0_SHEPA/7-98
A8H3W0_SHEPA/2-97
A8H711_SHEPA/6-111
A8H713_SHEPA/142-249
A8H713_SHEPA/488-605
A8H9M2_SHEPA/112-217
A8HYH2_AZOC5/64-147
A8HYH5_AZOC5/20-103
A8II15_AZOC5/318-409
A8KGL9_BURPS/693-790
A8KJX4_BURPS/127-241
A8KQX8_BURPS/539-631
A8MHG0_ALKOO/102-207
A8MJ07_ALKOO/94-203
A8RWC2_9CLOT/92-206
A8SZH7_9VIBR/131-235
A8T6S3_9VIBR/144-246
A8T6S3_9VIBR/469-568
A8T7S5_9VIBR/3-101
A8T850_9VIBR/702-803
A8TQT6_9PROT/59-152
A8TTI6_9PROT/16-103
A8TZU0_9PROT/23-124
A8UC03_9LACT/505-604
A8USM7_9AQUI/226-337
A8USY3_9AQUI/483-583
A8UTS0_9AQUI/248-349
A8UV98_9AQUI/252-353
A8UVU6_9AQUI/95-190
A8UY81_9AQUI/86-193
A8UZY5_9AQUI/71-168
A8V305_9AQUI/226-331
A8ZVB5_DESOH/73-191
A8ZVI7_DESOH/4-109
A8ZVV3_DESOH/228-317
A8ZVY4_DESOH/80-167
A8ZX05_DESOH/5-109
A8ZYN9_DESOH/43-139
A8ZZZ2_DESOH/113-228
A9A026_DESOH/5-106
A9A060_DESOH/22-133
A9A097_DESOH/58-159
A9ABM8_BURM1/126-240
A9ACB4_BURM1/693-790
A9BHZ0_PETMO/108-223
A9C284_DELAS/7-108
A9CEZ7_AGRT5/566-671
A9CZ20_9RHIZ/544-641
A9D3W1_9GAMM/10-100
A9D423_9RHIZ/3-111
A9D606_9GAMM/3-100
A9D619_9GAMM/142-250
A9D619_9GAMM/477-594
A9D9U6_9RHIZ/87-171
A9DME2_9GAMM/3-97
A9ET01_SORC5/16-112
A9F298_9RHOB/186-279
A9F8A0_SORC5/2-115
A9F8A4_SORC5/4-112
A9FRE0_9RHOB/186-279
A9G8N7_SORC5/5-110
A9G8P7_SORC5/3-100
A9GAT5_SORC5/27-128
A9GBZ3_SORC5/3-92
A9GFB4_SORC5/1-61
A9GLH3_SORC5/7-113
A9GXU5_SORC5/247-345
A9K0B0_BURMA/127-241
A9K4W6_BURMA/691-788
A9KJ28_CLOPH/3-124
A9KND6_CLOPH/140-240
A9KXD4_SHEB9/10-100
A9KZ71_SHEB9/3-100
A9KZ73_SHEB9/142-250
A9KZ73_SHEB9/473-590
A9L4E8_SHEB9/2-97
A9M3K2_NEIM0/6-103
A9MLI9_SALAR/694-791
A9MP65_SALAR/112-230
A9MUQ1_SALPB/694-791
A9MVX2_SALPB/112-230
A9R2W9_YERPG/118-236
A9VYD6_METEP/4-90
A9W0I4_METEP/17-98
A9W4Z7_METEP/19-110
A9W5C2_METEP/571-654
A9W801_METEP/5-84
A9WWZ2_BRUSI/9-111
A9Z3C3_YERPE/118-236
ACSA1_GLUHA/572-670
ACSA1_GLUXY/572-670
ACSA2_GLUHA/570-669
ALG44_AZOVI/16-118
ALG44_PSEAE/15-117
ALG44_PSEPK/15-116
ALG44_PSESM/15-118
B0A0C3_YERPE/118-236
B0C4P4_ACAM1/587-685
B0C9B5_ACAM1/570-667
B0CG43_ACAM1/582-682
B0GBR9_YERPE/115-233
B0GW01_YERPE/118-236
B0H1I3_YERPE/118-236
B0HJD2_YERPE/118-236
B0HXS9_YERPE/118-236
B0K1Q8_THEPX/96-198
B0K9S5_THEP3/96-198
B0KGQ4_PSEPG/15-116
B0KH92_PSEPG/75-177
B0KHA3_PSEPG/10-99
B0KHK7_PSEPG/694-791
B0KHQ2_PSEPG/6-104
B0KR22_PSEPG/121-234
B0KVA3_PSEPG/3-109
B0MPF4_9FIRM/128-243
B0RP91_XANCB/5-110
B0RYH9_XANCB/6-106
B0S914_LEPBA/21-118
B0SC84_LEPBA/6-114
B0SDP7_LEPBA/292-392
B0SE20_LEPBA/302-408
B0SFH6_LEPBA/3-113
B0SG86_LEPBA/244-347
B0SGT3_LEPBA/143-256
B0SGT3_LEPBA/255-351
B0SI77_LEPBA/4-117
B0SK38_LEPBP/21-118
B0SM77_LEPBP/292-392
B0SM97_LEPBP/305-411
B0SP27_LEPBP/3-113
B0SPC8_LEPBP/246-349
B0SPX8_LEPBP/143-256
B0SPX8_LEPBP/255-351
B0STG0_LEPBP/6-114
B0STU1_LEPBP/4-117
B0SUT6_CAUSK/11-100
B0SXJ7_CAUSK/11-93
B0T9N5_CAUSK/2-97
B0TBX8_HELMI/98-208
B0TIZ8_SHEHH/2-97
B0TNE6_SHEHH/7-96
B0TPM3_SHEHH/112-218
B0TQ74_SHEHH/3-100
B0TQ76_SHEHH/143-249
B0TQ76_SHEHH/488-605
B0U3W9_XYLFM/5-106
B0U6X1_XYLFM/4-109
B0U8B9_METS4/652-742
B0UC07_METS4/16-104
B0UGZ7_METS4/3-89
B0UMU1_METS4/115-192
B0UPC7_METS4/8-91
B0UPC9_METS4/4-86
B0UQC9_METS4/3-88
B0UQF4_METS4/123-205
B0UQF4_METS4/21-111
B0VD10_ACIBY/9-100
B0VMY9_ACIBS/9-100
B1B957_CLOBO/94-206
B1EHK7_9ESCH/694-791
B1ELK3_9ESCH/112-230
B1FQW7_9BURK/126-240
B1FQZ2_9BURK/692-789
B1FR46_9BURK/171-279
B1FXN7_9BURK/702-799
B1G4I1_9BURK/139-253
B1H554_BURPS/537-629
B1H9R3_BURPS/693-790
B1HGS8_BURPS/127-241
B1HN66_LYSSC/4-109
B1HT92_LYSSC/99-204
B1HWL5_LYSSC/55-164
B1I5J4_DESAP/92-205
B1IIF3_CLOBK/20-129
B1IJP7_CLOBK/94-210
B1IU98_ECOLC/112-230
B1J0A0_ECOLC/694-791
B1J2U8_PSEPW/7-104
B1J3R7_PSEPW/3-109
B1J484_PSEPW/15-116
B1J608_PSEPW/75-177
B1J619_PSEPW/10-99
B1JCD8_PSEPW/121-234
B1JIH1_YERPY/118-236
B1JZP5_BURCC/692-789
B1JZY2_BURCC/126-240
B1K5F1_BURCC/172-280
B1KNH7_SHEWM/6-98
B1KQM9_SHEWM/3-97
B1KRN4_SHEWM/3-100
B1KRP0_SHEWM/142-250
B1KRP0_SHEWM/477-594
B1KXV5_CLOBM/94-210
B1KYT7_CLOBM/20-129
B1LC29_THESQ/110-215
B1LHX2_ECOSM/112-230
B1LJ82_ECOSM/694-791
B1LS07_METRJ/3-80
B1LX22_METRJ/3-91
B1LYL0_METRJ/3-98
B1M049_METRJ/569-657
B1M069_METRJ/4-87
B1M1I3_METRJ/13-94
B1M2V5_METRJ/3-82
B1M601_METRJ/127-207
B1M601_METRJ/25-115
B1M748_METRJ/3-85
B1M842_METRJ/6-97
B1Q7K3_CLOBO/20-129
B1QF11_CLOBO/94-210
B1QJX9_CLOBO/94-210
B1QKH1_CLOBO/20-129
B1QX44_CLOBU/95-204
B1SC15_9STRE/13-113
B1TDC5_9BURK/692-789
B1TEZ0_9BURK/171-279
B1TFG8_9BURK/126-240
B1WVW8_CYAA5/22-114
B1X8F0_ECODH/694-791
B1XAN5_ECODH/112-230
B1Y020_LEPCP/10-110
B1Y0R9_LEPCP/1-101
B1Y242_LEPCP/688-786
B1Y5E2_LEPCP/12-118
B1YHL7_EXIS2/4-112
B1YI34_EXIS2/97-204
B1YNG9_BURA4/692-789
B1YP97_BURA4/126-240
B1Z3C9_BURA4/171-279
B1Z7E5_METPB/121-202
B1Z7E5_METPB/19-110
B1ZG02_METPB/489-571
B1ZHQ7_METPB/105-191
B1ZK20_METPB/4-90
B1ZL91_METPB/17-101
B2A369_NATTJ/89-207
B2FQA8_STRMK/130-244
B2FR96_STRMK/6-105
B2FT22_STRMK/8-114
B2H2C1_BURPS/127-241
B2H6K5_BURPS/537-629
B2HCB3_BURPS/693-790
B2HZD2_ACIBC/9-100
B2I716_XYLF2/5-106
B2IA42_XYLF2/4-109
B2IHB6_BEII9/42-136
B2IZC1_NOSP7/593-691
B2JFS7_BURP8/491-595
B2JJ25_BURP8/124-238
B2JRI8_BURP8/194-304
B2JS37_BURP8/585-682
B2JUY4_BURP8/183-289
B2K6Q5_YERPB/118-236
B2KDS0_ELUMP/7-115
B2N7D5_ECOLX/694-791
B2NBT6_ECOLX/112-230
B2NKX7_ECO57/694-791
B2NZY1_ECO57/694-791
B2PHC8_ECO57/694-791
B2Q7C2_PROST/550-646
B2S234_TREPS/157-273
B2SCA4_BRUA1/9-110
B2SF52_FRATM/142-252
B2SLL6_XANOP/4-109
B2SNM9_XANOP/5-103
B2SVB9_XANOP/135-252
B2TCE4_BURPP/191-301
B2TFR6_BURPP/576-673
B2TLW7_CLOBB/95-202
B2TNP0_CLOBB/89-197
B2TZT9_SHIB3/112-230
B2U4K1_SHIB3/694-791
B2UBZ1_RALPJ/28-124
B2UI74_RALPJ/185-291
B2UWG9_CLOBA/89-197
B2V249_CLOBA/95-202
B2V760_SULSY/228-340
B2V8D3_SULSY/98-202
B2VCI3_ERWT9/550-646
B2VHF7_ERWT9/106-224
B3A1T2_ECO57/694-791
B3AG97_ECO57/694-791
B3AWS6_ECO57/694-791
B3B8L1_ECO57/112-197
B3BCU3_ECO57/694-791
B3BRC2_ECO57/694-791
B3C318_ECO57/112-197
B3E1N9_GEOLS/116-223
B3E1U4_GEOLS/117-225
B3E2M6_GEOLS/119-220
B3E5K2_GEOLS/2-100
B3E5R7_GEOLS/102-226
B3E639_GEOLS/115-222
B3E6T9_GEOLS/119-224
B3E8M3_GEOLS/120-220
B3E9A6_GEOLS/56-155
B3H8J2_ECOLX/694-791
B3HHN8_ECOLX/112-230
B3HMQ7_ECOLX/694-791
B3HNU2_ECOLX/112-230
B3HZX7_ECOLX/694-791
B3ID76_ECOLX/112-230
B3IIK1_ECOLX/694-791
B3IR46_ECOLX/112-230
B3PCF3_CELJU/15-120
B3PCF4_CELJU/9-106
B3PDD1_CELJU/13-119
B3PDS8_CELJU/4-89
B3PFR1_CELJU/75-176
B3PHI8_CELJU/12-106
B3PID7_CELJU/135-247
B3PJI2_CELJU/1-112
B3PJZ6_CELJU/10-101
B3PL91_CELJU/102-215
B3PNW5_RHIE6/119-203
B3PVE7_RHIE6/577-681
B3PXN8_RHIE6/8-100
B3Q6E6_RHOPT/115-197
B3Q6N5_RHOPT/3-82
B3Q6W7_RHOPT/5-100
B3QAL5_RHOPT/3-79
B3QAT0_RHOPT/3-95
B3QE54_RHOPT/116-202
B3QE54_RHOPT/14-105
B3QHW0_RHOPT/5-85
B3R183_CUPTR/38-133
B3R4H3_CUPTR/161-279
B3R8X3_CUPTR/535-627
B3RC19_CUPTR/488-592
B3T3I8_9ZZZZ/117-227
B3U4S8_9BACT/11-117
B3U4T0_9BACT/6-120
B3U4T1_9BACT/6-105
B3WH28_ECOLX/112-230
B3WV71_SHIDY/652-749
B3X686_SHIDY/112-230
B3X877_ECOLX/694-791
B3XBS0_ECOLX/112-230
B3YCW4_SALET/694-791
B3YG35_SALET/112-230
B3ZZ82_SALNE/112-230
B4A5F5_SALNE/694-791
B4AJF3_BACPU/525-625
B4AJF3_BACPU/658-753
B4AKG8_BACPU/99-205
B4ASL1_FRANO/142-252
B4BL21_9BACI/97-208
B4DBH9_9BACT/15-103
B4E6B5_BURCJ/692-789
B4E8L7_BURCJ/126-240
B4EJI1_BURCJ/185-293
B4F0R1_PROMH/567-664
B4F1A9_PROMH/694-793
B4RK45_NEIG2/6-103
B4SI10_STRM5/8-114
B4SMA7_STRM5/6-105
B4SUJ1_SALNS/112-230
B4SWG6_SALNS/694-791
B4T8F5_SALHS/694-791
B4TKC9_SALHS/112-230
B4TXW9_SALSV/112-230
B4TZ18_SALSV/694-791
B4U849_HYDS0/221-338
B4U9R6_HYDS0/101-203
B4U9R7_HYDS0/101-206
B4UAH9_ANASK/908-1005
B4UAV2_ANASK/3-103
B4UC68_ANASK/18-123
B4UCR8_ANASK/17-116
B4UE55_ANASK/3-104
B4UEI7_ANASK/3-111
B4UEN4_ANASK/56-154
B4UG55_ANASK/33-102
B4UID3_ANASK/98-195
B4UIJ9_ANASK/186-287
B4UIW4_ANASK/6-108
B4UIW8_ANASK/11-103
B4UIX6_ANASK/239-349
B4UJ07_ANASK/8-108
B4UJC2_ANASK/9-105
B4UK25_ANASK/6-110
B4UK40_ANASK/5-113
B4UL19_ANASK/9-107
B4ULD3_ANASK/3-108
B4ULS2_ANASK/7-93
B4UM26_ANASK/233-327
B4VW08_9CYAN/642-736
B4VYJ3_9CYAN/602-699
B4VYJ3_9CYAN/700-798
B4VZ62_9CYAN/586-692
B4W0R2_9CYAN/605-707
B4W4T5_9CYAN/609-709
B4W6B3_9CAUL/2-69
B4WXU0_9GAMM/1-92
B4X021_9GAMM/11-104
B4X1A7_9GAMM/271-377
B4X4S5_9GAMM/2-107
B5C2A3_SALET/112-230
B5C3H7_SALET/694-791
B5C9K0_SALET/694-791
B5CFY1_SALET/112-230
B5E8C3_GEOBB/123-224
B5E8W6_GEOBB/4-90
B5EAT8_GEOBB/157-253
B5EAU6_GEOBB/117-225
B5EC73_GEOBB/102-223
B5EDZ8_GEOBB/125-231
B5EE05_GEOBB/174-254
B5EE08_GEOBB/122-228
B5EFH3_GEOBB/115-218
B5EGG4_GEOBB/3-101
B5EHX4_GEOBB/2-100
B5EIA5_GEOBB/122-229
B5EIF6_GEOBB/404-514
B5EIZ7_GEOBB/3-101
B5EJD8_ACIF5/3-107
B5ERW5_ACIF5/132-235
B5EV33_VIBFM/703-800
B5F4E8_SALA4/112-230
B5F9I6_SALA4/694-791
B5FAC1_VIBFM/144-255
B5FAC1_VIBFM/469-572
B5FAQ0_VIBFM/3-101
B5FGP2_VIBFM/99-202
B5FL95_SALDC/694-791
B5FTN5_SALDC/112-230
B5JBS1_9RHOB/3-92
B5JVJ4_9GAMM/10-105
B5JX41_9GAMM/1-99
B5MHE9_SALET/694-791
B5MSW5_SALET/112-230
B5MX19_SALET/694-791
B5N2V2_SALET/112-230
B5NA88_SALET/112-230
B5ND37_SALET/694-791
B5NSE5_SALET/694-791
B5NVR9_SALET/112-230
B5P0Q5_SALET/112-230
B5P1D3_SALET/694-791
B5PC40_SALET/694-791
B5PH04_SALET/112-230
B5PP86_SALHA/112-230
B5PRU2_SALHA/694-791
B5Q7C8_SALVI/694-791
B5QA96_SALVI/112-230
B5R2X2_SALEP/112-230
B5R4K7_SALEP/694-791
B5R902_SALG2/112-230
B5RGQ7_SALG2/694-791
B5S0V3_RALSO/350-457
B5S5S8_RALSO/185-292
B5SDK5_RALSO/204-311
B5SKK0_RALSO/9-117
B5WDV1_9BURK/601-711
B5WNI4_9BURK/705-801
B5WU19_9BURK/182-296
B5WWB8_9BURK/577-674
B5XN15_KLEP3/550-647
B5XN25_KLEP3/694-791
B5XUL2_KLEP3/105-223
B5Y7A9_COPPD/99-217
B5YK90_THEYD/72-166
B5YVI1_ECO5E/694-791
B5ZQL2_RHILW/119-203
B5ZXW5_RHILW/566-670
B5ZZD1_RHILW/8-100
B6AKK5_9BACT/568-676
B6AQI3_9BACT/1-108
B6AQI8_9BACT/1-97
B6AR81_9BACT/559-656
B6B4S4_9RHOB/186-275
B6B4S5_9RHOB/187-281
B6BX64_9GAMM/2-93
B6C2Z8_9GAMM/23-109
B6C4Q7_9GAMM/3-91
B6EGC6_ALISL/4-102
B6EJC4_ALISL/114-216
B6ENG9_ALISL/144-250
B6ENG9_ALISL/469-570
B6ERL7_ALISL/5-107
B6ESJ5_ALISL/701-798
B6I399_ECOSE/710-807
B6I9Q5_ECOSE/112-230
B6IXZ3_RHOCS/447-542
B6IY32_RHOCS/715-803
B6JF41_OLICO/6-88
B6JFE4_OLICO/3-97
B6JFR7_OLICO/3-83
B6JHR4_OLICO/5-82
B6JHZ3_OLICO/116-201
B6JHZ3_OLICO/14-105
B6JK86_OLICO/3-86
B6R0M6_9RHOB/121-207
B6R0M6_9RHOB/19-110
B6R4E6_9RHOB/1-70
B6R7R6_9RHOB/12-100
B6V748_GLUXY/572-670
B6ZS78_ECO57/694-791
B7A0Z8_ECO57/112-197
B7ANL1_9BACE/4-112
B7AQ78_9BACE/3-108
B7ATK0_9BACE/43-147
B7ATT3_9BACE/108-235
B7AV97_9BACE/593-695
B7CGA6_BURPS/539-631
B7CYI9_BURPS/127-241
B7CZ61_BURPS/693-790
B7DUB6_9BACL/106-210
B7GHM9_ANOFW/118-226
B7GI27_ANOFW/5-117
B7H3M2_ACIB3/9-100
B7I518_ACIB5/9-100
B7IDV8_THEAB/109-214
B7IR36_BACC2/526-625
B7IR36_BACC2/659-741
B7JB48_ACIF2/59-162
B7JC15_ACIF2/3-107
B7JY46_CYAP8/625-730
B7K2U2_CYAP8/2152-2243
B7K2U2_CYAP8/985-1076
B7K2U5_CYAP8/2128-2219
B7K2U5_CYAP8/961-1052
B7K7L6_CYAP7/589-682
B7KNR1_METC4/571-654
B7KQS3_METC4/4-90
B7KZ80_METC4/17-98
B7L104_METC4/19-110
B7L616_ECO55/694-791
B7LGV4_ECO55/112-230
B7LP33_ESCF3/553-655
B7LSJ0_ESCF3/112-230
B7LT06_ESCF3/694-791
B7LXA8_ECO8A/112-230
B7M3E5_ECO8A/694-791
B7MK91_ECO45/112-230
B7MTX2_ECO81/112-230
B7N1X2_ECO81/694-791
B7N400_ECOLU/112-230
B7NNG7_ECO7I/690-787
B7NUV5_ECO7I/112-230
B7QR77_9RHOB/190-283
B7QYS5_9RHOB/523-620
B7R851_9THEO/96-197
B7S3H9_9GAMM/5-106
B7UL86_ECO27/694-791
B7UQ78_ECO27/112-230
B7UUV4_PSEA8/15-117
B7UWN7_PSEA8/10-98
B7UZU7_PSEA8/131-229
B7V0F3_PSEA8/7-104
B7V0P7_PSEA8/3-88
B7V169_PSEA8/10-107
B7V2Y4_PSEA8/138-249
B7VJF2_VIBSL/144-250
B7VJF2_VIBSL/469-571
B7VJN1_VIBSL/13-111
B7VTC0_VIBSL/133-238
B7X214_COMTE/6-106
B8CKJ6_SHEPW/141-248
B8CKJ6_SHEPW/480-597
B8CKJ8_SHEPW/3-100
B8CPI0_SHEPW/2-97
B8CYP6_HALOH/99-205
B8DIU6_DESVM/122-231
B8DJD1_DESVM/52-163
B8DL71_DESVM/20-117
B8DMI3_DESVM/7-112
B8DP24_DESVM/20-114
B8DQQ0_DESVM/7-128
B8DR92_DESVM/4-108
B8DSC2_DESVM/2-105
B8E6Q1_SHEB2/142-250
B8E6Q1_SHEB2/473-590
B8E6Q3_SHEB2/3-100
B8E966_SHEB2/2-97
B8EF51_SHEB2/10-100
B8EL45_METSB/45-133
B8F997_DESAA/121-224
B8FC82_DESAA/55-157
B8FCF7_DESAA/121-226
B8FCF8_DESAA/3-108
B8FEJ5_DESAA/5-120
B8FFN8_DESAA/13-117
B8FGB0_DESAA/9-137
B8FIT3_DESAA/7-129
B8FJS8_DESAA/71-179
B8FTP8_DESHD/98-203
B8GPW8_THISH/4-90
B8GQV0_THISH/7-98
B8GSJ0_THISH/4-90
B8GSK4_THISH/7-102
B8GTW9_THISH/8-108
B8GVG6_CAUCN/10-95
B8H3X9_CAUCN/65-154
B8HQQ1_CYAP4/618-723
B8I171_CLOCE/105-222
B8I5B7_CLOCE/93-193
B8IBG7_METNO/2-85
B8IFL9_METNO/3-94
B8IJW0_METNO/123-205
B8IJW0_METNO/21-111
B8ISS4_METNO/6-81
B8IUY3_METNO/114-193
B8J587_ANAD2/6-110
B8J5E0_ANAD2/3-103
B8J5L1_ANAD2/5-113
B8J6D3_ANAD2/7-93
B8J784_ANAD2/908-1005
B8J7M9_ANAD2/3-104
B8J8Q9_ANAD2/3-108
B8J997_ANAD2/18-123
B8JBD0_ANAD2/3-111
B8JBR5_ANAD2/6-108
B8JBR9_ANAD2/9-101
B8JBS7_ANAD2/239-349
B8JC64_ANAD2/56-154
B8JCJ6_ANAD2/8-108
B8JCY2_ANAD2/17-116
B8JDA6_ANAD2/33-102
B8JEU1_ANAD2/186-287
B8JFD9_ANAD2/9-105
B8JGB2_ANAD2/9-107
B8JH49_ANAD2/98-195
B8JHF0_ANAD2/233-327
B8K4A9_VIBPA/132-237
B8K9T4_VIBPA/118-222
B8KAF1_VIBPA/143-252
B8KAF1_VIBPA/468-570
B8KDG5_VIBPA/3-101
B8KGN8_9GAMM/11-105
B8KKF2_9GAMM/5-115
B8KQW8_9GAMM/9-103
B8KZU9_9GAMM/6-105
B8L0X1_9GAMM/696-793
B8L3U8_9GAMM/8-114
B8LAS2_9GAMM/130-244
B9BEE0_9BURK/484-581
B9BG25_9BURK/126-240
B9BN67_9BURK/693-790
B9BZ60_9BURK/126-240
B9CCP0_9BURK/126-240
B9CIH4_9BURK/693-790
B9CYN4_WOLRE/112-232
B9E0U9_CLOK1/94-210
B9JC43_AGRRK/15-111
B9JED1_AGRRK/16-107
B9JFH4_AGRRK/125-209
B9JME1_AGRRK/566-670
B9JUM1_AGRVS/15-111
B9JWE5_AGRVS/119-203
B9JWE5_AGRVS/17-108
B9JX02_AGRVS/8-98
B9K193_AGRVS/567-671
B9KA63_THENN/110-215
B9KK75_RHOSK/556-669
B9L343_THERP/108-218
B9L8E2_NAUPA/243-347
B9LZ72_GEOSF/121-221
B9M085_GEOSF/9-116
B9M0G8_GEOSF/161-251
B9M1Z4_GEOSF/3-107
B9M4A1_GEOSF/2-88
B9M4M1_GEOSF/5-103
B9M4P4_GEOSF/2-95
B9M6B5_GEOSF/118-222
B9M6P2_GEOSF/122-228
B9M6T3_GEOSF/2-101
B9M7C0_GEOSF/3-101
B9M7W0_GEOSF/148-256
B9M970_GEOSF/122-228
B9MA69_ACIET/7-107
B9MM02_ANATD/100-222
B9P5K4_POPTR/91-189
B9QW32_9RHOB/316-409
B9QYM3_9RHOB/11-97
B9QYZ1_9RHOB/122-208
B9QYZ1_9RHOB/20-111
B9R3E5_9RHOB/89-175
B9R4U4_9RHOB/459-537
B9R5B3_9RHOB/722-810
B9TAL2_RICCO/4-106
B9TCY3_RICCO/171-270
B9TP92_RICCO/5-99
B9XBG2_9BACT/22-105
B9YYA9_9NEIS/144-258
B9Z1T0_9NEIS/17-115
B9Z4P9_9NEIS/1-88
BCSA1_GLUXY/574-679
BCSA2_GLUXY/576-681
BCSA3_GLUXY/572-670
BCSA4_GLUXY/569-668
BCSA5_GLUXY/569-668
BCSA_ECO57/694-791
BCSA_ECOLI/694-791
BCSA_PSEFS/580-677
BCSA_SALTI/694-791
BCSA_SALTY/694-791
BCSA_XANAC/575-672
C0C1R4_9CLOT/95-194
C0DX23_EIKCO/3-104
C0EPT4_NEIFL/6-104
C0FQG7_9FIRM/108-237
C0FSM3_9FIRM/600-701
C0FYK3_9FIRM/3-107
C0G8P6_9RHIZ/9-110
C0GFI0_9FIRM/95-208
C0GH45_9FIRM/100-212
C0GJF9_9FIRM/97-211
C0N2D1_9GAMM/10-98
C0N2Q5_9GAMM/1-88
C0N674_9GAMM/4-104
C0N6R5_9GAMM/101-184
C0N8R6_9GAMM/110-216
C0N8R6_9GAMM/424-528
C0N9C2_9GAMM/4-100
C0Q177_SALPC/694-791
C0Q335_SALPC/112-230
C0QAL3_DESAH/4-88
C0QBK3_DESAH/33-102
C0QBW2_DESAH/9-81
C0QFP0_DESAH/23-126
C0QGW0_DESAH/2-114
C0QJE0_DESAH/19-119
C0QLK0_DESAH/105-209
C0QM10_DESAH/6-109
C0QM11_DESAH/55-150
C0QQ45_PERMH/248-350
C0QRQ8_PERMH/226-339
C0QT66_PERMH/228-336
C0QTM0_PERMH/98-199
C0QWT4_BRAHW/129-235
C0RMQ8_BRUMB/9-110
C0VIF7_9GAMM/104-186
C0VKX6_9GAMM/10-101
C0WA46_9FIRM/70-182
C0Y1G6_BURPS/539-631
C0Y4N9_BURPS/693-790
C0YF04_BURPS/127-241
C0Z5U1_BREBN/82-194
C0Z999_BREBN/8-118
C0ZCA8_BREBN/103-215
C1DJH7_AZOVD/556-656
C1DKV6_AZOVD/118-230
C1DP94_AZOVD/16-118
C1DRH6_AZOVD/14-107
C1DSN8_AZOVD/3-109
C1DW58_SULAA/576-678
C1DXS4_SULAA/97-199
C1DXT8_SULAA/228-340
C1F3C1_ACIC5/22-116
C1F830_ACIC5/579-675
C1FK34_CLOBJ/20-129
C1FU41_CLOBJ/94-210
C1HJR9_9ESCH/112-230
C1HSC9_9ESCH/694-791
C1HWB0_NEIGO/6-103
C1I851_9CLOT/95-204
C1M5F5_9ENTR/112-230
C1M8K3_9ENTR/103-221
C1NFG8_9ESCH/710-807
C1PEY1_BACCO/96-202
C2C7J9_VIBCH/134-239
C2C8S4_VIBCH/113-216
C2CAJ8_VIBCH/143-250
C2CAJ8_VIBCH/468-568
C2CES9_VIBCH/22-120
C2DJ82_ECOLX/694-791
C2DS20_ECOLX/112-230
C2HV38_VIBCH/22-120
C2HVL6_VIBCH/143-251
C2HYV9_VIBCH/134-239
C2I035_VIBCH/113-216
C2I1H9_VIBCH/22-120
C2I4Y0_VIBCH/143-250
C2I4Y0_VIBCH/468-568
C2I844_VIBCH/113-216
C2I9B6_VIBCH/134-239
C2ICL3_VIBCH/113-216
C2IFJ9_VIBCH/134-239
C2IJ92_VIBCH/143-250
C2IJ92_VIBCH/468-568
C2IJP8_VIBCH/23-121
C2IMG0_VIBCH/23-121
C2IRS3_VIBCH/143-250
C2IRS3_VIBCH/468-568
C2ISG8_VIBCH/113-216
C2ITJ1_VIBCH/134-239
C2JAE4_VIBCH/23-121
C2JBL8_VIBCH/113-216
C2JDI8_VIBCH/134-239
C2JFQ6_VIBCH/143-250
C2JFQ6_VIBCH/468-568
C2KU54_9FIRM/72-176
C2LE63_PROMI/567-664
C2LIP3_PROMI/694-793
C2LU07_STRSL/508-607
C2YPU7_BACCE/460-559
C3CGZ5_BACTU/526-625
C3CGZ5_BACTU/657-741
C3CZV1_BACTU/526-625
C3CZV1_BACTU/657-741
C3DI33_BACTS/2-73
C3DI34_BACTS/460-559
C3FIC9_BACTB/526-625
C3FIC9_BACTB/657-741
C3GZ81_BACTU/460-559
C3GZ81_BACTU/593-675
C3HYL7_BACTU/526-625
C3HYL7_BACTU/659-741
C3IHQ5_BACTU/526-625
C3IHQ5_BACTU/659-741
C3K0R6_PSEFS/124-235
C3K2D7_PSEFS/7-104
C3K4W3_PSEFS/76-176
C3K5H6_PSEFS/10-98
C3KDZ8_PSEFS/15-116
C3KKQ1_RHISN/574-679
C3KQA2_RHISN/6-98
C3KQH9_RHISN/6-99
C3KSZ6_CLOB6/20-129
C3L1D0_CLOB6/94-210
C3LQB6_VIBCM/143-250
C3LQB6_VIBCM/468-568
C3LSV2_VIBCM/23-121
C3LU70_VIBCM/134-239
C3LW00_VIBCM/128-231
C3LY08_VIBC3/22-120
C3M8Q8_RHISN/66-165
C3MB38_RHISN/118-203
C3MCK5_RHISN/7-99
C3NTW3_VIBCJ/23-121
C3NVQ0_VIBCJ/143-250
C3NVQ0_VIBCJ/468-568
C3NWQ1_VIBCJ/113-216
C3NYG8_VIBCJ/134-239
C3SC31_ECOLX/710-807
C4AQ25_BURMA/539-631
C4AW76_BURMA/127-241
C4AZI0_BURMA/422-519
C4FI76_9AQUI/228-340
C4FIF1_9AQUI/98-202
C4G1D1_ABIDE/31-139
C4G1D3_ABIDE/120-228
C4G295_ABIDE/119-266
C4G680_ABIDE/104-242
C4GQE4_YERPN/118-236
C4H9D2_YERPE/118-236
C4HM09_YERPE/118-236
C4HYG7_YERPE/118-236
C4I755_BURPS/693-790
C4IAD3_BURPS/537-629
C4IDJ2_CLOBU/95-204
C4IWS5_BRUAB/9-110
C4K9M7_THASP/3-110
C4KAR7_THASP/129-246
C4KMY5_BURPS/127-241
C4L1G8_EXISA/3-112
C4L6L9_EXISA/97-205
C4LAU6_TOLAT/7-97
C4LEK7_TOLAT/14-116
C4S1P0_YERBE/84-202
C4S3K4_YERBE/555-651
C4S7X0_YERMO/115-233
C4S9A6_YERMO/550-646
C4SLV7_YERFR/575-672
C4SMI0_YERFR/115-233
C4T231_YERIN/1-87
C4T477_YERIN/84-202
C4TR33_YERKR/691-788
C4U0F2_YERKR/84-202
C4U500_YERAL/691-788
C4UCG6_YERAL/115-233
C4UH00_YERRU/640-737
C4UJX1_YERRU/92-210
C4UYM3_YERRO/115-233
C4V498_9FIRM/107-218
C4V4N0_9FIRM/110-220
C4WKE7_9RHIZ/117-201
C4WNW9_9RHIZ/9-109
C4WYU5_KLEPN/107-225
C4X224_KLEPN/694-791
C4X235_KLEPN/550-647
C4XIK5_DESMR/38-144
C4XIU9_DESMR/153-260
C4XJX8_DESMR/1-78
C4XMG9_DESMR/13-110
C4XQ74_DESMR/106-215
C4XQE3_DESMR/4-99
C4XSL6_DESMR/70-169
C4XT15_DESMR/130-263
C4XTN5_DESMR/124-225
C4Z172_EUBE2/4-114
C4Z3J7_EUBE2/11-119
C4Z446_EUBE2/595-698
C4Z5I2_EUBE2/103-227
C4Z5P6_EUBE2/101-201
C4ZA88_EUBR3/102-233
C4ZAU5_EUBR3/585-686
C4ZBJ1_EUBR3/3-107
C4ZMZ9_THASP/128-238
C4ZTN5_ECOBW/112-230
C4ZW80_ECOBW/694-791
C5AEG4_BURGB/125-239
C5AKK6_BURGB/585-682
C5AQ11_METEA/11-102
C5AQS1_METEA/571-654
C5AR73_METEA/4-90
C5AU54_METEA/17-98
C5B472_METEA/109-190
C5BNX9_TERTT/105-212
C5BPT4_TERTT/81-178
C5BQD4_TERTT/3-89
C5BQH0_TERTT/40-144
C5BR04_TERTT/10-105
C5BS95_TERTT/6-103
C5BS96_TERTT/5-104
C5BTN0_TERTT/1-75
C5BU67_TERTT/11-106
C5BU89_TERTT/101-194
C5CMW4_VARPS/11-114
C5D3G8_GEOSW/97-209
C5EM17_9FIRM/92-206
C5JBD1_9BACT/95-185
C5JBD2_9BACT/471-567
C5JBQ0_9BACT/17-122
C5N9X9_BURMA/539-631
C5NEX5_BURMA/127-241
C5NH50_BURMA/545-642
C5T4N9_ACIDE/2-95
C5T648_ACIDE/4-102
C5TGG0_ZYMMO/573-670
C5TIR9_NEIFL/6-104
C5UPB4_CLOBO/95-202
C5UQR5_CLOBO/89-197
C5VT42_CLOBO/94-206
C5W474_ECOBB/112-230
C5WAA5_ECOBB/694-791
C5ZHP0_BURPS/127-241
C5ZSS8_BURPS/539-631
C5ZU61_BURPS/695-792
C6AU83_RHILS/566-670
C6AW57_RHILS/8-100
C6AYN1_RHILS/119-203
C6BIB5_RALP1/27-124
C6BN73_RALP1/185-291
C6BT75_DESAD/120-225
C6BYS4_DESAD/44-139
C6BZ53_DESAD/6-113
C6BZ85_DESAD/4-99
C6BZJ1_DESAD/108-209
C6BZJ3_DESAD/55-154
C6C024_DESAD/9-106
C6C0T1_DESAD/107-212
C6C102_DESAD/114-221
C6C639_DICDC/550-646
C6C7Q9_DICDC/118-237
C6CJH8_DICZE/118-237
C6CQ04_DICZE/550-646
C6CU98_PAESJ/102-209
C6D0K7_PAESJ/8-116
C6DDH5_PECCP/100-228
C6DGQ1_PECCP/694-791
C6DYS7_GEOSM/155-253
C6DYT6_GEOSM/117-225
C6E0V6_GEOSM/125-231
C6E0W4_GEOSM/174-254
C6E0W7_GEOSM/122-228
C6E322_GEOSM/4-90
C6E3R9_GEOSM/3-101
C6E459_GEOSM/3-101
C6E4C0_GEOSM/404-514
C6E4G8_GEOSM/122-229
C6E4Z8_GEOSM/2-100
C6E671_GEOSM/102-223
C6E7W2_GEOSM/123-224
C6E8P5_GEOSM/115-218
C6EEF0_ECOBD/694-791
C6EGS3_ECOBD/112-230
C6HYL5_9BACT/1-97
C6HYM0_9BACT/1-102
C6J415_9BACL/105-212
C6M8R9_NEISI/6-103
C6N6V7_9GAMM/88-176
C6NUR9_9GAMM/128-230
C6NUV5_9GAMM/114-217
C6NVZ7_9GAMM/10-108
C6NWF0_9GAMM/117-229
C6NWG2_9GAMM/130-232
C6NWK2_9GAMM/121-232
C6NXR9_9GAMM/114-217
C6PPD3_9CLOT/94-211
C6RE99_9PROT/112-218
C6RQQ3_ACIRA/108-184
C6RR89_ACIRA/6-101
C6RTT1_VIBCH/3-101
C6S0W2_VIBCH/134-239
C6S1Y9_VIBCH/113-216
C6S2Q1_VIBCH/420-520
C6S2Q1_VIBCH/95-202
C6S637_NEIML/6-103
C6SJF7_NEIME/6-103
C6TR38_BURPS/127-241
C6U1Q2_BURPS/537-629
C6U6L9_BURPS/693-790
C6UG60_ECOBR/112-230
C6UGQ9_ECOBR/694-791
C6UXF7_ECO5T/694-791
C6WUG3_METML/5-106
C6WVU3_METML/15-115
C6X6Y5_METSD/186-298
C6X7P6_METSD/584-686
C6XDJ9_METSD/14-115
C6XG55_LIBAP/12-104
C6XNU5_HIRBI/18-106
C6YFZ8_VIBCH/143-250
C6YFZ8_VIBCH/468-568
C6YGY0_VIBCH/134-239
C6YI88_VIBCH/128-231
C6YKG1_VIBCH/22-120
C7CBD5_METED/17-98
C7CL61_METED/11-102
C7CLI8_METED/571-654
C7CLT8_METED/4-90
C7G7E0_9FIRM/597-701
C7G829_9FIRM/87-183
C7G9T3_9FIRM/599-701
C7GBT6_9FIRM/110-239
C7GDE5_9FIRM/16-120
C7HBA1_CLOTM/14-110
C7HC41_CLOTM/113-214
C7HCY1_CLOTM/100-201
C7HD19_CLOTM/90-188
C7HEU4_CLOTM/100-212
C7HEW5_CLOTM/116-219
C7HFU7_CLOTM/90-189
C7HG33_CLOTM/102-215
C7HHZ3_CLOTM/103-209
C7HI64_CLOTM/98-199
C7HIS7_CLOTM/88-199
C7IPH5_THEET/96-198
C7LN96_DESBD/3-98
C7LNE6_DESBD/3-110
C7LPC0_DESBD/7-110
C7LPC1_DESBD/4-108
C7LPU3_DESBD/4-98
C7LQB6_DESBD/7-113
C7LSA6_DESBD/3-107
C7LSB7_DESBD/46-148
C7LT76_DESBD/3-108
C7LTI5_DESBD/35-127
C7LUM6_DESBD/348-442
C7LUR5_DESBD/11-112
C7LV61_DESBD/52-152
C7LVL6_DESBD/10-101
C7LW26_DESBD/8-113
C7LWB5_DESBD/59-162
C7LWG0_DESBD/6-103
C7LXS7_DESBD/54-164
C7M1V3_ACIFD/85-183
C7QNS6_CYAP0/2145-2236
C7QNS6_CYAP0/3312-3404
C7QNS6_CYAP0/985-1076
C7QNS9_CYAP0/2128-2220
C7QNS9_CYAP0/961-1052
C7QSN1_CYAP0/625-730
C7R771_KANKD/5-100
C7R7U2_KANKD/11-97
C7RBH2_KANKD/1-105
C7RIK2_ACCPU/7-107
C7RMZ5_ACCPU/547-654
C7RPH1_ACCPU/4-102
C7RPL6_ACCPU/134-252
C7RR76_ACCPU/16-115
C7RTT0_ACCPU/124-237
C8PQB2_9SPIO/90-205
C8PYS7_9GAMM/4-104
C8SHW2_9RHIZ/116-198
C8SHW2_9RHIZ/14-105
C8SHZ5_9RHIZ/16-102
C8SXT1_KLEPR/107-225
C8SZQ6_KLEPR/530-627
C8SZR5_KLEPR/602-699
C8TJX0_ECO26/694-791
C8TQK6_ECO26/112-230
C8TYF4_ECO10/694-791
C8U6V6_ECO10/112-230
C8UI13_ECO1A/694-791
C8UNV0_ECO1A/112-230
C8VW42_DESAS/96-196
C8W1H6_DESAS/95-215
C8W6F6_DESAS/96-198
C8WFV0_ZYMMN/573-670
C8WX97_ALIAD/106-210
C8WZ14_DESRD/78-185
C8X305_DESRD/6-107
C9A621_ENTCA/506-605
C9AU97_ENTCA/506-605
C9CHJ8_ENTCA/506-605
C9KN46_9FIRM/61-170
C9LSQ9_9FIRM/109-218
C9LSS2_9FIRM/107-218
C9LVT7_9FIRM/82-187
C9NMM7_9VIBR/3-101
C9NNP8_9VIBR/143-251
C9NNP8_9VIBR/468-574
C9NUX9_9VIBR/113-216
C9NW62_9VIBR/132-237
C9NW72_9VIBR/145-250
C9P7M5_VIBME/134-239
C9PFW1_VIBFU/114-217
C9PIL3_VIBFU/134-239
C9PKP3_VIBFU/3-101
C9PLQ9_VIBFU/143-251
C9PLQ9_VIBFU/469-570
C9Q6F0_9VIBR/143-252
C9Q6F0_9VIBR/468-568
C9Q8J2_9VIBR/3-101
C9Q9D4_9VIBR/113-216
C9QB05_9VIBR/134-239
C9QCD6_VIBOR/3-101
C9QEW7_VIBOR/131-236
C9QG75_VIBOR/144-249
C9QMR3_VIBOR/420-526
C9QMR3_VIBOR/95-201
C9QVL4_ECOD1/694-791
C9QY03_ECOD1/112-230
C9R9X5_AMMDK/98-209
C9RKD7_FIBSS/233-338
C9RSQ4_GEOSY/4-106
C9S047_GEOSY/97-208
C9SZC3_9RHIZ/9-110
C9T8L6_9RHIZ/9-110
C9TII7_9RHIZ/9-110
C9TZU6_9RHIZ/9-110
C9U8D3_BRUAB/9-110
C9UHF3_BRUAB/9-110
C9V0E8_BRUAB/9-110
C9V7I2_BRUNE/9-110
C9VDI5_9RHIZ/9-110
C9VP30_BRUAB/9-110
C9X0E4_NEIM8/6-103
C9X6H7_SALTD/112-230
C9X7R1_SALTD/694-791
C9XMR4_CLODC/510-607
C9XTY5_CROTZ/112-230
C9Y2K9_CROTZ/678-775
C9Y646_9BURK/5-108
C9YAQ4_9BURK/116-222
C9YPB8_CLODR/510-607
D0AV04_BRUAB/9-110
D0B5D4_BRUME/9-63
D0BYW6_9GAMM/9-100
D0C7R9_ACIBA/9-100
D0FXI7_ERWPY/550-646
D0G9I1_BRUME/9-110
D0GQY2_VIBMI/143-251
D0GQY2_VIBMI/468-568
D0GSU8_VIBMI/3-101
D0GXX0_VIBMI/100-206
D0H031_VIBMI/113-214
D0H4Z3_VIBCH/420-520
D0H4Z3_VIBCH/95-202
D0H5N6_VIBCH/113-216
D0H6J6_VIBCH/134-239
D0H9P9_VIBCH/3-101
D0HDG5_VIBMI/134-240
D0HE91_VIBMI/113-214
D0HH75_VIBMI/143-251
D0HH75_VIBMI/468-568
D0HLJ6_VIBCH/113-216
D0HNE7_VIBCH/3-101
D0HPZ2_VIBCH/134-239
D0HVJ9_VIBCH/134-239
D0HVX6_VIBCH/113-216
D0HW87_VIBCH/388-488
D0HW87_VIBCH/63-170
D0I086_VIBCH/3-101
D0I7W0_VIBHO/3-101
D0I7W3_VIBHO/118-224
D0I7W3_VIBHO/442-548
D0IA03_VIBHO/72-172
D0IB52_VIBHO/108-210
D0ID72_9VIBR/3-101
D0II43_9VIBR/134-239
D0IJD6_9VIBR/113-214
D0ILX4_9VIBR/143-250
D0ILX4_9VIBR/468-568
D0J4V0_COMT2/3-95
D0JGF0_YERPD/118-236
D0JQH3_YERP1/118-236
D0KBQ8_PECWW/121-239
D0KCI8_PECWW/694-791
D0KL02_PECWW/116-228
D0KW11_HALNC/6-96
D0KYU8_HALNC/14-119
D0KZV7_HALNC/8-102
D0L0A1_HALNC/10-116
D0L1V6_HALNC/116-227
D0LII5_HALO1/17-123
D0LJW6_HALO1/6-107
D0LJX8_HALO1/16-130
D0LK95_HALO1/98-197
D0LKZ5_HALO1/14-148
D0LQ43_HALO1/2-104
D0LQ68_HALO1/5-109
D0LQA6_HALO1/13-114
D0LRI4_HALO1/7-117
D0LT32_HALO1/121-221
D0LTS9_HALO1/4-108
D0LTZ8_HALO1/5-87
D0LUB1_HALO1/26-117
D0LUC2_HALO1/5-104
D0LW71_HALO1/82-181
D0LWG0_HALO1/5-111
D0LZW1_VIBSE/144-247
D0LZW1_VIBSE/469-569
D0M7D9_VIBSE/3-101
D0P514_BRUSU/9-110
D0RCI4_9RHIZ/9-110
D0S3H8_ACICA/9-100
D0SEA3_ACIJO/8-100
D0SIA5_ACIJU/10-102
D0SK80_ACIJU/110-186
D0ST99_ACILW/9-100
D0T1R5_ACIRA/6-101
D0T4Y1_ACIRA/108-184
D0U585_9PSED/1-100
D0W4P6_NEICI/6-107
D0W836_NEILA/6-104
D0WUR7_VIBAL/155-259
D0WXP0_VIBAL/112-215
D0WYY7_VIBAL/144-247
D0WYY7_VIBAL/469-569
D0X2C2_VIBAL/536-637
D0X8L0_VIBHA/702-803
D0XBQ9_VIBHA/135-239
D0XCD3_VIBHA/144-248
D0XCD3_VIBHA/469-570
D0XDW3_VIBHA/3-101
D0XGL9_VIBHA/112-216
D0YZU2_LISDA/147-251
D0YZU2_LISDA/470-563
D0ZGP4_EDWTE/596-694
D0ZJ75_SALT1/112-230
D0ZKI3_SALT1/694-791
D1AZ22_SULD5/254-360
D1B2I2_SULD5/499-612
D1C8Z6_SPHTD/113-222
D1D2F4_9RHIZ/9-110
D1D4L8_NEIGO/6-103
D1DBK0_NEIGO/6-103
D1DHX3_NEIGO/6-103
D1DN15_NEIGO/6-103
D1DUU5_NEIGO/6-103
D1E1C9_NEIGO/6-103
D1E7Q6_NEIGO/6-103
D1EE49_NEIGO/6-103
D1EJZ9_9RHIZ/9-110
D1ESK8_BRUME/9-63
D1F2C8_BRUME/9-110
D1FE79_9RHIZ/9-110
D1NIH5_CLOTM/100-212
D1NIJ5_CLOTM/116-219
D1NJ21_CLOTM/88-199
D1NKW8_CLOTM/90-189
D1NM14_CLOTM/102-215
D1NME8_CLOTM/100-201
D1NMI5_CLOTM/90-188
D1NMM1_CLOTM/113-214
D1NN85_CLOTM/14-110
D1NPN6_CLOTM/98-199
D1NQV3_CLOTM/103-209
D1REQ2_LEGLO/3-100
D1RFU2_LEGLO/86-176
D1RRZ3_SEROD/108-226
D1RXU4_SEROD/692-789
D1TS24_YERPE/85-203
D2AD50_SHIF2/112-230
D2BZL5_DICD5/550-646
D2C136_DICD5/111-230
D2C594_THENR/110-215
D2EHI7_PEDAC/511-612
D2L0M5_9DELT/69-162
D2L529_9DELT/4-99
D2L5R2_9DELT/106-210
D2L608_9DELT/23-125
D2L8K9_9DELT/12-110
D2LA32_9DELT/38-142
D2NCC6_ECOS5/694-791
D2NHQ5_ECOS5/112-230
D2SGK5_GEOOG/99-200
D2SGK6_GEOOG/99-200
D2TA89_ERWP6/550-646
D2TJX4_CITRI/694-791
D2TM02_CITRI/112-230
D2UAD9_XANAP/130-250
D2UBM5_XANAP/9-103
D2UCI2_XANAP/4-109
D2Y9D6_VIBMI/143-250
D2Y9D6_VIBMI/468-568
D2Y9K1_VIBMI/113-215
D2YAC7_VIBMI/134-240
D2YBS5_VIBMI/3-101
D2YL14_VIBMI/3-101
D2YML8_VIBMI/143-251
D2YML8_VIBMI/468-568
D2YR74_VIBMI/134-240
D2YSE5_VIBMI/113-214
D2Z3J8_9BACT/104-215
D2ZDF8_9ENTR/112-230
D2ZJ36_9ENTR/694-791
D2ZUT4_NEIMU/4-103
D3A7U0_NEISU/6-104
D3AHN8_9CLOT/92-206
D3E6F4_GEOS4/62-173
D3E7H6_GEOS4/105-212
D3FYP5_BACPE/3-115
D3G028_BACPE/101-211
D3H0Y7_ECO44/694-791
D3H1Z3_ECO44/112-230
D3HHA9_STRG3/508-607
D3HRQ4_LEGLN/86-176
D3HSG8_LEGLN/4-100
D3L375_9BACT/104-215
D3NQ18_PSESM/75-177
D3NT23_AZOS1/396-492
D3NX70_AZOS1/564-659
D3NZD6_AZOS1/724-817
D3P581_AZOS1/601-707
D3PAU9_DEFDS/424-522
D3PBF4_DEFDS/143-249
D3PCV1_DEFDS/102-213
D3PEL7_DEFDS/34-127
D3QQV9_ECOCB/112-230
D3QUV9_ECOCB/694-791
D3RD05_KLEVT/550-647
D3RD15_KLEVT/694-791
D3RHP5_KLEVT/105-223
D3RN83_ALLVD/3-106
D3RQD2_ALLVD/6-97
D3RQP5_ALLVD/115-189
D3RSJ8_ALLVD/4-107
D3RTB1_ALLVD/4-99
D3RTJ3_ALLVD/6-98
D3RUE9_ALLVD/15-111
D3RUH8_ALLVD/4-102
D3RVB7_ALLVD/9-119
D3RVP4_ALLVD/204-311
D3RVY2_ALLVD/8-110
D3S9Q5_THISK/6-101
D3SAR0_THISK/6-99
D3SCM7_THISK/1-98
D3SD08_THISK/4-102
D3SEU0_THISK/106-194
D3SM24_THEAH/97-213
D3SMK6_THEAH/226-329
D3T2M4_THEIA/96-197
D4B8L8_9ENTR/112-230
D4BCR6_9ENTR/103-221
D4CQP3_9FIRM/525-630
D4DZZ5_SEROD/692-789
D4E650_SEROD/108-227
D4FAK3_EDWTA/577-675
D4FY61_BACNA/98-205
D4G9Q7_TREPC/145-261
D4GCP6_PANAM/120-238
D4GGJ4_PANAM/550-646
D4H0M8_DENA2/15-138
D4H107_DENA2/102-209
D4H306_DENA2/11-135
D4H3Z3_DENA2/135-246
D4H7G2_DENA2/7-115
D4I4C0_ERWAC/550-646
D4IFF6_ERWAE/550-646
D4IVK1_BUTFI/108-206
D4IVU2_BUTFI/108-209
D4J2D5_BUTFI/3-107
D4JND8_9FIRM/102-233
D4JNK6_9FIRM/585-686
D4JPG1_9FIRM/3-107
D4KKS4_9FIRM/599-701
D4KMB2_9FIRM/597-701
D4KQI5_9FIRM/108-237
D4KRU9_9FIRM/87-183
D4KW88_9FIRM/110-239
D4KWL3_9FIRM/87-183
D4KYY7_9FIRM/597-701
D4L3W2_9FIRM/599-700
D4RZ50_9FIRM/3-107
D4S0Q2_9FIRM/7-116
D4S187_9FIRM/107-233
D4S5A9_9FIRM/107-218
D4S5S4_9FIRM/109-220
D4SSG9_9XANT/131-248
D4SUS9_9XANT/577-674
D4SYM3_9XANT/5-110
D4T0Z6_9XANT/6-106
D4T1E4_9XANT/577-674
D4T2H4_9XANT/131-248
D4T854_9XANT/6-106
D4TAK4_9XANT/5-110
D4W5C7_9FIRM/153-251
D4XQX1_ACIHA/10-101
D4XSE6_ACIHA/104-186
D4Y2H6_BACTR/97-209
D4YAN2_BACTR/4-113
D4YYY6_SPHJU/11-103
D4YZG3_SPHJU/803-894
D4YZI3_SPHJU/9-93
D4Z0H6_SPHJU/14-102
D4Z0X6_SPHJU/20-109
D4Z1C1_SPHJU/10-98
D4Z647_SPHJU/2-87
D4Z750_SPHJU/558-655
D4Z7R5_SPHJU/15-102
D4ZAT4_SHEVD/6-103
D4ZB34_SHEVD/3-100
D4ZB45_SHEVD/142-250
D4ZB45_SHEVD/477-594
D4ZDH8_SHEVD/708-809
D4ZIQ7_SHEVD/10-100
D4ZLJ2_SHEVD/3-97
D5B237_YERPZ/118-236
D5BVL9_NITHN/24-109
D5BW68_NITHN/3-91
D5BZG2_NITHN/11-111
D5C6D2_ENTCC/112-230
D5CFP8_ENTCC/694-791
D5CN17_SIDLE/127-243
D5CQP7_SIDLE/116-231
D5CSE9_SIDLE/187-301
D5CTV1_SIDLE/429-535
D5D105_ECOKI/112-230
D5D3Q2_ECOKI/694-791
D5DCR3_BACMD/4-114
D5DL36_BACMD/18-128
D5DRH9_BACMQ/100-210
D5DZ34_BACMQ/4-113
D5KU45_9PSED/15-116
D5MGA6_9BACT/94-204
D5MIE0_9BACT/478-583
D5MIE0_9BACT/613-712
D5N4Y4_BACSU/98-205
D5N845_9BURK/128-242
D5NAN7_9BURK/133-247
D5NCJ0_9BURK/576-673
D5NHP1_9BURK/187-297
D5Q298_CLODI/510-607
D5QCK2_GLUHA/555-653
D5QF57_GLUHA/553-650
D5QIA9_GLUHA/570-669
D5QM47_METTR/48-143
D5RT22_9PROT/559-607
D5RXA2_CLODI/510-607
D5SR03_PLAL2/36-138
D5SX77_PLAL2/30-139
D5SXX7_PLAL2/119-235
D5TCZ4_LEGP2/1-83
D5TEI3_LEGP2/84-177
D5U3R7_BRAM5/129-235
D5VI48_CAUST/4-89
D5VKN7_CAUST/10-94
D5VN36_CAUST/569-666
D5W3E2_CLOB2/94-210
D5W6E4_BURSC/139-253
D5W6L0_BURSC/692-789
D5WGH3_BURSC/577-674
D5WSN1_BACT2/90-185
D5X0C8_THIK1/121-235
D5X166_THIK1/9-110
D5XA42_THEPJ/9-123
D5XEY8_THEPJ/10-120
D5XFF1_THEPJ/98-208
D6CJZ6_9BACT/7-113
D6CJZ9_9BACT/2-104
D6CK10_9BACT/3-106
D6CQB5_THIS3/121-235
D6CTC6_THIS3/9-110
D6DWP8_ENTCL/694-791
D6E4X7_9FIRM/102-233
D6E551_9FIRM/585-686
D6E5L5_9FIRM/3-107
D6GIS6_9ENTR/105-223
D6GL64_9ENTR/550-647
D6GL74_9ENTR/694-791
D6HB77_NEIGO/6-103
D6HVR4_ECOLX/112-230
D6I1Q2_ECOLX/694-791
D6I706_ECOLX/112-230
D6IFA9_ECOLX/694-791
D6IP61_ECOLX/112-230
D6J9G2_ECOLX/112-230
D6JGJ2_ECOLX/694-791
D6JN89_NEIGO/6-103
D6JPX6_ACIG3/8-100
D6LQW0_9RHIZ/9-110
D6SPF6_9DELT/64-164
D6SQC7_9DELT/16-115
D6SQT5_9DELT/6-129
D6SRP1_9DELT/53-172
D6STW1_9DELT/5-101
D6SUR6_9DELT/5-114
D6UP72_9BACT/572-669
D6V1V7_9BRAD/4-99
D6V4J4_9BRAD/3-79
D6V4L0_9BRAD/30-127
D6V5G2_9BRAD/3-83
D6V5I4_9BRAD/5-97
D6VA92_9BRAD/5-88
D6VAK0_9BRAD/116-200
D6VAK0_9BRAD/14-105
D6XVB5_BACIE/100-208
D6Y1E7_BACIE/5-115
D6YZW1_DESAT/294-397
D6Z0V3_DESAT/124-233
D6Z1J9_DESAT/7-111
D6Z1U4_DESAT/4-123
D6Z1W2_DESAT/2-107
D6Z1Y3_DESAT/127-245
D6Z2X4_DESAT/82-182
D6Z437_DESAT/128-243
D6Z539_DESAT/16-118
D6Z705_DESAT/5-104
D7A7Y7_STAND/567-673
D7AE39_GEOSK/103-248
D7AE59_GEOSK/2-98
D7AFI1_GEOSK/124-229
D7AH17_GEOSK/124-230
D7AH87_GEOSK/123-229
D7AHI6_GEOSK/3-109
D7AHX3_GEOSK/2-101
D7AI21_GEOSK/131-252
D7ALY8_GEOSK/2-101
D7AM48_GEOSK/117-218
D7AP62_THEM3/96-197
D7CM20_SYNLT/97-205
D7CM58_SYNLT/107-217
D7D4T0_GEOSC/97-208
D7D6Q9_GEOSC/4-106
D7DI47_METS0/15-112
D7DQ28_METS0/118-238
D7H5U4_BRUAB/9-110
D7HB09_VIBCH/134-239
D7HC72_VIBCH/128-231
D7HD78_VIBCH/22-120
D7HEB9_VIBCH/143-250
D7HEB9_VIBCH/468-568
D7HN42_VIBCH/128-231
D7HP71_VIBCH/134-239
D7HQA3_VIBCH/143-250
D7HQA3_VIBCH/468-568
D7HRR8_VIBCH/23-121
D7HVZ6_PSESS/583-680
D7HW32_PSESS/15-118
D7HXP5_PSESS/4-107
D7HY89_PSESS/75-177
D7HY97_PSESS/10-99
D7I2B4_PSESS/123-234
D7I517_PSESS/7-104
D7JMS1_ECOLX/112-230
D7MZ30_9NEIS/5-104
D7WRA4_9BACI/4-109
D7WUJ7_9BACI/847-957
D7WYH9_9BACI/99-204
D7X2R0_ECOLX/112-230
D7X4J2_ECOLX/575-672
D7XUU1_ECOLX/112-230
D7XWM4_ECOLX/694-791
D7XZ92_ECOLX/694-791
D7Y8W7_ECOLX/112-230
D7YC92_ECOLX/112-230
D7YDM3_ECOLX/694-791
D7YS65_ECOLX/694-791
D7YSU2_ECOLX/112-230
D7Z748_ECOLX/112-230
D7ZK50_ECOLX/694-791
D7ZNP2_ECOLX/694-791
D7ZPG1_ECOLX/112-230
D8A7L5_ECOLX/555-655
D8ACT7_ECOLX/112-230
D8AG31_ECOLX/694-791
D8ATS2_ECOLX/694-791
D8AVV2_ECOLX/112-230
D8AZA4_ECOLX/694-791
D8B0S8_ECOLX/112-230
D8BD39_ECOLX/694-791
D8BP43_ECOLX/112-230
D8C2D6_ECOLX/710-807
D8C5J5_ECOLX/112-230
D8C8V0_ECOLX/420-517
D8C9G0_ECOLX/112-230
D8D0B1_COMTE/6-106
D8E322_ECOLX/112-230
D8E608_ECOLX/694-791
D8EHB2_ECOLX/694-791
D8EKW3_ECOLX/112-230
D8FDX1_9DELT/146-255
D8G7L1_9CYAN/1947-2043
D8G7L1_9CYAN/2186-2280
D8GQI5_CLOLD/94-210
D8IFE1_BRAP9/124-230
D8IT03_HERSS/121-238
D8IZW1_HERSS/200-309
D8JL18_ACISD/9-100
D8JS58_HYPDA/542-631
D8JVY9_HYPDA/8-91
D8JVZ1_HYPDA/200-284
D8JW01_HYPDA/28-118
D8JYZ3_HYPDA/125-207
D8JYZ3_HYPDA/22-113
D8JZ90_HYPDA/11-102
D8K635_NITWC/6-112
D8KA98_NITWC/3-92
D8KBK1_NITWC/10-96
D8ML95_ERWBE/694-791
D8MLA5_ERWBE/550-646
D8MQY9_ERWBE/113-232
D8N1Q5_RALSO/181-292
D8NC03_RALSO/20-122
D8NE99_RALSO/182-292
D8NJ58_RALSO/4-105
D8NTN0_RALSO/16-117
D8P5D0_RALSO/184-291
D8P6E2_RALSO/175-287
D8P7T1_9BACT/2-98
D8P7Z7_9BACT/138-249
D8P893_9BACT/127-224
D8P8P4_9BACT/2-100
D8P8P5_9BACT/10-107
D8P8P6_9BACT/3-85
D8P912_9BACT/3-96
D8P9X9_9BACT/58-164
D8P9Y0_9BACT/58-164
D8PAH9_9BACT/4-101
D8PAI2_9BACT/2-99
D8PAL6_9BACT/59-156
D8PBA5_9BACT/29-135
D8PBW6_9BACT/44-153
D8PDL3_9BACT/688-814
D8PDX6_9BACT/6-103
D8PEH8_9BACT/2-94
D8PEX0_9BACT/6-102
D8PF60_9BACT/2-98
D8PFE6_9BACT/6-103
D8PFE7_9BACT/2-99
D8PFK1_9BACT/106-213
D8PFM0_9BACT/98-190
D8PG43_9BACT/2-100
D8PH63_9BACT/28-129
D8PIG7_9BACT/3-100
D8PIZ9_9BACT/13-118
D9PF23_9ZZZZ/7-115
D9PF24_9ZZZZ/7-133
D9PFP0_9ZZZZ/8-106
D9PIS0_9ZZZZ/10-118
D9PLL1_9ZZZZ/3-86
D9QRI6_ACEAZ/98-215
D9R9X4_CLOSW/98-206
D9S3A4_THEOJ/97-201
D9SCW8_GALCS/181-291
D9SDR7_GALCS/15-122
D9SF05_GALCS/126-242
D9SKI2_CLOC7/93-217
D9TG79_CALOO/100-222
D9TMM4_THETC/94-197
D9YCF3_9DELT/568-669
D9YDB1_9DELT/526-619
D9ZEJ2_9ZZZZ/4-110
D9ZFD4_9ZZZZ/600-701
E0DPZ8_9RHIZ/9-110
E0E0L7_9RHIZ/9-110
E0FRA5_9THEO/96-198
E0HJX8_9GAMM/2-97
E0HKE7_9GAMM/10-100
E0HN00_9GAMM/3-100
E0HN02_9GAMM/142-250
E0HN02_9GAMM/473-590
E0HUD0_9GAMM/27-138
E0I9T5_9BACL/144-242
E0ICB2_9BACL/104-211
E0IGR0_9GAMM/142-250
E0IGR0_9GAMM/473-590
E0IGR2_9GAMM/3-100
E0IIU3_9GAMM/2-97
E0ILX6_9GAMM/10-100
E0ITB5_9GAMM/27-138
E0IV66_ECOLW/112-230
E0J5I7_ECOLW/694-791
E0JDU5_RHIME/7-99
E0JLH1_RHIME/118-202
E0JYX1_RHIME/7-99
E0K7G3_RHIME/118-202
E0LIQ6_SPHCR/2-84
E0LJY0_SPHCR/14-103
E0LL02_SPHCR/776-867
E0LNL2_SPHCR/17-107
E0LNP7_SPHCR/12-100
E0LP71_SPHCR/21-112
E0LPT8_SPHCR/533-626
E0LZ52_9ENTR/113-231
E0M1I0_9ENTR/550-646
E0MKZ7_9RHOB/23-114
E0MR28_9RHOB/21-115
E0MSD3_9RHOB/184-274
E0N9Z9_NEIME/6-103
E0NGV2_PEDAC/511-612
E0NZC0_9FIRM/110-220
E0P224_9FIRM/107-218
E0PHS2_STRGY/508-607
E0QHI1_9FIRM/101-204
E0QZF2_ECOLX/112-230
E0R5M0_ECOLX/694-791
E0RD65_PAEP6/106-214
E0RNL2_SPITD/3-107
E0RR55_SPITD/280-400
E0RR57_SPITD/2-108
E0RRB1_SPITD/12-133
E0RRT3_SPITD/241-357
E0RRU0_SPITD/146-261
E0RS25_SPITD/218-330
E0RSX0_SPITD/126-231
E0RUT0_BUTPB/106-230
E0RV76_BUTPB/98-198
E0RWF7_BUTPB/520-625
E0RY48_BUTPB/98-195
E0S206_BUTPB/3-105
E0S3H6_BUTPB/101-203
E0SAQ7_DICD3/122-241
E0SES4_DICD3/550-646
E0TAQ4_EDWTF/686-784
E0TBC5_PARBH/8-100
E0TDW3_PARBH/13-95
E0U1C3_BACPZ/98-205
E0UJU2_CYAP2/3-99
E0UJY4_CYAP2/605-698
E0XUT2_9DELT/5-101
E1CQV9_VIBPA/112-215
E1CSB1_VIBPA/3-101
E1CSS9_VIBPA/132-236
E1D006_VIBPA/144-248
E1D006_VIBPA/469-569
E1D7I1_VIBPA/112-215
E1D8J0_VIBPA/144-248
E1D8J0_VIBPA/469-569
E1D9F2_VIBPA/132-236
E1DFK6_VIBPA/3-101
E1DGN8_VIBPA/3-101
E1DPY5_VIBPA/144-248
E1DPY5_VIBPA/469-569
E1DSX5_VIBPA/112-215
E1DTQ0_VIBPA/132-236
E1EA30_VIBPA/144-248
E1EA30_VIBPA/469-569
E1EDE9_VIBPA/132-236
E1EG04_VIBPA/3-101
E1EGF9_VIBPA/112-215
E1FEE5_9THEO/96-198
E1HNI5_ECOLX/694-791
E1HU44_ECOLX/112-230
E1HZU1_ECOLX/575-672
E1I0V9_ECOLX/112-230
E1IMU5_ECOLX/112-230
E1IT82_ECOLX/694-791
E1JB47_ECOLX/112-230
E1JE87_ECOLX/694-791
E1JS66_DESFR/115-243
E1JSU8_DESFR/5-106
E1JUQ3_DESFR/4-99
E1JWK4_DESFR/65-164
E1JXA0_DESFR/106-211
E1JYC2_DESFR/117-221
E1JYF6_DESFR/25-132
E1JZG4_DESFR/12-109
E1K7R5_9FIRM/108-209
E1K904_9FIRM/100-199
E1K9V7_9FIRM/90-190
E1KBR3_9FIRM/90-189
E1KCY5_9FIRM/113-214
E1KDS1_9FIRM/102-214
E1KG34_9FIRM/90-191
E1KG41_9FIRM/91-191
E1KIF9_9FIRM/79-181
E1KIU8_9FIRM/100-212
E1KIX1_9FIRM/116-219
E1KIY9_9FIRM/98-199
E1KJH9_9FIRM/100-201
E1KK09_9FIRM/99-203
E1KKD4_9FIRM/15-110
E1KLT7_9FIRM/90-187
E1MH71_9GAMM/6-97
E1MII7_9GAMM/2-120
E1MJS4_9GAMM/8-105
E1MNM6_9GAMM/101-211
E1MP92_9GAMM/115-230
E1MP93_9GAMM/115-232
E1MPV7_9GAMM/65-165
E1MSG0_9GAMM/4-92
E1MST8_9GAMM/86-186
E1MSW8_9GAMM/5-109
E1MTV0_9GAMM/11-105
E1P6M8_ECOAB/112-230
E1PJ39_ECOAB/694-791
E1QDI4_DESB2/117-226
E1QE98_DESB2/140-247
E1QFZ3_DESB2/22-118
E1QGA1_DESB2/109-214
E1QIW7_DESB2/12-118
E1QIX0_DESB2/6-116
E1QKE8_DESB2/10-122
E1QL80_DESB2/3-103
E1QLB4_DESB2/73-175
E1QLG1_DESB2/179-283
E1R1T8_SPISS/289-383
E1R4G4_SPISS/146-258
E1R4H1_SPISS/243-363
E1R597_SPISS/216-328
E1RBF2_SPISS/137-243
E1RBJ1_SPISS/130-236
E1RL63_XYLFG/4-109
E1RR77_XYLFG/5-106
E1RSF6_ECOUM/112-230
E1RTK5_ECOUM/694-791
E1SK42_PANVC/550-646
E1SK52_PANVC/694-791
E1SKF6_PANVC/113-231
E1SLD3_FERBD/11-121
E1SNP0_FERBD/76-174
E1SSC0_FERBD/138-246
E1SSC0_FERBD/471-585
E1SSN8_FERBD/2-97
E1SVJ7_FERBD/114-214
E1T1W5_THESX/96-198
E1TCJ5_BURSG/139-253
E1TDT0_BURSG/576-673
E1UK40_BACAS/98-206
E1VFY8_9GAMM/11-118
E1VIS7_9GAMM/138-249
E1VJQ0_9GAMM/407-486
E1VME8_9GAMM/3-101
E1VMJ3_9GAMM/4-92
E1VMW6_9GAMM/245-352
E1VNG9_9GAMM/3-113
E1VPN2_9GAMM/7-100
E1VQ00_9GAMM/86-186
E1VQ28_9GAMM/10-104
E1VQ58_9GAMM/3-114
E1VQ71_9GAMM/10-103
E1VQE7_9GAMM/2-107
E1VQH1_9GAMM/3-113
E1WD49_SALTS/694-791
E1WG35_SALTS/112-230
E1WXM0_BACMS/155-254
E1WYZ1_BACMS/120-231
E1WZM7_BACMS/134-240
E1X0B4_BACMS/11-121
E1X0R0_BACMS/39-134
E1X201_BACMS/103-194
E1X267_BACMS/110-224
E1X3K6_BACMS/12-119
E1X483_BACMS/671-773
E1X4R4_BACMS/107-225
E1X615_BACMS/128-225
E1XX21_LEGPN/84-177
E1Y256_LEGPN/6-102
E1YBQ6_9DELT/54-162
E1YGV9_9DELT/79-180
E1YJX5_9DELT/4-108
E2CHV4_9RHOB/2-87
E2CK95_9RHOB/23-116
E2CM54_9RHOB/123-208
E2CM54_9RHOB/21-112
E2CMW2_9RHOB/90-179
E2CRZ1_9RHOB/18-109
E2JZF6_ECO57/694-791
E2KBS5_ECO57/694-791
E2KMI2_ECO57/694-791
E2M7L6_PSESM/7-104
E2M8K2_PSESM/15-118
E2M946_PSESM/583-680
E2M992_PSESM/10-99
E2M9A0_PSESM/75-177
E2M9Z5_PSESM/123-234
E2MHP0_PSESM/3-108
E2MLJ5_PSESM/4-107
E2MSY3_FRANO/142-252
E2PDL8_NEIPO/6-104
E2QGP0_ECOLX/694-791
E2QKX0_ECOLX/112-230
E2SSX3_9RALS/185-291
E2T1V7_9RALS/28-124
E2WV32_ECOLX/112-230
E2WWK7_ECOLX/694-791
E2XDK5_SHIDY/687-784
E2XID5_SHIDY/112-230
E2XLY1_PSEFL/15-116
E2XNG9_PSEFL/78-176
E2XNI0_PSEFL/10-98
E2XWV2_PSEFL/124-235
E2XXE6_PSEFL/4-109
E2XYF6_PSEFL/7-104
E2ZTS4_PSEAE/7-104
E2ZVM0_PSEAE/10-98
E2ZW46_PSEAE/10-107
E2ZW77_PSEAE/76-174
E2ZXB6_PSEAE/126-237
E2ZXT7_PSEAE/15-117
E3A4N4_PSEAE/1-62
E3BEU7_9VIBR/115-219
E3BEU8_9VIBR/131-235
E3BGA0_9VIBR/3-101
E3BK52_9VIBR/562-660
E3BL52_9VIBR/6-105
E3BN58_9VIBR/143-250
E3BN58_9VIBR/468-573
E3BPM8_9VIBR/215-316
E3CVU8_9BACT/104-213
E3D3C9_NEIM7/6-103
E3DK23_ERWSE/550-646
E3DPP6_HALPG/95-202
E3DVR6_BACA1/98-206
E3E7Z3_PAEPS/102-210
E3FDJ4_STIAD/331-436
E3FE64_STIAD/18-117
E3FH00_STIAD/124-231
E3FHM1_STIAD/12-92
E3FID1_STIAD/11-104
E3FP97_STIAD/3-107
E3FPT1_STIAD/210-313
E3FQX0_STIAD/33-136
E3FSK1_STIAD/14-92
E3FVX6_STIAD/108-210
E3FW66_STIAD/232-331
E3FWZ3_STIAD/9-109
E3G4E6_ENTCS/112-230
E3GA41_ENTCS/694-791
E3HSF4_ACHXA/124-227
E3I937_GEOS0/97-209
E3IE93_GEOS0/4-113
E3IJK1_DESVR/19-115
E3IM38_DESVR/106-211
E3IMV4_DESVR/6-127
E3IQG2_DESVR/3-107
E3IRL6_DESVR/111-218
E3IS71_DESVR/2-104
E3IT47_DESVR/3-106
E3PKI1_ECOH1/112-230
E3PMC3_ECOH1/694-791
E3PSI2_CLOSD/102-203
E3PXD1_CLOSD/3-110
E3T321_9ZZZZ/20-125
E3T6B3_9BACT/12-113
E3T6C9_9BACT/122-221
E3T703_9BACT/35-131
E3XML7_ECOLX/112-230
E3XSG9_ECOLX/694-791
E3Y203_SHIFL/112-230
E3Y7T5_SHIFL/167-264
E4K4T4_9FIRM/100-221
E4LJP9_9FIRM/110-221
E4LKI8_9FIRM/107-218
E4M0L2_9FIRM/110-210
E4MJA6_9FIRM/112-212
E4P2H4_ECO8N/112-230
E4PDJ2_ECO8N/694-791
E4PFS1_MARAH/6-96
E4PG73_MARAH/7-107
E4PHT7_MARAH/9-127
E4PKC4_MARAH/1-79
E4PN23_MARAH/2-82
E4PND2_MARAH/1-73
E4PP89_MARAH/31-141
E4PPC0_MARAH/1-79
E4PRC6_MARAH/107-186
E4PSD6_MARAH/78-175
E4Q509_CALOW/100-219
E4QCX8_CALH1/100-222
E4QJU6_METS6/186-298
E4QNB0_METS6/584-686
E4QNJ7_METS6/7-117
E4QPS5_METS6/14-115
E4R4P9_PSEPB/69-166
E4R4R7_PSEPB/15-116
E4R4X8_PSEPB/6-103
E4R971_PSEPB/10-99
E4R982_PSEPB/40-142
E4RB02_PSEPB/121-234
E4RI94_PSEPB/3-108
E4S957_CALKI/100-221
E4SE98_CALK2/100-222
E4THN1_CALNY/154-250
E4TIC4_CALNY/418-514
E4TJL9_CALNY/102-214
E4TK17_CALNY/31-152
E4TYS6_SULKY/504-613
E4UDL8_LIBSC/12-104
E4WMC8_9BACT/11-112
E4ZE89_NEIL0/6-104
E5BAK2_ERWAM/550-646
E5RST0_THEVL/599-699
E5RST1_THEVL/581-689
E5UHU7_NEIMU/6-103
E5W1F6_9BACI/100-209
E5W9K7_9BACI/279-377
E5W9K7_9BACI/410-505
E5WF45_9BACI/50-160
E5WG17_9BACI/725-833
E5WI27_9BACI/98-207
E5YK18_9ENTR/104-222
E5YMK9_9ENTR/690-787
E5YVT9_9BACL/102-209
E5ZQM6_ECOLX/112-230
E5ZX75_ECOLX/694-791
E6A2B9_ECOLX/694-791
E6AFD2_ECOLX/112-230
E6ASK6_ECOLX/112-230
E6AWU9_ECOLX/694-791
E6B1L2_ECOLX/687-784
E6B8H7_ECOLX/112-230
E6BLU9_ECOLX/112-230
E6BNT1_ECOLX/694-791
E6JSK0_9SPIO/241-357
E6JSK7_9SPIO/146-261
E6JSU0_9SPIO/218-330
E6JT49_9SPIO/126-231
E6JTN7_9SPIO/3-107
E6JXA3_9SPIO/2-108
E6JXA5_9SPIO/280-400
E6JXH4_9SPIO/12-133
E6N0A6_NEIMH/6-103
E6PDW5_9ZZZZ/18-119
E6PFR6_9ZZZZ/150-281
E6PFR6_9ZZZZ/24-127
E6PFZ3_9ZZZZ/24-158
E6PHD7_9ZZZZ/15-118
E6PHF3_9ZZZZ/12-117
E6PIF4_9ZZZZ/17-122
E6PMA2_9ZZZZ/121-235
E6PRF9_9ZZZZ/15-113
E6PWP3_9ZZZZ/1-83
E6PYS9_9ZZZZ/239-338
E6PYS9_9ZZZZ/32-131
E6Q1H9_9ZZZZ/22-156
E6Q1Q5_9ZZZZ/150-281
E6Q1Q5_9ZZZZ/24-127
E6Q2M5_9ZZZZ/19-119
E6Q4D6_9ZZZZ/17-122
E6Q548_9ZZZZ/1-75
E6Q569_9ZZZZ/9-114
E6Q6M0_9ZZZZ/22-156
E6Q7T5_9ZZZZ/17-122
E6QA36_9ZZZZ/3-107
E6QDP9_9ZZZZ/130-232
E6QQ42_9ZZZZ/110-218
E6QRZ6_9ZZZZ/6-109
E6RGK1_PSEU9/146-255
E6RGK1_PSEU9/492-604
E6RGV2_PSEU9/4-100
E6RH49_PSEU9/110-208
E6RKP2_PSEU9/122-232
E6RM46_PSEU9/5-98
E6RNR5_PSEU9/3-101
E6RNV3_PSEU9/7-121
E6SJP9_THEM7/110-210
E6SXH5_SHEB6/3-100
E6SXH7_SHEB6/142-250
E6SXH7_SHEB6/473-590
E6T1D2_SHEB6/2-97
E6T4K0_SHEB6/10-100
E6TT39_BACCJ/550-656
E6TZD6_BACCJ/98-206
E6U2A3_BACCJ/3-113
E6U3D0_ETHHY/540-639
E6U754_ETHHY/86-193
E6UMT3_CLOTL/90-189
E6UNH1_CLOTL/88-199
E6UNV6_CLOTL/113-214
E6UQE1_CLOTL/115-218
E6UQG1_CLOTL/100-212
E6UQM2_CLOTL/98-199
E6URK5_CLOTL/41-137
E6URU0_CLOTL/90-188
E6URX7_CLOTL/100-201
E6USV3_CLOTL/103-209
E6UTR7_CLOTL/102-215
E6V827_VARPD/13-117
E6VA10_VARPD/567-664
E6VGQ4_RHOPX/3-82
E6VJL9_RHOPX/115-198
E6VLV8_RHOPX/5-85
E6VNF3_RHOPX/116-202
E6VNF3_RHOPX/14-105
E6VQF3_RHOPX/5-98
E6VQW1_DESAO/88-187
E6VR52_DESAO/4-99
E6VRH2_DESAO/121-223
E6VRT0_DESAO/6-111
E6VS44_DESAO/13-110
E6VVB2_DESAO/93-210
E6VWY3_DESAO/108-209
E6W319_DESIS/534-641
E6W4L3_DESIS/106-237
E6W4M9_DESIS/4-112
E6W4V2_DESIS/133-248
E6WB98_PANSA/113-231
E6WHB6_PANSA/550-646
E6WHC4_PANSA/698-795
E6WQD9_PSEUU/4-106
E6WT87_PSEUU/153-269
E6WUQ9_PSEUU/10-106
E6WVP8_PSEUU/561-659
E6XGJ5_SHEP2/10-100
E6XJ64_SHEP2/3-100
E6XJ66_SHEP2/143-251
E6XJ66_SHEP2/474-591
E6XN92_SHEP2/5-97
E6XSG2_SHEP2/25-114
E7B1M3_YERE1/115-233
E7B8V9_YERE1/697-794
E7BG48_NEIMW/6-103
E7GTL2_CLOSY/534-635
E7HHS8_ECOLX/694-791
E7HK54_ECOLX/112-230
E7HSF7_ECOLX/112-230
E7HWY8_ECOLX/47-144
E7I786_ECOLX/464-561
E7IBW6_ECOLX/112-230
E7INK9_ECOLX/694-791
E7IPB6_ECOLX/112-230
E7J2G3_ECOLX/112-230
E7JA64_ECOLX/694-791
E7JKJ4_ECOLX/694-791
E7JQJ0_ECOLX/112-230
E7K0V2_SHISO/575-672
E7K4S1_SHISO/112-230
E7M418_9BACL/85-192
E7N0R3_9FIRM/107-218
E7N494_9FIRM/118-229
E7NRG8_TREPH/145-261
E7P1J9_PSESG/15-118
E7P2V6_PSESG/4-107
E7P399_PSESG/123-234
E7P3N3_PSESG/75-177
E7P3P1_PSESG/10-99
E7PAD4_PSESG/7-104
E7PJ82_PSESG/7-104
E7PM14_PSESG/123-234
E7PME8_PSESG/75-177
E7PMF6_PSESG/10-99
E7PRR4_PSESG/4-107
E7PTE4_PSESG/15-118
E7RIC2_9BACL/4-103
E7RJ28_9BACL/4-105
E7RVH3_9BURK/23-117
E7RX70_9BURK/117-227
E7SND3_SHIDY/112-230
E7SQB3_SHIDY/134-231
E7STP8_SHIBO/694-791
E7SUE8_SHIBO/112-230
E7TI36_SHIFL/694-791
E7TJA9_SHIFL/112-230
E7TPU7_ECO57/694-791
E7TZP6_ECO57/112-197
E7U6B2_ECOLX/112-230
E7UBD7_ECOLX/694-791
E7UMQ4_ECOLX/112-230
E7UQB2_ECOLX/694-791
E7UST2_SALTY/694-791
E7UZB5_SALTY/112-230
E7V6E1_SALMO/112-230
E7VDI7_SALMO/694-791
E7VIX0_SALMO/106-222
E7VKE0_SALMO/112-230
E7VRL8_SALMO/694-791
E7VU56_SALMO/112-230
E7VVM1_SALMO/694-791
E7W691_SALMO/694-791
E7WFQ0_SALMO/112-230
E7WH61_SALMO/106-222
E7WJS3_SALMO/112-230
E7WNW5_SALMO/694-791
E7WU55_SALMO/112-230
E7X073_SALMO/694-791
E7X5E2_SALMO/694-791
E7XBJ2_SALMO/112-230
E7XJN9_SALMO/106-218
E7XQ24_SALMO/694-791
E7XQV3_SALMO/112-230
E7XW30_SALMO/694-791
E7Y1V6_SALMO/112-230
E7Y9R1_SALMO/112-230
E7YD73_SALMO/106-222
E7YGK9_SALMO/694-791
E7YJB8_SALMO/112-230
E7YJL3_SALMO/106-222
E7YNZ1_SALMO/694-791
E7YW34_SALMO/106-222
E7Z128_SALMO/694-791
E7Z1U6_SALMO/112-230
E7Z9M3_SALMO/694-791
E7ZBC1_SALMO/112-230
E7ZC79_SALMO/106-222
E7ZJ44_SALMO/694-791
E7ZJF6_SALMO/112-230
E7ZQQ6_SALMO/106-222
E7ZWD7_SALMO/112-230
E7ZX10_SALMO/694-791
E7ZZE7_SALMO/106-222
E8A7Q0_SALMO/112-230
E8A8A3_SALMO/694-791
E8AG53_SALMO/106-222
E8ALK5_SALMO/112-230
E8APK7_SALMO/106-222
E8ASU6_SALMO/694-791
E8AW93_SALMO/112-230
E8B5A3_SALMO/694-791
E8B808_SALMO/112-230
E8B8M5_SALMO/106-215
E8BIE4_SALMO/694-791
E8BK54_SALMO/106-222
E8BML7_SALMO/112-230
E8BUB9_SALMO/694-791
E8C1R7_SALMO/112-230
E8C4N5_SALMO/694-791
E8C6B0_SALMO/106-222
E8C990_SALMO/112-230
E8C9D9_SALMO/106-222
E8CDV3_SALMO/694-791
E8CNQ1_SALMO/112-230
E8CQK1_SALMO/694-791
E8CQU8_SALMO/106-222
E8CXQ7_SALMO/112-230
E8CXR5_SALMO/106-222
E8D5P4_SALMO/694-791
E8DAJ2_SALMO/112-230
E8DKI5_SALMO/694-791
E8DP40_SALMO/106-222
E8DQL9_SALMO/112-230
E8DY45_SALMO/694-791
E8E1A4_SALMO/112-230
E8E5V7_SALMO/106-222
E8E872_SALMO/694-791
E8EB70_SALMO/112-230
E8EHZ7_SALMO/106-222
E8EKM5_SALMO/694-791
E8ELW1_SALMO/112-230
E8ERJ2_SALMO/694-791
E8ESV2_SALMO/106-222
E8EZB7_SALMO/112-230
E8F098_SALMO/106-222
E8F9U4_SALMO/694-791
E8FBX4_SALMO/106-222
E8FFT2_SALMO/112-230
E8FKW7_SALMO/694-791
E8FS96_SALMO/694-791
E8FSZ4_SALMO/112-230
E8FZA4_SALMO/106-222
E8G1T7_SALMO/112-230
E8G5N6_SALMO/694-791
E8GG57_SALMO/112-230
E8GH04_SALMO/106-222
E8GI80_SALMO/694-791
E8GTG8_SALMO/106-222
E8GZT4_SALMO/112-230
E8H1D9_SALMO/694-791
E8H896_ECO57/464-561
E8HE20_ECO57/112-230
E8HLI4_ECOLX/162-259
E8HSW6_ECOLX/112-230
E8I0X1_ECOLX/163-260
E8I6T8_ECOLX/112-230
E8IF23_ECOLX/694-791
E8IK80_ECOLX/112-230
E8IYB7_ECOLX/112-230
E8J730_ECO57/694-791
E8JDD8_ECO57/112-230
E8JRK6_STREI/511-613
E8KY88_9RHIZ/18-98
E8L1Q3_9RHIZ/40-135
E8L5G3_9RHIZ/118-196
E8L7J4_9RHIZ/8-90
E8LSP2_9VIBR/3-101
E8LTS5_9VIBR/6-105
E8LUJ7_9VIBR/131-236
E8LXF9_9VIBR/144-248
E8LZM9_9VIBR/143-247
E8LZM9_9VIBR/466-567
E8M1A5_9VIBR/132-237
E8M1W5_9VIBR/702-803
E8M5T1_9VIBR/113-216
E8M787_9VIBR/3-101
E8M7J3_9VIBR/143-247
E8M7J3_9VIBR/468-569
E8MA99_9VIBR/142-244
E8NII3_SALET/112-230
E8NYS0_YERPH/118-236
E8PDN9_ACIB1/9-100
E8RB33_9DELT/128-228
E8RB47_9DELT/149-252
E8RCJ1_9DELT/29-136
E8RF81_9DELT/12-102
E8RFG8_9DELT/1316-1428
E8RG63_9DELT/84-184
E8RGD9_9DELT/102-214
E8RGE0_9DELT/101-211
E8RIR7_9DELT/54-155
E8RJR2_9DELT/36-140
E8RK36_9DELT/28-136
E8RLV1_9CAUL/48-135
E8RPC9_9CAUL/644-732
E8SLS2_NEIGO/6-103
E8SU32_GEOS2/4-106
E8SXZ6_GEOS2/97-208
E8T3J8_THEA1/94-188
E8T3U3_THEA1/104-208
E8T470_THEA1/218-327
E8TE63_MESCW/16-101
E8TKG2_MESCW/116-198
E8TKG2_MESCW/14-105
E8TUX1_ALIDB/7-107
E8UT47_THEBF/96-198
E8V0S6_TERSS/588-685
E8V3C2_TERSS/19-111
E8V8S4_TERSS/566-664
E8VAU1_BACST/98-205
E8VLQ7_VIBVU/144-248
E8VLQ7_VIBVU/469-571
E8VVD0_VIBVU/93-197
E8VXD1_VIBVU/134-239
E8WID8_GEOS8/4-90
E8WJC2_GEOS8/87-219
E8WLY7_GEOS8/123-224
E8WMK4_GEOS8/4-102
E8WNE8_GEOS8/2-83
E8WP78_GEOS8/122-227
E8WP80_GEOS8/169-254
E8WP85_GEOS8/125-231
E8WPE8_GEOS8/132-253
E8WPX9_GEOS8/6-98
E8WQC6_GEOS8/103-224
E8WRF8_GEOS8/2-100
E8WRJ2_GEOS8/123-228
E8WT75_GEOS8/3-103
E8WYZ9_ACISM/4-101
E8X1E3_ACISM/580-677
E8X1Y8_ACISM/12-103
E8X651_ACISM/3-82
E8X8G8_SALT4/112-230
E8XFD2_SALT4/694-791
E8XPM5_RAHSY/693-790
E8XTD4_RAHSY/550-646
E8XTE9_RAHSY/115-233
E8YBX3_ECOKO/694-791
E8YDD1_ECOKO/112-230
E8YI00_9BURK/139-253
E8YTI1_9BURK/576-673
E8ZS95_CLOB0/20-129
E8ZWB6_CLOB0/94-210
E9A0Y6_SALET/112-230
E9A7T6_SALET/694-791
E9CK51_9ENTR/108-226
E9DKR9_9STRE/508-607
E9S0S4_TREDE/146-251
E9S465_TREDE/217-329
E9SUY2_CLOSY/534-635
E9T8N3_ECOLX/694-791
E9TIZ6_ECOLX/112-230
E9TPE8_ECOLX/112-230
E9TTM2_ECOLX/694-791
E9UD93_ECOLX/694-791
E9UH10_ECOLX/112-230
E9VE63_ECOLX/511-608
E9VF58_ECOLX/112-230
E9VUD1_ECOLX/694-791
E9VWN4_ECOLX/112-230
E9W577_ECOLX/112-230
E9W7K0_ECOLX/694-791
E9WDM4_ECOLX/112-230
E9WM07_ECOLX/694-791
E9WNQ9_ECOLX/553-655
E9WRV6_ECOLX/112-230
E9X086_ECOLX/694-791
E9X4Q7_ECOLX/112-230
E9XD76_ECOLX/694-791
E9XMC4_ECOLX/112-230
E9XSS2_ECOLX/694-791
E9XY03_ECOLX/112-230
E9Y6Y2_ECOLX/694-791
E9YAE6_ECOLX/112-230
E9YG31_ECOLX/694-791
E9YVR2_ECOLX/694-791
E9YZG5_ECOLX/112-230
E9Z6N6_ESCFE/112-230
E9Z8D0_ESCFE/553-655
E9ZCX6_ESCFE/694-791
E9ZVG9_NEIME/6-103
F0A0Z0_NEIME/6-103
F0A6C4_NEIME/6-103
F0ACQ2_NEIME/6-103
F0AI15_NEIME/6-103
F0ANJ6_NEIME/6-103
F0AU08_NEIME/6-103
F0AZR6_NEIME/6-103
F0B5H6_NEIME/6-103
F0B8N5_9XANT/560-657
F0BFF5_9XANT/132-249
F0BH60_9XANT/5-103
F0BJ31_9XANT/4-110
F0BMV4_9XANT/131-248
F0BN40_9XANT/5-103
F0BRN9_9XANT/560-657
F0BUX9_9XANT/5-110
F0BZT1_9XANT/6-106
F0C830_9XANT/5-110
F0C8N4_9XANT/131-248
F0DHM7_9FIRM/96-198
F0DL17_9FIRM/5-98
F0DN47_9FIRM/99-212
F0DUA5_9FIRM/94-197
F0E249_9PSED/6-103
F0E6T5_9PSED/121-234
F0E7F2_9PSED/15-116
F0EAW0_9PSED/3-108
F0ECU2_9PSED/87-189
F0ECV3_9PSED/10-99
F0EJB8_ENTCA/514-613
F0G385_9BURK/542-639
F0G3D8_9BURK/300-397
F0G7U9_9BURK/126-240
F0GJH0_9BURK/11-119
F0HHJ2_9FIRM/522-620
F0J4D9_ACIMA/578-678
F0JCD1_DESDE/56-166
F0JDI1_DESDE/8-110
F0JEW5_DESDE/75-161
F0JGM8_DESDE/93-200
F0JH22_DESDE/73-169
F0JHA0_DESDE/4-99
F0JHC8_DESDE/120-226
F0JLY8_ESCFE/553-655
F0JSL1_ESCFE/112-230
F0JVG3_ESCFE/687-784
F0K3X5_CLOAE/523-623
F0K4J5_CLOAE/502-602
F0K9C4_CLOAE/97-213
F0KAC5_CLOAE/21-130
F0KBY4_CLOAE/6-107
F0KMC4_ACICP/8-100
F0KWL2_YERE3/697-794
F0L0R6_YERE3/115-233
F0L223_9RHIZ/21-113
F0L647_9RHIZ/120-205
F0LBL2_9RHIZ/566-671
F0LU32_VIBFU/3-101
F0LW48_VIBFU/143-251
F0LW48_VIBFU/469-570
F0LXE9_VIBFU/114-217
F0LZ98_VIBFU/134-239
F0MGP4_NEIMG/6-103
F0MT27_NEIMM/6-103
F0MVY4_NEIMP/6-103
F0N324_NEIMO/6-103
F0N5V0_NEIMN/6-103
F0Q764_ACIAP/6-107
F0Q9U9_ACIAP/4-103
F0QA19_ACIAP/234-341
F0QP28_ACIBD/9-100
F0S0S9_DESTD/223-332
F0S2A7_DESTD/100-199
F0S492_DESTD/109-216
F0SHU4_PLABD/41-134
F0SKP5_PLABD/28-112
F0SNV6_PLABD/33-128
F0STW5_SYNGF/6-113
F0SZW5_SYNGF/98-202
F0T2L3_SYNGF/4-111
F0VVN1_STRG2/508-607
F1T882_9CLOT/93-195
F1T910_9CLOT/105-222
F1VXG2_9BURK/180-299
F1W1J7_9BURK/14-114
F1W4B3_9BURK/126-242
F1XQC7_ECO57/112-197
F1XY14_ECO57/694-791
F1XZB4_ECO57/112-197
F1Y9U6_ECO57/694-791
F1Z0I6_9STRE/503-600
F1Z4Y7_9SPHN/555-652
F1Z544_9SPHN/9-99
F1Z5I8_9SPHN/6-94
F1Z5I8_9SPHN/98-186
F1Z6R8_9SPHN/6-106
F1Z7A4_9SPHN/11-98
F1Z892_9SPHN/790-881
F1Z9D4_9SPHN/11-98
F1ZA95_9SPHN/21-108
F1ZAE7_9SPHN/13-101
F1ZDB9_9SPHN/22-112
F1ZDH7_9SPHN/1-83
F1ZNS8_ECOLX/694-791
F1ZSH8_THEET/96-198
F2A4T5_RHIET/566-670
F2A676_RHIET/37-129
F2AJ25_RHIET/77-161
F2B176_RHOBA/120-214
F2B176_RHOBA/8-116
F2ERM8_PANAN/70-188
F2EZ27_PANAN/550-646
F2F302_9BACL/4-114
F2F6V8_9BACL/99-204
F2FBW1_SALDU/694-791
F2FE05_SALDU/112-230
F2FUN5_SALGL/694-791
F2FV44_SALGL/112-230
F2G244_ALTMD/154-243
F2G244_ALTMD/499-590
F2G246_ALTMD/3-111
F2G6Z7_ALTMD/3-111
F2G6Z9_ALTMD/154-243
F2G6Z9_ALTMD/499-590
F2G9C6_ALTMD/82-181
F2G9G9_ALTMD/6-100
F2GC62_ALTMD/121-222
F2GWA4_BRUME/2-91
F2H583_BACTU/526-625
F2H583_BACTU/657-741
F2HXC7_BRUME/2-91
F2IMZ5_VIBCH/143-250
F2IMZ5_VIBCH/468-568
F2IQD9_VIBCH/3-101
F2ITF9_VIBCH/134-239
F2IU36_VIBCH/113-216
F2IVV3_9PROT/9-99
F2IZ45_9PROT/90-179
F2IZ46_9PROT/71-154
F2J1P5_9PROT/7-94
F2J521_9PROT/121-207
F2J521_9PROT/19-110
F2J5C2_9PROT/324-417
F2JH30_9FIRM/102-200
F2JRJ5_9FIRM/115-227
F2K537_PSEBR/3-110
F2K9J1_PSEBR/76-176
F2KC49_PSEBR/124-235
F2KK68_PSEBR/5-107
F2KL44_PSEBR/15-117
F2KLJ4_PSEBR/3-100
F2LFX7_BURGA/126-240
F2LPJ7_BURGA/608-705
F2LTS5_9DELT/109-214
F2LTS9_9DELT/84-172
F2MV00_PSEST/3-88
F2MVE9_PSEST/694-791
F2MWA9_PSEST/17-122
F2MY67_PSEST/7-104
F2N035_PSEST/124-232
F2N063_PSEST/10-99
F2N4W8_PSEST/4-107
F2N4Z7_PSEST/96-195
F2NIA9_9DELT/6-114
F2NRU9_9SPIO/216-331
F2NSQ9_9SPIO/241-356
F2NTT2_9SPIO/145-263
F2PC24_PHOMO/422-529
F2PC24_PHOMO/97-188
O67406_AQUAE/589-692
O83124_TREPA/157-273
PKN1_MYXXA/378-492
Q01PV7_SOLUE/7-81
Q01QN1_SOLUE/17-117
Q01SM8_SOLUE/17-119
Q01SY4_SOLUE/37-114
Q01TM3_SOLUE/15-115
Q01X68_SOLUE/9-114
Q01XU7_SOLUE/11-112
Q023V9_SOLUE/19-123
Q025L1_SOLUE/6-104
Q028Z1_SOLUE/5-114
Q02AZ9_SOLUE/2-103
Q02G69_PSEAB/7-104
Q02NV6_PSEAB/10-98
Q02PC3_PSEAB/10-107
Q02PF2_PSEAB/131-229
Q02QI7_PSEAB/138-249
Q02R13_PSEAB/15-117
Q02V69_PSEAB/3-88
Q03DJ8_PEDPA/511-611
Q04DU9_OENOB/283-381
Q04PZ5_LEPBJ/20-116
Q04QX8_LEPBJ/317-420
Q04TZ2_LEPBJ/255-354
Q04U84_LEPBJ/7-114
Q04W51_LEPBJ/14-109
Q04XC1_LEPBL/14-109
Q04Z85_LEPBL/316-420
Q04ZN3_LEPBL/255-354
Q053P7_LEPBL/7-114
Q054Y8_LEPBL/20-116
Q07J66_RHOP5/3-97
Q07L54_RHOP5/3-97
Q07MH6_RHOP5/6-86
Q07NG2_RHOP5/5-92
Q07P67_RHOP5/135-221
Q07P67_RHOP5/33-124
Q07QE0_RHOP5/116-202
Q07QP8_RHOP5/14-93
Q07R93_RHOP5/3-79
Q07SL0_RHOP5/3-96
Q07YX2_SHEFN/114-215
Q080P0_SHEFN/10-100
Q081I1_SHEFN/2-97
Q086F1_SHEFN/3-101
Q086F3_SHEFN/142-250
Q086F3_SHEFN/475-592
Q08MX8_STIAD/361-464
Q08PH5_STIAD/1-93
Q08PL4_STIAD/159-261
Q08PZ6_STIAD/9-111
Q08QU1_STIAD/193-292
Q08R89_STIAD/79-172
Q08TU2_STIAD/145-244
Q08TY2_STIAD/55-154
Q08VH5_STIAD/3-120
Q08XV9_STIAD/222-325
Q091T8_STIAD/1-82
Q093T9_STIAD/68-168
Q094K6_STIAD/266-373
Q095S0_STIAD/21-125
Q098R7_STIAD/14-113
Q09BA4_STIAD/1-69
Q09BL2_STIAD/109-216
Q09CZ5_STIAD/191-296
Q09DC1_STIAD/5-101
Q0A7J9_ALHEH/82-179
Q0A8S4_ALHEH/5-109
Q0AB43_ALHEH/6-105
Q0ACC1_ALHEH/117-196
Q0ACD4_ALHEH/108-190
Q0AQR9_MARMM/22-113
Q0AYL4_SYNWW/98-207
Q0B948_BURCM/171-279
Q0BB56_BURCM/126-240
Q0BGA2_BURCM/692-789
Q0BNG6_FRATO/142-252
Q0BXH6_HYPNA/9-100
Q0BYU4_HYPNA/122-200
Q0BYU4_HYPNA/20-110
Q0C3R0_HYPNA/65-144
Q0EDR9_PSESH/16-113
Q0EDX2_PSESF/7-104
Q0EWG3_9PROT/34-133
Q0EWG4_9PROT/3-104
Q0EWG9_9PROT/4-104
Q0EY84_9PROT/8-106
Q0EZJ9_9PROT/79-177
Q0F075_9PROT/45-148
Q0F0R1_9PROT/37-133
Q0F2S6_9PROT/4-113
Q0G0Q1_9RHIZ/12-111
Q0G498_9RHIZ/3-92
Q0G6S2_9RHIZ/110-195
Q0G731_9RHIZ/12-99
Q0HHG9_SHESM/10-100
Q0HJM8_SHESM/2-97
Q0HLE1_SHESM/10-107
Q0HLE3_SHESM/142-250
Q0HLE3_SHESM/473-590
Q0HTS3_SHESR/10-100
Q0HVX4_SHESR/2-97
Q0HXP5_SHESR/10-107
Q0HXP7_SHESR/142-250
Q0HXP7_SHESR/473-590
Q0HYI7_SHESR/101-196
Q0JY46_CUPNH/167-280
Q0K344_CUPNH/535-627
Q0KBB8_CUPNH/21-117
Q0KC10_CUPNH/161-277
Q0T5K6_SHIF8/112-230
Q0TBS0_ECOL5/694-791
Q0TII1_ECOL5/112-230
Q0VMH2_ALCBS/14-112
Q0VNN7_ALCBS/6-112
Q0VPY9_ALCBS/271-377
Q0VQM4_ALCBS/3-104
Q0VSL4_ALCBS/14-116
Q11HK6_MESSB/117-201
Q11HK6_MESSB/15-105
Q12AK8_POLSJ/14-114
Q12I55_SHEDO/109-219
Q12MJ5_SHEDO/2-97
Q12P89_SHEDO/10-101
Q12QF2_SHEDO/3-100
Q12QF4_SHEDO/144-252
Q12QF4_SHEDO/477-593
Q130A0_RHOPS/7-83
Q132D2_RHOPS/565-657
Q134I7_RHOPS/116-202
Q134I7_RHOPS/14-105
Q135G0_RHOPS/3-107
Q135G3_RHOPS/3-116
Q136C8_RHOPS/3-82
Q137I2_RHOPS/5-84
Q137U9_RHOPS/5-91
Q13AD3_RHOPS/3-79
Q13FA5_BURXL/194-300
Q13LI1_BURXL/132-246
Q13NL7_BURXL/187-297
Q13PP4_BURXL/576-673
Q13T07_BURXL/133-247
Q15T84_PSEA6/100-206
Q15TV1_PSEA6/6-100
Q15V41_PSEA6/84-181
Q15WD3_PSEA6/152-260
Q15WD3_PSEA6/497-602
Q15YC0_PSEA6/4-99
Q182N2_CLOD6/510-607
Q1BNB1_BURCA/184-292
Q1BSV4_BURCA/126-240
Q1BX43_BURCA/692-789
Q1C4E8_YERPA/115-233
Q1CLC5_YERPN/115-233
Q1CWT6_MYXXD/265-372
Q1CX01_MYXXD/259-369
Q1CY00_MYXXD/37-141
Q1CZM5_MYXXD/160-263
Q1D0H8_MYXXD/29-128
Q1D0N0_MYXXD/18-111
Q1D0R9_MYXXD/183-290
Q1D3N8_MYXXD/40-139
Q1D4C1_MYXXD/36-140
Q1D5V3_MYXXD/20-124
Q1D5W3_MYXXD/13-103
Q1D616_MYXXD/10-112
Q1D6E8_MYXXD/21-124
Q1D905_MYXXD/72-181
Q1D9C6_MYXXD/9-109
Q1DC99_MYXXD/378-492
Q1DDC6_MYXXD/7-106
Q1DDQ1_MYXXD/170-269
Q1DE28_MYXXD/50-152
Q1DEP1_MYXXD/374-475
Q1DG77_MYXXD/214-318
Q1GR23_SPHAL/16-104
Q1GR24_SPHAL/608-690
Q1GSK9_SPHAL/15-100
Q1GTC4_SPHAL/127-215
Q1GTC4_SPHAL/30-121
Q1GUB3_SPHAL/49-138
Q1GUM0_SPHAL/48-136
Q1GV76_SPHAL/17-107
Q1GVY9_SPHAL/9-91
Q1H171_METFK/12-112
Q1H2M7_METFK/101-211
Q1I568_PSEE4/15-116
Q1I718_PSEE4/121-234
Q1I7F2_PSEE4/75-177
Q1I7G3_PSEE4/10-99
Q1I828_PSEE4/17-116
Q1IE61_PSEE4/4-108
Q1IF36_PSEE4/6-104
Q1IIM1_ACIBL/126-222
Q1IJ24_ACIBL/26-129
Q1IJ43_ACIBL/17-114
Q1IJA0_ACIBL/3-99
Q1IJE5_ACIBL/135-194
Q1IKW4_ACIBL/129-225
Q1IL03_ACIBL/5-102
Q1ILL5_ACIBL/173-270
Q1ILV3_ACIBL/146-241
Q1ILV6_ACIBL/9-107
Q1IM06_ACIBL/121-219
Q1IM80_ACIBL/124-216
Q1IMP0_ACIBL/119-216
Q1IPU3_ACIBL/146-231
Q1IQ87_ACIBL/40-140
Q1IRY8_ACIBL/3-93
Q1ISU0_ACIBL/33-130
Q1IUC3_ACIBL/3-100
Q1IUC4_ACIBL/3-98
Q1IUN9_ACIBL/3-101
Q1IVL1_ACIBL/121-218
Q1JWD2_DESAC/5-109
Q1JWM4_DESAC/119-224
Q1JZP3_DESAC/100-207
Q1K0T0_DESAC/3-102
Q1K1K6_DESAC/3-102
Q1K3T2_DESAC/123-230
Q1K4A7_DESAC/11-119
Q1LAQ0_RALME/142-257
Q1LEQ3_RALME/163-274
Q1LL41_RALME/705-802
Q1LMC1_RALME/25-124
Q1LMK9_RALME/535-632
Q1LP98_RALME/188-311
Q1MG98_RHIL3/119-203
Q1MHV4_RHIL3/8-100
Q1MIR9_RHIL3/577-681
Q1MZI8_9GAMM/429-536
Q1MZQ7_9GAMM/9-112
Q1N0N6_9GAMM/9-97
Q1N250_9GAMM/71-173
Q1N2J4_9GAMM/3-100
Q1N2N3_9GAMM/106-213
Q1N4U2_9GAMM/11-104
Q1NA69_9SPHN/3-88
Q1NAT6_9SPHN/13-102
Q1NF42_9SPHN/11-97
Q1NF63_9SPHN/3-83
Q1NF89_9SPHN/19-109
Q1NFC0_9SPHN/14-94
Q1NFL0_9SPHN/761-848
Q1NG86_9SPHN/21-110
Q1NID6_9DELT/5-105
Q1NIU9_9DELT/5-105
Q1NJA5_9DELT/81-182
Q1NJH5_9DELT/127-246
Q1NKY8_9DELT/5-111
Q1NMV6_9DELT/11-115
Q1NNM2_9DELT/30-136
Q1NQE6_9DELT/108-219
Q1NQE6_9DELT/243-354
Q1NQQ1_9DELT/4-132
Q1NTI3_9DELT/4-132
Q1NVI0_9DELT/81-182
Q1NWU2_9DELT/30-139
Q1NWU3_9DELT/107-215
Q1NX92_9DELT/127-241
Q1NXS7_9DELT/5-105
Q1PYD1_9BACT/3-101
Q1Q2A6_9BACT/585-688
Q1Q2M2_9BACT/7-83
Q1Q5Z6_9BACT/9-117
Q1Q7M4_9BACT/15-120
Q1QBV6_PSYCK/10-104
Q1QF83_NITHX/3-89
Q1QK94_NITHX/115-201
Q1QK94_NITHX/13-104
Q1QN52_NITHX/2-79
Q1QQW4_NITHX/4-97
Q1QS41_NITHX/4-99
Q1QUH0_CHRSD/136-248
Q1QW19_CHRSD/119-231
Q1QX47_CHRSD/5-99
Q1R570_ECOUT/710-807
Q1RCQ1_ECOUT/112-230
Q1V503_VIBAL/144-247
Q1V503_VIBAL/469-569
Q1V5V3_VIBAL/3-101
Q1V8W4_VIBAL/702-803
Q1VDH0_VIBAL/112-215
Q1VFL3_VIBAL/132-236
Q1YMV1_MOBAS/470-564
Q1YNA8_MOBAS/133-213
Q1YTP4_9GAMM/10-103
Q1Z1Y1_PHOPR/703-800
Q1Z334_PHOPR/3-101
Q1Z337_PHOPR/146-252
Q1Z337_PHOPR/471-574
Q1Z9C0_PHOPR/141-245
Q1ZC89_9GAMM/461-557
Q1ZC90_9GAMM/3-105
Q1ZF00_9GAMM/7-96
Q1ZJY2_PHOAS/145-247
Q1ZJY2_PHOAS/470-577
Q211S4_RHOPB/3-97
Q212L1_RHOPB/117-203
Q212L1_RHOPB/15-106
Q213U3_RHOPB/5-85
Q217S5_RHOPB/115-201
Q218S5_RHOPB/3-81
Q21CC7_RHOPB/5-100
Q21FQ5_SACD2/86-174
Q21HF0_SACD2/3-90
Q21HI7_SACD2/47-147
Q21HQ9_SACD2/104-212
Q21IJ3_SACD2/151-268
Q21JR1_SACD2/88-184
Q21K66_SACD2/12-106
Q21LQ6_SACD2/10-106
Q21NQ7_SACD2/4-101
Q21NQ8_SACD2/10-107
Q21NR6_SACD2/3-86
Q21P02_SACD2/3-88
Q21W74_RHOFD/5-106
Q21YK3_RHOFD/8-106
Q24T82_DESHY/84-189
Q25QW5_VIBCH/1-90
Q2A551_FRATH/142-252
Q2B5G5_9BACI/3-115
Q2B633_9BACI/98-207
Q2BB47_9BACI/969-1079
Q2BGW3_9GAMM/1-93
Q2BH76_9GAMM/4-112
Q2BIW9_9GAMM/2-103
Q2BKR3_9GAMM/14-108
Q2BLZ1_9GAMM/7-105
Q2BM61_9GAMM/106-221
Q2BNN1_9GAMM/98-177
Q2C7Q9_9GAMM/145-248
Q2C7Q9_9GAMM/470-577
Q2G3N8_NOVAD/12-103
Q2G3T2_NOVAD/126-215
Q2G6I3_NOVAD/11-102
Q2G7H2_NOVAD/17-106
Q2G8E4_NOVAD/786-875
Q2G8F6_NOVAD/12-100
Q2G8F8_NOVAD/596-686
Q2GC08_NOVAD/112-198
Q2GC08_NOVAD/18-106
Q2IDU8_ANADE/9-107
Q2IET9_ANADE/3-103
Q2IG04_ANADE/4-105
Q2IHA9_ANADE/20-122
Q2IHB4_ANADE/9-104
Q2IHC2_ANADE/240-349
Q2IHF0_ANADE/34-134
Q2IHX8_ANADE/55-154
Q2IIR1_ANADE/19-124
Q2IJH4_ANADE/908-1005
Q2IJW5_ANADE/7-93
Q2IKD7_ANADE/5-113
Q2IKF3_ANADE/6-110
Q2IKY4_ANADE/108-205
Q2ILF6_ANADE/190-290
Q2ILN0_ANADE/9-105
Q2IM78_ANADE/3-108
Q2INL4_ANADE/17-116
Q2IR14_RHOP2/7-83
Q2ISV2_RHOP2/115-198
Q2ITL3_RHOP2/3-79
Q2IVL7_RHOP2/6-92
Q2IVW7_RHOP2/5-85
Q2IWA5_RHOP2/21-100
Q2IXF5_RHOP2/3-114
Q2IY57_RHOP2/116-202
Q2IY57_RHOP2/14-105
Q2J2H3_RHOP2/4-99
Q2K848_RHIEC/77-161
Q2K9C4_RHIEC/8-100
Q2K9Z1_RHIEC/584-688
Q2KV62_BORA1/114-223
Q2KWQ7_BORA1/579-676
Q2LS37_SYNAS/3-95
Q2LSL7_SYNAS/69-166
Q2LVP9_SYNAS/3-97
Q2LVQ0_SYNAS/90-193
Q2LWK0_SYNAS/108-213
Q2N5X4_ERYLH/5-95
Q2N663_ERYLH/13-104
Q2N6V5_ERYLH/111-193
Q2N6V5_ERYLH/20-106
Q2N7L0_ERYLH/16-102
Q2N9U3_ERYLH/806-895
Q2N9Z4_ERYLH/16-108
Q2NAL7_ERYLH/11-94
Q2NB97_ERYLH/603-683
Q2NBQ9_ERYLH/1-89
Q2P1W7_XANOM/131-248
Q2P6N7_XANOM/5-110
Q2P7B0_XANOM/6-106
Q2RKC8_MOOTA/87-209
Q2S9R2_HAHCH/8-106
Q2SA13_HAHCH/76-178
Q2SBG1_HAHCH/12-130
Q2SBL5_HAHCH/2-127
Q2SBS2_HAHCH/9-119
Q2SC92_HAHCH/4-90
Q2SCG8_HAHCH/6-89
Q2SCX1_HAHCH/430-538
Q2SJ23_HAHCH/517-608
Q2SJ57_HAHCH/11-118
Q2SJF0_HAHCH/4-105
Q2SJK2_HAHCH/85-192
Q2SJQ6_HAHCH/112-226
Q2SK68_HAHCH/21-112
Q2SMJ0_HAHCH/8-111
Q2T1Z2_BURTA/127-241
Q2T755_BURTA/692-789
Q2W1Q2_MAGSA/11-117
Q2W3W9_MAGSA/563-649
Q2YJH1_BRUA2/9-110
Q2YZH8_9GAMM/19-122
Q30X62_DESDG/110-217
Q30XP0_DESDG/12-116
Q30ZF2_DESDG/41-148
Q310K0_DESDG/3-106
Q311Q9_DESDG/14-111
Q311Y7_DESDG/3-98
Q313R6_DESDG/114-220
Q314M7_DESDG/49-160
Q316Z2_DESDG/6-127
Q31EI8_THICR/199-302
Q31FK1_THICR/80-179
Q31IP5_THICR/6-107
Q31JC7_THICR/8-109
Q31L88_SYNE7/584-704
Q31NE1_SYNE7/601-702
Q31V92_SHIBS/708-805
Q31ZN4_SHIBS/112-230
Q327T3_SHIDS/710-807
Q32H21_SHIDS/112-230
Q395T9_BURS3/173-281
Q39C60_BURS3/126-240
Q39HE0_BURS3/692-789
Q39Q23_GEOMG/2-101
Q39QP1_GEOMG/125-229
Q39SN0_GEOMG/5-103
Q39UT6_GEOMG/103-250
Q39XQ7_GEOMG/3-100
Q39YH2_GEOMG/100-245
Q39Z13_GEOMG/5-94
Q39Z87_GEOMG/117-218
Q39ZG1_GEOMG/2-95
Q39ZX4_PELCD/25-132
Q3A239_PELCD/646-752
Q3A249_PELCD/117-221
Q3A2B0_PELCD/122-249
Q3A352_PELCD/129-237
Q3A3W8_PELCD/7-106
Q3A5J9_PELCD/127-235
Q3A5K0_PELCD/65-173
Q3A8I9_PELCD/125-232
Q3ADC5_CARHZ/94-202
Q3BPD9_XANC5/116-213
Q3BPR3_XANC5/5-110
Q3BU96_XANC5/131-248
Q3BWI0_XANC5/6-106
Q3ERQ8_BACTI/526-625
Q3ERQ8_BACTI/659-741
Q3IDH6_PSEHT/110-209
Q3IDP0_PSEHT/145-255
Q3IDP0_PSEHT/491-603
Q3IER5_PSEHT/715-812
Q3IHC3_PSEHT/5-100
Q3IKI0_PSEHT/5-98
Q3J125_RHOS4/578-691
Q3J7S5_NITOC/9-97
Q3JAL6_NITOC/15-112
Q3JEK2_NITOC/29-115
Q3JG42_BURP1/537-629
Q3JKW8_BURP1/693-790
Q3JX17_BURP1/127-241
Q3K6I3_PSEPF/7-104
Q3K8B0_PSEPF/120-231
Q3K8L7_PSEPF/5-107
Q3K909_PSEPF/9-95
Q3K9F7_PSEPF/76-176
Q3KHQ5_PSEPF/15-117
Q3R443_XYLFA/5-106
Q3R4B6_XYLFA/4-109
Q3R656_XYLFA/4-109
Q3RHH0_XYLFA/4-109
Q3RI85_XYLFA/5-106
Q3SHH6_THIDA/184-303
Q3SIN1_THIDA/7-112
Q3SQL9_NITWN/127-213
Q3SQL9_NITWN/25-115
Q3SSL3_NITWN/7-90
Q3SVM6_NITWN/5-100
Q3SWM6_NITWN/4-102
Q3Z2V4_SHISS/112-230
Q44418_RHIRD/698-803
Q46NB2_CUPPJ/488-592
Q46QC6_CUPPJ/145-258
Q46QK2_CUPPJ/536-633
Q46VF5_CUPPJ/703-800
Q471X7_CUPPJ/26-121
Q472Q1_CUPPJ/162-286
Q478F6_DECAR/4-102
Q47DZ7_DECAR/9-109
Q47FL5_DECAR/3-107
Q47JU1_DECAR/3-99
Q47WC6_COLP3/120-221
Q47XC4_COLP3/3-101
Q47YG6_COLP3/81-180
Q482J3_COLP3/1-97
Q482P8_COLP3/6-99
Q487B5_COLP3/154-261
Q487B5_COLP3/502-605
Q488Q0_COLP3/4-114
Q48A55_COLP3/112-221
Q48AE0_COLP3/10-104
Q48DU3_PSE14/7-104
Q48GA8_PSE14/123-234
Q48KH8_PSE14/10-99
Q48KI6_PSE14/75-177
Q48L34_PSE14/4-107
Q48MI8_PSE14/15-118
Q4K5R1_PSEF5/7-104
Q4K859_PSEF5/124-235
Q4KF93_PSEF5/10-99
Q4KFA4_PSEF5/78-177
Q4KHY0_PSEF5/15-117
Q4KKR4_PSEF5/2-79
Q4URQ8_XANC8/6-106
Q4UUA3_XANC8/135-252
Q4UY34_XANC8/5-110
Q4ZNG8_PSEU2/7-104
Q4ZP65_PSEU2/3-108
Q4ZQQ0_PSEU2/123-234
Q4ZV67_PSEU2/10-99
Q4ZV75_PSEU2/75-177
Q4ZVX0_PSEU2/9-107
Q4ZXK5_PSEU2/15-118
Q51538_PSEAE/10-107
Q576J7_BRUAB/2-91
Q57NL4_SALCH/112-230
Q5DZ42_VIBF1/703-800
Q5E3R3_VIBF1/114-217
Q5E7E5_VIBF1/3-101
Q5E7H4_VIBF1/144-255
Q5E7H4_VIBF1/469-572
Q5EUJ1_9PLAN/273-383
Q5F9P5_NEIG1/6-103
Q5GYW8_XANOR/135-252
Q5H3S9_XANOR/5-110
Q5H4I0_XANOR/6-106
Q5KXS2_GEOKA/98-209
Q5KZ52_GEOKA/3-106
Q5N0N9_SYNP6/584-704
Q5N5S1_SYNP6/601-702
Q5NNK3_ZYMMO/513-610
Q5P0G1_AROAE/8-109
Q5QVL4_IDILO/107-216
Q5QVX0_IDILO/118-229
Q5QX46_IDILO/106-214
Q5QXT1_IDILO/161-260
Q5QXT1_IDILO/502-614
Q5QYT6_IDILO/140-247
Q5R0G5_IDILO/6-100
Q5WVC5_LEGPL/84-177
Q5WWU7_LEGPL/10-107
Q5X3Y0_LEGPA/84-177
Q5X5G4_LEGPA/10-107
Q5ZU81_LEGPH/86-179
Q5ZVN9_LEGPH/7-102
Q606M2_METCA/12-107
Q62AW0_BURMA/695-792
Q62BC6_BURMA/537-629
Q62ES4_BURMA/127-241
Q63JY9_BURPS/693-790
Q63MC5_BURPS/537-629
Q63YA9_BURPS/127-241
Q64I05_AZOBR/561-653
Q65D97_BACLD/523-621
Q65D97_BACLD/654-749
Q65IK7_BACLD/100-209
Q67PC2_SYMTH/109-223
Q6AKB4_DESPS/103-212
Q6AKJ5_DESPS/654-756
Q6AMI4_DESPS/986-1093
Q6ANZ2_DESPS/121-222
Q6AQF0_DESPS/4-125
Q6AQI1_DESPS/170-283
Q6AS00_DESPS/18-114
Q6D1A0_ERWCT/116-228
Q6D426_ERWCT/118-236
Q6F9X4_ACIAD/9-97
Q6LKT1_PHOPR/569-681
Q6LR90_PHOPR/128-232
Q6LRE9_PHOPR/705-802
Q6LUG5_PHOPR/3-101
Q6LUG8_PHOPR/146-252
Q6LUG8_PHOPR/471-568
Q6MID0_BDEBA/32-127
Q6MIL7_BDEBA/128-227
Q6MIQ1_BDEBA/166-273
Q6MJA1_BDEBA/107-217
Q6MJQ3_BDEBA/110-223
Q6MK66_BDEBA/527-624
Q6MK86_BDEBA/120-219
Q6ML71_BDEBA/135-221
Q6MLF2_BDEBA/133-234
Q6MLL2_BDEBA/126-223
Q6MML1_BDEBA/129-230
Q6MMY7_BDEBA/82-190
Q6MN00_BDEBA/1-68
Q6MP57_BDEBA/7-116
Q6MQ43_BDEBA/105-217
Q6MQT2_BDEBA/175-279
Q6MRL3_BDEBA/8-102
Q6N1V8_RHOPA/79-174
Q6N4B9_RHOPA/96-182
Q6N539_RHOPA/3-95
Q6N5S4_RHOPA/3-82
Q6N6U2_RHOPA/5-85
Q6N8S8_RHOPA/3-79
Q6N9N2_RHOPA/115-198
Q6QUM7_VIBAN/113-214
Q6XQJ6_9PSED/15-116
Q728C0_DESVH/170-275
Q729X0_DESVH/19-115
Q72E22_DESVH/2-104
Q72E88_DESVH/111-218
Q72EK6_DESVH/3-107
Q72FH3_DESVH/36-157
Q72NV6_LEPIC/317-420
Q72PI0_LEPIC/7-115
Q72W13_LEPIC/17-113
Q72WR0_DESVH/110-213
Q73N38_TREDE/217-329
Q73R77_TREDE/146-251
Q747K2_GEOSL/124-229
Q748G9_GEOSL/103-248
Q74DS5_GEOSL/131-252
Q74DX3_GEOSL/2-101
Q74EB2_GEOSL/3-109
Q74EL9_GEOSL/131-237
Q74ET2_GEOSL/124-230
Q74GD4_GEOSL/1-71
Q74GV7_GEOSL/117-218
Q74H15_GEOSL/2-101
Q79E26_RHIRD/566-671
Q7AEW1_ECO57/112-197
Q7CK58_YERPE/118-236
Q7MD17_VIBVY/110-214
Q7MEX9_VIBVY/9-108
Q7MFH9_VIBVY/134-239
Q7MI44_VIBVY/144-248
Q7MI44_VIBVY/469-571
Q7MNL1_VIBVY/3-101
Q7MRV2_WOLSU/513-624
Q7NRQ9_CHRVO/6-114
Q7NUL9_CHRVO/685-784
Q7NX41_CHRVO/3-87
Q7UXG9_RHOBA/120-214
Q7UXG9_RHOBA/8-116
Q7VZM1_BORPE/116-226
Q7W8H0_BORPA/116-226
Q7WM32_BORBR/116-226
Q7WZC8_ENTSA/686-783
Q7X246_9ENTR/694-791
Q81ZK0_SHIFL/112-230
Q82T50_NITEU/134-251
Q84I45_SALTY/694-791
Q87BF8_XYLFT/5-107
Q87DF9_XYLFT/4-109
Q87G26_VIBPA/135-239
Q87GU9_VIBPA/112-215
Q87M28_VIBPA/144-248
Q87M28_VIBPA/469-569
Q87S75_VIBPA/3-101
Q87WB4_PSESM/7-104
Q87X53_PSESM/3-108
Q87YH3_PSESM/4-107
Q884H7_PSESM/10-99
Q885B2_PSESM/123-234
Q888J7_PSESM/583-680
Q88E26_PSEPK/14-111
Q88JL4_PSEPK/694-791
Q88KX5_PSEPK/10-99
Q88KY6_PSEPK/75-177
Q88N52_PSEPK/41-146
Q893Z8_CLOTE/101-211
Q89CW0_BRAJA/4-98
Q89FJ5_BRAJA/539-633
Q89IR6_BRAJA/118-204
Q89IR6_BRAJA/16-107
Q89LZ9_BRAJA/128-214
Q89MK0_BRAJA/6-99
Q89SF2_BRAJA/532-622
Q89WD5_BRAJA/6-103
Q89XY2_BRAJA/4-83
Q89Y57_BRAJA/3-79
Q8D407_VIBVU/134-239
Q8D5Z7_VIBVU/110-214
Q8D7W2_VIBVU/9-108
Q8DBS6_VIBVU/144-248
Q8DBS6_VIBVU/469-571
Q8DEU2_VIBVU/3-101
Q8DHZ8_THEEB/581-689
Q8DMV4_THEEB/599-699
Q8EDE5_SHEON/10-100
Q8EDY0_SHEON/2-97
Q8EHJ4_SHEON/10-107
Q8EHJ6_SHEON/142-250
Q8EHJ6_SHEON/473-590
Q8EQA3_OCEIH/100-210
Q8F623_LEPIN/253-352
Q8F6U6_LEPIN/7-115
Q8F7M4_LEPIN/317-420
Q8F9P9_LEPIN/1-68
Q8FCH3_ECOL6/710-807
Q8FI20_ECOL6/112-230
Q8FUU2_BRUSU/9-110
Q8P5T0_XANCP/5-110
Q8P9J1_XANCP/135-252
Q8PBU4_XANCP/6-106
Q8PH58_XANAC/5-110
Q8PND9_XANAC/6-106
Q8RA11_THETN/96-197
Q8U585_AGRT5/120-205
Q8U5D2_AGRT5/8-100
Q8XDJ4_ECO57/112-196
Q8XQL7_RALSO/182-292
Q8XYH2_RALSO/17-118
Q8Z690_SALTI/112-230
Q92PJ2_RHIME/18-110
Q92QC0_RHIME/118-202
Q97GD9_CLOAB/34-135
Q97H69_CLOAB/97-213
Q97IS9_CLOAB/502-602
Q97J01_CLOAB/523-623
Q97KD6_CLOAB/21-130
Q984E0_RHILO/12-88
Q98ND8_RHILO/116-198
Q98ND8_RHILO/14-105
Q9A3N7_CAUCR/11-100
Q9A7X0_CAUCR/10-95
Q9HVI1_PSEAE/7-104
Q9HYP3_PSEAE/138-249
Q9HZL5_PSEAE/131-229
Q9I044_PSEAE/10-98
Q9I7B4_PSEAE/3-88
Q9K051_NEIMB/6-103
Q9KCD9_BACHD/102-213
Q9KFL8_BACHD/4-111
Q9KLK8_VIBCH/128-231
Q9KPM3_VIBCH/143-250
Q9KPM3_VIBCH/468-568
Q9KU32_VIBCH/23-121
Q9PD70_XYLFA/4-109
Q9PFI0_XYLFA/5-107
Q9RC81_BACHD/33-144
Q9X007_THEMA/110-215
Q9X571_RHILE/566-670
Y1211_AQUAE/90-189
Y1583_AQUAE/101-217
Y1917_AQUAE/225-331
YCGR1_BURPP/133-247
YCGR1_DECAR/132-250
YCGR2_BURPP/131-245
YCGR2_DECAR/124-238
YCGRL_VIBCH/134-239
YCGR_AZOSB/129-246
YCGR_CHRVO/122-236
YCGR_CUPTR/149-262
YCGR_ECOLI/112-230
YCGR_ERWT9/117-236
YCGR_JANMA/123-239
YCGR_LARHH/144-261
YCGR_LEPCP/127-240
YCGR_METML/120-239
YCGR_METPP/106-219
YCGR_NITEC/134-255
YCGR_NITMU/131-249
YCGR_PECCP/122-240
YCGR_PSEPK/121-234
YCGR_SALTY/112-230
YCGR_SERP5/108-226
YCGR_STRM5/130-244
YCGR_THASP/133-250
YCGR_THIDA/130-246
YCGR_THISH/125-234
YCGR_XANCB/135-252
YCGR_YERPS/118-236
YPFA_BACSU/98-205
