# Supplementary material for: Contact prediction is hardest for the most informative contacts, but improves with the incorporation of contact potentials
Source: PLoS One. 2018 Jun 28;13(6):e0199585. doi: 10.1371/journal.pone.0199585 (PMC6023208; doi:10.1371/journal.pone.0199585)
Supplement: S1 Data — Each file in the ‘alignments’ directory herein corresponds to a protein family’s alignment and contains the accession number and sequence range of each sequence in the alignment. (TAR.GZ) [file pone.0199585.s001.tar.gz › alignments/Response_reg]

A1SGH1_NOCSJ/846-959
F2I968_FLUTR/3-112
Q2FKR2_METHJ/8-120
C7PP43_CHIPD/5-115
A1TWW2_MARAV/3-113
D0LRM3_HALO1/659-771
D2QW19_SPILD/32-150
Q9WZU6_THEMA/5-114
D2QGL7_SPILD/13-125
D2BF97_STRRD/5-117
F8FPS9_PAEMK/4-115
E4T821_PALPW/3-112
F8F529_PAEMK/4-117
G8R0K5_OWEHD/6-113
Q8A9F9_BACTN/10-125
G8TA82_NIAKG/5-111
A7ETI0_SCLS1/1353-1452
F0SZK0_SYNGF/5-113
D3F2E0_CONWI/14-131
C7PLG0_CHIPD/4-114
F5WRI8_ERYRF/4-112
Q8AAU8_BACTN/1169-1280
Q8EAA8_SHEON/9-63
E4RQL3_LEAB4/5-112
Q7SHB1_NEUCR/873-957
Q0S684_RHOSR/12-123
Q1D1V9_MYXXD/3-113
D0LM71_HALO1/38-146
Q7NP36_GLOVI/113-225
F4CQM0_PSEUX/175-286
D2AXG7_STRRD/6-119
Q028V4_SOLUE/8-113
Q01U09_SOLUE/6-118
G7ZHS3_AZOL4/13-125
F4KXG4_HALH1/12-127
E4RSF8_LEAB4/6-120
Q2LUG8_SYNAS/6-116
Q7NMJ2_GLOVI/81-191
C5C2T9_BEUC1/4-116
A0LLL5_SYNFM/700-812
A0LFZ4_SYNFM/7-116
C4XN70_DESMR/311-421
C0QXB2_BRAHW/4-114
B0RD74_CLAMS/45-155
E8RCS2_DESPD/884-996
G8PJ66_PSEUV/28-141
A0L7P6_MAGSM/6-121
D8HZP6_AMYMU/5-118
Q836Q8_ENTFA/4-113
C6BSU6_DESAD/3-113
C7PRK8_CHIPD/8-118
B8FGR7_DESAA/12-122
F0SPW9_PLABD/7-118
D2VLN9_NAEGR/75-185
D4H1R2_DENA2/9-121
Q7NDM3_GLOVI/558-668
D0LKP0_HALO1/627-741
G0QQR3_ICHMG/1-60
B2IJ88_BEII9/155-266
D5SYH7_PLAL2/8-117
E1Z400_CHLVA/13-125
A9FB45_SORC5/10-123
G0SWW2_RHOG2/975-1094
C6CUJ6_PAESJ/4-117
B1ZVR4_OPITP/8-120
Q478V5_DECAR/6-118
Q2S9K6_HAHCH/128-241
Q1INY8_KORVE/7-119
E8R1Z2_ISOPI/6-118
Q1IV15_KORVE/49-157
Q2FNP2_METHJ/4-115
H8KTF1_SOLCM/4-111
E3I5T0_RHOVT/833-937
D6Z260_DESAT/592-704
B1ZVM4_OPITP/547-660
D8I551_AMYMU/7-121
Q8DR53_STRR6/5-115
A9B7U9_HERA2/449-538
A4J739_DESRM/5-116
Q248D4_TETTS/1087-1204
A0JWU6_ARTS2/21-132
Q9RI42_STRCO/16-128
Q1D6S6_MYXXD/3-113
D3FFH1_CONWI/12-133
Q5SI72_THET8/9-118
C5AWR9_METEA/12-127
F5XMA7_MICPN/24-137
Q2W9P2_MAGSA/3-113
A0L6G0_MAGSM/271-382
G8QVK4_SPHPG/6-119
D6Z1P1_DESAT/3-113
B8FB26_DESAA/10-119
Q8F379_LEPIN/8-114
C9R971_AMMDK/5-115
Q479K9_DECAR/22-132
Q6FBT1_ACIAD/6-117
F8FIQ4_PAEMK/1040-1153
B3PFU4_CELJU/10-125
A6TTZ3_ALKMQ/4-116
Q9A3H9_CAUCR/613-725
F2JRD8_CELLD/3-116
Q2RSI7_RHORT/658-773
Q01RV3_SOLUE/15-125
B3PH56_CELJU/376-495
B3PG95_CELJU/6-118
Q1IUC5_KORVE/625-736
D9S7H9_FIBSS/1145-1261
Q89T72_BRAJA/444-550
Q9HXS7_PSEAE/5-120
C6D6P8_PAESJ/8-118
B1ZR53_OPITP/12-123
D2SGP0_GEOOG/628-739
E6W174_DESIS/7-119
G8PHZ0_PSEUV/5-117
F8F5G0_PAEMK/4-113
C0Q919_DESAH/9-122
A0LK23_SYNFM/8-118
E0RSV9_SPITD/515-627
E8R6S2_ISOPI/20-129
E4T820_PALPW/3-112
D9R3P7_CLOSW/4-116
C6C107_DESAD/6-115
B8CZL9_HALOH/4-116
Q7NY93_CHRVO/1-107
Q1D4J5_MYXXD/10-123
C1A5C9_GEMAT/10-122
A9AZ67_HERA2/5-116
D0LYZ3_HALO1/4-116
B6IQR3_RHOCS/11-120
Q9HTJ6_PSEAE/6-120
D3Q173_STANL/3-113
E1R510_SPISS/4-117
D2QJV7_SPILD/13-129
D3PXK3_STANL/4-116
F4KRS8_HALH1/10-122
Q8G3V8_BIFLO/11-124
Q3J2E3_RHOS4/619-731
Q2SG51_HAHCH/5-116
C5B0C6_METEA/32-145
C9RAC1_AMMDK/4-103
D2QK93_SPILD/3-111
B7GAD0_PHATC/929-1003
Q477W3_DECAR/650-763
E4TNB8_MARTH/6-116
D6XXB4_BACIE/4-113
D9RA39_CLOSW/6-116
D5EC88_AMICL/12-131
TCSA_EMENI/564-676
A0L7Q7_MAGSM/5-118
D3R010_CLOB3/12-122
Q1D4P6_MYXXD/10-118
F2I6Y2_AERUA/3-116
Q6AM11_DESPS/6-120
E4RMH0_HALSL/8-120
D9R6R2_CLOSW/3-116
F4CTM2_PSEUX/97-209
A5FNZ5_FLAJ1/5-130
Q9L2G6_STRCO/1-115
Q8P6P2_XANCP/16-128
A5CZK5_PELTS/6-115
Q8A7R7_BACTN/7-114
Q6AJN0_DESPS/4-114
G8QUK8_SPHPG/5-115
C8XGS6_NAKMY/3-120
F0SM45_PLABD/3-114
B0RG78_CLAMS/4-134
A9GSP4_SORC5/6-118
B1ZVL9_OPITP/7-120
RCP1_SYNY3/11-132
Q3JAH3_NITOC/7-117
C0QZ94_BRAHW/6-116
G8SID3_ACTS5/621-730
E6W676_DESIS/8-116
G8NQC1_GRAMM/4-114
D2QI83_SPILD/3-113
Q8A1C8_BACTN/1080-1191
G8R6Z7_OWEHD/6-113
Q7CZK0_AGRT5/5-117
Q89PA4_BRAJA/3-106
Q63J41_BURPS/20-133
Q72DD7_DESVH/187-311
D6GSX8_FILAD/5-114
D2QLW5_SPILD/4-116
A6TM13_ALKMQ/6-119
D9SNC7_CLOC7/4-122
B3PLM0_CELJU/14-127
A0LBV3_MAGSM/494-609
Q6ML78_BDEBA/6-120
G8R0S2_OWEHD/4-116
D2PW72_KRIFD/7-119
F5YRH5_TREPZ/721-834
A1U443_MARAV/504-621
G4KXV2_OSCVS/2-114
Q0AKG2_MARMM/35-146
A9TBL7_PHYPA/309-426
Q3A322_PELCD/6-116
Q72CX7_DESVH/11-122
F4D0L8_PSEUX/10-122
C9SB31_VERA1/546-700
D5BPH7_PUNMI/8-118
C7PE59_CHIPD/479-591
D8Q1I8_SCHCM/917-1030
F4H4X8_CELFA/7-119
C0ZCT4_BREBN/4-113
Q126X4_POLSJ/10-121
B1HY70_LYSSC/3-115
C6BSS9_DESAD/637-754
Q7CXB2_AGRT5/928-1045
F8FL21_PAEMK/3-115
Q8EBD1_SHEON/10-119
Q2LT34_SYNAS/18-129
B8FJD7_DESAA/4-119
O26987_METTH/6-117
Q72FS3_DESVH/10-120
G2KPC6_MICAA/3-113
Q7UJC9_RHOBA/16-125
Q8RC77_THETN/4-114
B1HUW3_LYSSC/4-114
Q0VTA6_ALCBS/6-118
F5WUE0_ERYRF/24-105
C7R8L4_KANKD/5-116
G8QZS4_OWEHD/6-117
E3GQI8_EUBLK/3-113
A0LB44_MAGSM/33-142
E8RGS3_DESPD/307-422
G8TBR7_NIAKG/18-136
Q01VE6_SOLUE/24-132
F0Y6W0_AURAN/496-590
Q9A4S3_CAUCR/3-113
F7XWS3_MIDMI/9-121
A9GV07_SORC5/1025-1139
A0JSV2_ARTS2/4-113
B1ZP37_OPITP/7-119
Q3IY96_RHOS4/828-935
D5XDK5_THEPJ/7-117
D0L1Q4_HALNC/4-116
C1A820_GEMAT/650-763
Q727C1_DESVH/5-115
F8JBG2_HYPSM/40-152
D8I3N4_AMYMU/4-118
Q2W7D9_MAGSA/394-506
D3RUP8_ALLVD/13-124
C6XL77_HIRBI/5-117
A0BNG3_PARTE/802-935
E6W348_DESIS/261-373
Q250P4_DESHY/4-114
B8FF42_DESAA/3-113
E3HDA1_ILYPC/508-619
F4GYW9_CELFA/39-149
C5B5U1_METEA/45-157
H0EI34_GLAL7/309-436
C7Q136_CATAD/14-129
Q2W4Q4_MAGSA/12-122
Q8DN66_STRR6/5-115
E1QDB7_DESB2/10-120
A1SCE3_NOCSJ/6-118
Q3Z753_DEHE1/3-113
A0C4B3_PARTE/697-814
O65994_CLOAB/4-112
H2FZV0_OCESG/5-120
D2QCN3_SPILD/8-131
Q747Z7_GEOSL/5-114
G4KR14_OSCVS/5-119
C4XI27_DESMR/129-242
Q22D34_TETTS/1724-1848
F8I7B2_SULAT/10-122
Q67QI4_SYMTH/7-122
H8KST8_SOLCM/8-123
A9FJ63_SORC5/6-119
Q1IR08_KORVE/7-119
C8WK97_EGGLE/6-117
F4KUT4_HALH1/9-122
C6BUC0_DESAD/7-117
D2PQR9_KRIFD/18-133
A0LB23_MAGSM/547-663
F4PSY3_DICFS/467-577
Q5WIR0_BACSK/4-112
A9GAD9_SORC5/4-110
D6XYG0_BACIE/412-533
G4KY81_OSCVS/6-118
G7DWU7_MIXOS/946-1062
F4LRR3_TEPAE/8-120
D9R2N6_CLOSW/4-113
F5YP91_TREPZ/683-801
Q5NES1_FRATT/7-117
C8VX84_DESAS/5-115
Q8EGP1_SHEON/15-127
C0QH82_DESAH/7-117
CHEB1_DESVH/7-134
F2G3U1_ALTMD/6-115
C6XY39_PEDHD/7-116
B8FNM4_DESAA/13-126
D3Q697_STANL/12-124
Q726D8_DESVH/3-113
Q7UVI2_RHOBA/6-119
F4Q950_DICFS/190-308
Q72BP1_DESVH/5-116
A8I9L6_CHLRE/8-93
D1CC84_THET1/6-115
D4H5W9_DENA2/5-113
A4XID8_CALS8/3-114
CHEB_IDILO/5-118
E8QX00_ISOPI/7-117
A3DGG8_CLOTH/12-124
Q0S3P7_RHOSR/22-137
D9STB6_CLOC7/399-514
A5FEA3_FLAJ1/8-118
A0LCK4_MAGSM/787-903
C7NDC9_LEPBD/4-113
B1YEL2_EXIS2/5-115
PLED_CAUCR/5-117
Q7NVE2_CHRVO/14-131
C0Q9Z5_DESAH/435-558
Q180B1_CLOD6/4-113
E1QI66_DESB2/11-124
Q2IH20_ANADE/6-118
Q3AE77_CARHZ/6-116
F4RQL4_MELLP/318-428
C6BU32_DESAD/6-118
C7M2R6_ACIFD/3-111
E8RFL4_DESPD/910-1021
A5EYB4_DICNV/4-115
Q2IPK7_ANADE/8-117
Q2W5A6_MAGSA/741-851
Q17ZZ9_CLOD6/4-114
H2J3N1_MARPK/4-115
Q7MXY0_PORGI/7-122
D2AZ87_STRRD/5-114
A9FIY4_SORC5/431-543
C7QEC6_CATAD/4-116
C8VZB9_DESAS/11-124
Q2G605_NOVAD/6-118
F4Q5I7_DICFS/147-262
Q1DDC0_MYXXD/78-192
Q3J449_RHOS4/527-636
D3Q575_STANL/9-121
C5CEM5_KOSOT/3-113
C6X545_FLAB3/5-129
F2GCW7_ALTMD/425-534
Q5ZYT4_LEGPH/8-153
A5HYL1_CLOBH/5-114
Q7CZ84_AGRT5/5-115
A5FJA4_FLAJ1/3-110
E6W0R1_DESIS/13-123
Q123V5_POLSJ/23-134
G8SHQ8_ACTS5/491-601
B8FIF3_DESAA/6-117
G8QX63_SPHPG/157-269
Q607J5_METCA/3-113
D8HLI3_AMYMU/4-118
Q8EE43_SHEON/5-116
D5BPH9_PUNMI/5-117
F8FKK2_PAEMK/3-115
Q2W6R5_MAGSA/6-116
C5BXQ1_BEUC1/4-117
C7QGR9_CATAD/4-117
P73175_SYNY3/4-117
E8QZB7_ISOPI/1500-1614
C7PX20_CATAD/5-145
D6XTX7_BACIE/5-116
D7A037_STAND/530-639
G7ZCU1_AZOL4/10-125
G8NRG7_GRAMM/5-122
F2JNI4_CELLD/3-113
F2G6S0_ALTMD/11-126
G8TP66_NIAKG/6-116
Q12F55_POLSJ/4-116
A7HTI4_PARL1/4-119
D2PX85_KRIFD/8-118
Q74BK0_GEOSL/5-115
Q63M46_BURPS/5-116
Q2IKI5_ANADE/5-117
G8TDQ2_NIAKG/592-702
F2GAL9_ALTMD/9-121
A9WHD1_CHLAA/6-115
A9FMD9_SORC5/243-344
A9B4X6_HERA2/5-114
D3PUV5_STANL/8-117
C7PMC2_CHIPD/6-115
D3Q6U0_STANL/5-118
Q89QY6_BRAJA/10-120
G8SF04_ACTS5/7-119
B1HTG6_LYSSC/6-118
Q020C1_SOLUE/985-1095
Q5P6J2_AROAE/8-120
F0SHY5_PLABD/6-116
A9G6P0_SORC5/8-118
A4FAQ7_SACEN/13-123
P72781_SYNY3/58-171
F4L5U0_HALH1/4-113
A2E4B2_TRIVA/14-127
B7J3C8_ACIF2/6-116
Q9ABD5_CAUCR/5-117
A9B024_HERA2/5-116
Q5P613_AROAE/3-113
H6LJ85_ACEWD/3-116
Q4PEH1_USTMA/3763-3876
C0QAL1_DESAH/7-120
H2FXP6_OCESG/5-117
Q5FQP9_GLUOX/9-122
PHOP_ECOLI/3-113
Q1CZK9_MYXXD/591-704
E3H8U9_ILYPC/6-116
F4RAY5_MELLP/1005-1121
C7FZY8_DICDI/1552-1671
A0LGT7_SYNFM/8-118
B1ZXN3_OPITP/1049-1165
Q2IPM9_ANADE/7-118
Q1QVM5_CHRSD/4-116
B3PFF8_CELJU/2216-2328
Q483K5_COLP3/4-117
D2BE17_STRRD/5-119
F4PK08_DICFS/183-298
A5HZB9_CLOBH/5-113
B2IF41_BEII9/731-843
D5SP97_PLAL2/679-800
Q03DA4_PEDPA/4-113
C7QBT7_CATAD/4-116
C7QH84_CATAD/11-121
F4KYE8_HALH1/4-118
Q9I3R0_PSEAE/3-112
G8NZ01_GRAMM/6-118
C7NEV7_KYTSD/5-129
A0D8T9_PARTE/760-879
Q9A3P7_CAUCR/8-123
D1CC36_THET1/15-126
Q1IQE5_KORVE/12-124
A0LDW4_MAGSM/9-119
E8N4Q3_ANATU/6-115
C6XTW9_PEDHD/4-111
H6BZT8_EXODN/1128-1243
G8SEA0_ACTS5/20-130
F4H010_CELFA/7-117
D2SFJ3_GEOOG/18-127
Q74FK9_GEOSL/6-116
A4FB60_SACEN/4-111
Q2S4J5_SALRD/3-110
D6Z442_DESAT/551-664
D8HKK3_AMYMU/4-117
Q2SAD1_HAHCH/262-374
C7PAR0_CHIPD/5-112
Q82V52_NITEU/1596-1708
A8DW75_NEMVE/1-112
A6TSE8_ALKMQ/4-116
C0R0W0_BRAHW/3-115
D2PV36_KRIFD/5-117
A9GVE6_SORC5/570-682
A5FM98_FLAJ1/570-683
E8RDL9_DESPD/1-112
E0RQH0_SPITD/79-193
A9B3V9_HERA2/8-118
H8L6H7_FRAAD/3-113
C4XSX2_DESMR/14-125
Q2W333_MAGSA/6-117
E4TM57_MARTH/4-111
C8VX98_DESAS/3-124
D6Z1W4_DESAT/5-116
C7PS97_CHIPD/5-112
A0LG04_SYNFM/5-115
G7Z3I6_AZOL4/13-126
C6BSM3_DESAD/4-117
Q5QZM7_IDILO/3-115
Q9A2T5_CAUCR/4-116
Q9KKZ6_VIBCH/176-292
Q1CWZ2_MYXXD/134-247
A9TX58_PHYPA/2-113
F2NFU1_DESAR/8-117
Q11QI5_CYTH3/618-728
G7Z3Z3_AZOL4/967-1081
G8SEL0_ACTS5/3-113
Q6APP2_DESPS/8-118
Q9KRN2_VIBCH/5-117
D2SBA7_GEOOG/8-121
A6W3L8_MARMS/5-121
D7CUI7_TRURR/10-122
B1YMA9_EXIS2/7-116
C6X139_FLAB3/7-120
E6W507_DESIS/5-116
Q5NXN9_AROAE/3-113
Q8EF68_SHEON/11-118
Q2FLH6_METHJ/14-125
C1A728_GEMAT/100-212
C5C8X1_MICLC/4-113
CHEY_HELPY/3-117
C9SDH3_VERA1/1129-1253
Q1QX20_CHRSD/649-762
A9FM29_SORC5/23-129
C7PUA5_CHIPD/5-115
B5Y9L0_COPPD/24-132
Q1H1X3_METFK/1527-1639
D4H764_DENA2/5-115
C8X791_NAKMY/5-119
C6D2V8_PAESJ/5-116
D6Z2H1_DESAT/14-126
A9AVK8_HERA2/6-120
B8FAK2_DESAA/561-672
A9WAP9_CHLAA/4-116
D2QJW9_SPILD/5-117
A9KI49_CLOPH/4-117
Q9HWR8_PSEAE/1011-1131
E3KAG1_PUCGT/847-965
G2KRI3_MICAA/21-135
Q2G3N0_NOVAD/7-119
D5EFJ0_AMICL/4-116
F4L6D7_HALH1/4-114
D2B2D7_STRRD/4-113
Q1GXB1_METFK/8-118
Q7M898_WOLSU/3-113
H2FVJ7_OCESG/522-636
C7PLT8_CHIPD/4-116
B8FJD5_DESAA/700-818
Q9I0Q3_PSEAE/864-979
TCRX_MYCTU/11-121
A9AUX8_HERA2/3-113
Q6ZES0_SYNY3/938-1051
B1HZJ7_LYSSC/684-796
D8HNJ8_AMYMU/9-119
Q4PI24_USTMA/1323-1401
Q72E97_DESVH/411-526
D1CDT9_THET1/6-114
C6BW50_DESAD/6-117
B8GPR3_THISH/11-123
B3PH56_CELJU/526-640
B6IP43_RHOCS/12-122
C5ASP3_METEA/22-135
Q023Q1_SOLUE/275-387
F8F6N1_PAEMK/16-128
A0LKN4_SYNFM/642-754
E6UGJ8_RUMA7/4-113
Q2W209_MAGSA/12-126
F0SKA3_PLABD/4-112
B5YG95_THEYD/7-118
E1QEI8_DESB2/5-115
A0L6Y3_MAGSM/658-771
Q2S7P6_HAHCH/477-590
C8VX94_DESAS/9-122
D3B527_POLPA/1227-1335
Q1IKW2_KORVE/8-115
A1U3N6_MARAV/3-114
D8I1J6_AMYMU/12-122
C5K7E6_PERM5/12-142
B2A072_OPITP/57-156
C0ZK91_BREBN/3-114
D5ER21_CORAD/7-120
C4XML7_DESMR/26-136
E6SGW2_THEM7/3-112
C5ASU0_METEA/8-118
G0J6G3_CYCMS/3-110
C4XML2_DESMR/5-92
Q24R64_DESHY/5-114
Q5FU94_GLUOX/550-655
E4RVE7_LEAB4/1042-1153
A0LIT0_SYNFM/315-422
Q3A252_PELCD/5-117
E4T4P8_PALPW/7-116
D7CUM4_TRURR/5-115
E0S211_BUTPB/559-673
C0QAV4_DESAH/7-117
A0LA11_MAGSM/10-121
D0LHR4_HALO1/6-115
Q11TC1_CYTH3/894-1006
E8RFN5_DESPD/760-873
Q9RJ54_STRCO/5-119
F8FKP8_PAEMK/4-121
Q8RE63_FUSNN/13-122
Q8RCW7_THETN/4-117
Q6AR26_DESPS/261-368
A1AW27_RUTMC/10-120
C5CDS8_KOSOT/5-115
F4R5X0_MELLP/79-203
E0TEI3_PARBH/879-991
B1HZ62_LYSSC/6-115
G8QY75_SPHPG/20-124
E1RBR3_SPISS/475-585
Q01ZT7_SOLUE/563-675
H8L4Y4_FRAAD/3-113
Q7M9K6_WOLSU/1092-1206
Q9KZ56_STRCO/3-116
A0DEN4_PARTE/705-824
A9FBN1_SORC5/5-119
C7Q6X6_CATAD/5-119
B1ZUN4_OPITP/1-102
A5I3Q8_CLOBH/4-113
E4RP23_HALSL/6-115
B8FKH9_DESAA/663-775
A0LB45_MAGSM/529-639
E6UL72_RUMA7/3-115
A4FQ99_SACEN/4-114
Q9F3N9_STRCO/1-104
Q97MM2_CLOAB/4-116
Q5P4Q1_AROAE/4-115
E1WXK3_BACMS/6-117
B0TG83_HELMI/445-557
Q24TB6_DESHY/8-123
G7ZGJ0_AZOL4/643-756
A7EBG4_SCLS1/1051-1177
G8NNU9_GRAMM/8-103
G4TMH0_PIRID/831-901
G2LLD0_CHLTF/4-113
A0LD52_MAGSM/2088-2206
Q47I41_DECAR/185-309
C5CET1_KOSOT/6-118
Q8NMG8_CORGL/11-121
G0IUA4_CYCMS/4-116
D0KYW1_HALNC/3-113
D1CF52_THET1/1441-1552
Q0ARW2_MARMM/3-110
F2IAQ0_FLUTR/3-115
C8W024_DESAS/12-124
C6Y3C9_PEDHD/6-113
F4H546_CELFA/4-112
D3FA28_CONWI/3-113
D6XYG0_BACIE/112-224
A4J6F9_DESRM/1048-1159
B8F953_DESAA/45-156
D9SQC3_CLOC7/4-113
D2B8C0_STRRD/7-117
Q187I9_CLOD6/3-111
A6TTD1_ALKMQ/7-120
A5FDG3_FLAJ1/20-137
C7PK52_CHIPD/4-113
G4TKM2_PIRID/843-990
Q24Z68_DESHY/15-127
F4BPF6_CARS1/4-116
Q2W8X4_MAGSA/6-116
C0QA93_DESAH/39-156
B2IDE6_BEII9/3-113
G7Z8L7_AZOL4/3-114
D2AXH8_STRRD/3-113
CHEB2_BRAJA/22-134
Q9KR16_VIBCH/604-717
G2KNL9_MICAA/5-117
Q2JPK1_SYNJB/4-126
Q2RKM8_MOOTA/9-123
Q728I7_DESVH/874-989
C7PEX2_CHIPD/7-117
DOKA_DICDI/1520-1630
P73926_SYNY3/773-890
C7PAN6_CHIPD/936-1052
C1ACM2_GEMAT/14-125
Q7NWN2_CHRVO/296-412
A0LIC5_SYNFM/5-115
B3PK96_CELJU/166-275
A6W0X4_MARMS/6-116
Q74EF9_GEOSL/6-116
F0YAP2_AURAN/295-421
A9AXD3_HERA2/5-120
C7PE49_CHIPD/6-116
Q2JIW0_SYNJB/4-117
Q48AR4_COLP3/5-112
A4FR48_SACEN/8-119
Q9KKL7_VIBCH/3-116
Q2FUG3_METHJ/4-115
Q11XC0_CYTH3/6-118
A9AVZ7_HERA2/5-116
Q2IP79_ANADE/13-123
Q729F7_DESVH/7-117
Q82TX8_NITEU/7-117
Q01UA5_SOLUE/7-116
D9RA73_CLOSW/3-117
Q9I2V7_PSEAE/4-114
Q2JKA6_SYNJB/1677-1790
CHEB_NITEU/6-117
E0S2H4_BUTPB/7-117
Q2G703_NOVAD/5-117
BCER_BACSU/4-113
A0LMG5_SYNFM/860-972
D3RRV3_ALLVD/7-117
D1CC85_THET1/4-116
A5I349_CLOBH/132-241
A4XLT7_CALS8/6-115
P73150_SYNY3/6-122
C7PAN6_CHIPD/1079-1193
A9WEK6_CHLAA/8-118
D6ZKG3_MOBCV/3-114
Q8P4D6_XANCP/127-249
A4T0M1_POLSQ/4-115
Q74E47_GEOSL/9-119
D2QJ93_SPILD/4-111
G4KYH5_OSCVS/10-117
Q3J658_RHOS4/5-117
A9WAI4_CHLAA/4-116
Q83DR2_COXBU/514-626
P74294_SYNY3/258-370
Q1CXX8_MYXXD/36-148
Q8EAA6_SHEON/1339-1451
Q835W2_ENTFA/3-115
Q8G5U9_BIFLO/4-117
B8FI12_DESAA/6-128
B1ZTJ2_OPITP/10-125
C5CF13_KOSOT/5-113
A6VS65_MARMS/20-132
Q3A301_PELCD/5-115
Q026N3_SOLUE/2254-2367
Q2W0T6_MAGSA/746-859
B1ZR58_OPITP/5-116
D4H7E1_DENA2/1082-1197
P74138_SYNY3/7-119
E1QGG5_DESB2/947-1064
G0J552_CYCMS/8-127
Q2SA42_HAHCH/1035-1147
E4RJL1_HALSL/4-115
B1ZPF7_OPITP/6-119
G0J6K0_CYCMS/8-131
Q89EQ6_BRAJA/614-727
Q47WQ0_COLP3/690-802
D2QDR5_SPILD/7-123
Q7VE20_PROMA/17-129
D9SVV2_CLOC7/4-118
E8RCK5_DESPD/1127-1239
Q3IUY8_RHOS4/35-146
Q11QP5_CYTH3/11-134
C4LC20_TOLAT/4-113
ARR8_ARATH/11-140
E0RQ21_SPITD/3-113
E3PXH6_CLOSD/5-114
F2G2N8_ALTMD/771-883
Q7NDM2_GLOVI/4-117
D8Q1Q8_SCHCM/960-1056
D5SW33_PLAL2/6-118
Q9RWD8_DEIRA/6-124
F8FC01_PAEMK/4-118
Q9HUI3_PSEAE/752-866
F4A0C5_MAHA5/5-114
NARL_MYCTU/11-123
Q8A241_BACTN/1080-1191
Q1QYN8_CHRSD/24-118
G2KPX3_MICAA/3-115
A9KM13_CLOPH/4-118
SKN7_YEAST/379-489
Q182U3_CLOD6/3-126
F2JH34_CELLD/4-122
F5YKI6_TREPZ/7-119
F4BQA9_CARS1/8-117
D0LQ94_HALO1/147-240
Q3J8E1_NITOC/16-130
Q4PAX4_USTMA/1228-1343
Q020C1_SOLUE/860-972
D2QQS8_SPILD/1091-1202
F9Z2Z8_ODOSD/1081-1192
F2NCS4_DESAR/6-116
Q2W4Q2_MAGSA/5-117
A0JV52_ARTS2/6-123
D6Y4F2_THEBD/440-530
A3DBS9_CLOTH/4-111
E1R2E0_SPISS/4-118
B8FJT2_DESAA/6-114
B8P8A9_POSPM/389-508
D6ZYQ8_STAND/18-128
D5EKL0_CORAD/631-746
E8R3J3_ISOPI/767-875
A0LDM7_MAGSM/3-115
G7ZFA0_AZOL4/1-108
A7HQ63_PARL1/22-137
D2BCF9_STRRD/5-117
C6BS02_DESAD/412-525
Q2INK7_ANADE/630-743
A4XEJ2_NOVAD/1648-1761
Q8RAU4_THETN/10-124
Q2W5V4_MAGSA/144-258
Q0AC24_ALHEH/6-116
Q3A6I0_PELCD/6-116
Q7CY46_AGRT5/7-130
Q9KBB2_BACHD/1-72
D2BC48_STRRD/5-117
Q8F3I0_LEPIN/4-116
C4XR39_DESMR/4-113
D0LVI3_HALO1/7-119
G4KVQ5_OSCVS/1175-1292
D1CC26_THET1/8-119
E1QGG5_DESB2/6-117
Q1IRB0_KORVE/4-114
D9SN74_CLOC7/7-116
A9WEB5_CHLAA/144-260
D6Y4F3_THEBD/8-121
Q2JAC4_FRASC/32-142
C0QMI4_DESAH/1-60
Q5WIU0_BACSK/6-115
E0RU23_SPITD/6-119
A0E8Z0_PARTE/589-709
F8F6P0_PAEMK/7-122
C7PH22_CHIPD/1149-1260
B1HPQ0_LYSSC/6-118
E6W2Y7_DESIS/198-322
Q8A3Q7_BACTN/1082-1193
D3RP31_ALLVD/3-110
Q89IG3_BRAJA/22-132
E6X0Y2_NITSE/3-105
F8FFW2_PAEMK/4-114
C4LEI6_TOLAT/424-537
C1F2N1_ACIC5/3-114
G0J868_CYCMS/6-121
C6XYG2_PEDHD/4-115
G8TKN4_NIAKG/1083-1194
B2IJ87_BEII9/5-117
B1ZXL1_OPITP/3-114
C7MH81_BRAFD/4-113
Q9RZN2_DEIRA/3-113
Q24HL5_TETTS/961-1077
D2VE68_NAEGR/948-1059
A9KTC8_CLOPH/5-118
C6D8I2_PAESJ/4-113
A0LD85_MAGSM/7-117
G7Z579_AZOL4/270-383
Q7UEX5_RHOBA/577-691
A9WCL4_CHLAA/603-713
Q0W3L8_UNCMA/11-122
A0BPY0_PARTE/646-762
C7PLE1_CHIPD/4-114
C4XJL7_DESMR/868-983
Q88ZC3_LACPL/4-123
A4J8J2_DESRM/7-116
C7PT13_CHIPD/10-126
A9ENN5_SORC5/16-129
D2VP66_NAEGR/343-458
F2NGI7_DESAR/4-114
D7BMX3_ARCHD/3-126
D6Z894_SEGRD/1-113
E8RHL9_DESPD/582-698
A7EXM6_SCLS1/1208-1340
C6D3S3_PAESJ/4-117
G8PKV2_PSEUV/5-118
B1ZWU5_OPITP/7-130
A0LC09_MAGSM/5-112
A0JZF9_ARTS2/4-113
A9CK45_AGRT5/3-113
F5XLH9_MICPN/3-118
A0DXX3_PARTE/686-802
F8F7Y4_PAEMK/6-115
B1ZX13_OPITP/3-112
D9R8M7_CLOSW/6-121
E4T1M0_PALPW/5-112
A9B3F4_HERA2/1258-1368
Q1IQS1_KORVE/9-119
D2V8T3_NAEGR/536-645
D3B2V4_POLPA/937-1052
B0TF38_HELMI/5-115
Q31GH7_THICR/10-120
A5G0J5_ACICJ/30-139
E3HDA0_ILYPC/4-118
Q12EI0_POLSJ/11-121
Q483U6_COLP3/5-116
Q022F2_SOLUE/702-814
Q74H84_GEOSL/6-116
H8L177_FRAAD/434-545
D8HYA4_AMYMU/7-119
F2ND58_DESAR/788-900
H2FVD6_OCESG/3-113
F4Q3E0_DICFS/382-496
Q0C2T9_HYPNA/21-131
C8W1D0_DESAS/6-69
G8SHL3_ACTS5/1025-1142
Q9RD37_STRCO/68-181
B0S1S7_FINM2/4-113
P73686_SYNY3/19-131
A9KHN7_CLOPH/5-114
Q8A0Q5_BACTN/3-112
Q7MVH3_PORGI/7-117
C4ZHW4_EUBR3/3-116
A6VWM8_MARMS/6-115
Q2LQ44_SYNAS/441-557
G4T5P2_PIRID/443-553
E1R346_SPISS/10-121
E6W5X7_DESIS/6-117
G8TKI8_NIAKG/8-120
O66551_AQUAE/4-114
C0Z840_BREBN/9-119
D2B5Q4_STRRD/3-115
A9NE73_ACHLI/3-113
Q2RH27_MOOTA/5-115
F9VIE2_ARTSS/5-116
C4XHM9_DESMR/745-860
A9ESH0_SORC5/1-113
A4J6T1_DESRM/7-117
C6CWF4_PAESJ/4-117
Q6MHZ0_BDEBA/3-113
E1QXZ7_OLSUV/4-116
Q1D3Y4_MYXXD/13-125
G0SW82_RHOG2/884-990
C4XNR8_DESMR/6-117
Q7NXK6_CHRVO/12-123
E4RNR0_HALSL/4-119
Q47RW2_THEFY/4-118
C5B489_METEA/1-106
C7PLT2_CHIPD/10-119
A6TT75_ALKMQ/4-114
A4XMI8_CALS8/4-117
P72972_SYNY3/274-386
Q9RZT5_DEIRA/450-559
DCTR_BACHD/9-121
H6LJ80_ACEWD/912-1023
Q1D9R7_MYXXD/645-757
Q8XHJ5_CLOPE/8-117
A9AWI6_HERA2/6-119
B9L351_THERP/747-861
F8FEQ6_PAEMK/456-569
NTRC_ECOLI/6-116
C0Z911_BREBN/32-141
E3HDS0_ILYPC/3-113
Q9RRD6_DEIRA/4-116
Q9I409_PSEAE/1-101
Q0UYI0_PHANO/2098-2217
G8TMM1_NIAKG/9-122
Q1IPN2_KORVE/8-121
B3PKJ3_CELJU/649-764
H6LF27_ACEWD/13-122
C6BVI2_DESAD/2014-2129
Q9HUI2_PSEAE/7-121
Q182M4_CLOD6/4-113
B1HMY9_LYSSC/11-120
PRRA_MYCTU/10-120
Q2FT10_METHJ/5-108
E3GGA4_EUBLK/4-113
C4XK14_DESMR/1144-1259
E8QY37_ISOPI/46-158
Q8F227_LEPIN/6-115
A1U354_MARAV/6-116
E6SJU7_THEM7/24-133
Q12DT9_POLSJ/27-138
A9F750_SORC5/4-114
Q2LSJ4_SYNAS/17-129
Q0ALQ0_MARMM/4-116
B2IDA1_BEII9/13-124
B1ZTM1_OPITP/4-114
F2NGT5_DESAR/7-117
Q7URT2_RHOBA/5-118
A6TU17_ALKMQ/4-117
C1MYB7_MICPC/856-978
A9KT19_CLOPH/4-114
E8RJG6_DESPD/6-116
C7R748_KANKD/5-118
Q01TP4_SOLUE/7-115
H3GKD9_PHYRM/724-841
Q2SNV6_HAHCH/6-118
C8X7K9_NAKMY/1-60
Q2W5E9_MAGSA/6-125
A9CFM2_AGRT5/5-117
E1X0E6_BACMS/973-1085
D2PQY4_KRIFD/4-118
C6D078_PAESJ/4-117
Q6ABR9_PROAC/7-119
C6D352_PAESJ/5-118
Q1DEE3_MYXXD/1566-1675
C1F588_ACIC5/3-113
D2VSE8_NAEGR/1213-1324
B6IUF9_RHOCS/14-121
G7ZHY3_AZOL4/1042-1152
B1YKA3_EXIS2/5-115
Q2FNU8_METHJ/21-132
D4H2E5_DENA2/13-124
H6LJK5_ACEWD/6-117
C0Z9S0_BREBN/6-115
Q1IQ79_KORVE/10-122
Q2SFC9_HAHCH/520-635
Q0VMZ9_ALCBS/3-113
E3I114_RHOVT/6-125
D2SC76_GEOOG/11-123
D5BMS7_PUNMI/11-117
Q5QY86_IDILO/1031-1145
B8FE19_DESAA/1-86
Q01RV4_SOLUE/13-128
E1R6D3_SPISS/5-117
Q72A76_DESVH/29-108
G4RGB9_PELHB/3-115
Q8EF60_SHEON/256-368
Q9KZ21_STRCO/3-121
C8WHB5_EGGLE/3-113
A0BS72_PARTE/705-828
Q47W77_COLP3/1-112
Q8XLZ5_CLOPE/5-116
D2Q0P7_KRIFD/5-117
B0TG87_HELMI/667-780
E1R9P4_SPISS/306-416
F0SKB2_PLABD/1066-1179
Q1IR41_KORVE/3-112
B7FY12_PHATC/90-210
H6C1H8_EXODN/342-452
ARR15_ARATH/20-141
E8N2Z4_ANATU/4-113
D9R1C0_CLOSW/4-118
C6BS38_DESAD/11-114
D0LGM0_HALO1/28-147
F2I5Q9_AERUA/7-116
Q186M7_CLOD6/5-115
D8LPK5_ECTSI/555-667
F0SRV7_PLABD/69-182
Q5ZU95_LEGPH/678-790
Q2S4B0_SALRD/273-385
E3GJ60_EUBLK/3-119
D9QZB6_CLOSW/4-118
Q1INE5_KORVE/8-118
F0SL47_PLABD/15-127
CYAD_DICDI/1126-1203
C8VX72_DESAS/9-119
B2A755_NATTJ/11-121
D0LHX6_HALO1/23-135
H8KTM9_SOLCM/7-121
DHKE_DICDI/1576-1692
Q31G57_THICR/201-316
D6Z029_DESAT/4-114
Q0AUB5_SYNWW/3-117
Q89EF5_BRAJA/5-118
H2FZD0_OCESG/257-369
Y2823_SHEON/4-113
C6D8S9_PAESJ/4-117
G7ZF34_AZOL4/627-720
G8TCI4_NIAKG/3-112
G2KPE5_MICAA/4-116
G8TC24_NIAKG/1118-1230
A9FR81_SORC5/70-183
E1WY46_BACMS/3-113
G7ZHY5_AZOL4/999-1112
Q03XL0_LEUMM/4-114
Q1MQZ6_LAWIP/9-122
A6TND2_ALKMQ/6-115
F4L3B6_HALH1/4-116
E3HZW6_RHOVT/3-113
A6W3L6_MARMS/11-123
D2B5U5_STRRD/5-114
E1QDZ2_DESB2/1027-1139
A5FEJ7_FLAJ1/32-147
E6W583_DESIS/5-115
D5SRI3_PLAL2/70-180
Q3AEC1_CARHZ/5-115
A9CKS0_AGRT5/26-136
A0D7J3_PARTE/637-753
C8WGN8_EGGLE/803-920
D7GHF9_PROFC/9-127
B3ET01_AMOA5/2123-2250
Q5WGW1_BACSK/3-112
B1ZT50_OPITP/5-116
Q7CY51_AGRT5/6-115
Q1IJ83_KORVE/26-136
C0R0V5_BRAHW/15-125
F8JGF4_HYPSM/651-762
D0KWK2_HALNC/717-828
C0ZCS6_BREBN/7-117
D2SCX2_GEOOG/4-116
C0QAU4_DESAH/12-130
A6VXX5_MARMS/26-137
Q3J5V5_RHOS4/4-113
A0EF82_PARTE/799-924
D3RSG4_ALLVD/6-116
Q9KNL8_VIBCH/7-117
G8NQR6_GRAMM/8-117
D5EKL0_CORAD/486-603
C9SQD9_VERA1/1075-1197
E3H842_ILYPC/4-113
A9B0G0_HERA2/857-969
C5B1K8_METEA/368-443
A9WJR1_CHLAA/926-1036
Q2SAD0_HAHCH/8-121
B1ZZW9_OPITP/730-842
G8TF48_NIAKG/6-116
G8SIU8_ACTS5/3-115
F4PQY0_DICFS/1121-1236
G8T6V4_NIAKG/7-114
C5K9Y8_PERM5/426-539
G7Z5X3_AZOL4/1-106
F8FEU4_PAEMK/6-115
F8I4X5_SULAT/7-116
Q9S5Y0_THEMA/14-126
G7ZDG5_AZOL4/118-232
Q8P6W8_XANCP/1053-1163
Q6ALX0_DESPS/901-1013
E8N4G2_ANATU/5-117
Q9A7L7_CAUCR/447-559
Q55733_SYNY3/5-115
D9R8G9_CLOSW/5-114
B8F985_DESAA/8-117
E8RCQ0_DESPD/6-130
D4H7E2_DENA2/5-116
E8N2A1_ANATU/6-118
E3GJ67_EUBLK/3-119
A9KNL8_CLOPH/4-113
I1BXF8_RHIO9/2556-2666
Q1DFW8_MYXXD/10-120
A1TZ01_MARAV/6-116
C6CXB6_PAESJ/4-117
Q72C57_DESVH/3-126
F2G5J5_ALTMD/5-117
A7SVX8_NEMVE/109-230
A0BJL8_PARTE/668-793
Q2GBY4_NOVAD/3-113
D6Z1L0_DESAT/171-283
A5FDY4_FLAJ1/11-129
Q9A7F6_CAUCR/7-117
Q0W2V7_UNCMA/5-116
C6D127_PAESJ/4-117
E1R4V8_SPISS/10-125
C4XKV6_DESMR/629-742
B8GUP9_THISH/10-121
A6W9H8_KINRD/4-116
F4A1V0_MAHA5/5-116
D9ST55_CLOC7/4-113
D6Y1D3_BACIE/4-115
Q5SIL7_THET8/4-116
C5B6H0_METEA/429-542
Q2LSF1_SYNAS/5-117
A9WE54_CHLAA/135-243
F2NGH2_DESAR/6-116
Q1DEE3_MYXXD/1834-1947
A1U772_MARAV/2421-2533
D6XT08_BACIE/4-116
A4XMX4_CALS8/4-118
D4H5D9_DENA2/7-116
Q5NY91_AROAE/7-117
B8FI11_DESAA/597-714
Q9KXW5_STRCO/16-134
A9CH44_AGRT5/7-117
F4CZU0_PSEUX/4-113
D0LYI0_HALO1/12-122
C7MGM3_BRAFD/30-142
F0SFQ5_PLABD/411-526
G8R3F5_OWEHD/602-715
F8JAZ4_HYPSM/8-117
A4FPA3_SACEN/1-69
E6SL91_THEM7/48-159
D2R142_PIRSD/6-116
A4FKM5_SACEN/4-120
C7PK83_CHIPD/607-718
Q7DDM6_NEIMB/4-113
A0DWJ3_PARTE/726-844
E0S3C4_BUTPB/4-112
E1WXT9_BACMS/4-96
Q2GDQ0_NEOSM/5-117
D7A476_STAND/3-113
A9U170_PHYPA/14-128
F0SU40_SYNGF/6-115
F2NE61_DESAR/6-116
Q24N45_DESHY/6-118
C5B5B5_METEA/3-115
C7Q1T5_CATAD/5-114
D8LP35_ECTSI/455-578
Q72D47_DESVH/6-118
A6GXJ5_FLAPJ/7-119
C0QAU9_DESAH/6-116
F2G8S9_ALTMD/740-847
B9L827_NAUPA/717-829
A0DQF2_PARTE/651-765
Q83DF7_COXBU/4-116
D0LFQ8_HALO1/9-119
C6BYS6_DESAD/23-138
Q03ZX7_LEUMM/3-123
E6W319_DESIS/13-123
A9GP93_SORC5/8-118
E0RVU7_BUTPB/771-887
C4K754_HAMD5/6-121
C4XQI2_DESMR/1331-1446
D2B278_STRRD/21-132
F2NEX4_DESAR/855-967
E6W4U4_DESIS/532-641
F2NSZ7_TRES6/5-117
Q241N6_TETTS/1151-1274
G7Z5C6_AZOL4/36-156
C1ACX9_GEMAT/9-121
UVRY_ECOLI/4-116
Q74ET0_GEOSL/184-308
F4CJU4_PSEUX/15-125
E1WZJ6_BACMS/3-115
CHEB1_METHJ/4-116
E9C3Z3_CAPO3/139-247
H6L1U4_SAPGL/5-117
B2V8S8_SULSY/3-114
Q0AAW4_ALHEH/5-117
Q2JI88_SYNJB/4-116
G4KQS1_OSCVS/4-115
D5GFS0_TUBMM/540-668
A5D1X3_PELTS/536-609
Q47FG8_DECAR/3-118
C6BTE5_DESAD/133-246
E6W5Y9_DESIS/14-103
B8C0H9_THAPS/3-117
E8UDC1_TAYEM/8-118
A0E4Q6_PARTE/939-1055
A9CLL8_AGRT5/3-113
DEVR_MYCTU/4-116
TORS_ECOLI/684-795
G1XV20_ARTOA/851-970
D0L0N7_HALNC/10-120
E8N3C9_ANATU/5-117
Q0AAV9_ALHEH/4-110
D3BEZ6_POLPA/731-849
Q1ASD3_RUBXD/8-118
C7PM85_CHIPD/4-111
F2NGX0_DESAR/6-118
Q1INJ5_KORVE/433-544
E1QDA3_DESB2/10-121
Q22P17_TETTS/11-123
G8SHE9_ACTS5/537-647
D5XBX4_THEPJ/5-115
E8RJB4_DESPD/4-114
F8FNE4_PAEMK/915-1024
D2B5H7_STRRD/1-111
G4R9L1_PELHB/17-127
Q8A790_BACTN/1063-1175
C6Y1N9_PEDHD/1089-1200
Q2SCK6_HAHCH/4-115
E1R7Y0_SPISS/9-88
Q03G97_PEDPA/4-113
E0RSV9_SPITD/14-125
Q2W006_MAGSA/411-523
G2LKC8_CHLTF/5-113
Q485M3_COLP3/6-116
B5YK35_THEYD/118-228
G8TEH3_NIAKG/10-124
F0T2L0_SYNGF/3-112
F0SJV7_PLABD/955-1068
E4TKU7_MARTH/7-124
B8FLU3_DESAA/127-240
B8FGJ2_DESAA/6-116
C1F666_ACIC5/23-135
A0LPD3_SYNFM/12-122
Q2W278_MAGSA/3-113
C7QEX8_CATAD/8-125
C6XU79_PEDHD/8-128
D2VSV4_NAEGR/769-877
Q9A5X3_CAUCR/470-582
C6BRJ3_DESAD/5-113
C5B1N9_METEA/8-97
Q31H71_THICR/16-126
F5YNH9_TREPZ/4-116
B2IJ40_BEII9/7-117
A9U739_PHYPA/6-118
Q726Y8_DESVH/34-155
A0LB01_MAGSM/873-990
Q8PCB0_XANCP/11-124
D3RPR2_ALLVD/608-720
Q1DF43_MYXXD/12-122
E3H8Y0_ILYPC/5-114
A9CH48_AGRT5/8-119
CHEB_COLP3/5-113
C4XI51_DESMR/39-145
D3RP30_ALLVD/142-255
G4KSN1_OSCVS/3-114
H6LGY8_ACEWD/6-115
E6UBE9_RUMA7/601-713
C6D8D8_PAESJ/4-113
D5SPJ4_PLAL2/10-123
F3ZXY3_MAHA5/7-121
C1F3H8_ACIC5/9-119
H7C7W6_BRAJA/11-120
Q2JKA3_SYNJB/4-116
Q5WI37_BACSK/4-116
E6W1B5_DESIS/10-120
Q1ART5_RUBXD/8-117
A5FDC8_FLAJ1/9-123
Q47JJ8_DECAR/10-119
B1ZRJ6_OPITP/5-116
D6ZKJ9_MOBCV/28-140
Q9HTY9_PSEAE/13-123
B5YJN2_THEYD/3-113
E1R9B4_SPISS/5-122
Q03X32_LEUMM/1-112
D8I661_AMYMU/10-122
ALGR_PSEAE/3-114
Q181I9_CLOD6/4-113
D7GFQ9_PROFC/4-113
Q5B5R7_EMENI/1077-1203
A9CJ98_AGRT5/5-117
D1CB75_THET1/6-117
G2LKB4_CHLTF/851-962
A0LG65_SYNFM/15-125
C6XL20_HIRBI/4-116
B3PBX5_CELJU/775-887
C1F0V2_ACIC5/13-123
Q7P1Y9_CHRVO/7-117
F4CK39_PSEUX/9-129
Q1CVM4_MYXXD/50-163
Q028U9_SOLUE/8-117
Q9A3L2_CAUCR/516-628
F8I986_SULAT/15-125
Q7NGT9_GLOVI/15-125
Q9I0R4_PSEAE/17-128
C8WL86_EGGLE/4-119
Q3A786_PELCD/8-118
Q8F5Y6_LEPIN/8-120
E1R885_SPISS/4-117
Q5P351_AROAE/510-623
Q12AI3_POLSJ/19-131
MAK2_SCHPO/2181-2300
C6BS53_DESAD/51-138
C7PAQ8_CHIPD/7-130
Q2IHU1_ANADE/4-112
Q2ING5_ANADE/7-113
A7F0T2_SCLS1/1172-1289
A9TXP3_PHYPA/14-125
D7GHT6_PROFC/14-123
A0C6Q4_PARTE/795-920
B0TDB2_HELMI/6-115
Q18A17_CLOD6/4-113
Q1QVY9_CHRSD/8-121
D8HQH2_AMYMU/4-117
D0LKP0_HALO1/466-584
E1R0T4_SPISS/7-117
A5FBB8_FLAJ1/3-112
C7PF21_CHIPD/1045-1158
Q2SPH3_HAHCH/10-122
Q2W2Z2_MAGSA/12-133
Q72ET6_DESVH/10-120
D1B7Z4_THEAS/624-738
D0LSQ9_HALO1/10-131
G8QUK9_SPHPG/631-741
NREC_STAA8/3-116
B1ZPP6_OPITP/681-801
Q8A0B0_BACTN/1235-1346
A9AWM9_HERA2/4-114
Q8PCA9_XANCP/519-632
Q5WJA4_BACSK/3-115
C6Y3I8_PEDHD/5-115
A1SL35_NOCSJ/19-129
Q7D2B0_AGRT5/4-113
Q47EK5_DECAR/10-120
D7A7P8_STAND/15-123
D6ZKF9_MOBCV/6-120
A4FH35_SACEN/1-108
D2QLA6_SPILD/6-116
A9B910_HERA2/7-119
Q489V9_COLP3/6-115
C7Q501_CATAD/10-120
G2LE79_CHLTF/5-117
E8RG40_DESPD/3-113
A0LDM3_MAGSM/7-122
C6X1A9_FLAB3/1060-1173
Q486L2_COLP3/4-116
C8XE34_NAKMY/7-123
Q9KRK2_VIBCH/3-113
B5YJ26_THEYD/6-118
Q89XK7_BRAJA/102-212
Q0AV32_SYNWW/9-132
A0LAK3_MAGSM/8-118
C0QG78_DESAH/5-114
Q9RZA5_DEIRA/11-130
E6U4Q2_ETHHY/4-113
A6LM49_THEM4/4-115
Q2W1N2_MAGSA/3-116
C7PR40_CHIPD/4-111
F2NHV5_DESAR/4-112
B3PGD5_CELJU/5-119
C0QEH9_DESAH/11-130
Q47K32_DECAR/936-1050
Q01FG2_OSTTA/13-130
C8XJH7_NAKMY/5-114
Q1CZ93_MYXXD/3-115
E8RF27_DESPD/6-114
B0RHN6_CLAMS/1-111
B9L7X1_NAUPA/4-114
B8FJD4_DESAA/8-118
Q7NV41_CHRVO/12-130
F8FD20_PAEMK/12-125
F2IFT9_FLUTR/23-133
E8RJK2_DESPD/4-114
Q67RL8_SYMTH/6-115
D6ZKA5_MOBCV/3-117
D0LR01_HALO1/8-135
F2NEI4_DESAR/31-143
D2R8R4_PIRSD/1297-1408
B8CW47_HALOH/6-117
C4XIL7_DESMR/10-121
Q47CA3_DECAR/190-301
F2I8Q7_AERUA/3-113
D2AVS3_STRRD/5-117
B8F953_DESAA/468-580
Q2SI73_HAHCH/17-128
Q9HUV7_PSEAE/810-925
Q2J7U7_FRASC/26-135
G4KSZ0_OSCVS/4-120
SRR1_CANAL/156-264
F9UPR2_LACPL/4-116
D6Z1B8_DESAT/3-118
F2IAZ7_FLUTR/614-725
G8P054_GRAMM/5-115
F8FL69_PAEMK/13-126
Q8A7S7_BACTN/672-781
C0Q9Z3_DESAH/6-119
Q5SK38_THET8/4-114
LUXQ_VIBCH/732-843
D3RP34_ALLVD/6-119
F2G3X8_ALTMD/6-116
A0L7U4_MAGSM/8-121
B0TD62_HELMI/23-88
C7PAL9_CHIPD/4-116
Q47HF2_DECAR/847-959
F2NHJ5_DESAR/5-114
F8F715_PAEMK/6-116
Q127V3_POLSJ/15-114
G8SLB0_ACTS5/5-114
Q7CVN6_AGRT5/3-113
Q5KM40_CRYNJ/1051-1133
C8WPK8_EGGLE/16-124
A7HV93_PARL1/18-135
C0QGH8_DESAH/10-92
G8QY91_SPHPG/64-153
E0RQG9_SPITD/9-93
Q2JHT3_SYNJB/4-116
Q9I2B7_PSEAE/447-558
F8F8R8_PAEMK/4-117
D6Z204_DESAT/4-113
Q8EZJ5_LEPIN/318-431
Q03Z98_LEUMM/3-113
C9RD40_AMMDK/6-118
E1X5C2_BACMS/4-112
H6LHB3_ACEWD/4-117
Q47DP7_DECAR/3-113
Q0C222_HYPNA/603-717
Q0AZC4_SYNWW/1065-1181
Q9A2E2_CAUCR/461-574
A1U8F4_MARAV/426-545
A9WC98_CHLAA/527-635
D2QQM0_SPILD/10-123
Q6ARD6_DESPS/790-902
A9B507_HERA2/10-122
D3Q1M4_STANL/3-112
G8QT30_SPHPG/4-113
D6XVE1_BACIE/7-116
B9L8X1_NAUPA/3-109
B1ZUF0_OPITP/6-115
C6XL77_HIRBI/156-269
C6D3N4_PAESJ/4-117
Q01YI3_SOLUE/4-114
E6U488_ETHHY/4-113
Q7NLV3_GLOVI/871-980
Q5QUH9_IDILO/6-116
D7CM21_SYNLT/6-117
E6X108_NITSE/696-811
D6XY71_BACIE/3-114
Q8Y719_LISMO/3-112
Q24QZ2_DESHY/7-116
C4XLB4_DESMR/424-537
C5AUU2_METEA/5-117
C8VZC1_DESAS/6-115
D4H1J2_DENA2/3-114
D7A9P0_STAND/5-117
A9F147_SORC5/8-119
G8R5P1_OWEHD/6-129
F5WRA8_ERYRF/4-117
H6LFM0_ACEWD/4-112
Q2JGB5_FRASC/15-126
A9G381_SORC5/10-123
Q89JL9_BRAJA/398-505
D6ZAT0_SEGRD/4-116
C7QHF9_CATAD/17-130
A9B0T8_HERA2/4-135
B2A007_OPITP/241-356
C8VW65_DESAS/806-920
B3PGQ0_CELJU/100-215
C5KAA6_PERM5/19-53
G8TMY4_NIAKG/5-116
A9WHF6_CHLAA/7-119
D9R7W6_CLOSW/4-116
Q9KSV1_VIBCH/22-142
Q2IQM1_ANADE/15-125
D9R4I0_CLOSW/4-121
Q5ZRY9_LEGPH/74-167
A6TRR6_ALKMQ/12-122
A5FMJ1_FLAJ1/8-120
D2AV44_STRRD/4-116
A9WCL2_CHLAA/1086-1180
Q89SW5_BRAJA/4-116
O86633_STRCO/35-145
A9WA36_CHLAA/5-110
A1SMR2_NOCSJ/3-118
G8SFI6_ACTS5/9-118
C6D205_PAESJ/4-117
D1CFL0_THET1/5-117
D7CV45_TRURR/4-117
C6BU15_DESAD/17-128
Q725H6_DESVH/7-117
Q9RS02_DEIRA/3-113
C7PPT0_CHIPD/6-119
Q3JBE8_NITOC/3-113
D2B0E9_STRRD/4-116
Q9A5C9_CAUCR/720-835
E3JTC4_PUCGT/1472-1586
F5YLN7_TREPZ/682-799
D3RML5_ALLVD/10-129
A8HSF6_CHLRE/65-181
E6W501_DESIS/5-123
H6L411_SAPGL/9-126
G0IUB7_CYCMS/10-121
G4R7P6_PELHB/6-117
Q74DL4_GEOSL/578-693
B7FUD4_PHATC/533-647
C6Y395_PEDHD/5-117
C7Q0S0_CATAD/11-123
F7V2I3_CLOSS/4-113
D3Q6R2_STANL/4-118
G8NPX9_GRAMM/3-113
B5Y4A4_PHATC/672-786
B5YK10_THEYD/6-116
Q24ML2_DESHY/14-124
Q89WZ3_BRAJA/33-140
C8X772_NAKMY/10-122
Q7NWN4_CHRVO/8-126
D7CXR1_TRURR/20-132
E3HBY6_ILYPC/4-115
A9G4D1_SORC5/5-114
Q7MQP8_WOLSU/19-129
D2PUV0_KRIFD/4-116
Q250G2_DESHY/3-113
C8W2N0_DESAS/7-117
C5CEY2_KOSOT/4-116
Q47F63_DECAR/8-119
D7AA35_STAND/15-126
F4PP31_DICFS/1518-1635
C7PQC3_CHIPD/9-132
Q9KZU5_STRCO/17-127
F8F7E5_PAEMK/6-120
IRLR_BURPS/3-112
C4XKZ8_DESMR/4-118
A9AY58_HERA2/116-209
F0T0B6_SYNGF/4-118
G0J4M5_CYCMS/8-118
Q2RWJ9_RHORT/5-116
B9L0W5_THERP/34-146
E3HD15_ILYPC/5-114
A6W903_KINRD/3-113
C8XHQ4_NAKMY/10-122
C7NK59_KYTSD/4-113
Q1ILP0_KORVE/4-113
E3GMK8_EUBLK/10-123
Q89SQ8_BRAJA/4-116
C7QAY5_CATAD/14-132
E4T5V9_PALPW/10-122
F5YNN9_TREPZ/661-774
Q3ACD4_CARHZ/4-116
Q9I3U8_PSEAE/421-527
D3F3G0_CONWI/3-121
Q2SLF9_HAHCH/5-116
Q2W5E7_MAGSA/26-139
D3RMW3_ALLVD/1101-1236
G8RZM3_ACTS5/30-140
B7GDZ8_PHATC/398-512
E8N5D9_ANATU/7-123
G8RZ14_ACTS5/6-118
E8RJK9_DESPD/1137-1254
C4XKC4_DESMR/585-697
F2G8N4_ALTMD/187-307
F0SLD0_PLABD/18-130
E6UEX2_RUMA7/281-398
Q9KBI3_BACHD/7-116
F2NCJ7_DESAR/23-135
A7HUT1_PARL1/5-118
F4CZG4_PSEUX/4-115
Q89X11_BRAJA/594-703
MAK3_SCHPO/2212-2330
G4KWP6_OSCVS/7-116
E1R715_SPISS/509-622
Q1CWS7_MYXXD/13-120
B8PHK4_POSPM/963-1079
Q2W7E0_MAGSA/4-86
Q8DNX6_STRR6/4-113
Q2II51_ANADE/1-110
C7PDS7_CHIPD/6-125
F8ADY3_THEID/5-117
A5FIA9_FLAJ1/5-112
C8VX75_DESAS/6-116
Q01UT3_SOLUE/6-118
B1HS88_LYSSC/1-110
E3I4L9_RHOVT/5-117
C7PLE3_CHIPD/8-121
E4RXD2_LEAB4/909-1025
G7ZDG7_AZOL4/630-744
D5WQH3_BACT2/7-116
D2AYP8_STRRD/5-115
E6UAF7_RUMA7/3-115
Q1IHK2_KORVE/7-118
A5D5S1_PELTS/129-238
C7PYH9_CATAD/15-107
B8FK99_DESAA/7-121
Q1ILF8_KORVE/5-114
Q8P5A7_XANCP/13-123
Q3JAF7_NITOC/8-118
A9KM61_CLOPH/5-114
Q2W0E3_MAGSA/1052-1165
F9UNS7_LACPL/4-113
D1B931_THEAS/361-470
A1U1I2_MARAV/657-769
Q2RZC9_SALRD/13-126
A9KQ79_CLOPH/4-117
C6BRX9_DESAD/33-153
Q9RX83_DEIRA/4-115
Q24Q22_DESHY/7-116
A9TW80_PHYPA/359-472
B8FCG8_DESAA/760-877
B1YKM9_EXIS2/4-116
Q18D97_CLOD6/3-112
Q2IJY6_ANADE/722-834
C6XIN3_HIRBI/11-126
Q8EX81_LEPIN/4-114
B6IN40_RHOCS/27-139
C7QB96_CATAD/4-113
C4K8L8_HAMD5/968-1079
A6W0W4_MARMS/7-119
C7PF24_CHIPD/7-121
A6VWW5_MARMS/1002-1117
Q2JKA2_SYNJB/4-116
E1X4T5_BACMS/5-130
C1F665_ACIC5/15-121
Q0AZY5_SYNWW/281-393
D2QJW6_SPILD/5-117
E4TMK9_MARTH/10-122
F2GBS1_ALTMD/4-115
A6H0P4_FLAPJ/5-112
C6CWW2_PAESJ/5-115
F5YIW8_TREPZ/8-119
G1XBK9_ARTOA/1530-1640
E6UHR3_RUMA7/8-117
C4ZFF8_EUBR3/22-131
A5I2P9_CLOBH/171-293
D5ECT8_AMICL/5-115
G7Z5U2_AZOL4/10-131
A6VWW6_MARMS/5-122
O26547_METTH/4-115
Q2RMU5_RHORT/522-637
C6XSN9_PEDHD/4-113
A9TN92_PHYPA/179-277
D2Q319_KRIFD/9-119
Q9I034_PSEAE/3-113
Q5NQA3_ZYMMO/3-114
B8GSV7_THISH/7-117
C6D2U9_PAESJ/6-114
Q122H2_POLSJ/3-114
Q24Y46_DESHY/4-119
Q726P8_DESVH/1101-1214
C4XM29_DESMR/768-882
Q7NIB1_GLOVI/19-129
G2LIL8_CHLTF/732-840
F4KRB3_HALH1/5-115
A6VUI1_MARMS/477-595
D9ST78_CLOC7/9-121
F2NRM5_TRES6/145-256
D2R313_PIRSD/13-122
F8L5B3_SIMNZ/24-136
E8R5J1_ISOPI/22-133
D6YA43_THEBD/9-119
Q7NGY8_GLOVI/657-768
D6Z3A3_DESAT/908-1016
C6C136_DESAD/5-115
D3AWD9_POLPA/1328-1445
Q82Y70_NITEU/7-117
A7HWZ0_PARL1/158-269
E6UCC6_RUMA7/3-115
C7NFH8_KYTSD/16-125
G8PUE4_PSEUV/2-111
Q0VNV9_ALCBS/19-128
B0RE72_CLAMS/5-114
C1FA60_ACIC5/5-114
E1X5G6_BACMS/514-624
G8NP69_GRAMM/7-117
B1ZZ41_OPITP/476-586
E1R0U5_SPISS/6-119
D9SL46_CLOC7/9-122
A5FK01_FLAJ1/6-119
G8QRR5_SPHPG/4-113
E8N2Z3_ANATU/8-117
C8VYB2_DESAS/4-116
Q8P408_XANCP/4-116
Q2GG62_EHRCR/159-271
B5YJ23_THEYD/624-736
Q1IIM1_KORVE/5-117
P73036_SYNY3/14-126
A6VZR0_MARMS/1161-1276
H0ET52_GLAL7/619-683
D5GEY7_TUBMM/1833-1951
H6BPY2_EXODN/1755-1872
Q74A10_GEOSL/6-116
A6TM92_ALKMQ/8-117
GACA_PSEAE/4-116
CHEB1_SYNAS/4-114
Q74EC6_GEOSL/100-212
A9SEU1_PHYPA/951-1082
G4RC88_PELHB/8-118
E1R9G7_SPISS/6-116
D3PXG9_STANL/1-90
Q2RS70_RHORT/21-130
F8I246_SULAT/3-113
D2PWQ3_KRIFD/5-119
D0LZR3_HALO1/754-868
G2KRQ0_MICAA/723-839
Q607P6_METCA/8-118
C6CZ56_PAESJ/4-117
Q89MA5_BRAJA/7-130
Q7M8T1_WOLSU/13-123
Q2II90_ANADE/6-114
G0J818_CYCMS/8-126
Q8P883_XANCP/1034-1148
E1RBN6_SPISS/4-117
Q1GAH9_LACDA/3-113
C5B1K1_METEA/10-102
G8P1N4_GRAMM/12-123
Q63PR6_BURPS/5-117
Q47HI8_DECAR/443-559
Q0AUA3_SYNWW/5-115
Q9K3T0_STRCO/65-200
CHEB2_PSEAE/5-119
F4L0I0_HALH1/4-117
A1SDH1_NOCSJ/6-115
D2PMM7_KRIFD/4-116
G8PTT2_PSEUV/15-130
B1HXG4_LYSSC/3-112
B1YMJ4_EXIS2/3-113
Q484N4_COLP3/11-120
D4H841_DENA2/751-866
G7ZG96_AZOL4/6-118
G8PKW5_PSEUV/1-102
D6Z3V8_DESAT/18-128
C6XJS4_HIRBI/16-128
Q8A8I4_BACTN/1223-1332
E8RE13_DESPD/4-114
E8RK13_DESPD/9-119
D6ZYU6_STAND/7-118
D3EP96_UCYNA/4-116
D4H660_DENA2/4-113
D2QLY1_SPILD/9-119
Q2WAY2_MAGSA/3-113
G8R4G1_OWEHD/4-116
Q2IF81_ANADE/36-148
Q74BZ8_GEOSL/8-118
Q2JCX9_FRASC/26-138
Q486R4_COLP3/5-117
Q2W341_MAGSA/965-1081
Q2VZM7_MAGSA/9-121
Q7D089_AGRT5/3-113
D8HTE8_AMYMU/23-132
F0SXT1_SYNGF/15-127
D2B3K9_STRRD/4-116
Q47G37_DECAR/12-124
D5XBY1_THEPJ/6-116
E0RPX6_SPITD/4-112
D0LJF4_HALO1/711-824
Q1H0K5_METFK/7-119
D6Z1Y3_DESAT/6-120
D2AX12_STRRD/13-125
C8WJC9_EGGLE/4-114
B1ZVL9_OPITP/142-256
E1X3M3_BACMS/8-118
Q5P7S6_AROAE/15-125
F2G7E2_ALTMD/823-935
G8R6V4_OWEHD/7-117
A5FAW2_FLAJ1/6-118
Q89JK2_BRAJA/8-120
B1ZVP0_OPITP/405-513
Q0VPZ3_ALCBS/958-1070
A9KIB1_CLOPH/15-127
Q47IB3_DECAR/17-127
Q245A8_TETTS/920-1055
Q89VS9_BRAJA/920-1031
D3RVY9_ALLVD/4-112
D4LD50_RUMC1/4-113
G2KSE9_MICAA/1075-1187
D2PLR4_KRIFD/16-126
Q6ANT9_DESPS/580-689
Q89UM8_BRAJA/4-116
Q4P557_USTMA/549-660
B8FI87_DESAA/4-112
Q72DI3_DESVH/7-119
H6L9Z3_SAPGL/11-127
Q2G6L8_NOVAD/3-113
Q9X0Y6_THEMA/8-118
D5X906_THEPJ/7-118
F4CNN0_PSEUX/4-116
D5WTP7_BACT2/5-117
H7C6N4_BRAJA/3-113
A0L8E1_MAGSM/6-120
E4T7S5_PALPW/8-124
A6W4S4_KINRD/3-116
CHEB1_CAUCR/6-119
Q7NVE3_CHRVO/564-680
G8SDG8_ACTS5/35-144
B9L6B1_NAUPA/15-125
D3PXP1_STANL/4-116
Q67J61_SYMTH/5-114
A9GEG0_SORC5/9-118
E3GLH6_EUBLK/7-116
G2LDL1_CHLTF/8-118
Q3J3R6_RHOS4/453-566
D2R3E5_PIRSD/19-131
Q24YM6_DESHY/6-116
D2QNM9_SPILD/6-121
E8QZA4_ISOPI/5-117
A0LCN9_MAGSM/891-1006
D2S8H7_GEOOG/9-121
G8S0Z5_ACTS5/6-118
Q5WJK0_BACSK/4-117
D6YZW3_DESAT/658-774
C8W1I4_DESAS/5-116
C4XRT5_DESMR/461-576
Q73PZ0_TREDE/7-116
Q8EYP0_LEPIN/3-125
Q6MI65_BDEBA/50-162
C4XIA0_DESMR/11-123
G7Z5U3_AZOL4/24-134
E4RZB2_LEAB4/4-116
D3RNR0_ALLVD/3-115
E6WXR6_NITSE/9-118
F5XM20_MICPN/202-314
Q5QWK1_IDILO/8-120
D7A7P2_STAND/3-113
C4XKA9_DESMR/971-1086
C0ZBJ6_BREBN/5-115
Q834L5_ENTFA/5-116
E1QKA0_DESB2/8-123
Q727C2_DESVH/5-116
D3RTB5_ALLVD/12-122
A0DFR2_PARTE/544-663
Q6AJ62_DESPS/422-535
D3RNQ8_ALLVD/539-649
F2IFZ5_FLUTR/3-112
Q2RXG4_RHORT/3-112
G4RAP0_PELHB/7-117
B1ZNJ0_OPITP/1510-1619
A9WIC9_CHLAA/6-118
Q7NMY1_GLOVI/553-663
H7C6F1_BRAJA/11-122
C8WPQ3_EGGLE/4-114
E1R3P2_SPISS/6-121
Q0AMY0_MARMM/436-552
Q1ASN8_RUBXD/18-128
D0LUR8_HALO1/1630-1743
A0EBK1_PARTE/617-736
Q1IMA9_KORVE/5-117
G0SY77_RHOG2/2385-2508
Q8P8Q9_XANCP/10-122
Q72E99_DESVH/3-115
A0D868_PARTE/653-779
Q74CM0_GEOSL/5-115
C1A4T1_GEMAT/8-118
A9GEF7_SORC5/26-138
Q8XIM8_CLOPE/4-117
A9KJX4_CLOPH/6-115
G8TEC2_NIAKG/9-119
C9SWN4_VERA1/689-816
A5CZK4_PELTS/717-831
O67198_AQUAE/3-113
Q5BAR7_EMENI/1096-1166
Q67MR2_SYMTH/19-129
A0LKV8_SYNFM/1389-1501
C0QH29_DESAH/10-120
G8TPF8_NIAKG/5-117
B2A6W2_NATTJ/5-116
C7QIX3_CATAD/20-110
B2IL22_BEII9/4-114
E3HDU6_ILYPC/4-113
C6C0G1_DESAD/7-118
F0SR00_PLABD/11-121
O86809_STRCO/7-120
Q4P5V7_USTMA/29-150
D2QGT3_SPILD/7-114
G8SK59_ACTS5/821-932
F8I4P1_SULAT/4-113
B1ZP33_OPITP/1028-1141
C6CSY8_PAESJ/3-114
F4PUQ2_DICFS/1044-1161
B8FEI5_DESAA/624-736
C6D3C2_PAESJ/4-113
C1ABP4_GEMAT/3-113
A0L8L1_MAGSM/755-867
F2G6H4_ALTMD/805-917
D2R1Z1_PIRSD/5-117
Q2RU94_RHORT/1277-1388
E8RHV3_DESPD/30-151
C4XSZ3_DESMR/4-117
F8KZ43_PARAV/807-920
C6C2B2_DESAD/5-116
A0DMZ7_PARTE/575-690
D8HJ76_AMYMU/4-116
A9KL59_CLOPH/4-117
B8FJS5_DESAA/12-119
C0Z6J5_BREBN/3-113
Q89JZ5_BRAJA/5-117
C6C0R1_DESAD/3-116
Q8F3I1_LEPIN/19-129
REGA_RHOS4/15-125
E4TLV7_MARTH/9-124
Q72EI2_DESVH/5-114
C6CTL6_PAESJ/6-119
E8RFI8_DESPD/5-114
D9QPX0_ACEAZ/5-115
D6ZZX4_STAND/140-248
Q0VQX8_ALCBS/742-860
F0SMX2_PLABD/1477-1590
D2PLT6_KRIFD/8-120
E4RNZ3_HALSL/1068-1180
G8PP69_PSEUV/2-114
D0LM37_HALO1/535-647
Q97GG0_CLOAB/6-117
Q01U09_SOLUE/384-494
F4H5M0_CELFA/7-117
Q8NTA3_CORGL/4-113
G8R163_OWEHD/1238-1350
D4H6D0_DENA2/573-684
C6CWR9_PAESJ/5-118
C6C132_DESAD/285-395
B8FHG2_DESAA/785-902
C0QLM8_DESAH/808-920
A5D2B6_PELTS/6-118
Q11RD1_CYTH3/970-1082
Q0C2L3_HYPNA/12-122
D2S5U4_GEOOG/600-711
D2R4A7_PIRSD/8-118
D2AQH2_STRRD/4-113
F8FFW6_PAEMK/4-113
D0LJW7_HALO1/6-117
A0DS82_PARTE/702-819
C6XRK4_HIRBI/476-590
Q8Y472_LISMO/4-114
Q0P929_CAMJE/4-113
D5G4P6_TUBMM/298-385
E8R592_ISOPI/1336-1449
Q122M7_POLSJ/12-130
G8QSV8_SPHPG/5-117
A4XFU2_CALS8/4-117
Q7MAU8_WOLSU/3-113
Q7NVX6_CHRVO/4-122
Q9I6M3_PSEAE/10-124
F8F9X5_PAEMK/5-118
H0EP77_GLAL7/236-318
A9CJK4_AGRT5/6-112
Q1D4Q2_MYXXD/4-115
C6X142_FLAB3/1080-1193
Q9S285_STRCO/5-117
C8W495_DESAS/4-116
F2ICM2_FLUTR/3-113
E4RUD9_LEAB4/6-115
Q2IIP8_ANADE/11-122
Q7NNR2_GLOVI/4-116
CHEB3_MYXXD/9-122
F7V5A9_CLOSS/4-117
F2JGQ9_CELLD/5-116
E8R0Q5_ISOPI/26-125
B1ZWU4_OPITP/637-749
C7PQH5_CHIPD/6-118
F4KP98_HALH1/23-135
A4FF29_SACEN/4-113
Q82U13_NITEU/3-112
F4RB40_MELLP/1954-2078
Q02CS2_SOLUE/5-119
E3I6H4_RHOVT/15-125
Q7NX59_CHRVO/3-113
C7PTK9_CHIPD/3-112
Q31I86_THICR/6-118
Q2J8K6_FRASC/27-137
F8ABX1_THEID/5-115
Q0C2B8_HYPNA/32-141
E8T6M6_THEA1/10-125
Q478B9_DECAR/513-628
F9Z5Z2_ODOSD/3-111
C6D659_PAESJ/3-115
Q020A2_SOLUE/6-77
A9KK44_CLOPH/4-117
G7Z2D1_AZOL4/7-116
G2KPW9_MICAA/4-116
Q55527_SYNY3/802-915
D8I4W4_AMYMU/9-121
Q2JP01_SYNJB/1099-1216
Q2SFK1_HAHCH/955-1066
E8RG76_DESPD/535-651
Q8A9X5_BACTN/7-122
D2AQQ8_STRRD/6-118
E0RP86_SPITD/3-110
A0L6Y5_MAGSM/554-669
D4H595_DENA2/9-116
O50496_STRCO/3-114
B8FG34_DESAA/803-919
B2A8J8_NATTJ/7-119
Q01VN0_SOLUE/1030-1147
B8E2B2_DICTD/6-116
Q8DQN8_STRR6/11-124
Q31GT8_THICR/54-151
B8FHM4_DESAA/4-113
Q63TA2_BURPS/9-119
G4RBL2_PELHB/14-123
D8I5Z8_AMYMU/8-124
F0SN02_PLABD/14-115
A7HVF0_PARL1/26-135
F8JH98_HYPSM/5-117
Q1IJ91_KORVE/981-1093
F0T2E1_SYNGF/4-116
D9R060_CLOSW/4-122
Q89RA8_BRAJA/5-120
B7XPE9_ENTBH/3-74
Q89VZ0_BRAJA/25-135
D2AWG7_STRRD/4-116
A0BZ66_PARTE/617-739
A6W416_KINRD/12-124
A9EP87_SORC5/288-403
C4XL44_DESMR/983-1097
F4H7P6_CELFA/10-131
A7T6N4_NEMVE/7-114
E6X101_NITSE/11-119
BARA_ECOLI/670-782
Q1QUD7_CHRSD/551-667
Q1D3Y7_MYXXD/271-381
C4XKD8_DESMR/5-115
C6D3P9_PAESJ/4-117
D0LSC5_HALO1/420-531
E8RDI4_DESPD/6-116
D2S6Y0_GEOOG/11-126
Q1IHT8_KORVE/22-131
Q1DDD5_MYXXD/13-123
A6W3P8_MARMS/3-113
C9SBT9_VERA1/152-204
B8FI17_DESAA/7-116
E1R3V6_SPISS/454-566
A0LBU9_MAGSM/995-1111
C7Q8I5_CATAD/10-122
C7RDH6_ANAPD/6-115
C8X730_NAKMY/5-117
Q9HWS7_PSEAE/7-118
D2ATY5_STRRD/5-121
Q82T48_NITEU/6-116
Q67R64_SYMTH/19-131
Q838R3_ENTFA/5-114
Q67JS2_SYMTH/5-117
Q0BZQ4_HYPNA/140-249
CHEB4_ANADE/16-124
A0BF24_PARTE/661-779
D1CI66_THET1/3-114
C4XI52_DESMR/11-122
Q31GN3_THICR/4-115
G0J6Z0_CYCMS/461-569
C1F9N8_ACIC5/8-118
D7A029_STAND/9-118
C7QEE6_CATAD/3-118
D3BRN1_POLPA/904-977
CHEY_BACSU/5-116
Q2IH29_ANADE/9-122
F4L3X4_HALH1/3-113
D7A030_STAND/740-850
F2G2Y5_ALTMD/129-241
D3RSZ7_ALLVD/6-117
G4RAL4_PELHB/578-690
F2G5U2_ALTMD/3-113
Q7AKI8_STRCO/4-116
Q2SQ57_HAHCH/542-654
D3B250_POLPA/748-866
Q8P4N1_XANCP/6-117
F2JLE6_CELLD/5-115
C0Z4M7_BREBN/12-156
F5YNH1_TREPZ/7-120
C8WKQ8_EGGLE/3-113
B1ZN90_OPITP/7-131
Q63SL7_BURPS/12-126
C4XN96_DESMR/787-902
Q8YA72_LISMO/6-115
Q2SEU6_HAHCH/4-113
D3FF64_CONWI/3-113
A6LN60_THEM4/3-113
B6IUV1_RHOCS/23-133
D6Z497_DESAT/6-114
Q0SCL0_RHOSR/612-719
C7RBD9_KANKD/128-241
Q97IH1_CLOAB/5-115
G8S353_ACTS5/1-114
Q0C2Q0_HYPNA/525-638
Q5P389_AROAE/11-122
C7PCT3_CHIPD/9-117
B2A360_NATTJ/5-116
Q01T12_SOLUE/5-117
E6U2J5_ETHHY/7-120
C8VW83_DESAS/761-876
Q0AP57_MARMM/8-121
F8F7T7_PAEMK/1-103
Q2SF18_HAHCH/4-116
G8PVX8_PSEUV/3-113
F8JI88_HYPSM/7-117
A7HWA2_PARL1/722-834
Q8A9Q5_BACTN/311-422
Q6FE19_ACIAD/10-122
A0L9Z0_MAGSM/560-675
E1QGT0_DESB2/4-113
H6LJH7_ACEWD/4-106
CHEB3_PSEAE/3-108
A9WEZ1_CHLAA/7-119
A7ELV8_SCLS1/1036-1160
F9Z8N2_ODOSD/10-120
B8F8X3_DESAA/10-124
Q187E0_CLOD6/6-115
D0LIL6_HALO1/16-126
MPRA_MYCTU/5-115
E8N2Z8_ANATU/10-122
C6XUT5_PEDHD/592-703
E8RDG2_DESPD/835-948
H2VFP2_ZYMMO/6-118
F5WRE6_ERYRF/6-130
Q2RZ13_SALRD/12-119
E3GF27_EUBLK/5-114
E8RDK6_DESPD/820-936
Q2SF32_HAHCH/23-134
C1F3C0_ACIC5/23-134
Q9K5R1_BACHD/6-115
A1U0P5_MARAV/8-114
Q2RSJ4_RHORT/4-116
O54138_STRCO/4-113
Q2RUW7_RHORT/552-666
Q7USH9_RHOBA/31-140
UHPA_ECOLI/4-113
G4RE93_PELHB/724-836
Q89JZ6_BRAJA/158-269
A0BTK0_PARTE/706-823
E1QM63_DESB2/16-126
G8TDV4_NIAKG/8-136
Q2LSK3_SYNAS/30-140
Q123Z7_POLSJ/5-114
F4D208_PSEUX/34-144
B0RFX1_CLAMS/8-120
B7XN70_ENTBH/1-111
A9AYA4_HERA2/10-121
F8J6D9_HYPSM/401-512
G8T9W7_NIAKG/12-124
G8SJC7_ACTS5/480-590
C5BW93_BEUC1/6-118
Q0AKP9_MARMM/14-124
D0LJF4_HALO1/522-639
F2IBK6_FLUTR/7-117
Q1D095_MYXXD/27-141
Q02A22_SOLUE/600-710
C0QAV1_DESAH/7-117
D5STQ9_PLAL2/885-996
G0SY77_RHOG2/1766-1877
Q8ABU6_BACTN/570-682
Q1D1I3_MYXXD/4-113
C4ZAF1_EUBR3/5-122
F8JAK7_HYPSM/22-131
A9TCH3_PHYPA/924-1052
A0LAG3_MAGSM/644-759
B1ZXP5_OPITP/6-113
A7HTS6_PARL1/3-114
F0SKD3_PLABD/3-113
Q63Z00_BURPS/3-113
D6Z6N6_DESAT/148-257
O25337_HELPY/194-309
B0TGI2_HELMI/681-795
A5D5Z4_PELTS/1808-1922
D2QH93_SPILD/8-126
E1QDJ2_DESB2/627-739
F0SHW8_PLABD/3-113
Q8TRB3_METAC/7-120
D5SR91_PLAL2/4-115
G0J3S6_CYCMS/18-132
Q725U1_DESVH/9-119
A4XGB2_CALS8/5-119
PFER_PSEAE/80-189
D2R6W8_PIRSD/536-651
A6VZ21_MARMS/7-126
Q0VRX5_ALCBS/4-113
A0CC12_PARTE/776-903
Q6MHS5_BDEBA/12-125
Q2RWK0_RHORT/5-116
D5SR57_PLAL2/855-971
F0STZ6_SYNGF/567-679
C4Z8M1_EUBR3/8-124
A0LFY0_SYNFM/7-117
G8S428_ACTS5/4-118
C5ARN0_METEA/8-120
G8TDJ4_NIAKG/14-129
A3DK04_CLOTH/7-121
C7QBG0_CATAD/5-117
E8RE90_DESPD/15-128
E1WYR5_BACMS/30-146
G7Z2W9_AZOL4/8-119
C1F116_ACIC5/23-105
D3F410_CONWI/9-121
F5YRH3_TREPZ/1063-1181
Q2SFK1_HAHCH/21-133
A9CH56_AGRT5/607-717
A5FEK5_FLAJ1/2-115
B3PL46_CELJU/3-118
Q63MM0_BURPS/5-114
Q2IL88_ANADE/7-117
Q01VN0_SOLUE/1186-1299
E1R3Q0_SPISS/7-119
Q3IX81_RHOS4/3-113
F0STU2_SYNGF/28-143
D2PV56_KRIFD/4-118
A0LMH7_SYNFM/7-116
A7HYC0_PARL1/71-186
Q12BB0_POLSJ/7-119
Q0AQ68_MARMM/155-265
C7PPS7_CHIPD/4-118
A9S7Q1_PHYPA/325-386
Q89PL2_BRAJA/53-163
A9SC09_PHYPA/311-368
B8FEY3_DESAA/4-114
F4KWQ0_HALH1/3-112
Q2IM46_ANADE/10-122
C6Y491_PEDHD/4-114
B0RCJ4_CLAMS/4-117
F2G7A5_ALTMD/20-130
D5X970_THEPJ/6-118
A9GF61_SORC5/5-117
C7PCW2_CHIPD/4-116
H6L0Z4_SAPGL/5-118
C6BUM0_DESAD/5-115
Q232I5_TETTS/17-134
D6Y2Z9_THEBD/4-114
CHEB2_RHORT/7-116
B9L8G2_NAUPA/124-236
Q9KN24_VIBCH/6-116
A1U4I2_MARAV/8-118
B1ZVL3_OPITP/11-156
Q1D1Y1_MYXXD/30-134
C7RAS3_KANKD/4-116
Q8P9G0_XANCP/3-116
Q8NSC2_CORGL/5-114
Q3J8I7_NITOC/5-117
D2R3E8_PIRSD/16-126
Q605R5_METCA/8-117
Q74CL9_GEOSL/5-115
D7A003_STAND/9-122
E0TGV1_PARBH/650-763
Q47K41_DECAR/4-115
G8NVD0_GRAMM/534-651
BASR_ECOLI/3-113
E3I4B5_RHOVT/7-116
D3RTB5_ALLVD/818-932
C0ZI44_BREBN/4-115
AFSQ1_STRCO/4-113
G4KYD7_OSCVS/181-301
D2QBJ0_SPILD/4-126
Q0S9I5_RHOSR/12-129
F8JFI7_HYPSM/8-118
G8QU84_SPHPG/2-112
Q89XC9_BRAJA/1081-1193
A4J9K9_DESRM/4-116
D8Q1U2_SCHCM/977-1117
Q2FL14_METHJ/7-119
Q820M1_NITEU/6-116
D3PW56_STANL/6-119
D2QJU1_SPILD/19-141
Q1CWZ3_MYXXD/4-117
Q31DK5_THICR/1181-1292
C0QC72_DESAH/5-115
E2L4Y3_MONPE/28-76
Q6ML74_BDEBA/9-127
F9Z651_ODOSD/7-122
Q0UPN4_PHANO/1028-1161
C0Z9Z8_BREBN/699-811
A9AWD4_HERA2/19-136
Q9AAH0_CAUCR/6-112
B2IET1_BEII9/16-135
A1SN97_NOCSJ/66-175
Q479E0_DECAR/443-554
C0Z5W1_BREBN/7-117
C8W3M1_DESAS/6-115
Q2RKB8_MOOTA/5-116
A0JSN4_ARTS2/24-134
E6W1B2_DESIS/9-117
B8GP53_THISH/1857-1969
B2II35_BEII9/11-123
C5CHA0_KOSOT/6-115
B8E1P1_DICTD/4-114
Q251K1_DESHY/7-117
B1ZUN3_OPITP/4-116
D0LHK2_HALO1/525-635
Q2FLK4_METHJ/6-117
Q01TN0_SOLUE/480-589
B8FLI5_DESAA/3-114
C7QI63_CATAD/8-121
Q188X9_CLOD6/5-116
G8QV80_SPHPG/5-114
C8V8F5_EMENI/1109-1224
Q2FLZ2_METHJ/8-121
C4XP66_DESMR/15-128
Q0AMS6_MARMM/469-585
Q89KU8_BRAJA/3-113
Q2IHC9_ANADE/1-104
B0RAY4_CLAMS/7-117
CHEB3_HAHCH/3-110
A0L756_MAGSM/12-141
Q01U21_SOLUE/486-598
G8NW45_GRAMM/6-116
A4J420_DESRM/37-147
C7PDX2_CHIPD/3-111
Q01RP6_SOLUE/6-115
D0LRR7_HALO1/784-897
F8I1D6_WEIKK/8-117
A4XL03_CALS8/3-112
Q2IHM2_ANADE/5-116
D2QH47_SPILD/10-120
E8RCQ4_DESPD/6-120
C7PF20_CHIPD/5-119
Q63UD6_BURPS/3-113
C4XLM4_DESMR/12-106
Q8F4M9_LEPIN/22-130
Q8PBZ3_XANCP/5-117
D9SNI9_CLOC7/4-113
Q12GZ0_POLSJ/6-115
C8WXB8_ALIAD/6-115
D2AXK6_STRRD/5-114
Q22MQ8_TETTS/1508-1633
C5AQ73_METEA/3-113
A9KIC3_CLOPH/4-117
B3PLE8_CELJU/128-241
C7PQ91_CHIPD/6-116
Q8TM09_METAC/3-114
C0Z628_BREBN/4-116
Q0A5W8_ALHEH/14-126
E4RS49_LEAB4/6-116
Q1QWM3_CHRSD/3-112
C8WRL6_ALIAD/3-112
Q5SIK7_THET8/4-113
Q0S3L7_RHOSR/6-119
A9CHV8_AGRT5/13-125
A9WBF6_CHLAA/5-114
B1ZZ33_OPITP/1-101
Q186P5_CLOD6/3-112
A6GYE2_FLAPJ/3-111
Q602F8_METCA/6-118
B0RI28_CLAMS/4-119
C8WY20_ALIAD/3-113
C4LEZ1_TOLAT/4-116
F4CZL6_PSEUX/3-124
D4H5N3_DENA2/4-117
B8P313_POSPM/1523-1635
Q8A959_BACTN/1065-1176
CHEB2_CAUCR/3-111
B8FGH8_DESAA/6-118
Q2LX62_SYNAS/196-308
Q83DH3_COXBU/12-120
D3PV89_STANL/4-113
Q31GC5_THICR/8-120
G8PG16_PSEUV/8-117
C4XPT8_DESMR/843-958
E8N0D3_ANATU/14-123
D8I8K0_AMYMU/5-116
G8S8J0_ACTS5/1-110
Q6AN27_DESPS/811-923
D3Q8P1_STANL/3-113
A0LD51_MAGSM/10-122
C6CV07_PAESJ/4-117
Q1D407_MYXXD/677-786
F8L9S1_SIMNZ/12-121
Q9KBL6_BACHD/4-117
H2FT71_OCESG/1039-1150
A6TUU3_ALKMQ/4-117
D6Z3D4_DESAT/402-514
A0LGT8_SYNFM/9-119
E3GHM2_EUBLK/3-113
Q2FQK0_METHJ/16-128
D3RNN5_ALLVD/434-546
Q028W3_SOLUE/9-121
H2J5Q5_MARPK/3-113
E1R878_SPISS/629-740
Q7UTM9_RHOBA/17-128
D7A030_STAND/14-126
Q03VF3_LEUMM/4-113
A0L8W3_MAGSM/8-117
Q2LYH1_SYNAS/31-138
Q2WA28_MAGSA/12-127
D2VZJ1_NAEGR/455-538
G7Z6V1_AZOL4/5-114
F0SXY4_SYNGF/5-116
Q47QQ0_THEFY/21-131
C7Q0B2_CATAD/3-113
Q89JT3_BRAJA/11-122
B3SED1_TRIAD/1-85
A1SH42_NOCSJ/3-113
F2JJ57_CELLD/3-113
Q2W5X5_MAGSA/187-298
A9CK74_AGRT5/1046-1158
B1ZWS0_OPITP/751-866
C6XQK4_HIRBI/23-138
Q2SA46_HAHCH/5-117
I1CTJ5_RHIO9/2143-2262
D1CBY9_THET1/9-119
F8AAT2_THEID/6-117
D2W523_NAEGR/449-564
F8IBP0_SULAT/1-112
D2SAE5_GEOOG/15-126
CQSS_VIBCH/570-683
F5XMY6_MICPN/9-119
G8PHM4_PSEUV/256-368
E8MXK9_ANATU/9-121
Q7NJZ8_GLOVI/9-121
A7EDN9_SCLS1/620-710
F2NJ36_DESAR/884-997
C6C2B3_DESAD/744-857
A1SFP8_NOCSJ/588-704
Q89NX7_BRAJA/42-151
Q2W0X5_MAGSA/14-124
Q7NVW6_CHRVO/9-119
Q1D407_MYXXD/800-912
A0LFX9_SYNFM/6-116
Q0ABS6_ALHEH/4-116
Q2RP65_RHORT/142-251
A4F8F4_SACEN/1-110
Q3J1L4_RHOS4/10-119
Q8EJ98_SHEON/5-116
A6W0B9_MARMS/4-116
F2G4L3_ALTMD/3-113
MCS4_SCHPO/364-444
C7PAM9_CHIPD/814-923
G0IVA3_CYCMS/6-119
D2QH29_SPILD/9-119
A1U2V1_MARAV/685-798
Q2LWF5_SYNAS/4-118
Q9KYZ6_STRCO/4-113
Q1H1R2_METFK/3-113
Q029L0_SOLUE/4-116
Q11YW9_CYTH3/7-131
Q72DX3_DESVH/9-123
G0IWT2_CYCMS/9-121
A7ESJ7_SCLS1/419-546
C4XM29_DESMR/623-739
D0LZM5_HALO1/57-155
Q24NI5_DESHY/6-118
D3RSJ4_ALLVD/8-120
F4CRR1_PSEUX/5-115
E6X395_NITSE/7-117
Q89BK4_BRAJA/4-113
F2G545_ALTMD/4-114
Q74G46_GEOSL/4-117
A5I096_CLOBH/4-114
F0SQ35_PLABD/1004-1124
Q89DU6_BRAJA/11-98
Q3IYD1_RHOS4/146-256
A9B1I1_HERA2/418-515
D6Z2G0_DESAT/3-116
D2SGU7_GEOOG/4-116
D9R4B0_CLOSW/4-117
C6BUQ2_DESAD/7-118
G8PI54_PSEUV/588-701
G8S7K6_ACTS5/12-125
A9FLX9_SORC5/5-114
F2NI07_DESAR/6-119
D5GCS1_TUBMM/1821-1939
Q5QW79_IDILO/3-114
G8QX60_SPHPG/11-123
Q3J1W7_RHOS4/5-114
Q48AX4_COLP3/1020-1144
Q31J82_THICR/6-121
E6X0V3_NITSE/13-125
Q2IHE3_ANADE/4-114
F8JIQ9_HYPSM/7-120
C4XGB1_DESMR/7-117
C0ZDW4_BREBN/6-118
A9KI20_CLOPH/7-116
Q252A1_DESHY/32-140
C8WWG0_ALIAD/4-115
F4PLD3_DICFS/963-1079
MALR_BACSU/4-116
A9KP45_CLOPH/6-116
D3RSZ9_ALLVD/1483-1605
E8QZZ3_ISOPI/9-122
A9G484_SORC5/302-409
Q47A49_DECAR/13-125
A0D220_PARTE/758-882
F8FJ32_PAEMK/13-125
D3RNL3_ALLVD/4-113
H8KWE0_SOLCM/3-110
D6RJX3_COPC7/2205-2324
F2LVY4_HIPMA/4-114
D3Q6V9_STANL/4-118
Q1DDC6_MYXXD/123-243
C9RP01_FIBSS/976-1090
A7TD34_NEMVE/6-67
C0ZKH8_BREBN/4-113
E4RR78_LEAB4/3-110
Q47HF5_DECAR/10-121
F8AB73_THEID/4-113
F8JHN5_HYPSM/6-118
E1R671_SPISS/5-115
Q1D3M5_MYXXD/7-117
E1R7C2_SPISS/9-120
A9SJM1_PHYPA/934-1015
F2G7M1_ALTMD/24-144
A9S2L4_PHYPA/1102-1164
Q5NQY0_ZYMMO/5-117
G8R6C7_OWEHD/575-689
G8NYN7_GRAMM/7-120
A1TWT8_MARAV/823-933
G8NY66_GRAMM/26-136
Q8EFM4_SHEON/3-113
C8WYI1_ALIAD/4-116
C6BXV3_DESAD/3-118
F4A0U4_MAHA5/4-120
F4L0N1_HALH1/7-114
D6Z198_DESAT/5-115
A5FCP4_FLAJ1/9-125
B5YH81_THEYD/6-117
D1B832_THEAS/6-118
A6VS20_MARMS/15-128
Q1ITX9_KORVE/710-820
Q3ZAA6_DEHE1/21-135
E6W2Z1_DESIS/1054-1104
F4H2C8_CELFA/17-134
G7Z884_AZOL4/19-132
G8T8A3_NIAKG/1083-1195
D4H5L7_DENA2/3-115
C0QCS7_DESAH/4-114
A9FUW1_SORC5/3-116
E1QKE9_DESB2/909-1021
A9B1H8_HERA2/4-116
Q7P1J7_CHRVO/6-116
Q820R7_NITEU/3-113
Q749P9_GEOSL/6-116
D1CB85_THET1/3-112
Q2RRN9_RHORT/498-609
A6VRJ9_MARMS/435-552
G8R1N8_OWEHD/6-116
F2JGL7_CELLD/6-115
Q47CE7_DECAR/1004-1121
A9G4B1_SORC5/819-934
F4BQ79_CARS1/1-113
Q89YR8_BACTN/1105-1216
C0ZHP7_BREBN/4-113
A9AXQ2_HERA2/6-116
APRR7_ARATH/80-192
D3RTR5_ALLVD/4-116
Q9K9D3_BACHD/3-115
Q8DR45_STRR6/3-115
A8J3A1_CHLRE/1505-1620
C7PFR8_CHIPD/6-116
G7Z2M6_AZOL4/44-157
C9RS53_FIBSS/8-121
A5G2C2_ACICJ/10-123
F8FME6_PAEMK/4-114
F2LTK9_HIPMA/3-117
D0LG19_HALO1/1720-1829
Q72DP1_DESVH/73-184
D3Q122_STANL/6-120
A5EY97_DICNV/3-113
G8TQX4_NIAKG/7-118
A9WKD8_CHLAA/5-117
E8R2P8_ISOPI/608-721
G8RZX9_ACTS5/8-122
F4A2K3_MAHA5/4-117
Q5A599_CANAL/876-996
D6Z258_DESAT/519-635
A6VTW4_MARMS/11-123
C6BTG4_DESAD/10-125
A6W9V4_KINRD/5-114
G0R0F3_ICHMG/314-436
D7BL19_ARCHD/5-112
D3QZS4_CLOB3/4-116
Q11R37_CYTH3/6-116
Q1DCW9_MYXXD/12-122
Q01PA6_SOLUE/11-104
A0DI98_PARTE/817-934
H2J729_MARPK/4-116
A9FM45_SORC5/39-151
A7EK49_SCLS1/1920-2038
E8R175_ISOPI/46-161
Q47WB2_COLP3/560-668
A0CTU6_PARTE/360-473
A0E8L5_PARTE/514-640
Q5QW86_IDILO/8-118
F4PUZ5_DICFS/809-923
E1QLJ2_DESB2/3-117
Q483M3_COLP3/9-119
B8GTK5_THISH/3-113
Q1IJ16_KORVE/15-124
C6BRW8_DESAD/7-119
A9FDF6_SORC5/8-117
F2NRE7_TRES6/5-123
E1QG80_DESB2/4-121
A6TM12_ALKMQ/286-400
Q01RH2_SOLUE/14-123
Q025W0_SOLUE/11-121
EVGS_ECOLI/961-1071
D3F0G8_CONWI/4-116
Q9RK58_STRCO/13-122
C6BTK8_DESAD/400-515
A6W0H4_MARMS/5-117
CHEB2_MYXXD/7-118
Q89QJ7_BRAJA/24-134
E8RHX8_DESPD/15-126
C0QEM4_DESAH/5-120
Q7VY65_BORPE/12-126
E1WZJ1_BACMS/7-119
D0KVQ8_HALNC/7-117
Q9HNM3_HALSA/8-113
C5BWE4_BEUC1/8-119
Q231B3_TETTS/660-774
D0LP32_HALO1/528-638
E6W4Z0_DESIS/9-120
D0LWK3_HALO1/473-583
F4L4X3_HALH1/6-116
Q2IEE2_ANADE/1153-1265
B3PG83_CELJU/7-117
A0K0P5_ARTS2/5-123
C6CTB8_PAESJ/3-116
E8RBW0_DESPD/5-118
Q3A5A5_PELCD/4-119
Q1CWV9_MYXXD/7-116
Q1IM81_KORVE/395-507
C5C1R8_BEUC1/12-123
C1F386_ACIC5/43-154
G4KZD2_OSCVS/7-120
Q2RTR5_RHORT/5-117
C5AY11_METEA/3-113
YVFU_BACSU/4-116
Q7M9G8_WOLSU/11-121
Q609M8_METCA/910-1025
A4SWB9_POLSQ/468-580
D2Q2Q8_KRIFD/4-118
G0J558_CYCMS/1087-1201
G2LF54_CHLTF/8-124
G7ZG10_AZOL4/648-765
A0D8L6_PARTE/753-876
A1SID6_NOCSJ/3-114
E6W2Z1_DESIS/972-1050
F8AB00_THEID/6-116
C4LBR6_TOLAT/670-782
D4H206_DENA2/5-117
G8TH74_NIAKG/3-112
Q47E43_DECAR/6-116
P73404_SYNY3/4-114
Q8A936_BACTN/1217-1328
G7ZA36_AZOL4/61-170
D6Z9Z4_SEGRD/8-117
F8FIN9_PAEMK/4-117
C6XSY6_PEDHD/3-113
Q0BXH4_HYPNA/771-883
C6D755_PAESJ/5-116
F4GZC9_CELFA/3-116
Q67LF5_SYMTH/6-115
Q7ND25_GLOVI/585-695
C6X3H9_FLAB3/4-112
Q2SEI1_HAHCH/10-132
Q0VP52_ALCBS/815-933
A3DCN8_CLOTH/5-116
Q01U34_SOLUE/505-621
Q97KT6_CLOAB/4-113
B6ITX7_RHOCS/6-118
A0L4G4_MAGSM/721-836
Q83CM8_COXBU/567-679
F2NTB5_TRES6/6-121
B6IWF5_RHOCS/9-121
D3Q5V6_STANL/7-119
Q1H472_METFK/4-116
F8FLW3_PAEMK/4-116
A0LCM4_MAGSM/4-116
G0J7J9_CYCMS/759-874
D2PQ90_KRIFD/4-113
C8WUH2_ALIAD/5-115
F4L0M4_HALH1/6-116
RCSB_ECOLI/6-121
C6XXD4_PEDHD/2-115
E6W4U5_DESIS/826-935
E6UC37_RUMA7/5-114
G7ZBR9_AZOL4/22-132
D3RTJ8_ALLVD/5-119
C4XHT1_DESMR/9-120
Q0UH57_PHANO/1099-1227
F5WU16_ERYRF/4-119
A1SH98_NOCSJ/492-603
E8R333_ISOPI/865-975
O30252_ARCFU/4-111
B8FJ47_DESAA/50-156
F2NI13_DESAR/8-118
Q5KCV4_CRYNJ/953-1064
Q2SK79_HAHCH/6-119
D2QVS6_SPILD/3-113
F8JAU8_HYPSM/523-634
D7A6D5_STAND/575-690
Q8E961_SHEON/3-113
DHKJ_DICDI/1731-1845
D0LXK5_HALO1/563-678
Q6AQA4_DESPS/315-426
H7C7G8_CAUCR/18-133
D3EMS2_UCYNA/6-115
G1XF75_ARTOA/960-1076
A7G0J4_CLOBH/5-114
D6GQV6_FILAD/3-113
Q1IMH9_KORVE/6-121
F4A0H7_MAHA5/6-118
Q2JPE2_SYNJB/5-117
E3GPT5_EUBLK/971-1088
F4KY48_HALH1/4-116
Q5P919_AROAE/12-122
D2QUN6_SPILD/611-722
Q63PF0_BURPS/3-113
Q72WN2_DESVH/4-119
Q7S2I4_NEUCR/1509-1618
A0BEM0_PARTE/730-851
ARR9_ARATH/11-142
Q0UGV8_PHANO/700-827
LYTT_ENTFA/3-113
H6BU46_EXODN/960-1104
E6W0A8_DESIS/5-123
Q47K32_DECAR/801-915
A0BZY2_PARTE/574-699
Q1DDL9_MYXXD/8-120
D7A012_STAND/7-117
A0LDL8_MAGSM/986-1096
Q2GB84_NOVAD/8-117
A0CYH3_PARTE/16-128
A0BJT4_PARTE/782-905
H6C1V6_EXODN/868-986
B7J3T1_ACIF2/4-114
G8S923_ACTS5/553-664
EIN4_ARATH/644-758
B8F917_DESAA/9-119
Q5QUQ0_IDILO/12-121
Q9KQD5_VIBCH/11-124
D2QCT4_SPILD/3-115
A9WE08_CHLAA/256-368
Q7MUR2_PORGI/4-118
H0EIV3_GLAL7/829-956
G8SEM5_ACTS5/3-120
G8NRY9_GRAMM/5-114
E6X0P0_NITSE/9-119
Q2W0T6_MAGSA/601-715
A0BQA6_PARTE/738-856
Q8A8A2_BACTN/6-115
D4H6Q6_DENA2/12-118
C0QDS5_DESAH/6-115
E1X5A0_BACMS/23-138
D5BNR1_PUNMI/3-113
A0LN82_SYNFM/7-120
A9GK22_SORC5/37-147
C4LEG8_TOLAT/4-113
H2G126_OCESG/10-123
C7MI23_BRAFD/27-137
Q188Y2_CLOD6/9-121
H8L6A9_FRAAD/842-951
Q7UH99_RHOBA/6-116
F2ICC1_FLUTR/4-113
C5LKD5_PERM5/85-203
B3PCP7_CELJU/56-167
Q23EA6_TETTS/1076-1199
A0LCM3_MAGSM/951-1063
F5XP47_MICPN/4-116
QSEB_ECOLI/3-113
Q7UWV5_RHOBA/5-132
B3PL64_CELJU/702-815
Q1GY84_METFK/3-113
G8SLG3_ACTS5/517-630
D3RUT4_ALLVD/3-113
D5WU67_BACT2/3-114
C0QDW0_DESAH/553-670
Q83MY9_TROWT/41-149
Q2FM86_METHJ/4-114
E6W5R6_DESIS/258-370
Q485A8_COLP3/66-180
Q2IJE1_ANADE/7-119
C4XHW3_DESMR/852-965
A4J9C7_DESRM/8-118
C4Z8Y5_EUBR3/6-116
Q8Y4E5_LISMO/4-114
C8W0A1_DESAS/5-121
F2G2I5_ALTMD/530-641
C5B3C9_METEA/16-129
G8THK9_NIAKG/8-121
Q1D852_MYXXD/2-113
E3KAG0_PUCGT/103-223
Q89HV1_BRAJA/5-119
F8J5C2_HYPSM/1782-1894
G1WZ89_ARTOA/1816-1943
C5AQM3_METEA/23-132
Q0S9M0_RHOSR/4-117
C0QLJ7_DESAH/12-124
D4H6C5_DENA2/6-113
C9RD46_AMMDK/6-118
B8FB77_DESAA/662-774
Q1D552_MYXXD/6-116
D2QND4_SPILD/970-1088
Q5P6A6_AROAE/10-120
G0J8D2_CYCMS/1117-1230
Q4FRS2_PSYA2/13-123
E8RJT3_DESPD/691-805
Q8A162_BACTN/534-647
D4LA41_RUMC1/5-114
Q47YY9_COLP3/4-113
F2LUT6_HIPMA/20-130
C0QDZ0_DESAH/909-1021
G4KW35_OSCVS/725-837
D2QPF4_SPILD/3-113
A9RIY0_PHYPA/4-130
A0LA49_MAGSM/9-122
Q2JHZ6_SYNJB/24-135
Q67RQ9_SYMTH/5-117
Q8A3N1_BACTN/1094-1205
Q47H95_DECAR/10-121
Q028Y7_SOLUE/27-116
Q89Y00_BRAJA/7-117
B2ID30_BEII9/491-612
E8N2L8_ANATU/5-114
G7Z6R8_AZOL4/146-255
F0SJL5_PLABD/7-118
A9RME1_PHYPA/1021-1098
D3QAI5_STANL/8-120
Q2W3Z2_MAGSA/47-156
Q0BZW4_HYPNA/156-267
A6WEY9_KINRD/12-124
A4J7U5_DESRM/4-115
D3RU21_ALLVD/7-119
C5B3G6_METEA/56-165
Q1CVV2_MYXXD/716-828
A9U7F3_PHYPA/209-312
E1X408_BACMS/7-116
Q1D8M1_MYXXD/952-1066
A6LJN4_THEM4/5-117
B1HS60_LYSSC/3-115
Q67J70_SYMTH/10-122
C9RP01_FIBSS/832-949
D0LL50_HALO1/8-118
Q2INK9_ANADE/7-119
Q186U9_CLOD6/4-116
E8T6M7_THEA1/191-315
D5SYL2_PLAL2/4-117
F0SRL4_PLABD/7-119
Q0AV56_SYNWW/510-626
E3I657_RHOVT/140-248
C0ZKG8_BREBN/6-116
C6Y0B6_PEDHD/4-113
D2R700_PIRSD/8-117
A0JVV1_ARTS2/6-116
A0LAI4_MAGSM/8-117
Q3ADA5_CARHZ/3-112
A0L8Q0_MAGSM/7-115
Q8A551_BACTN/1126-1237
Q8A6X1_BACTN/676-787
Q89C13_BRAJA/637-744
G8S7P9_ACTS5/6-120
D6Z516_DESAT/26-136
E1QEM4_DESB2/746-858
Q8EII0_SHEON/1284-1395
A6WBE1_KINRD/1-114
C6XLK6_HIRBI/32-144
E4RWG2_LEAB4/1086-1197
D6Z199_DESAT/698-810
E6W1K6_DESIS/3-117
H2FYC4_OCESG/7-117
D2QKG6_SPILD/1067-1178
D0LSW1_HALO1/390-500
Q74B17_GEOSL/899-1011
Q63YR0_BURPS/4-115
Q74FC7_GEOSL/4-116
D9R5S9_CLOSW/4-118
Q2FST7_METHJ/6-117
C4XPL1_DESMR/415-530
C8VW83_DESAS/906-1018
Q9HZU8_PSEAE/10-126
Q2FP56_METHJ/4-115
C1A758_GEMAT/620-732
D2RN72_ACIFV/6-115
Q5B8M8_EMENI/2127-2246
Q23UD2_TETTS/2916-3037
SAER_STAA8/4-113
Q0A9X8_ALHEH/10-122
Q9KAM3_BACHD/5-115
D3RPU0_ALLVD/841-954
D2QDX8_SPILD/19-139
Q8A989_BACTN/3-113
E4RUS7_LEAB4/6-113
CHEB2_METHJ/4-110
D2QHG2_SPILD/16-132
D2AZK1_STRRD/2-115
D9SMP1_CLOC7/4-117
D5XCW6_THEPJ/5-117
Q3A367_PELCD/693-803
F4KV28_HALH1/5-116
D4H5M6_DENA2/6-116
A1U6W9_MARAV/3-115
C6X598_FLAB3/12-124
Q1IUF7_KORVE/5-115
F2NVW4_TRES6/4-116
Q22LZ7_TETTS/1090-1213
C6CT83_PAESJ/4-116
G8T6N7_NIAKG/9-122
Q89XC0_BRAJA/24-141
A6GZF9_FLAPJ/6-116
C6BU16_DESAD/5-115
C6XZE7_PEDHD/3-113
B8DZ94_DICTD/3-115
Q832K8_ENTFA/4-117
H2FZF1_OCESG/5-115
C6BZ17_DESAD/424-539
E8RHC0_DESPD/678-789
A9GSC8_SORC5/24-138
D0LNM9_HALO1/10-131
A0L4N3_MAGSM/20-112
A5I5I4_CLOBH/6-118
Q02CP4_SOLUE/664-776
Q2W681_MAGSA/13-125
D6Y0E8_BACIE/12-124
H6LJ21_ACEWD/739-853
Q9KNN0_VIBCH/7-120
Q89XD0_BRAJA/4-121
D4H4X6_DENA2/3-115
F4KTN3_HALH1/6-118
Q01VJ4_SOLUE/5-120
E1X4R9_BACMS/9-127
Q2W3K4_MAGSA/3-117
Q2W0E3_MAGSA/784-893
C4XK32_DESMR/8-122
G0J558_CYCMS/940-1056
Q2FR35_METHJ/1-78
Q2SPE2_HAHCH/3-113
Q5WLY7_BACSK/4-115
C0QM97_DESAH/10-122
F5YRH9_TREPZ/714-844
D6Y779_THEBD/4-116
Q47KS9_THEFY/4-113
C6BYM3_DESAD/4-114
Q7UHA1_RHOBA/21-131
Q01YL2_SOLUE/674-786
Q186U7_CLOD6/3-114
A9CGX7_AGRT5/3-113
Q24VU1_DESHY/9-123
F0SZV6_SYNGF/5-116
F0SG51_PLABD/54-167
D0LYF6_HALO1/12-122
Q9XA59_STRCO/9-121
B9L2G4_THERP/30-142
F5WT44_ERYRF/4-113
A6TSF9_ALKMQ/5-115
F4CNE2_PSEUX/22-132
Q47FN6_DECAR/8-119
D6Z442_DESAT/11-125
G7Z4Y3_AZOL4/6-116
G0IVE9_CYCMS/4-111
D2QK58_SPILD/8-126
C0QLH7_DESAH/9-119
C8X8B7_NAKMY/52-161
F8L109_PARAV/4-116
E4RV47_LEAB4/3-112
A6W307_MARMS/725-839
Q0ATP1_MARMM/8-99
C6CU83_PAESJ/8-117
C4XJB4_DESMR/529-644
C1A8B6_GEMAT/14-124
A9WDP6_CHLAA/1225-1337
G8TEJ9_NIAKG/7-114
Q8RB10_THETN/5-114
D7A036_STAND/4-116
D2QBS1_SPILD/4-119
D9R1Z7_CLOSW/4-116
F2JIC7_CELLD/6-119
G0QKA1_ICHMG/13-126
D3F0U8_CONWI/4-115
C4ZFZ7_EUBR3/19-131
C1A727_GEMAT/8-125
D2QG78_SPILD/915-1031
E4RTU7_LEAB4/1046-1157
G8S126_ACTS5/5-114
Q7NFG2_GLOVI/4-116
C7NKJ2_KYTSD/10-130
Q0RYP3_RHOSR/3-113
Q3J2L4_RHOS4/4-116
Q9I6V3_PSEAE/5-117
G4RA14_PELHB/4-113
D3RN71_ALLVD/4-117
Q602G3_METCA/6-116
A9G8I3_SORC5/281-396
C7PEK3_CHIPD/11-129
Q0C0N5_HYPNA/5-117
A9F2C1_SORC5/308-421
D2QT77_SPILD/433-544
D3PZA5_STANL/4-116
A0D960_PARTE/661-787
Q7NXN1_CHRVO/8-117
C1A6M9_GEMAT/9-118
A5FNZ8_FLAJ1/7-121
B8FAK9_DESAA/8-119
B1YFK7_EXIS2/4-114
CHEB3_LEPIN/4-115
E4T0V7_PALPW/1097-1208
A6W0H3_MARMS/7-117
E1X271_BACMS/3-115
D2QM97_SPILD/9-132
E8RIY1_DESPD/878-990
C6CVW8_PAESJ/4-118
D1CIM6_THET1/6-120
D3RPD2_ALLVD/631-750
D0KVR8_HALNC/6-117
Q47IJ9_DECAR/3-114
C7RI96_ANAPD/5-114
Q0C2U0_HYPNA/7-117
F2G3L3_ALTMD/3-115
C7RBD9_KANKD/4-110
H2J722_MARPK/3-113
B8CYS3_HALOH/4-114
Q8A9J7_BACTN/797-904
Q97FL5_CLOAB/5-116
O26648_METTH/2-47
Q2FSS2_METHJ/4-114
D2QXT1_PIRSD/7-121
B1ZZ58_OPITP/15-127
H6LF44_ACEWD/4-115
Q2SPU5_HAHCH/4-116
Q7M8S0_WOLSU/4-113
Q726A4_DESVH/712-827
A0DQ22_PARTE/592-712
B1HYB3_LYSSC/6-116
D9SPI1_CLOC7/5-114
B8FK57_DESAA/705-817
B8FH56_DESAA/9-119
G7ZHS4_AZOL4/952-1064
C4XMF2_DESMR/6-118
C6BU34_DESAD/16-129
A0LD52_MAGSM/2238-2350
C7R7Y5_KANKD/4-113
Q1AYG8_RUBXD/5-113
Q2SD57_HAHCH/183-303
Q89H89_BRAJA/11-122
D2AZC4_STRRD/8-120
Q72EN8_DESVH/9-121
C3L4M4_AMOA5/2140-2267
I1BMY1_RHIO9/91-213
F9UTA0_LACPL/3-113
Q6M1P4_CORGL/15-124
Q5AKU6_CANAL/508-592
F4CKY0_PSEUX/5-116
Q3A5Q1_PELCD/606-718
C8W0J4_DESAS/6-138
G8S748_ACTS5/7-119
F5XRZ6_MICPN/726-842
A6W944_KINRD/8-116
C0QFI8_DESAH/5-116
H2FYE7_OCESG/526-640
D0LFR8_HALO1/5-110
Q2W8A9_MAGSA/448-557
C9RRJ6_FIBSS/6-118
D0LHU4_HALO1/589-700
C5AQ67_METEA/484-592
E0S3E3_BUTPB/5-116
Q9RVY0_DEIRA/3-114
Q2S8S8_HAHCH/641-751
A9WC75_CHLAA/11-123
A1TZD1_MARAV/5-115
F4GZD1_CELFA/4-116
A0L7Q0_MAGSM/142-255
D6XUN9_BACIE/325-445
E3I6R2_RHOVT/7-120
G8NVD0_GRAMM/684-798
F5YNB5_TREPZ/779-896
Q47C10_DECAR/591-708
D2QTU7_SPILD/706-819
G0J569_CYCMS/843-955
D1B8J1_THEAS/578-690
Q2W107_MAGSA/5-117
A9FVX2_SORC5/13-69
ALGB_PSEAE/11-121
B6ITX7_RHOCS/143-222
E1QDC4_DESB2/7-119
E8R3Y1_ISOPI/8-121
E4RU06_LEAB4/4-114
E6W5R7_DESIS/136-227
Q8KBT7_CHLTE/423-535
E8RCR0_DESPD/5-117
E6W6F6_DESIS/7-118
Q489D8_COLP3/4-119
A6TK28_ALKMQ/5-114
Q47JJ7_DECAR/557-666
Q0ALN6_MARMM/465-581
E1RB94_SPISS/681-796
C0Z621_BREBN/5-115
D9R308_CLOSW/6-115
Q3Z7E0_DEHE1/24-136
D0KWS3_HALNC/17-127
A0LB63_MAGSM/12-139
C7PUZ6_CHIPD/7-119
F2JG99_CELLD/6-115
E8RJK4_DESPD/673-784
F4LXG9_TEPAE/5-113
C6BU35_DESAD/3-110
F2JH47_CELLD/4-110
G7ZH88_AZOL4/3-123
G8TRP7_NIAKG/8-125
D2SE01_GEOOG/15-126
C6XTV1_PEDHD/8-131
C8W0W7_DESAS/549-663
Q1IL93_KORVE/22-132
D9SQK2_CLOC7/172-294
Q5FQK5_GLUOX/9-118
D0LIN4_HALO1/670-781
A4FHD6_SACEN/1-112
A0DDI1_PARTE/832-949
E3GI55_EUBLK/4-119
Q6AQ94_DESPS/7-116
D2QX61_PIRSD/3-113
E0RXD4_BUTPB/4-119
B1YJV6_EXIS2/132-243
F4CZW7_PSEUX/4-113
F4BRK7_CARS1/7-116
Q9HWU8_PSEAE/8-123
G8SBE6_ACTS5/13-123
D3RQU7_ALLVD/9-121
B8E315_DICTD/4-113
A2G1K1_TRIVA/1259-1375
C6D6S1_PAESJ/4-113
A6VZA5_MARMS/4-113
C4XMK2_DESMR/10-121
Q9KRI9_VIBCH/11-128
Q2SNT5_HAHCH/1180-1294
Q63L47_BURPS/4-116
A5HYP6_CLOBH/4-114
B1ZMV8_OPITP/5-114
D1CH01_THET1/5-116
G7Z9K8_AZOL4/4-114
B3SFJ4_TRIAD/1-83
A9AVZ4_HERA2/7-116
C6BWJ4_DESAD/9-119
F4H484_CELFA/10-122
Q9KQS2_VIBCH/4-115
C0ZDC3_BREBN/13-122
C9SXI1_VERA1/1080-1196
D3RPU1_ALLVD/797-916
C1F0V1_ACIC5/31-141
Q97MR9_CLOAB/5-116
A0JZ46_ARTS2/7-116
Q7NXP8_CHRVO/7-119
E8RHY3_DESPD/602-713
Q8R6U5_THETN/5-114
G8SHN2_ACTS5/660-772
Q01YU4_SOLUE/17-127
A1U6X5_MARAV/649-764
C0Z4R0_BREBN/5-114
B2A0K7_NATTJ/4-115
G4R7J9_PELHB/719-831
C8X6B3_NAKMY/26-135
C7PSN4_CHIPD/333-447
Q8P4L8_XANCP/12-120
E6X0Q7_NITSE/12-122
G4TQ41_PIRID/1285-1406
A9G383_SORC5/741-853
A0LDM2_MAGSM/3-115
C0QK65_DESAH/4-114
D6Z5S5_DESAT/433-548
B8FDW1_DESAA/8-118
D4H8P1_DENA2/4-115
D6Y8Z5_THEBD/7-116
E1R840_SPISS/1-109
G4R8J1_PELHB/14-124
Q9I495_PSEAE/744-851
Q0V3Z9_PHANO/1026-1150
G8SLM4_ACTS5/673-783
Q9HWA4_PSEAE/11-125
Q9RUG8_DEIRA/8-120
D5EJ35_CORAD/7-117
G4L0X8_OSCVS/8-118
Q0SKN2_RHOSR/37-119
Q2IK03_ANADE/510-621
G8QTK3_SPHPG/4-115
F8JH97_HYPSM/24-136
Q608Q0_METCA/3-115
Q1DEE0_MYXXD/20-133
Q5WCB1_BACSK/4-111
Q89H10_BRAJA/36-147
Q8KCQ5_CHLTE/558-671
C7RIB2_ANAPD/3-115
B3PF45_CELJU/1181-1296
A7HYV7_PARL1/852-956
D6Z030_DESAT/8-118
A0LHI3_SYNFM/791-903
A9G8D1_SORC5/121-232
Q2FQ59_METHJ/4-115
H8L3F8_FRAAD/7-122
E3PX46_CLOSD/7-118
D9S461_FIBSS/8-121
CHEV_BACSU/177-298
Q7NSC2_CHRVO/19-130
Q2IL77_ANADE/5-114
C1A9K4_GEMAT/570-681
F8FEH2_PAEMK/1002-1111
A7F4D7_SCLS1/1042-1121
F2IHK6_FLUTR/6-117
E8N4M4_ANATU/29-138
A2ENT6_TRIVA/399-512
A0BS34_PARTE/294-416
I1CDG8_RHIO9/2666-2781
Q1DCI8_MYXXD/4-113
A8I9V1_CHLRE/722-836
F8J7D1_HYPSM/506-618
A9B213_HERA2/4-116
G8QWC9_SPHPG/7-120
Q6YRP4_SYNY3/27-142
Q9KY32_STRCO/1-119
B1HYT9_LYSSC/1-109
Q2SL29_HAHCH/687-800
Q8A8F0_BACTN/5-112
Q5WBZ0_BACSK/15-128
Q11Y64_CYTH3/4-114
F2JII6_CELLD/4-113
H2FZG8_OCESG/7-116
D3F731_CONWI/4-116
A9FAV3_SORC5/453-585
C6CUI4_PAESJ/3-116
Q01ZL6_SOLUE/566-678
E4T7V4_PALPW/7-116
Q3IVE5_RHOS4/3-113
Q9ABT2_CAUCR/382-492
Q2W0G1_MAGSA/18-130
D0LVF6_HALO1/382-494
D6Z1A3_DESAT/9-119
Q9A428_CAUCR/9-115
C6D6X1_PAESJ/3-113
D7AA37_STAND/23-133
F8JD51_HYPSM/7-118
Q1D3D2_MYXXD/4-112
D1B6Z8_THEAS/4-116
G8SJ16_ACTS5/4-109
A9U5A1_PHYPA/276-385
C6XUE8_PEDHD/4-113
Q74AY0_GEOSL/6-118
Q0SDF9_RHOSR/13-125
B2V706_SULSY/4-114
Q89JZ6_BRAJA/5-117
Q9F2W5_STRCO/7-129
D4LAU4_RUMC1/2-114
H8KQT8_SOLCM/4-114
Q3J650_RHOS4/29-139
Q6AKV4_DESPS/768-882
Q47DT5_DECAR/3-113
E6W3V7_DESIS/16-127
Q0VLF7_ALCBS/13-123
Q7NU14_CHRVO/6-119
A1U768_MARAV/4-116
B1ZU87_OPITP/12-124
F3ZYS3_MAHA5/4-118
C4XMY6_DESMR/3-126
Q47IL9_DECAR/12-126
B1ZMD0_OPITP/1185-1298
D0L099_HALNC/506-618
A6W947_KINRD/23-135
D2SFS4_GEOOG/4-116
Q2W7N6_MAGSA/7-116
D6XWJ1_BACIE/6-116
E8RGP6_DESPD/136-250
Q3JBM4_NITOC/926-1038
B0TAV3_HELMI/25-128
Q2W8A9_MAGSA/568-681
Q2SEB4_HAHCH/6-118
Q47IU7_DECAR/7-117
A0L8Z4_MAGSM/639-756
F4L4B7_HALH1/2-116
Q0W0B1_UNCMA/4-114
B5YK16_THEYD/7-117
A5I476_CLOBH/4-113
C6XM99_HIRBI/23-135
C7PPY4_CHIPD/11-126
B7JBF2_ACIF2/7-117
E1QYN2_OLSUV/4-117
D3RNE6_ALLVD/666-776
G8T8A3_NIAKG/961-1069
D9R5N2_CLOSW/4-114
A1U4Q4_MARAV/6-118
A0LJT8_SYNFM/3-113
A9G8D1_SORC5/4-110
A9B7U8_HERA2/11-125
D2QRZ4_SPILD/13-125
D1B6P0_THEAS/641-754
C6CVK2_PAESJ/4-115
C4ZEB4_EUBR3/4-117
C1F8J3_ACIC5/8-121
D8HTE9_AMYMU/13-122
A1SKW0_NOCSJ/8-120
G8T9Q4_NIAKG/2027-2141
Q63SK6_BURPS/5-117
B2IEB0_BEII9/9-119
C6CTP9_PAESJ/3-116
Q2IEU4_ANADE/5-116
D4LC92_RUMC1/4-116
Q6AQJ9_DESPS/14-121
H8L6Z8_FRAAD/5-117
Q5WHU7_BACSK/6-114
A9CI81_AGRT5/734-840
C6Y032_PEDHD/3-113
E8R1Z1_ISOPI/1171-1281
Q1D4K8_MYXXD/6-115
Q2W8X3_MAGSA/7-118
C1F1W1_ACIC5/1-116
Q8Y4L5_LISMO/5-115
Q74EC4_GEOSL/5-114
Q01PF9_SOLUE/7-126
C0Z9U0_BREBN/385-497
E6UC81_RUMA7/4-116
D4H6F7_DENA2/632-744
G8TBW9_NIAKG/10-124
A9FB29_SORC5/5-115
D5X7G8_THEPJ/9-123
A4F8B4_SACEN/1-114
F4KYC8_HALH1/5-115
D8LPK0_ECTSI/795-922
E4TV56_MARTH/3-112
E1WYC9_BACMS/17-125
Q24NI0_DESHY/3-112
D5X7P4_THEPJ/8-120
C6Y109_PEDHD/12-125
C6BSJ3_DESAD/5-106
Q74DM3_GEOSL/5-117
F5XQ36_MICPN/4-115
B9L7M0_NAUPA/3-113
G8NRZ9_GRAMM/13-125
Q11VD8_CYTH3/10-132
E1QER3_DESB2/9-123
Q2SBL4_HAHCH/483-601
A7ERY0_SCLS1/1506-1604
D8HUD6_AMYMU/2-125
D9R747_CLOSW/8-117
F2G4E3_ALTMD/5-116
Q73PE4_TREDE/71-185
Q5AVI3_EMENI/687-743
D2AQK9_STRRD/8-120
H6LJ21_ACEWD/879-990
Q1ATX4_RUBXD/1-113
D8I5Y7_AMYMU/5-119
C5B0Z3_METEA/847-969
C4XL01_DESMR/576-689
E1R8Q3_SPISS/4-116
D3EZV2_CONWI/16-127
Q2JB17_FRASC/8-132
G8NQL9_GRAMM/3-114
Q2W1M0_MAGSA/30-150
F3ZXQ1_MAHA5/6-115
H3GKE4_PHYRM/1537-1654
F2IAZ3_FLUTR/7-116
Q026N3_SOLUE/1986-2095
F4KQ95_HALH1/5-112
E8RC81_DESPD/4-113
B0RZK9_FINM2/4-117
Q7MA84_WOLSU/127-239
C7PYY4_CATAD/1064-1164
A6GZR7_FLAPJ/5-115
Q3J448_RHOS4/7-116
D2QNP6_SPILD/5-120
C6XXD3_PEDHD/1076-1189
A1U134_MARAV/4-118
C6D3E7_PAESJ/3-115
Q0AS34_MARMM/9-122
F4KX82_HALH1/1107-1218
G0SYQ0_RHOG2/1445-1559
A7G8F9_CLOBH/5-114
Q7NUQ4_CHRVO/1051-1165
G8R6G8_OWEHD/4-116
E4RKJ0_HALSL/4-112
A5I0G2_CLOBH/11-121
G7ZEV9_AZOL4/16-128
C4XN65_DESMR/4-117
D3RUP8_ALLVD/136-249
Q0AZC4_SYNWW/1213-1326
B2IGA5_BEII9/6-116
A9CHD7_AGRT5/6-117
Q2JL09_SYNJB/12-123
Q0AUY6_SYNWW/3-113
Q11P96_CYTH3/3-113
B1ZPE7_OPITP/9-121
C8XIP7_NAKMY/4-116
A5FFU4_FLAJ1/6-116
G2LFQ0_CHLTF/7-117
Q7MVV4_PORGI/10-120
D3RRB0_ALLVD/5-113
Q188Q4_CLOD6/4-112
Q74D76_GEOSL/537-649
Q0AA92_ALHEH/183-303
C7PA55_CHIPD/456-569
Q4P4Q6_USTMA/598-719
F4KSS5_HALH1/4-112
E8REP2_DESPD/648-760
Q7UHY0_RHOBA/14-126
Q2IGB7_ANADE/3-113
E4RWE1_LEAB4/4-116
F8JH98_HYPSM/158-269
D4H1H2_DENA2/3-113
Q97IE8_CLOAB/6-118
A6VU04_MARMS/7-117
Q5NZX4_AROAE/4-116
G8T8A9_NIAKG/806-915
G7ZH99_AZOL4/1-112
Q2S0W3_SALRD/785-894
Q8R9A0_THETN/30-142
Q2IE95_ANADE/283-397
G1XIV8_ARTOA/1046-1161
E6W068_DESIS/12-122
Q7UHV2_RHOBA/33-143
E1QL16_DESB2/4-114
Q97IQ9_CLOAB/4-116
C4ZBJ9_EUBR3/8-119
Q478V8_DECAR/1745-1857
C6XYQ7_PEDHD/10-137
E0TGV3_PARBH/5-117
Q12H14_POLSJ/8-121
A3DHQ4_CLOTH/6-116
Q83DL2_COXBU/4-116
H6L0Z5_SAPGL/11-121
E3HD73_ILYPC/5-117
C7NDR1_LEPBD/11-121
G8PST9_PSEUV/3-113
G8PS43_PSEUV/731-843
Q47HF9_DECAR/29-140
Q1ASE4_RUBXD/15-124
Q0UZW7_PHANO/264-380
A9AWW7_HERA2/7-116
Q2LYG0_SYNAS/601-712
Q2SEE7_HAHCH/9-121
C0QC76_DESAH/311-421
F2IIQ6_FLUTR/4-112
Q2FNK8_METHJ/4-115
Q8EF67_SHEON/5-117
D5XEL3_THEPJ/4-113
E6SH80_THEM7/33-143
Q9K690_BACHD/4-116
Q2ILP6_ANADE/6-115
C4XTH8_DESMR/3-115
A1SKV6_NOCSJ/4-116
G8R8Y4_OWEHD/648-759
Q1IMK5_KORVE/47-159
F8FDC3_PAEMK/4-115
Q0P820_CAMJE/3-104
F8FP24_PAEMK/3-122
Q8E8M6_SHEON/3-114
A0LD37_MAGSM/443-556
A0LGH3_SYNFM/60-170
D3FDU3_CONWI/9-121
E1QJE2_DESB2/10-123
A0L8M0_MAGSM/185-303
E1WZJ2_BACMS/6-119
F8J9N1_HYPSM/14-126
E0TGV7_PARBH/434-547
A0L9T7_MAGSM/925-1041
Q1INM4_KORVE/8-115
E4RIV2_HALSL/5-114
Q7S471_NEUCR/297-411
A6VV74_MARMS/1033-1142
E1R7M7_SPISS/6-118
A0LNF9_SYNFM/19-129
F8F575_PAEMK/4-117
Q8G5K9_BIFLO/15-124
F4L7K9_HALH1/4-113
E8RHS9_DESPD/780-892
Q63HS6_BURPS/5-116
C8WRA6_ALIAD/6-115
B1HXL5_LYSSC/6-116
A4FAS1_SACEN/33-144
E3PW51_CLOSD/4-117
A5FB99_FLAJ1/4-114
A0EBK3_PARTE/620-742
H8KPG0_SOLCM/11-121
C0ZJS6_BREBN/5-118
C6CSS9_PAESJ/6-116
E1R2U6_SPISS/4-114
Q0AWZ1_SYNWW/6-120
Q1IR98_KORVE/8-116
F5XLK3_MICPN/29-138
Q8F5D7_LEPIN/818-928
D3RPC4_ALLVD/11-134
F8JAE9_HYPSM/3-114
Q01W39_SOLUE/379-491
E0RRG5_SPITD/5-115
B6IN98_RHOCS/7-116
C1A3V9_GEMAT/764-876
B3RT43_TRIAD/10-128
B2KAV7_ELUMP/6-118
A4SWC0_POLSQ/6-121
Q7NTP6_CHRVO/166-276
A6TJW7_ALKMQ/5-116
D3F7F1_CONWI/3-115
F8FA07_PAEMK/5-115
D6Y1H9_BACIE/4-114
G8S5E3_ACTS5/3-115
Q6FFD3_ACIAD/8-118
C8X6W9_NAKMY/21-136
OMPR_ECOLI/7-117
RIM15_YEAST/1637-1747
G8TLS9_NIAKG/10-121
C5B631_METEA/6-118
C7PX21_CATAD/27-138
Q8NMB6_CORGL/16-125
F3ZWG5_MAHA5/6-115
D2B4E6_STRRD/5-119
G8R6G2_OWEHD/4-116
Q00TF7_OSTTA/768-891
Q250G0_DESHY/4-114
C6C1V7_DESAD/4-116
D3FFJ3_CONWI/6-115
C7PF69_CHIPD/4-116
A0L9H0_MAGSM/978-1087
Q55942_SYNY3/3-115
Q89LJ3_BRAJA/7-113
B8GPI3_THISH/178-298
A4J3G8_DESRM/8-122
B1ZPH7_OPITP/17-104
E8RJT8_DESPD/1028-1139
G0R1V2_ICHMG/1-65
Q2SAW6_HAHCH/6-119
C4LDM0_TOLAT/8-117
F4CTK2_PSEUX/3-113
C8XKN8_NAKMY/7-117
Q8A927_BACTN/4-114
Q3JBM4_NITOC/520-636
NARP_ECOLI/9-121
B1ZRR0_OPITP/519-631
D2BCH4_STRRD/4-116
Q47ZK7_COLP3/15-124
A3DCP8_CLOTH/11-123
B3PG57_CELJU/3-113
G8T8W1_NIAKG/6-118
Q12EH3_POLSJ/18-128
C6BW33_DESAD/3-126
A0CML6_PARTE/763-884
G1X519_ARTOA/1226-1348
Q0ASM3_MARMM/112-222
C7PT73_CHIPD/4-111
G8TMU9_NIAKG/7-119
C1MZ61_MICPC/23-143
P74298_SYNY3/6-120
E8N549_ANATU/11-120
Q7VAC2_PROMA/5-119
F5YQH1_TREPZ/338-448
D3RPK8_ALLVD/9-119
E1X344_BACMS/5-117
C8W0W6_DESAS/8-118
A0LKM2_SYNFM/6-116
Q74BV4_GEOSL/535-651
E1R4L7_SPISS/3-116
C1ACP4_GEMAT/1196-1307
A0DUG4_PARTE/508-626
E8N445_ANATU/4-114
C8X7N5_NAKMY/6-108
Q97TT7_CLOAB/6-109
Q02CN7_SOLUE/678-789
A6LP08_THEM4/4-114
D2QJU0_SPILD/10-126
A6LP22_THEM4/6-118
G8R0J6_OWEHD/4-114
A4J6W0_DESRM/6-115
E1R8V8_SPISS/8-117
Q74F20_GEOSL/6-119
D1CIJ5_THET1/5-115
Q5R0Q1_IDILO/6-117
Q11R23_CYTH3/1070-1184
H8KNP0_SOLCM/35-157
Q89NV3_BRAJA/9-119
A6TSH7_ALKMQ/4-113
F2IDM3_FLUTR/7-117
Q2LWW3_SYNAS/5-114
C6C1V8_DESAD/579-694
Q2LQE8_SYNAS/604-716
B1ZPP6_OPITP/530-647
C6D454_PAESJ/5-119
E6W0A1_DESIS/12-127
Q2FNX5_METHJ/10-121
Q0S6Q4_RHOSR/9-119
B2A8K6_NATTJ/12-124
Q55919_SYNY3/9-121
A0LD31_MAGSM/4-115
A0LAP3_MAGSM/668-783
A0D8M2_PARTE/702-826
G8TK19_NIAKG/9-121
F0T084_SYNGF/7-119
Q24RD0_DESHY/7-116
E8RH70_DESPD/5-114
F4L3N5_HALH1/6-115
G8SC43_ACTS5/6-122
B3ETE3_AMOA5/2173-2300
C1F7K2_ACIC5/6-119
G0J8D2_CYCMS/973-1088
D7CK52_SYNLT/25-135
G8TGV0_NIAKG/1159-1270
Q00UB8_OSTTA/1-59
Q47CW5_DECAR/10-120
C6BYY7_DESAD/182-306
Q9L1F0_STRCO/19-131
G2LLM3_CHLTF/5-117
D4H5P1_DENA2/8-121
D2PWP1_KRIFD/5-119
H0EYF8_GLAL7/255-352
Q2IH28_ANADE/1717-1829
Q1AZ24_RUBXD/4-118
F9Z3G3_ODOSD/1119-1230
B1ZZE8_OPITP/1093-1205
C8VX97_DESAS/769-878
Q7NV48_CHRVO/12-124
Q1IIY2_KORVE/4-116
C1ACD7_GEMAT/15-124
F8ABW9_THEID/5-115
Q47FR0_DECAR/4-116
B8FCH4_DESAA/946-1063
G7Z7J5_AZOL4/6-119
G0J1K2_CYCMS/675-791
Q89MB6_BRAJA/4-121
E8QWF5_ISOPI/9-118
A0L9Z2_MAGSM/6-117
C6Y2A5_PEDHD/399-512
E3I166_RHOVT/5-117
C7PAM9_CHIPD/936-1048
E3GFC5_EUBLK/8-121
C5ATJ1_METEA/6-118
B5YG05_THEYD/5-114
Q74E44_GEOSL/8-121
A6W5B7_KINRD/4-120
C6XLK7_HIRBI/6-124
Q9A646_CAUCR/10-125
CHEY_CAMJE/3-117
A3DJ91_CLOTH/6-116
Q2S9I1_HAHCH/14-123
Q0A733_ALHEH/8-118
Q39ZZ1_PELCD/3-113
Q7CTX1_AGRT5/3-120
Q97M29_CLOAB/4-113
A0LKN3_SYNFM/11-123
O51615_BORBU/28-141
E8QXI7_ISOPI/17-129
Q2W316_MAGSA/7-119
Q027R6_SOLUE/835-941
A1TXC3_MARAV/3-113
D3RUD8_ALLVD/415-529
D9SU95_CLOC7/4-112
E1R3Q1_SPISS/27-140
Q5WCK3_BACSK/4-116
F0SK36_PLABD/4-114
C0ZDX7_BREBN/3-114
Q7NMP7_GLOVI/738-851
A8DWT7_NEMVE/7-127
D0LG19_HALO1/1842-1954
F9Z5A2_ODOSD/586-699
G8T8A9_NIAKG/1074-1187
Q60AS2_METCA/8-117
G8R6C8_OWEHD/4-111
F5YL67_TREPZ/4-121
D3RTB4_ALLVD/785-898
D5ELN1_CORAD/848-960
G7ZI94_AZOL4/911-1025
D2PMY0_KRIFD/1-111
A6LKB3_THEM4/6-119
B6ISE5_RHOCS/8-121
E3PXK5_CLOSD/722-834
C0QBJ8_DESAH/705-818
Q2G511_NOVAD/5-118
F8FCP2_PAEMK/5-115
Q89DS6_BRAJA/624-735
D4H1X2_DENA2/6-111
Q89XC3_BRAJA/1-111
C1FA44_ACIC5/3-112
A0BWM8_PARTE/771-894
Q240K1_TETTS/1012-1123
C4XHT0_DESMR/1027-1144
G8S1A6_ACTS5/5-117
Q47J04_DECAR/663-775
Q1DCT7_MYXXD/1-70
G7ZG77_AZOL4/858-971
C6XW82_PEDHD/23-128
Q97GW1_CLOAB/4-116
D6GQ27_FILAD/1-114
A6VYP5_MARMS/3-113
C7PEQ1_CHIPD/4-111
Q74E35_GEOSL/7-116
F5XNJ5_MICPN/4-121
A1SN10_NOCSJ/13-123
D5SXF1_PLAL2/694-809
Q89NT7_BRAJA/3-113
B1ZZ59_OPITP/7-118
A0LC69_MAGSM/21-133
Q18BY3_CLOD6/4-113
C4XJR2_DESMR/7-119
D2RNA9_ACIFV/4-116
A9WFT6_CHLAA/6-116
G2LJQ3_CHLTF/5-117
A5FIV7_FLAJ1/7-114
A9GWL9_SORC5/79-187
F8JG98_HYPSM/495-619
A0LCI2_MAGSM/4-113
C8VX94_DESAS/424-539
Q0UG17_PHANO/423-536
G4T6Q0_PIRID/737-799
Q3Z7M6_DEHE1/5-114
B6IPF4_RHOCS/11-126
Q2JK46_SYNJB/13-101
Q6MMW0_BDEBA/5-115
Q7NMA6_GLOVI/14-124
D2AWT9_STRRD/3-117
Q2RS67_RHORT/260-372
B8FBZ6_DESAA/890-1006
Q24YJ7_DESHY/8-118
G7ZD96_AZOL4/3-113
E8N283_ANATU/7-119
E8RBA9_DESPD/7-119
BAT_HALSA/32-128
Q2ING6_ANADE/6-116
A3DHV6_CLOTH/5-114
Q040E2_LEUMM/2-111
A5I0N3_CLOBH/7-116
Q8TRB2_METAC/12-133
D2B5Y1_STRRD/5-115
G8QV09_SPHPG/4-116
Q7NMY0_GLOVI/1120-1232
G4TBW5_PIRID/885-1005
MAK1_SCHPO/1508-1626
C5AZZ4_METEA/9-118
Q47E83_DECAR/411-528
Q605K3_METCA/4-113
F0STM0_PLABD/4-114
B1ZSW4_OPITP/1550-1666
Q9ABJ0_CAUCR/4-113
A0LDH6_MAGSM/11-123
E8QYI7_ISOPI/537-649
D1B6A1_THEAS/9-119
Q4FQD7_PSYA2/6-119
Q7NJR4_GLOVI/6-117
D4H3M1_DENA2/5-115
Q55443_SYNY3/1277-1390
B8FI11_DESAA/747-871
Q9KS16_VIBCH/456-567
C7PAW8_CHIPD/4-111
D0LTR1_HALO1/638-752
Q12G39_POLSJ/7-117
A0BS33_PARTE/617-732
B2A072_OPITP/591-702
E6X009_NITSE/6-116
Q2J5B4_FRASC/538-650
Q3Z6C7_DEHE1/3-114
Q1QYP1_CHRSD/3-114
F0STZ5_SYNGF/4-117
C6CY25_PAESJ/4-116
Q7ND32_GLOVI/6-118
Q8EDK4_SHEON/1026-1139
Q2FX09_STAA8/5-117
A1U1V1_MARAV/6-119
C7NF84_KYTSD/4-116
C6XQR7_HIRBI/9-122
Q726R1_DESVH/820-934
E8RHM2_DESPD/20-132
F2IFW4_FLUTR/4-113
B8FCG8_DESAA/906-1021
D0LST4_HALO1/7-111
Q7UJ61_RHOBA/23-133
D9SP62_CLOC7/4-119
Q121U1_POLSJ/35-151
Q12GZ9_POLSJ/49-161
F0T2V9_SYNGF/3-115
Q9K7D8_BACHD/6-116
A3DH90_CLOTH/4-113
D2R8T8_PIRSD/6-116
WALR_STAA8/5-114
Q2FLD7_METHJ/12-123
B1HVN0_LYSSC/6-115
C6Y0G8_PEDHD/1076-1187
B8FJB6_DESAA/605-717
C6XQ98_HIRBI/911-1022
C4XR66_DESMR/25-138
Q188S4_CLOD6/4-112
F8FKC9_PAEMK/4-116
Q89PL3_BRAJA/21-132
E3GLQ5_EUBLK/3-113
Q8G4F3_BIFLO/3-90
Q1IPG6_KORVE/11-124
Q2SNT5_HAHCH/1034-1154
C7NK14_KYTSD/10-119
G8NTC3_GRAMM/14-126
D3RPC5_ALLVD/8-119
F8JCF0_HYPSM/3-111
Q8THY1_METAC/892-998
D8PYY7_SCHCM/912-1023
Q8F065_LEPIN/5-91
F4KRI4_HALH1/6-113
Q0VRB9_ALCBS/6-117
A6TMU0_ALKMQ/4-116
C5B342_METEA/652-761
Q7CY47_AGRT5/6-117
Q250D1_DESHY/1-38
D6XTY5_BACIE/4-114
B3DZZ9_METI4/48-158
Q0PA08_CAMJE/6-116
E1QKP3_DESB2/12-125
D7A1M9_STAND/4-117
Q2IK30_ANADE/4-112
F0SZK6_SYNGF/4-116
D8PLR2_SCHCM/2100-2219
C1F1R9_ACIC5/27-137
B1YLY6_EXIS2/4-113
F2IBI5_FLUTR/9-121
Q1QUB5_CHRSD/3-113
B2IEA9_BEII9/5-115
Q7NMF3_GLOVI/4-118
Q4FU46_PSYA2/14-126
F8JBZ2_HYPSM/85-197
Q63KA5_BURPS/3-113
Q0ANK4_MARMM/15-130
F4L5H3_HALH1/1193-1306
C4Z8B2_EUBR3/4-112
B1ZPW0_OPITP/7-116
Q47AQ3_DECAR/8-118
A0L7S7_MAGSM/7-116
E1X1T5_BACMS/6-122
Q2GFI5_EHRCR/3-116
C4Z8H1_EUBR3/8-120
P73364_SYNY3/5-116
E8UFM6_TAYEM/4-115
C0QCI2_DESAH/32-143
E1QJ75_DESB2/776-887
C6XM12_HIRBI/18-130
A0LL20_SYNFM/8-118
YEHT_ECOLI/4-113
C7Q2C7_CATAD/4-113
Q0VLI2_ALCBS/3-116
A1SMV8_NOCSJ/4-116
C4XRS2_DESMR/6-117
A0LM32_SYNFM/7-117
F2GCZ8_ALTMD/4-116
A7HP70_PARL1/21-130
C4XGJ5_DESMR/4-127
Q5QUH5_IDILO/3-115
F8AA70_THEID/13-123
F3ZY51_MAHA5/5-118
C6Y2F0_PEDHD/7-119
D2R6C6_PIRSD/1025-1145
F8F4Y0_PAEMK/5-118
C6BRZ3_DESAD/4-115
G0J2W6_CYCMS/6-118
B2KBW2_ELUMP/4-118
Q3A1F3_PELCD/7-128
D3RQU6_ALLVD/1219-1336
E1QJ74_DESB2/811-923
C4XL53_DESMR/315-427
A9KSN5_CLOPH/4-113
G8R3Z4_OWEHD/8-131
D0KZW3_HALNC/249-361
G8R8C5_OWEHD/4-113
A9U7L7_PHYPA/3-112
B6IQ44_RHOCS/5-117
D3RVN2_ALLVD/1762-1874
C7ND83_LEPBD/5-116
B1ZSY9_OPITP/12-124
Q9ADP6_STRCO/1339-1454
F4PU93_DICFS/983-1100
A6LLJ1_THEM4/5-116
C4XQH0_DESMR/738-853
A0BZW5_PARTE/706-831
A9CFS6_AGRT5/5-115
G8NSB6_GRAMM/6-118
B6IQC2_RHOCS/3-114
E4TQV9_MARTH/7-117
Q8PDZ5_XANCP/11-122
A6WEN9_KINRD/5-114
Q47HF6_DECAR/4-124
A6VVA8_MARMS/23-138
Q8A9Y3_BACTN/25-136
D4H1Q9_DENA2/5-114
D5GD35_TUBMM/358-468
A0CXS1_PARTE/34-160
B1YEH2_EXIS2/3-112
E8RCD2_DESPD/827-939
C5BYM0_BEUC1/5-116
C8WNZ0_EGGLE/782-899
Q5FPL2_GLUOX/31-140
Q2SIJ1_HAHCH/5-117
Q1IQW5_KORVE/7-117
Q0ANJ1_MARMM/9-123
D0LYR5_HALO1/11-123
A9RKX7_PHYPA/1115-1201
G8QX85_SPHPG/5-114
Q0SEC9_RHOSR/3-110
Q8RBF0_THETN/6-119
C7PGB4_CHIPD/5-117
A0CUT3_PARTE/589-702
B1ZYA0_OPITP/1-112
A9WBT0_CHLAA/7-120
Q8A3A5_BACTN/1110-1221
A1SI52_NOCSJ/669-784
Q72FE3_DESVH/6-116
Q8NU70_CORGL/7-114
G0QYK6_ICHMG/494-617
Q12AY2_POLSJ/12-123
D9R9Z6_CLOSW/176-296
F2I9J3_FLUTR/4-116
Q6AMA6_DESPS/6-118
C0QAN6_DESAH/9-122
G8R3I4_OWEHD/3-113
Q5QUU4_IDILO/4-115
C1ADB1_GEMAT/22-132
D6Z523_DESAT/10-119
F5YIH4_TREPZ/5-115
Q83N47_TROWT/30-140
Q7D1D6_AGRT5/5-119
Q7URS4_RHOBA/78-190
C0QDZ1_DESAH/25-137
C5C639_BEUC1/4-117
C4Z9H9_EUBR3/3-112
C8WGS1_EGGLE/586-703
I1BHX9_RHIO9/2085-2204
A6VT30_MARMS/9-118
Q7UEQ3_RHOBA/10-131
D7A2W1_STAND/4-113
D5BMD6_PUNMI/3-113
YDFI_BACSU/4-115
D7GD80_PROFC/12-121
A0LJE4_SYNFM/1-122
D4H200_DENA2/7-116
Q2VZS1_MAGSA/5-117
F0SWD2_SYNGF/6-115
C1MZW3_MICPC/55-170
Q1ASU8_RUBXD/6-117
B1ZNJ0_OPITP/1632-1745
F5YL73_TREPZ/25-138
B8FJD3_DESAA/760-873
D0LSS7_HALO1/16-129
A7HPZ8_PARL1/477-583
C1F6Q8_ACIC5/7-119
Q31FU6_THICR/8-120
E6W366_DESIS/6-115
E0S0D4_BUTPB/10-119
A5FMH2_FLAJ1/7-119
G8PNJ0_PSEUV/5-117
Q9HX42_PSEAE/670-782
Q2SEF3_HAHCH/7-126
D6Z437_DESAT/6-120
F2LY65_HIPMA/1-109
D2AS71_STRRD/4-116
Q5QTW5_IDILO/25-135
Q2S3D0_SALRD/15-126
Q5WK45_BACSK/3-116
Q11Q57_CYTH3/7-130
Q5P3P9_AROAE/9-118
Q0S5Y3_RHOSR/8-120
A5FCY9_FLAJ1/3-114
B1ZWL0_OPITP/22-134
D0LGZ8_HALO1/23-135
A4FAA4_SACEN/4-116
F4H1L0_CELFA/19-134
A0L5A4_MAGSM/30-140
D2QGK1_SPILD/4-114
Q1H3L3_METFK/10-120
F4Q5Z7_DICFS/1184-1302
Q2RPC1_RHORT/3-120
D2QRM6_SPILD/9-127
E8QZ63_ISOPI/8-122
B8FJE1_DESAA/8-116
C6CUT9_PAESJ/5-115
D7GHL3_PROFC/5-116
F2G9W8_ALTMD/516-629
CHEB2_SYNAS/6-113
Q6F8E2_ACIAD/4-113
C4XJP2_DESMR/13-122
A5I7R8_CLOBH/8-117
E0TEU4_PARBH/386-499
G8S722_ACTS5/4-116
D4H1R1_DENA2/517-638
Q3IYW5_RHOS4/5-114
Q00XZ9_OSTTA/639-755
D5WTD3_BACT2/4-114
D2QJ72_SPILD/1081-1194
CHEB3_GEOSL/6-116
Q0SKQ2_RHOSR/4-116
Q9HYX0_PSEAE/1041-1153
Q123V4_POLSJ/4-116
C6XPQ8_HIRBI/21-135
Q2VZM6_MAGSA/11-128
D8I2H1_AMYMU/4-113
A7T3Z2_NEMVE/1-113
C6BTN0_DESAD/3-126
Q24UH6_DESHY/5-115
E8RJK5_DESPD/865-977
Q1IK85_KORVE/6-116
G8QRT5_SPHPG/5-114
D3PUL1_STANL/7-121
E6W3F7_DESIS/14-124
G8SMB3_ACTS5/5-116
Q7M7U2_WOLSU/185-307
A9KNL7_CLOPH/3-114
E8RDH6_DESPD/6-116
Q124F4_POLSJ/90-180
E1ZEB2_CHLVA/36-150
Q8TUP7_METAC/4-116
C6D7N1_PAESJ/4-117
Q6APH1_DESPS/11-121
B2A790_NATTJ/4-116
Q6APW1_DESPS/713-827
Q2IF83_ANADE/12-122
D3RPC5_ALLVD/1095-1208
Q7NXP7_CHRVO/1114-1226
D0LRM4_HALO1/22-134
Q9HXT7_PSEAE/648-761
D1CB49_THET1/6-115
A0LBU3_MAGSM/9-120
Q1IJ69_KORVE/6-118
Q47FQ1_DECAR/3-113
Q248G3_TETTS/1077-1198
A9CH56_AGRT5/466-579
D2AQR3_STRRD/4-116
C4XQQ3_DESMR/17-129
F4L5Z9_HALH1/8-125
Q7NKE4_GLOVI/8-132
C0QJV9_DESAH/9-123
Q2SPR6_HAHCH/49-136
D2QJ66_SPILD/14-128
C6CSH7_PAESJ/1011-1122
C9RC14_AMMDK/10-119
D2PXA3_KRIFD/4-116
G7Z7Z7_AZOL4/158-270
C7RDY4_ANAPD/2-111
Q9RJR5_STRCO/1-115
D6ZH80_MOBCV/17-127
C4XLA1_DESMR/23-133
F4H6R9_CELFA/4-116
A6W0I0_MARMS/8-121
E8RHY4_DESPD/16-126
Q3IYD6_RHOS4/7-116
Q1AZV5_RUBXD/11-124
Q2FRH7_METHJ/25-137
D2AQI8_STRRD/3-109
A9KS49_CLOPH/4-117
C4XGR0_DESMR/4-115
A9AWD8_HERA2/12-129
A9S1F8_PHYPA/436-568
F8L5L8_SIMNZ/4-103
F2G5X4_ALTMD/583-694
C7PDW8_CHIPD/487-598
A5FT03_ACICJ/3-113
C1A5W0_GEMAT/23-132
B3PL45_CELJU/19-135
Q1QWI0_CHRSD/8-118
A9G8R1_SORC5/16-130
Q2RT37_RHORT/66-187
Q024Y7_SOLUE/5-117
Q12AQ5_POLSJ/797-912
Q2RPE4_RHORT/9-121
D2QQ36_SPILD/3-110
D2QKD0_SPILD/3-113
F3ZYE3_MAHA5/7-116
Q3Z9C3_DEHE1/6-118
D5GNM8_TUBMM/1311-1418
B8D0J2_HALOH/6-118
Q5P4F9_AROAE/3-118
Q24RJ1_DESHY/3-113
A4XFD0_NOVAD/11-105
D6Z9R4_SEGRD/16-126
Q241M9_TETTS/1322-1445
B8DZ09_DICTD/4-117
Q2FQ08_METHJ/12-124
B2A7N5_NATTJ/6-118
A5D4A7_PELTS/6-116
E8N1F5_ANATU/5-114
G8S0Q3_ACTS5/5-117
C6BZY8_DESAD/5-116
Q5KCV4_CRYNJ/1469-1597
Q8KAU2_CHLTE/549-662
C9R9W8_AMMDK/5-116
G4RFP5_PELHB/9-132
F4KRQ1_HALH1/3-111
Q9A8I9_CAUCR/8-123
C6XX74_PEDHD/3-111
C8X737_NAKMY/10-122
Q4FLF8_PELUB/5-117
D8I1B2_AMYMU/3-113
D0LWK3_HALO1/51-153
F5YL51_TREPZ/702-817
F8F7C3_PAEMK/3-114
A8J3T1_CHLRE/26-145
Q47K64_DECAR/960-1078
H2J3S9_MARPK/582-693
Q8P8T6_XANCP/1017-1131
D7A0J3_STAND/5-117
F5XRZ7_MICPN/18-131
Q8NSQ6_CORGL/4-114
A9U6T0_PHYPA/199-307
Q2VZM5_MAGSA/1007-1118
Q8G851_BIFLO/4-113
C8XCK5_NAKMY/4-116
G8TD96_NIAKG/8-127
Q89XP9_BRAJA/9-119
D2S3T4_GEOOG/10-122
Q2RQP0_RHORT/4-117
Q727T4_DESVH/3-126
Q9AAK6_CAUCR/8-121
F5YMW3_TREPZ/8-119
A0D050_PARTE/521-638
A9KJ06_CLOPH/4-117
D0LTW0_HALO1/21-131
E3PXN0_CLOSD/6-115
Q01N64_SOLUE/4-116
Q47YX7_COLP3/10-120
D1CJ29_THET1/4-112
Q0A6P4_ALHEH/16-130
F4KSY5_HALH1/7-120
H8KZW7_FRAAD/4-114
D2S3T3_GEOOG/22-132
B6IWM8_RHOCS/678-789
C6BRJ2_DESAD/5-113
Q67KT4_SYMTH/4-116
A0JZR6_ARTS2/312-424
Q9HV32_PSEAE/3-113
A4F7S8_SACEN/3-113
Q9I4I0_PSEAE/8-117
G0J821_CYCMS/8-125
C9RAR8_AMMDK/4-114
G8SIG2_ACTS5/5-116
A6TL13_ALKMQ/4-113
Q7UXT1_RHOBA/6-116
A9AYM0_HERA2/5-114
Q2SQ58_HAHCH/5-118
H6LGD4_ACEWD/4-114
Q1D626_MYXXD/8-120
A0LFX0_SYNFM/6-117
C6XLQ3_HIRBI/751-863
D8HRB3_AMYMU/9-112
C4XRW4_DESMR/4-113
C4XGF1_DESMR/7-117
Q47K64_DECAR/1107-1219
Q18AL4_CLOD6/5-114
G8QWG0_SPHPG/4-115
G7Z7H7_AZOL4/712-824
Q9KQ67_VIBCH/8-118
CHEB2_SHEON/5-113
B8FND1_DESAA/946-1058
D6YBJ8_THEBD/5-120
Q726Z3_DESVH/6-116
C6XW81_PEDHD/11-123
D2AYR4_STRRD/6-121
A9F161_SORC5/79-188
H2G147_OCESG/3-113
G7Z1L6_AZOL4/19-131
D6Y3D3_THEBD/3-113
B5YHH5_THEYD/5-120
D3RPE0_ALLVD/911-1027
A9SX43_PHYPA/347-459
B1ZVR7_OPITP/1054-1166
Q9A4G0_CAUCR/679-789
C7PS11_CHIPD/2-115
D7BKF1_ARCHD/4-113
C7PZ70_CATAD/1-105
Q1D414_MYXXD/4-115
H6LG13_ACEWD/10-117
A1SFP8_NOCSJ/728-841
D2S4U0_GEOOG/4-114
F2G2M3_ALTMD/4-118
Q121A1_POLSJ/51-159
F9Z3J8_ODOSD/11-120
Q9KUA1_VIBCH/772-884
Q725J2_DESVH/6-116
F8JAF3_HYPSM/3-113
E1QXJ7_OLSUV/8-117
Q240L9_TETTS/1038-1162
A5FI66_FLAJ1/1126-1237
B8FM24_DESAA/8-120
C7LZ57_ACIFD/5-115
F2IBK5_FLUTR/4-116
F9VL55_ARTSS/4-113
B7P8A2_IXOSC/1-68
G2KSJ2_MICAA/17-126
Q126X1_POLSJ/8-132
F2NVS8_TRES6/3-113
D4LAW2_RUMC1/4-96
Q47ME7_THEFY/7-128
C8XFG7_NAKMY/5-120
F2UE74_SALS5/5-120
G2LL54_CHLTF/629-743
C4XL53_DESMR/587-711
Q9KAQ4_BACHD/331-450
B6IMV6_RHOCS/16-127
Q3AA03_CARHZ/4-114
F5YI04_TREPZ/759-869
Q9KYT1_STRCO/15-128
G8TKU4_NIAKG/11-119
A7G0R0_CLOBH/6-115
D8HYS6_AMYMU/4-116
G8PN77_PSEUV/1-110
Q1QZW6_CHRSD/3-113
A9B375_HERA2/4-116
A4J443_DESRM/6-116
F2G357_ALTMD/181-301
Q2SFX5_HAHCH/9-121
C7Q624_CATAD/1-111
B8FCK5_DESAA/6-116
C6X1A9_FLAB3/917-1033
B8FEI2_DESAA/904-1016
RRF1_DESVH/5-113
D7CLL0_SYNLT/6-118
Q1DEC4_MYXXD/862-973
Q2FP57_METHJ/7-118
B1ZV19_OPITP/17-127
B2V6Z4_SULSY/3-113
C6D3W5_PAESJ/4-117
D4H8K4_DENA2/6-118
Q6AJC8_DESPS/5-115
A1TXD6_MARAV/7-117
G8R0J2_OWEHD/7-113
A6WFU1_KINRD/7-121
DHKK_DICDI/1077-1196
E8RGP6_DESPD/1-122
Q1GZ68_METFK/12-122
D3F102_CONWI/11-121
F2JMG2_CELLD/8-122
D3F521_CONWI/5-117
E0S212_BUTPB/468-582
G8SKZ6_ACTS5/4-113
E6U3E5_ETHHY/4-114
D9SUN0_CLOC7/4-114
F4BKT2_CARS1/4-113
B1HWT5_LYSSC/2-104
E4RXV8_LEAB4/6-118
B2UMJ0_AKKM8/8-118
C7PDU3_CHIPD/8-120
C7PFR0_CHIPD/3-112
D0LL93_HALO1/415-527
F4L2E6_HALH1/1197-1308
A0B653_METTP/1462-1574
Q604R3_METCA/5-117
D9SQP4_CLOC7/6-117
Q8E922_SHEON/7-117
D2B2Q5_STRRD/4-116
Q0BXM4_HYPNA/9-120
F2JQZ0_CELLD/6-117
DCUR_ECOLI/4-118
Q63HV5_BURPS/13-125
A9WCL5_CHLAA/6-118
G7ZI54_AZOL4/3-121
Q2S9K6_HAHCH/5-110
G4RCQ4_PELHB/7-117
D0LSR9_HALO1/3-110
F5XIF2_MICPN/3-113
Q5R061_IDILO/5-116
B3PFT8_CELJU/4-113
B7P696_IXOSC/3-113
H9KTM4_APIME/69-189
Q2SEF0_HAHCH/668-782
Q7NZM5_CHRVO/4-113
Q7MQV4_WOLSU/9-119
G4RE21_PELHB/3-113
Q8Y5V7_LISMO/7-116
Q9I529_PSEAE/11-120
C4XNX4_DESMR/3-123
C7PH96_CHIPD/3-111
A9FPW2_SORC5/9-122
A4J4S9_DESRM/129-242
Q250Z9_DESHY/3-112
A1SCE4_NOCSJ/7-117
Q2LSL1_SYNAS/7-120
Q9KMX7_VIBCH/5-116
C5CCY4_MICLC/5-120
D2QIF0_SPILD/11-148
D2QU99_SPILD/12-118
D2B1S1_STRRD/4-118
G8T9F2_NIAKG/1094-1205
A0L814_MAGSM/696-808
F8JA90_HYPSM/9-122
D2QH51_SPILD/19-130
A5I2Q8_CLOBH/6-117
Q1ARQ1_RUBXD/7-117
E6X098_NITSE/5-119
G8SID3_ACTS5/741-827
F8JDQ4_HYPSM/1124-1237
Q025N6_SOLUE/1032-1144
D3PX01_STANL/4-116
Q74AA6_GEOSL/13-122
G7ZDI7_AZOL4/29-142
F8FEG9_PAEMK/13-126
C1AEP0_GEMAT/2-111
Q2SG95_HAHCH/636-745
Q8TQS2_METAC/22-133
B1HMP2_LYSSC/3-112
C5AZ10_METEA/9-121
E8R2Z6_ISOPI/678-789
B1ZYH1_OPITP/6-118
Q3A5Q1_PELCD/748-863
Q3JAB7_NITOC/7-131
G7Z842_AZOL4/20-134
D2QYE0_PIRSD/19-121
B8FLE4_DESAA/11-124
E3I4J6_RHOVT/3-113
Q47F30_DECAR/13-123
E1QW26_OLSUV/3-113
A9AXF2_HERA2/818-927
D2QCA0_SPILD/531-645
A0LCK7_MAGSM/4-118
Q0AV33_SYNWW/7-112
B1YJZ1_EXIS2/4-113
A5FWF3_ACICJ/12-121
Q74CL8_GEOSL/8-118
Q47VC8_COLP3/8-118
O28799_ARCFU/4-118
Q2FRY4_METHJ/6-112
C6CSF9_PAESJ/3-116
D3RNL6_ALLVD/4-115
C0QBV7_DESAH/3-113
H6LEG4_ACEWD/5-114
C6D796_PAESJ/3-116
D9SLQ4_CLOC7/9-115
Q67SY3_SYMTH/7-117
A9GXS2_SORC5/5-116
Q1ITF0_KORVE/11-120
Q12G19_POLSJ/922-1033
Q3A2S6_PELCD/4-114
Q3J6T5_NITOC/6-117
CHEB_ARCFU/3-111
B3PEZ3_CELJU/32-144
A9WF80_CHLAA/4-113
Q89MA6_BRAJA/8-122
A5HZW9_CLOBH/7-116
B1ZR52_OPITP/7-114
D7FY83_ECTSI/734-819
A0LFW5_SYNFM/31-141
D9R1F9_CLOSW/4-113
B0RIS9_CLAMS/23-130
Q03UB7_LACBA/5-114
D2S8B3_GEOOG/5-115
D6Y848_THEBD/4-113
C0Z962_BREBN/3-115
A3DDL7_CLOTH/4-115
Q7NXK5_CHRVO/1419-1533
TCSB_EMENI/935-1051
C8WT60_ALIAD/4-116
D3ENM6_UCYNA/8-122
C6CU37_PAESJ/6-122
B2A444_NATTJ/5-114
D4LAS9_RUMC1/6-115
O05971_RICPR/8-118
Q6MQU2_BDEBA/26-136
D8I2B4_AMYMU/1-111
G7Z904_AZOL4/630-754
G8PHD4_PSEUV/11-121
C6CSY2_PAESJ/4-117
A9U177_PHYPA/12-100
Q74CK2_GEOSL/18-130
APRR1_ARATH/21-134
Q7D2W6_AGRT5/571-677
Q2ILG9_ANADE/9-122
D3Q7M5_STANL/3-120
C5CHG7_KOSOT/3-116
C0Z8M8_BREBN/5-114
G7ZCM5_AZOL4/940-1051
C7NAH0_LEPBD/10-119
Q487S9_COLP3/6-119
Q9KZ44_STRCO/5-119
F5YH52_TREPZ/661-782
Q3J0K1_RHOS4/12-123
Q89S13_BRAJA/1831-1944
A6VVU2_MARMS/7-118
F0SYA7_SYNGF/9-118
Q1QT02_CHRSD/13-118
Q89IG2_BRAJA/824-936
E1R022_OLSUV/3-113
D0LUC4_HALO1/140-251
A9WDY3_CHLAA/6-118
D2R6C5_PIRSD/3-116
C6X142_FLAB3/810-919
E6UH48_RUMA7/4-113
H6LKU8_ACEWD/6-117
F8FK90_PAEMK/4-116
Q5WEG4_BACSK/5-115
G7Z283_AZOL4/6-117
A1TZ24_MARAV/18-133
Q023Q2_SOLUE/7-119
A4J2J4_DESRM/5-114
D6Z0W8_DESAT/777-893
D8HIU2_AMYMU/8-117
Q74EW8_GEOSL/4-114
Q2FTF5_METHJ/4-114
A0LAI7_MAGSM/597-712
A0CJB0_PARTE/749-872
Q186Z2_CLOD6/17-128
G4KWJ3_OSCVS/4-115
B0TBI1_HELMI/3-113
C4ZI08_EUBR3/7-116
C6BTK8_DESAD/6-117
Q1GY35_METFK/1034-1147
Q2S6F3_SALRD/535-646
D1CEW9_THET1/10-121
Q6C775_YARLI/890-1007
D5EPD7_CORAD/18-130
E6SH57_THEM7/27-141
Q3A5U6_PELCD/48-155
C5C000_BEUC1/11-120
Q55820_SYNY3/8-123
G4KQP5_OSCVS/3-113
A0BJT7_PARTE/771-898
C4XKQ9_DESMR/3-126
G8PTJ1_PSEUV/4-116
Q0C014_HYPNA/58-168
C8X6Y7_NAKMY/4-117
A9FR99_SORC5/1412-1502
D7A3F5_STAND/925-1034
Q1D601_MYXXD/3-112
Q5WFR9_BACSK/5-116
C6CTF9_PAESJ/4-117
H2FZV3_OCESG/14-123
D2QCU8_SPILD/16-133
C5CI41_KOSOT/5-115
G8TIG5_NIAKG/8-119
G8PMV8_PSEUV/12-122
D6Z0J1_DESAT/5-117
F5XMI7_MICPN/5-119
A0LBU4_MAGSM/811-925
Q8XLU2_CLOPE/7-116
E4TSL2_MARTH/844-955
Q89DG0_BRAJA/9-122
C7PLA7_CHIPD/9-124
D2QI00_SPILD/7-114
Q9EWZ0_STRCO/29-141
D2PWL8_KRIFD/649-761
Q8EE52_SHEON/4-116
C6CXS3_PAESJ/768-881
A9FRU3_SORC5/19-129
A7ER48_SCLS1/865-996
Q1DEE3_MYXXD/1688-1801
C4XHF6_DESMR/4-117
A6TVF0_ALKMQ/4-117
A9FAV0_SORC5/4-115
D2S4Q5_GEOOG/14-124
F2GBD7_ALTMD/772-884
A7HVN7_PARL1/27-137
E8RIC0_DESPD/1011-1125
A0LPQ5_SYNFM/4-115
H6L1G1_SAPGL/4-114
G8TIV4_NIAKG/479-590
D3F0W8_CONWI/5-115
Q0VRN8_ALCBS/11-120
D4LBC1_RUMC1/27-136
E0RNZ3_SPITD/27-140
D3F3P0_CONWI/11-123
E8RED6_DESPD/4-113
Q7MSI2_WOLSU/13-122
CHEB2_CARHZ/6-116
B1HMR9_LYSSC/3-113
G8TNX6_NIAKG/6-130
F8F9V8_PAEMK/6-115
F9ZB71_ODOSD/4-114
G7ZG85_AZOL4/809-921
CHEB3_SYNWW/4-111
H2J3B7_MARPK/4-112
C6CSH8_PAESJ/4-113
Q2LXZ4_SYNAS/413-530
G8T8A0_NIAKG/9-122
Q748T6_GEOSL/6-116
C7PTV7_CHIPD/3-112
O29800_ARCFU/13-121
C4XHQ1_DESMR/11-120
Q2J5P3_FRASC/1288-1402
C9RL61_FIBSS/4-117
Q8EB45_SHEON/4-119
Q6MQ84_BDEBA/790-905
G8S0B3_ACTS5/19-129
A4FFD8_SACEN/5-117
G2KR07_MICAA/4-114
C5BXV7_BEUC1/7-119
B8FJS6_DESAA/9-120
C6C1V6_DESAD/658-770
Q2W680_MAGSA/1132-1249
D9SW86_CLOC7/4-113
Q01ZS8_SOLUE/2-112
Q0AXB3_SYNWW/4-115
O25665_HELPY/3-106
D5SR57_PLAL2/1001-1117
F2NHF8_DESAR/4-118
Q4FVF8_PSYA2/14-124
F4L4Z7_HALH1/7-117
A6VU89_MARMS/783-898
A0LA14_MAGSM/1-89
Q63U01_BURPS/26-139
Q1INY7_KORVE/473-585
Q6FE74_ACIAD/10-119
D2AQJ8_STRRD/21-130
F4L714_HALH1/9-123
H6LK58_ACEWD/3-117
Q6MHA2_BDEBA/557-671
F0SK87_PLABD/7-117
A0LND9_SYNFM/7-117
Q8EJB8_SHEON/13-126
D1CIF5_THET1/6-118
F4A237_MAHA5/6-117
Q4FTS9_PSYA2/6-116
A0CTT9_PARTE/680-801
F8FPA0_PAEMK/4-117
A6VVL1_MARMS/4-112
A0CVS5_PARTE/669-795
Q7M7W3_WOLSU/16-126
A6LNV8_THEM4/7-116
F8FP23_PAEMK/870-979
Q1D0J7_MYXXD/7-119
Q6F844_ACIAD/663-785
F5WU12_ERYRF/4-113
C8X650_NAKMY/15-124
G0QTX1_ICHMG/84-155
Q2LQG0_SYNAS/426-542
E3PUK6_CLOSD/6-120
Q8P5A6_XANCP/7-130
Q9HZW6_PSEAE/8-118
Q7V9P9_PROMA/28-137
A4FCA6_SACEN/22-137
A0LGJ8_SYNFM/4-114
Q9I2C9_PSEAE/759-872
E3GJI0_EUBLK/3-119
Q6MQ62_BDEBA/3-112
E1QL95_DESB2/722-834
Q47TC2_THEFY/12-122
B1ZVM4_OPITP/411-516
B8FJI2_DESAA/553-665
Q01W85_SOLUE/6-114
Q2W1N3_MAGSA/870-983
G7Z677_AZOL4/7-117
C7M3B8_ACIFD/13-123
G8PJL9_PSEUV/18-128
Q6ZES1_SYNY3/16-128
B8FDX8_DESAA/7-117
C8VVE2_DESAS/3-115
D3F923_CONWI/8-126
C4XHB4_DESMR/8-118
Q7P0H4_CHRVO/3-113
Q029E6_SOLUE/823-935
C4XPC4_DESMR/3-126
A9KR75_CLOPH/7-116
G8S0H7_ACTS5/4-111
Q47JJ9_DECAR/961-1075
Q1D7Q3_MYXXD/18-121
D2RNE1_ACIFV/4-113
D6ZE68_SEGRD/4-113
E4RWJ3_LEAB4/5-112
H2FWJ1_OCESG/1-96
Q023H5_SOLUE/7-119
Q7M8V4_WOLSU/5-116
Q0S6L4_RHOSR/15-125
Q8R9H7_THETN/5-117
A1U6P8_MARAV/6-120
G2KQG0_MICAA/3-110
F4GYR8_CELFA/12-122
A0E3B9_PARTE/682-799
E0S117_BUTPB/4-113
C7PY87_CATAD/6-118
A6TXA6_ALKMQ/5-114
D2S8J9_GEOOG/3-115
Q74F91_GEOSL/466-579
Q74G01_GEOSL/3-113
A8HSN4_CHLRE/27-138
CHEB_GLUOX/9-115
E0S3F0_BUTPB/11-124
A9TKN3_PHYPA/987-1116
Q5P371_AROAE/177-288
G0QX76_ICHMG/403-520
F2G9F8_ALTMD/920-1040
Q1CZM6_MYXXD/7-119
Q2W9M1_MAGSA/1092-1207
F4LR17_TEPAE/3-113
F5XRY5_MICPN/40-154
Q185I8_CLOD6/5-114
G8TJR7_NIAKG/4-116
E1QLB3_DESB2/22-133
G8TB70_NIAKG/7-124
Q3JAH4_NITOC/13-125
Q2SET4_HAHCH/7-117
G2KQS1_MICAA/3-116
B2IDG6_BEII9/879-987
D8HZS4_AMYMU/5-112
E4TSL3_MARTH/7-121
C5ASY2_METEA/956-1057
Q7USG5_RHOBA/1517-1632
A9FXI9_SORC5/6-81
F8FQP6_PAEMK/4-117
YRKP_BACSU/5-113
G8SC72_ACTS5/5-117
Q2S9M1_HAHCH/252-364
Q2RK95_MOOTA/35-144
G7Z9T2_AZOL4/4-117
F8Q2Z7_SERL3/1039-1159
Q0VMY2_ALCBS/796-911
Q7UNN5_RHOBA/741-856
C0Z7K6_BREBN/10-122
D6Z1C0_DESAT/6-123
Q47E83_DECAR/561-674
F8FJN5_PAEMK/4-117
A9WKD9_CHLAA/833-946
F2JPY0_CELLD/3-113
B0TGD9_HELMI/4-116
Q9K429_STRCO/4-118
G0IV00_CYCMS/3-112
Q7URS2_RHOBA/57-168
E3I0B1_RHOVT/689-801
G8S7Y8_ACTS5/19-134
C4XMH9_DESMR/5-113
A9WD83_CHLAA/3-112
F2JLF5_CELLD/4-117
A0CFL1_PARTE/621-735
C6Y0P8_PEDHD/1044-1157
C0QDW0_DESAH/701-817
Q24PC6_DESHY/6-116
Q2FS60_METHJ/4-115
Q7UUK0_RHOBA/57-169
A0C456_PARTE/761-841
Q4FTS9_PSYA2/152-260
A0LEN7_SYNFM/5-113
F8FA18_PAEMK/3-116
Q5A872_CANAL/1246-1363
D8I1J3_AMYMU/6-118
C5AYC0_METEA/5-117
Q2SCK2_HAHCH/410-525
A9GKE9_SORC5/21-132
C7PLP4_CHIPD/1079-1191
D2R9J0_PIRSD/11-121
E1WZM1_BACMS/4-112
Q01RB2_SOLUE/19-129
D7A6D4_STAND/4-118
Q2FLT2_METHJ/8-119
C8WG99_EGGLE/4-112
Q9HV73_PSEAE/4-110
C6C119_DESAD/5-121
C0QC61_DESAH/7-98
G4L0L9_OSCVS/1-110
Q7P0M9_CHRVO/182-293
Q5FTQ0_GLUOX/5-117
D5SPZ4_PLAL2/141-253
C5B2P7_METEA/8-117
D6Z1J4_DESAT/9-119
C0QBX8_DESAH/37-147
G7E4F3_MIXOS/618-728
D2PQT6_KRIFD/8-122
D6ZL12_MOBCV/5-125
E6W1C2_DESIS/398-510
Q1D286_MYXXD/6-115
Q9KY72_STRCO/37-155
G8TM33_NIAKG/4-116
Q1AWJ6_RUBXD/605-735
Q9S2S1_STRCO/5-119
C0QBE9_DESAH/910-1022
E8RD21_DESPD/5-115
CHEB1_BURPS/10-117
Q2FSX8_METHJ/19-110
B5YGW3_THEYD/5-115
D7BPE3_ARCHD/1-112
C6XM70_HIRBI/3-113
Q7UNP2_RHOBA/454-572
C9SCS2_VERA1/1652-1770
E8RHN7_DESPD/1039-1151
C6XR82_HIRBI/11-126
D8I8I6_AMYMU/6-123
Q9I4N3_PSEAE/5-115
Q11T49_CYTH3/3-113
Q2IP19_ANADE/6-116
F8F869_PAEMK/4-117
B8F8Y5_DESAA/10-127
C0QLC3_DESAH/4-114
A6TSW2_ALKMQ/6-118
C0ZIT9_BREBN/5-114
A0LC68_MAGSM/830-943
Q7P0K5_CHRVO/5-117
D3RPN0_ALLVD/182-301
Q5SMC3_THET8/4-114
F2JP93_CELLD/4-116
E3PR19_CLOSD/133-242
C5C474_BEUC1/12-126
Q0AK94_MARMM/535-645
P73176_SYNY3/282-394
G8QX59_SPHPG/617-728
B8FIE3_DESAA/7-116
Q2FLZ1_METHJ/4-115
F0SV47_SYNGF/4-113
A6VRR5_MARMS/538-650
A9G539_SORC5/125-235
Q8PBJ1_XANCP/4-116
Q1DFR2_MYXXD/9-122
E1R6D1_SPISS/8-135
C7QE48_CATAD/5-116
O25918_HELPY/5-116
Q8EJ91_SHEON/921-1037
C5C0L5_BEUC1/4-114
A9WD48_CHLAA/5-115
G7Z9Z7_AZOL4/934-1051
H7C7U3_BRAJA/19-129
F8FQN7_PAEMK/1-114
Q5WGY5_BACSK/7-116
ARR17_ARATH/22-144
F8F4Z8_PAEMK/4-118
D5EJ97_CORAD/21-133
Q2RI16_MOOTA/5-114
C4XRD5_DESMR/12-122
D6Z2C0_DESAT/721-833
G8SHR2_ACTS5/4-115
Q5NZD3_AROAE/3-121
A6VSC8_MARMS/3-113
A9AYH3_HERA2/12-119
Q3ZA31_DEHE1/3-114
A6VZ54_MARMS/34-144
C6XRL0_HIRBI/10-122
G8SCM0_ACTS5/3-114
D2QRC3_SPILD/5-115
D2QJ65_SPILD/7-119
Q2SNS1_HAHCH/824-946
D0LW46_HALO1/5-117
Q8KFX6_CHLTE/3-113
B8GQA6_THISH/181-301
B8GSR1_THISH/17-126
Q47WB1_COLP3/7-116
A1SLD7_NOCSJ/4-116
G0J4I6_CYCMS/936-1052
D2QFJ4_SPILD/2-116
H8L5M2_FRAAD/11-122
F2G8G9_ALTMD/544-657
D9SSM7_CLOC7/7-129
Q8F370_LEPIN/755-842
E9CCG7_CAPO3/1764-1889
E0TBC6_PARBH/30-144
D4H8R3_DENA2/3-114
A0L5Q9_MAGSM/981-1097
D6Z3W6_DESAT/11-127
B1YLL3_EXIS2/8-120
F0SYR2_SYNGF/8-119
Q31DW5_THICR/826-939
C0QEH8_DESAH/9-128
A6GYD6_FLAPJ/7-123
E4RUN2_LEAB4/3-111
E4TNW4_MARTH/3-110
G7ZF34_AZOL4/78-191
B0TCF4_HELMI/7-116
B0TF94_HELMI/8-120
Q725P3_DESVH/6-116
E4XU36_OIKDI/9-118
Q9A9P2_CAUCR/473-588
Q1INV6_KORVE/10-122
D5BTB3_PUNMI/5-114
Q2SMV4_HAHCH/5-114
Q72DF3_DESVH/11-134
C8W3D2_DESAS/8-118
Q484F7_COLP3/6-115
D2B6N2_STRRD/4-113
A7HP55_PARL1/3-120
C6XTV2_PEDHD/8-118
D2S5V0_GEOOG/10-122
D5EGF0_AMICL/5-116
F4L5Z6_HALH1/9-118
F8I8Y8_SULAT/1-115
A9FUT2_SORC5/801-913
Q47G36_DECAR/925-1035
A0D8B2_PARTE/751-873
G7ZE65_AZOL4/9-119
Q7UUC5_RHOBA/1695-1807
C5CHG8_KOSOT/5-117
A9U6T6_PHYPA/6-98
Q47NW9_THEFY/5-121
C6BUD4_DESAD/6-118
O29199_ARCFU/20-127
H6LCK1_ACEWD/4-121
F2JGK4_CELLD/4-113
D5WSH5_BACT2/8-117
A9AWC7_HERA2/824-935
P74288_SYNY3/4-116
G8SFI5_ACTS5/5-115
O25684_HELPY/3-110
Q8A6Z1_BACTN/1071-1182
A6VWK1_MARMS/11-123
A9B3V8_HERA2/8-118
C0ZEJ9_BREBN/6-118
E6W5X4_DESIS/15-122
F2NFW2_DESAR/4-112
F4LX06_TEPAE/5-117
E4T7S6_PALPW/657-768
Q8NTN4_CORGL/4-114
Q1MQI6_LAWIP/5-115
G8PHZ2_PSEUV/6-115
Q484D1_COLP3/2-113
E1R158_SPISS/9-122
E3GLW3_EUBLK/1302-1419
Q8F5I9_LEPIN/4-110
C6BYN2_DESAD/3-126
C1A9W9_GEMAT/12-122
B6IN39_RHOCS/158-270
Q7NTP5_CHRVO/459-567
E0RTQ1_SPITD/10-120
Q9A495_CAUCR/135-245
Q5P349_AROAE/4-117
Q9HYE4_PSEAE/792-909
A6TKQ5_ALKMQ/6-115
Q0VMY2_ALCBS/652-770
D0LRI8_HALO1/3-121
H8KM09_SOLCM/5-116
E6W5U1_DESIS/10-122
G7ZGA7_AZOL4/855-968
A0LDH4_MAGSM/1142-1257
C8WV88_ALIAD/5-114
A0LP37_SYNFM/625-741
D0LHT6_HALO1/685-799
E8RK49_DESPD/25-135
Q0RWM2_RHOSR/4-116
D3F721_CONWI/5-117
D5BU49_PUNMI/6-116
Q1QZ85_CHRSD/7-120
B0THC7_HELMI/6-116
A3DJ83_CLOTH/6-115
D1B9J7_THEAS/3-113
A9KRH7_CLOPH/4-114
Q7VZ93_BORPE/8-121
A9KKI7_CLOPH/4-117
Q8P7B6_XANCP/8-117
G8SKG6_ACTS5/5-124
B3PKJ3_CELJU/502-616
Q2W139_MAGSA/252-365
C4K8T5_HAMD5/688-802
Q9HU19_PSEAE/13-123
F2IJC6_FLUTR/4-116
A3DFB0_CLOTH/7-116
A9GHW8_SORC5/5-115
Q603M9_METCA/20-130
B2V762_SULSY/4-114
G0SWA1_RHOG2/279-398
B8GU16_THISH/6-117
E3GED3_EUBLK/793-909
A4J616_DESRM/7-117
A0DR66_PARTE/584-699
B8FF26_DESAA/723-835
E3GDR7_EUBLK/3-117
CHEB_BDEBA/7-121
D6GS27_FILAD/3-114
Q2IQG4_ANADE/4-113
D2R262_PIRSD/18-128
E0RXM6_BUTPB/7-120
G4L0K7_OSCVS/7-117
G8P0F9_GRAMM/9-121
B1ZN95_OPITP/709-818
F2G8G6_ALTMD/8-98
C4XMD6_DESMR/5-116
D0LSK6_HALO1/642-753
A9AWV7_HERA2/6-118
Q484C0_COLP3/3-113
C4ZAX7_EUBR3/5-121
Q5QY34_IDILO/521-632
Q3J1J0_RHOS4/5-117
Q3IXN0_RHOS4/3-113
F4KTF8_HALH1/4-115
C0QGE7_DESAH/6-119
E8R2L5_ISOPI/71-184
E4RY54_LEAB4/5-117
G7ZJ66_AZOL4/634-745
Q8P882_XANCP/6-117
A5HZX9_CLOBH/4-113
A5I0P6_CLOBH/4-115
C0QFX9_DESAH/3-115
B5YHW5_THEYD/8-120
C0ZK95_BREBN/7-114
C0QH21_DESAH/8-120
F8FAI9_PAEMK/691-803
G4KSG0_OSCVS/4-101
C4ZBN4_EUBR3/34-144
C6D1G6_PAESJ/4-112
Q0VMJ5_ALCBS/1041-1152
D6ZEL1_SEGRD/10-120
E3PS89_CLOSD/6-117
Q8CJW1_STRCO/3-113
D3Q778_STANL/4-115
D1CGX5_THET1/14-122
A9SCL2_PHYPA/587-658
F8I4M1_SULAT/1-109
A4J8B2_DESRM/6-116
C0Z730_BREBN/10-122
D4H1A5_DENA2/17-127
C4XM23_DESMR/1394-1509
F0SSB6_PLABD/3-114
B8FA29_DESAA/6-118
Q0APL1_MARMM/146-258
E0TFF8_PARBH/141-250
C7PKT2_CHIPD/4-114
C5AW69_METEA/1-122
Q0VP85_ALCBS/4-114
Q0S5A4_RHOSR/6-118
B0RFK9_CLAMS/21-134
C4XKQ6_DESMR/17-130
Q7NT18_CHRVO/6-118
E3I5M7_RHOVT/533-646
A6TT79_ALKMQ/8-117
A0LG01_SYNFM/286-396
Q2W2W5_MAGSA/146-259
F7XW06_MIDMI/1-59
F9VL90_ARTSS/4-113
D2B1I8_STRRD/3-120
G4RCI2_PELHB/7-122
E1QIM3_DESB2/11-121
E8R248_ISOPI/872-1002
Q74AR5_GEOSL/9-127
D2PWJ6_KRIFD/5-115
F4LUI2_TEPAE/177-299
Q89XI4_BRAJA/4-117
E9CA10_CAPO3/2261-2398
Q2SCK2_HAHCH/538-646
A0CIK8_PARTE/740-865
E6W5R1_DESIS/8-121
B3PH52_CELJU/3-113
B8GR07_THISH/5-117
F8FL38_PAEMK/3-116
C1N916_MICPC/197-316
Q2RZW4_SALRD/123-233
C4XLR0_DESMR/10-125
Q9L0R1_STRCO/1-110
Q1DF43_MYXXD/130-240
H8KU09_SOLCM/8-120
D9SV91_CLOC7/5-115
C0Q9Z1_DESAH/945-1058
D2PQ27_KRIFD/5-114
C8W398_DESAS/6-113
G7Z7D0_AZOL4/13-137
D0LRA8_HALO1/9-120
Q1D4V4_MYXXD/4-112
F4A116_MAHA5/4-117
G8S5T5_ACTS5/1-97
Q027F8_SOLUE/1037-1149
G7Z3Y8_AZOL4/21-134
C6CVS2_PAESJ/21-133
F2GBF5_ALTMD/8-118
A0DQ23_PARTE/717-837
A9AY58_HERA2/241-353
Q47X62_COLP3/6-120
D2QLR5_SPILD/17-136
D9SLV6_CLOC7/8-122
Q0A7P0_ALHEH/10-122
A3DDL3_CLOTH/15-118
Q7NDS2_GLOVI/192-302
A4FNZ6_SACEN/4-111
Q63V77_BURPS/5-117
C7QHJ1_CATAD/14-126
E4TUR9_MARTH/11-125
Q24S26_DESHY/3-125
C0QEI5_DESAH/7-117
D3R0C0_CLOB3/4-118
F0SYB1_SYNGF/3-113
C7PDE5_CHIPD/5-115
C5BZU2_BEUC1/10-123
Q5QUA5_IDILO/3-113
C1MIF8_MICPC/18-116
C4XL33_DESMR/120-230
D2S4W8_GEOOG/4-118
A4J8G5_DESRM/5-114
Q3JAP2_NITOC/17-118
E8RFR5_DESPD/7-117
Q0C5N2_HYPNA/4-114
C4XIH6_DESMR/5-114
G8PFL6_PSEUV/8-115
B2IDV2_BEII9/30-140
A9WE08_CHLAA/567-677
G7Z937_AZOL4/21-141
A0LI35_SYNFM/599-713
D5X7X7_THEPJ/6-118
D7BMM0_ARCHD/8-124
C4XLK9_DESMR/594-707
Q7NUR2_CHRVO/3-113
Q03DI4_PEDPA/3-113
D4H5D3_DENA2/16-119
Q728L5_DESVH/3-113
G7ZGX8_AZOL4/1059-1173
Q0PBM2_CAMJE/649-763
A9AY91_HERA2/228-339
Q1D1F8_MYXXD/20-131
ARR4_ARATH/36-157
Q8PCL8_XANCP/13-122
B2ID34_BEII9/104-212
H6LI06_ACEWD/9-120
Q63I20_BURPS/4-112
E4RXF1_LEAB4/6-110
Q3J2E1_RHOS4/11-124
H8KLN6_SOLCM/6-114
Q487K1_COLP3/26-139
Q1IR99_KORVE/20-142
F4H2K1_CELFA/4-116
A4J4M8_DESRM/7-118
C7MG58_BRAFD/4-116
F5YR30_TREPZ/4-136
Q2JED0_FRASC/58-167
B2A048_OPITP/6-119
D8HMD1_AMYMU/6-116
A9GEP8_SORC5/4-114
H6LFJ2_ACEWD/8-117
F2I6F0_AERUA/4-118
A0CXS2_PARTE/16-127
Q0C4S0_HYPNA/415-528
D2AZI0_STRRD/4-113
C7Q3M8_CATAD/5-117
G7ZDI8_AZOL4/7-133
D6Z203_DESAT/448-559
Q1H1T8_METFK/28-141
G8QWH0_SPHPG/4-117
D6Y0U6_BACIE/5-115
D0LTR0_HALO1/7-113
A6W4M8_KINRD/4-130
A0L524_MAGSM/963-1077
Q6MQG9_BDEBA/636-752
C6C148_DESAD/17-128
C0QLZ0_DESAH/6-116
Q9KSB0_VIBCH/994-1106
Q6MI19_BDEBA/1-113
Q1H3F3_METFK/4-113
G8S0E9_ACTS5/5-117
C1F8Q1_ACIC5/23-133
B1ZP34_OPITP/1-106
E8RCW0_DESPD/18-130
G8TA96_NIAKG/4-116
Q2RUF9_RHORT/4-114
E8N1W0_ANATU/33-141
A9S1F9_PHYPA/1050-1183
A9GF79_SORC5/30-143
D2QLY6_SPILD/3-113
Q728C6_DESVH/6-118
F8FET2_PAEMK/795-908
Q5NYN7_AROAE/5-117
A9AXH1_HERA2/4-115
A9CFF6_AGRT5/4-114
Q9KAS4_BACHD/5-117
CUTR_STRCO/3-113
A9EQM3_SORC5/115-227
Q0ACC5_ALHEH/7-120
A9KPU2_CLOPH/4-113
Q1IUY4_KORVE/3-113
C4ZFV4_EUBR3/5-113
Q2W5V3_MAGSA/12-121
Q72AM2_DESVH/27-116
Q8A9T3_BACTN/8-118
F2L6X6_PSEUX/4-116
B1ZT43_OPITP/5-117
D2QM91_SPILD/9-119
D6Z848_SEGRD/18-128
E3GN75_EUBLK/4-113
C7PMV2_CHIPD/7-119
B0RZK0_FINM2/3-112
Q97D19_CLOAB/5-114
Q47I66_DECAR/14-134
G7ZIJ1_AZOL4/778-884
C4XL32_DESMR/6-116
C8XAJ4_NAKMY/18-128
A9B7F0_HERA2/6-102
A0LPJ2_SYNFM/34-144
Q2SJA5_HAHCH/8-117
D7CIT0_SYNLT/28-138
D3FB75_CONWI/13-127
Q189F7_CLOD6/4-120
B1HMR4_LYSSC/1-104
Q7NMY0_GLOVI/998-1107
A0D8B9_PARTE/778-905
G2KPW8_MICAA/19-131
D0LYX8_HALO1/17-127
D7BKE1_ARCHD/3-112
C8XAU0_NAKMY/7-119
Q3Z9Q1_DEHE1/3-114
C5CAK7_MICLC/8-127
D4H5M8_DENA2/3-115
Q24YA5_DESHY/4-113
A7HUK0_PARL1/688-801
Q1GY35_METFK/888-1001
A0L4R7_MAGSM/10-124
H0EJ15_GLAL7/260-387
C6XZM7_PEDHD/4-114
C1AD71_GEMAT/7-119
Q3A5K1_PELCD/8-120
Q2FTI1_METHJ/11-134
A8DWP1_NEMVE/7-121
Q9K455_STRCO/4-113
Q1IT58_KORVE/23-128
D4H1R1_DENA2/669-780
A9CL37_AGRT5/3-113
E6UBE9_RUMA7/738-849
C9RCQ8_AMMDK/5-115
A6W8D0_KINRD/21-125
C0QED2_DESAH/7-116
B0TE19_HELMI/4-113
BVGS_BORPE/975-1092
E4T4Y5_PALPW/1053-1164
E3GQS8_EUBLK/6-115
E8RIQ1_DESPD/8-114
D2QPC7_SPILD/9-120
C5AW68_METEA/11-120
I1BY31_RHIO9/67-182
C7R797_KANKD/10-122
Q6FFB0_ACIAD/3-112
F8PYX7_SERL3/1615-1732
Q9KM56_VIBCH/7-116
E8RE76_DESPD/3-115
Q8A2H1_BACTN/1095-1206
F4L000_HALH1/257-373
H2FU38_OCESG/6-116
A9G687_SORC5/4-91
E6SIK6_THEM7/4-116
E8RAY9_DESPD/6-116
E1WZJ3_BACMS/8-120
D3PZI2_STANL/4-116
C6D7J5_PAESJ/4-118
P74014_SYNY3/8-120
E3PX29_CLOSD/4-113
E3GKE2_EUBLK/4-117
H9JZY8_APIME/83-198
F8FRE7_PAEMK/4-117
D9SMH3_CLOC7/4-113
E8RHX5_DESPD/6-117
ZRAR_ECOLI/8-118
Q0VSY2_ALCBS/8-118
Q3ADB1_CARHZ/4-116
Q2ING0_ANADE/4-112
D3RME9_ALLVD/671-783
D0LJV7_HALO1/4-115
F5WUW5_ERYRF/3-112
D6XZM2_BACIE/687-798
Q74DM7_GEOSL/5-117
Q0A822_ALHEH/3-113
D6Z4E3_DESAT/9-122
D6Z5S6_DESAT/6-130
E1X5B4_BACMS/4-114
D2QNH2_SPILD/17-133
G8TBX0_NIAKG/8-136
D2QUZ4_SPILD/5-114
G4KW55_OSCVS/4-113
Q8R7E1_THETN/5-114
Q1D8Y3_MYXXD/28-140
G4RFP6_PELHB/8-120
E1R715_SPISS/7-117
Q2JMQ1_SYNJB/48-160
Q9AAK1_CAUCR/4-116
Q9KB13_BACHD/6-118
D5EHW5_CORAD/886-1001
A0E3H4_PARTE/41-165
Q2JKA1_SYNJB/255-367
C6D3A0_PAESJ/4-117
C6XRF2_HIRBI/10-125
D3TB63_ACIB4/5-112
CHEB_METFK/5-115
C5AR09_METEA/968-1080
G7ZBR5_AZOL4/3-111
Q03DG8_PEDPA/1-105
E1QD79_DESB2/1082-1194
F2JP45_CELLD/4-113
Q01TC4_SOLUE/7-119
Q6F6W6_ACIAD/6-119
D0LUC2_HALO1/119-236
H8KSR2_SOLCM/3-114
E6W5S4_DESIS/25-135
C1AAX5_GEMAT/13-120
D9SMI3_CLOC7/3-112
D8LNV9_ECTSI/262-353
G2KRY5_MICAA/616-721
C4XN34_DESMR/5-121
G8TLZ0_NIAKG/9-116
E3GMZ1_EUBLK/11-120
A0BF25_PARTE/627-745
Q123E2_POLSJ/716-829
Q8PD62_XANCP/499-614
D4H2E1_DENA2/6-118
Q8F3K2_LEPIN/3-113
F8L6T5_SIMNZ/7-119
G8PI48_PSEUV/720-834
A1TYP4_MARAV/7-117
Q2LVX8_SYNAS/10-120
F8FM13_PAEMK/651-763
F5YRH1_TREPZ/596-710
Q6ML53_BDEBA/15-135
SLN1_YEAST/1090-1207
B8GPN4_THISH/8-132
E6W500_DESIS/15-125
C7RIB5_ANAPD/3-118
C4XSW8_DESMR/166-278
G8SHT9_ACTS5/10-131
C0QE33_DESAH/3-113
E4TKU8_MARTH/10-125
D5EQB1_CORAD/7-118
B5YI97_THEYD/522-624
Q9KT24_VIBCH/8-116
F2JH59_CELLD/5-114
Q3A1Q2_PELCD/7-116
D2V4J9_NAEGR/591-700
F0SQL3_PLABD/133-243
Q0P8C6_CAMJE/10-120
Q7D9B8_MYCTU/16-126
C8X811_NAKMY/26-138
Q72FF5_DESVH/5-113
F9W797_TRYCI/55-164
Q31EC2_THICR/1-37
Q5ARN2_EMENI/989-1106
Q7NQ81_CHRVO/6-117
G8QSQ7_SPHPG/3-113
Q8EAA7_SHEON/8-121
F8FK34_PAEMK/4-118
Q9A3Z2_CAUCR/355-442
E3GMJ9_EUBLK/4-113
Q24Z48_DESHY/9-123
C6BWB0_DESAD/7-117
B3PF07_CELJU/604-719
E1QDA6_DESB2/7-116
Q0S077_RHOSR/3-113
D3RRV7_ALLVD/33-148
A9B1Z5_HERA2/10-119
B1ZTP7_OPITP/7-129
D0LH04_HALO1/1796-1910
Q2RIY0_MOOTA/6-116
Q0S4Y4_RHOSR/3-113
A0BEM6_PARTE/705-829
D3RU58_ALLVD/8-121
Q9HXT9_PSEAE/21-134
A6TPG1_ALKMQ/4-113
F2NCD2_DESAR/4-114
D1B914_THEAS/4-115
C0Z4K1_BREBN/5-116
Q89LQ5_BRAJA/6-116
G7EB27_MIXOS/70-215
D1BMW0_VEIPT/3-113
E1ZDE8_CHLVA/3-126
D9R4C6_CLOSW/4-117
D5GNY8_TUBMM/1084-1208
A9U8A0_PHYPA/4-117
C0Z5E7_BREBN/113-225
Q24MQ3_DESHY/1-110
E1QFE0_DESB2/10-117
Q89SL4_BRAJA/45-153
Q47FH2_DECAR/149-260
Q9HV27_PSEAE/13-125
Q8A180_BACTN/1092-1202
A9B5Z2_HERA2/12-120
C0Q914_DESAH/5-120
A7EY45_SCLS1/906-1022
Q6A657_PROAC/20-130
HSSR_STAA8/4-113
A9FHR5_SORC5/26-144
A5FU14_ACICJ/12-121
Q72EJ7_DESVH/3-113
A6VXS1_MARMS/9-119
Q89JL4_BRAJA/705-814
F2IJH7_FLUTR/8-114
Q0AMN7_MARMM/11-126
Q01N84_SOLUE/6-118
Q1IKJ9_KORVE/644-756
D7A0J9_STAND/13-123
CHEB4_HAHCH/5-113
A9FKI3_SORC5/10-122
B8FFC3_DESAA/4-116
Q6MJD1_BDEBA/753-868
B8GSN1_THISH/6-116
A9WHD4_CHLAA/12-122
Q8A084_BACTN/1058-1170
C4XMR1_DESMR/12-115
F4L5Z7_HALH1/979-1094
Q2FRE3_METHJ/4-115
F2G724_ALTMD/13-124
F3ZWC6_MAHA5/4-117
D7CR92_TRURR/16-129
Q63T99_BURPS/7-117
Q12GT4_POLSJ/6-122
A4SZG5_POLSQ/7-117
C0ZFS3_BREBN/8-119
P73035_SYNY3/1192-1305
A4SWT6_POLSQ/15-128
Q1CZJ2_MYXXD/35-150
YPDB_ECOLI/3-113
Q89SW3_BRAJA/705-796
G8R040_OWEHD/620-734
C0Z9S9_BREBN/5-114
O25154_HELPY/183-304
Q2SA47_HAHCH/120-232
C6CZ23_PAESJ/7-119
E0RU37_SPITD/4-117
Q0AQ69_MARMM/28-140
F4PU93_DICFS/1131-1245
Q1GZT3_METFK/9-121
D9SKE3_CLOC7/4-115
B2IGU3_BEII9/3-113
G0J5T9_CYCMS/3-110
F5YJZ3_TREPZ/439-551
Q2JL21_SYNJB/1201-1314
A9QDR4_PAESJ/4-118
F4GY62_CELFA/4-113
Q7M8D0_WOLSU/3-115
G0QSA8_ICHMG/444-572
C6XIL7_HIRBI/3-113
F4GYP6_CELFA/11-127
G0J725_CYCMS/3-119
D3R1V4_CLOB3/7-116
F8JC93_HYPSM/338-451
Q7NWX7_CHRVO/300-416
D9SQP9_CLOC7/11-117
A9WKL8_CHLAA/4-111
B8BW78_THAPS/1-116
Q6AL11_DESPS/21-131
D0L144_HALNC/11-123
Q0SI10_RHOSR/16-126
C0Z7U2_BREBN/148-259
D3FE42_CONWI/10-119
Q8AB87_BACTN/6-92
H8L271_FRAAD/14-123
C0QLE2_DESAH/5-115
F8F538_PAEMK/1-116
B7G4J7_PHATC/712-827
F2I894_AERUA/4-111
H6LI65_ACEWD/4-113
B0S3I8_FINM2/3-118
D2PKF4_KRIFD/6-120
D8I403_AMYMU/11-123
D5EIT5_CORAD/5-115
Q5P6I8_AROAE/1660-1772
A9WK43_CHLAA/4-114
Q24UC7_DESHY/4-113
A9KQZ5_CLOPH/3-118
A9B6F5_HERA2/3-112
H2J5R0_MARPK/6-119
B8FKK2_DESAA/1029-1141
Q2SKY7_HAHCH/3-113
E8RDI8_DESPD/17-127
Q480U3_COLP3/3-113
O70004_STRCO/4-117
A6W3U5_MARMS/6-115
Q97J31_CLOAB/4-116
Q8F2E4_LEPIN/9-123
A4XGV5_CALS8/6-96
D7BPJ4_ARCHD/5-115
Q8EBQ2_SHEON/678-790
Q122K7_POLSJ/9-125
B2ICJ6_BEII9/7-118
G1X3K9_ARTOA/290-410
Q2IQL9_ANADE/4-114
C0Z9X4_BREBN/711-823
E4RT69_LEAB4/1052-1163
Q47WK4_COLP3/157-269
C7PPJ4_CHIPD/8-132
Q1INQ1_KORVE/6-117
C4XHN9_DESMR/3-118
G8TBF2_NIAKG/6-116
A0JVU4_ARTS2/6-116
E1R9C1_SPISS/562-673
F4H309_CELFA/4-116
C6CXK7_PAESJ/4-114
C6C164_DESAD/4-117
GLNL_BACSU/3-115
E0RQM4_SPITD/11-122
Q67QY5_SYMTH/3-114
PHOB_ECOLI/5-117
F8J7Y7_HYPSM/15-127
F8F6T0_PAEMK/7-114
Q2RYV0_SALRD/11-123
D7CLT0_SYNLT/7-119
B0TEK4_HELMI/7-121
D3RR59_ALLVD/18-127
D2QKL7_SPILD/1067-1179
D7CK37_SYNLT/5-115
E1R9B1_SPISS/41-148
D5XEI9_THEPJ/6-115
Q74EC5_GEOSL/23-134
E0RT62_SPITD/305-416
F4BNT6_CARS1/5-116
Q0AY50_SYNWW/17-127
A9GFC9_SORC5/28-146
Q9KBW6_BACHD/6-115
C6XSZ9_PEDHD/4-114
A6VU70_MARMS/181-301
C4LD76_TOLAT/9-118
Q53VZ6_THET8/11-117
Q5FSQ3_GLUOX/27-136
C9RRV7_FIBSS/2-114
G7Z4I1_AZOL4/13-128
C7RHG2_ANAPD/6-116
E6W074_DESIS/8-118
A6VXG9_MARMS/4-116
Q5FQQ4_GLUOX/3-115
Q5P3W8_AROAE/3-114
A7HRV6_PARL1/8-117
Q0VPZ3_ALCBS/836-945
A1TZ25_MARAV/1053-1164
F5YK70_TREPZ/7-119
A0D4M3_PARTE/681-799
F5YJS1_TREPZ/8-119
D2ATR5_STRRD/4-116
B5Y819_COPPD/8-117
Q9HUW7_PSEAE/252-364
A9RHY2_PHYPA/3-123
Q24QA5_DESHY/3-112
Q24VX8_DESHY/22-134
Q1IKU4_KORVE/255-367
B1ZVK0_OPITP/5-117
D8HYU0_AMYMU/4-116
B1ZNI1_OPITP/864-972
Q89MB7_BRAJA/576-688
C4XKC4_DESMR/46-150
Q8PBD7_XANCP/928-1040
C8WN89_EGGLE/8-117
A4FKF0_SACEN/3-113
G2LG33_CHLTF/48-160
F2NEN1_DESAR/4-114
Q0A7Z5_ALHEH/31-141
Q9A389_CAUCR/5-116
D7GGN9_PROFC/7-119
Q1R1E2_CHRSD/3-112
Q31J89_THICR/6-118
Q12FX5_POLSJ/6-118
F5YRH4_TREPZ/584-660
Q2W1H0_MAGSA/16-129
G8QXA6_SPHPG/5-115
Q5WK40_BACSK/10-122
CHEB_MARMM/17-127
D4H3F4_DENA2/5-113
D5XEY4_THEPJ/5-113
D8HP94_AMYMU/17-128
A0LMY2_SYNFM/7-117
D2R1N2_PIRSD/7-119
F2NFZ0_DESAR/6-117
Q7NV47_CHRVO/262-376
C5AXU7_METEA/111-216
D2QGZ7_SPILD/1-118
D4H211_DENA2/6-117
B6IN39_RHOCS/5-117
Q5QY85_IDILO/4-117
B2IGH6_BEII9/11-117
Q2JCJ8_FRASC/11-121
C5AVT3_METEA/6-116
Q7CRB6_STRR6/3-123
B6IUE0_RHOCS/719-830
B3PBX4_CELJU/25-142
B3PF40_CELJU/256-368
E1R9F3_SPISS/8-119
A0CWD9_PARTE/689-806
F8FPE6_PAEMK/4-113
A7T6W2_NEMVE/8-118
Q72A68_DESVH/692-804
A0CED1_PARTE/633-748
B8FAT8_DESAA/662-774
D7A5A7_STAND/4-114
A7HRN4_PARL1/3-113
Q8PBE0_XANCP/18-131
Q22D27_TETTS/1339-1461
Q8XKA0_CLOPE/4-117
D1CG76_THET1/8-118
Q9K9C1_BACHD/4-118
P73928_SYNY3/13-125
E8RID3_DESPD/7-117
F5XRR5_MICPN/14-124
E3PT44_CLOSD/1-112
C7PJL3_CHIPD/1120-1231
C9SMD9_VERA1/1514-1624
G8T8A9_NIAKG/928-1041
E0TBY0_PARBH/6-115
G0IZ07_CYCMS/5-112
B8F8X4_DESAA/745-857
Q5NYX4_AROAE/1120-1231
D8PYY7_SCHCM/1513-1631
Q2IJD6_ANADE/8-118
Q1DFH9_MYXXD/571-683
B8PD48_POSPM/1038-1165
C8W0W8_DESAS/3-125
B0TE50_HELMI/5-115
A0LET0_SYNFM/709-825
Q0C222_HYPNA/448-566
E3HDH1_ILYPC/4-116
Q1ILL3_KORVE/613-715
Q8A888_BACTN/311-422
D2QF52_SPILD/3-113
A6TU12_ALKMQ/4-113
Q7M8V5_WOLSU/12-123
Q2W0E0_MAGSA/8-121
B5YJ49_THEYD/3-113
Q2SAW4_HAHCH/675-789
P73006_SYNY3/30-142
D2B2Q0_STRRD/6-130
C7QGM6_CATAD/4-118
Q2FQ60_METHJ/15-126
C4XHN7_DESMR/623-739
C6D5A1_PAESJ/14-126
Q47DK2_DECAR/6-118
Q55447_SYNY3/4-116
F3ZY60_MAHA5/4-117
C5B1P0_METEA/7-117
Q5WDE0_BACSK/11-123
CPXR_ECOLI/4-112
Q0AMN6_MARMM/24-139
G8QWI9_SPHPG/20-130
Q1DAS3_MYXXD/36-146
Q2G8D3_NOVAD/695-805
F2JNR6_CELLD/4-113
G2KSC1_MICAA/769-881
E1R3B5_SPISS/9-127
E3PW21_CLOSD/4-116
A0LKD8_SYNFM/707-819
C4XML1_DESMR/5-115
A0BVH4_PARTE/690-808
Q8RAX2_THETN/1-50
B1ZXY5_OPITP/11-126
G2LFX4_CHLTF/195-307
E3GJS0_EUBLK/4-113
Q6M6S1_CORGL/26-136
Q47FL0_DECAR/1-111
Q2RV85_RHORT/5-114
A0DYP0_PARTE/579-698
Q2FRG9_METHJ/36-148
D3QAQ8_STANL/7-120
B6IYM1_RHOCS/4-117
E8UG34_TAYEM/5-117
Q1D4V4_MYXXD/170-282
D4H0I2_DENA2/818-930
D8HX79_AMYMU/4-116
G0R4C3_ICHMG/151-257
G7Z5U8_AZOL4/5-115
Q2SP52_HAHCH/5-117
C8W3H6_DESAS/802-915
F8FKB0_PAEMK/4-117
I1BH88_RHIO9/1843-1960
Q7UZ64_RHOBA/41-154
C1ABW9_GEMAT/8-119
Q31GM0_THICR/128-245
B8FJY3_DESAA/912-1024
B3PJS1_CELJU/5-116
Q0AL13_MARMM/3-116
A9B259_HERA2/4-116
D5ELN5_CORAD/477-587
E9BZQ8_CAPO3/1299-1441
Q6A5Z4_PROAC/5-115
E6W6Z4_DESIS/389-499
AHK4_ARATH/947-1068
G8NWG5_GRAMM/6-118
B3PBX1_CELJU/10-121
Q3A0D4_PELCD/284-399
YXDJ_BACSU/4-113
Q89S13_BRAJA/1977-2090
PDTAR_MYCTU/16-126
Q478G8_DECAR/531-643
D5WTF6_BACT2/4-115
F0SSG8_PLABD/4-114
D6ZI89_MOBCV/21-135
C0QFI7_DESAH/264-375
C0QM13_DESAH/5-116
G2KPX5_MICAA/8-117
F8FE06_PAEMK/4-117
C1A6M2_GEMAT/10-120
D8HT62_AMYMU/4-118
Q7NP14_GLOVI/6-118
Q67TI3_SYMTH/6-118
B9L7F7_NAUPA/3-116
B2V7S5_SULSY/3-113
Q9A2S9_CAUCR/143-252
A9KSI4_CLOPH/4-117
C0QL69_DESAH/8-118
C7QIC4_CATAD/17-127
Q89VL6_BRAJA/7-116
B8FJT6_DESAA/7-120
G7Z5V3_AZOL4/746-858
D6Z656_DESAT/791-902
H7C7H4_CAUCR/9-122
H2FU33_OCESG/11-124
Q0PBF4_CAMJE/3-113
Q0VTM8_ALCBS/3-113
G8QZP9_OWEHD/3-113
A6TRN3_ALKMQ/8-117
E3I2H0_RHOVT/7-117
F9VIN4_ARTSS/3-113
Q47FL9_DECAR/754-866
Q2IM90_ANADE/7-116
E1QDR0_DESB2/9-119
Q63P29_BURPS/8-123
G2LGY7_CHLTF/197-309
A6VS66_MARMS/797-915
D3BNC5_POLPA/1335-1452
F4A337_MAHA5/8-121
F8A9L9_THEID/507-617
Q9HWZ5_PSEAE/3-120
Q82U13_NITEU/143-247
E1QDR7_DESB2/5-115
Q0UZY9_PHANO/1596-1713
B8FKY7_DESAA/283-393
Q1D4I7_MYXXD/7-117
C7QDM2_CATAD/3-113
C5C8Q1_MICLC/7-119
Q47WK5_COLP3/1197-1310
Q2FS57_METHJ/4-115
C1A710_GEMAT/1-87
Q022C0_SOLUE/665-777
A8JC57_CHLRE/15-131
F4L6W2_HALH1/6-117
E0RNK0_SPITD/819-933
F9ULX1_LACPL/6-116
C7Q9Q8_CATAD/3-113
D3PWS5_STANL/5-119
F8I2C8_SULAT/4-112
Q11R30_CYTH3/13-127
C0QLH4_DESAH/9-119
D6Z6I7_DESAT/18-128
G1XR43_ARTOA/1109-1224
D2B802_STRRD/3-116
D1B7S7_THEAS/5-117
B7J992_ACIF2/4-114
B1ZXM5_OPITP/13-125
E1WZJ5_BACMS/3-114
Q0C5G9_HYPNA/373-482
Q3JE44_NITOC/10-122
G0SXV8_RHOG2/2245-2358
A4XHQ3_CALS8/6-118
Q01WH8_SOLUE/4-113
Q1IRH1_KORVE/3-115
B3PCN1_CELJU/5-116
D2QBZ2_SPILD/3-111
E3I2W2_RHOVT/1046-1158
D7CP57_SYNLT/16-127
D2R2Y2_PIRSD/29-141
Q82TC4_NITEU/6-117
Q2W231_MAGSA/9-120
E8R4M8_ISOPI/6-118
Q726T4_DESVH/1019-1130
A0LCY7_MAGSM/1119-1230
G7ZI92_AZOL4/4-113
E3I690_RHOVT/9-117
B8FI87_DESAA/127-240
Q2RQH8_RHORT/714-825
Q47H46_DECAR/8-117
A5D4C0_PELTS/8-118
Q1IK85_KORVE/130-240
A9WGZ2_CHLAA/6-118
Q1CZK6_MYXXD/6-115
E4T767_PALPW/6-117
A9FUF9_SORC5/26-131
Q2FSS9_METHJ/7-118
F4KXB4_HALH1/475-586
F8L5K0_SIMNZ/27-133
G7ZGP6_AZOL4/5-114
C7PP48_CHIPD/3-113
C8W4Z0_DESAS/6-116
Q3IZK6_RHOS4/7-118
A0L9A5_MAGSM/31-145
Q3AD13_CARHZ/3-113
Q5WL29_BACSK/4-117
C1A568_GEMAT/43-153
Q2FMT4_METHJ/4-115
CHEB2_DECAR/7-135
H6LBQ9_ACEWD/1-108
C6BU36_DESAD/832-945
PILR_PSEAE/6-116
C5AVV6_METEA/509-614
Q9L1L0_STRCO/11-123
D6Z286_DESAT/4-114
D0LZ52_HALO1/800-912
Q5FU94_GLUOX/36-145
Q181K2_CLOD6/5-114
C4ZFY8_EUBR3/4-113
Q0VTI6_ALCBS/10-122
E0TBZ7_PARBH/497-610
G2KRH6_MICAA/17-130
Q31H09_THICR/6-115
F4KRL4_HALH1/5-112
A7HP42_PARL1/142-250
CHEB3_RHORT/4-112
Q2W7W6_MAGSA/10-123
Q0AZC5_SYNWW/3-116
D4H362_DENA2/181-292
Q97KQ2_CLOAB/6-118
Q0BXN2_HYPNA/128-237
D0LT24_HALO1/36-153
D2VU90_NAEGR/548-662
C5ARN4_METEA/6-112
B5YFU9_THEYD/8-120
B2ILC7_BEII9/4-113
C7M061_ACIFD/4-116
H7C6D1_CORGL/3-113
E1R9A5_SPISS/8-120
B8GPL6_THISH/668-778
Q729R8_DESVH/604-717
B8FB19_DESAA/224-346
D0LXZ5_HALO1/20-138
Q2RV74_RHORT/7-116
Q72C33_DESVH/16-127
E1QGB5_DESB2/698-809
F9Z927_ODOSD/4-114
B1HTS3_LYSSC/1-112
D5WV98_BACT2/15-129
D7A043_STAND/1-115
Q8P9D1_XANCP/6-118
C4K755_HAMD5/6-114
B1ZZC2_OPITP/477-594
Q7UVB4_RHOBA/5-116
A7HWL1_PARL1/4-115
Q0C2R1_HYPNA/4-116
A9B2E5_HERA2/5-114
Q6MHV5_BDEBA/485-599
Q7P1N2_CHRVO/1-103
Q7NMM1_GLOVI/5-93
P73828_SYNY3/742-855
C6Y0P8_PEDHD/769-879
D6RMI0_COPC7/1433-1545
A8PGR8_COPC7/821-893
D3RME9_ALLVD/523-640
CKI1_ARATH/988-1116
Q8EAA5_SHEON/10-122
Q74E62_GEOSL/4-116
C6CUY4_PAESJ/4-117
A8J9Y9_CHLRE/582-694
Q72F84_DESVH/5-116
Q8Y5P6_LISMO/4-117
A7HS72_PARL1/7-118
B6IQ78_RHOCS/8-116
Q0U6W3_PHANO/1197-1322
Q9HY22_PSEAE/6-120
A9RG71_PHYPA/1-87
F5YM55_TREPZ/4-116
Q4FTU6_PSYA2/4-116
D0LMM5_HALO1/405-514
F4LWX5_TEPAE/5-114
Q7MAP6_WOLSU/16-126
E1QLH1_DESB2/699-811
Q7D021_AGRT5/126-239
B8D0H4_HALOH/4-115
F5XKB8_MICPN/8-120
G1XE95_ARTOA/760-878
C9RRP4_FIBSS/4-113
C4XJR7_DESMR/5-114
Q2FNE7_METHJ/5-116
F5YMG0_TREPZ/3-113
ARCA_HAEIN/6-115
E8RCP9_DESPD/655-767
Q8F383_LEPIN/4-124
Q67J79_SYMTH/9-117
C6X580_FLAB3/7-113
C9RP00_FIBSS/10-121
D5XCN9_THEPJ/3-114
A9G4A7_SORC5/8-128
B8FBF3_DESAA/5-118
C5AQW9_METEA/30-143
B8FAW9_DESAA/6-118
F4LUH9_TEPAE/6-117
F8F8F6_PAEMK/8-117
C7QCC9_CATAD/4-116
C4XPC7_DESMR/42-139
E4RMG1_HALSL/4-116
C6D6B5_PAESJ/4-117
A0L7P9_MAGSM/3-113
C6XR18_HIRBI/22-133
B0VG21_CLOAI/6-116
O28381_ARCFU/4-111
Q6F7B5_ACIAD/23-133
Q2SNM1_HAHCH/478-596
B6ITY4_RHOCS/14-121
Q5WIU8_BACSK/4-113
Q3ZA64_DEHE1/6-115
B1HNT1_LYSSC/3-123
C6CRA8_PAESJ/15-128
D2S9L3_GEOOG/8-118
Q8PB49_XANCP/13-123
G8TRP0_NIAKG/4-111
G8R0F0_OWEHD/9-121
F8FP23_PAEMK/1138-1251
A0DM00_PARTE/567-685
Q6MQN2_BDEBA/5-114
B8FIF4_DESAA/13-123
F8FEH2_PAEMK/1124-1237
Q1IRS7_KORVE/19-131
D7BNX4_ARCHD/24-134
Q021V8_SOLUE/472-581
A7HVK7_PARL1/6-119
F8FJN2_PAEMK/4-118
Q250F7_DESHY/3-113
C4ZDP3_EUBR3/4-114
E0S1C1_BUTPB/690-804
D3F827_CONWI/8-118
A9KI65_CLOPH/23-135
G8R4B4_OWEHD/6-119
E1R9P4_SPISS/5-117
Q189I8_CLOD6/3-112
B3PF85_CELJU/10-123
H6BKZ9_EXODN/740-884
B8FHG2_DESAA/636-753
Q7D1A5_AGRT5/9-122
D2QCA0_SPILD/385-501
D2VLN5_NAEGR/202-313
C5B509_METEA/3-113
Q47A53_DECAR/864-976
Q2IN07_ANADE/5-115
C5C3G8_BEUC1/5-117
B1ZS88_OPITP/22-131
Q2SPH8_HAHCH/2610-2722
A9WFG2_CHLAA/4-116
Q728M3_DESVH/773-886
G7ZB04_AZOL4/698-815
G4TPW1_PIRID/337-448
C7PP25_CHIPD/10-122
D9SP09_CLOC7/4-114
YESN_BACSU/4-117
CHEB5_MYXXD/9-121
G8TKF3_NIAKG/12-128
Q9K6P9_BACHD/6-119
Q127W2_POLSJ/27-133
B3PHR2_CELJU/1056-1167
B5YHK7_THEYD/4-114
C8XA03_NAKMY/4-113
F8FI67_PAEMK/517-630
D2QED0_SPILD/4-112
G2LFV9_CHLTF/11-124
D3RVS4_ALLVD/923-1033
H8KVA8_SOLCM/4-116
B1HVX8_LYSSC/10-121
A3DCZ0_CLOTH/4-116
D1CH57_THET1/4-113
PHOP_BACSU/5-115
Q833V4_ENTFA/3-123
A0LCR8_MAGSM/1563-1678
G4RCR5_PELHB/5-117
G8TGF2_NIAKG/8-118
Q89JI2_BRAJA/8-120
E0TFL1_PARBH/10-119
Q1D523_MYXXD/19-131
C8XI19_NAKMY/4-116
B1ZMA2_OPITP/15-127
E3HC87_ILYPC/3-113
Q2W2Z1_MAGSA/13-161
D3RPD8_ALLVD/14-127
F8FJM3_PAEMK/1-112
C7PZ16_CATAD/3-121
Q9KB26_BACHD/4-118
C5BWE1_BEUC1/7-118
D3Q734_STANL/8-117
C8XCJ5_NAKMY/28-143
Q63VR9_BURPS/8-117
C0QW41_BRAHW/7-116
Q2SB53_HAHCH/5-119
G8R3B6_OWEHD/7-130
Q185Q1_CLOD6/5-114
Q3J675_RHOS4/606-719
D5GG06_TUBMM/892-1008
D6Z3A3_DESAT/1030-1144
A0LAA1_MAGSM/1332-1444
Q9K4L6_STRCO/12-128
C5CBX2_MICLC/27-139
Q726Z0_DESVH/6-117
D3FB14_CONWI/9-118
F8F7S8_PAEMK/4-117
F4L4V5_HALH1/6-117
E0RRA3_SPITD/4-114
Q1IJ96_KORVE/4-114
Q7D0W5_AGRT5/431-542
D5SWC2_PLAL2/4-116
Q63TI3_BURPS/11-123
G8PUF7_PSEUV/1-113
D3BRJ7_POLPA/246-365
D6Z6M4_DESAT/5-117
Q2IGF1_ANADE/12-121
B8FH55_DESAA/10-120
C4R5R4_PICPG/314-402
D3EQ62_UCYNA/8-117
D6YZY7_DESAT/29-139
H8KNB0_SOLCM/5-117
D2QT77_SPILD/4-119
Q9X181_THEMA/4-112
A6TMD1_ALKMQ/4-117
D6Z1L3_DESAT/4-116
Q3J3N0_RHOS4/5-117
E1X413_BACMS/94-204
C6BZY9_DESAD/5-116
Q8PBS0_XANCP/4-116
Q9WYN0_THEMA/5-115
Q725X0_DESVH/5-115
D6Z0L6_DESAT/10-120
G2LH14_CHLTF/6-116
A9WA28_CHLAA/3-113
H8L5G8_FRAAD/4-116
A9RGC4_PHYPA/779-850
Q7NYT3_CHRVO/7-118
B2IEJ1_BEII9/8-117
Q485A7_COLP3/808-900
Q0C0L7_HYPNA/5-117
C5B1Y0_METEA/3-117
D3RNA0_ALLVD/697-809
Q2SP78_HAHCH/11-125
A5FA59_FLAJ1/3-110
Q9ZDT8_RICPR/154-265
E3HZE2_RHOVT/75-164
E1QXG2_OLSUV/4-116
F8FNF1_PAEMK/7-119
Q47C86_DECAR/3-113
G2KLJ2_MICAA/18-141
A0CV61_PARTE/706-829
F2JRN8_CELLD/6-115
Q0U6H3_PHANO/724-842
D2R192_PIRSD/10-122
D3RN99_ALLVD/652-766
C8WJL3_EGGLE/5-114
E1QGB9_DESB2/4-113
C0QBX8_DESAH/581-697
G0J2I7_CYCMS/3-113
A3DBW5_CLOTH/4-115
E3GML6_EUBLK/726-843
Q5K7E2_CRYNJ/1320-1394
A1SI81_NOCSJ/4-114
B3PEY3_CELJU/16-127
Q73K95_TREDE/3-115
D6Z6U1_DESAT/9-119
H8L5Z1_FRAAD/4-116
Q3A4Q2_PELCD/7-119
D1B9T1_THEAS/6-118
G8TRF8_NIAKG/5-122
G8PK71_PSEUV/610-724
E1WZJ5_BACMS/129-241
F4H1E5_CELFA/4-114
D2QBS1_SPILD/413-524
F2GAC5_ALTMD/15-126
D3PX50_STANL/7-118
ARR12_ARATH/19-130
Q5WCP6_BACSK/4-116
Q2JLT8_SYNJB/20-132
F8F5D1_PAEMK/5-116
Q2RR45_RHORT/3-117
C4Z873_EUBR3/4-112
Q5P0J0_AROAE/5-115
A6TRZ8_ALKMQ/4-117
Q0RV36_RHOSR/19-128
C4XQZ6_DESMR/931-1049
E8RCL0_DESPD/10-121
G8SGL6_ACTS5/601-713
Q6MQT6_BDEBA/46-158
D8QFT0_SCHCM/708-826
A9KMA4_CLOPH/6-121
C6CXU8_PAESJ/4-117
G7Z914_AZOL4/3-115
B8FFF1_DESAA/1235-1347
Q11RY6_CYTH3/6-113
B8FAP6_DESAA/988-1100
F5WTF5_ERYRF/5-115
Q8A1I3_BACTN/1129-1240
Q7VZ46_BORPE/10-120
Q2G7Y4_NOVAD/5-115
Q5AVV8_EMENI/1546-1639
E1QDY1_DESB2/1140-1252
Q1CWT6_MYXXD/11-123
D3F1L6_CONWI/3-118
F8PRE4_SERL3/156-268
A9GA47_SORC5/1-101
Q18B74_CLOD6/11-125
A5G2R6_ACICJ/11-124
G7Z5M6_AZOL4/917-1030
F2GBF4_ALTMD/920-1030
E1QHS3_DESB2/9-119
A5FCZ0_FLAJ1/430-541
Q7MAJ2_WOLSU/1-90
A4SZV7_POLSQ/5-117
Q2W3Y6_MAGSA/5-116
C6CUM4_PAESJ/4-117
Q7MTY1_PORGI/699-810
D0LJX0_HALO1/13-126
Q03DR9_PEDPA/4-114
B6IQP9_RHOCS/17-128
F5YMP8_TREPZ/21-132
A7TDF5_NEMVE/1-69
Q89KY8_BRAJA/628-741
Q2IHC2_ANADE/357-471
CHEB2_ANADE/12-121
C0QEM8_DESAH/192-302
Q3JDA1_NITOC/4-113
Q0ARS9_MARMM/414-527
Q2RRW5_RHORT/5-118
Q8XLW2_CLOPE/4-116
B1ZWY4_OPITP/965-1074
E6W348_DESIS/137-248
Q2FLK5_METHJ/4-115
Q0ATL7_MARMM/4-113
Q8A8V9_BACTN/12-124
Q8Y892_LISMO/4-116
D6Z436_DESAT/6-114
A5FEW8_FLAJ1/3-112
G7ZE38_AZOL4/1001-1110
A1U565_MARAV/3-113
F4QBL1_DICFS/831-946
D2B7J1_STRRD/9-119
F2IFK7_FLUTR/804-915
F9ZCB8_ODOSD/3-113
F2JLK6_CELLD/4-113
A9RME1_PHYPA/880-994
CHEB1_CHRVO/5-119
Q2SBL4_HAHCH/635-748
Q9RYG1_DEIRA/4-118
G8TBT6_NIAKG/20-130
A5FEK3_FLAJ1/6-119
G8S419_ACTS5/24-136
A0LBV1_MAGSM/935-1050
H8KX20_SOLCM/8-118
F5WRI5_ERYRF/4-113
Q7NSH8_CHRVO/8-121
B1HN36_LYSSC/4-116
A9GJ79_SORC5/3-117
Q89L03_BRAJA/11-117
Q18DA9_CLOD6/4-113
Q2W7U0_MAGSA/601-722
H6LE22_ACEWD/9-111
Q9KDN9_BACHD/6-115
D6Y2V5_THEBD/7-120
Q0AR43_MARMM/10-125
P73104_SYNY3/10-122
E6U4A3_ETHHY/6-115
D0KVQ3_HALNC/22-136
Q55448_SYNY3/278-390
G8QZG5_OWEHD/3-115
F2G9Z1_ALTMD/5-117
Q7SFA8_NEUCR/1374-1532
Q833S2_ENTFA/3-111
A6TR48_ALKMQ/7-121
Q8XMW3_CLOPE/4-118
D2VPZ0_NAEGR/587-693
D3RQM6_ALLVD/668-782
Q47WA0_COLP3/15-125
B3PFS2_CELJU/4-116
E3GLK8_EUBLK/4-113
D2R9C7_PIRSD/69-180
Q8A5S3_BACTN/7-117
Q6AMA3_DESPS/973-1082
D6Y736_THEBD/4-112
F2I9S8_FLUTR/8-118
Q8RGT8_FUSNN/4-117
A4J4T1_DESRM/856-966
A6TUG4_ALKMQ/4-113
A9WDC3_CHLAA/5-115
Q6ALT7_DESPS/12-119
Q7MAA2_WOLSU/15-125
Q63WT5_BURPS/3-113
CHEB_TREPA/9-123
F0T1W5_SYNGF/6-116
G7ZH97_AZOL4/3-113
G4RF80_PELHB/9-121
B8FHB2_DESAA/482-594
D3FCV7_CONWI/3-115
A0L8N9_MAGSM/9-122
Q1ASP8_RUBXD/1073-1209
A4J424_DESRM/7-117
C8W234_DESAS/5-115
A0E872_PARTE/800-915
B9L0H3_THERP/6-118
F8J7Y4_HYPSM/12-124
F5XHW0_MICPN/13-107
E3PXN4_CLOSD/3-113
D3RME1_ALLVD/28-137
C6Y1N1_PEDHD/1123-1234
Q485P9_COLP3/181-302
A5I351_CLOBH/5-113
C7RGS1_ANAPD/9-119
A0BJY7_PARTE/639-760
H6LKG4_ACEWD/4-113
A9KQS9_CLOPH/3-113
D3F701_CONWI/381-489
I1CAK9_RHIO9/104-214
Q5P826_AROAE/9-126
A9RPX8_PHYPA/1-111
Q9KEN2_BACHD/6-115
Q7NXP5_CHRVO/273-386
ARR6_ARATH/27-149
Q2GBU8_NOVAD/5-114
Q5WAT4_BACSK/19-131
Q74DK0_GEOSL/9-119
E8N5N0_ANATU/6-118
Q2W3X3_MAGSA/21-134
A3DDL8_CLOTH/8-122
C1ABN1_GEMAT/797-912
E3I5Z0_RHOVT/5-116
Q126H0_POLSJ/5-117
Q3A223_PELCD/4-114
F8FQV2_PAEMK/8-120
C7PFP2_CHIPD/4-114
H2FT70_OCESG/7-120
E6W5R6_DESIS/139-245
Q0VPY9_ALCBS/5-118
B1ZR09_OPITP/1220-1332
D6Y9C8_THEBD/16-130
G8SID4_ACTS5/5-125
D1CH71_THET1/3-115
Q251U2_DESHY/17-129
P71814_MYCTU/23-133
E6SGL3_THEM7/15-127
E1QIL1_DESB2/6-118
C7RAL4_KANKD/5-117
C9S563_VERA1/963-1079
Q9HUV7_PSEAE/660-778
F0SU28_SYNGF/5-114
Q0AR18_MARMM/5-116
C6Y0P6_PEDHD/409-523
Q2ILJ7_ANADE/5-116
Q184P2_CLOD6/4-113
E6SMB0_THEM7/6-114
F8JB04_HYPSM/5-117
Q1D394_MYXXD/7-121
CHEB_LAWIP/4-112
Q47GS2_DECAR/7-121
D3Q8U9_STANL/4-114
A0L7N2_MAGSM/7-125
D5EKM4_CORAD/3-116
D2S9S8_GEOOG/5-117
A0LJI9_SYNFM/500-612
Q3IYJ3_RHOS4/1-110
Q0UF84_PHANO/502-589
F8JGF2_HYPSM/25-131
Q0APQ3_MARMM/5-115
Q8A167_BACTN/1086-1197
P74314_SYNY3/1-108
C6CZA5_PAESJ/9-125
D9ST96_CLOC7/3-113
C5B0C5_METEA/1796-1909
D2BAS1_STRRD/4-116
F4RNQ7_MELLP/956-1070
E4TNE9_MARTH/910-1023
Q3JET7_NITOC/1634-1746
Q11TC1_CYTH3/772-881
Q5WAT9_BACSK/283-395
G2LEZ9_CHLTF/4-121
F2ICN5_FLUTR/7-119
F8FJN4_PAEMK/4-118
F8FDE5_PAEMK/4-113
H6LKF1_ACEWD/10-119
A6LMG1_THEM4/4-114
A9KS62_CLOPH/4-117
A0L9H0_MAGSM/1242-1354
F2GC50_ALTMD/5-120
Q0C3M2_HYPNA/3-113
Q1CZP3_MYXXD/9-118
Q8EHJ3_SHEON/5-114
G1XLI4_ARTOA/855-931
F2G5K9_ALTMD/1024-1135
G7Z1P6_AZOL4/3-116
Q0VM27_ALCBS/3-113
Q8F6G0_LEPIN/11-133
Q5P3A3_AROAE/3-114
A0C0T6_PARTE/682-793
A9AW14_HERA2/3-115
Q97LH6_CLOAB/6-117
A7F3G6_SCLS1/293-406
E8R439_ISOPI/1173-1286
D5GL95_TUBMM/1023-1166
Q24VY5_DESHY/22-134
E3GJ71_EUBLK/3-119
A3DC47_CLOTH/897-1007
D1B9X3_THEAS/133-245
D8I138_AMYMU/1-115
C0QFU3_DESAH/943-1055
C0ZD59_BREBN/3-115
C5AS40_METEA/15-121
A0B8K3_METTP/4-127
Q47BW7_DECAR/835-947
A9GM26_SORC5/649-760
A5G054_ACICJ/4-116
A5HZ51_CLOBH/170-282
Q9KAQ3_BACHD/4-115
E1QVI2_OLSUV/5-114
D3F2B9_CONWI/5-117
Q47AJ9_DECAR/30-146
B1ZNJ0_OPITP/1778-1891
Q6MJD6_BDEBA/432-544
C0QC74_DESAH/3-112
C8WTG1_ALIAD/4-116
Q89HV0_BRAJA/1062-1172
G7Z6X3_AZOL4/9-121
G8NPQ7_GRAMM/10-122
D6Z3Z0_DESAT/12-124
D2VI89_NAEGR/43-148
A9AY91_HERA2/11-122
F4KSP4_HALH1/6-118
F0SSN1_PLABD/32-142
D7A436_STAND/26-134
Q4FP64_PELUB/18-128
Q31J50_THICR/5-119
Q749I9_GEOSL/11-122
D2QXD4_PIRSD/5-116
C0Z5E8_BREBN/4-116
F4L5Z8_HALH1/749-864
B0VIH0_CLOAI/8-119
Q73RQ2_TREDE/4-119
C1F5F0_ACIC5/14-126
Q1DFG3_MYXXD/21-133
G8QY56_SPHPG/4-139
C6BYP6_DESAD/9-123
G4KSH0_OSCVS/3-116
Q47BQ5_DECAR/6-116
E3PW27_CLOSD/5-122
Q3JAP9_NITOC/5-117
A0BV01_PARTE/558-682
G7ZDF1_AZOL4/466-579
D0LSE4_HALO1/635-746
G4R9Z0_PELHB/4-115
Q2J7C7_FRASC/25-137
Q1IJW2_KORVE/8-117
Q2S740_HAHCH/5-114
Q1IJ88_KORVE/5-115
B1HUW2_LYSSC/4-116
A9WDP6_CHLAA/1095-1204
Q6AJU6_DESPS/5-119
F8JCX3_HYPSM/8-116
F8FI16_PAEMK/29-138
E3PXK6_CLOSD/5-116
F2LTI5_HIPMA/129-245
CHEB_PELCD/7-121
F4II22_ARATH/31-156
G7ZD09_AZOL4/3-112
C1AB66_GEMAT/12-122
Q1AZV4_RUBXD/4-118
A0BXE4_PARTE/674-795
Q12ET8_POLSJ/2-99
F8FHQ3_PAEMK/4-117
Q72D66_DESVH/15-117
F4KUH9_HALH1/5-117
O27644_METTH/15-125
D2W310_NAEGR/92-205
Q3AE61_CARHZ/3-113
Q9RU37_DEIRA/16-128
E1C9Q8_PHYPA/632-747
F8JI15_HYPSM/6-118
Q2G7V6_NOVAD/10-123
Q6MR66_BDEBA/32-143
A7HUS1_PARL1/9-125
F5YKR0_TREPZ/4-113
G0QSW7_ICHMG/289-413
Q8EIH9_SHEON/7-118
D0LHZ5_HALO1/4-119
E8T4G3_THEA1/4-116
F8PQB9_SERL3/309-382
H6LI73_ACEWD/4-113
D3F658_CONWI/4-113
E1QIP5_DESB2/36-145
Q2GG62_EHRCR/5-118
F5XGI1_MICPN/8-121
E4RKM1_HALSL/4-114
H6LF19_ACEWD/3-113
A9G6M8_SORC5/4-112
F8J9J8_HYPSM/9-119
Q2W3Y2_MAGSA/403-516
Q18AV3_CLOD6/4-113
A5FVP3_ACICJ/3-114
Q9KMR4_VIBCH/11-118
B5IH54_ACIB4/7-118
C7PHZ6_CHIPD/4-113
Q72FV2_DESVH/10-120
F2GAL2_ALTMD/8-118
D7CMY9_SYNLT/9-123
G7Z600_AZOL4/17-126
C7RF78_ANAPD/3-113
G8PMQ7_PSEUV/11-121
E1QH80_DESB2/6-116
Q1IT25_KORVE/12-124
C7Q9E1_CATAD/1-111
A0JT95_ARTS2/8-116
C6BU49_DESAD/188-312
D2SGC0_GEOOG/5-115
C1ACS0_GEMAT/3-110
YCBL_BACSU/1-109
Q63MK9_BURPS/3-113
B6IV73_RHOCS/5-114
A0L5C5_MAGSM/807-916
E4T4S5_PALPW/5-116
H6L9A4_SAPGL/7-117
C6CZK8_PAESJ/4-115
F8F4W8_PAEMK/4-117
Q1D5T0_MYXXD/13-124
Q47BZ9_DECAR/4-117
G8S808_ACTS5/7-120
Q67MV1_SYMTH/4-113
Q74AN8_GEOSL/727-842
Q2IFC4_ANADE/13-122
A9T3T9_PHYPA/737-850
F8FKQ9_PAEMK/4-113
A9KLC4_CLOPH/6-115
Q5A4X5_CANAL/426-536
Q2RSR2_RHORT/741-854
A6GWJ8_FLAPJ/8-120
C6Y0D7_PEDHD/1112-1223
B7XNB9_ENTBH/5-118
G8TQE0_NIAKG/8-122
F4LTQ1_TEPAE/4-115
A0DTK5_PARTE/754-886
Q1MPZ6_LAWIP/5-115
C4XQ39_DESMR/3-126
Q01NL0_SOLUE/5-117
A0B592_METTP/3-113
Q2GAD8_NOVAD/30-137
C5B5S5_METEA/3-113
D2QDR6_SPILD/11-127
D7GER0_PROFC/4-115
Q89CY7_BRAJA/7-118
A9WJU6_CHLAA/7-131
G8QZN6_OWEHD/7-122
C7NE41_LEPBD/4-117
Q2RVJ2_RHORT/136-236
A6VSW9_MARMS/14-125
Q7UE45_RHOBA/46-158
E1RB03_SPISS/7-120
A9AZL7_HERA2/1079-1190
B3SFK1_TRIAD/1-98
C0QFU8_DESAH/6-118
A4FFD9_SACEN/1201-1314
Q24X10_DESHY/6-118
C4XLQ9_DESMR/4-117
Q7NWV9_CHRVO/841-955
D6Z5A8_DESAT/503-615
E8N5Z4_ANATU/4-115
Q4FSJ5_PSYA2/9-120
A0C3X6_PARTE/477-603
A9B192_HERA2/3-115
A7TBY9_NEMVE/708-828
A9WGY9_CHLAA/633-750
E6WZE4_NITSE/8-117
E0RNS3_SPITD/656-767
B8FG34_DESAA/940-1055
A4XMG0_CALS8/4-117
A0E9V5_PARTE/646-772
H8KYA1_FRAAD/16-129
C5AZS9_METEA/3-118
C7PZB5_CATAD/6-118
E1R912_SPISS/7-119
C7P9Z1_CHIPD/5-117
D5EKP2_CORAD/8-121
D3QAC8_STANL/5-117
Q6FE18_ACIAD/4-116
A5FZK0_ACICJ/3-113
B1ZXM4_OPITP/488-599
C7R798_KANKD/4-116
Q7UYX9_RHOBA/42-152
A9WH32_CHLAA/965-1080
D3RU20_ALLVD/786-897
G4KS93_OSCVS/4-116
D9R6N6_CLOSW/3-115
Q74DM5_GEOSL/4-118
C0Q8Y8_DESAH/31-146
E6W7A6_DESIS/12-118
Q74A66_GEOSL/4-114
Q8NRU2_CORGL/4-118
Q72DJ6_DESVH/51-162
CHEY_THEMA/5-116
G8R457_OWEHD/27-139
A0DNG7_PARTE/698-807
G7Z2B4_AZOL4/5-122
A9FWC6_SORC5/8-119
C1F9F6_ACIC5/12-124
Q8RE11_FUSNN/13-122
Q0ALL8_MARMM/5-115
Q47FL1_DECAR/683-795
A9KI78_CLOPH/4-118
Q6MJE1_BDEBA/27-140
Q63P24_BURPS/5-120
Q1D217_MYXXD/5-115
D2V697_NAEGR/590-701
Q8A7Q5_BACTN/6-121
G8T8H8_NIAKG/6-116
A7F519_SCLS1/1109-1224
E6SJP0_THEM7/1-111
Q3JET3_NITOC/4-116
C4XHN7_DESMR/768-882
CHEB2_RHOS4/19-126
E4TM63_MARTH/8-120
H6QT55_PUCGT/694-810
D8I3L2_AMYMU/4-115
B8FLX7_DESAA/13-122
Q0BXS7_HYPNA/5-117
D3Q037_STANL/3-113
Q0AMN9_MARMM/27-142
C8WLQ3_EGGLE/2-114
Q2JFT5_FRASC/4-113
Q0W7Z4_UNCMA/4-115
Q8P7A8_XANCP/16-133
E3GNP8_EUBLK/9-119
Q47MQ4_THEFY/11-123
D2ARZ2_STRRD/4-112
G8S1A5_ACTS5/4-111
Q3A190_PELCD/6-116
Q22SS9_TETTS/1423-1543
G4KWM7_OSCVS/4-113
A7HVQ7_PARL1/8-118
C5BWL0_BEUC1/5-119
F9Z5A0_ODOSD/4-114
B8FAA2_DESAA/727-839
Q2FU83_METHJ/3-116
E8RD25_DESPD/284-394
A9B3W8_HERA2/5-117
C5C4U8_BEUC1/9-121
C8WS10_ALIAD/6-119
Q6AMA3_DESPS/1241-1354
F8Q8L7_SERL3/94-204
E1QW32_OLSUV/4-113
Q9RBI0_ACIAD/4-116
A9AWD3_HERA2/629-742
A5HYE2_CLOBH/4-116
C5BUZ3_BEUC1/4-118
E4RPH8_HALSL/4-116
A0LI85_SYNFM/10-134
Q47BV5_DECAR/644-756
C6X5T0_FLAB3/4-116
F4KPS2_HALH1/570-684
Q8A4H1_BACTN/1092-1202
C5AT54_METEA/31-141
B0S387_FINM2/9-119
Q9I2U3_PSEAE/9-118
Q63IX6_BURPS/466-578
C0QZY4_BRAHW/6-118
A9FY86_SORC5/29-143
Q24RB4_DESHY/4-114
C4XS00_DESMR/5-116
Q2JAF5_FRASC/4-115
G8NYA0_GRAMM/9-119
C4XKQ5_DESMR/991-1106
Q89SW2_BRAJA/185-297
C5AVY2_METEA/11-117
C1A5Q1_GEMAT/516-632
Q31FU5_THICR/408-527
Q0W7Z3_UNCMA/6-116
G0IXX0_CYCMS/6-116
A4J6C9_DESRM/6-118
Q9HW10_PSEAE/53-168
D4H812_DENA2/4-116
Q027R3_SOLUE/7-118
B8GR04_THISH/3-116
Q74A84_GEOSL/5-115
Q1D4J6_MYXXD/6-116
G8SHL3_ACTS5/1169-1282
E3HZ30_RHOVT/5-117
F9UR35_LACPL/3-115
Q63I10_BURPS/837-959
C1F0Z8_ACIC5/13-126
Q9X8Q7_STRCO/12-124
B1ZZE9_OPITP/573-682
D0LRI7_HALO1/5-125
G7ZDG6_AZOL4/1-109
A6TJW3_ALKMQ/6-117
F0SF84_PLABD/3-121
G7ZH54_AZOL4/11-117
Q47I00_DECAR/8-118
G4TQ25_PIRID/1895-2007
Q184H9_CLOD6/5-114
D9ST72_CLOC7/5-113
Q9KT18_VIBCH/13-122
D0LFM6_HALO1/10-120
E8RK30_DESPD/424-535
E6SL96_THEM7/5-117
D0LG18_HALO1/12-125
KDPE_ECOLI/4-113
A0LPQ8_SYNFM/984-1098
D8HRU9_AMYMU/3-120
Q5ZUN1_LEGPH/20-130
C4LE71_TOLAT/726-837
C1F4X4_ACIC5/8-118
C6BUB1_DESAD/6-115
B8FNF8_DESAA/954-1066
A3DJY6_CLOTH/4-113
Q8G876_BIFLO/9-119
B1ZX64_OPITP/697-812
Q6APH0_DESPS/758-869
F4CRV4_PSEUX/5-114
Q3A2X1_PELCD/188-312
Q5NYN8_AROAE/4-117
E4T6G0_PALPW/8-119
Q604J8_METCA/7-117
D6XWI9_BACIE/5-118
Q5NY04_AROAE/4-113
F2IJ57_FLUTR/11-131
A9U777_PHYPA/4-117
Q2W1S0_MAGSA/6-115
D0LWI1_HALO1/18-130
D8HPY0_AMYMU/3-121
D0LT55_HALO1/10-73
Q0SDG0_RHOSR/7-124
Q9K8N7_BACHD/4-115
Q2W9M0_MAGSA/21-130
C7R7C9_KANKD/11-117
Q74EJ9_GEOSL/10-120
C6XG63_LIBAP/3-113
H3GKE0_PHYRM/2202-2319
B8FA45_DESAA/739-851
F8AA96_THEID/6-121
C6CWB0_PAESJ/4-117
D9SLR0_CLOC7/4-115
F8J9M1_HYPSM/4-117
Q8EKN3_SHEON/5-114
Q2RMD0_MOOTA/7-116
Q2JIR3_SYNJB/7-119
D2QEL1_SPILD/4-118
E0S262_BUTPB/146-257
F3ZYP7_MAHA5/5-118
D7A884_STAND/3-113
Q63SA1_BURPS/4-116
Q485K3_COLP3/7-120
APRR4_ARATH/44-155
G7Z6C4_AZOL4/4-118
D2R955_PIRSD/53-163
Q5NMP9_ZYMMO/3-113
A0LD12_MAGSM/12-126
C7NHG9_KYTSD/3-113
A8N8P8_COPC7/611-690
D8HXZ4_AMYMU/1-92
CHEB2_METAC/5-131
E0TFX7_PARBH/9-122
Q7NDM4_GLOVI/3-113
A5G221_ACICJ/9-124
E3GM99_EUBLK/19-120
D2QXT0_PIRSD/1-102
A5I393_CLOBH/5-114
A9KND5_CLOPH/5-118
Q03V75_LEUMM/7-116
Q47LZ8_THEFY/14-126
C8XCX5_NAKMY/29-145
B8GUD1_THISH/5-116
D2QDI4_SPILD/9-129
D7CSV4_TRURR/145-256
C6XPQ7_HIRBI/716-832
D2VHF9_NAEGR/2-111
G8SFB4_ACTS5/3-121
Q02A70_SOLUE/506-621
C0QJJ1_DESAH/3-114
G8TDJ0_NIAKG/7-123
D9SL80_CLOC7/6-118
A0BS64_PARTE/728-849
Q2S2V0_SALRD/1-59
A0DDI3_PARTE/800-917
A5D0E5_PELTS/6-119
G5EB62_EMENI/1131-1250
F4CSR8_PSEUX/20-130
Q31IF7_THICR/4-119
F8FQ58_PAEMK/7-120
C0Z514_BREBN/4-114
A9KIJ2_CLOPH/4-113
Q9KT19_VIBCH/7-118
Q1D326_MYXXD/5-115
F2IG63_FLUTR/9-121
F5YJI7_TREPZ/9-120
B6INK4_RHOCS/3-116
C4Z8Y8_EUBR3/191-311
E1QD68_DESB2/5-115
Q6MM81_BDEBA/8-117
E3GFV3_EUBLK/3-112
C6BU06_DESAD/671-783
A0L7C8_MAGSM/12-140
Q2SG71_HAHCH/3-113
D6WSJ7_TRICA/131-249
Q237N5_TETTS/1201-1323
D3FDF9_CONWI/8-117
D0LV93_HALO1/22-131
C6Y212_PEDHD/1127-1238
A0CUE8_PARTE/705-821
G0QYC6_ICHMG/56-173
Q5P4F8_AROAE/10-131
A0BF26_PARTE/569-687
Q747L2_GEOSL/4-112
Q237H5_TETTS/1687-1806
P73172_SYNY3/802-915
A3DGI9_CLOTH/8-117
Q7M8A1_WOLSU/211-327
F0T0N6_SYNGF/8-120
Q5NY11_AROAE/765-887
Q5P7G4_AROAE/3-113
A5FEK4_FLAJ1/922-1034
C6XKZ9_HIRBI/758-873
Q74E74_GEOSL/135-242
A9AVR8_HERA2/21-130
F8FQ42_PAEMK/4-117
C7R761_KANKD/6-117
D2AXF1_STRRD/5-117
D6Z2W4_DESAT/8-118
E6W1A8_DESIS/156-250
Q12CJ7_POLSJ/4-118
Q6MM23_BDEBA/21-139
D2PUG2_KRIFD/4-117
G7Z9Z6_AZOL4/507-620
B2IGA1_BEII9/5-117
F0SN60_PLABD/8-118
E3GQW5_EUBLK/683-800
E1R483_SPISS/5-116
Q5WK30_BACSK/4-114
Q023H0_SOLUE/295-407
Q0ASG1_MARMM/5-117
Q1D948_MYXXD/600-711
D5XBU0_THEPJ/4-117
A9F7P0_SORC5/7-117
C7PII0_CHIPD/3-112
F4A141_MAHA5/6-118
D3F625_CONWI/12-123
C6D6I4_PAESJ/3-116
F8J5C2_HYPSM/1636-1749
B2A1Z8_NATTJ/6-118
A9KPA7_CLOPH/4-118
H2J3L7_MARPK/4-114
G4RG84_PELHB/9-122
A9AXY0_HERA2/5-114
Q7S5Q3_NEUCR/870-995
Q89QY7_BRAJA/319-434
A0BRT8_PARTE/807-926
Q9F338_STRCO/7-119
Q834F2_ENTFA/4-114
Q47T36_THEFY/7-117
Q6AII8_DESPS/8-119
E8N2R1_ANATU/5-115
Q0SCT5_RHOSR/8-118
C8XI28_NAKMY/1-111
Q8P4R4_XANCP/506-623
Q74DA0_GEOSL/21-131
Q1H428_METFK/5-117
E8RHG5_DESPD/5-116
A5FEG3_FLAJ1/3-113
C5AUY6_METEA/6-118
NARP_HAEIN/7-119
Q97LV4_CLOAB/4-113
Q7MRU6_WOLSU/12-123
Q8ECK1_SHEON/12-122
A9WBM0_CHLAA/7-119
G7Z9H3_AZOL4/7-115
E6W5D4_DESIS/16-127
D2VHX0_NAEGR/2-74
Q2W7K1_MAGSA/14-126
D3RQ93_ALLVD/508-622
D0KWK0_HALNC/158-270
A9WGK3_CHLAA/11-123
D2PV55_KRIFD/9-121
Q89T74_BRAJA/513-625
Q74ET2_GEOSL/6-116
Q0AZD5_SYNWW/10-124
B8FFG3_DESAA/5-116
C0QF75_DESAH/521-638
C0QGK5_DESAH/424-536
C4XNZ4_DESMR/5-115
A9KPE6_CLOPH/3-123
Q47HU6_DECAR/4-114
A9GME2_SORC5/7-117
F4RYX2_MELLP/3379-3476
F9ZAQ1_ODOSD/11-123
Q1CWA4_MYXXD/1251-1364
Q2IPU9_ANADE/8-118
Q9CH48_LACLA/6-118
Q8EF12_SHEON/4-116
F2NC64_DESAR/9-119
E1R7Y1_SPISS/80-194
H6C5H4_EXODN/1532-1623
Q2JEZ3_FRASC/23-135
Q11VM8_CYTH3/8-119
Q8PBD5_XANCP/7-116
C6CSZ1_PAESJ/4-121
A7HVQ8_PARL1/7-117
G0J5U0_CYCMS/6-117
Q3JAB6_NITOC/17-128
O25153_HELPY/679-793
F8FRU1_PAEMK/4-117
Q9S2J0_STRCO/27-137
D2VFV6_NAEGR/510-619
H8KP86_SOLCM/5-112
ARCB_ECOLI/528-640
H2FTT0_OCESG/514-628
Q24I32_TETTS/1701-1823
F8FNX5_PAEMK/5-117
Q2GBM2_NOVAD/3-113
Q9KDT8_BACHD/4-117
F8FK99_PAEMK/7-121
H8KRT4_SOLCM/4-116
Q6AN57_DESPS/12-122
E8N3E6_ANATU/8-117
A1AXR1_RUTMC/3-113
A6TP24_ALKMQ/6-115
F4KYL0_HALH1/6-122
B8P7I4_POSPM/703-747
Q67QS1_SYMTH/4-114
C4XM27_DESMR/3-118
Q9KCJ1_BACHD/7-116
C1MLS0_MICPC/3-121
C5K8H7_PERM5/1-47
C7PCU2_CHIPD/8-120
A9GB37_SORC5/3-117
B6ISI1_RHOCS/16-128
G7Z3J3_AZOL4/355-468
Q8F040_LEPIN/9-120
Q1INQ2_KORVE/1040-1153
F5WR88_ERYRF/4-112
B0RCR1_CLAMS/8-125
C1F0Z3_ACIC5/10-122
Q47AQ2_DECAR/659-773
A6WE44_KINRD/12-122
F2I7I0_AERUA/4-112
Q6MKI8_BDEBA/8-123
Q24R73_DESHY/4-113
Q31GM0_THICR/3-114
D5X905_THEPJ/4-114
C6CXI9_PAESJ/4-113
D0LZP7_HALO1/7-117
G8RZG8_ACTS5/4-115
Q9KV54_VIBCH/1032-1144
E1QWU8_OLSUV/4-113
G2KNK2_MICAA/70-179
Q67MM1_SYMTH/6-116
B8GMA6_THISH/6-116
F4CTL9_PSEUX/9-121
C5B4Z3_METEA/835-948
Q1G9C1_LACDA/4-113
D6ZFK8_SEGRD/3-113
C7RI09_ANAPD/3-112
Q5P6J1_AROAE/6-118
Q7NIH3_GLOVI/11-121
Q5NLP8_ZYMMO/5-114
Q1D324_MYXXD/4-116
B1YHS9_EXIS2/3-112
B5YL21_THEYD/4-114
B7PSY7_IXOSC/1-60
E0RQK9_SPITD/5-115
ARR13_ARATH/18-131
CHEB1_RHOS4/12-123
C7PAJ7_CHIPD/42-152
H8L6A9_FRAAD/964-1075
A0LA52_MAGSM/14-126
Q2RJE4_MOOTA/5-113
D8I3H6_AMYMU/4-114
Q0VPZ3_ALCBS/1104-1217
C4R7I2_PICPG/1090-1207
C4XPU5_DESMR/136-249
D5BP13_PUNMI/6-115
C8WK18_EGGLE/8-117
H6LK91_ACEWD/4-115
C6XM15_HIRBI/6-118
G7Z2P7_AZOL4/747-859
Q2RYN6_SALRD/70-179
Q9K977_BACHD/6-120
E1RBZ7_SPISS/3-114
D3EZT2_CONWI/8-120
H6C9I0_EXODN/1263-1390
Q3J2L2_RHOS4/5-115
F5XTR8_MICPN/3-120
F2KW80_PREDF/655-766
Q603F8_METCA/6-117
A7F5F0_SCLS1/1007-1127
F2GD02_ALTMD/4-116
A0JYH1_ARTS2/5-114
B1ZWL1_OPITP/12-125
P74139_SYNY3/192-304
G8R773_OWEHD/7-117
B1YF65_EXIS2/5-114
A9GMJ5_SORC5/36-146
D1CFK1_THET1/8-118
A5G216_ACICJ/5-117
D3PZY6_STANL/4-113
A9CIF0_AGRT5/10-117
D1B6P1_THEAS/6-119
F4KTG3_HALH1/3-113
Q8A6T2_BACTN/3-110
Q82ZY6_ENTFA/4-116
F8FFA5_PAEMK/4-113
Q72A83_DESVH/5-115
H8L177_FRAAD/48-159
C8VPX1_EMENI/1157-1278
E6U8J6_ETHHY/5-115
EVGA_ECOLI/3-114
C5K8H8_PERM5/79-148
E8N444_ANATU/6-117
Q2SNB9_HAHCH/11-128
A4XMI3_CALS8/4-117
D1CFK0_THET1/4-116
B1ZMA5_OPITP/18-127
Q9A501_CAUCR/572-685
F2LXL0_HIPMA/7-113
G0IXX1_CYCMS/7-121
D6Z3S2_DESAT/12-134
C6XEX1_LIBAP/684-796
G7Z2X0_AZOL4/922-1036
Q7UGJ9_RHOBA/7-119
D2AR61_STRRD/1-109
C6XSV4_PEDHD/589-703
B3PKM5_CELJU/3-113
Q1GY35_METFK/766-875
A9AXN8_HERA2/4-113
Q9KS62_VIBCH/5-117
A7HP08_PARL1/39-149
Q02BG5_SOLUE/488-595
B1ZXL1_OPITP/803-915
B1ZVU5_OPITP/1328-1444
Q2LX64_SYNAS/697-806
A5FIC2_FLAJ1/1069-1180
Q2G4L6_NOVAD/7-115
D2B558_STRRD/8-120
C7PE44_CHIPD/3-110
C7PB69_CHIPD/630-741
A9FM83_SORC5/618-730
I1CQL2_RHIO9/372-482
B2IGA6_BEII9/9-122
Q725X1_DESVH/141-251
P74626_SYNY3/3-113
A9AZ87_HERA2/6-117
D1CB60_THET1/3-114
F2G5X4_ALTMD/448-561
B2UR51_AKKM8/4-116
F4CQ73_PSEUX/12-125
D3Q8N5_STANL/4-113
E6W554_DESIS/18-128
A8N8P8_COPC7/534-575
A4FJ32_SACEN/5-114
B9L8G2_NAUPA/3-108
C0QAT9_DESAH/3-113
Q8EE50_SHEON/77-188
H2J731_MARPK/473-580
D9QQU4_ACEAZ/6-115
Q9CF87_LACLA/6-115
A9FB51_SORC5/8-118
C7Q0V0_CATAD/4-113
Q74FL1_GEOSL/4-117
E1QGG5_DESB2/1091-1206
D5SN45_PLAL2/1442-1554
B0TI21_HELMI/6-115
D4H5R3_DENA2/3-113
E1RBG2_SPISS/8-121
Q2FQZ0_METHJ/13-124
C7PW70_CATAD/3-123
Q47EQ1_DECAR/895-1008
E0RZJ4_BUTPB/4-113
C6BSJ6_DESAD/11-123
E1QDZ2_DESB2/9-120
Q7MW89_PORGI/7-124
A7T7B3_NEMVE/289-404
D8I8M8_AMYMU/9-118
E3GPT5_EUBLK/831-947
A0L7G7_MAGSM/18-128
E1R0Y4_SPISS/9-121
Q1QYY3_CHRSD/5-115
A6VRT7_MARMS/3-113
D5EMX1_CORAD/441-556
H6LH75_ACEWD/418-530
E1QIV5_DESB2/1094-1206
A7HYV7_PARL1/704-816
Q9KLN4_VIBCH/748-863
E1QDB9_DESB2/10-120
A0LA90_MAGSM/1055-1170
Q1DBP1_MYXXD/3-113
Q67LR3_SYMTH/636-749
C1F3E7_ACIC5/7-111
Q2RS61_RHORT/7-120
A9F1A7_SORC5/11-122
B8GM00_THISH/15-129
D2AYB1_STRRD/7-119
E4RSN0_LEAB4/11-126
F4L156_HALH1/5-112
A9GDS9_SORC5/27-137
G2KPJ9_MICAA/10-125
C1AAN0_GEMAT/8-117
Q2SG95_HAHCH/509-603
F8F554_PAEMK/4-118
H6LEY9_ACEWD/4-118
B1ZVS5_OPITP/8-118
D3RVN5_ALLVD/27-139
B1ZZC2_OPITP/61-165
A4XEJ2_NOVAD/1503-1612
E1R971_SPISS/7-115
B6IQ42_RHOCS/5-115
D5SYL7_PLAL2/8-118
E1QIX6_DESB2/7-124
Q74CW6_GEOSL/995-1107
Q9A4A6_CAUCR/11-124
D0LGZ7_HALO1/408-520
E0RT59_SPITD/28-141
D2QCA8_SPILD/31-152
Q7M8C9_WOLSU/1049-1161
Q24RL5_DESHY/13-121
A9WJ90_CHLAA/627-722
Q5P208_AROAE/8-121
C8X660_NAKMY/2-93
A2FGQ7_TRIVA/1220-1326
Q3JBM4_NITOC/664-777
C7PBU1_CHIPD/12-119
C4XPU5_DESMR/13-123
G8TN96_NIAKG/4-111
C1ABN0_GEMAT/20-132
Q0U714_PHANO/734-867
D2VLL5_NAEGR/841-955
Q8TR18_METAC/5-117
G8T954_NIAKG/5-114
C7PDD2_CHIPD/6-116
Q8E918_SHEON/4-113
Q6MR02_BDEBA/11-120
F8A893_THEID/5-115
A4XKQ0_CALS8/6-118
Q2W286_MAGSA/12-125
Q3A2M3_PELCD/30-140
F4KSD0_HALH1/10-121
A6TSZ7_ALKMQ/5-117
Q1K576_NEUCR/1828-1948
D2SC81_GEOOG/4-116
C6X591_FLAB3/62-171
Q1CWD2_MYXXD/8-117
Q0A9Z8_ALHEH/7-120
Q7UQN1_RHOBA/4-116
Q6F749_ACIAD/1060-1167
D8HXX8_AMYMU/1-110
A6VVA7_MARMS/27-142
E6W5N5_DESIS/8-118
D0LTT6_HALO1/2347-2460
E8QX33_ISOPI/70-180
Q01WE0_SOLUE/1359-1471
C1A477_GEMAT/400-515
A9AVS1_HERA2/23-135
B1HP58_LYSSC/175-296
Q2INT5_ANADE/5-115
E6W5R5_DESIS/6-119
E1QDQ5_DESB2/7-117
D9QZ61_CLOSW/4-118
G7ZGY1_AZOL4/631-743
G4THT7_PIRID/1283-1407
A7HP61_PARL1/4-116
O24973_HELPY/4-113
CHEB2_KORVE/8-119
F0SQH0_PLABD/670-790
E3GL56_EUBLK/811-928
Q5WKN6_BACSK/6-115
A0L9H2_MAGSM/8-122
A6TS48_ALKMQ/6-118
C7NJ83_KYTSD/3-120
Q8EF60_SHEON/132-243
Q5WJZ2_BACSK/4-116
A9FHZ5_SORC5/4-114
B5YGI8_THEYD/5-115
D7A3F4_STAND/11-123
B6IT53_RHOCS/6-118
Q8P9B2_XANCP/184-304
B9L2Z1_THERP/8-120
O66596_AQUAE/2-109
C5ATS7_METEA/13-123
E8QY59_ISOPI/28-153
C0ZC85_BREBN/7-116
A9CHN8_AGRT5/1-102
A4XMH2_CALS8/4-117
E6U8C6_ETHHY/4-114
H6LHQ1_ACEWD/574-692
E0RQF2_SPITD/6-121
CHEB_ALHEH/5-113
CHEB1_KORVE/6-115
A4F9D6_SACEN/123-230
C0QD11_DESAH/8-120
Q9KYX3_STRCO/38-150
A9G4D8_SORC5/8-116
B3PD41_CELJU/6-119
Q3AAG8_CARHZ/3-115
Q8EC39_SHEON/7-120
Q747K4_GEOSL/6-130
D3Q0M6_STANL/15-127
A9B3F5_HERA2/7-119
G8TAZ2_NIAKG/9-121
A9WB22_CHLAA/889-999
F8F6C9_PAEMK/4-117
D9SQP5_CLOC7/5-116
B8GLL6_THISH/7-117
Q6MIW1_BDEBA/8-119
Q73JT4_TREDE/207-317
C6XXD3_PEDHD/806-915
A0E7C0_PARTE/669-783
SP0F_BACSU/6-116
E1X4Z3_BACMS/11-125
G4KZL0_OSCVS/3-115
Q74BT6_GEOSL/4-118
G8S1A6_ACTS5/135-247
Q8G4I0_BIFLO/25-139
YEDW_ECOLI/3-112
B1ZPK5_OPITP/9-121
D5SRX4_PLAL2/73-185
Q2S053_SALRD/10-119
G8SII0_ACTS5/14-124
Q1DFR2_MYXXD/395-506
Q5FT17_GLUOX/13-125
Q7UJC2_RHOBA/878-993
D6XZM7_BACIE/3-113
D8LR65_ECTSI/473-585
C6X489_FLAB3/789-903
A0EE36_PARTE/736-851
G7Z2Y6_AZOL4/590-703
D6YB73_THEBD/4-116
YXJL_BACSU/8-120
Q1D784_MYXXD/404-517
A9FRU3_SORC5/137-247
C4XQ28_DESMR/814-932
F9VKD3_ARTSS/7-119
D3F681_CONWI/8-120
C5AXY4_METEA/693-799
C0QJP8_DESAH/4-113
G4R902_PELHB/5-117
Q3JCT6_NITOC/3-122
B3PGK4_CELJU/4-113
C1ACS7_GEMAT/616-728
F2NIY1_DESAR/951-1067
D2B6Y7_STRRD/9-119
A2FE42_TRIVA/1257-1379
A0LLL5_SYNFM/6-117
H6LHQ0_ACEWD/5-116
D3F8I3_CONWI/8-119
Q24Q12_DESHY/1-51
F2JKJ3_CELLD/4-113
G2LFU8_CHLTF/1-111
G8PN66_PSEUV/1-111
C7MEA9_BRAFD/4-115
H6LG15_ACEWD/778-888
Q836C2_ENTFA/4-113
C7PEK1_CHIPD/9-123
Q602I2_METCA/11-123
H6L9Q6_SAPGL/3-110
D2QJ68_SPILD/1013-1126
Q2SG38_HAHCH/710-826
A0JVL8_ARTS2/17-127
G8TF50_NIAKG/1210-1323
A9F1Z6_SORC5/15-127
F4L616_HALH1/8-124
Q2RUK9_RHORT/8-118
B8PFJ6_POSPM/1049-1158
Q12DS3_POLSJ/203-315
Q72E97_DESVH/6-116
Q7M885_WOLSU/35-144
B8FN21_DESAA/991-1103
E4RXD2_LEAB4/1053-1167
A0LD45_MAGSM/627-740
Q021D5_SOLUE/8-120
Q026N8_SOLUE/5-116
C0QC47_DESAH/6-115
E0THG1_PARBH/11-121
A0LCZ8_MAGSM/563-678
D5SRK3_PLAL2/3-114
H2VFJ0_CHLTE/3-117
Q5NP58_ZYMMO/7-115
G8TLE8_NIAKG/5-112
Q1AST2_RUBXD/13-125
G8SEA7_ACTS5/14-135
A0E5C3_PARTE/689-805
D5BT47_PUNMI/6-118
C4XMJ0_DESMR/5-113
A9KIW7_CLOPH/3-116
A3DK02_CLOTH/5-120
Q3A203_PELCD/11-121
H8KZZ3_FRAAD/5-117
G2KNV6_MICAA/8-118
A0DJG1_PARTE/637-753
A9W9X5_CHLAA/4-115
D2B0A5_STRRD/9-119
G8RZD8_ACTS5/11-122
Q2FQ04_METHJ/8-120
B5YHI5_THEYD/5-117
C9SBT9_VERA1/51-134
B8FJD9_DESAA/4-117
A0L440_MAGSM/643-757
B8GP57_THISH/20-132
Q8F6W4_LEPIN/5-124
Q03HX7_PEDPA/4-124
D9S7H9_FIBSS/1285-1402
Q0AYD8_SYNWW/6-118
A9KLC1_CLOPH/4-117
A9FUV6_SORC5/5-114
C0Z7C4_BREBN/8-120
D3Q3I6_STANL/3-120
Q478Y1_DECAR/732-844
Q55527_SYNY3/964-1077
Q6MIQ0_BDEBA/15-130
B6IQQ2_RHOCS/4-112
C5CE19_KOSOT/3-114
E0TBC8_PARBH/80-195
F4L059_HALH1/1115-1225
C9RS57_FIBSS/8-121
C0ZDJ8_BREBN/7-117
Q2JL21_SYNJB/1063-1150
A5HZF1_CLOBH/5-114
Q1IJV4_KORVE/8-117
D5EHH8_AMICL/5-117
C3ZGM9_BRAFL/14-132
D2BEP8_STRRD/19-131
B8FGG1_DESAA/6-116
Q7NSC1_CHRVO/20-132
Q89DH8_BRAJA/23-132
B8FIE7_DESAA/6-116
B5YKF6_THEYD/4-113
PILG_PSEAE/10-122
A9GVN1_SORC5/797-911
D3F417_CONWI/4-115
D0LXY7_HALO1/728-841
D9SM88_CLOC7/7-121
Q020N6_SOLUE/27-136
Q2JMY2_SYNJB/23-135
Q2W1X7_MAGSA/1-78
E2M6T7_MONPE/27-80
Q0A6P2_ALHEH/6-118
E0TGG8_PARBH/9-121
A0BG13_PARTE/642-760
B3PHR1_CELJU/81-191
G2LL54_CHLTF/467-583
Q5QZR2_IDILO/3-116
A0L9F1_MAGSM/4-116
Q2W9B1_MAGSA/117-234
Q2II97_ANADE/16-126
Q47T94_THEFY/7-120
G4KU85_OSCVS/3-113
E1R469_SPISS/4-113
C6XG62_LIBAP/4-115
C8V7M0_EMENI/336-446
D2QCZ3_SPILD/4-123
Q7NFU1_GLOVI/13-134
H6LI05_ACEWD/686-798
Q39ZY6_PELCD/6-122
D1B7Z4_THEAS/429-538
Q0ABS3_ALHEH/1706-1818
E1R9K9_SPISS/4-117
D8I6U2_AMYMU/4-116
Q60B92_METCA/5-115
Q481T0_COLP3/7-116
C5B132_METEA/5-115
Q7CXM1_AGRT5/18-127
D7CPP5_SYNLT/6-118
B2A4S9_NATTJ/5-115
D2B6F6_STRRD/4-119
Q7M9C5_WOLSU/10-120
Q2SQ59_HAHCH/103-215
C6BRU3_DESAD/651-766
E3GMS7_EUBLK/5-114
Q6AN54_DESPS/9-119
Q1D6V8_MYXXD/7-116
Q8XN20_CLOPE/4-120
A9FU72_SORC5/29-141
CHEB6_ANADE/12-117
E0TFD6_PARBH/4-112
B8CZJ8_HALOH/4-116
Q8DPL7_STRR6/21-130
C5BZE5_BEUC1/6-119
B8DYV3_DICTD/3-113
Q47WK4_COLP3/10-123
Q1D7F8_MYXXD/6-116
G7ZGA8_AZOL4/7-121
C0Z807_BREBN/19-129
D7A3J3_STAND/28-137
Q1DDS7_MYXXD/104-221
Q1GZY3_METFK/5-117
D7BK07_ARCHD/5-124
E4RXC9_LEAB4/8-123
A0BM43_PARTE/635-757
D4LEC7_RUMC1/4-111
Q7NQC0_CHRVO/7-117
C0QJF1_DESAH/563-675
E4TNF5_MARTH/6-127
B1HMI7_LYSSC/5-112
A9KRB5_CLOPH/3-113
C1A5E6_GEMAT/7-119
A9FZS4_SORC5/47-157
D2PPB9_KRIFD/11-123
C6CV50_PAESJ/773-887
B0VH31_CLOAI/7-121
A9TN92_PHYPA/440-561
C6XRP4_HIRBI/42-152
D4H0H8_DENA2/13-123
H6LF45_ACEWD/3-113
A9KJ75_CLOPH/6-115
D2R9I4_PIRSD/6-120
E4RLZ0_HALSL/5-115
A9AXF2_HERA2/939-1053
D3PYY9_STANL/8-120
Q2JM30_SYNJB/7-118
Q7NS35_CHRVO/5-115
E1R3P0_SPISS/3-125
F2NGU5_DESAR/7-117
D5EN09_CORAD/13-126
A6W0L7_MARMS/4-113
Q9AC40_CAUCR/773-886
C7PUV4_CHIPD/7-129
Q1ITF1_KORVE/14-124
A6VZ25_MARMS/6-118
Q3Z9N5_DEHE1/3-114
A0D7W6_PARTE/711-834
C6D6X7_PAESJ/7-120
A9GX28_SORC5/23-133
F9VK26_ARTSS/8-123
Q2RUW2_RHORT/6-115
F0T1S8_SYNGF/524-636
B8FBF1_DESAA/7-119
G8PQ32_PSEUV/6-121
A9CFY5_AGRT5/3-113
C5CFK4_KOSOT/3-113
Q8EXH1_LEPIN/722-835
CHEB2_BURPS/3-110
A3DDL2_CLOTH/667-781
E6W4D4_DESIS/7-116
A5FWT9_ACICJ/8-119
D3PYH8_STANL/5-114
Q01VL2_SOLUE/46-161
D8HVM1_AMYMU/5-119
C6XMM3_HIRBI/3-114
B7J3K5_ACIF2/9-118
Q3A850_PELCD/633-745
G1XKW0_ARTOA/537-656
G7Z257_AZOL4/7-130
F7V2R4_CLOSS/31-140
Q188S8_CLOD6/5-113
Q1DDT1_MYXXD/658-770
G2LK64_CHLTF/643-761
A1U6X6_MARAV/8-119
F8JCX0_HYPSM/4-116
Q24V12_DESHY/7-119
F5XFQ9_MICPN/12-121
Q2RWJ7_RHORT/4-112
D3RQU6_ALLVD/1368-1481
Q3A6W4_PELCD/4-115
B3PI20_CELJU/527-644
F8F9Z1_PAEMK/275-387
A7G3Y3_CLOBH/6-115
Q0U433_PHANO/429-524
Q23WQ5_TETTS/1002-1123
Q2JKT4_SYNJB/262-372
D9R052_CLOSW/4-118
D2R0C0_PIRSD/7-119
Q2W7D9_MAGSA/8-123
E0TBI2_PARBH/5-117
D5SWI3_PLAL2/5-117
Q1ISZ6_KORVE/5-116
C6CV71_PAESJ/3-116
A4J796_DESRM/6-119
F8FRG8_PAEMK/4-118
Q0A870_ALHEH/1-108
Q18BD1_CLOD6/6-118
A9FJG1_SORC5/5-118
Q9KM23_VIBCH/32-139
Q5P4H8_AROAE/25-135
G2KNL9_MICAA/158-270
B8FKY9_DESAA/3-113
Q2FWM4_STAA8/1-91
G8S5K5_ACTS5/2-113
Q7NZA6_CHRVO/5-117
Q5FTW8_GLUOX/30-140
Q1DEC5_MYXXD/8-119
Q0V174_PHANO/949-1076
E1RAJ6_SPISS/3-116
C9RQM4_FIBSS/1138-1254
G8PRL8_PSEUV/9-122
Q47F13_DECAR/458-574
O28887_ARCFU/7-115
A9GRF7_SORC5/9-118
E6UBX2_RUMA7/7-120
VANR_ENTFA/5-114
C6BZP9_DESAD/9-120
H6LJ19_ACEWD/8-123
B2A0I6_NATTJ/6-116
F2NEY8_DESAR/6-116
D6XY81_BACIE/107-220
D6Z3A0_DESAT/7-120
C1MZ95_MICPC/44-176
D2QN98_SPILD/7-121
Q2RYA5_RHORT/21-133
B1ZYZ2_OPITP/657-766
E6UE23_RUMA7/6-119
Q3IX24_RHOS4/5-117
F4LV95_TEPAE/4-117
A0DZT3_PARTE/801-926
D0LZ10_HALO1/533-646
B3PDM6_CELJU/15-128
Q2IHG8_ANADE/6-116
A9WCJ6_CHLAA/664-773
Q8EDU5_SHEON/8-122
Q9ADN7_STRCO/47-157
A9WFM7_CHLAA/8-119
Q2W9X2_MAGSA/6-116
D1B702_THEAS/180-294
E0RQK2_SPITD/3-115
F5YRG8_TREPZ/8-119
A6TX79_ALKMQ/4-111
Q8A043_BACTN/1174-1285
A9AXF1_HERA2/6-121
D0LMJ5_HALO1/1743-1857
Q60AL6_METCA/18-131
F2NJ35_DESAR/17-129
F8F828_PAEMK/4-118
H2G0B4_OCESG/665-778
F4CQJ1_PSEUX/28-140
C6X5T4_FLAB3/6-120
Q47BA5_DECAR/5-114
D6XUB5_BACIE/177-293
D2PLZ1_KRIFD/3-113
B2II36_BEII9/925-1036
F8IBZ6_SULAT/2-105
A0LMJ7_SYNFM/4-119
F2LVS1_HIPMA/5-117
Q12H15_POLSJ/714-816
G4KQJ3_OSCVS/3-113
Q180K5_CLOD6/9-119
Q7NIC6_GLOVI/62-171
Q836A7_ENTFA/3-115
F4BPS2_CARS1/1-108
Q182R0_CLOD6/6-115
Q746V0_GEOSL/11-123
Q023H8_SOLUE/6-116
A9V6B9_MONBE/81-191
A6W0V1_MARMS/3-116
D7A5E2_STAND/40-150
B6IRN5_RHOCS/3-113
D6Z393_DESAT/10-120
D5EIT1_CORAD/1057-1168
C5AZT0_METEA/638-753
Q9I019_PSEAE/665-777
Q0AB04_ALHEH/9-118
A9AXH1_HERA2/675-787
D3BAX6_POLPA/1179-1300
C0Z6I0_BREBN/5-114
Q89CK2_BRAJA/145-252
C6CV61_PAESJ/4-117
Q2W9L9_MAGSA/27-138
B8F8X7_DESAA/31-142
G2LLC4_CHLTF/3-115
A8Q3Z0_MALGO/1170-1285
A3DF81_CLOTH/14-125
C7ME65_BRAFD/10-119
Q2SEF0_HAHCH/548-657
C7RBW8_KANKD/8-120
Q89HW2_BRAJA/4-113
F2G677_ALTMD/5-117
C7Q656_CATAD/17-126
C4Z9D5_EUBR3/5-114
B6IS43_RHOCS/18-130
Q31DJ8_THICR/17-127
C6D0G6_PAESJ/5-117
B0TDV2_HELMI/1133-1243
Q7UF56_RHOBA/586-700
Q7UWY2_RHOBA/45-156
D3RRT9_ALLVD/701-813
F2NTC1_TRES6/5-130
D2QJ68_SPILD/743-851
C6D165_PAESJ/4-117
Q47VP3_COLP3/739-849
G2KP00_MICAA/3-110
E1R8X2_SPISS/273-385
B3DW63_METI4/21-133
Q6MQ95_BDEBA/549-659
Q124V2_POLSJ/83-185
CHEB_THEMA/8-118
G4RA54_PELHB/923-1033
C6BW49_DESAD/10-120
CHEB_HALSA/4-111
D0LIG5_HALO1/18-128
E1QH65_DESB2/8-117
C4XRF4_DESMR/4-114
C4XMD7_DESMR/6-117
F4LUI9_TEPAE/7-118
G0QYJ6_ICHMG/668-788
G2LHC5_CHLTF/4-116
A6TNH5_ALKMQ/6-118
Q9RVP0_DEIRA/28-140
D2QJ72_SPILD/934-1046
Q7M9E9_WOLSU/810-921
Q5P8Z4_AROAE/5-117
E6W294_DESIS/9-115
A1U261_MARAV/6-116
B8FHE8_DESAA/660-772
B1ZWU4_OPITP/3-114
B8GSX5_THISH/4-119
E4TN06_MARTH/7-134
F2LXH3_HIPMA/3-113
Q2W9W2_MAGSA/2-95
C6CY87_PAESJ/4-113
D2AZ46_STRRD/19-129
P74541_SYNY3/6-115
Q5FNB1_GLUOX/127-235
Q4P967_USTMA/331-441
F5XMF7_MICPN/7-114
C4K6F7_HAMD5/4-116
C4XHT2_DESMR/20-131
B1ZVG7_OPITP/1441-1550
D8HU46_AMYMU/4-116
E0THC2_PARBH/5-118
D0LUC8_HALO1/673-781
Q9AK92_STRCO/8-121
C6D819_PAESJ/5-114
Q9HXD3_PSEAE/14-126
E1X325_BACMS/6-116
F2KW13_PREDF/1127-1238
B1ZVP9_OPITP/4-116
Q97DG0_CLOAB/5-114
B1ZYG3_OPITP/483-594
E6WXR2_NITSE/3-113
B3PC62_CELJU/135-246
D2QUG4_SPILD/8-126
B8FCJ8_DESAA/5-121
Q5NY27_AROAE/5-117
F0SNU4_PLABD/6-118
H8KPG1_SOLCM/1-123
Q0C4V6_HYPNA/744-855
F5XJW1_MICPN/10-122
D6Z4J6_DESAT/6-116
Q74BQ2_GEOSL/5-115
G8PRK6_PSEUV/8-109
E0TEQ6_PARBH/11-121
B8E1Q3_DICTD/9-121
AGLZ_MYXXD/5-117
Q8TRB1_METAC/12-133
C4XMI0_DESMR/5-111
B8FAK2_DESAA/4-117
F9ULI6_LACPL/4-117
G4KU79_OSCVS/4-119
F7IVK6_TREDE/27-140
G8QX59_SPHPG/468-584
Q2LRW3_SYNAS/5-115
F4CJV1_PSEUX/4-114
Q89BT6_BRAJA/3-114
A6W2X2_MARMS/6-116
Q97MF8_CLOAB/3-115
F4A118_MAHA5/4-117
E3GQ87_EUBLK/4-114
Q47ZA2_COLP3/11-120
D2QFD7_SPILD/1133-1244
D9RA67_CLOSW/4-119
D2QNJ7_SPILD/3-113
A0LD46_MAGSM/832-948
Q0C4H5_HYPNA/4-116
Q0UVH6_PHANO/666-783
B3PKH7_CELJU/5-123
F4L642_HALH1/1122-1233
Q5FUN1_GLUOX/6-116
Q8E8E7_SHEON/17-127
B3PCN8_CELJU/5-117
D2VWZ7_NAEGR/912-1028
A6TKX6_ALKMQ/5-117
A9WCL3_CHLAA/17-130
G8T9Q3_NIAKG/5-119
Q2RWT8_RHORT/5-117
Q1H2G4_METFK/8-118
Q1IMG0_KORVE/151-260
C5CHY4_KOSOT/34-147
F5WQZ5_ERYRF/5-115
G8TQI7_NIAKG/4-111
Q2IHC9_ANADE/505-617
E8RHR2_DESPD/420-529
CHEB_SALRD/4-115
D2AWG3_STRRD/3-118
C4XMT0_DESMR/707-813
E8RFM7_DESPD/9-120
Q2IHC6_ANADE/563-675
C7PX69_CATAD/3-113
E8N182_ANATU/38-149
D6Z2G3_DESAT/10-118
Q9A912_CAUCR/22-132
C0Z9R4_BREBN/377-489
C4XTM5_DESMR/9-119
Q1QZM0_CHRSD/3-113
Q67S66_SYMTH/1-103
A9G5A2_SORC5/518-632
Q0P9M8_CAMJE/3-110
A6GZR8_FLAPJ/4-114
E4RUQ5_LEAB4/1073-1184
C4XMJ1_DESMR/5-115
Q3Z6B1_DEHE1/3-114
C6XQK5_HIRBI/24-140
A0E3E0_PARTE/734-852
A9WCL4_CHLAA/163-276
D3BNC5_POLPA/913-1023
P74968_WOLSU/3-111
Q3J8M7_NITOC/6-117
G4KWR1_OSCVS/122-235
Q6C937_YARLI/294-407
DHKL_DICDI/1571-1689
O86623_STRCO/1-98
C0ZKW7_BREBN/7-117
A5FEK4_FLAJ1/800-908
Q02BM7_SOLUE/481-590
Q028C2_SOLUE/15-126
C0ZEI4_BREBN/12-124
A0L870_MAGSM/703-827
Q8ECL4_SHEON/172-288
E1QD95_DESB2/7-118
C5AUF7_METEA/17-126
E4RTV1_LEAB4/7-121
Q6AM95_DESPS/18-131
Q8P6P6_XANCP/2223-2335
C6XVI3_PEDHD/5-112
Q027A1_SOLUE/5-113
E3PX42_CLOSD/4-117
Q1D4T4_MYXXD/7-116
G8TB59_NIAKG/5-112
C5K7V6_PERM5/22-57
A6TKX2_ALKMQ/5-116
GLRR_ECOLI/8-118
C7MI73_BRAFD/4-126
Q7NH68_GLOVI/12-121
C8XB58_NAKMY/7-119
F2KTV2_PREDF/7-117
Q5P5H3_AROAE/8-119
A9SJM1_PHYPA/793-908
A6W0Q5_MARMS/687-799
H2G127_OCESG/3-115
D9SBX9_FIBSS/4-113
D3F433_CONWI/33-144
A6W6E5_KINRD/4-113
E3GNP4_EUBLK/4-119
C8WGZ3_EGGLE/4-113
D4H2T3_DENA2/4-116
E4RR83_LEAB4/1107-1218
B8CF05_THAPS/2-122
D5EDB8_AMICL/5-117
C8W3H4_DESAS/8-121
D2AZF1_STRRD/3-113
F4A1Y7_MAHA5/5-114
CSSR_BACSU/5-114
Q9A3X6_CAUCR/720-832
E8T2L9_THEA1/3-112
Q0SEH3_RHOSR/5-117
F4H039_CELFA/8-119
E6W5R4_DESIS/856-962
A9B2B2_HERA2/4-116
A0DXR2_PARTE/724-848
C6BW44_DESAD/7-117
D3PXS2_STANL/7-119
D3FEQ3_CONWI/16-128
B2A6L1_NATTJ/3-127
Q8EJV5_SHEON/3-114
F8JBD5_HYPSM/5-117
H2J526_MARPK/4-111
Q24WL7_DESHY/3-112
B5Y6K6_COPPD/6-130
C4LF72_TOLAT/924-1034
F8JAN5_HYPSM/28-138
C7QEI0_CATAD/7-121
CHEB_NOCSJ/6-115
Q6MNB3_BDEBA/30-140
G8TNR7_NIAKG/5-112
Q2LQ09_SYNAS/496-608
Q0VSQ9_ALCBS/4-109
C9RBQ4_AMMDK/5-115
Q9A3V0_CAUCR/430-543
B5YFV1_THEYD/650-758
D6Z6N6_DESAT/14-125
D7CT93_TRURR/15-128
B8PEA7_POSPM/426-536
Q22TX5_TETTS/5-119
G8PI55_PSEUV/4-118
Q7NLV3_GLOVI/991-1105
A9GA45_SORC5/762-876
Q5NZD4_AROAE/1257-1370
A0CKW1_PARTE/687-813
D2AUR2_STRRD/4-115
A9KM02_CLOPH/5-114
Q7NT05_CHRVO/6-117
Q5P2X9_AROAE/14-124
D0LKJ8_HALO1/7-116
F0SQG9_PLABD/4-116
C0Z5X8_BREBN/30-139
Q12H15_POLSJ/829-927
Q4P2R9_USTMA/107-197
E3GQX6_EUBLK/9-119
B8FAK6_DESAA/128-238
H2J3T1_MARPK/6-128
B1ZXR5_OPITP/6-116
Q47VV5_COLP3/6-119
Q2RTU1_RHORT/3-124
Q2IMN9_ANADE/593-703
F4KRU1_HALH1/3-112
E0TCS0_PARBH/3-113
Q2RGJ8_MOOTA/12-126
A0DBV3_PARTE/667-785
F2NDQ4_DESAR/494-610
Q6AK11_DESPS/12-117
A5FAZ3_FLAJ1/7-119
A5FC18_FLAJ1/424-535
D2QR29_SPILD/3-113
Q8SRB4_ENCCU/190-282
E3PRH2_CLOSD/4-113
F2G2M9_ALTMD/6-117
D2R8G1_PIRSD/71-183
Q2G7R8_NOVAD/12-124
H8L6B5_FRAAD/3-113
G7ZEX5_AZOL4/11-121
D3RNQ7_ALLVD/72-183
B3PGT1_CELJU/181-301
G4RB85_PELHB/8-119
A9AXM8_HERA2/2-111
C6CV51_PAESJ/4-113
B0S0W9_FINM2/18-130
H2J4M2_MARPK/8-115
Q12EC4_POLSJ/4-116
Q7NPM2_GLOVI/565-678
D6XVM6_BACIE/7-121
Q67SE3_SYMTH/5-115
Q9FCG8_STRCO/145-277
A9SZZ8_PHYPA/914-1031
C0Z4K6_BREBN/732-843
Y415_BORBU/7-117
E1R3R8_SPISS/10-122
G0J583_CYCMS/7-124
A9ERV0_SORC5/786-900
A0LC27_MAGSM/52-156
Q2G8Z2_NOVAD/4-115
D5XC22_THEPJ/3-113
Q231M2_TETTS/1660-1785
C0QDZ0_DESAH/758-875
A6TSQ9_ALKMQ/6-118
D8HUB9_AMYMU/19-129
Q1IJ91_KORVE/832-949
Q2FYW0_STAA8/4-116
Q8G5S3_BIFLO/9-133
Q97GD3_CLOAB/5-114
D0LUM1_HALO1/8-129
Q8EH15_SHEON/4-114
B2IJN6_BEII9/22-128
A6H041_FLAPJ/3-110
C7PHU0_CHIPD/6-116
Q67P68_SYMTH/4-114
Q89XC8_BRAJA/10-120
G8TIU2_NIAKG/5-116
Q12AY1_POLSJ/485-598
C8XCN5_NAKMY/6-115
D2PNN7_KRIFD/10-119
Q89Z11_BACTN/5-112
E1QD97_DESB2/286-396
Q89HT3_BRAJA/554-666
E0RXZ2_BUTPB/4-115
D2R521_PIRSD/14-124
A9G540_SORC5/5-114
E3HD72_ILYPC/133-243
C6D7E1_PAESJ/17-130
D6Z1F5_DESAT/195-314
F2JQX3_CELLD/5-114
C7PGW0_CHIPD/3-112
C6CZT4_PAESJ/4-113
F2UE74_SALS5/168-278
G4RG92_PELHB/3-113
Q8EJ91_SHEON/1066-1178
Q8F6W5_LEPIN/18-137
C4ZG48_EUBR3/7-118
F0SIA5_PLABD/1029-1144
F2NGT4_DESAR/1-109
Q6YRW4_SYNY3/3-115
E3PSJ1_CLOSD/5-116
Q2GB36_NOVAD/11-101
Q01VJ2_SOLUE/9-117
Q5SJ72_THET8/4-112
B0VIQ2_CLOAI/5-115
E1WXV1_BACMS/13-128
F0T2D1_SYNGF/4-115
B3DXI2_METI4/34-146
Q9F3I0_STRCO/7-116
ARR7_ARATH/26-148
C7Q970_CATAD/21-134
D3RQG1_ALLVD/10-125
F2NHY9_DESAR/5-116
D3Q273_STANL/3-112
D5EFZ7_AMICL/6-118
B8FE62_DESAA/621-732
B2V976_SULSY/3-113
CHEB_SYMTH/11-124
Q2IQ86_ANADE/589-702
D9R493_CLOSW/6-119
Q8P674_XANCP/10-120
E3GLV9_EUBLK/5-114
Q63I38_BURPS/28-140
A0L4U5_MAGSM/980-1095
C1AAZ5_GEMAT/11-123
A9CJM7_AGRT5/30-140
D3F5M9_CONWI/16-127
Q7MRH8_WOLSU/11-121
Q5ZVK2_LEGPH/5-114
D6Z2G7_DESAT/3-115
SP0A_MOOTA/6-120
A0LIT7_SYNFM/15-122
Q97LN3_CLOAB/4-113
B8GTG0_THISH/139-250
A1U6P6_MARAV/6-118
C7PX71_CATAD/3-113
Q7M9F0_WOLSU/12-124
G8NZH9_GRAMM/9-121
Q1D8X2_MYXXD/5-117
F9ULD5_LACPL/4-122
C4ZED6_EUBR3/6-121
A9EPF1_SORC5/475-586
A5I4V8_CLOBH/6-118
A0LAG3_MAGSM/793-905
F2JGY8_CELLD/4-115
C5ATG3_METEA/786-898
E4T0G9_PALPW/6-121
C4XPC8_DESMR/4-114
F2JJ07_CELLD/3-112
A7HZ70_PARL1/487-593
F4BLP4_CARS1/4-114
A9AWX3_HERA2/5-114
D7GID6_PROFC/20-130
Q2G7R9_NOVAD/331-442
Q02A31_SOLUE/5-115
C5CGP5_KOSOT/5-116
E1X4I7_BACMS/4-113
C7NKN7_KYTSD/5-122
G7DXW3_MIXOS/1076-1179
Q89W16_BRAJA/105-218
B8FJT8_DESAA/10-120
B8FLT8_DESAA/11-120
YYCF_BACSU/5-114
Q1CZZ7_MYXXD/21-131
D3RUG2_ALLVD/7-117
Q9ABI0_CAUCR/16-126
B0RET5_CLAMS/14-124
DEGU_BACSU/6-118
Q2IPB9_ANADE/236-350
A9TAF3_PHYPA/872-1001
F2ICY1_FLUTR/9-121
A0D7V4_PARTE/730-859
C0QAN5_DESAH/9-123
A1TX85_MARAV/5-119
F2G2H5_ALTMD/126-239
Q8PBD7_XANCP/660-769
AGMR_PSEAE/4-117
Q9KY11_STRCO/1213-1326
D8HXN2_AMYMU/3-120
A0L7U4_MAGSM/256-370
Q47FQ8_DECAR/639-749
B1ZX63_OPITP/5-119
Q2W376_MAGSA/3-113
B8GR44_THISH/3-113
Q1CWX9_MYXXD/14-124
E8MY61_ANATU/6-116
Q125J8_POLSJ/644-755
Q9KFA4_BACHD/4-116
G0J2V5_CYCMS/5-117
H0ECL9_GLAL7/374-467
G8TRF7_NIAKG/7-124
Q97KQ7_CLOAB/7-116
Q6ZES0_SYNY3/778-891
C4XKS3_DESMR/8-123
C7QC31_CATAD/16-130
A0C2K6_PARTE/674-787
CHEB1_MYXXD/9-120
Q8TN48_METAC/17-129
Q55FP2_DICDI/10-120
A1SGL7_NOCSJ/1-113
A2DL22_TRIVA/1291-1407
E8R2S0_ISOPI/6-116
G3XCY6_PSEAE/8-120
E3KZK9_PUCGT/1468-1579
F4KYD9_HALH1/9-118
Q89XI3_BRAJA/4-117
E1QDE9_DESB2/876-988
A6VZN7_MARMS/4-117
C5C7G5_MICLC/4-116
G8SA75_ACTS5/4-116
D2R312_PIRSD/517-629
F4CXS1_PSEUX/27-139
Q63T75_BURPS/9-119
Q12CJ4_POLSJ/18-130
Q47I89_DECAR/9-119
D2PYM0_KRIFD/3-113
C0Q8Z1_DESAH/4-116
E0RPA2_SPITD/72-182
Q479A7_DECAR/738-851
Q8A3U4_BACTN/1080-1191
Q24TR8_DESHY/6-112
C1F445_ACIC5/6-118
B2IGL3_BEII9/3-113
E1RAS0_SPISS/747-851
A9FDD5_SORC5/4-122
G7DVT1_MIXOS/430-568
D3RNM7_ALLVD/4-118
D2BES7_STRRD/4-116
CHEB_BACHD/7-118
Q2RX16_RHORT/3-113
Q12DJ4_POLSJ/3-113
Q12EC2_POLSJ/10-121
Q728C8_DESVH/7-118
D2Q1B0_KRIFD/7-119
E8RD23_DESPD/3-114
B6IV95_RHOCS/569-681
B1YLJ6_EXIS2/3-113
H6KZ58_SAPGL/6-118
B9L5Q3_NAUPA/2-80
Q7NKE5_GLOVI/15-124
Q2W923_MAGSA/43-152
Q23ED0_TETTS/1410-1533
CHEB2_SYNWW/8-113
F5YLS8_TREPZ/746-863
F4A051_MAHA5/6-116
C7PPD5_CHIPD/18-131
Q5SHY7_THET8/3-110
A9WHS5_CHLAA/6-118
Q01YK7_SOLUE/4-116
D2B5Y0_STRRD/11-123
Q025Y4_SOLUE/9-118
A7HQ39_PARL1/46-158
Q2FU84_METHJ/5-117
C5AX98_METEA/12-122
Q24S25_DESHY/655-768
Q2IF82_ANADE/18-129
G8TJ86_NIAKG/5-119
G8PGW7_PSEUV/12-121
G0IZS3_CYCMS/8-123
B1ZX19_OPITP/668-780
D2PW26_KRIFD/7-119
C4XNE0_DESMR/15-126
A5FAM9_FLAJ1/5-117
C7NLE3_KYTSD/4-114
B5YFY0_THEYD/5-115
D5EIY3_CORAD/10-124
A0CG83_PARTE/736-860
Q6MH14_BDEBA/4-122
C5BV72_BEUC1/30-140
Q1D245_MYXXD/4-120
Q74G75_GEOSL/11-121
A3DDD1_CLOTH/14-125
Q5QUX7_IDILO/7-117
Q12AQ7_POLSJ/656-769
Q8TLG8_METAC/4-115
C6X141_FLAB3/2-115
Q2FM18_METHJ/4-115
C1A759_GEMAT/3-113
D2QH50_SPILD/10-133
Q0A5C4_ALHEH/6-117
A9GA45_SORC5/90-202
Q8EF82_SHEON/3-113
F5WUQ0_ERYRF/4-114
Q2FS87_METHJ/4-115
Q1D8J9_MYXXD/438-548
Q1IKS5_KORVE/4-115
A6TN88_ALKMQ/4-113
E8RIQ3_DESPD/5-116
C9RL62_FIBSS/4-113
A9AYU9_HERA2/11-121
C6BRZ9_DESAD/600-711
Q8EAB9_SHEON/6-115
YGEK_ECOLI/6-119
C0QAZ9_DESAH/529-641
Q2W566_MAGSA/621-732
G2KS06_MICAA/3-113
D8HMN5_AMYMU/4-113
Q5P5H5_AROAE/4-116
Q2RPP6_RHORT/8-121
Q125B7_POLSJ/3-113
A1U2F6_MARAV/8-118
D3RPD3_ALLVD/3-115
E4RSP7_LEAB4/3-113
Q2RRT4_RHORT/1287-1401
C6C051_DESAD/667-779
Q24SR8_DESHY/1-64
E1R7I8_SPISS/3-115
G7Z9Z7_AZOL4/729-841
C6BUB8_DESAD/6-116
F5XLZ8_MICPN/11-123
C8WLZ6_EGGLE/4-115
D6Z499_DESAT/5-120
CHEB_DESPS/6-119
C1A896_GEMAT/5-119
Q12EF4_POLSJ/10-122
Q747X7_GEOSL/9-120
D7A038_STAND/8-121
F9USK1_LACPL/4-123
Q1DEC9_MYXXD/38-149
Q0ATW9_SYNWW/5-116
H2FXM9_OCESG/6-115
F9US61_LACPL/4-113
A0LP85_SYNFM/621-733
E1QL94_DESB2/7-117
A1SMR0_NOCSJ/3-116
A7T3Y9_NEMVE/20-101
Q9KZ82_STRCO/4-114
F3ZVW5_MAHA5/4-113
D8HV08_AMYMU/5-117
Q5QWS0_IDILO/5-117
D9R1Y9_CLOSW/19-127
Q0A525_ALHEH/12-124
YVRH_BACSU/6-116
Q2W9W8_MAGSA/30-141
F2JKF0_CELLD/4-117
A0LC73_MAGSM/425-540
Q89LQ3_BRAJA/5-117
H2FSZ9_OCESG/8-116
Q6AKV5_DESPS/10-121
Q9I1A3_PSEAE/11-126
B8FJD5_DESAA/851-966
A1SIC4_NOCSJ/16-125
Q48AG6_COLP3/7-120
E8RCJ0_DESPD/709-821
C7PGT0_CHIPD/6-125
Q1CZD9_MYXXD/4-99
Q47IL9_DECAR/148-261
F4KWA0_HALH1/8-117
Q8ABU5_BACTN/4-114
D9QPQ1_ACEAZ/5-116
Q7CTY1_AGRT5/874-980
A1SPS3_NOCSJ/831-945
Q2SQ36_HAHCH/15-125
A9CJ98_AGRT5/157-267
Q0BZN7_HYPNA/3-113
E6W596_DESIS/4-107
C0QAK8_DESAH/6-114
Q2RRS8_RHORT/13-123
B8GL85_THISH/28-140
H6LGG6_ACEWD/3-113
CHEB1_DECAR/7-114
C5B0A0_METEA/319-430
D5SRM9_PLAL2/8-118
E6X0P2_NITSE/3-113
C5B343_METEA/3-113
C7PD29_CHIPD/5-115
Q2W4X8_MAGSA/935-1049
Q026N4_SOLUE/4-122
D0LHP7_HALO1/6-115
E1X5C0_BACMS/7-121
C4XN59_DESMR/4-114
E9CBF8_CAPO3/764-860
F5YNR0_TREPZ/545-659
Q24P62_DESHY/7-116
YKOG_BACSU/6-116
E4TLY3_MARTH/7-118
Q7NZP0_CHRVO/560-672
E3HCH8_ILYPC/3-116
Q1GYH2_METFK/4-114
C4XU96_DESMR/742-857
C6C169_DESAD/186-310
F2IK83_FLUTR/6-120
A7HUQ4_PARL1/48-155
ARR1_ARATH/39-150
E6W764_DESIS/11-121
D3RV68_ALLVD/6-117
E4TV93_MARTH/3-124
A6TTJ5_ALKMQ/6-115
Q3AAN7_CARHZ/6-118
F2IHT9_FLUTR/6-116
E0RT61_SPITD/373-490
Q9A472_CAUCR/589-706
F7V312_CLOSS/4-113
Q47GF2_DECAR/282-395
Q47BP6_DECAR/8-120
A0D311_PARTE/761-882
Q0VP23_ALCBS/673-786
E1R6M7_SPISS/5-116
Q8F677_LEPIN/10-129
C4XRJ0_DESMR/9-121
F4CKG5_PSEUX/10-130
Q2SP29_HAHCH/6-116
Q2W680_MAGSA/1281-1393
Q2II48_ANADE/5-115
D9R9K6_CLOSW/3-113
E6W5U3_DESIS/4-116
D0KVT8_HALNC/11-121
Q63TE4_BURPS/441-555
A9GRS8_SORC5/1037-1148
D6XX18_BACIE/6-114
E3HYX1_RHOVT/130-238
E1QFZ0_DESB2/5-121
CHEB2_RHOCS/22-134
C6BXQ3_DESAD/524-639
Q01Q08_SOLUE/1-96
Q9KDL2_BACHD/4-116
Q24YN9_DESHY/7-116
D2R190_PIRSD/17-127
G8TP51_NIAKG/8-118
A5D1X3_PELTS/415-524
C6CT58_PAESJ/3-115
Q9K3S0_STRCO/5-117
F5YHM4_TREPZ/810-922
A6WB04_KINRD/5-119
F8FGA3_PAEMK/4-125
Q241N3_TETTS/888-1001
G0R4P0_ICHMG/175-297
C0QJ84_DESAH/8-120
D7BKW1_ARCHD/4-116
Q7NUQ4_CHRVO/1190-1303
F8J7H8_HYPSM/6-116
ARR3_ARATH/35-156
Q6A966_PROAC/5-117
D7G163_ECTSI/809-938
Q7NXP7_CHRVO/850-958
D3RNQ6_ALLVD/12-127
H2G174_OCESG/5-116
E0S1A6_BUTPB/132-243
Q5NER1_FRATT/3-113
G2LD98_CHLTF/6-117
B8F9N1_DESAA/6-116
Q0ALE0_MARMM/429-542
A9EQJ9_SORC5/1784-1896
A6VTW3_MARMS/936-1046
F2NHG1_DESAR/6-116
Q63UG8_BURPS/855-965
E3I5T1_RHOVT/12-95
A9B159_HERA2/5-117
Q0W7X2_UNCMA/7-86
F2GA03_ALTMD/653-764
D8I5W5_AMYMU/1-100
Q1CXM1_MYXXD/2091-2198
E8RIC2_DESPD/6-116
Q9A3P0_CAUCR/266-379
A5FCT4_FLAJ1/5-115
Q89QK3_BRAJA/3-113
F2G740_ALTMD/783-899
A6W558_KINRD/21-137
A9KQG1_CLOPH/6-117
Q3IXS4_RHOS4/560-674
C6XRF1_HIRBI/9-123
Q12AR8_POLSJ/17-130
Q1IJQ7_KORVE/7-114
Q8EC92_SHEON/181-301
Q7VZC7_BORPE/10-121
O29220_ARCFU/4-115
D8HLB3_AMYMU/23-135
Q47KN9_THEFY/12-124
E4RTX9_LEAB4/1-108
A9WBT8_CHLAA/14-123
C0ZJT5_BREBN/3-114
B3PCN0_CELJU/10-115
D7G6T2_ECTSI/828-946
B0TD66_HELMI/3-113
A9FR99_SORC5/1287-1398
Q8XN06_CLOPE/5-117
C1A822_GEMAT/5-119
Q8A7P2_BACTN/6-117
G4KUY0_OSCVS/4-113
F8FNV9_PAEMK/7-119
E8R272_ISOPI/842-957
G4RBM0_PELHB/7-121
E9CCX6_CAPO3/704-818
F0SV62_SYNGF/4-113
E8QZB3_ISOPI/227-339
C1A631_GEMAT/4-115
B2V8F5_SULSY/4-114
F0SU86_SYNGF/5-114
D6Z0E0_DESAT/5-115
G8TPF1_NIAKG/10-122
F2IAE5_FLUTR/5-114
Q55802_SYNY3/33-150
Q2SG37_HAHCH/720-831
C4XUD3_DESMR/192-316
Q8AAE1_BACTN/5-117
B8FDP3_DESAA/8-120
Q74BV5_GEOSL/1-77
C6CXE5_PAESJ/5-114
CHEB1_GEOSL/11-123
D5GIJ2_TUBMM/1281-1398
F2NJ36_DESAR/742-851
F2JPB5_CELLD/3-117
A4XHQ0_CALS8/4-114
Q7M9T6_WOLSU/11-121
B8D2I9_HALOH/7-121
F8A7Y4_THEID/7-115
Q9KA46_BACHD/5-116
C7PJD4_CHIPD/1052-1163
Q2LXY9_SYNAS/5-117
E1R3P7_SPISS/9-121
E0TF02_PARBH/7-119
C4XKQ5_DESMR/842-958
G0IUC7_CYCMS/9-122
F9Z866_ODOSD/6-117
B8P856_POSPM/1007-1127
B6ITD7_RHOCS/779-891
Q1IUS1_KORVE/25-140
D2B1F8_STRRD/4-116
VIRG_AGRT5/16-126
A9AZ20_HERA2/5-124
A5I454_CLOBH/6-115
C6BWV3_DESAD/3-115
G8SE00_ACTS5/488-598
KDPE_MYCTU/4-113
CUSR_ECOLI/3-113
Q47CE7_DECAR/1158-1270
A4J2E3_DESRM/4-116
Q8XNU6_CLOPE/3-112
Q3JET2_NITOC/14-126
G8S8G8_ACTS5/4-109
Q8P3L0_XANCP/4-117
Q31JB1_THICR/16-128
C7QBC7_CATAD/8-117
Q23EC9_TETTS/1000-1123
E1R2N4_SPISS/1113-1223
C0QJH6_DESAH/7-117
A5FKA4_FLAJ1/8-123
D2RKE6_ACIFV/5-115
F9Z9A9_ODOSD/7-115
H6C5H0_EXODN/1032-1164
Q0W5M6_UNCMA/4-115
A9B3G9_HERA2/5-114
B1HPS7_LYSSC/6-118
Q2FML5_METHJ/11-123
A9T686_PHYPA/7-127
C6CZA2_PAESJ/5-115
A0JUS1_ARTS2/4-116
C6D0Z2_PAESJ/6-115
G8TQ23_NIAKG/13-120
C6C1H9_DESAD/887-1002
D7CTR9_TRURR/4-113
F4RB40_MELLP/1257-1368
A1U694_MARAV/253-365
E0TE50_PARBH/4-113
D0LYG0_HALO1/6-120
B8FJD4_DESAA/695-810
A0LKD8_SYNFM/587-696
A9EP37_SORC5/611-724
E0TIK6_PARBH/3-113
F2NCE7_DESAR/8-118
E8RI33_DESPD/841-953
A0E337_PARTE/608-735
E3PUE1_CLOSD/6-115
B8FBE0_DESAA/582-694
A0LJL7_SYNFM/5-115
Q24Y91_DESHY/10-120
C7PUT4_CHIPD/5-115
C7PTR2_CHIPD/1159-1270
Q2LQV7_SYNAS/48-160
F4KY74_HALH1/4-114
Q03RM1_LACBA/4-113
SP0A_BACSU/6-120
A9F917_SORC5/609-721
Q306N7_MYXXD/7-117
F8JF21_HYPSM/3-113
Q1H0F8_METFK/11-123
B1ZY68_OPITP/679-788
Q67QN5_SYMTH/8-120
C4XQU7_DESMR/676-791
D8HRE8_AMYMU/4-114
A0CQI4_PARTE/709-830
Q8A4I0_BACTN/559-671
E6W7C2_DESIS/8-120
C1F979_ACIC5/3-113
H7C7T3_BRAJA/17-127
A4FK96_SACEN/15-127
Q2RYA5_RHORT/144-257
F0YPI2_AURAN/2-117
Q1CWW4_MYXXD/54-167
D2QKB6_SPILD/8-118
E0S3F7_BUTPB/1079-1189
B3PC62_CELJU/258-370
Q2LQ08_SYNAS/13-126
A6TKW2_ALKMQ/15-125
E3GIX7_EUBLK/533-649
F0Y7I5_AURAN/588-707
Q2IDM8_ANADE/20-129
H6LJV1_ACEWD/3-114
D3PXV2_STANL/13-123
A9AZZ0_HERA2/4-112
Q3J303_RHOS4/15-120
D3PZC5_STANL/7-120
D2AX74_STRRD/4-117
B8PJM0_POSPM/805-915
F8AAK6_THEID/4-115
F4LXL8_TEPAE/4-113
D2W6M5_NAEGR/347-431
B0TD60_HELMI/26-88
Q7UT36_RHOBA/22-134
Q9RXA7_DEIRA/26-147
E8RHR1_DESPD/8-120
E8RF62_DESPD/8-118
G8TNY3_NIAKG/10-124
C4XMM1_DESMR/15-131
D2PVA7_KRIFD/11-123
B2A3J7_NATTJ/5-115
Q2SM70_HAHCH/5-114
C0QAU3_DESAH/8-118
E8N2Y7_ANATU/6-116
Q9FBR2_STRCO/20-129
D0LV88_HALO1/1905-2017
F9Z5H9_ODOSD/10-122
BVGA_BORPE/5-116
Q1IRW0_KORVE/4-115
E4TLG5_MARTH/6-113
A4FJP2_SACEN/13-122
Q8A652_BACTN/13-124
D3RR88_ALLVD/411-523
Q1D1F9_MYXXD/9-120
D7A312_STAND/9-119
C0Z5E9_BREBN/834-944
B5YK29_THEYD/3-113
G0J8D3_CYCMS/4-113
E1QKW1_DESB2/8-117
G4KZX3_OSCVS/4-116
Q8EJ51_SHEON/3-113
Q5B5P6_EMENI/4-129
Q03QV3_LACBA/21-133
CHEY_PSEAE/3-116
D2S858_GEOOG/60-170
A5I124_CLOBH/4-121
G8T9C8_NIAKG/6-119
Q01NS4_SOLUE/6-116
H6LIF1_ACEWD/6-118
F4H548_CELFA/11-129
A9KHT5_CLOPH/4-113
D8I3P3_AMYMU/2-112
C7Q2J4_CATAD/16-126
E8RHS6_DESPD/1473-1585
F4LWB1_TEPAE/7-116
B3PFM3_CELJU/3-113
O84474_CHLTR/6-116
C6BZW3_DESAD/16-119
E6W4U4_DESIS/652-765
H2G1C6_OCESG/5-113
Q0S313_RHOSR/1-110
G8TBS2_NIAKG/8-124
D3F7N2_CONWI/4-116
Q0AR91_MARMM/9-130
Q2FLY9_METHJ/3-104
B3PC33_CELJU/3-112
Q74A55_GEOSL/9-131
Q47BX8_DECAR/6-116
F2NIP3_DESAR/17-127
F0SUL8_SYNGF/6-115
Q8EYZ6_LEPIN/141-254
A9GA99_SORC5/27-137
D5WVT7_BACT2/6-117
E8R253_ISOPI/8-133
A0L4D2_MAGSM/774-889
D7A028_STAND/630-743
Q0S2Y5_RHOSR/5-114
Q726Y9_DESVH/3-113
Q1IT62_KORVE/705-817
D8I5Y2_AMYMU/5-117
Q2J4H6_FRASC/12-133
C6BTX3_DESAD/7-119
Q7UHL7_RHOBA/10-120
Q11YH0_CYTH3/7-116
B8FIF0_DESAA/4-114
Q01XR1_SOLUE/23-87
Q2JA81_FRASC/3-113
Q03UV1_LEUMM/4-113
E4RUW6_LEAB4/6-118
C6XL18_HIRBI/785-877
A6TUQ4_ALKMQ/4-114
G7ZF06_AZOL4/29-146
Q6C5S6_YARLI/635-723
Q47LU0_THEFY/4-114
F2JQP4_CELLD/5-116
PRR1_SCHPO/370-480
F2I4A8_AERUA/4-113
Q1AT47_RUBXD/10-116
F4R5X1_MELLP/8-119
Q1IHJ5_KORVE/1-110
A9AYZ5_HERA2/9-125
Q2W648_MAGSA/914-1027
Q8P5A7_XANCP/383-493
A0L4H3_MAGSM/10-120
E6WZ77_NITSE/27-115
D3FDT9_CONWI/529-643
C4K8T6_HAMD5/5-117
D2QNP5_SPILD/4-120
Q89DY0_BRAJA/20-132
F2GAC4_ALTMD/781-896
A7HPA1_PARL1/4-113
F4KUA7_HALH1/6-116
G8SKC0_ACTS5/646-759
C1A732_GEMAT/879-991
D9R7Q5_CLOSW/4-116
P72948_SYNY3/14-126
Q3J0K6_RHOS4/6-116
C1F9J6_ACIC5/6-90
G4TS89_PIRID/2692-2811
E6W082_DESIS/13-116
C6D416_PAESJ/4-117
A0LQF7_SYNFM/9-121
B6IS90_RHOCS/712-825
E1R341_SPISS/4-114
Q63KK4_BURPS/10-123
B5YI45_THEYD/4-114
O51381_BORBU/1158-1276
C0Z5U8_BREBN/35-144
Q1H3Y6_METFK/5-118
Q67LR2_SYMTH/5-118
B8FJD3_DESAA/8-118
F8F5L4_PAEMK/6-115
Q0ALL4_MARMM/6-118
C7R8Q4_KANKD/5-115
A0LH12_SYNFM/13-125
Q1IUE1_KORVE/113-225
C5BV53_BEUC1/4-115
B3PLC9_CELJU/17-129
H6LHQ1_ACEWD/723-835
B8FHP6_DESAA/742-854
F3ZYN8_MAHA5/4-117
A9GRB7_SORC5/530-643
A6W6Y9_KINRD/6-119
A6VVU1_MARMS/452-564
F8F4L0_PAEMK/4-117
Q74GG5_GEOSL/9-119
C7PZ17_CATAD/6-118
H6L2R7_SAPGL/14-131
Q67JF4_SYMTH/9-118
E3GM35_EUBLK/9-117
Q9KE07_BACHD/4-116
C7R669_KANKD/5-114
Q6MHT7_BDEBA/4-113
Q97E30_CLOAB/3-115
A5I1L1_CLOBH/6-118
B8FIY1_DESAA/7-123
Q8ECB3_SHEON/6-116
E8RC70_DESPD/6-116
Q7NSI3_CHRVO/5-117
G2LEV0_CHLTF/9-119
F8J5C0_HYPSM/142-251
A9AW03_HERA2/7-119
E9C2U9_CAPO3/1215-1364
Q6MN79_BDEBA/737-850
A9KIL4_CLOPH/3-125
Q47CA3_DECAR/37-148
F8L4L6_SIMNZ/12-125
E6UHZ4_RUMA7/8-119
A1SF83_NOCSJ/10-122
A5I349_CLOBH/4-115
B2IIX2_BEII9/4-113
D0LY87_HALO1/152-273
Q73L96_TREDE/5-115
H8KUR7_SOLCM/3-110
D3RPU1_ALLVD/526-640
D2V1I8_NAEGR/591-699
LUXO_VIBCH/1-109
C6XS98_PEDHD/671-781
C6XUH9_PEDHD/9-121
C5BZU7_BEUC1/22-135
D5SZ62_PLAL2/15-111
E6X088_NITSE/13-123
D2SBA5_GEOOG/6-115
Q9ZBS6_STRCO/50-162
F7V7Y8_CLOSS/6-116
F4CS03_PSEUX/3-113
B2A0E5_OPITP/718-830
Q1MPA8_LAWIP/12-115
D6Z1A8_DESAT/9-123
Q747K2_GEOSL/6-116
B1YLQ9_EXIS2/1-104
A5FVA6_ACICJ/20-134
Q89FI4_BRAJA/470-582
Q5P827_AROAE/939-1052
Q8EE49_SHEON/12-123
Q9K9E7_BACHD/4-113
D3RML4_ALLVD/3-117
B5YJN9_THEYD/3-118
Q11PB1_CYTH3/7-113
A6TMP3_ALKMQ/6-118
G8TIU0_NIAKG/3-120
Q8Y400_LISMO/7-116
Q2SNB7_HAHCH/583-696
A4XGW1_CALS8/6-117
D8HVL7_AMYMU/5-119
E0S0V7_BUTPB/6-121
F8A9U6_THEID/510-617
Q74FY2_GEOSL/5-115
D8HIQ7_AMYMU/1-110
C6XL78_HIRBI/9-121
Q1IQN5_KORVE/4-114
Q7UPW2_RHOBA/23-135
D5BUF4_PUNMI/18-129
A9WCL2_CHLAA/961-1073
A9GAA5_SORC5/572-685
B2V9D4_SULSY/9-122
E6UH13_RUMA7/3-113
Q7CYU6_AGRT5/116-229
Q72CJ8_DESVH/79-191
D1CG80_THET1/12-122
A0LD25_MAGSM/7-119
F4KQS9_HALH1/5-115
D5SX11_PLAL2/3-116
Q0AR51_MARMM/3-113
C4XPV8_DESMR/4-115
G8NTE4_GRAMM/6-115
Q7URS9_RHOBA/6-118
A9ER76_SORC5/31-141
A1U3W2_MARAV/5-115
A0LPT2_SYNFM/7-117
C4XGC1_DESMR/39-150
Q01NK3_SOLUE/4-114
Q92BX8_LISMO/4-113
B8P5P4_POSPM/963-1057
C5CC79_MICLC/9-123
Q229H4_TETTS/1152-1269
C6BZE7_DESAD/4-113
G7ZCQ9_AZOL4/11-117
Q7M7U3_WOLSU/674-788
D3RRI6_ALLVD/7-117
Q6MKQ1_BDEBA/577-692
C5KEI6_PERM5/17-129
Q9AA48_CAUCR/7-117
D5ELN4_CORAD/4-116
Q7NUQ3_CHRVO/7-119
C5C0C4_BEUC1/4-116
C4XU19_DESMR/50-168
F4KYU8_HALH1/5-112
Q47LQ7_THEFY/27-137
Q2S8S8_HAHCH/765-877
Q9KSD8_VIBCH/7-116
C5AXM1_METEA/412-524
G7ZIE6_AZOL4/16-126
C6XTV6_PEDHD/5-115
A1TZU8_MARAV/183-303
B0TG16_HELMI/636-753
E1R511_SPISS/775-887
Q72G07_DESVH/186-310
A5I2Z6_CLOBH/8-122
DHKA_DICDI/2027-2143
C6D2K0_PAESJ/4-118
Q7M9I3_WOLSU/3-113
B6IT70_RHOCS/18-140
B8FJ25_DESAA/7-124
Q12H19_POLSJ/5-118
E6U6G6_ETHHY/9-112
B6IRY6_RHOCS/3-110
F8AD39_THEID/9-119
Q2IQS3_ANADE/5-117
A7E7L0_SCLS1/906-1026
D6GRJ6_FILAD/5-111
Q026N7_SOLUE/37-150
D7CPQ2_SYNLT/6-117
B8GSV0_THISH/3-113
G8TN28_NIAKG/1192-1303
F4KQ60_HALH1/6-123
D8HKK0_AMYMU/26-136
Q67NC6_SYMTH/8-122
Q7S1P5_NEUCR/1408-1483
E8N1T8_ANATU/6-118
F4CST1_PSEUX/633-744
B8FKA0_DESAA/714-826
Q1IQN6_KORVE/7-130
G4TPV8_PIRID/806-917
E0RRL2_SPITD/7-115
D7GFH3_PROFC/4-118
C7PGM2_CHIPD/10-122
Q9KTU7_VIBCH/7-119
Q8KCL9_CHLTE/690-802
C8WT63_ALIAD/9-121
D2PQ64_KRIFD/4-116
B2IGT5_BEII9/3-113
F4L0E8_HALH1/11-123
Q2SE65_HAHCH/5-117
B1ZR58_OPITP/141-253
Q728M5_DESVH/3-114
AHK3_ARATH/892-1025
C7Q498_CATAD/3-113
E1QDC0_DESB2/6-116
Q01TM0_SOLUE/24-127
D3F1H3_CONWI/5-115
Q2FUY9_STAA8/3-112
Q9CFN2_LACLA/4-114
E8RCY2_DESPD/595-708
Q748Q5_GEOSL/3-113
C7PGB6_CHIPD/4-117
E1R503_SPISS/11-124
B8D0V7_HALOH/5-115
G8NPQ8_GRAMM/42-151
A9U772_PHYPA/372-475
A5FYJ8_ACICJ/3-110
Q55933_SYNY3/3-115
Q1QZP8_CHRSD/8-120
G8SKC0_ACTS5/506-616
A9U7W9_PHYPA/114-227
Q47GU5_DECAR/3-113
Q03GB5_PEDPA/3-114
B1ZPX8_OPITP/497-609
G4R900_PELHB/6-116
E1ZDY4_CHLVA/900-1015
Q6ALX1_DESPS/898-1010
D2Q509_KRIFD/3-125
F4LTI6_TEPAE/6-115
D2B124_STRRD/1263-1376
F2NEK1_DESAR/5-116
D0LRA8_HALO1/521-635
ARLR_STAA8/4-113
A9KRS1_CLOPH/26-140
F2ID61_FLUTR/3-110
A0LFT0_SYNFM/8-118
D3R2Z7_CLOB3/5-114
B2IFK7_BEII9/48-161
A5FF82_FLAJ1/1100-1211
D6GQE4_FILAD/4-117
Q8F370_LEPIN/900-1012
B8FDX8_DESAA/327-437
Q021K3_SOLUE/6-117
Q47JJ9_DECAR/820-934
E1X5R8_BACMS/4-121
B5Y7G0_COPPD/7-116
Q3IWQ0_RHOS4/4-114
G0SWC8_RHOG2/2257-2342
F9Z5K9_ODOSD/15-124
D2QDG4_SPILD/5-119
Q023R1_SOLUE/6-116
E3I6K1_RHOVT/7-116
A5FJ00_FLAJ1/4-116
D2QPM9_SPILD/6-114
A0BQB8_PARTE/640-762
Q9HZG3_PSEAE/4-115
D6XY67_BACIE/3-113
A5FAD7_FLAJ1/8-126
Q1CZ18_MYXXD/10-120
F8FAN0_PAEMK/24-135
CHEB3_CHRVO/11-124
B0RFP7_CLAMS/7-114
Q8RGR6_FUSNN/4-114
G2LIB1_CHLTF/526-642
A0L5A9_MAGSM/5-117
D2QXY6_PIRSD/21-132
A9FB68_SORC5/10-130
Q3ZA24_DEHE1/3-114
F4CPU2_PSEUX/3-110
Q2S5A3_SALRD/1074-1182
D2VPG3_NAEGR/643-740
Q1D125_MYXXD/6-117
A0CFE7_PARTE/830-947
C9SKY4_VERA1/979-1099
D5SNN9_PLAL2/471-586
Q2INK6_ANADE/76-184
A5FBY1_FLAJ1/7-114
F8I243_SULAT/11-123
Q8F4U1_LEPIN/6-125
G2KME4_MICAA/403-511
E3I696_RHOVT/5-117
Q9L005_STRCO/13-125
Q63HS5_BURPS/629-745
Q1AT46_RUBXD/10-122
F2IEL5_FLUTR/4-110
Q47UF8_COLP3/68-182
D1CGX6_THET1/9-118
C4XKI7_DESMR/1919-2034
A1SHU0_NOCSJ/4-113
A0LC70_MAGSM/5-117
Q0BZW4_HYPNA/5-117
Q7AKM3_STRCO/4-116
E4RQ07_LEAB4/238-347
D0LNN3_HALO1/21-131
C6D789_PAESJ/4-117
D1AWH1_STRM9/5-116
F8JGU1_HYPSM/3-113
E4T544_PALPW/6-116
Q89WQ8_BRAJA/7-118
A3DDL1_CLOTH/3-125
A6TTB8_ALKMQ/7-116
B8FI60_DESAA/5-115
C0QAZ9_DESAH/6-116
G7ZCX5_AZOL4/14-124
D8I4I9_AMYMU/5-117
Q0S7G0_RHOSR/10-120
E4T6G3_PALPW/8-123
C6Y0P6_PEDHD/6-119
G2KSB9_MICAA/9-124
G8R777_OWEHD/12-122
G7Z3T7_AZOL4/11-123
D7BMX0_ARCHD/7-119
A5FBG3_FLAJ1/1-47
F4L617_HALH1/4-116
C5LU32_PERM5/67-180
F2NIS1_DESAR/7-119
Q2FRE0_METHJ/7-119
A5FEK4_FLAJ1/1069-1182
C0Q9H4_DESAH/6-118
C4XGP0_DESMR/3-126
A6W797_KINRD/9-123
Q1ILP1_KORVE/15-125
Q5QVG0_IDILO/1002-1110
C7PCH1_CHIPD/3-110
D2VA62_NAEGR/545-602
D6Y150_BACIE/8-117
B1ZTP9_OPITP/16-128
Q6MA20_PARUW/6-118
E8T201_THEA1/6-116
D5XCF1_THEPJ/6-116
Q1QUV4_CHRSD/9-119
Q2SJV8_HAHCH/6-119
E4RZP3_LEAB4/3-113
Q2JAR6_FRASC/19-131
C1A887_GEMAT/5-116
Q97LA9_CLOAB/3-113
D2QSM8_SPILD/6-118
E8T3S6_THEA1/3-113
A9S224_PHYPA/17-128
C7PJQ0_CHIPD/3-112
F2NEY2_DESAR/7-117
Q820Q5_NITEU/4-113
Q2RTU2_RHORT/9-122
F8L0E5_PARAV/9-121
F8F9Z4_PAEMK/6-115
PHYR_METEA/140-249
C7NBE7_LEPBD/3-113
A9AUH6_HERA2/595-708
G4L102_OSCVS/4-116
G8NPX7_GRAMM/10-120
A9WCJ6_CHLAA/787-900
Q1H3K0_METFK/581-695
E6U4Q7_ETHHY/4-116
Q9KRC3_VIBCH/5-114
A6GY56_FLAPJ/3-124
C9RL24_FIBSS/1278-1395
G7ZCM0_AZOL4/3-110
A0LIT4_SYNFM/5-115
B1ZPP7_OPITP/276-388
Q1D3G7_MYXXD/568-679
Q7CXB2_AGRT5/1100-1216
Q9KEQ6_BACHD/4-117
A0L6Y3_MAGSM/822-935
G4RG23_PELHB/3-113
F2IHH0_FLUTR/4-113
G8TIY2_NIAKG/3-115
C7R8D5_KANKD/7-117
H0EPS3_GLAL7/1492-1588
E8N2Z9_ANATU/4-114
C0ZH45_BREBN/6-115
Q6MHA3_BDEBA/1-122
A6LK76_THEM4/6-114
F5XGE3_MICPN/3-113
Q3J3P0_RHOS4/9-122
A0LNG3_SYNFM/3-114
B1I055_LYSSC/4-114
Q47X61_COLP3/10-127
D0LVN3_HALO1/6-118
Q5FQI5_GLUOX/11-120
Q3ZA68_DEHE1/8-120
C6XNA7_HIRBI/742-857
A6W308_MARMS/9-118
Q0S2I3_RHOSR/1-115
Q7NV34_CHRVO/5-117
F5YLR6_TREPZ/4-123
Q2J535_FRASC/64-175
A9B5L9_HERA2/20-143
F2JLG5_CELLD/4-116
B3PFG2_CELJU/4-116
Q3IYE3_RHOS4/10-114
E4RTQ9_LEAB4/3-113
D9R3B0_CLOSW/5-120
D5EJQ4_CORAD/4-117
F5YRG9_TREPZ/394-470
A9F4U3_SORC5/142-254
C1A979_GEMAT/12-122
A0LFZ5_SYNFM/17-127
G4KZN1_OSCVS/4-116
Q2W607_MAGSA/4-114
Q820N5_NITEU/23-133
G8S7J3_ACTS5/11-121
F0SLE5_PLABD/157-270
E0RXX0_BUTPB/5-120
Q8ECE7_SHEON/8-118
A0DVG7_PARTE/103-160
G2KSC3_MICAA/8-116
D9R0L9_CLOSW/7-120
C6BV25_DESAD/6-117
Q47D72_DECAR/3-113
Q74AX6_GEOSL/4-117
Q6FE15_ACIAD/1310-1422
A4J5L7_DESRM/5-114
C6CSM8_PAESJ/5-114
C4K7T4_HAMD5/4-115
F2JGY6_CELLD/4-119
Q8DQS0_STRR6/3-112
F8AB65_THEID/379-484
C0Z8X3_BREBN/14-123
Q7NIA9_GLOVI/6-115
Q2INH2_ANADE/38-151
Q1DF41_MYXXD/12-113
D2R4X5_PIRSD/8-119
C0Q9J0_DESAH/644-756
C4XS20_DESMR/5-115
A0K0P8_ARTS2/7-101
A0DZ97_PARTE/812-937
G8TBB5_NIAKG/9-116
A6GYI7_FLAPJ/6-116
B9L1L3_THERP/4-113
A9RCD2_PHYPA/1223-1343
B7G1X5_PHATC/364-478
D4H216_DENA2/3-114
C7M0J0_ACIFD/4-113
C8XG46_NAKMY/3-113
B5Y7I9_COPPD/21-129
A9WEF0_CHLAA/6-116
F4GZC7_CELFA/6-120
Q9S2M4_STRCO/1-111
DCTR_BACSU/8-120
D2SH34_GEOOG/11-120
Q3AFX0_CARHZ/4-113
Q9A7X4_CAUCR/33-142
Q026N5_SOLUE/18-131
B2UMU8_AKKM8/6-115
ARR18_ARATH/20-129
E8N448_ANATU/1531-1645
E6SHG7_THEM7/5-114
Q4FUU2_PSYA2/755-862
A0E4K5_PARTE/718-843
A5FLT8_FLAJ1/17-138
Q1K908_NEUCR/1088-1203
A5I0M7_CLOBH/4-113
D0LIM9_HALO1/42-154
Q2S7X2_HAHCH/3-113
Q6MN78_BDEBA/595-705
C5B327_METEA/11-119
E3HAQ7_ILYPC/626-738
Q2RRT4_RHORT/1139-1259
E1R484_SPISS/487-599
C7R7A2_KANKD/2094-2206
H2FTT2_OCESG/5-114
F2JNZ5_CELLD/4-120
Q24YG0_DESHY/9-118
Q2IJP3_ANADE/11-123
D2QXH5_PIRSD/104-221
C4XGR1_DESMR/5-116
B1ZX84_OPITP/9-119
G8NTC2_GRAMM/2-121
B1ZN14_OPITP/4-115
G8TE50_NIAKG/5-114
Q0W3H8_UNCMA/8-120
Q3A4Q4_PELCD/192-308
B5YHF3_THEYD/5-115
A9B2E3_HERA2/5-113
F2IJX5_FLUTR/6-119
G7DZB3_MIXOS/1445-1573
Q89XB2_BRAJA/25-140
Q5QVC1_IDILO/5-117
Q1D407_MYXXD/8-118
D0LTN0_HALO1/4-114
G8QY79_SPHPG/17-130
H8KMH6_SOLCM/6-116
YC55L_SYNY3/8-122
A5FIH5_FLAJ1/7-128
D9R4Y8_CLOSW/4-117
Q02C10_SOLUE/7-118
A0E7T1_PARTE/778-900
C6C1V8_DESAD/6-118
C6C049_DESAD/7-118
Q6MIU2_BDEBA/10-122
A0BUT2_PARTE/801-915
Q1GXE5_METFK/8-124
A9FU74_SORC5/345-457
Q47ET9_DECAR/745-857
F4KYY9_HALH1/6-118
A7T3D6_NEMVE/480-589
E6X0T6_NITSE/7-118
Q7P1K6_CHRVO/9-118
B8GTB8_THISH/6-117
D2B123_STRRD/7-120
A9AW15_HERA2/8-120
A5F9S0_FLAJ1/4-116
Q122R1_POLSJ/6-118
A9AWE4_HERA2/7-116
C1F7G9_ACIC5/11-123
Q7UEQ7_RHOBA/12-122
F2NHG2_DESAR/118-228
Q01NX4_SOLUE/6-122
C7PSK5_CHIPD/7-117
O69859_STRCO/21-124
C1F8Y7_ACIC5/5-118
Q9X9Z1_STRCO/4-116
E1R415_SPISS/27-140
Q2W1K1_MAGSA/11-132
C6X5Y9_FLAB3/5-119
Q9RZ14_DEIRA/8-125
A0LCG1_MAGSM/828-940
C7PIK2_CHIPD/4-114
Q3Z6Z3_DEHE1/61-171
F2GBD5_ALTMD/821-933
C9R865_AMMDK/7-121
E0S1A5_BUTPB/656-770
D8HUW2_AMYMU/13-120
E6SIG4_THEM7/4-114
E3PXK5_CLOSD/573-691
G7Z873_AZOL4/35-156
B8GP26_THISH/4-109
E1R8P5_SPISS/4-113
D7BKY3_ARCHD/13-123
CHEB1_HAHCH/11-124
F2NGT7_DESAR/6-123
I1CME0_RHIO9/1692-1808
Q0UWN9_PHANO/745-869
A9GTU8_SORC5/1859-1971
A9FIT3_SORC5/7-117
C7PS63_CHIPD/8-120
D2QHF9_SPILD/7-121
I1BJU2_RHIO9/2168-2278
Q2SE80_HAHCH/3-113
E0RVP9_BUTPB/6-120
A9WCJ7_CHLAA/4-116
D1B8I9_THEAS/14-128
Q11TC1_CYTH3/1040-1153
A9CLM9_AGRT5/11-121
Q021T1_SOLUE/568-680
Q2SCK3_HAHCH/10-134
D4H516_DENA2/3-114
D2QCE5_SPILD/4-113
B1ZNF7_OPITP/412-521
B8F8Y3_DESAA/4-117
E6X099_NITSE/522-637
C7N9W0_LEPBD/3-113
Q6MHA2_BDEBA/9-123
Q2S9U9_HAHCH/5-115
B1ZXM6_OPITP/3-113
Q9A3V2_CAUCR/21-135
F4KQC3_HALH1/5-116
Q5ZTI2_LEGPH/560-674
D8I7D5_AMYMU/5-114
Q2SNE0_HAHCH/17-127
F0SPR0_PLABD/450-562
H2J699_MARPK/4-113
A0JS64_ARTS2/6-119
Q01XP0_SOLUE/23-136
F4KUJ4_HALH1/9-122
A5FD27_FLAJ1/6-122
E6W6G0_DESIS/4-117
E8R580_ISOPI/649-760
A0L7Q0_MAGSM/268-380
A1SGD5_NOCSJ/8-114
Q2SQC8_HAHCH/29-140
D7A8D0_STAND/8-118
G8TJ06_NIAKG/631-742
F0YEN1_AURAN/1-89
C5BYS4_BEUC1/4-113
D6Y5T6_THEBD/4-114
Q1D4U9_MYXXD/5-116
Q1H1X6_METFK/6-118
D6Z6N8_DESAT/22-134
E1RBE5_SPISS/4-117
Q0AMK1_MARMM/734-847
D3B6R1_POLPA/412-526
C6C0L7_DESAD/3-132
A0LAE9_MAGSM/5-116
Q72WF2_DESVH/15-124
Q1INZ7_KORVE/8-118
F8J6F6_HYPSM/10-120
E0S1C2_BUTPB/139-250
D7A031_STAND/6-121
Q63PS3_BURPS/18-131
A6TV26_ALKMQ/5-114
B0TGI0_HELMI/6-115
Q728M2_DESVH/4-116
Q97MS4_CLOAB/5-116
D5EHF1_AMICL/9-121
Q1INV4_KORVE/23-133
Q9KB38_BACHD/4-116
D8I0C6_AMYMU/10-119
C6BRS5_DESAD/32-148
D2ATK4_STRRD/4-113
Q9ADB7_STRCO/8-119
Q6ALX2_DESPS/896-1008
Q8A166_BACTN/5-115
C7Q5G6_CATAD/22-134
E8QYP6_ISOPI/17-126
C7PBZ0_CHIPD/5-115
Q5FSU3_GLUOX/14-134
C7QC97_CATAD/11-121
C4XM18_DESMR/7-123
A6TN10_ALKMQ/5-115
G8SIR7_ACTS5/523-635
A1SG41_NOCSJ/18-130
Q0VM91_ALCBS/5-117
F5XQW3_MICPN/4-116
C8X847_NAKMY/4-120
C1A9K0_GEMAT/5-114
E2L4Y3_MONPE/96-177
Q3J4K0_RHOS4/7-117
Q0VLI1_ALCBS/10-122
E1RBB1_SPISS/4-114
Q0BZW3_HYPNA/10-122
F8FAD1_PAEMK/8-120
D6Z440_DESAT/20-130
E8RIC3_DESPD/336-448
D5ELP0_CORAD/9-119
C6BWH0_DESAD/5-94
Q2SJP5_HAHCH/669-781
C4XGK8_DESMR/406-520
D0LXE8_HALO1/3-95
C5C1Z4_BEUC1/60-170
A1SDL6_NOCSJ/13-123
E6W3J4_DESIS/749-861
B1HZD2_LYSSC/4-115
D2S4W9_GEOOG/556-666
E3HAQ6_ILYPC/6-116
Q2S3A4_SALRD/4-114
D2QJG9_SPILD/3-113
D9STB0_CLOC7/9-121
G8QT31_SPHPG/726-837
D4H0U4_DENA2/11-121
Q7UX81_RHOBA/10-120
A7HV95_PARL1/11-126
F0SR81_PLABD/52-154
Q89VL5_BRAJA/28-148
Q7UME9_RHOBA/652-767
Q6AMZ1_DESPS/3-116
H2FZV1_OCESG/476-588
E8RHY2_DESPD/11-121
F2NJM3_DESAR/15-127
D2B7I4_STRRD/11-120
C8XGF3_NAKMY/5-124
Q3IZP3_RHOS4/30-137
Q3A5R5_PELCD/6-116
D7A285_STAND/720-832
D3RS47_ALLVD/496-608
Q7URS8_RHOBA/10-120
Q2JJF5_SYNJB/38-154
Q12B27_POLSJ/168-280
F4H1U1_CELFA/3-121
A6TKJ8_ALKMQ/3-115
Y2151_LEPIN/14-126
F8FQL6_PAEMK/12-121
B2IJ88_BEII9/5-117
F4KYX3_HALH1/6-118
C6XUJ0_PEDHD/206-319
Q2VZM5_MAGSA/858-974
Q47B79_DECAR/6-117
Q23Q42_TETTS/1421-1545
Q89GQ5_BRAJA/52-163
Q121U0_POLSJ/676-772
C5APB2_METEA/5-115
Q2W650_MAGSA/3-115
Q2FRM2_METHJ/5-112
Q18CQ0_CLOD6/4-117
C7PK57_CHIPD/3-112
A0EEY5_PARTE/638-763
YCLJ_BACSU/3-112
B1ZT64_OPITP/44-156
E8RHA3_DESPD/6-118
F2IHV1_FLUTR/7-120
D1AVU7_STRM9/110-220
Q0AYM3_SYNWW/5-116
A9FIE5_SORC5/7-120
Q7NXP5_CHRVO/411-525
A9EQV3_SORC5/11-121
C0QF75_DESAH/668-784
C4XKV9_DESMR/8-123
B1HXN6_LYSSC/6-113
B8FFJ9_DESAA/4-116
D3Q5B7_STANL/3-113
E1X0E8_BACMS/1-75
B3PLD0_CELJU/924-1040
A6VS14_MARMS/3-112
Q1IJC1_KORVE/4-99
E8RJI9_DESPD/7-117
C6D151_PAESJ/4-117
D1CGU9_THET1/10-119
D0LU77_HALO1/12-124
C0QJ34_DESAH/5-115
D3PUH7_STANL/4-115
B2IEN0_BEII9/26-138
Q72EF6_DESVH/539-655
A9GDN7_SORC5/54-153
Q8RCF1_THETN/4-113
Q9Z677_STRCO/4-115
Q2SNM0_HAHCH/169-279
F8FMK7_PAEMK/4-115
G8TER3_NIAKG/3-112
B8FJD4_DESAA/545-662
Q8F7X6_LEPIN/16-128
C4XHI1_DESMR/872-987
Q7W0R4_BORPE/42-149
A9WDB2_CHLAA/7-119
A0EBN3_PARTE/728-857
A9KP33_CLOPH/176-296
Q9I103_PSEAE/3-113
B8FHG4_DESAA/720-832
D1CH73_THET1/1234-1350
D7CIN2_SYNLT/5-114
B8FG61_DESAA/748-860
C1N4I1_MICPC/1-116
C7PEM3_CHIPD/5-117
Q0C0N3_HYPNA/6-116
C5AQW4_METEA/5-117
A0CV54_PARTE/746-869
F5XGF4_MICPN/4-130
F2ICL2_FLUTR/4-114
C0QC79_DESAH/6-116
G8TPY8_NIAKG/4-116
E6UKE5_RUMA7/6-118
C0QIR8_DESAH/873-989
CHEY_LISMO/4-115
F0SFQ4_PLABD/12-133
F8F7G7_PAEMK/916-1029
Q8E997_SHEON/3-113
F0SZ74_SYNGF/18-127
G8SGW7_ACTS5/4-117
F5YQN0_TREPZ/4-114
D0KYP4_HALNC/7-120
E6U323_ETHHY/4-116
C7MG00_BRAFD/16-128
O25408_HELPY/3-110
C7PB68_CHIPD/7-124
Q024A4_SOLUE/25-137
F8J5C2_HYPSM/1514-1623
F8A807_THEID/6-116
B1HT37_LYSSC/1-100
A5EYF8_DICNV/5-118
C1MVP6_MICPC/996-1129
C4XPC1_DESMR/11-124
D3BQ66_POLPA/637-751
Q0C223_HYPNA/6-117
Q24NA7_DESHY/10-123
B1HU86_LYSSC/1-109
Q5NZZ3_AROAE/4-116
A0LFZ0_SYNFM/4-114
A7HXV3_PARL1/6-116
D3QA51_STANL/1327-1439
A0L7S5_MAGSM/3-132
Q6F9J6_ACIAD/19-131
G8SIV5_ACTS5/7-117
Q3A4R1_PELCD/9-121
C4XS15_DESMR/3-113
Q6MJL4_BDEBA/7-119
C1A5Y3_GEMAT/4-122
D6XZM1_BACIE/3-113
Q3IY96_RHOS4/695-807
F4CN39_PSEUX/5-118
C6BWX2_DESAD/7-117
DESR_BACSU/4-114
E4RXD3_LEAB4/3-113
C5B0C5_METEA/1530-1639
G8T8A4_NIAKG/1129-1240
E1WX87_BACMS/819-931
D2PUX3_KRIFD/7-119
F8FRD9_PAEMK/6-119
D4H6E3_DENA2/6-116
C7RH08_ANAPD/4-111
Q9I3U7_PSEAE/5-118
Q9HX70_PSEAE/960-1075
A5D1X1_PELTS/4-88
C1F2Y9_ACIC5/5-128
D6XT61_BACIE/8-117
C7PTQ6_CHIPD/4-111
Q47XT5_COLP3/6-115
Q9A450_CAUCR/495-608
Q74DM0_GEOSL/621-719
F3ZVY0_MAHA5/4-116
Q47HF3_DECAR/24-137
C0QAL4_DESAH/9-119
G2LFX5_CHLTF/5-116
E8N191_ANATU/9-121
A0DXY0_PARTE/643-763
Q83CZ5_COXBU/4-116
A9B1A7_HERA2/4-113
D3B6L6_POLPA/941-1067
Q2FS84_METHJ/7-118
H2FZU3_OCESG/6-116
A6TPN8_ALKMQ/3-113
G8NZC8_GRAMM/4-120
E6UGG5_RUMA7/4-115
Q820J0_NITEU/5-117
C7PJC5_CHIPD/4-116
Q2RS66_RHORT/10-122
Q97IT8_CLOAB/4-113
A0DLE2_PARTE/648-766
G2LE95_CHLTF/4-116
A0EEW0_PARTE/675-795
A9F7W6_SORC5/16-126
B0TE89_HELMI/7-117
D3Q8S0_STANL/13-125
C7MBP9_BRAFD/10-123
A9WBS8_CHLAA/619-732
A5FI58_FLAJ1/5-125
D2QTF3_SPILD/5-112
B9L942_NAUPA/16-126
D2AUN6_STRRD/4-116
Q2IMP6_ANADE/8-117
C7M381_ACIFD/5-118
D6Z189_DESAT/790-911
D6ZYQ9_STAND/7-117
Q7UHI6_RHOBA/992-1107
A1SFC8_NOCSJ/12-124
SSK1_YEAST/506-593
F2IH67_FLUTR/836-950
C5APK6_METEA/561-673
D9RAI3_CLOSW/9-122
C7PP47_CHIPD/8-118
A9U6E4_PHYPA/360-472
D2BCB3_STRRD/4-113
E3I6F2_RHOVT/26-135
F2NFU0_DESAR/4-113
B0VG00_CLOAI/5-116
Q9I5H3_PSEAE/3-113
Q2W9Q1_MAGSA/679-790
Q7M9K6_WOLSU/1238-1350
A4F6E2_SACEN/1-108
C8W6K6_DESAS/18-128
Q6MP48_BDEBA/1-109
G4RBC9_PELHB/158-269
Q2J8C2_FRASC/4-119
TRPO_PSEAE/4-115
C9SQI6_VERA1/418-545
D3RT00_ALLVD/630-744
E6UAJ2_RUMA7/4-114
D0LT32_HALO1/4-115
D3QAY3_STANL/14-124
F5XN57_MICPN/11-120
D3RP30_ALLVD/268-380
Q63L46_BURPS/12-124
Q02B31_SOLUE/8-120
Q3AEH2_CARHZ/4-113
D6Y6C2_THEBD/5-114
A0C6Q3_PARTE/773-900
E0TIA0_PARBH/3-113
B5Y7F1_COPPD/5-116
A6WBT3_KINRD/4-114
Q47F62_DECAR/962-1078
Q5QVF9_IDILO/4-116
D5WU14_BACT2/7-116
A9GA62_SORC5/8-116
D5STV3_PLAL2/8-106
C7PKD5_CHIPD/5-115
G2LK85_CHLTF/195-308
I1EY46_AMPQE/6-118
C4ZDG1_EUBR3/5-119
A2EFD7_TRIVA/960-1073
D3RT02_ALLVD/880-1000
Q9A379_CAUCR/3-114
Q2RYV1_SALRD/12-124
Q180G4_CLOD6/4-112
A9RZM8_PHYPA/778-866
I1EVF2_AMPQE/18-129
E9I5S1_DAPPU/7-118
F2NEY6_DESAR/3-113
H2FV85_OCESG/8-118
F5YRH8_TREPZ/620-736
A4FNJ2_SACEN/8-117
G8T860_NIAKG/625-736
A0LLZ0_SYNFM/6-117
G8NVD1_GRAMM/3-116
Q6AR25_DESPS/14-124
Q47IM3_DECAR/903-1016
D9SUL8_CLOC7/4-113
A1U1R4_MARAV/101-214
Q18D78_CLOD6/4-114
A9WA66_CHLAA/5-117
A6W9I9_KINRD/3-126
A9WIV5_CHLAA/9-121
Q1ILH5_KORVE/6-116
Q0U1W0_PHANO/1149-1276
F0SMK9_PLABD/6-116
Q5NYT5_AROAE/7-131
C5ASB6_METEA/3-113
B1ZY76_OPITP/578-687
D2Q038_KRIFD/7-113
Q9RKP7_STRCO/11-127
Q82Y40_NITEU/970-1083
D2QWY4_PIRSD/704-814
Q9HMY1_HALSA/14-119
E4RTD4_LEAB4/9-122
D4H210_DENA2/4-115
D6XST3_BACIE/5-115
E8QY48_ISOPI/18-129
A6TNJ5_ALKMQ/8-120
D3F016_CONWI/3-113
A9B5L0_HERA2/4-116
F4JZT3_ARATH/20-131
F8JE72_HYPSM/11-134
Q2SC69_HAHCH/1052-1163
G2KQI8_MICAA/10-125
C6BW52_DESAD/6-116
Q2RSD7_RHORT/55-165
A1TWU0_MARAV/6-117
C7NIW6_KYTSD/4-116
A0CGD4_PARTE/816-933
D2BBS4_STRRD/1-118
A9WAD8_CHLAA/4-116
Q021Y8_SOLUE/16-124
Q8F256_LEPIN/10-120
D3RMI2_ALLVD/3-113
A0L7P8_MAGSM/617-730
E1R2D3_SPISS/8-117
B1ZSE9_OPITP/781-897
MTRA_MYCTU/5-114
B2VA05_SULSY/4-114
Q2IHF9_ANADE/4-119
D3Q6H6_STANL/4-116
A4SYA3_POLSQ/4-114
E6X2E8_NITSE/3-113
D0LLH3_HALO1/6-116
F5XPE3_MICPN/56-166
Q126X2_POLSJ/8-132
D2QJ72_SPILD/812-921
Q3ADB9_CARHZ/5-116
Q2RGI7_MOOTA/4-61
A9GVZ7_SORC5/18-127
G8SCI1_ACTS5/8-117
Q8E9U1_SHEON/4-114
A4F626_SACEN/3-115
D6Y904_THEBD/10-120
A0K161_ARTS2/7-116
D3FC92_CONWI/9-121
E1QIH2_DESB2/6-114
A0JUW5_ARTS2/18-127
Q2W0E3_MAGSA/907-1018
C0QIQ0_DESAH/6-116
Q2IJC9_ANADE/7-117
H2FXU7_OCESG/5-115
Q5WBT1_BACSK/4-116
E1QHS4_DESB2/4-125
C7Q7P2_CATAD/1366-1479
B8GLT9_THISH/4-123
Q3A110_PELCD/9-120
Q83AA0_COXBU/7-116
E4RQP9_LEAB4/3-118
F2JJE6_CELLD/5-114
Q0AMR8_MARMM/680-795
Q89VT0_BRAJA/11-123
D2QXS6_PIRSD/7-118
E8RGS4_DESPD/13-124
C5B0C2_METEA/8-120
Q2J6L2_FRASC/8-120
E4RPH7_HALSL/4-115
Q2FLC9_METHJ/34-147
C8X9B1_NAKMY/15-130
C0Z7F5_BREBN/4-115
A0LFZ9_SYNFM/6-116
E4RYU4_LEAB4/6-116
F5XRF8_MICPN/4-116
G2KSE9_MICAA/917-1034
G4L1Z9_OSCVS/5-114
Q24TG2_DESHY/40-152
A9SIC5_PHYPA/308-422
Q1IVM3_KORVE/5-117
B8FFI8_DESAA/70-184
C0QKA0_DESAH/22-134
Q47FQ9_DECAR/11-123
Q7NWR1_CHRVO/8-120
D6Y2V6_THEBD/1075-1188
Q11P85_CYTH3/8-125
Q24YH5_DESHY/29-144
B8FG57_DESAA/521-633
E8RHN4_DESPD/3-113
Q4FM29_PELUB/5-117
Q2FUC5_METHJ/7-118
Q9A455_CAUCR/454-567
Q82VG4_NITEU/10-123
Q5WC24_BACSK/4-113
Q1MPA6_LAWIP/180-304
D5WQX3_BACT2/4-114
B8FIK3_DESAA/633-745
Q7M854_WOLSU/181-296
Q0AL12_MARMM/411-518
G7ZF35_AZOL4/1566-1675
A9F6B0_SORC5/10-122
C4XSW1_DESMR/1296-1411
G4KUC4_OSCVS/5-115
Q9RV55_DEIRA/1-112
Q7RZ05_NEUCR/652-765
C6BU96_DESAD/4-114
CHEB1_SYNWW/6-116
G1X8V5_ARTOA/740-862
B1ZNG8_OPITP/4-113
Q7M9U7_WOLSU/4-113
Q250E0_DESHY/4-121
C6Y222_PEDHD/5-115
A5FD41_FLAJ1/1131-1242
E6W3M3_DESIS/8-117
F8FJU9_PAEMK/4-117
D5SYL5_PLAL2/442-554
Q5WCZ9_BACSK/4-113
D2QGL8_SPILD/570-687
E4TP04_MARTH/11-132
Q8DN02_STRR6/3-112
F7V4G8_CLOSS/4-116
Q1IJ84_KORVE/13-115
B8FCH4_DESAA/8-119
Q9HVS8_PSEAE/15-125
C8W4Q6_DESAS/5-115
G8NWV6_GRAMM/15-122
C7PIY5_CHIPD/3-113
Q47V24_COLP3/7-122
Q1INS0_KORVE/7-120
A8PRW5_MALGO/1126-1225
B1ZVJ5_OPITP/4-116
D0LYS4_HALO1/4-116
C6D6D4_PAESJ/4-117
Q01NK6_SOLUE/433-545
D7A9S9_STAND/6-115
Q9HT62_PSEAE/5-115
I1CLT0_RHIO9/2-102
A6TNU9_ALKMQ/10-120
Q3J8E2_NITOC/8-131
Q3JCZ8_NITOC/10-120
A4FP17_SACEN/5-117
Q2G5K0_NOVAD/45-114
D5SS35_PLAL2/4-116
F5XR49_MICPN/5-119
Q82VQ9_NITEU/6-118
C1A978_GEMAT/3-113
F3ZYE9_MAHA5/5-115
D8Q5I0_SCHCM/1375-1491
Q6AQP4_DESPS/3-113
Q8RH38_FUSNN/5-116
D2B329_STRRD/5-117
C6D442_PAESJ/6-115
E4RZN7_LEAB4/4-113
A5I733_CLOBH/6-116
H8L2R8_FRAAD/12-123
B8P5P4_POSPM/915-959
D1B899_THEAS/5-119
Q2JMD4_SYNJB/24-136
Q1GXW8_METFK/449-562
NODW_BRAJA/22-132
D9SVR5_CLOC7/3-112
B0TI80_HELMI/7-117
Q47A60_DECAR/6-120
Q2S380_SALRD/64-176
A7ERE6_SCLS1/1043-1095
Q63IS2_BURPS/3-112
A9WDY3_CHLAA/234-347
Q11Y63_CYTH3/603-707
A9G266_SORC5/44-156
Q3A3R3_PELCD/8-119
F0T1W3_SYNGF/5-117
G8S807_ACTS5/1338-1451
D5EIB0_CORAD/952-1065
D6Z1M6_DESAT/586-698
Q7MAE4_WOLSU/3-113
D0LW64_HALO1/280-395
A9KJT6_CLOPH/4-113
Q5FQB3_GLUOX/3-113
C4XIZ4_DESMR/6-117
Q1H236_METFK/6-116
Q24D14_TETTS/1024-1149
A4XIY9_CALS8/5-116
F5YH22_TREPZ/18-142
Q0AQ68_MARMM/5-117
A9CLG6_AGRT5/8-120
A0BJ11_PARTE/635-745
Q63I75_BURPS/4-117
E6W102_DESIS/7-118
G7DXR2_MIXOS/1018-1142
D4H5N0_DENA2/5-115
C8W1R8_DESAS/4-117
F8A878_THEID/6-115
C6Y161_PEDHD/3-111
Q7NJM1_GLOVI/3-113
F2G8G8_ALTMD/1-72
Q7M996_WOLSU/8-126
D6Z3B3_DESAT/467-593
A2EHT5_TRIVA/1288-1401
Q1INT7_KORVE/56-163
C6D4D0_PAESJ/3-116
Q2S3I2_SALRD/488-594
A0LDP2_MAGSM/3-113
C6CYU1_PAESJ/6-118
Q250G4_DESHY/696-807
A6H088_FLAPJ/4-114
Q026B5_SOLUE/3-113
C5BY55_BEUC1/12-126
Q12G20_POLSJ/12-124
D6XUN9_BACIE/22-135
C7PQI0_CHIPD/8-126
H8KQY0_SOLCM/13-125
Q7NZB4_CHRVO/6-122
D3RU21_ALLVD/423-536
E0TII0_PARBH/4-114
Q7MAB9_WOLSU/21-131
D9R3X7_CLOSW/7-116
B8GLT2_THISH/3-113
C4ZFH6_EUBR3/5-118
Q01YK8_SOLUE/12-127
F5XJT7_MICPN/4-116
G7ZDF2_AZOL4/20-137
D9R4U2_CLOSW/4-116
E9C3Z3_CAPO3/382-488
PILH_PSEAE/4-116
D2PL41_KRIFD/30-147
Q9K8I2_BACHD/6-114
G4RG47_PELHB/143-252
Q9KLN9_VIBCH/24-134
Q2RPW1_RHORT/810-922
G8R7U8_OWEHD/3-110
C6Y3F2_PEDHD/587-700
Q22TX4_TETTS/5-118
D9SWC4_CLOC7/4-113
E1X530_BACMS/4-112
Q97MW0_CLOAB/4-122
F0SL93_PLABD/4-114
Q8PBF6_XANCP/14-124
D2R9I5_PIRSD/3-116
Q2SNM0_HAHCH/10-121
C5C1N2_BEUC1/5-114
C5AQ96_METEA/18-131
Q7UYF9_RHOBA/1042-1154
D2RN81_ACIFV/3-113
Q2W9E8_MAGSA/154-270
Q6MHQ0_BDEBA/7-116
Q3IY47_RHOS4/582-692
Q12CJ5_POLSJ/49-164
D2QJ77_SPILD/3-112
F3ZZ49_MAHA5/4-117
F2GB27_ALTMD/16-131
C1N4R3_MICPC/17-128
G7ZGA7_AZOL4/683-798
Q5WF68_BACSK/6-118
F2G627_ALTMD/1228-1347
G8RZE3_ACTS5/18-129
Q2SPR3_HAHCH/3-114
B1YFQ0_EXIS2/3-113
E4RUY8_LEAB4/824-937
Q3IV29_RHOS4/3-114
Q74GY9_GEOSL/6-123
Q1H2D0_METFK/4-116
Q68YA9_RHOSR/10-122
Q63W54_BURPS/5-115
C5B5T4_METEA/4-114
A0LBU4_MAGSM/956-1067
D9R573_CLOSW/7-117
Q2W5W5_MAGSA/396-509
C5CBL3_MICLC/14-124
E4TLJ2_MARTH/6-127
F4K554_ARATH/1-80
F5XGD1_MICPN/14-124
Q8TNM8_METAC/624-733
D0L143_HALNC/929-1040
C6D485_PAESJ/4-117
A5HYQ9_CLOBH/6-115
Q2FUC7_METHJ/7-113
H7C7G9_CAUCR/573-685
Q2RIF1_MOOTA/17-127
D0LFS2_HALO1/347-461
C7QK64_CATAD/5-117
F4CIN2_PSEUX/12-149
D2S7V1_GEOOG/6-120
Q47YM5_COLP3/7-120
Q9I045_PSEAE/8-118
D4H2I0_DENA2/4-118
C0Z8M0_BREBN/6-119
Q74FA9_GEOSL/7-118
Q2SFY5_HAHCH/8-120
A9KPM1_CLOPH/4-123
F2JKN9_CELLD/4-113
B8FNR3_DESAA/741-854
D2BFR3_STRRD/595-706
C4XMD4_DESMR/727-841
A1SP08_NOCSJ/4-113
A0DXE1_PARTE/765-888
C0Z4C7_BREBN/4-117
A9FIF3_SORC5/6-116
F5YIV5_TREPZ/8-126
A9B4P1_HERA2/7-119
E6SMC6_THEM7/63-175
E6U3X9_ETHHY/4-113
C8WVL8_ALIAD/7-116
A9WHG3_CHLAA/8-120
D4H6C8_DENA2/6-120
Q63JR8_BURPS/41-152
Q5WBT6_BACSK/6-116
C4XTY8_DESMR/902-1017
Q6FFD1_ACIAD/4-116
B6IU46_RHOCS/25-135
B1ZNI9_OPITP/597-706
F8AA25_THEID/684-796
Q89CR8_BRAJA/4-114
Q1D033_MYXXD/4-110
D7A526_STAND/18-128
G8R276_OWEHD/9-120
C6XTC1_PEDHD/5-115
A0L527_MAGSM/7-117
O51501_BORBU/7-123
Q82Y10_NITEU/22-119
A6W2Y0_MARMS/3-113
Q60AR8_METCA/7-119
CHEB2_MAGSA/7-116
Q1IKH9_KORVE/56-163
Q6ALG8_DESPS/26-118
O28800_ARCFU/10-123
A6W4T3_KINRD/19-131
AHK5_ARATH/780-853
F5XHP8_MICPN/8-119
D3RVS3_ALLVD/9-121
Q6AN99_DESPS/10-120
D0LH76_HALO1/394-504
B2KE02_ELUMP/8-118
F9UNM6_LACPL/4-117
Q01TG5_SOLUE/7-125
D2PS71_KRIFD/7-119
G2LF85_CHLTF/8-118
D6YAI0_THEBD/3-121
O66657_AQUAE/8-120
D9SS43_CLOC7/5-116
F8J9N0_HYPSM/24-131
Q0PAM5_CAMJE/5-114
Q837B7_ENTFA/4-113
D3RP32_ALLVD/614-727
Q8F424_LEPIN/6-117
D2RMW3_ACIFV/4-119
C5CGF8_KOSOT/3-113
Q7NXG2_CHRVO/4-113
Q9WXZ0_THEMA/4-117
A8NRX2_COPC7/1289-1415
Q9KFE4_BACHD/4-115
F8J7F5_HYPSM/4-116
C4LF73_TOLAT/11-121
G0J1K1_CYCMS/675-791
E6W1B4_DESIS/607-721
F2IIX8_FLUTR/5-112
Q7NK90_GLOVI/5-117
G8TI29_NIAKG/16-134
B8FMK4_DESAA/560-672
D9R202_CLOSW/4-117
D2QBX8_SPILD/1-106
E8R386_ISOPI/548-659
Q7URA8_RHOBA/12-148
D2QH48_SPILD/4-114
D2SF14_GEOOG/5-119
D6Y1J7_BACIE/6-115
B5YJ90_THEYD/8-119
Q8EEQ6_SHEON/4-116
E0S2K6_BUTPB/6-116
C7M271_ACIFD/13-122
F2NWY6_TRES6/4-117
C6XLX8_HIRBI/9-124
C6XJQ5_HIRBI/6-116
O51380_BORBU/17-128
Q72E35_DESVH/4-114
G0J2C1_CYCMS/7-119
A6VXF6_MARMS/181-301
E8UEZ0_TAYEM/1-60
Q79GE2_BORPE/12-122
Q31HM9_THICR/9-122
Q9CF06_LACLA/7-116
G8R2C8_OWEHD/7-117
Q8XJ36_CLOPE/47-156
B1ZWA0_OPITP/611-721
Q2SQT8_HAHCH/6-115
A9WBN3_CHLAA/8-124
D8I8K5_AMYMU/342-453
D6Z3S8_DESAT/520-632
A0E2V3_PARTE/768-888
Q0C2L9_HYPNA/3-113
D2QY56_PIRSD/9-119
C8VW65_DESAS/947-1059
A9B1S1_HERA2/6-115
Q3A5A0_PELCD/8-118
A9KLA8_CLOPH/4-116
A0DBT0_PARTE/603-723
Q01YL2_SOLUE/554-663
DHKD_DICDI/572-683
E8N5K1_ANATU/5-115
A9U7N0_PHYPA/216-325
C8WJ83_EGGLE/533-650
H6L0Q5_SAPGL/9-124
YVCP_BACSU/4-113
Q0C5D0_HYPNA/6-114
Q8A3I3_BACTN/1097-1208
F8J7Y5_HYPSM/495-606
D3FEM4_CONWI/5-119
C7RAG7_KANKD/694-806
G8S9A5_ACTS5/71-184
Q8A2K3_BACTN/1101-1212
A0E0L1_PARTE/752-874
C6XW79_PEDHD/795-910
F9Z5S1_ODOSD/7-117
Q2RJU9_MOOTA/9-121
DHKB_DICDI/1841-1964
B8FJU0_DESAA/6-112
Q24RC6_DESHY/8-117
Q2SNV8_HAHCH/5-119
Q2FSA3_METHJ/9-120
G8QRR4_SPHPG/11-120
Q67L26_SYMTH/1-111
C0QAQ9_DESAH/6-115
Q0UA71_PHANO/676-780
B3PKH8_CELJU/14-128
Q3IXS3_RHOS4/7-116
D2QHW7_SPILD/7-114
Q5ZTI1_LEGPH/169-283
C1AA08_GEMAT/5-112
C8WGS2_EGGLE/7-119
A4XJ73_CALS8/4-117
C4R3P1_PICPG/1474-1584
Q479J4_DECAR/10-122
C4XML5_DESMR/7-117
Q5KE48_CRYNJ/666-777
Q1ISD8_KORVE/5-114
E8REE4_DESPD/421-533
C1F0Z7_ACIC5/8-129
Q7NTM2_CHRVO/184-308
C6XIG2_HIRBI/382-495
Q47JW2_DECAR/6-120
G8SEC8_ACTS5/4-113
Q89FP8_BRAJA/8-117
B9L455_THERP/8-120
Q74DA3_GEOSL/707-819
Q47MK9_THEFY/6-116
Q2SIH9_HAHCH/8-117
D2ARW5_STRRD/9-126
D2QLY0_SPILD/7-124
D8HMG6_AMYMU/15-127
A7HVN6_PARL1/8-115
C7PRP4_CHIPD/4-116
D2S400_GEOOG/24-137
Q2SF37_HAHCH/7-119
F2NBW1_DESAR/1187-1303
C0Z8G7_BREBN/8-118
Q7M7U0_WOLSU/12-122
A1U7G8_MARAV/11-123
Q1CVV2_MYXXD/597-685
Q7M9V5_WOLSU/3-113
A9KQR1_CLOPH/4-120
E6W741_DESIS/187-303
A6VT34_MARMS/10-122
G2LI00_CHLTF/613-726
D3Q5R9_STANL/5-117
Q8THY2_METAC/6-118
H6L2T9_SAPGL/6-118
C6X5T9_FLAB3/10-125
Q9I4F9_PSEAE/3-113
F4CRB5_PSEUX/3-107
A1U4M5_MARAV/1-108
Q2RGH8_MOOTA/5-115
Q1IKU4_KORVE/126-243
Q7W0H4_BORPE/3-113
E9C2U8_CAPO3/1238-1377
C7PII2_CHIPD/9-119
G1X416_ARTOA/2326-2444
C7PAP3_CHIPD/3-113
F5XE11_MICPN/14-126
A4XL34_CALS8/4-116
A3DEZ1_CLOTH/7-116
D3RVZ5_ALLVD/5-117
Q01YK6_SOLUE/162-274
C4XJS2_DESMR/769-890
D2SC77_GEOOG/5-118
A9B2W4_HERA2/3-112
Q123E0_POLSJ/30-142
H3GXJ5_PHYRM/8-123
H6LHE9_ACEWD/4-113
E0S0B1_BUTPB/3-112
D2V1N0_NAEGR/566-688
C6CVD2_PAESJ/4-117
G0J5A6_CYCMS/1199-1314
A0L8C6_MAGSM/34-146
G8T8Q9_NIAKG/8-119
D7CU27_TRURR/5-116
Q3JBA5_NITOC/822-934
Q5WAM2_BACSK/10-120
Q5WAI1_BACSK/5-114
Q24TZ3_DESHY/9-119
A0C2B7_PARTE/827-944
D0LG18_HALO1/458-570
C4XRW1_DESMR/716-831
Q6MJ90_BDEBA/9-119
Q9K8Q5_BACHD/4-113
A1U253_MARAV/3-115
H8KYY1_FRAAD/5-117
D5XC67_THEPJ/6-115
O83532_TREPA/5-115
D8HZH4_AMYMU/5-117
O69816_STRCO/7-121
E8RBH7_DESPD/3-112
A9EP46_SORC5/1-96
C7MGI1_BRAFD/3-113
D2QXP5_PIRSD/11-123
C6Y100_PEDHD/1108-1219
D9SQQ4_CLOC7/4-115
Q47WK5_COLP3/1343-1453
Q82TG4_NITEU/8-121
E3I265_RHOVT/4-117
D7CM11_SYNLT/5-116
A6TT47_ALKMQ/12-121
Q2IPY4_ANADE/12-124
A9B3K7_HERA2/9-135
A6W4S6_KINRD/3-116
C4XSW8_DESMR/292-404
C5AUD0_METEA/3-113
F8HZF7_WEIKK/4-114
D7CY70_TRURR/7-116
Q22NF7_TETTS/649-763
Q5QVS7_IDILO/29-149
P72791_SYNY3/632-744
C6XU71_PEDHD/6-116
E8RCP8_DESPD/4-114
Q2RGN4_MOOTA/7-120
A3DF97_CLOTH/6-118
D3RT02_ALLVD/1028-1142
Q2RRW9_RHORT/13-125
Q0ARM8_MARMM/11-120
A7F672_SCLS1/899-1028
A5HYI8_CLOBH/5-114
D9R2V4_CLOSW/5-115
A3DC47_CLOTH/794-886
A0LBG7_MAGSM/31-145
ATOC_ECOLI/7-117
C8WPU1_EGGLE/433-548
F2LTP9_HIPMA/7-115
G4RCU0_PELHB/1-107
F2NVS3_TRES6/27-140
C8WHS2_EGGLE/3-118
H8L6B2_FRAAD/8-121
Q2SFJ9_HAHCH/691-804
D3AWD9_POLPA/1472-1586
C4XIN6_DESMR/515-630
A1SG19_NOCSJ/9-118
E0RVU7_BUTPB/909-1026
F0SP73_PLABD/410-522
Q0AMI3_MARMM/938-1051
O26557_METTH/4-114
C4ZI38_EUBR3/8-120
D2QHH7_SPILD/3-113
Q2WA80_MAGSA/510-623
D4H5N5_DENA2/6-114
A7HVK8_PARL1/469-575
D7CNP5_SYNLT/6-95
A0D962_PARTE/760-885
C6C0X0_DESAD/526-643
Q5SHK8_THET8/3-111
HOXA_BRAJA/7-117
A0LAZ5_MAGSM/17-134
Q01UY6_SOLUE/3-112
C5AVV5_METEA/153-273
Q73RE0_TREDE/3-113
E8N525_ANATU/10-119
C6X6G0_FLAB3/6-117
Q1D3Y9_MYXXD/4-114
DHKI_DICDI/1552-1671
CHEB1_CARHZ/6-119
B7FU54_PHATC/8-120
Q47Z17_COLP3/4-116
F8AA67_THEID/7-115
Q24WD7_DESHY/11-125
D2SGD1_GEOOG/21-121
C6XQ68_HIRBI/6-121
G7ZE38_AZOL4/1120-1230
A0LPQ9_SYNFM/1150-1262
F2IH39_FLUTR/4-113
E4T8J9_PALPW/4-116
F2NWX2_TRES6/10-119
A0E1F7_PARTE/793-916
A6VRJ9_MARMS/578-690
D6XXR7_BACIE/5-117
Q479R6_DECAR/497-612
Q2IIX5_ANADE/11-121
A0JUH7_ARTS2/7-114
E1R6D2_SPISS/10-121
E8N5D9_ANATU/156-281
F2LTK4_HIPMA/673-784
Q2RS63_RHORT/3-116
Q2IQ24_ANADE/22-133
C7Q1S2_CATAD/21-124
Q72E30_DESVH/6-116
LIAR_BACSU/4-116
A4XFZ2_CALS8/1-110
Q4FPH7_PELUB/8-117
F2NFM9_DESAR/15-120
A3DFM7_CLOTH/4-113
E6W7A8_DESIS/12-118
C4L7Q1_TOLAT/5-117
Q9A581_CAUCR/10-115
Q6MMW8_BDEBA/7-121
Q12DU0_POLSJ/987-1099
D2PZN7_KRIFD/18-132
Q2W8V3_MAGSA/17-129
F2NV07_TRES6/6-117
D3FFJ9_CONWI/10-122
C8W6C4_DESAS/3-112
Q2W8H3_MAGSA/8-119
F0SYB2_SYNGF/171-293
G8SHL6_ACTS5/4-115
A0LG53_SYNFM/6-118
A6W8L9_KINRD/4-116
E0S316_BUTPB/1-110
C1F3I0_ACIC5/6-121
D2PT76_KRIFD/4-114
H6C036_EXODN/1271-1398
Q6FB22_ACIAD/6-113
A6TLU0_ALKMQ/6-117
G0J0A2_CYCMS/5-112
F2IJJ9_FLUTR/4-111
C6XLK9_HIRBI/666-784
E3K3B6_PUCGT/411-526
B0RIH3_CLAMS/4-110
Q9A5I4_CAUCR/10-122
C8W392_DESAS/4-114
Q97LJ6_CLOAB/6-115
A9KL85_CLOPH/4-117
H2FT68_OCESG/8-118
A9AUV6_HERA2/725-835
B3DYD7_METI4/23-133
D3RMW3_ALLVD/952-1069
A4FMJ3_SACEN/17-127
F2GA02_ALTMD/13-124
G2LK64_CHLTF/499-613
E8RDK6_DESPD/521-654
D5XC25_THEPJ/6-116
F2IES0_FLUTR/6-115
Q03NV9_LACBA/3-113
B1ZQZ1_OPITP/576-688
B5YK11_THEYD/10-120
Q7UR18_RHOBA/17-128
C9RS58_FIBSS/629-743
Q023H6_SOLUE/421-527
E0RWA8_BUTPB/658-748
Q484A3_COLP3/737-850
E0RQ55_SPITD/6-118
D9QRU1_ACEAZ/8-122
A9KJM4_CLOPH/3-116
H9L4Q6_VIBCH/3-119
G7ZHD1_AZOL4/7-119
F2NG64_DESAR/824-940
Q2RRE0_RHORT/163-279
H3IHV9_STRPU/5-95
F8FHZ0_PAEMK/4-113
C4XJP5_DESMR/609-725
Q7CLM6_XANCP/3-113
F4CMZ3_PSEUX/33-144
E4T7X9_PALPW/5-112
C1A730_GEMAT/8-120
F4H7L3_CELFA/4-116
E8RE96_DESPD/1014-1126
Q1D6H5_MYXXD/4-114
E3HB63_ILYPC/6-116
E3I7B3_RHOVT/660-766
B0S1U0_FINM2/3-112
D4H8S4_DENA2/14-125
H2J4I3_MARPK/4-114
Q47I71_DECAR/4-113
Q9KG27_BACHD/4-113
B6IT79_RHOCS/16-126
G8S673_ACTS5/4-113
Q8Y948_LISMO/176-298
C0QBE4_DESAH/766-878
Q2RWN2_RHORT/27-148
G1XTB9_ARTOA/1201-1328
Q7UK14_RHOBA/1621-1736
G8TBE7_NIAKG/6-113
C6XS58_PEDHD/3-114
Q47HB6_DECAR/538-650
D9SQT3_CLOC7/5-118
Q2IFD9_ANADE/976-1088
C4ZGY3_EUBR3/9-122
Q9KLR0_VIBCH/4-116
A0E2U2_PARTE/688-804
Q1H353_METFK/5-116
Q11RI2_CYTH3/3-113
C4K7E8_HAMD5/6-115
B0TDE0_HELMI/812-926
C6BRJ1_DESAD/13-123
F4KW25_HALH1/5-115
F2JGE4_CELLD/3-115
C7Q1S9_CATAD/4-113
D5SXI2_PLAL2/24-134
B9L1T3_THERP/21-130
D7CK66_SYNLT/5-115
A0BRU0_PARTE/855-939
C4ZFD9_EUBR3/17-127
C7MF15_BRAFD/5-124
C0ZK80_BREBN/4-115
E0RVR8_BUTPB/4-115
Q0SBC9_RHOSR/6-113
Q1G8B3_LACDA/3-113
D8HV74_AMYMU/5-117
F4RBK7_MELLP/883-1000
Q3J3N6_RHOS4/5-117
E1QIV2_DESB2/95-209
Q5SJH8_THET8/3-114
A5FD45_FLAJ1/1138-1249
D0LUC9_HALO1/5-113
D9R480_CLOSW/6-119
Q2FMC5_METHJ/19-130
Q8PA41_XANCP/845-957
A1U2T3_MARAV/18-128
D6ZI20_MOBCV/11-123
Q67RH7_SYMTH/7-116
E8RHV8_DESPD/1131-1243
D9RA10_CLOSW/4-115
B1HX08_LYSSC/5-115
C6BUB5_DESAD/6-116
C6XEZ7_LIBAP/5-117
Q9HZ36_PSEAE/4-114
Q31FN7_THICR/6-115
D8HIJ6_AMYMU/5-117
Q5QYW4_IDILO/12-127
G8TM37_NIAKG/3-122
Q1IK65_KORVE/89-184
D5XCG4_THEPJ/8-117
A9B4G5_HERA2/13-125
A9AWB3_HERA2/5-118
Q2SLH5_HAHCH/11-124
Q0PBM1_CAMJE/184-306
C4XIE9_DESMR/5-119
A7EK66_SCLS1/1957-2070
A5FMG0_FLAJ1/7-113
Q3IY47_RHOS4/717-830
A0BDI2_PARTE/772-895
E6U7Y7_ETHHY/5-114
A0LC24_MAGSM/51-150
A9G530_SORC5/11-117
F7V2S8_CLOSS/6-119
D9S4X9_FIBSS/8-119
F5YI05_TREPZ/4-136
B8FI33_DESAA/458-570
E3GN62_EUBLK/8-121
C1AAB3_GEMAT/591-703
A0LBV4_MAGSM/4-117
D2QQJ0_SPILD/3-113
Q0AAU4_ALHEH/22-132
G8R0D6_OWEHD/10-124
Q1D4K3_MYXXD/4-114
G0J3Q6_CYCMS/3-113
C0ZK81_BREBN/4-115
Q12EF0_POLSJ/1947-2059
A9F528_SORC5/10-120
C6X142_FLAB3/932-1043
ARR16_ARATH/31-155
H2FXB1_OCESG/3-112
Q9KQ05_VIBCH/184-303
Q3A711_PELCD/128-236
E1QGR7_DESB2/15-128
Q1DD46_MYXXD/6-116
Q89US5_BRAJA/15-125
Q8A7J5_BACTN/2-116
Q8THY1_METAC/770-879
A9WGU1_CHLAA/21-133
D2R466_PIRSD/761-884
D3RRU1_ALLVD/1014-1126
F2I754_AERUA/4-113
Q5P7H4_AROAE/8-121
B8FAK5_DESAA/3-115
G8TFM6_NIAKG/6-124
D8QFT0_SCHCM/1419-1544
B9KYS7_THERP/6-115
G0QLC3_ICHMG/6-69
C4XMX1_DESMR/541-656
H8KVB3_SOLCM/3-113
LYTT_BACSU/4-114
A9GFQ5_SORC5/2-101
G2LG56_CHLTF/8-119
C4XHH9_DESMR/130-243
D2B302_STRRD/3-121
Q2LW86_SYNAS/20-132
C7QE79_CATAD/4-116
E0RW55_BUTPB/1090-1199
Q124F2_POLSJ/6-130
B1ZVM0_OPITP/7-119
B0RH94_CLAMS/20-131
Q47AE4_DECAR/12-123
D6Z2J3_DESAT/4-114
C7NFF7_KYTSD/19-129
Q48AV1_COLP3/11-127
H2FXS7_OCESG/7-120
F0SUM9_SYNGF/4-121
D6Z6I2_DESAT/726-838
D8I8I0_AMYMU/9-121
Q0BXH5_HYPNA/3-115
Q2LXQ0_SYNAS/4-114
Q5QZD8_IDILO/8-116
C7PAG4_CHIPD/18-131
A5HZF7_CLOBH/3-116
A9EQJ6_SORC5/19-131
E4RTB7_LEAB4/4-116
Q9HW21_PSEAE/3-114
F2JSP2_CELLD/173-295
C1F479_ACIC5/26-131
C0Z4P4_BREBN/4-114
D7A4M0_STAND/3-113
A4XGM2_CALS8/4-110
D2QJ71_SPILD/6-119
C8VYH6_DESAS/4-113
A0LC26_MAGSM/44-146
H8KWL5_SOLCM/3-113
F2LW66_HIPMA/6-91
Q8A3X8_BACTN/1057-1169
Q89D26_BRAJA/5-114
C7PN74_CHIPD/5-116
D1AW12_STRM9/3-113
B1ZQY9_OPITP/814-928
Q83AW7_COXBU/412-523
A0LBZ8_MAGSM/845-960
Q8PE72_XANCP/6-117
C7PVA4_CHIPD/5-112
Q9HX68_PSEAE/4-115
C9RQA6_FIBSS/1383-1499
Q1D360_MYXXD/7-120
Q1IP00_KORVE/652-763
H6LJB3_ACEWD/4-126
A9TVM0_PHYPA/972-1107
F0SQH0_PLABD/525-641
Q1IMF3_KORVE/10-122
P72936_SYNY3/6-118
Q1AVR6_RUBXD/7-119
A1SPX1_NOCSJ/13-124
E6W4Q3_DESIS/4-114
Q2SCD1_HAHCH/3-114
G8TBQ3_NIAKG/7-124
G7Z972_AZOL4/5-117
Q8PA40_XANCP/10-121
Q2SEF1_HAHCH/4-115
E4T6G5_PALPW/4-116
B1HTG3_LYSSC/5-114
Q1CVV3_MYXXD/261-374
Q9KBB5_BACHD/588-699
E4T7J0_PALPW/1055-1166
C5AXE7_METEA/12-122
D6YAE0_THEBD/4-116
C6XQ97_HIRBI/10-122
H6BP75_EXODN/1155-1279
G7Z8Y1_AZOL4/759-874
Q2JG84_FRASC/161-271
F0T1C3_SYNGF/4-114
A7HS24_PARL1/7-117
E1R9P3_SPISS/557-667
D4H1L1_DENA2/16-126
D1B6G2_THEAS/1156-1265
D3F8I4_CONWI/9-119
E1RAF4_SPISS/15-128
H3GHX7_PHYRM/1-96
C7R6S4_KANKD/4-114
A6W6R9_KINRD/4-113
Q47AW6_DECAR/19-132
C0Q9P9_DESAH/871-983
Q47C54_DECAR/3-114
Q1AZV6_RUBXD/11-135
B8FMI9_DESAA/827-939
E6SII0_THEM7/4-114
C6XR16_HIRBI/7-118
G2KRY4_MICAA/9-122
A6TNE3_ALKMQ/4-113
F2NGL1_DESAR/25-131
C5C7I6_MICLC/33-143
E3HZY4_RHOVT/4-113
Q6A9N8_PROAC/23-133
Q483U8_COLP3/74-188
B1ZTC1_OPITP/10-121
F4L0Q1_HALH1/4-114
C7MCL8_BRAFD/27-137
Q2FUG6_METHJ/10-121
F4PLD0_DICFS/859-980
C7PAM9_CHIPD/1081-1194
E1R659_SPISS/6-118
F4L0M2_HALH1/7-146
A9KJF7_CLOPH/7-119
A5FCR4_FLAJ1/3-112
F4KUT3_HALH1/604-715
Q8A4I1_BACTN/4-114
G8S408_ACTS5/20-135
A4SWN5_POLSQ/1-95
B2IEA9_BEII9/123-232
F8FN68_PAEMK/4-114
Q7NTU2_CHRVO/6-116
Q1GY32_METFK/12-125
B8FNR1_DESAA/11-123
C0QAE8_DESAH/3-114
E8T2Z2_THEA1/3-115
H6LGH6_ACEWD/3-125
B7J9N1_ACIF2/10-122
Q2RPW1_RHORT/942-1052
G7ZG56_AZOL4/655-768
Q8EXH7_LEPIN/18-137
A4FFW8_SACEN/4-116
E3GQN3_EUBLK/4-113
C1MM51_MICPC/2-119
A6WC83_KINRD/41-151
B1YK44_EXIS2/8-117
C6CXC7_PAESJ/9-123
C5ASN9_METEA/49-145
Q2IN12_ANADE/5-109
D2AZ63_STRRD/1-112
G4RG85_PELHB/6-114
D2QCB0_SPILD/623-734
G8PM10_PSEUV/10-121
Q89UN8_BRAJA/299-410
A1TYE9_MARAV/4-109
Q9KT23_VIBCH/5-116
E4T5B3_PALPW/6-117
B8FHJ2_DESAA/351-464
F4LUI1_TEPAE/12-122
B2V7Q1_SULSY/4-116
Q6F9J5_ACIAD/929-1040
E3GFN8_EUBLK/574-684
H2FTX9_OCESG/1201-1314
D2QUQ7_SPILD/5-114
C6XM63_HIRBI/3-110
E1R7C3_SPISS/516-628
Q9I388_PSEAE/8-117
Q02BM7_SOLUE/602-715
A8PG33_COPC7/551-661
F5YJS0_TREPZ/501-622
D9S3W9_FIBSS/6-118
B8FF27_DESAA/537-649
C9RQT3_FIBSS/10-120
E8RJK7_DESPD/840-901
E0RP35_SPITD/8-125
Q63JW0_BURPS/11-122
Q0A6M4_ALHEH/8-124
Q9RYV2_DEIRA/6-126
D5EN88_CORAD/7-120
Q9K850_BACHD/5-115
CHEB_THICR/6-116
Q0W218_UNCMA/1-93
A9WAB1_CHLAA/665-775
G8TDG1_NIAKG/5-114
G8R6C9_OWEHD/10-121
C1MUY8_MICPC/3-127
Q7P1X1_CHRVO/118-230
D6Y5M8_THEBD/6-116
B8FIK6_DESAA/534-646
A0CED6_PARTE/677-806
D1AVR6_STRM9/3-117
Q0VSC9_ALCBS/8-118
E4RQP8_LEAB4/3-121
Q24N65_DESHY/7-116
A0LIU8_SYNFM/4-116
D1CG90_THET1/2-113
H6C9D3_EXODN/2154-2273
Q5QZM5_IDILO/146-259
G2KRY3_MICAA/153-265
A4FGK5_SACEN/4-113
Q7P0U3_CHRVO/5-119
A5FL89_FLAJ1/5-112
Q24ZA5_DESHY/3-112
E1QHH9_DESB2/5-115
C4XLJ0_DESMR/7-119
Q6AAP9_PROAC/9-121
F8QF58_SERL3/1536-1647
Q8A321_BACTN/1003-1114
E8N2Y7_ANATU/130-242
E0RV13_BUTPB/4-113
Q2IQL9_ANADE/122-226
G7ZII2_AZOL4/4-113
E4TNJ4_MARTH/7-114
Q2W3W2_MAGSA/16-129
A5FW19_ACICJ/6-115
E4TVQ9_MARTH/11-113
Q6MI14_BDEBA/8-115
Q01R04_SOLUE/4-113
D7G325_ECTSI/280-392
Q2RX20_RHORT/816-927
B6IQY5_RHOCS/4-113
Q8A2P7_BACTN/1-72
B8CWZ8_HALOH/5-116
A5EXQ7_DICNV/2433-2545
D2QW17_SPILD/7-123
Q7DDD4_NEIMB/5-117
C4XTZ3_DESMR/847-962
A9GSD2_SORC5/426-538
Q3JAS0_NITOC/1108-1220
C4XLA9_DESMR/6-120
D7CTQ0_TRURR/7-116
A7G4L1_CLOBH/5-113
CHEB1_XANCP/9-117
Q5KQ00_CRYNJ/1058-1175
D5EJ73_CORAD/4-116
E1R9B6_SPISS/10-122
G2LE94_CHLTF/11-127
D9SLU1_CLOC7/4-118
Q251C7_DESHY/3-113
A6VT89_MARMS/7-117
Q47C76_DECAR/6-118
D8PP30_SCHCM/1555-1666
C4L8H5_TOLAT/4-118
Q0ACR2_ALHEH/7-117
RPFC_XANCP/464-578
Q9RZD9_DEIRA/15-127
F5XPG9_MICPN/7-119
Q2SEI0_HAHCH/7-122
B6ITX9_RHOCS/615-728
G8TI26_NIAKG/8-101
B0TH53_HELMI/6-118
Q2IGR6_ANADE/4-116
Q47JI2_DECAR/661-773
D3RUU8_ALLVD/3-113
C8VX04_DESAS/25-139
Q7CLS4_XANCP/30-144
C4XLA0_DESMR/10-121
Q0AC62_ALHEH/5-116
Q89T58_BRAJA/821-932
D6Z1A2_DESAT/666-778
E8N455_ANATU/7-119
C8WMX1_EGGLE/3-113
H2J504_MARPK/5-115
B8F901_DESAA/46-159
D1CB82_THET1/4-114
Q482B3_COLP3/4-113
Q2G7F8_NOVAD/10-119
Q1K6A7_NEUCR/1025-1141
C6BS58_DESAD/540-655
C6D5X4_PAESJ/4-118
F0SYP1_SYNGF/3-113
G8TEH6_NIAKG/436-548
Q1IUD6_KORVE/5-114
G2KMU7_MICAA/9-118
D2QDL2_SPILD/1097-1208
C6X4X0_FLAB3/4-116
G8QX61_SPHPG/8-120
E3GM53_EUBLK/4-116
Q485U6_COLP3/9-118
C6XW79_PEDHD/936-1050
Q5P7Q9_AROAE/5-114
A4XMF1_CALS8/5-121
Q1D4K4_MYXXD/12-121
G8TAK3_NIAKG/7-118
G7Z2M0_AZOL4/5-117
Q12AU1_POLSJ/33-145
D2QCZ2_SPILD/5-120
D8HV52_AMYMU/1398-1511
Q8TPA1_METAC/723-838
A5EWK6_DICNV/9-119
E3GQL4_EUBLK/7-119
A0LAX2_MAGSM/547-663
D2R951_PIRSD/5-117
D0LZ52_HALO1/676-786
Q747N6_GEOSL/7-119
E1WY73_BACMS/143-250
Q5NY08_AROAE/882-997
C6XL21_HIRBI/17-125
Q47WK6_COLP3/16-128
Q2W608_MAGSA/4-113
F4KUN6_HALH1/4-119
D7CP56_SYNLT/9-116
Q6FA81_ACIAD/3-113
Q8R754_THETN/7-116
G2LFB4_CHLTF/5-118
A1TZW3_MARAV/4-116
D3F9E3_CONWI/5-119
Q488I7_COLP3/5-120
G4RCT9_PELHB/17-123
A1U236_MARAV/7-120
Q1QXK4_CHRSD/9-121
A3DGE7_CLOTH/6-118
Q47IL2_DECAR/72-181
D2B9F9_STRRD/4-113
D9SRR7_CLOC7/4-113
D2AVB4_STRRD/8-120
D5SSR9_PLAL2/11-121
Q72AC4_DESVH/5-118
H2J4K0_MARPK/4-114
C8W2I7_DESAS/7-116
G7Z9T0_AZOL4/577-678
A9ENK6_SORC5/656-767
Q7NGM9_GLOVI/5-115
E1QMC8_DESB2/852-964
D2PNH6_KRIFD/4-113
E8QZK6_ISOPI/40-152
APRR9_ARATH/39-153
E8R3G6_ISOPI/982-1097
Q1DDS5_MYXXD/5-115
D3PW35_STANL/13-122
Q9A9Q3_CAUCR/458-571
Q1IUP4_KORVE/4-111
Q1IK71_KORVE/2-112
E6WZ99_NITSE/3-113
Q7NZN9_CHRVO/1-111
LYTR_STAA8/3-113
Q8XJE6_CLOPE/8-122
D0LHK2_HALO1/101-203
C7MC01_BRAFD/3-113
Q2SFX4_HAHCH/36-148
A0L495_MAGSM/822-938
Q9A8R0_CAUCR/3-121
Q5KL65_CRYNJ/1843-1954
A4J4N7_DESRM/5-115
Q127V7_POLSJ/3-117
Q1D5L4_MYXXD/748-858
E8RCY2_DESPD/444-561
D2QHP1_SPILD/15-127
E0TD79_PARBH/17-126
G2LL18_CHLTF/733-844
F9UU04_LACPL/4-123
D6ZJ30_MOBCV/5-114
Q24WN7_DESHY/4-113
A1U6I5_MARAV/11-120
Q2SLJ1_HAHCH/6-113
H6LIL9_ACEWD/4-114
Q67QL7_SYMTH/10-119
C1A8C6_GEMAT/588-696
A9AUM5_HERA2/7-114
Q74CZ0_GEOSL/680-796
H2FYB1_OCESG/7-117
G0IYR8_CYCMS/9-130
B1ZX63_OPITP/143-257
E6UIQ4_RUMA7/4-110
A0DWA9_PARTE/656-783
A0L8P4_MAGSM/3-112
C5AQ71_METEA/16-124
Q5R008_IDILO/3-113
Q47IZ5_DECAR/3-113
C5B490_METEA/985-1098
E1QIK2_DESB2/4-112
A6VZ22_MARMS/14-128
D2QI98_SPILD/4-116
Q1IK70_KORVE/9-119
D7CKJ0_SYNLT/12-126
F4H0U3_CELFA/13-122
B1ZQZ3_OPITP/1-111
Q89IF1_BRAJA/11-123
A4F668_SACEN/1-110
E3GNT5_EUBLK/6-115
Q47A35_DECAR/5-117
Q9RZP1_DEIRA/7-119
Q0VSF8_ALCBS/675-792
Q9RYG7_DEIRA/71-183
C4XP67_DESMR/3-116
A9AXB5_HERA2/6-116
F9ZAQ7_ODOSD/20-122
Q2FSU0_METHJ/19-131
Q2RU94_RHORT/1134-1247
C6XYH6_PEDHD/6-113
F8A8T5_THEID/713-828
C4XH68_DESMR/922-1037
E1R716_SPISS/4-117
C8WN66_EGGLE/7-116
F5XNH2_MICPN/18-130
D3F885_CONWI/3-113
Q47D56_DECAR/10-122
E8N1U0_ANATU/4-116
E6X040_NITSE/547-665
Q1CYR3_MYXXD/590-694
Q8EFV5_SHEON/4-116
Q03GZ5_PEDPA/5-115
C7PEK2_CHIPD/1650-1757
F4KUN7_HALH1/3-121
B8GTC5_THISH/56-170
B8F9P1_DESAA/751-863
CHEB1_VIBCH/5-118
D3F1U6_CONWI/8-118
Q3IWH0_RHOS4/3-113
D7A6Z9_STAND/3-113
Q03XY0_LEUMM/5-114
B0RBQ9_CLAMS/22-140
H2VFM2_ZYMMO/6-118
B1ZU68_OPITP/11-122
C0R045_BRAHW/18-131
Q63UG9_BURPS/11-125
C1A5H1_GEMAT/8-130
A6W7C9_KINRD/20-129
B1ZXZ8_OPITP/699-811
A9FAV3_SORC5/615-729
Q2FRF9_METHJ/4-116
D6Z0C8_DESAT/5-115
Q2IG04_ANADE/118-237
A6VRJ8_MARMS/7-118
C7M251_ACIFD/5-118
Q9HUW7_PSEAE/126-239
D1CB22_THET1/18-127
D2QF10_SPILD/4-114
C6BZL3_DESAD/3-124
G8T9D7_NIAKG/5-117
E1R267_SPISS/638-750
Q3A8I9_PELCD/7-119
B8FBH6_DESAA/3-112
H2FXS4_OCESG/5-119
Q189L4_CLOD6/11-121
F5YK56_TREPZ/27-140
E1QF96_DESB2/645-759
A0LD32_MAGSM/6-116
Q1CX02_MYXXD/12-124
H0EEF2_GLAL7/255-354
A9WHS3_CHLAA/7-117
G4KXQ7_OSCVS/3-112
Q3A7S2_PELCD/47-129
D0KWK2_HALNC/597-706
Q01V91_SOLUE/3-113
F4L5T9_HALH1/4-113
D0KXA5_HALNC/17-127
E1Z699_CHLVA/8-124
A0LCG2_MAGSM/6-117
G2KQE5_MICAA/3-113
B8CWX9_HALOH/5-115
E3H9D8_ILYPC/11-113
D5SNH6_PLAL2/12-124
F0SKA1_PLABD/837-953
Q1IIL0_KORVE/3-115
G4KZP5_OSCVS/14-124
Q9K3I0_STRCO/5-118
Q7NSI0_CHRVO/184-308
F4KQJ7_HALH1/784-895
Q74A17_GEOSL/7-117
G8TAX8_NIAKG/2-116
Q63J46_BURPS/745-858
C5C4K9_BEUC1/4-117
E4RPX1_HALSL/4-118
B6IQQ8_RHOCS/4-120
Q5AY10_EMENI/1078-1201
Q7NDS0_GLOVI/4-116
Q0AAV1_ALHEH/9-120
Q2W8B1_MAGSA/25-146
C6Y0E6_PEDHD/5-116
B2KE01_ELUMP/10-122
Q7M9F8_WOLSU/6-116
D9R9B2_CLOSW/4-117
C0Z8K9_BREBN/6-115
C6X1P7_FLAB3/4-114
A0LDM5_MAGSM/3-117
G3XD98_PSEAE/667-782
D8HSZ3_AMYMU/7-125
B9L494_THERP/4-114
H8KTN4_SOLCM/599-710
A4J8A9_DESRM/32-142
A5EYF9_DICNV/5-118
Q1CXY5_MYXXD/4-112
D2QHT7_SPILD/7-118
Q128R5_POLSJ/6-130
E0TFW3_PARBH/8-119
Q126X3_POLSJ/6-117
Q0C1R7_HYPNA/1-108
E6UA32_ETHHY/4-112
F2NY09_TRES6/584-700
E8N447_ANATU/442-543
D3F9I6_CONWI/5-114
F8AA29_THEID/10-120
Q03TF3_LACBA/7-116
Q9I5T7_PSEAE/5-117
Q2FX97_STAA8/4-117
B7G551_PHATC/747-859
A4FEZ3_SACEN/11-120
Q47I40_DECAR/182-306
B2IF26_BEII9/3-113
Q6NNF2_DROME/176-297
C5AQW6_METEA/546-655
Q47E95_DECAR/3-112
E2LIR0_MONPE/63-180
Q820P9_NITEU/7-117
Q7MAR5_WOLSU/5-115
G7DSU0_MIXOS/1339-1450
Q5NRE9_ZYMMO/5-110
Q2W5A5_MAGSA/11-125
Q47JH8_DECAR/948-1060
G8NYC2_GRAMM/3-113
E8RJA4_DESPD/710-822
F8JCX9_HYPSM/5-117
Q2IPD1_ANADE/8-117
Q22D36_TETTS/1082-1205
Q7NMY1_GLOVI/12-125
B8GTG8_THISH/492-602
Q7VXX4_BORPE/4-114
Q47G82_DECAR/6-118
C6BZW5_DESAD/681-796
Q2W7M4_MAGSA/5-116
F2NGI5_DESAR/5-115
Q2RMH6_MOOTA/5-118
Q2W806_MAGSA/146-240
Q7CU78_AGRT5/142-251
G8R183_OWEHD/4-116
B2UQF5_AKKM8/6-126
D7A022_STAND/7-116
A0CTU7_PARTE/585-722
F8FJQ5_PAEMK/4-117
G8TQV6_NIAKG/4-111
G8TKC7_NIAKG/8-123
B0RCH9_CLAMS/3-112
A0C3J0_PARTE/4-88
D7A6L5_STAND/31-141
Q01RL6_SOLUE/4-116
D2SAE6_GEOOG/4-116
D7CXL1_TRURR/16-133
CHEB1_SHEON/5-116
B5YIY1_THEYD/8-121
D7A807_STAND/3-113
Q9ZBU8_STRCO/7-121
Q2S9E1_HAHCH/8-117
Q0A576_ALHEH/3-113
B5YIR2_THEYD/7-119
D5SSS8_PLAL2/12-124
F4KRY6_HALH1/4-111
C6BU58_DESAD/4-114
F8FNF0_PAEMK/717-829
C5AYC6_METEA/3-113
Q74DN1_GEOSL/548-662
H6LEX7_ACEWD/9-119
G8PM40_PSEUV/1-98
D5WWW9_BACT2/5-116
G1X703_ARTOA/916-1025
Q2IKI3_ANADE/5-115
Q186H9_CLOD6/5-114
D3RNQ8_ALLVD/15-129
C5C7H0_MICLC/11-123
B7XKU0_ENTBH/6-115
B2IB68_BEII9/6-116
C5CB48_MICLC/6-115
D5SUC7_PLAL2/4-118
E0TGE3_PARBH/4-118
Q2FRX7_METHJ/29-144
A4FNN5_SACEN/17-127
G7ZER3_AZOL4/169-284
C4L9V6_TOLAT/5-117
F2G5G9_ALTMD/1-98
E3GKX7_EUBLK/6-115
H2FT33_OCESG/181-300
F5YIP1_TREPZ/840-952
F0SKC0_PLABD/1320-1432
D3RVN6_ALLVD/12-124
Q7VSR3_BORPE/3-114
D5SVB0_PLAL2/665-780
C9RL24_FIBSS/1138-1254
Q3J9N7_NITOC/7-120
Q3A924_CARHZ/5-114
G8S7Q5_ACTS5/4-113
D4H597_DENA2/7-119
E1X5D8_BACMS/6-96
Q5WCP3_BACSK/4-116
Q2W649_MAGSA/1100-1212
Q6MMT8_BDEBA/459-571
E3I5W4_RHOVT/4-114
F5YNP0_TREPZ/12-125
Q9CET7_LACLA/4-112
A9G143_SORC5/8-121
E1R9I6_SPISS/4-117
A9WBE9_CHLAA/701-813
E8N5N0_ANATU/231-345
Q0ANH1_MARMM/458-573
B1ZQQ3_OPITP/7-119
Q2FR70_METHJ/4-115
Q480M1_COLP3/3-113
C6XPQ7_HIRBI/566-680
Q2G805_NOVAD/11-121
E1QM86_DESB2/11-119
Q2S8G9_HAHCH/3-113
C6D0P6_PAESJ/3-111
H0EZM1_GLAL7/974-1091
B1ZTF3_OPITP/85-140
F5YQH1_TREPZ/8-122
Q1IM00_KORVE/13-123
D8HJQ3_AMYMU/3-113
Q01WC4_SOLUE/9-120
G8T8A7_NIAKG/28-145
D3FDP5_CONWI/18-132
D5EE52_AMICL/3-113
C4XU16_DESMR/376-491
Q01NN5_SOLUE/9-119
C5B2P8_METEA/39-159
CHEB3_VIBCH/3-109
D6Y4V2_THEBD/4-113
B9L8L5_NAUPA/3-113
D2BD98_STRRD/5-118
H8L6A9_FRAAD/1105-1218
GRAR_STAA8/3-112
Q7NUU8_CHRVO/15-127
C1AA62_GEMAT/3-113
Q2LXW1_SYNAS/6-116
Q11TB6_CYTH3/5-116
D2V208_NAEGR/544-652
Q47Z35_COLP3/9-120
A9FPW5_SORC5/719-831
C7PN77_CHIPD/7-117
C5BVR1_BEUC1/7-119
F2JKA2_CELLD/5-113
D3BE35_POLPA/1312-1427
C4LG03_TOLAT/3-112
B3PF43_CELJU/8-121
E3H8U8_ILYPC/622-734
E3I0U8_RHOVT/15-124
D7GFI7_PROFC/13-125
E6SJZ6_THEM7/74-184
D2W330_NAEGR/789-901
B6IMX1_RHOCS/464-578
A4SZ97_POLSQ/5-117
Q89FC6_BRAJA/8-117
C4XJL7_DESMR/718-835
G8S2K0_ACTS5/6-116
D6GQW6_FILAD/7-118
B1YLX8_EXIS2/3-119
G0R429_ICHMG/292-417
A9F2X4_SORC5/817-931
Q2FS59_METHJ/3-114
Q749C7_GEOSL/765-877
Q1CVM8_MYXXD/8-118
B3PHD1_CELJU/6-119
CHEB_CLOAB/6-119
A5FJG2_FLAJ1/7-117
A1SGY8_NOCSJ/3-114
F2IHM9_FLUTR/6-118
B6ITI8_RHOCS/8-117
C7PKB7_CHIPD/1096-1207
B1ZYQ5_OPITP/3-116
D2B3E3_STRRD/4-116
Q025Z1_SOLUE/7-119
Q609M8_METCA/765-881
D4H895_DENA2/5-114
Q2S4R6_SALRD/4-116
A7HUM9_PARL1/4-114
Q47BU1_DECAR/52-164
Q5NRF1_ZYMMO/5-117
F8FMC0_PAEMK/5-118
Q7NN43_GLOVI/7-119
Q74CL8_GEOSL/705-817
G7ZH63_AZOL4/28-138
F4H794_CELFA/26-128
B8P999_POSPM/2013-2132
B0S1J7_FINM2/11-120
Q47A45_DECAR/8-117
A0LCR8_MAGSM/1160-1271
B1HZ32_LYSSC/1-108
E3GKK7_EUBLK/3-118
D5WX97_BACT2/6-116
A4J5S1_DESRM/4-113
D0LQA6_HALO1/129-248
D6Z2M9_DESAT/8-118
Q0AXB8_SYNWW/535-649
D2Q516_KRIFD/5-118
C4LAH5_TOLAT/4-118
G4TPV8_PIRID/1375-1493
A5FDE0_FLAJ1/11-129
D6Y6J7_THEBD/4-116
A0DTK6_PARTE/774-897
Q1IUH0_KORVE/8-118
G1UBC8_METCA/323-435
Q2JK23_SYNJB/4-113
Q478P2_DECAR/16-130
Q8TNM9_METAC/6-118
Q1QTK3_CHRSD/249-359
E4RQL9_LEAB4/1014-1125
Q8EAC5_SHEON/7-119
B2KC27_ELUMP/4-116
C5BWN3_BEUC1/4-117
G2KNZ3_MICAA/171-280
Q9KQJ2_VIBCH/186-306
A6VUQ0_MARMS/688-800
Q8F035_LEPIN/580-692
G2LJ63_CHLTF/7-118
Q7NYT2_CHRVO/779-892
F8HYU8_WEIKK/4-113
F2NDV4_DESAR/6-118
E9C180_CAPO3/968-1079
Q2S492_SALRD/15-127
Q1GAY4_LACDA/3-115
C1A983_GEMAT/15-128
Q47C11_DECAR/791-903
Q02B07_SOLUE/441-553
A9GC98_SORC5/62-168
C4ZEG3_EUBR3/5-117
H8KND3_SOLCM/1080-1194
C1F980_ACIC5/11-92
D3RRU3_ALLVD/3-114
C9RD34_AMMDK/10-119
Q2SBX6_HAHCH/7-120
F4L3J0_HALH1/4-112
F3ZVX2_MAHA5/4-117
G7Z8Z7_AZOL4/397-509
Q1IMW7_KORVE/5-115
Q028L3_SOLUE/12-133
C6X1B3_FLAB3/8-120
D2Q1D2_KRIFD/4-113
Q74CQ4_GEOSL/4-117
D4H1P5_DENA2/5-114
Q2IJ50_ANADE/4-114
C0QLY8_DESAH/18-128
Q12AH2_POLSJ/3-116
E6W5R4_DESIS/732-844
Q47B75_DECAR/3-112
A2EEU1_TRIVA/1301-1414
F4KSJ9_HALH1/4-116
G7Z7V3_AZOL4/1-112
A1TX84_MARAV/4-117
Q8DRF5_STRR6/4-117
A5FD79_FLAJ1/14-131
B3PKJ2_CELJU/1-101
E0TCC3_PARBH/157-270
F4KPV7_HALH1/6-121
A1U0C9_MARAV/522-639
D2PP98_KRIFD/5-117
G4RAE6_PELHB/1-102
Q9A7I2_CAUCR/8-118
Q2G6N7_NOVAD/12-125
D6Z3F2_DESAT/5-116
F8FGM8_PAEMK/10-122
A6VSV7_MARMS/938-1053
Q5AHA0_CANAL/2341-2463
G7ZBN8_AZOL4/613-732
Q6AN53_DESPS/292-402
D2AWW3_STRRD/4-116
Q01SI5_SOLUE/1-98
Q92CN5_LISMO/8-119
Q6MHL3_BDEBA/602-716
F0T035_SYNGF/8-118
Q9KEU4_BACHD/4-113
B8FHG0_DESAA/633-745
Q7NFU0_GLOVI/523-631
C4K6E9_HAMD5/359-471
A8PR46_MALGO/936-1009
A1AVV8_RUTMC/1-97
Q2IDW1_ANADE/9-120
B0REY9_CLAMS/17-130
D2QI70_SPILD/8-116
G8TEQ8_NIAKG/3-118
D2S9C3_GEOOG/4-116
E6X011_NITSE/761-876
F8JG29_HYPSM/3-114
B8FAK3_DESAA/6-118
G8NXA4_GRAMM/12-124
A6W0Q6_MARMS/7-117
A0B868_METTP/7-123
RSTA_ECOLI/4-113
D0LYV2_HALO1/9-125
Q47LZ3_THEFY/5-114
Q2SFY6_HAHCH/459-572
G8PTD1_PSEUV/4-113
CHEB3_MAGSA/9-117
D8PLH7_SCHCM/834-907
Q8Y6E2_LISMO/4-113
C7PCR3_CHIPD/468-579
D3Q6H3_STANL/4-115
D3QC07_STANL/1-111
F4Q9J5_DICFS/1496-1601
Q2RNK9_RHORT/771-892
C6CVX2_PAESJ/4-117
Q54JZ2_DICDI/422-538
Q0BWC2_HYPNA/7-118
F8A837_THEID/5-115
A6LJ90_THEM4/4-110
C0QJH8_DESAH/8-118
E1QFY4_DESB2/18-130
F0SLE5_PLABD/9-126
Q8PCF5_XANCP/22-133
Q9I2C7_PSEAE/3-115
G8PJ69_PSEUV/796-908
Q0AXB9_SYNWW/3-125
F8FIG6_PAEMK/4-117
G8S7Q1_ACTS5/4-118
B0TGM7_HELMI/7-123
B6IRI2_RHOCS/634-747
Q74DN0_GEOSL/3-126
G4RDK0_PELHB/6-116
YHCZ_BACSU/3-115
F8ADX8_THEID/506-615
Q0AWC5_SYNWW/5-114
D6Y9P9_THEBD/18-130
E0S1W6_BUTPB/133-244
A5FFE2_FLAJ1/3-113
C5B556_METEA/4-87
G7Z898_AZOL4/6-118
Q1IQS2_KORVE/5-118
Q5ZVZ6_LEGPH/3-113
A9GF78_SORC5/14-126
F2NDH7_DESAR/4-114
D2W2X6_NAEGR/633-686
D5EIS8_CORAD/3-116
Q0AMS5_MARMM/8-121
Q03TI9_LACBA/5-116
C6BSK5_DESAD/6-117
Q1IIY7_KORVE/11-122
Q820P7_NITEU/9-119
Q97F16_CLOAB/6-118
D3PWV7_STANL/5-119
G0J1C2_CYCMS/4-114
C7LZE7_ACIFD/4-113
C6D775_PAESJ/4-115
F2G548_ALTMD/11-135
E8MZ67_ANATU/5-114
Q2SC68_HAHCH/5-118
Q24HN5_TETTS/1031-1144
Q2FKW4_METHJ/4-115
A9FJT2_SORC5/5-114
G8TAZ6_NIAKG/6-120
E3HD15_ILYPC/133-243
B2A7J9_NATTJ/3-115
Q2INK1_ANADE/6-118
B1ZVP8_OPITP/4-116
D0LW86_HALO1/497-607
H7C6T2_BRAJA/5-117
D2PZY5_KRIFD/13-130
O27792_METTH/10-121
D2B5L0_STRRD/12-121
A0EEF2_PARTE/651-776
B1HPK1_LYSSC/5-114
D0LUG8_HALO1/6-118
F4H2L3_CELFA/13-126
A9B2B8_HERA2/4-112
Q1IKU5_KORVE/6-119
G7Z4D0_AZOL4/5-117
B0RF74_CLAMS/1-109
A9F790_SORC5/8-117
Q02BV0_SOLUE/16-116
Q9KFU9_BACHD/4-114
A5FM99_FLAJ1/4-114
DHKM_DICDI/2263-2380
BAER_ECOLI/13-122
G8TCG7_NIAKG/674-784
A0BS73_PARTE/711-834
I1BN05_RHIO9/1867-1983
C0Z6C7_BREBN/12-121
D0LXI2_HALO1/1576-1689
Q6AAV2_PROAC/4-113
A4F7V4_SACEN/4-115
Q6ARB9_DESPS/4-114
C5C903_MICLC/10-120
D2RJG8_ACIFV/4-117
C7QAE5_CATAD/50-157
D0LUL6_HALO1/13-125
B8GPN3_THISH/7-118
Q0S781_RHOSR/4-121
Q1AZL3_RUBXD/3-113
C7PAM8_CHIPD/8-121
A7ERE6_SCLS1/928-1009
A0BZ71_PARTE/677-791
G8SES4_ACTS5/3-116
B1ZTC5_OPITP/627-736
Q0A8W1_ALHEH/11-121
H8KT61_SOLCM/9-116
Q728C6_DESVH/128-241
Q2SC55_HAHCH/468-579
A5FCU0_FLAJ1/6-113
Q2LVM6_SYNAS/355-471
E0RT62_SPITD/4-116
E1QDA4_DESB2/4-115
Q47V33_COLP3/258-368
Q820L7_NITEU/3-113
Q1D0U2_MYXXD/30-140
C7QHG0_CATAD/988-1101
C6BRW9_DESAD/1187-1303
C8XAL3_NAKMY/3-121
A0LGU1_SYNFM/15-125
Q7NNY5_GLOVI/13-123
G7ZDU3_AZOL4/20-130
Q0VNU1_ALCBS/3-113
Q8A039_BACTN/1172-1283
Q2G7W7_NOVAD/7-117
E0TCC3_PARBH/5-117
Q2FRK0_METHJ/15-126
E8N5F5_ANATU/9-123
C9SHQ5_VERA1/904-1019
Q187M2_CLOD6/5-116
A5FE78_FLAJ1/5-112
B6IPE7_RHOCS/489-602
D2S7I6_GEOOG/8-117
F5XGP9_MICPN/4-113
E6W4P5_DESIS/6-116
F5WSX9_ERYRF/4-123
F0T1U0_SYNGF/5-115
B6IYL9_RHOCS/6-115
F2NRM3_TRES6/249-363
Q2LX20_SYNAS/6-116
Q2W7Q4_MAGSA/895-1009
G4KYE9_OSCVS/4-115
YBDJ_BACSU/6-113
F8F8X0_PAEMK/31-145
D8I1X3_AMYMU/1415-1528
C6D4A8_PAESJ/3-116
D5WQA4_BACT2/6-115
G8R008_OWEHD/5-123
B8GQ99_THISH/3-113
Q3J1S2_RHOS4/10-122
D3EZJ5_CONWI/8-117
B1HMF1_LYSSC/27-136
Q74BY7_GEOSL/9-119
CHEB1_AGRT5/7-115
E3PTG7_CLOSD/3-115
Q1CXR3_MYXXD/5-116
Q2FKX3_METHJ/4-115
Q0U9D3_PHANO/1114-1229
Q2GB34_NOVAD/23-133
Q7CTA5_AGRT5/3-113
H0EJW1_GLAL7/36-94
Q2SFX6_HAHCH/28-140
D3F702_CONWI/8-120
G4R944_PELHB/3-113
G8PJ67_PSEUV/4-116
C7RB54_KANKD/8-118
G7Z8E0_AZOL4/24-139
A5FW20_ACICJ/509-621
E4TRQ7_MARTH/5-117
A6TK02_ALKMQ/4-112
A9WI21_CHLAA/4-113
F8FGE2_PAEMK/11-123
ARR14_ARATH/13-125
F8FLJ0_PAEMK/1637-1747
Q9A537_CAUCR/567-680
B1YKM1_EXIS2/5-114
E8RG74_DESPD/461-573
E3PVW9_CLOSD/5-114
Q2SF29_HAHCH/39-150
Q9HYP9_PSEAE/13-125
E1QF80_DESB2/16-126
F8FQV3_PAEMK/17-125
G8PUE3_PSEUV/5-115
G8TAH9_NIAKG/9-119
Q47JI2_DECAR/515-631
D9QVY0_ACEAZ/6-118
Q7NNX7_GLOVI/4-114
C6BYX4_DESAD/629-744
E8RF11_DESPD/9-119
C5AQC9_METEA/7-115
Q9K1K2_NEIMB/6-117
Q479N8_DECAR/911-1022
G0IZ13_CYCMS/7-114
G8NYA1_GRAMM/10-120
A0LID9_SYNFM/836-948
Q9I696_PSEAE/2353-2465
Q7RWB9_NEUCR/2247-2367
C0QMI5_DESAH/14-123
D9R5V5_CLOSW/4-113
A1U3U2_MARAV/8-123
C5AZE9_METEA/787-900
Q1IIK9_KORVE/6-117
A9AUH9_HERA2/4-115
D9R4H1_CLOSW/3-115
Q0APQ1_MARMM/5-117
F4PTE6_DICFS/521-632
Q1AWJ6_RUBXD/767-903
F8FP21_PAEMK/7-121
H6LE36_ACEWD/4-115
C6XR17_HIRBI/6-117
G0SZG9_RHOG2/1024-1103
C0QBH0_DESAH/915-1027
A5EXP3_DICNV/4-116
Q2GB37_NOVAD/144-253
A4XI28_CALS8/4-114
G7ZHB5_AZOL4/663-776
A0LBU1_MAGSM/16-126
Q5B8M9_EMENI/1734-1851
H6LFQ7_ACEWD/4-114
B8FDD1_DESAA/8-120
C6BZD5_DESAD/26-137
C7PQC4_CHIPD/8-118
E6WXR8_NITSE/8-112
Q6A9U5_PROAC/26-141
B9L014_THERP/3-115
Q47AQ0_DECAR/5-113
Q7VVZ5_BORPE/8-117
C6BW48_DESAD/6-116
Q2W677_MAGSA/1-88
F2Z6H5_HALSA/5-115
C6XX29_PEDHD/5-113
A9GIX9_SORC5/91-200
Q31JL0_THICR/593-706
P72790_SYNY3/11-123
A5EY83_DICNV/5-116
D6YZV6_DESAT/7-117
A0LMY3_SYNFM/616-728
Q8TQS1_METAC/6-117
E1X1R7_BACMS/10-121
A7ELI4_SCLS1/1137-1269
F8F8J3_PAEMK/4-114
D2PVK0_KRIFD/3-113
A9CJ23_AGRT5/5-117
Q3Z9W9_DEHE1/3-114
H8L327_FRAAD/3-114
H8KQD3_SOLCM/7-119
A4FQU5_SACEN/4-115
C6X146_FLAB3/8-118
E4TR13_MARTH/6-116
Q1DE94_MYXXD/4-114
D2R7B7_PIRSD/9-122
A1U2S8_MARAV/5-118
Q89PC3_BRAJA/5-114
Q484G6_COLP3/13-122
B8FLE3_DESAA/7-128
A9EWU9_SORC5/1228-1340
C7RCP3_KANKD/5-114
SP0A_CLOAB/8-122
D3FDU2_CONWI/128-240
Q2S5H0_SALRD/4-111
F2IE54_FLUTR/6-115
E0TCV1_PARBH/7-124
D8LPB9_ECTSI/314-427
B2KAM3_ELUMP/4-115
Q47J75_DECAR/10-122
Q89XQ0_BRAJA/18-128
A0C2B8_PARTE/806-923
E3I160_RHOVT/14-126
Q5WG28_BACSK/169-284
Q5P2K9_AROAE/4-116
G1XIP1_ARTOA/318-434
B8FAJ2_DESAA/755-867
B6IMK7_RHOCS/386-499
A4J1B8_DESRM/9-118
A0LAA0_MAGSM/393-508
Q7MAJ1_WOLSU/5-118
Q47BE3_DECAR/8-118
Q7NPJ3_GLOVI/5-131
F5YMP9_TREPZ/7-119
Q1IQN7_KORVE/40-152
B2V7B6_SULSY/6-117
Q3J0U5_RHOS4/5-117
E0TFX1_PARBH/13-128
C5CGA7_KOSOT/4-113
E3HD72_ILYPC/5-115
Q2IPG4_ANADE/9-119
C7NKS6_KYTSD/1-110
F2GDA3_ALTMD/3-113
Q2WAP7_MAGSA/20-129
Q7NWW0_CHRVO/17-132
E8RCU2_DESPD/827-939
F4CSM9_PSEUX/4-114
C6D0U7_PAESJ/517-630
C4XJL8_DESMR/3-115
Q7CZE9_AGRT5/742-854
Q0VMJ6_ALCBS/4-117
F8JDQ4_HYPSM/1265-1375
B3PGP7_CELJU/920-1035
Q2JI89_SYNJB/298-410
E0RS04_SPITD/4-116
D3F8W2_CONWI/30-138
E1QMF4_DESB2/5-115
E1QF95_DESB2/4-111
Q479E1_DECAR/12-122
A9KSV1_CLOPH/4-113
G8SHL5_ACTS5/534-644
A3DDL2_CLOTH/19-129
D9SQU6_CLOC7/7-120
Q2S5A3_SALRD/1210-1323
Q1CXM2_MYXXD/34-147
C6D2K2_PAESJ/4-119
Q74AY2_GEOSL/62-176
D2BEB0_STRRD/5-116
A9B3U6_HERA2/541-651
E3HAS0_ILYPC/6-116
D2Q3Q8_KRIFD/4-115
Q2W8H9_MAGSA/7-120
F2NFR2_DESAR/4-111
Q6AQA4_DESPS/433-526
B2A269_NATTJ/5-119
E3GLA6_EUBLK/9-119
Q9RRR8_DEIRA/6-115
Q5P4F9_AROAE/142-250
G8TGW2_NIAKG/4-116
D3RQ92_ALLVD/7-117
Q2FLR5_METHJ/4-115
Q027R2_SOLUE/25-137
D4H3E4_DENA2/3-112
A0E1F6_PARTE/759-882
G7Z5D3_AZOL4/8-116
H8L2T1_FRAAD/186-308
MCS4_SCHPO/450-502
E0THN7_PARBH/39-131
A0C2B6_PARTE/806-877
B2IB70_BEII9/5-117
B1ZR73_OPITP/8-118
Q749C1_GEOSL/7-117
B9L7R6_NAUPA/3-111
D3RNA0_ALLVD/393-507
A9CHV0_AGRT5/3-113
G8TBM8_NIAKG/3-113
Q2RYR0_SALRD/7-117
C4XGR4_DESMR/5-116
Q5WL23_BACSK/4-114
B1HSI0_LYSSC/15-124
O26540_METTH/6-117
E1R6D5_SPISS/4-115
G8PGH1_PSEUV/14-123
G8NP54_GRAMM/8-120
B3PE06_CELJU/6-116
D3BDG4_POLPA/512-623
H2J6N6_MARPK/29-149
D0LFR4_HALO1/485-596
F4QF10_DICFS/445-539
C4XNA6_DESMR/19-129
G8PMB2_PSEUV/8-117
F4CUI5_PSEUX/13-125
Q1ILI0_KORVE/15-125
A9WGY6_CHLAA/9-120
Q47HI8_DECAR/592-713
C7MBS7_BRAFD/3-120
B8P4B7_POSPM/1457-1584
CIAR_STRR6/4-113
Q0SHD4_RHOSR/4-113
D4H6S3_DENA2/9-118
F8L108_PARAV/19-132
D8HLH1_AMYMU/4-115
G2LHC7_CHLTF/28-139
F2IFU8_FLUTR/6-115
D2PKG5_KRIFD/1-115
FIMZ_ECOLI/6-118
F2IID6_FLUTR/6-120
Q72FF4_DESVH/3-123
C4Z891_EUBR3/28-141
F4CYP8_PSEUX/7-119
G0SXV8_RHOG2/2391-2505
G7Z2D0_AZOL4/814-920
D4H359_DENA2/8-118
F5YMP8_TREPZ/407-525
Q24N00_DESHY/7-117
D6Z3D3_DESAT/6-130
D2QI08_SPILD/3-115
H8L2S4_FRAAD/4-116
E8R129_ISOPI/14-124
E1QGJ8_DESB2/1106-1218
D5EQ31_CORAD/5-114
Q1DEC4_MYXXD/609-718
Q0B029_SYNWW/3-115
Q2W1D4_MAGSA/34-148
E8R4F7_ISOPI/6-116
G7ZFN4_AZOL4/4-117
G8SLG4_ACTS5/4-116
C8XAW3_NAKMY/604-710
E1QDA1_DESB2/6-116
Q180B0_CLOD6/5-114
A8I580_CHLRE/7-118
A6VWM8_MARMS/129-242
D9QQU5_ACEAZ/4-116
C0QLN8_DESAH/549-659
Q121U0_POLSJ/34-151
G7Z3Z0_AZOL4/8-118
E0RUL9_BUTPB/4-117
C7NLF3_KYTSD/9-119
Q47ME5_THEFY/33-143
Q9A944_CAUCR/4-116
E8N4B9_ANATU/6-118
G8QTE8_SPHPG/5-126
C0QCI9_DESAH/142-254
F8I4N4_SULAT/3-113
C6X340_FLAB3/5-115
D2AW70_STRRD/6-121
Q01X79_SOLUE/1145-1256
F3ZWI0_MAHA5/4-118
C7PLV7_CHIPD/19-130
E0TCA4_PARBH/512-627
D6ZKV1_MOBCV/4-112
G4KZ56_OSCVS/4-116
C7PEI4_CHIPD/4-113
A9WH14_CHLAA/5-117
E1WY66_BACMS/8-122
A0LKY0_SYNFM/873-985
A0D8N7_PARTE/591-716
A9GI62_SORC5/394-506
Q6ARN6_DESPS/9-117
Q9A7I0_CAUCR/5-117
D2VQ33_NAEGR/602-708
D4H3I6_DENA2/6-115
Q8P5I9_XANCP/3-113
C6CYU5_PAESJ/5-116
F8FGW3_PAEMK/7-119
Q2WAJ7_MAGSA/6-118
D9R0A1_CLOSW/4-117
Q0VN13_ALCBS/10-122
C6D490_PAESJ/3-116
A9AWX4_HERA2/11-121
Q72EE2_DESVH/4-114
D9QVY6_ACEAZ/6-118
G8TDQ4_NIAKG/5-112
C6D427_PAESJ/3-116
Q4FQP0_PSYA2/5-121
G4R9K6_PELHB/5-118
E1QZD2_OLSUV/4-122
Q47KF4_THEFY/10-122
F0SGF3_PLABD/444-557
Q1IM85_KORVE/1011-1123
A4SZV8_POLSQ/570-682
Q8KAU3_CHLTE/7-121
Q5NNG2_ZYMMO/5-117
Q54EN9_DICDI/711-824
Q3A5D1_PELCD/4-115
G8R3F4_OWEHD/10-120
A6WF94_KINRD/1-115
D6Y2J5_THEBD/6-121
Q47T93_THEFY/1277-1390
B1ZPM9_OPITP/5-116
Q2W1Z0_MAGSA/13-127
G4TIB8_PIRID/917-1004
Q2SJ15_HAHCH/6-130
Q24HP0_TETTS/1257-1404
Q7D4W8_MYCTU/63-173
D2QUK2_SPILD/4-117
B1HUZ8_LYSSC/5-114
A0EIF0_PARTE/631-746
D2S4W9_GEOOG/697-809
F8ABZ2_THEID/3-113
Q9ZE75_RICPR/3-113
E0TFX2_PARBH/6-112
A9WAQ8_CHLAA/10-122
D2QR68_SPILD/4-114
E6W4V2_DESIS/12-126
E8RDG8_DESPD/6-117
Q7CWZ7_AGRT5/3-113
Q2RRW3_RHORT/4-118
Q79EE5_SYNY3/4-118
C1ADQ7_GEMAT/500-612
B8GQC0_THISH/7-118
A1U694_MARAV/124-240
Q2FQP3_METHJ/4-115
A7TBB1_NEMVE/6-116
Q01QB9_SOLUE/383-493
A4J8T1_DESRM/6-115
Q18AU3_CLOD6/4-117
Q2RN63_RHORT/48-158
G4RBL4_PELHB/5-117
E1R3P4_SPISS/8-114
A6TQL4_ALKMQ/5-114
D2R1M2_PIRSD/799-912
Q47T91_THEFY/4-116
F8FP23_PAEMK/992-1105
A1TZ22_MARAV/6-118
E1QF79_DESB2/8-118
D3RPW4_ALLVD/605-718
E4TPX6_MARTH/6-127
F4LV05_TEPAE/9-121
H8KM26_SOLCM/44-155
Q2IKG8_ANADE/5-119
G8NP51_GRAMM/15-124
F8IAR6_SULAT/4-116
A6H1A9_FLAPJ/4-116
B1HQY0_LYSSC/9-119
G8TCB6_NIAKG/5-122
Q483U7_COLP3/1043-1132
F5XGH9_MICPN/3-120
F4L890_HALH1/3-110
Q9HR09_HALSA/26-131
D1BPS5_VEIPT/3-113
D5EJM2_CORAD/14-126
A4J6F9_DESRM/913-1027
Q1CWG7_MYXXD/25-140
Q2IDR5_ANADE/628-740
Q1H470_METFK/33-146
H2FTY0_OCESG/3-121
H6LJR5_ACEWD/4-113
G8SKF4_ACTS5/3-121
Q1IJ90_KORVE/12-124
Q183S6_CLOD6/4-117
Q63KK3_BURPS/12-133
Q74GE8_GEOSL/6-116
F7V4S3_CLOSS/4-116
C6CWJ3_PAESJ/10-122
Q8E8N9_SHEON/3-113
Q12FM5_POLSJ/16-128
Q74EZ8_GEOSL/5-115
C4XHW4_DESMR/7-123
A9WIX4_CHLAA/6-119
C7Q791_CATAD/3-118
F8A8F8_THEID/5-115
E1X155_BACMS/4-114
C8W3Q1_DESAS/6-116
Q8RAU5_THETN/10-122
Q9AA83_CAUCR/474-586
Q5FR83_GLUOX/4-116
D5SMV1_PLAL2/7-119
A1SHH6_NOCSJ/4-116
D3RMG8_ALLVD/4-116
Q5FSN6_GLUOX/3-108
Q8P3J5_XANCP/1030-1140
G8TQW5_NIAKG/5-117
Q47VK8_COLP3/1016-1128
F0SL02_PLABD/787-899
Q8XI81_CLOPE/1-41
G8S8E2_ACTS5/13-123
B2V5Y8_SULSY/3-113
A0DD19_PARTE/765-894
Q9KKK0_VIBCH/3-113
Q9KC62_BACHD/173-293
D0LTQ8_HALO1/1233-1344
E6UGW5_RUMA7/4-113
Q028L4_SOLUE/12-129
A9FI10_SORC5/315-429
C1A9U5_GEMAT/13-125
F7V4J8_CLOSS/4-113
Q8EZG0_LEPIN/12-122
C0QF47_DESAH/9-120
E3PUB3_CLOSD/12-123
F8FEQ6_PAEMK/149-261
G8SDH2_ACTS5/3-120
C7PDJ9_CHIPD/5-115
A9WCL4_CHLAA/289-401
Q9RKT8_STRCO/6-118
B8FL29_DESAA/59-172
F8FCF3_PAEMK/5-115
A0DXZ6_PARTE/644-764
A1SPS3_NOCSJ/691-807
D0KY46_HALNC/4-115
Q47XQ6_COLP3/3-115
Q2G705_NOVAD/5-115
F8J5C3_HYPSM/13-126
F2IHU7_FLUTR/3-114
D9QPQ2_ACEAZ/7-116
F8HY89_WEIKK/4-113
Q8EFI3_SHEON/185-305
Q020X7_SOLUE/9-120
D6ZHN9_MOBCV/9-121
A0DM01_PARTE/638-756
A9G298_SORC5/19-129
A7HV61_PARL1/3-110
C4XHD0_DESMR/6-117
G8TD62_NIAKG/4-116
A0D1K1_PARTE/705-824
G8SHX9_ACTS5/6-116
F8FNF8_PAEMK/5-118
F8J705_HYPSM/7-118
E1QFY5_DESB2/8-120
B8FAH8_DESAA/7-116
F2GD05_ALTMD/5-109
B8FLE4_DESAA/796-907
Q2IQQ6_ANADE/155-263
D7A511_STAND/645-752
C7PBB4_CHIPD/6-113
Q2W3Y1_MAGSA/4-116
A0LDG8_MAGSM/555-668
A9RKH5_PHYPA/1048-1181
E1X670_BACMS/320-432
A6W4S2_KINRD/7-121
Q8E948_SHEON/913-1026
Q2RY59_RHORT/28-149
A7HU84_PARL1/527-643
Q7UVC1_RHOBA/52-161
Q5AVI3_EMENI/593-682
B5YK20_THEYD/4-114
Q9K6U7_BACHD/12-124
B2A521_NATTJ/5-119
C0QGV5_DESAH/7-118
D8I686_AMYMU/3-113
C0QEL9_DESAH/20-130
D1BL25_VEIPT/5-114
Q5NPY0_ZYMMO/694-804
A0CA90_PARTE/696-811
A0LA05_MAGSM/368-480
Q7NRD9_CHRVO/5-114
E0RYU8_BUTPB/5-116
F5YNX2_TREPZ/432-549
D2R311_PIRSD/12-121
D1B8J0_THEAS/5-119
G7ZH31_AZOL4/492-605
C8WP93_EGGLE/4-114
Q5WG45_BACSK/3-115
Q2W652_MAGSA/8-121
E4TVR0_MARTH/4-119
C7PAK7_CHIPD/1061-1172
Q8RAB9_THETN/7-120
Q9ABE4_CAUCR/8-107
Q0W0C3_UNCMA/14-125
E3GIJ0_EUBLK/3-112
Q0SKM6_RHOSR/3-113
Q01NC6_SOLUE/6-118
F4PWA2_DICFS/669-787
Q9KPJ9_VIBCH/6-115
E1QD99_DESB2/3-113
D2PXV2_KRIFD/11-122
Q89ER9_BRAJA/3-110
Q2IP53_ANADE/6-116
C4XMX2_DESMR/3-113
A9EXN0_SORC5/6-119
G0J8E3_CYCMS/8-120
G8S2F3_ACTS5/4-118
Q7NSC3_CHRVO/896-1010
D7GHV6_PROFC/16-131
A9WCR9_CHLAA/5-114
E8R1Z2_ISOPI/388-499
Q01WI8_SOLUE/391-503
G1XR22_ARTOA/994-1110
C0Z8U7_BREBN/4-114
C6XJK4_HIRBI/16-130
Q9KG43_BACHD/4-113
F9ZBA1_ODOSD/32-142
F4H043_CELFA/5-109
Q5NY93_AROAE/648-760
D2AZA9_STRRD/4-113
C4XRV7_DESMR/3-125
C5AW42_METEA/7-115
G7ZDS8_AZOL4/6-117
G2LIL0_CHLTF/5-117
Q1DC19_MYXXD/12-124
D3RNT2_ALLVD/792-903
Q82TP4_NITEU/13-125
C4R5W4_PICPG/354-464
C0QGI5_DESAH/6-117
Q7CUK4_AGRT5/13-123
A0LCY6_MAGSM/676-789
B1ZQK1_OPITP/6-115
D5SWE1_PLAL2/7-117
C4LAP2_TOLAT/530-641
Q8XM50_CLOPE/4-113
B2IBS8_BEII9/5-126
Q01VK0_SOLUE/5-120
Q24PD6_DESHY/9-118
A9AVT7_HERA2/6-122
A9RPN3_PHYPA/615-731
E3GJP0_EUBLK/3-113
A5FDC7_FLAJ1/6-122
A1SFF4_NOCSJ/5-117
Q3A4Q0_PELCD/6-119
E4T844_PALPW/5-115
Q47I39_DECAR/9-122
A9FFH2_SORC5/16-128
D2QYB7_PIRSD/8-120
D2VKE2_NAEGR/492-608
C8VYC8_DESAS/6-116
D2QYR2_PIRSD/36-147
C0ZF78_BREBN/6-116
D2Q428_KRIFD/6-116
Q1CZK5_MYXXD/8-122
F2G2H5_ALTMD/4-112
D8PTY5_SCHCM/428-538
B7J3C5_ACIF2/8-118
D3RPS7_ALLVD/922-1034
H8KT96_SOLCM/7-114
CREB_ECOLI/6-116
H6LHX2_ACEWD/4-114
D6Z2N0_DESAT/14-124
D2S5C5_GEOOG/3-115
Q60AL8_METCA/631-744
G7ZJ64_AZOL4/425-540
A9T0F5_PHYPA/632-748
A9KP17_CLOPH/9-121
A0C6X6_PARTE/644-770
B7J5Z6_ACIF2/11-120
E6SJY9_THEM7/3-113
Q6F8D2_ACIAD/11-120
A0DNC9_PARTE/675-794
Q1H4Y5_METFK/6-117
C7QFW4_CATAD/4-113
F4H6H1_CELFA/5-118
F4S2B6_MELLP/32-159
C6BZE2_DESAD/5-118
Q7UEX4_RHOBA/24-133
P73724_SYNY3/9-126
C5AQW6_METEA/666-775
Q6MHV3_BDEBA/6-117
H6LJ22_ACEWD/1-114
C6D752_PAESJ/3-118
A7G0H1_CLOBH/30-139
D2QM98_SPILD/9-120
APRR3_ARATH/66-180
DHKD_DICDI/1360-1480
D8HP92_AMYMU/10-131
A9B4E9_HERA2/8-113
E1QFY3_DESB2/18-128
C5C4C2_BEUC1/4-116
Q5ZWB1_LEGPH/6-116
C0ZA05_BREBN/6-116
F8I8C9_SULAT/11-120
O86632_STRCO/4-116
Q8R5N9_FUSNN/5-115
A6WB23_KINRD/10-124
E8RD99_DESPD/8-120
C9SDY9_VERA1/370-464
Q1DCL7_MYXXD/8-118
C6BRZ5_DESAD/1253-1368
D6XWL6_BACIE/4-113
Q2FQA5_METHJ/7-119
D9SU13_CLOC7/4-115
C6XZP6_PEDHD/11-121
Q1D604_MYXXD/438-549
Q0AR93_MARMM/23-133
B7J8X7_ACIF2/11-120
F4KUW2_HALH1/6-113
G8QVK1_SPHPG/552-662
Q0ATH2_MARMM/17-129
D2B157_STRRD/4-113
Q3JE99_NITOC/324-436
Q2FT91_METHJ/11-123
Q5AFM4_CANAL/1807-1917
Q31JS2_THICR/4-114
A6VYI8_MARMS/12-125
G7Z4Z5_AZOL4/25-135
Q02D70_SOLUE/812-924
C6XXG7_PEDHD/7-117
C8X9F3_NAKMY/3-118
G4RA55_PELHB/11-123
Q013M0_OSTTA/38-155
Q6A987_PROAC/3-114
Q2IKY1_ANADE/12-122
B8C6W8_THAPS/1-108
Q2LVU0_SYNAS/5-117
D0LWJ6_HALO1/6-116
C8WMN2_EGGLE/7-117
H6QSI2_PUCGT/3477-3589
G8S8N7_ACTS5/7-119
B9KYX7_THERP/11-121
D9R554_CLOSW/4-118
G7Z5V4_AZOL4/512-625
Q842F8_RHOSR/4-116
C0ZIW2_BREBN/3-113
G8TFM4_NIAKG/1-117
A1SI52_NOCSJ/811-925
Q82YZ1_ENTFA/3-113
Q2LSK7_SYNAS/7-122
B1HNE7_LYSSC/5-114
C7MDU8_BRAFD/17-126
D2B1N3_STRRD/7-121
F8FEH2_PAEMK/1270-1383
Q2FWH6_STAA8/5-114
C6BTV7_DESAD/6-113
H6LHX3_ACEWD/4-113
D9SRI0_CLOC7/4-116
C6D185_PAESJ/4-117
D3B3H3_POLPA/170-285
Q2SLH6_HAHCH/482-594
A0D9W7_PARTE/662-788
G8QZ76_OWEHD/659-775
A9AYH1_HERA2/8-117
E4RYF7_LEAB4/1063-1174
A6VYK9_MARMS/4-113
F2KW85_PREDF/468-579
F8FG29_PAEMK/4-117
G8SEA5_ACTS5/21-126
Q0AR58_MARMM/3-113
D2SB03_GEOOG/41-153
G7ZDT0_AZOL4/1-110
B8GLJ5_THISH/10-122
CYAD_DICDI/955-1073
G7ZEJ3_AZOL4/3-117
E1X669_BACMS/64-174
D6GQM4_FILAD/6-115
Q9KSB1_VIBCH/73-184
D8HXM2_AMYMU/4-113
C1A7J8_GEMAT/5-115
B8P7I4_POSPM/754-844
E3H6P7_ILYPC/3-116
F5YMV8_TREPZ/692-808
O26648_METTH/75-186
Q72BS1_DESVH/911-1026
A8PI69_COPC7/633-753
D3RNB0_ALLVD/770-882
A9WI76_CHLAA/5-114
B9L9Z0_NAUPA/14-124
A9T651_PHYPA/802-873
B8FJ54_DESAA/674-786
Q9L0J7_STRCO/1-119
Q1CXM1_MYXXD/2212-2323
G0R564_ICHMG/318-441
E6W078_DESIS/12-122
F5YP82_TREPZ/852-969
A1SG97_NOCSJ/7-119
Q746Z1_GEOSL/5-119
Q63MG9_BURPS/10-119
C0QC65_DESAH/4-114
E8R6L6_ISOPI/15-129
Q74AN9_GEOSL/3-116
Q0U9K2_PHANO/974-1090
F8J4T6_HYPSM/24-134
I1C5D2_RHIO9/2070-2187
B8PEC3_POSPM/677-750
Q9A3B8_CAUCR/4-111
D3EQ37_UCYNA/7-120
F8I6Z8_SULAT/1-91
E6UBT8_RUMA7/6-115
E8N4U4_ANATU/11-123
C6D7X2_PAESJ/4-119
E8RJT4_DESPD/6-116
C1AC67_GEMAT/565-678
G2KSK4_MICAA/5-117
G8SC13_ACTS5/1-97
A9B1N1_HERA2/5-114
A6VW57_MARMS/11-122
Q5WD84_BACSK/3-115
G8TIV5_NIAKG/3-111
F2GBD5_ALTMD/678-795
D5STV2_PLAL2/3-130
A0LLV7_SYNFM/10-134
D2AZK2_STRRD/446-546
Q2IKN4_ANADE/1-101
A6W9J4_KINRD/4-116
Q2W3E1_MAGSA/25-139
RCSC_ECOLI/827-937
F2G3E7_ALTMD/4-117
Q9KFS9_BACHD/4-116
Q0ARL2_MARMM/10-134
A0L8N5_MAGSM/660-775
Q8XMP6_CLOPE/6-118
Q2GHC4_EHRCR/11-123
C0Z8Q6_BREBN/4-115
D4H7Z2_DENA2/4-114
Q82YV3_ENTFA/6-117
D5EQD8_CORAD/657-771
H8KT77_SOLCM/6-114
D6Z0E4_DESAT/7-117
A9GGI4_SORC5/31-140
A6VYI8_MARMS/148-261
A0EBK2_PARTE/551-673
Q31FK5_THICR/184-309
C4XTY1_DESMR/4-113
D3F8B4_CONWI/5-116
Q8U504_AGRT5/19-126
A1SCF3_NOCSJ/3-113
Q1D6D0_MYXXD/7-121
A5I284_CLOBH/6-115
C4LC82_TOLAT/10-120
H2J665_MARPK/3-117
G8R0T9_OWEHD/5-126
B0RD23_CLAMS/26-138
C1F244_ACIC5/3-114
Q6MHD7_BDEBA/403-518
E8RG75_DESPD/3-116
D2R4P1_PIRSD/4-114
C6BUD4_DESAD/132-244
C8X7G8_NAKMY/4-113
Q7USM0_RHOBA/22-136
A1SGH1_NOCSJ/707-823
Q22CX2_TETTS/1386-1505
Q602T5_METCA/13-123
Q02BW9_SOLUE/6-122
E8N394_ANATU/6-118
D6XY82_BACIE/5-118
Q01RQ0_SOLUE/629-741
Q1QZ82_CHRSD/1190-1303
E1WZJ0_BACMS/12-121
F5YK04_TREPZ/4-114
E6U2Q8_ETHHY/4-113
B5YFV1_THEYD/769-882
ARR19_ARATH/36-146
H6LJB2_ACEWD/802-929
Q1D9D8_MYXXD/6-116
Q1D3G2_MYXXD/14-126
Q7NTC1_CHRVO/6-116
Q0ANB6_MARMM/733-845
A6W3J9_MARMS/22-140
Q01W36_SOLUE/740-852
Q89V58_BRAJA/1045-1157
G0J4I6_CYCMS/791-907
Q74DJ6_GEOSL/10-120
F2IG34_FLUTR/3-113
Q01R29_SOLUE/4-120
Q5KPB6_CRYNJ/1471-1554
Q2GBD9_NOVAD/5-114
A4VEV9_TETTS/1100-1224
AHK1_ARATH/1046-1193
B8F8Z4_DESAA/8-118
D5SSS9_PLAL2/478-589
H8KZ20_FRAAD/3-113
C5C5A3_BEUC1/5-119
C6XS11_HIRBI/6-122
D2BDW2_STRRD/4-113
D5SRV4_PLAL2/7-119
G8TIK2_NIAKG/4-113
Q1H1T7_METFK/44-146
D6Y0P0_BACIE/4-113
O51970_HALSA/95-204
Q1IRV4_KORVE/4-114
Q8F0H9_LEPIN/12-124
Q74F33_GEOSL/6-119
A1U5M1_MARAV/3-113
C0QJ53_DESAH/8-118
C6C051_DESAD/524-639
G8SD71_ACTS5/10-122
Q1GZZ1_METFK/8-121
Q47K60_DECAR/7-116
F8FLJ0_PAEMK/1515-1624
D0L0P1_HALNC/179-299
E4T6G2_PALPW/743-857
A5FA01_FLAJ1/6-116
A9NE52_ACHLI/8-123
RESD_BACSU/9-118
A0LCI6_MAGSM/956-1071
D2Q4A1_KRIFD/5-119
Q11SC6_CYTH3/8-131
A3DEX0_CLOTH/6-118
A0BRT7_PARTE/834-952
Q01RZ5_SOLUE/637-748
Q5FT74_GLUOX/1092-1204
E8QX82_ISOPI/860-972
C1A8M2_GEMAT/3-116
D2R5T3_PIRSD/6-118
C4XL00_DESMR/7-123
Q124P8_POLSJ/29-139
Q5WJ71_BACSK/4-115
Q1D2J0_MYXXD/7-121
Q00ZH3_OSTTA/32-144
A9G5C3_SORC5/4-119
B1ZNR6_OPITP/498-619
B8GT38_THISH/7-117
D2ARZ6_STRRD/4-116
Q3J356_RHOS4/3-113
E4TNP1_MARTH/7-114
F8F6F6_PAEMK/1-112
B3E0R0_METI4/11-120
Q74A56_GEOSL/9-115
D2S7U7_GEOOG/3-116
Q482L9_COLP3/5-116
E6UL54_RUMA7/4-110
D6Z5N3_DESAT/7-117
Q5ZSR0_LEGPH/11-130
Q1CXA1_MYXXD/701-813
Q2WA22_MAGSA/3-110
Q11TU8_CYTH3/7-124
F8AE04_THEID/603-715
G4RBC9_PELHB/5-117
C7Q3V5_CATAD/5-118
Q5KDZ8_CRYNJ/1649-1774
E6SJU3_THEM7/4-114
Q7UP40_RHOBA/69-180
E0TGV1_PARBH/531-640
B2A6G2_NATTJ/6-118
H6LJ00_ACEWD/7-116
E0S2K9_BUTPB/173-292
A5FNE5_FLAJ1/610-720
Q9KSP3_VIBCH/4-116
F0SHW7_PLABD/8-118
F8FJV3_PAEMK/3-116
B3PDX5_CELJU/18-130
Q89S14_BRAJA/8-121
A9SMD9_PHYPA/21-143
F5YH52_TREPZ/809-925
D9SQT5_CLOC7/573-690
E0TD10_PARBH/521-633
A0EBP4_PARTE/702-825
Q8EE51_SHEON/5-116
Q7VE63_PROMA/5-117
B8GQJ4_THISH/25-140
Q2W8S3_MAGSA/8-123
C1AAC5_GEMAT/7-116
Q7UHM1_RHOBA/579-692
C7ND40_LEPBD/5-114
Q11W09_CYTH3/4-116
Q47ED8_DECAR/8-117
PDE8A_HUMAN/82-198
A5EXP4_DICNV/10-122
D8M9P2_BLAHO/136-238
C8WHW7_EGGLE/4-117
C6D0I0_PAESJ/4-113
A0CB62_PARTE/773-896
A0LAE7_MAGSM/8-123
C0QJW0_DESAH/9-122
C0QKU9_DESAH/9-122
D9SS30_CLOC7/4-113
E4RSZ1_LEAB4/7-117
A1U7G7_MARAV/922-1032
Q2JDV8_FRASC/1-109
B2A5Z5_NATTJ/365-478
A9G147_SORC5/374-487
Q24T73_DESHY/5-116
A6VW97_MARMS/3-113
Q1D2J2_MYXXD/33-147
G7Z4Y5_AZOL4/5-117
Q9A4R4_CAUCR/3-113
B1ZUL4_OPITP/3-113
F8FBB9_PAEMK/8-120
A9SKR6_PHYPA/281-330
D3Q8S2_STANL/4-113
B1HZS1_LYSSC/4-111
E1QJ11_DESB2/4-74
A4XH25_CALS8/1-60
D2QE19_SPILD/7-123
D1B7G7_THEAS/12-124
E8N077_ANATU/26-138
YCCH_BACSU/4-114
E4T6F9_PALPW/9-130
Q2S2K7_SALRD/7-118
A1TXX0_MARAV/9-119
Q1DEY0_MYXXD/44-156
Q1H354_METFK/7-119
C6XXD2_PEDHD/6-119
Q03SP6_LACBA/4-114
E4T6F5_PALPW/4-114
Q7MAA8_WOLSU/3-110
Q9WY30_THEMA/3-111
G2LF81_CHLTF/17-129
E1R2Z8_SPISS/4-117
Q3Z8T3_DEHE1/8-118
F4KQA0_HALH1/4-111
QSEB_HAEIN/3-113
Q2G791_NOVAD/9-122
A9B1I2_HERA2/6-118
Q2W682_MAGSA/12-124
Q3Z9P7_DEHE1/4-115
H2G0E4_OCESG/3-112
Q7MWB1_PORGI/3-113
E1ZP86_CHLVA/4-125
B9L1R6_THERP/8-119
F2G6L0_ALTMD/5-117
Q4FRH2_PSYA2/32-151
C7NCT1_LEPBD/4-115
Q3J610_RHOS4/16-124
A5FHY1_FLAJ1/5-112
B0RDU0_CLAMS/38-148
D7GCE3_PROFC/21-135
Q2SL72_HAHCH/28-137
Q72FG6_DESVH/4-114
C0QI64_DESAH/30-151
Q029M9_SOLUE/11-122
Q5NZ25_AROAE/3-113
Q1D546_MYXXD/325-440
Q47JJ0_DECAR/607-723
C0Z5T8_BREBN/3-114
Q1CVV3_MYXXD/387-499
D4H7K2_DENA2/4-116
Q63TE5_BURPS/1-116
E3PSI1_CLOSD/6-119
Q2W3Z3_MAGSA/809-916
F4L009_HALH1/1124-1235
Q8P8T7_XANCP/6-113
E8RJK7_DESPD/770-844
E3GDE5_EUBLK/4-112
F0SG52_PLABD/8-123
G4R8V9_PELHB/3-113
Q7URS1_RHOBA/95-207
F8AAM2_THEID/5-116
D2SEZ1_GEOOG/8-120
F8F4V9_PAEMK/5-115
A4FQT2_SACEN/4-118
A0LFW7_SYNFM/7-117
B5YHW6_THEYD/5-117
A3DDU6_CLOTH/5-114
Q8F6P8_LEPIN/4-115
Q2LXZ4_SYNAS/559-674
C7PDE8_CHIPD/3-112
D3RMU5_ALLVD/9-121
E6W3K4_DESIS/9-118
Q182X2_CLOD6/5-117
F9W9H4_TRYCI/3-113
G8TF50_NIAKG/1064-1182
Q6AJ68_DESPS/391-503
Q2LYF9_SYNAS/7-117
F2NCS3_DESAR/7-117
F4QBL1_DICFS/980-1071
F2GAX1_ALTMD/829-944
Q9KAM5_BACHD/177-299
Q1IK35_KORVE/27-138
A6VSI7_MARMS/4-115
Q5FSP2_GLUOX/3-114
Q8RBP2_THETN/5-115
B0RFD5_CLAMS/1-102
Q7W0H2_BORPE/5-117
B1YI91_EXIS2/5-116
E1R9B3_SPISS/10-122
Q2FSA1_METHJ/4-115
G8TNX2_NIAKG/8-95
D0LSE4_HALO1/1290-1402
C1AEF7_GEMAT/3-113
Q89E09_BRAJA/8-118
Q7DD97_NEIMB/8-103
E8RHY1_DESPD/6-117
D5SYK8_PLAL2/785-897
D2SGU2_GEOOG/6-126
Q74DU5_GEOSL/155-267
D0LHQ9_HALO1/6-118
B8FHI9_DESAA/1183-1295
G4KR56_OSCVS/4-117
G8TAK4_NIAKG/4-116
Q89DY1_BRAJA/4-116
C6BWX1_DESAD/133-243
Q3Z7M1_DEHE1/4-116
C8VW84_DESAS/4-115
E8QWD0_ISOPI/955-1068
B0TFN9_HELMI/565-679
E8RBG2_DESPD/9-119
A0L4D4_MAGSM/7-116
E1X598_BACMS/6-115
F8F4V1_PAEMK/4-116
Q8TUP9_METAC/14-125
H8L4C3_FRAAD/4-119
G4R942_PELHB/4-116
C6BWG9_DESAD/17-127
Q74BJ5_GEOSL/5-117
E3GIX7_EUBLK/675-792
F5XHL6_MICPN/4-115
Q2IL34_ANADE/6-118
A0L4U5_MAGSM/835-950
A0LAN5_MAGSM/13-125
D5ECP0_AMICL/6-118
B0TG16_HELMI/781-896
Q1D1K9_MYXXD/5-114
Q3IYR2_RHOS4/8-117
C7MAM4_BRAFD/4-113
Q1IQT0_KORVE/18-129
A7HXV1_PARL1/5-117
C0ZL02_BREBN/3-112
B1YG92_EXIS2/6-115
H8L232_FRAAD/6-116
D2QVU5_SPILD/5-112
Q6C1N7_YARLI/1484-1594
D2QJW5_SPILD/2-115
Q3A4W5_PELCD/8-120
Q4FPY5_PSYA2/4-114
F8PMD4_SERL3/2447-2503
C6WZH8_FLAB3/3-113
E3HDX7_ILYPC/5-114
Q9KNI9_VIBCH/8-118
C7PA86_CHIPD/5-112
D8Q822_SCHCM/1186-1306
F4LV57_TEPAE/5-114
Q2J5P4_FRASC/53-166
D6ZJ63_MOBCV/38-148
E8RD26_DESPD/13-123
Q82WU5_NITEU/10-127
H6LJ87_ACEWD/443-555
A9NHR3_ACHLI/2-113
G8RZI9_ACTS5/1374-1487
G8S461_ACTS5/17-129
C7PCT1_CHIPD/6-116
A0C6Y5_PARTE/668-793
Q122C1_POLSJ/5-119
Q6AMA3_DESPS/1095-1207
A4F5Y0_SACEN/4-114
F4H4C3_CELFA/5-114
D5XBY4_THEPJ/3-112
E1R9P3_SPISS/397-515
F2G8S8_ALTMD/9-120
G8R3E2_OWEHD/7-130
B8FIF7_DESAA/9-119
F4CMZ0_PSEUX/3-113
E4TSM7_MARTH/8-123
O86808_STRCO/1710-1823
D3RSZ6_ALLVD/9-121
Q3Z691_DEHE1/14-126
D9SU49_CLOC7/4-122
G7E652_MIXOS/921-1038
I1CEL8_RHIO9/341-444
F0SP74_PLABD/8-125
Q63YE8_BURPS/5-117
D5ENS0_CORAD/7-120
D3RQM7_ALLVD/9-124
CHEB1_LEPIN/8-119
C1F3S3_ACIC5/3-113
B7JAP1_ACIF2/1-110
D3Q4X2_STANL/5-118
A0L650_MAGSM/4-115
D3PX51_STANL/4-122
A9EUB8_SORC5/658-770
D3BDG4_POLPA/955-1084
D2BEZ9_STRRD/3-113
C1A6E9_GEMAT/848-960
Q74EX2_GEOSL/6-112
E6W660_DESIS/6-115
Q63XW3_BURPS/7-117
A1SCE9_NOCSJ/4-116
G2LGV1_CHLTF/3-109
F8L248_PARAV/10-121
G4KT75_OSCVS/6-115
A6H0L9_FLAPJ/7-117
C6XIM5_HIRBI/3-113
Q02CX9_SOLUE/6-115
CHEB_THETN/7-116
CHEB1_PSEAE/5-118
A6TL65_ALKMQ/19-128
B0VHD6_CLOAI/5-120
Q8A855_BACTN/4-111
A9GTU4_SORC5/589-703
C8VVG3_DESAS/176-298
Q63KW7_BURPS/12-122
D0LXK5_HALO1/708-821
D2PZH8_KRIFD/3-121
Q8DRK1_STRR6/5-115
C7QKL0_CATAD/31-139
A5F9U3_FLAJ1/5-111
D5WQL2_BACT2/5-114
Q47VM8_COLP3/6-115
G2KT93_MICAA/10-120
Q24MY7_DESHY/3-113
D6YZY8_DESAT/11-122
Q8F7B2_LEPIN/9-120
A9KPQ5_CLOPH/4-113
B6ISI8_RHOCS/7-116
C6XQF0_HIRBI/3-113
C7QJ11_CATAD/7-125
C6CSH7_PAESJ/862-979
Q3IZE4_RHOS4/5-115
Q72FF6_DESVH/5-114
Q5P8V8_AROAE/42-153
A8HYP2_CHLRE/1-69
Q4FQP3_PSYA2/4-116
B6IWZ9_RHOCS/530-643
Q9X8S0_STRCO/21-135
C0QDV9_DESAH/13-121
A4FLM6_SACEN/4-116
Q1IM38_KORVE/5-115
Q8F1D0_LEPIN/10-129
H8KS44_SOLCM/6-116
G8PV86_PSEUV/3-113
F8AAW6_THEID/5-116
B1ZX81_OPITP/1209-1321
Q7UHI4_RHOBA/835-948
C6CY84_PAESJ/4-113
C6XR19_HIRBI/7-122
E3I0I9_RHOVT/27-133
G8R2I3_OWEHD/4-116
F0SZF0_SYNGF/11-119
A0L9H0_MAGSM/1100-1194
D6XYT6_BACIE/8-118
D0LHZ4_HALO1/5-115
Q7M9K4_WOLSU/9-119
E1C9U4_PHYPA/636-751
Q3J1L3_RHOS4/10-133
G8PUD9_PSEUV/13-126
G8PQC3_PSEUV/539-653
G7Z2C3_AZOL4/4-115
G7Z4T3_AZOL4/8-117
D2QMC3_SPILD/3-115
E4TKU9_MARTH/9-130
D2QR47_SPILD/7-115
Q5B3R2_EMENI/1115-1236
D0KYP7_HALNC/5-115
A0DDQ6_PARTE/700-826
A6VU16_MARMS/18-127
Q7NVX8_CHRVO/490-602
E9BYX8_CAPO3/898-1010
Q8G5M3_BIFLO/46-156
G7ZGC5_AZOL4/3-101
Q8P4D6_XANCP/1-114
Q31JE2_THICR/6-119
C6CXL4_PAESJ/4-116
Q2SN59_HAHCH/7-117
A0LLN2_SYNFM/5-114
E8RHL1_DESPD/1093-1146
E6SKR2_THEM7/22-136
Q24SR3_DESHY/4-116
A0L5C5_MAGSM/945-1060
Q7VS71_BORPE/4-115
Q72FS5_DESVH/6-115
Q7UEQ9_RHOBA/13-123
F2G4F8_ALTMD/32-154
G7Z5U4_AZOL4/368-481
E8QXE0_ISOPI/924-1036
E1QG13_DESB2/9-122
A0CLK2_PARTE/775-900
Q5SJL3_THET8/5-115
Q47DA8_DECAR/9-122
B2IBF1_BEII9/633-744
Q3A5X6_PELCD/9-121
D3B3Q2_POLPA/27-142
F2ICY2_FLUTR/586-698
Q2J6Q5_FRASC/387-500
Q2IM52_ANADE/9-118
G8T7I4_NIAKG/237-351
F5YHM4_TREPZ/947-1063
Q63TS2_BURPS/24-126
B8FBH7_DESAA/722-832
Q479S3_DECAR/13-126
Q1D4J1_MYXXD/5-120
G8TAC6_NIAKG/5-117
E6U333_ETHHY/5-117
E1QDJ0_DESB2/824-935
G2LDQ7_CHLTF/6-116
F0STZ7_SYNGF/12-124
Q2INN6_ANADE/4-114
A0L5P8_MAGSM/781-896
A0L475_MAGSM/6-120
D4H0H6_DENA2/7-119
C0ZDE8_BREBN/4-117
Q182U2_CLOD6/3-113
B1ZTM8_OPITP/699-811
H2J7T0_MARPK/4-110
A6WFY7_KINRD/16-128
D6XT48_BACIE/3-118
F7V4V7_CLOSS/7-116
Q2W8B1_MAGSA/713-826
A6W7P9_KINRD/16-136
C6CRZ9_PAESJ/5-116
B8DZU6_DICTD/4-116
Q0BWS1_HYPNA/21-131
B9L8A4_NAUPA/3-115
A0D983_PARTE/633-745
A0CED2_PARTE/196-308
Q1D317_MYXXD/35-144
H2J8C3_MARPK/4-127
Q03YM3_LEUMM/4-114
G8NV09_GRAMM/10-122
G8TAN9_NIAKG/165-276
Q3A711_PELCD/5-112
A4J6C2_DESRM/7-119
A1U328_MARAV/13-122
D2VR23_NAEGR/843-954
D2BCY6_STRRD/6-116
Q7M7M9_WOLSU/4-114
F8FLJ0_PAEMK/1783-1896
E1X017_BACMS/8-116
Q0V5L9_PHANO/831-948
Q55890_SYNY3/4-116
A0D6N3_PARTE/648-764
E6UGM6_RUMA7/966-1079
Q7D1N2_AGRT5/619-735
CHEB3_SHEON/4-110
Q3A2Z9_PELCD/7-116
D2QBF0_SPILD/4-114
Q8EJB8_SHEON/149-262
D2B3C3_STRRD/4-115
Q2SAD2_HAHCH/261-372
C1A9Q4_GEMAT/5-115
E1X0S8_BACMS/20-131
A6W3G3_MARMS/7-117
Q2SF33_HAHCH/4-115
D2W0J5_NAEGR/439-550
D0KY49_HALNC/2033-2145
D2QLL3_SPILD/1102-1213
A0C6Q5_PARTE/108-231
Q8A9R5_BACTN/8-120
C7QGM1_CATAD/7-130
C0QLH7_DESAH/546-658
H2J635_MARPK/4-123
D5SWX1_PLAL2/17-131
G8PHB6_PSEUV/1-108
A0BHX0_PARTE/698-816
E6SJW5_THEM7/4-115
B1ZWK8_OPITP/4-111
Q2W208_MAGSA/665-773
Q8RAZ0_THETN/16-127
A0L6M4_MAGSM/723-838
Q2FP76_METHJ/15-125
Q9KT55_VIBCH/27-138
A0C042_PARTE/784-903
Q63M89_BURPS/4-116
B9L826_NAUPA/186-307
A7HV55_PARL1/3-113
F4L1Y2_HALH1/4-111
A0K0L4_ARTS2/20-131
A0LCG1_MAGSM/679-797
Q8P423_XANCP/3-113
F2KVZ6_PREDF/1052-1163
E3GLT0_EUBLK/6-115
E8N4M6_ANATU/9-128
G7ZAU9_AZOL4/4-125
F5XNB9_MICPN/3-119
D5EGW7_AMICL/6-118
Q488W3_COLP3/5-115
D7G737_ECTSI/596-708
B8FA28_DESAA/896-1008
A0JT12_ARTS2/13-123
G7ZB43_AZOL4/11-126
Q9AB03_CAUCR/5-117
B9L855_NAUPA/5-114
F2GAK3_ALTMD/101-219
D3FEI8_CONWI/10-122
B8DYY2_DICTD/377-460
A5I346_CLOBH/6-116
H6LIF2_ACEWD/1117-1229
Q8P9C9_XANCP/3-115
A0K1U5_ARTS2/22-131
ARR21_ARATH/18-128
G8TRX3_NIAKG/655-766
F7V6H6_CLOSS/4-117
Q24R15_DESHY/3-113
B8GTC6_THISH/600-714
Q47EV7_DECAR/3-113
Q1DG45_MYXXD/646-757
A0BU07_PARTE/6-129
A0LBV1_MAGSM/788-905
F2G549_ALTMD/7-119
Q2SBZ4_HAHCH/6-123
F2KWS8_PREDF/1071-1182
E8N3E1_ANATU/5-115
APRR8_ARATH/16-123
F4GZ30_CELFA/1-111
C4XKU8_DESMR/646-759
Q1II40_KORVE/4-113
E0RUT1_BUTPB/4-116
C0ZJQ6_BREBN/6-119
Q1CWZ0_MYXXD/7-119
C9R9J8_AMMDK/6-115
Q2S5X7_SALRD/5-116
Q1QT34_CHRSD/4-116
H6LI05_ACEWD/535-651
D8LNV9_ECTSI/30-144
Q5ZRW6_LEGPH/60-113
D8HN41_AMYMU/4-112
C7Q6M6_CATAD/10-122
Q55693_SYNY3/9-122
A0JW44_ARTS2/4-113
C5ASL7_METEA/575-691
B5YKG2_THEYD/8-119
C0QLY7_DESAH/6-116
D3RNL9_ALLVD/5-118
A1SQD1_NOCSJ/11-121
D5ELN5_CORAD/23-135
B8FIN0_DESAA/5-118
F2I7J8_AERUA/4-114
B1ZRB5_OPITP/8-118
CHEB_ECOLI/6-118
A5FMR8_FLAJ1/8-123
A5FZQ4_ACICJ/5-114
Q2FQ07_METHJ/681-794
Q1ASP8_RUBXD/911-1041
G0J7J2_CYCMS/3-113
H6LCL0_ACEWD/7-121
A3DGG6_CLOTH/4-117
G8R473_OWEHD/8-120
G8QX51_SPHPG/6-114
C8XAZ8_NAKMY/8-120
D9QT12_ACEAZ/6-116
Q9HWI5_PSEAE/9-119
Q2LRF9_SYNAS/4-116
E8RCS5_DESPD/4-111
Q72FU5_DESVH/6-116
A9GCE4_SORC5/11-122
Q0C059_HYPNA/3-112
A0C879_PARTE/674-794
Q2S5Y3_SALRD/31-139
H6L687_SAPGL/17-129
D0LUC1_HALO1/1-97
C6CZ95_PAESJ/5-115
C7PQL7_CHIPD/486-596
C6CUK8_PAESJ/4-117
D8I6N0_AMYMU/4-118
C0Z5E7_BREBN/414-533
G7ZCL4_AZOL4/8-118
F3ZWM5_MAHA5/4-114
C4ZA87_EUBR3/5-115
Q1CWG0_MYXXD/4-112
D8LPJ7_ECTSI/363-487
A9GBP2_SORC5/1-93
D6ZGD1_MOBCV/2-114
G8SIU2_ACTS5/495-603
D5G5M9_TUBMM/752-876
Q478V4_DECAR/12-124
C4XTD5_DESMR/4-114
G7ZI27_AZOL4/3-111
G7Z5C2_AZOL4/6-115
Q2VZL9_MAGSA/6-116
G0IW76_CYCMS/4-114
H0EDG5_GLAL7/1054-1169
A9WE08_CHLAA/137-243
C8WN46_EGGLE/7-121
A0L5Q4_MAGSM/4-117
C1F3E6_ACIC5/5-117
E0THE0_PARBH/12-122
Q74H82_GEOSL/8-119
H8KPI2_SOLCM/1061-1172
A0DR67_PARTE/320-433
D6XWH2_BACIE/18-127
G7ZHA0_AZOL4/4-116
Q1H1W5_METFK/23-131
Q9KCM3_BACHD/332-444
Q2SAD2_HAHCH/135-248
Q8A8A3_BACTN/920-1029
F8F4R3_PAEMK/4-116
C7Q3P5_CATAD/8-120
Q2FMD0_METHJ/46-157
Q3JE28_NITOC/6-118
B1ZQZ0_OPITP/5-117
D3BD44_POLPA/1107-1213
A9AWW6_HERA2/8-120
Q01TN7_SOLUE/4-115
Q89TS3_BRAJA/1-87
Q2SJ14_HAHCH/7-118
Q24ZD2_DESHY/3-112
C5APC9_METEA/3-116
F8I1X1_SULAT/7-120
Q1D223_MYXXD/681-794
F4CMW1_PSEUX/11-123
E4TMB8_MARTH/10-127
C4XTM4_DESMR/11-122
Q22D35_TETTS/1553-1677
Q2RQS2_RHORT/517-630
E0RQV1_SPITD/12-123
C8WGH5_EGGLE/633-750
B1ZQK2_OPITP/6-115
B1ZW85_OPITP/594-706
Q7SEW7_NEUCR/1351-1443
B1ZQC8_OPITP/18-127
B3PLE8_CELJU/4-114
Q67RF8_SYMTH/8-117
D2QQC7_SPILD/4-116
H2FTL1_OCESG/34-113
D0KVQ4_HALNC/1040-1154
E6SML0_THEM7/12-122
Q97MA9_CLOAB/9-119
Q4FRB4_PSYA2/3-113
Q7NVE4_CHRVO/6-117
D4H7L1_DENA2/4-111
B2IJT8_BEII9/4-113
Q89LH1_BRAJA/9-119
F4LXP3_TEPAE/4-117
G7DSD3_MIXOS/1516-1630
F2IGH3_FLUTR/7-119
Q478A4_DECAR/32-147
C0QZI2_BRAHW/10-122
G2KLH3_MICAA/803-915
B8FFB5_DESAA/781-893
E0RZ00_BUTPB/4-117
Q79GE3_BORPE/3-113
Q2GDQ0_NEOSM/158-266
F9ZB62_ODOSD/8-116
Q2ILE8_ANADE/7-120
A5FGB3_FLAJ1/3-113
Q2RWM6_RHORT/10-133
A9WDQ4_CHLAA/6-118
C8WRL2_ALIAD/3-113
B0TBE3_HELMI/4-115
Q1IV27_KORVE/7-119
D0LTQ9_HALO1/21-135
Q3IV31_RHOS4/18-130
Q2W3E2_MAGSA/24-139
A4FKU9_SACEN/19-129
G0J4X8_CYCMS/4-111
C4ZBP6_EUBR3/4-113
G8TIP8_NIAKG/8-121
F2G3J9_ALTMD/3-97
Q8VK91_MYCTU/53-163
C6D0A7_PAESJ/4-113
G8NQK5_GRAMM/31-143
G7Z2A3_AZOL4/593-703
G8PIH3_PSEUV/4-116
Q023Q2_SOLUE/526-638
Q2FMT3_METHJ/4-115
B8FF43_DESAA/5-115
G2LLJ3_CHLTF/1-62
H6LEQ6_ACEWD/4-117
F3ZVL9_MAHA5/4-117
A1SMS1_NOCSJ/16-132
F2G549_ALTMD/406-521
G8TBS4_NIAKG/7-125
E8N1L6_ANATU/8-121
F4CL92_PSEUX/13-130
Q2FRX0_METHJ/6-117
B1HQU7_LYSSC/4-114
F4PLD0_DICFS/1011-1127
Q24SG2_DESHY/5-115
G4TQA9_PIRID/994-1116
F2IEN7_FLUTR/5-115
D3F6G3_CONWI/6-118
ARCA_ECOLI/6-115
E3HAR9_ILYPC/622-734
E1R1Q7_SPISS/4-114
Q01QW4_SOLUE/3-112
E4RVA2_LEAB4/4-115
B1HY89_LYSSC/7-116
G8TIJ6_NIAKG/7-117
Q5SLZ8_THET8/4-113
Q9FC93_STRCO/4-123
Q01U26_SOLUE/6-118
Q2IHA9_ANADE/136-255
A9RHS9_PHYPA/52-163
Q0SKF0_RHOSR/5-117
Q1AY55_RUBXD/9-121
Q187R9_CLOD6/4-113
C5AVI3_METEA/7-120
Q5K949_CRYNJ/1696-1821
D6ZYH3_STAND/5-117
E0RPM1_SPITD/4-115
D3RPA2_ALLVD/9-118
A9GVM7_SORC5/10-120
D5XAL8_THEPJ/6-115
E4TLR6_MARTH/9-121
A1U6W8_MARAV/1-59
A4J6F9_DESRM/791-900
D2QF32_SPILD/5-117
Q89Z25_BACTN/522-631
D8I6S3_AMYMU/1-118
Q2RVX5_RHORT/4-117
H6LGZ6_ACEWD/3-112
F2GCP3_ALTMD/8-124
B8CZS0_HALOH/4-113
A0LAA0_MAGSM/7-119
C7PZZ8_CATAD/3-113
Q2W3X8_MAGSA/23-145
A4FEW2_SACEN/1-85
Q2RNK7_RHORT/8-123
C7NAZ3_LEPBD/4-115
A0LDG8_MAGSM/407-524
F8F724_PAEMK/5-116
C6C1C7_DESAD/7-116
Q47C54_DECAR/644-756
Q7NKE6_GLOVI/11-134
B1ZTP8_OPITP/10-116
P73828_SYNY3/20-132
B2A194_NATTJ/4-117
E8N454_ANATU/6-119
F8F5W0_PAEMK/8-119
Q726P4_DESVH/699-811
F2NTU8_TRES6/296-407
A0LGZ9_SYNFM/438-550
B1HVH1_LYSSC/1-97
A0BFB8_PARTE/779-900
A9WIW7_CHLAA/6-118
D3Q5Z5_STANL/4-113
B8FIF1_DESAA/8-117
A7HUS2_PARL1/7-117
Q2SBW1_HAHCH/22-134
C6CRX3_PAESJ/4-113
F9UTN9_LACPL/5-116
B0S368_FINM2/5-118
D4H729_DENA2/9-119
E6W190_DESIS/3-113
C0R2B1_BRAHW/5-118
D2QNP6_SPILD/416-527
C5AX78_METEA/4-113
G4TPW1_PIRID/906-1024
Q73QF1_TREDE/4-109
B7FY08_PHATC/1-122
C5AYP6_METEA/3-113
A9GA42_SORC5/10-120
E4RMG2_HALSL/5-115
Q47AE3_DECAR/573-690
E8RCP9_DESPD/7-118
D3RSZ9_ALLVD/1635-1749
F2NFB1_DESAR/31-132
Q2W1M5_MAGSA/4-113
D3PYN4_STANL/3-116
D2Q3U7_KRIFD/7-121
D2AUR9_STRRD/1350-1463
C6C116_DESAD/642-748
Q7NDY5_GLOVI/9-126
D6Z0D8_DESAT/3-115
Q6MK38_BDEBA/1-87
C5ARJ4_METEA/52-160
A1SKJ5_NOCSJ/4-113
C6CT27_PAESJ/3-116
A6TPG3_ALKMQ/4-114
C1A596_GEMAT/5-119
Q606S6_METCA/3-115
H8L6F8_FRAAD/13-123
B8D0R6_HALOH/6-115
D2Q285_KRIFD/4-113
Q97IX4_CLOAB/4-113
G8S5N8_ACTS5/5-119
A9AWD3_HERA2/511-620
C5AXN2_METEA/11-121
A9RHW9_PHYPA/9-131
C8X7U4_NAKMY/8-117
A9WAW7_CHLAA/21-130
Q8NLH7_CORGL/27-136
D0LWF6_HALO1/421-534
A7HWZ0_PARL1/5-117
F5YNV2_TREPZ/1128-1243
E8RAY8_DESPD/126-236
G2KMR3_MICAA/10-125
F8FIT4_PAEMK/9-118
D2QHB0_SPILD/4-114
F4CN35_PSEUX/22-132
Q47Z39_COLP3/6-117
F4CM95_PSEUX/51-161
Q47T49_THEFY/3-122
A5FF03_FLAJ1/6-122
A4XM65_CALS8/3-117
E0TE33_PARBH/439-552
Q47X30_COLP3/5-117
E8N0S0_ANATU/7-119
B8FI78_DESAA/8-121
E8RJK9_DESPD/1282-1394
A9B7F6_HERA2/6-120
A0D2A5_PARTE/727-853
F5YH47_TREPZ/11-120
F4L1K0_HALH1/3-112
Q2LQN8_SYNAS/6-118
Q1DAP4_MYXXD/6-118
E3GH73_EUBLK/4-117
A0DWL8_PARTE/737-855
C8XHH1_NAKMY/5-116
H6LBL1_ACEWD/4-112
Q31HM3_THICR/4-117
E4RT82_LEAB4/5-112
Q9RWC6_DEIRA/7-116
Q97DP3_CLOAB/6-118
A5FB58_FLAJ1/5-112
C5C2D2_BEUC1/3-127
A9FHJ0_SORC5/11-121
Q8P6W7_XANCP/1059-1169
A5FC73_FLAJ1/1147-1258
G8R5L5_OWEHD/7-119
Q74G44_GEOSL/251-363
C7NAQ8_LEPBD/3-113
D3RTB5_ALLVD/673-790
G8PUE0_PSEUV/977-1089
A9S2A2_PHYPA/236-349
B7FV12_PHATC/883-1003
Q2G7W9_NOVAD/7-117
C4LEI4_TOLAT/6-116
D3FD47_CONWI/6-117
G8TN82_NIAKG/1109-1220
F8I983_SULAT/4-108
Q9CIG5_LACLA/4-113
E1RBR2_SPISS/19-128
Q123H2_POLSJ/4-115
B2IER4_BEII9/57-167
E1QD67_DESB2/3-113
D3Q747_STANL/3-121
Q8D217_WIGBR/4-113
Q74A16_GEOSL/602-716
Q12C04_POLSJ/28-138
Q022I6_SOLUE/4-119
A0LD39_MAGSM/8-121
B8FF19_DESAA/9-123
F5XRZ6_MICPN/874-985
Q7NV11_CHRVO/7-119
B2V9C8_SULSY/183-307
G8R5S6_OWEHD/6-116
E6UKE6_RUMA7/4-116
D3RNQ9_ALLVD/95-206
F4CTL8_PSEUX/626-725
B3PI20_CELJU/672-789
C4ZGL1_EUBR3/4-118
Q2SD15_HAHCH/181-301
Q2FQA2_METHJ/4-115
Q2SM27_HAHCH/3-112
Q47C90_DECAR/900-1012
Q2FPI2_METHJ/7-118
Q7NXK5_CHRVO/1272-1392
Q2S2C4_SALRD/61-173
C6CWE7_PAESJ/4-117
G7Z9B3_AZOL4/4-117
A3DC46_CLOTH/8-122
G8R515_OWEHD/6-113
D6GPS5_FILAD/4-113
B3PGP6_CELJU/11-122
A6TX95_ALKMQ/3-113
F2G727_ALTMD/70-181
C6XLB6_HIRBI/140-249
Q2IFY7_ANADE/18-128
A3DGG7_CLOTH/591-702
P73078_SYNY3/51-173
Q8F425_LEPIN/477-588
B8FKP3_DESAA/229-345
Q5ZS73_LEGPH/10-122
Q5WIY3_BACSK/4-117
CHEB_BACSU/4-113
G0J4M1_CYCMS/7-117
C4XIV4_DESMR/523-638
C1ACK7_GEMAT/571-682
Q8TPA2_METAC/3-116
F0SPL8_PLABD/427-539
A9FAR2_SORC5/6-117
A9WGU0_CHLAA/742-858
H2FVG5_OCESG/4-113
Q47CB3_DECAR/9-122
F8F815_PAEMK/8-120
Q3A352_PELCD/11-123
Q63K71_BURPS/10-119
E0RTC6_SPITD/67-178
Q2JB18_FRASC/552-664
D2QQY7_SPILD/3-117
G8P1W5_GRAMM/9-118
D2B4N8_STRRD/274-386
A5FIE9_FLAJ1/6-118
Q2RWM7_RHORT/8-113
G7E1N6_MIXOS/1314-1397
F2JQK8_CELLD/4-113
G8TR91_NIAKG/755-873
F4CWG3_PSEUX/4-116
A4J4T0_DESRM/4-116
A9T3T9_PHYPA/881-1002
F2G401_ALTMD/5-115
B1ZR64_OPITP/27-139
G8R778_OWEHD/9-132
C0QDC5_DESAH/5-114
D6ZJK0_MOBCV/4-116
A5G052_ACICJ/7-117
D2B5X4_STRRD/4-118
C1F424_ACIC5/6-117
C4ZB82_EUBR3/4-112
D2BEP3_STRRD/5-114
C4ZD91_EUBR3/8-75
E9C2X3_CAPO3/1331-1447
F5YKF0_TREPZ/848-977
Q7UMH9_RHOBA/152-265
Q01YP3_SOLUE/696-791
C4XRM9_DESMR/832-947
P73365_SYNY3/249-360
A1U233_MARAV/5-115
G8SAM1_ACTS5/4-116
Q31DK6_THICR/7-119
Q3A7X2_PELCD/6-116
Q83DE9_COXBU/579-694
C7QBH1_CATAD/3-113
A9B045_HERA2/7-119
F8KWX3_PARAV/617-730
A0CWK0_PARTE/650-764
E1R879_SPISS/9-121
E1QH78_DESB2/13-122
Q2RQ69_RHORT/23-132
D5SMD6_PLAL2/3-112
C7PGN8_CHIPD/9-123
D2SEJ3_GEOOG/6-118
F8JH05_HYPSM/16-126
D2QI89_SPILD/8-120
G8T8A8_NIAKG/2-115
E6W753_DESIS/4-116
F4L5W7_HALH1/6-117
B6IWZ3_RHOCS/142-251
G2KNN6_MICAA/754-868
E3GEI2_EUBLK/5-114
D5XCX3_THEPJ/6-118
Q3A5Q2_PELCD/12-123
E8N0J3_ANATU/6-118
C1A4T9_GEMAT/680-792
A5I0J0_CLOBH/8-122
F9VM53_ARTSS/8-117
Q2SQ53_HAHCH/649-761
D5EIT4_CORAD/5-115
F8FJR7_PAEMK/3-116
Q0VTI7_ALCBS/4-116
E1R8X2_SPISS/147-260
B1ZR63_OPITP/6-116
Q022D3_SOLUE/4-116
G7ZHY5_AZOL4/847-961
E8RDG5_DESPD/8-122
E0RNB7_SPITD/630-742
E3I662_RHOVT/8-115
Q3Z6C0_DEHE1/8-120
C5KAA7_PERM5/2-82
Q9KDQ8_BACHD/7-116
G7DYS1_MIXOS/1681-1795
C6XV41_PEDHD/678-792
C0Z7K2_BREBN/4-113
G2KRE3_MICAA/476-590
A5FLU1_FLAJ1/6-120
C6XJS5_HIRBI/1035-1146
A5I774_CLOBH/5-114
F4LT41_TEPAE/6-118
Q9RRR6_DEIRA/11-132
B8FCV6_DESAA/7-119
F4L3J4_HALH1/6-119
Q5KDZ8_CRYNJ/1073-1184
Q7NFU0_GLOVI/9-120
Q6MHL4_BDEBA/4-117
Q2LQE8_SYNAS/14-126
F4L3L5_HALH1/5-112
A9W9X5_CHLAA/677-789
C1F3H5_ACIC5/5-120
Q1R0Z8_CHRSD/7-117
F2JPU6_CELLD/4-115
A5FHH6_FLAJ1/8-125
A0LC28_MAGSM/11-117
C7PEC4_CHIPD/7-119
F5YNN5_TREPZ/4-114
D2B566_STRRD/3-113
Q7NMY0_GLOVI/1266-1379
A9ST35_PHYPA/620-733
E0TBG2_PARBH/4-114
E3GKX9_EUBLK/3-117
H0ELA5_GLAL7/65-137
Q9AK16_STRCO/4-116
G8R664_OWEHD/39-150
C6C0X0_DESAD/661-776
F2G627_ALTMD/1074-1191
D3F0M8_CONWI/10-120
E8N698_ANATU/5-114
Q89IW7_BRAJA/11-126
D3F3T0_CONWI/8-117
D2R6C6_PIRSD/847-964
Q97M77_CLOAB/4-113
Q1CX07_MYXXD/610-723
Q72CV2_DESVH/10-121
E9CA10_CAPO3/986-1096
F8FBP3_PAEMK/4-117
A9RZM8_PHYPA/854-917
E6U4V6_ETHHY/4-118
C6XYD3_PEDHD/11-122
Q6AII8_DESPS/586-698
A1SH39_NOCSJ/3-113
Q5WAR9_BACSK/6-115
F4L126_HALH1/3-110
C5B5Q3_METEA/576-684
C6XXC3_PEDHD/4-114
F4L0Q0_HALH1/317-433
C7PQF1_CHIPD/8-125
C5CE55_KOSOT/4-116
C8VWT4_DESAS/7-117
Q0AL59_MARMM/470-582
C0QM62_DESAH/140-252
B8FN84_DESAA/6-117
B8FEV5_DESAA/586-698
C7PEK2_CHIPD/1772-1883
D3RPR6_ALLVD/473-585
B7FXV2_PHATC/698-815
A4FP85_SACEN/12-125
F4BM12_CARS1/1-111
C1A822_GEMAT/743-855
Q2SG37_HAHCH/24-136
C4XHC6_DESMR/7-118
Q8TNM8_METAC/746-859
B2UQC6_AKKM8/8-117
Q2RQ85_RHORT/3-113
A9WA05_CHLAA/746-858
E1QDB6_DESB2/7-117
Q9KYW8_STRCO/9-118
A9CEZ3_AGRT5/7-117
F2JJR3_CELLD/4-113
Q2JIE3_SYNJB/6-115
B8D202_HALOH/7-116
F0SQL0_PLABD/389-501
C5CE59_KOSOT/699-809
A0LP82_SYNFM/5-115
D2QTU6_SPILD/5-112
C7QC48_CATAD/10-111
Q5QZM5_IDILO/10-123
D2Q268_KRIFD/3-120
G0IVP9_CYCMS/6-116
A0DZZ2_PARTE/1044-1164
A0L7U4_MAGSM/130-241
E8RK33_DESPD/6-115
A4FQ02_SACEN/4-113
D3EZM3_CONWI/25-136
Q2GEG8_NEOSM/3-118
G8SGT4_ACTS5/3-113
C6XMC7_HIRBI/135-250
Q2SEB2_HAHCH/11-126
D6Z3A3_DESAT/1177-1290
Q60C82_METCA/16-125
Q2FQU0_METHJ/644-757
A0LFW8_SYNFM/5-116
G0J8E4_CYCMS/7-119
A9WGT1_CHLAA/5-114
Q7NVE5_CHRVO/16-129
A1SMF3_NOCSJ/12-130
Q47Y55_COLP3/7-123
E8RHL1_DESPD/1015-1089
C1ADH0_GEMAT/10-118
Q1QZS8_CHRSD/14-123
Q0ARY4_MARMM/4-116
Q6MBG1_PARUW/6-116
I1BV17_RHIO9/1441-1529
D5EKP2_CORAD/640-756
E1X0Q0_BACMS/8-122
Q5ZTL6_LEGPH/1-105
G8T898_NIAKG/9-115
D2AR30_STRRD/4-118
Y693_VIBCH/4-113
E4TP75_MARTH/6-115
A0BKP1_PARTE/688-804
A9B1N4_HERA2/9-126
Q0VR91_ALCBS/26-136
Y184_STAA8/4-114
H6QRJ2_PUCGT/1392-1470
Q2VZI0_MAGSA/6-117
B0TG81_HELMI/3-115
Q11QM6_CYTH3/9-131
A0L4E6_MAGSM/3-113
D2PYT1_KRIFD/4-115
Q9KMT1_VIBCH/3-113
D3Q0J6_STANL/4-118
B1HXY4_LYSSC/3-114
Q67JK6_SYMTH/8-120
E0TGV2_PARBH/3-115
Q2LSK2_SYNAS/17-127
B8FKZ1_DESAA/6-116
C7RC33_KANKD/3-113
C0ZDS8_BREBN/5-114
D5XFG0_THEPJ/5-116
PHOB_PSEAE/6-118
P73926_SYNY3/927-1039
Q1IP51_KORVE/13-119
B8FL05_DESAA/10-120
A0DH26_PARTE/683-801
Q97FH9_CLOAB/11-120
A9GY92_SORC5/93-210
F8JB55_HYPSM/7-120
F2NI41_DESAR/718-830
D2AZN6_STRRD/3-121
G7Z892_AZOL4/3-116
C8W5V9_DESAS/8-117
D7A004_STAND/1068-1180
Q8F5H2_LEPIN/9-132
C7QJQ8_CATAD/12-121
E8RBE8_DESPD/14-124
D2PZB7_KRIFD/4-115
F4H4X2_CELFA/1-109
Q2G481_NOVAD/18-127
D5EM71_CORAD/9-119
D3EZV3_CONWI/9-128
Q7MAJ3_WOLSU/9-119
Q2JFN4_FRASC/60-172
C4ZBW5_EUBR3/4-113
F8F781_PAEMK/7-120
E1QM88_DESB2/5-119
F6YN13_CIOIN/38-158
F8F8A1_PAEMK/6-122
C4XN67_DESMR/5-116
Q0SF11_RHOSR/4-113
F4CRH5_PSEUX/12-129
E8RDW7_DESPD/4-114
A0CTU7_PARTE/1335-1427
C6XTF5_PEDHD/536-646
Q5P372_AROAE/11-120
Q74EW7_GEOSL/665-780
C4XQ84_DESMR/129-241
D9SUD3_CLOC7/4-117
C4ZFW7_EUBR3/3-130
E8RHI1_DESPD/33-143
A0LD39_MAGSM/794-911
F8FJ92_PAEMK/11-121
B8FI37_DESAA/6-119
Q2SNF9_HAHCH/5-112
B1ZPF8_OPITP/8-121
F0SFQ5_PLABD/9-122
C8VYW0_DESAS/10-124
D9R2J4_CLOSW/7-116
A5FGK0_FLAJ1/104-221
D3RTB6_ALLVD/834-945
E8MZ33_ANATU/6-119
D9R9X0_CLOSW/5-117
Q0USV4_PHANO/858-975
B8FJT1_DESAA/5-120
D9STB4_CLOC7/7-118
C6C035_DESAD/199-323
Q1H4V2_METFK/7-117
D3Q0R2_STANL/3-113
Q0S8Z3_RHOSR/14-125
E1R5X8_SPISS/5-116
G4KZK0_OSCVS/4-115
G8T8A3_NIAKG/1229-1342
D5XFD1_THEPJ/9-121
A0LAA1_MAGSM/1183-1303
F4BN58_CARS1/4-115
Q47NJ5_THEFY/3-113
G8T7I5_NIAKG/9-119
D3RU41_ALLVD/27-140
G8TER1_NIAKG/4-111
D6XYN0_BACIE/3-113
Q72EC5_DESVH/4-111
F0SUK6_SYNGF/3-125
D5EL95_CORAD/3-113
TORR_ECOLI/5-114
C4XN78_DESMR/542-658
B5YIX8_THEYD/4-115
A0DUA9_PARTE/763-887
A0LCR8_MAGSM/11-120
C8VX97_DESAS/1037-1150
A6W4T4_KINRD/5-118
Q5B8B6_EMENI/733-849
Q747B7_GEOSL/261-373
A0DZZ2_PARTE/860-975
Q7NPF6_GLOVI/663-777
F0SSH2_PLABD/1109-1225
B8FDZ8_DESAA/715-827
Q0A850_ALHEH/10-120
G8TBU1_NIAKG/4-116
Q1H1X7_METFK/11-123
Q2JBI9_FRASC/1-40
Q027H1_SOLUE/4-114
Q7VTZ6_BORPE/3-113
E4T6B4_PALPW/892-1003
B1YJP0_EXIS2/3-116
Q5FNP4_GLUOX/7-120
Q3J498_RHOS4/1-96
B8FG89_DESAA/627-739
A9G539_SORC5/7-117
A6VU88_MARMS/11-123
C8X912_NAKMY/11-125
F5XKS7_MICPN/25-135
Q2SQ69_HAHCH/4-113
Q01RH5_SOLUE/11-124
C6CT15_PAESJ/4-117
C7PU14_CHIPD/12-136
D9SWA9_CLOC7/3-115
C8XE12_NAKMY/5-119
Q5WKA0_BACSK/8-120
D3QZR3_CLOB3/3-113
C6CTC7_PAESJ/4-113
A0CES4_PARTE/687-803
E1X1T4_BACMS/6-117
E8RCQ3_DESPD/944-1056
Q0VPZ6_ALCBS/4-116
C6CTG8_PAESJ/4-118
F4S5A3_MELLP/1264-1391
Q8P883_XANCP/893-1008
A9RVL9_PHYPA/6-117
Q8A097_BACTN/1193-1304
E1X338_BACMS/5-115
C1ACF3_GEMAT/3-113
E8RJI9_DESPD/520-631
D3F1V2_CONWI/19-129
A5I259_CLOBH/4-112
A0L9T0_MAGSM/987-1102
B5Y6K7_COPPD/7-115
C0Q9H1_DESAH/971-1083
E0S1W5_BUTPB/917-1031
C1A5Z2_GEMAT/1195-1307
D0KW63_HALNC/3-112
Q72E57_DESVH/28-149
Q2W1N3_MAGSA/723-839
A1U057_MARAV/3-113
H8KL82_SOLCM/4-114
Q7UH99_RHOBA/124-238
G4KYV4_OSCVS/7-119
A9AWX2_HERA2/644-757
G8S5Y9_ACTS5/308-425
Q489W2_COLP3/33-175
G0J4M8_CYCMS/6-116
Q2FQA3_METHJ/8-91
Q47K65_DECAR/10-122
A0LA77_MAGSM/657-772
Q89S13_BRAJA/1709-1818
D1AY33_STRM9/5-114
A7T3Y2_NEMVE/3-105
C6XJK3_HIRBI/7-121
C4Z8X5_EUBR3/4-115
A9G2G2_SORC5/26-145
Q3Z6T8_DEHE1/9-119
Q9X850_STRCO/5-117
B8FAW0_DESAA/20-142
C4XSZ8_DESMR/8-120
A0LFY3_SYNFM/6-116
CHEY_ECOLI/8-121
Q124K0_POLSJ/5-117
B8FIF8_DESAA/8-118
F4H4J1_CELFA/4-114
E3L225_PUCGT/23-143
A6GXE8_FLAPJ/4-116
Q18D60_CLOD6/4-115
H8KVR8_SOLCM/9-120
C5C111_BEUC1/7-115
E8T2H4_THEA1/4-110
F2IHD6_FLUTR/6-118
C0QG14_DESAH/13-122
E3I0Y1_RHOVT/3-113
C6X491_FLAB3/10-122
B1HRN7_LYSSC/9-118
A3DF21_CLOTH/6-118
D0LUC3_HALO1/12-123
Q1DFR1_MYXXD/259-368
F9ZCC7_ODOSD/5-120
Q74DA2_GEOSL/10-126
D7A013_STAND/3-112
B9L347_THERP/4-120
D8I409_AMYMU/5-119
E8RGT7_DESPD/458-570
APRR2_ARATH/30-136
C4XPW2_DESMR/1252-1365
A3DCU4_CLOTH/4-113
C7Q479_CATAD/4-116
E6U7A1_ETHHY/5-116
Q9RKL0_STRCO/3-115
A1U648_MARAV/172-288
F8JAA5_HYPSM/6-112
D6XY81_BACIE/410-530
C7PPH7_CHIPD/624-740
Q1IUP7_KORVE/7-120
Q11W99_CYTH3/6-116
C6D1Z7_PAESJ/4-118
A0BQW5_PARTE/791-909
A9WKE0_CHLAA/222-334
F0SQ34_PLABD/3-115
DHKG_DICDI/3306-3421
A9B7Z7_HERA2/571-683
C6C134_DESAD/3-112
Q5ZTL5_LEGPH/470-581
Q63MF2_BURPS/3-113
E1QFE2_DESB2/9-120
B2IIP9_BEII9/8-117
NTRXL_RICPR/6-118
D0LIH3_HALO1/16-126
E0S2G7_BUTPB/4-113
C8WRU6_ALIAD/3-113
Y0G0_VIBCH/8-118
D9SQJ8_CLOC7/6-115
D2QTC8_SPILD/6-122
F9UNC1_LACPL/4-125
F4CP06_PSEUX/3-113
Q7VXS8_BORPE/15-126
F2GC65_ALTMD/8-119
Q2GE41_NEOSM/624-735
E1R5F3_SPISS/7-122
D7GES5_PROFC/17-127
C7QIY8_CATAD/4-113
F0SP98_PLABD/10-120
D2QV60_SPILD/3-113
Q2SPR0_HAHCH/4-116
F2NF38_DESAR/1134-1246
Q123E1_POLSJ/131-244
A0L8P9_MAGSM/758-871
Q2IQQ6_ANADE/4-114
F7XVW7_MIDMI/1-107
A9KNE5_CLOPH/5-116
G4R934_PELHB/3-110
B1ZVJ9_OPITP/720-832
E4TNE8_MARTH/3-113
A0LG03_SYNFM/3-113
F5XHD8_MICPN/7-117
A0BT05_PARTE/750-873
B7G5E0_PHATC/119-233
C8VZM3_DESAS/804-917
F4CWA8_PSEUX/5-119
D2QBL5_SPILD/4-114
A0DYW6_PARTE/651-766
E6W4Z1_DESIS/8-119
Q8TKK0_METAC/16-127
Q3JEE0_NITOC/25-135
P73243_SYNY3/6-118
B2IEV7_BEII9/6-115
Q47IW4_DECAR/709-824
D6ZKG1_MOBCV/3-118
Q72C65_DESVH/4-114
C7QGC9_CATAD/11-121
Q2SDF3_HAHCH/8-123
Q0VQ57_ALCBS/585-700
C6D143_PAESJ/4-117
G7ZGY1_AZOL4/782-895
C1A476_GEMAT/11-122
F8FMP5_PAEMK/4-117
D3F656_CONWI/3-113
Q2W1T7_MAGSA/20-133
E4RRZ8_LEAB4/5-112
Q5NMW4_ZYMMO/5-114
A9RKX7_PHYPA/1055-1129
CHEB_DESHY/10-123
Q8ECD4_SHEON/7-120
C7PNB2_CHIPD/64-182
C5AW72_METEA/412-523
A0BE32_PARTE/462-591
D0LG19_HALO1/1989-2102
C6D7E3_PAESJ/773-886
C0ZK69_BREBN/4-113
A5D4G1_PELTS/6-117
Q8P5E7_XANCP/8-118
Q0VPG9_ALCBS/9-124
Q7P1N1_CHRVO/9-124
B8CXQ9_HALOH/5-114
D3F616_CONWI/7-115
E1QEP2_DESB2/14-126
G7ZF53_AZOL4/18-130
C8X7W2_NAKMY/29-139
Q022Z4_SOLUE/12-121
F4BRI3_CARS1/3-113
Q5QUH0_IDILO/181-302
F0SVN0_SYNGF/6-118
G0IY57_CYCMS/6-116
G7Z229_AZOL4/5-117
F8JE73_HYPSM/5-118
D7A8A0_STAND/6-118
Q1QZN0_CHRSD/8-118
F4L0U2_HALH1/6-118
G7Z231_AZOL4/7-119
PHOB_HAEIN/5-116
Q47FF4_DECAR/14-126
Q1CXM1_MYXXD/2360-2473
F4KZ06_HALH1/4-116
D2QDK0_SPILD/3-112
G4TIB8_PIRID/861-905
Q1IM82_KORVE/5-115
C8X7N1_NAKMY/8-119
A0L8V8_MAGSM/5-118
A0DR70_PARTE/671-792
C7M9V2_BRAFD/13-123
F9Z4S2_ODOSD/5-112
Q74CN0_GEOSL/12-124
F8F8P3_PAEMK/1-109
C8V580_EMENI/539-653
F2JN37_CELLD/4-110
G8TDA4_NIAKG/4-113
C7PWX8_CATAD/23-135
Q2W2W7_MAGSA/583-696
H6BZ46_EXODN/551-630
C6BTR2_DESAD/4-117
Q9AAE9_CAUCR/660-768
C7M1Y7_ACIFD/7-118
A5FD81_FLAJ1/6-122
C6XXC9_PEDHD/5-115
A9WI12_CHLAA/3-114
Q9KPJ8_VIBCH/529-639
Q7VU98_BORPE/8-118
B9L7G3_NAUPA/3-117
A5G2Q9_ACICJ/9-121
G2LE96_CHLTF/585-697
F8FHJ7_PAEMK/384-496
C5AR48_METEA/10-123
C4ZFL3_EUBR3/5-114
C8W041_DESAS/166-275
D5ELI3_CORAD/9-121
A9RX93_PHYPA/958-1028
D6ZD59_SEGRD/20-130
C5AZ09_METEA/858-968
H6L546_SAPGL/6-114
C6XM73_HIRBI/7-116
Q8EE46_SHEON/808-916
B6IYM0_RHOCS/14-127
Q2IN11_ANADE/24-134
B3PL83_CELJU/15-125
D2AWZ8_STRRD/3-113
Q2FP13_METHJ/14-124
B6IVS0_RHOCS/3-110
G8TL87_NIAKG/4-111
Q2W3Y3_MAGSA/6-117
D2QUB6_SPILD/3-116
Q24W46_DESHY/4-119
E3HDL4_ILYPC/4-113
Q8EEF6_SHEON/14-121
Q47U54_COLP3/4-117
D3RSZ8_ALLVD/1305-1419
Q6ABI8_PROAC/3-112
Q5ZZB3_LEGPH/3-106
C1F319_ACIC5/6-121
D4H4H0_DENA2/6-111
F0SJE0_PLABD/8-118
Q0S242_RHOSR/4-116
F4D0N4_PSEUX/4-116
A5FAC4_FLAJ1/5-130
C0ZDJ3_BREBN/4-112
Q0UPA7_PHANO/283-414
B1ZUP3_OPITP/3-113
B8FCH4_DESAA/1094-1209
P74111_SYNY3/632-742
D6XY68_BACIE/686-797
B0S292_FINM2/8-116
Q0SBZ2_RHOSR/3-113
Q31HK8_THICR/5-115
H3GW92_PHYRM/2654-2768
D3Q6S2_STANL/5-119
Q1DEC4_MYXXD/734-843
A7HVN5_PARL1/8-117
G2LGY8_CHLTF/197-309
A0CWZ6_PARTE/592-712
Q2W2C6_MAGSA/475-589
F5YJR9_TREPZ/1173-1287
G8T8W3_NIAKG/6-118
G8PM50_PSEUV/12-122
Q0ABS7_ALHEH/42-154
Q5FPE6_GLUOX/7-118
A4XEJ3_NOVAD/519-629
Q2SBV1_HAHCH/6-116
F4CKG3_PSEUX/13-127
F2IHI1_FLUTR/4-114
F4KPI2_HALH1/1200-1313
Q47QA1_THEFY/4-114
C4XTI2_DESMR/5-114
E4TLM9_MARTH/6-113
B8FM81_DESAA/113-225
C6D4Z9_PAESJ/4-117
F4CKN8_PSEUX/4-114
G7Z904_AZOL4/46-166
C5AVV3_METEA/630-745
Q2FTL6_METHJ/8-118
Q7M8N6_WOLSU/12-121
A1U594_MARAV/8-120
E6U9C9_ETHHY/24-133
Q3JD59_NITOC/7-117
A5FB53_FLAJ1/608-718
A9U7E1_PHYPA/228-340
H6LFM3_ACEWD/5-114
D5XFF0_THEPJ/8-119
C0Z4B7_BREBN/7-117
G4RD41_PELHB/4-114
G4KVC3_OSCVS/5-114
H2J6G6_MARPK/5-116
Q3A103_PELCD/17-127
G4KZD1_OSCVS/928-1044
C6CWQ4_PAESJ/3-115
E6W5X5_DESIS/10-124
A9WGJ6_CHLAA/5-116
G8SJD3_ACTS5/6-115
C8X890_NAKMY/5-117
C5B491_METEA/734-847
F4L376_HALH1/5-118
B1YJG7_EXIS2/4-113
CHEB5_ANADE/14-123
Q24UR8_DESHY/4-116
C6XZL8_PEDHD/5-115
Q0W6W7_UNCMA/5-118
A9WJY9_CHLAA/4-116
G8TE48_NIAKG/8-120
A0AWD4_ARTS2/3-113
F2G6L1_ALTMD/6-116
B2IDY8_BEII9/15-94
B5YK02_THEYD/5-116
F7V3X6_CLOSS/6-119
D2RJF6_ACIFV/7-116
E8RIQ2_DESPD/5-116
Q2FRH3_METHJ/5-116
G4RAL4_PELHB/714-819
G8TFG3_NIAKG/4-113
C1A5L7_GEMAT/6-118
F5XIX3_MICPN/3-113
D5SPP8_PLAL2/5-118
G8QT06_SPHPG/4-118
E3GJ48_EUBLK/3-112
F0SGA9_PLABD/533-645
E0RT61_SPITD/523-633
D8HJ86_AMYMU/3-113
Q2JCD6_FRASC/18-128
C8XB09_NAKMY/4-113
A7HZ71_PARL1/6-119
E4RYY1_LEAB4/3-110
Q89ZY5_BACTN/1132-1243
Q2VZ70_MAGSA/10-121
E4TMP6_MARTH/7-121
F8AD54_THEID/354-469
Q1DD85_MYXXD/9-119
G8P276_GRAMM/3-113
A9TX50_PHYPA/1-87
D0KVI4_HALNC/5-114
C0Q9I9_DESAH/1-66
F8FQD2_PAEMK/4-114
G8SJD6_ACTS5/471-582
H8KTN3_SOLCM/7-123
A9U6D3_PHYPA/1-114
Q8RA02_THETN/4-115
G7ZH90_AZOL4/19-131
E4RT40_LEAB4/5-117
Q8EHJ1_SHEON/750-862
A0JSG6_ARTS2/3-110
G8QTD4_SPHPG/5-113
D3F5Z1_CONWI/1-110
Q74B96_GEOSL/5-114
Q7NSC3_CHRVO/750-868
E8RG76_DESPD/6-116
O28035_ARCFU/6-113
FIXJ_BRAJA/7-117
E0TGH0_PARBH/17-131
C5BWA3_BEUC1/1-97
D3Q994_STANL/4-117
E3GN77_EUBLK/4-112
G8S1A6_ACTS5/271-380
B3PKF1_CELJU/91-203
F0SPX4_PLABD/8-119
Q31EA9_THICR/780-895
G8TEK1_NIAKG/11-118
H8KVQ5_SOLCM/1120-1231
A9FMD9_SORC5/490-602
Q7UW99_RHOBA/39-139
A5FKA0_FLAJ1/7-114
D3Q1C9_STANL/10-120
E6W199_DESIS/18-129
Q2RZB0_SALRD/28-138
A5FCC1_FLAJ1/6-117
Q03NY5_LACBA/3-115
Q026N2_SOLUE/22-134
Q47C10_DECAR/738-850
Q9RRS0_DEIRA/22-130
APRR5_ARATH/52-166
Q01WP9_SOLUE/1092-1205
F8J8H8_HYPSM/3-114
HNR_ECOLI/10-121
D2S5W5_GEOOG/4-116
A3DC47_CLOTH/1041-1153
E8RHT0_DESPD/4-114
A0LKD9_SYNFM/20-136
Q8E8L6_SHEON/3-113
Q2IQ12_ANADE/9-119
NARL_ECOLI/9-121
C4XPU9_DESMR/663-778
B1ZVG7_OPITP/639-750
O88023_STRCO/5-116
F8HZV1_WEIKK/3-115
D3RR88_ALLVD/553-667
Q63YI5_BURPS/9-119
A0LDY5_MAGSM/8-121
C7PID9_CHIPD/416-530
Q0W0I0_UNCMA/9-120
B0RAW7_CLAMS/4-113
C8XDJ5_NAKMY/7-121
C9RQA6_FIBSS/1233-1349
C7P9T8_CHIPD/7-120
D2B7R0_STRRD/8-120
E8N3B0_ANATU/840-932
Q7M9K7_WOLSU/7-117
G4R897_PELHB/7-117
D3RUY2_ALLVD/141-253
F4JXG7_ARATH/66-180
C7PPH7_CHIPD/767-881
F8FQ83_PAEMK/4-117
B1HRW8_LYSSC/17-131
A4XJ46_CALS8/5-116
B1ZZB5_OPITP/5-114
D3F1M9_CONWI/10-122
C0QLH6_DESAH/9-119
D2QD55_SPILD/9-127
B8FCV9_DESAA/784-897
Q8KF01_CHLTE/579-692
B6IS42_RHOCS/4-118
D3RNK8_ALLVD/8-119
Q0B0G6_SYNWW/6-117
Q1D4V8_MYXXD/661-774
Q1ITH3_KORVE/8-120
G2KN06_MICAA/4-113
E6UDQ4_RUMA7/5-120
G7E1S2_MIXOS/3127-3272
C8XBP3_NAKMY/7-117
D2AZY6_STRRD/4-115
F9VKA5_ARTSS/4-117
Q2JB18_FRASC/14-125
C0QG59_DESAH/4-114
G8T6W5_NIAKG/4-114
A1SG42_NOCSJ/38-148
Q9KRN4_VIBCH/198-322
G2LHC6_CHLTF/1-111
D3FDU2_CONWI/253-365
A9B038_HERA2/3-115
Q605F4_METCA/3-113
Q1IT30_KORVE/7-114
Q89V62_BRAJA/8-121
A6TJH8_ALKMQ/17-130
Q7VUY1_BORPE/8-117
Q2RTF7_RHORT/15-127
Q97MH4_CLOAB/4-113
C7PNH9_CHIPD/3-112
Q2RPG3_RHORT/3-113
Q3A7M4_PELCD/5-114
F8J7W6_HYPSM/10-122
D7A2N7_STAND/9-119
E0TCA4_PARBH/665-779
Q2JPV2_SYNJB/11-121
Q0P8Z5_CAMJE/4-112
Q24PX4_DESHY/7-118
Q5P3Q0_AROAE/399-509
C6Y002_PEDHD/590-703
Q2FKS1_METHJ/5-118
C6XUT4_PEDHD/4-114
H0EKX0_GLAL7/1110-1236
Q22W45_TETTS/1193-1317
C0Z7X7_BREBN/4-114
F5WT94_ERYRF/4-113
F8JBX0_HYPSM/4-116
C6XMS5_HIRBI/3-112
Q7SDE1_NEUCR/1027-1149
D5SR58_PLAL2/3-115
A9V3I0_MONBE/1127-1245
Q4P2D1_USTMA/1375-1506
Q9A4H9_CAUCR/528-642
A9CKA3_AGRT5/5-117
Q1QU44_CHRSD/482-595
E1QI65_DESB2/5-117
A5FT60_ACICJ/1112-1225
G2LGL5_CHLTF/4-117
C4XKZ4_DESMR/3-77
C4Z9P7_EUBR3/4-112
A9B0M5_HERA2/9-121
Q8YAR4_LISMO/4-123
Q1D9Y6_MYXXD/671-784
E1R5X6_SPISS/4-111
Q74AX5_GEOSL/217-330
C6XSS6_PEDHD/7-117
D6Z1B5_DESAT/3-126
D9SMM2_CLOC7/707-820
G8TEM3_NIAKG/1111-1222
Q72F10_DESVH/8-118
F8ADY3_THEID/650-761
G8TL25_NIAKG/9-121
A9F753_SORC5/560-676
C6CSB6_PAESJ/4-117
C6XRT3_HIRBI/19-129
Q2LSB1_SYNAS/4-115
F0XWZ0_AURAN/291-412
B0TBE9_HELMI/31-145
Q8EYZ6_LEPIN/3-121
A7HZ60_PARL1/608-724
B9L059_THERP/41-152
Q2W5V4_MAGSA/7-119
Q8R9D4_THETN/4-116
Q2LR58_SYNAS/670-783
H6BPG1_EXODN/571-684
D7BN76_ARCHD/4-113
A9G869_SORC5/7-117
Q7UP70_RHOBA/14-134
A9FM25_SORC5/24-136
Q2FML4_METHJ/9-121
F8A9S8_THEID/8-117
C6BRS6_DESAD/33-150
F8FEY4_PAEMK/4-116
F4L759_HALH1/4-113
C8WIG3_EGGLE/17-136
G4KQG1_OSCVS/3-113
G8TFS5_NIAKG/5-121
Q7NJZ7_GLOVI/6-118
E1QYK6_OLSUV/28-92
E8QWI0_ISOPI/33-143
AHK2_ARATH/1037-1170
B1HW29_LYSSC/1-60
Q63SK4_BURPS/4-114
A3DF83_CLOTH/6-117
D5EJ37_CORAD/514-629
A9AZR3_HERA2/7-119
A9B1N0_HERA2/18-128
A4FMI3_SACEN/4-113
F4KWX1_HALH1/6-113
G0IXM1_CYCMS/1119-1230
Q1GYM8_METFK/20-128
Q2INL6_ANADE/4-114
E8R5M9_ISOPI/11-121
A9WEL9_CHLAA/3-113
E8N565_ANATU/5-117
C7R8G5_KANKD/8-118
Q3A112_PELCD/5-116
C9RS52_FIBSS/1090-1207
B8PG01_POSPM/889-1015
Q8PD61_XANCP/108-220
A6GZM1_FLAPJ/609-719
G8TR91_NIAKG/900-1013
F9ZCB2_ODOSD/6-116
A9EQ65_SORC5/614-726
G0J1C1_CYCMS/592-704
Q63K44_BURPS/10-122
F4CKL1_PSEUX/5-118
C0Z7M8_BREBN/385-497
Q01RZ6_SOLUE/9-128
C4ZBY2_EUBR3/4-117
Q8KCN7_CHLTE/239-351
Q5P827_AROAE/817-926
Q2RFV1_MOOTA/1-110
G8S1A4_ACTS5/583-696
F9URF5_LACPL/3-118
Q47HU1_DECAR/7-119
A0L5M1_MAGSM/5-126
D2BDI1_STRRD/21-133
A4FJP5_SACEN/4-115
B5IAI4_ACIB4/3-104
A4J5N5_DESRM/7-118
D5EIJ4_CORAD/3-111
F2G8V6_ALTMD/5-116
Q63M25_BURPS/4-116
H8KTH2_SOLCM/7-130
F5XF10_MICPN/4-113
Q484F9_COLP3/721-835
Q47JS7_DECAR/9-124
Q0AL58_MARMM/7-120
Q9KRI8_VIBCH/920-1034
F4KV61_HALH1/6-115
CHEB1_MAGSA/15-129
Q47FK1_DECAR/5-117
Q01NH5_SOLUE/13-124
B1YLY2_EXIS2/184-297
Q726T3_DESVH/6-116
A9FKI7_SORC5/550-663
E8R1A4_ISOPI/471-585
E3PV45_CLOSD/3-115
Q0VPZ1_ALCBS/6-119
G7ZAA6_AZOL4/140-249
Q2JP01_SYNJB/1252-1366
C5AXD2_METEA/4-104
E8RFI2_DESPD/33-153
E0RSW0_SPITD/3-126
A1SJK6_NOCSJ/318-418
C5B0C5_METEA/1652-1764
C7QJ16_CATAD/9-127
C8W1N6_DESAS/4-113
H2FWC5_OCESG/3-113
Q12AQ5_POLSJ/14-126
B0RFE3_CLAMS/21-130
Q01NJ8_SOLUE/6-118
B1HNT3_LYSSC/794-907
G2LFU4_CHLTF/1-111
Q6YS03_SYNY3/737-849
A0K2I9_ARTS2/9-121
G4R9Z9_PELHB/7-126
Q12A52_POLSJ/10-120
G7ZGC4_AZOL4/8-113
C8XBI6_NAKMY/10-122
C6XZP2_PEDHD/422-532
G2LDD3_CHLTF/16-124
D0LJH6_HALO1/9-125
E1R8F1_SPISS/4-113
C4XK99_DESMR/4-114
Q2FRZ5_METHJ/4-115
C8WQ04_ALIAD/4-113
A0CES3_PARTE/634-752
B8GSU1_THISH/8-118
Q2JGW4_FRASC/3-121
DHKH_DICDI/1245-1361
D1B7X7_THEAS/4-114
E0THQ5_PARBH/6-118
Q6MR01_BDEBA/1013-1128
Q2RQ63_RHORT/686-799
D4LEL2_RUMC1/3-113
Q477W3_DECAR/795-910
B8F9H1_DESAA/773-885
E3H958_ILYPC/3-142
D7A508_STAND/3-113
CPXR_HAEIN/4-112
Q0VN14_ALCBS/944-1053
C4XK57_DESMR/1900-2015
Q2JGG9_FRASC/20-130
D5SR87_PLAL2/3-113
A6LM51_THEM4/73-180
F8I0K7_WEIKK/3-113
PDE2_DICDI/162-277
D9QSF3_ACEAZ/6-115
D5SR92_PLAL2/676-793
C7LY45_ACIFD/3-113
F4L6S2_HALH1/3-113
D2S4K0_GEOOG/4-113
Q3A6I2_PELCD/4-116
Q250P3_DESHY/692-805
D6ZJD1_MOBCV/12-122
B0RAI0_CLAMS/1-95
A5FIG1_FLAJ1/5-115
C4XNZ5_DESMR/6-116
Q18C50_CLOD6/4-113
E0RWQ5_BUTPB/5-114
A5HZ48_CLOBH/4-116
C0QAU6_DESAH/5-116
A0LLJ8_SYNFM/13-123
D3FE82_CONWI/3-118
Q0AWZ9_SYNWW/13-124
A9ENK6_SORC5/1187-1299
D6Z6N6_DESAT/854-965
D7A0Z2_STAND/6-115
A4XHB8_CALS8/4-117
Q3J5K2_RHOS4/15-121
E6W0V5_DESIS/14-124
A9WHI1_CHLAA/667-780
D5ENE5_CORAD/19-128
Q9RS82_DEIRA/4-116
Q6FEG0_ACIAD/4-113
Q7UIU0_RHOBA/597-709
A9FNM4_SORC5/7-120
C1A5C8_GEMAT/552-663
E1QXH3_OLSUV/6-122
D2B7S2_STRRD/3-113
G8TDX6_NIAKG/3-113
A9AYB8_HERA2/930-1040
Q9KPC0_VIBCH/667-779
Q3ZA69_DEHE1/6-117
ARR10_ARATH/19-130
D5EKN3_CORAD/385-497
E3GLQ4_EUBLK/4-115
Q47C54_DECAR/128-242
Q1IK52_KORVE/11-123
F8J5Z9_HYPSM/753-864
Q7CTL3_AGRT5/8-118
D2R3C7_PIRSD/4-80
A9CH45_AGRT5/16-126
G1XC90_ARTOA/1095-1211
Q2S9L1_HAHCH/1126-1236
F4PP45_DICFS/167-281
Q7NDV4_GLOVI/10-121
A0LCR8_MAGSM/650-772
Q6F747_ACIAD/3-116
C6C123_DESAD/4-114
B8FGV0_DESAA/10-120
D9SKU0_CLOC7/4-117
A1U6Y5_MARAV/5-117
F2JSK1_CELLD/13-122
D0LIJ2_HALO1/9-121
C4XK60_DESMR/8-117
Q47FN5_DECAR/3-116
Q2JL22_SYNJB/34-144
F8I247_SULAT/780-893
Q6A671_PROAC/7-119
Q7M810_WOLSU/9-120
Q31GT9_THICR/4-116
Q1ASA6_RUBXD/7-119
C6BZU5_DESAD/4-113
A0BRT9_PARTE/820-937
A6W3N5_MARMS/6-116
Q483C0_COLP3/5-120
A0D8B3_PARTE/310-430
B1HRK3_LYSSC/1-110
Q7NSH9_CHRVO/184-308
A1SGL2_NOCSJ/28-137
A7HVS2_PARL1/403-516
G7ZGX7_AZOL4/21-135
Q01YJ9_SOLUE/5-111
D0LRC8_HALO1/13-123
F2NRV9_TRES6/5-115
Q8U4Z5_AGRT5/6-111
G7DSU0_MIXOS/1954-2077
G8R7I2_OWEHD/18-140
D1CH73_THET1/1090-1200
Q1D603_MYXXD/13-124
A6WEN4_KINRD/20-132
F2NTL7_TRES6/6-116
A0DT16_PARTE/550-670
Q9KSH9_VIBCH/11-123
B1ZPR9_OPITP/3-115
D3Q0Q3_STANL/32-142
B1ZTF2_OPITP/17-127
D4LCZ7_RUMC1/6-109
G7ZHS4_AZOL4/792-897
A0BEM7_PARTE/716-839
D5WY43_BACT2/10-122
B8FJ59_DESAA/6-116
B8D0S1_HALOH/5-120
Q7URS3_RHOBA/4-114
G7Z9M7_AZOL4/22-135
Q23CU6_TETTS/675-786
D3RTK6_ALLVD/5-117
C6BT74_DESAD/7-118
F4KRE2_HALH1/14-121
E6W4U5_DESIS/943-1057
F8JDA9_HYPSM/13-123
A9B2N0_HERA2/4-116
D2R8D7_PIRSD/8-118
B8GLI2_THISH/27-142
Q5WLF8_BACSK/4-113
G7ZDX0_AZOL4/19-129
A9AWI8_HERA2/6-119
A6TUG7_ALKMQ/3-115
C7QBC2_CATAD/7-119
Q126G7_POLSJ/3-113
G0IZV3_CYCMS/4-118
Q7NT17_CHRVO/1148-1262
Q1IQB5_KORVE/22-105
F2KWX3_PREDF/6-116
A9U6T1_PHYPA/402-515
Q7NPN3_GLOVI/4-114
Q9KRW2_VIBCH/18-128
C0Z8H9_BREBN/4-113
FLBD_CAUCR/3-110
C0QA67_DESAH/13-123
G0IXL0_CYCMS/9-124
C5B0C6_METEA/575-682
G8NP55_GRAMM/468-575
E0RTZ4_SPITD/3-123
Q8F1M4_LEPIN/5-114
Q89I31_BRAJA/742-854
A1SMG5_NOCSJ/9-118
F8J7W7_HYPSM/919-1029
F8FPA1_PAEMK/18-131
E8RJK8_DESPD/6-118
C7PA50_CHIPD/6-122
Q3J0K0_RHOS4/825-937
B8FGP3_DESAA/414-526
C6D7S6_PAESJ/4-117
C7QI13_CATAD/5-114
A9B1I3_HERA2/4-116
CHEB2_GEOSL/6-118
Q24PY2_DESHY/8-120
Q1D4K3_MYXXD/122-226
F0T237_SYNGF/7-121
Q8P5M3_XANCP/3-116
A9CIF1_AGRT5/9-133
Q7NV47_CHRVO/404-519
B1ZSR0_OPITP/3-111
E3GFA8_EUBLK/3-117
C9RP11_FIBSS/736-853
Q47KY1_THEFY/10-120
D4H209_DENA2/6-121
Q029Z5_SOLUE/9-123
PDE8B_HUMAN/134-252
D4H1R7_DENA2/11-123
A6TRR5_ALKMQ/177-299
A0C7W3_PARTE/689-807
B7J5L5_ACIF2/11-129
A6VS66_MARMS/946-1058
D6Z4C3_DESAT/4-112
CHEB1_METAC/3-114
D2PKV0_KRIFD/4-116
F0SR81_PLABD/440-550
Q12EF3_POLSJ/6-118
C0Q8S0_DESAH/757-869
B2IDS9_BEII9/5-114
Q9K6E2_BACHD/4-114
F3ZZ89_MAHA5/4-117
Q0VTJ1_ALCBS/2212-2324
Q89T50_BRAJA/3-113
C6D0W3_PAESJ/5-114
C6C163_DESAD/183-307
Q24QT8_DESHY/157-269
A9RL14_PHYPA/607-722
F2G549_ALTMD/594-701
C7QJ21_CATAD/14-124
A4J267_DESRM/6-115
G8QX64_SPHPG/10-122
C8X818_NAKMY/18-124
Q2W2W5_MAGSA/272-384
CHEB_CHRSD/8-118
O69961_STRCO/9-121
E3I661_RHOVT/6-128
Q1MPE4_LAWIP/6-116
Q0VRK7_ALCBS/10-125
A0LGH2_SYNFM/7-117
A6VZA8_MARMS/12-122
B7J688_ACIF2/4-113
G7ZH91_AZOL4/3-116
B8FB82_DESAA/9-118
E3I287_RHOVT/9-119
O26988_METTH/5-116
E3I7B1_RHOVT/9-121
C7PWG1_CATAD/12-129
H8ZFD2_NEMS1/179-286
B8F9K7_DESAA/7-117
C1ACA3_GEMAT/579-691
D2QME7_SPILD/693-804
B1ZVH0_OPITP/637-746
F8A954_THEID/16-127
A9WBT7_CHLAA/5-115
A9B679_HERA2/6-118
F5YRH2_TREPZ/8-119
Q9KNN9_VIBCH/4-112
C9R7N4_AMMDK/9-123
D0LMM5_HALO1/9-122
ETR1_ARATH/612-726
Q185G0_CLOD6/4-113
Q2G415_NOVAD/28-138
E0RVI3_BUTPB/4-116
Q22UP1_TETTS/2318-2437
D5SYL3_PLAL2/8-121
APRR6_ARATH/15-125
C5BZE3_BEUC1/9-118
Q2G872_NOVAD/4-113
Q2FSC9_METHJ/5-115
E3GFM1_EUBLK/4-113
F8FFV8_PAEMK/8-119
CHEB2_XANCP/1-111
Q1ITP4_KORVE/6-116
Q1D8M8_MYXXD/14-124
E2LEV3_MONPE/86-175
CHEB_TREDE/6-119
A5I1M6_CLOBH/5-114
E8QXN1_ISOPI/251-361
Q2RX19_RHORT/4-116
Q97JP0_CLOAB/173-295
Q2RX01_RHORT/3-111
F0SQ35_PLABD/855-971
G8TID1_NIAKG/5-117
Q9HRE5_HALSA/8-113
G8SC55_ACTS5/4-116
D3FFH3_CONWI/9-121
A9F6B0_SORC5/574-688
C5LE34_PERM5/467-585
Q188W8_CLOD6/7-117
C9SCS9_VERA1/1257-1377
C0QM99_DESAH/6-118
A0LB46_MAGSM/137-248
Q8NLK7_CORGL/4-124
Q9L0W3_STRCO/31-140
B5YFV0_THEYD/4-116
C9RLA0_FIBSS/6-116
B2ICF2_BEII9/3-113
Q12AQ6_POLSJ/8-118
Q1DEE5_MYXXD/4-113
D3QA52_STANL/9-122
A3DGQ6_CLOTH/5-115
C6BUB0_DESAD/6-116
C6XZK0_PEDHD/6-118
H2J5J3_MARPK/5-116
Q7UTZ4_RHOBA/39-154
C7RBI1_KANKD/4-116
A9WEB5_CHLAA/8-121
F5YME0_TREPZ/340-457
E1QXK4_OLSUV/3-113
B1ZNI9_OPITP/20-133
E8RGV0_DESPD/3-96
E1QKV8_DESB2/6-116
A6VZR0_MARMS/1016-1133
D2B280_STRRD/9-130
D0LRA7_HALO1/7-128
A5HZ54_CLOBH/13-123
C7PKM7_CHIPD/7-125
G8R7T5_OWEHD/3-113
C0Q916_DESAH/7-115
H7C6L5_BRAJA/5-115
Q17ZU7_CLOD6/4-113
F0SP73_PLABD/11-127
Q1D0H0_MYXXD/26-137
D5SRL4_PLAL2/7-117
Q8P6L8_XANCP/10-120
B1HWP9_LYSSC/3-113
Q7UTY7_RHOBA/24-134
H6L584_SAPGL/570-674
G8TEP5_NIAKG/6-116
Q1D3Z1_MYXXD/5-117
A6VXX6_MARMS/593-705
Q3IZI2_RHOS4/3-114
Q485Y4_COLP3/3-113
F2IAJ5_FLUTR/7-117
C7PLE0_CHIPD/27-137
C0ZBD9_BREBN/6-118
Q3A6U5_PELCD/6-118
D0LR84_HALO1/306-421
E0S286_BUTPB/4-117
A7F7D2_SCLS1/1139-1278
C6BYF2_DESAD/8-118
B3PI50_CELJU/4-110
F5XN55_MICPN/1-114
A3DDK5_CLOTH/3-113
E8RDH8_DESPD/10-120
D6XXV7_BACIE/5-115
D0LYA7_HALO1/4-96
A0DND0_PARTE/607-725
F2GD40_ALTMD/5-118
D3RSE2_ALLVD/10-119
F8J9U4_HYPSM/8-118
F8FJC3_PAEMK/4-117
C8XHY5_NAKMY/10-119
D9R827_CLOSW/5-114
Q0B009_SYNWW/4-115
A0LAG2_MAGSM/14-126
Q5QWI7_IDILO/6-114
B9L5M9_NAUPA/771-888
E3HAV9_ILYPC/15-125
F2JI39_CELLD/4-117
A5FFW8_FLAJ1/3-113
H8KL83_SOLCM/8-115
Q63WW6_BURPS/3-113
G8PJ59_PSEUV/1-109
A9WJW0_CHLAA/6-115
A0DTX9_PARTE/810-935
F2KZW0_PREDF/6-116
F4D1J5_PSEUX/3-112
Q0S399_RHOSR/11-120
Q2SLS5_HAHCH/19-134
C4XLI9_DESMR/9-120
F9ZBS7_ODOSD/6-116
F4CXY6_PSEUX/29-149
Q47CB4_DECAR/650-765
A9WF27_CHLAA/920-1026
G2LHV4_CHLTF/466-578
A4XII1_CALS8/5-118
C6C1Z7_DESAD/13-114
C6D2L5_PAESJ/4-117
Q5QUV4_IDILO/456-573
C7Q428_CATAD/1-112
Q0PAM5_CAMJE/125-236
A9G4A4_SORC5/8-121
D2QHF8_SPILD/53-169
Q0A5P2_ALHEH/3-113
B1ZY74_OPITP/5-115
Q9HWR8_PSEAE/1160-1273
B6ITF9_RHOCS/10-119
G2LE42_CHLTF/5-118
Q8PBD7_XANCP/782-895
CHEY_TREPA/27-140
G8R1U9_OWEHD/573-683
Q3JB16_NITOC/6-114
D8HMV3_AMYMU/613-724
Q027R6_SOLUE/970-1083
B1HY95_LYSSC/5-115
Q0AL07_MARMM/4-116
A0LDY5_MAGSM/542-658
F5YIW9_TREPZ/639-756
A0LKD7_SYNFM/4-119
Q7NDM4_GLOVI/490-602
O26649_METTH/4-60
G8TNY1_NIAKG/4-114
A0BJT5_PARTE/787-918
A4FDI7_SACEN/3-111
C6CY03_PAESJ/6-116
F8JCN2_HYPSM/3-113
CTRA_CAUCR/3-113
F8FLP2_PAEMK/4-117
Q3A0M3_PELCD/10-121
F4CM20_PSEUX/36-140
Q72FV2_DESVH/133-246
F3ZWS2_MAHA5/4-122
Q9CGU0_LACLA/5-117
G0J4C0_CYCMS/3-119
C6D226_PAESJ/4-117
G2LHX2_CHLTF/246-358
B2IGV0_BEII9/12-122
B0TF57_HELMI/4-113
ARR20_ARATH/43-150
E1X4B9_BACMS/9-120
F4L0M7_HALH1/8-131
D3QC00_STANL/19-129
F5YKE9_TREPZ/507-626
A9AXU8_HERA2/7-116
B9L9V5_NAUPA/3-113
Q028Z2_SOLUE/4-114
A0CD91_PARTE/544-663
Q5P4B1_AROAE/9-121
F4KY90_HALH1/3-112
E9I375_DAPPU/18-109
D6Z3T8_DESAT/8-118
E8UEI0_TAYEM/8-118
D9SRJ1_CLOC7/4-117
E3GMW0_EUBLK/3-114
Q74DR5_GEOSL/9-120
Q8A2Y3_BACTN/1059-1171
F4CK28_PSEUX/29-138
B1ZVR8_OPITP/5-117
Q1QSG1_CHRSD/6-118
D8I8A1_AMYMU/3-120
F8FRC9_PAEMK/3-113
C0ZC17_BREBN/6-120
A9ENN5_SORC5/511-623
C5C3E5_BEUC1/4-116
E3HYW0_RHOVT/936-1042
Q8F5D7_LEPIN/1087-1200
O29012_ARCFU/12-120
C1F5C0_ACIC5/14-125
D6Z190_DESAT/10-124
C6XPP4_HIRBI/7-117
Q2IGN4_ANADE/7-120
G7Z9C5_AZOL4/4-119
Q89Q81_BRAJA/651-763
D5XCR6_THEPJ/5-115
C5C5F8_BEUC1/25-140
Q9F2M5_STRCO/5-121
E6U568_ETHHY/4-117
Q02A01_SOLUE/8-117
C7PH97_CHIPD/485-596
A4F5Z6_SACEN/12-135
B7J4J0_ACIF2/8-118
D3RRB3_ALLVD/3-116
F2IBE1_FLUTR/9-121
Q12AQ4_POLSJ/8-126
G8T899_NIAKG/12-136
E6U3X5_ETHHY/5-114
C6CXV6_PAESJ/3-124
C0Z9Z9_BREBN/3-113
E3GFP0_EUBLK/1069-1186
C7Q058_CATAD/4-118
C1A620_GEMAT/8-118
C8W4Y1_DESAS/3-110
Q2LRZ0_SYNAS/8-118
B1ZT57_OPITP/9-121
F2G3Z8_ALTMD/7-120
Q1DD25_MYXXD/7-118
F8KUW4_PARAV/6-118
Q8F5D6_LEPIN/7-120
H9KL13_APIME/73-193
C4XRF5_DESMR/1013-1124
Q2S7T0_HAHCH/9-119
Q3A356_PELCD/18-128
G8PMZ8_PSEUV/13-122
E1QMG3_DESB2/8-123
A9AZ85_HERA2/8-120
O26545_METTH/7-131
D3RPE0_ALLVD/1063-1179
D2QL40_SPILD/18-140
Q47QJ3_THEFY/1-99
C1F6A6_ACIC5/21-114
A9QPF1_METI4/13-125
CHEB2_CHRVO/5-114
F8J6D8_HYPSM/3-116
C8XI30_NAKMY/3-117
D5SQ56_PLAL2/13-132
D3B6L6_POLPA/555-667
A7TD94_NEMVE/3-113
Q8Y858_LISMO/4-113
B0RGU8_CLAMS/4-118
SRRA_STAA8/5-114
Q6AKK5_DESPS/844-956
C4XGH7_DESMR/630-738
Q9A223_CAUCR/11-122
C6BYM4_DESAD/760-875
Q9RD39_STRCO/11-132
E6W135_DESIS/197-321
Q2W1A1_MAGSA/7-119
Q1IUP6_KORVE/1-101
F4PP31_DICFS/980-1094
G4KUR1_OSCVS/4-116
Q9I3B1_PSEAE/517-629
Q8A358_BACTN/1096-1207
Q72FY2_DESVH/32-151
BCER_BACHD/4-113
F9VJD5_ARTSS/3-112
E1QEL6_DESB2/972-1084
E4RQ64_LEAB4/5-115
Q8PA38_XANCP/582-693
Q63P31_BURPS/788-898
D5SR92_PLAL2/821-935
Q1IKU7_KORVE/15-126
F9VJT6_ARTSS/4-115
Q2W6C1_MAGSA/185-293
H2FVJ7_OCESG/667-779
A9WA37_CHLAA/10-134
F4KRJ7_HALH1/4-111
F4BQ84_CARS1/5-114
A9AWZ3_HERA2/9-121
Q2IKM3_ANADE/16-126
C7QGN4_CATAD/1-111
Q97DT2_CLOAB/3-113
G0IVB7_CYCMS/8-115
Q1D334_MYXXD/4-116
TCRA1_MYCTU/25-135
Q1D8P3_MYXXD/405-517
G7ZCN1_AZOL4/432-545
E6UCQ6_RUMA7/4-113
F5XTA2_MICPN/11-124
C7PFB3_CHIPD/5-117
C7Q9S2_CATAD/8-122
A0L4Q8_MAGSM/767-882
C6XKB8_HIRBI/7-118
F8FIN1_PAEMK/6-119
A9KP28_CLOPH/607-721
C4LAP5_TOLAT/6-115
Q1D8X0_MYXXD/729-842
Q1CVV1_MYXXD/1-114
A6TVR4_ALKMQ/3-115
Q121U0_POLSJ/550-663
B1ZWK6_OPITP/7-131
I1SBA4_CLOPE/5-113
C6BRW0_DESAD/123-236
CHEB2_HAHCH/7-117
C7QHB0_CATAD/16-128
Q7NYT2_CHRVO/637-755
Q22E29_TETTS/1344-1460
F4L2W0_HALH1/4-111
Q7VVU0_BORPE/3-113
Q2J7V1_FRASC/4-113
D2R3C7_PIRSD/75-138
C7PYZ0_CATAD/3-121
Q1DFU6_MYXXD/844-955
A0K2K2_ARTS2/6-127
E1C9M8_PHYPA/617-732
Q4FQP2_PSYA2/10-122
A0DDI2_PARTE/841-958
C6BVU5_DESAD/13-124
D9SAZ3_FIBSS/888-1005
Q2IGA3_ANADE/4-110
H8KW74_SOLCM/536-646
F2IJX8_FLUTR/3-114
A6WAE0_KINRD/2-118
D3B7E7_POLPA/953-1069
C4L775_TOLAT/7-116
H2FU34_OCESG/758-871
Q2IQM0_ANADE/12-121
Q8XL49_CLOPE/3-112
E8RHA8_DESPD/984-1095
D9QTM1_ACEAZ/7-119
Q5SJK6_THET8/24-136
Q9WYT9_THEMA/5-117
D2QM90_SPILD/694-805
F8JGT6_HYPSM/39-149
Q7NWN3_CHRVO/11-128
E1Z8Q4_CHLVA/50-164
B1ZQ26_OPITP/8-121
C6X143_FLAB3/7-120
Q89WL9_BRAJA/613-733
C4XNW4_DESMR/531-646
Q3J378_RHOS4/9-121
C5AS51_METEA/9-122
C4L7A1_TOLAT/5-116
A7HRL8_PARL1/3-113
B8FEN7_DESAA/1315-1427
D9SQF5_CLOC7/4-110
G8SEG7_ACTS5/4-118
Q6CB75_YARLI/1002-1119
C7M288_ACIFD/3-116
A5G220_ACICJ/5-113
G7Z546_AZOL4/726-837
F7XVP1_MIDMI/4-116
E9C278_CAPO3/1243-1394
Q11YW8_CYTH3/7-119
E4RM94_HALSL/4-119
A0CE14_PARTE/738-862
D1B6G3_THEAS/10-122
G8S5V9_ACTS5/4-116
C4XGB8_DESMR/6-117
E1QK77_DESB2/716-828
C4ZHX9_EUBR3/3-116
C7RBR6_KANKD/3-113
A9KNR4_CLOPH/3-113
Q9RW88_DEIRA/5-114
A0CC18_PARTE/765-885
I1BQ06_RHIO9/2224-2340
Q89RR8_BRAJA/8-118
A0LC68_MAGSM/682-796
D2QQU7_SPILD/1142-1251
C7QGD6_CATAD/1470-1583
G7ZF35_AZOL4/1839-1952
YFIK_BACSU/4-116
B8FAK7_DESAA/12-125
C6XVX4_PEDHD/1119-1230
A4FIX0_SACEN/7-117
Q67KX0_SYMTH/5-114
Q7NZP0_CHRVO/413-529
C1A736_GEMAT/547-659
C7PEK2_CHIPD/1919-2032
Q74CL6_GEOSL/7-117
Q48AR4_COLP3/126-239
C0QJP9_DESAH/757-869
Q74E45_GEOSL/37-147
Q0AU74_SYNWW/61-174
F5YLN7_TREPZ/544-656
O24864_HELPY/199-315
A9GCE7_SORC5/11-121
D2QW18_SPILD/16-132
Q12BT3_POLSJ/9-121
F8FEQ7_PAEMK/6-119
F5XRZ3_MICPN/9-118
A9B508_HERA2/9-110
C7PNF6_CHIPD/3-113
A5FAU0_FLAJ1/3-112
Q31J51_THICR/893-1003
B3PF81_CELJU/7-120
G7Z710_AZOL4/3-116
Q1H485_METFK/4-114
F9Z6T4_ODOSD/3-113
Q9A3I5_CAUCR/530-645
Q73JV9_TREDE/396-508
D4H291_DENA2/4-114
B1ZZC2_OPITP/625-743
A9U8A1_PHYPA/228-296
C8WSR5_ALIAD/12-124
G8S1R7_ACTS5/9-121
Q1QUU3_CHRSD/8-117
D8I3P6_AMYMU/6-118
G7ZCM6_AZOL4/7-119
Q2S8W7_HAHCH/4-109
Q7NY57_CHRVO/6-113
A0LGG6_SYNFM/192-302
Q63X06_BURPS/190-285
F4LWW5_TEPAE/6-118
G7ZHY4_AZOL4/5-118
Q7S6K1_NEUCR/1364-1494
CMPA_BACSU/4-118
C0QKS5_DESAH/7-128
D5SNP1_PLAL2/4-115
C0QIA3_DESAH/830-945
B0TIH1_HELMI/12-124
Q3J1S4_RHOS4/642-754
D5ENM0_CORAD/318-434
G7ZCI6_AZOL4/4-113
Q3A5A3_PELCD/5-119
D2Q2H7_KRIFD/3-113
Q8XHZ2_CLOPE/3-112
Q67QY7_SYMTH/6-118
C4LFI6_TOLAT/126-239
B8FCK6_DESAA/4-116
A9FLR1_SORC5/4-116
F4KWN3_HALH1/3-114
A0LFS9_SYNFM/6-116
G7Z8F5_AZOL4/1-65
B1ZUT2_OPITP/6-118
Q9A8P9_CAUCR/3-113
C6C1H1_DESAD/921-1033
G8TH88_NIAKG/6-119
A9WK17_CHLAA/420-532
Q011Q5_OSTTA/803-921
F2I5N6_AERUA/3-114
H6LKN0_ACEWD/6-117
Q47AU2_DECAR/7-118
Q7M9K5_WOLSU/8-118
D7A4T5_STAND/12-120
Q5QUX8_IDILO/5-115
C6D1N2_PAESJ/3-112
D6XZ37_BACIE/8-121
A9B912_HERA2/3-115
D9R304_CLOSW/7-116
D4LFB4_RUMC1/7-119
Q47UG0_COLP3/5-115
C0QFG8_DESAH/6-118
A0LCR8_MAGSM/134-246
G7ZGH9_AZOL4/43-164
Q67MG8_SYMTH/1-97
B5YK18_THEYD/6-115
C5B3Q3_METEA/12-121
D3EYW6_CONWI/1-110
Q03TV3_LACBA/3-117
Q74CL4_GEOSL/4-114
C0QA94_DESAH/51-155
A9B3U6_HERA2/664-777
D5WQP7_BACT2/5-117
E4RQU7_LEAB4/5-115
B1ZY58_OPITP/22-134
F5XJL6_MICPN/6-118
D6Z815_SEGRD/4-113
E6U6I8_ETHHY/1-111
C5CCW7_MICLC/18-127
D0LRA2_HALO1/1337-1449
E0RVC2_BUTPB/5-114
F4CV06_PSEUX/16-129
Q3AC89_CARHZ/4-113
D9QU18_ACEAZ/5-118
D6Z1B1_DESAT/9-121
Q72DX5_DESVH/4-114
Q0VMW9_ALCBS/11-122
F4H885_CELFA/9-127
F5XRB6_MICPN/4-116
A5FT60_ACICJ/1244-1354
A9SCY4_PHYPA/722-824
G8SJH9_ACTS5/3-109
C4XQA7_DESMR/679-794
D6Z189_DESAT/936-1046
Q8EJC2_SHEON/5-117
Q7P1K7_CHRVO/20-135
B6IQQ5_RHOCS/365-476
A0CC59_PARTE/583-709
C6XXD3_PEDHD/928-1039
D3R0D9_CLOB3/4-117
D2S7U9_GEOOG/3-116
C8WHK8_EGGLE/7-116
Q2JIB4_SYNJB/3-113
A3DK80_CLOTH/4-118
E4RRG3_LEAB4/3-113
Q0A9J0_ALHEH/5-118
Q1D420_MYXXD/4-109
E6SH60_THEM7/6-119
A0CBM6_PARTE/947-1071
Q728C4_DESVH/883-998
B3PDK1_CELJU/550-663
B1ZQ25_OPITP/7-119
D0LFS3_HALO1/168-286
Q22P25_TETTS/1944-2069
G8T814_NIAKG/6-95
P73864_SYNY3/10-122
Q1CXA9_MYXXD/72-185
C0Z4X5_BREBN/6-117
D3Q662_STANL/5-120
Q8E908_SHEON/3-113
G4R9K9_PELHB/419-531
C6XM21_HIRBI/14-126
Q89XI5_BRAJA/335-448
Q47KN0_THEFY/12-128
G8SK73_ACTS5/262-375
F4H0W1_CELFA/17-133
A1SQ34_NOCSJ/12-121
B0S0Y3_FINM2/5-115
A0CC17_PARTE/787-910
F7V462_CLOSS/9-117
A0DM39_PARTE/707-824
E6W4E0_DESIS/4-116
A9KHR9_CLOPH/10-120
G8SA11_ACTS5/3-113
Q5FU93_GLUOX/4-116
Q5NQX3_ZYMMO/3-113
D9SQP3_CLOC7/3-99
A5FWK2_ACICJ/440-551
Q7UF69_RHOBA/8-121
F2GBK2_ALTMD/8-118
B5YIY2_THEYD/3-115
E8N3Z5_ANATU/1543-1659
C4XNZ7_DESMR/8-118
F0T1K5_SYNGF/14-125
D2R587_PIRSD/443-561
F2JH09_CELLD/4-118
Q2VZS3_MAGSA/17-125
G8S7P7_ACTS5/3-115
D2RJR9_ACIFV/3-113
P73035_SYNY3/1036-1132
G4RFH4_PELHB/4-116
ETR2_ARATH/648-763
E3GFP0_EUBLK/928-1044
A9AYK5_HERA2/13-122
B8F9C2_DESAA/541-653
Q47UR4_COLP3/13-123
A0C0D5_PARTE/763-887
D3F683_CONWI/6-124
F4CTL8_PSEUX/759-872
A1SNE1_NOCSJ/4-113
Q72WK3_DESVH/3-115
Q12A13_POLSJ/13-123
Q8RDA5_THETN/4-107
A1SH98_NOCSJ/341-457
E0TF69_PARBH/141-251
Q9HZD1_PSEAE/5-115
G4R8R7_PELHB/5-117
C7PGQ0_CHIPD/5-115
H2FU96_OCESG/4-116
F8FPA3_PAEMK/330-447
Q1D2B5_MYXXD/5-115
Q4FQ39_PSYA2/12-121
C4XK31_DESMR/17-127
C4ZI46_EUBR3/4-113
C8XCQ1_NAKMY/4-116
D4LAH7_RUMC1/2-114
E8N183_ANATU/9-120
C6Y0P8_PEDHD/893-1006
Q2IHX7_ANADE/5-114
A5D4H6_PELTS/5-115
A1U6X0_MARAV/272-384
Q3AFT6_CARHZ/6-115
C7PL21_CHIPD/8-128
A0C8L6_PARTE/682-791
Q9A5E9_CAUCR/514-628
Q1DFN3_MYXXD/5-117
Q3A3T8_PELCD/3-114
A9B520_HERA2/899-1006
D5WUI4_BACT2/9-122
G8NP55_GRAMM/586-679
A3DFT1_CLOTH/4-116
Q89JT6_BRAJA/45-151
A0LLN4_SYNFM/441-553
A9WBS9_CHLAA/4-113
A9GRS8_SORC5/512-623
D7CQD8_TRURR/4-83
A9B8N6_HERA2/7-119
A1TWT8_MARAV/954-1063
F5XPK1_MICPN/4-114
H2FTW9_OCESG/3-113
C5AQ49_METEA/8-110
H6LDL6_ACEWD/4-116
F2IB25_FLUTR/4-114
D3FA71_CONWI/4-116
Q1D5L4_MYXXD/599-711
C6CT05_PAESJ/7-120
Q3ADQ4_CARHZ/6-117
A9U0D6_PHYPA/4-135
Q7MA84_WOLSU/6-113
F5YI77_TREPZ/858-975
CHEB3_BRAJA/8-119
G7ZB72_AZOL4/11-123
A6WCG1_KINRD/43-153
H8KN49_SOLCM/4-114
Q2IIQ2_ANADE/4-116
C6X489_FLAB3/646-762
A0LIU9_SYNFM/7-119
F5XFK9_MICPN/22-134
Q488K9_COLP3/722-833
C6X1A8_FLAB3/3-113
C1F3N9_ACIC5/20-130
C0ZHY7_BREBN/4-116
F2G5J9_ALTMD/5-113
D7A037_STAND/650-758
A0BZG8_PARTE/750-873
B7J9S8_ACIF2/6-116
B1ZZF1_OPITP/82-194
C6D1J7_PAESJ/5-114
G4KZD1_OSCVS/1069-1186
D2QG78_SPILD/1064-1175
Q6APW0_DESPS/6-117
Q55CH1_DICDI/1306-1424
E1R541_SPISS/6-117
A4F926_SACEN/7-119
F0SKA4_PLABD/10-146
Q0W2Z7_UNCMA/6-117
Q0ALM5_MARMM/9-133
A0LJF2_SYNFM/8-118
E6UH42_RUMA7/4-117
Q1H2D1_METFK/52-167
F2I802_AERUA/20-129
F2NHZ0_DESAR/5-116
F2I945_FLUTR/3-114
A5EVU6_DICNV/4-114
B1ZRD3_OPITP/1162-1273
Q2FNM1_METHJ/4-113
B5IFR9_ACIB4/4-114
Q2SBT0_HAHCH/18-130
E0RRM4_SPITD/6-116
P74004_SYNY3/33-143
C0ZF87_BREBN/5-116
C8VXQ9_DESAS/5-119
E6W1B6_DESIS/6-119
A6LNH9_THEM4/9-122
Q8P893_XANCP/123-236
A9S5U9_PHYPA/886-1015
B0S1X6_FINM2/4-111
C7RAK9_KANKD/57-169
C6CTM9_PAESJ/1-114
D2AWM6_STRRD/5-118
E4T787_PALPW/8-119
Q2WAJ5_MAGSA/764-876
C4ZEN6_EUBR3/4-115
B8CD23_THAPS/1-121
A4J400_DESRM/7-120
Q8P822_XANCP/886-998
A5FA34_FLAJ1/5-130
Q1QYN9_CHRSD/428-540
D2QXE2_PIRSD/5-116
A4FAE9_SACEN/5-121
Q1CYI6_MYXXD/8-119
F2GDA1_ALTMD/5-116
Q479R4_DECAR/250-362
B8FFN9_DESAA/675-792
F8AA97_THEID/3-116
E4TPV2_MARTH/3-112
Q5QUV4_IDILO/603-715
Q89RA9_BRAJA/1-90
A9U786_PHYPA/7-108
E4RWG4_LEAB4/3-117
Q1DFR1_MYXXD/379-495
F2IF65_FLUTR/6-117
Q2W0D4_MAGSA/25-140
G8S914_ACTS5/3-121
F4LRP3_TEPAE/5-116
F2KUS6_PREDF/20-127
D2R948_PIRSD/12-124
C5BZC9_BEUC1/14-124
G8T7A0_NIAKG/5-116
Q9HZW6_PSEAE/143-253
F4KXE3_HALH1/7-119
B8GP56_THISH/4-116
D2VP65_NAEGR/759-874
B1HUB5_LYSSC/1-110
Q5WB45_BACSK/5-115
Q927X8_LISMO/5-117
B8BRK8_THAPS/1-90
D9SWB3_CLOC7/5-114
A9FHZ8_SORC5/4-114
C5AVX4_METEA/4-116
Q2W8H7_MAGSA/8-119
A7HWY9_PARL1/8-120
C4XGQ5_DESMR/941-1056
E8MXI6_ANATU/4-113
Q188B3_CLOD6/5-114
Q3J386_RHOS4/24-137
E8QZ20_ISOPI/10-120
D6Y0P1_BACIE/695-807
Q5R0R5_IDILO/12-119
Q0A5F7_ALHEH/5-114
A6W950_KINRD/4-116
G8TR14_NIAKG/3-112
D3RML4_ALLVD/136-254
B8FMK8_DESAA/4-117
D3RPR5_ALLVD/7-119
F4L3G5_HALH1/3-112
E6W346_DESIS/16-126
H6LJ87_ACEWD/144-254
D2AT61_STRRD/1-112
Q01YY3_SOLUE/11-126
E6UIK7_RUMA7/4-114
E1QJ08_DESB2/15-128
G4RE33_PELHB/3-113
C1ADR6_GEMAT/4-113
Q47ML5_THEFY/10-119
Q2SM36_HAHCH/11-121
Q8P962_XANCP/3-113
G8S7T6_ACTS5/5-115
D3RPD9_ALLVD/25-137
Q1GC25_LACDA/4-128
D9SQT5_CLOC7/722-835
Q1D0M9_MYXXD/11-123
Q2W341_MAGSA/1112-1223
C8VWU8_DESAS/6-118
D2R4X6_PIRSD/8-132
Q0AT15_MARMM/16-128
A0LC21_MAGSM/4-118
F4LW38_TEPAE/10-113
D2B2V0_STRRD/4-115
E4RZJ9_LEAB4/5-119
A4J8Q7_DESRM/3-113
C8VX97_DESAS/891-1004
D2ARE0_STRRD/5-117
D9R9Y0_CLOSW/7-113
A0B676_METTP/18-138
Q9KYE7_STRCO/4-116
B8FAA3_DESAA/745-859
G8PQC4_PSEUV/7-116
A9FIT6_SORC5/9-119
C7PDQ0_CHIPD/8-120
Q2W315_MAGSA/5-120
D6Z0T9_DESAT/9-123
Q3A1F4_PELCD/7-118
B1ZPK1_OPITP/457-566
E8N4T6_ANATU/9-118
D0LQ30_HALO1/561-673
G8TIY4_NIAKG/8-120
F8AA94_THEID/776-887
A6VXR1_MARMS/11-126
Q24QN7_DESHY/4-113
D0KWW3_HALNC/4-116
F2NHN1_DESAR/5-115
D9R279_CLOSW/4-116
A4XHN4_CALS8/4-116
F8A9D5_THEID/7-121
Q47Q28_THEFY/4-114
A0L9H2_MAGSM/547-663
Q2RZP1_SALRD/11-122
C7PQF7_CHIPD/5-115
Q2W8A5_MAGSA/161-273
G8SCL7_ACTS5/4-116
D6XY22_BACIE/4-116
G8TAY4_NIAKG/3-111
Q8RFU8_FUSNN/3-113
Q0W217_UNCMA/1-109
G1XJT9_ARTOA/1277-1392
B9L519_THERP/7-111
E0RQM5_SPITD/1045-1157
Q8R7Q5_THETN/3-116
Q47I50_DECAR/5-117
Q3Z8L1_DEHE1/9-121
Q8EZ63_LEPIN/678-791
Q74D24_GEOSL/5-114
Q8XHW2_CLOPE/8-117
Q187R8_CLOD6/3-112
F2LTI5_HIPMA/4-116
A9KJ95_CLOPH/4-116
A9WKD0_CHLAA/3-113
Q8E9V5_SHEON/7-117
E8N3A9_ANATU/5-113
Q4FQP7_PSYA2/2161-2273
A0L6Y5_MAGSM/31-144
D9R8R4_CLOSW/4-113
B8FEF6_DESAA/678-790
C7PEF9_CHIPD/6-115
C1ABQ2_GEMAT/8-117
Q3J627_RHOS4/6-116
Q1D9Y6_MYXXD/524-634
Q5QV00_IDILO/25-145
F2NFZ0_DESAR/702-814
B2IEI3_BEII9/392-509
G8NPH2_GRAMM/5-117
Q89XC1_BRAJA/821-932
C6C0Y8_DESAD/537-650
B0TI94_HELMI/7-121
A7HSM6_PARL1/19-130
D6Z0D6_DESAT/298-408
Q00WZ4_OSTTA/1-100
A6VWW5_MARMS/850-967
E3GFR4_EUBLK/4-120
B2A4G7_NATTJ/7-117
F8QIP8_SERL3/852-985
Q47HF3_DECAR/862-973
F5XTQ7_MICPN/11-123
Q2LX64_SYNAS/816-933
Q1GXW9_METFK/12-126
A0JUP9_ARTS2/4-113
Q3A4W7_PELCD/5-125
Q2FNF5_METHJ/4-114
D0KWK1_HALNC/4-116
Q025M1_SOLUE/4-111
B7GE04_PHATC/754-869
CHEB_BORPE/6-113
E3PS54_CLOSD/177-299
A6W5Y9_KINRD/5-117
H2FTB0_OCESG/8-117
E3HZ76_RHOVT/7-118
B3PFC1_CELJU/6-115
C1ACM3_GEMAT/1-96
F2JM96_CELLD/4-116
A9EQD2_SORC5/3-114
A5FBX2_FLAJ1/3-113
C5C3W1_BEUC1/10-119
E4TVD5_MARTH/4-114
Q8EYW0_LEPIN/12-121
C4L7A9_TOLAT/755-863
B0TG17_HELMI/3-116
Q2SCK2_HAHCH/14-128
F4KRH7_HALH1/7-114
C0ZA36_BREBN/4-113
G4R8G0_PELHB/10-116
C8VW64_DESAS/5-114
A9EPB2_SORC5/5-119
CHEB1_ANADE/5-109
Q023F4_SOLUE/6-115
A0JZA7_ARTS2/19-132
C7M2G1_ACIFD/4-117
E8REZ0_DESPD/902-1014
D7CY03_TRURR/19-129
Q1QVS2_CHRSD/12-121
ARR22_ARATH/24-136
C4QZU4_PICPG/866-986
F8I9L0_SULAT/1-111
F0SH25_PLABD/17-127
A9SSJ8_PHYPA/294-355
C6BXK7_DESAD/3-126
C6CVB2_PAESJ/4-117
G2KNM0_MICAA/5-117
Q0UVL1_PHANO/1417-1526
Q7NXA9_CHRVO/437-547
Q023R0_SOLUE/455-567
B3PF40_CELJU/130-243
C7Q135_CATAD/462-574
Q72EC6_DESVH/183-308
C7PDL7_CHIPD/4-116
Q74GU5_GEOSL/16-124
C5BWR6_BEUC1/4-118
C9RD17_AMMDK/4-116
Q3Z755_DEHE1/5-115
Q5P2I8_AROAE/6-116
F4PWY1_DICFS/218-329
A9F753_SORC5/703-816
G8SGX0_ACTS5/4-116
F0SSD4_PLABD/70-180
I1BYJ6_RHIO9/1607-1718
E3I2B9_RHOVT/3-113
D8I991_AMYMU/3-121
Q2IJE6_ANADE/8-118
Q8XP46_CLOPE/6-115
Q8RI07_FUSNN/13-111
G7ZCJ1_AZOL4/5-117
Q24IJ4_TETTS/1065-1191
F5XSS6_MICPN/8-125
C8VW65_DESAS/684-793
Q47GY6_DECAR/4-117
B1YJQ0_EXIS2/4-116
B8FH82_DESAA/331-443
Q8RAL0_THETN/8-121
E0TCV0_PARBH/1032-1142
F4PSY3_DICFS/853-963
C7PF21_CHIPD/780-877
Q1H0F7_METFK/941-1051
A4XHP6_CALS8/4-117
F4PTE6_DICFS/1029-1145
D1B7G2_THEAS/8-120
Q9WXY0_THEMA/5-112
G8T9Q4_NIAKG/1760-1869
H3JD94_STRPU/115-178
E6U9H5_ETHHY/27-137
C5BYG7_BEUC1/12-128
C1F7D7_ACIC5/4-116
F2KXQ4_PREDF/5-112
E8UGM5_TAYEM/11-121
CHEB2_DESVH/4-113
A9AYM8_HERA2/5-115
G7E3C9_MIXOS/901-1018
Q12C55_POLSJ/3-113
Q47AQ2_DECAR/517-634
C6BRW9_DESAD/1334-1446
Q1AXX7_RUBXD/5-114
E4RQX3_LEAB4/3-115
Q9KSB0_VIBCH/854-966
D0L1R3_HALNC/4-113
D0LKT1_HALO1/4-114
Q1AZP0_RUBXD/9-121
Q2S9M1_HAHCH/127-239
Q0ASB9_MARMM/28-145
DHKC_DICDI/1079-1197
E3GFN8_EUBLK/7-120
C9RS55_FIBSS/674-789
C4Z8I7_EUBR3/4-113
Q0ARX5_MARMM/3-113
Q8F2E2_LEPIN/13-137
Q2IDQ4_ANADE/395-506
F5XJC7_MICPN/4-113
Q726C5_DESVH/9-122
B8FL06_DESAA/8-118
D1CE66_THET1/14-125
H0ETU4_GLAL7/706-830
G2LDT7_CHLTF/418-538
D3PUE2_STANL/4-118
Q7NND1_GLOVI/6-123
B8FHG3_DESAA/7-119
Q0A9N0_ALHEH/5-117
E1X3Y0_BACMS/4-115
D2QQU7_SPILD/1284-1394
A0EBP5_PARTE/711-834
A0CQV8_PARTE/678-799
E8QXL5_ISOPI/23-133
Q747P8_GEOSL/6-116
E0TCC4_PARBH/14-126
Q97E94_CLOAB/8-117
A6TT29_ALKMQ/6-115
Q7D021_AGRT5/5-115
D5EFJ8_AMICL/6-118
Q60AL7_METCA/3-112
B6IXR6_RHOCS/12-121
PLED_CAUCR/156-266
A4J3Z8_DESRM/795-908
A6WDA6_KINRD/6-127
Q72EW9_DESVH/1380-1495
Q7P008_CHRVO/5-114
Q2LSB8_SYNAS/6-118
Q7M819_WOLSU/3-106
G8SEH7_ACTS5/4-116
A6VRR3_MARMS/8-117
C1F2Y8_ACIC5/12-123
F8JGF3_HYPSM/17-130
D7A0W7_STAND/6-115
F8KWQ9_PARAV/6-116
CSEB_STRCO/7-116
A0L466_MAGSM/990-1105
C4XL40_DESMR/8-119
Q2RTR7_RHORT/4-114
Q89XC6_BRAJA/24-138
F9Z7F5_ODOSD/5-115
F4H645_CELFA/30-139
Q1IK86_KORVE/7-117
G7Z8Y1_AZOL4/29-150
E6U6F0_ETHHY/4-113
Q5P970_AROAE/8-121
Q7UVL6_RHOBA/19-138
A6W0R6_MARMS/9-118
Q4FP68_PELUB/6-117
C5AVV5_METEA/19-129
F8AAA9_THEID/11-115
Q2SC56_HAHCH/17-130
Q47CV1_DECAR/11-122
E4T6G2_PALPW/883-994
Q8G7F0_BIFLO/26-135
Q1CVP7_MYXXD/8-122
D5GKW4_TUBMM/963-1081
Q2JGA2_FRASC/4-118
Q2G7V2_NOVAD/3-113
C4XTH9_DESMR/8-122
B8FJF1_DESAA/563-675
D1CH70_THET1/7-122
D2BDA5_STRRD/5-117
D6Z075_DESAT/8-118
F2JQA2_CELLD/4-117
A1SLS8_NOCSJ/11-120
Q7D384_AGRT5/11-122
D5EIL7_CORAD/7-119
E4T575_PALPW/8-118
Q5P4D6_AROAE/5-117
G4RFS4_PELHB/36-147
Q6MQA9_BDEBA/4-114
B1ZS16_OPITP/47-157
E1R6D5_SPISS/512-624
A9AXT6_HERA2/8-117
Q3A0B3_PELCD/4-112
A9B6P4_HERA2/20-143
F2UKQ6_SALS5/1319-1435
G4RBD0_PELHB/5-117
C5AVK2_METEA/5-117
A9KL70_CLOPH/4-113
Q0VNE7_ALCBS/519-634
D8LHL5_ECTSI/469-576
Q47DG7_DECAR/780-893
Q97FK2_CLOAB/4-113
Q74BE7_GEOSL/5-116
Q026G0_SOLUE/1166-1278
B3PBB5_CELJU/3-114
H6BZT6_EXODN/993-1109
E8RCT8_DESPD/6-115
G7Z2X0_AZOL4/748-865
A9CHV9_AGRT5/924-1034
C8W1C7_DESAS/6-119
F4CXK5_PSEUX/8-122
D9R851_CLOSW/5-114
P73005_SYNY3/268-382
D6Z0Y6_DESAT/409-521
C7REC7_ANAPD/3-116
Q74BH9_GEOSL/7-118
D2QT05_SPILD/23-132
Q485W6_COLP3/11-123
Q2W4Y7_MAGSA/7-117
Q8P5J3_XANCP/763-874
Q2G8U2_NOVAD/4-113
B7J4P3_ACIF2/3-113
C9SLM1_VERA1/1-69
A7HP54_PARL1/5-115
C7M285_ACIFD/4-120
Q01QG1_SOLUE/638-750
A0LPQ6_SYNFM/71-181
CHEB3_ANADE/4-111
Q7NVL9_CHRVO/8-118
G8T9Q2_NIAKG/11-125
A9FZ97_SORC5/5-115
E0RXX2_BUTPB/607-721
A9G6K3_SORC5/32-142
H6LD88_ACEWD/9-120
D2AYV5_STRRD/5-117
E6W0C8_DESIS/12-122
G8QUD0_SPHPG/7-119
E4TUZ3_MARTH/4-111
E4RL48_HALSL/6-121
E0RRZ3_SPITD/3-116
C7LZ74_ACIFD/5-114
G8TQ46_NIAKG/7-126
D8HLM3_AMYMU/9-120
D9SSW8_CLOC7/4-114
C7QEF3_CATAD/23-136
H8KPF6_SOLCM/8-118
E1QDV4_DESB2/832-949
Q89IZ6_BRAJA/786-898
C6XJQ3_HIRBI/5-117
D6RM33_COPC7/1390-1511
D2QE21_SPILD/31-155
Q2GG80_EHRCR/707-818
Q22D38_TETTS/1154-1277
Q2FM16_METHJ/6-117
Q5ZXL6_LEGPH/3-113
Q481S8_COLP3/538-650
D7CQB6_TRURR/6-118
Q5P827_AROAE/1085-1198
B8FGW9_DESAA/1251-1363
B2A4S8_NATTJ/4-116
A9KRH4_CLOPH/4-112
C0QKS7_DESAH/9-119
A6TPW2_ALKMQ/655-768
Q4P540_USTMA/1910-1984
Q9HU59_PSEAE/7-117
Q6APF5_DESPS/5-115
E6U4P7_ETHHY/6-115
G7ZA41_AZOL4/47-158
G0IUB8_CYCMS/6-130
E4TM22_MARTH/7-118
Q2FXN6_STAA8/5-115
F4D0G8_PSEUX/7-121
D2QE93_SPILD/4-123
D3Q1Q0_STANL/8-120
B6ITZ7_RHOCS/23-130
Q2JE71_FRASC/24-136
Q9L2B7_STRCO/3-113
E3HCS5_ILYPC/4-114
F8F5W5_PAEMK/4-113
Q2G518_NOVAD/6-115
C6CVC0_PAESJ/3-119
Q47C11_DECAR/646-760
Q2W0X4_MAGSA/12-121
F9ZBP9_ODOSD/4-113
Q6A828_PROAC/10-119
D8HIV5_AMYMU/4-117
C0QW48_BRAHW/82-193
C0QZ81_BRAHW/8-118
B0RF03_CLAMS/34-144
ARR2_ARATH/30-141
G8SK44_ACTS5/150-256
D8HQ08_AMYMU/3-112
D9QZ81_CLOSW/3-117
E6UIN8_RUMA7/3-114
F4CVH7_PSEUX/5-125
Q01TA5_SOLUE/9-118
Q1GXN5_METFK/7-116
Q1IJL8_KORVE/20-135
E4T5L1_PALPW/1034-1145
D2Q374_KRIFD/7-120
C4XIW1_DESMR/4-113
Q01XM8_SOLUE/570-680
B0S191_FINM2/16-115
A0LGU2_SYNFM/4-113
F5YIP1_TREPZ/979-1095
E4TNE9_MARTH/1052-1167
C6BZL6_DESAD/11-121
B2IEI3_BEII9/538-652
D9RA55_CLOSW/4-118
Q2SBS9_HAHCH/8-118
Q2JML6_SYNJB/4-116
Q2JG97_FRASC/7-117
Q83EF6_COXBU/21-132
F2NSE7_TRES6/4-113
Q83CR4_COXBU/4-116
B1HW27_LYSSC/4-113
E1R654_SPISS/6-116
Q89EQ7_BRAJA/3-116
F5YKM6_TREPZ/541-655
Q9X802_STRCO/4-114
D6Z3S8_DESAT/9-123
Q9K7C0_BACHD/6-119
A7TAH7_NEMVE/1-111
D5BND3_PUNMI/3-113
D8HQJ5_AMYMU/8-117
D3PZM2_STANL/11-121
B8P0K5_POSPM/870-996
D0LLW1_HALO1/18-128
A5FCZ9_FLAJ1/4-114
C0QFH6_DESAH/9-121
Q6C2D5_YARLI/1093-1210
D6Z4S7_DESAT/5-116
Q47NU1_THEFY/4-116
E0S3A7_BUTPB/5-119
Q479D2_DECAR/638-750
D9SNC1_CLOC7/11-129
D9R3L0_CLOSW/6-115
Q47G41_DECAR/664-776
G8SK44_ACTS5/10-117
H8KSE1_SOLCM/7-118
Q5NMN1_ZYMMO/143-252
Q8P5J2_XANCP/6-119
Q2G2Z9_NOVAD/425-537
E8RB39_DESPD/940-1052
E6W2Z1_DESIS/824-941
A0LMB7_SYNFM/6-118
Q3JAH0_NITOC/3-124
D7FU21_ECTSI/672-807
B3PFG4_CELJU/10-122
C6CT66_PAESJ/4-117
Q2J7Y2_FRASC/6-118
A9FR99_SORC5/1558-1671
C7MDJ6_BRAFD/12-124
D1B6B1_THEAS/5-116
D4LAV1_RUMC1/5-114
Q2SPH4_HAHCH/4-116
Q01UA8_SOLUE/1-109
Q2W8M5_MAGSA/1-112
Q1G7T1_LACDA/5-114
Q2IKD4_ANADE/16-126
Q47F08_DECAR/31-141
G8NYB7_GRAMM/3-113
F2JSM8_CELLD/6-118
Q2LSD2_SYNAS/533-644
O51517_BORBU/5-121
D3Q9P1_STANL/7-121
Q73JV9_TREDE/561-671
Q0A6Z1_ALHEH/6-118
Q8P6W9_XANCP/1072-1182
A4XGW0_CALS8/4-113
Q4P9E4_USTMA/1202-1316
D9SVE4_CLOC7/5-114
Q63X33_BURPS/2-113
Q2RQG1_RHORT/9-123
G7Z3H1_AZOL4/14-125
Q3J384_RHOS4/352-463
D8I0V7_AMYMU/15-128
D3QC10_STANL/4-118
D6YBC1_THEBD/4-116
F8Q1F1_SERL3/905-1036
G8TNX0_NIAKG/6-116
A9TIP5_PHYPA/275-328
Q2W0D2_MAGSA/74-188
B6IR26_RHOCS/3-113
Q5R169_IDILO/4-119
G8T9Q4_NIAKG/1882-1989
G0QL49_ICHMG/299-422
Q251B3_DESHY/23-136
G8TRG5_NIAKG/3-113
E1R2F1_SPISS/4-117
Q2JG81_FRASC/10-116
Q2SLI1_HAHCH/3-113
C0ZE64_BREBN/9-119
Q2RNS9_RHORT/5-114
C7NLM1_KYTSD/13-125
Q01XM8_SOLUE/692-802
A9GA39_SORC5/489-600
A0DUQ3_PARTE/689-816
A9GTU4_SORC5/14-126
B1ZY73_OPITP/9-119
Q483V4_COLP3/4-117
Q2JJZ4_SYNJB/6-117
G8TN11_NIAKG/5-112
Q3AB09_CARHZ/7-117
C0QA94_DESAH/588-700
Q728M6_DESVH/5-117
D9R286_CLOSW/3-113
G1XKT2_ARTOA/855-975
F2IF05_FLUTR/3-113
G8R163_OWEHD/1093-1205
D4H7C3_DENA2/15-127
B6IU91_RHOCS/937-1051
E1R8H4_SPISS/5-117
F5XEF5_MICPN/21-136
Q9AAK9_CAUCR/6-118
CHEB1_RHORT/19-130
Q2G510_NOVAD/999-1107
E1RA34_SPISS/8-119
E3GEI5_EUBLK/8-117
A5HYF7_CLOBH/5-114
D3R0H7_CLOB3/4-113
Q6AB19_PROAC/6-116
A9FB47_SORC5/1324-1438
Q8EAA7_SHEON/160-229
B6IVH1_RHOCS/8-117
B8FKA0_DESAA/12-122
A9B3R3_HERA2/31-143
Q7UF57_RHOBA/3-116
Q3J0Q8_RHOS4/650-762
E8T265_THEA1/3-115
Q8F912_LEPIN/8-108
D8Q568_SCHCM/1147-1278
A6WB83_KINRD/1-113
H8KMZ9_SOLCM/6-116
Q83CA1_COXBU/12-124
D2AZC6_STRRD/7-118
F2IIW0_FLUTR/3-111
D8HUQ6_AMYMU/4-111
B8FNR2_DESAA/4-112
DHKF_DICDI/929-1045
I1BLT2_RHIO9/407-455
A0D2V6_PARTE/623-748
E1QW17_OLSUV/6-116
A5HYG5_CLOBH/7-116
D2R104_PIRSD/31-141
A9SIB9_PHYPA/185-299
Q1CVV3_MYXXD/6-118
Q0P933_CAMJE/5-115
A4FB05_SACEN/8-121
E8N3F1_ANATU/5-114
F2JL77_CELLD/3-112
Q6AJV5_DESPS/814-927
C6D7A9_PAESJ/4-117
H2FTD8_OCESG/12-124
Q72EE2_DESVH/127-238
C4XRA9_DESMR/5-115
Q03TZ0_LACBA/4-125
Q89SW3_BRAJA/585-694
E8N3V3_ANATU/4-116
B5YG89_THEYD/3-110
Q1D8Y4_MYXXD/9-121
F4CTF3_PSEUX/4-114
E8RD81_DESPD/477-593
G7Z732_AZOL4/11-126
ARR11_ARATH/13-122
F4A0S7_MAHA5/4-117
F4KUA0_HALH1/3-112
A0BKQ2_PARTE/766-886
D2R8T9_PIRSD/5-116
Q2SNS1_HAHCH/995-1114
A0L5A7_MAGSM/183-300
Q9KY96_STRCO/8-124
Q01TG5_SOLUE/160-282
E3H6W9_ILYPC/5-115
Q8XN81_CLOPE/6-115
A9WHP9_CHLAA/7-116
E0TFW8_PARBH/6-119
Q47JF8_DECAR/4-117
E8T603_THEA1/3-111
Q11VS3_CYTH3/7-122
D3RVS4_ALLVD/774-895
O70001_STRCO/12-124
F8JCV3_HYPSM/7-114
Q8A514_BACTN/4-114
F2NW45_TRES6/3-115
H8KY23_SOLCM/6-114
C7PB87_CHIPD/7-126
Q74DQ0_GEOSL/325-440
C8W6G4_DESAS/5-114
Q5NYZ9_AROAE/7-119
C9RKL7_FIBSS/812-924
Q03EH9_PEDPA/3-115
E6W2D4_DESIS/5-115
C6C0Z3_DESAD/139-251
Q9I0I1_PSEAE/3-113
G8TA46_NIAKG/771-882
A1U443_MARAV/660-775
CHEB4_MYXXD/8-115
A0CQI5_PARTE/590-710
Q2JPN5_SYNJB/4-116
A6WGQ0_KINRD/4-127
Q8E949_SHEON/5-121
B8GV82_THISH/10-123
C6XZN0_PEDHD/8-120
E6U7G1_ETHHY/3-114
E1R2W0_SPISS/12-122
B8GR76_THISH/7-117
D0KWW0_HALNC/6-118
Q2LX63_SYNAS/11-123
A0DN30_PARTE/6-121
C4XHT0_DESMR/1173-1285
A3DFU7_CLOTH/2-114
D7CP49_SYNLT/5-119
B0TC24_HELMI/1072-1186
D7A3E8_STAND/661-772
Q8AB44_BACTN/1124-1235
C7PGE6_CHIPD/4-116
REGX3_MYCTU/4-113
B3PIJ7_CELJU/5-117
Q2S058_SALRD/561-672
D8HP76_AMYMU/5-114
A0LAG0_MAGSM/847-963
C4XJ28_DESMR/4-127
G7ZHY6_AZOL4/9-119
D4H6X3_DENA2/3-113
D2PMH5_KRIFD/5-114
Q47BP5_DECAR/1235-1347
D2QDN3_SPILD/7-115
A6W0U8_MARMS/5-117
B8CFN1_THAPS/12-123
Q3JBG9_NITOC/6-115
B8FFN9_DESAA/823-939
Q8F5D7_LEPIN/941-1052
A5FAQ9_FLAJ1/1232-1346
G2LK59_CHLTF/198-310
A1U740_MARAV/3-113
B8FIM0_DESAA/16-128
Q47YM6_COLP3/1030-1170
A6VTR7_MARMS/7-117
Q747R7_GEOSL/5-116
F2LTK6_HIPMA/195-316
Q0ATN7_MARMM/4-124
A7EUK9_SCLS1/748-865
Q47FH2_DECAR/3-114
F2JQH3_CELLD/4-113
Q2FTH9_METHJ/5-121
Q8NP17_CORGL/4-122
G8PFL6_PSEUV/131-244
A9WEF4_CHLAA/9-118
Q7NUU7_CHRVO/694-809
G8TP69_NIAKG/96-205
G8TIZ8_NIAKG/1-114
C5AZF1_METEA/16-128
A9KQP4_CLOPH/4-117
E1QEI3_DESB2/40-153
Q5QX44_IDILO/6-117
ARR5_ARATH/27-150
Q7NSS9_CHRVO/35-156
F8FHK3_PAEMK/4-116
C7ME46_BRAFD/11-126
Q2LRL9_SYNAS/5-117
Q1IUM5_KORVE/65-174
Q8EII0_SHEON/1426-1538
C5AVV6_METEA/6-116
Q9I1T8_PSEAE/586-690
C8W120_DESAS/7-117
C5AZJ5_METEA/7-118
Q2RUJ6_RHORT/6-118
F8AAT1_THEID/10-120
D4H5G1_DENA2/4-117
D6Z3D4_DESAT/7-118
E1R266_SPISS/9-119
C5AZF2_METEA/19-129
Q9KKK8_VIBCH/10-122
C7R8M4_KANKD/4-115
A0LDH0_MAGSM/16-128
Q8P9R9_XANCP/9-118
D6ZYH5_STAND/6-116
Q1CX33_MYXXD/32-149
Q74GJ2_GEOSL/5-117
D3FDU0_CONWI/8-115
E3HAZ1_ILYPC/4-116
E1QIY0_DESB2/9-119
F2IFC3_FLUTR/7-115
A9G5P3_SORC5/285-400
G8NP45_GRAMM/7-117
C9RS52_FIBSS/949-1065
E1QDY3_DESB2/7-123
A0L621_MAGSM/767-887
C4ZF59_EUBR3/3-116
F4CV20_PSEUX/4-116
A4FGK8_SACEN/6-119
D3QZI7_CLOB3/95-186
D0LSG0_HALO1/744-857
A0LMH6_SYNFM/7-117
E8RF85_DESPD/4-114
Q8P8Z3_XANCP/5-117
C1ACV0_GEMAT/7-118
B1ZX66_OPITP/3-118
E1WY84_BACMS/472-586
E0RPM9_SPITD/5-115
B2A276_NATTJ/3-115
B2KAY3_ELUMP/3-114
C6XJ09_HIRBI/7-122
B1ZR82_OPITP/9-121
A4XMJ7_CALS8/6-115
A9GGL3_SORC5/11-121
Q7D455_CLOAB/7-116
Q72FR8_DESVH/11-121
Q2W486_MAGSA/161-275
C6CVE0_PAESJ/4-116
C4XI98_DESMR/727-842
Q1QYH0_CHRSD/7-117
D9R535_CLOSW/8-117
O26546_METTH/7-117
F2GA47_ALTMD/3-113
G3XD16_PSEAE/3-112
F4LQY0_TEPAE/4-114
Q2RQS3_RHORT/716-829
E4RPH5_HALSL/681-792
A0LCR8_MAGSM/805-917
C0Q920_DESAH/9-118
Q89SR0_BRAJA/5-118
Q9HYP7_PSEAE/181-301
C8VVE9_DESAS/6-117
A9GXS5_SORC5/32-149
C6XRW7_HIRBI/17-131
A9RAU0_PHYPA/959-1033
A9KLX4_CLOPH/6-118
A5FD82_FLAJ1/20-137
P73927_SYNY3/13-125
G4KZ25_OSCVS/7-116
P72843_SYNY3/9-121
G7Z7Z7_AZOL4/5-117
Q01T10_SOLUE/9-121
H6LKV7_ACEWD/3-111
Q74AY7_GEOSL/6-119
Q9A3E6_CAUCR/15-128
C4K6P8_HAMD5/619-731
Q8A8U1_BACTN/6-115
H8L1P7_FRAAD/4-116
F5YRI0_TREPZ/558-672
Q72FV3_DESVH/4-114
Q47Y74_COLP3/5-116
E8N448_ANATU/1411-1520
B5YJ25_THEYD/4-116
G7Z7V4_AZOL4/58-178
Q11QN1_CYTH3/7-119
E8RH15_DESPD/5-119
A9FFL4_SORC5/35-147
D3RNE5_ALLVD/13-125
Q7CTY1_AGRT5/721-833
D2QZA5_PIRSD/5-118
A4XJ45_CALS8/3-117
Q8P827_XANCP/418-530
D6XZN3_BACIE/3-115
Q835P0_ENTFA/3-114
Q6FCH6_ACIAD/6-116
G8R0Q1_OWEHD/5-119
D5WPG1_BACT2/5-116
C6BS74_DESAD/7-120
D2BD87_STRRD/4-114
B3PIK0_CELJU/7-120
Q9HX69_PSEAE/6-123
B2A370_NATTJ/11-123
F5YI31_TREPZ/622-738
CHEB_MOOTA/7-118
Q0A7L1_ALHEH/11-121
Q8KEN1_CHLTE/6-118
Q488T3_COLP3/4-116
CITT_BACHD/7-121
B2A8D5_NATTJ/10-119
B1HZW1_LYSSC/3-113
Q2IDQ5_ANADE/583-695
F4H849_CELFA/22-132
Q0S6K3_RHOSR/6-115
D3Q684_STANL/5-117
Q1D4L6_MYXXD/11-121
Q67LR3_SYMTH/510-621
A5FFL8_FLAJ1/9-124
Q3A2K8_PELCD/8-118
Q3Z7R3_DEHE1/1143-1251
D6Y6C7_THEBD/19-131
Q9ZDT8_RICPR/4-116
Q1IJ86_KORVE/7-117
B8FJ33_DESAA/620-731
D9QQQ3_ACEAZ/5-116
E3PUA9_CLOSD/1-111
D2QLL9_SPILD/41-153
Q11TB9_CYTH3/5-120
E1R6D4_SPISS/11-122
A5HZF4_CLOBH/5-114
C6Y0P9_PEDHD/2-110
P74015_SYNY3/420-532
C6XMC7_HIRBI/6-120
G0IV06_CYCMS/3-112
Q12F54_POLSJ/6-119
A1SH27_NOCSJ/3-113
D0LHC7_HALO1/4-124
D9SKQ4_CLOC7/4-113
DPIA_ECOLI/7-119
G8TFQ1_NIAKG/5-115
Q7UQU5_RHOBA/14-108
G8SGX3_ACTS5/5-113
Q2JIQ6_SYNJB/9-118
Q481M9_COLP3/8-118
D3F1H1_CONWI/3-120
P73932_SYNY3/720-832
C7PLE4_CHIPD/12-135
F2GDD0_ALTMD/8-121
Q9HUS8_PSEAE/3-112
A1SK03_NOCSJ/7-119
C8WXF8_ALIAD/7-120
Q72EF7_DESVH/4-113
F2JM49_CELLD/4-118
H6LIF2_ACEWD/970-1087
B3PK96_CELJU/36-151
Q183F8_CLOD6/9-117
Q2LTE5_SYNAS/4-114
E9C156_CAPO3/2016-2133
D3F983_CONWI/7-119
C4XHP7_DESMR/5-116
C0QH27_DESAH/5-113
Q7NDM4_GLOVI/359-477
Q3J8E7_NITOC/10-120
B8FL29_DESAA/296-407
D7A7P7_STAND/11-121
C6XL60_HIRBI/4-113
E9CC73_CAPO3/757-878
CITT_BACSU/4-116
G4KUB1_OSCVS/4-113
D5SYX9_PLAL2/22-132
Q1D0A2_MYXXD/15-125
E6X346_NITSE/116-230
Q2IFU6_ANADE/6-118
Q8NM18_CORGL/7-119
Q0AZS3_SYNWW/5-115
Q8E8N0_SHEON/8-118
G8R6H2_OWEHD/4-116
Q63X08_BURPS/485-597
A9AX03_HERA2/4-116
D2PW05_KRIFD/3-113
B6ITX8_RHOCS/6-116
Q1CYV2_MYXXD/13-123
A0L7V3_MAGSM/17-131
G0J6J8_CYCMS/8-131
A6TRP3_ALKMQ/5-116
C5B055_METEA/419-531
E6W349_DESIS/11-115
B9L5N0_NAUPA/6-116
C8XGF4_NAKMY/11-117
C7R995_KANKD/9-122
Q9AA62_CAUCR/4-113
Q47AE3_DECAR/717-832
C7QIX2_CATAD/4-116
C7PNX8_CHIPD/5-112
D3PXH5_STANL/7-121
Q2JLS7_SYNJB/3-120
B8C3H5_THAPS/940-1060
F4BNT2_CARS1/5-116
Q7VUF8_BORPE/12-123
F2IJF1_FLUTR/4-113
A7HU84_PARL1/677-790
E3KZK9_PUCGT/2136-2260
D5EIU5_CORAD/9-121
B1HVM3_LYSSC/5-114
Q9HZG4_PSEAE/500-615
Q9KU11_VIBCH/5-117
G2KME4_MICAA/529-644
Q5R051_IDILO/5-114
Q9I655_PSEAE/4-113
A9CFN3_AGRT5/8-118
Q2W1M4_MAGSA/27-147
D7FY63_ECTSI/635-747
Q5KKD9_CRYNJ/1244-1364
E1R192_SPISS/12-124
F4RR08_MELLP/306-365
D6YZV7_DESAT/5-120
B1ZX61_OPITP/3-118
Q7NNN2_GLOVI/7-120
C0QD07_DESAH/7-117
E3GED3_EUBLK/650-766
Q7NZN1_CHRVO/3-113
F0SWU0_SYNGF/3-113
C4XGQ9_DESMR/12-123
F0T1L5_SYNGF/5-114
G0IZ16_CYCMS/6-117
F4L032_HALH1/8-120
G8R3Y0_OWEHD/15-124
Q2W2W6_MAGSA/3-113
Q1D2B6_MYXXD/7-115
Q67JE8_SYMTH/3-112
F4LXI0_TEPAE/3-120
Q8DNC2_STRR6/3-115
B7FQ89_PHATC/5-124
E6W0V6_DESIS/13-119
H7C7C5_ENTFA/5-114
A0LIT6_SYNFM/191-304
H8KXY4_SOLCM/3-114
C8WMT6_EGGLE/3-112
D0LHD8_HALO1/872-985
Q47FP7_DECAR/5-115
C6XSX1_PEDHD/1119-1230
A5FD85_FLAJ1/6-123
Q2INA2_ANADE/4-114
Q2IH45_ANADE/11-119
Q9X8Q5_STRCO/5-117
A5I5I0_CLOBH/4-115
A9WKI8_CHLAA/6-119
C7PNA6_CHIPD/3-113
Q1H0I3_METFK/21-132
A0D7W5_PARTE/707-830
C4XGH5_DESMR/6-118
D2BEB1_STRRD/5-123
C7QCL9_CATAD/4-116
C6C248_DESAD/8-118
Q7NTF0_CHRVO/7-116
A4XEJ3_NOVAD/3-103
D3FC53_CONWI/4-116
D0LWI2_HALO1/19-129
D6XXD1_BACIE/7-118
B9L0A7_THERP/4-113
Q7UZ66_RHOBA/584-699
E3GPK8_EUBLK/1-75
B1ZNT1_OPITP/1082-1193
Q7NXV3_CHRVO/4-116
D0LHR5_HALO1/7-116
D9R3J6_CLOSW/3-114
C6BWZ9_DESAD/9-121
C4XTG0_DESMR/837-952
Q9F2Y4_STRCO/13-125
F4KYP6_HALH1/9-125
E1R2R3_SPISS/7-119
Q9RZT4_DEIRA/25-138
G8TLW9_NIAKG/1121-1232
E8RED5_DESPD/102-214
D9R037_CLOSW/4-117
B6ITF8_RHOCS/352-465
C6XHP2_LIBAP/5-115
A4XJ47_CALS8/6-117
F9Z6D4_ODOSD/8-118
C7Q972_CATAD/11-128
B8F9X5_DESAA/9-119
Q023H3_SOLUE/17-127
G8T9L2_NIAKG/9-120
C6XRD2_HIRBI/459-569
F8FCA4_PAEMK/6-116
A0E7B6_PARTE/670-792
A6LLA3_THEM4/4-116
Q7UYF9_RHOBA/28-142
Q7NGP6_GLOVI/8-119
B6IR51_RHOCS/10-121
G2KRY3_MICAA/275-387
Q2JI85_SYNJB/792-905
Q727B8_DESVH/29-147
Q63I23_BURPS/643-765
A0LHX6_SYNFM/698-810
A0LD10_MAGSM/789-901
Q6MM20_BDEBA/604-714
Q1CVS0_MYXXD/155-266
Q6AMC3_DESPS/5-117
Q74DT4_GEOSL/4-112
A9B5C2_HERA2/6-104
A9FZP6_SORC5/9-97
Q9KSE1_VIBCH/6-126
B0TFN4_HELMI/17-131
A9AXE8_HERA2/11-121
D8HRN9_AMYMU/1-111
F0ST46_PLABD/668-783
Q8DMW5_STRR6/3-122
Q02BV0_SOLUE/394-506
Q2J4Y7_FRASC/18-127
D5XA24_THEPJ/4-116
D2QUB1_SPILD/1166-1277
A1U767_MARAV/10-122
A6H1K2_FLAPJ/6-119
CCDB_BACSU/4-115
C6XZG2_PEDHD/3-113
C7PZ62_CATAD/6-129
E0S076_BUTPB/7-116
