# Supplementary material for: Contact prediction is hardest for the most informative contacts, but improves with the incorporation of contact potentials
Source: PLoS One. 2018 Jun 28;13(6):e0199585. doi: 10.1371/journal.pone.0199585 (PMC6023208; doi:10.1371/journal.pone.0199585)
Supplement: S1 Data — Each file in the ‘alignments’ directory herein corresponds to a protein family’s alignment and contains the accession number and sequence range of each sequence in the alignment. (TAR.GZ) [file pone.0199585.s001.tar.gz › alignments/N6_Mtase]

A0AFW4_LISW6/163-480
A0AJ31_LISW6/82-320
A0B8G7_METTP/161-488
A0JQK7_LACS1/45-182
A0JTL5_ARTS2/166-488
A0KWT9_SHESA/135-484
A0KZG8_SHESA/141-467
A0L1U3_SHESA/156-468
A0L2U3_SHESA/160-486
A0L324_SHESA/189-527
A0L3W3_MAGSM/177-498
A0LZ59_GRAFK/183-511
A0M150_GRAFK/305-624
A0M4K3_GRAFK/151-492
A0PAX4_PASPI/80-212
A0PZS4_CLONN/39-407
A0Q1H9_CLONN/147-452
A0Q1H9_CLONN/572-667
A0Q589_FRATN/371-590
A0Q5T1_FRATN/157-462
A0Q723_FRATN/149-456
A0QMK9_MYCA1/154-460
A0RJN0_BACAH/83-325
A0RPM5_CAMFF/163-468
A0RQQ1_CAMFF/405-664
A0Y550_9GAMM/153-479
A0Y550_9GAMM/565-656
A0YFU9_9GAMM/153-462
A0YFU9_9GAMM/572-666
A0YM07_LYNSP/14-383
A0YWS1_LYNSP/156-521
A0YZG2_LYNSP/119-327
A0ZAA9_NODSP/327-497
A0ZFF5_NODSP/166-278
A0ZFZ3_NODSP/278-520
A0ZMI4_NODSP/62-396
A0ZMP4_NODSP/292-524
A1AJM0_ECOK1/122-450
A1AKW7_PELPD/140-454
A1AQ49_PELPD/160-500
A1BEW6_CHLPD/130-455
A1BFJ3_CHLPD/166-508
A1BGI8_CHLPD/123-450
A1BH53_CHLPD/155-493
A1EMM2_VIBCH/174-511
A1F183_VIBCH/174-511
A1HPY6_9FIRM/92-404
A1HQI1_9FIRM/146-479
A1IR74_NEIMA/171-481
A1K1B7_AZOSB/148-464
A1KM97_MYCBP/176-503
A1RES3_SHESW/156-469
A1RGZ2_SHESW/174-507
A1SFN5_NOCSJ/173-483
A1T135_MYCVP/179-506
A1TSH9_ACIAC/157-467
A1TWM0_MARAV/131-459
A1TX71_MARAV/153-468
A1TXP6_MARAV/248-384
A1TXP7_MARAV/153-468
A1U085_MARAV/563-718
A1U396_MARAV/156-468
A1U632_MARAV/198-530
A1U8U1_MYCSK/164-490
A1UJN0_MYCSK/58-388
A1VAP5_DESVV/148-465
A1VBR2_DESVV/122-445
A1VWF2_POLNA/154-467
A1VX08_POLNA/160-477
A1W1F3_CAMJJ/147-464
A1W2H5_ACISJ/4-109
A1W948_ACISJ/140-455
A1WBU6_ACISJ/150-460
A1WBU7_ACISJ/149-465
A1WGN6_VEREI/140-450
A1WI67_VEREI/162-481
A1WKL0_VEREI/180-489
A1WM82_VEREI/153-480
A1WMK2_VEREI/151-478
A1WNQ8_VEREI/177-498
A1WW69_HALHL/151-464
A1YSK3_KLEPN/160-499
A1YZP2_STAAU/176-481
A1YZP3_STAAU/176-481
A1ZEN0_9BACT/179-502
A1ZKH7_9BACT/4-287
A1ZMF6_9BACT/296-606
A1ZQJ9_9BACT/176-497
A1ZTI9_9BACT/163-473
A1ZTJ1_9BACT/236-396
A1ZUE5_9BACT/144-491
A1ZWQ4_9BACT/318-669
A1ZZZ0_9BACT/128-447
A2RC61_STRPG/62-313
A2RDB3_STRPG/45-199
A2RFJ2_STRPG/33-195
A2RGE1_STRPG/169-478
A2RJ12_LACLM/173-483
A2RP85_SALTI/108-252
A2RP86_SALTI/106-239
A2SBM8_METPP/160-488
A2SRQ6_METLZ/172-518
A2TPX2_9FLAO/137-434
A2TPX6_9FLAO/122-378
A2TQ03_9FLAO/174-534
A2TT82_9FLAO/275-407
A2VL92_MYCTU/176-503
A3CKE8_STRSV/62-319
A3CUH5_METMJ/138-471
A3D0T3_SHEB5/171-480
A3D8X6_SHEB5/177-506
A3DAQ0_SHEB5/151-454
A3DB91_SHEB5/160-481
A3DEJ8_CLOTH/261-449
A3DMK2_STAMF/219-534
A3EKX5_VIBCH/123-442
A3ENU6_VIBCH/156-462
A3EUH2_9BACT/152-469
A3GLL9_VIBCH/174-511
A3GW49_VIBCH/174-511
A3HT79_9BACT/133-447
A3I932_9BACI/86-303
A3IGM7_9CHRO/336-699
A3INZ8_9CHRO/403-763
A3IRV4_9CHRO/6-282
A3IT95_9CHRO/326-654
A3IZQ3_9CHRO/145-478
A3J6X4_9FLAO/155-485
A3J918_9ALTE/151-464
A3JAQ0_9ALTE/1-176
A3JAQ7_9ALTE/175-308
A3JAU2_9ALTE/161-493
A3JBJ1_9ALTE/198-530
A3JBK3_9ALTE/139-455
A3JE99_9ALTE/159-484
A3JFC0_9ALTE/123-445
A3JH05_9ALTE/165-495
A3JRB0_9RHOB/156-467
A3KS91_PSEAE/140-479
A3KVC0_PSEAE/106-374
A3M2D4_ACIBT/283-506
A3MU57_PYRCJ/115-436
A3MZZ9_ACTP2/170-483
A3N1J6_ACTP2/177-503
A3NE78_BURP6/289-580
A3NPW1_BURP0/158-486
A3PKU5_RHOS1/148-463
A3PPQ7_RHOS1/136-449
A3PYN6_MYCSJ/2-195
A3PYR5_MYCSJ/147-291
A3RQ90_RALSO/139-476
A3SCN7_9RHOB/118-428
A3T361_9RHOB/291-353
A3TTG5_9RHOB/143-482
A3U046_9RHOB/290-571
A3UMH6_VIBSP/132-424
A3UMH9_VIBSP/144-456
A3UMI1_VIBSP/147-459
A3UPJ5_VIBSP/171-483
A3US41_VIBSP/130-450
A3US46_VIBSP/158-470
A3UV35_VIBSP/121-445
A3WJZ4_9GAMM/160-476
A3WKQ7_9GAMM/140-478
A3WLH2_9GAMM/199-531
A3X0U0_9BRAD/153-475
A3X0V3_9BRAD/145-463
A3X0V4_9BRAD/145-456
A3X860_9RHOB/169-481
A3XIU3_LEEBM/138-432
A3XIU5_LEEBM/110-389
A3XPV4_LEEBM/134-460
A3XVM8_9VIBR/156-470
A3XVM9_9VIBR/156-473
A3XZ12_9VIBR/169-197
A3XZ16_9VIBR/1-300
A3YJP5_CAMJE/147-464
A3YMX1_CAMJE/1-82
A3YMX5_CAMJE/298-667
A3YP10_CAMJE/392-766
A3YSG8_CAMJE/155-522
A3YTS3_9SYNE/240-563
A3ZCQ4_CAMJE/148-464
A3ZEA2_CAMJE/170-536
A3ZGA8_CAMJE/147-464
A3ZHV7_CAMJE/392-749
A3ZU14_9PLAN/171-503
A3ZXK6_9PLAN/161-488
A4ACW2_9GAMM/78-277
A4AEB1_9GAMM/144-462
A4AEB5_9GAMM/1-261
A4AEQ9_9ACTN/177-487
A4AK44_9ACTN/153-473
A4ALZ4_MARSH/153-457
A4BJV6_9GAMM/79-218
A4BLE3_9GAMM/121-437
A4BMC3_9GAMM/69-118
A4BQ06_9GAMM/157-487
A4BQA9_9GAMM/164-484
A4BRK4_9GAMM/140-449
A4C7L9_9GAMM/9-237
A4CCN3_9GAMM/102-398
A4CCN5_9GAMM/159-190
A4CI92_ROBBH/167-495
A4CI94_ROBBH/124-416
A4CWB6_SYNPV/210-522
A4E8H1_9ACTN/160-481
A4EA52_9ACTN/143-456
A4F833_SACEN/143-465
A4F834_SACEN/4-196
A4FP05_SACEN/126-318
A4FXJ2_METM5/156-461
A4FXL9_METM5/163-489
A4FZ33_METM5/136-468
A4ILD8_GEOTN/117-431
A4IRT0_GEOTN/70-303
A4IU85_YERRU/69-201
A4IUT6_YERPE/69-201
A4IVC7_SALNS/69-201
A4IY45_FRATW/1-171
A4IYK5_FRATW/149-456
A4J9T3_BURVG/157-488
A4JUD4_BURVG/43-209
A4JUM2_BURVG/112-239
A4JWH0_BURVG/136-362
A4KK30_MYCTU/176-503
A4KRB9_FRATU/242-449
A4KRB9_FRATU/471-629
A4MXD9_HAEIF/172-482
A4MYS4_HAEIF/174-522
A4MZR6_HAEIF/234-547
A4N3W9_HAEIF/203-516
A4N4T1_HAEIF/82-237
A4N5V3_HAEIF/1-217
A4N5V4_HAEIF/174-283
A4N751_HAEIF/1-305
A4NAN4_HAEIF/219-532
A4NBX6_HAEIF/174-523
A4NDV1_HAEIF/206-519
A4NGY7_HAEIF/174-523
A4NM48_HAEIF/171-481
A4NNH0_HAEIF/219-532
A4NRE8_HAEIF/224-537
A4NT68_HAEIF/174-522
A4NT97_HAEIF/81-237
A4NU15_HAEIF/172-482
A4NYL7_HAEIF/4-318
A4NZA6_HAEIF/336-491
A4NZA6_HAEIF/486-646
A4P099_HAEIF/39-388
A4STM1_AERS4/118-442
A4SXY5_POLSQ/139-455
A4T4W2_MYCGI/134-454
A4T8A8_MYCGI/123-447
A4U326_9PROT/148-465
A4V7Z0_PSEFS/83-220
A4VG58_PSEU5/146-459
A4VH88_PSEU5/122-448
A4VHA2_PSEU5/151-463
A4VHB6_PSEU5/90-204
A4VJK8_PSEU5/91-407
A4VU71_STRSY/185-270
A4VU72_STRSY/2-255
A4VWC9_STRSY/142-452
A4VXB1_STRSY/5-202
A4VXB2_STRSY/176-299
A4VYV6_STRS2/62-314
A4W0G5_STRS2/185-270
A4W0G6_STRS2/2-255
A4W2N2_STRS2/14-324
A4W3L2_STRS2/176-494
A4WYE0_RHOS5/136-449
A4XMW6_CALS8/160-472
A4XPR7_PSEMY/174-485
A4Y1Q7_SHEPC/189-226
A4Y1R4_SHEPC/159-471
A4Y9J2_SHEPC/160-483
A4YBA0_SHEPC/177-506
A4YCK1_SHEPC/144-464
A4YCK4_SHEPC/145-464
A5CYP9_PELTS/52-216
A5D1Q2_PELTS/1-71
A5EWE9_DICNV/137-451
A5F7C6_VIBC3/174-511
A5FBM8_FLAJ1/170-482
A5G185_ACICJ/4-117
A5G3B7_GEOUR/137-472
A5G7I6_GEOUR/300-511
A5G7I6_GEOUR/524-709
A5G8R9_GEOUR/157-471
A5GB18_GEOUR/136-229
A5GB18_GEOUR/246-516
A5GCE0_GEOUR/177-500
A5GDH8_GEOUR/276-557
A5GE24_GEOUR/152-470
A5HZM1_CLOBH/136-453
A5IH41_LEGPC/161-494
A5IPY6_STAA9/176-481
A5ITN5_STAA9/64-303
A5ITX4_STAA9/176-481
A5IZ06_MYCAA/186-506
A5IZ14_MYCAA/186-506
A5KEN1_CAMJE/148-464
A5KI40_CAMJE/170-536
A5KMB9_9FIRM/135-284
A5KMP2_9FIRM/418-769
A5KNN9_9FIRM/141-456
A5KS57_9BACT/16-287
A5KS60_9BACT/121-443
A5KSM6_9BACT/138-309
A5KTE4_9BACT/1-99
A5KTE5_9BACT/121-339
A5KY56_9GAMM/163-480
A5KYV5_9GAMM/176-501
A5L2E3_9GAMM/139-454
A5L8G3_9GAMM/163-475
A5LA63_STRPN/142-461
A5LC42_STRPN/149-467
A5LFD9_STRPN/63-312
A5LKB1_STRPN/149-467
A5LP01_STRPN/63-312
A5LPN6_STRPN/142-452
A5LRE2_STRPN/63-312
A5LUI8_STRPN/142-452
A5LUZ6_STRPN/149-467
A5LZD5_STRPN/149-467
A5M257_STRPN/142-452
A5M3U7_STRPN/63-312
A5M708_STRPN/149-467
A5MAH3_STRPN/142-452
A5MCR3_STRPN/142-452
A5MGY4_STRPN/149-467
A5MIK3_STRPN/63-312
A5MJV2_STRPN/149-467
A5MN97_STRPN/63-312
A5MPW0_STRPN/142-452
A5MX17_STRPN/63-312
A5MY77_STRPN/149-467
A5MY83_STRPN/142-452
A5N0R0_CLOK5/5-333
A5N1F1_CLOK5/162-535
A5N220_CLOK5/39-401
A5P9B6_9SPHN/161-483
A5TW20_FUSNP/146-465
A5TWU3_FUSNP/176-486
A5TY20_FUSNP/209-514
A5U6A9_MYCTA/176-503
A5UAU1_HAEIE/171-481
A5UB40_HAEIE/174-522
A5UBU0_HAEIE/91-404
A5UF29_HAEIG/206-519
A5UFR0_HAEIG/174-522
A5UG18_HAEIG/171-481
A5UR97_ROSS1/160-498
A5UR99_ROSS1/83-317
A5UWR2_ROSS1/157-489
A5UXF4_ROSS1/285-556
A5VGA3_SPHWW/85-248
A5VJ03_LACRD/29-266
A5VJV8_LACRD/149-470
A5VLF8_LACRD/167-484
A5VVC4_BRUO2/166-488
A5W9C2_PSEP1/139-455
A5WEI5_PSYWF/163-301
A5WF32_PSYWF/162-350
A5WF32_PSYWF/367-502
A5WR07_MYCTF/176-503
A5ZBB8_9BACE/168-479
A5ZBB9_9BACE/167-478
A5ZGH7_9BACE/156-467
A5ZGH8_9BACE/167-479
A5ZHU1_9BACE/125-428
A5ZRF5_9FIRM/164-494
A5ZTG8_9FIRM/150-482
A5ZZJ4_VIBCH/139-453
A6AE45_VIBCH/161-472
A6APX3_VIBHA/122-428
A6B4C5_VIBPA/158-464
A6C680_9PLAN/148-470
A6CAE8_9PLAN/152-460
A6CKF1_9BACI/216-538
A6CLC6_9BACI/82-327
A6D126_9VIBR/139-459
A6DIK3_9BACT/160-481
A6DQ84_9BACT/143-462
A6DSC6_9BACT/157-469
A6DV48_9RHOB/152-456
A6E2C2_9RHOB/136-480
A6E2R6_9RHOB/122-446
A6EJ97_9SPHI/122-447
A6EMT6_9BACT/176-499
A6EPA5_9BACT/443-714
A6EUA8_9BACT/151-452
A6FSG9_9RHOB/142-471
A6G630_9DELT/123-419
A6G8I6_9DELT/238-554
A6G8I7_9DELT/150-464
A6GSS6_9BURK/146-469
A6GVM4_FLAPJ/297-610
A6GW88_FLAPJ/432-770
A6GZW1_FLAPJ/2-286
A6H1H4_FLAPJ/278-578
A6H2J0_PSEPU/398-690
A6H2J1_THESC/401-681
A6KY46_BACV8/84-203
A6L0Q0_BACV8/84-204
A6L5S5_BACV8/168-504
A6L6I4_BACV8/177-482
A6L7V0_BACV8/125-426
A6LIP4_PARD8/84-203
A6LK23_THEM4/135-448
A6LY64_CLOB8/157-509
A6NS04_9BACE/157-487
A6NXP8_9BACE/151-483
A6P0G2_9BACE/161-471
A6P0G2_9BACE/457-584
A6Q5Q4_NITSB/153-469
A6QE88_STAAE/176-481
A6QHP6_STAAE/65-292
A6QHZ0_STAAE/237-542
A6T2H1_JANMA/5-240
A6T723_KLEP7/152-471
A6TIP2_KLEP7/161-480
A6TIS6_KLEP7/130-250
A6TLK5_ALKMQ/117-430
A6TNL6_ALKMQ/175-490
A6TVC2_ALKMQ/135-457
A6TYQ7_STAA2/176-481
A6U2H9_STAA2/64-303
A6U2R5_STAA2/176-481
A6UNC1_METVS/175-485
A6UNV0_METVS/163-485
A6URT5_METVS/484-773
A6UXD6_PSEA7/151-464
A6VE76_PSEA7/139-455
A6VF64_METM7/149-461
A6VPU5_ACTSZ/161-472
A6W079_MARMS/151-516
A6WMT1_SHEB8/139-458
A6WNE4_SHEB8/133-476
A6WUS5_SHEB8/152-474
A7A558_BIFAD/160-481
A7A814_BIFAD/138-457
A7ABG2_9PORP/165-490
A7ABM7_9PORP/93-352
A7ACF6_9PORP/83-204
A7AFC9_9PORP/152-472
A7B8U6_9ACTO/201-510
A7BAP4_9ACTO/170-500
A7BLF7_9GAMM/52-294
A7BQI6_9GAMM/301-649
A7BTH0_9GAMM/284-489
A7BU62_9GAMM/71-404
A7BWE8_9GAMM/116-443
A7BWS3_9GAMM/249-337
A7C1G3_9GAMM/70-158
A7FML2_YERP3/160-480
A7FRT5_CLOB1/136-453
A7GTS0_BACCN/83-323
A7GZU3_CAMC5/142-455
A7H2W0_CAMJD/298-667
A7H5M0_CAMJD/146-457
A7HKD9_FERNB/160-472
A7HVM7_PARL1/157-470
A7I738_METB6/112-434
A7IDE4_XANP2/171-472
A7IEA2_XANP2/119-443
A7JD34_FRATT/154-461
A7JFZ6_FRANO/150-463
A7JH62_FRANO/157-462
A7JHY2_FRANO/330-536
A7JL48_FRANO/151-497
A7JQD4_PASHA/251-564
A7JS71_PASHA/3-307
A7JW00_PASHA/142-453
A7JW43_PASHA/304-622
A7JZU7_VIBSE/174-518
A7KUY4_9CAUD/71-209
A7LRM3_BACOV/83-199
A7LY58_BACOV/143-453
A7M1D0_BACOV/48-177
A7M1D2_BACOV/1-187
A7M237_BACOV/167-479
A7M238_BACOV/156-467
A7M3Q8_BACOV/149-321
A7M5D4_BACOV/174-479
A7M7F1_9ENTR/106-250
A7MHY9_ENTS8/201-529
A7MU09_VIBHB/160-481
A7N443_VIBHB/142-459
A7N7U9_VIBHB/179-491
A7NC02_FRATF/242-449
A7NC02_FRATF/471-629
A7UZ85_BACUN/91-378
A7V1T4_BACUN/167-479
A7V1T5_BACUN/156-467
A7V4K9_BACUN/83-204
A7V724_BACUN/92-319
A7VET5_9CLOT/1-298
A7VFJ7_9CLOT/148-460
A7VS41_9CLOT/139-285
A7VYZ4_9CLOT/154-464
A7WLR6_VIBAN/5-152
A7WYE7_STAA1/176-481
A7X3E1_STAA1/64-303
A7X3Q3_STAA1/176-481
A7YTU9_FRATU/242-449
A7YTU9_FRATU/452-629
A7Z273_BACA2/150-482
A7ZDW1_CAMC1/170-480
A7ZI11_ECO24/201-529
A7ZQ65_ECO24/155-478
A7ZRD7_ECO24/91-219
A7ZWR5_ECOHS/5-270
A8AVR6_STRGC/173-484
A8AZH3_STRGC/62-313
A8CFI4_ECOLX/57-241
A8DW28_NEMVE/1-331
A8EMC7_BURPS/28-321
A8EVJ1_ARCB4/314-413
A8EVJ1_ARCB4/402-523
A8EVJ1_ARCB4/566-745
A8EYB5_RICCK/1-45
A8EZT6_RICCK/306-650
A8FG72_BACP2/86-322
A8FMA0_CAMJ8/298-667
A8FMA4_CAMJ8/303-624
A8FNL3_CAMJ8/148-464
A8GJ60_SERP5/51-167
A8GJ87_SERP5/160-481
A8GQ99_RICAH/9-125
A8GU47_RICRS/2-144
A8GUM6_RICB8/1-155
A8GUM7_RICB8/287-468
A8GYC6_RICB8/253-517
A8KSY0_BURPS/149-465
A8KSY1_BURPS/185-495
A8KXL5_FRASN/217-524
A8L1U0_FRASN/196-525
A8L5I4_FRASN/137-265
A8M6G7_SALAI/133-443
A8QN46_9DEIN/294-498
A8R8M2_9FIRM/143-454
A8R8M8_9FIRM/84-395
A8RBK6_9FIRM/24-179
A8RH76_9CLOT/55-381
A8RUN0_9CLOT/123-451
A8RVL5_9CLOT/174-480
A8SF51_9FIRM/182-492
A8SGM8_9FIRM/148-460
A8SKM0_9FIRM/1-272
A8SL23_9FIRM/182-492
A8SR89_9FIRM/149-463
A8T4I6_9VIBR/133-427
A8T4J1_9VIBR/142-460
A8T4J2_9VIBR/144-464
A8TAT4_9VIBR/195-533
A8TX11_9PROT/277-553
A8U4C8_9PROT/157-470
A8U8G3_9LACT/88-332
A8U980_9LACT/173-483
A8UNU7_9FLAO/160-502
A8V3X3_9AQUI/3-126
A8YC61_MICAE/140-462
A8YC99_MICAE/121-447
A8YCM5_MICAE/334-498
A8YCM5_MICAE/488-613
A8YEM4_MICAE/303-657
A8YKD4_MICAE/298-579
A8YNK4_MICAE/337-622
A8YQM7_9CAUD/49-210
A8YUH7_LACH4/75-326
A8YVB4_LACH4/182-494
A8YW15_LACH4/120-448
A8Z0S9_STAAT/176-481
A8Z2M8_STAAT/65-292
A8Z4N3_STAAT/176-481
A8ZRN8_DEIGD/259-579
A8ZS43_DESOH/138-452
A8ZS68_DESOH/151-480
A8ZTW6_DESOH/125-441
A8ZUV0_DESOH/143-488
A8ZVS4_DESOH/141-457
A8ZXE9_DESOH/168-510
A8ZY58_DESOH/149-461
A8ZY60_DESOH/146-434
A8ZYK3_DESOH/157-327
A8ZYK3_DESOH/322-388
A8ZYK3_DESOH/412-523
A9A373_NITMS/156-488
A9A377_NITMS/254-540
A9A7U4_METM6/149-461
A9ART6_BURM1/113-240
A9AUQ3_HERA2/283-492
A9AVB4_HERA2/340-462
A9AX26_HERA2/281-484
A9B1P5_HERA2/136-444
A9B988_HERA2/81-310
A9B990_HERA2/162-534
A9BG35_PETMO/160-472
A9BH02_PETMO/155-476
A9CZ28_9GAMM/139-460
A9DFL3_9RHIZ/144-461
A9DP76_9FLAO/627-844
A9DR80_9FLAO/179-512
A9E5D2_9FLAO/138-445
A9FCB3_9RHOB/152-480
A9FYK6_9RHOB/160-490
A9FYU4_SORC5/10-187
A9G2S8_SORC5/126-446
A9I6S6_BORPD/140-454
A9LZD8_NEIM0/164-489
A9MCC5_BRUC2/151-473
A9MR23_SALAR/161-472
A9N789_SALPB/122-450
A9NFS6_ACHLI/145-455
A9NHP1_ACHLI/165-496
A9NHP3_ACHLI/99-368
A9VKF0_BACWK/81-323
A9WD60_CHLAA/158-485
A9WZC7_BRUSI/151-473
A9YUI2_HAEIF/174-522
B0A8Q8_9CLOT/137-454
B0ABC6_9CLOT/176-482
B0AC31_9CLOT/1-277
B0ACJ5_9CLOT/146-355
B0AN84_BACAN/81-323
B0BR03_ACTPJ/142-452
B0BT34_ACTPJ/191-501
B0BVN8_RICRO/1-144
B0C0Z0_ACAM1/147-455
B0C2G7_ACAM1/174-498
B0CE93_ACAM1/27-350
B0JHK8_MICAN/140-461
B0JHV4_MICAN/139-464
B0JJT4_MICAN/326-456
B0JLJ7_MICAN/292-578
B0JP11_MICAN/151-291
B0JP12_MICAN/1-121
B0JQI1_MICAN/278-521
B0JQT9_MICAN/284-586
B0JXB3_MICAN/7-285
B0K6P0_THEPX/115-445
B0MF99_9FIRM/1-259
B0MMK0_9FIRM/161-491
B0MUF7_9BACT/148-190
B0MV42_9BACT/162-489
B0MZI3_9BACT/90-207
B0N5Q7_9FIRM/170-482
B0NIH1_EUBSP/1-269
B0NJ52_EUBSP/150-464
B0NLA0_BACSE/179-503
B0NNY1_BACSE/93-352
B0NPV6_BACSE/86-252
B0NTW4_BACSE/83-203
B0P187_9CLOT/178-502
B0P193_9CLOT/114-382
B0P230_9CLOT/254-547
B0P3P4_9CLOT/136-451
B0P5Y7_9FIRM/98-223
B0P8V0_9FIRM/266-581
B0PCJ9_9FIRM/173-506
B0PEE0_9FIRM/123-443
B0PZ11_BACAN/81-323
B0QHD9_BACAN/81-323
B0QRT8_HAEPR/172-482
B0QS37_HAEPR/134-445
B0QTY0_HAEPR/72-201
B0QUB0_HAEPR/91-404
B0QWK1_HAEPR/177-500
B0RQ66_XANCB/158-468
B0RYC5_XANCB/159-490
B0RZN3_FINM2/109-378
B0RZN5_FINM2/135-456
B0S355_FINM2/149-462
B0S3L0_FINM2/154-538
B0S3X2_FINM2/1-65
B0T4G1_CAUSK/289-657
B0TE98_HELMI/131-446
B0TGH6_HELMI/137-440
B0TYP3_FRAP2/151-490
B0TZA2_FRAP2/2-290
B0TZJ3_FRAP2/293-345
B0TZJ3_FRAP2/367-589
B0U6E3_XYLFM/144-475
B0U6E8_XYLFM/182-492
B0US49_HAES2/403-708
B0UV95_HAES2/175-501
B0UVF7_HAES2/82-231
B0UW40_HAES2/45-347
B0UWJ3_HAES2/174-454
B0V9R4_ACIBY/264-575
B0VF74_CLOAI/154-466
B0VG24_CLOAI/31-277
B0VGE9_CLOAI/130-481
B0VN97_ACIBS/157-487
B0VPS9_ACIBS/118-447
B1AI87_UREP2/1-315
B1BCG5_CLOBO/39-343
B1BEQ5_CLOPE/82-269
B1BM58_CLOPE/176-481
B1BMT3_CLOPE/138-455
B1BMY6_CLOPE/1-121
B1BVR9_CLOPE/176-481
B1BXX5_CLOPE/82-269
B1C2R8_9FIRM/183-493
B1EMX1_9ESCH/160-499
B1EVD4_BACAN/81-323
B1GEB8_BACAN/81-323
B1GZ38_UNCTG/147-464
B1H4M8_BURPS/205-491
B1HLB2_BURPS/289-575
B1HX27_LYSSC/86-303
B1I9A1_STRPI/63-312
B1IA46_STRPI/142-452
B1IB55_STRPI/149-467
B1INZ1_CLOBK/286-606
B1JH49_YERPY/197-232
B1JLS2_YERPY/207-527
B1KQE4_SHEWM/139-453
B1KSF0_CLOBM/1-294
B1KV89_CLOBM/173-478
B1L2K7_CLOBM/286-604
B1L449_KORCO/81-353
B1LJZ4_ECOSM/170-480
B1LRG2_ECOSM/152-473
B1MX48_LEUCK/95-329
B1MYY1_LEUCK/167-477
B1Q6D9_CLOBO/136-453
B1QBV2_CLOBO/173-478
B1QLM2_CLOBO/136-454
B1QZZ6_CLOBU/274-636
B1R6A1_CLOPE/82-256
B1R9E8_CLOPE/338-496
B1R9E8_CLOPE/494-667
B1R9L2_CLOPE/176-481
B1RJR8_CLOPE/82-256
B1RR62_CLOPE/82-269
B1RUP5_UREPA/1-315
B1RVW8_UREPA/122-437
B1RXH0_UREUR/156-471
B1RY90_UREUR/172-514
B1RZ39_STRPN/142-452
B1S2G1_STRPN/63-312
B1S406_STRPN/149-467
B1SF92_9STRE/160-481
B1UNZ4_BACAN/81-323
B1V1M4_CLOPE/338-497
B1V1M4_CLOPE/493-666
B1V5G6_CLOPE/138-455
B1V8S6_PHYAS/2-225
B1V8U5_PHYAS/2-225
B1V9A2_PHYAS/2-225
B1V9P0_PHYAS/2-62
B1V9P0_PHYAS/60-205
B1V9U0_PHYAS/2-72
B1V9U0_PHYAS/60-207
B1V9Y3_PHYAS/4-225
B1V9Z5_PHYAS/2-225
B1VA00_PHYAS/269-412
B1VAV0_PHYAS/2-72
B1VAV0_PHYAS/61-225
B1VAY9_PHYAS/2-61
B1VAY9_PHYAS/61-207
B1VCK6_ECOLX/172-482
B1VEB8_CORU7/167-491
B1VEP0_CORU7/136-490
B1VGZ7_CORU7/154-484
B1VHI4_CORU7/161-481
B1VUN3_STRGG/282-595
B1WTY2_CYAA5/201-463
B1WZG5_CYAA5/4-286
B1XQR7_SYNP2/150-452
B1XR89_SYNP2/301-619
B1Y674_LEPCP/140-455
B1Z678_BURA4/112-241
B1ZMM8_OPITP/177-498
B1ZYW9_OPITP/144-417
B2A6M9_NATTJ/117-430
B2A7S7_NATTJ/110-406
B2A7T0_NATTJ/153-476
B2D840_UREPA/16-334
B2D8I5_UREPA/156-471
B2D9U4_UREUR/156-471
B2DGE8_STRPN/142-452
B2DGX3_STRPN/149-467
B2DJK8_STRPN/63-312
B2DM24_STRPN/142-452
B2DQM4_STRPN/63-312
B2DRI9_STRPN/149-467
B2DSA8_STRPN/142-452
B2DSV9_STRPN/149-467
B2DWH4_STRPN/63-312
B2DX00_STRPN/142-452
B2DXU9_STRPN/149-467
B2E1Q7_STRPN/63-312
B2E4A7_STRPN/149-467
B2E6M6_STRPN/142-452
B2E7J6_STRPN/63-312
B2G6H6_LACRJ/29-266
B2G7A0_LACRJ/149-470
B2G8T1_LACRJ/167-484
B2GB53_LACF3/34-263
B2GCI0_LACF3/127-421
B2GHN1_KOCRD/163-484
B2H427_BURPS/177-500
B2HKY8_MYCMM/125-445
B2IAD6_XYLF2/174-507
B2IAM7_XYLF2/182-492
B2IJC6_BEII9/135-447
B2IMA9_STRPS/142-452
B2IML9_STRPS/63-312
B2IP16_STRPS/149-467
B2IZZ1_NOSP7/318-611
B2J092_NOSP7/119-438
B2J4H2_NOSP7/165-469
B2K7C4_YERPB/162-472
B2LS99_9VIBR/160-477
B2N0G7_ECOLX/139-453
B2N2G2_ECOLX/161-472
B2NF89_UREUR/156-471
B2NFZ5_UREUR/156-471
B2NPG9_ECO57/143-457
B2P689_ECO57/139-453
B2PM75_ECO57/143-457
B2PWW7_PROST/157-469
B2PZ62_PROST/155-478
B2RGW0_PORG3/90-353
B2SAJ1_BRUA1/151-473
B2SGB3_FRATM/149-456
B2SH36_FRATM/242-448
B2SI62_XANOP/139-455
B2SI70_XANOP/122-454
B2TLI4_CLOBB/176-494
B2TYX4_SHIB3/139-515
B2UCF4_RALPJ/291-556
B2UDC0_RALPJ/111-242
B2UDQ7_RALPJ/146-456
B2UDQ9_RALPJ/147-462
B2UGB8_RALPJ/177-500
B2UNL2_AKKM8/160-480
B2USS2_HELPS/182-502
B2USY0_HELPS/182-492
B2UVB8_HELPS/289-509
B2UVT1_HELPS/137-458
B2V7R2_SULSY/17-322
B2VGL9_ERWT9/154-464
B2VHF4_ERWT9/174-516
B3A5F7_ECO57/143-457
B3AI00_ECO57/143-457
B3AZ86_ECO57/143-457
B3BBK3_ECO57/143-457
B3BSQ8_ECO57/143-457
B3C7C7_9BACE/93-352
B3CB30_9BACE/167-364
B3CDF6_9BACE/148-466
B3CDK8_9BACE/148-466
B3CHR7_9BACE/92-341
B3CKD8_ENTFC/170-482
B3DRM2_BIFLD/160-481
B3E1F7_HELPS/336-655
B3E2W0_GEOLS/121-441
B3E3U8_GEOLS/177-502
B3E496_GEOLS/169-503
B3E508_GEOLS/142-451
B3E509_GEOLS/145-460
B3E899_GEOLS/139-446
B3EE94_CHLL2/130-455
B3EIH7_CHLL2/155-232
B3EIH7_CHLL2/260-449
B3EKI4_CHLPB/129-451
B3ELH3_CHLPB/161-512
B3ENS4_CHLPB/2-108
B3ENS7_CHLPB/156-473
B3EQE6_CHLPB/176-494
B3G224_PSEAE/146-498
B3GAM1_9VIRU/1-201
B3H0D0_ACTP7/171-481
B3H0X0_ACTP7/78-286
B3H2F7_ACTP7/142-452
B3HN05_ECOLX/143-457
B3ILM8_ECOLX/309-468
B3ILM8_ECOLX/463-591
B3IN43_ECOLX/160-499
B3JBV6_BACAN/81-323
B3JDX5_9BACE/70-346
B3JIC1_9BACE/72-193
B3JIQ8_9BACE/161-330
B3JIW5_9BACE/93-352
B3JLQ1_9BACE/298-500
B3JLQ1_9BACE/523-677
B3JMI6_9BACE/92-352
B3JQ17_9BACE/125-430
B3PH45_CELJU/157-483
B3PJN1_CELJU/140-453
B3PN45_MYCA5/54-273
B3PQK5_RHIE6/152-463
B3QK22_RHOPT/147-484
B3QN65_CHLP8/140-454
B3QZM0_PHYMT/252-401
B3QZR2_PHYMT/188-509
B3R049_PHYMT/293-565
B3R3C1_CUPTR/148-474
B3T1V1_9ZZZZ/155-468
B3W9H2_LACCB/1-277
B3WD28_LACCB/86-323
B3WIK0_ECOLX/170-480
B3X6Y0_SHIDY/143-457
B3XA31_ECOLX/161-472
B3XLQ7_LACRE/1-200
B3XLQ8_LACRE/42-168
B3XQB3_LACRE/175-491
B3XRG0_LACRE/28-266
B3XS66_UREUR/156-471
B3XTJ8_UREUR/74-410
B3XV71_UREUR/156-471
B3Y1T3_ECO11/170-480
B3YJG6_SALET/122-450
B3YQ27_BACCE/81-323
B3Z2Y2_BACCE/183-493
B3ZCP7_BACCE/81-323
B3ZKP7_BACCE/81-323
B4A465_SALNE/115-386
B4A468_SALNE/160-499
B4AHD0_BACPU/52-192
B4AME0_BACPU/86-322
B4AQ77_FRANO/371-590
B4AQS6_FRANO/157-462
B4AR35_FRANO/149-456
B4AS87_FRANO/150-345
B4AS88_FRANO/1-129
B4BPR1_9BACI/92-325
B4CXJ3_9BACT/293-485
B4D9G6_9BACT/1-128
B4D9G6_9BACT/236-321
B4DBY8_9BACT/260-522
B4RD01_PHEZH/278-559
B4RHD7_PHEZH/139-453
B4RK53_NEIG2/1-162
B4RKA6_NEIG2/171-481
B4RM37_NEIG2/164-489
B4S4B5_PROA2/161-512
B4SA12_PELPB/166-508
B4SEF2_PELPB/177-498
B4SGS7_PELPB/177-503
B4SN96_STRM5/146-498
B4T4D1_SALNS/139-453
B4TEJ5_SALHS/139-515
B4TGA5_SALHS/122-450
B4UKQ8_ANASK/152-457
B4V6P7_9ACTO/156-390
B4V6P8_9ACTO/115-431
B4V8L6_9ACTO/132-370
B4VJK3_9CYAN/145-460
B4VK57_9CYAN/174-439
B4VWD9_9CYAN/293-574
B4VWN4_9CYAN/1-257
B4VWN4_9CYAN/295-345
B4VXC9_9CYAN/118-448
B4VZI1_9CYAN/109-356
B4VZI3_9CYAN/156-477
B4WK57_9SYNE/177-503
B4WV75_9SYNE/139-463
B4WVT6_9SYNE/88-220
B4X315_9GAMM/199-531
B5BKY6_SALPK/122-449
B5BMI9_UREUR/156-471
B5BVD9_SALET/122-450
B5CMQ9_9FIRM/171-481
B5CY35_9BACE/84-200
B5D2R2_9BACE/142-462
B5D3E7_9BACE/93-352
B5D4K0_9BACE/72-193
B5E226_STRP4/142-452
B5E2W5_STRP4/63-312
B5E3Y8_STRP4/149-467
B5E829_GEOBB/183-485
B5E9S0_GEOBB/306-622
B5ECU5_GEOBB/152-457
B5EKM4_ACIF5/152-455
B5ELN6_ACIF5/177-500
B5ENX1_ACIF5/158-485
B5ENZ2_ACIF5/141-457
B5EPL6_ACIF5/161-485
B5ERC4_ACIF5/2-69
B5EVZ6_VIBFM/156-475
B5F4B3_SALA4/144-464
B5F4B4_SALA4/142-455
B5FA23_VIBFM/151-456
B5FT80_SALDC/160-499
B5GJX9_9ACTO/136-476
B5GUA5_STRCL/236-555
B5GWS6_STRCL/122-374
B5H9V2_STRPR/131-480
B5IAF3_ACIB4/292-614
B5IBD3_ACIB4/227-538
B5IG66_ACIB4/281-595
B5IN28_9CHRO/123-440
B5J7A8_9RHOB/135-447
B5JT79_9GAMM/139-455
B5JV81_9GAMM/156-468
B5JWE5_9GAMM/145-459
B5JWE7_9GAMM/144-464
B5KF56_9RHOB/89-218
B5MF51_STAAU/143-240
B5MTY9_SALET/130-267
B5MY88_SALET/122-450
B5NTG6_SALET/122-450
B5P745_SALET/122-450
B5PIH0_SALET/126-454
B5PME5_SALET/130-253
B5PVS2_SALHA/139-453
B5Q349_SALVI/139-453
B5QIC9_CAMJE/127-443
B5QJ73_CAMJE/2-371
B5QKI3_LACRH/85-330
B5R2F6_SALEP/160-499
B5R2F8_SALEP/119-390
B5R9Q9_SALG2/160-499
B5RXD4_RALSO/139-477
B5SEN3_RALSO/139-476
B5UNI9_BACCE/81-323
B5V5B4_BACCE/151-493
B5V9I4_BACCE/81-323
B5VW69_SPIMA/158-476
B5VW96_SPIMA/152-476
B5VX50_SPIMA/170-480
B5W0C0_SPIMA/285-486
B5W468_SPIMA/124-448
B5W7C2_SPIMA/131-459
B5XIH1_STRPZ/169-478
B5XJD8_STRPZ/62-313
B5Y2R2_KLEP3/133-447
B5Y625_COPPD/1-337
B5Y626_COPPD/155-201
B5YGZ0_THEYD/123-446
B5YJE4_THEYD/24-324
B5Z4N2_ECO5E/143-457
B5Z6I5_HELPG/176-496
B5Z7L2_HELPG/188-498
B5Z901_HELPG/293-513
B5Z991_HELPG/336-655
B5Z9E9_HELPG/133-454
B5ZAK9_UREU1/156-471
B6AKV5_9BACT/157-484
B6ALE6_9BACT/138-248
B6ALE6_9BACT/226-517
B6AMX0_9BACT/291-504
B6B3M8_9RHOB/242-333
B6BA63_9RHOB/136-449
B6BJ35_9PROT/152-456
B6BXM3_9GAMM/198-447
B6BXM3_9GAMM/492-555
B6BXM3_9GAMM/762-809
B6C0Y7_9GAMM/1-211
B6C136_9GAMM/121-441
B6C3P3_9GAMM/184-505
B6C4S7_9GAMM/152-467
B6C5F8_9GAMM/156-468
B6C5V9_9GAMM/140-379
B6ENI7_ALISL/156-473
B6FKX0_9CLOT/178-503
B6FLK3_9CLOT/148-460
B6FTF5_9CLOT/87-254
B6FTK3_9CLOT/11-134
B6G075_9CLOT/178-488
B6G8T8_9ACTN/160-481
B6JL14_HELP2/182-502
B6JM74_HELP2/180-490
B6JNX0_HELP2/340-631
B6JP29_HELP2/133-454
B6R0S5_9RHOB/149-478
B6R1F9_9RHOB/158-469
B6VNI2_PHOAA/90-266
B6VNI6_PHOAA/461-593
B6VS91_9BACE/163-478
B6VT96_9BACE/125-428
B6VVY1_9BACE/177-482
B6W558_9BACE/162-489
B6W5D4_9BACE/84-201
B6WSZ3_9DELT/155-477
B6WYF1_9DELT/23-136
B6WYF5_9DELT/23-137
B6XWY5_9BIFI/160-481
B6YXR0_THEON/1-242
B6ZSV4_ECO57/143-457
B7ABP7_THEAQ/495-796
B7ADP2_9BACE/84-203
B7AKU6_9BACE/93-352
B7AN68_9BACE/302-415
B7AN69_9BACE/12-134
B7ARP3_9BACE/150-482
B7B9S5_9PORP/96-350
B7BAV4_9PORP/182-507
B7BEE8_9PORP/92-321
B7BEQ9_9PORP/167-479
B7BER0_9PORP/156-467
B7BF23_9PORP/138-386
B7BFH7_9PORP/84-200
B7C9M2_9FIRM/179-485
B7CAX4_9FIRM/150-469
B7D084_BURPS/203-517
B7GGR1_ANOFW/87-314
B7GLJ2_ANOFW/162-478
B7GM57_ANOFW/5-271
B7H6Z4_BACC4/81-323
B7HRT6_BACC7/81-323
B7IK38_BACC2/81-323
B7J5Y0_ACIF2/141-457
B7J6D6_ACIF2/177-500
B7J6P2_ACIF2/161-485
B7J8L8_ACIF2/158-485
B7JAF3_ACIF2/152-455
B7JRE6_BACC0/126-439
B7JS14_BACC0/81-323
B7JW24_CYAP8/278-636
B7JWD0_CYAP8/128-417
B7K143_CYAP8/169-490
B7K553_CYAP8/150-475
B7KF56_CYAP7/125-428
B7KF58_CYAP7/155-473
B7KIM1_CYAP7/329-686
B7KKF5_CYAP7/151-354
B7KL01_CYAP7/6-247
B7KLE1_CYAP7/163-476
B7LE01_ECO55/151-465
B7LQL3_ESCF3/122-450
B7LQZ2_ESCF3/300-505
B7MMN9_ECO45/160-499
B7MWK2_ECO81/166-514
B7N031_ECO81/299-611
B7N372_ECO81/151-465
B7NH04_ECOLU/122-450
B7NVB5_ECO7I/151-465
B7QXB1_9RHOB/169-482
B7R234_9EURY/165-485
B7R783_9THEO/123-442
B7RNL7_9RHOB/1-231
B7RYA8_9GAMM/136-492
B7T0H3_9CAUD/44-173
B7UP22_ECO27/133-445
B7UQU3_ECO27/170-480
B7V4U8_PSEA8/294-488
B7VNG4_VIBSL/122-432
B7XGK3_PSEPU/98-253
B8CZR5_HALOH/143-454
B8D1X5_HALOH/146-460
B8DHG5_LISMH/52-325
B8DXU1_BORAF/314-578
B8E4I2_SHEB2/144-482
B8E5V0_SHEB2/175-484
B8ECU3_SHEB2/135-510
B8EFW8_SHEB2/156-462
B8EFY6_SHEB2/189-527
B8EI18_METSB/158-489
B8EIW7_METSB/156-502
B8F1T2_BORGA/322-462
B8F3Y0_HAEPS/210-523
B8F4W6_HAEPS/172-482
B8F7D6_HAEPS/177-500
B8F7H2_HAEPS/302-591
B8FSH9_DESHD/166-476
B8FVD4_DESHD/186-473
B8G895_CHLAD/164-497
B8GGK1_METPE/112-434
B8GH38_METPE/159-478
B8GLU7_THISH/149-461
B8GSF7_THISH/133-446
B8H0M2_CAUCN/167-483
B8HE54_ARTCA/175-505
B8HN07_CYAP4/175-496
B8HNT6_CYAP4/326-467
B8I7G5_CLOCE/166-476
B8K6F9_VIBPA/171-477
B8K9P8_VIBPA/139-453
B8KQ49_9GAMM/140-455
B8ZLY3_STRPJ/142-452
B8ZNS9_STRPJ/149-467
B8ZPA5_STRPJ/63-312
B9ACI4_METSM/33-368
B9ACI6_METSM/136-424
B9CMQ3_9ACTN/160-480
B9CSV0_STACP/61-309
B9CXG5_9PAST/156-473
B9D349_WOLRE/239-561
B9DTF5_STRU0/170-483
B9E4L5_CLOK1/5-333
B9E580_CLOK1/162-535
B9E5S2_CLOK1/51-413
B9J142_BACCQ/83-325
B9LF19_CHLSY/158-485
B9LX36_HALLT/307-630
B9M294_GEOSF/144-488
B9MNY7_ANATD/309-688
B9R121_9RHOB/143-482
B9TSM1_VIBCH/174-511
B9WV25_STRSU/62-314
B9WVG8_STRSU/48-347
B9WXT0_STRSU/176-494
B9XLR9_9BACT/33-272
B9XME0_9BACT/130-445
B9XT15_9BACT/157-463
B9XT85_HELPY/182-502
B9XV10_HELPY/1-150
B9XV10_HELPY/146-315
B9XW29_HELPY/137-458
B9XWI8_HELPY/289-509
B9XY71_HELPY/182-502
B9XYL6_HELPY/336-655
B9Y0C7_HELPY/31-251
B9Y240_HELPY/133-455
B9Y4K5_9FIRM/150-469
B9YCS0_9FIRM/67-105
B9Z867_9NEIS/177-507
B9ZX77_UREUR/156-471
C0A2V8_9BACT/122-413
C0AAI3_9BACT/284-645
C0AGT7_UREUR/156-471
C0B083_9ENTR/160-394
C0BKU3_9BACT/366-595
C0BSP3_9BIFI/160-481
C0BVM5_9BIFI/1-81
C0BVM6_9BIFI/1-55
C0BXJ2_9CLOT/258-597
C0BZ06_9CLOT/123-421
C0CKP1_9FIRM/161-468
C0CKP6_9FIRM/272-572
C0CKQ9_9FIRM/344-696
C0DSC9_EIKCO/170-480
C0E4W0_9CORY/64-287
C0E6A6_9CORY/111-384
C0EMB2_NEIFL/161-474
C0ENF6_NEIFL/302-595
C0EPE9_NEIFL/174-523
C0ES73_9FIRM/171-481
C0ETF8_9FIRM/161-487
C0EZ54_9FIRM/189-424
C0FSX1_9FIRM/178-504
C0GAI3_9RHIZ/166-488
C0M8Z5_STRE4/169-482
C0MFD7_STRS7/3-290
C0MH51_STRS7/169-500
C0N6F1_9GAMM/153-478
C0N6G3_9GAMM/152-461
C0Q670_SALPC/502-638
C0Q9L4_DESAH/135-473
C0QCH3_DESAH/146-482
C0QIL4_DESAH/295-491
C0QQY6_PERMH/137-449
C0QY29_BRAHW/335-714
C0QY60_BRAHW/146-459
C0QZB0_BRAHW/8-274
C0R8B4_BORVA/328-594
C0RLY7_BRUMB/151-473
C0VG51_9GAMM/138-463
C0VJ62_9GAMM/138-463
C0VPW9_9GAMM/199-536
C0VSE1_9CORY/140-494
C0VSK6_9CORY/853-1066
C0W5F1_9ACTO/158-498
C0W730_9ACTO/6-141
C0WNE4_LACBU/177-287
C0WNE5_LACBU/1-140
C0WT19_LACBU/114-346
C0WX34_LACFE/34-263
C0X1H1_ENTFA/169-479
C0X723_ENTFA/82-330
C0X7P5_ENTFA/45-198
C0XJM6_LACHI/177-479
C0XLG3_LACHI/114-346
C0XNK7_9CORY/168-511
C0YAN7_BURPS/177-508
C0YWN1_LACRE/29-266
C0YY51_LACRE/167-484
C0Z059_LACRE/149-470
C0Z4G1_BREBN/170-482
C1A3Q0_GEMAT/177-500
C1A4R3_GEMAT/159-479
C1AFL8_MYCBT/176-503
C1C5N1_STRP7/142-452
C1C6L7_STRP7/149-467
C1CA90_STRP7/63-312
C1CCQ2_STRZJ/142-452
C1CDN3_STRZJ/149-467
C1CGX5_STRZJ/63-312
C1CJ01_STRZP/142-452
C1CJX3_STRZP/149-467
C1CMZ1_STRZP/63-312
C1CQ12_STRZT/142-452
C1CS08_STRZT/149-467
C1CTV1_STRZT/63-312
C1D7R5_LARHH/148-462
C1D954_LARHH/142-283
C1DEW1_AZOVD/1-174
C1EUY6_BACC3/81-323
C1F6N0_ACIC5/155-499
C1FAP4_BORBU/466-554
C1FPX9_CLOBJ/154-478
C1FTU1_CLOBJ/136-453
C1HRD4_9ESCH/16-168
C1HWB7_NEIGO/10-149
C1HWG7_NEIGO/171-481
C1HXY6_NEIGO/164-489
C1I4G5_9CLOT/147-463
C1IB02_9CLOT/180-485
C1IBM8_9CLOT/8-267
C1KVM9_LISMC/52-325
C1L035_LISMC/163-480
C1M5U4_9ENTR/161-472
C1MAA8_9ENTR/155-478
C1NBH7_9ESCH/155-494
C1P7N5_BACCO/156-476
C1P9R8_BACCO/72-319
C1PC27_BACCO/156-476
C1PCD4_BACCO/175-490
C1PCQ4_BACCO/117-433
C1PH87_STAAU/146-467
C2BER3_9FIRM/272-635
C2C4P0_VIBCH/161-472
C2CF24_9FIRM/1-258
C2CH75_9FIRM/1-268
C2CIU9_9FIRM/167-259
C2CJE9_9FIRM/143-225
C2CRG5_CORST/180-506
C2CSZ8_CORST/144-412
C2CZI5_LACBR/177-479
C2D4B3_LACBR/117-347
C2D5V4_LACBR/180-492
C2D5X9_LACBR/3-158
C2DBP1_ENTFA/82-330
C2DHS0_ENTFA/169-479
C2DNF6_ECOLX/151-465
C2E5I8_LACJO/87-324
C2E5R5_LACJO/167-484
C2EHK2_9LACO/84-333
C2EIH9_9LACO/272-586
C2EIQ3_9LACO/277-585
C2EJ01_9LACO/134-425
C2EJA7_9LACO/133-426
C2EJA8_9LACO/147-466
C2EKQ0_9LACO/164-482
C2EM74_9LACO/75-332
C2EN48_9LACO/196-508
C2ES18_9LACO/175-492
C2ETW8_9LACO/68-309
C2EVG2_9LACO/151-472
C2FAK1_LACPA/180-492
C2FC73_LACPA/171-480
C2FGS0_LACPA/92-327
C2FRT9_9SPHI/97-346
C2FX85_9SPHI/73-343
C2FXD3_9SPHI/96-336
C2G1F5_9SPHI/149-471
C2G226_9SPHI/96-339
C2GDW0_9CORY/153-498
C2GFC2_9CORY/140-494
C2GNK3_LACRE/27-273
C2GPY1_LACRE/151-472
C2GVR9_BIFLI/160-481
C2GZK7_ENTFA/163-480
C2H402_ENTFA/82-330
C2HEE9_ENTFC/83-329
C2HET1_ENTFC/12-162
C2HMT3_LACAC/3-143
C2HNH8_LACAC/74-329
C2HXY7_VIBCH/137-483
C2I226_VIBCH/152-473
C2I2B6_VIBCH/174-511
C2I4N1_VIBCH/171-491
C2IBV4_VIBCH/80-212
C2ILC9_VIBCH/174-511
C2IN97_VIBCH/175-482
C2JH95_VIBCH/174-511
C2JR69_ENTFA/82-330
C2JSX7_LACRH/180-492
C2JVH2_LACRH/49-210
C2JW14_LACRH/85-331
C2JZM5_LACRH/179-497
C2KBV5_9LACO/75-326
C2KFA1_9LACO/120-449
C2KLF0_LEUMC/86-323
C2KLU5_LEUMC/833-1047
C2KVI5_9FIRM/149-468
C2LI84_PROMI/155-494
C2LQ41_STRSL/1-53
C2LQD3_STRSL/1-80
C2LQD4_STRSL/1-96
C2LUA9_STRSL/62-313
C2LUG7_STRSL/172-483
C2LWB4_STAHO/65-306
C2LYV4_STAHO/176-481
C2LZS3_STAHO/228-403
C2LZS4_STAHO/1-141
C2M4T3_CAPGI/117-435
C2MGG8_BACCE/176-406
C2MGH0_BACCE/126-441
C2MRD8_BACCE/147-473
C2MRU7_BACCE/81-323
C2N7E7_BACCE/83-325
C2NNZ7_BACCE/81-323
C2P4W5_BACCE/81-323
C2PLD1_BACCE/81-323
C2PPH2_BACCE/168-478
C2PS24_BACCE/165-487
C2Q1W2_BACCE/81-323
C2QHW6_BACCE/147-473
C2QIC1_BACCE/81-323
C2QLA1_BACCE/145-458
C2QZC9_BACCE/81-323
C2RE96_BACCE/81-323
C2RU68_BACCE/81-323
C2RWF6_BACCE/132-519
C2S9Y4_BACCE/81-323
C2SR95_BACCE/81-323
C2T6L4_BACCE/150-460
C2T6W2_BACCE/83-324
C2TCJ9_BACCE/168-477
C2TM52_BACCE/81-323
C2U3M8_BACCE/77-319
C2UJY8_BACCE/81-323
C2V1D7_BACCE/77-319
C2V2W0_BACCE/159-464
C2VHY6_BACCE/77-319
C2VPS3_BACCE/168-478
C2W018_BACCE/81-323
C2WD43_BACCE/81-324
C2WFU2_BACCE/142-458
C2WFV3_BACCE/150-460
C2WTU6_BACCE/82-323
C2WWH0_BACCE/225-547
C2X377_BACCE/77-319
C2XHT7_BACCE/81-323
C2Y0A6_BACCE/83-325
C2Y5F3_BACCE/168-478
C2YG10_BACCE/425-754
C2YGI7_BACCE/81-323
C2YXL2_BACCE/81-323
C2Z222_BACCE/64-369
C2ZDV0_BACCE/1-110
C2ZIP9_BACCE/159-464
C2ZVF2_BACCE/2-239
C3ABW3_BACMY/81-323
C3ARP2_BACMY/92-330
C3B8Y4_BACMY/92-330
C3BR07_9BACI/92-330
C3BUC0_9BACI/179-484
C3BYD8_BACTU/168-478
C3C901_BACTU/83-325
C3CQ73_BACTU/77-319
C3D865_BACTU/77-319
C3DG12_BACTS/151-473
C3DRB4_BACTS/77-319
C3E9L1_BACTU/81-323
C3ERN0_BACTK/81-323
C3F853_BACTU/81-323
C3FRK1_BACTB/77-319
C3G972_BACTU/81-323
C3GQ32_BACTU/81-323
C3GR22_BACTU/163-487
C3GSZ0_BACTU/70-272
C3H7C0_BACTU/81-323
C3HPM2_BACTU/1-110
C3I774_BACTU/81-323
C3IQF8_BACTU/77-319
C3ITH4_BACTU/70-272
C3JA79_9PORP/135-450
C3JKM9_RHOER/143-480
C3JM59_RHOER/110-381
C3JM60_RHOER/149-462
C3L1K3_CLOB6/136-454
C3L9U5_BACAC/81-323
C3LN88_VIBCM/174-511
C3MFA0_RHISN/149-472
C3NN83_SULIN/157-486
C3NPG8_VIBCJ/157-489
C3NPQ8_VIBCJ/174-511
C3PBA4_BACAA/81-323
C3PKU9_CORA7/201-469
C3PVU2_9BACE/125-428
C3PYL0_9BACE/93-325
C3Q384_9BACE/163-486
C3Q714_9BACE/84-203
C3Q7Y2_9BACE/93-345
C3QK93_9BACE/93-352
C3QLB0_9BACE/72-193
C3QS31_9BACE/143-453
C3QTE0_9BACE/125-435
C3QUV3_9BACE/48-180
C3QWA5_9BACE/91-330
C3R186_9BACE/90-343
C3R260_9BACE/92-353
C3R386_9BACE/72-193
C3R5J8_9BACE/83-200
C3R7Y2_9BACE/95-346
C3R833_9BACE/125-430
C3R954_9BACE/87-317
C3RBV5_9BACE/163-478
C3RFW8_9BACE/71-193
C3WIR2_9FUSO/146-465
C3WJB7_9FUSO/118-430
C3WM09_9FUSO/176-486
C3WMR7_9FUSO/3-265
C3WN59_9FUSO/169-517
C3WQF9_9FUSO/176-486
C3WVI2_9FUSO/146-465
C3WZ77_9FUSO/176-486
C3X5U3_OXAFO/177-483
C3XCX1_OXAFO/361-652
C3XDI9_9HELI/96-380
C3XDQ9_9HELI/304-609
C3XDT9_9HELI/189-499
C3XFJ7_9HELI/285-576
C3XFU7_9HELI/145-463
C3XHF2_9HELI/141-460
C3XK83_9HELI/284-629
C3XMW5_9HELI/151-469
C3XN68_9HELI/223-500
C3XNL4_9HELI/91-360
C4EZ55_HAEIF/3-298
C4F0A1_HAEIF/224-537
C4F0L5_HAEIF/174-523
C4F1P9_HAEIF/171-481
C4F3X8_HAEIF/70-228
C4F5N9_HAEIF/206-519
C4F6R1_HAEIF/174-523
C4FI04_9AQUI/360-701
C4FIV9_9AQUI/151-467
C4FJW4_9AQUI/152-472
C4FN06_9FIRM/160-481
C4FPP1_9FIRM/169-479
C4FWZ7_9FIRM/46-357
C4G2B8_ABIDE/150-469
C4G3N9_ABIDE/184-409
C4G5N2_ABIDE/5-279
C4G737_ABIDE/148-231
C4GE15_9FIRM/162-479
C4IEW4_CLOBU/274-636
C4IV19_BRUAB/166-488
C4K5B6_HAMD5/335-500
C4K5B6_HAMD5/488-628
C4K6L3_HAMD5/288-660
C4K961_THASP/81-214
C4KBH5_THASP/147-458
C4KBH6_THASP/147-463
C4KBK0_THASP/143-482
C4KDM7_THASP/137-416
C4L901_TOLAT/174-511
C4LDI2_TOLAT/137-484
C4LDK5_TOLAT/133-445
C4LE16_TOLAT/189-527
C4NUV3_ECOLX/69-201
C4NVC5_SALCH/69-201
C4SLN2_YERFR/170-488
C4TSS1_YERKR/123-460
C4UDD0_YERAL/160-480
C4UJL8_YERRU/155-494
C4V1C4_9FIRM/176-486
C4VKR0_9LACO/271-554
C4VLH7_9LACO/71-330
C4VMI3_9LACO/176-497
C4VNM9_9LACO/149-470
C4VQR5_9LACO/50-425
C4VSU7_9LACO/84-333
C4VU10_9LACO/154-471
C4WC09_STAWA/176-481
C4WD14_STAWA/155-311
C4WKW1_9RHIZ/130-473
C4XDR6_MYCFE/157-468
C4XFR3_MYCFE/184-519
C4XNN5_DESMR/171-493
C4YW23_9RICK/1-51
C4Z2E8_EUBE2/150-466
C4Z8S9_EUBR3/200-510
C4ZF27_EUBR3/137-454
C4ZFR6_EUBR3/171-482
C4ZIB3_THASP/142-479
C4ZT32_ECOBW/122-450
C5A9B8_BURGB/103-248
C5B9C4_EDWI9/140-454
C5BBJ3_EDWI9/160-499
C5BBX4_EDWI9/133-445
C5BDJ1_EDWI9/90-205
C5BEB4_EDWI9/174-511
C5BH69_EDWI9/153-481
C5BKC6_TERTT/177-498
C5BTJ6_TERTT/151-450
C5BX93_BEUC1/178-488
C5C352_BEUC1/144-493
C5C4N2_BEUC1/179-503
C5D684_GEOSW/85-325
C5DAW7_GEOSW/144-457
C5DB05_GEOSW/110-412
C5DB07_GEOSW/161-491
C5EBR4_BIFLI/160-481
C5F1Z9_9HELI/92-364
C5F3H5_LACPA/86-321
C5F8H3_LACPA/171-480
C5G5Q8_9LACO/176-497
C5J6K5_MYCCR/174-498
C5J6Y7_MYCCR/266-572
C5N1V3_STAA3/176-481
C5N6D5_STAA3/74-313
C5N6N5_STAA3/237-542
C5NUQ8_9BACL/48-295
C5NUT1_9BACL/182-491
C5Q3F0_STAAU/74-313
C5Q5B1_STAAU/176-481
C5Q5S9_STAAU/237-542
C5Q9V9_STAEP/72-314
C5QAT6_STAEP/143-464
C5QNK9_STAEP/176-481
C5QP60_STAEP/176-481
C5QT87_STAEP/3-237
C5QXV9_STAEP/75-314
C5QYH8_STAEP/176-481
C5R8J0_WEIPA/161-477
C5R9T9_WEIPA/177-480
C5RAE6_WEIPA/76-329
C5RYW2_9PAST/148-381
C5RYW3_9PAST/154-487
C5S0X0_9PAST/72-202
C5S1Y4_9PAST/335-498
C5S1Y4_9PAST/489-627
C5S255_9PAST/156-473
C5S289_9PAST/209-522
C5T1J8_ACIDE/160-476
C5TI83_ZYMMO/136-457
C5TIE4_ZYMMO/118-442
C5TJ49_NEIFL/347-623
C5VTG6_CLOBO/40-399
C5VTP3_CLOBO/165-487
C5VY18_STRSE/62-314
C5VY83_STRSE/142-452
C5VZV4_STRSE/176-494
C5W637_ECOBB/122-450
C5ZGR5_BURPS/158-486
C5ZWF1_9HELI/401-713
C5ZXT1_9HELI/106-362
C5ZY48_9HELI/147-467
C5ZYY9_9HELI/237-559
C6A4W7_THESM/145-465
C6AQQ8_AGGAN/302-592
C6BQV6_RALP1/111-242
C6BRN9_DESAD/152-460
C6BT25_DESAD/158-475
C6BZF2_DESAD/179-507
C6CLH7_DICZE/131-458
C6CMM9_DICZE/177-498
C6CR16_DICZE/180-527
C6CR27_DICZE/159-487
C6CZ62_PAESJ/117-432
C6DAA8_PECCP/133-447
C6DAR9_PECCP/139-516
C6DLF1_MYCTK/176-503
C6DZ06_GEOSM/139-453
C6EBN1_ECOBD/122-450
C6G9R0_ECOLX/69-205
C6GA03_AERHY/69-205
C6GMZ2_STRSX/176-494
C6GNU1_STRSX/142-452
C6GQI0_STRSX/62-314
C6GUB4_STRS4/62-314
C6GUN4_STRS4/142-452
C6GWL8_STRS4/176-494
C6HTV4_9BACT/175-494
C6HWW2_9BACT/157-484
C6HX02_9BACT/306-513
C6HX02_9BACT/541-711
C6I098_9BACT/6-47
C6I0A3_9BACT/158-485
C6I4T9_9BACE/179-502
C6IHY8_9BACE/158-469
C6IHY9_9BACE/167-479
C6IKV6_9BACE/177-482
C6IKX4_9BACE/125-428
C6ITX6_9BACE/92-345
C6J3N7_9BACL/145-467
C6J5M5_9BACL/144-458
C6J5W3_9BACL/145-467
C6JA11_9FIRM/159-476
C6JB57_9FIRM/88-244
C6JN69_FUSVA/118-439
C6LMF5_9FIRM/150-467
C6M480_NEISI/302-592
C6M788_NEISI/85-242
C6PP56_9CLOT/117-430
C6PV74_9CLOT/59-377
C6PYW0_9CLOT/3-337
C6Q0B0_9CLOT/133-467
C6R860_9CORY/28-338
C6REV5_9PROT/157-463
C6RQK0_ACIRA/153-477
C6RWJ6_VIBCH/174-511
C6S690_NEIML/171-481
C6S9V6_NEIME/12-143
C6SD56_NEIME/167-479
C6SIT8_NEIME/171-481
C6SLC8_NEIME/2-62
C6SNB1_NEIME/12-152
C6SNB2_NEIME/124-178
C6SU92_STRMN/304-608
C6ULW1_ECOBR/122-450
C6UPC9_ECO5T/143-457
C6VRF2_LACPJ/97-328
C6WF50_ACTMD/202-475
C6WNK0_ACTMD/151-476
C6WNK1_ACTMD/115-360
C6WSP7_METML/154-476
C6X4Z1_FLAB3/363-597
C6X7Y7_METSD/95-254
C6XCR2_METSD/141-463
C6XG06_LIBAP/151-473
C6YNQ0_FRATT/161-335
C6YQH8_FRATT/154-461
C6YVW5_9GAMM/149-455
C6Z0Z8_9BACE/125-425
C6Z263_9BACE/152-472
C6Z8S7_9BACE/92-328
C6Z8X4_9BACE/160-329
C6ZBA6_9BACE/157-347
C7BNH0_PHOAA/139-516
C7BP30_PHOAA/170-480
C7BYJ1_HELPB/182-502
C7C179_HELPB/133-454
C7CEP6_METED/246-443
C7CVY6_ENTFA/82-330
C7D2H7_ENTFA/82-330
C7D881_9RHOB/143-482
C7GDQ3_9FIRM/117-456
C7GIJ7_9FIRM/1-124
C7H2E8_9FIRM/164-479
C7H3F8_9FIRM/148-460
C7H8Q2_9FIRM/148-460
C7HAH4_9FIRM/160-487
C7HAN3_9FIRM/121-270
C7HVA3_9FIRM/283-661
C7JIP9_ACEP3/173-495
C7JIV0_ACEP3/161-473
C7JJ31_ACEP3/174-510
C7JSE7_ACEPA/173-495
C7JSJ8_ACEPA/161-473
C7JSS9_ACEPA/174-510
C7K144_ACEPA/173-495
C7K195_ACEPA/161-473
C7K1H6_ACEPA/174-510
C7K9U2_ACEPA/173-495
C7K9Z3_ACEPA/161-473
C7KA74_ACEPA/174-510
C7KIJ0_ACEPA/173-495
C7KIP1_ACEPA/161-473
C7KIX2_ACEPA/174-510
C7KS86_ACEPA/173-495
C7KSD7_ACEPA/161-473
C7KSL8_ACEPA/174-510
C7L0S0_ACEPA/173-495
C7L0X1_ACEPA/161-473
C7L152_ACEPA/174-510
C7L9G6_ACEPA/173-495
C7L9L7_ACEPA/161-473
C7L9U8_ACEPA/174-510
C7LIW3_BRUMC/151-473
C7MM99_CRYCD/160-483
C7N7A1_SLAHD/151-463
C7N7N7_SLAHD/150-470
C7N804_SLAHD/289-642
C7N817_SLAHD/281-605
C7N955_LEPBD/154-343
C7N9U2_LEPBD/163-343
C7NHN8_KYTSD/159-485
C7NM08_KYTSD/151-479
C7NP01_HALUD/143-459
C7P6B0_METFA/167-475
C7P6K4_METFA/286-664
C7P732_METFA/294-621
C7P7R0_METFA/225-542
C7PHA2_CHIPD/278-487
C7QLT5_CYAP0/169-490
C7QRX6_CYAP0/150-475
C7QWT4_CYAP0/573-897
C7R1Z5_JONDD/162-483
C7R4X8_JONDD/177-486
C7RI65_ANAPD/282-366
C7RKB0_ACCPU/126-436
C7RNT5_ACCPU/147-486
C7RQC1_ACCPU/157-487
C7RSU2_ACCPU/163-499
C7RV92_ACCPU/158-475
C7RVC4_ACCPU/177-499
C7TB96_LACRG/85-331
C7TI57_LACRL/85-331
C7TL46_LACRL/179-497
C7TNG1_LACRL/180-492
C7U3R9_ENTFA/835-1192
C7U6U8_ENTFA/82-330
C7UBN1_ENTFA/169-227
C7UBU4_ENTFA/1-253
C7UIW8_ENTFA/82-330
C7UNG1_ENTFA/82-330
C7URK0_ENTFA/45-358
C7UW96_ENTFA/82-330
C7UZD8_ENTFA/163-480
C7V6Q3_ENTFA/82-330
C7VAG1_ENTFA/169-479
C7VB90_ENTFA/45-198
C7VDS0_ENTFA/82-330
C7VF26_ENTFA/163-480
C7VG91_ENTFA/266-601
C7VG94_ENTFA/82-223
C7VGN7_ENTFA/45-358
C7VM05_ENTFA/82-223
C7VMA6_ENTFA/82-330
C7VQF1_ENTFA/87-404
C7VUQ5_ENTFA/82-330
C7VY79_ENTFA/81-216
C7VZ34_ENTFA/146-467
C7W1L3_ENTFA/82-330
C7W7Z2_ENTFA/169-479
C7WBA5_ENTFA/82-330
C7WII0_ENTFA/163-480
C7WLL7_ENTFA/82-330
C7WQ29_ENTFA/82-330
C7WS74_ENTFA/169-479
C7WWR6_ENTFA/82-223
C7WXA1_ENTFA/169-479
C7X0S6_ENTFA/82-330
C7X4A9_9PORP/95-332
C7X9H9_9PORP/91-330
C7XBB3_9PORP/163-351
C7XC36_9PORP/156-466
C7XC37_9PORP/167-479
C7XG01_9PORP/72-193
C7XH35_9LACO/75-326
C7XHC1_9LACO/120-449
C7XIY1_9LACO/369-502
C7XIY1_9LACO/498-674
C7XN26_9FUSO/172-520
C7XQJ3_9FUSO/176-486
C7XWH4_9LACO/65-294
C7XYG2_9LACO/73-329
C7XZN5_9LACO/176-497
C7Y1W0_9LACO/149-470
C7Y337_9LACO/369-502
C7Y337_9LACO/498-674
C7Y3E7_9LACO/75-326
C7Y7F1_9LACO/120-449
C7YB48_ENTFA/82-330
C7YC46_ENTFA/169-479
C7YER8_ENTFA/169-479
C7YFX3_ENTFA/336-663
C7ZU67_STAAU/183-488
C7ZXT7_STAAU/60-305
C7ZY35_STAAU/237-542
C8A1T7_STAAU/183-488
C8A4W3_STAAU/60-305
C8A562_STAAU/237-542
C8A869_STAAU/183-488
C8ACU0_STAAU/60-305
C8AD40_STAAU/237-542
C8AGV7_STAAU/183-488
C8AJ23_STAAU/60-305
C8AJC2_STAAU/237-542
C8AMF0_STAAU/183-488
C8ASV6_STAAU/60-305
C8AT54_STAAU/237-542
C8JUR5_LISMO/88-325
C8K0A7_LISMO/52-325
C8K966_LISMO/88-325
C8KKZ6_STAAU/65-292
C8KSM3_STAAU/65-292
C8KZE2_9PAST/159-470
C8L2N4_STAAU/64-303
C8L2X3_STAAU/237-542
C8L7T2_STAAU/176-481
C8L7Y3_STAAU/40-345
C8L8Z9_STAAU/65-292
C8LGU9_STAAU/176-481
C8LH51_STAAU/237-542
C8LHI0_STAAU/64-303
C8LQC5_STAAU/176-481
C8LR93_STAAU/60-303
C8LRI3_STAAU/176-481
C8M0A8_STAAU/64-303
C8M0J8_STAAU/237-542
C8M252_STAAU/176-481
C8M6Y2_STAAU/176-481
C8M7N6_STAAU/237-542
C8M841_STAAU/64-303
C8MCW8_STAAU/280-624
C8MFH2_STAAU/64-303
C8MGI7_STAAU/227-532
C8ML72_STAAU/237-542
C8MN46_STAAU/176-481
C8MPP8_STAAU/64-303
C8MW27_STAAU/176-481
C8MX01_STAAU/64-303
C8MX90_STAAU/237-542
C8N0K3_STAAU/237-298
C8N1B7_STAAU/64-303
C8N1K6_STAAU/1-162
C8N1R3_STAAU/176-237
C8N567_STAAU/1-162
C8NC87_9GAMM/175-509
C8NDJ9_9GAMM/164-489
C8NGQ4_9LACT/64-321
C8NIF6_9LACT/172-530
C8NKM2_COREF/158-473
C8NQT9_COREF/121-347
C8NQU0_COREF/162-486
C8NRQ8_COREF/157-501
C8NRQ9_COREF/139-418
C8NSP0_COREF/218-406
C8P6G6_9LACO/158-499
C8P7A1_9LACO/87-331
C8P904_9LACO/51-218
C8PCT9_9LACO/149-462
C8PD36_9LACO/80-328
C8PPH6_9SPIO/1-79
C8PPY4_9SPIO/310-668
C8PR00_9SPIO/128-414
C8PU25_9SPIO/1-65
C8PU26_9SPIO/148-193
C8PXW1_9GAMM/1-290
C8RRG5_CORJE/158-494
C8RU08_CORJE/1-248
C8RU22_CORJE/152-231
C8RU78_CORJE/135-193
C8S3T1_9RHOB/300-575
C8T081_KLEPR/103-252
C8T428_KLEPR/95-226
C8TCG8_KLEPR/2-257
C8TQ89_ECO26/143-457
C8UR07_ECO1A/73-296
C8VZI4_DESAS/159-494
C8W115_DESAS/225-547
C8W944_ATOPD/138-471
C8WH94_EGGLE/147-488
C8WKQ3_EGGLE/489-764
C8WMW5_EGGLE/167-479
C8X704_NAKMY/133-443
C8X8L8_NAKMY/124-247
C8XCE4_NAKMY/186-512
C9A2L7_ENTGA/90-332
C9AIX1_ENTFC/87-333
C9AJV5_ENTFC/5-155
C9ARG3_ENTFC/87-333
C9AT17_ENTFC/169-479
C9B3B2_ENTFC/165-487
C9B7P1_ENTFC/86-333
C9BFP3_ENTFC/87-333
C9BIE9_ENTFC/150-460
C9BM22_ENTFC/169-479
C9BMG5_ENTFC/86-333
C9BW96_ENTFC/150-460
C9BXQ7_ENTFC/86-333
C9C2D5_ENTFC/169-479
C9C516_ENTFC/86-333
C9C602_ENTFC/173-483
C9CC53_ENTFC/169-479
C9CFA7_ENTFC/86-333
C9CGE2_ENTFC/20-154
C9CGQ1_ENTFC/173-483
C9D4J4_9RHOB/157-470
C9E4D5_9ENTR/174-507
C9E5F8_VIBCH/176-486
C9E5R8_VIBFL/174-505
C9KLJ9_9FIRM/143-454
C9KRW2_9BACE/167-479
C9KRW3_9BACE/156-467
C9KSP2_9BACE/92-319
C9KU32_9BACE/146-465
C9KUR0_9BACE/1-330
C9KY01_9BACE/92-341
C9L2F5_9BACE/147-456
C9L6V5_RUMHA/242-514
C9LAY3_RUMHA/177-487
C9LB02_RUMHA/98-395
C9LIH7_9BACT/95-344
C9LPZ5_9FIRM/194-515
C9LWI2_9FIRM/176-486
C9M1X0_LACHE/180-492
C9M2M7_LACHE/82-333
C9M7G9_9BACT/299-470
C9M7H0_9BACT/1-96
C9M9Z6_9BACT/160-484
C9MBB8_HAEIF/174-523
C9MCM0_HAEIF/171-481
C9MCT2_HAEIF/227-540
C9MH23_HAEIF/2-51
C9MIE8_HAEIF/100-272
C9MJU4_HAEIF/91-404
C9MPH0_9BACT/339-505
C9MPH0_9BACT/492-634
C9MRT4_9BACT/146-466
C9MZR9_9FUSO/218-516
C9N1Q5_9FUSO/172-514
C9NQJ8_9VIBR/124-466
C9NRR2_9VIBR/171-477
C9P133_VIBME/160-481
C9P2L7_VIBME/118-432
C9PAP2_VIBFU/151-467
C9PBI4_VIBFU/171-477
C9PNL1_9PAST/177-500
C9PRT2_9PAST/283-649
C9PVD6_9BACT/146-465
C9Q2J5_9VIBR/182-508
C9Q5S2_9VIBR/159-484
C9Q9P5_9VIBR/151-428
C9QSW9_ECOD1/122-450
C9R1Q8_AGGAD/164-489
C9R5Y0_AGGAD/249-617
C9R6G8_AGGAD/157-339
C9RCI8_AMMDK/228-525
C9RGU6_METVM/166-486
C9RMT1_FIBSS/329-662
C9RQV8_FIBSS/163-462
C9RRX9_FIBSS/152-456
C9RY88_GEOSY/117-431
C9RZA9_GEOSY/119-418
C9RZB0_GEOSY/144-457
C9S1N2_GEOSY/92-325
C9T1U6_9RHIZ/151-473
C9TB36_9RHIZ/151-473
C9TJB4_9RHIZ/151-473
C9TYT6_9RHIZ/151-473
C9U948_BRUAB/151-473
C9UIR1_BRUAB/151-473
C9URB9_BRUAB/151-473
C9V1Q2_BRUAB/151-473
C9V515_BRUNE/151-473
C9VFZ5_9RHIZ/151-473
C9VP47_BRUAB/151-473
C9WZA7_NEIM8/164-489
C9XEZ8_SALTD/122-450
C9XP62_CLODC/6-331
C9XQE7_CLODC/138-455
C9YAL7_9BURK/122-427
C9YFH5_9BURK/81-281
C9YPY1_CLODR/6-331
C9YQP5_CLODR/138-455
C9YY29_STRSW/165-457
C9Z8J3_STRSW/136-446
C9ZD15_STRSW/275-503
C9ZD47_STRSW/114-354
D0AIE4_ENTFC/82-329
D0AQB2_ENTFC/169-479
D0ARZ1_ENTFC/82-329
D0AT90_BRUAB/151-473
D0B7P4_BRUME/151-473
D0BG79_BRUSU/151-473
D0BNP8_9LACT/74-332
D0BPV7_9FUSO/1-301
D0BSM6_9FUSO/176-486
D0BWI6_9GAMM/154-462
D0C391_9GAMM/153-475
D0CE19_ACIBA/153-477
D0D7E0_9RHOB/171-366
D0D7E1_9RHOB/152-476
D0DEK4_9LACO/75-326
D0DGH2_9LACO/120-449
D0DGW0_9LACO/369-502
D0DGW0_9LACO/498-674
D0DLN1_9LACO/71-330
D0DMR8_9LACO/176-497
D0DQ53_9LACO/149-470
D0DUU1_LACFE/34-263
D0DW47_9LACO/176-497
D0DX24_9LACO/73-329
D0DZM1_9LACO/149-470
D0FP23_ERWPY/200-528
D0FXB8_ERWPY/174-518
D0GAA0_BRUME/151-473
D0GPM8_9FUSO/182-492
D0H924_VIBCH/174-511
D0HFK4_VIBMI/139-455
D0HJ67_VIBMI/160-477
D0HTD3_VIBCH/174-511
D0I0N8_VIBCH/303-613
D0IJZ1_9VIBR/137-483
D0IRU5_HELP1/182-502
D0IRZ5_HELP1/182-492
D0IUB9_HELP1/192-511
D0IUI0_HELP1/133-454
D0J4J8_COMT2/34-368
D0J4L3_COMT2/170-487
D0JZ30_HELP5/182-492
D0K1K2_HELP5/133-455
D0K1W6_HELP5/289-509
D0K5V3_STAAD/64-303
D0K644_STAAD/176-481
D0K8U6_STAAD/176-481
D0KGY4_PECWW/509-634
D0KMA0_PECWW/122-450
D0KYE3_HALNC/152-457
D0LNE1_HALO1/285-598
D0LVD7_HALO1/176-490
D0MHM2_RHOM4/162-489
D0P7F9_BRUSU/151-473
D0PGG1_BRUSU/151-473
D0R4G4_LACJF/5-143
D0R4Z5_LACJF/87-328
D0RF16_9RHIZ/151-473
D0RXT3_9STRE/62-313
D0S0K1_ACICA/143-459
D0S8M6_ACIJO/186-492
D0SCV6_ACIJO/199-536
D0SGH2_ACIJO/149-474
D0SGT5_ACIJO/103-230
D0SHY2_ACIJU/1-125
D0SKX5_ACIJU/143-459
D0SP12_ACIJU/276-581
D0SQ81_ACIJU/199-536
D0SR85_ACIJU/175-481
D0SUC4_ACILW/160-481
D0SUP8_ACILW/143-468
D0SZ37_ACILW/199-536
D0TH66_9BACE/154-489
D0TQ36_9BACE/93-352
D0TY76_9BACE/72-193
D0W4G1_NEICI/164-489
D0WB00_NEILA/164-489
D0WPX4_9ACTO/308-578
D0WYM5_VIBAL/52-423
D0X1Z8_VIBAL/160-481
D0YQR4_9ACTO/117-432
D0YS73_9ACTO/153-300
D0YZS4_LISDA/158-475
D0ZEQ7_EDWTE/133-445
D0ZU98_SALT1/122-450
D1AA53_THECD/159-460
D1ADM1_THECD/165-404
D1ADM6_THECD/161-408
D1AXV5_STRM9/172-521
D1B6X5_THEAS/177-487
D1BQJ0_VEIPT/177-381
D1BQJ2_VEIPT/161-478
D1C0R8_XYLCX/115-225
D1C5W3_SPHTD/127-457
D1C6V4_SPHTD/305-525
D1C9Q9_SPHTD/244-518
D1CD06_THET1/308-534
D1CU64_9RHIZ/170-480
D1D4M5_NEIGO/1-162
D1D4S6_NEIGO/171-481
D1D617_NEIGO/164-489
D1DBK7_NEIGO/1-162
D1DBQ7_NEIGO/171-481
D1DCH8_NEIGO/164-489
D1DF02_NEIGO/1-315
D1DHY0_NEIGO/1-162
D1DI31_NEIGO/171-481
D1DN22_NEIGO/1-162
D1DN74_NEIGO/58-368
D1DPF7_NEIGO/164-489
D1DTR7_NEIGO/171-481
D1DUV2_NEIGO/1-162
D1DWD7_NEIGO/164-489
D1E1D6_NEIGO/1-162
D1E1I8_NEIGO/171-481
D1E332_NEIGO/164-489
D1E7R3_NEIGO/1-162
D1E7W5_NEIGO/58-368
D1E986_NEIGO/164-489
D1EE56_NEIGO/1-162
D1EEB0_NEIGO/171-481
D1EFV0_NEIGO/126-451
D1EKR7_9RHIZ/151-473
D1EV05_BRUME/151-473
D1F349_BRUME/151-473
D1FBR0_9RHIZ/151-473
D1GN84_STAA0/65-292
D1GNL5_STAA0/176-481
D1GNS6_STAA0/176-481
D1J8V8_MYCHP/175-487
D1J923_9ARCH/151-469
D1JA64_9ARCH/307-527
D1JEX5_9ARCH/155-476
D1JFR3_9ARCH/122-438
D1JI62_9ARCH/1-129
D1JI63_9ARCH/326-493
D1JLZ9_9BACE/177-482
D1JMD3_9BACE/92-326
D1JN40_9BACE/78-203
D1JWV3_9BACE/72-193
D1K1F5_9BACE/125-430
D1K2E8_9BACE/163-353
D1K5N5_9BACE/161-330
D1K6C1_9BACE/163-483
D1K7T5_9BACE/90-320
D1K8R4_9BACE/162-489
D1KCH3_9GAMM/177-437
D1N220_9BACT/171-520
D1N3G1_9BACT/175-388
D1NAB8_9BACT/147-459
D1NCL6_HAEIF/1-177
D1NDH5_HAEIF/4-105
D1NEB3_HAEIF/1-178
D1NEB6_HAEIF/3-162
D1NEE1_HAEIF/5-173
D1NEJ7_HAEIF/1-50
D1NFC1_HAEIF/82-149
D1NG94_HAEIF/1-112
D1NHM6_HAEIF/174-219
D1NP12_CLOTM/12-123
D1NP13_CLOTM/155-402
D1NT32_9BIFI/39-185
D1P3E4_9ENTR/186-519
D1PC42_9BACT/149-462
D1PEN8_9BACT/125-443
D1PG35_9BACT/408-700
D1PJZ6_9FIRM/151-483
D1PNU9_9FIRM/148-460
D1PQ94_9FIRM/153-476
D1QB64_STAAU/65-292
D1QE67_STAAU/40-345
D1QHA0_STAAU/176-481
D1QI64_STAAU/64-303
D1QJW0_STAAU/237-542
D1QNX9_9BACT/94-346
D1QQY9_9BACT/125-439
D1QY44_STAAU/64-303
D1QYD4_STAAU/237-542
D1QZ58_STAAU/176-481
D1RHS7_LEGLO/178-491
D1S161_SEROD/144-271
D1VRI9_9FIRM/149-470
D1VS23_9FIRM/270-638
D1VU77_9FIRM/177-257
D1VUA6_9FIRM/255-337
D1VUB3_9FIRM/1-111
D1VV18_9FIRM/1-246
D1W238_9BACT/94-346
D1W3W8_9BACT/73-375
D1W4E3_9BACT/93-344
D1W5U1_9BACT/142-461
D1W747_9BACT/314-592
D1WAS5_9LACO/1-164
D1WB40_9LACO/47-203
D1WBN8_9LACO/271-554
D1WDR6_9LACO/73-329
D1WEL0_9LACO/1-164
D1WFC8_9LACO/176-497
D1WFT7_9LACO/71-330
D1WGS2_9LACO/176-497
D1WMS3_STAEP/61-303
D1XNM0_9ACTO/125-384
D1XQJ2_9ACTO/144-461
D1XRZ6_9ACTO/168-491
D1XT94_9ACTO/165-424
D1XTB7_9ACTO/101-442
D1XX91_9BACT/93-353
D1Y0Q4_9BACT/281-592
D1YHJ7_9LACO/84-333
D1YJ21_9LACO/358-624
D1YJ24_9LACO/338-470
D1YJQ8_9LACO/153-233
D1YNZ0_9FIRM/156-478
D1YNZ2_9FIRM/180-386
D1YRY0_9FIRM/177-498
D1YYV4_METPS/30-293
D2AF90_SHIF2/151-465
D2AM26_FRATE/1-53
D2AM27_FRATE/161-335
D2ANX5_FRATE/149-456
D2AQM9_STRRD/151-344
D2BFS4_STRRD/174-504
D2C2Q0_DICD5/162-472
D2EK08_PEDAC/90-338
D2EPP3_9STRE/171-482
D2EQS3_9STRE/149-467
D2ES54_9STRE/63-313
D2EXG9_9BACE/92-346
D2F071_9BACE/142-462
D2F481_STAAU/183-488
D2F7X7_STAAU/60-305
D2F876_STAAU/237-542
D2FAG5_STAAU/1-281
D2FE19_STAAU/60-305
D2FEB7_STAAU/1-281
D2FH87_STAAU/837-1095
D2FJ82_STAAU/118-423
D2FMP1_STAAU/64-303
D2FMY6_STAAU/118-423
D2FSM3_STAAU/183-488
D2FW57_STAAU/60-305
D2FWF6_STAAU/237-542
D2G181_STAAU/60-305
D2G1H9_STAAU/237-542
D2G5W2_STAAU/183-488
D2G6X4_STAAU/1-237
D2G6X5_STAAU/1-270
D2GA20_STAAU/60-305
D2GH53_STAAU/60-305
D2GHF7_STAAU/237-542
D2GJ95_STAAU/183-488
D2GNP4_STAAU/183-488
D2GSA2_STAAU/60-305
D2GSK7_STAAU/237-542
D2LA88_9DELT/152-466
D2MHM7_9BACT/119-257
D2MJZ6_9BACT/183-511
D2MK11_9BACT/133-271
D2MK13_9BACT/1-70
D2MPZ9_9FIRM/149-470
D2MTG2_CAMJE/392-714
D2MUT7_CAMJE/147-248
D2MUT8_CAMJE/1-213
D2MXN3_CAMJE/99-227
D2MXN4_CAMJE/1-235
D2MYG7_CAMJE/298-667
D2MYH2_CAMJE/392-704
D2N4I9_STAA5/176-481
D2N841_STAA5/61-304
D2NCT3_ECOS5/177-503
D2NGV0_ECOS5/16-168
D2NT11_ROTMD/215-534
D2NY13_LISM1/163-480
D2P1G1_LISM1/51-206
D2P2L2_LISM1/88-325
D2P2Y7_LISM1/108-428
D2P497_LISM2/51-206
D2P5E8_LISM2/88-325
D2P5S3_LISM2/108-428
D2P9I2_LISM2/163-480
D2QLF2_SPILD/140-473
D2QTT5_SPILD/174-518
D2R602_PIRSD/191-525
D2R8Y7_PIRSD/168-480
D2RKD5_ACIFV/161-482
D2T3N2_ERWP6/200-528
D2TA14_ERWP6/174-518
D2TNZ8_CITRI/122-428
D2TPV4_CITRI/153-479
D2UJI7_STAAU/63-368
D2UMZ0_STAAU/64-303
D2UN85_STAAU/63-368
D2USW8_STAAU/60-305
D2UT73_STAAU/237-542
D2UWW3_STAAU/183-488
D2Y8Z9_STAAU/143-464
D2YA97_VIBMI/69-201
D2YIG9_VIBMI/159-241
D2Z655_9BACT/155-212
D2Z656_9BACT/1-28
D2Z657_9BACT/145-456
D2Z6G6_9BACT/154-237
D2ZA15_9ENTR/160-499
D2ZVA9_NEIMU/313-660
D3A6Z7_NEISU/161-474
D3AAN6_9CLOT/117-428
D3ADD1_9CLOT/29-353
D3AEW1_9CLOT/138-293
D3CVW5_9ACTO/212-515
D3DF84_HYDTT/160-472
D3E000_METRM/376-756
D3E2L8_METRM/287-592
D3EGH3_GEOS4/141-458
D3ET23_STAA4/176-481
D3EXA8_STAA4/64-303
D3EXK1_STAA4/176-481
D3FHM5_MYCGH/171-488
D3FJ43_MYCGF/171-490
D3FMQ7_CAMJI/392-764
D3FP28_CAMJI/147-464
D3FX12_BACPE/89-325
D3FX58_BACPE/151-495
D3G1N5_BACPE/284-580
D3G2H5_ZYMMO/170-482
D3H6K6_STRM6/63-311
D3HAF1_STRM6/177-488
D3HLI4_LEGLN/169-494
D3HYW1_9BACT/22-356
D3I0Y8_9BACT/170-482
D3I3D9_9BACT/125-430
D3I4L5_9BACT/286-611
D3IE54_9BACT/78-361
D3IJC9_9BACT/171-514
D3IKS2_9BACT/178-483
D3JD03_STAAU/176-481
D3KQY2_LISMO/52-325
D3L519_9BACT/195-526
D3LA41_OENOE/836-1101
D3LG45_ENTFC/82-329
D3LRG9_MICLU/140-460
D3LRU6_MICLU/148-476
D3LSU7_9FIRM/164-494
D3LWE3_9FIRM/182-492
D3M947_9ACTO/209-525
D3MRM9_9FIRM/3-258
D3MRP0_9FIRM/178-256
D3MSV2_9FIRM/175-500
D3P2J1_AZOS1/323-447
D3PM98_MEIRD/160-498
D3QHT9_STALH/176-481
D3QME1_ECOCB/143-457
D3R0Q1_CLOB3/12-98
D3R0W3_CLOB3/148-461
D3R2U6_CLOB3/164-216
D3R371_CLOB3/178-488
D3RDR5_KLEVT/160-499
D3RDX4_KLEVT/1-244
D3RW61_ALLVD/123-445
D3RWD8_ALLVD/148-465
D3S0S4_FERPA/229-546
D3S4B6_METSF/286-555
D3SAS4_THISK/152-466
D3UGT6_HELM1/87-373
D3UH04_HELM1/304-609
D3UHL6_HELM1/462-567
D3UHU9_HELM1/199-509
D3UNG5_LISSS/87-323
D3UP83_LISSS/134-448
D3URI2_LISSS/175-490
D3UXZ4_XENBS/133-458
D3V041_XENBS/93-212
D3V0H2_XENBS/153-505
D3V0P0_XENBS/89-213
D3VBX0_XENNA/153-473
D3VG23_XENNA/133-458
D3VKS8_XENNA/14-138
D3VLS0_XENNA/80-197
D3VR88_MYCA6/186-506
D3VR94_MYCA6/186-506
D4AH24_9STAP/2-292
D4BER6_9ENTR/143-457
D4BRB3_BIFBR/150-462
D4C3E6_PRORE/139-453
D4C8X7_9CLOT/148-460
D4C9K7_9CLOT/162-490
D4CB82_9CLOT/174-498
D4CBV1_9CLOT/174-480
D4CCT7_9CLOT/62-213
D4CKR2_9FIRM/149-467
D4CS05_9FUSO/438-766
D4CTF1_9FUSO/118-430
D4CW49_9FUSO/176-486
D4CW87_9FUSO/146-465
D4CWY0_9FUSO/14-316
D4CX75_9FUSO/3-258
D4CX97_9FUSO/97-221
D4DMG7_NEIEG/164-449
D4DRD6_NEIEG/201-316
D4DRD6_NEIEG/46-209
D4DRY9_NEIEG/179-437
D4DXV3_SEROD/122-450
D4EA68_SEROD/123-259
D4EME3_ENTFA/169-479
D4EMY8_ENTFA/82-330
D4EN11_ENTFA/82-223
D4ERE7_ENTFA/82-330
D4EW29_ENTFA/81-222
D4EXC9_ENTFA/169-479
D4F9J1_EDWTA/165-490
D4FBQ0_9LACO/369-502
D4FBQ0_9LACO/498-674
D4FD41_9LACO/75-326
D4FHG1_9LACO/120-449
D4FIB5_STAEP/72-314
D4FQH1_STROR/63-316
D4FZQ4_BACNA/117-433
D4G021_BACNA/94-326
D4GVY6_HALVD/125-432
D4GVZ1_HALVD/109-381
D4H1I1_DENA2/147-487
D4H4I5_DENA2/153-481
D4H568_DENA2/148-480
D4HR66_KLEPN/172-482
D4IM81_9BACT/162-475
D4IMU7_9BACT/156-477
D4IP06_9BACT/260-453
D4IP11_9BACT/177-482
D4J8W2_9FIRM/111-243
D4JHU9_9FIRM/338-693
D4JJA2_9FIRM/178-523
D4JLS8_9FIRM/137-454
D4JQV6_9FIRM/138-470
D4JT01_9FIRM/183-498
D4JV04_9FIRM/343-497
D4JV04_9FIRM/493-669
D4JXS6_9FIRM/148-460
D4JYR1_9FIRM/148-474
D4JZ10_9FIRM/164-479
D4K2Q7_9FIRM/93-267
D4K6F1_9FIRM/177-487
D4KCJ0_9FIRM/2-52
D4KFC0_9FIRM/1-53
D4KFR3_9FIRM/14-353
D4KL72_9FIRM/458-770
D4KZD2_9FIRM/148-199
D4L132_9FIRM/16-269
D4L320_9FIRM/162-490
D4L6I3_9FIRM/154-478
D4L9G0_9FIRM/164-520
D4LG57_9FIRM/115-198
D4LG58_9FIRM/1-234
D4LIE7_9FIRM/164-495
D4LLY2_9FIRM/178-502
D4LTQ0_9FIRM/150-467
D4LW55_9FIRM/158-479
D4M0C2_9FIRM/150-482
D4M8N3_9BACT/304-616
D4MA67_9BACT/150-468
D4MDN3_9ENTE/45-245
D4MF98_9ENTE/163-480
D4MIQ7_9FIRM/458-770
D4MIQ9_9FIRM/185-350
D4MN96_9FIRM/326-612
D4MRW7_9FIRM/138-293
D4MVN1_9FIRM/42-342
D4MWT0_9FIRM/136-451
D4MXJ1_9FIRM/254-547
D4N0H3_9FIRM/114-382
D4N0H9_9FIRM/178-502
D4N322_RICFE/1-175
D4PJT2_LISMO/52-325
D4PU91_LISMO/88-325
D4Q1W7_LISMO/52-325
D4Q4S6_LISMO/175-490
D4QIG7_ENTFC/142-453
D4QK15_ENTFC/83-329
D4QQ22_ENTFC/82-329
D4R0B5_ENTFC/169-479
D4R1M1_ENTFC/82-329
D4R6B7_ENTFC/82-329
D4RB75_ENTFC/169-479
D4RIA8_ENTFC/82-329
D4RK14_ENTFC/170-482
D4RL27_ENTFC/169-479
D4RN87_ENTFC/169-479
D4RRS7_ENTFC/82-329
D4RYX5_9FIRM/114-396
D4RYY3_9FIRM/125-438
D4S0M9_9FIRM/161-493
D4SMF4_ENTFC/82-329
D4SNC3_ENTFC/169-479
D4SS92_9XANT/171-498
D4T606_9XANT/150-466
D4TIY7_9NOST/332-615
D4TJU7_9NOST/561-703
D4TLJ2_9NOST/150-493
D4TMT4_9NOST/269-551
D4TWF6_9ACTO/182-491
D4TWV1_9ACTO/1-63
D4TWV1_9ACTO/47-240
D4TWV2_9ACTO/116-150
D4U7Z0_STAAU/65-292
D4U8H6_STAAU/176-311
D4U8Z9_STAAU/237-346
D4U9L1_STAAU/1-78
D4UAM5_STAAU/14-319
D4UD05_STAAU/176-481
D4UDZ4_STAAU/64-303
D4UE85_STAAU/237-542
D4UYV3_ENTFA/169-479
D4UZ75_ENTFA/82-330
D4V4B7_BACVU/125-426
D4V646_BACVU/84-204
D4V7W3_BACVU/92-346
D4VHD6_9BACE/91-355
D4VJ86_9BACE/93-352
D4VJA6_9BACE/92-320
D4VJB6_9BACE/88-262
D4VNN8_9BACE/179-503
D4VYB2_ENTFC/83-329
D4VZ40_ENTFC/4-179
D4W075_ENTFC/169-479
D4W3B5_9FIRM/147-460
D4W701_9FIRM/87-323
D4WAY7_BACOV/125-384
D4WBC8_BACOV/91-307
D4WCD2_BACOV/92-355
D4WHZ8_BACOV/92-343
D4WJY4_BACOV/179-503
D4WSP5_BACOV/91-354
D4WW27_BACOV/92-321
D4WYF9_BACOV/88-260
D4X0A5_BACOV/93-353
D4X117_BACOV/156-480
D4X794_9BURK/177-498
D4XVA3_9MOLU/1-193
D4XVA4_9MOLU/1-107
D4Y434_BACTR/93-328
D4YA48_BACTR/117-431
D4YAQ5_BACTR/162-478
D4YAQ7_BACTR/121-429
D4YD41_BACTR/142-451
D4YE05_9LACT/88-333
D4YFW4_9LACT/1-79
D4YJ66_9LACT/170-359
D4YK69_9MICO/168-523
D4YVB0_9LACO/175-494
D4Z251_SPHJU/85-216
D4ZQZ9_SPIPL/285-490
D4ZVG0_SPIPL/170-480
D4ZZA7_SPIPL/34-169
D4ZZI1_SPIPL/160-479
D5A0X5_SPIPL/155-199
D5A249_SPIPL/133-445
D5AFH7_STRGZ/62-314
D5AIS8_STRGZ/142-452
D5AJP9_STRGZ/176-494
D5AQR1_RHOCB/128-451
D5ASI4_RHOCB/136-449
D5AUN5_RHOCB/151-454
D5BAA0_ZUNPS/174-516
D5BEJ0_ZUNPS/169-504
D5BH55_ZUNPS/188-494
D5BJQ3_ZUNPS/150-480
D5BRJ9_PUNMI/276-565
D5BXH3_NITHN/174-510
D5BY89_NITHN/158-479
D5BYZ9_NITHN/133-446
D5C3X0_NITHN/155-463
D5C3X0_NITHN/569-671
D5C5C0_NITHN/137-456
D5CDW7_ENTCC/85-220
D5CKJ0_ENTCC/102-240
D5CL06_ENTCC/89-210
D5CMJ0_SIDLE/153-466
D5CPL3_SIDLE/39-295
D5CQU2_SIDLE/130-456
D5D8C1_ECOKI/122-450
D5DMY6_BACMD/72-323
D5DTX0_BACMQ/70-323
D5E6B0_MYCCM/179-514
D5EBK6_METMS/146-460
D5EBK7_METMS/147-459
D5EDF8_AMICL/144-453
D5EID1_CORAD/56-278
D5EID3_CORAD/151-478
D5EYU3_PRER2/160-478
D5GXP4_LACCS/120-451
D5H2F7_LACCS/75-326
D5H499_SALRM/159-462
D5H4A4_SALRM/160-476
D5HIC8_9FIRM/183-467
D5KTL8_KLEPN/152-471
D5KTQ2_KLEPN/130-250
D5MGZ5_9BACT/155-461
D5MIM1_9BACT/282-603
D5MWX4_BACSU/151-492
D5N2E7_BACSU/93-321
D5NZU2_CORAM/173-483
D5PJI7_9MYCO/100-420
D5Q8Z3_CLODI/6-330
D5QA63_9LACO/76-327
D5QGF3_GLUHA/140-459
D5QVS9_METTR/143-482
D5RDS5_FUSNN/172-529
D5RQ91_9PROT/122-448
D5RVJ6_CLODI/6-330
D5S6A0_STRPA/290-609
D5S968_STRPA/174-490
D5S9V7_STRPA/62-317
D5SQL2_PLAL2/152-457
D5SUK4_PLAL2/147-492
D5SZQ2_LEUKI/161-477
D5T0X2_LEUKI/50-176
D5T1G2_LEUKI/166-478
D5T2P7_LEUKI/84-333
D5T4I9_LEUKI/50-182
D5T8W8_LEGP2/161-494
D5TK22_BACT1/81-323
D5U208_THEAM/345-655
D5U4V6_BRAM5/88-217
D5U6N6_BRAM5/302-519
D5U7P9_BRAM5/8-318
D5U8J5_BRAM5/327-671
D5UAC8_BRAM5/380-745
D5UBA0_BRAM5/371-775
D5V5W6_ARCNC/151-455
D5WQ39_BACT2/145-458
D5WVQ1_BACT2/169-500
D5WVQ2_BACT2/143-462
D5XDB8_THEPJ/146-479
D5XEX3_THEPJ/107-433
D5XX89_MYCTU/176-503
D5Y7N2_MYCTU/176-503
D5YI56_MYCTU/176-503
D5YUM8_MYCTU/176-503
D5Z6T5_MYCTU/176-503
D5ZJT7_MYCTU/176-503
D6AJ23_STRFL/207-460
D6AVD3_STRFL/300-616
D6BD36_9FUSO/1-217
D6BFA4_9FUSO/112-453
D6CNX9_THIS3/157-481
D6CSC6_THIS3/157-481
D6D1U3_9BACE/93-324
D6D2F8_9BACE/1-157
D6D2H0_9BACE/179-503
D6DBK8_BIFLO/150-462
D6DG30_CLOSC/115-438
D6DG32_CLOSC/134-453
D6DH82_CLOSC/148-460
D6DIB8_CLOSC/177-487
D6DL93_CLOSC/143-454
D6E1F2_9FIRM/137-454
D6EAI4_9ACTN/321-592
D6EB88_9ACTN/121-447
D6EBV8_9ACTN/183-493
D6ETL5_STRLI/221-511
D6FJY0_MYCTU/176-503
D6FNG2_MYCTU/176-503
D6GD94_9ENTR/123-453
D6GLC3_9ENTR/162-487
D6GQR6_FILAD/149-470
D6GQS5_FILAD/149-462
D6GWA6_9EURY/272-592
D6H0S1_STAAU/60-305
D6H120_STAAU/237-542
D6H3K6_STAAU/183-488
D6H7L5_NEIGO/164-489
D6H958_NEIGO/171-481
D6HB70_NEIGO/1-162
D6HE52_STAAU/183-488
D6HHR6_STAAU/60-305
D6HI14_STAAU/237-542
D6HK91_9FIRM/148-454
D6HN39_9FIRM/175-508
D6HPN1_9FIRM/147-468
D6IHK2_ECOLX/170-480
D6IJJ2_ECOLX/122-450
D6IXJ0_STAAU/183-488
D6J1C4_STAAU/60-305
D6J1M3_STAAU/237-542
D6J671_ECOLX/143-457
D6JLT6_NEIGO/164-489
D6JN33_NEIGO/171-481
D6JN82_NEIGO/1-162
D6JT19_ACIG3/143-468
D6KIE9_9FIRM/169-479
D6KKT7_9FIRM/149-470
D6KQY9_9FIRM/143-454
D6KRN9_9FIRM/149-462
D6KRV0_9FIRM/161-478
D6KTN0_SCAIO/188-520
D6KZR0_9NEIS/195-508
D6L0W3_9NEIS/169-515
D6L2I6_9NEIS/1-126
D6L2I6_9NEIS/117-258
D6L3U5_PARDN/41-282
D6L6H4_PARDN/279-612
D6L9W5_9FUSO/176-486
D6LBW9_9FUSO/172-520
D6LE15_9FUSO/176-486
D6LFM9_9FUSO/146-465
D6LG59_9FUSO/176-500
D6LH04_9FUSO/337-628
D6LHQ9_9FUSO/101-230
D6LIV6_9FUSO/319-522
D6LIW2_9FUSO/178-428
D6LT88_9RHIZ/151-473
D6LV03_STAAU/183-488
D6LYR0_STAAU/70-315
D6LZ16_STAAU/237-542
D6MGB2_9CLOT/176-494
D6PSV0_9CAUD/63-206
D6S326_9LACO/149-470
D6S514_9LACO/176-497
D6S5S8_9LACO/73-329
D6S6K1_PEPMA/143-454
D6S6X4_PEPMA/148-460
D6S8J4_PEPMA/68-149
D6SDB4_STAAU/176-481
D6SIF6_STAAU/237-542
D6SIR4_STAAU/70-315
D6SJT6_9DELT/143-477
D6SP49_9DELT/173-499
D6SUT7_9DELT/185-452
D6T1D5_GARVA/205-516
D6T2H7_GARVA/164-494
D6T5T6_STAAU/237-542
D6T5Z0_STAAU/64-303
D6T7F6_STAAU/176-481
D6TGT2_9CHLR/263-555
D6TX43_9CHLR/189-512
D6U9A4_STAAU/1-229
D6U9K2_STAAU/72-306
D6UDQ8_STAAU/1-229
D6URT2_9BACT/163-496
D6X832_STRPR/163-469
D6XP53_HELPV/182-502
D6XQ93_HELPV/180-490
D6XS16_HELPV/336-655
D6XSQ9_BACIE/89-329
D6XVX4_BACIE/169-479
D6XZV1_BACIE/189-500
D6Y4N6_THEBD/172-501
D6Y6K2_THEBD/153-345
D6YAY4_THEBD/129-410
D6Z0Z1_DESAT/139-455
D6Z2D0_DESAT/166-498
D6ZG51_MOBCV/305-589
D6ZII1_MOBCV/2-144
D6ZLR9_STRP0/149-467
D6ZN78_STRP0/63-312
D6ZQZ3_STRP0/142-452
D6ZVP7_BIFLJ/160-481
D6ZXL9_BIFLJ/177-487
D7A558_STAND/157-470
D7A567_STAND/121-433
D7AF16_GEOSK/157-482
D7ARL3_THEM3/164-474
D7AYU2_NOCDD/170-467
D7AYY2_NOCDD/125-364
D7B1R3_NOCDD/178-509
D7BKT9_ARCHD/152-213
D7BMV1_ARCHD/8-114
D7BPB9_ARCHD/142-454
D7BXC4_STRBB/184-431
D7CG15_STRBB/163-406
D7CG16_STRBB/169-507
D7CMG9_SYNLT/145-478
D7CXD7_TRURR/8-126
D7CZZ9_GEOSC/136-454
D7D1K5_GEOSC/117-431
D7D1W7_GEOSC/92-324
D7DBM9_STAHD/64-285
D7DJD5_METS0/152-457
D7DKP0_METS0/292-576
D7DS68_METV3/177-481
D7DSR4_METV3/145-481
D7DWX9_NOSA0/1-45
D7E672_METEZ/336-641
D7E680_METEZ/146-442
D7E836_METEZ/150-512
D7E8K9_METEZ/123-241
D7EV96_MYCTU/176-503
D7EZK3_9FLAO/133-450
D7FBQ8_HELP3/336-655
D7FEK8_HELP3/180-490
D7FES2_HELP3/182-502
D7FFX5_HELP3/294-514
D7FGF5_HELP3/133-455
D7GHS2_PROFC/177-487
D7GPC6_9FIRM/339-635
D7GTZ5_9FIRM/177-487
D7H6J2_BRUAB/161-483
D7HDL1_VIBCH/182-508
D7HGX0_VIBCH/138-457
D7HH60_VIBCH/152-472
D7HIT2_VIBCH/174-511
D7HW85_PSESS/3-230
D7I7B0_9BACE/165-351
D7I7H1_9BACE/149-321
D7I9X1_9BACE/125-421
D7ICD7_9BACE/3-226
D7IQG9_9BACE/180-508
D7IRS2_9BACE/182-507
D7IRT0_9BACE/260-454
D7IU99_9BACE/92-319
D7IUU5_9BACE/93-352
D7IVB7_9BACE/84-205
D7J6Y6_9BACE/158-355
D7J8S7_9BACE/125-435
D7J969_9BACE/93-352
D7JA94_9BACE/92-355
D7JJ28_ECOLX/122-450
D7JXN7_9BACE/179-503
D7JZI4_9BACE/320-632
D7K736_9BACE/125-435
D7N161_9NEIS/110-242
D7N2T3_9NEIS/55-388
D7N6V7_9FIRM/6-56
D7N8Z6_9FIRM/1-318
D7NG43_9BACT/178-483
D7RA76_LACDL/15-165
D7UM79_LISMO/52-325
D7UY93_LISGR/163-480
D7UYV5_LISGR/87-329
D7V2C7_9LACO/87-331
D7V317_9LACO/120-448
D7VBC4_LACPL/110-341
D7VNQ6_9SPHI/95-336
D7VYE0_9FLAO/174-481
D7VZW3_9FLAO/93-360
D7W0L2_9FLAO/97-363
D7W0X4_9FLAO/92-303
D7W2U8_9FLAO/96-362
D7W9G6_9CORY/1-91
D7W9G9_9CORY/167-395
D7WJ61_BACCE/145-458
D7WPR4_9BACI/85-303
D7X9S6_ECOLX/122-450
D7XQF8_ECOLX/300-505
D7YME3_ECOLX/69-201
D7YMS7_ECOLX/139-515
D7YY78_ECOLX/151-465
D8ARB0_ECOLX/2-241
D8B2Q7_ECOLX/1-74
D8B2Q8_ECOLX/1-152
D8B7R5_ECOLX/170-480
D8BM74_ECOLX/151-465
D8BRU2_ECOLX/5-271
D8BUX2_ECOLX/122-450
D8CDE8_ECOLX/151-465
D8D6J1_COMTE/149-473
D8DT24_PREBR/154-484
D8DT24_PREBR/487-582
D8DUZ5_PREBR/140-360
D8DYA3_PREBR/170-481
D8DYA5_PREBR/169-481
D8E418_ECOLX/170-480
D8EF74_ECOLX/186-519
D8EIW7_ECOLX/151-465
D8ESL0_ECOLX/170-480
D8EVU2_9DELT/98-326
D8EVU4_9DELT/105-189
D8F271_9DELT/152-427
D8F9Z9_9DELT/168-380
D8FBP6_9DELT/285-606
D8FMH0_LACDE/1-157
D8FRG5_LACDE/73-330
D8FRI1_LACDE/167-478
D8FYD6_9CYAN/197-503
D8G098_9CYAN/169-489
D8G3Q1_9CYAN/289-514
D8GFH3_LACCZ/86-321
D8GLL7_CLOLD/144-465
D8GPK5_CLOLD/5-385
D8GW83_BACAI/136-454
D8GYF5_BACAI/81-323
D8HC19_STAAF/64-303
D8HCB4_STAAF/176-481
D8HFR7_STAAF/176-481
D8HKL2_AMYMU/128-317
D8I7X5_AMYMU/143-271
D8I9W3_BRAP9/11-280
D8IAK0_BRAP9/186-496
D8IH82_LACFC/34-263
D8II03_LACFC/127-421
D8IK83_LACSC/84-333
D8IKY3_LACSC/45-182
D8IL86_LACSC/165-475
D8INF2_LACSC/134-425
D8INL5_LACSC/358-685
D8IWZ0_HERSS/160-481
D8K3N8_DEHLB/179-489
D8K3X4_DEHLB/152-457
D8K5Q2_NITWC/198-530
D8K6Z7_NITWC/122-446
D8K8V8_NITWC/169-496
D8K995_NITWC/152-454
D8KA80_NITWC/153-467
D8KGX7_LACLN/167-477
D8KNU5_CORPF/1-72
D8L2E3_KLEPN/26-316
D8L2R7_KLEPN/161-472
D8MFL0_LEUGT/167-477
D8MH90_LEUGT/83-328
D8MJH5_ERWBE/90-210
D8MXC0_ERWBE/139-453
D8N3K1_RALSO/139-474
D8N8U8_RALSO/146-461
D8ND94_RALSO/150-501
D8NKK1_RALSO/139-476
D8NUG5_RALSO/139-475
D8P9L4_9BACT/195-464
D8PEG5_9BACT/169-502
D8PG25_9BACT/163-494
D8PGE4_9BACT/152-457
D8UQ12_9MICC/211-521
D9N7R2_STRPN/63-312
D9N9M5_STRPN/142-452
D9NBE0_STRPN/149-467
D9NEX2_STRPN/63-312
D9NGD3_STRPN/142-452
D9NHU3_STRPN/149-467
D9NNI8_STRPN/149-467
D9NNY0_STRPN/63-312
D9NPA9_STRPN/142-452
D9NV31_STRPN/149-467
D9NVF1_STRPN/63-312
D9NVX2_STRPN/142-452
D9P1D6_STRPN/149-467
D9P1T3_STRPN/63-312
D9P218_STRPN/142-452
D9P4Z0_ACTPL/171-481
D9P8I2_ACTPL/142-452
D9P8S7_ACTPL/171-481
D9PCI8_ACTPL/142-452
D9PJZ2_9ZZZZ/242-553
D9PK00_9ZZZZ/135-449
D9PQB5_PEPMA/68-143
D9PQQ2_PEPMA/1-268
D9PT74_PEPMA/178-488
D9PXG8_METTM/235-552
D9PXV3_METTM/157-499
D9Q020_ACIS3/6-248
D9QBK2_CORP2/1-72
D9RAZ3_STAAJ/176-481
D9RC58_STAAJ/143-464
D9RE96_STAAJ/176-481
D9RHZ8_STAAJ/64-303
D9RKY1_STAAK/176-481
D9RL93_STAAK/65-292
D9RSF5_PREMB/148-460
D9RWH0_PREMB/154-518
D9RXB7_PREMB/178-483
D9SDG4_GALCS/155-505
D9SE87_GALCS/139-455
D9SFE9_GALCS/153-476
D9SFZ3_GALCS/207-513
D9SJS4_GALCS/139-455
D9SMY7_CLOC7/34-335
D9SU37_CLOC7/117-430
D9TJC9_CALOO/160-472
D9UJB7_9ACTO/136-475
D9V6Q6_9ACTO/120-344
D9V7M4_9ACTO/176-503
D9WVU2_9ACTO/29-359
D9X0F3_STRVR/132-378
D9X5J2_STRVR/10-320
D9XK03_9ACTO/156-470
D9Y0Z4_9ACTO/137-391
D9Y609_9BURK/114-290
D9Y7T4_9BURK/342-504
D9Y7T4_9BURK/497-668
D9Y899_9BURK/179-505
D9YAM1_9DELT/177-498
D9YE78_9DELT/262-601
E0DFV3_9CORY/64-287
E0DZQ0_9RHIZ/170-480
E0E377_9FIRM/148-480
E0E423_9FIRM/11-67
E0E427_9FIRM/149-483
E0E698_ACTPL/171-481
E0EBI9_ACTPL/142-452
E0ECC6_ACTPL/171-481
E0EFM5_ACTPL/142-452
E0EIJ3_ACTPL/171-481
E0ELQ9_ACTPL/142-452
E0ENJ7_ACTPL/4-143
E0EPX4_ACTPL/191-501
E0EW57_ACTPL/171-481
E0F1H9_ACTPL/142-452
E0F2F7_ACTPL/191-501
E0F8K3_ACTPL/171-481
E0FC33_ACTPL/142-452
E0FEU0_ACTPL/171-481
E0FJS5_ACTPL/142-452
E0FKT7_ACTPL/191-501
E0FKW1_ACTPL/82-295
E0FP32_ACTPL/142-452
E0G020_ENTFA/82-330
E0G0V7_ENTFA/169-284
E0G0V8_ENTFA/1-180
E0G4I7_ENTFA/829-1167
E0G5Q7_ENTFA/4-184
E0GD25_ENTFA/82-330
E0GG90_ENTFA/169-198
E0GHF0_ENTFA/163-480
E0GLK8_ENTFA/82-330
E0GRJ4_ENTFA/82-330
E0GXT3_ENTFA/4-185
E0H2Z8_ENTFA/1-291
E0H414_ENTFA/82-330
E0H6X9_ENTFA/1-291
E0H996_ENTFA/45-198
E0H9M2_ENTFA/151-330
E0HBA8_ENTFA/1-142
E0HBR8_ENTFA/1-142
E0HH72_ENTFA/82-330
E0HMA3_9GAMM/195-466
E0HQV4_9GAMM/337-499
E0HQV4_9GAMM/490-641
E0I0T7_9BACT/296-566
E0IHF7_9GAMM/195-466
E0J2B5_ECOLW/300-505
E0J2D9_ECOLW/139-515
E0JI67_RHIME/62-309
E0KHK7_STRVO/123-369
E0KQ29_STRVO/315-647
E0LWL0_9ENTR/122-450
E0MSC8_9RHOB/303-358
E0MSC8_9RHOB/387-609
E0N2F7_9ACTO/3-229
E0N5E9_9ACTO/2-144
E0N8W2_NEIME/12-152
E0N8W3_NEIME/124-179
E0N9U1_NEIME/171-481
E0NFR2_PEDAC/89-338
E0NNM4_9FIRM/184-494
E0NQU2_9BACT/92-345
E0NSG6_9BACT/125-431
E0P0Q3_9FIRM/185-498
E0P119_9FIRM/176-486
E0P2U2_STAAU/176-481
E0P7J8_STAAU/72-306
E0PTA8_STRMT/63-306
E0PU29_STRPY/169-478
E0PYE8_STRPY/77-328
E0PYV0_STRPY/33-195
E0Q2H2_9STRE/174-490
E0Q437_9STRE/171-484
E0Q4B6_9STRE/63-310
E0Q760_9BIFI/304-593
E0QCK6_CAMCO/30-342
E0QCL1_CAMCO/298-667
E0QDJ5_CAMCO/148-467
E0QT41_9ACTO/153-323
E0R3S5_ECOLX/160-499
E0R3X9_ECOLX/170-480
E0R4D7_ECOLX/89-217
E0S2L9_BUTPB/175-462
E0S3W8_BUTPB/83-219
E0S4Y1_BUTPB/168-479
E0ST78_IGNAA/127-387
E0SWC2_STRZA/142-452
E0SYC4_STRZA/149-231
E0SYH1_STRZA/63-312
E0SYN5_STRZA/1-233
E0T8P8_EDWTF/133-445
E0TGZ7_PARBH/157-469
E0TLL4_MYCHH/208-531
E0TPR2_STRZ6/149-467
E0TQ00_STRZ6/63-312
E0TSP7_STRZ6/142-452
E0TU90_BACPZ/151-492
E0TWN6_BACPZ/93-321
E0U6Z7_CYAP2/177-481
E0UAI3_CYAP2/157-486
E0UQX1_SULAO/149-464
E0UTB3_SULAO/148-468
E0UTU9_SULAO/177-483
E1B6Q9_HAEIF/2-51
E1CXP1_VIBPA/139-453
E1DLZ8_VIBPA/139-453
E1DVI5_LACRE/27-273
E1DZ36_LACRE/151-472
E1E3S1_STAAU/176-481
E1E553_STAAU/237-542
E1E5E8_STAAU/72-306
E1E9W0_VIBPA/139-453
E1EPN4_ENTFA/82-330
E1ESW4_ENTFA/163-479
E1FFX9_9THEO/115-445
E1GYD0_9BACT/1-265
E1GYD1_9BACT/182-235
E1GZW9_STRPN/142-452
E1H1V8_STRPN/63-312
E1HCJ9_MYCTU/176-503
E1HQP8_ECOLX/122-450
E1ITX2_ECOLX/69-201
E1IY25_ECOLX/172-482
E1J9T7_ECOLX/300-505
E1JM22_9LACO/134-425
E1JNK5_9LACO/165-475
E1JNY1_9LACO/47-185
E1JPA9_9LACO/5-146
E1JPY1_9LACO/358-515
E1JPY1_9LACO/503-682
E1K3R2_9EURY/166-473
E1K5Z6_9EURY/170-499
E1KBI7_9FIRM/124-445
E1KGP4_9FIRM/133-448
E1KJ27_9FIRM/161-488
E1KK18_9FIRM/158-477
E1KN10_9BACT/167-353
E1KQP2_9BACT/288-383
E1KTF9_9BACT/337-636
E1L012_PEPMA/68-141
E1L076_PEPMA/161-493
E1L577_9FIRM/169-479
E1LAZ4_9FIRM/156-479
E1LI31_STRMT/63-312
E1LJ67_STRMT/171-480
E1LMP4_STRMT/63-312
E1LPS9_STRMT/171-482
E1LQV5_STRMT/171-482
E1LRN6_STRMT/339-643
E1LUM4_STRMT/63-306
E1M1X1_STRMT/63-311
E1M3M7_STRMT/174-490
E1M8K4_9STRE/63-302
E1M9I5_9STRE/137-455
E1MCB6_9ACTO/153-323
E1MCC2_9ACTO/67-151
E1MGW5_9ACTO/18-262
E1MHX6_9GAMM/3-83
E1MP25_9GAMM/139-455
E1MPG8_9GAMM/133-447
E1MS23_9GAMM/152-456
E1MUJ3_9GAMM/174-522
E1MV88_9GAMM/1-172
E1N8S2_9BIFI/304-593
E1NGG2_9LACO/80-328
E1NJD5_9LACO/164-494
E1NKN4_9LACO/80-328
E1NMT5_9LACO/80-328
E1NTJ0_9LACO/149-396
E1NTX3_9LACO/5-311
E1NUK9_9LACO/80-328
E1NWZ5_9LACO/80-328
E1NXA9_9LACO/9-319
E1NYH3_9LACO/96-420
E1P1D3_NEILA/170-480
E1P3P2_NEILA/1-87
E1PG61_ECOAB/151-465
E1PMQ8_CAMJM/148-466
E1PPM1_CAMJM/298-667
E1PPM5_CAMJM/392-713
E1PRF9_MYCFJ/175-510
E1PSR7_MYCFJ/188-507
E1PTY9_HELPT/336-655
E1PUC7_HELPT/137-458
E1PV23_HELPT/182-502
E1PV78_HELPT/182-492
E1PXR1_HELPT/289-509
E1PYR8_HELPM/182-502
E1Q1I4_HELPM/289-509
E1Q2C6_HELPM/336-490
E1Q2C6_HELPM/485-655
E1Q434_HELPP/290-510
E1Q513_HELPP/137-458
E1Q5U4_HELPP/182-502
E1Q750_HELPC/182-492
E1Q7A6_HELPC/2-65
E1Q910_HELPC/289-512
E1Q9H0_HELPC/336-655
E1QAI4_HELPC/182-502
E1QC94_MYCPB/182-501
E1QK02_DESB2/145-455
E1QK04_DESB2/155-471
E1QXB2_OLSUV/122-448
E1RHC3_METP4/148-460
E1RNG5_XYLFG/174-507
E1RNG9_XYLFG/182-492
E1S3K9_ECOUM/122-450
E1S689_HELP9/296-509
E1S6H5_HELP9/1-145
E1S6H6_HELP9/133-301
E1S6Z0_HELP9/339-495
E1S6Z0_HELP9/490-594
E1S7V4_HELP9/182-381
E1S909_HELP9/238-548
E1SD41_PANVC/160-481
E1TLN2_LACPS/77-308
E1UGU0_LISML/52-325
E1UN67_BACAS/87-326
E1VGP1_9GAMM/151-449
E1VHN4_9GAMM/148-469
E1VHN4_9GAMM/603-693
E1VIV1_9GAMM/174-497
E1VJV7_9GAMM/139-446
E1VNU6_9GAMM/309-586
E1VNU7_9GAMM/299-592
E1VRG3_ARTAR/149-489
E1VT19_ARTAR/5-238
E1VY03_ARTAR/133-444
E1VZS3_ARTAR/295-600
E1W038_ARTAR/309-514
E1W0X4_ARTAR/148-476
E1W4I2_HAEP3/82-235
E1W5P6_HAEP3/204-517
E1WB59_SALTS/122-450
E1WK92_BACF6/91-354
E1WQB1_BACF6/177-482
E1WQD1_BACF6/179-502
E1WW15_BACF6/92-340
E1X5X3_BACMS/158-475
E1X7A6_HAEI1/1-274
E1X906_HAEI1/82-238
E1X9E5_HAEI1/171-481
E1X9P7_HAEI1/75-229
E1XD87_STRZO/63-312
E1XF15_STRZO/142-461
E1XFX7_STRZO/149-467
E1XID2_STRZN/142-452
E1XJA4_STRZN/149-467
E1XM81_STRZN/63-312
E1XN79_STRZI/63-312
E1XQQ0_STRZI/149-467
E1XZZ6_LEGPN/187-498
E1Y8Q7_9DELT/182-493
E1Y9K1_9DELT/143-455
E1YAZ9_9DELT/7-251
E1YBY4_9DELT/7-279
E1YF36_9DELT/126-223
E1YF37_9DELT/1-228
E1YG10_9DELT/156-477
E1YHX5_9DELT/6-88
E1YII6_9DELT/289-607
E1YKS6_9DELT/2-285
E1YQK2_9BACE/84-201
E1YRP6_9BACE/52-233
E1YTF6_9BACE/92-320
E1YYJ6_9BACE/84-204
E1Z0T7_9BACE/83-203
E1Z1Q8_9BACE/51-235
E2CE53_9RHOB/273-588
E2CKX5_9RHOB/152-467
E2CSB3_9RHOB/185-355
E2K281_ECO57/143-457
E2KDK2_ECO57/143-457
E2KTP7_ECO57/143-457
E2MK81_PSESM/182-503
E2MPK3_FRANO/371-583
E2MQY8_FRANO/128-435
E2MSH2_FRANO/150-472
E2MTV2_9CORY/144-413
E2N033_CAPSP/157-475
E2N091_CAPSP/295-571
E2NHI4_9BACE/169-487
E2NU94_9FIRM/76-198
E2NW39_9FIRM/145-463
E2NYT4_PASHA/171-481
E2P1A3_PASHA/142-453
E2P231_PASHA/304-502
E2P232_PASHA/1-134
E2P432_PASHA/201-514
E2P4H2_PASHA/171-481
E2P6Z6_PASHA/201-514
E2P7H9_PASHA/142-453
E2PEJ1_NEIPO/171-481
E2PS49_9RHIZ/58-371
E2PWV6_STRCL/174-493
E2Q6H4_STRCL/237-537
E2QLA7_ECOLX/139-453
E2S7Z4_9ACTO/145-461
E2SAR4_9ACTO/135-454
E2SKQ4_9FIRM/85-213
E2SM07_9FIRM/173-506
E2SX93_9RALS/291-556
E2SYW4_9RALS/175-506
E2TCR0_MYCTU/176-503
E2TPU6_MYCTU/176-503
E2U1Z8_MYCTU/176-503
E2UCP9_MYCTU/176-503
E2UPB7_MYCTU/176-503
E2UX49_MYCTU/176-503
E2VBS1_MYCTU/176-503
E2VKU2_MYCTU/354-681
E2VXF1_MYCTU/176-503
E2W8L0_MYCTU/176-503
E2WKP2_MYCTU/176-503
E2WQV5_ECOLX/118-457
E2X1N5_ECOLX/161-472
E2XYB6_PSEFL/161-472
E2Y1Y2_ENTFA/82-330
E2Y6L8_ENTFA/169-479
E2Y931_ENTFA/169-479
E2YDQ1_ENTFA/82-330
E2YFS3_ENTFA/81-222
E2YL97_ENTFA/82-223
E2YQ55_ENTFA/82-330
E2YQS9_ENTFA/169-479
E2YRW6_ENTFA/42-356
E2YSE6_ENTFA/45-198
E2YT72_ENTFA/82-330
E2YZM7_ENTFA/169-479
E2Z088_ENTFA/163-480
E2Z1Y9_ENTFA/1-250
E2Z5N5_ENTFA/82-330
E2Z8Z2_ENTFA/169-479
E2ZAR5_9FIRM/36-346
E2ZFT2_9FIRM/160-482
E2ZK58_9FIRM/164-479
E2ZV94_PSEAE/147-463
E2ZV94_PSEAE/648-960
E3A6J2_PSEAE/161-472
E3AN13_9SPHI/161-486
E3ASW0_9SPHI/1-131
E3ASW1_9SPHI/120-295
E3B9M8_9MICO/123-451
E3BD21_9MICO/152-466
E3BRB5_9LACO/337-488
E3BRB5_9LACO/484-658
E3BRL2_9LACO/282-604
E3BS84_9LACO/149-462
E3BSK3_9LACO/80-328
E3BXY0_9LACO/80-328
E3BYS3_9LACO/1-65
E3BYS4_9LACO/149-396
E3BYZ9_9LACO/164-494
E3BZ92_9LACO/1-196
E3BZ93_9LACO/48-165
E3BZD3_9LACO/80-328
E3C276_9LACO/149-462
E3C3W1_9LACO/80-328
E3C8K3_9LACO/122-450
E3CA74_9LACO/83-331
E3CCP2_STRPA/177-488
E3CJ28_STRDO/171-482
E3CLY1_STRDO/62-311
E3CPX4_STRVE/172-483
E3CUP4_9BACT/155-471
E3CUP5_9BACT/145-455
E3CZP8_9BACT/202-512
E3D3Q0_NEIM7/171-481
E3DFE2_ERWSE/200-528
E3DRU7_HALPG/144-492
E3E1M4_BACA1/87-320
E3EDB5_PAEPS/1-39
E3EMG6_BIFBS/291-594
E3ER26_BIFBS/160-481
E3F4S3_KETVY/152-444
E3F5T6_KETVY/152-476
E3F783_CORP9/1-72
E3G2L6_ENTCS/185-491
E3GFB8_EUBLK/105-371
E3GJX4_EUBLK/161-487
E3GPA6_EUBLK/255-410
E3GS99_HAEI2/8-305
E3GT55_HAEI2/171-481
E3GTN2_HAEI2/174-522
E3H205_ROTDC/145-472
E3H7E0_ILYPC/435-760
E3HDZ7_ILYPC/170-475
E3HRM5_ACHXA/137-461
E3HYE7_ACHXA/90-219
E3I0Q3_RHOVT/141-479
E3I122_RHOVT/151-455
E3I6M9_RHOVT/86-202
E3I8R5_RHOVT/135-448
E3IE69_GEOS0/121-429
E3IE71_GEOS0/162-478
E3IEP6_GEOS0/93-328
E3IPE4_DESVR/157-468
E3PAM3_ECOH1/161-472
E3PD90_ECOH1/2-301
E3PN33_ECOH1/139-515
E3PT86_CLOSD/170-482
E3PVU4_CLOSD/21-206
E3PY70_CLOSD/163-489
E3R336_9LACO/48-189
E3R3E2_9LACO/120-449
E3R417_9LACO/75-326
E3R951_9LACO/84-333
E3RAM0_9LACO/154-471
E3T4D5_9VIRU/249-564
E3T5F4_9VIRU/186-498
E3VX86_ACICA/3-272
E3VXA4_AQUSE/104-296
E3XGV6_ECOLX/39-261
E3XLV5_ECOLX/139-515
E3YAU6_SHIFL/139-453
E3YCH9_LISMO/175-417
E3YD91_LISMO/163-480
E3YGN2_LISMO/1-220
E3YIV3_LISMO/51-207
E3YQN1_9LIST/60-328
E3YW56_LISIN/163-480
E3YZF5_LISIN/2-124
E3YZX8_LISIN/146-467
E3Z808_LISIN/1-209
E3ZGW9_LISIV/1-209
E3ZM43_LISSE/150-420
E3ZQW6_LISSE/82-328
E3ZVS7_LISSE/175-490
E3ZZ35_LISSE/83-325
E4I7R1_ENTFC/82-329
E4IDC8_ENTFC/82-329
E4IMU8_ENTFC/169-479
E4INV3_ENTFC/82-329
E4IU66_ENTFC/173-483
E4IZ32_ENTFC/82-329
E4J5P5_ENTFC/82-329
E4JE12_ENTFC/82-329
E4K3P3_9FIRM/160-472
E4KM70_9LACT/1-80
E4KVH2_9PORP/154-485
E4L698_9STRE/62-317
E4L9A4_9FIRM/108-400
E4LB50_9FIRM/171-332
E4LB51_9FIRM/2-182
E4LB78_9FIRM/1-144
E4LB79_9FIRM/1-97
E4LB80_9FIRM/30-68
E4LEQ7_9FIRM/154-538
E4LKE7_9FIRM/171-504
E4LLE1_9FIRM/146-459
E4LLE2_9FIRM/458-769
E4LLE3_9FIRM/82-300
E4LLM8_9FIRM/293-386
E4LR42_9CLOT/155-496
E4M4R9_9FIRM/302-593
E4M7N3_9BACT/142-462
E4MA31_9BACT/82-222
E4MAV8_9BACT/93-352
E4MDZ4_9BACT/162-475
E4MGA9_9FIRM/168-479
E4MU87_CAPOC/142-463
E4N104_KITSK/129-415
E4N2Z3_KITSK/134-438
E4NG16_KITSK/168-415
E4NKW8_HALBP/389-501
E4NPA5_HALBP/136-383
E4NRU5_HALBP/136-389
E4NXE0_BIFBP/160-481
E4NYL0_BIFBP/177-487
E4PA57_ECO8N/139-453
E4PM14_MARAH/174-505
E4PT61_MYCLG/55-355
E4PZF6_MYCBG/186-506
E4Q0E6_MYCBG/139-449
E4Q673_CALOW/164-474
E4QBL7_CALH1/340-733
E4QQZ3_BORBU/460-550
E4QT04_MYCH1/1-275
E4QTT2_MYCH1/252-548
E4QX11_HAEI6/171-481
E4QXR4_HAEI6/174-522
E4QY56_HAEI6/82-238
E4R655_PSEPB/139-455
E4RSR5_LEAB4/139-446
E4RTG0_LEAB4/96-335
E4RVL3_LEAB4/170-482
E4RW47_LEAB4/75-370
E4SIP3_LACAR/187-500
E4SL79_LACAR/170-489
E4SNH1_LACAR/71-327
E4ST07_STRTN/62-313
E4STR3_STRTN/174-490
E4SWR2_LACDN/144-455
E4SXZ2_LACDN/74-330
E4SZM5_LACDN/167-478
E4T0M4_PALPW/121-448
E4T5V1_PALPW/182-509
E4TAP0_RIEAD/281-628
E4TDM5_RIEAD/144-480
E4TFL9_CALNY/153-469
E4TGP2_CALNY/113-427
E4TK37_CALNY/130-466
E4TLA2_MARTH/134-461
E4TMV0_MARTH/143-494
E4TTA3_MARTH/104-403
E4U1K5_SULKY/140-448
E4U2B3_SULKY/148-462
E4U3Z9_SULKY/104-398
E4U400_SULKY/146-489
E4V8X4_BIFBI/181-491
E4VA85_BIFBI/160-481
E4VIN3_9HELI/145-462
E4VIZ3_9HELI/466-816
E4VJ77_9HELI/92-383
E4VK01_9HELI/310-545
E4VTL9_BACFR/92-340
E4VUE0_BACFR/83-200
E4VVT1_BACFR/92-355
E4W2E0_BACFR/167-479
E4W2E1_BACFR/156-467
E4W322_BACFR/93-352
E4ZD55_NEIL0/164-489
E4ZE37_NEIL0/171-481
E5BDI1_9FUSO/149-462
E5BDZ0_9FUSO/118-437
E5BEZ8_9FUSO/5-224
E5BF04_9FUSO/36-190
E5BG01_9FUSO/1-245
E5BN84_9FUSO/118-438
E5BWY6_9FUSO/1-311
E5BZD6_9FUSO/118-438
E5BZU7_9FUSO/149-462
E5C020_9FUSO/175-260
E5C2T8_9FUSO/29-285
E5C4L7_9BACE/174-479
E5C5P5_9BACE/321-627
E5CLX5_STAHO/64-306
E5CS45_9STAP/64-306
E5CSH3_9STAP/302-618
E5CUJ5_9STAP/176-481
E5DSD5_9CAUD/281-369
E5Q8T1_GEOSE/10-270
E5Q8T3_GEOSE/293-569
E5Q8U8_9BACI/320-628
E5Q8V4_LYSSH/119-337
E5QSL7_STAAH/176-481
E5QT99_STAAH/237-542
E5QU13_STAAH/70-315
E5R767_STAAG/64-303
E5R7G1_STAAG/176-481
E5R7N6_STAAG/176-481
E5TAQ0_STAAU/60-305
E5TB09_STAAU/176-481
E5TH60_STAAU/176-481
E5TMC4_STAAU/65-292
E5TRC6_STAAU/36-341
E5TSV0_STAAU/64-303
E5TT64_STAAU/176-481
E5TUV4_STAAU/176-481
E5U5J6_ALCXX/140-454
E5USA0_9BACE/96-331
E5USJ4_9BACE/162-489
E5UWK7_9BACE/125-425
E5UZ46_9BACE/66-187
E5UZU2_9BACE/158-347
E5V0I2_9BACE/92-337
E5V0P5_9BACE/12-254
E5V3M5_9BACL/47-292
E5VFS6_9BACE/177-482
E5W6P5_9BACI/93-319
E5WJF2_9BACI/87-324
E5WTP1_9BACE/375-736
E5WU53_9BACE/87-317
E5WW52_9BACE/228-514
E5WY50_9BACE/163-351
E5X0B2_9BACE/154-331
E5X2I9_9BACE/84-200
E5X4E5_9BACE/166-338
E5X708_9ACTN/143-455
E5XGJ0_9FIRM/148-461
E5XI23_9FIRM/418-769
E5XK70_9FIRM/141-456
E5XNB8_9ACTO/135-454
E5XW20_9BIFI/160-481
E5Y516_BILWA/139-448
E5YA86_BILWA/117-427
E5YLC2_9ENTR/185-491
E5Z1Y4_9BACL/168-478
E5Z6L3_CAMJE/392-744
E5Z9W3_CAMJE/147-464
E5ZB23_CAMJE/5-209
E5ZB24_CAMJE/1-82
E5ZDJ4_CAMJE/147-464
E5ZHJ0_CAMJE/298-668
E5ZHJ4_CAMJE/303-624
E5ZLI5_CAMJE/148-464
E5ZVE6_ECOLX/16-168
E6A8D5_ECOLX/151-465
E6AY02_ECOLX/424-583
E6AY02_ECOLX/578-706
E6B1W6_ECOLX/133-445
E6BJ12_ECOLX/300-505
E6EL54_ENTFA/169-479
E6EMK6_ENTFA/169-479
E6ER40_ENTFA/82-330
E6ETP2_ENTFA/45-198
E6EVE0_ENTFA/169-479
E6EWN9_ENTFA/163-480
E6F1X6_ENTFA/82-330
E6F444_ENTFA/46-359
E6F8A4_ENTFA/169-479
E6F8J5_ENTFA/82-330
E6FB64_ENTFA/169-479
E6FFA6_ENTFA/82-330
E6FL91_ENTFA/82-330
E6FR22_ENTFA/173-483
E6FTU6_ENTFA/81-222
E6FTX0_ENTFA/169-479
E6G030_ENTFA/82-330
E6G7U4_ENTFA/82-330
E6G9C1_ENTFA/82-330
E6GIC6_ENTFA/163-480
E6GP11_ENTFA/82-330
E6GTU3_ENTFA/82-330
E6H4Q8_ENTFA/82-330
E6HB62_ENTFA/82-330
E6HD65_ENTFA/82-223
E6HL77_ENTFA/163-480
E6HNR2_ENTFA/82-330
E6HS26_ENTFA/82-330
E6HV78_ENTFA/169-479
E6I691_ENTFA/82-330
E6I6R8_ENTFA/169-479
E6I9K3_ENTFA/163-480
E6ICP1_ENTFA/82-330
E6IGP3_ENTFA/169-479
E6ILM1_ENTFA/82-330
E6IQR0_ENTFA/163-480
E6ITX6_ENTFA/169-479
E6IVF4_ENTFA/34-191
E6IXM4_ENTFA/82-330
E6J0R3_STRAP/61-312
E6J267_STRAP/167-356
E6J268_STRAP/458-534
E6J2B1_STRAP/30-288
E6J2B2_STRAP/146-459
E6J4R4_9ACTO/7-230
E6J5D6_9ACTO/140-399
E6JAY5_9ACTO/123-448
E6JDL3_9ACTO/174-498
E6JEG2_RIEAN/281-628
E6JHJ1_RIEAN/144-480
E6JMW0_STAEP/61-303
E6JQE9_STAEP/176-481
E6JT36_9SPIO/161-504
E6JT38_9SPIO/151-318
E6JZ11_PARDN/6-223
E6K212_PARDN/279-612
E6K9I1_9BACT/146-466
E6KJ16_STRSA/63-313
E6KL51_STRSA/174-490
E6KXE3_9PAST/302-667
E6KXZ2_9PAST/172-482
E6L4S9_9PROT/132-447
E6L5E2_9PROT/148-462
E6L850_CAMUP/141-461
E6L8W8_CAMUP/313-660
E6L9E0_CAMUP/273-611
E6L9V1_CAMUP/423-726
E6LA70_CAMUP/169-519
E6LAZ8_CAMUP/285-629
E6LBN2_CAMUP/192-502
E6LBS9_CAMUP/1-114
E6LGC9_9ENTE/838-996
E6LHE0_9ENTE/170-480
E6LMP8_9FIRM/149-470
E6LQP1_9FIRM/180-490
E6LTG4_9LACO/80-328
E6LV88_9LACO/282-604
E6M0G7_9ACTO/2-144
E6M417_9ACTO/153-493
E6MEL1_9FIRM/104-348
E6MTH1_9BACT/146-465
E6MWR6_NEIMH/82-137
E6MWR7_NEIMH/12-154
E6MYA6_NEIMH/171-481
E6NBY2_HELPI/289-507
E6ND29_HELPI/182-502
E6ND99_HELPI/182-492
E6NFQ6_HELPI/341-637
E6NFW7_HELPI/137-458
E6NGQ4_HELPK/336-655
E6NGX0_HELPK/133-454
E6NH91_HELPK/289-356
E6NIH7_HELPK/182-492
E6NJK3_HELPK/182-502
E6NKN0_HELPL/180-490
E6NKT5_HELPL/182-502
E6NM74_HELPL/336-655
E6NMD5_HELPL/137-458
E6NMQ4_HELPL/289-509
E6NPQ5_HELPQ/289-508
E6NQZ8_HELPQ/182-502
E6NS28_HELPQ/182-492
E6NST8_HELPQ/63-368
E6NTJ5_HELPQ/336-491
E6NTJ5_HELPQ/486-655
E6NTQ6_HELPQ/137-458
E6PCP1_9ZZZZ/428-682
E6PF33_9ZZZZ/190-513
E6PLC9_9ZZZZ/2-318
E6PLD0_9ZZZZ/132-206
E6PV11_9ZZZZ/163-488
E6PY71_9ZZZZ/7-128
E6QC31_9ZZZZ/149-453
E6QCN4_9ZZZZ/152-377
E6QG67_9ZZZZ/158-485
E6QKH2_9ZZZZ/159-481
E6QLE8_9ZZZZ/123-444
E6QNV8_9ZZZZ/3-43
E6QPW6_9ZZZZ/166-499
E6QTA5_9ZZZZ/135-447
E6RKA9_PSEU9/194-519
E6RSE1_CAMJS/392-715
E6RUU9_CAMJS/148-464
E6RY96_CAMJC/2-321
E6S1G5_HELPF/182-492
E6S3G5_HELPF/137-458
E6S491_HELPF/288-505
E6S5H9_HELPF/182-502
E6SNN1_BACT6/78-366
E6SVS6_BACT6/170-482
E6SWE2_BACT6/55-323
E6SWT5_BACT6/135-450
E6TAW0_MYCSR/143-470
E6TAW1_MYCSR/203-427
E6TK35_MYCSR/114-437
E6TKG0_MYCSR/133-443
E6TZV1_BACCJ/141-454
E6TZV2_BACCJ/138-451
E6U142_BACCJ/83-327
E6U8Z0_ETHHY/148-460
E6U9P1_ETHHY/1-292
E6U9P7_ETHHY/171-503
E6UA25_ETHHY/153-210
E6UDB4_RUMA7/332-473
E6UDT8_RUMA7/337-628
E6UHI4_RUMA7/70-342
E6UKY4_RUMA7/117-434
E6VJ94_RHOPX/121-431
E6W0U1_DESIS/166-509
E6WA13_PANSA/297-605
E6WYW4_NITSE/150-434
E6X1H7_NITSE/336-492
E6X1H7_NITSE/488-638
E6X614_CELAD/133-449
E6X8J0_CELAD/184-522
E6X955_CELAD/138-445
E6XGX1_SHEP2/175-485
E6XL21_SHEP2/144-464
E7A474_HAEIF/234-547
E7A4E8_HAEIF/342-504
E7A4E8_HAEIF/493-635
E7A7M9_HAEIF/171-481
E7A816_HAEIF/174-523
E7A851_HAEIF/402-667
E7A9H6_HELFC/333-631
E7A9Q3_HELFC/427-730
E7ABB9_HELFC/212-522
E7AC93_HELFC/273-599
E7ADV9_HAEIF/174-523
E7AFX1_HAEIF/402-667
E7AG02_HAEIF/171-481
E7AGU5_HAEIF/73-228
E7BGH8_NEIMW/171-481
E7FMD8_9LACO/84-328
E7FR45_9LACO/143-454
E7FRB5_9LACO/177-501
E7FYY4_9HELI/327-623
E7G012_9HELI/465-601
E7G0T3_9HELI/183-299
E7G1C2_9HELI/180-510
E7G2U2_9HELI/185-300
E7G342_9HELI/327-623
E7G482_9HELI/180-510
E7GMX7_CLOSY/136-295
E7GQC4_CLOSY/89-243
E7GVC8_STRAP/148-219
E7GVV6_STRAP/175-496
E7GZ25_STRAP/338-503
E7GZ25_STRAP/492-671
E7GZF6_STRAP/62-312
E7H7Z7_ECOLX/139-453
E7HW86_ECOLX/152-473
E7HWJ8_ECOLX/152-473
E7I387_ECOLX/170-480
E7IZT0_ECOLX/38-262
E7JCC8_ECOLX/170-480
E7JJ55_ECOLX/170-480
E7M3D7_9BACL/136-453
E7M8C7_9BACL/29-238
E7MEL8_STAAU/72-306
E7MG38_STAAU/52-357
E7MKN3_9FIRM/149-470
E7MQL9_9FIRM/179-485
E7MRD2_STAAU/72-306
E7MY02_STAAU/176-481
E7N0M1_9FIRM/171-503
E7NQK8_TREPH/319-624
E7NSG4_TREPH/182-492
E7NT82_TREPH/302-592
E7NTB2_TREPH/288-386
E7NTB2_TREPH/408-681
E7NYX1_PSESG/212-534
E7PCZ5_PSESG/139-455
E7PYE4_STRDY/171-480
E7QT48_9EURY/162-486
E7QZT1_9EURY/276-561
E7RKL0_9BACL/179-484
E7RPN7_9BACT/183-506
E7RZK8_9BURK/202-531
E7S6P8_STRAG/149-461
E7S7S4_9STRE/65-320
E7SC11_9STRE/174-457
E7SE04_SHIDY/139-515
E7T1K0_SHIBO/143-457
E7TDA1_SHIFL/139-515
E7TRV5_ECO57/139-453
E7UJD7_ECOLX/300-505
E7V5F3_SALTY/122-450
E7V7I4_SALMO/161-472
E7V8N4_SALMO/139-453
E7VIX2_SALMO/161-472
E7VQ18_SALMO/139-453
E7W1R5_SALMO/161-472
E7W3J7_SALMO/139-453
E7W9I5_SALMO/161-472
E7WD60_SALMO/139-453
E7WH59_SALMO/161-472
E7WSE3_SALMO/139-453
E7WV57_SALMO/161-472
E7WX85_SALMO/139-453
E7XJP1_SALMO/161-472
E7XRC3_SALMO/139-453
E7XWY8_SALMO/139-453
E7Y2E2_SALMO/161-472
E7Y6H5_SALMO/139-453
E7YD75_SALMO/161-472
E7YJL1_SALMO/161-472
E7YMM0_SALMO/139-453
E7YW36_SALMO/161-472
E7Z4B9_SALMO/139-453
E7ZC81_SALMO/161-472
E7ZGC4_SALMO/139-453
E7ZP30_SALMO/139-453
E7ZQQ4_SALMO/161-472
E7ZZE9_SALMO/161-472
E8A1G4_SALMO/139-453
E8ADG0_SALMO/139-453
E8AG51_SALMO/161-472
E8APK9_SALMO/161-472
E8ARL0_SALMO/139-453
E8AZL8_SALMO/139-453
E8B121_SALMO/161-472
E8B8M7_SALMO/161-472
E8BGG5_SALMO/139-453
E8BK56_SALMO/161-472
E8BTB2_SALMO/139-453
E8C4S9_SALMO/139-453
E8C6A8_SALMO/161-472
E8C9D7_SALMO/161-472
E8CAV8_SALMO/139-453
E8CQV0_SALMO/161-472
E8CUL9_SALMO/139-453
E8CXR3_SALMO/161-472
E8CXZ5_SALMO/139-453
E8DFJ4_SALMO/139-453
E8DP38_SALMO/161-472
E8DXB5_SALMO/139-453
E8DZT4_SALMO/139-453
E8E5V5_SALMO/161-472
E8ED33_SALMO/139-453
E8EHZ5_SALMO/161-472
E8ESV4_SALMO/161-472
E8EVP7_SALMO/139-453
E8F0A0_SALMO/161-472
E8F4K5_SALMO/139-453
E8FBX2_SALMO/161-472
E8FJC7_SALMO/139-453
E8FQ57_SALMO/139-453
E8FZA2_SALMO/161-472
E8G0U9_SALMO/139-453
E8G7G1_SALMO/161-472
E8GH06_SALMO/161-472
E8GIM5_SALMO/139-453
E8GTH0_SALMO/161-472
E8GX38_SALMO/139-453
E8HAN9_ECO57/139-453
E8HNW1_ECOLX/139-453
E8I3E1_ECOLX/139-453
E8IHH7_ECOLX/139-453
E8IVB7_ECOLX/139-453
E8J9X7_ECO57/139-453
E8JUR3_STRCR/6-96
E8JVL8_STRCR/174-490
E8JYE5_9STRE/63-308
E8JZ30_9STRE/142-452
E8K1D1_9STRE/171-482
E8K820_STRPA/62-317
E8KAA2_9STRE/62-310
E8KCF5_9STRE/171-482
E8KD64_9STRE/304-608
E8KF22_9PAST/290-606
E8KFW1_9PAST/257-424
E8KG53_9PAST/190-500
E8KIC5_9PAST/261-354
E8KIC5_9PAST/485-661
E8KK57_9PAST/179-503
E8KL12_STRSA/1-52
E8KP14_STRSA/161-485
E8KS41_STRSA/62-319
E8KVU5_STRVE/174-490
E8KZR1_9RHIZ/122-445
E8L916_9RHIZ/172-483
E8LF93_9FIRM/117-430
E8LI61_9GAMM/237-387
E8LJA0_9GAMM/179-520
E8LNP7_9VIBR/159-498
E8LXU6_9VIBR/168-477
E8M6T9_9VIBR/159-498
E8MEM1_BIFL2/150-462
E8MIQ6_BIFL2/255-415
E8MV70_BIFL1/160-481
E8N9S4_MICTS/146-464
E8PJC2_ACIB1/97-228
E8PKM8_THESS/155-483
E8PKP0_THESS/374-600
E8PNH3_THESS/155-482
E8Q8M7_STRED/3-316
E8Q8M8_STRED/339-656
E8QDV8_HELP7/289-509
E8QE18_HELP7/133-455
E8QEF7_HELP7/339-499
E8QEF7_HELP7/490-631
E8QFA3_HELP7/182-503
E8QFG0_HELP7/183-493
E8QHU9_HELP4/208-518
E8QJG0_HELP4/298-517
E8QKB1_HELP4/339-633
E8QKQ6_HELP4/133-454
E8QLC4_HELP4/182-502
E8QMN2_HELPR/343-498
E8QMN2_HELPR/489-635
E8QNV4_HELPR/182-502
E8QRJ6_HELPR/289-509
E8QTY9_HELPW/336-655
E8QUD5_HELPW/134-455
E8QUV0_HELPW/290-509
E8RCP0_9DELT/138-443
E8RJ12_9DELT/300-512
E8RJ12_9DELT/521-662
E8RJ17_9DELT/159-450
E8S2D7_MICSL/115-402
E8S2E3_MICSL/177-487
E8SDV4_STAPH/46-177
E8SLS9_NEIGO/1-162
E8SM53_NEIGO/171-481
E8SPV3_NEIGO/164-489
E8ST27_GEOS2/92-325
E8SX02_GEOS2/117-431
E8SZA9_GEOS2/144-457
E8SZB0_GEOS2/119-418
E8UFZ4_TAYEM/144-457
E8UH73_MYCFM/154-465
E8UHQ3_MYCFM/175-510
E8UM38_STREJ/142-452
E8UMH1_STREJ/62-314
E8UMZ7_STREJ/185-270
E8UMZ8_STREJ/1-196
E8UPI0_STREJ/176-494
E8VH72_BACST/94-326
E8VN71_VIBVU/139-453
E8W300_STRFA/176-474
E8WHF3_STRFA/114-424
E8WJ83_GEOS8/52-299
E8WTY1_GEOS8/155-498
E8WU33_GEOS8/169-498
E8XCH1_SALT4/122-450
E8Y2A7_ECOKO/300-505
E8Y300_ECOKO/139-515
E8YPK9_9BURK/119-438
E8ZHU7_MYCHL/169-479
E8ZHV6_MYCHL/179-490
E8ZL38_CLOB0/136-453
E8ZSL4_CLOB0/39-174
E9A6F9_SALET/9-130
E9AAK7_SALET/122-450
E9AB91_SALET/130-253
E9DNK1_9STRE/172-483
E9DQD7_9STRE/62-313
E9FJK6_9STRE/63-316
E9FL58_9STRE/334-487
E9FL58_9STRE/484-639
E9FP69_9STRE/173-484
E9FQH2_9STRE/63-312
E9RM29_LACRE/29-266
E9RMF1_LACRE/149-470
E9RQ56_LACRE/167-484
E9RVH4_9FIRM/165-492
E9S2A9_TREDE/128-418
E9S8N0_RUMAL/176-500
E9S9J9_RUMAL/45-289
E9SEH5_RUMAL/181-506
E9TKR5_ECOLX/300-505
E9TU18_ECOLX/151-465
E9UCC8_ECOLX/69-201
E9UJM2_ECOLX/151-465
E9VCK1_ECOLX/122-450
E9WFX1_ECOLX/161-472
E9WKL8_ECOLX/160-499
E9WZR9_ECOLX/170-480
E9YCE5_ECOLX/161-472
E9YEN1_ECOLX/170-480
E9YLY2_ECOLX/73-296
E9YXD7_ECOLX/160-499
E9Z2V9_ESCFE/122-450
E9Z3D3_ESCFE/170-480
E9ZEJ0_ESCFE/73-296
E9ZMI6_MYCTU/176-503
E9ZUA4_NEIME/2-62
E9ZZY4_NEIME/2-62
F0A0T5_NEIME/170-480
F0A5F3_NEIME/2-64
F0AGU1_NEIME/2-62
F0AHW0_NEIME/171-481
F0AMR5_NEIME/2-64
F0ATV2_NEIME/171-481
F0B4B8_NEIME/2-64
F0B5B9_NEIME/170-480
F0BI98_9XANT/139-455
F0BSA1_9XANT/122-454
F0BZW6_9XANT/319-382
F0BZW7_9XANT/2-257
F0C164_9XANT/285-599
F0CCN7_9XANT/158-491
F0CCS9_9XANT/171-481
F0D2G4_STAAU/64-303
F0D6W4_STAAU/1-135
F0D7A9_STAAU/297-491
F0D8E1_STAAU/29-334
F0D982_STAAU/50-355
F0D984_STAAU/1-123
F0DCE6_STAAU/64-303
F0DD36_STAAU/176-481
F0DGU7_STAAU/297-613
F0DH90_STAAU/77-355
F0ERZ4_HAEPA/274-604
F0ETT2_HAEPA/172-481
F0F860_9BACT/93-324
F0FCA9_STRSA/161-485
F0FFQ0_STRSA/165-487
F0FFZ1_STRSA/62-319
F0FIQ8_STRSA/159-472
F0FMT9_STRSA/171-482
F0FNM9_STRSA/62-319
F0FST6_STRSA/159-472
F0FVK7_STRSA/62-319
F0GM34_9LACO/176-500
F0GMU2_9LACO/80-328
F0GPX0_9LACO/135-457
F0GR60_9LACO/80-328
F0GS02_9LACO/149-462
F0GSH1_9LACO/161-459
F0GXK6_9FIRM/6-267
F0H1E0_9FIRM/311-638
F0H302_9FIRM/93-144
F0H7Z5_9BACT/92-345
F0HDI1_9FIRM/300-448
F0HDI1_9FIRM/442-607
F0HI24_9FIRM/87-323
F0HNW8_9ACTN/143-455
F0HQZ1_9ACTN/181-491
F0HUV9_LACDL/144-455
F0HXU6_LACDL/73-330
F0HYS0_STRSA/62-319
F0I3I1_STRSA/174-490
F0I5R9_STRSA/159-472
F0I9V2_STRSA/62-319
F0ICF4_9FLAO/170-482
F0IE36_9FLAO/313-614
F0IKJ7_STRSA/173-484
F0IPB5_STRSA/62-319
F0IQU2_STRSA/62-319
F0IRN8_STRSA/174-490
F0IW28_STRSA/159-472
F0JE98_DESDE/166-511
F0JFU3_DESDE/118-439
F0JIA5_DESDE/159-467
F0JKA7_DESDE/179-503
F0JS24_ESCFE/143-457
F0JYC1_ESCFE/39-262
F0K1A9_LACD2/73-330
F0K2R8_LACD2/149-373
F0K2R9_LACD2/150-433
F0KAX2_CLOAE/1-328
F0KG48_ACICP/175-482
F0KPC1_ACICP/136-458
F0LJ48_THEBM/163-482
F0LN48_THEBM/413-465
F0LVR8_VIBFU/171-496
F0MNF6_NEIMH/170-480
F0MRT0_NEIMM/2-62
F0MSQ7_NEIMM/170-480
F0MWB0_NEIMP/170-480
F0N1I7_NEIMO/2-62
F0N2W8_NEIMO/170-480
F0N653_NEIMN/171-481
F0N728_NEIMN/2-62
F0NPM8_SULIH/234-547
F0NRK8_LACHH/120-448
F0NUJ6_LACHH/92-343
F0P2R6_WEEVC/170-482
F0PAS9_ENTF6/1-130
F0PAT0_ENTF6/169-343
F0PB66_ENTF6/82-223
F0PHI4_ENTF6/82-330
F0PK86_BACT0/81-323
F0Q050_ACIAP/139-447
F0Q052_ACIAP/146-502
F0QBU0_ACIAP/160-480
F0QPU4_ACIBD/97-228
F0QQQ3_MYCSL/157-474
F0QS50_MYCSL/157-474
F0QS50_MYCSL/477-572
F0QZG4_BACSH/169-507
F0R3M0_BACSH/84-200
F0R5L1_BACSH/83-220
F0R7K1_BACSH/163-338
F0R8G7_BACSH/161-333
F0R8X3_BACSH/163-351
F0RDC9_CELLC/153-470
F0RJC3_DEIPM/325-525
F0RJX9_DEIPM/141-477
F0RJY9_DEIPM/158-472
F0S647_PEDSD/92-337
F0S993_PEDSD/162-490
F0SDV0_PEDSD/148-480
F0SJ48_PLABD/170-474
F0SKL2_PLABD/159-520
F0SQP0_PLABD/143-483
F0SYX8_SYNGF/189-495
F0T1T0_SYNGF/150-450
F0T5W5_METSL/136-467
F0TCA1_METSL/327-509
F0TEC5_LACA3/71-326
F0TGD9_LACA3/144-456
F0TLG8_RIEAR/144-480
F0V0D1_SALBN/504-640
F0V2F5_9MOLU/157-479
F0V2F5_9MOLU/473-572
F0V399_9MOLU/157-474
F1KM45_ENTFC/58-367
F1T7U8_9CLOT/158-471
F1T8H2_9CLOT/155-482
F1TD15_9CLOT/287-644
F1UCN2_PROAC/177-486
F1VW80_9BURK/164-474
F1W3M0_9BURK/2-191
F1W7J7_MORCA/194-507
F1WPY6_MORCA/194-507
F1X6E4_MORCA/194-507
F1XK74_ECO57/139-453
F1Y149_ECO57/143-457
F1YRY5_9PROT/173-495
F1YSC2_9PROT/173-495
F1YV46_9PROT/152-477
F1YZ65_9STRE/167-477
F1YZ95_9STRE/1-201
F1Z685_9SPHN/157-470
F1Z8D0_9SPHN/131-453
F1ZR90_ECOLX/160-499
F2ABI7_RHIET/139-452
F2AU15_RHOBA/138-459
F2B3X2_STRPN/142-452
F2B4T2_STRPN/112-283
F2B4T3_STRPN/1-149
F2B7T0_STRPN/63-312
F2BB92_9NEIS/224-537
F2BC32_9NEIS/142-459
F2BM03_STRSA/62-319
F2BM92_STRSA/174-490
F2BQK8_STRSA/159-472
F2BTJ9_STRSA/62-319
F2BXT3_9FIRM/283-608
F2C0G0_HAEAE/174-523
F2C1W2_HAEAE/342-497
F2C1W2_HAEAE/491-635
F2C225_HAEAE/91-404
F2C2V1_HAEAE/402-668
F2C2X5_HAEAE/171-481
F2C591_STRSA/159-404
F2C592_STRSA/1-68
F2CAK0_STRSA/171-482
F2CAV9_STRSA/62-318
F2CBA3_STRSA/159-472
F2CFJ7_STRSA/174-490
F2CFN1_STRSA/62-319
F2CIB9_STRSA/62-319
F2CIK3_STRSA/174-490
F2CJJ9_STRSA/159-472
F2ETT2_PANAN/152-477
F2F8W4_9BACL/67-303
F2FLK2_SALDU/160-499
F2FZY7_SALGL/160-499
F2G477_ALTMD/168-489
F2G4I4_ALTMD/136-519
F2GPG6_MYCTU/176-503
F2GYU6_BRUME/151-473
F2HBD3_BACTU/81-323
F2HKC6_LACLA/175-490
F2HQ32_LACLA/4-138
F2HQ72_LACLA/167-477
F2HZB8_BRUME/151-473
F2I553_9LACT/84-342
F2I613_9LACT/168-256
F2I642_9LACT/1-238
F2IGS0_9FLAO/281-430
F2IGS3_9FLAO/137-480
F2IGZ7_9FLAO/150-480
F2IJ65_9FLAO/302-625
F2IJ89_9FLAO/170-482
F2IJU9_9FLAO/66-352
F2IUT8_9PROT/143-481
F2J3N6_9PROT/157-470
F2J881_HELPY/238-488
F2J8S6_HELPY/296-516
F2J9F8_HELPY/182-381
F2JBH3_HELPY/339-495
F2JBH3_HELPY/490-594
F2JBN1_HELPY/1-145
F2JBN2_HELPY/133-301
F2JC13_HELPY/238-548
F2JCL4_HELPY/296-516
F2JED4_HELPY/182-381
F2JFF9_HELPY/339-495
F2JFF9_HELPY/490-594
F2JG25_HELPY/5-167
F2JG26_HELPY/133-301
F2KRN6_ARCVE/156-473
F2LRM8_BURGA/120-260
F2LSP7_BURGA/112-241
F2LTE2_BURGA/146-440
F2LTF8_BURGA/336-633
F2LTG4_BURGA/50-189
F2LVL5_9DELT/364-703
F2LYQ0_LACAM/71-326
F2M0Z8_LACAM/170-489
F2M3K0_LACAM/100-390
F2M3K1_LACAM/158-496
F2M994_LACCA/1-277
F2MA36_LACCA/86-323
F2MCX1_LACCA/180-492
F2MHV9_LACCA/1-277
F2MIV0_LACCA/86-323
F2MM19_LACCA/180-492
F2MQ70_ENTFA/82-330
F2MY63_PSEST/151-467
F2N1U6_PSEST/139-455
F2NF78_9DELT/294-565
F2NH10_9DELT/156-483
F2NHQ3_9DELT/331-628
F2NJ16_9DELT/147-459
F2NJ18_9DELT/148-464
F2NP58_9DEIN/162-489
F2NRI4_9SPIO/143-460
F2NWV8_9SPIO/154-539
F2NXD5_9SPIO/159-479
F2NXE9_9SPIO/128-431
F2NXZ1_9SPIO/170-480
F2Q8E0_SALBN/504-639
F2Q8X2_SALEE/501-636
F2Q961_SALET/299-610
F2QD24_STROR/134-452
F2QGL7_STROR/63-303
F2V740_MYCTU/176-503
F2Y1N7_9PHYC/1-183
F2Y252_9PHYC/21-181
MT57_ECOLX/2-308
MTB3_BACAR/2-271
MTC1_GEOSE/4-269
MTHC_HAEIF/2-51
MTHD_HAEIN/2-51
MTM1_MICAM/167-341
MTV1_VIBS3/97-345
O25210_HELPY/182-485
O25521_HELPY/180-490
O25908_HELPY/292-523
O25953_HELPY/133-455
O26007_HELPY/341-632
O27025_METTH/261-578
O30381_MYCPU/171-483
O33298_MYCTU/176-503
O34139_KLEPN/160-499
O52273_LACLA/167-477
O53069_LACLC/4-138
O54431_9LACT/167-477
O68168_9LACT/163-480
O85299_HAEIF/402-667
O86257_KLEPN/170-396
P71445_9LACT/72-144
P72417_SALCH/115-386
P72418_SALCH/160-499
P95510_PASHA/263-576
P95687_9VIRU/306-619
P95732_SALCH/143-457
Q02V83_LACLS/831-1096
Q02Z76_LACLS/90-412
Q036M8_LACC3/171-480
Q03AE8_LACC3/86-323
Q03EV0_PEDPA/80-330
Q03LB5_STRTD/172-483
Q03N30_LACBA/4-141
Q03R75_LACBA/93-329
Q03YY8_LEUMM/86-323
Q042I9_LACGA/84-333
Q043T5_LACGA/154-471
Q04BC5_LACDB/73-330
Q04IC7_STRP2/63-312
Q04L31_STRP2/149-467
Q04LY6_STRP2/142-452
Q04V81_LEPBJ/4-283
Q04VN9_LEPBJ/170-480
Q04XT3_LEPBL/170-480
Q04Y95_LEPBL/4-283
Q07ZW6_SHEFN/150-432
Q082L6_SHEFN/175-485
Q09050_ECOLX/122-450
Q09051_ECOLX/139-453
Q0A7Q1_ALHEH/159-486
Q0ABD4_ALHEH/158-470
Q0AEQ9_NITEC/1-80
Q0AIL0_NITEC/153-502
Q0ASV4_MARMM/296-350
Q0ATD0_MARMM/135-478
Q0AUQ5_SYNWW/176-488
Q0AZK8_SYNWW/141-457
Q0BM27_FRATO/242-449
Q0BM27_FRATO/471-629
Q0BZ58_HYPNA/143-483
Q0EWP7_9PROT/155-467
Q0EXK3_9PROT/151-344
Q0EXK3_9PROT/354-489
Q0F097_9PROT/373-599
Q0HSQ8_SHESR/139-459
Q0HVT0_SHESR/174-502
Q0I2C3_HAES1/304-620
Q0KFR5_CUPNH/160-491
Q0P9K1_CAMJE/392-744
Q0Q7K6_CAMJJ/170-536
Q0REP9_FRAAA/294-600
Q0RFV7_FRAAA/162-475
Q0RKJ7_FRAAA/137-476
Q0RU03_FRAAA/171-408
Q0RV88_RHOSR/143-457
Q0SLG8_BORAP/326-589
Q0SPW8_CLOPS/76-269
Q0SX75_SHIF8/146-460
Q0T8W6_ECOL5/151-465
Q0TM62_CLOP1/82-269
Q0TN01_CLOP1/156-469
Q0VNH0_ALCBS/152-504
Q0W4T9_UNCMA/123-443
Q0W5N2_UNCMA/151-463
Q0YSV7_9CHLB/147-462
Q10WB4_TRIEI/168-518
Q112D9_TRIEI/138-461
Q11PS3_CYTH3/187-493
Q11QY1_CYTH3/174-523
Q11V27_CYTH3/25-254
Q12C71_POLSJ/160-495
Q12J31_SHEDO/304-623
Q12PV5_SHEDO/139-465
Q12V00_METBU/211-517
Q12WN2_METBU/155-476
Q12YL0_METBU/199-528
Q13T81_BURXL/160-479
Q14H57_FRAT1/155-462
Q14IU1_FRAT1/102-272
Q14KA5_SPICI/2-58
Q14MH6_SPICI/121-413
Q14N12_SPICI/178-481
Q14QB4_SPICI/170-473
Q160U6_ROSDO/152-474
Q167M0_ROSDO/151-451
Q17V98_HELAH/336-654
Q17WA1_HELAH/861-1070
Q17WV3_HELAH/182-502
Q17Z74_HELAH/286-506
Q183J3_CLOD6/6-331
Q1B5F6_MYCSS/58-388
Q1BG40_MYCSS/164-490
Q1CNX1_BORHD/313-577
Q1CPT3_STRPB/67-217
Q1CR91_HELPH/1-310
Q1CRB3_HELPH/7-118
Q1CRB4_HELPH/336-399
Q1CRQ4_HELPH/290-510
Q1CT22_HELPH/164-474
Q1CU67_HELPH/182-502
Q1GA76_LACDA/167-478
Q1GAY7_LACDA/73-330
Q1GLE6_SILST/156-466
Q1GLF4_SILST/155-494
Q1GY18_METFK/159-486
Q1H1Z9_METFK/182-503
Q1H242_METFK/162-481
Q1IK42_ACIBL/150-470
Q1IWS3_DEIGD/154-477
Q1J4R6_STRPF/1-219
Q1J4V8_STRPF/169-257
Q1J8W1_STRPF/77-328
Q1J9W2_STRPB/169-478
Q1JE10_STRPB/77-328
Q1JF03_STRPD/169-478
Q1JJ13_STRPD/77-328
Q1JK10_STRPC/169-478
Q1JNW7_STRPC/77-328
Q1K1M6_DESAC/190-510
Q1K3C9_DESAC/160-481
Q1M6U0_RHIL3/151-479
Q1MKB0_RHIL3/149-396
Q1MY17_9GAMM/80-211
Q1NIA5_9DELT/122-434
Q1NLG3_9DELT/104-202
Q1NM35_9DELT/139-455
Q1NN40_9DELT/139-455
Q1NQV0_9DELT/139-455
Q1NRN5_9DELT/116-202
Q1NRN8_9DELT/122-438
Q1NVW8_9DELT/180-490
Q1NVX7_9DELT/161-419
Q1NX56_9DELT/154-477
Q1NY80_9DELT/154-477
Q1PGP6_GEOSE/191-398
Q1PXU2_9BACT/152-455
Q1Q441_9BACT/82-171
Q1Q860_PSYCK/189-402
Q1Q861_PSYCK/150-491
Q1QB15_PSYCK/155-489
Q1QC70_PSYCK/133-448
Q1R1G0_CHRSD/121-445
Q1R2G0_ECOUT/122-450
Q1RGL4_RICBR/253-517
Q1RI75_RICBR/1-319
Q1RJH7_RICBR/158-471
Q1RKH5_RICBR/3-162
Q1RKH6_RICBR/314-495
Q1VAF1_VIBAL/160-487
Q1VR12_9FLAO/160-471
Q1VS78_9FLAO/152-456
Q1VSP5_9FLAO/138-447
Q1VU42_9FLAO/393-736
Q1VU87_9FLAO/169-510
Q1VWW7_9FLAO/160-482
Q1WR63_LACS1/358-685
Q1WRD6_LACS1/134-425
Q1WTN3_LACS1/165-475
Q1WUU3_LACS1/84-337
Q1YVN1_PHOPR/2-55
Q1Z6D4_PHOPR/189-527
Q1Z9T5_PHOPR/122-451
Q1ZMN7_PHOAS/189-527
Q1ZQD1_PHOAS/136-496
Q210J9_RHOPB/120-444
Q21R99_RHOFD/157-477
Q21YQ4_RHOFD/178-497
Q21ZK3_RHOFD/143-486
Q223G7_RHOFD/184-504
Q24XG1_DESHY/32-319
Q26D96_FLABB/120-414
Q26FR4_FLABB/178-514
Q284U8_VIBCH/176-486
Q2A3L7_FRATH/242-449
Q2A3L7_FRATH/471-629
Q2B3D7_9BACI/71-306
Q2B8U9_9BACI/148-461
Q2BNB0_9GAMM/172-493
Q2BYB0_9GAMM/139-459
Q2C182_9GAMM/174-486
Q2C670_9GAMM/175-481
Q2FFT5_STAA3/237-542
Q2FG26_STAA3/65-292
Q2FJK9_STAA3/176-481
Q2FSK4_METHJ/170-492
Q2FXD0_STAA8/237-542
Q2FXL4_STAA8/65-292
Q2G0X6_STAA8/148-453
Q2HWD4_HELPY/336-490
Q2HWD4_HELPY/485-655
Q2IKB5_ANADE/158-499
Q2IVK3_RHOP2/170-482
Q2J5S8_FRASC/207-520
Q2J9K6_FRASC/208-406
Q2JE10_FRASC/312-538
Q2JGK9_FRASC/144-462
Q2KY78_BORA1/171-481
Q2KZB8_BORA1/160-483
Q2LDA9_9ENTR/299-613
Q2LV08_SYNAS/153-474
Q2N504_9DELT/140-454
Q2NH24_METST/166-471
Q2P0A4_XANOM/122-454
Q2P0B0_XANOM/239-566
Q2RHW5_MOOTA/157-477
Q2S3K4_SALRD/164-485
Q2SAE1_HAHCH/155-246
Q2SCB2_HAHCH/152-510
Q2SFN7_HAHCH/462-615
Q2STW1_BURTA/826-1030
Q2SUZ2_BURTA/155-478
Q2V4V9_LISMO/831-1086
Q2YIW6_BRUA2/151-473
Q2YTC8_STAAB/64-303
Q2YTM7_STAAB/176-481
Q307A1_SPIPL/133-445
Q307C8_SPIPL/152-476
Q307D2_SPIPL/170-480
Q307D9_SPIPL/167-486
Q30Q60_SULDN/155-500
Q30S11_SULDN/157-462
Q30T65_SULDN/332-624
Q30VS4_DESDG/155-471
Q30VS6_DESDG/150-461
Q30XD3_DESDG/152-473
Q30YF1_DESDG/140-454
Q310I8_DESDG/169-497
Q31IU5_THICR/151-451
Q31PC9_SYNE7/243-565
Q31TM2_SHIBS/139-515
Q332L5_CBCP/33-296
Q38W30_LACSS/93-335
Q39L72_BURS3/263-604
Q3A0E5_PELCD/153-469
Q3A0E7_PELCD/145-457
Q3A8A9_PELCD/284-562
Q3ADV1_CARHZ/161-473
Q3AQ61_CHLCH/15-252
Q3AQE5_CHLCH/180-536
Q3ARB7_CHLCH/300-580
Q3ARJ3_CHLCH/159-490
Q3ASF2_CHLCH/153-457
Q3BWE1_XANC5/159-490
Q3BYB9_XANC5/178-501
Q3D085_STRAG/169-478
Q3DEF7_STRAG/169-478
Q3DLF2_STRAG/142-452
Q3EWK0_BACTI/83-325
Q3EXZ6_BACTI/70-272
Q3IEK9_PSEHT/151-444
Q3J747_NITOC/156-468
Q3J7Q6_NITOC/152-467
Q3JA67_NITOC/198-447
Q3JA67_NITOC/492-555
Q3JA67_NITOC/762-809
Q3JBU4_NITOC/121-441
Q3JBY3_NITOC/1-205
Q3JDY3_NITOC/177-498
Q3JZE9_STRA1/169-478
Q3M7D1_ANAVT/153-460
Q3M807_ANAVT/138-445
Q3ME03_ANAVT/162-484
Q3R4C9_XYLFA/200-529
Q3R4D6_XYLFA/182-492
Q3R7N0_XYLFA/156-479
Q3R7P0_XYLFA/182-492
Q3R7P5_XYLFA/174-505
Q3RAV7_XYLFA/75-240
Q3RB60_XYLFA/334-402
Q3RB61_XYLFA/10-185
Q3RDZ0_XYLFA/174-505
Q3RDZ5_XYLFA/182-492
Q3RE05_XYLFA/156-479
Q3RES4_XYLFA/10-184
Q3RES5_XYLFA/75-240
Q3SFH7_THIDA/166-490
Q3SKA9_THIDA/292-348
Q3ST76_NITWN/139-452
Q3SW05_NITWN/172-487
Q3Y0I6_ENTFC/169-479
Q3Y300_ENTFC/82-329
Q3YJ34_HAEPR/227-416
Q3ZWI3_DEHSC/156-484
Q466P2_METBF/124-451
Q468X0_METBF/149-468
Q46DQ8_METBF/150-492
Q47GH6_DECAR/156-489
Q47Q82_THEFY/156-377
Q47TB8_THEFY/161-456
Q48Q98_PSE14/174-504
Q48RD8_STRPM/169-478
Q48T43_STRPM/67-220
Q48VQ1_STRPM/77-328
Q48YC6_STRP1/45-198
Q49YE3_STAS1/68-305
Q4A128_STAS1/176-481
Q4A7A1_MYCH7/254-550
Q4A840_MYCH7/1-280
Q4A874_MYCH7/327-485
Q4A874_MYCH7/476-600
Q4A961_MYCHJ/254-547
Q4AA13_MYCHJ/1-280
Q4BWA4_CROWT/6-282
Q4C4D0_CROWT/76-345
Q4C880_CROWT/228-496
Q4C947_CROWT/139-332
Q4C948_CROWT/1-119
Q4C9A4_CROWT/552-686
Q4CA25_CROWT/139-201
Q4CA26_CROWT/1-76
Q4CA27_CROWT/1-149
Q4EGN5_LISMO/73-312
Q4EPZ3_LISMO/77-314
Q4FTC8_PSYA2/155-489
Q4HF03_CAMCO/309-546
Q4HF07_CAMCO/392-766
Q4HFE1_CAMCO/148-467
Q4HNM7_CAMUP/141-460
Q4HNY1_CAMUP/169-519
Q4HPG5_CAMUP/338-614
Q4HQY3_CAMUP/190-500
Q4HS21_CAMUP/286-630
Q4HSR8_CAMUP/273-631
Q4HTH5_CAMUP/310-563
Q4JUT6_CORJK/135-446
Q4JVU6_CORJK/154-480
Q4KCG2_PSEF5/156-480
Q4L753_STAHJ/58-298
Q4LAF2_STAHJ/143-464
Q4MVU0_BACCE/83-325
Q4QK41_HAEI8/204-517
Q4QNX4_HAEI8/171-481
Q4QP79_HAEI8/174-522
Q4QPA9_HAEI8/82-238
Q4UJD1_RICFE/28-259
Q4UJR1_RICFE/1-158
Q4UNV1_XANC8/110-467
Q4URU6_XANC8/159-491
Q4UXE7_XANC8/158-468
Q4UZG2_XANC8/178-501
Q50358_MYCPU/171-483
Q50FQ9_CAMJE/2-149
Q50FR5_CAMJE/169-314
Q50I09_LACDL/167-478
Q50I14_LACDL/167-478
Q56788_XANMN/103-368
Q578W4_BRUAB/151-473
Q58MW7_BPPRM/15-108
Q5E039_VIBF1/144-456
Q5E041_VIBF1/147-459
Q5F8R1_NEIG1/164-489
Q5F9I9_NEIG1/171-481
Q5F9N7_NEIG1/1-162
Q5FL16_LACAC/74-329
Q5FLR1_LACAC/3-143
Q5GX54_XANOR/122-454
Q5GX60_XANOR/280-607
Q5HEW7_STAAC/176-481
Q5HF62_STAAC/65-292
Q5HIP1_STAAC/176-481
Q5HK78_STAEQ/176-481
Q5HNJ3_STAEQ/64-303
Q5HSN6_CAMJR/148-464
Q5HU50_CAMJR/392-715
Q5HXX0_GLUOX/161-473
Q5KVU5_GEOKA/3-184
Q5KW65_GEOKA/92-324
Q5L071_GEOKA/150-466
Q5L352_GEOKA/136-454
Q5LD06_BACFN/78-204
Q5LEB5_BACFN/173-478
Q5LFD3_BACFN/146-465
Q5LFX2_BACFN/276-583
Q5LGD1_BACFN/136-471
Q5LPW6_SILPO/165-477
Q5M0F3_STRT1/172-483
Q5M500_STRT2/172-483
Q5N4U1_SYNP6/243-565
Q5NFQ5_FRATT/155-462
Q5NHD9_FRATT/102-272
Q5NL52_ZYMMO/295-619
Q5NUW5_RALME/104-234
Q5NWK9_AROAE/155-508
Q5NWL1_AROAE/212-389
Q5P524_AROAE/182-506
Q5P8V2_AROAE/559-693
Q5PM66_SALPA/122-449
Q5QX29_IDILO/152-472
Q5WED4_BACSK/85-325
Q5X9Z7_STRP6/169-478
Q5XE87_STRP6/77-328
Q5YW33_NOCFA/143-479
Q5YY36_NOCFA/138-471
Q5ZZR1_MYCH2/2-290
Q600W4_MYCH2/1-280
Q606X5_METCA/174-490
Q60C33_METCA/175-506
Q633F7_BACCZ/83-325
Q63QA7_BURPS/289-575
Q63WD9_BURPS/149-468
Q647Q6_9ARCH/320-489
Q64AR5_9ARCH/1-262
Q64BQ7_9ARCH/307-574
Q64EM6_9ARCH/151-449
Q64NG8_BACFR/48-271
Q64SC3_BACFR/92-355
Q650D5_BACFR/93-352
Q659X5_ECOLX/151-465
Q65CT4_BACLD/156-476
Q65G64_BACLD/93-319
Q65MN5_BACLD/168-478
Q65QI8_MANSM/172-507
Q663Z2_YERPS/162-472
Q66F04_YERPS/160-480
Q67N48_SYMTH/173-497
Q69B21_GEOSE/113-405
Q6D2H4_ERWCT/139-453
Q6D9L7_ERWCT/509-635
Q6D9N1_ERWCT/290-595
Q6EVT0_YERPS/200-528
Q6F777_ACIAD/179-518
Q6G8C5_STAAS/176-481
Q6G8L5_STAAS/65-292
Q6GC53_STAAS/176-481
Q6GD63_STAAS/163-488
Q6GFP1_STAAR/176-481
Q6GFZ5_STAAR/60-305
Q6GJN8_STAAR/176-481
Q6HCN9_BACHK/83-325
Q6I7D2_STAAU/143-464
Q6IVN0_9GAMM/146-448
Q6J5F0_HAEIF/174-397
Q6J5F8_HAEIF/1-128
Q6KI04_MYCMO/180-490
Q6KI06_MYCMO/183-493
Q6L2Y8_PICTO/230-541
Q6LR68_PHOPR/139-459
Q6LTT1_PHOPR/164-498
Q6MH61_BDEBA/157-480
Q6N4G1_RHOPA/300-499
Q6NEG0_CORDI/174-498
Q6RGR4_STRLA/239-562
Q6WN40_KLEPN/189-511
Q6YPV6_ONYPE/1-88
Q6YRQ9_SYNY3/124-438
Q6ZE83_SYNY3/13-342
Q70C68_STRTR/173-483
Q71Z85_LISMF/52-325
Q72BC7_DESVH/157-468
Q72NU2_LEPIC/1-273
Q72TT5_LEPIC/170-480
Q72Z95_BACC1/83-325
Q73D73_BACC1/126-441
Q73D75_BACC1/172-403
Q73J30_TREDE/128-418
Q73QS4_TREDE/135-447
Q74K44_LACJO/85-329
Q7A0L1_STAAW/176-481
Q7A4Y5_STAAN/176-481
Q7A550_STAAN/64-303
Q7B7V5_CAMJE/147-464
Q7BLN9_LACLA/173-483
Q7D6N0_MYCTU/176-503
Q7DAW4_LACLA/163-480
Q7M8H9_WOLSU/240-566
Q7M8S7_WOLSU/90-379
Q7M973_WOLSU/177-483
Q7MJF4_VIBVY/144-464
Q7MJF6_VIBVY/155-468
Q7MJG0_VIBVY/143-426
Q7MNA1_VIBVY/182-508
Q7MPU6_VIBVY/173-496
Q7MQX2_WOLSU/71-361
Q7MUN9_PORGI/291-599
Q7MWQ2_PORGI/234-445
Q7MWQ2_PORGI/424-599
Q7MZH0_PHOLL/170-480
Q7N7I6_PHOLL/97-234
Q7N7J1_PHOLL/504-633
Q7NAH5_MYCGA/171-488
Q7P284_FUSNV/9-319
Q7P351_FUSNV/169-519
Q7P6F8_FUSNV/299-443
Q7P6Q1_FUSNV/47-352
Q7P8C7_FUSNV/99-233
Q7PA88_RICSI/2-131
Q7TTY5_RHOBA/191-350
Q7TXY5_MYCBO/176-503
Q7UE19_RHOBA/183-522
Q7UE34_RHOBA/183-522
Q7UEF0_RHOBA/162-462
Q7UK97_RHOBA/117-445
Q7VCN2_PROMA/149-483
Q7VG88_HELHP/427-703
Q7VG99_HELHP/119-439
Q7VH76_HELHP/94-384
Q7VMQ8_HAEDU/82-251
Q7VP17_HAEDU/288-445
Q7X0F3_AERHY/246-532
Q817B9_BACCR/81-322
Q817S2_BACCR/168-468
Q81KU9_BACAN/83-325
Q820Z7_SHIFL/151-465
Q82HG7_STRAW/164-457
Q82S37_NITEU/146-456
Q82S39_NITEU/147-442
Q82S61_NITEU/167-510
Q82XA2_NITEU/202-531
Q879W4_XYLFT/182-492
Q879W8_XYLFT/174-507
Q87SN4_VIBPA/139-453
Q888E0_PSESM/214-536
Q88BJ9_PSESM/180-530
Q88DS8_PSEPK/139-455
Q88V40_LACPL/97-328
Q88Y53_LACPL/175-478
Q89K95_BRAJA/157-467
Q89YI3_BACTN/53-225
Q89Z39_BACTN/177-482
Q8A4L0_BACTN/83-198
Q8A5B3_BACTN/92-341
Q8CS59_STAES/61-303
Q8CY44_BIFLO/160-481
Q8DAZ9_VIBVU/139-453
Q8DGT0_THEEB/4-59
Q8DGT5_THEEB/177-506
Q8DN91_STRR6/63-312
Q8DQ91_STRR6/149-467
Q8DQX1_STRR6/142-452
Q8DUM7_STRMU/178-500
Q8E8A5_SHEON/16-269
Q8E9K6_SHEON/135-469
Q8EGY1_SHEON/303-613
Q8EJS9_SHEON/132-444
Q8EPB8_OCEIH/84-320
Q8EUU7_MYCPE/142-453
Q8F1D9_LEPIN/170-480
Q8F7P1_LEPIN/1-273
Q8FA86_ECOL6/157-471
Q8FLI1_COREF/323-535
Q8FN21_COREF/175-499
Q8FN22_COREF/121-347
Q8FTX1_COREF/158-473
Q8FUH2_COREF/157-501
Q8FUH3_COREF/139-418
Q8FVJ7_BRUSU/151-473
Q8GAX9_STAAU/176-481
Q8GHX1_PSERE/98-253
Q8GJ86_THEAQ/294-493
Q8GKQ5_ENTFA/73-396
Q8GQC2_LACSK/149-470
Q8K5V8_STRP3/169-478
Q8K774_STRP3/45-195
Q8K7Q0_STRP3/42-199
Q8KBA8_CHLTE/170-480
Q8KD95_CHLTE/3-116
Q8KEL3_CHLTE/164-491
Q8KLM9_STRTR/167-477
Q8KQC8_BORHE/313-577
Q8KRW5_BACPU/2-299
Q8KY29_STRCU/21-358
Q8L3A4_GEOSE/91-369
Q8NW52_STAAW/65-292
Q8NY44_STAAW/176-481
Q8NZE8_STRP8/169-478
Q8NZQ9_STRP8/45-198
Q8P0N7_STRP8/45-199
Q8P2H6_STRP8/46-203
Q8P2X7_STRP8/62-313
Q8P3C9_XANCP/110-467
Q8P6R5_XANCP/158-468
Q8PD74_XANCP/178-501
Q8PIJ7_XANAC/162-494
Q8PSD2_METMA/138-470
Q8PSU5_METMA/169-502
Q8PTH5_METMA/149-468
Q8PTL1_METMA/112-434
Q8PUN8_METMA/133-446
Q8PUY0_METMA/146-467
Q8PWC0_METMA/124-450
Q8PZR3_METMA/199-536
Q8R9Q4_THETN/143-462
Q8RJ26_CAMJE/148-464
Q8RJ67_CAMJE/166-477
Q8RJJ0_CAMJE/148-464
Q8RJJ1_CAMJE/148-348
Q8RJJ3_CAMJE/147-464
Q8RN10_CAMJE/148-464
Q8RN13_CAMJE/148-464
Q8RN18_CAMJE/148-464
Q8RN23_CAMJE/148-464
Q8RN29_CAMJE/147-464
Q8RN35_CAMJE/148-464
Q8RN38_CAMJE/148-464
Q8RNY5_ECOLX/16-168
Q8RPX6_9LACT/841-1181
Q8TN79_METAC/62-390
Q8TP11_METAC/124-449
Q8TTF2_METAC/1-125
Q8VVK9_CORGL/298-610
Q8XB70_ECO57/143-457
Q8XH96_CLOPE/85-270
Q8XTZ9_RALSO/139-475
Q8Y6U9_LISMO/88-325
Q8YCS7_BRUME/161-483
Q8YNG9_NOSS1/157-480
Q8YR33_NOSS1/138-445
Q8YRH3_NOSS1/138-445
Q8YTM7_NOSS1/1-301
Q8YZG1_NOSS1/194-500
Q8Z1H4_SALTI/502-638
Q926N4_LISIN/831-1181
Q92BD3_LISIN/52-325
Q92ED8_LISIN/163-480
Q92FX7_RICCN/1-131
Q92S33_RHIME/141-488
Q932G9_STAAM/176-481
Q939Z3_ACILW/398-697
Q93MP1_LACSK/93-335
Q93P68_9BACT/165-362
Q93R01_9LACT/840-1105
Q97AT9_THEVO/44-347
Q97DE4_CLOAB/1-328
Q97NI2_STRPN/63-312
Q97RD6_STRPN/149-467
Q97S79_STRPN/142-452
Q98PP2_MYCPU/171-483
Q98QD3_MYCPU/171-483
Q98RC7_MYCPU/1-283
Q99Q98_STRP1/45-195
Q99T62_STAAM/176-481
Q99TF1_STAAM/64-303
Q99WH1_STAAN/176-481
Q99Y24_STRP1/169-478
Q9A1T2_STRP1/62-313
Q9AAH8_CAUCR/148-464
Q9APD5_GEOSE/81-383
Q9APD6_GEOSE/314-634
Q9AQE5_9BACI/90-370
Q9CKR9_PASMU/197-529
Q9F2P6_STRCO/165-455
Q9F703_STRTR/174-491
Q9HIK3_THEAC/334-494
Q9HK25_THEAC/1-295
Q9HSR9_HALSA/142-465
Q9I0A7_PSEAE/174-509
Q9JN06_CAMJE/392-716
Q9K001_NEIMB/171-481
Q9K814_BACHD/86-327
Q9KIN3_9LACT/173-483
Q9KJH2_9BACI/10-257
Q9KR74_VIBCH/174-511
Q9P9X8_XYLFA/156-479
Q9P9Z2_XYLFA/180-490
Q9P9Z6_XYLFA/191-374
Q9P9Z7_XYLFA/3-142
Q9PR46_UREPA/1-315
Q9RNW1_STRTR/167-477
Q9RQK2_GEOSE/6-267
Q9S499_9LACT/1-202
Q9V1X8_PYRAB/260-585
Q9V2B5_PYRAB/6-241
Q9XJG2_BPP1/14-170
Q9ZEK8_ECOLX/1-285
Q9ZIL0_HELPY/177-262
Q9ZJ91_HELPJ/133-455
Q9ZJE7_HELPJ/339-492
Q9ZJE7_HELPJ/491-628
Q9ZJN3_HELPJ/289-506
Q9ZKZ6_HELPJ/185-495
Q9ZM08_HELPJ/182-502
T1M1_ECOLX/172-482
T1MD_MYCPN/182-501
T1ME_ECOLX/139-453
T1MH_HAEIN/91-404
T1MH_METJA/201-521
T1MK_ECOLI/122-450
T1MP_ECOLX/172-482
T1M_BACTN/125-428
T1M_SALPO/122-450
T1M_SALTY/122-450
T4BA_BACCO/301-559
Y1220_METJA/225-542
Y132_METJA/2-184
Y3402_METJA/415-469
YTXK_BACSU/94-326
