# Supplementary material for: Contact prediction is hardest for the most informative contacts, but improves with the incorporation of contact potentials
Source: PLoS One. 2018 Jun 28;13(6):e0199585. doi: 10.1371/journal.pone.0199585 (PMC6023208; doi:10.1371/journal.pone.0199585)
Supplement: S1 Data — Each file in the ‘alignments’ directory herein corresponds to a protein family’s alignment and contains the accession number and sequence range of each sequence in the alignment. (TAR.GZ) [file pone.0199585.s001.tar.gz › alignments/SIS]

A0ADC8_STRAM/155-284
A0AFW9_LISW6/108-238
A0AGI1_LISW6/285-414
A0AGI1_LISW6/457-584
A0AGT3_LISW6/65-179
A0AJB4_LISW6/127-258
A0AKA4_LISW6/191-306
A0AKA4_LISW6/33-153
A0AKA5_LISW6/206-295
A0AKA5_LISW6/33-162
A0AM34_LISW6/127-258
A0AM99_LISW6/107-235
A0AXQ8_BURCH/289-418
A0AXQ8_BURCH/461-592
A0AZL0_BURCH/286-415
A0AZL0_BURCH/459-587
A0AZS0_BURCH/142-273
A0B1G3_BURCH/130-257
A0B1Y0_BURCH/131-263
A0B9S2_METTP/290-417
A0B9S2_METTP/460-588
A0E7G4_PARTE/321-450
A0E7G4_PARTE/502-637
A0JKZ2_SERMA/107-181
A0JVN3_ARTS2/42-165
A0JVW9_ARTS2/140-272
A0JVX9_ARTS2/307-436
A0JVX9_ARTS2/479-614
A0JZ21_ARTS2/306-435
A0JZ21_ARTS2/478-613
A0K0I4_ARTS2/118-245
A0K0Z5_ARTS2/144-275
A0K1B4_ARTS2/48-171
A0K4I5_BURCH/122-251
A0K5E1_BURCH/464-593
A0K6F2_BURCH/284-414
A0K6F2_BURCH/457-588
A0K6Q6_BURCH/170-297
A0KAG4_BURCH/148-278
A0KAK9_BURCH/43-175
A0KAP6_BURCH/192-321
A0KAP6_BURCH/34-160
A0KB53_BURCH/284-413
A0KB53_BURCH/457-588
A0KFB6_AERHH/131-261
A0KGG3_AERHH/225-358
A0KGG3_AERHH/50-191
A0KHY8_AERHH/127-256
A0KQ16_AERHH/47-179
A0KQX0_AERHH/289-419
A0KQX0_AERHH/462-593
A0KSZ6_SHESA/41-173
A0KX63_SHESA/124-253
A0KYQ7_SHESA/235-327
A0KYQ7_SHESA/62-206
A0KZW8_SHESA/198-296
A0KZW8_SHESA/39-166
A0L2S3_SHESA/289-419
A0L2S3_SHESA/461-592
A0LCY2_MAGSM/42-174
A0LD97_MAGSM/290-419
A0LD97_MAGSM/462-593
A0LE58_SYNFM/69-201
A0LLF6_SYNFM/291-418
A0LLF6_SYNFM/463-593
A0LRQ8_ACIC1/325-453
A0LRQ8_ACIC1/496-631
A0LS31_ACIC1/53-178
A0LSB9_ACIC1/202-328
A0LSB9_ACIC1/42-170
A0LYX9_GRAFK/39-172
A0M790_GRAFK/295-424
A0M790_GRAFK/467-598
A0NHW1_OENOE/289-418
A0NHW1_OENOE/454-582
A0NI93_OENOE/29-169
A0NIU0_OENOE/108-236
A0NK74_OENOE/109-211
A0NKG5_OENOE/126-255
A0NM65_9RHOB/133-260
A0NN32_9RHOB/155-280
A0NNL8_9RHOB/58-191
A0NQG5_9RHOB/124-254
A0NQH9_9RHOB/204-298
A0NQH9_9RHOB/48-170
A0NSW8_9RHOB/287-416
A0NSW8_9RHOB/459-591
A0NZ91_9RHOB/209-302
A0P086_9RHOB/138-264
A0P3Q7_9RHOB/143-273
A0P426_9RHOB/125-253
A0PMD7_MYCUA/301-430
A0PMD7_MYCUA/473-607
A0PXZ7_CLONN/288-417
A0PXZ7_CLONN/460-591
A0Q0L4_CLONN/135-264
A0Q2D8_CLONN/227-359
A0Q2D8_CLONN/54-193
A0Q566_FRATN/290-420
A0Q566_FRATN/463-595
A0Q6V1_FRATN/197-322
A0Q6V1_FRATN/35-164
A0Q788_FRATN/41-172
A0QKS4_MYCA1/300-429
A0QKS4_MYCA1/472-606
A0QNX0_MYCS2/137-266
A0QPP9_MYCS2/290-414
A0QPP9_MYCS2/458-577
A0QPT5_MYCS2/217-309
A0QPT5_MYCS2/52-188
A0R338_MYCS2/38-161
A0R4X4_MYCS2/292-414
A0R4X4_MYCS2/458-549
A0R8M5_BACAH/286-414
A0R8M5_BACAH/456-583
A0RA80_BACAH/129-260
A0RDP5_BACAH/1-87
A0RNJ2_CAMFF/291-417
A0RNJ2_CAMFF/463-586
A0RRT4_CAMFF/45-176
A0RV56_CENSY/71-159
A0RW31_CENSY/177-259
A0RY03_CENSY/279-407
A0RY03_CENSY/441-568
A0XZD3_9GAMM/38-171
A0Y0P4_9GAMM/289-419
A0Y0P4_9GAMM/458-589
A0Y3H1_9GAMM/199-296
A0Y3H1_9GAMM/38-166
A0Y927_9GAMM/127-256
A0Y949_9GAMM/291-420
A0Y949_9GAMM/462-593
A0YBK7_9GAMM/115-245
A0YET4_9GAMM/41-173
A0YKZ0_LYNSP/318-454
A0YKZ0_LYNSP/499-630
A0YNK6_LYNSP/202-332
A0YNK6_LYNSP/37-166
A0Z2W4_9GAMM/286-414
A0Z2W4_9GAMM/458-589
A0Z4E2_9GAMM/128-257
A0Z7F6_9GAMM/40-172
A0ZCQ8_NODSP/303-439
A0ZCQ8_NODSP/484-615
A0ZNS9_PHOPO/130-266
A1A0M1_BIFAA/306-433
A1A0M1_BIFAA/478-612
A1AC14_ECOK1/124-253
A1AE91_ECOK1/152-282
A1AEP8_ECOK1/38-170
A1AF25_ECOK1/39-171
A1AFK5_ECOK1/64-196
A1AFU7_ECOK1/137-263
A1AG45_ECOK1/220-357
A1AG45_ECOK1/48-189
A1AG98_ECOK1/45-177
A1AHR1_ECOK1/289-419
A1AHR1_ECOK1/461-592
A1AI01_ECOK1/43-169
A1AI04_ECOK1/126-256
A1AIT6_ECOK1/148-278
A1AK63_PELPD/289-418
A1AK63_PELPD/461-592
A1AMM7_PELPD/35-167
A1AVJ3_RUTMC/43-175
A1AXE1_RUTMC/292-423
A1AXE1_RUTMC/466-598
A1AYM0_PARDP/131-261
A1AZN7_PARDP/284-413
A1AZN7_PARDP/457-588
A1B115_PARDP/17-109
A1B4W9_PARDP/198-291
A1B4W9_PARDP/37-165
A1B5A1_PARDP/37-169
A1B8L9_PARDP/144-269
A1BAR1_PARDP/135-263
A1BB20_PARDP/140-271
A1BB42_PARDP/172-302
A1BDI3_CHLPD/43-174
A1BJL6_CHLPD/314-442
A1BJL6_CHLPD/486-617
A1BJT3_CHLPD/303-432
A1BJT3_CHLPD/474-605
A1CE23_ASPCL/374-503
A1CE23_ASPCL/546-676
A1CTM3_ASPCL/77-216
A1D114_NEOFI/96-217
A1DM30_NEOFI/374-503
A1DM30_NEOFI/546-675
A1DMT4_NEOFI/93-232
A1EJA1_VIBCH/124-253
A1ELZ0_VIBCH/42-175
A1EML6_VIBCH/123-253
A1END8_VIBCH/129-258
A1EQW9_VIBCH/289-419
A1EQW9_VIBCH/462-593
A1F189_VIBCH/123-253
A1F5S3_VIBCH/124-253
A1F640_VIBCH/129-258
A1F979_VIBCH/289-419
A1F979_VIBCH/462-593
A1FA13_VIBCH/42-175
A1HM41_9FIRM/126-256
A1HQR6_9FIRM/289-418
A1HQR6_9FIRM/465-592
A1HRJ2_9FIRM/35-167
A1HSQ6_9FIRM/132-262
A1HTD9_9FIRM/127-253
A1ISI8_NEIMA/123-252
A1ITW3_NEIMA/40-172
A1JKL2_YERE8/126-256
A1JKL7_YERE8/124-211
A1JKU6_YERE8/38-170
A1JL63_YERE8/138-268
A1JLJ3_YERE8/107-231
A1JQZ2_YERE8/131-261
A1JRC0_YERE8/42-174
A1JRG1_YERE8/124-253
A1JSL2_YERE8/142-272
A1JTC1_YERE8/289-419
A1JTC1_YERE8/461-592
A1K3K6_AZOSB/47-179
A1KBP6_AZOSB/289-418
A1KBP6_AZOSB/461-592
A1KPC3_MYCBP/300-429
A1KPC3_MYCBP/472-607
A1KR58_NEIMF/292-420
A1KR58_NEIMF/464-595
A1KUK9_NEIMF/135-264
A1KVT2_NEIMF/40-172
A1R1Y6_ARTAT/193-291
A1R1Y6_ARTAT/35-156
A1R239_ARTAT/44-166
A1R419_ARTAT/123-231
A1R4S8_ARTAT/35-160
A1R8P7_ARTAT/313-441
A1R8P7_ARTAT/485-619
A1RA62_ARTAT/106-237
A1RBX9_ARTAT/141-271
A1RJX6_SHESW/124-253
A1RMK8_SHESW/198-296
A1RMK8_SHESW/40-166
A1RNM0_SHESW/41-173
A1RQA5_SHESW/289-419
A1RQA5_SHESW/461-592
A1RRM4_PYRIL/288-416
A1RRM4_PYRIL/456-586
A1RUV1_PYRIL/38-149
A1RV15_PYRIL/35-151
A1RWB5_THEPD/293-421
A1RWB5_THEPD/466-596
A1RXF8_THEPD/38-155
A1RXY2_THEPD/33-129
A1RZ63_THEPD/284-414
A1RZ63_THEPD/458-589
A1S446_SHEAM/200-294
A1S446_SHEAM/39-166
A1S4U7_SHEAM/238-338
A1S4U7_SHEAM/64-207
A1S6L2_SHEAM/124-253
A1SA79_SHEAM/41-173
A1SBT5_SHEAM/289-419
A1SBT5_SHEAM/461-592
A1SF10_NOCSJ/185-284
A1SF10_NOCSJ/31-151
A1SF34_NOCSJ/291-420
A1SF34_NOCSJ/464-597
A1SQL2_NOCSJ/290-416
A1SQL2_NOCSJ/459-593
A1SR44_PSYIN/290-420
A1SR44_PSYIN/463-594
A1SSK5_PSYIN/44-176
A1SX82_PSYIN/124-253
A1SXE5_PSYIN/120-245
A1T562_MYCVP/298-427
A1T562_MYCVP/470-603
A1T978_MYCVP/132-260
A1TKQ1_ACIAC/128-255
A1TMQ4_ACIAC/138-267
A1TNG1_ACIAC/129-256
A1TUD9_ACIAC/309-438
A1TUD9_ACIAC/481-612
A1TWH8_ACIAC/55-187
A1U1P8_MARAV/133-262
A1U466_MARAV/45-177
A1U7H1_MARAV/290-419
A1U7H1_MARAV/462-593
A1U9F4_MYCSK/133-261
A1UC11_MYCSK/297-426
A1UC11_MYCSK/469-604
A1UGR9_MYCSK/43-175
A1UIF0_MYCSK/288-414
A1UIF0_MYCSK/458-542
A1URQ2_BARBK/49-182
A1USU9_BARBK/287-415
A1USU9_BARBK/458-590
A1UVL3_BURMS/141-270
A1UZM0_BURMS/43-175
A1UZT8_BURMS/192-312
A1UZT8_BURMS/31-160
A1V0G2_BURMS/122-251
A1V1M0_BURMS/443-572
A1V2W4_BURMS/310-440
A1V2W4_BURMS/483-614
A1V3H6_BURMS/146-273
A1V764_BURMS/133-262
A1V7Z1_BURMS/290-419
A1V7Z1_BURMS/462-593
A1V9Y7_DESVV/290-418
A1V9Y7_DESVV/462-586
A1VGM9_DESVV/60-192
A1VHA3_DESVV/43-176
A1VJM8_POLNA/297-427
A1VJM8_POLNA/470-601
A1VJZ3_POLNA/126-255
A1VUM9_POLNA/146-274
A1VUS0_POLNA/46-178
A1W3R2_ACISJ/316-445
A1W3R2_ACISJ/488-619
A1W3W3_ACISJ/128-255
A1WDA8_ACISJ/50-181
A1WE89_VEREI/49-181
A1WIS5_VEREI/127-255
A1WJM6_VEREI/127-256
A1WL40_VEREI/141-268
A1WLJ3_VEREI/353-482
A1WLJ3_VEREI/525-656
A1WN53_VEREI/126-256
A1WPP9_VEREI/138-267
A1WR14_VEREI/171-298
A1WRM9_VEREI/136-269
A1WYX3_HALHL/55-187
A1WZS7_HALHL/290-420
A1WZS7_HALHL/461-592
A1YR02_9ENTR/289-419
A1YR02_9ENTR/461-592
A1YSE8_STRSU/5-70
A1YYM2_9AGAR/379-507
A1YYM2_9AGAR/553-680
A1ZEV6_9BACT/31-121
A1ZGJ9_9BACT/109-211
A1ZXT7_9BACT/291-420
A1ZXT7_9BACT/464-594
A2BLF2_HYPBU/291-420
A2BLF2_HYPBU/464-561
A2BM61_HYPBU/38-146
A2BMR0_HYPBU/32-119
A2BTI8_PROMS/304-441
A2BTI8_PROMS/485-614
A2BYZ0_PROM5/304-441
A2BYZ0_PROM5/485-614
A2C554_PROM1/306-444
A2C554_PROM1/488-617
A2CCS1_PROM3/55-185
A2CCX4_PROM3/306-444
A2CCX4_PROM3/488-617
A2DZU8_TRIVA/380-509
A2DZU8_TRIVA/551-685
A2FNJ6_TRIVA/380-509
A2FNJ6_TRIVA/552-686
A2G3K2_TRIVA/391-520
A2G3K2_TRIVA/554-685
A2P774_VIBCH/124-253
A2P7A9_VIBCH/123-253
A2P8L0_VIBCH/289-419
A2P8L0_VIBCH/462-593
A2PA40_VIBCH/129-258
A2PCR5_VIBCH/1-85
A2PPR6_VIBCH/129-258
A2PQL8_VIBCH/42-175
A2PRN6_VIBCH/289-419
A2PRN6_VIBCH/462-593
A2PUT1_VIBCH/124-253
A2QH83_ASPNC/383-512
A2QH83_ASPNC/554-684
A2QWV5_ASPNC/95-233
A2RBI3_ASPNC/374-503
A2RBI3_ASPNC/546-675
A2RCG9_STRPG/121-256
A2RE68_STRPG/287-416
A2RE68_STRPG/459-587
A2RFF5_STRPG/55-194
A2RIE4_LACLM/109-237
A2RIE8_LACLM/105-229
A2RIN1_LACLM/106-213
A2RKL9_LACLM/33-160
A2RKU1_LACLM/118-246
A2RL41_LACLM/126-257
A2RL75_LACLM/104-230
A2RLC5_LACLM/288-417
A2RLC5_LACLM/461-588
A2RLY5_LACLM/110-239
A2RNB7_LACLM/103-206
A2RNY9_LACLM/126-256
A2RPZ7_HERSE/58-190
A2RW08_BURM9/131-262
A2RWJ1_BURM9/141-270
A2S3B2_BURM9/146-273
A2S3W2_BURM9/317-447
A2S3W2_BURM9/490-621
A2S5I8_BURM9/129-258
A2S662_BURM9/192-312
A2S662_BURM9/31-160
A2S6D2_BURM9/43-175
A2S7T7_BURM9/290-419
A2S7T7_BURM9/462-593
A2S8K1_BURM9/133-262
A2S9F0_BURM9/443-572
A2SD83_METPP/299-428
A2SD83_METPP/471-602
A2SMH3_METPP/56-188
A2SR80_METLZ/274-401
A2SR80_METLZ/432-563
A2SS56_METLZ/36-145
A2TRL4_9FLAO/295-424
A2TRL4_9FLAO/467-598
A2TTM1_9FLAO/39-172
A2TTZ8_9FLAO/121-223
A2TYN3_9FLAO/298-427
A2TYN3_9FLAO/470-601
A2U0U8_9FLAO/105-209
A2U1Y9_9FLAO/40-172
A2V728_HAELO/376-505
A2V728_HAELO/547-678
A2VPL8_MYCTU/300-429
A2VPL8_MYCTU/472-607
A2VR72_9BURK/338-468
A2VR72_9BURK/511-642
A2VS70_9BURK/464-593
A2VSX8_9BURK/122-251
A2VUU7_9BURK/284-414
A2VUU7_9BURK/457-588
A2VVA5_9BURK/201-330
A2VVA5_9BURK/43-169
A2VVD7_9BURK/129-261
A2VVH3_9BURK/148-278
A2VZF6_9BURK/142-273
A2W112_9BURK/289-418
A2W112_9BURK/461-592
A2W3T0_9BURK/131-263
A2W478_9BURK/132-259
A2W6X1_9BURK/284-414
A2W6X1_9BURK/457-588
A2W7D8_9BURK/68-200
A2W7G7_9BURK/147-277
A2WAU1_9BURK/260-387
A2WCP3_9BURK/122-251
A2WEG0_9BURK/142-273
A2WFY6_9BURK/131-258
A2WHE2_9BURK/289-418
A2WHE2_9BURK/461-592
A2WIC6_9BURK/285-414
A2WIC6_9BURK/457-588
A2X142_ORYSI/53-190
A3CEN7_ORYSJ/359-488
A3CEN7_ORYSJ/530-663
A3CK19_STRSV/232-326
A3CK19_STRSV/56-198
A3CK40_STRSV/121-253
A3CQM0_STRSV/287-416
A3CQM0_STRSV/459-586
A3CTD9_METMJ/37-139
A3CVN6_METMJ/47-156
A3CXQ4_METMJ/273-400
A3CXQ4_METMJ/431-562
A3D1J4_SHEB5/198-296
A3D1J4_SHEB5/39-166
A3D4S5_SHEB5/124-253
A3D8S5_SHEB5/41-173
A3DAQ9_SHEB5/289-419
A3DAQ9_SHEB5/461-592
A3DDB2_CLOTH/132-260
A3DEL5_CLOTH/287-416
A3DEL5_CLOTH/459-590
A3DLI7_STAMF/39-153
A3DMM3_STAMF/291-420
A3DMM3_STAMF/453-595
A3DNP1_STAMF/27-148
A3DPP9_STAMF/291-420
A3DPP9_STAMF/465-590
A3EHZ8_VIBCH/123-253
A3EJN3_VIBCH/124-253
A3EKQ7_VIBCH/42-175
A3ELS5_VIBCH/289-419
A3ELS5_VIBCH/462-593
A3ELW8_VIBCH/129-258
A3ERU9_9BACT/290-420
A3ERU9_9BACT/465-554
A3ESN0_9BACT/42-174
A3EU24_9BACT/293-417
A3EU24_9BACT/456-542
A3F588_ARTSF/17-148
A3GF82_PICST/50-187
A3GJ27_VIBCH/124-253
A3GLM5_VIBCH/123-253
A3GM85_VIBCH/42-175
A3GNV1_VIBCH/129-258
A3GRC1_VIBCH/289-419
A3GRC1_VIBCH/462-593
A3GW55_VIBCH/123-253
A3GXI7_VIBCH/129-258
A3GYM7_VIBCH/124-253
A3GZ36_VIBCH/289-419
A3GZ36_VIBCH/462-593
A3GZV6_VIBCH/42-175
A3HVD2_9BACT/293-422
A3HVD2_9BACT/465-596
A3I1D9_9BACT/40-172
A3I503_9BACI/188-289
A3I503_9BACI/23-153
A3I731_9BACI/286-414
A3I731_9BACI/456-583
A3I9J7_9BACI/127-252
A3IB77_9BACI/131-258
A3ID85_9BACI/127-258
A3IP15_9CHRO/301-435
A3IP15_9CHRO/480-611
A3J145_9FLAO/91-209
A3J1P4_9FLAO/39-172
A3J3P7_9FLAO/295-424
A3J3P7_9FLAO/467-598
A3JGM7_9ALTE/132-259
A3JGZ4_9ALTE/290-420
A3JGZ4_9ALTE/463-593
A3JK91_9ALTE/42-174
A3JKP0_9ALTE/136-265
A3JLT4_9RHOB/135-263
A3JMG5_9RHOB/42-174
A3JUH7_9RHOB/285-414
A3JUH7_9RHOB/457-589
A3JX79_9RHOB/142-269
A3K0B5_9RHOB/132-260
A3K1A1_9RHOB/285-413
A3K1A1_9RHOB/456-588
A3K7F7_9RHOB/198-325
A3K7F7_9RHOB/42-165
A3K883_9RHOB/131-257
A3K9G0_9RHOB/132-262
A3K9H4_9RHOB/120-251
A3KJZ0_STRAM/31-151
A3KWK6_PSEAE/125-254
A3L185_PSEAE/290-420
A3L185_PSEAE/463-594
A3L1C5_PSEAE/131-255
A3L1I8_PSEAE/124-253
A3L4E2_PSEAE/42-174
A3L6I3_PSEAE/125-254
A3LEL0_PSEAE/197-300
A3LEL0_PSEAE/38-165
A3LG50_PSEAE/124-253
A3LGB7_PSEAE/131-255
A3LGF6_PSEAE/290-420
A3LGF6_PSEAE/463-594
A3LL39_PSEAE/42-174
A3LUH0_PICST/375-504
A3LUH0_PICST/547-679
A3M420_ACIBT/40-172
A3MA40_ACIBT/198-232
A3MA41_ACIBT/1-38
A3MA41_ACIBT/81-212
A3ME62_BURM7/141-270
A3MER6_BURM7/131-262
A3MIK1_BURM7/317-447
A3MIK1_BURM7/490-621
A3MJ60_BURM7/146-273
A3MMP8_BURM7/443-572
A3MND5_BURM7/290-419
A3MND5_BURM7/462-593
A3MNS8_BURM7/133-262
A3MPH3_BURM7/122-251
A3MQ61_BURM7/192-312
A3MQ61_BURM7/31-160
A3MQD1_BURM7/43-175
A3MTR6_PYRCJ/69-149
A3MUB7_PYRCJ/38-150
A3MUV8_PYRCJ/287-415
A3MUV8_PYRCJ/455-585
A3MZA5_ACTP2/36-168
A3N070_ACTP2/132-262
A3N2M4_ACTP2/36-168
A3N2S9_ACTP2/289-419
A3N2S9_ACTP2/462-593
A3N4V5_BURP6/290-419
A3N4V5_BURP6/462-593
A3N5G8_BURP6/192-312
A3N5G8_BURP6/31-160
A3N5L7_BURP6/43-175
A3N5T8_BURP6/133-262
A3N7Z9_BURP6/317-447
A3N7Z9_BURP6/490-621
A3N8M9_BURP6/146-273
A3NCE3_BURP6/464-593
A3ND01_BURP6/39-171
A3NDJ9_BURP6/122-251
A3NHY7_BURP6/131-262
A3NKI1_BURP6/141-270
A3NNG3_BURP6/284-414
A3NNG3_BURP6/457-588
A3NQJ8_BURP0/290-419
A3NQJ8_BURP0/462-593
A3NR65_BURP0/192-312
A3NR65_BURP0/31-160
A3NRB3_BURP0/43-175
A3NRI4_BURP0/133-262
A3NTR0_BURP0/322-452
A3NTR0_BURP0/495-626
A3NUD1_BURP0/146-273
A3NY73_BURP0/464-593
A3NYR5_BURP0/39-171
A3NZB0_BURP0/122-251
A3P3J3_BURP0/131-262
A3P646_BURP0/141-270
A3P8W0_BURP0/286-416
A3P8W0_BURP0/459-590
A3PE82_PROM0/95-179
A3PF97_PROM0/304-441
A3PF97_PROM0/485-614
A3PFV0_RHOS1/186-308
A3PIE3_RHOS1/130-258
A3PIV8_RHOS1/282-411
A3PIV8_RHOS1/454-586
A3PNK0_RHOS1/41-173
A3PQG1_RHOS1/131-257
A3PQM1_RHOS1/141-268
A3PT11_MYCSJ/133-261
A3PVP2_MYCSJ/297-426
A3PVP2_MYCSJ/469-604
A3Q0B9_MYCSJ/43-175
A3Q1W4_MYCSJ/288-414
A3Q1W4_MYCSJ/458-542
A3QEL7_SHELP/124-253
A3QI74_SHELP/41-173
A3QJQ4_SHELP/289-419
A3QJQ4_SHELP/461-592
A3RNT1_RALSO/125-254
A3RPN6_RALSO/291-421
A3RPN6_RALSO/464-595
A3RPX0_RALSO/130-257
A3RVE6_RALSO/162-293
A3RXU2_RALSO/161-289
A3S800_9RHOB/129-256
A3S9B7_9RHOB/38-170
A3SBJ5_9RHOB/285-414
A3SBJ5_9RHOB/457-589
A3SEK0_9RHOB/131-260
A3SIM7_9RHOB/135-264
A3SJ61_9RHOB/128-244
A3SL08_9RHOB/40-173
A3SNG5_9RHOB/137-264
A3SNI3_9RHOB/278-407
A3SNI3_9RHOB/450-582
A3SRH7_9RHOB/133-260
A3SSW2_9RHOB/129-256
A3SU78_9RHOB/38-170
A3SWZ2_9RHOB/285-414
A3SWZ2_9RHOB/457-589
A3T0H0_9RHOB/131-260
A3T226_9RHOB/43-176
A3TI85_9MICO/138-268
A3TIB2_9MICO/209-299
A3TIB2_9MICO/50-177
A3TIM7_9MICO/210-336
A3TIM7_9MICO/51-179
A3TJF9_9MICO/31-152
A3TM76_9MICO/128-255
A3TQ23_9MICO/295-423
A3TQ23_9MICO/467-602
A3TUS5_9RHOB/131-257
A3TY80_9RHOB/46-178
A3U1J8_9RHOB/287-414
A3U1J8_9RHOB/458-590
A3U555_CROAH/295-424
A3U555_CROAH/467-598
A3U924_CROAH/105-210
A3UAJ2_CROAH/40-172
A3UH13_9RHOB/288-415
A3UH13_9RHOB/458-590
A3UH17_9RHOB/49-178
A3UNP8_VIBSP/123-273
A3UTF8_VIBSP/40-172
A3UW35_VIBSP/124-253
A3V0H7_VIBSP/289-419
A3V0H7_VIBSP/462-593
A3V1X8_9RHOB/131-262
A3V283_9RHOB/39-172
A3V7M9_9RHOB/285-414
A3V7M9_9RHOB/457-589
A3VAL1_9RHOB/40-173
A3VFQ4_9RHOB/123-250
A3VI70_9RHOB/287-416
A3VI70_9RHOB/459-591
A3VXU3_9RHOB/48-180
A3W726_9RHOB/163-291
A3W778_9RHOB/286-415
A3W778_9RHOB/458-590
A3W9P5_9SPHN/286-415
A3W9P5_9SPHN/458-590
A3WGF3_9SPHN/47-179
A3WL24_9GAMM/124-253
A3WNP7_9GAMM/290-420
A3WNP7_9GAMM/462-593
A3WPY1_9GAMM/41-173
A3WXV8_9BRAD/44-177
A3X1V4_9BRAD/287-416
A3X1V4_9BRAD/459-591
A3X377_9RHOB/140-269
A3X746_9RHOB/41-172
A3X7Q3_9RHOB/286-415
A3X7Q3_9RHOB/458-590
A3X9W6_9RHOB/154-279
A3XG11_9RHOB/132-260
A3XGH0_LEEBM/40-172
A3XPR6_LEEBM/43-165
A3XQA7_LEEBM/296-425
A3XQA7_LEEBM/469-599
A3XSI7_9VIBR/52-192
A3XXA2_9VIBR/124-253
A3Y183_9VIBR/40-172
A3Y2Q6_9VIBR/289-419
A3Y2Q6_9VIBR/462-593
A3Y470_9VIBR/113-242
A3Y4U2_9GAMM/128-257
A3YA05_9GAMM/37-169
A3YAV7_9GAMM/290-419
A3YAV7_9GAMM/462-593
A3YC92_9GAMM/55-187
A3YDZ1_9GAMM/126-253
A3YK49_CAMJE/36-168
A3YLS9_CAMJE/285-414
A3YLS9_CAMJE/457-574
A3YPV6_CAMJE/285-414
A3YPV6_CAMJE/457-574
A3YS46_CAMJE/36-168
A3YXS9_9SYNE/313-451
A3YXS9_9SYNE/495-624
A3YXV2_9SYNE/37-169
A3Z492_9SYNE/300-438
A3Z492_9SYNE/483-611
A3Z4D8_9SYNE/38-169
A3ZC84_CAMJE/285-414
A3ZC84_CAMJE/457-574
A3ZCD9_CAMJE/36-168
A3ZGL3_CAMJE/36-168
A3ZGU3_CAMJE/285-414
A3ZGU3_CAMJE/457-574
A3ZL92_9PLAN/51-182
A3ZYL7_9PLAN/305-433
A3ZYL7_9PLAN/476-607
A4A5C9_9GAMM/40-172
A4A977_9GAMM/286-415
A4A977_9GAMM/457-588
A4AD75_9GAMM/130-259
A4AG13_9ACTN/136-264
A4ALW5_9ACTN/293-419
A4ALW5_9ACTN/465-581
A4ASW9_MARSH/107-209
A4AV88_MARSH/40-172
A4AWC4_MARSH/295-424
A4AWC4_MARSH/467-598
A4B927_9GAMM/288-418
A4B927_9GAMM/460-591
A4BC82_9GAMM/40-172
A4BGM7_9GAMM/126-255
A4BNZ1_9GAMM/286-416
A4BNZ1_9GAMM/458-589
A4BQL6_9GAMM/53-185
A4BRU8_9GAMM/49-181
A4BX27_9FLAO/299-427
A4BX27_9FLAO/471-601
A4C1H7_9FLAO/40-172
A4C2Q6_9FLAO/104-208
A4CAD1_9GAMM/121-248
A4CDR6_9GAMM/298-428
A4CDR6_9GAMM/467-598
A4CF27_9GAMM/39-171
A4CIR7_ROBBH/295-424
A4CIR7_ROBBH/467-598
A4CMV1_ROBBH/40-172
A4CPY4_ROBBH/126-210
A4CT80_SYNPV/56-188
A4CTH6_SYNPV/301-438
A4CTH6_SYNPV/482-611
A4E6N7_9ACTN/144-274
A4E7P8_9ACTN/37-117
A4E9T5_9ACTN/37-117
A4E9U3_9ACTN/189-290
A4E9U3_9ACTN/22-133
A4E9U8_9ACTN/23-148
A4EAC5_9ACTN/129-260
A4EB86_9ACTN/294-423
A4EB86_9ACTN/467-598
A4EBN8_9ACTN/128-260
A4EBY4_9ACTN/209-291
A4ED06_9ACTN/228-301
A4ED06_9ACTN/55-192
A4EH38_9RHOB/39-172
A4ENB1_9RHOB/286-415
A4ENB1_9RHOB/458-590
A4EPA8_9RHOB/53-170
A4EQX7_9RHOB/112-242
A4ET87_9RHOB/40-172
A4EUM4_9RHOB/143-269
A4EUM8_9RHOB/119-239
A4EUR5_9RHOB/203-323
A4EUR5_9RHOB/38-167
A4EX55_9RHOB/125-253
A4EYR2_9RHOB/286-415
A4EYR2_9RHOB/458-590
A4F6M8_SACEN/139-269
A4F722_SACEN/205-329
A4F722_SACEN/44-171
A4FI47_SACEN/144-272
A4FJ87_SACEN/118-250
A4FN62_SACEN/174-244
A4FN62_SACEN/32-151
A4FPF8_SACEN/296-425
A4FPF8_SACEN/468-602
A4G0P0_METM5/289-415
A4G0P0_METM5/456-549
A4G425_HERAR/122-251
A4G9M6_HERAR/58-190
A4G9W9_HERAR/284-414
A4G9W9_HERAR/457-588
A4GJ53_9DELT/54-186
A4GW58_BIFLO/306-433
A4GW58_BIFLO/478-612
A4GW59_BIFBI/306-433
A4GW59_BIFBI/478-612
A4H4Q8_LEIBR/350-479
A4H4Q8_LEIBR/522-653
A4HSY7_LEIIN/350-479
A4HSY7_LEIIN/522-653
A4IJN5_GEOTN/286-415
A4IJN5_GEOTN/457-583
A4INF7_GEOTN/30-154
A4IPI3_GEOTN/129-260
A4IT25_GEOTN/107-230
A4ITA9_GEOTN/111-235
A4IX41_FRATW/41-172
A4IYD7_FRATW/197-320
A4IYD7_FRATW/35-164
A4IZM6_FRATW/290-420
A4IZM6_FRATW/463-595
A4J191_DESRM/289-418
A4J191_DESRM/461-592
A4JBI6_BURVG/122-251
A4JC89_BURVG/464-593
A4JDP8_BURVG/170-297
A4JHT4_BURVG/148-278
A4JHX9_BURVG/43-175
A4JI15_BURVG/192-318
A4JI15_BURVG/34-160
A4JIF8_BURVG/284-414
A4JIF8_BURVG/457-588
A4JL11_BURVG/289-418
A4JL11_BURVG/461-592
A4JLH1_BURVG/284-414
A4JLH1_BURVG/457-588
A4JMW6_BURVG/286-415
A4JMW6_BURVG/459-587
A4JN21_BURVG/142-273
A4JPM3_BURVG/129-257
A4JQ39_BURVG/131-258
A4JTS2_BURVG/130-258
A4KLW3_MYCTU/300-429
A4KLW3_MYCTU/472-607
A4KQ48_FRATU/290-420
A4KQ48_FRATU/463-595
A4KR17_FRATU/197-320
A4KR17_FRATU/35-164
A4KSE2_FRATU/41-172
A4LG47_BURPS/284-414
A4LG47_BURPS/457-588
A4LI73_BURPS/131-262
A4LJ56_BURPS/133-262
A4LJE0_BURPS/43-175
A4LJJ3_BURPS/195-315
A4LJJ3_BURPS/34-163
A4LQR2_BURPS/141-270
A4LTI0_BURPS/290-419
A4LTI0_BURPS/462-593
A4ME01_BURPS/464-593
A4MEK0_BURPS/39-171
A4MF50_BURPS/122-251
A4MGF3_BURPS/146-273
A4MH25_BURPS/337-467
A4MH25_BURPS/510-641
A4MX54_HAEIF/132-262
A4MY62_HAEIF/289-419
A4MY62_HAEIF/462-558
A4MZE4_HAEIF/36-168
A4N2P0_HAEIF/289-419
A4N2P0_HAEIF/462-593
A4N5Q3_HAEIF/1-85
A4N655_HAEIF/132-262
A4N922_HAEIF/289-419
A4N922_HAEIF/462-593
A4NAZ8_HAEIF/36-168
A4NBL2_HAEIF/132-262
A4NE39_HAEIF/36-168
A4NE65_HAEIF/289-419
A4NE65_HAEIF/462-593
A4NGF9_HAEIF/132-262
A4NJC1_HAEIF/289-419
A4NJC1_HAEIF/462-593
A4NN61_HAEIF/36-168
A4NNP8_HAEIF/1-119
A4NR53_HAEIF/289-419
A4NR53_HAEIF/462-593
A4NS78_HAEIF/36-168
A4NTU2_HAEIF/132-262
A4NVN6_HAEIF/210-341
A4NVN6_HAEIF/37-167
A4NWV6_HAEIF/115-217
A4NXR8_HAEIF/1-111
A4NYS6_HAEIF/1-119
A4QE44_CORGB/134-264
A4QFX9_CORGB/301-429
A4QFX9_CORGB/473-608
A4RFJ3_MAGO7/386-515
A4RFJ3_MAGO7/558-688
A4RXZ5_OSTLU/364-493
A4RXZ5_OSTLU/535-669
A4SCF6_PROVI/295-424
A4SCF6_PROVI/466-597
A4SGD0_PROVI/40-171
A4SHX2_AERS4/47-179
A4SKK2_AERS4/125-254
A4STN5_AERS4/289-419
A4STN5_AERS4/462-593
A4T055_POLSQ/45-178
A4T0D8_POLSQ/291-419
A4T0D8_POLSQ/462-593
A4TEL5_MYCGI/300-429
A4TEL5_MYCGI/472-605
A4THA2_YERPP/39-171
A4THH7_YERPP/74-206
A4TIH5_YERPP/224-361
A4TIH5_YERPP/52-193
A4TJJ3_YERPP/176-305
A4TMJ1_YERPP/138-268
A4TMY2_YERPP/125-255
A4TNF2_YERPP/107-231
A4TP32_YERPP/140-267
A4TPP4_YERPP/123-250
A4TSJ6_YERPP/289-419
A4TSJ6_YERPP/461-592
A4TZZ3_9PROT/286-415
A4TZZ3_9PROT/458-590
A4VFY9_PSEU5/92-221
A4VID2_PSEU5/34-166
A4VQ75_PSEU5/104-233
A4VS57_PSEU5/290-425
A4VS57_PSEU5/468-599
A4VSS4_STRSY/217-314
A4VSS4_STRSY/41-182
A4VTS6_STRSY/289-418
A4VTS6_STRSY/461-589
A4VW77_STRSY/41-152
A4VXR0_STRSY/121-251
A4VZ15_STRS2/228-324
A4VZ15_STRS2/52-193
A4W019_STRS2/289-418
A4W019_STRS2/461-589
A4W2I2_STRS2/122-229
A4W409_STRS2/121-251
A4WBL1_ENT38/124-253
A4WDA2_ENT38/120-252
A4WDD2_ENT38/128-258
A4WDR4_ENT38/38-170
A4WDW6_ENT38/120-250
A4WE52_ENT38/107-232
A4WEG6_ENT38/137-264
A4WEV5_ENT38/218-353
A4WEV5_ENT38/44-185
A4WF10_ENT38/45-177
A4WGF9_ENT38/289-419
A4WGF9_ENT38/461-592
A4WIJ0_PYRAR/36-151
A4WLR2_PYRAR/288-415
A4WLR2_PYRAR/455-585
A4WMQ9_PYRAR/30-146
A4WSY4_RHOS5/141-269
A4WU44_RHOS5/282-411
A4WU44_RHOS5/454-586
A4WW97_RHOS5/41-173
A4WYP5_RHOS5/197-302
A4WYP5_RHOS5/32-158
A4WYU2_RHOS5/154-280
A4WZV6_RHOS5/284-411
A4WZV6_RHOS5/454-586
A4X1I2_SALTO/31-151
A4X3Y2_SALTO/127-260
A4X965_SALTO/158-288
A4XB39_SALTO/201-286
A4XB39_SALTO/33-162
A4XBI3_SALTO/313-440
A4XBI3_SALTO/485-620
A4XH46_CALS8/291-419
A4XH46_CALS8/463-594
A4XIQ5_CALS8/44-144
A4XKN5_CALS8/128-256
A4XQM7_PSEMY/40-172
A4XR90_PSEMY/140-269
A4XX31_PSEMY/128-257
A4Y0W6_PSEMY/124-253
A4Y182_PSEMY/290-425
A4Y182_PSEMY/468-599
A4Y3B7_SHEPC/41-173
A4Y4C2_SHEPC/198-296
A4Y4C2_SHEPC/40-166
A4Y6K5_SHEPC/124-253
A4YCH3_SHEPC/289-419
A4YCH3_SHEPC/461-592
A4YDB1_METS5/46-158
A4YH56_METS5/290-415
A4YH56_METS5/449-578
A4YHU4_METS5/39-108
A4YUF7_BRASO/287-416
A4YUF7_BRASO/459-591
A4Z161_BRASO/52-185
A4ZH64_LACHE/287-416
A4ZH64_LACHE/459-583
A5CMK3_CLAM3/130-262
A5CQ14_CLAM3/50-172
A5CT34_CLAM3/134-256
A5CU70_CLAM3/292-420
A5CU70_CLAM3/465-599
A5CVU3_VESOH/292-423
A5CVU3_VESOH/466-598
A5CXN4_VESOH/43-175
A5D4W8_PELTS/289-418
A5D4W8_PELTS/461-592
A5DBL6_PICGU/115-244
A5DBL6_PICGU/287-418
A5DQ21_PICGU/54-189
A5DZG6_LODEL/360-489
A5DZG6_LODEL/532-664
A5E4S3_LODEL/112-251
A5EB66_BRASB/115-245
A5EBQ2_BRASB/52-185
A5EGL2_BRASB/137-261
A5EJ83_BRASB/287-416
A5EJ83_BRASB/459-591
A5EVJ8_DICNV/37-169
A5EVK7_DICNV/290-418
A5EVK7_DICNV/457-587
A5F282_VIBC3/124-253
A5F416_VIBC3/129-258
A5F5C2_VIBC3/42-175
A5F7B4_VIBC3/123-253
A5F9F6_VIBC3/289-419
A5F9F6_VIBC3/462-593
A5FGZ5_FLAJ1/108-209
A5FLQ7_FLAJ1/296-425
A5FLQ7_FLAJ1/468-599
A5FNA5_FLAJ1/40-172
A5FRT5_DEHSB/278-406
A5FRT5_DEHSB/445-576
A5FRW1_DEHSB/46-173
A5FZ43_ACICJ/58-189
A5G0T9_ACICJ/286-415
A5G0T9_ACICJ/458-590
A5G0Y8_ACICJ/149-276
A5G5T1_GEOUR/35-167
A5GDL3_GEOUR/289-418
A5GDL3_GEOUR/461-592
A5GI60_SYNPW/301-438
A5GI60_SYNPW/482-611
A5GI99_SYNPW/50-181
A5GQ78_SYNR3/300-437
A5GQ78_SYNR3/482-610
A5GQM8_SYNR3/37-169
A5HYG2_CLOBH/115-239
A5HYG3_CLOBH/115-239
A5HYH3_CLOBH/113-241
A5HYI0_CLOBH/111-241
A5I1H7_CLOBH/125-255
A5I2T4_CLOBH/131-258
A5I3B9_CLOBH/111-235
A5I7D5_CLOBH/288-416
A5I7D5_CLOBH/460-591
A5IG75_LEGPC/36-168
A5II07_LEGPC/293-420
A5II07_LEGPC/457-587
A5IIX1_THEP1/196-308
A5IIX1_THEP1/40-165
A5IK91_THEP1/126-256
A5IKS3_THEP1/287-416
A5IKS3_THEP1/458-586
A5IMX6_THEP1/113-222
A5IP62_STAA9/126-257
A5IPI4_STAA9/114-242
A5IQC5_STAA9/32-155
A5IUU5_STAA9/287-415
A5IUU5_STAA9/458-584
A5IV96_STAA9/125-256
A5IVA6_STAA9/110-240
A5IWG2_STAA9/33-156
A5IZ72_MYCAA/126-256
A5J5Z3_BURMA/317-447
A5J5Z3_BURMA/490-621
A5J636_BURMA/43-175
A5J6A2_BURMA/195-315
A5J6A2_BURMA/34-163
A5J6V4_BURMA/290-419
A5J6V4_BURMA/462-593
A5J859_BURMA/443-572
A5J922_BURMA/122-251
A5JBV0_BURMA/133-262
A5KE39_PLAVS/436-565
A5KE39_PLAVS/612-743
A5KHI9_CAMJE/289-418
A5KHI9_CAMJE/461-578
A5KJJ3_9FIRM/228-362
A5KJJ3_9FIRM/53-193
A5KLB7_9FIRM/134-262
A5KML0_9FIRM/292-421
A5KML0_9FIRM/464-595
A5KMZ8_9FIRM/196-314
A5KMZ8_9FIRM/24-136
A5KNM9_9FIRM/126-254
A5KUM9_9GAMM/123-253
A5L173_9GAMM/289-419
A5L173_9GAMM/462-593
A5L1X9_9GAMM/40-172
A5L3V2_9GAMM/128-258
A5L7W9_9GAMM/34-99
A5L861_9GAMM/124-253
A5L9J4_STRPN/286-415
A5L9J4_STRPN/458-585
A5LAR1_STRPN/120-247
A5LE66_STRPN/228-321
A5LE66_STRPN/51-193
A5LIV8_STRPN/228-321
A5LIV8_STRPN/51-193
A5LJH0_STRPN/286-415
A5LLF5_STRPN/120-247
A5LQQ9_STRPN/48-178
A5LV32_STRPN/120-247
A5LVD8_STRPN/228-321
A5LVD8_STRPN/51-193
A5LWQ1_STRPN/286-415
A5LWQ1_STRPN/458-585
A5LWW2_STRPN/119-235
A5LXY9_STRPN/228-321
A5LXY9_STRPN/51-193
A5LYK9_STRPN/286-415
A5LYK9_STRPN/458-585
A5M140_STRPN/120-247
A5M4G3_STRPN/119-235
A5M4U2_STRPN/286-415
A5M4U2_STRPN/458-585
A5M5H6_STRPN/228-321
A5M5H6_STRPN/53-193
A5M5R4_STRPN/120-247
A5MDV0_STRPN/286-415
A5MDV0_STRPN/458-585
A5MFT1_STRPN/120-247
A5MIY7_STRPN/228-321
A5MIY7_STRPN/51-193
A5MKY5_STRPN/228-321
A5MKY5_STRPN/51-193
A5MLJ2_STRPN/286-415
A5MLJ2_STRPN/458-585
A5MMB2_STRPN/120-247
A5MRF5_STRPN/48-178
A5MRK1_STRPN/228-321
A5MRK1_STRPN/52-193
A5MS69_STRPN/286-415
A5MS69_STRPN/458-585
A5MV79_STRPN/120-247
A5N4Z0_CLOK5/288-417
A5N4Z0_CLOK5/460-590
A5N8H5_CLOK5/132-259
A5PBI7_9SPHN/286-415
A5PBI7_9SPHN/458-590
A5TF50_BURMA/443-572
A5TFK5_BURMA/131-262
A5TG31_BURMA/141-232
A5TIB8_BURMA/43-175
A5TII7_BURMA/195-315
A5TII7_BURMA/34-163
A5TLT0_BURMA/146-273
A5TMB2_BURMA/317-447
A5TMB2_BURMA/490-621
A5TPV7_BURMA/290-419
A5TPV7_BURMA/462-593
A5TRA0_BURMA/133-262
A5TS02_FUSNP/132-258
A5TV03_FUSNP/38-170
A5TX65_FUSNP/288-416
A5TX65_FUSNP/460-589
A5U8B2_MYCTA/300-429
A5U8B2_MYCTA/472-607
A5UA60_HAEIE/289-419
A5UA60_HAEIE/462-593
A5UB08_HAEIE/132-262
A5UBK2_HAEIE/36-168
A5UFB6_HAEIG/36-168
A5UFU8_HAEIG/132-262
A5ULJ9_METS3/33-163
A5UN18_METS3/33-147
A5UNH8_METS3/282-410
A5UNH8_METS3/444-576
A5UVU2_ROSS1/200-330
A5UVU2_ROSS1/37-166
A5V0K5_ROSS1/293-423
A5V0K5_ROSS1/466-597
A5V7B7_SPHWW/145-272
A5VDE4_SPHWW/50-180
A5VEU9_SPHWW/52-184
A5VF25_SPHWW/289-415
A5VF25_SPHWW/459-591
A5VIK5_LACRD/290-419
A5VIK5_LACRD/462-587
A5VTJ4_BRUO2/79-211
A5VUR5_BRUO2/286-415
A5VUR5_BRUO2/458-590
A5VV30_BRUO2/166-292
A5VV40_BRUO2/147-271
A5VVI1_BRUO2/200-293
A5VVI1_BRUO2/39-168
A5VZ47_PSEP1/40-172
A5VZB0_PSEP1/128-257
A5W2F9_PSEP1/128-254
A5W7C4_PSEP1/36-168
A5WB66_PSEP1/124-253
A5WB99_PSEP1/290-420
A5WB99_PSEP1/463-594
A5WDN3_PSYWF/45-178
A5WHS9_PSYWF/288-424
A5WHS9_PSYWF/467-598
A5WT09_MYCTF/300-429
A5WT09_MYCTF/472-607
A5WXV2_RHIRD/40-169
A5WXW6_RHIRD/205-291
A5WXW6_RHIRD/35-160
A5XHV2_BURMA/146-273
A5XJH0_BURMA/131-262
A5XNW2_BURMA/146-273
A5XRX6_BURMA/317-447
A5XRX6_BURMA/490-621
A5XS19_BURMA/43-175
A5XS86_BURMA/195-315
A5XS86_BURMA/34-163
A5XSU0_BURMA/290-419
A5XSU0_BURMA/462-593
A5XU41_BURMA/443-572
A5XV13_BURMA/122-251
A5XWS8_BURMA/133-262
A5XYE4_BURMA/131-262
A5Z897_9FIRM/207-337
A5Z897_9FIRM/43-171
A5Z9W6_9FIRM/285-413
A5Z9W6_9FIRM/457-588
A5ZF24_9BACE/35-170
A5ZJW5_9BACE/118-206
A5ZV79_9FIRM/303-430
A5ZV79_9FIRM/474-605
A5ZVY7_9FIRM/292-421
A5ZVY7_9FIRM/464-594
A6A321_VIBCH/42-175
A6A3H7_VIBCH/129-258
A6A3R1_VIBCH/124-253
A6A580_VIBCH/289-419
A6A580_VIBCH/462-593
A6AAK1_VIBCH/289-419
A6AAK1_VIBCH/462-593
A6AAX8_VIBCH/123-253
A6ABB3_VIBCH/124-253
A6AEI9_VIBCH/42-175
A6AH34_VIBCH/129-258
A6AI98_VIBCH/36-168
A6AML6_VIBHA/40-158
A6AQC7_VIBHA/108-213
A6AQC8_VIBHA/128-258
A6AQV0_VIBHA/123-253
A6AS51_VIBHA/289-419
A6AS51_VIBHA/462-593
A6ASI0_VIBHA/36-168
A6AT57_VIBHA/40-172
A6AV74_VIBHA/127-256
A6B3J0_VIBPA/111-213
A6B3J1_VIBPA/128-258
A6B6N4_VIBPA/40-172
A6B6W3_VIBPA/289-419
A6B6W3_VIBPA/462-593
A6B945_VIBPA/127-256
A6BCM6_9FIRM/292-421
A6BCM6_9FIRM/464-594
A6BH16_9FIRM/107-230
A6BIK8_9FIRM/141-269
A6BJ02_9FIRM/148-275
A6BJP0_9FIRM/118-245
A6BMP5_YERPE/127-254
A6BNB5_YERPE/138-268
A6BP25_YERPE/108-211
A6BP26_YERPE/125-255
A6BPG6_YERPE/140-267
A6BQV1_YERPE/124-253
A6BT05_YERPE/107-231
A6BU45_YERPE/224-361
A6BU45_YERPE/52-193
A6BWE0_YERPE/289-419
A6BWE0_YERPE/461-592
A6BXP8_YERPE/45-177
A6BXX0_YERPE/39-171
A6C515_9PLAN/301-430
A6C515_9PLAN/474-603
A6CDR7_9PLAN/50-182
A6CNR1_9BACI/286-414
A6CNR1_9BACI/456-583
A6CP54_9BACI/129-259
A6CUS3_9VIBR/123-252
A6CXK8_9VIBR/41-173
A6CYD7_9VIBR/289-419
A6CYD7_9VIBR/462-593
A6CZ91_9VIBR/143-270
A6CZ95_9VIBR/141-269
A6D304_9VIBR/134-269
A6D4D2_9VIBR/39-171
A6D6Y7_9VIBR/124-253
A6D8J9_9VIBR/123-253
A6DD17_9PROT/33-165
A6DD21_9PROT/283-411
A6DD21_9PROT/446-571
A6DHU3_9BACT/39-171
A6DIX0_9BACT/294-423
A6DIX0_9BACT/465-590
A6DQH5_9BACT/36-168
A6DTP0_9BACT/98-228
A6DWH8_9RHOB/286-415
A6DWH8_9RHOB/458-590
A6DWQ4_9RHOB/163-291
A6DXB0_9RHOB/128-256
A6DYD6_9RHOB/48-180
A6E8F2_9SPHI/40-172
A6EB33_9SPHI/292-421
A6EB33_9SPHI/464-595
A6EBF8_9SPHI/144-245
A6EE92_9SPHI/42-166
A6EQ42_9BACT/295-423
A6EQ42_9BACT/468-598
A6EQJ7_9BACT/106-208
A6ET38_9BACT/40-172
A6EYB6_9ALTE/290-420
A6EYB6_9ALTE/462-593
A6F4X9_9ALTE/42-174
A6F5Y9_9ALTE/133-262
A6FDV0_9GAMM/289-419
A6FDV0_9GAMM/462-593
A6FEW6_9GAMM/40-172
A6FJ73_9GAMM/2-90
A6FNB9_9RHOB/40-172
A6FQX3_9RHOB/287-416
A6FQX3_9RHOB/459-591
A6FUC4_9RHOB/128-254
A6FV10_9RHOB/291-420
A6FV10_9RHOB/463-557
A6FX49_9DELT/205-321
A6FX49_9DELT/38-164
A6G1J3_9DELT/310-439
A6G1J3_9DELT/483-612
A6GBM7_9DELT/326-455
A6GBM7_9DELT/500-627
A6GM74_9BURK/46-178
A6GMJ0_9BURK/295-421
A6GMJ0_9BURK/465-596
A6GSD4_9BURK/128-257
A6GVV6_FLAPJ/295-424
A6GVV6_FLAPJ/468-598
A6GXK5_FLAPJ/124-209
A6GYZ4_FLAPJ/25-158
A6KZU7_BACV8/36-169
A6L7D9_BACV8/294-423
A6L7D9_BACV8/466-597
A6LFZ4_PARD8/40-171
A6LK87_THEM4/284-411
A6LK87_THEM4/453-581
A6LKV6_THEM4/170-248
A6LKV6_THEM4/24-147
A6LQ06_CLOB8/288-417
A6LQ06_CLOB8/460-591
A6LQT8_CLOB8/33-160
A6LRA2_CLOB8/107-222
A6LRF3_CLOB8/136-266
A6LRG7_CLOB8/137-267
A6LS13_CLOB8/193-283
A6LS13_CLOB8/30-146
A6LS21_CLOB8/28-158
A6LS27_CLOB8/128-260
A6LTH7_CLOB8/115-245
A6LTU2_CLOB8/128-254
A6LUN1_CLOB8/135-262
A6LUR0_CLOB8/127-258
A6LVH8_CLOB8/127-257
A6LXG9_CLOB8/54-189
A6LZ63_CLOB8/126-253
A6M092_CLOB8/107-235
A6M235_CLOB8/14-142
A6M235_CLOB8/181-300
A6M2C0_CLOB8/107-229
A6M2C4_CLOB8/30-152
A6M2I0_CLOB8/110-242
A6M2I1_CLOB8/109-242
A6M2S6_CLOB8/17-139
A6M2S6_CLOB8/182-283
A6M2T4_CLOB8/131-257
A6M3A2_CLOB8/103-224
A6M3B1_CLOB8/111-241
A6M3E6_CLOB8/115-241
A6NTB8_9BACE/128-258
A6NTC4_9BACE/109-206
A6NTD7_9BACE/39-174
A6NTR6_9BACE/41-173
A6NUQ4_9BACE/140-268
A6P2L1_9BACE/291-417
A6P2L1_9BACE/462-594
A6Q121_NITSB/35-168
A6Q2Q2_NITSB/304-433
A6Q2Q2_NITSB/481-586
A6Q7N7_SULNB/288-414
A6Q7N7_SULNB/461-579
A6QCU1_SULNB/36-168
A6QDH7_STAAE/127-258
A6QDU9_STAAE/114-242
A6QEM4_STAAE/32-155
A6QIZ6_STAAE/287-415
A6QIZ6_STAAE/458-584
A6QJF7_STAAE/125-256
A6QJG5_STAAE/110-240
A6R380_AJECN/380-509
A6R380_AJECN/552-682
A6R9W3_AJECN/94-233
A6RIS6_BOTFB/381-510
A6RIS6_BOTFB/553-684
A6SAS5_BOTFB/109-246
A6T0F7_JANMA/124-252
A6T3E0_JANMA/58-190
A6T3N6_JANMA/284-414
A6T3N6_JANMA/457-588
A6T5X6_KLEP7/15-124
A6T5X6_KLEP7/189-294
A6T5X7_KLEP7/35-162
A6T9C7_KLEP7/123-250
A6TAA7_KLEP7/140-265
A6TB23_KLEP7/130-259
A6TCH5_KLEP7/128-258
A6TCP3_KLEP7/33-147
A6TCX3_KLEP7/38-170
A6TDQ5_KLEP7/107-232
A6TEL6_KLEP7/51-183
A6TFR8_KLEP7/105-210
A6TG33_KLEP7/289-419
A6TG33_KLEP7/461-592
A6THI9_KLEP7/143-270
A6THW0_KLEP7/123-252
A6THW8_KLEP7/32-163
A6THW9_KLEP7/215-290
A6THW9_KLEP7/33-143
A6TPC3_ALKMQ/123-250
A6TRG5_ALKMQ/131-258
A6TVQ3_ALKMQ/128-258
A6TW05_ALKMQ/288-416
A6TW05_ALKMQ/461-591
A6TXX7_STAA2/126-257
A6TYA1_STAA2/114-242
A6TZ48_STAA2/32-155
A6U3N5_STAA2/287-415
A6U3N5_STAA2/458-584
A6U439_STAA2/125-256
A6U449_STAA2/110-240
A6U5B4_STAA2/33-156
A6U5X1_SINMW/55-185
A6U9C0_SINMW/286-415
A6U9C0_SINMW/459-591
A6UBD6_SINMW/137-262
A6UCC0_SINMW/138-267
A6UDE4_SINMW/198-288
A6UDE4_SINMW/33-158
A6UF00_SINMW/198-294
A6UF00_SINMW/39-164
A6UFE8_SINMW/145-272
A6UG87_SINMW/133-260
A6UGP6_SINMW/131-259
A6UI74_SINMW/194-323
A6UIG8_SINMW/123-253
A6UJE8_SINMW/54-184
A6UJG6_SINMW/47-180
A6UKE0_SINMW/133-261
A6UKP3_SINMW/190-287
A6UKP3_SINMW/20-147
A6UMB5_SINMW/286-415
A6UMB5_SINMW/459-591
A6UQW1_METVS/290-416
A6UQW1_METVS/456-581
A6UVU4_META3/306-432
A6UVU4_META3/475-601
A6UW68_META3/35-159
A6V108_PSEA7/197-287
A6V108_PSEA7/37-165
A6V2P2_PSEA7/125-254
A6VBD1_PSEA7/40-172
A6VEQ3_PSEA7/124-253
A6VEY3_PSEA7/130-255
A6VF26_PSEA7/290-420
A6VF26_PSEA7/463-594
A6VHU4_METM7/289-415
A6VHU4_METM7/455-549
A6VMC4_ACTSZ/289-419
A6VMC4_ACTSZ/462-593
A6VPX6_ACTSZ/36-168
A6VSF8_MARMS/119-244
A6VTC7_MARMS/288-417
A6VTC7_MARMS/460-591
A6VU84_MARMS/128-257
A6VUC5_MARMS/65-197
A6VVN8_MARMS/138-265
A6W5X4_KINRD/298-426
A6W5X4_KINRD/470-605
A6W619_KINRD/132-262
A6W620_KINRD/204-332
A6W620_KINRD/44-172
A6W9S6_KINRD/129-254
A6WA06_KINRD/33-152
A6WJ59_SHEB8/41-173
A6WKF8_SHEB8/198-296
A6WKF8_SHEB8/39-166
A6WN82_SHEB8/124-253
A6WUI5_SHEB8/289-419
A6WUI5_SHEB8/461-592
A6WWJ9_OCHA4/125-260
A6WYS0_OCHA4/128-254
A6WYW8_OCHA4/200-293
A6WYW8_OCHA4/40-168
A6X385_OCHA4/127-258
A6X3M6_OCHA4/128-258
A6X545_OCHA4/286-415
A6X545_OCHA4/458-590
A6X5N8_OCHA4/144-269
A6X5S7_OCHA4/128-254
A6X5U3_OCHA4/136-259
A6X6W5_OCHA4/74-206
A6X7I1_OCHA4/134-255
A6XSM3_VIBCH/123-253
A6XXP6_VIBCH/289-419
A6XXP6_VIBCH/462-593
A6XYD4_VIBCH/42-175
A6XYR5_VIBCH/124-253
A6XYV2_VIBCH/129-258
A6ZZL3_YEAS7/394-522
A6ZZL3_YEAS7/565-700
A7A4K9_BIFAD/261-388
A7A4K9_BIFAD/433-567
A7AA63_9PORP/41-171
A7AUZ9_BABBO/402-531
A7AUZ9_BABBO/578-705
A7AYI3_RUMGN/120-248
A7B0Z6_RUMGN/235-333
A7B0Z6_RUMGN/69-186
A7B104_RUMGN/218-339
A7B104_RUMGN/39-170
A7B4U2_RUMGN/126-246
A7B7E5_RUMGN/288-417
A7B7E5_RUMGN/461-588
A7B9J9_9ACTO/317-445
A7B9J9_9ACTO/489-623
A7BBV5_9ACTO/28-149
A7BRV8_9GAMM/42-174
A7BXS0_9GAMM/289-419
A7BXS0_9GAMM/461-592
A7EFH9_SCLS1/381-510
A7EFH9_SCLS1/553-684
A7EIC5_SCLS1/108-198
A7FDN4_YERP3/39-171
A7FDW1_YERP3/45-177
A7FF97_YERP3/224-361
A7FF97_YERP3/52-193
A7FFU5_YERP3/125-255
A7FG98_YERP3/138-268
A7FIB8_YERP3/124-253
A7FKB7_YERP3/107-231
A7FL12_YERP3/140-267
A7FLM3_YERP3/160-287
A7FPD7_YERP3/289-419
A7FPD7_YERP3/461-592
A7FPM4_CLOB1/115-239
A7FQS5_CLOB1/115-239
A7FQT5_CLOB1/113-241
A7FQU2_CLOB1/111-241
A7FTM0_CLOB1/125-255
A7FUM2_CLOB1/131-258
A7FV51_CLOB1/111-235
A7FZ04_CLOB1/288-416
A7FZ04_CLOB1/460-591
A7G380_CLOBH/23-153
A7G4S9_CLOBH/111-235
A7GA29_CLOBL/115-239
A7GA30_CLOBL/115-239
A7GA39_CLOBL/113-241
A7GA46_CLOBL/111-241
A7GD47_CLOBL/125-255
A7GE57_CLOBL/131-258
A7GEV9_CLOBL/111-227
A7GJ05_CLOBL/288-416
A7GJ05_CLOBL/460-591
A7GK67_BACCN/308-436
A7GK67_BACCN/478-605
A7GLK7_BACCN/129-260
A7GPB2_BACCN/129-259
A7GVW8_CAMC5/36-169
A7GZG6_CAMC5/286-415
A7GZG6_CAMC5/461-578
A7H1X3_CAMJD/285-414
A7H1X3_CAMJD/457-574
A7H5F3_CAMJD/36-168
A7H782_ANADF/60-191
A7H7I1_ANADF/291-420
A7H7I1_ANADF/464-592
A7HLA8_FERNB/285-413
A7HLA8_FERNB/455-583
A7HUD3_PARL1/50-181
A7HXP1_PARL1/286-415
A7HXP1_PARL1/458-590
A7I1K3_CAMHC/289-418
A7I1K3_CAMHC/464-557
A7I420_CAMHC/37-169
A7I4W3_METB6/275-401
A7I4W3_METB6/432-563
A7I7K6_METB6/27-138
A7IGJ7_XANP2/57-190
A7INI1_XANP2/140-273
A7INP5_XANP2/289-415
A7INP5_XANP2/458-590
A7ITB7_PBCVM/283-411
A7ITB7_PBCVM/445-574
A7IW18_PBCVN/286-414
A7IW18_PBCVN/447-578
A7J689_PBCVF/333-461
A7J689_PBCVF/495-625
A7JB67_FRATT/290-420
A7JB67_FRATT/463-595
A7JBN8_FRATT/197-318
A7JBN8_FRATT/35-164
A7JC46_FRATT/45-176
A7JGI9_FRANO/290-420
A7JGI9_FRANO/463-595
A7JI76_FRANO/197-322
A7JI76_FRANO/35-164
A7JIK8_FRANO/41-172
A7JKP4_FRANO/290-420
A7JKP4_FRANO/463-595
A7JMC0_FRANO/197-320
A7JMC0_FRANO/35-164
A7JMP9_FRANO/45-176
A7JR34_PASHA/126-216
A7JRY9_PASHA/132-262
A7JVH2_PASHA/36-168
A7JVL4_PASHA/290-420
A7JVL4_PASHA/463-594
A7JWH9_PASHA/141-271
A7JXR3_VIBSE/129-258
A7K2Z6_VIBSE/40-172
A7K3G4_VIBSE/63-195
A7K3V8_VIBSE/124-253
A7K4B2_VIBSE/245-375
A7K4B2_VIBSE/418-549
A7LSX1_BACOV/35-170
A7M025_BACOV/118-206
A7M0X4_BACOV/294-423
A7M0X4_BACOV/467-597
A7ME96_ENTS8/134-263
A7MGV9_ENTS8/121-253
A7MH05_ENTS8/128-258
A7MI97_ENTS8/116-232
A7MJ71_ENTS8/121-251
A7MJE1_ENTS8/51-183
A7MKK7_ENTS8/204-298
A7MKK7_ENTS8/41-169
A7MMX9_ENTS8/289-419
A7MMX9_ENTS8/461-592
A7MR70_ENTS8/107-232
A7MSB5_VIBHB/40-172
A7MSH6_VIBHB/124-253
A7MWS5_VIBHB/289-419
A7MWS5_VIBHB/462-593
A7N3N2_VIBHB/123-253
A7N804_VIBHB/1-84
A7NAF4_FRATF/290-420
A7NAF4_FRATF/463-595
A7NBN9_FRATF/197-320
A7NBN9_FRATF/35-164
A7NDE3_FRATF/45-176
A7NIK2_ROSCS/300-430
A7NIK2_ROSCS/473-604
A7NNM4_ROSCS/200-330
A7NNM4_ROSCS/24-166
A7RAT6_PBCVA/286-414
A7RAT6_PBCVA/447-578
A7SXV0_NEMVE/369-498
A7TP66_VANPO/43-181
A7TRN2_VANPO/390-519
A7TRN2_VANPO/562-697
A7UY92_BACUN/119-208
A7V0G4_BACUN/36-170
A7V2X8_BACUN/294-423
A7V2X8_BACUN/466-597
A7VC06_9CLOT/62-192
A7VC07_9CLOT/19-114
A7VC14_9CLOT/197-302
A7VC14_9CLOT/57-136
A7VCR8_9CLOT/292-420
A7VCR8_9CLOT/464-595
A7VED7_9CLOT/286-412
A7VED7_9CLOT/457-585
A7VQ52_9CLOT/74-186
A7VQA6_9CLOT/135-265
A7VQB3_9CLOT/199-325
A7VQB3_9CLOT/32-160
A7VQX6_9CLOT/223-351
A7VQX6_9CLOT/45-177
A7VQX9_9CLOT/229-315
A7VQX9_9CLOT/44-176
A7VRV6_9CLOT/33-144
A7VTG9_9CLOT/128-258
A7VX63_9CLOT/117-245
A7VXA3_9CLOT/288-417
A7VXA3_9CLOT/460-590
A7WXI7_STAA1/126-257
A7WXZ5_STAA1/114-242
A7WZ09_STAA1/32-155
A7X515_STAA1/287-415
A7X515_STAA1/458-584
A7X5R0_STAA1/125-256
A7X5S4_STAA1/110-240
A7YSN3_FRATU/290-420
A7YSN3_FRATU/463-595
A7YTB8_FRATU/197-320
A7YTB8_FRATU/35-164
A7YUG0_FRATU/45-176
A7Z0V5_BACA2/286-415
A7Z0V5_BACA2/456-583
A7Z185_BACA2/32-157
A7Z2J5_BACA2/109-234
A7Z702_BACA2/107-234
A7Z8H2_BACA2/188-290
A7Z8H2_BACA2/22-151
A7Z8Z7_BACA2/130-260
A7ZCR4_CAMC1/286-415
A7ZCR4_CAMC1/460-580
A7ZGB6_CAMC1/34-167
A7ZMX7_ECO24/124-253
A7ZQ04_ECO24/128-258
A7ZQD7_ECO24/38-170
A7ZS32_ECO24/220-357
A7ZS32_ECO24/48-189
A7ZS96_ECO24/45-177
A7ZSP7_ECO24/211-305
A7ZSP7_ECO24/48-175
A7ZTU0_ECO24/289-419
A7ZTU0_ECO24/461-592
A8A153_ECOHS/124-253
A8A369_ECOHS/128-258
A8A3I5_ECOHS/38-170
A8A4V2_ECOHS/220-357
A8A4V2_ECOHS/48-189
A8A512_ECOHS/45-177
A8A5H8_ECOHS/211-305
A8A5H8_ECOHS/48-175
A8A6J1_ECOHS/289-419
A8A6J1_ECOHS/461-592
A8A8V3_IGNH4/296-418
A8A8V3_IGNH4/455-573
A8AAL8_IGNH4/38-150
A8ACN2_CITK8/289-419
A8ACN2_CITK8/461-592
A8AD23_CITK8/128-258
A8AD24_CITK8/99-195
A8ADF9_CITK8/124-211
A8AFJ1_CITK8/124-253
A8AKD4_CITK8/139-265
A8AME0_CITK8/88-204
A8AMT2_CITK8/161-288
A8AMZ7_CITK8/137-267
A8ANK4_CITK8/172-299
A8ANR5_CITK8/38-170
A8APA9_CITK8/107-232
A8AQ27_CITK8/219-354
A8AQ27_CITK8/45-186
A8AQ88_CITK8/45-177
A8AUB0_STRGC/228-326
A8AUB0_STRGC/53-194
A8AUI9_STRGC/122-254
A8AZ17_STRGC/287-416
A8AZ17_STRGC/460-586
A8DJI8_9BACT/296-420
A8DJI8_9BACT/463-601
A8DVJ5_NEMVE/1-89
A8DVJ5_NEMVE/133-264
A8DW87_NEMVE/3-135
A8E645_BOVIN/362-491
A8E645_BOVIN/533-664
A8E8M8_BURPS/290-419
A8E8M8_BURPS/462-593
A8E970_BURPS/192-312
A8E970_BURPS/31-160
A8E9B5_BURPS/43-175
A8E9I6_BURPS/133-262
A8EEE6_BURPS/146-273
A8EEZ4_BURPS/332-462
A8EEZ4_BURPS/505-636
A8EH93_BURPS/443-572
A8EHU8_BURPS/39-171
A8EK91_BURPS/131-262
A8EMY9_BURPS/284-414
A8EMY9_BURPS/457-588
A8EQM1_BURPS/147-276
A8EQW2_ARCB4/35-168
A8ERZ5_ARCB4/285-412
A8ERZ5_ARCB4/458-578
A8EYU3_RICCK/40-171
A8F1P2_RICM5/44-175
A8F388_THELT/126-256
A8F3C1_THELT/117-245
A8F3D9_THELT/121-251
A8F424_THELT/122-251
A8F5A1_THELT/192-283
A8F5A1_THELT/33-161
A8F6G7_THELT/34-165
A8F7A8_THELT/288-417
A8F7A8_THELT/456-580
A8F7H4_THELT/194-282
A8F7H4_THELT/32-162
A8F8G3_THELT/289-417
A8F8G3_THELT/457-585
A8F9D9_BACP2/126-257
A8F9E7_BACP2/286-415
A8F9E7_BACP2/457-583
A8FAT4_BACP2/109-235
A8FAU3_BACP2/107-233
A8FDX6_BACP2/121-236
A8FFI1_BACP2/32-157
A8FIJ8_BACP2/127-254
A8FIY5_BACP2/131-261
A8FJ30_BACP2/130-260
A8FN45_CAMJ8/285-414
A8FN45_CAMJ8/457-575
A8FNB1_CAMJ8/36-168
A8FR69_SHESH/41-173
A8FV05_SHESH/124-253
A8G1W0_SHESH/289-419
A8G1W0_SHESH/461-592
A8G7B2_PROM2/304-441
A8G7B2_PROM2/485-614
A8G7N1_SERP5/289-419
A8G7N1_SERP5/461-592
A8G966_SERP5/123-253
A8GA97_SERP5/123-250
A8GCW7_SERP5/247-370
A8GDB9_SERP5/98-208
A8GER0_SERP5/107-230
A8GEY9_SERP5/52-192
A8GFI0_SERP5/124-253
A8GHT1_SERP5/40-172
A8GI18_SERP5/128-258
A8GK16_SERP5/44-177
A8GKW4_SERP5/142-272
A8GL01_SERP5/37-169
A8GNL7_RICAH/40-171
A8GS94_RICRS/40-171
A8GWV3_RICB8/40-171
A8H519_SHEPA/124-253
A8H8N7_SHEPA/41-173
A8HAF7_SHEPA/289-419
A8HAF7_SHEPA/461-592
A8I2N2_AZOC5/128-254
A8I4D7_AZOC5/287-415
A8I4D7_AZOC5/458-590
A8IDV1_AZOC5/157-289
A8IH84_AZOC5/140-272
A8IPW3_AZOC5/74-206
A8IZE7_CHLRE/354-482
A8IZE7_CHLRE/525-659
A8KE60_BURPS/284-414
A8KE60_BURPS/457-588
A8KIT7_BURPS/133-262
A8KJ11_BURPS/43-175
A8KJ64_BURPS/195-315
A8KJ64_BURPS/34-163
A8KJS2_BURPS/290-419
A8KJS2_BURPS/462-593
A8KLY8_BURPS/312-442
A8KLY8_BURPS/485-616
A8KML3_BURPS/146-273
A8KQJ3_BURPS/131-262
A8KUD2_BURPS/122-251
A8KV26_BURPS/147-276
A8KX00_BURPS/443-572
A8L9R4_FRASN/53-178
A8LAZ8_FRASN/307-435
A8LAZ8_FRASN/479-614
A8LIS1_DINSH/285-414
A8LIS1_DINSH/457-589
A8LPH5_DINSH/34-160
A8LQ81_DINSH/39-171
A8LRZ7_DINSH/129-255
A8LV24_SALAI/159-289
A8LYK8_SALAI/31-151
A8M1T9_SALAI/142-272
A8M3B5_SALAI/201-323
A8M3B5_SALAI/34-162
A8M4B6_SALAI/313-440
A8M4B6_SALAI/485-620
A8M4I8_SALAI/126-260
A8MB66_CALMQ/41-153
A8MC67_CALMQ/293-421
A8MC67_CALMQ/466-598
A8MC94_CALMQ/283-413
A8MC94_CALMQ/449-552
A8MD11_CALMQ/205-332
A8MD11_CALMQ/31-161
A8MFE8_ALKOO/132-259
A8MKN3_ALKOO/288-416
A8MKN3_ALKOO/461-591
A8NBR4_COPC7/377-505
A8NBR4_COPC7/549-677
A8PPG4_9COXI/293-423
A8PPG4_9COXI/465-594
A8PQ03_9COXI/39-171
A8PYC6_BRUMA/380-458
A8PYC6_BRUMA/464-524
A8PYC6_BRUMA/566-701
A8Q6E4_MALGO/382-511
A8Q6E4_MALGO/554-683
A8QC85_MALGO/64-172
A8R8D4_9FIRM/39-167
A8RA11_9FIRM/114-242
A8RAQ0_9FIRM/223-358
A8RAQ0_9FIRM/50-190
A8RCR9_9FIRM/132-262
A8RDU7_9FIRM/130-260
A8RFL5_9FIRM/226-361
A8RFL5_9FIRM/52-192
A8RGW8_9CLOT/203-313
A8RGW8_9CLOT/31-141
A8RI47_9CLOT/130-260
A8RP63_9CLOT/117-240
A8RPE9_9CLOT/129-258
A8RQM0_9CLOT/137-267
A8RRF4_9CLOT/128-258
A8RTN1_9CLOT/288-415
A8RTN1_9CLOT/460-589
A8RWE9_9CLOT/146-276
A8RXP8_9CLOT/191-284
A8RXP8_9CLOT/33-152
A8RXR1_9CLOT/16-143
A8RXR1_9CLOT/181-307
A8RXS5_9CLOT/148-277
A8RYB7_9CLOT/29-155
A8RZI5_9CLOT/138-269
A8S109_9CLOT/198-282
A8S109_9CLOT/35-159
A8S127_9CLOT/132-252
A8S163_9CLOT/113-238
A8S164_9CLOT/109-241
A8S4W0_9CLOT/129-255
A8S9M9_9FIRM/150-239
A8S9N1_9FIRM/161-291
A8SDH7_9FIRM/126-256
A8SGD1_9FIRM/286-415
A8SGD1_9FIRM/459-589
A8SLC6_9FIRM/314-443
A8SLC6_9FIRM/486-615
A8SRU8_9FIRM/288-414
A8SRU8_9FIRM/459-584
A8SVD5_9FIRM/127-257
A8T1V9_9VIBR/124-253
A8T7R8_9VIBR/135-218
A8T8H6_9VIBR/289-419
A8T8H6_9VIBR/462-593
A8TBK8_9VIBR/40-172
A8TM00_9PROT/34-168
A8TQ66_9PROT/145-272
A8TQ77_9PROT/288-414
A8TQ77_9PROT/457-589
A8TX59_9PROT/132-258
A8U5E8_9LACT/117-245
A8U5R1_9LACT/112-235
A8U738_9LACT/230-326
A8U738_9LACT/54-195
A8U7I4_9LACT/129-259
A8U8R6_9LACT/112-235
A8U8T5_9LACT/127-257
A8UBV2_9LACT/288-416
A8UBV2_9LACT/458-585
A8UBX8_9LACT/126-256
A8UCF6_9LACT/132-262
A8UCF8_9LACT/127-257
A8UJ21_9FLAO/295-424
A8UJ21_9FLAO/467-598
A8UKG8_9FLAO/39-172
A8UN15_9FLAO/115-209
A8UV15_9AQUI/280-409
A8UV15_9AQUI/444-573
A8UV73_9AQUI/39-171
A8UVZ9_9AQUI/22-146
A8UYZ0_9AQUI/202-333
A8UYZ0_9AQUI/30-158
A8UZA8_9LACT/105-207
A8WTD8_CAEBR/405-534
A8WTD8_CAEBR/576-707
A8Y596_DROME/366-495
A8Y596_DROME/537-668
A8Y599_DROME/363-492
A8Y599_DROME/534-665
A8Y5A0_DROME/346-475
A8Y5A0_DROME/517-648
A8Y5A1_DROME/115-244
A8Y5A1_DROME/286-417
A8Y9Z2_MICAE/304-440
A8Y9Z2_MICAE/485-616
A8YTU8_LACH4/287-416
A8YTU8_LACH4/459-583
A8YW37_LACH4/124-255
A8YYC1_STAAT/293-421
A8YYC1_STAAT/464-590
A8YZE1_STAAT/114-242
A8YZR9_STAAT/32-155
A8Z0F9_STAAT/127-258
A8Z507_STAAT/125-256
A8Z513_STAAT/110-240
A8ZTY1_DESOH/43-175
A9A085_DESOH/546-683
A9A085_DESOH/727-854
A9A1U2_NITMS/24-145
A9A435_NITMS/280-409
A9A435_NITMS/442-569
A9A8Y4_METM6/289-415
A9A8Y4_METM6/456-549
A9ABZ4_BURM1/166-293
A9AET7_BURM1/464-593
A9AEV5_BURM1/192-316
A9AEV5_BURM1/34-160
A9AF04_BURM1/43-175
A9AF85_BURM1/284-414
A9AF85_BURM1/457-588
A9AFB1_BURM1/149-279
A9AHA1_BURM1/122-251
A9AKB2_BURM1/284-414
A9AKB2_BURM1/457-588
A9AL34_BURM1/142-273
A9ALG8_BURM1/286-416
A9ALG8_BURM1/459-587
A9ANW6_BURM1/131-258
A9AQ67_BURM1/289-418
A9AQ67_BURM1/461-592
A9AUZ4_HERA2/293-423
A9AUZ4_HERA2/466-597
A9B0V2_HERA2/204-331
A9B0V2_HERA2/39-167
A9BD49_PROM4/306-444
A9BD49_PROM4/488-617
A9BEU1_PETMO/116-245
A9BGL4_PETMO/174-269
A9BGL4_PETMO/25-150
A9BGV4_PETMO/294-420
A9BGV4_PETMO/464-595
A9BH25_PETMO/128-255
A9BRR5_DELAS/156-284
A9BSK7_DELAS/137-265
A9BVS1_DELAS/127-257
A9BXM8_DELAS/170-297
A9BZX9_DELAS/147-301
A9C164_DELAS/319-448
A9C164_DELAS/491-622
A9C1L6_DELAS/49-181
A9CHL0_AGRT5/197-314
A9CHL0_AGRT5/35-164
A9CLW4_CAMJE/36-168
A9D104_9GAMM/41-173
A9D1I4_9RHIZ/66-197
A9D8B4_9RHIZ/126-254
A9D8F1_9RHIZ/34-160
A9D9A0_9RHIZ/286-415
A9D9A0_9RHIZ/459-591
A9DFZ2_9GAMM/289-419
A9DFZ2_9GAMM/461-592
A9DH17_9GAMM/124-253
A9DLC0_9FLAO/295-424
A9DLC0_9FLAO/467-598
A9DZ06_9FLAO/106-209
A9DZ49_9RHOB/132-260
A9DZC6_9RHOB/38-170
A9E3B3_9RHOB/279-408
A9E3B3_9RHOB/451-583
A9E7R6_9RHOB/135-263
A9EBM0_9FLAO/39-172
A9EHT7_9RHOB/125-254
A9EJ80_9RHOB/200-324
A9EJ80_9RHOB/39-167
A9EJM7_9RHOB/132-260
A9ENS2_9RHOB/284-413
A9ENS2_9RHOB/453-585
A9EYD3_9RHOB/138-230
A9EYU7_SORC5/291-420
A9EYU7_SORC5/463-594
A9F031_9RHOB/40-172
A9FN26_SORC5/223-349
A9FN26_SORC5/49-181
A9FUJ9_9RHOB/132-260
A9FVE6_9RHOB/200-324
A9FVE6_9RHOB/39-167
A9G7I1_9RHOB/40-172
A9GE53_9RHOB/284-413
A9GE53_9RHOB/453-585
A9GI40_9RHOB/138-230
A9GX10_9RHOB/229-358
A9GX10_9RHOB/63-190
A9H034_9RHOB/286-414
A9H034_9RHOB/457-589
A9H0R2_GLUDA/116-215
A9H555_9RHOB/130-257
A9H593_GLUDA/146-273
A9H729_9RHOB/38-170
A9HBY6_9RHOB/135-260
A9HFX6_9RHOB/193-291
A9HFX6_9RHOB/37-162
A9HI49_GLUDA/286-415
A9HI49_GLUDA/459-590
A9HKM1_GLUDA/72-202
A9HWG9_9RHOB/128-257
A9HWM9_BORPD/289-419
A9HWM9_BORPD/462-593
A9I0S0_BORPD/45-177
A9IGF4_BORPD/143-272
A9IIN1_BORPD/133-261
A9IJZ1_BORPD/148-262
A9IMG3_BART1/49-182
A9IVJ4_BART1/287-415
A9IVJ4_BART1/458-590
A9JXP8_BURMA/147-276
A9JZN3_BURMA/43-175
A9JZV2_BURMA/195-315
A9JZV2_BURMA/34-163
A9K1V2_BURMA/443-572
A9K652_BURMA/133-262
A9K6C4_BURMA/290-419
A9K6C4_BURMA/462-593
A9KAJ3_BURMA/317-447
A9KAJ3_BURMA/490-621
A9KB21_BURMA/146-273
A9KDT7_COXBN/40-172
A9KEV8_COXBN/291-421
A9KEV8_COXBN/463-594
A9KIQ0_CLOPH/129-259
A9KMQ5_CLOPH/130-260
A9KTD7_CLOPH/294-423
A9KTD7_CLOPH/466-597
A9KX01_SHEB9/289-419
A9KX01_SHEB9/461-592
A9L100_SHEB9/41-173
A9L198_SHEB9/124-253
A9L4X0_SHEB9/198-296
A9L4X0_SHEB9/39-166
A9LB53_BURMA/122-251
A9LBY3_BURMA/131-262
A9LZT0_NEIM0/292-420
A9LZT0_NEIM0/464-595
A9M040_NEIM0/123-252
A9M2N8_NEIM0/40-172
A9MBM2_BRUC2/286-415
A9MBM2_BRUC2/458-590
A9MC00_BRUC2/143-268
A9MC16_BRUC2/132-258
A9MC31_BRUC2/135-259
A9MCJ2_BRUC2/200-293
A9MCJ2_BRUC2/39-168
A9MDJ0_BRUC2/53-185
A9MFX8_SALAR/38-170
A9MGY2_SALAR/128-258
A9MGY3_SALAR/112-210
A9MH37_SALAR/139-269
A9MID8_SALAR/118-211
A9MJS3_SALAR/289-419
A9MJS3_SALAR/461-592
A9ML57_SALAR/34-162
A9ML58_SALAR/207-302
A9ML58_SALAR/38-168
A9MLD6_SALAR/133-261
A9MLK9_SALAR/191-296
A9MLK9_SALAR/26-131
A9MNE4_SALAR/124-253
A9MP10_SALAR/45-177
A9MPP8_SALAR/222-357
A9MPP8_SALAR/48-189
A9MRX8_SALAR/215-288
A9MRX8_SALAR/33-151
A9MRX9_SALAR/33-162
A9MUM5_SALPB/184-289
A9MUM5_SALPB/19-124
A9MUY1_SALPB/124-253
A9MXA2_SALPB/289-419
A9MXA2_SALPB/461-592
A9N0D6_SALPB/38-170
A9N1U0_SALPB/128-258
A9N553_SALPB/144-272
A9N6Q0_SALPB/139-269
A9N765_SALPB/45-177
A9N7A6_SALPB/36-166
A9N7A7_SALPB/215-296
A9N7A7_SALPB/33-152
A9NAN5_COXBR/291-421
A9NAN5_COXBR/463-594
A9NDE9_COXBR/40-172
A9NEV7_ACHLI/126-256
A9PBR5_POPTR/55-187
A9QYW6_YERPG/136-265
A9QZJ3_YERPG/138-268
A9R1T4_YERPG/59-191
A9R207_YERPG/39-171
A9R342_YERPG/224-361
A9R342_YERPG/52-193
A9R3H5_YERPG/107-231
A9R3K3_YERPG/127-254
A9R409_YERPG/125-255
A9R5T6_YERPG/289-419
A9R5T6_YERPG/461-592
A9R725_YERPG/140-267
A9S6Y8_PHYPA/31-143
A9SYW8_PHYPA/372-501
A9SYW8_PHYPA/543-676
A9T5Q5_PHYPA/62-193
A9TR46_PHYPA/34-166
A9TSC0_PHYPA/377-506
A9TSC0_PHYPA/548-681
A9UWQ6_MONBE/369-498
A9UWQ6_MONBE/540-673
A9VGE6_BACWK/129-260
A9VPC4_BACWK/286-414
A9VPC4_BACWK/456-583
A9VTZ7_BACWK/129-259
A9VX92_METEP/59-190
A9VXX2_METEP/288-416
A9VXX2_METEP/459-591
A9VYE1_METEP/196-283
A9VYE1_METEP/40-164
A9VYE2_METEP/103-206
A9WE57_CHLAA/294-428
A9WE57_CHLAA/473-603
A9WJ65_CHLAA/198-327
A9WJ65_CHLAA/31-163
A9WLS4_RENSM/1-80
A9WLS8_RENSM/132-214
A9WMF4_RENSM/328-456
A9WMF4_RENSM/500-635
A9WNA4_RENSM/37-158
A9WNR4_RENSM/137-287
A9WVK2_RENSM/165-294
A9WVS6_BRUSI/200-293
A9WVS6_BRUSI/39-168
A9WXD9_BRUSI/53-185
A9WYQ1_BRUSI/286-415
A9WYQ1_BRUSI/458-590
A9WZ10_BRUSI/143-268
A9WZ28_BRUSI/132-258
A9WZ42_BRUSI/135-259
A9Z2V2_YERPE/138-268
A9Z3G0_YERPE/123-250
A9Z3L5_YERPE/107-231
A9Z6P5_YERPE/224-361
A9Z6P5_YERPE/52-193
A9Z781_YERPE/39-171
A9Z7H3_YERPE/45-177
A9Z7U0_YERPE/140-267
A9ZB78_YERPE/124-253
A9ZCC0_YERPE/108-211
A9ZCC1_YERPE/125-255
A9ZEI3_YERPE/289-419
A9ZEI3_YERPE/461-592
A9ZG64_COXBU/291-421
A9ZG64_COXBU/463-594
A9ZKP0_COXBU/40-172
A9ZU90_YERPE/107-231
A9ZVF6_YERPE/224-361
A9ZVF6_YERPE/52-193
A9ZWA7_YERPE/140-267
A9ZZ86_YERPE/289-419
A9ZZ86_YERPE/461-592
AGAS_ECOLI/220-357
AGAS_ECOLI/48-189
AGAS_ECOLX/220-357
AGAS_ECOLX/48-189
AGAS_STRCO/223-318
AGAS_STRCO/51-189
B0A0A5_YERPE/123-250
B0A124_YERPE/138-268
B0A373_YERPE/39-171
B0A4T0_YERPE/45-177
B0A526_YERPE/125-255
B0A527_YERPE/108-211
B0A5G1_YERPE/136-265
B0A811_9CLOT/289-417
B0A811_9CLOT/461-591
B0AC56_9CLOT/137-264
B0ACL6_9CLOT/110-234
B0ATM7_BACAN/286-414
B0ATM7_BACAN/456-583
B0AY90_BACAN/129-260
B0B7W9_CHLT2/41-172
B0B945_CHLT2/288-417
B0B945_CHLT2/460-589
B0BAS4_CHLTB/288-417
B0BAS4_CHLTB/460-589
B0BC34_CHLTB/41-172
B0BNY7_ACTPJ/132-262
B0BRV7_ACTPJ/289-419
B0BRV7_ACTPJ/462-593
B0BTP2_ACTPJ/36-168
B0BXQ8_RICRO/40-171
B0BZ99_ACAM1/300-435
B0BZ99_ACAM1/481-611
B0BZZ6_ACAM1/46-178
B0C338_ACAM1/203-290
B0C338_ACAM1/33-165
B0DAQ7_LACBS/381-531
B0DAQ7_LACBS/556-685
B0EQI9_ENTDI/305-433
B0EQI9_ENTDI/478-604
B0G2D4_9FIRM/118-265
B0G5T9_9FIRM/130-258
B0G8I7_9FIRM/134-262
B0GAH3_9FIRM/292-421
B0GAH3_9FIRM/464-595
B0GBN3_YERPE/127-254
B0GCM4_YERPE/140-267
B0GCQ6_YERPE/125-255
B0GCQ7_YERPE/108-211
B0GD45_YERPE/138-268
B0GFD5_YERPE/224-361
B0GFD5_YERPE/52-193
B0GFZ7_YERPE/107-231
B0GGT3_YERPE/45-177
B0GJE7_YERPE/136-265
B0GK04_YERPE/289-419
B0GK04_YERPE/461-592
B0GKZ1_YERPE/39-171
B0GN48_YERPE/224-361
B0GN48_YERPE/52-193
B0GQZ3_YERPE/107-231
B0GRR7_YERPE/136-265
B0GSW9_YERPE/39-171
B0GT45_YERPE/45-177
B0GUU7_YERPE/125-255
B0GUU8_YERPE/108-211
B0GVW3_YERPE/123-250
B0GYR8_YERPE/140-267
B0GZ42_YERPE/138-268
B0GZI4_YERPE/289-419
B0GZI4_YERPE/461-592
B0H098_YERPE/125-255
B0H099_YERPE/108-211
B0H1E6_YERPE/123-250
B0H210_YERPE/140-267
B0H3B7_YERPE/107-231
B0H4G7_YERPE/138-268
B0H4U2_YERPE/136-265
B0H6D6_YERPE/224-361
B0H6D6_YERPE/52-193
B0H6Y6_YERPE/289-419
B0H6Y6_YERPE/461-592
B0H798_YERPE/39-171
B0HAP6_YERPE/45-177
B0HCX9_YERPE/136-265
B0HF16_YERPE/107-231
B0HGG1_YERPE/45-177
B0HHG4_YERPE/138-268
B0HHV9_YERPE/108-211
B0HHW0_YERPE/125-255
B0HIB2_YERPE/140-267
B0HIX5_YERPE/224-361
B0HIX5_YERPE/52-193
B0HJH1_YERPE/123-250
B0HJV3_YERPE/289-419
B0HJV3_YERPE/461-592
B0HMP9_YERPE/39-171
B0HPA5_YERPE/125-255
B0HPA6_YERPE/108-211
B0HPT2_YERPE/140-267
B0HSK1_YERPE/136-265
B0HTI5_YERPE/289-419
B0HTI5_YERPE/461-592
B0HU66_YERPE/107-231
B0HVI3_YERPE/224-361
B0HVI3_YERPE/52-193
B0HXP0_YERPE/123-250
B0HY75_YERPE/138-268
B0HYK8_YERPE/45-177
B0I0I0_YERPE/39-171
B0JIM9_MICAN/304-440
B0JIM9_MICAN/485-616
B0K182_THEPX/129-256
B0K1M8_THEPX/125-255
B0K5X5_THEPX/288-416
B0K5X5_THEPX/460-591
B0K9J5_THEP3/129-256
B0KD40_THEP3/288-416
B0KD40_THEP3/460-591
B0KPM5_PSEPG/128-254
B0KQI6_PSEPG/40-172
B0KR76_PSEPG/124-253
B0KRA4_PSEPG/290-420
B0KRA4_PSEPG/463-594
B0KRD5_PSEPG/128-257
B0MBA6_9FIRM/123-253
B0MBC8_9FIRM/32-150
B0MBJ9_9FIRM/28-153
B0MBM7_9FIRM/286-428
B0MBM7_9FIRM/458-588
B0MDG2_9FIRM/43-166
B0MEG6_9FIRM/110-235
B0MEH4_9FIRM/32-163
B0MFI6_9FIRM/111-239
B0MFJ6_9FIRM/111-239
B0MGS5_9FIRM/31-140
B0MHF7_9FIRM/207-309
B0MHF7_9FIRM/43-167
B0MHF8_9FIRM/205-290
B0MHF8_9FIRM/34-165
B0MHY2_9FIRM/109-242
B0MHY3_9FIRM/110-242
B0MJC3_9FIRM/128-258
B0MKH1_9FIRM/128-256
B0MLR0_9FIRM/300-429
B0MLR0_9FIRM/472-603
B0MW82_9BACT/42-174
B0MXU7_9BACT/294-423
B0MXU7_9BACT/466-597
B0N0Q7_9FIRM/129-259
B0N144_9FIRM/125-249
B0N149_9FIRM/128-258
B0N1D4_9FIRM/115-237
B0N1H1_9FIRM/137-270
B0N1I6_9FIRM/129-260
B0N1R3_9FIRM/131-217
B0N1V0_9FIRM/124-254
B0N247_9FIRM/108-225
B0N248_9FIRM/121-251
B0N258_9FIRM/143-267
B0N2A1_9FIRM/116-227
B0N2E4_9FIRM/127-258
B0N304_9FIRM/128-260
B0N306_9FIRM/128-255
B0N327_9FIRM/110-198
B0N367_9FIRM/202-300
B0N367_9FIRM/33-163
B0N3B2_9FIRM/112-243
B0N3T7_9FIRM/95-211
B0N4B8_9FIRM/138-268
B0N4X2_9FIRM/132-258
B0N501_9FIRM/131-260
B0N532_9FIRM/108-222
B0N533_9FIRM/110-238
B0N599_9FIRM/126-251
B0N5H2_9FIRM/132-260
B0N5H7_9FIRM/129-258
B0N5I7_9FIRM/139-265
B0N604_9FIRM/129-258
B0N6C8_9FIRM/289-417
B0N6C8_9FIRM/459-587
B0N6X1_9FIRM/161-291
B0N7T7_9FIRM/131-254
B0N842_9FIRM/113-241
B0N868_9FIRM/126-251
B0N869_9FIRM/143-272
B0N8U1_9FIRM/110-240
B0N9P0_EUBSP/288-417
B0N9P0_EUBSP/461-590
B0ND26_EUBSP/130-258
B0NDA6_EUBSP/118-245
B0NEG5_EUBSP/137-262
B0NET0_EUBSP/35-148
B0NFU9_EUBSP/131-264
B0NHF5_EUBSP/132-260
B0NJ36_EUBSP/123-229
B0NKM7_EUBSP/133-259
B0NSH4_BACSE/36-170
B0NSY9_BACSE/119-208
B0NTM2_BACSE/294-423
B0NTM2_BACSE/466-597
B0NXJ5_9CLOT/32-153
B0NY52_9CLOT/109-241
B0NY53_9CLOT/113-245
B0NYS8_9CLOT/128-258
B0NYX7_9CLOT/286-415
B0NYX7_9CLOT/458-589
B0P2C3_9CLOT/123-229
B0P3N3_9CLOT/118-225
B0P4V6_9CLOT/36-161
B0P5L0_9FIRM/37-173
B0PB47_9FIRM/134-263
B0PDB7_9FIRM/56-187
B0PEC3_9FIRM/173-301
B0PES3_9FIRM/42-174
B0PG82_9FIRM/131-261
B0PHW3_9FIRM/289-417
B0PHW3_9FIRM/462-591
B0Q5M9_BACAN/286-414
B0Q5M9_BACAN/456-583
B0QA04_BACAN/129-260
B0QIE5_BACAN/286-414
B0QIE5_BACAN/456-583
B0QQ81_BACAN/129-260
B0QRL3_HAEPR/36-168
B0QS53_HAEPR/142-272
B0QSG9_HAEPR/289-419
B0QSG9_HAEPR/462-593
B0QW59_HAEPR/224-316
B0QW59_HAEPR/51-192
B0QX33_HAEPR/132-262
B0R8I4_HALS3/285-412
B0R8I4_HALS3/456-584
B0RAL7_CLAMS/51-173
B0RD38_CLAMS/292-420
B0RD38_CLAMS/465-599
B0RNU2_XANCB/203-314
B0RNU2_XANCB/47-170
B0RQH8_XANCB/49-181
B0RWA9_XANCB/289-418
B0RWA9_XANCB/461-592
B0S2P4_FINM2/286-414
B0S2P4_FINM2/458-589
B0SBL5_LEPBA/291-420
B0SBL5_LEPBA/463-594
B0SHW1_LEPBA/39-171
B0SJ62_LEPBP/291-420
B0SJ62_LEPBP/463-594
B0SRI1_LEPBP/39-171
B0SY15_CAUSK/43-176
B0T1V7_CAUSK/286-414
B0T1V7_CAUSK/457-589
B0T4C7_CAUSK/221-314
B0T4C7_CAUSK/61-189
B0T4F5_CAUSK/226-356
B0T4F5_CAUSK/54-194
B0TCS2_HELMI/335-464
B0TCS2_HELMI/507-638
B0TQE5_SHEHH/289-419
B0TQE5_SHEHH/461-592
B0TSD3_SHEHH/124-253
B0TUX3_SHEHH/41-173
B0TXU0_FRAP2/198-322
B0TXU0_FRAP2/36-165
B0TYU5_FRAP2/36-169
B0TZM3_FRAP2/290-419
B0TZM3_FRAP2/463-595
B0U1L9_XYLFM/293-418
B0U1L9_XYLFM/462-592
B0U6N6_XYLFM/61-193
B0U6S9_XYLFM/207-296
B0U6S9_XYLFM/51-175
B0U7V5_METS4/288-416
B0U7V5_METS4/459-591
B0U9U9_METS4/288-416
B0U9U9_METS4/459-591
B0UAD9_METS4/58-190
B0UM33_METS4/199-282
B0UM33_METS4/44-167
B0UM34_METS4/105-206
B0URZ8_HAES2/128-257
B0US11_HAES2/289-419
B0US11_HAES2/462-593
B0UTI8_HAES2/133-263
B0UUB7_HAES2/36-168
B0UVN7_HAES2/141-268
B0V9X0_ACIBY/286-421
B0V9X0_ACIBY/464-595
B0VAU0_ACIBY/40-172
B0VFK2_CLOAI/474-607
B0VH11_CLOAI/37-169
B0VHL4_CLOAI/292-421
B0VHL4_CLOAI/463-592
B0VPT5_ACIBS/286-421
B0VPT5_ACIBS/464-595
B0VS70_ACIBS/40-172
B0WHH6_CULQU/356-485
B0WHH6_CULQU/527-658
B0Y718_ASPFC/374-503
B0Y718_ASPFC/546-675
B0Y7S4_ASPFC/76-215
B1B5H7_TETHA/28-152
B1B9P2_CLOBO/131-260
B1BC11_CLOBO/226-360
B1BC11_CLOBO/54-193
B1BFU7_CLOPE/129-256
B1BI94_CLOPE/227-309
B1BI94_CLOPE/52-193
B1BKM5_CLOPE/126-255
B1BMQ5_CLOPE/288-417
B1BMQ5_CLOPE/460-591
B1BQI4_CLOPE/288-417
B1BQI4_CLOPE/460-591
B1BRZ9_CLOPE/36-163
B1BS00_CLOPE/110-241
B1BS08_CLOPE/126-255
B1BWU3_CLOPE/129-256
B1BXU8_CLOPE/227-310
B1BXU8_CLOPE/52-193
B1BZ15_9FIRM/227-366
B1BZ15_9FIRM/55-194
B1C072_9FIRM/288-417
B1C072_9FIRM/459-588
B1C088_9FIRM/128-258
B1C274_9FIRM/128-257
B1C2Z0_9FIRM/144-274
B1C5Y4_9FIRM/40-170
B1C6L6_9FIRM/34-161
B1C7D5_9FIRM/30-151
B1C9K5_9FIRM/129-258
B1C9K5_9FIRM/301-432
B1CBZ6_9FIRM/38-172
B1EEW4_9ESCH/220-357
B1EEW4_9ESCH/48-189
B1EFJ2_9ESCH/45-177
B1EGW9_9ESCH/38-170
B1EIN0_9ESCH/289-419
B1EIN0_9ESCH/461-592
B1EIU6_9ESCH/128-258
B1EJ58_9ESCH/125-211
B1EQ36_9ESCH/124-253
B1F2E0_BACAN/286-414
B1F2E0_BACAN/456-583
B1F6A5_BACAN/129-260
B1F8H8_9BURK/289-418
B1F8H8_9BURK/461-592
B1FDA0_9BURK/144-275
B1FFF2_9BURK/147-277
B1FHB0_9BURK/284-414
B1FHB0_9BURK/457-588
B1FHD4_9BURK/43-175
B1FIY7_9BURK/145-272
B1FK97_9BURK/286-415
B1FK97_9BURK/459-587
B1FKU8_9BURK/122-251
B1FL95_9BURK/131-263
B1FM45_9BURK/129-257
B1FN60_9BURK/284-414
B1FN60_9BURK/457-588
B1FPG2_9BURK/464-593
B1FPR1_9BURK/195-321
B1FPR1_9BURK/37-163
B1FSJ1_9BURK/291-421
B1FSJ1_9BURK/464-595
B1FU20_9BURK/129-256
B1FU84_9BURK/127-256
B1FWS2_9BURK/132-261
B1FWV6_9BURK/43-175
B1FWY1_9BURK/195-319
B1FWY1_9BURK/34-163
B1FX89_9BURK/465-594
B1G2H8_9BURK/140-269
B1G7L5_9BURK/123-252
B1G933_9BURK/185-312
B1G9H3_9BURK/285-414
B1G9H3_9BURK/457-588
B1GKJ2_BACAN/286-414
B1GKJ2_BACAN/456-583
B1GQD1_BACAN/129-260
B1GZL3_UNCTG/291-419
B1GZL3_UNCTG/464-594
B1H1E9_XENTR/358-487
B1H1E9_XENTR/529-660
B1H4V7_BURPS/131-262
B1H6N9_BURPS/141-270
B1H9B7_BURPS/286-416
B1H9B7_BURPS/459-590
B1HB18_BURPS/39-171
B1HE46_BURPS/443-572
B1HFT3_BURPS/133-262
B1HFZ7_BURPS/43-175
B1HG44_BURPS/195-315
B1HG44_BURPS/34-163
B1HGN6_BURPS/290-419
B1HGN6_BURPS/462-593
B1HHQ5_BURPS/337-467
B1HHQ5_BURPS/510-641
B1HIA1_BURPS/146-273
B1HMT1_LYSSC/286-414
B1HMT1_LYSSC/456-583
B1HP14_LYSSC/188-280
B1HP14_LYSSC/22-153
B1HYC4_LYSSC/127-258
B1HYT1_LYSSC/130-255
B1I0X3_DESAP/45-147
B1I1Y6_DESAP/290-418
B1I1Y6_DESAP/461-592
B1I736_STRPI/120-247
B1I7X2_STRPI/228-321
B1I7X2_STRPI/51-193
B1I8Z3_STRPI/286-415
B1I8Z3_STRPI/458-585
B1ICE3_STRPI/119-235
B1IEB7_CLOBK/115-239
B1IEB8_CLOBK/115-239
B1IED4_CLOBK/113-241
B1IEE2_CLOBK/111-241
B1IFZ8_CLOBK/288-416
B1IFZ8_CLOBK/460-591
B1IK78_CLOBK/125-255
B1IM80_CLOBK/131-258
B1IN89_CLOBK/111-235
B1IP93_ECOLC/204-298
B1IP93_ECOLC/41-168
B1IQS6_ECOLC/45-177
B1IRI0_ECOLC/220-357
B1IRI0_ECOLC/48-189
B1ITX0_ECOLC/137-267
B1IUX1_ECOLC/38-170
B1IVR6_ECOLC/128-258
B1IX09_ECOLC/289-419
B1IX09_ECOLC/461-592
B1IZS2_ECOLC/32-151
B1J0N5_ECOLC/124-253
B1J5S0_PSEPW/36-168
B1J9A5_PSEPW/128-254
B1JDI6_PSEPW/128-257
B1JDL5_PSEPW/40-172
B1JFL9_PSEPW/124-253
B1JFT7_PSEPW/290-420
B1JFT7_PSEPW/463-594
B1JFW4_YERPY/138-268
B1JGP9_YERPY/140-267
B1JIL5_YERPY/123-250
B1JKD4_YERPY/39-171
B1JL52_YERPY/74-206
B1JLK2_YERPY/136-265
B1JPP5_YERPY/224-361
B1JPP5_YERPY/52-193
B1JRN5_YERPY/289-419
B1JRN5_YERPY/461-592
B1JRW0_YERPY/125-255
B1JS56_YERPY/107-231
B1JVH4_BURCC/122-251
B1JX84_BURCC/464-593
B1JYK4_BURCC/148-278
B1JYN3_BURCC/43-175
B1JYS0_BURCC/195-324
B1JYS0_BURCC/37-163
B1JZJ1_BURCC/284-414
B1JZJ1_BURCC/457-588
B1JZU9_BURCC/284-414
B1JZU9_BURCC/457-588
B1K048_BURCC/145-272
B1K1Z7_BURCC/286-415
B1K1Z7_BURCC/459-587
B1K6U4_BURCC/289-418
B1K6U4_BURCC/461-592
B1K838_BURCC/131-263
B1K9E6_BURCC/142-273
B1K9P0_BURCC/130-257
B1KGU8_SHEWM/124-253
B1KIJ5_SHEWM/41-173
B1KQ28_SHEWM/289-419
B1KQ28_SHEWM/461-592
B1KSB5_CLOBM/131-258
B1KSF4_CLOBM/288-416
B1KSF4_CLOBM/460-591
B1KTP2_CLOBM/115-239
B1KTP3_CLOBM/115-239
B1KTQ3_CLOBM/113-241
B1KTR6_CLOBM/111-241
B1KUP3_CLOBM/111-235
B1L0G8_CLOBM/125-255
B1L6C6_KORCO/196-281
B1L6C6_KORCO/28-158
B1L733_KORCO/285-411
B1L733_KORCO/451-580
B1L7C4_KORCO/40-138
B1L9G2_THESQ/126-256
B1LCB8_THESQ/113-221
B1LCL7_THESQ/196-306
B1LCL7_THESQ/40-165
B1LD18_ECOSM/124-253
B1LEB1_ECOSM/64-196
B1LEF8_ECOSM/123-252
B1LF17_ECOSM/137-263
B1LFP1_ECOSM/220-357
B1LFP1_ECOSM/48-189
B1LGG3_ECOSM/45-177
B1LL56_ECOSM/289-419
B1LL56_ECOSM/461-592
B1LP74_ECOSM/128-258
B1LPQ8_ECOSM/137-267
B1LQ26_ECOSM/38-170
B1LR09_ECOSM/39-171
B1LYZ2_METRJ/287-416
B1LYZ2_METRJ/459-591
B1M3F2_METRJ/61-193
B1M738_METRJ/133-260
B1M7S3_METRJ/134-265
B1MFR2_MYCA9/199-324
B1MFR2_MYCA9/39-166
B1MG72_MYCA9/297-425
B1MG72_MYCA9/469-603
B1MXP2_LEUCK/127-257
B1MY58_LEUCK/292-421
B1MY58_LEUCK/457-584
B1N223_BURPS/122-251
B1P1W1_ARTSF/76-207
B1Q8U9_CLOBO/127-257
B1Q8Z1_CLOBO/115-239
B1Q8Z2_CLOBO/115-239
B1Q901_CLOBO/113-241
B1Q908_CLOBO/111-241
B1Q9F5_CLOBO/288-416
B1Q9F5_CLOBO/460-591
B1QBM7_CLOBO/111-235
B1QCH4_CLOBO/125-255
B1QCH5_CLOBO/125-214
B1QDG8_CLOBO/131-258
B1QHS6_CLOBO/288-416
B1QHS6_CLOBO/460-591
B1QI89_CLOBO/111-241
B1QI96_CLOBO/113-241
B1QIA6_CLOBO/115-240
B1QIA7_CLOBO/115-239
B1QNQ9_CLOBO/125-255
B1QQR2_CLOBO/131-258
B1QR52_CLOBO/111-235
B1QUJ7_CLOBU/104-213
B1QUP4_CLOBU/126-254
B1QUS1_CLOBU/102-231
B1QVD2_CLOBU/1-44
B1QVU2_CLOBU/119-247
B1QVW6_CLOBU/106-232
B1QVX5_CLOBU/107-231
B1QW41_CLOBU/128-254
B1QW74_CLOBU/125-255
B1QXU8_CLOBU/224-351
B1QXU8_CLOBU/50-189
B1QZ16_CLOBU/108-232
B1QZ36_CLOBU/122-251
B1QZZ5_CLOBU/288-417
B1QZZ5_CLOBU/460-590
B1R0N4_CLOBU/120-247
B1R0U2_CLOBU/130-260
B1R1E8_CLOBU/135-262
B1R7C5_CLOPE/126-255
B1R7Q7_CLOPE/288-417
B1R7Q7_CLOPE/460-591
B1RAX7_CLOPE/227-309
B1RAX7_CLOPE/52-193
B1RC42_CLOPE/129-256
B1RF49_CLOPE/288-417
B1RF49_CLOPE/460-591
B1RF94_CLOPE/36-163
B1RF95_CLOPE/110-241
B1RFA2_CLOPE/126-255
B1RJE0_CLOPE/227-309
B1RJE0_CLOPE/52-193
B1RJS4_CLOPE/129-256
B1RPA1_CLOPE/288-417
B1RPA1_CLOPE/460-591
B1RR02_CLOPE/126-255
B1RR09_CLOPE/36-163
B1RSY7_CLOPE/225-313
B1RSY7_CLOPE/52-193
B1RT58_CLOPE/129-256
B1S183_STRPN/228-321
B1S183_STRPN/51-193
B1S3M5_STRPN/119-235
B1S3Q9_STRPN/286-415
B1S3Q9_STRPN/458-585
B1S4W3_9BIFI/306-433
B1S4W3_9BIFI/478-612
B1S8K8_9BIFI/33-155
B1SF10_9STRE/287-416
B1SF10_9STRE/459-587
B1SX14_9BURK/464-593
B1T2Z9_9BURK/195-319
B1T2Z9_9BURK/37-163
B1T351_9BURK/131-263
B1T5T2_9BURK/43-175
B1T6B6_9BURK/284-414
B1T6B6_9BURK/457-588
B1T6D5_9BURK/286-415
B1T6D5_9BURK/459-587
B1T7D3_9BURK/145-272
B1T7S1_9BURK/160-290
B1T9C4_9BURK/122-251
B1TA76_9BURK/129-257
B1TBS1_9BURK/289-418
B1TBS1_9BURK/461-592
B1TEE1_9BURK/144-275
B1UTN5_BACAN/286-414
B1UTN5_BACAN/456-583
B1UXT5_BACAN/129-260
B1V163_CLOPE/36-163
B1V164_CLOPE/110-241
B1V172_CLOPE/126-255
B1V441_CLOPE/288-417
B1V441_CLOPE/460-592
B1V5M0_CLOPE/129-256
B1V5U0_CLOPE/227-309
B1V5U0_CLOPE/52-193
B1VF09_CORU7/295-424
B1VF09_CORU7/467-600
B1VL00_STRGG/145-276
B1VL01_STRGG/138-233
B1VNU0_STRGG/31-151
B1VW62_STRGG/294-423
B1VW62_STRGG/465-592
B1W180_STRGG/211-340
B1W180_STRGG/48-177
B1W3W3_STRGG/291-420
B1W3W3_STRGG/463-598
B1W544_STRGG/139-269
B1WVM9_CYAA5/318-452
B1WVM9_CYAA5/497-628
B1X4N9_PAUCH/311-448
B1X4N9_PAUCH/492-620
B1X719_ECODH/204-298
B1X719_ECODH/41-168
B1XB36_ECODH/128-258
B1XCN5_ECODH/38-170
B1XCX4_ECODH/137-267
B1XGU8_ECODH/220-357
B1XGU8_ECODH/48-189
B1XHC1_ECODH/124-253
B1XHH2_ECODH/45-177
B1XKA4_SYNP2/295-430
B1XKA4_SYNP2/476-606
B1XS51_POLNS/45-178
B1XSG6_POLNS/293-419
B1XSG6_POLNS/462-593
B1Y292_LEPCP/145-272
B1Y2D5_LEPCP/458-586
B1Y2Z0_LEPCP/127-255
B1Y623_LEPCP/300-429
B1Y623_LEPCP/472-603
B1Y6X9_LEPCP/46-178
B1YAG6_THENV/285-413
B1YAG6_THENV/453-583
B1YCN6_THENV/38-150
B1YCU5_THENV/30-146
B1YH96_EXIS2/285-412
B1YH96_EXIS2/454-581
B1YJ20_EXIS2/127-257
B1YL19_EXIS2/29-156
B1YN36_BURA4/43-175
B1YN73_BURA4/195-321
B1YN73_BURA4/37-163
B1YNW4_BURA4/145-272
B1YP63_BURA4/284-414
B1YP63_BURA4/457-588
B1YTB2_BURA4/122-251
B1YUK1_BURA4/464-593
B1YWG7_BURA4/160-290
B1YXJ5_BURA4/129-257
B1YZ22_BURA4/131-263
B1YZ96_BURA4/289-418
B1YZ96_BURA4/461-592
B1Z0H3_BURA4/284-412
B1Z0H3_BURA4/457-588
B1Z2M3_BURA4/286-415
B1Z2M3_BURA4/459-587
B1Z2S8_BURA4/144-275
B1Z3P0_BURA4/38-170
B1ZDZ8_METPB/60-191
B1ZHY2_METPB/288-416
B1ZHY2_METPB/459-591
B1ZJU1_METPB/213-297
B1ZJU1_METPB/56-180
B1ZKU1_METPB/122-218
B1ZRH3_OPITP/207-290
B1ZRH3_OPITP/45-169
B1ZTH4_OPITP/44-176
B1ZU78_OPITP/298-427
B1ZU78_OPITP/469-600
B2A4S1_NATTJ/287-416
B2A4S1_NATTJ/459-590
B2AGH9_CUPTR/292-421
B2AGH9_CUPTR/464-595
B2AGV5_CUPTR/54-186
B2AGX6_CUPTR/124-251
B2AU79_PODAN/383-512
B2AU79_PODAN/555-685
B2B850_PODAN/134-270
B2DH57_STRPN/286-415
B2DH57_STRPN/458-585
B2DIT1_STRPN/228-321
B2DIT1_STRPN/53-193
B2DJF6_STRPN/120-247
B2DMG2_STRPN/120-247
B2DPJ4_STRPN/228-321
B2DPJ4_STRPN/51-193
B2DQ57_STRPN/286-415
B2DQ57_STRPN/458-585
B2DTQ0_STRPN/119-235
B2DU10_STRPN/120-247
B2DVY6_STRPN/286-415
B2DVY6_STRPN/458-585
B2DW92_STRPN/228-321
B2DW92_STRPN/51-193
B2DZ57_STRPN/120-247
B2DZI2_STRPN/228-321
B2DZI2_STRPN/51-193
B2DZZ3_STRPN/286-415
B2DZZ3_STRPN/458-585
B2E308_STRPN/120-247
B2E4M4_STRPN/119-235
B2E656_STRPN/286-415
B2E656_STRPN/458-585
B2E7C4_STRPN/228-321
B2E7C4_STRPN/51-193
B2EBH7_BIFAN/284-411
B2EBH7_BIFAN/456-591
B2FHX6_STRMK/292-421
B2FHX6_STRMK/464-595
B2FK17_STRMK/127-257
B2FLK7_STRMK/227-358
B2FLK7_STRMK/52-193
B2FRW9_STRMK/49-181
B2FUQ7_STRMK/203-310
B2FUQ7_STRMK/47-171
B2G639_LACRJ/290-419
B2G639_LACRJ/462-587
B2GAN6_LACF3/290-419
B2GAN6_LACF3/462-587
B2GJ29_KOCRD/303-430
B2GJ29_KOCRD/475-609
B2GVY8_BURPS/199-326
B2GWK5_BURPS/312-442
B2GWK5_BURPS/485-616
B2GZ38_BURPS/443-572
B2H0N2_BURPS/122-251
B2H0Y2_BURPS/39-171
B2H188_BURPS/133-262
B2H1F0_BURPS/43-175
B2H1J6_BURPS/195-315
B2H1J6_BURPS/34-163
B2H277_BURPS/290-419
B2H277_BURPS/462-593
B2H6A5_BURPS/131-262
B2H876_BURPS/141-270
B2HAV7_BURPS/284-414
B2HAV7_BURPS/457-588
B2HCZ8_MYCMM/301-430
B2HCZ8_MYCMM/473-607
B2HX35_ACIBC/40-172
B2I2B6_ACIBC/286-421
B2I2B6_ACIBC/464-595
B2I6L8_XYLF2/293-418
B2I6L8_XYLF2/462-592
B2I9M2_XYLF2/61-193
B2IA00_XYLF2/207-296
B2IA00_XYLF2/51-175
B2IDJ3_BEII9/292-419
B2IDJ3_BEII9/462-594
B2IKC1_BEII9/149-276
B2IP29_STRPS/119-235
B2IRE7_STRPS/228-321
B2IRE7_STRPS/51-193
B2IRS9_STRPS/120-247
B2ISJ1_STRPS/286-415
B2ISJ1_STRPS/458-585
B2J394_NOSP7/297-433
B2J394_NOSP7/478-609
B2JCC3_BURP8/192-314
B2JCC3_BURP8/30-160
B2JCQ5_BURP8/62-194
B2JCT9_BURP8/133-262
B2JED8_BURP8/465-594
B2JGW9_BURP8/122-251
B2JHA3_BURP8/180-307
B2JIL6_BURP8/284-414
B2JIL6_BURP8/457-588
B2JK55_BURP8/146-273
B2JMG6_BURP8/121-258
B2JPI6_BURP8/127-256
B2JQ07_BURP8/139-270
B2JZV0_YERPB/224-361
B2JZV0_YERPB/52-193
B2K332_YERPB/136-265
B2K411_YERPB/74-206
B2K4T2_YERPB/39-171
B2K621_YERPB/123-250
B2K7S1_YERPB/140-267
B2K851_YERPB/289-419
B2K851_YERPB/461-592
B2K943_YERPB/138-268
B2K9E0_YERPB/107-231
B2KA41_YERPB/125-255
B2KC19_ELUMP/41-173
B2KEC3_ELUMP/292-421
B2KEC3_ELUMP/465-594
B2N068_ECOLX/124-253
B2N1H0_ECOLX/38-170
B2N279_ECOLX/137-267
B2N351_ECOLX/128-258
B2N413_ECOLX/114-211
B2N414_ECOLX/131-261
B2N5M1_ECOLX/289-419
B2N5M1_ECOLX/461-592
B2N910_ECOLX/211-305
B2N910_ECOLX/48-175
B2NAN1_ECOLX/45-177
B2NAU2_ECOLX/220-357
B2NAU2_ECOLX/48-189
B2NK75_ECO57/289-419
B2NK75_ECO57/461-592
B2NLH3_ECO57/204-298
B2NLH3_ECO57/41-168
B2NMM9_ECO57/220-357
B2NMM9_ECO57/48-189
B2NMY6_ECO57/137-263
B2NNF1_ECO57/128-258
B2NNT2_ECO57/126-211
B2NNT3_ECO57/131-261
B2NRK0_ECO57/38-170
B2NXM7_ECO57/45-177
B2NYS3_ECO57/124-253
B2P189_ECO57/137-263
B2P3I4_ECO57/128-258
B2P3W7_ECO57/126-211
B2P3W8_ECO57/131-261
B2P3Z1_ECO57/289-419
B2P3Z1_ECO57/461-592
B2P5P2_ECO57/220-357
B2P5P2_ECO57/48-189
B2P7H0_ECO57/38-170
B2PBF1_ECO57/45-177
B2PBX1_ECO57/204-298
B2PBX1_ECO57/41-168
B2PCL5_ECO57/124-253
B2PE43_ECO57/131-261
B2PE44_ECO57/126-211
B2PEC4_ECO57/128-258
B2PEJ4_ECO57/38-170
B2PGT4_ECO57/204-298
B2PGT4_ECO57/41-168
B2PI20_ECO57/289-419
B2PI20_ECO57/461-592
B2PLB8_ECO57/220-357
B2PLB8_ECO57/48-189
B2PLH5_ECO57/45-177
B2PMV2_ECO57/137-263
B2PQX3_ECO57/124-253
B2PUU1_PROST/52-192
B2PUW0_PROST/119-213
B2PUW1_PROST/188-318
B2PV03_PROST/290-420
B2PV03_PROST/462-593
B2PXJ8_PROST/43-175
B2Q135_PROST/124-253
B2Q2Y7_PROST/141-268
B2Q3W6_PROST/128-258
B2Q5H2_PROST/111-219
B2RB90_HUMAN/363-492
B2RB90_HUMAN/534-665
B2RMF7_PORG3/48-182
B2S499_TREPS/302-432
B2S499_TREPS/475-618
B2SAS9_BRUA1/135-259
B2SAU0_BRUA1/149-275
B2SAV7_BRUA1/153-278
B2SB73_BRUA1/286-415
B2SB73_BRUA1/458-590
B2SCP0_BRUA1/53-185
B2SDB3_BRUA1/202-295
B2SDB3_BRUA1/41-170
B2SFB6_FRATM/290-420
B2SFB6_FRATM/463-595
B2SFZ8_FRATM/197-320
B2SFZ8_FRATM/35-164
B2SGV1_FRATM/41-172
B2SJY9_XANOP/49-181
B2SNP8_XANOP/203-323
B2SNP8_XANOP/44-171
B2SQ96_XANOP/289-418
B2SQ96_XANOP/461-592
B2SXE2_BURPP/195-319
B2SXE2_BURPP/31-163
B2SXI1_BURPP/43-175
B2SXL6_BURPP/132-261
B2SYM7_BURPP/123-252
B2SZL1_BURPP/146-273
B2T187_BURPP/465-594
B2T2V4_BURPP/285-413
B2T2V4_BURPP/457-588
B2T6G1_BURPP/140-269
B2T6U4_BURPP/285-414
B2T6U4_BURPP/457-588
B2TAJ4_BURPP/127-256
B2TAY8_BURPP/39-171
B2TDP2_BURPP/284-414
B2TDP2_BURPP/457-588
B2TGQ5_BURPP/129-256
B2TIS5_CLOBB/288-417
B2TIS5_CLOBB/460-590
B2TJ91_CLOBB/130-260
B2TKZ2_CLOBB/138-265
B2TLN0_CLOBB/111-236
B2TQ38_CLOBB/223-346
B2TQ38_CLOBB/50-189
B2TUP6_SHIB3/289-419
B2TUP6_SHIB3/461-592
B2TXX4_SHIB3/128-258
B2U1Y0_SHIB3/45-177
B2U499_SHIB3/124-253
B2U787_RALPJ/131-258
B2UAX8_RALPJ/146-274
B2UD48_RALPJ/292-421
B2UD48_RALPJ/464-595
B2UET4_RALPJ/44-175
B2UF98_RALPJ/129-258
B2UI92_RALPJ/133-262
B2UK47_RALPJ/136-263
B2UNZ1_AKKM8/40-171
B2UVG7_HELPS/44-176
B2UVS7_HELPS/280-409
B2UVS7_HELPS/456-575
B2UYJ4_CLOBA/223-352
B2UYJ4_CLOBA/50-189
B2UYV3_CLOBA/288-417
B2UYV3_CLOBA/460-590
B2V0N0_CLOBA/138-265
B2V3J2_CLOBA/110-240
B2V3J3_CLOBA/110-242
B2V6U2_SULSY/283-412
B2V6U2_SULSY/455-587
B2V7X3_SULSY/35-167
B2VCC8_ERWT9/289-419
B2VCC8_ERWT9/461-592
B2VEA8_ERWT9/125-255
B2VGF5_ERWT9/138-265
B2VHK3_ERWT9/123-250
B2VJP7_ERWT9/144-271
B2VL66_ERWT9/45-177
B2W9R9_PYRTR/89-227
B2WFP1_PYRTR/374-503
B2WFP1_PYRTR/545-675
B2WP88_PYRTR/36-130
B3A184_ECO57/204-298
B3A184_ECO57/41-168
B3A2H6_ECO57/289-419
B3A2H6_ECO57/461-592
B3A353_ECO57/137-263
B3A3G1_ECO57/220-357
B3A3G1_ECO57/48-189
B3A3M0_ECO57/45-177
B3A6U7_ECO57/38-170
B3A8S7_ECO57/131-261
B3A8S8_ECO57/126-211
B3ACI8_ECO57/128-258
B3AFQ3_ECO57/204-298
B3AFQ3_ECO57/41-168
B3AGZ3_ECO57/289-419
B3AGZ3_ECO57/461-592
B3AIV9_ECO57/137-263
B3AMS4_ECO57/131-261
B3AMS5_ECO57/126-211
B3AN57_ECO57/128-258
B3ANH8_ECO57/38-170
B3AP58_ECO57/45-177
B3AQC4_ECO57/220-357
B3AQC4_ECO57/48-189
B3ATK2_ECO57/124-253
B3AW80_ECO57/204-298
B3AW80_ECO57/41-168
B3AXJ8_ECO57/289-419
B3AXJ8_ECO57/461-592
B3AY68_ECO57/137-263
B3B0B1_ECO57/131-261
B3B0B2_ECO57/126-211
B3B0P1_ECO57/128-258
B3B2Y8_ECO57/220-357
B3B2Y8_ECO57/48-189
B3B3M1_ECO57/124-253
B3B4V4_ECO57/38-170
B3B706_ECO57/45-177
B3BC97_ECO57/204-298
B3BC97_ECO57/41-168
B3BE10_ECO57/137-263
B3BEB8_ECO57/220-357
B3BEB8_ECO57/48-189
B3BEH8_ECO57/45-177
B3BG31_ECO57/289-419
B3BG31_ECO57/461-592
B3BIS0_ECO57/131-261
B3BIS1_ECO57/126-211
B3BJ53_ECO57/128-258
B3BJ89_ECO57/38-170
B3BK33_ECO57/124-253
B3BQS7_ECO57/204-298
B3BQS7_ECO57/41-168
B3BRU5_ECO57/220-357
B3BRU5_ECO57/48-189
B3BSA3_ECO57/137-263
B3BUQ9_ECO57/289-419
B3BUQ9_ECO57/461-592
B3BV10_ECO57/131-261
B3BV11_ECO57/126-211
B3BVE3_ECO57/128-258
B3BYI4_ECO57/38-170
B3C085_ECO57/45-177
B3C3Q8_ECO57/124-253
B3C758_9BACE/120-209
B3C8L5_9BACE/311-440
B3C8L5_9BACE/483-614
B3C9Z4_9BACE/92-227
B3CNG7_WOLPP/284-411
B3CNG7_WOLPP/454-584
B3CZT1_BURM1/145-272
B3D3I1_BURM1/147-277
B3DIX3_DANRE/362-491
B3DIX3_DANRE/533-664
B3DT71_BIFLD/132-262
B3DTB0_BIFLD/288-415
B3DTB0_BIFLD/460-594
B3DXK7_METI4/298-427
B3DXK7_METI4/469-600
B3E057_METI4/42-173
B3E466_GEOLS/36-168
B3E4W9_GEOLS/289-418
B3E4W9_GEOLS/461-592
B3E8W0_GEOLS/289-418
B3E8W0_GEOLS/461-592
B3EE61_CHLL2/295-424
B3EE61_CHLL2/466-597
B3EFE4_CHLL2/43-175
B3EK17_CHLPB/297-425
B3EK17_CHLPB/467-598
B3ELX5_CHLPB/295-424
B3ELX5_CHLPB/466-598
B3EM24_CHLPB/43-175
B3ET58_AMOA5/29-149
B3EU22_AMOA5/291-420
B3EU22_AMOA5/463-594
B3EUN5_BORBR/129-259
B3GXE1_ACTP7/132-262
B3H0Q1_ACTP7/36-168
B3H2M8_ACTP7/289-419
B3H2M8_ACTP7/462-593
B3H9Y5_ECOLX/289-419
B3H9Y5_ECOLX/461-592
B3HDQ5_ECOLX/38-170
B3HG57_ECOLX/128-258
B3HHC0_ECOLX/204-298
B3HHC0_ECOLX/41-168
B3HHK0_ECOLX/124-253
B3HHX8_ECOLX/45-177
B3HIA2_ECOLX/137-267
B3HIW3_ECOLX/132-261
B3HIW4_ECOLX/114-211
B3HJF2_ECOLX/220-357
B3HJF2_ECOLX/48-189
B3HM44_ECOLX/289-419
B3HM44_ECOLX/461-592
B3HPE6_ECOLX/39-171
B3HQ38_ECOLX/38-170
B3HRC2_ECOLX/52-184
B3HRY6_ECOLX/137-267
B3HSF2_ECOLX/220-357
B3HSF2_ECOLX/48-189
B3HTC2_ECOLX/45-171
B3HTD2_ECOLX/137-263
B3HTM5_ECOLX/128-258
B3HUL1_ECOLX/126-211
B3HUS3_ECOLX/124-253
B3HXC5_ECOLX/126-256
B3HXC8_ECOLX/32-158
B3HYU9_ECOLX/45-177
B3HZF5_ECOLX/204-298
B3HZF5_ECOLX/41-168
B3I0W6_ECOLX/220-357
B3I0W6_ECOLX/48-189
B3I3C7_ECOLX/137-267
B3I5P0_ECOLX/289-419
B3I5P0_ECOLX/461-592
B3I698_ECOLX/128-258
B3I826_ECOLX/131-261
B3I827_ECOLX/126-211
B3I8W4_ECOLX/38-170
B3I9V6_ECOLX/45-177
B3IBW4_ECOLX/124-253
B3IFA6_ECOLX/220-357
B3IFA6_ECOLX/48-189
B3II02_ECOLX/128-258
B3IJB3_ECOLX/204-298
B3IJB3_ECOLX/41-168
B3IKM6_ECOLX/289-419
B3IKM6_ECOLX/461-592
B3ILZ6_ECOLX/38-170
B3IMK3_ECOLX/124-253
B3INS0_ECOLX/45-177
B3IR75_ECOLX/131-261
B3J7C6_BACAN/286-414
B3J7C6_BACAN/456-583
B3JB86_BACAN/129-260
B3JHA7_9BACE/36-169
B3JHQ1_9BACE/294-423
B3JHQ1_9BACE/466-597
B3KM63_HUMAN/209-340
B3KM63_HUMAN/38-167
B3KMR8_HUMAN/363-492
B3KMR8_HUMAN/534-665
B3L212_PLAKH/423-552
B3L212_PLAKH/599-730
B3LQZ2_YEAS1/394-522
B3LQZ2_YEAS1/565-700
B3M0I2_DROAN/365-494
B3M0I2_DROAN/536-667
B3MTM7_DROAN/363-492
B3MTM7_DROAN/534-665
B3P258_DROER/354-483
B3P258_DROER/525-656
B3P5T5_DROER/364-493
B3P5T5_DROER/535-666
B3PBY9_CELJU/39-171
B3PHF0_CELJU/130-259
B3PIS0_CELJU/290-420
B3PIS0_CELJU/462-593
B3PRW3_RHIE6/200-298
B3PRW3_RHIE6/39-168
B3PUA9_RHIE6/157-285
B3PUM3_RHIE6/117-244
B3PY46_RHIE6/196-319
B3PZN4_RHIE6/287-415
B3PZN4_RHIE6/459-591
B3PZV1_RHIE6/52-182
B3Q1U5_RHIE6/123-253
B3QF70_RHOPT/56-189
B3QIT9_RHOPT/287-416
B3QIT9_RHOPT/459-591
B3QQF2_CHLP8/16-148
B3QRI3_CHLP8/295-424
B3QRI3_CHLP8/466-597
B3QSH3_CHLT3/49-181
B3QV61_CHLT3/291-420
B3QV61_CHLT3/463-593
B3QXK7_CHLT3/46-140
B3R2F4_CUPTR/131-259
B3R488_CUPTR/122-251
B3R9X6_CUPTR/36-169
B3R9Z9_CUPTR/130-260
B3RC57_CUPTR/139-267
B3RLP7_TRIAD/357-486
B3RLP7_TRIAD/528-659
B3SFH4_TRIAD/17-143
B3SFH4_TRIAD/186-313
B3T097_9ZZZZ/38-171
B3T2W8_9ARCH/278-375
B3T893_9ARCH/278-405
B3T893_9ARCH/440-567
B3TCU1_9BACT/38-171
B3W720_LACCB/33-158
B3W866_LACCB/31-156
B3W8P7_LACCB/230-326
B3W8P7_LACCB/55-195
B3W8Q0_LACCB/126-255
B3WA42_LACCB/122-252
B3WB04_LACCB/109-238
B3WB68_LACCB/88-216
B3WBF4_LACCB/88-205
B3WBF5_LACCB/127-256
B3WD17_LACCB/287-414
B3WD17_LACCB/459-582
B3WJ22_ECOLX/137-267
B3WJM9_ECOLX/204-298
B3WJM9_ECOLX/41-168
B3WK90_ECOLX/131-261
B3WK91_ECOLX/126-211
B3WKL4_ECOLX/128-258
B3WLN7_ECOLX/220-357
B3WLN7_ECOLX/48-189
B3WLY0_ECOLX/38-170
B3WMI0_ECOLX/289-419
B3WMI0_ECOLX/461-592
B3WQF8_ECOLX/45-177
B3WS05_ECOLX/124-253
B3WV45_SHIDY/289-419
B3WV45_SHIDY/461-592
B3WY63_SHIDY/131-261
B3WY64_SHIDY/120-211
B3WYI8_SHIDY/128-258
B3X0Y4_SHIDY/38-170
B3X307_SHIDY/220-357
B3X307_SHIDY/48-189
B3X3K4_SHIDY/124-253
B3X540_SHIDY/45-177
B3X8M5_ECOLX/289-419
B3X8M5_ECOLX/461-592
B3XBE7_ECOLX/52-184
B3XCK9_ECOLX/137-267
B3XDE9_ECOLX/128-258
B3XDS5_ECOLX/113-211
B3XDS6_ECOLX/131-261
B3XGW9_ECOLX/220-357
B3XGW9_ECOLX/48-189
B3XHG5_ECOLX/38-170
B3XHN5_ECOLX/124-253
B3XI16_ECOLX/45-177
B3XIU4_ECOLX/204-298
B3XIU4_ECOLX/41-168
B3XR04_LACRE/290-419
B3XR04_LACRE/462-587
B3Y0K9_ECO11/124-253
B3Y157_ECO11/128-258
B3Y9N5_SALET/188-288
B3Y9N5_SALET/19-151
B3Y9N6_SALET/34-162
B3YA84_SALET/45-177
B3YCU5_SALET/184-289
B3YCU5_SALET/19-124
B3YEZ0_SALET/289-419
B3YEZ0_SALET/461-592
B3YGA0_SALET/112-210
B3YGA1_SALET/128-258
B3YI73_SALET/124-253
B3YIE4_SALET/38-170
B3YJI1_SALET/4-166
B3YJI2_SALET/33-152
B3YWX0_BACCE/129-260
B3YZ75_BACCE/286-414
B3YZ75_BACCE/456-583
B3Z373_BACCE/129-260
B3ZA57_BACCE/21-151
B3ZD95_BACCE/286-414
B3ZD95_BACCE/456-583
B3ZSU7_BACCE/286-414
B3ZSU7_BACCE/456-583
B3ZU68_BACCE/129-260
B3ZUP9_BACCE/1-87
B4A0Q0_SALNE/124-253
B4A2E6_SALNE/38-170
B4A2Z1_SALNE/45-177
B4A447_SALNE/33-152
B4A448_SALNE/6-166
B4A4R6_SALNE/289-419
B4A4R6_SALNE/461-592
B4A5H4_SALNE/184-289
B4A5H4_SALNE/19-124
B4A971_SALNE/128-258
B4A972_SALNE/112-210
B4ABB2_SALNE/139-269
B4ADA3_BACPU/121-236
B4AI22_BACPU/107-233
B4AJG5_BACPU/127-254
B4AJV2_BACPU/131-261
B4AJZ6_BACPU/130-260
B4ALI1_BACPU/32-157
B4AMW9_BACPU/286-415
B4AMW9_BACPU/457-583
B4AMX6_BACPU/308-439
B4AQ54_FRANO/290-420
B4AQ54_FRANO/463-595
B4AQW3_FRANO/197-322
B4AQW3_FRANO/35-164
B4ARA0_FRANO/41-172
B4BI96_9BACI/128-257
B4BJY5_9BACI/29-153
B4BMU4_9BACI/107-230
B4BP23_9BACI/129-260
B4BP24_9BACI/108-210
B4BR41_9BACI/111-235
B4BRK3_9BACI/286-415
B4BRK3_9BACI/457-583
B4D5W5_9BACT/297-425
B4D5W5_9BACT/468-599
B4DBN6_9BACT/40-171
B4DN38_HUMAN/288-417
B4DN38_HUMAN/459-590
B4E5K1_BURCJ/284-414
B4E5K1_BURCJ/457-588
B4E704_BURCJ/170-297
B4E934_BURCJ/284-414
B4E934_BURCJ/457-588
B4EAA4_BURCJ/195-324
B4EAA4_BURCJ/37-163
B4EAS9_BURCJ/43-175
B4EBB6_BURCJ/111-241
B4EBS8_BURCJ/464-593
B4EEV6_BURCJ/122-251
B4EFV5_BURCJ/131-260
B4EHA4_BURCJ/286-415
B4EHA4_BURCJ/459-588
B4EHT0_BURCJ/156-287
B4EJY0_BURCJ/289-418
B4EJY0_BURCJ/461-592
B4EMT8_BURCJ/130-257
B4ENL1_BURCJ/222-311
B4ENL1_BURCJ/51-189
B4EVU3_PROMH/124-253
B4EXK3_PROMH/43-175
B4EZ54_PROMH/131-261
B4EZY5_PROMH/139-269
B4EZZ4_PROMH/111-232
B4F0F0_PROMH/289-419
B4F0F0_PROMH/460-591
B4F0V1_PROMH/99-213
B4F1D1_PROMH/139-266
B4F1E9_PROMH/225-358
B4F1E9_PROMH/52-192
B4F2S9_PROMH/128-258
B4G5Y5_DROPE/359-488
B4G5Y5_DROPE/530-661
B4GM84_DROPE/366-495
B4GM84_DROPE/537-668
B4I3J0_DROSE/375-504
B4I3J0_DROSE/546-677
B4IH04_DROSE/364-493
B4IH04_DROSE/535-666
B4JRG0_DROGR/375-504
B4JRG0_DROGR/546-677
B4JTL4_DROGR/379-508
B4JTL4_DROGR/550-681
B4K8P5_DROMO/364-493
B4K8P5_DROMO/535-666
B4KAX4_DROMO/375-504
B4KAX4_DROMO/546-677
B4LXG2_DROVI/366-495
B4LXG2_DROVI/537-668
B4LYK0_DROVI/364-493
B4LYK0_DROVI/535-666
B4N929_DROWI/368-497
B4N929_DROWI/539-670
B4NIV6_DROWI/366-495
B4NIV6_DROWI/537-668
B4PQT1_DROYA/364-493
B4PQT1_DROYA/535-666
B4PTN2_DROYA/375-504
B4PTN2_DROYA/546-677
B4QUX5_DROSI/151-280
B4QUX5_DROSI/322-453
B4QYQ9_DROSI/398-465
B4QYQ9_DROSI/507-638
B4R903_PHEZH/39-171
B4R907_PHEZH/284-413
B4R907_PHEZH/456-588
B4RJ65_NEIG2/42-174
B4RM11_NEIG2/135-264
B4RPL9_NEIG2/292-420
B4RPL9_NEIG2/464-595
B4S391_PROA2/295-424
B4S391_PROA2/466-597
B4S3L8_PROA2/309-438
B4S3L8_PROA2/480-611
B4S4W3_PROA2/40-172
B4SAS0_PELPB/296-425
B4SAS0_PELPB/467-598
B4SCS8_PELPB/43-175
B4SHK0_STRM5/127-257
B4SIZ6_STRM5/203-310
B4SIZ6_STRM5/47-171
B4SJ44_STRM5/292-421
B4SJ44_STRM5/464-595
B4SJQ7_STRM5/292-421
B4SJQ7_STRM5/464-595
B4SM69_STRM5/52-192
B4SN19_STRM5/49-181
B4SVD7_SALNS/124-253
B4SWE9_SALNS/184-289
B4SWE9_SALNS/19-124
B4SXS4_SALNS/188-288
B4SXS4_SALNS/19-151
B4SXS5_SALNS/34-162
B4SYC7_SALNS/289-419
B4SYC7_SALNS/461-592
B4T1E9_SALNS/128-258
B4T2V8_SALNS/139-269
B4T3A9_SALNS/38-170
B4T4E4_SALNS/35-166
B4T4E5_SALNS/215-297
B4T4E5_SALNS/33-152
B4T728_SALNS/45-177
B4T7Y5_SALHS/124-253
B4T8D6_SALHS/184-289
B4T8D6_SALHS/19-124
B4TAC3_SALHS/188-288
B4TAC3_SALHS/19-151
B4TAC4_SALHS/34-162
B4TAW8_SALHS/289-419
B4TAW8_SALHS/461-592
B4TDE6_SALHS/128-258
B4TE86_SALHS/33-138
B4TEP8_SALHS/139-269
B4TF22_SALHS/38-170
B4TGB9_SALHS/6-166
B4TGC0_SALHS/215-296
B4TGC0_SALHS/33-152
B4TGU2_SALHS/32-137
B4TJ35_SALHS/45-177
B4TN26_SALSV/289-419
B4TN26_SALSV/461-592
B4TS05_SALSV/128-258
B4TSN7_SALSV/139-269
B4TT15_SALSV/38-170
B4TU16_SALSV/37-166
B4TU17_SALSV/36-152
B4TWG7_SALSV/45-177
B4TYR0_SALSV/124-253
B4TZ00_SALSV/184-289
B4TZ00_SALSV/19-124
B4U0U5_STREM/113-237
B4U284_STREM/231-361
B4U284_STREM/54-194
B4U2M5_STREM/286-415
B4U2M5_STREM/458-586
B4U6U3_HYDS0/26-144
B4U6U7_HYDS0/37-169
B4U8N5_HYDS0/280-408
B4U8N5_HYDS0/452-583
B4UGJ2_ANASK/291-420
B4UGJ2_ANASK/464-592
B4UHE8_ANASK/63-194
B4V4W3_9ACTO/291-420
B4V4W3_9ACTO/463-598
B4V9B9_9ACTO/292-419
B4V9B9_9ACTO/461-588
B4VBD7_9ACTO/32-151
B4VBG8_9ACTO/149-278
B4VFS3_9ACTO/118-219
B4VM96_9CYAN/321-457
B4VM96_9CYAN/503-633
B4W649_9CAUL/48-180
B4WFA2_9CAUL/285-413
B4WFA2_9CAUL/456-587
B4WKY6_9SYNE/303-440
B4WKY6_9SYNE/485-616
B4WWU2_9GAMM/37-170
B4X1L0_9GAMM/289-419
B4X1L0_9GAMM/461-592
B4XQK2_LISMO/36-165
B4XQN5_LISIN/36-166
B5B0K9_KLEOX/123-247
B5BAT9_SALPK/128-258
B5BBF9_SALPK/139-269
B5BEP6_SALPK/38-170
B5BGM1_SALPK/45-177
B5BH68_SALPK/124-253
B5BIN2_SALPK/289-419
B5BIN2_SALPK/461-592
B5BVF4_SALET/6-166
B5BVF5_SALET/215-296
B5BVF5_SALET/33-152
B5BWN7_SALET/144-272
B5BXP6_SALET/112-210
B5BXP7_SALET/128-258
B5BY25_SALET/139-269
B5BY82_SALET/33-138
B5BYS2_SALET/38-170
B5C1C7_SALET/45-177
B5C358_SALET/124-253
B5C3F8_SALET/184-289
B5C3F8_SALET/19-124
B5C5Y3_SALET/289-419
B5C5Y3_SALET/461-592
B5C680_SALET/188-288
B5C680_SALET/19-151
B5C681_SALET/34-162
B5C870_SALET/37-166
B5C871_SALET/36-152
B5C9I3_SALET/184-289
B5C9I3_SALET/19-124
B5CBH7_SALET/38-170
B5CEA2_SALET/139-269
B5CG50_SALET/45-177
B5CH19_SALET/112-210
B5CH20_SALET/128-258
B5CHI7_SALET/124-253
B5CKK9_SALET/289-419
B5CKK9_SALET/461-592
B5CML5_9FIRM/197-316
B5CML5_9FIRM/33-158
B5CML8_9FIRM/194-280
B5CML8_9FIRM/36-155
B5CS29_9FIRM/136-264
B5CSZ2_9FIRM/292-421
B5CSZ2_9FIRM/464-595
B5D3J1_9BACE/35-169
B5D499_9BACE/294-423
B5D499_9BACE/466-597
B5DVP1_DROPS/366-495
B5DVP1_DROPS/537-668
B5E566_STRP4/119-235
B5E5L2_STRP4/228-321
B5E5L2_STRP4/51-193
B5E6U0_STRP4/286-415
B5E6U0_STRP4/458-585
B5E724_STRP4/120-247
B5E8D8_GEOBB/289-418
B5E8D8_GEOBB/461-592
B5E8N5_GEOBB/36-168
B5EQD5_ACIF5/44-176
B5ER39_ACIF5/290-420
B5ER39_ACIF5/463-594
B5EVF3_VIBFM/223-357
B5EVF3_VIBFM/54-192
B5EYZ2_SALA4/289-419
B5EYZ2_SALA4/461-592
B5F1F2_SALA4/128-258
B5F2J7_SALA4/35-159
B5F362_SALA4/38-170
B5F3E5_SALA4/144-272
B5F3K4_SALA4/124-253
B5F6W6_SALA4/45-177
B5F9G7_SALA4/184-289
B5F9G7_SALA4/19-124
B5F9N6_VIBFM/40-172
B5FBB7_VIBFM/138-268
B5FBW2_VIBFM/289-419
B5FBW2_VIBFM/462-593
B5FCJ0_VIBFM/124-253
B5FDJ7_VIBFM/130-260
B5FIP5_SALDC/45-177
B5FKM2_SALDC/184-289
B5FKM2_SALDC/19-124
B5FN28_SALDC/289-419
B5FN28_SALDC/461-592
B5FRB6_SALDC/128-258
B5FRQ1_SALDC/139-269
B5FSP5_SALDC/124-253
B5FSY9_SALDC/38-170
B5FT99_SALDC/37-166
B5FTA0_SALDC/215-296
B5FTA0_SALDC/33-152
B5G8P4_9ACTO/291-420
B5G8P4_9ACTO/463-598
B5GBU0_9ACTO/149-279
B5GNW3_STRCL/193-324
B5GNW4_STRCL/160-249
B5GNY5_STRCL/38-156
B5GQC9_STRCL/211-340
B5GQC9_STRCL/49-177
B5GZQ5_STRCL/122-251
B5H1N2_STRCL/291-419
B5H1N2_STRCL/461-588
B5H497_STRCL/149-278
B5H4P8_STRPR/143-270
B5H8Z9_STRPR/154-278
B5HB82_STRPR/47-175
B5HC88_STRPR/292-419
B5HC88_STRPR/461-588
B5HE54_STRPR/36-158
B5HFI0_STRPR/291-420
B5HFI0_STRPR/463-598
B5HFV7_STRPR/156-287
B5HFV8_STRPR/126-220
B5HLI6_9ACTO/160-291
B5HLI7_9ACTO/121-222
B5HNH3_9ACTO/290-419
B5HNH3_9ACTO/461-588
B5HPX7_9ACTO/291-420
B5HPX7_9ACTO/463-598
B5I710_9ACTO/157-286
B5I8T9_9ACTO/151-281
B5I9S2_ACIB4/31-150
B5IBT3_ACIB4/31-150
B5IDM3_ACIB4/273-398
B5IDM3_ACIB4/441-570
B5IE08_ACIB4/272-397
B5IE08_ACIB4/440-569
B5IJX7_9CHRO/310-447
B5IJX7_9CHRO/495-624
B5IK13_9CHRO/40-172
B5IZ96_9RHOB/39-172
B5J350_9RHOB/42-178
B5J351_9RHOB/200-323
B5J351_9RHOB/39-168
B5J441_9RHOB/143-273
B5J579_9RHOB/132-260
B5J5M9_9RHOB/284-413
B5J5M9_9RHOB/456-588
B5JQT0_9BACT/42-174
B5JRE4_9BACT/298-427
B5JRE4_9BACT/469-599
B5JSL9_9GAMM/39-171
B5JT06_9GAMM/288-416
B5JT06_9GAMM/457-588
B5JYV8_9RHOB/39-172
B5K352_9RHOB/267-396
B5K352_9RHOB/439-571
B5KA37_9RHOB/137-264
B5LAM9_9BURK/193-319
B5LAM9_9BURK/32-161
B5LAN8_9BURK/193-313
B5LAN8_9BURK/31-161
B5MHG7_SALET/184-289
B5MHG7_SALET/19-124
B5MI14_SALET/128-258
B5MI15_SALET/112-210
B5MK92_SALET/38-170
B5MMN9_SALET/144-272
B5MPC5_SALET/45-177
B5MQD4_SALET/124-253
B5MQM9_SALET/139-269
B5MU41_SALET/289-419
B5MU41_SALET/461-592
B5MWD4_SALET/188-288
B5MWD4_SALET/19-151
B5MWD5_SALET/34-162
B5MX00_SALET/184-289
B5MX00_SALET/19-124
B5MXX2_SALET/144-272
B5MYA3_SALET/35-166
B5MYA4_SALET/215-296
B5MYA4_SALET/33-151
B5N1J6_SALET/112-210
B5N1J7_SALET/128-258
B5N490_SALET/124-253
B5N4W4_SALET/38-170
B5N5S5_SALET/45-177
B5N777_SALET/139-269
B5N7D0_SALET/289-419
B5N7D0_SALET/461-592
B5NBG8_SALET/38-170
B5ND56_SALET/184-289
B5ND56_SALET/19-124
B5NDM8_SALET/289-419
B5NDM8_SALET/461-592
B5NFK1_SALET/128-258
B5NFK2_SALET/112-210
B5NIE7_SALET/139-269
B5NJ31_SALET/124-253
B5NJI5_SALET/45-177
B5NNL4_SALET/38-170
B5NQ88_SALET/188-288
B5NQ88_SALET/19-151
B5NQ89_SALET/34-162
B5NR46_SALET/45-177
B5NRQ7_SALET/112-210
B5NRQ8_SALET/128-258
B5NSC7_SALET/184-289
B5NSC7_SALET/19-124
B5NTI1_SALET/4-166
B5NTI2_SALET/33-152
B5NVF3_SALET/124-253
B5NX59_SALET/289-419
B5NX59_SALET/461-592
B5NYC4_SALET/188-288
B5NYC4_SALET/19-151
B5NYC5_SALET/34-162
B5P101_SALET/124-253
B5P266_SALET/184-289
B5P266_SALET/19-124
B5P3J1_SALET/38-170
B5P452_SALET/32-137
B5P4P4_SALET/45-177
B5P5H3_SALET/112-210
B5P5H4_SALET/128-258
B5P6V0_SALET/139-269
B5P729_SALET/215-296
B5P729_SALET/33-152
B5P730_SALET/6-166
B5P9Q5_SALET/33-138
B5P9Z3_SALET/289-419
B5P9Z3_SALET/461-592
B5PC58_SALET/184-288
B5PC58_SALET/19-124
B5PDJ9_SALET/35-162
B5PDK0_SALET/188-288
B5PDK0_SALET/19-151
B5PEQ8_SALET/45-177
B5PGU9_SALET/38-170
B5PHD3_SALET/124-253
B5PIB9_SALET/144-272
B5PIF4_SALET/215-296
B5PIF4_SALET/33-152
B5PIF5_SALET/6-166
B5PJ69_SALET/128-258
B5PJ70_SALET/112-210
B5PJX4_SALET/139-269
B5PNC7_SALET/289-419
B5PNC7_SALET/461-592
B5PNY5_SALHA/124-253
B5PRW0_SALHA/184-289
B5PRW0_SALHA/19-124
B5PSW6_SALHA/34-162
B5PSW7_SALHA/188-288
B5PSW7_SALHA/19-151
B5PT84_SALHA/128-258
B5PT85_SALHA/112-210
B5PUK0_SALHA/38-170
B5PVQ8_SALHA/215-296
B5PVQ8_SALHA/33-152
B5PVQ9_SALHA/35-166
B5PW34_SALHA/144-272
B5PWG2_SALHA/45-177
B5PXT3_SALHA/289-419
B5PXT3_SALHA/461-592
B5PZT9_SALHA/139-269
B5Q3S4_SALVI/144-272
B5Q602_SALVI/289-419
B5Q602_SALVI/461-592
B5Q7E6_SALVI/184-289
B5Q7E6_SALVI/19-124
B5Q836_SALVI/38-170
B5Q914_SALVI/45-177
B5Q9A1_SALVI/128-258
B5Q9A2_SALVI/112-210
B5Q9R8_SALVI/124-253
B5QEE1_SALVI/139-269
B5QGZ1_CAMJE/36-168
B5QH57_CAMJE/285-414
B5QH57_CAMJE/457-557
B5QKH2_LACRH/287-416
B5QKH2_LACRH/459-582
B5QLC8_LACRH/74-191
B5QLC9_LACRH/126-255
B5QLS0_LACRH/122-251
B5QM79_LACRH/126-255
B5QP60_LACRH/112-240
B5QP78_LACRH/39-170
B5QQ84_LACRH/125-257
B5QR25_LACRH/56-195
B5QRU6_LACRH/109-238
B5QRZ3_LACRH/118-243
B5QTT9_SALEP/128-258
B5QUS0_SALEP/289-419
B5QUS0_SALEP/461-592
B5QV87_SALEP/38-170
B5R063_SALEP/139-269
B5R0I8_SALEP/45-177
B5R1W6_SALEP/124-253
B5R2H2_SALEP/37-166
B5R2H3_SALEP/215-296
B5R2H3_SALEP/33-152
B5R402_SALEP/185-290
B5R402_SALEP/20-125
B5R6H6_SALG2/139-269
B5R8F0_SALG2/124-253
B5R9S5_SALG2/37-166
B5R9S6_SALG2/215-296
B5R9S6_SALG2/33-152
B5RD40_SALG2/128-258
B5RDG3_SALG2/38-170
B5RER3_SALG2/45-177
B5RFW7_SALG2/289-419
B5RFW7_SALG2/461-592
B5RGS5_SALG2/185-290
B5RGS5_SALG2/20-125
B5RKH7_KLEP3/141-271
B5RZY5_RALSO/130-257
B5S0A4_RALSO/146-274
B5S199_RALSO/162-293
B5S5R2_RALSO/125-254
B5S7G7_RALSO/130-257
B5S7Q3_RALSO/291-421
B5S7Q4_RALSO/174-305
B5S8A2_RALSO/85-217
B5SB72_RALSO/141-268
B5SDI8_RALSO/125-254
B5SED8_RALSO/291-421
B5SED8_RALSO/464-595
B5SEV1_RALSO/130-257
B5SFN3_RALSO/85-217
B5SLH8_RALSO/146-274
B5SLX5_RALSO/162-293
B5U206_9BACT/31-161
B5UJP4_BACCE/129-260
B5UU67_BACCE/129-259
B5UVQ1_BACCE/286-414
B5UVQ1_BACCE/456-583
B5V4D4_BACCE/228-336
B5V4D4_BACCE/52-192
B5V5P0_BACCE/129-260
B5VC47_BACCE/286-414
B5VC47_BACCE/456-583
B5VM55_YEAS6/394-522
B5VM55_YEAS6/565-700
B5VPL1_YEAS6/1-70
B5VPL1_YEAS6/113-248
B5VXY5_SPIMA/316-450
B5VXY5_SPIMA/495-626
B5WGH4_9BURK/140-269
B5WHB2_9BURK/285-414
B5WHB2_9BURK/457-588
B5WHV4_9BURK/123-252
B5WMQ9_9BURK/147-274
B5WNY4_9BURK/139-266
B5WP88_9BURK/195-319
B5WP88_9BURK/31-163
B5WT00_9BURK/130-256
B5WT29_9BURK/127-256
B5WTA6_9BURK/43-175
B5WTW4_9BURK/465-594
B5WUX6_9BURK/132-261
B5X3D1_SALSA/365-494
B5X3D1_SALSA/536-667
B5XJP8_STRPZ/121-256
B5XKL6_STRPZ/55-194
B5XLV3_STRPZ/287-416
B5XLV3_STRPZ/459-587
B5XNH6_KLEP3/128-258
B5XQ16_KLEP3/124-253
B5XS91_KLEP3/126-260
B5XSU4_KLEP3/45-177
B5XTC8_KLEP3/104-210
B5XUE3_KLEP3/109-234
B5XVA3_KLEP3/38-170
B5XW96_KLEP3/140-265
B5XXC0_KLEP3/123-250
B5XZM8_KLEP3/289-418
B5XZM8_KLEP3/461-592
B5Y2A3_KLEP3/35-167
B5Y2T0_KLEP3/143-270
B5Y682_COPPD/195-322
B5Y682_COPPD/36-162
B5Y9E7_COPPD/285-414
B5Y9E7_COPPD/457-545
B5YA57_DICT6/201-327
B5YA57_DICT6/35-165
B5YAK8_DICT6/126-256
B5YBC9_DICT6/196-286
B5YBC9_DICT6/34-167
B5YDY2_DICT6/292-419
B5YDY2_DICT6/459-590
B5YEP3_DICT6/45-143
B5YHS5_THEYD/289-418
B5YHS5_THEYD/461-592
B5YIB2_THEYD/36-169
B5YQZ8_ECO5E/124-253
B5YR70_ECO5E/137-263
B5YS29_ECO5E/220-357
B5YS29_ECO5E/48-189
B5YST0_ECO5E/45-177
B5YTT0_ECO5E/204-298
B5YTT0_ECO5E/41-168
B5YXD3_ECO5E/289-419
B5YXD3_ECO5E/461-592
B5Z134_ECO5E/128-258
B5Z369_ECO5E/38-170
B5Z948_HELPG/1-125
B5Z9E6_HELPG/280-409
B5Z9E6_HELPG/456-576
B5ZFL0_GLUDA/146-273
B5ZLK1_GLUDA/72-202
B5ZNE3_RHILW/194-316
B5ZP52_RHILW/287-415
B5ZP52_RHILW/459-591
B5ZQ04_RHILW/53-182
B5ZU71_RHILW/200-296
B5ZU71_RHILW/38-168
B5ZW58_RHILW/145-272
B5ZX83_RHILW/132-260
B6A072_RHILW/181-282
B6A072_RHILW/26-153
B6A0W8_RHILW/286-415
B6A0W8_RHILW/459-591
B6A371_RHILW/123-253
B6AJA5_CRYMR/355-484
B6AJA5_CRYMR/528-658
B6AL91_9BACT/292-417
B6AL91_9BACT/456-542
B6AQI4_9BACT/290-420
B6AQI4_9BACT/465-595
B6ARK4_9BACT/42-174
B6AST2_9RHOB/39-172
B6AT26_9RHOB/280-409
B6AT26_9RHOB/452-583
B6B1E4_9RHOB/129-255
B6B5P6_9RHOB/104-229
B6B6T2_9RHOB/39-172
B6BAB0_9RHOB/132-260
B6BB77_9RHOB/285-414
B6BB77_9RHOB/457-589
B6BFM5_9RHOB/139-268
B6BGB1_9PROT/36-168
B6BKL3_9PROT/288-416
B6BKL3_9PROT/463-583
B6BR79_9RICK/38-169
B6BT65_9RICK/285-414
B6BT65_9RICK/457-589
B6BTQ7_9PROT/29-158
B6BVE7_9PROT/43-176
B6BVQ3_9PROT/290-418
B6BVQ3_9PROT/461-592
B6C540_9GAMM/38-170
B6C604_9GAMM/292-421
B6C604_9GAMM/463-594
B6EHQ5_ALISL/124-253
B6EI03_ALISL/138-268
B6EMA7_ALISL/40-172
B6EN88_ALISL/289-419
B6EN88_ALISL/462-593
B6FJ69_9CLOT/299-428
B6FJ69_9CLOT/472-600
B6FPG5_9CLOT/292-421
B6FPG5_9CLOT/464-593
B6FRN4_9CLOT/107-234
B6FRS1_9CLOT/107-234
B6FS03_9CLOT/132-260
B6FT33_9CLOT/191-290
B6FT33_9CLOT/33-151
B6FVW6_9CLOT/288-416
B6FVW6_9CLOT/460-591
B6FWE5_9CLOT/126-256
B6FZT9_9CLOT/134-261
B6G0W9_9CLOT/156-285
B6G885_9ACTN/227-352
B6G885_9ACTN/55-192
B6G9T7_9ACTN/203-297
B6G9T7_9ACTN/41-163
B6GA31_9ACTN/128-259
B6GAC9_9ACTN/115-243
B6GAY7_9ACTN/128-251
B6GD64_9ACTN/40-171
B6GD70_9ACTN/31-157
B6GDB9_9ACTN/118-240
B6GE13_9ACTN/301-429
B6GE13_9ACTN/473-604
B6GED2_9ACTN/234-360
B6GED2_9ACTN/57-190
B6GYJ6_PENCW/73-164
B6H5U0_PENCW/374-503
B6H5U0_PENCW/546-676
B6I1L1_ECOSE/220-357
B6I1L1_ECOSE/48-189
B6I1S0_ECOSE/45-177
B6I2T0_ECOSE/204-298
B6I2T0_ECOSE/41-168
B6I3W6_ECOSE/289-419
B6I3W6_ECOSE/461-592
B6I5D5_ECOSE/128-258
B6I5W0_ECOSE/137-267
B6I694_ECOSE/25-157
B6IBT2_ECOSE/124-253
B6ITC5_RHOCS/123-251
B6IWN3_RHOCS/514-645
B6IXW6_RHOCS/42-171
B6J0U8_COXB2/40-172
B6J2Y5_COXB2/291-421
B6J2Y5_COXB2/463-594
B6J8R9_COXB1/40-172
B6J986_COXB1/291-421
B6J986_COXB1/463-594
B6JAZ1_OLICO/55-188
B6JFB1_OLICO/287-416
B6JFB1_OLICO/459-591
B6JNS1_HELP2/44-176
B6JP26_HELP2/280-409
B6JP26_HELP2/456-576
B6K7L3_SCHJY/379-508
B6K7L3_SCHJY/551-680
B6KJK3_TOXGO/282-411
B6KJK3_TOXGO/455-586
B6Q9F3_PENMQ/53-193
B6QRG2_PENMQ/374-503
B6QRG2_PENMQ/546-675
B6QWT3_9RHOB/135-261
B6QXW9_9RHOB/287-416
B6QXW9_9RHOB/460-591
B6R2C1_9RHOB/139-223
B6R4H6_9RHOB/145-272
B6R6Z8_9RHOB/56-189
B6R8K2_9RHOB/210-309
B6R8K2_9RHOB/41-179
B6R8K3_9RHOB/198-289
B6R8K3_9RHOB/37-165
B6TSV2_MAIZE/57-193
B6TTG7_MAIZE/57-193
B6VL32_PHOAA/124-253
B6VMB6_PHOAA/139-229
B6VMJ0_PHOAA/52-192
B6VU61_9BACE/294-423
B6VU61_9BACE/466-597
B6VXN7_9BACE/36-169
B6W2H8_9BACE/1-57
B6W390_9BACE/35-166
B6W751_9FIRM/110-242
B6W9G9_9FIRM/287-415
B6W9G9_9FIRM/459-586
B6WAA6_9FIRM/54-171
B6WU61_9DELT/39-171
B6WUN0_9DELT/222-350
B6WUN0_9DELT/394-519
B6XAM5_9ENTR/126-256
B6XE01_9ENTR/111-217
B6XFM2_9ENTR/43-175
B6XGX0_9ENTR/131-261
B6XI09_9ENTR/124-253
B6XK29_9ENTR/290-420
B6XK29_9ENTR/462-593
B6XW16_9BIFI/140-267
B6XW16_9BIFI/312-446
B6Y7U0_9RICK/284-411
B6Y7U0_9RICK/454-584
B6YRE5_AZOPC/274-402
B6YRE5_AZOPC/432-555
B6YTD4_THEON/244-361
B6YVT9_THEON/283-413
B6YVT9_THEON/456-585
B6YYX5_9RHOB/108-235
B6ZQ96_ECO57/289-419
B6ZQ96_ECO57/461-592
B6ZTH4_ECO57/204-298
B6ZTH4_ECO57/41-168
B6ZWB1_ECO57/38-170
B6ZWQ6_ECO57/128-258
B6ZX40_ECO57/126-211
B6ZX41_ECO57/131-261
B6ZXU9_ECO57/45-177
B6ZYE8_ECO57/220-357
B6ZYE8_ECO57/48-189
B6ZZ26_ECO57/137-263
B7A1M6_ECO57/124-253
B7A6U3_THEAQ/192-292
B7A6U3_THEAQ/38-161
B7A8J4_THEAQ/286-413
B7A8J4_THEAQ/456-587
B7AKA3_9BACE/294-423
B7AKA3_9BACE/466-597
B7ALL2_9BACE/119-208
B7AM55_9BACE/36-170
B7ATA5_9BACE/315-444
B7ATA5_9BACE/487-618
B7B673_9PORP/40-171
B7C779_9FIRM/50-190
B7C842_9FIRM/122-252
B7C8C0_9FIRM/215-303
B7C8C0_9FIRM/37-169
B7C8C3_9FIRM/227-351
B7C8C3_9FIRM/50-182
B7C8D0_9FIRM/37-183
B7C8D1_9FIRM/197-313
B7C8D1_9FIRM/38-157
B7C8H2_9FIRM/32-156
B7CB00_9FIRM/126-252
B7CBX9_9FIRM/38-167
B7CCK7_9FIRM/284-412
B7CCK7_9FIRM/455-578
B7CD74_9FIRM/186-303
B7CD74_9FIRM/19-138
B7CGP3_BURPS/131-262
B7CGV7_BURPS/147-276
B7CJ74_BURPS/133-262
B7CJF0_BURPS/43-175
B7CJJ6_BURPS/192-312
B7CJJ6_BURPS/31-160
B7CKG3_BURPS/443-572
B7CL06_BURPS/79-211
B7CLK0_BURPS/122-251
B7CQD3_BURPS/284-414
B7CQD3_BURPS/457-588
B7CU47_BURPS/146-273
B7CUS3_BURPS/322-452
B7CUS3_BURPS/495-626
B7CYN6_BURPS/290-419
B7CYN6_BURPS/462-593
B7DRV2_9BACL/289-418
B7DRV2_9BACL/461-592
B7G6T5_PHATC/274-407
B7G6T5_PHATC/454-589
B7GIZ0_ANOFW/286-415
B7GIZ0_ANOFW/456-583
B7GSI0_BIFLS/138-263
B7GUA9_BIFLS/132-262
B7GUD9_BIFLS/306-433
B7GUD9_BIFLS/478-612
B7GUV7_ACIB3/286-421
B7GUV7_ACIB3/464-595
B7GWA0_ACIB3/40-172
B7H523_BACC4/129-259
B7HER3_BACC4/129-260
B7HJK4_BACC4/286-414
B7HJK4_BACC4/456-583
B7HNF0_BACC7/228-336
B7HNF0_BACC7/52-192
B7HQ61_BACC7/15-145
B7HQZ1_BACC7/286-414
B7HQZ1_BACC7/456-583
B7HXG9_BACC7/129-260
B7I256_ACIB5/286-421
B7I256_ACIB5/464-595
B7IBU4_ACIB5/40-172
B7IEI4_THEAB/129-258
B7IGQ5_THEAB/283-411
B7IGQ5_THEAB/453-581
B7IHF5_THEAB/170-260
B7IHF5_THEAB/24-148
B7II81_BACC2/129-260
B7ITW0_BACC2/286-414
B7ITW0_BACC2/456-583
B7IVA0_BACC2/129-259
B7JA03_ACIF2/44-176
B7JB81_ACIF2/290-420
B7JB81_ACIF2/463-594
B7JL65_BACC0/286-414
B7JL65_BACC0/456-583
B7JMJ4_BACC0/1-87
B7JSA0_BACC0/129-260
B7K563_CYAP8/300-435
B7K563_CYAP8/480-611
B7KHQ4_CYAP7/302-438
B7KHQ4_CYAP7/483-614
B7KP50_METC4/288-416
B7KP50_METC4/459-591
B7KQS8_METC4/196-289
B7KQS8_METC4/40-164
B7KQS9_METC4/107-206
B7KXV9_METC4/59-190
B7L4P9_ECO55/204-298
B7L4P9_ECO55/41-168
B7L7Q6_ECO55/124-253
B7L879_ECO55/289-419
B7L879_ECO55/461-592
B7LDF3_ECO55/128-258
B7LDQ5_ECO55/120-250
B7LEB9_ECO55/38-170
B7LH74_ECO55/220-357
B7LH74_ECO55/48-189
B7LHR0_ECO55/45-177
B7LK73_ESCF3/289-419
B7LK73_ESCF3/461-592
B7LM10_ESCF3/137-267
B7LMU5_ESCF3/220-357
B7LMU5_ESCF3/48-189
B7LPJ1_ESCF3/124-253
B7LQI9_ESCF3/137-266
B7LR64_ESCF3/45-177
B7LV04_ESCF3/128-258
B7LW26_ESCF3/38-170
B7M044_ECO8A/220-357
B7M044_ECO8A/48-189
B7M0R5_ECO8A/45-177
B7M1S4_ECO8A/204-298
B7M1S4_ECO8A/41-168
B7M2D0_ECO8A/124-253
B7M585_ECO8A/289-419
B7M585_ECO8A/461-592
B7M8B8_ECO8A/128-258
B7M9E5_ECO8A/38-170
B7MA99_ECO45/137-263
B7MB61_ECO45/220-357
B7MB61_ECO45/48-189
B7MBR2_ECO45/124-253
B7MBW6_ECO45/45-177
B7MGE9_ECO45/289-419
B7MGE9_ECO45/461-592
B7MH99_ECO45/43-169
B7MHA2_ECO45/126-256
B7MIP5_ECO45/128-258
B7MJW4_ECO45/137-267
B7MKH7_ECO45/38-170
B7MLF9_ECO45/39-171
B7MN83_ECO45/64-196
B7MQ95_ECO81/144-272
B7MSK3_ECO81/137-267
B7MT29_ECO81/120-250
B7MVY4_ECO81/124-253
B7MYJ1_ECO81/128-258
B7MZ03_ECO81/38-170
B7MZB2_ECO81/39-171
B7N026_ECO81/137-263
B7N076_ECO81/64-196
B7N0D5_ECO81/220-357
B7N0D5_ECO81/48-189
B7N0J0_ECO81/45-177
B7N2C0_ECO81/43-169
B7N2C3_ECO81/126-256
B7N2G8_ECO81/289-419
B7N2G8_ECO81/461-592
B7N6E8_ECOLU/128-258
B7N6M4_ECOLU/33-159
B7N6T8_ECOLU/38-170
B7NBK4_ECOLU/124-253
B7NCS7_ECOLU/64-196
B7NDC4_ECOLU/220-357
B7NDC4_ECOLU/48-189
B7NDI1_ECOLU/45-177
B7NF45_ECOLU/289-419
B7NF45_ECOLU/461-592
B7NKK9_ECO7I/220-357
B7NKK9_ECO7I/48-189
B7NKR4_ECO7I/45-177
B7NR31_ECO7I/289-419
B7NR31_ECO7I/461-592
B7NRL3_ECO7I/128-258
B7NS65_ECO7I/124-253
B7NSI8_ECO7I/38-170
B7NSQ2_ECO7I/137-267
B7P8C2_IXOSC/3-134
B7Q3U2_IXOSC/365-494
B7Q3U2_IXOSC/536-617
B7QPC3_9RHOB/132-260
B7QTL9_9RHOB/40-172
B7QTT1_9RHOB/143-268
B7QVF4_9RHOB/284-413
B7QVF4_9RHOB/453-585
B7QX71_9RHOB/110-207
B7QX74_9RHOB/200-324
B7QX74_9RHOB/44-167
B7QXL2_9RHOB/137-264
B7QZ60_9RHOB/138-231
B7QZN3_9EURY/189-310
B7QZN3_9EURY/31-155
B7R0I4_9EURY/283-412
B7R0I4_9EURY/456-585
B7R3B3_9EURY/244-361
B7R5Y7_9THEO/125-255
B7R601_9THEO/54-190
B7R6B2_9THEO/128-258
B7R7L3_9THEO/129-256
B7R8N8_9THEO/101-229
B7R8N8_9THEO/273-404
B7RGQ4_9RHOB/27-159
B7RLA4_9RHOB/153-283
B7RPI2_9RHOB/285-414
B7RPI2_9RHOB/457-589
B7RR52_9RHOB/131-258
B7RTK1_9GAMM/24-156
B7RYI4_9GAMM/124-253
B7S268_9GAMM/285-415
B7S268_9GAMM/457-588
B7UH01_ECO27/128-258
B7UHC0_ECO27/38-170
B7UHN1_ECO27/39-171
B7UIT4_ECO27/137-263
B7UJ36_ECO27/220-357
B7UJ36_ECO27/48-189
B7UJT7_ECO27/45-177
B7UMJ4_ECO27/289-419
B7UMJ4_ECO27/461-592
B7UNE8_ECO27/36-162
B7UNF1_ECO27/126-256
B7UPR3_ECO27/137-267
B7USN0_ECO27/124-253
B7UYJ2_PSEA8/197-300
B7UYJ2_PSEA8/38-165
B7UZZ6_PSEA8/42-174
B7V5X9_PSEA8/124-253
B7V743_PSEA8/131-255
B7V786_PSEA8/290-420
B7V786_PSEA8/463-594
B7V9I2_PSEA8/125-254
B7VHN8_VIBSL/37-169
B7VIG6_VIBSL/289-419
B7VIG6_VIBSL/462-593
B7VKU9_VIBSL/40-172
B7VPR8_VIBSL/124-253
B7VQ05_VIBSL/123-253
B7WR07_COMTE/134-260
B7WV67_COMTE/128-255
B7WWY1_COMTE/318-447
B7WWY1_COMTE/490-621
B7X2A9_COMTE/50-181
B7X566_COMTE/126-255
B7XIK2_ENTBH/306-435
B7XIK2_ENTBH/477-610
B7XJD0_ENTBH/325-454
B7XJD0_ENTBH/488-620
B7XKJ0_ENTBH/226-355
B7XKJ0_ENTBH/389-521
B7XP15_ENTBH/32-158
B8BIX5_ORYSI/356-485
B8BIX5_ORYSI/527-660
B8BLW8_ORYSI/359-488
B8BLW8_ORYSI/530-663
B8BVN5_THAPS/287-421
B8BVN5_THAPS/469-602
B8C9Y8_THAPS/351-483
B8C9Y8_THAPS/531-632
B8CAH9_THAPS/381-515
B8CAH9_THAPS/563-698
B8CAI8_THAPS/257-391
B8CAI8_THAPS/439-574
B8CDW8_THAPS/376-509
B8CDW8_THAPS/556-690
B8CIM4_SHEPW/41-173
B8CM75_SHEPW/124-253
B8CVT7_SHEPW/289-419
B8CVT7_SHEPW/461-592
B8CZC0_HALOH/48-180
B8D0V0_HALOH/287-416
B8D0V0_HALOH/460-591
B8D166_HALOH/49-139
B8D301_DESK1/39-149
B8D5F5_DESK1/88-171
B8D6J3_DESK1/291-417
B8D6J3_DESK1/464-595
B8D6Q3_DESK1/287-417
B8D6Q3_DESK1/466-584
B8D6U3_BUCAT/291-421
B8D6U3_BUCAT/463-592
B8D8I9_BUCA5/291-421
B8D8I9_BUCA5/463-592
B8DAA3_LISMH/108-238
B8DAM5_LISMH/36-165
B8DAU3_LISMH/127-258
B8DBT2_LISMH/206-297
B8DBT2_LISMH/35-166
B8DBT3_LISMH/191-306
B8DBT3_LISMH/35-153
B8DCH3_LISMH/40-172
B8DD19_LISMH/115-244
B8DD46_LISMH/107-235
B8DD88_LISMH/114-240
B8DI53_LISMH/285-414
B8DI53_LISMH/457-584
B8DM08_DESVM/290-418
B8DM08_DESVM/462-554
B8DQY0_DESVM/45-178
B8DTP5_BIFA0/306-433
B8DTP5_BIFA0/478-613
B8DZ57_DICTD/196-286
B8DZ57_DICTD/34-167
B8E0A4_DICTD/45-152
B8E0M8_DICTD/126-256
B8E223_DICTD/293-419
B8E223_DICTD/460-588
B8E2P9_DICTD/201-327
B8E2P9_DICTD/36-165
B8E530_SHEB2/124-253
B8E9L6_SHEB2/41-173
B8EDU5_SHEB2/289-419
B8EDU5_SHEB2/461-592
B8EFA3_SHEB2/198-296
B8EFA3_SHEB2/39-166
B8EP91_METSB/294-420
B8EP91_METSB/463-595
B8F3I8_HAEPS/224-316
B8F3I8_HAEPS/51-192
B8F435_HAEPS/132-262
B8F6U3_HAEPS/289-419
B8F6U3_HAEPS/462-593
B8F6Y4_HAEPS/142-272
B8F8D3_HAEPS/36-168
B8FI19_DESAA/598-734
B8FLI9_DESAA/38-170
B8FX13_DESHD/287-414
B8FX13_DESHD/459-590
B8G847_CHLAD/294-428
B8G847_CHLAD/472-603
B8GEJ0_METPE/35-140
B8GJP0_METPE/273-400
B8GJP0_METPE/431-562
B8GMJ1_THISH/41-173
B8GRB5_THISH/290-419
B8GRB5_THISH/461-591
B8GXK8_CAUCN/285-414
B8GXK8_CAUCN/457-589
B8GYN8_CAUCN/38-171
B8GZA4_CAUCN/221-314
B8GZA4_CAUCN/61-189
B8H000_CAUCN/216-308
B8H000_CAUCN/55-184
B8H4I3_CAUCN/148-275
B8HCH0_ARTCA/306-435
B8HCH0_ARTCA/478-613
B8HGM4_ARTCA/144-276
B8HJN6_CYAP4/307-443
B8HJN6_CYAP4/488-619
B8HN67_CYAP4/195-287
B8HN67_CYAP4/34-157
B8HXG9_CYAP4/46-178
B8I0I7_CLOCE/287-415
B8I0I7_CLOCE/459-591
B8I2U2_CLOCE/133-260
B8IEA9_METNO/133-262
B8IKP6_METNO/58-190
B8IPU1_METNO/205-291
B8IPU1_METNO/43-167
B8IPU2_METNO/112-206
B8IS04_METNO/288-416
B8IS04_METNO/459-591
B8IYJ1_DESDA/291-419
B8IYJ1_DESDA/463-588
B8J9N2_ANAD2/291-420
B8J9N2_ANAD2/464-592
B8JAN0_ANAD2/63-194
B8K3M4_VIBPA/124-253
B8K4X3_VIBPA/113-243
B8KB77_VIBPA/124-253
B8KCG7_VIBPA/289-419
B8KCG7_VIBPA/462-593
B8KDF7_VIBPA/135-218
B8KDV6_VIBPA/45-178
B8KHX9_9GAMM/130-259
B8KJ64_9GAMM/40-172
B8KLL2_9GAMM/289-419
B8KLL2_9GAMM/461-592
B8KR81_9GAMM/40-172
B8KUC7_9GAMM/289-416
B8KUC7_9GAMM/458-587
B8KWX3_9GAMM/174-303
B8KZM3_9GAMM/49-181
B8L1I0_9GAMM/127-257
B8L7R2_9GAMM/227-358
B8L7R2_9GAMM/53-193
B8L8S4_9GAMM/288-417
B8L8S4_9GAMM/460-591
B8L900_9GAMM/203-310
B8L900_9GAMM/47-171
B8M314_TALSN/54-193
B8M7D3_TALSN/374-503
B8M7D3_TALSN/546-675
B8MAZ5_TALSN/121-218
B8N2M1_ASPFN/374-503
B8N2M1_ASPFN/545-675
B8NP81_ASPFN/104-243
B8NQB0_ASPFN/112-209
B8ZJV9_STRPJ/228-321
B8ZJV9_STRPJ/51-193
B8ZK46_STRPJ/48-178
B8ZKT5_STRPJ/286-415
B8ZKT5_STRPJ/458-585
B8ZM69_STRPJ/120-247
B8ZUC4_MYCLB/301-430
B8ZUC4_MYCLB/473-607
B9ADT7_METSM/282-410
B9ADT7_METSM/444-576
B9AEL2_METSM/33-163
B9AG31_METSM/33-147
B9AYU8_9BURK/131-258
B9B1G4_9BURK/289-418
B9B1G4_9BURK/461-592
B9B3I4_9BURK/195-319
B9B3I4_9BURK/37-163
B9B3M3_9BURK/43-175
B9B3Q3_9BURK/149-279
B9B6B2_9BURK/158-288
B9B6V9_9BURK/286-416
B9B6V9_9BURK/459-587
B9B715_9BURK/142-273
B9B985_9BURK/122-251
B9BAL6_9BURK/464-593
B9BE98_9BURK/145-272
B9BG58_9BURK/284-414
B9BG58_9BURK/457-588
B9BHF3_9BURK/149-282
B9BJ11_9BURK/142-273
B9BJ75_9BURK/286-416
B9BJ75_9BURK/459-587
B9BL61_9BURK/289-418
B9BL61_9BURK/461-592
B9BN27_9BURK/145-272
B9BPJ3_9BURK/141-271
B9BS36_9BURK/131-258
B9BSQ2_9BURK/464-593
B9BTW2_9BURK/149-279
B9BU15_9BURK/43-175
B9BU56_9BURK/195-319
B9BU56_9BURK/37-163
B9BXH6_9BURK/122-251
B9BZ25_9BURK/284-414
B9BZ25_9BURK/457-588
B9C133_9BURK/149-282
B9C319_9BURK/142-273
B9C383_9BURK/286-416
B9C383_9BURK/459-587
B9C565_9BURK/289-418
B9C565_9BURK/461-592
B9C869_9BURK/145-272
B9C9T4_9BURK/158-288
B9CBU9_9BURK/195-319
B9CBU9_9BURK/37-163
B9CBZ0_9BURK/43-175
B9CC45_9BURK/149-279
B9CCS5_9BURK/284-414
B9CCS5_9BURK/457-588
B9CDY3_9BURK/131-258
B9CFW7_9BURK/464-593
B9CJM2_9BURK/122-251
B9CKY1_9ACTN/115-247
B9CM70_9ACTN/127-257
B9CN10_9ACTN/213-318
B9CN10_9ACTN/44-151
B9CNN4_9ACTN/289-418
B9CNN4_9ACTN/461-592
B9CQ25_STACP/110-240
B9CQ32_STACP/128-259
B9CQ34_STACP/105-209
B9CRF7_STACP/32-148
B9CU61_STACP/287-415
B9CU61_STACP/457-584
B9CWU8_9PAST/289-419
B9CWU8_9PAST/462-593
B9CXD7_9PAST/36-168
B9CY60_WOLRE/37-169
B9D518_WOLRE/295-424
B9D518_WOLRE/470-592
B9DIJ4_STACT/114-242
B9DJX2_STACT/127-259
B9DKS5_STACT/31-155
B9DLT1_STACT/125-190
B9DLT2_STACT/3-82
B9DMA1_STACT/287-415
B9DMA1_STACT/457-584
B9DQ31_STACT/31-155
B9DSA1_STRU0/287-416
B9DSA1_STRU0/459-587
B9DSS3_STRU0/54-194
B9DT48_STRU0/128-251
B9DTG1_STRU0/35-160
B9DUA5_STRU0/127-257
B9DUC4_STRU0/133-265
B9DVM9_STRU0/127-258
B9DVU0_STRU0/122-256
B9DYJ4_CLOK1/288-417
B9DYJ4_CLOK1/460-590
B9E1Y0_CLOK1/132-259
B9E8A7_MACCJ/126-256
B9E932_MACCJ/1-119
B9E9X0_MACCJ/286-415
B9E9X0_MACCJ/456-583
B9H8N8_POPTR/55-187
B9IQ26_POPTR/355-484
B9IQ26_POPTR/526-659
B9IR63_BACCQ/104-235
B9IXZ4_BACCQ/228-336
B9IXZ4_BACCQ/52-192
B9IZR8_BACCQ/34-134
B9J0F2_BACCQ/286-414
B9J0F2_BACCQ/456-583
B9J704_AGRRK/123-253
B9J832_AGRRK/177-305
B9JA69_AGRRK/53-182
B9JC51_AGRRK/145-272
B9JDJ1_AGRRK/201-295
B9JDJ1_AGRRK/39-168
B9JF81_AGRRK/288-415
B9JF81_AGRRK/459-591
B9JGM9_AGRRK/147-274
B9JH91_AGRRK/132-260
B9JJJ6_AGRRK/128-258
B9JKC6_AGRRK/143-274
B9JLY7_AGRRK/127-253
B9JRN1_AGRVS/142-275
B9JS49_AGRVS/50-182
B9JWC5_AGRVS/290-415
B9JWC5_AGRVS/459-591
B9JXZ8_AGRVS/145-269
B9K2W1_AGRVS/197-313
B9K2W1_AGRVS/35-165
B9K2X2_AGRVS/123-253
B9K3K5_AGRVS/188-280
B9K3K5_AGRVS/20-140
B9K550_AGRVS/137-282
B9K581_AGRVS/132-262
B9K6Y3_THENN/282-411
B9K6Y3_THENN/453-581
B9K987_THENN/113-222
B9KAF7_THENN/195-313
B9KAF7_THENN/40-164
B9KBX2_THENN/126-256
B9KF21_CAMLR/39-171
B9KFE8_CAMLR/286-415
B9KFE8_CAMLR/457-578
B9KGQ0_ANAMF/289-418
B9KGQ0_ANAMF/459-591
B9KP87_RHOSK/27-159
B9KPL3_RHOSK/130-258
B9KQV0_RHOSK/282-411
B9KQV0_RHOSK/454-586
B9KR77_RHOSK/186-308
B9KVB2_RHOSK/131-257
B9KVH6_RHOSK/141-268
B9KWN0_RHOSK/197-309
B9KWN0_RHOSK/31-158
B9KZ32_THERP/294-423
B9KZ32_THERP/460-586
B9L4J2_THERP/198-320
B9L4J2_THERP/36-164
B9L6I4_NAUPA/284-412
B9L6I4_NAUPA/449-568
B9L6I9_NAUPA/33-165
B9LB66_CHLSY/198-327
B9LB66_CHLSY/31-163
B9LIX7_CHLSY/294-428
B9LIX7_CHLSY/473-603
B9LMT6_HALLT/298-427
B9LMT6_HALLT/473-596
B9M700_GEOSF/289-418
B9M700_GEOSF/462-592
B9M9Q7_GEOSF/36-168
B9MD68_ACIET/316-445
B9MD68_ACIET/488-619
B9MDC0_ACIET/128-255
B9MIH7_ACIET/50-181
B9ML90_ANATD/125-255
B9MMU4_ANATD/291-419
B9MMU4_ANATD/463-594
B9MRW7_ANATD/128-256
B9NI04_POPTR/127-257
B9NNF9_9RHOB/285-414
B9NNF9_9RHOB/457-589
B9NQY8_9RHOB/137-269
B9NSV8_9RHOB/134-259
B9NTH0_9RHOB/39-172
B9NXN7_9RHOB/157-286
B9NYU9_PROMA/304-441
B9NYU9_PROMA/485-614
B9P5D3_POPTR/156-284
B9PES5_POPTR/55-187
B9PGT4_TOXGO/282-411
B9PGT4_TOXGO/455-586
B9QS13_9RHOB/249-381
B9QS13_9RHOB/77-206
B9QSH6_9RHOB/57-189
B9QTZ2_9RHOB/131-258
B9R3N6_9RHOB/141-269
B9R3P7_9RHOB/157-286
B9R491_9RHOB/194-287
B9R491_9RHOB/32-160
B9R568_9RHOB/125-253
B9RM60_RICCO/371-500
B9RM60_RICCO/542-675
B9T1C0_RICCO/54-186
B9TBR2_RICCO/291-420
B9TFS0_RICCO/194-318
B9W436_9EUKA/42-175
B9WDJ7_CANDC/390-519
B9WDJ7_CANDC/562-694
B9WGJ9_CANDC/56-194
B9WTX5_STRSU/122-232
B9WUA0_STRSU/228-324
B9WUA0_STRSU/52-193
B9XAX4_9BACT/48-180
B9XMJ2_9BACT/307-436
B9XMJ2_9BACT/478-609
B9XRH1_9BACT/52-184
B9XW33_HELPY/280-409
B9XW33_HELPY/456-575
B9XWV6_HELPY/44-176
B9XZG6_HELPY/45-176
B9Y2F7_HELPY/280-409
B9Y2F7_HELPY/456-575
B9Y3J7_9FIRM/115-244
B9Y3P1_9FIRM/215-338
B9Y3P1_9FIRM/39-173
B9Y3S7_9FIRM/37-168
B9Y4B2_9FIRM/38-164
B9Y4F0_9FIRM/207-321
B9Y4F0_9FIRM/35-162
B9Y4G0_9FIRM/211-335
B9Y4G0_9FIRM/33-162
B9Y4H2_9FIRM/42-170
B9Y4I0_9FIRM/37-167
B9Y4Q7_9FIRM/127-258
B9Y4S2_9FIRM/36-168
B9Y4T6_9FIRM/121-250
B9Y569_9FIRM/215-335
B9Y569_9FIRM/43-170
B9Y8Y4_9FIRM/208-325
B9Y8Y4_9FIRM/39-167
B9Y9H0_9FIRM/121-250
B9Y9Y3_9FIRM/109-238
B9YAK0_9FIRM/208-338
B9YEC1_9FIRM/246-366
B9YEC1_9FIRM/72-205
B9YYG1_9NEIS/294-418
B9YYG1_9NEIS/461-559
B9Z5J5_9NEIS/122-251
B9Z6K0_9NEIS/42-174
C0A253_9BACT/311-440
C0A253_9BACT/482-613
C0A4M8_9BACT/44-176
C0ASR4_9ENTR/128-258
C0ASR4_9ENTR/299-430
C0AU25_9ENTR/114-243
C0AU40_9ENTR/139-269
C0AUQ1_9ENTR/118-248
C0AWM1_9ENTR/103-176
C0AWQ1_9ENTR/52-192
C0AZG1_9ENTR/1-123
C0B058_9ENTR/1-130
C0B063_9ENTR/8-106
C0B2Z4_9ENTR/124-253
C0B6Y7_9FIRM/302-431
C0B6Y7_9FIRM/474-605
C0B717_9FIRM/130-258
C0BAW5_9FIRM/292-420
C0BAW5_9FIRM/464-595
C0BD43_9FIRM/79-179
C0BK83_9BACT/116-209
C0BLI9_9BACT/295-424
C0BLI9_9BACT/467-598
C0BMS3_9BACT/40-172
C0BPY7_9BIFI/306-433
C0BPY7_9BIFI/478-612
C0BWI5_9CLOT/130-258
C0BYY2_9CLOT/118-255
C0BZ30_9CLOT/100-220
C0BZ48_9CLOT/185-302
C0C183_9CLOT/257-385
C0C183_9CLOT/88-212
C0C191_9CLOT/132-260
C0C1I3_9CLOT/133-262
C0C1I8_9CLOT/110-240
C0C246_9CLOT/132-262
C0C2F4_9CLOT/288-417
C0C2F4_9CLOT/461-588
C0C428_9CLOT/133-259
C0C4J6_9CLOT/118-245
C0C5N9_9CLOT/38-138
C0C5Q9_9CLOT/132-262
C0CJY4_9FIRM/141-269
C0CKJ1_9FIRM/203-292
C0CKJ1_9FIRM/38-166
C0CPF9_9FIRM/288-417
C0CPF9_9FIRM/461-589
C0CQ65_9FIRM/125-252
C0CRI3_9FIRM/42-174
C0CSG1_9FIRM/119-249
C0CSK7_9FIRM/127-257
C0CT64_9CLOT/205-295
C0CT64_9CLOT/33-159
C0CTC7_9CLOT/228-354
C0CTC7_9CLOT/48-177
C0CU66_9CLOT/130-259
C0CXG4_9CLOT/135-265
C0D1G0_9CLOT/190-304
C0D1G0_9CLOT/27-144
C0D3Y0_9CLOT/108-211
C0D3Y1_9CLOT/3-133
C0D498_9CLOT/143-259
C0D4C3_9CLOT/13-140
C0D4C3_9CLOT/182-276
C0D4M2_9CLOT/127-257
C0D5E1_9CLOT/128-258
C0D6A5_9CLOT/133-263
C0D6T3_9CLOT/130-260
C0D727_9CLOT/31-146
C0D835_9CLOT/130-259
C0D858_9CLOT/129-257
C0D8V2_9CLOT/210-307
C0D8V2_9CLOT/38-168
C0D8Y2_9CLOT/121-250
C0D9W7_9CLOT/288-416
C0D9W7_9CLOT/460-589
C0DA96_9CLOT/130-259
C0DAS9_9CLOT/136-261
C0DB37_9CLOT/214-337
C0DB37_9CLOT/36-169
C0DSC4_EIKCO/293-421
C0DSC4_EIKCO/465-596
C0DUA7_EIKCO/40-172
C0E3N1_9CORY/301-428
C0E3N1_9CORY/472-606
C0EEE3_9CLOT/286-414
C0EEE3_9CLOT/459-590
C0EH00_9CLOT/135-263
C0EJE6_NEIFL/123-252
C0ELH1_NEIFL/40-172
C0EPH6_NEIFL/294-420
C0EPH6_NEIFL/464-595
C0EVK3_9FIRM/128-258
C0EW96_9FIRM/147-275
C0EWR6_9FIRM/118-245
C0EX68_9FIRM/293-420
C0EX68_9FIRM/465-595
C0EYK7_9FIRM/292-420
C0EYK7_9FIRM/464-593
C0EZP7_9FIRM/292-420
C0EZP7_9FIRM/464-593
C0FAB4_9RICK/286-414
C0FAB4_9RICK/457-588
C0FP49_9FIRM/130-258
C0FQ68_9FIRM/120-217
C0FQ71_9FIRM/127-257
C0FX98_9FIRM/286-415
C0FX98_9FIRM/458-582
C0G933_9RHIZ/79-211
C0GAP8_9RHIZ/202-295
C0GAP8_9RHIZ/41-170
C0GBC2_9RHIZ/291-420
C0GBC2_9RHIZ/463-595
C0GBN5_9RHIZ/153-278
C0GBQ1_9RHIZ/166-292
C0GBR5_9RHIZ/147-271
C0GCM5_9FIRM/288-416
C0GCM5_9FIRM/460-591
C0M8N9_STRE4/123-247
C0M8V9_STRE4/286-415
C0M8V9_STRE4/458-586
C0MC00_STRE4/231-332
C0MC00_STRE4/54-194
C0MF39_STRS7/123-247
C0MGJ6_STRS7/286-415
C0MGJ6_STRS7/458-586
C0MHC2_STRS7/231-361
C0MHC2_STRS7/54-194
C0N2J1_9GAMM/41-173
C0N2X7_9GAMM/30-157
C0N9Y2_9GAMM/276-361
C0N9Y2_9GAMM/366-439
C0N9Y2_9GAMM/482-614
C0NRV6_AJECG/94-233
C0P131_AJECG/380-509
C0P131_AJECG/552-682
C0PGL1_MAIZE/358-487
C0PGL1_MAIZE/529-663
C0PWN1_SALPC/25-157
C0PYH6_SALPC/128-258
C0PYH7_SALPC/106-204
C0PZL0_SALPC/52-184
C0Q155_SALPC/135-278
C0Q160_SALPC/191-296
C0Q160_SALPC/26-131
C0Q2G4_SALPC/124-253
C0Q2M8_SALPC/289-419
C0Q2M8_SALPC/461-592
C0Q7J8_SALPC/37-166
C0Q7J9_SALPC/33-152
C0Q878_SALPC/139-269
C0QEH0_DESAH/35-167
C0QI41_DESAH/593-729
C0QST9_PERMH/283-411
C0QST9_PERMH/456-586
C0QTE9_PERMH/39-171
C0QVG6_BRAHW/36-168
C0QXD8_BRAHW/94-195
C0R0I7_BRAHW/293-416
C0R0I7_BRAHW/460-591
C0R285_BRAHW/126-256
C0R2L7_WOLWR/283-411
C0R2L7_WOLWR/454-585
C0RK25_BRUMB/53-185
C0RLA3_BRUMB/286-415
C0RLA3_BRUMB/458-590
C0RLM0_BRUMB/143-268
C0RLN5_BRUMB/132-258
C0RLP9_BRUMB/135-259
C0RM56_BRUMB/200-293
C0RM56_BRUMB/39-168
C0S1C3_PARBP/374-503
C0S1C3_PARBP/555-665
C0SJL5_PARBP/99-237
C0VGL6_9GAMM/40-172
C0VLY0_9GAMM/286-421
C0VLY0_9GAMM/464-595
C0VVA4_9CORY/300-428
C0VVA4_9CORY/472-606
C0VYG7_9ACTO/28-149
C0W508_9ACTO/26-153
C0W6G5_9ACTO/310-438
C0W6G5_9ACTO/483-615
C0WCE6_9FIRM/43-174
C0WD10_9FIRM/315-443
C0WD10_9FIRM/488-618
C0WIN7_9CORY/300-427
C0WIN7_9CORY/471-605
C0WN40_LACBU/120-251
C0WPL5_LACBU/29-152
C0WRJ7_LACBU/3-134
C0WSF7_LACBU/120-250
C0WUA6_LACBU/289-417
C0WUA6_LACBU/461-588
C0WWP4_LACFE/290-419
C0WWP4_LACFE/462-587
C0X0P4_ENTFA/95-216
C0X0S9_ENTFA/131-261
C0X148_ENTFA/134-263
C0X1P6_ENTFA/130-258
C0X2A7_ENTFA/110-209
C0X3I1_ENTFA/131-258
C0X645_ENTFA/230-339
C0X645_ENTFA/54-194
C0X6G8_ENTFA/126-256
C0X6Z0_ENTFA/193-291
C0X6Z0_ENTFA/36-151
C0X6Z1_ENTFA/175-328
C0X6Z1_ENTFA/28-156
C0X757_ENTFA/55-185
C0X7I6_ENTFA/95-219
C0X8J7_ENTFA/126-257
C0X9K5_ENTFA/286-415
C0X9K5_ENTFA/459-585
C0XHR4_LACHI/120-250
C0XJB9_LACHI/120-251
C0XMM0_LACHI/289-417
C0XMM0_LACHI/461-588
C0XN27_LACHI/29-152
C0XUT4_9CORY/325-453
C0XUT4_9CORY/500-630
C0XVM4_BURPS/146-273
C0XY92_BURPS/464-593
C0XZ99_BURPS/39-171
C0Y1V4_BURPS/131-262
C0Y6F0_BURPS/133-262
C0Y6M2_BURPS/122-251
C0Y762_BURPS/284-414
C0Y762_BURPS/457-588
C0YBD6_BURPS/141-270
C0YBL2_BURPS/310-440
C0YBL2_BURPS/483-614
C0YEB3_BURPS/43-175
C0YEG3_BURPS/195-315
C0YEG3_BURPS/34-163
C0YEV5_BURPS/290-419
C0YEV5_BURPS/462-593
C0YX32_LACRE/290-419
C0YX32_LACRE/462-587
C0Z7S3_BREBN/130-260
C0Z7U4_BREBN/291-419
C0Z7U4_BREBN/462-593
C0Z9T4_BREBN/45-148
C0ZD50_BREBN/133-263
C0ZE98_BREBN/131-258
C0ZHI7_BREBN/133-260
C0ZIM9_BREBN/290-418
C0ZIM9_BREBN/463-593
C0ZJF9_BREBN/142-271
C0ZSV2_RHOE4/137-267
C0ZSV3_RHOE4/129-221
C0ZW84_RHOE4/296-425
C0ZW84_RHOE4/468-603
C1A8V3_GEMAT/41-174
C1AB63_GEMAT/289-418
C1AB63_GEMAT/460-591
C1AHP5_MYCBT/300-429
C1AHP5_MYCBT/472-607
C1B063_RHOOB/296-425
C1B063_RHOOB/468-603
C1B3L9_RHOOB/3-110
C1B8E5_RHOOB/134-264
C1C8R3_STRP7/120-247
C1C9W8_STRP7/228-321
C1C9W8_STRP7/51-193
C1CB41_STRP7/286-415
C1CB41_STRP7/458-585
C1CBP0_STRZJ/228-321
C1CBP0_STRZJ/51-193
C1CC57_STRZJ/286-415
C1CC57_STRZJ/458-585
C1CET6_STRZJ/119-235
C1CFP5_STRZJ/120-247
C1CHX6_STRZP/228-321
C1CHX6_STRZP/51-193
C1CIE7_STRZP/286-415
C1CIE7_STRZP/458-585
C1CM13_STRZP/120-247
C1CNU2_STRZT/228-321
C1CNU2_STRZT/51-193
C1CPE0_STRZT/286-415
C1CPE0_STRZT/458-585
C1CST9_STRZT/120-248
C1CZD0_DEIDV/287-413
C1CZD0_DEIDV/458-588
C1D2H0_DEIDV/132-261
C1D2P8_DEIDV/127-216
C1D3G9_DEIDV/211-283
C1D3G9_DEIDV/45-172
C1D3U9_DEIDV/136-262
C1D441_DEIDV/206-304
C1D441_DEIDV/41-168
C1D5F9_LARHH/289-416
C1D5F9_LARHH/461-592
C1D963_LARHH/50-182
C1DH57_AZOVD/124-253
C1DKP9_AZOVD/128-257
C1DL90_AZOVD/155-282
C1DLA0_AZOVD/155-282
C1DMI7_AZOVD/291-420
C1DMI7_AZOVD/463-594
C1DQ58_AZOVD/60-192
C1DRP7_AZOVD/125-254
C1DT18_SULAA/38-170
C1DXD8_SULAA/283-411
C1DXD8_SULAA/455-587
C1E1Z8_MICSR/380-509
C1E1Z8_MICSR/551-685
C1ETD2_BACC3/1-87
C1EU12_BACC3/286-414
C1EU12_BACC3/456-583
C1EYS9_BACC3/129-260
C1F2V8_ACIC5/233-356
C1F2V8_ACIC5/62-200
C1F6J6_ACIC5/299-427
C1F6J6_ACIC5/473-610
C1F7C0_ACIC5/50-180
C1F7Y5_ACIC5/221-359
C1F7Y5_ACIC5/48-177
C1F8M7_ACIC5/128-211
C1FLJ6_CLOBJ/125-255
C1FMN0_CLOBJ/288-416
C1FMN0_CLOBJ/460-591
C1FNV1_CLOBJ/131-258
C1FPP8_CLOBJ/111-235
C1FR09_CLOBJ/115-239
C1FR10_CLOBJ/115-239
C1FRF5_CLOBJ/113-241
C1FRG2_CLOBJ/111-241
C1G9P8_PARBD/168-297
C1G9P8_PARBD/340-470
C1GN77_PARBD/99-229
C1GQQ5_PARBA/168-297
C1GQQ5_PARBA/340-470
C1HBI7_PARBA/98-237
C1HHB0_9ESCH/137-263
C1HHW2_9ESCH/52-184
C1HHZ6_9ESCH/220-357
C1HHZ6_9ESCH/48-189
C1HI28_9ESCH/64-196
C1HIU3_9ESCH/39-171
C1HJ88_9ESCH/38-170
C1HLM6_9ESCH/124-253
C1HNS9_9ESCH/114-211
C1HP48_9ESCH/152-282
C1HQE4_9ESCH/148-278
C1HR79_9ESCH/120-250
C1HT06_9ESCH/289-419
C1HT06_9ESCH/461-592
C1HTM9_9ESCH/36-162
C1HTN2_9ESCH/126-256
C1HUX2_NEIGO/292-420
C1HUX2_NEIGO/464-595
C1HXW9_NEIGO/123-252
C1HZA7_NEIGO/40-172
C1I3Q6_9CLOT/128-258
C1I3Q7_9CLOT/121-212
C1I3V6_9CLOT/108-229
C1I4K0_9CLOT/110-242
C1I4K1_9CLOT/109-238
C1I4M4_9CLOT/114-240
C1I4X0_9CLOT/129-257
C1I531_9CLOT/127-251
C1I6Q8_9CLOT/131-258
C1I6X8_9CLOT/111-237
C1I751_9CLOT/109-239
C1I8J6_9CLOT/110-240
C1I937_9CLOT/288-416
C1I937_9CLOT/461-590
C1I9D4_9CLOT/112-240
C1I9Q0_9CLOT/224-343
C1I9Q0_9CLOT/50-189
C1I9S8_9CLOT/118-227
C1I9X9_9CLOT/125-256
C1IAA4_9CLOT/111-216
C1IAG1_9CLOT/129-245
C1IBM1_9CLOT/115-244
C1KV76_LISMC/36-165
C1KV82_LISMC/118-249
C1KVV8_LISMC/127-258
C1KWU2_LISMC/191-306
C1KWU2_LISMC/33-153
C1KWU3_LISMC/206-300
C1KWU3_LISMC/35-165
C1KZQ2_LISMC/127-258
C1KZT7_LISMC/114-240
C1L015_LISMC/39-172
C1L040_LISMC/108-238
C1L0A2_LISMC/107-235
C1L0C9_LISMC/115-237
C1L107_LISMC/285-414
C1L107_LISMC/457-584
C1M5M8_9ENTR/124-253
C1M813_9ENTR/38-170
C1M8H3_9ENTR/120-210
C1M8H4_9ENTR/128-258
C1M9U9_9ENTR/222-357
C1M9U9_9ENTR/48-189
C1MA00_9ENTR/52-184
C1MAE1_9ENTR/140-267
C1MAM8_9ENTR/38-170
C1MAV9_9ENTR/120-250
C1MB58_9ENTR/107-232
C1ME46_9ENTR/289-419
C1ME46_9ENTR/461-592
C1MM62_MICPC/361-489
C1MM62_MICPC/532-666
C1NAX9_9ESCH/148-278
C1NBK9_9ESCH/44-177
C1NCQ7_9ESCH/38-170
C1NDS6_9ESCH/64-196
C1NEH2_9ESCH/52-184
C1NEZ1_9ESCH/211-305
C1NEZ1_9ESCH/48-175
C1NG52_9ESCH/289-419
C1NG52_9ESCH/461-592
C1P780_BACCO/127-257
C1PA35_BACCO/36-147
C1PAV8_BACCO/44-176
C1PBW4_BACCO/203-292
C1PBW4_BACCO/28-159
C1PCC7_BACCO/109-214
C1PCI0_BACCO/30-154
C1PCJ9_BACCO/290-419
C1PCJ9_BACCO/464-594
C1PD68_BACCO/286-414
C1PD68_BACCO/456-583
C1PDB4_BACCO/132-261
C1PED1_BACCO/129-260
C2BFW5_9FIRM/287-415
C2BFW5_9FIRM/459-590
C2BGE5_9FIRM/28-152
C2BGY5_9FIRM/39-165
C2BHA4_9FIRM/204-330
C2BHA4_9FIRM/33-161
C2BHA5_9FIRM/198-299
C2BHA5_9FIRM/35-159
C2BHC8_9FIRM/219-346
C2BHC8_9FIRM/48-186
C2C5M5_VIBCH/129-258
C2C688_VIBCH/42-175
C2CBV9_VIBCH/141-270
C2CDR8_VIBCH/121-251
C2CEA5_VIBCH/289-419
C2CEA5_VIBCH/462-593
C2CHV1_9FIRM/112-242
C2CJB5_9FIRM/218-324
C2CJB5_9FIRM/45-186
C2CJI3_9FIRM/287-415
C2CJI3_9FIRM/459-590
C2CQ58_CORST/280-408
C2CQ58_CORST/452-587
C2CZ55_LACBR/120-251
C2D0X6_LACBR/29-152
C2D2U7_LACBR/36-171
C2D3P4_LACBR/126-256
C2D5F3_LACBR/289-417
C2D5F3_LACBR/461-588
C2DA48_ENTFA/95-219
C2DAD0_ENTFA/30-156
C2DAD6_ENTFA/42-166
C2DAE3_ENTFA/43-168
C2DAV3_ENTFA/126-257
C2DBD5_ENTFA/286-415
C2DBD5_ENTFA/459-585
C2DBS2_ENTFA/202-329
C2DBS2_ENTFA/28-156
C2DBS3_ENTFA/193-292
C2DBS3_ENTFA/36-151
C2DC40_ENTFA/17-157
C2DC40_ENTFA/193-303
C2DED5_ENTFA/130-258
C2DES8_ENTFA/110-209
C2DGG2_ENTFA/131-258
C2DH12_ENTFA/131-261
C2DHE0_ENTFA/134-263
C2DHM8_ENTFA/109-240
C2DI12_ENTFA/126-256
C2DIB9_ENTFA/55-181
C2DJY9_ECOLX/289-419
C2DJY9_ECOLX/461-592
C2DK43_ECOLX/92-177
C2DQ07_ECOLX/124-253
C2DTB0_ECOLX/137-267
C2DV11_ECOLX/126-211
C2DVD3_ECOLX/128-258
C2DVI0_ECOLX/52-184
C2DVT0_ECOLX/137-263
C2DW52_ECOLX/220-357
C2DW52_ECOLX/48-189
C2DWA6_ECOLX/45-177
C2DX82_ECOLX/38-170
C2DXL4_ECOLX/39-171
C2DY62_ECOLX/126-256
C2DY65_ECOLX/32-158
C2E3M9_LACJO/111-235
C2E3Q7_LACJO/227-314
C2E3Q7_LACJO/52-192
C2E457_LACJO/106-209
C2E4C8_LACJO/125-255
C2E4L3_LACJO/118-246
C2E4L9_LACJO/97-216
C2E4U6_LACJO/124-255
C2E7D0_LACJO/287-416
C2E7D0_LACJO/459-583
C2EGR8_9LACO/289-417
C2EGR8_9LACO/461-588
C2EHB8_9LACO/124-254
C2EJ62_9LACO/121-250
C2EL56_9LACO/103-234
C2ELD0_9LACO/287-415
C2ELD0_9LACO/459-583
C2ELS5_9LACO/143-274
C2ELU8_9LACO/114-255
C2EN35_9LACO/114-234
C2EQI7_9LACO/115-248
C2ET50_9LACO/187-289
C2ET50_9LACO/20-152
C2ETI3_9LACO/321-449
C2ETI3_9LACO/493-618
C2F942_LACPA/127-256
C2F943_LACPA/74-191
C2F9G0_LACPA/130-259
C2F9Y4_LACPA/230-326
C2F9Y4_LACPA/55-195
C2FA52_LACPA/33-158
C2FAJ3_LACPA/115-222
C2FAS9_LACPA/136-268
C2FBJ8_LACPA/122-252
C2FE66_LACPA/126-255
C2FGT2_LACPA/293-420
C2FGT2_LACPA/465-588
C2FS30_9SPHI/123-210
C2G3Y2_9SPHI/40-172
C2G4J8_9SPHI/308-437
C2G4J8_9SPHI/480-610
C2GKS5_9CORY/300-428
C2GKS5_9CORY/472-606
C2GR45_LACRE/290-419
C2GR45_LACRE/462-587
C2GUN6_BIFLI/183-313
C2GUS9_BIFLI/305-433
C2GUS9_BIFLI/478-612
C2GYV8_ENTFA/131-261
C2GZ76_ENTFA/134-263
C2GZH1_ENTFA/115-246
C2H000_ENTFA/108-234
C2H0A7_ENTFA/126-256
C2H0L0_ENTFA/130-258
C2H113_ENTFA/110-209
C2H2I1_ENTFA/95-219
C2H369_ENTFA/126-257
C2H3P6_ENTFA/286-415
C2H3P6_ENTFA/459-585
C2H433_ENTFA/202-329
C2H433_ENTFA/28-156
C2H434_ENTFA/193-292
C2H434_ENTFA/36-151
C2H497_ENTFA/230-339
C2H497_ENTFA/54-194
C2H6U9_ENTFA/131-258
C2H8J8_ENTFC/129-258
C2HAX8_ENTFC/16-141
C2HAX8_ENTFC/184-285
C2HB11_ENTFC/129-259
C2HBP5_ENTFC/288-417
C2HBP5_ENTFC/460-587
C2HBU5_ENTFC/113-222
C2HCM3_ENTFC/127-257
C2HD55_ENTFC/108-214
C2HDS9_ENTFC/193-293
C2HDS9_ENTFC/29-155
C2HDT0_ENTFC/202-328
C2HDT0_ENTFC/29-157
C2HLD1_LACAC/125-256
C2HLE6_LACAC/117-250
C2HM29_LACAC/107-213
C2HMR7_LACAC/287-416
C2HMR7_LACAC/459-583
C2HN51_LACAC/114-255
C2HPV2_LACAC/124-255
C2HQZ9_LACAC/126-256
C2HRZ4_VIBCH/129-258
C2HU02_VIBCH/289-419
C2HU02_VIBCH/462-593
C2HX06_VIBCH/42-175
C2HX37_VIBCH/141-270
C2I2S7_VIBCH/141-270
C2I471_VIBCH/289-419
C2I471_VIBCH/462-593
C2I4P7_VIBCH/129-258
C2I637_VIBCH/42-175
C2IC49_VIBCH/129-258
C2IDN8_VIBCH/42-175
C2IHH9_VIBCH/141-270
C2IK98_VIBCH/289-419
C2IK98_VIBCH/462-593
C2ILD5_VIBCH/121-251
C2IMM6_VIBCH/129-258
C2IMU1_VIBCH/289-419
C2IMU1_VIBCH/462-593
C2IQD5_VIBCH/42-175
C2IUJ9_VIBCH/121-251
C2IWB3_VIBCH/141-270
C2J4H1_VIBCH/121-251
C2J7G3_VIBCH/141-270
C2J968_VIBCH/141-270
C2JE53_VIBCH/129-258
C2JEI2_VIBCH/289-419
C2JEI2_VIBCH/462-593
C2JF87_VIBCH/42-175
C2JH89_VIBCH/121-251
C2JL72_ENTFA/108-234
C2JLH8_ENTFA/126-256
C2JLW7_ENTFA/134-265
C2JML4_ENTFA/96-219
C2JNC5_ENTFA/115-246
C2JNL4_ENTFA/134-263
C2JNZ9_ENTFA/130-258
C2JP19_ENTFA/1-105
C2JPA9_ENTFA/110-209
C2JQH8_ENTFA/131-261
C2JQK2_ENTFA/116-237
C2JQW1_ENTFA/286-415
C2JQW1_ENTFA/459-585
C2JRA2_ENTFA/175-328
C2JRA2_ENTFA/28-156
C2JRA3_ENTFA/193-291
C2JRA3_ENTFA/36-151
C2JRW0_ENTFA/118-246
C2JT55_LACRH/126-255
C2JTJ4_LACRH/125-257
C2JTN9_LACRH/117-247
C2JUG2_LACRH/126-255
C2JUG3_LACRH/75-191
C2JUM4_LACRH/118-247
C2JUT2_LACRH/109-238
C2JW03_LACRH/290-419
C2JW03_LACRH/462-585
C2K0E3_LACRH/45-184
C2K0Q2_LACRH/122-251
C2K0R0_LACRH/118-238
C2K0T0_LACRH/143-275
C2K0T5_LACRH/39-170
C2KAY2_9LACO/126-256
C2KB43_9LACO/287-416
C2KB43_9LACO/459-583
C2KB59_9LACO/122-253
C2KBH4_9LACO/114-250
C2KD15_9LACO/121-251
C2KEC0_9LACO/35-166
C2KEC1_9LACO/30-154
C2KED7_9LACO/97-216
C2KEE7_9LACO/115-247
C2KKG5_LEUMC/39-174
C2KKT9_LEUMC/292-421
C2KKT9_LEUMC/457-584
C2KL72_LEUMC/128-258
C2KMJ9_9ACTO/32-151
C2KRU8_9ACTO/344-472
C2KRU8_9ACTO/516-647
C2KXR1_9FIRM/110-217
C2KYX2_9FIRM/305-433
C2KYX2_9FIRM/477-608
C2L0R5_9FIRM/154-288
C2L140_9FIRM/131-260
C2LE21_PROMI/96-213
C2LE91_PROMI/289-419
C2LE91_PROMI/460-591
C2LEK9_PROMI/111-232
C2LEL8_PROMI/139-269
C2LF28_PROMI/131-261
C2LFR6_PROMI/124-253
C2LIR6_PROMI/139-266
C2LJ32_PROMI/225-358
C2LJ32_PROMI/52-192
C2LK66_PROMI/128-258
C2LNS4_PROMI/39-171
C2LT15_STRSL/286-415
C2LT15_STRSL/458-585
C2LWX1_STAHO/110-241
C2LWY0_STAHO/125-256
C2LXC3_STAHO/287-415
C2LXC3_STAHO/457-584
C2LY34_STAHO/32-155
C2LZF3_STAHO/114-242
C2M061_STAHO/33-156
C2M290_CAPGI/293-422
C2M290_CAPGI/466-597
C2M7T4_CAPGI/40-172
C2MF05_BACCE/286-414
C2MF05_BACCE/456-583
C2MGN7_BACCE/129-260
C2MKE0_BACCE/4-111
C2MLM8_BACCE/127-254
C2MV38_BACCE/286-414
C2MV38_BACCE/456-583
C2MWQ3_BACCE/129-260
C2N0E6_BACCE/129-259
C2NBU8_BACCE/286-414
C2NBU8_BACCE/456-583
C2ND81_BACCE/129-260
C2NH93_BACCE/1-87
C2NT34_BACCE/286-414
C2NT34_BACCE/456-583
C2NUQ1_BACCE/129-260
C2NYC0_BACCE/129-259
C2P976_BACCE/286-414
C2P976_BACCE/456-583
C2PE06_BACCE/227-324
C2PE06_BACCE/52-192
C2PEM8_BACCE/129-259
C2PPN5_BACCE/129-260
C2PQ27_BACCE/286-414
C2PQ27_BACCE/456-583
C2PRR5_BACCE/129-260
C2PUG6_BACCE/227-350
C2PUG6_BACCE/53-195
C2PVI2_BACCE/129-259
C2Q6C1_BACCE/286-414
C2Q6C1_BACCE/456-583
C2Q7U5_BACCE/129-260
C2QAQ3_BACCE/227-359
C2QAQ3_BACCE/50-192
C2QBL9_BACCE/129-259
C2QM91_BACCE/286-414
C2QM91_BACCE/456-583
C2QNW3_BACCE/129-260
C2QSM0_BACCE/47-177
C2R2C2_BACCE/286-414
C2R2C2_BACCE/456-583
C2R3Z8_BACCE/129-260
C2R7Q3_BACCE/129-259
C2RHB6_BACCE/286-414
C2RHB6_BACCE/456-583
C2RIY0_BACCE/129-260
C2RML6_BACCE/129-259
C2RXV2_BACCE/286-414
C2RXV2_BACCE/456-583
C2RZJ0_BACCE/129-260
C2S2Q4_BACCE/231-339
C2S2Q4_BACCE/55-195
C2S3A5_BACCE/3-111
C2SEA9_BACCE/286-414
C2SEA9_BACCE/456-583
C2SFW6_BACCE/129-260
C2SJL5_BACCE/129-259
C2SV61_BACCE/286-414
C2SV61_BACCE/456-583
C2SWS3_BACCE/129-260
C2T109_BACCE/129-259
C2TAI1_BACCE/286-414
C2TAI1_BACCE/456-583
C2TCA4_BACCE/129-260
C2TG70_BACCE/1-87
C2TRQ7_BACCE/286-414
C2TRQ7_BACCE/456-583
C2TT69_BACCE/129-260
C2TWY5_BACCE/129-259
C2U872_BACCE/286-414
C2U872_BACCE/456-583
C2U9R6_BACCE/129-260
C2UDD4_BACCE/129-259
C2URB2_BACCE/129-260
C2UUW4_BACCE/129-259
C2V4P9_BACCE/286-414
C2V4P9_BACCE/456-583
C2V638_BACCE/286-414
C2V638_BACCE/456-583
C2V7Q4_BACCE/129-260
C2VBD5_BACCE/129-259
C2VMV5_BACCE/286-414
C2VMV5_BACCE/456-583
C2VPG7_BACCE/129-260
C2VTB2_BACCE/3-104
C2W324_BACCE/286-414
C2W324_BACCE/456-583
C2W5C8_BACCE/228-339
C2W5C8_BACCE/53-195
C2WFY7_BACCE/127-258
C2WID1_BACCE/129-260
C2WLY8_BACCE/129-259
C2WWR8_BACCE/286-414
C2WWR8_BACCE/456-583
C2WXY3_BACCE/286-414
C2WXY3_BACCE/456-583
C2WYS3_BACCE/129-260
C2X626_BACCE/286-414
C2X626_BACCE/456-583
C2X7N1_BACCE/129-260
C2XBB2_BACCE/129-259
C2XNA0_BACCE/286-414
C2XNA0_BACCE/456-583
C2XPV9_BACCE/129-260
C2XTM1_BACCE/129-259
C2Y4V0_BACCE/286-414
C2Y4V0_BACCE/456-583
C2Y6K4_BACCE/129-260
C2YA72_BACCE/129-259
C2YKW0_BACCE/286-414
C2YKW0_BACCE/456-583
C2YMI5_BACCE/129-260
C2YQ43_BACCE/228-361
C2YQ43_BACCE/53-195
C2YQK2_BACCE/227-330
C2YQK2_BACCE/52-192
C2YR99_BACCE/129-259
C2Z3Q4_BACCE/129-260
C2Z3Q5_BACCE/120-214
C2Z7J4_BACCE/129-259
C2ZGZ7_BACCE/286-414
C2ZGZ7_BACCE/456-583
C2ZIP1_BACCE/286-414
C2ZIP1_BACCE/456-583
C2ZK89_BACCE/129-260
C2ZK90_BACCE/120-214
C2ZP62_BACCE/129-259
C3A0E0_BACMY/286-414
C3A0E0_BACMY/456-583
C3A1U9_BACMY/129-260
C3A5G6_BACMY/129-259
C3AGF2_BACMY/286-414
C3AGF2_BACMY/456-583
C3AHX9_BACMY/130-261
C3AWX8_BACMY/129-252
C3AY86_BACMY/286-414
C3AY86_BACMY/456-583
C3AZT9_BACMY/129-260
C3BGC4_9BACI/130-261
C3BUC9_9BACI/286-414
C3BUC9_9BACI/456-583
C3BWI5_BACTU/286-414
C3BWI5_BACTU/456-583
C3BY56_BACTU/129-260
C3C1X1_BACTU/47-177
C3CCW3_BACTU/286-414
C3CCW3_BACTU/456-583
C3CEP0_BACTU/129-260
C3CIE1_BACTU/129-259
C3CVW1_BACTU/286-414
C3CVW1_BACTU/456-583
C3CXH3_BACTU/129-260
C3D194_BACTU/129-259
C3DDY8_BACTS/286-414
C3DDY8_BACTS/456-583
C3DFR7_BACTS/116-247
C3DJA1_BACTS/129-259
C3DXR7_BACTU/286-414
C3DXR7_BACTU/456-583
C3DZK6_BACTU/129-260
C3E2X7_BACTU/129-259
C3EEZ5_BACTK/286-414
C3EEZ5_BACTK/456-583
C3EGQ4_BACTK/129-260
C3EKB8_BACTK/129-259
C3EVV0_BACTU/286-414
C3EVV0_BACTU/456-583
C3EXI6_BACTU/129-260
C3F182_BACTU/1-87
C3FD32_BACTU/127-256
C3FEE1_BACTB/286-414
C3FEE1_BACTB/456-583
C3FG39_BACTB/129-260
C3FJS2_BACTB/129-259
C3FX89_BACTU/286-414
C3FX89_BACTU/456-583
C3FYU8_BACTU/129-260
C3G2J7_BACTU/1-87
C3GD30_BACTU/286-414
C3GD30_BACTU/456-583
C3GEP9_BACTU/129-260
C3GIG6_BACTU/1-87
C3GVD1_BACTU/286-414
C3GVD1_BACTU/456-583
C3GWX5_BACTU/129-260
C3H0K9_BACTU/129-259
C3HB93_BACTU/130-261
C3HBK2_BACTU/224-352
C3HBK2_BACTU/51-181
C3HCK1_BACTU/286-414
C3HCK1_BACTU/456-583
C3HE90_BACTU/129-260
C3HGW8_BACTU/228-357
C3HGW8_BACTU/54-195
C3HI33_BACTU/1-87
C3HTG7_BACTU/127-258
C3HUJ6_BACTU/286-414
C3HUJ6_BACTU/456-583
C3HW92_BACTU/129-260
C3I0C3_BACTU/129-259
C3IDN9_BACTU/286-414
C3IDN9_BACTU/456-583
C3IF91_BACTU/129-260
C3IJ16_BACTU/129-259
C3JB19_9PORP/296-425
C3JB19_9PORP/469-598
C3JGX4_RHOER/296-425
C3JGX4_RHOER/468-603
C3JIB2_RHOER/123-211
C3JIB3_RHOER/137-267
C3JZ71_PSEFS/128-257
C3K1E2_PSEFS/289-419
C3K1E2_PSEFS/462-593
C3K1I5_PSEFS/193-299
C3K1I5_PSEFS/35-159
C3K1Y6_PSEFS/122-251
C3K4F9_PSEFS/124-253
C3K8W7_PSEFS/40-172
C3K9I2_PSEFS/155-282
C3KMM2_RHISN/219-312
C3KMM2_RHISN/55-180
C3KN15_RHISN/194-285
C3KN15_RHISN/33-160
C3KRC7_RHISN/194-322
C3KRR3_RHISN/123-253
C3KUL3_CLOB6/125-255
C3KV45_CLOB6/288-416
C3KV45_CLOB6/460-591
C3KX47_CLOB6/131-258
C3KXQ2_CLOB6/111-235
C3KZ90_CLOB6/115-239
C3KZ91_CLOB6/115-240
C3KZA1_CLOB6/113-241
C3KZA8_CLOB6/111-241
C3LE94_BACAC/129-260
C3LJK0_BACAC/3-104
C3LJZ2_BACAC/286-414
C3LJZ2_BACAC/456-583
C3LLJ5_VIBCM/124-253
C3LN94_VIBCM/123-253
C3LQG7_VIBCM/129-258
C3LRI7_VIBCM/42-175
C3LS04_VIBCM/289-419
C3LS04_VIBCM/462-593
C3MC32_RHISN/198-312
C3MC32_RHISN/40-163
C3MCF8_RHISN/286-415
C3MCF8_RHISN/459-591
C3MCX7_RHISN/145-272
C3MER9_RHISN/135-262
C3MFV3_RHISN/58-187
C3MJ53_SULIL/47-159
C3MKB5_SULIL/21-137
C3MLL4_SULIL/276-404
C3MLL4_SULIL/449-561
C3MR46_SULIL/289-415
C3MR46_SULIL/448-572
C3MU85_SULIM/21-137
C3MUR1_SULIM/276-404
C3MUR1_SULIM/449-561
C3MXD5_SULIM/289-415
C3MXD5_SULIM/448-572
C3MYU5_SULIM/47-159
C3MZ81_SULIA/289-415
C3MZ81_SULIA/448-572
C3MZZ2_SULIA/47-159
C3N173_SULIA/21-137
C3N242_SULIA/276-404
C3N242_SULIA/449-561
C3N7A1_SULIY/289-415
C3N7A1_SULIY/448-572
C3N875_SULIY/47-159
C3N963_SULIY/21-137
C3NA56_SULIY/276-404
C3NA56_SULIY/449-561
C3NF37_SULIN/47-159
C3NGD3_SULIN/289-415
C3NGD3_SULIN/448-572
C3NLF3_SULIN/276-404
C3NLF3_SULIN/449-561
C3NMF7_SULIN/21-138
C3NPQ2_VIBCJ/121-251
C3NRF4_VIBCJ/289-419
C3NRF4_VIBCJ/462-593
C3NRL4_VIBCJ/141-270
C3NT09_VIBCJ/129-258
C3NV82_VIBCJ/42-175
C3P1J7_BACAA/129-260
C3PAL6_BACAA/286-414
C3PAL6_BACAA/456-583
C3PL54_CORA7/310-437
C3PL54_CORA7/481-616
C3PNK1_RICAE/40-171
C3PVC2_9BACE/294-423
C3PVC2_9BACE/466-597
C3Q4I1_9BACE/36-169
C3Q9G4_9BACE/35-170
C3QEP1_9BACE/108-206
C3QJF2_9BACE/294-423
C3QJF2_9BACE/467-597
C3QVY9_9BACE/35-170
C3QXI0_9BACE/102-206
C3QYM1_9BACE/294-423
C3QYM1_9BACE/467-597
C3R7G8_9BACE/294-423
C3R7G8_9BACE/466-597
C3REE1_9BACE/36-169
C3RGZ5_9FIRM/128-258
C3RH05_9FIRM/125-249
C3RH23_9FIRM/137-270
C3RH58_9FIRM/115-237
C3RHA3_9FIRM/129-258
C3RHU3_9FIRM/129-258
C3RHU4_9FIRM/126-251
C3RHW9_9FIRM/113-241
C3RI70_9FIRM/131-254
C3RI81_9FIRM/128-259
C3RIP7_9FIRM/124-254
C3RIP8_9FIRM/125-211
C3RIY7_9FIRM/121-252
C3RJ39_9FIRM/127-251
C3RJ80_9FIRM/116-227
C3RJC3_9FIRM/121-252
C3RJI4_9FIRM/110-240
C3RKL9_9FIRM/126-251
C3RKW6_9FIRM/128-259
C3RLJ5_9FIRM/95-211
C3RLW4_9FIRM/131-260
C3RLZ2_9FIRM/108-222
C3RLZ3_9FIRM/110-238
C3RM33_9FIRM/128-260
C3RM35_9FIRM/120-247
C3RM54_9FIRM/117-205
C3RMQ6_9FIRM/289-417
C3RMQ6_9FIRM/459-587
C3RNE4_9FIRM/112-243
C3RP06_9FIRM/121-251
C3RP07_9FIRM/108-225
C3RPB8_9FIRM/108-234
C3RPD9_9FIRM/7-130
C3RPM1_9FIRM/140-270
C3RQD3_9FIRM/124-235
C3RR03_9FIRM/127-255
C3RRE4_9FIRM/139-265
C3SLC2_ECOLX/289-419
C3SLC2_ECOLX/461-592
C3SQD2_ECOLX/211-305
C3SQD2_ECOLX/48-175
C3SQD5_ECOLX/211-305
C3SQD5_ECOLX/48-175
C3SSA7_ECOLX/45-177
C3SSA8_ECOLX/45-177
C3ST37_ECOLX/220-357
C3ST37_ECOLX/48-189
C3SXX7_ECOLX/25-157
C3SZ92_ECOLX/152-282
C3T0X2_ECOLX/126-211
C3T0X3_ECOLX/126-211
C3T0X7_ECOLX/131-261
C3T5V2_ECOLX/124-253
C3W9G1_FUSMR/126-248
C3W9L5_FUSMR/91-204
C3W9W5_FUSMR/214-324
C3W9W5_FUSMR/39-180
C3WA33_FUSMR/130-254
C3WAG5_FUSMR/128-258
C3WB13_FUSMR/288-417
C3WB13_FUSMR/460-591
C3WCJ9_FUSMR/113-234
C3WE65_FUSMR/129-259
C3WF84_FUSMR/39-170
C3WG43_FUSMR/107-216
C3WIH7_9FUSO/38-169
C3WJL0_9FUSO/288-416
C3WJL0_9FUSO/460-589
C3WNC7_9FUSO/38-170
C3WRQ7_9FUSO/288-416
C3WRQ7_9FUSO/460-588
C3WV29_9FUSO/38-170
C3WX37_9FUSO/288-416
C3WX37_9FUSO/460-589
C3WYI9_9FUSO/127-254
C3X0Z7_9FUSO/128-254
C3X4T8_OXAFO/54-186
C3X5S4_OXAFO/284-413
C3X5S4_OXAFO/457-588
C3XAZ2_OXAFO/54-186
C3XBZ6_OXAFO/291-419
C3XBZ6_OXAFO/463-594
C3XGJ2_9HELI/282-410
C3XGJ2_9HELI/456-543
C3XGW2_9HELI/38-170
C3XKN5_9HELI/281-409
C3XKN5_9HELI/456-579
C3XMU6_9HELI/37-169
C3YFR3_BRAFL/194-325
C3YFR3_BRAFL/23-152
C4AN24_BURMA/443-572
C4ANZ4_BURMA/122-251
C4APD5_BURMA/317-447
C4APD5_BURMA/490-621
C4API2_BURMA/43-175
C4APQ1_BURMA/192-312
C4APQ1_BURMA/31-160
C4ARZ9_BURMA/146-273
C4ASW5_BURMA/133-262
C4ATK0_BURMA/125-254
C4AYA8_BURMA/290-419
C4AYA8_BURMA/462-593
C4B297_BURMA/131-262
C4EZF0_HAEIF/289-419
C4EZF0_HAEIF/462-593
C4F0J3_HAEIF/36-168
C4F1C1_HAEIF/132-262
C4F3Q3_HAEIF/289-419
C4F3Q3_HAEIF/462-593
C4F5M1_HAEIF/36-168
C4F6M7_HAEIF/132-262
C4F999_9ACTN/131-261
C4F9F1_9ACTN/215-302
C4F9F1_9ACTN/23-158
C4F9F9_9ACTN/213-291
C4F9G5_9ACTN/216-335
C4F9G5_9ACTN/43-169
C4F9G9_9ACTN/204-312
C4F9G9_9ACTN/39-164
C4FAD8_9ACTN/55-192
C4FAJ3_9ACTN/11-138
C4FAU5_9ACTN/325-454
C4FAU5_9ACTN/498-629
C4FAZ4_9ACTN/201-287
C4FAZ4_9ACTN/33-159
C4FB84_9ACTN/110-240
C4FDU3_9BIFI/261-388
C4FDU3_9BIFI/433-567
C4FFD8_9BIFI/33-136
C4FHT6_9AQUI/284-412
C4FKA7_9AQUI/35-167
C4FM64_9AQUI/6-71
C4FRM2_9FIRM/36-168
C4FSG1_9FIRM/292-419
C4FSG1_9FIRM/465-593
C4FU19_9FIRM/281-408
C4FU19_9FIRM/452-577
C4FU45_9FIRM/116-246
C4FUK3_9FIRM/125-256
C4FVE9_9FIRM/116-241
C4FXG5_9FIRM/53-192
C4FYW5_ABIDE/139-264
C4FZW8_ABIDE/16-144
C4FZW8_ABIDE/181-307
C4FZX5_ABIDE/191-295
C4FZX5_ABIDE/33-152
C4G254_ABIDE/33-143
C4G2Z6_ABIDE/199-304
C4G2Z6_ABIDE/34-151
C4G528_ABIDE/45-166
C4G532_ABIDE/16-135
C4G532_ABIDE/182-286
C4G9M8_9FIRM/287-416
C4G9M8_9FIRM/460-584
C4G9W4_9FIRM/125-254
C4GBD8_9FIRM/185-313
C4GCS8_9FIRM/217-345
C4GCS8_9FIRM/382-473
C4GJL5_9NEIS/292-420
C4GJL5_9NEIS/464-595
C4GJZ8_9NEIS/38-170
C4GKI4_9NEIS/128-256
C4GQA3_YERPN/127-254
C4GSH0_YERPN/124-253
C4GZF6_YERPE/289-419
C4GZF6_YERPE/461-592
C4H0K6_YERPE/224-361
C4H0K6_YERPE/52-193
C4H3E2_YERPE/107-231
C4H5S3_YERPE/124-253
C4H6W6_YERPE/140-267
C4H8G7_YERPE/108-211
C4H8G8_YERPE/125-255
C4H8R4_YERPE/138-268
C4H9H7_YERPE/127-254
C4HAI4_YERPE/45-177
C4HAR9_YERPE/39-171
C4HD31_YERPE/107-231
C4HDF2_YERPE/45-177
C4HE23_YERPE/39-171
C4HG88_YERPE/289-419
C4HG88_YERPE/461-592
C4HI37_YERPE/140-267
C4HKC5_YERPE/108-211
C4HKC6_YERPE/125-255
C4HKM6_YERPE/138-268
C4HLH2_YERPE/224-361
C4HLH2_YERPE/52-193
C4HM53_YERPE/127-254
C4HP27_YERPE/124-253
C4HRP1_YERPE/224-361
C4HRP1_YERPE/52-193
C4HSS4_YERPE/107-231
C4HUT5_YERPE/124-253
C4HX57_YERPE/138-268
C4HXF4_YERPE/108-211
C4HXF5_YERPE/125-216
C4HXF8_YERPE/12-56
C4HY55_YERPE/140-267
C4HZA0_YERPE/127-254
C4I0G9_YERPE/289-419
C4I0G9_YERPE/461-592
C4I1N7_BURPS/131-262
C4I4A1_BURPS/141-270
C4I9N9_BURPS/284-414
C4I9N9_BURPS/457-588
C4IBE1_CLOBU/110-236
C4IBE2_CLOBU/109-242
C4IBH4_CLOBU/125-255
C4IBM2_CLOBU/130-260
C4IBU6_CLOBU/120-247
C4ICA8_CLOBU/102-231
C4ICD5_CLOBU/126-254
C4ICI5_CLOBU/104-213
C4IEI5_CLOBU/224-351
C4IEI5_CLOBU/50-189
C4IEW5_CLOBU/288-417
C4IEW5_CLOBU/460-590
C4IGE3_CLOBU/1-44
C4II88_CLOBU/135-262
C4IL53_CLOBU/128-254
C4ILK0_CLOBU/119-247
C4ILM4_CLOBU/106-232
C4ILN4_CLOBU/107-231
C4ILW2_CLOBU/108-232
C4ILY3_CLOBU/122-251
C4IU81_BRUAB/79-211
C4IUV8_BRUAB/202-295
C4IUV8_BRUAB/41-170
C4IVA5_BRUAB/147-271
C4IVB7_BRUAB/166-292
C4IVD3_BRUAB/153-278
C4IVP4_BRUAB/291-420
C4IVP4_BRUAB/463-595
C4IYW6_MAIZE/88-224
C4JH27_UNCRE/98-237
C4K071_UNCRE/383-512
C4K071_UNCRE/555-685
C4K0F5_RICPU/40-171
C4K350_HAMD5/289-419
C4K350_HAMD5/461-592
C4K7J3_HAMD5/42-174
C4KDN2_THASP/288-417
C4KDN2_THASP/460-591
C4KDX2_SULIK/276-404
C4KDX2_SULIK/449-561
C4KIF9_SULIK/289-415
C4KIF9_SULIK/448-572
C4KJ33_SULIK/47-159
C4KKE0_SULIK/21-137
C4KN37_BURPS/290-419
C4KN37_BURPS/462-593
C4KPH8_BURPS/195-315
C4KPH8_BURPS/34-163
C4KPM6_BURPS/43-175
C4KQ79_BURPS/133-262
C4KSX5_BURPS/464-593
C4KTV6_BURPS/39-171
C4KUY9_BURPS/342-472
C4KUY9_BURPS/515-646
C4KV71_BURPS/122-251
C4KWF1_BURPS/146-273
C4KYQ0_EXISA/112-238
C4KZ09_EXISA/146-276
C4KZK3_EXISA/284-412
C4KZK3_EXISA/454-581
C4L1U0_EXISA/284-412
C4L1U0_EXISA/455-581
C4L752_EXISA/127-257
C4L7E2_TOLAT/125-251
C4L7F8_TOLAT/132-262
C4L8R2_TOLAT/290-420
C4L8R2_TOLAT/463-594
C4LCT3_TOLAT/124-253
C4LCZ1_TOLAT/40-172
C4LFX3_TOLAT/38-170
C4LG22_TOLAT/129-259
C4LKV9_CORK4/313-441
C4LKV9_CORK4/488-618
C4M7V7_ENTHI/305-433
C4M7V7_ENTHI/478-604
C4PMQ6_CHLTZ/41-172
C4PNY0_CHLTZ/288-417
C4PNY0_CHLTZ/460-589
C4PQK6_CHLTJ/288-417
C4PQK6_CHLTJ/460-589
C4PR75_CHLTJ/41-172
C4Q020_SCHMA/3-47
C4Q493_SCHMA/540-671
C4QNX4_SCHMA/1-96
C4R194_PICPG/375-504
C4R194_PICPG/547-679
C4R985_PICPG/51-189
C4RAR1_9ACTO/309-436
C4RAR1_9ACTO/481-616
C4RD45_9ACTO/31-151
C4RJE7_9ACTO/157-287
C4RPM5_9ACTO/108-210
C4RPM6_9ACTO/142-272
C4RQW7_9ACTO/201-324
C4RQW7_9ACTO/32-162
C4RWB2_YERBE/136-265
C4RX80_YERBE/25-158
C4RXF6_YERBE/1-63
C4RXF6_YERBE/105-236
C4RZX0_YERBE/16-148
C4S0Z0_YERBE/126-256
C4S0Z1_YERBE/109-211
C4S3H7_YERBE/36-168
C4S3V7_YERBE/138-268
C4S6Q7_YERBE/107-230
C4S9Q2_YERMO/36-168
C4S9W8_YERMO/136-265
C4SB51_YERMO/126-256
C4SB52_YERMO/108-211
C4SBE5_YERMO/107-231
C4SBZ0_YERMO/143-273
C4SEB6_YERMO/1-82
C4SEB6_YERMO/124-255
C4SEF0_YERMO/25-157
C4SHG5_YERMO/16-148
C4SHZ7_YERMO/138-268
C4SLS8_YERFR/142-272
C4SM92_YERFR/289-419
C4SM92_YERFR/463-594
C4SMD6_YERFR/123-250
C4SMW3_YERFR/138-268
C4SN31_YERFR/16-148
C4SN99_YERFR/119-211
C4SNA0_YERFR/126-256
C4SP41_YERFR/136-265
C4SR27_YERFR/131-261
C4SR89_YERFR/139-266
C4SSJ4_YERFR/107-230
C4SSM5_YERFR/68-200
C4STU0_YERFR/138-268
C4SUT2_YERFR/224-357
C4SUT2_YERFR/48-189
C4SXI6_YERIN/137-215
C4SZ01_YERIN/16-148
C4T097_YERIN/124-253
C4T1S2_YERIN/341-471
C4T1S2_YERIN/513-644
C4T277_YERIN/142-272
C4T2H6_YERIN/131-261
C4T3G5_YERIN/57-189
C4T3P4_YERIN/111-211
C4T3P5_YERIN/126-256
C4T439_YERIN/123-250
C4T4U2_YERIN/120-248
C4T4Z9_YERIN/121-244
C4T627_YERIN/25-157
C4T7N4_YERIN/224-357
C4T7N4_YERIN/48-189
C4TR72_YERKR/142-272
C4TTI2_YERKR/107-231
C4TUM2_YERKR/131-261
C4TVH7_YERKR/126-256
C4TVH8_YERKR/130-221
C4TW06_YERKR/136-265
C4TWP9_YERKR/41-164
C4TXQ8_YERKR/34-166
C4TZM2_YERKR/62-194
C4U132_YERKR/138-268
C4U1W0_YERKR/148-275
C4U215_YERKR/344-474
C4U215_YERKR/516-647
C4U410_YERAL/130-259
C4U529_YERAL/142-272
C4U7M6_YERAL/51-183
C4U7T9_YERAL/31-164
C4U963_YERAL/34-166
C4UB60_YERAL/289-419
C4UB60_YERAL/461-592
C4UBI5_YERAL/126-256
C4UBI6_YERAL/118-211
C4UGJ7_YERRU/105-196
C4UGJ8_YERRU/126-256
C4UGR1_YERRU/289-419
C4UGR1_YERRU/461-592
C4UJ88_YERRU/136-265
C4ULJ0_YERRU/31-163
C4UMR6_YERRU/45-177
C4UN92_YERRU/143-273
C4UNC0_YERRU/224-361
C4UNC0_YERRU/52-193
C4USB0_YERRO/289-419
C4USB0_YERRO/463-594
C4USG7_YERRO/118-211
C4USG8_YERRO/126-256
C4UUR7_YERRO/142-272
C4UV87_YERRO/83-215
C4UVX6_YERRO/130-259
C4UX49_YERRO/138-268
C4UYC3_YERRO/7-139
C4UZF0_YERRO/131-261
C4UZX3_YERRO/113-237
C4V1J5_9FIRM/127-257
C4V1S1_9FIRM/125-254
C4V2K8_9FIRM/289-418
C4V2K8_9FIRM/465-592
C4V3T0_9FIRM/111-241
C4V4I7_9FIRM/39-171
C4V4P0_9FIRM/109-241
C4V8B6_NOSCE/382-510
C4V8B6_NOSCE/553-683
C4VK83_9LACO/110-227
C4VMH5_9LACO/287-416
C4VMH5_9LACO/459-584
C4VRL0_9LACO/227-314
C4VRL0_9LACO/52-192
C4VRT3_9LACO/97-216
C4VSP7_9LACO/30-152
C4VSP8_9LACO/35-166
C4VT36_9LACO/125-255
C4VTW4_9LACO/118-246
C4VTX8_9LACO/111-235
C4VUB7_9LACO/123-255
C4VUE2_9LACO/287-416
C4VUE2_9LACO/459-583
C4WA41_STAWA/33-156
C4WBV4_STAWA/287-416
C4WBV4_STAWA/458-584
C4WCN0_STAWA/110-240
C4WCN9_STAWA/125-256
C4WCP1_STAWA/118-209
C4WG89_9RHIZ/202-295
C4WG89_9RHIZ/40-170
C4WL42_9RHIZ/286-415
C4WL42_9RHIZ/458-590
C4WM56_9RHIZ/145-270
C4WMD7_9RHIZ/127-258
C4WN41_9RHIZ/166-292
C4WN55_9RHIZ/136-259
C4WP70_9RHIZ/80-213
C4WQS5_9RHIZ/17-147
C4WQS5_9RHIZ/190-284
C4WRB4_9RHIZ/128-258
C4WZ03_KLEPN/107-232
C4X0H4_KLEPN/45-177
C4X1K3_KLEPN/143-270
C4X2V3_KLEPN/123-252
C4X2W1_KLEPN/36-167
C4X2W2_KLEPN/215-293
C4X2W2_KLEPN/33-143
C4X384_KLEPN/99-212
C4X3K1_KLEPN/289-419
C4X3K1_KLEPN/461-592
C4X531_KLEPN/15-125
C4X531_KLEPN/189-293
C4X532_KLEPN/29-156
C4X8L2_KLEPN/123-250
C4X9K8_KLEPN/140-265
C4XAE0_KLEPN/124-253
C4XC23_KLEPN/128-258
C4XCH3_KLEPN/38-170
C4XDS0_MYCFE/126-251
C4XE43_MYCFE/138-266
C4XF00_MYCFE/115-229
C4XQU1_DESMR/291-418
C4XQU1_DESMR/462-558
C4Y2A0_CLAL4/347-476
C4Y2A0_CLAL4/519-650
C4Y8H3_CLAL4/57-192
C4YGU1_CANAW/56-194
C4YPZ9_CANAW/392-521
C4YPZ9_CANAW/564-696
C4YUS9_9RICK/40-171
C4Z0X9_EUBE2/292-420
C4Z0X9_EUBE2/464-595
C4Z5R8_EUBE2/133-261
C4Z9F6_EUBR3/131-259
C4ZEF4_EUBR3/107-230
C4ZEU4_EUBR3/285-411
C4ZEU4_EUBR3/456-585
C4ZLN4_THASP/45-177
C4ZR46_ECOBW/220-357
C4ZR46_ECOBW/48-189
C4ZST6_ECOBW/45-177
C4ZUM7_ECOBW/204-298
C4ZUM7_ECOBW/41-168
C4ZXD6_ECOBW/128-258
C4ZYV3_ECOBW/38-170
C4ZZ07_ECOBW/289-419
C4ZZ07_ECOBW/461-592
C4ZZL0_ECOBW/124-253
C5A183_ECOBW/137-267
C5A1X4_THEGJ/244-361
C5A3S6_THEGJ/193-286
C5A3S6_THEGJ/34-159
C5A5C6_THEGJ/283-412
C5A5C6_THEGJ/456-585
C5A8F5_BURGB/145-272
C5A8J0_BURGB/161-288
C5AB04_BURGB/122-251
C5ACF7_BURGB/463-592
C5AD39_BURGB/131-260
C5ADI9_BURGB/43-175
C5ADM4_BURGB/192-318
C5ADM4_BURGB/32-160
C5AED6_BURGB/284-414
C5AED6_BURGB/457-588
C5AJR2_BURGB/131-258
C5AQB6_METEA/288-416
C5AQB6_METEA/459-591
C5ARL3_METEA/196-287
C5ARL3_METEA/40-164
C5ARL4_METEA/107-206
C5B0G9_METEA/59-190
C5B733_EDWI9/45-177
C5B7U9_EDWI9/147-220
C5B9T9_EDWI9/124-253
C5BBI9_EDWI9/139-269
C5BEI3_EDWI9/226-361
C5BEI3_EDWI9/52-193
C5BF43_EDWI9/289-419
C5BF43_EDWI9/461-592
C5BFL2_EDWI9/140-267
C5BIH0_TERTT/290-420
C5BIH0_TERTT/462-593
C5BPJ9_TERTT/212-336
C5BPJ9_TERTT/51-179
C5BSW8_TERTT/39-171
C5BVH6_BEUC1/142-272
C5BWC4_BEUC1/166-297
C5BXN6_BEUC1/133-264
C5C010_BEUC1/292-419
C5C010_BEUC1/463-597
C5C1Y9_BEUC1/143-273
C5C2G7_BEUC1/130-260
C5C2T7_BEUC1/37-165
C5C447_BEUC1/43-176
C5C599_BEUC1/144-274
C5CC24_MICLC/276-405
C5CC24_MICLC/448-583
C5CD76_KOSOT/122-251
C5CEP7_KOSOT/288-417
C5CEP7_KOSOT/461-591
C5CFI6_KOSOT/34-163
C5CFN2_KOSOT/197-285
C5CFN2_KOSOT/34-165
C5CG85_KOSOT/121-247
C5CIM2_KOSOT/128-258
C5CIM3_KOSOT/173-274
C5CIM3_KOSOT/25-148
C5CNN6_VARPS/306-435
C5CNN6_VARPS/478-609
C5CNZ3_VARPS/137-269
C5CQP5_VARPS/126-256
C5CSB6_VARPS/47-180
C5CSS1_VARPS/126-226
C5CTN2_VARPS/126-255
C5CYV4_VARPS/139-269
C5D3W4_GEOSW/286-415
C5D3W4_GEOSW/456-583
C5D4L1_GEOSW/128-253
C5DAG5_GEOSW/130-261
C5DGI2_LACTC/377-506
C5DGI2_LACTC/549-684
C5DLN5_LACTC/84-223
C5DU15_ZYGRC/71-213
C5DZC9_ZYGRC/397-526
C5DZC9_ZYGRC/569-704
C5E8G2_BIFLI/132-262
C5E8K3_BIFLI/305-433
C5E8K3_BIFLI/478-612
C5EEH5_9FIRM/110-223
C5EFT9_9FIRM/111-225
C5EFX0_9FIRM/138-252
C5EHV8_9FIRM/121-243
C5EIL0_9FIRM/110-238
C5EIL1_9FIRM/109-242
C5EKC3_9FIRM/298-426
C5EKC3_9FIRM/469-600
C5EKF7_9FIRM/27-156
C5EKX3_9FIRM/128-258
C5EL94_9FIRM/117-241
C5ELE6_9FIRM/130-258
C5ELQ7_9FIRM/114-229
C5ELR3_9FIRM/220-293
C5ELR3_9FIRM/45-173
C5ELR6_9FIRM/40-165
C5EMT2_9FIRM/37-162
C5ENB2_9FIRM/130-260
C5EP41_9FIRM/132-258
C5EP47_9FIRM/126-256
C5EPH5_9FIRM/213-337
C5EPH5_9FIRM/39-163
C5EPZ9_9FIRM/141-270
C5ERF5_9FIRM/225-319
C5ERF5_9FIRM/45-179
C5ESX8_9FIRM/197-292
C5ESX8_9FIRM/33-158
C5ESZ8_9FIRM/192-303
C5ESZ8_9FIRM/35-155
C5ET08_9FIRM/197-291
C5ET08_9FIRM/33-158
C5ET13_9FIRM/33-164
C5EV25_9FIRM/288-417
C5EV25_9FIRM/460-589
C5EWG9_9FIRM/32-135
C5EZ06_9HELI/279-407
C5EZ06_9HELI/453-574
C5F154_9HELI/37-169
C5F3I7_LACPA/287-414
C5F3I7_LACPA/459-582
C5F607_LACPA/118-247
C5F646_LACPA/125-257
C5F6I0_LACPA/126-255
C5F6X5_LACPA/109-238
C5F737_LACPA/113-241
C5F755_LACPA/39-170
C5F7B7_LACPA/114-224
C5F7D0_LACPA/94-211
C5F7D1_LACPA/110-239
C5F947_LACPA/122-252
C5FAK6_LACPA/230-326
C5FAK6_LACPA/55-195
C5FCX6_ARTOC/63-202
C5FY63_ARTOC/362-491
C5FY63_ARTOC/534-663
C5G253_9LACO/115-232
C5G5Q0_9LACO/287-416
C5G5Q0_9LACO/459-584
C5GGD9_AJEDR/343-472
C5GGD9_AJEDR/515-645
C5GGY5_AJEDR/94-233
C5J6W4_MYCCR/121-249
C5J774_MYCCR/118-247
C5JBK2_9BACT/47-177
C5JGS7_AJEDS/374-503
C5JGS7_AJEDS/546-676
C5JHT4_AJEDS/94-233
C5KV92_9ALVE/324-453
C5KV92_9ALVE/496-628
C5KV94_9ALVE/130-236
C5KV94_9ALVE/23-101
C5LB96_9ALVE/245-374
C5LB96_9ALVE/417-493
C5LB97_9ALVE/329-458
C5LB97_9ALVE/501-636
C5LB98_9ALVE/328-457
C5LB98_9ALVE/501-633
C5LH98_9ALVE/324-453
C5LH98_9ALVE/496-628
C5LH99_9ALVE/329-458
C5LH99_9ALVE/501-634
C5LHA0_9ALVE/409-541
C5MA95_CANTT/365-494
C5MA95_CANTT/537-669
C5MDW7_CANTT/58-195
C5MZK7_STAA3/125-256
C5MZL6_STAA3/110-240
C5N169_STAA3/127-258
C5N1K3_STAA3/114-242
C5N2I2_STAA3/293-421
C5N2I2_STAA3/464-590
C5N305_STAA3/32-155
C5N716_BURMA/464-593
C5N7I3_BURMA/122-251
C5N9L4_BURMA/131-262
C5NDP1_BURMA/43-175
C5NE73_BURMA/192-312
C5NE73_BURMA/31-160
C5NEZ3_BURMA/146-273
C5NFH4_BURMA/290-419
C5NFH4_BURMA/462-593
C5NFY6_BURMA/133-262
C5NM07_BURMA/147-276
C5NVP4_9BACL/286-416
C5NVP4_9BACL/457-583
C5NW06_9BACL/114-231
C5PE95_COCP7/374-503
C5PE95_COCP7/546-676
C5PGP4_COCP7/98-237
C5PZ36_STAAU/32-155
C5PZ60_STAAU/293-421
C5PZ60_STAAU/464-590
C5Q2R0_STAAU/110-240
C5Q2R9_STAAU/125-256
C5Q451_STAAU/127-258
C5Q505_STAAU/114-242
C5Q6Q1_STAEP/37-158
C5QCC9_STAEP/110-240
C5QCD7_STAEP/121-252
C5QCD9_STAEP/111-209
C5QCU4_STAEP/304-432
C5QCU4_STAEP/474-601
C5QLH9_STAEP/287-415
C5QLH9_STAEP/458-584
C5QMF1_STAEP/117-211
C5QMF3_STAEP/128-259
C5QMG1_STAEP/110-240
C5QPT1_STAEP/39-155
C5QTU2_STAEP/304-432
C5QTU2_STAEP/474-601
C5QUU3_STAEP/37-160
C5R0F2_STAEP/110-240
C5R0G2_STAEP/125-256
C5R0G4_STAEP/111-209
C5R8X3_WEIPA/39-174
C5RBA1_WEIPA/126-255
C5RC83_WEIPA/293-422
C5RC83_WEIPA/461-586
C5RCD4_WEIPA/14-78
C5RYH4_9PAST/36-168
C5RYJ6_9PAST/289-419
C5RYJ6_9PAST/462-593
C5S292_9PAST/132-262
C5S595_9PAST/128-218
C5SZZ6_ACIDE/318-447
C5SZZ6_ACIDE/491-621
C5T652_ACIDE/149-277
C5T867_ACIDE/48-179
C5TA34_ACIDE/132-259
C5TER8_ZYMMO/142-270
C5TF28_ZYMMO/286-415
C5TF28_ZYMMO/458-590
C5TFA8_ZYMMO/55-187
C5TFW0_ZYMMO/111-221
C5TNT2_NEIFL/123-252
C5TPM2_NEIFL/292-420
C5TPM2_NEIFL/464-595
C5TQ21_NEIFL/40-172
C5UT05_CLOBO/288-417
C5UT05_CLOBO/460-590
C5UTD4_CLOBO/110-242
C5UTD5_CLOBO/110-240
C5UV78_CLOBO/138-265
C5UXL5_CLOBO/223-344
C5UXL5_CLOBO/50-189
C5VPA1_CLOBO/227-355
C5VPA1_CLOBO/54-193
C5VR80_CLOBO/288-417
C5VR80_CLOBO/460-591
C5VSR1_CLOBO/142-271
C5VV95_STRSE/121-251
C5VXX8_STRSE/122-229
C5VYD5_STRSE/228-324
C5VYD5_STRSE/52-193
C5W026_STRSE/286-415
C5W026_STRSE/458-586
C5W593_ECOBB/124-253
C5W7D9_ECOBB/113-211
C5W7R6_ECOBB/128-258
C5W819_ECOBB/38-170
C5W8Q1_ECOBB/64-196
C5W985_ECOBB/220-357
C5W985_ECOBB/48-189
C5W9E4_ECOBB/45-177
C5W9V1_ECOBB/204-298
C5W9V1_ECOBB/41-168
C5WAX1_ECOBB/289-419
C5WAX1_ECOBB/461-592
C5WBX0_ECOBB/137-267
C5WFL3_STRDG/55-194
C5WGS6_STRDG/287-416
C5WGS6_STRDG/459-587
C5WHN9_STRDG/8-106
C5WJ68_STRDG/122-257
C5XVD1_SORBI/54-191
C5YQM9_SORBI/354-483
C5YQM9_SORBI/525-658
C5ZA52_BURPS/464-593
C5ZBG2_BURPS/39-171
C5ZCE5_BURPS/122-251
C5ZDC5_BURPS/322-452
C5ZDC5_BURPS/495-626
C5ZED0_BURPS/146-273
C5ZHT6_BURPS/290-419
C5ZHT6_BURPS/462-593
C5ZJ74_BURPS/192-312
C5ZJ74_BURPS/31-160
C5ZJC1_BURPS/43-175
C5ZJX4_BURPS/133-262
C5ZQE5_BURPS/141-270
C5ZQW5_BURPS/286-416
C5ZQW5_BURPS/459-590
C5ZS19_BURPS/131-262
C5ZW86_9HELI/37-169
C5ZYW1_9HELI/279-406
C5ZYW1_9HELI/455-578
C6A1I8_THESM/282-412
C6A1I8_THESM/455-584
C6A1J9_THESM/244-361
C6A731_BIFLB/284-411
C6A731_BIFLB/456-591
C6ABI7_BARGA/49-182
C6AE52_BARGA/287-415
C6AE52_BARGA/458-590
C6AHN9_BIFAS/284-411
C6AHN9_BIFAS/456-591
C6AM99_AGGAN/133-263
C6AMY7_AGGAN/49-181
C6APB5_AGGAN/140-270
C6AQM1_AGGAN/289-419
C6AQM1_AGGAN/462-593
C6ASA9_RHILS/132-260
C6ATF5_RHILS/145-272
C6AV45_RHILS/193-317
C6AW32_RHILS/50-182
C6AXQ1_RHILS/287-415
C6AXQ1_RHILS/459-591
C6AZW4_RHILS/200-307
C6AZW4_RHILS/38-168
C6B4X1_RHILS/286-415
C6B4X1_RHILS/459-591
C6B657_RHILS/179-280
C6B657_RHILS/25-153
C6B6F5_RHILS/123-252
C6BBW8_RALP1/44-175
C6BFZ9_RALP1/129-258
C6BHJ8_RALP1/148-276
C6BI14_RALP1/131-258
C6BKB3_RALP1/292-421
C6BKB3_RALP1/464-595
C6BLT8_RALP1/136-263
C6BN91_RALP1/133-262
C6BTD1_DESAD/290-418
C6BTD1_DESAD/462-554
C6BTG7_DESAD/41-174
C6C482_DICDC/45-177
C6C6E1_DICDC/290-420
C6C6E1_DICDC/462-594
C6C730_DICDC/124-253
C6CB14_DICDC/123-250
C6CIR5_DICZE/139-266
C6CJA7_DICZE/124-253
C6CLX0_DICZE/123-245
C6CMG7_DICZE/45-177
C6CNN1_DICZE/126-218
C6CQX7_DICZE/290-420
C6CQX7_DICZE/462-594
C6CS19_PAESJ/119-246
C6CVZ6_PAESJ/32-149
C6D462_PAESJ/290-417
C6D462_PAESJ/461-593
C6D7K6_PAESJ/129-258
C6DBI2_PECCP/123-255
C6DBL6_PECCP/133-220
C6DCN0_PECCP/140-267
C6DDC3_PECCP/123-250
C6DFS9_PECCP/124-253
C6DIN8_PECCP/79-212
C6DJH6_PECCP/290-420
C6DJH6_PECCP/462-593
C6DLV7_MYCTK/300-429
C6DLV7_MYCTK/472-607
C6E0M2_GEOSM/36-168
C6E7X7_GEOSM/289-418
C6E7X7_GEOSM/461-592
C6EBX4_ECOBD/124-253
C6ED34_ECOBD/137-267
C6EFK5_ECOBD/204-298
C6EFK5_ECOBD/41-168
C6EG74_ECOBD/289-419
C6EG74_ECOBD/461-592
C6EH30_ECOBD/45-177
C6EH89_ECOBD/220-357
C6EH89_ECOBD/48-189
C6EJS3_ECOBD/38-170
C6EK27_ECOBD/128-258
C6EL49_ECOBD/113-211
C6EL50_ECOBD/131-261
C6GNG3_STRSX/122-229
C6GQA2_STRSX/286-415
C6GQA2_STRSX/458-586
C6GQM9_STRSX/228-324
C6GQM9_STRSX/52-193
C6GSC7_STRSX/121-251
C6GUG3_STRS4/228-324
C6GUG3_STRS4/52-193
C6GUJ9_STRS4/286-415
C6GUJ9_STRS4/458-586
C6GWV9_STRS4/122-229
C6GX89_STRS4/121-251
C6HD51_AJECH/94-233
C6HSH3_AJECH/365-494
C6HSH3_AJECH/537-667
C6HUX5_9BACT/291-417
C6HUX5_9BACT/462-589
C6HYL9_9BACT/291-421
C6HYL9_9BACT/466-599
C6I0S8_9BACT/45-177
C6I235_9BACE/131-219
C6I2U4_9BACE/36-170
C6IH40_9BACE/294-423
C6IH40_9BACE/467-597
C6IIP3_9BACE/35-170
C6IPA5_9BACE/202-315
C6IPA5_9BACE/41-165
C6IQH8_9BACE/36-167
C6IQW2_9BACE/121-208
C6J1X3_9BACL/126-256
C6J2D0_9BACL/127-258
C6J4B4_9BACL/132-262
C6J5W5_9BACL/291-420
C6J5W5_9BACL/463-595
C6J9C9_9FIRM/292-421
C6J9C9_9FIRM/465-595
C6JAB8_9FIRM/132-260
C6JBT1_9FIRM/187-305
C6JBT1_9FIRM/19-149
C6JEA0_9FIRM/135-263
C6JFM8_9FIRM/130-260
C6JFN2_9FIRM/119-248
C6JJW6_FUSVA/288-417
C6JJW6_FUSVA/460-591
C6JL86_FUSVA/214-325
C6JL86_FUSVA/39-180
C6JLG4_FUSVA/139-266
C6JLR3_FUSVA/129-254
C6JMB7_FUSVA/40-172
C6JMK9_FUSVA/109-231
C6JNA0_FUSVA/121-248
C6JND7_FUSVA/130-254
C6JPI3_FUSVA/127-254
C6JPZ9_FUSVA/43-173
C6JQ00_FUSVA/201-306
C6JQ00_FUSVA/37-156
C6JR16_FUSVA/129-259
C6L8R9_9FIRM/126-248
C6L9A2_9FIRM/181-311
C6LMN9_9FIRM/292-421
C6LMN9_9FIRM/464-595
C6M1H1_NEISI/292-420
C6M1H1_NEISI/464-595
C6M3R9_NEISI/40-172
C6M4V7_NEISI/1-86
C6MYT8_9GAMM/304-430
C6MYT8_9GAMM/467-597
C6N3D6_9GAMM/36-168
C6NTH2_9GAMM/290-420
C6NTH2_9GAMM/463-594
C6NUF4_9GAMM/59-191
C6PQ17_9CLOT/110-224
C6PTN8_9CLOT/132-259
C6Q1V2_9CLOT/288-417
C6Q1V2_9CLOT/460-591
C6R3M6_9MICC/304-431
C6R3M6_9MICC/475-610
C6R3Q1_9MICC/110-241
C6R9D2_9CORY/300-427
C6R9D2_9CORY/471-605
C6RH31_9PROT/294-423
C6RH31_9PROT/469-591
C6RJ47_9PROT/37-169
C6RJG0_ACIRA/286-421
C6RJG0_ACIRA/464-595
C6RJQ8_ACIRA/40-172
C6RUA0_VIBCH/129-258
C6RV00_VIBCH/289-419
C6RV00_VIBCH/462-593
C6RVB7_VIBCH/40-173
C6RWJ0_VIBCH/123-253
C6RYN8_VIBCH/124-253
C6S7M3_NEIML/123-252
C6S8V4_NEIML/42-174
C6S9N2_NEIML/292-420
C6S9N2_NEIML/464-595
C6SA24_NEIME/38-170
C6SAU2_NEIME/123-252
C6SBT4_NEIME/67-199
C6SEU3_NEIME/292-420
C6SEU3_NEIME/464-595
C6SGX7_NEIME/67-199
C6SHP7_NEIME/123-252
C6SII3_NEIME/292-420
C6SII3_NEIME/464-595
C6SQ93_STRMN/287-416
C6SQ93_STRMN/459-587
C6STI1_STRMN/112-219
C6TR89_BURPS/290-419
C6TR89_BURPS/462-593
C6TSM9_BURPS/192-312
C6TSM9_BURPS/31-160
C6TSS8_BURPS/43-175
C6TTE1_BURPS/133-262
C6TW06_BURPS/464-593
C6TWY1_BURPS/39-171
C6TXY5_BURPS/312-442
C6TXY5_BURPS/485-616
C6TY98_BURPS/122-251
C6U083_BURPS/146-273
C6U1C3_BURPS/131-262
C6U4R9_BURPS/141-270
C6UA60_BURPS/284-414
C6UA60_BURPS/457-588
C6UBG9_ECOBR/128-258
C6UC57_ECOBR/38-170
C6UDL1_ECOBR/64-196
C6UEI4_ECOBR/220-357
C6UEI4_ECOBR/48-189
C6UF27_ECOBR/45-177
C6UFX1_ECOBR/204-298
C6UFX1_ECOBR/41-168
C6UI51_ECOBR/289-419
C6UI51_ECOBR/461-592
C6UJU3_ECOBR/124-253
C6UK87_ECOBR/137-267
C6UMS7_ECOBR/113-211
C6UQ17_ECO5T/126-211
C6UQW5_ECO5T/128-258
C6URN9_ECO5T/38-170
C6UTS0_ECO5T/137-263
C6UUF8_ECO5T/220-357
C6UUF8_ECO5T/48-189
C6UUL7_ECO5T/45-177
C6UVE5_ECO5T/204-298
C6UVE5_ECO5T/41-168
C6UXB5_ECO5T/124-253
C6UYW7_ECO5T/289-419
C6UYW7_ECO5T/461-592
C6V8X0_ECOBD/64-196
C6VIW0_LACPJ/1-130
C6VJY7_LACPJ/107-236
C6VKP3_LACPJ/104-234
C6VM19_LACPJ/43-172
C6VMC2_LACPJ/289-418
C6VMC2_LACPJ/461-588
C6VMT8_LACPJ/125-256
C6VMX2_LACPJ/117-249
C6VNE4_LACPJ/110-225
C6VNS3_LACPJ/135-265
C6VQQ2_LACPJ/107-234
C6VTK5_DYAFD/52-193
C6VU42_DYAFD/40-172
C6W3R2_DYAFD/293-422
C6W3R2_DYAFD/465-596
C6WFA6_ACTMD/135-265
C6WGQ1_ACTMD/203-322
C6WGQ1_ACTMD/42-169
C6WLX2_ACTMD/296-425
C6WLX2_ACTMD/468-602
C6WP17_ACTMD/142-275
C6WT09_METML/57-189
C6WTT7_METML/293-422
C6WTT7_METML/465-596
C6WWE4_METML/30-158
C6X0R0_FLAB3/296-425
C6X0R0_FLAB3/469-600
C6X0T7_FLAB3/38-171
C6X8I6_METSD/48-180
C6XBS9_METSD/289-418
C6XBS9_METSD/461-592
C6XDW7_METSD/28-155
C6XG05_LIBAP/60-192
C6XGB3_LIBAP/287-415
C6XGB3_LIBAP/459-591
C6XNF7_HIRBI/288-416
C6XNF7_HIRBI/459-591
C6XNZ1_HIRBI/142-272
C6XS18_HIRBI/44-176
C6XSN1_PEDHD/117-208
C6XUW3_PEDHD/107-206
C6XWX4_PEDHD/39-172
C6XY90_PEDHD/292-421
C6XY90_PEDHD/464-595
C6YE81_VIBCH/124-253
C6YJY6_VIBCH/289-419
C6YJY6_VIBCH/462-593
C6YKI6_VIBCH/42-175
C6YL81_VIBCH/129-258
C6YND1_FRATT/290-420
C6YND1_FRATT/463-595
C6YNW6_FRATT/197-318
C6YNW6_FRATT/35-164
C6YPD4_FRATT/45-176
C6YS70_9GAMM/290-419
C6YS70_9GAMM/463-595
C6YVC6_9GAMM/36-169
C6YWL1_9GAMM/198-322
C6YWL1_9GAMM/36-165
C6YZH0_9BACE/36-169
C6Z1E4_9BACE/294-423
C6Z1E4_9BACE/466-597
C6Z407_9BACE/1-57
C6Z407_9BACE/100-231
C7BL87_PHOAA/39-171
C7BPL7_PHOAA/141-268
C7BU08_PHOAA/289-419
C7BU08_PHOAA/461-592
C7C0X2_HELPB/42-174
C7C175_HELPB/280-409
C7C175_HELPB/456-576
C7CGA8_METED/59-190
C7CKJ7_METED/288-416
C7CKJ7_METED/459-591
C7CLU4_METED/196-289
C7CLU4_METED/40-164
C7CLU5_METED/107-206
C7CNK4_ENTFA/131-261
C7CNX8_ENTFA/129-258
C7CP37_ENTFA/108-239
C7CPF7_ENTFA/108-234
C7CPR0_ENTFA/126-256
C7CQ51_ENTFA/106-205
C7CRC1_ENTFA/132-259
C7CS10_ENTFA/230-339
C7CS10_ENTFA/54-194
C7CUI6_ENTFA/95-219
C7CV60_ENTFA/128-259
C7CVN1_ENTFA/286-415
C7CVN1_ENTFA/459-585
C7CW18_ENTFA/28-156
C7CW19_ENTFA/193-292
C7CW19_ENTFA/36-151
C7CWM1_ENTFA/108-234
C7CWX3_ENTFA/126-256
C7CX71_ENTFA/117-245
C7CXM5_ENTFA/106-205
C7CYM4_ENTFA/131-261
C7CYZ4_ENTFA/129-258
C7D0D9_ENTFA/132-259
C7D0R9_ENTFA/95-219
C7D1L5_ENTFA/128-259
C7D1X8_ENTFA/95-216
C7D280_ENTFA/286-415
C7D280_ENTFA/459-585
C7D2K9_ENTFA/199-326
C7D2K9_ENTFA/25-153
C7D2L0_ENTFA/193-292
C7D2L0_ENTFA/36-151
C7D2W5_ENTFA/230-339
C7D2W5_ENTFA/54-194
C7D6L3_9RHOB/133-260
C7D849_9RHOB/286-414
C7D849_9RHOB/458-590
C7DEA0_9RHOB/40-172
C7G6I4_9FIRM/286-415
C7G6I4_9FIRM/458-585
C7GDI3_9FIRM/130-258
C7GVK7_YEAS2/394-522
C7GVK7_YEAS2/565-700
C7H0D6_9FIRM/218-342
C7H0D6_9FIRM/51-178
C7H192_9FIRM/128-255
C7H4W1_9FIRM/292-420
C7H4W1_9FIRM/464-594
C7H7Z8_9FIRM/128-258
C7HCZ0_CLOTM/132-260
C7HIR5_CLOTM/287-416
C7HIR5_CLOTM/459-590
C7HRW3_9FIRM/287-415
C7HRW3_9FIRM/459-588
C7HVJ1_9FIRM/118-242
C7HVP8_9FIRM/224-321
C7HVP8_9FIRM/53-191
C7HVZ9_9FIRM/116-222
C7HW90_9FIRM/124-254
C7HWK5_9FIRM/142-272
C7HWU0_9FIRM/126-230
C7IRK7_THEET/288-416
C7IRK7_THEET/460-591
C7IT24_THEET/129-256
C7JBK4_ACEP3/286-415
C7JBK4_ACEP3/459-590
C7JEK2_ACEP3/54-186
C7JLA6_ACEPA/54-186
C7JNX4_ACEPA/286-415
C7JNX4_ACEPA/459-590
C7JVH4_ACEPA/54-186
C7JY40_ACEPA/286-415
C7JY40_ACEPA/459-590
C7K5R6_ACEPA/54-186
C7K8D4_ACEPA/286-415
C7K8D4_ACEPA/459-590
C7KEY5_ACEPA/54-186
C7KHK3_ACEPA/286-415
C7KHK3_ACEPA/459-590
C7KJE2_ACEPA/286-415
C7KJE2_ACEPA/459-590
C7KPA1_ACEPA/54-186
C7KTQ4_ACEPA/286-415
C7KTQ4_ACEPA/459-590
C7KYL6_ACEPA/54-186
C7L3I1_ACEPA/286-415
C7L3I1_ACEPA/459-590
C7L8E0_ACEPA/54-186
C7LGS8_BRUMC/53-185
C7LI67_BRUMC/286-415
C7LI67_BRUMC/458-590
C7LII8_BRUMC/123-248
C7LIK3_BRUMC/166-292
C7LIL7_BRUMC/147-271
C7LJ32_BRUMC/200-293
C7LJ32_BRUMC/39-168
C7LLH6_MYCML/118-242
C7LLP9_MYCML/129-253
C7LM75_MYCML/126-255
C7LUJ3_DESBD/287-416
C7LUJ3_DESBD/460-568
C7LXQ2_DESBD/43-175
C7M132_ACIFD/34-138
C7M1X3_ACIFD/123-251
C7M306_ACIFD/293-422
C7M306_ACIFD/465-595
C7M5V9_CAPOD/292-420
C7M5V9_CAPOD/465-596
C7M7D0_CAPOD/39-171
C7MEW2_BRAFD/299-426
C7MEW2_BRAFD/470-605
C7MMQ2_CRYCD/287-416
C7MMQ2_CRYCD/459-590
C7MQ09_SACVD/214-342
C7MQ09_SACVD/52-180
C7MQM6_SACVD/164-294
C7MT58_SACVD/173-238
C7MT58_SACVD/31-150
C7MU03_SACVD/296-425
C7MU03_SACVD/468-603
C7MYE5_SACVD/148-275
C7N3E6_SLAHD/291-420
C7N3E6_SLAHD/463-594
C7ND60_LEPBD/289-417
C7ND60_LEPBD/461-589
C7NDE7_LEPBD/126-255
C7NES0_LEPBD/40-171
C7NEX0_KYTSD/289-417
C7NEX0_KYTSD/461-596
C7NFH6_KYTSD/51-168
C7NIR9_KYTSD/46-176
C7NS51_HALUD/286-414
C7NS51_HALUD/457-585
C7NV91_HALUD/292-418
C7NV91_HALUD/455-585
C7NW27_HALMD/286-412
C7NW27_HALMD/452-581
C7P3S3_HALMD/303-427
C7P3S3_HALMD/463-591
C7P5X3_METFA/291-416
C7P5X3_METFA/457-553
C7P6M6_METFA/33-155
C7PBN1_CHIPD/42-166
C7PCB2_CHIPD/291-418
C7PCB2_CHIPD/463-593
C7PJT3_CHIPD/42-174
C7PL32_CHIPD/108-209
C7PWD1_CATAD/166-296
C7PZ78_CATAD/56-179
C7Q454_CATAD/306-434
C7Q454_CATAD/478-609
C7QCS8_CATAD/203-329
C7QCS8_CATAD/40-170
C7QF09_CATAD/36-158
C7QJ71_CATAD/165-294
C7QRQ5_CYAP0/300-435
C7QRQ5_CYAP0/480-611
C7R172_JONDD/297-425
C7R172_JONDD/470-602
C7R9I2_KANKD/43-175
C7RAD9_KANKD/290-419
C7RAD9_KANKD/461-592
C7REF2_ANAPD/126-254
C7RF15_ANAPD/287-415
C7RF15_ANAPD/459-590
C7RF67_ANAPD/218-311
C7RF67_ANAPD/47-184
C7RFE2_ANAPD/112-237
C7RG92_ANAPD/111-242
C7RLU0_ACCPU/43-175
C7RPC0_ACCPU/289-419
C7RPC0_ACCPU/462-593
C7T7K7_LACRG/109-238
C7T7R2_LACRG/111-236
C7T7Y3_LACRG/94-211
C7T7Y4_LACRG/126-255
C7T8P6_LACRG/112-242
C7T8T0_LACRG/125-257
C7T975_LACRG/126-255
C7T9D5_LACRG/56-196
C7TB85_LACRG/287-416
C7TB85_LACRG/459-582
C7TFD5_LACRL/112-242
C7TFI0_LACRL/125-257
C7TFW9_LACRL/126-255
C7TG31_LACRL/56-195
C7TGD6_LACRL/122-251
C7TGE4_LACRL/112-233
C7TGG4_LACRL/114-246
C7TGG9_LACRL/39-170
C7TI46_LACRL/287-416
C7TI46_LACRL/459-582
C7TMQ9_LACRL/109-238
C7TMW2_LACRL/111-240
C7TN18_LACRL/96-211
C7TN19_LACRL/126-255
C7U338_ENTFA/108-239
C7U3N7_ENTFA/129-258
C7U3U5_ENTFA/131-261
C7U441_ENTFA/108-234
C7U4G5_ENTFA/126-256
C7U4P9_ENTFA/106-205
C7U5V3_ENTFA/132-259
C7U6Z4_ENTFA/286-415
C7U6Z4_ENTFA/459-585
C7U7R6_ENTFA/128-259
C7U8Q5_ENTFA/96-219
C7UA15_ENTFA/230-339
C7UA15_ENTFA/54-194
C7UAA7_ENTFA/193-292
C7UAA7_ENTFA/36-151
C7UAA8_ENTFA/199-326
C7UAA8_ENTFA/25-153
C7UAU2_ENTFA/95-219
C7UBH9_ENTFA/128-259
C7UCC1_ENTFA/108-234
C7UD11_ENTFA/126-256
C7UDJ9_ENTFA/117-245
C7UDW6_ENTFA/110-209
C7UEC3_ENTFA/131-261
C7UEP9_ENTFA/129-258
C7UEY8_ENTFA/17-148
C7UFV1_ENTFA/132-259
C7UH38_ENTFA/286-415
C7UH38_ENTFA/459-585
C7UHV4_ENTFA/230-339
C7UHV4_ENTFA/54-194
C7UIT5_ENTFA/193-292
C7UIT5_ENTFA/36-151
C7UIT6_ENTFA/202-329
C7UIT6_ENTFA/28-156
C7UIY8_ENTFA/131-261
C7UJA8_ENTFA/129-258
C7UJY3_ENTFA/94-223
C7UK84_ENTFA/126-256
C7UKH1_ENTFA/117-245
C7UKV2_ENTFA/110-209
C7UM13_ENTFA/131-258
C7UMZ1_ENTFA/128-259
C7UNJ1_ENTFA/202-329
C7UNJ1_ENTFA/28-156
C7UNJ2_ENTFA/193-292
C7UNJ2_ENTFA/36-151
C7UPB4_ENTFA/286-415
C7UPB4_ENTFA/459-585
C7UPH9_ENTFA/230-339
C7UPH9_ENTFA/54-194
C7URE6_ENTFA/95-219
C7USV3_ENTFA/108-234
C7UT53_ENTFA/126-256
C7UTE0_ENTFA/117-245
C7UTU3_ENTFA/110-209
C7UVZ6_ENTFA/230-339
C7UVZ6_ENTFA/54-194
C7UW65_ENTFA/193-292
C7UW65_ENTFA/36-151
C7UW66_ENTFA/199-326
C7UW66_ENTFA/25-153
C7UWJ6_ENTFA/286-415
C7UWJ6_ENTFA/459-585
C7UX21_ENTFA/128-259
C7UXQ2_ENTFA/96-219
C7UY65_ENTFA/132-259
C7UZ41_ENTFA/131-261
C7UZH3_ENTFA/109-240
C7UZR1_ENTFA/129-258
C7V069_ENTFA/109-240
C7V0F5_ENTFA/129-258
C7V0S1_ENTFA/131-261
C7V0U9_ENTFA/108-234
C7V149_ENTFA/126-256
C7V1C6_ENTFA/110-209
C7V2T8_ENTFA/132-259
C7V321_ENTFA/286-415
C7V321_ENTFA/459-585
C7V3J9_ENTFA/128-259
C7V480_ENTFA/95-219
C7V6B9_ENTFA/230-339
C7V6B9_ENTFA/54-194
C7V6M1_ENTFA/193-291
C7V6M1_ENTFA/36-151
C7V6M2_ENTFA/172-326
C7V6M2_ENTFA/25-153
C7V780_ENTFA/132-259
C7V821_ENTFA/108-234
C7V8H2_ENTFA/126-256
C7V8N6_ENTFA/117-245
C7V8Y9_ENTFA/110-209
C7VA10_ENTFA/286-415
C7VA10_ENTFA/459-585
C7VAL3_ENTFA/128-259
C7VBF3_ENTFA/96-219
C7VDC8_ENTFA/230-339
C7VDC8_ENTFA/54-194
C7VDP0_ENTFA/193-292
C7VDP0_ENTFA/36-151
C7VDP1_ENTFA/202-329
C7VDP1_ENTFA/28-156
C7VF60_ENTFA/109-240
C7VFF2_ENTFA/129-258
C7VFR5_ENTFA/131-261
C7VH02_ENTFA/109-240
C7VH92_ENTFA/129-258
C7VHL0_ENTFA/131-261
C7VHN3_ENTFA/108-234
C7VHY7_ENTFA/126-256
C7VIJ2_ENTFA/286-415
C7VIJ2_ENTFA/459-585
C7VJ11_ENTFA/128-259
C7VJP2_ENTFA/76-200
C7VK68_ENTFA/132-259
C7VKY6_ENTFA/117-245
C7VLU9_ENTFA/110-209
C7VMD6_ENTFA/202-329
C7VMD6_ENTFA/28-156
C7VMD7_ENTFA/193-291
C7VMD7_ENTFA/36-151
C7VMQ2_ENTFA/230-339
C7VMQ2_ENTFA/54-194
C7VPQ8_ENTFA/131-261
C7VQ23_ENTFA/129-258
C7VQC0_ENTFA/109-240
C7VQS5_ENTFA/108-234
C7VR28_ENTFA/126-256
C7VRB0_ENTFA/110-209
C7VSB1_ENTFA/132-259
C7VSB7_ENTFA/30-156
C7VT95_ENTFA/95-219
C7VTX8_ENTFA/128-259
C7VUK8_ENTFA/286-415
C7VUK8_ENTFA/459-585
C7VUT5_ENTFA/202-329
C7VUT5_ENTFA/28-156
C7VUT6_ENTFA/193-291
C7VUT6_ENTFA/36-151
C7VV37_ENTFA/230-339
C7VV37_ENTFA/54-194
C7VX78_ENTFA/131-261
C7VXM7_ENTFA/129-258
C7VXW4_ENTFA/109-240
C7VYI3_ENTFA/108-234
C7VYS3_ENTFA/126-256
C7VZ11_ENTFA/110-209
C7W023_ENTFA/132-259
C7W103_ENTFA/128-259
C7W1G8_ENTFA/286-415
C7W1G8_ENTFA/459-585
C7W1P3_ENTFA/202-329
C7W1P3_ENTFA/28-156
C7W1P4_ENTFA/193-291
C7W1P4_ENTFA/36-151
C7W1Y8_ENTFA/230-339
C7W1Y8_ENTFA/54-194
C7W498_ENTFA/95-219
C7W5D8_ENTFA/117-245
C7W6C9_ENTFA/110-209
C7W789_ENTFA/131-261
C7W7L3_ENTFA/129-258
C7W7V3_ENTFA/109-240
C7W8R1_ENTFA/132-259
C7W970_ENTFA/96-219
C7WAY9_ENTFA/230-339
C7WAY9_ENTFA/54-194
C7WB73_ENTFA/193-292
C7WB73_ENTFA/36-151
C7WB74_ENTFA/202-329
C7WB74_ENTFA/28-156
C7WBK6_ENTFA/286-415
C7WBK6_ENTFA/459-585
C7WC57_ENTFA/128-259
C7WCL8_ENTFA/108-234
C7WCW6_ENTFA/126-256
C7WDQ9_ENTFA/286-415
C7WDQ9_ENTFA/459-585
C7WE81_ENTFA/128-259
C7WF11_ENTFA/132-259
C7WGA6_ENTFA/110-209
C7WGP9_ENTFA/117-245
C7WGX9_ENTFA/126-256
C7WH80_ENTFA/108-234
C7WHS3_ENTFA/95-219
C7WIM0_ENTFA/109-240
C7WIV8_ENTFA/129-258
C7WJ78_ENTFA/131-261
C7WLD1_ENTFA/230-339
C7WLD1_ENTFA/54-194
C7WLI4_ENTFA/193-291
C7WLI4_ENTFA/36-151
C7WLI5_ENTFA/202-329
C7WLI5_ENTFA/28-156
C7WPT4_ENTFA/230-339
C7WPT4_ENTFA/54-194
C7WPZ7_ENTFA/193-292
C7WPZ7_ENTFA/36-151
C7WPZ8_ENTFA/202-329
C7WPZ8_ENTFA/28-156
C7WQ77_ENTFA/286-415
C7WQ77_ENTFA/459-585
C7WQT1_ENTFA/128-259
C7WRF6_ENTFA/95-219
C7WRX7_ENTFA/108-234
C7WSK3_ENTFA/126-256
C7WSW9_ENTFA/129-258
C7WT76_ENTFA/110-209
C7WTL0_ENTFA/131-261
C7WTT0_ENTFA/131-258
C7WV57_ENTFA/108-234
C7WVE8_ENTFA/126-256
C7WVX6_ENTFA/110-209
C7WXL7_ENTFA/129-258
C7WXY0_ENTFA/131-261
C7WYP6_ENTFA/132-259
C7WZC4_ENTFA/95-219
C7WZK1_ENTFA/30-154
C7WZK7_ENTFA/42-166
C7WZL4_ENTFA/30-155
C7X019_ENTFA/128-259
C7X0M7_ENTFA/286-415
C7X0M7_ENTFA/459-585
C7X0V6_ENTFA/201-329
C7X0V6_ENTFA/28-156
C7X0V7_ENTFA/193-291
C7X0V7_ENTFA/36-151
C7X191_ENTFA/230-339
C7X191_ENTFA/54-194
C7X3J2_9PORP/72-202
C7XIR0_9LACO/126-256
C7XKJ2_9LACO/97-216
C7XKK1_9LACO/115-247
C7XKY7_9LACO/102-225
C7XLT3_9LACO/122-253
C7XLY0_9LACO/287-416
C7XLY0_9LACO/459-583
C7XM13_9LACO/114-250
C7XMI6_9FUSO/288-416
C7XMI6_9FUSO/460-588
C7XNA2_9FUSO/38-170
C7XVK6_9LACO/113-243
C7XWT8_9LACO/289-417
C7XWT8_9LACO/461-586
C7XZJ8_9LACO/116-245
C7XZM7_9LACO/287-416
C7XZM7_9LACO/459-584
C7Y0W5_9LACO/115-234
C7Y378_9LACO/114-250
C7Y6A6_9LACO/121-251
C7Y6R4_9LACO/126-256
C7Y7J2_9LACO/115-247
C7Y7K1_9LACO/97-216
C7Y7U6_9LACO/125-256
C7Y7Y1_9LACO/287-416
C7Y7Y1_9LACO/459-583
C7Y8G9_ENTFA/108-237
C7Y8S0_ENTFA/126-256
C7YB16_ENTFA/193-292
C7YB16_ENTFA/36-151
C7YB17_ENTFA/202-329
C7YB17_ENTFA/28-156
C7YBP8_ENTFA/230-339
C7YBP8_ENTFA/54-194
C7YCC1_ENTFA/126-257
C7YCR9_ENTFA/286-415
C7YCR9_ENTFA/459-585
C7YDJ3_ENTFA/95-219
C7YDZ6_ENTFA/117-245
C7YEV9_ENTFA/109-240
C7YFC5_ENTFA/134-263
C7YFJ1_ENTFA/29-128
C7YFW1_ENTFA/131-261
C7YGF4_ENTFA/131-258
C7YKD6_NECH7/575-704
C7YKD6_NECH7/747-877
C7YLB1_NECH7/145-250
C7YRF8_NECH7/112-248
C7ZS14_STAAU/128-259
C7ZS23_STAAU/110-240
C7ZTJ7_STAAU/127-258
C7ZTX7_STAAU/114-242
C7ZUK2_STAAU/32-156
C7ZZ45_STAAU/287-415
C7ZZ45_STAAU/458-584
C7ZZP8_STAAU/128-259
C7ZZQ7_STAAU/110-240
C8A178_STAAU/127-258
C8A1K0_STAAU/114-242
C8A243_STAAU/32-156
C8A6N1_STAAU/287-415
C8A6N1_STAAU/458-584
C8A7L1_STAAU/127-258
C8A7Y2_STAAU/114-242
C8A8Q0_STAAU/128-259
C8A8Q9_STAAU/110-240
C8A9L2_STAAU/32-156
C8AE20_STAAU/287-415
C8AE20_STAAU/458-584
C8AEL3_STAAU/128-259
C8AEM2_STAAU/110-240
C8AG42_STAAU/127-258
C8AGG2_STAAU/114-242
C8AH90_STAAU/32-156
C8ALQ5_STAAU/287-415
C8ALQ5_STAAU/458-584
C8ALU0_STAAU/127-258
C8AM61_STAAU/114-242
C8AMY2_STAAU/128-259
C8AMZ1_STAAU/110-240
C8APN0_STAAU/32-156
C8AU59_STAAU/287-415
C8AU59_STAAU/458-584
C8JRP3_LISMO/203-324
C8JRP3_LISMO/32-162
C8JRP4_LISMO/191-306
C8JRP4_LISMO/31-153
C8JS40_LISMO/127-258
C8JS74_LISMO/114-240
C8JSA9_LISMO/107-235
C8JSD6_LISMO/115-237
C8JSN8_LISMO/36-166
C8JSP4_LISMO/118-248
C8JWL0_LISMO/118-248
C8JWL8_LISMO/285-414
C8JWL8_LISMO/457-584
C8JY94_LISMO/108-238
C8JYB4_LISMO/39-172
C8JZ90_LISMO/118-249
C8JZ96_LISMO/41-170
C8JZK1_LISMO/115-237
C8JZN0_LISMO/107-235
C8JZR5_LISMO/114-240
C8JZV2_LISMO/127-258
C8K0I7_LISMO/125-210
C8K0I8_LISMO/127-258
C8K5C8_LISMO/285-414
C8K5C8_LISMO/457-584
C8K5G0_LISMO/39-172
C8K5I7_LISMO/108-238
C8K6V8_LISMO/191-306
C8K6V8_LISMO/33-153
C8K6V9_LISMO/206-297
C8K6V9_LISMO/35-165
C8K7T9_LISMO/108-238
C8K802_LISMO/40-172
C8K9W2_LISMO/285-414
C8K9W2_LISMO/457-584
C8KBT4_LISMO/191-306
C8KBT4_LISMO/31-153
C8KBT5_LISMO/203-324
C8KBT5_LISMO/32-162
C8KCU2_LISMO/36-166
C8KCU8_LISMO/118-249
C8KDK2_LISMO/127-258
C8KDN7_LISMO/114-240
C8KDS2_LISMO/107-235
C8KDU9_LISMO/115-237
C8KEJ8_LISMO/118-248
C8KIX1_STAAU/126-257
C8KLA9_STAAU/32-155
C8KLQ9_STAAU/110-240
C8KN46_STAAU/287-415
C8KN46_STAAU/458-584
C8KP73_STAAU/114-242
C8KQF2_STAAU/126-257
C8KSB2_STAAU/114-242
C8KUB6_STAAU/32-155
C8KUQ8_STAAU/110-240
C8KVH2_STAAU/287-415
C8KVH2_STAAU/458-584
C8KX02_9PAST/132-262
C8KZ62_9PAST/128-218
C8L0Q3_STAAU/287-415
C8L0Q3_STAAU/458-584
C8L599_STAAU/32-155
C8L5Z4_STAAU/110-240
C8L603_STAAU/128-259
C8L764_STAAU/127-258
C8L7J1_STAAU/114-242
C8L981_STAAU/32-155
C8LB09_STAAU/127-258
C8LD90_STAAU/287-415
C8LD90_STAAU/458-584
C8LE87_STAAU/110-240
C8LE96_STAAU/128-259
C8LF36_STAAU/114-242
C8LHF6_STAAU/287-415
C8LHF6_STAAU/458-584
C8LHW4_STAAU/127-258
C8LI87_STAAU/114-242
C8LM70_STAAU/32-155
C8LMY1_STAAU/128-259
C8LMZ0_STAAU/110-240
C8LPC9_STAAU/287-415
C8LPC9_STAAU/458-584
C8LS85_STAAU/32-155
C8LSZ8_STAAU/110-240
C8LT07_STAAU/128-259
C8LUC2_STAAU/127-258
C8LUP5_STAAU/114-242
C8LXG7_STAAU/32-155
C8LXL8_STAAU/287-415
C8LXL8_STAAU/458-584
C8LXY0_STAAU/128-259
C8LXY9_STAAU/110-240
C8M1J0_STAAU/127-258
C8M1W3_STAAU/114-242
C8M7H8_STAAU/32-155
C8M910_STAAU/287-415
C8M910_STAAU/458-584
C8M976_STAAU/127-258
C8M9J8_STAAU/114-242
C8MAF9_STAAU/110-240
C8MAG8_STAAU/128-259
C8MBW3_STAAU/287-415
C8MBW3_STAAU/458-584
C8ME89_STAAU/128-259
C8ME98_STAAU/110-240
C8MF23_STAAU/32-156
C8MFZ8_STAAU/127-258
C8MGT3_STAAU/114-242
C8MK35_STAAU/32-155
C8MLJ5_STAAU/287-415
C8MLJ5_STAAU/458-584
C8MMI1_STAAU/127-258
C8MMV5_STAAU/114-242
C8MQQ4_STAAU/110-240
C8MQR3_STAAU/128-259
C8MT07_STAAU/287-415
C8MT07_STAAU/458-584
C8MTA2_STAAU/32-155
C8MTL4_STAAU/127-258
C8MTZ3_STAAU/110-240
C8MU02_STAAU/128-259
C8MWB8_STAAU/114-242
C8MYM4_STAAU/32-155
C8MZG7_STAAU/287-415
C8MZG7_STAAU/458-584
C8N114_STAAU/127-258
C8N3A3_STAAU/128-259
C8N3B2_STAAU/110-240
C8N429_STAAU/114-242
C8N6B7_9GAMM/116-227
C8N800_9GAMM/39-171
C8N8J0_9GAMM/206-330
C8N8J0_9GAMM/44-175
C8N8J4_9GAMM/221-333
C8N8J4_9GAMM/50-188
C8NBC8_9GAMM/289-419
C8NBC8_9GAMM/459-590
C8NE33_9LACT/121-244
C8NHI5_9LACT/112-242
C8NHI8_9LACT/126-256
C8NHJ6_9LACT/112-242
C8NIK5_9LACT/288-417
C8NIK5_9LACT/459-583
C8NIR7_9LACT/116-233
C8NIS2_9LACT/226-316
C8NIS2_9LACT/52-190
C8NQD4_COREF/299-427
C8NQD4_COREF/471-606
C8P486_9LACO/118-248
C8P6X9_9LACO/294-422
C8P6X9_9LACO/466-591
C8PCG0_9LACO/111-249
C8PD15_9LACO/287-416
C8PD15_9LACO/459-585
C8PIR0_9PROT/289-417
C8PIR0_9PROT/461-582
C8PKX9_9PROT/37-169
C8PUV6_9GAMM/292-420
C8PUV6_9GAMM/464-595
C8PYC8_9GAMM/40-172
C8RUF1_CORJE/295-424
C8RUF1_CORJE/467-600
C8RWZ3_9RHOB/198-291
C8RWZ3_9RHOB/42-165
C8RY67_9RHOB/286-414
C8RY67_9RHOB/457-589
C8S007_9RHOB/131-259
C8S5C9_9RHOB/41-173
C8S5M9_9RHOB/128-258
C8SFK2_9RHIZ/128-258
C8SHG4_9RHIZ/128-257
C8SHL6_9RHIZ/52-185
C8SIC4_9RHIZ/54-178
C8SIM9_9RHIZ/140-267
C8SKD4_9RHIZ/194-317
C8SL31_9RHIZ/142-272
C8SN57_9RHIZ/133-260
C8SNA8_9RHIZ/127-255
C8SQC8_9RHIZ/200-321
C8SQC8_9RHIZ/39-166
C8SR90_9RHIZ/287-414
C8SR90_9RHIZ/458-590
C8SRX3_9RHIZ/286-415
C8SRX3_9RHIZ/458-590
C8STB5_9RHIZ/121-250
C8SVW8_9RHIZ/129-259
C8SWA8_9RHIZ/128-254
C8SWP2_9RHIZ/161-288
C8SX74_9RHIZ/150-280
C8SYX4_KLEPR/128-258
C8SZ41_KLEPR/289-419
C8SZ41_KLEPR/461-592
C8T3H8_KLEPR/136-265
C8T525_KLEPR/107-232
C8T5N7_KLEPR/51-183
C8T8W9_KLEPR/38-170
C8T9L8_KLEPR/23-148
C8TA78_KLEPR/123-249
C8TBS3_KLEPR/215-293
C8TBS3_KLEPR/33-143
C8TBS4_KLEPR/33-163
C8TBT4_KLEPR/123-252
C8TCI8_KLEPR/143-270
C8TDH5_KLEPR/99-210
C8TFV0_ECO26/38-170
C8TG62_ECO26/39-171
C8TI45_ECO26/220-357
C8TI45_ECO26/48-189
C8TIA5_ECO26/45-177
C8TIR0_ECO26/204-298
C8TIR0_ECO26/41-168
C8TL79_ECO26/289-419
C8TL79_ECO26/461-592
C8TT80_ECO26/124-253
C8TVC9_ECO26/131-261
C8TVD0_ECO26/114-211
C8TVQ6_ECO26/128-258
C8TXD1_ECO10/220-357
C8TXD1_ECO10/48-189
C8TXJ2_ECO10/45-177
C8TXY8_ECO10/204-298
C8TXY8_ECO10/41-168
C8TYW8_ECO10/289-419
C8TYW8_ECO10/461-592
C8U017_ECO10/137-267
C8U378_ECO10/124-253
C8U7V6_ECO10/131-261
C8U7V7_ECO10/126-211
C8U8X6_ECO10/128-258
C8U9D5_ECO10/38-170
C8UBV3_ECO1A/124-253
C8UE02_ECO1A/131-261
C8UE03_ECO1A/114-211
C8UEC7_ECO1A/128-258
C8UER0_ECO1A/38-170
C8UF22_ECO1A/39-171
C8UG95_ECO1A/220-357
C8UG95_ECO1A/48-189
C8UGF5_ECO1A/45-177
C8UHK3_ECO1A/204-298
C8UHK3_ECO1A/41-168
C8UJB9_ECO1A/289-419
C8UJB9_ECO1A/461-592
C8UXM0_LACRG/118-243
C8UXU2_LACRG/68-185
C8VFD3_EMENI/374-503
C8VFD3_EMENI/546-675
C8VP47_EMENI/96-187
C8VY07_DESAS/43-162
C8W671_DESAS/288-417
C8W671_DESAS/460-591
C8W7P9_ATOPD/55-194
C8W838_ATOPD/128-259
C8W8B6_ATOPD/42-165
C8W952_ATOPD/289-418
C8W952_ATOPD/461-592
C8WCY0_ZYMMN/142-270
C8WD91_ZYMMN/286-415
C8WD91_ZYMMN/458-590
C8WES2_ZYMMN/55-187
C8WFC0_ZYMMN/113-221
C8WJP2_EGGLE/290-418
C8WJP2_EGGLE/461-592
C8WTT1_ALIAD/289-418
C8WTT1_ALIAD/461-592
C8WZH0_DESRD/291-418
C8WZH0_DESRD/462-588
C8WZZ9_DESRD/54-186
C8XCM9_NAKMY/298-428
C8XCM9_NAKMY/470-603
C8XF34_NAKMY/143-273
C8ZC71_YEAS8/394-522
C8ZC71_YEAS8/565-700
C8ZVZ8_ENTGA/284-413
C8ZVZ8_ENTGA/456-583
C8ZWW7_ENTGA/95-214
C8ZWZ5_ENTGA/28-160
C8ZX42_ENTGA/191-306
C8ZX42_ENTGA/33-152
C8ZX51_ENTGA/127-257
C8ZXB9_ENTGA/110-210
C8ZXW7_ENTGA/200-299
C8ZYC7_ENTGA/127-256
C8ZZN7_ENTGA/104-233
C8ZZQ0_ENTGA/116-245
C9A0D3_ENTGA/39-170
C9A133_ENTGA/227-323
C9A133_ENTGA/55-194
C9A1P4_ENTGA/111-223
C9A1R3_ENTGA/112-241
C9A312_ENTGA/128-259
C9A3J9_ENTGA/37-166
C9A459_ENTGA/124-258
C9A4Z8_ENTCA/105-217
C9A505_ENTCA/117-245
C9A5W8_ENTCA/114-231
C9A749_ENTCA/108-236
C9A7G7_ENTCA/121-252
C9A7V0_ENTCA/287-416
C9A7V0_ENTCA/459-586
C9A857_ENTCA/128-259
C9A974_ENTCA/112-242
C9A976_ENTCA/41-166
C9A9C0_ENTCA/228-329
C9A9C0_ENTCA/52-193
C9AAA8_ENTCA/110-240
C9AB15_ENTCA/112-234
C9ABB9_ENTCA/128-259
C9ABI1_ENTCA/110-220
C9AC46_ENTCA/36-161
C9ADW7_ENTFC/113-222
C9AE17_ENTFC/285-414
C9AE17_ENTFC/457-584
C9AEN9_ENTFC/129-259
C9AER9_ENTFC/16-141
C9AER9_ENTFC/184-285
C9AG38_ENTFC/108-214
C9AGP5_ENTFC/127-257
C9AIB5_ENTFC/193-293
C9AIB5_ENTFC/29-155
C9AIB6_ENTFC/202-328
C9AIB6_ENTFC/29-157
C9AJ05_ENTFC/125-254
C9ALD5_ENTFC/108-214
C9ALX5_ENTFC/127-257
C9AM14_ENTFC/111-233
C9AMN3_ENTFC/285-414
C9AMN3_ENTFC/457-584
C9ANG1_ENTFC/129-259
C9ANJ3_ENTFC/190-291
C9ANJ3_ENTFC/22-147
C9APH2_ENTFC/109-239
C9APH4_ENTFC/118-246
C9APJ6_ENTFC/125-254
C9ARA6_ENTFC/203-328
C9ARA6_ENTFC/29-157
C9ARA7_ENTFC/193-287
C9ARA7_ENTFC/29-155
C9ATQ1_ENTCA/114-231
C9AU43_ENTCA/45-176
C9AVK7_ENTCA/121-252
C9AVZ1_ENTCA/287-416
C9AVZ1_ENTCA/459-586
C9AW90_ENTCA/128-259
C9AXC9_ENTCA/112-242
C9AXH2_ENTCA/228-368
C9AXH2_ENTCA/52-193
C9AY22_ENTCA/96-214
C9AYJ1_ENTCA/110-240
C9AZ05_ENTCA/112-234
C9AZA6_ENTCA/128-259
C9AZQ1_ENTCA/127-257
C9B1M7_ENTCA/105-217
C9B1N4_ENTCA/116-245
C9B3H4_ENTFC/108-214
C9B431_ENTFC/127-257
C9B462_ENTFC/111-232
C9B504_ENTFC/285-414
C9B504_ENTFC/457-584
C9B5M3_ENTFC/129-259
C9B6N8_ENTFC/32-157
C9B7K7_ENTFC/125-254
C9B895_ENTFC/29-156
C9B896_ENTFC/193-293
C9B896_ENTFC/30-155
C9BB28_ENTFC/285-414
C9BB28_ENTFC/457-584
C9BBU2_ENTFC/129-259
C9BBX2_ENTFC/16-141
C9BBX2_ENTFC/184-285
C9BCV2_ENTFC/118-246
C9BDE6_ENTFC/108-214
C9BE11_ENTFC/127-257
C9BE46_ENTFC/111-238
C9BER3_ENTFC/113-222
C9BET2_ENTFC/94-208
C9BG99_ENTFC/202-328
C9BG99_ENTFC/29-157
C9BGA0_ENTFC/193-293
C9BGA0_ENTFC/29-155
C9BH22_ENTFC/125-254
C9BHG2_ENTFC/113-211
C9BHG3_ENTFC/126-256
C9BJ31_ENTFC/129-259
C9BLX2_ENTFC/108-214
C9BN13_ENTFC/202-329
C9BN13_ENTFC/29-156
C9BN14_ENTFC/193-293
C9BN14_ENTFC/30-155
C9BP89_ENTFC/127-257
C9BPQ4_ENTFC/285-414
C9BPQ4_ENTFC/457-584
C9BQ26_ENTFC/125-254
C9BRH3_ENTFC/227-323
C9BRH3_ENTFC/55-194
C9BRI3_ENTFC/117-246
C9BRJ5_ENTFC/36-143
C9BSX8_ENTFC/129-259
C9BT89_ENTFC/127-257
C9BTV4_ENTFC/108-214
C9BUE3_ENTFC/127-257
C9BW17_ENTFC/125-254
C9BW62_ENTFC/190-296
C9BW62_ENTFC/24-150
C9BX67_ENTFC/14-99
C9BX67_ENTFC/145-272
C9BX68_ENTFC/193-293
C9BX68_ENTFC/30-155
C9BY45_ENTFC/285-414
C9BY45_ENTFC/457-584
C9BZ88_ENTFC/36-143
C9BZA3_ENTFC/117-246
C9BZB5_ENTFC/227-323
C9BZB5_ENTFC/55-194
C9C0E7_ENTFC/285-414
C9C0E7_ENTFC/457-584
C9C0P7_ENTFC/127-257
C9C111_ENTFC/129-259
C9C2I5_ENTFC/108-214
C9C3K1_ENTFC/127-257
C9C3N5_ENTFC/110-233
C9C3P1_ENTFC/232-360
C9C3P1_ENTFC/55-194
C9C5S0_ENTFC/202-329
C9C5S0_ENTFC/29-156
C9C5S1_ENTFC/193-293
C9C5S1_ENTFC/30-155
C9C5W5_ENTFC/36-143
C9C5Y3_ENTFC/197-292
C9C5Y3_ENTFC/33-158
C9C5Y9_ENTFC/14-140
C9C5Y9_ENTFC/181-286
C9C686_ENTFC/125-254
C9C7R2_ENTFC/227-323
C9C7R2_ENTFC/55-194
C9C7S3_ENTFC/117-246
C9C9I1_ENTFC/129-259
C9C9U6_ENTFC/127-257
C9CA45_ENTFC/285-414
C9CA45_ENTFC/457-584
C9CCA4_ENTFC/108-214
C9CDS5_ENTFC/190-296
C9CDS5_ENTFC/24-150
C9CE84_ENTFC/127-257
C9CES7_ENTFC/202-329
C9CES7_ENTFC/29-156
C9CES8_ENTFC/193-293
C9CES8_ENTFC/30-155
C9CF72_ENTFC/125-254
C9CGB6_ENTFC/117-246
C9CGG8_ENTFC/227-323
C9CGG8_ENTFC/55-194
C9CH95_ENTCA/287-416
C9CH95_ENTCA/459-586
C9CHG4_ENTCA/45-176
C9CIJ0_ENTCA/114-231
C9CJ98_ENTCA/121-252
C9CJL1_ENTCA/128-259
C9CKB9_ENTCA/110-240
C9CKF2_ENTCA/96-214
C9CLD9_ENTCA/228-368
C9CLD9_ENTCA/52-193
C9CLI1_ENTCA/112-242
C9CMC9_ENTCA/112-234
C9CMN1_ENTCA/128-259
C9CN24_ENTCA/127-257
C9CPZ7_ENTCA/105-217
C9CQ04_ENTCA/116-245
C9CS15_9RHOB/46-176
C9CSQ5_9RHOB/194-315
C9CSU0_9RHOB/139-267
C9CTN4_9RHOB/111-207
C9CTN7_9RHOB/200-323
C9CTN7_9RHOB/42-167
C9CXX3_9RHOB/135-245
C9D0G4_9RHOB/143-271
C9D105_9RHOB/128-255
C9D2N5_9RHOB/284-413
C9D2N5_9RHOB/453-585
C9KJS4_9FIRM/360-489
C9KJS4_9FIRM/536-663
C9KLC1_9FIRM/126-247
C9KLZ5_9FIRM/29-123
C9KM39_9FIRM/110-247
C9KME5_9FIRM/36-168
C9KTU4_9BACE/35-170
C9KW51_9BACE/294-423
C9KW51_9BACE/467-597
C9L678_RUMHA/168-296
C9L6X6_RUMHA/142-272
C9LAV1_RUMHA/292-420
C9LAV1_RUMHA/464-594
C9LFV2_9BACT/301-430
C9LFV2_9BACT/474-604
C9LHS7_9BACT/37-169
C9LLZ3_9FIRM/288-417
C9LLZ3_9FIRM/460-590
C9LMA7_9FIRM/35-168
C9LRQ8_9FIRM/110-244
C9LT74_9FIRM/91-222
C9LWE6_9FIRM/290-418
C9LWE6_9FIRM/465-592
C9M0T1_LACHE/1-43
C9M312_LACHE/124-255
C9M3H3_LACHE/287-416
C9M3H3_LACHE/459-583
C9M3S1_LACHE/115-247
C9M7S1_9BACT/54-185
C9M8I2_9BACT/291-417
C9M8I2_9BACT/462-597
C9M9F8_9BACT/128-257
C9M9T3_9BACT/136-264
C9M9W1_9BACT/162-285
C9MC93_HAEIF/289-419
C9MC93_HAEIF/462-593
C9MCE5_HAEIF/137-267
C9MD51_HAEIF/62-194
C9MFE6_HAEIF/115-217
C9MHA7_HAEIF/289-419
C9MHA7_HAEIF/462-593
C9MJG0_HAEIF/62-194
C9MJJ2_HAEIF/137-267
C9MKP1_9BACT/295-424
C9MKP1_9BACT/468-598
C9MNC2_9BACT/44-176
C9MWS1_9FUSO/123-212
C9MX73_9FUSO/48-133
C9N0F6_9FUSO/289-417
C9N0F6_9FUSO/461-589
C9N1Y9_9FUSO/126-254
C9NMN4_9VIBR/128-258
C9NN58_9VIBR/289-419
C9NN58_9VIBR/462-593
C9NRE9_9VIBR/99-228
C9NWE8_9VIBR/87-202
C9NWU6_9VIBR/123-250
C9NY46_9VIBR/147-274
C9NY70_9VIBR/141-271
C9NZX2_9VIBR/37-170
C9P2A1_VIBME/40-173
C9P2M4_VIBME/289-419
C9P2M4_VIBME/462-593
C9P435_VIBME/124-253
C9P5H6_VIBME/123-253
C9P6S6_VIBME/141-271
C9P7W3_VIBME/221-343
C9P7W3_VIBME/52-191
C9P8X4_VIBME/129-258
C9PA72_VIBFU/289-419
C9PA72_VIBFU/462-593
C9PEA5_VIBFU/123-253
C9PEJ2_VIBFU/124-253
C9PEL3_VIBFU/52-193
C9PHF5_VIBFU/120-245
C9PKA8_VIBFU/40-173
C9PLY9_9PAST/132-262
C9PNP2_9PAST/316-446
C9PNP2_9PAST/489-620
C9PR28_9PAST/36-168
C9PSN7_9PAST/123-213
C9PU39_9BACT/210-334
C9PU39_9BACT/43-167
C9PVI2_9BACT/118-209
C9PZB7_9BACT/1-126
C9Q2H4_9VIBR/289-419
C9Q2H4_9VIBR/462-593
C9Q494_9VIBR/124-253
C9Q4H1_9VIBR/224-319
C9Q4H1_9VIBR/52-192
C9Q5H1_9VIBR/40-173
C9Q7M3_9VIBR/130-257
C9Q9L7_9VIBR/129-259
C9QBB3_9VIBR/129-258
C9QC42_VIBOR/37-170
C9QCC9_VIBOR/128-258
C9QCF0_VIBOR/289-419
C9QCF0_VIBOR/462-593
C9QEQ9_VIBOR/123-253
C9QET8_VIBOR/130-257
C9QF09_VIBOR/124-253
C9QIE1_VIBOR/124-253
C9QPY8_ECOD1/114-211
C9QQB4_ECOD1/131-261
C9QT83_ECOD1/124-253
C9QUA8_ECOD1/137-267
C9QWR1_ECOD1/204-298
C9QWR1_ECOD1/41-168
C9QXA7_ECOD1/289-419
C9QXA7_ECOD1/461-592
C9QY50_ECOD1/45-177
C9QYA9_ECOD1/220-357
C9QYA9_ECOD1/48-189
C9R0H4_ECOD1/38-170
C9R158_ECOD1/128-258
C9R2P7_AGGAD/289-419
C9R2P7_AGGAD/462-593
C9R4L4_AGGAD/36-168
C9R560_AGGAD/133-263
C9RAX4_AMMDK/287-416
C9RAX4_AMMDK/459-589
C9RF83_METVM/628-754
C9RF83_METVM/795-920
C9RFA3_METVM/32-155
C9RNN6_FIBSS/290-419
C9RNN6_FIBSS/461-592
C9RTJ3_GEOSY/129-260
C9RVZ8_GEOSY/107-230
C9RYK3_GEOSY/286-415
C9RYK3_GEOSY/457-583
C9S176_GEOSY/105-233
C9SI48_VERA1/399-528
C9SI48_VERA1/571-700
C9SZS1_9RHIZ/53-185
C9T158_9RHIZ/286-415
C9T158_9RHIZ/458-590
C9T1I0_9RHIZ/143-268
C9T1J9_9RHIZ/132-258
C9T216_9RHIZ/200-293
C9T216_9RHIZ/39-168
C9T918_9RHIZ/53-185
C9TAF1_9RHIZ/286-415
C9TAF1_9RHIZ/458-590
C9TAS2_9RHIZ/123-248
C9TAU0_9RHIZ/132-258
C9TBA5_9RHIZ/200-293
C9TBA5_9RHIZ/39-168
C9TI36_9RHIZ/53-185
C9TJ45_9RHIZ/200-293
C9TJ45_9RHIZ/39-168
C9TJK8_9RHIZ/135-259
C9TJM0_9RHIZ/132-258
C9TJN8_9RHIZ/143-268
C9TK13_9RHIZ/286-415
C9TK13_9RHIZ/458-529
C9TYL6_9RHIZ/200-293
C9TYL6_9RHIZ/39-168
C9TZ29_9RHIZ/135-259
C9TZ41_9RHIZ/132-258
C9TZ58_9RHIZ/143-268
C9TZI0_9RHIZ/286-415
C9TZI0_9RHIZ/458-590
C9U095_9RHIZ/53-185
C9U7Y2_BRUAB/53-185
C9U8Y2_BRUAB/200-293
C9U8Y2_BRUAB/39-168
C9U9E4_BRUAB/135-259
C9U9F7_BRUAB/132-258
C9U9H4_BRUAB/143-268
C9U9U7_BRUAB/286-415
C9U9U7_BRUAB/458-590
C9UHU9_BRUAB/53-185
C9UIJ1_BRUAB/200-293
C9UIJ1_BRUAB/39-168
C9UJ07_BRUAB/135-259
C9UJ20_BRUAB/132-258
C9UJ37_BRUAB/143-268
C9UJF9_BRUAB/286-415
C9UJF9_BRUAB/458-590
C9URI9_BRUAB/200-293
C9URI9_BRUAB/39-168
C9USJ4_BRUAB/53-185
C9UTU6_BRUAB/286-415
C9UTU6_BRUAB/458-590
C9UU69_BRUAB/143-268
C9UU87_BRUAB/132-258
C9UUA1_BRUAB/135-259
C9V0U5_BRUAB/53-185
C9V1I2_BRUAB/200-293
C9V1I2_BRUAB/39-168
C9V1Z7_BRUAB/135-259
C9V210_BRUAB/132-258
C9V228_BRUAB/143-268
C9V2E9_BRUAB/291-420
C9V2E9_BRUAB/463-574
C9V4U6_BRUNE/200-293
C9V4U6_BRUNE/39-168
C9V5A8_BRUNE/135-259
C9V5C1_BRUNE/132-260
C9V5D7_BRUNE/143-268
C9V5R0_BRUNE/286-415
C9V5R0_BRUNE/458-590
C9V736_BRUNE/53-185
C9VDY0_9RHIZ/53-185
C9VFA3_9RHIZ/286-415
C9VFA3_9RHIZ/458-590
C9VFM5_9RHIZ/143-268
C9VFP1_9RHIZ/132-258
C9VFQ4_9RHIZ/135-259
C9VG62_9RHIZ/200-293
C9VG62_9RHIZ/39-168
C9VN00_BRUAB/200-293
C9VN00_BRUAB/39-168
C9VNR7_BRUAB/53-185
C9VPD3_BRUAB/143-268
C9VPK6_BRUAB/286-415
C9VPK6_BRUAB/458-590
C9VPN2_BRUAB/135-259
C9VPQ3_BRUAB/132-258
C9WYV8_NEIM8/123-252
C9X157_NEIM8/292-420
C9X157_NEIM8/464-595
C9X2Y2_NEIM8/40-172
C9X6Q2_SALTD/124-253
C9X723_SALTD/185-290
C9X723_SALTD/20-125
C9X9N4_SALTD/289-419
C9X9N4_SALTD/461-592
C9XAP9_SALTD/188-288
C9XAP9_SALTD/19-151
C9XAQ0_SALTD/28-156
C9XCU1_SALTD/112-210
C9XCU2_SALTD/128-258
C9XDT5_SALTD/32-137
C9XE26_SALTD/144-272
C9XEG6_SALTD/139-269
C9XEM4_SALTD/25-157
C9XF12_SALTD/6-166
C9XF13_SALTD/215-296
C9XF13_SALTD/33-151
C9XHY7_SALTD/45-177
C9XIP2_CLODC/290-418
C9XIP2_CLODC/463-593
C9XJR3_CLODC/136-263
C9XKC3_CLODC/109-239
C9XKC4_CLODC/109-241
C9XL29_CLODC/126-256
C9XPJ9_CLODC/113-242
C9XQ70_CLODC/35-168
C9XQ86_CLODC/125-255
C9XQA3_CLODC/110-243
C9XQF1_CLODC/110-227
C9XQG1_CLODC/117-246
C9XRM5_CLODC/29-158
C9XS38_CLODC/226-325
C9XS38_CLODC/55-195
C9XST1_CLODC/47-177
C9XTZ8_CROTZ/45-177
C9XUK0_CROTZ/124-253
C9XWX9_CROTZ/143-270
C9XY37_CROTZ/121-253
C9XY69_CROTZ/126-210
C9XY70_CROTZ/141-271
C9XZ36_CROTZ/127-257
C9XZS3_CROTZ/109-234
C9Y263_CROTZ/209-303
C9Y263_CROTZ/47-174
C9Y3W1_CROTZ/289-419
C9Y3W1_CROTZ/461-592
C9Y7Y0_9BURK/146-273
C9YCQ4_9BURK/50-181
C9YCZ5_9BURK/203-296
C9YCZ5_9BURK/46-170
C9YE07_9BURK/352-480
C9YE07_9BURK/524-655
C9YHS8_CLODR/290-418
C9YHS8_CLODR/463-593
C9YIL3_CLODR/109-239
C9YIL4_CLODR/109-241
C9YKS6_CLODR/113-242
C9YMZ6_CLODR/136-263
C9YNH5_CLODR/126-256
C9YQJ6_CLODR/35-168
C9YQL2_CLODR/125-255
C9YQM9_CLODR/110-243
C9YQP9_CLODR/110-227
C9YQQ9_CLODR/117-246
C9YRB8_CLODR/29-158
C9YRQ3_CLODR/226-325
C9YRQ3_CLODR/55-195
C9YSC1_CLODR/47-177
C9YV09_STRSW/291-420
C9YV09_STRSW/463-598
C9YWY6_STRSW/40-162
C9YYT9_STRSW/157-286
C9Z462_STRSW/290-419
C9Z462_STRSW/461-588
C9ZH79_STRSW/146-242
C9ZH80_STRSW/165-296
C9ZTL6_TRYB9/325-455
C9ZTL6_TRYB9/511-642
D0AE71_ENTFC/285-414
D0AE71_ENTFC/457-584
D0AFL4_ENTFC/36-143
D0AFM9_ENTFC/117-246
D0AFP0_ENTFC/227-323
D0AFP0_ENTFC/55-194
D0AGD1_ENTFC/193-293
D0AGD1_ENTFC/30-155
D0AGD2_ENTFC/202-329
D0AGD2_ENTFC/29-156
D0AH10_ENTFC/127-257
D0AHK4_ENTFC/108-214
D0AHR0_ENTFC/125-254
D0AI13_ENTFC/119-254
D0AIT7_ENTFC/197-292
D0AIT7_ENTFC/33-158
D0AIU3_ENTFC/14-140
D0AIU3_ENTFC/181-286
D0AJ50_ENTFC/185-291
D0AJ50_ENTFC/19-145
D0AL34_ENTFC/108-214
D0ALU9_ENTFC/232-360
D0ALU9_ENTFC/55-194
D0ALV4_ENTFC/111-184
D0ANM1_ENTFC/127-257
D0APA6_ENTFC/129-259
D0APQ3_ENTFC/127-257
D0AQ07_ENTFC/285-414
D0AQ07_ENTFC/457-584
D0AQM4_ENTFC/193-293
D0AQM4_ENTFC/30-155
D0AQM5_ENTFC/202-329
D0AQM5_ENTFC/29-156
D0AR39_ENTFC/125-254
D0ARF8_ENTFC/14-140
D0ARF8_ENTFC/181-286
D0ARG4_ENTFC/197-292
D0ARG4_ENTFC/33-158
D0ASH5_ENTFC/227-323
D0ASH5_ENTFC/55-194
D0ASI6_ENTFC/117-246
D0ASK1_ENTFC/36-143
D0AT24_BRUAB/200-293
D0AT24_BRUAB/39-168
D0ATH8_BRUAB/135-259
D0ATJ1_BRUAB/132-258
D0ATK7_BRUAB/143-268
D0ATX3_BRUAB/286-415
D0ATX3_BRUAB/458-590
D0AVE3_BRUAB/53-185
D0B5S5_BRUME/53-185
D0B717_BRUME/286-415
D0B717_BRUME/458-590
D0B7C9_BRUME/143-268
D0B7E5_BRUME/132-258
D0B7F6_BRUME/135-259
D0B7V8_BRUME/200-293
D0B7V8_BRUME/39-168
D0BG12_BRUSU/200-293
D0BG12_BRUSU/39-168
D0BGG7_BRUSU/135-259
D0BGH8_BRUSU/132-258
D0BGJ4_BRUSU/143-268
D0BGV9_BRUSU/286-415
D0BGV9_BRUSU/458-590
D0BI65_BRUSU/53-185
D0BLL2_9LACT/226-315
D0BLL2_9LACT/49-190
D0BLW5_9LACT/112-242
D0BM66_9LACT/288-417
D0BM66_9LACT/459-583
D0BNY8_9LACT/119-247
D0BQK6_9FUSO/38-170
D0BTT0_9FUSO/127-254
D0BV07_9FUSO/288-416
D0BV07_9FUSO/460-589
D0BX96_9GAMM/40-172
D0C3L5_9GAMM/286-421
D0C3L5_9GAMM/464-595
D0CFE8_ACIBA/286-421
D0CFE8_ACIBA/464-595
D0CFM3_ACIBA/40-172
D0CLY6_9SYNE/302-439
D0CLY6_9SYNE/483-612
D0CNW7_9RHOB/132-259
D0CR68_9RHOB/39-172
D0CS12_9RHOB/164-289
D0CTM1_9RHOB/286-415
D0CTM1_9RHOB/458-590
D0CY63_9RHOB/137-266
D0D1B6_9RHOB/284-412
D0D1B6_9RHOB/456-588
D0D2T8_9RHOB/125-254
D0D8D8_9RHOB/129-258
D0D9X5_9RHOB/42-174
D0DI38_9LACO/287-416
D0DI38_9LACO/459-583
D0DI73_9LACO/122-253
D0DIF5_9LACO/114-250
D0DJ25_9LACO/121-251
D0DKC1_9LACO/34-153
D0DKD0_9LACO/115-247
D0DKF2_9LACO/126-256
D0DKU0_9LACO/126-256
D0DMS6_9LACO/287-416
D0DMS6_9LACO/459-584
D0DPC7_9LACO/115-227
D0DTY2_LACFE/290-419
D0DTY2_LACFE/462-587
D0DY95_9LACO/116-245
D0DYC4_9LACO/287-416
D0DYC4_9LACO/459-584
D0E062_9LACO/115-234
D0FNC6_ERWPY/45-177
D0FP20_ERWPY/38-170
D0FQ93_ERWPY/125-255
D0FQ94_ERWPY/109-210
D0FV35_ERWPY/123-250
D0FX87_ERWPY/144-271
D0FXS3_ERWPY/289-419
D0FXS3_ERWPY/461-592
D0G961_BRUME/53-185
D0GA32_BRUME/200-293
D0GA32_BRUME/39-168
D0GAJ3_BRUME/135-259
D0GAK6_BRUME/132-258
D0GAM3_BRUME/143-268
D0GAZ4_BRUME/286-415
D0GAZ4_BRUME/458-590
D0GJT5_9FUSO/41-171
D0GN28_9FUSO/226-341
D0GN28_9FUSO/55-192
D0GND7_9FUSO/290-427
D0GND7_9FUSO/461-589
D0GNF9_9FUSO/110-212
D0GNG0_9FUSO/127-257
D0GNR9_9FUSO/120-249
D0GPL3_9FUSO/127-257
D0GPX9_9FUSO/135-265
D0GQG9_VIBMI/40-173
D0GR34_VIBMI/52-191
D0GTW5_VIBMI/289-419
D0GTW5_VIBMI/462-593
D0GU68_VIBMI/130-257
D0GUF7_VIBMI/124-274
D0GVK9_VIBMI/129-258
D0GX94_VIBMI/124-253
D0GZE9_VIBMI/123-253
D0H0C8_VIBMI/129-259
D0H1J7_VIBCH/289-419
D0H1J7_VIBCH/462-593
D0H299_VIBCH/129-258
D0H2S1_VIBCH/40-173
D0H930_VIBCH/123-253
D0HA80_VIBCH/124-253
D0HB32_VIBMI/129-258
D0HC13_VIBMI/289-419
D0HC13_VIBMI/462-593
D0HC76_VIBMI/124-274
D0HE14_VIBMI/129-259
D0HFP3_VIBMI/52-191
D0HFW5_VIBMI/124-253
D0HHS3_VIBMI/130-257
D0HI11_VIBMI/40-173
D0HK84_VIBCH/289-419
D0HK84_VIBCH/462-593
D0HM66_VIBCH/129-258
D0HMB6_VIBCH/40-173
D0HP96_VIBCH/124-253
D0HTD9_VIBCH/123-253
D0HWD6_VIBCH/129-258
D0HWT6_VIBCH/129-259
D0HXQ3_VIBCH/99-228
D0HY46_VIBCH/40-173
D0HYD9_VIBCH/289-419
D0HYD9_VIBCH/462-593
D0I0X8_VIBCH/128-257
D0I1H4_VIBCH/124-253
D0I2X1_VIBHO/290-420
D0I2X1_VIBHO/463-594
D0I507_VIBHO/39-171
D0I6P8_VIBHO/124-253
D0IDS9_9VIBR/40-173
D0IFQ5_9VIBR/99-228
D0IJP4_9VIBR/289-419
D0IJP4_9VIBR/462-593
D0IKH0_9VIBR/130-257
D0ILE7_9VIBR/123-253
D0IMP3_9VIBR/129-258
D0IU75_HELP1/44-176
D0IUH7_HELP1/280-408
D0IUH7_HELP1/456-575
D0IXF8_COMT2/50-181
D0IYR9_COMT2/318-447
D0IYR9_COMT2/490-621
D0IZH6_COMT2/128-255
D0J1V5_COMT2/138-264
D0J9E6_BLASP/298-426
D0J9E6_BLASP/469-600
D0JAX2_BLASB/296-425
D0JAX2_BLASB/468-599
D0JDE8_YERPD/108-211
D0JDE9_YERPD/125-255
D0JE66_YERPD/140-267
D0JF57_YERPD/138-244
D0JGI5_YERPD/123-250
D0JGV7_YERPD/224-361
D0JGV7_YERPD/52-193
D0JI07_YERPD/39-171
D0JI73_YERPD/45-177
D0JIF3_YERPD/107-231
D0JL03_YERPD/289-419
D0JL03_YERPD/461-592
D0JLN8_YERPD/136-265
D0JN43_YERP1/125-255
D0JN44_YERP1/108-211
D0JPL4_YERP1/138-268
D0JQK8_YERP1/123-250
D0JQZ2_YERP1/85-222
D0JQZ3_YERP1/37-118
D0JS75_YERP1/45-177
D0JSA4_YERP1/107-231
D0JSS2_YERP1/39-171
D0JV37_YERP1/289-419
D0JV37_YERP1/461-592
D0JVN7_YERP1/130-259
D0JXP6_YERP1/140-267
D0K197_HELP5/44-176
D0K1J8_HELP5/280-409
D0K1J8_HELP5/456-575
D0K7F8_STAAD/287-415
D0K7F8_STAAD/458-584
D0K7V1_STAAD/126-257
D0K899_STAAD/125-256
D0K8A8_STAAD/110-240
D0K8K7_STAAD/114-242
D0K9M3_STAAD/32-155
D0KBY8_PECWW/142-271
D0KE15_PECWW/224-357
D0KE15_PECWW/48-189
D0KEE1_PECWW/290-420
D0KEE1_PECWW/462-593
D0KEL5_PECWW/62-194
D0KI21_PECWW/140-267
D0KJX6_PECWW/135-220
D0KKG4_PECWW/124-251
D0KLH9_PECWW/160-289
D0KN04_SULS9/150-240
D0KN04_SULS9/21-137
D0KRJ9_SULS9/47-159
D0KS72_SULS9/289-415
D0KS72_SULS9/448-572
D0KUL5_SULS9/276-404
D0KUL5_SULS9/449-554
D0KYT2_HALNC/39-171
D0L051_HALNC/291-421
D0L051_HALNC/464-596
D0L7V8_GORB4/296-425
D0L7V8_GORB4/468-602
D0LJS5_HALO1/57-189
D0LNQ1_HALO1/290-417
D0LNQ1_HALO1/462-589
D0LUY7_HALO1/111-209
D0LVP7_HALO1/201-331
D0LVP7_HALO1/24-166
D0M2K8_VIBSE/289-419
D0M2K8_VIBSE/462-593
D0M3D4_VIBSE/53-185
D0M3V3_VIBSE/99-228
D0MFH1_RHOM4/292-421
D0MFH1_RHOM4/464-594
D0MI20_RHOM4/41-131
D0MVJ3_PHYIT/375-505
D0MVJ3_PHYIT/548-684
D0P5G3_BRUSU/53-185
D0P6R6_BRUSU/286-415
D0P6R6_BRUSU/458-590
D0P736_BRUSU/143-268
D0P752_BRUSU/132-258
D0P765_BRUSU/135-259
D0P7M9_BRUSU/200-293
D0P7M9_BRUSU/39-168
D0PEE8_BRUSU/53-185
D0PFT2_BRUSU/286-415
D0PFT2_BRUSU/458-590
D0PG36_BRUSU/143-268
D0PG53_BRUSU/132-258
D0PG66_BRUSU/135-259
D0PGY7_BRUSU/200-293
D0PGY7_BRUSU/39-168
D0R240_LACJF/227-314
D0R240_LACJF/52-192
D0R269_LACJF/111-235
D0R397_LACJF/287-416
D0R397_LACJF/459-583
D0R5M2_LACJF/124-255
D0R5V5_LACJF/118-246
D0R638_LACJF/125-255
D0R6B3_LACJF/106-210
D0RCS3_9RHIZ/53-185
D0REB9_9RHIZ/286-415
D0REB9_9RHIZ/458-590
D0REP1_9RHIZ/143-268
D0REQ8_9RHIZ/132-258
D0RES1_9RHIZ/135-259
D0RF86_9RHIZ/200-293
D0RF86_9RHIZ/39-168
D0RMZ3_9RICK/39-165
D0RNI6_9RICK/285-414
D0RNI6_9RICK/457-589
D0RRD5_9RICK/39-174
D0RRZ1_9STRE/228-325
D0RRZ1_9STRE/53-194
D0RS60_9STRE/116-240
D0RWQ1_9STRE/287-416
D0RWQ1_9STRE/460-586
D0S2C5_ACICA/40-172
D0S517_ACICA/286-421
D0S517_ACICA/464-595
D0SCD8_ACIJO/40-172
D0SG26_ACIJO/286-421
D0SG26_ACIJO/464-595
D0SJX7_ACIJU/40-172
D0SP05_ACIJU/286-421
D0SP05_ACIJU/464-595
D0SVQ9_ACILW/62-194
D0SXI0_ACILW/286-421
D0SXI0_ACILW/464-595
D0T5K8_ACIRA/40-172
D0T7Y0_ACIRA/286-421
D0T7Y0_ACIRA/464-595
D0TFD8_9BACE/40-171
D0TM54_9BACE/108-206
D0TN65_9BACE/35-170
D0TNZ3_9BACE/294-423
D0TNZ3_9BACE/467-597
D0VEX7_ECOLI/25-157
D0VEY0_ECOLI/45-177
D0W145_NEICI/123-252
D0W364_NEICI/42-174
D0W617_NEICI/292-420
D0W617_NEICI/464-595
D0W7G8_NEILA/123-252
D0WC25_NEILA/292-420
D0WC25_NEILA/464-595
D0WD65_NEILA/67-199
D0WH26_9ACTN/291-420
D0WH26_9ACTN/463-594
D0WLJ7_9ACTO/231-323
D0WLJ7_9ACTO/58-186
D0WP58_9ACTO/293-421
D0WP58_9ACTO/465-600
D0WT11_VIBAL/289-419
D0WT11_VIBAL/462-593
D0WTX8_VIBAL/129-258
D0X219_VIBAL/40-172
D0X2D5_VIBAL/124-253
D0X6D3_VIBHA/123-253
D0X6Y2_VIBHA/128-258
D0X6Y3_VIBHA/111-213
D0X7R5_VIBHA/40-172
D0X9D3_VIBHA/289-419
D0X9D3_VIBHA/462-593
D0XA18_VIBHA/143-270
D0XGB1_VIBHA/124-253
D0XGH5_VIBHA/141-274
D0YRX2_9ACTO/344-472
D0YRX2_9ACTO/516-647
D0YTQ8_9ACTO/32-151
D0YWY9_LISDA/124-253
D0YYS8_LISDA/139-269
D0Z112_LISDA/289-419
D0Z112_LISDA/462-593
D0Z1V7_LISDA/39-171
D0Z271_LISDA/131-258
D0Z3T0_LISDA/223-359
D0Z3T0_LISDA/53-193
D0ZBQ3_EDWTE/226-361
D0ZBQ3_EDWTE/52-193
D0ZBU8_EDWTE/45-177
D0ZCP4_EDWTE/54-193
D0ZDA8_EDWTE/125-255
D0ZE32_EDWTE/128-234
D0ZE43_EDWTE/139-269
D0ZGM2_EDWTE/38-169
D0ZH13_EDWTE/124-253
D0ZHH4_EDWTE/289-419
D0ZHH4_EDWTE/461-592
D0ZKA3_SALT1/124-253
D0ZKF6_SALT1/185-290
D0ZKF6_SALT1/20-125
D0ZMT0_SALT1/289-419
D0ZMT0_SALT1/461-592
D0ZP68_SALT1/188-288
D0ZP68_SALT1/19-151
D0ZP69_SALT1/28-156
D0ZSQ8_SALT1/112-210
D0ZSQ9_SALT1/128-258
D0ZT72_SALT1/144-272
D0ZTX1_SALT1/32-137
D0ZUB4_SALT1/35-166
D0ZUB5_SALT1/215-296
D0ZUB5_SALT1/33-151
D0ZUG1_SALT1/139-269
D0ZUW7_SALT1/38-170
D0ZY13_SALT1/45-177
D0ZZ61_CHLPP/290-418
D0ZZ61_CHLPP/462-592
D1A0G5_CHLPP/41-173
D1A330_THECD/291-420
D1A330_THECD/463-596
D1AF07_THECD/158-288
D1AF15_THECD/204-296
D1AF15_THECD/39-168
D1AG44_SEBTE/35-167
D1AG49_SEBTE/128-258
D1AGI8_SEBTE/104-211
D1AI21_SEBTE/289-417
D1AI21_SEBTE/461-592
D1AIY1_SEBTE/36-169
D1AJ20_SEBTE/32-164
D1AJC9_SEBTE/111-232
D1AK32_SEBTE/136-269
D1AK74_SEBTE/129-259
D1ALE3_SEBTE/131-261
D1AMM9_SEBTE/209-345
D1AMM9_SEBTE/40-173
D1AP79_SEBTE/110-240
D1APM0_SEBTE/32-139
D1AQQ2_SEBTE/188-293
D1ARL0_SEBTE/111-238
D1ATW0_ANACI/285-414
D1ATW0_ANACI/455-587
D1AUV3_STRM9/117-247
D1AWG1_STRM9/223-354
D1AWG1_STRM9/50-192
D1AYR1_STRM9/126-257
D1AYR2_STRM9/114-206
D1B0V8_SULD5/38-169
D1B3N4_SULD5/287-415
D1B3N4_SULD5/461-584
D1B671_THEAS/51-182
D1B967_THEAS/127-254
D1B9X1_THEAS/288-417
D1B9X1_THEAS/464-591
D1BBP1_SANKS/134-261
D1BBR1_SANKS/298-425
D1BBR1_SANKS/470-604
D1BIX6_SANKS/33-152
D1BLH0_VEIPT/36-168
D1BR20_VEIPT/292-419
D1BR20_VEIPT/465-593
D1BWX4_XYLCX/308-435
D1BWX4_XYLCX/479-614
D1C3B3_SPHTD/282-411
D1C3B3_SPHTD/448-542
D1C497_SPHTD/206-332
D1C497_SPHTD/38-165
D1C5T9_SPHTD/203-331
D1C5T9_SPHTD/38-167
D1C9F1_SPHTD/130-237
D1CDQ5_THET1/212-322
D1CDQ5_THET1/41-175
D1CER7_THET1/283-413
D1CER7_THET1/450-574
D1CIK3_THET1/203-328
D1CIK3_THET1/39-165
D1D0P5_9RHIZ/200-293
D1D0P5_9RHIZ/40-168
D1D0W3_9RHIZ/135-259
D1D0X5_9RHIZ/132-258
D1D0Z2_9RHIZ/143-268
D1D1B1_9RHIZ/286-415
D1D1B1_9RHIZ/458-590
D1D236_9RHIZ/53-185
D1D601_NEIGO/123-252
D1D7J7_NEIGO/48-180
D1D839_NEIGO/292-420
D1D839_NEIGO/464-595
D1D9D8_NEIGO/48-180
D1DCJ6_NEIGO/123-252
D1DEF3_NEIGO/292-420
D1DEF3_NEIGO/464-595
D1DEY5_NEIGO/123-252
D1DFP0_NEIGO/40-172
D1DKV3_NEIGO/292-420
D1DKV3_NEIGO/464-595
D1DLK0_NEIGO/292-420
D1DLK0_NEIGO/464-595
D1DPE0_NEIGO/123-252
D1DRC6_NEIGO/40-172
D1DSX9_NEIGO/292-420
D1DSX9_NEIGO/464-595
D1DWC1_NEIGO/123-252
D1DY10_NEIGO/40-172
D1DZV7_NEIGO/292-420
D1DZV7_NEIGO/464-595
D1E316_NEIGO/123-252
D1E4P4_NEIGO/40-172
D1E969_NEIGO/123-252
D1EAV5_NEIGO/40-172
D1EBE6_NEIGO/292-420
D1EBE6_NEIGO/464-595
D1ECN5_NEIGO/292-420
D1ECN5_NEIGO/464-595
D1EFT3_NEIGO/123-252
D1EGR3_NEIGO/40-172
D1EJK3_9RHIZ/53-185
D1EKJ7_9RHIZ/200-293
D1EKJ7_9RHIZ/39-168
D1EL12_9RHIZ/135-259
D1EL25_9RHIZ/132-258
D1EL41_9RHIZ/143-268
D1ELG1_9RHIZ/286-415
D1ELG1_9RHIZ/458-590
D1ET05_BRUME/53-185
D1EUB5_BRUME/1-83
D1EUB5_BRUME/126-258
D1EUN1_BRUME/143-268
D1EUP8_BRUME/132-258
D1EUR1_BRUME/135-259
D1EV75_BRUME/200-293
D1EV75_BRUME/39-168
D1F1X6_BRUME/53-185
D1F2Y0_BRUME/200-293
D1F2Y0_BRUME/39-168
D1F3E0_BRUME/135-259
D1F3F3_BRUME/132-258
D1F3H0_BRUME/143-268
D1F3U1_BRUME/286-415
D1F3U1_BRUME/458-590
D1FBJ1_9RHIZ/200-293
D1FBJ1_9RHIZ/39-168
D1FC04_9RHIZ/135-259
D1FC17_9RHIZ/132-258
D1FC33_9RHIZ/143-268
D1FCF1_9RHIZ/286-415
D1FCF1_9RHIZ/458-590
D1FDT2_9RHIZ/53-185
D1GM19_STAA0/126-257
D1GMV4_STAA0/114-242
D1GPH2_STAA0/32-155
D1GR24_STAA0/287-415
D1GR24_STAA0/458-584
D1GS15_STAA0/125-256
D1GS24_STAA0/110-240
D1JGX9_9ARCH/294-424
D1JGX9_9ARCH/462-591
D1JQG6_9BACE/36-170
D1JR50_9BACE/131-219
D1K0Y0_9BACE/294-423
D1K0Y0_9BACE/466-597
D1K2H9_9BACE/36-169
D1KBC8_9GAMM/38-170
D1N4M0_9BACT/292-421
D1N4M0_9BACT/463-594
D1N692_9BACT/107-206
D1NAS0_9BACT/41-173
D1NEY9_HAEIF/31-163
D1NHN1_HAEIF/16-137
D1NMF7_CLOTM/132-260
D1NMS0_CLOTM/287-416
D1NMS0_CLOTM/459-590
D1NUS7_9BIFI/309-437
D1NUS7_9BIFI/482-616
D1NZ73_9ENTR/124-253
D1P0I5_9ENTR/131-261
D1P1V2_9ENTR/43-175
D1P280_9ENTR/111-216
D1P608_9ENTR/126-256
D1P6M1_9ENTR/225-358
D1P6M1_9ENTR/52-192
D1P7A5_9ENTR/290-420
D1P7A5_9ENTR/462-593
D1P8Z3_9BACT/46-178
D1PBX9_9BACT/314-443
D1PBX9_9BACT/487-617
D1PFB3_9BACT/301-430
D1PFB3_9BACT/473-604
D1PHV0_9BACT/122-211
D1PLW7_9FIRM/293-421
D1PLW7_9FIRM/465-595
D1PQY5_9FIRM/114-215
D1PSB4_9FIRM/127-257
D1PYZ2_9BACT/45-177
D1Q1D3_YERPN/45-177
D1Q4P1_YERPE/39-171
D1Q4X7_YERPE/45-177
D1Q8F1_STAAU/127-258
D1Q9N5_STAAU/114-242
D1QBX7_STAAU/128-259
D1QBY6_STAAU/110-240
D1QC88_STAAU/32-155
D1QCH8_STAAU/287-415
D1QCH8_STAAU/458-584
D1QED1_STAAU/127-258
D1QEQ8_STAAU/114-242
D1QFR3_STAAU/128-259
D1QFS2_STAAU/110-240
D1QKA6_STAAU/32-155
D1QLH6_STAAU/287-415
D1QLH6_STAAU/458-584
D1QNL5_9BACT/114-207
D1QQH5_9BACT/45-178
D1QQU9_9BACT/295-423
D1QQU9_9BACT/467-597
D1QYI6_STAAU/127-258
D1QYW2_STAAU/114-242
D1QZI1_STAAU/128-259
D1QZJ0_STAAU/110-240
D1R2M7_STAAU/287-415
D1R2M7_STAAU/458-584
D1R385_STAAU/32-155
D1R8S2_9CHLA/33-163
D1RBC9_9CHLA/290-419
D1RBC9_9CHLA/461-590
D1RCJ2_LEGLO/294-420
D1RCJ2_LEGLO/457-587
D1RLX9_LEGLO/36-168
D1RPV7_SEROD/98-206
D1RRQ9_SEROD/107-230
D1RSH6_SEROD/130-259
D1RT69_SEROD/138-264
D1RVD2_SEROD/47-177
D1RVI1_SEROD/123-250
D1RXH2_SEROD/289-419
D1RXH2_SEROD/461-592
D1RYI7_SEROD/142-272
D1RYM6_SEROD/37-170
D1RZ70_SEROD/40-172
D1RZD2_SEROD/116-211
D1RZD3_SEROD/128-258
D1TPQ3_YERPE/107-231
D1TRN6_YERPE/224-361
D1TRN6_YERPE/52-193
D1TRY3_YERPE/123-250
D1TSZ4_YERPE/140-267
D1TU64_YERPE/125-255
D1TU65_YERPE/108-211
D1TV19_YERPE/138-268
D1TX08_YERPE/289-419
D1TX08_YERPE/461-592
D1TYG9_YERPE/45-177
D1TYQ6_YERPE/39-171
D1U0Y9_YERPE/130-259
D1VTC8_9FIRM/286-424
D1VTC8_9FIRM/458-585
D1VZP1_9BACT/113-209
D1W146_9BACT/45-177
D1W3M2_9BACT/45-177
D1W4L2_9BACT/105-209
D1WA44_9LACO/110-227
D1WAK5_9LACO/287-416
D1WAK5_9LACO/459-584
D1WGT0_9LACO/287-416
D1WGT0_9LACO/459-584
D1WI26_9LACO/116-245
D1WJV7_STAEP/32-153
D1WKP8_STAEP/110-240
D1WKQ7_STAEP/125-256
D1WKQ9_STAEP/111-209
D1WP18_STAEP/287-415
D1WP18_STAEP/457-584
D1XBX2_9ACTO/139-232
D1XBX3_9ACTO/145-276
D1XCQ6_9ACTO/291-420
D1XCQ6_9ACTO/463-598
D1XGZ5_9ACTO/31-151
D1XPK8_9ACTO/294-423
D1XPK8_9ACTO/465-592
D1XYK1_9BACT/295-424
D1XYK1_9BACT/467-598
D1XYL0_9BACT/44-176
D1Y338_9BACT/55-187
D1Y461_9BACT/127-256
D1Y4Z0_9BACT/289-416
D1Y4Z0_9BACT/460-590
D1Y5K3_9BACT/129-257
D1YCB1_PROAC/132-262
D1YEK1_PROAC/157-262
D1YEY4_PROAC/291-419
D1YEY4_PROAC/464-598
D1YG99_9LACO/73-197
D1YGA0_9LACO/35-92
D1YI54_9LACO/123-255
D1YK08_9LACO/125-255
D1YKR0_9LACO/227-314
D1YKR0_9LACO/52-192
D1YKU5_9LACO/111-235
D1YLN1_9LACO/97-216
D1YLP1_9LACO/118-246
D1YND0_9FIRM/292-419
D1YND0_9FIRM/465-593
D1YQP7_9FIRM/36-168
D1YWQ4_METPS/288-417
D1YWQ4_METPS/460-591
D1YX72_METPS/288-417
D1YX72_METPS/460-591
D1Z7C7_SORMK/380-509
D1Z7C7_SORMK/552-682
D1ZEF3_SORMK/121-259
D1ZWN9_SORMK/1-87
D2A8B9_SHIF2/52-184
D2A9G9_SHIF2/211-305
D2A9G9_SHIF2/48-175
D2ABQ7_SHIF2/289-419
D2ABQ7_SHIF2/461-592
D2AGN5_SHIF2/198-328
D2AGN6_SHIF2/114-211
D2AHD2_SHIF2/152-282
D2AI13_SHIF2/124-253
D2AIF0_SHIF2/38-170
D2ALP9_FRATE/290-420
D2ALP9_FRATE/463-595
D2AMA2_FRATE/197-318
D2AMA2_FRATE/35-164
D2AMU2_FRATE/41-172
D2AR91_STRRD/135-265
D2ATB3_STRRD/35-158
D2AU61_STRRD/181-308
D2AW77_STRRD/133-263
D2AYL3_STRRD/290-418
D2AYL3_STRRD/460-589
D2AZE4_STRRD/193-287
D2AZE4_STRRD/36-152
D2BBB4_STRRD/290-419
D2BBB4_STRRD/462-597
D2BBE1_STRRD/30-148
D2BEM1_STRRD/53-165
D2BEQ6_STRRD/197-300
D2BEQ6_STRRD/33-163
D2BH04_DEHSV/46-142
D2BH26_DEHSV/278-406
D2BH26_DEHSV/445-576
D2BM32_LACLK/103-206
D2BNE3_LACLK/126-256
D2BNU3_LACLK/109-237
D2BNU6_LACLK/106-230
D2BP23_LACLK/106-211
D2BPE4_LACLK/120-249
D2BPU5_LACLK/110-239
D2BQA6_LACLK/288-417
D2BQA6_LACLK/461-588
D2BQN4_LACLK/126-257
D2BSH9_DICD5/139-266
D2BU83_DICD5/124-217
D2BV34_DICD5/123-249
D2C0A2_DICD5/290-420
D2C0A2_DICD5/462-594
D2C0X1_DICD5/124-253
D2C211_DICD5/45-177
D2C4I6_THENR/113-221
D2C5I6_THENR/196-308
D2C5I6_THENR/40-165
D2C7D6_THENR/287-416
D2C7D6_THENR/458-586
D2C7W5_THENR/126-256
D2EF19_9EURY/279-407
D2EF19_9EURY/442-536
D2EHB8_PEDAC/52-194
D2EIN0_PEDAC/116-236
D2EJ19_PEDAC/206-320
D2EJ19_PEDAC/34-150
D2EJ79_PEDAC/191-300
D2EJ79_PEDAC/33-152
D2EJ80_PEDAC/207-337
D2EJ80_PEDAC/34-166
D2EJ90_PEDAC/288-418
D2EJ90_PEDAC/461-588
D2EJM8_PEDAC/105-234
D2EJX0_PEDAC/107-233
D2EKD0_PEDAC/123-253
D2ELN4_PEDAC/13-144
D2ELN4_PEDAC/181-300
D2ELP0_PEDAC/120-251
D2ELR8_PEDAC/126-256
D2ELS0_PEDAC/111-212
D2ELS9_PEDAC/109-238
D2ELX7_PEDAC/116-246
D2EM72_9STRE/228-321
D2EM72_9STRE/52-193
D2EN56_9STRE/286-415
D2EN56_9STRE/458-585
D2EQ05_9STRE/120-248
D2EWQ7_9BACE/36-170
D2EYA6_9BACE/119-208
D2F298_9BACE/294-423
D2F298_9BACE/466-597
D2F3L2_STAAU/127-258
D2F3Y6_STAAU/114-242
D2F5E3_STAAU/32-156
D2F963_STAAU/287-415
D2F963_STAAU/458-584
D2F9M6_STAAU/128-259
D2F9N5_STAAU/110-240
D2FAV5_STAAU/32-156
D2FFK4_STAAU/287-415
D2FFK4_STAAU/458-584
D2FG16_STAAU/128-259
D2FG25_STAAU/110-240
D2FHN6_STAAU/127-258
D2FI33_STAAU/114-242
D2FIN9_STAAU/127-258
D2FIX1_STAAU/114-242
D2FJM1_STAAU/32-155
D2FP66_STAAU/287-415
D2FP66_STAAU/458-584
D2FPM7_STAAU/128-259
D2FPN6_STAAU/110-240
D2FS05_STAAU/127-258
D2FSC9_STAAU/114-242
D2FT09_STAAU/32-156
D2FXJ6_STAAU/287-415
D2FXJ6_STAAU/458-584
D2FY10_STAAU/128-259
D2FY19_STAAU/110-240
D2FYZ5_STAAU/32-156
D2G393_STAAU/287-415
D2G393_STAAU/458-584
D2G3P9_STAAU/128-259
D2G3Q8_STAAU/110-240
D2G5A3_STAAU/127-258
D2G5M3_STAAU/114-242
D2G699_STAAU/127-258
D2G6L4_STAAU/114-242
D2G7B7_STAAU/32-156
D2GBR0_STAAU/287-415
D2GBR0_STAAU/458-584
D2GC69_STAAU/128-259
D2GC78_STAAU/110-240
D2GDU9_STAAU/32-156
D2GI91_STAAU/287-415
D2GI91_STAAU/458-584
D2GIM2_STAAU/127-258
D2GIY7_STAAU/114-242
D2GJT2_STAAU/128-259
D2GJU1_STAAU/110-240
D2GLE7_STAAU/128-259
D2GLF6_STAAU/110-240
D2GN08_STAAU/127-258
D2GNC5_STAAU/114-242
D2GPC4_STAAU/32-156
D2GTL7_STAAU/287-415
D2GTL7_STAAU/458-584
D2H0F5_AILME/378-492
D2HY91_AILME/363-492
D2HY91_AILME/534-665
D2J6D0_STAEP/32-155
D2JA12_STAAU/32-155
D2L863_9DELT/291-418
D2L863_9DELT/463-586
D2MMM6_9FIRM/227-358
D2MMM6_9FIRM/52-193
D2MUB1_CAMJE/285-414
D2MUB1_CAMJE/457-574
D2MUH5_CAMJE/36-168
D2MZI6_CAMJE/285-414
D2MZI6_CAMJE/457-575
D2MZP0_CAMJE/36-168
D2N3Q1_STAA5/126-257
D2N420_STAA5/114-242
D2N4X6_STAA5/32-155
D2N997_STAA5/287-415
D2N997_STAA5/458-584
D2N9P8_STAA5/125-256
D2N9Q7_STAA5/110-240
D2NDF8_ECOS5/289-419
D2NDF8_ECOS5/461-592
D2NDQ1_ECOS5/36-162
D2NDQ4_ECOS5/126-256
D2NFL0_ECOS5/137-267
D2NGQ8_ECOS5/120-250
D2NJC7_ECOS5/124-253
D2NL06_ECOS5/126-211
D2NLB6_ECOS5/128-258
D2NLL8_ECOS5/38-170
D2NLZ4_ECOS5/39-171
D2NMD7_ECOS5/52-184
D2NMN2_ECOS5/137-263
D2NMZ0_ECOS5/220-357
D2NMZ0_ECOS5/48-189
D2NN45_ECOS5/45-177
D2NRS4_ROTMD/304-431
D2NRS4_ROTMD/475-610
D2NRV5_ROTMD/110-241
D2NVI2_LISM1/191-306
D2NVI2_LISM1/31-153
D2NVI3_LISM1/206-327
D2NVI3_LISM1/35-165
D2NVK1_LISM1/115-237
D2NVM9_LISM1/107-235
D2NVR4_LISM1/114-240
D2NVU8_LISM1/127-258
D2NXZ3_LISM1/39-172
D2NY18_LISM1/108-238
D2NZJ0_LISM1/285-414
D2NZJ0_LISM1/457-584
D2P019_LISM1/118-249
D2P025_LISM1/36-165
D2P6V7_LISM2/191-306
D2P6V7_LISM2/31-153
D2P6V8_LISM2/206-327
D2P6V8_LISM2/35-165
D2P719_LISM2/115-237
D2P747_LISM2/107-235
D2P782_LISM2/114-240
D2P7B7_LISM2/127-258
D2P9G2_LISM2/39-172
D2P9I7_LISM2/108-238
D2PAW5_LISM2/285-414
D2PAW5_LISM2/457-584
D2PBE3_LISM2/118-249
D2PBE9_LISM2/36-165
D2PD65_SULID/289-415
D2PD65_SULID/448-572
D2PF60_SULID/21-137
D2PG71_SULID/276-404
D2PG71_SULID/449-544
D2PMC9_KRIFD/34-152
D2PN41_KRIFD/115-245
D2PSH8_KRIFD/132-247
D2PT27_KRIFD/102-205
D2PT28_KRIFD/136-266
D2PUN7_KRIFD/130-260
D2Q111_KRIFD/192-319
D2Q111_KRIFD/29-159
D2Q234_KRIFD/136-266
D2Q283_KRIFD/288-416
D2Q283_KRIFD/459-589
D2Q6J1_BIFDB/33-155
D2Q928_BIFDB/268-395
D2Q928_BIFDB/440-574
D2QI90_SPILD/292-421
D2QI90_SPILD/464-595
D2QMN1_SPILD/292-421
D2QMN1_SPILD/464-595
D2QSU6_SPILD/102-205
D2QSZ2_SPILD/40-172
D2QWE3_PIRSD/305-433
D2QWE3_PIRSD/476-607
D2R6F2_PIRSD/49-182
D2RBT3_GARV4/311-439
D2RBT3_GARV4/484-617
D2RHI3_ARCPA/58-177
D2RHI7_ARCPA/38-156
D2RJQ8_ACIFV/289-417
D2RJQ8_ACIFV/461-592
D2RLT5_ACIFV/34-165
D2RNB9_ACIFV/128-212
D2RP81_HALTV/287-413
D2RP81_HALTV/449-578
D2RTU5_HALTV/288-416
D2RTU5_HALTV/451-580
D2RZB1_HALTV/285-413
D2RZB1_HALTV/456-584
D2S2Z2_HALTV/288-416
D2S2Z2_HALTV/458-585
D2SH61_GEOOG/298-426
D2SH61_GEOOG/470-602
D2T3M9_ERWP6/38-170
D2T5D2_ERWP6/123-250
D2T6I3_ERWP6/125-255
D2T6I4_ERWP6/109-210
D2T9J2_ERWP6/158-285
D2TAX5_ERWP6/289-419
D2TAX5_ERWP6/461-592
D2TDI5_ERWP6/45-177
D2THA9_CITRI/289-419
D2THA9_CITRI/461-592
D2TKN0_CITRI/208-314
D2TKN0_CITRI/43-150
D2TLF0_CITRI/38-170
D2TMU1_CITRI/124-253
D2TP85_CITRI/45-177
D2TQ01_CITRI/137-267
D2TR51_CITRI/124-252
D2TRV0_CITRI/35-166
D2TRV1_CITRI/36-152
D2TS37_CITRI/118-246
D2TTZ7_CITRI/37-170
D2TU17_CITRI/118-210
D2TU18_CITRI/128-258
D2TY64_9ENTR/291-421
D2TY64_9ENTR/463-594
D2U2N4_9ENTR/39-171
D2U3L5_9ENTR/115-220
D2U3L6_9ENTR/138-269
D2UC67_XANAP/203-317
D2UC67_XANAP/46-170
D2UEM2_XANAP/49-181
D2UG59_XANAP/289-418
D2UG59_XANAP/462-593
D2UHE4_STAAU/128-259
D2UHF3_STAAU/110-240
D2UIX0_STAAU/127-258
D2UJ86_STAAU/114-242
D2UJX6_STAAU/32-155
D2UPG6_STAAU/287-415
D2UPG6_STAAU/458-584
D2UPT0_STAAU/32-156
D2UU82_STAAU/287-415
D2UU82_STAAU/458-584
D2UUP2_STAAU/128-259
D2UUQ0_STAAU/110-240
D2UW86_STAAU/127-258
D2UWJ7_STAAU/114-242
D2VRD6_NAEGR/206-334
D2VRD6_NAEGR/382-511
D2YCE3_VIBMI/141-271
D2YEP3_VIBMI/42-175
D2YEV4_VIBMI/129-258
D2YFZ2_VIBMI/52-191
D2YG69_VIBMI/99-228
D2YHS3_VIBMI/289-419
D2YHS3_VIBMI/462-593
D2YHY0_VIBMI/124-274
D2YIB2_VIBMI/116-246
D2YJ77_VIBMI/131-258
D2YKJ1_VIBMI/129-259
D2YLK2_VIBMI/129-258
D2YP56_VIBMI/131-258
D2YPS8_VIBMI/146-275
D2YQ09_VIBMI/52-191
D2YQT8_VIBMI/289-419
D2YQT8_VIBMI/462-593
D2YSW4_VIBMI/1-123
D2YUJ7_VIBMI/124-274
D2YUR6_VIBMI/116-246
D2Z2S7_9BACT/338-465
D2Z2S7_9BACT/510-640
D2Z357_9BACT/53-182
D2Z5B5_9BACT/125-250
D2Z8R0_9BACT/127-255
D2ZDM6_9ENTR/124-253
D2ZFE9_9ENTR/120-252
D2ZFI1_9ENTR/101-195
D2ZFI3_9ENTR/128-258
D2ZI77_9ENTR/289-419
D2ZI77_9ENTR/461-592
D2ZJH7_9ENTR/38-170
D2ZJZ1_9ENTR/122-247
D2ZKU1_9ENTR/220-354
D2ZKU1_9ENTR/46-187
D2ZKZ7_9ENTR/45-177
D2ZLT1_9ENTR/88-206
D2ZNJ6_METSM/33-147
D2ZQ03_METSM/29-159
D2ZQR2_METSM/282-410
D2ZQR2_METSM/444-576
D2ZU87_NEIMU/123-252
D2ZUU9_NEIMU/40-172
D3A044_NEIMU/129-257
D3A044_NEIMU/301-432
D3A1K6_NEISU/40-172
D3A2R1_NEISU/292-420
D3A2R1_NEISU/464-595
D3A351_NEISU/123-252
D3AAK4_9CLOT/218-304
D3AAK4_9CLOT/37-175
D3AAW2_9CLOT/208-329
D3AAW2_9CLOT/40-169
D3ABC4_9CLOT/130-260
D3ACM6_9CLOT/129-258
D3AEN8_9CLOT/43-177
D3AIU8_9CLOT/126-256
D3AJ11_9CLOT/140-270
D3ALG6_9CLOT/3-101
D3ASI7_9CLOT/286-412
D3ASI7_9CLOT/457-585
D3AZ48_POLPA/239-371
D3BD85_POLPA/51-183
D3BT14_POLPA/324-453
D3BT14_POLPA/495-623
D3CSR8_9ACTO/53-179
D3D1Q0_9ACTO/331-459
D3D1Q0_9ACTO/503-638
D3DE96_9ACTO/146-276
D3DJQ8_HYDTT/38-170
D3DJW9_HYDTT/23-146
D3DK17_HYDTT/280-409
D3DK17_HYDTT/444-572
D3DZ33_METRM/201-290
D3DZ33_METRM/33-163
D3DZE7_METRM/33-142
D3E3N2_METRM/283-410
D3E3N2_METRM/446-577
D3E3P9_METRM/53-126
D3E4C5_METRM/286-411
D3E4C5_METRM/445-577
D3E9K6_GEOS4/121-246
D3EJK9_GEOS4/135-267
D3EK96_GEOS4/125-255
D3EKF4_GEOS4/289-417
D3EKF4_GEOS4/461-593
D3EKI7_GEOS4/131-261
D3EM93_GEOS4/34-161
D3ENQ4_UCYNA/299-435
D3ENQ4_UCYNA/482-611
D3ERT7_STAA4/125-256
D3ERU6_STAA4/110-240
D3ES21_STAA4/126-257
D3EST2_STAA4/114-242
D3EU36_STAA4/32-155
D3EYI1_STAA4/287-415
D3EYI1_STAA4/458-584
D3EYT2_CONWI/288-417
D3EYT2_CONWI/465-588
D3EZK4_CONWI/208-338
D3EZK4_CONWI/44-169
D3F0W0_CONWI/208-327
D3F0W0_CONWI/37-160
D3F2S3_CONWI/31-169
D3F330_CONWI/302-431
D3F330_CONWI/475-606
D3F8I1_CONWI/308-437
D3F8I1_CONWI/481-612
D3F964_CONWI/125-255
D3FCB4_CONWI/205-291
D3FCB4_CONWI/42-167
D3FDW1_CONWI/149-276
D3FNL2_CAMJI/285-414
D3FNL2_CAMJI/457-574
D3FNS8_CAMJI/36-168
D3FQD9_BACPE/127-271
D3FRN5_BACPE/129-259
D3FRR3_BACPE/286-414
D3FRR3_BACPE/456-583
D3FUA1_BACPE/129-259
D3FVM7_BACPE/130-256
D3GRP0_ECO44/38-170
D3GUU0_ECO44/52-184
D3GVT3_ECO44/137-263
D3GWI7_ECO44/124-253
D3GWV3_ECO44/220-357
D3GWV3_ECO44/48-189
D3GXT6_ECO44/45-177
D3GZJ0_ECO44/204-298
D3GZJ0_ECO44/41-168
D3H278_ECO44/131-261
D3H2S9_ECO44/112-211
D3H3S1_ECO44/152-282
D3H3U7_ECO44/289-419
D3H3U7_ECO44/461-592
D3H695_STRM6/228-321
D3H695_STRM6/52-193
D3H7L9_STRM6/120-247
D3H847_STRM6/119-235
D3HB40_STRM6/286-415
D3HB40_STRM6/458-585
D3HD74_STRG3/287-416
D3HD74_STRG3/459-559
D3HDF3_STRG3/128-257
D3HEZ9_STRG3/115-244
D3HFM9_STRG3/128-259
D3HG02_STRG3/29-156
D3HGE0_STRG3/39-170
D3HGV9_STRG3/127-256
D3HHE8_STRG3/129-263
D3HJ28_LEGLN/36-168
D3HNS6_LEGLN/294-420
D3HNS6_LEGLN/457-587
D3HW24_9BACT/314-443
D3HW24_9BACT/487-617
D3HZ29_9BACT/44-176
D3I7E3_9BACT/37-169
D3I841_9BACT/295-424
D3I841_9BACT/468-598
D3IAI4_9BACT/45-177
D3IG31_9BACT/49-181
D3IKJ1_9BACT/208-332
D3IKJ1_9BACT/41-165
D3IMA9_9BACT/118-209
D3KIT4_LISMO/114-240
D3KIW7_LISMO/107-235
D3KIZ8_LISMO/115-244
D3KJ97_LISMO/36-165
D3KJG8_LISMO/191-306
D3KJG8_LISMO/35-153
D3KJG9_LISMO/206-299
D3KJG9_LISMO/35-165
D3KML3_LISMO/125-210
D3KPF4_LISMO/105-235
D3KQR1_LISMO/40-172
D3KZT7_9BACT/127-256
D3L1I2_9BACT/291-419
D3L1I2_9BACT/462-592
D3L340_9BACT/53-186
D3L5G8_9BACT/116-241
D3L6X9_OENOE/29-169
D3L775_OENOE/108-236
D3L8A7_OENOE/289-418
D3L8A7_OENOE/454-582
D3LAF0_OENOE/35-171
D3LB20_OENOE/126-255
D3LDK2_ENTFC/125-254
D3LF13_ENTFC/108-214
D3LFC8_ENTFC/285-414
D3LFC8_ENTFC/457-584
D3LFP6_ENTFC/202-329
D3LFP6_ENTFC/29-156
D3LFP7_ENTFC/193-293
D3LFP7_ENTFC/30-155
D3LG16_ENTFC/127-257
D3LJB1_ENTFC/119-254
D3LJK3_ENTFC/185-291
D3LJK3_ENTFC/19-145
D3LR61_MICLU/301-430
D3LR61_MICLU/473-608
D3LVQ0_9FIRM/129-248
D3LVU7_9FIRM/290-418
D3LVU7_9FIRM/461-592
D3LW33_9FIRM/36-168
D3LYR5_9ACTO/312-440
D3LYR5_9ACTO/484-619
D3M790_9ACTO/142-272
D3MDQ4_PROAC/291-419
D3MDQ4_PROAC/464-598
D3ME60_PROAC/162-267
D3MFL6_PROAC/132-262
D3MJN0_PROAC/157-262
D3MK14_PROAC/291-419
D3MK14_PROAC/464-598
D3MKW9_PROAC/132-262
D3MPD9_9FIRM/118-241
D3MQB4_9FIRM/288-417
D3MQB4_9FIRM/460-591
D3MTS0_9FIRM/143-270
D3NQR4_AZOS1/60-190
D3P0S9_AZOS1/287-416
D3P0S9_AZOS1/459-591
D3P135_AZOS1/134-264
D3P1J5_AZOS1/143-272
D3P2Z4_AZOS1/219-304
D3P2Z4_AZOS1/61-187
D3P3M0_AZOS1/141-268
D3P507_AZOS1/134-263
D3P6Q6_AZOS1/152-278
D3P7W7_AZOS1/131-260
D3P9K8_DEFDS/284-413
D3P9K8_DEFDS/456-587
D3PD36_DEFDS/35-168
D3PMB0_MEIRD/123-211
D3PMM4_MEIRD/201-309
D3PMM4_MEIRD/45-168
D3PQA2_MEIRD/286-413
D3PQA2_MEIRD/456-587
D3PVQ6_STANL/140-269
D3Q2T2_STANL/29-146
D3Q7F8_STANL/137-267
D3Q7G1_STANL/142-272
D3Q8F4_STANL/144-274
D3QA11_STANL/292-420
D3QA11_STANL/464-599
D3QBS8_STANL/226-352
D3QBS8_STANL/60-187
D3QEZ5_STALH/43-183
D3QFZ6_STALH/32-147
D3QGB6_STALH/115-243
D3QHZ1_STALH/110-240
D3QHZ8_STALH/125-256
D3QI00_STALH/112-209
D3QIE0_STALH/287-415
D3QIE0_STALH/457-584
D3QM14_ECOCB/131-261
D3QM15_ECOCB/126-211
D3QN52_ECOCB/128-258
D3QPQ5_ECOCB/38-170
D3QRX4_ECOCB/137-263
D3QSK9_ECOCB/220-357
D3QSK9_ECOCB/48-189
D3QSR7_ECOCB/45-177
D3QTJ8_ECOCB/211-305
D3QTJ8_ECOCB/48-175
D3QVX0_ECOCB/124-253
D3QWC6_ECOCB/289-419
D3QWC6_ECOCB/461-592
D3R0Y2_CLOB3/152-281
D3R4A7_BIFAB/320-447
D3R4A7_BIFAB/492-627
D3R8W6_KLEVT/124-253
D3RBC9_KLEVT/140-265
D3RBW9_KLEVT/99-212
D3RCT2_KLEVT/215-293
D3RCT2_KLEVT/33-143
D3RCT3_KLEVT/36-180
D3RDZ1_KLEVT/143-270
D3REP2_KLEVT/123-250
D3RFC3_KLEVT/45-177
D3RHI4_KLEVT/107-232
D3RIG9_KLEVT/289-419
D3RIG9_KLEVT/461-592
D3RJ97_KLEVT/126-260
D3RJF1_KLEVT/38-170
D3RK86_KLEVT/128-258
D3RME6_ALLVD/288-416
D3RME6_ALLVD/462-574
D3RQR4_ALLVD/55-187
D3RUX2_ALLVD/290-420
D3RUX2_ALLVD/462-593
D3S1M5_FERPA/278-404
D3S1M5_FERPA/443-574
D3S2M3_FERPA/35-154
D3S3Y9_METSF/290-416
D3S3Y9_METSF/457-581
D3S8L5_METSF/33-155
D3SDR0_THISK/41-173
D3SFD5_THISK/290-420
D3SFD5_THISK/465-599
D3SI08_DEHSG/46-173
D3SI30_DEHSG/278-406
D3SI30_DEHSG/445-576
D3SLB9_THEAH/23-120
D3SNQ6_THEAH/280-409
D3SNQ6_THEAH/444-572
D3SPA9_THEAH/38-170
D3SQL7_NATMM/288-416
D3SQL7_NATMM/459-584
D3SR45_NATMM/290-416
D3SR45_NATMM/458-587
D3SSJ5_NATMM/285-413
D3SSJ5_NATMM/457-585
D3T4J2_THEIA/288-416
D3T4J2_THEIA/460-591
D3T8X2_THEIA/129-256
D3UFM9_HELM1/38-170
D3UJL6_HELM1/279-408
D3UJL6_HELM1/454-577
D3UKW4_LISSS/107-235
D3UL09_LISSS/285-414
D3UL09_LISSS/457-584
D3UNP8_LISSS/126-210
D3UNP9_LISSS/127-258
D3UPU8_LISSS/191-304
D3UPU8_LISSS/35-153
D3UPU9_LISSS/206-294
D3UPU9_LISSS/33-162
D3UQA4_LISSS/110-243
D3USC4_LISSS/108-238
D3USV6_LISSS/127-258
D3UUL4_CHLTS/41-172
D3UVT8_CHLTS/288-417
D3UVT8_CHLTS/460-589
D3UXZ6_XENBS/289-419
D3UXZ6_XENBS/461-592
D3V208_XENBS/124-253
D3V5L7_XENBS/45-177
D3V6B7_XENBS/124-213
D3VDH6_XENNA/39-171
D3VEB5_XENNA/128-214
D3VEX0_XENNA/124-253
D3VG25_XENNA/289-419
D3VG25_XENNA/461-592
D3VJY1_XENNA/141-268
D3VRI3_MYCA6/126-256
D3YIG6_SPOSC/387-516
D3YIG6_SPOSC/559-690
D3ZZH8_RAT/380-509
D3ZZH8_RAT/551-682
D4AXQ5_ARTBC/519-648
D4AXQ5_ARTBC/691-820
D4B0J1_ARTBC/101-240
D4B681_9ENTR/132-261
D4B6J5_9ENTR/128-258
D4B6J6_9ENTR/134-224
D4B6N2_9ENTR/38-170
D4BET7_9ENTR/31-162
D4BET8_9ENTR/35-151
D4BGL1_9ENTR/107-232
D4BGZ2_9ENTR/120-250
D4BHA3_9ENTR/139-266
D4BHD2_9ENTR/38-170
D4BHL1_9ENTR/140-267
D4BJ60_9ENTR/289-419
D4BJ60_9ENTR/461-592
D4BJC0_9ENTR/222-357
D4BJC0_9ENTR/48-189
D4BK86_9ENTR/45-177
D4BMY1_BIFBR/306-433
D4BMY1_BIFBR/478-612
D4BN15_BIFBR/132-262
D4BQ19_BIFBR/39-145
D4BU91_PRORE/124-253
D4BVW4_PRORE/126-256
D4BXB6_PRORE/43-175
D4BXS8_PRORE/139-269
D4BY06_PRORE/125-255
D4C0L0_PRORE/163-290
D4C1U6_PRORE/131-261
D4C1U7_PRORE/129-213
D4C219_PRORE/111-225
D4C472_PRORE/225-358
D4C472_PRORE/52-191
D4C5U0_PRORE/306-436
D4C5U0_PRORE/478-609
D4CAX1_9CLOT/120-249
D4CB47_9CLOT/185-307
D4CBC4_9CLOT/173-298
D4CFJ2_9CLOT/292-421
D4CFJ2_9CLOT/465-593
D4CLZ2_9FIRM/129-258
D4CMF4_9FIRM/111-237
D4CR46_9FIRM/292-421
D4CR46_9FIRM/465-595
D4CSW8_9FUSO/288-416
D4CSW8_9FUSO/460-589
D4CYJ3_9FUSO/38-169
D4DH12_TRIVH/601-730
D4DH12_TRIVH/773-902
D4DJ30_TRIVH/101-240
D4DM21_NEIEG/42-174
D4DML8_NEIEG/129-257
D4DML8_NEIEG/301-432
D4DP87_NEIEG/123-252
D4DWQ3_SEROD/123-250
D4DYS7_SEROD/142-272
D4DYU6_SEROD/38-170
D4DZI7_SEROD/289-419
D4DZI7_SEROD/461-592
D4E182_SEROD/45-177
D4E2R1_SEROD/128-258
D4E2R3_SEROD/119-203
D4E2Z9_SEROD/40-172
D4E467_SEROD/234-370
D4E467_SEROD/62-203
D4E4C9_SEROD/123-252
D4E5I7_SEROD/124-253
D4E6B3_SEROD/129-259
D4E7L0_SEROD/98-206
D4E8H1_SEROD/120-249
D4EC27_AGGAC/133-263
D4ECL2_AGGAC/140-270
D4EDQ8_AGGAC/289-419
D4EDQ8_AGGAC/462-593
D4EGV4_AGGAC/36-168
D4EI00_ENTFA/95-219
D4EI51_ENTFA/30-154
D4EI57_ENTFA/42-166
D4EI64_ENTFA/43-168
D4EIP2_ENTFA/131-258
D4EIT9_ENTFA/55-185
D4EJF3_ENTFA/126-257
D4EJK1_ENTFA/193-291
D4EJK1_ENTFA/36-151
D4EJK2_ENTFA/201-329
D4EJK2_ENTFA/28-156
D4ELT8_ENTFA/286-415
D4ELT8_ENTFA/459-585
D4ENJ1_ENTFA/126-256
D4ENV0_ENTFA/230-339
D4ENV0_ENTFA/54-194
D4EPA9_ENTFA/134-263
D4EPR6_ENTFA/110-209
D4ER49_ENTFA/131-261
D4ERH2_ENTFA/131-258
D4EUR1_ENTFA/230-339
D4EUR1_ENTFA/54-194
D4EV66_ENTFA/126-257
D4EWJ3_ENTFA/30-154
D4EWJ9_ENTFA/42-166
D4EWK6_ENTFA/43-168
D4EX13_ENTFA/55-185
D4EXH5_ENTFA/131-261
D4EY00_ENTFA/95-219
D4EY84_ENTFA/193-291
D4EY84_ENTFA/36-151
D4EY85_ENTFA/201-329
D4EY85_ENTFA/28-156
D4EYN5_ENTFA/126-256
D4EZ50_ENTFA/110-209
D4EZH2_ENTFA/134-263
D4EZI8_ENTFA/286-415
D4EZI8_ENTFA/459-585
D4F174_EDWTA/45-177
D4F2A0_EDWTA/54-193
D4F2J4_EDWTA/129-259
D4F2T8_EDWTA/139-269
D4F4C9_EDWTA/124-253
D4F8A0_EDWTA/226-361
D4F8A0_EDWTA/52-193
D4FAI2_EDWTA/40-169
D4FAY1_EDWTA/289-419
D4FAY1_EDWTA/461-592
D4FBF5_9LACO/126-256
D4FBG0_9LACO/126-256
D4FD98_9LACO/287-416
D4FD98_9LACO/459-583
D4FF84_9LACO/108-244
D4FFM5_9LACO/115-247
D4FFN5_9LACO/97-216
D4FFZ1_9LACO/121-251
D4FGV6_9LACO/122-253
D4FH47_9LACO/102-225
D4FHP8_STAEP/304-432
D4FHP8_STAEP/474-601
D4FMT5_STAEP/37-158
D4FNX5_STAEP/110-240
D4FNY3_STAEP/121-252
D4FNY5_STAEP/111-209
D4FQ72_STROR/286-415
D4FQ72_STROR/458-585
D4FQN0_STROR/228-321
D4FQN0_STROR/52-193
D4FU99_STROR/120-247
D4G125_BACNA/188-289
D4G125_BACNA/20-150
D4G4G3_BACNA/126-257
D4G4G4_BACNA/115-215
D4G4H2_BACNA/286-415
D4G4H2_BACNA/456-583
D4G512_BACNA/32-157
D4G6I0_BACNA/109-234
D4G7R7_RIEPU/291-422
D4G7R7_RIEPU/466-597
D4GBS1_TREPC/311-441
D4GBS1_TREPC/484-627
D4GD80_PANAM/144-271
D4GED6_PANAM/129-259
D4GFT3_PANAM/289-419
D4GFT3_PANAM/461-592
D4GFV2_PANAM/151-281
D4GGA8_PANAM/122-251
D4GGC5_PANAM/129-259
D4GI67_PANAM/45-177
D4GKH0_PANAM/46-178
D4GKJ7_PANAM/123-250
D4GKL5_PANAM/127-257
D4GM83_PANAM/129-252
D4GRQ4_HALVD/288-416
D4GRQ4_HALVD/458-587
D4H2J5_DENA2/287-416
D4H2J5_DENA2/459-590
D4H3R7_DENA2/37-170
D4H971_PROAS/162-267
D4H9R5_PROAS/291-419
D4H9R5_PROAS/464-598
D4HDU7_PROAS/132-262
D4HRH1_BACSU/286-415
D4HRH1_BACSU/456-583
D4HUZ0_ERWAC/46-178
D4HXB7_ERWAC/123-250
D4HYF8_ERWAC/108-210
D4HYF9_ERWAC/125-255
D4I191_ERWAC/37-170
D4I3P0_ERWAC/144-271
D4I4L2_ERWAC/289-419
D4I4L2_ERWAC/461-592
D4I773_ERWAE/123-250
D4I8S5_ERWAE/109-211
D4I8S6_ERWAE/125-255
D4ICE9_ERWAE/46-178
D4IEJ4_ERWAE/144-271
D4IFM5_ERWAE/37-170
D4IGI2_ERWAE/289-419
D4IGI2_ERWAE/461-592
D4IJN4_9BACT/294-423
D4IJN4_9BACT/466-596
D4IQ62_9BACT/42-174
D4IQ77_9BACT/108-208
D4IWS6_BUTFI/290-419
D4IWS6_BUTFI/463-590
D4J355_BUTFI/130-257
D4J5H9_9FIRM/191-292
D4J5H9_9FIRM/33-150
D4J790_9FIRM/286-415
D4J790_9FIRM/458-587
D4J8B2_9FIRM/131-259
D4JCJ1_9FIRM/184-299
D4JCJ1_9FIRM/21-127
D4JKI5_9FIRM/285-411
D4JKI5_9FIRM/456-585
D4JLN1_9FIRM/130-258
D4JNA3_9FIRM/195-286
D4JNA3_9FIRM/34-151
D4JNB1_9FIRM/38-168
D4JNX3_9FIRM/107-230
D4JVH3_9FIRM/300-429
D4JVH3_9FIRM/472-603
D4JWG2_9FIRM/128-256
D4JXI4_9FIRM/128-257
D4JZC1_9FIRM/186-311
D4JZC1_9FIRM/19-149
D4K1I2_9FIRM/128-258
D4K1I3_9FIRM/114-205
D4K237_9FIRM/227-362
D4K237_9FIRM/52-192
D4K4X8_9FIRM/290-419
D4K4X8_9FIRM/463-593
D4K516_9FIRM/126-254
D4K5N6_9FIRM/286-415
D4K5N6_9FIRM/459-589
D4KAL5_9FIRM/126-256
D4KAX7_9FIRM/128-258
D4KAX8_9FIRM/123-212
D4KDF4_9FIRM/109-211
D4KDL9_9FIRM/257-387
D4KDL9_9FIRM/85-213
D4KFH7_9FIRM/111-218
D4KGA3_9FIRM/35-167
D4KGD7_9FIRM/126-232
D4KH39_9FIRM/128-257
D4KJ75_9FIRM/286-415
D4KJ75_9FIRM/458-585
D4KQQ3_9FIRM/130-258
D4KXS1_9FIRM/130-258
D4KYB1_9FIRM/286-415
D4KYB1_9FIRM/458-585
D4L5H4_9FIRM/286-414
D4L5H4_9FIRM/459-592
D4L7U5_9FIRM/128-256
D4LC39_9FIRM/292-420
D4LC39_9FIRM/464-593
D4LHP6_9FIRM/292-421
D4LHP6_9FIRM/464-594
D4LI04_9FIRM/16-119
D4LI04_9FIRM/182-301
D4LJ29_9FIRM/292-421
D4LJ29_9FIRM/464-595
D4LLP5_9FIRM/122-250
D4LR74_9FIRM/35-164
D4LR76_9FIRM/31-155
D4LTJ6_9FIRM/292-421
D4LTJ6_9FIRM/464-591
D4LYM6_9FIRM/136-267
D4M046_9FIRM/107-230
D4M435_9FIRM/198-287
D4M435_9FIRM/33-159
D4M4G7_9FIRM/302-430
D4M4G7_9FIRM/474-605
D4M5P2_9FIRM/138-266
D4M6L1_9FIRM/118-245
D4M754_9BACT/137-261
D4MAY4_9BACT/51-184
D4MBW6_9ENTE/230-339
D4MBW6_9ENTE/53-194
D4MC13_9ENTE/193-292
D4MC13_9ENTE/36-151
D4MC14_9ENTE/28-156
D4MCC1_9ENTE/286-415
D4MCC1_9ENTE/459-585
D4MCS5_9ENTE/126-257
D4MDB2_9ENTE/95-219
D4MEI2_9ENTE/110-209
D4MER7_9ENTE/126-256
D4MFC6_9ENTE/109-240
D4MFJ1_9ENTE/134-263
D4MG48_9ENTE/118-246
D4MI54_9FIRM/287-416
D4MI54_9FIRM/459-590
D4MJ08_9FIRM/128-256
D4MQY5_9FIRM/120-249
D4MTZ8_9FIRM/109-241
D4MTZ9_9FIRM/113-245
D4MWS0_9FIRM/118-225
D4MXC1_9FIRM/123-229
D4MYS2_9FIRM/128-258
D4MZG9_9FIRM/286-415
D4MZG9_9FIRM/458-589
D4PIB6_LISMO/285-414
D4PIB6_LISMO/457-584
D4PIY2_LISMO/108-238
D4PJ02_LISMO/39-172
D4PJK1_LISMO/127-258
D4PJK2_LISMO/125-210
D4PKV5_LISMO/107-235
D4PKY9_LISMO/114-240
D4PL26_LISMO/127-258
D4PLH0_LISMO/118-249
D4PLH6_LISMO/41-170
D4PLT2_LISMO/115-237
D4PN42_LISMO/203-294
D4PN42_LISMO/32-162
D4PN43_LISMO/191-306
D4PN43_LISMO/33-153
D4PR09_LISMO/40-172
D4PR39_LISMO/108-238
D4PRQ8_LISMO/285-414
D4PRQ8_LISMO/457-584
D4PV51_LISMO/191-306
D4PV51_LISMO/31-153
D4PV52_LISMO/206-327
D4PV52_LISMO/35-165
D4PWH3_LISMO/127-258
D4PWK9_LISMO/114-240
D4PWP5_LISMO/107-235
D4PWS3_LISMO/115-237
D4PX27_LISMO/36-166
D4PX33_LISMO/118-249
D4PY51_LISMO/118-248
D4PZT3_LISMO/107-235
D4PZW9_LISMO/114-240
D4Q004_LISMO/127-258
D4Q0G3_LISMO/118-249
D4Q0G9_LISMO/41-170
D4Q0S9_LISMO/115-237
D4Q245_LISMO/125-210
D4Q246_LISMO/127-258
D4Q350_LISMO/203-297
D4Q350_LISMO/32-162
D4Q351_LISMO/191-306
D4Q351_LISMO/33-153
D4Q6V7_LISMO/39-172
D4Q7N5_LISMO/108-238
D4Q7W0_LISMO/285-414
D4Q7W0_LISMO/457-584
D4QHH8_ENTFC/129-259
D4QHL0_ENTFC/16-141
D4QHL0_ENTFC/184-285
D4QHX0_ENTFC/113-222
D4QJ42_ENTFC/125-254
D4QJI3_ENTFC/193-293
D4QJI3_ENTFC/29-155
D4QJI4_ENTFC/203-328
D4QJI4_ENTFC/29-157
D4QKG6_ENTFC/108-214
D4QKQ3_ENTFC/127-257
D4QLD4_ENTFC/285-414
D4QLD4_ENTFC/457-584
D4QM40_ENTFC/118-240
D4QQE8_ENTFC/108-214
D4QQZ5_ENTFC/202-329
D4QQZ5_ENTFC/29-156
D4QQZ6_ENTFC/193-293
D4QQZ6_ENTFC/30-155
D4QSI5_ENTFC/285-414
D4QSI5_ENTFC/457-584
D4QU08_ENTFC/111-233
D4QU46_ENTFC/127-257
D4QUY0_ENTFC/127-257
D4QVB1_ENTFC/117-246
D4QVM2_ENTFC/119-254
D4QVS2_ENTFC/125-254
D4QWY3_ENTFC/129-259
D4QY19_ENTFC/127-257
D4QY80_ENTFC/108-214
D4QZ25_ENTFC/232-360
D4QZ25_ENTFC/55-194
D4QZ31_ENTFC/111-184
D4QZ45_ENTFC/285-414
D4QZ45_ENTFC/457-584
D4R123_ENTFC/127-257
D4R1B5_ENTFC/129-259
D4R2P7_ENTFC/202-329
D4R2P7_ENTFC/29-156
D4R2P8_ENTFC/193-293
D4R2P8_ENTFC/30-155
D4R336_ENTFC/125-254
D4R674_ENTFC/285-414
D4R674_ENTFC/457-584
D4R770_ENTFC/129-259
D4R7X9_ENTFC/17-147
D4R7X9_ENTFC/182-285
D4R8K5_ENTFC/125-254
D4R8X2_ENTFC/13-139
D4R8X2_ENTFC/180-285
D4R9R4_ENTFC/41-164
D4R9U4_ENTFC/127-257
D4R9W8_ENTFC/2-117
D4RA09_ENTFC/216-314
D4RA09_ENTFC/48-168
D4RA21_ENTFC/185-291
D4RA21_ENTFC/19-145
D4RB32_ENTFC/193-293
D4RB32_ENTFC/30-155
D4RB33_ENTFC/202-329
D4RB33_ENTFC/29-156
D4RBZ3_ENTFC/127-257
D4RDE6_ENTFC/108-214
D4RE68_ENTFC/127-257
D4REI8_ENTFC/117-246
D4REP4_ENTFC/285-414
D4REP4_ENTFC/457-584
D4RF94_ENTFC/193-293
D4RF94_ENTFC/30-155
D4RF95_ENTFC/202-329
D4RF95_ENTFC/29-156
D4RFP0_ENTFC/77-207
D4RFX5_ENTFC/127-257
D4RGE1_ENTFC/36-143
D4RHH8_ENTFC/227-323
D4RHH8_ENTFC/55-194
D4RIH0_ENTFC/21-156
D4RJ51_ENTFC/125-254
D4RJS8_ENTFC/17-147
D4RJS8_ENTFC/182-285
D4RJT6_ENTFC/94-208
D4RK79_ENTFC/197-292
D4RK79_ENTFC/33-158
D4RKW0_ENTFC/110-230
D4RLK0_ENTFC/108-214
D4RLS8_ENTFC/111-233
D4RP55_ENTFC/108-214
D4RPJ5_ENTFC/193-293
D4RPJ5_ENTFC/30-155
D4RPJ6_ENTFC/202-329
D4RPJ6_ENTFC/29-156
D4RPS3_ENTFC/125-254
D4RQ49_ENTFC/127-257
D4RQK2_ENTFC/129-259
D4RR39_ENTFC/127-257
D4RSP1_ENTFC/36-143
D4RTD2_ENTFC/117-246
D4RTK7_ENTFC/234-312
D4RTK9_ENTFC/1-105
D4RUL5_ENTFC/285-414
D4RUL5_ENTFC/457-584
D4RWQ9_9FIRM/127-255
D4S0P4_9FIRM/287-415
D4S0P4_9FIRM/458-589
D4S5P2_9FIRM/39-171
D4S7G8_9FIRM/125-257
D4S8A7_9FIRM/289-418
D4S8A7_9FIRM/465-592
D4SKC9_ENTFC/73-203
D4SL81_ENTFC/111-184
D4SLE5_ENTFC/127-257
D4SLP1_ENTFC/202-329
D4SLP1_ENTFC/29-156
D4SLP2_ENTFC/193-293
D4SLP2_ENTFC/30-154
D4SLV1_ENTFC/108-214
D4SMC9_ENTFC/107-228
D4SMM2_ENTFC/127-257
D4SNJ7_ENTFC/125-254
D4SPS6_ENTFC/285-414
D4SPS6_ENTFC/457-584
D4SQP4_9XANT/289-418
D4SQP4_9XANT/461-592
D4STK2_9XANT/49-181
D4T062_9XANT/203-322
D4T062_9XANT/47-171
D4T508_9XANT/49-181
D4T9R1_9XANT/203-322
D4T9R1_9XANT/47-171
D4TA61_9XANT/289-418
D4TA61_9XANT/461-592
D4TD39_9NOST/300-436
D4TD39_9NOST/481-612
D4TR59_9NOST/300-436
D4TR59_9NOST/481-612
D4TR64_9NOST/121-213
D4TYL2_9ACTO/317-445
D4TYL2_9ACTO/489-623
D4U063_9ACTO/28-149
D4U526_STAAU/125-256
D4U535_STAAU/110-240
D4U5U9_STAAU/127-258
D4U636_STAAU/32-155
D4U880_STAAU/114-242
D4U8H8_STAAU/287-415
D4U8H8_STAAU/458-584
D4UB23_STAAU/125-256
D4UB32_STAAU/110-240
D4UCD8_STAAU/127-258
D4UCR1_STAAU/114-242
D4UGL5_STAAU/32-155
D4UH02_STAAU/287-415
D4UH02_STAAU/458-584
D4UWE3_ENTFA/108-234
D4UXU0_ENTFA/202-329
D4UXU0_ENTFA/28-156
D4UXU1_ENTFA/193-292
D4UXU1_ENTFA/36-151
D4UY77_ENTFA/96-219
D4UYC9_ENTFA/134-263
D4UYZ2_ENTFA/109-240
D4UZ56_ENTFA/230-339
D4UZ56_ENTFA/54-194
D4UZH3_ENTFA/286-415
D4UZH3_ENTFA/459-585
D4UZS9_ENTFA/110-209
D4V0E1_ENTFA/126-256
D4V0G8_ENTFA/128-258
D4V0N3_ENTFA/118-246
D4V0R6_ENTFA/126-257
D4V3D3_BACVU/36-169
D4V4J5_BACVU/294-423
D4V4J5_BACVU/466-597
D4VEW4_9BACE/35-170
D4VGI0_9BACE/108-206
D4VH71_9BACE/294-423
D4VH71_9BACE/467-597
D4VUE1_ENTFC/108-214
D4VUS8_ENTFC/129-259
D4VUW2_ENTFC/16-141
D4VUW2_ENTFC/184-285
D4VVA4_ENTFC/108-239
D4VVJ8_ENTFC/285-414
D4VVJ8_ENTFC/457-584
D4VVP7_ENTFC/113-222
D4VWL0_ENTFC/202-328
D4VWL0_ENTFC/29-157
D4VWL1_ENTFC/193-293
D4VWL1_ENTFC/29-155
D4VX95_ENTFC/127-257
D4VYE3_ENTFC/125-254
D4VZP5_ENTFC/118-246
D4W2F4_9FIRM/225-325
D4W2F4_9FIRM/54-194
D4W3J4_9FIRM/125-255
D4W4E1_9FIRM/128-248
D4W513_9FIRM/285-414
D4W513_9FIRM/450-577
D4W5X5_9FIRM/107-229
D4W7G0_9FIRM/126-255
D4W7P0_9FIRM/128-257
D4W8A5_9FIRM/118-248
D4W8Z6_9FIRM/114-241
D4WE56_BACOV/294-423
D4WE56_BACOV/467-597
D4WF55_BACOV/102-206
D4WMF2_BACOV/35-170
D4WTE2_BACOV/35-170
D4WYX2_BACOV/294-423
D4WYX2_BACOV/467-597
D4X013_BACOV/108-206
D4X4K3_9BURK/45-177
D4X5X0_9BURK/289-419
D4X5X0_9BURK/462-593
D4X8I6_9BURK/126-255
D4X9A0_9BURK/132-261
D4XAI9_9BURK/134-254
D4XKP9_ACIHA/286-421
D4XKP9_ACIHA/464-595
D4XS35_ACIHA/40-172
D4XVE6_9MOLU/119-234
D4XVR9_9MOLU/122-242
D4XVT1_9MOLU/129-222
D4XW24_9MOLU/132-234
D4Y6X7_BACTR/110-241
D4Y7W7_BACTR/130-261
D4Y7W8_BACTR/106-210
D4Y893_BACTR/107-233
D4YC62_BACTR/34-159
D4YCL0_BACTR/286-415
D4YCL0_BACTR/456-583
D4YCZ1_BACTR/128-260
D4YE10_9LACT/127-257
D4YFD3_9LACT/128-260
D4YFQ5_9LACT/305-434
D4YFQ5_9LACT/475-602
D4YGA0_9LACT/127-258
D4YI32_9LACT/112-243
D4YLQ6_9MICO/310-437
D4YLQ6_9MICO/482-616
D4YTS4_9LACO/125-256
D4YU03_9LACO/287-416
D4YU03_9LACO/459-585
D4YVI9_9LACO/121-244
D4Z3S5_SPHJU/287-414
D4Z3S5_SPHJU/458-590
D4Z5T3_SPHJU/54-186
D4ZF10_SHEVD/41-173
D4ZFD6_SHEVD/289-419
D4ZFD6_SHEVD/461-592
D4ZKU0_SHEVD/124-253
D4ZQA4_SPIPL/316-450
D4ZQA4_SPIPL/495-626
D5A8E9_PICSI/56-188
D5AFN1_STRGZ/228-331
D5AFN1_STRGZ/52-193
D5AGP0_STRGZ/289-418
D5AGP0_STRGZ/461-589
D5AIN5_STRGZ/122-229
D5AK38_STRGZ/121-251
D5AKN7_RHOCB/40-173
D5ANN4_RHOCB/111-239
D5AT12_RHOCB/133-260
D5ATF6_RHOCB/284-412
D5ATF6_RHOCB/455-587
D5AVS0_RHOCB/186-309
D5AVS1_RHOCB/197-294
D5AVS1_RHOCB/33-160
D5AX94_RICPP/40-171
D5AYZ2_YERPZ/140-267
D5AZQ9_YERPZ/125-255
D5AZR0_YERPZ/108-211
D5B181_YERPZ/138-268
D5B272_YERPZ/123-250
D5B2M3_YERPZ/224-361
D5B2M3_YERPZ/52-193
D5B3P5_YERPZ/39-171
D5B465_YERPZ/107-231
D5B494_YERPZ/45-177
D5B606_YERPZ/289-419
D5B606_YERPZ/461-592
D5B6Y8_YERPZ/136-265
D5BDB1_ZUNPS/295-424
D5BDB1_ZUNPS/467-598
D5BI19_ZUNPS/42-159
D5BIM7_ZUNPS/39-172
D5BNK3_PUNMI/38-170
D5BNT4_PUNMI/134-259
D5BNV9_PUNMI/181-281
D5BQ17_PUNMI/137-261
D5BRP8_PUNMI/286-415
D5BRP8_PUNMI/458-588
D5BSB0_PUNMI/111-238
D5BUY5_NITHN/54-186
D5C416_NITHN/291-421
D5C416_NITHN/463-594
D5C5S4_ENTCC/137-266
D5C7G9_ENTCC/140-267
D5C7M9_ENTCC/120-252
D5C7Q8_ENTCC/120-210
D5C7Q9_ENTCC/128-258
D5C8I9_ENTCC/38-170
D5C941_ENTCC/120-250
D5C9V8_ENTCC/107-232
D5CB01_ENTCC/137-264
D5CC87_ENTCC/220-355
D5CC87_ENTCC/46-187
D5CCE0_ENTCC/45-177
D5CE65_ENTCC/124-250
D5CHU1_ENTCC/289-419
D5CHU1_ENTCC/461-592
D5CM68_SIDLE/69-201
D5CQI2_SIDLE/286-416
D5CQI2_SIDLE/459-590
D5CWM7_ECOKI/114-211
D5CXQ7_ECOKI/128-258
D5CYK0_ECOKI/38-170
D5CZB3_ECOKI/39-171
D5D032_ECOKI/52-184
D5D0Q9_ECOKI/137-263
D5D1F0_ECOKI/220-357
D5D1F0_ECOKI/48-189
D5D1K5_ECOKI/45-177
D5D4A2_ECOKI/124-253
D5D4N5_ECOKI/289-419
D5D4N5_ECOKI/461-592
D5D5B0_ECOKI/32-158
D5D5B3_ECOKI/126-256
D5D797_ECOKI/138-268
D5D9V3_BACMD/286-415
D5D9V3_BACMD/456-583
D5DAW4_BACMD/126-256
D5DB95_BACMD/129-259
D5DBA5_BACMD/1-88
D5DBF3_BACMD/119-242
D5DCC2_BACMD/109-216
D5DCC3_BACMD/126-257
D5DCD2_BACMD/32-157
D5DFT9_BACMD/187-289
D5DFT9_BACMD/20-146
D5DHX2_BACMD/29-148
D5DIU6_BACMD/127-258
D5DSJ3_BACMQ/187-289
D5DSJ3_BACMQ/20-146
D5DVZ9_BACMQ/29-148
D5DWQ4_BACMQ/286-415
D5DWQ4_BACMQ/456-583
D5DXW2_BACMQ/129-259
D5DXX1_BACMQ/119-211
D5DY22_BACMQ/119-242
D5E0X9_BACMQ/126-256
D5E1Y7_BACMQ/127-258
D5E230_BACMQ/126-257
D5E239_BACMQ/32-157
D5E514_MYCCM/139-269
D5E576_MYCCM/132-261
D5E587_MYCCM/122-242
D5E5J2_MYCCM/129-230
D5E876_METMS/39-148
D5E8T1_METMS/286-415
D5E8T1_METMS/458-589
D5ECK6_AMICL/122-249
D5EDP5_AMICL/127-253
D5EE92_AMICL/290-419
D5EE92_AMICL/462-593
D5EER9_AMICL/132-259
D5EGC8_AMICL/50-183
D5EH88_AMICL/143-271
D5EHF3_AMICL/124-249
D5EMX7_CORAD/41-173
D5ENJ9_CORAD/298-427
D5ENJ9_CORAD/469-600
D5ERI5_PRER2/294-423
D5ERI5_PRER2/467-597
D5ETG9_PRER2/37-169
D5EVY2_PRER2/127-210
D5EXI9_PRER2/36-169
D5FS08_PSEPU/40-172
D5G5N8_TUBMM/428-557
D5G5N8_TUBMM/600-730
D5GBS1_TUBMM/98-235
D5GYM9_LACCS/18-143
D5GYM9_LACCS/183-284
D5GZ14_LACCS/103-228
D5GZ80_LACCS/126-256
D5GZF0_LACCS/115-247
D5H1M7_LACCS/287-416
D5H1M7_LACCS/459-583
D5H1R9_LACCS/122-253
D5H219_LACCS/114-250
D5H8X4_SALRM/292-421
D5H8X4_SALRM/464-595
D5HAV2_SALRM/85-225
D5HEF8_9FIRM/288-414
D5HEF8_9FIRM/459-585
D5MH10_9BACT/293-420
D5MH10_9BACT/463-594
D5MJ05_9BACT/34-167
D5N1H8_BACSU/188-289
D5N1H8_BACSU/20-150
D5N1Y4_BACSU/109-239
D5N2K2_BACSU/126-257
D5N2K3_BACSU/116-215
D5N475_BACSU/32-157
D5N908_9BURK/129-256
D5NA19_9BURK/140-269
D5NBA3_9BURK/285-414
D5NBA3_9BURK/457-588
D5NCW5_9BURK/146-273
D5NGG0_9BURK/285-413
D5NGG0_9BURK/457-588
D5NJF3_9BURK/195-319
D5NJF3_9BURK/32-163
D5NMJ3_9BURK/43-175
D5NMP0_9BURK/131-260
D5NN12_9BURK/127-256
D5NPG4_9BURK/465-594
D5NRL1_9BURK/123-252
D5NYX1_CORAM/297-425
D5NYX1_CORAM/469-604
D5P003_CORAM/125-256
D5PB82_9MYCO/41-140
D5PCJ7_9MYCO/310-439
D5PCJ7_9MYCO/482-616
D5PZF3_CLODI/226-325
D5PZF3_CLODI/55-195
D5Q369_CLODI/126-256
D5Q3R9_CLODI/136-263
D5Q7K7_CLODI/30-158
D5Q877_CLODI/110-227
D5Q894_CLODI/110-243
D5Q8B1_CLODI/125-255
D5Q954_CLODI/290-418
D5Q954_CLODI/462-593
D5Q9T8_CLODI/39-170
D5QCV8_GLUHA/70-202
D5QDB9_GLUHA/286-415
D5QDB9_GLUHA/458-590
D5QER8_GLUHA/150-243
D5QFE6_GLUHA/179-271
D5QFE6_GLUHA/26-153
D5QJX8_METTR/108-205
D5QJX9_METTR/200-326
D5QJX9_METTR/42-168
D5QQ23_METTR/289-416
D5QQ23_METTR/459-591
D5RAN4_FUSNN/201-309
D5RAN4_FUSNN/38-157
D5RAN5_FUSNN/37-167
D5RD94_FUSNN/288-416
D5RD94_FUSNN/460-589
D5REE4_FUSNN/38-170
D5RJA1_9PROT/290-415
D5RJA1_9PROT/458-590
D5RK17_9PROT/51-181
D5RUU8_CLODI/110-227
D5RUV0_CLODI/110-243
D5RUW7_CLODI/125-255
D5RYA4_CLODI/126-256
D5RZW3_CLODI/136-263
D5S0U6_CLODI/30-158
D5S188_CLODI/226-325
D5S188_CLODI/55-195
D5S1S3_CLODI/39-170
D5S4S8_CLODI/290-418
D5S4S8_CLODI/462-593
D5S540_STRPA/120-237
D5S561_STRPA/228-323
D5S561_STRPA/53-193
D5S8J1_STRPA/111-239
D5S8J2_STRPA/106-232
D5SA28_STRPA/286-415
D5SA28_STRPA/458-585
D5SQH4_PLAL2/200-274
D5SQH4_PLAL2/38-167
D5SVA6_PLAL2/301-430
D5SVA6_PLAL2/472-603
D5SWF9_PLAL2/62-194
D5T0A6_LEUKI/112-232
D5T0B8_LEUKI/2-99
D5T0P6_LEUKI/292-421
D5T0P6_LEUKI/457-584
D5T1D8_LEUKI/127-257
D5T3C4_LEUKI/112-228
D5TAP4_LEGP2/293-420
D5TAP4_LEGP2/457-587
D5TAY3_LEGP2/36-168
D5TG93_BIFAV/284-411
D5TG93_BIFAV/456-591
D5TJD3_BACT1/129-259
D5TL80_BACT1/286-414
D5TL80_BACT1/456-583
D5TQW0_BACT1/104-235
D5TZK5_THEAM/292-421
D5TZK5_THEAM/465-596
D5TZP7_THEAM/27-112
D5U0A2_THEAM/39-148
D5U2I5_THEAM/287-417
D5U2I5_THEAM/463-587
D5U4R5_BRAM5/291-415
D5U4R5_BRAM5/459-590
D5U9D1_BRAM5/35-168
D5UIS7_CELFN/295-422
D5UIS7_CELFN/467-601
D5UJN4_CELFN/134-261
D5UNI4_TSUPD/289-418
D5UNI4_TSUPD/460-589
D5UNS7_TSUPD/135-265
D5V2D2_ARCNC/283-411
D5V2D2_ARCNC/457-564
D5V483_ARCNC/23-168
D5V915_MORCR/291-420
D5V915_MORCR/464-595
D5VBX2_MORCR/44-176
D5VDU1_CAUST/285-414
D5VDU1_CAUST/457-589
D5VLI5_CAUST/38-171
D5VM60_CAUST/211-306
D5VM60_CAUST/51-179
D5VS74_METIM/26-111
D5VTT2_METIM/773-899
D5VTT2_METIM/939-1061
D5VXX2_CLOB2/288-416
D5VXX2_CLOB2/460-591
D5VY79_CLOB2/125-255
D5VZM9_CLOB2/131-258
D5W0B1_CLOB2/111-235
D5W2A6_CLOB2/115-239
D5W2A7_CLOB2/115-239
D5W2B5_CLOB2/113-241
D5W2C2_CLOB2/111-241
D5W4M2_BURSC/465-594
D5W5V3_BURSC/285-414
D5W5V3_BURSC/457-588
D5W9P7_BURSC/147-274
D5WAU0_BURSC/195-316
D5WAU0_BURSC/31-163
D5WBA4_BURSC/43-175
D5WBD7_BURSC/161-290
D5WBQ1_BURSC/140-269
D5WD59_BURSC/123-252
D5WDG0_BURSC/127-256
D5WHW3_BURSC/130-256
D5WS92_BACT2/289-416
D5WS92_BACT2/460-591
D5X3M8_THIK1/48-180
D5X5Q1_THIK1/295-420
D5X5Q1_THIK1/463-594
D5XAG7_THEPJ/289-417
D5XAG7_THEPJ/461-592
D5XCA5_THEPJ/50-141
D5XZD8_MYCTU/300-429
D5XZD8_MYCTU/472-607
D5Y941_MYCTU/300-429
D5Y941_MYCTU/472-607
D5YK64_MYCTU/300-429
D5YK64_MYCTU/472-607
D5YX54_MYCTU/300-429
D5YX54_MYCTU/472-607
D5Z8S3_MYCTU/220-355
D5Z8S3_MYCTU/48-177
D5ZLX2_MYCTU/1-129
D5ZUQ7_9ACTO/118-222
D5ZUQ8_9ACTO/153-284
D5ZWV2_9ACTO/43-162
D5ZYI4_9ACTO/147-276
D6A0U9_9ACTO/291-419
D6A0U9_9ACTO/461-588
D6A0Y6_9ACTO/1-85
D6A3E3_9ACTO/291-420
D6A3E3_9ACTO/463-598
D6ACD6_STRFL/134-235
D6ACD7_STRFL/145-276
D6AEL5_STRFL/274-403
D6AEL5_STRFL/445-572
D6AGD8_STRFL/291-420
D6AGD8_STRFL/463-598
D6ALE5_STRFL/31-151
D6AMG4_STRFL/214-343
D6AMG4_STRFL/50-180
D6AZI0_9ACTO/182-243
D6AZI0_9ACTO/30-154
D6AZJ7_9ACTO/124-228
D6AZJ8_9ACTO/145-276
D6B295_9ACTO/294-422
D6B295_9ACTO/465-592
D6B2X4_9ACTO/7-136
D6B552_9ACTO/306-435
D6B552_9ACTO/477-612
D6BDM5_9FUSO/288-416
D6BDM5_9FUSO/460-589
D6BFD3_9FUSO/38-170
D6BHB8_9FUSO/127-254
D6CKH4_THIS3/295-420
D6CKH4_THIS3/463-594
D6CQU2_THIS3/48-180
D6CZJ2_9BACE/35-170
D6D0L0_9BACE/102-206
D6D4L3_9BACE/294-423
D6D4L3_9BACE/467-597
D6DJF4_CLOSC/292-421
D6DJF4_CLOSC/465-593
D6DLH5_CLOSC/185-289
D6DLN9_CLOSC/118-246
D6DLY2_CLOSC/173-298
D6DMI5_ENTCL/219-354
D6DMI5_ENTCL/45-186
D6DMN3_ENTCL/45-177
D6DNA5_ENTCL/128-258
D6DND1_ENTCL/120-252
D6DPN6_ENTCL/289-419
D6DPN6_ENTCL/461-592
D6DPY1_ENTCL/137-267
D6DQ80_ENTCL/124-253
D6DS74_ENTCL/88-206
D6DTW8_ENTCL/12-142
D6DX63_ENTCL/38-170
D6DXB8_ENTCL/120-250
D6DXL0_ENTCL/107-232
D6DXW8_ENTCL/133-260
D6DZY8_9FIRM/107-230
D6E2D9_9FIRM/285-411
D6E2D9_9FIRM/456-585
D6E4I4_9FIRM/130-258
D6EA86_9ACTN/289-417
D6EA86_9ACTN/460-591
D6EE21_STRLI/291-420
D6EE21_STRLI/463-598
D6EIP3_STRLI/153-284
D6EIP4_STRLI/125-222
D6EP22_STRLI/223-317
D6EP22_STRLI/51-189
D6EU51_STRLI/150-280
D6EXW4_STRLI/291-419
D6EXW4_STRLI/461-588
D6EYF5_STRLI/155-284
D6FAA5_MYCTU/1-98
D6FAA5_MYCTU/141-276
D6FM08_MYCTU/300-429
D6FM08_MYCTU/472-607
D6FSD5_MYCTU/300-429
D6FSD5_MYCTU/472-607
D6GB94_9ENTR/124-253
D6GC33_9ENTR/140-265
D6GD34_9ENTR/123-250
D6GEG9_9ENTR/128-258
D6GG04_9ENTR/15-125
D6GG04_9ENTR/188-293
D6GG05_9ENTR/35-162
D6GI46_9ENTR/38-170
D6GJ00_9ENTR/116-241
D6GJQ9_9ENTR/45-177
D6GKJ8_9ENTR/289-419
D6GKJ8_9ENTR/461-592
D6GKU1_9ENTR/99-210
D6GLF1_9ENTR/143-270
D6GMX6_9ENTR/215-293
D6GMX6_9ENTR/33-143
D6GMX7_9ENTR/35-167
D6GN81_9ENTR/126-260
D6GPY3_FILAD/135-262
D6GSZ2_FILAD/288-416
D6GSZ2_FILAD/460-591
D6GUG6_9EURY/277-403
D6GUG6_9EURY/440-558
D6GXH1_STAAU/32-156
D6H212_STAAU/287-415
D6H212_STAAU/458-584
D6H2Y6_STAAU/127-258
D6H3B0_STAAU/114-242
D6H443_STAAU/128-259
D6H452_STAAU/110-240
D6H5W1_NEIGO/48-180
D6H7N5_NEIGO/135-264
D6HB23_NEIGO/292-420
D6HB23_NEIGO/464-595
D6HC07_STAAU/128-259
D6HC15_STAAU/110-240
D6HDJ1_STAAU/127-258
D6HDW0_STAAU/114-242
D6HEI9_STAAU/32-156
D6HIZ0_STAAU/287-415
D6HIZ0_STAAU/458-584
D6HKR5_9FIRM/207-311
D6HKR5_9FIRM/35-163
D6HL17_9FIRM/227-361
D6HL17_9FIRM/52-192
D6HLL0_9FIRM/208-327
D6HLL0_9FIRM/39-164
D6HQ62_9FIRM/200-281
D6HQ62_9FIRM/36-164
D6HQ63_9FIRM/193-314
D6HQ63_9FIRM/36-153
D6HQM0_9FIRM/31-156
D6HRY1_9FIRM/128-256
D6HWT7_ECOLX/128-258
D6HXY4_ECOLX/124-253
D6HZJ7_ECOLX/131-261
D6HZJ8_ECOLX/114-211
D6I018_ECOLX/38-170
D6I1C0_ECOLX/220-357
D6I1C0_ECOLX/48-189
D6I1H7_ECOLX/45-177
D6I251_ECOLX/204-298
D6I251_ECOLX/41-168
D6I2Z6_ECOLX/289-419
D6I2Z6_ECOLX/461-592
D6I9Z8_ECOLX/128-258
D6IA62_ECOLX/131-261
D6IA63_ECOLX/126-211
D6IBG4_ECOLX/124-253
D6ICE1_ECOLX/38-170
D6IDV2_ECOLX/137-263
D6IE53_ECOLX/220-357
D6IE53_ECOLX/48-189
D6IEA9_ECOLX/45-177
D6IF62_ECOLX/32-159
D6IFX3_ECOLX/289-419
D6IFX3_ECOLX/461-592
D6ISF0_ECOLX/131-261
D6ISF1_ECOLX/126-211
D6IST3_ECOLX/128-258
D6ISY2_ECOLX/52-184
D6ITH4_ECOLX/220-357
D6ITH4_ECOLX/48-189
D6ITN0_ECOLX/45-177
D6ITY9_ECOLX/32-158
D6IU45_ECOLX/38-170
D6IWH6_ECOLX/289-419
D6IWH6_ECOLX/461-592
D6IXX6_STAAU/32-156
D6J2F6_STAAU/250-377
D6J2F6_STAAU/80-208
D6J2W1_STAAU/128-259
D6J2X0_STAAU/110-240
D6J411_STAAU/127-258
D6J4D5_STAAU/114-242
D6JAD5_ECOLX/124-253
D6JD35_ECOLX/128-258
D6JDF1_ECOLX/131-261
D6JDF2_ECOLX/126-211
D6JE47_ECOLX/38-170
D6JF17_ECOLX/220-357
D6JF17_ECOLX/48-189
D6JF70_ECOLX/45-177
D6JFG8_ECOLX/137-263
D6JH56_ECOLX/289-419
D6JH56_ECOLX/461-592
D6JJ06_NEIGO/292-420
D6JJ06_NEIGO/464-595
D6JK78_NEIGO/48-180
D6JLV0_NEIGO/135-264
D6JQX2_ACIG3/40-172
D6JWC3_ACIG3/286-421
D6JWC3_ACIG3/464-595
D6K1I7_9ACTO/291-419
D6K1I7_9ACTO/461-588
D6K4M6_9ACTO/149-280
D6K4M7_9ACTO/124-222
D6KBL3_9ACTO/291-420
D6KBL3_9ACTO/463-598
D6KL51_9FIRM/292-419
D6KL51_9FIRM/465-593
D6KLW6_9FIRM/36-168
D6KRB6_9FIRM/291-419
D6KRB6_9FIRM/465-593
D6KSA6_9FIRM/36-168
D6KTY3_SCAIO/303-431
D6KTY3_SCAIO/476-610
D6KX28_9NEIS/66-198
D6L0R2_9NEIS/292-418
D6L0R2_9NEIS/465-597
D6L1M9_9NEIS/123-252
D6L4X4_PARDN/303-431
D6L4X4_PARDN/476-610
D6LAV1_9FUSO/195-303
D6LAV1_9FUSO/31-151
D6LAV2_9FUSO/37-167
D6LBM6_9FUSO/38-170
D6LCQ9_9FUSO/288-416
D6LCQ9_9FUSO/460-588
D6LFV9_9FUSO/38-169
D6LIG8_9FUSO/288-416
D6LIG8_9FUSO/460-589
D6LRA5_9RHIZ/53-185
D6LRM4_9RHIZ/135-259
D6LRN8_9RHIZ/166-292
D6LRQ1_9RHIZ/143-268
D6LSE6_9RHIZ/286-415
D6LSE6_9RHIZ/458-590
D6LTU8_9RHIZ/200-293
D6LTU8_9RHIZ/39-168
D6LUC6_STAAU/126-257
D6LUN7_STAAU/114-242
D6LVE7_STAAU/32-156
D6M016_STAAU/287-415
D6M016_STAAU/458-584
D6M0H0_STAAU/128-259
D6M0H8_STAAU/110-240
D6M498_9ACTO/153-252
D6M499_9ACTO/92-223
D6M5R9_9ACTO/43-162
D6M5U0_9ACTO/293-421
D6M5U0_9ACTO/463-590
D6MIA4_9CLOT/1-98
D6PCV3_9BACT/266-396
D6PCV3_9BACT/438-535
D6PKM8_9ZZZZ/3-78
D6S2H0_9LACO/115-231
D6S505_9LACO/287-416
D6S505_9LACO/459-583
D6S7E5_PEPMA/298-426
D6S7E5_PEPMA/470-600
D6SCQ2_STAAU/110-240
D6SCR2_STAAU/125-256
D6SDM9_STAAU/114-242
D6SE00_STAAU/127-258
D6SEH0_STAAU/293-421
D6SEH0_STAAU/464-590
D6SGM7_STAAU/32-156
D6SP95_9DELT/290-417
D6SP95_9DELT/462-554
D6SSZ8_9DELT/40-172
D6SYH3_GARVA/311-439
D6SYH3_GARVA/483-617
D6SZX6_GARVA/311-439
D6SZX6_GARVA/484-617
D6T3Z5_STAAU/125-256
D6T404_STAAU/110-240
D6T5H5_STAAU/127-258
D6T761_STAAU/114-242
D6T8T5_STAAU/287-415
D6T8T5_STAAU/458-584
D6T8V7_STAAU/32-155
D6TGH0_9CHLR/299-427
D6TGH0_9CHLR/475-606
D6TM22_9CHLR/199-325
D6TM22_9CHLR/38-163
D6TRN3_9CHLR/127-220
D6TTF1_9CHLR/135-265
D6U2G0_9CHLR/213-325
D6U2G0_9CHLR/46-179
D6UCT3_STAAU/32-155
D6UE10_STAAU/114-242
D6UEE2_STAAU/127-258
D6UFZ7_STAAU/110-240
D6UG06_STAAU/125-256
D6UGG1_STAAU/293-421
D6UGG1_STAAU/464-590
D6UM19_9BACT/340-469
D6UM19_9BACT/513-651
D6UP42_9BACT/134-217
D6UPD6_9BACT/228-350
D6UPD6_9BACT/64-192
D6UTJ0_9BACT/231-350
D6UTJ0_9BACT/60-200
D6UTJ9_9BACT/234-319
D6UTJ9_9BACT/64-200
D6UVB2_9BACT/223-361
D6UVB2_9BACT/50-179
D6UXJ8_9BACT/77-208
D6V3H2_9BRAD/55-188
D6V4K3_9BRAD/108-235
D6V6M7_9BRAD/287-416
D6V6M7_9BRAD/459-591
D6WFJ8_TRICA/357-486
D6WFJ8_TRICA/528-659
D6XRT0_HELPV/42-174
D6XRW4_HELPV/280-409
D6XRW4_HELPV/456-575
D6XT78_BACIE/130-256
D6XVW9_BACIE/127-258
D6XX61_BACIE/287-415
D6XX61_BACIE/457-584
D6Y2I0_THEBD/290-419
D6Y2I0_THEBD/461-588
D6Y6D4_THEBD/198-315
D6Y6D4_THEBD/34-164
D6YC38_CHLT5/288-417
D6YC38_CHLT5/460-589
D6YDG2_CHLT5/41-172
D6YFK6_CHLT7/41-172
D6YGV6_CHLT7/288-417
D6YGV6_CHLT7/460-589
D6YI72_CHLT0/41-172
D6YJH7_CHLT0/288-417
D6YJH7_CHLT0/460-589
D6YKU7_CHLTG/41-172
D6YM46_CHLTG/288-417
D6YM46_CHLTG/460-589
D6YML0_CHLT1/41-172
D6YNW0_CHLT1/288-417
D6YNW0_CHLT1/460-589
D6YRA7_PANVC/139-269
D6YSM5_WADCW/35-168
D6YUH7_WADCW/289-418
D6YUH7_WADCW/460-591
D6YY84_CHLT9/41-172
D6YZI4_CHLT9/288-417
D6YZI4_CHLT9/460-589
D6Z453_DESAT/35-167
D6Z749_DESAT/297-426
D6Z749_DESAT/470-601
D6ZB79_SEGRD/294-423
D6ZB79_SEGRD/466-599
D6ZIR3_MOBCV/347-474
D6ZIR3_MOBCV/518-652
D6ZKN6_MOBCV/174-248
D6ZKN6_MOBCV/32-152
D6ZMN0_STRP0/120-247
D6ZPP2_STRP0/228-321
D6ZPP2_STRP0/51-193
D6ZQC1_STRP0/286-415
D6ZQC1_STRP0/458-585
D6ZSY2_BIFLJ/306-433
D6ZSY2_BIFLJ/478-612
D6ZT22_BIFLJ/176-306
D6ZYJ4_STAND/287-416
D6ZYJ4_STAND/459-591
D6ZZ37_STAND/57-190
D7ADN5_GEOSK/289-418
D7ADN5_GEOSK/462-592
D7AJX7_GEOSK/35-167
D7ANZ1_THEM3/129-256
D7ARD9_THEM3/125-255
D7ARL6_THEM3/288-416
D7ARL6_THEM3/460-591
D7AUZ4_NOCDD/291-419
D7AUZ4_NOCDD/463-598
D7AVU4_NOCDD/173-234
D7AVU4_NOCDD/32-151
D7AWA2_NOCDD/124-250
D7AWF5_NOCDD/150-241
D7AWF6_NOCDD/152-281
D7AWJ7_NOCDD/134-264
D7B5N7_NOCDD/203-323
D7B5N7_NOCDD/38-166
D7BBH8_MEISD/108-204
D7BE34_MEISD/33-158
D7BGP7_MEISD/288-413
D7BGP7_MEISD/456-587
D7BHI7_MEISD/125-255
D7BHJ4_MEISD/201-294
D7BHJ4_MEISD/45-168
D7BK61_ARCHD/294-422
D7BK61_ARCHD/466-601
D7BS33_STRBB/291-420
D7BS33_STRBB/463-598
D7C1G9_STRBB/287-415
D7C1G9_STRBB/457-584
D7C302_STRBB/147-278
D7C303_STRBB/128-222
D7C695_STRBB/177-238
D7C695_STRBB/35-155
D7CHM5_STRBB/210-339
D7CHM5_STRBB/48-177
D7CJ00_SYNLT/287-414
D7CJ00_SYNLT/458-589
D7CPH7_SYNLT/35-138
D7CTF4_TRURR/205-333
D7CTF4_TRURR/29-171
D7CWW8_TRURR/293-419
D7CWW8_TRURR/462-593
D7CYL7_GEOSC/286-415
D7CYL7_GEOSC/457-583
D7D4I7_GEOSC/107-230
D7D8D3_STAHD/290-419
D7D8D3_STAHD/464-589
D7D9G2_STAHD/27-146
D7DAH0_STAHD/291-420
D7DAH0_STAHD/465-595
D7DBK0_STAHD/43-157
D7DDM1_CHLTD/44-175
D7DET7_CHLTD/299-428
D7DET7_CHLTD/471-600
D7DFI6_CHLTL/299-428
D7DFI6_CHLTL/471-600
D7DGZ6_CHLTL/44-175
D7DIP1_METS0/30-158
D7DL11_METS0/50-182
D7DPL9_METS0/289-419
D7DPL9_METS0/462-593
D7DUX8_METV3/317-443
D7DUX8_METV3/485-576
D7DXA9_NOSA0/121-214
D7E0T2_NOSA0/296-432
D7E0T2_NOSA0/477-608
D7EB94_METEZ/41-152
D7EBX2_METEZ/287-418
D7EBX2_METEZ/461-592
D7EWA6_MYCTU/300-429
D7EWA6_MYCTU/472-607
D7FBW5_HELP3/45-176
D7FGG0_HELP3/280-409
D7FGG0_HELP3/456-575
D7G5I8_ECTSI/352-472
D7G5I8_ECTSI/470-546
D7GH09_PROFC/141-271
D7GI36_PROFC/175-305
D7GJ86_PROFC/291-419
D7GJ86_PROFC/463-597
D7GQ01_9FIRM/183-284
D7GQC0_9FIRM/292-420
D7GQC0_9FIRM/465-595
D7GWU2_9FIRM/285-414
D7GWU2_9FIRM/457-588
D7GX59_9FIRM/134-262
D7H5F5_BRUAB/79-211
D7H6D2_BRUAB/200-293
D7H6D2_BRUAB/39-168
D7H6T0_BRUAB/135-259
D7H6U2_BRUAB/166-292
D7H6V9_BRUAB/143-268
D7H774_BRUAB/286-415
D7H774_BRUAB/458-590
D7H7Z7_VIBCH/146-274
D7HDJ0_VIBCH/289-419
D7HDJ0_VIBCH/462-593
D7HFG0_VIBCH/42-175
D7HG77_VIBCH/129-258
D7HGG7_VIBCH/36-168
D7HIS6_VIBCH/123-253
D7HKG8_VIBCH/124-253
D7HRA7_VIBCH/42-175
D7HRV3_VIBCH/129-258
D7HS89_VIBCH/289-419
D7HS89_VIBCH/462-593
D7HUH3_PSESS/119-247
D7HWP0_PSESS/128-257
D7I1M7_PSESS/155-282
D7I431_PSESS/40-172
D7I6R7_PSESS/124-253
D7I6Y1_PSESS/290-420
D7I6Y1_PSESS/463-594
D7IAD0_9BACE/121-208
D7IGG7_9BACE/202-315
D7IGG7_9BACE/41-165
D7IHH7_9BACE/35-170
D7II99_9BACE/294-423
D7II99_9BACE/467-597
D7INL3_9BACE/40-171
D7J3V1_9BACE/102-206
D7J768_9BACE/294-423
D7J768_9BACE/467-597
D7J9Y9_9BACE/35-170
D7JG11_9BACT/294-423
D7JG11_9BACT/466-597
D7JP79_ECOLX/128-258
D7JRK1_ECOLX/131-261
D7JRK2_ECOLX/126-211
D7JSG9_ECOLX/32-158
D7JSM7_ECOLX/38-170
D7JSX2_ECOLX/52-184
D7JTU7_ECOLX/220-357
D7JTU7_ECOLX/48-189
D7JU04_ECOLX/45-177
D7JUW9_ECOLX/289-419
D7JUW9_ECOLX/461-592
D7K368_9BACE/35-170
D7K4A2_9BACE/102-206
D7K9E7_9BACE/294-423
D7K9E7_9BACE/467-597
D7L496_ARALL/409-538
D7L496_ARALL/580-713
D7LUW7_ARALL/64-196
D7MKE8_ARALL/362-470
D7MKE8_ARALL/506-639
D7MKF6_ARALL/182-281
D7MKF6_ARALL/323-456
D7MRN8_ARALL/48-152
D7N0E1_9NEIS/123-252
D7N2R3_9NEIS/294-420
D7N2R3_9NEIS/464-595
D7N3M5_9NEIS/41-173
D7N624_9FIRM/288-416
D7N624_9FIRM/460-591
D7N9T2_9BACT/295-423
D7N9T2_9BACT/467-597
D7NA57_9BACT/45-178
D7NBB2_9BACT/114-207
D7T393_VITVI/437-566
D7T393_VITVI/608-741
D7U312_VITVI/74-150
D7UF11_LISMO/115-237
D7UF39_LISMO/107-235
D7UF73_LISMO/114-240
D7UFA9_LISMO/127-258
D7UFR0_LISMO/203-294
D7UFR0_LISMO/32-162
D7UFR1_LISMO/191-306
D7UFR1_LISMO/33-153
D7UJJ8_LISMO/285-414
D7UJJ8_LISMO/457-584
D7UJV5_LISMO/39-172
D7UJY2_LISMO/108-238
D7ULC8_LISMO/36-165
D7ULD4_LISMO/118-249
D7UME1_LISMO/127-258
D7UNL3_LISMO/125-210
D7UUW8_LISGR/127-254
D7UV49_LISGR/124-252
D7UWR7_LISGR/109-237
D7UX04_LISGR/110-241
D7UZ42_LISGR/120-250
D7UZK0_LISGR/118-247
D7UZM3_LISGR/32-159
D7UZX7_LISGR/287-416
D7UZX7_LISGR/459-586
D7V073_LISGR/119-210
D7V075_LISGR/127-256
D7V1M0_9LACO/123-255
D7V477_9LACO/296-425
D7V477_9LACO/468-592
D7V4Q2_9LACO/128-255
D7V5R2_9LACO/111-235
D7V5U5_9LACO/227-314
D7V5U5_9LACO/52-192
D7V6S8_9LACO/125-255
D7V712_9LACO/118-246
D7V7B6_LACPL/140-270
D7V7M4_LACPL/43-172
D7V862_LACPL/107-236
D7V8K6_LACPL/104-234
D7VA64_LACPL/289-418
D7VA64_LACPL/461-588
D7VAY4_LACPL/137-269
D7VBH1_LACPL/107-234
D7VDY1_LACPL/125-256
D7VLD9_9SPHI/123-210
D7VLY1_9SPHI/40-172
D7VMI3_9SPHI/308-437
D7VMI3_9SPHI/480-610
D7VY65_9FLAO/296-425
D7VY65_9FLAO/469-600
D7W208_9FLAO/38-171
D7WAR2_9CORY/301-429
D7WAR2_9CORY/474-604
D7WNF9_9BACI/286-414
D7WNF9_9BACI/456-583
D7WNM4_9BACI/132-260
D7WRJ5_9BACI/140-271
D7WXN6_9BACI/126-251
D7X1D4_ECOLX/289-419
D7X1D4_ECOLX/461-592
D7X4C1_ECOLX/126-211
D7X4C2_ECOLX/131-261
D7X645_ECOLX/220-357
D7X645_ECOLX/48-189
D7X6A8_ECOLX/45-177
D7X789_ECOLX/128-258
D7X9A3_ECOLX/124-253
D7XBG6_ECOLX/38-170
D7XC27_ECOLX/33-159
D7XCB5_ECOLX/52-184
D7XIM2_ECOLX/140-267
D7XJD0_ECOLX/289-419
D7XJD0_ECOLX/461-592
D7XJV7_ECOLX/131-261
D7XJV8_ECOLX/114-211
D7XMW3_ECOLX/128-258
D7XN54_ECOLX/45-177
D7XP19_ECOLX/124-253
D7XRL0_ECOLX/220-357
D7XRL0_ECOLX/48-189
D7XRY8_ECOLX/45-171
D7XTI0_ECOLX/137-267
D7XUJ3_ECOLX/38-170
D7XWF2_ECOLX/211-305
D7XWF2_ECOLX/48-175
D7XYD5_ECOLX/289-419
D7XYD5_ECOLX/461-592
D7XZ11_ECOLX/220-357
D7XZ11_ECOLX/48-189
D7Y1G8_ECOLX/124-253
D7Y557_ECOLX/45-177
D7Y5X7_ECOLX/38-170
D7Y656_ECOLX/211-305
D7Y656_ECOLX/48-175
D7Y9S8_ECOLX/128-258
D7YBG4_ECOLX/131-261
D7YBG5_ECOLX/113-211
D7YCX8_ECOLX/140-267
D7YD16_ECOLX/131-261
D7YD17_ECOLX/114-211
D7YGW9_ECOLX/52-184
D7YIM3_ECOLX/38-170
D7YKE8_ECOLX/124-253
D7YLS4_ECOLX/220-357
D7YLS4_ECOLX/48-189
D7YM25_ECOLX/289-419
D7YM25_ECOLX/461-592
D7YNC3_ECOLX/45-177
D7YR15_ECOLX/128-258
D7YTH6_ECOLX/137-263
D7YTT9_ECOLX/52-184
D7YW21_ECOLX/38-170
D7YY30_ECOLX/39-171
D7YYW6_ECOLX/126-211
D7YZ76_ECOLX/128-258
D7Z0G2_ECOLX/289-419
D7Z0G2_ECOLX/461-592
D7Z1J2_ECOLX/126-256
D7Z1J5_ECOLX/32-158
D7Z367_ECOLX/137-267
D7Z470_ECOLX/220-357
D7Z470_ECOLX/48-189
D7Z4D1_ECOLX/45-177
D7Z4V0_ECOLX/5-113
D7Z697_ECOLX/124-253
D7Z788_ECOLX/137-263
D7Z7H2_ECOLX/52-184
D7ZCP5_ECOLX/289-419
D7ZCP5_ECOLX/461-592
D7ZEI8_ECOLX/220-357
D7ZEI8_ECOLX/48-189
D7ZEQ0_ECOLX/45-177
D7ZF12_ECOLX/131-261
D7ZF13_ECOLX/114-211
D7ZIJ1_ECOLX/128-258
D7ZJZ0_ECOLX/126-256
D7ZJZ3_ECOLX/32-158
D7ZL93_ECOLX/124-253
D7ZLU0_ECOLX/38-170
D7ZMK9_ECOLX/39-171
D7ZMW8_ECOLX/128-258
D7ZQC3_ECOLX/131-261
D7ZQC4_ECOLX/113-211
D7ZQV5_ECOLX/220-357
D7ZQV5_ECOLX/48-189
D7ZR52_ECOLX/124-253
D7ZTU8_ECOLX/45-177
D7ZVL9_ECOLX/38-170
D7ZX19_ECOLX/211-305
D7ZX19_ECOLX/48-175
D7ZYY2_ECOLX/52-184
D7ZZN1_ECOLX/137-267
D8A0E2_ECOLX/289-419
D8A0E2_ECOLX/461-592
D8A1P5_ECOLX/52-184
D8A2L6_ECOLX/128-258
D8A2Y9_ECOLX/124-253
D8A450_ECOLX/39-171
D8A7C1_ECOLX/137-264
D8A8I8_ECOLX/32-159
D8A8S9_ECOLX/220-357
D8A8S9_ECOLX/48-189
D8A8Z0_ECOLX/45-177
D8A9A8_ECOLX/137-267
D8AES7_ECOLX/114-211
D8AES8_ECOLX/131-261
D8AG94_ECOLX/289-419
D8AG94_ECOLX/461-592
D8AGP9_ECOLX/38-170
D8AHV7_ECOLX/137-267
D8AIF0_ECOLX/211-305
D8AIF0_ECOLX/48-175
D8AIS2_ECOLX/38-170
D8AJV4_ECOLX/220-357
D8AJV4_ECOLX/48-189
D8ANI7_ECOLX/45-177
D8AT60_ECOLX/289-419
D8AT60_ECOLX/461-592
D8AVC9_ECOLX/124-253
D8AW10_ECOLX/128-258
D8AWF1_ECOLX/114-211
D8AWF2_ECOLX/131-261
D8AYW4_ECOLX/220-357
D8AYW4_ECOLX/48-189
D8AZ36_ECOLX/38-170
D8B1A6_ECOLX/45-177
D8B3J2_ECOLX/124-253
D8B469_ECOLX/211-289
D8B469_ECOLX/48-175
D8B531_ECOLX/114-211
D8B532_ECOLX/131-261
D8B5S2_ECOLX/137-267
D8B932_ECOLX/289-419
D8B932_ECOLX/461-592
D8B988_ECOLX/128-258
D8BBU4_ECOLX/128-258
D8BC76_ECOLX/38-170
D8BDU4_ECOLX/220-357
D8BDU4_ECOLX/48-189
D8BEF5_ECOLX/32-158
D8BEF8_ECOLX/126-256
D8BET5_ECOLX/45-177
D8BGD2_ECOLX/124-253
D8BHR6_ECOLX/289-419
D8BHR6_ECOLX/461-592
D8BMG2_ECOLX/52-184
D8BMR2_ECOLX/137-263
D8BMS3_ECOLX/45-171
D8BNC6_ECOLX/137-267
D8BNX4_ECOLX/39-171
D8BQJ8_ECOLX/126-211
D8BS43_ECOLX/148-278
D8BSB1_ECOLX/52-184
D8BST3_ECOLX/289-419
D8BST3_ECOLX/461-592
D8BT43_ECOLX/137-263
D8BUR7_ECOLX/152-282
D8BW11_ECOLX/204-298
D8BW11_ECOLX/41-168
D8BWR3_ECOLX/131-261
D8BWR4_ECOLX/114-211
D8BYI2_ECOLX/124-253
D8BYY5_ECOLX/45-177
D8BZ48_ECOLX/220-357
D8BZ48_ECOLX/48-189
D8BZR6_ECOLX/38-170
D8C838_ECOLX/126-211
D8CAE9_ECOLX/128-258
D8CAM2_ECOLX/126-256
D8CAM5_ECOLX/32-158
D8CBD2_ECOLX/289-419
D8CBD2_ECOLX/461-592
D8CBH5_ECOLX/52-184
D8CBR2_ECOLX/137-267
D8CCF9_ECOLX/45-177
D8CCL8_ECOLX/220-357
D8CCL8_ECOLX/48-189
D8CCZ1_ECOLX/137-263
D8CGB7_ECOLX/39-171
D8CGQ6_ECOLX/38-170
D8CK08_ECOLX/124-253
D8D0V3_COMTE/318-447
D8D0V3_COMTE/490-621
D8D180_COMTE/128-255
D8D4G3_COMTE/138-264
D8D735_COMTE/126-256
D8D7K4_COMTE/50-181
D8DSY2_PREBR/294-423
D8DSY2_PREBR/467-597
D8DTY7_PREBR/35-123
D8DWH8_PREBR/296-425
D8DWH8_PREBR/469-599
D8DWP5_PREBR/49-182
D8E0A9_PREBR/299-428
D8E0A9_PREBR/472-602
D8E0E0_PREBR/1-60
D8E0E2_PREBR/299-428
D8E0E2_PREBR/472-602
D8E0E5_PREBR/123-208
D8E1H8_ECOLX/38-170
D8E2A6_ECOLX/128-258
D8E2P9_ECOLX/114-211
D8E2Q0_ECOLX/131-261
D8E4Q9_ECOLX/45-170
D8E536_ECOLX/220-357
D8E536_ECOLX/48-189
D8E897_ECOLX/211-305
D8E897_ECOLX/48-175
D8EB06_ECOLX/45-177
D8EC18_ECOLX/124-253
D8ED16_ECOLX/289-419
D8ED16_ECOLX/461-592
D8EGM7_ECOLX/289-419
D8EGM7_ECOLX/461-592
D8EII1_ECOLX/38-170
D8EJP7_ECOLX/124-253
D8EML8_ECOLX/114-211
D8EML9_ECOLX/131-261
D8EN82_ECOLX/45-177
D8ENE7_ECOLX/220-357
D8ENE7_ECOLX/48-189
D8ENP2_ECOLX/128-258
D8EZQ4_9DELT/289-418
D8EZQ4_9DELT/461-588
D8F568_9DELT/34-167
D8FEF9_9DELT/85-222
D8FHZ2_9FIRM/286-424
D8FHZ2_9FIRM/458-585
D8FLC7_LACDE/114-249
D8FLX2_LACDE/287-416
D8FLX2_LACDE/459-583
D8FN49_LACDE/125-255
D8G3R5_9CYAN/320-456
D8G3R5_9CYAN/501-632
D8GBF6_LACCZ/125-257
D8GBQ1_LACCZ/122-252
D8GC76_LACCZ/126-255
D8GCC8_LACCZ/230-326
D8GCC8_LACCZ/55-195
D8GCZ6_LACCZ/31-159
D8GDD7_LACCZ/109-238
D8GDK1_LACCZ/110-238
D8GE03_LACCZ/39-170
D8GE61_LACCZ/114-224
D8GE78_LACCZ/74-191
D8GE79_LACCZ/127-256
D8GFG1_LACCZ/287-414
D8GFG1_LACCZ/459-582
D8GIJ2_CLOLD/288-417
D8GIJ2_CLOLD/460-590
D8GJN4_CLOLD/132-259
D8GR85_CLOLD/130-260
D8GWS7_BACAI/21-151
D8GXM2_BACAI/286-414
D8GXM2_BACAI/456-583
D8H309_BACAI/129-260
D8HDC2_STAAF/287-415
D8HDC2_STAAF/458-584
D8HDQ3_STAAF/126-257
D8HEG5_STAAF/114-242
D8HEJ4_STAAF/125-256
D8HEK2_STAAF/110-240
D8HGJ0_STAAF/32-155
D8HJK2_AMYMU/204-325
D8HJK2_AMYMU/43-170
D8HK83_AMYMU/124-254
D8HNV6_AMYMU/207-341
D8HNV6_AMYMU/42-180
D8I0Q5_AMYMU/292-421
D8I0Q5_AMYMU/464-598
D8I9I0_AMYMU/290-418
D8I9I0_AMYMU/460-590
D8IA11_BRAP9/96-191
D8IAR8_BRAP9/292-415
D8IAR8_BRAP9/459-590
D8ICH2_BRAP9/36-168
D8IGY3_LACFC/290-419
D8IGY3_LACFC/462-587
D8IME7_LACSC/124-254
D8IMW7_LACSC/289-417
D8IMW7_LACSC/461-588
D8INB8_LACSC/119-248
D8IPU3_HERSS/164-286
D8IQ89_HERSS/137-267
D8IR01_HERSS/129-258
D8IRM6_HERSS/140-269
D8ISM3_HERSS/58-190
D8IVI3_HERSS/131-258
D8IVT5_HERSS/285-414
D8IVT5_HERSS/457-588
D8IWY5_HERSS/193-318
D8IWY5_HERSS/33-160
D8J1J3_HERSS/125-254
D8J456_HALJB/287-412
D8J456_HALJB/449-578
D8J5S5_HALJB/290-415
D8J5S5_HALJB/458-585
D8J7Z0_HALJB/289-417
D8J7Z0_HALJB/452-583
D8JKU5_ACISD/286-421
D8JKU5_ACISD/464-595
D8JNE0_ACISD/40-172
D8JTD7_HYPDA/63-195
D8JYK4_HYPDA/286-415
D8JYK4_HYPDA/458-589
D8JZW9_DEHLB/284-406
D8JZW9_DEHLB/446-578
D8K4P1_NITWC/291-421
D8K4P1_NITWC/463-594
D8K9I1_NITWC/46-178
D8KCR8_LACLN/110-239
D8KEJ8_LACLN/103-206
D8KFZ5_LACLN/126-256
D8KG93_LACLN/109-237
D8KG96_LACLN/105-229
D8KGH7_LACLN/106-213
D8KII9_LACLN/33-160
D8KIR4_LACLN/118-246
D8KJ19_LACLN/126-257
D8KJ55_LACLN/104-230
D8KJA7_LACLN/288-417
D8KJA7_LACLN/461-588
D8KNZ1_CORPF/303-431
D8KNZ1_CORPF/475-610
D8LI63_ECTSI/328-456
D8LI63_ECTSI/509-644
D8M4G4_BLAHO/389-516
D8MFG7_LEUGT/37-172
D8MG68_LEUGT/292-421
D8MG68_LEUGT/457-584
D8MGM4_LEUGT/126-256
D8ML32_ERWBE/208-293
D8MMK2_ERWBE/290-420
D8MMK2_ERWBE/462-593
D8MNI2_ERWBE/123-250
D8MS88_ERWBE/129-259
D8MT71_ERWBE/124-253
D8MTG3_ERWBE/38-170
D8MUZ9_ERWBE/40-172
D8MVS9_ERWBE/122-210
D8MVT0_ERWBE/125-255
D8MWE7_ERWBE/129-255
D8MWG0_ERWBE/107-227
D8MXF9_ERWBE/256-378
D8MXK7_ERWBE/45-177
D8MY91_ERWBE/144-271
D8N1N6_RALSO/125-254
D8N2V7_RALSO/137-264
D8N462_RALSO/95-222
D8N4X8_RALSO/146-275
D8N8K5_RALSO/43-175
D8NA18_RALSO/292-421
D8NA18_RALSO/464-595
D8NAA0_RALSO/130-257
D8NE78_RALSO/128-257
D8NF69_RALSO/133-260
D8NJM8_RALSO/146-274
D8NK74_RALSO/162-293
D8NPY9_RALSO/43-175
D8NRA5_RALSO/291-421
D8NRA5_RALSO/464-595
D8NRJ2_RALSO/131-257
D8NU35_RALSO/146-274
D8NUN8_RALSO/162-289
D8NZ65_RALSO/43-175
D8P0H8_RALSO/292-421
D8P0H8_RALSO/464-595
D8P0R7_RALSO/130-257
D8P1D3_RALSO/175-302
D8P5A9_RALSO/125-254
D8P6I7_RALSO/142-269
D8PG79_9BACT/61-193
D8PH84_9BACT/290-419
D8PH84_9BACT/462-593
D8QD65_SCHCM/378-507
D8QD65_SCHCM/550-679
D8QQV8_SELML/43-174
D8R824_SELML/43-174
D8STI3_SELML/367-496
D8STI3_SELML/538-609
D8T582_SELML/367-496
D8T582_SELML/538-671
D8U2W1_VOLCA/354-482
D8U2W1_VOLCA/525-659
D8UR22_9MICC/110-240
D8UR60_9MICC/304-431
D8UR60_9MICC/475-610
D9N5D9_STRPN/286-415
D9N5D9_STRPN/458-585
D9N6N0_STRPN/120-247
D9N8M6_STRPN/228-321
D9N8M6_STRPN/51-193
D9NA19_STRPN/119-235
D9NCT9_STRPN/286-415
D9NCT9_STRPN/458-585
D9NEF3_STRPN/120-247
D9NF96_STRPN/228-321
D9NF96_STRPN/51-193
D9NG52_STRPN/144-260
D9NI83_STRPN/228-321
D9NI83_STRPN/51-193
D9NIZ7_STRPN/286-415
D9NIZ7_STRPN/458-585
D9NJG8_STRPN/120-247
D9NNK2_STRPN/144-260
D9NPP0_STRPN/228-321
D9NPP0_STRPN/51-193
D9NQF3_STRPN/286-415
D9NQF3_STRPN/458-585
D9NS86_STRPN/120-247
D9NV45_STRPN/144-260
D9NWB5_STRPN/120-247
D9NYF6_STRPN/228-321
D9NYF6_STRPN/51-193
D9NYI4_STRPN/286-415
D9NYI4_STRPN/458-585
D9P1F0_STRPN/144-260
D9P4J2_ACTPL/132-262
D9P595_ACTPL/36-168
D9P7G8_ACTPL/289-419
D9P7G8_ACTPL/462-593
D9P987_ACTPL/36-168
D9PCB7_ACTPL/289-419
D9PCB7_ACTPL/462-593
D9PE40_ACTPL/132-262
D9PG52_9ZZZZ/1-61
D9PPJ2_PEPMA/286-414
D9PPJ2_PEPMA/458-589
D9PU43_METTM/32-143
D9PVG9_METTM/280-408
D9PVG9_METTM/441-573
D9PVP6_METTM/33-147
D9PX97_METTM/200-298
D9PX97_METTM/33-162
D9PZM7_ACIS3/293-422
D9PZM7_ACIS3/468-554
D9Q0L5_ACIS3/40-150
D9Q2S4_ACIS3/2-92
D9Q357_ACIS3/273-403
D9Q357_ACIS3/447-568
D9Q3S3_CORP1/303-431
D9Q3S3_CORP1/475-610
D9QBP8_CORP2/300-428
D9QBP8_CORP2/472-607
D9QKH4_BRESC/289-418
D9QKH4_BRESC/461-592
D9QLY5_BRESC/50-182
D9QT95_ACEAZ/289-418
D9QT95_ACEAZ/462-593
D9QTU8_ACEAZ/41-173
D9QW11_MYCMG/129-253
D9QWR9_MYCMG/126-256
D9QYS3_MYCMG/118-243
D9QZS1_CLOSW/128-258
D9R0T6_CLOSW/115-245
D9R150_CLOSW/285-414
D9R150_CLOSW/457-585
D9R1L9_CLOSW/213-304
D9R1L9_CLOSW/42-167
D9R1M3_CLOSW/193-297
D9R1M3_CLOSW/36-153
D9R2Q7_CLOSW/15-118
D9R2Q7_CLOSW/182-275
D9R3Q3_CLOSW/197-289
D9R3Q3_CLOSW/33-158
D9R4E1_CLOSW/131-260
D9R4Q3_CLOSW/124-258
D9R6U0_CLOSW/112-238
D9R6U1_CLOSW/132-246
D9R759_CLOSW/39-165
D9R869_CLOSW/127-257
D9R8A4_CLOSW/113-244
D9R9E5_CLOSW/116-243
D9R9M1_CLOSW/199-314
D9R9M1_CLOSW/36-152
D9R9M5_CLOSW/208-271
D9R9M5_CLOSW/38-163
D9R9N0_CLOSW/196-306
D9R9N0_CLOSW/31-156
D9RAX3_CLOSW/185-280
D9RAX3_CLOSW/20-148
D9RBW1_STAAJ/287-415
D9RBW1_STAAJ/458-584
D9RCH7_STAAJ/125-256
D9RCI6_STAAJ/110-240
D9RCW2_STAAJ/126-257
D9RDL9_STAAJ/114-242
D9REV5_STAAJ/32-156
D9RII6_STAAK/126-257
D9RJQ5_STAAK/114-242
D9RLS4_STAAK/32-155
D9RPB3_STAAK/293-421
D9RPB3_STAAK/464-590
D9RQ89_STAAK/125-256
D9RQ98_STAAK/110-240
D9RS54_PREMB/295-424
D9RS54_PREMB/468-598
D9RU53_PREMB/44-176
D9RZR1_THEOJ/290-417
D9RZR1_THEOJ/461-592
D9S0V4_THEOJ/126-255
D9S2I1_THEOJ/43-145
D9SEM7_GALCS/287-417
D9SEM7_GALCS/460-591
D9SJ44_GALCS/44-176
D9SN18_CLOC7/132-259
D9SPJ1_CLOC7/129-256
D9SPY3_CLOC7/289-417
D9SPY3_CLOC7/462-592
D9SSR6_CLOC7/109-239
D9SWQ7_CLOC7/290-419
D9SWQ7_CLOC7/462-593
D9SZK8_MICAI/31-151
D9T3P3_MICAI/154-284
D9TAT4_MICAI/142-272
D9TCW6_MICAI/208-318
D9TCW6_MICAI/41-169
D9TD91_MICAI/124-258
D9TEY6_MICAI/313-440
D9TEY6_MICAI/485-620
D9TGM7_CALOO/291-419
D9TGM7_CALOO/463-594
D9TIR0_CALOO/42-136
D9TKJ6_CALOO/128-256
D9TQJ3_THETC/33-158
D9TS95_THETC/125-255
D9TSG5_THETC/288-416
D9TSG5_THETC/460-591
D9TTA4_THETC/129-256
D9UAP6_MARHY/290-420
D9UAP6_MARHY/462-593
D9UCJ2_9ACTO/111-242
D9UCJ3_9ACTO/156-252
D9UFP8_9ACTO/149-279
D9URY8_9ACTO/84-176
D9USA1_9ACTO/139-269
D9USA4_9ACTO/291-420
D9USA4_9ACTO/463-598
D9USL7_9ACTO/293-421
D9USL7_9ACTO/463-590
D9UZ38_9ACTO/28-83
D9V147_9ACTO/288-416
D9V147_9ACTO/459-587
D9V3E4_9ACTO/204-325
D9V3E4_9ACTO/44-170
D9V3N3_9ACTO/296-425
D9V3N3_9ACTO/468-601
D9V6D1_9ACTO/163-293
D9VAD0_9ACTO/51-169
D9VN50_9ACTO/32-152
D9VUI3_9ACTO/292-421
D9VUI3_9ACTO/464-599
D9VXE1_9ACTO/292-419
D9VXE1_9ACTO/461-588
D9W9G6_9ACTO/177-241
D9W9G6_9ACTO/35-154
D9WDB8_9ACTO/130-229
D9WDB9_9ACTO/148-279
D9WGC6_9ACTO/210-339
D9WGC6_9ACTO/49-177
D9WNR2_9ACTO/299-427
D9WNR2_9ACTO/469-596
D9WP99_9ACTO/139-272
D9WR55_9ACTO/291-420
D9WR55_9ACTO/463-598
D9X9R4_STRVR/292-420
D9X9R4_STRVR/463-598
D9XAN1_STRVR/31-150
D9XB15_STRVR/291-419
D9XB15_STRVR/461-588
D9XEI1_STRVR/211-340
D9XEI1_STRVR/50-178
D9XEM3_STRVR/155-284
D9XIS1_STRVR/154-285
D9XIS2_STRVR/133-225
D9XSX9_9ACTO/122-222
D9XSY0_9ACTO/152-283
D9XVD8_9ACTO/291-420
D9XVD8_9ACTO/463-598
D9XZ84_9ACTO/291-419
D9XZ84_9ACTO/461-588
D9XZH2_9ACTO/36-157
D9Y284_9ACTO/156-284
D9Y2N7_9BURK/43-175
D9Y4V7_9BURK/287-417
D9Y4V7_9BURK/460-591
D9YAN8_9DELT/291-419
D9YAN8_9DELT/463-588
E0DGY3_9CORY/301-428
E0DGY3_9CORY/472-606
E0DPK9_9RHIZ/53-185
E0DQU8_9RHIZ/149-275
E0DQW6_9RHIZ/143-268
E0DRA9_9RHIZ/286-415
E0DRA9_9RHIZ/458-590
E0DRF9_9RHIZ/135-259
E0DRW2_9RHIZ/200-293
E0DRW2_9RHIZ/39-168
E0DT27_9RHIZ/149-275
E0DT44_9RHIZ/143-268
E0DXH1_9RHIZ/286-415
E0DXH1_9RHIZ/458-590
E0DYJ7_9RHIZ/53-185
E0DZS7_9RHIZ/135-259
E0E2Y1_9FIRM/159-286
E0E4F0_9FIRM/288-416
E0E4F0_9FIRM/460-589
E0E6L1_ACTPL/36-168
E0E7K4_ACTPL/132-262
E0EAD0_ACTPL/289-419
E0EAD0_ACTPL/462-593
E0ECN9_ACTPL/36-168
E0EDH6_ACTPL/132-262
E0EG96_ACTPL/289-419
E0EG96_ACTPL/462-593
E0EIU8_ACTPL/36-168
E0EJP2_ACTPL/132-262
E0EMF5_ACTPL/289-419
E0EMF5_ACTPL/462-593
E0EWG2_ACTPL/36-168
E0EXF8_ACTPL/132-262
E0F073_ACTPL/289-419
E0F073_ACTPL/462-593
E0F2R7_ACTPL/36-168
E0F3L0_ACTPL/132-262
E0F665_ACTPL/36-168
E0F6C1_ACTPL/289-419
E0F6C1_ACTPL/462-593
E0F8W5_ACTPL/36-168
E0F9V9_ACTPL/132-262
E0FCK1_ACTPL/289-419
E0FCK1_ACTPL/462-593
E0FF51_ACTPL/36-168
E0FG00_ACTPL/132-262
E0FIM4_ACTPL/289-419
E0FIM4_ACTPL/462-593
E0FL32_ACTPL/36-168
E0FM19_ACTPL/132-262
E0FPR0_ACTPL/289-419
E0FPR0_ACTPL/462-593
E0FUZ4_9THEO/206-326
E0FUZ4_9THEO/38-166
E0FWR2_9THEO/288-416
E0FWR2_9THEO/460-591
E0FWW0_9THEO/52-188
E0FXV0_9THEO/129-256
E0G051_ENTFA/202-329
E0G051_ENTFA/28-156
E0G052_ENTFA/193-292
E0G052_ENTFA/36-151
E0G1A5_ENTFA/126-256
E0G2A8_ENTFA/131-258
E0G2W7_ENTFA/55-185
E0G351_ENTFA/96-219
E0G3F8_ENTFA/230-339
E0G3F8_ENTFA/54-194
E0G4G0_ENTFA/110-209
E0G593_ENTFA/131-261
E0G5T8_ENTFA/286-415
E0G5T8_ENTFA/459-585
E0G653_ENTFA/130-258
E0G6E8_ENTFA/115-246
E0G6P3_ENTFA/134-263
E0G7F0_ENTFA/126-257
E0G8W1_ENTFA/130-258
E0G9G5_ENTFA/126-257
E0GA52_ENTFA/95-219
E0GB74_ENTFA/55-185
E0GBI0_ENTFA/126-256
E0GC62_ENTFA/110-209
E0GCH5_ENTFA/131-261
E0GCR9_ENTFA/286-415
E0GCR9_ENTFA/459-585
E0GD56_ENTFA/202-329
E0GD56_ENTFA/28-156
E0GD57_ENTFA/193-291
E0GD57_ENTFA/36-151
E0GDI2_ENTFA/230-339
E0GDI2_ENTFA/54-194
E0GFC4_ENTFA/134-263
E0GG31_ENTFA/115-246
E0GGF1_ENTFA/131-258
E0GHP3_ENTFA/131-261
E0GI94_ENTFA/110-209
E0GJR2_ENTFA/55-185
E0GKU1_ENTFA/126-256
E0GL26_ENTFA/230-339
E0GL26_ENTFA/54-194
E0GLH6_ENTFA/193-292
E0GLH6_ENTFA/36-151
E0GLH7_ENTFA/202-329
E0GLH7_ENTFA/28-156
E0GM19_ENTFA/286-415
E0GM19_ENTFA/459-585
E0GM50_ENTFA/130-258
E0GN49_ENTFA/131-258
E0GNK7_ENTFA/134-263
E0GNU4_ENTFA/115-246
E0GPG3_ENTFA/95-219
E0GPY9_ENTFA/126-257
E0GRG1_ENTFA/193-292
E0GRG1_ENTFA/36-151
E0GRG2_ENTFA/202-329
E0GRG2_ENTFA/28-156
E0GRP2_ENTFA/286-415
E0GRP2_ENTFA/459-585
E0GS74_ENTFA/230-339
E0GS74_ENTFA/54-194
E0GUE6_ENTFA/95-219
E0GUT4_ENTFA/130-258
E0GWN4_ENTFA/55-185
E0GWX6_ENTFA/126-256
E0GXC8_ENTFA/131-261
E0GXN9_ENTFA/131-258
E0GYD1_ENTFA/110-209
E0GYJ5_ENTFA/134-263
E0GZ40_ENTFA/116-237
E0H015_ENTFA/126-257
E0H0L3_ENTFA/130-258
E0H279_ENTFA/131-258
E0H3P6_ENTFA/126-257
E0H3W3_ENTFA/286-415
E0H3W3_ENTFA/459-585
E0H445_ENTFA/171-329
E0H445_ENTFA/28-156
E0H446_ENTFA/193-291
E0H446_ENTFA/36-151
E0H4H2_ENTFA/131-261
E0H620_ENTFA/96-219
E0H686_ENTFA/55-185
E0H6I2_ENTFA/126-256
E0H6N8_ENTFA/134-263
E0H7Y7_ENTFA/230-339
E0H7Y7_ENTFA/54-194
E0H8P3_ENTFA/110-209
E0HAH0_ENTFA/95-219
E0HB61_ENTFA/134-265
E0HBD1_ENTFA/130-258
E0HBH1_ENTFA/126-256
E0HBT3_ENTFA/131-261
E0HEL1_ENTFA/230-339
E0HEL1_ENTFA/54-194
E0HFH3_ENTFA/115-246
E0HFR1_ENTFA/134-263
E0HGM5_ENTFA/55-181
E0HGW5_ENTFA/286-415
E0HGW5_ENTFA/459-585
E0HHA4_ENTFA/202-329
E0HHA4_ENTFA/28-156
E0HHA5_ENTFA/193-292
E0HHA5_ENTFA/36-151
E0HHV7_ENTFA/110-209
E0HI16_ENTFA/131-258
E0HIW2_9GAMM/124-253
E0HQQ8_9GAMM/75-207
E0HUP3_9GAMM/198-296
E0HUP3_9GAMM/39-166
E0HUX2_9GAMM/289-419
E0HUX2_9GAMM/461-592
E0HVQ3_9BACT/288-417
E0HVQ3_9BACT/460-591
E0HXX8_9BACT/126-238
E0HYD0_9BACT/118-248
E0HZB4_9BACT/191-286
E0HZB4_9BACT/30-162
E0HZV6_9BACT/94-223
E0I013_9BACT/32-158
E0I027_9BACT/118-211
E0I1Q5_9BACT/206-300
E0I1Q5_9BACT/46-152
E0I6P6_9BACL/126-256
E0I8D3_9BACL/320-447
E0I8D3_9BACL/490-622
E0ID56_9BACL/40-167
E0IM96_9GAMM/198-296
E0IM96_9GAMM/39-166
E0IP93_9GAMM/124-253
E0IQM0_9GAMM/289-419
E0IQM0_9GAMM/461-592
E0IS51_9GAMM/75-207
E0J003_ECOLW/204-298
E0J003_ECOLW/41-168
E0J1J1_ECOLW/114-211
E0J1J2_ECOLW/131-261
E0J2P7_ECOLW/45-177
E0J2V6_ECOLW/220-357
E0J2V6_ECOLW/48-189
E0J2Z7_ECOLW/289-419
E0J2Z7_ECOLW/461-592
E0J4J9_ECOLW/128-258
E0J4W9_ECOLW/124-253
E0J5Q0_ECOLW/38-170
E0J813_RHIME/48-180
E0J8T7_RHIME/133-260
E0J953_RHIME/198-301
E0J953_RHIME/33-158
E0JBW1_RHIME/145-272
E0JG81_RHIME/197-298
E0JG81_RHIME/38-163
E0JGE9_RHIME/196-326
E0JGX7_RHIME/57-187
E0JHF5_RHIME/123-253
E0JHW8_RHIME/138-267
E0JHY9_RHIME/133-262
E0JJ35_RHIME/137-262
E0JKI4_RHIME/110-238
E0JKI4_RHIME/282-414
E0JMN9_RHIME/128-254
E0JP63_RHIME/126-254
E0JQU5_RHIME/1-59
E0JQU5_RHIME/103-235
E0JRF3_RHIME/58-188
E0JS26_RHIME/279-407
E0JS26_RHIME/451-489
E0JTD1_RHIME/133-260
E0JV95_RHIME/1-91
E0JV95_RHIME/135-267
E0JVZ1_RHIME/138-267
E0JW12_RHIME/133-262
E0JXB7_RHIME/145-272
E0K146_RHIME/197-298
E0K146_RHIME/38-163
E0K1J2_RHIME/123-253
E0K2I0_RHIME/137-262
E0K3L8_RHIME/57-187
E0K3U6_RHIME/48-180
E0K5L2_RHIME/196-326
E0K6E6_RHIME/198-301
E0K6E6_RHIME/33-158
E0K8F7_RHIME/128-254
E0K9D4_RHIME/1-91
E0K9D4_RHIME/135-267
E0KFU2_STRVO/296-424
E0KFU2_STRVO/466-593
E0KPQ9_STRVO/141-272
E0KPR0_STRVO/131-234
E0KQK5_STRVO/307-436
E0KQK5_STRVO/479-614
E0KQT2_STRVO/177-238
E0KQT2_STRVO/35-155
E0KS06_STRVO/210-339
E0KS06_STRVO/48-177
E0KU36_STRVO/194-323
E0KZ40_STRVO/220-328
E0KZ40_STRVO/51-189
E0LHM6_SPHCR/287-414
E0LHM6_SPHCR/458-590
E0LI21_SPHCR/54-186
E0LSJ8_9ENTR/32-155
E0LSN4_9ENTR/139-269
E0LUQ8_9ENTR/123-250
E0LV67_9ENTR/129-259
E0LW24_9ENTR/124-253
E0LXC7_9ENTR/44-176
E0LXY2_9ENTR/107-230
E0LY64_9ENTR/129-256
E0M0W3_9ENTR/144-271
E0M186_9ENTR/289-419
E0M186_9ENTR/461-592
E0M2X9_9ENTR/125-255
E0MK64_9RHOB/293-421
E0MK64_9RHOB/464-596
E0MQW8_9RHOB/44-176
E0MVP8_9CORY/310-437
E0MVP8_9CORY/481-615
E0N3A7_9ACTO/174-248
E0N3A7_9ACTO/32-152
E0N5N0_9ACTO/347-474
E0N5N0_9ACTO/518-652
E0N6J3_NEIME/42-174
E0N879_NEIME/123-252
E0NC88_NEIME/292-420
E0NC88_NEIME/464-595
E0NEG6_PEDAC/116-246
E0NEL4_PEDAC/116-236
E0NF72_PEDAC/123-253
E0NH16_PEDAC/52-194
E0NHA6_PEDAC/131-260
E0NHB5_PEDAC/111-212
E0NHB7_PEDAC/124-254
E0NHF2_PEDAC/120-251
E0NHG2_PEDAC/15-146
E0NHG2_PEDAC/183-302
E0NHS9_PEDAC/110-236
E0NI01_PEDAC/191-300
E0NI01_PEDAC/33-152
E0NI02_PEDAC/207-337
E0NI02_PEDAC/34-166
E0NI13_PEDAC/288-418
E0NI13_PEDAC/461-588
E0NIE7_PEDAC/105-234
E0NLA9_9FIRM/313-441
E0NLA9_9FIRM/485-617
E0NPU5_9BACT/45-177
E0NTG5_9BACT/296-425
E0NTG5_9BACT/469-599
E0NWG4_9FIRM/289-418
E0NWG4_9FIRM/465-592
E0NYN2_9FIRM/138-268
E0NZ29_9FIRM/39-171
E0NZD1_9FIRM/109-241
E0P0I7_9FIRM/125-254
E0P1C1_9FIRM/127-257
E0P3V4_STAAU/293-421
E0P3V4_STAAU/464-590
E0P4B9_STAAU/125-256
E0P4C8_STAAU/110-240
E0P688_STAAU/114-242
E0P6K1_STAAU/127-258
E0PAQ7_STAAU/32-155
E0PBG4_STREI/127-256
E0PBU3_STREI/229-361
E0PBU3_STREI/55-194
E0PCZ1_STREI/111-245
E0PD04_STREI/122-212
E0PDD0_STREI/316-445
E0PDD0_STREI/488-588
E0PDZ5_STREI/127-258
E0PEJ5_STREI/126-256
E0PF36_STREI/7-121
E0PF58_STREI/115-244
E0PGN1_STREI/40-170
E0PHG6_STRGY/127-256
E0PI47_STRGY/159-293
E0PJQ1_STRGY/287-416
E0PJQ1_STRGY/459-559
E0PJY5_STRGY/142-271
E0PLI7_STRGY/115-244
E0PM17_STRGY/152-283
E0PNE1_STRMT/228-321
E0PNE1_STRMT/53-193
E0PPB0_STRMT/286-415
E0PPB0_STRMT/459-585
E0PSA5_STRMT/120-247
E0PW78_STRPY/287-416
E0PW78_STRPY/459-587
E0PWX1_STRPY/55-194
E0PXX6_STRPY/121-256
E0PZU5_9STRE/120-247
E0Q191_9STRE/111-239
E0Q192_9STRE/106-232
E0Q351_9STRE/286-415
E0Q351_9STRE/458-585
E0Q422_9STRE/228-321
E0Q422_9STRE/52-193
E0Q862_9BIFI/306-433
E0Q862_9BIFI/478-612
E0Q9H1_9BIFI/33-155
E0QBE1_CAMCO/285-414
E0QBE1_CAMCO/457-542
E0QD85_CAMCO/38-170
E0QI99_9FIRM/304-432
E0QI99_9FIRM/476-607
E0QIT0_9FIRM/143-270
E0QP39_9ACTO/32-151
E0QTE0_9ACTO/344-472
E0QTE0_9ACTO/516-647
E0QUU8_ECOLX/39-171
E0QV79_ECOLX/38-170
E0QXA4_ECOLX/98-183
E0R0G9_ECOLX/124-253
E0R0Q4_ECOLX/128-258
E0R114_ECOLX/126-211
E0R2U5_ECOLX/126-256
E0R2U8_ECOLX/32-158
E0R4P3_ECOLX/137-267
E0R524_ECOLX/289-419
E0R524_ECOLX/461-592
E0R6Y0_ECOLX/45-177
E0R735_ECOLX/220-357
E0R735_ECOLX/48-189
E0R7A1_ECOLX/137-263
E0R7B7_ECOLX/64-196
E0RB02_PAEP6/129-258
E0RC51_PAEP6/125-253
E0RFV8_PAEP6/289-417
E0RFV8_PAEP6/461-593
E0RKZ6_PAEP6/32-157
E0RMJ6_PAEP6/128-255
E0RNG3_SPITD/288-417
E0RNG3_SPITD/459-590
E0RNV8_SPITD/32-159
E0RY47_BUTPB/286-415
E0RY47_BUTPB/458-554
E0RYS8_BUTPB/132-260
E0S193_BUTPB/306-430
E0S193_BUTPB/474-605
E0S2G1_BUTPB/139-269
E0S852_ENCIT/379-507
E0S852_ENCIT/551-680
E0SB88_DICD3/124-253
E0SBF9_DICD3/125-217
E0SCW9_DICD3/128-255
E0SDR7_DICD3/290-420
E0SDR7_DICD3/462-594
E0SHC8_DICD3/45-177
E0SMM2_DICD3/162-289
E0SQG8_IGNAA/35-149
E0SR12_IGNAA/27-151
E0SRX3_IGNAA/301-430
E0SRX3_IGNAA/474-605
E0SSN5_IGNAA/285-415
E0SSN5_IGNAA/459-591
E0SU44_STRZA/228-321
E0SU44_STRZA/51-193
E0SUD4_STRZA/119-235
E0SVC9_STRZA/286-415
E0SVC9_STRZA/458-585
E0SWE0_STRZA/120-247
E0T1M0_EDWTF/125-255
E0T2S6_EDWTF/289-419
E0T2S6_EDWTF/461-592
E0T2U7_EDWTF/128-234
E0T2V7_EDWTF/139-269
E0T4C2_EDWTF/226-361
E0T4C2_EDWTF/52-193
E0T639_EDWTF/124-253
E0T8B8_EDWTF/45-177
E0T9M4_EDWTF/54-193
E0TAN4_EDWTF/38-169
E0TBE7_PARBH/46-175
E0TG17_PARBH/287-416
E0TG17_PARBH/459-593
E0TLC2_MYCHH/124-250
E0TMG1_STRZ6/119-235
E0TPI3_STRZ6/228-321
E0TPI3_STRZ6/51-193
E0TQZ1_STRZ6/286-415
E0TQZ1_STRZ6/458-585
E0TSD6_STRZ6/120-247
E0TVP0_BACPZ/109-239
E0U061_BACPZ/126-257
E0U062_BACPZ/116-215
E0U0S4_BACPZ/188-289
E0U0S4_BACPZ/20-150
E0U2B6_BACPZ/32-157
E0UC89_CYAP2/302-438
E0UC89_CYAP2/483-614
E0UTL6_SULAO/36-168
E0UUR4_SULAO/291-415
E0UUR4_SULAO/463-584
E0VZM8_PEDHC/372-500
E0VZM8_PEDHC/543-674
E0WRT2_9ENTR/72-204
E0WT03_9ENTR/296-426
E0WT03_9ENTR/468-599
E0XR87_9BACT/295-424
E0XR87_9BACT/466-595
E0XWZ3_9RICK/39-169
E0XXU1_9DELT/283-410
E0XXU1_9DELT/454-586
E0XY04_9BACT/293-420
E0XY04_9BACT/464-595
E0XYK9_9BACT/301-430
E0XYK9_9BACT/473-603
E0XYV0_9RICK/38-171
E1CPX2_9GAMM/29-156
E1CRG1_VIBPA/128-258
E1CRG2_VIBPA/111-213
E1CU31_VIBPA/40-172
E1CXL4_VIBPA/289-419
E1CXL4_VIBPA/462-593
E1D3G3_VIBPA/124-253
E1D6K6_VIBPA/128-258
E1D6K7_VIBPA/111-213
E1D6Z5_VIBPA/40-172
E1D8S9_VIBPA/124-253
E1DDE1_VIBPA/289-419
E1DDE1_VIBPA/462-593
E1DJB1_VIBPA/124-253
E1DLX1_VIBPA/289-419
E1DLX1_VIBPA/462-593
E1DQL2_VIBPA/40-172
E1DUE4_VIBPA/128-258
E1DUE5_VIBPA/111-213
E1DYM0_LACRE/290-419
E1DYM0_LACRE/462-587
E1E1T9_STAAU/293-421
E1E1T9_STAAU/464-590
E1E2X5_STAAU/110-240
E1E2Y4_STAAU/125-256
E1E423_STAAU/114-242
E1E4F3_STAAU/127-258
E1E8P3_STAAU/32-155
E1E9T3_VIBPA/130-260
E1E9T3_VIBPA/303-434
E1EE40_VIBPA/128-258
E1EE41_VIBPA/111-213
E1EEV7_VIBPA/40-172
E1EGU9_VIBPA/124-253
E1EPD4_ENTFA/286-415
E1EPD4_ENTFA/459-585
E1EPS9_ENTFA/202-329
E1EPS9_ENTFA/28-156
E1EPT0_ENTFA/193-291
E1EPT0_ENTFA/36-151
E1EQ83_ENTFA/230-339
E1EQ83_ENTFA/54-194
E1EQP8_ENTFA/95-219
E1ES85_ENTFA/126-257
E1ET81_ENTFA/128-258
E1ETF0_ENTFA/109-240
E1ETN6_ENTFA/134-263
E1EU29_ENTFA/110-209
E1EUE2_ENTFA/126-256
E1EUP4_ENTFA/108-234
E1EVC0_ENTFA/211-309
E1EVC0_ENTFA/30-156
E1EVC6_ENTFA/118-246
E1FBK0_9THEO/125-255
E1FE66_9THEO/129-256
E1FFD7_9THEO/288-416
E1FFD7_9THEO/460-591
E1FQY8_LOALO/380-509
E1FQY8_LOALO/551-683
E1GVK8_9BACT/295-424
E1GVK8_9BACT/467-598
E1GWC8_9BACT/43-176
E1H244_STRPN/286-415
E1H244_STRPN/458-585
E1H3F3_STRPN/228-321
E1H3F3_STRPN/51-193
E1H4L5_STRPN/119-235
E1H4Q2_STRPN/120-247
E1HEJ6_MYCTU/300-429
E1HEJ6_MYCTU/472-607
E1HIA2_ECOLX/137-267
E1HJ41_ECOLX/289-419
E1HJ41_ECOLX/461-592
E1HK61_ECOLX/220-357
E1HK61_ECOLX/48-189
E1HKG7_ECOLX/45-177
E1HLK1_ECOLX/38-170
E1HME7_ECOLX/124-253
E1HMV9_ECOLX/211-305
E1HMV9_ECOLX/48-175
E1HTY3_ECOLX/198-328
E1HTY4_ECOLX/109-206
E1HUK2_ECOLX/128-258
E1HVL0_ECOLX/289-419
E1HVL0_ECOLX/461-592
E1HYS8_ECOLX/38-170
E1HZ19_ECOLX/45-177
E1I035_ECOLX/220-357
E1I035_ECOLX/48-189
E1I067_ECOLX/52-184
E1I270_ECOLX/124-253
E1I5E6_ECOLX/131-261
E1I5E7_ECOLX/114-211
E1I8B9_ECOLX/128-258
E1IEC2_9CHLR/293-423
E1IEC2_9CHLR/467-598
E1IL88_ECOLX/220-357
E1IL88_ECOLX/48-189
E1ILF2_ECOLX/45-177
E1IMP7_ECOLX/124-253
E1IN74_ECOLX/128-258
E1INL4_ECOLX/114-211
E1INL5_ECOLX/131-261
E1INV7_ECOLX/211-305
E1INV7_ECOLX/48-175
E1IQD6_ECOLX/38-170
E1IRX9_ECOLX/289-419
E1IRX9_ECOLX/461-592
E1IS87_ECOLX/137-267
E1J0I6_ECOLX/220-357
E1J0I6_ECOLX/48-189
E1J0W4_ECOLX/45-171
E1J1S2_ECOLX/211-305
E1J1S2_ECOLX/48-175
E1J3A8_ECOLX/137-267
E1J3P9_ECOLX/128-258
E1J7Y2_ECOLX/124-253
E1J9B2_ECOLX/140-267
E1JAP5_ECOLX/38-170
E1JBA6_ECOLX/289-419
E1JBA6_ECOLX/461-592
E1JD33_ECOLX/131-261
E1JD34_ECOLX/114-211
E1JEE1_ECOLX/45-177
E1JMJ1_9LACO/124-254
E1JNF0_9LACO/119-248
E1JQ34_9LACO/289-417
E1JQ34_9LACO/461-588
E1JRY9_DESFR/290-418
E1JRY9_DESFR/462-556
E1K542_9EURY/320-446
E1K542_9EURY/488-581
E1K7A9_9EURY/35-109
E1KBQ1_9FIRM/287-415
E1KBQ1_9FIRM/459-590
E1KCB2_9FIRM/44-175
E1KIB8_9FIRM/131-259
E1KSV1_9BACT/295-424
E1KSV1_9BACT/467-598
E1KTS5_9BACT/37-169
E1KWS5_PEPMA/286-414
E1KWS5_PEPMA/458-589
E1L0Z7_9ACTN/110-218
E1L1F8_9ACTN/294-423
E1L1F8_9ACTN/466-598
E1L2A0_9ACTN/130-261
E1L2E0_9ACTN/226-359
E1L2E0_9ACTN/54-193
E1L335_9ACTN/119-247
E1L340_9ACTN/42-173
E1L3X2_9FIRM/292-419
E1L3X2_9FIRM/465-593
E1L5J7_9FIRM/36-168
E1L9S9_9FIRM/292-419
E1L9S9_9FIRM/465-593
E1LE84_9FIRM/36-168
E1LFV3_STRMT/79-208
E1LH94_STRMT/120-247
E1LIB3_STRMT/286-415
E1LIB3_STRMT/458-585
E1LJ24_STRMT/228-320
E1LJ24_STRMT/52-193
E1LLX2_STRMT/120-247
E1LMW9_STRMT/286-415
E1LMW9_STRMT/458-585
E1LNG4_STRMT/228-320
E1LNG4_STRMT/52-193
E1LQB0_STRMT/286-415
E1LQB0_STRMT/458-585
E1LQG2_STRMT/111-241
E1LSZ5_STRMT/228-321
E1LSZ5_STRMT/52-193
E1LTR3_STRMT/120-247
E1M158_STRMT/120-247
E1M2K3_STRMT/228-322
E1M2K3_STRMT/52-193
E1M2Y6_STRMT/286-415
E1M2Y6_STRMT/458-585
E1M5I7_9STRE/92-173
E1M5K2_9STRE/127-256
E1M5K2_9STRE/299-426
E1MB20_9STRE/220-313
E1MB20_9STRE/44-185
E1MFQ5_9ACTO/32-151
E1MGH7_9ACTO/344-472
E1MGH7_9ACTO/516-647
E1MKW0_9GAMM/290-419
E1MKW0_9GAMM/461-592
E1MLJ9_9GAMM/28-156
E1MNJ5_9GAMM/41-173
E1NB24_9BIFI/33-155
E1NCY2_9BIFI/306-433
E1NCY2_9BIFI/478-612
E1NEX7_9LACO/111-249
E1NFH0_9LACO/227-314
E1NFH0_9LACO/51-201
E1NGI9_9LACO/287-416
E1NGI9_9LACO/459-585
E1NI72_9LACO/287-416
E1NI72_9LACO/459-585
E1NJZ1_9LACO/2-140
E1NMW1_9LACO/287-416
E1NMW1_9LACO/459-586
E1NQV5_9LACO/111-249
E1NR35_9LACO/111-249
E1NTN2_9LACO/192-321
E1NTN2_9LACO/364-490
E1NVL2_9LACO/111-249
E1NVZ1_9LACO/287-416
E1NVZ1_9LACO/459-585
E1NYG9_9LACO/227-314
E1NYG9_9LACO/51-201
E1NZU1_NEILA/123-252
E1P0F0_NEILA/292-420
E1P0F0_NEILA/464-595
E1P3H2_NEILA/40-172
E1P731_ECOAB/128-258
E1P830_ECOAB/289-419
E1P830_ECOAB/461-592
E1P8Q5_ECOAB/38-170
E1P906_ECOAB/32-158
E1P909_ECOAB/126-256
E1P9R5_ECOAB/39-171
E1PCD5_ECOAB/52-184
E1PCK1_ECOAB/137-267
E1PD28_ECOAB/124-253
E1PDB3_ECOAB/137-263
E1PEY8_ECOAB/220-357
E1PEY8_ECOAB/48-189
E1PFT0_ECOAB/45-177
E1PG98_ECOAB/98-183
E1PJT1_ECOAB/126-211
E1PLA5_PANVC/38-170
E1PLC4_PANVC/38-170
E1PLP0_CAMJM/285-414
E1PLP0_CAMJM/457-575
E1PM51_CAMJM/36-168
E1PRP9_MYCFJ/129-257
E1PSN7_MYCFJ/127-240
E1PSS2_MYCFJ/125-250
E1PUC3_HELPT/280-409
E1PUC3_HELPT/456-575
E1PXW3_HELPT/44-176
E1PY82_HELPM/280-409
E1PY82_HELPM/456-575
E1Q1Z5_HELPM/44-176
E1Q4H1_HELPP/44-176
E1Q508_HELPP/280-409
E1Q508_HELPP/456-576
E1Q9C3_HELPC/44-176
E1Q9V0_HELPC/280-409
E1Q9V0_HELPC/456-575
E1QGF6_DESB2/292-421
E1QGF6_DESB2/464-595
E1QLP2_DESB2/42-174
E1QQ49_VULDI/40-151
E1QR66_VULDI/85-131
E1QV06_VULDI/289-418
E1QV06_VULDI/462-594
E1QWL4_OLSUV/191-300
E1QWL4_OLSUV/33-150
E1QY31_OLSUV/294-423
E1QY31_OLSUV/466-598
E1QYW9_OLSUV/223-340
E1QYW9_OLSUV/46-178
E1QYX1_OLSUV/213-291
E1QYY7_OLSUV/126-253
E1QZC6_OLSUV/36-117
E1R0X7_SPISS/231-361
E1R0X7_SPISS/56-193
E1R143_SPISS/127-257
E1R455_SPISS/45-170
E1R4N1_SPISS/127-255
E1R6Q2_SPISS/127-256
E1R745_SPISS/125-255
E1R746_SPISS/202-328
E1R746_SPISS/49-172
E1R7E6_SPISS/88-166
E1R7I3_SPISS/125-254
E1R7U4_SPISS/290-418
E1R7U4_SPISS/460-591
E1R8Z9_SPISS/124-254
E1R9W0_SPISS/33-159
E1RB42_SPISS/128-256
E1RBX3_SPISS/130-256
E1RC55_SPISS/45-166
E1RE47_METP4/36-169
E1RER8_METP4/36-142
E1RL21_XYLFG/207-296
E1RL21_XYLFG/51-175
E1RP42_XYLFG/293-418
E1RP42_XYLFG/462-592
E1RRX9_XYLFG/49-181
E1RUQ2_ECOUM/98-183
E1RV10_ECOUM/289-419
E1RV10_ECOUM/461-592
E1RVV9_ECOUM/45-177
E1RW14_ECOUM/220-357
E1RW14_ECOUM/48-189
E1RWK6_ECOUM/32-158
E1RXM6_ECOUM/137-263
E1RYK0_ECOUM/64-196
E1RYR4_ECOUM/124-253
E1RZA3_ECOUM/137-267
E1S092_ECOUM/39-171
E1S1A5_ECOUM/38-170
E1S3R7_ECOUM/128-258
E1S4P6_ECOUM/114-211
E1S6E8_HELP9/44-176
E1S6H1_HELP9/280-409
E1S6H1_HELP9/456-575
E1SB82_PANVC/125-255
E1SC47_PANVC/44-176
E1SCX3_PANVC/107-230
E1SEH6_PANVC/123-250
E1SFZ7_PANVC/124-253
E1SG27_PANVC/126-253
E1SHG8_PANVC/150-277
E1SJE7_PANVC/289-419
E1SJE7_PANVC/461-592
E1SMC6_FERBD/40-172
E1SR44_FERBD/290-420
E1SR44_FERBD/462-593
E1SSW8_FERBD/197-294
E1SSW8_FERBD/39-165
E1STQ6_FERBD/124-253
E1SZ39_THESX/288-416
E1SZ39_THESX/460-591
E1T2C0_THESX/129-256
E1T2P2_THESX/125-255
E1T4D7_BURSG/146-273
E1T6G6_BURSG/195-320
E1T6G6_BURSG/34-163
E1T6J8_BURSG/60-192
E1T709_BURSG/140-269
E1T725_BURSG/132-261
E1T8Y3_BURSG/123-252
E1TB13_BURSG/465-594
E1TBZ8_BURSG/285-414
E1TBZ8_BURSG/457-588
E1TFQ5_BURSG/291-421
E1TFQ5_BURSG/464-595
E1TFR5_BURSG/129-256
E1TIJ3_BURSG/127-257
E1TLG7_LACPS/289-418
E1TLG7_LACPS/461-588
E1TND4_LACPS/135-265
E1TNL3_LACPS/128-264
E1TS26_LACPS/107-236
E1TSP3_LACPS/43-172
E1TSW7_LACPS/104-234
E1TT17_LACPS/107-234
E1TU15_LACPS/117-249
E1U317_PIG/362-491
E1U317_PIG/533-664
E1U318_PIG/380-509
E1U318_PIG/551-682
E1U867_LACCA/95-224
E1U879_LACCA/76-206
E1U892_LACCA/93-222
E1U8A5_LACCA/77-207
E1U8J0_LISML/36-165
E1U9R8_LISML/191-306
E1U9R8_LISML/35-153
E1U9R9_LISML/206-297
E1U9R9_LISML/35-166
E1UBT0_LISML/127-258
E1UBW4_LISML/114-240
E1UC01_LISML/107-235
E1UC27_LISML/115-244
E1UDK9_LISML/40-172
E1UDN7_LISML/108-238
E1UE93_LISML/285-414
E1UE93_LISML/457-584
E1UK27_BACAS/112-214
E1UKH2_BACAS/286-415
E1UKH2_BACAS/456-583
E1UKV0_BACAS/32-161
E1ULT4_BACAS/107-234
E1UNS2_BACAS/109-234
E1UPT6_BACAS/188-289
E1UPT6_BACAS/22-151
E1UR65_BACAS/130-260
E1V4P7_HALED/196-289
E1V4P7_HALED/39-164
E1V752_HALED/123-253
E1V7T4_HALED/127-256
E1V8W3_HALED/147-270
E1V9H8_HALED/44-176
E1VBG5_HALED/139-266
E1VCE1_HALED/126-255
E1VCE9_HALED/290-420
E1VCE9_HALED/462-593
E1VFM2_9GAMM/293-418
E1VFM2_9GAMM/460-591
E1VHC6_9GAMM/40-172
E1VTD2_ARTAR/46-170
E1VY26_ARTAR/299-427
E1VY26_ARTAR/471-605
E1W1D5_HAEP3/132-262
E1W3N6_HAEP3/289-419
E1W3N6_HAEP3/462-593
E1W3W8_HAEP3/140-270
E1W591_HAEP3/36-168
E1W7F7_SALTS/139-269
E1W973_SALTS/188-288
E1W973_SALTS/19-151
E1W974_SALTS/28-156
E1WA08_SALTS/32-137
E1WA83_SALTS/38-170
E1WAV2_SALTS/144-272
E1WB73_SALTS/6-166
E1WB74_SALTS/215-296
E1WB74_SALTS/33-151
E1WD31_SALTS/185-290
E1WD31_SALTS/20-125
E1WDT7_SALTS/289-419
E1WDT7_SALTS/461-592
E1WGC7_SALTS/124-253
E1WI98_SALTS/45-177
E1WJ46_SALTS/112-210
E1WJ47_SALTS/128-258
E1WK12_BACF6/36-170
E1WKL7_BACF6/131-219
E1X2T1_BACMS/302-429
E1X2T1_BACMS/470-598
E1X552_BACMS/50-182
E1X973_HAEI1/132-262
E1XA62_HAEI1/289-419
E1XA62_HAEI1/462-593
E1XCB6_STRZO/120-247
E1XE14_STRZO/228-321
E1XE14_STRZO/51-193
E1XEJ0_STRZO/286-415
E1XEJ0_STRZO/458-585
E1XHB1_STRZN/228-321
E1XHB1_STRZN/51-193
E1XHU0_STRZN/286-415
E1XHU0_STRZN/458-585
E1XJB5_STRZN/141-257
E1XL80_STRZN/120-247
E1XNV2_STRZI/228-321
E1XNV2_STRZI/51-193
E1XPB3_STRZI/286-415
E1XPB3_STRZI/458-585
E1XQQ9_STRZI/144-260
E1XRR8_STRZI/48-178
E1XSJ6_STRZI/120-247
E1XVD9_LEGPN/36-168
E1XY45_LEGPN/291-420
E1XY45_LEGPN/457-587
E1YE25_9DELT/594-731
E1YIJ5_9DELT/34-167
E1YZK4_9BACE/40-171
E1ZJJ3_9CHLO/60-192
E1ZKU7_9CHLO/201-325
E2A4F8_9HYME/116-210
E2AQI6_9HYME/1046-1177
E2AQI6_9HYME/875-1004
E2BPW7_9HYME/380-509
E2BPW7_9HYME/551-682
E2CBS3_9RHOB/144-274
E2CCT7_9RHOB/287-416
E2CCT7_9RHOB/459-591
E2CJ60_9RHOB/56-189
E2CRE5_9RHOB/124-254
E2CRF8_9RHOB/117-212
E2CRG0_9RHOB/204-301
E2CRG0_9RHOB/42-170
E2CSS1_9RHOB/125-253
E2JQW6_ECO57/128-258
E2JRM4_ECO57/220-357
E2JRM4_ECO57/48-189
E2JSH6_ECO57/45-177
E2JT81_ECO57/289-419
E2JT81_ECO57/461-592
E2JTR9_ECO57/38-170
E2JW00_ECO57/204-298
E2JW00_ECO57/41-168
E2K025_ECO57/131-261
E2K026_ECO57/126-211
E2K157_ECO57/137-263
E2K382_ECO57/124-253
E2K5S6_ECO57/128-258
E2K6C0_ECO57/220-357
E2K6C0_ECO57/48-189
E2K6V7_ECO57/45-177
E2K7H0_ECO57/289-419
E2K7H0_ECO57/461-592
E2K7W1_ECO57/38-170
E2K8Z5_ECO57/204-298
E2K8Z5_ECO57/41-168
E2KC40_ECO57/131-261
E2KC41_ECO57/126-211
E2KCS0_ECO57/137-263
E2KJG0_ECO57/124-253
E2KLP4_ECO57/204-298
E2KLP4_ECO57/41-168
E2KP21_ECO57/289-419
E2KP21_ECO57/461-592
E2KQ46_ECO57/131-261
E2KQ47_ECO57/126-211
E2KRM0_ECO57/128-258
E2KSK2_ECO57/38-170
E2KV78_ECO57/137-263
E2KW22_ECO57/220-357
E2KW22_ECO57/48-189
E2KWP6_ECO57/45-177
E2LQ52_MONPE/233-361
E2M762_PSESM/40-172
E2MC50_PSESM/128-257
E2MCF7_PSESM/290-420
E2MCF7_PSESM/463-594
E2MCK5_PSESM/124-253
E2ME30_PSESM/155-282
E2MF94_PSESM/123-251
E2MPG1_FRANO/290-420
E2MPG1_FRANO/463-595
E2MQR5_FRANO/197-322
E2MQR5_FRANO/35-164
E2MR51_FRANO/41-172
E2MUK6_9CORY/299-428
E2MUK6_9CORY/474-603
E2MZD1_CAPSP/292-420
E2MZD1_CAPSP/465-596
E2N0M6_CAPSP/39-171
E2NAP5_9BACE/119-209
E2NBP7_9BACE/84-219
E2NIJ7_9BACE/229-357
E2NIJ7_9BACE/65-193
E2NKZ8_9BACE/311-440
E2NKZ8_9BACE/483-614
E2NNL9_9FIRM/129-258
E2NNN7_9FIRM/132-260
E2NNR3_9FIRM/127-238
E2NP33_9FIRM/37-164
E2NP34_9FIRM/194-311
E2NP34_9FIRM/35-154
E2NP55_9FIRM/135-265
E2NPA6_9FIRM/127-258
E2NPY6_9FIRM/108-213
E2NQB3_9FIRM/145-275
E2NQW9_9FIRM/128-258
E2NRF5_9FIRM/106-233
E2NRG0_9FIRM/106-228
E2NRI6_9FIRM/112-242
E2NRZ2_9FIRM/41-173
E2NS36_9FIRM/124-242
E2NS89_9FIRM/125-254
E2NSA5_9FIRM/127-257
E2NTG3_9FIRM/140-269
E2NTY3_9FIRM/315-444
E2NTY3_9FIRM/483-613
E2NVN6_9FIRM/124-219
E2NVN7_9FIRM/131-261
E2NVS8_9FIRM/122-252
E2NWQ3_9FIRM/125-255
E2NY48_PASHA/36-168
E2P063_PASHA/122-212
E2P0P3_PASHA/141-271
E2P0T4_PASHA/290-420
E2P0T4_PASHA/463-594
E2P3R3_PASHA/131-261
E2P533_PASHA/36-168
E2P701_PASHA/131-261
E2P7I7_PASHA/290-420
E2P7I7_PASHA/463-594
E2P7M9_PASHA/141-271
E2PA31_PASHA/122-212
E2PCS7_NEIPO/67-199
E2PH64_NEIPO/292-420
E2PH64_NEIPO/464-595
E2PIQ3_NEIPO/123-252
E2PKD3_9RHIZ/101-227
E2PLK0_9RHIZ/53-185
E2PML2_9RHIZ/200-293
E2PML2_9RHIZ/39-168
E2PN46_9RHIZ/107-231
E2PN92_9RHIZ/286-415
E2PN92_9RHIZ/458-590
E2PYZ6_STRCL/30-148
E2PZ17_STRCL/115-246
E2Q5F9_STRCL/191-320
E2Q5F9_STRCL/29-157
E2Q789_STRCL/152-281
E2QDV6_ECOLX/52-184
E2QEH6_ECOLX/220-357
E2QEH6_ECOLX/48-189
E2QHR7_ECOLX/289-419
E2QHR7_ECOLX/461-592
E2QI07_ECOLX/36-162
E2QI10_ECOLX/126-256
E2QJY2_ECOLX/137-267
E2QN57_ECOLX/124-253
E2QNK0_ECOLX/32-155
E2QPR2_ECOLX/126-211
E2QQ21_ECOLX/128-258
E2QQF6_ECOLX/38-170
E2QQT2_ECOLX/39-171
E2RUC6_9BACT/113-205
E2S2Q7_9CORY/300-427
E2S2Q7_9CORY/471-605
E2S6M4_9CORY/133-258
E2SG44_9ACTO/310-438
E2SG44_9ACTO/482-616
E2SI51_9FIRM/42-173
E2SIH3_9FIRM/112-242
E2SIH8_9FIRM/126-256
E2SKK1_9FIRM/32-156
E2SMB8_9FIRM/286-414
E2SMB8_9FIRM/457-588
E2SNT4_9FIRM/140-264
E2SNX6_9FIRM/229-360
E2SNX6_9FIRM/54-194
E2SP33_9FIRM/128-253
E2SP74_9FIRM/36-160
E2SPA1_9FIRM/40-172
E2SPC5_9FIRM/195-319
E2SPC5_9FIRM/33-156
E2SPF9_9FIRM/114-242
E2SPK3_9FIRM/37-165
E2SQK6_9FIRM/194-309
E2SQK6_9FIRM/36-153
E2SQR9_9FIRM/93-222
E2SQU8_9FIRM/30-146
E2SQV5_9FIRM/32-157
E2SQW0_9FIRM/111-237
E2SRF9_9FIRM/114-242
E2SRL4_9FIRM/35-163
E2SSV4_9RALS/133-262
E2SUC4_9RALS/144-271
E2SVY8_9RALS/44-175
E2SWI8_9RALS/292-421
E2SWI8_9RALS/464-595
E2SWS3_9RALS/131-258
E2SXV7_9RALS/129-258
E2T2A2_9RALS/148-276
E2T5F3_9RALS/323-452
E2T5F3_9RALS/495-626
E2TGP8_MYCTU/300-429
E2TGP8_MYCTU/472-607
E2TRS4_MYCTU/300-429
E2TRS4_MYCTU/472-607
E2U3G2_MYCTU/300-429
E2U3G2_MYCTU/472-607
E2UF94_MYCTU/300-429
E2UF94_MYCTU/472-607
E2UR99_MYCTU/300-429
E2UR99_MYCTU/472-607
E2V2K1_MYCTU/300-429
E2V2K1_MYCTU/472-607
E2VDR3_MYCTU/300-429
E2VDR3_MYCTU/472-607
E2VMT2_MYCTU/300-429
E2VMT2_MYCTU/472-607
E2VZE9_MYCTU/300-429
E2VZE9_MYCTU/472-607
E2WAK5_MYCTU/300-429
E2WAK5_MYCTU/472-607
E2WML9_MYCTU/301-430
E2WML9_MYCTU/473-608
E2WQ14_ECOLX/1-107
E2WVZ1_ECOLX/289-419
E2WVZ1_ECOLX/461-592
E2WX29_ECOLX/211-305
E2WX29_ECOLX/48-175
E2WXJ1_ECOLX/45-177
E2WXQ2_ECOLX/38-170
E2WY24_ECOLX/220-357
E2WY24_ECOLX/48-189
E2WZF3_ECOLX/128-258
E2WZU1_ECOLX/114-211
E2WZU2_ECOLX/131-261
E2X294_ECOLX/137-267
E2X4X0_SHIDY/289-419
E2X4X0_SHIDY/461-592
E2X5L1_SHIDY/128-258
E2X6L4_SHIDY/126-211
E2X6L5_SHIDY/131-261
E2X7Z7_SHIDY/45-177
E2X9Y0_SHIDY/38-170
E2XE98_SHIDY/1-80
E2XIJ3_SHIDY/2-90
E2XLN6_PSEFL/40-172
E2XQX8_PSEFL/155-282
E2XX82_PSEFL/128-257
E2XXM5_PSEFL/197-303
E2XXM5_PSEFL/39-163
E2XY06_PSEFL/122-251
E2Y069_PSEFL/124-253
E2Y0B7_PSEFL/289-419
E2Y0B7_PSEFL/462-593
E2Y0Y4_ENTFA/230-339
E2Y0Y4_ENTFA/54-194
E2Y1N5_ENTFA/286-415
E2Y1N5_ENTFA/459-585
E2Y216_ENTFA/130-258
E2Y246_ENTFA/202-329
E2Y246_ENTFA/28-156
E2Y247_ENTFA/193-292
E2Y247_ENTFA/36-151
E2Y3P7_ENTFA/95-219
E2Y3X7_ENTFA/55-185
E2Y483_ENTFA/126-256
E2Y586_ENTFA/131-258
E2Y6Y5_ENTFA/110-209
E2Y756_ENTFA/115-246
E2Y7E2_ENTFA/134-263
E2Y861_ENTFA/126-257
E2Y8S6_ENTFA/131-261
E2YA43_ENTFA/110-209
E2YAM4_ENTFA/126-257
E2YB26_ENTFA/55-185
E2YD23_ENTFA/230-339
E2YD23_ENTFA/54-194
E2YDL9_ENTFA/193-291
E2YDL9_ENTFA/36-151
E2YDM0_ENTFA/201-329
E2YDM0_ENTFA/28-156
E2YDT7_ENTFA/286-415
E2YDT7_ENTFA/459-585
E2YE36_ENTFA/131-261
E2YEE0_ENTFA/134-263
E2YES4_ENTFA/30-154
E2YET0_ENTFA/42-166
E2YET7_ENTFA/43-168
E2YGF5_ENTFA/126-256
E2YGW6_ENTFA/131-258
E2YHD3_ENTFA/95-219
E2YII8_ENTFA/110-209
E2YJ08_ENTFA/126-257
E2YJP1_ENTFA/55-185
E2YJV6_ENTFA/95-219
E2YK86_ENTFA/131-261
E2YKK4_ENTFA/134-263
E2YND1_ENTFA/230-339
E2YND1_ENTFA/54-194
E2YPE1_ENTFA/43-168
E2YPE8_ENTFA/42-166
E2YPF4_ENTFA/30-154
E2YPQ8_ENTFA/126-256
E2YQ09_ENTFA/286-415
E2YQ09_ENTFA/459-585
E2YQ87_ENTFA/201-329
E2YQ87_ENTFA/28-156
E2YQ88_ENTFA/193-291
E2YQ88_ENTFA/36-151
E2YRG7_ENTFA/131-258
E2YSL3_ENTFA/96-219
E2YT40_ENTFA/193-292
E2YT40_ENTFA/36-151
E2YT41_ENTFA/202-329
E2YT41_ENTFA/28-156
E2YTH4_ENTFA/286-415
E2YTH4_ENTFA/459-585
E2YU73_ENTFA/131-258
E2YUL0_ENTFA/230-339
E2YUL0_ENTFA/54-194
E2YXF6_ENTFA/110-209
E2YYW0_ENTFA/130-258
E2YYZ0_ENTFA/126-256
E2YZ98_ENTFA/55-185
E2YZT3_ENTFA/126-257
E2Z0C3_ENTFA/115-246
E2Z0L8_ENTFA/134-263
E2Z0Z9_ENTFA/131-261
E2Z2K3_ENTFA/131-261
E2Z2V3_ENTFA/126-257
E2Z3H5_ENTFA/95-219
E2Z3T3_ENTFA/126-256
E2Z420_ENTFA/110-209
E2Z4U1_ENTFA/55-185
E2Z5I9_ENTFA/286-415
E2Z5I9_ENTFA/459-585
E2Z5R7_ENTFA/202-329
E2Z5R7_ENTFA/28-156
E2Z5R8_ENTFA/193-292
E2Z5R8_ENTFA/36-151
E2Z6V0_ENTFA/131-258
E2Z874_ENTFA/230-339
E2Z874_ENTFA/54-194
E2Z938_ENTFA/134-263
E2Z9V5_9FIRM/35-168
E2ZBW0_9FIRM/290-418
E2ZBW0_9FIRM/465-592
E2ZCZ8_9FIRM/129-256
E2ZH33_9FIRM/292-420
E2ZH33_9FIRM/464-594
E2ZK88_9FIRM/152-282
E2ZLG2_9FIRM/126-255
E2ZT62_PSEAE/42-174
E2ZWR6_PSEAE/125-254
E2ZYK6_PSEAE/197-300
E2ZYK6_PSEAE/38-165
E3A4R8_PSEAE/290-420
E3A4R8_PSEAE/463-594
E3A4W9_PSEAE/131-255
E3A540_PSEAE/124-253
E3ARE9_9SPHI/34-166
E3AZ99_9SPHI/86-191
E3B203_9SPHI/291-420
E3B203_9SPHI/463-594
E3B4J1_9SPHI/105-207
E3B7P4_9MICO/293-421
E3B7P4_9MICO/465-600
E3BG77_9VIBR/38-170
E3BKW1_9VIBR/124-253
E3BLX1_9VIBR/289-419
E3BLX1_9VIBR/461-592
E3BSV8_9LACO/287-416
E3BSV8_9LACO/459-585
E3BSZ4_9LACO/111-249
E3BV99_9LACO/111-249
E3BVI6_9LACO/227-314
E3BVI6_9LACO/51-201
E3BVS3_9LACO/287-416
E3BVS3_9LACO/459-586
E3BYA5_9LACO/287-416
E3BYA5_9LACO/459-585
E3BYD6_9LACO/111-249
E3C2T8_9LACO/111-249
E3C3H7_9LACO/287-416
E3C3H7_9LACO/459-585
E3C945_9LACO/118-248
E3C9T6_9LACO/290-418
E3C9T6_9LACO/462-587
E3CC58_STRPA/120-236
E3CC81_STRPA/228-323
E3CC81_STRPA/53-193
E3CE64_STRPA/113-241
E3CE65_STRPA/106-177
E3CF09_STRPA/286-415
E3CF09_STRPA/458-585
E3CGZ7_STRDO/286-415
E3CGZ7_STRDO/458-586
E3CPL6_STRVE/286-415
E3CPL6_STRVE/458-585
E3CW78_9BACT/55-186
E3CWS0_9BACT/206-296
E3CWS0_9BACT/42-162
E3CWV4_9BACT/127-257
E3CYF5_9BACT/131-258
E3CYS4_9BACT/289-417
E3CYS4_9BACT/460-591
E3D170_NEIM7/67-199
E3D512_NEIM7/292-420
E3D512_NEIM7/464-595
E3D5Y3_NEIM7/123-252
E3D7M9_GARV3/31-137
E3DAB2_GARV3/310-438
E3DAB2_GARV3/483-617
E3DAY8_ERWSE/289-419
E3DAY8_ERWSE/461-592
E3DBL5_ERWSE/110-210
E3DBL6_ERWSE/125-255
E3DDS2_ERWSE/45-177
E3DFE6_ERWSE/38-170
E3DI80_ERWSE/123-250
E3DJC3_ERWSE/144-271
E3DMW1_HALPG/128-258
E3DN07_HALPG/48-181
E3DNB8_HALPG/115-239
E3DNI5_HALPG/227-362
E3DNI5_HALPG/52-193
E3DPK8_HALPG/290-417
E3DPK8_HALPG/462-592
E3DS96_BACA1/109-234
E3DSU8_BACA1/126-257
E3DSU9_BACA1/121-214
E3DSV7_BACA1/286-415
E3DSV7_BACA1/456-583
E3DU93_BACA1/188-291
E3DU93_BACA1/20-151
E3DUJ6_BACA1/32-157
E3E5Z8_PAEPS/129-258
E3E644_PAEPS/128-254
E3EBJ4_PAEPS/289-417
E3EBJ4_PAEPS/461-593
E3EC01_PAEPS/32-157
E3ECT5_PAEPS/125-253
E3EE32_PAEPS/197-318
E3EE32_PAEPS/33-159
E3EI76_PAEPS/17-146
E3EI76_PAEPS/182-285
E3EIQ6_PAEPS/184-304
E3EIQ6_PAEPS/19-145
E3EM16_BIFBS/1-100
E3EP80_BIFBS/132-262
E3EWZ8_KETVY/130-257
E3EX89_KETVY/1-88
E3EZ79_KETVY/283-410
E3EZ79_KETVY/454-586
E3F016_KETVY/45-176
E3F432_KETVY/200-323
E3F432_KETVY/42-167
E3F7K5_CORP9/303-431
E3F7K5_CORP9/475-610
E3FMW5_STIAD/211-300
E3FMW5_STIAD/50-179
E3G0V3_ENTCS/45-177
E3G1C7_ENTCS/118-247
E3G1M9_ENTCS/222-357
E3G1M9_ENTCS/48-189
E3G3M1_ENTCS/124-253
E3G4X7_ENTCS/109-234
E3G5Q0_ENTCS/289-419
E3G5Q0_ENTCS/461-592
E3G5S4_ENTCS/120-249
E3G611_ENTCS/137-256
E3G6G8_ENTCS/38-170
E3G7L2_ENTCS/32-145
E3G7W2_ENTCS/128-258
E3G8P4_ENTCS/140-267
E3GAM2_ENTCS/129-259
E3GHB4_EUBLK/132-262
E3GHC3_EUBLK/126-256
E3GIK9_EUBLK/288-417
E3GIK9_EUBLK/460-591
E3GKS6_EUBLK/109-242
E3GKS7_EUBLK/110-224
E3GP02_EUBLK/151-278
E3GR17_EUBLK/119-245
E3GRS8_HAEI2/289-419
E3GRS8_HAEI2/462-593
E3GTJ4_HAEI2/132-262
E3GU46_HAEI2/62-194
E3GWH9_METFV/32-153
E3GWJ2_METFV/282-410
E3GWJ2_METFV/444-575
E3GWR1_METFV/33-145
E3GX60_METFV/197-289
E3GX60_METFV/33-161
E3H5C8_ROTDC/110-240
E3H5N1_ROTDC/304-431
E3H5N1_ROTDC/475-610
E3H7N2_ILYPC/130-257
E3H8Q7_ILYPC/36-168
E3H9C7_ILYPC/288-417
E3H9C7_ILYPC/460-591
E3HE43_ILYPC/102-223
E3HHT6_ACHXA/161-279
E3HK00_ACHXA/128-257
E3HK53_ACHXA/127-254
E3HLZ5_ACHXA/127-255
E3HMS3_ACHXA/45-177
E3HN85_ACHXA/122-252
E3HQI3_ACHXA/133-265
E3HQQ4_ACHXA/289-419
E3HQQ4_ACHXA/462-593
E3HTH3_ACHXA/132-261
E3I155_RHOVT/288-415
E3I155_RHOVT/458-589
E3I3J1_RHOVT/203-294
E3I3J1_RHOVT/43-171
E3I5Y1_RHOVT/65-197
E3I9L0_GEOS0/286-415
E3I9L0_GEOS0/456-583
E3IA68_GEOS0/107-233
E3ID96_GEOS0/34-159
E3IG91_GEOS0/110-241
E3IGN5_GEOS0/106-210
E3IGN6_GEOS0/130-261
E3IMS6_DESVR/43-176
E3IQV7_DESVR/290-418
E3IQV7_DESVR/462-586
E3IY91_FRASU/152-279
E3J0X9_FRASU/53-144
E3J1P4_FRASU/292-420
E3J1P4_FRASU/465-591
E3J379_FRASU/316-444
E3J379_FRASU/488-623
E3JA11_FRASU/32-160
E3JDE0_FRASU/176-237
E3JJF9_BUCAJ/291-421
E3JJF9_BUCAJ/463-592
E3LAS8_PUCGT/384-513
E3LAS8_PUCGT/555-687
E3LF53_CAERE/392-521
E3LF53_CAERE/563-694
E3PAF6_ECOH1/124-253
E3PD09_ECOH1/137-267
E3PF28_ECOH1/131-261
E3PF29_ECOH1/114-211
E3PGA5_ECOH1/128-258
E3PHL5_ECOH1/38-170
E3PK48_ECOH1/220-357
E3PK48_ECOH1/48-189
E3PKP5_ECOH1/45-177
E3PLH9_ECOH1/204-298
E3PLH9_ECOH1/41-168
E3PNS8_ECOH1/289-419
E3PNS8_ECOH1/461-592
E3PRT6_CLOSD/133-260
E3PW09_CLOSD/288-416
E3PW09_CLOSD/460-591
E3PY10_CLOSD/191-306
E3PY10_CLOSD/33-153
E3Q6E5_COLGM/379-508
E3Q6E5_COLGM/551-681
E3QDQ1_COLGM/115-253
E3QKX1_COLGM/101-238
E3R1Z0_9LACO/115-247
E3R4F6_9LACO/108-244
E3R5A8_9LACO/126-256
E3R741_9LACO/122-253
E3R773_9LACO/287-416
E3R773_9LACO/459-583
E3R7Y5_9LACO/123-255
E3R8K5_9LACO/227-314
E3R8K5_9LACO/52-192
E3RB52_9LACO/287-416
E3RB52_9LACO/459-583
E3RBY4_9LACO/118-246
E3RBY8_9LACO/75-194
E3RQI9_PYRTT/89-227
E3RYG1_PYRTT/374-503
E3RYG1_PYRTT/545-675
E3T535_9VIRU/191-323
E3USI1_ENTFC/94-208
E3USM7_ENTFC/117-246
E3UT30_ENTFC/227-323
E3UT30_ENTFC/55-194
E3VZB3_MIMIV/292-420
E3VZB3_MIMIV/463-589
E3WJV1_ANODA/1825-1954
E3WJV1_ANODA/1996-2127
E3XIC0_ECOLX/39-171
E3XJX5_ECOLX/128-258
E3XKB3_ECOLX/38-170
E3XKK3_ECOLX/137-267
E3XP68_ECOLX/124-253
E3XQL4_ECOLX/126-211
E3XRP0_ECOLX/289-419
E3XRP0_ECOLX/461-592
E3XTA8_ECOLX/45-177
E3XTG5_ECOLX/220-357
E3XTG5_ECOLX/48-189
E3XTS6_ECOLX/137-263
E3XVY2_ECOLX/126-256
E3XVY5_ECOLX/32-158
E3XXR7_SHIFL/131-261
E3XXR8_SHIFL/109-206
E3XY86_SHIFL/128-258
E3XYU9_SHIFL/124-253
E3Y4V3_SHIFL/45-177
E3Y5M5_SHIFL/1-122
E3Y797_SHIFL/289-419
E3Y797_SHIFL/461-592
E3Y8C2_SHIFL/211-305
E3Y8C2_SHIFL/48-175
E3YBG3_LISMO/41-135
E3YD93_LISMO/108-238
E3YDX9_LISMO/285-414
E3YDY0_LISMO/1-93
E3YHX6_LISMO/191-306
E3YHX6_LISMO/33-153
E3YHY9_LISMO/35-165
E3YK22_LISMO/1-49
E3YKY4_9LIST/36-165
E3YMJ3_9LIST/108-238
E3YN51_9LIST/285-414
E3YN51_9LIST/457-584
E3YRT8_9LIST/206-327
E3YRT8_9LIST/35-165
E3YTQ0_9LIST/8-139
E3YTX9_9LIST/107-235
E3YW34_LISIN/40-172
E3YW64_LISIN/108-238
E3YWV2_LISIN/285-414
E3Z0S3_LISIN/191-306
E3Z0S3_LISIN/33-153
E3Z0S4_LISIN/206-303
E3Z0S4_LISIN/33-166
E3Z2S4_LISIN/123-254
E3Z4W1_LISIN/40-172
E3Z515_LISIN/108-238
E3Z5I9_LISIN/285-414
E3Z5I9_LISIN/457-584
E3Z997_LISIN/191-305
E3Z997_LISIN/33-153
E3Z998_LISIN/206-327
E3Z998_LISIN/33-168
E3ZB53_LISIN/128-259
E3ZB93_LISIN/114-238
E3ZBC9_LISIN/120-248
E3ZBW8_LISIV/35-167
E3ZBX4_LISIV/118-249
E3ZDC3_LISIV/141-265
E3ZDC9_LISIV/108-238
E3ZE24_LISIV/285-414
E3ZE25_LISIV/1-99
E3ZGF0_LISIV/113-225
E3ZH50_LISIV/123-210
E3ZH51_LISIV/142-273
E3ZI62_LISIV/191-304
E3ZI62_LISIV/35-153
E3ZK50_LISIV/1-113
E3ZKD4_LISIV/107-235
E3ZL12_LISSE/118-249
E3ZLB0_LISSE/135-268
E3ZMD8_LISSE/39-172
E3ZMH0_LISSE/115-239
E3ZMH9_LISSE/92-222
E3ZN74_LISSE/285-414
E3ZN74_LISSE/457-584
E3ZR59_LISSE/126-210
E3ZR60_LISSE/127-258
E3ZS56_LISSE/191-304
E3ZS56_LISSE/35-153
E3ZS57_LISSE/203-309
E3ZS57_LISSE/30-159
E3ZU28_LISSE/127-258
E3ZWB0_LISSE/39-110
E3ZWD5_LISSE/130-254
E3ZWE6_LISSE/108-238
E3ZX23_LISSE/285-414
E3ZX24_LISSE/1-101
E3ZZY8_LISSE/126-210
E3ZZY9_LISSE/127-258
E4A0Y9_LISSE/191-304
E4A0Y9_LISSE/35-153
E4A0Z0_LISSE/206-312
E4A0Z0_LISSE/33-162
E4A305_LISSE/127-258
E4A390_LISSE/107-235
E4A5U3_PROAC/291-419
E4A5U3_PROAC/464-598
E4A6Q0_PROAC/162-267
E4A9A8_PROAC/135-265
E4ABX2_PROAC/118-213
E4ABX4_PROAC/2-90
E4AGS5_PROAC/187-282
E4AH79_PROAC/291-419
E4AH79_PROAC/464-598
E4ANW1_PROAC/135-265
E4APQ4_PROAC/291-419
E4APQ4_PROAC/464-598
E4AQ43_PROAC/162-267
E4ARG4_PROAC/291-419
E4ARG4_PROAC/464-598
E4ARZ2_PROAC/162-267
E4AUX5_PROAC/135-265
E4B1Y0_PROAC/162-267
E4B2C2_PROAC/291-419
E4B2C2_PROAC/464-598
E4B4F0_PROAC/135-265
E4B905_PROAC/291-419
E4B905_PROAC/464-598
E4B9E7_PROAC/162-267
E4BBE0_PROAC/135-265
E4BDR0_PROAC/118-213
E4BDR2_PROAC/2-90
E4BIH7_PROAC/291-419
E4BIH7_PROAC/464-598
E4BJ77_PROAC/187-282
E4BMD7_PROAC/162-267
E4BQI4_PROAC/135-265
E4BTI3_PROAC/291-419
E4BTI3_PROAC/464-598
E4BZX3_PROAC/135-265
E4C0P2_PROAC/291-419
E4C0P2_PROAC/464-598
E4C180_PROAC/162-267
E4C232_PROAC/162-267
E4C7Q1_PROAC/135-265
E4C872_PROAC/291-419
E4C872_PROAC/464-598
E4CBW8_PROAC/162-267
E4CDQ3_PROAC/135-265
E4CFB4_PROAC/291-419
E4CFB4_PROAC/464-598
E4CKU1_PROAC/135-265
E4CMF9_PROAC/291-419
E4CMF9_PROAC/464-598
E4CMY1_PROAC/162-267
E4CSZ7_PROAC/135-265
E4CUG5_PROAC/167-267
E4CUS7_PROAC/291-419
E4CUS7_PROAC/464-598
E4CZH8_PROAC/291-419
E4CZH8_PROAC/464-598
E4CZX6_PROAC/162-267
E4D1Q9_PROAC/135-265
E4D680_PROAC/162-267
E4D6M2_PROAC/291-419
E4D6M2_PROAC/464-598
E4D7T6_PROAC/135-265
E4DB52_PROAC/162-267
E4DDJ8_PROAC/135-265
E4DEY5_PROAC/291-419
E4DEY5_PROAC/464-598
E4DIZ2_PROAC/291-419
E4DIZ2_PROAC/464-598
E4DK91_PROAC/135-265
E4DPC8_PROAC/162-267
E4DPL7_PROAC/291-419
E4DPL7_PROAC/464-598
E4DQ83_PROAC/162-267
E4DSL9_PROAC/135-265
E4E1M9_PROAC/135-265
E4E383_PROAC/162-267
E4E3M6_PROAC/291-419
E4E3M6_PROAC/464-598
E4E4W2_PROAC/162-267
E4E5A7_PROAC/291-419
E4E5A7_PROAC/464-598
E4E8A1_PROAC/135-265
E4EHJ9_PROAC/135-265
E4EIH8_PROAC/291-419
E4EIH8_PROAC/464-598
E4EIX1_PROAC/162-267
E4EIX8_PROAC/162-267
E4ENU4_PROAC/291-419
E4ENU4_PROAC/464-598
E4EQC7_PROAC/135-265
E4EV66_PROAC/162-267
E4EX85_PROAC/135-265
E4EXW8_PROAC/291-419
E4EXW8_PROAC/464-598
E4F0L8_PROAC/162-267
E4F0V4_PROAC/291-419
E4F0V4_PROAC/464-598
E4F3Y3_PROAC/135-265
E4F9W1_PROAC/135-265
E4FC80_PROAC/162-267
E4FCS7_PROAC/291-419
E4FCS7_PROAC/464-598
E4FDH3_PROAC/291-419
E4FDH3_PROAC/464-598
E4FFZ0_PROAC/162-267
E4FJW7_PROAC/135-265
E4FPK9_PROAC/291-419
E4FPK9_PROAC/464-598
E4FQ24_PROAC/162-267
E4FS27_PROAC/135-265
E4FXX4_PROAC/135-265
E4FZI1_PROAC/162-267
E4FZX3_PROAC/291-419
E4FZX3_PROAC/464-598
E4G3Y9_PROAC/135-265
E4G536_PROAC/291-419
E4G536_PROAC/464-598
E4G5I1_PROAC/162-267
E4GAZ0_PROAC/135-265
E4GE10_PROAC/291-419
E4GE10_PROAC/464-598
E4GEF1_PROAC/162-267
E4GER7_PROAC/162-267
E4GG24_PROAC/135-265
E4GLK1_PROAC/291-419
E4GLK1_PROAC/464-598
E4GQ58_PROAC/291-419
E4GQ58_PROAC/464-598
E4GS37_PROAC/162-267
E4GSV6_PROAC/135-265
E4GUT9_PROAC/162-267
E4GX94_PROAC/135-265
E4H1S4_PROAC/291-419
E4H1S4_PROAC/464-598
E4H5Q5_PROAC/162-267
E4H651_PROAC/291-419
E4H651_PROAC/464-598
E4H7D8_PROAC/135-265
E4HBN2_PROAC/135-265
E4HFP9_PROAC/162-267
E4HFY7_PROAC/291-419
E4HFY7_PROAC/464-598
E4HHL0_PROAC/291-419
E4HHL0_PROAC/464-598
E4HNU0_PROAC/2-90
E4HNU2_PROAC/136-230
E4HPC5_PROAC/187-282
E4HQC8_PROAC/162-267
E4HQR6_PROAC/291-419
E4HQR6_PROAC/464-598
E4HSY4_PROAC/135-265
E4I159_PROAC/135-265
E4I3X9_PROAC/291-419
E4I3X9_PROAC/464-598
E4I4C5_PROAC/162-267
E4I5E8_ENTFC/141-271
E4I7U7_ENTFC/108-214
E4I9I2_ENTFC/129-258
E4IAF7_ENTFC/127-257
E4IAU1_ENTFC/326-455
E4IAU1_ENTFC/498-625
E4IBD0_ENTFC/190-296
E4IBD0_ENTFC/24-150
E4IC31_ENTFC/117-239
E4IC50_ENTFC/193-293
E4IC50_ENTFC/30-155
E4IC51_ENTFC/202-329
E4IC51_ENTFC/29-156
E4ICW4_ENTFC/127-257
E4ID79_ENTFC/190-296
E4ID79_ENTFC/24-150
E4IFM5_ENTFC/202-329
E4IFM5_ENTFC/29-156
E4IFM6_ENTFC/193-293
E4IFM6_ENTFC/30-155
E4IGZ8_ENTFC/326-455
E4IGZ8_ENTFC/498-625
E4IHG7_ENTFC/117-239
E4IHV7_ENTFC/129-258
E4II65_ENTFC/129-259
E4II87_ENTFC/127-257
E4IIF2_ENTFC/108-214
E4IJR9_ENTFC/127-257
E4IMF3_ENTFC/108-214
E4IML2_ENTFC/193-293
E4IML2_ENTFC/30-155
E4IML3_ENTFC/202-329
E4IML3_ENTFC/29-156
E4IPR4_ENTFC/129-258
E4IPW6_ENTFC/127-257
E4IQW4_ENTFC/141-271
E4IQZ9_ENTFC/326-455
E4IQZ9_ENTFC/498-625
E4IRB0_ENTFC/127-257
E4IUL0_ENTFC/239-367
E4IUL0_ENTFC/62-201
E4IUL7_ENTFC/117-191
E4IV69_ENTFC/193-293
E4IV69_ENTFC/30-155
E4IV70_ENTFC/202-329
E4IV70_ENTFC/29-156
E4IVP3_ENTFC/326-455
E4IVP3_ENTFC/498-625
E4IVS3_ENTFC/141-271
E4IWY4_ENTFC/129-258
E4IY76_ENTFC/108-214
E4IZV5_ENTFC/117-239
E4J1L0_ENTFC/127-257
E4J2H1_ENTFC/127-257
E4J3K7_ENTFC/190-296
E4J3K7_ENTFC/24-150
E4J522_ENTFC/129-258
E4J6I3_ENTFC/326-455
E4J6I3_ENTFC/498-625
E4J6L4_ENTFC/190-296
E4J6L4_ENTFC/24-150
E4J7A8_ENTFC/202-329
E4J7A8_ENTFC/29-156
E4J7A9_ENTFC/193-293
E4J7A9_ENTFC/30-155
E4J8F4_ENTFC/129-259
E4J8H1_ENTFC/108-214
E4J9N7_ENTFC/127-257
E4JBU0_ENTFC/127-257
E4JBW0_ENTFC/117-239
E4JDD7_ENTFC/13-139
E4JDD7_ENTFC/180-285
E4JE56_ENTFC/326-455
E4JE56_ENTFC/498-625
E4JFB4_ENTFC/141-271
E4JFL1_ENTFC/127-257
E4JG21_ENTFC/36-143
E4JG97_ENTFC/108-214
E4JH55_ENTFC/193-293
E4JH55_ENTFC/30-155
E4JH56_ENTFC/202-329
E4JH56_ENTFC/29-156
E4JIE1_ENTFC/129-258
E4JIE7_ENTFC/215-310
E4JIE7_ENTFC/51-176
E4JJ93_ENTFC/127-257
E4JJA8_ENTFC/117-239
E4JJG0_ENTFC/227-323
E4JJG0_ENTFC/55-194
E4JJJ6_ENTFC/190-296
E4JJJ6_ENTFC/24-150
E4JLH1_ENTFC/117-246
E4K3A1_9FIRM/128-256
E4K5C4_9FIRM/291-419
E4K5C4_9FIRM/463-594
E4K997_9FIRM/42-145
E4KN44_9LACT/116-245
E4KQA7_9LACT/287-415
E4KQA7_9LACT/455-580
E4KR31_9LACT/124-253
E4KRI7_9LACT/117-247
E4L0D0_9FIRM/288-416
E4L0D0_9FIRM/460-591
E4L2V6_9STRE/122-258
E4L356_9STRE/228-327
E4L356_9STRE/51-193
E4L3I2_9STRE/287-416
E4L3I2_9STRE/459-587
E4L9X0_9FIRM/36-168
E4LAE8_9FIRM/289-417
E4LAE8_9FIRM/460-590
E4LE73_9FIRM/292-419
E4LE73_9FIRM/465-593
E4LGA2_9FIRM/36-168
E4LIC2_9FIRM/129-259
E4LIM7_9FIRM/41-173
E4LJ73_9FIRM/289-418
E4LJ73_9FIRM/465-592
E4LLP9_9FIRM/110-241
E4LMZ5_9FIRM/33-138
E4LSG6_9CLOT/37-150
E4LTG5_9CLOT/113-243
E4LTJ2_9CLOT/138-266
E4LTT7_9CLOT/112-242
E4LTY9_9CLOT/286-414
E4LTY9_9CLOT/457-588
E4LVH7_9CLOT/126-256
E4LVN9_9CLOT/114-242
E4LVU6_9CLOT/205-301
E4LVU6_9CLOT/36-163
E4LW09_9CLOT/42-173
E4LW27_9CLOT/226-347
E4LW27_9CLOT/46-178
E4LWA6_9CLOT/114-242
E4LXU2_9CLOT/32-156
E4LY47_9CLOT/40-172
E4LYC5_9CLOT/130-255
E4LYJ1_9CLOT/226-358
E4LYJ1_9CLOT/52-192
E4LYQ5_9CLOT/111-236
E4LYR9_9CLOT/34-166
E4M092_9CLOT/192-303
E4M092_9CLOT/34-150
E4M1P8_9FIRM/128-254
E4M209_9FIRM/76-169
E4M4T1_9FIRM/26-144
E4M6C2_9FIRM/290-418
E4M6C2_9FIRM/464-592
E4M7D0_9BACT/110-208
E4MEB3_9BACT/42-174
E4MF82_9BACT/294-423
E4MF82_9BACT/466-597
E4MG93_9FIRM/131-259
E4MLV9_9FIRM/302-431
E4MLV9_9FIRM/474-605
E4MPF2_CAPOC/39-171
E4MV37_CAPOC/292-420
E4MV37_CAPOC/465-596
E4N2B1_KITSK/143-234
E4N650_KITSK/296-425
E4N650_KITSK/467-596
E4NCK4_KITSK/278-407
E4NCK4_KITSK/450-585
E4NFA4_KITSK/34-153
E4NFK5_KITSK/130-214
E4NFK7_KITSK/132-262
E4NGT8_KITSK/206-335
E4NGT8_KITSK/44-174
E4NWE0_HALBP/288-416
E4NWE0_HALBP/458-587
E4NXY7_BIFBP/132-262
E4P1A0_BIFBP/98-153
E4P232_ECO8N/126-211
E4P2C9_ECO8N/289-419
E4P2C9_ECO8N/461-592
E4P3I6_ECO8N/128-258
E4P3S2_ECO8N/32-158
E4P3S5_ECO8N/126-256
E4P4H5_ECO8N/38-170
E4P660_ECO8N/39-171
E4P786_ECO8N/64-196
E4P7A9_ECO8N/137-267
E4P8V3_ECO8N/137-263
E4P9L4_ECO8N/124-253
E4P9U2_ECO8N/220-357
E4P9U2_ECO8N/48-189
E4PAM3_ECO8N/45-177
E4PB99_ECO8N/32-155
E4PF64_MARAH/140-269
E4PHD9_MARAH/290-420
E4PHD9_MARAH/462-593
E4PHR3_MARAH/42-173
E4PS31_MARAH/295-422
E4PS31_MARAH/465-596
E4PSN3_MYCLG/118-242
E4PT11_MYCLG/129-253
E4PTN0_MYCLG/126-256
E4Q0P5_MYCBG/126-256
E4Q1E1_CALOW/128-256
E4Q4B6_CALOW/43-136
E4Q678_CALOW/291-419
E4Q678_CALOW/463-594
E4Q9W8_CALH1/201-306
E4Q9W8_CALH1/36-164
E4QAN6_CALH1/291-419
E4QAN6_CALH1/463-594
E4QAU4_CALH1/128-256
E4QEC8_CALH1/42-145
E4QQ24_METS6/289-418
E4QQ24_METS6/461-592
E4QQ48_METS6/48-180
E4QQI4_METS6/28-155
E4QTL2_MYCH1/127-257
E4QVR2_HAEI6/289-419
E4QVR2_HAEI6/462-593
E4QXF5_HAEI6/132-262
E4QYU7_HAEI6/62-194
E4QZT3_BIFLM/132-262
E4QZY5_BIFLM/288-415
E4QZY5_BIFLM/460-594
E4R5U0_PSEPB/40-172
E4R6G0_PSEPB/128-257
E4R8J4_PSEPB/124-253
E4R8N0_PSEPB/290-420
E4R8N0_PSEPB/463-594
E4R912_PSEPB/128-254
E4RDQ3_PSEPB/36-168
E4RJ77_HALSL/289-416
E4RJ77_HALSL/461-592
E4RJX8_HALSL/47-179
E4RPH2_HALSL/100-222
E4RVU6_LEAB4/291-420
E4RVU6_LEAB4/463-594
E4RWS7_LEAB4/42-174
E4S7B1_CALKI/291-419
E4S7B1_CALKI/463-594
E4S9X7_CALKI/42-145
E4SBW3_CALK2/128-256
E4SCF9_CALK2/201-324
E4SCF9_CALK2/35-164
E4SD79_CALK2/291-419
E4SD79_CALK2/463-594
E4SGH6_CALK2/42-145
E4SLU6_LACAR/287-416
E4SLU6_LACAR/459-583
E4SM13_LACAR/103-228
E4SMH5_LACAR/115-248
E4SMN2_LACAR/114-255
E4SU78_STRTN/286-415
E4SU78_STRTN/458-585
E4SWX2_LACDN/287-416
E4SWX2_LACDN/459-583
E4SXE9_LACDN/114-249
E4T2L0_PALPW/293-422
E4T2L0_PALPW/466-596
E4T533_PALPW/36-168
E4T7Z6_PALPW/126-208
E4TB41_RIEAD/38-171
E4TDE0_RIEAD/296-425
E4TDE0_RIEAD/469-600
E4TEJ7_CALNY/288-416
E4TEJ7_CALNY/459-590
E4TK67_CALNY/36-168
E4TRY6_MARTH/37-169
E4TTW9_MARTH/105-205
E4TUC0_MARTH/291-420
E4TUC0_MARTH/463-594
E4TXA8_SULKY/38-170
E4U0V0_SULKY/287-416
E4U0V0_SULKY/462-585
E4U4Z5_OCEP5/193-291
E4U4Z5_OCEP5/36-161
E4U611_OCEP5/128-256
E4U6P7_OCEP5/284-413
E4U6P7_OCEP5/456-587
E4U6S7_OCEP5/108-209
E4UDB7_LIBSC/286-415
E4UDB7_LIBSC/459-591
E4UDQ8_LIBSC/42-174
E4UWS3_ARTGP/373-430
E4UWS3_ARTGP/482-611
E4V7H1_BIFBI/132-262
E4V991_BIFBI/167-224
E4VHQ5_9HELI/282-410
E4VHQ5_9HELI/456-579
E4VIT7_9HELI/39-172
E4VVZ7_BACFR/130-219
E4VWQ7_BACFR/36-170
E4WKR6_RHOE1/296-425
E4WKR6_RHOE1/468-603
E4WR48_OIKDI/326-455
E4WR48_OIKDI/496-629
E4X2N2_OIKDI/354-483
E4X2N2_OIKDI/525-657
E4Y6B3_OIKDI/326-455
E4Y6B3_OIKDI/496-629
E4Z9Q5_NEIL0/292-420
E4Z9Q5_NEIL0/464-595
E4ZBC6_NEIL0/40-172
E4ZCS4_NEIL0/123-252
E4ZG12_LEPMC/152-282
E4ZG12_LEPMC/2-110
E4ZXL5_LEPMC/251-389
E5AH82_CHLPS/41-173
E5AIQ8_CHLPS/290-419
E5AIQ8_CHLPS/461-592
E5ALA7_BURRH/285-414
E5ALA7_BURRH/457-588
E5ALS7_BURRH/131-259
E5ALU6_BURRH/51-183
E5AM44_BURRH/180-309
E5ATD9_BURRH/679-808
E5B0Y5_ERWAM/46-178
E5B2K7_ERWAM/123-250
E5B7N8_ERWAM/108-210
E5B7N9_ERWAM/125-255
E5B905_ERWAM/37-170
E5BAA6_ERWAM/144-271
E5BAU6_ERWAM/289-419
E5BAU6_ERWAM/461-592
E5BDI6_9FUSO/129-255
E5BED9_9FUSO/39-172
E5BFT9_9FUSO/129-259
E5BGF9_9FUSO/125-251
E5BGZ8_9FUSO/290-419
E5BGZ8_9FUSO/454-585
E5BL40_9FUSO/300-426
E5BL40_9FUSO/461-592
E5BLJ5_9FUSO/129-259
E5BME8_9FUSO/39-171
E5BMQ6_9FUSO/128-254
E5BPR6_9FUSO/132-258
E5BPS6_9FUSO/121-249
E5BPW7_9FUSO/130-254
E5BSN9_9FUSO/109-217
E5BTP6_9FUSO/288-417
E5BTP6_9FUSO/460-591
E5BTU3_9FUSO/40-172
E5BVC7_9FUSO/383-513
E5BXE2_9FUSO/128-255
E5BYB3_9FUSO/40-180
E5BYZ1_9FUSO/39-172
E5BZU2_9FUSO/129-255
E5C122_9FUSO/290-419
E5C122_9FUSO/454-585
E5C306_9FUSO/129-259
E5C993_9BACE/119-206
E5CAC3_9BACE/35-170
E5CF62_9BACE/294-423
E5CF62_9BACE/467-597
E5CIT4_STAHO/114-242
E5CK07_STAHO/110-241
E5CK16_STAHO/125-256
E5CKD6_STAHO/287-415
E5CKD6_STAHO/457-584
E5CLE9_STAHO/40-163
E5CPL4_9STAP/32-154
E5CTQ0_9STAP/287-415
E5CTQ0_9STAP/458-584
E5CVZ6_9STAP/112-209
E5CVZ8_9STAP/128-259
E5CW07_9STAP/110-240
E5E465_9CAUD/45-180
E5EPL9_9CAUD/44-180
E5EYK6_9CAUD/48-180
E5QR14_STAAH/293-421
E5QR14_STAAH/464-590
E5QTJ7_STAAH/32-156
E5QTN8_STAAH/114-242
E5QUB5_STAAH/127-258
E5QXI4_STAAH/110-240
E5QXJ3_STAAH/125-256
E5R0N9_ARTGP/101-240
E5R661_STAAG/126-257
E5R6Z2_STAAG/114-242
E5R874_STAAG/32-155
E5R9P1_STAAG/287-415
E5R9P1_STAAG/458-584
E5RAK6_STAAG/125-256
E5RAL5_STAAG/110-240
E5S0W7_TRISP/407-536
E5S0W7_TRISP/578-709
E5TD61_STAAU/127-258
E5TD91_STAAU/114-242
E5TF19_STAAU/32-156
E5TG74_STAAU/125-256
E5TG84_STAAU/110-240
E5THL2_STAAU/287-415
E5THL2_STAAU/458-584
E5TJ60_STAAU/126-257
E5TJG0_STAAU/110-240
E5TJG9_STAAU/125-256
E5TK12_STAAU/114-242
E5TPA3_STAAU/32-155
E5TQH5_STAAU/287-415
E5TQH5_STAAU/458-584
E5TUE6_STAAU/126-257
E5TUK5_STAAU/114-242
E5TVJ1_STAAU/110-240
E5TVK0_STAAU/125-256
E5TY20_STAAU/32-155
E5TZ26_STAAU/287-415
E5TZ26_STAAU/458-584
E5UAT4_ALCXX/7-132
E5UBC5_ALCXX/134-263
E5UBL9_ALCXX/289-419
E5UBL9_ALCXX/462-593
E5UEB0_ALCXX/127-255
E5UF10_ALCXX/132-261
E5UGJ9_ALCXX/45-177
E5UHC5_NEIMU/123-252
E5UK56_NEIMU/292-420
E5UK56_NEIMU/464-595
E5UL32_NEIMU/40-172
E5UNJ9_9BACE/35-168
E5UWZ8_9BACE/294-423
E5UWZ8_9BACE/466-597
E5V4J8_9BACL/286-416
E5V4J8_9BACL/457-583
E5V688_9BACE/36-170
E5V7Q7_9BACE/119-208
E5VBP7_9BACE/294-423
E5VBP7_9BACE/466-592
E5VDH7_9BACE/36-167
E5VDI8_9BACE/1-57
E5VGG0_9FIRM/286-415
E5VGG0_9FIRM/458-589
E5VH94_9FIRM/32-155
E5VJ06_9FIRM/31-145
E5VJQ5_9FIRM/124-255
E5VJY7_9FIRM/57-138
E5VKT5_9FIRM/118-225
E5VLF6_9FIRM/123-229
E5VM65_9FIRM/7-100
E5VPC8_9FIRM/128-258
E5VR31_9FIRM/26-154
E5VR58_9FIRM/286-428
E5VR58_9FIRM/458-588
E5VRU5_9FIRM/110-235
E5VRV2_9FIRM/32-163
E5VTR8_9FIRM/32-155
E5VUQ2_9FIRM/31-140
E5VUW6_9FIRM/110-242
E5VUW7_9FIRM/109-242
E5VVE8_9FIRM/209-292
E5VVE8_9FIRM/38-167
E5VVE9_9FIRM/199-301
E5VVE9_9FIRM/35-159
E5VWD5_9FIRM/128-258
E5VY61_9FIRM/32-150
E5VYJ1_9FIRM/111-239
E5VZT9_9BACI/32-157
E5W5N5_9BACI/112-235
E5W852_9BACI/120-249
E5WBP2_9BACI/286-415
E5WBP2_9BACI/456-583
E5WBQ0_9BACI/106-213
E5WBQ1_9BACI/126-257
E5WCB0_9BACI/224-360
E5WCB0_9BACI/51-191
E5WDX9_9BACI/130-256
E5WGT3_9BACI/29-135
E5WKH9_9BACI/107-233
E5WLP4_9BACI/127-254
E5WQ70_9BACI/126-250
E5WR85_9BACI/124-255
E5WSK4_9BACI/286-415
E5WSK4_9BACI/456-583
E5WVN9_9BACE/86-175
E5WWB3_9BACE/36-170
E5X3G7_9BACE/294-423
E5X3G7_9BACE/466-597
E5XAR5_9ACTN/290-418
E5XAR5_9ACTN/461-592
E5XDF3_9FIRM/228-362
E5XDF3_9FIRM/53-193
E5XEE0_9FIRM/134-262
E5XFV8_9FIRM/196-314
E5XFV8_9FIRM/24-136
E5XI01_9FIRM/292-421
E5XI01_9FIRM/464-595
E5XIE0_9FIRM/197-281
E5XIE0_9FIRM/35-158
E5XJG8_9FIRM/126-254
E5XQL2_9ACTO/294-423
E5XQL2_9ACTO/466-599
E5XTA2_9ACTO/202-330
E5XTA2_9ACTO/40-168
E5XYD6_9BIFI/306-433
E5XYD6_9BIFI/478-612
E5Y153_9BIFI/128-258
E5Y7Y3_BILWA/292-418
E5Y7Y3_BILWA/462-556
E5YA32_BILWA/53-185
E5YAY7_BILWA/46-178
E5YDR6_9ENTR/52-191
E5YEE2_9ENTR/124-253
E5YHA0_9ENTR/106-213
E5YJ81_9ENTR/53-183
E5YKY9_9ENTR/139-269
E5YL06_9ENTR/45-177
E5YLG9_9ENTR/100-214
E5YLM4_9ENTR/80-206
E5YMR2_9ENTR/290-420
E5YMR2_9ENTR/462-593
E5YQT0_9BACL/121-247
E5YTG8_9BACL/135-267
E5YTN0_9BACL/131-261
E5YY24_9BACL/126-250
E5Z0T4_9BACL/35-161
E5Z4N4_9BACL/125-255
E5Z4V5_9BACL/289-417
E5Z4V5_9BACL/461-593
E5Z7T6_CAMJE/36-168
E5ZAK5_CAMJE/285-338
E5ZAK6_CAMJE/80-198
E5ZD61_CAMJE/36-168
E5ZL78_CAMJE/36-168
E5ZND8_ECOLX/39-171
E5ZNT9_ECOLX/38-170
E5ZNX9_ECOLX/120-250
E5ZPG0_ECOLX/45-177
E5ZPN9_ECOLX/220-357
E5ZPN9_ECOLX/48-189
E5ZQ06_ECOLX/137-263
E5ZQA6_ECOLX/52-184
E5ZRW3_ECOLX/114-211
E5ZSE5_ECOLX/137-267
E5ZW78_ECOLX/124-253
E5ZZ56_ECOLX/289-419
E5ZZ56_ECOLX/461-592
E6A1C1_ECOLX/126-256
E6A1C4_ECOLX/32-158
E6A3C6_ECOLX/137-263
E6A3Q0_ECOLX/220-357
E6A3Q0_ECOLX/48-189
E6A3W1_ECOLX/45-177
E6A6C6_ECOLX/137-267
E6A6W4_ECOLX/39-171
E6A7A0_ECOLX/38-170
E6A7V9_ECOLX/126-211
E6A8M9_ECOLX/126-256
E6A8N2_ECOLX/32-158
E6A9N0_ECOLX/289-419
E6A9N0_ECOLX/461-592
E6ADT4_ECOLX/52-184
E6AGJ2_ECOLX/124-253
E6AIL7_ECOLX/128-258
E6AK76_ECOLX/124-253
E6ANQ5_ECOLX/38-170
E6AQ18_ECOLX/126-211
E6AR00_ECOLX/45-177
E6AR59_ECOLX/220-357
E6AR59_ECOLX/48-189
E6ARH6_ECOLX/137-263
E6ARS4_ECOLX/52-184
E6ATW5_ECOLX/289-419
E6ATW5_ECOLX/461-592
E6AU52_ECOLX/32-158
E6AU55_ECOLX/126-256
E6AW09_ECOLX/137-267
E6AWY4_ECOLX/39-171
E6B0G2_ECOLX/204-298
E6B0G2_ECOLX/41-168
E6B0Z7_ECOLX/289-419
E6B0Z7_ECOLX/461-592
E6B400_ECOLX/116-246
E6B531_ECOLX/220-357
E6B531_ECOLX/48-189
E6B593_ECOLX/45-177
E6B8T3_ECOLX/131-261
E6B8T4_ECOLX/114-211
E6B978_ECOLX/128-258
E6BAP6_ECOLX/38-170
E6BEL1_ECOLX/124-253
E6BF62_ECOLX/45-171
E6BFJ0_ECOLX/220-357
E6BFJ0_ECOLX/48-189
E6BFQ3_ECOLX/45-177
E6BGZ2_ECOLX/128-258
E6BH91_ECOLX/131-261
E6BH92_ECOLX/114-211
E6BIC3_ECOLX/211-305
E6BIC3_ECOLX/48-175
E6BMB4_ECOLX/289-419
E6BMB4_ECOLX/461-592
E6BMQ8_ECOLX/38-170
E6BPM8_ECOLX/137-267
E6BR41_ECOLX/140-267
E6BZ10_PROAC/135-265
E6C119_PROAC/162-267
E6C1M0_PROAC/291-419
E6C1M0_PROAC/464-598
E6C271_PROAC/162-267
E6C5L6_PROAC/291-419
E6C5L6_PROAC/464-598
E6C7B2_PROAC/135-265
E6CE33_PROAC/162-267
E6CEG9_PROAC/291-419
E6CEG9_PROAC/464-598
E6CFN1_PROAC/135-265
E6CJ25_PROAC/162-267
E6CKN6_PROAC/291-419
E6CKN6_PROAC/464-598
E6CLT6_PROAC/135-265
E6CNT0_PROAC/162-267
E6CS06_PROAC/291-419
E6CS06_PROAC/464-598
E6CU45_PROAC/135-265
E6D0H0_PROAC/291-419
E6D0H0_PROAC/464-598
E6D0W0_PROAC/166-267
E6D2L6_PROAC/135-265
E6D5A7_PROAC/135-265
E6D9N8_PROAC/291-419
E6D9N8_PROAC/464-598
E6DA96_PROAC/162-267
E6DCR2_PROAC/291-419
E6DCR2_PROAC/464-598
E6DD53_PROAC/162-267
E6DFF0_PROAC/135-265
E6DK90_PROAC/135-265
E6DMQ5_PROAC/162-267
E6DN48_PROAC/291-419
E6DN48_PROAC/464-598
E6DRD1_PROAC/162-267
E6DVF8_PROAC/135-265
E6DXF4_PROAC/291-419
E6DXF4_PROAC/464-598
E6DY72_PROAC/291-419
E6DY72_PROAC/464-598
E6DZR7_PROAC/162-267
E6E2A1_PROAC/135-265
E6EA52_PROAC/135-265
E6EC51_PROAC/162-267
E6ECF2_PROAC/291-419
E6ECF2_PROAC/464-598
E6EDG8_PROAC/162-267
E6EGX8_PROAC/135-265
E6EJ06_PROAC/291-419
E6EJ06_PROAC/464-598
E6EKN3_ENTFA/131-261
E6ELR4_ENTFA/95-219
E6EMF3_ENTFA/134-265
E6EP32_ENTFA/131-258
E6EPA9_ENTFA/230-339
E6EPA9_ENTFA/54-194
E6EQQ3_ENTFA/110-209
E6ER08_ENTFA/193-292
E6ER08_ENTFA/36-151
E6ER09_ENTFA/202-329
E6ER09_ENTFA/28-156
E6ES52_ENTFA/286-415
E6ES52_ENTFA/459-585
E6ES95_ENTFA/126-256
E6ESK2_ENTFA/55-181
E6ESN9_ENTFA/134-263
E6ET06_ENTFA/109-240
E6ETH5_ENTFA/96-219
E6EU84_ENTFA/55-185
E6EV84_ENTFA/126-257
E6EW53_ENTFA/110-209
E6EWJ4_ENTFA/131-258
E6EWS4_ENTFA/115-246
E6EWY5_ENTFA/130-258
E6EYN4_ENTFA/230-339
E6EYN4_ENTFA/54-194
E6F0Q8_ENTFA/286-415
E6F0Q8_ENTFA/459-585
E6F0W7_ENTFA/134-263
E6F1U3_ENTFA/193-292
E6F1U3_ENTFA/36-151
E6F1U4_ENTFA/202-329
E6F1U4_ENTFA/28-156
E6F2L4_ENTFA/131-261
E6F2N9_ENTFA/126-256
E6F3T0_ENTFA/95-219
E6F4M4_ENTFA/110-209
E6F4X0_ENTFA/126-256
E6F575_ENTFA/55-185
E6F687_ENTFA/131-258
E6F7M8_ENTFA/115-246
E6F7S8_ENTFA/134-263
E6F848_ENTFA/131-261
E6F8E4_ENTFA/286-415
E6F8E4_ENTFA/459-585
E6F935_ENTFA/202-329
E6F935_ENTFA/28-156
E6F936_ENTFA/193-292
E6F936_ENTFA/36-151
E6F9A4_ENTFA/230-339
E6F9A4_ENTFA/54-194
E6FA81_ENTFA/126-257
E6FB19_ENTFA/131-258
E6FBA9_ENTFA/109-240
E6FCB6_ENTFA/95-219
E6FCS8_ENTFA/131-261
E6FEW4_ENTFA/230-339
E6FEW4_ENTFA/54-194
E6FF74_ENTFA/193-292
E6FF74_ENTFA/36-151
E6FF75_ENTFA/202-329
E6FF75_ENTFA/28-156
E6FGV2_ENTFA/110-209
E6FH40_ENTFA/126-256
E6FHE3_ENTFA/55-185
E6FHR4_ENTFA/126-257
E6FI22_ENTFA/134-263
E6FIS8_ENTFA/130-258
E6FIY2_ENTFA/286-415
E6FIY2_ENTFA/459-585
E6FJ74_ENTFA/96-219
E6FL58_ENTFA/193-291
E6FL58_ENTFA/36-151
E6FL59_ENTFA/201-329
E6FL59_ENTFA/28-156
E6FLK0_ENTFA/131-258
E6FLY5_ENTFA/110-209
E6FMB7_ENTFA/126-256
E6FMI7_ENTFA/286-415
E6FMI7_ENTFA/459-585
E6FN40_ENTFA/126-257
E6FNG4_ENTFA/109-240
E6FPJ7_ENTFA/230-339
E6FPJ7_ENTFA/53-194
E6FPX2_ENTFA/134-263
E6FQ98_ENTFA/131-261
E6FR00_ENTFA/55-185
E6FTN3_ENTFA/286-415
E6FTN3_ENTFA/459-585
E6FUK6_ENTFA/131-258
E6FUS0_ENTFA/131-261
E6FV64_ENTFA/134-263
E6FVE9_ENTFA/115-246
E6FW79_ENTFA/110-209
E6FWG1_ENTFA/126-256
E6FWR4_ENTFA/55-185
E6FX34_ENTFA/95-219
E6FXD0_ENTFA/126-257
E6FZN8_ENTFA/230-339
E6FZN8_ENTFA/54-194
E6FZZ7_ENTFA/193-292
E6FZZ7_ENTFA/36-151
E6FZZ8_ENTFA/202-329
E6FZZ8_ENTFA/28-156
E6G0L6_ENTFA/126-256
E6G0W1_ENTFA/55-185
E6G186_ENTFA/130-258
E6G1X2_ENTFA/131-258
E6G317_ENTFA/96-219
E6G4D2_ENTFA/126-257
E6G4Q5_ENTFA/286-415
E6G4Q5_ENTFA/459-585
E6G5A4_ENTFA/110-209
E6G5L4_ENTFA/134-263
E6G7I5_ENTFA/230-339
E6G7I5_ENTFA/54-194
E6G7R2_ENTFA/193-291
E6G7R2_ENTFA/36-151
E6G7R3_ENTFA/171-329
E6G7R3_ENTFA/28-156
E6G856_ENTFA/131-261
E6G920_ENTFA/286-415
E6G920_ENTFA/459-585
E6G9K0_ENTFA/202-329
E6G9K0_ENTFA/28-156
E6G9K1_ENTFA/193-292
E6G9K1_ENTFA/36-151
E6G9P8_ENTFA/55-185
E6GA98_ENTFA/110-209
E6GC57_ENTFA/230-339
E6GC57_ENTFA/54-194
E6GDL6_ENTFA/126-257
E6GE88_ENTFA/95-219
E6GED5_ENTFA/130-258
E6GEY2_ENTFA/131-258
E6GF97_ENTFA/126-256
E6GG19_ENTFA/134-263
E6GGG0_ENTFA/131-261
E6GHY6_ENTFA/230-339
E6GHY6_ENTFA/54-194
E6GIG8_ENTFA/115-246
E6GIX2_ENTFA/131-258
E6GJP9_ENTFA/130-258
E6GKQ8_ENTFA/126-257
E6GLB6_ENTFA/126-256
E6GLQ4_ENTFA/55-185
E6GM45_ENTFA/131-261
E6GMG0_ENTFA/95-219
E6GNB0_ENTFA/134-263
E6GNT4_ENTFA/286-415
E6GNT4_ENTFA/459-585
E6GNX9_ENTFA/193-291
E6GNX9_ENTFA/36-151
E6GNY0_ENTFA/202-329
E6GNY0_ENTFA/28-156
E6GPB2_ENTFA/110-209
E6GRK8_ENTFA/286-415
E6GRK8_ENTFA/459-585
E6GS93_ENTFA/130-258
E6GSN0_ENTFA/126-256
E6GSR2_ENTFA/55-185
E6GTI4_ENTFA/118-246
E6GTR1_ENTFA/193-291
E6GTR1_ENTFA/36-151
E6GTR2_ENTFA/175-328
E6GTR2_ENTFA/28-156
E6GUS9_ENTFA/110-209
E6GVE7_ENTFA/134-263
E6GVP0_ENTFA/115-246
E6GVZ0_ENTFA/116-237
E6GWG9_ENTFA/131-261
E6GWV4_ENTFA/230-339
E6GWV4_ENTFA/54-194
E6GY34_ENTFA/96-219
E6GYJ8_ENTFA/134-265
E6H0F1_ENTFA/230-339
E6H0F1_ENTFA/54-194
E6H2B7_ENTFA/131-261
E6H2H8_ENTFA/110-209
E6H368_ENTFA/286-415
E6H368_ENTFA/459-585
E6H3L9_ENTFA/130-258
E6H3T4_ENTFA/126-256
E6H440_ENTFA/55-185
E6H4T9_ENTFA/175-328
E6H4T9_ENTFA/28-156
E6H4U0_ENTFA/193-291
E6H4U0_ENTFA/36-151
E6H577_ENTFA/134-265
E6H6F5_ENTFA/118-246
E6H6Z1_ENTFA/96-219
E6H850_ENTFA/116-237
E6H881_ENTFA/115-246
E6H8H3_ENTFA/134-263
E6H9Y3_ENTFA/1-77
E6HAB8_ENTFA/131-258
E6HB29_ENTFA/193-291
E6HB29_ENTFA/36-151
E6HB30_ENTFA/202-329
E6HB30_ENTFA/28-156
E6HBA3_ENTFA/130-258
E6HBS7_ENTFA/131-261
E6HCA8_ENTFA/126-257
E6HCZ5_ENTFA/95-219
E6HE26_ENTFA/126-256
E6HED2_ENTFA/55-185
E6HEI4_ENTFA/230-339
E6HEI4_ENTFA/54-194
E6HF32_ENTFA/134-263
E6HGE0_ENTFA/110-209
E6HHA4_ENTFA/286-415
E6HHA4_ENTFA/459-585
E6HHX1_ENTFA/131-261
E6HID9_ENTFA/230-339
E6HID9_ENTFA/54-194
E6HIU2_ENTFA/130-258
E6HIV9_ENTFA/109-240
E6HLT1_ENTFA/131-258
E6HMF4_ENTFA/134-263
E6HMY9_ENTFA/126-256
E6HN93_ENTFA/55-185
E6HNN0_ENTFA/193-292
E6HNN0_ENTFA/36-151
E6HNN1_ENTFA/202-329
E6HNN1_ENTFA/28-156
E6HP19_ENTFA/286-415
E6HP19_ENTFA/459-585
E6HPJ3_ENTFA/110-209
E6HQ65_ENTFA/96-219
E6HQQ5_ENTFA/126-257
E6HRZ4_ENTFA/193-292
E6HRZ4_ENTFA/36-151
E6HRZ5_ENTFA/202-329
E6HRZ5_ENTFA/28-156
E6HSM9_ENTFA/95-219
E6HT66_ENTFA/286-415
E6HT66_ENTFA/459-585
E6HTA8_ENTFA/134-263
E6HU41_ENTFA/126-257
E6HUN0_ENTFA/131-261
E6HUQ5_ENTFA/55-185
E6HV10_ENTFA/126-256
E6HW00_ENTFA/131-258
E6HXY3_ENTFA/230-339
E6HXY3_ENTFA/54-194
E6HY50_ENTFA/110-209
E6HYT1_ENTFA/115-246
E6HZ24_ENTFA/95-219
E6HZV7_ENTFA/17-143
E6HZV7_ENTFA/184-281
E6I0H3_ENTFA/131-258
E6I1L5_ENTFA/134-263
E6I1Y7_ENTFA/131-261
E6I3F0_ENTFA/55-185
E6I475_ENTFA/126-257
E6I4L0_ENTFA/230-319
E6I4L0_ENTFA/54-194
E6I5R6_ENTFA/126-256
E6I5Z8_ENTFA/110-209
E6I659_ENTFA/193-291
E6I659_ENTFA/36-151
E6I660_ENTFA/202-329
E6I660_ENTFA/28-156
E6I6D8_ENTFA/286-415
E6I6D8_ENTFA/459-585
E6I6N4_ENTFA/109-240
E6I777_ENTFA/131-258
E6I9N7_ENTFA/115-246
E6IAA7_ENTFA/131-261
E6IAC0_ENTFA/130-258
E6IAN9_ENTFA/230-339
E6IAN9_ENTFA/54-194
E6IAU7_ENTFA/95-219
E6IB17_ENTFA/110-209
E6IC68_ENTFA/126-257
E6ICK8_ENTFA/193-292
E6ICK8_ENTFA/36-151
E6ICK9_ENTFA/202-329
E6ICK9_ENTFA/28-156
E6ICZ6_ENTFA/286-415
E6ICZ6_ENTFA/459-585
E6IDB3_ENTFA/134-263
E6IDT7_ENTFA/126-256
E6IF35_ENTFA/55-185
E6II24_ENTFA/95-219
E6IJB2_ENTFA/131-258
E6IKJ8_ENTFA/55-185
E6IKV3_ENTFA/126-256
E6IL21_ENTFA/130-258
E6ILB5_ENTFA/286-415
E6ILB5_ENTFA/459-585
E6ILQ2_ENTFA/202-329
E6ILQ2_ENTFA/28-156
E6ILQ3_ENTFA/193-292
E6ILQ3_ENTFA/36-151
E6ILZ5_ENTFA/230-358
E6ILZ5_ENTFA/54-194
E6IMA1_ENTFA/115-246
E6IMI3_ENTFA/134-263
E6IMW3_ENTFA/131-261
E6INA9_ENTFA/110-209
E6IPH3_ENTFA/126-257
E6ISA5_ENTFA/110-209
E6ITK5_ENTFA/230-339
E6ITK5_ENTFA/54-194
E6ITS6_ENTFA/126-257
E6IV84_ENTFA/130-258
E6IVP1_ENTFA/134-263
E6IVX3_ENTFA/55-185
E6IW72_ENTFA/126-256
E6IWB6_ENTFA/131-261
E6IWD2_ENTFA/95-219
E6IX44_ENTFA/208-306
E6IX44_ENTFA/27-153
E6IX52_ENTFA/131-258
E6IXJ1_ENTFA/193-291
E6IXJ1_ENTFA/36-151
E6IXJ2_ENTFA/202-329
E6IXJ2_ENTFA/28-156
E6IXX7_ENTFA/286-415
E6IXX7_ENTFA/459-585
E6IY24_ENTFA/109-240
E6IZL4_STRAP/226-323
E6IZL4_STRAP/53-194
E6J0R5_STRAP/287-416
E6J0R5_STRAP/459-587
E6J142_STRAP/122-251
E6J630_9ACTO/294-423
E6J630_9ACTO/466-601
E6JI93_RIEAN/38-171
E6JIU9_RIEAN/296-425
E6JIU9_RIEAN/469-600
E6JKI4_STAEP/110-240
E6JNM4_STAEP/111-209
E6JNM6_STAEP/125-256
E6JQ07_STAEP/32-155
E6JRH1_STAEP/287-415
E6JRH1_STAEP/457-584
E6JRM1_9SPIO/288-417
E6JRM1_9SPIO/459-590
E6JRT8_9SPIO/38-166
E6K177_PARDN/306-434
E6K177_PARDN/479-613
E6K7E4_9BACT/314-443
E6K7E4_9BACT/487-617
E6K921_9BACT/44-176
E6KJI4_STRSA/228-321
E6KJI4_STRSA/52-193
E6KKG1_STRSA/286-415
E6KKG1_STRSA/458-585
E6KNS3_STRSA/120-247
E6KU92_9ACTO/317-445
E6KU92_9ACTO/489-623
E6KXR8_9PAST/36-168
E6KYI5_9PAST/145-275
E6L052_9PAST/316-446
E6L052_9PAST/489-620
E6L106_9PROT/35-168
E6L273_9PROT/285-412
E6L273_9PROT/458-578
E6L917_CAMUP/37-169
E6LAV2_CAMUP/288-416
E6LAV2_CAMUP/459-547
E6LCZ7_9ENTE/131-262
E6LEV9_9ENTE/40-171
E6LF05_9ENTE/104-233
E6LF36_9ENTE/120-250
E6LG85_9ENTE/115-223
E6LHT2_9ENTE/287-416
E6LHT2_9ENTE/459-586
E6LMC3_9FIRM/293-419
E6LMC3_9FIRM/465-596
E6LPM6_9FIRM/126-255
E6LQY1_9FIRM/117-246
E6LSY0_9LACO/227-314
E6LSY0_9LACO/51-201
E6LT46_9LACO/111-249
E6LTE0_9LACO/287-416
E6LTE0_9LACO/459-585
E6LWS9_9ACTO/174-247
E6LWS9_9ACTO/32-152
E6M0N7_9ACTO/347-474
E6M0N7_9ACTO/518-652
E6M1V6_9ACTO/347-474
E6M1V6_9ACTO/518-652
E6M4U1_9ACTO/174-248
E6M4U1_9ACTO/32-152
E6M9Q7_STALU/39-154
E6MA01_STALU/112-209
E6MA03_STALU/125-256
E6MA12_STALU/110-240
E6MBJ4_STALU/115-243
E6MC37_STALU/43-183
E6MD73_STALU/293-421
E6MD73_STALU/463-590
E6MEZ2_9FIRM/287-415
E6MEZ2_9FIRM/459-590
E6MIH2_9FIRM/126-256
E6MMP8_9BACT/45-178
E6MYT0_NEIMH/40-172
E6MZG7_NEIMH/123-252
E6N0S6_NEIMH/292-420
E6N0S6_NEIMH/464-595
E6N2X0_9ARCH/196-317
E6N4Y4_9ARCH/233-354
E6N8F2_9ARCH/283-413
E6N8F2_9ARCH/457-588
E6N8G4_9ARCH/1-121
E6N8G4_9ARCH/165-296
E6NA59_9ARCH/233-355
E6NFL1_HELPI/44-176
E6NFW3_HELPI/280-409
E6NFW3_HELPI/456-575
E6NGK9_HELPK/44-176
E6NGW7_HELPK/280-409
E6NGW7_HELPK/456-575
E6NM28_HELPL/44-176
E6NMD2_HELPL/280-409
E6NMD2_HELPL/456-575
E6NTE9_HELPQ/42-174
E6NTQ2_HELPQ/280-409
E6NTQ2_HELPQ/456-575
E6PDX5_9ZZZZ/293-421
E6PDX5_9ZZZZ/464-592
E6PTS4_9ZZZZ/122-251
E6PTX8_9ZZZZ/281-411
E6PTX8_9ZZZZ/454-585
E6PUQ7_9ZZZZ/48-180
E6PYZ7_9ZZZZ/216-353
E6PYZ7_9ZZZZ/45-172
E6Q2N3_9ZZZZ/295-421
E6Q2N3_9ZZZZ/464-592
E6Q8G7_9ZZZZ/290-420
E6Q8G7_9ZZZZ/463-594
E6QF11_9ZZZZ/44-176
E6QIH4_9ZZZZ/152-237
E6QK48_9ZZZZ/299-428
E6QK48_9ZZZZ/472-610
E6QN93_9ZZZZ/1-99
E6QR20_9ZZZZ/293-419
E6QR20_9ZZZZ/462-593
E6QSF1_9ZZZZ/48-180
E6R459_CRYGW/388-516
E6R459_CRYGW/559-688
E6RKG0_PSEU9/39-171
E6RKL2_PSEU9/38-170
E6RMC4_PSEU9/289-419
E6RMC4_PSEU9/458-589
E6RQG9_PSEU9/198-303
E6RQG9_PSEU9/39-166
E6RTY1_CAMJS/285-414
E6RTY1_CAMJS/457-574
E6RUB7_CAMJS/36-168
E6RZ38_CAMJC/285-414
E6RZ38_CAMJC/457-574
E6RZJ4_CAMJC/36-168
E6S2Y2_HELPF/42-174
E6S3G1_HELPF/280-409
E6S3G1_HELPF/456-575
E6SCR4_INTC7/196-322
E6SCR4_INTC7/37-165
E6SCX0_INTC7/295-421
E6SCX0_INTC7/467-602
E6SGL9_THEM7/71-174
E6SI63_THEM7/1-125
E6SI63_THEM7/163-247
E6SID4_THEM7/210-306
E6SID4_THEM7/38-167
E6SLV5_THEM7/128-254
E6SM34_THEM7/290-418
E6SM34_THEM7/464-592
E6SMS4_BACT6/36-170
E6SUZ3_BACT6/120-209
E6SXS5_SHEB6/289-419
E6SXS5_SHEB6/461-592
E6SYT2_SHEB6/198-296
E6SYT2_SHEB6/39-166
E6T6K7_SHEB6/41-173
E6T9C9_SHEB6/124-253
E6TDE4_MYCSR/298-427
E6TDE4_MYCSR/470-603
E6TTC2_BACCJ/286-414
E6TTC2_BACCJ/456-583
E6TY11_BACCJ/130-256
E6U7H6_ETHHY/128-256
E6U8M1_ETHHY/281-409
E6U8M1_ETHHY/453-584
E6UCB2_RUMA7/294-420
E6UCB2_RUMA7/464-594
E6UJ03_RUMA7/128-256
E6UNI4_CLOTL/287-416
E6UNI4_CLOTL/459-590
E6URW8_CLOTL/132-260
E6UVQ3_VARPD/306-435
E6UVQ3_VARPD/478-609
E6UZA1_VARPD/126-256
E6V169_VARPD/48-181
E6V1S0_VARPD/136-269
E6VCG7_RHOPX/56-189
E6VK60_RHOPX/287-416
E6VK60_RHOPX/459-591
E6VU27_DESAO/42-175
E6VVG9_DESAO/519-652
E6W259_DESIS/284-413
E6W259_DESIS/456-582
E6W5Z8_DESIS/39-171
E6W9B5_PANSA/123-250
E6W9T2_PANSA/222-357
E6W9T2_PANSA/49-189
E6WA37_PANSA/136-265
E6WC03_PANSA/289-419
E6WC03_PANSA/461-592
E6WC44_PANSA/126-256
E6WF41_PANSA/125-255
E6WGQ8_PANSA/129-256
E6WH25_PANSA/144-271
E6WIK4_PANSA/43-175
E6WJ67_PANSA/139-273
E6WM61_PANSA/127-254
E6WM82_PANSA/152-286
E6WN33_PANSA/139-284
E6WP99_PSEUU/205-302
E6WP99_PSEUU/50-173
E6WRX1_PSEUU/47-179
E6WVW5_PSEUU/132-260
E6WWB2_PSEUU/289-419
E6WWB2_PSEUU/463-593
E6WY84_NITSE/44-176
E6X0X7_NITSE/29-148
E6X134_NITSE/286-414
E6X134_NITSE/461-580
E6X6G6_CELAD/295-424
E6X6G6_CELAD/468-598
E6XB93_CELAD/40-172
E6XCT6_CELAD/112-208
E6XCZ5_CELAD/42-164
E6XIU8_SHEP2/41-173
E6XKZ3_SHEP2/289-419
E6XKZ3_SHEP2/461-592
E6XMK0_SHEP2/124-253
E6XN29_SHEP2/198-298
E6XN29_SHEP2/40-166
E6YHM0_BARC7/285-413
E6YHM0_BARC7/456-588
E6YIT7_BARC7/50-183
E6YLJ4_9RHIZ/284-413
E6YLJ4_9RHIZ/456-589
E6YMX7_9RHIZ/50-183
E6YQU1_9RHIZ/284-413
E6YQU1_9RHIZ/456-589
E6YSB2_9RHIZ/50-183
E6YVC2_9RHIZ/284-413
E6YVC2_9RHIZ/456-589
E6YWL3_9RHIZ/50-183
E6YXZ3_9RHIZ/50-183
E6YZM0_9RHIZ/287-414
E6YZM0_9RHIZ/458-590
E7A0W0_9BASI/172-279
E7A287_9BASI/380-509
E7A287_9BASI/552-682
E7A3X2_HAEIF/36-168
E7A799_HAEIF/289-419
E7A799_HAEIF/462-593
E7A7G0_HAEIF/132-262
E7A8U6_HELFC/40-169
E7A8U8_HELFC/285-413
E7A8U8_HELFC/461-545
E7AF81_HAEIF/289-419
E7AF81_HAEIF/462-593
E7AG72_HAEIF/132-262
E7AGG6_HAEIF/36-168
E7AZ83_YERE1/45-177
E7AZG8_YERE1/131-261
E7B0A0_YERE1/107-231
E7B109_YERE1/123-250
E7B1E4_YERE1/138-268
E7B250_YERE1/38-170
E7B2C4_YERE1/124-211
E7B2C5_YERE1/126-256
E7B6M3_YERE1/223-357
E7B6M3_YERE1/48-189
E7B6Q2_YERE1/124-253
E7B8R1_YERE1/142-272
E7B9R7_YERE1/289-419
E7B9R7_YERE1/461-592
E7BF50_NEIMW/67-199
E7BI81_NEIMW/123-252
E7BID9_NEIMW/292-420
E7BID9_NEIMW/464-595
E7C1F1_9DELT/38-171
E7C6N7_9GAMM/38-171
E7FNC0_9LACO/110-241
E7FQ17_9LACO/305-433
E7FQ17_9LACO/477-601
E7FSI4_9LACO/120-251
E7FTP8_ERYRH/291-420
E7FTP8_ERYRH/457-586
E7FV60_ERYRH/124-254
E7FVH0_ERYRH/191-308
E7FVH0_ERYRH/33-150
E7FVN3_ERYRH/111-238
E7FVV0_ERYRH/115-240
E7FXE9_ERYRH/128-259
E7FXJ7_ERYRH/221-343
E7FXJ7_ERYRH/49-178
E7FXR0_ERYRH/223-358
E7FXR0_ERYRH/50-188
E7G1L3_9HELI/285-413
E7G1L3_9HELI/460-583
E7G1L5_9HELI/37-170
E7G214_CAMJE/285-414
E7G214_CAMJE/457-574
E7G3L4_9HELI/285-413
E7G3L4_9HELI/460-583
E7G3L6_9HELI/37-170
E7G5V7_9FIRM/15-118
E7G5V7_9FIRM/182-296
E7G6B1_9FIRM/118-206
E7G6B8_9FIRM/119-249
E7G6H2_9FIRM/33-165
E7G6P9_9FIRM/117-246
E7G6Q4_9FIRM/114-212
E7G6Z2_9FIRM/128-258
E7G6Z3_9FIRM/127-255
E7G7S4_9FIRM/285-414
E7G7S4_9FIRM/454-583
E7G8A6_9FIRM/109-219
E7G8A7_9FIRM/109-240
E7G915_9FIRM/128-253
E7G925_9FIRM/30-152
E7G942_9FIRM/128-258
E7GAX6_9FIRM/118-246
E7GB32_9FIRM/128-215
E7GB82_9FIRM/107-237
E7GB97_9FIRM/127-257
E7GBB8_9FIRM/105-229
E7GBI3_9FIRM/128-257
E7GBL2_9FIRM/113-235
E7GBR4_9FIRM/127-236
E7GC74_9FIRM/127-256
E7GDD4_9FIRM/128-257
E7GDP2_9FIRM/107-231
E7GDX9_9FIRM/126-251
E7GFB2_9FIRM/138-239
E7GFR7_9FIRM/92-215
E7GG15_9FIRM/126-247
E7GG50_9FIRM/124-254
E7GG52_9FIRM/118-213
E7GG83_9FIRM/115-232
E7GH43_CLOSY/128-253
E7GHA9_CLOSY/130-255
E7GIC6_CLOSY/196-294
E7GID4_CLOSY/152-286
E7GIE3_CLOSY/183-297
E7GJP4_CLOSY/128-258
E7GLS6_CLOSY/291-419
E7GLS6_CLOSY/463-591
E7GLY4_CLOSY/40-173
E7GP01_CLOSY/124-254
E7GP07_CLOSY/35-167
E7GP09_CLOSY/37-160
E7GPI1_CLOSY/127-253
E7GQ27_CLOSY/146-275
E7GSL9_CLOSY/194-323
E7GSL9_CLOSY/35-162
E7GSN5_CLOSY/127-257
E7GU54_CLOSY/140-265
E7GUG2_CLOSY/130-258
E7GZF4_STRAP/287-416
E7GZF4_STRAP/459-587
E7GZQ3_STRAP/226-323
E7GZQ3_STRAP/52-194
E7GZS1_STRAP/122-250
E7H060_9BURK/43-175
E7H0Z3_9BURK/46-178
E7H4L1_9BURK/286-415
E7H4L1_9BURK/458-589
E7HBR3_ECOLX/131-261
E7HBR4_ECOLX/114-211
E7HC98_ECOLX/128-258
E7HEC1_ECOLX/289-419
E7HEC1_ECOLX/461-592
E7HF84_ECOLX/38-170
E7HFL5_ECOLX/39-171
E7HGL4_ECOLX/220-357
E7HGL4_ECOLX/48-189
E7HGT0_ECOLX/45-177
E7HH98_ECOLX/204-298
E7HH98_ECOLX/41-168
E7HLR4_ECOLX/122-251
E7HQE9_ECOLX/220-357
E7HQE9_ECOLX/48-189
E7HQL1_ECOLX/45-177
E7HR10_ECOLX/211-305
E7HR10_ECOLX/48-175
E7HSV0_ECOLX/137-267
E7HVW7_ECOLX/289-419
E7HVW7_ECOLX/461-592
E7HZ51_ECOLX/38-170
E7I047_ECOLX/131-261
E7I048_ECOLX/126-211
E7I0K2_ECOLX/128-258
E7I2B1_ECOLX/124-253
E7I560_ECOLX/1-107
E7I6Q1_ECOLX/204-298
E7I6Q1_ECOLX/41-168
E7I7V7_ECOLX/289-419
E7I7V7_ECOLX/461-592
E7I8R7_ECOLX/45-177
E7I8Y3_ECOLX/220-357
E7I8Y3_ECOLX/48-189
E7IA18_ECOLX/38-170
E7IGX7_ECOLX/128-258
E7IHD1_ECOLX/109-206
E7IHD2_ECOLX/131-261
E7IKH7_ECOLX/124-253
E7ILE4_ECOLX/38-170
E7ILR6_ECOLX/39-171
E7IPY9_ECOLX/211-305
E7IPY9_ECOLX/48-175
E7IQF1_ECOLX/45-177
E7IR22_ECOLX/220-357
E7IR22_ECOLX/48-189
E7IT59_ECOLX/289-419
E7IT59_ECOLX/461-592
E7IU97_ECOLX/109-206
E7IU98_ECOLX/131-261
E7IUN3_ECOLX/128-258
E7J029_ECOLX/124-253
E7J564_ECOLX/128-258
E7J5I7_ECOLX/109-206
E7J5I8_ECOLX/131-261
E7J7P2_ECOLX/38-170
E7J818_ECOLX/39-171
E7J935_ECOLX/220-357
E7J935_ECOLX/48-189
E7J996_ECOLX/45-177
E7JAT2_ECOLX/289-419
E7JAT2_ECOLX/461-592
E7JII2_ECOLX/137-267
E7JJV3_ECOLX/289-419
E7JJV3_ECOLX/461-592
E7JL18_ECOLX/45-177
E7JL74_ECOLX/220-357
E7JL74_ECOLX/48-189
E7JMA4_ECOLX/38-170
E7JMI3_ECOLX/137-263
E7JND0_ECOLX/128-258
E7JNR1_ECOLX/126-211
E7JNR2_ECOLX/131-261
E7JSG2_ECOLX/124-253
E7JTK9_SHISO/128-258
E7JUX0_SHISO/117-211
E7JUX1_SHISO/131-261
E7K069_SHISO/38-170
E7K0X3_SHISO/289-419
E7K0X3_SHISO/461-592
E7K1N9_SHISO/124-253
E7K5C8_SHISO/45-177
E7K5Y3_SHISO/211-305
E7K5Y3_SHISO/48-175
E7KEU4_YEASA/218-353
E7KEU4_YEASA/47-175
E7KQZ7_YEASL/394-522
E7KQZ7_YEASL/565-700
E7KSL3_YEASL/108-237
E7KSL3_YEASL/280-391
E7L5F6_TRYCR/324-454
E7L5F6_TRYCR/529-660
E7LYF0_YEASV/108-237
E7LYF0_YEASV/280-415
E7M3I6_9BACL/131-260
E7M3N7_9BACL/121-236
E7M5Q8_9BACL/288-416
E7M5Q8_9BACL/460-591
E7M6W6_9BACL/117-241
E7M779_9BACL/114-242
E7M8L6_9BACL/232-338
E7M8L6_9BACL/56-197
E7M976_9BACL/126-256
E7MF84_STAAU/293-421
E7MF84_STAAU/464-590
E7MFG8_STAAU/110-240
E7MFH7_STAAU/125-256
E7MH83_STAAU/114-242
E7MIX2_STAAU/127-258
E7MJQ2_STAAU/32-155
E7MKQ2_9FIRM/137-248
E7MKT8_9FIRM/227-362
E7MKT8_9FIRM/52-193
E7MLU2_9FIRM/132-260
E7MMB5_9FIRM/129-259
E7MMY4_9FIRM/216-313
E7MMY4_9FIRM/49-168
E7MQ61_9FIRM/35-167
E7MRA2_STAAU/293-421
E7MRA2_STAAU/464-590
E7MRW9_STAAU/127-258
E7MVN5_STAAU/110-240
E7MVP4_STAAU/125-256
E7MWJ4_STAAU/32-155
E7MXT5_STAAU/114-242
E7MZL1_9FIRM/301-430
E7MZL1_9FIRM/477-604
E7N0G9_9FIRM/110-241
E7N176_9FIRM/33-138
E7N1W8_9FIRM/129-259
E7N271_9FIRM/35-167
E7N747_9ACTO/147-254
E7N7Z9_9ACTO/287-415
E7N7Z9_9ACTO/460-593
E7NLI4_YEASO/108-237
E7NLI4_YEASO/280-363
E7P7C9_PSESG/155-282
E7P9J5_PSESG/128-257
E7P9Z7_PSESG/40-172
E7PBW4_PSESG/123-251
E7PCT4_PSESG/124-253
E7PD03_PSESG/290-420
E7PD03_PSESG/463-594
E7PG94_PSESG/124-253
E7PH80_PSESG/290-420
E7PH80_PSESG/463-594
E7PHW5_PSESG/123-251
E7PK58_PSESG/40-172
E7PKL0_PSESG/128-257
E7PR13_PSESG/155-282
E7PV70_STRDY/232-331
E7PV70_STRDY/55-194
E7PXH6_STRDY/122-248
E7PYK1_STRDY/287-416
E7PYK1_STRDY/459-587
E7PYR9_STRDY/122-257
E7Q7R6_YEASB/396-525
E7Q7R6_YEASB/568-641
E7QH68_YEASZ/394-522
E7QH68_YEASZ/565-700
E7QJ84_YEASZ/396-525
E7QJ84_YEASZ/568-703
E7QQ52_9EURY/291-417
E7QQ52_9EURY/459-589
E7QVK6_9EURY/286-413
E7QVK6_9EURY/456-583
E7QVN2_9EURY/287-413
E7QVN2_9EURY/451-581
E7QW55_9EURY/286-415
E7QW55_9EURY/459-587
E7R3X3_PICAD/65-200
E7R9T8_PICAD/381-510
E7R9T8_PICAD/553-685
E7RCF6_9BACL/128-258
E7RCR2_9BACL/125-255
E7RIX6_9BACL/286-415
E7RIX6_9BACL/456-583
E7RJH9_9BACL/126-255
E7RKT3_9BACL/127-257
E7RS39_9BACT/45-177
E7S052_9BURK/298-428
E7S052_9BURK/471-602
E7S0W6_9BURK/47-179
E7S1Y2_STRAG/122-247
E7S4K0_STRAG/287-416
E7S4K0_STRAG/459-587
E7S787_STRAG/118-247
E7S7R6_9STRE/286-415
E7S7R6_9STRE/458-585
E7S8F6_9STRE/139-260
E7S8I1_9STRE/228-323
E7S8I1_9STRE/53-193
E7SDB4_SHIDY/124-253
E7SH40_SHIDY/128-258
E7SI12_SHIDY/204-298
E7SI12_SHIDY/41-168
E7SL71_SHIDY/289-419
E7SL71_SHIDY/461-592
E7SLD8_SHIDY/45-177
E7SN83_SHIDY/114-211
E7SN84_SHIDY/131-261
E7SPE5_SHIDY/38-170
E7SS13_SHIBO/1-107
E7SV49_SHIBO/220-357
E7SV49_SHIBO/48-189
E7SVA9_SHIBO/45-177
E7SX11_SHIBO/180-307
E7SX40_SHIBO/38-170
E7SY57_SHIBO/128-258
E7SYD9_SHIBO/131-261
E7SYE0_SHIBO/115-206
E7SZJ9_SHIBO/289-419
E7SZJ9_SHIBO/461-592
E7T980_SHIFL/204-298
E7T980_SHIFL/41-168
E7T9E2_SHIFL/45-177
E7T9T9_SHIFL/38-170
E7TA78_SHIFL/128-258
E7TAE3_SHIFL/289-419
E7TAE3_SHIFL/461-592
E7TD78_SHIFL/39-157
E7TDJ3_SHIFL/131-261
E7TDJ4_SHIFL/114-211
E7TIS2_SHIFL/1-107
E7TRS3_ECO57/204-298
E7TRS3_ECO57/41-168
E7TSL1_ECO57/289-419
E7TSL1_ECO57/461-592
E7TVN7_ECO57/128-258
E7TW83_ECO57/220-357
E7TW83_ECO57/48-189
E7TWR3_ECO57/45-177
E7TWT9_ECO57/131-261
E7TWU0_ECO57/126-211
E7TXD9_ECO57/38-170
E7TXM3_ECO57/137-263
E7TYP7_ECO57/124-253
E7U0M3_ECOLX/32-158
E7U0M6_ECOLX/126-256
E7U487_ECOLX/126-211
E7U4L0_ECOLX/128-258
E7U7E0_ECOLX/137-263
E7U7U7_ECOLX/38-170
E7U8U7_ECOLX/220-357
E7U8U7_ECOLX/48-189
E7U901_ECOLX/45-177
E7U9R9_ECOLX/124-253
E7UAQ9_ECOLX/289-419
E7UAQ9_ECOLX/461-592
E7UCC6_ECOLX/137-267
E7UCS1_ECOLX/32-155
E7UF03_ECOLX/220-357
E7UF03_ECOLX/48-189
E7UF62_ECOLX/45-177
E7UGY4_ECOLX/289-419
E7UGY4_ECOLX/461-592
E7UKR0_ECOLX/131-261
E7UKR1_ECOLX/114-211
E7UL44_ECOLX/128-258
E7ULP7_ECOLX/204-298
E7ULP7_ECOLX/41-168
E7URG9_ECOLX/124-253
E7US55_ECOLX/38-170
E7USR3_SALTY/184-289
E7USR3_SALTY/19-124
E7UTS5_SALTY/188-288
E7UTS5_SALTY/19-151
E7UTS6_SALTY/34-162
E7UWX6_SALTY/45-177
E7UZL4_SALTY/124-253
E7V111_SALTY/139-269
E7V1L7_SALTY/33-138
E7V1X8_SALTY/38-170
E7V360_SALTY/128-258
E7V361_SALTY/112-210
E7V4C1_SALTY/144-272
E7V5E0_SALTY/215-296
E7V5E0_SALTY/33-152
E7V5E1_SALTY/6-166
E7V5M3_SALMO/289-419
E7V5M3_SALMO/461-592
E7V6N4_SALMO/1-107
E7V8B9_SALMO/144-272
E7V8P6_SALMO/37-166
E7V8P7_SALMO/34-152
E7V9T0_SALMO/45-177
E7VCN7_SALMO/38-170
E7VDK5_SALMO/184-289
E7VDK5_SALMO/19-124
E7VFB7_SALMO/112-210
E7VFB8_SALMO/128-258
E7VGW2_SALMO/38-170
E7VK47_SALMO/128-258
E7VK48_SALMO/112-210
E7VNE2_SALMO/289-419
E7VNE2_SALMO/461-592
E7VPQ2_SALMO/144-272
E7VQ30_SALMO/37-166
E7VQ31_SALMO/34-152
E7VQN5_SALMO/45-177
E7VQZ9_SALMO/124-253
E7VRN6_SALMO/184-289
E7VRN6_SALMO/19-124
E7VUE9_SALMO/124-253
E7VVK3_SALMO/184-289
E7VVK3_SALMO/19-124
E7VW95_SALMO/289-419
E7VW95_SALMO/461-592
E7VXG6_SALMO/112-210
E7VXG7_SALMO/128-258
E7VYC1_SALMO/38-170
E7W2T3_SALMO/45-177
E7W388_SALMO/144-272
E7W3E4_SALMO/34-152
E7W3E5_SALMO/37-166
E7W583_SALMO/289-419
E7W583_SALMO/461-592
E7W673_SALMO/184-289
E7W673_SALMO/19-124
E7W6K2_SALMO/139-269
E7W747_SALMO/128-258
E7W748_SALMO/112-210
E7W963_SALMO/38-170
E7WCJ1_SALMO/144-272
E7WD47_SALMO/34-152
E7WD48_SALMO/37-166
E7WEH4_SALMO/45-177
E7WFV2_SALMO/124-253
E7WHY4_SALMO/289-419
E7WHY4_SALMO/461-592
E7WJE2_SALMO/128-258
E7WJE3_SALMO/112-210
E7WLC1_SALMO/38-170
E7WMQ8_SALMO/124-253
E7WN67_SALMO/139-269
E7WNY8_SALMO/184-289
E7WNY8_SALMO/19-124
E7WR35_SALMO/45-177
E7WSD0_SALMO/34-152
E7WSD1_SALMO/37-166
E7WSQ9_SALMO/144-272
E7WUE8_SALMO/124-253
E7WWW8_SALMO/144-272
E7WX97_SALMO/37-166
E7WX98_SALMO/34-152
E7X055_SALMO/184-289
E7X055_SALMO/19-124
E7X0N9_SALMO/38-170
E7X2I1_SALMO/128-258
E7X2I2_SALMO/112-210
E7X306_SALMO/45-177
E7X3B2_SALMO/289-419
E7X3B2_SALMO/461-592
E7X4K7_SALMO/45-177
E7X5C4_SALMO/184-289
E7X5C4_SALMO/19-124
E7X619_SALMO/289-419
E7X619_SALMO/461-592
E7X7T3_SALMO/37-166
E7X7T4_SALMO/34-152
E7X9E0_SALMO/139-269
E7XC96_SALMO/124-253
E7XE11_SALMO/112-210
E7XE12_SALMO/128-258
E7XEG1_SALMO/38-170
E7XHZ3_SALMO/45-177
E7XIH9_SALMO/38-170
E7XLM0_SALMO/33-151
E7XNN2_SALMO/289-419
E7XNN2_SALMO/461-592
E7XPE2_SALMO/139-269
E7XPH8_SALMO/184-289
E7XPH8_SALMO/19-124
E7XQM4_SALMO/128-258
E7XQM5_SALMO/112-210
E7XR46_SALMO/124-253
E7XRB1_SALMO/37-166
E7XRP1_SALMO/144-272
E7XW12_SALMO/184-289
E7XW12_SALMO/19-124
E7XWM4_SALMO/144-272
E7XX00_SALMO/37-166
E7XX01_SALMO/34-152
E7XXZ3_SALMO/38-170
E7XYJ7_SALMO/289-419
E7XYJ7_SALMO/461-592
E7XZW4_SALMO/128-258
E7XZW5_SALMO/112-210
E7Y0J2_SALMO/139-269
E7Y0Y6_SALMO/124-253
E7Y2N5_SALMO/45-177
E7Y6G2_SALMO/34-152
E7Y6G3_SALMO/37-166
E7Y6U3_SALMO/144-272
E7YA03_SALMO/124-253
E7YAX7_SALMO/45-177
E7YBM6_SALMO/112-210
E7YBM7_SALMO/128-258
E7YC26_SALMO/38-170
E7YE71_SALMO/289-419
E7YE71_SALMO/461-592
E7YGM7_SALMO/184-289
E7YGM7_SALMO/19-124
E7YH85_SALMO/289-419
E7YH85_SALMO/461-592
E7YKS3_SALMO/124-253
E7YMA3_SALMO/144-272
E7YMN2_SALMO/37-166
E7YMN3_SALMO/34-152
E7YP09_SALMO/184-289
E7YP09_SALMO/19-124
E7YPQ4_SALMO/38-170
E7YQJ0_SALMO/139-269
E7YRJ6_SALMO/128-258
E7YRJ7_SALMO/112-210
E7YRX3_SALMO/45-177
E7YYI2_SALMO/38-170
E7YZA7_SALMO/45-177
E7Z110_SALMO/184-289
E7Z110_SALMO/19-124
E7Z239_SALMO/124-253
E7Z4A6_SALMO/34-152
E7Z4A7_SALMO/37-166
E7Z4N4_SALMO/144-272
E7Z5I8_SALMO/112-210
E7Z5I9_SALMO/128-258
E7Z5P8_SALMO/289-419
E7Z5P8_SALMO/461-592
E7Z6P8_SALMO/289-419
E7Z6P8_SALMO/461-592
E7Z714_SALMO/112-210
E7Z715_SALMO/128-258
E7Z9K5_SALMO/184-289
E7Z9K5_SALMO/19-124
E7ZAY4_SALMO/38-170
E7ZBL5_SALMO/124-253
E7ZD89_SALMO/45-177
E7ZGD6_SALMO/37-166
E7ZGD7_SALMO/34-152
E7ZGJ8_SALMO/144-272
E7ZHJ1_SALMO/139-269
E7ZHX2_SALMO/45-177
E7ZI68_SALMO/184-289
E7ZI68_SALMO/19-124
E7ZJ64_SALMO/1-83
E7ZKI7_SALMO/38-170
E7ZLW1_SALMO/128-258
E7ZLW2_SALMO/112-210
E7ZNX6_SALMO/144-272
E7ZP42_SALMO/37-166
E7ZP43_SALMO/34-152
E7ZQL1_SALMO/289-419
E7ZQL1_SALMO/461-592
E7ZWZ2_SALMO/184-289
E7ZWZ2_SALMO/19-124
E7ZXK3_SALMO/38-170
E8A1I1_SALMO/37-166
E8A1I2_SALMO/34-152
E8A2Z6_SALMO/144-272
E8A3K7_SALMO/45-177
E8A429_SALMO/124-253
E8A5K6_SALMO/289-419
E8A5K6_SALMO/461-592
E8A5S0_SALMO/112-210
E8A5S1_SALMO/128-258
E8A602_SALMO/289-419
E8A602_SALMO/461-592
E8A7F8_SALMO/124-253
E8A829_SALMO/112-210
E8A830_SALMO/128-258
E8A8M4_SALMO/184-289
E8A8M4_SALMO/19-124
E8A8X8_SALMO/45-177
E8ABQ3_SALMO/38-170
E8ADH2_SALMO/37-166
E8ADH3_SALMO/34-152
E8AE57_SALMO/144-272
E8AL31_SALMO/124-253
E8AMG8_SALMO/289-419
E8AMG8_SALMO/461-592
E8ANU1_SALMO/112-210
E8ANU2_SALMO/128-258
E8AQT5_SALMO/45-177
E8ARJ7_SALMO/34-152
E8ARJ8_SALMO/37-166
E8ARX7_SALMO/144-272
E8ASW4_SALMO/184-289
E8ASW4_SALMO/19-124
E8ATR0_SALMO/38-170
E8AUX2_SALMO/45-177
E8AVA3_SALMO/139-269
E8AWI4_SALMO/124-253
E8AZN0_SALMO/37-166
E8AZN1_SALMO/34-152
E8B0P6_SALMO/38-170
E8B387_SALMO/144-272
E8B585_SALMO/184-289
E8B585_SALMO/19-124
E8B5L7_SALMO/178-308
E8B5L7_SALMO/350-481
E8B5X7_SALMO/128-258
E8B5X8_SALMO/112-210
E8B722_SALMO/289-419
E8B722_SALMO/461-592
E8B7E8_SALMO/112-210
E8B7E9_SALMO/128-258
E8B7J3_SALMO/38-170
E8B963_SALMO/139-269
E8BAR2_SALMO/124-253
E8BB77_SALMO/45-177
E8BG48_SALMO/144-272
E8BGH7_SALMO/37-166
E8BGH8_SALMO/34-152
E8BIG2_SALMO/184-289
E8BIG2_SALMO/19-124
E8BLB1_SALMO/45-177
E8BM29_SALMO/124-253
E8BPB1_SALMO/38-170
E8BQE2_SALMO/139-269
E8BQM8_SALMO/289-419
E8BQM8_SALMO/461-592
E8BT99_SALMO/34-152
E8BTA0_SALMO/37-166
E8BTM9_SALMO/144-272
E8BUD7_SALMO/184-289
E8BUD7_SALMO/19-124
E8BUN1_SALMO/112-210
E8BUN2_SALMO/128-258
E8BYZ4_SALMO/112-210
E8BYZ5_SALMO/128-258
E8BZ54_SALMO/289-419
E8BZ54_SALMO/461-592
E8C0Y6_SALMO/45-177
E8C1C5_SALMO/124-253
E8C4L7_SALMO/184-289
E8C4L7_SALMO/19-124
E8C4R6_SALMO/34-152
E8C4R7_SALMO/37-166
E8C546_SALMO/144-272
E8C6S8_SALMO/38-170
E8CAU5_SALMO/34-152
E8CAU6_SALMO/37-166
E8CB71_SALMO/144-272
E8CC14_SALMO/38-170
E8CD21_SALMO/139-269
E8CEB3_SALMO/184-289
E8CEB3_SALMO/19-124
E8CEP9_SALMO/289-419
E8CEP9_SALMO/461-592
E8CF94_SALMO/128-258
E8CF95_SALMO/112-210
E8CFX6_SALMO/45-177
E8CGQ4_SALMO/124-253
E8CKN1_SALMO/289-419
E8CKN1_SALMO/461-592
E8CN47_SALMO/139-269
E8CNZ2_SALMO/124-253
E8CQI3_SALMO/184-289
E8CQI3_SALMO/19-124
E8CRW9_SALMO/38-170
E8CT53_SALMO/128-258
E8CT54_SALMO/112-210
E8CTX1_SALMO/144-272
E8CUK5_SALMO/34-152
E8CUK6_SALMO/37-166
E8CW80_SALMO/45-177
E8CY07_SALMO/37-166
E8CY08_SALMO/34-152
E8D122_SALMO/139-269
E8D273_SALMO/128-258
E8D274_SALMO/112-210
E8D3N8_SALMO/45-177
E8D3U5_SALMO/38-170
E8D5M6_SALMO/184-289
E8D5M6_SALMO/19-124
E8D713_SALMO/289-419
E8D713_SALMO/461-592
E8D739_SALMO/124-253
E8D8F4_SALMO/144-272
E8DBD6_SALMO/144-272
E8DDE3_SALMO/38-170
E8DDX0_SALMO/139-269
E8DFS6_SALMO/34-152
E8DFS7_SALMO/37-166
E8DH35_SALMO/112-210
E8DH36_SALMO/128-258
E8DJB4_SALMO/289-419
E8DJB4_SALMO/461-592
E8DKA1_SALMO/124-253
E8DKG8_SALMO/184-289
E8DKG8_SALMO/19-124
E8DKZ9_SALMO/45-177
E8DN00_SALMO/289-419
E8DN00_SALMO/461-592
E8DQW2_SALMO/124-253
E8DSN8_SALMO/38-170
E8DU33_SALMO/45-177
E8DVL0_SALMO/112-210
E8DVL1_SALMO/128-258
E8DVS7_SALMO/144-272
E8DXA2_SALMO/34-152
E8DXA3_SALMO/37-166
E8DY27_SALMO/184-289
E8DY27_SALMO/19-124
E8DZG7_SALMO/144-272
E8DZU6_SALMO/37-166
E8DZU7_SALMO/34-152
E8E1J8_SALMO/1-107
E8E341_SALMO/128-258
E8E342_SALMO/112-210
E8E3D6_SALMO/289-419
E8E3D6_SALMO/461-592
E8E3W1_SALMO/38-170
E8E890_SALMO/184-289
E8E890_SALMO/19-124
E8E8X5_SALMO/45-177
E8EAA9_SALMO/289-419
E8EAA9_SALMO/461-592
E8EAS6_SALMO/124-253
E8ED20_SALMO/34-152
E8ED21_SALMO/37-166
E8EDE8_SALMO/144-272
E8EEF7_SALMO/38-170
E8EFT0_SALMO/45-177
E8EJX1_SALMO/112-210
E8EJX2_SALMO/128-258
E8EKK7_SALMO/184-289
E8EKK7_SALMO/19-124
E8EM55_SALMO/1-107
E8EML1_SALMO/112-210
E8EML2_SALMO/128-258
E8ERL0_SALMO/184-289
E8ERL0_SALMO/19-124
E8EU85_SALMO/139-269
E8EV59_SALMO/45-177
E8EVD1_SALMO/144-272
E8EVQ9_SALMO/37-166
E8EVR0_SALMO/34-152
E8EXR2_SALMO/38-170
E8EY02_SALMO/289-419
E8EY02_SALMO/461-592
E8F281_SALMO/112-210
E8F282_SALMO/128-258
E8F2E6_SALMO/289-419
E8F2E6_SALMO/461-592
E8F3B8_SALMO/38-170
E8F3V6_SALMO/144-272
E8F4J2_SALMO/34-152
E8F4J3_SALMO/37-166
E8F538_SALMO/139-269
E8F693_SALMO/45-177
E8F7V8_SALMO/124-253
E8F9S6_SALMO/184-289
E8F9S6_SALMO/19-124
E8FC79_SALMO/45-177
E8FCC6_SALMO/128-258
E8FCC7_SALMO/112-210
E8FDG6_SALMO/124-253
E8FGE2_SALMO/139-269
E8FHV6_SALMO/289-419
E8FHV6_SALMO/461-592
E8FJ14_SALMO/144-272
E8FJD9_SALMO/37-166
E8FJE0_SALMO/34-152
E8FK65_SALMO/38-170
E8FKU8_SALMO/184-289
E8FKU8_SALMO/19-124
E8FNF4_SALMO/128-258
E8FNF5_SALMO/112-210
E8FPN6_SALMO/289-419
E8FPN6_SALMO/461-592
E8FQ44_SALMO/34-152
E8FQ45_SALMO/37-166
E8FQH1_SALMO/144-272
E8FSB4_SALMO/184-289
E8FSB4_SALMO/19-124
E8FXJ8_SALMO/139-269
E8FYJ2_SALMO/124-253
E8FYU9_SALMO/45-177
E8G0I2_SALMO/144-272
E8G0W1_SALMO/37-166
E8G0W2_SALMO/34-152
E8G181_SALMO/139-269
E8G216_SALMO/38-170
E8G4A8_SALMO/45-177
E8G4F8_SALMO/289-419
E8G4F8_SALMO/461-592
E8G5K1_SALMO/128-258
E8G5K2_SALMO/112-210
E8G5Q4_SALMO/184-289
E8G5Q4_SALMO/19-124
E8GA75_SALMO/124-253
E8GD17_SALMO/289-419
E8GD17_SALMO/461-592
E8GDK1_SALMO/128-258
E8GDK2_SALMO/112-210
E8GF53_SALMO/139-269
E8GGF0_SALMO/124-253
E8GI62_SALMO/184-289
E8GI62_SALMO/19-124
E8GIZ0_SALMO/144-272
E8GKG4_SALMO/34-152
E8GKG5_SALMO/37-166
E8GN68_SALMO/38-170
E8GP20_SALMO/45-177
E8GU49_SALMO/38-170
E8GVE9_SALMO/289-419
E8GVE9_SALMO/461-592
E8GW49_SALMO/144-272
E8GX25_SALMO/34-152
E8GX26_SALMO/37-166
E8GXF9_SALMO/139-269
E8GY32_SALMO/112-210
E8GY33_SALMO/128-258
E8GZ75_SALMO/45-177
E8H027_SALMO/124-253
E8H1C1_SALMO/184-289
E8H1C1_SALMO/19-124
E8H361_ECO57/124-253
E8H4R7_ECO57/131-261
E8H4R8_ECO57/126-211
E8H548_ECO57/128-258
E8H602_ECO57/38-170
E8H6L4_ECO57/137-263
E8H6W8_ECO57/220-357
E8H6W8_ECO57/48-189
E8H729_ECO57/45-177
E8H7R0_ECO57/204-298
E8H7R0_ECO57/41-168
E8H8P1_ECO57/289-419
E8H8P1_ECO57/461-592
E8HGH7_ECOLX/124-253
E8HIK3_ECOLX/131-261
E8HIK4_ECOLX/126-211
E8HIY4_ECOLX/128-258
E8HJH9_ECOLX/38-170
E8HKG4_ECOLX/137-263
E8HKR8_ECOLX/220-357
E8HKR8_ECOLX/48-189
E8HKX9_ECOLX/45-177
E8HLR5_ECOLX/204-298
E8HLR5_ECOLX/41-168
E8HML5_ECOLX/289-419
E8HML5_ECOLX/461-592
E8HVW4_ECOLX/124-253
E8HXL9_ECOLX/131-261
E8HXM0_ECOLX/126-211
E8HY00_ECOLX/128-258
E8HYJ1_ECOLX/38-170
E8HZI4_ECOLX/45-177
E8HZX8_ECOLX/220-357
E8HZX8_ECOLX/48-189
E8I032_ECOLX/137-263
E8I0D3_ECOLX/204-298
E8I0D3_ECOLX/41-168
E8I1L5_ECOLX/289-419
E8I1L5_ECOLX/461-592
E8I969_ECOLX/124-253
E8IB03_ECOLX/131-261
E8IB04_ECOLX/126-211
E8IBD4_ECOLX/128-258
E8IC55_ECOLX/38-170
E8ID87_ECOLX/137-263
E8IDI4_ECOLX/220-357
E8IDI4_ECOLX/48-189
E8IDP5_ECOLX/45-177
E8IEI3_ECOLX/204-298
E8IEI3_ECOLX/41-168
E8IFS7_ECOLX/289-419
E8IFS7_ECOLX/461-592
E8IP11_ECOLX/131-261
E8IP12_ECOLX/126-211
E8IPE2_ECOLX/128-258
E8IQF6_ECOLX/38-170
E8IRI8_ECOLX/137-263
E8IRU4_ECOLX/220-357
E8IRU4_ECOLX/48-189
E8IS05_ECOLX/45-177
E8ISF2_ECOLX/204-298
E8ISF2_ECOLX/41-168
E8ITZ6_ECOLX/289-419
E8ITZ6_ECOLX/461-592
E8J0J4_ECOLX/124-253
E8J2F2_ECO57/124-253
E8J3X4_ECO57/131-261
E8J3X5_ECO57/126-211
E8J4I2_ECO57/128-258
E8J501_ECO57/38-170
E8J633_ECO57/137-263
E8J6D7_ECO57/220-357
E8J6D7_ECO57/48-189
E8J6J9_ECO57/45-177
E8J7G9_ECO57/204-298
E8J7G9_ECO57/41-168
E8J889_ECO57/289-419
E8J889_ECO57/461-592
E8JHB5_9ACTO/314-442
E8JHB5_9ACTO/486-620
E8JJW5_9ACTO/34-154
E8JMY7_STREI/287-416
E8JMY7_STREI/459-587
E8JRH7_STREI/47-181
E8JVG5_STRCR/287-416
E8JVG5_STRCR/459-586
E8JVY8_STRCR/122-246
E8JW06_STRCR/228-358
E8JW06_STRCR/52-193
E8K220_9STRE/228-320
E8K220_9STRE/52-193
E8K2U7_9STRE/167-296
E8K312_9STRE/286-415
E8K312_9STRE/458-585
E8K7M2_STRPA/228-323
E8K7M2_STRPA/53-193
E8K7Q6_STRPA/120-237
E8K8B0_STRPA/286-415
E8K8B0_STRPA/458-585
E8KCW9_9STRE/234-328
E8KCW9_9STRE/58-199
E8KDK2_9STRE/171-299
E8KDM5_9STRE/286-415
E8KDM5_9STRE/458-585
E8KEZ6_9PAST/289-419
E8KEZ6_9PAST/462-593
E8KHE5_9PAST/132-262
E8KHR5_9PAST/36-168
E8KLM0_STRSA/287-416
E8KLM0_STRSA/459-582
E8KMK3_STRSA/232-359
E8KMK3_STRSA/56-198
E8KMM9_STRSA/121-253
E8KVI7_STRVE/286-415
E8KVI7_STRVE/458-585
E8L4E4_9RHIZ/290-416
E8L4E4_9RHIZ/459-592
E8LCN8_9FIRM/37-169
E8LF77_9FIRM/303-432
E8LF77_9FIRM/476-606
E8LFA3_9FIRM/292-421
E8LFA3_9FIRM/464-594
E8LHF6_9GAMM/288-418
E8LHF6_9GAMM/461-592
E8LHM0_9GAMM/136-265
E8LIG7_9GAMM/126-230
E8LLP2_9GAMM/39-171
E8LQD2_9VIBR/37-170
E8LSG6_9VIBR/124-253
E8LSN4_9VIBR/129-218
E8LVI3_9VIBR/289-419
E8LVI3_9VIBR/462-593
E8M1U9_9VIBR/289-419
E8M1U9_9VIBR/462-593
E8M3E8_9VIBR/87-190
E8M466_9VIBR/123-253
E8M780_9VIBR/128-258
E8M7V9_9VIBR/124-253
E8M9P2_9VIBR/37-170
E8MH53_BIFL2/306-433
E8MH53_BIFL2/478-612
E8MH91_BIFL2/132-262
E8MS54_BIFL1/306-433
E8MS54_BIFL1/478-611
E8MS92_BIFL1/132-262
E8N0P4_ANATU/204-307
E8N0P4_ANATU/39-167
E8N2N4_ANATU/199-327
E8N2N4_ANATU/33-163
E8N3C1_ANATU/197-321
E8N3C1_ANATU/38-160
E8N4S9_ANATU/44-167
E8N5E7_ANATU/293-422
E8N5E7_ANATU/465-596
E8N6Q5_MICTS/124-252
E8NEC6_MICTS/291-420
E8NEC6_MICTS/465-588
E8NGK3_MICTS/137-266
E8NHS9_DROME/324-453
E8NHS9_DROME/495-626
E8NJ06_SALET/112-210
E8NJ07_SALET/128-258
E8NK12_SALET/139-269
E8NMQ5_SALET/289-419
E8NMQ5_SALET/461-592
E8NN07_SALET/37-166
E8NN08_SALET/33-152
E8NNW5_SALET/124-253
E8NQF5_SALET/53-185
E8NR92_SALET/38-170
E8NTN0_SALET/135-278
E8NTN5_SALET/184-289
E8NTN5_SALET/19-124
E8NX74_YERPH/140-267
E8NXE4_YERPH/289-419
E8NXE4_YERPH/461-592
E8NZC1_YERPH/127-254
E8NZP0_YERPH/124-253
E8P040_YERPH/224-361
E8P040_YERPH/52-193
E8P2Y9_YERPH/138-268
E8P5U6_YERPH/107-231
E8P607_YERPH/45-177
E8P6W6_YERPH/39-171
E8P7M7_YERPH/108-211
E8P7M8_YERPH/125-255
E8PAD8_ACIB1/40-172
E8PGH9_ACIB1/286-421
E8PGH9_ACIB1/464-595
E8PMX8_THESS/202-323
E8PMX8_THESS/47-171
E8PPW7_THESS/116-201
E8PQI4_THESS/287-413
E8PQI4_THESS/456-587
E8Q722_BLOVB/40-172
E8Q8H8_STRED/122-257
E8Q8V1_STRED/55-194
E8QAP2_STRED/287-416
E8QAP2_STRED/459-587
E8QE22_HELP7/280-409
E8QE22_HELP7/456-576
E8QET7_HELP7/44-176
E8QJU5_HELP4/45-176
E8QKQ0_HELP4/280-409
E8QKQ0_HELP4/456-575
E8QN22_HELPR/280-409
E8QN22_HELPR/456-576
E8QRP8_HELPR/44-176
E8QTL5_HELPW/45-176
E8QUD0_HELPW/280-409
E8QUD0_HELPW/456-575
E8QZD5_ISOPI/296-425
E8QZD5_ISOPI/467-598
E8R0I6_ISOPI/124-212
E8R633_ISOPI/72-201
E8R7K8_DESM0/287-417
E8R7K8_DESM0/466-586
E8R9S7_DESM0/39-147
E8RAD2_DESM0/291-419
E8RAD2_DESM0/464-594
E8RAH7_DESM0/28-109
E8RE41_9DELT/35-167
E8RIR9_9DELT/293-421
E8RIR9_9DELT/465-595
E8RMQ7_9CAUL/52-184
E8RNG3_9CAUL/287-416
E8RNG3_9CAUL/459-595
E8RQW9_9CAUL/137-267
E8RU26_9CAUL/209-308
E8RU26_9CAUL/48-176
E8RVN6_9CAUL/156-283
E8RXN2_MICSL/142-272
E8S5G1_MICSL/124-258
E8S6W1_MICSL/31-151
E8S999_MICSL/154-284
E8S9P6_MICSL/313-440
E8S9P6_MICSL/485-620
E8SC22_MICSL/208-318
E8SC22_MICSL/41-169
E8SE23_STAPH/286-414
E8SE23_STAPH/457-583
E8SFQ0_STAPH/119-243
E8SH85_STAPH/42-184
E8SI83_STAPH/110-240
E8SJ50_STAPH/114-242
E8SJ55_STAPH/33-157
E8SL28_NEIGO/42-174
E8SMD9_NEIGO/292-420
E8SMD9_NEIGO/464-595
E8SPT3_NEIGO/135-264
E8SVZ5_GEOS2/129-260
E8SXE4_GEOS2/107-230
E8T175_GEOS2/286-415
E8T175_GEOS2/457-583
E8T1A9_GEOS2/105-233
E8T598_THEA1/1-126
E8T6L0_THEA1/287-414
E8T6L0_THEA1/460-588
E8T7B2_MESCW/132-262
E8TBJ1_MESCW/147-274
E8TC54_MESCW/286-415
E8TC54_MESCW/458-590
E8TDU7_MESCW/127-257
E8TEQ4_MESCW/208-329
E8TEQ4_MESCW/47-174
E8TEU5_MESCW/53-185
E8TFF9_MESCW/287-414
E8TFF9_MESCW/458-590
E8TGD4_MESCW/34-158
E8THP2_MESCW/142-272
E8THR5_MESCW/150-280
E8TKX4_MESCW/129-259
E8TL99_MESCW/127-254
E8TN78_MESCW/127-255
E8TSJ4_ALIDB/153-280
E8TYW4_ALIDB/316-445
E8TYW4_ALIDB/488-619
E8TZG8_ALIDB/49-181
E8TZI5_ALIDB/138-267
E8TZN3_ALIDB/128-255
E8U304_DEIML/205-299
E8U304_DEIML/40-165
E8U559_DEIML/204-331
E8U559_DEIML/45-168
E8U564_DEIML/128-258
E8U636_DEIML/133-263
E8UBK5_DEIML/289-416
E8UBK5_DEIML/461-592
E8UF29_TAYEM/291-418
E8UF29_TAYEM/464-595
E8UG30_TAYEM/41-173
E8UHJ7_MYCFM/117-231
E8UHV4_MYCFM/125-250
E8UJ64_MYCFM/129-257
E8UKR1_STREJ/286-415
E8UKR1_STREJ/458-586
E8ULZ0_STREJ/122-229
E8UMM6_STREJ/228-324
E8UMM6_STREJ/52-193
E8UPW9_STREJ/121-251
E8UST5_THEBF/129-256
E8UVE8_THEBF/288-416
E8UVE8_THEBF/460-591
E8UXC0_TERSS/319-445
E8UXC0_TERSS/489-627
E8V065_TERSS/234-343
E8V065_TERSS/61-200
E8V0X5_TERSS/204-318
E8V0X5_TERSS/41-168
E8V334_TERSS/224-348
E8V334_TERSS/64-191
E8V5G6_TERSS/45-175
E8V802_TERSS/221-357
E8V802_TERSS/48-177
E8V948_BACST/188-289
E8V948_BACST/20-150
E8V9A6_BACST/32-157
E8VEA8_BACST/109-233
E8VIM2_BACST/126-257
E8VIM3_BACST/114-215
E8VIN2_BACST/286-415
E8VIN2_BACST/456-583
E8VL19_VIBVU/124-253
E8VRK9_VIBVU/289-419
E8VRK9_VIBVU/462-593
E8VS55_VIBVU/40-172
E8VV62_VIBVU/124-253
E8VVA9_VIBVU/124-253
E8VWQ4_VIBVU/224-320
E8VWQ4_VIBVU/52-191
E8VXH1_VIBVU/129-258
E8W1D8_STRFA/291-420
E8W1D8_STRFA/463-598
E8W457_STRFA/126-255
E8W6F2_STRFA/145-276
E8W6F3_STRFA/137-232
E8W817_STRFA/294-423
E8W817_STRFA/465-592
E8WLX4_GEOS8/289-418
E8WLX4_GEOS8/462-592
E8WQJ1_GEOS8/35-167
E8WZW6_ACISM/327-456
E8WZW6_ACISM/500-638
E8X2K0_ACISM/223-361
E8X2K0_ACISM/50-179
E8X377_ACISM/152-235
E8X3I5_ACISM/44-173
E8X943_SALT4/207-307
E8X943_SALT4/38-168
E8X944_SALT4/34-162
E8X9F4_SALT4/124-253
E8XBH0_SALT4/144-272
E8XCD2_SALT4/53-185
E8XCI5_SALT4/6-166
E8XCI6_SALT4/215-296
E8XCI6_SALT4/33-151
E8XE85_SALT4/150-280
E8XFB4_SALT4/185-290
E8XFB4_SALT4/20-125
E8XHE9_SALT4/112-210
E8XHF0_SALT4/128-258
E8XHU9_SALT4/289-419
E8XHU9_SALT4/461-592
E8XJB6_SALT4/33-138
E8XK77_SALT4/38-170
E8XM67_RAHSY/185-282
E8XM67_RAHSY/21-144
E8XN21_RAHSY/124-253
E8XNS0_RAHSY/123-250
E8XPA1_RAHSY/289-419
E8XPA1_RAHSY/461-592
E8XPH2_RAHSY/129-259
E8XQI9_RAHSY/113-214
E8XQJ0_RAHSY/128-258
E8XQW4_RAHSY/129-256
E8XS33_RAHSY/130-260
E8XVN1_RAHSY/107-231
E8XWI9_RAHSY/45-177
E8XWX4_RAHSY/42-170
E8XYP8_RAHSY/125-254
E8Y0K3_RAHSY/138-267
E8Y2H1_ECOKO/45-177
E8Y3A0_ECOKO/220-357
E8Y3A0_ECOKO/48-189
E8Y4R5_ECOKO/137-267
E8Y550_ECOKO/124-253
E8Y8A5_ECOKO/38-170
E8Y9J9_ECOKO/289-419
E8Y9J9_ECOKO/461-592
E8Y9R0_ECOKO/128-258
E8YB94_ECOKO/114-211
E8YB95_ECOKO/131-261
E8YDU7_ECOKO/204-298
E8YDU7_ECOKO/41-168
E8YFP2_9BURK/465-594
E8YH09_9BURK/174-301
E8YHU4_9BURK/285-414
E8YHU4_9BURK/457-588
E8YKF1_9BURK/146-273
E8YLV7_9BURK/195-317
E8YLV7_9BURK/34-163
E8YLY9_9BURK/43-175
E8YMG8_9BURK/132-261
E8YN13_9BURK/140-269
E8YPY9_9BURK/123-252
E8YR88_9BURK/129-256
E8YR96_9BURK/291-421
E8YR96_9BURK/464-595
E8YVV2_9BURK/127-256
E8ZMN0_CLOB0/288-416
E8ZMN0_CLOB0/460-591
E8ZPW9_CLOB0/115-239
E8ZPX0_CLOB0/82-207
E8ZPX9_CLOB0/113-241
E8ZPY7_CLOB0/111-241
E8ZRR4_CLOB0/131-258
E8ZUW7_CLOB0/111-235
E8ZW19_CLOB0/125-255
E8ZYT6_SALET/188-288
E8ZYT6_SALET/19-151
E8ZYT7_SALET/35-162
E9A072_SALET/139-269
E9A132_SALET/124-253
E9A527_SALET/112-210
E9A528_SALET/128-258
E9A5S0_SALET/38-170
E9A709_SALET/45-177
E9A7R5_SALET/185-289
E9A7R5_SALET/20-125
E9A8I0_SALET/289-419
E9A8I0_SALET/461-592
E9AA58_SALET/144-272
E9AAM2_SALET/6-166
E9AAM3_SALET/215-296
E9AAM3_SALET/33-152
E9AKX3_LEIME/350-479
E9AKX3_LEIME/522-653
E9B8V8_LEIDO/350-479
E9B8V8_LEIDO/522-653
E9BVY3_9EUKA/362-491
E9BVY3_9EUKA/533-664
E9C3L4_9EUKA/387-516
E9C3L4_9EUKA/558-690
E9CK15_9ENTR/45-177
E9CL71_9ENTR/112-211
E9CMN7_9ENTR/289-419
E9CMN7_9ENTR/461-592
E9CWJ7_COCPS/98-237
E9DG24_COCPS/374-503
E9DG24_COCPS/546-676
E9DMZ2_9STRE/286-415
E9DMZ2_9STRE/458-585
E9E1Z6_METAQ/129-265
E9E2S3_METAQ/382-511
E9E2S3_METAQ/555-684
E9ESL8_METAR/129-265
E9F4K3_METAR/388-517
E9F4K3_METAR/560-690
E9FEJ6_9STRE/286-415
E9FEJ6_9STRE/458-585
E9FI56_9STRE/120-247
E9FJ96_9STRE/228-321
E9FJ96_9STRE/52-193
E9FMF6_9STRE/286-415
E9FMF6_9STRE/458-585
E9FN50_9STRE/120-245
E9FPX6_9STRE/228-321
E9FPX6_9STRE/52-193
E9HGQ2_DAPPU/367-496
E9HGQ2_DAPPU/538-669
E9JD17_SOLIN/207-336
E9JD17_SOLIN/378-509
E9R5E2_ASPFU/374-503
E9R5E2_ASPFU/546-675
E9RLM2_LACRE/290-419
E9RLM2_LACRE/462-587
E9RS90_9FIRM/135-263
E9RWB6_9FIRM/288-417
E9RWB6_9FIRM/461-588
E9RWM2_9FIRM/128-257
E9SE79_RUMAL/293-420
E9SE79_RUMAL/464-594
E9SG50_RUMAL/128-256
E9SI87_CLOSY/127-257
E9SIE9_CLOSY/183-297
E9SIF1_CLOSY/152-286
E9SIG1_CLOSY/196-307
E9SJN7_CLOSY/130-255
E9SJU7_CLOSY/128-253
E9SKV5_CLOSY/291-419
E9SKV5_CLOSY/463-591
E9SPA2_CLOSY/138-267
E9SPE7_CLOSY/127-253
E9SQA4_CLOSY/128-258
E9SRC1_CLOSY/40-173
E9SRE6_CLOSY/132-257
E9ST32_CLOSY/130-258
E9STB5_CLOSY/124-254
E9STC1_CLOSY/35-167
E9STC3_CLOSY/37-160
E9T2R9_COREQ/296-425
E9T2R9_COREQ/468-603
E9TBL0_ECOLX/131-261
E9TBL1_ECOLX/114-211
E9TC00_ECOLX/128-258
E9TFM0_ECOLX/211-305
E9TFM0_ECOLX/48-175
E9TGE9_ECOLX/289-419
E9TGE9_ECOLX/461-592
E9TGR8_ECOLX/45-177
E9TGY2_ECOLX/220-357
E9TGY2_ECOLX/48-189
E9THP7_ECOLX/124-253
E9TK54_ECOLX/137-267
E9TKF7_ECOLX/38-170
E9TNZ7_ECOLX/137-267
E9TS79_ECOLX/32-158
E9TS82_ECOLX/126-256
E9TV08_ECOLX/38-170
E9TVE2_ECOLX/128-258
E9TXF2_ECOLX/124-253
E9TXQ3_ECOLX/289-419
E9TXQ3_ECOLX/461-592
E9TZF9_ECOLX/45-177
E9TZM2_ECOLX/220-357
E9TZM2_ECOLX/48-189
E9TZZ4_ECOLX/45-171
E9U004_ECOLX/137-263
E9U0A5_ECOLX/52-184
E9U0U5_ECOLX/39-171
E9U2A8_ECOLX/126-211
E9U6Q2_ECOLX/126-211
E9U8L4_ECOLX/32-155
E9U915_ECOLX/220-357
E9U915_ECOLX/48-189
E9U978_ECOLX/45-177
E9U9D6_ECOLX/137-267
E9UA02_ECOLX/128-258
E9UB97_ECOLX/289-419
E9UB97_ECOLX/461-592
E9UCN2_ECOLX/32-158
E9UCS8_ECOLX/126-256
E9UDJ0_ECOLX/124-253
E9UHR2_ECOLX/38-170
E9UIH7_ECOLX/52-184
E9UIS4_ECOLX/137-263
E9UQ16_9ACTO/289-417
E9UQ16_9ACTO/460-589
E9UYY6_9ACTO/182-241
E9V0J0_9ACTO/291-420
E9V0J0_9ACTO/463-597
E9V1Q4_9ACTO/123-253
E9V7K6_ECOLX/124-253
E9V9D1_ECOLX/52-184
E9V9X3_ECOLX/39-171
E9VA72_ECOLX/45-177
E9VAE7_ECOLX/220-357
E9VAE7_ECOLX/48-189
E9VAN2_ECOLX/137-263
E9VB00_ECOLX/38-170
E9VD34_ECOLX/137-267
E9VER1_ECOLX/289-419
E9VER1_ECOLX/461-592
E9VFG3_ECOLX/114-211
E9VG24_ECOLX/126-256
E9VG27_ECOLX/32-158
E9VGG2_ECOLX/152-282
E9VL02_ECOLX/45-177
E9VL57_ECOLX/220-357
E9VL57_ECOLX/48-189
E9VLG2_ECOLX/137-263
E9VLQ7_ECOLX/52-184
E9VMI5_ECOLX/39-171
E9VMW9_ECOLX/38-170
E9VPT0_ECOLX/124-253
E9VRL5_ECOLX/114-211
E9VRX7_ECOLX/128-258
E9VSL3_ECOLX/120-250
E9VTQ8_ECOLX/289-419
E9VTQ8_ECOLX/461-592
E9VVA8_ECOLX/137-267
E9VWI7_ECOLX/32-158
E9VWJ0_ECOLX/126-256
E9VXS4_ECOLX/38-170
E9VZ25_ECOLX/220-357
E9VZ25_ECOLX/48-189
E9VZ84_ECOLX/45-177
E9W0G6_ECOLX/124-253
E9W2S2_ECOLX/128-258
E9W350_ECOLX/114-211
E9W351_ECOLX/131-261
E9W7Z8_ECOLX/204-298
E9W7Z8_ECOLX/41-168
E9W929_ECOLX/289-419
E9W929_ECOLX/461-592
E9WFQ8_ECOLX/124-253
E9WHG5_ECOLX/131-261
E9WHG6_ECOLX/114-211
E9WHU6_ECOLX/128-258
E9WI42_ECOLX/45-177
E9WIA1_ECOLX/220-357
E9WIA1_ECOLX/48-189
E9WJH0_ECOLX/1-85
E9WJH1_ECOLX/38-78
E9WJZ9_ECOLX/137-267
E9WLG6_ECOLX/289-419
E9WLG6_ECOLX/461-592
E9WMH0_ECOLX/204-298
E9WMH0_ECOLX/41-168
E9WTC4_ECOLX/45-177
E9WTI3_ECOLX/220-357
E9WTI3_ECOLX/48-189
E9WUS7_ECOLX/38-170
E9WV31_ECOLX/128-258
E9WVI1_ECOLX/114-211
E9WVI3_ECOLX/78-208
E9WX47_ECOLX/1-107
E9WY94_ECOLX/137-267
E9X0Q2_ECOLX/204-298
E9X0Q2_ECOLX/41-168
E9X119_ECOLX/289-419
E9X119_ECOLX/461-592
E9X2U3_ECOLX/124-253
E9X6G2_ECOLX/45-177
E9X6M3_ECOLX/10-122
E9X6M3_ECOLX/153-290
E9X6M4_ECOLX/48-89
E9X7Z4_ECOLX/38-170
E9XCJ7_ECOLX/131-261
E9XCJ8_ECOLX/114-211
E9XCY1_ECOLX/128-258
E9XE76_ECOLX/289-419
E9XE76_ECOLX/461-592
E9XG85_ECOLX/45-177
E9XGE0_ECOLX/220-357
E9XGE0_ECOLX/48-189
E9XGX9_ECOLX/52-184
E9XHF0_ECOLX/38-170
E9XHR8_ECOLX/39-171
E9XI78_ECOLX/128-258
E9XIZ1_ECOLX/124-253
E9XKH1_ECOLX/126-211
E9XKH2_ECOLX/131-261
E9XS55_ECOLX/289-419
E9XS55_ECOLX/461-592
E9XZZ0_ECOLX/124-253
E9Y218_ECOLX/131-261
E9Y219_ECOLX/113-211
E9Y227_ECOLX/128-258
E9Y2B5_ECOLX/45-177
E9Y3R4_ECOLX/38-170
E9Y488_ECOLX/137-267
E9Y642_ECOLX/289-419
E9Y642_ECOLX/461-592
E9Y6I1_ECOLX/204-298
E9Y6I1_ECOLX/41-168
E9YCL2_ECOLX/1-107
E9YEZ0_ECOLX/52-184
E9YFP8_ECOLX/38-170
E9YGQ1_ECOLX/289-419
E9YGQ1_ECOLX/461-592
E9YGV7_ECOLX/128-258
E9YHH3_ECOLX/113-211
E9YHH4_ECOLX/131-261
E9YJ31_ECOLX/45-177
E9YJ90_ECOLX/220-357
E9YJ90_ECOLX/48-189
E9YJS2_ECOLX/204-298
E9YJS2_ECOLX/41-168
E9YKA8_ECOLX/137-267
E9YMB1_ECOLX/120-250
E9YP46_ECOLX/124-253
E9YQT3_ECOLX/131-261
E9YQT4_ECOLX/126-211
E9YR81_ECOLX/128-258
E9YTC1_ECOLX/38-170
E9YTN9_ECOLX/39-171
E9YUP3_ECOLX/220-357
E9YUP3_ECOLX/48-189
E9YUU8_ECOLX/45-177
E9YWF6_ECOLX/289-419
E9YWF6_ECOLX/461-592
E9YXF6_ECOLX/123-252
E9Z2M9_ESCFE/45-177
E9Z2Y2_ESCFE/123-252
E9Z7R7_ESCFE/124-253
E9Z8Z0_ESCFE/128-258
E9Z9W4_ESCFE/131-261
E9Z9W5_ESCFE/126-211
E9ZBU1_ESCFE/137-267
E9ZDL9_ESCFE/289-419
E9ZDL9_ESCFE/461-592
E9ZE39_ESCFE/38-170
E9ZPK2_MYCTU/300-429
E9ZPK2_MYCTU/472-607
E9ZRW9_NEIME/292-420
E9ZRW9_NEIME/464-595
E9ZSP1_NEIME/42-174
E9ZTW1_NEIME/123-252
E9ZXK2_NEIME/292-420
E9ZXK2_NEIME/464-595
E9ZYD1_NEIME/42-174
E9ZZI2_NEIME/123-252
F0A2W0_NEIME/292-420
F0A2W0_NEIME/464-595
F0A3K9_NEIME/42-174
F0A511_NEIME/123-252
F0A8J4_NEIME/292-420
F0A8J4_NEIME/464-595
F0A9D6_NEIME/42-174
F0AAI7_NEIME/123-252
F0AF33_NEIME/42-174
F0AFK0_NEIME/123-252
F0AJU3_NEIME/292-420
F0AJU3_NEIME/464-595
F0AJV1_NEIME/292-420
F0AJV1_NEIME/464-595
F0AKY2_NEIME/42-174
F0AMA3_NEIME/123-252
F0AR80_NEIME/42-174
F0ASG3_NEIME/123-252
F0AVI4_NEIME/292-420
F0AVI4_NEIME/464-595
F0AW55_NEIME/292-420
F0AW55_NEIME/464-595
F0AX35_NEIME/42-174
F0AY88_NEIME/123-252
F0B1Q9_NEIME/292-420
F0B1Q9_NEIME/464-595
F0B2J6_NEIME/42-174
F0B404_NEIME/123-252
F0BEI9_9XANT/289-418
F0BEI9_9XANT/461-592
F0BEN0_9XANT/49-181
F0BI39_9XANT/203-314
F0BI39_9XANT/47-171
F0BLM3_9XANT/299-428
F0BLM3_9XANT/471-602
F0BQ50_9XANT/49-181
F0BWD0_9XANT/203-321
F0BWD0_9XANT/47-171
F0C248_9XANT/49-181
F0C5H1_9XANT/289-418
F0C5H1_9XANT/461-592
F0C7V6_9XANT/203-319
F0C7V6_9XANT/47-171
F0CEG4_SALMO/139-269
F0CFU6_SALMO/139-269
F0CHB5_SALMO/139-269
F0CJI1_SALMO/139-269
F0CLA3_SALMO/139-269
F0CML4_SALMO/139-269
F0CNJ1_SALMO/139-269
F0CQ48_SALMO/139-269
F0CR24_SALMO/139-269
F0CRU7_SALMO/139-269
F0CTV1_SALMO/139-269
F0CVU4_SALMO/139-269
F0CXC3_SALMO/139-269
F0CY98_SALMO/139-269
F0D3X9_STAAU/127-258
F0D4B4_STAAU/114-242
F0D4T4_STAAU/110-240
F0D4U3_STAAU/125-256
F0D673_STAAU/32-155
F0D6H2_STAAU/293-421
F0D6H2_STAAU/464-590
F0DAB4_STAAU/110-240
F0DAC3_STAAU/125-256
F0DAI8_STAAU/127-258
F0DB40_STAAU/114-242
F0DE01_STAAU/293-421
F0DE01_STAAU/464-590
F0DGZ4_STAAU/32-155
F0DN84_9FIRM/289-418
F0DN84_9FIRM/461-592
F0DU27_9FIRM/129-256
F0DX17_9FIRM/288-416
F0DX17_9FIRM/460-591
F0E388_9PSED/40-172
F0E4C5_9PSED/128-257
F0E4P5_9PSED/124-253
F0E808_9PSED/290-420
F0E808_9PSED/463-594
F0EEY4_9PSED/34-160
F0EF48_ENTCA/110-240
F0EF78_ENTCA/131-260
F0EFB7_ENTCA/112-242
F0EFM5_ENTCA/122-244
F0EGS8_ENTCA/228-330
F0EGS8_ENTCA/52-193
F0EHW2_ENTCA/112-234
F0EI70_ENTCA/128-259
F0EIK9_ENTCA/127-257
F0EIX9_ENTCA/144-275
F0EJG7_ENTCA/43-185
F0EKS4_ENTCA/108-236
F0EL18_ENTCA/127-258
F0ELF1_ENTCA/287-416
F0ELF1_ENTCA/459-586
F0ELQ4_ENTCA/128-259
F0EM61_ENTCA/118-242
F0EMH7_ENTCA/104-233
F0EMJ2_ENTCA/105-217
F0EPB9_ENTCA/118-236
F0EPI8_ENTCA/59-190
F0ESE1_HAEPA/132-262
F0ETA6_HAEPA/36-168
F0EVS2_HAEPA/289-419
F0EVS2_HAEPA/462-593
F0EX32_9NEIS/39-171
F0EZ32_9NEIS/123-252
F0F043_9NEIS/293-421
F0F043_9NEIS/465-597
F0F5P9_9BACT/43-175
F0F660_9BACT/295-424
F0F660_9BACT/468-598
F0FG98_STRSA/121-253
F0FGC5_STRSA/232-326
F0FGC5_STRSA/56-198
F0FGY4_STRSA/321-450
F0FGY4_STRSA/493-620
F0FLW2_STRSA/287-416
F0FLW2_STRSA/459-586
F0FMC9_STRSA/119-243
F0FME4_STRSA/232-359
F0FME4_STRSA/56-198
F0FPW6_STRSA/287-416
F0FPW6_STRSA/459-582
F0FQI6_STRSA/232-327
F0FQI6_STRSA/56-198
F0FQK0_STRSA/119-243
F0FYM5_9BURK/122-251
F0FYV3_9BURK/124-253
F0FYV3_9BURK/297-426
F0FZH8_9BURK/289-418
F0FZH8_9BURK/461-592
F0G1V1_9BURK/142-273
F0G335_9BURK/284-414
F0G335_9BURK/457-588
F0G9U2_9BURK/148-278
F0GBL2_9BURK/464-593
F0GF30_9BURK/43-115
F0GFN5_9BURK/145-272
F0GIW0_9BURK/131-261
F0GL69_9LACO/111-249
F0GM31_9LACO/227-314
F0GM31_9LACO/51-201
F0GMW7_9LACO/287-416
F0GMW7_9LACO/459-586
F0GQ89_9LACO/287-416
F0GQ89_9LACO/459-586
F0GSG7_9LACO/111-249
F0GUT5_9FIRM/116-244
F0GVV7_9FIRM/111-238
F0GVW6_9FIRM/32-161
F0GW16_9FIRM/287-415
F0GW16_9FIRM/459-590
F0GXC6_9FIRM/219-349
F0GXC6_9FIRM/47-184
F0H026_9FIRM/287-415
F0H026_9FIRM/459-586
F0H2X4_9FIRM/110-242
F0H505_9BACT/295-424
F0H505_9BACT/468-598
F0H756_9BACT/44-176
F0HCG9_9FIRM/107-233
F0HCY3_9FIRM/118-248
F0HDB8_9FIRM/114-241
F0HDN7_9FIRM/128-257
F0HEF1_9FIRM/225-325
F0HEF1_9FIRM/54-194
F0HER0_9FIRM/107-229
F0HG10_9FIRM/125-255
F0HGI4_9FIRM/128-248
F0HGS5_9FIRM/285-414
F0HGS5_9FIRM/450-577
F0HHZ1_9FIRM/126-255
F0HJZ8_9ACTN/290-418
F0HJZ8_9ACTN/461-592
F0HV02_LACDL/114-249
F0HXC9_LACDL/287-416
F0HXC9_LACDL/459-583
F0I460_STRSA/315-444
F0I460_STRSA/487-610
F0I538_STRSA/232-359
F0I538_STRSA/56-198
F0I562_STRSA/121-253
F0IAJ6_STRSA/232-327
F0IAJ6_STRSA/56-198
F0IAL1_STRSA/119-243
F0IB93_STRSA/321-450
F0IB93_STRSA/493-620
F0IDE2_9FLAO/295-424
F0IDE2_9FLAO/468-599
F0II03_9FLAO/40-172
F0IJA6_STRSA/232-327
F0IJA6_STRSA/56-198
F0IJC7_STRSA/119-243
F0IJV4_STRSA/321-450
F0IJV4_STRSA/493-620
F0IRY3_STRSA/232-327
F0IRY3_STRSA/56-198
F0IRZ8_STRSA/119-243
F0ISG5_STRSA/287-416
F0ISG5_STRSA/459-586
F0IZ51_ACIMA/58-189
F0J2D3_ACIMA/286-415
F0J2D3_ACIMA/458-590
F0J2G2_ACIMA/149-276
F0J733_ACIMA/144-272
F0JCB0_DESDE/518-652
F0JI19_DESDE/42-175
F0JJS4_DESDE/518-652
F0JMJ2_ESCFE/289-419
F0JMJ2_ESCFE/461-592
F0JMK3_ESCFE/124-253
F0JPR2_ESCFE/137-267
F0JQM1_ESCFE/220-357
F0JQM1_ESCFE/48-189
F0JS03_ESCFE/123-252
F0JSC6_ESCFE/38-170
F0JSR7_ESCFE/52-184
F0JT42_ESCFE/128-258
F0JUG9_ESCFE/126-211
F0JUH0_ESCFE/131-261
F0K0D4_LACD2/287-416
F0K0D4_LACD2/459-583
F0K525_CLOAE/29-152
F0K6D2_CLOAE/110-242
F0K766_CLOAE/131-258
F0KA50_CLOAE/101-222
F0KAT7_CLOAE/196-310
F0KAT7_CLOAE/24-133
F0KDR9_CLOAE/288-415
F0KDR9_CLOAE/462-591
F0KDV4_CLOAE/127-257
F0KHZ8_ACICP/198-333
F0KHZ8_ACICP/376-507
F0KIX3_ACICP/40-172
F0KRF5_YERE3/138-268
F0KRN2_YERE3/45-177
F0KSF9_YERE3/223-357
F0KSF9_YERE3/48-189
F0KT00_YERE3/38-170
F0KTN9_YERE3/124-253
F0KUB0_YERE3/124-211
F0KUB1_YERE3/126-256
F0KV99_YERE3/107-231
F0KVT2_YERE3/142-272
F0KXF7_YERE3/131-261
F0KXM7_YERE3/289-419
F0KXM7_YERE3/461-592
F0KZQ0_YERE3/123-250
F0L3B7_9RHIZ/123-253
F0L3C6_9RHIZ/197-310
F0L3C6_9RHIZ/35-164
F0L681_9RHIZ/290-415
F0L681_9RHIZ/459-591
F0L8B3_9RHIZ/132-260
F0LAQ8_9RHIZ/139-264
F0LCS2_9RHIZ/50-182
F0LE99_9RHIZ/142-274
F0LKR4_THEBM/283-413
F0LKR4_THEBM/456-585
F0LL84_THEBM/273-390
F0LNY1_VIBFU/123-253
F0LQA5_VIBFU/124-253
F0LQC6_VIBFU/52-193
F0LSP7_VIBFU/40-173
F0LWJ3_VIBFU/289-419
F0LWJ3_VIBFU/462-593
F0LWW8_VIBFU/120-245
F0M728_ARTPP/53-177
F0MCX8_NEIMG/292-420
F0MCX8_NEIMG/464-595
F0MD24_NEIMG/123-252
F0MFC9_NEIMG/42-174
F0MJ76_NEIMH/42-174
F0MPR4_NEIMM/42-174
F0MR71_NEIMM/123-252
F0MSU8_NEIMM/292-420
F0MSU8_NEIMM/464-595
F0MXN9_NEIMP/292-420
F0MXN9_NEIMP/464-595
F0MXW9_NEIMP/123-252
F0MZD4_NEIMP/42-174
F0N129_NEIMO/123-252
F0N2G0_NEIMO/292-420
F0N2G0_NEIMO/464-595
F0N456_NEIMO/42-174
F0N773_NEIMN/292-420
F0N773_NEIMN/464-595
F0N7S9_NEIMN/123-252
F0NAM9_NEIMN/42-174
F0NDJ0_SULIR/21-137
F0NGE0_SULIR/276-404
F0NGE0_SULIR/449-561
F0NHU4_SULIR/289-415
F0NHU4_SULIR/448-572
F0NI36_SULIR/47-159
F0NJY3_SULIH/276-404
F0NJY3_SULIH/449-561
F0NN01_SULIH/21-137
F0NPY9_SULIH/289-415
F0NPY9_SULIH/448-572
F0NQ75_SULIH/47-159
F0NS76_LACHH/126-256
F0NVC5_LACHH/121-262
F0NVT9_LACHH/287-416
F0NVT9_LACHH/459-583
F0NW95_LACHH/115-247
F0P005_WEEVC/39-171
F0P1X8_WEEVC/294-423
F0P1X8_WEEVC/467-598
F0P3I0_STAPE/286-414
F0P3I0_STAPE/457-583
F0P5L3_STAPE/42-184
F0P7N2_STAPE/119-243
F0P8D4_STAPE/33-156
F0P8D9_STAPE/114-242
F0P9P9_STAPE/110-240
F0PB33_ENTF6/109-240
F0PBD6_ENTF6/126-257
F0PC74_ENTF6/134-263
F0PD05_ENTF6/128-258
F0PDB5_ENTF6/95-219
F0PDN1_ENTF6/118-246
F0PF48_ENTF6/108-234
F0PFU9_ENTF6/126-256
F0PGF0_ENTF6/117-245
F0PGL8_ENTF6/230-339
F0PGL8_ENTF6/54-194
F0PHB7_ENTF6/110-209
F0PHF4_ENTF6/193-292
F0PHF4_ENTF6/36-151
F0PHF5_ENTF6/202-329
F0PHF5_ENTF6/28-156
F0PI16_ENTF6/286-415
F0PI16_ENTF6/459-585
F0PKM0_BACT0/228-336
F0PKM0_BACT0/50-192
F0PLA6_BACT0/129-260
F0PS41_BACT0/286-414
F0PS41_BACT0/456-583
F0Q2F9_ACIAP/129-256
F0Q3D2_ACIAP/309-438
F0Q3D2_ACIAP/481-612
F0Q5H5_ACIAP/138-267
F0Q923_ACIAP/128-256
F0Q9L4_ACIAP/128-255
F0QCR5_ACIAP/55-187
F0QKC9_ACIBD/40-172
F0QKU8_ACIBD/286-421
F0QKU8_ACIBD/464-595
F0QT86_VULM7/187-313
F0QT86_VULM7/21-151
F0QTD8_VULM7/289-418
F0QTD8_VULM7/462-594
F0QVP5_VULM7/40-151
F0QW24_VULM7/85-129
F0R130_BACSH/294-423
F0R130_BACSH/466-597
F0RBW1_CELLC/117-209
F0RES2_CELLC/295-424
F0RES2_CELLC/467-598
F0RFC4_CELLC/39-172
F0RH36_CELLC/113-210
F0RLI8_DEIPM/287-413
F0RLI8_DEIPM/458-589
F0RQ26_DEIPM/211-328
F0RQ26_DEIPM/52-175
F0RSD2_SPHGB/134-264
F0RT02_SPHGB/127-254
F0RUK6_SPHGB/125-254
F0RV80_SPHGB/117-242
F0RV81_SPHGB/202-329
F0RV81_SPHGB/49-173
F0RXN3_SPHGB/119-211
F0RXN7_SPHGB/129-259
F0RYZ0_SPHGB/286-415
F0RYZ0_SPHGB/452-582
F0S274_DESTD/288-415
F0S274_DESTD/461-589
F0S341_DESTD/18-151
F0S711_PEDSD/118-219
F0S7V6_PEDSD/293-422
F0S7V6_PEDSD/465-596
F0SAZ9_PEDSD/40-172
F0SBM3_PEDSD/41-172
F0SPM9_PLABD/50-182
F0SPP5_PLABD/300-429
F0SPP5_PLABD/471-602
F0SXR3_SYNGF/36-168
F0SYQ1_SYNGF/287-416
F0SYQ1_SYNGF/459-590
F0T3B0_CHLP6/41-173
F0T4V1_CHLP6/290-419
F0T4V1_CHLP6/461-592
F0T7Q3_METSL/42-166
F0T9U3_METSL/206-312
F0T9U3_METSL/33-162
F0TAB6_METSL/33-147
F0TB34_METSL/33-162
F0TBY6_METSL/280-408
F0TBY6_METSL/442-574
F0TDI8_LACA3/114-255
F0TEZ6_LACA3/125-248
F0TGT1_LACA3/115-248
F0TGU9_LACA3/112-233
F0TIA2_LACA3/102-227
F0TJ01_LACA3/287-416
F0TJ01_LACA3/459-583
F0TKE3_RIEAR/38-171
F0TLR1_RIEAR/296-425
F0TLR1_RIEAR/469-600
F0UTX2_AJECA/94-233
F0UW28_AJECA/380-509
F0UW28_AJECA/552-682
F0VI13_NEOCA/580-709
F0VI13_NEOCA/753-884
F0VT30_STRG2/29-156
F0VT87_STRG2/115-244
F0VU39_STRG2/39-170
F0VVA6_STRG2/127-256
F0VVS2_STRG2/159-293
F0VXE2_STRG2/287-416
F0VXE2_STRG2/459-559
F0VXN3_STRG2/128-257
F0WD17_9STRA/415-545
F0WD17_9STRA/588-724
F0XHC1_9PEZI/176-251
F0XSC1_9PEZI/388-517
F0XSC1_9PEZI/560-690
F0YDW2_9STRA/325-454
F0YDW2_9STRA/506-639
F0YT76_9CLOT/35-161
F0YVA5_9CLOT/126-255
F0YXY1_9CLOT/111-233
F0Z0Q8_9CLOT/110-242
F0Z1P0_9CLOT/139-267
F0Z233_9CLOT/134-264
F0Z2M4_9CLOT/128-260
F0Z3V1_9CLOT/288-417
F0Z3V1_9CLOT/461-586
F0Z500_9CLOT/130-259
F0ZD77_DICPU/330-459
F0ZD77_DICPU/501-630
F0ZNZ9_DICPU/226-366
F0ZNZ9_DICPU/50-181
F1CYN8_9BACT/120-252
F1KTW2_ASCSU/384-513
F1KTW2_ASCSU/555-684
F1LI44_ASCSU/1-79
F1LNU9_RAT/362-490
F1LNU9_RAT/532-663
F1MZY2_BOVIN/246-375
F1MZY2_BOVIN/417-548
F1NM86_CHICK/359-488
F1NM86_CHICK/530-661
F1P1F9_CHICK/362-491
F1P1F9_CHICK/533-664
F1PGJ3_CANFA/382-511
F1PGJ3_CANFA/553-684
F1PY49_CANFA/369-498
F1PY49_CANFA/540-671
F1QDD9_DANRE/108-237
F1QDD9_DANRE/278-409
F1QKU5_DANRE/362-491
F1QKU5_DANRE/533-664
F1S5Q1_PIG/297-426
F1S5Q1_PIG/469-564
F1SPM7_PIG/362-491
F1SPM7_PIG/533-664
F1T438_9ACTN/204-302
F1T438_9ACTN/34-164
F1T5I6_9ACTN/130-261
F1T5V4_9ACTN/127-257
F1T626_9ACTN/238-373
F1T626_9ACTN/66-205
F1T658_9ACTN/294-422
F1T658_9ACTN/466-598
F1T6R9_9ACTN/119-215
F1T6S0_9ACTN/128-258
F1T7T8_9CLOT/287-415
F1T7T8_9CLOT/459-591
F1TA00_9CLOT/133-261
F1TF57_9CLOT/206-332
F1TF57_9CLOT/36-167
F1TI16_9CLOT/52-179
F1TP34_PROAC/135-265
F1TQG8_PROAC/162-267
F1TS94_PROAC/291-419
F1TS94_PROAC/464-598
F1TYA1_PROAC/135-265
F1TZS3_PROAC/291-419
F1TZS3_PROAC/464-598
F1TZW6_PROAC/162-267
F1U4F3_PROAC/135-265
F1U6J7_PROAC/291-419
F1U6J7_PROAC/464-598
F1U6U2_PROAC/162-267
F1UBD6_PROAC/291-419
F1UBD6_PROAC/464-598
F1UBT1_PROAC/162-267
F1UDL7_PROAC/135-265
F1UHE9_PROAC/135-265
F1UKG4_PROAC/291-419
F1UKG4_PROAC/464-598
F1UL10_PROAC/162-267
F1UR95_PROAC/135-265
F1UTI2_PROAC/162-267
F1UU27_PROAC/291-419
F1UU27_PROAC/464-598
F1UZJ3_PROAC/135-265
F1V136_PROAC/291-419
F1V136_PROAC/464-598
F1V1E7_PROAC/162-267
F1V689_PROAC/291-419
F1V689_PROAC/464-598
F1V6M8_PROAC/162-267
F1V7D4_PROAC/135-265
F1VAQ2_PROAC/291-419
F1VAQ2_PROAC/464-598
F1VB33_PROAC/162-267
F1VCU0_PROAC/135-265
F1VGS4_PROAC/162-267
F1VHP3_PROAC/291-419
F1VHP3_PROAC/464-598
F1VMD6_PROAC/135-265
F1VRI9_MORCA/291-420
F1VRI9_MORCA/464-595
F1VT79_MORCA/58-190
F1VXA3_9BURK/289-417
F1VXZ4_9BURK/123-252
F1VYL6_9BURK/65-197
F1W1X8_9BURK/14-145
F1W8W5_MORCA/58-190
F1WAK8_MORCA/291-420
F1WAK8_MORCA/464-595
F1WCE7_MORCA/58-190
F1WCP9_MORCA/291-420
F1WCP9_MORCA/464-595
F1WIM3_MORCA/291-420
F1WIM3_MORCA/464-595
F1WKQ4_MORCA/58-190
F1WM83_MORCA/291-420
F1WM83_MORCA/464-595
F1WQ40_MORCA/58-190
F1WWA0_MORCA/291-420
F1WWA0_MORCA/464-595
F1WWJ4_MORCA/58-190
F1WXE6_MORCA/291-420
F1WXE6_MORCA/464-595
F1WZT3_MORCA/58-190
F1X4B6_MORCA/58-190
F1X7C4_MORCA/291-420
F1X7C4_MORCA/464-595
F1X8L1_MORCA/58-190
F1XBY5_MORCA/291-420
F1XBY5_MORCA/464-595
F1XF98_MORCA/58-190
F1XHK9_MORCA/291-420
F1XHK9_MORCA/464-595
F1XJB6_ECO57/137-263
F1XJM5_ECO57/220-357
F1XJM5_ECO57/48-189
F1XJT6_ECO57/45-177
F1XMM2_ECO57/128-258
F1XMQ9_ECO57/131-261
F1XMR0_ECO57/126-211
F1XRM0_ECO57/124-253
F1XVH4_ECO57/38-170
F1XX85_ECO57/204-298
F1XX85_ECO57/41-168
F1Y2M5_ECO57/204-298
F1Y2M5_ECO57/41-168
F1Y474_ECO57/124-253
F1Y4Q0_ECO57/38-170
F1Y6S2_ECO57/289-419
F1Y6S2_ECO57/461-592
F1Y8R0_ECO57/128-258
F1Y960_ECO57/131-261
F1Y961_ECO57/126-211
F1YCQ1_ECO57/137-263
F1YD16_ECO57/220-357
F1YD16_ECO57/48-189
F1YD73_ECO57/45-177
F1YFI9_9ACTO/296-425
F1YFI9_9ACTO/468-602
F1YTH0_9PROT/54-186
F1YU76_9PROT/286-415
F1YU76_9PROT/458-590
F1YX71_9STRE/118-231
F1YXN4_9STRE/128-258
F1YXV4_9STRE/122-225
F1YXY4_9STRE/232-362
F1YXY4_9STRE/53-195
F1YZ99_9STRE/113-239
F1YZB9_9STRE/127-256
F1Z032_9STRE/127-259
F1Z0L6_9STRE/287-416
F1Z0L6_9STRE/459-587
F1ZDM4_9SPHN/286-415
F1ZDM4_9SPHN/458-590
F1ZIC6_ECOLX/124-253
F1ZKB7_ECOLX/130-260
F1ZKB8_ECOLX/126-211
F1ZKV6_ECOLX/128-258
F1ZLA2_ECOLX/38-170
F1ZLN1_ECOLX/39-171
F1ZMP6_ECOLX/220-357
F1ZMP6_ECOLX/48-189
F1ZMW6_ECOLX/45-177
F1ZPI3_ECOLX/289-419
F1ZPI3_ECOLX/461-592
F1ZRB0_ECOLX/123-252
F1ZS24_THEET/51-188
F1ZS43_THEET/125-255
F1ZV69_THEET/288-416
F1ZV69_THEET/460-591
F1ZX40_THEET/129-256
F2A2U0_RHIET/131-261
F2A4V5_RHIET/145-272
F2A7K7_RHIET/123-253
F2A9U4_RHIET/200-298
F2A9U4_RHIET/39-168
F2AC30_RHIET/199-319
F2AFG5_RHIET/52-182
F2AJ39_RHIET/287-415
F2AJ39_RHIET/459-591
F2AWD0_RHOBA/70-202
F2AXM7_RHOBA/298-426
F2AXM7_RHOBA/469-600
F2B2J1_STRPN/228-321
F2B2J1_STRPN/51-193
F2B347_STRPN/286-415
F2B347_STRPN/458-585
F2B7B3_STRPN/120-247
F2BB07_9NEIS/48-180
F2BCD6_9NEIS/141-270
F2BG36_9NEIS/293-420
F2BG36_9NEIS/464-595
F2BL53_STRSA/287-416
F2BL53_STRSA/459-586
F2BLL1_STRSA/119-243
F2BLM6_STRSA/232-327
F2BLM6_STRSA/56-198
F2BNT9_STRSA/232-360
F2BNT9_STRSA/56-198
F2BP29_STRSA/119-243
F2BPM7_STRSA/287-416
F2BPM7_STRSA/459-586
F2BVT6_9FIRM/289-417
F2BVT6_9FIRM/460-590
F2BW67_9FIRM/36-168
F2BYT7_HAEAE/289-419
F2BYT7_HAEAE/462-593
F2C1F2_HAEAE/36-168
F2C352_HAEAE/132-262
F2C9A3_STRSA/287-416
F2C9A3_STRSA/459-587
F2C9E8_STRSA/232-359
F2C9E8_STRSA/56-198
F2C9U0_STRSA/119-243
F2CGL1_STRSA/287-416
F2CGL1_STRSA/459-586
F2CHA9_STRSA/119-243
F2CHC5_STRSA/232-327
F2CHC5_STRSA/56-198
F2CNY0_STRSA/287-416
F2CNY0_STRSA/459-586
F2CPD5_STRSA/119-243
F2CPF2_STRSA/232-327
F2CPF2_STRSA/56-198
F2DE24_HORVD/144-280
F2ENC4_PANAN/123-250
F2EQU8_PANAN/125-255
F2ESM3_PANAN/45-177
F2ETA0_PANAN/107-231
F2EUB2_PANAN/129-259
F2EW41_PANAN/122-251
F2EWQ3_PANAN/144-271
F2EYT3_PANAN/289-419
F2EYT3_PANAN/461-592
F2EYV1_PANAN/144-274
F2EZU5_PANAN/135-265
F2F4G1_9BACL/285-414
F2F4G1_9BACL/455-582
F2F6B2_9BACL/126-254
F2F9Q0_9BACL/126-256
F2FBU2_SALDU/184-289
F2FBU2_SALDU/19-124
F2FCA6_SALDU/124-253
F2FEE9_SALDU/112-210
F2FEF0_SALDU/128-258
F2FEJ1_SALDU/289-419
F2FEJ1_SALDU/461-592
F2FGW0_SALDU/25-157
F2FLM0_SALDU/33-162
F2FLM1_SALDU/215-296
F2FLM1_SALDU/33-152
F2FM79_SALDU/52-184
F2FNV6_SALDU/150-280
F2FSF5_SALGL/150-280
F2FSR6_SALGL/289-419
F2FSR6_SALGL/461-592
F2FTP7_SALGL/124-253
F2FUM2_SALGL/112-210
F2FUM3_SALGL/128-258
F2FUQ1_SALGL/191-296
F2FUQ1_SALGL/26-131
F2FW86_SALGL/38-170
F2G003_SALGL/37-166
F2G004_SALGL/222-303
F2G004_SALGL/40-159
F2G1B7_SALGL/53-185
F2G578_ALTMD/124-253
F2G8I1_ALTMD/121-246
F2GAP9_ALTMD/290-420
F2GAP9_ALTMD/462-593
F2GAU9_ALTMD/42-174
F2GI08_MYCTU/300-429
F2GI08_MYCTU/472-607
F2GXW8_BRUME/286-415
F2GXW8_BRUME/458-590
F2GYA3_BRUME/53-185
F2GYH1_BRUME/143-268
F2GYI7_BRUME/132-258
F2GYJ9_BRUME/135-259
F2GZ17_BRUME/200-293
F2GZ17_BRUME/39-168
F2H1P5_BACTU/286-414
F2H1P5_BACTU/456-583
F2HAM7_BACTU/129-260
F2HBV3_BACTU/129-259
F2HIV1_LACLA/109-237
F2HIV4_LACLA/106-230
F2HJB1_LACLA/110-239
F2HJI8_LACLA/126-257
F2HJY4_LACLA/103-206
F2HK59_LACLA/106-218
F2HKQ6_LACLA/118-246
F2HMH1_LACLA/288-417
F2HMH1_LACLA/461-588
F2HN97_LACLA/126-256
F2HWP1_BRUME/53-185
F2HYL5_BRUME/286-415
F2HYL5_BRUME/458-590
F2HYZ3_BRUME/143-268
F2HZ09_BRUME/132-258
F2HZ21_BRUME/135-259
F2HZN1_BRUME/200-293
F2HZN1_BRUME/39-168
F2I1N3_9RICK/285-414
F2I1N3_9RICK/457-589
F2I435_9RICK/38-181
F2I4W4_9LACT/94-215
F2I667_9LACT/288-415
F2I667_9LACT/458-585
F2I6F4_9LACT/135-265
F2I6F7_9LACT/32-159
F2I8X5_9LACT/120-243
F2IA65_9FLAO/113-207
F2IGM8_9FLAO/29-129
F2IJK8_9FLAO/294-423
F2IJK8_9FLAO/465-597
F2IM03_VIBCH/123-253
F2IN79_VIBCH/40-173
F2INQ0_VIBCH/124-253
F2IP58_VIBCH/289-419
F2IP58_VIBCH/462-593
F2IS61_VIBCH/129-258
F2IWH4_9PROT/57-189
F2IYT4_9PROT/146-272
F2J0R7_9PROT/287-416
F2J0R7_9PROT/459-591
F2J129_9PROT/127-255
F2J6S6_9PROT/127-254
F2JAE4_HELPY/44-176
F2JBM8_HELPY/280-409
F2JBM8_HELPY/456-575
F2JCS2_HELPY/44-176
F2JG22_HELPY/280-409
F2JG22_HELPY/456-575
F2JQ90_9FIRM/292-417
F2JQ90_9FIRM/461-592
F2JS37_9FIRM/129-257
F2JW76_9GAMM/120-244
F2K154_9GAMM/288-418
F2K154_9GAMM/461-592
F2K2I4_9GAMM/282-411
F2K2I4_9GAMM/454-586
F2K347_9GAMM/144-271
F2K4U9_9GAMM/48-180
F2K4Y7_9GAMM/128-257
F2K754_PSEBR/124-253
F2K7B2_PSEBR/289-419
F2K7B2_PSEBR/462-593
F2K7T6_PSEBR/160-287
F2KBR6_PSEBR/122-251
F2KCG4_PSEBR/40-172
F2KCV8_PSEBR/128-257
F2KET2_PSEBR/128-254
F2KKZ6_PSEBR/193-307
F2KKZ6_PSEBR/35-160
F2KQ11_ARCVE/226-353
F2KSG3_ARCVE/42-170
F2KZ63_9BACT/44-176
F2L037_9BACT/295-424
F2L037_9BACT/468-598
F2L205_9CREN/286-413
F2L205_9CREN/454-584
F2L2G1_9CREN/277-405
F2L2G1_9CREN/450-566
F2L486_9CREN/31-147
F2L4P9_9CREN/38-150
F2L7M0_BURGA/122-251
F2L8E7_BURGA/147-274
F2L9G3_BURGA/463-592
F2LBX0_BURGA/152-281
F2LCZ8_BURGA/43-175
F2LD34_BURGA/192-317
F2LD34_BURGA/30-160
F2LEF3_BURGA/153-280
F2LF76_BURGA/284-414
F2LF76_BURGA/457-588
F2LJT7_BURGA/129-257
F2LL26_BURGA/39-171
F2LMC4_BURGA/131-261
F2LNZ1_BURGA/131-263
F2LUG7_9DELT/39-169
F2LW93_9DELT/289-418
F2LW93_9DELT/458-586
F2LYA0_LACAM/114-255
F2LZP5_LACAM/125-253
F2M171_LACAM/102-227
F2M2I5_LACAM/115-248
F2M2P4_LACAM/287-416
F2M2P4_LACAM/459-583
F2M3Z5_LACCA/230-326
F2M3Z5_LACCA/55-195
F2M4J8_LACCA/109-238
F2M4U4_LACCA/31-156
F2M578_LACCA/110-238
F2M5D4_LACCA/33-158
F2M5X4_LACCA/74-191
F2M5X5_LACCA/127-256
F2MA24_LACCA/287-414
F2MA24_LACCA/459-582
F2MAQ4_LACCA/122-252
F2MCA1_LACCA/126-255
F2MDI6_LACCA/109-238
F2MDQ9_LACCA/31-156
F2MDU0_LACCA/31-156
F2ME63_LACCA/110-238
F2MEU3_LACCA/74-191
F2MEU4_LACCA/127-256
F2MIT8_LACCA/287-414
F2MIT8_LACCA/459-582
F2MJ84_LACCA/122-252
F2MKT4_LACCA/126-255
F2MLE5_LACCA/230-326
F2MLE5_LACCA/55-195
F2MNG7_ENTFA/230-339
F2MNG7_ENTFA/54-194
F2MNR8_ENTFA/109-240
F2MNU1_ENTFA/108-234
F2MPE8_ENTFA/193-292
F2MPE8_ENTFA/36-151
F2MPE9_ENTFA/202-329
F2MPE9_ENTFA/28-156
F2MPP1_ENTFA/134-263
F2MPT6_ENTFA/126-256
F2MQB7_ENTFA/286-415
F2MQB7_ENTFA/459-585
F2MQQ7_ENTFA/110-209
F2MRE1_ENTFA/131-261
F2MS69_ENTFA/126-257
F2MS94_ENTFA/131-258
F2MU86_ENTFA/95-219
F2MXN9_PSEST/124-253
F2MZT0_PSEST/40-172
F2N3C6_PSEST/290-425
F2N3C6_PSEST/468-599
F2N5Y6_PSEST/128-257
F2N7I3_9ACTN/127-257
F2N7K4_9ACTN/182-273
F2N7K4_9ACTN/39-111
F2N8J9_9ACTN/37-167
F2N913_9ACTN/128-258
F2N984_9ACTN/107-235
F2N9L6_9ACTN/112-237
F2N9V4_9ACTN/302-431
F2N9V4_9ACTN/475-606
F2N9X5_9ACTN/128-256
F2NA99_9ACTN/128-259
F2NAK0_9ACTN/227-318
F2NAK0_9ACTN/52-193
F2NAX3_9ACTN/48-159
F2NAX7_9ACTN/129-253
F2NB60_9ACTN/219-339
F2NB60_9ACTN/43-174
F2NBC5_9ACTN/136-263
F2NBC8_9ACTN/128-258
F2NBE6_9ACTN/32-157
F2NBG1_9ACTN/117-246
F2NDK7_9DELT/290-417
F2NDK7_9DELT/461-589
F2NHC4_9DELT/50-174
F2NID7_9DELT/45-178
F2NLR6_9DEIN/286-413
F2NLR6_9DEIN/456-587
F2NXN0_9SPIO/293-422
F2NXN0_9SPIO/465-596
F2P784_PHOMO/124-253
F2PAM1_PHOMO/41-172
F2PBX2_PHOMO/289-419
F2PBX2_PHOMO/462-593
F2PCH5_PHOMO/225-360
F2PCH5_PHOMO/54-192
F2PEH8_PHOMO/130-260
F2PFX8_PHOMO/108-213
F2PFX9_PHOMO/131-264
F2Q104_TRIEQ/108-218
F2QC54_STROR/120-247
F2QFF7_STROR/286-415
F2QFF7_STROR/458-585
F2QGB9_STROR/228-321
F2QGB9_STROR/52-193
F2QSG4_PICPA/375-504
F2QSG4_PICPA/547-679
F2QXW3_PICPA/51-189
F2R1U7_9ACTO/33-154
F2R3M0_9ACTO/291-419
F2R3M0_9ACTO/461-588
F2R664_9ACTO/125-254
F2RH18_9ACTO/122-220
F2RH19_9ACTO/145-276
F2RJX0_9ACTO/291-420
F2RJX0_9ACTO/463-598
F2RKA3_9ACTO/32-151
F2RZK5_TRITO/122-218
F2S015_TRITO/375-504
F2S015_TRITO/547-636
F2S5S5_TRITO/101-240
F2SDQ8_TRIRU/101-240
F2SHE6_TRIRU/375-504
F2SHE6_TRIRU/547-676
F2T1X0_AJEDE/75-214
F2T2I9_AJEDE/374-503
F2T2I9_AJEDE/546-676
F2U7M1_9EUKA/246-375
F2U7M1_9EUKA/417-551
F2V157_ACTVI/310-438
F2V157_ACTVI/483-616
F2V4R3_MYCTU/300-429
F2V4R3_MYCTU/472-607
F2Y1G4_9PHYC/286-413
F2Y1G4_9PHYC/452-577
F2Y1U9_9PHYC/286-414
F2Y1U9_9PHYC/456-577
FRLB_BACSU/188-289
FRLB_BACSU/20-150
FRLB_ECO57/204-298
FRLB_ECO57/41-168
FRLB_ECOLI/204-298
FRLB_ECOLI/41-168
FRLB_SHIFL/204-298
FRLB_SHIFL/41-168
GFA1_CANAL/392-521
GFA1_CANAL/564-696
GFA1_ENCCU/380-508
GFA1_ENCCU/553-682
GFA1_SCHPO/378-507
GFA1_SCHPO/550-679
GFA1_YEAST/394-522
GFA1_YEAST/565-700
GFAT_MIMIV/292-420
GFAT_MIMIV/463-589
GFPT1_HUMAN/380-509
GFPT1_HUMAN/551-682
GFPT1_MOUSE/378-507
GFPT1_MOUSE/549-680
GFPT1_RAT/362-491
GFPT1_RAT/533-664
GFPT2_BOVIN/363-492
GFPT2_BOVIN/534-665
GFPT2_HUMAN/363-492
GFPT2_HUMAN/534-665
GFPT2_MOUSE/363-492
GFPT2_MOUSE/534-665
GFPT2_RAT/363-492
GFPT2_RAT/534-665
GLK_BURCA/464-593
GLK_BURMA/464-593
GLK_BURP1/464-593
GLK_BURPS/464-593
GLK_BURS3/464-593
GLK_BURTA/464-593
GLK_BURXL/465-594
GLMS_ACIAD/286-421
GLMS_ACIAD/464-595
GLMS_AERPE/296-425
GLMS_AERPE/469-574
GLMS_AGRT5/289-415
GLMS_AGRT5/459-591
GLMS_AQUAE/280-409
GLMS_AQUAE/444-571
GLMS_BACAN/286-414
GLMS_BACAN/456-583
GLMS_BACC1/286-414
GLMS_BACC1/456-583
GLMS_BACCR/286-414
GLMS_BACCR/456-583
GLMS_BACHD/286-414
GLMS_BACHD/456-583
GLMS_BACHK/286-414
GLMS_BACHK/456-583
GLMS_BACLD/286-415
GLMS_BACLD/456-583
GLMS_BACPZ/286-415
GLMS_BACPZ/456-583
GLMS_BACSK/286-414
GLMS_BACSK/456-583
GLMS_BACSU/286-415
GLMS_BACSU/456-583
GLMS_BACTN/294-423
GLMS_BACTN/467-597
GLMS_BARHE/286-414
GLMS_BARHE/458-590
GLMS_BARQU/287-414
GLMS_BARQU/458-590
GLMS_BORBR/290-419
GLMS_BORBR/462-593
GLMS_BORPA/290-419
GLMS_BORPA/462-593
GLMS_BORPE/290-419
GLMS_BORPE/462-593
GLMS_BRAJA/287-416
GLMS_BRAJA/459-591
GLMS_BRUAB/286-415
GLMS_BRUAB/458-590
GLMS_BRUME/286-415
GLMS_BRUME/458-590
GLMS_BRUSU/286-415
GLMS_BRUSU/458-590
GLMS_BUCAI/291-421
GLMS_BUCAI/463-592
GLMS_BUCAP/290-420
GLMS_BUCAP/462-591
GLMS_BUCBP/292-422
GLMS_BUCBP/464-593
GLMS_CAMJE/285-414
GLMS_CAMJE/457-574
GLMS_CAUCR/285-414
GLMS_CAUCR/457-589
GLMS_CHLAB/290-419
GLMS_CHLAB/461-592
GLMS_CHLCV/289-419
GLMS_CHLCV/461-592
GLMS_CHLMU/290-417
GLMS_CHLMU/459-589
GLMS_CHLPN/290-418
GLMS_CHLPN/462-592
GLMS_CHLTE/295-424
GLMS_CHLTE/466-597
GLMS_CHLTR/288-417
GLMS_CHLTR/460-589
GLMS_CLOAB/288-415
GLMS_CLOAB/462-591
GLMS_CLOPE/288-417
GLMS_CLOPE/460-591
GLMS_CLOTE/288-417
GLMS_CLOTE/460-591
GLMS_CORDI/300-428
GLMS_CORDI/473-608
GLMS_COREF/299-427
GLMS_COREF/471-606
GLMS_CORGL/299-427
GLMS_CORGL/471-606
GLMS_CYACA/292-429
GLMS_CYACA/473-604
GLMS_ECO57/289-419
GLMS_ECO57/461-592
GLMS_ECOL6/289-419
GLMS_ECOL6/461-592
GLMS_ECOLI/289-419
GLMS_ECOLI/461-592
GLMS_ERWCT/290-420
GLMS_ERWCT/462-593
GLMS_FRATT/290-420
GLMS_FRATT/463-595
GLMS_FUSNN/288-416
GLMS_FUSNN/460-589
GLMS_GEOKA/286-415
GLMS_GEOKA/457-583
GLMS_GEOSL/289-418
GLMS_GEOSL/462-592
GLMS_GLOVI/288-417
GLMS_GLOVI/463-592
GLMS_GLUOX/289-415
GLMS_GLUOX/460-591
GLMS_HAEDU/289-419
GLMS_HAEDU/462-593
GLMS_HAEIN/289-419
GLMS_HAEIN/462-593
GLMS_HALSA/285-412
GLMS_HALSA/456-584
GLMS_HELPJ/280-409
GLMS_HELPJ/456-575
GLMS_HELPY/280-409
GLMS_HELPY/456-576
GLMS_IDILO/290-420
GLMS_IDILO/462-593
GLMS_LACLA/288-417
GLMS_LACLA/461-588
GLMS_LACPL/289-418
GLMS_LACPL/461-588
GLMS_LEGPA/293-420
GLMS_LEGPA/457-587
GLMS_LEGPH/292-420
GLMS_LEGPH/457-587
GLMS_LEGPL/293-420
GLMS_LEGPL/457-587
GLMS_LEIXX/295-420
GLMS_LEIXX/465-599
GLMS_LEPIC/290-418
GLMS_LEPIC/462-593
GLMS_LEPIN/290-418
GLMS_LEPIN/462-593
GLMS_LISIN/285-414
GLMS_LISIN/457-584
GLMS_LISMF/285-414
GLMS_LISMF/457-584
GLMS_LISMO/285-414
GLMS_LISMO/457-584
GLMS_METAC/298-427
GLMS_METAC/470-601
GLMS_METJA/789-915
GLMS_METJA/956-1080
GLMS_METKA/294-420
GLMS_METKA/467-597
GLMS_METMA/298-427
GLMS_METMA/470-601
GLMS_METMP/289-415
GLMS_METMP/456-579
GLMS_METTH/280-408
GLMS_METTH/442-573
GLMS_MYCBO/300-429
GLMS_MYCBO/472-607
GLMS_MYCLE/301-430
GLMS_MYCLE/473-607
GLMS_MYCPA/300-429
GLMS_MYCPA/472-606
GLMS_MYCS2/304-433
GLMS_MYCS2/476-610
GLMS_MYCTU/300-429
GLMS_MYCTU/472-607
GLMS_NEIG1/292-420
GLMS_NEIG1/464-595
GLMS_NEIMA/292-420
GLMS_NEIMA/464-595
GLMS_NEIMB/292-420
GLMS_NEIMB/464-595
GLMS_NOSS9/297-434
GLMS_NOSS9/479-610
GLMS_OCEIH/286-414
GLMS_OCEIH/459-583
GLMS_PASMU/289-419
GLMS_PASMU/462-593
GLMS_PHOLL/289-419
GLMS_PHOLL/461-592
GLMS_PHOPR/289-419
GLMS_PHOPR/462-593
GLMS_PSEAE/290-420
GLMS_PSEAE/463-594
GLMS_PSEPK/290-420
GLMS_PSEPK/463-594
GLMS_PSESM/290-420
GLMS_PSESM/463-594
GLMS_PYRAB/283-412
GLMS_PYRAB/452-581
GLMS_PYRAE/287-415
GLMS_PYRAE/455-585
GLMS_PYRFU/284-412
GLMS_PYRFU/453-581
GLMS_PYRHO/283-412
GLMS_PYRHO/452-581
GLMS_PYRKO/283-412
GLMS_PYRKO/456-585
GLMS_RALSO/292-421
GLMS_RALSO/464-595
GLMS_RHILO/286-415
GLMS_RHILO/458-590
GLMS_RHIME/288-415
GLMS_RHIME/459-591
GLMS_SALPA/289-419
GLMS_SALPA/461-592
GLMS_SALTI/289-419
GLMS_SALTI/461-592
GLMS_SALTY/289-419
GLMS_SALTY/461-592
GLMS_SHEON/289-419
GLMS_SHEON/461-592
GLMS_SHIFL/289-419
GLMS_SHIFL/461-592
GLMS_SPHYA/7-139
GLMS_STAAC/287-415
GLMS_STAAC/458-584
GLMS_STAAM/287-415
GLMS_STAAM/458-584
GLMS_STAAN/287-415
GLMS_STAAN/458-584
GLMS_STAAR/287-415
GLMS_STAAR/458-584
GLMS_STAAS/287-415
GLMS_STAAS/458-584
GLMS_STAAW/287-415
GLMS_STAAW/458-584
GLMS_STAEQ/287-415
GLMS_STAEQ/457-584
GLMS_STAES/287-415
GLMS_STAES/457-584
GLMS_STRA3/287-416
GLMS_STRA3/459-587
GLMS_STRA5/287-416
GLMS_STRA5/459-587
GLMS_STRCO/291-420
GLMS_STRCO/463-598
GLMS_STRMU/287-416
GLMS_STRMU/459-587
GLMS_STRP1/287-416
GLMS_STRP1/459-587
GLMS_STRP3/287-416
GLMS_STRP3/459-587
GLMS_STRP6/287-416
GLMS_STRP6/459-587
GLMS_STRP8/287-416
GLMS_STRP8/459-587
GLMS_STRPN/286-415
GLMS_STRPN/458-585
GLMS_STRR6/286-415
GLMS_STRR6/458-585
GLMS_SULAC/289-415
GLMS_SULAC/448-573
GLMS_SYMTH/290-418
GLMS_SYMTH/461-592
GLMS_SYNY3/302-438
GLMS_SYNY3/483-614
GLMS_THEEB/297-433
GLMS_THEEB/479-609
GLMS_THEMA/287-416
GLMS_THEMA/458-586
GLMS_THET2/286-413
GLMS_THET2/456-587
GLMS_THET8/286-413
GLMS_THET8/456-587
GLMS_THETN/288-416
GLMS_THETN/460-591
GLMS_THIFE/290-420
GLMS_THIFE/463-594
GLMS_TREPA/302-432
GLMS_TREPA/475-618
GLMS_TROW8/293-421
GLMS_TROW8/465-598
GLMS_TROWT/293-421
GLMS_TROWT/465-598
GLMS_VIBCH/289-419
GLMS_VIBCH/462-593
GLMS_VIBF1/289-419
GLMS_VIBF1/462-593
GLMS_VIBPA/289-419
GLMS_VIBPA/462-593
GLMS_VIBVU/289-419
GLMS_VIBVU/462-593
GLMS_VIBVY/289-419
GLMS_VIBVY/462-593
GLMS_WIGBR/293-421
GLMS_WIGBR/464-591
GLMS_XANAC/289-418
GLMS_XANAC/461-592
GLMS_XANCP/289-418
GLMS_XANCP/461-592
GLMS_XYLFA/293-418
GLMS_XYLFA/462-592
GLMS_XYLFT/293-418
GLMS_XYLFT/462-592
GLMS_YERPE/289-419
GLMS_YERPE/461-592
GLMS_YERPS/289-419
GLMS_YERPS/461-592
GLMS_ZYMMO/286-415
GLMS_ZYMMO/458-590
GLVR_BACSU/109-233
GUTQ_ECOLI/38-170
HEXR_ECOLI/124-253
HEXR_PSEAE/125-254
KDSD_ECO57/45-177
KDSD_ECOL6/45-177
KDSD_ECOLI/45-177
KDSD_SALTI/45-177
KDSD_SALTY/45-177
KDSD_SHIFL/45-177
KDSD_YERPE/45-177
KPSF1_ECOLX/52-184
KPSF5_ECOLX/52-184
MAS2_AGRRH/37-172
MURQ1_BACLD/106-213
MURQ2_VIBPA/111-213
MURQ_ACTSZ/129-218
MURQ_ALISL/122-213
MURQ_BACA2/112-214
MURQ_BACFN/130-219
MURQ_BACFR/131-219
MURQ_BACP2/109-213
MURQ_BACSK/116-209
MURQ_BACSU/115-215
MURQ_BACTN/121-208
MURQ_CLOBB/122-213
MURQ_COLP3/127-219
MURQ_DEIRA/112-210
MURQ_ECO24/114-211
MURQ_ECO27/126-211
MURQ_ECO45/114-211
MURQ_ECO55/114-211
MURQ_ECO57/126-211
MURQ_ECO5E/126-211
MURQ_ECO7I/126-211
MURQ_ECO81/126-211
MURQ_ECO8A/114-211
MURQ_ECOBW/114-211
MURQ_ECODH/114-211
MURQ_ECOHS/114-211
MURQ_ECOK1/114-211
MURQ_ECOL5/126-211
MURQ_ECOL6/126-211
MURQ_ECOLC/114-211
MURQ_ECOLI/114-211
MURQ_ECOLU/126-211
MURQ_ECOSE/114-211
MURQ_ECOSM/126-211
MURQ_ECOUT/114-211
MURQ_EDWI9/109-213
MURQ_ENT38/114-210
MURQ_ENTS8/126-210
MURQ_ERWCT/126-215
MURQ_ERWT9/106-210
MURQ_ESCF3/126-211
MURQ_EXISA/112-209
MURQ_GEOSW/104-210
MURQ_GEOTN/108-210
MURQ_HAEIN/115-217
MURQ_LACBA/108-211
MURQ_LISMC/125-210
MURQ_LISMF/125-210
MURQ_LISW6/118-209
MURQ_MYCS2/120-211
MURQ_OCEIH/109-210
MURQ_PASMU/118-213
MURQ_PETMO/104-209
MURQ_PHOPR/119-213
MURQ_PORG3/106-208
MURQ_PORGI/106-208
MURQ_PSEA6/116-218
MURQ_PSYIN/105-213
MURQ_RUBXD/115-213
MURQ_SALA4/112-210
MURQ_SALCH/112-210
MURQ_SALDC/112-210
MURQ_SALEP/112-210
MURQ_SALG2/112-210
MURQ_SALHS/112-210
MURQ_SALNS/112-210
MURQ_SALPA/112-210
MURQ_SALPB/113-210
MURQ_SALPK/112-210
MURQ_SALSV/112-210
MURQ_SALTI/112-210
MURQ_SALTY/112-210
MURQ_SHIB3/114-211
MURQ_SHIBS/114-211
MURQ_SHIDS/126-211
MURQ_SHIF8/114-211
MURQ_SHIFL/114-211
MURQ_SHISS/117-211
MURQ_STAEQ/111-209
MURQ_STAES/111-209
MURQ_STAHJ/105-209
MURQ_STAS1/104-209
MURQ_STRAW/129-222
MURQ_STRCO/125-222
MURQ_SYMTH/111-210
MURQ_THEFY/119-214
MURQ_VIBVU/93-213
MURQ_VIBVY/93-213
MURQ_YERP3/108-211
MURQ_YERPA/108-211
MURQ_YERPB/108-211
MURQ_YERPE/108-211
MURQ_YERPG/108-211
MURQ_YERPN/108-211
MURQ_YERPP/108-211
MURQ_YERPS/108-211
MURQ_YERPY/108-211
MURR_CITK8/131-261
MURR_ECO24/131-261
MURR_ECO55/131-261
MURR_ECO57/131-261
MURR_ECO5E/131-261
MURR_ECO5T/131-261
MURR_ECO7I/131-261
MURR_ECO8A/131-261
MURR_ECOBB/131-261
MURR_ECOBR/131-261
MURR_ECOBW/131-261
MURR_ECODH/131-261
MURR_ECOHS/131-261
MURR_ECOLC/131-261
MURR_ECOLI/131-261
MURR_ECOLU/131-261
MURR_ECOSE/131-261
MURR_ECOSM/131-261
MURR_ESCF3/131-261
MURR_SALAR/131-261
MURR_SHIB3/131-261
MURR_SHIBS/131-261
MURR_SHIDS/131-261
MURR_SHIF8/131-261
MURR_SHIFL/131-261
MURR_SHISS/131-261
NODM1_RHIME/288-415
NODM1_RHIME/459-591
NODM2_RHIME/285-413
NODM2_RHIME/457-588
NODM_BRAJA/287-416
NODM_BRAJA/459-591
NODM_RHILV/286-415
NODM_RHILV/459-591
O26948_METTH/200-297
O26948_METTH/33-161
O27589_METTH/92-200
O58246_PYRHO/184-279
O58246_PYRHO/27-151
O59601_PYRHO/244-361
PGMI_ANATD/27-130
PGMI_AQUAE/23-143
PGMI_PYRAE/34-149
PGMI_SULAC/23-112
PGMI_THEAC/31-122
PGMI_THEVO/21-133
PHI_BACSU/32-157
PHI_METAM/29-154
PHI_METJA/36-158
PHI_MYCGS/47-171
Q018K6_OSTTA/366-480
Q018K6_OSTTA/522-656
Q01Q56_SOLUE/290-419
Q01Q56_SOLUE/462-600
Q024T7_SOLUE/54-186
Q028G3_SOLUE/200-329
Q028G3_SOLUE/36-164
Q02DF9_PSEAB/290-420
Q02DF9_PSEAB/463-594
Q02DK3_PSEAB/131-255
Q02DS2_PSEAB/124-253
Q02GY4_PSEAB/42-174
Q02PZ0_PSEAB/125-254
Q02RN2_PSEAB/197-300
Q02RN2_PSEAB/38-165
Q02VU4_LACLS/126-256
Q02WG9_LACLS/103-206
Q02YU6_LACLS/118-246
Q02Z49_LACLS/126-257
Q02ZJ3_LACLS/288-417
Q02ZJ3_LACLS/461-588
Q030E6_LACLS/110-239
Q031Q2_LACLS/105-229
Q031Q5_LACLS/109-237
Q033Y3_LACC3/127-256
Q033Y4_LACC3/74-191
Q034J7_LACC3/109-238
Q035R2_LACC3/122-252
Q03AF7_LACC3/287-414
Q03AF7_LACC3/459-582
Q03C42_LACC3/112-240
Q03CI3_LACC3/126-255
Q03CT7_LACC3/125-257
Q03DE6_PEDPA/52-195
Q03EH0_PEDPA/123-253
Q03FC3_PEDPA/104-212
Q03FC5_PEDPA/124-254
Q03GU9_PEDPA/288-418
Q03GU9_PEDPA/461-588
Q03HE1_PEDPA/108-234
Q03HM4_PEDPA/120-193
Q03HR4_PEDPA/116-242
Q03HS5_PEDPA/110-239
Q03HW7_PEDPA/128-253
Q03KZ1_STRTD/286-415
Q03KZ1_STRTD/458-585
Q03NG7_LACBA/119-249
Q03Q61_LACBA/129-259
Q03SJ2_LACBA/289-417
Q03SJ2_LACBA/461-588
Q03T71_LACBA/28-152
Q03Y13_LEUMM/39-174
Q03YC8_LEUMM/292-421
Q03YC8_LEUMM/457-584
Q03YQ8_LEUMM/128-258
Q040R4_LACGA/125-255
Q040Z8_LACGA/118-246
Q041A4_LACGA/97-216
Q041H9_LACGA/123-255
Q044L2_LACGA/296-425
Q044L2_LACGA/468-592
Q046R3_LACGA/122-246
Q046U5_LACGA/227-314
Q046U5_LACGA/52-192
Q04BT8_LACDB/287-416
Q04BT8_LACDB/459-583
Q04DU1_OENOB/126-255
Q04EC2_OENOB/35-171
Q04G45_OENOB/289-418
Q04G45_OENOB/454-582
Q04H60_OENOB/108-236
Q04HE6_OENOB/29-169
Q04J95_STRP2/120-247
Q04MI2_STRP2/286-415
Q04MI2_STRP2/458-585
Q04N06_STRP2/228-321
Q04N06_STRP2/51-193
Q04VI4_LEPBJ/290-418
Q04VI4_LEPBJ/462-593
Q04WD2_LEPBJ/36-169
Q04X95_LEPBL/36-169
Q04XZ0_LEPBL/290-418
Q04XZ0_LEPBL/462-593
Q05UB1_9SYNE/38-169
Q05UF9_9SYNE/301-438
Q05UF9_9SYNE/482-611
Q062X7_9SYNE/302-439
Q062X7_9SYNE/484-612
Q063C6_9SYNE/37-169
Q072R2_ECOBD/52-184
Q07MW1_RHOP5/288-417
Q07MW1_RHOP5/460-592
Q07TT1_RHOP5/56-189
Q07VU9_SHEFN/289-419
Q07VU9_SHEFN/461-592
Q07XQ6_SHEFN/41-173
Q082S8_SHEFN/124-253
Q08TZ7_STIAD/289-418
Q08TZ7_STIAD/461-594
Q099V7_STIAD/211-300
Q099V7_STIAD/50-179
Q09C59_STIAD/67-200
Q09KH2_ECOLX/137-263
Q0A4N2_ALHEH/290-420
Q0A4N2_ALHEH/462-593
Q0A6H0_ALHEH/57-189
Q0AJA7_NITEC/294-424
Q0AJA7_NITEC/467-598
Q0ALR0_MARMM/39-171
Q0ALU8_MARMM/285-414
Q0ALU8_MARMM/457-589
Q0AV63_SYNWW/219-350
Q0AV63_SYNWW/48-176
Q0B095_SYNWW/32-125
Q0B294_BURCM/19-151
Q0B495_BURCM/284-414
Q0B495_BURCM/457-588
Q0B4Z8_BURCM/289-418
Q0B4Z8_BURCM/461-592
Q0B7G7_BURCM/131-263
Q0B832_BURCM/129-257
Q0B9Q1_BURCM/144-275
Q0B9V8_BURCM/286-415
Q0B9V8_BURCM/459-587
Q0BB88_BURCM/284-414
Q0BB88_BURCM/457-588
Q0BBN4_BURCM/192-318
Q0BBN4_BURCM/34-160
Q0BBS1_BURCM/43-175
Q0BBX6_BURCM/160-290
Q0BG54_BURCM/145-272
Q0BHI9_BURCM/464-593
Q0BIB0_BURCM/122-251
Q0BL14_FRATO/45-176
Q0BMB0_FRATO/197-320
Q0BMB0_FRATO/35-164
Q0BN95_FRATO/290-420
Q0BN95_FRATO/463-595
Q0BSR6_GRABC/287-415
Q0BSR6_GRABC/458-590
Q0BUA4_GRABC/57-190
Q0BZE0_HYPNA/122-252
Q0C066_HYPNA/141-268
Q0C3E7_HYPNA/60-192
Q0C437_HYPNA/287-416
Q0C437_HYPNA/459-591
Q0CFY0_ASPTN/374-503
Q0CFY0_ASPTN/546-675
Q0CI44_ASPTN/107-247
Q0EXN5_9PROT/46-178
Q0EZN3_9PROT/290-419
Q0EZN3_9PROT/461-591
Q0F8R2_9RHOB/286-415
Q0F8R2_9RHOB/458-590
Q0FF93_9RHOB/41-173
Q0FH55_9RHOB/131-257
Q0FKT1_9RHOB/284-413
Q0FKT1_9RHOB/456-588
Q0FNT1_9RHOB/197-311
Q0FNT1_9RHOB/31-158
Q0FSP0_9RHOB/126-253
Q0G4S2_9RHIZ/54-186
Q0G6T3_9RHIZ/287-416
Q0G6T3_9RHIZ/459-591
Q0HD84_SHESM/289-419
Q0HD84_SHESM/461-592
Q0HG12_SHESM/198-296
Q0HG12_SHESM/39-166
Q0HH63_SHESM/235-327
Q0HH63_SHESM/62-206
Q0HIJ7_SHESM/124-253
Q0HMF9_SHESM/41-173
Q0HPG6_SHESR/289-419
Q0HPG6_SHESR/461-592
Q0HRC9_SHESR/41-173
Q0HSA5_SHESR/198-296
Q0HSA5_SHESR/39-166
Q0HTH0_SHESR/235-327
Q0HTH0_SHESR/62-206
Q0HVD8_SHESR/124-253
Q0I1I9_HAES1/141-268
Q0I2T7_HAES1/133-263
Q0I3E7_HAES1/46-178
Q0I5E6_HAES1/289-419
Q0I5E6_HAES1/462-593
Q0IDV1_SYNS3/301-438
Q0IDV1_SYNS3/483-609
Q0IQC2_ORYSJ/1-128
Q0IQC2_ORYSJ/170-303
Q0K1X4_CUPNH/130-260
Q0K2B7_CUPNH/122-252
Q0K9W9_CUPNH/131-259
Q0KCF3_CUPNH/122-251
Q0KEK8_CUPNH/143-270
Q0KEN0_CUPNH/49-181
Q0KEV5_CUPNH/196-284
Q0KEV5_CUPNH/32-158
Q0KF06_CUPNH/292-421
Q0KF06_CUPNH/464-595
Q0P6L2_ECOLX/289-419
Q0P6L2_ECOLX/461-592
Q0P8H1_CAMJE/36-168
Q0PQH6_9GAMM/220-317
Q0PQH6_9GAMM/46-176
Q0Q7I9_CAMJJ/285-414
Q0Q7I9_CAMJJ/457-574
Q0RHM0_FRAAA/139-269
Q0RRN6_FRAAA/337-465
Q0RRN6_FRAAA/509-644
Q0RUQ9_RHOSR/41-165
Q0RXZ1_RHOSR/127-254
Q0S3D2_RHOSR/296-425
Q0S3D2_RHOSR/468-603
Q0SJG2_RHOSR/41-165
Q0SPS8_CLOPS/227-309
Q0SPS8_CLOPS/52-193
Q0SPV6_CLOPS/107-230
Q0SQL9_CLOPS/288-417
Q0SQL9_CLOPS/460-591
Q0STT6_CLOPS/129-256
Q0SWI4_CLOPS/126-255
Q0SYU7_SHIF8/289-419
Q0SYU7_SHIF8/461-592
Q0SZU6_SHIF8/211-305
Q0SZU6_SHIF8/48-175
Q0T087_SHIF8/52-184
Q0T1D3_SHIF8/38-170
Q0T1V9_SHIF8/152-282
Q0T3V3_SHIF8/124-253
Q0T9V3_ECOL5/137-267
Q0TAN9_ECOL5/126-256
Q0TAP2_ECOL5/32-158
Q0TAY0_ECOL5/289-419
Q0TAY0_ECOL5/461-592
Q0TCR2_ECOL5/45-177
Q0TCW9_ECOL5/220-357
Q0TCW9_ECOL5/48-189
Q0TD80_ECOL5/137-263
Q0TDH6_ECOL5/52-184
Q0TE20_ECOL5/39-171
Q0TEH2_ECOL5/38-170
Q0TES7_ECOL5/128-258
Q0TGX9_ECOL5/124-253
Q0TM25_CLOP1/227-309
Q0TM25_CLOP1/52-193
Q0TMX3_CLOP1/288-417
Q0TMX3_CLOP1/460-591
Q0TRF6_CLOP1/129-256
Q0TUP4_CLOP1/126-255
Q0U4T1_PHANO/88-225
Q0UWR3_PHANO/425-554
Q0UWR3_PHANO/596-726
Q0VKX7_ALCBS/289-419
Q0VKX7_ALCBS/461-592
Q0VS43_ALCBS/37-170
Q0W0H5_UNCMA/49-155
Q0W4I9_UNCMA/288-417
Q0W4I9_UNCMA/460-590
Q0W8Q4_UNCMA/220-327
Q0WF91_YERPE/124-253
Q0YP02_9CHLB/43-175
Q0YQQ0_9CHLB/295-424
Q0YQQ0_9CHLB/466-597
Q0ZAI2_9GAMM/38-170
Q10ZT6_TRIEI/39-172
Q119B0_TRIEI/306-442
Q119B0_TRIEI/487-616
Q11C05_MESSB/154-281
Q11CF1_MESSB/186-308
Q11CF1_MESSB/30-154
Q11ED4_MESSB/116-209
Q11ED5_MESSB/193-286
Q11ED5_MESSB/34-161
Q11ER1_MESSB/50-183
Q11H60_MESSB/131-259
Q11HM4_MESSB/286-415
Q11HM4_MESSB/458-590
Q11LZ5_MESSB/133-262
Q11NE3_CYTH3/291-420
Q11NE3_CYTH3/463-594
Q11YC7_CYTH3/40-172
Q121L8_POLSJ/51-183
Q12C10_POLSJ/128-256
Q12DE4_POLSJ/126-253
Q12FI6_POLSJ/126-255
Q12FQ9_POLSJ/296-425
Q12FQ9_POLSJ/468-599
Q12FS1_POLSJ/126-256
Q12H85_POLSJ/134-263
Q12HR0_SHEDO/289-419
Q12HR0_SHEDO/461-592
Q12KP2_SHEDO/199-301
Q12KP2_SHEDO/39-167
Q12MG4_SHEDO/126-255
Q12RZ0_SHEDO/41-173
Q12TM9_METBU/294-423
Q12TM9_METBU/466-597
Q12UV4_METBU/41-150
Q136Z2_RHOPS/287-416
Q136Z2_RHOPS/459-591
Q13CT7_RHOPS/55-188
Q13FF1_BURXL/160-290
Q13FP6_BURXL/129-254
Q13K65_BURXL/127-256
Q13M73_BURXL/129-261
Q13RF5_BURXL/160-291
Q13T66_BURXL/285-413
Q13T66_BURXL/457-588
Q13U94_BURXL/115-244
Q13UY8_BURXL/140-269
Q13WB6_BURXL/131-258
Q145P9_BURXL/131-260
Q145V6_BURXL/43-175
Q145Z3_BURXL/192-315
Q145Z3_BURXL/28-160
Q14I49_FRAT1/45-176
Q14IM2_FRAT1/197-318
Q14IM2_FRAT1/35-164
Q14J61_FRAT1/290-420
Q14J61_FRAT1/463-595
Q14LR0_SPICI/120-246
Q14NM0_SPICI/120-211
Q14PH5_SPICI/35-158
Q14PH7_SPICI/116-234
Q156I8_9GAMM/245-373
Q15N66_PSEA6/193-284
Q15N66_PSEA6/31-161
Q15N75_PSEA6/126-256
Q15P07_PSEA6/290-420
Q15P07_PSEA6/462-593
Q15U63_PSEA6/118-238
Q15X93_PSEA6/124-253
Q15YE6_PSEA6/38-171
Q15ZM5_PSEA6/197-295
Q15ZM5_PSEA6/35-165
Q163N7_ROSDO/286-414
Q163N7_ROSDO/457-589
Q166V6_ROSDO/247-376
Q166V6_ROSDO/81-208
Q167S0_ROSDO/135-260
Q169J5_ROSDO/199-298
Q169J5_ROSDO/36-168
Q16A62_ROSDO/128-257
Q16D55_ROSDO/38-170
Q17V47_HELAH/280-409
Q17V47_HELAH/456-575
Q17ZF7_HELAH/45-176
Q180C0_CLOD6/31-158
Q180U7_CLOD6/226-325
Q180U7_CLOD6/55-195
Q181M8_CLOD6/47-177
Q184L7_CLOD6/35-168
Q184N2_CLOD6/125-255
Q184P9_CLOD6/110-243
Q184R3_CLOD6/110-227
Q184S4_CLOD6/107-236
Q185B1_CLOD6/126-256
Q188B6_CLOD6/136-263
Q188Q6_CLOD6/109-241
Q188Q7_CLOD6/109-239
Q18BK2_CLOD6/113-242
Q18CK9_CLOD6/290-418
Q18CK9_CLOD6/463-593
Q18G12_HALWD/289-416
Q18G12_HALWD/458-587
Q19130_CAEEL/405-534
Q19130_CAEEL/576-707
Q19699_CAEEL/390-519
Q19699_CAEEL/561-692
Q1AXW1_RUBXD/291-420
Q1AXW1_RUBXD/464-595
Q1AZR2_RUBXD/14-143
Q1AZR2_RUBXD/182-311
Q1B6M5_MYCSS/288-414
Q1B6M5_MYCSS/458-542
Q1B888_MYCSS/43-175
Q1BCY2_MYCSS/297-426
Q1BCY2_MYCSS/469-604
Q1BFH8_MYCSS/133-261
Q1BMK3_BURCA/286-415
Q1BMK3_BURCA/459-587
Q1BMR3_BURCA/142-273
Q1BPF0_BURCA/130-257
Q1BPW6_BURCA/131-263
Q1BSY7_BURCA/284-413
Q1BSY7_BURCA/457-588
Q1BTE4_BURCA/192-321
Q1BTE4_BURCA/34-160
Q1BTI2_BURCA/43-175
Q1BTM5_BURCA/148-278
Q1BWZ7_BURCA/170-297
Q1BXA0_BURCA/284-414
Q1BXA0_BURCA/457-588
Q1BZ65_BURCA/122-251
Q1C098_YERPA/289-419
Q1C098_YERPA/461-592
Q1C1I4_YERPA/74-206
Q1C1Q9_YERPA/39-171
Q1C4B1_YERPA/123-250
Q1C4Y3_YERPA/140-267
Q1C5E2_YERPA/125-255
Q1C5V1_YERPA/138-268
Q1C807_YERPA/176-305
Q1C9D6_YERPA/107-231
Q1CAW7_YERPA/224-361
Q1CAW7_YERPA/52-193
Q1CCH8_YERPN/289-419
Q1CCH8_YERPN/461-592
Q1CDS1_YERPN/39-171
Q1CDZ4_YERPN/74-206
Q1CF68_YERPN/224-361
Q1CF68_YERPN/52-193
Q1CG30_YERPN/107-231
Q1CJF8_YERPN/176-305
Q1CJY4_YERPN/138-268
Q1CKD7_YERPN/125-255
Q1CKT9_YERPN/140-267
Q1CLG0_YERPN/123-250
Q1CRH1_HELPH/280-409
Q1CRH1_HELPH/456-576
Q1CRK1_HELPH/44-176
Q1CZW3_MYXXD/66-199
Q1DCI0_MYXXD/289-418
Q1DCI0_MYXXD/461-593
Q1DF02_MYXXD/316-445
Q1DF02_MYXXD/488-619
Q1GBD5_LACDA/287-416
Q1GBD5_LACDA/459-583
Q1GCU6_SILST/128-255
Q1GCY7_SILST/136-266
Q1GH80_SILST/135-246
Q1GIQ6_SILST/284-413
Q1GIQ6_SILST/453-585
Q1GL90_SILST/139-265
Q1GMJ3_SILST/200-317
Q1GMJ3_SILST/41-167
Q1GMY2_SILST/46-176
Q1GTE2_SPHAL/286-415
Q1GTE2_SPHAL/458-590
Q1GXN3_METFK/291-420
Q1GXN3_METFK/463-594
Q1H0R6_METFK/30-156
Q1H529_METFK/51-183
Q1I2J1_PSEE4/290-420
Q1I2J1_PSEE4/463-594
Q1I2M7_PSEE4/124-253
Q1I5J5_PSEE4/128-257
Q1I5L9_PSEE4/197-293
Q1I5L9_PSEE4/38-165
Q1I8I8_PSEE4/139-268
Q1IA65_PSEE4/146-272
Q1IEA7_PSEE4/40-172
Q1IJ92_ACIBL/138-267
Q1IJW8_ACIBL/139-265
Q1IMD8_ACIBL/231-366
Q1IMD8_ACIBL/57-186
Q1IND2_ACIBL/115-217
Q1IST9_ACIBL/47-187
Q1IT00_ACIBL/294-421
Q1IT00_ACIBL/465-603
Q1ITY0_ACIBL/239-362
Q1IVU1_ACIBL/208-332
Q1IVU1_ACIBL/45-171
Q1J2H0_DEIGD/286-413
Q1J2H0_DEIGD/458-588
Q1J2N3_DEIGD/131-261
Q1J376_DEIGD/203-320
Q1J376_DEIGD/44-167
Q1J381_DEIGD/132-262
Q1J697_STRPF/287-416
Q1J697_STRPF/459-587
Q1J7J6_STRPF/55-194
Q1J8J7_STRPF/125-260
Q1JBG0_STRPB/287-416
Q1JBG0_STRPB/459-587
Q1JCQ0_STRPB/55-194
Q1JDL9_STRPB/125-260
Q1JGH9_STRPD/287-416
Q1JGH9_STRPD/459-587
Q1JHR9_STRPD/55-194
Q1JIN9_STRPD/125-260
Q1JLE2_STRPC/287-416
Q1JLE2_STRPC/459-587
Q1JMM6_STRPC/55-194
Q1JNJ1_STRPC/125-260
Q1JZE3_DESAC/289-417
Q1JZE3_DESAC/461-592
Q1K305_DESAC/40-172
Q1LB82_RALME/37-169
Q1LDZ3_RALME/130-260
Q1LNI8_RALME/168-297
Q1LPJ6_RALME/122-251
Q1LRJ7_RALME/139-268
Q1LRN3_RALME/43-175
Q1LS03_RALME/292-421
Q1LS03_RALME/464-595
Q1LTV7_BAUCH/291-422
Q1LTV7_BAUCH/464-595
Q1LZ65_STRMU/137-243
Q1M435_RHIL3/127-252
Q1M4K9_RHIL3/179-280
Q1M4K9_RHIL3/24-153
Q1M5N4_RHIL3/123-252
Q1M7X4_RHIL3/286-415
Q1M7X4_RHIL3/459-591
Q1MAF2_RHIL3/200-296
Q1MAF2_RHIL3/38-168
Q1MBW5_RHIL3/52-182
Q1MCM8_RHIL3/195-319
Q1MDZ1_RHIL3/132-260
Q1MGP7_RHIL3/287-415
Q1MGP7_RHIL3/459-591
Q1MJ69_RHIL3/145-272
Q1MQL2_LAWIP/292-418
Q1MQL2_LAWIP/463-590
Q1MS86_LAWIP/71-204
Q1MYN1_9GAMM/39-171
Q1MZ63_9GAMM/291-420
Q1MZ63_9GAMM/462-593
Q1N3X1_9GAMM/111-240
Q1N8R1_9SPHN/76-209
Q1NG65_9SPHN/286-414
Q1NG65_9SPHN/458-590
Q1NHU1_9SPHN/205-296
Q1NHU1_9SPHN/49-172
Q1NJ79_9DELT/37-169
Q1NL65_9DELT/37-169
Q1NM56_9DELT/33-164
Q1NMP8_9DELT/296-425
Q1NMP8_9DELT/469-600
Q1PYG0_9BACT/289-417
Q1PYG0_9BACT/459-591
Q1Q1R9_9BACT/289-418
Q1Q1R9_9BACT/460-591
Q1Q2H0_9BACT/46-177
Q1Q5Y0_9BACT/47-168
Q1Q829_PSYCK/291-423
Q1Q829_PSYCK/466-597
Q1QAN2_PSYCK/46-178
Q1QI04_NITHX/44-177
Q1QLP2_NITHX/287-416
Q1QLP2_NITHX/459-591
Q1QSD4_CHRSD/291-421
Q1QSD4_CHRSD/462-593
Q1QSE2_CHRSD/126-255
Q1QTW9_CHRSD/127-256
Q1QVD6_CHRSD/42-174
Q1QYR8_CHRSD/152-279
Q1QZS3_CHRSD/135-262
Q1R1F2_CHRSD/123-253
Q1R3H2_ECOUT/148-278
Q1R496_ECOUT/126-256
Q1R499_ECOUT/36-162
Q1R4K6_ECOUT/289-419
Q1R4K6_ECOUT/461-592
Q1R6D7_ECOUT/52-184
Q1R6K1_ECOUT/220-357
Q1R6K1_ECOUT/48-189
Q1R6V9_ECOUT/137-263
Q1R755_ECOUT/64-196
Q1R7K2_ECOUT/39-171
Q1R7Z2_ECOUT/38-170
Q1R8H3_ECOUT/152-282
Q1RAT1_ECOUT/124-253
Q1RDH9_ECOUT/98-183
Q1RIF9_RICBR/40-171
Q1RR96_STRAM/51-164
Q1UZK2_PELUB/285-414
Q1UZK2_PELUB/457-589
Q1V1Q9_PELUB/39-170
Q1V6R9_VIBAL/289-419
Q1V6R9_VIBAL/462-593
Q1V7R4_VIBAL/124-253
Q1V9H8_VIBAL/40-172
Q1VGB3_VIBAL/110-239
Q1VGB4_VIBAL/109-213
Q1VPI3_9FLAO/109-209
Q1VSX1_9FLAO/295-424
Q1VSX1_9FLAO/468-598
Q1VYN4_9FLAO/38-171
Q1WQV4_LACS1/119-248
Q1WRQ0_LACS1/289-417
Q1WRQ0_LACS1/461-588
Q1WS87_LACS1/124-254
Q1YGT9_MOBAS/140-271
Q1YHX6_MOBAS/287-416
Q1YHX6_MOBAS/459-591
Q1YK48_MOBAS/80-212
Q1YL64_MOBAS/144-269
Q1YPU6_9GAMM/290-420
Q1YPU6_9GAMM/462-593
Q1YRK2_9GAMM/127-256
Q1YU11_9GAMM/39-171
Q1YV15_9GAMM/127-256
Q1YV18_9GAMM/289-419
Q1YV18_9GAMM/461-592
Q1YWP4_PHOPR/123-252
Q1YZK3_PHOPR/290-420
Q1YZK3_PHOPR/463-594
Q1YZU7_PHOPR/138-268
Q1Z1I8_PHOPR/124-253
Q1Z1P7_PHOPR/40-172
Q1Z3B2_PHOPR/146-273
Q1Z3B8_PHOPR/141-271
Q1Z3H3_PHOPR/87-188
Q1Z3T5_PHOPR/53-193
Q1ZB96_PHOPR/129-256
Q1ZD11_9GAMM/201-341
Q1ZD11_9GAMM/32-171
Q1ZE99_9GAMM/123-252
Q1ZEB3_9GAMM/129-259
Q1ZEB4_9GAMM/122-212
Q1ZHM0_9GAMM/138-268
Q1ZI68_9GAMM/124-253
Q1ZIS3_9GAMM/43-174
Q1ZJ35_9GAMM/290-419
Q1ZJ35_9GAMM/462-593
Q1ZKZ6_PHOAS/290-420
Q1ZKZ6_PHOAS/463-594
Q1ZNP9_PHOAS/41-172
Q1ZQS6_PHOAS/124-253
Q1ZR54_PHOAS/123-251
Q1ZTL0_PHOAS/52-192
Q1ZU31_PHOAS/131-254
Q1ZU32_PHOAS/112-216
Q1ZVV3_PHOAS/130-260
Q214N0_RHOPB/287-416
Q214N0_RHOPB/459-591
Q21B96_RHOPB/56-189
Q21DM6_SACD2/291-421
Q21DM6_SACD2/463-594
Q21FU8_SACD2/39-171
Q21G81_SACD2/207-303
Q21G81_SACD2/44-173
Q21QM9_RHOFD/50-181
Q21TU4_RHOFD/135-266
Q21ZD8_RHOFD/126-255
Q21ZI8_RHOFD/307-436
Q21ZI8_RHOFD/479-610
Q21ZL9_RHOFD/128-256
Q21ZX8_RHOFD/126-256
Q222Y4_RHOFD/126-256
Q22XS4_TETTH/338-466
Q22XS4_TETTH/515-647
Q24NW8_DESHY/287-414
Q24NW8_DESHY/459-590
Q253H8_CHLFF/41-172
Q255P1_CHLFF/289-418
Q255P1_CHLFF/462-592
Q26CF9_FLABB/103-208
Q26F98_FLABB/39-172
Q26HG4_FLABB/295-423
Q26HG4_FLABB/467-598
Q28KP3_JANSC/152-282
Q28MF9_JANSC/281-410
Q28MF9_JANSC/453-585
Q28SN5_JANSC/200-295
Q28SN5_JANSC/40-167
Q28WC2_JANSC/42-174
Q29AH0_DROPS/359-488
Q29AH0_DROPS/530-661
Q29VH0_CAMJJ/36-168
Q2A2G4_FRATH/41-172
Q2A3W6_FRATH/197-320
Q2A3W6_FRATH/35-164
Q2A4X6_FRATH/290-420
Q2A4X6_FRATH/463-595
Q2B3S7_9BACI/107-232
Q2B5A6_9BACI/286-415
Q2B5A6_9BACI/456-583
Q2B6W0_9BACI/33-158
Q2B7W1_9BACI/17-142
Q2B7W1_9BACI/186-281
Q2B9D2_9BACI/128-259
Q2BA61_9BACI/127-257
Q2BDH7_9BACI/124-256
Q2BF17_9BACI/129-213
Q2BF97_9BACI/36-124
Q2BFE1_9BACI/197-318
Q2BFE1_9BACI/34-159
Q2BFK6_9BACI/415-535
Q2BKN2_9GAMM/39-171
Q2BP06_9GAMM/281-409
Q2BP06_9GAMM/452-583
Q2BQI3_9GAMM/289-418
Q2BQI3_9GAMM/460-590
Q2BQJ6_9GAMM/127-256
Q2BWM8_9GAMM/123-253
Q2BXK7_9GAMM/124-253
Q2BY90_9GAMM/131-254
Q2C0J0_9GAMM/41-172
Q2C1Y9_9GAMM/290-420
Q2C1Y9_9GAMM/463-594
Q2C375_9GAMM/1-83
Q2C4S9_9GAMM/130-260
Q2C9I6_9GAMM/52-192
Q2CEU6_9RHOB/105-233
Q2CF70_9RHOB/10-139
Q2CF70_9RHOB/181-276
Q2CFC6_9RHOB/205-284
Q2CFC6_9RHOB/40-175
Q2CFC7_9RHOB/189-308
Q2CFC7_9RHOB/30-157
Q2CH82_9RHOB/221-347
Q2CH82_9RHOB/44-173
Q2CIZ8_9RHOB/284-413
Q2CIZ8_9RHOB/456-588
Q2CK03_9RHOB/40-172
Q2FEH2_STAA3/110-240
Q2FEH9_STAA3/128-259
Q2FEX8_STAA3/287-415
Q2FEX8_STAA3/458-584
Q2FJ69_STAA3/17-140
Q2FJU7_STAA3/114-242
Q2FK69_STAA3/126-257
Q2FQ87_METHJ/26-129
Q2FRV7_METHJ/273-400
Q2FRV7_METHJ/431-561
Q2FSA6_METHJ/26-137
Q2FVU3_STAA8/110-240
Q2FVV2_STAA8/125-256
Q2FWA0_STAA8/287-415
Q2FWA0_STAA8/458-584
Q2G0K6_STAA8/17-140
Q2G158_STAA8/114-242
Q2G1G4_STAA8/126-257
Q2G5M2_NOVAD/205-302
Q2G5M2_NOVAD/45-173
Q2G836_NOVAD/141-271
Q2G926_NOVAD/286-415
Q2G926_NOVAD/458-590
Q2GAE9_NOVAD/57-189
Q2GYK2_CHAGB/112-247
Q2H5R9_CHAGB/395-524
Q2H5R9_CHAGB/567-697
Q2IGL7_ANADE/291-420
Q2IGL7_ANADE/464-592
Q2IGX4_ANADE/63-194
Q2IRD8_RHOP2/55-188
Q2IW54_RHOP2/287-416
Q2IW54_RHOP2/459-591
Q2J8J9_FRASC/139-269
Q2J952_FRASC/142-272
Q2JBJ8_FRASC/144-274
Q2JF05_FRASC/53-153
Q2JFE1_FRASC/316-444
Q2JFE1_FRASC/488-623
Q2JMH6_SYNJB/294-423
Q2JMH6_SYNJB/467-598
Q2JUB1_SYNJA/294-423
Q2JUB1_SYNJA/467-598
Q2K126_RHIEC/91-221
Q2K306_RHIEC/200-298
Q2K306_RHIEC/38-168
Q2K4C1_RHIEC/52-182
Q2K4U6_RHIEC/196-319
Q2K679_RHIEC/155-283
Q2K8G1_RHIEC/287-415
Q2K8G1_RHIEC/459-591
Q2KAI7_RHIEC/117-244
Q2KTY0_BORA1/290-418
Q2KTY0_BORA1/462-593
Q2KUD6_BORA1/44-176
Q2KXW9_BORA1/131-257
Q2KY23_BORA1/132-265
Q2LRK1_SYNAS/632-764
Q2LUX9_SYNAS/45-177
Q2NCL3_ERYLH/286-415
Q2NCL3_ERYLH/458-590
Q2NF26_METST/280-408
Q2NF26_METST/442-569
Q2NFG5_METST/217-310
Q2NFG5_METST/47-176
Q2NHH0_METST/32-160
Q2NQ83_SODGM/290-420
Q2NQ83_SODGM/462-593
Q2NTI1_SODGM/124-253
Q2NVC3_SODGM/71-182
Q2NWJ6_SODGM/45-177
Q2NZ26_XANOM/203-323
Q2NZ26_XANOM/44-171
Q2P684_XANOM/49-181
Q2P7P4_XANOM/289-418
Q2P7P4_XANOM/461-592
Q2QHI5_SALTY/71-154
Q2QY63_ORYSJ/171-300
Q2QY63_ORYSJ/342-475
Q2RAY0_ORYSJ/356-485
Q2RAY0_ORYSJ/527-660
Q2RGA7_MOOTA/290-417
Q2RGA7_MOOTA/458-589
Q2RPX1_RHORT/286-415
Q2RPX1_RHORT/458-590
Q2RUM7_RHORT/32-155
Q2RYH6_RHORT/86-217
Q2S105_SALRD/52-192
Q2S2U4_SALRD/327-456
Q2S2U4_SALRD/499-630
Q2S6P4_HAHCH/294-421
Q2S6P4_HAHCH/463-594
Q2SAA1_HAHCH/143-270
Q2SBI6_HAHCH/41-173
Q2SNY6_HAHCH/129-256
Q2SQ16_HAHCH/150-279
Q2SR73_MYCCT/118-243
Q2ST84_MYCCT/129-253
Q2SV91_BURTA/146-273
Q2SYU0_BURTA/61-193
Q2SZ86_BURTA/134-263
Q2T147_BURTA/133-262
Q2T1A1_BURTA/43-175
Q2T1E3_BURTA/192-313
Q2T1E3_BURTA/32-160
Q2T1V3_BURTA/290-419
Q2T1V3_BURTA/462-593
Q2T4E1_BURTA/131-258
Q2T692_BURTA/141-272
Q2T8F1_BURTA/284-414
Q2T8F1_BURTA/457-588
Q2UAG4_ASPOR/112-209
Q2UIU4_ASPOR/418-547
Q2UIU4_ASPOR/590-719
Q2UMH2_ASPOR/374-503
Q2UMH2_ASPOR/545-675
Q2UMZ6_ASPOR/104-243
Q2W088_MAGSA/40-172
Q2W7U2_MAGSA/286-415
Q2W7U2_MAGSA/458-590
Q2YCA0_NITMU/294-424
Q2YCA0_NITMU/467-598
Q2YIT9_BRUA2/53-185
Q2YJ13_BRUA2/200-293
Q2YJ13_BRUA2/39-168
Q2YKK1_BRUA2/286-415
Q2YKK1_BRUA2/458-590
Q2YKW7_BRUA2/123-248
Q2YKY4_BRUA2/166-292
Q2YKZ6_BRUA2/147-271
Q2YS93_STAAB/32-155
Q2YV35_STAAB/126-257
Q2YVA9_STAAB/114-242
Q2YYF3_STAAB/287-415
Q2YYF3_STAAB/458-584
Q2YYW4_STAAB/110-240
Q2YYX3_STAAB/125-256
Q30QH1_SULDN/290-416
Q30QH1_SULDN/463-582
Q30U37_SULDN/36-168
Q315U3_DESDG/290-418
Q315U3_DESDG/462-565
Q316L0_DESDG/46-178
Q318D5_PROM9/304-441
Q318D5_PROM9/485-614
Q31EY9_THICR/292-425
Q31EY9_THICR/468-600
Q31IC4_THICR/36-168
Q31KU8_SYNE7/35-168
Q31QV3_SYNE7/314-450
Q31QV3_SYNE7/496-624
Q31UM9_SHIBS/289-419
Q31UM9_SHIBS/461-592
Q31VR1_SHIBS/211-305
Q31VR1_SHIBS/48-175
Q31W74_SHIBS/45-177
Q31X72_SHIBS/25-157
Q31XH4_SHIBS/39-157
Q31XS6_SHIBS/152-282
Q322G2_SHIBS/124-253
Q329R8_SHIDS/289-419
Q329R8_SHIDS/461-592
Q32BD6_SHIDS/45-177
Q32CM0_SHIDS/25-157
Q32D11_SHIDS/152-282
Q32HA8_SHIDS/1-107
Q32KF3_DROME/375-504
Q32KF3_DROME/546-677
Q38V38_LACSS/122-248
Q38VX4_LACSS/288-417
Q38VX4_LACSS/460-585
Q38YX9_LACSS/125-255
Q38ZK5_LACSS/106-237
Q391N1_BURS3/289-418
Q391N1_BURS3/461-592
Q394Q9_BURS3/286-415
Q394Q9_BURS3/459-588
Q394X7_BURS3/166-295
Q398K2_BURS3/129-257
Q399H7_BURS3/131-260
Q39C91_BURS3/284-414
Q39C91_BURS3/457-588
Q39CR9_BURS3/192-318
Q39CR9_BURS3/34-160
Q39CV6_BURS3/43-175
Q39D03_BURS3/148-278
Q39H95_BURS3/170-297
Q39HK7_BURS3/284-414
Q39HK7_BURS3/457-588
Q39JM0_BURS3/122-251
Q39M83_BURS3/38-170
Q39VK3_GEOMG/289-418
Q39VK3_GEOMG/462-592
Q39W60_GEOMG/35-167
Q39ZH1_GEOMG/289-418
Q39ZH1_GEOMG/462-592
Q3A0D9_PELCD/290-418
Q3A0D9_PELCD/461-592
Q3A373_PELCD/34-166
Q3A3L1_PELCD/289-418
Q3A3L1_PELCD/461-592
Q3AAK5_CARHZ/289-418
Q3AAK5_CARHZ/461-592
Q3AN73_SYNSC/47-178
Q3ANC8_SYNSC/302-439
Q3ANC8_SYNSC/483-612
Q3ATD5_CHLCH/45-177
Q3AUE7_CHLCH/256-385
Q3AUE7_CHLCH/427-558
Q3B0E2_SYNS9/50-183
Q3B0I1_SYNS9/302-439
Q3B0I1_SYNS9/484-612
Q3B230_PELLD/42-175
Q3B6R1_PELLD/295-424
Q3B6R1_PELLD/466-597
Q3BP28_XANC5/289-418
Q3BP28_XANC5/461-592
Q3BQW9_XANC5/49-181
Q3BXL2_XANC5/203-321
Q3BXL2_XANC5/47-184
Q3D0F3_STRAG/287-416
Q3D0F3_STRAG/459-587
Q3D3T8_STRAG/118-247
Q3D7Y4_STRAG/287-416
Q3D7Y4_STRAG/459-587
Q3D8I1_STRAG/118-247
Q3DFJ7_STRAG/118-247
Q3DG58_STRAG/287-416
Q3DG58_STRAG/459-587
Q3DL83_STRAG/118-247
Q3DN00_STRAG/287-416
Q3DN00_STRAG/459-587
Q3DS08_STRAG/287-416
Q3DS08_STRAG/459-587
Q3DSX7_STRAG/118-247
Q3EPC6_BACTI/129-260
Q3ETI6_BACTI/108-238
Q3F0Q7_BACTI/286-414
Q3F0Q7_BACTI/456-583
Q3IG38_PSEHT/38-171
Q3IK37_PSEHT/289-419
Q3IK37_PSEHT/458-589
Q3IN86_NATPD/285-413
Q3IN86_NATPD/456-586
Q3IRG0_NATPD/286-410
Q3IRG0_NATPD/447-577
Q3IVC6_RHOS4/197-298
Q3IVC6_RHOS4/31-158
Q3IVL9_RHOS4/131-257
Q3IYP7_RHOS4/27-159
Q3J3H1_RHOS4/282-411
Q3J3H1_RHOS4/454-586
Q3J406_RHOS4/130-258
Q3J6J6_RHOS4/186-308
Q3J6N4_NITOC/292-421
Q3J6N4_NITOC/463-594
Q3J7G1_NITOC/46-178
Q3JGE3_BURP1/131-262
Q3JJH5_BURP1/284-414
Q3JJH5_BURP1/457-588
Q3JLR7_BURP1/141-270
Q3JNN8_BURP1/129-258
Q3JP70_BURP1/79-211
Q3JT67_BURP1/156-283
Q3JTY9_BURP1/312-442
Q3JTY9_BURP1/485-616
Q3JW05_BURP1/133-262
Q3JW70_BURP1/43-175
Q3JWB7_BURP1/192-312
Q3JWB7_BURP1/31-160
Q3JWX2_BURP1/290-419
Q3JWX2_BURP1/462-593
Q3K1E2_STRA1/287-416
Q3K1E2_STRA1/459-587
Q3K3Y5_STRA1/118-247
Q3K445_PSEPF/289-419
Q3K445_PSEPF/462-593
Q3K4C6_PSEPF/124-253
Q3K803_PSEPF/128-257
Q3KEK4_PSEPF/128-254
Q3KHK8_PSEPF/193-285
Q3KHK8_PSEPF/35-160
Q3KI01_PSEPF/40-172
Q3KIE0_PSEPF/122-251
Q3KKM4_CHLTA/288-417
Q3KKM4_CHLTA/460-589
Q3KLV4_CHLTA/41-172
Q3M7E4_ANAVT/304-440
Q3M7E4_ANAVT/485-616
Q3R146_XYLFA/207-296
Q3R146_XYLFA/51-175
Q3R1F3_XYLFA/340-465
Q3R1F3_XYLFA/509-598
Q3R2E9_XYLFA/61-193
Q3R728_XYLFA/293-418
Q3R728_XYLFA/462-592
Q3RBH4_XYLFA/207-296
Q3RBH4_XYLFA/51-175
Q3RBL7_XYLFA/61-193
Q3RE97_XYLFA/293-418
Q3RE97_XYLFA/462-592
Q3RH84_XYLFA/61-193
Q3RHC9_XYLFA/207-296
Q3RHC9_XYLFA/51-175
Q3S343_DANRE/362-491
Q3S343_DANRE/533-664
Q3S344_DANRE/363-492
Q3S344_DANRE/534-665
Q3SER2_THIDA/288-416
Q3SER2_THIDA/460-592
Q3SLC4_THIDA/44-176
Q3SSG3_NITWN/287-416
Q3SSG3_NITWN/459-591
Q3SU48_NITWN/44-177
Q3V0X4_MOUSE/288-417
Q3V0X4_MOUSE/459-590
Q3XXJ4_ENTFC/117-246
Q3XXU3_ENTFC/127-257
Q3XZ08_ENTFC/17-147
Q3XZ08_ENTFC/182-285
Q3Y030_ENTFC/216-314
Q3Y030_ENTFC/48-168
Q3Y0C6_ENTFC/285-414
Q3Y0C6_ENTFC/457-584
Q3Y0Q3_ENTFC/125-254
Q3Y1L8_ENTFC/193-293
Q3Y1L8_ENTFC/30-155
Q3Y1L9_ENTFC/202-329
Q3Y1L9_ENTFC/29-156
Q3Y1U5_ENTFC/108-214
Q3Y232_ENTFC/13-139
Q3Y232_ENTFC/180-285
Q3Y366_ENTFC/127-257
Q3Y3D5_ENTFC/129-259
Q3Y3L1_ENTFC/227-323
Q3Y3L1_ENTFC/55-194
Q3Y3T5_ENTFC/2-122
Q3Y3V8_ENTFC/197-292
Q3Y3V8_ENTFC/33-158
Q3YIZ6_HAEPR/224-316
Q3YIZ6_HAEPR/51-192
Q3YVN3_SHISS/289-419
Q3YVN3_SHISS/461-592
Q3YWP9_SHISS/211-305
Q3YWP9_SHISS/48-175
Q3YX44_SHISS/45-177
Q3YYF6_SHISS/25-157
Q3YYZ4_SHISS/152-282
Q3Z2K4_SHISS/124-253
Q3Z924_DEHE1/281-406
Q3Z924_DEHE1/445-576
Q3Z946_DEHE1/46-141
Q3ZZP0_DEHSC/46-173
Q3ZZR8_DEHSC/278-406
Q3ZZR8_DEHSC/445-576
Q44198_AGRRH/37-172
Q44324_RHIRD/205-293
Q44324_RHIRD/35-160
Q44403_RHIRD/40-169
Q467C4_METBF/41-150
Q46AY6_METBF/297-426
Q46AY6_METBF/469-600
Q46IK5_PROMT/306-444
Q46IK5_PROMT/488-617
Q46SK2_CUPPJ/158-284
Q46U07_CUPPJ/130-260
Q46UY1_CUPPJ/173-298
Q46ZY9_CUPPJ/167-296
Q473H5_CUPPJ/130-259
Q476A4_CUPPJ/139-265
Q476E2_CUPPJ/43-175
Q476S1_CUPPJ/294-421
Q476S1_CUPPJ/464-595
Q478S2_DECAR/286-416
Q478S2_DECAR/459-590
Q47AI4_DECAR/47-180
Q47LM8_THEFY/298-426
Q47LM8_THEFY/470-605
Q47MG4_THEFY/152-282
Q47UE2_COLP3/290-420
Q47UE2_COLP3/462-593
Q47VI6_COLP3/37-169
Q482L7_COLP3/124-253
Q48BG9_PSE14/290-420
Q48BG9_PSE14/463-594
Q48BM3_PSE14/124-253
Q48EC0_PSE14/40-172
Q48GX8_PSE14/155-282
Q48MB8_PSE14/128-257
Q48PG0_PSE14/123-251
Q48T89_STRPM/287-416
Q48T89_STRPM/459-587
Q48UG9_STRPM/55-194
Q48VC9_STRPM/121-256
Q48ZQ5_STRP1/54-194
Q492K7_BLOPB/42-174
Q49VB8_STAS1/32-165
Q49WT8_STAS1/33-157
Q49ZA2_STAS1/287-415
Q49ZA2_STAS1/457-584
Q49ZN8_STAS1/126-257
Q49ZP9_STAS1/110-241
Q4A093_STAS1/114-242
Q4A725_MYCS5/126-255
Q4A7H2_MYCH7/127-257
Q4A9D0_MYCHJ/127-257
Q4CAG7_CROWT/301-435
Q4CAG7_CROWT/480-611
Q4DZ02_TRYCR/340-470
Q4DZ02_TRYCR/545-676
Q4EB10_9RICK/262-390
Q4EB10_9RICK/433-564
Q4EEC4_LISMO/108-238
Q4EEQ4_LISMO/203-294
Q4EEQ4_LISMO/32-162
Q4EEQ5_LISMO/179-294
Q4EEQ5_LISMO/21-141
Q4EFS2_LISMO/127-258
Q4EFS3_LISMO/125-210
Q4EHJ3_LISMO/39-172
Q4EIT2_LISMO/107-235
Q4EIV9_LISMO/115-237
Q4EJS5_LISMO/127-258
Q4EJV9_LISMO/114-240
Q4EK84_LISMO/118-249
Q4EK90_LISMO/36-165
Q4ELT2_LISMO/285-414
Q4ELT2_LISMO/457-584
Q4EQC0_LISMO/179-294
Q4EQC0_LISMO/19-141
Q4EQC1_LISMO/203-324
Q4EQC1_LISMO/32-162
Q4EQZ3_LISMO/118-248
Q4ETA9_LISMO/115-237
Q4ETD7_LISMO/107-235
Q4ETK0_LISMO/127-258
Q4ETN4_LISMO/114-240
Q4EU96_LISMO/285-414
Q4EU96_LISMO/457-584
Q4EUP8_LISMO/118-249
Q4EUQ4_LISMO/36-166
Q4EVP7_LISMO/40-172
Q4EVS5_LISMO/108-238
Q4FBC0_ECOLX/52-184
Q4FLI4_PELUB/285-414
Q4FLI4_PELUB/457-589
Q4FNC0_PELUB/39-170
Q4FPY7_PSYA2/291-423
Q4FPY7_PSYA2/466-597
Q4FT83_PSYA2/46-178
Q4HEJ8_CAMCO/1-133
Q4HHI5_CAMCO/285-414
Q4HHI5_CAMCO/457-542
Q4HS74_CAMUP/286-414
Q4HS74_CAMUP/457-545
Q4HTQ4_CAMUP/37-169
Q4J9T2_SULAC/152-239
Q4J9T2_SULAC/20-137
Q4JAQ6_SULAC/60-171
Q4JTE5_CORJK/295-424
Q4JTE5_CORJK/467-600
Q4K3B3_PSEF5/289-419
Q4K3B3_PSEF5/462-593
Q4K3G5_PSEF5/124-253
Q4K7T8_PSEF5/128-257
Q4KDJ1_PSEF5/159-286
Q4KEH9_PSEF5/128-254
Q4KEM7_PSEF5/134-261
Q4KHS2_PSEF5/193-283
Q4KHS2_PSEF5/35-159
Q4KI82_PSEF5/40-172
Q4KIM2_PSEF5/125-251
Q4L3P9_STAHJ/32-147
Q4L836_STAHJ/287-415
Q4L836_STAHJ/458-584
Q4L8H6_STAHJ/125-256
Q4L8I5_STAHJ/110-240
Q4L9T6_STAHJ/114-242
Q4LA29_STAHJ/127-257
Q4MHA3_BACCE/286-414
Q4MHA3_BACCE/456-583
Q4MTT6_BACCE/129-259
Q4MWN5_BACCE/104-235
Q4N3Q3_THEPA/432-562
Q4N3Q3_THEPA/665-767
Q4P9L4_USTMA/380-509
Q4P9L4_USTMA/552-682
Q4PAZ2_USTMA/175-283
Q4QIY2_LEIMA/351-479
Q4QIY2_LEIMA/522-653
Q4QJR6_HAEI8/62-194
Q4QNB6_HAEI8/289-419
Q4QNB6_HAEI8/462-593
Q4QP44_HAEI8/132-262
Q4R0I3_ERWAM/14-145
Q4SDT7_TETNG/1-61
Q4SDT7_TETNG/103-234
Q4STK6_TETNG/148-256
Q4STK6_TETNG/298-392
Q4STK6_TETNG/402-458
Q4TAB0_TETNG/330-414
Q4TAB0_TETNG/474-612
Q4UFR7_THEAN/431-560
Q4UFR7_THEAN/657-760
Q4ULK2_RICFE/40-171
Q4UQG9_XANC8/289-418
Q4UQG9_XANC8/461-592
Q4UX38_XANC8/49-181
Q4UYP2_XANC8/193-305
Q4UYP2_XANC8/37-160
Q4V2N4_BURMA/131-262
Q4WMS7_ASPFU/76-215
Q4WR55_ASPFU/107-217
Q4X8E9_PLACH/186-249
Q4XV49_PLACH/206-337
Q4XV49_PLACH/32-161
Q4YB54_PLABA/320-449
Q4YB54_PLABA/494-624
Q4YEX9_PLABA/132-223
Q4YEX9_PLABA/2-87
Q4ZL28_PSEU2/290-420
Q4ZL28_PSEU2/463-594
Q4ZL81_PSEU2/124-253
Q4ZNV0_PSEU2/40-172
Q4ZRB5_PSEU2/140-267
Q4ZXE9_PSEU2/128-257
Q4ZZD6_PSEU2/123-251
Q54LK1_DICDI/332-461
Q54LK1_DICDI/503-632
Q578J7_BRUAB/143-268
Q578L4_BRUAB/166-292
Q578M4_BRUAB/147-271
Q579D1_BRUAB/200-293
Q579D1_BRUAB/39-168
Q57A10_BRUAB/53-185
Q57G64_SALCH/33-152
Q57G65_SALCH/37-166
Q57HY2_SALCH/289-419
Q57HY2_SALCH/461-592
Q57IM1_SALCH/184-289
Q57IM1_SALCH/19-124
Q57IM6_SALCH/135-278
Q57JF3_SALCH/53-185
Q57KT5_SALCH/38-170
Q57LD9_SALCH/128-258
Q57NB2_SALCH/124-253
Q57QM7_SALCH/139-269
Q582H1_9TRYP/325-455
Q582H1_9TRYP/511-642
Q58CK4_DROME/115-244
Q59P07_CANAL/56-194
Q5AJH4_CANAL/392-521
Q5AJH4_CANAL/564-696
Q5B0Y6_EMENI/374-503
Q5B0Y6_EMENI/546-675
Q5BCI6_EMENI/96-187
Q5CB93_THESQ/287-416
Q5CB93_THESQ/458-586
Q5CBK8_9THEM/287-416
Q5CBK8_9THEM/458-586
Q5CJV0_CRYHO/277-406
Q5CJV0_CRYHO/449-580
Q5CS83_CRYPV/376-505
Q5CS83_CRYPV/548-679
Q5DYS2_VIBF1/223-357
Q5DYS2_VIBF1/54-192
Q5E5T8_VIBF1/130-260
Q5E6G0_VIBF1/124-253
Q5E737_VIBF1/138-268
Q5E7V9_VIBF1/40-172
Q5E8H2_VIBF1/37-169
Q5EGQ3_RHIFR/59-188
Q5F6F0_NEIG1/67-199
Q5F8P9_NEIG1/123-252
Q5FIG0_LACAC/125-256
Q5FIH4_LACAC/117-250
Q5FIT0_LACAC/126-256
Q5FJW4_LACAC/124-255
Q5FLD8_LACAC/114-255
Q5FLS5_LACAC/287-416
Q5FLS5_LACAC/459-583
Q5FMF3_LACAC/102-208
Q5FPW1_GLUOX/49-181
Q5FSJ6_GLUOX/108-208
Q5GT60_WOLTR/286-414
Q5GT60_WOLTR/457-588
Q5GVV1_XANOR/203-323
Q5GVV1_XANOR/44-171
Q5H3C8_XANOR/239-371
Q5H4X0_XANOR/335-464
Q5H4X0_XANOR/507-638
Q5HDN3_STAAC/110-240
Q5HDP2_STAAC/125-256
Q5HIA4_STAAC/32-155
Q5HJ51_STAAC/114-242
Q5HJH9_STAAC/126-257
Q5HLS2_STAEQ/110-240
Q5HLT1_STAEQ/125-256
Q5HRH6_STAEQ/32-155
Q5HSY7_CAMJR/36-168
Q5HT44_CAMJR/285-414
Q5HT44_CAMJR/457-574
Q5I6D3_EMENI/374-503
Q5I6D3_EMENI/546-675
Q5JD63_PYRKO/244-361
Q5JDU3_PYRKO/189-277
Q5JDU3_PYRKO/34-155
Q5KII0_CRYNE/388-516
Q5KII0_CRYNE/559-688
Q5KUY8_GEOKA/107-230
Q5L6P9_CHLAB/41-173
Q5LIW1_BACFN/36-170
Q5LL87_SILPO/286-418
Q5LL87_SILPO/459-584
Q5LQ93_SILPO/133-259
Q5LSC5_SILPO/201-318
Q5LSC5_SILPO/38-167
Q5LSE2_SILPO/128-254
Q5LT23_SILPO/137-264
Q5LWM9_SILPO/40-172
Q5M037_STRT1/286-415
Q5M037_STRT1/458-585
Q5M4Q1_STRT2/286-415
Q5M4Q1_STRT2/458-585
Q5N121_SYNP6/35-168
Q5N3E3_SYNP6/314-450
Q5N3E3_SYNP6/496-624
Q5NGP7_FRATT/45-176
Q5NH70_FRATT/197-318
Q5NH70_FRATT/35-164
Q5NMA6_ZYMMO/55-187
Q5NMZ2_ZYMMO/95-206
Q5NR40_ZYMMO/142-270
Q5P5Q0_AROAE/290-417
Q5P5Q0_AROAE/460-591
Q5P776_AROAE/92-224
Q5P9Y4_ANAMM/289-418
Q5P9Y4_ANAMM/459-591
Q5PF21_SALPA/38-170
Q5PG83_SALPA/139-269
Q5PII9_SALPA/128-258
Q5PJQ3_SALPA/184-275
Q5PJQ3_SALPA/19-124
Q5PLE1_SALPA/45-177
Q5PN05_SALPA/124-253
Q5R0I7_IDILO/41-173
Q5R7S8_PONAB/363-492
Q5R7S8_PONAB/534-665
Q5UXR8_HALMA/288-412
Q5UXR8_HALMA/448-579
Q5V1U7_HALMA/196-327
Q5V1U7_HALMA/36-160
Q5WAK5_BACSK/212-336
Q5WAK5_BACSK/41-167
Q5WBH0_BACSK/126-253
Q5WBZ8_BACSK/109-229
Q5WCM3_BACSK/33-136
Q5WD27_BACSK/121-246
Q5WG85_BACSK/111-228
Q5WK55_BACSK/114-241
Q5WLA8_BACSK/128-257
Q5WY68_LEGPL/36-168
Q5X6R3_LEGPA/36-168
Q5XD13_STRP6/55-194
Q5XDX7_STRP6/125-260
Q5YBF4_ASPNG/374-503
Q5YBF4_ASPNG/546-675
Q5Z1H0_NOCFA/302-431
Q5Z1H0_NOCFA/474-609
Q5ZIG5_CHICK/380-509
Q5ZIG5_CHICK/551-682
Q5ZX92_LEGPH/36-168
Q5ZZY7_MYCH2/127-257
Q602L3_METCA/28-156
Q603R2_METCA/240-368
Q60AU8_METCA/47-179
Q60CR1_METCA/290-420
Q60CR1_METCA/462-593
Q62CC8_BURMA/147-276
Q62EP1_BURMA/290-419
Q62EP1_BURMA/462-593
Q62F78_BURMA/192-312
Q62F78_BURMA/31-160
Q62FD8_BURMA/43-175
Q62FH5_BURMA/317-447
Q62FH5_BURMA/490-621
Q62H26_BURMA/122-251
Q62KX4_BURMA/228-355
Q62MQ1_BURMA/133-262
Q62SF0_BACLD/8-102
Q62XR7_BACLD/112-235
Q63BS8_BACCZ/21-151
Q63CY3_BACCZ/228-357
Q63CY3_BACCZ/54-195
Q63FJ1_BACCZ/129-260
Q63H43_BACCZ/286-414
Q63H43_BACCZ/456-583
Q63IR0_BURPS/284-414
Q63IR0_BURPS/457-588
Q63KQ3_BURPS/147-276
Q63MK8_BURPS/131-262
Q63QU1_BURPS/122-251
Q63RA3_BURPS/59-191
Q63TH8_BURPS/146-273
Q63VD0_BURPS/312-442
Q63VD0_BURPS/485-616
Q63XA7_BURPS/133-262
Q63XK2_BURPS/43-175
Q63XP3_BURPS/195-315
Q63XP3_BURPS/34-163
Q63Y76_BURPS/290-419
Q63Y76_BURPS/462-593
Q650A5_BACFR/36-170
Q65EZ0_BACLD/120-249
Q65GY9_BACLD/1-108
Q65MC4_BACLD/113-236
Q65P55_BACLD/126-257
Q65TV7_MANSM/36-168
Q65W55_MANSM/130-260
Q65W64_MANSM/193-323
Q65W64_MANSM/366-497
Q665C7_YERPS/39-171
Q665J6_YERPS/45-177
Q667B6_YERPS/224-361
Q667B6_YERPS/52-193
Q667V6_YERPS/125-255
Q668K1_YERPS/138-268
Q66AT2_YERPS/124-253
Q66CW1_YERPS/107-231
Q66DH6_YERPS/140-267
Q66E29_YERPS/127-254
Q675Q1_OIKDI/370-499
Q675Q1_OIKDI/541-673
Q67PX9_SYMTH/237-336
Q67PX9_SYMTH/66-195
Q67Q06_SYMTH/231-326
Q67Q06_SYMTH/55-196
Q67RZ6_SYMTH/223-326
Q67RZ6_SYMTH/47-187
Q68WN0_RICTY/40-171
Q6A6T9_PROAC/313-441
Q6A6T9_PROAC/486-620
Q6A765_PROAC/162-267
Q6A8M8_PROAC/132-262
Q6AH41_LEIXX/131-261
Q6AJ36_DESPS/370-499
Q6AJ36_DESPS/543-673
Q6AQ42_DESPS/39-171
Q6AWZ7_CAUCR/38-171
Q6BJI2_DEBHA/376-505
Q6BJI2_DEBHA/548-680
Q6BUX6_DEBHA/56-192
Q6C9U4_YARLI/64-195
Q6CDT1_YARLI/371-500
Q6CDT1_YARLI/544-677
Q6CK47_KLULA/380-509
Q6CK47_KLULA/552-687
Q6CPM7_KLULA/40-180
Q6D1F2_ERWCT/124-251
Q6D268_ERWCT/123-255
Q6D4B3_ERWCT/124-253
Q6D770_ERWCT/140-267
Q6DAG0_ERWCT/74-206
Q6DLX8_AZOLI/287-416
Q6DLX8_AZOLI/459-591
Q6DLX9_AZOBR/287-416
Q6DLX9_AZOBR/459-591
Q6DLZ8_9AGAR/379-507
Q6DLZ8_9AGAR/553-680
Q6ET44_ORYSJ/53-190
Q6F0H6_MESFL/112-247
Q6FC70_ACIAD/40-172
Q6FMF1_CANGA/399-528
Q6FMF1_CANGA/571-706
Q6G188_BARQU/50-183
Q6G4X3_BARHE/50-183
Q6G6Z6_STAAS/110-240
Q6G705_STAAS/125-256
Q6GBR6_STAAS/32-155
Q6GCF4_STAAS/114-242
Q6GCT3_STAAS/127-258
Q6GEB0_STAAR/110-240
Q6GEB8_STAAR/125-256
Q6GJ98_STAAR/32-156
Q6GJZ9_STAAR/114-242
Q6GKB3_STAAR/127-258
Q6HJ98_BACHK/2-104
Q6HMZ6_BACHK/129-260
Q6HZ65_BACAN/3-104
Q6IE69_RAT/363-492
Q6IE69_RAT/534-665
Q6J9U0_ASPFM/374-503
Q6J9U0_ASPFM/546-675
Q6KD04_ECOLX/52-184
Q6KZP1_PICTO/24-131
Q6KZX9_PICTO/194-317
Q6KZX9_PICTO/43-162
Q6L354_PICTO/190-258
Q6L354_PICTO/32-156
Q6LK36_PHOPR/141-271
Q6LK40_PHOPR/146-273
Q6LL76_PHOPR/226-359
Q6LL76_PHOPR/52-193
Q6LMC1_PHOPR/40-172
Q6LPG3_PHOPR/124-253
Q6LPV4_PHOPR/138-268
Q6LSP4_PHOPR/151-302
Q6M5C3_CORGL/136-267
Q6MA93_PARUW/32-164
Q6MBL9_PARUW/288-417
Q6MBL9_PARUW/459-588
Q6MHW0_BDEBA/309-437
Q6MHW0_BDEBA/486-611
Q6MPN9_BDEBA/37-169
Q6MS49_MYCMS/98-223
Q6MTZ4_MYCMS/127-257
Q6MUL3_MYCMS/129-253
Q6N6F7_RHOPA/287-416
Q6N6F7_RHOPA/459-591
Q6NBE9_RHOPA/56-189
Q6NTL6_XENLA/362-491
Q6NTL6_XENLA/533-664
Q6RS91_9BACI/32-93
Q6SEY6_9BACT/287-415
Q6SEY6_9BACT/458-589
Q6SFD1_9BACT/128-257
Q6TV53_BACMT/32-162
Q6XYV4_SPIKU/116-234
Q704E1_THETE/31-148
Q707E5_ECOLX/52-184
Q70JV9_NEIME/38-170
Q70KK1_BACAM/32-157
Q71IG0_LACDL/24-72
Q71VW8_LISMF/115-237
Q71VZ5_LISMF/107-235
Q71W32_LISMF/114-240
Q71W74_LISMF/127-258
Q71Y23_LISMF/203-294
Q71Y23_LISMF/32-162
Q71Y24_LISMF/191-306
Q71Y24_LISMF/33-153
Q71Z08_LISMF/127-258
Q723C8_LISMF/108-238
Q723E8_LISMF/39-172
Q725C3_LISMF/118-249
Q725C9_LISMF/36-165
Q726F2_DESVH/290-418
Q726F2_DESVH/462-586
Q72FQ3_DESVH/43-176
Q72W97_LEPIC/37-169
Q738U8_BACC1/129-259
Q73A78_BACC1/228-357
Q73A78_BACC1/54-195
Q73D02_BACC1/129-260
Q73HL9_WOLPM/286-414
Q73HL9_WOLPM/457-588
Q74BY5_GEOSL/35-167
Q74HD0_LACJO/125-256
Q74HJ7_LACJO/125-255
Q74HT1_LACJO/118-246
Q74HV6_LACJO/111-223
Q74I26_LACJO/1-58
Q74II7_LACJO/287-416
Q74II7_LACJO/459-583
Q74LN9_LACJO/111-235
Q74LR6_LACJO/227-314
Q74LR6_LACJO/52-192
Q752N0_ASHGO/94-234
Q75DQ3_ASHGO/382-511
Q75DQ3_ASHGO/554-689
Q76DQ7_9PHYC/287-415
Q76DQ7_9PHYC/448-579
Q7A048_STAAW/110-240
Q7A053_STAAW/125-256
Q7A1Y0_STAAW/126-257
Q7A3Z9_STAAN/110-240
Q7A408_STAAN/125-256
Q7A773_STAAN/32-155
Q7A7P4_STAAN/114-242
Q7A803_STAAN/126-257
Q7ABC5_ECO57/25-157
Q7CGX4_YERPE/224-361
Q7CGX4_YERPE/52-193
Q7CHC2_YERPE/107-231
Q7CJH3_YERPE/138-268
Q7CJQ2_YERPE/125-255
Q7CJW7_YERPE/140-267
Q7CK74_YERPE/127-254
Q7CL52_YERPE/39-171
Q7CT99_AGRT5/50-182
Q7CV54_AGRT5/139-264
Q7CWN9_AGRT5/123-253
Q7CXS2_AGRT5/132-260
Q7D403_AGRT5/137-263
Q7DAT6_LACLA/103-206
Q7DDC3_NEIMB/123-252
Q7MAU3_WOLSU/279-406
Q7MAU3_WOLSU/453-574
Q7MBS4_VIBVY/129-258
Q7MC72_VIBVY/237-333
Q7MC72_VIBVY/65-204
Q7MCJ0_VIBVY/87-205
Q7MD38_VIBVY/124-253
Q7MD88_VIBVY/124-253
Q7MLI6_VIBVY/127-256
Q7MPB1_VIBVY/40-172
Q7MSV8_WOLSU/39-170
Q7MXS3_PORGI/40-175
Q7N061_PHOLL/39-171
Q7N539_PHOLL/124-253
Q7N5G4_PHOLL/123-254
Q7N5X2_PHOLL/141-268
Q7N8A1_PHOLL/59-194
Q7NSU3_CHRVO/27-159
[truncated: 9,649 more chars]
