# Supplementary material for: Contact prediction is hardest for the most informative contacts, but improves with the incorporation of contact potentials
Source: PLoS One. 2018 Jun 28;13(6):e0199585. doi: 10.1371/journal.pone.0199585 (PMC6023208; doi:10.1371/journal.pone.0199585)
Supplement: S1 Data — Each file in the ‘alignments’ directory herein corresponds to a protein family’s alignment and contains the accession number and sequence range of each sequence in the alignment. (TAR.GZ) [file pone.0199585.s001.tar.gz › alignments/Glycos_transf_2]

B1IJL8_CLOBK/3-153
A2I977_CAMJU/5-171
B2GYX6_BURPE/18-178
A7IN59_XANP2/9-175
C7D265_ENTFL/6-171
B0NG25_EUBSP/7-171
Q1NA00_9SPHN/818-942
C3FTP4_BACTB/9-172
D1QYQ1_STAAU/5-172
H7P9U8_STRPN/4-170
B3ZBM4_BACCE/5-169
A4C1F0_9FLAO/141-311
H1LZQ0_9FIRM/5-166
Q6MUC3_MYCMS/8-172
F7SJA5_9GAMM/234-398
E6LFG7_9ENTE/6-202
I0ZS64_ECOLX/3-154
A1BHW6_CHLPD/5-176
Q65EK4_BACLD/10-171
A9WYB1_BRUSI/4-157
G4C075_SALIN/4-174
B7K7D0_CYAP7/22-185
E3GAW0_ENTCS/8-162
H4Q2G7_ECOLX/8-172
D3AR79_9CLOT/6-141
EPSE_BACSU/8-206
F2MQD1_ENTFO/6-171
G3NPZ2_GASAC/139-326
G7RCS4_ECOC2/8-172
D1ALA3_SEBTE/4-166
G9X0A7_9FIRM/5-186
GALT4_DROME/196-382
G6GBN8_9FIRM/268-446
Q64WD3_BACFR/7-175
H7E1I8_9FIRM/9-172
F8FV19_PSEPU/3-157
F5TSM8_9ACTO/14-180
F7K611_9FIRM/227-408
Q8PWD5_METMA/353-519
C9Y396_CROTZ/6-166
G8ECJ7_9VIRU/12-197
E8RWB3_MICSL/483-582
D4L5Q9_9FIRM/5-171
A6QC77_SULNB/5-169
D7J4L7_9BACE/7-171
H8HAA6_STRPY/67-240
F5LSM1_9BACL/6-177
H0TPT1_9BRAD/27-196
F0DQD6_9FIRM/8-106
G5B3Z9_HETGA/169-358
D7FSW2_ECTSI/43-106
A7NDX1_FRATF/13-187
B3C750_9BACE/247-411
Q125A6_POLSJ/15-182
G5G9J8_9BACT/3-176
B2RK63_PORG3/9-196
Q00SX7_OSTTA/25-78
H2LIX7_ORYLA/103-260
A6L6Z9_BACV8/53-222
B2NFM4_UREUR/15-174
F3QQR1_9BACT/4-169
G8PVP7_PSEUV/6-154
B8D4A1_DESK1/10-177
Q3K2W8_STRA1/10-170
G8W7L4_KLEOK/17-185
F8CP28_MYXFH/6-168
E0UDF0_CYAP2/74-246
Q30XC2_DESDG/5-174
D2QH18_SPILD/3-170
B6EM56_ALISL/8-165
G8QS46_SPHPG/8-222
G2G861_9ACTO/36-195
A4YS10_BRASO/22-189
D2R505_PIRSD/6-169
F9J0C5_ACIBA/5-160
C2YZA5_BACCE/8-178
F2GAH7_ALTMD/272-425
C8W4I7_DESAS/195-295
A3QR86_RHIML/53-224
A0P222_9RHOB/6-160
D7J4L6_9BACE/4-191
G0HMG5_THES4/220-384
A8UR35_9AQUI/5-182
Q4K092_STRPN/28-157
F3QQ28_9BACT/16-173
F3HQ48_PSEYM/710-888
F9DZ90_STRSA/1-167
B5I0B9_9ACTO/109-277
B4L3M9_DROMO/145-331
D1FXG1_SALET/6-164
A6M2B0_CLOB8/9-177
C7TL00_LACRL/8-127
E4TPB9_MARTH/6-184
F1YNU2_9ACTO/89-250
D4HT37_LEPIR/45-207
C7G9I4_9FIRM/4-173
H1TJ32_STAAU/4-173
Q3SHQ1_THIDA/381-563
A5UZI4_ROSS1/3-175
C4F137_HAEIF/8-175
H5X9T7_9PSEU/22-210
C7DGY1_9EURY/74-240
G5QEX5_SALRU/4-168
G7A716_VIBCL/7-155
H1GQU8_9FLAO/44-219
Q9AH91_STRPN/11-162
D5DKJ2_BACMD/262-418
B8D2J2_HALOH/10-158
B3M9X0_DROAN/121-301
E0GBS1_ENTFL/3-169
F4PFL6_BATDJ/3-180
H0NMH2_BACCE/6-154
G8TEZ6_NIAKG/5-129
E2XTI6_PSEFL/567-739
C6B6R9_RHILS/27-183
F2V6J9_MYCTU/15-179
A3XKK8_LEEBM/41-210
G5M5D1_SALET/9-173
D3PSW4_MEIRD/4-166
D9PHP4_9ZZZZ/1-152
G6FSU6_9CYAN/24-204
F7JT55_9FIRM/4-175
Q5RLK6_CAMJU/5-169
D2APJ0_FRATE/9-172
A5ZFB5_9BACE/5-169
C9CPH3_ENTCA/3-176
A5G838_GEOUR/8-188
E8E677_SALMO/9-184
B7NQF7_ECO7I/9-177
G5HRQ5_9CLOT/443-622
I0IAL5_9BACT/18-181
Q2ITC7_RHOP2/10-171
A5FN68_FLAJ1/9-185
D0WW91_VIBAL/4-175
Q98JH1_RHILO/5-171
B4D5E9_9BACT/6-234
D4EL69_ENTFL/3-164
E6DGC3_PROAA/14-180
H8KN02_SOLCM/1-163
D5DE02_BACMD/35-213
C2MZM5_BACCE/27-204
G8U336_BACCE/267-419
C6WDV8_ACTMD/11-173
F4E699_BACAM/8-171
G6IKM9_9DELT/486-645
E6SEQ3_INTC7/246-405
H0TWR5_9BRAD/22-184
G0IMY1_BACAM/7-170
I0R078_9MICO/4-169
C7XEA2_9PORP/7-185
H2C0F0_9CREN/4-129
G9VXN2_SALMO/4-174
G4FWZ0_9GAMM/49-205
A6EB19_9SPHI/23-184
Q3MBF0_ANAVT/13-178
E4TCU3_RIEAD/2-87
G2AHJ8_ECOLX/3-166
F6PWL5_MONDO/91-276
E7IB57_ECOLX/4-179
D3SR11_NATMM/9-62
Q72R25_LEPIC/7-171
F2H8D6_BACTU/325-496
D6Y3X0_THEBD/21-189
C5NWF7_9BACL/6-171
E8JP13_STREI/4-165
I0USB9_9MICC/6-172
D4V8Y9_BACVU/41-200
Q2ILL6_ANADE/8-174
H7PPH0_STRPN/11-175
D9X7N6_STRVR/45-213
F3EDX9_PSESL/19-178
C4F9E0_9ACTN/38-226
E1S5Y5_HELP9/5-196
G6L564_STRPN/1-163
G4GD85_9EURY/9-196
G6XKI8_9PROT/20-186
H7XIW9_CAMJU/5-174
H8BGN4_CAMJU/259-425
F0Z2V6_9CLOT/5-171
B0JPB8_MICAN/5-153
E6D0S9_PROAA/10-178
B1YF55_EXIS2/5-167
B5RBE9_SALG2/245-430
G5U9W8_ECOLX/4-179
F7QZU2_9LACO/1-151
H7J6W1_STRPN/1-149
A3KAJ2_9RHOB/9-130
E0NPZ0_9BACT/3-170
E4PKQ8_MARAH/8-173
F4WC54_ACREC/145-336
D7N9E2_9BACT/17-182
E0E174_9FIRM/4-164
E5YAZ3_BILWA/7-168
C6J9W0_9FIRM/5-168
E0RNV4_SPITD/37-162
D5GZJ5_LACCS/8-195
H5HR83_ECOLX/8-172
F9RSB8_9VIBR/6-170
E1RWA1_ECOUM/33-202
Q6FEL2_ACIAD/6-162
C5T5S2_ACIDE/12-175
A6W104_MARMS/6-156
A3U8N9_CROAH/5-176
B6XVK7_9BIFI/9-185
I0NXQ8_STRPN/7-168
E8DLQ6_SALMO/4-174
C3EFS1_BACTK/2-158
Q97AD4_THEVO/7-171
I0A3U9_SALET/4-168
G3WXZ3_SARHA/119-303
H0HYR1_9RHIZ/18-186
Q3AQJ0_CHLCH/7-182
G2KIA9_LISMN/6-211
H8N3J2_RICPO/8-165
H1QN24_9ACTO/24-190
D5C0N6_NITHN/7-168
I0L6B6_9ACTO/4-164
E5V732_9BACE/10-167
F3HRJ4_PSEYM/404-582
B3YH65_SALET/4-168
H0AQV1_STAAU/42-210
Q3A3M0_PELCD/5-166
A8AZQ8_STRGC/3-167
G7W522_DESOD/6-156
Q0YQ19_9CHLB/7-162
Q9XDQ2_AGGAC/787-966
C9MKB0_9BACT/4-171
D6DK81_CLOSC/222-368
H7VQH8_CAMCO/6-66
Q0P9A9_CAMJE/5-172
A4NHH4_HAEIF/5-182
G7EE02_9GAMM/3-87
G8VNA4_PROAA/14-180
A9WGE5_CHLAA/9-177
G5R214_SALSE/4-174
G5G911_9BACT/211-378
G8U338_BACCE/565-710
E4SCI9_CALK2/11-160
G5WVP9_ECOLX/11-175
C8UCY1_ECO1A/21-186
C9AV25_ENTCA/12-125
E7ZX88_SALMO/9-184
H7XVN7_CAMJU/7-165
I0PN60_MYCAB/13-181
C8AHF8_STAAU/4-171
D3IBC7_9BACT/5-172
E9SU85_CLOSY/9-174
G0FNN1_AMYMD/16-191
A0Q5C5_FRATN/13-187
D6XCN7_9ACTO/7-176
F4AZE0_KROS4/4-147
H1NM42_9SPHI/18-197
H5M2S9_ECOLX/10-171
C1CY86_DEIDV/3-188
B9DJT7_STACT/7-174
GALT5_RAT/489-672
G6T117_STRPN/5-173
H4A2W8_STAAU/4-173
C1CL74_STRZP/7-173
Q55048_SHISO/2-179
G2E7B1_9GAMM/76-247
B2T0K0_BURPP/10-199
A6WEX1_KINRD/1-158
G5HH58_9CLOT/7-175
Q72WL8_DESVH/28-188
A8XF68_CAEBR/173-357
C7L3W6_ACEPA/10-176
C2LPR9_STRSL/6-180
H0UT13_CAVPO/188-374
Q1G5S1_STRAG/5-158
F4FMY2_STAAU/5-172
F3K2F7_PSESZ/6-168
E9X2A0_ECOLX/5-162
Q7ULA0_RHOBA/63-223
D9RX68_PREMB/5-166
E3EAK6_PAEPS/9-170
B5JQH8_9BACT/5-175
F4E3D6_BACAM/7-170
D4PSC3_LISMN/8-172
E8YF00_9BURK/17-177
A7LRH2_BACOV/7-176
A4BC97_9GAMM/11-125
D4XFX7_9BURK/39-196
C5APX0_METEA/324-500
E3MKX9_CAERE/175-359
G0D6K9_ECOLX/9-208
F2GL54_MYCTU/26-196
A0Q9E2_MYCA1/6-179
H8HW22_MYCTU/46-173
B5CXX6_9BACE/4-165
Q92DW5_LISIN/6-245
Q8KNB2_PSEAI/4-159
A3I9Y6_9BACI/19-165
F3M899_9BACL/47-214
H3MCI7_KLEOX/5-126
C6XWF0_PEDHD/9-167
E2N7Z6_9BACE/57-225
E1GTZ6_9BACT/11-164
C3JT55_RHOER/36-190
F1PHS3_CANFA/96-281
D4SJI3_ENTFC/12-166
G2BQT9_ECOLX/11-175
E3XFU9_ANODA/240-303
D1JWJ3_9BACE/47-219
G7YX63_CLOSI/181-223
F2FQR7_SALGL/4-173
E4J998_ENTFC/3-170
C6SR65_STRMN/5-171
E0RA36_PAEP6/5-175
F6D2M0_METSW/97-223
H4HQQ1_STAAU/1-171
H3LES6_KLEOX/8-179
Q3BNB0_XANC5/35-199
Q10X94_TRIEI/15-186
D4KWT1_9FIRM/10-178
H1BVX1_ECOLX/235-420
G9XUP1_DESHA/10-172
H5A817_ECOLX/20-193
C6R554_9MICC/11-172
Q887G6_PSESM/16-176
E7UB51_ECOLX/9-172
D8A027_ECOLX/33-202
F9HDN7_STRMT/7-172
H2K8N9_STRHJ/24-190
A5Z763_9FIRM/6-173
E1NB81_9BIFI/8-182
B3PFZ4_CELJU/8-173
F8CS10_MYXFH/118-248
G5KH35_9STRE/6-165
G0VRS6_MEGEL/10-178
E6WIX3_PANSA/11-175
H9XTS0_9ENTR/7-168
Q9X4V5_STRSU/5-174
Q6CYK8_ERWCT/10-178
D6AFF1_STRFL/9-167
H3SRR8_PSEAE/6-168
A7NAW1_FRATF/5-172
F4SIX5_ECOLX/33-202
Q0RP36_FRAAA/66-215
Q66NX1_9RHIZ/1-137
G5GZL6_9FIRM/4-154
G1QMB5_NOMLE/82-220
D3LAT7_OENOE/6-210
E8ZVL6_CLOB0/54-211
C6XS42_HIRBI/216-377
F8Y122_STRAG/6-173
D0SR01_ACIJU/16-184
B0AWD6_BACAN/6-169
D5TRJ5_BACT1/13-177
F8DJZ3_STREP/3-160
B1M206_METRJ/423-591
I0U201_STAAU/4-171
F4A1Q2_MAHA5/7-151
C8NFZ4_9LACT/16-182
G6V1I7_STRPN/6-176
H0I6N2_9MYCO/26-194
E9QIA2_DANRE/35-217
G5F503_9ACTN/17-186
E2VHK6_MYCTU/4-200
D9UTA0_9ACTO/2-154
Q052L3_LEPBL/40-205
E1H910_MYCTU/4-200
Q1ZRU0_PHOAS/6-163
Q4A0P3_STAS1/5-168
F0IAY7_STRSA/1-166
D4H817_DENA2/4-153
B1ZZT5_OPITP/8-183
B3BVR7_ECO57/7-204
C7UWM4_ENTFL/557-718
B4PWH6_DROYA/168-252
A0LGW1_SYNFM/6-163
A3Q6L3_MYCSJ/115-283
F9ZWH5_METMM/145-308
A9VBZ1_MONBE/151-317
A6BH35_9FIRM/6-171
C5VV53_STRSE/3-161
F4B2V0_KROS4/46-220
B0S8S5_LEPBA/10-180
C8MNM9_STAAU/4-173
Q4MQK8_BACCE/6-154
D6JBV9_ECOLX/8-171
A4IN25_GEOTN/7-178
F2AS32_RHOBT/1-164
D6D305_9BACE/2-166
B7FWB1_PHATC/485-603
E7W8K1_SALMO/4-168
Q74CL7_GEOSL/5-177
F8JQD0_STREN/9-178
E1W662_HAEP3/3-163
H5CXR4_ECOLX/33-202
Q8YZC1_NOSS1/13-199
G6BI11_CLODI/4-123
E0RA62_PAEP6/9-173
Q4K0H8_STRPN/5-175
C5ARN5_METEA/4-162
F9U987_9GAMM/3-156
H1SJB7_STAAU/5-172
H3VG01_STAEP/4-179
G7D3I6_BRAJP/23-189
H7EXG5_PSEST/250-435
H7SAX4_CAMCO/5-167
C2M8B6_CAPGI/5-171
D5C264_NITHN/5-177
D0IQY0_HELP1/5-197
B1M7J9_METRJ/204-365
A3U8H7_CROAH/4-174
D5DKJ2_BACMD/4-146
C8PA01_9LACO/5-181
Q6MET7_PARUW/8-185
A2TT91_9FLAO/24-141
C2X6B9_BACCE/370-534
C4UUD6_YERRO/5-173
H4UF42_ECOLX/33-114
E6A2S4_ECOLX/3-168
D8F807_9DELT/8-191
F0NZT3_WEEVC/11-188
F4T5H1_ECOLX/9-212
Q5NF03_FRATT/5-172
B5DYE5_DROPS/116-304
Q05TE3_9SYNE/4-167
D2FGR0_STAAU/45-214
F3Y9V5_MELPT/12-177
C2VLE2_BACCE/1-164
D8HA49_BACAI/103-294
H2PBD7_PONAB/14-197
H7UWI2_CAMCO/1-115
B5NWA5_SALET/245-430
G0P5B6_CAEBE/8-185
B0ACF0_9FIRM/9-173
B6R940_9RHOB/38-189
E0FAY1_ACTPL/3-162
H4P766_ECOLX/4-179
E6U850_ETHHY/4-178
C6IFF6_9BACE/9-177
H5SWF7_LACLL/6-191
E8EN36_SALMO/11-175
G2FD01_9GAMM/6-174
A3YML0_CAMJU/259-416
D1NRU6_9BIFI/19-188
D8IGG4_LACFC/8-192
D1XXL8_9BACT/6-175
E2ZEE6_9FIRM/15-182
D1DDD9_NEIGO/7-59
G7QHB7_LEPII/6-165
H9G8R0_ANOCA/97-282
C7VA27_ENTFL/8-178
Q4BWD3_CROWT/628-798
F4CNE7_PSEUX/25-193
Q0BL24_FRATO/11-177
F0HZ04_STRSA/7-178
A2RNL7_LACLM/5-166
D0TMX1_9BACE/12-194
Q03WC8_LEUMM/15-181
D9VP90_9ACTO/25-176
Q8L2V6_NEIME/22-197
G5X9J6_ECOLX/4-179
D6Z4H2_DESAT/7-169
Q319Q2_PROM9/6-185
Q6V2D0_ECHGR/156-350
B4WMJ9_9SYNE/5-166
Q9A0Z6_STRP1/3-176
E0QQS7_9ACTO/13-87
D0GV47_VIBMI/8-166
F4PFL7_BATDJ/3-179
D5TIK5_BIFAV/7-175
F6ETK6_SPHCR/5-175
C2VVD7_BACCE/272-418
A2S987_BURM9/18-178
C5EEZ9_9FIRM/6-84
F0F8F3_9BACT/12-175
F9KV70_STAAU/5-172
E0RB17_PAEP6/10-171
B2VFN2_ERWT9/4-197
E1KQT2_9BACT/5-172
H9L3W9_XANCE/14-184
G4QRH8_CORPS/10-177
Q8YZC2_NOSS1/4-170
A3J1G2_9FLAO/8-175
H5C1N6_ECOLX/33-202
E0J139_ECOLW/7-180
Q050N1_LEPBL/7-171
C9B391_ENTFC/4-167
C5NXQ5_9BACL/5-175
D9N5X0_STRPN/11-175
C5UWW7_CLOBO/4-171
F3WUV4_9SPHN/5-168
B9M8Y8_GEOSF/7-180
A9BHI9_PETMO/33-210
F2L7V0_BURGS/374-553
H5YBB5_9BRAD/33-197
F0H8T2_9BACT/30-235
E6M9R3_STALU/7-164
G6L6Z7_STRPN/5-173
F0S9P1_PEDSD/4-167
G2G7E3_9ACTO/1-161
B2UJR6_RALPJ/14-161
E2ZDR3_9FIRM/13-184
Q9Z9S2_BACHO/118-280
C6I0K3_9BACT/19-187
D6YAW4_THEBD/10-170
E6K7P5_9BACT/9-169
B0UNV6_METS4/39-174
D0JD22_YERPD/7-177
H9KNV7_APIME/2070-2230
D9RS74_PREMB/7-171
B3E2L9_GEOLS/12-168
B2WLA6_PYRTR/217-327
E2WRA3_ECOLX/33-202
B1JHM4_YERPY/6-202
C8W1X8_DESAS/24-190
F6X0N1_ORNAN/15-198
G4FNB7_9SYNE/3-149
F3IR80_PSESL/9-167
H1DQD7_ECOLX/235-420
A5CZ14_PELTS/80-241
H5JQ49_ECOLX/9-162
E3EPE1_BIFBS/9-196
F5VC32_9LACO/5-161
Q54GL6_DICDI/228-393
Q39RL4_GEOMG/4-167
G8UQP2_TANFA/6-172
F7V008_EEGSY/7-174
F9DHC7_9BACT/4-168
D6JQY3_ACIG3/5-159
D4LM23_9FIRM/6-164
H1Y209_9SPHI/46-204
H2J8I2_9CLOT/9-181
C6E6C4_GEOSM/7-174
H7I5J5_STRPN/9-175
E4NCC9_KITSK/1-170
A3EV25_9BACT/6-178
C5ENA9_9FIRM/5-172
E7YIP9_SALMO/9-184
F8HY76_WEIKK/7-181
I1ARE4_9RHOB/11-160
E7HWQ0_ECOLX/9-162
B9P317_PROMR/9-118
F9GY00_HAEHA/3-163
D3IGB9_9BACT/5-184
F0SNS3_PLABD/13-175
C8KYW6_9PAST/3-166
B7RRL0_9RHOB/1-148
F7LI38_BACOV/10-189
C6RC23_9CORY/12-170
H5IEU9_ECOLX/33-202
G5IB45_9CLOT/11-179
A7NQ51_ROSCS/446-613
F2LEX0_BURGS/8-157
E1YCC3_9DELT/19-190
F4ARV7_GLAS4/8-139
E3DX62_BACA1/10-199
B9M580_GEOSF/8-166
D0TW55_9BACE/3-185
B3MPG9_DROAN/69-251
C6IMR6_9BACE/4-171
F2KYU3_PREDF/253-425
G6S6Q9_STRPN/7-173
F5ZBI3_ALTSS/8-168
G4AMM9_AGGAC/12-185
F8CXC9_BACTR/5-168
E3YXX7_LISIO/4-177
G2F9E9_ECOLX/9-184
C7NW30_HALMD/22-168
C2HRG0_VIBCL/7-155
C3BZ68_BACTU/10-160
F7NV69_9GAMM/4-167
A9DKW1_9FLAO/5-174
C1C8J5_STRP7/4-170
H7IXH4_STRPN/7-173
E7J738_ECOLX/10-169
C5A6A1_THEGJ/92-258
A3WUF5_9BRAD/16-186
H7N1J8_STRPN/4-170
H3L689_KLEOX/245-430
B3DZD8_METI4/175-346
Q1ZC13_9GAMM/5-170
E2ZNM3_9FIRM/7-179
F3UGC0_STRSA/4-169
D8F489_9DELT/4-179
A4CS80_SYNPV/9-164
F8KE41_LACRE/4-170
E3FAN8_CORP9/9-176
C7MWT2_SACVD/15-180
C8SY90_KLEPR/11-185
E4SP64_STRTN/5-174
B7R524_9EURY/92-258
D7YE67_ECOLX/245-430
G9RWZ8_9FIRM/7-191
H9ER88_MACMU/154-341
E4RJX3_HALSL/6-143
F4G2J7_METCR/1-146
E8RMB2_ASTEC/5-170
Q4JYZ6_STRPN/16-192
I0S594_STRCV/6-161
B5L422_SHIDY/24-192
C9BGS8_ENTFC/10-183
D3S226_FERPA/9-189
A3ZCD6_CAMJU/6-85
F6DN55_DESRL/6-164
H9UUJ9_ECOLX/11-175
E8V0D0_TERSS/39-194
G1WB80_9BACT/5-169
E6EXT0_ENTFL/441-622
E2WL98_MYCTU/3-173
C2HQJ0_LACAI/55-227
D2RJ84_ACIFV/4-178
F7WMJ2_MYCTC/567-716
B4AR91_FRANO/11-178
C2NKR6_BACCE/323-486
C6J2S1_9BACL/9-173
H1Y544_9SPHI/5-175
G8PU94_PSEUV/38-194
E8IMW7_ECOLX/5-175
B0HAF0_YERPE/8-161
A2CCY7_PROM3/28-179
A9GQZ8_9RHOB/8-172
E2Q3E3_STRCL/15-185
ARNC_ECOL6/11-175
Q3AI06_SYNSC/862-1041
Q2JX98_SYNJA/4-171
Q7U904_SYNPX/12-141
E5Y7V1_BILWA/34-195
C7YCH4_ENTFL/45-212
D0WPJ2_9ACTO/3-174
Q0W7G7_UNCMA/26-185
Q9HLS2_THEAC/9-167
B3ZAT9_BACCE/273-428
F9HBV8_STRMT/8-176
H3IDB4_STRPU/56-238
F3AHG1_9FIRM/4-164
C1GPQ0_PARBA/244-341
F2URD3_SALS5/205-392
G6A1K4_9PROT/10-174
B6VU37_9BACE/7-189
C7UHG5_ENTFL/5-173
E6IBJ3_ENTFL/557-718
A1ZZS4_9BACT/17-180
H8WDA7_MARHY/46-214
G4VQ97_SCHMA/66-252
B5FFG4_VIBFM/4-181
A9VA80_MONBE/78-172
B1F4G3_BACAN/4-174
Q72TJ7_LEPIC/9-180
A9KDJ0_COXBN/5-158
D2QGH2_SPILD/28-196
H5QW79_ECOLX/11-175
Q9FBM8_STRCO/117-285
F4L1V0_HALH1/17-199
E7DWP7_SALCE/4-163
D1DJJ9_NEIGO/7-59
F0T7I2_METSL/88-218
E6VYB5_DESAO/264-457
E6AEG3_ECOLX/245-430
G7UN00_PSEUP/6-172
Q8A3T6_BACTN/9-196
F4QPF7_9CAUL/44-229
D9VMZ7_9ACTO/6-174
I0BQV0_9BACL/202-342
D1YKP0_9LACO/8-178
A8GFU7_SERP5/6-183
F2BHP1_STRSA/4-171
D4F6A5_EDWTA/4-168
Q12VL4_METBU/44-209
B6XVK4_9BIFI/14-191
H2FY72_OCESG/7-158
E4ZEM9_NEIL0/4-75
Q0S4J5_RHOSR/10-178
H0TE78_9BRAD/17-182
D4UVT6_ENTFL/22-175
A5VBQ9_SPHWW/7-163
E4VQG3_BACFG/1-158
G7RKJ7_ECOC1/4-173
A3Z035_9SYNE/1-148
Q74BR4_GEOSL/45-208
I0RPH1_MYCPH/43-176
B5W1M5_SPIMA/926-1094
C5VWE0_STRSE/9-174
C3MRS2_SULIM/5-169
G8MX43_GEOTH/8-179
F1X926_MORCA/284-489
G9VQX8_SALMO/4-168
B3EBP1_GEOLS/614-786
E5Z569_9BACL/5-116
Q9I5M1_PSEAE/20-182
E0NQA3_9BACT/6-168
G4E7B3_9GAMM/284-462
D1NN54_CLOTM/8-171
Q1BYJ1_BURCA/708-886
E1RU30_ECOUM/245-430
H1WLF3_9CYAN/5-169
C8N0V1_STAAU/5-172
Q64NZ8_BACFR/47-219
Q2B897_9BACI/7-164
C4B8D1_PSESX/8-173
A7FQV2_CLOB1/8-172
F9HZ45_ECOLX/9-224
C1F4Q1_ACIC5/2-166
E0PAB1_STAAU/4-173
F2J7N9_HELP9/5-196
E6LLP9_9FIRM/5-178
B1S5P7_9BIFI/5-169
A1CAN4_ASPCL/222-347
H6RN25_BLASD/15-168
D4JX00_9FIRM/3-164
H9BBV1_9BRAD/53-184
G0I5J1_CORPS/55-222
H1FI39_ECOLX/8-168
A9FTI1_SORC5/491-631
A5IBP8_LEGPC/7-180
Q8KWD9_9RHOB/7-184
H3Y0L5_STAAU/5-172
C9PSP4_9PAST/7-163
C6I3U1_9BACE/1-169
Q053H8_LEPBL/5-168
E1QG64_DESB2/25-192
H8XVT8_FLAIG/46-233
Q4K2S0_STRPN/12-195
C0ZLY9_RHOE4/10-169
A8GLE0_SERP5/8-162
Q7NAR3_MYCGA/20-185
C0ZCI8_BREBN/6-170
E7WN90_SALMO/245-430
Q46DE2_METBF/6-163
D9RRI5_PREMB/253-417
A4E6X7_9ACTN/6-174
G2GP08_9ACTO/7-181
Y1943_SYNY3/24-186
I0QGI9_STRSL/6-180
H3A1P4_LATCH/94-276
B2J2F7_NOSP7/9-176
Q8FU46_COREF/15-180
D0K2L6_STAAD/4-171
Y1695_HAEIN/4-175
H2A766_STRMD/3-184
F7V4L1_CLOSS/5-174
F5LDM2_9BACL/5-165
A2T1K3_CAMJU/5-169
G1SMW5_RABIT/188-374
A7FWX6_CLOB1/3-158
A8UBW5_9LACT/4-180
D8N8I1_RALSL/11-177
F0H0R4_9FIRM/6-143
G1Z2L8_ECOLX/235-420
F0S9N2_PEDSD/9-190
C2WJ98_BACCE/11-187
D3SFA8_THISK/9-130
A9N7N3_SALPB/4-174
F7LJ81_9BACE/4-170
H1ILP1_9BACT/7-171
F9DZ89_STRSA/7-201
G8ED81_9VIRU/14-198
B1WY67_CYAA5/4-168
F8BII0_OLICM/8-171
D8GZX6_BACAI/6-157
H1JXU1_9MYCO/47-178
B0AW02_BACAN/17-179
G0WCF0_NAUDC/82-268
G6IVL4_LACRH/6-172
C0ZT45_RHOE4/11-170
G1L5F2_AILME/189-376
NODC_BRAJA/52-222
Q3ZK41_9LACT/11-180
D4LSF7_9FIRM/13-183
Q2LVN0_SYNAS/10-171
A9S6A0_PHYPA/106-180
A7BQV0_9GAMM/4-169
C6EAQ2_ECOBD/4-173
C6IJ34_9BACE/8-175
E2Y8Z5_ENTFL/3-164
A9CG01_AGRT5/11-179
F7BKN0_MACMU/148-333
A9EBQ6_9FLAO/11-177
B3U3P1_ECOLX/1-213
Q3BP69_XANC5/14-224
I0TDE9_9BACT/8-161
D0SQZ8_ACIJU/7-178
F4G2G6_METCR/3-149
F4XX22_9CYAN/19-175
F7YHG0_MESOW/7-171
F4H5Y7_CELFA/4-154
F2ADW0_RHIET/26-187
Q1RFI2_ECOUT/33-202
G6Y940_9RHIZ/18-139
A9DI95_9FLAO/7-173
F6FVN6_ISOV2/56-179
G2EAS3_9FLAO/7-181
E1QU38_VULDI/52-218
G3VNR5_SARHA/68-246
C7XHQ1_9LACO/5-171
G5G9A5_9BACT/9-169
H0YAH3_HUMAN/7-196
Q9F0N2_CAMJU/259-416
D0GJT7_9FUSO/4-168
C8LG09_STAAU/7-180
G8Q0K4_PSEFL/19-164
E5UL70_NEIMU/4-172
H7YZ69_CAMJU/259-445
C2M5F9_CAPGI/13-184
D4RK47_ENTFC/8-167
H1BID8_9FIRM/5-165
G6MBU0_STRPN/11-183
D6CR69_THIS3/885-1035
H3KVG6_ECOLX/9-208
A3V8H6_9RHOB/4-163
D7GHH6_PROFC/13-173
A4IWQ9_FRATW/9-172
E5WUV6_9BACE/4-183
H5XQJ5_9PSEU/426-597
E8J342_ECO57/8-172
D0K813_STAAD/4-171
C9QP20_DROME/16-187
E0IEQ1_9BACL/16-188
C3ZR02_BRAFL/234-373
D2EQE7_9STRE/7-173
C2FWL1_9SPHI/4-191
G6L4R2_STRPN/4-170
B6GCA4_9ACTN/5-164
B2T4Z0_BURPP/14-172
G6WZY8_CORGT/15-177
D1YM06_9FIRM/10-176
A4J8Z5_DESRM/5-182
D4S1R9_9FIRM/61-223
B5A7M1_STRPA/5-181
D4K7S7_9FIRM/5-178
A7FL70_YERP3/4-165
H8H911_STRPY/3-172
Q6L5Q4_STRMT/3-173
D5H935_SALRM/47-165
H2LTJ8_ORYLA/226-393
G6KB22_STRPN/3-214
F3W437_SHIBO/9-171
Q4K2F0_STRPN/4-174
H3IPK6_STRPU/192-353
D0PFD9_BRUSS/4-157
C3BGL5_9BACI/3-164
F8E8K6_FLESM/6-167
B5VWZ9_SPIMA/27-147
F2KAY3_PSEBN/9-175
C5N1C9_STAA3/5-172
G4P1E9_BACPN/9-167
Q9RKY2_STRCO/24-190
C6TW80_BURPE/325-494
A8PP93_9COXI/7-169
H1TYU1_9BACT/801-956
F0S147_DESTD/46-227
C7W1C5_ENTFL/8-194
E1M3D4_STRMT/4-174
E5YF29_9ENTR/13-177
D8PHH9_9BACT/17-177
H2H869_CORDP/10-174
Q2I621_NEIME/1-125
Q4D307_TRYCC/12-100
D6ZKY8_MOBCV/20-183
D8EZX7_9DELT/5-162
Q39RM2_GEOMG/8-185
D1EGC9_NEIGO/7-59
Q9X9L5_STRUB/68-238
G9Z160_9ENTR/2-74
F3PUE9_9BACE/3-210
Q04H67_OENOB/5-176
H4SCU8_ECOLX/5-176
H9I5Q9_ATTCE/171-356
H7Z3M6_CAMJU/5-89
G0GNE5_KLEPN/9-190
Q02BI5_SOLUE/6-174
C0A9Y6_9BACT/4-141
G5H6J8_9BACT/6-166
A0K4U8_BURCH/423-602
C1DHT3_AZOVD/242-427
D7NAB3_9BACT/58-161
Q81YX2_BACAN/6-159
D4N7N0_9CAUD/23-116
D2RJ86_ACIFV/7-178
E6K7F4_9BACT/5-179
E7TP21_ECO57/4-179
D1BC31_SANKS/9-167
F2C1C2_HAEAE/217-390
B8GYQ2_CAUCN/5-170
Q92CU8_LISIN/4-177
G8AWD3_AZOBR/23-185
D0WPK1_9ACTO/2-151
H5BS62_ECOLX/8-172
C2EKH8_9LACO/5-176
B0PXI3_BACAN/7-158
I1B8Z7_ECOLX/8-172
D9UL89_9ACTO/9-177
F3UDW1_STRSA/3-173
B6FJ89_9CLOT/4-176
F9DJ26_9BACT/6-175
F3NKT6_9ACTO/24-190
G5GRF6_9FIRM/7-168
F8X132_9PORP/5-186
A2ELE6_TRIVA/79-258
B7FYL9_PHATC/10-82
H5YFI2_9BRAD/13-169
G6FED0_LACLC/1-171
G4II11_9EURY/4-154
E2UK10_MYCTU/46-173
F2A9L2_RHIET/5-171
E2ZES8_9FIRM/12-47
Q1HB40_STRSU/3-79
E3H7B9_ILYPC/8-179
B9BAZ4_9BURK/4-170
G1UNP2_9DELT/9-175
Q02FK2_PSEAB/18-182
D1QQA2_9BACT/6-164
C5T5V3_ACIDE/4-169
A0YJD1_LYNSP/56-230
E2QNQ8_ECOLX/20-90
F3JKW6_PSESX/578-759
F5GYB2_HUMAN/62-203
A9VZL5_METEP/7-149
H4JUF7_ECOLX/9-208
H5BBF3_ECOLX/4-173
B7K287_CYAP8/40-153
C5TQ76_NEIFL/4-68
F7MY19_ECOLX/4-163
D5TIH3_BIFAV/11-80
G6SXF2_STRPN/11-175
G1WDU2_9BACT/6-164
F2X7B4_CAMJU/7-89
D0CNF2_9SYNE/3-147
F7JMS1_9FIRM/542-723
F1LD51_ASCSU/11-182
H0F1D8_9BURK/9-167
Q93MP5_CAMJU/5-170
E0SFU4_DICD3/13-179
A7ZZ06_ECOHS/245-430
H2WJC4_CAEJA/168-333
H1M6N0_9BACT/232-400
H2RK54_TAKRU/150-335
H7FSD0_9FLAO/8-206
G1UFV9_ECOLX/4-179
B5JXM2_9GAMM/8-116
H8W9Z5_MARHY/9-177
F8E5G4_FLESM/4-162
Q8KWR1_CAMJU/5-88
G6VU21_STRPN/4-170
C7QIV9_CATAD/5-144
G8P3Y9_LACLC/5-169
F2MKU1_LACCD/5-163
G2GQZ7_STRSL/4-161
D1NRS8_9BIFI/1-188
B1HBJ1_BURPE/8-154
C2QRS8_BACCE/325-496
F3SDQ3_9PROT/12-173
C9CPH7_ENTCA/6-173
F2HII3_LACLV/7-210
B5MRP9_SALET/245-430
C0VZU9_9ACTO/7-178
B1SG77_9STRE/10-175
C7GBE5_9FIRM/6-172
D1JKK9_9BACE/6-189
E1PTC6_GEOSK/11-175
H2ZNJ1_CIOSA/77-262
C7WDV3_ENTFL/23-182
Q6FEI4_ACIAD/8-166
G1VG62_9BACT/5-176
G6K248_STRPN/4-170
D3MRV3_9FIRM/4-164
G8DTR6_STRSU/9-182
C2X462_BACCE/17-212
D7VGU6_9SPHI/31-200
WAAE_KLEPN/6-155
E3CFW5_STRPA/3-160
G1Z6K2_ECOLX/9-177
E9Z5P8_ESCFE/8-170
E8ZPZ7_CLOB0/8-172
B2UZ59_CLOBA/9-180
C2PDU2_BACCE/325-497
Q97AC8_THEVO/8-229
Q65V09_MANSM/7-161
G8JNJ8_ERECY/66-246
D7EBY3_METEZ/5-169
C3GW30_BACTU/2-158
F9ZEP9_9PROT/10-168
A5ZFA7_9BACE/8-174
F7M2S0_9BACE/5-168
D5MJ37_9BACT/16-180
A1UX99_BURMS/22-179
H4YXY3_ECOLX/1-134
G4HR30_MYCRH/17-177
A6W918_KINRD/7-175
Q5M793_XENTR/15-186
F0SL85_PLABD/8-170
F8LYN8_STRTR/5-171
F1Z537_9SPHN/6-161
F4AZF1_KROS4/7-168
D6IVM7_ECOLX/8-161
Q0UJA6_PHANO/11-182
H4WD66_ECOLX/4-174
F6Z2C2_XENTR/83-265
H7UMA2_CAMCO/5-174
C2DBA9_ENTFL/185-346
D4I7P3_ERWAE/4-164
B7JBV4_ACIF2/10-174
D8EZX8_9DELT/15-186
G9S502_9PORP/15-187
B9JE99_AGRRK/227-382
F3MYA2_LACRH/1-77
C6J2K6_9BACL/43-199
Q0BPG4_GRABC/420-572
H3IJJ0_STRPU/69-250
A1A206_BIFAA/15-201
Q3B1S9_PELLD/15-196
C5VUY2_STRSE/5-171
E2ZNF6_9FIRM/29-198
H7ZWQ3_CAMJU/7-155
C9BPT6_ENTFC/3-163
F8DVT4_ZYMMA/45-222
C1NAC5_MICPC/174-357
C6Z012_9BACE/8-182
G8LX39_CLOCD/12-171
B1PF26_CAMJU/7-152
C6LGC6_9FIRM/5-170
E8RTE6_ASTEC/48-213
D4RGF6_ENTFC/6-178
B0X3P1_CULQU/150-335
F0USQ9_AJEC8/133-245
D1QG89_STAAU/45-214
G3H0J0_CRIGR/76-241
B3NP82_DROER/211-395
C9YPZ7_CLODR/7-168
Q314K2_DESDG/24-184
B4VZW9_9CYAN/736-897
A3GY42_VIBCL/7-155
Q64PI5_BACFR/5-180
G3QTX7_GORGO/280-449
A7Z2C1_BACA2/5-155
E2DNQ6_ECOLX/5-169
Q8U4M3_PYRFU/4-170
D1D6V6_NEIGO/7-194
B1F488_BACAN/17-179
B9PLI8_TOXGO/111-258
A6L2Z0_BACV8/7-174
Q2JKH2_SYNJB/4-170
F5U328_STRAP/4-170
A7FVE2_CLOB1/13-183
F3PUQ1_9BACE/5-171
C7K4I2_ACEPA/29-195
C7VAP3_ENTFL/61-163
F9GLY7_HAEHA/5-164
O26239_METTH/13-204
I0ME67_SALET/4-180
Q9TYJ7_CAEEL/8-177
C4KT56_BURPE/315-484
F3Y9T7_MELPT/36-166
F3P5V9_9ACTO/1-161
H0I1Y4_9RHIZ/3-163
B3PWG6_RHIE6/5-171
I0E2U2_HELPX/5-121
D7A8W1_STAND/122-276
H1GUN7_9FLAO/113-285
E1X3W8_BACMS/4-174
F0PWA9_BACT0/9-176
E1DLH6_VIBPA/5-170
F9TRQ4_9VIBR/8-172
A3NYE8_BURP0/315-484
Q4K2W1_STRPN/13-179
I0TPF4_STAAU/5-168
G9Q5J8_9BACI/19-194
F1NFT0_CHICK/133-316
C9AJA2_ENTFC/10-183
I0AN66_9BACT/5-175
D1C1I1_SPHTD/11-196
O28382_ARCFU/8-94
H7ZFM8_CAMJU/5-172
H4BS31_STAAU/5-178
H7Y7B1_CAMJU/4-158
G2P8E4_STRVO/35-193
G8ICT7_9CAUD/2-165
Q2YCD4_NITMU/6-171
Y270_SYNE7/11-167
A3NNZ5_BURP6/11-176
F7ZWQ3_CLOAT/26-204
B5IQG8_9CHRO/894-1051
F7UUB9_EEGSY/5-169
G0LBI7_ZOBGA/18-178
E3A0V4_PSEAI/13-180
DPM1_CRIGR/34-205
Q0B9J2_BURCM/35-197
A3N2B7_ACTP2/8-183
Q4HQQ3_CAMUP/258-434
C3G4I2_BACTU/267-419
B5IDZ8_ACIB4/4-157
C8U5K5_ECO10/245-430
D1NHR7_HAEIF/1-154
F3GIX3_PSESJ/148-312
H4XXA2_ECOLX/33-202
D1WDC3_9LACO/5-180
E9W6B8_ECOLX/33-202
B1PF28_CAMJU/7-91
C2XQV7_BACCE/10-172
Q97Q65_STRPN/7-173
D7A772_STAND/4-166
B4WPK5_9SYNE/5-111
C7XAV2_9PORP/4-168
E9SP50_CLOSY/5-185
C4F919_9ACTN/87-251
Q0P9B8_CAMJE/6-90
B1J9H6_PSEPW/7-189
G5G7F7_HAEAP/5-163
E8IMZ1_ECOLX/4-179
Q3SLZ6_THIDA/10-170
B9DX11_CLOK1/5-155
E8SBN9_MICSL/9-129
E1YR01_9BACE/4-169
H5PF13_ECOLX/33-202
F4AF24_LACJH/7-171
D8E199_ECOLX/33-202
D4MXD8_9FIRM/3-165
G3A4G1_9RALS/11-177
D3LM31_MICLU/4-169
E3PJ26_ECOH1/8-161
G6ARH9_LACRH/10-173
H7GX96_STRPN/2-208
B8L148_9GAMM/1115-1287
Q97GF9_CLOAB/144-322
H7RN96_CAMCO/6-170
D8H602_BACAI/11-186
Q02W55_LACLS/7-176
E8K402_STRPA/1-170
C3R859_9BACE/5-157
G9RNH4_9FIRM/4-177
G9TYM0_SALMO/245-430
H7WPP6_CAMCO/5-179
B8F348_HAEPS/4-173
E4Z058_OIKDI/297-468
E3CEB2_STRPA/4-170
Q745N3_MYCPA/6-179
A7J7H6_PBCVF/255-419
G5VVQ8_ECOLX/9-224
E7S5Z9_STRAG/70-291
A3SUR6_9RHOB/177-312
D2Z6D7_9BACT/210-364
D4VAF9_BACVU/8-182
C7PPE9_CHIPD/4-169
G1XZ38_9PROT/8-154
GLT11_HUMAN/154-341
Q1VXR4_9FLAO/7-200
E8ZVR8_CLOB0/3-159
G6C6B1_9FUSO/12-181
C2Q6Z6_BACCE/4-160
A4AUK9_MARSH/7-175
B5EDV4_GEOBB/1141-1295
F8DZ10_CORRG/221-376
B3BL65_ECO57/4-179
Q088V5_SHEFN/4-162
H1L6B5_GEOME/45-209
D7DY59_NOSA0/5-173
A9DR09_9FLAO/13-132
Q0FMR6_9RHOB/5-167
C7G776_9FIRM/5-175
B7CKP8_BURPE/439-618
E6U6E6_ETHHY/5-170
D8F7D3_9DELT/3-190
E4ZER8_NEIL0/16-182
H4VI88_ECOLX/1-167
D4HTB5_LEPIR/6-180
E8YM76_9BURK/14-175
A9DNQ4_9FLAO/7-188
E2VES4_MYCTU/7-158
G5MFF6_SALET/6-161
E5UX26_9BACE/10-172
Q26F60_FLABB/4-166
D3SQM2_NATMM/4-172
Q5DCM3_SCHJA/4-150
B6XVK3_9BIFI/16-182
E6I7I5_ENTFL/5-173
G9R046_9FIRM/6-158
B9EAV0_MACCJ/4-170
H7X3R6_CAMJU/1-68
E0EA77_ACTPL/45-213
B9M8X3_GEOSF/10-200
C0BWY7_9CLOT/5-175
C4KT58_BURPE/44-163
F3KI69_9ARCH/54-227
Q2SYH4_BURTA/315-483
E4MU67_CAPOC/9-170
I0NBB7_STRPN/11-175
Q3AXI8_SYNS9/4-167
H1NLU0_9SPHI/4-161
I1GLI9_BRADI/86-283
Y543_RICFE/17-175
G6SAQ3_STRPN/11-175
H5RVE6_9NOCA/55-221
Q1J350_DEIGD/6-167
C9B7C2_ENTFC/3-163
B4MZB9_DROWI/119-303
G0TJA2_MYCCP/2-205
D1CSR8_9RHIZ/1-172
G9PNQ6_9ACTO/9-171
B9KQZ7_RHOSK/4-153
H8BUQ1_CAMJU/5-174
Q1JCI1_STRPB/4-165
E6VTS4_DESAO/244-426
E8WV42_GEOS8/23-169
A3IKM3_9CHRO/7-189
A3W159_9RHOB/1-160
Q97GM1_CLOAB/6-175
D3P7J9_AZOS1/19-183
H7IP73_STRPN/2-208
G4IUS6_9RHIZ/5-174
E5V1X3_9BACL/3-153
G7FEC9_9GAMM/6-224
B7N8R7_ECOLU/33-202
B8KAW1_VIBPA/3-148
H7RDG2_CAMCO/7-200
C5NX86_9BACL/3-153
E0P529_STAAU/42-211
E0G5R4_ENTFL/9-175
D6U598_9CHLR/18-183
Q2NEA2_METST/30-183
G2RYF2_BACME/214-379
G5JC08_CROWT/4-72
E1WLL4_BACF6/7-170
I1DUE2_9GAMM/7-148
I0PS79_MYCAB/47-174
D2UG18_XANAP/12-162
C0XY23_BURPE/315-484
C2XKU4_BACCE/7-171
F3DZU1_9PSED/10-174
B1XK72_SYNP2/4-152
Q4HR95_CAMUP/6-170
E4S843_CALKI/6-175
A0PML2_MYCUA/52-182
D6B396_9ACTO/5-174
D4BIQ1_9ENTR/10-228
H0FB77_9BURK/10-185
A6FBE8_9GAMM/6-155
B4VW33_9CYAN/3-170
H7HLE1_STRPN/11-183
B8FIC1_DESAA/14-175
Q0BT13_GRABC/283-453
E9TCS2_ECOLX/9-162
C4VQJ2_9LACO/5-174
Q0P9B6_CAMJE/6-87
H4H7N2_STAAU/4-171
Q888E8_PSESM/9-167
E0LVI6_9ENTR/4-168
G5S2P9_SALET/9-184
A7JN73_FRANO/9-173
E7PHY3_PSESG/5-160
B1C7Q4_9FIRM/9-169
C7JYA9_ACEPA/18-185
A5YTU5_STROR/4-174
G0CAG7_XANCA/17-175
D8KJK8_LACLN/333-504
C4XMR5_DESMR/10-166
Q8DRY8_STRMU/4-171
G7REI6_ECOC2/11-175
G2T569_ROSHA/4-173
H7KAR3_STRPN/6-175
F3LGC7_9GAMM/5-164
Q2G509_NOVAD/18-183
Q3J958_NITOC/547-721
F3EBK0_PSESL/10-174
G2NRZ6_9ACTO/16-182
F7H498_MACMU/28-234
F2ICW0_FLUTR/6-177
D8TUH8_VOLCA/23-193
D8N9R3_RALSL/6-164
Q0TBI4_ECOL5/9-172
G1WCA9_9BACT/5-175
E6VUH2_DESAO/21-196
E1QEK0_DESB2/4-167
C7NCN9_LEPBD/4-169
F9P8X8_STRCV/8-164
F6Q6F9_MONDO/121-303
G0HKW0_THES4/8-169
F7LI08_BACOV/8-177
D3E318_METRM/1-164
D7AE29_GEOSK/1075-1220
A0LZ37_GRAFK/6-170
A9E2Z9_9FLAO/4-180
F5LMJ4_9BACL/8-61
B0K1E2_THEPX/3-167
C6J1U6_9BACL/135-281
E5V7R5_9BACE/246-408
C0B9A8_9FIRM/4-140
G7WR65_METH6/11-169
H5G4N0_ECOLX/9-162
G4NV44_BACPN/7-152
H5V0M7_ESCHE/10-178
C4V033_YERRO/3-140
D3ML56_PROAA/14-180
Q8E1E0_STRA5/10-171
E6IYZ7_STRAP/6-161
E9QHA4_DANRE/139-180
D4W4B5_9FIRM/5-167
F9TQA8_9VIBR/5-179
A7E1A5_LEGPN/27-199
A0Z0H0_9GAMM/551-718
B1MZL3_LEUCK/12-176
F6FZG3_RALS8/6-165
C2GXU3_BIFLN/1-134
G8RX45_MYCRN/4-164
C3NIR4_SULIN/4-182
H7QG05_STRPN/11-175
F3P5U9_9ACTO/9-166
H4UL22_ECOLX/9-177
E2V330_MYCTU/11-175
Q2FQI9_METHJ/3-161
D4GID4_PANAM/23-199
D6FKJ3_MYCTU/26-196
F3QYU0_9BACT/5-241
G0IIN9_BACAM/4-213
Q1VPS5_9FLAO/4-162
B8KPI8_9GAMM/11-150
C5G359_9LACO/5-151
Q1ZZM0_RHILT/27-182
Q726W4_DESVH/263-447
D4HTB4_LEPIR/9-178
D7X7V0_ECOLX/9-212
C3FBC4_BACTU/11-179
C9BHW2_ENTFC/64-236
H2RK53_TAKRU/143-328
E8W0X8_STRFA/8-177
H8BAP2_CAMJU/5-174
A2BYP7_PROM5/9-173
G5GHY9_9FIRM/5-195
E6LJ74_9FIRM/613-783
H1X3V9_LEUCI/30-198
B8IAC1_METNO/286-416
G3U805_LOXAF/143-185
G7WJT7_DESOD/14-185
B3U3Q3_ECOLX/7-174
E1LH31_STRMT/4-170
Q04CS3_LACDB/5-170
G5Q4I9_SALMO/32-196
D4IGE5_ERWAE/3-173
Q8ABR7_BACTN/5-57
C2SVW6_BACCE/260-416
F3Q473_9ENTR/1-187
H5DKX5_ECOLX/4-173
C7D1F9_ENTFL/13-177
G6MBR6_STRPN/5-95
H7K7S6_STRPN/4-170
Q8GNH5_RHIML/53-224
C2MDY0_9PORP/5-176
H8J1N1_MYCIT/11-172
C6PPV3_9CLOT/4-171
A6ZW28_YEAS7/76-263
H5QVP0_ECOLX/4-174
B4GN1_RAT/280-447
H7R6G9_CAMCO/7-171
H8G6N8_9PSEU/17-201
E5VBT1_9BACE/12-184
Q4K5C7_PSEF5/10-175
B5VD69_BACCE/370-537
G2KUN5_LACSM/6-215
H4ZFW4_ECOLX/4-174
C0W487_9ACTO/37-193
H5LD31_ECOLX/9-224
Q8KEZ6_CHLTE/12-182
E2PFJ6_NEIPO/281-452
D6HPV8_9FIRM/13-182
Q11WS5_CYTH3/4-188
H8XUC7_FLAIG/4-216
A3SPY6_9RHOB/6-166
E0RE86_PAEP6/5-189
Q58Z06_LACRH/8-127
D7E044_NOSA0/13-164
D3Q7V2_STANL/14-175
D1PCC8_9BACT/4-169
Q1VV41_9FLAO/7-174
F6C3R0_SINMB/5-185
Q5CX97_CRYPI/275-448
A5V112_ROSS1/11-174
D9YC87_9DELT/5-181
C9WY29_NEIM8/5-196
G5TZS5_ECOLX/4-179
C9CPH4_ENTCA/6-176
F2NQJ3_MARHT/5-170
F9R7Z8_9VIBR/18-181
D6K6M1_9ACTO/24-190
C6A0D1_THESM/8-174
E5ZYR6_ECOLX/4-178
H5C413_ECOLX/235-420
D7NFD0_9BACT/44-196
G8JQE7_ERECY/6-171
F7AEN3_HORSE/28-199
Q4HR97_CAMUP/8-88
Q2N983_ERYLH/5-164
D4CHN5_9CLOT/456-625
H2NHU6_PONAB/280-449
C2GJX3_9CORY/12-177
A7RRV8_NEMVE/50-236
G4HI25_9BACL/6-171
B1F048_BACAN/274-429
H6QJP8_RICMA/296-459
B4AI01_BACPU/5-153
A3ZWU7_9PLAN/64-227
F5RZI3_9ENTR/4-180
G2TCK9_RHORU/4-166
F7LNK8_9BACE/57-226
A9A162_NITMS/9-180
E1RW30_ECOUM/3-169
G5K1W3_9STRE/5-171
A4XTG5_PSEMY/3-170
E6LXJ1_9ACTO/20-183
F0BGT3_9XANT/12-164
ICAA_STAEQ/50-217
B9JVJ6_AGRVS/15-180
F7V9S7_9PROT/29-196
H1UQ09_ACEPA/20-187
C2VLC4_BACCE/1-152
F4XZE4_9CYAN/23-194
Q8NXP1_STAAW/4-173
A3MM94_BURM7/259-416
C3ZSG7_BRAFL/303-450
D1RR48_SEROD/4-197
A7NJX3_ROSCS/11-178
E9RPY1_LACRE/4-170
G8N0R9_GEOTH/6-166
H5T5B6_MELPD/23-166
A3N133_ACTP2/4-170
E2WTQ2_ECOLX/235-420
C9P8U5_VIBME/9-225
B2ACP1_PODAN/15-185
E1IZN5_ECOLX/33-202
F3G5Z0_PSESJ/16-177
H1E560_ECOLX/4-179
H2WBN8_CAEJA/83-266
B4CWW5_9BACT/48-176
G7U074_CORPS/24-191
Y1547_MYCBO/2-205
H7R284_CAMCO/8-89
C4G151_ABIDE/10-176
G4DLM3_9GAMM/7-170
D4J4S1_9FIRM/4-180
D4A4D1_RAT/33-217
G0MGF0_CAEBE/174-358
A4J8Z3_DESRM/6-167
B5L3D0_ECOLX/10-185
A8R9A3_9FIRM/11-174
Q1ZTQ7_PHOAS/7-167
C3QAF4_9BACE/11-170
C6C3K9_DICDC/7-179
I0HL89_RUBGE/11-182
Q98NS4_RHILO/18-182
B7S3F6_9GAMM/521-680
B4SKH1_STRM5/14-167
D7WBJ6_9CORY/16-182
H1PZY5_9BACT/4-167
D7HRX3_VIBCL/7-155
D0L0W1_HALNC/200-360
F1T597_9ACTN/5-196
F9VGV2_LACGL/6-180
F2BWX4_9FIRM/9-174
H7NP30_STRPN/7-173
A6SUC3_JANMA/32-173
D3EQY8_UCYNA/33-205
E8XNG7_RAHSY/13-170
H5F0W6_ECOLX/8-172
F9ZYX6_METMM/3-110
C3IJ25_BACTU/16-117
OPGH_PSE14/251-436
F9D9W4_9BACT/4-169
B5ELE8_ACIF5/9-181
D4PJH4_LISMN/6-166
G0EDP4_PYRF1/1-171
F2C6R9_STRSA/4-170
I0VEE2_SHIFL/8-172
F3BD53_9FIRM/5-152
E1WK64_BACF6/11-177
F9K8S4_STAAU/4-171
D3IFU1_9BACT/4-169
D7NAB2_9BACT/9-170
C0VRD5_9CORY/7-169
A8HXZ6_AZOC5/6-181
H7KTD4_STRPN/5-167
G2T460_ROSHA/7-172
H0P8W5_9SYNC/5-163
B7JHQ3_BACC0/4-173
H1LS63_9FIRM/5-167
D7AE29_GEOSK/10-179
I0CQN3_LISMN/4-177
B1ZZR1_OPITP/1002-1180
C6X0C1_FLAB3/4-159
D4KLQ4_9FIRM/5-163
D7AKT5_GEOSK/4-167
G8U338_BACCE/292-438
D5G8Y3_TUBMM/87-286
F5SUW0_9GAMM/12-187
B4WFT5_9SYNE/16-172
Q1NU42_9DELT/646-812
H6RDU4_9BACT/41-216
H1N1Y3_9PLAN/19-184
I0ULV8_BACLI/4-164
C3J8L7_9PORP/9-180
C9L0H7_9BACE/117-292
B4S4G2_PROA2/6-166
C3B0L7_BACMY/19-119
C0ZLY3_RHOE4/7-176
B0N0A1_9FIRM/9-171
D4CT49_9FUSO/4-164
Q5E502_VIBF1/5-164
F2K936_PSEBN/8-175
B2NIB9_MYCIT/33-212
A3YXU2_9SYNE/8-108
C7G9H5_9FIRM/7-176
F2EYC4_PANAA/12-177
C1N6G5_MICPC/320-465
I1DA79_9VIBR/18-181
F6DA49_THICA/33-197
E6WDD5_PANSA/252-437
F0QE61_ACIBD/8-169
D7DTE4_METV3/7-185
E0GWG2_ENTFL/557-718
H0AU36_STAAU/4-173
F1ZIZ0_ECOLX/8-172
E8YHX5_9BURK/8-152
D5MJ03_9BACT/12-157
D8C2S9_ECOLX/9-184
F3PET5_9BACE/5-161
F3RV22_VIBPA/4-176
F8I1C6_WEIKK/7-184
G1TDB0_RABIT/16-188
D5EYE9_PRER2/5-157
G5TLQ8_ECOLX/11-175
E1QFM6_DESB2/13-193
Q9K6R9_BACHD/229-391
C9X8L9_SALTD/4-173
B1EJM5_9ESCH/11-175
C3N4I3_SULIA/3-195
G0IKB5_BACAM/5-156
A3SUR3_9RHOB/8-177
A6C912_9PLAN/13-177
H2SM37_TAKRU/114-299
C3QC13_9BACE/4-163
H0QNW1_ARTGO/24-181
I0ALC4_9BACT/3-169
G0CSJ8_CORUL/10-175
F9PGB0_9STRE/8-176
B3E576_GEOLS/395-555
B6YVC9_THEON/8-168
E3XQ20_ECOLX/4-179
G5FE34_9CLOT/5-168
Q852X7_BPMBZ/2-165
I0QV16_9ENTR/4-167
C5EVJ2_9FIRM/5-169
D5CQ78_SIDLE/3-145
Q19X68_9CAUD/12-169
H0M8N1_SALMO/9-173
A6VDB9_PSEA7/13-180
A3CW39_METMJ/9-169
C6WDV3_ACTMD/5-164
H7F087_PSEST/9-177
F0P424_STAPE/5-172
H8NA77_RICPO/8-165
A5VEZ5_SPHWW/12-179
B5A6V9_9CAUD/24-117
E6GE47_ENTFL/5-186
F7TMN5_PASMD/14-210
C2Y9G0_BACCE/333-504
Q1PSV5_MORCA/10-188
E8MXG8_ANATU/5-174
A1W0C2_CAMJJ/134-236
B4WFK4_9SYNE/35-192
D4KZ44_9FIRM/4-181
G5F2T5_9ACTN/9-182
Q96YH7_SULTO/5-168
C2R9R6_BACCE/7-161
D4F3L3_EDWTA/5-210
H0Z753_TAEGU/25-168
B0THP1_HELMI/24-185
G6Q6A5_STRPN/7-173
F0VHB9_NEOCL/23-190
Q046P0_LACGA/5-174
G2LFH0_CHLTF/7-172
G6GSD9_9CHRO/221-381
E1M3D3_STRMT/6-170
G0PEN5_CAEBE/82-260
E4W0G7_BACFG/5-172
E3EAE0_PAEPS/5-191
Q2RMP4_RHORT/8-187
F4X0D8_ACREC/93-277
E2NQH1_9FIRM/66-233
B6RA03_9RHOB/45-166
C1HVV9_NEIGO/3-129
G2FCN8_9GAMM/610-791
H9UYG9_ECOLX/9-184
F3M4I4_9BACL/166-328
Q83H25_TROWT/6-168
E7ZSE0_SALMO/9-173
D5SWW2_PLAL2/10-175
H1XA70_LACCO/11-176
F2A9L1_RHIET/23-200
D2DXT3_9BACT/47-197
C6HZG5_9BACT/15-171
C9Y353_CROTZ/13-161
Q6GK54_STAAR/5-172
Q96Z71_SULTO/2-163
Q848R6_AERHY/5-176
E2N8R4_9BACE/5-175
G2SQ44_LACRR/7-174
B9L2X4_THERP/11-181
A6L5W0_BACV8/8-168
F0I8F6_STRSA/4-170
D4PZU7_LISMN/9-168
Q9Z3N5_9RHIZ/52-184
B8G9S7_CHLAD/9-172
F7V7H2_CLOSS/4-174
B8HY63_CYAP4/60-235
H9XTT5_9ENTR/4-162
F0P1Z5_WEEVC/14-204
A1ACR0_ECOK1/4-179
G3WP66_SARHA/256-370
C7X8L4_9PORP/7-177
D8E6Y0_ECOLX/9-171
BCSA1_GLUXY/152-323
I0TL72_STAAU/4-173
E1XBH2_HAEI1/1-173
C2CSF1_CORST/15-170
E7FQ44_9LACO/7-195
E6JHR0_RIEAN/4-179
Q3ZTA9_CAMJU/102-238
D1JUH4_9BACE/6-182
H0BSY3_9BURK/1-152
H2IBY1_9VIBR/6-169
H7ING9_STRPN/5-173
Q5CMX8_CRYHO/1-73
E3HD32_ILYPC/4-168
D5BBH3_ZUNPS/7-176
E4TTI0_MARTH/5-171
Q6LYB2_METMP/8-176
Q9RV06_DEIRA/12-113
E5RBY7_STAAG/42-211
H4AS47_STAAU/4-171
G6KN24_STRPN/11-175
C5ELF7_9FIRM/7-168
B4F1A9_PROMH/276-447
D4ET44_ENTFL/8-194
E2NAN6_9BACE/247-411
D4SXD5_9XANT/13-184
I0R5L0_9FIRM/5-178
G5FEA8_9CLOT/26-193
C9LXE0_9FIRM/422-575
Q9XDR0_AGGAC/3-169
H7XVN7_CAMJU/259-425
H7XVN6_CAMJU/6-87
H3V830_STAEP/5-167
D7HUF5_PSESS/5-160
Q9R8Y3_9RHIZ/52-185
Q7NIJ1_GLOVI/10-182
H1LRG8_9FIRM/31-174
H7UC14_CAMCO/5-166
B9WVL5_STRSU/4-173
C1ER28_BACC3/6-169
C7T997_LACRG/7-173
F2FU07_SALGL/9-184
Q9Z3L0_9RHIZ/52-186
C0Q4A9_SALPC/4-168
B8GTT5_THISH/4-180
D1QPN4_9BACT/4-122
G8QEG7_BORGR/7-179
C7K3Q0_ACEPA/787-944
Q6AS96_DESPS/12-179
A5GJL0_SYNPW/9-167
H8NE77_RICPO/5-160
C7U721_ENTFL/443-624
B3ZCX9_BACCE/4-158
Q8K806_STRP3/5-158
B4F0X8_PROMH/8-158
B1WQK2_CYAA5/5-185
Q9L4T7_9NOCA/23-191
H0REE0_9ACTO/1-98
B0P2M3_9CLOT/7-183
E2UUP4_MYCTU/85-246
Q5LHL6_BACFN/301-473
H8MM46_CORCM/17-184
D2PAS6_LISM2/6-156
Q2JMQ7_SYNJB/33-201
G2GQZ1_STRSL/6-171
G4PQ62_ECOLX/8-172
G3Q527_GASAC/18-191
D7I8K7_9BACE/5-170
E5BE35_9FUSO/7-175
F0TBT3_METSL/7-183
C3FBB1_BACTU/1-94
C0CVM1_9CLOT/185-347
G8AHV3_AZOBR/36-192
A4NN12_HAEIF/3-163
E8PHV7_ACIB1/1-71
E3MD22_CAERE/160-348
H7FY91_9LACO/526-677
D5H8E8_SALRM/8-162
H7VEX7_CAMCO/40-202
B1QS55_CLOBU/2-164
H1KAQ1_9MYCO/6-171
C7URN6_ENTFL/5-186
G6F836_LACDE/4-176
E6H3A9_ENTFL/3-164
G6UNJ4_STRPN/7-173
C2TSB8_BACCE/2-143
B5WI04_9BURK/3-112
C7UJT9_ENTFL/3-170
F6E8I1_SINMK/7-168
A5W0H3_PSEP1/8-133
H8BE77_CAMJU/5-111
F3M764_9BACL/42-245
E8WZG5_ACISM/9-167
F1RIZ9_PIG/14-203
A8IPP9_AZOC5/3-161
C5S1B4_9PAST/5-173
Q48GD0_PSE14/579-760
G4ABL9_AGGAC/5-164
A5FSS3_DEHSB/7-177
I0XHC0_STAAU/42-211
C6VAX1_ECOBD/245-430
H7MPH3_STRPN/7-173
D1DQD9_NEIGO/7-68
B5SFA9_RALSL/6-165
D0C5R7_ACIBA/5-160
E4LIJ3_9FIRM/5-168
Q6BHX2_DEBHA/7-178
H2MRA2_ORYLA/160-347
A6ETX6_9BACT/153-305
C2PQW6_BACCE/2-144
H6PT97_RICP3/17-176
D7B438_NOCDD/7-161
D9W318_9ACTO/2-173
C8WKZ4_EGGLE/9-176
A6KWD1_BACV8/5-158
Q2RPR0_RHORT/9-179
H9BBW1_9BRAD/53-184
E9WWP3_ECOLX/4-171
G0CFZ7_XANCA/16-195
E2UU84_MYCTU/7-158
Q5ND86_9ENTR/12-168
D7ZGC2_ECOLX/245-430
D5KLC2_BURPE/10-134
G8NZN1_GRAMM/12-187
AGLG_HALVO/4-173
C3XG95_9HELI/6-170
F8GHU7_NITSI/944-1123
B6VU90_9BACE/10-172
I0YEX0_9BURK/16-175
I0NQX8_STRPN/7-173
E1TAA8_BURSG/22-188
G0H7X1_BIFAN/12-182
D8G151_9CYAN/6-166
B6ATQ8_9RHOB/9-169
G6XAP8_MYCAB/10-181
E7A9H2_HELFC/4-163
F2EXN3_PANAA/9-186
G4FTF6_9GAMM/7-161
H1GLU9_9FLAO/6-184
B4TDI3_SALHS/4-168
E1IFN2_9CHLR/9-173
E0T9Q8_EDWTF/8-165
A1W0C5_CAMJJ/5-175
H7EEJ9_SALHO/9-184
F2KQM3_ARCVS/9-156
G4HAJ1_9BACL/4-170
D4MVY6_9FIRM/5-138
A4A6G9_9GAMM/21-171
C7XD00_9PORP/4-167
E5CL91_STAHO/4-184
A8YMJ0_MICAE/32-199
C0D8I4_9CLOT/664-832
E1NBS8_9BIFI/6-201
D7PDW5_ECOLX/7-176
Q2IVZ3_RHOP2/15-178
A0LEH9_SYNFM/26-194
G6QW94_STRPN/4-170
A0LEJ6_SYNFM/19-176
H3VW63_STAEP/4-179
Q1D3I9_MYXXD/442-597
F0QXW1_VULM7/5-138
A5KZQ7_9GAMM/4-153
C4ID81_CLOBU/28-209
C6LFJ8_9FIRM/7-163
H1IAP4_9FIRM/30-197
G8NCP2_9DEIN/42-205
D1YUT5_METPS/4-161
G6FIB0_9EURY/42-205
G6AE40_9BACT/7-187
E6ET49_ENTFL/8-194
A9K3S3_BURML/22-179
F0YML6_AURAN/815-995
C7X0J8_ENTFL/441-622
A5UMT8_METS3/6-175
E9SJP5_CLOSY/5-163
B3JEB6_9BACE/6-177
D7IPN6_9BACE/21-162
E8J338_ECO57/4-179
Q8PY38_METMA/7-163
F4KYR2_HALH1/7-168
F4KNW1_PORAD/16-198
A3Z4G6_9SYNE/4-146
C7HTS5_9FIRM/3-190
H7HDA2_STRPN/1-56
E6QWF8_9ZZZZ/9-172
D9TFD3_CALOO/7-175
C3AVS6_BACMY/19-118
E4SHJ9_CALK2/38-202
B1QL95_CLOBO/8-176
E8TYZ6_ALIDB/7-130
B8EDR2_SHEB2/3-168
A9MVF5_SALPB/4-168
B1RDF1_CLOPF/4-193
E7P780_PSESG/6-168
E8F515_SALMO/245-356
A1K1E0_AZOSB/5-119
C3R6D7_9BACE/8-286
C5AAR6_BURGB/3-123
B7GPD5_BIFLS/8-174
F7E811_MACMU/114-292
E5UW65_9BACE/6-164
D8HRM2_AMYMU/16-191
F3KSE7_9BURK/1195-1374
D7J0J5_9BACE/9-188
Q8KZ90_STRMU/5-171
H0DDC7_STAAU/4-173
D0T6U5_ACIRA/7-190
F9C3B6_VIBCL/7-155
C6ATC5_RHILS/21-186
D4R092_ENTFC/181-342
F3UWN8_STRSA/6-165
B1W2B4_STRGG/7-170
B7A6B6_THEAQ/4-172
H7TE25_CAMCO/259-425
D6TMW2_9CHLR/30-186
B3QVC4_CHLT3/6-189
G1UG12_ECOLX/4-173
C7VQN1_ENTFL/3-170
D0LH22_HALO1/21-191
H9BBW4_9BRAD/52-183
D4FTP0_STROR/7-173
C3I9F9_BACTU/4-167
F3XC68_STRPN/11-175
G2IZK2_PSEUL/12-185
G5F6R5_9CLOT/5-185
C0A7C7_9BACT/4-172
H5IKB1_ECOLX/21-186
H8DS85_9ENTR/552-696
F2A7W3_RHIET/7-171
A7NIF5_ROSCS/63-234
G5VBA9_ECOLX/8-172
G5BMH5_HETGA/192-368
E6WBJ0_PANSA/564-740
E8YFR5_9BURK/11-184
Q72WK9_DESVH/7-162
F2GWM0_BRUM5/25-194
G2K463_LISMN/6-211
A0JYD6_ARTS2/11-169
E8ADC7_SALMO/9-173
A9WXH0_BRUSI/25-194
A3CQX7_STRSV/3-176
C5JMA6_AJEDS/208-289
D2NZF1_LISM1/6-156
Q60B60_METCA/33-192
Q9P9B3_9EURY/10-103
E3DXF2_BACA1/9-168
D4GE16_PANAM/9-186
E7GHG5_CLOSY/5-164
E8MW68_BIFL1/10-167
F1NXH2_CHICK/73-255
Q0GH32_CAMJU/5-172
H5HEW6_ECOLX/9-162
Q97A98_THEVO/5-170
G2ZKC0_9RALS/3-155
G0C811_9ENTR/9-177
E1T9C7_BURSG/14-175
F0CH92_SALMO/245-430
H7TMT5_CAMCO/33-195
SUNS_BACSU/57-258
G2HD44_9DELT/275-474
B9P338_PROMR/5-167
B9LI67_CHLSY/9-172
H7R029_CAMCO/5-174
D5TAE3_LEGP2/27-199
Q2J690_FRASC/10-164
F0LP99_VIBFN/9-169
D4V8Z5_BACVU/5-172
C3M8P8_RHISN/21-186
E3EEL1_PAEPS/5-98
B7NL85_ECO7I/245-430
A0ZLT3_NODSP/4-169
E8UB35_DEIML/8-170
Q5LF31_BACFN/8-170
B3MHP2_DROAN/153-339
E7YKI0_SALMO/4-168
D4MVZ1_9FIRM/6-172
I0MWN0_SALET/4-167
C6RBU4_9CORY/9-176
I0WMV6_9NOCA/9-180
C9L0H5_9BACE/11-167
F0PWS5_BACT0/15-176
G2STE9_BIFAN/4-163
E0U4X2_BACPZ/4-173
F1RG44_PIG/98-280
G8LFS1_ENTCL/5-172
Q5L9T2_BACFN/5-216
G9WQX4_9FIRM/6-175
F7V334_CLOSS/6-173
G6KEW9_STRPN/1-163
H5D4I9_ECOLX/8-172
F2G5G8_ALTMD/4-168
E2VCC6_MYCTU/26-196
I0S553_STRCV/6-160
D1EA54_NEIGO/5-192
C3RR68_9FIRM/10-195
G4VDI0_SCHMA/166-345
D7JGC7_9BACT/3-176
A3SS78_9RHOB/6-123
E4J0W0_ENTFC/8-167
A2I3Q9_CAMJU/7-167
Q0U2Y0_PHANO/100-210
Q9CGU1_LACLA/6-177
G5I4W5_9CLOT/6-169
D2F232_9BACE/4-199
A4WTZ8_RHOS5/4-148
E1H925_MYCTU/2-170
A8FMI7_CAMJ8/4-158
D4WA79_BACOV/4-177
G0TM45_MYCCP/613-781
F4ES45_BACAM/8-171
A9MTS0_SALPB/4-180
A3U8I1_CROAH/3-157
B8J4M7_DESDA/7-183
E3R1D2_9LACO/8-176
Q1PUL2_9BACT/4-165
B5XJB7_STRPZ/93-266
G7QE63_9DELT/17-161
A9KXV8_SHEB9/17-176
C6C1R3_DESAD/175-281
G8IDG6_9CAUD/2-165
H7XEI9_CAMJU/6-87
I0X2L2_STRIT/4-179
C1M319_9ENTR/255-440
C4TTQ7_YERKR/247-432
E7MQE1_9FIRM/10-173
B2UAS4_RALPJ/7-171
E0GBS6_ENTFL/557-718
D0LXE5_HALO1/4-173
C6ATX7_RHILS/4-163
D4M9U7_9BACT/3-167
Q13AK4_RHOPS/24-185
H3WY46_STALU/4-171
G6I3A9_9FIRM/7-161
D8N9R4_RALSL/3-139
D8NXJ6_RALSL/6-159
F0SP90_PLABD/18-186
F2MB35_LACCC/6-172
D8I1E1_AMYMU/445-630
F2AUE6_RHOBT/51-161
B9MBW7_ACIET/12-178
G6C8Y8_9STRE/10-176
F9UQ24_LACPL/5-176
C2N9B0_BACCE/12-175
D5ESU3_PRER2/8-180
B7BCK6_9PORP/10-179
E4QYT0_HAEI6/3-169
A2C5Z4_PROM3/18-174
H0FID1_BACAM/10-207
F0N9F3_NEIMN/5-212
G1UTK8_9DELT/9-189
F4HEY9_GALAU/7-179
F4B3Z6_ACIHW/21-186
D5VIN0_CAUST/22-177
Q4JZC9_STRPN/4-174
E0HGI0_ENTFL/557-718
H7K1Z3_STRPN/1-61
C2TRV4_BACCE/370-538
I0R495_9FIRM/4-176
E8QY77_ISOPI/17-128
I1AQ66_9RHOB/17-180
E1YJK3_9DELT/8-171
H8NRR9_RAHAQ/157-318
E5ZZJ9_ECOLX/9-172
CRTQ_STAAE/42-211
A9LZD6_NEIM0/7-103
H4HJU9_STAAU/42-210
H1QJU9_9ACTO/7-173
H9UCC4_FERPE/58-223
Q81GJ1_BACCR/12-168
B8GBN9_CHLAD/7-170
G9F2F7_CLOSG/5-156
E7PC13_PSESG/251-436
Q0KAL0_CUPNH/10-157
E8Q7X6_STRED/5-171
D7BDF4_MEISD/37-182
D9YEZ4_9DELT/11-182
F1XYR6_ECO57/8-172
D0R4M4_LACJF/11-181
G9S876_9PORP/5-168
D5XF05_THEPJ/4-162
F7VNL6_SORMK/133-296
H5SUJ6_9BACT/13-178
H1N783_9PLAN/3-167
A3CP06_STRSV/7-188
C9XBN8_SALTD/71-176
G9QLK9_9BACI/7-178
E6Q7D2_9ZZZZ/4-186
A5JBC3_BURML/13-172
C4KD72_THASP/6-161
A6C910_9PLAN/378-539
H0MHG5_SALMO/4-174
Q4QL08_HAEI8/8-175
F5YTQ1_MYCSD/6-169
E1KTP0_9BACT/4-125
F3JW47_PSESZ/16-174
G3I447_CRIGR/17-189
C4F6Z5_HAEIF/8-175
C7YDA6_ENTFL/4-173
Q9UZF9_PYRAB/4-170
F8FQG8_PAEMK/8-188
Q9CFL2_LACLA/5-156
C7CVL7_ENTFL/6-171
H7TT21_CAMCO/5-174
F2KJ81_PSEBN/5-162
H5GDH0_ECOLX/10-171
B9LMS2_HALLT/4-172
C2CIP9_9FIRM/55-222
E5WVI1_9BACE/4-170
C0Z729_BREBN/42-98
H3X1U4_STAAU/42-211
Q64V91_BACFR/12-175
F0EBS9_9PSED/15-182
A8SV81_9FIRM/7-165
A5GEM2_GEOUR/12-170
B7M308_ECO8A/33-202
E3DXH8_BACA1/11-179
E7J742_ECOLX/8-154
Q11U55_CYTH3/9-173
E8I9Y6_ECOLX/8-172
Q8YSL6_NOSS1/5-166
C3PZ16_9BACE/7-181
C2P070_BACCE/276-382
B4TMS8_SALSV/4-173
H7S3G6_CAMCO/7-164
H1HL85_9BACT/6-222
F9U9B5_9GAMM/6-181
C0QBQ3_DESAH/15-157
B3EF17_CHLL2/3-188
B2GA06_LACRJ/67-239
A5MIV3_STRPN/42-214
E4RZS0_LEAB4/4-172
G2J286_PSEUL/6-152
E6IBJ4_ENTFL/443-624
A2TTP5_9FLAO/4-181
E6GNV8_ENTFL/9-175
Q21EV4_SACD2/6-174
E7PQW6_PSESG/6-168
B3RR08_TRIAD/71-260
G2EAS4_9FLAO/7-162
F0SD86_PEDSD/8-170
C9RMK7_FIBSS/4-183
H0PJ49_9SYNC/25-91
H4FX80_STAAU/5-172
Q74FI5_GEOSL/4-167
F9GHG3_HAEHA/4-175
B7NAS6_ECOLU/245-430
C2YIM3_BACCE/4-167
A4X6N0_SALTO/36-192
H8HH58_STRPY/5-171
F9HL22_STRMT/8-176
A5CQN8_CLAM3/25-181
H8D1T3_CAMJU/6-87
F3PXT5_9BACE/8-214
B8I318_CLOCE/11-177
E5B486_ERWAM/254-439
D0Z944_EDWTE/6-159
C6HYM4_9BACT/20-181
H3EZA1_PRIPA/149-253
E1Y986_9DELT/11-172
H1Q148_9BACT/62-227
C6VX50_DYAFD/5-172
C2RQU8_BACCE/19-177
H7K3M1_STRPN/42-214
A6BZ73_9PLAN/4-172
A1VS57_POLNA/5-178
C6Y3F0_PEDHD/4-170
F5YMC2_TREPZ/5-162
G4R3X6_STRPY/5-153
Q744A9_MYCPA/11-171
C4KG27_SULIK/3-155
H5F6M0_ECOLX/9-162
G4AMY1_AGGAC/6-177
B2UQ58_AKKM8/6-176
B4GN1_HUMAN/280-449
B6GCD9_9ACTN/1-100
C3BXA7_BACTU/4-159
Q6SEW3_9BACT/8-175
E1S1P2_ECOUM/33-202
Q6HX69_BACAN/11-158
G4BG43_HAEAP/5-191
D1ALA1_SEBTE/2-175
F7ZML5_ROSLO/9-193
F3X4U7_STRPN/11-183
E0I8C0_9BACL/8-177
E5TU50_STAAU/5-172
H7W329_CAMCO/5-179
I0HL88_RUBGE/10-175
E5BIZ6_9FUSO/7-181
C9Y383_CROTZ/17-180
A5XGH7_BURML/14-177
A6L5V6_BACV8/7-187
E3DXP9_BACA1/9-180
B3VI40_9RHIZ/1-128
E3CP67_STRVE/7-183
D6Y020_BACIE/5-170
G8SUE1_BRUCA/7-177
H5D006_ECOLX/235-420
F8DM17_LACRS/5-171
B4LP94_DROVI/222-406
H4EF93_STAAU/4-173
A6LWL2_CLOB8/8-177
G5JZ82_9STRE/5-157
F9U9B8_9GAMM/7-154
C4XR24_DESMR/260-389
F8C9A1_MYXFH/7-175
H5XIP0_9PSEU/1-158
D7VVT1_9FLAO/6-167
F4XN49_9CYAN/12-189
H1B6E6_9FIRM/4-171
D8IJG2_LACSC/1-180
F5ISD5_9PORP/5-168
B1R3U5_CLOPF/6-172
H7GWR3_STRPN/11-183
E3J4U4_FRASU/10-196
F6CK82_DESK7/8-141
Q73SB8_MYCPA/87-208
B5CXX8_9BACE/5-171
H8M7I9_SALTM/6-161
Q50HU3_PORGN/12-174
A9BBI1_PROM4/12-177
E1IJR9_ECOLX/11-175
H7KME1_STRPN/5-167
E3EGV0_PAEPS/11-182
E7YPU7_SALMO/4-168
B3EDM8_CHLL2/11-170
F0NJF2_SULIH/44-198
Q5E6K0_VIBF1/7-170
C5AR10_METEA/217-378
F3WPJ4_SHIBO/9-186
G5SN87_9BACT/17-193
H8IZ20_MYCIT/6-172
F2CH48_STRSA/3-171
F9VZ65_9ACTO/31-177
D1PNS3_9FIRM/4-168
D1A4K2_THECD/6-171
F3Y1D9_9FLAO/16-185
H3DGD7_TETNG/118-302
F3U1M6_STAEP/4-177
B5KBY7_9RHOB/10-172
E0DD39_9CORY/101-286
C3PNH8_RICAE/9-166
I0MK44_SALET/149-323
E4SH58_CALK2/6-176
H0DKP8_9STAP/5-172
H0XFQ1_OTOGA/496-679
C8N874_9GAMM/4-183
C7XCF5_9PORP/53-227
F8X7C5_ECOLX/33-202
D0RSR0_9STRE/3-162
G6IZT3_LACRH/8-171
F5B7M7_STRPN/6-176
E4LD59_9FIRM/5-169
E4T3I8_PALPW/4-170
B2UPM4_AKKM8/5-162
OPGH_DICD3/254-439
C4FM34_9AQUI/4-43
C2JZX0_LACRH/1-160
G3IYZ8_9GAMM/4-155
F6IJ96_9SPHN/82-252
A8UJJ3_9FLAO/5-172
B5CTU5_9BACE/12-172
C6I0E6_9BACT/45-211
C3EWN5_BACTU/2-158
Q82GG2_STRAW/36-163
D6Z6S0_DESAT/8-165
H7ZD08_CAMJU/5-174
E3ZP72_LISSE/6-53
E4DB86_PROAA/10-178
E6X2V2_NITSE/5-172
D9XL54_9ACTO/5-167
F9JTK5_STAAU/42-210
D1VWW0_9BACT/7-183
Q3MGJ1_ANAVT/15-186
G2K294_LISMN/5-170
H8XK23_BACAM/4-164
E0G666_ENTFL/183-344
C8WT48_ALIAD/4-154
C2LRC6_STRSL/4-178
B4QIE5_DROSI/212-396
Q9ALS7_CAMJU/5-168
G7PWN3_MACFA/119-303
C2JZS4_LACRH/11-179
B2G8L5_LACRJ/4-170
D1C4C7_SPHTD/7-179
F5VTW5_STROR/8-174
H5CN17_ECOLX/8-172
E4J966_ENTFC/11-166
C6Z056_9BACE/19-176
E0NBE0_NEIME/22-197
G5KJH8_ECOLX/25-194
A5ZDF1_9BACE/6-191
H6RIK0_9BACT/4-162
C9RPB2_FIBSS/7-172
D0LQ40_HALO1/4-157
Q936B3_SERMA/10-182
G6CT88_DANPL/183-367
Q1KYR8_CAMJU/259-441
C1HGV3_9ESCH/33-202
E9XXN2_ECOLX/245-430
D7D8B1_STAHD/7-181
E4PMT1_MARAH/6-159
E1DLD9_VIBPA/4-176
C8JYB9_LISMN/5-169
C0FV38_9FIRM/4-177
F2EZM6_PANAA/11-175
H9J6Y8_BOMMO/68-256
Q124Z1_POLSJ/8-172
D5RVI1_CLODI/7-200
A4C1E9_9FLAO/5-139
ARNC_SHESH/11-175
E8N1P6_ANATU/4-166
F6CZP1_MARPP/7-179
B2IQI2_STRPS/7-172
F0TMA8_RIEAR/2-87
D2ACC4_SHIF2/245-430
H7RT82_CAMCO/5-229
E7X299_SALMO/4-174
A7NGC0_ROSCS/6-196
D4LUV5_9FIRM/283-445
D5E543_MYCCM/4-175
Q12TX6_METBU/3-172
A0A015_9ACTO/27-215
E4T1H6_PALPW/8-170
D7AFV8_GEOSK/8-169
Q47P52_THEFY/34-177
H7X3H1_CAMJU/7-154
G6CE75_LACCU/9-186
I0CWB9_BACAN/370-440
Q05UC9_9SYNE/8-177
F3G697_PSESJ/4-158
F4W6Q8_ACREC/167-351
G1KLR9_ANOCA/187-377
F8A6S2_CELGA/283-440
D1JY98_9BACE/11-186
D9VYZ1_9ACTO/28-203
F7Z7A0_BACC6/4-163
C7WY15_ENTFL/3-170
G1UUH1_9DELT/10-181
D4SJJ4_ENTFC/439-612
G4B6C7_AGGAC/1-135
D6M5Y4_9ACTO/29-141
A8RXF5_9CLOT/1-158
A4AL35_9ACTN/7-156
C8PHF9_9PROT/5-168
C0CVM1_9CLOT/443-623
F7KZ88_9FUSO/6-194
B9XMU3_9BACT/8-173
G4RAE3_PELHB/6-173
F9U9F1_9GAMM/111-269
C4T5I1_YERIN/1-154
F4KXG9_HALH1/5-172
H6LGB2_ACEWD/11-198
D5BEW9_ZUNPS/5-174
C0KD33_STRSU/1-79
G6UZX9_STRPN/11-183
I0MMS8_SALET/4-173
A1VHY2_DESVV/28-188
I0I1J4_9CHLR/5-180
B5Z9N3_HELPG/5-121
C1M672_9ENTR/12-181
C5A755_THEGJ/14-181
G4CXI3_9ACTO/5-141
D4UBT4_STAAU/42-211
A1V218_BURMS/44-163
B3QXP5_CHLT3/11-175
F6E7X1_SINMK/9-173
D7IMM8_9BACE/5-171
D6ZW21_BIFLJ/5-169
C7M539_CAPOD/5-168
G6LYN0_STRPN/5-171
C2RYN2_BACCE/2-140
C5VXB3_STRSE/4-171
C6Z1G5_9BACE/41-200
G6NI29_STRPN/7-173
Q0FSG8_9RHOB/4-164
C8W7J0_ATOPD/8-159
H5SFW0_9BACT/8-182
D8I9F0_AMYMU/31-200
F9LAA5_STAEP/4-173
Q5A789_CANAL/7-178
F0G1Q7_9BURK/14-174
Q2IE14_ANADE/4-166
E8L9L9_9RHIZ/120-285
E8TKR2_MESCW/15-178
C3H2I5_BACTU/276-390
H1HYW1_9BACI/3-177
Q7V0Q7_PROMP/12-181
H7P082_STRPN/5-169
C5R0A9_STAEP/5-167
B5P1S7_SALET/9-184
F9EEL1_9ACTO/33-190
H2JQ40_STRHJ/5-173
D4CED0_9CLOT/5-190
F8XHX4_ECOLX/11-175
C9P8R9_VIBME/4-181
Q2BI24_9GAMM/17-166
B8JFC3_ANAD2/7-178
G4FRP6_9GAMM/14-190
Q4RNJ4_TETNG/1-144
C2Z3U7_BACCE/1-153
F2IED6_FLUTR/5-166
Q03RH3_LACBA/68-240
A5D6B4_PELTS/1-154
B1ZFE9_METPB/6-140
E6UL91_CLOTL/4-165
E8RMQ4_ASTEC/511-673
H2CD45_9LEPT/7-175
B1XNK4_SYNP2/5-170
E0G9M0_ENTFL/327-458
C2WF23_BACCE/1-148
G7CEU2_MYCTH/38-171
G2D0L8_ECOLX/4-179
E0G677_ENTFL/3-164
Q7Q1B7_ANOGA/8-179
H0FMG8_BACAM/6-171
Q4JZW4_STRPN/16-189
H6QJA0_RICMA/9-166
Q1G7R2_LACDA/22-194
F9U968_9GAMM/7-101
A3YML7_CAMJU/6-87
D3FFE5_CONWI/45-179
E0DC12_9CORY/22-189
I0YCT3_9BURK/331-510
D9NAQ3_STRPN/5-169
D7P6D4_ECOLX/8-170
B2RLC5_PORG3/5-170
C3ZSR9_BRAFL/149-317
D5ZFU7_MYCTU/8-116
H1LM57_9PAST/4-175
G0XS29_PRODI/4-162
E0NGV3_PEDAC/6-173
H0KHM2_AGGAC/4-165
H7RZR8_CAMCO/40-202
E2YTM9_ENTFL/3-170
E0W2D6_PEDHC/171-347
D4MHX0_9FIRM/6-176
D8EQE5_ECOLX/33-202
E6G602_ENTFL/7-222
E2PKJ1_9RHIZ/7-167
I0LT69_SALET/4-174
C4WNN9_9RHIZ/469-653
H2SDL4_TAKRU/144-326
B1FYM8_9BURK/11-184
G4KJP5_YEREN/262-447
A0R4V1_MYCS2/17-161
H5WGE2_RALSL/6-164
D1N6J2_9BACT/10-186
Q9ZGK1_LEPBO/40-205
B2J315_NOSP7/3-173
E1PHT6_ECOAB/245-430
D6K8U1_9ACTO/38-196
E4M1J8_9FIRM/16-155
D3H824_STRM6/7-172
Q0EZB1_9PROT/8-172
B2GDK9_LACF3/5-166
Q3B5M9_PELLD/4-165
D1GFE5_STRPN/1-170
H3RPD4_9LACO/15-183
D4W4B1_9FIRM/5-170
Q0G2N8_9RHIZ/70-209
GLT13_HUMAN/118-302
G3Z0Y3_9NEIS/11-157
OPGH_ECOL6/245-430
C7GP65_YEAS2/6-172
E6EXT1_ENTFL/557-718
A5ZW07_9FIRM/4-175
D0ARA5_ENTFC/5-171
E0RX10_BUTPB/25-93
Q3R8Z8_XYLFA/12-174
Q15QX7_PSEA6/6-164
G6VIY8_STRPN/11-183
D2S025_HALTV/113-280
G6F9W7_LACLC/17-174
H3MTX7_KLEOX/6-156
B8FS88_DESHD/3-151
G4M6M9_9BURK/8-168
F0WS58_9STRA/357-534
G5J328_CROWT/7-189
D6HCQ2_STAAU/45-214
G2NMZ9_9ACTO/27-177
Q6EX51_SINSB/52-222
E6J4E9_9ACTO/11-174
G6WL76_STRPN/5-171
D4E526_SEROD/5-168
I0F9J3_9BACI/17-180
Q2SJG8_HAHCH/4-171
C8A6S3_STAAU/45-214
A3ZGL8_CAMJU/9-169
A3NCM6_BURP6/18-178
B0VG96_CLOAI/5-165
H6QB73_PYROT/6-160
D8EYK9_9DELT/1-162
F2ZJN6_9PSED/9-157
E6TWC5_BACCJ/8-171
F3RV32_VIBPA/13-180
F2GA42_ALTMD/7-169
C9RLG7_FIBSS/9-192
D4EHH7_ENTFL/8-178
H4UEL0_ECOLX/20-193
C2QUL6_BACCE/545-690
Q7UND3_RHOBA/58-221
D2BEI9_STRRD/5-166
C2FW78_9SPHI/4-181
G0FKR4_AMYMD/11-186
D2R3I2_PIRSD/9-113
D9QAB6_CORP2/9-176
Q748H9_GEOSL/1674-1846
G5UAF2_ECOLX/11-175
C7X6F9_9PORP/5-149
D3FSB4_BACPE/45-218
A1JN68_YERE8/8-166
B0PXD9_BACAN/323-486
G3UM23_LOXAF/72-250
Q2RZX5_SALRD/2-166
C2JE34_VIBCL/7-155
E8MY83_ANATU/47-220
H1E564_ECOLX/8-172
Q9HQP4_HALSA/12-173
E1PQ73_CAMJM/5-169
H5UVE4_9MICO/36-192
Q6NS24_XENLA/206-395
A5EAU9_BRASB/17-134
Q1BLT6_BURCA/4-176
Q5FUF3_GLUOX/971-1129
H3RUB0_STAAU/5-172
B2NIB8_MYCIT/47-204
G5XJ74_ECOLX/9-224
Q73KW4_TREDE/1-162
TAGX_STAAM/4-171
E6VTS6_DESAO/262-428
C7X0J8_ENTFL/183-344
A0QHP9_MYCA1/2-177
F3DQ77_9PSED/16-111
A8YP23_MICAE/7-171
F5JYE6_PSEAI/20-182
A3CQX8_STRSV/4-172
D8PH30_9BACT/47-202
Q2IZ08_RHOP2/22-187
D1ALB8_SEBTE/497-659
D4WI79_BACOV/4-170
H8FCK4_XANCI/15-171
C0B9B1_9FIRM/539-720
Q04CI9_LACDB/10-182
A3CP02_STRSV/6-174
C2XBC1_BACCE/16-117
F4QQ72_9CAUL/19-182
E1IFA7_9CHLR/4-162
C3RR67_9FIRM/11-211
B4D7I5_9BACT/7-196
E8MFJ7_BIFL2/33-216
H9BBY7_9BRAD/52-183
G9WNP7_9FIRM/4-71
C9AJ90_ENTFC/181-342
D8GQB7_CLOLD/4-158
A0YLN1_LYNSP/364-510
F0DI06_9FIRM/6-153
A6M2N0_CLOB8/9-178
A4NCE2_HAEIF/5-164
D8GMB7_CLOLD/8-171
A5UMR7_METS3/4-162
H1F8G9_ECOLX/33-202
F5MKK3_SHIFL/235-420
D1CD85_THET1/52-219
E7HM93_ECOLX/3-181
E2P6H2_PASHA/54-188
F2KX38_PREDF/8-164
Q5HR30_STAEQ/4-173
D0YU05_9ACTO/37-190
G6I510_9FIRM/455-599
F9MIK2_STRMT/8-176
E1RBW6_SPISS/9-194
C7PAZ6_CHIPD/17-181
C6GXG4_STRS4/6-157
E5W9K8_9BACI/106-226
C2XKT8_BACCE/268-427
E8J3P1_ECO57/11-175
C6CW38_PAESJ/4-174
B2IVC6_NOSP7/6-169
Q4R8F8_MACFA/34-126
D6ZBP0_SEGRD/25-193
F7DJ01_HORSE/96-281
B4GX78_DROPE/145-246
H7Y3C5_CAMJU/5-172
B1MZS3_LEUCK/5-176
F4GD12_ALIDK/11-178
A5ZHL6_9BACE/57-225
A6LE30_PARD8/7-173
C3II85_BACTU/325-497
B4KG89_DROMO/200-379
F0F6T0_9BACT/5-166
C3G5S2_BACTU/32-239
Q1VSZ9_9FLAO/148-296
F0PKX3_BACT0/19-226
F8E8K9_FLESM/160-317
E7J757_ECOLX/4-179
A1VG38_DESVV/9-172
C9LTK1_9FIRM/9-54
G7N704_MACMU/180-370
F7WSB4_MYCTD/668-836
B7JD47_BACC0/292-439
E8I192_ECOLX/9-224
F0S7U4_PEDSD/6-169
B0GHH5_YERPE/11-175
Q26F69_FLABB/4-165
C7LTS4_DESBD/5-163
Q7NJN8_GLOVI/20-183
Q8ZR60_SALTY/4-168
E6EGN4_PROAA/14-180
F0PI35_ENTF6/5-170
A4AE68_9GAMM/634-799
H5SJF4_9DELT/10-174
F2ICX0_FLUTR/12-185
E4ABF6_PROAA/14-180
Q8PLU6_XANAC/17-188
B4TNG8_SALSV/4-174
Q47P54_THEFY/35-195
E0ST61_IGNAA/4-168
F5UID2_9CYAN/1161-1329
C7LP39_DESBD/5-171
E3HJ89_ACHXA/21-184
E1JW34_DESFR/388-555
F8LHM7_STREH/4-175
F3EEE7_PSESL/8-173
H1GVY2_9FLAO/4-166
Q69AA8_ACTPL/50-220
D1PJ86_9FIRM/334-511
B0RSZ4_XANCB/593-774
F0BU07_9XANT/75-242
C3CLD0_BACTU/19-177
Q1PVM1_9BACT/6-164
E6AV97_ECOLX/4-168
Q28SB1_JANSC/7-172
G2Z131_FLABF/6-171
B1ZT79_OPITP/74-242
B5SA41_RALSL/14-103
C0MGN3_STRS7/6-164
F7ES82_ORNAN/119-303
D4EAZ6_AGGAC/10-136
H5K0F9_ECOLX/4-174
E4IHF9_ENTFC/5-171
D0HB61_VIBMI/7-155
G2ZYP3_9RALS/1-150
H7U109_CAMCO/18-100
F9UDQ4_9GAMM/10-194
A1VHX4_DESVV/7-162
E8K987_9STRE/11-183
B7K952_CYAP7/11-174
E0NV09_9BACT/8-163
F9CP22_ECOLX/9-224
Q2EII7_BRAJP/1-88
G1WG95_9ACTN/30-202
H0U0E0_9BRAD/9-165
Q7YYJ5_CRYPV/275-448
C2FWL6_9SPHI/50-209
F1WJI3_MORCA/10-78
F2K458_MARM1/6-159
C2KHE6_LEUMC/7-199
F9DZ97_STRSA/4-171
F2KEC6_PSEBN/7-131
G3VZE4_SARHA/81-264
E4VRW9_BACFG/5-175
G8AWL8_AZOBR/5-165
I0NWN8_STRPN/7-173
Q5LC67_BACFN/9-176
I0VEB8_SHIFL/10-243
H0FZV0_RHIML/35-201
C3MNU2_SULIL/5-150
B7C7H1_9FIRM/556-735
F8AYQ4_FRADG/36-200
C3IHE5_BACTU/1-177
B0GDZ5_YERPE/7-177
C6X0E7_FLAB3/7-189
A1UAT2_MYCSK/28-176
A6QBN0_SULNB/4-180
E7S3G1_STRAG/5-160
C2M7K1_CAPGI/4-169
B9KRH9_RHOSK/4-168
E6JKM5_STAEP/5-167
Q01V98_SOLUE/4-162
G9QUY3_9PROT/19-191
F0F3V6_9BACT/5-177
A3I1X9_9BACT/27-145
G7QTC4_MYCBO/2-205
I0YCT3_9BURK/88-195
E3DM06_HALPG/5-177
F7KM69_9FIRM/3-174
F9Y1W2_BIFBU/6-170
E6KN70_STRSA/7-172
A3MI23_BURM7/8-154
F3YW50_DESAF/18-177
G2TR75_BACCO/7-178
G6EY76_9PROT/5-167
G5FBI6_9CLOT/4-152
E7EJX1_9CAUD/23-116
F5SZG0_9GAMM/175-336
F0LM83_THEBM/220-385
Q2FMM0_METHJ/65-252
C2ZJE0_BACCE/1-137
F5B7Q5_STRPN/6-176
F3J784_PSEAP/10-174
D7JZ45_9BACE/41-204
H7V1C6_CAMCO/8-175
G0GX74_RICH0/10-176
H7DV80_9FIRM/6-170
C6III2_9BACE/11-178
C2Z8F5_BACCE/19-207
E6VE90_RHOPX/3-139
Q2JN83_SYNJB/232-399
F7ZKF3_ROSLO/17-57
F4EEP4_STRSU/49-213
D1BIU3_SANKS/45-170
H2I0J2_CORDP/10-174
F8HBB3_STRE5/5-171
H8ZDY8_NEMS1/58-225
G1UQF3_9DELT/150-323
C7DNX2_9RHIZ/52-221
H7CSS0_CLOPF/6-171
A4BRS0_9GAMM/1-160
Q4ZQS2_PSEU2/708-888
Q8VT75_STRAG/6-173
G5SN82_9BACT/322-490
H2A771_STRMD/7-160
Q4K0D3_STRPN/28-157
F0LDZ8_AGRSH/12-181
A6GZ49_FLAPJ/4-175
E5BQS7_9FUSO/4-176
C7M8J7_CAPOD/2-170
Q54866_STRPY/52-225
H7X4Q4_CAMJU/4-158
C3NK58_SULIN/4-172
F9DFE7_9BACT/4-170
E0TLF3_MYCHH/4-255
C4V3F8_9FIRM/166-311
B4U814_HYDS0/7-236
H8FWL0_RHOMO/3-170
F8B4R9_FRADG/37-185
H8I5X9_METCZ/28-195
F8X284_9PORP/1-198
E9JCG8_SOLIN/14-120
G4AT94_AGGAC/7-176
B0RHN7_CLAMS/7-158
F7JNK5_9FIRM/6-172
D9S8L1_FIBSS/23-207
D6DLZ4_CLOSC/5-168
E6U346_ETHHY/6-143
A1E2Q3_CAMJU/5-116
C5C125_BEUC1/13-157
F9NXJ9_PROAA/5-169
D5TX93_BACT1/19-194
E1KS41_9BACT/4-169
A4CSR3_SYNPV/429-600
G1RKZ0_NOMLE/118-302
D7K3K1_9BACE/10-172
F2IH85_FLUTR/7-184
H0N2B4_SALMO/9-184
C2MFA5_BACCE/370-537
B4NWV4_DROYA/69-251
D4YEN6_9LACT/5-166
E8TM42_MESCW/27-197
C0B4R0_9FIRM/22-188
E0J123_ECOLW/4-179
A1A839_ECOK1/33-202
E3IM90_DESVR/6-194
F4NMB3_9ENTR/33-202
Q3B1G5_PELLD/15-183
D6E6A3_9ACTN/5-175
Q1ISV9_KORVE/452-624
D2H772_AILME/119-303
D2ERX1_9STRE/5-178
H5CHE3_ECOLX/33-202
D0BI35_BRUSS/25-194
G4EC57_9BACL/5-163
E7RT01_9BACT/4-190
F8LHV1_STREH/6-177
F9ZCH4_ODOSD/6-188
D9R4M0_CLOSW/445-625
B2N518_ECOLX/11-175
F1T7D1_9CLOT/4-166
A5JBB9_BURML/22-179
C2QMI1_BACCE/370-536
E1TAA4_BURSG/7-163
H4ANR3_STAAU/5-178
H7E610_SALHO/11-175
Q49VQ2_STAS1/4-173
B7CW40_BURPE/11-176
E1YI55_9DELT/30-198
E7XK75_SALMO/9-173
G2Z6N1_FLABF/7-166
H5NR31_ECOLX/4-173
H3Z8A6_STAEP/4-173
D0AHX6_ENTFC/5-171
F1Z270_9STRE/68-238
G5NEW9_SALET/7-185
E4TLQ5_MARTH/6-168
G5YCK5_ECOLX/33-202
D4RFG0_ENTFC/4-167
B3A5N7_ECO57/11-175
E9Z5M4_ESCFE/4-179
G9WN42_9FIRM/25-183
Q6MDS1_PARUW/9-175
E8WAS7_STRFA/36-204
F0C0U8_9XANT/3-159
E4MID0_9FIRM/5-163
A9WBY9_CHLAA/9-184
Q3CYL7_STRAG/10-148
D0EJK4_RHIML/52-223
F8DZ09_CORRG/253-408
C7VUG4_ENTFL/8-194
C2JW88_LACRH/6-172
E4FRU0_PROAA/14-180
G6FN21_9CYAN/31-203
H8N3C8_RICPO/5-160
F0S1J2_DESTD/146-276
E6JFZ2_RIEAN/8-169
H0IJE1_MYCAB/10-171
F3HMW5_PSEYM/6-164
C7DP14_9RHIZ/52-221
CRTQ_STAA3/42-211
H0RLW0_9ACTO/26-195
E2NIE7_9BACE/3-176
G9ZYD1_9PROT/121-298
E1H862_MYCTU/46-173
B4WG94_9SYNE/18-180
A0NMH8_9RHOB/60-153
H7FMG2_9FLAO/4-166
H1YCK6_9SPHI/4-169
G7ZIQ6_AZOL4/273-438
B5Q6T9_SALVI/9-184
Q64Q31_BACFR/11-198
G9YA91_HAFAL/4-167
D5TIK3_BIFAV/3-166
H5IW43_ECOLX/33-202
H2SDL3_TAKRU/137-314
Q4JYX4_STRPN/10-192
Q81DW9_BACCR/16-117
D7IVI3_9BACE/4-169
D7IEB7_9BACE/11-169
A5MIX4_STRPN/5-171
Q7P6D4_FUSNV/5-166
F0B127_NEIME/6-181
F5TYX2_STRAP/7-166
E6KVH5_9PAST/5-160
Q1JCI7_STRPB/4-171
F8KGN8_LACRE/8-167
G0HY20_HALHT/25-195
B4Q2Z3_DROYA/145-331
E3XFU9_ANODA/185-231
D0JK18_YERPD/2-153
D3IAF0_9BACT/5-191
F6TSL2_CIOIN/138-321
B7LUJ1_ESCF3/8-172
I0WNY1_9NOCA/45-168
D4VAG2_BACVU/8-167
H9BBW8_9BRAD/53-185
C8WIW0_EGGLE/5-178
D9YZ00_PROMI/9-168
H7U3Y0_CAMCO/5-166
C9RJC8_FIBSS/4-168
C0E9W0_9CLOT/242-403
D4EAL6_AGGAC/7-180
A3HVT6_9BACT/7-165
G6LTJ9_STRPN/7-173
D4TSK4_9NOST/6-168
B3P5Q8_DROER/114-304
G5CS24_9VIRU/32-213
C3EWN5_BACTU/260-416
E7VP78_SALMO/4-60
A9QSG9_LACLK/6-172
D4ZDE9_SHEVD/4-176
B6R8C3_9RHOB/26-194
E8GCQ7_SALMO/4-174
B7B762_9PORP/7-164
D5TIH3_BIFAV/94-233
C7NUZ5_HALUD/4-162
F3IIV6_PSESL/579-759
H7YY25_CAMJU/7-154
G8U0U6_9FIRM/6-173
D7BSH2_STRBB/12-170
Q04ZP9_LEPBL/5-171
F5B7J1_STRPN/6-176
G9PJF7_9ACTO/133-288
A1AUB0_PELPD/876-1009
E7DMR7_PROMI/8-160
E8E7H8_SALMO/4-168
H4T9G5_ECOLX/8-172
I0K5I8_9BACT/4-166
H7HLI5_STRPN/11-175
C2VVD8_BACCE/276-383
G9U1Z1_SALMO/1-165
D1FDM1_9RHIZ/7-177
H7GRE8_STRPN/2-208
A1K8Z2_AZOSB/4-169
F5NI53_SHIFL/4-179
I1ALA1_PSEAI/20-182
E7UFK1_ECOLX/33-202
A9QSN9_LACLK/43-215
G5LRD0_SALET/1-164
GLFT1_MYCS2/8-174
B0XXW0_ASPFC/9-184
A2DZE8_TRIVA/76-252
D5WXJ1_BACT2/7-160
B4VXE2_9CYAN/6-170
B9L2X3_THERP/11-180
Q10BB3_ORYSJ/13-177
H0KJP2_BIFAN/5-168
H4PLK1_ECOLX/8-172
B3N5B1_DROER/153-341
A7M6Z7_KLEPN/5-176
H7ZNS9_CAMJU/259-441
A0PKI9_MYCUA/21-195
F9Y2U2_BIFBU/5-169
B4CZV6_9BACT/6-169
G2IL13_9SPHN/41-156
C3A3Y7_BACMY/1-131
G6VAM7_STRPN/4-170
F9UDZ0_9GAMM/28-192
A4F0S6_9RHOB/10-167
B8DWN7_BIFA0/6-174
D5HJ34_9FIRM/34-106
Q8YSB2_NOSS1/8-157
C0X1N2_ENTFL/71-174
Q8F5N2_LEPIN/6-169
D1FCV4_9RHIZ/7-167
D9RTB2_PREMB/72-197
D9VVG9_9ACTO/17-185
C8XIK9_NAKMY/7-135
H7TMU1_CAMCO/5-179
B5RGH1_SALG2/9-184
E1BVE9_CHICK/155-341
H1EGC0_ECOLX/4-178
Q63EG0_BACCZ/13-190
Q8Z2F3_SALTI/9-184
B8AMP4_ORYSI/13-182
F7DBP1_MACMU/143-328
Q9Z3P7_9RHIZ/51-185
B2HQ57_MYCMM/22-187
F5UHN9_9CYAN/90-257
I0LRX5_SALET/4-167
F7UEE0_RHIRD/5-186
G2F6B6_ECOLX/3-154
D9NXR6_STRPN/42-214
C7WQA2_ENTFL/7-222
B1SB72_9BIFI/8-180
G6P963_STRPN/7-173
C4HGU2_YERPE/11-175
B1I846_STRPI/11-175
B5W1M5_SPIMA/1455-1623
F6T8K4_HORSE/87-270
C7KM32_ACEPA/22-179
B5JQH6_9BACT/6-168
C6Z1C0_9BACE/7-189
A7M1N0_BACOV/9-184
Q2NQU6_SODGM/8-169
B7C7G3_9FIRM/12-179
C2QUL7_BACCE/285-391
A9V8V7_MONBE/142-324
G2AX23_ECOLX/11-116
E0GWH4_ENTFL/22-175
F4E0V2_BACAM/10-171
E6HDV3_ENTFL/3-170
C0ZVY0_RHOE4/85-244
G1Z047_ECOLX/33-202
D3PBW5_DEFDS/6-180
H0X105_OTOGA/188-374
A9FPU3_9RHOB/5-167
E1LPM5_STRMT/7-178
C7X0J2_ENTFL/4-173
Q01YE7_SOLUE/111-276
B0ZTM5_CAMJU/1-50
E1TSU0_LACPS/30-181
A6LI36_PARD8/403-570
F0S1Y7_DESTD/4-146
E8MFH8_BIFL2/7-186
F1Z441_9SPHN/9-174
C3MVM9_SULIM/5-152
Q82I65_STRAW/28-199
A2T274_CAMJU/7-156
E5UQ98_9BACE/4-170
A1XC52_RHIML/1-132
C7UBC3_ENTFL/45-212
C7VUG6_ENTFL/3-164
H7TPJ2_CAMCO/5-174
C8JTV4_LISMN/8-172
F6VWZ0_ORNAN/109-295
Q9Z5C1_STRCO/15-175
G7GXT3_9ACTO/88-248
D5EP53_CORAD/12-166
D2YLN2_VIBMI/7-155
C0FUT0_9FIRM/4-207
E9Y5Q7_ECOLX/9-184
F3EYT6_9PSED/16-174
G0CDJ2_XANCA/1-155
G4LUT9_SCHMA/130-314
C5FVV3_ARTOC/101-217
I0A6K8_SALET/4-168
F0SJX8_PLABD/19-134
E8JU36_STRCR/6-104
F3FHG3_PSESX/19-184
G5SDT7_SALET/32-196
B1SG22_9STRE/10-181
B8IH43_METNO/9-100
D2F2R8_STAAU/45-214
G2P9G8_STRVO/51-180
C7W1C6_ENTFL/22-174
C3NKD6_SULIN/3-140
F3UT63_STRSA/6-174
D5MX69_BACPN/4-177
G6NSB1_STRPN/5-171
D2RY78_HALTV/4-172
C0X9N7_ENTFL/557-718
A8ZT91_DESOH/1-173
D9P849_ACTPL/3-162
A7H2M1_CAMJD/5-173
F5PCW3_SHIFL/8-121
A5W7E0_PSEP1/974-1135
E2S6K6_9CORY/570-731
G9R3S8_9FIRM/155-316
B5CU67_9BACE/3-176
B0R4R8_HALS3/9-166
H3SC03_9BACL/6-168
D7VI81_9SPHI/4-168
H5AWK3_ECOLX/9-177
H7R6H9_CAMCO/5-173
C3R5B9_9BACE/6-167
G1ZLE7_ECOLX/11-175
Q97GM0_CLOAB/8-182
G9SZP6_ENTFC/439-612
D5URZ9_TSUPD/11-131
G0IPP4_BACAM/5-170
A3FII0_BURPE/67-228
A7K3I9_VIBSE/9-195
F9K5Y5_STAAU/5-172
D0XGD5_VIBHA/9-167
G6EKE6_9SPHN/32-189
B9NXW6_9RHOB/10-170
Q97GL5_CLOAB/28-199
C1MQC9_MICPC/47-107
F4M0W1_ECOLX/4-173
G8MMC9_9BURK/11-185
A2TUB6_9FLAO/6-171
H8AHY7_CAMJU/5-174
Q39TL9_GEOMG/8-181
H3G934_PHYRM/8-179
Q2RQR1_RHORT/121-267
C0QMH8_DESAH/15-201
E0TYV9_BACPZ/5-173
G2I1H7_GLUXN/29-185
I0KE80_9BACT/46-215
F8NWA3_SERL9/488-625
G8MCE4_9BURK/3-170
C9MZE1_9FUSO/6-157
F2AD73_RHIET/12-176
H1Z494_9EURY/8-175
F6FS28_ISOV2/9-170
G4LQF4_PSEAI/6-167
Q64ZU9_BACFR/11-177
Q1KZ70_CAMJU/6-87
G4SYX9_META2/4-152
Q0A644_ALHEH/8-177
A5IVY9_STAA9/42-211
F0HLE3_9ACTN/11-186
D7IL16_9BACE/21-98
E2NLD4_9BACE/9-178
H1EFI7_ECOLX/11-175
D9X075_STRVR/18-168
H2Q7F6_PANTR/68-250
C1E5L9_MICSR/257-407
A0YIF4_LYNSP/4-177
D0I202_VIBCL/785-964
F5LGX6_9BACL/4-179
B0G3Y0_9FIRM/103-267
D9SRL4_CLOC7/272-432
Q4JZE8_STRPN/14-181
E0VB90_PEDHC/126-310
A5W7E0_PSEP1/1232-1411
B2JKP0_BURP8/50-214
D7W070_9FLAO/4-167
F2MJ01_LACCD/9-173
A6BHF1_9FIRM/5-184
Q0YTX8_9CHLB/7-176
Q12CC2_POLSJ/20-177
C8MTS8_STAAU/5-172
C5CLP7_VARPS/9-174
C0YXZ3_LACRE/5-171
B7HU40_BACC7/273-429
E1DV05_VIBPA/6-166
H1QHA4_9ACTO/46-216
E5W969_9BACI/4-164
F5VI86_ENTSA/4-168
H2PSV7_PONAB/66-249
A7UY84_BACUN/246-408
Q8YUP6_NOSS1/9-172
H2U6N3_TAKRU/50-232
F8BFR1_LISMM/4-177
C1DVP5_SULAA/8-189
E7PVI0_STRDY/4-172
E9T1Z5_COREQ/4-167
E2P887_PASHA/3-160
F2M2M3_LACAL/8-175
F4QSX2_9CAUL/20-187
D8AH06_ECOLX/4-171
C2YC40_BACCE/276-382
A7GX21_CAMC5/5-163
C1EZ43_BACC3/292-438
C6SLD4_NEIME/4-100
C0A8Q7_9BACT/3-163
G4HVA6_MYCRH/164-330
G8DHH6_9VIRU/21-184
Q97GP5_CLOAB/7-196
A4N9W4_HAEIF/8-175
E5C6L0_9BACE/9-184
G0FBE5_ECOLX/8-172
B7HS18_BACC7/370-537
H0N9J0_SALET/4-174
G7EMX7_9GAMM/6-181
C7VUH7_ENTFL/441-622
G9WG18_9LACT/14-201
E8RGT0_DESPD/17-180
A3MGQ2_BURM7/22-179
D6GK02_9ENTR/11-175
Q8G836_BIFLO/12-198
A0NKR7_OENOE/11-187
F6T058_MONDO/139-322
E0PPQ7_STRMT/6-173
Q2S1Y8_SALRD/51-230
G7S7G5_STRSU/3-169
C2FUJ3_9SPHI/8-180
B1JQW8_YERPY/8-161
Q0TT73_CLOP1/10-179
B4VKY4_9CYAN/10-174
Q2QKP5_ESCFE/4-103
A5UMT9_METS3/139-301
D5BI29_ZUNPS/6-167
I0MZ50_SALET/9-173
H7TWU6_CAMCO/40-202
A5W3K4_PSEP1/7-189
H3SSN6_PSEAE/20-182
H5GTV2_ECOLX/10-171
E3GCW5_ENTCS/4-185
E3DX29_BACA1/8-171
B4GN2_HUMAN/324-480
C6VJ43_LACPJ/68-240
B6J0Z4_COXB2/9-185
B3DZ13_METI4/8-175
B1K2K8_BURCC/11-176
D2A249_TRICA/137-326
C3EBS2_BACTU/9-180
H7FRQ1_9FLAO/4-189
D5A5H0_SPIPL/11-162
D0I1V8_VIBCL/14-178
D8DBV5_COMTE/12-178
H1SB78_9BURK/7-171
E3YK84_LISMN/9-168
H4AR41_STAAU/5-172
F7LSX2_9BACE/8-185
C9NXU5_9VIBR/5-160
B4DAH4_9BACT/3-167
C7VUI1_ENTFL/7-222
B3YNG8_BACCE/267-419
A9W4V7_METEP/337-513
D4H5V2_DENA2/4-163
H7WPQ4_CAMCO/7-171
E5TSC8_STAAU/42-211
D6Z4I2_DESAT/10-186
E3ZN19_LISSE/1-202
F4U028_ECOLX/9-206
G7MNI3_MACMU/154-341
H5D4G4_ECOLX/3-181
E0N330_9ACTO/26-185
H9UYH6_ECOLX/9-171
E0LYV2_9ENTR/252-437
A0YST0_LYNSP/12-181
D0TM02_9BACE/4-170
G2D9P8_9GAMM/29-193
E1VVH3_ARTAR/356-519
F0HLD2_9ACTN/277-419
E1P979_ECOAB/33-202
B4R702_DROSI/145-235
E2RFB3_CANFA/142-324
C2INH1_VIBCL/1-190
E5ZF25_CAMJU/9-63
F2ALM3_RHOBT/65-233
C2R9R8_BACCE/545-687
C7C6Y9_METED/7-149
C9AJ90_ENTFC/439-615
D1YV39_METPS/4-163
G8SWV7_BRUCA/4-157
C0F021_9FIRM/5-176
E4TA19_RIEAD/4-179
E9ZHZ0_MYCTU/46-173
F0CR00_SALMO/245-430
C3GGR0_BACTU/1-137
G2PAZ4_STRVO/44-212
G8PU29_PSEUV/14-174
F0GXX1_9FIRM/1-168
B7K807_CYAP7/19-177
E7H604_9BURK/13-191
O88089_ENTFL/93-254
C7WRZ1_ENTFL/3-170
A3MTE2_PYRCJ/5-121
B4VTE8_9CYAN/12-83
D4BQ72_BIFBR/10-167
B1M2S6_METRJ/45-217
H8LKM0_STRPN/7-173
Q46DG5_METBF/221-384
C3ZPJ5_BRAFL/59-229
F8HBB8_STRE5/1-174
A3HRI8_9BACT/10-184
A8H2F0_SHEPA/10-185
B4PB02_DROYA/9-180
F5XB20_PORGT/5-188
D6IS02_ECOLX/11-175
F2P9R1_PHOMO/4-171
F7LP93_9BACE/6-172
A1VHE1_DESVV/6-194
C3LHC8_BACAC/15-171
H1QW28_VIBFI/8-165
H8NRR9_RAHAQ/417-592
B4F152_PROMH/8-171
G5UHY8_ECOLX/33-202
H8G3H1_9PSEU/49-211
G2KAB1_LISMN/5-170
G9QID6_9BACI/5-165
G5HG35_9CLOT/5-174
Q32VQ2_CAMJU/6-85
Q4QQS6_RAT/68-246
B3N329_DROER/196-382
C0YZG7_LACRE/70-242
G4P108_BACPN/7-173
Q054C6_LEPBL/6-159
C7MN56_CRYCD/5-172
G9PF05_9ACTO/9-134
G6X0Q2_CORGT/11-177
E7RMA7_9BACT/10-115
Q8KPN9_SYNE7/9-185
D6HKJ5_9FIRM/1-150
H3CMP9_TETNG/1-113
D1Q0H3_9BACT/4-170
H5H8Z8_ECOLX/4-173
E0HB05_ENTFL/45-212
Q9RPC2_STRAG/11-180
E4IZY3_ENTFC/439-615
C7NHS9_KYTSD/15-182
H0LUQ6_SALMO/245-430
G6UTQ2_STRPN/11-175
B4Q9Z9_DROSI/9-180
H3TXZ8_STAAU/42-211
D5T5D2_LEUKI/18-184
G0E7Y6_ENTAK/8-191
B9JGL0_AGRRK/5-191
G1WPE4_9FIRM/74-244
H0YR20_TAEGU/91-276
A1AHF2_ECOK1/9-208
G4EKV6_9BACL/97-259
E0GNZ4_ENTFL/327-458
A8KWT8_BURPE/18-178
Q14I40_FRAT1/8-173
G6XRC5_RHIRD/8-173
H2GG93_CORDP/4-146
D1WB01_9LACO/274-470
B1M5Y7_METRJ/10-172
B8LD11_THAPS/2-192
H1GP89_9FLAO/5-173
E8K782_STRPA/6-172
E6SET3_INTC7/18-182
C9RN10_FIBSS/5-167
B9LUE1_HALLT/8-165
F7LVN3_9BACE/10-168
Q8XMS3_CLOPE/4-172
C1HMI8_9ESCH/4-179
D4YPK2_9MICO/11-168
G6GTX8_9CHRO/8-178
D7EQW8_MYCTU/2-205
A6EBM2_9SPHI/1-141
C4T5N4_YERIN/9-168
B3H2A6_ACTP7/4-171
D9YCS7_9DELT/1-148
I0GTS6_SELRU/5-150
F4HIQ1_PYRSN/1-155
F7Y3P9_MESOW/8-155
F3R876_ENTFL/557-718
C2TDC5_BACCE/11-189
C2KHF0_LEUMC/7-181
A0LAF4_MAGSM/8-173
Q1GDX8_SILST/10-187
D5DP09_BACMQ/21-164
G1RB52_NOMLE/15-193
Q2VJ36_ECOLX/9-193
Q03HV7_PEDPA/68-240
B1IZZ5_ECOLC/8-165
Q0BRW5_GRABC/361-501
F9FBR4_FUSOF/116-269
F7K6F1_9FIRM/4-128
Q8GPB8_STRTR/8-174
A3U7V0_CROAH/9-177
E7Z619_SALMO/11-175
E7V691_SALMO/11-175
A5XQ39_BURML/14-177
B1I800_STRPI/11-183
D4KBE2_9FIRM/6-171
Q5ZSN9_LEGPH/36-198
H2QQF5_PANTR/210-399
E0D6R2_MYCIT/14-192
B7R2A3_9EURY/18-187
G9XKS1_DESHA/3-168
H7SUV8_CAMCO/405-576
A8XHA9_CAEBR/137-320
C6XRY6_HIRBI/32-204
B4S5N7_PROA2/8-184
G0KZM9_ZOBGA/10-170
F9U9B2_9GAMM/16-211
G2DSP8_9NEIS/8-181
A6BHC0_9FIRM/20-188
H7TT28_CAMCO/7-165
Q2NH08_METST/700-870
C7XAF7_9PORP/26-192
H3YVT0_STAAU/4-173
G4A6W6_AGGAC/806-985
G2SZN5_ROSHA/5-180
Q1KYR8_CAMJU/7-155
B4P5X0_DROYA/212-396
E0S127_BUTPB/4-169
F8SLN7_9ENTR/3-167
A1VHC6_DESVV/13-181
Q3SV85_NITWN/4-184
Q5L9S7_BACFN/4-171
H7IEI5_STRPN/5-173
C9RA57_AMMDK/3-162
A3J385_9FLAO/8-184
A4XID6_CALS8/6-175
H2SMH6_TAKRU/18-190
A7FWP6_CLOB1/3-154
Q6TBR3_TOXGO/47-215
G0DZH5_ENTAK/8-198
A5ZX61_9FIRM/84-246
B5ZZJ1_RHILW/4-163
F2C5H4_STRSA/4-171
C6E5U6_GEOSM/7-168
H1D4G1_9FUSO/7-181
Q9HQP3_HALSA/20-188
D4V8Z6_BACVU/10-172
E6L1D3_9PROT/9-175
D6Y5L6_THEBD/14-180
Q6T5A5_CAMJU/5-173
C3R7D5_9BACE/5-197
A4WC85_ENT38/13-189
G6BT57_CLODI/31-198
A8L200_FRASN/7-169
B0NR66_BACSE/4-168
B5CLE0_9FIRM/5-180
Q9RVE9_DEIRA/13-162
C2RLU9_BACCE/325-496
C2X6T7_BACCE/162-307
F7AFB9_MACMU/126-308
F8ARC1_BIFLN/10-175
F0SI57_PLABD/14-181
E0YP68_PROMI/8-158
C6VYA5_DYAFD/18-183
A1AUG4_PELPD/10-159
Q1BYJ7_BURCA/347-526
E8BJL9_SALMO/9-173
A7RAA2_PSEFL/9-164
F4HBI0_GALAU/4-219
A1BHS1_CHLPD/12-195
F9CIP8_ECOLX/11-175
D2S6W7_GEOOG/93-221
D7VYL1_9FLAO/14-173
C7WQY4_ENTFL/333-463
H8WDB1_MARHY/24-177
H5XZF5_9FIRM/14-169
F9ZZK9_METMM/9-179
E7RDI3_9BACL/8-179
G8R1U8_OWEHD/7-169
E5VX68_9FIRM/5-128
E2SUQ5_9RALS/17-166
Q5WTX5_LEGPL/12-174
A7I959_METB6/9-184
H1HM20_9BACT/61-228
A8XHE5_CAEBR/119-308
E0SUF3_STRZA/42-214
A1A3J6_BIFAA/9-185
C3JBV0_9PORP/7-171
H0TBZ7_9BRAD/14-188
H7EMH9_9SPIO/4-171
G0AI76_COLFT/4-169
G6PC27_STRPN/42-214
Q7VEF3_PROMA/228-393
Q828T9_STRAW/1-168
C3PN52_RICAE/296-457
B0UT57_HAES2/6-62
D8I3V7_AMYMU/5-142
F7QPD2_9BRAD/16-183
C7JR87_ACEPA/20-185
B5L412_SHIDY/378-540
D8IAY5_BRAP9/3-199
G6K794_STRPN/6-178
C9L0I9_9BACE/5-176
C4Z1G5_EUBE2/11-170
B5PB97_SALET/5-174
C2XAJ5_BACCE/27-204
Q6T618_CAMJU/5-90
D5XDV0_THEPJ/8-159
G5X361_ECOLX/33-202
E8AKW6_SALMO/4-174
G4HQ76_9BACL/108-269
H5BBD1_ECOLX/3-183
F0S8R4_PEDSD/48-217
E8JGP2_9ACTO/8-164
Q15PL0_PSEA6/4-170
C2PGM0_BACCE/286-392
F6BBC5_METIK/8-66
E8G7J9_SALMO/1-138
D4IX53_BUTFI/6-177
A8UJD4_9FLAO/5-161
A9E7G9_9FLAO/4-168
E6IQB9_ENTFL/557-718
H3XY07_STAAU/4-173
D1E6E3_NEIGO/6-85
D7WNM7_9BACI/5-100
D7N9T5_9BACT/2-152
D6K8U2_9ACTO/7-179
F1XYS0_ECO57/4-179
D1BH53_SANKS/9-178
D8J4N5_HALJB/7-164
F4XQA9_9CYAN/7-157
B0SSL5_LEPBP/11-90
A1ASH5_PELPD/16-186
D4QVY5_ENTFC/8-180
A7V2W3_BACUN/4-170
I1AR29_9RHOB/6-180
B7AUE9_9FIRM/68-230
C7K0F4_ACEPA/20-185
D8JX22_HYPDA/8-179
F2H635_BACTU/4-160
H8L2B0_FRAAD/7-151
D5XDV1_THEPJ/16-172
C5EW31_9FIRM/6-178
E3E4J8_PAEPS/5-162
H4FJI4_ECOLX/11-175
A9ETL4_SORC5/45-205
D3E4D4_METRM/1-169
F8RC08_9ENTR/7-179
D5UVY9_TSUPD/28-159
Q3D9X6_STRAG/285-459
C3H386_BACTU/6-169
C6YRG5_FRATL/5-172
G3RET9_GORGO/96-281
Q7MY38_PHOLL/8-157
D7YC00_ECOLX/4-178
G6JFR3_STRPN/7-173
H7VXS4_CAMCO/7-172
E2NZ67_PASHA/3-160
G0WHD2_NAUDC/6-171
Q1IUE0_KORVE/7-176
D4R0A2_ENTFC/3-163
F9KL47_STAAU/5-172
H3S9L1_9BACL/5-174
G7TGC9_9XANT/7-183
F0PRD1_BACT0/11-187
G1WPE2_9FIRM/4-176
B5QEB7_SALVI/245-430
Q45FB8_9BRAD/1-93
H9BC17_9BRAD/53-185
D6DEK7_CLOSC/6-175
Q93CZ7_CAMJU/129-232
Q4RKS0_TETNG/179-347
E6HAL7_ENTFL/24-158
D1PQ70_9FIRM/4-180
C2DVI7_ECOLX/267-446
E6GJA9_ENTFL/3-170
A4XPU4_PSEMY/9-175
E5SEN6_TRISP/134-318
D2RDR2_ARCPA/4-177
Q73MT5_TREDE/6-171
C3R7D0_9BACE/9-183
B8HVG4_CYAP4/7-184
B5ZKG1_GLUDA/28-195
C0WDA4_9FIRM/5-179
C6E5L3_GEOSM/4-167
P97000_STRPN/3-214
E7PVI4_STRDY/6-164
E7WQJ2_SALMO/4-168
C3MVM3_SULIM/4-172
G8R507_OWEHD/11-184
D3B6Y1_POLPA/45-217
D0MDD3_RHOM4/22-198
E8X3Q2_ACISM/20-192
H0P1E6_9SYNC/11-173
H5EFY4_ECOLX/235-420
H7LFY9_STRPN/7-173
G2P5M5_STRVO/40-112
F2HKN1_LACLV/13-184
B8DT18_BIFA0/57-238
Q72QJ1_LEPIC/5-181
E0FI56_ACTPL/15-184
G1RVU0_NOMLE/139-322
E5V631_9BACE/12-178
Q3A541_PELCD/4-174
G8VVQ8_KLEPN/245-430
B1LP05_ECOSM/4-180
F9DQ70_9BACL/1-106
F2HII0_LACLV/8-144
A8M8V8_CALMQ/51-214
C0W3I7_9ACTO/4-173
G9XGI8_DESHA/9-152
B5CQS0_9FIRM/1-135
G6YEN1_9RHIZ/5-171
Q9AEE4_LEPIR/9-164
Q4ACI0_EDWTA/6-75
H2P6K4_PONAB/114-291
E5VLM5_9FIRM/3-165
D5Q8X8_CLODI/7-200
D4TMJ3_9NOST/1-169
E8GUV0_SALMO/11-175
F5WCH0_STAAU/4-173
E1PGI5_ECOAB/8-172
E0TME7_STRZ6/7-173
E8GQ50_SALMO/4-168
Q9I3V4_PSEAE/1-167
Q93N53_COXBE/26-200
F3UWN9_STRSA/6-174
OPGH_PSEAB/248-433
B2SDR5_FRATM/13-187
F7XK19_SINMM/13-178
D1PE93_9BACT/17-175
Q3EVU1_BACTI/10-160
C7CZI6_ENTFL/3-170
B8GBG2_CHLAD/8-171
E8R6A4_ISOPI/31-196
I0NMC5_STRPN/4-170
A4HDU8_LEIBR/99-231
A5J7R7_BURML/44-163
A6TBD4_KLEP7/12-165
D3IF88_9BACT/3-169
F4ULB3_ECOLX/245-430
H5J2V9_ECOLX/21-186
B4UBH9_ANASK/6-167
B4WG93_9SYNE/107-281
B4AGW1_BACPU/8-202
Q8PG25_XANAC/14-162
Q1DAZ1_MYXXD/6-169
B1XTN5_POLNS/12-179
D5S4F7_CLODI/31-198
Q26EU5_FLABB/7-155
G7VUJ5_PAETH/8-168
C3PV42_9BACE/7-150
G6U186_STRPN/4-170
G2FBK0_9GAMM/17-181
E2DNQ9_ECOLX/5-161
H6CMZ3_9BACL/5-172
G9SHV1_CITFR/235-420
F4AZD3_KROS4/10-172
B4QL63_DROSI/131-313
H4D6F4_STAAU/42-211
E3FNX3_STIAD/5-167
E4RQ91_LEAB4/5-190
C2R337_BACCE/2-158
Q2RU83_RHORT/1-148
E6HP61_ENTFL/8-194
A7V3T9_BACUN/3-166
B3TB46_9ZZZZ/13-132
C2PCX6_BACCE/1-198
D3LBP7_OENOE/1-158
G6G2W4_9FIRM/14-195
G1W9J0_9BACT/17-146
F3CE58_PSESG/4-159
E0EZT3_ACTPL/8-174
C3N4N2_SULIA/2-175
F6GE26_LACS5/8-171
H6R7J0_NOCCG/9-166
E6WHS7_PANSA/12-178
G2E3Q6_9GAMM/2-142
Q10W10_TRIEI/4-175
D7DHU3_METS0/7-173
D6Z8E5_SEGRD/569-736
A0ZMR7_NODSP/4-169
C9XP78_CLODC/7-168
E7SGK5_SHIDY/9-224
C8S374_9RHOB/43-207
G0HXH3_HALHT/7-177
A2TVE2_9FLAO/9-178
Q0F2Q9_9PROT/5-169
G2N448_MYCTU/26-196
C3RB33_9BACE/4-167
E7PKN6_PSESG/16-173
C4S6S3_YERBE/1-159
F5MP33_SHIFL/6-170
B4D1J9_9BACT/4-155
E7EZL6_DANRE/170-356
H8KXF4_SOLCM/6-151
C9RJ67_FIBSS/6-184
A9W9R0_CHLAA/13-176
E4R282_BIFLM/5-158
H8KHH9_RICR3/17-176
F9D2H6_9BACT/5-172
C8SZZ6_KLEPR/6-155
H6PMN2_RICRI/296-459
F4T198_ECOLX/12-103
D6CR08_THIS3/18-163
Q3D7U5_STRAG/6-173
F9Q0J4_STROR/8-176
D4VBF5_BACVU/5-157
D4BM24_BIFBR/9-164
C7WBM9_ENTFL/9-175
D0ZF40_EDWTE/256-441
H8DQH6_9ENTR/7-241
D0CIN8_9SYNE/4-167
B9ADX3_METSM/1-171
G2K8B4_LISMN/6-166
G9RXQ2_9FIRM/7-179
F2NRZ9_TRES6/14-160
F8HDB6_STRE5/6-182
B6VUA3_9BACE/9-183
Q9HQQ6_HALSA/9-166
B1X6Z1_ECODH/4-178
G8DU39_STRSU/8-176
C7MG42_BRAFD/342-502
H2JDR4_9CLOT/7-170
D8NRT1_RALSL/6-164
D1S0M6_SEROD/8-161
F2I7N6_AERUA/5-172
H3YZW2_STAAU/5-172
E0H0U3_ENTFL/7-222
B4VM27_9CYAN/20-189
B0P6V5_9FIRM/12-178
C3TEJ7_ECOLX/255-440
GTRB_BPSFX/4-168
F6VB55_HORSE/188-374
G0J1L6_CYCMS/15-178
Q0VNI7_ALCBS/22-170
E5XXP0_9BIFI/8-174
F0XHX2_GROCL/117-280
C7DIV8_9EURY/10-169
B3YZJ4_BACCE/11-189
H8KJF9_RICR3/10-176
C2MXR7_BACCE/12-168
Q7NIJ4_GLOVI/5-165
A3ZBM4_CAMJU/7-171
E5ZAA5_CAMJU/5-174
A7HN17_FERNB/9-179
A0KM86_AERHH/5-155
H0PSE6_9RHOO/26-191
E8LQP4_9VIBR/18-181
E1DLE0_VIBPA/7-193
F3XYM3_9FLAO/255-421
G4BC11_HAEAP/1-163
H7E3W0_SALHO/32-196
C2M5M4_CAPGI/3-190
B5VUQ9_SPIMA/12-178
G1KPK6_ANOCA/154-341
E9XQ62_ECOLX/20-193
G0H7X0_BIFAN/7-173
H2CD52_9LEPT/7-171
E7JER4_ECOLX/18-191
E0H0T9_ENTFL/443-624
G8VBG3_PROAA/10-178
H5E3H3_ECOLX/4-144
Q8PZ41_METMA/6-213
Q1Z1W7_PHOPR/5-168
C6XR14_HIRBI/21-184
D4MSS5_9FIRM/185-346
D4BLM7_BIFBR/5-184
A7Y3X6_SHIFL/9-177
G6FK50_9EURY/14-190
F3NDR0_9ACTO/5-129
H0BIM7_9ACTO/25-176
C2RW48_BACCE/1-165
B0RUM7_XANCB/17-175
Q1ZN53_PHOAS/18-182
F7M5B5_9BACE/247-411
B9DKD4_STACT/6-174
D3HD33_STRG3/6-177
H9BBU0_9BRAD/53-191
E9RWC9_9FIRM/313-493
C9PJ93_VIBFU/7-170
D4FN74_STAEP/4-179
C6YU35_9GAMM/1155-1326
D3E3F3_METRM/13-175
D7P8K4_YERPS/18-183
E1WQY2_BACF6/4-169
G8LWT2_CLOCD/8-171
Q2VRQ9_CORGT/1-113
D8DZN1_PREBR/10-196
D0QYP0_HAEGA/42-201
E4T0Y9_PALPW/4-169
C9PMA9_9PAST/8-179
I0MNW4_SALET/11-175
Q93TY8_SHIFL/4-168
G9V068_SALMO/4-168
F6ZDP9_ORNAN/15-197
H5HR66_ECOLX/10-171
A3J0I6_9FLAO/240-411
G7WC80_DESOD/4-164
Q11U56_CYTH3/5-170
H6CMX7_9BACL/6-164
F9K2M6_STAAU/42-211
A0A016_9ACTO/145-273
A7HDJ3_ANADF/8-175
G6XH88_9PROT/40-221
B4CW28_9BACT/11-191
B9AFT9_METSM/12-182
E0NU70_9BACT/10-193
H4A2N7_STAAU/4-171
A5W0H9_PSEP1/567-747
F8BDH3_LISMM/6-211
G6PFK7_STRPN/7-172
E8CF04_SALMO/4-60
H7JAV4_STRPN/4-170
A1T8I3_MYCVP/42-198
Y292_RICCN/10-176
C4L7N1_TOLAT/6-170
D6Y8D0_THEBD/4-167
F3B164_9FIRM/9-177
Q3JIZ3_BURP1/11-176
C3X1A9_OXAFO/5-166
A0R9E4_BACAH/281-436
F8ATS9_BIFLN/9-166
F2CP77_STRSA/1-168
C3CYI7_BACTU/11-187
D1JY95_9BACE/14-172
H2Q5Y2_PANTR/180-370
D5ZAK2_MYCTU/15-179
H1NVG1_9BACT/9-175
D8GFS7_LACCZ/6-172
Q8AAI5_BACTN/5-187
F8C3K0_THESO/7-193
G7ELU2_9GAMM/293-478
D7EN12_MYCTU/7-158
A1U3X3_MARAV/7-175
C3GW33_BACTU/162-307
E8GDB5_SALMO/11-175
D7ZDB4_ECOLX/40-207
E5C820_9BACE/7-187
H4V2W9_ECOLX/9-177
C0ELA4_NEIFL/4-157
B3Z4U5_BACCE/19-206
O05372_AGGAC/4-186
B7S0G6_9GAMM/71-196
F2K936_PSEBN/582-763
H4UL01_ECOLX/21-186
A7C4T7_9GAMM/1-106
C0QVV6_BRAHW/3-160
H0SC21_9BRAD/244-426
A4E7I5_9ACTN/6-167
B5QBN4_SALVI/4-180
D0P5M2_BRUSS/7-177
G1YRR1_ECOLX/4-178
E1JQK5_9LACO/54-231
C3C099_BACTU/1-177
F3NQP7_9ACTO/1-138
E2M9X1_PSEUB/709-888
Q1VW82_9FLAO/5-174
G2QYX8_THITE/14-184
Q8YM23_NOSS1/6-169
E6GWA6_ENTFL/7-171
F0M6M1_ARTPP/6-177
E9YPL4_ECOLX/7-174
A5ZUJ0_9FIRM/13-192
H3C435_TETNG/1-104
C7UFA4_ENTFL/3-170
E0UUN9_SULAO/7-177
E2S0Y5_9CORY/9-176
G0QGK2_9EURY/5-163
B9DZF6_CLOK1/8-171
G5HRS5_9CLOT/5-182
H8HLR9_MYCTU/614-782
A0AGE3_LISW6/6-163
H2BV82_9FLAO/6-182
F9NLG7_PROAA/14-180
D7BVP9_STRBB/5-186
B6W3V2_9BACE/5-180
H4L0W2_ECOLX/11-175
I0LFY9_CORGL/15-177
Q7MXQ2_PORGI/17-182
G0GAQ0_9SPIO/24-183
F2IS80_VIBCL/7-155
D3RC27_KLEVT/5-163
E8JKP2_9ACTO/6-178
D2EXL3_9BACE/10-194
G5FC12_9CLOT/185-347
B9P0A4_PROMR/46-227
C8U580_ECO10/9-247
D0TQK1_9BACE/4-177
Q21WP2_RHOFD/7-162
Q8TRJ1_METAC/6-170
F8I1J9_WEIKK/7-175
H7PPA1_STRPN/5-171
B5UMK5_BACCE/7-161
H8NGG3_RICPO/11-170
F7THF5_PASMD/3-163
H0PX36_9RHOO/23-187
G2UUG3_MYCTU/588-756
Q9RP62_ECOLX/9-169
Q4K1L9_STRPN/5-168
G5W7X3_ECOLX/4-179
A8FGI2_BACP2/43-216
G7W521_DESOD/8-109
F7TKP1_PASMD/13-150
G1LBV1_AILME/94-268
H5FYD1_ECOLX/4-174
G4WJD0_YERPS/19-192
A4CJ65_ROBBH/23-184
H4T685_ECOLX/235-420
H8Z641_9GAMM/18-182
H1Q531_9BACT/254-419
H8LI01_STRPN/2-208
D7XKH2_ECOLX/33-202
H1H9P5_9FLAO/6-169
E2Y8Z3_ENTFL/6-192
B3XL30_LACRE/9-225
H4ETC7_STAAU/42-211
Q1R103_CHRSD/12-122
C6C6M5_DICDC/4-168
G6K9G6_STRPN/6-176
H8AHY0_CAMJU/259-445
Q2TIJ5_NEIME/22-197
B5UU59_BACCE/16-117
F4VXT7_ECOLX/4-181
E5BUG4_9FUSO/9-167
F0NDY9_SULIR/7-175
H7UH97_CAMCO/5-174
D7BF29_MEISD/40-167
H4DVD0_STAAU/42-211
C9MRM4_9BACT/6-168
B0C8H9_ACAM1/12-168
B3PD03_CELJU/28-133
C9UHY1_BRUAO/46-215
G2S8V5_ENTAL/6-158
H0RDB5_9ACTO/29-197
D9QZT6_CLOSW/6-169
D5V0T9_ARCNC/9-153
F0T7I2_METSL/6-66
D1XW87_9BACT/5-176
D4RWB9_9FIRM/4-187
C3PZB9_9BACE/4-169
I0HI49_ACTMI/6-171
B7WY23_COMTE/25-187
F4NIM2_9ENTR/8-161
D9V6S4_9ACTO/18-200
F1Y2Q1_ECO57/8-161
A3P2Q0_BURP0/4-173
A8EB86_BURPE/6-176
D6CQB7_THIS3/7-164
B7GNT4_BIFLS/5-166
A3J722_9FLAO/5-182
D2F283_9BACE/9-191
D6GKY5_9ENTR/8-184
B5L455_ECOLX/24-192
F5XI76_MICPN/19-175
C8K2Y8_LISMN/22-194
Q1MD58_RHIL3/10-172
D8MKE1_ERWBE/8-157
C2Z0S6_BACCE/5-168
G6YHM0_9RHIZ/6-172
A6RFI2_AJECN/103-294
H6SCA6_MYCTU/2-205
H5QVM3_ECOLX/21-186
H0KRM5_9FLAO/8-169
D1A4I5_THECD/7-173
G2J0V3_PSEUL/1-164
A4HNN0_LEIBR/4-175
B9NVE9_9RHOB/23-183
H7FYB1_9LACO/7-192
Q84E61_YERPS/1-119
B8ZMU9_STRPJ/6-169
A6T1X7_JANMA/18-183
C5PYP8_STAAU/4-173
H1CXF5_9FIRM/5-165
E0G5R5_ENTFL/5-170
D3Q9F6_STANL/23-192
D4S1R7_9FIRM/5-178
H1NA20_9PLAN/7-163
Q56046_STRTR/8-176
Q82D87_STRAW/14-184
B7MTI2_ECO81/245-430
E3G6E8_ENTCS/33-202
F6CS41_MARPP/7-186
E1FKS5_LOALO/11-182
G8BA16_CANPC/5-176
C2NTU9_BACCE/162-307
C0ZAA9_BREBN/10-169
F6GD40_LACS5/4-181
B6I8C6_ECOSE/4-179
E7IB61_ECOLX/8-172
C6A0D2_THESM/4-161
F5T6C3_9FIRM/6-167
B5G7W6_9ACTO/15-182
D1VWV9_9BACT/7-177
H1Q1M5_9BACT/5-168
F1P800_CANFA/56-243
C7QTN2_CYAP0/47-229
H7K7C6_STRPN/7-173
D1JHD9_9ARCH/6-164
F4LIT3_TREBD/3-205
A5I3M3_CLOBH/252-422
H7EI28_9SPIO/4-172
H3X6G7_STAAU/4-173
A3FQI7_CRYPI/9-180
C6BWS0_DESAD/258-446
G7VFM3_9CREN/5-168
G7QDL4_9DELT/270-435
F9AVZ6_VIBCL/17-177
E2W537_MYCTU/4-200
E0QAX4_9BIFI/19-200
E9S7G3_RUMAL/5-174
F3IVY9_PSEAP/6-163
A0ALN6_LISW6/5-170
A7AHD4_9PORP/34-195
H7NBQ7_STRPN/4-170
B0MR55_9FIRM/11-178
H3NY00_9GAMM/9-171
C2KJP5_LEUMC/20-186
H0UBN3_BRELA/7-154
F0Q7K4_ACIAP/849-1030
H7FZ99_9LACO/4-181
B1M0A6_METRJ/23-158
H4JNG3_ECOLX/4-179
Q57SN6_SALCH/4-168
D8HS51_AMYMU/8-141
Q5X6T2_LEGPA/3-151
A0CHE8_PARTE/82-250
Q3K096_STRA1/5-176
Q6N3B0_RHOPA/23-190
A4C8I6_9GAMM/4-150
D7J0K1_9BACE/9-178
B5CS91_9FIRM/12-170
F0S4K4_PEDSD/6-168
F8ABL3_THEID/6-173
H5WSJ1_9BURK/8-175
A0KWR8_SHESA/6-168
C3RF00_9BACE/4-170
G1SWQ5_RABIT/500-685
C4FXD8_9FIRM/5-168
H0X6U2_OTOGA/75-258
B5YUB3_ECO5E/4-179
Q1PUV4_9BACT/1067-1234
F8RC13_9ENTR/27-182
D7CJ77_SYNLT/19-187
G0IAA3_STRES/7-172
F9LGX6_STAEP/5-167
F0NM85_SULIH/4-169
D8MUG4_ERWBE/7-177
G7WIL1_DESOD/8-172
E1XI09_STRZN/6-175
B0TMI8_SHEHH/7-168
I0RIK2_MYCXE/49-187
C2ZFX3_BACCE/1-159
E8N0V5_ANATU/6-169
C4WNP6_9RHIZ/10-181
A4NT12_HAEIF/5-165
H7RZS3_CAMCO/5-166
B7ALB1_9BACE/8-163
A3ET35_9BACT/6-176
A3XL70_LEEBM/5-174
A6DT14_9BACT/11-192
D0LK29_HALO1/11-178
G5VQY6_ECOLX/4-170
C3PV95_9BACE/5-172
C9R583_AGGAD/1-119
B5CID6_SALET/4-180
A9KB72_BURML/14-177
A7BRG5_9GAMM/5-154
D3ARS7_9CLOT/7-171
B9CW39_9PAST/4-183
D0RTV1_9STRE/4-170
D4VTT4_ENTFC/5-169
Q9KXU9_STRCO/36-161
C8PNS4_9SPIO/14-206
G2ZCV1_LISIP/6-244
Q73E01_BACC1/4-159
D2RZ12_HALTV/22-174
G7Q4C0_9DELT/388-553
H1ANN6_9FIRM/156-317
B1I7N0_STRPI/6-179
F4UIR4_ECOLX/44-217
H3P0Y2_LACPN/4-146
G7GIP8_9ACTO/39-205
B3PFZ6_CELJU/138-298
Q4K0B4_STRPN/6-167
A6VLP9_ACTSZ/257-423
A2BW78_PROM5/6-174
H1WRU3_LEUCI/30-198
D5E8W7_METMS/8-167
H8DY53_9NEIS/9-140
A9HM04_GLUDA/445-608
I0BBD2_9BACL/5-174
CHS_ECOLX/153-347
G6UDN1_STRPN/4-170
G6EZW7_9PROT/2-157
D9XVU5_9ACTO/33-199
D2QHA4_SPILD/6-173
D9YZ36_PROMI/13-161
F5Y4L3_RAMTT/1-151
H7WPQ3_CAMCO/6-87
D4S0J5_9FIRM/5-170
C9DBV9_9CAUD/2-165
A3I1X5_9BACT/4-157
Q54XP5_DICDI/87-157
F0JTC9_ESCFE/235-420
B5QJ16_CAMJU/5-172
Q3KJ34_PSEPF/15-181
C1ANE8_MYCBT/4-200
D0TBJ1_9BACE/5-174
H6LWT7_FRATU/9-172
H6MDH0_ECOLX/17-176
A3TPK4_9MICO/37-194
D5X5A4_THIK1/12-187
E8ZW60_CLOB0/252-422
Q7U8H3_SYNPX/241-402
E6JI51_RIEAN/6-186
Q9I3V6_PSEAE/34-161
A7JSM7_PASHA/5-152
D1Z259_METPS/6-175
G1JVS3_9CAUD/12-169
I0GRQ6_SELRU/24-191
I0HB55_ACTMI/7-162
H7F085_PSEST/8-172
H5KBE6_ECOLX/235-420
C7VA40_ENTFL/183-344
G2KVS4_LACSM/5-176
C4SS33_YERFR/3-151
Q2SD88_HAHCH/16-202
Q1QJ19_NITHX/401-580
H4STS5_ECOLX/17-176
Q93CT8_SHIBO/3-169
D4V4X5_BACVU/3-168
H6QJP8_RICMA/17-176
D3ZL42_RAT/122-304
G6GD30_9FIRM/9-153
G4LHK6_PSEAI/18-182
H7UC00_CAMCO/5-174
E6U630_ETHHY/7-175
D2HLG4_AILME/155-337
G7F041_9GAMM/5-165
G2EAJ6_9FLAO/42-213
F0FQR0_STRSA/3-176
A7I953_METB6/8-182
F8GHU5_NITSI/11-182
F5UK09_9CYAN/112-263
Q63GD3_BACCZ/10-163
G0EHW1_BRAIP/265-432
Q9L052_STRCO/5-175
A4GJY3_9BACT/4-231
F9BH49_VIBCL/1-178
A6BIH4_9FIRM/14-174
I0NYN6_STRPN/11-175
E4X5U9_OIKDI/114-301
E1Z1B4_9BACE/8-229
D5YF06_MYCTU/4-200
F8C3J8_THESO/66-207
F3S8L0_9PROT/12-168
F0I2H7_STRSA/6-164
F9YYN3_PROAA/10-178
Q8XXB5_RALSO/3-136
F7D3C2_CALJA/153-201
F8M605_MYCA0/46-173
E6EKG1_ENTFL/3-170
G4K217_9RHIZ/9-120
E6ET35_ENTFL/183-344
A5VEZ8_SPHWW/16-180
B1A370_9RHIZ/1-120
I0KG04_9BACT/39-191
C8ZZ69_ENTGA/3-169
D1B2F3_SULD5/12-101
G5VB82_ECOLX/4-170
A5MZZ2_CLOK5/8-213
D4TP32_9NOST/4-176
A3PJ05_RHOS1/5-152
O26474_METTH/4-158
G6FD51_LACLC/10-181
C7X6L4_9PORP/246-412
D4W8H7_9FIRM/8-173
Q9S4F4_LEPIR/6-255
F0RB91_CELLC/121-293
C6VRU0_DYAFD/8-228
I0SLE7_STRMT/4-170
H0FHB9_BACAM/5-171
G5HH62_9CLOT/4-167
F4XV69_9CYAN/11-171
E7RMI5_9BACT/5-180
C1AZW2_RHOOB/85-247
C0ED56_9CLOT/5-180
H8B021_CAMJU/7-89
G0YSW3_RHITR/1-126
Q3JBR0_NITOC/9-164
Q323F7_SHIBS/4-178
D1K0U9_9BACE/41-200
B2DZ06_STRPN/10-176
A7H6G6_ANADF/6-171
H6CMZ1_9BACL/46-214
E3G975_ENTCS/6-153
C4LH53_CORK4/105-273
HASA_STRP1/67-240
B3C2U1_ECO57/235-420
H4T9G1_ECOLX/4-179
H2C0F4_9CREN/4-175
A4CTD8_SYNPV/1-153
E1SP09_FERBD/2-151
H4U034_ECOLX/49-217
Q81YX4_BACAN/17-173
B1B4W2_ECOLX/7-178
G8TIH7_NIAKG/340-503
B9M5R8_GEOSF/7-162
C2US63_BACCE/11-186
C0XPZ6_9CORY/8-164
Q1Z0K3_PHOPR/4-167
E2VHM7_MYCTU/2-205
A6EBN2_9SPHI/14-224
Q4K1L8_STRPN/6-175
F0Z655_DICPU/39-213
G3GUK8_CRIGR/90-256
G8R985_STAAU/5-172
H2PP39_PONAB/154-337
E5FGD3_ECOLX/5-161
G7SKI6_STRSU/5-168
Q93QY0_9CORY/10-169
F4XVW9_9CYAN/6-168
Q8GC54_ENTFL/3-164
G9QU50_9PROT/6-170
G2HU94_9PROT/6-157
H6RHR0_9FLAO/7-200
B4WHN0_9SYNE/4-168
Q2PPD5_COXBE/9-198
B5SFB0_RALSL/3-137
D0R218_LACJF/8-179
G3ZSV7_AGGAC/1-135
F2AAM2_RHIET/8-172
B3YV82_BACCE/6-159
F3DVX8_9PSED/553-734
Q714U8_HAEIF/8-177
D9XNL9_9ACTO/8-172
D3P4I2_AZOS1/16-179
B1WWE4_CYAA5/4-192
A1SPB9_NOCSJ/45-183
C0Z7A0_BREBN/13-186
A9RZ36_PHYPA/133-251
B3H2A4_ACTP7/9-179
G6E7V6_9SPHN/25-192
C7QPI5_CYAP0/5-167
D7GHI0_PROFC/278-400
G0CBM7_XANCA/75-241
F5RZI7_9ENTR/9-173
DPM1_USTMA/31-201
G8R2G7_OWEHD/5-186
H0N9L2_SALET/8-178
C4UP48_YERRU/19-183
D5WVT6_BACT2/36-93
F2ZTY0_9PSED/17-100
D7GQ92_9FIRM/5-171
E6G5Z2_ENTFL/4-173
B4SN09_STRM5/15-168
Q142P7_BURXL/8-159
D7VVS0_9FLAO/4-166
E9ZIV8_MYCTU/8-116
Q0S976_RHOSR/11-180
Q9Z3N3_9RHIZ/52-184
F8BMI5_OLICM/42-253
C7QG16_CATAD/38-202
E4RM06_HALSL/6-171
C7MHN9_BRAFD/31-191
Q5P8C6_AROAE/8-174
D1YV38_METPS/6-175
G6YHM1_9RHIZ/8-174
H7JRJ4_STRPN/6-176
B9KZR5_THERP/6-173
C5ZAR3_BURPE/259-416
C6W536_DYAFD/7-174
A8U9H0_9LACT/9-175
F2FMU1_SALDU/4-173
G8Q0J7_PSEFL/8-176
E6VHD4_RHOPX/9-170
D4ET43_ENTFL/22-175
D4IWS9_BUTFI/334-522
A7BEE6_9ACTO/16-184
E7JAG0_ECOLX/9-162
F2UWD1_ACTVI/5-204
D1ET66_BRUML/7-177
B2J6U5_NOSP7/4-169
A7AEX6_9PORP/12-198
A1RE15_SHESW/9-178
H7ZWR0_CAMJU/5-174
D7AXJ2_NOCDD/57-203
D2ET65_9BACE/4-170
F6IJ95_9SPHN/12-176
Q6QQW6_SHIBO/5-170
Q3DKJ3_STRAG/10-170
B0JS66_MICAN/18-176
F9CHZ0_ECOLX/4-179
A1JHS0_YERE8/8-162
A7NGC1_ROSCS/13-165
Q5LG66_BACFN/4-169
A5V0M8_ROSS1/5-170
A3UAK5_CROAH/4-182
A6QLX6_BOVIN/137-320
A4X942_SALTO/41-201
E4VS35_BACFG/57-226
B2U7B8_RALPJ/15-185
G2EAS1_9FLAO/7-175
F4N579_YEREN/16-176
C9QS06_ECOD1/8-172
Q3ASS7_CHLCH/6-149
E1L1V1_9ACTN/38-181
G0H3I8_METMI/6-169
F9PNF5_9ACTO/5-204
Q58Z23_LACRH/8-127
C5RZT8_9PAST/3-163
D0P6C3_BRUSS/4-157
G2E1N1_9GAMM/11-167
F1LU47_RAT/10-190
G7PLZ2_MACFA/78-256
C6J1U5_9BACL/71-185
C6XS30_HIRBI/8-195
C5F8D0_LACPA/2-165
E0RB41_PAEP6/6-175
E6SQS8_BACT6/9-172
H0NMH2_BACCE/274-430
H7GZ54_STRPN/7-173
D3I9S1_9BACT/5-164
E9X2A4_ECOLX/9-183
I0HNG5_RUBGE/9-166
E1CZN3_VIBPA/4-176
E0Q8D6_9BIFI/5-169
H0NRT2_BACCE/11-187
B5CXR0_9BACE/3-170
I0A0W9_9CREN/14-172
I0IRN3_9BACT/7-187
A2C5Z3_PROM3/22-193
A1KAL9_AZOSB/11-173
D9P9Y5_ACTPL/3-161
H7XTI6_CAMJU/1-127
G9VXN6_SALMO/9-173
A8PPB5_9COXI/4-169
C4G147_ABIDE/7-210
D1N4E3_9BACT/4-163
A3ZBM4_CAMJU/259-416
H0KRM3_9FLAO/6-194
F5YHI8_TREPZ/5-170
A8ESN4_ARCB4/5-176
H6CD15_9BACL/8-172
G8T7F4_NIAKG/5-180
A5FW55_ACICJ/961-1143
D5E571_MYCCM/12-183
E3FX38_STIAD/278-439
Q2P8E7_XANOM/12-163
A8FAW3_BACP2/5-153
B6J903_COXB1/1-175
E6GWA6_ENTFL/327-458
GLT10_HUMAN/148-333
D7E056_NOSA0/4-157
H1XAN4_LACCO/5-168
C7XAB3_9PORP/6-157
C4SX51_YERIN/4-164
Q30T16_SULDN/7-158
GLTL5_MOUSE/118-303
F2JLP2_CELLD/5-170
G6XII2_9PROT/14-181
G1SM65_RABIT/67-249
B7K7D2_CYAP7/538-699
G2G566_9ACTO/24-190
F0SBG7_PEDSD/7-185
F7Y8J9_MESOW/11-162
H1Z7K6_9FLAO/6-163
D3ARK2_9CLOT/1-93
Q4MMJ1_BACCE/325-496
A2P830_VIBCL/9-181
C7DGV3_9EURY/6-172
D2PCA7_SULID/4-169
Q9EWH6_STRCO/25-193
H9XTP6_9ENTR/3-173
Q01PS1_SOLUE/6-166
Q72AE5_DESVH/8-170
O69126_BURPE/315-484
H9KZF5_CHICK/179-369
Q3RFM9_XYLFA/12-174
G2LDW8_CHLTF/7-169
E0PKU3_STRGY/5-171
F2X7B4_CAMJU/134-235
A1F2S3_VIBCL/7-155
F3I9A7_PSESF/6-163
E4MA70_9BACT/4-184
H7ZML3_CAMJU/5-180
E4YFY9_OIKDI/160-349
C7U3F5_ENTFL/3-170
H4VUG4_ECOLX/235-420
A6LD17_PARD8/4-164
H4U476_ECOLX/5-176
B2DMK9_STRPN/4-170
C5QV38_STAEP/4-190
C6I7L2_9BACE/41-204
E8NJE3_SALET/1-161
C8WAE0_ATOPD/6-175
E7N3S4_9FIRM/7-174
F2HII4_LACLV/7-211
C6CTD5_PAESJ/5-161
G8Q6A0_PSEFL/5-162
E4VXX1_BACFG/9-176
Q8RIW1_STRPN/6-176
B2KJA6_BURPE/6-172
D0WMW5_9ACTO/4-173
H1LRR9_9FIRM/4-175
D1RQX9_SEROD/6-164
E4EQL5_PROAA/14-180
H6LGB7_ACEWD/9-171
G5GA41_9BACT/4-173
Q83YW2_PSESZ/745-925
C2H8B4_ENTFC/439-615
G6SNK4_STRPN/42-214
C4RGF2_9ACTO/4-165
D2TC09_ERWP6/9-195
Q7U1F9_MYCBO/85-246
F6C877_BIFBA/50-236
F7VCM7_9PROT/365-541
E6SE42_INTC7/407-546
C4ZGT5_EUBR3/3-172
C6D587_PAESJ/4-151
E2W551_MYCTU/2-170
E3IT92_DESVR/28-188
Q63I21_BURPS/9-166
F3R871_ENTFL/4-173
I1CXS3_9PSEU/4-167
H7YJG8_CAMJU/259-445
F0NZQ9_WEEVC/8-174
C2DBA9_ENTFL/443-624
A0NJ26_OENOE/10-186
C3DYM5_BACTU/162-318
C8PA08_9LACO/6-170
H1SYY4_STAAU/4-171
A5G7E0_GEOUR/84-248
B4H7I0_DROPE/145-331
Q828T8_STRAW/34-192
E2S9U6_9ACTO/4-171
D3IF89_9BACT/4-163
A7Z918_BACA2/10-207
F0TGX5_LACA3/4-166
G1V2A4_9DELT/1-166
F5JDP9_9RHIZ/9-179
A0R9E4_BACAH/23-179
H9BC13_9BRAD/53-201
D1JQ44_9BACE/5-165
F3PIH0_9BACE/4-143
D0ZFI8_EDWTE/66-124
G5F452_9ACTN/4-168
D0QYN1_HAEGA/263-431
F9MZS8_PEPMA/3-167
C3RGY9_9FIRM/13-179
G4ICC2_9EURY/4-172
B8IZJ3_DESDA/451-603
D4K7S0_9FIRM/10-174
E6GL48_ENTFL/443-624
E7U3Q8_ECOLX/235-420
H0F9H7_9BURK/4-154
A4TSD2_YERPP/8-161
A7BTL9_9GAMM/7-161
G0XS30_PRODI/4-163
Q3KG55_PSEPF/582-763
H9K7B2_APIME/136-320
E3E6K6_PAEPS/67-225
G6ADG3_9BACT/5-167
E0QJ70_9FIRM/19-189
H7DB36_9CLOT/99-248
C4RMA5_9ACTO/30-160
F6R9K4_MACMU/280-449
A3ILZ9_9CHRO/3-166
D2QGH0_SPILD/24-192
H2EG05_9VIRU/7-174
G8X8Q2_FLACA/157-327
E0G666_ENTFL/441-622
D4V947_BACVU/6-179
G3ZEB4_AGGAC/5-164
C7G6T6_9FIRM/3-154
D7BC92_MEISD/6-169
E0RX96_BUTPB/3-163
C4GCL0_9FIRM/1-164
F3SEC5_9PROT/74-244
C4Z667_EUBE2/14-185
D6EG65_STRLI/8-174
A0YT64_LYNSP/1-154
E7HAB7_ECOLX/235-420
B9CBE4_9BURK/3-126
A7NMP5_ROSCS/4-179
E8TSX1_ALIDB/1055-1236
OPGH_PSESM/250-435
H5EKA6_ECOLX/4-173
D2BMH1_LACLK/6-170
E4T0P0_PALPW/59-227
C8APV0_STAAU/4-171
I0RAA2_9FIRM/3-190
E1LQK1_STRMT/5-172
B7R7P0_9THEO/6-161
F2LW44_HIPMA/5-165
F8JQC7_STREN/11-179
F7QFE7_9BRAD/27-196
B4WF86_9CAUL/86-246
G6JCQ6_STRPN/7-85
D4RIX0_ENTFC/3-163
G4LXX4_SCHMA/253-441
G5IBH2_9CLOT/5-163
ARNC_SALPA/11-175
E4ZEM9_NEIL0/98-236
C6JKZ2_FUSVA/3-164
C1G109_PARBD/8-183
E8N152_ANATU/21-180
Q76EB1_PSESG/579-760
E6MLR5_9BACT/4-183
A2U0W2_9FLAO/65-126
D1RBA3_9CHLA/1-95
H0TSE6_9BRAD/8-164
H1BIF1_9FIRM/4-191
H0W2T0_CAVPO/10-53
E8KAF5_9STRE/7-173
E8L9L7_9RHIZ/320-496
F3UNI9_STRSA/3-169
D4JMC5_9FIRM/10-157
E4UDH9_LIBSC/256-445
G2I9W8_9CLOT/4-162
E9UAX7_ECOLX/9-258
B5M6L9_KOSOT/25-196
D7YU44_ECOLX/245-430
H1P5R2_9BACT/13-184
Q93UK6_RHILT/1-137
D2P3U7_LISM2/6-166
A1WV48_HALHL/6-170
A6FK23_9RHOB/17-175
C2RY36_BACCE/174-342
B1SG80_9STRE/4-171
F7TWR2_BRELA/5-161
F0JYX9_LACD2/10-182
Q7U8H7_SYNPX/422-577
Q7U0E1_MYCBO/46-173
C8U5A0_ECO10/4-173
G1UFU4_ECOLX/7-212
A0LST8_ACIC1/213-374
D5DY85_BACMQ/7-170
F7MTG9_ECOLX/33-202
C2LSF3_STRSL/6-172
C7P066_HALMD/4-177
D5ZTS5_9ACTO/33-199
H7RJ52_CAMCO/5-174
E8WKG8_GEOS8/4-162
B1J081_ECOLC/33-202
Q7BGH4_LACRH/2-59
G7EJW7_9GAMM/6-153
E1I9L5_9CHLR/5-173
H2BWT1_9FLAO/4-169
Q1YW49_PHOPR/51-218
B8FK70_DESAA/9-166
D8G6A6_9CYAN/10-174
C1CFZ0_STRZJ/7-168
Q0P8H4_CAMJE/6-85
A3JW46_9RHOB/25-184
F9Y1W9_BIFBU/21-188
D8FTQ7_9CYAN/44-213
B9KX37_RHOSK/551-708
Q12CC1_POLSJ/4-163
B1WXJ1_CYAA5/5-172
E4IU36_ENTFC/5-170
C7KXD2_ACEPA/29-195
Q7BG54_GEOSE/7-179
C3F380_BACTU/272-418
G7LZY4_9CLOT/5-164
B2IDF3_BEII9/23-124
C8WD48_ZYMMN/24-180
D0XH53_VIBHA/9-168
C7D1F8_ENTFL/45-212
Q8YW48_NOSS1/8-175
A6DE03_9PROT/4-115
Q4K0J8_STRPN/6-179
B0PHT1_9FIRM/2-151
E8NT54_SALET/4-168
B2J8E3_NOSP7/8-185
H7HEY4_STRPN/5-95
H7PX42_STRPN/6-176
B1YC96_THENV/10-133
D4K6P0_9FIRM/70-238
D2JUG2_RHIET/28-192
C2KJP4_LEUMC/5-131
H0AJI0_STAAU/42-211
F2CDZ8_STRSA/4-170
B1YRI1_BURA4/24-187
A4AT30_MARSH/4-185
B5YBH0_DICT6/7-70
Q4VTY6_SHIBO/9-169
H7PCM1_STRPN/5-173
D3IL34_9BACT/5-175
H4LDL0_ECOLX/4-179
D1VWG9_9BACT/4-170
E6GL37_ENTFL/3-164
C5F892_LACPA/8-168
F8N8A4_9BACT/4-167
CRTQ_STAAC/42-211
B2J335_NOSP7/5-178
E6FLX4_ENTFL/45-212
H7JKG6_STRPN/11-175
Q8ZZ49_PYRAE/4-134
H2BV80_9FLAO/9-245
Q7U9S8_SYNPX/10-112
G6F9W4_LACLC/1-161
B8HV83_CYAP4/14-177
F4G3N2_ALIDK/12-178
Q9CTE8_MOUSE/68-249
F5UPH1_9CYAN/9-104
H7HF06_STRPN/11-183
B5RBS7_SALG2/4-175
G2DH41_9GAMM/1389-1569
H0MZ24_SALMO/4-174
H1NJ61_9SPHI/41-202
C7VGI7_ENTFL/3-170
Q1JMG6_STRPC/4-171
Q8ZZ63_PYRAE/45-209
C4FFR1_9BIFI/10-196
C1ELC1_BACC3/10-166
Q1MP12_LAWIP/1-108
B1VTV4_STRGG/9-167
E0UDF5_CYAP2/10-202
F3EEH4_PSESL/553-734
A2TW83_9FLAO/220-381
H0DJ43_9STAP/4-170
E9ITJ6_SOLIN/15-199
F8LJ69_STREH/6-182
G2GF89_9ACTO/2-158
F4H4E6_CELFA/22-193
G6FSP1_9CYAN/5-155
A3CRY7_METMJ/6-170
I0N2B6_STRPN/5-167
F1R1K8_DANRE/108-284
H8N2T7_RICPO/11-170
G5STQ9_9BACT/9-180
H0PHH0_9SYNC/7-163
F0SD79_PEDSD/7-177
C4S3B0_YERBE/8-53
F3AWC6_9FIRM/5-167
B1GMP9_BACAN/274-429
D7K3K0_9BACE/4-182
B7V392_PSEA8/13-180
C6XKT3_HIRBI/8-171
C3H2I2_BACTU/7-162
D5TPY6_BACT1/568-710
E7RXL2_9BURK/11-179
F9ZCG7_ODOSD/20-185
D8ABV7_ECOLX/9-172
H5R807_ECOLX/235-420
B5RBV2_SALG2/4-174
E6LFF6_9ENTE/15-172
E1KTN3_9BACT/11-174
I1A5X1_9MOLU/9-173
D9TRY5_THETC/419-573
C4XAW9_KLEPN/4-179
B1KVA1_CLOBM/6-174
G6CTS1_DANPL/125-314
I0N4J5_STRPN/4-170
Q6DJR8_XENTR/109-292
E9RWC5_9FIRM/5-176
I0GTI0_SELRU/8-191
F7Q6D9_9GAMM/5-162
H6R2A8_NOCCG/41-199
H3NXZ9_9GAMM/5-167
C8XKW4_NAKMY/3-136
Q9Z3P0_9RHIZ/52-185
A3HRQ2_9BACT/15-181
A9BI64_PETMO/1-156
G1UG47_ECOLX/4-103
H8CYF3_CAMJU/1-49
F2ADB0_RHIET/25-213
F8AHZ1_PYRYC/4-163
I0HG14_ACTMI/62-245
Q5LV59_SILPO/6-176
D4WDT2_BACOV/3-185
D8P2P3_RALSL/4-157
E5BIZ5_9FUSO/7-174
H1WLW2_9CYAN/12-179
C6X443_FLAB3/5-176
Q72WP3_DESVH/98-259
D7Y7D3_ECOLX/9-224
F8SLL0_ENTSA/13-169
G3J0M4_9GAMM/8-161
G0VPN4_MEGEL/2-220
H7W7G4_CAMCO/49-229
C7FEM0_STRSU/5-171
H5FIS6_ECOLX/8-162
E1GVQ2_9BACT/5-185
B2URT2_HELPS/5-120
E1GVS8_9BACT/253-423
G0AMA6_BORBD/40-194
E8EL27_SALMO/9-173
D4G2Y4_BACNA/4-164
F3AKM9_9FIRM/5-123
H0JFW6_9PSED/253-438
E9UNC8_9ACTO/7-172
F9Q7I1_9PAST/8-166
G5C4N6_HETGA/309-463
G8R0V2_OWEHD/40-208
A5KFX8_CAMJU/33-201
Q5H4K4_XANOR/3-158
C8MYK0_STAAU/4-171
H1J7P6_9FIRM/3-165
D6FSU5_MYCTU/8-116
C0M8G2_STRE4/5-165
E1QJG4_DESB2/8-164
E8DK66_SALMO/4-168
A4STC7_AERS4/7-193
F1W2P9_9BURK/6-177
H3ZN75_THELI/10-61
C3PX45_9BACE/19-176
B2SGU1_FRATM/11-177
Q9RPC3_STRAG/6-173
G8W9I3_KLEOK/11-191
Q5RFV2_DANRE/116-298
F2NM24_MARHT/9-179
G2SKK8_RHOMR/15-176
Q1ZLN5_PHOAS/11-197
G8LJ69_ENTCL/8-160
G4FZG3_9GAMM/7-184
E1NLU0_9LACO/8-187
C6UHD3_ECOBR/9-184
D4PSS5_LISMN/22-194
H4V2W4_ECOLX/4-174
E4KPV2_9LACT/12-170
F0H528_9BACT/5-177
A4N7W1_HAEIF/19-151
A2V6Y3_9NOCA/2-135
C5BKY1_TERTT/7-173
C2R340_BACCE/162-318
Q697D6_ECOLX/6-172
D2GKH3_STAAU/45-214
E6MFD2_9FIRM/8-176
E2NFF2_9BACE/11-253
D4HSL9_LEPIR/6-165
C6CSD6_PAESJ/5-171
D2A6W1_SHIF2/8-129
E0E8M2_ACTPL/3-162
B3S2G7_TRIAD/100-248
A1W2G6_ACISJ/10-189
A4EB35_9ACTN/7-166
H3TIW8_PSEAE/34-161
C4V4X8_9FIRM/4-156
F4Y299_9CYAN/1100-1267
E2PUB7_STRCL/22-188
A9Y3G0_ENTSA/4-188
F8IMM0_STREC/5-165
H6LIR8_ACEWD/5-174
H7T7P8_CAMCO/259-425
C9RGV3_METVM/2-171
H2VZC8_CAEJA/187-372
B4LTQ9_DROVI/203-382
C2NWU0_BACCE/1-181
A9QSP2_LACLK/8-172
H6L5K1_SAPGL/45-235
D1K4Z2_9BACE/11-169
H3QM75_BRUAO/7-177
H8BJ98_CAMJU/3-87
G9AFK9_RHIFH/12-181
B0ZTN7_CAMJU/5-170
F7LDE1_BACOV/4-167
E4VYN8_BACFG/6-162
E2VHM6_MYCTU/12-171
F7ZXU5_CLOAT/8-186
B7ZDN4_BACPN/9-167
D5ZCR4_MYCTU/1-94
C4LIJ4_CORK4/9-177
B5BF83_SALPK/4-174
A8SRL1_9FIRM/7-178
Q214U0_RHOPB/15-178
E6ABA9_ECOLX/11-175
Q4JYQ1_STRPN/4-168
E4M3K1_9FIRM/9-174
Q98C30_RHILO/5-163
G3PHE7_GASAC/155-337
I0UYZ0_9PSEU/4-164
F9IUQ0_ACIBA/4-170
E4IH76_ENTFC/4-167
D5MG11_9BACT/21-184
D4HSM5_LEPIR/8-179
E4WD93_RHOE1/24-192
H9BBW5_9BRAD/52-183
C7TNI6_LACRL/17-102
C1D4M9_LARHH/4-160
F3HVK9_PSESF/16-175
TAGX_STAAR/4-171
D5W0F8_CLOB2/56-220
G7TJB1_9XANT/17-169
E9Y2Z3_ECOLX/471-654
G9F1A9_CLOSG/8-172
F0YBP1_AURAN/598-708
A6QRV8_AJECN/9-184
F5IKW4_ACIBA/7-169
A7NAY1_FRATF/9-172
Q87T77_VIBPA/7-193
E3PMX9_ECOH1/9-189
B3H1Q7_ACTP7/3-162
F1VM48_PROAA/14-180
Q0P9B9_CAMJE/7-165
D7N9N7_9BACT/6-167
D2DXQ2_9BACT/11-168
G7VUN9_PAETH/9-171
Q5CYR4_CRYPI/54-227
Q9RHL9_AGGAC/3-163
A6E6Y0_9SPHI/4-168
G6U9I4_STRPN/42-214
C6U8D5_BURPE/6-172
F7WJH1_MYCTC/7-177
A4BLM6_9GAMM/4-169
H7XTT7_CAMJU/5-89
A9UUN8_MONBE/212-336
G4CHY2_9NEIS/256-416
E6KMM1_STRSA/3-160
F3PEK1_9BACE/8-222
C2GWJ5_BIFLN/10-195
D7YPG7_ECOLX/3-165
C5BNW0_TERTT/4-129
I0T7V3_STRMT/7-172
C7X3M4_9PORP/1-82
F7F4X6_CALJA/129-312
E9RW25_9FIRM/6-179
G4FI61_9SYNE/9-161
F4ARV9_GLAS4/8-177
G3QBC0_GASAC/67-249
F2SPV1_TRIRC/101-213
E6FXZ2_ENTFL/327-458
F1QC21_DANRE/139-260
C2KV03_9FIRM/5-119
D3DHW9_HYDTT/3-164
F9XZ85_BIFBU/10-167
B6WUS6_9DELT/165-328
E3J5M3_FRASU/7-171
F4XN51_9CYAN/12-188
A6EBT3_9SPHI/8-239
C4I3V2_BURPE/13-172
Q9R8W9_9RHIZ/52-185
C7LLY4_MYCML/8-174
F9UAR9_9GAMM/13-152
B7MDK6_ECO45/4-179
G8P4I2_LACLC/11-176
H9ESC2_MACMU/126-308
G7M449_9CLOT/4-165
D8LYA9_BLAHO/61-233
A5L0Y5_9GAMM/23-186
A7VZ85_9CLOT/635-814
D0DXH5_9LACO/7-195
F3V703_SHIDY/4-177
G5GQW2_9FIRM/721-840
B5W7Q2_SPIMA/474-686
H0BYV2_9BURK/390-574
D3V718_XENBS/17-189
Q5PDX8_SALPA/9-173
F0G9R6_9BURK/5-167
B4MD68_DROVI/145-331
I0HZ10_9CHLR/5-174
D2JUF5_RHILE/28-192
E8MEE4_BIFL2/15-201
D8ILD6_LACSC/5-169
D5WS02_BACT2/6-168
H3RBD6_ERWST/7-176
H7Q9T5_STRPN/9-175
A8G4D0_PROM2/4-172
H7FEK0_STASA/16-183
F3Y9U9_MELPT/184-345
C4FLC6_9AQUI/7-44
B1KXS5_CLOBM/3-154
A1KAM0_AZOSB/3-172
E1JXR9_DESFR/16-181
A1SS40_PSYIN/26-191
H7THV7_CAMCO/7-165
F4HG84_MYCHM/4-91
Q8VL99_STRAG/8-175
H6RHJ4_9BACT/3-161
A8XPT8_CAEBR/133-321
B5ZXL8_RHILW/7-177
H4E3Q1_STAAU/42-211
D6E166_9FIRM/8-180
F5X231_STRPX/5-171
F9DF28_9BACT/6-178
E5BRH6_9FUSO/12-196
B1RYU5_STRPN/6-176
F6E7X2_SINMK/12-181
E9CN43_9ENTR/8-218
C2Z4I7_BACCE/11-186
D5Q5L1_CLODI/6-185
I0U9N7_BACTR/5-168
I0KJ80_STEMA/840-989
E1YUB9_9BACE/1-156
F1UHG6_PROAA/14-180
F0LRZ5_VIBFN/13-172
D0LDV4_GORB4/30-199
B5CWS3_9BACE/5-209
E7XDB3_SALMO/11-175
H9GBI4_ANOCA/143-326
F3QHS4_9BURK/9-176
B9CK01_9ACTN/6-148
B7JZP0_CYAP8/880-1061
I0IRN8_9BACT/7-190
H5NR19_ECOLX/1-159
G4DU05_9GAMM/17-183
F0H8T9_9BACT/5-177
B7ISF1_BACC2/19-193
Q9Z3L9_9RHIZ/52-186
G1UGA2_ECOLX/7-212
D8DY92_PREBR/48-219
G1NH30_MELGA/73-255
C2DBA8_ENTFL/557-718
C0CIX2_9FIRM/5-168
C0BL91_9BACT/12-211
D9UL88_9ACTO/11-179
E9A3I2_SALET/5-174
Q1V7P3_VIBAL/4-175
B7AH24_9BACE/7-254
E4MAN6_9BACT/4-172
G1UG64_ECOLX/4-178
A5G401_GEOUR/3-164
E4J0L6_ENTFC/3-170
B0JUL4_MICAN/177-344
E4T3J2_PALPW/5-159
D4GT55_HALVD/7-158
F4C586_SPHS2/24-177
H7SP38_CAMCO/13-62
F3QT68_9BACT/7-179
F0TBR4_METSL/101-240
F3SP61_STAWA/8-175
F0TNQ4_RIEAR/8-169
H1HYZ0_9BACI/4-176
E8KTX8_STRVE/4-171
C9PF76_VIBFU/8-179
A4BIZ0_9GAMM/121-300
E0E9W5_ACTPL/4-173
C4VUA9_9LACO/280-446
E1YVT9_9BACE/6-175
G6U7D1_STRPN/4-170
G1AUD7_9NEIS/154-306
H0KM20_BIFAN/6-174
B6ZSW5_ECO57/8-161
E5BU70_9FUSO/5-168
E3IAU7_GEOS0/4-162
F2NL79_MARHT/28-194
C9MKF4_9BACT/4-169
D2HHE3_AILME/180-367
C2MFR1_BACCE/4-159
Q7ULA8_RHOBA/6-161
D5YTI0_MYCTU/613-781
C7K3J7_ACEPA/22-179
G2MJX7_9ARCH/4-172
C3X2F4_OXAFO/10-196
F9U3B7_MARPU/12-169
D4VEC0_BACVU/249-410
F9ZW94_METMM/4-168
B0CTH7_LACBS/67-246
C3F191_BACTU/16-117
G9TC03_SALMO/9-173
D1W1V3_9BACT/4-163
F4ENR2_BACAM/10-171
Q03084_ECOLX/9-177
G9SNB4_ENTFC/7-179
F6QH16_MONDO/155-342
H5GRY1_ECOLX/11-175
B2V7N1_SULSY/4-186
D1ETW9_BRUML/7-167
D2MTP6_CAMJU/7-158
E8L5P2_9RHIZ/809-976
F3PLW4_9BACE/9-178
B7C7H6_9FIRM/4-184
D1BWZ3_XYLCX/13-181
G5K6S4_9STRE/4-172
H8BS30_CAMJU/41-219
I0CQM8_LISMN/18-184
A9K289_BURML/44-163
Q9CJ05_LACLA/4-170
B4J037_DROGR/232-412
E3B6P1_9MICO/23-189
C9MMR3_9BACT/6-175
O26431_METTH/2-160
E2ZKH4_9FIRM/74-239
Q026F4_SOLUE/36-210
H0KE21_AGGAC/5-155
G6AHT2_9BACT/5-175
D8MKF0_ERWBE/8-177
D1RR46_SEROD/5-170
E4MRQ0_CAPOC/5-170
E7J5Z7_ECOLX/11-175
C2XP17_BACCE/2-144
B5CLQ5_9FIRM/5-172
C2NR45_BACCE/6-169
D7GTF0_9FIRM/443-623
F7PU06_9BACT/5-169
Q4K058_STRPN/4-164
D7VVT2_9FLAO/5-181
F5VUY0_STROR/8-177
E6M2U6_9ACTO/11-180
H0NY19_9SYNC/3-165
B7S0F3_9GAMM/10-192
E0U4B6_BACPZ/9-167
C7LL32_MYCML/4-195
A9MB74_BRUC2/4-157
G4GER3_9EURY/5-123
C8KEI9_LISMN/5-170
F8UHZ2_9ZZZZ/1-152
C6IPL9_9BACE/250-417
B3AQW5_ECO57/7-204
B3RR10_TRIAD/94-281
H8AJI5_CAMJU/6-87
E2YPZ3_ENTFL/8-178
C2Q8V7_BACCE/1-153
I0TWW7_STAAU/42-211
F5L0U4_9FIRM/5-202
F8E543_FLESM/7-162
Q7A6V5_STAAN/4-173
B8FWH7_DESHD/4-116
D5B8H3_YERPZ/8-161
E7AGD6_HAEIF/217-390
G3K3G1_9RHIZ/1-122
C3YIZ3_BRAFL/142-300
Q18DX4_HALWD/14-125
G9APC7_PANAN/8-171
B0VRB9_ACIBS/7-162
G2FNT9_9FIRM/3-82
E3X7Z7_ANODA/235-418
B2SSV7_XANOP/75-240
D2Q661_BIFDB/6-182
D0ZPP5_SALT1/11-175
I0LQM5_SALET/4-168
D9PKT4_9ZZZZ/6-171
A7NIY6_ROSCS/5-163
C7YD99_ENTFL/441-622
C7UWL4_ENTFL/5-171
E7MW53_STAAU/4-173
E1PKH4_PANVC/18-182
H0ZB39_TAEGU/14-186
F8CXX5_BACTR/7-178
Y075_MYCPN/4-169
G2ITL6_9SPHN/19-175
B3ZBM0_BACCE/6-168
D0CKM8_9SYNE/8-172
D3R6P7_BIFAB/4-163
H1DTF9_ECOLX/9-224
D6EV33_STRLI/5-175
F9UY99_MYCBO/85-246
D2UGC4_XANAP/3-178
E8JTW5_STRCR/4-172
H1Y720_9SPHI/5-172
G2GKD3_9ACTO/15-183
D4S541_9FIRM/7-177
B7H4S6_BACC4/370-535
Q4MQK5_BACCE/273-429
E1HQJ3_ECOLX/2-99
F3QWE9_9BACT/4-186
D5AIC3_STRGZ/4-171
D1WI19_9LACO/6-175
E7HMB4_ECOLX/3-172
G9W3J8_SALET/4-176
G7SG29_STRSU/3-177
H7T1A5_CAMCO/259-426
F6AR33_DELSC/14-179
H2JQ36_STRHJ/5-174
B7JEQ1_BACC0/10-165
B7H534_BACC4/16-117
E8JTX1_STRCR/6-172
A0YK73_LYNSP/334-492
D7E1T7_NOSA0/13-170
D3I8G7_9BACT/4-170
B5W275_SPIMA/4-160
Q97GG3_CLOAB/6-172
F8KJY1_STALN/3-170
B7KGL9_CYAP7/6-171
A5FGW6_FLAJ1/4-201
G4EEH0_9BACL/12-184
D5Q7E3_CLODI/5-156
G4AXT4_AGGAC/6-177
Q3BUV6_XANC5/17-139
D5BIJ0_ZUNPS/1-169
E2VFA9_MYCTU/85-246
B4TQ36_SALSV/4-180
Q0TSM8_CLOP1/4-176
C8YS85_YERPS/18-183
F7Q7Q5_9GAMM/44-207
C3XY05_BRAFL/2-158
G4STU3_META2/13-155
B5CC12_SALET/4-173
F3P7Y3_9ACTO/52-213
F1YRU6_9PROT/837-994
C3ECJ6_BACTU/1-100
E3LHV3_CAERE/84-283
I0X5A8_STRIT/4-167
D8IDU2_BRAP9/5-171
D0TTM8_9BACE/7-176
F7LPB5_9BACE/4-169
Q5LFK5_BACFN/4-171
H5T5Z4_MELPD/6-169
D4KZ40_9FIRM/74-260
E4SDG9_CALK2/7-176
B4AA70_SALNE/245-430
C4XAW5_KLEPN/64-242
D4Z2E9_SPHJU/62-218
F5VC25_9LACO/6-166
D6HPW1_9FIRM/6-167
C2Y5L9_BACCE/162-318
H9BBT4_9BRAD/53-191
A3EV40_9BACT/8-186
B5QGZ6_CAMJU/8-89
A2SJI6_METPP/12-165
F7LSF2_9BACE/5-180
F7IHZ5_CALJA/96-281
Q9AK48_STRCO/5-174
C2NSD1_BACCE/126-309
H7CST8_CLOPF/6-173
F2C5H0_STRSA/6-172
E7NP48_YEASO/6-172
B7QZG9_9RHOB/5-172
E6G8Y9_ENTFL/443-624
I0MVM8_SALET/4-168
H3KYN1_BIFBR/9-164
A5UMV6_METS3/4-179
Q394F6_BURS3/11-176
Q5HTX7_CAMJR/5-174
A8TQE4_9PROT/38-201
D5P4N7_9MYCO/20-188
G3SU01_LOXAF/140-323
H7TE32_CAMCO/5-174
D9RM22_STAAK/4-173
B0ACE5_9FIRM/8-179
H0IGA1_9MYCO/97-258
B7RLV9_9RHOB/6-166
H2U6F9_TAKRU/282-450
B2IZR0_NOSP7/9-174
D5E8X3_METMS/4-165
B4ST04_STRM5/16-146
F0Q472_ACIAP/559-735
E0F0S9_ACTPL/3-158
C8ZWJ6_ENTGA/64-236
G6WL94_STRPN/42-214
E7G9D8_9FIRM/243-420
D3KQM7_LISMN/7-178
B5MYD9_SALET/4-168
H5UJC1_9ACTO/16-174
H6NE24_9BACL/4-174
Q1V7N3_VIBAL/14-181
H7JCV5_STRPN/5-167
F3A6X3_9BACL/7-173
E9CGX8_CAPO3/11-182
H5S008_9NOCA/2-152
H4J1L7_ECOLX/5-176
E1BWL3_CHICK/17-189
B9BYE1_9BURK/19-182
I0AAM2_SALET/4-173
C3HZE4_BACTU/19-196
C6LDI2_9FIRM/8-165
A4X603_SALTO/8-169
D3SEE1_THISK/6-165
B9J2T6_BACCQ/237-393
I0TAT3_9BACT/1-155
EPSJ_BACSU/6-175
G1Y1Z2_9PROT/4-176
F0HAN4_9BACT/4-170
G8VTD7_KLEPN/6-155
H4W354_ECOLX/9-184
D3KPN3_LISMN/6-211
C2K1E3_LACRH/10-173
E9XAR6_ECOLX/33-202
B0TH18_HELMI/6-183
A5MFK6_STRPN/10-176
B0JJ63_MICAN/7-107
G8PQU9_PSEUV/26-194
F9VBB6_LACGT/5-175
E6RSL5_CAMJS/5-174
E0F4K0_ACTPL/1-157
D7HW73_PSESS/5-172
D5UA38_BRAM5/26-200
C6XRD1_HIRBI/11-164
F3GWZ0_PSESX/5-161
E0GCP6_ENTFL/5-173
H1Q1X5_9BACT/4-190
E9QIF8_DANRE/118-302
Q3YTB5_SHISS/7-185
G8TEZ9_NIAKG/9-168
H1PUR6_9FUSO/7-175
C3ATQ4_BACMY/26-190
C3I0D2_BACTU/16-116
H6RS21_BLASD/23-183
E9SKG4_CLOSY/6-175
G5N9L4_SALET/6-161
B6GCE6_9ACTN/7-181
F8BZR8_OLICO/42-253
B2UYP7_CLOBA/20-201
H1N6U1_9PLAN/13-187
B5E5G1_STRP4/7-173
C7T981_LACRG/7-154
F2NRF8_TRES6/3-173
A7AL86_9PORP/246-413
A7GPU8_BACCN/276-426
B4VJ46_9CYAN/5-175
B8G5N0_CHLAD/5-170
H1NVP5_9BACT/21-184
H4WD71_ECOLX/9-177
G4B375_AGGAC/1-118
H9XTS9_9ENTR/10-236
G5F5Z8_9ACTN/3-180
H0C8M0_STAAU/5-172
F1Z4Y7_9SPHN/134-304
C7BT14_PHOAA/8-158
E6HP54_ENTFL/4-173
H5RIY0_9NOCA/26-263
F8M7Z7_MYCA0/10-178
A9EBR7_9FLAO/4-181
D7WMM3_9BACI/5-165
C8ALZ6_STAAU/5-172
E0H0T3_ENTFL/4-173
G8PBI2_PEDCP/5-170
A9A0M5_DESOH/11-171
F8N6Y7_9BACT/4-173
Q02BT9_SOLUE/10-166
B9CL51_9ACTN/8-172
F0M764_ARTPP/8-209
B7CX34_BURPE/6-172
F4TI07_ECOLX/4-163
Q8L343_VIBCL/15-185
A6APR2_VIBHA/25-188
E8JL01_9ACTO/10-170
C7DB82_9RHOB/15-176
A0AYT6_BURCH/4-176
C3G9Z0_BACTU/6-168
F0J3G8_ACIMA/281-388
B6ARX7_9BACT/23-177
C8ZXU6_ENTGA/9-188
F0SVY3_SYNGF/4-179
F2JDU5_HELP9/5-196
G1N4F1_MELGA/119-303
D3IA07_9BACT/12-174
G6T7I7_STRPN/11-175
G1Y0G7_9PROT/189-347
D5T5C5_LEUKI/11-174
G8TYK3_9FIRM/6-160
E2NIN7_9BACE/2-149
B2E356_STRPN/4-170
Q5CM56_CRYHO/24-192
F3EUV2_9PSED/20-174
G8NRR9_GRAMM/38-207
G6WUZ6_CORGT/10-172
Q8X7M7_ECO57/8-172
A0P365_9RHOB/32-204
A1BFB9_CHLPD/13-176
G3T5V5_LOXAF/267-429
A8EHG3_BURPE/18-178
F2BNW6_STRSA/1-166
B1WSY3_CYAA5/16-193
F3QHS5_9BURK/5-167
I0V490_9PSEU/513-674
B9ADP8_METSM/14-186
B0NM00_BACSE/6-203
C8WUH9_ALIAD/10-186
Q9RDZ8_LEGPN/27-199
Q1RA40_ECOUT/7-176
G5G3A5_HAEAP/4-168
F2B3D3_STRPN/3-214
Q3T1J4_RAT/188-378
Q65VG5_MANSM/5-162
E0GKQ9_ENTFL/51-223
E1B274_9HELI/12-203
G6QFP6_STRPN/11-175
H5Y1E6_9FIRM/9-152
B5ELS5_ACIF5/46-224
C1ER23_BACC3/4-162
E0NTE6_9BACT/8-178
Q1K0R3_DESAC/16-173
F0HVK4_LACDL/22-192
C0PVK6_SALPC/4-168
Q93CQ9_SHIBO/10-174
B3MDJ4_DROAN/214-398
C8N709_9GAMM/7-170
E4NYN4_BIFBP/5-167
B9AFW7_METSM/5-170
F4A5Z8_CLOBO/8-176
E1YNT5_9BACE/4-141
F9D8G2_9BACT/4-169
G6E9T1_9SPHN/346-510
B0ZTI4_CAMJU/5-88
F2IBV7_FLUTR/5-174
E5R8M1_STAAG/4-171
A6BHF0_9FIRM/5-214
F3CW80_PROAA/10-178
D8K4F7_NITWC/5-177
E4MIF8_9FIRM/7-163
H8FK71_XANCI/3-177
B5CYV6_9BACE/3-52
H2BT69_9FLAO/5-180
E5XTL8_9ACTO/40-208
A8UA00_9LACT/5-172
D6DEK6_CLOSC/443-623
F3SM28_STRSA/9-177
B7AUI0_9FIRM/4-165
B2JAA0_NOSP7/6-169
G1PJ90_MYOLU/209-391
A6NVY1_9FIRM/6-177
G2MVL7_9THEO/37-200
B5E8P6_GEOBB/10-183
H1DGN9_9PORP/35-198
F3P2D3_9ACTO/10-174
H0YI57_HUMAN/2-62
G6EQU7_STRTR/6-180
H0P8X1_9SYNC/11-180
C6X6G3_FLAB3/4-185
G4A6W7_AGGAC/4-173
Q2NHL0_METST/9-179
G5RCK7_SALET/4-180
F4MWW4_YEREN/8-163
F2KVW6_PREDF/4-183
G9WIQ1_9LACT/9-183
I0ZGE4_HELPX/5-197
Q9ZGK2_LEPBO/6-181
E4M989_9BACT/7-181
D9SWS9_CLOC7/7-170
C3WA47_FUSMR/5-166
D9RV35_PREMB/80-250
C7VIN1_ENTFL/3-164
G2LKL3_CHLTF/18-175
C6XT84_PEDHD/52-226
H5YC69_9BRAD/74-231
Q8L2U5_NEIME/5-212
I1AQ72_9RHOB/5-155
D2EXM5_9BACE/10-167
G7S4H5_STRSU/5-173
A5UI16_HAEIG/3-169
G8ICT5_9CAUD/13-170
F1TJE6_COREQ/9-168
H1P2R2_9BACT/4-149
D5U6R3_BRAM5/4-170
F8EHQ6_RUNSL/56-225
Q4BZL4_CROWT/7-176
H3XNL0_STAAU/5-172
C9YPZ5_CLODR/7-166
O26970_METTH/4-157
E0FAY0_ACTPL/4-170
H9BBY3_9BRAD/53-201
E9ZWM3_NEIME/22-197
D8IC65_BRAP9/24-152
Q8ZZ41_PYRAE/7-164
E7RLQ7_9BACT/5-175
D1REF5_LEGLO/4-164
H2T0N7_TAKRU/69-252
F4HBI3_GALAU/8-187
H1Z7Y2_9FLAO/4-170
G8F830_CAMJU/5-172
H7RA25_CAMCO/5-174
B1MZL1_LEUCK/13-183
C7LYK1_ACIFD/10-177
Q8A2D5_BACTN/8-181
B0ZTM7_CAMJU/10-179
D0RDS3_9RHIZ/7-171
D4LU12_9FIRM/5-181
F6D2L5_METSW/4-169
B0PAE8_9FIRM/6-177
Q4FU07_PSYA2/4-168
F5XBQ6_PORGT/12-176
Q2CIL1_9RHOB/6-168
H9BBX8_9BRAD/53-201
G6RAR5_STRPN/2-168
C7NMQ1_HALUD/8-178
G6K790_STRPN/7-179
C7UC55_ENTFL/4-173
F8SLN6_9ENTR/13-169
H5RKR5_9NOCA/386-536
C0WAL5_9FIRM/5-129
Q4V136_BACCZ/6-159
A9EY89_SORC5/6-172
Q26EJ5_FLABB/11-160
Q13UA0_BURXL/6-177
Q5QPK2_HUMAN/28-226
H5HMS6_ECOLX/235-420
A9FTI1_SORC5/6-186
G5STI3_9BACT/75-235
E1BUU9_CHICK/35-212
B2JIP5_BURP8/5-154
D6LRG5_9RHIZ/7-177
D9YC86_9DELT/7-163
H7FZ78_9LACO/4-171
G2AHK2_ECOLX/5-172
H5V0Q6_ESCHE/6-176
A0SPE8_FRATL/13-188
D2NGV6_ECOS5/8-84
C0F022_9FIRM/1-189
C9EGX4_STRAG/5-176
E2NE73_9BACE/47-152
D9SRL5_CLOC7/5-259
C0R223_BRAHW/3-170
H0AC26_9EURY/1-134
D4PST6_LISMN/5-170
D2SBS4_GEOOG/40-200
E8VAZ6_BACST/8-206
I0KC19_9BACT/18-180
G5QFF8_SALRU/49-154
I0R4A2_9FIRM/5-167
D5A1Z3_SPIPL/4-165
B7KLJ7_CYAP7/7-172
G2M7A0_HELPX/5-120
G3UQ99_MELGA/18-190
Q6MDI4_PARUW/6-172
B1XMC8_SYNP2/10-172
F7S7D9_9PROT/10-114
Q7BR87_MYCAV/7-191
D6JI36_NEIGO/4-180
E2NQH0_9FIRM/7-183
H1IFG9_9FIRM/3-165
Q28JE1_JANSC/18-173
NODC_RHIS3/52-223
B5GJ83_9ACTO/10-168
D6BV48_ECOLX/8-165
Q6ME23_PARUW/55-181
A5G6G1_GEOUR/7-174
G3WYU9_SARHA/146-329
G0LS39_STAAU/4-173
E8VIQ5_BACST/8-171
G7V4E0_LACRH/7-185
Q0RFP5_FRAAA/38-201
F4SM96_ECOLX/4-171
H5TY85_9ACTO/28-196
H6NR95_9BACL/100-257
E1WL80_BACF6/301-473
H0AE66_9EURY/1-45
Q9YCR9_AERPE/4-176
B7BH83_9PORP/4-165
B8I323_CLOCE/8-166
C0Q857_SALPC/245-430
A3NFS8_BURP6/67-228
C3MX88_SULIM/4-164
D8A3Q9_ECOLX/20-193
F0LJS2_THEBM/3-170
D2RZ97_HALTV/71-208
C5G5E9_9LACO/6-176
C8LYQ3_STAAU/45-214
H7NWP6_STRPN/2-168
C7IT64_THEET/6-161
D9PIV4_9ZZZZ/293-459
G6UFS5_STRPN/5-95
F1YU67_9PROT/10-176
G9V3B8_SALMO/9-173
D5A6A1_SPIPL/15-176
C6GYM4_STRS4/3-169
B5CU57_9BACE/8-174
D5MMA1_9BACT/9-165
E7VGD1_SALMO/9-184
C1APX1_MYCBT/613-781
H7FRJ9_9FLAO/3-179
H5SG24_9BACT/11-175
G1V9S3_9BACT/4-169
E6QQR2_9ZZZZ/5-151
H3VYD4_STAEP/4-179
G5P5D6_SALET/49-154
H4A0T3_STAAU/42-211
Q3DVD4_STRAG/11-186
B1UVQ7_BACAN/11-189
H7IU51_STRPN/5-74
F4MX22_YEREN/35-191
H5T5A0_MELPD/7-223
H1GZ59_9FLAO/4-169
F0NZS5_WEEVC/9-183
B9ADQ1_METSM/338-505
H4L0N4_ECOLX/8-172
Q6LRD5_PHOPR/5-176
E4CDZ2_PROAA/14-180
I0EBL7_HELPX/5-120
C3BSQ4_9BACI/6-168
Q08WP5_STIAD/5-172
G2PPM9_MURRD/8-172
D8KJB2_LACLN/6-178
I1CZQ2_9PSEU/4-164
Q9CNC1_PASMU/3-163
A8F3C2_THELT/18-156
D3FMY2_CAMJI/5-174
H4LZK5_ECOLX/8-161
E5YTL4_9BACL/6-177
G5RSE3_SALET/6-161
Q6MM99_BDEBA/35-195
Q4FN78_PELUB/5-176
G6EKD5_9SPHN/8-170
G6UE44_STRPN/6-178
D1C1I2_SPHTD/11-158
D7NAC0_9BACT/13-179
C9BTK7_ENTFC/4-167
H5JJN0_ECOLX/21-186
E8FUL9_SALMO/1-139
C8K9S3_LISMN/6-211
H8IMJ9_MYCIA/11-172
B2T0G7_BURPP/7-181
D0LKC2_HALO1/11-172
E3PBT1_ECOH1/4-178
G9RG38_9ENTR/8-184
Q8YYD6_NOSS1/14-177
Q83YW3_PSESZ/8-183
G8UIL0_TANFA/5-169
D9V6U9_9ACTO/29-162
E9ZGE8_MYCTU/85-246
E6FTL9_ENTFL/6-171
E8UZK3_TERSS/15-167
Q93F83_ANETH/6-172
B3ZIQ2_BACCE/267-419
A4C1Z6_9FLAO/1-167
Q3SHQ1_THIDA/1-137
E3I518_RHOVT/3-160
A0DJC8_PARTE/64-232
G1S612_NOMLE/280-449
C6DCK3_PECCP/6-167
H0A7K5_9PROT/21-181
D6K2D2_9ACTO/5-175
A4WCA9_ENT38/9-173
F0PA38_ENTF6/23-175
A2WID9_9BURK/11-176
Q4C906_CROWT/6-167
B0JVZ2_MICAN/4-166
C5F887_LACPA/5-176
Q3A537_PELCD/5-167
B1I971_STRPI/3-214
F5J3P2_9PORP/20-177
D0GKT7_9FUSO/5-112
Q2BRH8_9GAMM/6-170
Q3HM87_STRSU/1-124
D1CIB0_THET1/491-681
G8B179_AZOBR/507-669
I0SDC7_STRCV/3-161
C4IC35_CLOBU/11-182
F3YZX2_DESAF/4-167
A7JMP1_FRANO/8-172
E3QK79_COLGM/7-177
A3QIT4_SHELP/4-162
E2MQ92_FRANO/9-172
F8FCC3_PAEMK/4-174
A8Q9W6_BRUMA/149-333
G0KZL5_ZOBGA/9-172
O05364_AGGAC/4-175
Q1CV53_HELPH/5-197
E6LLF1_9FIRM/125-285
G6YFS8_9RHIZ/319-494
Q3M1J5_ANAVT/4-176
C0EJL0_NEIFL/1-162
H1B635_9FIRM/6-173
G6F9X2_LACLC/8-212
D9SLY3_CLOC7/6-175
H4JEQ4_ECOLX/9-224
G8TI63_NIAKG/4-172
F8XM80_9GAMM/13-122
A4HL36_LEIBR/193-307
E6FIP7_ENTFL/8-194
E2U9C4_MYCTU/8-116
D0X4W3_VIBHA/7-193
A9KCB0_COXBN/9-185
I1AYB8_9RHOB/1-157
E6I6F3_ENTFL/8-179
E0QCA1_CAMCO/5-173
Q6I3S4_BACAN/23-179
E8SK92_STAPH/59-282
E7I4H6_ECOLX/235-420
F5YNR5_TREPZ/34-198
Q8GM99_STRTR/4-167
F5RGU4_9RHOO/4-163
A4N7T9_HAEIF/3-169
GALT3_DROME/153-343
C4K2R4_RICPU/296-459
C6X0E5_FLAB3/11-173
A4QE66_CORGB/11-177
B1B4M6_ECOLX/8-172
F2N721_CORGP/17-180
A1SMG2_NOCSJ/55-237
G0M0S2_LACPE/7-178
A8N102_COPC7/14-195
C4KF63_SULIK/4-172
I0AAP8_SALET/32-196
C9USM6_BRUAO/46-215
E2ZXU9_PSEAI/10-174
G9QWW4_9FIRM/5-171
D7C6X3_STRBB/3-171
A5ZRI5_9FIRM/6-170
B4NXW1_DROYA/206-385
Q0AJC9_NITEC/26-191
D8FM38_LACDE/10-181
A8SZ36_9FIRM/6-177
G6ISM6_PEDAC/6-173
C2DJI1_ECOLX/9-172
G6SNP6_STRPN/11-175
H7V6G6_CAMCO/5-166
E8SG98_STAPH/9-185
H7II85_STRPN/2-208
A6LD12_PARD8/7-173
C3HDE1_BACTU/162-317
E0E8M1_ACTPL/4-170
E8RWI7_MICSL/15-179
Q604I2_METCA/216-335
C9BVV0_ENTFC/5-171
A8MCF4_CALMQ/8-174
B4WS13_9SYNE/1-169
H0RFF6_9ACTO/4-166
D7VVT9_9FLAO/163-327
C7QXC9_CYAP0/10-190
H5RYX8_9NOCA/1-157
C2M966_9PORP/8-123
H6CQE6_9BACL/9-171
E6XAR7_CELAD/5-178
D4T639_9XANT/12-167
B9AFV3_METSM/5-178
H0DQI1_STAEP/4-173
H4D0B4_STAAU/5-172
A6GBC8_9DELT/11-166
F8L5B0_SIMNZ/11-170
D2Z577_9BACT/6-170
C9RWV9_GEOSY/6-166
F2C052_HAEAE/7-182
Q9ALT5_CAMJU/5-169
D9SDZ2_GALCS/3-155
A5KEE2_CAMJU/105-240
D9QYX9_MYCMG/8-172
H7FY89_9LACO/5-186
H7VU75_CAMCO/7-165
C3DEV1_BACTS/4-160
G5SLX4_9BACT/61-265
D6S851_PEPMA/3-169
D5SWV4_PLAL2/45-218
B2DYA8_STRPN/7-173
Q97H42_CLOAB/7-166
D8MUD0_ERWBE/4-168
ALG5_SCHPO/65-248
D5YF23_MYCTU/10-178
E1WZ65_BACMS/6-173
H3IN53_STRPU/10-181
B2UQN8_AKKM8/9-161
Q65IR9_BACLD/9-180
A5HNH0_PSESX/579-760
C4RQS5_9ACTO/19-174
H8HDI3_STRPY/4-171
E0GQE7_ENTFL/7-179
H6N1G7_GORPV/4-158
F2M557_LACCC/5-176
A1X8E3_RHITR/17-98
B9JKD7_AGRRK/31-197
E5UKL7_NEIMU/43-214
Q9RCC4_YERPE/4-165
A7H2X9_CAMJD/6-170
C2WHI7_BACCE/260-416
C2M029_STAHO/4-173
C6Z0W5_9BACE/5-157
C6C761_DICDC/10-174
B4RN74_NEIG2/5-192
B9M559_GEOSF/5-167
D1WIG4_9LACO/7-176
G0J7R4_CYCMS/34-232
D9XZW0_9ACTO/8-175
D9R4J9_CLOSW/4-166
G6W0I1_STRPN/3-169
E8QJK8_HELP4/5-195
D2QZ09_PIRSD/6-163
F3QW83_9BACT/7-183
G2T436_ROSHA/5-167
A1A0F2_BIFAA/5-170
G4CS60_9NEIS/13-176
EXOM_RHIME/9-173
G8Q7H9_PSEFL/15-180
F1YRP5_9PROT/26-184
F2ADA0_RHIET/11-177
H7TT28_CAMCO/259-426
C6LFI0_9FIRM/4-165
D6A3M3_9ACTO/6-174
E0S225_BUTPB/49-213
Q8GJ91_YERPS/7-178
C0R1P0_BRAHW/8-185
B4SSC4_STRM5/7-172
CRTQ_STAAB/42-211
F2ZI93_9PSED/709-889
D3RC14_KLEVT/8-184
D7Z4Z1_ECOLX/33-156
B5UQM0_BACCE/9-180
F7YXA5_9THEM/5-164
D5QPN4_METTR/192-350
Q9RN50_MYCSM/8-194
F6DGE2_THETG/4-158
F0SNS4_PLABD/9-166
F8X164_9PORP/4-168
E2WH36_MYCTU/13-216
B8Y1G5_RHIML/1-125
G9AGF6_RHIFH/16-177
E0RX09_BUTPB/7-180
O87138_VIBCL/6-176
D9RJI9_STAAK/27-196
I0JB76_STAAU/4-173
A3P9Q8_BURP0/13-172
F4XQX9_9CYAN/5-182
G6EX06_LACDE/6-173
F0C1C9_9XANT/7-171
E3HL03_ACHXA/7-160
D6HPV6_9FIRM/4-169
A1YVF2_LACJH/13-175
H1TYT8_9BACT/6-173
Q9Z3M1_9RHIZ/52-184
Q2KC61_RHIEC/30-190
Q840W4_STRMU/1-163
C9X9A8_SALTD/9-173
C4XMK8_DESMR/312-474
F3B4D3_9FIRM/4-176
G6RVI7_STRPN/4-170
C3A0Y9_BACMY/260-414
C6A9Q6_BIFLB/2-167
E1L3L7_9ACTN/14-204
H1XDV1_9XANT/24-184
P73983_SYNY3/12-194
F6EM40_AMYSD/84-237
A5CPQ8_CLAM3/9-176
E0MX11_9CORY/4-166
C6VNZ4_LACPJ/5-193
F3HH32_PSEYM/4-159
H7QJH4_STRPN/4-170
A2BXS9_PROM5/9-169
A8ZZP5_DESOH/4-176
H5RCB0_ECOLX/21-186
H0P1S3_9SYNC/6-169
C0BRJ5_9BIFI/14-183
G5G4F6_HAEAP/3-162
D6SXS1_GARVA/22-208
F0Z587_9CLOT/12-185
A2BSG6_PROMS/6-176
G5GS33_9FIRM/143-291
C3PZ99_9BACE/4-156
H0U9N3_BRELA/14-176
D4FVR2_BACNA/9-180
F3B5F3_9FIRM/447-627
E6K636_9BACT/7-174
H2V6R0_TAKRU/142-329
G2CLG4_ECOLX/6-210
E9YPP2_ECOLX/8-172
H1MQX5_9PLAN/31-193
B6VU98_9BACE/5-197
Q8TVK8_METKA/28-184
F1YGS0_9ACTO/19-188
Q0PI04_SPIAU/1-171
F0MTX3_NEIMM/4-76
C0B9B5_9FIRM/4-152
A7VZ76_9CLOT/3-176
Q9EXY4_ECOLX/4-163
C5ZHY1_BURPE/14-177
A7NNL3_ROSCS/7-169
H2K755_STRHJ/5-172
D4V908_BACVU/9-183
F6PW13_XENTR/210-365
Q56864_YEREN/1-126
H1LS62_9FIRM/1-106
D0RTU8_9STRE/4-168
A4JC33_BURVG/14-174
A4BNE9_9GAMM/90-237
C8MJ78_STAAU/45-214
A6FK33_9RHOB/5-179
H5FG64_ECOLX/8-172
A9W825_METEP/39-173
G1WV19_9FIRM/5-171
E6GL36_ENTFL/23-182
E8YAV6_ECOKO/20-193
C4XQN7_DESMR/6-169
F5RCQ1_9RHOO/1-163
Q83TM9_HAEIF/1-128
A1WV62_HALHL/11-181
H7ZWQ2_CAMJU/6-87
E6K859_9BACT/4-169
E1VMV8_9GAMM/1-161
C1AI83_MYCBT/15-179
H2C9V6_9CREN/4-169
Q04UW1_LEPBJ/248-404
F5IU14_9PORP/3-183
B9X8D8_9SPIO/11-182
B8IGJ2_METNO/13-143
F3JLY2_PSESX/415-594
A0YS83_LYNSP/4-165
G6KEX2_STRPN/6-179
B2TQH5_CLOBB/835-1016
I1CYP5_9PSEU/7-185
H1DF98_9PORP/1-164
A0ZM92_NODSP/361-525
F5UEX6_9CYAN/11-171
Q8XSV1_RALSO/4-156
F8CS09_MYXFH/393-552
Q8VTX2_LEPIR/6-252
E4VWG0_BACFG/11-189
H2EBC5_9VIRU/872-1059
H3RSH1_9LACO/1-170
A7VCQ5_9CLOT/6-183
H7KRK1_STRPN/6-181
H1GXD7_9FLAO/6-177
D8IIK1_LACFC/5-170
F2U2H2_SALS5/157-340
G7MFR6_MACMU/98-281
E7P141_PSESG/26-191
H5U3X9_9ACTO/14-185
E6H495_ENTFL/45-212
D6FSV0_MYCTU/2-205
A0RFJ4_BACAH/291-397
H1WWT0_LEUCI/5-176
Q26CB2_FLABB/4-181
E6U8X1_ETHHY/10-172
Q63RJ6_BURPS/315-484
I0K944_9BACT/8-171
F3LFJ6_9GAMM/4-216
G5IFT1_9CLOT/6-166
B8GDZ0_METPE/8-171
D6FML3_MYCTU/85-246
A0YT88_LYNSP/4-167
F8JUF3_STREN/5-174
F7SUA9_ALCXX/7-158
F5W0M5_9STRE/3-94
B5EGN3_GEOBB/7-173
G4HGA0_9BACL/6-170
F3ATD3_9FIRM/15-178
C7RKA8_ACCPU/9-177
E6GRP4_ENTFL/4-173
D3SR11_NATMM/81-217
H2TW37_TAKRU/120-304
G5HRQ4_9CLOT/44-213
E7T566_SHIBO/6-186
Q8VW68_PASPI/7-148
H3WBE0_STAEP/4-179
C7NGU9_KYTSD/245-409
A3Y2K5_9VIBR/5-164
H2C5A0_9CREN/5-167
G8SBM9_ACTS5/59-183
C5P721_COCP7/210-289
E8VNC4_VIBVM/7-160
G6NEJ7_STRPN/5-167
C4W9Q9_STAWA/4-173
C3HXA8_BACTU/10-160
F0BKC9_9XANT/3-159
H1PUL9_9FUSO/7-175
B3T3Z4_9ARCH/25-198
C0H3N9_ERWST/12-175
I1RJL9_GIBZE/9-179
D6EKM4_STRLI/28-184
D7JLC7_ECOLX/4-168
B4U0D4_STREM/68-239
F7UDS0_RHIRD/16-180
B5S1J1_RALSL/7-170
E4SMV1_LACAR/8-168
D9Q180_ACIS3/42-226
B8G373_CHLAD/10-178
D0RTU5_9STRE/8-174
Q0VR32_ALCBS/4-164
Q0S3Z0_RHOSR/48-172
C4Z1F8_EUBE2/305-466
C4FMH3_9FIRM/5-195
A8FVW7_SHESH/5-166
F0QXT5_VULM7/20-177
A8UR36_9AQUI/7-123
H7Q2X3_STRPN/5-173
B2JHR6_BURP8/8-168
A6YIB2_STRPN/6-176
H4NQ36_ECOLX/7-204
Q83FH1_TROWT/9-175
E3DXG8_BACA1/25-186
Q1LL41_RALME/287-458
F0NN75_SULIH/3-155
A7ZTH6_ECO24/9-171
H4UYP6_ECOLX/235-420
A0YL54_LYNSP/4-189
B5L3L8_ECOLX/4-161
E1YIE4_9DELT/303-467
B1QJV0_CLOBO/3-153
F5NQY6_SHIFL/235-420
C9CLG0_ENTCA/47-208
D7CXJ3_TRURR/27-193
B5XKS6_STRPZ/5-151
Q73WU1_MYCPA/51-183
Q6EF79_CAMJU/8-89
H1X333_LEUCI/7-178
B7GKZ3_ANOFW/15-167
Q2BJD3_9GAMM/8-168
E4MPY3_CAPOC/2-170
H2BRR8_9FLAO/29-204
G6MLF9_STRPN/7-173
F4LIY1_TREBD/10-194
B0RNE4_XANCB/23-185
H1Y211_9SPHI/5-181
F8N8U3_9BACT/4-176
A7BW23_9GAMM/18-227
H4WTK9_ECOLX/11-175
A0PV38_MYCUA/20-188
Q032P3_LACLS/6-183
D7JEF6_9BACT/4-170
E4T3J5_PALPW/7-178
Q6FD58_ACIAD/8-170
D5UB87_BRAM5/8-185
A7HBC9_ANADF/11-174
F1R8U3_DANRE/134-317
D2ARJ3_STRRD/8-165
D1JJ40_9ARCH/373-541
H4ESG1_STAAU/5-172
Q5M3E6_STRT2/4-168
A3TMK7_9MICO/22-180
G1SCN1_RABIT/119-303
D7WU89_9BACI/19-180
B3YSE4_BACCE/15-178
Q9A4E5_CAUCR/25-188
C5ELG2_9FIRM/700-869
E6ALI8_ECOLX/4-173
E1T629_BURSG/4-177
Q3K8W5_PSEPF/29-191
C6X8A5_METSD/12-174
G1VRA6_9FIRM/7-116
B0JQV6_MICAN/5-168
H7ML46_STRPN/11-183
F0K9V7_CLOAE/5-182
B4WJQ3_9SYNE/33-199
F3TCY1_STAAU/5-172
G8P4I9_LACLC/9-173
G5JUI8_9STRE/6-173
C0WVC3_LACFE/8-179
B1QBW0_CLOBO/6-174
C2NYC8_BACCE/16-117
E8DYC4_SALMO/9-184
G6NUN0_STRPN/7-173
F5T2W4_9GAMM/8-163
G5FC12_9CLOT/443-623
Q39RM7_GEOMG/9-181
G4EL51_MYCIO/113-280
G6MIM1_STRPN/3-214
C8WIE2_EGGLE/43-203
B5FGM3_VIBFM/8-165
H8FUT3_RHOMO/1712-1888
G2ST52_BIFAN/8-166
Q6L2B2_PICTO/7-108
F8EPX4_RUNSL/349-512
E5BE34_9FUSO/7-183
I0QRY1_9ENTR/4-166
F4MZW6_YEREN/11-175
Q02BA7_SOLUE/336-499
H0PMX3_9SYNC/11-180
H8KV50_SOLCM/5-169
H7SXH4_CAMCO/33-195
H0WYC3_OTOGA/119-174
E2WH21_MYCTU/1-192
G0IPQ0_BACAM/4-164
Q08DM9_BOVIN/118-302
F3QRD0_9BACT/4-168
H9BBZ8_9BRAD/53-196
B3PGX3_CELJU/4-105
C6YUT9_9GAMM/4-186
G8F5S1_MACFA/21-204
G5F5Z7_9ACTN/5-170
F8HBC1_STRE5/10-180
H4FFP5_ECOLX/8-172
C2RPP2_BACCE/267-417
Q8RJR0_9RHIZ/3-133
G2PKL5_MURRD/7-175
Q9NC61_LEIMA/120-267
Q7V2B7_PROMP/5-214
D8IIJ2_LACFC/5-166
C9AHZ5_ENTFC/64-236
D6Z2P8_DESAT/10-163
E6MKP2_9BACT/5-187
G7CB77_MYCTH/8-171
Q3XWJ3_ENTFC/4-167
H3TCT7_PSEAE/13-180
F2J323_POLGS/23-187
C5GAS2_AJEDR/208-289
E9V2H0_9ACTO/9-134
E3E5W6_PAEPS/9-186
F3ARW5_9FIRM/7-171
D0CEU7_ACIBA/3-178
G5GHY4_9FIRM/7-182
Q9V152_PYRAB/66-228
A9MDP8_BRUC2/7-177
B0TYV3_FRAP2/5-171
F3TDM3_STAAU/4-171
F5ISX7_9PORP/9-189
C9YDI9_9BURK/21-180
H1W982_9CYAN/5-166
D2QX96_PIRSD/251-417
Q7WUX8_NEILA/1-95
F5WJW0_STAAU/42-211
C6NRC6_9GAMM/1-132
D3S8D1_METSF/8-181
C7U733_ENTFL/3-164
G5SV06_9BACT/57-226
C9AR82_ENTFC/8-167
F6EWI1_SPHCR/31-185
B7JYC6_CYAP8/637-807
F7TH70_PASMD/1-161
C1C909_STRP7/6-119
G8QLF2_AZOSU/12-172
G4P2E9_BACIU/7-170
D4MVZ8_9FIRM/5-197
E1YUT2_9BACE/9-183
G5H6J6_9BACT/4-177
A2BD17_9BACI/5-177
H8A244_CAMJU/5-173
H0P794_9SYNC/12-170
D1BX31_XYLCX/12-165
H8M819_SALTM/4-176
G0FDG6_ECOLX/11-175
Q72QJ4_LEPIC/8-210
G5Y8Z5_ECOLX/9-224
B9K269_AGRVS/8-176
D2Q641_BIFDB/9-176
H2REL4_PANTR/161-351
H8NV73_RAHAQ/1-143
B5PB72_SALET/9-173
C2QFB1_BACCE/6-164
D1NVU0_9BIFI/5-133
B1QTE1_CLOBU/18-183
D2UQ91_STAAU/4-173
Q58CI9_PSEAI/37-198
G7TIG4_9XANT/3-176
G0BZU7_9ENTR/6-186
A4CUC6_SYNPV/4-167
F9U692_9GAMM/4-167
A5A8E4_STRGN/3-173
E1Z188_9BACE/5-182
Q8DYQ2_STRA5/4-174
H2C0J8_9CREN/5-172
H7UWG1_CAMCO/1-114
G1UGB7_ECOLX/4-173
D7Y464_ECOLX/11-175
Q3B1X8_PELLD/6-167
C3Z7V7_BRAFL/16-109
G6SH33_STRPN/11-175
G0BZV2_9ENTR/4-196
A3YLZ8_CAMJU/9-171
C9QUP6_ECOD1/9-184
H7KE38_STRPN/7-168
H0QRT4_ARTGO/12-178
E4LD60_9FIRM/10-208
G3N0Q1_BOVIN/141-322
E9XIG3_ECOLX/4-179
A6E2U0_9RHOB/6-142
F4BZD7_METCG/24-187
G6GY12_9CHRO/1-161
Q0TTI5_CLOP1/6-169
C3HLL8_BACTU/323-486
Q9AQI9_STRAG/4-171
D1PP79_9FIRM/10-207
Q8P1I5_STRP8/5-158
F8K2K2_STREN/7-140
G8RPL1_MYCRN/6-170
Q6L5S5_STROR/3-173
E8AK95_SALMO/9-184
Q24U02_DESHY/3-151
G0J2W3_CYCMS/4-170
H0BLJ2_9ACTO/41-196
F9Z6B6_ODOSD/4-167
A5LL92_STRPN/10-176
F9Z8Z6_ODOSD/55-225
A7AGT7_9PORP/6-208
D1NV22_9BIFI/5-168
C2Y9G0_BACCE/27-202
B6KKA6_TOXGO/419-545
D5Y9N1_MYCTU/15-179
G7SIG2_STRSU/3-161
F8CJB2_MYXFH/5-166
C6BK40_RALP1/10-164
E5C9Z1_9BACE/8-177
H8AHA9_CAMJU/6-105
G3HW53_CRIGR/296-401
A8PPA9_9COXI/127-297
D2ETY9_9BACE/7-165
A8M1H8_SALAI/22-190
C7JU90_ACEPA/29-195
H5C7N3_ECOLX/8-172
A6T0J9_JANMA/21-184
E6QGB8_9ZZZZ/5-168
A8ZU23_DESOH/20-190
C2W1T1_BACCE/7-176
F9TZZ7_MARPU/13-180
E8WWP8_ACISM/7-172
E8R3V7_ISOPI/7-143
E9ASD9_LEIMU/4-175
B3YDM7_SALET/9-184
B0TFG8_HELMI/10-182
E4GSL7_PROAA/14-180
A8YUM3_LACH4/5-170
Q47LW6_THEFY/16-180
H2J9H2_9CLOT/5-164
C9C4I0_ENTFC/8-167
H1S4L9_9BURK/1-163
C2SU37_BACCE/13-177
D7H5C5_BRUAO/25-194
H9EZZ3_MACMU/210-323
E0RYY9_BUTPB/7-113
F0F6T2_9BACT/4-168
F6F0M0_SPHCR/382-543
D1JLE0_9BACE/4-141
H7L0C8_STRPN/11-183
C6R552_9MICC/10-177
H5UMR5_9MICO/8-166
Q3S2X9_STRAG/285-459
H1WX07_LEUCI/12-176
E0FP94_ACTPL/6-171
B1RBR4_CLOPF/6-169
G6XJB4_9PROT/319-495
D7IHP5_9BACE/8-172
B0EEV2_ENTDS/5-169
D1Y535_9BACT/13-177
A5EAR9_BRASB/25-207
B0MCI0_9FIRM/5-163
E7WZ76_SALMO/4-168
E1TAD2_BURSG/17-177
Q7MX98_PORGI/5-170
C3BXA7_BACTU/262-418
F4LK10_TREBD/22-181
Q4FN66_PELUB/5-124
H1WBG7_9CYAN/5-178
E1WUY7_BACF6/11-176
F6EPX2_AMYSD/36-179
H8EBG2_CLOTM/7-167
C8JU62_LISMN/5-170
B6XVK8_9BIFI/8-172
F7QSA5_9LACO/1-156
B1YCE4_THENV/3-167
Q01YE4_SOLUE/4-172
A0RFJ0_BACAH/7-160
E6XB33_CELAD/7-65
C2JQT5_ENTFL/7-222
Q137F4_RHOPS/15-178
C9CZA6_9RHOB/13-178
A2CCU5_PROM3/15-184
A3W0H0_9RHOB/11-167
E4RS27_LEAB4/3-169
Q1BYJ7_BURCA/90-251
F9DHB9_9BACT/5-170
Q3A2A1_PELCD/41-161
E0FK17_ACTPL/12-177
B5UIT9_BACCE/10-161
F9QED8_9MOLU/16-187
G8RVP4_MYCRN/35-203
F2CP76_STRSA/3-176
D7K3J4_9BACE/12-194
D4GH00_PANAM/558-731
H3NLF3_9FIRM/7-178
D0LPU0_HALO1/5-116
G0I192_CORPS/9-176
H9IET7_ATTCE/85-271
H3P0Z0_LACPN/5-180
H4FPX1_ECOLX/9-162
D5DHA0_BACMD/1-164
C5TM06_NEIFL/257-435
H7KDC8_STRPN/7-173
F5UJK7_9CYAN/50-231
G7UAQ5_PANAN/10-174
OPGH_PECCP/260-445
D4QN78_ENTFC/9-169
E4L4X3_9STRE/5-174
F2H638_BACTU/274-421
B1C2I6_9FIRM/5-171
F0HLD7_9ACTN/270-429
F5JWG5_PSEAI/6-165
B6I005_ECOSE/33-202
G8F837_CAMJU/5-44
E0MS15_9RHOB/15-164
F0RG89_CELLC/140-310
G7QHC4_LEPII/45-207
D0MJU3_RHOM4/51-179
H3K9Y7_9FIRM/3-178
H7S7G5_CAMCO/5-158
H1WMJ5_9CYAN/14-177
B3PU93_RHIE6/21-186
F3UUQ7_STRSA/3-173
F0BQY8_9XANT/3-178
D2QJM1_SPILD/58-226
E8R3S0_ISOPI/60-246
H7E8I0_SALHO/4-180
E2VVG0_MYCTU/668-836
C0XM03_LACHI/5-175
E1JPL5_9LACO/15-182
E0GQD2_ENTFL/3-164
A7NDD3_FRATF/11-177
B0ACF6_9FIRM/8-215
G6L570_STRPN/1-94
C7PPR3_CHIPD/6-170
B5H1G5_STRCL/13-174
C6B382_RHILS/12-168
F9U738_9GAMM/4-156
B7S0D2_9GAMM/49-222
Q9ZII3_STRP2/1-174
C8N467_STAAU/4-171
F9ETQ7_9NEIS/6-163
G2NIG7_9ACTO/38-186
H7YQQ9_CAMJU/10-101
C0FUW6_9FIRM/4-129
B0RG01_CLAMS/21-184
A5TUD0_FUSNP/5-174
F3B738_9FIRM/3-173
A8UBJ4_9LACT/4-171
E7KJ03_YEASA/6-172
E2PDY3_NEIPO/1-174
H0EBH1_9ACTN/11-163
B5LJK4_9CAUD/12-109
D6D8D9_9BACE/4-177
E5X1X1_9BACE/3-178
E8V1M2_TERSS/5-169
H9BC14_9BRAD/53-201
H8C8M0_CAMJU/5-24
E0PPQ7_STRMT/291-462
C0SGB8_PARBP/128-231
G8SUH1_BRUCA/25-194
G0NKH7_CAEBE/8-185
H3TSF5_STAAU/42-211
Q2LVN9_SYNAS/9-177
F1LM12_RAT/98-275
G7WR71_METH6/4-168
D1QVS3_9BACT/254-417
F6Y9A8_MACMU/155-341
F4Y0B6_9CYAN/4-177
F9ZED6_9PROT/52-218
A9VAJ2_MONBE/253-437
C8MGZ8_STAAU/5-172
Q5LIR2_BACFN/11-177
F8EDK2_RUNSL/4-172
Q82KX7_STRAW/18-185
H6SIF8_RHOPH/7-175
Q67NQ6_SYMTH/15-178
E8N078_ANATU/4-172
H1SIM1_9BURK/5-102
F5WUR3_ERYRF/12-181
E8RWA4_MICSL/9-148
B1FL19_9BURK/5-167
F2V6X7_MYCTU/20-179
F9J571_ACIBA/8-169
A9H3H4_GLUDA/26-196
Q2QCA5_MORCA/10-188
F3FF81_PSESX/10-50
Q7S9G1_NEUCR/132-298
E0R200_ECOLX/4-179
GLTR1_MYCBO/7-177
B3ERP0_AMOA5/9-172
E7RJH6_9BACL/38-211
C3NZX0_BACAA/276-383
A3PS42_RHOS1/10-130
C3IGC8_BACTU/11-185
F8I6K6_SULAT/6-173
C2WVF7_BACCE/4-171
B0CG95_ACAM1/5-163
F2CBN6_STRSA/6-166
E6PV27_9ZZZZ/19-141
Q3R076_XYLFA/1-112
H2LE51_ORYLA/144-327
G1BMB5_9CAUD/7-164
C3MVL3_SULIM/6-167
E0I0D6_9BACT/45-218
B3CA76_9BACE/7-175
Q4C2M9_CROWT/7-170
D5YNZ1_MYCTU/85-246
B6ASL7_9RHOB/7-170
F6E7X0_SINMK/13-178
F8X0H4_9PORP/4-174
G6TRE3_STRPN/5-145
Q92VQ4_RHIME/6-170
C7M6Q5_CAPOD/4-169
E4REH5_PSEPB/7-189
H2AE92_BACAM/7-173
D5GZJ3_LACCS/6-170
Q9V162_PYRAB/4-159
B7CCJ8_9FIRM/5-170
I0QDY7_STROR/4-170
C9L0I0_9BACE/1-149
G1NQ93_MELGA/67-244
G2TG32_RHORU/15-171
G7VVG4_PAETH/12-164
C0CGS7_9FIRM/5-136
H0V3X5_CAVPO/75-241
C4ILD7_CLOBU/2-164
A7J0P9_ECOLX/5-202
E0RC34_PAEP6/8-172
B6FYA5_9FIRM/9-167
G7PRV0_MACFA/108-291
G2CUM2_ECOLX/33-202
F9ZWE9_METMM/45-207
H0Q2S3_9RHOO/4-174
H0V4U4_CAVPO/139-321
Q6KCZ7_ECOLX/267-446
D7WKD2_BACCE/4-160
A6DQG8_9BACT/5-170
B6VVD3_9BACE/4-170
H0FI13_BACAM/9-169
F7LF41_BACOV/41-204
F7VGG8_9PROT/184-349
G6R381_STRPN/4-170
H0M577_SALMO/245-430
F5UDC8_9CYAN/830-1000
C6I7L6_9BACE/11-172
F0KUN9_YERE3/7-188
E4J4Y0_ENTFC/6-178
Q8GNF4_ECOLX/3-181
H6SCA4_MYCTU/20-179
G6WD37_STRPN/4-170
H8ADI6_CAMJU/5-174
G2K613_LISMN/6-211
C7MUX4_SACVD/12-196
C2ZXH0_BACCE/9-173
C4ILR1_CLOBU/5-176
C9P8S1_VIBME/4-232
D2MUH2_CAMJU/1-160
G1XYR1_9PROT/606-758
Q8A1N7_BACTN/250-417
A3W0V1_9RHOB/471-641
F5LX92_RHOSH/4-154
C6HYM5_9BACT/16-183
C0XJT2_LACHI/9-89
G5GIT0_9FIRM/26-196
D5XTD9_MYCTU/4-200
H3QM45_BRUAO/25-194
Q5CZV4_DANRE/143-328
G9A2W1_RHIFH/21-186
Q89J44_BRAJA/12-174
G8MSV5_AGGAC/32-178
F2ZCT3_9PSED/10-174
G0TJ98_MYCCP/10-178
E8X014_ACISM/30-194
F7KAA9_9FIRM/7-173
G0J0R8_CYCMS/24-192
G6L1C0_STRPN/11-183
H4S809_ECOLX/9-162
A2ST05_METLZ/7-163
G6QFK1_STRPN/11-183
F3HRJ4_PSEYM/146-307
C0VZU4_9ACTO/4-156
A3KLK7_STRAG/10-195
D1Z254_METPS/6-168
G4QP80_CORPS/4-136
H0FWS2_RHIML/21-186
C3Q1B0_9BACE/9-166
H4Y346_ECOLX/8-172
D4TGV0_9NOST/39-209
I0IP30_9BACT/25-82
C6X0E9_FLAB3/4-175
F0I0L6_STRSA/4-170
D4Z7V2_SPHJU/16-177
Q9I4V9_PSEAE/37-198
H5WXE8_9PSEU/81-230
B5FMQ4_SALDC/4-173
F7LI15_BACOV/12-194
A9DKQ3_9FLAO/4-201
G6CTS1_DANPL/382-508
H8MM44_CORCM/260-421
F9EDG3_9ACTO/4-117
A1AV14_PELPD/7-152
D1NT84_9BIFI/90-234
D1RQ83_SEROD/1-164
B2E627_STRPN/11-175
G5GZL5_9FIRM/4-154
D9PM15_9ZZZZ/1-147
F7ZXY8_CLOAT/5-182
D4CJX3_9FIRM/5-162
H7SXI0_CAMCO/5-166
Q07SM9_RHOP5/25-181
B4JBV7_DROGR/69-251
G4EC73_9BACL/24-181
A7B4B7_RUMGN/6-169
D9VVK1_9ACTO/1-167
E7C703_9BACT/4-191
H4S2M2_ECOLX/9-224
A6WEU0_KINRD/19-183
G2N6F6_MYCTU/46-173
B2PNY8_ECO57/4-179
G7M5Q4_9CLOT/6-155
G5I2J4_9CLOT/540-717
Q08CC3_DANRE/140-324
D3RMD6_ALLVD/60-177
F1WZ28_MORCA/10-188
C7QZJ2_JONDD/1-172
G6KAA6_STRPN/5-95
H0XU13_OTOGA/98-139
A5UEC9_HAEIG/8-176
E8RMS7_ASTEC/5-172
B5L3Z1_SHIBO/11-191
D7TLU1_VITVI/70-184
Q92RY4_RHIME/25-192
Q93MQ1_CAMJU/5-170
F2DL79_HORVD/194-379
G4K4C2_9RHIZ/37-202
G9SNB6_ENTFC/439-615
F8AIC0_PYRYC/39-200
A8F1M4_RICM5/9-166
D7K7J0_9BACE/9-168
E8GR82_SALMO/9-173
C7R2D3_JONDD/7-178
D0RXG6_9STRE/3-173
Q7MY82_PHOLL/5-176
D6CZW7_9BACE/7-176
E8WX49_ACISM/5-159
A0P221_9RHOB/23-201
D9QTB3_ACEAZ/5-177
C3B0V8_BACMY/19-189
Q5PFY9_SALPA/4-167
G6UJV0_STRPN/4-170
C7QR63_CYAP0/8-158
D4KMJ5_9FIRM/5-175
C3JWZ6_RHOER/5-164
C5NWJ0_9BACL/7-173
Q6DEJ9_DANRE/18-189
C7D9R2_9RHOB/23-202
A3GT11_VIBCL/7-155
E7UP54_ECOLX/5-170
E3Y120_SHIFL/8-121
Q1KYQ9_CAMJU/5-78
F4WWC7_ACREC/114-299
F9EIN6_9ACTO/344-511
E9Z9G0_ESCFE/11-175
E3NE16_CAERE/7-184
D5YGN2_MYCTU/614-782
Q4JVQ8_CORJK/9-176
B9MCP2_ACIET/10-183
D2RGG6_ARCPA/4-168
C5C080_BEUC1/14-174
B9LGD9_CHLSY/12-138
H1IYJ4_9BACT/240-407
F5MK14_SHIFL/49-217
E5C947_9BACE/4-170
G6LHC0_STRPN/4-170
G8ZIM1_PYRAB/6-169
Q4SVX6_TETNG/131-320
C6J9D0_9FIRM/1-151
I0S571_STRCV/4-174
Q5LE49_BACFN/12-175
E4BMH0_PROAA/10-178
D3Y180_STRPT/41-213
A4P0V8_HAEIF/5-165
F0R9U9_CELLC/7-177
G3WVT2_SARHA/504-687
G6FSV2_9CYAN/16-187
F0ZJ44_DICPU/238-409
H2JT54_STRHJ/9-182
Q1ITA5_KORVE/7-171
F7ZXW4_CLOAT/8-182
F9Y002_BIFBU/5-185
G7N6D2_MACMU/75-259
F5IG53_ACIBA/5-160
B2SSN7_XANOP/17-181
H8GFT7_METAL/5-162
Q73MT8_TREDE/6-175
B4A564_SALNE/9-184
C1MDF7_9ENTR/8-163
F8JQD2_STREN/32-203
E1XI08_STRZN/5-169
G1WSY8_9FIRM/5-160
H3L290_BIFBR/37-203
G9VUI9_SALMO/245-430
C6D5J8_PAESJ/18-174
G9AGI0_RHIFH/9-188
G6FVK6_9CYAN/13-175
F9VZB4_9ACTO/90-255
E9YW24_ECOLX/9-187
Q07GH9_ROSDO/5-162
D5YRF6_MYCTU/10-178
G8I526_9CAUD/12-172
Q2NFM6_METST/5-173
F5Y697_RAMTT/4-167
F6STN1_MONDO/170-359
B2SCU4_BRUA1/7-177
G8LJX8_ENTCL/29-193
B1EUA5_BACAN/7-158
Q8RP92_PASMD/96-289
E8X6J7_ACISM/11-172
D6DAI3_BIFLN/9-166
F3BHS6_PSEHA/9-180
F0FIY3_STRSA/6-165
H5SG61_9BACT/224-373
G6AH88_9BACT/10-164
H7RZS7_CAMCO/259-425
G1RB54_NOMLE/154-335
H1P1N9_9BACT/171-339
D4MV58_9FIRM/3-173
D0ARA4_ENTFC/5-170
A1YVA7_LACJH/1-259
B1ZVC6_OPITP/6-170
E1HRT1_ECOLX/33-202
H1F0X2_ECOLX/8-172
Q9PBZ1_XYLFA/21-163
D6JBV5_ECOLX/4-178
E3J9D3_FRASU/13-162
H7T1A6_CAMCO/6-87
A1ZCK8_9BACT/5-171
F7AZY5_ORNAN/143-330
G3SR01_LOXAF/66-232
G4DV50_9GAMM/31-197
E5UP43_9BACE/8-167
D6TF97_9CHLR/33-215
B9M0Y4_GEOSF/4-170
G7GG29_9GAMM/5-169
A7I974_METB6/10-180
F7SB54_9PROT/1-145
D2ZEE8_9ENTR/4-175
B3MP25_DROAN/172-342
E2TZJ6_MYCTU/668-836
F5RQD0_9FIRM/7-156
F0JC60_DESDE/5-66
E6SW46_BACT6/7-186
E6SMZ2_BACT6/4-170
Q64Z93_BACFR/247-410
D0TJN9_9BACE/3-185
C5VTH5_CLOBO/8-176
Q8GMJ5_ECOLX/12-173
C2HL94_LACAI/5-117
Q73E01_BACC1/262-418
A0RTT5_CENSY/55-196
E3J9X5_FRASU/10-194
F1UBP5_PROAA/10-178
I1DUE3_9GAMM/11-153
Q29MW2_DROPS/190-374
G4B373_AGGAC/7-176
F3VIW6_STRPN/7-173
ARNC_SHIBS/11-175
Q03DU1_PEDPA/5-172
C7QIU9_CATAD/570-738
G8F487_MACFA/180-370
I1SDY1_MYCTU/46-173
H3CME9_TETNG/1-114
F3PPV3_9BACE/9-178
E8D100_SALMO/245-430
E5Z3R6_9BACL/8-159
D4ET42_ENTFL/3-164
F9HRM8_ECOLX/4-156
Q7P1I5_CHRVO/6-157
Q1KZ71_CAMJU/7-162
Q1DCE4_MYXXD/7-174
D9VMB7_9ACTO/12-178
G5KX50_STRSU/7-178
Q9L1P6_STRCO/3-159
Q9AHM5_PASMD/476-635
E1G3V0_LOALO/149-338
G8DE34_9VIRU/1-150
B9LBR5_CHLSY/8-156
E0I4M5_9BACL/45-208
B3C6N6_9BACE/6-47
E3YT90_9LIST/5-170
Q3K8X5_PSEPF/7-179
D2F4H2_STAAU/4-171
G0UGE8_9LACT/4-172
D8G1H5_9CYAN/18-195
Q7N2Q6_PHOLL/10-178
G3TKQ4_LOXAF/196-379
E5URV9_9BACE/7-166
A6GPR4_9BURK/12-173
E4RM09_HALSL/6-174
B0UG53_METS4/16-125
E3DBR1_ERWSE/8-179
Q9EXZ1_SALET/4-163
B1A368_9RHIZ/1-120
E2Z792_ENTFL/4-173
C7CVK1_ENTFL/177-338
A2CA97_PROM3/8-171
H7GK12_STRPN/11-175
D2QF06_SPILD/14-201
D9WDB3_9ACTO/36-166
Q1JD17_STRPB/25-191
D5Y4P2_MYCTU/613-781
D8E5F4_ECOLX/9-118
G1QLF5_NOMLE/126-308
Q8FG20_ECOL6/4-173
C4RIL4_9ACTO/6-127
F3Z3N3_DESAF/12-175
E3DK49_ERWSE/10-174
D8JQ97_HYPDA/21-173
B1KCB7_BURCC/27-187
H3CQB0_TETNG/150-335
Q3KCE2_PSEPF/13-175
Q1V7P2_VIBAL/9-195
C6AFJ5_BIFAS/7-173
A1T8I7_MYCVP/100-270
F1R2Z3_DANRE/77-251
G7SMR0_STRSU/4-171
H7UM88_CAMCO/5-166
B0TKF0_SHEHH/107-293
C3D1A2_BACTU/16-117
D6YZS0_DESAT/13-178
G7VNN6_LEUME/6-173
H8FPQ1_RHOMO/10-177
Q8P9D7_XANCP/19-158
G7STE8_PASMD/136-304
D3R441_BIFAB/5-168
B1QRI1_CLOBO/42-206
A8YNB5_MICAE/11-174
P73987_SYNY3/5-163
G3MPJ7_9ACAR/7-178
A4CTF1_SYNPV/1034-1216
ARNC_YERPB/11-175
D5HF98_9FIRM/7-185
G2ZKC1_9RALS/6-165
H1UQC6_ACEPA/13-170
D4DZB0_SEROD/8-162
B5EDZ9_GEOBB/10-171
A8LQ69_DINSH/6-175
D5MGG0_9BACT/1861-2039
A0QA67_MYCA1/1-159
C6I6L2_9BACE/7-176
F8EAB9_RUNSL/7-179
H5UQW6_9MICO/41-176
G4CRL0_9NEIS/13-153
H8G2U0_PEDPE/22-194
C1DXQ8_SULAA/5-189
Q9JRS1_AGGAC/85-218
B7IFT0_THEAB/4-162
Q5JJ27_PYRKO/6-173
F9GYA1_HAEHA/6-158
A8AX01_STRGC/4-136
F2KXY9_PREDF/5-168
E6U1C6_BACCJ/8-168
C3F380_BACTU/545-690
A1RUZ4_PYRIL/3-167
A8XT07_CAEBR/160-348
F1R0I8_DANRE/147-321
G0IBM2_STRES/10-176
A6UU04_META3/8-186
B8GGB3_METPE/41-207
H5YEH1_9BRAD/244-408
B9Y6T0_9FIRM/4-168
G7M7F6_9CLOT/5-171
Q5LYT5_STRT1/4-172
F5UK09_9CYAN/379-547
F9ZKY1_ACICS/540-718
I0DRZ8_PROST/9-177
A3ERY3_9BACT/7-179
G8LA78_RICS1/17-178
G5P5C9_SALET/6-161
C3PV87_9BACE/5-197
G6PG59_STRPN/4-170
F4AZD5_KROS4/3-155
C6U8D0_BURPE/4-173
A2BD33_9BACI/4-190
B6BYS3_9GAMM/1-170
G7VW32_PAETH/6-161
C2WH18_BACCE/370-534
H2C0T6_9CREN/23-71
E8K781_STRPA/5-176
D2ARJ9_STRRD/229-385
F1SX30_STRSZ/34-205
H7T7P9_CAMCO/6-87
P73444_SYNY3/12-170
C8LI29_STAAU/5-172
Q5HTX0_CAMJR/259-445
F4XPU3_9CYAN/9-60
E8RJM5_DESPD/49-216
A7NQ40_ROSCS/29-197
Q08EC9_MOUSE/114-291
F0SGB8_PLABD/7-166
G4DKN6_9GAMM/635-811
C2KJN8_LEUMC/6-173
E7PJH5_PSESG/259-436
A9B0C4_HERA2/6-173
F0DI05_9FIRM/6-159
D8FPR0_LACDE/5-170
F0QKM1_ACIBD/5-160
D4IDB8_ERWAE/4-168
B1L8H5_THESQ/5-95
D7WV71_9BACI/5-141
G9WLI6_9FIRM/5-170
H8EM92_CLOTM/8-102
C9LY12_9FIRM/483-653
G2SKL8_RHOMR/5-190
H2C0S9_9CREN/1-115
A5FHQ1_FLAJ1/3-174
H1SG18_9BURK/39-210
C3MX86_SULIM/7-174
C6VRT8_DYAFD/8-174
D1E073_NEIGO/6-106
H5H8X6_ECOLX/1-92
C6TRK4_BURPE/14-177
D6WFJ2_TRICA/10-185
A5WMK4_MYCTF/10-178
A8SV85_9FIRM/31-198
B0AMF3_BACAN/15-179
F6IJ87_9SPHN/7-175
B7Z006_DROME/181-367
B7RSQ7_9GAMM/4-159
GALT8_DROME/131-313
E8S031_MICSL/7-132
B3QV19_CHLT3/4-178
C6IEY9_9BACE/5-170
E9S847_RUMAL/23-192
G8TIH1_NIAKG/19-187
F8X271_9PORP/10-160
D0R4M5_LACJF/4-189
C1MR17_MICPC/5-179
B2EAH4_BIFAN/5-182
Q6HH91_BACHK/276-383
C4X2B6_KLEPN/8-184
E8X268_ACISM/16-154
G6JCQ9_STRPN/6-177
E1WKM5_BACF6/247-410
I0L3I2_9ACTO/39-170
D5UN55_TSUPD/29-197
B0QCN7_BACAN/276-383
G2MIX5_9ARCH/7-167
A0M264_GRAFK/6-170
E2U147_MYCTU/3-173
E5ALC0_BURRH/35-199
G6V4P0_STRPN/4-170
G9WT22_9FIRM/4-186
H1HLE6_9BACT/4-171
G6BMU6_CLODI/6-185
A3IB82_9BACI/4-165
C2QRS8_BACCE/19-194
B7ZG09_9PAST/212-379
C7WQA6_ENTFL/441-622
H5XCC1_9PSEU/7-167
Q63EF6_BACCZ/10-160
H7MS20_STRPN/11-175
D0ZNC4_SALT1/9-173
C3QUM1_9BACE/9-184
I0I2U0_9CHLR/1-174
E1EQ19_ENTFL/3-170
F0F6A3_9BACT/3-170
D2RVU3_HALTV/9-203
E7H1V4_9BURK/66-220
D5U148_THEAM/10-188
H7SIE1_CAMCO/4-158
D1WCS4_9LACO/6-176
Q052S5_LEPBL/8-185
F4T5H8_ECOLX/9-172
D2H5Q5_AILME/122-304
D8GQD9_CLOLD/3-152
F7KTT5_9FIRM/21-108
D7HW80_PSESS/9-166
G2Z7Q6_FLABF/7-177
A0YJV8_LYNSP/5-176
C4YUM7_9RICK/9-166
G7SBQ5_STRSU/6-157
B8ISR9_METNO/14-174
F0ILI5_STRSA/6-164
C4KBX3_THASP/6-169
C9CPH8_ENTCA/7-179
C6X0B6_FLAB3/14-179
E1EJN7_VIBPA/6-166
E1UJF4_BACAS/8-173
A5GI79_SYNPW/8-176
C3MTN4_SULIM/42-201
D5QCK2_GLUHA/135-306
G7RCQ3_ECOC2/10-184
G8U339_BACCE/5-162
D2Q270_KRIFD/6-135
D1QT52_9BACT/45-197
D0S9Q1_ACIJO/5-161
H6Q5M6_WIGGL/252-437
F3QHT0_9BURK/4-207
E8WIM5_GEOS8/5-167
E2TLE0_MYCTU/2-205
E7G7K8_9FIRM/4-170
H7PLZ0_STRPN/6-179
Q1K160_DESAC/14-183
C9R1V2_AGGAD/5-152
C6XVL3_PEDHD/208-388
A4JRI1_BURVG/5-165
C3XJ31_9HELI/4-69
B1Z7A4_METPB/318-494
C3YQK4_BRAFL/250-405
Q6NAZ8_RHOPA/3-147
A9WBP7_CHLAA/7-167
F0RXS8_SPHGB/9-176
B0NP45_BACSE/1-152
I0TFT6_9BACT/4-170
D6CVB2_THIS3/18-192
C1GTM9_PARBA/43-218
F3WXB4_9SPHN/27-177
E0DEU4_9CORY/4-171
H3DW03_PRIPA/5-174
H5J2Y1_ECOLX/4-174
E1C0Y4_CHICK/35-210
H2ZBM2_CIOSA/35-124
H8DWX2_9NEIS/154-304
H0P8X4_9SYNC/8-178
B5JR32_9BACT/24-195
F6DUT4_DESRL/9-175
C7XFE1_9PORP/8-172
B7CNH2_BURPE/14-177
A9S562_PHYPA/223-401
E8VEK9_BACST/5-172
E8GMH9_SALMO/9-184
D6DCI1_BIFLN/10-167
B8FAS0_DESAA/6-162
Q4DTL8_TRYCC/127-215
D6ZJV2_MOBCV/25-184
E6XCU1_CELAD/6-173
G5C762_HETGA/119-303
Q6FFU6_ACIAD/9-213
Q04XY4_LEPBL/4-170
E8EJ02_SALMO/9-173
F2I714_AERUA/4-170
Q6AGZ9_LEIXX/12-180
C3H2I4_BACTU/545-654
D9XWX8_9ACTO/10-177
D6AKV2_STRFL/2-165
A3IKZ0_9CHRO/8-192
G1PQL1_MYOLU/72-190
ARNC_ECOLC/11-175
H1RJ04_COMTE/12-178
Q7BG51_GEOSE/863-1043
I0QGZ6_STRSL/5-171
G9PUT7_9BACT/6-75
D2Q662_BIFDB/14-175
C2Z3U8_BACCE/1-145
H7STZ1_CAMCO/8-89
C2Y3T4_BACCE/9-188
C6WPG1_ACTMD/9-181
C7VA36_ENTFL/7-222
F1TQK2_PROAA/10-178
C9KX80_9BACE/42-203
H3RYZ0_STAAU/4-171
C9BGU0_ENTFC/181-342
ARNC_ERWT9/10-174
D3QH26_STALH/4-171
I0Q435_STROR/7-173
F4B5Y9_ACIHW/4-156
D4L709_9FIRM/4-177
G5F5P6_9ACTN/6-174
A7M1L0_BACOV/41-204
Q2QCA9_MORCA/10-188
G8B1B1_AZOBR/262-428
Q2G1B7_STAA8/5-172
E8QZD6_ISOPI/32-201
D8TIA3_VOLCA/2160-2341
G9Y1I4_HAFAL/5-171
H4CZ05_STAAU/42-211
C0QK53_DESAH/492-661
D5MX55_BACPN/9-173
F1T4T6_9ACTN/5-172
I0XM17_9LEPT/6-172
Q6D788_ERWCT/4-171
A1V1F7_BURMS/18-178
E6TLJ4_MYCSR/6-170
I0I7I0_9CHLR/26-220
Q8U502_AGRT5/119-280
D6L6J4_PARDN/9-178
Q8A2D9_BACTN/11-178
D8PIM9_9BACT/411-582
B7AX09_9FIRM/6-174
E9V873_ECOLX/8-172
D1YWV1_METPS/187-351
F2VBV3_MYCTU/613-781
E4HC60_PROAA/14-180
C5FVV3_ARTOC/216-335
Q48GD1_PSE14/708-888
C7VTS3_ENTFL/333-463
AMSE_ERWAM/3-173
E0DQ34_9RHIZ/25-194
Q4KYP7_ECOLX/4-169
B4T1P5_SALNS/4-168
G7SN90_STRSU/3-161
OPGH_KLEP3/245-430
H7WKD1_CAMCO/5-174
G2EF91_9FLAO/6-146
H3MPP2_KLEOX/4-178
E2KK88_ECO57/7-204
E0NTE7_9BACT/11-177
D7N3J9_9NEIS/1-144
B0G8E8_9FIRM/221-364
F8CKD6_MYXFH/1-69
E7GHG7_CLOSY/17-184
C7TGX5_LACRL/7-182
Q7MPR8_VIBVY/11-166
F1Q0M9_CANFA/137-320
F2BZJ4_HAEAE/5-165
H8JHF5_MYCIT/9-158
G4GHE1_9EURY/23-179
G9UHJ6_SALMO/9-173
C9Z7G8_STRSW/7-106
Q5W5Z2_AERHY/4-161
ALG5_MOUSE/68-249
D1PWS0_9BACT/4-182
D1XZD5_9BACT/5-169
D1N8K4_9BACT/9-170
F9X787_MYCGM/204-284
C7QRH9_CYAP0/8-172
D3PPR7_MEIRD/3-165
F4DMN7_PSEMN/732-883
F6GJM2_LACS5/23-190
G7VUJ2_PAETH/27-190
F2V0F1_ACTVI/9-168
B1UWY6_BACAN/274-429
H8F9Q2_XANCI/17-168
A3ZUK6_9PLAN/5-168
E6G5Z8_ENTFL/185-346
H4K4F9_ECOLX/4-179
G0AWD5_9GAMM/7-168
A8EAK8_BURPE/13-172
A4AJY9_9ACTN/7-160
D6DYE4_9FIRM/20-183
F4F376_VERMA/4-167
D4ZUU6_SPIPL/1190-1371
C8RT39_CORJE/9-176
D2DUM9_9RHIZ/1-132
B2HUG0_ACIBC/5-160
H7HLB7_STRPN/5-173
G6UXS9_STRPN/1-163
D3E312_METRM/6-173
C4R4W5_PICPG/70-251
C3KTI9_CLOB6/5-211
F8AST7_BIFLN/44-211
B1ZQB4_OPITP/214-360
G8X8Y9_FLACA/4-195
G8M8W0_9BURK/14-177
A7HN37_FERNB/12-176
B7NA70_ECOLU/4-168
B1BNI5_CLOPF/5-164
B3XNU7_LACRE/7-178
Q8ABR6_BACTN/5-166
F7WJD3_MYCTC/1-192
A7TH80_VANPO/6-171
F1Z541_9SPHN/90-249
A0LYU8_GRAFK/7-175
C3N4M9_SULIA/27-196
F0CQ25_SALMO/245-430
D5X4D7_THIK1/10-183
C4VK60_9LACO/7-176
B8DIY2_DESVM/5-154
Q8KIR5_PSEAI/18-220
E8R3K6_ISOPI/24-148
A6EB16_9SPHI/26-183
Q8FSL1_COREF/60-236
Q0VR09_ALCBS/10-155
E0TRN7_STRZ6/6-176
H4P770_ECOLX/8-172
F0LP74_VIBFN/9-191
C3HVC8_BACTU/4-160
A4WWR8_RHOS5/4-162
B4UHR5_ANASK/7-173
F0SY72_SYNGF/14-195
E6RZJ1_CAMJC/7-89
D0KNI8_SULS9/14-185
H8CQ10_CAMJU/41-219
F9K145_STAAU/4-173
F8X9Q8_ECOLX/12-175
B4ECE8_BURCJ/15-183
E9XKY8_ECOLX/11-175
A6L767_BACV8/4-176
E0QZZ3_ECOLX/245-430
H5UBI8_9ACTO/31-187
F3SPF5_STAWA/4-192
E4T8X1_RIEAD/4-164
F8EGF4_RUNSL/5-191
G6LYT7_STRPN/11-175
Q5E8G4_VIBF1/9-181
F4HMS8_PYRSN/4-163
B5N4K9_SALET/245-430
D6EFE0_STRLI/16-180
G0U6A9_TRYVI/1-156
D9XDB1_STRVR/6-176
B2A517_NATTJ/7-164
F7NLY3_9FIRM/6-217
C6DQ15_MYCTK/668-836
E8EL24_SALMO/4-174
A5LEU2_STRPN/7-173
B9MN65_ANATD/6-176
D8VN12_9ZZZZ/1-158
I0R641_9FIRM/5-181
H8WWH9_9ASCO/5-176
H3CYV1_TETNG/143-326
E4QWF3_HAEI6/16-182
F5LKT6_9BACL/8-168
Q63VX0_BURPS/8-154
D5MXI8_BACPN/8-206
F5RIW5_9FIRM/716-855
F3UGC2_STRSA/1-167
B9M9D0_GEOSF/8-171
H7FHC1_STASA/5-168
A6WDM5_KINRD/9-177
C8LX79_STAAU/4-173
I0MDR2_SALET/4-168
E8WV49_GEOS8/1142-1294
H1YJ64_9GAMM/3-164
Q6MBL5_PARUW/1-140
D4CLB4_9FIRM/236-380
B8J424_DESDA/10-181
A4Z0T4_BRASO/22-187
I0GTS8_SELRU/7-158
Q07TA8_RHOP5/23-192
A5FIN9_FLAJ1/116-284
C1AKL9_MYCBT/1-150
E4IKY8_ENTFC/7-163
Q9WZL5_THEMA/746-905
C6IAR9_9BACE/5-180
F0VRX7_STRG2/5-171
C6LFP1_9FIRM/8-179
E6F374_ENTFL/557-718
A8UTY9_9AQUI/8-204
D4GER4_PANAM/11-175
G8NM53_BRUSS/4-156
D5BWL8_NITHN/426-589
F7JH98_9FIRM/5-163
B9TFB7_RICCO/2-143
E4B214_PROAA/10-178
H3EKN1_PRIPA/187-371
C2Q407_BACCE/23-187
F0JWD6_ESCFE/11-175
C7NS64_HALUD/1-154
D3R0P9_CLOB3/42-202
G6N6B9_STRPN/6-181
G1W8X1_9BACT/8-168
F7TBQ4_PASMD/217-380
H7QR10_STRPN/6-179
C6Y3F1_PEDHD/4-169
E8F4W2_SALMO/9-173
I1SGG9_MYCTU/10-178
G6M8Z2_STRPN/7-173
D5AGR2_STRGZ/5-171
Q1DDY6_MYXXD/7-170
C5WFU5_STRDG/10-169
C4FH13_9BIFI/10-166
B9M556_GEOSF/5-177
Q15RB7_PSEA6/6-164
A0YNL0_LYNSP/7-162
G4A1I3_AGGAC/5-153
A3U8H8_CROAH/3-211
Q0RCT1_FRAAA/1-165
G9W3K6_SALET/5-174
E1NBV1_9BIFI/9-177
H8FW48_RHOMO/15-178
B0ZTN5_CAMJU/5-169
B9YZ83_9NEIS/9-110
A1KVA8_NEIMF/7-214
G6C1Z6_9FUSO/5-219
G6AX41_9BACT/6-173
C9KZ17_9BACE/4-170
E0PEP5_STREI/4-170
E9SKG3_CLOSY/443-623
F3A482_9BACL/96-145
H9Y042_ECOLW/245-430
D6I5Y4_ECOLX/245-430
A1YVC4_LACJH/6-177
F6GIM6_LACS5/4-180
F0VS17_STRG2/7-176
G6C7Z4_9STRE/16-191
B4DZE4_HUMAN/238-394
Q98523_PBCV1/114-277
Q7NF76_GLOVI/17-187
D3QY37_ECOCB/4-179
B3H0T3_ACTP7/5-154
C3GZR4_BACTU/325-496
G6LRZ0_STRPN/3-214
B1C4G2_9FIRM/203-364
D3FMZ2_CAMJI/6-87
E4S7R4_CALKI/4-160
E8DLQ2_SALMO/9-173
F7MHK1_9FUSO/7-169
F1LZK5_RAT/10-191
E3UHI8_RHIML/52-223
G0SRL0_VIBMI/3-165
A0JYE0_ARTS2/10-170
G2IFP0_9CLOT/4-168
A9KP04_CLOPH/7-174
C0WE37_9FIRM/9-172
B3YZI9_BACCE/10-165
F8HBS9_STRE5/9-183
E1DHA2_VIBPA/7-162
E9CKL1_9ENTR/11-175
G6QCJ1_STRPN/7-173
H2TX72_TAKRU/78-261
E8WP84_GEOS8/12-173
B0VJV4_CLOAI/43-211
D1XXA6_9BACT/4-170
E6DIY4_PROAA/14-180
H5T599_MELPD/12-177
Q1BYV5_BURCA/423-602
C2EGY9_9LACO/20-171
Q11WT0_CYTH3/12-185
B2IH75_BEII9/21-197
B8CIK2_SHEPW/17-181
C3E4Z1_BACTU/267-417
E8XCU9_SALT4/4-174
G6QK39_STRPN/4-170
Q3R8X7_XYLFA/53-218
Q48UT4_STRPM/25-191
I0H1R3_ACTMI/30-203
I0NC96_SALET/4-180
A5ZF99_9BACE/12-194
E5W8D2_9BACI/7-174
F4C0M1_METCG/5-167
F9UCN3_9GAMM/472-639
B5L3W4_ECOLX/5-200
C2RPP2_BACCE/7-161
F9TRW8_9VIBR/6-180
F0RB06_CELLC/6-176
B1G8E0_9BURK/7-148
A5N760_CLOK5/3-161
B2N8D3_ECOLX/7-197
F4ZLV9_PASMD/8-177
Q81BY4_BACCR/421-564
E7ZTB1_SALMO/4-168
C8W006_DESAS/8-171
B2U904_RALPJ/10-164
F9ZQU4_ACICS/7-161
E6ET47_ENTFL/3-164
A4ACN1_9GAMM/12-215
E2MKN9_PSEUB/19-183
F0YB36_AURAN/291-447
E0N1E4_9ACTO/11-180
E5UWX4_9BACE/6-188
Q2LPU7_SYNAS/18-181
C3KRU6_RHISN/5-174
A2SDP5_METPP/16-186
F7ILP6_CALJA/101-284
F0CD77_9XANT/14-168
G6WFP8_STRPN/5-95
A3I3L7_9BACI/1-138
B2JMS1_BURP8/5-167
I1RQ75_GIBZE/119-266
G6ANP9_LACRH/9-173
A4T1Q1_MYCGI/9-100
F9DFX4_9BACT/5-179
I0D055_BACAN/10-145
A8YIN5_MICAE/18-176
D3HNT8_LEGLN/20-186
C2Q3L2_BACCE/7-171
F7AP84_XENTR/206-395
C7VA46_ENTFL/4-173
Q7VF71_HELHP/8-71
Q5EPE7_CAMJU/6-160
G4JSW4_9RHIZ/10-173
ARNC_YERPN/11-175
Q8VL38_STRAG/11-52
D6BDA9_9FUSO/5-174
D5DP95_BACMQ/7-178
B8ITJ3_METNO/53-222
G8UI02_TANFA/7-192
G7M7F3_9CLOT/3-171
F6D685_METSW/4-179
A3MTI6_PYRCJ/1-163
C4UFV0_YERRU/6-163
D5WN08_BURSC/50-219
G6JQ50_STRPN/6-179
F4ADQ6_LACJH/5-179
H7IS74_STRPN/4-170
C2FWL2_9SPHI/4-189
F7B003_ORNAN/154-341
B3ZQK6_BACCE/4-162
B6BKF2_9PROT/6-165
F0Z5A4_9CLOT/7-173
H0REF2_9ACTO/347-510
E5TF90_STAAU/4-171
E2T8P8_MYCTU/7-127
C6GX47_STRS4/3-161
E4L4X4_9STRE/4-172
F9P1W3_STRMT/3-157
E2X099_ECOLX/11-175
H7FM78_9FLAO/30-195
C3FF60_BACTB/147-295
A5EYB6_DICNV/4-149
B0BKY6_LEGPN/27-199
G6CAA5_9STRE/3-161
G5XEI4_ECOLX/4-170
D9XG77_STRVR/10-188
B8IAC9_METNO/8-167
F2X7B5_CAMJU/13-181
G1V9S2_9BACT/18-141
E6M9D4_STALU/4-188
E1W151_ARTAR/13-202
E2PFN2_NEIPO/4-168
G7BEQ3_VIBCL/7-155
E2TLD5_MYCTU/8-116
A3Q4C9_MYCSJ/52-185
Q8FJ07_ECOL6/5-142
H0XGY3_OTOGA/170-359
H6CP52_9BACL/5-191
A0KNM9_AERHH/4-173
D7DHT5_METS0/5-176
E4IF28_ENTFC/50-222
C8LL99_STAAU/4-171
B8HMN3_CYAP4/274-440
Q5PDY5_SALPA/4-174
H1NNJ5_9SPHI/4-169
D2C4I5_THENR/4-168
F7ZJ22_ROSLO/11-175
E0Q9V1_9BIFI/8-162
D8KCN8_LACLN/27-200
C5UXG0_CLOBO/20-201
A2RHT5_LACLM/6-188
B0X3N7_CULQU/146-330
A4VMF0_PSEU5/4-175
B0P2L5_9CLOT/6-172
C2Y5L6_BACCE/260-416
E1YNT4_9BACE/4-165
D7K0T7_9BACE/4-163
G1WDU0_9BACT/3-185
A1SGZ1_NOCSJ/4-175
G6MI11_STRPN/42-214
A4J4D5_DESRM/6-154
H7FDN0_9CLOT/6-172
F9SFI4_VIBSP/5-166
A1RQT9_PYRIL/4-135
H0P0N3_9SYNC/4-167
A5V0M6_ROSS1/8-168
G1VVT2_9FIRM/21-202
B6ZRP5_ECO57/9-224
E2CSR6_9RHOB/8-159
G2FVE5_9FIRM/6-162
F7JMR7_9FIRM/4-175
C3YJ77_BRAFL/58-235
F0BPC1_9XANT/17-181
I0QQU4_9ENTR/8-163
Q1WRW5_LACS1/3-185
G4HRZ9_MYCRH/23-191
C4RLV3_9ACTO/5-175
H7U3Z4_CAMCO/5-174
F4GZE6_CELFA/6-151
D4U7G2_STAAU/42-211
E0PKU8_STRGY/7-176
A0NWK8_9RHOB/3-162
G1Z6J7_ECOLX/4-174
E8HI78_ECOLX/11-175
B3TBF5_9ARCH/12-184
H9ZRX5_THETH/5-165
E4DJN4_PROAA/14-180
A8SZ40_9FIRM/18-184
D4HWN1_ERWAC/3-173
B7JHV6_BACC0/15-179
H7PPC5_STRPN/42-214
F0P1D6_WEEVC/7-176
E4Q1D2_CALOW/4-160
G2U797_PSEAI/248-433
F4KPN5_HALH1/4-170
B3CA82_9BACE/7-161
E6KKS8_STRSA/4-174
E1TAA7_BURSG/342-521
C5QVA4_STAEP/4-173
F9KD62_STAAU/4-173
Q8P6V2_XANCP/16-180
Q6MKV7_BDEBA/5-175
G8P4J2_LACLC/1-151
C2XD63_BACCE/272-418
Q220N2_RHOFD/12-175
F0FM70_STRSA/1-168
A3CRX6_METMJ/726-904
H2S1M9_TAKRU/120-305
B4SCD2_PELPB/13-180
F2QCC5_STROU/9-180
Q3XXD7_ENTFC/64-236
H1TCK6_STAAU/4-173
D3NSZ6_AZOS1/15-171
F7LF36_BACOV/9-181
D6XCN6_9ACTO/34-191
F3RVD3_VIBPA/4-163
G0JZL3_STEMA/12-177
D3HAJ9_STRM6/6-178
G3Y612_ASPNA/9-184
E4RXQ6_LEAB4/8-159
E2CDV8_9RHOB/25-188
Q46FX0_METBF/82-227
D2TW21_9ENTR/8-103
A8Q087_BRUMA/180-365
F5IXH9_9PORP/245-406
F9JVX5_STAAU/4-173
C4ZG45_EUBR3/8-179
C4FCW6_9BIFI/36-222
C4G365_ABIDE/56-223
D7WKD2_BACCE/262-417
C3RR63_9FIRM/155-316
Q5ZXB1_LEGPH/3-151
C3P3X0_BACAA/323-486
F7ET66_CALJA/72-255
F3PHN9_9BACE/4-169
H1B1L7_9FIRM/4-171
G0L8T9_ZOBGA/4-169
Q8FTG3_COREF/21-187
F3R878_ENTFL/185-346
F2KQM0_ARCVS/5-209
H7K0P9_STRPN/7-173
H7VU67_CAMCO/5-179
D2QHD8_SPILD/10-180
G6BF57_CLODI/7-166
H3VE83_STAEP/5-167
F9T7Z8_9VIBR/18-181
H7SR60_CAMCO/5-179
F0H5I7_9BACT/72-235
B4CZV3_9BACT/53-216
G0MTB7_CAEBE/159-349
H5TXS8_9ACTO/97-258
B5CYW2_9BACE/70-224
C9RAZ4_AMMDK/4-158
H3DM04_TETNG/124-308
H8KFE3_RICPT/10-176
A6CMU0_9BACI/43-98
B5GEH3_9ACTO/5-175
A5FMI5_FLAJ1/5-174
F5PTM6_SHIFL/11-175
E5UD93_ALCXX/39-201
D7HZ98_PSESS/4-160
Q6EF78_CAMJU/8-89
A8HI57_ACTSU/45-216
D2JUE7_RHIET/28-192
D9YZ06_PROMI/10-171
A2VI32_MYCTU/8-116
D3ZTT8_RAT/143-328
F2V6V7_MYCTU/4-200
A5EW35_DICNV/4-183
A3ERX5_9BACT/77-208
F8AHP3_PYRYC/13-176
B5BFA7_SALPK/4-173
E1SIM5_PANVC/7-178
D5TPY5_BACT1/7-161
G5USV5_ECOLX/4-170
A3SUQ0_9RHOB/4-168
F3R930_ENTFL/9-175
H9BBU5_9BRAD/53-191
A0B836_METTP/4-161
E2V8C3_MYCTU/2-205
C1HYU2_NEIGO/5-192
D6KWR6_9NEIS/7-197
A9R231_YERPG/4-165
F6AGH1_PSEF1/12-172
B4JXS5_DROGR/77-266
H0P8W1_9SYNC/12-194
ARNC_EDWI9/11-175
D5U3C1_THEAM/5-118
B7P9K6_IXOSC/17-79
D3GZC1_ECO44/8-172
A2STD8_METLZ/9-163
C6VX48_DYAFD/4-172
A3YM03_CAMJU/1-143
C7H3W4_9FIRM/1-150
H1D6G1_9FUSO/4-242
G5HYW7_9CLOT/7-161
B4SFT4_PELPB/10-182
Q48GD0_PSE14/8-183
I1ATP7_9RHOB/12-165
A3U758_CROAH/41-214
E6BHI6_ECOLX/33-202
G6Y0L8_RHIRD/10-176
O58219_PYRHO/2-163
A8M973_CALMQ/27-183
E6QPZ5_9ZZZZ/21-213
H0FYS2_RHIML/13-178
A8AWZ5_STRGC/8-199
H3K9Z2_9FIRM/5-264
A7FVA6_CLOB1/6-170
A6D0H9_9VIBR/7-165
Q7MXB2_PORGI/6-170
D5STB4_PLAL2/309-489
A8YIC1_MICAE/11-186
H1YXC5_9EURY/6-172
D5U4I5_BRAM5/12-183
B4T9S7_SALHS/9-173
F8X2C4_9PORP/11-172
E5VLW1_9FIRM/3-173
E8RJN8_DESPD/11-178
A4S0T4_OSTLU/17-191
C2FUJ2_9SPHI/4-184
G8UL99_TANFA/19-184
F7V782_CLOSS/20-170
C6ARJ1_RHILS/8-172
E4X7N4_OIKDI/160-349
H8NV77_RAHAQ/8-160
D1Y656_9BACT/58-216
F0C079_9XANT/3-177
A7V078_BACUN/11-178
F0B7M4_9XANT/14-163
C6LFR9_9FIRM/918-1091
D4HE31_PROAS/14-180
C2NAS5_BACCE/324-494
H7QFW4_STRPN/42-214
E1JZ08_DESFR/267-456
F2EFF7_HORVD/86-283
I0SBC6_STRAP/7-166
D4CQX3_9FIRM/603-775
Q29M65_DROPS/211-388
Q8XXB3_RALSO/3-139
F3B4N9_9FIRM/6-167
C6E5U5_GEOSM/9-167
O26274_METTH/5-185
B2A4X4_NATTJ/6-167
I0URT6_9MICC/29-182
G6TXH6_STRPN/11-175
D7VVJ5_9FLAO/4-171
A1ACR4_ECOK1/8-172
I1F813_AMPQE/345-514
Q1PL04_PROMR/46-227
E8KLY4_STRSA/3-177
B3Q574_RHIE6/7-171
C8WIW4_EGGLE/307-466
A6L7B2_BACV8/10-172
G1VE69_9BACT/7-168
Q9ZFN7_KLEPN/12-188
C2Z4J1_BACCE/2-144
D5U966_BRAM5/5-185
I0Q0A8_STROR/4-170
F4UYJ2_ECOLX/44-217
B9M2V4_GEOSF/5-183
C8LEE6_STAAU/4-171
H0P5H9_9SYNC/12-194
Q26732_TRYBB/6-176
E6W6P1_DESIS/4-169
I1AR33_9RHOB/1-173
G8R5M2_OWEHD/52-206
D3IA04_9BACT/6-181
F4BS17_CARS1/10-173
E4W2W4_BACFG/11-184
E2A7V1_CAMFO/12-194
B6BKI2_9PROT/17-183
F0ADI3_NEIME/22-198
H1W7Q6_9CYAN/4-160
H7Z0P5_CAMJU/5-65
G0T321_CAMJU/5-89
B9YA99_9FIRM/6-173
H5G9Y2_ECOLX/235-420
C9BPV0_ENTFC/7-212
G7W552_DESOD/7-168
Y4GI_RHISN/369-520
C7KHY8_ACEPA/10-176
G7SC70_STRSU/4-189
H9ZRU7_THETH/6-116
F9XUS7_CAMFE/5-169
A0YI57_LYNSP/27-190
E3DSC9_BACA1/7-170
H8GFF7_9PSEU/511-673
E5UX31_9BACE/7-191
Q8YTE7_NOSS1/37-207
H7D8D8_9CLOT/99-248
E6TWC7_BACCJ/4-201
A7JN95_FRANO/8-196
C4UQC3_YERRO/35-190
H4P748_ECOLX/7-204
E5VLX2_9FIRM/7-182
F0CBV1_9XANT/19-182
H5J9C0_ECOLX/9-162
A3P9G8_BURP0/11-176
B9QSP5_9RHOB/44-208
C2GN05_LACRE/6-170
B5GNZ0_STRCL/34-169
D4EDC8_AGGAC/5-153
H5FQS7_ECOLX/20-193
Q4SG00_TETNG/65-243
D1YS05_9FIRM/4-171
F7PKB8_9EURY/4-176
F0RFE9_CELLC/6-167
I0CYV1_BACAN/11-189
D2EYF3_9BACE/4-170
B7LUI7_ESCF3/4-179
Q093P1_STIAD/278-439
A1RUL8_PYRIL/7-180
G9SP90_ENTFC/4-167
C3PVW7_9BACE/5-157
B2T4X6_BURPP/4-161
G2EAT7_9FLAO/241-409
F3EYJ3_9PSED/4-160
B3KNV8_HUMAN/157-343
B8BUA3_THAPS/16-206
Q7WU73_THESQ/31-223
C2NB89_BACCE/1-163
E8T9I9_MESCW/81-210
C7CKQ8_METED/14-173
A6EWY3_9ALTE/47-210
H2QE62_PANTR/21-114
H4LDL4_ECOLX/8-172
C9XJ14_CLODC/31-199
E5X4M3_9ACTN/270-429
Q0BD70_BURCM/8-157
C3XBZ3_OXAFO/6-115
A8Z161_STAAT/4-171
C0Z9R1_BREBN/273-416
F4LL65_TREBD/4-168
H1LWN1_9FIRM/4-171
C1A646_GEMAT/10-166
F5LMJ1_9BACL/5-141
E3XFV2_ANODA/189-328
Q9K6L6_BACHD/4-164
B1ZH28_METPB/8-165
G9PKI3_9ACTO/4-173
I1AQ61_9RHOB/54-225
E8ADD1_SALMO/4-174
H8I2H0_MYCTU/85-246
E1R5M1_SPISS/35-158
C0YDE1_BURPE/22-179
G2FJ33_9GAMM/2-148
E6LPY8_9FIRM/6-200
A3WMM3_9GAMM/8-177
B1VL30_STRGG/38-210
G2ZEK4_LISIP/17-183
G9RXQ3_9FIRM/7-173
B9LDM3_CHLSY/4-169
I0HL97_RUBGE/7-131
F1NDK8_CHICK/98-281
Q9RZB7_DEIRA/9-182
I0MTU6_SALET/4-168
Q7VDJ6_PROMA/8-172
C6X646_FLAB3/4-169
E1TK85_BURSG/5-167
D3LDD5_ENTFC/9-175
E4TM29_MARTH/47-217
H2IH04_9VIBR/6-160
E8YFA0_9BURK/13-176
G1W8Z8_9BACT/4-169
A6KZ98_BACV8/8-167
H7WG73_CAMCO/7-171
C6Z245_9BACE/7-166
H3L111_BIFBR/1092-1269
D4HSM6_LEPIR/45-207
F6WHA8_MONDO/34-123
H7Q5V2_STRPN/4-170
H8CYG1_CAMJU/5-173
F3FKU9_PSESX/708-888
D7Y8L7_ECOLX/1-107
G6IKN3_9DELT/6-211
I0WZJ4_9NOCA/7-166
Q4JZ30_STRPN/7-171
G9BNM9_RHILT/1-134
D1RCH3_LEGLO/10-183
D9XWY9_9ACTO/5-175
A1HRG6_9FIRM/4-200
Q93CR2_SHIBO/3-175
G4P5J0_BACIU/9-180
F1VE60_PROAA/14-180
F6G458_RALS8/11-178
F5VWD0_STROR/6-141
G2T453_ROSHA/287-451
D6ZKZ2_MOBCV/8-163
ARNC_PSEPF/10-174
H5WJC6_9BURK/14-184
Q5RLK8_CAMJU/7-171
A4JQT2_BURVG/11-176
E6VJ39_RHOPX/23-189
B1WYB5_CYAA5/5-169
Q1RAA6_ECOUT/33-202
D4Z7T7_SPHJU/1-150
E1XE39_STRZO/42-214
Q9L6I0_THIRO/1-108
E6EC14_PROAA/10-178
E9CDJ4_CAPO3/17-83
F5YHJ9_TREPZ/4-176
Q609R2_METCA/15-180
B5H3P3_STRCL/5-175
E4VMY5_9HELI/21-186
E8KFK8_9PAST/53-220
H8CXF8_CAMJU/7-167
C6Z1H2_9BACE/10-172
Q8DYR0_STRA5/1-169
H8HTC9_MYCTU/1-130
F9NV25_PROAA/69-243
A2TW59_9FLAO/3-166
Q9R8U7_9RHIZ/52-184
H4GLT8_STAAU/5-172
B9AFW4_METSM/136-320
G7S0M6_STRSU/6-157
B2IZQ4_NOSP7/7-180
B9YAA2_9FIRM/21-194
B9Z7P4_9NEIS/6-151
E5YGL9_9ENTR/7-174
B0JS16_MICAN/7-172
B0P2K9_9CLOT/4-173
B4KE47_DROMO/192-378
Q2TKB1_CAMJU/6-87
Q831L3_ENTFA/7-171
C7VAR6_ENTFL/333-464
B3JMZ6_9BACE/5-176
E5YY14_9BACL/6-191
F2UX55_ACTVI/57-220
E6SVV5_BACT6/3-162
F2BQP9_STRSA/7-206
C0FUT5_9FIRM/81-256
G4A777_AGGAC/7-180
E5C3I7_9BACE/7-176
H4RH50_ECOLX/8-172
B3ZA51_BACCE/16-117
Q84TA6_ORYSJ/115-230
A7BXP2_9GAMM/141-312
G6FI72_9EURY/90-250
C7UP78_ENTFL/4-173
F3IIV6_PSESL/8-179
F1QY66_DANRE/109-283
D7J410_9BACE/6-177
E4N1J4_KITSK/6-139
C4KFR6_SULIK/4-180
Q1ZNV0_PHOAS/14-200
B4VQH4_9CYAN/3-165
E5CL40_STAHO/4-173
H7R6G9_CAMCO/259-439
Q5WQY8_CAMJU/5-171
I0NC92_SALET/31-134
H1HM19_9BACT/27-209
C8A9Z3_STAAU/4-173
D4WYC0_BACOV/5-185
A3JEI8_9ALTE/24-177
F3DQV4_9PSED/9-174
F9ZEW5_9PROT/5-157
D9PIL5_9ZZZZ/3-164
I0L3B2_9ACTO/23-190
F7TJE3_PASMD/12-161
E6IS06_ENTFL/3-170
C3CDN2_BACTU/4-160
C7WBQ1_ENTFL/22-175
Q8A2C6_BACTN/5-169
G1NUE7_MYOLU/76-262
C3DT41_BACTS/15-210
GALT6_DROME/205-389
G8P1A2_GRAMM/4-157
D6Z846_SEGRD/30-158
H0MDS3_SALMO/245-430
C2DBA3_ENTFL/4-173
H1XJ94_9XANT/7-171
A6BHC4_9FIRM/335-513
F0KIW2_ACICP/20-177
H0MCW6_SALMO/11-175
E6IQA7_ENTFL/6-192
E6CFE2_PROAA/14-180
G8TLD3_NIAKG/4-162
G5ET01_9MICC/8-175
C6X1R5_FLAB3/45-213
C6J1W3_9BACL/6-164
H7N544_STRPN/11-183
G2ALW9_ECOLX/8-161
A4W4L5_STRS2/12-176
E1QBK4_MYCPB/4-169
H7GMZ0_STRPN/7-173
F4F3I9_VERMA/8-169
G2TG33_RHORU/9-136
E4M023_9CLOT/8-174
F3L7N9_STRPO/5-203
A6WE95_KINRD/13-175
H2JAT1_9CLOT/7-185
Q4JZ29_STRPN/4-171
Q8DK55_THEEB/7-173
D6E3M9_9FIRM/4-157
F3PXT9_9BACE/8-195
F8ENT8_RUNSL/13-173
H1IF02_9FIRM/6-171
H7RJ65_CAMCO/5-170
Q2SD83_HAHCH/11-176
D6ZX27_BIFLJ/3-169
Q112S8_TRIEI/623-755
B3QJY1_RHOPT/7-148
A6CBX3_9PLAN/11-185
C2TSB5_BACCE/262-418
A4GTD6_RHIML/53-224
F7X040_SINMM/21-186
C5C149_BEUC1/18-188
F1T8G4_9CLOT/18-182
H4WMK4_ECOLX/33-202
Q4JZB4_STRPN/14-181
C3R5C8_9BACE/23-170
H4HXX1_ECOLX/4-179
A6KZ58_BACV8/19-176
D6ZYR6_STAND/4-169
E8WU51_GEOS8/15-173
B5L3W8_SHIBO/23-186
C3MVL2_SULIM/5-164
E0GQD0_ENTFL/6-192
E1LST7_STRMT/7-172
E2UY52_MYCTU/20-179
B3PI38_CELJU/16-185
F0DHZ8_9FIRM/33-206
B2P8L4_ECO57/4-179
A4FL39_SACEN/34-194
H1MRZ8_9PLAN/7-171
A4VKD7_PSEU5/22-176
C9Z7Q8_STRSW/25-191
E5CL88_STAHO/5-168
A4U191_9PROT/4-102
H7QTX6_CAMCO/259-439
Q64Y62_BACFR/4-180
E5ZYR2_ECOLX/8-172
C6WJ68_ACTMD/1-156
G5AZ37_HETGA/61-246
B6S897_9RHIZ/1-102
Q64DQ5_9ARCH/5-172
E0S003_BUTPB/10-177
G9R4F0_9FIRM/4-176
Q28JC3_JANSC/10-193
Q01R60_SOLUE/124-254
F7SDI2_LACJH/14-165
F5SN62_9GAMM/4-169
C9PXQ6_9BACT/5-172
Q1VR28_9FLAO/4-168
D6CR69_THIS3/477-641
E4F0I3_PROAA/10-178
D1C9S9_SPHTD/5-171
Q1ZE78_9GAMM/6-163
F9H114_HAEHA/5-165
C4L2N1_EXISA/13-197
D7EN13_MYCTU/1-150
Q81JM0_BACAN/6-169
Q8RFY5_FUSNN/8-155
D6Y5L5_THEBD/31-161
A6BCB8_VIBPA/7-151
F6W9D9_HORSE/180-370
A4ME79_BURPE/315-484
E4MHM9_9FIRM/8-172
F2C8R3_STRSA/7-178
D5TIK0_BIFAV/8-167
F3S5H5_9PROT/1-107
C6RIL2_9PROT/5-174
E8WV49_GEOS8/12-178
A2RHK5_LACLM/4-168
G9TM32_SALMO/9-184
C5DUS4_ZYGRC/6-172
A5LNA1_STRPN/1-105
F7Q5Z4_9GAMM/6-163
C7QQS2_CYAP0/7-175
B3YKR5_SALET/6-183
D0D9W7_9RHOB/11-158
F7PGC5_9EURY/7-177
E0NY96_9FIRM/144-288
B7H9P8_BACC4/262-418
C5NDD2_BURML/8-154
F2PPV2_TRIEC/212-340
F4C890_SPHS2/3-167
F9JIT2_9LACO/6-183
C9LAR4_RUMHA/8-178
Q8XN54_CLOPE/6-171
H7M994_STRPN/5-168
Q8VU26_STRPN/6-176
H0M2Z9_SALMO/4-168
H3XAG1_STAAU/4-173
I0GK89_9BACT/10-179
F3URF2_STRSA/4-170
F3Q2V3_9ENTR/11-175
A6MLW3_9RHIZ/1-123
E8IT74_ECOLX/9-224
B1L6N3_KORCO/4-159
C6VWR6_DYAFD/3-163
D8MUC3_ERWBE/4-169
H6RL03_BLASD/31-194
E0Q4P9_9BIFI/9-177
E1WZA4_BACMS/8-174
E1QIE5_DESB2/13-175
Q73MS0_TREDE/7-199
H4PBT6_ECOLX/9-224
G7QE80_9DELT/8-150
C3JC27_9PORP/7-180
Q0ALV4_MARMM/9-180
D4RNL6_ENTFC/11-166
Y539_MYCTU/7-158
F2L059_PREDF/5-177
D1P6J8_9ENTR/8-174
D8BHL8_ECOLX/9-212
C0ZAA5_BREBN/10-175
I0F3E8_9BACI/9-180
A2SFF1_METPP/8-180
A8RPP1_9CLOT/7-159
D4STE3_9XANT/14-163
B5NK65_SALET/4-174
E1K2J9_DESFR/8-166
G6AY87_9BACT/9-171
F9YSU5_CAPCC/8-174
C8WIV6_EGGLE/8-177
A4MZC3_HAEIF/4-175
E8X7Q6_ACISM/9-180
D1BX30_XYLCX/10-177
F0R410_BACSH/8-183
F2HII5_LACLV/1-138
H7L4P7_STRPN/6-181
F8I804_SULAT/1-158
G5PB52_SALET/11-175
G0UW53_TRYCI/97-268
A7NI33_ROSCS/24-197
F5I9K4_ACIBA/7-160
D4ZTC5_SPIPL/657-819
G6TY26_STRPN/2-208
F6WTZ3_ORNAN/72-256
B4RGL2_PHEZH/11-149
H5WBQ8_RALSL/11-179
F0QGB7_ACIBD/7-160
Q5CHA1_CRYHO/275-448
D6K4N5_9ACTO/35-164
D2Q6Q9_BIFDB/3-177
G6EKK7_9SPHN/30-179
F9R4V4_ECOLX/11-175
B2UJU9_RALPJ/6-163
G6F1N3_9PROT/6-171
G5IAN8_9CLOT/3-71
G8SEJ9_ACTS5/5-177
G7UPW9_PSEUP/77-244
C0FV36_9FIRM/4-163
Q8KFK9_CHLTE/5-175
D5W5D6_BURSC/8-158
H9BBZ5_BRAEL/53-201
A5G837_GEOUR/7-163
D0CD91_ACIBA/7-160
H7MLR1_STRPN/5-168
E8EIZ8_SALMO/4-174
E4TGB7_CALNY/10-180
D0D331_9RHOB/5-164
B3ELZ8_CHLPB/7-173
I0VWQ0_ECOLX/9-171
D5BLC8_ZUNPS/42-224
F9QSQ0_9MYCO/85-246
F6XCE2_CIOIN/66-254
H1XT32_9BACT/7-178
H5VS65_SALSE/4-168
D6ASZ3_STRFL/68-236
C3XN77_9HELI/16-183
B3RQX7_TRIAD/76-258
G7DCW4_BRAJP/52-222
F1SSN3_PIG/141-323
D5TPY7_BACT1/5-160
F9J1B0_ACIBA/7-169
C8K2X7_LISMN/5-170
E4TYC2_SULKY/9-178
C6J1W8_9BACL/5-156
Q9L9K8_PASMD/343-481
Q5LYT8_STRT1/8-207
D0DT77_LACFE/5-172
G2GQY8_STRSL/4-175
C6A0B6_THESM/1-202
B0RQA6_XANCB/16-180
F3MWN5_LACRH/2-90
D0HTF8_VIBCL/7-155
B9XH86_9BACT/44-261
H7PHZ4_STRPN/5-95
F0S7G4_PEDSD/4-171
B7ZG13_9PAST/263-432
C5WFT8_STRDG/4-172
F0PA27_ENTF6/557-718
E1SJ34_PANVC/9-163
D1RH70_LEGLO/22-195
F4AVQ4_KROS4/6-169
G6ICR8_9DELT/15-199
A7AJ47_9PORP/7-176
A8TA57_9VIBR/4-176
D7UHA5_LISMN/6-166
A9D413_9GAMM/26-189
E9WG69_ECOLX/8-172
B7GWM4_ACIB3/7-160
D1JS39_9BACE/6-178
B7J6K7_ACIF2/9-192
C2UFH2_BACCE/7-161
Q45FC3_9BRAD/4-94
Q97YG5_SULSO/26-205
B0U2W0_XYLFM/2-178
D4R0A3_ENTFC/11-166
F3ESM2_9PSED/7-131
H7VBN1_CAMCO/9-90
H7T7P8_CAMCO/7-169
G1UG49_ECOLX/7-212
F6WDF8_ORNAN/30-129
E5R6K4_STAAG/5-172
E6MTA4_9BACT/16-167
C3DEV1_BACTS/262-355
H0FHY8_BACAM/15-183
D6KPE5_9FIRM/5-202
A5VTL9_BRUO2/46-215
I0N2D5_STRPN/42-214
D5XWC0_MYCTU/614-782
E5UYU7_9BACE/7-181
A3YW38_9SYNE/23-180
H6L4C0_SAPGL/3-165
D6QW71_PAEAL/12-175
G0I0R2_HALHT/60-206
D1PL08_9FIRM/6-188
F2KDB3_PSEBN/249-434
E5CQA0_9STAP/4-173
I0R244_9MICO/8-166
F7ZJ20_ROSLO/1-174
G9R049_9FIRM/8-198
G5B8M2_HETGA/115-293
F9R6B6_ECOLX/3-153
Q8YBQ4_BRUME/29-181
A4VKC6_PSEU5/31-189
I0EV49_HELPX/5-121
D2Q644_BIFDB/27-110
E4SCA9_CALK2/5-168
F3NMG3_9ACTO/21-188
E7WI87_SALMO/9-184
E6VUI3_DESAO/7-168
B9XD34_9BACT/3-140
F2KUB0_PREDF/4-170
D4JZ87_9FIRM/10-175
E5AQP0_BURRH/7-170
D7YBZ6_ECOLX/8-172
D5XCX2_THEPJ/41-125
D8GA45_LACCZ/5-172
B4D5E7_9BACT/8-159
E1C2H8_CHICK/35-211
D4WWB4_BACOV/57-225
B8GAG7_CHLAD/10-192
F6C482_SINMB/12-181
F1YTT4_9PROT/19-186
E1XBH3_HAEI1/3-169
Q6EB91_CAMJU/41-224
H7PU38_STRPN/6-179
A3P2Q5_BURP0/6-172
I0Q623_STROR/7-171
C2YZS1_BACCE/6-169
Q8A834_BACTN/3-186
G8PE03_PEDCP/11-177
B5GHN2_9ACTO/31-197
B0WFR4_CULQU/146-330
F0BM26_9XANT/7-171
H1PZT2_9BACT/6-163
I0BRX2_9BACL/72-240
C5CMC1_VARPS/22-188
G7M2Z6_9CLOT/8-172
F0IEY5_9FLAO/4-169
H5RJP3_9NOCA/5-173
D6KPE6_9FIRM/5-169
G3NCX2_GASAC/80-269
H0RNU9_9BRAD/14-188
A9UZ62_MONBE/93-285
F3CK51_PSESG/1-120
E5WZT7_9BACE/6-168
E0WRE2_9ENTR/35-225
A2VFM0_MYCTU/7-158
C2NTC9_BACCE/370-534
F0P1E1_WEEVC/12-191
H9BBV3_9BRAD/53-184
F3PP19_9BACE/7-169
F3Y9V4_MELPT/7-223
C0YXY0_LACRE/4-170
D4QJS3_ENTFC/4-167
E6FIN5_ENTFL/557-718
B0ZTR5_CAMJU/5-172
B8HXI0_CYAP4/6-190
C0M8G4_STRE4/6-164
H8XUD3_FLAIG/5-164
D3E2Z8_METRM/7-171
H6P4B0_SALTI/4-173
A1T4N3_MYCVP/85-246
B5EA87_GEOBB/467-629
C7N533_SLAHD/9-183
G7Q917_9DELT/11-174
D4U6J4_STAAU/4-173
C5QC82_STAEP/5-168
B6J6Y4_COXB1/9-167
F6CX97_MARPP/27-190
B1YKN7_EXIS2/36-200
A7VUZ8_9CLOT/11-179
F3Y913_MELPT/3-170
D8DW50_PREBR/17-197
B1S9Z9_9BIFI/4-118
E4RXS0_LEAB4/14-250
GLT13_RAT/118-302
C0QV37_BRAHW/5-185
D3LBQ2_OENOE/5-166
B6C174_9GAMM/13-182
B5UQU7_BACCE/325-496
F8YI77_ECOLX/4-179
E8MGG2_BIFL2/9-166
G9SZP4_ENTFC/7-179
H2ML89_ORYLA/150-335
F0LE04_AGRSH/5-185
D8GDI5_LACCZ/5-176
E1JWU3_DESFR/9-182
A3XGI7_LEEBM/3-173
A8YEI2_MICAE/23-191
C3CYM7_BACTU/10-165
F2ZZZ3_9BACL/3-153
Q9HSB1_HALSA/9-179
E7QZJ1_9EURY/30-190
Q5L9S9_BACFN/11-181
D4LUV4_9FIRM/540-720
F8EDK1_RUNSL/4-178
E1PGB4_ECOAB/8-160
G6A304_STRIT/6-161
C6U3R2_BURPE/11-176
F2I715_AERUA/4-169
E8YEZ0_9BURK/446-625
F4BGH0_FRACN/12-174
F9D3V1_9BACT/24-190
F7AFB0_MACMU/126-308
D7NF03_9BACT/4-171
E3EBM7_PAEPS/556-713
Q70MW6_9BRAD/1-137
F9H5K8_HAEHA/5-167
B6KRT2_TOXGO/195-367
E3C8X8_9LACO/5-180
C5Q1Z8_STAAU/42-211
E7G7H2_9FIRM/5-161
H8BWH2_CAMJU/5-174
G8MZ83_GEOTH/5-168
A3U2J7_9RHOB/5-196
G9X8H6_9FIRM/5-178
B5EEX7_GEOBB/11-163
C2NJB5_BACCE/7-158
B0G3W1_9FIRM/82-249
G7GSM7_9ACTO/18-168
G6CKL1_DANPL/1-114
D2QDW3_SPILD/6-164
D6JGT1_ECOLX/9-162
Q5M6S2_CAMJU/13-181
B0P4B2_9CLOT/8-176
WCAA_ECOLI/8-172
C7KJS7_ACEPA/10-176
B1L3I1_KORCO/40-150
Q9L3U3_STRRO/19-177
A6GKL9_9DELT/19-182
B2J2I1_NOSP7/12-173
C9BVT4_ENTFC/3-163
H7Y3V0_CAMJU/5-102
B4VMI2_9CYAN/5-166
G3LYK2_BURPE/439-618
B6VZ32_9BACE/7-187
D6T0A0_GARVA/10-167
Q7U602_SYNPX/5-146
D6Y712_THEBD/32-217
G6GDH7_9FIRM/18-180
Q169H4_ROSDO/6-124
Q9LMW5_ARATH/26-181
A6A4K7_VIBCL/7-155
C2TI73_BACCE/14-170
I0MSR9_SALET/245-430
B3DZ27_METI4/10-177
Q4V9J0_DANRE/1-170
D2ZNQ8_METSM/5-169
G5FY01_9PSED/8-178
D6T500_STAAU/5-172
F1LQN1_RAT/126-308
A5BXV2_VITVI/16-99
E1SLS6_FERBD/8-166
O30196_ARCFU/4-162
D3EZQ4_CONWI/24-186
G6U3A8_STRPN/5-173
F0HCQ1_9FIRM/5-168
D7YX86_ECOLX/4-173
F7M7E2_9BACE/9-184
C4ZHL9_EUBR3/7-179
H4EKW7_STAAU/1-137
D2QJN4_SPILD/5-174
A4LNL4_BURPE/11-176
H7JQR8_STRPN/5-171
D6KSN4_SCAIO/28-186
I0Q3N1_STROR/3-160
B0N1S8_9FIRM/155-316
C4F932_9ACTN/52-210
D9R0B1_CLOSW/12-176
F8X9R1_ECOLX/4-196
F2MR43_ENTFO/4-173
E6RYH2_CAMJC/5-172
B7ALB2_9BACE/4-173
Q7BR91_MYCAV/8-161
D6D7F8_9BACE/42-202
E1CUI1_VIBPA/10-165
E6HAL8_ENTFL/3-164
G6RA41_STRPN/7-173
D1PA63_9BACT/5-169
E9SEF4_RUMAL/6-179
F0CFW9_SALMO/245-430
B7VPU3_VIBSL/5-223
G5Q579_SALMO/11-175
E0GRR4_ENTFL/5-173
G6PAB7_STRPN/6-181
G4E8B0_9GAMM/15-174
C4KCJ5_THASP/4-175
D2P3T7_LISM2/22-194
G3QCB2_GASAC/61-246
A4GTD9_RHIML/52-223
D4UF42_STAAU/4-173
D6LTJ6_9RHIZ/4-157
B5EXR2_SALA4/4-173
C3MMD5_SULIL/3-155
C1EZ41_BACC3/267-419
D4B8E6_9ENTR/4-168
D0TW59_9BACE/6-189
B9JW01_AGRVS/536-716
Q97AE2_THEVO/10-182
F7EF84_XENTR/146-331
D5EP58_CORAD/6-168
F6DPR4_DESRL/9-171
Q47CE2_DECAR/54-217
A1R6P2_ARTAT/9-156
G8SE96_ACTS5/22-190
F2N2I1_PSEU6/4-174
E6FLX3_ENTFL/327-463
G6JY29_STRPN/11-183
G7QHD2_LEPII/6-255
B4V4C0_9ACTO/13-169
H8HQC6_MYCTU/46-173
H2HDU5_CORDP/9-176
B5NKK7_SALET/11-175
B4SDD9_PELPB/4-190
E6N7Z1_9ARCH/8-175
F2K8S1_PSEBN/16-180
G3PVR2_GASAC/206-395
B7I5E2_ACIB5/8-169
E8HHI3_ECOLX/4-179
E7XVP8_SALMO/4-60
D0GC72_BRUML/25-194
A8MM32_ALKOO/4-152
H7WD97_CAMCO/7-199
G2IER8_9CLOT/99-249
F7QTF8_9LACO/19-182
B0TVG4_SHEHH/4-168
G6XZ93_RHIRD/11-179
A8YN54_MICAE/11-161
H7ZGP7_CAMJU/259-425
F0R0F4_BACSH/5-194
C2KKC2_LEUMC/7-172
D1PRD1_9FIRM/5-166
D3EJQ4_GEOS4/52-186
B0WQL8_CULQU/146-330
H4IYT8_ECOLX/9-208
E4SQU0_STRTN/6-173
A5UYR9_ROSS1/26-189
D9YC84_9DELT/295-442
Q2RLA5_MOOTA/4-154
D6ZJP1_MOBCV/19-162
F3D9Z8_9PSED/708-888
A3DKR5_STAMF/4-176
G2EPF2_CORGT/18-180
A9H3G6_GLUDA/465-623
Q3D8T6_STRAG/5-157
F3WXI8_9SPHN/7-163
C5P721_COCP7/104-209
D8EYR3_9DELT/7-168
Q1MNP6_LAWIP/9-171
G7GIP7_9ACTO/4-170
H7FMM5_9FLAO/15-179
Q8G6S2_BIFLO/1-134
I0MJN5_SALET/4-168
C6A9Q4_BIFLB/49-230
F8HBB7_STRE5/4-175
Q0AP10_MARMM/27-195
D6JKX1_NEIGO/7-194
A8ULG4_9FLAO/1-176
D4YHP5_9LACT/1-69
Q7X5M9_PSEAI/8-178
B0UQM4_METS4/15-179
D9TI52_CALOO/6-175
C0BJ88_9BACT/5-175
D4U6D1_STAAU/4-171
D8G5Y5_9CYAN/1271-1453
A4VVW5_STRSY/4-171
C4RGG9_9ACTO/22-178
F0FUG5_STRSA/6-174
A3EYV7_CAMJU/1-153
A3U2J4_9RHOB/4-165
Q01PS3_SOLUE/8-164
C2N9A9_BACCE/17-212
B6ANR6_9BACT/3-175
F3IUN0_PSEAP/16-177
F2LEX1_BURGS/3-121
F5UEK3_9CYAN/4-171
C4W9Y1_STAWA/4-206
I0L1U2_9ACTO/51-178
H6R0X8_NOCCG/19-256
E1UR83_BACAS/7-174
Q24JS2_HUMAN/180-370
G6F466_LACDE/5-170
A8J9D4_CHLRE/97-291
H6PE15_RICCA/5-162
D3D7I0_9ACTO/64-236
Q4K2Q1_STRPN/13-179
Q4MV33_BACCE/7-177
F4YBG0_ACTPL/45-215
D1DT96_NEIGO/48-143
H4MT83_ECOLX/7-204
A4IZG6_FRATW/12-186
F5MEF1_SHIBO/8-172
D7WHB9_BACCE/4-173
G1MJM4_AILME/138-321
C7X0I5_ENTFL/8-194
PGAC_ECOLI/78-246
H4PLJ7_ECOLX/4-179
A7LTN1_BACOV/20-181
B0Y3X3_ASPFC/106-215
C5AQW1_METEA/14-173
D1PE85_9BACT/6-172
B0Q7X9_BACAN/11-189
Q9Z3L7_9RHIZ/52-186
A3CYN8_SHEB5/7-168
Q0B3T2_BURCM/22-182
Q6TAR8_PARBR/8-183
Q7VES1_MYCBO/613-781
B4Q5J1_DROSI/154-342
C2T2M9_BACCE/272-418
Q2Y4I3_9ARCH/17-193
B9LE73_CHLSY/10-178
Q6LVM3_PHOPR/7-153
H0AU62_STAAU/4-173
Q8U0J3_PYRFU/69-230
Q2NH03_METST/155-341
G1LM08_AILME/98-142
D1D1X5_9RHIZ/7-176
G5X9H3_ECOLX/4-170
D8J7K5_HALJB/7-184
E7FRX7_9LACO/10-187
C9B114_ENTCA/3-162
E8V6Y6_TERSS/21-110
C4G1Z5_ABIDE/223-351
E5UQN4_9BACE/7-181
E3CBS6_STRPA/5-172
A6LBJ8_PARD8/5-174
B7RVN2_9GAMM/6-180
Q8TRV1_METAC/12-157
B2IZR8_NOSP7/19-190
A3ZPD6_9PLAN/298-424
E8RJP9_DESPD/4-161
G6KMY2_STRPN/11-183
B9XJT5_9BACT/19-184
D1WB82_9LACO/7-195
C7G779_9FIRM/558-738
Q5W5Z7_AERHY/4-173
E4I795_ENTFC/4-167
B8FUE8_DESHD/3-166
D1FDP9_9RHIZ/46-215
B3WPF2_ECOLX/9-177
D9PJX9_9ZZZZ/6-167
F9BVC1_VIBCL/7-155
C6YNJ3_FRATL/13-187
AGLJ_HALVD/8-164
D3A9T1_9CLOT/11-188
H0E5S8_9ACTN/11-178
E6UN34_CLOTL/16-179
Q4ZL38_PSEU2/8-175
A4J5R6_DESRM/9-172
E5BPM3_9FUSO/8-193
F4AXF7_KROS4/4-181
C8P4C3_9LACO/5-157
B1KYB9_CLOBM/6-170
F7Y5I5_MESOW/63-166
F0SJX7_PLABD/114-283
C7QNV7_CYAP0/4-192
Q8ABQ9_BACTN/4-191
C1F4J4_ACIC5/54-245
D1GTE5_STAA0/42-211
B5DIF9_DROPS/153-339
D1K0T3_9BACE/5-197
D5AGR3_STRGZ/5-173
F2ZZ06_9PSED/1-156
B5NYB1_SALET/4-168
E1M2L7_STRMT/5-170
F5VC24_9LACO/526-668
Q3MEW8_ANAVT/5-166
D3CSP2_9ACTO/24-188
D0WAJ4_NEILA/77-215
F9MGY1_STRMT/3-213
Q2TJC9_CAMJJ/1-68
F4EYA9_9FIRM/243-402
A8YIQ6_MICAE/8-190
F2JKI3_CELLD/7-180
B1SZQ0_9BURK/11-176
A4BX36_9FLAO/5-174
Q5Z280_NOCFA/18-187
C2W593_BACCE/13-168
Q5V3B9_HALMA/4-199
E4LGR8_9FIRM/144-296
G3SNP6_LOXAF/119-303
A2RZI0_BURM9/13-172
D9XDX1_STRVR/5-146
B9LIP1_CHLSY/9-177
B5W683_SPIMA/5-178
A6GLY2_9BURK/11-181
Q03JV2_STRTD/6-180
B5MWC1_SALET/4-168
B1ZIY4_METPB/14-174
G9WRR9_9FIRM/5-181
C2WP31_BACCE/272-418
G8U2B8_BACCE/273-428
B9LC64_CHLSY/7-170
Q8A7Q2_BACTN/57-224
H8HWA7_MYCTU/26-196
G4G6C5_9EURY/3-165
I0KZQ3_9ACTO/8-199
D2QZ66_PIRSD/4-153
C3HDD8_BACTU/262-418
B3H2A3_ACTP7/6-171
H8BLN4_CAMJU/6-87
Q9R8W2_9RHIZ/52-185
C6YVD5_9GAMM/11-172
A1K842_AZOSB/4-176
G6LGK1_STRPN/7-173
E7N8I0_9ACTO/22-182
F5LRW0_9BACL/8-172
B2VDR8_ERWT9/9-188
A6WEW4_KINRD/21-184
G9SV60_ENTFC/41-207
A7HYE0_PARL1/10-173
F9HEY8_9STRE/4-124
Q12SS4_SHEDO/7-178
F4B3M3_ACIHW/38-200
E6JDF3_9ACTO/18-174
G6FIX0_9EURY/28-195
D6LUI1_STAAU/5-172
Q7VAX7_PROMA/12-144
H5NVB6_ECOLX/9-224
H7M352_STRPN/11-175
Q1ZAM2_PHOPR/7-169
G6YAX0_9RHIZ/413-580
Q89D69_BRAJA/18-182
B0NR63_BACSE/8-174
G8AI74_AZOBR/30-198
D1N2U1_9BACT/9-179
G1NU30_MYOLU/168-357
D4IPY1_9BACT/397-564
E8PLE9_THESS/3-149
F9M6H3_9STRE/7-103
H2R6I6_PANTR/23-206
Q48GA3_PSE14/8-173
B7A440_ECO57/4-179
B1GPB6_BACAN/4-174
DPM1_HUMAN/28-199
G4P111_BACPN/8-206
B5L3V2_SHIBO/5-170
B3XEQ3_ECOLX/235-420
D7V0D8_LISGR/1-158
E8K3Z7_STRPA/4-170
E2ZLF7_9FIRM/7-200
B0QJY9_BACAN/274-429
H3TGP0_PSEAE/248-433
B7AUJ7_9FIRM/7-191
E8V3Z3_TERSS/4-162
E1P2P0_NEILA/134-270
Q5M3E9_STRT2/5-164
G5NRP3_SALET/245-430
E6WBJ1_PANSA/8-191
A8YMK8_MICAE/17-197
H8EJ35_CLOTM/16-179
F1N540_BOVIN/68-250
C2PN13_BACCE/7-179
Q12VK7_METBU/4-171
B4JPE2_DROGR/9-180
D1E6E7_NEIGO/1-156
F3YWI0_DESAF/26-189
D5QB91_GLUHA/318-498
E1QDU4_DESB2/7-173
C6E5T9_GEOSM/5-195
E0S0I0_BUTPB/5-179
A2TSZ1_9FLAO/24-187
C3XA10_OXAFO/8-198
D8UNL4_9MICC/7-175
Q5HTW9_CAMJR/5-170
G2M2V5_HELPX/5-120
H0DGM1_9STAP/6-174
F8E833_FLESM/6-168
D2R1V3_PIRSD/5-157
A4Y8G9_SHEPC/4-174
B2HYM4_ACIBC/7-160
D8I3S7_AMYMU/1-183
E2SQ34_9FIRM/8-174
D9NLE9_STRPN/7-172
D8F188_9DELT/471-628
G0HHA8_CORVD/29-188
E3IUH1_FRASU/45-172
B1I117_DESAP/3-142
D5WPI8_BACT2/3-167
H7S780_CAMCO/43-216
B2PNX2_ECO57/7-204
E8WZW3_ACISM/3-150
H0H7M5_RHIRD/1-161
G9F3W4_CLOSG/3-153
D0D9G6_9RHOB/29-191
F7ZXW6_CLOAT/8-178
C3RR75_9FIRM/5-109
A8YJC4_MICAE/83-246
B6W3G4_9BACE/2-170
H0BP05_9ACTO/5-173
E3E2S9_BACA1/4-171
F5SZG0_9GAMM/28-174
E9BWG7_CAPO3/67-245
I0SPW5_STRMT/8-176
C9SN21_VERA1/12-124
D7IAM9_9BACE/7-176
D9NPQ5_STRPN/5-171
H0KMX8_9FLAO/5-171
Q2BDJ6_9BACI/7-172
C2M5M8_CAPGI/7-186
A9BAT0_PROM4/4-167
Q10ZI1_TRIEI/7-168
G4K2E8_9RHIZ/4-160
B8QSK1_ECOLX/4-169
E8ND82_MICTS/5-165
D4VGR3_9BACE/4-166
B3QML3_CHLP8/8-168
E8GXI2_SALMO/245-430
E3CRJ5_STRVE/4-170
C3J826_9PORP/6-173
C3BAT8_BACMY/6-192
B5L3X5_ECOLX/23-186
H3L339_BIFBR/18-204
G8TSW0_9FIRM/17-175
D4KZ13_9FIRM/4-169
A3DHW4_CLOTH/50-213
C4VLX6_9LACO/7-191
C6UK52_ECOBR/9-177
H7I356_STRPN/7-168
F0PX36_BACT0/5-160
C9LY12_9FIRM/4-171
E0EZT4_ACTPL/6-165
A5G6G4_GEOUR/8-173
Q97GQ4_CLOAB/8-184
Q30XC5_DESDG/9-170
B0JMX5_MICAN/8-176
F9N5D7_9FIRM/4-211
G6NJ75_STRPN/6-181
G6GR39_9CHRO/4-168
E4NKE4_KITSK/455-612
A7VGI8_9CLOT/5-162
B7KQU9_METC4/4-163
H7UH90_CAMCO/7-171
F2MCA6_LACCC/7-158
D8PIM1_9BACT/347-523
C1MK77_MICPC/208-322
E3EJ79_PAEPS/7-180
Q1MD37_RHIL3/4-163
I0V354_9PSEU/14-175
I0V0I2_9PSEU/18-177
C2E3J7_LACJH/5-179
H8IYT7_MYCIT/3-187
C5N0B4_STAA3/42-211
D5U144_THEAM/23-195
F2BEP2_9NEIS/9-164
H8B5R2_CAMJU/8-204
E1TCP8_BURSG/19-183
G5MGR3_SALET/245-430
C7D9S5_9RHOB/14-180
D3H7S6_STRM6/4-170
C7FPL3_9BACT/4-166
D2GN65_STAAU/5-172
B9LG68_CHLSY/5-168
Q5LAB5_BACFN/10-171
I1D187_9PSEU/49-187
C6GXF9_STRS4/4-171
H3SLL4_9BACL/61-229
A6D0H1_9VIBR/6-196
G9F3K2_CLOSG/138-307
D5MFR8_9BACT/22-200
F7NVG9_9GAMM/7-148
Q8E4A9_STRA3/4-174
D2YLS6_VIBMI/3-165
A3NYE9_BURP0/259-416
E9V8W1_ECOLX/11-175
Q70MX6_9BRAD/2-122
CRTQ_STAAM/42-211
H0HYS5_9RHIZ/5-174
I0HGY1_ACTMI/214-377
E4MLB0_9FIRM/5-171
H2K1S8_STRHJ/27-195
E1IHW5_9CHLR/35-153
E0RYW9_BUTPB/2-145
D4RIW9_ENTFC/11-167
D7N3V6_9NEIS/24-192
B9WVS0_STRSU/4-189
Q8PBV7_XANCP/15-166
F6B517_DESCC/38-132
G8NUU6_GRAMM/7-171
F6DN53_DESRL/8-158
F4UQU7_ECOLX/6-184
B0SSM7_LEPBP/5-160
Q74ET1_GEOSL/11-175
Q9AFH5_STRAG/3-197
B4AGK1_BACPU/7-191
Q1NLJ8_9DELT/7-56
F5M6C9_ECOLX/33-202
E4Q3L8_CALOW/7-173
H4WSU6_ECOLX/8-172
C0FUY8_9FIRM/10-179
C7U712_ENTFL/5-170
B0P2L0_9CLOT/5-138
H1HT55_9FIRM/186-348
A1TKS4_ACIAC/392-542
B1BNG7_CLOPF/6-172
Q04RN2_LEPBJ/28-249
E1JY85_DESFR/262-388
F3AHY5_9FIRM/3-185
C2RPP5_BACCE/5-160
B9B4Y4_9BURK/8-157
G6JIW6_STRPN/6-179
C5C6B4_BEUC1/13-180
D5WTK4_BACT2/110-263
E1GTE8_9BACT/6-175
Q9R8X3_9RHIZ/52-185
D7Z0V2_ECOLX/9-172
F2HII1_LACLV/8-178
A9CGW3_AGRT5/20-150
Q0G2P2_9RHIZ/4-170
H7K4A5_STRPN/6-176
H9BBY4_9BRAD/53-195
H4BCF0_STAAU/42-211
C3NCT0_SULIY/4-182
Q0YSH9_9CHLB/9-165
E0SLL3_DICD3/7-164
C3XSD5_BRAFL/163-320
F3MHI2_9BACL/4-190
F8JBJ2_HYPSM/1046-1206
G2PRX6_MURRD/4-166
Q3DES3_STRAG/5-197
G9S872_9PORP/7-172
E1U8I0_9BRAD/2-126
A8FI08_BACP2/7-173
C7LHS2_BRUMC/7-167
C0C2F7_9CLOT/5-171
D3AID5_9CLOT/5-163
G9AGF5_RHIFH/27-192
E6L3L6_9PROT/9-118
A6H1T9_FLAPJ/17-180
E7P152_PSESG/412-590
D2FB90_STAAU/4-173
H8DAC6_ECOLX/4-173
A1UXA6_BURMS/13-172
H3RDL6_ERWST/620-800
C7WDU1_ENTFL/183-344
C9CRZ0_9RHOB/5-188
C7H267_9FIRM/7-178
Q4JA13_SULAC/4-162
D9SPX8_CLOC7/2-160
G6YQ06_9ALTE/6-159
B7QRU6_9RHOB/5-166
B4AKU1_BACPU/4-167
G6R6J3_STRPN/42-214
A4TF37_MYCGI/11-168
D0AFX8_ENTFC/4-167
G1T6Z5_RABIT/75-257
C9MFR0_HAEIF/7-182
E1IBG4_9CHLR/8-174
B1MYZ3_LEUCK/5-176
I0XDX7_STAAU/4-173
I0K3F7_9BACT/4-172
F9QJM5_9MYCO/1-149
A4J8Y8_DESRM/5-173
I0TGV6_STAAU/4-179
H8ZRZ2_PASMD/13-185
F5UMP8_9CYAN/4-180
Q8PUW1_METMA/13-178
E6MRL1_9BACT/4-187
G9Q8L0_9BACI/7-161
F4B3Z5_ACIHW/3-159
F4KYE3_HALH1/4-155
B5NQ73_SALET/4-168
Q82DA3_STRAW/6-164
C6X0X5_FLAB3/5-171
B7NC89_ECOLU/4-178
E3H184_ROTDC/369-539
F0TAV2_METSL/4-172
AGLD_HALVD/20-190
E6ZDM5_ECOLX/4-166
E4P0D7_BIFBP/30-216
A6EBZ3_9SPHI/7-219
NODC_RHIGA/52-221
I0IAE5_9BACT/5-161
Q1Z867_PHOPR/8-178
A6YCE8_HAEIF/5-165
C4GLN2_9NEIS/4-164
H7S7G1_CAMCO/7-165
F7VF88_9PROT/16-180
D1P8R1_9BACT/252-413
I0DB30_BACAN/6-169
C7XP37_9FUSO/5-174
Q3JRK6_BURP1/14-177
GLT12_DROME/113-296
F7P384_MYCPA/6-179
A5GIR0_SYNPW/7-171
E6C237_PROAA/10-178
D7JF91_9BACT/4-169
D6DB26_BIFLN/8-174
F3KSE1_9BURK/4-168
C9RN73_FIBSS/5-190
H5DZ56_ECOLX/235-420
D1W7Y9_9BACT/10-171
B3ET90_AMOA5/5-183
H1IFV6_9FIRM/7-168
C5N384_STAA3/4-171
B6FLV3_9CLOT/20-131
F7LKQ6_9BACE/301-473
Q2YCD6_NITMU/7-180
B8G5L1_CHLAD/6-182
Q58M94_BPPRM/5-167
F1YYG0_9STRE/5-171
G5UUK0_ECOLX/11-175
D7NFP7_9BACT/5-174
D0IAR7_VIBHO/310-469
B9CW36_9PAST/5-171
A6M9B8_ECOLX/4-169
H0ABQ1_9EURY/1-90
D1PSW4_9BACT/231-400
C5LB75_PERM5/96-260
G4FDK1_THEMA/1-99
B9KYR5_THERP/20-178
B5YU95_ECO5E/4-103
F4XN46_9CYAN/17-182
H5NMD2_ECOLX/235-420
H5TFY5_9ACTO/97-258
E4F3P4_PROAA/14-180
C1CI05_STRZP/11-183
H5MH51_ECOLX/1-159
B5EDT2_GEOBB/22-163
F7V785_CLOSS/291-438
H1PUS6_9FUSO/5-190
E6VTW5_DESAO/7-176
F8FNY8_PAEMK/5-168
C0BN85_9BACT/5-183
G4K3L6_9RHIZ/23-188
B5CC16_SALET/4-176
F7XIS2_SINMM/11-171
F3S534_9PROT/8-170
D8IA64_BRAP9/4-170
E7S9N3_9STRE/19-177
D5C1M5_NITHN/44-217
E2TJ18_MYCTU/85-246
C3FF57_BACTB/4-160
A0ZZK7_BIFAA/8-164
H0VNY3_CAVPO/180-370
B5W7Q7_SPIMA/7-184
E6WAJ1_PANSA/9-184
F0K082_LACD2/5-170
E7HNF1_ECOLX/235-420
F8LR09_STRE8/6-180
Y868_HAEIN/7-182
F9QE72_9MOLU/5-171
F3R917_ENTFL/6-171
G6S5L6_STRPN/11-183
A0PNX0_MYCUA/22-186
G9PZK6_9BACT/6-177
D0ZDH1_EDWTE/1-158
D8IMS3_LACSC/6-174
B8G9F1_CHLAD/94-212
A8EXW1_RICCK/5-162
H4VRZ1_ECOLX/20-193
C3NK53_SULIN/7-167
C2H8B6_ENTFC/7-179
A5FN38_FLAJ1/3-172
D9WK99_9ACTO/29-210
D2BGB2_DEHSV/7-177
H3PLF1_BRUAO/7-177
YDAM_BACSU/52-226
H8ICK0_PASMH/217-380
G0HJ85_THES4/4-170
G1JVS5_9CAUD/2-166
B3ZQA9_BACCE/274-419
E4QWF4_HAEI6/7-182
H4R0X2_ECOLX/7-204
Q2K5C3_RHIEC/13-185
D2PI49_SULID/5-182
E2MR43_FRANO/8-173
C9BPU7_ENTFC/439-615
D7GTC2_9FIRM/5-162
F3FLW0_PSESX/512-638
B5N5D5_SALET/9-184
Q4UP95_XANC8/12-167
G9WQ68_9FIRM/10-171
Q58AL4_RALME/12-176
F4N1T4_YEREN/7-188
B0A3G5_YERPE/4-165
B3E3R3_GEOLS/7-201
B0N0F0_9FIRM/1-167
F0PA26_ENTF6/441-622
B8DZ25_DICTD/36-197
C4L782_TOLAT/8-165
A6C6K2_9PLAN/19-182
H1N8Q8_9PLAN/7-153
G1PCX4_MYOLU/106-291
G2EGQ0_9FLAO/6-172
H1A8M2_9BACT/7-171
A7NQ49_ROSCS/7-163
F3XS82_9FLAO/4-168
A1AUA8_PELPD/355-526
B8KH46_9GAMM/15-165
C0KD25_STRSU/1-79
G4D7R9_9GAMM/5-172
B4D2E9_9BACT/2-94
E3J4R9_FRASU/5-171
B0RDW5_CLAMS/7-174
G2ST32_BIFAN/11-80
H4N8Q1_ECOLX/7-204
B9YAB1_9FIRM/13-179
F8EAI6_RUNSL/8-171
A5XTH2_BURML/8-154
G7M7G0_9CLOT/31-201
D3L018_9BACT/7-83
F6IKC3_9SPHN/9-177
B1UW23_BACAN/17-179
B3XUA1_UREUR/15-174
B9L0B3_THERP/11-176
A3CWP6_METMJ/16-179
F8ECT4_RUNSL/13-177
F2RF44_STRVP/13-171
D7J1D5_9BACE/6-166
D6FVS9_MYCTU/613-781
C4L3S0_EXISA/34-207
G5KYL9_STRSU/5-174
F9L6K4_STACP/4-173
G6NZL6_STRPN/3-214
D4QN77_ENTFC/3-165
H0PFF4_9SYNC/3-165
D3LB02_OENOE/92-274
A6FTL4_9RHOB/16-220
H1ADL5_BACLI/5-152
D9UCK9_9ACTO/87-260
C8XIM4_NAKMY/30-200
C6SR69_STRMN/5-171
Q938X7_CAMJU/5-172
B8F8I8_HAEPS/3-161
O59540_PYRHO/4-168
GALT2_HUMAN/139-322
E0G203_ENTFL/3-170
H2V6D6_TAKRU/159-340
E6UKT9_RUMA7/3-162
H2I1X4_CORDP/4-146
C1AY80_RHOOB/108-280
E4B4L9_PROAA/14-180
A5G0M8_ACICJ/27-173
B0VFW4_CLOAI/50-215
F5ISH8_9PORP/15-185
GLTL4_HUMAN/157-343
D2Q667_BIFDB/8-172
Q74JS5_LACJO/8-170
F0EU21_HAEPA/4-175
H3ZN73_THELI/5-170
G7EXY9_9GAMM/4-167
H1QQQ8_9ACTO/5-175
D8I629_AMYMU/8-183
E5UW73_9BACE/5-210
D2ZNU1_METSM/4-162
Q3BNU9_XANC5/3-178
H8MF92_CORCM/6-174
H2LXQ4_ORYLA/14-198
Q3KEN0_PSEPF/15-180
G9UR09_SALMO/9-184
H4ZQC8_ECOLX/33-114
E6UB49_RUMA7/3-170
H7Y7J9_CAMJU/5-168
E1ESV4_ENTFL/5-170
B5YGB3_THEYD/5-168
C3JWZ9_RHOER/26-181
B1Y4P4_LEPCP/8-177
C4FXK3_9FIRM/4-216
D8GZX3_BACAI/15-171
F3UKD9_STRSA/3-173
A6UIV3_SINMW/25-188
D6K5U6_9ACTO/45-213
D6IYB3_STAAU/4-173
C2LRT9_STRSL/8-180
A5G3Z1_GEOUR/44-207
G4T1K8_META2/7-181
E6IL95_ENTFL/5-170
G1ZSJ9_ECOLX/8-165
E1REU4_METP4/271-440
F7IVX6_STRP3/3-172
C7P3A2_HALMD/15-183
D7V2V1_9LACO/20-184
C0T0Y5_BORBG/11-182
Q8Z0L7_NOSS1/6-176
E1PFS4_ECOAB/3-209
G0FKR0_AMYMD/2-161
E5VSW7_9FIRM/5-163
H7LLA8_STRPN/3-214
H0RZI8_9BRAD/4-170
H5YEH0_9BRAD/494-665
A6TTL6_ALKMQ/5-163
E4TIK9_CALNY/5-173
G8DTS0_STRSU/1-142
F0BTV9_9XANT/1-177
G2E5A4_9GAMM/10-174
H5RC29_ECOLX/11-175
H8AS56_CAMJU/5-168
E6A985_ECOLX/9-208
A2WEH9_9BURK/45-207
B2KYN6_AERHY/7-193
C2MHN3_BACCE/12-162
A7B7F8_RUMGN/543-722
A6L7A5_BACV8/5-197
E0VUV7_PEDHC/21-192
F4QQU9_9CAUL/8-232
C5EZA6_9HELI/8-184
B5GN42_STRCL/7-161
E6M5T7_9ACTO/8-163
G6FMR4_9CYAN/115-277
I0HWT9_RUBGE/8-167
H7SAW1_CAMCO/6-87
Q6HFS0_BACHK/323-486
I0YEW5_9BURK/31-254
F8Y1S0_STRAG/5-176
E6ATG7_ECOLX/9-172
Q98C68_RHILO/12-178
E6UEJ6_RUMA7/5-166
H2BV79_9FLAO/6-171
C2E624_LACJH/11-176
G0EKK1_BRAIP/3-162
H3TB57_PSEAE/6-168
GALT6_MOUSE/180-366
F5UPM9_9CYAN/8-171
I0HL90_RUBGE/9-134
B4ANY7_BACPU/7-170
A2TW80_9FLAO/1-154
H1DZ44_ECOLX/33-96
C0XUA1_9CORY/5-169
E6MMX1_9BACT/1-167
G9SNC7_ENTFC/11-168
F3AP78_9FIRM/5-170
B1ZVX1_OPITP/8-140
B7UEE6_ECOLX/7-170
G1DUU8_9CAUD/23-116
F2F5A5_SOLSS/42-176
A3ISV8_9CHRO/3-160
G2HPU1_9PROT/8-199
B2UEB5_RALPJ/12-176
G5H7E1_9BACT/18-191
C1I3K0_9CLOT/6-170
E6K4Z8_9BACT/4-173
G7VTH5_PAETH/127-308
F0R637_BACSH/8-176
F4D0K5_PSEUX/108-271
D3ICL3_9BACT/4-169
D3I627_9BACT/60-224
E6LKS4_9FIRM/5-181
F7RAH0_SHIFL/4-179
F3PUF0_9BACE/3-130
B4JAT3_DROGR/181-365
H5UQW8_9MICO/7-158
G5IFA1_9CLOT/5-164
E3J5M0_FRASU/28-194
I0V0X2_9PSEU/4-167
Q4K1T7_STRPN/4-173
Q26F61_FLABB/9-169
Q3B3I3_PELLD/10-162
E1QUD2_VULDI/4-154
F7ZQL6_CLOAT/53-231
H5VM22_SALSE/9-184
G8ZFP0_PYRAB/4-170
E6ST65_BACT6/5-174
B9TEX8_RICCO/3-210
E6HP59_ENTFL/3-164
C3CHK3_BACTU/325-496
C6GP48_STRSX/3-169
D4ILX1_9BACT/59-236
E6JI43_RIEAN/4-164
B5L3B9_SHIDY/10-161
C1HYL2_NEIGO/7-59
I0Y0B5_9BURK/1-143
D4XD97_9BURK/4-169
F8HEB5_STRE5/6-178
E2T6D6_MYCTU/11-175
E6U851_ETHHY/8-183
Q3EWS8_BACTI/13-177
F9TPW9_9VIBR/4-198
D3E304_METRM/6-177
F7QSA3_9LACO/6-166
H5S5V4_9NOCA/41-163
B1N1L2_BURPE/4-174
G6XJB1_9PROT/540-719
Q1VUN9_9FLAO/7-168
H6CN38_9BACL/126-307
C6JP67_FUSVA/3-171
Q12SS3_SHEDO/6-166
H0MKL8_SALMO/4-168
H6M0X8_FRATU/8-173
Q7U463_SYNPX/3-149
G0IG56_BACAM/6-171
D1PWT9_9BACT/6-195
Q8Y838_LISMO/22-194
H3ZMX0_THELI/4-171
A4YCB5_SHEPC/7-149
B4VS38_9CYAN/46-209
F3UGC5_STRSA/6-161
H5FCP3_ECOLX/235-420
G1SJW9_RABIT/266-432
G2S001_MYCPK/4-180
F7KIM1_9FIRM/7-175
E7RRH6_9BACT/7-150
F4XIA8_9CYAN/8-165
C7LPR7_DESBD/43-207
E6JZJ8_PARDN/32-214
H1QQQ9_9ACTO/6-174
E8KGU2_9PAST/5-153
A3YUY5_9SYNE/32-156
D5W0G2_CLOB2/6-171
D7EQW3_MYCTU/8-116
D4P3M5_9BRAD/2-125
E3GTA2_HAEI2/5-165
E1H0B7_STRPN/6-178
E6G8Z3_ENTFL/17-185
C0FV15_9FIRM/6-176
Q5X250_LEGPA/12-174
E2NIP1_9BACE/4-171
C7L6X4_ACEPA/787-944
G8DU38_STRSU/5-177
H1F0X6_ECOLX/4-178
A5U1Q6_MYCTA/46-173
E6PM27_9ZZZZ/23-200
D3LE91_ENTFC/3-163
C3CWM4_BACTU/147-295
C9PGB4_VIBFU/8-165
D5YRD7_MYCTU/4-200
A2RLM6_LACLM/43-208
C4U2L4_YERKR/3-145
F5SSK0_9GAMM/9-100
B3MNW1_DROAN/202-381
G5IB97_9CLOT/443-623
A9FBI0_SORC5/17-183
E4IB99_ENTFC/5-170
H7RJ59_CAMCO/7-165
G6G9V8_9FIRM/49-210
E8T9I7_MESCW/11-169
I0DHZ4_CORPS/10-177
E8V537_TERSS/7-176
C6B2E3_RHILS/6-137
C2YNI5_BACCE/12-167
A5FW27_ACICJ/9-165
A0YJZ0_LYNSP/6-170
Q65M99_BACLD/7-170
Q5AVG5_EMENI/97-200
G6PKQ5_STRPN/4-170
E7T7E5_SHIFL/11-175
G4BC13_HAEAP/70-234
A2RFV9_STRPG/3-172
B5Q3X4_SALVI/4-173
B1LVE1_METRJ/9-100
E8HHI7_ECOLX/8-172
D4VAK5_BACVU/19-178
E5U975_ALCXX/21-185
A5I3M3_CLOBH/13-183
B6ASM0_9RHOB/8-137
Q3MAH9_ANAVT/4-170
G4KT90_OSCVS/420-566
D2SCA2_GEOOG/5-143
H8Z0V9_9GAMM/10-175
B2ECA7_BIFAN/61-242
G7V4D6_LACRH/6-174
B5EEY1_GEOBB/9-184
H0LHY6_SALMO/9-184
A9VGI6_BACWK/8-163
E8T654_THEA1/6-162
F7LFT2_BACOV/5-178
B3R5Z3_CUPTR/7-130
Q8ZVC3_PYRAE/40-193
D3E205_METRM/4-153
E7QZX9_9EURY/1-153
G5I0C6_9CLOT/5-172
G5RHF6_SALET/4-174
Q7VJN8_HELHP/9-178
H3VQY9_STAEP/4-173
F5LDT5_9BACL/136-295
D8RU85_SELML/62-232
D4IWM0_BUTFI/5-179
C9APS9_ENTFC/181-342
F6GHX6_LACS5/21-191
F9UDK6_9GAMM/4-171
C7W1D2_ENTFL/4-173
B0RYJ5_XANCB/15-166
G6YKG6_9RHIZ/35-200
Q5CMA5_CRYHO/85-274
E8T5W3_THEA1/5-130
C7UC50_ENTFL/3-164
D8FXQ2_9CYAN/334-494
C0QZM5_BRAHW/11-151
D1PMS0_9FIRM/6-165
F9LPC0_STAEP/4-179
G3UP88_MELGA/17-189
A6ETZ1_9BACT/6-178
H1XA68_LACCO/2-163
C9LAR5_RUMHA/13-177
Y060_MYCGE/4-170
B8QSJ9_ECOLX/10-157
D3SZX4_NATMM/4-159
H3M0E2_KLEOX/8-165
G6AH89_9BACT/7-155
B7GUM2_BIFLS/3-181
H1SY81_STAAU/42-211
C6DMT0_MYCTK/15-179
F8M8J5_MYCA0/15-179
G1KAJ1_ANOCA/150-333
B8KVW4_9GAMM/24-188
Q98C70_RHILO/14-183
B3EQZ3_CHLPB/10-170
G6H526_9ACTO/57-225
C2KT42_9ACTO/37-190
E7A6K7_HAEIF/5-164
B2H537_BURPE/11-176
C9MSR6_9BACT/4-167
D2RPG2_HALTV/4-161
Q111C8_TRIEI/1084-1265
E6HR61_ENTFL/6-192
Q0T396_SHIF8/10-242
A4TF45_MYCGI/10-169
B0ZTP9_CAMJU/5-89
A6Q412_NITSB/4-165
E5XB55_9ACTN/6-137
D2RIS0_ACIFV/8-180
Q2IZV7_RHOP2/11-161
C2X6T4_BACCE/2-158
B4E6C8_BURCJ/8-156
I0BRX7_9BACL/100-257
Q5QWU6_IDILO/5-169
C3EBS5_BACTU/4-167
B4KJM4_DROMO/69-251
D3UH98_HELM1/7-175
B7MWV0_ECO81/32-183
A8SAB8_9FIRM/74-239
A5YTW3_STROR/4-174
H4AJ04_STAAU/4-173
D9R417_CLOSW/5-173
H1DKF1_9PORP/8-172
D6D310_9BACE/5-171
D2PJ17_SULID/13-179
F0CNG8_SALMO/245-430
G0J9M4_YERPE/7-177
C2V6V4_BACCE/262-418
E0IEP4_9BACL/21-172
A6EEL2_9SPHI/24-205
H7PCT7_STRPN/11-175
G6XJB1_9PROT/283-443
E1KS49_9BACT/18-179
E2NF90_9BACE/19-179
B6BIX5_9PROT/6-155
F4L5F2_HALH1/9-195
G1NJM5_MELGA/118-302
B4ANM6_BACPU/43-215
G5RWY0_SALET/245-430
H0PMX6_9SYNC/8-178
G9W222_SALET/6-161
E1P0Q3_NEILA/16-182
C6M568_NEISI/6-163
D4PR04_LISMN/5-169
A8EVS8_ARCB4/9-177
F6GIM3_LACS5/7-169
Q97II8_CLOAB/3-170
Q2L4S5_HUMAN/155-341
Q93K45_KLEPN/6-81
C7V350_ENTFL/557-718
D1TXP0_YERPE/8-161
G6S1K6_STRPN/4-170
B6IRK4_RHOCS/9-153
Q26BI8_FLABB/43-204
H8MGC3_CORCM/6-169
A5V9R2_SPHWW/14-175
Q5LFK9_BACFN/4-172
C4ZVP1_ECOBW/4-168
E2VU05_MYCTU/8-116
A0JNJ8_BOVIN/220-380
A9V0U0_MONBE/1036-1213
C7V345_ENTFL/7-222
E4UTP2_ARTGP/101-214
B0SDI6_LEPBA/10-186
G4RK96_THETK/6-184
F3D6M0_PROAA/14-180
E1QFM4_DESB2/10-174
H1L2U2_GEOME/15-178
G3YI21_9RALS/11-129
F8AVF0_FRADG/1-162
Q7V830_PROMM/60-241
C1C9Z8_STRP7/42-75
Q3Z0E8_SHISS/4-173
F1TAW2_9CLOT/8-166
F3FIQ2_PSESX/8-175
C7JGV7_ACEP3/22-179
E8RMP7_ASTEC/238-381
Q7P737_FUSNV/7-178
D2RC51_GARV4/5-162
F9Y9S9_9RHOB/971-1144
A2EK20_TRIVA/76-255
F3V6N8_SHIDY/235-420
G5G3B0_HAEAP/7-182
D4WLF5_BACOV/7-182
F3A8Y7_9BACL/5-173
Q46B89_METBF/11-173
H8FDB3_XANCI/14-163
B0JYH4_HAEPR/5-153
G6KY66_STRPN/6-179
D4QSZ8_ENTFC/3-163
F7WJF1_MYCTC/12-171
E0FJ53_ACTPL/3-168
B5WL01_9BURK/454-633
E1IAT2_9CHLR/52-225
D8G294_9CYAN/6-166
D4KBD9_9FIRM/5-173
C3BAT1_BACMY/4-174
C6VWN0_DYAFD/8-159
G6J1X5_STRPN/3-214
Q3REF3_XYLFA/21-168
B3WBZ7_LACCB/10-173
E9XVR8_ECOLX/33-202
H8MCH6_RIEAD/2-142
A3J1G3_9FLAO/5-191
F2B0W7_RHOBT/4-99
C3MX77_SULIM/3-147
Q175T3_AEDAE/1-103
C6X1R3_FLAB3/4-196
H3YWR9_STAAU/4-171
Q17NN9_AEDAE/124-309
Q4QTM9_KLEPN/12-193
G0LLM8_HALWC/8-166
A8KZY1_FRASN/27-180
G7GWZ6_9ACTO/6-166
C3GLX4_BACTU/323-486
E1TPN3_LACPS/7-178
F3U9J8_STRSA/4-171
D4S1T1_9FIRM/3-172
Q5L7H9_BACFN/10-168
G0ETW0_CUPNN/148-309
Q065T7_9SYNE/10-150
D7NC24_9BACT/4-171
E7RRM1_9BACT/7-174
F7V012_EEGSY/5-182
E7ZIW5_SALMO/9-184
C7BRI1_PHOAA/6-173
F8X264_9PORP/24-183
D6E0X4_9FIRM/6-194
D4KL38_9FIRM/5-157
C4F1H6_HAEIF/3-163
C5B4A5_METEA/30-200
C9MJQ6_HAEIF/5-164
E1XRU5_STRZI/7-173
E4J904_ENTFC/4-167
F3M4I8_9BACL/4-170
D4CVG8_9FUSO/4-195
G9F3J8_CLOSG/4-164
F0BSE3_9XANT/1-153
G5KHC1_9STRE/4-170
E2P6H2_PASHA/3-65
Q748H9_GEOSL/1019-1149
F5UH12_9CYAN/40-208
F7F8Q8_MACMU/137-316
F0QY62_VULM7/54-230
G0Q969_STRGR/54-222
I0A0L3_9CREN/18-176
F1TMG5_PROAA/14-180
G3IVU1_9GAMM/755-934
D2Q655_BIFDB/13-181
G9F3J9_CLOSG/4-156
E3C8G8_9LACO/5-170
C3LBR2_BACAC/11-189
C4XF12_MYCFE/4-173
Q72EM5_DESVH/4-156
A5N3C0_CLOK5/5-155
H1DHI1_9PORP/6-178
H3NI12_9LACT/4-168
A6DHG1_9BACT/9-170
B8HB71_ARTCA/14-184
G1XXP8_9PROT/38-201
F1XFN4_MORCA/10-188
A2T275_CAMJU/6-87
A5FK64_FLAJ1/41-205
A1VNY2_POLNA/4-110
G8MT78_AGGAC/7-180
G6JYU4_STRPN/3-214
Q6TBQ9_CRYPV/230-413
D0M5F9_VIBSE/7-166
H2GB20_CORDP/9-176
H7ZI75_CAMJU/5-174
G9XVV7_DESHA/9-171
Q8F4R1_LEPIN/7-171
F3ZS26_9BACE/8-172
F9U969_9GAMM/1-153
G3MHR4_9ACAR/71-234
D6SYU2_GARVA/1-146
A9CH57_AGRT5/5-160
E9FP16_9STRE/6-178
O26448_METTH/50-188
H4E4L5_STAAU/5-172
Q1NIG3_9DELT/395-559
C4UP70_YERRU/5-172
Q83V66_HAEIF/1-128
H1H540_9FLAO/113-285
F5PJS5_SHIFL/4-168
G6GPS9_9CHRO/11-191
F3BFP5_PSEHA/3-154
C2NJB5_BACCE/267-419
H5FG60_ECOLX/4-173
C2TI73_BACCE/285-391
G5LKG8_SALET/4-168
Q2NHK4_METST/7-180
F6IRA0_LACPE/4-169
E6LH59_9ENTE/4-170
D9R0B7_CLOSW/4-145
F7YJ14_VIBA7/9-165
Q66DN8_YERPS/18-184
B1V0L8_CLOPF/6-179
H6MDG9_ECOLX/5-176
D5X5A3_THIK1/5-160
A5Z770_9FIRM/12-183
Q8Z8D4_SALTI/71-176
F9VGC4_LACGL/5-175
G7C0D1_VIBCL/7-155
C3H2I4_BACTU/272-430
G5LB66_SALET/21-182
F5RHH6_9RHOO/6-175
B9NJY5_POPTR/8-168
A7H2X8_CAMJD/8-88
C6CJI5_DICZE/14-163
F6E4B9_SINMK/7-176
H3WL16_STAEP/4-190
Q52842_RHILP/1-91
H4BFH5_STAAU/4-173
G8PSL3_PSEUV/3-162
C0ASB4_9ENTR/3-146
B8DIH2_DESVM/12-175
E7A4Y7_HAEIF/8-174
G9RPJ2_9FIRM/7-177
E2B2L3_HARSA/46-230
D2PIC0_SULID/3-155
E7WE12_SALMO/9-173
D6U0C6_9CHLR/8-169
H1HW54_9FIRM/5-172
D5H584_SALRM/212-355
H0BYU1_9BURK/374-522
Q2JQD8_SYNJA/11-175
H9BBZ3_9BRAD/53-201
B5HFX8_STRPR/28-162
F5X8C5_PORGT/6-184
D3GZB7_ECO44/4-179
B2HS60_MYCMM/52-182
B1B4J9_ECOLX/17-176
A3EYU6_CAMJU/103-239
F8EPU8_RUNSL/11-207
G9T155_ENTFC/8-167
B5E8P9_GEOBB/8-174
Q5V3L5_HALMA/20-176
F6BNH8_SINMB/48-208
A7J0P8_ECOLX/5-168
F6IL40_9SPHN/7-172
E6WVQ2_PSEUU/9-168
G2Z0M0_FLABF/4-176
Q938Y0_CAMJU/259-442
D5SQP4_PLAL2/36-220
C7WQY5_ENTFL/45-212
E1R851_SPISS/3-181
Q2RRF1_RHORT/15-170
C3QGL0_9BACE/4-166
H7SAW0_CAMCO/259-426
D4KRM7_9FIRM/9-118
G4CFD1_9NEIS/1-129
E7FDA0_DANRE/117-301
A5FNR4_FLAJ1/4-168
A5V120_ROSS1/6-181
E3X0M3_ANODA/1-169
Q13Y83_BURXL/14-172
E8TKM2_MESCW/23-189
E0GQD7_ENTFL/4-173
D6J907_ECOLX/245-430
E4Q9C8_CALH1/6-170
B0JUF9_MICAN/12-179
B2DWC4_STRPN/11-175
F3PWJ9_9BACE/7-154
B2JKN3_BURP8/28-186
E1DE68_VIBPA/10-165
F7N8D3_XYLFA/7-171
H5M2W1_ECOLX/8-172
A1VHI0_DESVV/41-201
E1ESU4_ENTFL/183-344
A6LE21_PARD8/4-166
G4PQ58_ECOLX/4-179
Q2NH10_METST/504-685
A0Z720_9GAMM/26-202
G3NN65_GASAC/238-394
G1PAU9_MYOLU/183-351
A0LP64_SYNFM/402-559
D4VG83_9BACE/11-170
F2ZJM4_9PSED/323-502
G7GRA6_9ACTO/6-163
F9TVW9_MARPU/4-175
E0GWF7_ENTFL/3-169
F9ZWG8_METMM/7-167
G7UYH4_LACRH/6-172
H6LUI3_FRATU/11-177
F3I7X1_PSESF/259-436
G6GXA9_9CHRO/244-416
H7ZWY4_CAMJU/6-109
D4XB59_9BURK/7-163
D4UVW1_ENTFL/557-718
H7V6F9_CAMCO/7-165
C7JYH5_ACEPA/10-176
H3IDR4_STRPU/84-256
G9UT26_SALMO/4-174
B3AQY5_ECO57/8-172
E4NL26_HALBP/11-167
H2A765_STRMD/4-172
D3RMC3_ALLVD/322-477
D3R6P2_BIFAB/12-180
D3QF80_STALH/4-188
D7UVN9_LISGR/8-179
F8DKM8_STREP/5-181
Q87D71_XYLFT/6-152
E0FN04_ACTPL/4-170
G2E9Q3_9FLAO/15-182
B3DPG4_BIFLD/10-163
Q9XBL5_GLUXY/8-176
C3EYI4_BACTU/10-165
Q5P6S2_AROAE/28-178
D5TAW4_LEGP2/3-133
A2BUY9_PROM5/19-220
AGLE_HALVO/9-173
I0DB24_BACAN/1-151
E6QMG0_9ZZZZ/28-199
B2DG34_STRPN/9-175
Q9ALX0_STRAG/7-193
C9CIL0_ENTCA/65-237
H0KHM4_AGGAC/7-174
Q9K5D1_CAMJU/4-158
E5VBS7_9BACE/8-176
D1K0U2_9BACE/5-172
F2CBN7_STRSA/6-174
B1X949_ECODH/9-184
H2J8E5_MARPK/23-188
F7SUA6_ALCXX/34-191
D1YV10_METPS/4-160
H8CQN6_CAMJU/5-174
E0S129_BUTPB/15-173
B4BR53_9BACI/550-705
G0H7L9_BIFAN/11-188
E2ZQH7_PSEAI/8-178
E0QAV9_9BIFI/21-194
I1DQY3_9PROT/7-193
B4N8Q4_DROWI/112-302
F7ZHX8_ROSLO/6-127
C2XD63_BACCE/545-687
H9EMA7_MACMU/118-302
G6LVR0_STRPN/4-170
E2VHM4_MYCTU/2-170
D1C9T2_SPHTD/9-167
G5SPU4_9BACT/5-176
E6DMU1_PROAA/10-178
C5C148_BEUC1/10-174
F0IY27_ACIMA/17-129
D1RR43_SEROD/22-186
F3UBI6_STRSA/4-170
C3B0K8_BACMY/250-430
F0SYA9_SYNGF/8-172
B8J9R4_ANAD2/6-150
H5IYY5_ECOLX/235-420
B0JVZ9_MICAN/7-191
G0HVD0_HALHT/7-159
E4VFC5_9HELI/97-271
A3YWQ3_9SYNE/10-173
C2TI72_BACCE/545-689
H1GCK6_LISIO/17-183
D1W410_9BACT/18-177
B7AK34_9BACE/8-188
Q17M61_AEDAE/80-262
B3KY85_HUMAN/118-302
Q9PGX2_XYLFA/48-213
D4ZUU6_SPIPL/932-1093
I0GF48_9BRAD/33-197
G8U7M5_BACCE/16-116
D6GXV6_STAAU/4-173
B0Q3J7_BACAN/16-117
C8U579_ECO10/7-228
H8CC44_CAMJU/4-158
E1VH54_9GAMM/64-225
H7MHV3_STRPN/7-173
B0MX70_9BACT/8-171
B4VMH2_9CYAN/5-166
C6X0F5_FLAB3/5-146
F3QRP0_9BACT/4-170
H5UAR1_9ACTO/90-255
D4K004_9FIRM/7-174
I0J9D4_STRPN/7-167
G7LNJ9_9ENTR/6-186
E1YSX2_9BACE/5-168
C6XG88_LIBAP/327-518
F2IEB5_FLUTR/14-176
E0I3Y8_9BACL/2-163
Q1MNV7_LAWIP/5-181
D0JWT4_YERP1/8-161
A7Z9E0_BACA2/38-208
H4Z3D6_ECOLX/9-162
G5MKX7_SALET/11-175
D1Y656_9BACT/380-551
H0PPL0_MYCPM/8-176
F8FNZ0_PAEMK/1-135
E1YIE5_9DELT/161-332
G4EVY6_BACIU/13-181
Q0RPL7_FRAAA/7-168
E9SKG2_CLOSY/5-169
E2N565_CAPSP/4-169
Q5H553_XANOR/59-231
D5CAH7_ENTCC/6-157
A2RNM3_LACLM/7-177
G5G6P4_HAEAP/5-191
Q05QY6_9SYNE/20-147
B5NXM8_SALET/4-167
E7YN77_SALMO/11-175
H3UWA5_STAEP/4-179
D2ZHX0_9ENTR/5-108
E1JYF6_DESFR/200-375
B2J3E9_NOSP7/3-159
B7ANX6_9FIRM/117-268
H3FVS2_PRIPA/77-149
C2PNH0_BACCE/6-169
G5KQ29_ECOLX/11-175
E6HQK3_ENTFL/7-171
F5IUU4_9PORP/4-168
A7JC56_FRATL/11-177
B4VWC8_9CYAN/1-144
A5ZH77_9BACE/7-176
Q15WL4_PSEA6/4-162
H7NN21_STRPN/5-173
F3IYB5_PSEAP/243-428
F7X0B2_SINMM/48-208
A0L8Z6_MAGSM/8-173
D4MHS1_9FIRM/9-180
B4H1N6_DROPE/213-398
H5UQU8_9MICO/6-175
C6R273_9MICC/32-201
P72906_SYNY3/11-173
A5G179_ACICJ/26-190
E5ESP4_9PHYC/7-177
F9HNK4_STRMT/7-180
B8DK42_DESVM/50-212
H7I353_STRPN/6-179
A3URT6_VIBSP/7-161
H0JGK1_9PSED/4-163
E4SMU6_LACAR/6-170
H9BBZ1_9BRAD/53-201
A2C4V8_PROM1/8-172
G6PCR1_STRPN/5-169
A5G6C8_GEOUR/10-186
F2NUV1_TRES6/4-171
E1XH00_STRZO/7-173
A6UU10_META3/6-161
G2FCP0_9GAMM/16-189
F8X113_9PORP/9-187
F5S680_9NEIS/9-175
G4NSE4_BACPN/6-171
H5PLT0_ECOLX/11-175
B3E180_METI4/14-174
D8MRT1_ERWBE/16-168
B5EDV3_GEOBB/454-610
F7NNR6_9FIRM/6-185
C8N3U6_STAAU/4-173
E6J958_9ACTO/2-164
H1GZ01_9FLAO/4-170
B9QI60_TOXGO/182-342
Q9AER5_NEIME/4-74
B1YCC2_THENV/86-242
C5S2Y5_9PAST/8-98
D6AB61_STRFL/24-187
H1LRZ1_9FIRM/5-187
G6K417_STRPN/5-95
A8ZU24_DESOH/7-165
E5Z134_9BACL/306-479
H4IUJ4_ECOLX/11-175
G4KE07_YEREN/11-175
F8H768_PSEUT/31-189
G9RVW2_9FIRM/7-175
E6FLP9_ENTFL/5-170
Q4T9B6_TETNG/200-249
D5MJ22_9BACT/11-155
F6D5G1_METSW/27-185
C0CL32_9FIRM/1-165
G3IRW6_9GAMM/4-104
E2Y4I3_ENTFL/3-170
E8UHK9_MYCFM/4-173
G5KPC9_ECOLX/4-178
C6XIQ3_HIRBI/9-168
Q2B882_9BACI/7-177
E8WNZ0_GEOS8/103-268
B2ISC3_STRPS/7-180
H4C4S6_STAAU/4-173
E0EMY3_ACTPL/3-161
A9KG23_COXBN/9-167
B8DPZ1_DESVM/34-194
Q0T395_SHIF8/2-127
C2X8P7_BACCE/11-187
E7C9N8_9CAUD/19-182
E9SJT9_CLOSY/2-148
A2VI18_MYCTU/4-200
C4K763_HAMD5/8-166
G2NN07_9ACTO/15-173
Q7DBF1_ECO57/4-103
B6BTD1_9PROT/6-181
Q6W3L6_9PROT/5-166
B0TYV9_FRAP2/6-170
B2J2H9_NOSP7/8-178
E3B6B0_9MICO/14-180
H8INZ5_MYCIA/3-187
F9V8G2_LACGT/69-241
F0IFS2_9FLAO/7-169
B5PAP3_SALET/11-175
G2PRE5_MURRD/12-174
C2TPF8_BACCE/1-137
B6G9J5_9ACTN/40-197
A3Y993_9GAMM/6-218
Q6KHN5_MYCMO/6-190
B7QPQ4_9RHOB/7-136
F9J5J1_ACIBA/5-160
G4FE66_THEMA/44-227
Q98DE7_RHILO/18-181
E8KU47_STRVE/6-180
A5CPQ6_CLAM3/6-177
G7CJX9_MYCTH/85-246
B4INK9_DROSE/196-382
H4DQ04_STAAU/4-171
G2EDS1_9FLAO/5-164
B1FXN1_9BURK/17-177
D1PNS5_9FIRM/7-178
Q0YSU4_9CHLB/10-170
I1B140_9RHOB/33-197
Q14GH1_FRAT1/9-172
I0GUF9_SELRU/11-173
F8AZE8_FRADG/43-168
E4T3J6_PALPW/6-178
C2SCA3_BACCE/13-177
A0RDQ2_BACAH/16-116
AGLI_HALVO/10-172
C7PX79_CATAD/4-146
E6JH48_RIEAN/4-165
H7IHJ7_STRPN/42-214
E0U2K2_BACPZ/9-180
C6JDU8_9FIRM/341-520
F4FSD4_LACBN/5-178
F0J5K9_ACIMA/10-173
C3DGP0_BACTS/10-160
H1FVB1_9HELI/17-183
G7HIS2_9BURK/14-174
A8Q778_BRUMA/92-276
H9F682_MACMU/14-186
F4T1C4_ECOLX/4-179
G6L195_STRPN/5-95
I1DDD0_9VIBR/6-177
A5MDH1_STRPN/11-175
G4M6E8_9BURK/20-131
G4P1G9_BACPN/9-175
B8DCC9_LISMH/17-183
H9BC02_9BRAD/53-201
D5H7W3_SALRM/4-168
Q0A4U6_ALHEH/11-186
D6Y5E9_THEBD/7-152
C7M5I9_CAPOD/5-171
G2LRY0_9XANT/1-155
F3QT82_9BACT/10-178
A9DIX5_MEDTR/1-26
E0S044_BUTPB/340-512
G1NSA7_MYOLU/28-235
D4W6B5_9FIRM/5-166
E4N4K7_KITSK/9-177
G4J9A8_9PSEU/7-126
H0TGL5_9BRAD/5-166
D5QLZ8_METTR/16-200
H5IH14_ECOLX/235-420
F7Z7M3_MYCBH/20-198
E6I6H9_ENTFL/8-194
E1KYX1_PEPMA/3-160
B0RDW3_CLAMS/11-176
G5I8A1_9CLOT/221-369
B0AQP7_BACAN/16-117
F7JCR8_9FIRM/5-167
Q4CB07_CROWT/227-393
F4CE88_SPHS2/6-164
F3GEX4_PSESJ/8-183
C3ZNE7_BRAFL/76-259
Q0YRA6_9CHLB/10-145
E2SF54_9ACTO/7-156
C5ZAR4_BURPE/44-163
E6KPG4_9ACTO/17-185
H3P566_LACPN/5-176
C6A1Q1_THESM/8-164
H8W4W4_MARHY/8-171
F1TBC2_9CLOT/5-164
A3EYU5_CAMJU/5-173
D7FI43_ECTSI/586-720
Q1CVM0_MYXXD/10-176
D8BH01_ECOLX/245-430
H7GJ83_STRPN/5-171
H8WDB4_MARHY/6-172
D4IA68_ERWAE/254-439
F3PXU3_9BACE/3-178
D4L643_9FIRM/7-174
C2ZJD7_BACCE/4-159
Q2TKA9_CAMJU/5-70
A6TTP6_ALKMQ/5-164
B9XIP1_9BACT/15-183
D4LU11_9FIRM/5-191
A0XZ45_9GAMM/9-164
C9Q0M8_9BACT/5-191
D1W642_9BACT/7-176
D4VB52_BACVU/6-164
E4Q5S5_CALOW/7-180
G6QTM4_STRPN/3-214
B0UDC4_METS4/10-174
B3YLJ6_SALET/4-174
G4AKS1_AGGAC/5-153
D4ZT50_SPIPL/841-1002
G1VE58_9BACT/6-175
H3MTK5_KLEOX/8-163
C4YDM4_CANAW/7-178
E9DAV5_COCPS/210-290
D5TQD3_BACT1/5-178
H1FSI5_9HELI/4-155
F7NLX9_9FIRM/5-50
A3ZBN3_CAMJU/5-173
B5S8Z9_RALSL/12-177
G5RCL5_SALET/52-155
I0I062_9CHLR/4-168
G3LYC7_BURPE/439-618
E5CU67_9STAP/43-209
A1ARU3_PELPD/18-173
B2TN90_CLOBB/6-176
F4QFX9_9CAUL/15-177
G7QHD0_LEPII/8-168
G5H399_9FIRM/6-163
Q0RF27_FRAAA/488-676
Q5JHB8_PYRKO/41-202
C0R219_BRAHW/4-166
H8GLZ2_METAL/11-196
H4CK29_STAAU/42-211
G8VEH5_PROAA/14-180
E1RJW5_METP4/7-174
G6UWY7_STRPN/7-173
D3RMC2_ALLVD/421-587
F0T7H8_METSL/6-64
F0KBW4_CLOAE/130-308
E8WB25_STRFA/9-171
G0L4W4_ZOBGA/3-162
B1S7S5_9BIFI/8-162
C6GS85_STRSX/3-161
B7K809_CYAP7/74-246
G5PAK5_SALET/9-173
D6DM59_CLOSC/456-625
E1QCL6_MYCPB/6-191
A7V5U2_BACUN/6-170
G0BVW5_9ENTR/7-159
B2JY85_BURP8/472-659
F7R620_SHIFL/4-168
F4W772_ACREC/145-329
E8L0K6_9RHIZ/9-173
C3XF30_9HELI/31-197
H2LSX2_ORYLA/159-338
H1K9X3_9MYCO/8-170
G7QHC3_LEPII/8-205
G1S001_NOMLE/116-294
D9XI68_STRVR/46-212
C6NSS0_9GAMM/7-161
E0VH07_PEDHC/71-252
H2CDA9_9LEPT/5-154
I0ME71_SALET/71-176
B5PG16_SALET/49-228
H8LAX1_ENTFU/8-167
B9LH35_CHLSY/44-218
B9JR37_AGRVS/8-188
F4R081_BREDI/20-190
B7ATC2_9FIRM/5-162
D7JEA1_9BACT/6-131
E8YPS3_9BURK/14-177
G1Y7N6_ECOLX/235-420
H0JFK8_9PSED/10-174
I0SX27_STRMT/7-172
B2J042_NOSP7/8-167
Q32SZ0_SHIFL/4-168
F0PX35_BACT0/295-441
G0BYK9_9ENTR/471-647
B4S8M5_PROA2/10-169
Q8K808_STRP3/4-170
C6R8D4_9CORY/4-160
B5QM85_LACRH/3-165
F5X660_STRPX/3-175
E0S051_BUTPB/5-168
Q183K7_CLOD6/7-168
D1QEJ7_STAAU/5-172
E3BRZ1_9LACO/8-187
E4W0E9_BACFG/4-174
H7TTU1_CAMCO/5-167
F2A917_RHIET/12-168
G6B4K3_CLODI/1-157
H1J8P9_9FIRM/3-149
H2JVC0_STRHJ/8-163
C4KER5_SULIK/44-198
H3ZBJ8_9ALTE/9-170
G1DUJ0_9CAUD/23-116
H2JD98_9CLOT/11-179
G7Z865_AZOL4/6-156
Q4JZJ4_STRPN/3-173
H7M2Y2_STRPN/11-183
F9ETB5_9NEIS/11-157
H1IDH4_9FIRM/3-188
A9GAX8_9RHOB/7-175
G8LIW5_ENTCL/4-153
E4MSB0_CAPOC/4-171
G9PG06_9ACTO/106-264
H5EKB0_ECOLX/8-172
G6TC10_STRPN/1-61
G6IVK4_LACRH/9-173
C1CP15_STRZT/11-175
D0DMX0_9LACO/8-194
B0CDM6_ACAM1/23-186
E7RVF6_9BURK/5-170
C6D5K1_PAESJ/8-151
D0TBE0_9BACE/6-167
H6NR94_9BACL/5-168
D8IKU2_LACSC/5-176
B1SB18_9BIFI/1-151
A3PW67_MYCSJ/75-228
C2HLT3_LACAI/8-176
E7MJ34_STAAU/5-172
C7KJS8_ACEPA/168-332
F7M2R4_9BACE/9-188
H2A770_STRMD/5-166
B0ZTR1_CAMJU/5-173
F8LSL3_STRE8/7-173
G7GIS3_9ACTO/33-190
F7WYG7_MYCTD/10-178
D5HF97_9FIRM/19-154
Q1AWT0_RUBXD/5-169
Q6I3S4_BACAN/281-437
I0UL94_BACLI/9-177
B5EXR4_SALA4/4-176
F5ZAS2_ALTSS/59-217
H1DDM2_9PORP/41-161
B1G0H9_9BURK/40-209
Q6XYV9_SPIKU/4-196
B2HJ34_MYCMM/20-188
B5L3S0_SHIDY/5-215
D8IIJ6_LACFC/5-172
Q31S84_SYNE7/5-173
G6A1Z7_9PROT/9-170
F3XPH5_9FLAO/17-197
E4RYM3_LEAB4/5-167
C9THX6_9RHIZ/7-177
C3CIE9_BACTU/16-117
H0HSG0_9RHIZ/1-162
Q81SN2_BACAN/15-179
D9P4T6_ACTPL/6-162
G2BS31_ECOLX/10-171
E9CNJ4_9ENTR/4-169
B1Z3W1_BURA4/11-176
D9VP31_9ACTO/26-194
E5C1A0_9FUSO/4-168
H7ZIU6_CAMJU/5-174
C6XW94_PEDHD/46-207
G5JA25_CROWT/11-179
H9BBT5_9BRAD/53-191
H7L4Q4_STRPN/6-169
F4NDG1_9ENTR/255-440
A9EDG4_9FLAO/3-176
G9Z989_9ENTR/4-167
Q8RK86_9RHIZ/3-133
A6E4Y7_9RHOB/3-153
C6ATX8_RHILS/24-200
C1CFZ2_STRZJ/6-169
I0VWQ7_ECOLX/9-162
E0H0T9_ENTFL/185-346
G5GHY3_9FIRM/7-166
E1JXN9_DESFR/9-172
G6RP71_STRPN/7-168
F7P671_MYCPA/2-134
F0GYI7_9FIRM/5-180
G5IB46_9CLOT/6-187
C3PWZ4_9BACE/8-167
Q10WF0_TRIEI/769-949
F9PEG4_9STRE/9-180
F0DI00_9FIRM/3-156
E5ZYU3_ECOLX/7-174
B8DQ31_DESVM/268-452
D9YEZ7_9DELT/7-165
E2Y7Q9_ENTFL/8-194
I0X5D0_STRIT/7-166
D6L4Q4_PARDN/5-169
E6SDU0_INTC7/401-544
E0RZG0_BUTPB/9-179
E9SNF8_CLOSY/17-201
I0K7U9_9BACT/2-167
G3NP36_GASAC/136-318
D1K4I8_9BACE/7-194
D7XXP4_ECOLX/33-202
H7VU82_CAMCO/5-174
H1IQA5_9BACT/3-167
G1Z781_ECOLX/11-175
H7ZVN4_CAMJU/41-219
E1PSP9_MYCFJ/4-180
Q93CT2_SHIBO/8-172
E1QZ97_OLSUV/11-173
A7MN23_CROS8/4-168
G2IPD4_9SPHN/9-157
E0UUQ7_SULAO/5-163
B8HPX1_CYAP4/8-165
E3H1T6_ROTDC/19-186
E4TQL8_MARTH/5-174
C2EJN4_9LACO/7-191
Q4K2C7_STRPN/7-177
G9X8H5_9FIRM/4-177
Q9L875_HAEDC/5-129
C9E608_EIMTE/1-133
B3WD85_LACCB/9-173
Q72QD3_LEPIC/5-179
C9RMU4_FIBSS/3-171
Q8GPF0_STRTR/4-178
H0WKF3_OTOGA/1-144
G0HY28_HALHT/8-167
C4KCH3_THASP/6-164
G4R3N8_STRPY/67-240
F7K5M3_9FIRM/39-220
B7K4L7_CYAP8/8-158
Q2YBZ9_NITMU/10-173
H5SHL4_9CHLR/4-168
H9BBX4_9BRAD/53-191
H7J6Q1_STRPN/5-95
C7VTS3_ENTFL/13-177
B1KUV1_CLOBM/42-206
F0J1R1_ACIMA/1-145
G5IUR8_9ENTE/3-169
B0P6U4_9FIRM/11-177
A5U8V5_MYCTA/15-179
H8I8A9_METCZ/4-163
I0CPK8_LISMN/6-211
E2MKN5_PSEUB/6-160
G1ZHA6_ECOLX/235-420
A6LBJ2_PARD8/6-180
Q0VM55_ALCBS/6-168
H5D7D4_ECOLX/8-161
E2VGQ7_MYCTU/46-173
A3JMZ2_9RHOB/5-151
E3CJF0_STRDO/10-172
B5QJ02_CAMJU/4-158
A5G826_GEOUR/5-165
E6PWR2_9ZZZZ/17-184
E9ZCA7_ESCFE/9-180
E6IZ00_STRAP/7-208
B2FMP2_STRMK/10-175
E3F010_KETVY/24-190
G7RCS0_ECOC2/4-173
A0ZKB1_NODSP/11-162
E9PBY3_HUMAN/210-381
D3I6I9_9BACT/36-201
Q72RB9_LEPIC/28-184
D8D8Z2_COMTE/216-369
F1ZEV8_ECOLX/20-193
A3EYV4_CAMJU/102-238
E1YIE8_9DELT/17-176
D2C0D6_DICD5/11-175
Q04TI3_LEPBJ/40-205
F0NWI9_LACHH/6-176
A2TYD3_9FLAO/4-178
F0B8C3_9XANT/17-181
I0F1K6_9BACI/4-176
C2E625_LACJH/7-163
B5YUP1_ECO5E/8-161
H0F7R3_9BURK/39-202
E3H7M0_ILYPC/39-207
E1ESU8_ENTFL/7-222
H7FNK0_9FLAO/7-178
Q04D92_OENOB/1-171
Q0AJL7_NITEC/15-179
B5JV22_9GAMM/11-160
E4LX40_9CLOT/5-160
G1UB77_HAEDU/5-129
C7K4H2_ACEPA/355-518
E3IJ11_GEOS0/9-169
Q888F5_PSESM/5-172
E9W0W8_ECOLX/5-162
C4SXR3_YERIN/2-153
G9ZN96_9LACO/9-173
A3XGI1_LEEBM/25-195
H3X088_STALU/5-167
C4MEK9_CAMCO/7-165
G3ZIR9_AGGAC/3-171
G7HIT0_9BURK/144-305
E1YVT8_9BACE/5-183
B6IQ64_RHOCS/52-216
B1L4P5_KORCO/3-162
E8L7E9_9RHIZ/6-170
A4TGX2_YERPP/7-177
E2M9X2_PSEUB/579-760
C7PV87_CHIPD/7-178
H7E1F3_9FIRM/9-123
C7H3W1_9FIRM/7-173
B1Z509_BURA4/22-182
D4TGX0_9NOST/6-167
D5MKP0_9BACT/4-153
G5JTR4_STRCG/5-171
E9S4H0_TREDN/6-175
G2AHM1_ECOLX/8-172
F7Y8S6_MESOW/16-179
F2PAH2_PHOMO/4-173
E8X7R4_ACISM/23-177
H0P772_9SYNC/8-186
Q82FQ6_STRAW/27-195
G6EY02_9PROT/12-166
I0T1Y9_STRMT/7-185
C1C9Y0_STRP7/5-171
F9EBA0_STRSA/3-173
E7Z996_SALMO/4-168
G4BXV1_SALIN/4-168
Q6BND3_DEBHA/68-247
B4SDE0_PELPB/5-164
F0MV74_NEIMP/22-197
D2QJH1_SPILD/4-166
E7JGY3_ECOLX/235-420
Q8GP43_STRTR/4-166
E6HR78_ENTFL/7-222
H3RSW4_9LACO/12-183
B0G3Z0_9FIRM/5-203
C3MN57_SULIL/4-182
D4JF25_9FIRM/3-174
A6E150_9RHOB/198-328
C0X9N5_ENTFL/400-581
E9ZQ59_MYCTU/11-175
C5EGY5_9FIRM/1-158
C0BJ51_9BACT/5-202
D6KJ32_9FIRM/5-182
C7Y3I3_9LACO/8-176
E4KSD5_9PORP/2-158
E0TZS6_BACPZ/6-171
H0KHK9_AGGAC/4-175
F7ZXT9_CLOAT/7-196
F1WDM2_MORCA/10-188
F3UQ57_STRSA/5-165
Q3J6A3_RHOS4/4-168
F5RNX5_9FIRM/7-177
C6I439_9BACE/7-175
F1S3Y5_PIG/14-195
E8NIS4_SALET/9-173
H1K3M4_9MYCO/85-246
Q9Z3N6_9RHIZ/52-183
D7YZY2_ECOLX/11-175
H9BC08_9BRAD/53-201
G2ST57_BIFAN/6-123
F9D8G0_9BACT/5-165
H7NCV7_STRPN/2-154
E2SUP5_9RALS/16-188
F9PYT0_9STRE/4-213
B4GP14_DROPE/116-304
B9TTI2_BIFLN/1-165
H5M2V7_ECOLX/4-173
A6MF00_ECOLX/6-210
E0TF90_PARBH/8-171
Q0KD73_CUPNH/1-118
D3SAJ5_THISK/6-173
H8Z1V7_9GAMM/234-410
A1TGT4_MYCVP/15-164
D4KLP0_9FIRM/7-183
H7H900_STRPN/11-175
F7ZWQ2_CLOAT/3-172
Q5UHA8_SALCE/16-176
F7K697_9FIRM/6-161
F5MEV0_SHIBO/235-420
H8C2B2_CAMJU/5-173
B5NSN5_SALET/9-184
B2RHA6_PORG3/12-174
H1AX23_9FIRM/6-193
Q0FXD8_9RHIZ/6-159
B7H8B0_BACC4/7-161
Q3ADF7_CARHZ/449-622
D1PBG0_9BACT/5-175
ARNC_SALNS/11-175
B3HFE4_ECOLX/7-184
E6SQT4_BACT6/5-177
B7FZ16_PHATC/1-112
B1HRS3_LYSSC/4-165
B1XM02_SYNP2/1-152
H5WGE3_RALSL/3-126
G6TAW9_STRPN/7-173
B0V0U4_DANRE/127-310
D1F1R7_BRUML/7-177
H8CC51_CAMJU/5-168
H2BT37_9FLAO/115-286
G7PG06_MACFA/28-234
D1W2D8_9BACT/252-417
F9T0E5_9VIBR/7-156
H1NA48_9PLAN/5-175
D0TCM5_9BACE/246-412
E4EJ11_PROAA/10-178
B4UJQ7_ANASK/6-167
E6X4B8_CELAD/6-170
E0RXM3_BUTPB/8-176
H1ANP9_9FIRM/8-179
Q7N2R1_PHOLL/8-166
A6UJA8_SINMW/12-181
O32929_MYCLE/20-188
G5GG87_9FIRM/21-193
Q1NA00_9SPHN/492-669
I0GTS0_SELRU/441-609
D8Q1P6_SCHCM/56-235
Q2L8Y2_RHILT/15-180
I0WK95_9FLAO/7-205
H1ADL6_BACLI/7-173
F2H635_BACTU/262-418
H8CQM2_CAMJU/5-168
G1P6H4_MYOLU/156-343
H8XIE4_BACAM/9-169
Q0HPK1_SHESR/3-167
D0TMX0_9BACE/5-179
H3KG27_9BURK/12-190
H0T4B1_9BRAD/36-207
C9YI48_CLODR/30-134
G5MFG3_SALET/49-228
C4UG08_YERRU/1-164
C9CPI8_ENTCA/3-170
A2RLW0_LACLM/12-185
H5SZV8_LACLL/5-175
E9CDJ4_CAPO3/157-263
D8G9J0_9CYAN/184-351
Q30V91_DESDG/10-184
A9KK06_CLOPH/247-426
F0NE06_SULIR/9-172
D2ZNQ3_METSM/4-179
G2HAF3_9DELT/25-187
H0CM78_STAAU/5-172
A3N134_ACTP2/3-162
H1KD79_METEX/6-180
E7JVX0_SHISO/8-172
G6S6F9_STRPN/3-214
D9SFM0_GALCS/10-178
D6YBL5_THEBD/34-184
G7GSM8_9ACTO/15-177
H3ATT4_LATCH/7-150
F3T0X2_STAEP/4-173
Q8DMI9_THEEB/20-188
F7S1G3_9PROT/6-176
C7L692_ACEPA/22-179
G9SA62_CITFR/8-165
A4T8P9_MYCGI/23-191
H2C0T3_9CREN/10-188
F0TI04_LACA3/8-177
C0ZXS5_RHOE4/5-242
Q7VMT1_HAEDU/4-167
Q8KHW1_NEIME/5-212
H7P7J2_STRPN/6-176
B4VMH9_9CYAN/5-166
B4VS45_9CYAN/17-195
E7X1S0_SALMO/9-184
B7AUL2_9FIRM/15-190
I0QLM6_9ENTR/6-204
B3VA59_METVO/5-244
Q5CRJ0_CRYPI/85-274
I0UR21_9MICC/353-525
E9RNM6_LACRE/70-242
Q2C9V0_9RHOB/6-182
A0YK06_LYNSP/7-164
A4EII7_9RHOB/4-163
F7TDZ6_PASMD/13-150
E0P2E3_9FIRM/9-188
D7I291_PSESS/708-888
D3AFB8_9CLOT/1-97
C2KUN2_9FIRM/111-260
A3XK28_LEEBM/6-170
F8AWD4_FRADG/93-259
Q8RLZ0_SALET/1-168
Q58A55_HUMAN/126-308
Q8A8K1_BACTN/8-183
C3NSZ0_VIBCJ/7-155
ARNC_SALSV/11-175
E1FKN1_LOALO/137-324
F0MPU2_NEIMM/5-212
D8F2F9_9DELT/5-162
H4VYU4_ECOLX/11-175
G6TEW3_STRPN/42-214
D1YKW9_9LACO/5-174
B0CGA8_ACAM1/5-171
A8ZY92_DESOH/12-177
G4MBU6_9BURK/21-188
E1LTJ9_STRMT/4-170
F3EQ80_9PSED/5-160
Q97YN4_SULSO/4-216
G6ACL8_STRIT/4-179
D4XW29_9MOLU/11-176
D5CJR2_ENTCC/7-177
B9MM87_ANATD/38-202
F3KJB2_9ARCH/10-182
B6AEY6_CRYMR/180-337
B3X913_ECOLX/8-172
F8I4C5_SULAT/6-160
D6A3N1_9ACTO/9-171
D2U341_9ENTR/2-154
G4WJB6_YERPS/7-167
C1CBV3_STRZJ/11-175
Q2BCI6_9BACI/43-201
H8ZRZ3_PASMD/9-183
D8IJP3_LACSC/6-173
A0Q541_FRATN/66-242
E1XHH7_STRZN/11-175
G8NM56_BRUSS/7-167
G8R3X3_OWEHD/4-190
H8FS21_RHOMO/744-898
F6D6S3_METSW/7-76
F9D8M4_9BACT/6-178
B5CQR8_9FIRM/4-167
H4TVH3_ECOLX/8-223
B3CAI7_9BACE/7-167
F7PD55_MYCPA/8-161
C6LGB7_9FIRM/8-176
E2KGV5_ECO57/235-420
H7Q929_STRPN/5-173
D0IBZ4_VIBHO/4-163
H6WUK3_STRSU/1-104
A6L4H5_BACV8/9-177
C0DXG4_EIKCO/7-122
I0H4K2_ACTMI/91-234
H9KH39_APIME/165-349
D8J7I2_HALJB/20-147
G3IPM5_CRIGR/16-88
B5CP92_9FIRM/5-173
D7J9Q0_9BACE/7-176
Q2MZ76_STRSU/5-173
E2W959_MYCTU/3-173
D3XL86_STRSU/1-166
Q72N90_LEPIC/6-161
I0UCZ6_BACLI/422-587
D4H3R5_DENA2/4-162
C3R7D6_9BACE/7-187
C7W1D7_ENTFL/557-718
B3VI35_9RHIZ/1-130
F4FXQ0_LACBN/4-188
F8J6Y3_HYPSM/328-478
C3E633_BACTU/19-177
B3PEB2_CELJU/17-185
G7T4Z0_SALPS/9-173
C6JQJ1_FUSVA/7-172
E1GA12_LOALO/76-254
Q3B5R4_PELLD/5-175
C1A6P6_GEMAT/5-176
B0UDV7_METS4/2-203
Q313G5_DESDG/8-158
ARNC_KLEP7/11-175
A3Q3I6_MYCSJ/37-205
H2RLC2_TAKRU/182-368
E0S0Y1_BUTPB/7-165
A3YWS8_9SYNE/8-172
A4WFR6_ENT38/8-162
C3YVU2_BRAFL/71-252
G9S358_9PORP/7-169
E2Z5H1_ENTFL/5-171
E8FZH8_SALMO/11-175
D6HDP6_STAAU/5-172
E3CRT8_STRVE/6-180
H0TRE9_9BRAD/5-169
D3RD52_KLEVT/11-175
D5WPC2_BACT2/5-171
G0FYU6_AMYMD/25-193
A5IY90_MYCAP/4-180
GALT1_PIG/119-303
F3YV72_DESAF/9-155
E8TTX9_ALIDB/10-196
D8GLT6_CLOLD/57-232
Q1NV55_9DELT/6-170
Q2FTA5_METHJ/4-161
E5R909_STAAG/4-173
F0EJB7_ENTCA/5-170
G6SEU0_STRPN/4-170
A9A1U0_NITMS/18-177
E5W1M0_9BACI/9-180
D8I630_AMYMU/16-206
C8TTW9_ECO26/3-181
D0GJU8_9FUSO/5-139
Q5LBN0_BACFN/4-165
F4H3Z4_CELFA/5-175
H4R601_ECOLX/9-224
D1N7P3_9BACT/12-174
Q4K2F1_STRPN/7-180
F0CVS1_SALMO/245-430
F8A3D7_CELGA/43-166
D5TTE9_BACT1/10-165
A7LVS0_BACOV/5-176
B4VH95_9CYAN/5-165
Q637U5_BACCZ/323-485
B1WV05_CYAA5/4-167
G5YJ03_ECOLX/11-175
F0DNM7_9FIRM/3-169
F8KXN0_PARAV/30-127
I0A5Y0_SALET/4-167
C8U5A4_ECO10/8-172
H0V8R8_CAVPO/157-343
B4X4Y0_9GAMM/5-155
E4VU67_BACFG/2-171
I0A114_9CREN/4-167
F3PIH2_9BACE/8-174
A6Q6F3_SULNB/5-172
E5XQI5_9ACTO/11-175
Q5N234_SYNP6/5-173
F0PRD5_BACT0/10-167
D9V231_9ACTO/6-121
C3PKS3_CORA7/115-261
G2ZKC2_9RALS/3-142
A5Z759_9FIRM/3-204
Q9F0C0_LACDE/5-168
C2U5V5_BACCE/1-149
O88080_ENTFL/1-121
G1KGD4_ANOCA/1-164
A9DB37_9GAMM/4-166
Q45FB9_9BRAD/2-93
G5GQN5_9FIRM/219-394
A1ZTP0_9BACT/5-174
C6E8H4_GEOSM/5-167
C0WVC6_LACFE/6-168
H1KA00_9MYCO/7-159
D4Q6N6_LISMN/18-184
D6IY48_STAAU/4-171
F7V7G6_CLOSS/9-181
C3MNV7_SULIL/6-167
A5KLW9_9FIRM/14-172
H1GLI9_9FLAO/4-169
B9LE68_CHLSY/7-167
D1JT73_9BACE/7-176
E6NA38_9ARCH/23-139
H1SYN0_STAAU/5-178
H1SAF8_9BURK/1-93
B2R8J0_HUMAN/188-374
C7M183_ACIFD/18-139
A4MV17_HAEIF/8-175
E2X0V3_ECOLX/8-172
D4CF60_9CLOT/50-216
D1A2W7_THECD/11-177
A7IP28_XANP2/15-178
F7ZWP9_CLOAT/5-182
C9Y2H1_CROTZ/11-167
D0K9Q4_STAAD/42-211
B9QRN2_9RHOB/262-441
G5TP87_ECOLX/9-224
E4PDE5_ECO8N/11-175
I0D1R7_BACAN/16-117
A7V1H6_BACUN/7-175
F3Y2G4_9FLAO/61-265
C0QK40_DESAH/102-268
A4EA89_9ACTN/2-145
Q1AYJ1_RUBXD/6-194
Q97GL9_CLOAB/4-172
E7ZJY5_SALMO/11-175
B5WI07_9BURK/19-165
G6WPR0_STRPN/7-173
B3W7I0_LACCB/1-158
D8MZA9_RALSL/14-103
B9QRR8_9RHOB/2-152
H4CEW0_STAAU/4-171
F2G7J8_ALTMD/10-168
Q97T53_STRPN/11-183
F9EGQ5_9ACTO/4-173
C3SML2_ECOLX/9-224
E1L4L3_9FIRM/10-175
G8TU48_9FIRM/425-581
Q9RAN5_MESS7/52-103
C7MGX3_BRAFD/6-167
E6SPD3_BACT6/5-166
B1C4G2_9FIRM/461-641
B3EBP1_GEOLS/21-197
D5TT09_BACT1/19-177
E8V6E2_TERSS/9-177
F4XY85_9CYAN/5-169
E1EST8_ENTFL/4-173
B4KIA0_DROMO/9-180
Q7NET8_GLOVI/16-205
E5V4R1_9BACL/4-176
E0P623_STAAU/5-172
G1PY46_MYOLU/20-204
B1TB36_9BURK/11-176
A3YXS3_9SYNE/8-149
E0RYX4_BUTPB/27-173
Q11KM9_MESSB/9-176
F3LFJ5_9GAMM/6-168
H0KT35_9FLAO/8-179
C7XAS2_9PORP/9-195
A9M2Q1_NEIM0/1-105
Q888F9_PSESM/36-162
A3U9X0_CROAH/4-169
D6SU52_9DELT/448-608
F4FHL1_VERMA/19-184
Q1G8I4_LACDA/5-169
E9Q714_MOUSE/155-341
Q1Z6Q6_PHOPR/5-159
G2AQF1_ECOLX/21-190
B8DCD3_LISMH/7-178
B9NXW9_9RHOB/11-186
E6MM72_9BACT/12-175
C5TLB5_NEIFL/9-179
D7BEJ1_MEISD/4-195
Q03ZW8_LEUMM/12-180
D7ITV6_9BACE/6-175
Q2K5A2_RHIEC/7-173
A2I3R0_CAMJU/6-87
D5VF38_CAUST/25-189
F9J8V0_ACIBA/7-166
E6UK52_RUMA7/3-177
Q8YT60_NOSS1/8-172
G5GHZ0_9FIRM/7-178
D8G152_9CYAN/6-166
D8HKH2_AMYMU/11-186
C3DAB5_BACTU/23-187
I0VEX9_SHIFL/11-175
A4ABB3_9GAMM/75-144
F0EZ06_9NEIS/11-180
D5CD86_ENTCC/245-430
G5Q4I5_SALMO/4-123
C6JP71_FUSVA/4-176
E9Y0G8_ECOLX/7-89
C6IIH5_9BACE/11-182
A0LCR4_MAGSM/17-178
F8P2Y5_SERL9/5-186
C9XA38_SALTD/4-168
F8X9R2_ECOLX/10-189
Q3B016_SYNS9/3-150
C2N9R9_BACCE/13-177
C7QLJ5_CYAP0/880-1061
B5L3S4_SHIDY/6-166
E2NP06_9FIRM/18-181
B1FZW0_9BURK/455-617
D4QKT4_ENTFC/8-175
H1QC95_9ACTO/5-175
C3LGN5_BACAC/4-174
G8LFR5_ENTCL/26-204
H1PUE6_9FUSO/3-100
H7K3K1_STRPN/5-171
A9BPZ2_DELAS/25-187
F5NWN9_SHIFL/6-170
G7QVG2_MYCBO/26-196
C9C6G8_ENTFC/181-342
H6CN35_9BACL/5-204
A8GS57_RICRS/9-166
H7MQJ5_STRPN/7-168
H2I867_CORDP/10-174
B0NIW7_EUBSP/3-174
Q01QK6_SOLUE/41-206
A9AXQ4_HERA2/7-181
B4L0H8_DROMO/111-287
G9X0A0_9FIRM/5-174
B5N284_SALET/4-180
G5FWU7_9PSED/20-182
F9URJ3_LACPL/68-240
F8VH75_SALBC/245-430
B1T4E0_9BURK/5-165
G5BEC4_HETGA/280-450
F2FIC3_SALDU/4-168
B3VI33_9RHIZ/1-123
Q4K1D1_STRPN/8-181
H7QAN3_STRPN/7-173
C2RL16_BACCE/1-200
C3ZBF0_BRAFL/11-182
A8AWZ2_STRGC/7-168
H0K5Q1_9PSEU/511-673
D4JMB6_9FIRM/7-179
C4F1H5_HAEIF/4-175
E3B8F9_9MICO/82-242
F3VLS4_STRPN/5-171
B3WZ54_SHIDY/235-420
G0LYN5_LACPE/7-173
H4X6W2_ECOLX/8-172
E2DZE6_ECOLX/5-171
B5L3W1_ECOLX/5-170
E4CMU7_PROAA/10-178
F9LZM2_STRMT/8-176
A0R4U9_MYCS2/17-182
AGLI_HALVD/10-172
G6PWM6_STRPN/42-214
C0DTF4_EIKCO/22-186
ARNC_SODGM/11-175
D6SC08_STAAU/42-211
E5V617_9BACE/11-178
H7INK3_STRPN/11-175
D3EUG9_STAA4/4-173
D0HB89_VIBMI/539-701
C8TZ99_ECO10/9-162
F4V7W5_ECOLX/9-172
D0KNI5_SULS9/5-64
E0NYY1_9FIRM/219-386
D7YT64_ECOLX/5-142
F5YAV6_TREAZ/8-179
D9TGU6_CALOO/6-191
B0JS63_MICAN/42-211
Q4MLU9_BACCE/6-169
G2EAS2_9FLAO/6-172
D4TFI1_9NOST/35-207
H8KGB4_RICPT/296-459
E5Z7T0_CAMJU/9-60
C7DCP2_9RHOB/12-200
F8GPV2_CUPNN/13-177
H4DM45_STAAU/42-211
D1D471_NEIGO/1-133
E4VAQ6_BIFBI/14-71
Q0BS40_GRABC/30-198
B7KQ07_METC4/217-378
C4LLP2_CORK4/25-196
G2LWT0_9XANT/7-171
Q4BVR9_CROWT/8-166
H0E1N4_9ACTN/5-177
D0ARC1_ENTFC/3-163
E6MFD5_9FIRM/5-171
C2MXR3_BACCE/11-187
H7JMZ1_STRPN/7-173
F8J6U4_HYPSM/22-190
C8X1N9_DESRD/14-177
H4SCX3_ECOLX/4-179
D3HPA1_LEGLN/41-252
AGLG_HALVD/4-173
C2Y461_BACCE/6-131
G2MJW9_9ARCH/8-165
A3PJ04_RHOS1/4-154
E6FIV9_ENTFL/5-170
H6KZ18_SAPGL/14-162
G3QE54_GORGO/97-280
F3MQ05_LACHE/7-110
G6N819_STRPN/5-171
H7N2I2_STRPN/7-173
Q7CF96_STRP3/4-165
F7GKI3_MONDO/1-173
H7UM82_CAMCO/33-195
C3EHP7_BACTK/11-187
B1IK54_CLOBK/224-400
E1L0D5_9ACTN/22-187
D9RUY1_PREMB/7-173
D9Y263_9ACTO/6-172
E6MRC3_9BACT/5-137
D9PFC9_9ZZZZ/11-168
C9APS9_ENTFC/439-615
Q1VS87_9FLAO/4-178
A4XM68_CALS8/38-202
E8MMI3_BIFLS/8-186
E9ZIW0_MYCTU/10-178
G4DWY3_9GAMM/18-174
D0DEP8_9LACO/5-171
A3S7A3_9RHOB/6-123
F2C1B8_HAEAE/3-163
F5ISH1_9PORP/1-182
H7VS36_CAMCO/5-173
D5CQ95_SIDLE/14-169
E7PQW2_PSESG/19-181
H7VEW1_CAMCO/5-174
I0NIC6_SALET/4-168
NODC_RHILO/52-223
D1JW31_9BACE/10-168
Q70MW8_9BRAD/18-155
Q8GP87_STRTR/6-172
B5ZET0_GLUDA/8-130
D7ANC0_THEM3/7-170
G5J339_CROWT/4-192
H4DGK6_STAAU/4-173
F3NDQ6_9ACTO/25-193
D0SXF6_ACILW/4-177
H8GGM1_METAL/100-268
ARNC_ECOLI/11-175
G8AI05_AZOBR/12-176
D0BX56_9GAMM/5-159
I0AJZ3_9BACT/25-182
F6D737_METSW/5-189
I0D3U0_BACAN/11-158
C4U7Z0_YERAL/35-190
F3AHG2_9FIRM/6-158
A6UJA9_SINMW/9-171
F0FCK0_STRSA/6-166
G0LZ93_LACPE/1-135
F9SJ91_VIBSP/7-149
F1V1I0_PROAA/10-178
Q2KYR6_BORA1/4-154
G1Y5J4_ECOLX/33-202
H4YDU6_ECOLX/235-420
B9LHW6_CHLSY/7-218
F2L2Q6_THEU7/4-169
F0S148_DESTD/6-198
D9RUY5_PREMB/5-195
Q2WB61_MAGSA/4-197
E1TEY7_BURSG/5-167
H2U6N5_TAKRU/154-336
E3ZY57_LISSE/17-183
C2HQ60_LACAI/5-180
G1W8X7_9BACT/3-112
D8USQ0_9MICC/7-172
E1RDV2_METP4/10-171
C6XLZ6_HIRBI/5-174
B8FFV4_DESAA/9-175
F2I2L4_PELSM/4-169
E4KT07_9PORP/18-182
B1I7M7_STRPI/6-181
F4TQV2_ECOLX/4-179
A9AXJ5_HERA2/20-187
C7Z705_NECH7/120-278
C8X9B6_NAKMY/92-196
H7T1B3_CAMCO/5-179
E1TNI9_LACPS/5-175
H7ZNS9_CAMJU/7-155
G8TII3_NIAKG/427-585
E0RAH7_PAEP6/6-161
C3QVK7_9BACE/8-187
C4XSV9_DESMR/451-600
D9RV59_PREMB/4-164
D1W6W2_9BACT/6-205
C7QN93_CYAP0/41-157
C2EQ35_9LACO/8-177
E8ALP7_SALMO/245-430
C2H3K0_ENTFL/3-164
E0GWH5_ENTFL/8-194
G6V3F4_STRPN/7-173
Q0BMW6_FRATO/5-172
B7JND8_BACC0/1-155
Q2Y9A2_NITMU/10-153
E7G9G5_9FIRM/11-185
C4GZT3_YERPE/8-161
G9VGZ3_SALMO/9-184
G0AH46_COLFT/11-175
A7NJX2_ROSCS/3-175
B9CFP3_9BURK/1431-1612
G4PWS4_ECOLX/9-172
D9WYK9_STRVR/7-179
A4XK36_CALS8/7-183
C2KZG2_9FIRM/24-191
F5U5W8_STREQ/5-170
H9KGR8_APIME/135-321
F0ZP33_DICPU/77-258
A0LGV6_SYNFM/10-175
E8UKT3_STREJ/6-172
E6K7T1_9BACT/243-412
F7U7K2_RHIRD/1-163
A1ILY6_STROR/3-173
D4KMD6_9FIRM/6-177
C6BTH4_DESAD/10-185
E6WZD2_NITSE/4-188
F0SHX1_PLABD/54-237
F7QS92_9LACO/5-186
G0RG96_HYPJQ/116-271
D2ZTD8_NEIMU/11-159
G3QYS7_GORGO/323-484
C5ELK3_9FIRM/15-186
C2X532_BACCE/10-169
H1B1M3_9FIRM/36-203
D1W743_9BACT/4-171
B3JH75_9BACE/9-182
B5NEA8_SALET/9-173
H5BTG9_ECOLX/11-175
B3YNG8_BACCE/7-158
C4FCW1_9BIFI/50-222
E1W336_HAEP3/7-175
E9UZ83_9ACTO/6-130
B9LEK8_CHLSY/3-173
F5ZST3_SALTU/9-173
A0NKR3_OENOE/6-174
B8DI94_LISMH/6-211
Q8DGK0_THEEB/17-171
C9XRT4_CLODC/5-158
E5XZJ2_9BIFI/10-163
B2UNW7_AKKM8/9-195
E1LPM2_STRMT/7-180
Q3BQP9_XANC5/17-181
H7T1A5_CAMCO/7-165
C7RTG9_ACCPU/11-160
E6DV70_PROAA/14-180
G4G6A8_9EURY/34-189
H0Q2R3_9RHOO/14-168
Q9R8V1_9RHIZ/52-185
D4JMC7_9FIRM/6-173
E6K562_9BACT/6-171
E2DQH5_9RHIZ/52-223
D9SDY8_GALCS/3-170
I0PBN3_MYCAB/10-171
G1UGF5_ECOLX/7-212
B9MLL5_ANATD/4-192
C0BJ24_9BACT/5-173
D5UNH6_TSUPD/19-187
H8XUC9_FLAIG/4-190
H8E1J9_9MICO/5-189
Q199X6_CAMJU/8-133
G2PAI0_STRVO/807-988
G1URS3_9DELT/388-558
A5A8F0_STROR/3-173
G7VIE1_9CREN/44-210
Q3D681_STRAG/6-172
H5SVF2_9BACT/4-167
B3JAX1_BACAN/15-179
D2R0U6_PIRSD/6-143
C9YZN2_STRSW/5-166
B0JRH4_MICAN/23-186
A8M977_CALMQ/3-181
F7UDR9_RHIRD/19-187
H6BXY2_EXODN/256-364
A5LSS0_STRPN/11-175
D1YWZ4_METPS/215-380
E0QAY1_9BIFI/1-108
Q7MZJ5_PHOLL/8-177
H1IC56_9FIRM/980-1161
B4VMH1_9CYAN/6-180
H0SM21_9BRAD/9-165
F3Y3Y5_9FLAO/4-190
F5YHJ0_TREPZ/6-207
A6C620_9PLAN/32-193
D4KLL2_9FIRM/7-176
E8YTL4_9BURK/40-209
B2V690_SULSY/7-188
F5L979_9BACI/60-94
G7ELS7_9GAMM/2-157
Q9AGZ0_ANETH/450-617
B7APE5_9FIRM/10-194
E4QJW2_METS6/18-191
E0PJ70_STRGY/9-183
E1VMQ2_9GAMM/4-164
E8JYJ9_9STRE/4-172
E7JP79_ECOLX/11-175
A3J1C8_9FLAO/8-177
B6W7G9_9FIRM/7-200
G8B1F9_AZOBR/183-361
Q292V0_DROPS/153-342
D4CYG2_9FUSO/5-174
B0XEL3_CULQU/177-364
G6VZB6_STRPN/7-173
E8VIV8_BACST/9-180
A3CXX5_METMJ/4-159
E4N8F4_KITSK/9-178
E7FRD9_9LACO/5-165
E0U9S9_CYAP2/351-512
A3U7F3_CROAH/7-166
Q1V5Q0_VIBAL/7-166
D7JEF3_9BACT/4-174
F5RQU0_9FIRM/14-179
F1Z534_9SPHN/7-167
A3EYT4_CAMJU/5-168
D5VHR5_CAUST/12-175
H1NA28_9PLAN/4-159
B8JGU6_ANAD2/4-166
A5I3H2_CLOBH/54-211
B7AL42_9BACE/10-169
D2SFM2_GEOOG/52-235
G3Q8S8_GASAC/72-250
B2EAJ4_BIFAN/7-173
C6XWS8_PEDHD/8-179
D6CZW5_9BACE/11-191
D4E7C4_SEROD/4-167
F6CKN6_DESK7/6-150
F8LYD3_STRTR/6-180
D5CN14_SIDLE/5-170
C5KJT5_PERM5/73-254
Q8PUV7_METMA/8-169
E9XT33_ECOLX/8-161
H2ICG2_9VIBR/3-124
H5TG35_9ACTO/43-197
G6QQQ9_STRPN/4-170
F4AUN6_GLAS4/4-204
H7M002_STRPN/4-170
C0CUC5_9CLOT/3-79
Q3DBZ9_STRAG/4-174
H5L0G0_ECOLX/9-224
D0CWM2_9RHOB/14-175
H0V4I0_CAVPO/99-284
Q13D44_RHOPS/7-165
B9R592_9RHOB/2-154
F5XYX2_RAMTT/22-187
F0SXM4_SYNGF/7-172
H2LRT4_ORYLA/188-374
Q9ZFD7_9GAMM/119-299
H3RMS2_9LACO/11-180
E1YUC1_9BACE/37-111
F0N976_NEIMN/6-180
B3CDD3_9BACE/5-183
I0WE27_9FLAO/4-180
E2UKV6_MYCTU/8-116
B0TYV7_FRAP2/29-192
I0IHF1_9BACT/23-183
G8PBK6_PEDCP/8-176
G1N4K6_MELGA/98-143
F8GKM6_NITSI/4-158
H8F6B0_STRPY/4-165
Q8TN28_METAC/45-147
G6A305_STRIT/6-164
I0QLJ1_9ENTR/18-89
H5LTG8_ECOLX/9-224
B7R7C5_9THEO/13-164
G8U336_BACCE/7-160
E1YHD3_9DELT/1-138
Q28CC6_XENTR/133-314
Q72QG5_LEPIC/6-169
F4C589_SPHS2/9-168
C4WN07_9RHIZ/4-168
F3AP68_9FIRM/4-232
H1UGL5_ACEPA/20-185
F2N4M2_PSEU6/476-641
E3R9R4_9LACO/12-176
F6EP43_AMYSD/26-195
F7N6U0_XYLFA/21-197
F3BG73_PSEHA/5-165
C8KNM3_STAAU/4-173
G6PIM1_STRPN/11-175
C1A8U4_GEMAT/16-182
A4QAJ4_CORGB/18-181
F1WIK3_MORCA/4-134
Q9Z3M2_9RHIZ/52-185
D9WKS2_9ACTO/12-168
C9PZ99_9BACT/8-213
D3IGC8_9BACT/4-169
C4KER9_SULIK/14-153
I1BVR5_RHIO9/7-178
H5DA43_ECOLX/9-162
B7K6R8_CYAP7/6-176
D8MEB1_LEUGT/30-200
D6R2U3_STRSA/3-173
B8L7A0_9GAMM/1-160
Q39U37_GEOMG/45-209
B3M9X1_DROAN/288-464
D6QW69_PAEAL/9-161
H2C0T5_9CREN/1-96
D9V223_9ACTO/9-192
H5BNE4_ECOLX/235-420
Q16ZA7_AEDAE/207-392
Q3D917_STRAG/5-171
H3HJY4_STRPU/337-522
O86893_STRPN/3-173
B0ZTR7_CAMJU/7-180
A7Z915_BACA2/7-173
H8GN28_METAL/791-969
GALT4_MOUSE/138-321
E6HHM0_ENTFL/3-170
B9MM77_ANATD/5-165
Q4SDQ7_TETNG/165-347
F5RHH2_9RHOO/3-175
F3R864_ENTFL/6-192
D0UVF0_9RHIZ/6-106
E6KX69_9PAST/3-169
G4AMX0_AGGAC/4-165
B7JNE1_BACC0/274-429
B8G5L4_CHLAD/9-184
D8E5C9_ECOLX/4-178
Q1GST9_SPHAL/7-177
C6IGY2_9BACE/4-196
E0HYC9_9BACT/12-179
Q8DDY8_VIBVU/11-167
E0QAX3_9BIFI/9-176
E6WAP5_PANSA/11-172
Q3MH88_ANAVT/37-207
Q3JUH9_BURP1/8-154
Q5CNZ3_CRYHO/177-353
E9TY31_ECOLX/9-172
F3GBN7_PSESJ/34-199
Q56915_YEREN/5-175
F9VVQ0_9ACTO/14-177
Q8PFR9_XANAC/35-199
E8N7G5_MICTS/8-165
D4WMV8_BACOV/7-176
F9ALM5_VIBCL/7-155
E8NP64_SALET/11-175
D4W059_ENTFC/8-167
A9FCX3_SORC5/25-191
F5Y0F1_RAMTT/4-165
D6Y5L7_THEBD/11-149
B4VAQ4_9ACTO/5-175
G3TJE8_LOXAF/149-335
E8PLG7_THESS/4-167
B7K810_CYAP7/8-193
E3J103_FRASU/36-200
F9GV68_HAEHA/3-163
D8ALG1_ECOLX/9-184
D8DW49_PREBR/4-169
E1QVF2_OLSUV/8-179
F4XTY5_9CYAN/7-164
D1W1V6_9BACT/6-177
F4MP02_MYCML/8-174
D8UNL8_9MICC/4-174
F3JVF9_PSESZ/20-201
C9NYL0_9VIBR/17-180
H8NXA4_RAHAQ/252-437
Q1BH22_BURCA/24-187
D3S1E4_FERPA/3-169
E3R255_9LACO/6-167
D2PVX1_KRIFD/6-173
D4EL80_ENTFL/443-624
D5MGF5_9BACT/1-148
D7Y8L4_ECOLX/4-169
Q2IQM7_ANADE/2-121
D2UEY6_XANAP/74-234
F0PX35_BACT0/568-711
Q0V9M3_XENTR/114-297
H1DX10_ECOLX/20-193
C8WGH4_EGGLE/16-174
C6UKP0_ECOBR/58-236
E9SW45_COREQ/9-177
D5Q9H5_CLODI/4-108
B2UPM5_AKKM8/6-179
F5LPV0_9BACL/14-204
D6L3U1_PARDN/12-184
A9GRF2_SORC5/8-170
D0BME7_9LACT/8-170
G8TSV4_9FIRM/12-171
Q3A389_PELCD/13-178
F5JDP7_9RHIZ/5-185
D9WSB8_9ACTO/10-168
A1BJP0_CHLPD/4-185
F4BGI6_FRACN/6-172
A3CVX3_METMJ/7-196
C2EFQ7_9LACO/21-188
G6MVX0_STRPN/11-183
E4JGT2_ENTFC/5-170
H2YPQ9_CIOSA/66-254
E1VFV4_9GAMM/12-187
E9AHM5_LEIIN/212-336
B7IM46_BACC2/10-160
G6GS58_9CHRO/19-177
F3VJR5_STRPN/4-170
Q6AGK2_LEIXX/9-171
C5ABN6_BURGB/372-524
Q0RQC8_FRAAA/81-255
G1TE44_RABIT/118-302
H7EAQ6_SALHO/245-430
F6XVE4_CIOIN/65-244
B8J433_DESDA/17-194
C2WP32_BACCE/5-160
D2QKD7_SPILD/13-177
E9RW19_9FIRM/7-174
H4YXZ5_ECOLX/4-174
C7LHR9_BRUMC/4-157
E8XXX4_RAHSY/4-178
B3ZMI7_BACCE/10-166
D6K7R3_9ACTO/4-170
B9D372_WOLRE/5-174
G0GL66_KLEPN/4-179
E8S5G4_MICSL/7-161
G6FWK2_9CYAN/333-507
D1PC22_9BACT/5-181
E1M5C9_9STRE/4-170
H5YF15_9BRAD/9-171
F5NI57_SHIFL/8-172
G2H8W9_9DELT/319-446
D3I5E4_9BACT/6-175
E5C989_9BACE/249-433
D4CDI5_9CLOT/185-346
Q2NH08_METST/22-192
E1QLL7_DESB2/8-174
Q65U50_MANSM/3-159
H1XZN7_9SPHI/13-182
D7K9I1_9BACE/4-163
C8N876_9GAMM/150-310
G5SDC0_SALET/245-430
D3LLK6_MICLU/11-172
D4Z2C9_SPHJU/13-172
B0M1C8_MYCIT/13-213
G6AXC0_9BACT/5-217
A6C910_9PLAN/636-816
B1GMP9_BACAN/6-159
E1R9Y7_SPISS/11-179
A3L9X5_PSEAI/8-178
B5WPX7_9BURK/5-159
E4IU68_ENTFC/181-342
GALT7_CAEEL/159-350
H1LXG2_9FIRM/4-196
G7N4J2_MACMU/28-234
C8MJ44_STAAU/4-171
D4XFY0_9BURK/7-156
H2LSX1_ORYLA/159-338
H7WB87_CAMCO/5-167
H7HJT6_STRPN/7-173
I0HFS9_ACTMI/65-223
A0LYW4_GRAFK/239-395
C9Z833_STRSW/5-163
C1EWE0_BACC3/15-171
H6PFA4_RICCA/11-175
D5Y0K9_MYCTU/7-158
E1FVF8_LOALO/149-333
Q8ABR3_BACTN/5-129
D4L2D1_9FIRM/9-213
D1PLQ4_9FIRM/5-116
G5FMI0_9PSED/10-174
C2ELH7_9LACO/5-171
Q8KMS7_SPHCR/13-170
D7XAH2_ECOLX/245-430
Q0GH45_CAMJU/5-172
Q9K375_CAMJU/5-173
B5ZZI4_RHILW/5-179
F7K674_9FIRM/8-170
B2GXD9_BURPE/14-177
C4WP27_9RHIZ/29-198
D8GMK2_CLOLD/8-184
H3RID0_ERWST/1-165
F8M4V6_MYCA0/26-196
D6E689_9ACTN/4-172
G1WMW9_9FIRM/221-365
C2MYT0_BACCE/1-178
GALT7_HUMAN/210-399
Q5N231_SYNP6/130-246
F3VFQ9_STRPN/11-175
H5V0N1_ESCHE/4-181
H9IDN2_ATTCE/163-347
H1J255_9FIRM/4-155
H9BC21_9BRAD/53-191
A6LFR1_PARD8/8-229
E6LKS0_9FIRM/3-189
D2QCG6_SPILD/3-165
I0AJG5_9BACT/5-167
D4YEP0_9LACT/14-179
B5L457_ECOLX/6-183
C4KBW2_THASP/17-179
F4M3Z3_ECOLX/11-175
C1I775_9CLOT/1-143
B2EAJ5_BIFAN/12-182
E2SG35_9ACTO/5-156
G6PPQ0_STRPN/42-214
D2TQL2_CITRI/11-175
C2ESW8_9LACO/7-166
H1QTF0_9ACTO/10-160
E7L3Y3_TRYCR/97-184
C1C0V8_9MAXI/68-241
B5EGK5_GEOBB/6-176
Q9UUT0_AJECA/91-283
A1BIW7_CHLPD/43-218
D4CJW0_9FIRM/505-671
E1X8I2_HAEI1/3-163
A2BKV6_HYPBU/12-168
Q144N8_BURXL/441-617
H1Q043_9BACT/6-163
F0NZN8_WEEVC/4-168
Q71W10_LISMF/9-168
C7WBM8_ENTFL/5-170
B3PFZ7_CELJU/10-173
G1QK79_NOMLE/196-365
E8JKP5_9ACTO/12-186
B1B4W3_ECOLX/17-176
A6XVM0_VIBCL/8-198
B7R9Q3_9THEO/3-173
F9UAT6_9GAMM/8-176
A4VTV1_STRSY/5-173
Q8PCT7_XANCP/14-179
F5ZY73_SALTU/4-168
F5T0Y4_9GAMM/17-180
B9IXT5_BACCQ/325-498
D2PVZ4_KRIFD/8-168
Q7P020_CHRVO/8-171
E4T5T5_PALPW/5-191
Q72XI9_BACC1/12-183
H0ZCU3_TAEGU/65-250
F3B9E2_9FIRM/5-171
F9JJC3_9LACO/6-170
D8G1E9_9CYAN/6-169
F5ISH0_9PORP/4-161
Q1DDH5_MYXXD/5-166
OPGH_PSEAE/248-433
A5FL03_FLAJ1/17-180
B7S3F7_9GAMM/9-173
H1YJ27_9SPHI/4-181
Q880M0_PSESM/4-161
C0BJ57_9BACT/12-169
G6E9T3_9SPHN/14-178
A3SL67_9RHOB/6-158
A8EHH2_BURPE/307-476
H8EIR8_CLOTM/5-193
E7F4H6_DANRE/159-338
C2V5M7_BACCE/19-165
B8HXQ7_CYAP4/9-183
E5VAW6_9BACE/5-181
A4B936_9GAMM/47-211
D7ESE0_MYCTU/286-454
H2C0H0_9CREN/7-176
H0WRY7_OTOGA/28-199
Q4EMN8_LISMN/5-170
Q9EYG7_ACTPL/4-173
A2SDD7_METPP/17-176
A0B8L4_METTP/7-162
H9HYP8_ATTCE/5-162
B4R826_PHEZH/9-166
O58161_PYRHO/4-52
B1ZIU4_METPB/13-175
H9BBU8_9BRAD/53-201
C7M1X8_ACIFD/542-676
E7NDN2_9ACTO/19-179
G4CZ66_9ACTO/14-180
G6NWR5_STRPN/4-170
B1LK05_ECOSM/4-179
C0CUE4_9CLOT/5-164
D4QN66_ENTFC/181-342
A6FY66_9DELT/6-165
C7QUE3_CYAP0/4-167
F6C6L5_BIFBA/9-164
E4WYX1_OIKDI/554-743
A1TYR8_MARAV/4-154
E7Y769_SALMO/9-173
G9SNC6_ENTFC/3-163
E4NEJ5_KITSK/40-209
A3EYU3_CAMJU/7-156
A0NRS0_9RHOB/6-179
E0PPQ4_STRMT/6-177
A1U170_MARAV/46-214
D2BMF7_LACLK/1-164
G7N9S0_MACMU/119-297
A0Z0G6_9GAMM/1-97
B7CKM6_BURPE/18-178
G2RYF5_BACME/7-165
A8FXP8_SHESH/4-161
Q0W4G8_UNCMA/14-183
D5ZP40_9ACTO/12-170
Q8RR89_9PROT/8-177
F5NI31_SHIFL/6-170
A0L2N5_SHESA/3-167
B4VZW1_9CYAN/37-207
C7HGT9_CLOTM/41-211
Q8P6N4_XANCP/75-241
H1PUM0_9FUSO/7-173
A5ZEC3_9BACE/11-168
D4K7A7_9FIRM/269-429
C0G962_9RHIZ/46-215
D7BGL8_MEISD/5-170
A5FGY1_FLAJ1/10-173
A1KAM5_AZOSB/13-173
F0J6K9_ACIMA/28-184
C0Y5Y9_BURPE/6-172
C3R5B5_9BACE/7-174
G2H530_9DELT/4-190
E4IHF8_ENTFC/5-170
E6GRM4_ENTFL/8-178
H7UXA3_CAMCO/40-202
C4X6K9_KLEPN/245-430
C2SBT1_BACCE/3-186
Q1GLS0_SILST/15-167
G9PL65_9ACTO/6-127
E0EM90_ACTPL/45-215
B9WVL2_STRSU/4-171
D3EJR5_GEOS4/3-178
Q19A06_CAMJU/4-154
E3ISE2_DESVR/8-170
H1ME99_9BACT/16-132
G8Y1D7_PICSO/70-249
D4VKD4_9BACE/4-177
A3L2H7_PSEAI/248-433
B1RME2_CLOPF/4-167
C5Q6X8_STAEP/4-179
B0VDM0_ACIBY/8-169
D7EQW7_MYCTU/20-179
E0QAY7_9BIFI/8-178
B3S0H0_TRIAD/69-252
H7LTD1_STRPN/7-173
H4QX82_ECOLX/235-420
E5VJG0_9FIRM/5-109
C3R4P6_9BACE/7-175
Q3AMR7_SYNSC/8-172
B0ACF4_9FIRM/3-179
H1E540_ECOLX/9-189
C9X246_NEIM8/22-197
H2AE95_BACAM/10-199
G4AJE9_AGGAC/6-141
E3G2Y1_ENTCS/7-172
G7MJW4_MACMU/175-358
H6WSL0_9CAUD/24-117
F0SI55_PLABD/12-168
D1B754_THEAS/7-182
H4B457_STAAU/5-172
D2PJ65_SULID/5-174
B7WT59_COMTE/6-202
F9VGV1_LACGL/6-172
D1Y886_9BACT/16-183
A4TW11_9PROT/8-175
Q26G41_FLABB/9-168
B0T447_CAUSK/8-170
Q53451_SHIDY/7-172
Q89QL2_BRAJA/11-175
G0H2S0_METMI/6-167
E4T3Z3_PALPW/11-164
H1Z1X9_9EURY/7-175
F0I2I0_STRSA/7-206
H8LYI7_SALTM/9-184
D2BMH0_LACLK/4-174
B6J907_COXB1/32-206
B4IU25_DROYA/131-313
H4ZKU7_ECOLX/9-162
B1ZZR4_OPITP/267-450
C7KDQ1_ACEPA/29-195
G4B600_AGGAC/3-163
G3ZA57_AGGAC/2-133
G6MF72_STRPN/7-173
E4IBM6_ENTFC/12-172
E1MBR2_9ACTO/37-190
B7DUG5_9BACL/46-90
D1JKP7_9BACE/57-226
D9YAF1_9DELT/5-159
G6VFI6_STRPN/7-173
H4H3B0_STAAU/42-211
E6VR09_DESAO/13-181
B5MR95_SALET/4-180
F2HLS8_LACLV/6-177
F9HVT8_ECOLX/255-440
H7UH90_CAMCO/259-439
H7RR32_CAMCO/259-426
E7ADP3_HAEIF/16-182
A1RA58_ARTAT/11-191
Q8ZYY8_PYRAE/10-167
I0HPV3_RUBGE/526-690
F2L7V7_BURGS/42-214
H1DFM0_9PORP/5-176
F9H3U0_HAEHA/4-175
E6IPU9_ENTFL/22-175
D6S300_9LACO/7-176
A5UDK7_HAEIE/7-182
G7DMH2_BRAJP/78-295
G0QA05_9EURY/4-154
C1CCC4_STRZJ/5-169
E9GI30_DAPPU/25-212
G2KKK8_LISMN/1-165
F7JDK7_9FIRM/5-163
E0PEP3_STREI/7-176
D3QG02_STALH/7-177
G4CHY2_9NEIS/8-149
H0FID6_BACAM/7-184
E3DND9_HALPG/6-169
C3NBZ8_SULIY/3-155
Q0BKN1_FRATO/13-187
D4G259_BACNA/9-175
Q3R6T1_XYLFA/21-168
F2UGA7_SALS5/165-354
D5YCM7_MYCTU/1-150
G5WUW1_ECOLX/4-170
C2INH4_VIBCL/7-155
C0A910_9BACT/6-162
C2STC6_BACCE/23-187
G0LQ48_STAAU/42-211
E4XFX1_OIKDI/206-387
GLT14_HUMAN/114-292
Q8XN34_CLOPE/7-176
A6NTT2_9FIRM/6-172
I0GLB7_9BACT/40-216
F2K4N5_MARM1/7-174
C3WKV5_9FUSO/4-157
D7B446_NOCDD/10-170
H7XU02_CAMJU/1-114
Q4PF82_USTMA/170-269
F7EN62_MACMU/68-250
F7NLY6_9FIRM/6-170
G1VRP4_9FIRM/36-203
D3F1G4_CONWI/4-167
C8W7W5_ATOPD/12-137
Q5SJX1_THET8/4-158
C9PYM6_9BACT/5-184
D9PIQ8_9ZZZZ/10-125
A3S9V3_9RHOB/8-178
E6I6G7_ENTFL/557-718
E0DQN8_9RHIZ/4-157
Q65EK9_BACLD/6-204
D1PIX3_9FIRM/6-180
B0NZQ4_9CLOT/4-173
C4LDF2_TOLAT/9-174
C2VLE3_BACCE/9-180
B2SDU4_FRATM/5-172
D4MXW3_9FIRM/5-155
A0YN68_LYNSP/11-160
E7ZSD6_SALMO/4-174
Q1HB38_STRSU/3-79
F4AVL7_KROS4/14-175
H1XQ28_9BACT/575-748
E0IEC1_9BACL/6-171
Q62IH0_BURMA/8-154
D2QHE8_SPILD/5-171
H2AE90_BACAM/7-184
H8L0C8_FRAAD/5-169
E4AQ11_PROAA/10-178
B3CEH1_9BACE/6-178
F2MHR0_LACCD/10-176
Q5BL68_XENTR/119-303
A4KH63_MYCTU/10-178
E6NA39_9ARCH/13-185
Q4TWG3_9RHIZ/2-139
A4NL21_HAEIF/3-77
A2WC47_9BURK/63-223
F6D8A2_METSW/7-73
F6TU35_MONDO/119-303
D1JR57_9BACE/247-410
H5JTX5_ECOLX/33-202
D4ZSI9_SPIPL/5-178
G6MP55_STRPN/42-214
E4RRJ2_LEAB4/5-182
F8KE57_LACRE/5-171
C7XF03_9PORP/5-166
C9L073_9BACE/4-169
D4RSW8_ENTFC/64-236
H8LRU9_CORPS/4-133
B0QVZ1_HAEPR/4-173
Q9F0N2_CAMJU/7-171
F9AW43_VIBCL/525-686
G3YM71_9RALS/7-171
G7V3W2_LACRH/7-178
D8GA57_LACCZ/8-168
E6RZJ2_CAMJC/11-179
C6XRY1_HIRBI/664-841
Q827K1_STRAW/24-190
G5MK66_SALET/4-173
I0LT65_SALET/9-173
E1JQR2_9LACO/6-173
G9EJF4_9GAMM/4-148
I1DWM1_9GAMM/11-166
Q9S4I0_LEPIR/7-171
C7HEQ9_CLOTM/5-193
F2BQQ2_STRSA/6-165
G5CSS4_9VIRU/169-333
H8XI17_BACAM/7-190
G8IAI4_9CAUD/2-165
F7WYP6_MYCTD/7-177
I0T795_STRMT/7-177
G7DE45_BRAJP/9-171
Q87ZI4_PSESM/6-160
Q13YA2_BURXL/4-161
A1W148_CAMJJ/8-89
G7CFP6_MYCTH/7-170
A3LJ51_PSEAI/248-433
C1AY79_RHOOB/10-178
H7H8W7_STRPN/42-214
F2Z2M7_HUMAN/148-194
B3AQY1_ECO57/4-179
Q0IDU6_SYNS3/7-156
F2T9B4_AJEDA/208-289
H8A927_CAMJU/5-174
G9YV41_9FIRM/6-173
H8IJ04_MYCIA/20-188
D7DZ30_NOSA0/7-162
B1ZAN5_METPB/608-785
F5NIY1_SHIFL/11-175
G6GKG5_9FIRM/25-192
E3E2T5_BACA1/5-239
B5IDX7_ACIB4/8-78
D7BVQ0_STRBB/10-191
D5DP09_BACMQ/268-414
O66258_AGGAC/8-174
E3JXQ3_PUCGT/142-313
A6VJ01_METM7/8-193
H5VBD8_HELBI/6-170
I0M5H3_SALET/4-176
E4PBY0_ECO8N/4-173
C7XFW0_9PORP/4-169
Q6PTX8_9RHIZ/52-221
B3DU65_BIFLD/9-166
D9WEY4_9ACTO/35-193
A4TU51_9PROT/7-166
A0P220_9RHOB/1-158
F5U4L5_STREQ/5-171
A8UI46_9FLAO/5-172
A3KLK8_STRAG/5-177
A8FMJ4_CAMJ8/5-168
B5JQX5_9BACT/31-185
E1WK63_BACF6/4-155
D5AX37_RICPP/8-165
G7S6I5_STRSU/5-170
H4HUN4_ECOLX/235-420
C7G9E7_9FIRM/3-192
G6JIW3_STRPN/1-56
G4P106_BACPN/6-174
B9ISX9_BACCQ/13-177
F0KB98_CLOAE/6-175
E1PM48_CAMJM/8-89
B1FNC8_9BURK/13-172
Q3D207_STRAG/4-171
F0GG23_9BURK/2-166
B2JG32_BURP8/14-177
A3W158_9RHOB/10-173
C2MTW8_BACCE/5-163
F7NSV5_9GAMM/8-185
Q8YM39_NOSS1/11-155
C4GCM2_9FIRM/5-158
A0JSN0_ARTS2/58-226
E3DV88_BACA1/37-205
G2USK5_MYCTU/1-108
H8CKW1_CAMJU/5-24
G2MWM9_9THEO/3-165
G6NYX4_STRPN/5-95
G2HZS9_GLUXN/15-180
C3G9Y7_BACTU/1-163
C0XY32_BURPE/18-178
A8UPU9_9FLAO/5-199
F9GJ19_HAEHA/6-163
Q6N6Q7_RHOPA/15-178
F5UK13_9CYAN/130-310
C6SR64_STRMN/6-165
C2NJB8_BACCE/14-170
A5ZX57_9FIRM/280-441
C7Q3I8_CATAD/31-192
E6L2X1_9PROT/5-176
H2LG98_ORYLA/67-249
I0IBC7_9BACT/12-182
G6R3P4_STRPN/1-105
B5JQX4_9BACT/3-164
G1YW28_ECOLX/8-161
E1SIK9_PANVC/1-125
B1IZH5_ECOLC/9-184
D8EYR1_9DELT/11-190
F0J0D4_ACIMA/10-177
D0FRA9_ERWPE/7-177
D7AP43_THEM3/3-167
C3GW30_BACTU/260-416
F2ZF47_9PSED/5-159
C6EQF5_CAMJU/10-172
C6WDN4_ACTMD/846-1009
D4Z164_SPHJU/49-213
E1RBT4_SPISS/3-170
D0ZMJ3_SALT1/4-176
B3Z623_BACCE/323-482
G1BTN5_9CAUD/85-178
H1L3J8_GEOME/4-170
B5FMG4_SALDC/4-167
C2FUI9_9SPHI/11-190
Q3K8W2_PSEPF/9-162
D4S7C8_9FIRM/5-168
F7LDX3_BACOV/7-176
H7DDZ0_9CLOT/7-157
F0R7W9_BACSH/4-169
A4VVV4_STRSY/4-171
F2QCQ5_STROU/7-173
C5ZVL7_9HELI/265-428
F0HNM7_9ACTN/5-168
D5WXJ2_BACT2/8-114
H6L8Q3_SAPGL/1-178
D1ED00_NEIGO/9-107
D5QPA1_METTR/380-510
Y339_RICPR/11-170
B1Z7X6_METPB/218-362
C4SY50_YERIN/35-190
F5Q721_SHIFL/8-121
C7MIP4_MYCML/8-174
C6CKJ9_DICZE/8-165
B2RLE2_PORG3/6-170
C2U5W2_BACCE/6-169
E8K401_STRPA/7-208
F8X9T0_ECOLX/4-178
G8SKX7_ACTS5/35-206
F9T8U5_9VIBR/5-145
Q2GAF2_NOVAD/395-578
E6IBI8_ENTFL/4-173
H7KAR2_STRPN/5-168
H5LPE3_ECOLX/11-175
D5G3J2_HAEIF/309-431
F0FCK1_STRSA/6-174
H7Z988_CAMJU/9-92
F7N955_XYLFA/9-176
E2PHN0_NEIPO/86-223
H0KPH4_9FLAO/8-180
Q2KIM7_BOVIN/68-151
B9E3W5_CLOK1/14-171
C2D4U2_LACBR/5-175
A4JHU9_BURVG/11-176
H7SM32_CAMCO/8-57
Q04GI2_OENOB/5-176
F0YHS5_AURAN/1095-1244
G9QC08_9BACI/4-167
G6JRT0_STRPN/5-173
Q5FMR8_LACAC/51-154
Q97G47_CLOAB/53-231
E3BJI0_9VIBR/9-216
H9BBY6_9BRAD/53-201
H8XTQ9_FLAIG/5-158
C7Y8Y9_ENTFL/3-170
H0UKI5_9BACT/6-152
B1QTB5_CLOBU/4-170
A1R2Y7_ARTAT/34-202
B7JXN7_CYAP8/10-190
C3MDY0_RHISN/7-176
E8UT28_THEBF/3-165
A4CP28_ROBBH/7-210
D2PM88_KRIFD/11-175
C4RJK5_9ACTO/2-167
Q6I7K0_LACBR/7-178
G0DEH6_9GAMM/7-226
F4XY98_9CYAN/8-160
I0IBC3_9BACT/19-181
A6QB23_SULNB/1045-1226
F3LSM2_9BURK/17-179
E6J957_9ACTO/4-171
A5Z9W0_9FIRM/2-159
D5XQG4_MYCTU/1-150
A7JXL3_VIBSE/4-168
E7Y773_SALMO/4-174
A7A7B3_BIFAD/32-169
F5T7X5_9FIRM/5-171
D1W6B8_9BACT/7-175
H7UX87_CAMCO/5-174
ACSA2_GLUHA/150-319
B5EGT8_GEOBB/5-171
O88090_ENTFL/183-344
A6UIJ8_SINMW/35-201
C1CNX4_STRZT/11-183
B2D800_UREPR/15-175
Q7CTZ2_AGRT5/5-185
Q9AHB3_STRPN/6-176
C9YXJ2_STRSW/3-151
Q6NHB4_CORDI/9-176
OPGH_NITEU/245-430
H0LNA6_SALMO/4-168
G5HRQ6_9CLOT/5-169
E2NDG5_9BACE/7-168
D5XDV5_THEPJ/411-565
A0QL22_MYCA1/87-248
Q1IMQ0_KORVE/5-169
D5TRJ8_BACT1/9-180
B3IKQ2_ECOLX/9-177
E8TAF5_MESCW/4-133
H7K1I9_STRPN/4-170
E7RG75_9BACL/5-168
F8WII3_MOUSE/20-119
G2B195_ECOLX/9-184
H2SDL2_TAKRU/136-313
D1BQ93_VEIPT/5-202
H0ZDW4_TAEGU/33-209
C3EKC7_BACTK/16-117
F2HPU7_LACLV/1-161
D6V528_9BRAD/14-165
I0QGZ3_STRSL/4-165
C3N3A6_SULIA/21-171
C7VRL1_ENTFL/5-186
C2LRD2_STRSL/5-171
G2NHW7_9ACTO/7-167
G0IHX4_BACAM/10-171
A3I812_9BACI/1-109
E2K1S9_ECO57/4-179
H2BT41_9FLAO/24-201
F0SEQ3_PEDSD/5-180
Q1CL09_YERPN/4-165
G5IAE7_9CLOT/406-574
F3IGA0_PSESL/250-435
F3YXP8_DESAF/11-172
F0KBA4_CLOAE/28-199
Q7ZX76_XENLA/275-441
B1X6Z5_ECODH/8-172
G4KAE1_YEREN/12-178
G5KYL5_STRSU/10-172
D4HSN3_LEPIR/6-252
G5JBR5_CROWT/1-128
C7QW40_CYAP0/561-724
B9CR83_STACP/4-190
F1KZJ2_ASCSU/144-327
C4KES0_SULIK/5-164
E7DWN8_SALCE/7-168
Q3D687_STRAG/5-195
G7S1K6_STRSU/6-157
Q7UYZ8_RHOBA/61-233
H0PQX4_MYCPM/6-191
G6TK67_STRPN/11-175
E1T5E3_BURSG/5-145
H7MGR8_STRPN/4-174
C9BVV1_ENTFC/5-170
I0W0V1_9STRE/5-170
F6CFG5_LACKZ/8-180
D4L784_9FIRM/7-176
F3UNJ0_STRSA/9-177
A6BIH6_9FIRM/1-123
G1D343_9CAUD/81-174
Q16SH9_AEDAE/120-300
A3J1C4_9FLAO/3-169
Q79BK5_VIBCL/6-48
G1FIV0_9CAUD/7-170
E3H0P5_ROTDC/2-158
C3MNV2_SULIL/7-167
H6BD21_OSTED/26-169
H1PZQ8_9BACT/8-173
H5UMW2_9MICO/7-175
E9VU48_ECOLX/9-208
E0EKN1_ACTPL/3-162
Q1ZNU8_PHOAS/4-173
E6HV42_ENTFL/51-223
H8AJJ4_CAMJU/5-173
D4S767_9FIRM/8-207
F8G3S0_PSEPU/511-688
A5Y7W5_SALET/3-165
A8WQE9_CAEBR/84-264
G1T0K4_RABIT/168-357
Q7UE72_RHOBA/6-171
C6NTX3_9GAMM/1-132
I1SFW1_MYCTU/613-781
G9PF17_9ACTO/8-167
D5Q8X7_CLODI/7-168
H7YPL3_CAMJU/7-90
D4MCW8_9ENTE/7-171
D1DTA0_NEIGO/1-156
H3I081_STRPU/137-224
E2NBD2_9BACE/7-175
Q8G7N4_BIFLO/15-172
B3DYD2_METI4/8-160
I0K3S8_9BACT/1-167
E6ATG0_ECOLX/9-212
D0KEF1_PECWW/10-170
F0IRH6_STRSA/5-164
G7M575_9CLOT/3-184
D4UVV6_ENTFL/7-222
D1K4I3_9BACE/8-171
F3RS27_VIBPA/7-161
B7JIE9_BACC0/6-169
F0JC60_DESDE/68-193
D8HKG8_AMYMU/10-169
C7JBG1_ACEP3/355-518
A4CNR5_ROBBH/3-228
C2YRA9_BACCE/16-117
A7IKJ6_XANP2/34-200
C7QPW3_CYAP0/23-189
F5IU24_9PORP/5-192
F0R503_BACSH/57-167
C2SG08_BACCE/1-145
Q8DUS3_STRMU/4-169
G1BTA6_9CAUD/2-164
B7L1X7_METC4/271-412
C7WQB3_ENTFL/4-173
H7PCP3_STRPN/42-214
H8C501_CAMJU/38-174
D4GE24_PANAM/9-180
Q8KCJ9_CHLTE/8-163
P74336_SYNY3/27-198
C6E7H8_GEOSM/780-924
E6ALJ2_ECOLX/8-172
B1JW55_BURCC/8-160
I0I1T0_9CHLR/20-198
E5VN46_9FIRM/6-169
H7C7D3_COXBU/9-185
Q4ULN6_RICFE/9-166
F3I882_PSESF/8-157
D6S3X6_9LACO/6-175
H3Q0X8_BRUAO/7-177
B2FMN7_STRMK/39-206
F7JVZ6_9FIRM/7-170
D7CSC4_TRURR/19-197
A4X6T4_SALTO/23-191
G8W4X3_KLEPN/11-175
E1SIM4_PANVC/10-175
F7YJG7_VIBA7/4-175
C6PPH0_9CLOT/10-163
G1UUC4_9DELT/4-180
B1J9H4_PSEPW/7-169
G2IER0_9CLOT/6-172
D1JJK6_9BACE/4-172
H2U6N6_TAKRU/45-227
C3CB46_BACTU/1-167
D2EHS5_PEDAC/5-170
D2YGE4_VIBMI/7-216
B1MAL7_MYCA9/13-181
F8K0E1_STREN/5-171
F2QFU0_STROU/8-176
D2GUW2_AILME/210-399
E3CRK4_STRVE/4-166
F2C5G6_STRSA/7-206
G0JMD2_9GAMM/19-175
A4N628_HAEIF/4-175
A0QTF9_MYCS2/1-187
E4RWY6_LEAB4/10-171
E5W9P2_9BACI/15-178
H1LM58_9PAST/3-163
C7G7B0_9FIRM/6-177
F0E2E4_9PSED/5-157
E5YTL3_9BACL/68-219
B6B8Y7_9RHOB/6-139
G2BJG2_ECOLX/33-202
H8H715_HELPX/29-211
A2C120_PROM1/11-172
G9SXZ2_ENTFC/50-222
Q4STL7_TETNG/1-144
B1JX08_BURCC/90-251
E3GDI4_EUBLK/5-114
E0HB06_ENTFL/327-458
F3UT66_STRSA/4-171
F2MR33_ENTFO/7-222
Q57IC6_SALCH/1-161
H7W6L3_CAMCO/259-425
E6XPB2_SHEP2/9-180
E6G4N2_ENTFL/5-170
A3MM95_BURM7/44-163
D9STB7_CLOC7/127-302
E5YYW5_9BACL/415-588
C3BAU5_BACMY/1-196
D9QYA7_MYCMG/4-201
F9RTP7_9VIBR/5-153
D5ZRA8_9ACTO/34-192
E6I6H7_ENTFL/3-164
Q73BT7_BACC1/10-160
B2N8D8_ECOLX/6-183
C7DNZ3_9RHIZ/52-221
B5JPV8_9BACT/13-136
G6GWX2_9CHRO/4-167
Q0P8I0_CAMJE/10-172
B3WDA4_LACCB/6-172
F9HGI9_9STRE/3-162
A3PVB2_MYCSJ/85-246
C6SG18_NEIME/5-212
C1F1I1_ACIC5/7-184
A7C229_9GAMM/29-184
G7FCW8_9GAMM/4-157
A4NUC7_HAEIF/8-175
A7HIS6_ANADF/79-198
F3Z2Q8_DESAF/7-161
C7NW86_HALMD/149-313
E5ZHT8_CAMJU/5-168
E5YCM9_9ENTR/258-443
I0BRX8_9BACL/22-177
F3SIH8_STRSA/4-170
H5ETL7_ECOLX/20-193
A3YS42_CAMJU/11-179
F2MR38_ENTFO/557-718
F7FH07_ORNAN/39-219
G6T135_STRPN/11-183
I0MXY9_SALET/4-167
Q125A5_POLSJ/6-182
D6DP99_ENTCL/6-158
E8W2H1_STRFA/7-152
D0FMT8_ERWPE/15-187
E8AQ66_SALMO/4-168
E8XNP1_RAHSY/9-166
D4YHI8_9LACT/3-169
C9QQI6_ECOD1/4-168
Q2RSH1_RHORT/4-166
A0ZLJ6_NODSP/18-182
E2Y7P6_ENTFL/441-622
A0K4U8_BURCH/165-326
H7WUG8_CAMCO/73-237
E0VKN8_PEDHC/161-345
E1BRZ0_CHICK/195-377
Q6W2I2_RHISN/12-181
C3NK43_SULIN/5-170
D3QZE0_CLOB3/4-208
E6EXT0_ENTFL/183-344
D4ZIN6_SHEVD/27-190
G2E5X4_9GAMM/75-242
H3L111_BIFBR/834-995
H7U675_CAMCO/7-165
RFBC_MYXXA/577-756
E6G8X8_ENTFL/3-164
H7ZWQ3_CAMJU/259-445
C6R561_9MICC/8-176
D6YTF8_WADCW/3-159
G3LYE7_BURPE/1457-1607
Q99VR9_STAAM/4-173
F0H8Y5_9BACT/3-175
D7CVK5_TRURR/15-170
E5Y126_9BIFI/2-181
E9ZIW2_MYCTU/20-179
D4V6Q3_BACVU/53-222
G2STG1_BIFAN/12-182
H2BT38_9FLAO/24-191
F6PZH6_XENTR/178-367
Q8R632_FUSNN/6-194
D4LU10_9FIRM/8-187
F3XWI6_9FLAO/4-169
H4ZGM5_ECOLX/11-175
H8L2B2_FRAAD/8-172
D8UPQ9_9MICC/4-170
H1ILN8_9BACT/4-169
H3QD98_BRUAO/7-177
A9KW50_SHEB9/12-177
G5F458_9ACTN/8-173
H1BCV8_9FIRM/5-161
Q62PR8_BACLD/9-177
Q4R0M9_STRCX/73-234
ARNC_ECOLU/11-175
H9BBV6_9BRAD/53-185
C0CNU5_9FIRM/217-379
Q4RQK9_TETNG/84-264
E3T6X8_9BACT/10-174
G0JLX4_9GAMM/1-160
D1D204_9RHIZ/46-215
E6M5T5_9ACTO/24-191
A3RUG3_RALSL/14-103
C5QMK7_STAEP/5-167
D3FMY9_CAMJI/7-165
D7WZ19_9BACI/5-169
E7SRI7_SHIDY/8-172
E5Y880_BILWA/42-236
B1ZV65_OPITP/8-175
D4CHA7_9CLOT/9-167
Q9CJ93_LACLA/5-169
G1UTK6_9DELT/7-163
F2IXA9_POLGS/19-182
F7WYG9_MYCTD/12-171
I0WQ10_9NOCA/20-153
E3I1A4_RHOVT/8-187
C6S3M5_CAEEL/154-337
A4CQG1_SYNPV/3-145
B3RQX8_TRIAD/78-266
C7QLJ5_CYAP0/623-784
G8UE13_BACCE/11-186
H7KG31_STRPN/11-183
E1C241_CHICK/187-373
C2LRB8_STRSL/4-166
H2L840_ORYLA/282-444
C7QBW9_CATAD/29-194
Q13ZP9_BURXL/11-184
H4N991_ECOLX/11-175
H5FZ85_ECOLX/11-175
G4JQH3_9CREN/13-164
E6LX03_9ACTO/26-185
I0D3T8_BACAN/140-292
G2E888_9GAMM/11-196
Q16KJ5_AEDAE/149-346
E4NY17_BIFBP/4-174
E8PBF1_ACIB1/7-169
E1YLW7_9DELT/29-188
C0X9P9_ENTFL/22-175
Q7V4J2_PROMM/14-179
A1ARV2_PELPD/15-172
Q3BNL1_XANC5/14-163
B5U8Q5_COXBU/32-206
A0PZR6_CLONN/8-176
D6EV19_STRLI/9-147
A9WDQ1_CHLAA/10-172
F8KLL4_STALN/43-205
D2UFL7_XANAP/9-171
G5MPZ1_SALET/9-184
C2RI24_BACCE/162-318
E3NLL0_CAERE/41-209
D7BZ47_STRBB/5-194
E5U0F2_ALCXX/4-151
H6N1T8_GORPV/4-166
G7Q872_9DELT/266-398
A6QB23_SULNB/92-253
F3NDQ3_9ACTO/20-188
Q84GC8_STRSZ/68-239
E8M430_9VIBR/5-163
Q5QQ41_TRYBB/6-177
H7I350_STRPN/6-181
G3YS37_9RALS/11-147
A1KCH7_AZOSB/10-186
C0KD20_STRSU/1-79
A5UNM1_METS3/7-179
D5DHY1_BACMD/40-213
A3ET50_9BACT/26-176
A5V051_ROSS1/26-180
H5UNQ4_9MICO/4-155
Q6M836_CORGL/13-175
G2EBN4_9FLAO/4-166
Q31BX1_PROM9/5-166
F0LEA4_AGRSH/23-181
F2NQP6_MARHT/4-157
D2P9F7_LISM2/5-169
G7T4Z3_SALPS/4-174
F0JVE1_ESCFE/4-179
D1ABU8_THECD/33-190
A1ZHS1_9BACT/8-169
C3RA91_9BACE/19-176
Q17M60_AEDAE/119-305
Q8PXS5_METMA/7-170
Q1IG84_PSEE4/5-157
B3C6Z2_9BACE/4-170
G7VIH6_9CREN/13-168
Q93U10_9BRAD/52-223
C6Z020_9BACE/4-173
D5RPX2_9PROT/7-175
A1KSN2_NEIMF/4-76
D8K444_DEHLB/8-160
A6L4H9_BACV8/3-185
E2YIF8_ENTFL/3-164
B6AQE5_9BACT/7-186
H8DS63_9ENTR/4-168
H4J9S2_ECOLX/8-172
B3MPA0_DROAN/190-374
D4HSV2_LEPIR/6-165
D5XSH8_MYCTU/46-173
Q7WUX6_NEISU/22-197
D5E3T4_BACMQ/204-364
H7MT42_STRPN/5-95
E4LYM6_9CLOT/11-173
F7Y0U6_MESOW/18-183
E6VUI9_DESAO/5-64
D7ZP97_ECOLX/8-172
Q39T63_GEOMG/142-254
G4KAR8_YEREN/5-175
B3B2A9_ECO57/4-179
F0KDI6_CLOAE/5-182
H1MYZ1_9PLAN/36-205
D3I6M6_9BACT/5-173
A3NP88_BURP6/13-172
I0S1T3_MYCXE/20-188
H0M7B7_SALMO/9-184
C4LCE9_TOLAT/8-144
F9T0I4_9VIBR/6-177
H6ND66_9BACL/17-191
D8HKC7_AMYMU/1-118
G0EXI6_CUPNN/11-175
E8G8I0_SALMO/9-173
G6ADF9_9BACT/1-165
D5BII0_ZUNPS/5-175
H4MTA1_ECOLX/4-179
B4U6C1_HYDS0/475-655
H7IID5_STRPN/7-173
H6PM56_RICRI/10-171
I0F9I0_9BACI/9-176
B0NP46_BACSE/4-189
H3ZTY1_STAAU/5-172
I0TE65_9BACT/5-167
Q04TJ0_LEPBJ/6-184
C5URI5_CLOBO/6-176
F3H503_PSESX/1-98
Q180J5_CLOD6/5-158
D2S585_GEOOG/25-180
Q04MZ8_STRP2/5-171
A5EE43_BRASB/9-165
E4FPY9_PROAA/10-178
I0U3D0_BACTR/6-216
H5GIP6_ECOLX/9-162
A0L3U3_MAGSM/9-171
F0SD85_PEDSD/10-254
G4P8M3_BACIU/4-164
C0QK50_DESAH/8-173
A1VCM8_DESVV/8-170
H3L3A1_KLEOX/8-165
A0PV73_MYCUA/15-182
C8MD75_STAAU/4-171
A9KVU7_SHEB9/8-159
B1FKQ9_9BURK/3-140
E4NM84_HALBP/7-163
A3KKY0_STRAM/24-190
G5SVW5_9BACT/7-178
C7MP95_CRYCD/5-173
B8HV73_CYAP4/9-179
E5C9Z3_9BACE/6-171
G5IB97_9CLOT/185-347
F8B0F9_FRADG/47-218
F9U9F0_9GAMM/253-412
B1H3U6_BURPE/11-176
F4ESL4_BACAM/5-170
C3Q943_9BACE/5-176
E9SJQ1_CLOSY/5-168
Q5HR94_STAEQ/4-179
A4J3H2_DESRM/5-159
D5YF21_MYCTU/8-116
E0RX69_BUTPB/7-173
A7YSA5_FRATU/5-172
C1EZ41_BACC3/7-161
F6AKQ5_PSEF1/3-165
F0K9W1_CLOAE/26-204
Q9AQB0_AGGAC/7-173
A0M5D8_GRAFK/4-173
G8X4J7_FLACA/9-162
G2A617_ECOLX/9-162
E1BB48_BOVIN/139-322
H1G602_9GAMM/9-181
Q1AL81_ECOLX/4-164
ARNC_YERPE/11-175
F5UEX5_9CYAN/334-494
H2QIX0_PANTR/188-374
Q1AYJ0_RUBXD/12-77
E9A822_SALET/9-184
G2MZK6_MYCTU/15-179
C6I3T7_9BACE/6-189
H3KE98_9BURK/4-164
H5SE51_9GAMM/6-166
A8RQP3_9CLOT/1-156
F3JKW6_PSESX/8-183
A4WZP1_RHOS5/8-162
F3JLY9_PSESX/1296-1475
G2L6B2_PSEAI/20-182
A3X554_9RHOB/5-163
A4LNV8_BURPE/13-172
B0SY97_CAUSK/23-186
E4NWA6_HALBP/11-176
D9R4L9_CLOSW/5-187
C6CFA8_DICZE/254-439
F0H5T9_9BACT/11-173
E3ENB1_BIFBS/9-173
D6JYF5_ACIG3/20-185
C0WA46_9FIRM/250-427
F2KYB2_PREDF/72-235
E3ZCZ6_LISIV/65-237
G0FT33_AMYMD/6-165
C1FRH2_CLOBJ/8-172
G5SM25_9BACT/7-205
Q48MX8_PSE14/1042-1174
H7UX94_CAMCO/7-165
F2N1Y4_PSEU6/31-189
E8T875_MESCW/11-174
F8AC15_THEID/7-176
E9U564_ECOLX/33-202
A7H2M3_CAMJD/5-169
F7U8G1_RHIRD/309-475
A7VGJ1_9CLOT/10-174
C5BPN5_TERTT/12-175
B6WY70_9DELT/7-173
Q3Z374_SHISS/245-430
H4P7U5_ECOLX/11-175
E0S0E1_BUTPB/4-174
C0ZT56_RHOE4/8-188
D2Q6R9_BIFDB/19-200
B9YAA3_9FIRM/5-171
H5Q5V7_ECOLX/9-162
C6VW75_DYAFD/9-171
H1DCQ0_9PORP/72-225
F2C5G7_STRSA/4-171
Q8F5R4_LEPIN/5-179
H7HDA8_STRPN/7-168
Q2K5C4_RHIEC/15-178
H4AWP2_STAAU/42-211
D3DHA7_HYDTT/5-163
Q8RSX1_ENTAE/6-155
C3LHC4_BACAC/6-159
C6Z1H9_9BACE/5-197
G2PAG9_STRVO/9-183
D2F233_9BACE/8-176
A0B9R6_METTP/5-119
G6FWY0_9CYAN/25-188
E2VJ50_MYCTU/613-781
F7PSE2_9BACT/167-346
I0NEN9_SALET/9-184
D0EJL5_RHIML/52-223
A2PPT7_VIBCL/7-160
B2J044_NOSP7/2-175
H7JQT7_STRPN/42-214
Q7Q8I5_ANOGA/146-330
G5SZJ2_ECOLX/4-170
I0TDR0_9BACT/4-169
A7GMA7_BACCN/9-162
H8AZ05_CAMJU/1-73
A1RUI1_PYRIL/41-207
D8K577_NITWC/418-581
E6CUD4_PROAA/14-180
C6C6R3_DICDC/7-159
F9DFW6_9BACT/6-170
Q9EXY9_SALET/4-163
Q3DV88_STRAG/5-160
H0U7F4_BRELA/5-161
E7N3A6_9FIRM/31-175
C0Y893_BURPE/14-177
F8C859_MYXFH/5-172
Q2LPU2_SYNAS/5-173
C5A2Y9_THEGJ/7-169
F0LXL0_VIBFN/8-165
C4KD75_THASP/10-174
C6DSS3_MYCTK/20-179
C2UQG8_BACCE/262-418
Q5GZL8_XANOR/16-171
G6SLP1_STRPN/1-105
B2JF91_BURP8/5-166
B5L3U5_SHIBO/9-174
D2QQL1_SPILD/11-166
H5TA04_9ALTE/54-228
A3U771_CROAH/3-164
PGFB_DICDI/23-207
D1RIM8_LEGLO/41-252
D7I2B9_PSESS/571-751
A7VTQ0_9CLOT/4-162
B0C0T9_ACAM1/9-171
G0L3D0_ZOBGA/5-172
D4K4Z4_9FIRM/5-39
G4B9Y8_AGGAC/6-141
B9SXX8_RICCO/69-267
G4KME2_RICJY/10-176
E3CW87_9BACT/10-177
D0KI39_PECWW/4-173
I0AIA1_9BACT/244-412
G3LYF2_BURPE/179-340
A7C063_9GAMM/13-177
G0VXW8_PAEPO/6-179
F3BNW9_PSEHA/4-162
H3DK58_TETNG/65-236
Q9LM93_ARATH/16-185
C1C7W6_STRP7/7-173
A1VGY2_DESVV/329-462
D4ET31_ENTFL/183-344
D5RVI2_CLODI/7-166
D4MCW8_9ENTE/327-458
B7RS40_9RHOB/7-154
E9XEB2_ECOLX/9-162
C3QVL0_9BACE/1-113
D5DJ95_BACMD/7-178
G5EP54_9MICC/17-178
D7IHP0_9BACE/11-178
D5X194_THIK1/49-210
A8KU28_BURPE/8-154
H1H650_9FLAO/4-166
E0LYT7_9ENTR/9-164
D4TLN6_9NOST/4-176
C9YRH7_CLODR/5-158
D6L4J8_PARDN/26-194
F0KBA0_CLOAE/4-172
G5WFF0_ECOLX/33-202
B8JDA5_ANAD2/5-123
A7BPL1_9GAMM/11-169
H8C6T3_CAMJU/41-219
F8CS14_MYXFH/555-734
B6W1S6_9BACE/5-171
H7WKC4_CAMCO/259-425
B1PWB6_LISMN/7-178
G6SL90_STRPN/4-170
G4PP91_ECOLX/33-202
E3ZDH7_LISIV/98-144
E0RZF3_BUTPB/7-176
B0RWQ3_XANCB/14-184
C0FNV7_9FIRM/6-179
F2MHQ6_LACCD/7-194
F0EF93_ENTCA/47-208
G4PQ35_ECOLX/9-177
B3Q567_RHIE6/5-154
C8L7D2_STAAU/5-172
C3RB97_9BACE/3-168
F3CXQ4_PROAA/14-180
B0M978_9FIRM/3-176
E8G517_SALMO/9-184
G3HHT7_CRIGR/527-631
A1VT04_POLNA/11-175
B5UQU7_BACCE/19-196
D4VW41_ENTFC/4-167
H0EBZ9_9ACTN/1-162
H1C5D2_ECOLX/20-193
E6KX68_9PAST/3-163
F7M7F4_9BACE/23-201
Q814K1_BACCR/9-180
E1M889_9STRE/6-108
A4NNI5_HAEIF/8-175
Q72X23_BACC1/23-84
B5W038_SPIMA/9-180
G6PTP1_STRPN/7-174
Q5H1V8_XANOR/37-201
D4C1S1_PRORE/8-172
B0KTD0_PSEPG/7-189
D1CC52_THET1/13-175
F3XTT5_9FLAO/4-167
A6A4N5_VIBCL/8-173
B0NG28_EUBSP/7-176
A9WBP5_CHLAA/11-179
B1Y724_LEPCP/5-179
A7V707_BACUN/5-181
E2CAH7_9RHOB/23-191
D9PZW4_ACIS3/18-186
E4MHM6_9FIRM/11-181
F5XI70_MICPN/11-166
B2NPC7_ECO57/235-420
G1M6W3_AILME/210-399
C4XUJ1_DESMR/12-183
A8FXP0_SHESH/5-173
B4RJM9_NEIG2/1-106
D0DYH2_9LACO/6-175
D5AWS2_RICPP/11-170
C7YCH3_ENTFL/333-464
D9T7R3_MICAI/5-175
Q55870_SYNY3/7-163
NODC_RHILP/52-220
G6Q8X7_STRPN/11-183
B3C8G9_9BACE/21-194
G1WH01_9ACTN/19-172
D4EL84_ENTFL/17-184
E8GR86_SALMO/4-174
B3TBP1_9ARCH/12-184
G4FR75_9GAMM/9-177
C9K1E5_KLEPN/5-157
H7VQH9_CAMCO/7-171
Q3M7N2_ANAVT/25-188
F7XKV9_METZD/9-165
B1UZA2_CLOPF/10-180
I0GTS9_SELRU/9-157
B9LHV7_CHLSY/6-166
F3A4A5_9BACL/4-173
E4MQM9_CAPOC/4-169
Q2B883_9BACI/126-306
H9BBZ2_9BRAD/53-201
D3LVM1_9FIRM/8-176
F8X068_9PORP/7-171
G2M189_9XANT/17-181
Q2EIH9_BRAEL/1-97
C3BSP9_9BACI/6-192
D7N082_9NEIS/257-412
G6GYV5_9CHRO/12-189
E7NNM3_YEASO/76-263
Q93RN0_LISMN/5-170
A6ELC1_9BACT/19-181
C3Q961_9BACE/5-173
C6YUU0_9GAMM/15-190
Q4MXY4_BACCE/19-227
Q9PVZ7_TORMA/12-105
C9ZD87_STRSW/8-164
B5L3M6_ECOLX/4-171
F3TE16_STAAU/4-173
Q3AKA6_SYNSC/4-167
D2NP42_ROTMD/10-175
D3LRT5_MICLU/6-173
C8U253_ECO10/33-202
D2RDR5_ARCPA/892-1073
B6I3J5_ECOSE/9-162
F5L0V1_9FIRM/6-160
G4Q6T0_ACIIR/5-179
G6GXQ7_9CHRO/7-189
E0MUP6_9CORY/15-172
D4CNM2_9FIRM/23-208
O67406_AQUAE/148-193
Q30ZW2_DESDG/6-185
G0FZ50_AMYMD/2-158
G5FJR8_9CLOT/95-202
E1YZM7_9BACE/1-82
H9ZZZ1_9CREN/8-177
H0WWI6_OTOGA/138-320
C7VA53_ENTFL/8-194
D8PIM1_9BACT/93-216
F3IRH8_PSESL/571-751
F9R154_ECOLX/9-184
O69057_RHIFR/12-181
E4CUJ8_PROAA/10-178
E6SPD8_BACT6/12-180
F6R689_MACMU/188-374
H9BBB2_9RHIZ/1-122
C8XIL8_NAKMY/12-182
H5B1Q3_ECOLX/9-162
A4TP95_YERPP/18-186
E6LLE9_9FIRM/5-166
Q8PGU0_XANAC/7-183
C9R5I9_AGGAD/6-177
E3H184_ROTDC/41-197
B3MWP7_DROAN/145-331
G7M1S7_9CLOT/3-171
G8SJK2_ACTS5/85-225
A4AI57_9ACTN/7-181
F4N578_YEREN/5-176
E8MFH5_BIFL2/9-176
H8CIF1_CAMJU/6-104
Q144H3_BURXL/18-184
E4YDA4_OIKDI/153-344
B5EXU2_SALA4/9-173
E0GQP7_ENTFL/6-141
Q5ZVN4_LEGPH/10-183
F9RCM5_9VIBR/59-119
Q8KWC4_9RHOB/4-183
E6GRQ1_ENTFL/8-194
Q0IE85_AEDAE/143-327
B3E8X3_GEOLS/338-499
GLTL3_MOUSE/155-341
E5Z7T2_CAMJU/6-85
D0DSJ8_LACFE/4-235
Q9NFV4_9CILI/98-279
G6YQS5_9ALTE/8-156
B1YCE2_THENV/8-154
Q8RSN9_STRTR/4-169
E0TI89_PARBH/13-178
Q8RK88_9RHIZ/3-133
RFBN_SALTY/4-173
Q48MX3_PSE14/242-419
D9TGU7_CALOO/5-178
E1JXR8_DESFR/95-224
F8DWH0_ZYMMA/9-195
E1GTS9_9BACT/6-175
B2I3F7_ACIBC/7-169
D7P6D7_ECOLX/11-180
H8BLM6_CAMJU/5-173
C6I617_9BACE/4-165
G4EXD1_BACIU/8-171
C6E5U7_GEOSM/13-180
F9W0W5_9ACTO/4-166
F8GBC2_FRAST/162-313
H9F0P8_MACMU/114-292
E4IBA0_ENTFC/5-171
D7W2E7_9FLAO/4-169
Q638E2_BACCZ/19-226
D1PU04_9BACT/4-158
F5UK10_9CYAN/308-472
C3PV82_9BACE/9-183
G3TP11_LOXAF/279-443
H3VQG4_STAEP/5-168
D4L490_9FIRM/1-155
A2I3T3_CAMJU/5-113
F2UVN5_ACTVI/22-182
F2GAI0_ALTMD/190-287
C1FU99_CLOBJ/3-201
A1UFY7_MYCSK/23-191
H2U8G5_TAKRU/279-448
C4XN03_DESMR/5-158
H1FLV9_ECOLX/33-202
F6EB14_SINMK/52-223
C2GN17_LACRE/5-171
G2DBF3_9GAMM/4-152
C2JQS4_ENTFL/4-173
E0E2K2_9FIRM/8-240
H3EPM0_PRIPA/196-382
H9U9T0_FERPE/7-176
B4SK07_STRM5/14-179
F9LW02_STRMT/7-173
C5F3A3_LACPA/6-172
Q8KAF3_CHLTE/7-182
D6Z7X0_SEGRD/34-178
E2ZEF2_9FIRM/1-141
C2MTF1_BACCE/1-141
Q2JRR8_SYNJA/232-399
Q2NH10_METST/267-434
G7WJS0_DESOD/36-206
D3D0B6_9ACTO/114-282
D1PQ02_9FIRM/4-177
E4JA72_ENTFC/23-195
Q1I737_PSEE4/1-145
D6WPH7_TRICA/13-177
C9T0R6_9RHIZ/7-167
F3IHI9_PSESL/4-158
D1A4J0_THECD/8-170
H4ID18_ECOLX/11-175
H3YUV6_STAAU/4-171
D3IBQ8_9BACT/4-174
C4SYB5_YERIN/247-432
D9SE12_GALCS/7-160
C2MJJ4_BACCE/19-194
F4T2V3_ECOLX/214-371
C6UHE0_ECOBR/9-171
C6W5P7_DYAFD/8-174
A3IC99_9BACI/5-172
E4ILP3_ENTFC/181-342
E0I3X4_9BACL/4-172
B6IRK6_RHOCS/5-153
F6C3Q2_SINMB/9-173
B5MX95_SALET/4-173
Q93D08_CAMJU/7-154
G1T7Y5_RABIT/28-199
C3IEF6_BACTU/260-407
H1W981_9CYAN/9-180
Q02W54_LACLS/5-170
Q3AB90_CARHZ/4-168
I0LBS2_9ACTO/10-171
F7S4X9_9PROT/26-190
A9VPZ1_BACWK/6-171
C4Z1E4_EUBE2/4-181
E9SGC2_RUMAL/4-164
F9T0H2_9VIBR/2-147
A8ZSD5_DESOH/5-170
D0RCV9_9RHIZ/25-194
F4XL55_9CYAN/9-181
C9MIS9_HAEIF/4-175
E2TQG2_MYCTU/3-173
G6V009_STRPN/11-175
G0M0F3_LACPE/4-169
Q8ZQV3_SALTY/5-181
A7B8P1_RUMGN/7-109
D5SY69_PLAL2/11-174
C9B7D8_ENTFC/5-170
I0GRQ2_SELRU/3-175
Q1Q9S8_PSYCK/5-168
B1VXC6_STRGG/7-169
F8J8F7_HYPSM/13-166
E9VQL7_ECOLX/8-172
G6XIU2_9PROT/368-521
G4A689_AGGAC/10-165
C2VFA2_BACCE/2-120
E7FSZ0_9LACO/7-158
I0IG93_9BACT/5-168
A8YDT4_MICAE/3-166
F7LJR7_9BACE/4-174
Q4ZS37_PSEU2/4-159
A2U4A5_9FLAO/9-185
D7H7F7_BRUAO/7-170
G8X9R5_FLACA/46-226
C9XAD5_SALTD/11-175
C6A3Y3_THESM/223-383
CRTQ_STAAN/42-211
H0DH04_9STAP/4-173
H1L5Z4_GEOME/5-248
D9XB99_STRVR/5-176
F8Z5N2_VIBCL/7-155
A4CMQ0_ROBBH/7-166
F3U847_ECOLX/153-347
G3TN03_LOXAF/77-260
F0HFA8_9FIRM/6-169
E2SB62_9ACTO/11-180
C7NRW0_HALUD/4-152
F9CY97_9ARCH/7-173
E1WJP9_BACF6/5-165
B1SB99_9BIFI/1-192
A8ULG5_9FLAO/4-173
F5XYM6_RAMTT/4-126
E1VNG5_9GAMM/54-208
B2UR11_AKKM8/3-176
H8NL26_RICTP/8-165
I0PK92_MYCAB/97-258
F6CZQ0_MARPP/7-139
B5VY95_SPIMA/1-89
F0FNE6_STRSA/7-178
F4GEG3_ALIDK/10-196
G1VR28_9FIRM/5-160
F9P8Y1_STRCV/4-167
Q70MW7_9BRAD/1-139
H3I2Z8_STRPU/1439-1484
H2JQ35_STRHJ/5-209
C7X0K7_ENTFL/5-170
A7M5G9_BACOV/4-169
D7ZD99_ECOLX/4-178
H7I4U7_STRPN/5-95
G0HRX0_HALHT/20-176
E5WN34_9BACI/4-174
G6SLP8_STRPN/7-168
H9BWR7_9BACT/4-151
E0NSY2_9BACT/24-193
D4YPJ7_9MICO/7-209
B1F050_BACAN/273-429
E0UI62_CYAP2/260-427
D2Q682_BIFDB/5-175
Q21IJ9_SACD2/5-152
F2G0U9_SALGL/4-168
C3BT55_9BACI/13-177
C3NK48_SULIN/6-167
A7V5D9_BACUN/3-168
H2VKM2_CAEJA/8-185
F8GJT6_NITSI/25-189
Q8RIZ1_STRPN/6-176
H7K1Z6_STRPN/6-179
A4TU64_9PROT/14-177
B5EPI8_ACIF5/9-192
C9Q1E2_9BACT/7-176
D3UKL6_LISSS/6-213
D3E7Y4_GEOS4/5-165
A8U6P6_9LACT/7-174
F3L7P3_STRPO/5-177
E6RSM3_CAMJS/5-170
B5C4W7_SALET/4-176
G4ICA8_9EURY/8-165
F4KSH0_HALH1/326-504
C4V653_9FIRM/22-157
A1HMB8_9FIRM/317-487
C5A3U8_THEGJ/21-183
Q1LQN4_RALME/11-175
E6HQK2_ENTFL/45-212
A4G2M8_HERAR/30-175
Q5PC08_SALPA/9-184
B3JC86_BACAN/10-164
B3XTT0_UREUR/15-174
I0IP37_9BACT/5-161
G7GLS4_9ACTO/6-173
G8MN14_9BURK/9-179
E3XPZ8_ECOLX/5-176
G5U0A9_ECOLX/11-175
E2TXY5_MYCTU/8-116
H4MB96_ECOLX/7-204
D1NEI8_HAEIF/7-100
B6YVM0_THEON/7-92
D1JJQ7_9BACE/4-169
H3ZNJ3_THELI/8-164
A3Y078_9VIBR/6-173
H4ZZ36_ECOLX/11-175
C4G6W9_ABIDE/4-158
F0PJR7_BACT0/19-194
H7VIY4_CAMCO/7-165
B0U9M8_METS4/8-99
G7FX32_9GAMM/5-158
A5EH37_BRASB/3-141
B4T9A0_SALHS/9-184
H7QL60_STRPN/5-95
G2GWW4_9ENTR/19-184
C1B970_RHOOB/11-181
D0AQD7_ENTFC/4-167
B1HXG8_LYSSC/5-168
I0QGZ1_STRSL/4-163
Q6M656_CORGL/1-163
G5PQF2_SALET/11-175
Q82SX3_NITEU/4-169
H5K0G4_ECOLX/9-177
G7ELS8_9GAMM/299-478
F3UWN6_STRSA/4-172
B4JAV9_DROGR/224-410
F7L927_BACOV/38-249
G4DRZ1_9GAMM/11-167
C3R5C9_9BACE/3-174
H2GZV0_CORDP/9-176
E4LHV5_9FIRM/4-209
E3T6R0_9BACT/10-177
C2FGJ5_LACPA/6-172
G1WAU1_9BACT/4-190
G3B338_CANTC/6-177
F4BMT1_CARS1/5-170
Q29VV2_CAMJJ/8-89
Q1MD36_RHIL3/24-212
E0NLH6_9FIRM/6-153
B4NLM5_DROWI/185-371
Q47KD5_THEFY/11-177
H4HCY8_STAAU/5-172
E7TP39_ECO57/4-103
B4VZW3_9CYAN/4-201
C2MB56_9PORP/5-164
Q2LWP4_SYNAS/30-202
E3W046_MIMIV/14-198
E8E7T9_SALMO/4-174
Q8DYK1_STRA5/5-171
E8SCM1_MICSL/41-170
C5F3B2_LACPA/3-168
A1SRT2_PSYIN/12-200
Q8TX01_METKA/5-174
H3YNF7_STAAU/5-172
G0GAY1_9SPIO/97-250
G7MAF6_9CLOT/5-172
A5WMK6_MYCTF/20-179
D5TPY6_BACT1/295-441
B7MWX3_ECO81/8-172
C3ARC2_BACMY/7-147
E0Q2S3_9STRE/6-170
E3ECR8_PAEPS/8-172
E6QHV7_9ZZZZ/5-168
F2LF91_BURGS/6-148
B5MIT2_SALET/11-175
E1R9Z7_SPISS/9-171
C3JPG5_RHOER/6-115
F6GSD0_SHIFL/4-168
B9KDC5_CAMLR/6-88
G0AK39_COLFT/31-200
H8NA52_RICPO/11-170
D1D6L0_NEIGO/7-59
G0D407_ECOLX/8-172
E5CDJ1_9BACE/12-176
G6W6R6_STRPN/7-173
F9QQR1_9MYCO/1-170
Q3SHQ9_THIDA/4-165
H8LCZ9_ENTFU/4-167
E6J1E3_STRAP/3-160
H8ERV7_CLOTM/7-167
G2DWU1_9GAMM/242-399
G4NRH3_BACPN/7-170
F7B391_CIOIN/70-251
H6LUI2_FRATU/8-173
B9K267_AGRVS/5-185
D6HSP4_ECOLX/33-202
H0CPM4_STAAU/4-173
D3PG98_9MAXI/16-136
G9SLD6_CITFR/4-180
C3F9W8_BACTU/246-421
D1PPV3_9FIRM/4-173
A9UXZ4_MONBE/166-348
D4LP26_9FIRM/543-722
A8FIM8_BACP2/4-164
G8AMX3_AZOBR/43-174
Q4UF94_THEAN/12-75
G5GRG3_9FIRM/7-180
C3LEU2_BACAC/7-158
Q5Z3D7_NOCFA/12-169
B7JM73_BACC0/370-537
Q052K7_LEPBL/8-168
F8IM73_STREC/68-239
C3BXB1_BACTU/209-365
Q8XST0_RALSO/14-103
H7L658_STRPN/5-95
F2BQQ3_STRSA/6-172
E7Y026_SALMO/9-184
D1NT84_9BIFI/20-74
I0R643_9FIRM/185-346
D3VGV6_XENNA/10-176
E0EIY1_ACTPL/5-154
E1VVL5_ARTAR/11-165
Q3M3J9_ANAVT/13-179
D7E4V9_NOSA0/9-176
D0ZNC0_SALT1/4-174
E6JHU9_RIEAN/5-170
Q7D7J5_MYCTU/607-775
H1E6W7_ECOLX/11-175
D5RVI0_CLODI/7-168
F8C3K4_THESO/60-213
D9NUN9_STRPN/10-176
B7A006_ECO57/235-420
H6LS38_STAAU/4-171
C4KDI2_THASP/9-157
E0IEP2_9BACL/11-178
B1X9M3_ECODH/4-168
F3EEE7_PSESL/571-751
C7YDB1_ENTFL/3-164
E0WRE4_9ENTR/11-175
Q5ZXF3_LEGPH/7-195
C1AG72_MYCBT/26-196
B1QI78_CLOBO/8-172
G1K9H8_ANOCA/100-277
D4MVZ5_9FIRM/8-188
A5PDT5_9SPHN/6-166
Q1VYV2_9FLAO/4-167
A0LKH3_SYNFM/8-170
G6TC09_STRPN/1-105
E0TC55_PARBH/8-155
H9FJG4_MACMU/1-174
C0CVM0_9CLOT/7-176
E4TQN1_MARTH/7-172
E8B600_SALMO/1-138
A3WRL0_9BRAD/244-401
D8M9R1_BLAHO/32-124
F9RE23_9VIBR/6-170
H7F8A1_9LIST/84-259
B2DKD9_STRPN/7-173
C4AZ90_BURML/8-154
C5UXG2_CLOBO/5-171
Q9CH23_LACLA/13-184
D9YHA9_9DELT/6-167
E7B3V0_YERE1/12-178
D7BLN8_ARCHD/22-182
H7TF81_CAMCO/138-286
Q81BY3_BACCR/276-382
F8AG12_PYRYC/4-168
D4BMP5_BIFBR/1-110
G9VSZ3_SALMO/11-175
B7K6R7_CYAP7/457-626
E7VFI1_SALMO/4-113
E5QZF4_ARTGP/41-216
G2KUN0_LACSM/7-180
E0RWZ3_BUTPB/3-168
Q8KF85_CHLTE/8-183
E9RWC0_9FIRM/11-179
G2EAT8_9FLAO/1-197
D0WPI9_9ACTO/16-175
H7YJG7_CAMJU/6-87
D4L2G6_9FIRM/3-105
Q4MLU4_BACCE/1-168
D4KRN3_9FIRM/8-176
G8DTV8_STRSU/14-161
H6SID4_RHOPH/26-113
E3HGK4_ACHXA/4-154
F0NFH0_SULIR/42-201
Q1LF29_RALME/8-168
Q2P821_XANOM/14-164
A4CEA5_9GAMM/3-167
E6IBS1_ENTFL/327-458
H7KRK9_STRPN/6-169
E6Q5S9_9ZZZZ/6-177
G8NS76_GRAMM/9-179
Q8IHU9_PLAF7/27-198
H2YPR0_CIOSA/7-157
F2J3F6_POLGS/555-700
D8E3F6_ECOLX/245-430
D6U5H3_9CHLR/60-236
G7PJM3_MACFA/184-351
E6G4P1_ENTFL/6-171
E2U734_MYCTU/7-158
C1M698_9ENTR/9-177
C2EWJ8_9LACO/16-190
Q73MS7_TREDE/7-190
A7FL77_YERP3/18-184
H6CMZ6_9BACL/72-190
D1BC69_SANKS/5-172
E6SR40_BACT6/5-179
Q1MNP5_LAWIP/10-189
D2UAF4_XANAP/8-180
G9QYG4_9FIRM/5-167
OPGH_PSEA8/248-433
Q4SIA0_TETNG/99-174
A8DJR1_9BACT/11-172
H5EK86_ECOLX/3-181
A3W1A5_9RHOB/6-123
F0VVM9_STRG2/7-50
Q4JZW3_STRPN/10-175
B7A444_ECO57/8-172
E8EYH2_SALMO/11-175
Q8YNX8_NOSS1/9-174
G5KPF4_ECOLX/8-172
C8M9E0_STAAU/5-172
C8LX16_STAAU/4-171
E2NR46_9FIRM/4-191
D2EQ37_9STRE/4-170
B7UEE9_ECOLX/1-213
H0XSC3_OTOGA/117-299
OPGH_KLEP7/245-430
Q832N3_ENTFA/4-173
A1ERB6_VIBCL/7-155
Q311W2_DESDG/8-168
E4DDT6_PROAA/14-180
B0ZTN3_CAMJU/1-162
C4G366_ABIDE/3-175
E4R2G6_BIFLM/9-165
G7SVB2_PASMD/450-606
F0S1J2_DESTD/14-73
F9DIU2_9BACT/254-421
A7VGJ0_9CLOT/5-172
C5TNY2_NEIFL/6-168
A8RY62_9CLOT/13-90
G2US09_MYCTU/7-158
F4DH30_AERVB/7-193
H8NJ59_RICTP/11-171
F7K8F5_9FIRM/6-176
E4RWP9_LEAB4/4-174
H2YHB8_CIOSA/14-150
B9JSG5_AGRVS/3-147
G2NHC2_9ACTO/6-169
Q4RI42_TETNG/143-327
D1EGY3_NEIGO/5-192
H1LWN5_9FIRM/6-169
G9XZG9_SPIME/4-176
G2CRN3_ECOLX/9-184
F6ENE6_AMYSD/1-108
B7R2A5_9EURY/6-91
A9H3G3_GLUDA/14-170
D8QN46_SELML/70-264
D8UVH5_9RHIZ/4-76
G6Q347_STRPN/11-175
E3E6K3_PAEPS/46-210
C1HSM1_9ESCH/9-172
H7VBR6_CAMCO/6-87
H7FY91_9LACO/6-166
D7GHI0_PROFC/12-173
C2JM29_ENTFL/327-458
I0Y814_9BURK/11-185
Q8VT76_STRAG/6-173
H5SW73_LACLL/4-168
C9RRI7_FIBSS/55-220
D0EJK6_RHIML/52-223
F4KR26_HALH1/5-175
C5A7F0_THEGJ/54-223
F8HW13_LEUS2/7-181
D8G6U7_9CYAN/122-296
E6KUP8_9ACTO/8-167
A6G773_9DELT/1-155
G5GR24_9FIRM/5-167
A9K3R9_BURML/13-172
Q1N7B2_9SPHN/49-212
Q8RIZ5_9RHIZ/3-133
B0STX1_LEPBP/256-412
E6H3B1_ENTFL/8-194
H6LTH1_FRATU/13-187
F3ATM7_9FIRM/5-163
G3IZK6_9GAMM/3-97
B3ZIQ2_BACCE/7-160
A8GML0_RICAH/5-176
F4B325_KROS4/9-178
F1W984_MORCA/284-425
D7GSE5_9FIRM/6-174
H7R6G2_CAMCO/5-174
G7XCS4_ASPKW/8-183
D8NZ15_RALSL/11-178
Q8VTX0_LEPIR/9-164
D5T4W1_LEUKI/30-198
D4ZTD6_SPIPL/3-166
H7WKC1_CAMCO/64-229
G2MV45_9THEO/7-193
A0LYV5_GRAFK/3-171
B5Q4P9_SALVI/4-168
C2XJH0_BACCE/5-168
D8MUG0_ERWBE/30-193
B6W331_9BACE/4-169
C2NEI3_BACCE/10-166
H4KZG3_ECOLX/5-175
B9XD35_9BACT/11-174
B3C8H4_9BACE/59-228
D7Y4C4_ECOLX/245-430
A9WMK1_RENSM/10-170
A7M6Z6_KLEPN/9-175
H4CM12_STAAU/4-171
Q8E4B6_STRA3/5-197
F8X278_9PORP/4-164
Q4RXX0_TETNG/238-402
H2KTS2_CLOSI/155-339
G5VR13_ECOLX/8-172
D3ES85_STAA4/5-172
F9UPB4_LACPL/1-136
H7BZS4_HUMAN/1-83
E3ZM54_LISSE/65-237
H5Q2T9_ECOLX/21-186
A7BTJ5_9GAMM/6-190
E9SQC8_CLOSY/5-167
C6X0J2_FLAB3/1-154
E0QX15_ECOLX/18-191
I0CZX6_BACAN/15-179
F9TQ12_9VIBR/7-186
G9QJM6_9BACI/4-159
B7DV42_9BACL/1-141
D8H5T3_BACAI/19-224
G6Y9G3_9RHIZ/1-152
F9B6Y0_VIBCL/7-155
H7JCX2_STRPN/42-214
G1WE97_9BACT/5-174
E0EBN5_ACTPL/12-177
D6PLL9_9ZZZZ/10-121
D3B445_POLPA/220-329
D5MMA3_9BACT/146-304
B2JE48_BURP8/8-159
C8XKW1_NAKMY/11-174
H5W3K8_SALEN/4-168
Q1QSJ3_CHRSD/16-159
Q0KAK9_CUPNH/1-133
A6B696_VIBPA/4-177
Q7M9U9_WOLSU/3-149
D5X599_THIK1/16-155
E5QTV4_STAAH/5-172
Q14GF6_FRAT1/5-172
A9MKQ9_SALAR/9-185
G0VYT9_PAEPO/5-162
F0Z2Q7_9CLOT/3-169
Q3RFD7_XYLFA/7-172
E1WWX3_BACF6/5-180
B9YAD9_9FIRM/5-167
Q0EZ95_9PROT/8-172
C3HA96_BACTU/323-494
H7CST6_CLOPF/5-180
H1UQY0_ACEPA/19-186
H1T0H4_STAAU/42-211
F0H797_9BACT/253-425
F2GBW7_ALTMD/5-161
A4C8J6_9GAMM/3-208
Q3DBD1_STRAG/10-171
F0TJU3_RIEAR/4-169
F4LIS7_TREBD/8-178
C8WIX7_EGGLE/4-162
H1KM63_METEX/276-435
B0TX47_FRAP2/9-194
Q6N2J2_RHOPA/8-173
E3F8S3_CORP9/4-133
C3IEF6_BACTU/2-142
Q3JDI9_NITOC/21-167
F9U2I1_MARPU/81-211
F9W0X1_9ACTO/4-152
F4LIY5_TREBD/7-195
E4VRY3_BACFG/9-113
H0MHG1_SALMO/9-173
B1T4G6_9BURK/1-78
H3YFC4_STAAU/42-211
F8LPT6_STRE8/6-171
C9XNU4_CLODC/6-185
C8W7U9_ATOPD/5-180
H4XHR2_ECOLX/235-420
C7CVK0_ENTFL/557-718
D8K942_NITWC/15-167
C4KCH9_THASP/11-176
A6UHC1_SINMW/11-172
C3GYY9_BACTU/1-193
D6X823_STRPR/5-152
D5C500_NITHN/50-199
C8UIF3_ECO1A/33-202
C0CNV0_9FIRM/84-245
C7LRZ1_DESBD/4-172
G2GLU4_9ACTO/5-174
H2C0F6_9CREN/1-112
B9P7H0_POPTR/138-314
H2WHQ0_CAEJA/153-339
G3IXY1_9GAMM/9-179
Q4K1K1_STRPN/6-169
I0F165_9BACI/12-153
B5FLI5_SALDC/9-180
G0L4T8_ZOBGA/6-173
H1GLD2_9FLAO/6-169
I1DR79_9PROT/7-173
D0TMW6_9BACE/9-180
C7QIV8_CATAD/4-165
Q483D8_COLP3/38-177
H6NM13_9BACL/5-157
A6E8A5_9SPHI/46-203
A7ZTG9_ECO24/9-162
H8F2I7_MYCTE/12-171
E4TJ34_CALNY/7-189
D4MVG8_9FIRM/8-176
C8KJ28_STAAU/5-172
Q9ALS8_CAMJU/8-205
F7B0K9_MONDO/139-321
Q8AB60_BACTN/7-176
F8XNV1_9GAMM/1-116
B3AKN9_ECO57/235-420
C9B127_ENTCA/6-176
D0WW97_VIBAL/9-216
G4R9B4_PELHB/8-160
D1A3Z6_THECD/42-175
H0JV12_9NOCA/9-167
E3GE66_EUBLK/4-170
F3XWP3_9FLAO/4-170
H0JZH8_9PSEU/5-163
D1EIP0_9RHIZ/4-157
C7VJ64_ENTFL/333-464
D4EHI0_ENTFL/5-170
F0VTP8_STRG2/73-234
B6BYR6_9GAMM/22-210
C3PZ19_9BACE/3-171
H0DZL1_STAEP/4-173
D5TPY7_BACT1/276-382
C6BUW3_DESAD/14-172
C6R4E0_9MICC/2-157
GALT2_DROME/205-384
H1IMX1_9BACT/4-169
B8IGV2_METNO/6-194
A4N1D6_HAEIF/7-182
Q0F3R9_9PROT/7-156
E2MXV3_9CORY/8-175
G8UWG8_LEGPN/10-183
D6F1E3_MYCTU/1-150
F4BVH9_METCG/350-527
B9R8M8_RICCO/8-177
G8P4J5_LACLC/8-173
D7D5P6_GEOSC/5-169
F3B2C2_9FIRM/125-286
H1HJ07_9BACT/254-421
Q8FQB9_COREF/78-244
H3NJ80_9LACT/7-174
H7U3X9_CAMCO/5-179
Q1AS61_RUBXD/7-104
C3LBQ8_BACAC/10-164
D4TDI3_9NOST/11-174
A0LAF1_MAGSM/7-162
E0IFJ0_9BACL/7-176
A2VHA9_MYCTU/46-173
G5SNI0_9BACT/10-177
C3WCW1_FUSMR/5-174
Q2IE11_ANADE/41-200
H7VAK2_CAMCO/5-174
H7YZ69_CAMJU/7-153
F9PLR1_9ACTO/22-182
H0DKP0_9STAP/5-167
H8AXX8_CAMJU/5-172
F0BJM2_9XANT/27-182
D5Z0S9_MYCTU/85-246
A6L3M3_BACV8/4-169
F5IU25_9PORP/4-174
B3ECE8_CHLL2/11-147
E8NBR2_MICTS/18-181
G5VJK0_ECOLX/33-202
F3SGS2_STRSA/6-172
Q19YF3_9CAUD/23-116
B9Z727_9NEIS/9-172
C8XIL1_NAKMY/11-174
E9XC49_ECOLX/11-175
F6Z2B6_XENTR/155-334
B9QF16_TOXGO/358-491
F2EXN7_PANAA/1-166
D4IFA2_ERWAE/8-177
F0REC7_CELLC/4-174
D7IHP4_9BACE/8-181
Q8NMV0_CORGL/1-113
Q9RCB6_YERPS/18-184
G3Z4B4_9NEIS/4-157
C3R791_9BACE/12-188
C7VJ64_ENTFL/13-177
E7K4C9_SHISO/235-420
E0IFM2_9BACL/121-294
F8N6W8_9BACT/4-170
F3NE74_9ACTO/4-119
G8MKE5_9BURK/17-85
F0U8N9_AJEC8/9-184
A9B872_HERA2/25-186
B8DWN5_BIFA0/3-166
F2HPK3_LACLV/5-169
E1RP75_XYLFG/48-213
A8BCJ9_GIAIC/3-179
Q47NT6_THEFY/17-188
B5R5E0_SALEP/9-184
E5Z3M5_9BACL/6-175
F7XZ93_MESOW/33-153
D6CLM0_THIS3/8-163
E3ZW14_LISSE/65-237
D8A544_ECOLX/8-172
B3B293_ECO57/7-204
A7H6T2_ANADF/5-173
D5W0I7_CLOB2/252-422
H7LKQ5_STRPN/5-171
H2QEF9_PANTR/119-303
G5HFM1_9CLOT/5-160
G9QTY7_9PROT/7-193
C6GQB4_STRSX/5-173
Q83UT6_HAEIF/1-127
A8AZQ9_STRGC/6-174
E6FIP5_ENTFL/3-164
E2V7F9_MYCTU/46-173
D3NX09_AZOS1/36-199
E9S784_RUMAL/6-178
A3MWT8_PYRCJ/40-192
F9JJ22_9LACO/50-211
H1KVZ0_METEX/44-188
G8S1W8_ACTS5/12-171
I0D5B0_BACAN/17-179
Q5FS27_GLUOX/13-174
F9E472_STRSA/7-178
H3SI99_9BACL/11-182
D4HT44_LEPIR/6-255
G6FSU5_9CYAN/24-189
G5TTT9_ECOLX/33-202
G2H524_9DELT/8-170
H7H2M1_STRPN/11-183
C4V158_9FIRM/16-226
A8M972_CALMQ/5-163
C9MFR1_HAEIF/16-182
E0S039_BUTPB/408-581
E4IU68_ENTFC/439-615
D8GA52_LACCZ/1-120
F0NDZ9_SULIR/5-176
H2C9P5_9CREN/3-156
H4AGK5_STAAU/42-211
F1T4T7_9ACTN/21-178
H7GWW1_STRPN/11-175
A8QBS8_BRUMA/11-81
A0Q7Q8_FRATN/9-172
F7SB11_9PROT/17-173
C2TI70_BACCE/7-161
F4VGW2_ECOLX/6-175
G9RWD5_9FIRM/92-231
A8LUC1_DINSH/199-378
G5H8D7_9BACT/9-173
F2NJQ9_DESAR/3-171
Q5M6M2_CAMJU/6-85
B6GCA0_9ACTN/1-147
G8YIH6_PICSO/7-178
G7W1S9_PAETH/8-172
D9VVG6_9ACTO/7-178
D3ENU1_UCYNA/16-178
Q03KL3_STRTD/8-178
E6IBJ4_ENTFL/185-346
D0MII0_RHOM4/1-169
F4DES7_AERVB/3-179
H8IRN3_MYCIA/87-248
E1YIE5_9DELT/419-598
G4FYG4_9GAMM/8-173
Q3CZ48_STRAG/4-174
G6D2A0_DANPL/164-350
F5W3H4_STAAU/42-211
D1CDM0_THET1/9-176
Q6HX69_BACAN/284-429
E8D1Y0_SALMO/4-174
C7VA30_ENTFL/5-169
G6RQZ0_STRPN/5-171
A9NCH2_COXBR/26-200
H1BRS6_ECOLX/33-202
Q639T7_BACCZ/295-441
F4M7S7_ECOLX/9-162
F2RMR9_TRIT1/101-214
H1KGW8_METEX/13-176
E5YWI9_9BACL/6-164
E4Q273_CALOW/5-165
D9WYK8_STRVR/34-191
H2WYT0_CAEJA/130-313
C2XKT7_BACCE/6-167
C6AFH2_BIFAS/6-123
F7SE58_LACJH/4-181
F9GHX5_HAEHA/5-163
C2EFI6_9LACO/54-231
Q11RN1_CYTH3/5-168
F6B9R7_DESCC/6-168
F0B375_NEIME/5-212
C2D1U8_LACBR/9-173
G7R3C9_ECOC2/9-208
F0T6E4_METSL/454-616
F9QRT5_9MYCO/6-190
D4MQ04_9FIRM/30-206
D6TKM9_9CHLR/26-194
E4W9B0_RHOE1/11-163
Q6QNC4_ECOLX/9-247
G2IL13_9SPHN/520-683
D1JUZ6_9BACE/5-180
G0HKI1_THES4/5-196
F6C8G4_BIFBA/1092-1266
A5ZX72_9FIRM/5-170
G2GWW8_9ENTR/11-175
H7NTK9_STRPN/42-214
G3IVT9_9GAMM/3-173
G1UGF3_ECOLX/4-103
H9UNM5_ECOLX/20-193
D2NR46_ROTMD/2-155
I0F949_9BACI/6-184
E2M901_PSEUB/40-166
Q726W2_DESVH/12-178
Q2L1U4_BORA1/8-183
A7Z9C4_BACA2/9-169
D4TVF4_9NOST/4-167
D4RBI4_ENTFC/8-167
E8KLY5_STRSA/1-166
A5ECJ4_BRASB/22-187
D7H599_BRUAO/7-177
B5P630_SALET/4-168
G5S8K2_SALET/6-161
D0GI99_9FUSO/5-208
H1MUJ5_9PLAN/10-176
A3STG9_9RHOB/14-172
B5L452_ECOLX/7-197
H7PT89_STRPN/7-172
B1HPG2_LYSSC/19-181
C7G9I3_9FIRM/9-178
G2STY6_BIFAN/20-185
D1AF89_THECD/28-190
G1QXB2_NOMLE/137-323
H0IKV5_MYCAB/1-164
F3RPW4_VIBPA/6-163
Q884Z0_PSESM/579-759
F6E9U2_SINMK/6-180
D9NQM6_STRPN/5-169
F3F3F4_9PSED/8-173
P74947_VIBCL/7-168
C3XJ31_9HELI/89-217
F6SIR5_HORSE/499-682
B1UQJ9_BACAN/6-169
F5IVQ8_9PORP/7-171
D8H506_BACAI/6-169
D1FCV7_9RHIZ/4-157
B5LKV9_9CAUD/2-165
C3HK49_BACTU/267-419
F5RUH5_9ENTR/4-168
Q1JHL2_STRPD/4-170
B7AUE0_9FIRM/4-168
C6D333_PAESJ/131-288
E0U2H7_BACPZ/7-153
B0HNA0_YERPE/4-165
G6Q9P4_STRPN/3-214
C6AMI0_AGGAN/7-182
B3AL48_ECO57/11-175
E4JK93_ENTFC/6-178
G5UEN6_ECOLX/9-224
H8WVP7_9ASCO/68-246
C8W7W4_ATOPD/12-198
F5L0U3_9FIRM/5-169
H5TV50_9ACTO/9-174
H8DAW8_ECOLX/11-175
Q60AX9_METCA/111-307
G0IXQ3_CYCMS/6-174
C7G7A9_9FIRM/4-169
C7W1E2_ENTFL/7-222
Q74A38_GEOSL/4-167
A3S9H6_9RHOB/11-169
A4EK02_9RHOB/19-188
Q176D5_AEDAE/146-330
B7AUQ7_9FIRM/5-172
G2DFA2_9GAMM/6-174
A8FMI0_CAMJ8/5-174
Q1HQV4_AEDAE/71-254
G9YDH6_HAFAL/35-198
E0RN35_SPITD/8-181
B7NC93_ECOLU/8-172
B9M848_GEOSF/11-176
Q97IM5_CLOAB/26-201
Q4K1T8_STRPN/5-173
Q0BA38_BURCM/11-176
D1NMS9_CLOTM/16-179
A3U8I7_CROAH/4-163
D8QKQ4_SCHCM/14-195
E3W9S8_9RHIZ/52-202
D1C1I2_SPHTD/278-439
B1S3H5_STRPN/7-173
Q47LV8_THEFY/57-210
D0EJK8_RHIML/52-223
E9GN01_DAPPU/9-180
G1VCF6_9BACT/4-170
F8YM92_ECOLX/9-224
C3JJG5_RHOER/50-209
Q8E4B7_STRA3/5-176
A7B5Q5_RUMGN/5-138
H1HU90_9FIRM/5-163
E2KM23_ECO57/4-103
G6N1Q5_STRPN/11-175
H2JDA3_9CLOT/8-166
H9BC06_9BRAD/53-185
E1HWB1_ECOLX/8-165
A4W520_ENT38/8-181
Q8E4B0_STRA3/5-171
E0M424_9ENTR/8-157
G5IB11_9CLOT/6-215
C9B7D2_ENTFC/181-342
H5TF52_9ALTE/1-148
A0NKR9_OENOE/11-194
E8N5T3_ANATU/4-161
B1QMQ5_CLOBO/13-183
C7R2C9_JONDD/46-222
B8FL33_DESAA/8-172
F2RF48_STRVP/38-196
Q4UTL5_XANC8/17-175
H8FZ75_PEDPE/2-140
F5UBY9_9CYAN/27-189
A3ZRR1_9PLAN/9-167
D7BSH1_STRBB/14-194
F1T902_9CLOT/7-170
F9AVZ0_VIBCL/7-155
D4CNL7_9FIRM/4-184
E6JE27_9ACTO/17-186
F4BH21_FRACN/9-172
H7K1Z2_STRPN/1-105
C3PMR2_RICAE/10-176
F5YSB8_MYCSD/6-168
B3BL49_ECO57/7-204
D5MIK5_9BACT/7-180
C0CH08_9FIRM/6-174
D8MBP8_BLAHO/21-198
E7VA61_SALMO/4-174
A0YL50_LYNSP/4-174
C3ISG9_BACTU/9-180
Q81NZ9_BACAN/267-419
F9V2V2_MYCBO/2-205
G0AHF0_COLFT/6-162
H8DAB0_ECOLX/8-175
B2K5P9_YERPB/7-177
D5HHY0_9FIRM/6-210
F7ZXT1_CLOAT/8-184
E1IHX5_9CHLR/1-171
C5W6D4_ECOBD/9-177
G9MLH9_HYPVG/12-182
A7WZ99_STAA1/2-153
D4S4D3_9FIRM/49-208
F0MA52_ARTPP/643-795
E0RZN8_BUTPB/4-176
F8AIS7_PYRYC/67-231
F7SJA5_9GAMM/500-680
E3W9T4_RHILV/52-202
Q0YUM2_9CHLB/5-176
F3BTZ2_PROAA/10-178
G4AT93_AGGAC/7-173
H5RJ72_9NOCA/9-170
H2NE34_PONAB/157-343
H2ZQU7_CIOSA/62-241
E9NQ17_STRSU/3-178
G2G1R7_9FIRM/9-123
H1MS56_9PLAN/47-216
Q28JC1_JANSC/11-123
I1BHM0_RHIO9/1-167
D8GMC7_CLOLD/4-165
H3M3F7_KLEOX/245-430
Q8YB00_BRUME/7-177
D6TA20_STAAU/4-171
Q72SS9_LEPIC/2-155
G3IW83_9GAMM/5-167
C7HJ67_CLOTM/7-238
H7UH89_CAMCO/6-89
B9C2Z2_9BURK/5-165
A5UI15_HAEIG/5-180
H4Z8S4_ECOLX/33-202
Q6GCL4_STAAS/5-172
A5I5D6_CLOBH/6-182
DPM1_MOUSE/28-199
D8USN0_9MICC/10-186
F4HKF2_PYRSN/4-168
C9KR57_9BACE/1-164
C5EKB4_9FIRM/4-179
H6MTZ5_GORPV/27-195
D3SQL2_NATMM/14-169
D8WNA7_ECOLX/7-170
Q9F737_SHISO/10-188
F3MXB5_LACRH/1-87
Q0BQM5_GRABC/41-220
B9M7H0_GEOSF/4-167
B7KPA5_METC4/14-167
Q8YSM1_NOSS1/8-173
D7BC89_MEISD/5-166
D7EQU7_MYCTU/1-192
F6IN90_9SPHN/22-189
G2E5W4_9GAMM/429-621
F9PEU8_9STRE/7-172
E4VXN5_BACFG/4-170
A5G6B3_GEOUR/45-198
Q1QPD6_NITHX/244-407
A4G908_HERAR/8-172
E9T9F5_ECOLX/11-175
G1TB00_RABIT/180-370
A8RRX4_9CLOT/1-151
I0W8X4_9NOCA/14-173
Q6TFB7_THETR/9-176
F4EM78_BACAM/6-171
B5L3Z9_SHIBO/5-163
G1XYP6_9PROT/12-178
E4Y0Q3_OIKDI/304-466
F2GEI3_MYCTU/20-179
E2NKH1_9BACE/4-163
A9MTR5_SALPB/49-154
G0DPU8_9GAMM/17-178
C8KXG6_9PAST/5-159
H2AF36_BACAM/7-170
F7BR14_HORSE/119-303
F5KQP9_PSEAI/20-182
H6CQK4_9BACL/911-1088
A8RF42_9FIRM/1-142
B4Q9L0_DROSI/211-397
D6L3J7_PARDN/26-181
D5ZKF3_MYCTU/26-196
F6GF40_LACS5/4-169
D1PV90_9BACT/13-179
H3AA67_LATCH/155-340
G0NYE1_CAEBE/9-178
H3QW21_BRUAO/25-194
E8I6J0_ECOLX/245-430
Q38VA4_LACSS/7-172
G2Z621_FLABF/5-173
D2MYQ7_CAMJU/259-440
E1RLN3_XYLFG/19-164
F9ZBW6_ODOSD/4-147
B9CNW5_9ACTN/5-169
F5SPU2_9GAMM/4-165
A4FX03_METM5/7-168
B1Z270_BURA4/11-176
I0KI97_STEMA/33-202
F8ZZZ9_VIBCL/7-155
C7KW20_ACEPA/20-185
Q07Z93_SHEFN/11-174
G0CQ45_CORUL/4-137
D4EL80_ENTFL/185-346
I0AHU6_9BACT/41-207
D6I9A2_ECOLX/7-184
B3DYC7_METI4/12-165
C3CSG6_BACTU/9-172
G1UTK5_9DELT/5-181
H1N3D2_9PLAN/26-183
E1TPE5_LACPS/7-227
G1N4L8_MELGA/31-174
B5L407_ECOLX/5-163
E3E6I7_PAEPS/4-171
E5BD93_LEGPN/9-181
E0HGH4_ENTFL/4-173
A6VJP4_METM7/2-174
H6QHH0_RICRI/17-176
D1PDK6_9BACT/5-174
C2Q6Z6_BACCE/262-418
F0TMA9_RIEAR/9-177
E6KVF6_9PAST/5-188
G7Q985_9DELT/8-170
E5V909_9BACE/10-178
F8EQL7_RUNSL/6-179
E4J6P8_ENTFC/439-615
G4R0H0_CORPS/10-177
D3PTJ6_MEIRD/6-111
H5N3N8_ECOLX/10-171
I0WH30_9FLAO/43-215
E4QP23_METS6/13-176
D4EL74_ENTFL/4-173
H1Q450_9BACT/3-162
G0J0Q3_CYCMS/17-174
D4TNB0_9NOST/13-194
C7WQ93_ENTFL/8-179
A5PAP6_9SPHN/11-172
C3Q959_9BACE/10-181
A0YPQ3_LYNSP/5-176
H8DW46_9NEIS/1-251
H7SXH9_CAMCO/5-179
H8M846_SALTM/32-196
H8CQM9_CAMJU/4-158
A8MHH8_ALKOO/4-162
G5F459_9ACTN/8-168
E0UIT6_CYAP2/7-134
G4IM75_9RHIZ/3-118
Q82UV2_NITEU/364-515
E4EXH4_PROAA/14-180
Q10VK0_TRIEI/719-878
F3XL15_STRPN/4-170
F4XV29_9CYAN/5-166
F8LJ71_STREH/3-212
F0SD83_PEDSD/5-171
Q7NGU0_GLOVI/4-160
E4J967_ENTFC/12-172
H2G240_CORDP/4-146
D3EY50_STAA4/5-178
E6PYD8_9ZZZZ/8-177
G6P2U5_STRPN/6-179
H5VGJ7_SALSE/255-440
G5K3V8_9STRE/4-165
H2ZNJ2_CIOSA/73-266
D5ZIQ7_MYCTU/613-781
F2R737_STRVP/23-181
H7VGU2_CAMCO/10-188
F7YMU6_VIBA7/9-176
H7VBX9_CAMCO/49-225
A5HYJ0_CLOBH/8-172
I0RLW0_MYCXE/6-170
H3VG60_STAEP/4-173
E8XNH1_RAHSY/8-160
F8LR70_STRE8/6-165
F9DCH5_9BACT/6-166
G4CUU4_9ACTO/93-268
A3E2C6_ECOLX/11-182
A5I546_CLOBH/3-154
Q68VJ8_HUMAN/126-308
G0SRL1_VIBMI/2-145
E4MD96_9BACT/7-169
D3RKI6_KLEVT/245-430
H5VYV8_SALEN/9-173
E4LGR9_9FIRM/5-162
H1J9F9_9FIRM/3-166
F5VC41_9LACO/5-116
H4RYI4_ECOLX/11-175
D0ZR13_SALT1/4-168
G7Q740_9DELT/18-182
H5HRV2_ECOLX/11-175
I0KT91_STEMA/14-164
A6TZB7_STAA2/4-171
F7K9W0_9FIRM/6-174
E8WR57_GEOS8/23-183
D1W1K6_9BACT/4-183
D2H1U5_AILME/154-341
B5YJB7_THEYD/15-174
D1BJ08_SANKS/21-192
A7AB31_9PORP/7-172
F3MSD3_LACRH/7-174
G2FZV2_9FIRM/8-172
B8HBJ0_ARTCA/11-171
F5XER6_MICPN/503-638
F7GDP7_CALJA/71-255
C6IEA3_9BACE/7-176
H0QKL2_ARTGO/9-174
Q0F2Q4_9PROT/5-162
E0GBT8_ENTFL/8-194
D0QYM5_HAEGA/443-600
A3VAK7_9RHOB/392-566
H9BBU9_9BRAD/53-184
C3L1Z5_CLOB6/3-158
B7JH84_BACC0/17-179
C7LT19_DESBD/11-185
E2SHW2_9FIRM/5-195
E9SJH8_CLOSY/26-193
Q8YPR6_NOSS1/37-207
G4HAJ0_9BACL/466-639
C3EYI0_BACTU/11-189
F4C879_SPHS2/8-173
F7GE42_MONDO/86-156
A6DE01_9PROT/19-75
H1KTJ1_METEX/138-298
C2NRW8_BACCE/1-149
C3DYM2_BACTU/2-158
G6AX40_9BACT/9-182
G6FSV3_9CYAN/4-183
A7LWL4_BACOV/5-185
D8ARV8_ECOLX/245-430
F0L017_YERE3/8-163
G0CDJ3_XANCA/1-76
H0KHL7_AGGAC/4-186
D4S620_9FIRM/4-150
E0GZV6_ENTFL/327-455
F8YCB2_ECOLX/33-202
C9QG35_VIBOR/7-166
B9WV11_STRSU/12-174
F3PGT0_9BACE/4-169
C9PNU0_9PAST/2-156
F3M6B7_9BACL/8-157
A6GZ18_FLAPJ/5-229
D7ZD95_ECOLX/8-172
Q1MP10_LAWIP/23-181
H8KMR1_SOLCM/5-164
E1MEJ8_9ACTO/18-174
G8R4L1_OWEHD/11-173
H7VAL5_CAMCO/5-171
A8M0D0_SALAI/5-168
E0IGH0_9BACL/329-496
B5EDV4_GEOBB/11-177
D3Q9B5_STANL/5-158
E4WBU0_RHOE1/4-167
B1C4F9_9FIRM/1-175
Q1Q6W0_9BACT/6-166
D4VQE5_9BACE/5-176
G6B2Q2_CLODI/4-123
H8C7I9_CAMJU/5-170
B7CA64_9FIRM/5-170
F6IJA4_9SPHN/11-172
H2L910_ORYLA/18-189
Q57H22_SALCH/4-168
G8AI73_AZOBR/5-153
B5QNA1_LACRH/9-173
H8BLP2_CAMJU/5-174
D4ZV27_SPIPL/276-419
C9XVY1_CROTZ/10-174
D5Z412_MYCTU/2-117
F4GVN0_PUSST/21-184
E2YW25_ENTFL/4-173
G4INY5_9RHIZ/7-178
I0SA09_STRAP/3-160
F5HLM4_ANOGA/125-313
Q314K1_DESDG/8-172
E7IF12_ECOLX/33-202
B5NK83_SALET/8-171
G5HYW2_9CLOT/684-854
D9PZI9_ACIS3/46-214
D5BA58_ZUNPS/4-169
H7DQ47_9FIRM/7-156
F7YWU0_9THEM/6-173
E8CN11_SALMO/245-430
F6G2W7_RALS8/7-170
C1FTM5_CLOBJ/3-159
D1JZB6_9BACE/9-166
G1VRA7_9FIRM/6-193
C0VZT9_9ACTO/13-172
C7UC49_ENTFL/22-175
E1Z1R3_9BACE/437-607
Q32VR2_CAMJU/6-85
F8N636_9BACT/23-177
G2SQ01_LACRR/24-190
Q1ZNU9_PHOAS/8-176
G3U011_LOXAF/14-205
F0IEP8_9FLAO/9-156
F6C4W6_SINMB/6-169
B2FR04_STRMK/7-171
E7C4Y7_9BACT/5-194
H5U9B1_9ACTO/30-199
H5XRZ9_9FIRM/8-146
E1U8H9_9BRAD/2-126
G5PPH1_SALET/245-430
F7QS93_9LACO/5-165
F4F6Y7_VERMA/8-167
D4DZA1_SEROD/9-175
D7VBV7_LACPN/4-169
E6FIN4_ENTFL/183-344
F0HFB1_9FIRM/5-170
G7V4D8_LACRH/11-179
ARNC_ECO8A/11-175
Q97AB3_THEVO/26-147
C9CPG9_ENTCA/6-174
E4N8Q9_KITSK/9-166
C4RB07_9ACTO/32-205
F7QS98_9LACO/8-168
D5X1W2_THIK1/10-173
E3PDV6_ECOH1/11-175
Q3ME43_ANAVT/4-172
G7GQZ0_9ACTO/16-180
B5H4V8_STRPR/28-200
H7JG07_STRPN/7-174
A4CTA4_SYNPV/8-176
A7M0P4_BACOV/5-166
B5ZZH3_RHILW/12-176
D3IIR7_9BACT/4-176
B3BCK8_ECO57/8-161
C7LRY8_DESBD/8-172
B3E7F0_GEOLS/4-168
Q4DJP3_TRYCC/115-203
G0CBG4_XANCA/16-180
A8SCW7_9FIRM/5-178
A5ZFB3_9BACE/17-185
G6YEN2_9RHIZ/1-146
I0T1U1_STRMT/312-483
F8N5T2_9BACT/48-212
D1QMD5_9BACT/4-171
D0TTY3_9BACE/4-178
E3YP37_9LIST/9-180
A1AXE8_RUTMC/9-175
A5J7R5_BURML/315-484
G7VHZ5_9CREN/4-162
G5JZ79_9STRE/4-173
Q1VWB0_9FLAO/2-164
A1U2E6_MARAV/2-147
F5ZW72_SALTU/9-184
A3J1T0_9FLAO/3-239
F6CNS9_DESK7/3-169
A6BHC4_9FIRM/78-240
A3J0V7_9FLAO/4-170
A9A6D5_METM6/2-175
Q6N2U8_RHOPA/13-174
H1AX24_9FIRM/7-116
B7PEU0_IXOSC/192-379
F3LL44_9BURK/7-187
A3WRL1_9BRAD/499-674
G6U433_STRPN/2-208
E2TX24_MYCTU/46-173
H4AZN1_STAAU/4-173
G5QHP0_SALRU/245-430
D2Z342_9BACT/3-188
D6Z015_DESAT/9-65
E2ZQ86_PSEAI/6-167
B0JXK4_MICAN/629-809
A5VEZ7_SPHWW/18-128
E5GAK7_BURPE/1455-1576
B7FWX4_PHATC/4-175
A4SDE3_PROVI/5-175
H7Y1J3_CAMJU/259-425
F8GBN1_FRAST/22-191
E6FU45_ENTFL/185-346
G9PQT1_9ACTO/4-168
I0KEG7_9BACT/9-184
C6IJ36_9BACE/4-182
A7E1A6_LEGPN/7-195
E4TQB2_MARTH/8-176
B9NYM0_PROMR/2-151
H5V3L6_ESCHE/10-163
G7Q7S8_9DELT/643-801
D3HW64_9BACT/38-204
B1VV01_STRGG/5-171
B1XVK4_POLNS/3-174
C8P9Z8_9LACO/5-171
D6JL55_NEIGO/7-68
E3IB75_GEOS0/7-178
Q97CK7_THEVO/4-153
D4KLQ3_9FIRM/5-178
E3GA79_ENTCS/11-175
Q8DGJ9_THEEB/3-166
B8HT97_CYAP4/23-187
H7Y1K0_CAMJU/5-174
H3UDN3_STAEP/4-173
B7ICR9_THEAB/7-168
E0RGU0_PAEP6/11-182
H1Y2S9_9SPHI/10-188
D2S575_GEOOG/5-169
Q8YSL4_NOSS1/5-165
E0T449_EDWTF/256-441
Q4K370_STRPN/1-175
F9N3T4_9FIRM/4-167
E8SS78_GEOS2/7-177
E6LJV1_9FIRM/5-181
H0CD00_STAAU/4-173
A5V0M2_ROSS1/6-171
C7H3X8_9FIRM/6-174
E1D4Y7_VIBPA/7-193
B8FHY3_DESAA/4-171
G7VVG1_PAETH/46-214
C6BLF7_RALP1/14-161
Q96XY9_SULTO/5-183
G9WWT8_9FIRM/597-769
F3UT59_STRSA/4-171
Q83YW3_PSESZ/579-760
D7NDW0_9BACT/4-170
E8HM52_ECOLX/9-224
E9IGN7_SOLIN/134-320
C9CEZ1_ENTFC/181-342
C2P067_BACCE/267-418
Q884Y9_PSESM/709-888
H3MC50_KLEOX/11-175
B5JQL5_9BACT/9-187
F3TLT6_STAAU/4-173
E8B3W3_SALMO/4-174
A8LTM7_DINSH/882-1052
F0QYX6_VULM7/5-185
G6IHI6_9DELT/235-394
Q4QMR4_HAEI8/5-164
D0XH49_VIBHA/7-158
O26477_METTH/26-182
C2KP86_9ACTO/18-174
E1LC29_9FIRM/4-167
C4K2R4_RICPU/17-176
B2HLK9_MYCMM/6-180
F6DFB3_THETG/6-119
E9CL15_9ENTR/9-175
C1FQA6_CLOBJ/6-174
F5X235_STRPX/18-176
G0CTI3_CORUB/9-176
E2NGS4_9BACE/8-186
I0MY36_SALET/4-173
D1K0Z8_9BACE/4-168
D3PPR6_MEIRD/6-157
E1W239_HAEP3/4-178
E6PC43_9ZZZZ/7-155
E1HWE9_ECOLX/9-172
B2UZ51_CLOBA/4-171
A8RPP7_9CLOT/683-852
A5UMT7_METS3/5-176
B0MUP8_9BACT/4-167
Q2EIJ8_BRAJP/1-86
A8FXL4_SHESH/36-203
E3BJH4_9VIBR/11-180
H6P0N5_SALTI/4-79
B3QXQ8_CHLT3/11-194
G6YE53_9RHIZ/218-382
C4XGL1_DESMR/8-176
F1XWX5_ECO57/8-161
B8HT95_CYAP4/6-178
D3LBP6_OENOE/10-188
E0RZQ0_BUTPB/7-196
E8WZ52_ACISM/11-171
Q5UHC5_SALET/4-98
E0P009_9FIRM/5-170
C7WBP0_ENTFL/551-712
F0PX36_BACT0/276-382
E5ZB64_CAMJU/5-114
G2AWJ7_ECOLX/4-179
Q96Z63_SULTO/3-104
C1F791_ACIC5/4-158
D4HT94_LEPIR/7-171
Q5V1A1_HALMA/4-101
F7LQ89_9BACE/11-172
Q6HFS0_BACHK/17-179
H7KUG0_STRPN/6-176
H5WY46_9PSEU/508-668
F0VGZ1_NEOCL/164-333
A6KZA3_BACV8/5-167
C0W8F6_9ACTO/13-172
G0JSK8_9GAMM/9-194
Q7QEH0_ANOGA/152-338
D2TQK8_CITRI/4-180
G6B9D4_CLODI/1-151
D4AS86_ARTBC/101-213
G6JY06_STRPN/5-173
B0SIA6_LEPBA/256-412
G0DEI1_9GAMM/5-174
H0V1B1_CAVPO/98-275
H3NF81_9LACT/7-176
Q97GP2_CLOAB/4-163
F7YJG0_VIBA7/7-187
D6ZKZ4_MOBCV/24-191
D8IT28_HERSS/6-175
F4XVE1_9CYAN/7-134
G6R6H4_STRPN/5-171
E1NBX4_9BIFI/6-182
G2P151_STRVO/5-175
H7PWD5_STRPN/5-171
F2LUL2_HIPMA/4-167
Q4KG87_PSEF5/579-760
Q49WV4_STAS1/6-192
C9RN72_FIBSS/7-173
D2ZNQ2_METSM/4-184
G8P566_LACLC/43-219
G5TZQ2_ECOLX/4-170
G0BJS1_9ENTR/471-647
Q04YL5_LEPBL/248-404
E3UN64_RHIML/52-223
Q5KZU3_GEOKA/7-177
G5U6K9_ECOLX/235-420
H9JLX1_BOMMO/101-290
G2FM49_9FIRM/4-181
B9LE66_CHLSY/11-179
D4R7M5_ENTFC/11-167
A6H0M2_FLAPJ/4-168
G5NQS1_SALET/6-161
H4ECT5_STAAU/5-172
C2P067_BACCE/7-161
B5NYR8_SALET/4-180
I0KVE3_9ACTO/10-182
F3BFN0_PSEHA/8-167
A2VWK1_9BURK/8-160
E3GS14_HAEI2/7-182
G2LDT4_CHLTF/14-178
F7I7X8_CALJA/62-204
B2WLA6_PYRTR/128-207
G4A0I4_AGGAC/5-164
H0M2Z1_SALMO/4-168
G6BT58_CLODI/4-108
E5X4P6_9ACTN/1-169
Q11WP7_CYTH3/9-198
G1R5R6_NOMLE/28-226
B5EAA4_GEOBB/7-158
A3Y098_9VIBR/9-177
C3K546_PSEFS/4-172
D6F1W4_MYCTU/85-246
F8ENC3_RUNSL/5-197
E5TZ60_STAAU/4-171
A5D3A4_PELTS/7-177
C6J2R9_9BACL/280-443
F4SGI4_ECOLX/11-175
D5WF52_BURSC/5-167
G5MZW5_SALET/11-175
Q1C2S5_YERPA/7-177
B3HKL2_ECOLX/8-172
B2J2I0_NOSP7/12-183
Q7BC53_CAMJU/6-87
C2N3Q0_BACCE/19-225
Q1HB41_STRSU/1-79
H5E4A4_ECOLX/11-175
D0TBJ7_9BACE/6-180
A4JQK2_BURVG/4-159
A4SEU3_PROVI/10-165
H7VXS5_CAMCO/6-87
Q9Z3P2_9RHIZ/52-185
C2KV50_9FIRM/13-184
A3DEU7_CLOTH/16-179
Q2P4R2_XANOM/17-181
D4X2F6_BACOV/11-170
F3XA51_STRPN/5-171
E1VVE8_ARTAR/19-178
H8A4U3_CAMJU/5-175
E3IYT5_FRASU/80-206
C7CKL6_METED/18-182
C6JDV1_9FIRM/283-445
B4A7J5_SALNE/11-175
A5FN65_FLAJ1/6-216
H3D7P5_TETNG/129-316
F4PUV7_DICFS/14-194
H1C1A0_ECOLX/4-178
A6UIN4_SINMW/12-183
A6WEW4_KINRD/353-517
B3R3A4_CUPTR/4-149
G1UR21_9DELT/12-237
F3QW42_9BACT/7-174
G1W8W7_9BACT/5-187
E0PS69_STRMT/10-176
F0GNW7_9LACO/8-187
H4YHL8_ECOLX/1-139
E9V2F3_9ACTO/4-159
D7DRN9_METV3/102-240
E9WLS6_ECOLX/9-224
H5M7K4_ECOLX/9-224
E1KMX7_9BACT/106-277
H4QJR5_ECOLX/4-179
D5SV68_PLAL2/7-177
B6GC98_9ACTN/20-172
H4U505_ECOLX/11-175
C6XN99_HIRBI/18-181
Q39S16_GEOMG/15-178
G7H451_9ACTO/36-169
A7GVH3_BACCN/9-175
B3CXS7_BURM1/379-557
F5LDT3_9BACL/5-141
E8HLA2_ECOLX/8-161
Q0ZRE9_MORCA/284-449
C6XYA6_PEDHD/6-168
C7KWE7_ACEPA/22-179
C7BJ54_PHOAA/8-175
G5SN76_9BACT/5-171
B5L374_ECOLX/8-170
D6CLM1_THIS3/1-173
Q1ZBV4_9GAMM/1-116
D9WNN7_9ACTO/33-193
D4ZMQ5_SPIPL/334-494
A5D3A0_PELTS/616-779
Q2CBT3_9RHOB/6-198
E4KRS3_9PORP/8-163
D3RSY4_ALLVD/37-202
D0BR63_9FUSO/5-174
H5LJP5_ECOLX/235-420
C2X8Q1_BACCE/10-166
G0VZR2_PAEPO/5-98
Q7BC48_CAMJU/5-172
Q29U38_CAMJU/4-158
G2Z133_FLABF/5-180
E0QCB9_CAMCO/9-178
G9WDD0_SALET/4-168
C4FKZ1_9AQUI/9-121
B2UQ55_AKKM8/8-177
F1MWE7_BOVIN/268-431
A6ATX4_VIBHA/7-223
Q9Z3M5_9RHIZ/52-185
G6HPZ9_9ACTO/4-166
C2V8N0_BACCE/6-143
Q63I16_BURPS/13-172
E6IQA8_ENTFL/24-175
F3IDX2_PSESL/16-176
H8I9G8_METCZ/6-164
E6V2T1_VARPE/9-177
E2U8E5_MYCTU/46-173
A7BZM3_9GAMM/1-126
B0N1W3_9FIRM/11-210
H5BLB5_ECOLX/20-193
D0ME09_RHOM4/6-173
H7XTI4_CAMJU/7-155
F0TC65_METSL/4-165
F0RFH3_CELLC/41-205
E7XTP3_SALMO/1-108
F7XPW5_METZD/14-181
F3UV46_STRSA/5-162
G6W0Y0_STRPN/1-105
H7E0C4_9FIRM/4-169
F4TCV7_ECOLX/255-440
C9AXF1_ENTCA/47-208
C9MBZ9_HAEIF/8-175
E8EGM6_SALMO/4-168
C5EEZ8_9FIRM/14-174
D7VGA0_9SPHI/4-169
B7HU43_BACC7/6-154
C6IK10_9BACE/4-169
B4UG54_ANASK/5-123
B0N1S9_9FIRM/445-626
F3EGZ1_PSESL/4-160
G9EVP6_CLOSG/353-528
C6I7I2_9BACE/10-171
I0AAP5_SALET/4-174
F3FCZ4_PSESX/16-177
G6A6B4_STRIT/3-162
A0YSS8_LYNSP/5-166
H2H5K7_CORDP/4-146
D2QGY0_SPILD/5-175
F4VTI4_ECOLX/245-430
A4KQI1_FRATU/9-172
F7K642_9FIRM/7-180
F6V8F5_MACMU/154-341
F4FLH4_STAAU/42-211
F3R865_ENTFL/22-174
E5TMR2_STAAU/42-211
F9KB04_STAAU/42-211
B1EZ29_BACAN/16-117
D9XSX0_9ACTO/36-193
H1ADL0_BACLI/9-180
Q6XQ52_ECOLX/10-171
C7JTF8_ACEPA/787-944
G5SKZ7_9BACT/4-170
B8ZMU4_STRPJ/6-179
I0T2J0_9STRE/10-176
A7IUJ7_PBCVM/256-420
O05380_AGGAC/7-176
Q8RTH7_VIBCL/8-198
F8FQH7_PAEMK/8-179
A4NSA0_HAEIF/3-163
Q72FS9_DESVH/13-181
G2SQ06_LACRR/6-183
C6WNJ2_ACTMD/51-220
I0KFR4_9BACT/6-173
E6MB03_STALU/4-171
D8NNB7_RALSL/12-177
Q92V32_RHIME/12-181
Q2IKP7_ANADE/10-185
G1NE91_MELGA/186-372
G7M9V1_9CLOT/3-151
F0PU58_BACT0/6-239
C7HAW6_9FIRM/274-433
F9CEX0_ECOLX/33-202
E0IVI7_ECOLW/235-420
H4Y3Q8_ECOLX/11-175
Q58SZ9_9ACTO/2-143
B6FZ51_9FIRM/6-173
G7YCN8_CLOSI/274-460
G4DRZ6_9GAMM/35-205
G6GR86_9CHRO/3-162
B3BVQ1_ECO57/4-179
A7NHG2_ROSCS/6-131
E1YUJ8_9BACE/32-198
D7EVU8_MYCTU/26-196
I0WFR9_9FLAO/6-169
B3XXH9_9BACT/42-206
B1V3W9_CLOPF/4-172
G9SZN7_ENTFC/8-172
B9ADU3_METSM/6-179
H3UFF1_STAEP/4-179
G0J665_CYCMS/6-165
A8SG33_9FIRM/9-175
C2EUE4_9LACO/67-239
E1WLK2_BACF6/9-187
C3P8Y7_BACAA/16-117
G2I0I9_GLUXN/328-508
G8X6C7_FLACA/4-168
F6FUW5_ISOV2/4-172
H4RLR3_ECOLX/8-161
G6WCA3_STRPN/7-173
H2QIU5_PANTR/499-682
E1GUN3_9BACT/5-176
D9RZD2_THEOJ/3-168
Q6M6C8_CORGL/120-223
D1W940_9BACT/25-191
Q64DX7_9ARCH/5-175
G9TRZ7_SALMO/245-430
H8B021_CAMJU/134-235
F3PU68_9BACE/8-180
F1YFA1_9ACTO/6-190
G6JPN9_STRPN/4-170
H8F0V3_MYCTE/11-175
G1BMB7_9CAUD/2-165
A6VG27_METM7/11-176
G6L3J2_STRPN/7-173
H1FG88_ECOLX/8-165
B7K2Z9_CYAP8/5-168
C5JMA6_AJEDS/103-208
F3S4L4_9PROT/330-511
Q1QJ06_NITHX/9-170
F2V3A1_MYCTU/85-246
F9ALR0_VIBCL/5-170
D0TCV0_9BACE/7-174
I0GTS2_SELRU/238-349
D3Y4W3_9BRAD/1-131
E4QUM6_HAEI6/8-175
G6MM00_STRPN/4-170
H7SPT1_CAMCO/5-171
H0UFD0_BRELA/4-158
I0Y656_9BURK/8-172
F4THZ9_ECOLX/4-171
Q9R8V8_9RHIZ/52-185
Q7NMR5_GLOVI/6-169
D7C1F7_STRBB/31-191
F2C053_HAEAE/13-179
G3SX76_LOXAF/118-302
D2FIB6_STAAU/5-172
Q0TGD1_ECOL5/33-202
D1W845_9BACT/8-175
E7FS00_9LACO/5-172
Q9A618_CAUCR/5-170
F9YR45_CAPCC/4-153
B3M9W9_DROAN/132-302
D9Q8A6_CORP1/9-176
G7PIW2_MACFA/280-449
H3X337_STAAU/4-171
D5YF25_MYCTU/20-179
Q0T5Z3_SHIF8/245-430
B4SGA8_PELPB/10-144
E4VM93_9HELI/12-204
F2I230_PELSM/9-169
A3XZD2_9VIBR/5-173
C1G224_PARBD/102-202
G6JEF5_STRPN/5-95
H7KR50_STRPN/4-170
C2PGL9_BACCE/545-690
B7S210_9GAMM/1-148
E6KR58_9ACTO/13-179
D0ZUJ3_SALT1/245-430
C3SCY6_ECOLX/4-179
C1DV37_SULAA/4-172
C5F879_LACPA/11-188
G2PTG1_9FIRM/4-160
H7Z989_CAMJU/10-172
I0X5B7_STRIT/4-170
F9D548_9BACT/3-168
F8AWD5_FRADG/17-171
A4CMP9_ROBBH/50-177
F9Y240_BIFBU/15-201
A9DI97_9FLAO/5-208
E5UU72_9BACE/7-176
E6T6A4_SHEB6/11-192
B0BPW4_ACTPJ/4-170
H7TTU8_CAMCO/5-166
E5ZD59_CAMJU/6-85
G6B0N0_9BACT/5-174
E0FP97_ACTPL/4-171
A5UT61_ROSS1/11-178
G8NRB3_GRAMM/26-189
D6HAX8_NEIGO/8-106
B8L0Y2_9GAMM/5-158
C3PEK1_CORA7/28-215
D7DZQ5_NOSA0/17-180
F8DZ11_CORRG/221-376
D1C4F9_SPHTD/7-170
B0Y3X3_ASPFC/222-338
D4BRJ7_BIFBR/18-204
C7H8Y6_9FIRM/7-173
E4H748_PROAA/14-180
G5IAH2_9CLOT/5-182
AGLD_HALVO/20-190
F5ISI2_9PORP/4-175
C9KX63_9BACE/10-185
B4U6C3_HYDS0/4-172
G5HH56_9CLOT/14-199
C5ND71_BURML/44-163
Q2JEC9_FRASC/13-163
D6AHH1_STRFL/30-199
Q28D20_XENTR/45-229
G4BF17_HAEAP/3-162
G6NQ89_STRPN/4-170
D7E4L2_NOSA0/3-165
E7UD11_ECOLX/8-172
F5VC35_9LACO/8-164
H1UTA2_ACEPA/29-195
E9W0Y7_ECOLX/4-179
F9TLM6_9VIBR/27-190
C3GCL5_BACTU/63-219
C6D1F2_PAESJ/11-183
C5C872_MICLC/467-637
E0GNZ5_ENTFL/45-212
E3XPZ9_ECOLX/17-176
H9UF53_9SPIO/17-193
Q0SV18_CLOPS/10-179
Q7W9P5_BORPA/4-153
B7K2E5_CYAP8/22-199
H1ERT5_ECOLX/9-172
F7XG96_SINMM/7-168
B6VZR1_9BACE/6-181
E8EUM9_SALMO/4-63
I0DSS6_PROST/8-171
A9AJI2_BURM1/3-126
Q24S84_DESHY/6-182
C3GS64_BACTU/6-169
Q3DCT4_STRAG/5-176
A1AS69_PELPD/4-167
B0P3X3_9CLOT/7-176
I0K977_9BACT/4-168
D4VB51_BACVU/4-156
A4UX88_9LACO/7-178
A8YH40_MICAE/23-186
B9XMC4_9BACT/9-178
G5ERQ8_9MICC/4-170
D6H236_STAAU/45-214
B5V1L5_BACCE/15-170
E9V869_ECOLX/4-179
A6F1H8_9ALTE/9-170
D8PHI6_9BACT/7-161
F3ZSI3_9BACE/19-187
E4TIK7_CALNY/8-171
D8F3N9_9DELT/46-216
G6LWR0_STRPN/11-175
Q6I3S0_BACAN/278-433
E8CTJ4_SALMO/9-173
B5IKS6_9CHRO/1-153
D2HN40_AILME/496-679
D8ISG3_HERSS/6-125
D5CQ83_SIDLE/5-153
Q57MN9_SALCH/9-173
H0CKE6_STAAU/42-211
B5W3C2_SPIMA/60-231
E1CZJ9_VIBPA/4-177
C2WZV6_BACCE/16-117
D1B8B4_THEAS/5-168
I0SZ51_STRMT/7-174
E0XUF0_9ACTN/5-153
A3L2P9_PSEAI/13-180
C3ATA1_BACMY/6-166
F9P2F1_STRMT/8-177
I0HWT5_RUBGE/5-187
G7F6F5_9GAMM/12-181
F2FL30_SALDU/245-430
G2ITP7_9SPHN/50-214
C3NKB6_SULIN/5-166
G1UB95_HAEDU/6-178
B4ABM5_SALNE/49-152
Q5W602_CAMJU/6-85
Q2YSU0_STAAB/4-171
H9BBZ0_9BRAD/53-201
Q5FID1_LACAC/5-171
A9DSR5_9FLAO/7-171
Q2JCP9_FRASC/58-230
D4KM89_9FIRM/17-168
F3Z6A8_9ACTO/8-159
P74948_VIBCL/6-176
I0P2K8_STRPN/42-214
C6M489_NEISI/4-157
B2TQB6_CLOBB/5-172
C7X0L0_ENTFL/8-178
C4L4T9_EXISA/6-166
C9KN46_9FIRM/243-426
B3RAX1_CUPTR/7-174
E3CRJ6_STRVE/7-208
E7N8I3_9ACTO/1-122
A7UYT6_BACUN/4-170
F7LUR7_9BACE/10-171
E4Y5I0_OIKDI/273-430
F4UQW8_ECOLX/8-172
F4XVD8_9CYAN/11-160
D8TCM8_SELML/11-180
E7QQ65_9EURY/11-195
G7SNT9_STRSU/6-172
C5TM06_NEIFL/8-152
G5C831_HETGA/154-341
E2VND7_MYCTU/11-175
A5D3A0_PELTS/8-145
F3ST75_STAWA/4-173
B5BN14_UREUR/15-174
B1X0A3_CYAA5/7-189
Q8CN88_STAES/5-167
C8K5F5_LISMN/5-169
C6LCR2_9FIRM/13-186
E0RZD5_BUTPB/6-165
Q8PWF1_METMA/8-166
D4RNM9_ENTFC/181-342
C8RV96_CORJE/10-167
D7IX22_9BACE/8-229
H1HMH5_9BACT/4-169
E0HBE0_ENTFL/51-223
D9PVV9_METTM/8-174
D3LBP4_OENOE/1-151
H1HU03_9FIRM/5-121
A0M0P8_GRAFK/6-167
A9ZGL9_COXBE/5-158
A5Z758_9FIRM/3-170
E4W1X4_BACFG/22-194
D7Y093_ECOLX/8-172
F8EHU1_RUNSL/7-170
D7VC25_LACPN/3-176
D8J466_HALJB/9-191
F9Q442_STROR/3-169
F4AXW6_KROS4/9-175
A3U5Z5_CROAH/8-173
C0X3X3_ENTFL/3-170
A5ZDF2_9BACE/6-182
H1CU60_CLOPF/6-165
B0TNL4_SHEHH/4-169
A5FFS1_FLAJ1/5-182
D9NF78_STRPN/6-178
H8Z1S2_9GAMM/242-407
H4EVX8_STAAU/4-171
D6S4Y5_9LACO/21-195
G8QTL5_SPHPG/42-216
E4RYP8_LEAB4/4-163
C2T989_BACCE/4-167
A9HNQ9_GLUDA/8-130
E7PM09_PSESG/8-173
F6DGE4_THETG/6-116
E0NVJ0_9BACT/252-419
H3CVE6_TETNG/42-221
B4VH81_9CYAN/23-186
D2QJV1_SPILD/8-168
D8E663_ECOLX/11-175
E5W7N3_9BACI/9-177
C0XQM0_9CORY/4-140
Q9EYG8_ACTPL/6-165
H5XAG4_9PSEU/6-162
B8GDB7_CHLAD/432-601
A3HYK6_9BACT/40-205
B6YUR6_THEON/40-201
A4SWG3_POLSQ/5-172
A3U4F3_CROAH/5-167
B9BET1_9BURK/19-182
H8NED8_RICPO/8-165
Q93QV8_BACFG/4-171
A7B7G6_RUMGN/5-171
C4GCM3_9FIRM/4-169
B7DLY5_9BACL/13-207
E4G5E8_PROAA/10-178
Q4K0T1_STRPN/9-174
F9E7W0_STRSA/4-171
A7H883_ANADF/20-137
E3CRJ1_STRVE/5-171
C9QQR6_ECOD1/33-202
Q87TU2_PSESM/8-175
C9V652_BRUNE/7-167
C6JI64_FUSVA/7-172
G7YD90_CLOSI/9-156
B5L3Z5_SHIBO/11-180
F4NEI1_9ENTR/7-176
E4PMS8_MARAH/418-576
G1W8W8_9BACT/5-168
G4G0K8_9GAMM/4-167
G9Z072_9ENTR/7-215
C6DZW9_GEOSM/48-214
B1Y4Y0_LEPCP/47-213
F7ZPQ7_CLOAT/6-171
E1YUB8_9BACE/5-169
F5S351_9ENTR/8-171
A0RB34_BACAH/32-207
F6C8G1_BIFBA/9-158
H4AAW5_STAAU/4-173
B4V0D4_9ACTO/5-138
ARNC_ENT38/11-175
Q97TZ0_SULSO/27-191
E2QYX4_CANFA/280-447
Q21Z13_RHOFD/9-179
E7PM09_PSESG/571-751
B7LUG1_ESCF3/21-186
D2PRZ3_KRIFD/16-167
A7BWQ9_9GAMM/1-159
E6LAK1_CAMUP/258-434
F3WZC2_9SPHN/11-150
E2Y7P7_ENTFL/557-718
A9HXN2_BORPD/9-175
D6ZS23_STRP0/7-173
F0TBS7_METSL/511-671
E6FTL3_ENTFL/5-170
A5ZIC9_9BACE/493-654
G4STU4_META2/6-170
B0MTZ7_9BACT/6-165
E6IBI3_ENTFL/3-164
E8KQC4_STRSA/4-170
G6XKK5_9PROT/783-935
H4PRA3_ECOLX/9-224
Q82D95_STRAW/9-176
F3QW77_9BACT/7-183
G3R1J7_GORGO/194-377
E0H2R1_ENTFL/9-175
F3PT89_9BACE/10-166
Q1NYE7_9DELT/8-185
C0VZU7_9ACTO/9-164
G8APY3_AZOBR/10-191
B0RSZ4_XANCB/24-163
E6LXJ5_9ACTO/8-169
Q7NF09_GLOVI/25-187
A8FNA2_CAMJ8/98-219
G5F6R2_9CLOT/6-172
G2IP56_9SPHN/7-170
E1QZ85_OLSUV/8-178
E9VQC6_ECOLX/25-194
C2QJX9_BACCE/7-240
F0R9V0_CELLC/5-165
A3ZCF8_CAMJU/6-85
G5HH71_9CLOT/5-166
E2ZKB8_9FIRM/7-175
B2PNZ2_ECO57/8-172
E8QYD9_ISOPI/23-202
F7Y317_MESOW/12-172
C9AU96_ENTCA/5-170
F0IVV9_STRSA/4-171
E8SDL6_MICSL/25-183
O96795_LEIME/4-175
Q720Y5_LISMF/4-177
G7T1U6_SALPS/4-168
G0JP99_9GAMM/17-129
G6Y7D5_9RHIZ/8-169
E7UKB4_ECOLX/11-175
E3YF17_LISMN/4-177
F7U5F2_RHIRD/5-171
G7RQX3_ECOC1/9-208
A1ZCJ1_9BACT/15-194
C6GN80_STRSX/4-171
E6Q6W6_9ZZZZ/5-163
G1UG16_ECOLX/8-172
A6FJG1_9GAMM/6-168
H2C763_9CREN/4-65
E3ZWW5_LISSE/6-244
F7KWZ1_9FUSO/4-165
GLT10_CAEBR/167-353
H7E1E5_9FIRM/7-168
D4V5L0_BACVU/7-176
H4CA14_STAAU/5-172
H8WC94_MARHY/17-182
F3YV70_DESAF/6-136
F7NVI1_9GAMM/11-195
D7ADL2_GEOSK/4-164
D5ZFT1_MYCTU/4-200
D7PDV6_ECOLX/7-174
Q3ZTA6_CAMJU/5-172
G6FMQ1_9CYAN/27-185
H8DJE2_9ENTR/8-156
D3E2Y9_METRM/5-175
C8YSA2_YERPS/18-183
D3NRK7_AZOS1/6-170
A3NCN5_BURP6/315-484
H3STV0_PSEAE/10-174
G6TPA2_STRPN/4-170
F5ZBH5_ALTSS/9-170
D5WXJ0_BACT2/6-165
E1RU92_ECOUM/9-208
Q74A81_GEOSL/8-170
Q15QW4_PSEA6/270-400
B1BP59_CLOPF/10-179
H7U3Y7_CAMCO/7-165
H8I8C4_METCZ/6-162
B6WPP0_9DELT/8-171
H6LGA8_ACEWD/194-355
F4B5V9_ACIHW/3-155
H3SLL9_9BACL/1-141
D7CCT0_STRBB/30-200
B9JD90_AGRRK/3-149
C4FMC2_9FIRM/6-176
F8DKG9_STREP/6-178
H5D5C6_ECOLX/11-175
G5PK20_SALET/6-161
E5A8H8_LEPMJ/1-83
Q9XDJ3_BACFG/4-176
A2TW94_9FLAO/5-180
C6E7I0_GEOSM/1141-1293
C7JBS3_ACEP3/18-185
C6ITG3_9BACE/8-184
C2JZS2_LACRH/7-185
B1QBT4_CLOBO/6-170
E6SS63_BACT6/3-188
C3HRH3_BACTU/1-155
H5UFK1_9ACTO/19-108
A5G6B1_GEOUR/7-184
A6EB14_9SPHI/8-193
F7JT62_9FIRM/286-448
B2UK72_RALPJ/15-174
H2CD39_9LEPT/5-99
H8N585_RICPO/8-165
E2N1D6_CAPSP/4-192
G0HKI5_THES4/6-173
A6TFL1_KLEP7/5-162
G5YIE5_ECOLX/4-170
E4KSW4_9PORP/8-179
C3R5C2_9BACE/5-180
E6U499_ETHHY/2-160
A6BZM3_9PLAN/5-176
F8J945_HYPSM/3-121
Q6KHM3_MYCMO/11-190
A4EK03_9RHOB/10-168
G2M224_9XANT/75-242
H2ZWD7_LATCH/129-308
E6D2Z5_PROAA/14-180
A7SPN9_NEMVE/58-239
G9R8F9_9ENTR/14-194
H6LAZ6_SAPGL/8-222
F7S9U5_9PROT/6-185
A7NJD6_ROSCS/26-189
F2HY62_BRUMM/4-157
E1RI48_METP4/6-165
I0L186_9ACTO/8-169
F4XP58_9CYAN/8-172
D4ZWD1_SPIPL/13-190
I0JYN7_9BACT/183-354
Q0W3D1_UNCMA/28-195
E3XFV1_ANODA/335-439
F9ZF31_9PROT/10-176
H1XV31_9BACT/6-169
H2FUG0_OCESG/138-318
C3C1Y2_BACTU/16-117
H1M3D2_9BACT/4-206
Q15RB8_PSEA6/7-122
D8KJL2_LACLN/43-208
E4VKN2_9HELI/35-214
Q3Z9Z3_DEHE1/4-177
B1EIH4_9ESCH/9-99
F5XVG5_DROME/151-339
D4DWT6_SEROD/10-164
H0REF2_9ACTO/17-187
E2ZF44_9FIRM/10-171
B3CGN5_9BACE/19-179
D7JUJ8_ECOLX/9-212
E9C6V0_CAPO3/259-436
Q4FN56_PELUB/4-170
G6GT45_9CHRO/47-229
C4Z8H5_EUBR3/9-156
H8Z0R3_9GAMM/12-173
D1AF82_THECD/6-172
H0JV69_9NOCA/101-257
E8Q996_STRED/4-172
F0I2H9_STRSA/1-167
E8DN65_SALMO/11-175
G9RQK6_9FIRM/4-172
G5J2Z4_CROWT/10-178
Q5LF30_BACFN/5-188
H0FMH2_BACAM/7-170
I0IFE2_9BACT/20-176
E1LG02_STRMT/8-166
D8EYR5_9DELT/30-204
C3PZ30_9BACE/11-186
H1HPT0_9BACT/12-178
F7ZNB3_CLOAT/26-201
C4FPL9_9FIRM/4-170
B6I8A2_ECOSE/7-171
A0KEN6_AERHH/7-195
Q0ASA0_MARMM/15-140
A6GZ20_FLAPJ/6-181
E8S189_MICSL/11-139
F7NNR1_9FIRM/1-126
Q9PFP5_XYLFA/9-176
C0A9Y5_9BACT/6-171
H1L6K5_GEOME/7-169
H8MTY5_CORCM/5-171
I0K368_9BACT/10-170
D3L7W1_OENOE/5-176
G3JM39_CORMM/118-276
Q5QPJ9_HUMAN/28-194
C3AIU7_BACMY/250-430
D0CND3_9SYNE/17-177
A7BW15_9GAMM/13-182
A7HBC8_ANADF/10-167
Q3J968_NITOC/22-210
H5MM96_ECOLX/8-223
E4AV69_PROAA/14-180
A7GPB6_BACCN/13-109
F3BHR6_PSEHA/10-185
C6UQL7_ECO5T/245-430
E7V067_SALTM/4-173
D3EZS5_CONWI/10-171
C4XRV1_DESMR/8-176
D7J1E9_9BACE/7-193
Q6QW85_AZOBR/28-193
B9LE29_CHLSY/6-164
E1I6J8_ECOLX/3-163
C7TKV7_LACRL/8-170
C1EMG1_BACC3/17-179
Q1CXH2_MYXXD/4-178
Q1VVD2_9FLAO/40-183
C0ERV6_9FIRM/19-183
F8A0X6_CELGA/5-159
A4A0V1_9PLAN/4-150
G6GTW3_9CHRO/5-169
Q8ENM3_OCEIH/42-189
D5A133_SPIPL/2-142
B1ZKW1_METPB/4-168
C1MLM5_MICPC/9-124
G8J7U7_9CAUD/23-116
F9DCE5_9BACT/5-176
D0WED7_9ACTN/41-208
C3B0V8_BACMY/325-495
A3WX63_9BRAD/21-188
A9WB09_CHLAA/4-169
Q8DFZ9_VIBVU/7-158
Q5WKQ4_BACSK/24-157
D4CHC2_9CLOT/13-171
D8H7U6_BACAI/15-176
D2PJ08_SULID/5-182
Q50FX0_CAMJU/8-89
Q7W445_BORPA/40-203
A3UJZ6_9RHOB/23-187
H5CD05_ECOLX/9-162
Q5P6Q1_AROAE/9-125
B7R5H6_9EURY/4-166
B9JX05_AGRVS/6-166
E9FPX1_9STRE/5-168
C7WBQ2_ENTFL/8-194
H8K5C8_RICAG/9-166
F3NGU2_9ACTO/22-172
D1K809_9BACE/4-170
H1HMP7_9BACT/7-171
G0V9D0_NAUCC/6-171
E7BBE4_LEGPN/9-181
F7QSA2_9LACO/5-161
D7NAB7_9BACT/5-170
C0QBS3_DESAH/10-174
H1BBU5_9FIRM/5-159
H3X033_STALU/4-170
C5S348_9PAST/329-480
B7J3X8_ACIF2/17-189
C5AUF1_METEA/217-360
C4F4N8_HAEIF/3-169
D6JGT8_ECOLX/9-172
C3IWH6_BACTU/15-210
H8FXG1_RHOMO/22-178
E6DA63_PROAA/10-178
D5TNH9_BACT1/262-418
Q5LBM8_BACFN/9-176
F2M2T7_LACAL/5-179
E7UP77_ECOLX/4-179
E8MXG9_ANATU/5-166
G5I2P0_9CLOT/443-623
A0YF50_9GAMM/9-193
I0D062_BACAN/6-148
H2WG19_CAEJA/140-333
F5YAK6_TREAZ/37-194
B5NCV2_SALET/9-184
D3Z533_MOUSE/85-271
G1VRA2_9FIRM/11-79
Q8L2U3_NEIME/5-201
GALT6_BOVIN/180-369
F7LI13_BACOV/4-182
G3ZZ77_AGGAC/85-218
F4CKD4_PSEUX/10-174
F7WTX5_MYCTD/1-154
C0QZJ0_BRAHW/4-170
I0P769_MYCAB/10-180
F3M8A5_9BACL/31-185
Q18EM8_HALWD/45-207
A9KSR6_CLOPH/5-154
B9WUT9_STRSU/5-171
C3MX33_SULIM/3-155
H5TG83_9ACTO/4-178
F7V126_EEGSY/5-170
I0V7Z6_9PSEU/15-180
Q4K2A2_STRPN/7-181
G8TEZ7_NIAKG/6-158
G8TLX4_NIAKG/40-213
F0QXW9_VULM7/5-147
Q1NKY2_9DELT/33-208
C2N265_BACCE/276-382
F0XVJ2_AURAN/119-244
F7XZ83_MESOW/9-178
A9UNZ7_MONBE/214-396
F5J253_9PORP/8-172
E6FIV8_ENTFL/9-175
F5ISJ5_9PORP/5-147
D9YZ28_PROVU/7-175
B9Y9S8_9FIRM/1-152
C3JG78_RHOER/6-190
B1M5W2_METRJ/17-187
F1NX01_CHICK/94-279
E6SQT3_BACT6/6-181
F9W0B7_9ACTO/30-208
Q7W6E9_BORPA/208-370
G7Q5M5_9DELT/45-203
F0HVE9_LACDL/13-180
D9R4M1_CLOSW/6-175
B0SSM1_LEPBP/10-189
E9S376_TREDN/22-215
H0FYT1_RHIML/5-185
B0SSL5_LEPBP/84-204
E1PRN3_MYCFJ/28-246
F4AZH2_KROS4/5-171
C1G224_PARBD/207-310
E8GF76_SALMO/245-430
H1XS78_9BACT/9-195
B6AQE4_9BACT/6-182
G6Q1D3_STRPN/7-168
G0UGE7_9LACT/5-171
G4IUJ1_9RHIZ/297-452
F8LEB8_9CHLA/8-170
C3HRY3_BACTU/1-159
E8MXH4_ANATU/6-168
I0WEK7_9NOCA/42-196
F0G458_9BURK/3-175
H7X0U6_CAMJU/5-173
A5Z781_9FIRM/3-176
D1GQ20_STAA0/4-171
A8GWL7_RICB8/54-211
A3J590_9FLAO/4-168
A0ZGK1_NODSP/1-154
ARNC_SALHS/11-175
G5XEK7_ECOLX/4-179
E2BG61_HARSA/146-337
D3FMY9_CAMJI/259-425
D9T4Q2_MICAI/17-190
B4VMH3_9CYAN/1-114
Q13ZN3_BURXL/22-184
E2Z785_ENTFL/183-344
F2X7F4_CAMJU/13-183
H1HIL4_9BACT/12-166
I1A1F3_9MOLU/9-173
B7WT58_COMTE/7-179
F9YQM6_CAPCC/2-159
E4XRK0_OIKDI/297-468
B7H8B0_BACC4/267-417
C6I619_9BACE/9-176
H1INJ3_9BACT/32-221
E1Z1U9_9BACE/1-133
F3WK54_SHIBO/11-175
H5PM55_ECOLX/21-186
H3SAY6_9BACL/185-358
B4G9P3_DROPE/210-387
B9BSX7_9BURK/1431-1612
E6B1B5_ECOLX/1-236
D4QSY8_ENTFC/439-615
E1YTW4_9BACE/7-176
F0IF91_9FLAO/7-180
G0B5M3_SERSA/255-440
B8KKR3_9GAMM/87-233
C7V340_ENTFL/5-170
G4AMW8_AGGAC/7-173
ARNC_ECOHS/11-175
E2VTZ4_MYCTU/4-200
H3N6E8_KLEOX/8-172
GALT3_HUMAN/188-374
G6WV65_CORGT/1-113
G1UWI3_9DELT/4-177
G4QM66_GLANF/1-112
G0G7V1_AMYMD/16-173
G2FM51_9FIRM/17-179
G9F3K6_CLOSG/5-175
I0ZU67_ECOLX/4-168
C7DNW9_9RHIZ/52-223
Q2YCB6_NITMU/9-172
F4XFW5_9FIRM/6-170
D5VEG4_CAUST/5-141
C9MNF5_9BACT/8-175
A8GWN7_RICB8/294-457
G1D3Q0_9CAUD/22-145
F0TJA7_RIEAR/5-209
D4HSW4_LEPIR/5-181
H1MY46_9PLAN/76-247
GALT3_MOUSE/188-377
Q084T3_SHEFN/1-158
F7K6D3_9FIRM/10-175
F4BS23_CARS1/4-232
F0KZX6_YERE3/8-168
A6ETY6_9BACT/1-138
E8BFP9_SALMO/1-138
E3Z6J8_LISIO/4-177
H0Q2R1_9RHOO/7-168
F4XN57_9CYAN/305-463
A5VMQ3_LACRD/67-239
E0TRU1_STRZ6/4-170
B6BPI7_9PROT/9-173
H6CQJ8_9BACL/23-187
Q5LGH7_BACFN/4-176
C3EM90_BACTK/5-150
E1ESW0_ENTFL/6-171
B9X2J2_ECOLX/9-171
E0S0H6_BUTPB/68-237
C7M291_ACIFD/177-310
H7IBW9_STRPN/2-208
H2HJU0_CORDP/4-146
O68990_CHLTP/5-160
B7Q497_IXOSC/52-233
D4YU23_9LACO/5-171
H0R8C1_9ACTO/99-256
B0C8P8_ACAM1/7-206
B3YNG5_BACCE/5-161
F2FBM1_SALDU/11-175
F4KPY0_HALH1/4-173
D6CQB7_THIS3/267-429
F4XKM9_9CYAN/5-165
E6H398_ENTFL/557-718
I0AL20_9BACT/8-185
Q5PE06_SALPA/4-175
I0JYV9_9BACT/15-191
G9F2C2_CLOSG/10-179
A7A7Z6_BIFAD/38-224
F2JI98_CELLD/5-165
B2T687_BURPP/7-163
H3N4I2_KLEOX/6-156
A7Z2M7_BACA2/7-170
D4GLW4_PANAM/4-168
F5UID2_9CYAN/1424-1584
D0L0V1_HALNC/427-587
H7ZS65_CAMJU/54-193
G9WMM3_9FIRM/333-472
E4KU23_9PORP/7-173
B5LKV7_9CAUD/12-169
C2N262_BACCE/267-417
G7ZBZ9_AZOL4/6-187
F8C5S2_THESO/13-180
D1JTP0_9BACE/6-165
I0USA9_9MICC/13-173
E6F369_ENTFL/7-222
G2PE22_STRVO/139-305
E0PPR4_STRMT/6-178
B9LLG1_CHLSY/21-207
H4ITL7_ECOLX/8-172
A8UPU8_9FLAO/5-182
Q76EB0_PSESG/741-921
E6Q7D0_9ZZZZ/4-168
I0IP60_9BACT/11-183
Q9Z3M9_9RHIZ/52-183
C3WCV5_FUSMR/6-169
F6CKN8_DESK7/293-448
A7H9Q0_ANADF/10-145
F3GWD5_PSESX/1-154
E2Q1I3_STRCL/39-210
Q4ERK2_LISMN/8-172
G2YVG0_BOTF4/116-251
B4QNM3_DROSI/205-389
A7I1X9_CAMHC/6-214
A4G480_HERAR/8-164
E5BD92_LEGPN/7-195
H4NQ56_ECOLX/8-172
H1C1X2_ECOLX/11-175
G5FXN9_9PSED/6-168
G0HJM1_THES4/6-168
H7VXT1_CAMCO/5-166
B7UT97_ECO27/8-172
B2IEX9_BEII9/6-180
H5J3P8_ECOLX/11-175
E2ZCL6_9FIRM/5-212
E6GL52_ENTFL/7-222
B4ABN0_SALNE/4-180
G3ZTC9_AGGAC/4-175
F3DJF6_9PSED/6-168
H7WPP7_CAMCO/5-166
H3U3Y2_STAAU/4-171
E4EHQ7_PROAA/14-180
A0ZMZ9_NODSP/7-177
E1EST3_ENTFL/3-164
E0GBT1_ENTFL/4-173
D2QWW1_PIRSD/5-172
F4V0Y5_ECOLX/255-440
C4YUB1_9RICK/296-459
F3B7Z7_9FIRM/24-195
Q8ECG2_SHEON/11-179
H1DTQ6_ECOLX/4-178
F4F849_VERMA/5-119
I0PW69_MYCAB/13-181
C6E5U1_GEOSM/9-189
Q8TJM2_METAC/83-226
H0P1H1_9SYNC/25-91
E9UFU3_ECOLX/4-173
B1QL98_CLOBO/7-183
E3C090_9LACO/8-187
G9PUT7_9BACT/80-247
A4AI49_9ACTN/22-181
G7HQ34_9BURK/11-176
G6ETS4_LACDE/5-170
E8HDG4_ECO57/245-430
H4CQX5_STAAU/42-211
Q70MW3_9BRAD/1-136
Q7BC56_CAMJU/259-425
C5VWK3_STRSE/3-169
A5KKU6_9FIRM/5-163
Q4C1L0_CROWT/22-185
E2V8C2_MYCTU/20-179
Q9RML1_MYXXA/416-584
D6IF19_ECOLX/8-161
G2JX88_LISMN/22-194
Q8DG96_THEEB/6-92
D4A1M9_RAT/197-359
GALT6_HUMAN/180-370
A0LNK5_SYNFM/7-170
C6E5V5_GEOSM/8-181
F5KD32_PSEAI/18-182
H1W8B0_9CYAN/594-754
D7V1M8_9LACO/280-446
H1AN84_9FIRM/5-171
E6IYZ9_STRAP/1-168
B7AIU8_9BACE/5-54
E7TP37_ECO57/7-204
Q0S7F7_RHOSR/29-197
H7TWW8_CAMCO/5-174
D3Q8Q2_STANL/4-166
G8XB88_FLACA/4-180
C3F4N8_BACTU/17-179
H5T5A5_MELPD/184-345
A1W0B4_CAMJJ/5-174
H0NMG9_BACCE/281-437
F7I6A1_CALJA/188-374
B1J5S8_PSEPW/511-689
B1F048_BACAN/6-159
G4A8K1_AGGAC/5-163
D2QHE1_SPILD/33-203
I0URZ6_9MICC/7-175
H1LRZ4_9FIRM/298-477
G6W0Y6_STRPN/1-94
F0HIR8_9FIRM/8-189
C2EJX6_9LACO/6-173
F1WDM2_MORCA/284-449
E7GP56_CLOSY/443-623
F0SI50_PLABD/5-162
E9WW45_ECOLX/11-175
Q4MKX1_BACCE/103-294
A5W7E6_PSEP1/9-147
D4G698_BACNA/4-171
Q3XZM1_ENTFC/8-163
C3EM92_BACTK/568-700
A5MNQ7_STRPN/3-214
C4Z1Z6_EUBE2/3-169
E4IS60_ENTFC/8-167
E6FU45_ENTFL/443-624
C7QJ54_CATAD/15-144
Q8VL41_LEPIR/9-164
A5HNH0_PSESX/8-183
H5XT50_9FIRM/3-189
H9HYP7_ATTCE/30-74
D4QML8_ENTFC/8-167
H7LCB9_STRPN/5-171
G7Q8M4_9DELT/197-372
G6VTD5_STRPN/7-173
F9KH22_STAAU/42-211
D6PLM7_9ZZZZ/2-165
F0G458_9BURK/325-496
B1LNY8_ECOSM/4-179
Q5YX60_NOCFA/8-187
I0XDU7_STAAU/4-171
A5DRV9_LODEL/67-245
E0GJB4_ENTFL/3-170
C6A9D5_BIFLB/3-166
A6ASI6_VIBHA/6-180
H0PCF2_9SYNC/8-169
F7CYR6_XENTR/15-198
B7PP44_IXOSC/20-204
C0XT44_9CORY/6-173
G1LGU7_AILME/155-341
A4BT75_9GAMM/8-171
F1Q3F3_CANFA/63-252
F3PWN0_9BACE/8-154
Q6LKR9_PHOPR/7-173
G5ESD6_9MICC/367-539
G4PKT0_BRUML/7-167
B5EYF5_SALA4/4-168
C6XWU1_PEDHD/5-181
D2FTE4_STAAU/4-173
E7TBS9_SHIFL/5-160
F4C888_SPHS2/5-172
Q6MBF6_PARUW/10-172
G3R0A7_GORGO/154-339
A9H099_GLUDA/28-195
A4BKL1_9GAMM/4-173
E4FYC1_PROAA/14-180
G2GZZ5_9ENTR/8-164
G8P098_GRAMM/9-171
H7FY90_9LACO/528-664
D5E8X0_METMS/17-171
D6ZQJ2_STRP0/2-208
O24928_HELPY/5-197
G4D7S4_9GAMM/24-193
D7UJV0_LISMN/5-169
A8I2K2_AZOC5/50-167
GLT13_DROME/113-303
A2BK17_HYPBU/3-175
H7SPS5_CAMCO/259-443
G1VA44_9BACT/80-243
Q72KY6_THET2/13-174
C9AJA1_ENTFC/9-169
F4QGN1_9CAUL/5-168
A1V4P7_BURMS/14-177
H6MIC0_ECOLX/11-175
B1B4T0_ECOLX/4-178
G3R1Z2_GORGO/180-370
F7UKZ7_SYNYG/46-210
H5UQU9_9MICO/106-284
C7QXC8_CYAP0/5-164
D4Z5A9_SPHJU/13-177
Q93PS0_NEIGO/6-181
G7T9L2_9XANT/12-163
B9JNF4_AGRRK/24-198
C6XN49_HIRBI/30-196
H5L875_ECOLX/4-173
F8LRN4_STRE8/8-180
E6X2V6_NITSE/11-171
G6PJ91_STRPN/3-214
C9PRC4_9PAST/6-161
H1EMH0_ECOLX/8-84
C9BPT5_ENTFC/11-166
D3H0A1_ECO44/8-161
H4B757_STAAU/4-173
Q8A3S2_BACTN/8-179
E2M8Z3_PSEUB/1052-1213
H7R022_CAMCO/7-165
Q03CH5_LACC3/5-203
F0S0Y0_DESTD/8-172
G8PKQ2_PSEUV/13-176
G2E6M8_9GAMM/17-183
F9L7P5_STACP/17-199
B1YCB4_THENV/5-169
B0MWY2_9BACT/4-171
E4NFB0_KITSK/34-164
B4HYH8_DROSE/69-251
C7P0W3_HALMD/7-161
A4KH61_MYCTU/8-116
B3YV79_BACCE/257-413
A5ZFC6_9BACE/7-178
G9SBX9_CITFR/8-185
G4FPQ7_9SYNE/22-186
Q64US7_BACFR/9-183
B1M206_METRJ/111-269
D3IMA4_9BACT/230-391
F2BJ83_STRSA/4-170
F3V6Z7_SHIDY/8-171
E5VX41_9FIRM/5-168
G5HP31_9CLOT/10-90
H6NIV4_9BACL/15-199
G6VW93_STRPN/11-175
Q9ZGJ5_LEPBO/8-168
C3N8Z7_SULIY/5-169
F9D9G9_9BACT/4-190
C9C3N1_ENTFC/3-166
G8P9R1_LACLC/5-164
C2ZXG8_BACCE/23-187
F2I418_PELSM/4-170
B3EBP1_GEOLS/1044-1143
D6ZXQ8_BIFLJ/9-163
Q0RQ92_FRAAA/2-154
O82874_STRMU/4-169
A8WKW5_CAEBR/153-336
D4WJJ9_BACOV/33-194
B5C667_SALET/4-168
D4RJU8_ENTFC/50-222
F2H609_BACTU/9-172
A8AKI2_CITK8/7-167
A3CU43_METMJ/8-174
E1RA15_SPISS/5-235
E2U9C6_MYCTU/10-178
A0AHJ6_LISW6/17-183
C7DP20_9RHIZ/52-221
F0VAC6_NEOCL/182-353
F7LRE0_9BACE/8-171
G8PU93_PSEUV/14-178
H7WTV5_CAMCO/2-122
H3SQZ2_PSEAE/63-228
D3FMZ0_CAMJI/6-90
D7IHQ3_9BACE/5-169
G2HPT9_9PROT/5-188
H6CQK4_9BACL/521-682
G3ZZ77_AGGAC/6-54
G0BQM7_9ENTR/10-162
B4M901_DROVI/9-180
H7Q6M0_STRPN/3-214
F7KXE4_9FUSO/5-174
G5MK43_SALET/5-174
Q8ZSF9_NOSS1/7-123
F8GCC6_FRAST/7-172
E3H2N0_ROTDC/13-173
C7QNX8_CYAP0/22-199
F8J842_HYPSM/8-122
D0ZFK7_EDWTE/3-170
E8ACX4_SALMO/9-184
F0Z3V0_9CLOT/303-464
H0JE67_9PSED/6-168
H7DVE6_9FIRM/4-153
E6F8C0_ENTFL/9-175
E8WV88_ACISM/5-168
A6LWL5_CLOB8/5-163
C9LY13_9FIRM/12-158
C2NTU6_BACCE/2-158
A6BH41_9FIRM/58-214
F1T596_9ACTN/8-181
D3ELH2_GEOS4/822-979
Q5LIR3_BACFN/4-155
H8MI68_CORCM/4-162
F0FHA3_STRSA/1-166
F7LN41_9BACE/6-173
F3QW84_9BACT/10-175
C3N3Z6_SULIA/4-175
H1PR24_9FUSO/4-194
E8VIW5_BACST/5-161
F8AC14_THEID/4-187
C9KX00_9BACE/3-164
A8RE16_9FIRM/7-177
E6P0C6_ECOD1/3-154
F3UL34_STRSA/5-163
Q21IV0_SACD2/7-171
I0SQX4_STROR/7-173
F8PB81_SERL9/25-206
D9Q191_ACIS3/14-105
H1PR20_9FUSO/6-60
G1P373_MYOLU/188-374
A6M9C3_ECOLX/14-185
H5ABE5_ECOLX/235-420
F6AGH3_PSEF1/4-180
G7MAF8_9CLOT/6-173
G9UT22_SALMO/9-173
D4S532_9FIRM/343-519
B3IIU0_ECOLX/9-189
G2NC69_9ACTO/4-135
I0K5Q5_9BACT/5-168
G2PY00_9FIRM/8-183
A3JCC9_9ALTE/31-179
F9RCM9_9VIBR/37-201
C7G6T8_9FIRM/5-179
F4BSF8_CARS1/5-175
Q04TP4_LEPBJ/8-185
E7SAA5_9STRE/8-168
Q11XH4_CYTH3/9-162
Q110P4_TRIEI/11-172
H8D1T5_CAMJU/259-421
D9NHN6_STRPN/10-176
A3IKY5_9CHRO/7-143
E6MLZ3_9BACT/47-224
D2EHI6_PEDAC/6-173
B5H6Q3_STRPR/94-257
Q6U8B3_RAOTE/12-167
H0P1H1_9SYNC/109-231
F1QH48_DANRE/247-435
B4UJB2_ANASK/12-169
I0HGA5_ACTMI/13-177
F8ARB6_BIFLN/11-168
C2Q4H4_BACCE/9-192
C7H3X5_9FIRM/5-169
Q16CL4_ROSDO/7-170
F6B5K3_DESCC/24-191
H5E3F3_ECOLX/3-181
G3YSH9_9RALS/5-132
H8BQD0_CAMJU/6-104
D8WNC1_ECOLX/1-158
B9KDA9_CAMLR/5-173
H2NW70_PONAB/119-303
D8AXW8_ECOLX/9-184
A2BQ44_PROMS/5-213
G2NYH9_STRVO/13-165
E8A9Q3_SALMO/4-168
G1WCA3_9BACT/13-187
F4UAI0_ECOLX/11-175
B0JYA3_MICAN/72-235
Q81VD0_BACAN/370-440
H7LWE2_STRPN/42-214
C4KJE2_SULIK/42-201
B5NEA4_SALET/4-174
E9WZY6_ECOLX/9-171
B2GIS1_KOCRD/15-118
Q9S4F9_LEPIR/9-183
G8B1J7_AZOBR/567-746
B9NUY9_9RHOB/16-182
C1J9I9_LACRH/7-175
F3K1P0_PSESZ/571-751
F0FUG8_STRSA/4-171
H5PSE0_ECOLX/9-162
A8J3S2_CHLRE/7-165
B7UP64_ECO27/245-430
F0MZJ6_NEIMP/5-212
G1N2C1_MELGA/81-269
H5X4M3_9PSEU/15-181
A2RF93_STRPG/4-165
A7Z913_BACA2/7-180
A3Y1U9_9VIBR/23-186
D3HMD8_LEGLN/6-167
D1PRD6_9FIRM/5-163
D7DYG4_NOSA0/39-198
H3MZ79_KLEOX/17-185
E4J994_ENTFC/5-171
A3IP53_9CHRO/11-190
H1HMH7_9BACT/5-167
D7WGJ2_BACCE/323-486
F9GXZ9_HAEHA/4-175
F0RL82_DEIPM/51-214
C6A9F3_BIFLB/7-173
F9ZCH2_ODOSD/6-177
G0DXV8_PROAA/14-180
E9A373_SALET/245-430
G2S888_ENTAL/245-430
H0QLM4_ARTGO/56-224
D9TDX2_MICAI/7-170
C6XVM4_PEDHD/7-168
H1SZ46_STAAU/4-173
D4CNM3_9FIRM/16-187
F0RP36_DEIPM/16-172
C6I4X7_9BACE/4-176
A4SVP1_POLSQ/242-425
H7UM94_CAMCO/6-87
A6SVM9_JANMA/5-168
D2EWI9_9BACE/12-178
Q8TZR8_PYRFU/4-168
G8SHH9_ACTS5/7-201
G6T1U3_STRPN/1-128
G4HVC5_MYCRH/6-173
E7EXK5_DANRE/244-412
G6S8G4_STRPN/1-61
C9K1E3_KLEPN/4-178
F4C7C6_SPHS2/7-174
OPGH_SALTI/245-430
H0Z2K9_TAEGU/114-296
B5XKC6_STRPZ/3-172
E9QGH5_DANRE/39-132
B2H4V7_BURPE/13-172
E5VX72_9FIRM/7-173
H8GPA2_METAL/32-151
G8N426_GEOTH/7-177
H6RM48_BLASD/39-165
F3H504_PSESX/10-75
H5XDE5_9PSEU/5-162
Q93D08_CAMJU/259-441
D2QZZ8_PIRSD/4-127
B5ES12_ACIF5/18-181
F7XK20_SINMM/9-173
E0Q4S2_9BIFI/6-201
D5BWR3_NITHN/7-181
D4RTJ9_ENTFC/7-176
E1X3G4_BACMS/11-173
F9E7V8_STRSA/4-169
Q2IHK0_ANADE/5-198
H7T177_CAMCO/2-122
D5YXQ1_MYCTU/15-179
B3QPJ1_CHLP8/8-183
Q8FPM5_COREF/320-477
I0I3H1_9CHLR/15-148
I0S564_STRCV/7-202
G9MBP9_RHIML/52-193
F9M2C4_STRPA/7-165
C6Q302_9CLOT/6-158
F3A1W7_9BACL/36-195
F9NGA1_STREQ/4-172
Q0BD69_BURCM/32-168
G5F7U2_9CLOT/5-167
G8RUH9_MYCRN/47-173
D4VAG8_BACVU/4-173
F9CHZ4_ECOLX/8-172
H1NLU1_9SPHI/6-164
H7UM95_CAMCO/7-165
H4GEZ9_STAAU/4-171
Q04E09_OENOB/6-177
I0S8E0_STRMT/7-176
F0T7H6_METSL/7-158
G4ER03_BACIU/14-180
G4ER00_BACIU/8-206
C3QWL4_9BACE/4-177
F0SD81_PEDSD/3-176
B9KB10_THENN/6-190
B5VUZ7_SPIMA/36-193
G0HNF1_THES4/4-171
A6L3P2_BACV8/6-164
C0ASF8_9ENTR/11-132
A0T1U2_VIBCL/8-173
A4W263_STRS2/4-171
H4ZPZ3_ECOLX/20-193
F5K6Y3_PSEAI/248-433
D8EYE9_9DELT/7-158
A0JWZ7_ARTS2/4-170
G6KKU1_STRPN/4-170
D1RAD5_9CHLA/7-172
C6C3M5_DICDC/254-439
F0JKN3_DESDE/268-425
D4HTC3_LEPIR/6-252
E8N1T7_ANATU/5-167
E8EQA0_SALMO/4-63
C7NBG2_LEPBD/13-178
E5B5L2_ERWAM/7-162
F3I882_PSESF/571-751
C7HF70_CLOTM/16-179
A7V082_BACUN/9-179
D1PJM6_9FIRM/5-163
D8MET6_LEUGT/7-170
E5S9T3_TRISP/143-319
F3L7Q0_STRPO/4-173
C1FAA1_ACIC5/42-210
Q669J1_YERPS/267-452
B7B967_9PORP/10-177
F0I2I1_STRSA/4-169
E9WG42_ECOLX/74-212
F3PMC1_9BACE/5-166
G1W9J1_9BACT/61-233
C6EHG3_ECOBD/235-420
D8BQY8_ECOLX/7-171
Q1N5A4_9GAMM/4-162
G8DU14_STRSU/1-155
F7RTL6_9GAMM/17-180
F2U4K5_SALS5/197-375
H8YYD2_9GAMM/19-197
B4W1J9_9CYAN/6-168
B3T6V0_9ZZZZ/10-172
D6Y5V4_THEBD/5-165
Q3IA83_ECOLX/5-181
Q1BMC7_BURCA/11-176
F7LHZ8_BACOV/5-176
C6VXN7_DYAFD/3-178
C3HXA4_BACTU/11-185
C0QPH1_PERMH/7-154
D1JXK1_9BACE/9-179
Q1ZRV0_PHOAS/4-165
F3SY50_STAEP/5-168
D8G4W5_9CYAN/10-163
D0YV83_9ACTO/13-87
B9X5J9_BORBG/11-182
B2JNJ3_BURP8/4-157
F5ISX6_9PORP/9-185
A9V560_MONBE/219-406
D0TS02_9BACE/9-235
F2NJJ0_DESAR/7-158
B1T0W5_9BURK/6-174
F4Y0C4_9CYAN/4-171
G5MA03_SALET/9-184
H1PN96_9FIRM/6-169
E6K0S3_PARDN/26-194
E9CNU7_9ENTR/31-202
F2MR27_ENTFO/5-170
Q5NF18_FRATT/9-172
F3PPK3_9BACE/12-133
A5V155_ROSS1/5-189
E4Z456_OIKDI/298-430
D8DW47_PREBR/5-165
F8VDW4_SALBC/9-168
F0NJH3_SULIH/5-122
B0JSN4_MICAN/5-207
E8KJC0_9PAST/4-170
Q5NP68_ZYMMO/45-222
E2T8Z8_MYCTU/2-205
H4TQ35_ECOLX/8-172
D0D9G9_9RHOB/12-197
E9ZKG3_MYCTU/668-836
A8LY01_SALAI/20-181
G9R3T2_9FIRM/6-205
C2TW61_BACCE/19-194
C1NDT3_9ESCH/267-446
C2WP32_BACCE/276-384
H1HE61_FUSNU/6-169
C1ME88_9ENTR/2-177
G8U553_BACCE/6-158
H1L4G0_GEOME/4-167
C2Y7L3_BACCE/10-166
A2VSC7_9BURK/63-223
D8EZX0_9DELT/125-288
H7JBA2_STRPN/6-178
C0Q1U9_SALPC/11-186
D3BEQ8_POLPA/66-247
E0N4L5_9ACTO/19-162
E1GYB2_9BACT/4-167
G3VI10_SARHA/73-246
H7FY78_9LACO/5-166
B6I8D0_ECOSE/8-172
H7VXS4_CAMCO/259-425
D1JDQ6_9ARCH/4-180
D7IPN7_9BACE/1-156
E7G9G1_9FIRM/25-192
D6AHV9_STRFL/9-177
H8KXF6_SOLCM/6-175
D3LDT4_ENTFC/8-167
C9LKE2_9BACT/7-173
H5ELN5_ECOLX/11-175
F3Y453_9FLAO/4-169
B2PIF4_ECO57/11-175
H4YHN3_ECOLX/4-179
E4IU78_ENTFC/12-172
D5AYP4_YERPZ/7-177
C4V3F7_9FIRM/41-211
G6SS31_STRPN/7-172
E1WH20_SALTS/4-176
H7KA43_STRPN/42-214
F3C6P4_PSESG/8-176
G5KY07_STRSU/11-170
Q92TR0_RHIME/11-171
F9H2E8_HAEHA/6-166
G3HCC9_CRIGR/108-290
F7JQ24_9FIRM/3-169
B8HQ79_CYAP4/8-170
G7NY16_MACFA/175-358
B5EDV4_GEOBB/625-797
D1C0P2_XYLCX/36-157
F9U686_9GAMM/4-168
H8XTQ4_FLAIG/5-178
H1IJF7_9FIRM/311-465
B1ZK89_METPB/275-409
D7IG31_9BACE/57-224
A1WFK8_VEREI/591-766
G4PCF4_BACIU/5-173
B5XTH2_KLEP3/8-182
A0JYE2_ARTS2/4-130
I1DDC8_9VIBR/9-174
H1HQB7_9BACT/2-159
G9Q8L3_9BACI/295-441
Q74GK1_GEOSL/4-164
Q97BB0_THEVO/7-168
A3SIH8_9RHOB/7-179
I0GTH7_SELRU/12-185
F5S8H7_9NEIS/9-140
E4MTG1_CAPOC/4-173
F9IVI9_ACIBA/8-169
Q83V68_HAEIF/1-128
E1VPD2_9GAMM/5-182
G0LY96_LACFE/1-102
H6RS20_BLASD/29-184
E0TW45_BACPZ/4-164
H2WPA5_CAEJA/160-347
B3E4I6_GEOLS/4-166
B3J9N0_BACAN/274-429
I0MZ23_SALET/4-173
F0RFH1_CELLC/7-173
D1YC24_PROAA/14-180
H7Z3M4_CAMJU/1-32
D1NNA7_CLOTM/41-211
Q2BI18_9GAMM/4-151
D0S7G6_ACICA/9-170
A5V1L6_ROSS1/6-203
D9YZ37_PROMI/13-178
D5W0F9_CLOB2/54-211
C0MGX6_STRS7/4-165
B4XQM1_LISMN/4-177
F1MLM4_BOVIN/143-328
H7FM81_9FLAO/7-171
D2MYR3_CAMJU/5-173
C6R2P2_9MICC/4-174
B0M1C2_MYCIT/29-206
F6BCT2_METIK/7-172
G1BSM1_9VIRU/33-153
G7GWZ5_9ACTO/2-164
B4LUF2_DROVI/192-376
F7M3X1_9BACE/11-170
B9XT02_9BACT/7-189
D4GNJ5_PANAM/7-239
H6RB42_NOCCG/23-191
G8ZWK2_TORDC/80-262
D7C1M6_STRBB/8-164
Q8ENQ8_OCEIH/12-197
F0N510_NEIMO/5-212
D3FMZ3_CAMJI/5-174
H3CMN7_TETNG/1-116
F3IIV5_PSESL/709-888
E2UY53_MYCTU/2-205
A2V7Y6_KLEPN/7-229
B1SB71_9BIFI/27-110
B8GJT0_METPE/31-188
Q8YNY5_NOSS1/7-180
D8CHY8_ECOLX/5-202
H7X9U5_CAMJU/7-153
I0MD28_SALET/4-167
G4PJY7_BRUML/25-194
H2BV76_9FLAO/7-202
A5ZFA1_9BACE/5-181
E0QWM1_ECOLX/33-202
B1PF29_CAMJU/5-168
A3IXX7_9CHRO/12-175
G6Q3M7_STRPN/2-154
C9YZ09_STRSW/8-172
H1XZZ4_9SPHI/7-163
D5EM61_CORAD/235-402
G2GQZ2_STRSL/6-176
H7NWF1_STRPN/7-173
B3ZQA9_BACCE/6-158
H4STU9_ECOLX/4-179
Q116B9_TRIEI/9-174
D8P0Y5_RALSL/3-155
Q6WNH5_GEOSE/10-191
E1GYB3_9BACT/56-160
H7Y6N2_CAMJU/41-222
I0PVB5_MYCAB/10-171
D4KLK3_9FIRM/4-173
B1B4M2_ECOLX/4-179
H8ADJ3_CAMJU/7-165
D8CL04_ECOLX/245-430
H3XC77_STAAU/5-172
H0MUB9_SALMO/245-430
E7B9Z5_YERE1/35-191
H1PUE7_9FUSO/5-42
F0LLZ8_THEBM/6-168
G6ICK9_9DELT/5-184
A5GTG9_SYNR3/8-171
H3K9Z1_9FIRM/5-176
A6X6T4_OCHA4/25-194
B2S0S3_BORHD/7-181
D4FND3_STAEP/4-173
G8NL99_BRUSS/25-194
F0R274_BACSH/228-389
D7DZ26_NOSA0/6-139
C1EMG1_BACC3/323-486
C3E2B2_BACTU/333-504
A3PCG0_PROM0/4-166
F0PA39_ENTF6/6-192
H2Q369_PANTR/157-343
A6A5R2_VIBCL/8-182
B8HRJ1_CYAP4/4-160
B5YUB7_ECO5E/8-172
E0FC91_ACTPL/8-174
D1AES9_THECD/17-174
F1Z984_9SPHN/5-115
A5J8C0_BURML/18-178
F2CI00_STRSA/7-178
G5KWX2_STRSU/479-649
H2FRS6_CORPS/4-133
D3D1Y1_9ACTO/122-252
Q1JCZ0_STRPB/3-172
E3T357_SPIPL/3-162
H8B5Q4_CAMJU/4-156
E7V069_SALTM/4-176
F5N5A4_SHIFL/11-175
G5PPW2_SALET/4-174
B4TMT2_SALSV/4-176
F9QZX2_ECOLX/4-168
A9ITR9_BORPD/4-152
H7SDY4_CAMCO/49-225
C1AY47_RHOOB/11-165
B3WL00_ECOLX/9-162
D1RCI0_LEGLO/13-179
B3X7Y9_ECOLX/9-171
G6K8U5_STRPN/42-214
F3WWB7_9SPHN/1-151
Q0I108_HAES1/7-166
G7S1L1_STRSU/4-171
A1JS81_YERE8/1-126
H6CMX4_9BACL/8-166
H7DVN2_9FIRM/10-177
G8DU37_STRSU/6-172
C6IGZ0_9BACE/21-184
A5WMK2_MYCTF/8-116
Q5WDC1_BACSK/13-186
E6FU34_ENTFL/3-164
E8K410_STRPA/4-171
E0RX79_BUTPB/4-179
H0R070_9ACTO/23-192
G6R2I4_STRPN/7-173
Q3A5I6_PELCD/11-171
H5UGU4_9ACTO/11-178
D8F1C1_9DELT/103-265
A0R4T6_MYCS2/6-169
D8K578_NITWC/10-184
C4UEL1_YERAL/9-168
H2U6N4_TAKRU/155-337
E0TGI4_PARBH/24-189
E1QUD9_VULDI/6-65
A1ST11_PSYIN/6-175
Q87BY3_XYLFT/7-171
Q6CA34_YARLI/4-156
D5YIR7_MYCTU/26-196
D1XVL0_9BACT/6-169
B3Z4Z3_BACCE/267-419
F2QDB2_STROU/3-160
B5C783_SALET/49-152
G4CBQ2_9CLOT/99-248
B9XIN3_9BACT/329-441
E9VR68_ECOLX/11-175
E7Z988_SALMO/4-168
E6G5Y6_ENTFL/22-175
E1WCD8_SALTS/11-175
E1WVN1_BACF6/18-195
H8C146_CAMJU/41-222
H5LH72_ECOLX/33-202
G4AMW7_AGGAC/7-176
B4GN1_MOUSE/280-446
D4YHJ2_9LACT/9-171
E8WV67_ACISM/4-170
B2HQ19_MYCMM/4-198
E2YTI8_ENTFL/6-171
A7H2Y1_CAMJD/5-86
H6LEL0_ACEWD/6-173
F0FE50_STRSA/4-170
B5C9T5_SALET/9-184
F9TVX1_MARPU/11-172
A7VCP5_9CLOT/12-180
H3S9M4_9BACL/5-176
E0N8S8_NEIME/4-100
Q66PD9_9RHIZ/1-138
F9Q337_STROR/3-173
A5ML19_STRPN/42-214
B4VF62_9ACTO/36-193
F0HIR9_9FIRM/10-176
E5ZVD9_ECOLX/8-84
Q9AEV1_BURML/259-419
G2DQC7_9NEIS/11-190
F3PS31_9BACE/4-177
E2L1M2_BORBG/11-182
F1R3L0_DANRE/180-348
F5XCW1_PORGT/9-164
Q03CF8_LACC3/7-174
G6FXF9_9CYAN/12-163
H1TCE3_STAAU/4-171
H0SX65_9BRAD/22-187
I1A0U1_9MOLU/9-173
G4KN41_RICJY/9-166
Q1WVD1_LACS1/6-173
A5A8E7_STROR/3-173
C6LFS7_9FIRM/5-168
H2EBC5_9VIRU/169-333
Q26H15_FLABB/5-169
C5BQU2_TERTT/7-175
D1XYD9_9BACT/4-169
I0V4T1_9PSEU/6-164
E7J2Z6_ECOLX/235-420
Q1B506_MYCSS/37-205
Q739W1_BACC1/19-194
C3BWT7_BACTU/370-537
C1FUC4_CLOBJ/3-158
D4KGQ3_9FIRM/6-133
H2NLM4_PONAB/126-308
E8SQT0_NEIGO/5-192
G7D8E3_BRAJP/35-195
E8XWC9_RAHSY/11-175
Q0YSI2_9CHLB/1-133
B0HWA2_YERPE/7-177
A2U108_9FLAO/5-165
H3P387_LACPN/7-178
G6E9S3_9SPHN/1-157
F0IJI6_STRSA/1-166
H6S7S4_MYCTU/1-150
H4TQ31_ECOLX/4-179
H0PA12_9SYNC/624-801
F0FN10_STRSA/5-163
F6D8A1_METSW/4-173
F2B9W9_9NEIS/4-162
G6J8A8_STRPN/3-214
A6M9E0_ECOLX/5-194
B9TB86_RICCO/1-149
G1ZQJ7_ECOLX/9-162
C5BIE1_TERTT/8-151
G0Q601_STRGR/10-176
F5T6Y7_9FIRM/597-769
H1F0Z1_ECOLX/6-174
D7DYK0_NOSA0/36-206
H1I1W2_9BACI/6-179
E4TVV3_MARTH/4-166
D3IIR3_9BACT/4-152
Q8PXS7_METMA/7-182
G9A7T0_RHIFH/7-176
F9D195_9BACT/4-159
G9S628_9PORP/20-91
B0NM04_BACSE/8-174
G5SN74_9BACT/4-160
C0GHI4_9FIRM/4-174
E8RAL1_DESM0/7-188
H5VBT1_HELBI/45-216
A7A7B4_BIFAD/9-186
D2PJ13_SULID/23-179
F6AI06_PSEF1/4-160
C6LDI0_9FIRM/17-189
F6ZMJ1_CALJA/73-257
F0KNX5_ACICP/7-160
G2E413_9GAMM/18-184
D6ED11_STRLI/6-174
A5UMS1_METS3/4-163
B3CAH9_9BACE/10-247
C8W1Y1_DESAS/12-173
F9EIM5_9ACTO/9-171
C3GDV4_BACTU/2-158
D6IFK1_ECOLX/9-162
Q2KA12_RHIEC/5-174
F9V1K1_MYCBO/46-173
D7J2I6_9BACE/3-185
F0LKI3_THEBM/4-171
D7IJ77_9BACE/42-207
F0JZA1_LACD2/6-173
H2QKK7_PANTR/28-199
B1ZV66_OPITP/58-161
B4UL99_ANASK/4-161
A4MWH8_HAEIF/3-169
H7U682_CAMCO/5-174
B5R0A4_SALEP/4-174
E9WGV1_ECOLX/11-175
Q169Y8_ROSDO/11-175
D7AM75_GEOSK/5-159
H3KQE0_ECOLX/4-179
H0MMK0_SALMO/9-184
C6Z3P0_9BACE/4-170
D4ET32_ENTFL/557-718
E2YIE8_ENTFL/557-718
D5BIL1_ZUNPS/239-402
C1F2T6_ACIC5/14-164
E1PQ58_CAMJM/6-160
D1QCM9_STAAU/5-172
E1YYH1_9BACE/246-412
B5WI08_9BURK/12-177
D1MPY4_BACAN/1-151
E4J0L1_ENTFC/5-170
D2C6R5_THENR/7-170
Q758N0_ASHGO/6-171
C5S0H4_9PAST/10-189
A4SKW8_AERS4/852-1024
I0T1W2_STRMT/8-174
I0MBU1_SALET/9-184
G8F747_CAMJU/7-153
H8HDI6_STRPY/5-158
C9LRY3_9FIRM/49-224
A0K554_BURCH/90-251
B5Q3X0_SALVI/9-173
Q0FPG1_9RHOB/8-175
A4BZT6_9FLAO/1-64
Q9AHN2_PASMD/96-292
D3IDE8_9BACT/1-159
F7M2R8_9BACE/4-182
D6FST0_MYCTU/4-200
E6VUG5_DESAO/4-162
C3HTQ3_BACTU/1-133
E4TIN5_CALNY/7-71
E8EGN4_SALMO/4-168
F7ZJ73_ROSLO/22-187
E4VQG4_BACFG/3-171
C2H3L1_ENTFL/443-624
F0SNN5_PLABD/5-165
H8C8M8_CAMJU/5-174
C7WQY4_ENTFL/13-177
A8G5N3_PROM2/28-142
Q1Q1N1_9BACT/7-167
A8KYA3_FRASN/40-204
F3Z9K5_9ACTO/9-177
H0WN15_OTOGA/258-414
G9PHQ1_9ACTO/8-183
B9IU05_BACCQ/11-187
H7FZ75_9LACO/6-154
D4LUV5_9FIRM/542-722
F0EBV4_9PSED/510-687
D7BDF3_MEISD/30-186
G1UBM2_LACCC/7-194
C7MG40_BRAFD/8-178
G8W8R5_KLEOK/8-178
Q3AN62_SYNSC/442-624
D7J3Z4_9BACE/4-170
A5M4K5_STRPN/5-169
D8KJY6_CORPF/55-222
Q8YW79_NOSS1/19-191
H4N4J8_ECOLX/235-420
A5GQC2_SYNR3/40-202
C7UD41_ENTFL/51-223
G6H149_9CHRO/4-168
D2ALW2_FRATE/12-186
G7VUB6_PAETH/25-193
H8XSC7_FLAIG/4-188
E3R257_9LACO/7-174
G6GP12_9CHRO/3-160
D0I401_VIBHO/10-150
A0LXK2_GRAFK/5-174
D8FYK2_9CYAN/24-184
Q5V395_HALMA/6-164
C0X8D5_ENTFL/327-457
D7YTT2_ECOLX/267-446
H7LQZ3_STRPN/42-214
H8J2B8_MYCIT/87-248
Q2EIJ7_BRAJP/1-107
E3R3X5_9LACO/5-171
D1D3C5_NEIGO/6-72
C7N6B9_SLAHD/8-175
G6SE53_STRPN/7-173
E8VPX7_VIBVM/8-165
B8ZKL4_STRPJ/7-173
H0QDQ1_ECOLI/9-184
B8HQ89_CYAP4/16-200
B0P7Z3_9FIRM/1-146
F9ALP9_VIBCL/8-168
F3SAC7_9PROT/35-179
E1RDD7_METP4/14-182
H1A0Y0_TAEGU/136-324
F4NDQ4_9ENTR/11-175
Q2S149_SALRD/57-225
G6A735_STRIT/6-170
B4VYH4_9CYAN/14-196
Q2Y4I5_9ARCH/8-168
G2Z680_FLABF/9-186
Q6FSK1_CANGA/6-172
G5MWM3_SALET/245-430
E4IQ04_ENTFC/6-184
F3XT51_9FLAO/8-178
G2H9Z2_9DELT/6-172
G1R326_NOMLE/119-303
D6J4K4_STAAU/45-214
C7KN17_ACEPA/29-195
D2UVC9_STAAU/45-214
B6S893_9RHIZ/1-102
F2FQR9_SALGL/4-175
F7WYG5_MYCTD/8-116
H7JA67_STRPN/7-173
E1VJN4_9GAMM/7-170
C2GW12_BIFLN/18-204
G9AEY8_RHIFH/11-174
C4UDM2_YERAL/8-164
G4FS57_9GAMM/5-182
G0B8S9_SERSA/10-162
E2QGY0_ECOLX/9-172
F7LWP4_9BACE/10-182
F3B2G5_9FIRM/10-181
C8XIN3_NAKMY/8-164
E0G667_ENTFL/557-718
D0DPA3_9LACO/7-176
B6C173_9GAMM/420-583
F3IR68_PSESL/1-124
F8WY25_9PORP/4-177
F1ZIY6_ECOLX/4-179
F3U6M3_ECOLX/9-172
E1RRC5_XYLFG/5-172
G8RVW0_MYCRN/16-184
B7AFT6_9BACE/7-168
D7VC29_LACPN/8-166
D4WV56_BACOV/4-170
G6N839_STRPN/11-183
D5E3P0_BACMQ/5-160
E1EC90_VIBPA/7-193
D4MV14_9FIRM/5-170
F9W0X1_9ACTO/344-506
Q8EUM8_MYCPE/5-166
H1GZT7_9FLAO/44-219
E9UF78_ECOLX/11-175
F6BDZ6_METIK/2-170
A3CTC0_METMJ/70-113
D5ZZ84_9ACTO/5-173
B1KTS7_CLOBM/8-172
G1T6R9_RABIT/280-449
B5MXC1_SALET/4-174
B8I320_CLOCE/5-185
G8UQ53_TANFA/8-170
C3DAB9_BACTU/4-167
A5ZK14_9BACE/4-170
H8GBT8_9PSEU/444-615
C3GKH8_BACTU/267-419
F3Y1E7_9FLAO/10-176
H0D687_STAAU/5-172
D8USU0_9MICC/11-169
H5HR79_ECOLX/4-179
H9BBV8_9BRAD/53-201
Q1GZQ3_METFK/10-176
H7I9N0_STRPN/7-180
B3QU56_CHLT3/7-184
D8KEX7_LACLN/4-171
D3IEZ2_9BACT/7-176
A7BR07_9GAMM/283-461
Q7V9Z5_PROMA/8-171
D4CDI5_9CLOT/443-623
H7MQI9_STRPN/1-163
D4SJJ6_ENTFC/7-177
D3ENQ1_UCYNA/47-229
C7CJA9_METED/9-171
B0JGX1_MICAN/11-153
D1ACC7_THECD/1-164
E1PM49_CAMJM/5-180
E5Z578_9BACL/485-667
A7NNX2_ROSCS/26-180
B9Z886_9NEIS/967-1147
Q3KJ77_PSEPF/5-157
H2YV48_CIOSA/66-249
H4MXJ6_ECOLX/8-161
C1DRS8_AZOVD/9-168
Q1IN21_KORVE/1-177
D4HT43_LEPIR/8-168
H8L7E6_ENTFU/7-212
D6AK71_STRFL/16-182
Q832P5_ENTFA/7-222
C9X8M1_SALTD/4-176
Q89HI8_BRAJA/5-163
A9N7Q7_SALPB/4-176
Q4HGS9_CAMCO/5-163
F1RPN0_PIG/168-354
B8IJQ0_METNO/21-187
F9MK37_STRMT/7-172
H2ZWN5_LATCH/142-329
F6Y0U7_ORNAN/68-151
F9D315_9BACT/12-149
C6GUH6_STRS4/5-171
H7M6H4_STRPN/7-173
A3EYK7_CAMJU/1-165
F7Y1Q2_MESOW/4-159
F3JBL9_PSESX/16-177
H0NVK3_BACCE/19-194
F8CS12_MYXFH/416-585
Q3IS39_NATPD/4-172
G1VG93_9BACT/33-203
A9CZ80_9RHIZ/10-191
Q8L2U2_NEILA/5-196
C6DSS5_MYCTK/10-178
A6GZ10_FLAPJ/4-172
E9UNG7_9ACTO/9-160
F4HBF5_GALAU/14-153
F0TAV0_METSL/29-189
F7C3E8_XENTR/68-178
C2SEL0_BACCE/370-539
O58170_PYRHO/11-167
H6Q3L5_RICRI/296-459
B0CF21_ACAM1/51-233
F8HDB9_STRE5/3-212
G0M1Y4_LACPE/6-195
B3IUU2_VIBPA/5-170
H4P2M5_ECOLX/235-420
F4QKR5_9CAUL/5-178
A3SGX1_9RHOB/15-145
F0M9U7_ARTPP/11-179
B9D4W8_WOLRE/5-164
B5CP86_9FIRM/6-169
E8D3S5_SALMO/1-138
G7ZIP3_AZOL4/18-200
G7DQ57_BRAJP/22-190
E0UI21_CYAP2/33-202
D2QTD2_SPILD/5-187
B9M0H9_GEOSF/2618-2726
A6DD28_9PROT/4-162
E5WN41_9BACI/10-166
ARNC_SERP5/11-175
F3VDL5_SHIDY/9-162
B3RR07_TRIAD/116-297
A6EPX3_9BACT/3-171
F5WBE3_STAAU/5-172
H5BKN7_ECOLX/8-161
A6EB17_9SPHI/15-176
A6KZA1_BACV8/8-182
TAGX_STAAS/4-171
G6RP65_STRPN/6-181
B4UH70_ANASK/6-150
H6PYS8_RICRI/9-166
A5UVV7_ROSS1/26-194
G6GZT0_9CHRO/5-161
C7WQ96_ENTFL/5-170
B4TNH2_SALSV/32-196
B2DU59_STRPN/10-176
H6NSY7_9BACL/7-167
I0IJ90_9BACT/28-191
E3MFV3_CAERE/181-366
G8AM67_AZOBR/28-196
D7IHP6_9BACE/11-182
Q19X66_9CAUD/2-165
A6BPW6_YERPE/11-175
D2PJ25_SULID/32-206
H1M1L7_9BACT/11-184
D3I6M4_9BACT/4-168
Q97FY6_CLOAB/5-182
Q9S4F5_LEPIR/8-168
C4K0X7_RICPU/10-177
F5VF12_9LACO/5-183
B2Q6H0_PROST/8-171
C3WXL9_9FUSO/6-169
H7YX61_CAMJU/5-174
D4J5J1_9FIRM/6-169
B6ITL3_RHOCS/5-165
Q1RA41_ECOUT/3-168
ARNC_ECO81/11-175
H7PC27_STRPN/2-208
H0BU81_9BURK/6-188
D0IZR1_COMT2/233-394
B1LHQ1_ECOSM/20-193
D8RU87_SELML/4-180
C2VAW4_BACCE/19-194
Q58M95_BPPRM/1-147
D3QV43_ECOCB/9-224
H3Y5E0_STAAU/42-211
E3XQ24_ECOLX/8-172
Q2W8F4_MAGSA/41-228
E6ID11_ENTFL/6-171
B0SSK6_LEPBP/7-174
E7HTL6_ECOLX/4-178
F7K661_9FIRM/12-175
A4MWH9_HAEIF/7-182
H0LEF5_SALMO/1-139
Q07N21_RHOP5/11-175
G7BSF6_VIBCL/7-155
Q30V25_DESDG/8-165
F0A265_NEIME/6-181
C3G6K0_BACTU/5-167
F9SJU8_VIBSP/23-186
G5K3W2_9STRE/5-151
D2RTV0_HALTV/41-254
F6BL48_THEXL/4-159
G6FSP0_9CYAN/5-51
G5UPB8_ECOLX/235-420
H3NHC5_9LACT/6-159
F9S0G5_9VIBR/4-161
F5RFL1_9RHOO/23-189
H3WBK0_STAEP/4-173
B4V3R8_9ACTO/7-178
D4L125_9FIRM/5-178
C2P070_BACCE/5-160
A5FYP5_ACICJ/12-178
F1YAY9_ECO57/235-420
A6TBD1_KLEP7/449-625
E4RZQ1_LEAB4/6-181
C3A0Y6_BACMY/4-160
B1PF17_CAMJU/7-163
B3EBP3_GEOLS/420-577
F8EHU4_RUNSL/7-178
D0BME4_9LACT/4-174
G5AZ18_HETGA/128-311
Q5F7N4_NEIG1/7-68
B5L3T2_ECOLX/6-166
E8CD47_SALMO/11-175
H2CD51_9LEPT/5-186
D0A2I4_TRYB9/6-177
G6A1Z1_9PROT/16-175
C3F381_BACTU/285-391
G9QEL9_9BACI/4-160
F3HRK1_PSEYM/1346-1525
Q8E6V7_STRA3/10-171
F5LLJ5_9BACL/6-191
E1JN88_9LACO/6-168
E8VZ42_STRFA/8-197
H2X4R9_CAEJA/5-112
B0ZTI6_CAMJU/9-179
E3D531_NEIM7/4-98
B1T7W9_9BURK/22-188
A7H9Q1_ANADF/4-187
D5GIT8_TUBMM/15-186
E8LJR1_9GAMM/24-191
G5XYI1_ECOLX/4-170
D8IET1_BRAP9/4-157
H7VXU0_CAMCO/33-195
F8X280_9PORP/4-173
G3WDY9_SARHA/154-341
E6XB65_CELAD/10-170
H7HYQ4_STRPN/42-214
Q2W8E0_MAGSA/386-538
F0VS20_STRG2/4-171
I0BBD3_9BACL/4-189
Q9CKP6_PASMU/7-144
E4J441_ENTFC/8-167
D9TBA0_MICAI/2-160
A4N7T8_HAEIF/7-182
C9A5Y0_ENTCA/65-237
D1NRT8_9BIFI/2-166
H1UP21_ACEPA/348-513
H1UET1_ACEPA/821-978
F7GSP8_MACMU/14-197
Q04SK4_LEPBJ/7-171
D8GUN7_CLOLD/7-170
E0YP82_PROMI/4-173
I0IFU1_9BACT/5-163
E2JLS6_BORAF/40-194
G5J0G5_CROWT/4-168
E0WT55_9ENTR/8-164
A7H2N2_CAMJD/5-174
E8WPR2_GEOS8/14-181
A9R679_YERPG/8-161
H5W2G7_SALEN/11-175
A6LGD4_PARD8/21-187
D9WV38_9ACTO/2-170
C6CP07_DICZE/5-174
Q66DN1_YERPS/4-165
D9NGY4_STRPN/42-214
C3E0F5_BACTU/11-187
G7W321_PAETH/7-163
A4ILC5_GEOTN/12-181
G6L719_STRPN/11-183
A8H2F1_SHEPA/10-172
E7RSV6_9BACT/4-179
E5ZAV4_CAMJU/7-162
C8JVK9_LISMN/6-166
D4VHD1_9BACE/8-186
A0M300_GRAFK/7-215
E4F9M0_PROAA/14-180
A6VG28_METM7/7-169
C0FV08_9FIRM/32-201
D9PID6_9ZZZZ/34-151
I0KZQ2_9ACTO/8-168
F9U122_MARPU/9-168
D3VGW6_XENNA/8-159
Q8U2N5_PYRFU/9-174
F6UGJ2_CIOIN/156-283
F9GV67_HAEHA/4-175
H2CZI1_KLEPN/6-173
F5R003_SHIFL/1-161
B2FNI7_STRMK/6-182
C2CZN6_LACBR/9-178
B3I7Q0_ECOLX/235-420
E8FIV0_SALMO/11-175
C7WQB8_ENTFL/3-164
C5ABX7_BURGB/15-162
Q03MS9_STRTD/51-223
D3EDE2_GEOS4/459-632
C2SSW9_BACCE/11-177
D5RFS9_FUSNC/14-162
D8EKQ3_ECOLX/10-181
D0FMM4_ERWPE/8-178
A2SDD4_METPP/239-405
H0UGT9_BRELA/6-173
GTRB_BPSF5/4-168
I0UD74_BACLI/7-170
Q1BVR7_BURCA/13-179
E1NB74_9BIFI/19-200
C8XKW2_NAKMY/145-304
E8WV49_GEOS8/626-798
G2JFQ2_ACIBA/7-169
F7WJE7_MYCTC/8-116
D7BI06_MEISD/4-176
F3XYV1_9FLAO/9-172
C2HDE7_ENTFC/4-167
E5SCS0_TRISP/62-246
F4XJH5_9CYAN/107-281
Q1MD40_RHIL3/7-176
E5QW51_STAAH/42-211
F9EIN6_9ACTO/7-178
G6JF48_STRPN/2-208
B1SB09_9BIFI/6-182
Q4JZ49_STRPN/4-164
G0MLC5_CAEBE/137-320
E4MZ03_KITSK/11-150
H5WB11_RALSL/12-177
F2JJG6_CELLD/5-180
G8PAL3_PEDCP/8-173
Q6E7E0_ECOLX/9-201
G3WGU1_SARHA/179-368
Q03W98_LEUMM/8-180
Q64T58_BACFR/5-176
D1XZD8_9BACT/5-167
H2QRV0_PANTR/95-280
D8GAA8_LACCZ/4-178
B2UPJ2_AKKM8/10-181
D3ULZ9_LISSS/5-169
H0FN29_BACAM/5-150
B6S898_9RHIZ/1-102
A5ZM19_9FIRM/9-166
D4IWS9_BUTFI/76-237
D5YL79_MYCTU/15-179
Q6LZN4_METMP/3-177
D7IFA1_9BACE/1-167
A6A4L8_VIBCL/8-198
D5H573_SALRM/3-166
D7J1D6_9BACE/7-177
C0FNW6_9FIRM/6-170
H0KT36_9FLAO/8-186
H7S3F9_CAMCO/5-174
F8KJY2_STALN/4-171
B3AC34_ECO57/7-204
H9GA05_ANOCA/219-374
A2RHT1_LACLM/4-171
I0MLB3_SALET/9-173
F2CBP1_STRSA/4-171
E0NGK2_PEDAC/5-170
D4BQ79_BIFBR/834-995
A6VNZ8_ACTSZ/3-160
D7GHJ0_PROFC/5-182
C2KPB4_9ACTO/6-176
E4NM68_HALBP/4-174
B2UPJ3_AKKM8/7-164
B8M9T7_TALSN/213-321
D6LWB0_STAAU/4-173
F2G8Q4_ALTMD/6-183
B8G4X6_CHLAD/44-215
H4Y327_ECOLX/1-28
A3TY53_9RHOB/4-131
G8TYM1_9FIRM/39-121
E8E9P3_SALMO/11-175
B2JFM7_BURP8/10-166
F3NGF7_9ACTO/17-178
B9AFT6_METSM/27-186
E2TKG9_MYCTU/46-173
H1XDV1_9XANT/280-459
G9WWC5_9FIRM/194-359
Q12VL5_METBU/13-173
A0JYD9_ARTS2/20-180
B4KGT0_DROMO/193-377
C2XKT7_BACCE/279-435
A6UJA0_SINMW/10-177
E2U9C9_MYCTU/2-205
A3Q7K9_MYCSJ/6-168
C4HYT0_YERPE/18-186
B9YAB7_9FIRM/1-121
H3EQK3_PRIPA/8-181
F4FQ92_STAAU/4-171
D7IX51_9BACE/41-202
D9P848_ACTPL/4-170
B9AFV9_METSM/6-191
F7I9U3_CALJA/114-292
C0QZN4_BRAHW/5-190
E6SGY3_THEM7/54-219
B7NJZ5_ECO7I/33-202
H3REK0_ERWST/10-170
B1IZG8_ECOLC/9-171
D1APA8_SEBTE/4-218
F1PA01_CANFA/305-458
Q2A4H1_FRATH/9-172
Q692L6_YEREN/14-187
F0YXM0_9CLOT/71-242
E5ATB1_BURRH/33-177
C9A9A6_ENTCA/47-208
G0DKM3_9GAMM/7-168
D1PXI6_9BACT/7-177
E6BQS7_ECOLX/5-143
F7HPW9_MACMU/238-393
A5K574_PLAVS/8-179
D4FVK7_BACNA/8-171
E0NHN6_PEDAC/1-173
F7PD59_MYCPA/7-191
E1JP36_9LACO/5-123
H9BBW3_9BRAD/53-201
E9ZN45_MYCTU/3-173
O30886_BRASZ/53-171
E3ITL8_FRASU/11-163
F0FCK5_STRSA/4-171
E4HQF9_PROAA/10-178
Q8KZ89_STRMU/6-165
F8DA27_HALXS/7-175
H1M3K2_9BACT/4-173
G4K140_9RHIZ/15-179
B9M581_GEOSF/17-217
Q110G1_TRIEI/10-180
D5MIZ5_9BACT/7-189
E4TTI1_MARTH/6-171
Q041I9_LACGA/280-446
H6CIR1_9BACL/7-166
A7A7B9_BIFAD/10-167
G8NXI0_GRAMM/23-179
F4TI23_ECOLX/4-173
E6WHS4_PANSA/7-171
D6T091_GARVA/19-189
G4PQS3_ECOLX/245-430
B5IA34_ACIB4/4-162
B6AFF4_CRYMR/151-323
H3MZI4_KLEOX/11-200
G2JQ00_LISMN/6-166
H8GN28_METAL/1077-1247
F9ND22_9ACTO/59-227
I0TAY2_9BACT/4-168
F6GHW2_LACS5/4-164
C5NKN8_BURML/14-177
F9D5E6_9BACT/7-170
C3R1M5_9BACE/3-185
B5RBV6_SALG2/9-173
F9VLJ5_ARTSS/6-172
C4Z456_EUBE2/6-173
I0UCZ7_BACLI/5-194
B0ARF8_BACAN/6-159
F2FPZ6_SALGL/245-430
F9IM86_ACIBA/8-169
D0ARC2_ENTFC/11-166
C7UC65_ENTFL/4-176
B3YKR7_SALET/8-171
G2GLU6_9ACTO/5-174
I0GF07_9BRAD/23-189
F0SXN2_SYNGF/10-193
H4ULN2_ECOLX/11-175
H0FZV1_RHIML/7-168
G6IGW9_9DELT/6-162
G9AGH3_RHIFH/5-172
F2I227_PELSM/4-186
Q8GPA4_STRTR/5-174
E2MXL7_9CORY/9-183
B5QJ09_CAMJU/5-168
H1WFJ4_9CYAN/946-1107
C2MVC4_BACCE/370-534
G4DMR7_9GAMM/15-164
C9MX70_9FUSO/4-169
H3S9L0_9BACL/4-190
A1T4K0_MYCVP/9-100
A0NV07_9RHOB/35-203
D1CIW4_THET1/5-168
A8PNA8_9COXI/9-176
B3NDL7_DROER/113-297
H4MB94_ECOLX/4-103
E1REW5_METP4/6-170
F8X3H1_9PORP/5-166
H1Y2R3_9SPHI/45-215
P74358_SYNY3/624-801
G8NZN0_GRAMM/320-493
G3FNB2_9BURK/179-339
A7GGK2_CLOBL/3-156
Q3K8V0_PSEPF/25-205
B0QRD0_HAEPR/3-161
C7MIA9_BRAFD/16-87
H0BV24_9BURK/15-176
I1ARC3_9RHOB/17-171
H9XTQ3_9ENTR/4-163
B8N1S6_ASPFN/9-184
G9QBD8_9BACI/15-240
E0HGG8_ENTFL/23-182
C6LCR3_9FIRM/8-177
C6VZ04_DYAFD/6-178
H7L6B4_STRPN/11-175
A6L3I8_BACV8/249-410
A8M950_CALMQ/7-177
C0PVL3_SALPC/4-168
H7DTE3_9FIRM/5-161
Q9CNL4_PASMU/130-310
G8SIY6_ACTS5/1-127
H1NSN8_9SPHI/8-159
B9LID7_CHLSY/10-172
D4CUB4_9FUSO/4-129
H1ALE6_9FIRM/4-176
C2SGV5_BACCE/10-170
A9AG53_BURM1/19-182
C6RSW8_ACIRA/4-178
I0U091_STAAU/4-173
F3Y141_9FLAO/10-177
E1L3L9_9ACTN/8-177
Q4K0Y9_STRPN/5-178
F4NEF5_9ENTR/8-172
F1SBD8_PIG/37-208
A3M0W1_ACIBT/3-178
F3D9Z7_9PSED/1-157
G4HAI7_9BACL/200-352
F7BMV2_MACMU/139-322
B1WPZ1_CYAA5/11-174
E1YA63_9DELT/61-240
G0FBP7_ECOLX/33-202
C2LRC4_STRSL/6-171
F5X113_STRG1/2-181
E5XK12_9FIRM/13-179
H5NRS3_ECOLX/11-175
F7NMD5_9FIRM/3-170
Q8A3T0_BACTN/4-182
E1JTS5_DESFR/42-215
D5ZZ86_9ACTO/18-188
D8J757_HALJB/9-61
D3E7Y5_GEOS4/309-478
C7M7Z7_CAPOD/4-170
C0CUD9_9CLOT/9-179
F0L9D6_AGRSH/5-169
D1K0U1_9BACE/10-172
D1BZX6_XYLCX/15-184
G3WVT3_SARHA/504-687
C2Z2R6_BACCE/4-159
G6WJH1_STRPN/4-170
B4DIB4_HUMAN/1-176
B5ZL54_GLUDA/414-575
B1R3W1_CLOPF/6-165
D2PVX5_KRIFD/4-179
D8G0M4_9CYAN/7-173
B5PLW9_SALET/245-430
C0FN64_9FIRM/80-248
Q0BS54_GRABC/9-177
G7S6A8_STRSU/3-170
Q4C9K7_CROWT/4-166
A4BRT5_9GAMM/4-162
A5GI54_SYNPW/4-167
D1A7H3_THECD/4-167
F8HWP4_LEUS2/22-182
D3VD30_XENNA/10-174
O86152_CAMJU/5-174
F9QTD6_9MYCO/11-171
Q0BU87_GRABC/23-187
C6E5A8_GEOSM/13-179
G1ZXP1_ECOLX/235-420
A3XYG3_9VIBR/4-169
G3ZB62_AGGAC/5-153
Q5XD97_STRP6/3-172
Q8KIV2_PSEAI/6-172
G5GEX4_9FIRM/5-174
C3P3R1_BACAA/10-164
I0HU27_RUBGE/24-185
E7S3F7_STRAG/5-196
Q5N2N7_SYNP6/11-167
D6ZPY3_STRP0/11-175
F3EQ13_9PSED/251-436
G7ZE70_AZOL4/265-342
I0I003_9CHLR/11-183
C2QD95_BACCE/19-175
A6Q2S9_NITSB/11-168
E5CIG9_STAHO/16-183
A6M2N5_CLOB8/4-194
H6R7J7_NOCCG/38-203
Q608Q5_METCA/7-192
E1WMV2_BACF6/6-172
C4ZSE7_ECOBW/8-172
F4CE87_SPHS2/6-169
F9QTK5_9MYCO/51-180
H7ERG0_PSEST/4-176
D4DT14_NEIEG/6-160
F4KK86_PORAD/7-173
E7ICM6_ECOLX/11-175
F9JIU0_9LACO/5-180
H7EI35_9SPIO/137-300
A9VVF0_BACWK/5-224
D2PZ00_KRIFD/16-181
A5KSA6_9BACT/8-170
E6H397_ENTFL/183-344
G3WC12_SARHA/186-372
C7WDT2_ENTFL/9-175
A9WCG7_CHLAA/4-169
F7UK91_SYNYG/4-167
I0NCD7_SALET/149-332
F3BYB9_PSESG/1-129
H6RNU7_BLASD/6-154
Q4JZX6_STRPN/4-173
C8AHM1_STAAU/4-173
H4UVG2_ECOLX/20-193
B0NSM1_BACSE/12-181
D6TK32_9CHLR/38-205
Q3IA94_ECOLX/5-172
A7LWI8_BACOV/11-170
I0HZ05_9CHLR/23-199
C2LZ09_STAHO/45-203
A1VFB0_DESVV/6-164
C7XV37_9LACO/5-172
Q9K6R6_BACHD/12-206
Q5L8T8_BACFN/10-182
D4QVZ2_ENTFC/7-179
E0H2T7_ENTFL/3-170
D3I313_9BACT/5-176
F5JQ06_ACIBA/5-160
H0DDU0_STAAU/42-211
D0KD58_PECWW/6-156
G2DCD0_9GAMM/412-558
B7H6G4_BACC4/19-218
E0PEN8_STREI/5-171
B1G2I8_9BURK/6-161
B9DU32_STRU0/6-172
E4QJ57_METS6/7-177
G4I4U2_MYCRH/40-172
D1CEL3_THET1/5-192
Q1ZQB3_PHOAS/13-178
A5V1M6_ROSS1/60-222
D3FFC0_CONWI/12-125
G5L1W6_STRSU/5-169
F3ZUI6_9BACE/4-169
F0F3K1_9BACT/3-175
G0VNK8_MEGEL/9-172
C8SZL3_KLEPR/11-175
Q15JF5_STRHY/43-212
G6WZL1_CORGT/13-175
E8BBN5_SALMO/4-174
E2WB43_MYCTU/11-175
B6EKR9_ALISL/5-162
D9TA36_MICAI/25-183
D7K1E1_9BACE/5-168
A5G812_GEOUR/34-197
A5W7E3_PSEP1/3-169
D4MV47_9FIRM/5-163
CRTQ_STAA8/42-211
H7CL88_LISMN/4-177
H7S1L4_CAMCO/43-212
Q56900_YEREN/12-178
C1CSM5_STRZT/4-170
H1PUL5_9FUSO/5-172
E6HAM8_ENTFL/557-718
B6ANU8_9BACT/30-195
E3W9S4_9RHIZ/52-202
C6E5K3_GEOSM/9-168
D5XXV8_MYCTU/26-196
C5RZT7_9PAST/4-180
Q92R70_RHIME/21-186
I0GKJ2_9BACT/3-160
I0XY78_9BURK/14-177
E7PUJ5_STRDY/5-171
C7NGU3_KYTSD/24-198
E9TE93_ECOLX/4-179
D3GU57_ECO44/33-202
B6IS19_RHOCS/215-386
D0LHX8_HALO1/7-166
G6GXA7_9CHRO/10-173
G4P1G2_BACPN/30-193
C3G606_BACTU/323-486
F0S7T1_PEDSD/5-175
A5LU86_STRPN/10-176
C4YUB1_9RICK/17-174
G1TU10_RABIT/14-203
D7INN9_9BACE/10-184
Q4QJP6_HAEI8/4-175
H5U5K8_9ACTO/22-190
G6VPZ7_STRPN/5-171
C4XN06_DESMR/18-183
E9DKD9_9STRE/4-163
D6A7H0_9ACTO/145-273
A3ZLM2_9PLAN/110-273
Q65MH2_BACLD/5-194
F7I5Z6_CALJA/114-294
Q5WKU0_BACSK/5-161
YR139_MIMIV/12-197
H0D640_STAAU/4-171
F2BNW7_STRSA/3-167
D5MYE1_BACPN/5-173
C5C134_BEUC1/22-187
F3Y1D5_9FLAO/17-193
C2DK26_ECOLX/5-142
G5IDG0_9CLOT/5-146
D3P9C7_DEFDS/8-171
E1SP11_FERBD/194-390
H0SM12_9BRAD/14-188
H0MUU2_SALMO/11-175
Q8VTW8_LEPIR/9-188
B2SS59_XANOP/12-163
C9N021_9FUSO/14-259
Q3MAM2_ANAVT/6-169
G6UPU6_STRPN/11-175
B7IQQ7_BACC2/5-170
C2YD45_BACCE/19-218
Q4UUG0_XANC8/588-769
C8VYT0_DESAS/6-169
H0JPT0_9NOCA/7-172
E2XEJ1_SHIDY/235-420
D3EZM6_CONWI/424-583
C7VTS2_ENTFL/45-212
D0BV69_9GAMM/7-165
G7SES5_STRSU/4-187
I1BBI4_ECOLX/9-162
G7HKJ3_9BURK/8-156
G6EKN7_9SPHN/256-433
G6UE36_STRPN/6-181
C7QSF0_CYAP0/637-807
H7F5P1_9LIST/5-155
B2HRN0_MYCMM/7-156
G4EYP1_BACIU/7-170
E4KR58_9LACT/5-163
Q7VI35_HELHP/256-441
C9KR51_9BACE/11-168
A7K3J0_VIBSE/4-175
A6EMI1_9BACT/5-165
H0TBT4_9BRAD/10-172
B2SPB6_XANOP/7-183
D6EKM3_STRLI/7-164
H1JDA6_9FIRM/5-170
E7A3T9_HAEIF/4-175
G4G6C6_9EURY/4-172
H1B643_9FIRM/7-177
F2AD71_RHIET/13-184
B1M4T2_METRJ/28-137
H6SCA0_MYCTU/8-116
F5ISH7_9PORP/1-158
F2HEB4_BACTU/11-187
A7FVE3_CLOB1/6-174
G1XWY9_9PROT/8-133
H8HDI8_STRPY/67-240
D0X5R7_VIBHA/25-188
A5FY23_ACICJ/8-145
Q50949_NEIGO/6-181
B8J470_DESDA/17-182
G9RDE0_9ENTR/245-430
G6LD75_STRPN/11-175
E8S0Q4_MICSL/17-190
A5UNQ0_METS3/18-180
Q9RN49_MYCSM/8-194
E7ADP4_HAEIF/7-182
C2R9R9_BACCE/276-382
F9IN07_ACIBA/7-160
H1XIL5_9XANT/1-150
E1WLK0_BACF6/7-173
Q05161_ECOLX/56-227
GLTR1_MYCTA/7-177
C4ZHM0_EUBR3/6-143
F2FMU3_SALDU/4-175
G0G375_AMYMD/2-156
Q0ZRE9_MORCA/10-188
E6UU34_CLOTL/50-213
B5MH59_SALET/9-184
H7ZWQ0_CAMJU/5-169
F3Y1E8_9FLAO/4-160
B2I5K0_XYLF2/12-174
C7YD94_ENTFL/7-175
C7QIU3_CATAD/12-177
H0BEF6_9ACTO/5-163
Q8XMH0_CLOPE/10-179
C9PR41_9PAST/4-175
B1IZ15_ECOLC/8-172
F5Z4M7_ALTSS/21-257
C2T2M9_BACCE/545-687
E0PXD9_STRPY/5-171
H0D4A5_STAAU/42-211
Q7WYS0_RHIL3/7-165
A7GPU7_BACCN/7-162
D3QY41_ECOCB/8-172
C6SF66_NEIME/4-103
E8R0M1_ISOPI/19-194
A0LW94_ACIC1/29-179
H3ULS3_STAEP/4-173
E7QLL7_YEASZ/76-263
G6Q0Y1_STRPN/4-170
E9WG65_ECOLX/4-178
H4D7H6_STAAU/5-172
C9APU0_ENTFC/11-169
G6JQ47_STRPN/1-163
A6M2M4_CLOB8/703-864
E8SW67_GEOS2/8-179
H8BJC0_CAMJU/5-174
I0GTS6_SELRU/358-510
H0NMG9_BACCE/23-178
E0RTQ2_SPITD/22-181
E4W285_BACFG/4-169
E2Q2L6_STRCL/11-175
H7FFC8_STASA/4-170
B7AH30_9BACE/7-178
E5C9Z6_9BACE/9-188
E3B9J6_9MICO/16-173
D6ZKW2_MOBCV/26-185
F9V2V0_MYCBO/20-179
D7XHY8_ECOLX/245-430
F8DA51_HALXS/4-171
D1E1R5_NEIGO/7-59
B2T258_BURPP/8-159
B8KR35_9GAMM/3-165
C7VUG5_ENTFL/23-175
I0T0L4_STRMT/4-170
Q0C449_HYPNA/19-183
D1NVT9_9BIFI/16-183
D6ERD5_STRLI/9-174
D1B3Z8_SULD5/5-159
A6M9D9_ECOLX/6-168
Q5DIA0_MORCA/284-425
Q03WC9_LEUMM/5-167
G9AFK7_RHIFH/18-183
H4LA87_ECOLX/235-420
D7HGE5_VIBCL/15-174
G7T8Z8_SALPS/245-430
E4MLL0_9FIRM/6-203
H2AER5_BACAM/4-186
E0U2Y7_BACPZ/7-173
B1WUR9_CYAA5/4-168
D3IFZ9_9BACT/8-212
G7U6T1_PROAA/14-180
Q8YYD5_NOSS1/7-129
F8SLM3_ENTSA/13-170
H0JCM2_9PSED/9-174
E4NS20_HALBP/7-164
G5GFX4_9FIRM/15-182
G6ST86_STRPN/6-178
G5RI43_SALET/11-175
B3CDD8_9BACE/157-358
E7GWX7_STRAP/6-172
A4KH66_MYCTU/13-216
E2M9X2_PSEUB/8-179
E9FLJ7_9STRE/3-160
A8RE08_9FIRM/5-111
D4HTA9_LEPIR/6-175
B8JCX1_ANAD2/8-180
E1UT05_BACAS/4-164
G6P5N5_STRPN/42-214
D0GBD9_BRUML/4-157
F3X7E7_STRPN/7-173
B4VCT0_9ACTO/9-167
Q83V69_HAEIF/1-127
F3PAW7_9ACTO/4-173
H6RK00_BLASD/7-163
B0SIA8_LEPBA/6-173
F1LVI8_RAT/175-364
C7N6C7_SLAHD/2-159
Q24V71_DESHY/3-186
E1YWU1_9BACE/5-169
E6HAM3_ENTFL/4-173
C4SXC6_YERIN/4-167
D5TRK1_BACT1/4-167
B1LTU7_METRJ/367-540
G4EEG8_9BACL/2-169
C2RWC8_BACCE/4-167
A8F8F8_THELT/7-178
Q3IHB2_PSEHT/5-169
E7S8W8_9STRE/5-180
A2TXA0_9FLAO/4-170
H7Q046_STRPN/7-173
E4S6F9_CALKI/37-201
B8JGU7_ANAD2/18-176
F5LV35_GARVA/14-190
D5XTF5_MYCTU/8-116
E0PWQ8_STRPY/4-165
C3ZHP2_BRAFL/140-305
D6FTP2_MYCTU/15-179
A2U1K4_9FLAO/159-329
E4T5U1_PALPW/18-173
D5XB59_THEPJ/6-171
D7IS36_9BACE/53-227
D1CIW3_THET1/8-175
B7RLW2_9RHOB/201-379
E3PJL2_ECOH1/245-430
B3JCT9_BACAN/15-171
A8RKN5_9CLOT/6-175
C2LR39_STRSL/2-188
B4H754_DROPE/220-404
A6H036_FLAPJ/6-176
B1R1I6_CLOBU/11-182
Q8KIT0_PSEAI/7-189
E1UF85_LISML/7-178
F7VFC4_9PROT/2-153
Q47LX5_THEFY/12-196
B4VZZ7_9CYAN/9-170
A5FNG7_FLAJ1/43-224
G8MTH3_AGGAC/4-165
C7NS60_HALUD/8-183
G8LSM3_CLOCD/7-175
F8EDK0_RUNSL/4-172
E5WPB0_9BACI/7-178
C4XJX8_DESMR/144-319
F0Y7U5_AURAN/8-182
D6CX30_9BACE/4-131
C2LRC2_STRSL/10-180
A9DR07_9FLAO/140-310
E3GQF4_EUBLK/5-172
C5ELK8_9FIRM/5-167
E1I7E3_ECOLX/8-172
E6FPM1_ENTFL/6-192
TAGX_STAAC/4-171
D6A7G9_9ACTO/27-215
I0ZNX1_ECOLX/33-202
D0RRF7_9PROT/8-169
E3I877_RHOVT/27-198
C7K8R9_ACEPA/10-176
Q7NYW2_CHRVO/27-190
F4VE23_ECOLX/11-175
Q8P4G4_XANCP/14-184
Q89Z13_BACTN/4-169
H8XT78_FLAIG/4-170
C9RLG9_FIBSS/4-172
D8P1R3_RALSL/1667-1803
D4IMV7_9BACT/1-167
C6D506_PAESJ/11-175
C0CUE2_9CLOT/5-175
A5Z779_9FIRM/5-167
H7J0W4_STRPN/2-154
D1DA31_NEIGO/7-194
F9LZC7_STRMT/7-182
C8RZP5_9RHOB/287-448
C3C556_BACTU/19-227
D6AZI5_9ACTO/36-190
H8FJH3_XANCI/7-171
Q5UHE0_CITFR/7-166
C2MKF0_BACCE/16-117
Q1J0X2_DEIGD/5-159
F6ITD8_LACPE/5-180
G7LXH3_9CLOT/6-176
F3M8A4_9BACL/116-270
C5CX32_VARPS/17-175
Q03WD4_LEUMM/6-173
G6AZJ3_9BACT/8-168
G5L5T7_SALET/4-168
E6PCA4_9ZZZZ/122-290
H3SMS2_9BACL/6-149
Q5WWU2_LEGPL/7-180
E1XSE7_STRZI/4-170
G6R3P8_STRPN/6-179
F8NCE7_9BACT/232-402
G8UDF6_BACCE/6-169
D3E3K3_METRM/54-215
C7KU39_ACEPA/10-176
A0ZGG2_NODSP/13-178
A9N5R2_SALPB/245-430
A1W338_ACISJ/12-178
C9QSD5_ECOD1/4-178
H7IYX8_STRPN/4-170
Q814J8_BACCR/4-167
H0XB66_OTOGA/196-364
E7YY61_SALMO/4-168
H0HZR9_9RHIZ/3-125
Q64PC0_BACFR/9-172
H6RLN4_BLASD/7-164
I0AJG1_9BACT/4-123
G9WJC4_9LACT/2-160
F5X656_STRPX/6-161
F0HBG0_9FIRM/6-171
F0T7H7_METSL/5-184
F8WY75_9PORP/5-165
A4S3W1_OSTLU/1-55
C4ZGS5_EUBR3/10-179
F7XMG7_METZD/20-188
H8Z1W3_9GAMM/89-265
B1SB12_9BIFI/12-181
C2MFR4_BACCE/260-416
F7QNV0_9BRAD/25-205
D4ET27_ENTFL/17-184
C7QN92_CYAP0/3-167
C9LG79_9BACT/4-183
F9NGA9_STREQ/4-165
A8GN26_RICAH/17-178
B4J3Y4_DROGR/153-338
H7L3X9_STRPN/7-173
D4SXT6_9XANT/75-239
H0KBE0_9PSEU/12-196
H4Z8E9_ECOLX/20-193
E3C8X1_9LACO/6-183
G6W8S6_STRPN/5-171
I0USP0_9MICC/4-174
G1BKU8_9CAUD/7-171
D9V8X1_9ACTO/8-157
G8LXX6_CLOCD/12-174
C7RSG5_ACCPU/6-145
D4TCD9_9NOST/4-167
G6B1B1_9BACT/4-168
B3W8Q7_LACCB/5-163
D5TM87_BACT1/370-535
C5LH35_PERM5/93-277
A5FN80_FLAJ1/22-223
F2C9M6_STRSA/9-177
D6QW70_PAEAL/5-191
E6HBC5_ENTFL/71-173
D0RPK2_9PROT/5-171
B5L3P3_SHIDY/5-193
I0XS48_9LEPT/20-185
B7Z6K2_HUMAN/101-284
B5A7M0_STRPA/294-465
F9PTW1_9STRE/9-180
C8KSX5_STAAU/42-211
F8I0F7_WEIKK/4-171
H6MWB6_GORPV/69-205
Q1KLS5_STRSU/1-124
F7ZXT8_CLOAT/4-171
E6IPV0_ENTFL/3-164
C1CBR8_STRZJ/11-183
G6M2W9_STRPN/4-170
H7K1Z9_STRPN/7-168
A7AHI6_9PORP/4-171
E0FN05_ACTPL/3-162
A9BJR0_PETMO/46-224
D0BPW5_9FUSO/6-276
C3GTD3_BACTU/1-152
E8ULL8_STREJ/4-171
F5N9F4_SHIFL/9-224
E6LKR9_9FIRM/4-197
G7HM55_9BURK/54-226
D3L5X3_9BACT/4-185
B5L386_SHIBO/9-165
C3PVD9_9BACE/4-168
Q4ACH0_EDWTA/13-111
Q24T32_DESHY/27-171
B3QVC3_CHLT3/4-167
C5S2Y7_9PAST/8-99
Q15QX5_PSEA6/305-485
F7KS90_9FIRM/289-451
D4LHZ2_9FIRM/7-164
F7LSY0_9BACE/4-170
A9Z2Y9_YERPE/4-165
D0WWB1_VIBAL/31-166
G6TK00_STRPN/5-171
C8XKT2_NAKMY/11-172
A1KK97_MYCBP/613-781
D2EJ29_PEDAC/6-175
C4H0Q7_YERPE/7-177
D2RDQ3_ARCPA/4-163
E3I876_RHOVT/15-182
F1SL46_PIG/280-446
D5BWR7_NITHN/7-166
C5TQ75_NEIFL/2-102
Q483D5_COLP3/9-167
C7LQZ1_DESBD/3-161
F0I9M8_STRSA/7-178
D5TD00_LEGP2/7-180
D3B1X8_POLPA/180-348
Q72XI4_BACC1/12-165
B0N9P4_EUBSP/12-179
H7ZIF7_CAMJU/3-82
C8WL14_EGGLE/22-203
A9GHW6_9RHOB/5-171
H8L3D2_FRAAD/898-1079
E3HIL2_ACHXA/9-163
C4XJ83_DESMR/11-175
B0ZTR0_CAMJU/166-245
A4BIZ2_9GAMM/13-183
C4KBQ5_THASP/24-188
A7MQ99_CROS8/6-159
D2EES8_9EURY/4-158
C6M2Q8_NEISI/11-157
E9V4P7_ECOLX/245-430
B1X0T8_CYAA5/47-229
G2ST32_BIFAN/94-233
Q30W32_DESDG/5-165
E6XCU0_CELAD/10-248
H0PMW3_9SYNC/12-194
D4GIX8_PANAM/8-163
G6GHW1_9FIRM/4-177
A8UJ42_9FLAO/5-174
G4P1F6_BACPN/4-177
E7VHX1_SALMO/4-60
G6ICL0_9DELT/10-162
Q9XCG0_MYCAV/1-153
E8JP10_STREI/5-166
H2BSQ7_9FLAO/6-164
Q0S303_RHOSR/6-189
H1DF96_9PORP/13-188
G6KXU8_STRPN/7-173
D4H1F5_DENA2/8-160
D4CNM4_9FIRM/4-168
G7DRA6_BRAJP/22-177
H1MQM4_9PLAN/32-180
C3FTP7_BACTB/4-167
G6AMF6_LACRH/7-173
E9FKS0_9STRE/7-172
B8DZ39_DICTD/8-181
G7UAS1_PANAN/7-165
C2V3P8_BACCE/6-169
G8U339_BACCE/276-383
D2QDW5_SPILD/8-172
D2QLQ5_SPILD/3-186
G6TMU3_STRPN/7-173
A6LG23_PARD8/10-184
F6C8Y6_BIFBA/8-174
B8GKL0_METPE/7-174
D2NCL6_ECOS5/9-208
F8J5C7_HYPSM/7-162
G6W6T5_STRPN/4-170
H1Q0S0_9BACT/6-175
G3LY98_BURML/259-416
G7CXC0_AERSA/4-173
G2DW01_9GAMM/23-178
H0FHZ7_BACAM/38-207
G2SZP5_ROSHA/6-172
D2A0Q4_TRICA/134-316
D8IDM0_BRAP9/5-175
D3LSA9_MICLU/466-638
C6IIH7_9BACE/15-182
G1VRP9_9FIRM/4-171
D3QY14_ECOCB/17-176
E1QI90_DESB2/8-165
C1FQA5_CLOBJ/13-183
D3VGV9_XENNA/17-204
A4CLI4_ROBBH/9-177
B6W1S4_9BACE/10-178
G2SAM6_ENTAL/4-167
Q5EN01_MAGGR/113-274
Q97T23_STRPN/11-175
E8H8G1_ECO57/9-224
C3JXP0_PSEFS/7-194
D2ZNR1_METSM/136-307
E6FPM2_ENTFL/23-175
C0X9P8_ENTFL/3-164
E2QNQ9_ECOLX/6-170
E7QYX1_9EURY/8-164
Q3MAL3_ANAVT/7-148
B7ASL3_9FIRM/5-186
E1YNU2_9BACE/4-139
A3U6I9_CROAH/15-166
B1N051_LEUCK/30-198
E8HWK6_ECOLX/4-179
H3KZF2_BIFBR/1-110
D1PFE7_9BACT/8-165
A4BNE9_9GAMM/13-73
B4CZX1_9BACT/4-175
D4VNS1_9BACE/4-169
A9A362_NITMS/54-227
E2NWK7_9FIRM/6-171
D6A1W3_9ACTO/5-175
H2ZZP7_LATCH/189-253
F3UWP3_STRSA/4-171
A1JLN6_YERE8/35-190
Q8CQ18_STAES/4-173
E4T6W6_PALPW/5-113
E9SA72_RUMAL/3-168
F2IA20_FLUTR/4-195
B5NIH1_SALET/245-430
D8EKS5_ECOLX/8-172
E7C2Q7_9ACTN/5-150
A5I5G0_CLOBH/3-158
D6E0X8_9FIRM/4-185
D1Q9V0_STAAU/45-214
HASA_STRP8/67-240
I0THZ5_STAAU/5-168
H0WM93_OTOGA/94-272
F7M2R9_9BACE/10-172
E8WRX1_GEOS8/11-170
G0EQY3_BRAIP/5-186
C0Z9Q2_BREBN/8-179
Q92NY8_RHIME/7-176
F0IF87_9FLAO/7-181
F7ZZ43_CELGA/7-157
B7JWT4_CYAP8/1-154
H9BBV7_9BRAD/53-185
A4NBS1_HAEIF/3-163
E4N4Q9_KITSK/7-157
I0I8S2_9CHLR/7-188
C4H7E1_YERPE/11-175
A9MB77_BRUC2/7-167
F9ZSL6_ACICS/58-209
A8MFH8_ALKOO/6-163
G5GCP8_9BACT/5-186
F7MGP9_9FUSO/6-169
H8LSU7_CORPS/9-176
H4W641_ECOLX/20-193
E9FEY1_9STRE/8-176
G1KGG7_ANOCA/1-164
F6B9V0_DESCC/9-159
E0NT76_9BACT/5-174
F7LJR8_9BACE/11-177
F6D279_METSW/90-251
G8W8Q2_KLEOK/5-162
Q0RRB1_FRAAA/37-201
D5P993_9MYCO/6-177
C9PNJ9_9PAST/24-182
C2JZS6_LACRH/6-174
H3XKJ8_STAAU/42-211
C2YNI1_BACCE/11-189
H1FGH1_ECOLX/235-420
B1IFS6_CLOBK/252-422
H4ITI9_ECOLX/5-176
F7Y3G2_MESOW/46-162
H7JDL1_STRPN/6-175
H8KM65_SOLCM/20-174
E3EQN6_BIFBS/9-74
Q4UQL3_XANC8/14-179
E3FDS1_STIAD/239-400
F0SBE5_PEDSD/4-178
D2ZQM0_METSM/6-171
Q316Y0_DESDG/282-413
Q2JCP0_FRASC/6-168
E2YDV6_ENTFL/5-170
B7K1I8_CYAP8/10-201
B3WWQ8_SHIDY/6-166
B1SB04_9BIFI/9-199
G0J0U1_CYCMS/3-170
B1EYE2_BACAN/15-179
E1RBS9_SPISS/586-744
B7NES2_ECOLU/9-212
C2ZXH5_BACCE/1-159
B3JBI2_BACAN/6-169
D2QFQ6_SPILD/8-172
A6WUF2_SHEB8/3-168
D2NZ02_LISM1/5-170
E9YSX3_ECOLX/245-430
E4W093_BACFG/5-177
I0WE07_9FLAO/4-172
A6FD52_9GAMM/6-174
Y501_SYNY3/6-169
C7G748_9FIRM/5-175
D0HB90_VIBMI/25-178
G6SKJ7_STRPN/7-173
C2RGH1_BACCE/4-167
D2R488_PIRSD/8-169
D0CLW3_9SYNE/13-231
C1GPQ0_PARBA/350-449
B9IXT5_BACCQ/19-194
D1BD23_SANKS/24-120
C4XGF5_DESMR/7-166
E0TPL3_STRZ6/42-214
H4W6F9_ECOLX/33-202
E3IAY4_GEOS0/7-172
Q29U30_CAMJU/8-204
G3R0U8_GORGO/28-199
G6KAD0_STRPN/11-183
H4EW73_STAAU/4-173
F8D8M6_HALXS/15-167
E4XI01_OIKDI/273-430
B8IHF4_METNO/39-192
F1XYT6_ECO57/7-204
A4NN18_HAEIF/4-175
G6NIS2_STRPN/4-170
C8KHS4_9PROT/350-498
H1BID2_9FIRM/6-167
F3UWN1_STRSA/4-170
H8D7I4_ECOLX/245-430
G9U1M9_SALMO/9-173
H5C1D5_ECOLX/20-193
F2V6X5_MYCTU/10-178
G7VVG3_PAETH/5-172
D5C292_NITHN/4-157
Q26D14_FLABB/31-197
B5L3F2_ECOLX/7-175
E5ATJ3_BURRH/4-165
B5HV54_9ACTO/5-178
F9HEX8_9STRE/4-171
Q5WQZ3_CAMJU/259-445
G7UD29_PANAN/620-800
H3S9L6_9BACL/1-142
D0BKU0_9LACT/3-167
C2VWM9_BACCE/323-482
D7ANV8_THEM3/6-160
E7QTH5_9EURY/2-172
E8YU97_9BURK/5-167
C4ZSE3_ECOBW/4-178
D4A8N1_RAT/28-199
E9XSH8_ECOLX/9-186
C2SU95_BACCE/95-273
G2LFE8_CHLTF/80-238
D5TNI2_BACT1/6-156
D8F3U2_9DELT/19-182
H0MQB7_SALMO/11-175
H1W6W4_9CYAN/334-494
G1NWS9_MYOLU/119-303
D0YWL0_LISDA/5-173
G7TSX0_VIBCL/7-155
E7GP57_CLOSY/6-175
H4V6H1_ECOLX/9-184
D4F3G9_EDWTA/256-441
F2BEF2_9NEIS/64-204
G6JQ56_STRPN/6-169
D6Y236_THEBD/10-153
C8ZJL2_YEAS8/6-172
F1YAK3_ECO57/11-175
H2P7P8_PONAB/188-374
Q3YVY7_SHISS/9-171
G7GIT2_9ACTO/9-166
B5IG42_ACIB4/4-162
H2HL19_CORDP/9-176
C4Y0F2_CLAL4/69-248
E3ITX7_FRASU/9-169
B7ANX3_9FIRM/7-207
D5B1F3_YERPZ/4-165
Q9RG45_STRSU/5-177
D5RVH8_CLODI/1-157
CSBB_BACSU/7-170
G6N289_STRPN/6-176
G4DRY7_9GAMM/4-185
C6AFE7_BIFAS/11-80
G7W537_DESOD/9-164
C4B8D1_PSESX/571-751
I0YCS8_9BURK/386-554
Q87CD7_XYLFT/12-174
G5R2R0_SALSE/11-175
B2NL63_ECO57/8-161
GALT4_CAEEL/154-337
F6CBB5_LACKZ/5-170
Q5N579_SYNP6/240-403
C3QP74_9BACE/4-163
D6JIQ7_NEIGO/6-183
D5CJB8_ENTCC/4-177
H1HUJ4_9FIRM/5-202
H4EEU9_STAAU/4-171
F7Z1T7_BACC6/4-145
H1WHX8_9CYAN/1396-1566
B0UBB1_METS4/38-210
D4ZE07_SHEVD/4-167
I0I6D3_9CHLR/6-188
F0YWG7_9CLOT/3-161
C4XMQ2_DESMR/5-57
E4I849_ENTFC/7-163
G6EWD4_LACDE/4-176
D6AHW5_STRFL/5-175
F0HLN4_9ACTN/47-207
C3RA25_9BACE/11-170
A8HNE6_CHLRE/28-174
G5IAE0_9CLOT/10-183
Q5HJB8_STAAC/4-171
Q9JXQ6_NEIMB/22-198
D4PXR5_LISMN/5-170
E8XER9_SALT4/245-430
EPSH_BACSU/7-173
Q4JZ15_STRPN/20-185
E4Y1Y4_OIKDI/3-112
A0YLN7_LYNSP/859-1020
Q066L9_9SYNE/4-167
G4G0K7_9GAMM/5-149
Q5P2A3_AROAE/8-182
I0E790_HELPX/5-197
E8W5F9_STRFA/4-137
D4IYC0_BUTFI/5-160
D7ENH4_MYCTU/85-246
B6GCB4_9ACTN/8-176
A5UHE5_HAEIG/5-165
A9GXY1_SORC5/11-165
F1XW45_ECO57/4-179
F0H9G9_9BACT/6-175
B7AUI3_9FIRM/3-172
OPGH_ENT38/245-430
C8WBU6_ZYMMN/31-148
F1PSA3_CANFA/87-270
F9BVE8_VIBCL/3-180
D4MSS6_9FIRM/5-186
A8KHI3_BURPE/4-174
C3NK65_SULIN/5-124
Q8EUN8_MYCPE/5-176
H7VAK9_CAMCO/259-426
H6QE46_RICRI/9-166
Q8CJS5_STRCO/4-170
A8L9U9_FRASN/31-191
G4QM73_GLANF/1-167
F6BBC6_METIK/4-170
C4M6U0_ENTHI/5-174
Q9AQA9_AGGAC/7-175
Q8PZ43_METMA/6-72
E6X2Z8_NITSE/5-169
G6PK14_STRPN/7-173
Q5FNS5_GLUOX/365-502
Q8A821_BACTN/9-174
Q6L290_PICTO/6-96
D7J6N1_9BACE/4-169
A5F3Z5_VIBC3/7-155
E1IHV9_9CHLR/9-171
H2BT56_9FLAO/3-161
A0ZE05_NODSP/3-165
I0VEB9_SHIFL/2-127
Q1J1I6_DEIGD/3-160
C5UWW1_CLOBO/9-180
F9YRE8_CAPCC/6-207
G4PBP8_BACIU/9-167
A0YK73_LYNSP/11-171
D8H606_BACAI/10-166
F6GIQ6_LACS5/5-84
C3N382_SULIA/5-164
C6IIG8_9BACE/5-169
C6JP76_FUSVA/5-166
A9BBL4_PROM4/8-170
G5H3U0_9FIRM/5-185
H5PM72_ECOLX/4-174
G6GKG7_9FIRM/16-187
B2IC26_BEII9/18-182
G6NF84_STRPN/6-176
G3TCU7_LOXAF/68-250
H3HQQ0_STRPU/30-176
B0ZTI3_CAMJU/5-170
F7MEM3_9FUSO/4-150
F7XH49_SINMM/3-165
B3AZ97_ECO57/235-420
G0CC08_XANCA/14-179
Q70PA2_9DELT/3-152
D4FPR0_STROR/8-178
Q48PE2_PSE14/5-160
C0B9B0_9FIRM/69-231
Q4EUU7_LISMN/6-166
P72520_STRPN/56-230
H5VYY7_SALEN/4-175
F1UXX3_PROAA/14-180
A4A806_9GAMM/1-90
D0TGT3_9BACE/53-227
G9S297_9PORP/9-211
D0AHY0_ENTFC/7-177
H1RBZ2_SALMO/4-168
E8KN90_STRSA/4-171
C4XP19_DESMR/9-174
C2FZE4_9SPHI/57-226
A5GQC6_SYNR3/4-197
G7SBP3_STRSU/4-171
F4XTT6_9CYAN/6-237
E2NQG7_9FIRM/1-170
H1ADL4_BACLI/6-206
F2A4X7_RHIET/21-185
H4SHM1_ECOLX/8-161
G8Q0Z3_PSEFL/8-175
D5VJD5_CAUST/9-180
A9GKT2_9RHOB/6-170
H8CFU7_CAMJU/41-219
H3RRB5_9LACO/5-172
G8TT24_9FIRM/6-141
D5SU08_PLAL2/4-167
Q04D90_OENOB/11-187
B0JS19_MICAN/11-181
D3IM35_9BACT/4-170
G8NYE1_GRAMM/48-245
I1PGX0_ORYGL/13-182
F3LN78_9BURK/20-202
D2C2I6_DICD5/3-149
G7G3Z6_9GAMM/8-170
C3Q045_9BACE/8-182
H7UC15_CAMCO/5-179
E8WPS1_GEOS8/5-210
G7VGY4_9CREN/40-193
A3S8K8_9RHOB/14-176
E8WJ43_GEOS8/84-247
D4CHA6_9CLOT/30-206
D6CJY2_9BACT/10-201
A4NNE0_HAEIF/5-165
E6K7T8_9BACT/7-176
A0Q779_FRATN/11-178
B4LRZ3_DROVI/193-379
F4FQN5_STAAU/4-173
Q81QZ0_BACAN/16-117
H2ZNJ3_CIOSA/65-250
B0UDB9_METS4/2-139
H1L7A7_GEOME/142-254
G3Q528_GASAC/17-178
G4FRF8_9GAMM/16-191
C4XQP9_DESMR/8-170
Q1PZ07_9BACT/42-214
B7JVG9_CYAP8/10-168
A5LTM2_STRPN/7-173
GALT6_CAEEL/160-349
H2K757_STRHJ/12-179
C1M694_9ENTR/4-180
C7VUH7_ENTFL/183-344
B0P803_9FIRM/13-178
F6CNE8_DESK7/7-176
NODC_RHIME/52-223
G2FA64_ECOLX/33-202
E4KSI2_9PORP/5-174
A3XD82_9RHOB/11-162
F9JTH8_STAAU/5-172
C6I618_9BACE/7-170
Q46EW6_METBF/7-163
D9TCG2_MICAI/19-185
D1PP44_9FIRM/5-164
E5XYK7_9BIFI/10-167
F5QW00_SHIFL/4-168
F9TQK8_9VIBR/4-165
F4BMN5_CARS1/4-171
Q888F2_PSESM/1286-1465
D9QTR2_ACEAZ/10-192
G2ID15_9CLOT/6-172
D4IX95_BUTFI/11-205
E7MK42_STAAU/4-173
F0C397_9XANT/14-179
D1W2F0_9BACT/6-178
H1FB99_ECOLX/9-171
E2V5G3_MYCTU/7-158
H4K4D5_ECOLX/2-116
B9NXX1_9RHOB/10-165
G3T5K1_LOXAF/168-357
B6YQ06_AZOPC/5-173
F7PSD1_9BACT/5-163
C6Z010_9BACE/11-173
H2U6G1_TAKRU/169-337
H7KE32_STRPN/1-163
A6WD60_KINRD/13-187
B9BIY4_9BURK/5-165
H3TLL9_PSEAE/10-174
D1QEU6_STAAU/4-171
C6XLJ2_HIRBI/15-177
G6QN60_STRPN/11-175
H2SFM2_TAKRU/213-402
G4ER05_BACIU/6-175
A3ZHM3_CAMJU/259-425
Q1YKT9_MOBAS/151-263
H4RH29_ECOLX/7-204
A5FMT3_FLAJ1/4-165
A6ENC7_9BACT/44-216
G5QWR3_SALSE/49-154
E5YVB2_9BACL/118-297
B1ZW30_OPITP/11-169
D9PBJ8_ACTPL/12-177
H5QVP5_ECOLX/9-177
D3HJ46_LEGLN/4-214
G8M6X8_9BURK/34-200
H1PR22_9FUSO/6-168
B9BSY2_9BURK/353-532
E0IFI7_9BACL/64-232
C4G779_ABIDE/1-152
C9LY00_9FIRM/248-407
F8GHU4_NITSI/26-213
F8CX74_BACTR/4-164
H1QTW7_9ACTO/7-164
F9JIT9_9LACO/5-176
F4F7U6_VERMA/41-176
C4GMV7_9NEIS/6-162
H2QVN3_PANTR/154-339
E5WW69_9BACE/4-173
Q2NHJ6_METST/6-171
F4P3Y9_BATDJ/16-187
F6F0S8_SPHCR/35-199
F4EEB7_STRSU/4-171
B5WC19_9BURK/7-172
F1Z8E0_9SPHN/1-159
F0APS4_NEIME/22-197
B8IT51_METNO/194-355
B5F1M0_SALA4/4-168
G4I598_MYCRH/6-171
F9TLG8_9VIBR/5-158
E0E2Q8_9FIRM/4-190
Q07GI1_ROSDO/10-187
A6ETY9_9BACT/9-182
E9CCR2_CAPO3/229-395
Q4RQI3_TETNG/163-349
H9BBY8_9BRAD/53-201
H8LLU4_RICSL/296-459
H5AEU7_ECOLX/4-174
D1W0K5_9BACT/13-194
Q17M64_AEDAE/209-393
C7G9E8_9FIRM/12-173
H7P963_STRPN/7-173
I0W097_9STRE/42-214
F8VKG2_SALBC/4-157
F7TNG8_PASMD/3-164
Q9HC03_HUMAN/68-250
Q8YT96_NOSS1/6-143
H8CGE2_CAMJU/5-169
E6Q7J3_9ZZZZ/5-195
G2B679_ECOLX/56-227
A3WGE6_9SPHN/204-379
H7QFL1_STRPN/6-169
F9TYA5_MARPU/8-180
A3XQ25_LEEBM/3-160
D9NB93_STRPN/10-176
F4KNW4_PORAD/16-180
H8H086_DEIGI/7-178
E8KJC1_9PAST/3-160
A5FN79_FLAJ1/6-174
D6CJT1_9BACT/6-167
A7V2W0_BACUN/6-122
G2EZP3_ECOLX/11-175
H7FM88_9FLAO/3-175
Q9HJC2_THEAC/7-182
E1YPW1_9BACE/403-570
Q9F7A6_SALTM/4-174
G3MQ87_9ACAR/76-257
B2GF36_LACF3/10-178
A8M575_SALAI/20-193
E1RBU5_SPISS/8-187
A9EXC2_9RHOB/18-172
Q938X9_CAMJU/6-87
A5ZEB5_9BACE/26-157
Q9CNC0_PASMU/4-175
D4ZW23_SPIPL/3-162
B9CW41_9PAST/8-192
C0B9G8_9FIRM/33-188
F5RGU2_9RHOO/16-178
A2VJF9_MYCTU/668-836
H5E3H8_ECOLX/8-172
B3ELZ6_CHLPB/9-182
A7IKE4_XANP2/18-130
Q5NU02_LACBR/7-178
A1TXC1_MARAV/8-173
F4HIN9_PYRSN/66-227
D3ID14_9BACT/7-180
F3TI33_STAAU/5-172
I0IRL8_9BACT/72-207
Q9RGN2_NEIGO/6-181
E1WVN2_BACF6/7-175
C7GBG3_9FIRM/156-318
C6CRR6_PAESJ/9-165
H3DHX6_TETNG/144-329
A5M7X0_STRPN/7-171
C2YLN5_BACCE/149-305
F9EIM3_9ACTO/8-175
G5QW67_SALSE/4-168
C2X4M0_BACCE/1-155
G9S527_9PORP/8-181
G6P1D5_STRPN/4-170
G3Y7C7_ASPNA/106-207
G1D1J5_9VIRU/23-116
G7VTH2_PAETH/5-172
E1L3L4_9ACTN/5-165
A0L7W5_MAGSM/8-223
D2NAE6_STAA5/42-211
F5B3W0_9CAUD/4-180
B1S9U5_9BIFI/9-175
D4GI24_PANAM/8-171
A6FBI3_9GAMM/4-156
A0R1F3_MYCS2/1-134
F4TUX4_ECOLX/11-175
B3ZQA6_BACCE/273-428
G4EJM1_9BACL/5-113
C5WFU6_STRDG/6-164
Q0HNE2_SHESM/25-192
F2JY56_MARM1/23-186
E3GDI1_EUBLK/6-224
D9Q185_ACIS3/10-128
E0T486_EDWTF/3-170
Q9AEV0_BURML/315-484
C2R1G7_BACCE/6-169
I0RLI6_MYCPH/17-177
F8FQG5_PAEMK/8-166
C2VVD8_BACCE/5-162
G5SN88_9BACT/6-166
G1JTP6_9CAUD/23-116
Q047W8_LACDB/7-170
F8NAB9_9BACT/4-189
H7I872_STRPN/7-173
G0BZU8_9ENTR/6-184
E5UX32_9BACE/5-197
Q92HZ7_RICCN/9-166
E5YYW6_9BACL/4-170
D1B1R0_SULD5/12-101
D4KYW1_9FIRM/17-168
E2V8A3_MYCTU/4-200
G1VA82_9BACT/4-165
Q3SLZ0_THIDA/8-163
C6X328_FLAB3/4-175
Q9XDQ0_AGGAC/4-173
C2H3L1_ENTFL/185-346
A5G408_GEOUR/8-175
F8GBN7_FRAST/15-189
F0YLR4_AURAN/243-353
F8CX54_BACTR/970-1143
F9TYA6_MARPU/7-179
D4FDX3_9LACO/8-176
A2P847_VIBCL/8-198
C9TA07_9RHIZ/4-157
C3JS42_RHOER/9-180
G1VHK0_9BACT/254-419
E5X4M3_9ACTN/526-706
Q2GZX1_CHAGB/14-149
D5ZFV4_MYCTU/2-205
G4QI35_GLANF/6-175
C3I9F3_BACTU/13-177
Q5PE11_SALPA/4-175
E6MMW2_9BACT/4-212
C5ZW60_9HELI/421-590
B1LIW1_ECOSM/235-420
C7QQL6_CYAP0/7-174
A3I0Z0_9BACT/14-212
A4J936_DESRM/41-131
D9VYF6_9ACTO/14-184
C1F2T1_ACIC5/18-180
H6RS56_BLASD/2-152
F0SKY8_PLABD/4-167
E1QM13_DESB2/4-166
F3ZDQ7_9ACTO/1-152
G1WPG7_9FIRM/163-336
F9DQ74_9BACL/9-169
I0S599_STRCV/4-168
D5U4J5_BRAM5/8-171
E6TAR4_MYCSR/10-187
C0CHF0_9FIRM/7-171
B9BAY4_9BURK/14-174
C3R6R9_9BACE/1-144
E1U8H7_9BRAD/1-125
GTRB_BPSF2/4-168
A0ZJW9_NODSP/36-206
D1PJ84_9FIRM/94-217
A6CZC1_9VIBR/174-295
C3EFS1_BACTK/260-416
G5FS38_9PSED/248-433
B3LV96_DROAN/111-299
B7AGP4_9BACE/9-169
H6M0X9_FRATU/11-177
Q4UXA9_XANC8/16-180
G2F4P6_ECOLX/245-430
G5NVH8_SALET/7-153
E8AJ41_SALMO/11-175
I0FAA9_9BACI/1-165
B7ACI7_9BACE/1-139
D6M4R9_9ACTO/25-128
B0G6T2_9FIRM/5-161
E6HP47_ENTFL/183-344
D5ET71_PRER2/10-174
F1LIP6_HUMAN/194-377
D6L6J0_PARDN/12-176
B5DC80_GEOSE/6-198
LPG1_LEIDO/120-278
F7S1G7_9PROT/1-90
G6GMV1_9CHRO/5-159
C5FA61_LACPA/10-173
C1I3H6_9CLOT/19-189
H1YRB0_9GAMM/17-176
H3XTN7_STAAU/5-172
H2APN1_KAZAF/6-171
E2PHN0_NEIPO/6-78
A4SDV6_PROVI/17-187
E2Y910_ENTFL/17-184
H1ALE3_9FIRM/9-179
E8USP3_THEBF/6-161
B3RC92_CUPTR/13-178
A4CLU7_ROBBH/6-173
B8G9F3_CHLAD/47-205
B6VUM2_9BACE/53-222
F4XV22_9CYAN/8-185
D2EZ50_9BACE/5-181
G0BLP9_9ENTR/5-169
F8P2Y3_SERL9/24-209
H7PU42_STRPN/7-168
B3WB49_LACCB/5-176
F6VCU3_MACMU/131-302
A7RRV7_NEMVE/71-254
C7BSC1_PHOAA/7-171
E9YBZ4_ECOLX/4-179
B7RVQ6_9GAMM/18-170
Q05U80_9SYNE/7-177
A5UNQ4_METS3/5-166
B5W9D8_SPIMA/657-817
Q046W2_LACGA/8-178
G6Q304_STRPN/42-214
H3MZK2_KLEOX/8-181
B2NDW8_UREUR/15-174
B7ALM0_9BACE/246-410
G9XCF7_9FIRM/5-178
F7LW53_9BACE/5-171
E1RHE1_METP4/9-164
H7U675_CAMCO/259-426
D8KEY1_LACLN/6-188
A6QDN2_STAAE/4-171
B1RXW3_UREUR/15-174
GLT14_MOUSE/114-291
F9Y1X2_BIFBU/10-171
Q93UK5_9RHIZ/1-139
G9AFK8_RHIFH/8-170
F2J050_POLGS/22-190
Q8KFG4_CHLTE/4-165
A6BHE2_9FIRM/4-164
Q4J7K1_SULAC/10-129
B5L3C0_SHIDY/20-180
G6EXV4_9PROT/304-462
D6J741_ECOLX/20-193
G7DPN6_BRAJP/14-178
I0K4U3_9BACT/3-165
E4MIE1_9FIRM/5-176
B9L0A0_THERP/10-154
A6X2K8_OCHA4/4-173
H7PWJ3_STRPN/11-175
Q12KU5_SHEDO/6-171
G4L8T0_TETHN/4-89
G8LUH3_CLOCD/4-175
B4EXB6_PROMH/9-181
F7ZXU2_CLOAT/4-163
C9BM59_ENTFC/4-167
B5T086_ECOLX/12-169
C9C6H8_ENTFC/3-163
F4S9K3_MELLP/65-255
C9L0H4_9BACE/16-187
C9LIY4_9BACT/14-183
E2A417_CAMFO/144-328
E8YH53_9BURK/5-162
G7PKL8_MACFA/499-682
F0Y481_AURAN/1190-1351
G0L372_ZOBGA/9-183
E0UDF2_CYAP2/19-177
D1JY79_9BACE/7-176
G5KYL7_STRSU/8-167
A6EPX7_9BACT/6-171
F3AHX5_9FIRM/15-65
Q47Z37_COLP3/10-171
F3T1J5_STAAU/5-172
A0YIQ3_LYNSP/876-1025
H6SNY7_RHOPH/191-374
C4S7I2_YERMO/6-161
Q5YYB2_NOCFA/31-268
G3ZD63_AGGAC/10-165
C0WSG5_LACBU/14-187
C6E7H3_GEOSM/22-156
Q18B77_CLOD6/6-185
F3PUJ7_9BACE/7-195
C9QDF0_VIBOR/8-193
A9ATR4_BURM1/13-177
F4TVL7_ECOLX/33-202
F8N8T1_9BACT/3-54
E6KUR0_9ACTO/11-172
I0G3X9_9BRAD/5-171
B6BKK5_9PROT/4-162
B5QZM5_SALEP/4-173
H7NXV8_STRPN/4-170
H0NXI8_9SYNC/27-198
Q29MC2_DROPS/185-371
F3RAK5_LISMN/9-168
P96443_RHIML/1-171
A3ZHM2_CAMJU/6-90
C0Q1G8_SALPC/26-190
H8E1H5_9MICO/6-172
F7BV16_HORSE/67-250
D4ZSI8_SPIPL/9-180
C3NBD1_SULIY/5-129
G1JXU8_9CAUD/7-164
Q3MEC4_ANAVT/12-174
A8Y0V0_CAEBR/159-350
A8YP25_MICAE/5-56
Q7N1W0_PHOLL/6-173
D7ZPU7_ECOLX/245-430
E7J4Q1_ECOLX/33-202
F0K590_CLOAE/3-170
H1P2X7_9BACT/7-158
E4TAL8_RIEAD/5-171
B8FX65_DESHD/9-152
F2PAH0_PHOMO/2-173
Q7UE71_RHOBA/15-177
D5TNH9_BACT1/4-160
B5BFA5_SALPK/4-175
E7JPU3_ECOLX/4-179
F7FNW7_ORNAN/138-321
E7PVI3_STRDY/5-170
A3WGF0_9SPHN/341-510
H1NSX0_9SPHI/10-174
H8XRC7_FLAIG/41-206
F1YLG9_9ACTO/8-176
E6G8Y8_ENTFL/557-718
F9P080_STRMT/7-172
Y461_RICCN/296-460
A2SDC7_METPP/7-174
E4MB21_9BACT/5-178
E3EGV5_PAEPS/14-189
H4GD11_STAAU/5-172
H7NQK9_STRPN/9-175
E6SP94_BACT6/7-176
H8DQE7_9ENTR/10-174
H7G579_STAA5/4-173
B3VI34_9RHIZ/1-130
F5LV29_GARVA/13-189
E3DBR9_ERWSE/9-194
F8C4A8_THESO/7-170
Q739W1_BACC1/325-496
H9YZV1_MACMU/210-399
D3V724_XENBS/8-220
D8EPX7_ECOLX/11-175
H7Z7U1_CAMJU/4-158
A8SS69_9FIRM/12-177
Q2T9U7_BOVIN/142-324
D4AMN0_ARTBC/8-183
D1QTF9_9BACT/7-176
H0NE51_SALET/9-184
I0MX05_SALET/245-430
D4TX00_9ACTO/1-161
E9Y0I5_ECOLX/4-179
A4N627_HAEIF/3-163
G1U810_RABIT/195-363
C4SLY1_YERFR/2-140
A3PUD8_MYCSJ/7-156
H7ULL0_CAMCO/1-74
G6UXC5_STRPN/4-170
F4L734_HALH1/4-190
C7N6E3_SLAHD/8-170
D2Q619_BIFDB/6-200
G6PWK7_STRPN/5-95
Q8KI14_PSEAI/10-186
D7K1T5_9BACE/7-176
E9VEF3_ECOLX/9-172
B2PRZ5_ECO57/235-420
G8ULT5_TANFA/6-175
G1FG79_9CAUD/4-170
F8A0X8_CELGA/25-190
E6F379_ENTFL/4-173
H1HJU7_9BACT/6-176
C3ZRY2_BRAFL/92-275
B4V3S2_9ACTO/14-181
F2CKD2_STRSA/4-171
E3RT63_PYRTT/218-326
F3FGD6_PSESX/4-157
H6PIA1_RICRI/9-166
C2QKF1_BACCE/6-169
H5USE5_9MICO/120-289
E0I272_9BACT/11-182
C3GDD9_BACTU/370-537
C6UKL2_ECOBR/8-172
O58161_PYRHO/46-194
H0F4D5_9BURK/13-192
D3ZFD2_RAT/72-250
B3Z1N2_BACCE/370-537
H0I1Y3_9RHIZ/33-198
G6LRN4_STRPN/11-183
C4S7J4_YERMO/303-478
D8J901_HALJB/6-176
F8X275_9PORP/7-159
C2ZMF6_BACCE/1-181
E0RX87_BUTPB/9-177
A5GFA4_GEOUR/4-170
H0FYT3_RHIML/10-178
F8C3K2_THESO/6-250
Q07KU4_RHOP5/4-166
B5W5P8_SPIMA/14-177
E0A3D9_STRPN/1-147
D5ARG5_RHOCB/4-160
F6EU38_SPHCR/14-174
C5KIF6_PERM5/59-232
B7ISF1_BACC2/325-497
Q4K1Q5_STRPN/6-175
D5MLZ6_9BACT/7-166
G0H7M3_BIFAN/12-180
H7V6F9_CAMCO/259-426
H8ICJ8_PASMH/96-289
H3AP13_LATCH/17-188
D8G1H1_9CYAN/4-196
F3B737_9FIRM/4-197
D4CJV8_9FIRM/5-187
C6YLA3_VIBCL/7-155
E6Q9K8_9ZZZZ/9-192
Q0BHP4_BURCM/14-174
F8KIW6_STALN/4-170
H8KW02_SOLCM/6-180
C6AFH5_BIFAS/5-182
E2UAS9_MYCTU/613-781
E1YUX5_9BACE/9-195
B7BH84_9PORP/9-184
C5ZAQ3_BURPE/18-178
B7QFH2_IXOSC/124-301
D2B0A3_STRRD/18-186
B4UJQ4_ANASK/5-198
B5WUX0_9BURK/16-174
C8XKN3_NAKMY/14-183
B8HXK5_CYAP4/22-185
B9HMH7_POPTR/69-191
F0F884_9BACT/8-180
A2BPG7_PROMS/16-217
C7NDC5_LEPBD/10-171
D8M0F7_BLAHO/75-229
D6ECJ5_STRLI/5-174
B9KDC0_CAMLR/5-48
Q3DP84_STRAG/11-180
F4T2V9_ECOLX/97-291
A3Y9Z6_9GAMM/4-168
B8HKG6_CYAP4/4-166
C2PF95_BACCE/19-176
F0T1U2_SYNGF/16-173
H2AG67_BACAM/4-164
B0ZTQ9_CAMJU/93-237
D7GSM8_9FIRM/6-171
F0QWY5_VULM7/7-179
C2KEB2_9LACO/7-188
H3MKF9_KLEOX/245-430
E5XCK3_9ACTN/5-168
A5TEY7_BURML/18-178
D8FWD5_9CYAN/16-188
G2FQC7_9FIRM/8-169
A9DIB4_9FLAO/5-189
H2QM52_PANTR/194-377
G0J673_CYCMS/9-165
B9YZR5_9NEIS/3-166
D7JEJ8_9BACT/5-171
ARNC_ECOSM/11-175
D1BIS7_SANKS/41-222
F9W001_9ACTO/159-315
B9EAU4_MACCJ/7-174
H2MMB9_ORYLA/74-261
Q3MF34_ANAVT/37-208
F0NXI9_WEEVC/5-173
D8GMJ8_CLOLD/7-171
C1L0W9_LISMC/6-211
E6FU49_ENTFL/7-222
D4RX60_9FIRM/16-181
Q5DT15_CAMJU/6-87
G9APC9_PANAN/11-212
C2Y2D8_BACCE/9-173
Q03A90_LACC3/9-174
D1EJE3_9RHIZ/7-177
I0HB50_ACTMI/5-147
E6FXZ2_ENTFL/7-171
H2BYX0_9FLAO/4-158
F8CS14_MYXFH/299-460
Q1VZH0_9FLAO/3-162
H0ZEA1_TAEGU/1-146
D0D9F4_9RHOB/7-183
B1R2U2_CLOBU/5-171
H7HUF7_STRPN/11-175
D1E076_NEIGO/1-155
F5UNA7_9CYAN/5-181
B4SZD0_SALNS/52-155
B0RWI4_XANCB/3-178
G0EYC8_CUPNN/4-148
B5IMC7_9CHRO/256-383
A5CTI2_CLAM3/7-159
D6E0W0_9FIRM/7-179
Q9A0G1_STRP1/5-158
E0TBN1_PARBH/33-200
C3NEI5_SULIY/4-169
E2P0Z2_PASHA/5-152
F9N5D6_9FIRM/7-168
G6KRC3_STRPN/7-173
H9UF51_9SPIO/24-192
F0JVV3_ESCFE/8-172
C0AGD7_UREUR/15-174
F2Y193_9PHYC/1-143
D5MGG0_9BACT/2151-2320
D3HVN3_9BACT/4-169
D4E524_SEROD/4-172
H0AAF6_9EURY/1-159
G3K3F9_9RHIZ/1-123
C3GS60_BACTU/1-167
C2LU08_STRSL/6-172
G6KNP6_STRPN/3-214
G9WQ87_9FIRM/12-196
H9ZRU9_THETH/4-158
G4FR83_9GAMM/7-181
C5JXZ3_AJEDS/9-184
F8CYQ8_BACTR/7-178
C5E2A0_LACTC/80-261
F7QS75_9LACO/7-210
E4Q7M8_CALH1/7-175
Q3B0G1_SYNS9/7-171
C9KR55_9BACE/7-204
Q3AZ71_SYNS9/421-577
F1QLU6_DANRE/2-149
B1M549_METRJ/20-179
I0C2B2_STAA5/4-171
F4L441_HALH1/39-197
D8DWH2_PREBR/6-185
I0QPJ0_9ENTR/10-165
C3F381_BACTU/14-170
Q67A32_STRAG/5-176
G5J7R0_CROWT/1-137
F7IWE4_STRPQ/5-158
H7RT74_CAMCO/33-195
G2EBW7_9FLAO/122-291
F0H408_9BACT/4-167
B2P064_ECO57/8-161
E6EXS6_ENTFL/7-222
E8BBN9_SALMO/9-173
C6XS33_HIRBI/4-181
C7X0K2_ENTFL/7-174
F0MU42_NEIMM/22-93
Q3B5F1_PELLD/18-199
D4TWZ6_9ACTO/1-162
H8YWB3_9GAMM/25-189
F2EWC7_PANAA/558-731
G2MV44_9THEO/7-167
B0QJZ1_BACAN/273-429
F8BFQ4_LISMM/7-178
H0SR78_9BRAD/22-188
Q2RMK5_RHORT/14-190
F6VYP5_MONDO/114-296
G1UFW3_ECOLX/8-172
E1E7W9_STAAU/4-173
G6KEG6_STRPN/4-170
C5G4E0_9LACO/5-180
D3F029_CONWI/17-169
H8BLN5_CAMJU/7-165
D1K375_9BACE/8-167
B4JEB5_DROGR/145-329
Q9XC92_KLEPN/8-184
B0QP92_BACAN/6-169
B9LDB5_CHLSY/7-170
A3IZZ5_9CHRO/57-227
E2ZG37_9FIRM/7-176
H2QUN9_PANTR/75-261
E1IAL7_9CHLR/10-200
E5R8V1_STAAG/5-178
B1MLK7_MYCA9/47-174
F3PHZ4_9BACE/17-178
H3LA62_KLEOX/4-180
E6F386_ENTFL/8-194
D2ZNR6_METSM/6-193
G2K8B5_LISMN/1-165
I0IAY9_9BACT/24-194
F7YCX4_MESOW/21-131
A6B7H7_VIBPA/4-176
E8KN86_STRSA/6-174
F9NSZ1_PROAA/14-180
F3CAZ1_PSESG/19-180
Q2SJW3_HAHCH/1-159
E4G486_PROAA/14-180
C2VVD5_BACCE/7-158
Q318P6_PROM9/127-296
E2QGX3_ECOLX/9-258
A9CHX6_AGRT5/16-182
G6RZB6_STRPN/7-173
D4TPD1_9NOST/24-187
C7HJ70_CLOTM/8-171
G4MAU3_9BURK/410-579
F4XP65_9CYAN/13-169
H1Z7U0_9FLAO/6-171
G1S3L6_NOMLE/96-281
D5VCF5_MORCR/10-162
B4FSA4_MAIZE/85-282
H1WVP4_LEUCI/7-177
Q8NTE4_CORGL/9-169
A1KHZ6_MYCBP/46-173
E1PQ51_CAMJM/5-174
B5E619_STRP4/11-175
B5QM99_LACRH/7-173
F5TPA8_9ACTO/59-227
G1AUD4_9NEIS/154-304
D8G6V1_9CYAN/15-179
ARNC_WIGBR/8-172
A5ZX58_9FIRM/286-448
F7VJ19_9PROT/1-166
F9P8Z3_STRCV/7-166
E5CQ39_9STAP/4-191
F3HIL1_PSEYM/7-111
A5G2P8_ACICJ/9-165
C5RCB5_WEIPA/4-172
H7HSY0_STRPN/3-214
F9PBZ8_9STRE/3-160
H7N8A4_STRPN/4-170
G6NQN9_STRPN/6-181
H7Z669_CAMJU/6-85
H1Q0I5_9BACT/4-169
E3YF10_LISMN/18-184
I0YAP5_9BURK/8-175
D1AIY3_SEBTE/6-171
F4XP08_9CYAN/6-159
D9RAQ7_CLOSW/7-154
G8PJ28_PSEUV/26-145
E8RK12_DESPD/36-194
ALG5_DICDI/77-258
C9ZH60_STRSW/36-164
F2BHP3_STRSA/6-165
E3GGI5_EUBLK/7-181
D2BMR3_LACLK/5-162
B4HXG6_DROSE/153-341
H8NQ58_RAHAQ/23-182
D5WRH4_BACT2/3-147
Q06Z23_9ACTO/7-174
D8GDV9_LACCZ/7-167
H7FY85_9LACO/5-166
E9K9Y6_LACPN/41-217
H9UF44_9SPIO/10-168
G8UKL2_TANFA/6-173
C6ISI4_9BACE/57-226
G2Z6M1_FLABF/8-180
E4VHJ7_9HELI/7-162
E8ERG6_SALMO/1-105
Q39T55_GEOMG/4-163
DPM1_SCHPO/5-176
F3P5T0_9ACTO/22-182
H5QCF2_ECOLX/235-420
F5Y772_TREAZ/15-188
D0YSX0_9ACTO/6-175
GLT10_CAEEL/222-408
H5WJC8_9BURK/5-169
F4SVT6_ECOLX/255-440
D2S406_GEOOG/9-179
Q6ZET7_SYNY3/16-204
B3PX28_RHIE6/28-187
F2MMW4_ENTFO/3-170
F2B9Q7_9NEIS/31-193
H4VE95_ECOLX/235-420
C7L3Q0_ACEPA/18-185
B0HYZ2_YERPE/8-161
D1BYN6_XYLCX/18-185
Q938X1_CAMJU/5-173
F0ZHG5_DICPU/552-717
H5DS57_ECOLX/9-162
C0ASC3_9ENTR/9-176
G6FZ98_9CYAN/5-177
E0EWJ6_ACTPL/5-154
E0NSR6_9BACT/4-170
B3W9C9_LACCB/17-183
A4VVV7_STRSY/4-171
G1MWS0_MELGA/10-182
E0UHZ4_CYAP2/5-161
F3JLY2_PSESX/157-318
Q7BC56_CAMJU/7-165
F8LPT7_STRE8/4-174
F6C5R3_BIFBA/5-185
G7TYZ7_CORPS/9-176
E6K7I5_9BACT/4-170
H5FG34_ECOLX/10-171
D0PEK9_BRUSS/7-177
H2NJ67_PONAB/148-331
F0VXA1_STRG2/6-177
E5ZM51_ECOLX/33-156
G2E4T8_9GAMM/5-158
E0S181_BUTPB/5-204
G4FLH2_9SYNE/4-167
B7IGJ7_THEAB/7-182
F5LV33_GARVA/6-180
Q30YB5_DESDG/19-182
F5UNA5_9CYAN/5-178
F3ZNB7_9BACE/54-221
D9YF07_9DELT/3-230
G3N6J7_GASAC/280-448
E6LJU9_9FIRM/5-187
G1UXJ6_9DELT/7-182
E1MDU1_9ACTO/6-175
B5EGZ3_GEOBB/22-179
B4JJ43_DROGR/145-331
E4NFP8_KITSK/29-192
Q2A2H3_FRATH/8-173
A2SS32_METLZ/3-162
D7UM16_LISMN/22-194
E0ELX8_ACTPL/6-183
G7STW3_PASMD/3-164
G6MP97_STRPN/11-175
D4ER55_ENTFL/8-178
C2NEH9_BACCE/11-186
Q04VJ0_LEPBJ/4-170
A0JZV5_ARTS2/21-223
A2S9U6_BURM9/315-484
F1Y9L0_ECO57/9-224
I0QGJ6_STRSL/7-173
H3ZB90_9ALTE/12-183
C1AMK2_MYCBT/46-173
F5SPV3_9GAMM/1-162
G0H0N6_METMI/77-224
F5XY11_RAMTT/4-172
H8EDW8_CLOTM/50-213
F8A181_CELGA/315-464
C7LT22_DESBD/456-649
C3MNU7_SULIL/4-172
E3HDL5_ILYPC/5-167
C0Q1H2_SALPC/4-174
H5ILD2_ECOLX/11-175
Q47GL6_DECAR/24-186
B4EDF2_BURCJ/1-169
E7PNZ8_PSESG/10-174
G6B4K0_CLODI/7-200
F8Y1S7_STRAG/5-171
E0R1Z6_ECOLX/8-172
B7JZJ1_CYAP8/23-189
C6XVL4_PEDHD/3-180
LPSC_RHIME/8-168
D8FBE2_9DELT/8-171
A6GX71_FLAPJ/4-187
Q7CFU6_YERPE/7-177
Y543_RICFE/296-459
Q5F4Y5_NEIG1/6-182
F5XYY4_RAMTT/1-145
G6JEI0_STRPN/42-214
G2MZ99_MYCTU/10-178
F2KN54_ARCVS/5-162
B4LIH8_DROVI/83-265
B1RBS0_CLOPF/4-172
Q579V5_BRUAB/7-177
A3Y0V0_9VIBR/7-162
G9WW40_9FIRM/6-167
C0CVP3_9CLOT/7-169
A8G3S8_PROM2/5-166
Q462K1_9RHIZ/1-139
B7VHP0_VIBSL/7-166
F3NPV3_9ACTO/14-146
G4BZC6_SALIN/245-430
E4IU79_ENTFC/11-166
I0T1T7_STRMT/1-106
F8VBU0_MUSSP/268-433
E6KR62_9ACTO/18-193
B8KLL3_9GAMM/12-161
F7PPB0_9EURY/4-152
B0UHT1_METS4/248-409
Q3ARK7_CHLCH/10-171
A2CJ18_CAMJU/5-173
G4SYR8_META2/4-160
A7BT65_9GAMM/6-163
Q2SIJ4_HAHCH/7-169
D4KLP6_9FIRM/6-189
F2NRZ6_TRES6/4-172
B3IKQ0_ECOLX/4-174
G6AI49_9BACT/8-164
D0KWW7_HALNC/8-163
G4EKI0_9BACL/5-172
H7KE35_STRPN/6-179
D9YB90_9DELT/5-170
H7DTM8_9FIRM/3-167
Q1KZ68_CAMJU/5-169
C3MVY7_SULIM/4-169
B5ZES4_GLUDA/7-170
Q97GN9_CLOAB/8-186
H4N8S3_ECOLX/8-172
D5W6J9_BURSC/5-148
H4GKX1_9LACO/5-172
A6VG29_METM7/6-178
H4JAG7_ECOLX/11-175
H3CTR5_TETNG/115-299
I0TMB0_STAAU/4-179
A3CL20_STRSV/5-163
F3M8A3_9BACL/5-168
H8I6S2_METCZ/3-167
D2F0W8_9BACE/57-226
B6YW43_THEON/4-170
F7TCS1_PASMD/10-179
D2I3L8_AILME/1-144
B0NG37_EUBSP/4-164
C8LPX4_STAAU/45-214
D4TYC3_9ACTO/88-275
B3QHG7_RHOPT/31-198
Q03JL4_STRTD/5-171
G6UTL6_STRPN/11-183
E7PJG3_PSESG/26-191
H1N4W0_9PLAN/45-217
Q3UN35_MOUSE/280-446
A5LEA5_STRPN/42-214
A2U3H4_9FLAO/1-170
G9MB89_THET8/3-115
B6AQF4_9BACT/56-208
Q5H5C6_XANOR/14-164
F8KWF9_PARAV/7-169
H9BBV4_9BRAD/53-185
A4AVE9_MARSH/359-522
C6ITG6_9BACE/7-179
H4ZBG7_ECOLX/235-420
G5G9A3_9BACT/29-170
E8QMC8_HELPR/5-197
G3FNB1_9BURK/6-165
H8J258_MYCIT/7-184
C2RHK9_BACCE/370-535
O05698_RHILE/24-200
H1MUL2_9PLAN/18-182
D4LGA9_9FIRM/5-168
E4VZH7_BACFG/2-163
G2PNQ6_MURRD/4-171
E7HTM0_ECOLX/8-172
A7JIJ4_FRANO/11-196
E0IA46_9BACL/5-152
F6ZYQ4_CALJA/238-394
F1RS80_PIG/22-207
B7K476_CYAP8/3-157
G7QJF5_LEPII/7-171
E6VX24_DESAO/75-237
A1A383_BIFAA/21-188
Q6GM51_XENLA/118-302
A3WB07_9SPHN/6-166
B4RF82_PHEZH/99-266
H5LNF8_ECOLX/8-172
D5Z414_MYCTU/2-205
F8JPJ6_STREN/24-190
D4IWV6_BUTFI/6-172
A1E2Q0_CAMJU/5-116
A2S4D8_BURM9/8-154
A3J1F7_9FLAO/4-152
D4HSV7_LEPIR/9-164
E3R9R7_9LACO/5-173
G9SZP0_ENTFC/5-170
Q937R0_BRUML/4-157
E3BEY5_9VIBR/1-79
B2VFP3_ERWT9/10-171
B0GZ82_YERPE/4-165
G3NR16_GASAC/136-319
D9QNG2_BRESC/5-172
C2PGL9_BACCE/272-418
Q5FRV5_GLUOX/669-828
C2ZLD8_BACCE/11-186
H4CCI6_STAAU/4-173
I0FAB9_9BACI/4-164
E0TI86_PARBH/4-163
G8FFM5_CAMJU/259-439
C7U728_ENTFL/4-173
B0UEU8_METS4/53-221
C1ED22_MICSR/2-168
B2E1M8_STRPN/3-214
C2MVJ7_BACCE/2-158
G4AT91_AGGAC/4-165
B7KFF0_CYAP7/5-157
G6DZM4_9GAMM/5-144
F0FCJ8_STRSA/1-167
H5T5B5_MELPD/3-166
B3PF93_CELJU/17-178
D2NGM0_ECOS5/245-430
Q20YQ0_RHOPB/12-183
E9IJH2_SOLIN/68-254
C4F615_HAEIF/4-175
B1YCF3_THENV/41-207
G9W793_SALET/11-175
D9RTE1_PREMB/8-163
D2T8V9_ERWP6/3-173
A5GVZ5_SYNR3/4-167
B0QTU4_HAEPR/2-110
C7NGV8_KYTSD/391-506
Q3B354_PELLD/3-188
F7XPW3_METZD/6-165
Q2NHK4_METST/635-800
B9ADM5_METSM/18-180
F6ZEF1_HORSE/50-232
H3MZI6_KLEOX/4-180
F6GG61_LACS5/6-176
B0TXN1_FRAP2/30-198
Q2YV70_STAAB/5-174
D8UVH4_9BACT/2-66
H2T334_TAKRU/118-302
C2EFQ8_9LACO/6-171
G6AH83_9BACT/5-176
H7DQ45_9FIRM/6-152
B9MKP2_ANATD/7-175
C5B1N1_METEA/193-353
F7K690_9FIRM/7-177
C1A6D5_GEMAT/3-174
F1Z0I7_9STRE/4-171
F2QNM2_PICP7/6-172
A7V2P2_BACUN/8-176
G6GDW5_9FIRM/49-227
E4I492_PROAA/10-178
B1MGS0_MYCA9/10-171
F3T150_STAEP/4-205
F3SSZ3_STAWA/16-182
D1PLX8_9FIRM/13-184
Q2NUB8_SODGM/9-178
C3QVK6_9BACE/9-180
C1A2N9_RHOE4/38-162
G5QFF2_SALRU/6-161
E3IQE7_DESVR/4-156
A5TQA5_BURML/8-154
G0H7L6_BIFAN/6-123
O67628_AQUAE/5-164
D8JUP1_HYPDA/3-145
H5NTY0_ECOLX/8-162
D7WWF9_9BACI/4-161
C2GWH5_BIFLN/45-228
I0VJ36_SHIFL/8-172
H8XS75_FLAIG/5-163
G4EPW8_BACIU/1-136
A2PXJ8_VIBCL/13-182
H3AMH1_LATCH/191-373
F0VRH5_NEOCL/195-369
C3KZB9_CLOB6/8-172
B2RLT1_PORG3/9-180
Q15WM6_PSEA6/14-176
D4SPH4_ENTFC/64-236
G6MMF8_STRPN/7-168
E6KNL8_STRSA/10-176
A5GS78_SYNR3/49-194
F8IKD4_ALIAT/118-210
C3HA96_BACTU/17-189
F3EUV1_9PSED/118-298
B9JD40_AGRRK/1-131
H1T8L4_STAAU/42-211
Q4J7Q9_SULAC/3-136
C0EAC0_9CLOT/6-177
C2XKT8_BACCE/541-675
B1HJS0_BURPE/14-177
C7D240_ENTFL/3-164
H5VV34_SALEN/4-79
E5B094_ERWAM/8-177
Q1Q4D8_9BACT/10-181
F6TAE1_CALJA/153-339
G6RUW6_STRPN/7-173
B4SAZ3_PELPB/9-165
D4C5B2_PRORE/11-182
Q0GH35_CAMJU/259-417
D2FZC9_STAAU/4-173
D1K381_9BACE/4-173
E7TTD9_ECO57/9-224
F2F2P1_SOLSS/6-171
D3AIE4_9CLOT/407-576
ARNC_YERE8/11-175
G5SN83_9BACT/16-185
F5RS28_9ENTR/4-168
Q2KA13_RHIEC/24-198
A8RY70_9CLOT/5-162
F4VKT1_ECOLX/9-162
E7Y1K8_SALMO/9-173
F0RFH5_CELLC/359-517
Q4MJH5_BACCE/5-166
Q54GU8_DICDI/130-306
D4GU63_HALVD/21-187
H1DME8_ECOLX/172-330
H1NSN9_9SPHI/10-190
C0EVI9_9FIRM/8-176
D9NXC0_STRPN/7-172
C3DTK7_BACTS/13-177
C0XY22_BURPE/259-416
Q4K000_STRPN/10-161
E1USB5_BACAS/8-171
C3F378_BACTU/267-419
C8KY81_9PAST/45-215
C8UCZ9_ECO1A/9-177
H4QJR9_ECOLX/8-172
H0KM15_BIFAN/8-167
D0D8Y4_9RHOB/11-170
I0DJU0_CORPS/4-136
D8UHM7_VOLCA/6-147
E6FJV2_ENTFL/3-170
B2IVB3_NOSP7/4-175
B8M9T7_TALSN/106-208
E8WAB9_STRFA/16-182
H5MX10_ECOLX/8-172
F7RAH6_SHIFL/8-172
D7Z217_ECOLX/7-176
G4M6E7_9BURK/442-621
C2JN08_ENTFL/3-170
G6RJM3_STRPN/11-175
C4ILQ9_CLOBU/6-173
A1R9N2_ARTAT/13-186
C2R6Y8_BACCE/19-194
E1H927_MYCTU/9-168
B5U5Q3_9CAUD/23-116
H8XU22_FLAIG/5-172
B1RJD4_CLOPF/4-172
E3GZW3_ROTDC/11-169
B0BZH6_ACAM1/7-179
E1ZDS4_CHLVA/126-288
H7T4K3_CAMCO/410-592
E1VMI4_9GAMM/3-165
Q97C79_THEVO/10-168
G0Q6J4_STRGR/9-167
F0DAX4_STAAU/5-172
F0VXS8_STRG2/2-182
F5SEI5_9BACL/13-162
Q63GD6_BACCZ/23-179
G2E5W5_9GAMM/310-465
A2RZH4_BURM9/22-179
E1QP90_VULDI/5-184
D5BFX2_ZUNPS/3-94
B7M439_ECO8A/4-178
D3MPZ1_9FIRM/7-173
G5GI76_9FIRM/7-174
A2TW95_9FLAO/7-184
A3TLJ2_9MICO/2-149
F8AJX9_METOI/6-184
F8HBS2_STRE5/6-177
C5JAF9_9BACT/4-177
H8BHA4_CAMJU/5-172
H7VAK9_CAMCO/7-165
A9B700_HERA2/5-159
Q30XB8_DESDG/6-186
G2GSF0_STRSL/2-187
H1QT65_9ACTO/27-195
A4ICW5_LEIIN/4-175
G7QGF6_LEPII/9-180
A3V2M6_9RHOB/14-174
E2SG33_9ACTO/9-169
G3MQN2_9ACAR/13-73
Q11KL8_MESSB/10-179
G6LNB2_STRPN/7-173
I0TCS8_9BACT/69-232
B0PBK7_9FIRM/10-181
D2B9I7_STRRD/36-198
A3ZBL2_CAMJU/5-174
G6MG71_STRPN/6-179
D2P0K3_LISM1/8-172
E8KN81_STRSA/4-169
G4PCF3_BACIU/1-141
B5S8C6_RALSL/11-178
F3ATC6_9FIRM/6-175
D8HWV5_AMYMU/15-181
G7ZIS2_AZOL4/871-1050
H0L7F0_SALMO/9-184
F6SLD3_MACMU/157-335
G1WYA9_ARTOA/7-177
H8CTY9_CAMJU/6-104
D8B6W6_ECOLX/33-202
B4CXS9_9BACT/230-412
E1E883_STAAU/4-171
E1LIN1_STRMT/8-176
I0ZS36_ECOLX/8-172
Q6ACZ2_LEIXX/9-124
E1US07_BACAS/4-172
I0UBG5_BACTR/7-171
H1I1X4_9BACI/6-164
C2WP31_BACCE/545-676
H4ITJ1_ECOLX/2-55
B3U3N8_ECOLX/7-170
F9DGQ5_9BACT/4-169
A0B7S5_METTP/5-168
C2WVX0_BACCE/7-170
A3W902_9RHOB/10-178
A8YGW3_MICAE/45-155
E7YV72_SALMO/9-173
G5WCC0_ECOLX/9-224
I0KEU7_9BACT/31-214
H0L2P2_SALMO/11-175
D5DP11_BACMQ/262-418
F8GQ51_CUPNN/30-200
E7N3S4_9FIRM/710-869
G3SX74_LOXAF/188-374
C1C900_STRP7/6-181
A5IPC7_STAA9/5-172
F9UXJ5_MYCBO/26-196
C2WJA2_BACCE/10-166
C9BGU6_ENTFC/5-170
A7B7F8_RUMGN/286-448
F5JTN8_ACIBA/7-160
G4SWQ9_META2/4-163
E0UL20_CYAP2/272-437
G2H8L6_9DELT/33-86
E8RJN5_DESPD/8-171
C2H8C0_ENTFC/5-188
A9WDQ2_CHLAA/3-175
G5F454_9ACTN/13-172
C2RI21_BACCE/260-416
H7H1B8_STRPN/4-170
A0ZM93_NODSP/7-172
I0SBB6_STRAP/4-170
G6ADZ5_9BACT/4-165
I0MKM3_SALET/4-180
E9PSI9_RAT/138-325
E4AS26_PROAA/10-178
E3BGG7_9VIBR/25-109
C6E3Z4_GEOSM/26-197
C0VI87_9GAMM/5-161
G5HYT7_9CLOT/23-194
B6WPQ9_9DELT/11-171
G8QP17_AZOSU/14-158
C0E8J2_9CLOT/314-479
G6A300_STRIT/5-176
B2ISC6_STRPS/8-171
B7UXS9_PSEA8/37-196
E5VEM7_9BACE/5-176
H8EBG5_CLOTM/8-171
H7HI03_STRPN/6-170
F9Q5Y1_9PAST/4-117
H6PSE1_RICRI/17-176
A4K7Z8_ECOLX/9-228
B9AC87_BORBG/11-182
E3H2M3_ROTDC/7-175
C8KAY4_LISMN/5-170
G0GD96_9SPIO/37-162
D3E1E7_METRM/6-185
G8VTC0_KLEPN/7-149
F9P8Y6_STRCV/4-140
F3TM01_STAAU/4-171
F1VXT6_9BURK/6-174
D4VK45_9BACE/23-201
G5SLC7_9BACT/8-178
F6CZQ7_MARPP/5-173
Q0B1Z5_BURCM/11-176
A0YT86_LYNSP/8-172
B8G9F0_CHLAD/7-166
G3IVS8_9GAMM/51-209
E7X5M1_SALMO/9-184
E0EYI4_ACTPL/4-170
H1HU01_9FIRM/11-184
D1C487_SPHTD/31-198
G7WM47_METH6/1-123
G1US70_9DELT/5-170
Q5F735_NEIG1/7-194
D3CX24_9ACTO/209-374
D0BPY4_9FUSO/5-166
Q8A2B7_BACTN/404-577
D5B1G1_YERPZ/18-186
A7JKV6_FRANO/13-187
G3RKN2_GORGO/184-351
D6YZT3_DESAT/9-172
D9YZ34_PROMI/5-182
A3YX92_9SYNE/8-174
B8IAC1_METNO/11-133
Q5FMQ0_LACAC/8-176
Q648W9_9ARCH/5-175
D3UH21_HELM1/5-172
D7DZ29_NOSA0/5-169
G8T8N4_NIAKG/32-184
E2A7T4_CAMFO/62-246
F7LHM0_BACOV/6-103
D5VR74_METIM/7-168
C9BVU4_ENTFC/181-342
A5UND0_METS3/6-172
E3IMA6_DESVR/13-181
D0YWK7_LISDA/6-186
D9Q192_ACIS3/5-165
E0FGY0_ACTPL/4-170
Q8DRJ3_STRR6/42-214
B2IAY4_BEII9/23-126
C6E0L2_GEOSM/71-242
C5VXB0_STRSE/4-171
A3UU73_VIBSP/23-186
H8DS84_9ENTR/8-166
G3P2M7_GASAC/217-383
B8DMF2_DESVM/19-185
Q39UH5_GEOMG/4-170
C6E1T6_GEOSM/5-168
D3PSF4_MEIRD/6-115
G9QAB9_9BACI/10-165
E4J045_ENTFC/11-166
H3YBH7_STAAU/4-171
G4UJA9_NEUT9/132-297
B1V7Q3_CLOPF/60-265
F4HBF5_GALAU/262-440
Q84I90_XANOO/7-183
B2A4G9_NATTJ/6-220
A9W0Z4_METEP/217-359
Q82YJ5_ENTFA/71-173
D0BJS3_9LACT/6-173
D4QRJ5_ENTFC/8-167
D4WQ17_BACOV/4-166
A8EB90_BURPE/4-174
C3HZE4_BACTU/325-497
F7NN13_9FIRM/5-176
B8DYV4_DICTD/4-172
F5M837_ECOLX/4-179
B3T4G9_9ZZZZ/10-169
E0GQE2_ENTFL/557-718
C2Z2R9_BACCE/1-137
H8M147_SALTM/245-430
H1IXH6_9BACT/20-183
C4G8V1_9FIRM/47-111
H0KXB1_9FLAO/4-166
E7XCW6_SALMO/9-173
D2R669_PIRSD/15-180
D5CID3_ENTCC/4-168
C1AY78_RHOOB/36-189
D2R733_PIRSD/4-159
A6LBX6_PARD8/9-195
G6Y577_9RHIZ/13-172
G9ILR9_RHIML/52-222
F7K5M5_9FIRM/4-168
D2HWC4_AILME/15-197
H4WXV2_ECOLX/9-171
I0AMR7_9BACT/6-164
E3C8G1_9LACO/4-165
Q1D3I4_MYXXD/577-756
H7V6H3_CAMCO/5-167
A1KPW0_MYCBP/15-179
H6TIA3_9BURK/1421-1543
D4SZ47_9XANT/17-181
D2H578_AILME/256-420
B3KP58_HUMAN/11-195
H7U3Y6_CAMCO/6-87
D5ETB0_PRER2/252-413
F3IR75_PSESL/1142-1321
Q8DRK3_STRR6/5-171
H0FYS4_RHIML/12-181
G0FT34_AMYMD/5-164
D4VUL6_ENTFC/9-169
G6B0Z3_9BACT/4-175
H5VNM7_SALSE/11-175
C8MHN6_STAAU/45-213
Q99SP1_STAAN/5-178
Q629X5_BURMA/13-172
B4I6T4_DROSE/145-331
B7VKJ9_VIBSL/22-179
D4R405_ENTFC/5-170
F7LNG7_9BACE/13-190
D0LYA8_HALO1/12-155
G6U9G4_STRPN/5-171
D4HUA0_ERWAC/8-177
D6H6W7_NEIGO/7-68
D3MPY8_9FIRM/4-188
H2NG67_PONAB/184-349
B9YAD5_9FIRM/6-171
A6ADV4_VIBCL/10-170
H7SDY3_CAMCO/8-89
H8YWC0_9GAMM/553-720
A6C015_9PLAN/50-240
D0L209_HALNC/388-552
G6L567_STRPN/6-179
A4I143_LEIIN/120-279
D5P7A7_9MYCO/8-170
G6RH61_STRPN/4-170
F5YGP2_TREPZ/7-176
D4IWN3_BUTFI/402-567
C6RDK0_9PROT/5-165
Q11VU5_CYTH3/29-196
I0XKV7_STAAU/5-172
B1BL20_CLOPF/10-179
F3QTH4_9BACT/6-163
A4A6G7_9GAMM/12-170
H9BC16_9BRAD/53-185
E7P4G9_PSESG/4-160
B5RHS8_MUSBA/157-319
C3ATQ9_BACMY/1-148
A4AVC0_MARSH/10-169
B7GKZ0_ANOFW/12-240
G8S711_ACTS5/69-240
C3GDV4_BACTU/260-416
G0H2R4_METMI/71-236
C3XKX8_9HELI/10-88
H6NSX6_9BACL/600-777
H0HYS4_9RHIZ/5-175
D9RS77_PREMB/6-198
I0T9P0_9BACT/11-151
H7J4J8_STRPN/4-170
A1KBK4_AZOSB/9-173
A0QRF4_MYCS2/10-181
B6JI27_OLICO/16-179
E4R0M9_BIFLM/9-167
D2EWH5_9BACE/11-178
F8ELV3_RUNSL/12-177
Q4Q256_LEIMA/4-175
C2QMZ8_BACCE/262-417
Q06BB1_VIBCL/8-173
I0H1R5_ACTMI/4-172
D9RF21_STAAJ/4-171
Q8GMJ4_ECOLX/22-165
Q9UXL2_SULSF/13-138
B3GZP2_ACTP7/12-177
C7WDU2_ENTFL/557-718
G4J4F7_9PSEU/510-672
G6AGV4_9BACT/4-169
H7MYA4_STRPN/11-175
F5LGY8_9BACL/6-157
Q3JBR3_NITOC/418-581
I0MEI6_SALET/11-175
H8DAA7_ECOLX/4-166
C6WS28_ACTMD/9-180
F9RSB5_9VIBR/4-167
G3QS74_GORGO/157-343
D5AUP9_RHOCB/10-124
Q7VCB7_PROMA/4-167
E6SGG0_THEM7/39-212
B0UPI2_METS4/13-176
A8F3U0_THELT/523-690
D2ZNQ4_METSM/12-117
Q9ANV9_ECO57/4-179
D2ZDX5_9ENTR/9-168
B0BR55_ACTPJ/7-196
F5VC24_9LACO/6-166
A5G839_GEOUR/276-425
H7H8U2_STRPN/5-95
Q8THR6_METAC/221-384
C3BSP2_9BACI/4-172
F8I2P8_SULAT/28-163
A3HRH5_9BACT/8-151
B8J5H2_ANAD2/6-167
C2ZHJ2_BACCE/6-169
G6GKF0_9FIRM/13-189
Q8KWQ8_CAMJU/33-198
H1SPV1_STAAU/4-173
D7W267_9FLAO/6-183
B5C6N7_SALET/11-175
C1EZ43_BACC3/565-710
G3TCN2_LOXAF/157-343
D2PJ21_SULID/4-165
G4L8Q9_TETHN/3-169
G3P2P6_GASAC/119-303
E0RX41_BUTPB/10-169
D7B6H4_NOCDD/8-161
A7Z5P6_BACA2/6-171
D5CAI5_ENTCC/5-173
B8JL28_DANRE/1-148
D6X590_STRPR/8-167
Q9AFH4_STRAG/5-158
H1L972_GEOME/7-166
F4LF65_BORPC/4-153
G2T453_ROSHA/546-726
D6IKH6_ECOLX/20-193
C4SR78_YERFR/248-433
A8L9U1_FRASN/24-188
B2DWE3_STRPN/11-183
G1ZKH3_ECOLX/21-186
G1UUG9_9DELT/7-165
F5J103_9PORP/4-177
H2GI24_CORDP/10-174
G6ULV1_STRPN/3-214
D8GRU2_CLOLD/8-161
Q3D2D0_STRAG/1-169
F1R0Z7_DANRE/67-249
E7G9J4_9FIRM/9-198
F8B0K3_FRADG/601-766
A9YVT3_OSV5/37-157
C9MPZ9_9BACT/5-150
H4SCU9_ECOLX/2-116
D2ZHV6_9ENTR/9-187
B9LG48_CHLSY/6-182
A4BKE6_9GAMM/4-159
A4EM05_9RHOB/20-180
H4LR33_ECOLX/235-420
E3PET7_ECOH1/33-202
H1F5L9_ECOLX/235-420
D2ZNQ9_METSM/17-184
G8TF00_NIAKG/172-343
OPGH_PSEPG/247-432
F7ZWQ0_CLOAT/5-173
C0B9B0_9FIRM/325-502
C2SXT8_BACCE/10-166
E5XX38_9BIFI/5-169
H2Z4W0_CIOSA/13-185
G2EJ87_CORGT/10-172
D6S8M0_PEPMA/3-202
D3LEA1_ENTFC/439-615
G5GFX5_9FIRM/10-159
B4WLW9_9SYNE/22-185
E8I0N9_ECOLX/8-161
I0APX1_CORPS/55-222
E3DCP2_ERWSE/254-439
F3U847_ECOLX/435-592
D5NUX5_CORAM/6-173
G8S7F2_ACTS5/15-132
Q9UXJ3_SULSF/3-172
E9W3I2_ECOLX/10-167
D7JEI3_9BACT/10-178
Q8X6L8_ECO57/8-161
A7ZFF2_CAMC1/4-163
D3A2Y5_NEISU/1-159
G4DRY6_9GAMM/8-179
F1RJJ7_PIG/76-262
H6SCA2_MYCTU/10-178
E4YYE0_OIKDI/216-301
E4LM13_9FIRM/7-159
B8DSA3_DESVM/8-149
B0ARF8_BACAN/274-429
H5TZ84_9ACTO/56-183
C6WXP4_METML/16-180
F0T7J2_METSL/4-169
C9C6G5_ENTFC/7-212
F2G9A7_ALTMD/10-196
Q2BRH7_9GAMM/3-149
A3ERX4_9BACT/31-138
F8M2C0_MYCA0/1-150
I0IBF2_9BACT/10-174
C2KV48_9FIRM/8-165
H5NCH1_ECOLX/11-175
D4IPZ4_9BACT/7-171
F4AF25_LACJH/11-177
D6EXI3_STRLI/114-282
Q329N9_SHIDS/9-224
E0EKN0_ACTPL/4-170
Q5AVG5_EMENI/199-318
H3LEB5_KLEOX/11-175
F5Z216_MYCSD/6-193
H6KZU8_SAPGL/4-190
G4J1Y4_9PSEU/31-157
H7RA42_CAMCO/5-173
F3ZR84_9BACE/7-168
H8MFH7_CORCM/7-182
G1SXG0_RABIT/181-346
C2RGG8_BACCE/9-172
D7EWU3_MYCTU/11-175
B2V0U1_CLOBA/8-173
B2G8M9_LACRJ/5-171
C2VBE6_BACCE/16-117
E1JEQ3_ECOLX/5-143
D1R6G7_9CHLA/28-92
C4KTY7_BURPE/8-154
H5HZT3_ECOLX/33-202
MFTF_MYCTU/85-246
A7T8A0_NEMVE/39-186
Q03GK8_PEDPA/6-170
H3M7I0_KLEOX/7-180
C5VUY3_STRSE/5-173
C2ZLE2_BACCE/2-144
I1CWV0_9PSEU/12-172
F3RJ36_LISMN/18-184
H1RI92_SALMO/9-173
Q0BPD8_GRABC/11-171
H5UEI3_9ACTO/43-200
F3I745_PSESF/9-174
D3I9Y4_9BACT/60-229
G5GQV6_9FIRM/274-442
G7MSB4_MACMU/168-357
A7ZEU0_CAMC1/7-193
Q9UXK5_SULSF/5-167
E1I9G7_ECOLX/33-202
C7KM85_ACEPA/787-944
E6CJ57_PROAA/10-178
A3DK15_CLOTH/4-165
D8BIJ1_ECOLX/33-195
D4PST5_LISMN/6-166
G9WKY4_9FIRM/597-769
B0SRL2_LEPBP/10-180
B9R2L4_9RHOB/31-199
A9WF13_CHLAA/6-166
C6Z015_9BACE/2-161
Q2SJW5_HAHCH/387-556
B0AXB4_BACAN/10-164
A7JPW0_PASHA/3-191
H6M5E4_CORPS/4-136
Q852X9_BPMBZ/12-169
H1KEA3_METEX/9-171
Q2BHK1_9GAMM/3-201
C1MAG8_9ENTR/8-165
D7LD68_ARALL/69-267
E9UYA1_9ACTO/9-185
Q1Q1P2_9BACT/4-171
E3ILQ2_DESVR/41-201
D1JE47_9ARCH/40-205
C3GXX9_BACTU/10-166
Q1RIP6_RICBR/9-166
F2BMF7_STRSA/5-163
F2H612_BACTU/4-167
D3DYN3_METRM/7-179
H8BAN5_CAMJU/7-165
Q26EJ2_FLABB/4-181
B9PU06_TOXGO/385-493
I0C7Q2_STAA5/45-214
C6VWK9_DYAFD/4-172
B7JH84_BACC0/323-486
C8AFA5_STAAU/45-214
A3I374_9BACT/8-182
D5D645_ECOKI/7-176
C9BGT0_ENTFC/3-165
G7Z289_AZOL4/14-184
C4GM73_9NEIS/25-196
CHS_PASMU/154-350
F7Q1K8_9BACT/11-169
G7VUI7_PAETH/28-193
Q5M6Q2_CAMJU/8-89
G6Y4D7_9RHIZ/12-172
H2FN37_CORPS/55-222
E8YD93_ECOKO/11-175
A4U2U0_9PROT/9-161
E0GM42_ENTFL/5-173
A1SH33_NOCSJ/35-200
G2Z3K6_FLABF/4-169
G3LYH2_BURPE/1457-1607
D6HYE9_ECOLX/10-221
D1QRQ5_9BACT/8-146
F3UF57_STRSA/5-163
D3FZ94_BACPE/40-214
D4WLD9_BACOV/41-202
H0JDU6_9PSED/23-185
E7N5Z2_9ACTO/2-162
Q1GKK6_SILST/5-164
H7SUX5_CAMCO/6-87
F7NIL2_9FIRM/3-168
G5IZY5_CROWT/47-229
C0E112_9CORY/101-288
D4UZI7_ENTFL/6-171
E6JZ07_PARDN/12-184
D6Y711_THEBD/29-197
H8L7E9_ENTFU/181-342
F2QW32_PICP7/271-451
Q4K2D4_STRPN/4-174
F3PXK3_9BACE/6-122
H7RA33_CAMCO/6-89
E8JCZ7_ECO57/245-430
P73993_SYNY3/11-180
F9GRQ6_HAEHA/12-167
E1YDN0_9DELT/11-167
D0ZMJ1_SALT1/4-173
B9P355_PROMR/9-164
I0SRQ6_STROR/5-171
F3B2C1_9FIRM/4-179
H5BSS7_ECOLX/3-181
F5S3I0_9ENTR/6-157
A0YK80_LYNSP/11-172
B7RNS9_9RHOB/11-175
B9AFV5_METSM/139-303
G2UV60_MYCTU/7-177
I0XCG7_9SPIO/7-176
G5H504_9BACT/3-185
G4PW77_ECOLX/33-202
D3I9P2_9BACT/7-176
A8Q6F2_MALGO/16-190
I0IHB1_9BACT/7-153
Q3EVU4_BACTI/281-437
F7XH36_SINMM/6-128
E6SVV3_BACT6/6-181
E4VMY0_9HELI/7-213
B2I052_ACIBC/5-171
B1BGT1_CLOPF/250-403
C9C6G8_ENTFC/439-615
C0FUX8_9FIRM/5-169
ARNC_PECCP/9-173
D1YZY2_METPS/9-168
G4EPX6_BACIU/1-165
E3PRF3_CLOSD/4-183
A4YHT4_METS5/3-96
C2FWL5_9SPHI/1-124
C9LPM9_9FIRM/24-193
A1CKE5_ASPCL/9-184
D5TG31_BIFAV/5-168
C4Z1F9_EUBE2/258-444
E1L1V2_9ACTN/9-183
E6Q5Z3_9ZZZZ/14-170
E6TMY3_MYCSR/47-175
D2RIJ6_ACIFV/7-174
D2A6W5_SHIF2/6-170
E6FU44_ENTFL/557-718
F2K2I0_MARM1/29-174
F8N8B2_9BACT/5-173
B3NQC2_DROER/152-348
C7WDT1_ENTFL/5-170
I1N572_SOYBN/65-263
Q98MH1_RHILO/6-121
B4D0U0_9BACT/270-441
C7T983_LACRG/8-184
D5W5E2_BURSC/3-117
D7IGI7_9BACE/250-417
B1IPM4_ECOLC/20-193
Q2JCN6_FRASC/10-175
C8WIX4_EGGLE/522-699
Q89HK9_BRAJA/41-206
F8VBT8_MUSSP/268-433
C9L2Q1_9BACE/57-225
Q7VMT2_HAEDU/3-163
G4RK92_THETK/8-179
D8A4U7_ECOLX/33-202
I0ERX9_9HELI/5-197
A9KNZ7_CLOPH/5-191
Q8A5T7_BACTN/4-179
H3KLV1_ECOLX/235-420
Q67KJ6_SYMTH/16-189
C3MNV8_SULIL/5-164
H8CGD6_CAMJU/5-173
C9MRM2_9BACT/4-168
D8FYW9_9CYAN/16-178
C6LFR4_9FIRM/4-175
D7AGV5_GEOSK/7-175
F9UMY2_LACPL/6-219
A6C920_9PLAN/4-172
Q608J3_METCA/9-168
D0JXI7_YERP1/7-177
Q10YZ7_TRIEI/9-162
F7T1Q6_ALCXX/39-201
H2BV25_9FLAO/17-163
A9FQ44_SORC5/26-190
B3ZQA6_BACCE/15-171
G5GA46_9BACT/5-180
D1ALB8_SEBTE/758-937
C0EVT9_9FIRM/5-168
B4D2N9_9BACT/9-157
G1YJ25_ECOLX/4-168
A5TZR9_MYCTA/7-158
C6VNZ6_LACPJ/10-183
F6D2M0_METSW/11-82
F3MDB9_9BACL/14-192
E1WKS6_BACF6/17-183
C6AFH7_BIFAS/3-166
A7BZS1_9GAMM/15-175
B5H784_STRPR/10-172
B0UQM6_METS4/23-182
B1N1L6_BURPE/6-172
E8Q9A2_STRED/8-188
F0B8I6_9XANT/75-240
C7KCW9_ACEPA/787-944
E9CZ72_COCPS/41-216
I0F393_9BACI/8-171
A7JPV9_PASHA/4-174
H7RBY9_CAMCO/8-89
H1N9F6_9PLAN/19-176
B6XJS6_9ENTR/14-179
G0A099_METMM/6-135
F5NXK4_SHIFL/11-175
B5P2J3_SALET/4-176
B3NDL8_DROER/54-233
B4VZW9_9CYAN/993-1174
D0TB72_9BACE/4-168
B2EAE6_BIFAN/94-233
B7MPC8_ECO81/33-202
C3H9J5_BACTU/9-173
E3CEB7_STRPA/7-165
A8AV29_STRGC/3-162
H0LZ39_SALMO/4-174
G0I0R2_HALHT/9-63
D1W2F3_9BACT/10-146
A6GZD7_FLAPJ/4-166
H0PPQ8_MYCPM/4-169
Q9Z3M7_9RHIZ/52-185
B0Q6X9_BACAN/15-171
E6GBU3_ENTFL/51-223
B4VKX9_9CYAN/7-171
D6CQB7_THIS3/798-982
ARNC_AERS4/10-174
H3ZIT0_9ALTE/8-162
Q5WYC2_LEGPL/7-195
A5GQE9_SYNR3/10-166
Q6NK69_CORDI/10-174
D1R2P4_STAAU/45-214
A0K567_BURCH/14-174
Q1ML59_RHIL3/9-192
A1VHX3_DESVV/42-189
Q15QW5_PSEA6/222-392
A3F4D8_LACLC/6-180
Q64Q38_BACFR/8-170
E2Y905_ENTFL/557-718
H5TG37_9ACTO/105-276
A6A5R5_VIBCL/8-195
I0D5B0_BACAN/323-486
H6L987_SAPGL/7-178
H1XAN5_LACCO/5-172
F1VT23_MORCA/10-188
I0MSM4_SALET/245-430
E1IE48_9CHLR/5-152
H2G3B9_CORDP/9-176
H1WS39_LEUCI/7-178
G5WKI3_ECOLX/9-224
Q3ZK45_9LACT/7-164
H8M2A3_SALTM/4-168
D3ELG1_GEOS4/4-190
C4ZXK7_ECOBW/9-184
H7NDZ1_STRPN/7-173
H3P0Z1_LACPN/5-177
E2KK86_ECO57/4-103
E1NB87_9BIFI/47-216
G2IR51_9SPHN/4-169
F0NHN7_SULIR/4-169
Q3SLZ1_THIDA/5-176
G0C4N4_9ENTR/10-162
B1ZZP3_OPITP/8-178
D0TDC3_9BACE/403-571
G0LYN4_LACPE/10-180
B1MZS4_LEUCK/8-188
C7WBN9_ENTFL/185-346
B3BH82_ECO57/11-175
E3GCW1_ENTCS/10-175
C0VZS2_9ACTO/17-177
H7NIQ6_STRPN/7-173
B5LJW5_9CAUD/13-170
F0KCT9_CLOAE/53-231
E1YUF6_9BACE/5-174
C3FY01_BACTU/262-417
F9U2I1_MARPU/6-62
G8N8S7_9DEIN/4-173
F0B059_NEIME/4-76
B3WWP0_SHIDY/4-180
F5QID0_SHIFL/38-206
D5S4F8_CLODI/4-108
C0ZAC1_BREBN/10-169
Q6KZC4_PICTO/4-161
F3ATE2_9FIRM/10-171
E8MUZ4_BIFL1/18-204
C6E2S6_GEOSM/7-172
B7C7H2_9FIRM/3-163
E1FE24_9THEO/6-161
C8PNH4_9SPIO/14-186
H3VK62_STAHO/5-176
H8H8R2_STRPY/5-171
G9YRQ5_9FIRM/5-161
Q0S981_RHOSR/20-153
F0QSD2_VULM7/4-177
G4FT14_9GAMM/5-169
B9M569_GEOSF/4-165
C4Z489_EUBE2/5-152
F3RN84_LISMN/9-168
E9V2I6_9ACTO/3-160
C3R793_9BACE/4-171
F1X4W1_MORCA/10-188
Q063Q8_9SYNE/3-153
H7WKC4_CAMCO/7-155
E0RN42_SPITD/97-250
B4F129_PROMH/4-181
B7BB93_9PORP/5-174
C8VYT2_DESAS/577-744
D1QF11_STAAU/4-173
C6X347_FLAB3/18-185
C1FPV3_CLOBJ/6-170
C3WIF5_9FUSO/5-174
D5T8H2_LEGP2/12-174
H1HYY8_9BACI/8-172
Q31BC5_PROM9/4-165
Q74AV6_GEOSL/12-216
Q3K8X4_PSEPF/9-178
Q6MDI3_PARUW/28-197
Q3DER9_STRAG/5-160
H0V4U9_CAVPO/154-341
H4GJG3_9LACO/5-168
G6F765_LACDE/5-170
H1HPA6_9BACT/4-183
B4VH97_9CYAN/17-178
E7GP55_CLOSY/5-169
F9VGV4_LACGL/9-159
G5QRJ5_SALRU/9-184
Q4E0D2_TRYCC/125-213
H9BBW0_9BRAD/53-201
A8G602_PROM2/6-220
E1VMQ1_9GAMM/47-210
E7C4Y2_9BACT/4-180
C2PPC1_BACCE/4-166
D7K3J5_9BACE/9-188
A1BIU5_CHLPD/214-363
H1TW57_9BACT/5-169
A4WTZ7_RHOS5/5-131
H3N4I0_KLEOX/8-179
Q97AB7_THEVO/10-182
B8F5K7_HAEPS/5-155
A5M5G2_STRPN/5-167
Q4KG86_PSEF5/706-886
G9RXQ4_9FIRM/5-173
F1PX34_CANFA/168-357
G6MUR2_STRPN/7-173
A5ZI15_9BACE/5-205
Q01PS2_SOLUE/4-129
C4STR5_YERFR/2-144
G6V6V0_STRPN/3-214
B0MHT8_9FIRM/10-172
B3IUV0_VIBPA/6-177
E1GGN6_LOALO/118-309
B1HWL5_LYSSC/236-414
Q0K0N0_CUPNH/30-202
H3N4G7_KLEOX/5-158
F5RHH3_9RHOO/7-163
F5T4U0_9FIRM/4-186
D8EKS1_ECOLX/4-178
G1T130_RABIT/154-337
G1NU13_MYOLU/1-147
G4GPJ7_9EURY/38-201
C2XD64_BACCE/5-159
Q38VG9_LACSS/4-173
Q0AV06_SYNWW/7-172
C1DN08_AZOVD/1-142
C9Y394_CROTZ/26-203
F3K1P0_PSESZ/8-173
G9WP32_9FIRM/15-187
G5VG03_ECOLX/9-224
A3SK54_9RHOB/6-127
D4X4A9_9BURK/22-186
H3UW47_STAEP/4-173
C4VP14_9LACO/5-151
E1X0G3_BACMS/4-184
Q639T6_BACCZ/5-161
B3ZUQ6_BACCE/16-116
C7QPT0_CYAP0/84-208
E2NJ95_9BACE/11-165
A5GA77_GEOUR/8-170
G7H5X9_9ACTO/37-204
Q4BX23_CROWT/7-178
D5RKS3_9PROT/22-203
B9DLM0_STACT/6-181
Q7WIB9_BORBR/208-370
E5VNV9_9FIRM/5-155
D1PQI9_9FIRM/5-169
D4HT35_LEPIR/9-164
B9WSF9_STRSU/70-291
G2T451_ROSHA/357-555
A5ZI21_9BACE/6-171
B0WEI6_CULQU/64-250
B3X9K3_ECOLX/11-175
D4WYB9_BACOV/8-190
I0UA08_BACTR/7-178
E7RLF1_9BACT/4-170
Q3MEW9_ANAVT/5-166
E6A589_ECOLX/8-172
B7GNT0_BIFLS/10-167
H6Q3L5_RICRI/17-176
I0LUT0_SALET/245-430
E1QHU8_DESB2/31-152
H7S3G6_CAMCO/259-443
Q3IV55_RHOS4/4-169
E7UP56_ECOLX/4-175
E7BB95_LEGPN/26-198
D5Z4R5_MYCTU/613-781
Q8YRR3_NOSS1/25-188
Q0TG51_ECOL5/7-181
E1Q1B5_HELPM/5-197
A8WB45_ERWST/7-176
G0EQ53_BRAIP/4-160
H7HHZ6_STRPN/1-163
Q5SQF9_MOUSE/148-333
E7N3X2_9FIRM/426-624
F0PXH8_BACT0/262-418
G4R347_STRPY/5-171
F8BK82_OLICM/24-191
Q47DD2_DECAR/363-502
G2ID24_9CLOT/99-248
C0ED54_9CLOT/8-159
F8CI69_MYXFH/10-175
F4V3J9_ECOLX/4-178
A3CVJ7_METMJ/8-173
A3Z1D5_9SYNE/7-168
E6IPW2_ENTFL/443-624
A0QZ12_MYCS2/25-193
Q3DPQ2_STRAG/8-148
E6KQG0_9ACTO/7-168
E4VWK4_BACFG/7-171
C8AQ13_STAAU/4-173
D0UFH2_9RHIZ/1-133
G2I3X9_GLUXN/351-498
Q6EB14_CAMJU/5-172
F9UN12_LACPL/5-174
A9B296_HERA2/4-151
B3ZIW4_BACCE/565-710
G1ZKJ6_ECOLX/9-177
D6DWQ5_ENTCL/1-162
E6MLA8_9BACT/17-173
B5QY14_SALEP/245-430
H0Q1F3_9RHOO/909-1093
G5PK25_SALET/49-228
D2KKK8_STRSU/6-172
B3QXX8_CHLT3/5-170
D3NU84_AZOS1/10-168
E7KVA5_YEASL/76-263
F0TJM5_RIEAR/4-165
D1QQ56_9BACT/4-169
F3D9Z7_9PSED/553-734
E5BZ85_9FUSO/7-179
G4FN68_9SYNE/2-170
C7NGV1_KYTSD/264-387
D6HPV5_9FIRM/13-171
D1CIW5_THET1/24-190
Q01E09_OSTTA/382-562
H1AX11_9FIRM/5-184
Q4WXR2_ASPFU/9-184
D7B8N7_NOCDD/9-175
D1C229_SPHTD/37-199
D3HEB0_STRG3/4-171
G8X4K0_FLACA/8-176
H7M9U5_STRPN/1-149
G5KYV2_STRSU/54-215
B3W9C5_LACCB/7-194
H5VY88_SALEN/9-184
H2C0F5_9CREN/3-51
H8LGI8_STRPN/42-214
H4ZYB7_ECOLX/21-186
D7I1G9_PSESS/7-170
F0A5F5_NEIME/4-99
F9CVN5_9ARCH/54-227
F2KX79_PREDF/15-165
B0SSK9_LEPBP/5-168
E0E9W3_ACTPL/8-174
H4B700_STAAU/4-171
D1JY96_9BACE/3-179
Q4JYV4_STRPN/14-181
D4PJH3_LISMN/5-170
E4D1Z9_PROAA/14-180
G2M1S5_9XANT/17-171
F6VQB1_XENTR/180-369
A8S4U3_9CLOT/132-299
B2DTR9_STRPN/7-173
G8ATC8_AZOBR/9-121
F3XVY5_9FLAO/9-180
G6V690_STRPN/11-175
F9VGU6_LACGL/6-187
H3PEG4_BRUAO/25-194
B5QP49_LACRH/6-144
C3EN73_BACTK/19-176
F0I5Z8_STRSA/4-171
A9VQI0_BACWK/370-539
G2LXU8_9XANT/12-167
G3RY46_GORGO/96-281
F5UBL3_9CYAN/3-157
C3H2I5_BACTU/5-160
Q7V0K0_PROMP/6-196
F9VGU9_LACGL/10-177
D4MCF2_9ENTE/22-175
E8YS39_9BURK/5-167
G0LQM6_STAAU/5-172
D3I9S5_9BACT/9-181
A5LIX3_STRPN/5-167
E2T8Z3_MYCTU/8-116
G5GBX4_9BACT/9-178
H0VIQ9_CAVPO/1-173
B3Z4Z5_BACCE/545-690
Q6HNU7_BACHK/10-163
G6UBU2_STRPN/7-172
F0CL80_SALMO/245-430
D5U6F0_BRAM5/3-159
Q8XN37_CLOPE/5-185
Q21E22_SACD2/11-172
G6YQ09_9ALTE/418-576
G4IPV0_9RHIZ/66-217
E0PPR1_STRMT/7-172
F8YHZ3_ECOLX/11-175
Q0P9B9_CAMJE/259-425
B1YCC1_THENV/9-80
D3SMC5_THEAH/3-148
C2H3L5_ENTFL/7-222
C3KRW4_RHISN/27-192
A3JPT5_9RHOB/80-271
E4SP75_STRTN/8-182
A1VHY4_DESVV/26-190
G0H0N6_METMI/6-73
Q3KGI4_PSEPF/34-199
B5ZZJ2_RHILW/24-202
D6FSU9_MYCTU/20-179
C3R7E1_9BACE/10-172
F3PZP5_9ENTR/6-155
I0HAD7_ACTMI/11-177
H7XW62_CAMJU/5-174
H4JNG7_ECOLX/8-172
H1UAN0_9BACT/20-183
Q2W8E7_MAGSA/39-213
Q66NX0_9RHIZ/1-138
D5E821_METMS/10-166
H1DJN7_9PORP/55-221
C7NDP5_LEPBD/4-187
H2I404_CORDP/9-176
H4DPL2_STAAU/4-173
D7K9G9_9BACE/4-178
H5APJ2_ECOLX/20-193
B1JHL7_YERPY/4-175
H4IHV4_ECOLX/9-208
D4W6N6_9FIRM/4-162
F8AX33_FRADG/47-219
E3IAE1_GEOS0/5-168
C9RAI9_AMMDK/18-181
C4Z670_EUBE2/4-170
E1JTS1_DESFR/11-73
B3WWN4_SHIDY/8-171
H0E3N2_9ACTN/24-185
Q8VTW7_LEPIR/8-177
G4K206_9RHIZ/11-175
F4BVI0_METCG/603-739
H0R397_9ACTO/98-254
D9YF02_9DELT/31-196
F2NUU3_TRES6/8-169
A0E193_PARTE/5-175
E1YK91_9DELT/8-171
D0TW65_9BACE/5-182
B3PQG8_RHIE6/14-175
A5FGX7_FLAJ1/5-192
Q7P6I9_FUSNV/5-174
E2XWB9_PSEFL/104-270
E8YHG2_9BURK/3-111
F9V696_LACGT/6-172
G9WIQ3_9LACT/6-170
F0LLT7_THEBM/7-182
F3FLX4_PSESX/26-191
C4SBX8_YERMO/83-170
C2Y457_BACCE/15-181
Q7CTY7_AGRT5/12-181
B7K846_CYAP7/25-188
B5EGU8_GEOBB/8-179
G4KVE8_OSCVS/5-176
B1ZS20_OPITP/8-172
Q5CY08_CRYPI/177-351
B1HEB9_BURPE/315-484
E1VW59_ARTAR/4-171
B3YXY1_BACCE/17-179
G0SRG2_VIBMI/7-155
A4N4G0_HAEIF/8-175
H9G891_ANOCA/3-138
A8I878_AZOC5/18-181
F0NE11_SULIR/4-103
A7G0J6_CLOBH/8-172
C3AE00_BACMY/9-172
G1PCA5_MYOLU/137-319
C7U722_ENTFL/425-586
E0QD83_CAMCO/8-89
F7LHK0_BACOV/6-158
B2UEX4_RALPJ/11-188
E2PPF4_9RHIZ/11-177
A0NU62_9RHOB/6-179
C3YTY7_BRAFL/102-262
C8KAX3_LISMN/22-194
D2G4E4_STAAU/45-214
A0LS05_ACIC1/40-202
F2B2M4_STRPN/11-183
E4LYM2_9CLOT/6-179
B0Q7X5_BACAN/10-164
I0IJ09_9BACT/33-178
H8LLU4_RICSL/17-178
B5L445_SHIBO/5-164
A9K2G7_BURML/8-154
C2T2M7_BACCE/267-417
A1SK35_NOCSJ/17-183
A9EJ89_9RHOB/30-194
E1VML0_9GAMM/11-178
H5Y7G8_9BRAD/52-221
A6UUZ5_META3/6-169
H4Y342_ECOLX/4-179
F0CJF8_SALMO/245-430
A9WHF9_CHLAA/8-156
D7YGD6_ECOLX/9-162
C9LBS3_RUMHA/4-176
E7N3S3_9FIRM/4-148
E6GQS4_ENTFL/3-170
B4CZL4_9BACT/5-161
E6IZ06_STRAP/4-170
D9RYA4_THEOJ/730-861
E4YUQ0_OIKDI/187-347
B8ZTW8_MYCLB/2-152
D6QZN0_LEIDO/117-198
D3A520_NEISU/3-135
B0NKH2_EUBSP/5-171
H6PA44_STRIC/5-171
E1RBW8_SPISS/7-168
C7V349_ENTFL/441-622
G6XKA5_9PROT/31-194
F9LDW2_STAEP/5-167
F3XIF1_STRPN/11-175
G3QCB1_GASAC/150-335
F7JZM9_9FIRM/5-138
H0QAR2_ECOLI/11-175
D4WZF0_BACOV/9-235
G1N5V3_MELGA/15-201
G3K3G8_RHIML/1-122
H3Z846_STAEP/4-179
H1YGL7_9SPHI/41-218
A2V8B6_STRMU/9-185
A2TW91_9FLAO/21-185
G8X943_FLACA/4-177
F0M1C8_ARTPP/4-170
D6CZY2_9BACE/5-176
B0TPT0_SHEHH/4-167
C6X2V5_FLAB3/7-187
E6FU33_ENTFL/22-175
C3GIH5_BACTU/16-117
D5BFH4_ZUNPS/7-158
G2ST59_BIFAN/8-167
H3DGG4_TETNG/178-364
C5FB94_LACPA/20-105
E6GL48_ENTFL/185-346
E1TDH1_BURSG/40-208
G0EHW1_BRAIP/8-185
G6XUE5_RHIRD/11-165
D5SR39_PLAL2/36-199
G8FFM5_CAMJU/7-155
H7YKQ7_CAMJU/9-187
GLT12_HUMAN/139-322
C7PWH2_CATAD/10-171
D8KJL1_LACLN/43-194
G8P4I7_LACLC/6-177
D5MVF2_BACPN/8-171
Q8CJZ1_STRCO/6-174
Q199V7_CAMJU/5-168
G0SRJ0_VIBMI/15-185
B4LE30_DROVI/214-398
F8D7U6_HALXS/30-186
C9BEU2_ENTFC/8-167
E4IBG1_ENTFC/23-195
G3V1S6_HUMAN/101-284
E7HDY0_ECOLX/9-162
F2LMJ3_BURGS/72-231
E7RXL9_9BURK/433-594
B2SMH9_XANOP/1-153
F7MAG2_9BACE/4-170
D2ZHH5_9ENTR/24-191
D9RS79_PREMB/9-165
D3H1C1_ECO44/11-175
E6HR73_ENTFL/557-718
B7K6R4_CYAP7/14-178
E8W5G5_STRFA/5-175
C9BE42_ENTFC/3-164
G5J9E3_CROWT/7-176
F5ZPY1_SALTU/245-430
C3LAA1_BACAC/323-486
B4KSN8_DROMO/232-416
H8JFE1_MYCIT/3-181
Q8Y949_LISMO/6-211
D2TQI6_CITRI/7-165
F0AXI8_NEIME/5-212
C2S6B1_BACCE/19-224
H7THU9_CAMCO/5-166
E0ELY1_ACTPL/4-171
E7UTR0_SALTM/4-168
E0NPM2_9BACT/7-176
C4UZE3_YERRO/8-165
H3DNT8_TETNG/155-339
B0JZH1_XENTR/275-441
E0FP95_ACTPL/9-179
D8HZI7_AMYMU/41-213
D9PQE1_PEPMA/3-208
C7LXJ0_DESBD/9-171
H1XQ28_9BACT/1225-1394
A3YZY2_9SYNE/4-167
G5UMJ8_ECOLX/33-202
D3V1W5_XENBS/10-174
I0K3G4_9BACT/4-152
B8FD69_DESAA/12-169
G2RR87_BACME/10-173
A0K983_BURCH/3-141
A7NHH0_ROSCS/63-225
H4MBB5_ECOLX/8-172
C3A1Z3_BACMY/1-145
A4NPT5_HAEIF/7-182
G6F047_9PROT/8-170
F0DPP0_9FIRM/8-171
G4C1H3_SALIN/11-175
E6TF17_MYCSR/9-101
A7RGG9_NEMVE/39-221
E1RW28_ECOUM/18-169
G2H8V1_9DELT/16-175
E4T937_RIEAD/4-179
F5J358_9PORP/5-166
H0PDT6_9SYNC/25-91
E5WW58_9BACE/8-190
E4MHL4_9FIRM/31-198
D9SLX4_CLOC7/10-176
F9LS92_STAEP/4-173
B0SAI9_LEPBA/84-204
G9WUZ4_9FIRM/5-171
D0TB51_9BACE/9-195
A9F8L5_9RHOB/5-168
B7AUD8_9FIRM/8-175
H4TQ07_ECOLX/17-176
G0L1T7_ZOBGA/4-193
C7WDU1_ENTFL/441-622
D4GH01_PANAM/620-800
B5RSF3_LACRH/20-105
G2KH98_LISMN/5-169
A6E152_9RHOB/268-435
D9SHC5_GALCS/4-152
G1UFU2_ECOLX/4-103
E3HG35_ACHXA/7-158
H5H5B2_ECOLX/235-420
F0IU33_STRSA/4-170
C2TTN9_BACCE/11-186
G7RCJ6_ECOC2/5-142
E6TXR3_BACCJ/4-156
B4I5W9_DROSE/9-180
A0YVH6_LYNSP/27-186
Q4JZ78_STRPN/5-173
H2IQY0_RAHAC/9-169
D2S590_GEOOG/10-174
Q1CL17_YERPN/18-186
F2R802_STRVP/5-175
G1PTK1_MYOLU/20-204
B7AIV1_9BACE/7-171
G4IED0_9EURY/15-130
G7UQM9_PSEUP/3-160
A9A6X3_METM6/7-75
D6CZW1_9BACE/9-188
B7NR72_ECO7I/33-202
E2Y8Z4_ENTFL/22-175
Q8YMY1_NOSS1/4-169
Q00337_SALCE/8-171
E0G662_ENTFL/7-222
Q9CLR9_PASMU/10-178
A2W8K1_9BURK/8-155
H4FLG5_ECOLX/276-439
F7SE57_LACJH/11-182
H3LV05_KLEOX/11-175
D8LR86_ECTSI/77-252
D3HHA8_STRG3/7-173
Q4MTU7_BACCE/16-117
E5C9Y8_9BACE/10-188
G7PQQ2_MACFA/157-343
H1GCK9_LISIO/10-183
F4B1N5_KROS4/4-168
E3G987_ENTCS/14-206
A7GWU8_CAMC5/3-191
D1N6J4_9BACT/11-181
D4KYV8_9FIRM/5-179
B1S4L4_9BIFI/5-175
D8N9R2_RALSL/3-156
G8T7X0_NIAKG/7-179
Q8RKA0_9RHIZ/2-127
F6C7S5_BIFBA/9-177
D2ZJ77_9ENTR/34-229
G1PXD9_MYOLU/191-367
D5W0I8_CLOB2/2-116
A1BEB7_CHLPD/6-167
G6QCZ8_STRPN/4-170
H1ILN7_9BACT/7-169
G2ZPW7_9RALS/11-178
G1LGA8_AILME/14-198
G7RYB8_STRSU/5-171
Q063A4_9SYNE/7-171
C7UZV9_ENTFL/3-170
A5G2M9_ACICJ/317-474
Q93UL0_9RHIZ/1-137
Q1L2K4_STRHY/12-182
F5VZJ3_9STRE/7-173
A8YP21_MICAE/8-188
B6XGN6_9ENTR/14-178
E3GGH7_EUBLK/6-176
C9YW24_STRSW/10-168
G9PF26_9ACTO/153-259
D6CW12_SALRM/7-186
F3IRH8_PSESL/8-146
B0AAT9_9FIRM/5-186
Q8PXQ1_METMA/5-157
C4JNS0_UNCRE/213-319
G5SDT3_SALET/4-174
A4BIW6_9GAMM/7-170
E3JB28_FRASU/31-199
F4CR33_PSEUX/8-171
H7T7R2_CAMCO/5-167
E7VNI3_SALMO/9-184
D2EZ65_9BACE/9-180
G2MZ80_MYCTU/4-200
C3GFP6_BACTU/10-165
C3PZ98_9BACE/6-164
B1WVP4_CYAA5/11-191
Q6U1H9_SHIDY/9-173
A3XMX9_LEEBM/4-173
I0WH61_9FLAO/6-167
F7JNJ7_9FIRM/1-100
F4G2H8_METCR/1-142
Q5X6X4_LEGPA/19-194
H6PP15_RICRI/9-166
H0FZR4_RHIML/12-181
G1VE65_9BACT/6-202
A2SDD6_METPP/258-428
C6AL82_AGGAN/5-191
D4LP21_9FIRM/5-176
G4QQ50_CORPS/9-176
A9KS53_CLOPH/1-169
F1TFE7_9CLOT/4-165
G2UAF1_PSEAI/10-174
G4IZ53_9PSEU/18-157
B5L3A8_SHIDY/4-178
A2E3C6_TRIVA/77-256
A9UUB2_MONBE/163-338
A9IG67_BORPD/11-182
E2MPS1_FRANO/12-186
Q1YWB2_PHOPR/7-154
H2UR39_TAKRU/184-370
F3DL54_9PSED/10-174
G4DGF8_9GAMM/11-166
HASA_STRP3/67-240
B3ACY9_ECO57/4-179
F8J844_HYPSM/15-184
E2PZZ6_STRCL/5-168
D2F4N6_STAAU/4-173
Q2FIZ8_STAA3/4-171
H7DPH6_9CLOT/6-172
A4KH46_MYCTU/4-200
C7G9E2_9FIRM/1-162
G0TG22_MYCCP/26-196
G6MSC1_STRPN/4-170
C2EF38_9LACO/5-183
Q0RRC2_FRAAA/32-183
C5G549_9LACO/7-191
B3B2B3_ECO57/8-172
A8S6M0_9FIRM/7-198
A6GYH6_FLAPJ/7-184
H8EBG0_CLOTM/4-165
D9XH83_STRVR/6-162
H4G6N2_STAAU/4-171
F3Z7R9_9ACTO/3-161
C5AFP5_BURGB/11-168
H8K4G7_RICAG/10-176
H2RK55_TAKRU/36-221
E1P3P5_NEILA/4-99
C3AEP9_BACMY/9-188
D0WK92_9ACTO/9-171
D4JS94_9FIRM/11-178
A0YYF1_LYNSP/255-436
D5ESY5_PRER2/6-179
B4WQH0_9SYNE/4-200
C2WY73_BACCE/370-540
D3I2I0_9BACT/1-111
A3JEJ3_9ALTE/4-164
H3XV58_STAAU/42-211
H5S4T7_9NOCA/5-166
B7JMK2_BACC0/16-117
F3VNY8_STRPN/7-173
F8L6L9_SIMNZ/65-234
A6AMK2_VIBHA/5-169
E8NPE6_SALET/4-168
F4URA7_ECOLX/5-181
F8EN21_RUNSL/5-151
Q854P8_9CAUD/54-176
G4CHB6_9NEIS/5-170
A5G828_GEOUR/4-177
D1A7K2_THECD/10-165
C8X1P6_DESRD/4-167
H5CA58_ECOLX/8-161
C1EZ44_BACC3/276-383
A0ZIG0_NODSP/41-163
F0EU22_HAEPA/3-163
D5Z3Z1_MYCTU/4-200
B3DZK4_METI4/11-175
C1HF76_9ESCH/255-440
A6UUG2_META3/5-185
D0IAR3_VIBHO/316-495
E9TEB8_ECOLX/4-164
E0IFH4_9BACL/9-166
C7G9I5_9FIRM/9-213
G9Y2P3_HAFAL/18-182
G2HPS7_9PROT/4-157
B7IVZ7_BACC2/4-160
G5GJJ2_9FIRM/185-353
Q2LWN5_SYNAS/29-189
D5ESP5_PRER2/5-177
D2ZQX7_METSM/18-180
Q46GE8_METBF/220-384
B0ZTJ1_CAMJU/33-200
B0T448_CAUSK/13-181
H1PN96_9FIRM/333-488
A4QAX6_CORGB/55-217
G6T7E7_STRPN/42-214
G6FK43_9EURY/41-198
E3W9T0_9RHIZ/52-202
D9YA25_9DELT/4-180
G7QXW4_MYCBO/613-781
E9T494_COREQ/85-246
E3EA26_PAEPS/127-288
H7UC07_CAMCO/259-426
B2J9B3_NOSP7/25-188
A6DT09_9BACT/8-179
A9DZM8_9FLAO/4-181
D0LPF8_HALO1/30-192
E6LLF0_9FIRM/18-190
H8EWD9_MYCTE/7-177
Q1BCG6_MYCSS/43-196
A8G637_PROM2/19-201
D2ZNT3_METSM/12-178
Q2WB29_MAGSA/10-173
F0SXR7_SYNGF/5-234
D4CJY3_9FIRM/8-159
F2V4A6_MYCTU/46-173
B6IU33_RHOCS/19-188
A6L3P1_BACV8/4-155
F5IRT5_ACIBA/7-160
E5B5N2_ERWAM/7-176
E3EY26_KETVY/7-135
A8GFU9_SERP5/5-170
F6ITC1_LACPE/4-169
H8GCS5_9PSEU/4-164
C5VXA8_STRSE/6-157
Q4K1A7_STRPN/8-181
H5UTE7_9MICO/25-191
E4GAQ2_PROAA/14-180
F0F8Y1_9BACT/4-183
B5WNF2_9BURK/14-177
D4GI22_PANAM/11-212
F2MR48_ENTFO/3-164
Q7UQI5_RHOBA/71-238
Q4BXF8_CROWT/5-161
D4T748_9XANT/7-183
D9NBE9_STRPN/5-171
A8FNA2_CAMJ8/10-92
F7PGD0_9EURY/5-167
Q04RA2_LEPBJ/5-168
G4EC56_9BACL/9-165
B9KB06_THENN/9-196
F1Q2K1_CANFA/75-261
C6A0C5_THESM/82-229
H7KTP3_STRPN/42-214
C8WIX4_EGGLE/265-425
F0RB15_CELLC/5-178
F9YLR0_9RHIZ/25-194
E1ND58_9BIFI/15-179
Q5N0G8_SYNP6/5-170
E6U598_ETHHY/4-168
Q93TI7_STRAG/15-249
D5RCK6_FUSNC/5-174
H1ADL3_BACLI/2-149
E8W5F8_STRFA/6-173
GGAA_BACSU/3-174
G2G2L8_9FIRM/7-168
C1CCC5_STRZJ/6-175
F4AZF0_KROS4/220-351
H7KRK4_STRPN/6-179
B8GCR3_CHLAD/23-179
E4IUS0_ENTFC/64-236
G8UXK2_LEGPN/26-198
G6MG68_STRPN/1-163
D4R7M4_ENTFC/3-163
E3FAK3_CORP9/55-222
GTRB_BPP22/4-167
G2F6E4_ECOLX/8-172
Q8KI22_NEIME/22-197
Q1QTV9_CHRSD/8-172
G9UWH3_SALMO/11-175
E1SIG1_PANVC/7-179
D6A412_9ACTO/38-206
A7NFV4_ROSCS/11-174
E1LG01_STRMT/3-169
G1N4S2_MELGA/167-356
C3QUM9_9BACE/42-205
H0D5X7_STAAU/4-173
D8GMJ7_CLOLD/7-183
A1HR85_9FIRM/203-333
H7M995_STRPN/6-128
E3T517_9VIRU/3-178
C3QEN7_9BACE/247-411
D9VI25_9ACTO/17-173
H3HZW4_STRPU/15-197
D7HW69_PSESS/32-187
B2IVT6_NOSP7/10-191
G2EBQ1_9FLAO/45-220
E3CY05_9BACT/16-179
C2LGY7_PROMI/4-167
C7RSJ7_ACCPU/19-182
B5EGU9_GEOBB/22-186
E5SMI6_TRISP/141-326
Q9R8Y1_9RHIZ/52-185
Y335B_MYCGE/6-192
G0D653_ECOLX/235-420
F5XFF3_MICPN/8-182
E1TFP9_BURSG/5-177
C3ISH2_BACTU/7-170
C6S8E4_NEIML/5-212
H1Z4W0_9FLAO/5-172
B1W191_STRGG/9-164
F7ZQS9_CLOAT/5-182
F6VBS6_CALJA/183-349
Q4WUE9_ASPFU/106-215
B3W8J3_LACCB/7-174
E8MEX7_BIFL2/5-169
B3L5M0_PLAKH/26-197
F1MWE8_BOVIN/114-292
B4HZ11_DROSE/114-304
C7NDC4_LEPBD/3-162
G9QU03_9PROT/1-232
D1AF77_THECD/15-179
B2IRC0_STRPS/22-188
G0XS27_PRODI/4-161
A0LEI1_SYNFM/22-185
G6UE39_STRPN/6-179
H7SCM3_CAMCO/5-174
C5KZX0_PERM5/92-272
E8VCI2_BACST/9-167
H7L0G8_STRPN/11-175
H0V276_CAVPO/72-250
Q13A53_RHOPS/22-189
A1IPY0_NEIMA/6-181
B7RHX1_9RHOB/5-168
G4AWU4_AGGAC/37-200
D4PHR4_LISMN/8-172
C0EUR4_9FIRM/7-200
E1YZM5_9BACE/10-184
F8HSW0_LEUS2/30-198
F1KY00_ASCSU/160-346
E8N4I1_ANATU/4-165
Q69ZR3_MOUSE/223-405
Q5L1M5_GEOKA/10-178
B1J415_PSEPW/16-171
H3W095_STAEP/4-173
B3EL49_CHLPB/12-180
B5ZC07_UREU1/15-174
G6C2E9_9FUSO/4-165
B1W196_STRGG/1-159
I0KVM2_9ACTO/16-186
C1DVP7_SULAA/6-152
H1EXW5_9ARCH/54-227
F4F4L2_VERMA/6-173
G8DTT6_STRSU/4-172
F4XTW9_9CYAN/8-172
E9DAV5_COCPS/104-211
H7FWV1_9LACO/6-172
F4LL66_TREBD/4-185
H0B1F4_STAAU/42-211
Q01W42_SOLUE/4-150
D9P5C7_ACTPL/5-154
D2ZEC9_9ENTR/8-175
D0ANJ0_ENTFC/6-184
Q09CL5_STIAD/7-176
G7UPQ4_PSEUP/1-157
H7T198_CAMCO/5-174
F5RT53_9ENTR/245-430
C1CEV4_STRZJ/7-173
E5BRH7_9FUSO/7-173
D7VYK5_9FLAO/15-185
A0YR14_LYNSP/14-197
E1WWG2_BACF6/41-204
D1ALB5_SEBTE/10-174
Q1J348_DEIGD/16-179
G0EQ10_BRAIP/10-179
B2JFA3_BURP8/342-521
A4SE50_PROVI/10-173
A0YF01_9GAMM/4-158
H7VU74_CAMCO/6-87
Q9ADN5_STRCO/27-195
D9QST0_ACEAZ/316-473
E8TYI0_ALIDB/11-178
D1Z1C9_METPS/6-164
F0SD64_PEDSD/4-163
F9UK56_9MOLU/4-170
A3MXT3_PYRCJ/5-171
D0BNE9_9LACT/53-216
C6WFD6_ACTMD/19-187
H9BBY1_9BRAD/53-184
C9RDC1_AMMDK/513-682
D7K4E4_9BACE/4-170
A2S9U4_BURM9/44-163
G8XBS2_FLACA/5-174
H3MCK2_KLEOX/6-155
C2N264_BACCE/272-418
A9CRU8_ENTBH/3-181
A6P1B9_9FIRM/1-145
G5NVJ8_SALET/4-185
Q72KB9_THET2/6-122
Q1WTE2_LACS1/6-174
Q3ME51_ANAVT/6-150
B3XNV3_LACRE/7-177
D7BV40_STRBB/57-223
C9BL01_ENTFC/64-236
B0G3Y3_9FIRM/4-165
G9AUF8_PANAN/9-180
D5U4J4_BRAM5/9-173
A5GAB5_GEOUR/11-176
C7QPT0_CYAP0/4-73
H5WY62_9PSEU/61-187
A5WMI5_MYCTF/4-200
A4ISX3_GEOTN/4-165
E2W6N5_MYCTU/613-738
E4Y4V8_OIKDI/119-313
Q2NU54_SODGM/257-442
F0S150_DESTD/4-145
E2YIE7_ENTFL/441-622
Q2BXF8_9GAMM/7-170
C4FUI2_9FIRM/4-177
D8HIU4_AMYMU/2-158
E8LJN7_9GAMM/11-176
F4CB15_SPHS2/3-163
F9KNM9_STAAU/4-171
H5I5F1_ECOLX/4-179
Q01R65_SOLUE/28-183
E4WXE0_OIKDI/169-360
E4VYN3_BACFG/4-174
G7MVP8_MACMU/96-281
A6DDM0_9PROT/373-547
H1PUC3_9FUSO/3-172
C0BRK2_9BIFI/7-130
G4DRY4_9GAMM/18-179
E1YLJ3_9DELT/13-170
F3A4A8_9BACL/8-171
D4LJ23_9FIRM/4-187
A6A4L0_VIBCL/5-197
D9UH73_9ACTO/5-157
Q70MW4_9BRAD/1-139
A3JJ43_9ALTE/22-186
A1RWN5_THEPD/6-177
B4HIJ0_DROSE/131-313
D4QTI5_ENTFC/64-236
G1KE43_ANOCA/174-363
G2NKZ3_9ACTO/6-175
F4C042_METCG/13-181
A9WBP8_CHLAA/4-165
Q6HAL0_BACHK/9-175
Q09A43_STIAD/5-123
B2SCR9_BRUA1/25-194
G3QSQ1_GORGO/75-261
G5F4H4_9ACTN/11-174
B7RRY5_9RHOB/1-154
Q97P72_STRPN/8-171
G3A509_9RALS/12-177
Q9F0M4_CAMJU/5-173
F7ZQL5_CLOAT/7-183
E2ZKB9_9FIRM/7-196
G5F446_9ACTN/278-437
C6III3_9BACE/91-259
D4ZPE8_SPIPL/18-181
A4VJE2_PSEU5/1010-1191
P74820_9SPHN/7-166
F3EUV3_9PSED/1-157
O51519_BORBU/11-182
G3IYV4_9GAMM/8-168
D4KMG7_9FIRM/355-552
F0IVV2_STRSA/4-171
B3BVP7_ECO57/8-172
C0EIX8_9CLOT/29-206
F9BHR0_VIBCL/7-155
Q0A8G3_ALHEH/7-157
E3E6K5_PAEPS/5-172
B4P1D5_DROYA/153-341
H7S0U0_CAMCO/5-171
F5LL49_9BACL/16-178
Q9S4F7_LEPIR/40-202
H1FLT6_ECOLX/11-175
E0UAV1_CYAP2/4-166
H5XS00_9FIRM/6-155
H1WWS9_LEUCI/7-178
D5CQ90_SIDLE/18-180
H6R5X9_NOCCG/10-177
C7VA51_ENTFL/3-164
E2SY52_9RALS/5-132
C2G019_9SPHI/34-166
Q93CZ1_CAMJU/33-201
F0J4F5_ACIMA/9-165
B3QQT4_CHLP8/20-188
F1SL08_PIG/184-347
A5PJP7_BOVIN/283-447
D8HFN1_STAAF/42-211
F5Z647_ALTSS/317-485
D6SRZ6_9DELT/9-167
G6VJ17_STRPN/11-175
E1IC22_9CHLR/48-210
A6LE31_PARD8/8-202
F5R0R6_SHIFL/11-175
E4Q8G6_CALH1/477-647
E8KXS8_9RHIZ/236-416
D4LP81_9FIRM/3-168
H1GJR7_9FLAO/6-177
F9HPL8_STRMT/4-170
B8GBY4_CHLAD/7-170
E6T6A2_SHEB6/32-149
B0P3W8_9CLOT/13-184
Q855A2_9CAUD/28-149
D3P0P6_AZOS1/35-137
H1BID7_9FIRM/4-169
E4IK93_ENTFC/8-167
Q5V6W5_HALMA/144-308
G0PA98_CAEBE/115-304
E4L3W4_9STRE/9-175
G7VYZ2_PAETH/14-194
F1WW03_MORCA/284-425
E0R1G1_ECOLX/11-175
G1Q850_MYOLU/137-304
H8F4S3_DROME/120-310
B1EUA5_BACAN/267-419
C6PMS9_9CLOT/244-424
D6M163_STAAU/42-211
F0VGU1_NEOCL/297-467
D4E583_SEROD/3-170
D7PEY4_SALCE/9-169
Q11RN6_CYTH3/6-184
E4RM10_HALSL/5-188
C8N938_9GAMM/5-156
G6P3D1_STRPN/7-173
G5HNZ6_9CLOT/7-154
Q3AD82_CARHZ/6-159
E6X7U4_CELAD/3-185
H8KXF8_SOLCM/7-170
F4VXS2_ECOLX/7-174
E7SAA7_9STRE/4-170
A5ZGK8_9BACE/4-169
H5T613_MELPD/3-170
C0DZU0_9CORY/19-181
E7U591_ECOLX/11-175
G4B487_AGGAC/4-186
H0NL13_BACCE/370-537
E8YRA1_9BURK/5-177
H8HTC7_MYCTU/20-179
B6X9U5_9ENTR/8-166
H0B036_STAAU/4-173
D3LUB4_9FIRM/13-177
H7I9N3_STRPN/6-169
Q2LPY9_SYNAS/251-423
C2RG38_BACCE/1-142
A5MKZ6_STRPN/5-166
G9R3S7_9FIRM/445-626
C2YA82_BACCE/16-117
D4GTS9_HALVD/4-153
F4F720_VERMA/11-132
G0A1B6_METMM/8-178
A7NHG1_ROSCS/18-215
G0BLQ1_9ENTR/4-196
E4JHL2_ENTFC/181-342
A4FNL6_SACEN/12-196
A3QR98_9RHIZ/52-223
H3T3H5_PSEAE/13-180
D7NAP7_9BACT/4-171
F3ZRZ5_9BACE/4-171
D0JFR6_YERPD/4-165
Q7TZY7_MYCBO/4-200
B8FWH8_DESHD/9-193
E7BE83_NEIMW/5-212
D5P2L6_9MYCO/1-172
B5JJR3_9BACT/756-935
E6T1X7_SHEB6/17-176
I0L0C2_9ACTO/12-192
C0AA16_9BACT/7-178
E7UT20_SALTM/9-184
F0K6V3_CLOAE/5-182
Q3UM52_MOUSE/141-318
F5NWR0_SHIFL/4-179
H7RFI7_CAMCO/5-174
A7NNK8_ROSCS/13-176
C3KY89_CLOB6/6-174
B1B4Z0_ECOLX/8-172
C8WNF7_EGGLE/11-170
H6N1M9_GORPV/37-194
F3Z5Y9_9ACTO/1-226
B3MN51_DROAN/9-180
Q0H0T0_SHIBO/4-190
F0B059_NEIME/71-208
H3P0V9_LACPN/10-178
Q1IAR6_PSEE4/7-189
G9WTF5_9FIRM/315-456
Q1B2Y7_MYCSS/115-283
Q58A54_HUMAN/157-343
F7WS75_MYCTD/85-246
F0LEK1_AGRSH/288-451
D2ERX4_9STRE/3-214
I1GFM1_AMPQE/187-352
Q93CS7_SHIBO/19-235
A8FXM5_SHESH/7-180
F4LA04_BORPC/32-195
Q39MR2_BURS3/11-176
E0NRF1_9BACT/50-214
Q0G193_9RHIZ/21-181
C8YS92_YERPS/4-165
F3M3E5_9BACL/15-174
B2V9I7_SULSY/6-165
C8A2H7_STAAU/4-173
G9PUT5_9BACT/4-167
F3AHH3_9FIRM/8-180
A0RPD7_CAMFF/5-169
D1BX28_XYLCX/453-628
Q4EIR8_LISMN/9-168
F7MZF5_ECOLX/11-175
D2PBV5_LISM2/8-172
H1U4C2_9BACT/11-168
Q2NHJ6_METST/589-761
B0UIL8_METS4/21-181
G9V3B4_SALMO/4-174
C9DBV7_9CAUD/7-165
E4TCT5_RIEAD/6-173
G6EYK4_9PROT/25-199
D8J3K2_HALJB/32-188
F3PEE1_9BACE/9-177
Q4K0R1_STRPN/7-170
D5U9I7_BRAM5/5-188
E1M950_9STRE/252-419
A3IQN3_9CHRO/3-183
H7KWP7_STRPN/7-173
H1QVI7_VIBFI/4-153
H7SJC8_CAMCO/8-89
F6ITD9_LACPE/5-175
C9MGV8_HAEIF/8-175
E4Y6P2_OIKDI/230-315
E4FZL3_PROAA/10-178
G6B0B2_9BACT/4-171
B0ACE9_9FIRM/5-176
H4XBF2_ECOLX/9-184
A5FN69_FLAJ1/10-179
E6A992_ECOLX/9-172
E4MHQ2_9FIRM/11-173
D1YZY1_METPS/5-170
D3PCY2_DEFDS/6-168
G4B601_AGGAC/6-177
H8BE72_CAMJU/5-172
C1D695_LARHH/5-151
F2A5A9_RHIET/8-147
C3P3Q6_BACAA/11-189
D0ABP1_ENTFC/3-163
D1BC43_SANKS/15-149
Q8A779_BACTN/4-171
C2TBA8_BACCE/162-317
B3JQN8_9BACE/251-411
E2TE35_MYCTU/85-246
E9B3H7_LEIMU/205-323
C1DUX9_SULAA/8-178
B0QNT9_BACAN/10-164
C9B7E1_ENTFC/8-171
E0PK35_STRGY/2-181
F4C041_METCG/6-173
D6D2J9_9BACE/4-169
G7P231_MACFA/137-316
H0PXT5_9RHOO/26-188
D4EL67_ENTFL/6-192
H3K9U7_9FIRM/7-170
A3XK16_LEEBM/3-161
E8VIW6_BACST/4-172
F8EEG4_RUNSL/6-176
G6F318_9PROT/796-963
D2UPZ8_STAAU/4-171
B9LID8_CHLSY/3-175
C2M1Y3_CAPGI/2-180
D8H2D6_BACAI/7-124
A3ZBM9_CAMJU/5-172
G6DN75_DANPL/57-241
Q4ZQS1_PSEU2/578-759
F1UDV6_PROAA/14-180
E6FU39_ENTFL/4-173
H0I8B2_9MYCO/36-165
B4KEI3_DROMO/146-330
G0CCN7_XANCA/7-182
B1UL88_BACAN/267-419
A8EYW5_RICCK/9-166
Q8P462_XANCP/7-171
E0RLA3_PAEP6/11-182
F2L0N6_THEU7/6-168
H8C8M1_CAMJU/7-155
F8XVN7_9GAMM/2-154
G6Y7F5_9RHIZ/27-185
D3HVB7_9BACT/243-412
B3CHL1_9BACE/4-175
G0VRS9_MEGEL/5-141
H4RTQ1_ECOLX/235-420
B3PG00_CELJU/11-199
A9W442_METEP/193-353
G9APY1_PANAN/7-184
A6VCS4_PSEA7/18-182
D3AC16_9CLOT/6-169
G8FB18_CAMJU/5-44
C6AFJ6_BIFAS/12-182
E2B8Q3_HARSA/117-303
A3XLV6_LEEBM/8-159
G6MQ47_STRPN/3-214
D3FJW0_MYCGF/20-185
Q4K0R2_STRPN/5-178
E8TY33_ALIDB/7-184
G7JND6_MEDTR/184-346
B7AUN8_9FIRM/5-175
F3GWC8_PSESX/1010-1171
D9RAQ6_CLOSW/6-157
H0KAJ8_9PSEU/49-211
E5C4J1_9BACE/4-169
C1FPU9_CLOBJ/34-198
D2S572_GEOOG/62-217
C9MMY7_9BACT/255-424
C3L1Z8_CLOB6/4-147
I0K3A1_9BACT/6-177
A6CBW9_9PLAN/5-177
G9UGH1_SALMO/9-184
E6UUA0_CLOTL/8-171
H3Z8H6_STAEP/5-167
B2NLN0_ECO57/11-175
E2YIG0_ENTFL/8-194
H2IY79_RAHAC/13-173
E3IFA6_GEOS0/7-171
E8I9V8_ECOLX/5-176
E4LHK9_9FIRM/142-308
G2FWV9_9FIRM/10-185
Q83UU0_HAEIF/1-127
C4Z4Z4_EUBE2/7-195
Q4S200_TETNG/129-329
F5NDS8_SHIFL/235-420
G5R1Z0_SALSE/5-174
H3SHN4_9BACL/42-242
G6EXV4_9PROT/561-739
C0DW09_EIKCO/4-161
F9UNH6_LACPL/7-178
B4S3Y4_PROA2/8-181
E6EXU1_ENTFL/3-164
D2T8X3_ERWP6/7-166
Q0RJ99_FRAAA/7-173
G1XC33_ARTOA/96-318
C7CVI8_ENTFL/8-194
H6PWL7_RICP3/10-171
B5QCN9_SALVI/4-168
E7GYW8_STRAP/6-177
D1Q8N8_STAAU/4-171
G7CRH6_AERSA/10-174
Q4L4C6_STAHJ/4-172
D4UZJ7_ENTFL/9-175
G6VD44_STRPN/5-173
E9RW23_9FIRM/4-164
H1UQ32_ACEPA/1-166
C3GRQ4_BACTU/1-96
C1M6Z5_9ENTR/11-175
D6D463_9BACE/5-174
H5B4Z6_ECOLX/20-193
C7MFZ6_BRAFD/13-166
Q79ES3_BACIU/1-140
Q2FUJ8_METHJ/11-174
C2NJB8_BACCE/285-391
Q7CLB6_YERPE/8-161
H7D5S4_9CLOT/4-162
C3ADZ8_BACMY/13-177
G8MRG5_AGGAC/10-163
E6IPU8_ENTFL/6-192
E4MLA4_9FIRM/17-189
E7XRW8_SALMO/9-184
Q8A827_BACTN/4-173
D6L667_PARDN/36-218
C3LEU0_BACAC/284-429
Q49955_MYCLE/45-197
G7W320_PAETH/126-301
F0KUU5_YERE3/3-153
E4JD57_ENTFC/8-167
H1EG98_ECOLX/4-179
Q83V70_HAEIF/1-128
H2JDA0_9CLOT/5-186
Q3A1C7_PELCD/5-177
GALT7_PONAB/210-399
A5V235_ROSS1/1-191
E6JB88_9ACTO/6-159
D0H0T2_VIBCL/5-162
B4SXB8_SALNS/9-184
C3R6S2_9BACE/8-170
C2PSU7_BACCE/11-183
B0ARF5_BACAN/15-171
B5EXC2_SALA4/9-184
D8ABV0_ECOLX/9-261
E0NTF0_9BACT/5-107
Q83IE7_TROW8/6-168
H2LE70_ORYLA/79-263
Q63RJ5_BURPS/259-416
Q5XCV1_STRP6/4-165
I0P3F8_SALET/4-174
F8CVM7_BACTR/9-169
F0RXU4_SPHGB/8-180
H8ND77_RICPO/11-170
F4ENQ9_BACAM/7-174
Q0RML3_FRAAA/8-184
H8BKC0_CAMJU/6-124
E8NC81_MICTS/8-172
B8F9T0_DESAA/5-173
C2PGM0_BACCE/15-169
F4XJB8_9CYAN/5-174
C2VEJ1_BACCE/19-211
B2V5R4_SULSY/12-174
H7UX97_CAMCO/5-163
F7JDL2_9FIRM/5-175
F4F0M3_9FIRM/45-220
G0CYS2_CORUB/4-137
F1XP18_ECO57/11-175
A7NR07_ROSCS/4-173
Q1LEH4_RALME/13-177
F6B9S2_DESCC/8-155
C0GE11_9FIRM/5-140
B9XAX8_9BACT/32-219
I0XZH9_9BURK/4-156
F7N2R8_ECOLX/9-172
E0DC11_9CORY/19-181
G4NXP7_BACPN/4-164
Q14I39_FRAT1/11-177
B5PQH2_SALHA/4-174
B1BNH7_CLOPF/6-172
H0BUL3_9BURK/12-178
Q31LL2_SYNE7/5-161
G5KYL6_STRSU/7-171
C0Y2I1_BURPE/8-154
H7FEW2_STASA/1-161
C5S0H9_9PAST/5-166
H4A1N3_STAAU/5-172
A7B4B8_RUMGN/7-171
Q0W285_UNCMA/7-164
E6B616_ECOLX/33-202
C4RZG8_YERBE/43-209
F9NND8_PROAA/59-227
E6JD93_9ACTO/85-255
B7LT85_ESCF3/245-430
F7VJ20_9PROT/21-189
F7QS91_9LACO/6-166
A3NAA2_BURP6/14-177
F7LIX0_9BACE/5-165
Q3D406_STRAG/5-171
H3P5Z2_LACPN/7-227
GLT35_DROME/151-339
D2QRK0_SPILD/3-167
D3A8Y3_9CLOT/1-128
A8ZWI7_DESOH/10-165
Q44418_RHIRD/263-453
F3IG32_PSESL/5-159
G6J5T9_STRPN/1-61
D4WKW7_BACOV/6-162
G3SSK4_LOXAF/498-682
F0BDT8_9XANT/2-125
E8B5D5_SALMO/9-184
A6B7V1_VIBPA/6-166
D4UVT5_ENTFL/3-164
B2P8L0_ECO57/8-172
GLT10_RAT/148-333
H1WDL1_9CYAN/2547-2724
E7HXJ7_ECOLX/33-202
B1X9G3_ECODH/245-430
E1KS92_9BACT/4-108
A9A6X3_METM6/76-233
G6AX34_9BACT/1-156
D2JUF0_9RHIZ/28-192
H1Q1R5_9BACT/4-168
E6IPB4_ENTFL/7-171
D1EJH1_9RHIZ/46-215
D7J4M2_9BACE/5-57
C9Q3K3_9VIBR/57-223
Q7ULW4_RHOBA/10-172
Q3SV75_NITWN/245-402
Q7V0K2_PROMP/10-175
F8E8J5_FLESM/7-163
H1LS61_9FIRM/9-170
Q26F54_FLABB/6-190
H4RHU6_ECOLX/11-175
E5VMG6_9FIRM/4-164
B2PVB7_PROST/11-241
H8EQD1_CLOTM/50-213
F5X1R9_STRG1/7-176
A4J4C0_DESRM/3-164
F0KAR5_CLOAE/4-171
E5V621_9BACE/9-179
E7G3M7_9HELI/4-158
F8ASY8_BIFLN/5-169
D2JUG6_RHIET/28-192
O34286_ZYMMB/45-222
H5MQG8_ECOLX/33-202
G2AB66_ECOLX/33-202
E7BA74_YERE1/247-432
B1T7W9_9BURK/329-496
F5UC80_9CYAN/13-172
D5Y2J7_MYCTU/46-173
H5RQ44_9NOCA/11-171
E6MS14_9BACT/18-195
C3C145_BACTU/19-194
H1ZCT1_9FLAO/19-179
H1LGR7_9LACO/5-178
G7PKQ2_MACFA/188-374
E8SYT6_GEOS2/6-166
H9BBT3_9BRAD/53-191
G5HP26_9CLOT/5-178
F4NQ79_9ENTR/9-162
A3CRX6_METMJ/472-629
A3XIF5_LEEBM/46-213
Q2BAX6_9BACI/7-161
B4VW58_9CYAN/4-168
A7ZX08_ECOHS/33-202
B8FY45_DESHD/3-167
A9EY46_9RHOB/11-177
Q4K2A1_STRPN/4-174
D1N1P4_9BACT/7-174
G9UB18_SALMO/245-430
B3JH77_9BACE/9-187
B1YU67_BURA4/3-140
F6GI00_LACS5/6-175
A0YJY8_LYNSP/6-190
A1VAD6_DESVV/65-226
G2MZ97_MYCTU/8-116
D2QPY4_SPILD/8-190
E7GT60_CLOSY/8-178
G6IZS3_LACRH/6-171
E1URY2_BACAS/9-169
A5N7X2_CLOK5/9-172
C2UM67_BACCE/9-173
D8G4Q9_9CYAN/107-283
B0AWD2_BACAN/4-174
F3ADU4_9FIRM/4-176
G9S448_9PORP/5-187
B7JWL8_CYAP8/11-174
C4XNK0_DESMR/15-170
D4K2G5_9FIRM/7-198
B1LIP5_ECOSM/33-202
E1USZ9_BACAS/5-170
D7Z218_ECOLX/3-168
F2HY65_BRUMM/7-168
E4WLQ4_9PHYC/21-174
C7H3Y8_9FIRM/4-177
G2IR17_9SPHN/8-171
C7PKS0_CHIPD/6-177
OPGH_PSEPW/247-432
F1Z538_9SPHN/5-165
E2QY58_CANFA/187-373
Q4MMJ1_BACCE/19-194
B6XSF6_9BIFI/8-163
H1YV93_9GAMM/4-170
E6VZR7_DESAO/115-287
E8ISQ7_ECOLX/8-161
D4MVY5_9FIRM/4-173
G9PNQ0_9ACTO/12-183
B7XQI9_ENTBH/9-180
H7LWC3_STRPN/5-171
D0QYM3_HAEGA/222-388
G6KUL6_STRPN/42-214
Q8KIS5_PSEAI/18-220
G2MVC3_9THEO/6-160
A5EIJ5_BRASB/10-172
B6AQE7_9BACT/176-324
B0P827_9FIRM/5-154
F7PQB8_9EURY/8-178
F8X693_ECOLX/9-162
I0M7E5_SALET/245-430
F8GBC7_FRAST/201-365
G8IAI2_9CAUD/7-164
F1C5B0_9VIRU/37-201
E5URV6_9BACE/3-168
G2USJ0_MYCTU/1-190
B1PF23_CAMJU/48-215
G6ABK4_STRIT/3-163
C0ED60_9CLOT/6-173
B7CCF0_9FIRM/5-171
E9U8R9_ECOLX/8-175
A4SCX1_PROVI/45-234
A3HYA9_9BACT/5-169
H7RFH9_CAMCO/6-89
Q7TUE7_PROMP/1-171
F4U524_ECOLX/33-202
F9Q486_STROR/52-155
H7NH49_STRPN/11-175
F0G782_9BURK/11-177
F7QNV2_9BRAD/1-161
B9CPY0_STACP/5-167
Q5L966_BACFN/6-199
F2MCA8_LACCC/5-163
F2KVL9_PREDF/5-177
B0CGA7_ACAM1/10-172
C3I3Z6_BACTU/9-180
F4VGY8_ECOLX/8-172
G5SQ19_9BACT/7-171
G7QGR5_LEPII/5-232
G9AFL5_RHIFH/10-180
B6VQX7_MYCIT/14-192
Q6QNC3_ECOLX/7-228
G2MZA3_MYCTU/2-205
D7JGA7_9BACT/3-173
F4LIY4_TREBD/6-176
B7AUI4_9FIRM/16-187
C9XP76_CLODC/7-166
E0RLA8_PAEP6/14-174
D3A9T6_9CLOT/42-208
D8MUE5_ERWBE/9-172
G1N294_MELGA/94-279
E8BPK0_SALMO/245-430
F0AQE4_NEIME/4-75
G1WG91_9ACTN/38-217
C1BBN0_RHOOB/29-197
D6GUE8_9EURY/18-179
G6GGV8_9FIRM/3-175
C7IUQ5_THEET/37-200
H0HFL3_RHIRD/12-181
Y329_RICTY/11-171
G8TVM7_9FIRM/6-165
F5WEH6_STAAU/42-211
G2JNP9_LISMN/8-172
G0M6A0_LACPE/7-226
G2L2Q5_PSEAI/37-196
G9R8F7_9ENTR/11-185
H0TF36_9BRAD/6-87
F9ZW61_METMM/5-172
E1XHD8_STRZN/42-214
C9ML00_9BACT/69-232
B5CC39_SALET/4-174
C6YRE8_FRATL/9-172
C7MVI5_SACVD/37-168
E0UL15_CYAP2/3-171
C5A2Z4_THEGJ/25-190
Q6HH92_BACHK/568-713
F3ZTG1_9BACE/7-176
D1JY78_9BACE/12-179
I0BVD5_9BACL/1-184
Q0TKS3_ECOL5/33-202
F6IMK4_9SPHN/125-320
E5V9U6_9BACE/7-175
D5CVR1_ECOKI/33-202
E4RZ65_LEAB4/4-168
E8BJL5_SALMO/4-174
D5TIJ8_BIFAV/6-123
Q6EF56_CAMJU/8-89
D5Q9H6_CLODI/31-198
G7SDS2_STRSU/6-213
Q1Q267_9BACT/6-163
A5G7K2_GEOUR/4-162
E0RGS5_PAEP6/7-178
A6V998_PSEA7/12-171
G1LGB4_AILME/118-302
F2GEI2_MYCTU/13-216
A4CNL1_ROBBH/4-169
A6E643_9RHOB/7-166
D4K7Y4_9FIRM/7-179
A7MZG8_VIBHB/9-167
F7WDP0_MYCTC/85-246
B8HCH6_ARTCA/11-179
Q1Q6Z1_9BACT/4-167
Q6HH91_BACHK/5-161
C7XMR7_9FUSO/6-167
A4GTD7_RHIML/53-224
Q11WM3_CYTH3/5-178
D7YP50_ECOLX/11-175
F7K631_9FIRM/5-163
H8L2B3_FRAAD/4-178
Q1H1J2_METFK/13-176
D2ARV7_STRRD/28-161
G6K8Y6_STRPN/1-149
D0TB69_9BACE/14-183
G7LNK0_9ENTR/10-209
C6CRQ2_PAESJ/6-169
E8TD94_MESCW/31-186
A5ML68_STRPN/11-152
H1A1V2_TAEGU/1-103
F9Z4J4_ODOSD/7-177
Q1MEC9_RHIL3/8-172
B6ZLN0_LACCA/10-176
A9VGI7_BACWK/4-172
F0K9W0_CLOAE/3-172
G6IHI9_9DELT/523-690
F8HUS7_LEUS2/5-172
A5V1J5_ROSS1/27-190
Q115P5_TRIEI/805-990
C8NHA3_9LACT/26-188
G8QLF5_AZOSU/7-151
H7V759_CAMCO/11-132
E8TZ18_ALIDB/15-180
ARNC_YERPA/11-175
H7D2T9_9CLOT/99-248
D4L7Y9_9FIRM/5-175
H0TAR2_9BRAD/268-432
C3ZSG9_BRAFL/220-337
O31011_VIBAN/7-187
G5HP01_9CLOT/681-849
F0B128_NEIME/22-93
F3SGS6_STRSA/4-171
F9D6C5_9BACT/7-174
A3QJB7_SHELP/4-161
Q8HAI7_BPST6/19-182
Q2FK12_STAA3/5-172
D9WD56_9ACTO/53-213
H4KIJ1_ECOLX/2-55
H3NXZ6_9GAMM/44-155
E1PI16_ECOAB/11-175
E1YK51_9DELT/9-173
E4JHL2_ENTFC/439-615
G2A1W9_ECOLX/4-179
E5ZAB2_CAMJU/7-165
C7PG98_CHIPD/4-173
F4KKI4_PORAD/6-175
D6ZB69_SEGRD/20-182
Q630G9_BACCZ/6-169
E3WLE6_ANODA/178-253
G6HKL6_9ACTO/5-159
B4MXX1_DROWI/128-309
B5WL01_9BURK/194-355
B2JMT5_BURP8/29-196
F9GH72_HAEHA/2-139
D7D3W6_GEOSC/8-179
E0Q2S2_9STRE/21-190
G2BS46_ECOLX/8-172
H3V1C4_STAEP/4-179
A3JH07_9ALTE/23-195
H0JZH3_9PSEU/10-165
G2MHR4_9ARCH/32-201
A6LDJ2_PARD8/53-227
C9CS29_9RHOB/9-174
A5EAW3_BRASB/11-179
G6J1E0_STRPN/11-175
G6AIM6_9BACT/16-166
I0HXT5_RUBGE/15-180
A4T1T7_MYCGI/85-246
D7D272_GEOSC/7-171
H0K8K3_9PSEU/15-174
F5KVP4_PSEAI/18-182
F3MHI8_9BACL/7-184
D2AFV9_SHIF2/11-175
F0F358_9BACT/5-172
H1DJ14_9PORP/10-176
I0V0H8_9PSEU/17-201
H2YHB9_CIOSA/132-225
A3YK48_CAMJU/6-85
E4KSW3_9PORP/16-198
D9TD94_MICAI/7-161
B0N1S9_9FIRM/189-350
Q64RK8_BACFR/7-176
Q15WN3_PSEA6/5-160
F2M2M0_LACAL/6-175
H0Q2Q7_9RHOO/6-180
G4AT87_AGGAC/4-186
C8L1V2_STAAU/4-173
E1WWG6_BACF6/11-172
Q5LF33_BACFN/9-181
E8KTX6_STRVE/6-171
D4KZ41_9FIRM/5-175
H7FY83_9LACO/8-164
F5T2W9_9GAMM/8-167
F3QYZ7_9BACT/10-184
C5C153_BEUC1/8-173
B8ZRM1_MYCLB/20-188
E4HSP4_PROAA/14-180
F7S9U6_9PROT/1-145
C3NZW8_BACAA/267-419
E5X3E5_9BACE/6-176
Q2NWB0_SODGM/11-174
Q8A2E0_BACTN/91-248
C2JZX5_LACRH/7-178
H0WYK0_OTOGA/1-173
A5CNY9_CLAM3/21-181
F1RS38_PIG/67-249
D5DMC2_BACMD/4-163
G5H6N2_9BACT/6-179
A9GB47_9RHOB/6-190
B1C4F8_9FIRM/3-175
Q2CBQ9_9RHOB/9-167
Q1D1I8_MYXXD/7-200
F6EU39_SPHCR/20-180
H0RJK8_9ACTO/20-199
A1SQJ3_NOCSJ/30-192
G7VIS1_LEUME/6-173
A4N0M3_HAEIF/5-165
A0SPE6_FRATL/13-188
B6K1H4_SCHJY/9-180
A0YF46_9GAMM/11-192
A4WYM3_RHOS5/7-130
C6E7I0_GEOSM/11-177
H8IRI5_MYCIA/7-184
D6CYB0_9BACE/11-170
Q3DFZ4_STRAG/11-186
E5CW59_9STAP/5-167
H9BBX9_9BRAD/53-201
A8ZN26_ACAM1/1-158
D0JFS4_YERPD/18-186
G4HVC4_MYCRH/19-189
D4QN66_ENTFC/439-615
G4EBS1_9BACL/6-163
Q8PI52_XANAC/9-173
Q8YNR9_NOSS1/9-174
A7ZIA8_ECO24/33-202
G6AGV5_9BACT/18-179
A7NNL2_ROSCS/13-193
C5T0W4_ACIDE/1-171
D0AHX5_ENTFC/5-170
A9GHY6_9RHOB/12-177
H5JFU0_ECOLX/235-420
F9BHW3_VIBCL/7-171
F4CEX2_SPHS2/49-219
E6HP47_ENTFL/441-622
C7VGE2_ENTFL/6-117
D7B4V8_NOCDD/30-183
C0B4D7_9ENTR/11-175
B3MLN5_DROAN/150-338
I0R1Z1_9MICO/9-174
C4FCL1_9BIFI/9-170
E8KTY1_STRVE/8-167
Q4MQK5_BACCE/15-171
Q0B9L6_BURCM/5-165
F4XKN2_9CYAN/5-166
H3PVK4_BRUAO/7-177
D6HKZ2_9FIRM/7-172
D6E383_9FIRM/5-152
F0F5G8_9BACT/250-422
F0TBS1_METSL/5-174
C7QNL7_CYAP0/8-185
H4MGQ0_ECOLX/9-224
B1H449_BURPE/22-179
C6BY81_DESAD/8-170
E2DNM0_ECOLX/8-179
Q0BBV9_BURCM/11-176
Q9S489_PROS9/5-214
D5UN29_TSUPD/7-187
H7JXY0_STRPN/3-214
C3X7L5_OXAFO/4-57
H8BUE0_CAMJU/259-445
A5G409_GEOUR/4-172
C2WEN1_BACCE/34-225
B2V690_SULSY/319-490
Q9ZGJ6_LEPBO/5-181
Q1AYS7_RUBXD/20-177
C6CRX7_PAESJ/39-202
F4F041_9FIRM/11-56
D6E677_9FIRM/6-169
E3BJ60_9VIBR/12-173
H7CT54_CLOPF/4-172
D0BRK1_9FUSO/6-167
A4ECW3_9ACTN/10-199
D1W2U3_9BACT/5-170
F8J832_HYPSM/37-194
E0T2S7_EDWTF/2-141
H5PB11_ECOLX/9-224
B7A421_ECO57/4-103
E6GNU8_ENTFL/6-171
F5YSU9_MYCSD/10-178
F0HVE4_LACDL/7-126
Q2TJD0_CAMJJ/7-154
D1BXR6_XYLCX/14-176
F4LU80_TEPAE/4-162
C6GQB3_STRSX/5-171
C5NWL6_9BACL/301-464
Q3ETL8_BACTI/5-170
F4LIY2_TREBD/11-182
G3K3G0_9RHIZ/1-122
H4QPI4_ECOLX/9-224
I1CY55_9PSEU/17-201
H7MFY9_STRPN/11-183
Q4KF36_PSEF5/467-638
D3NZY2_AZOS1/70-250
GLTL6_HUMAN/143-328
F0R6L1_BACSH/4-161
Y1696_HAEIN/3-163
C2QPW0_BACCE/10-160
G8R2F8_OWEHD/5-174
G1L0P3_AILME/119-303
B6QFX6_PENMQ/106-209
F9NGA4_STREQ/5-158
Q56869_YEREN/8-166
D3SS56_NATMM/25-177
B7IGF9_THEAB/36-216
I0RW85_MYCPH/16-184
G1UGA0_ECOLX/4-103
B1WR56_CYAA5/6-167
Q6MCS1_PARUW/7-178
H7YZ70_CAMJU/1-114
H2M5L3_ORYLA/72-251
Q54XQ9_DICDI/550-714
A3IKY0_9CHRO/8-172
F3AHX6_9FIRM/1-106
Q127S2_POLSJ/13-188
E6UQ81_CLOTL/41-211
C9PJ96_VIBFU/6-170
B9JW01_AGRVS/280-440
C6IXS4_9BACL/9-168
A8ZU32_DESOH/14-177
F9URQ1_LACPL/7-227
F4B9N1_ACIHW/1-135
B5BHZ0_SALPK/9-184
D6D5F9_9BACE/4-188
D2RP87_HALTV/118-281
A4W1D6_STRS2/3-169
F3YUT4_DESAF/502-682
F3DVV1_9PSED/8-157
C3CFN4_BACTU/10-165
B6IYI0_RHOCS/22-177
H1N7P3_9PLAN/20-184
A5FSR0_DEHSB/8-191
H7FRJ8_9FLAO/5-169
B2UYP5_CLOBA/5-171
G2KSA9_MICAA/10-157
C0ZLX7_RHOE4/6-177
Q98JH2_RHILO/8-169
E8TAF4_MESCW/1-107
H0ACQ7_9EURY/1-86
H7ZIT9_CAMJU/4-158
G1FIV1_9CAUD/2-164
C6V0J7_ECO5T/4-103
D6EMD5_STRLI/5-161
E8Y3E3_ECOKO/8-172
H0QKR0_ARTGO/2-159
G9YIF1_9FIRM/13-183
E6HAN3_ENTFL/17-185
C2XJY0_BACCE/9-172
Q8YSM2_NOSS1/5-166
C3X5S1_OXAFO/6-135
H0KM08_BIFAN/2-144
B2IVM5_NOSP7/9-180
P72899_SYNY3/10-176
A4YJQ8_BRASO/4-170
H1Z0D3_9EURY/93-258
F9HEX3_9STRE/4-170
D1E3Z3_NEIGO/5-192
F9ZVF0_METMM/6-156
Q11QS0_CYTH3/8-179
F9E9Q6_STRSA/4-170
Q82XR8_NITEU/4-163
Q93CZ7_CAMJU/6-87
D8J5Q8_HALJB/8-182
F7X8I6_SINMM/109-276
D1B755_THEAS/7-182
F8EHQ0_RUNSL/4-187
B8DQ02_DESVM/7-170
H4KIL7_ECOLX/8-172
D7HZN5_PSESS/10-174
Q2JEE4_FRASC/78-252
Q24S95_DESHY/13-193
C3CFN0_BACTU/11-187
Q0W1H0_UNCMA/4-162
H1WC94_9CYAN/1240-1408
D2QSD6_SPILD/8-172
A8FB67_BACP2/7-170
G6RE37_STRPN/11-175
G2SZP3_ROSHA/1-170
H0WII8_OTOGA/15-198
A3NYF0_BURP0/44-163
F7S4X5_9PROT/725-775
C0NR72_AJECG/213-293
Q8ZZ45_PYRAE/7-161
B5BVS9_SALET/4-168
E6LWA5_9ACTO/19-162
F2UQB9_SALS5/72-258
A7BWQ9_9GAMM/247-429
Q5E8G3_VIBF1/4-163
H7WDK0_CAMCO/5-173
E0QCB1_CAMCO/6-89
F3SUB8_STAWA/41-202
F5KE49_PSEAI/6-168
C9R2A8_AGGAD/5-164
H8CKW2_CAMJU/7-167
F0TGX4_LACA3/6-177
A8FXM6_SHESH/12-189
F3WBF2_STRPN/4-170
D5ZMG9_MYCTU/15-179
G5P0F8_SALET/9-184
E9IFD2_SOLIN/171-333
D7IXW3_9BACE/2-168
G6Q6Y6_STRPN/4-170
A8UBV6_9LACT/3-165
D0G6S4_PIG/27-198
B6BKF4_9PROT/2-133
F7YJG5_VIBA7/12-183
Q3D6A3_STRAG/4-174
D2TT56_CITRI/245-430
F0IXU6_ACIMA/3-168
E4QJ55_METS6/11-167
B1WUA5_CYAA5/3-162
C4EXN5_HAEIF/3-169
F8ELV0_RUNSL/45-204
G5W1Z3_ECOLX/235-420
E6HT89_ENTFL/5-170
B2U5D4_SHIB3/9-224
Q74LL5_LACJO/5-179
Q2NHK1_METST/6-174
Q8DZE0_STRA5/5-176
D7BLA0_ARCHD/8-142
E1HIS1_ECOLX/9-184
G6GXB5_9CHRO/629-799
C3WBU5_FUSMR/4-181
I0K324_9BACT/5-179
Q83YS6_STRGN/14-179
E8UPS8_STREJ/3-161
H8L7G0_ENTFU/11-166
D7DX82_NOSA0/8-157
Q3B1T5_PELLD/8-179
Q8YMS2_NOSS1/4-160
F3U9J4_STRSA/6-174
Q11C09_MESSB/9-174
G6GMU9_9CHRO/33-203
Q5DT16_CAMJU/259-445
B6XVJ8_9BIFI/10-165
G6GAF4_9FIRM/3-189
H9BBY9_9BRAD/53-207
G4DKH6_9GAMM/4-169
E9TJD1_ECOLX/245-430
E3IPL1_DESVR/263-447
A5UDK6_HAEIE/3-169
B4G9G3_DROPE/153-339
E2AS70_CAMFO/2-144
E7SAA6_9STRE/17-176
E1JXN8_DESFR/11-169
F8MFB0_NEUT8/132-297
F5LPU9_9BACL/15-173
A5FX62_ACICJ/10-173
C0QYI6_BRAHW/3-169
F5XB98_PORGT/5-170
H0N9L5_SALET/9-171
D9UC48_9ACTO/22-188
Q81IA5_BACCR/278-434
H1IBR1_9FIRM/16-183
E6G8Z7_ENTFL/5-170
F2ZEZ0_9PSED/250-435
D5QEL4_GLUHA/4-162
Q4A107_STAS1/16-183
F8HBC6_STRE5/4-167
D5T460_LEUKI/5-172
F0T1J1_SYNGF/8-161
Q4DIN0_TRYCC/81-169
D4V4X2_BACVU/11-170
H5J2Y6_ECOLX/9-177
A4EJ81_9RHOB/3-121
H3ABN9_LATCH/212-382
B1XNX1_SYNP2/21-179
H2M5T5_ORYLA/214-403
E8BSU2_SALMO/4-168
D3EDE1_GEOS4/4-170
G5J957_CROWT/12-196
E6U6H0_ETHHY/14-158
Q4C819_CROWT/4-168
F7X5F0_SINMM/7-176
G9ETU7_9GAMM/7-165
F5W5F2_STAAU/4-173
A9SN19_PHYPA/18-212
YKCC_BACSU/8-171
G8RET9_STAAU/42-211
A5MSF5_STRPN/6-176
B7G3P4_PHATC/10-85
B0TMJ1_SHEHH/11-166
E8KKE3_9PAST/3-160
E8KE54_9PAST/151-347
A7AEJ2_9PORP/5-174
GALT9_DROME/212-396
Q0VR08_ALCBS/9-169
A9WJL1_CHLAA/10-196
C0ECJ2_9CLOT/6-167
C3MNW2_SULIL/44-198
F3XTT3_9FLAO/4-148
C5EBB8_BIFLI/5-169
E4PSF7_MYCLG/4-180
D8GZX3_BACAI/273-428
E0NRU7_9BACT/5-170
H8BXX4_CAMJU/41-219
H8A235_CAMJU/5-174
Q4MQK8_BACCE/274-430
F7D606_CALJA/210-399
H0P1D9_9SYNC/10-176
H0KDM5_AGGAC/5-163
Q2JLK4_SYNJB/5-168
Q8FG16_ECOL6/8-172
E5YDH8_9ENTR/4-168
F3SGS1_STRSA/6-165
I0MUR7_SALET/11-175
Q0PIS9_9CLOT/8-102
Q04TK5_LEPBJ/7-171
G3R4V2_GORGO/67-249
D1JXJ7_9BACE/3-185
C7W585_ENTFL/3-170
F1LB50_ASCSU/160-334
G4CUU9_9ACTO/13-181
I0D3U2_BACAN/285-391
G6MP28_STRPN/5-173
I0WZK7_9NOCA/18-187
C9B111_ENTCA/10-189
C2WQB5_BACCE/19-218
D8PHI5_9BACT/16-186
E8KN82_STRSA/7-206
F9M3Z9_STRPA/3-160
F6BAX5_METIK/92-234
A8G722_PROM2/9-173
F0L8R5_AGRSH/35-200
H5A8U1_ECOLX/33-202
D4CBD7_9CLOT/5-168
B0RXL9_XANCB/7-171
C0BM69_9BACT/4-168
G8LSL2_CLOCD/6-186
A4F0S5_9RHOB/11-179
B1M2W8_METRJ/7-175
D4VHC6_9BACE/8-190
Q1ZRU3_PHOAS/5-224
Q9CMN8_PASMU/217-380
F8LJJ1_STREH/2-177
A0B6J4_METTP/5-167
C8A2B4_STAAU/4-171
G5NQS7_SALET/49-154
F9D9D3_9BACT/4-166
E1TB73_BURSG/5-167
H7PUK6_STRPN/4-170
E6LJV0_9FIRM/447-625
A4FMJ5_SACEN/10-178
C2ZJD7_BACCE/262-418
C1DVP5_SULAA/619-792
G1UG68_ECOLX/8-172
C3NBC9_SULIY/15-169
C5CMC7_VARPS/335-514
A4BIW9_9GAMM/6-145
C3QPJ7_9BACE/7-176
F0F531_9BACT/6-175
Q4KC41_PSEF5/5-161
H3REI2_ERWST/8-186
D6EIQ9_STRLI/36-161
F4XK28_9CYAN/24-202
A8FQ10_SHESH/4-167
F0SSC5_PLABD/22-186
Q00482_SALCE/6-183
B0R4F7_HALS3/12-168
G5I2P1_9CLOT/27-196
A5ZW08_9FIRM/6-171
F3GUK6_PSESX/4-158
I0EPZ7_9HELI/7-199
C3GLN8_BACTU/19-177
Q1ATN7_RUBXD/45-163
C3RAE4_9BACE/11-173
D9PNG8_9ZZZZ/63-225
B7HQ68_BACC7/16-117
G1UR18_9DELT/6-173
O05379_AGGAC/7-173
ARNC_SALTI/11-175
G8MTG9_AGGAC/7-176
D2ZQV7_METSM/3-145
C4MEK9_CAMCO/259-443
E1IDI4_9CHLR/5-180
C9R862_AMMDK/5-160
Q0SVF2_CLOPS/5-165
A9WC05_CHLAA/5-168
G6MW14_STRPN/11-175
H0ZPI2_TAEGU/3-142
D0DSK1_LACFE/3-165
F3JLY9_PSESX/1038-1199
C3HK49_BACTU/7-158
F0IP40_STRSA/7-178
E6EXY1_ENTFL/6-117
H7RDH3_CAMCO/30-196
E4S4F1_CALKI/7-176
D4MNL2_9FIRM/3-164
C6GMY0_STRSX/6-157
E1TDG5_BURSG/11-170
H8FAP5_XANCI/75-241
G5JF74_9STAP/5-167
F1U463_PROAA/14-180
C7LGV8_BRUMC/25-194
G6WZH1_CORGT/263-418
H5UHE3_9ACTO/66-221
D8CB02_ECOLX/9-172
G7WB46_DESOD/49-169
F9VQ48_9ACTO/11-172
Q8VTW5_LEPIR/9-164
A3IQJ9_9CHRO/11-239
H4K159_ECOLX/235-420
C9U0F6_9RHIZ/7-177
F2ZP98_9PSED/4-157
D9RX70_PREMB/1-144
G4WVB7_9BACT/42-206
E6F8C1_ENTFL/5-170
C6GXG2_STRS4/4-171
A4GTD8_RHIML/53-224
A4GJQ6_9BACT/4-178
G5U9U5_ECOLX/4-170
E4SMU9_LACAR/13-177
H1WVP7_LEUCI/30-198
E5WW62_9BACE/13-186
D7VC26_LACPN/9-123
C1HN60_9ESCH/11-175
H8E929_9MICO/9-165
A4J4B3_DESRM/3-151
C6YUT8_9GAMM/30-199
B1XVK3_POLNS/5-158
E0DT12_9RHIZ/25-194
E4C062_PROAA/14-180
Q52256_9ZZZZ/7-216
G8P9R8_LACLC/7-176
C7UP73_ENTFL/3-164
G5IFS8_9CLOT/7-175
H8HYE6_MYCTU/8-116
Q7RQZ3_PLAYO/8-179
E4LYL0_9CLOT/4-183
A9WF21_CHLAA/93-211
YKOT_BACSU/9-180
F6DQ17_DESRL/4-171
Q82T93_NITEU/21-191
G3A064_9RALS/6-155
D4HSK5_LEPIR/6-169
E1QFR5_DESB2/21-169
E2VT12_MYCTU/46-173
B7K2Z6_CYAP8/5-162
F0XXC5_AURAN/41-151
Q1QBJ5_PSYCK/10-191
H0P5I9_9SYNC/11-180
B6AQE6_9BACT/7-178
F8ECK3_RUNSL/8-177
F6C8H1_BIFBA/10-167
E2MWY7_9CORY/21-195
D4H9A4_PROAS/59-227
E8JP05_STREI/10-190
E7PM36_PSESG/1-157
D1A2L7_THECD/23-191
H2CBR2_9LEPT/7-173
G0HF81_CORVD/6-197
G8TDA7_NIAKG/8-187
C6R2P4_9MICC/13-173
Q5KWH2_GEOKA/7-171
D5DKJ0_BACMD/252-367
E6HH86_ENTFL/5-170
Q5RI00_DANRE/14-188
E6WRE4_PSEUU/10-177
G3J0M8_9GAMM/5-189
H7UWG2_CAMCO/5-89
F8F1H5_SPICH/35-209
H7FDN8_9CLOT/99-248
C3IGD4_BACTU/10-162
B1F050_BACAN/15-171
D4J5L0_9FIRM/6-177
F0NU75_LACHH/8-185
A3LLQ2_PSEAI/20-182
H3RPD3_9LACO/4-168
D3HAK3_STRM6/6-178
E5WZU0_9BACE/3-161
A6GMN6_9BURK/251-422
F7ZXW9_CLOAT/28-199
C2SSX0_BACCE/8-176
G5U9X2_ECOLX/8-172
F8N5U2_9BACT/6-169
A7M074_BACOV/4-170
B3CDD6_9BACE/7-204
Q8TRI8_METAC/11-172
G2PAV9_STRVO/15-138
C4IKC2_CLOBU/8-177
C3WCV9_FUSMR/7-169
A6VJ03_METM7/5-163
H8A245_CAMJU/7-88
Q4RZW4_TETNG/56-158
[truncated: 452,814 more chars]
