# Supplementary material for: Contact prediction is hardest for the most informative contacts, but improves with the incorporation of contact potentials
Source: PLoS One. 2018 Jun 28;13(6):e0199585. doi: 10.1371/journal.pone.0199585 (PMC6023208; doi:10.1371/journal.pone.0199585)
Supplement: S1 Data — Each file in the ‘alignments’ directory herein corresponds to a protein family’s alignment and contains the accession number and sequence range of each sequence in the alignment. (TAR.GZ) [file pone.0199585.s001.tar.gz › alignments/Nitroreductase]

A0AC78_STRAM/11-198
A0AES6_LISW6/12-190
A0AFU2_LISW6/6-167
A0AH51_LISW6/8-164
A0AKL6_LISW6/8-165
A0AME5_LISW6/9-178
A0B7L1_METTP/30-173
A0B8Y8_METTP/5-149
A0B948_METTP/7-147
A0JR60_ARTS2/19-179
A0K428_BURCH/16-160
A0K500_BURCH/15-179
A0KBC1_BURCH/25-217
A0KJ85_AERHH/8-159
A0KN73_AERHH/9-179
A0KNJ4_AERHH/7-162
A0KTJ5_SHESA/8-193
A0KY54_SHESA/7-162
A0L6D1_MAGSM/7-177
A0L899_MAGSM/15-183
A0LCS1_MAGSM/67-244
A0LES8_SYNFM/26-202
A0LFD8_SYNFM/37-180
A0LFG8_SYNFM/14-153
A0LNR2_SYNFM/87-255
A0LPN3_SYNFM/12-194
A0LWC4_ACIC1/240-410
A0LZZ7_GRAFK/44-213
A0M3F7_GRAFK/7-185
A0M4S7_GRAFK/15-193
A0NJV7_OENOE/8-165
A0NLG3_9RHOB/16-163
A0NWP9_9RHOB/3-149
A0NYN3_9RHOB/26-192
A0P1I8_9RHOB/59-228
A0PLZ5_MYCUA/10-130
A0PN74_MYCUA/18-183
A0PQ08_MYCUA/7-114
A0PQI1_MYCUA/7-181
A0PR04_MYCUA/133-317
A0PRG9_MYCUA/264-434
A0PS21_MYCUA/11-191
A0PWF7_MYCUA/5-146
A0PZS2_CLONN/7-152
A0Q364_CLONN/9-165
A0Q441_FRATN/7-197
A0Q4G3_FRATN/7-193
A0QBA6_MYCA1/2-173
A0QC73_MYCA1/12-186
A0QE43_MYCA1/8-176
A0QFK6_MYCA1/116-300
A0QFK9_MYCA1/166-305
A0QG14_MYCA1/8-176
A0QK22_MYCA1/116-300
A0QKN2_MYCA1/11-192
A0QL83_MYCA1/7-145
A0QM42_MYCA1/18-183
A0QSK4_MYCS2/16-196
A0QSX4_MYCS2/11-190
A0QTG1_MYCS2/261-431
A0QUV9_MYCS2/7-190
A0QWF2_MYCS2/25-180
A0QXX8_MYCS2/8-198
A0QZA2_MYCS2/126-294
A0QZA6_MYCS2/116-301
A0QZI8_MYCS2/39-199
A0R0L2_MYCS2/15-128
A0R2L3_MYCS2/7-190
A0R538_MYCS2/18-183
A0R5N9_MYCS2/20-169
A0R6D0_MYCS2/22-209
A0R6P8_MYCS2/12-183
A0R9H8_BACAH/72-249
A0RA38_BACAH/31-184
A0RB73_BACAH/241-500
A0RC54_BACAH/11-165
A0RCT1_BACAH/12-180
A0RCV9_BACAH/14-183
A0RDN7_BACAH/10-194
A0RFK5_BACAH/14-192
A0RGC5_BACAH/38-227
A0RI50_BACAH/10-184
A0RIW1_BACAH/7-183
A0RMW0_CAMFF/7-188
A0RRT0_CAMFF/5-179
A0RXW0_CENSY/49-216
A0SZ04_9BURK/4-104
A0XXB1_9GAMM/9-193
A0Y5H1_9GAMM/31-201
A0Y660_9GAMM/7-162
A0Y7S4_9GAMM/15-203
A0YA03_9GAMM/7-197
A0YB35_9GAMM/7-169
A0YBF6_9GAMM/12-195
A0YC11_9GAMM/24-191
A0YEI7_9GAMM/7-192
A0YL30_LYNSP/11-189
A0YML5_LYNSP/330-508
A0YML5_LYNSP/63-237
A0YXD9_LYNSP/274-477
A0Z645_9GAMM/14-171
A0Z7V6_9GAMM/15-179
A0Z8Y5_9GAMM/7-197
A0Z9A8_9GAMM/32-201
A0Z9S3_NODSP/2046-2223
A0ZAT9_NODSP/151-301
A0ZCX2_NODSP/330-508
A0ZCX2_NODSP/84-236
A0ZLS9_NODSP/151-296
A1A3R6_BIFAA/13-172
A1A8L0_ECOK1/7-193
A1A990_ECOK1/8-159
A1ABU5_ECOK1/13-168
A1AKU0_PELPD/8-152
A1ALF4_PELPD/69-251
A1AM37_PELPD/95-256
A1ANY8_PELPD/18-161
A1AQ51_PELPD/85-254
A1AQ53_PELPD/33-179
A1AQI5_PELPD/5-149
A1ARJ1_PELPD/8-168
A1AX87_RUTMC/11-171
A1B423_PARDP/12-168
A1B520_PARDP/15-181
A1B9R5_PARDP/60-245
A1BAT5_PARDP/7-81
A1BC33_PARDP/5-174
A1BEA4_CHLPD/7-151
A1BFH9_CHLPD/17-184
A1BGC5_CHLPD/68-250
A1BGG9_CHLPD/8-168
A1BJU1_CHLPD/14-156
A1CAV5_ASPCL/20-195
A1CHT7_ASPCL/13-188
A1CWX3_NEOFI/11-186
A1DEJ6_NEOFI/20-195
A1EHV9_VIBCH/7-193
A1ENU2_VIBCH/7-162
A1EQ15_VIBCH/8-159
A1F0Q4_VIBCH/7-193
A1F5L0_VIBCH/7-162
A1F8N2_VIBCH/8-159
A1HNH2_9FIRM/9-179
A1HPA8_9FIRM/7-167
A1HSA7_9FIRM/9-153
A1HSM9_9FIRM/6-150
A1HTF0_9FIRM/7-190
A1IR52_NEIMA/13-201
A1IT96_NEIMA/7-165
A1IU18_NEIMA/10-179
A1JQF4_YERE8/7-162
A1K415_AZOSB/30-186
A1K7U0_AZOSB/430-563
A1KBD4_AZOSB/21-185
A1KFC9_MYCBP/14-179
A1KK78_MYCBP/149-303
A1KNC7_MYCBP/196-301
A1KP61_MYCBP/11-191
A1KQR7_9BURK/813-992
A1KT62_NEIMF/13-201
A1KV46_NEIMF/7-165
A1KVZ6_NEIMF/10-179
A1R110_ARTAT/6-179
A1RGG6_SHESW/8-193
A1RKI9_SHESW/7-162
A1RS82_PYRIL/29-213
A1RSY3_PYRIL/7-161
A1RYN6_THEPD/11-150
A1RYN6_THEPD/192-352
A1S0R7_THEPD/13-149
A1S5K8_SHEAM/7-162
A1S9S8_SHEAM/8-193
A1S9W5_SHEAM/30-200
A1SET7_NOCSJ/7-199
A1SEU5_NOCSJ/8-187
A1SFC6_NOCSJ/129-315
A1SFG9_NOCSJ/17-202
A1SJV0_NOCSJ/7-192
A1SK91_NOCSJ/107-290
A1SK91_NOCSJ/2-50
A1SM72_NOCSJ/7-174
A1SQ00_NOCSJ/7-172
A1SX74_PSYIN/320-516
A1SXW1_PSYIN/8-163
A1T1G9_MYCVP/173-249
A1T229_MYCVP/13-180
A1T4E8_MYCVP/7-197
A1T4W7_MYCVP/161-303
A1T5B3_MYCVP/11-190
A1T5V5_MYCVP/256-426
A1T858_MYCVP/116-301
A1T9R7_MYCVP/23-203
A1TDS9_MYCVP/7-192
A1TGH1_MYCVP/20-161
A1TGL3_MYCVP/28-200
A1THV4_MYCVP/13-197
A1TME5_ACIAC/26-205
A1TUC2_ACIAC/7-185
A1TX08_MARAV/7-196
A1TXK7_MARAV/24-179
A1TZJ0_MARAV/7-184
A1TZM4_MARAV/8-162
A1UC55_MYCSK/11-190
A1UCJ4_MYCSK/265-435
A1UG63_MYCSK/111-273
A1UG63_MYCSK/16-99
A1UIK9_MYCSK/155-303
A1UKN7_MYCSK/114-302
A1UMD9_MYCSK/18-183
A1UMW0_MYCSK/20-161
A1UMZ4_MYCSK/7-197
A1UN02_MYCSK/14-185
A1USD0_BARBK/12-201
A1UVD3_BURMS/12-172
A1UWM6_BURMS/25-182
A1UXF0_BURMS/133-326
A1UXF4_BURMS/45-212
A1UZH7_BURMS/16-160
A1V1U9_BURMS/15-179
A1VA08_DESVV/9-198
A1VAV2_DESVV/11-152
A1VBL4_DESVV/7-148
A1VDL9_DESVV/7-151
A1VEI9_DESVV/88-255
A1VI20_DESVV/607-647
A1VMQ1_POLNA/36-232
A1VP79_POLNA/23-187
A1VPS8_POLNA/324-530
A1VPS8_POLNA/89-227
A1VTS2_POLNA/31-191
A1W052_CAMJJ/7-182
A1W053_CAMJJ/8-180
A1W369_ACISJ/26-186
A1W4V8_ACISJ/7-193
A1W7Q3_ACISJ/22-191
A1W8A3_ACISJ/18-207
A1WAM5_ACISJ/27-194
A1ZFW2_9BACT/7-185
A1ZXC0_9BACT/32-201
A1ZYX5_9BACT/25-186
A2BK53_HYPBU/93-273
A2BLK1_HYPBU/8-162
A2BLZ9_HYPBU/10-170
A2BN69_HYPBU/1-46
A2BXK3_PROM5/8-164
A2C2S3_PROM1/7-163
A2DR67_TRIVA/4-164
A2DRN0_TRIVA/61-143
A2DU28_TRIVA/6-161
A2DUI1_TRIVA/7-161
A2DZ34_TRIVA/8-162
A2E9Z8_TRIVA/15-68
A2EIQ8_TRIVA/15-190
A2EPP9_TRIVA/6-160
A2ESW6_TRIVA/5-154
A2FGI6_TRIVA/7-160
A2FH21_TRIVA/6-161
A2FJG3_TRIVA/7-162
A2FNR9_TRIVA/6-160
A2FZU5_TRIVA/7-162
A2G054_TRIVA/23-179
A2GB50_TRIVA/6-160
A2P307_VIBCH/7-193
A2P8Q4_VIBCH/7-162
A2PA55_VIBCH/8-159
A2PQ23_VIBCH/7-162
A2PVW3_VIBCH/7-193
A2PXI4_VIBCH/8-159
A2QG12_ASPNC/38-195
A2QJH7_ASPNC/101-276
A2R499_ASPNC/20-195
A2REM9_STRPG/7-180
A2RFE1_STRPG/125-312
A2RFZ0_STRPG/13-199
A2RH39_BACAM/8-165
A2RHN1_LACLM/7-189
A2RHR4_LACLM/7-183
A2RIR6_LACLM/14-170
A2RK13_LACLM/14-192
A2RM51_LACLM/11-165
A2RME4_LACLM/7-182
A2RN51_LACLM/7-181
A2RNV4_LACLM/9-165
A2RXJ9_BURM9/12-172
A2RYV6_BURM9/25-182
A2RZM2_BURM9/133-326
A2S6Z9_BURM9/16-160
A2SDQ4_METPP/178-323
A2SEA4_METPP/8-168
A2SNT6_METPP/279-444
A2SQA3_METLZ/9-209
A2SQK2_METLZ/82-246
A2SS55_METLZ/10-153
A2STF7_METLZ/16-152
A2TPH8_9FLAO/15-157
A2TPN3_9FLAO/8-186
A2TRZ3_9FLAO/29-195
A2TZM2_9FLAO/11-223
A2U0I3_9FLAO/7-185
A2U2T0_9FLAO/7-193
A2VF11_MYCTU/14-179
A2VJE0_MYCTU/149-303
A2VPF7_MYCTU/11-102
A2VSJ3_9BURK/15-179
A2VTB9_9BURK/22-166
A2VUN4_9BURK/27-219
A2W6Q9_9BURK/24-216
A2WCB2_9BURK/48-212
A2WD26_9BURK/49-193
A2WIM6_9BURK/38-224
A2WJ50_9BURK/137-330
A2WJ50_9BURK/17-69
A2WJ55_9BURK/45-212
A2WJG2_9BURK/27-217
A3CNC9_STRSV/10-184
A3CPT1_STRSV/8-162
A3CSD8_METMJ/69-251
A3CTH2_METMJ/15-151
A3CTU0_METMJ/10-153
A3CV86_METMJ/13-175
A3CX61_METMJ/61-237
A3D3K2_SHEB5/7-162
A3D810_SHEB5/8-193
A3DCY6_CLOTH/6-150
A3DJV4_CLOTH/8-192
A3DKJ0_STAMF/21-200
A3DKQ8_STAMF/12-148
A3DN40_STAMF/15-174
A3EI38_VIBCH/8-159
A3EIJ0_VIBCH/7-193
A3ER15_9BACT/341-520
A3ER15_9BACT/91-245
A3ETM8_9BACT/27-194
A3GPN0_VIBCH/8-159
A3GR71_VIBCH/7-162
A3GRV2_VIBCH/7-193
A3GSA3_VIBCH/5-112
A3GZQ9_VIBCH/7-162
A3H1V5_VIBCH/8-159
A3HTD4_9BACT/7-185
A3HTW7_9BACT/35-203
A3HVI0_9BACT/15-177
A3HWZ8_9BACT/11-218
A3I1X3_9BACT/165-310
A3I7R4_9BACI/9-178
A3I828_9BACI/12-168
A3I863_9BACI/6-161
A3I993_9BACI/7-183
A3I9P8_9BACI/11-187
A3IA28_9BACI/14-180
A3IBA3_9BACI/23-181
A3ID11_9BACI/67-245
A3IFX9_9BACI/12-188
A3IKC2_9CHRO/328-506
A3IKC2_9CHRO/81-234
A3ISM3_9CHRO/1-121
A3IUN8_9CHRO/7-178
A3J6J2_9FLAO/8-186
A3JAG7_9ALTE/24-179
A3JAV9_9ALTE/20-187
A3JBP8_9ALTE/7-195
A3JJM0_9ALTE/8-162
A3JNX7_9RHOB/1-137
A3JTK6_9RHOB/37-197
A3JVP6_9RHOB/10-187
A3JY38_9RHOB/10-197
A3K001_9RHOB/33-223
A3K3G1_9RHOB/30-197
A3K3R9_9RHOB/36-205
A3KB22_9RHOB/12-170
A3KIA2_STRAM/7-197
A3KRK8_PSEAE/20-184
A3KUX2_PSEAE/9-178
A3KWN1_PSEAE/7-164
A3KYJ7_PSEAE/71-244
A3L274_PSEAE/7-177
A3L6G2_PSEAE/7-164
A3L9H2_PSEAE/70-250
A3LAQ2_PSEAE/9-178
A3LCM4_PSEAE/20-184
A3LF41_PSEAE/71-244
A3LIT9_PSEAE/7-177
A3M612_ACIBT/8-177
A3M6J4_ACIBT/7-193
A3M6Y7_ACIBT/13-169
A3M817_ACIBT/7-178
A3M8G2_ACIBT/13-209
A3M945_ACIBT/40-209
A3MD22_BURM7/12-172
A3MG32_BURM7/25-182
A3MGV5_BURM7/133-326
A3MGV9_BURM7/133-300
A3MR04_BURM7/16-160
A3MWN3_PYRCJ/7-161
A3MWS5_PYRCJ/69-253
A3MZK1_ACTP2/10-160
A3MZX3_ACTP2/13-199
A3N1K0_ACTP2/13-199
A3N1P6_ACTP2/7-185
A3N1R7_ACTP2/11-167
A3NCW0_BURP6/15-179
A3NE35_BURP6/16-160
A3NHE0_BURP6/25-182
A3NIX5_BURP6/12-172
A3NPD3_BURP6/133-326
A3NPD8_BURP6/45-212
A3NYM5_BURP0/190-354
A3NZT5_BURP0/16-160
A3P2Z7_BURP0/25-182
A3P4K2_BURP0/12-172
A3P9V6_BURP0/133-326
A3P9W1_BURP0/45-212
A3PMK2_RHOS1/13-170
A3PR35_RHOS1/36-212
A3PRR8_RHOS1/27-194
A3PVT7_MYCSJ/11-190
A3PW84_MYCSJ/281-451
A3PZS3_MYCSJ/16-101
A3PZS3_MYCSJ/179-273
A3Q222_MYCSJ/156-303
A3Q3S0_MYCSJ/8-176
A3Q4Q3_MYCSJ/114-302
A3Q6U3_MYCSJ/18-166
A3Q794_MYCSJ/20-161
A3Q7E2_MYCSJ/7-197
A3Q7F0_MYCSJ/14-185
A3QAR2_SHELP/8-193
A3QDQ9_SHELP/7-162
A3RP40_RALSO/13-173
A3RPG7_RALSO/65-257
A3RPQ9_RALSO/14-161
A3RU85_RALSO/141-333
A3RZ02_RALSO/17-220
A3SCC6_9RHOB/7-198
A3SE33_9RHOB/9-186
A3SE84_9RHOB/25-192
A3SG70_9RHOB/12-170
A3SGQ1_9RHOB/11-199
A3SKK3_9RHOB/9-197
A3SLY8_9RHOB/30-199
A3SM07_9RHOB/1-167
A3SRJ5_9RHOB/14-172
A3SVC7_9RHOB/12-170
A3SXL0_9RHOB/7-198
A3SYW8_9RHOB/25-192
A3SZT3_9RHOB/12-189
A3T0S2_9RHOB/11-199
A3TIH6_9MICO/14-204
A3TKE8_9MICO/10-176
A3TRV2_9MICO/44-210
A3TSX0_9RHOB/25-216
A3TTD7_9RHOB/12-170
A3TVT3_9RHOB/36-205
A3TYP7_9RHOB/11-198
A3U760_CROAH/6-163
A3U7X7_CROAH/10-188
A3U998_CROAH/7-184
A3U9P9_CROAH/17-160
A3UC74_9RHOB/29-198
A3UDN5_9RHOB/9-199
A3UIF5_9RHOB/26-189
A3UK83_9RHOB/29-188
A3UL48_VIBSP/15-182
A3UP24_VIBSP/9-193
A3UPR0_VIBSP/8-159
A3UXW2_VIBSP/7-162
A3V1I6_9RHOB/12-170
A3VF19_9RHOB/28-186
A3VHR3_9RHOB/11-198
A3VK34_9RHOB/10-199
A3VLP8_9RHOB/164-309
A3VMU7_9RHOB/36-205
A3VZY8_9RHOB/196-381
A3W1B8_9RHOB/26-170
A3W770_9RHOB/16-182
A3W7F4_9RHOB/12-199
A3WAS3_9SPHN/19-205
A3WAX7_9SPHN/19-180
A3WCL2_9SPHN/30-204
A3WD34_9SPHN/13-203
A3WQV2_9GAMM/7-162
A3WZG7_9BRAD/8-167
A3X3E6_9RHOB/6-184
A3X4T0_9RHOB/17-175
A3X615_9RHOB/32-198
A3XBL4_9RHOB/7-197
A3XFD3_9RHOB/39-226
A3XJ34_LEEBM/7-184
A3XKT5_LEEBM/6-165
A3XMW2_LEEBM/7-185
A3XP04_LEEBM/18-160
A3XR58_LEEBM/8-186
A3XSC2_9VIBR/9-193
A3XST8_9VIBR/8-159
A3XW38_9VIBR/15-182
A3Y3P2_9VIBR/7-162
A3Y7Q3_9GAMM/13-174
A3Y803_9GAMM/48-232
A3YE71_9GAMM/23-193
A3YEW8_9GAMM/39-199
A3YFS2_9GAMM/25-200
A3YGK1_9GAMM/7-161
A3YHK5_9GAMM/15-172
A3YMV6_CAMJE/8-180
A3YMV8_CAMJE/7-182
A3YP17_CAMJE/7-182
A3YP26_CAMJE/8-180
A3Z0A6_9SYNE/7-178
A3Z1F5_9SYNE/12-191
A3ZBE7_CAMJE/7-182
A3ZBF6_CAMJE/8-180
A3ZHU4_CAMJE/8-180
A3ZHU5_CAMJE/7-182
A3ZR57_9PLAN/7-177
A4A7B3_9GAMM/1-173
A4A7Q8_9GAMM/30-217
A4A7R4_9GAMM/11-168
A4ACW5_9GAMM/32-201
A4AH07_9ACTN/18-173
A4AJ27_9ACTN/190-335
A4ASD9_MARSH/9-220
A4AUK0_MARSH/15-193
A4AUU3_MARSH/38-207
A4AV31_MARSH/7-185
A4BG20_9GAMM/31-200
A4BGP0_9GAMM/13-170
A4BHT5_9GAMM/8-159
A4BLG5_9GAMM/24-178
A4BNA3_9GAMM/172-234
A4BSM0_9GAMM/303-362
A4BYM1_9FLAO/162-307
A4BZ85_9FLAO/7-185
A4C0G5_9FLAO/6-93
A4C0G6_9FLAO/2-65
A4C159_9FLAO/44-210
A4C9R4_9GAMM/7-162
A4CA00_9GAMM/7-184
A4CAA1_9GAMM/9-193
A4CE72_9GAMM/31-201
A4CGI9_ROBBH/6-163
A4CKV0_ROBBH/10-188
A4CMD5_ROBBH/7-185
A4CP74_ROBBH/16-194
A4E7D7_9ACTN/3-105
A4EAQ5_9ACTN/32-183
A4EB91_9ACTN/7-154
A4EBB0_9ACTN/37-210
A4EDR8_9RHOB/12-170
A4EF81_9RHOB/15-181
A4EP64_9RHOB/11-189
A4ERB1_9RHOB/26-193
A4ES89_9RHOB/36-202
A4EVI3_9RHOB/36-205
A4EVL9_9RHOB/15-202
A4EXH5_9RHOB/12-170
A4F6F5_SACEN/37-181
A4F7R7_SACEN/23-190
A4F7Y1_SACEN/21-180
A4FBV2_SACEN/8-144
A4FCF0_SACEN/121-309
A4FCG3_SACEN/112-300
A4FCH2_SACEN/101-288
A4FCI1_SACEN/107-295
A4FGM8_SACEN/38-207
A4FIB2_SACEN/121-309
A4FID8_SACEN/14-204
A4FNL1_SACEN/255-426
A4FNP8_SACEN/12-199
A4FZ07_METM5/6-147
A4FZ75_METM5/8-168
A4G076_METM5/4-147
A4G2A6_HERAR/18-182
A4G2F2_HERAR/27-183
A4G2X9_HERAR/15-190
A4G3A4_HERAR/30-182
A4G7J6_HERAR/37-204
A4G828_HERAR/7-167
A4GJA3_9BACT/7-164
A4GW35_HELPG/13-190
A4H4B0_LEIBR/65-268
A4HQ99_LEIBR/39-209
A4HSI8_LEIIN/93-296
A4ILP9_GEOTN/8-182
A4ING4_GEOTN/8-165
A4IZV2_FRATW/7-193
A4J068_FRATW/7-197
A4J0U9_DESRM/10-153
A4J524_DESRM/88-255
A4J9I2_DESRM/5-195
A4JB42_BURVG/16-160
A4JBX0_BURVG/15-179
A4JIM3_BURVG/25-217
A4JSI7_BURVG/123-316
A4JSI7_BURVG/3-57
A4JSJ6_BURVG/45-212
A4K8Z3_ENTHI/6-147
A4KDZ9_MYCTU/14-179
A4KIH5_MYCTU/149-303
A4KL30_MYCTU/196-301
A4KLF8_MYCTU/258-428
A4KLQ7_MYCTU/11-191
A4KPA7_FRATU/7-197
A4KPL9_FRATU/7-193
A4KUB8_STRHI/659-838
A4LH52_BURPS/12-172
A4LNZ5_BURPS/133-326
A4LS11_BURPS/25-182
A4LSN3_BURPS/16-160
A4MEF7_BURPS/15-179
A4MZQ4_HAEIF/13-199
A4N0S3_HAEIF/7-163
A4N447_HAEIF/13-199
A4N6K4_HAEIF/7-163
A4N9S9_HAEIF/7-163
A4NAR1_HAEIF/13-199
A4NDS3_HAEIF/13-199
A4NFH4_HAEIF/7-163
A4NKU0_HAEIF/1-144
A4NMS4_HAEIF/1-130
A4NRF8_HAEIF/13-199
A4NRI2_HAEIF/7-163
A4P0E1_HAEIF/7-163
A4P0K0_HAEIF/5-106
A4PHM3_STRVG/1698-1875
A4QAY5_CORGB/9-173
A4QHL9_CORGB/30-187
A4QI57_CORGB/20-181
A4R126_MAGO7/10-190
A4SCE9_PROVI/15-156
A4SDG6_PROVI/21-165
A4SEE2_PROVI/9-178
A4SJL1_AERS4/7-162
A4SJY1_AERS4/9-179
A4SLR7_AERS4/8-159
A4SXL0_POLSQ/32-179
A4SZE5_POLSQ/7-177
A4T0R8_MYCGI/12-179
A4T607_MYCGI/20-161
A4T647_MYCGI/14-185
A4T918_MYCGI/13-198
A4TAA6_MYCGI/23-203
A4TCZ6_MYCGI/150-304
A4TCZ9_MYCGI/116-300
A4TES0_MYCGI/11-190
A4TF83_MYCGI/256-426
A4TJA9_YERPP/7-162
A4TV38_9PROT/14-170
A4U021_9PROT/229-396
A4URQ0_HELPY/13-190
A4URQ1_HELPY/13-190
A4URQ2_HELPY/13-190
A4URQ3_HELPY/13-190
A4URQ4_HELPY/13-190
A4URQ5_HELPY/13-190
A4URQ6_HELPY/13-190
A4URQ7_HELPY/13-190
A4VG99_PSEU5/7-177
A4VJ36_PSEU5/1-159
A4VK79_PSEU5/14-52
A4VMA6_PSEU5/7-164
A4VX54_STRSY/1-99
A4VXS9_STRSY/8-178
A4W3F8_STRS2/1-99
A4W426_STRS2/8-178
A4W7S5_ENT38/7-193
A4W8L6_ENT38/8-159
A4W9I1_ENT38/7-162
A4WL34_PYRAR/28-212
A4WLV0_PYRAR/7-161
A4WPG3_RHOS5/13-170
A4WYK3_RHOS5/27-194
A4WZP2_RHOS5/698-842
A4X1G0_SALTO/8-149
A4X212_SALTO/7-173
A4X2G9_SALTO/21-157
A4X592_SALTO/116-301
A4X6Q5_SALTO/36-201
A4X7N1_SALTO/348-525
A4XD69_SALTO/7-174
A4XHA0_CALS8/13-171
A4XLJ0_CALS8/7-144
A4XT50_PSEMY/18-182
A4XTC6_PSEMY/7-164
A4XTW0_PSEMY/7-192
A4XYH2_PSEMY/22-223
A4XYQ2_PSEMY/69-240
A4Y607_SHEPC/7-162
A4Y9W4_SHEPC/8-193
A4YG35_METS5/7-174
A4YJB6_BRASO/7-197
A4YLS9_BRASO/1-189
A4YP94_BRASO/324-522
A4YP94_BRASO/98-247
A4YSA0_BRASO/1-160
A4YUB2_BRASO/147-342
A4YVV2_BRASO/42-198
A4YXG0_BRASO/21-168
A4YXI2_BRASO/2-143
A5A2K4_HELPY/10-196
A5A2K5_HELPY/10-196
A5A2K6_HELPY/10-196
A5A2K7_HELPY/10-196
A5A2K8_HELPY/10-196
A5A2K9_HELPY/10-196
A5A2L0_HELPY/10-196
A5A2L1_HELPY/10-196
A5A2L2_HELPY/10-67
A5A2L3_HELPY/10-196
A5CTX8_CLAM3/28-178
A5CUF8_CLAM3/26-169
A5CUS0_CLAM3/122-306
A5CW09_VESOH/11-171
A5CZH0_PELTS/9-164
A5D256_PELTS/7-183
A5D4I3_PELTS/9-153
A5D514_PELTS/7-168
A5E834_BRASB/7-197
A5EDW1_BRASB/324-522
A5EDW1_BRASB/81-246
A5EGH6_BRASB/22-188
A5EGJ6_BRASB/20-167
A5EGV0_BRASB/42-198
A5EI31_BRASB/146-341
A5EM04_BRASB/8-167
A5ES53_BRASB/1-189
A5EYB2_DICNV/13-199
A5F024_VIBC3/7-193
A5F2P3_VIBC3/7-162
A5F8W2_VIBC3/8-159
A5FA80_FLAJ1/8-186
A5FBD8_FLAJ1/7-184
A5FF24_FLAJ1/25-187
A5FNR7_FLAJ1/7-174
A5FNU1_FLAJ1/8-175
A5FR50_DEHSB/7-186
A5FRH3_DEHSB/7-148
A5FZE5_ACICJ/12-172
A5G3C5_GEOUR/8-152
A5G496_GEOUR/99-284
A5G7A2_GEOUR/7-161
A5GA58_GEOUR/7-151
A5GAF7_GEOUR/7-161
A5HZ32_CLOBH/124-314
A5I054_CLOBH/8-184
A5I070_CLOBH/7-146
A5I0C5_CLOBH/5-149
A5I1L6_CLOBH/8-163
A5I3G3_CLOBH/4-145
A5I3X5_CLOBH/9-178
A5I7V1_CLOBH/5-157
A5IF84_LEGPC/62-237
A5IK33_THEP1/4-145
A5IK36_THEP1/147-289
A5IKV0_THEP1/6-164
A5IPW2_STAA9/9-165
A5IR08_STAA9/7-159
A5IUI0_STAA9/17-187
A5IVV0_STAA9/12-198
A5IYS2_MYCAA/7-164
A5J3L2_BURMA/12-172
A5J5A1_BURMA/16-160
A5J7Y1_BURMA/15-179
A5JAS7_BURMA/25-182
A5JBG9_BURMA/45-212
A5KNC8_9FIRM/7-152
A5KTN1_9GAMM/15-182
A5KUC4_9GAMM/8-159
A5KVX5_9GAMM/9-193
A5KZN0_9GAMM/32-196
A5L6G4_9GAMM/7-162
A5LAH5_STRPN/7-181
A5LAV1_STRPN/8-162
A5LM39_STRPN/7-181
A5LN34_STRPN/8-162
A5LRP5_STRPN/7-181
A5LVN4_STRPN/8-162
A5M178_STRPN/8-162
A5M2G5_STRPN/7-181
A5M5W1_STRPN/8-162
A5M6P7_STRPN/7-181
A5MD22_STRPN/7-181
A5MFH4_STRPN/8-162
A5MKN2_STRPN/7-181
A5MM73_STRPN/8-162
A5MUR9_STRPN/8-162
A5MVN8_STRPN/7-181
A5N0C0_CLOK5/1-91
A5N0C1_CLOK5/7-66
A5N4U5_CLOK5/7-145
A5N515_CLOK5/7-146
A5N6Y6_CLOK5/9-178
A5N7K9_CLOK5/7-180
A5P8B9_9SPHN/30-199
A5PBX3_9SPHN/7-197
A5PDW0_9SPHN/13-203
A5PDY4_9SPHN/1-180
A5TE45_BURMA/25-182
A5TFC1_BURMA/15-179
A5TH02_BURMA/12-172
A5THK4_BURMA/16-160
A5TTW1_FUSNP/7-147
A5TTZ8_FUSNP/8-155
A5TV67_FUSNP/6-152
A5TZ33_MYCTA/14-179
A5U457_MYCTA/149-303
A5U7E6_MYCTA/196-301
A5U842_MYCTA/11-191
A5UBT0_HAEIE/13-199
A5UCD3_HAEIE/1-130
A5UEG6_HAEIG/2-148
A5UF40_HAEIG/13-199
A5UKC2_METS3/7-148
A5UMS0_METS3/8-148
A5UNK1_METS3/13-161
A5UNZ9_METS3/2-144
A5USE1_ROSS1/16-188
A5V253_ROSS1/197-377
A5V2D4_SPHWW/15-174
A5V536_SPHWW/21-216
A5V7R7_SPHWW/28-218
A5V8X4_SPHWW/14-179
A5VFB1_SPHWW/14-155
A5VLD3_LACRD/7-194
A5VLS9_LACRD/10-164
A5VMP0_LACRD/9-179
A5VQK3_BRUO2/22-168
A5VUG4_BRUO2/48-217
A5VVV7_BRUO2/74-240
A5W001_PSEP1/16-163
A5W0A3_PSEP1/7-163
A5W253_PSEP1/24-216
A5W5H9_PSEP1/7-193
A5W7Q9_PSEP1/18-182
A5WCQ7_PSYWF/18-186
A5WDY9_PSYWF/51-212
A5WG73_PSYWF/40-243
A5WGZ9_PSYWF/7-185
A5WHV4_PSYWF/11-181
A5WJ15_MYCTF/14-179
A5WP11_MYCTF/149-303
A5WS38_MYCTF/196-301
A5WSH7_MYCTF/258-428
A5WSU0_MYCTF/11-191
A5XKN4_BURMA/12-172
A5XLW3_BURMA/25-182
A5XMJ8_BURMA/30-197
A5XR95_BURMA/16-160
A5XTW5_BURMA/15-179
A5Z7S5_9FIRM/7-158
A5ZA95_9FIRM/21-168
A5ZDM5_9BACE/10-168
A5ZFC9_9BACE/9-179
A5ZH16_9BACE/40-178
A5ZH53_9BACE/41-209
A5ZHU7_9BACE/7-185
A5ZI59_9BACE/10-159
A5ZIQ0_9BACE/8-152
A5ZJG1_9BACE/5-160
A5ZN75_9FIRM/7-157
A5ZN93_9FIRM/8-154
A5ZQ68_9FIRM/7-59
A5ZQ69_9FIRM/1-70
A5ZR87_9FIRM/6-153
A5ZWX5_9FIRM/4-145
A5ZZ20_VIBCH/7-193
A6A0P4_VIBCH/7-162
A6A5R3_VIBCH/175-319
A6A6W8_VIBCH/8-159
A6A9U8_VIBCH/7-162
A6AIG9_VIBCH/8-159
A6AIL4_VIBCH/7-193
A6AL46_VIBHA/10-218
A6AP86_VIBHA/9-193
A6AQ28_VIBHA/8-159
A6AR63_VIBHA/7-162
A6AU77_VIBHA/32-202
A6AZ93_VIBPA/26-210
A6B0U7_VIBPA/8-159
A6B4L3_VIBPA/7-162
A6B724_VIBPA/7-193
A6B9Y5_VIBPA/261-405
A6BDH8_9FIRM/8-153
A6BEH2_9FIRM/19-170
A6BQK9_YERPE/7-162
A6C012_9PLAN/34-191
A6C312_9PLAN/7-177
A6CKD1_9BACI/37-213
A6CKP8_9BACI/220-386
A6CKP8_9BACI/31-177
A6CL88_9BACI/7-162
A6CLX4_9BACI/8-165
A6CT07_9BACI/8-182
A6CVJ2_9VIBR/9-194
A6CXJ2_9VIBR/7-162
A6CXS5_9VIBR/11-219
A6CZI8_9VIBR/7-193
A6D4W3_9VIBR/2-98
A6DF04_9PROT/150-318
A6DJH3_9BACT/175-320
A6DLQ0_9BACT/15-182
A6DMK4_9BACT/1-189
A6DNR8_9BACT/7-150
A6DPL9_9BACT/14-93
A6DR95_9BACT/9-168
A6DVD3_9RHOB/21-170
A6DWH1_9RHOB/16-182
A6DY96_9RHOB/12-199
A6E9C0_9SPHI/7-173
A6EEI7_9SPHI/7-183
A6EGY7_9SPHI/12-170
A6EJK8_9SPHI/7-184
A6END6_9BACT/9-166
A6ENP9_9BACT/7-184
A6EU37_9BACT/9-187
A6EWJ1_9ALTE/4-159
A6F1V4_9ALTE/13-168
A6F3G0_9ALTE/27-194
A6F8K9_9GAMM/15-182
A6F9Y9_9GAMM/8-166
A6FAC4_9GAMM/8-165
A6FDH4_9GAMM/7-162
A6FDY5_9GAMM/9-193
A6FPL3_9RHOB/12-199
A6FTD8_9RHOB/16-182
A6FUP2_9RHOB/23-170
A6G620_9DELT/7-177
A6G632_9DELT/7-225
A6G6I0_9DELT/31-200
A6GK66_9DELT/2128-2307
A6GLN3_9BURK/7-215
A6GM04_9BURK/174-320
A6GM12_9BURK/148-293
A6GSB2_9BURK/18-188
A6GTH2_9BURK/36-237
A6GWZ8_FLAPJ/8-186
A6GZL0_FLAPJ/7-174
A6KWC6_BACV8/4-159
A6KZ06_BACV8/46-197
A6L0S7_BACV8/9-179
A6L1T1_BACV8/7-148
A6L1Z0_BACV8/7-219
A6L387_BACV8/8-152
A6L3C8_BACV8/44-188
A6L8E2_PARD8/29-173
A6L8F0_PARD8/7-147
A6L9U8_PARD8/13-183
A6LC66_PARD8/85-266
A6LCR1_PARD8/34-173
A6LDT6_PARD8/5-160
A6LH17_PARD8/7-219
A6LI48_PARD8/43-211
A6LKZ1_THEM4/6-159
A6LLF3_THEM4/52-234
A6LQ09_CLOB8/153-331
A6LQA4_CLOB8/12-201
A6LRB9_CLOB8/84-243
A6LRC9_CLOB8/8-174
A6LS75_CLOB8/8-156
A6LTH0_CLOB8/9-178
A6LVH6_CLOB8/8-166
A6LVW4_CLOB8/6-150
A6LX49_CLOB8/8-164
A6LXF4_CLOB8/1-144
A6LXT4_CLOB8/64-250
A6LXW5_CLOB8/8-184
A6LXZ0_CLOB8/8-163
A6LYB5_CLOB8/8-169
A6LYW4_CLOB8/7-167
A6LZ68_CLOB8/83-255
A6LZD1_CLOB8/8-166
A6LZE0_CLOB8/88-260
A6LZI2_CLOB8/84-247
A6M089_CLOB8/5-156
A6M0C8_CLOB8/84-251
A6M1I7_CLOB8/8-154
A6M202_CLOB8/7-155
A6M345_CLOB8/82-254
A6M395_CLOB8/7-146
A6M9D4_ECOLX/160-305
A6NZX3_9BACE/8-180
A6P0M1_9BACE/5-146
A6Q0Z8_NITSB/273-423
A6Q644_NITSB/9-182
A6Q8S0_SULNB/10-189
A6QE63_STAAE/9-165
A6QFB3_STAAE/7-159
A6QIN1_STAAE/17-187
A6QK11_STAAE/12-198
A6QVD9_AJECN/22-198
A6RLU7_BOTFB/24-207
A6S727_BOTFB/11-180
A6SVV8_JANMA/20-175
A6SWL8_JANMA/15-190
A6T147_JANMA/18-182
A6T5Y2_KLEP7/7-193
A6T6U7_KLEP7/8-159
A6T7R7_KLEP7/7-162
A6TKV2_ALKMQ/39-197
A6TLB7_ALKMQ/4-146
A6TNR8_ALKMQ/62-244
A6TPB3_ALKMQ/7-159
A6TS08_ALKMQ/15-147
A6TU95_ALKMQ/9-142
A6TUE8_ALKMQ/5-149
A6TUI6_ALKMQ/7-140
A6TWZ2_ALKMQ/7-141
A6TYN4_STAA2/9-165
A6TZT4_STAA2/7-159
A6U3B9_STAA2/17-187
A6U4Q3_STAA2/12-198
A6U8C9_SINMW/11-170
A6U9S4_SINMW/27-194
A6UEG5_SINMW/17-163
A6UMZ7_SINMW/59-246
A6UR98_METVS/4-147
A6V0G5_PSEA7/70-244
A6V2L4_PSEA7/7-164
A6V4L7_PSEA7/9-178
A6V8T5_PSEA7/20-184
A6VDW5_PSEA7/7-177
A6VIA4_METM7/4-147
A6VJ60_METM7/8-168
A6VP49_ACTSZ/7-162
A6VPK3_ACTSZ/13-200
A6VPV4_ACTSZ/8-197
A6VQI2_ACTSZ/10-160
A6VS37_MARMS/8-186
A6VU06_MARMS/7-162
A6VV87_MARMS/15-182
A6VXE2_MARMS/9-166
A6W258_MARMS/12-166
A6W263_MARMS/9-193
A6W894_KINRD/1-160
A6W997_KINRD/7-225
A6WDV9_KINRD/21-181
A6WJV8_SHEB8/8-193
A6WMA4_SHEB8/7-162
A6WYJ1_OCHA4/15-181
A6X0W4_OCHA4/22-168
A6X4T1_OCHA4/9-178
A6XT54_VIBCH/8-159
A6XTS7_VIBCH/7-193
A6XZ69_VIBCH/7-162
A6ZTG4_YEAS7/11-174
A7A9F0_BIFAD/13-172
A7ABH4_9PORP/5-160
A7ACA6_9PORP/8-152
A7ADK9_9PORP/42-208
A7AEN2_9PORP/9-179
A7AGS9_9PORP/148-294
A7AHI5_9PORP/7-148
A7AK84_9PORP/8-159
A7AZD3_RUMGN/8-153
A7B5J3_RUMGN/7-158
A7BAY8_9ACTO/10-165
A7BEP3_9ACTO/14-217
A7BRX2_9GAMM/11-181
A7C3J4_9GAMM/115-315
A7DTE4_STRPN/8-174
A7EL96_SCLS1/24-207
A7EWA6_SCLS1/75-244
A7FI76_YERP3/7-162
A7FRA1_CLOB1/124-314
A7FSB1_CLOB1/8-184
A7FSC6_CLOB1/7-146
A7FSI1_CLOB1/5-149
A7FTQ9_CLOB1/8-163
A7FV95_CLOB1/4-145
A7FVM0_CLOB1/9-178
A7FZD7_CLOB1/5-157
A7GAP2_CLOBL/124-314
A7GBP9_CLOBL/8-184
A7GBR7_CLOBL/7-146
A7GBX6_CLOBL/5-149
A7GD86_CLOBL/8-163
A7GEZ9_CLOBL/4-145
A7GFD9_CLOBL/9-178
A7GJG9_CLOBL/5-157
A7GLI3_BACCN/11-164
A7GMD0_BACCN/376-501
A7GNE9_BACCN/8-162
A7GPA8_BACCN/10-194
A7GS69_BACCN/10-184
A7GXN4_CAMC5/4-145
A7GZN5_CAMC5/7-188
A7H2T8_CAMJD/8-180
A7HFJ7_ANADF/13-168
A7HJ45_FERNB/159-299
A7HKG6_FERNB/7-149
A7HLK0_FERNB/62-202
A7HRL6_PARL1/7-197
A7HUP3_PARL1/7-196
A7HVZ9_PARL1/21-210
A7HWJ9_PARL1/11-170
A7I012_CAMHC/9-185
A7I478_METB6/88-253
A7I482_METB6/7-173
A7I599_METB6/89-258
A7I663_METB6/8-144
A7I7G5_METB6/68-250
A7I7R5_METB6/16-199
A7I8D1_METB6/69-243
A7I8W6_METB6/10-153
A7IAN6_METB6/7-181
A7IBL2_XANP2/103-253
A7IBQ7_XANP2/34-193
A7IC14_XANP2/14-174
A7IE17_XANP2/2338-2516
A7IED6_XANP2/44-200
A7IFT8_XANP2/8-167
A7IJ19_XANP2/18-165
A7IJ57_XANP2/19-186
A7IJF2_XANP2/22-211
A7JDF5_FRATT/7-193
A7JET2_FRATT/7-197
A7JFH1_FRANO/7-197
A7JFT9_FRANO/7-193
A7JK14_FRANO/7-193
A7JPF5_FRANO/7-197
A7JPP6_PASHA/10-160
A7JPV2_PASHA/8-199
A7JQ03_PASHA/7-185
A7JRR8_PASHA/13-198
A7JU32_PASHA/13-198
A7JV69_PASHA/7-163
A7JXD0_VIBSE/7-193
A7JXE3_VIBSE/8-159
A7JY89_VIBSE/28-212
A7K7L3_COMTE/9-178
A7LRF1_BACOV/30-198
A7LS27_BACOV/16-165
A7LSN7_BACOV/8-165
A7LTW3_BACOV/40-178
A7LVR5_BACOV/9-183
A7LXA6_BACOV/161-305
A7LZC6_BACOV/20-175
A7M1Q4_BACOV/10-168
A7M2T6_BACOV/8-152
A7MBC8_BOVIN/95-265
A7MF39_ENTS8/25-176
A7MK61_ENTS8/7-190
A7MNV0_ENTS8/17-172
A7MZ45_VIBHB/32-202
A7MZW9_VIBHB/7-162
A7N2Q1_VIBHB/9-193
A7N4M3_VIBHB/10-218
A7N709_VIBHB/25-176
A7N989_FRATF/7-197
A7N9Q5_FRATF/7-193
A7NR15_ROSCS/16-188
A7S5D5_NEMVE/72-242
A7S5D9_NEMVE/72-242
A7TFA0_VANPO/11-174
A7TFA1_VANPO/11-174
A7V058_BACUN/21-191
A7V0Y1_BACUN/8-152
A7V2E9_BACUN/20-175
A7V3R1_BACUN/8-166
A7V8W6_BACUN/44-196
A7VCF6_9CLOT/7-160
A7VHE3_9CLOT/27-174
A7VRD5_9CLOT/8-156
A7VSU4_9CLOT/8-170
A7VT32_9CLOT/23-162
A7WY80_STAA1/9-165
A7X015_STAA1/7-159
A7X4J7_STAA1/17-187
A7X6L7_STAA1/12-198
A7YR95_FRATU/7-197
A7YRM2_FRATU/7-193
A7Z110_BACA2/8-184
A7Z1D4_BACA2/8-165
A7Z2A7_BACA2/90-269
A7Z2F8_BACA2/12-201
A7Z2L3_BACA2/17-174
A7Z5L7_BACA2/9-183
A7Z7X8_BACA2/140-319
A7ZA39_BACA2/8-165
A7ZAS5_BACA2/14-192
A7ZFJ1_CAMC1/7-185
A7ZIW1_ECO24/7-193
A7ZJR9_ECO24/8-159
A7ZMN4_ECO24/7-162
A7ZXK1_ECOHS/7-193
A7ZYF4_ECOHS/8-159
A8A0V8_ECOHS/7-162
A8AEV7_CITK8/1788-1970
A8AHF8_CITK8/7-162
A8AIR6_CITK8/8-159
A8AJP2_CITK8/7-193
A8AVL7_STRGC/8-162
A8AWH4_STRGC/7-181
A8B786_GIAIC/8-155
A8BCL1_GIAIC/84-241
A8BKW3_GIAIC/34-165
A8BRN7_GIAIC/83-254
A8EAQ1_BURPS/133-326
A8EAQ5_BURPS/45-212
A8EB12_BURPS/25-182
A8EHP2_BURPS/15-179
A8EL49_BURPS/12-172
A8EMG8_BURPS/16-160
A8ETP8_ARCB4/9-190
A8F3F5_THELT/86-266
A8F5F3_THELT/147-289
A8F800_THELT/7-151
A8F8N5_THELT/4-145
A8FAB5_BACP2/20-196
A8FB58_BACP2/17-174
A8FE79_BACP2/11-185
A8FHU8_BACP2/15-202
A8FIP1_BACP2/8-165
A8FJ09_BACP2/14-192
A8FMB7_CAMJ8/7-152
A8FMB9_CAMJ8/8-180
A8FWY1_SHESH/7-162
A8FXL6_SHESH/196-341
A8FZW6_SHESH/8-193
A8G5T2_PROM2/7-163
A8GFD2_SERP5/7-162
A8GGK6_SERP5/20-165
A8H0C4_SHEPA/17-183
A8H0K2_SHEPA/30-199
A8H1Y5_SHEPA/10-161
A8H3L9_SHEPA/7-162
A8H5J3_SHEPA/9-193
A8HUI4_AZOC5/8-167
A8I037_AZOC5/18-184
A8I0M3_CHLRE/88-256
A8I209_AZOC5/14-174
A8IC89_AZOC5/42-198
A8IIR5_AZOC5/108-252
A8IIR5_AZOC5/327-525
A8ILK5_AZOC5/46-205
A8KGY6_BURPS/201-368
A8KGZ0_BURPS/133-326
A8KHS0_BURPS/25-182
A8KRM4_BURPS/12-172
A8KT28_BURPS/16-160
A8KWK7_BURPS/15-179
A8L0E3_FRASN/26-208
A8L497_FRASN/348-515
A8L4D9_FRASN/19-192
A8L5T8_FRASN/129-344
A8L6B8_FRASN/12-179
A8L6Z5_FRASN/11-194
A8L7M8_FRASN/7-163
A8L9S7_FRASN/338-506
A8LAC8_FRASN/15-184
A8LG99_FRASN/27-202
A8LI26_DINSH/36-194
A8LMB9_DINSH/16-182
A8LWA4_SALAI/7-174
A8LYI5_SALAI/8-149
A8M0C3_SALAI/7-173
A8M1E6_SALAI/22-187
A8M416_SALAI/347-524
A8MF32_ALKOO/62-244
A8MKE8_ALKOO/4-146
A8MKZ4_ALKOO/7-141
A8MM37_ALKOO/7-190
A8MMD2_ALKOO/87-247
A8N9J0_COPC7/35-230
A8Q0P7_BRUMA/108-282
A8QBC3_MALGO/14-184
A8QBC7_MALGO/14-184
A8RDQ0_9FIRM/6-152
A8RE78_9FIRM/5-146
A8RKV6_9CLOT/6-151
A8RNR8_9CLOT/4-175
A8RTU8_9CLOT/7-145
A8RUA6_9CLOT/64-141
A8RUD7_9CLOT/8-153
A8RX15_9CLOT/17-160
A8S133_9CLOT/14-166
A8S1Y7_9CLOT/117-277
A8S6V3_9FIRM/7-139
A8S7F9_9FIRM/4-148
A8SCV9_9FIRM/11-166
A8SES2_9FIRM/9-154
A8SKE7_9FIRM/81-251
A8SLM9_9FIRM/7-145
A8SQQ3_9FIRM/1-118
A8SUF6_9FIRM/21-174
A8SV68_9FIRM/24-173
A8T3C5_9VIBR/8-159
A8T3X8_9VIBR/9-193
A8T8U0_9VIBR/7-162
A8TNA3_9PROT/33-188
A8TNF8_9PROT/35-173
A8TT94_9PROT/7-167
A8TV59_9PROT/26-215
A8TW09_9PROT/22-188
A8TZU7_9PROT/32-192
A8UAQ9_9LACT/9-179
A8UHW3_9FLAO/9-220
A8ULE2_9FLAO/7-185
A8UN97_9FLAO/7-173
A8UV14_9AQUI/20-196
A8UW45_9AQUI/119-294
A8XF51_CAEBR/67-238
A8Y997_MICAE/307-516
A8YE48_MICAE/270-478
A8YFD7_MICAE/12-191
A8YFJ0_MICAE/322-500
A8YFJ0_MICAE/69-233
A8YL02_MICAE/8-186
A8YM39_MICAE/11-61
A8YM40_MICAE/2-64
A8YUV3_LACH4/6-143
A8YVG1_LACH4/11-165
A8Z0Q3_STAAT/26-182
A8Z1D5_STAAT/7-159
A8Z3B8_STAAT/9-195
A8Z4T6_STAAT/17-187
A8ZKN2_ACAM1/1066-1245
A8ZNT3_ACAM1/85-271
A8ZRT2_DESOH/22-211
A8ZSL3_DESOH/27-218
A8ZT21_DESOH/13-157
A8ZTZ5_DESOH/339-512
A8ZTZ5_DESOH/78-249
A8ZU54_DESOH/125-325
A8ZUE0_DESOH/7-197
A8ZUR1_DESOH/8-158
A8ZYZ9_DESOH/7-186
A8ZZC5_DESOH/123-314
A8ZZI0_DESOH/5-149
A8ZZM4_DESOH/11-142
A8ZZZ4_DESOH/82-268
A9A0J2_DESOH/87-254
A9A2L4_NITMS/51-192
A9A2R5_NITMS/20-190
A9A2V5_NITMS/17-184
A9A3H5_NITMS/167-308
A9A472_NITMS/7-177
A9A4B6_NITMS/53-194
A9A6K7_METM6/8-168
A9A8I1_METM6/4-147
A9ABR4_BURM1/22-214
A9AFM2_BURM1/15-179
A9AJ76_BURM1/22-166
A9AQB2_BURM1/15-190
A9ASP4_BURM1/123-316
A9ASQ1_BURM1/45-212
A9AYI5_HERA2/444-601
A9AYI6_HERA2/65-232
A9B219_HERA2/11-163
A9B2X6_HERA2/7-225
A9B2Z1_HERA2/16-187
A9BH01_PETMO/7-151
A9BLS5_DELAS/19-173
A9BR36_DELAS/38-176
A9BTI2_DELAS/7-193
A9BU30_DELAS/15-190
A9BVS8_DELAS/30-194
A9BWM5_DELAS/94-253
A9C3C2_DELAS/26-215
A9CFJ1_AGRT5/2029-2210
A9CIP6_AGRT5/11-170
A9CKT4_AGRT5/17-163
A9CLK6_AGRT5/86-255
A9CUV6_9RHIZ/31-200
A9D9R2_9RHIZ/16-175
A9DBB1_9RHIZ/6-184
A9DHR3_9RHIZ/25-192
A9DK19_9GAMM/7-162
A9DVF2_9RHOB/20-170
A9DVW7_9RHOB/16-182
A9DWX6_9FLAO/11-222
A9E1L7_9RHOB/12-200
A9E908_9FLAO/7-185
A9EB84_9FLAO/1-144
A9EBV9_9FLAO/7-185
A9EKR3_9RHOB/11-198
A9ERM0_SORC5/91-273
A9EW91_SORC5/1798-1975
A9FAD2_SORC5/7-197
A9FF93_9RHOB/20-186
A9FIE6_9RHOB/12-170
A9FKD3_SORC5/30-197
A9G0P0_9RHOB/11-198
A9G3F6_9RHOB/12-170
A9G8F9_9RHOB/20-186
A9G9U9_SORC5/406-591
A9G9V1_SORC5/18-186
A9GCG9_SORC5/64-247
A9GFT3_SORC5/32-188
A9GZY4_GLUDA/25-182
A9H8I9_GLUDA/20-190
A9H906_GLUDA/23-189
A9HCE9_GLUDA/9-179
A9HFB0_GLUDA/13-172
A9HLK2_9RHOB/15-181
A9HSA7_9RHOB/12-170
A9HYQ7_BORPD/27-196
A9IDF9_BORPD/9-184
A9IF90_BORPD/9-184
A9IG60_BORPD/14-174
A9IHK0_BORPD/12-201
A9IRT1_BORPD/9-169
A9ISH2_BART1/12-201
A9JY29_BURMA/12-172
A9K104_BURMA/16-160
A9K225_BURMA/15-179
A9K3M9_BURMA/30-197
A9K3N3_BURMA/133-326
A9K4B8_BURMA/25-182
A9KHQ7_CLOPH/7-162
A9KJC0_CLOPH/8-147
A9KM07_CLOPH/82-254
A9KMY0_CLOPH/62-252
A9KNS1_CLOPH/4-145
A9KP73_CLOPH/40-130
A9KRT6_CLOPH/7-149
A9KSF7_CLOPH/155-212
A9KSF7_CLOPH/7-131
A9KYB2_SHEB9/7-162
A9L3A4_SHEB9/8-193
A9M1C9_NEIM0/7-165
A9M323_NEIM0/16-185
A9M3N7_NEIM0/13-201
A9M580_BRUC2/22-168
A9MBE0_BRUC2/9-178
A9MCY0_BRUC2/15-181
A9MFG9_SALAR/7-162
A9MIN1_SALAR/8-159
A9ML52_SALAR/7-193
A9MSN0_SALPB/8-159
A9MVD8_SALPB/7-193
A9N285_SALPB/7-162
A9NG46_ACHLI/5-181
A9R9B9_YERPG/7-162
A9RNQ9_PHYPA/390-546
A9RNQ9_PHYPA/68-236
A9VFE8_BACWK/10-184
A9VFP5_BACWK/11-164
A9VJX5_BACWK/300-507
A9VK67_BACWK/14-192
A9VLX2_BACWK/16-205
A9VNC3_BACWK/8-162
A9VQP1_BACWK/12-180
A9VQR7_BACWK/9-178
A9VTY9_BACWK/10-194
A9VUP7_BACWK/15-202
A9VYP9_METEP/21-166
A9W496_METEP/27-193
A9W556_METEP/18-177
A9WAK8_CHLAA/7-179
A9WFD9_CHLAA/118-277
A9WI73_CHLAA/33-189
A9WNG3_RENSM/28-205
A9WW64_BRUSI/15-181
A9WYH6_BRUSI/9-178
A9ZCP1_YERPE/7-162
ACG_MYCTU/149-303
B0A3I7_YERPE/7-162
B0A6J7_9CLOT/7-144
B0A6S3_9CLOT/7-159
B0A6S4_9CLOT/84-255
B0A6V7_9CLOT/82-254
B0A7L3_9CLOT/1-123
B0A9F0_9CLOT/8-166
B0ACK6_9CLOT/9-138
B0AJW6_BACAN/142-320
B0AKN7_BACAN/14-168
B0ALH6_BACAN/22-211
B0ALN5_BACAN/9-178
B0AMI5_BACAN/8-162
B0APK3_BACAN/10-179
B0AQ62_BACAN/244-500
B0AQN7_BACAN/10-194
B0ASI4_BACAN/10-184
B0AWA7_BACAN/11-164
B0AYA1_BACAN/12-180
B0AYF7_BACAN/7-183
B0BQD5_ACTPJ/13-199
B0BQH8_ACTPJ/7-185
B0BQJ9_ACTPJ/7-163
B0BU88_ACTPJ/10-157
B0BUG6_ACTPJ/13-199
B0C6X7_ACAM1/321-499
B0C6X7_ACAM1/50-231
B0CCF7_ACAM1/15-195
B0CGL8_BRUSI/22-168
B0EAP5_ENTDI/79-236
B0EDF2_ENTDI/6-147
B0EGX1_ENTDI/4-164
B0EJY1_ENTDI/3-152
B0G1Q6_9FIRM/26-197
B0G719_9FIRM/7-159
B0G7K0_9FIRM/7-153
B0G8F8_9FIRM/8-153
B0G9K4_9FIRM/4-145
B0GJ77_YERPE/7-162
B0GRH6_YERPE/7-162
B0HA80_YERPE/7-162
B0HD68_YERPE/7-162
B0HSU1_YERPE/7-162
B0JMW5_MICAN/11-188
B0JNS3_MICAN/322-500
B0JNS3_MICAN/69-233
B0K1K6_THEPX/8-163
B0K2H5_THEPX/8-183
B0K6M5_THEPX/7-143
B0K7V6_THEP3/7-143
B0K8V3_THEP3/8-183
B0KLK1_PSEPG/7-193
B0KRX9_PSEPG/7-163
B0KSS2_PSEPG/16-163
B0KT62_PSEPG/18-182
B0LFS6_9BACT/14-206
B0MBG7_9FIRM/9-141
B0MBR2_9FIRM/84-238
B0MFC9_9FIRM/7-133
B0MIF4_9FIRM/12-182
B0MJF9_9FIRM/8-154
B0MPL1_9FIRM/73-135
B0MU51_9BACT/5-160
B0MUK2_9BACT/121-290
B0MWP9_9BACT/87-268
B0MXG5_9BACT/7-152
B0MY30_9BACT/7-155
B0N3W6_9FIRM/8-165
B0N4S0_9FIRM/76-133
B0N5A6_9FIRM/5-146
B0N5I6_9FIRM/91-261
B0N6Y3_9FIRM/7-158
B0N7J5_9FIRM/8-155
B0NB61_EUBSP/20-171
B0NBA7_EUBSP/7-145
B0NE32_EUBSP/10-153
B0NJN7_EUBSP/81-244
B0NMN7_BACSE/8-157
B0NP10_BACSE/24-182
B0NQL4_BACSE/8-152
B0NRX6_BACSE/44-196
B0NSN2_BACSE/9-179
B0NUQ4_BACSE/16-171
B0NZK6_9CLOT/8-153
B0PI03_9FIRM/9-154
B0PW47_BACAN/14-168
B0PWX2_BACAN/16-205
B0PX31_BACAN/9-178
B0PYM3_BACAN/142-320
B0PZP1_BACAN/10-179
B0PZS3_BACAN/12-180
B0Q0V6_BACAN/7-183
B0Q1Z9_BACAN/8-162
B0Q2U5_BACAN/244-500
B0Q3E1_BACAN/10-184
B0Q3G9_BACAN/10-194
B0Q8D5_BACAN/11-164
B0QBW8_BACAN/142-320
B0QCR3_BACAN/14-168
B0QD61_BACAN/9-178
B0QDD4_BACAN/16-205
B0QE89_BACAN/12-180
B0QEB4_BACAN/10-179
B0QEP7_BACAN/10-194
B0QFM4_BACAN/8-162
B0QGV4_BACAN/10-184
B0QIR7_BACAN/244-500
B0QJR1_BACAN/7-183
B0QNE5_BACAN/11-164
B0QRK9_HAEPR/7-185
B0QRY1_HAEPR/12-201
B0QVI6_HAEPR/7-163
B0R4H0_HALS3/17-190
B0RAX6_CLAMS/31-181
B0RBW5_CLAMS/26-169
B0RCU5_CLAMS/90-269
B0RD68_CLAMS/122-306
B0RIZ4_CLAMS/7-225
B0RM08_XANCB/178-368
B0RUD4_XANCB/10-169
B0S029_FINM2/8-170
B0S126_FINM2/7-141
B0S2C5_FINM2/4-150
B0S323_FINM2/41-180
B0SHQ8_LEPBA/20-207
B0SRC8_LEPBP/20-207
B0SYI7_CAUSK/30-190
B0SZQ9_CAUSK/7-167
B0T0M8_CAUSK/7-165
B0T2Q0_CAUSK/146-341
B0T3A2_CAUSK/11-198
B0T8W4_CAUSK/27-182
B0TAM4_HELMI/7-185
B0TCN8_HELMI/6-147
B0TDK1_HELMI/6-150
B0TE04_HELMI/7-167
B0TJL7_SHEHH/26-181
B0TKP9_SHEHH/8-159
B0TQR3_SHEHH/9-193
B0TTH3_SHEHH/17-183
B0TTP6_SHEHH/30-199
B0TW47_FRAP2/7-197
B0U109_FRAP2/7-193
B0U775_XYLFM/10-169
B0U856_METS4/8-167
B0UCK3_METS4/19-185
B0UDE0_METS4/17-162
B0UEI3_METS4/9-198
B0UH79_METS4/286-481
B0UPH8_METS4/32-188
B0UTX0_HAES2/13-199
B0UUA8_HAES2/7-163
B0V6B1_ACIBY/8-177
B0V6S4_ACIBY/51-220
B0V7B4_ACIBY/7-193
B0V884_ACIBY/13-169
B0VDP3_ACIBY/7-178
B0VEP5_ACIBY/13-209
B0VEU4_CLOAI/124-259
B0VFA1_CLOAI/6-150
B0VG37_CLOAI/111-296
B0VHN8_CLOAI/7-151
B0VKB3_ACIBS/13-169
B0VT17_ACIBS/7-178
B0WYA3_CULQU/110-281
B0WYA9_CULQU/103-245
B0Y4E3_ASPFC/20-195
B0Y6I0_ASPFC/62-192
B1A2C8_9BACT/24-166
B1B8G4_CLOBO/9-165
B1BCG3_CLOBO/7-152
B1BJA7_CLOPE/7-157
B1BJD2_CLOPE/82-253
B1BKL9_CLOPE/12-200
B1BS14_CLOPE/12-200
B1BTL6_CLOPE/82-253
B1BTP5_CLOPE/7-157
B1C0I5_9FIRM/7-158
B1C0V6_9FIRM/7-173
B1C3M0_9FIRM/8-165
B1C5W5_9FIRM/83-237
B1C9Q0_9FIRM/9-154
B1EKF6_9ESCH/7-193
B1ENR8_9ESCH/7-162
B1ESI9_BACAN/142-320
B1ETW4_BACAN/16-205
B1EU13_BACAN/9-178
B1EUB6_BACAN/14-168
B1EWG4_BACAN/10-184
B1EXA9_BACAN/10-179
B1EXE1_BACAN/12-180
B1EY17_BACAN/244-500
B1EYB0_BACAN/8-162
B1EZ39_BACAN/10-194
B1F0Y4_BACAN/7-183
B1F4B6_BACAN/11-164
B1F950_9BURK/23-215
B1FGQ3_9BURK/15-179
B1FKA8_9BURK/16-160
B1G0Y6_9BURK/9-184
B1G0Z1_9BURK/15-182
B1G319_9BURK/17-181
B1G497_9BURK/133-326
B1G497_9BURK/9-65
B1G498_9BURK/45-215
B1G5H2_9BURK/24-181
B1G826_9BURK/27-219
B1G8J1_9BURK/16-160
B1GBF3_9BURK/12-172
B1GBX9_BACAN/14-168
B1GCI3_BACAN/16-205
B1GCP2_BACAN/9-178
B1GDR7_BACAN/142-320
B1GFU1_BACAN/8-162
B1GGE3_BACAN/12-180
B1GGH5_BACAN/10-179
B1GHN3_BACAN/244-500
B1GIH8_BACAN/10-194
B1GIX0_BACAN/10-184
B1GJM2_BACAN/7-183
B1GP62_BACAN/11-164
B1GYF8_CHOCO/1051-1229
B1GYW7_UNCTG/4-144
B1H4B5_BURPS/133-326
B1H5N6_BURPS/12-172
B1HB64_BURPS/15-179
B1HLF3_BURPS/16-160
B1HNC4_LYSSC/19-188
B1HND7_LYSSC/14-180
B1HPH2_LYSSC/7-185
B1HQ74_LYSSC/11-187
B1HRE4_LYSSC/7-165
B1HT34_LYSSC/7-183
B1HV19_LYSSC/13-189
B1HW39_LYSSC/51-229
B1HZ52_LYSSC/6-161
B1HZ89_LYSSC/12-168
B1I0W4_DESAP/54-236
B1I2I1_DESAP/60-240
B1I457_DESAP/9-153
B1I5C1_DESAP/7-167
B1I5Z1_DESAP/6-150
B1I767_STRPI/8-162
B1IAG4_STRPI/7-181
B1IEJ7_CLOBK/124-314
B1IFM9_CLOBK/4-145
B1IGV2_CLOBK/9-178
B1IH31_CLOBK/5-157
B1IH62_CLOBK/8-184
B1IH80_CLOBK/7-146
B1IHE3_CLOBK/5-149
B1IKB7_CLOBK/8-163
B1IPG5_ECOLC/7-162
B1IWS1_ECOLC/8-159
B1IYN0_ECOLC/7-193
B1IZ38_ECOLC/160-305
B1J1N3_PSEPW/18-182
B1J9Z9_PSEPW/7-193
B1JB64_PSEPW/17-207
B1JCK1_PSEPW/7-163
B1JLF7_YERPY/7-162
B1JUR6_BURCC/16-160
B1JWJ8_BURCC/15-179
B1K0C2_BURCC/25-217
B1K9H3_BURCC/319-515
B1K9H3_BURCC/96-243
B1KFS4_SHEWM/32-202
B1KG24_SHEWM/9-193
B1KHA7_SHEWM/7-177
B1KPJ4_SHEWM/15-182
B1KPM2_SHEWM/7-162
B1KTH7_CLOBM/5-157
B1KUU1_CLOBM/4-145
B1KV57_CLOBM/124-314
B1KVV1_CLOBM/9-178
B1KXI0_CLOBM/8-184
B1KXJ3_CLOBM/4-145
B1KXK3_CLOBM/7-146
B1KY27_CLOBM/5-149
B1L0K8_CLOBM/8-163
B1L4B3_KORCO/8-144
B1L4M7_KORCO/8-152
B1L5G3_KORCO/62-238
B1L9A4_THESQ/4-145
B1L9A7_THESQ/147-289
B1LA31_THESQ/6-164
B1LDW6_ECOSM/7-162
B1LKG9_ECOSM/7-193
B1LN03_ECOSM/8-159
B1LS44_METRJ/8-167
B1M0R1_METRJ/18-184
B1M3F4_METRJ/17-162
B1MBX0_MYCA9/7-197
B1MDR7_MYCA9/6-192
B1MDV8_MYCA9/7-174
B1MF77_MYCA9/263-434
B1MFP1_MYCA9/19-160
B1MG22_MYCA9/12-193
B1MJR9_MYCA9/25-186
B1MM42_MYCA9/7-78
B1MM43_MYCA9/7-95
B1MPF5_MYCA9/282-471
B1MVM2_LEUCK/9-166
B1MY86_LEUCK/7-178
B1N1U5_BURPS/25-182
B1N5A6_ENTHI/79-236
B1Q5T6_CLOBO/124-314
B1Q6X1_CLOBO/8-184
B1Q6Y6_CLOBO/7-146
B1Q743_CLOBO/5-149
B1QBS1_CLOBO/4-145
B1QC50_CLOBO/9-178
B1QCL2_CLOBO/8-163
B1QFB9_CLOBO/5-157
B1QGE0_CLOBO/124-314
B1QK33_CLOBO/5-149
B1QMG1_CLOBO/5-157
B1QNK5_CLOBO/8-184
B1QNM6_CLOBO/7-146
B1QP57_CLOBO/8-163
B1QRR4_CLOBO/4-145
B1QSH9_CLOBU/8-156
B1QUQ7_CLOBU/82-259
B1QWE6_CLOBU/8-154
B1R0Q5_CLOBU/7-190
B1R5C5_CLOPE/82-253
B1R5F3_CLOPE/7-157
B1R7B9_CLOPE/12-200
B1RCH5_CLOPE/7-157
B1RCK6_CLOPE/82-253
B1RFA8_CLOPE/12-200
B1RM75_CLOPE/7-157
B1RMA5_CLOPE/82-253
B1RQZ6_CLOPE/12-200
B1RZP4_STRPN/7-181
B1S4B3_STRPN/8-162
B1S890_9BIFI/52-136
B1S8P8_9BIFI/16-175
B1SB11_9BIFI/170-314
B1SCR7_9STRE/19-197
B1SCS2_9STRE/9-178
B1SFZ8_9STRE/7-180
B1SGX0_9STRE/14-203
B1SY76_9BURK/36-228
B1T6X4_9BURK/15-179
B1T6Y5_9BURK/16-160
B1TG09_9BURK/10-169
B1UIX8_BACAN/10-194
B1UJ26_BACAN/142-320
B1UKT9_BACAN/16-205
B1UKZ8_BACAN/9-178
B1ULA0_BACAN/14-168
B1UML3_BACAN/8-162
B1UNK1_BACAN/10-179
B1UNN3_BACAN/12-180
B1UQ49_BACAN/244-500
B1US91_BACAN/10-184
B1UTF2_BACAN/7-183
B1UWA9_BACAN/11-164
B1V178_CLOPE/12-200
B1V297_CLOPE/82-253
B1V2C5_CLOPE/7-157
B1VA61_PHYAS/5-182
B1VIM1_CORU7/92-275
B1VNH3_STRGG/11-195
B1VQA8_STRGG/7-197
B1VRE5_STRGG/304-462
B1VRK1_STRGG/48-231
B1VUL4_STRGG/356-531
B1VUV3_STRGG/230-401
B1VVB2_STRGG/119-310
B1VVJ2_STRGG/22-221
B1VZ61_STRGG/24-193
B1W3D0_STRGG/709-876
B1WU54_CYAA5/7-178
B1WVB2_CYAA5/215-360
B1WWV2_CYAA5/2083-2262
B1WY06_CYAA5/15-159
B1WZK2_CYAA5/328-506
B1WZK2_CYAA5/81-234
B1X5X3_ECODH/7-193
B1X7Z2_ECODH/8-159
B1XGM6_ECODH/7-162
B1XMR4_SYNP2/323-501
B1XMR4_SYNP2/56-229
B1XQ47_SYNP2/15-160
B1XVY4_POLNS/10-206
B1XY27_LEPCP/36-193
B1Y9D5_THENV/7-161
B1Y9H4_THENV/29-213
B1YG32_EXIS2/13-191
B1YG33_EXIS2/13-191
B1YHE7_EXIS2/7-165
B1YHV1_EXIS2/14-202
B1YJG4_EXIS2/12-186
B1YJL1_EXIS2/8-165
B1YSC7_BURA4/16-160
B1YTZ4_BURA4/15-179
B1Z4F9_BURA4/45-212
B1Z4G5_BURA4/123-316
B1Z4G5_BURA4/3-55
B1Z629_BURA4/36-228
B1Z8B3_METPB/15-174
B1ZKD0_METPB/27-193
B1ZLX4_METPB/21-166
B1ZX30_OPITP/49-199
B1ZXV3_OPITP/44-210
B1ZYI6_OPITP/13-192
B2A433_NATTJ/14-147
B2A4V4_NATTJ/9-178
B2A5G8_NATTJ/61-246
B2A6N7_NATTJ/6-143
B2A6P8_NATTJ/65-248
B2A7I4_NATTJ/7-152
B2B7S2_PODAN/75-244
B2BSK0_THELI/7-150
B2DGM6_STRPN/7-181
B2DKS4_STRPN/8-162
B2DLB7_STRPN/7-181
B2DMD0_STRPN/8-162
B2DS21_STRPN/7-181
B2DTX7_STRPN/8-162
B2DX76_STRPN/7-181
B2DZ92_STRPN/8-162
B2E2X7_STRPN/8-162
B2E6E2_STRPN/7-181
B2ECM0_BIFAN/13-172
B2FI54_STRMK/166-356
B2FPZ5_STRMK/10-169
B2G438_ZYGRO/11-174
B2G8Q8_LACRJ/7-194
B2G950_LACRJ/10-164
B2G9Z3_LACRJ/12-182
B2GCX1_LACF3/9-179
B2GF89_LACF3/7-194
B2GFB3_LACF3/7-190
B2GFC1_LACF3/10-165
B2GHW5_KOCRD/22-183
B2GK98_KOCRD/7-225
B2GYQ9_BURPS/15-179
B2H000_BURPS/16-160
B2H4S1_BURPS/133-326
B2H513_BURPS/30-197
B2H787_BURPS/12-172
B2HDQ2_MYCMM/11-191
B2HE97_MYCMM/7-181
B2HEN1_MYCMM/264-434
B2HFG3_MYCMM/1-172
B2HGI3_MYCMM/116-301
B2HIJ4_MYCMM/8-190
B2HJC0_MYCMM/169-247
B2HJW4_MYCMM/140-303
B2HJW4_MYCMM/2-47
B2HJX9_MYCMM/116-301
B2HLT1_MYCMM/18-159
B2HNX7_MYCMM/18-183
B2HSF8_MYCMM/7-145
B2HTT2_ACIBC/7-193
B2HUU1_ACIBC/13-169
B2HX97_ACIBC/7-178
B2HY13_ACIBC/13-209
B2HZ68_ACIBC/40-209
B2I2X5_ACIBC/8-177
B2IAK7_XYLF2/10-169
B2IBB9_BEII9/17-164
B2IBV3_BEII9/42-208
B2IDL0_BEII9/29-188
B2IDP0_BEII9/46-202
B2IES9_BEII9/95-234
B2IMT9_STRPS/7-181
B2IRW5_STRPS/8-162
B2IU02_NOSP7/100-251
B2IU02_NOSP7/345-523
B2IX01_NOSP7/16-193
B2J5Z2_NOSP7/278-428
B2J628_NOSP7/8-189
B2J8C5_NOSP7/53-209
B2JH60_BURP8/72-239
B2JH90_BURP8/133-326
B2JH90_BURP8/14-65
B2JHL7_BURP8/24-168
B2JPB9_BURP8/7-197
B2JRJ9_BURP8/17-181
B2JSC5_BURP8/25-213
B2JSJ3_BURP8/23-215
B2JTT7_BURP8/12-199
B2JVA8_BURP8/46-213
B2K3R9_YERPB/7-162
B2KB20_ELUMP/42-193
B2KCK3_ELUMP/8-162
B2KDH4_ELUMP/8-178
B2KED2_ELUMP/7-149
B2KEW5_ELUMP/7-157
B2KJF9_BURPS/25-182
B2KS64_MORCA/7-218
B2KS67_MORCA/7-218
B2KS70_MORCA/7-218
B2KS73_MORCA/7-218
B2KYG4_9NOSO/270-477
B2N2M6_ECOLX/7-162
B2N537_ECOLX/14-174
B2N656_ECOLX/8-159
B2N8P1_ECOLX/7-193
B2NNW3_ECO57/14-174
B2NR81_ECO57/7-193
B2NRZ9_ECO57/7-162
B2NVI0_ECO57/10-159
B2P114_ECO57/14-174
B2P1Z1_ECO57/7-193
B2P621_ECO57/7-162
B2P7M7_ECO57/10-159
B2PFS0_ECO57/7-193
B2PGN0_ECO57/10-159
B2PKQ1_ECO57/14-174
B2PNK9_ECO57/7-162
B2Q4B2_PROST/20-175
B2Q6W0_PROST/9-178
B2RIM2_PORG3/8-152
B2RIT9_PORG3/10-161
B2RKH4_PORG3/165-308
B2RLC6_PORG3/15-154
B2S5S4_BRUA1/22-168
B2SBE7_BRUA1/9-178
B2SC39_BRUA1/74-240
B2SE03_FRATM/7-193
B2SEI5_FRATM/7-197
B2SQK7_XANOP/10-169
B2SZ36_BURPP/16-160
B2TA91_BURPP/12-204
B2TAK4_BURPP/36-193
B2TBG8_BURPP/12-172
B2TCD5_BURPP/17-181
B2TG62_BURPP/123-326
B2TG64_BURPP/45-212
B2TG73_BURPP/45-212
B2TG76_BURPP/133-326
B2TM86_CLOBB/82-254
B2TTC9_SHIB3/7-193
B2TUM9_SHIB3/8-159
B2U3F0_SHIB3/7-162
B2UFX2_RALPJ/18-210
B2UIV7_RALPJ/45-212
B2UKY9_AKKM8/12-190
B2UME2_AKKM8/42-191
B2UPM8_AKKM8/168-311
B2UPR8_AKKM8/12-190
B2UQ70_AKKM8/45-213
B2V1D3_CLOBA/82-254
B2VC47_ERWT9/8-159
B2VJE0_ERWT9/8-164
B2VKW3_ERWT9/7-162
B2VRY7_PYRTR/11-180
B2ZP55_XENLA/1-107
B3A4A7_ECO57/14-174
B3A4U2_ECO57/7-193
B3A9T8_ECO57/10-159
B3AA54_ECO57/7-162
B3AJ77_ECO57/10-159
B3AK69_ECO57/14-174
B3ARV4_ECO57/7-193
B3ATA5_ECO57/7-162
B3AYD3_ECO57/7-193
B3AZR7_ECO57/14-174
B3B347_ECO57/7-162
B3B5Z1_ECO57/10-159
B3BFD5_ECO57/7-193
B3BH00_ECO57/10-159
B3BI45_ECO57/14-174
B3BJT3_ECO57/7-162
B3BTD9_ECO57/7-193
B3BXR0_ECO57/10-159
B3BZK6_ECO57/14-174
B3C5V9_9BACE/4-159
B3C7Q7_9BACE/44-196
B3CA90_9BACE/11-181
B3CB42_9BACE/8-157
B3CBB2_9BACE/41-209
B3CCQ8_9BACE/29-239
B3CEY1_9BACE/10-168
B3CH23_9BACE/244-388
B3CI33_9BACE/8-152
B3CME5_WOLPP/16-163
B3CX00_BURM1/16-160
B3DP88_BIFLD/10-169
B3DPR1_BIFLD/31-139
B3DX21_METI4/399-526
B3E6T2_GEOLS/87-254
B3E8N2_GEOLS/5-149
B3E911_GEOLS/68-250
B3EA32_GEOLS/7-161
B3EAY8_GEOLS/69-251
B3EC59_CHLL2/17-184
B3ECD1_CHLL2/72-254
B3EE53_CHLL2/17-159
B3EGK4_CHLL2/7-151
B3EHA8_CHLL2/8-168
B3EJS4_CHLPB/15-182
B3EN88_CHLPB/9-169
B3EQF1_CHLPB/74-256
B3GX61_ACTP7/10-160
B3GY81_ACTP7/13-199
B3H136_ACTP7/13-199
B3H217_ACTP7/7-185
B3H239_ACTP7/22-178
B3HB46_ECOLX/8-159
B3HD64_ECOLX/14-174
B3HJ12_ECOLX/7-162
B3HJT6_ECOLX/7-193
B3HKZ2_ECOLX/1765-1949
B3HQZ9_ECOLX/7-162
B3HS09_ECOLX/8-159
B3HSR8_ECOLX/7-193
B3HT08_ECOLX/14-174
B3I7K8_ECOLX/14-174
B3IB70_ECOLX/7-162
B3IJU6_ECOLX/7-162
B3IK38_ECOLX/7-193
B3IKZ2_ECOLX/8-159
B3IQ16_ECOLX/14-174
B3IZK1_BACAN/9-178
B3IZQ8_BACAN/16-205
B3J0J5_BACAN/14-168
B3J1A7_BACAN/142-320
B3J2G2_BACAN/10-194
B3J364_BACAN/10-184
B3J4B2_BACAN/8-162
B3J4G2_BACAN/10-179
B3J4J3_BACAN/12-180
B3J674_BACAN/7-183
B3JB00_BACAN/244-500
B3JBC8_BACAN/11-164
B3JHM4_9BACE/29-173
B3JI11_9BACE/7-148
B3JKA2_9BACE/45-196
B3JMW0_9BACE/4-159
B3JQW4_9BACE/9-154
B3LU56_YEAS1/11-174
B3M4U6_DROAN/517-688
B3NCR9_DROER/393-564
B3PE51_CELJU/7-164
B3PJD6_CELJU/12-159
B3PM07_MYCA5/7-133
B3PNV1_RHIE6/11-170
B3PPX9_RHIE6/27-194
B3PVU4_RHIE6/17-164
B3Q5L3_RHIE6/7-197
B3Q9G2_RHOPT/18-206
B3QB08_RHOPT/7-197
B3QDM6_RHOPT/39-205
B3QE41_RHOPT/3-149
B3QMV6_CHLP8/68-250
B3QNK0_CHLP8/86-255
B3QNT5_CHLP8/15-182
B3QPV3_CHLP8/8-168
B3QQ81_CHLP8/7-151
B3QRH4_CHLP8/8-150
B3QSF3_CHLT3/6-150
B3QUT5_CHLT3/31-200
B3QW22_CHLT3/15-182
B3QZT6_PHYMT/4-176
B3R455_CUPTR/13-173
B3R4M8_CUPTR/20-212
B3R8U6_CUPTR/7-197
B3T339_9ZZZZ/11-172
B3T755_9ARCH/16-183
B3V586_9ARCH/163-304
B3V5E4_9ARCH/163-304
B3V5M1_9ARCH/163-304
B3V5X2_9ARCH/163-304
B3V6R3_9ARCH/163-304
B3W8Z4_LACCB/11-165
B3WC06_LACCB/19-198
B3WEC7_LACCB/11-191
B3WEG6_LACCB/9-179
B3WMB8_ECOLX/7-193
B3WMU8_ECOLX/8-159
B3WNJ3_ECOLX/14-174
B3WNY5_ECOLX/7-162
B3WZB7_SHIDY/14-174
B3WZV0_SHIDY/7-193
B3X1B2_SHIDY/8-122
B3X2A9_SHIDY/7-162
B3XDA1_ECOLX/7-193
B3XEU3_ECOLX/14-174
B3XFX2_ECOLX/8-159
B3XG31_ECOLX/7-162
B3XMD3_LACRE/9-179
B3XP48_LACRE/7-194
B3XPX2_LACRE/10-164
B3Y9P1_SALET/7-193
B3YEJ3_SALET/8-159
B3YKI4_SALET/7-162
B3YNF3_BACCE/14-192
B3YP14_BACCE/16-205
B3YPI6_BACCE/142-320
B3YS59_BACCE/8-162
B3YT40_BACCE/10-194
B3YUB0_BACCE/7-183
B3YVP9_BACCE/10-184
B3YXE9_BACCE/244-500
B3YXS2_BACCE/9-178
B3Z0R3_BACCE/11-164
B3Z168_BACCE/12-180
B3Z1H4_BACCE/10-179
B3Z2Q3_BACCE/15-190
B3Z3C0_BACCE/11-164
B3Z3P6_BACCE/14-192
B3Z4J6_BACCE/16-205
B3Z4Q6_BACCE/9-178
B3Z6S3_BACCE/10-184
B3Z7A9_BACCE/8-162
B3Z7X5_BACCE/7-183
B3ZA65_BACCE/10-194
B3ZCB2_BACCE/245-500
B3ZDZ6_BACCE/65-243
B3ZFI9_BACCE/10-179
B3ZFL5_BACCE/12-180
B3ZI79_BACCE/16-205
B3ZIX6_BACCE/14-192
B3ZP47_BACCE/7-183
B3ZPD2_BACCE/8-162
B3ZRX1_BACCE/10-184
B3ZTC5_BACCE/238-500
B3ZU20_BACCE/11-164
B3ZUC8_BACCE/70-247
B3ZUP0_BACCE/10-194
B3ZV12_BACCE/12-180
B3ZV44_BACCE/10-179
B4A130_SALNE/7-162
B4A6G3_SALNE/7-193
B4A8T1_SALNE/8-159
B4ADV4_BACPU/90-269
B4AGS2_BACPU/15-202
B4AIB8_BACPU/396-508
B4AIF2_BACPU/9-185
B4AJK5_BACPU/8-165
B4AJX5_BACPU/14-192
B4AKV9_BACPU/11-185
B4ANZ6_BACPU/17-174
B4ARY7_FRANO/7-197
B4ATA3_FRANO/7-193
B4BHY9_9BACI/16-190
B4BJX8_9BACI/8-165
B4CYI2_9BACT/15-194
B4E6T8_BURCJ/16-160
B4E8I2_BURCJ/25-217
B4ECX1_BURCJ/15-179
B4EI90_BURCJ/45-212
B4EI97_BURCJ/123-316
B4EP91_BURCJ/7-193
B4EXT1_PROMH/7-162
B4EXV6_PROMH/7-178
B4F2Y4_PROMH/9-178
B4GRK3_DROPE/93-264
B4HDV6_DROSE/569-741
B4IXT9_DROGR/595-766
B4KVC8_DROMO/604-775
B4LBC0_DROVI/100-271
B4N6J1_DROWI/489-660
B4PEL1_DROYA/569-740
B4QPP1_DROSI/559-731
B4RD78_PHEZH/15-201
B4RF67_PHEZH/28-181
B4RHB0_PHEZH/7-197
B4RK88_NEIG2/13-201
B4RMY7_NEIG2/7-165
B4RPD3_NEIG2/10-64
B4S382_PROA2/7-149
B4S5W3_PROA2/155-352
B4S6W5_PROA2/72-252
B4S8A9_PROA2/14-181
B4SAE7_PELPB/69-251
B4SDP6_PELPB/7-151
B4SH61_PELPB/22-189
B4SKQ5_STRM5/10-169
B4SSL6_STRM5/179-369
B4SXT0_SALNS/7-193
B4T0D5_SALNS/8-159
B4T3Y6_SALNS/7-162
B4TAC9_SALHS/7-193
B4TCX2_SALHS/8-159
B4TGD3_SALHS/7-162
B4TRM7_SALSV/8-159
B4TUB3_SALSV/7-162
B4U1J6_STREM/125-312
B4U3F8_STREM/7-180
B4U431_STREM/14-200
B4U8G2_HYDS0/12-191
B4UA46_HYDS0/7-187
B4ULN0_ANASK/49-196
B4UXG0_9ACTO/121-312
B4V0K6_9ACTO/119-310
B4V1E2_9ACTO/14-174
B4V558_9ACTO/48-217
B4VH45_9CYAN/338-516
B4VH45_9CYAN/81-237
B4VZM2_9CYAN/2115-2295
B4W4I5_9CYAN/15-127
B4W5R3_9CAUL/150-346
B4WCP5_9CAUL/26-181
B4WDT4_9CAUL/7-76
B4WDY0_9CAUL/22-182
B4WMH1_9SYNE/391-569
B4WMH1_9SYNE/95-249
B4WYT2_9GAMM/7-164
B4X496_9GAMM/7-214
B4X5B7_9GAMM/12-200
B5BA79_SALPK/7-162
B5BBW3_SALPK/8-159
B5BCX2_SALPK/7-193
B5BXB4_SALET/8-159
B5BZB0_SALET/7-162
B5C686_SALET/7-193
B5CDE4_SALET/8-159
B5CIL6_SALET/7-162
B5CQJ1_9FIRM/7-158
B5CRN2_9FIRM/8-154
B5CXT5_9BACE/44-196
B5CYI7_9BACE/4-159
B5D0C2_9BACE/11-152
B5D178_9BACE/9-154
B5D268_9BACE/8-152
B5D2F1_9BACE/92-273
B5E2L5_STRP4/7-49
B5E2L6_STRP4/3-122
B5E757_STRP4/8-162
B5ECA8_GEOBB/15-196
B5EF76_GEOBB/5-149
B5EID9_GEOBB/7-151
B5ER57_ACIF5/327-525
B5ER57_ACIF5/85-242
B5ESN0_VIBFM/9-194
B5EUF9_VIBFM/9-193
B5EVB7_VIBFM/8-159
B5EYG9_SALA4/7-193
B5F0Z3_SALA4/8-159
B5F855_SALA4/7-162
B5FJE5_SALDC/7-162
B5FMH9_SALDC/7-193
B5FPY8_SALDC/8-159
B5GAC6_9ACTO/261-439
B5GCM6_9ACTO/14-174
B5GTU9_STRCL/14-174
B5GXY0_STRCL/126-297
B5H4E5_STRPR/83-268
B5HIR5_STRPR/29-200
B5HTB1_9ACTO/7-157
B5HXA0_9ACTO/247-418
B5HXP0_9ACTO/14-174
B5I4W7_9ACTO/420-587
B5IH65_ACIB4/8-146
B5IN93_9CHRO/7-178
B5IXV1_9RHOB/38-205
B5J1F9_9RHOB/35-203
B5J999_9RHOB/25-192
B5J9B6_9RHOB/9-198
B5JAN4_9RHOB/12-170
B5JK21_9BACT/13-192
B5JS76_9GAMM/14-216
B5JXR3_9GAMM/7-167
B5JZN5_9RHOB/25-192
B5JZZ0_9RHOB/35-203
B5K5B5_9RHOB/17-195
B5K830_9RHOB/9-198
B5K9V9_9RHOB/12-170
B5L3B6_SHIDY/158-305
B5L3C7_ECOLX/158-305
B5MKH0_SALET/8-159
B5MLG9_SALET/7-193
B5MQ29_SALET/7-162
B5MWE0_SALET/7-193
B5MZM2_SALET/7-162
B5N063_SALET/8-159
B5NAD2_SALET/7-162
B5NGL9_SALET/8-159
B5NHZ0_SALET/7-193
B5NNB9_SALET/8-159
B5NQ94_SALET/7-193
B5NU77_SALET/7-162
B5NYD0_SALET/7-193
B5NZ72_SALET/8-159
B5P7Y5_SALET/7-162
B5PDJ4_SALET/7-193
B5PFK6_SALET/8-159
B5PKB6_SALET/7-162
B5PSW1_SALHA/7-193
B5PYM6_SALHA/8-159
B5PZA8_SALHA/7-162
B5QAL0_SALVI/8-159
B5QDE4_SALVI/7-162
B5QJB3_LACRH/19-198
B5QNH7_LACRH/9-179
B5QNP9_LACRH/11-165
B5QP86_LACRH/7-190
B5QQX2_LACRH/11-191
B5QUY0_SALEP/7-193
B5QWJ7_SALEP/7-162
B5R700_SALG2/7-193
B5RB08_SALG2/7-162
B5S0Q1_RALSO/12-132
B5S352_RALSO/18-210
B5S4A2_RALSO/19-183
B5S6K0_RALSO/13-173
B5S7M7_RALSO/14-161
B5S8Z6_RALSO/141-333
B5SC72_RALSO/19-183
B5SEH8_RALSO/14-161
B5SGY0_RALSO/141-333
B5SJX1_RALSO/18-210
B5SL11_RALSO/1-182
B5SMK4_RALSO/13-173
B5UHZ0_BACCE/244-500
B5UJJ4_BACCE/11-164
B5ULH3_BACCE/9-178
B5ULN0_BACCE/16-205
B5UMI0_BACCE/14-192
B5UMR2_BACCE/8-184
B5UQT8_BACCE/10-179
B5UQX5_BACCE/12-180
B5URK2_BACCE/8-162
B5USJ3_BACCE/10-184
B5UU74_BACCE/10-194
B5UUX5_BACCE/142-320
B5V074_BACCE/10-194
B5V1Y9_BACCE/14-192
B5V2N7_BACCE/16-205
B5V331_BACCE/8-162
B5V4W4_BACCE/9-178
B5V9V5_BACCE/11-164
B5VAC3_BACCE/10-184
B5VAH1_BACCE/10-179
B5VAK4_BACCE/12-180
B5VBK9_BACCE/322-500
B5VET2_YEAS6/11-174
B5VET3_YEAS6/11-174
B5W1K3_SPIMA/331-508
B5W1K3_SPIMA/73-237
B5WB62_9BURK/51-221
B5WDI8_9BURK/12-204
B5WER6_9BURK/12-172
B5WF42_9BURK/24-168
B5WKD3_9BURK/22-211
B5WQ11_9BURK/1-132
B5WTR9_9BURK/17-181
B5WU76_9BURK/1-132
B5XKA1_STRPZ/13-199
B5XKN3_STRPZ/125-312
B5XLD9_STRPZ/7-180
B5XS65_KLEP3/7-162
B5XYN5_KLEP3/8-159
B5Y045_KLEP3/7-193
B5Y7J7_COPPD/8-152
B5Y7J9_COPPD/10-196
B5YA56_DICT6/43-220
B5YA76_DICT6/7-148
B5YAZ4_DICT6/8-144
B5YDL6_DICT6/7-148
B5YKK5_THEYD/8-148
B5YKU7_THEYD/8-152
B5YM45_THAPS/51-208
B5YPS1_ECO5E/7-193
B5YQ54_ECO5E/7-162
B5YSE2_ECO5E/10-159
B5Z715_HELPG/9-189
B5ZHZ4_GLUDA/22-188
B5ZI47_GLUDA/9-179
B5ZJJ6_GLUDA/7-164
B5ZKA6_GLUDA/8-178
B5ZQK0_RHILW/11-170
B5ZRJ9_RHILW/19-186
B5ZV63_RHILW/17-164
B6A1Z9_RHILW/7-197
B6A5I2_RHILW/15-203
B6AKL5_9BACT/341-520
B6AKL5_9BACT/91-245
B6ALJ8_9BACT/27-194
B6ATW9_9RHOB/7-197
B6AU93_9RHOB/35-218
B6AUG8_9RHOB/28-186
B6AUR6_9RHOB/36-205
B6AVU6_9RHOB/13-190
B6B0M2_9RHOB/11-198
B6B1Q7_9RHOB/18-184
B6B5F8_9RHOB/10-187
B6B8E7_9RHOB/31-218
B6B9H8_9RHOB/12-170
B6BEA9_9RHOB/19-185
B6BH73_9PROT/15-179
B6BIQ9_9PROT/8-201
B6BK31_9PROT/9-188
B6BLY1_9PROT/313-503
B6BLY1_9PROT/68-240
B6BT59_9RICK/6-167
B6BTF0_9PROT/7-177
B6BWV5_9PROT/15-160
B6BY82_9GAMM/318-353
B6C008_9GAMM/16-148
B6C1I6_9GAMM/6-126
B6C593_9GAMM/27-173
B6EPX0_ALISL/8-159
B6EQD6_ALISL/8-183
B6FMR7_9CLOT/7-158
B6FQN0_9CLOT/25-163
B6FY35_9CLOT/4-144
B6G145_9CLOT/7-160
B6G176_9CLOT/29-174
B6G1N4_9CLOT/8-140
B6G245_9CLOT/36-130
B6GCW2_9ACTN/7-152
B6HI06_PENCW/20-195
B6HR21_PENCW/66-241
B6I0M7_ECOSE/7-193
B6I8H2_ECOSE/8-159
B6IBI6_ECOSE/7-162
B6IUR2_RHOCS/24-185
B6IW42_RHOCS/21-211
B6IXN6_RHOCS/24-191
B6JEH9_OLICO/8-167
B6JLN0_HELP2/10-196
B6JMH4_HELP2/13-190
B6Q4J1_PENMQ/10-181
B6QIB6_PENMQ/81-256
B6QZK2_9RHOB/24-190
B6R0P3_9RHOB/1-129
B6R8E0_9RHOB/7-193
B6R8X2_9RHOB/10-171
B6RA00_9RHOB/36-205
B6VU18_9BACE/4-159
B6VVW2_9BACE/7-184
B6VWZ8_9BACE/46-197
B6VYT7_9BACE/9-179
B6W0M4_9BACE/9-150
B6W2K5_9BACE/18-162
B6W3F7_9BACE/167-309
B6W3P3_9BACE/44-188
B6W759_9FIRM/7-152
B6W957_9FIRM/7-142
B6WA77_9FIRM/3-72
B6WA78_9FIRM/7-47
B6WQE8_9DELT/2578-2758
B6WSB8_9DELT/7-148
B6WVE8_9DELT/7-151
B6WVS8_9DELT/84-238
B6WXN9_9DELT/7-167
B6WXY5_9DELT/83-254
B6XA36_9ENTR/9-178
B6XEM9_9ENTR/7-162
B6XL02_9ENTR/7-193
B6XWA9_9BIFI/16-175
B6Y6Q1_9RICK/11-158
B6YQF0_AZOPC/8-154
B6YUA3_THEON/57-230
B6YW20_THEON/7-150
B6YWN5_THEON/7-181
B6YX03_THEON/7-165
B6Z246_9ACTO/235-406
B6ZP87_ECO57/7-193
B6ZUF2_ECO57/10-159
B7A0J0_ECO57/14-174
B7A1X5_ECO57/7-162
B7A533_THEAQ/67-228
B7A8Y7_THEAQ/7-162
B7ACS6_9BACE/19-174
B7AH47_9BACE/8-157
B7AHM2_9BACE/1-139
B7AJ59_9BACE/9-167
B7AL12_9BACE/44-196
B7ALB6_9BACE/14-184
B7AQS5_9BACE/7-158
B7ARJ1_9BACE/8-153
B7AS55_9BACE/15-161
B7B4U4_9PORP/1-161
B7B4Y0_9PORP/8-159
B7B7C6_9PORP/8-152
B7B8D1_9PORP/7-164
B7B8L0_9PORP/7-148
B7B9L0_9PORP/7-185
B7BAY6_9PORP/9-179
B7BEK5_9PORP/5-160
B7BFA2_9PORP/7-184
B7BG63_9PORP/59-208
B7C7X7_9FIRM/55-238
B7C8Q8_9FIRM/8-153
B7CC22_9FIRM/9-164
B7CDA2_9FIRM/4-145
B7CFH8_BURPS/12-172
B7CKW5_BURPS/15-179
B7CWH6_BURPS/133-326
B7CWI1_BURPS/79-246
B7CWU4_BURPS/25-182
B7CXL1_BURPS/16-160
B7DQF5_9BACL/7-140
B7DUY3_9BACL/13-181
B7G1U4_PHATC/128-323
B7G2Z3_PHATC/15-216
B7GFR4_ANOFW/2-145
B7GL91_ANOFW/12-186
B7GPA6_BIFLS/10-169
B7GW42_ACIB3/40-209
B7GXB3_ACIB3/13-209
B7GY55_ACIB3/7-178
B7GZW2_ACIB3/13-169
B7H144_ACIB3/7-193
B7H1Z3_ACIB3/8-177
B7H516_BACC4/10-194
B7H6D0_BACC4/9-178
B7H8D5_BACC4/14-192
B7H936_BACC4/10-184
B7HC72_BACC4/16-205
B7HCX0_BACC4/8-184
B7HDI2_BACC4/11-164
B7HH15_BACC4/245-500
B7HI24_BACC4/8-162
B7HIV8_BACC4/12-180
B7HJ78_BACC4/10-179
B7HLR5_BACC7/8-162
B7HMT1_BACC7/12-180
B7HN23_BACC7/10-184
B7HN99_BACC7/10-179
B7HQ51_BACC7/10-194
B7HVP9_BACC7/14-192
B7HWJ3_BACC7/11-164
B7HXZ3_BACC7/16-205
B7HYX5_BACC7/9-178
B7I0G8_BACC7/245-500
B7I2M1_ACIB5/13-169
B7I5Z9_ACIB5/7-178
B7I832_ACIB5/13-209
B7I951_ACIB5/8-177
B7I9Z9_ACIB5/40-209
B7IAP3_ACIB5/7-193
B7IHI5_THEAB/6-159
B7IHN9_THEAB/52-234
B7II29_BACC2/11-164
B7IJF2_BACC2/142-320
B7ILP7_BACC2/14-192
B7IM90_BACC2/245-500
B7IPJ4_BACC2/16-205
B7IQ82_BACC2/8-162
B7ISB1_BACC2/12-180
B7IT69_BACC2/10-179
B7IV92_BACC2/10-194
B7IWF7_BACC2/10-184
B7IYJ6_BACC2/8-184
B7JA80_ACIF2/314-512
B7JA80_ACIF2/72-229
B7JAI8_ACIF2/7-177
B7JD58_BACC0/14-192
B7JEU5_BACC0/244-500
B7JG17_BACC0/16-205
B7JG72_BACC0/9-178
B7JHY6_BACC0/8-162
B7JJN2_BACC0/12-180
B7JJR3_BACC0/10-179
B7JL24_BACC0/10-184
B7JMI4_BACC0/10-194
B7JP32_BACC0/7-183
B7JQW3_BACC0/142-320
B7JRD9_BACC0/11-125
B7K0R1_CYAP8/7-177
B7K665_CYAP8/328-506
B7K665_CYAP8/69-233
B7KA16_CYAP7/15-194
B7KAQ0_CYAP7/328-506
B7KAQ0_CYAP7/77-236
B7KG56_CYAP7/281-431
B7KSJ6_METC4/21-166
B7KYB7_METC4/27-193
B7L2E8_METC4/16-175
B7L3N8_METC4/34-201
B7L6N9_ECO55/7-162
B7L8G0_ECO55/7-193
B7LD44_ECO55/8-159
B7LLN5_ESCF3/7-193
B7LN15_ESCF3/8-159
B7LQ27_ESCF3/7-162
B7M1H8_ECO8A/7-162
B7M4Q8_ECO8A/7-193
B7M7C6_ECO8A/8-159
B7MAX5_ECO45/7-162
B7MEY9_ECO45/7-193
B7MHF5_ECO45/8-159
B7MQV4_ECO81/8-159
B7MRL3_ECO81/7-193
B7MVP3_ECO81/7-162
B7N5A0_ECOLU/7-162
B7N9I2_ECOLU/7-193
B7NAJ7_ECOLU/8-159
B7NLT7_ECO7I/7-193
B7NPE6_ECO7I/8-159
B7NT13_ECO7I/7-162
B7QVU5_9RHOB/12-170
B7QW66_9RHOB/20-186
B7QXD3_9RHOB/14-201
B7QXF3_9RHOB/36-205
B7R1F0_9EURY/7-181
B7R530_9EURY/7-165
B7R778_9THEO/8-183
B7RGV9_9RHOB/12-170
B7RHR3_9RHOB/7-198
B7RJ01_9RHOB/11-199
B7RT95_9GAMM/12-195
B7RWG6_9GAMM/8-165
B7RYP0_9GAMM/1-174
B7RYT4_9GAMM/31-200
B7UKM0_ECO27/7-193
B7UMU3_ECO27/8-159
B7USE5_ECO27/7-162
B7UWQ5_PSEA8/20-184
B7V3T7_PSEA8/7-177
B7V593_PSEA8/9-178
B7V8G3_PSEA8/7-164
B7VAI0_PSEA8/71-244
B7VF12_ECOLX/88-263
B7VLB9_VIBSL/7-162
B7VQ78_VIBSL/8-159
B7VSD7_VIBSL/15-182
B7VTI2_VIBSL/9-193
B7WSV9_COMTE/11-185
B7WWU6_COMTE/1-190
B7WYV9_COMTE/29-193
B7WZ78_COMTE/15-153
B7WZF9_COMTE/8-193
B7WZG1_COMTE/7-192
B7X2R1_COMTE/94-253
B8CAS7_THAPS/191-346
B8CAX7_THAPS/362-431
B8CC54_THAPS/47-261
B8CJD8_SHEPW/9-193
B8CKM8_SHEPW/8-159
B8CPQ1_SHEPW/7-162
B8CTD9_SHEPW/48-214
B8CU81_SHEPW/30-199
B8CX52_HALOH/7-149
B8CXQ3_HALOH/123-258
B8CYH5_HALOH/10-151
B8D2K9_DESK1/9-145
B8D405_DESK1/40-224
B8DCI7_LISMH/6-167
B8DCY1_LISMH/9-178
B8DEJ9_LISMH/8-164
B8DGV6_LISMH/12-190
B8DH04_LISMH/8-165
B8DIY7_DESVM/93-251
B8DJH4_DESVM/88-255
B8DJS6_DESVM/20-168
B8DK53_DESVM/607-664
B8DRF2_DESVM/17-158
B8DSF7_DESVM/7-148
B8DSL7_BIFA0/13-172
B8DZ31_DICTD/8-144
B8E161_DICTD/7-148
B8E2P8_DICTD/43-220
B8E338_DICTD/7-148
B8E7L3_SHEB2/7-162
B8EE72_SHEB2/8-193
B8EJM0_METSB/8-167
B8EK37_METSB/24-190
B8ELT7_METSB/316-515
B8ELT7_METSB/70-229
B8ELW4_METSB/23-185
B8ET41_METSB/15-162
B8F3Q2_HAEPS/12-201
B8F5J7_HAEPS/7-163
B8F8C9_HAEPS/7-185
B8F990_DESAA/46-142
B8FAJ4_DESAA/88-255
B8FBF0_DESAA/8-158
B8FBP5_DESAA/59-239
B8FC98_DESAA/30-219
B8FCE3_DESAA/125-325
B8FFH5_DESAA/126-327
B8FFY7_DESAA/124-315
B8FHT9_DESAA/8-183
B8FJ20_DESAA/7-197
B8FJK4_DESAA/83-269
B8FL25_DESAA/7-199
B8FLV6_DESAA/7-185
B8FMM2_DESAA/88-259
B8FQJ6_DESHD/87-259
B8FRE0_DESHD/9-169
B8FS29_DESHD/5-130
B8FS50_DESHD/1-76
B8FVA8_DESHD/14-146
B8FY97_DESHD/7-182
B8FZA1_DESHD/111-252
B8G126_DESHD/7-150
B8G1R6_DESHD/7-151
B8G2A1_DESHD/7-160
B8G305_CHLAD/7-179
B8G3S2_CHLAD/33-189
B8GEP7_METPE/88-253
B8GEQ1_METPE/7-172
B8GH24_METPE/10-153
B8GHD3_METPE/7-169
B8GHJ6_METPE/93-262
B8GIJ2_METPE/105-276
B8GIJ8_METPE/89-256
B8GJ14_METPE/71-254
B8GJ39_METPE/14-197
B8GJB2_METPE/86-253
B8GJE8_METPE/7-181
B8GKD2_METPE/62-244
B8GKG1_METPE/8-144
B8GN43_THISH/8-153
B8GUA5_THISH/13-156
B8GYX8_CAUCN/7-194
B8H0X3_CAUCN/27-182
B8H5R3_CAUCN/6-184
B8H9A7_ARTCA/10-179
B8HK05_CYAP4/17-196
B8HKS7_CYAP4/27-171
B8HPZ7_CYAP4/323-501
B8HPZ7_CYAP4/61-231
B8HTZ1_CYAP4/275-466
B8I1T0_CLOCE/9-193
B8I657_CLOCE/9-178
B8I979_CLOCE/3348-3526
B8I981_CLOCE/1303-1482
B8I9F5_CLOCE/8-174
B8IAZ5_METNO/13-202
B8ICZ6_METNO/19-185
B8IEH1_METNO/286-481
B8IJF0_METNO/17-162
B8IKG0_METNO/8-167
B8ITF4_METNO/19-207
B8IVW3_METNO/9-184
B8IVY6_METNO/14-204
B8IWF4_METNO/38-193
B8IZY5_DESDA/7-148
B8J3R8_DESDA/87-255
B8J4M4_DESDA/7-151
B8J693_ANAD2/25-172
B8K3Q0_VIBPA/8-159
B8K7J5_VIBPA/7-162
B8KB04_VIBPA/9-194
B8KF72_9GAMM/32-201
B8KF73_9GAMM/7-197
B8KHC7_9GAMM/21-168
B8KHD5_9GAMM/17-204
B8KSB5_9GAMM/7-197
B8KTJ3_9GAMM/10-197
B8KXT0_9GAMM/1-148
B8L0I1_9GAMM/10-169
B8L1G1_9GAMM/14-174
B8LA49_9GAMM/175-366
B8M573_TALSN/11-182
B8MKT3_TALSN/86-261
B8NMD5_ASPFN/9-179
B8NWI9_ASPFN/20-195
B8NWU5_ASPFN/12-181
B8PZY4_9BACT/8-167
B8ZMH5_STRPJ/8-162
B8ZMK9_STRPJ/7-181
B8ZQE1_MYCLB/267-437
B8ZUF2_MYCLB/7-187
B9ADH7_METSM/2-144
B9ADR5_METSM/13-161
B9AFT5_METSM/8-148
B9AGY6_METSM/7-148
B9B8Y9_9BURK/19-206
B9B9Q0_9BURK/16-160
B9BCM2_9BURK/15-179
B9BFY5_9BURK/24-216
B9BH19_9BURK/15-190
B9BJJ3_9BURK/19-209
B9BQQ0_9BURK/7-193
B9BT35_9BURK/15-179
B9BV32_9BURK/16-160
B9BZA2_9BURK/24-216
B9C1A2_9BURK/15-190
B9C3K0_9BURK/19-209
B9CAX5_9BURK/7-193
B9CCJ8_9BURK/24-216
B9CFI5_9BURK/15-179
B9CHH1_9BURK/16-160
B9CNC2_9ACTN/8-155
B9CPL3_STACP/12-198
B9CPW0_STACP/11-189
B9CQS7_STACP/7-159
B9CSN0_STACP/9-165
B9CVJ5_STACP/17-187
B9CVV7_9PAST/13-199
B9CWH4_9PAST/7-163
B9CWY3_9PAST/7-185
B9CZP7_WOLRE/7-188
B9DIK8_STACT/8-186
B9DJH0_STACT/7-159
B9DL14_STACT/14-201
B9DLN0_STACT/9-165
B9DU00_STRU0/12-198
B9DUK8_STRU0/7-180
B9DYF4_CLOK1/7-145
B9DYL9_CLOK1/10-149
B9E0F5_CLOK1/9-178
B9E121_CLOK1/10-183
B9E490_CLOK1/1-91
B9E7I2_MACCJ/14-201
B9E7W3_MACCJ/21-195
B9E7W9_MACCJ/7-163
B9E8T0_MACCJ/10-188
B9EAH9_MACCJ/7-158
B9GPE5_POPTR/97-258
B9IR12_BACCQ/11-164
B9ISJ2_BACCQ/16-205
B9ISQ1_BACCQ/9-178
B9IU54_BACCQ/245-500
B9IWB4_BACCQ/8-162
B9IWQ8_BACCQ/10-184
B9IXR2_BACCQ/12-180
B9IXU4_BACCQ/9-178
B9IZQ9_BACCQ/10-194
B9J535_BACCQ/14-192
B9J7E2_AGRRK/22-189
B9JFG1_AGRRK/11-170
B9JG35_AGRRK/17-164
B9JNL5_AGRRK/40-196
B9JTC8_AGRVS/6-184
B9JW27_AGRVS/27-194
B9JWG1_AGRVS/11-170
B9JXV1_AGRVS/17-164
B9JZV4_AGRVS/18-165
B9K057_AGRVS/18-165
B9K4U2_AGRVS/12-168
B9K712_THENN/8-166
B9KBU1_THENN/159-301
B9KCF5_CAMLR/8-180
B9KME0_RHOSK/13-170
B9KT80_RHOSK/27-194
B9L4U0_THERP/32-204
B9L588_THERP/16-166
B9LCD2_CHLSY/33-189
B9LF46_CHLSY/7-179
B9LJT6_CHLSY/118-277
B9M082_GEOSF/99-284
B9M2E2_GEOSF/7-161
B9M406_GEOSF/8-178
B9M4X4_GEOSF/7-146
B9M813_GEOSF/7-161
B9MBZ8_ACIET/20-180
B9MD31_ACIET/27-194
B9MF81_ACIET/7-193
B9MI72_ACIET/18-207
B9MJV8_ANATD/9-146
B9MK08_ANATD/13-171
B9NIB7_POPTR/353-512
B9NMK6_9RHOB/12-170
B9NMP5_9RHOB/12-199
B9NSI5_9RHOB/18-184
B9NWI1_9RHOB/9-198
B9P2U6_PROMA/7-163
B9QUL0_9RHOB/36-197
B9QYX6_9RHOB/2-149
B9QZ19_9RHOB/97-266
B9R2R9_9RHOB/26-192
B9R4J7_9RHOB/44-204
B9R6C4_9RHOB/13-160
B9RD96_RICCO/138-300
B9RD96_RICCO/479-619
B9TA49_RICCO/176-367
B9TCC5_RICCO/3-97
B9TKP3_RICCO/13-134
B9TL93_RICCO/7-182
B9UJ07_9ACTO/659-837
B9WWY4_STRSU/8-162
B9WX05_STRSU/9-178
B9XAH0_9BACT/13-192
B9XFR8_9BACT/14-193
B9XJ32_9BACT/14-193
B9XV75_HELPY/13-190
B9XXF4_HELPY/10-196
B9XZ30_HELPY/10-196
B9Y176_HELPY/13-190
B9Y354_9FIRM/7-146
B9Y3X9_9FIRM/91-245
B9Y406_9FIRM/9-148
B9Y6U7_9FIRM/11-180
B9Y8J7_9FIRM/7-162
B9Y8U4_9FIRM/9-165
B9YA56_9FIRM/9-154
B9YDD6_9FIRM/84-267
B9YEF4_9FIRM/20-161
B9Z0P9_9NEIS/8-163
B9Z1F2_9NEIS/8-164
B9Z3S1_9NEIS/16-180
B9Z4R0_9NEIS/14-174
BLUB_RHOCA/15-181
C0A851_9BACT/14-193
C0AQM8_9ENTR/7-162
C0AYX1_9ENTR/9-178
C0B6K8_9FIRM/7-160
C0BAB9_9FIRM/8-154
C0BAD1_9FIRM/4-144
C0BGQ8_9BACT/10-220
C0BN52_9BACT/8-186
C0BRJ2_9BIFI/172-316
C0BRK8_9BIFI/172-316
C0BRQ4_9BIFI/181-325
C0BVC4_9BIFI/13-172
C0BW44_9CLOT/84-238
C0BY20_9CLOT/8-157
C0BYI8_9CLOT/8-166
C0C3F2_9CLOT/20-171
C0C3L4_9CLOT/7-150
C0C4I5_9CLOT/81-244
C0CH31_9FIRM/7-145
C0CL25_9FIRM/7-145
C0CN48_9FIRM/76-146
C0CNA9_9FIRM/16-156
C0CRP2_9FIRM/5-176
C0CUH3_9CLOT/7-149
C0D0L1_9CLOT/8-153
C0D249_9CLOT/85-239
C0D679_9CLOT/8-174
C0DA87_9CLOT/5-147
C0DBN0_9CLOT/6-151
C0DTG3_EIKCO/7-218
C0DUS4_EIKCO/12-198
C0DVH9_EIKCO/1-117
C0DVK9_EIKCO/10-179
C0DYQ6_EIKCO/12-199
C0DZ22_EIKCO/7-163
C0E1Y6_9CORY/9-173
C0E9G5_9CLOT/7-152
C0E9N3_9CLOT/75-133
C0EDC8_9CLOT/26-64
C0EGW1_9CLOT/8-177
C0EJB3_NEIFL/13-199
C0EJI2_NEIFL/7-165
C0EM00_NEIFL/11-162
C0EQA4_NEIFL/10-179
C0ERK5_9FIRM/22-169
C0F9X4_9RICK/21-168
C0FNQ6_9FIRM/4-41
C0FQ67_9FIRM/8-155
C0FQY9_9FIRM/10-80
C0FXX1_9FIRM/9-147
C0FZV2_9FIRM/76-242
C0G6F8_9RHIZ/22-168
C0GA63_9RHIZ/48-217
C0GB30_9RHIZ/74-240
C0GCF3_9FIRM/7-145
C0GCP6_9FIRM/4-145
C0GGK8_9FIRM/5-149
C0GIC5_9FIRM/58-238
C0GKP5_9FIRM/56-141
C0GKY3_9FIRM/7-182
C0JRW7_9ACTO/90-269
C0JRZ2_STRLU/137-281
C0KTD2_9CLOT/19-158
C0M7Y6_STRE4/7-180
C0M9K0_STRE4/125-312
C0MA99_STRE4/14-200
C0MCM9_STRS7/14-200
C0MDQ0_STRS7/125-312
C0MDW8_STRS7/7-180
C0N215_9GAMM/16-162
C0N2M4_9GAMM/7-196
C0N986_9GAMM/7-177
C0NY58_AJECG/22-198
C0PVM5_SALPC/7-193
C0PXN1_SALPC/8-159
C0Q6Y7_SALPC/7-162
C0QAM3_DESAH/10-154
C0QC30_DESAH/131-317
C0QCP2_DESAH/312-355
C0QFP7_DESAH/76-258
C0QGF4_DESAH/86-253
C0QL58_DESAH/7-186
C0QLP9_DESAH/6-150
C0QLR9_DESAH/7-195
C0QQ47_PERMH/21-195
C0QX04_BRAHW/132-331
C0R0N5_BRAHW/6-148
C0R4N1_WOLWR/21-168
C0R9H0_BORVA/119-307
C0RBN9_9SPIO/117-305
C0RJ42_BRUMB/22-168
C0RL30_BRUMB/9-178
C0RMJ2_BRUMB/15-181
C0S725_PARBP/22-115
C0VH76_9GAMM/13-209
C0VIJ3_9GAMM/30-232
C0VK45_9GAMM/7-193
C0VL58_9GAMM/13-169
C0VPJ9_9GAMM/8-177
C0W5G4_9ACTO/25-180
C0WA13_9FIRM/84-251
C0WAB7_9FIRM/7-147
C0WBA6_9FIRM/5-67
C0WC77_9FIRM/7-146
C0WCQ7_9FIRM/10-154
C0WD29_9FIRM/7-156
C0WE83_9FIRM/8-155
C0WMP2_LACBU/9-179
C0WMT6_LACBU/12-167
C0WTY8_LACBU/7-134
C0WW84_LACFE/7-194
C0WWA0_LACFE/7-190
C0WWA7_LACFE/10-165
C0WXZ2_LACFE/9-179
C0X259_ENTFA/7-184
C0X265_ENTFA/8-177
C0X4M9_ENTFA/8-164
C0X6C8_ENTFA/13-191
C0XFJ1_LACHI/9-179
C0XJ21_LACHI/12-167
C0XM59_LACHI/7-155
C0XZ58_BURPS/15-179
C0Y5Q1_BURPS/25-182
C0Y8Q3_BURPS/12-172
C0YAU4_BURPS/16-160
C0YDJ4_BURPS/133-326
C0YDJ8_BURPS/157-324
C0YY25_LACRE/7-194
C0YYH8_LACRE/10-164
C0YZF4_LACRE/9-179
C0Z5N2_BREBN/10-199
C0Z5X0_BREBN/9-178
C0Z910_BREBN/16-183
C0ZD22_BREBN/345-524
C0ZDW7_BREBN/8-165
C0ZEM8_BREBN/14-190
C0ZGM0_BREBN/12-158
C0ZI29_BREBN/10-160
C0ZI30_BREBN/67-247
C0ZIP5_BREBN/15-193
C0ZIT6_BREBN/8-184
C0ZIV5_BREBN/262-420
C0ZJC1_BREBN/7-165
C0ZJT1_BREBN/13-188
C0ZLD2_RHOE4/46-226
C0ZPB5_RHOE4/23-184
C0ZWX5_RHOE4/270-441
C0ZXF9_RHOE4/12-179
C1A0N3_RHOE4/15-195
C1A2Z5_RHOE4/15-202
C1A504_GEMAT/25-196
C1ACY5_GEMAT/7-165
C1AGP8_MYCBT/196-301
C1AHI4_MYCBT/11-191
C1AJY4_MYCBT/14-179
C1APV2_MYCBT/149-303
C1ARW4_RHOOB/34-190
C1AYF1_RHOOB/22-209
C1B1C5_RHOOB/263-434
C1B1N0_RHOOB/22-189
C1B3T3_RHOOB/20-208
C1B786_RHOOB/29-148
C1B897_RHOOB/20-181
C1BDV1_RHOOB/16-203
C1BLV4_OSMMO/41-210
C1C5Y9_STRP7/7-181
C1CCZ3_STRZJ/7-181
C1CFT1_STRZJ/8-162
C1CJ93_STRZP/7-181
C1CM46_STRZP/8-162
C1CQA5_STRZT/7-181
C1CSX1_STRZT/8-162
C1CWJ3_DEIDV/15-186
C1D1C7_DEIDV/15-233
C1D1S6_DEIDV/13-173
C1D348_DEIDV/16-180
C1D6F4_LARHH/7-177
C1D8Z7_LARHH/13-173
C1DH94_AZOVD/14-169
C1DHX1_AZOVD/30-186
C1DIH8_AZOVD/7-193
C1DJ11_AZOVD/7-197
C1DK63_AZOVD/338-537
C1DK63_AZOVD/96-239
C1DPP5_AZOVD/18-182
C1DRN5_AZOVD/7-164
C1E569_MICSR/119-341
C1ELG1_BACC3/238-500
C1ELJ0_BACC3/16-205
C1ENP8_BACC3/8-162
C1EQJ5_BACC3/12-180
C1EQM7_BACC3/10-179
C1EQR9_BACC3/10-184
C1ESN7_BACC3/7-183
C1ETC3_BACC3/10-194
C1EYM8_BACC3/11-164
C1EZ55_BACC3/14-192
C1F0U5_ACIC5/20-166
C1F3W1_ACIC5/13-187
C1F5G4_ACIC5/23-166
C1FLN5_CLOBJ/8-163
C1FNI1_CLOBJ/5-157
C1FQJ7_CLOBJ/9-178
C1FSG1_CLOBJ/124-314
C1FUS6_CLOBJ/8-184
C1FUT7_CLOBJ/7-146
C1FVD2_CLOBJ/5-149
C1G532_PARBD/22-115
C1HBY6_PARBA/22-198
C1HF88_9ESCH/14-174
C1HGD4_9ESCH/7-193
C1HGT5_9ESCH/8-159
C1HLD4_9ESCH/13-168
C1HM65_9ESCH/82-266
C1HWF1_NEIGO/13-201
C1HYM3_NEIGO/7-165
C1I027_NEIGO/10-59
C1I4P5_9CLOT/7-190
C1I6Q1_9CLOT/10-197
C1I802_9CLOT/4-57
C1I949_9CLOT/9-178
C1I994_9CLOT/13-143
C1I9F7_9CLOT/82-254
C1KX64_LISMC/8-165
C1KXS7_LISMC/12-190
C1KZ20_LISMC/8-164
C1KZZ9_LISMC/6-167
C1L0G3_LISMC/9-178
C1L1K8_LISMC/8-164
C1L215_LISMC/106-290
C1M3R1_9ENTR/7-162
C1M8L6_9ENTR/7-193
C1M9F5_9ENTR/8-159
C1N2X5_MICPC/171-447
C1PCH6_BACCO/7-166
C1PD03_BACCO/8-164
C1PD42_BACCO/18-158
C2BDR5_9FIRM/11-146
C2BDR5_9FIRM/175-246
C2BE22_9FIRM/1-51
C2BGP6_9FIRM/13-152
C2BIM6_9FIRM/9-163
C2C966_VIBCH/7-193
C2CC94_VIBCH/7-162
C2CDC5_VIBCH/8-159
C2CFA8_9FIRM/11-146
C2CFA8_9FIRM/174-237
C2CFG2_9FIRM/8-163
C2CHS0_9FIRM/7-151
C2CSS3_CORST/11-50
C2CYQ0_LACBR/9-179
C2CYU6_LACBR/12-167
C2D501_LACBR/7-155
C2DDP8_ENTFA/8-164
C2DEN1_ENTFA/7-184
C2DEN7_ENTFA/8-177
C2DI66_ENTFA/13-191
C2DK77_ECOLX/14-174
C2DKM3_ECOLX/8-159
C2DLQ9_ECOLX/7-193
C2DPJ9_ECOLX/91-275
C2DQ95_ECOLX/13-168
C2E3A7_LACJO/11-165
C2E3A8_LACJO/9-179
C2E6M6_LACJO/13-134
C2E7F8_LACJO/7-191
C2EGI4_9LACO/11-165
C2EGQ6_9LACO/10-179
C2EHF8_9LACO/11-165
C2EJU5_9LACO/13-192
C2ELE3_9LACO/11-165
C2ELV2_9LACO/8-191
C2EMP1_9LACO/5-142
C2EN31_9LACO/40-219
C2ETZ3_9LACO/11-165
C2EU47_9LACO/7-194
C2EUG1_9LACO/9-179
C2FAK7_LACPA/2-155
C2FD50_LACPA/11-165
C2FDN1_LACPA/24-203
C2FFH9_LACPA/9-179
C2FFL8_LACPA/11-191
C2FTI3_9SPHI/11-168
C2FU04_9SPHI/7-173
C2FU61_9SPHI/7-185
C2G4H6_9SPHI/7-184
C2G597_9SPHI/2-108
C2GM39_LACRE/9-179
C2GN45_LACRE/1-44
C2GN46_LACRE/7-121
C2GQZ3_LACRE/10-164
C2GW13_BIFLI/39-147
C2GWA4_BIFLI/10-169
C2H055_ENTFA/13-191
C2H0W3_ENTFA/2-168
C2H0W9_ENTFA/8-177
C2H5V4_ENTFA/8-164
C2HAN5_ENTFC/19-188
C2HEP7_ENTFC/11-189
C2HMS8_LACAC/11-165
C2HN55_LACAC/8-191
C2HNY3_LACAC/6-143
C2HV53_VIBCH/8-159
C2HWL7_VIBCH/7-162
C2I0N9_VIBCH/7-193
C2I1A8_VIBCH/7-193
C2IAK2_VIBCH/7-162
C2IBE7_VIBCH/8-159
C2ICV4_VIBCH/7-193
C2IH80_VIBCH/7-162
C2IIC5_VIBCH/8-159
C2IPI3_VIBCH/8-159
C2IPL1_VIBCH/7-193
C2IW12_VIBCH/7-162
C2J1G6_VIBCH/1-161
C2J9G8_VIBCH/7-162
C2JAD0_VIBCH/8-159
C2JBV8_VIBCH/7-193
C2JJ19_ENTFA/8-164
C2JLC5_ENTFA/13-191
C2JP64_ENTFA/7-184
C2JP71_ENTFA/8-177
C2JX52_LACRH/11-191
C2JX87_LACRH/9-179
C2K052_LACRH/22-176
C2K0U3_LACRH/18-201
C2K1E9_LACRH/19-198
C2KB24_9LACO/13-167
C2KBH8_9LACO/8-191
C2KC94_9LACO/6-68
C2KC95_9LACO/1-61
C2KHK5_LEUMC/1-154
C2KSH2_9ACTO/8-163
C2KW75_9FIRM/13-137
C2KY03_9FIRM/7-138
C2KZN5_9FIRM/5-130
C2LGT5_PROMI/7-162
C2LGW0_PROMI/7-178
C2LNF5_PROMI/9-178
C2LSA8_STRSL/9-163
C2LT80_STRSL/12-190
C2LT86_STRSL/9-178
C2LVC6_STAHO/9-165
C2LVQ8_STAHO/7-159
C2LW86_STAHO/16-186
C2LWE3_STAHO/14-200
C2LZN6_STAHO/8-186
C2M385_CAPGI/12-169
C2M3C8_CAPGI/7-171
C2M6B8_CAPGI/7-172
C2M6N9_CAPGI/6-216
C2MBK7_9PORP/9-149
C2MDU7_9PORP/10-160
C2MGG2_BACCE/11-164
C2MHS8_BACCE/245-500
C2MIR7_BACCE/32-186
C2MJG7_BACCE/12-180
C2MJK3_BACCE/14-183
C2MKD0_BACCE/10-194
C2MME6_BACCE/14-192
C2MN20_BACCE/22-211
C2MN93_BACCE/9-178
C2MQ32_BACCE/10-184
C2MQX9_BACCE/7-183
C2MWK1_BACCE/11-164
C2MXV7_BACCE/244-500
C2MYX4_BACCE/28-182
C2MZK0_BACCE/12-180
C2MZN4_BACCE/14-183
C2N0D9_BACCE/10-194
C2N1R7_BACCE/146-324
C2N2L4_BACCE/14-192
C2N3G1_BACCE/16-205
C2N3M5_BACCE/9-178
C2N5S0_BACCE/10-184
C2N6L4_BACCE/8-184
C2NCQ0_BACCE/70-247
C2NDQ4_BACCE/31-184
C2NEM3_BACCE/241-500
C2NFM1_BACCE/8-162
C2NGB6_BACCE/12-180
C2NGE2_BACCE/14-183
C2NH84_BACCE/10-194
C2NJD0_BACCE/14-192
C2NK98_BACCE/22-211
C2NMA1_BACCE/10-184
C2NN39_BACCE/7-183
C2NRS5_BACCE/1718-1897
C2NRS5_BACCE/1989-2167
C2NUJ9_BACCE/11-164
C2NVW5_BACCE/227-483
C2NWX2_BACCE/28-182
C2NXJ2_BACCE/12-180
C2NXM6_BACCE/14-183
C2NYB2_BACCE/10-194
C2NZE4_BACCE/146-324
C2P090_BACCE/14-192
C2P136_BACCE/16-205
C2P198_BACCE/9-178
C2P340_BACCE/10-184
C2P3Y4_BACCE/8-184
C2P7R4_BACCE/71-248
C2PAP4_BACCE/11-164
C2PBY4_BACCE/245-500
C2PCY7_BACCE/8-162
C2PDR8_BACCE/12-180
C2PDU9_BACCE/14-183
C2PEM1_BACCE/10-194
C2PGP7_BACCE/14-192
C2PHS3_BACCE/9-178
C2PJL1_BACCE/17-191
C2PKF3_BACCE/7-183
C2PRL1_BACCE/31-184
C2PSZ4_BACCE/300-507
C2PTZ5_BACCE/28-182
C2PUQ7_BACCE/12-180
C2PUU3_BACCE/14-183
C2PVH5_BACCE/10-194
C2PXC6_BACCE/14-192
C2PY91_BACCE/16-205
C2Q096_BACCE/10-184
C2Q7T8_BACCE/2-155
C2Q8Z5_BACCE/244-500
C2QA16_BACCE/28-182
C2QAR2_BACCE/12-180
C2QAU7_BACCE/14-183
C2QBL1_BACCE/10-194
C2QCN1_BACCE/146-324
C2QDH7_BACCE/14-192
C2QEB9_BACCE/16-205
C2QGJ6_BACCE/10-184
C2QNP9_BACCE/11-164
C2QQ03_BACCE/245-500
C2QR14_BACCE/8-162
C2QRQ0_BACCE/12-180
C2QRT5_BACCE/14-183
C2QSL0_BACCE/10-194
C2QUR9_BACCE/14-192
C2QVM4_BACCE/22-211
C2QVT2_BACCE/9-178
C2QXM0_BACCE/10-184
C2QYJ6_BACCE/17-193
C2R3U1_BACCE/11-164
C2R540_BACCE/244-500
C2R646_BACCE/28-182
C2R6W5_BACCE/22-190
C2R6Z7_BACCE/14-183
C2R7P6_BACCE/10-194
C2R902_BACCE/148-326
C2R9T9_BACCE/14-192
C2RA63_BACCE/22-211
C2RAS5_BACCE/9-178
C2RCG7_BACCE/10-184
C2RDI6_BACCE/8-184
C2RIS6_BACCE/2-155
C2RK01_BACCE/246-500
C2RL48_BACCE/8-162
C2RLS6_BACCE/12-180
C2RLV8_BACCE/14-183
C2RMK9_BACCE/10-194
C2RPS6_BACCE/14-192
C2RQJ5_BACCE/22-211
C2RQR3_BACCE/9-178
C2RSJ8_BACCE/10-184
C2RTD9_BACCE/8-184
C2RZD7_BACCE/2-155
C2S0Q3_BACCE/245-500
C2S1Q9_BACCE/8-162
C2S2D9_BACCE/22-190
C2S2H1_BACCE/14-183
C2S395_BACCE/10-194
C2S580_BACCE/14-192
C2S613_BACCE/22-211
C2S675_BACCE/9-178
C2S8D2_BACCE/10-184
C2SFR7_BACCE/11-164
C2SGZ7_BACCE/300-507
C2SI13_BACCE/28-182
C2SIS1_BACCE/12-180
C2SIV2_BACCE/14-183
C2SJK8_BACCE/10-194
C2SKX5_BACCE/171-349
C2SLN7_BACCE/14-192
C2SMM9_BACCE/22-211
C2SPJ5_BACCE/10-184
C2SWM1_BACCE/2-155
C2SXX9_BACCE/245-500
C2SYZ8_BACCE/1-155
C2SZM3_BACCE/12-180
C2SZY5_BACCE/14-183
C2T102_BACCE/10-194
C2T2P8_BACCE/14-192
C2T3D5_BACCE/22-211
C2T3K0_BACCE/9-178
C2T5F1_BACCE/10-184
C2T696_BACCE/8-184
C2T9F4_BACCE/322-486
C2TC54_BACCE/11-164
C2TDH2_BACCE/244-500
C2TEK0_BACCE/8-162
C2TF77_BACCE/12-180
C2TFA9_BACCE/14-183
C2TG60_BACCE/10-194
C2THG5_BACCE/146-324
C2TI83_BACCE/14-192
C2TJ23_BACCE/22-211
C2TJ78_BACCE/9-178
C2TLJ9_BACCE/10-184
C2TLX6_BACCE/7-183
C2TT20_BACCE/19-172
C2TTU1_BACCE/321-500
C2TVA8_BACCE/28-182
C2TVY8_BACCE/12-180
C2TW66_BACCE/14-183
C2TWX8_BACCE/10-194
C2TYE9_BACCE/146-324
C2TZ82_BACCE/14-192
C2TZW8_BACCE/22-211
C2U032_BACCE/9-178
C2U205_BACCE/10-184
C2U2U6_BACCE/8-184
C2U9L3_BACCE/2-155
C2UAW3_BACCE/245-500
C2UBW7_BACCE/8-162
C2UCJ7_BACCE/22-190
C2UCN0_BACCE/14-183
C2UDC7_BACCE/10-194
C2UEP7_BACCE/146-324
C2UFK2_BACCE/14-192
C2UGA0_BACCE/22-211
C2UGG9_BACCE/9-178
C2UIS1_BACCE/10-184
C2UJF4_BACCE/8-184
C2UR61_BACCE/19-172
C2USB3_BACCE/321-500
C2UTD1_BACCE/28-182
C2UU20_BACCE/12-180
C2UU50_BACCE/14-183
C2UUV7_BACCE/10-194
C2UW83_BACCE/146-324
C2UX26_BACCE/14-192
C2UXP5_BACCE/16-205
C2UXW4_BACCE/10-179
C2UZX3_BACCE/10-184
C2V0T8_BACCE/8-184
C2V7K5_BACCE/19-172
C2V8S7_BACCE/321-500
C2V9S9_BACCE/28-182
C2VAJ1_BACCE/12-180
C2VAW9_BACCE/14-183
C2VBC8_BACCE/10-194
C2VCS0_BACCE/146-324
C2VDM0_BACCE/14-192
C2VE90_BACCE/4-193
C2VEF6_BACCE/9-178
C2VGG7_BACCE/10-184
C2VH57_BACCE/8-184
C2VPB7_BACCE/2-155
C2VPZ0_BACCE/5-180
C2VQM6_BACCE/155-334
C2VQP0_BACCE/246-500
C2VRV0_BACCE/8-162
C2VSD3_BACCE/12-180
C2VSG6_BACCE/14-183
C2VVF2_BACCE/14-192
C2VW47_BACCE/22-211
C2VWB4_BACCE/9-178
C2VYB0_BACCE/10-184
C2VZ52_BACCE/7-183
C2W2L2_BACCE/10-194
C2W3A6_BACCE/89-274
C2W4H7_BACCE/11-164
C2W6C9_BACCE/15-169
C2W6W6_BACCE/12-180
C2W734_BACCE/9-178
C2W7H3_BACCE/12-201
C2W7P9_BACCE/10-194
C2W979_BACCE/14-192
C2WBG0_BACCE/10-184
C2WFM8_BACCE/331-508
C2WJG9_BACCE/245-500
C2WKG6_BACCE/28-182
C2WL39_BACCE/12-180
C2WL70_BACCE/14-183
C2WLY0_BACCE/10-194
C2WNB5_BACCE/146-324
C2WP52_BACCE/14-192
C2WPW0_BACCE/16-205
C2WQ89_BACCE/9-178
C2WS68_BACCE/10-184
C2WT16_BACCE/8-184
C2WYM3_BACCE/19-172
C2WZ07_BACCE/321-500
C2X0W9_BACCE/1-178
C2X250_BACCE/10-184
C2X2W0_BACCE/8-184
C2X7I4_BACCE/2-155
C2X8U2_BACCE/245-500
C2X9U8_BACCE/28-182
C2XAH0_BACCE/12-180
C2XAK4_BACCE/14-183
C2XBA5_BACCE/10-194
C2XCE8_BACCE/146-324
C2XD85_BACCE/14-192
C2XDZ4_BACCE/16-205
C2XE58_BACCE/9-178
C2XG55_BACCE/10-184
C2XH01_BACCE/8-184
C2XLI9_BACCE/12-200
C2XPQ2_BACCE/31-184
C2XQZ8_BACCE/339-507
C2XRZ5_BACCE/28-182
C2XSQ8_BACCE/12-180
C2XSU4_BACCE/14-183
C2XTL5_BACCE/10-194
C2XVR9_BACCE/14-192
C2XWD9_BACCE/22-211
C2XYL6_BACCE/10-184
C2Y6F1_BACCE/2-155
C2Y7Q2_BACCE/245-500
C2Y8Q6_BACCE/8-162
C2Y9D7_BACCE/12-180
C2Y9H0_BACCE/14-183
C2YA65_BACCE/10-194
C2YBA9_BACCE/146-324
C2YCT6_BACCE/22-211
C2YD02_BACCE/9-178
C2YEU1_BACCE/10-184
C2YFQ0_BACCE/8-184
C2YIV4_BACCE/14-192
C2YMD4_BACCE/33-186
C2YNM9_BACCE/227-483
C2YPM8_BACCE/28-182
C2YQC6_BACCE/12-180
C2YQF6_BACCE/14-183
C2YR93_BACCE/10-194
C2YT89_BACCE/14-192
C2YU24_BACCE/22-211
C2YVY4_BACCE/10-184
C2Z3I2_BACCE/31-184
C2Z4W8_BACCE/301-507
C2Z5X2_BACCE/17-171
C2Z6K7_BACCE/12-180
C2Z6P1_BACCE/9-178
C2Z7P1_BACCE/10-194
C2Z9U2_BACCE/14-192
C2ZAC2_BACCE/12-201
C2ZC89_BACCE/10-184
C2ZF39_BACCE/29-207
C2ZK33_BACCE/31-184
C2ZLI3_BACCE/301-507
C2ZMK8_BACCE/17-171
C2ZN97_BACCE/12-180
C2ZND0_BACCE/9-178
C2ZP55_BACCE/10-194
C2ZR94_BACCE/14-192
C2ZRU7_BACCE/12-201
C2ZTS0_BACCE/10-184
C2ZWN3_BACCE/29-207
C3A1P9_BACMY/31-184
C3A2Z1_BACMY/300-507
C3A418_BACMY/28-182
C3A4N4_BACMY/12-180
C3A4S1_BACMY/14-183
C3A5F9_BACMY/10-194
C3A6D5_BACMY/171-349
C3A7K5_BACMY/14-192
C3A895_BACMY/22-211
C3AA88_BACMY/10-184
C3AHU2_BACMY/31-184
C3AJY1_BACMY/8-162
C3AKI4_BACMY/12-180
C3AKK3_BACMY/9-178
C3AL82_BACMY/12-196
C3AMP3_BACMY/14-192
C3AQ14_BACMY/10-184
C3ARX9_BACMY/12-201
C3AUT9_BACMY/252-429
C3AZQ2_BACMY/31-184
C3B0R7_BACMY/330-507
C3B1T4_BACMY/8-162
C3B2F8_BACMY/12-180
C3B2H7_BACMY/9-178
C3B357_BACMY/12-196
C3B4U2_BACMY/14-192
C3B786_BACMY/10-184
C3B986_BACMY/12-201
C3BG86_9BACI/31-184
C3BHH8_9BACI/330-507
C3BIK0_9BACI/8-162
C3BJA4_9BACI/12-180
C3BJC4_9BACI/14-183
C3BK26_9BACI/12-196
C3BLL5_9BACI/14-192
C3BPC2_9BACI/10-184
C3BRA5_9BACI/12-201
C3BY05_BACTU/2-155
C3BZB2_BACTU/245-500
C3C0D0_BACTU/8-162
C3C117_BACTU/12-180
C3C152_BACTU/14-183
C3C1W1_BACTU/10-194
C3C3V8_BACTU/14-192
C3C4U3_BACTU/22-211
C3C512_BACTU/9-178
C3C760_BACTU/10-184
C3C865_BACTU/17-193
C3CEI8_BACTU/2-155
C3CFS9_BACTU/245-500
C3CGT0_BACTU/8-162
C3CHG9_BACTU/12-180
C3CHK9_BACTU/14-183
C3CID4_BACTU/10-194
C3CJJ2_BACTU/146-324
C3CKD2_BACTU/14-192
C3CL62_BACTU/22-211
C3CL85_BACTU/9-178
C3CNG0_BACTU/10-184
C3CPC0_BACTU/7-183
C3CXQ6_BACTU/2-155
C3CYK6_BACTU/245-500
C3CZN6_BACTU/8-162
C3D0C5_BACTU/12-180
C3D0G5_BACTU/14-183
C3D187_BACTU/10-194
C3D2J2_BACTU/146-324
C3D3D2_BACTU/14-192
C3D442_BACTU/22-211
C3D4B1_BACTU/9-178
C3D6F4_BACTU/10-184
C3D7B3_BACTU/7-183
C3DFL2_BACTS/2-155
C3DGT4_BACTS/245-500
C3DHX1_BACTS/28-182
C3DIN1_BACTS/14-183
C3DJ94_BACTS/10-194
C3DKL1_BACTS/146-324
C3DLF6_BACTS/14-192
C3DM48_BACTS/16-205
C3DPH5_BACTS/10-184
C3DQF5_BACTS/1-141
C3DUB3_BACTS/12-180
C3DW67_BACTS/71-248
C3DZ94_BACTU/11-164
C3DZQ1_BACTU/13-188
C3E0K1_BACTU/293-500
C3E1K5_BACTU/28-182
C3E283_BACTU/22-190
C3E2A2_BACTU/14-183
C3E2X0_BACTU/10-194
C3E487_BACTU/146-324
C3E518_BACTU/14-192
C3E5S9_BACTU/22-211
C3E5Z1_BACTU/9-178
C3E7Y7_BACTU/10-184
C3E8T2_BACTU/7-183
C3EGH9_BACTK/11-164
C3EHU3_BACTK/245-500
C3EIS5_BACTK/28-182
C3EJG8_BACTK/12-180
C3EJJ9_BACTK/14-183
C3EKB0_BACTK/10-194
C3ELH7_BACTK/146-324
C3EMB8_BACTK/14-192
C3EN04_BACTK/16-205
C3EN98_BACTK/9-178
C3EQ39_BACTK/10-184
C3EQV9_BACTK/8-184
C3EXD5_BACTU/11-164
C3EYM4_BACTU/241-500
C3EZM6_BACTU/8-162
C3F0B6_BACTU/12-180
C3F0E7_BACTU/14-183
C3F172_BACTU/10-194
C3F2H1_BACTU/146-324
C3F393_BACTU/14-192
C3F457_BACTU/22-211
C3F4B5_BACTU/9-178
C3F6W3_BACTU/10-184
C3F794_BACTU/7-183
C3FDK2_BACTU/166-351
C3FFY7_BACTB/2-155
C3FH67_BACTB/245-500
C3FI64_BACTB/8-162
C3FIV4_BACTB/12-180
C3FIZ5_BACTB/14-183
C3FJR5_BACTB/10-194
C3FL10_BACTB/146-324
C3FLU6_BACTB/14-192
C3FMI7_BACTB/22-211
C3FMQ7_BACTB/9-178
C3FPT5_BACTB/10-184
C3FQP5_BACTB/7-183
C3FYP9_BACTU/11-164
C3FZY2_BACTU/244-500
C3G135_BACTU/8-162
C3G1N6_BACTU/12-180
C3G1R2_BACTU/14-183
C3G2I7_BACTU/10-194
C3G3S4_BACTU/146-324
C3G4K8_BACTU/14-192
C3G5H3_BACTU/22-211
C3G5N4_BACTU/9-178
C3G7K9_BACTU/10-184
C3G8F2_BACTU/7-183
C3GEJ8_BACTU/11-164
C3GFT7_BACTU/244-500
C3GGU2_BACTU/8-162
C3GHK3_BACTU/12-180
C3GHN4_BACTU/14-183
C3GIF6_BACTU/10-194
C3GJQ2_BACTU/146-324
C3GKJ4_BACTU/14-192
C3GLE8_BACTU/22-211
C3GLK1_BACTU/9-178
C3GNJ0_BACTU/10-184
C3GP84_BACTU/7-183
C3GSM3_BACTU/87-261
C3GUE4_BACTU/1712-1891
C3GUE4_BACTU/1983-2161
C3GWR8_BACTU/11-164
C3GY19_BACTU/321-500
C3GZ19_BACTU/28-182
C3GZP2_BACTU/12-180
C3GZS3_BACTU/14-183
C3H0K1_BACTU/10-194
C3H1S1_BACTU/146-324
C3H2L2_BACTU/14-192
C3H3K3_BACTU/16-205
C3H3R8_BACTU/9-178
C3H5P1_BACTU/17-191
C3H6I3_BACTU/8-184
C3HE49_BACTU/31-184
C3HF01_BACTU/244-500
C3HGG8_BACTU/8-162
C3HHG6_BACTU/12-180
C3HHJ7_BACTU/14-183
C3HI23_BACTU/10-194
C3HK64_BACTU/14-192
C3HL15_BACTU/22-211
C3HL86_BACTU/9-178
C3HNI3_BACTU/10-184
C3HNZ3_BACTU/7-183
C3HTC9_BACTU/166-351
C3HW42_BACTU/2-155
C3HXF2_BACTU/245-500
C3HYF6_BACTU/1-155
C3HZB9_BACTU/12-180
C3HZF3_BACTU/14-183
C3I0B4_BACTU/10-194
C3I1K5_BACTU/146-324
C3I2H3_BACTU/14-192
C3I3F6_BACTU/18-207
C3I5J3_BACTU/10-184
C3I6E5_BACTU/8-184
C3IF49_BACTU/2-155
C3IGH3_BACTU/245-500
C3IHH7_BACTU/28-182
C3II59_BACTU/12-180
C3II94_BACTU/14-183
C3IJ09_BACTU/10-194
C3IK60_BACTU/146-324
C3IKY3_BACTU/14-192
C3ILN9_BACTU/16-205
C3INQ3_BACTU/10-184
C3IPM7_BACTU/8-184
C3J8G6_9PORP/43-187
C3JBM2_9PORP/11-156
C3JC20_9PORP/10-162
C3JES1_RHOER/23-184
C3JG74_RHOER/270-441
C3JKN2_RHOER/12-179
C3JKZ4_RHOER/15-195
C3JNF5_RHOER/15-202
C3JP55_RHOER/58-225
C3K0Z3_PSEFS/18-182
C3K185_PSEFS/7-164
C3K5F4_PSEFS/13-160
C3KGR9_ANOFI/107-277
C3KUQ0_CLOB6/8-163
C3KWD1_CLOB6/5-157
C3KY50_CLOB6/4-145
C3KYX9_CLOB6/9-178
C3L0N8_CLOB6/124-314
C3L2E0_CLOB6/8-104
C3L2G1_CLOB6/7-146
C3L305_CLOB6/19-163
C3L5P1_BACAC/10-179
C3L5U8_BACAC/7-183
C3L6H9_BACAC/12-180
C3L8G6_BACAC/8-162
C3LAU7_BACAC/244-500
C3LBF5_BACAC/9-178
C3LBL4_BACAC/16-205
C3LES5_BACAC/14-168
C3LF72_BACAC/11-164
C3LGZ5_BACAC/142-320
C3LIB5_BACAC/10-184
C3LJL0_BACAC/10-194
C3LSW8_VIBCM/8-159
C3LTU5_VIBCM/7-162
C3LVQ2_VIBCM/7-193
C3MB52_RHISN/11-170
C3MB83_RHISN/17-163
C3MDD8_RHISN/27-194
C3MN99_SULIL/7-174
C3MTF8_SULIM/7-174
C3N3Q9_SULIA/7-174
C3NCN6_SULIY/7-174
C3NG33_SULIN/7-174
C3NRW4_VIBCJ/7-162
C3NTU8_VIBCJ/8-159
C3NWZ9_VIBCJ/1-161
C3NZY0_BACAA/14-168
C3P0P0_BACAA/11-164
C3P266_BACAA/16-205
C3P336_BACAA/9-178
C3P483_BACAA/244-500
C3P5Y6_BACAA/8-162
C3P752_BACAA/10-184
C3P7B0_BACAA/12-180
C3P7E1_BACAA/10-179
C3P8X7_BACAA/10-194
C3P933_BACAA/7-183
C3PC71_BACAA/142-320
C3PGQ9_CORA7/1-166
C3PVW2_9BACE/4-159
C3PX93_9BACE/46-194
C3PZL8_9BACE/35-179
C3PZR0_9BACE/8-152
C3Q5M2_9BACE/9-103
C3Q754_9BACE/9-179
C3Q938_9BACE/9-183
C3QBI9_9BACE/41-179
C3QBM9_9BACE/30-198
C3QCS0_9BACE/10-168
C3QG66_9BACE/10-165
C3QIZ9_9BACE/8-152
C3QLW6_9BACE/7-156
C3QMR1_9BACE/8-165
C3QNQ7_9BACE/8-152
C3QPL6_9BACE/30-198
C3QPQ7_9BACE/40-178
C3QQ58_9BACE/7-148
C3QUJ7_9BACE/10-168
C3QVI9_9BACE/9-183
C3QWM0_9BACE/5-160
C3R1R8_9BACE/10-159
C3R632_9BACE/44-188
C3R672_9BACE/8-152
C3R854_9BACE/4-159
C3R933_9BACE/7-175
C3R935_9BACE/7-185
C3RA43_9BACE/46-197
C3REH8_9BACE/9-150
C3RGN0_9BACE/9-179
C3RII1_9FIRM/8-155
C3RKM5_9FIRM/5-146
C3RKX8_9FIRM/7-158
C3RLM1_9FIRM/8-165
C3RMI5_9FIRM/76-133
C3RRE3_9FIRM/91-261
C3RWW2_9BACT/7-196
C3T722_ECOLX/7-162
C3TF12_ECOLX/14-174
C3TF15_ECOLX/14-174
C3TH37_ECOLX/10-159
C3TKB7_ECOLX/7-193
C3VNF0_9ZZZZ/196-409
C3WCQ2_FUSMR/6-151
C3WE75_FUSMR/3-145
C3WEI6_FUSMR/80-242
C3WHM9_9FUSO/8-155
C3WHY9_9FUSO/7-147
C3WK43_9FUSO/5-151
C3WPF4_9FUSO/1-72
C3WPI1_9FUSO/7-147
C3WT42_9FUSO/6-152
C3WXK8_9FUSO/7-105
C3WXN5_9FUSO/8-155
C3WZL7_9FUSO/6-152
C3X1I6_OXAFO/46-207
C3X1I7_OXAFO/8-166
C3X2G0_OXAFO/13-203
C3X6A6_OXAFO/16-203
C3X823_OXAFO/43-204
C3X824_OXAFO/8-166
C3X8J4_OXAFO/90-271
C3X9V7_OXAFO/13-202
C3XCH4_OXAFO/11-198
C3XDX7_9HELI/10-193
C3XHD3_9HELI/1-103
C3XHD4_9HELI/1-48
C3XNR4_9HELI/7-178
C3Y0Q6_BRAFL/98-268
C4AMU3_BURMA/15-179
C4APW8_BURMA/12-172
C4ARQ9_BURMA/25-182
C4AV22_BURMA/133-300
C4AZ05_BURMA/16-160
C4F0A9_HAEIF/13-199
C4F174_HAEIF/7-163
C4F357_HAEIF/7-163
C4F6B4_HAEIF/13-199
C4F808_9ACTN/7-152
C4FAW0_9ACTN/12-180
C4FD97_9BIFI/21-180
C4FH17_9BIFI/174-318
C4FME1_9FIRM/56-223
C4FMP7_9FIRM/8-147
C4FMX0_9FIRM/7-173
C4FSI5_9FIRM/29-218
C4FVY1_9FIRM/8-178
C4FXV9_9FIRM/17-206
C4FYD6_9FIRM/10-199
C4G3N4_ABIDE/7-146
C4G455_ABIDE/28-130
C4G612_ABIDE/46-133
C4G886_9FIRM/36-134
C4G8Y7_9FIRM/7-137
C4G904_9FIRM/7-146
C4GEI2_9NEIS/63-250
C4GEN5_9NEIS/164-361
C4GEN5_9NEIS/56-102
C4GF08_9NEIS/1-45
C4GF09_9NEIS/8-139
C4GI08_9NEIS/7-161
C4GL10_9NEIS/10-179
C4GLA0_9NEIS/9-165
C4H619_YERPE/7-162
C4HPC5_YERPE/7-162
C4HUZ3_YERPE/7-162
C4I2I7_BURPS/12-172
C4I3Z6_BURPS/133-326
C4I400_BURPS/157-324
C4I8I0_BURPS/25-182
C4IB25_CLOBU/4-145
C4IBW8_CLOBU/7-190
C4ICC2_CLOBU/82-259
C4IHF4_CLOBU/8-154
C4IIL4_CLOBU/8-156
C4IQY4_BRUAB/22-168
C4IVX1_BRUAB/48-217
C4IWL0_BRUAB/74-240
C4K5I2_HAMD5/7-178
C4KF56_SULIK/7-174
C4KTR6_BURPS/15-179
C4KW33_BURPS/16-160
C4L0F4_EXISA/10-199
C4L0F5_EXISA/13-191
C4L2D8_EXISA/22-173
C4L3V2_EXISA/8-165
C4L4F7_EXISA/14-192
C4L8D0_TOLAT/8-159
C4LB81_TOLAT/9-164
C4LFQ7_TOLAT/8-186
C4LK46_CORK4/44-157
C4LK47_CORK4/1-43
C4LLU4_CORK4/18-178
C4LSD2_ENTHI/4-62
C4LSD2_ENTHI/45-118
C4M397_ENTHI/3-152
C4M3G7_ENTHI/4-164
C4R1B0_PICPG/9-175
C4RCL7_9ACTO/34-199
C4RJP2_9ACTO/9-176
C4RLT4_9ACTO/7-173
C4RQU1_9ACTO/150-314
C4S6E8_YERBE/8-163
C4SCV3_YERMO/8-163
C4SNZ4_YERFR/8-163
C4STG1_YERFR/146-337
C4T5R1_YERIN/8-163
C4TWM0_YERKR/7-162
C4U450_YERAL/8-163
C4UJD2_YERRU/7-162
C4UW22_YERRO/8-163
C4V5X6_9FIRM/8-147
C4VKT3_9LACO/15-194
C4VLV8_9LACO/7-191
C4VMK1_9LACO/1-102
C4VMK2_9LACO/7-81
C4VTK4_9LACO/7-191
C4VTS9_9LACO/4-141
C4VTU2_9LACO/13-192
C4VUE6_9LACO/7-195
C4W796_STAWA/12-198
C4W7V8_STAWA/11-189
C4W9F8_STAWA/7-159
C4WB87_STAWA/9-165
C4WBH7_STAWA/17-187
C4WIA2_9RHIZ/49-198
C4WPI0_9RHIZ/52-221
C4X537_KLEPN/7-193
C4X619_KLEPN/8-159
C4X6I2_KLEPN/14-174
C4X719_KLEPN/13-168
C4XDU9_MYCFE/8-162
C4XGN9_DESMR/84-241
C4XL73_DESMR/7-148
C4XLS9_DESMR/55-222
C4XN91_DESMR/7-186
C4XQ89_DESMR/64-246
C4XS70_DESMR/87-254
C4XSV4_DESMR/96-283
C4XTC6_DESMR/40-181
C4XUE9_DESMR/9-186
C4Z4D4_EUBE2/6-148
C4Z620_EUBE2/7-160
C4Z783_EUBE2/5-176
C4Z7X2_EUBE2/7-146
C4Z8F2_EUBR3/13-83
C4ZA21_EUBR3/13-158
C4ZJG6_THASP/46-213
C4ZJJ7_THASP/1-46
C4ZK72_THASP/30-186
C4ZP49_THASP/155-351
C4ZV22_ECOBW/7-193
C4ZY23_ECOBW/8-159
C4ZZC1_ECOBW/7-162
C5A6B4_THEGJ/7-165
C5AA88_BURGB/16-160
C5ABS7_BURGB/15-179
C5AGD6_BURGB/44-211
C5AHN5_BURGB/32-189
C5AIS3_BURGB/12-172
C5AKD0_BURGB/123-316
C5AQK4_METEA/16-175
C5ASM4_METEA/21-166
C5B2D6_METEA/27-193
C5B9Y0_EDWI9/7-162
C5BBH1_EDWI9/7-193
C5BED6_EDWI9/8-159
C5BLE9_TERTT/7-196
C5BLR3_TERTT/9-168
C5BUT8_BEUC1/18-154
C5C8F2_MICLC/1-152
C5C8M3_MICLC/35-196
C5CFN6_KOSOT/45-227
C5CKM6_VARPS/17-181
C5CN83_VARPS/17-177
C5CUA1_VARPS/19-206
C5CZU2_VARPS/11-201
C5D1L5_VARPS/22-214
C5D553_GEOSW/336-512
C5D553_GEOSW/64-239
C5D7Z0_GEOSW/16-190
C5DK40_LACTC/12-176
C5DZ16_ZYGRC/11-174
C5ED21_BIFLI/10-169
C5EDV1_BIFLI/31-139
C5EFQ9_9FIRM/7-133
C5EFS6_9FIRM/9-156
C5EFY2_9FIRM/85-239
C5EG65_9FIRM/24-165
C5ELQ6_9FIRM/98-258
C5EMW4_9FIRM/7-159
C5ER22_9FIRM/1-130
C5ERX6_9FIRM/6-151
C5ESD4_9FIRM/83-247
C5EUJ2_9FIRM/8-153
C5EV92_9FIRM/5-177
C5F1L1_9HELI/11-183
C5F5F4_LACPA/9-179
C5F5J2_LACPA/10-190
C5F811_LACPA/11-165
C5F8C6_LACPA/199-342
C5FA70_LACPA/19-198
C5FQT4_ARTOC/9-179
C5FV22_ARTOC/12-187
C5G1J9_9LACO/15-194
C5G4L0_9LACO/7-191
C5GNU8_AJEDR/22-198
C5JVV3_AJEDS/22-198
C5K6W7_9ALVE/95-208
C5LQ55_9ALVE/95-266
C5MZ23_STAA3/17-187
C5N072_STAA3/29-215
C5N1S0_STAA3/9-165
C5N3R1_STAA3/7-159
C5N5T1_STAA3/106-291
C5NBK7_BURMA/12-172
C5NEK3_BURMA/16-160
C5NGL8_BURMA/133-326
C5NHM3_BURMA/15-179
C5NJ81_BURMA/25-182
C5NLM9_BURMA/30-197
C5NW67_9BACL/20-196
C5NY15_9BACL/8-178
C5NYD6_9BACL/8-169
C5PYE2_STAAU/7-159
C5Q241_STAAU/29-215
C5Q4G7_STAAU/17-187
C5Q573_STAAU/26-182
C5Q7H8_STAEP/7-159
C5QAF5_STAEP/12-168
C5QBW0_STAEP/12-198
C5QC64_STAEP/11-189
C5QLR5_STAEP/17-187
C5QMN3_STAEP/11-189
C5QMZ0_STAEP/12-198
C5QPF9_STAEP/1-157
C5QQI4_STAEP/7-159
C5QVM6_STAEP/7-159
C5QYV3_STAEP/1-157
C5QZZ3_STAEP/12-198
C5R093_STAEP/2-180
C5S1Z3_9PAST/13-179
C5S2I7_9PAST/10-160
C5S3M6_9PAST/7-185
C5S508_9PAST/7-163
C5T341_ACIDE/16-194
C5T4K1_ACIDE/33-193
C5T6J8_ACIDE/45-212
C5T8N3_ACIDE/10-128
C5TAU3_ACIDE/28-195
C5TAX4_ACIDE/45-233
C5TBY0_ACIDE/29-73
C5TEM0_ZYMMO/25-172
C5TK34_NEIFL/10-179
C5TN45_NEIFL/13-199
C5TNF3_NEIFL/11-162
C5TNW3_NEIFL/7-165
C5UQC9_CLOBO/85-239
C5UUW8_CLOBO/82-254
C5VNM4_CLOBO/9-165
C5VTG9_CLOBO/7-152
C5VVB2_STRSE/8-178
C5W0S2_ECOBB/7-193
C5W2E3_ECOBB/8-159
C5W2W7_ECOBB/14-174
C5W4T8_ECOBB/7-162
C5WF80_STRDG/13-199
C5WFP2_STRDG/125-312
C5WH27_STRDG/7-180
C5XRE5_SORBI/80-240
C5ZBC2_BURPS/15-179
C5ZDN9_BURPS/16-160
C5ZM47_BURPS/25-182
C5ZNY7_BURPS/45-212
C5ZNZ2_BURPS/133-326
C5ZU77_BURPS/12-172
C5ZXC4_9HELI/10-182
C6A1C1_THESM/7-181
C6A3C0_THESM/6-164
C6A3U5_THESM/58-231
C6A4M2_THESM/44-187
C6A557_THESM/31-204
C6A9W9_BIFLB/13-172
C6ACU4_BARGA/12-201
C6AG10_BIFAS/13-172
C6AKI5_AGGAN/7-219
C6ALG4_AGGAN/12-198
C6AMI9_AGGAN/7-163
C6AP36_AGGAN/14-165
C6AYL8_RHILS/11-170
C6AZT4_RHILS/27-194
C6B109_RHILS/17-164
C6B5N6_RHILS/7-197
C6BFH2_RALP1/13-173
C6BIX1_RALP1/18-210
C6BNY0_RALP1/45-212
C6BU99_DESAD/82-253
C6BUL4_DESAD/7-148
C6BZL9_DESAD/11-152
C6C012_DESAD/7-186
C6C1G9_DESAD/88-255
C6C1Y1_DESAD/9-194
C6C433_DICDC/8-164
C6C5W6_DICDC/7-162
C6C8A8_DICDC/8-159
C6C937_DICDC/9-178
C6CEQ8_DICZE/23-212
C6CIK7_DICZE/7-162
C6CKB5_DICZE/8-159
C6CV20_PAESJ/7-168
C6D0I4_PAESJ/15-191
C6D472_PAESJ/8-163
C6D5L0_PAESJ/15-184
C6D7I3_PAESJ/8-184
C6D894_PAESJ/14-201
C6D8I0_PAESJ/14-192
C6D8L9_PAESJ/14-199
C6DDR9_PECCP/9-178
C6DEP5_PECCP/8-159
C6DGW3_PECCP/7-162
C6DIU7_PECCP/8-164
C6DLA9_MYCTK/11-191
C6DQ34_MYCTK/149-303
C6DS99_MYCTK/14-179
C6DWT1_MYCTK/196-301
C6DXK8_MYCTK/258-428
C6DZM4_GEOSM/15-196
C6E4D7_GEOSM/7-151
C6E733_GEOSM/5-149
C6ECJ2_ECOBD/7-162
C6EHJ9_ECOBD/14-174
C6EIQ4_ECOBD/8-159
C6EKC3_ECOBD/7-193
C6FX45_STRAS/376-535
C6G219_9ACTO/257-439
C6G234_9ACTO/235-422
C6GSE4_STRSX/8-178
C6GXA6_STRS4/8-178
C6HQW7_AJECH/22-198
C6HUF7_9BACT/39-206
C6HYQ5_9BACT/1-57
C6HYW6_9BACT/344-522
C6HYW6_9BACT/93-247
C6I2N7_9BACE/9-179
C6I5Y5_9BACE/8-157
C6I6R5_9BACE/41-209
C6I6T7_9BACE/42-180
C6I725_9BACE/8-152
C6I792_9BACE/7-219
C6I7P1_9BACE/10-168
C6I9L5_9BACE/7-148
C6IAR2_9BACE/5-160
C6IE82_9BACE/41-209
C6IFI5_9BACE/10-168
C6IFT8_9BACE/7-219
C6IIF5_9BACE/9-179
C6IR09_9BACE/40-178
C6IR80_9BACE/8-152
C6IRR3_9BACE/10-165
C6IUR9_9BACE/7-156
C6IV75_9BACL/10-194
C6IX94_9BACL/20-210
C6IXH2_9BACL/12-188
C6IXR0_9BACL/16-192
C6IYB6_9BACL/22-173
C6IYN8_9BACL/8-165
C6JD87_9FIRM/4-145
C6JF91_9FIRM/15-99
C6JGP1_9FIRM/8-153
C6JH66_9FIRM/7-158
C6JL10_FUSVA/7-167
C6JN82_FUSVA/81-247
C6JNU8_FUSVA/10-179
C6JPC9_FUSVA/6-151
C6JPS8_FUSVA/12-181
C6JR25_FUSVA/3-145
C6L929_9FIRM/8-163
C6LBN4_9FIRM/71-135
C6LDP6_9FIRM/8-153
C6LPQ1_GIAIB/8-155
C6LTG0_GIAIB/84-241
C6LYF5_GIAIB/83-254
C6M1I1_NEISI/10-179
C6M253_NEISI/7-192
C6M7N6_NEISI/5-92
C6M870_NEISI/12-198
C6M8Z2_NEISI/7-165
C6MXL1_9GAMM/25-187
C6N6N5_9GAMM/20-182
C6NTC7_9GAMM/7-177
C6NVW3_9GAMM/8-163
C6PMT6_9CLOT/83-246
C6PMZ9_9CLOT/8-156
C6PQ11_9CLOT/7-167
C6PQG9_9CLOT/5-157
C6PRT8_9CLOT/7-155
C6PRW8_9CLOT/8-164
C6PS46_9CLOT/64-250
C6PSP4_9CLOT/8-157
C6PSW7_9CLOT/9-178
C6PTU0_9CLOT/4-145
C6PUB1_9CLOT/84-247
C6PVB0_9CLOT/8-156
C6PW42_9CLOT/1-141
C6PW88_9CLOT/7-152
C6PXW7_9CLOT/7-145
C6PZ42_9CLOT/82-254
C6PZL1_9CLOT/7-167
C6Q036_9CLOT/64-247
C6Q2U7_9CLOT/82-254
C6R2J9_9MICC/12-198
C6R663_9MICC/13-174
C6RB92_9CORY/18-205
C6RHF6_9PROT/7-188
C6RKK9_ACIRA/42-212
C6RMZ4_ACIRA/7-193
C6RN01_ACIRA/17-177
C6RNB5_ACIRA/13-169
C6RNN0_ACIRA/7-176
C6RNT4_ACIRA/13-209
C6RS19_ACIRA/36-238
C6RVQ8_VIBCH/8-159
C6RYE4_VIBCH/7-162
C6RZK6_VIBCH/1-158
C6S671_NEIML/13-201
C6S883_NEIML/7-165
C6S908_NEIML/10-179
C6SA79_NEIME/7-165
C6SD33_NEIME/13-201
C6SFP2_NEIME/10-179
C6SHI4_NEIME/13-201
C6SHK9_NEIME/7-165
C6SJC7_NEIME/1-141
C6SP95_STRMN/14-199
C6SQ49_STRMN/7-180
C6SSA0_STRMN/12-201
C6SSD8_STRMN/9-184
C6SSN2_STRMN/8-178
C6TWU1_BURPS/15-179
C6TZ54_BURPS/16-160
C6U2D5_BURPS/12-172
C6U4I9_BURPS/133-326
C6U4J3_BURPS/45-212
C6U919_BURPS/25-182
C6UCH6_ECOBR/7-193
C6UEI7_ECOBR/8-159
C6UFB9_ECOBR/14-174
C6UJ79_ECOBR/7-162
C6UNB3_ECO5T/10-159
C6UPN0_ECO5T/14-174
C6UX21_ECO5T/7-162
C6V091_ECO5T/7-193
C6VIN0_LACPJ/7-191
C6VIP1_LACPJ/17-196
C6VIU7_LACPJ/11-166
C6VKG2_LACPJ/18-197
C6VMD0_LACPJ/9-163
C6VUM3_DYAFD/171-316
C6W2L2_DYAFD/12-171
C6W2Q5_DYAFD/8-186
C6WBZ1_ACTMD/663-842
C6WC85_ACTMD/19-179
C6WEB1_ACTMD/130-318
C6WEB1_ACTMD/18-62
C6WEC2_ACTMD/116-305
C6WEE5_ACTMD/335-518
C6WF54_ACTMD/22-164
C6WHN5_ACTMD/167-352
C6WJ60_ACTMD/274-443
C6WJD4_ACTMD/7-174
C6WKA6_ACTMD/13-200
C6WKP9_ACTMD/167-352
C6WMF7_ACTMD/113-300
C6WMF7_ACTMD/4-69
C6WSU1_METML/18-187
C6WUP5_METML/15-161
C6WVB6_METML/7-177
C6WWL4_METML/14-176
C6X1H6_FLAB3/11-168
C6X2X9_FLAB3/7-185
C6X4W5_FLAB3/7-185
C6X7J3_METSD/17-220
C6X899_METSD/15-162
C6X8C6_METSD/18-182
C6XCF4_METSD/15-161
C6XD45_METSD/7-177
C6XNT5_HIRBI/30-189
C6XP41_HIRBI/15-175
C6XQX2_HIRBI/7-197
C6XRE5_HIRBI/9-195
C6XTM8_PEDHD/12-170
C6XTV5_PEDHD/395-444
C6YBN5_VIBCH/7-162
C6YDT0_VIBCH/8-159
C6YHZ0_VIBCH/4-128
C6YMX2_FRATT/7-193
C6YRU9_FRATT/7-197
C6YSY2_9GAMM/15-201
C6YTF9_9GAMM/7-197
C6Z0A2_9BACE/40-191
C6Z0X0_9BACE/4-159
C6Z4Y3_9BACE/9-148
C6Z514_9BACE/9-179
C6Z5K3_9BACE/7-219
C6Z5Z7_9BACE/35-179
C6Z7D6_9BACE/42-210
C6ZAV6_9BACE/8-152
C7BID4_PHOAA/7-162
C7BKE1_PHOAA/8-164
C7BZK6_HELPB/13-190
C7BZV6_HELPB/10-196
C7CIU7_METED/27-193
C7CLC1_METED/16-175
C7CMT3_METED/21-166
C7CPK9_ENTFA/13-191
C7CQ07_ENTFA/7-184
C7CQ13_ENTFA/8-177
C7CTR0_ENTFA/8-164
C7CWS1_ENTFA/13-191
C7CXG9_ENTFA/7-184
C7CXH6_ENTFA/8-177
C7D4E0_ENTFA/8-164
C7D615_9RHOB/15-181
C7D8G8_9RHOB/12-170
C7DDV4_9RHOB/32-181
C7GA87_9FIRM/28-174
C7GB41_9FIRM/52-190
C7GSY3_YEAS2/11-174
C7GSY4_YEAS2/11-174
C7GZ47_9FIRM/7-198
C7H552_9FIRM/7-146
C7H8F5_9FIRM/9-154
C7HA41_9FIRM/7-151
C7HED1_CLOTM/8-192
C7HFI1_CLOTM/6-150
C7HSC7_9FIRM/7-152
C7HUE5_9FIRM/7-142
C7HWP8_9FIRM/7-146
C7ISA8_THEET/8-183
C7ITV3_THEET/8-163
C7IU33_THEET/7-143
C7J7K8_ORYSJ/10-90
C7JAP8_ACEP3/27-186
C7JEX2_ACEP3/18-184
C7JFE0_ACEP3/7-192
C7JH18_ACEP3/7-164
C7JHW2_ACEP3/17-164
C7JJE8_ACEPA/27-186
C7JLN5_ACEPA/7-192
C7JNE2_ACEPA/17-164
C7JQN6_ACEPA/18-184
C7JRS5_ACEPA/7-164
C7JTG6_ACEPA/7-164
C7JTL6_ACEPA/27-186
C7JVV3_ACEPA/7-192
C7JXK8_ACEPA/17-164
C7JZV1_ACEPA/18-184
C7K2L9_ACEPA/18-184
C7K3Q8_ACEPA/7-164
C7K3V8_ACEPA/27-186
C7K645_ACEPA/7-192
C7K7V2_ACEPA/17-164
C7KBT8_ACEPA/18-184
C7KCX7_ACEPA/7-164
C7KD27_ACEPA/27-186
C7KFB4_ACEPA/7-192
C7KH21_ACEPA/17-164
C7KL54_ACEPA/18-184
C7KM93_ACEPA/7-164
C7KME3_ACEPA/27-186
C7KPN0_ACEPA/7-192
C7KRD5_ACEPA/17-164
C7KVG7_ACEPA/18-184
C7KWL6_ACEPA/27-186
C7KWR6_ACEPA/7-164
C7KYZ5_ACEPA/7-192
C7L2Z9_ACEPA/17-164
C7L593_ACEPA/18-184
C7L5S1_ACEPA/27-186
C7L6Y2_ACEPA/7-164
C7L8R9_ACEPA/7-192
C7LC18_BRUMC/22-168
C7LHY7_BRUMC/9-178
C7LJH7_BRUMC/15-181
C7LMG0_MYCML/10-193
C7LNK2_DESBD/10-199
C7LQE2_DESBD/7-148
C7LSJ8_DESBD/12-181
C7LVM4_DESBD/65-248
C7LVV0_DESBD/81-251
C7LWH0_DESBD/5-149
C7LWU0_DESBD/25-166
C7LX29_DESBD/6-150
C7LX75_DESBD/83-251
C7LY46_ACIFD/19-168
C7LY71_ACIFD/7-173
C7M2J6_ACIFD/12-179
C7M6N1_CAPOD/6-217
C7M6Q9_CAPOD/7-172
C7MQR5_SACVD/16-158
C7MUY1_SACVD/257-428
C7MX38_SACVD/15-216
C7MXL3_SACVD/117-306
C7MY51_SACVD/50-234
C7N190_SLAHD/34-134
C7N1Z0_SLAHD/76-133
C7N2H5_SLAHD/14-152
C7N330_SLAHD/202-346
C7N3B8_SLAHD/8-155
C7N3Q6_SLAHD/4-145
C7N7G5_SLAHD/7-150
C7N7H2_SLAHD/93-268
C7N8K1_LEPBD/8-164
C7NAJ4_LEPBD/11-198
C7NAJ5_LEPBD/16-203
C7NFM7_KYTSD/161-350
C7P782_METFA/17-191
C7PDI0_CHIPD/7-157
C7PGM8_CHIPD/7-184
C7PK73_CHIPD/13-190
C7PPN5_CHIPD/16-159
C7PU56_CHIPD/10-171
C7PXQ7_CATAD/1641-1819
C7Q6S8_CATAD/7-169
C7QBX4_CATAD/350-528
C7QCH3_CATAD/246-405
C7QHC2_CATAD/7-182
C7QI25_CATAD/339-518
C7QJD4_CATAD/45-215
C7QJL5_CATAD/1013-1180
C7QQX9_CYAP0/7-177
C7QTF8_CYAP0/328-506
C7QTF8_CYAP0/69-233
C7R725_KANKD/18-178
C7RCH3_KANKD/5-163
C7RG81_ANAPD/7-151
C7RHR3_ANAPD/8-163
C7RHW6_ANAPD/169-232
C7RHW6_ANAPD/7-142
C7RM84_ACCPU/18-182
C7RU34_ACCPU/1-54
C7RV84_ACCPU/13-173
C7RWC2_ACCPU/48-219
C7TAF8_LACRG/19-198
C7TCI5_LACRG/11-191
C7TCM0_LACRG/9-179
C7TDY1_LACRG/11-165
C7TGH7_LACRL/7-190
C7TH30_LACRL/19-198
C7TJA5_LACRL/11-191
C7TJD9_LACRL/9-179
C7TKM2_LACRL/11-165
C7U493_ENTFA/13-191
C7U4K6_ENTFA/7-184
C7U4L2_ENTFA/8-177
C7U9W6_ENTFA/8-164
C7UCL4_ENTFA/13-191
C7UDR6_ENTFA/7-184
C7UDS3_ENTFA/8-177
C7UIK8_ENTFA/8-164
C7UK35_ENTFA/13-191
C7UKQ4_ENTFA/7-184
C7UKR0_ENTFA/8-177
C7UQS4_ENTFA/8-164
C7UT04_ENTFA/13-191
C7UTP4_ENTFA/7-184
C7UTQ0_ENTFA/8-177
C7UUE1_ENTFA/8-164
C7V101_ENTFA/13-191
C7V184_ENTFA/7-184
C7V190_ENTFA/8-177
C7V4U6_ENTFA/8-164
C7V8C2_ENTFA/13-191
C7V8U5_ENTFA/7-184
C7V8V1_ENTFA/8-177
C7VBU7_ENTFA/8-164
C7VHT6_ENTFA/13-191
C7VM41_ENTFA/8-177
C7VM47_ENTFA/7-184
C7VP80_ENTFA/8-164
C7VQX6_ENTFA/13-191
C7VR68_ENTFA/7-184
C7VR74_ENTFA/8-177
C7VWU8_ENTFA/8-164
C7VYN3_ENTFA/13-191
C7VYV9_ENTFA/7-184
C7VYW5_ENTFA/8-177
C7W3H6_ENTFA/8-164
C7W685_ENTFA/7-184
C7W691_ENTFA/8-177
C7W6R7_ENTFA/8-164
C7WCR8_ENTFA/13-191
C7WGF1_ENTFA/8-177
C7WGF8_ENTFA/7-184
C7WH28_ENTFA/13-191
C7WJU3_ENTFA/8-164
C7WNA8_ENTFA/8-164
C7WSG5_ENTFA/13-191
C7WSP8_ENTFA/7-184
C7WT39_ENTFA/8-177
C7WVB0_ENTFA/13-191
C7WVS8_ENTFA/7-184
C7WVT4_ENTFA/8-177
C7X2S6_ENTFA/8-164
C7X454_9PORP/7-219
C7X5Z3_9PORP/43-211
C7X728_9PORP/13-183
C7X8T4_9PORP/34-173
C7XAH3_9PORP/100-281
C7XC56_9PORP/5-160
C7XFW1_9PORP/7-147
C7XFW9_9PORP/29-173
C7XGI4_9LACO/6-143
C7XJF5_9LACO/105-290
C7XLW3_9LACO/11-165
C7XM09_9LACO/8-191
C7XNN3_9FUSO/7-147
C7XS41_9FUSO/6-152
C7XTW3_9LACO/2-109
C7XUE6_9LACO/9-179
C7XVE0_9LACO/14-200
C7XYZ1_9LACO/7-145
C7XZD7_9LACO/7-191
C7Y240_9LACO/15-194
C7Y2E4_9LACO/1-73
C7Y374_9LACO/8-191
C7Y585_9LACO/105-290
C7Y7W5_9LACO/11-162
C7Y8M0_ENTFA/13-191
C7Y9W2_ENTFA/8-164
C7YDR1_ENTFA/7-184
C7YFM9_ENTFA/8-177
C7YSP1_NECH7/14-188
C7Z1M6_NECH7/14-183
C7ZA79_NECH7/23-209
C7ZMQ5_NECH7/9-178
C7ZSL8_STAAU/12-198
C7ZU41_STAAU/9-165
C7ZV89_STAAU/7-159
C7ZYS2_STAAU/17-187
C8A0A3_STAAU/12-198
C8A1R4_STAAU/9-165
C8A2S9_STAAU/7-159
C8A6B1_STAAU/17-187
C8A846_STAAU/9-165
C8A9A0_STAAU/12-198
C8AA96_STAAU/7-159
C8ADQ0_STAAU/17-187
C8AF63_STAAU/12-198
C8AGT3_STAAU/9-165
C8AHX2_STAAU/7-159
C8ALD7_STAAU/17-187
C8AMC5_STAAU/9-165
C8ANI3_STAAU/12-198
C8AQB4_STAAU/7-159
C8ATU0_STAAU/17-187
C8CHE9_9ACTO/14-174
C8JRC5_LISMO/8-165
C8JSH0_LISMO/9-178
C8JSV6_LISMO/12-190
C8JTV7_LISMO/8-164
C8JWF8_LISMO/8-164
C8JYD0_LISMO/6-167
C8JZ25_LISMO/12-190
C8JZG7_LISMO/9-178
C8K142_LISMO/8-164
C8K2W7_LISMO/106-290
C8K455_LISMO/8-164
C8K5E2_LISMO/6-167
C8K604_LISMO/8-165
C8K7Y4_LISMO/6-168
C8KAH7_LISMO/8-164
C8KC55_LISMO/8-165
C8KD16_LISMO/12-190
C8KDY3_LISMO/9-178
C8KEP7_LISMO/8-164
C8KMS4_STAAU/12-198
C8KN20_STAAU/9-165
C8KPV4_STAAU/7-159
C8KS51_STAAU/9-165
C8KVF9_STAAU/7-159
C8KVR1_STAAU/12-198
C8KXI7_9PAST/10-160
C8L1G0_STAAU/12-198
C8L2B6_STAAU/7-159
C8L3I8_STAAU/17-187
C8L7Q7_STAAU/9-165
C8LAM4_STAAU/12-198
C8LBV0_STAAU/7-159
C8LD46_STAAU/17-187
C8LEU9_STAAU/9-165
C8LFZ7_STAAU/17-187
C8LGS3_STAAU/12-168
C8LJI8_STAAU/12-198
C8LKT5_STAAU/7-159
C8LNN9_STAAU/12-168
C8LPM8_STAAU/17-187
C8LQ15_STAAU/12-198
C8LQM6_STAAU/7-159
C8LWG7_STAAU/7-159
C8LYL1_STAAU/12-198
C8M227_STAAU/12-168
C8M2C7_STAAU/17-187
C8M3T6_STAAU/12-198
C8M5E9_STAAU/17-187
C8M708_STAAU/12-168
C8M9R2_STAAU/7-159
C8MBS1_STAAU/17-187
C8MDK8_STAAU/7-159
C8MGL9_STAAU/12-168
C8MHS7_STAAU/12-198
C8MIM4_STAAU/17-187
C8MN20_STAAU/12-168
C8MNC6_STAAU/7-159
C8MQ57_STAAU/12-198
C8MSH3_STAAU/12-198
C8MW53_STAAU/12-168
C8MWP3_STAAU/7-177
C8MY34_STAAU/7-159
C8MYY9_STAAU/17-187
C8N1N7_STAAU/12-168
C8N1X5_STAAU/12-198
C8N3J4_STAAU/7-159
C8N7Y5_9GAMM/7-185
C8N8C7_9GAMM/8-167
C8N8L1_9GAMM/8-177
C8N9S1_9GAMM/108-304
C8NAB7_9GAMM/12-198
C8NCE9_9GAMM/27-178
C8NCG3_9GAMM/6-217
C8NEN2_9LACT/26-212
C8NGH4_9LACT/9-163
C8NJP5_COREF/33-190
C8NS62_COREF/22-183
C8P5C9_9LACO/11-165
C8P8H5_9LACO/7-194
C8P9L5_9LACO/9-179
C8PES0_9PROT/4-145
C8PIA5_9PROT/7-188
C8PKG8_9PROT/7-151
C8PLQ1_9PROT/25-199
C8PNM9_9SPIO/8-153
C8PP76_9SPIO/7-156
C8PVY6_9GAMM/10-180
C8PWK2_9GAMM/19-176
C8PWK5_9GAMM/17-179
C8PX55_9GAMM/19-222
C8PZR7_9GAMM/10-166
C8Q0Z4_9GAMM/7-185
C8RQR4_CORJE/6-160
C8RRN4_CORJE/26-213
C8RVF1_CORJE/9-173
C8RYF4_9RHOB/17-183
C8RYV3_9RHOB/28-189
C8S3A5_9RHOB/16-173
C8SER4_9RHIZ/53-243
C8SGN4_9RHIZ/55-222
C8SJ47_9RHIZ/2-74
C8SRR1_9RHIZ/17-168
C8SVW2_9RHIZ/157-339
C8T100_KLEPR/8-159
C8T1W4_KLEPR/7-193
C8T6J4_KLEPR/17-172
C8T7Y9_KLEPR/14-174
C8TK98_ECO26/7-193
C8TLW7_ECO26/8-159
C8TNB8_ECO26/14-174
C8TST1_ECO26/7-162
C8U2T9_ECO10/7-193
C8U4D2_ECO10/8-159
C8U5H0_ECO10/14-174
C8UA27_ECO10/7-162
C8UBL9_ECO1A/7-162
C8UJP4_ECO1A/7-193
C8UL75_ECO1A/8-159
C8UMM4_ECO1A/14-174
C8VE54_EMENI/41-197
C8VLF8_EMENI/13-187
C8VNE5_EMENI/16-198
C8VPR6_EMENI/54-229
C8W083_DESAS/10-149
C8W322_DESAS/7-167
C8W834_ATOPD/16-215
C8WBQ0_ZYMMN/25-172
C8WG70_EGGLE/82-244
C8WH53_EGGLE/10-157
C8WMJ1_EGGLE/7-145
C8WP39_EGGLE/5-153
C8WTE5_ALIAD/7-140
C8WV75_ALIAD/13-181
C8X0X5_DESRD/63-243
C8X1S0_DESRD/7-148
C8X3B8_DESRD/87-244
C8X4X4_DESRD/12-153
C8X5F1_DESRD/83-252
C8XFH4_NAKMY/117-305
C8XFI3_NAKMY/117-306
C8XIK0_NAKMY/275-444
C8XJV4_NAKMY/353-390
C8Z462_YEAS8/11-174
C8Z463_YEAS8/11-174
C8ZXK1_ENTGA/7-163
C8ZXS4_ENTGA/20-198
C9A1W5_ENTGA/8-165
C9A6I9_ENTCA/7-163
C9A6T9_ENTCA/19-197
C9A8J4_ENTCA/8-177
C9A9F4_ENTCA/8-165
C9ABX0_ENTCA/8-165
C9AD71_ENTCA/16-193
C9AF05_ENTFC/8-177
C9AJY4_ENTFC/11-189
C9ANS7_ENTFC/8-177
C9AS97_ENTFC/11-189
C9AUP0_ENTCA/7-163
C9AUZ9_ENTCA/19-197
C9AWM7_ENTCA/8-177
C9AXL8_ENTCA/8-165
C9B2I4_ENTCA/16-193
C9B3V6_ENTFC/2-85
C9B5Y2_ENTFC/8-177
C9B9U4_ENTFC/11-189
C9BC59_ENTFC/8-177
C9BHB5_ENTFC/11-189
C9BJD6_ENTFC/8-177
C9BNI9_ENTFC/11-189
C9BSM0_ENTFC/8-177
C9BXG4_ENTFC/11-189
C9C1B9_ENTFC/8-177
C9C701_ENTFC/11-189
C9C974_ENTFC/8-177
C9CDV8_ENTFC/11-189
C9CHX2_ENTCA/19-197
C9CIR7_ENTCA/7-163
C9CJZ8_ENTCA/8-177
C9CL93_ENTCA/8-165
C9CQI0_ENTCA/70-247
C9CTZ7_9RHOB/6-183
C9D0D1_9RHOB/24-190
C9D2K2_9RHOB/12-170
C9JFW2_HUMAN/97-233
C9JXJ9_HUMAN/97-233
C9KJ64_9FIRM/14-154
C9KKJ0_9FIRM/27-189
C9KL09_9FIRM/21-187
C9KLQ0_9FIRM/40-230
C9KLX0_9FIRM/4-144
C9KVS6_9BACE/5-160
C9KX44_9BACE/10-168
C9KYI2_9BACE/41-209
C9L0J4_9BACE/9-179
C9L182_9BACE/8-152
C9L266_9BACE/7-148
C9L3G9_9BACE/10-159
C9L5X2_RUMHA/7-149
C9L9Z7_RUMHA/9-164
C9LA81_RUMHA/167-228
C9LBJ5_RUMHA/7-151
C9LD89_9BACT/41-186
C9LEN6_9BACT/4-159
C9LFK9_9BACT/8-220
C9LIS8_9BACT/1-133
C9LMQ3_9FIRM/9-154
C9LNY6_9FIRM/7-160
C9LPC9_9FIRM/33-221
C9LPD5_9FIRM/5-178
C9LQD0_9FIRM/27-169
C9LQS9_9FIRM/8-151
C9LTU5_9FIRM/28-210
C9LTY1_9FIRM/26-165
C9LV71_9FIRM/8-158
C9LY90_9FIRM/6-147
C9LZM6_LACHE/11-165
C9M0A7_LACHE/6-143
C9M344_LACHE/1-75
C9M346_LACHE/7-47
C9M5I0_9BACT/10-192
C9M5K5_9BACT/33-196
C9M5Q5_9BACT/8-154
C9M5S1_9BACT/25-171
C9M9I2_9BACT/27-172
C9MDZ8_HAEIF/13-199
C9MF03_HAEIF/7-163
C9MGS3_HAEIF/7-163
C9MJT6_HAEIF/13-199
C9MKH8_9BACT/7-147
C9MMU8_9BACT/7-219
C9MSK3_9BACT/4-159
C9MWK4_9FUSO/16-203
C9MY81_9FUSO/44-112
C9MY81_9FUSO/8-47
C9NS41_9VIBR/7-162
C9NWA7_9VIBR/8-159
C9NWF0_9VIBR/9-194
C9NXY1_9VIBR/15-182
C9NY14_9VIBR/71-243
C9P0C5_9VIBR/32-202
C9P2X4_VIBME/8-159
C9PBF3_VIBFU/8-159
C9PBM9_VIBFU/7-162
C9PD54_VIBFU/7-193
C9PGN4_VIBFU/9-194
C9PPL8_9PAST/13-199
C9PQD4_9PAST/11-167
C9PS10_9PAST/7-219
C9PSB5_9PAST/12-201
C9PTD0_9BACT/27-182
C9PUP3_9BACT/7-218
C9PW24_9BACT/7-219
C9PXB1_9BACT/126-321
C9PXR8_9BACT/9-150
C9Q0D6_9BACT/8-152
C9Q7R5_9VIBR/7-162
C9Q8H8_9VIBR/8-159
C9Q954_9VIBR/7-193
C9QG65_VIBOR/104-313
C9QGE2_VIBOR/9-193
C9QIX5_VIBOR/7-162
C9QTU3_ECOD1/7-162
C9QZ68_ECOD1/14-174
C9R000_ECOD1/8-159
C9R1E6_ECOD1/7-193
C9R1Z0_AGGAD/12-198
C9R3Q8_AGGAD/14-165
C9R486_AGGAD/7-163
C9RD51_AMMDK/9-153
C9REP0_METVM/17-191
C9RK84_FIBSS/45-190
C9RNW6_FIBSS/7-148
C9RRC0_FIBSS/7-173
C9RSJ3_GEOSY/8-165
C9SXE2_VERA1/54-223
C9T0X9_9RHIZ/9-178
C9T2F4_9RHIZ/15-181
C9T6F0_9RHIZ/22-168
C9TA72_9RHIZ/9-178
C9TBP2_9RHIZ/15-181
C9TEE5_9RHIZ/22-168
C9TIQ6_9RHIZ/15-181
C9TK93_9RHIZ/9-178
C9TLQ7_9RHIZ/22-168
C9TVH2_9RHIZ/22-168
C9TZT0_9RHIZ/15-181
C9U1C9_9RHIZ/9-178
C9U3T5_BRUAB/22-168
C9U8J6_BRUAB/15-181
C9UA26_BRUAB/9-178
C9UD07_BRUAB/22-168
C9UH91_BRUAB/15-181
C9UJN7_BRUAB/9-178
C9UM85_BRUAB/22-168
C9URX9_BRUAB/15-181
C9UTL6_BRUAB/9-178
C9UY86_BRUAB/22-168
C9V2M7_BRUAB/9-178
C9V3E2_BRUAB/15-181
C9V4G0_BRUNE/15-181
C9V5Y8_BRUNE/9-178
C9VAM5_BRUNE/22-168
C9VF18_9RHIZ/9-178
C9VGJ7_9RHIZ/15-181
C9VJQ3_9RHIZ/22-168
C9VMR5_BRUAB/15-181
C9VQ85_BRUAB/9-178
C9VSW0_BRUAB/22-168
C9WY94_NEIM8/7-165
C9X0B2_NEIM8/13-201
C9X2I1_NEIM8/10-179
C9XAQ5_SALTD/7-193
C9XCN2_SALTD/1-138
C9XFX6_SALTD/7-162
C9XIY6_CLODC/5-146
C9XJ81_CLODC/17-194
C9XLT2_CLODC/82-254
C9XLY4_CLODC/14-195
C9XM67_CLODC/11-156
C9XMU0_CLODC/7-197
C9XNJ6_CLODC/7-139
C9XQT1_CLODC/87-241
C9XRF4_CLODC/6-177
C9XRT9_CLODC/7-145
C9XSJ9_CLODC/7-162
C9Y012_CROTZ/8-159
C9Y0S3_CROTZ/14-174
C9Y1W9_CROTZ/17-172
C9Y4A6_CROTZ/23-206
C9Y601_9BURK/43-221
C9YEA8_9BURK/11-200
C9YI21_CLODR/5-146
C9YIB6_CLODR/17-194
C9YJ84_CLODR/82-254
C9YJD4_CLODR/14-195
C9YJL7_CLODR/11-156
C9YK56_CLODR/7-139
C9YPE4_CLODR/7-197
C9YQU9_CLODR/87-241
C9YR47_CLODR/6-177
C9YRI2_CLODR/7-145
C9YS64_CLODR/7-162
C9YZH8_STRSW/243-414
C9Z3H2_STRSW/139-329
C9Z3H2_STRSW/4-73
C9Z602_STRSW/925-1092
C9ZCC9_STRSW/347-540
C9ZEC7_STRSW/301-375
C9ZF63_STRSW/14-174
C9ZSG5_TRYB9/1-169
C9ZUB5_TRYB9/91-293
CHRR_PSEUG/6-161
COFE_MYCA1/259-429
COFE_MYCBO/258-428
COFE_MYCBP/258-428
COFE_MYCBT/258-428
COFE_MYCLE/267-437
COFE_MYCPA/259-429
COFE_MYCTA/258-428
COFE_MYCTU/258-428
COFE_NOCFA/261-432
COFE_STRAU/238-410
COFE_STRAW/232-403
COFE_STRCO/252-423
D0ABU9_ENTFC/11-189
D0AF07_ENTFC/8-177
D0AMK2_ENTFC/8-177
D0ANA9_ENTFC/11-189
D0AU46_BRUAB/9-178
D0AUU0_BRUAB/13-138
D0AVZ8_BRUAB/22-168
D0B3A6_BRUME/1-47
D0B3A7_BRUME/22-114
D0B6U2_BRUME/9-178
D0B890_BRUME/35-201
D0BB71_BRUSU/22-168
D0BFN0_BRUSU/35-201
D0BH32_BRUSU/9-178
D0BLI7_9LACT/4-84
D0BLI9_9LACT/10-196
D0BLP7_9LACT/8-178
D0BMN8_9LACT/9-163
D0BPU6_9FUSO/8-155
D0BPX6_9FUSO/7-147
D0BS46_9FUSO/6-152
D0BVH2_9GAMM/13-209
D0BWL2_9GAMM/7-178
D0BWR8_9GAMM/7-193
D0BY19_9GAMM/44-213
D0BZK9_9GAMM/8-177
D0C188_9GAMM/13-169
D0C5P0_ACIBA/13-169
D0C650_ACIBA/7-193
D0C6L9_ACIBA/8-177
D0CBF6_ACIBA/7-178
D0CD37_ACIBA/51-220
D0CDJ4_ACIBA/13-209
D0CVB4_9RHOB/18-184
D0CVW1_9RHOB/12-170
D0CW02_9RHOB/10-197
D0CWY5_9RHOB/19-214
D0D5X0_9RHOB/30-197
D0D996_9RHOB/12-170
D0DEZ0_9LACO/6-143
D0DG72_9LACO/5-97
D0DI54_9LACO/11-165
D0DIF9_9LACO/8-191
D0DM09_9LACO/7-191
D0DN10_9LACO/7-132
D0DQ06_9LACO/15-194
D0DTR0_LACFE/9-179
D0DVK8_LACFE/7-190
D0DVL5_LACFE/10-165
D0DW00_LACFE/7-194
D0DXF7_9LACO/7-191
D0DY28_9LACO/7-145
D0DZS7_9LACO/15-194
D0FRM7_ERWPY/8-164
D0FS01_ERWPY/7-162
D0FTW6_ERWPY/1-152
D0G8M6_CLOBO/4-39
D0G9P8_BRUME/15-181
D0GB74_BRUME/9-178
D0GF73_BRUME/22-168
D0GK31_9FUSO/8-164
D0GK32_9FUSO/8-164
D0GN98_9FUSO/12-199
D0GR80_VIBMI/7-162
D0GST3_VIBMI/8-159
D0GZR9_VIBMI/7-190
D0H1S7_VIBCH/7-162
D0H5E8_VIBCH/7-193
D0H6E0_VIBCH/8-159
D0HEH5_VIBMI/7-193
D0HES6_VIBMI/8-159
D0HFI2_VIBMI/7-162
D0HL81_VIBCH/7-162
D0HQJ6_VIBCH/7-193
D0HS14_VIBCH/8-159
D0HV93_VIBCH/7-162
D0HVZ2_VIBCH/7-193
D0HXZ2_VIBCH/8-159
D0I731_VIBHO/7-162
D0IG21_9VIBR/7-162
D0IGW0_9VIBR/8-159
D0IJ62_9VIBR/7-193
D0ISJ1_HELP1/10-196
D0IT50_HELP1/13-190
D0IWJ6_COMT2/1-135
D0J107_COMT2/11-185
D0J3N4_COMT2/7-192
D0J3N6_COMT2/7-192
D0J6A4_COMT2/29-193
D0J6Q2_COMT2/94-253
D0J7S1_COMT2/23-212
D0JLW4_YERPD/7-162
D0JVF9_YERP1/7-162
D0JZM6_HELP5/10-196
D0K085_HELP5/13-190
D0K384_STAAD/7-159
D0K6S0_STAAD/17-187
D0K8S2_STAAD/9-165
D0K995_STAAD/12-198
D0KB48_PECWW/8-159
D0KCY7_PECWW/7-162
D0KFC3_PECWW/8-164
D0KHZ5_PECWW/9-178
D0KNN8_SULS9/7-174
D0KZI7_HALNC/7-181
D0L0I5_HALNC/7-177
D0L1L3_HALNC/7-167
D0L277_GORB4/261-457
D0L5X7_GORB4/7-192
D0L679_GORB4/13-184
D0LD14_GORB4/267-438
D0LDH1_GORB4/13-156
D0LHX5_HALO1/15-159
D0LJ48_HALO1/13-174
D0LLY9_HALO1/35-204
D0M0P2_VIBSE/7-162
D0MHE6_RHOM4/147-339
D0MHE6_RHOM4/29-91
D0MKG9_RHOM4/21-165
D0NC17_PHYIT/2-122
D0NC18_PHYIT/30-227
D0NC21_PHYIT/65-262
D0NKC7_PHYIT/63-227
D0P6I8_BRUSU/9-178
D0P817_BRUSU/15-181
D0PD28_BRUSU/22-168
D0PE98_BRUSU/8-177
D0PHC2_BRUSU/15-181
D0PKA6_BRUSU/22-168
D0R2K9_LACJF/9-179
D0R2L0_LACJF/11-165
D0R372_LACJF/7-191
D0R3Y8_LACJF/1-49
D0R3Z9_LACJF/4-128
D0R481_LACJF/12-191
D0RDY5_9RHIZ/9-178
D0RFM1_9RHIZ/35-201
D0RH81_9RHIZ/22-168
D0RME6_PHYIT/30-88
D0RT89_9STRE/8-162
D0RUB6_9STRE/7-181
D0RWX2_9STRE/8-178
D0RYL9_ACICA/8-177
D0RZ50_ACICA/7-193
D0S142_ACICA/7-178
D0S266_ACICA/13-169
D0S3Z8_ACICA/44-213
D0S6U2_ACICA/13-209
D0S9J0_ACIJO/9-179
D0SA71_ACIJO/27-229
D0SC96_ACIJO/13-169
D0SEG9_ACIJO/7-193
D0SEM8_ACIJO/38-207
D0SEM9_ACIJO/7-176
D0SHS6_ACIJU/13-169
D0SIE6_ACIJU/8-177
D0SK47_ACIJU/29-231
D0SLJ0_ACIJU/13-209
D0SMS4_ACIJU/7-193
D0SSU3_ACILW/7-176
D0SSU4_ACILW/7-176
D0STT6_ACILW/40-242
D0SVI9_ACILW/8-194
D0SVX8_ACILW/13-169
D0SW64_ACILW/9-179
D0SX35_ACILW/13-209
D0T218_ACIRA/13-169
D0T2M1_ACIRA/47-217
D0T3E2_ACIRA/13-209
D0T3L8_ACIRA/7-193
D0T3M5_ACIRA/17-177
D0T3W4_ACIRA/7-176
D0T516_ACIRA/41-243
D0T9J0_9BACE/9-179
D0TAV4_9BACE/85-266
D0TDA9_9BACE/43-211
D0TEE7_9BACE/7-219
D0TH37_9BACE/5-160
D0TIU1_9BACE/7-147
D0TIU9_9BACE/8-152
D0TJ41_9BACE/34-173
D0TMU5_9BACE/9-183
D0TQK7_9BACE/5-160
D0TS38_9BACE/10-168
D0TTH3_9BACE/41-179
D0TTL0_9BACE/41-209
D0TW21_9BACE/7-156
D0TXQ6_9BACE/8-152
D0W3Q6_NEICI/10-179
D0W4U0_NEICI/13-201
D0W5R1_NEICI/7-165
D0W6Y7_NEILA/13-201
D0W8C1_NEILA/17-186
D0W9P5_NEILA/7-165
D0WFH7_9ACTN/7-147
D0WI57_9ACTN/69-134
D0WJX3_9ACTO/15-202
D0WS92_VIBAL/35-219
D0WVY0_VIBAL/7-193
D0WVZ2_VIBAL/8-159
D0WWG3_VIBAL/7-162
D0X6Q8_VIBHA/9-193
D0X7H3_VIBHA/7-193
D0XA54_VIBHA/8-159
D0XCP6_VIBHA/45-200
D0XDR4_VIBHA/32-202
D0XEY2_VIBHA/10-218
D0XH51_VIBHA/190-335
D0YPE1_9ACTO/28-183
D0YVL9_LISDA/7-162
D0YZ33_LISDA/7-193
D0Z376_LISDA/12-220
D0ZA61_EDWTE/8-159
D0ZE30_EDWTE/7-193
D0ZH54_EDWTE/7-162
D0ZP74_SALT1/7-193
D0ZSA2_SALT1/8-159
D0ZW27_SALT1/7-162
D1A1G8_THECD/119-306
D1A1G8_THECD/6-54
D1A5J4_THECD/128-324
D1AAU0_THECD/15-196
D1ACV2_THECD/26-186
D1AF58_THECD/240-411
D1AGK5_SEBTE/8-166
D1AHV0_SEBTE/7-145
D1AIJ1_SEBTE/17-198
D1ANU6_SEBTE/7-167
D1ANZ8_SEBTE/4-145
D1APY4_SEBTE/8-164
D1AQA7_SEBTE/143-341
D1ARG1_SEBTE/12-181
D1AVC4_STRM9/8-166
D1B1X7_SULD5/9-165
D1B257_SULD5/11-187
D1B848_THEAS/10-160
D1B8A5_THEAS/8-150
D1B8L6_THEAS/7-184
D1BGN9_SANKS/28-190
D1BPL6_VEIPT/82-249
D1BPZ8_VEIPT/7-173
D1BQ56_VEIPT/8-147
D1BR42_VEIPT/25-214
D1BXA7_XYLCX/22-183
D1BYN0_XYLCX/166-312
D1BZC3_XYLCX/7-183
D1BZX1_XYLCX/66-219
D1C5J2_SPHTD/7-170
D1C882_SPHTD/20-192
D1C8J3_SPHTD/14-151
D1CD97_THET1/157-329
D1CDY4_THET1/11-147
D1CH50_THET1/21-178
D1CY34_9RHIZ/22-168
D1CZP2_9RHIZ/15-181
D1D1H5_9RHIZ/9-178
D1D4R0_NEIGO/6-183
D1D6M8_NEIGO/7-165
D1D7W7_NEIGO/10-61
D1DBP1_NEIGO/13-201
D1DDF3_NEIGO/7-165
D1DDS5_NEIGO/10-61
D1DI14_NEIGO/13-201
D1DJK8_NEIGO/7-165
D1DN57_NEIGO/13-201
D1DQF0_NEIGO/7-165
D1DUY8_NEIGO/13-201
D1DX33_NEIGO/7-165
D1E1H1_NEIGO/13-201
D1E3R9_NEIGO/7-165
D1E7U8_NEIGO/13-187
D1E9Y3_NEIGO/7-165
D1EE92_NEIGO/13-201
D1EGG1_NEIGO/7-165
D1EIH2_9RHIZ/9-178
D1EK60_9RHIZ/15-181
D1ESI3_9RHIZ/22-168
D1EU35_BRUME/9-178
D1EVL1_BRUME/15-181
D1EZA6_BRUME/22-114
D1F2J2_BRUME/15-181
D1F418_BRUME/9-178
D1F8V6_BRUME/22-168
D1FB52_9RHIZ/15-181
D1FCP0_9RHIZ/9-178
D1FFM4_9RHIZ/22-168
D1GNG1_STAA0/9-165
D1GPU3_STAA0/17-187
D1GR53_STAA0/7-159
D1GT26_STAA0/12-198
D1JC38_9ARCH/70-248
D1JFJ2_9ARCH/65-243
D1JGZ3_9ARCH/58-234
D1JLV5_9BACE/10-168
D1JQM0_9BACE/9-179
D1JSJ1_9BACE/7-219
D1JSQ5_9BACE/8-152
D1JSZ6_9BACE/42-180
D1JT19_9BACE/41-209
D1JTS8_9BACE/8-157
D1JTV3_9BACE/7-148
D1JUY9_9BACE/5-160
D1JYT0_9BACE/24-168
D1JZ33_9BACE/8-152
D1K1G9_9BACE/4-159
D1K3J6_9BACE/46-197
D1K946_9BACE/7-148
D1KA88_9BACE/9-179
D1M0F0_NEIGO/13-201
D1M0F1_NEIGO/13-201
D1M0F2_NEIGO/13-201
D1M0F3_NEIGO/13-201
D1M0F4_NEIGO/13-201
D1M0F5_NEIGO/13-201
D1M0F6_NEIGO/13-201
D1M0F7_NEIGO/13-201
D1M0F8_NEIGO/13-201
D1M0F9_NEIGO/13-201
D1M0G0_NEIGO/13-201
D1M0G3_NEIGO/13-201
D1N242_9BACT/39-193
D1N244_9BACT/83-250
D1N330_9BACT/56-200
D1N4S5_9BACT/87-254
D1N542_9BACT/7-182
D1N8T4_9BACT/85-249
D1N8Y5_9BACT/7-148
D1NE57_HAEIF/4-116
D1NM87_CLOTM/6-150
D1NR68_CLOTM/8-192
D1NX00_9BIFI/13-172
D1NYH7_9ENTR/7-162
D1P6D2_9ENTR/9-178
D1PC13_9BACT/11-151
D1PD39_9BACT/4-159
D1PE41_9BACT/63-132
D1PEW1_9BACT/24-103
D1PG19_9BACT/9-154
D1PJP3_9FIRM/5-149
D1PKG8_9FIRM/4-134
D1PKQ3_9FIRM/7-157
D1PLP9_9FIRM/10-156
D1PSP0_9FIRM/9-165
D1PTE6_9BACT/8-220
D1PUM2_9BACT/49-193
D1PUM9_9BACT/8-152
D1PX96_9BACT/40-207
D1Q0I1_9BACT/24-179
D1QAC0_STAAU/12-198
D1QBR4_STAAU/17-187
D1QCX0_STAAU/7-159
D1QD70_STAAU/12-168
D1QFC0_STAAU/7-159
D1QG46_STAAU/12-198
D1QH72_STAAU/12-168
D1QKK5_STAAU/17-187
D1QMR6_9BACT/7-147
D1QNH1_9BACT/6-161
D1QRN4_9BACT/7-219
D1QSY6_9BACT/10-155
D1QZ30_STAAU/12-168
D1R249_STAAU/17-187
D1R270_STAAU/7-159
D1R2Z1_STAAU/12-198
D1RFX6_LEGLO/18-180
D1RGL5_LEGLO/3089-3267
D1RH99_LEGLO/19-181
D1RLI3_LEGLO/62-236
D1RSC6_SEROD/7-162
D1RT90_SEROD/20-165
D1TZZ3_YERPE/7-162
D1VRU8_9FIRM/7-151
D1VUK6_9FIRM/7-140
D1VVE9_9FIRM/8-163
D1VVI6_9FIRM/6-151
D1VVX8_9FIRM/6-150
D1VYC5_9BACT/19-159
D1VZN1_9BACT/4-159
D1W022_9BACT/7-219
D1W3H6_9BACT/88-253
D1W4X9_9BACT/4-159
D1W614_9BACT/7-219
D1W971_9BACT/9-179
D1W9Q2_9LACO/7-191
D1WAR3_9LACO/15-194
D1WC13_9LACO/7-81
D1WC14_9LACO/1-102
D1WCC5_9LACO/7-191
D1WG78_9LACO/7-145
D1WG79_9LACO/7-53
D1WGP0_9LACO/15-194
D1WIZ4_STAEP/9-165
D1WK76_STAEP/12-198
D1WKI1_STAEP/11-189
D1WLH7_STAEP/7-159
D1XBP1_9ACTO/14-193
D1XES8_9ACTO/291-465
D1XMM4_9ACTO/552-719
D1XP27_9ACTO/22-221
D1XQI4_9ACTO/14-174
D1XT33_9ACTO/248-419
D1XW23_9BACT/4-159
D1XX31_9BACT/7-219
D1Y0C9_9BACT/8-146
D1Y2K2_9BACT/7-151
D1Y3G1_9BACT/8-148
D1Y4M7_9BACT/13-195
D1Y596_9BACT/7-160
D1YD32_PROAC/51-217
D1YGE1_9LACO/7-191
D1YIT3_9LACO/13-192
D1YIU8_9LACO/4-141
D1YN07_9FIRM/7-167
D1YNA7_9FIRM/25-214
D1YP38_9FIRM/8-147
D1YP91_9FIRM/7-173
D1YPS8_9FIRM/82-249
D1YX99_METPS/26-201
D1YYI9_METPS/7-143
D1YYR2_METPS/7-182
D1YYR4_METPS/64-145
D1YYR4_METPS/7-61
D1YZB1_METPS/7-150
D1YZP3_METPS/7-147
D1Z0Q7_METPS/20-181
D1Z0W1_METPS/8-170
D1Z5V9_SORMK/15-185
D1ZXP1_SORMK/10-75
D2A974_SHIF2/7-193
D2AAT4_SHIF2/8-159
D2AC39_SHIF2/14-174
D2AEQ0_SHIF2/7-162
D2ALF9_FRATE/7-193
D2AQA8_FRATE/7-197
D2AQR7_STRRD/119-311
D2AUP2_STRRD/33-203
D2AY64_STRRD/7-172
D2B1U0_STRRD/11-195
D2B5A0_STRRD/119-311
D2B9V3_STRRD/14-173
D2BEL1_STRRD/248-419
D2BHD4_DEHSV/7-148
D2BHR0_DEHSV/22-201
D2BKD2_LACLK/158-336
D2BLN2_LACLK/7-181
D2BMD8_LACLK/7-183
D2BNB1_LACLK/11-165
D2BP66_LACLK/15-170
D2BPN3_LACLK/11-165
D2C0T9_DICD5/7-162
D2C1N4_DICD5/8-159
D2C257_DICD5/8-164
D2C5P4_THENR/147-289
D2C5P7_THENR/4-145
D2C7A9_THENR/6-164
D2EEZ3_9EURY/7-150
D2EL65_PEDAC/8-164
D2ELL0_PEDAC/9-180
D2EP84_9STRE/8-162
D2EPI9_9STRE/7-181
D2ESH5_9BACE/8-152
D2ETV6_9BACE/8-166
D2EWG3_9BACE/9-179
D2EXQ9_9BACE/44-196
D2EZ56_9BACE/20-175
D2F453_STAAU/9-165
D2F4Z3_STAAU/7-159
D2F8U1_STAAU/17-187
D2FA85_STAAU/12-198
D2FAD8_STAAU/9-165
D2FBJ6_STAAU/7-159
D2FF79_STAAU/17-187
D2FGM1_STAAU/12-198
D2FJ56_STAAU/12-168
D2FKC3_STAAU/7-159
D2FNU4_STAAU/17-187
D2FQ84_STAAU/12-198
D2FSJ6_STAAU/9-165
D2FTQ2_STAAU/7-159
D2FX71_STAAU/17-187
D2FYL9_STAAU/12-198
D2FZN3_STAAU/7-159
D2G2X5_STAAU/17-187
D2G4A5_STAAU/12-198
D2G5T7_STAAU/9-165
D2G6V0_STAAU/9-165
D2G856_STAAU/7-159
D2GBD9_STAAU/17-187
D2GCR9_STAAU/12-198
D2GEL4_STAAU/7-159
D2GHW9_STAAU/17-187
D2GJ72_STAAU/9-165
D2GKD4_STAAU/12-198
D2GM06_STAAU/12-198
D2GNL4_STAAU/9-165
D2GQ50_STAAU/7-159
D2GTF4_STAAU/17-187
D2HXB3_AILME/97-244
D2KIA2_9PSED/11-201
D2L020_9DELT/86-243
D2L032_9DELT/9-186
D2L2B2_9DELT/7-150
D2L7V5_9DELT/87-254
D2L7X9_9DELT/64-246
D2L9Z9_9DELT/84-226
D2LAF4_9DELT/92-279
D2MLQ9_9FIRM/8-155
D2MNC9_9FIRM/57-138
D2MTH4_CAMJE/13-188
D2MTH5_CAMJE/8-180
D2MYI4_CAMJE/7-182
D2MYI5_CAMJE/8-180
D2N4F0_STAA5/9-165
D2N5L3_STAA5/7-159
D2N8W0_STAA5/17-187
D2NAA7_STAA5/12-198
D2NE67_ECOS5/7-193
D2NG47_ECOS5/8-159
D2NGI5_ECOS5/14-174
D2NJ41_ECOS5/7-162
D2NPL7_ROTMD/13-174
D2NQK0_ROTMD/12-198
D2NV28_LISM1/9-178
D2NW82_LISM1/8-165
D2NX43_LISM1/8-164
D2NXX6_LISM1/6-167
D2NZV9_LISM1/12-190
D2P0K6_LISM1/8-164
D2P6J6_LISM2/9-178
D2P7K7_LISM2/8-165
D2P8L2_LISM2/8-164
D2P9E5_LISM2/6-167
D2PB83_LISM2/12-190
D2PBV8_LISM2/8-164
D2PIK7_SULID/7-174
D2PPD8_KRIFD/7-173
D2PU11_KRIFD/7-172
D2Q366_KRIFD/141-308
D2Q659_BIFDB/170-314
D2Q725_BIFDB/52-136
D2Q7L0_BIFDB/16-175
D2QDI8_SPILD/7-183
D2RCG2_GARV4/52-211
D2RCH8_GARV4/41-248
D2RG09_ARCPA/10-153
D2RJB7_ACIFV/84-251
D2RL49_ACIFV/10-179
D2RLG6_ACIFV/7-147
D2RLZ7_ACIFV/9-156
D2RMM5_ACIFV/7-156
D2RNH3_ACIFV/7-152
D2RR96_HALTV/73-255
D2RV74_HALTV/29-172
D2S7Z3_GEOOG/43-209
D2S9A7_GEOOG/112-311
D2SA24_GEOOG/7-172
D2T9N7_ERWP6/8-164
D2TAG2_ERWP6/7-162
D2TDW5_ERWP6/8-159
D2TMK4_CITRI/7-193
D2TQG6_CITRI/8-159
D2TUK2_CITRI/7-162
D2TW91_9ENTR/9-179
D2TZA9_9ENTR/19-174
D2UB12_XANAP/14-174
D2UBT5_XANAP/10-169
D2UHZ0_STAAU/12-198
D2UJE7_STAAU/12-168
D2UKL8_STAAU/7-159
D2UP34_STAAU/17-187
D2UQJ6_STAAU/7-159
D2UTY4_STAAU/17-187
D2UV89_STAAU/12-198
D2UWT7_STAAU/9-165
D2VQ76_NAEGR/55-255
D2X8Z4_SORCE/1043-1222
D2YFU5_VIBMI/7-162
D2YGY5_VIBMI/7-193
D2YHP1_VIBMI/8-159
D2YM47_VIBMI/7-193
D2YQ53_VIBMI/7-162
D2YVB8_VIBMI/8-159
D2Z557_9BACT/15-158
D2Z572_9BACT/11-153
D2Z689_9BACT/7-150
D2Z6W2_9BACT/6-159
D2Z6W3_9BACT/8-172
D2ZAA8_9ENTR/34-185
D2ZB96_9ENTR/7-162
D2ZGD5_9ENTR/7-193
D2ZMP8_METSM/7-148
D2ZNT7_METSM/8-148
D2ZQT5_METSM/13-161
D2ZR23_METSM/2-144
D2ZUW3_NEIMU/7-165
D2ZXW5_NEIMU/12-198
D2ZXY9_NEIMU/10-179
D2ZYB4_NEIMU/7-192
D3A279_NEISU/10-179
D3A312_NEISU/7-165
D3A561_NEISU/13-199
D3A8E5_NEISU/11-162
D3AD54_9CLOT/111-156
D3AD55_9CLOT/7-46
D3AEA6_9CLOT/84-238
D3AEL5_9CLOT/6-151
D3AGY5_9CLOT/7-149
D3AIS7_9CLOT/7-127
D3AJ99_9CLOT/15-170
D3APX3_9CLOT/23-186
D3ASR1_9CLOT/115-256
D3AT23_9CLOT/1-129
D3AT90_9CLOT/7-145
D3ATL0_9CLOT/7-138
D3CRZ9_9ACTO/333-503
D3CSQ6_9ACTO/339-507
D3CSV2_9ACTO/18-191
D3CYE8_9ACTO/18-201
D3CZY8_9ACTO/46-213
D3D0H7_9ACTO/32-207
D3D5E4_9ACTO/7-163
D3D6M3_9ACTO/20-180
D3D7M8_9ACTO/32-222
D3D7P6_9ACTO/25-180
D3DBU2_9ACTO/129-322
D3DI64_HYDTT/8-183
D3DJB7_HYDTT/7-151
D3E060_METRM/86-246
D3E067_METRM/8-149
D3E139_METRM/8-162
D3E1Y2_METRM/7-148
D3E2T4_METRM/4-148
D3E2T5_METRM/7-151
D3E7T7_GEOS4/9-179
D3EBL4_GEOS4/8-184
D3EBQ7_GEOS4/7-168
D3EBT5_GEOS4/8-165
D3EDZ1_GEOS4/33-174
D3EIF8_GEOS4/196-323
D3EIF8_GEOS4/7-166
D3EKD9_GEOS4/14-192
D3EKE1_GEOS4/7-185
D3EKW1_GEOS4/15-191
D3EM86_GEOS4/14-192
D3ENL8_UCYNA/327-505
D3ENL8_UCYNA/82-234
D3ESZ7_STAA4/9-165
D3ET70_STAA4/12-198
D3EUS3_STAA4/7-159
D3EY62_STAA4/17-187
D3FMS0_CAMJI/7-182
D3FMS1_CAMJI/8-180
D3FRE0_BACPE/52-146
D3FSW3_BACPE/16-191
D3FV70_BACPE/9-164
D3FVN7_BACPE/9-164
D3FYW1_BACPE/27-195
D3G1P3_BACPE/53-224
D3G7A3_SORCE/1043-1222
D3GVH9_ECO44/13-168
D3GWB4_ECO44/7-193
D3GZS1_ECO44/8-159
D3H121_ECO44/14-174
D3H7J2_STRM6/8-162
D3HAC0_STRM6/7-181
D3HD12_STRG3/7-180
D3HEZ6_STRG3/14-203
D3HFW9_STRG3/7-190
D3HGI0_STRG3/95-263
D3HJF9_LEGLN/62-236
D3HQB8_LEGLN/7-169
D3HR04_LEGLN/3089-3267
D3HRM3_LEGLN/18-180
D3HW28_9BACT/7-148
D3HYJ9_9BACT/7-219
D3I024_9BACT/88-253
D3I0G7_9BACT/4-159
D3I3K2_9BACT/4-159
D3I5G2_9BACT/7-152
D3I5L7_9BACT/7-219
D3I822_9BACT/7-147
D3IAN0_9BACT/9-152
D3IDM0_9BACT/4-159
D3IDR2_9BACT/7-219
D3IFA2_9BACT/7-148
D3II19_9BACT/8-152
D3II43_9BACT/43-187
D3IIS6_9BACT/111-308
D3IJH3_9BACT/7-219
D3ILF5_9BACT/13-168
D3KJ29_LISMO/9-178
D3KJY7_LISMO/12-190
D3KNB2_LISMO/8-164
D3KQ20_LISMO/8-165
D3KQP7_LISMO/6-167
D3L1K0_9BACT/5-149
D3L3I7_9BACT/39-182
D3L4F8_9BACT/58-235
D3L549_9BACT/7-184
D3L5B4_9BACT/8-197
D3L8N4_OENOE/8-165
D3LCV8_ENTFC/11-189
D3LJH8_ENTFC/8-177
D3LPM8_MICLU/35-196
D3LTX4_9FIRM/8-155
D3LYI4_9ACTO/248-417
D3M0U3_9ACTO/55-243
D3M2Z9_9ACTO/122-312
D3M6J4_9ACTO/23-183
D3M9Q7_9ACTO/9-176
D3MCF3_PROAC/51-217
D3MKC8_PROAC/51-217
D3MPN5_9FIRM/7-139
D3MS92_9FIRM/9-163
D3MS94_9FIRM/7-167
D3NZ88_AZOS1/10-197
D3P2A7_AZOS1/38-197
D3P584_AZOS1/18-207
D3P687_AZOS1/17-184
D3PAZ8_DEFDS/7-147
D3PDT9_DEFDS/5-149
D3PL66_MEIRD/15-186
D3PLG0_MEIRD/8-163
D3PM14_MEIRD/67-229
D3PM73_MEIRD/18-179
D3PT76_MEIRD/7-225
D3Q5Q7_STANL/16-158
D3Q7T2_STANL/30-195
D3QEF4_STALH/7-159
D3QEW2_STALH/6-130
D3QGS5_STALH/9-165
D3QHA9_STALH/12-198
D3QIQ7_STALH/16-186
D3QLL9_ECOCB/7-193
D3QNR9_ECOCB/10-159
D3QPK1_ECOCB/14-174
D3QVM9_ECOCB/7-162
D3R778_BIFAB/13-172
D3R910_KLEVT/7-193
D3RJ70_KLEVT/7-162
D3RKL4_KLEVT/14-174
D3RLE2_KLEVT/8-159
D3RWV4_FERPA/8-166
D3RX96_FERPA/21-164
D3S873_METSF/17-191
D3SAA8_THISK/28-192
D3SID9_DEHSG/7-148
D3SIR3_DEHSG/22-201
D3T1T5_NATMM/21-202
D3T3Q4_THEIA/7-143
D3TBV6_ACIB4/8-146
D3UHR2_HELM1/9-189
D3UKZ6_LISSS/9-178
D3ULK2_LISSS/8-164
D3UPJ6_LISSS/8-164
D3UQ68_LISSS/8-165
D3UQA3_LISSS/12-190
D3US83_LISSS/6-168
D3V1M6_XENBS/7-162
D3VCV7_XENNA/1543-1723
D3VHB1_XENNA/7-162
D3VML9_BACAM/96-275
D3VQZ3_MYCA6/7-164
D4B047_ARTBC/22-187
D4BAI5_9ENTR/7-162
D4BC09_9ENTR/8-159
D4BCQ5_9ENTR/7-193
D4BQ25_BIFBR/10-169
D4BRJ8_BIFBR/33-141
D4BTG8_PRORE/7-162
D4C1G1_PRORE/9-178
D4C801_9CLOT/157-196
D4C801_9CLOT/7-129
D4C8Y9_9CLOT/11-160
D4C9E3_9CLOT/7-151
D4CD34_9CLOT/7-149
D4CGK0_9CLOT/14-169
D4CHW9_9CLOT/7-172
D4CP78_9FIRM/7-146
D4CRG0_9FIRM/11-152
D4CS92_9FUSO/17-147
D4CU97_9FUSO/5-151
D4CV42_9FUSO/8-155
D4CVE6_9FUSO/7-147
D4DGX2_TRIVH/12-187
D4DNE8_NEIEG/12-168
D4DQP7_NEIEG/7-165
D4DV91_NEIEG/10-104
D4DVD6_NEIEG/13-199
D4E0T9_SEROD/8-164
D4E5P9_SEROD/7-162
D4E683_SEROD/7-178
D4EBF8_AGGAC/7-163
D4ECJ0_AGGAC/14-165
D4ED87_AGGAC/12-198
D4EJ07_ENTFA/13-191
D4EK51_ENTFA/8-164
D4EPL8_ENTFA/7-184
D4EPM4_ENTFA/8-177
D4ET12_ENTFA/13-191
D4EUC2_ENTFA/8-164
D4EZ02_ENTFA/7-184
D4EZ08_ENTFA/8-177
D4F2S4_EDWTA/7-193
D4F4J1_EDWTA/7-110
D4F799_EDWTA/9-159
D4FE47_9LACO/11-165
D4FF80_9LACO/8-191
D4FH21_9LACO/6-75
D4FKG2_STAEP/2-180
D4FKR2_STAEP/14-200
D4FLZ1_STAEP/1-157
D4FNQ0_STAEP/7-159
D4FRN4_STROR/7-181
D4FUC5_STROR/8-162
D4FXP3_BACNA/8-182
D4G2Z5_BACNA/8-165
D4G560_BACNA/8-165
D4G5P7_BACNA/8-184
D4G5S1_BACNA/11-189
D4G6D9_BACNA/12-201
D4G6L1_BACNA/1-136
D4GEU8_PANAM/14-174
D4GFE8_PANAM/74-230
D4GG19_PANAM/7-162
D4GGG1_PANAM/22-181
D4GNC7_PANAM/1-138
D4GSA0_HALVD/47-204
D4GSP8_HALVD/16-182
D4GWL3_HALVD/7-183
D4H146_DENA2/8-147
D4H2B0_DENA2/5-149
D4H3N5_DENA2/7-184
D4H3Z1_DENA2/7-153
D4H4E6_DENA2/84-251
D4H900_PROAS/151-343
D4HDB3_PROAS/51-217
D4HVX4_ERWAC/8-70
D4I046_ERWAC/8-159
D4I3Y3_ERWAC/10-165
D4I9L6_ERWAE/8-159
D4IEA8_ERWAE/10-165
D4IJP5_9BACT/7-145
D4IJY1_9BACT/9-179
D4IKD0_9BACT/25-166
D4ILF6_9BACT/55-225
D4IM59_9BACT/7-155
D4ING8_9BACT/14-169
D4IPF0_9BACT/86-268
D4IYP1_BUTFI/7-144
D4J5R6_9FIRM/7-176
D4J692_9FIRM/7-154
D4JBC6_9FIRM/31-186
D4JBT9_9FIRM/8-153
D4JCE8_9FIRM/4-145
D4JDU1_9FIRM/8-152
D4JFY3_9FIRM/7-158
D4JI13_9FIRM/5-176
D4JLE8_9FIRM/1-53
D4JLE9_9FIRM/8-68
D4JN75_9FIRM/5-176
D4JT77_9FIRM/70-135
D4JZ82_9FIRM/7-146
D4K106_9FIRM/7-151
D4K7M7_9FIRM/7-139
D4K7T3_9FIRM/11-166
D4K857_9FIRM/7-151
D4KB75_9FIRM/9-154
D4KD27_9FIRM/3-108
D4KFZ0_9FIRM/9-154
D4KND0_9FIRM/8-154
D4KV09_9FIRM/13-159
D4L494_9FIRM/11-149
D4L942_9FIRM/8-153
D4L943_9FIRM/7-157
D4LIG9_9FIRM/7-158
D4LIJ6_9FIRM/8-153
D4LKJ8_9FIRM/4-145
D4LQA5_9FIRM/8-153
D4LQC2_9FIRM/7-159
D4LSA8_9FIRM/6-153
D4LU59_9FIRM/7-149
D4LWQ8_9FIRM/8-146
D4LZI8_9FIRM/7-158
D4M2K8_9FIRM/11-163
D4M3Q2_9FIRM/7-145
D4M7U4_9BACT/5-149
D4M819_9BACT/56-217
D4M845_9BACT/7-146
D4MEL5_9ENTE/8-177
D4MEM0_9ENTE/7-184
D4MEV8_9ENTE/13-191
D4MH85_9ENTE/8-164
D4MMB3_9FIRM/76-135
D4MNA1_9FIRM/7-159
D4MQ14_9FIRM/14-129
D4MR74_9FIRM/7-61
D4MT43_9FIRM/11-160
D4MTM4_9FIRM/69-114
D4MXX9_9FIRM/8-153
D4N729_9CREN/43-184
D4N734_9CREN/338-508
D4N734_9CREN/94-249
D4PHR0_LISMO/8-164
D4PJ20_LISMO/6-167
D4PLP8_LISMO/9-178
D4PQ72_LISMO/8-165
D4PQA2_LISMO/12-190
D4PQZ1_LISMO/6-168
D4PSC6_LISMO/8-164
D4PVH4_LISMO/8-165
D4PWV9_LISMO/9-178
D4PXA1_LISMO/12-190
D4PY02_LISMO/8-164
D4Q0P4_LISMO/9-178
D4Q1B1_LISMO/8-164
D4Q2M4_LISMO/8-165
D4Q4R9_LISMO/8-164
D4Q6E7_LISMO/12-190
D4Q6U0_LISMO/6-167
D4QNC1_ENTFC/8-177
D4QP02_ENTFC/11-189
D4QWM3_ENTFC/8-177
D4QXD5_ENTFC/11-189
D4QZP0_ENTFC/8-177
D4R5D1_ENTFC/11-189
D4R5U4_ENTFC/8-177
D4RDU3_ENTFC/11-189
D4RGZ1_ENTFC/11-189
D4RHB6_ENTFC/8-177
D4RNI4_ENTFC/11-189
D4RSL7_ENTFC/8-177
D4RWD6_9FIRM/7-160
D4S1L0_9FIRM/1-41
D4S264_9FIRM/8-154
D4S298_9FIRM/46-130
D4S4M5_9FIRM/8-155
D4S6Z5_9FIRM/7-146
D4SKM5_ENTFC/11-189
D4SLQ3_ENTFC/8-177
D4SRW7_9XANT/176-365
D4SS49_9XANT/14-174
D4SVV4_9XANT/10-169
D4T4I8_9XANT/10-169
D4T699_9XANT/14-174
D4TBM3_9XANT/176-365
D4TEX6_9NOST/336-514
D4TEX6_9NOST/83-236
D4TJ58_9NOST/30-186
D4TQ05_9NOST/336-514
D4TQ05_9NOST/83-236
D4TRE9_9NOST/7-177
D4TTP0_9NOST/32-188
D4TW55_9ACTO/14-217
D4TXL2_9ACTO/3-169
D4U1Z3_9ACTO/10-165
D4U743_STAAU/17-187
D4U7B9_STAAU/12-198
D4U8E7_STAAU/26-182
D4U8R7_STAAU/7-159
D4UBP2_STAAU/12-198
D4UCX9_STAAU/12-168
D4UFF1_STAAU/7-159
D4UHQ2_STAAU/17-187
D4UZN6_ENTFA/6-183
D4UZP2_ENTFA/8-177
D4V090_ENTFA/13-191
D4V1I4_ENTFA/8-164
D4V4E6_BACVU/4-159
D4V887_BACVU/7-219
D4VAQ1_BACVU/46-178
D4VBH1_BACVU/9-179
D4VCH1_BACVU/7-148
D4VE57_BACVU/44-188
D4VEG4_BACVU/35-179
D4VK78_9BACE/10-168
D4VKE1_9BACE/5-160
D4VN62_9BACE/14-158
D4VN68_9BACE/41-209
D4VNA6_9BACE/41-179
D4VQF0_9BACE/10-184
D4VTG9_9BACE/7-156
D4VYL5_ENTFC/8-177
D4VYY8_ENTFC/11-189
D4W4L3_9FIRM/8-153
D4W597_9FIRM/62-139
D4W6M2_9FIRM/10-197
D4W7E9_9FIRM/7-190
D4WA85_BACOV/5-160
D4WCS9_BACOV/164-308
D4WEK7_BACOV/9-183
D4WFD6_BACOV/8-165
D4WH30_BACOV/16-144
D4WIN1_BACOV/40-178
D4WKQ5_BACOV/8-152
D4WLH7_BACOV/10-168
D4WMX7_BACOV/41-209
D4WPH0_BACOV/5-160
D4WUI3_BACOV/14-158
D4WV95_BACOV/10-184
D4WZB9_BACOV/10-168
D4WZI7_BACOV/30-198
D4WZM5_BACOV/41-179
D4X396_BACOV/7-156
D4X3K4_9BURK/26-187
D4X5S1_9BURK/26-217
D4X8R2_9BURK/9-178
D4XBM0_9BURK/13-173
D4XPH1_ACIHA/7-193
D4XQS7_ACIHA/8-177
D4XR57_ACIHA/13-169
D4XSB4_ACIHA/36-238
D4XT30_ACIHA/13-209
D4XV36_9MOLU/9-168
D4Y8C7_BACTR/7-165
D4Y957_BACTR/16-190
D4YCF0_BACTR/9-166
D4YCY8_BACTR/336-512
D4YCY8_BACTR/57-239
D4YH17_9LACT/8-178
D4YIT3_9LACT/19-198
D4YRJ5_9LACO/5-142
D4YSW8_9LACO/11-165
D4YVI3_9LACO/2-96
D4YVI4_9LACO/7-103
D4YVS3_9LACO/30-209
D4YYX2_SPHJU/16-163
D4Z3H9_SPHJU/12-170
D4Z853_SPHJU/1-161
D4ZED7_SHEVD/15-182
D4ZLV2_SHEVD/7-162
D4ZX59_SPIPL/331-509
D4ZX59_SPIPL/72-237
D5A4E9_SPIPL/229-431
D5AJJ6_STRGZ/8-162
D5AK57_STRGZ/8-178
D5AN16_RHOCB/21-179
D5ARL1_RHOCB/6-184
D5AV14_RHOCB/15-181
D5B6R0_YERPZ/7-162
D5BBB6_ZUNPS/7-184
D5BG72_ZUNPS/7-185
D5BH13_ZUNPS/8-186
D5BNW7_PUNMI/36-205
D5BQN2_PUNMI/23-184
D5BT64_PUNMI/8-163
D5C057_NITHN/315-349
D5C3N0_NITHN/50-226
D5C4F0_NITHN/75-248
D5CCV7_ENTCC/7-162
D5CE36_ENTCC/14-174
D5CFF0_ENTCC/8-159
D5CIB2_ENTCC/7-193
D5CPY7_SIDLE/303-498
D5CRA2_SIDLE/15-176
D5CWF2_ECOKI/7-193
D5CY54_ECOKI/8-159
D5CZG8_ECOKI/14-174
D5D414_ECOKI/7-162
D5D5J3_ECOKI/1765-1949
D5DBP1_BACMD/9-183
D5DCL0_BACMD/16-182
D5DEH9_BACMD/14-201
D5DFY3_BACMD/7-166
D5DG39_BACMD/7-165
D5DGQ7_BACMD/8-164
D5DH94_BACMD/10-188
D5DHW9_BACMD/25-194
D5DHZ7_BACMD/8-165
D5DN89_BACMD/15-193
D5DRZ1_BACMQ/14-201
D5DSM7_BACMQ/7-166
D5DTI3_BACMQ/7-165
D5DU92_BACMQ/344-508
D5DU92_BACMQ/58-238
D5DVD5_BACMQ/15-193
D5DVZ6_BACMQ/25-194
D5DW24_BACMQ/8-165
D5DW91_BACMQ/8-164
D5DZJ3_BACMQ/10-188
D5E081_BACMQ/9-183
D5E2B7_BACMQ/16-182
D5E5A5_MYCCM/9-168
D5E793_METMS/7-144
D5E955_METMS/61-243
D5EB07_METMS/7-146
D5ECG0_AMICL/8-168
D5ECW3_AMICL/12-154
D5ECW4_AMICL/12-154
D5ECZ7_AMICL/7-157
D5ED73_AMICL/16-160
D5EKL8_CORAD/7-176
D5ERQ2_PRER2/7-147
D5ESC1_PRER2/8-152
D5ESJ9_PRER2/4-159
D5EY69_PRER2/25-174
D5GYM2_LACCS/12-191
D5H1P2_LACCS/11-165
D5H223_LACCS/8-191
D5H2W3_LACCS/6-143
D5HBM8_SALRM/46-191
D5HDD3_9FIRM/7-160
D5HH74_9FIRM/9-158
D5KZY1_BACSU/12-201
D5KZY2_KLEPN/8-159
D5M9P5_9BURK/46-238
D5MEG6_STRHY/385-549
D5MEG6_STRHY/83-259
D5MEG9_STRHY/7-107
D5MHA8_9BACT/18-184
D5MIR3_9BACT/334-506
D5MIR3_9BACT/77-250
D5MXT6_BACSU/8-182
D5N0H8_BACSU/8-165
D5N1U7_BACSU/12-201
D5N206_BACSU/17-174
D5N4B7_BACSU/8-165
D5N4R6_BACSU/8-184
D5N4U3_BACSU/11-189
D5N5R2_BACSU/8-159
D5N7L0_9BURK/17-164
D5NH00_9BURK/16-160
D5NHQ0_9BURK/17-181
D5NKC6_9BURK/12-172
D5NKR5_9BURK/45-212
D5NKU6_9BURK/135-326
D5NKU7_9BURK/45-215
D5NP09_9BURK/12-204
D5P436_9MYCO/10-186
D5PB18_9MYCO/20-185
D5PC44_9MYCO/7-145
D5PCP3_9MYCO/11-191
D5PD09_9MYCO/266-436
D5PDA7_9MYCO/7-184
D5PEC2_9MYCO/12-183
D5PFW3_9MYCO/8-187
D5PHE6_9MYCO/154-339
D5PHF3_9MYCO/143-302
D5PID2_9MYCO/159-313
D5PIL3_9MYCO/7-192
D5PIZ8_9MYCO/8-190
D5Q0T6_CLODI/82-254
D5Q0Y9_CLODI/14-195
D5Q168_CLODI/11-156
D5Q274_CLODI/7-197
D5Q5B1_CLODI/7-139
D5Q7D8_CLODI/7-145
D5Q7T2_CLODI/6-177
D5Q819_CLODI/87-241
D5Q836_CLODI/11-158
D5Q9E8_CLODI/5-146
D5Q9X7_CLODI/36-162
D5QAK7_GLUHA/12-172
D5QB65_GLUHA/37-193
D5QEA7_GLUHA/2-105
D5QFM8_GLUHA/17-163
D5QG63_GLUHA/7-177
D5QIA0_GLUHA/54-220
D5QJM3_GLUHA/89-246
D5QLU1_METTR/318-516
D5QLU1_METTR/70-241
D5QQ82_METTR/41-197
D5QT16_METTR/21-181
D5QT58_METTR/37-204
D5RB49_FUSNN/7-147
D5RBF1_FUSNN/8-155
D5RCP4_FUSNN/6-152
D5RJH1_9PROT/9-198
D5RKN0_9PROT/14-175
D5RLQ8_9PROT/12-189
D5RMH6_9PROT/18-184
D5RUQ5_CLODI/11-158
D5RUR6_CLODI/87-241
D5RWA8_CLODI/11-156
D5RWI5_CLODI/14-195
D5RWN8_CLODI/82-254
D5RX78_CLODI/7-197
D5S0M1_CLODI/6-177
D5S114_CLODI/7-145
D5S1N5_CLODI/36-162
D5S395_CLODI/7-139
D5S4I5_CLODI/5-146
D5S6H8_STRPA/8-162
D5S7P6_STRPA/7-181
D5SUT3_PLAL2/19-174
D5SYP5_PLAL2/14-193
D5SYZ7_PLAL2/17-161
D5T071_LEUKI/7-182
D5T0M0_LEUKI/7-178
D5T456_LEUKI/9-166
D5T866_LEGP2/62-237
D5TJ36_BIFAV/13-172
D5TJC6_BACT1/10-194
D5TQ19_BACT1/14-192
D5TQR2_BACT1/11-164
D5TSB4_BACT1/16-205
D5TSX5_BACT1/9-178
D5TTI7_BACT1/245-500
D5TVQ5_BACT1/8-162
D5TWA1_BACT1/10-184
D5TWT4_BACT1/12-180
D5TXA0_BACT1/9-178
D5TXW9_BACT1/8-184
D5U0Q7_THEAM/20-199
D5U1U3_THEAM/9-145
D5U325_THEAM/8-181
D5U8C2_BRAM5/6-148
D5U8S0_BRAM5/140-339
D5UIR7_CELFN/24-185
D5UPX3_TSUPD/7-174
D5URC7_TSUPD/16-195
D5UW06_TSUPD/259-430
D5UZM1_ARCNC/8-164
D5UZM9_ARCNC/9-188
D5V1R2_ARCNC/16-180
D5V3M3_ARCNC/267-415
D5V4J6_ARCNC/274-424
D5V8S9_MORCR/11-178
D5VAY6_MORCR/13-198
D5VBP7_MORCR/9-170
D5VCQ2_MORCR/7-218
D5VDJ5_CAUST/14-173
D5VIH8_CAUST/27-182
D5VP28_CAUST/7-194
D5VQZ4_METIM/17-193
D5VVE7_CLOB2/8-184
D5VVG5_CLOB2/7-146
D5VVZ9_CLOB2/5-149
D5VYB7_CLOB2/8-163
D5VYR4_CLOB2/5-157
D5W0F0_CLOB2/4-145
D5W395_CLOB2/124-314
D5W517_BURSC/24-168
D5WE03_BURSC/12-204
D5WGS0_BURSC/12-172
D5WH68_BURSC/17-181
D5WIF1_BURSC/51-221
D5WKJ2_BURSC/17-164
D5WM18_BURSC/28-203
D5WMW6_BURSC/133-326
D5WSD2_BACT2/14-180
D5WTI5_BACT2/7-151
D5WUT4_BACT2/8-162
D5WYI0_THIK1/13-174
D5WZJ0_THIK1/26-178
D5X560_THIK1/27-220
D5X5D4_THIK1/40-189
D5X7W9_THEPJ/9-153
D5XC32_THEPJ/8-166
D5XE83_THEPJ/4-145
D5XPR5_MYCTU/14-158
D5XW96_MYCTU/149-303
D5XYD3_MYCTU/52-144
D5XYT2_MYCTU/258-428
D5XZ61_MYCTU/11-191
D5XZW3_MYCTU/14-179
D5Y6N0_MYCTU/149-303
D5Y852_MYCTU/196-301
D5Y8J5_MYCTU/258-428
D5Y8W7_MYCTU/11-191
D5YBY6_MYCTU/14-179
D5YGL1_MYCTU/149-303
D5YJ96_MYCTU/196-301
D5YJN0_MYCTU/258-428
D5YJZ4_MYCTU/11-191
D5YTJ9_MYCTU/149-303
D5YW75_MYCTU/196-301
D5YWL4_MYCTU/258-428
D5YWX4_MYCTU/11-191
D5YZG0_MYCTU/14-179
D5YZM2_MYCTU/14-179
D5Z4P5_MYCTU/149-303
D5Z7X1_MYCTU/196-301
D5Z8A8_MYCTU/258-428
D5Z8K8_MYCTU/11-191
D5ZC20_MYCTU/14-179
D5ZIN6_MYCTU/150-303
D5ZLE2_MYCTU/258-428
D5ZLQ7_MYCTU/11-191
D5ZXZ9_9ACTO/247-418
D5ZZY9_9ACTO/122-312
D5ZZY9_9ACTO/3-83
D6A058_9ACTO/2-34
D6A0C8_9ACTO/14-174
D6A2B7_9ACTO/18-217
D6ABW0_STRFL/20-219
D6AHN1_STRFL/251-422
D6AIS3_STRFL/25-186
D6AJK1_STRFL/14-174
D6ALP1_STRFL/343-510
D6AXQ1_9ACTO/365-534
D6AY53_9ACTO/10-73
D6AY53_9ACTO/128-310
D6B2D8_9ACTO/14-174
D6B2S1_9ACTO/101-259
D6B3G3_9ACTO/66-237
D6B9C1_9ACTO/244-411
D6BEC4_9FUSO/6-152
D6BGA2_9FUSO/7-147
D6BGX1_9FUSO/8-155
D6CL88_THIS3/13-174
D6CLQ7_THIS3/40-189
D6CMH9_THIS3/2-126
D6CRQ9_THIS3/34-227
D6CZY7_9BACE/10-184
D6D3P1_9BACE/7-148
D6D3U1_9BACE/41-179
D6D3X6_9BACE/30-198
D6D433_9BACE/7-156
D6D632_9BACE/14-158
D6D7C3_9BACE/10-168
D6DBE1_BIFLO/31-139
D6DCN5_BIFLO/10-169
D6DFW9_CLOSC/7-149
D6DGM7_CLOSC/14-169
D6DH71_CLOSC/11-160
D6DI81_CLOSC/9-154
D6DTX6_ENTCL/7-162
D6DUA0_ENTCL/14-174
D6DUS6_ENTCL/8-159
D6DVG6_ENTCL/7-193
D6E2L9_9FIRM/5-176
D6E4R5_9FIRM/8-153
D6E7K8_9ACTN/7-145
D6EBA2_9ACTN/84-246
D6EC89_STRLI/19-180
D6EHU2_STRLI/5-192
D6ENV3_STRLI/159-326
D6ERB4_STRLI/33-194
D6EUG5_STRLI/32-202
D6EUX5_STRLI/256-427
D6EXI5_STRLI/14-174
D6F9B3_MYCTU/196-301
D6F9R1_MYCTU/258-428
D6FA44_MYCTU/11-191
D6FL28_MYCTU/196-301
D6FLG8_MYCTU/258-428
D6FLT5_MYCTU/11-191
D6FQN9_MYCTU/196-301
D6FRG3_MYCTU/258-428
D6FS64_MYCTU/11-191
D6FVR0_MYCTU/149-303
D6FWZ6_MYCTU/14-179
D6GG10_9ENTR/7-193
D6GGY2_9ENTR/18-169
D6GHD3_9ENTR/14-174
D6GN54_9ENTR/7-162
D6GQ03_FILAD/61-138
D6GRB5_FILAD/14-158
D6GST8_FILAD/64-243
D6GVB2_9EURY/7-150
D6GY63_STAAU/7-159
D6H1N7_STAAU/17-187
D6H3H8_STAAU/9-165
D6H4Q1_STAAU/12-198
D6H5H6_NEIGO/10-59
D6H6V9_NEIGO/7-165
D6H999_NEIGO/13-201
D6HCL3_STAAU/12-198
D6HE28_STAAU/9-165
D6HF76_STAAU/7-159
D6HIL4_STAAU/17-187
D6HK70_9FIRM/8-159
D6HQW8_9FIRM/5-146
D6HTF0_ECOLX/7-193
D6HUQ3_ECOLX/8-159
D6HV57_ECOLX/14-174
D6HXP6_ECOLX/7-162
D6I5Q1_ECOLX/7-193
D6I7Y5_ECOLX/8-159
D6I8S4_ECOLX/14-174
D6IB78_ECOLX/7-162
D6ILS7_ECOLX/8-159
D6IM75_ECOLX/14-174
D6IMY0_ECOLX/7-193
D6IQP3_ECOLX/7-162
D6IXG6_STAAU/9-165
D6IYM0_STAAU/7-159
D6J230_STAAU/17-187
D6J3G8_STAAU/12-198
D6J7Q1_ECOLX/7-193
D6J8G3_ECOLX/8-159
D6J8X6_ECOLX/14-174
D6JA51_ECOLX/7-162
D6JJA4_NEIGO/10-64
D6JL39_NEIGO/7-165
D6JN49_NEIGO/13-201
D6JNV3_ACIG3/8-177
D6JP80_ACIG3/173-360
D6JP81_ACIG3/55-218
D6JSZ8_ACIG3/7-178
D6JTR4_ACIG3/7-193
D6JU61_ACIG3/13-169
D6JXD1_ACIG3/40-209
D6JXR2_ACIG3/13-209
D6JXT5_ACIG3/13-173
D6K2A7_9ACTO/6-109
D6K2W6_9ACTO/254-425
D6K7N2_9ACTO/119-286
D6KCY3_9ACTO/32-202
D6KD45_9ACTO/22-209
D6KE98_9ACTO/110-297
D6KEZ8_9ACTO/79-269
D6KJ68_9FIRM/8-147
D6KJB9_9FIRM/7-173
D6KJP4_9FIRM/82-249
D6KL75_9FIRM/25-214
D6KLJ2_9FIRM/7-167
D6KPI2_9FIRM/8-147
D6KPP5_9FIRM/7-173
D6KQ32_9FIRM/82-249
D6KR33_9FIRM/7-167
D6KR91_9FIRM/25-214
D6KSQ0_SCAIO/7-155
D6KUU5_SCAIO/1-129
D6KZ87_9NEIS/7-161
D6KZD4_9NEIS/10-179
D6KZQ0_9NEIS/13-200
D6L1A8_9NEIS/10-166
D6L797_PARDN/7-194
D6L8Q2_9FUSO/6-152
D6LAP5_9FUSO/7-147
D6LAR5_9FUSO/8-155
D6LGG7_9FUSO/7-147
D6LGR4_9FUSO/8-155
D6LHX8_9FUSO/5-151
D6LJJ5_9FUSO/54-147
D6LP95_9RHIZ/22-168
D6LSM2_9RHIZ/45-214
D6LTW0_9RHIZ/74-240
D6LUX5_STAAU/9-165
D6LVZ1_STAAU/7-159
D6LZP6_STAAU/7-177
D6M124_STAAU/9-195
D6M3Q8_9ACTO/5-172
D6M631_9ACTO/3-120
D6MA17_9CLOT/12-161
D6PJ94_9ZZZZ/4-152
D6PL10_9ZZZZ/4-152
D6RNR4_COPC7/28-222
D6S371_9LACO/15-194
D6S4G4_9LACO/1-159
D6S661_9LACO/7-191
D6S6F7_PEPMA/7-146
D6S6Z4_PEPMA/26-188
D6S724_PEPMA/4-150
D6SAB7_PEPMA/7-141
D6SC53_STAAU/12-198
D6SDD9_STAAU/9-165
D6SEU5_STAAU/19-189
D6SFU8_STAAU/7-159
D6SLY4_9DELT/67-249
D6SMB2_9DELT/7-148
D6SMR6_9DELT/7-148
D6SPD5_9DELT/7-183
D6SR90_9DELT/62-239
D6SRJ3_9DELT/7-151
D6SV79_GARVA/21-180
D6SV90_GARVA/10-217
D6SZ37_GARVA/13-172
D6SZ57_GARVA/10-217
D6T338_STAAU/12-198
D6T6N6_STAAU/7-159
D6T7B3_STAAU/12-168
D6T9Q4_STAAU/17-187
D6TDM5_9CHLR/21-182
D6TS87_9CHLR/26-190
D6TUG6_9CHLR/7-197
D6TVB3_9CHLR/12-196
D6TX68_9CHLR/7-139
D6TXZ2_9CHLR/11-195
D6TY33_9CHLR/7-139
D6TYZ6_9CHLR/14-147
D6TZ52_9CHLR/12-198
D6U5H8_9CHLR/25-167
D6U5X7_9CHLR/24-196
D6UC37_STAAU/7-159
D6UDI1_STAAU/17-187
D6UDU3_STAAU/26-182
D6UFE0_STAAU/29-215
D6UPQ1_9BACT/20-166
D6URK2_9BACT/25-193
D6URZ5_9BACT/12-187
D6V8G5_9BRAD/7-166
D6VAJ1_9BRAD/8-167
D6WF32_TRICA/143-313
D6X6Y2_STRPR/14-174
D6X9Z7_STRPR/233-399
D6XA04_STRPR/291-480
D6XA61_STRPR/75-242
D6XPN5_HELPV/10-196
D6XQJ7_HELPV/13-190
D6XTF9_BACIE/9-169
D6XYP8_BACIE/16-191
D6Y505_THEBD/259-444
D6Y5X7_THEBD/236-407
D6YAZ8_THEBD/111-304
D6YR89_PANVC/8-164
D6Z0N4_DESAT/9-148
D6Z118_DESAT/70-252
D6Z180_DESAT/7-150
D6Z449_DESAT/90-247
D6Z6M6_DESAT/7-177
D6Z7S6_SEGRD/19-194
D6ZAC2_SEGRD/11-201
D6ZCB2_SEGRD/16-162
D6ZCD6_SEGRD/254-425
D6ZG70_MOBCV/7-213
D6ZJ78_MOBCV/9-163
D6ZMU0_STRP0/8-162
D6ZRA1_STRP0/7-181
D6ZWZ3_BIFLJ/10-169
D7A5L4_STAND/17-179
D7A651_STAND/22-188
D7A914_STAND/8-167
D7AAH2_STAND/32-191
D7ADI5_GEOSK/7-161
D7AF82_GEOSK/88-255
D7AGT5_GEOSK/69-251
D7AK24_GEOSK/48-215
D7AKQ6_GEOSK/7-146
D7AQ62_THEM3/7-143
D7ASL5_THEM3/87-272
D7ASM4_THEM3/13-156
D7B1W6_NOCDD/1-133
D7B3S0_NOCDD/423-590
D7B5S3_NOCDD/240-411
D7B6G4_NOCDD/16-179
D7BAI6_MEISD/185-374
D7BBS4_MEISD/68-229
D7BE49_MEISD/18-179
D7BGE9_MEISD/8-225
D7BI58_MEISD/8-163
D7BP25_ARCHD/9-163
D7BPJ9_ARCHD/8-205
D7BQT3_STRBB/7-197
D7BRU5_STRBB/14-174
D7BUW9_STRBB/284-475
D7BVI5_STRBB/296-467
D7BVY8_STRBB/11-195
D7BWQ2_STRBB/184-375
D7BWQ2_STRBB/67-124
D7BX24_STRBB/147-314
D7C2Q0_STRBB/19-180
D7CBY0_STRBB/184-375
D7CBY0_STRBB/67-124
D7CHH9_STRBB/24-184
D7CKV0_SYNLT/7-167
D7CLM5_SYNLT/7-169
D7CUG0_TRURR/29-176
D7CW24_TRURR/14-163
D7CX00_TRURR/77-238
D7D6X1_GEOSC/8-165
D7DHI1_METS0/7-177
D7DHK8_METS0/153-220
D7DHK8_METS0/17-147
D7DJM5_METS0/15-161
D7DKU8_METS0/18-192
D7DPD3_METS0/10-198
D7DQT7_METV3/4-147
D7E577_NOSA0/329-507
D7E577_NOSA0/83-237
D7E724_METEZ/7-146
D7E7L7_METEZ/1-37
D7E7L7_METEZ/107-303
D7E886_METEZ/15-177
D7EMC0_MYCTU/14-179
D7ESC1_MYCTU/149-303
D7EU00_MYCTU/196-301
D7EUD2_MYCTU/258-428
D7EW35_MYCTU/11-191
D7FD92_HELP3/13-190
D7FDZ4_HELP3/10-196
D7FT60_ECTSI/79-283
D7GHH0_PROFC/8-147
D7GJ95_PROFC/61-227
D7GRU3_9FIRM/5-176
D7GS65_9FIRM/4-144
D7GS74_9FIRM/7-146
D7GTZ7_9FIRM/151-194
D7GTZ7_9FIRM/7-131
D7GV60_9FIRM/8-153
D7H3K8_BRUAB/22-168
D7H4G1_BRUAB/9-178
D7H608_BRUAB/74-240
D7H7P8_VIBCH/7-162
D7HCT1_VIBCH/7-193
D7HER0_VIBCH/8-159
D7HKR4_VIBCH/7-162
D7HLL8_VIBCH/8-159
D7HMV3_VIBCH/7-193
D7HXF2_PSESS/16-163
D7HXX9_PSESS/2791-2969
D7I2M4_PSESS/18-182
D7I312_PSESS/7-164
D7I810_9BACE/10-165
D7IAH7_9BACE/40-178
D7IAL1_9BACE/41-209
D7IDQ4_9BACE/7-219
D7IFC9_9BACE/8-157
D7IIY9_9BACE/8-152
D7IJA8_9BACE/10-168
D7IJS6_9BACE/9-179
D7ILK9_9BACE/7-219
D7IMR6_9BACE/43-211
D7IP86_9BACE/34-173
D7IPZ6_9BACE/13-183
D7IRU3_9BACE/5-160
D7IS44_9BACE/7-185
D7ISZ7_9BACE/85-266
D7IVH4_9BACE/29-173
D7IVI2_9BACE/7-147
D7IYQ9_9BACE/5-160
D7J0M0_9BACE/9-183
D7J7E7_9BACE/8-152
D7J9N3_9BACE/41-209
D7JAN1_9BACE/7-156
D7JB24_9BACE/10-168
D7JDX4_9BACT/11-168
D7JE31_9BACT/113-310
D7JF33_9BACT/7-219
D7JKP2_ECOLX/7-193
D7JLL2_ECOLX/8-159
D7JM10_ECOLX/14-174
D7JR13_ECOLX/7-162
D7JZ84_9BACE/10-168
D7K0U1_9BACE/161-305
D7K1V4_9BACE/30-198
D7K1Z0_9BACE/40-178
D7K2P8_9BACE/8-165
D7K334_9BACE/8-152
D7K3M3_9BACE/9-183
D7K5X5_9BACE/20-175
D7K7M2_9BACE/16-165
D7KP50_ARALL/372-530
D7KP50_ARALL/701-851
D7MYQ9_9NEIS/7-218
D7N039_9NEIS/1-36
D7N048_9NEIS/8-165
D7N1M8_9NEIS/7-165
D7N2D5_9NEIS/12-198
D7N4I0_9NEIS/10-179
D7N584_9FIRM/6-151
D7N5B5_9FIRM/6-150
D7N5G5_9FIRM/7-140
D7N7V7_9FIRM/9-163
D7NAX5_9BACT/7-147
D7NAZ5_9BACT/9-154
D7NBP7_9BACT/6-161
D7NDP8_9BACT/7-219
D7P5T7_9ACTO/47-246
D7P6A6_9DELT/3280-3457
D7UEX7_LISMO/9-178
D7UH07_LISMO/8-164
D7UHB6_LISMO/106-290
D7UI80_LISMO/8-164
D7UJT7_LISMO/6-167
D7UKY7_LISMO/8-165
D7UMB6_LISMO/12-190
D7UV29_LISGR/8-164
D7UV30_LISGR/9-178
D7UX50_LISGR/12-190
D7UX72_LISGR/8-169
D7UYD9_LISGR/19-197
D7V3K2_9LACO/4-141
D7V3L5_9LACO/13-192
D7V473_9LACO/8-196
D7V4G1_9LACO/7-191
D7VA71_LACPL/9-163
D7VAY9_LACPL/11-166
D7VD21_LACPL/30-209
D7VDQ4_LACPL/7-191
D7VDR4_LACPL/17-196
D7VL16_9SPHI/11-168
D7VMG2_9SPHI/7-184
D7VRT3_9SPHI/7-185
D7VS21_9SPHI/7-173
D7VVN6_9FLAO/7-184
D7VWN1_9FLAO/7-173
D7W4K5_9FLAO/11-168
D7W6K9_9FLAO/7-185
D7WFR1_BACCE/8-162
D7WG72_BACCE/12-180
D7WG98_BACCE/9-178
D7WGQ3_BACCE/14-192
D7WIC1_BACCE/16-205
D7WIH4_BACCE/9-178
D7WIU2_BACCE/7-183
D7WM16_9BACI/7-183
D7WNV2_9BACI/12-188
D7WSL6_9BACI/11-187
D7WTZ6_9BACI/12-168
D7WU32_9BACI/6-161
D7WWI0_9BACI/7-165
D7WZZ6_9BACI/7-185
D7X903_ECOLX/13-168
D7XAC6_ECOLX/14-174
D7XEF2_ECOLX/7-193
D7XET3_ECOLX/8-159
D7XHT4_ECOLX/3-99
D7XIY7_ECOLX/14-174
D7XNS7_ECOLX/7-162
D7XX28_ECOLX/7-193
D7Y1R3_ECOLX/7-162
D7Y9I5_ECOLX/7-193
D7YAC8_ECOLX/14-174
D7YAU6_ECOLX/8-159
D7YJ73_ECOLX/8-159
D7YK47_ECOLX/7-162
D7YLD7_ECOLX/14-174
D7YRQ5_ECOLX/7-193
D7YUQ3_ECOLX/103-287
D7Z417_ECOLX/7-193
D7Z4R5_ECOLX/14-174
D7Z5P0_ECOLX/8-159
D7Z6J1_ECOLX/13-168
D7ZC55_ECOLX/8-159
D7ZG80_ECOLX/14-174
D7ZHA1_ECOLX/7-193
D7ZKZ2_ECOLX/7-162
D7ZS12_ECOLX/14-174
D7ZSC6_ECOLX/8-159
D7ZW40_ECOLX/7-162
D7ZXZ1_ECOLX/7-193
D8A1R5_ECOLX/7-193
D8A7Q1_ECOLX/14-174
D8AB04_ECOLX/13-168
D8ADN3_ECOLX/8-135
D8AIV0_ECOLX/8-156
D8APK1_ECOLX/7-193
D8AQH0_ECOLX/14-174
D8AV32_ECOLX/7-162
D8AXK6_ECOLX/7-193
D8B4M8_ECOLX/8-159
D8B6U0_ECOLX/14-174
D8B8V8_ECOLX/7-162
D8BCH6_ECOLX/13-168
D8BH42_ECOLX/14-174
D8BLN3_ECOLX/8-159
D8BMY7_ECOLX/102-286
D8BPS1_ECOLX/7-193
D8BTT6_ECOLX/7-162
D8C0S7_ECOLX/7-193
D8C0W6_ECOLX/8-159
D8C695_ECOLX/14-174
D8C8R1_ECOLX/102-286
D8CAV7_ECOLX/14-174
D8CHB4_ECOLX/7-193
D8CKA1_ECOLX/13-168
D8CL58_ECOLX/8-159
D8D2M1_COMTE/29-193
D8DBH9_COMTE/7-192
D8DBI1_COMTE/7-192
D8DCC0_COMTE/4-193
D8DCQ7_COMTE/1-135
D8DDH9_COMTE/94-253
D8DU33_PREBR/9-154
D8DVQ1_PREBR/4-159
D8DX20_PREBR/7-133
D8DXA6_PREBR/69-132
D8DZB6_PREBR/86-258
D8E955_ECOLX/7-162
D8EB98_ECOLX/14-174
D8EBF9_ECOLX/8-159
D8EE86_ECOLX/7-193
D8ELT7_ECOLX/8-159
D8EP96_ECOLX/7-176
D8EQN5_ECOLX/7-162
D8ETH6_ECOLX/14-174
D8EWU9_9DELT/7-162
D8EX57_9DELT/8-158
D8EXM4_9DELT/22-189
D8EZF7_9DELT/7-168
D8F9W1_9DELT/4-116
D8FAY8_9DELT/7-191
D8FDR4_9DELT/88-255
D8FH99_9FIRM/3-136
D8FHC4_9FIRM/6-168
D8FHF1_9FIRM/8-163
D8FHI9_9FIRM/6-151
D8FII2_9FIRM/6-150
D8FIP5_9FIRM/7-140
D8FNE6_LACDE/8-196
D8FPC5_LACDE/9-188
D8FRK3_LACDE/7-152
D8FYL7_9CYAN/15-193
D8G189_9CYAN/217-404
D8G1C1_9CYAN/32-188
D8G8P6_9CYAN/331-509
D8G8P6_9CYAN/74-237
D8G9D2_9CYAN/1051-1230
D8G9X5_LACCZ/11-165
D8GEF4_LACCZ/19-198
D8GGP1_LACCZ/11-191
D8GGT0_LACCZ/9-179
D8GI01_CLOLD/7-155
D8GIY7_CLOLD/8-156
D8GMN8_CLOLD/99-284
D8GNI4_CLOLD/10-152
D8GPB0_CLOLD/82-253
D8GQM3_CLOLD/9-178
D8GQW0_CLOLD/6-150
D8GSF9_CLOLD/5-157
D8GSI3_CLOLD/7-167
D8GT63_CLOLD/6-178
D8GTE1_CLOLD/5-148
D8GTF2_CLOLD/8-154
D8GUY6_BACAI/10-179
D8GW96_BACAI/7-183
D8GWQ9_BACAI/10-194
D8H235_BACAI/11-164
D8H2F6_BACAI/14-192
D8H4S0_BACAI/16-205
D8H5P8_BACAI/9-178
D8H647_BACAI/244-500
D8H8B0_BACAI/8-162
D8H9C5_BACAI/12-180
D8H9G6_BACAI/10-184
D8HD09_STAAF/17-187
D8HF85_STAAF/9-165
D8HFJ0_STAAF/12-198
D8HH80_STAAF/7-159
D8HKE8_AMYMU/10-152
D8HSD9_AMYMU/29-198
D8HVW1_AMYMU/7-175
D8HVZ1_AMYMU/8-188
D8I365_AMYMU/22-182
D8I3T5_AMYMU/257-428
D8I4Z8_AMYMU/9-176
D8I5W4_AMYMU/78-261
D8ICP4_BRAP9/135-334
D8IFL9_BRAP9/11-153
D8IJL2_LACSC/13-192
D8IMB0_LACSC/11-165
D8IN37_LACSC/11-161
D8IRC2_HERSS/7-193
D8IUS0_HERSS/16-163
D8IXN9_HERSS/18-182
D8JE62_ACISD/7-178
D8JFW6_ACISD/13-169
D8JGR1_ACISD/7-193
D8JIR0_ACISD/8-177
D8JN28_ACISD/40-209
D8JNZ9_ACISD/13-209
D8JTV3_HYPDA/1-161
D8JVL2_HYPDA/9-169
D8JY67_HYPDA/14-174
D8K0Z8_DEHLB/7-157
D8K203_DEHLB/4-156
D8K910_NITWC/15-161
D8KCY1_LACLN/11-165
D8KD75_LACLN/7-182
D8KED6_LACLN/7-181
D8KES6_LACLN/7-189
D8KEV9_LACLN/7-183
D8KFW0_LACLN/9-165
D8KGM5_LACLN/14-170
D8KHY4_LACLN/14-192
D8KJU7_CORPF/9-172
D8KK34_CORPF/7-82
D8KK35_CORPF/17-98
D8KPA1_CORPF/329-480
D8LMQ3_ECTSI/75-272
D8LW86_BLAHO/1-141
D8LW87_BLAHO/1-44
D8LY08_BLAHO/9-154
D8M012_BLAHO/12-206
D8M2M4_BLAHO/14-207
D8MDZ0_LEUGT/9-166
D8MG42_LEUGT/7-178
D8MQ86_ERWBE/8-159
D8MQI6_ERWBE/14-174
D8MSN8_ERWBE/40-209
D8MSY9_ERWBE/7-162
D8MU10_ERWBE/8-186
D8MZG5_RALSO/894-1073
D8MZQ6_RALSO/19-183
D8MZV4_RALSO/14-172
D8N680_RALSO/18-220
D8NA38_RALSO/14-161
D8NBB5_RALSO/158-343
D8NBH1_RALSO/18-210
D8NCH6_RALSO/13-173
D8NH46_RALSO/19-183
D8NIN4_RALSO/18-210
D8NJD4_RALSO/17-220
D8NRD5_RALSO/14-161
D8NTA8_RALSO/18-210
D8NVV5_RALSO/17-220
D8NW31_RALSO/13-173
D8NXP2_RALSO/67-259
D8P0K5_RALSO/14-165
D8P4C8_RALSO/892-1071
D8P4J3_RALSO/45-212
D8P9C6_9BACT/15-159
D8PF15_9BACT/18-184
D8PGI6_9BACT/24-191
D8T0I1_SELML/402-561
D8T0I1_SELML/75-241
D8TEP7_SELML/405-561
D8TEP7_SELML/75-241
D8TLT3_VOLCA/129-211
D8UNF4_9MICC/12-198
D8UNF6_9MICC/7-219
D8UR30_9MICC/7-185
D8USF7_9MICC/8-163
D8UTZ2_9MICC/13-173
D8UTZ3_9MICC/13-173
D8VMM9_9ZZZZ/27-184
D9N6V1_STRPN/7-181
D9NB68_STRPN/8-162
D9ND72_STRPN/7-181
D9NFP9_STRPN/8-162
D9NJK9_STRPN/8-162
D9NKF0_STRPN/7-181
D9NR69_STRPN/7-181
D9NSC7_STRPN/8-162
D9NWF6_STRPN/8-162
D9P0M0_STRPN/7-181
D9P3S5_ACTPL/7-163
D9P3X3_ACTPL/10-160
D9P457_ACTPL/13-199
D9P480_ACTPL/13-199
D9P662_ACTPL/7-185
D9PAU7_ACTPL/10-160
D9PBW9_ACTPL/7-163
D9PBZ0_ACTPL/7-185
D9PC33_ACTPL/13-199
D9PEC0_ACTPL/13-199
D9PGZ0_9ZZZZ/7-56
D9PMB3_9ZZZZ/7-175
D9PNI9_9ZZZZ/16-175
D9PNP3_PEPMA/7-146
D9PP52_PEPMA/4-150
D9PQ74_PEPMA/8-170
D9PSD8_PEPMA/7-141
D9PVB2_METTM/65-246
D9PVB6_METTM/7-148
D9Q436_CORP1/329-480
D9Q5N2_CORP1/9-172
D9QC06_CORP2/329-480
D9QGW2_BRESC/26-181
D9QR72_ACEAZ/61-142
D9QT09_ACEAZ/4-145
D9QVT9_ACEAZ/5-149
D9QX23_MYCMG/10-193
D9R2M3_CLOSW/6-151
D9R332_CLOSW/8-163
D9R3A0_CLOSW/7-149
D9R4L2_CLOSW/7-169
D9R5P3_CLOSW/6-150
D9R983_CLOSW/8-168
D9R9J0_CLOSW/7-145
D9RAB4_CLOSW/156-190
D9RAB4_CLOSW/7-42
D9RBJ5_STAAJ/17-187
D9RDU8_STAAJ/12-198
D9RE70_STAAJ/9-165
D9RFI6_STAAJ/7-159
D9RHF5_STAAJ/106-291
D9RJE9_STAAK/12-198
D9RKD8_STAAK/12-168
D9RMY9_STAAK/7-159
D9RNJ9_STAAK/17-187
D9RRL0_PREMB/7-219
D9RS38_PREMB/7-147
D9RUN8_PREMB/7-152
D9RXJ2_PREMB/4-159
D9RY39_THEOJ/8-163
D9RYF4_THEOJ/8-144
D9SG57_GALCS/14-174
D9SHT5_GALCS/7-177
D9SHX4_GALCS/16-176
D9SMF3_CLOC7/4-145
D9SMH4_CLOC7/67-250
D9SMK0_CLOC7/82-254
D9SMZ0_CLOC7/7-152
D9SP07_CLOC7/21-144
D9SR25_CLOC7/9-178
D9STG8_CLOC7/7-182
D9SUH0_CLOC7/9-178
D9SUR3_CLOC7/8-174
D9SV67_CLOC7/10-129
D9SWI7_CLOC7/64-251
D9SWL7_CLOC7/71-257
D9SZW6_MICAI/122-299
D9T004_MICAI/20-181
D9T180_MICAI/1563-1741
D9T700_MICAI/19-157
D9T7Q4_MICAI/7-173
D9T921_MICAI/123-309
D9TJV4_CALOO/13-171
D9TK05_CALOO/7-144
D9TLZ1_THETC/7-162
D9TM01_THETC/7-143
D9TPG6_THETC/8-182
D9UBU3_STRPR/1726-1905
D9UD62_9ACTO/1-111
D9UND6_9ACTO/14-174
D9UPZ3_9ACTO/249-420
D9UX56_9ACTO/21-181
D9V1E1_9ACTO/7-166
D9V6K4_9ACTO/28-170
D9V6T2_9ACTO/273-444
D9V861_9ACTO/7-197
D9V8S2_9ACTO/12-199
D9V940_9ACTO/123-302
D9VCF8_9ACTO/9-176
D9VGU5_9ACTO/32-201
D9VI69_9ACTO/268-458
D9VJP9_9ACTO/5-105
D9VKC4_9ACTO/2-169
D9VV07_9ACTO/326-503
D9VWY6_9ACTO/14-174
D9VYX7_9ACTO/240-411
D9W059_9ACTO/42-211
D9W3Z7_9ACTO/164-310
D9W6K3_9ACTO/7-156
D9W8F8_9ACTO/20-179
D9WG85_9ACTO/15-175
D9WH18_9ACTO/12-202
D9WJ45_9ACTO/7-157
D9WJW1_9ACTO/14-174
D9WK63_9ACTO/267-438
D9WKI9_9ACTO/5-83
D9WQU0_9ACTO/22-166
D9WXA0_STRVR/98-265
D9XCW8_STRVR/14-174
D9XE14_STRVR/252-423
D9XQW0_9ACTO/14-174
D9XU01_9ACTO/5-172
D9XWU0_9ACTO/240-411
D9Y0J4_9ACTO/24-223
D9Y0U8_9ACTO/11-163
D9Y3V3_9BURK/7-189
D9Y5V6_9BURK/10-164
D9YA24_9DELT/7-151
D9YAL2_9DELT/54-203
D9YDQ6_9DELT/7-148
D9YES1_9DELT/12-202
D9YH80_9DELT/7-183
D9YHM2_9DELT/7-167
D9YI12_9DELT/82-252
D9ZDW4_9ZZZZ/8-152
D9ZEH7_9ZZZZ/9-156
DRGA_SYNY3/7-177
E0DBM5_9CORY/9-172
E0DKR4_9RHIZ/22-168
E0DR50_9RHIZ/9-178
E0DRN7_9RHIZ/15-181
E0DTJ9_9RHIZ/15-181
E0DVR8_9RHIZ/22-168
E0DZB1_9RHIZ/9-178
E0E3X6_9FIRM/7-169
E0E445_9FIRM/7-139
E0E4I4_9FIRM/7-167
E0E4P2_9FIRM/17-147
E0E527_9FIRM/7-151
E0E6W4_ACTPL/25-175
E0E7A9_ACTPL/30-216
E0E954_ACTPL/13-199
E0E996_ACTPL/7-185
E0E9B8_ACTPL/11-167
E0ECY7_ACTPL/25-175
E0ED78_ACTPL/13-199
E0EF01_ACTPL/28-214
E0EF46_ACTPL/7-185
E0EF68_ACTPL/11-167
E0EJ54_ACTPL/25-175
E0EJE0_ACTPL/13-199
E0EL50_ACTPL/13-199
E0EL92_ACTPL/7-185
E0ELB4_ACTPL/11-167
E0EQK5_ACTPL/25-175
E0EQW3_ACTPL/30-216
E0ESV3_ACTPL/11-167
E0EWR9_ACTPL/25-175
E0EX63_ACTPL/30-216
E0EZ22_ACTPL/13-199
E0EZ64_ACTPL/7-185
E0EZ85_ACTPL/11-167
E0F322_ACTPL/25-175
E0F3B4_ACTPL/30-216
E0F523_ACTPL/28-214
E0F570_ACTPL/7-185
E0F593_ACTPL/11-167
E0F971_ACTPL/25-175
E0F9L6_ACTPL/30-216
E0FBG6_ACTPL/13-199
E0FBK8_ACTPL/7-185
E0FBM9_ACTPL/11-167
E0FFF4_ACTPL/25-175
E0FFQ0_ACTPL/13-199
E0FHE6_ACTPL/13-199
E0FHJ1_ACTPL/7-185
E0FHL2_ACTPL/11-167
E0FLI8_ACTPL/25-175
E0FLR9_ACTPL/13-199
E0FNI1_ACTPL/11-167
E0FNJ5_ACTPL/13-199
E0FNN8_ACTPL/7-185
E0FUC5_9THEO/7-143
E0FY84_9THEO/8-183
E0G073_ENTFA/8-177
E0G079_ENTFA/2-168
E0G1N0_ENTFA/8-164
E0G5D8_ENTFA/13-191
E0GBC8_ENTFA/13-191
E0GC17_ENTFA/7-184
E0GC23_ENTFA/8-177
E0GF28_ENTFA/8-164
E0GHN1_ENTFA/8-164
E0GJK8_ENTFA/13-191
E0GPR9_ENTFA/8-177
E0GPS5_ENTFA/2-168
E0GT37_ENTFA/8-177
E0GT44_ENTFA/7-184
E0GVD0_ENTFA/8-164
E0GWT9_ENTFA/13-191
E0H5N9_ENTFA/8-164
E0H6D9_ENTFA/13-191
E0H8T1_ENTFA/8-177
E0H8T7_ENTFA/2-168
E0H9I1_ENTFA/7-184
E0H9J9_ENTFA/8-177
E0HBM4_ENTFA/13-191
E0HCY4_ENTFA/8-164
E0HQ63_9GAMM/8-193
E0HRB7_9GAMM/7-162
E0HYS4_9BACT/123-200
E0HZL6_9BACT/143-193
E0HZM5_9BACT/66-248
E0I3J9_9BACL/8-184
E0I5L1_9BACL/7-165
E0I5U2_9BACL/8-163
E0I5X5_9BACL/14-180
E0I671_9BACL/9-179
E0I6E1_9BACL/85-228
E0IAI3_9BACL/7-168
E0ICP3_9BACL/15-192
E0IG97_9BACL/311-470
E0IG97_9BACL/90-232
E0IGJ9_9BACL/15-204
E0II75_9GAMM/8-193
E0IPK6_9GAMM/7-162
E0IXD0_ECOLW/7-162
E0IZ35_ECOLW/14-174
E0IZJ0_ECOLW/8-159
E0J7E6_ECOLW/7-193
E0JDN2_RHIME/17-163
E0JE26_RHIME/27-194
E0JLI4_RHIME/11-170
E0JRL3_RHIME/21-196
E0JSF4_RHIME/17-163
E0JZ53_RHIME/27-194
E0K7H6_RHIME/11-170
E0KA11_RHIME/21-196
E0KFX0_STRVO/7-197
E0KI47_STRVO/846-1013
E0KR93_STRVO/26-187
E0KRL6_STRVO/132-321
E0KYL1_STRVO/24-184
E0L161_STRVO/293-464
E0L271_STRVO/14-174
E0LG85_SPHCR/24-182
E0LJP4_SPHCR/16-163
E0LN75_SPHCR/28-218
E0LP62_SPHCR/7-197
E0LP64_SPHCR/13-174
E0LPA1_SPHCR/12-200
E0LRU3_SPHCR/1-161
E0LSQ9_9ENTR/8-164
E0LVS4_9ENTR/7-162
E0LYF1_9ENTR/8-159
E0M1E0_9ENTR/14-174
E0MKY8_9RHOB/8-166
E0MT81_9RHOB/1-149
E0N2D9_9ACTO/7-213
E0N645_9ACTO/9-163
E0N7B1_NEIME/7-165
E0N9W3_NEIME/18-206
E0ND24_NEIME/10-179
E0NE41_PEDAC/8-164
E0NHI6_PEDAC/12-183
E0NJC1_9FIRM/9-163
E0NK98_9FIRM/382-559
E0NL23_9FIRM/6-150
E0NL53_9FIRM/5-167
E0NLQ5_9FIRM/7-152
E0NLY5_9FIRM/18-147
E0NNG1_9FIRM/7-152
E0NRB7_9BACT/4-159
E0NRT4_9BACT/8-152
E0P2K9_9FIRM/17-156
E0P3I2_STAAU/17-187
E0P4Y6_STAAU/12-198
E0P6Q0_STAAU/26-182
E0PA00_STAAU/7-159
E0PD67_STREI/7-180
E0PF52_STREI/14-203
E0PIH1_STRGY/79-249
E0PJ46_STRGY/7-180
E0PLI4_STRGY/14-203
E0PMX2_STRGY/95-263
E0PQ14_STRMT/7-181
E0PSD0_STRMT/8-162
E0PW86_STRPY/7-180
E0PWV7_STRPY/125-312
E0PXD7_STRPY/13-199
E0PZS1_9STRE/8-162
E0Q2B8_9STRE/7-181
E0Q4P5_9BIFI/170-314
E0Q9A7_9BIFI/34-136
E0QA41_9BIFI/25-184
E0QAY4_9BIFI/170-314
E0QCI6_CAMCO/8-180
E0QCI7_CAMCO/4-124
E0QCI8_CAMCO/7-64
E0QGC8_9FIRM/60-143
E0QH56_9FIRM/59-147
E0QLL5_9FIRM/9-164
E0QMC4_9ACTO/8-163
E0QW43_ECOLX/7-193
E0QXD6_ECOLX/14-174
E0QXT3_ECOLX/8-159
E0R0J2_ECOLX/1765-1949
E0R2H0_ECOLX/7-162
E0RCW4_PAEP6/15-202
E0RDJ0_PAEP6/8-165
E0RDN5_PAEP6/13-186
E0RG12_PAEP6/8-184
E0RGB1_PAEP6/14-161
E0RHZ4_PAEP6/9-179
E0RIM5_PAEP6/15-204
E0RK06_PAEP6/19-197
E0RNE5_SPITD/5-146
E0RP31_SPITD/7-147
E0RQE5_SPITD/16-158
E0RXV9_BUTPB/7-144
E0RYB6_BUTPB/8-133
E0SBC7_DICD3/7-162
E0SCF4_DICD3/59-248
E0SMU3_DICD3/8-159
E0SQ36_IGNAA/18-156
E0SQS6_IGNAA/12-148
E0SQU2_IGNAA/72-256
E0SRH3_IGNAA/24-208
E0SWH6_STRZA/8-162
E0SX19_STRZA/7-181
E0T2K4_EDWTF/8-159
E0T2U5_EDWTF/7-193
E0T6M5_EDWTF/7-162
E0TDT6_PARBH/27-187
E0THC9_PARBH/43-188
E0TSH6_STRZ6/8-162
E0TT73_STRZ6/7-181
E0TTT5_BACPZ/8-159
E0TVK3_BACPZ/12-201
E0TW58_BACPZ/8-165
E0TWA5_BACPZ/17-174
E0TZP9_BACPZ/8-182
E0U2F9_BACPZ/8-165
E0U4E8_BACPZ/8-184
E0U4H5_BACPZ/11-189
E0U6M6_CYAP2/15-194
E0UAP8_CYAP2/329-507
E0UAP8_CYAP2/69-236
E0ULZ6_CYAP2/281-454
E0UMX2_CYAP2/269-456
E0UPI9_SULAO/8-201
E0USP4_SULAO/11-190
E0UT98_SULAO/15-179
E0UTR7_SULAO/9-188
E0VY32_PEDHC/108-278
E0XPF8_9BACT/8-163
E0Y001_9GAMM/9-173
E0Y1P1_9PROT/12-170
E1C0X6_CHICK/99-269
E1CEF3_HELPY/10-196
E1CEF5_HELPY/13-190
E1CQK1_VIBPA/26-210
E1CVH5_VIBPA/7-162
E1CWU8_VIBPA/7-193
E1CWV8_VIBPA/8-159
E1D5B4_VIBPA/7-193
E1D5C4_VIBPA/8-159
E1D888_VIBPA/7-162
E1DEV7_VIBPA/26-210
E1DPB4_VIBPA/7-162
E1DSL5_VIBPA/26-210
E1DTZ8_VIBPA/7-193
E1DU08_VIBPA/8-159
E1DVG6_LACRE/10-164
E1DW24_LACRE/9-179
E1DZC9_LACRE/7-121
E1DZD0_LACRE/1-44
E1E2L4_STAAU/29-215
E1E3V6_STAAU/26-182
E1E7H7_STAAU/7-159
E1E8X9_STAAU/17-187
E1EDP5_VIBPA/7-193
E1EDQ5_VIBPA/8-159
E1EFF6_VIBPA/7-162
E1ELW1_VIBPA/26-210
E1ENC5_ENTFA/8-164
E1EU67_ENTFA/8-177
E1EU73_ENTFA/7-184
E1EUJ4_ENTFA/13-191
E1EWG0_GIAIA/84-241
E1F3W5_GIAIA/83-254
E1F903_GIAIA/8-155
E1FBM2_9THEO/8-163
E1FET1_9THEO/8-183
E1FFZ5_9THEO/7-143
E1FH96_LOALO/108-278
E1GWP5_9BACT/105-292
E1GWY2_9BACT/4-159
E1GZ46_STRPN/7-181
E1H057_STRPN/8-162
E1H5M4_MYCTU/5-170
E1HAI7_MYCTU/149-303
E1HDN4_MYCTU/196-301
E1HE16_MYCTU/258-428
E1HED2_MYCTU/11-191
E1HHK3_ECOLX/7-193
E1HP66_ECOLX/8-159
E1HQB9_ECOLX/14-174
E1HTM3_ECOLX/7-162
E1HXS7_ECOLX/8-159
E1I107_ECOLX/14-174
E1I1X0_ECOLX/7-162
E1I5S0_ECOLX/7-193
E1IDB3_9CHLR/7-179
E1IIG5_9CHLR/1-139
E1IKR5_ECOLX/7-162
E1IPX0_ECOLX/14-174
E1IQX3_ECOLX/8-159
E1IYK8_ECOLX/7-193
E1J175_ECOLX/7-193
E1J247_ECOLX/14-174
E1J5S3_ECOLX/3-72
E1J6K3_ECOLX/7-162
E1JIB2_DROME/93-265
E1JLG1_9LACO/13-192
E1JNW1_9LACO/11-165
E1JPH4_9LACO/11-165
E1JRG4_DESFR/87-254
E1JU50_DESFR/93-280
E1JVH9_DESFR/87-245
E1JWP8_DESFR/45-186
E1K084_DESFR/46-213
E1K0D5_DESFR/7-148
E1K0X5_DESFR/64-245
E1K1N1_DESFR/7-186
E1K207_DESFR/9-186
E1K2F9_DESFR/102-259
E1K2G0_DESFR/88-248
E1K893_9FIRM/9-178
E1K9Z5_9FIRM/7-146
E1KCA3_9FIRM/108-249
E1KDW1_9FIRM/8-192
E1KES8_9FIRM/38-174
E1KEX1_9FIRM/59-132
E1KEY1_9FIRM/8-163
E1KP37_9BACT/4-159
E1KSK4_9BACT/13-225
E1KV14_PEPMA/7-146
E1KW74_PEPMA/7-141
E1KXQ5_PEPMA/1-114
E1KZD5_PEPMA/8-170
E1L3U9_9FIRM/25-214
E1L4I2_9FIRM/82-249
E1L7T0_9FIRM/7-173
E1L9V2_9FIRM/25-214
E1LA38_9FIRM/82-249
E1LD61_9FIRM/7-173
E1LER5_STRMT/7-181
E1LPV4_STRMT/7-181
E1LQY4_STRMT/7-181
E1LT96_STRMT/1315-1494
E1M3Q8_STRMT/7-181
E1M8R0_9STRE/7-181
E1MG39_9ACTO/8-163
E1MGJ1_9ACTO/109-301
E1MM90_9GAMM/46-214
E1MMI4_9GAMM/329-524
E1MMI4_9GAMM/69-249
E1MN55_9GAMM/16-162
E1MQT2_9GAMM/18-182
E1NAI4_9BIFI/13-172
E1NB84_9BIFI/170-314
E1NBV5_9BIFI/170-314
E1NCA9_9BIFI/34-136
E1P1B4_NEILA/13-201
E1P4A7_NEILA/7-165
E1P4V2_NEILA/10-179
E1PB21_ECOAB/7-193
E1PC59_ECOAB/7-162
E1PEG0_ECOAB/8-159
E1PEU4_ECOAB/1765-1949
E1PFI1_ECOAB/14-174
E1PPU0_CAMJM/7-182
E1PPU1_CAMJM/8-180
E1PSW9_MYCFJ/8-162
E1PVT9_HELPT/10-196
E1PWF4_HELPT/13-190
E1PZA5_HELPM/10-196
E1Q062_HELPM/13-190
E1Q2T5_HELPP/13-190
E1Q6K3_HELPP/1-164
E1Q7E8_HELPC/13-190
E1QB15_HELPC/10-196
E1QE85_DESB2/306-469
E1QFX5_DESB2/10-149
E1QGC6_DESB2/87-255
E1QKN4_DESB2/7-195
E1QLZ5_DESB2/96-283
E1QUY9_VULDI/78-263
E1QWV2_OLSUV/76-132
E1QYP7_OLSUV/7-146
E1R3M8_SPISS/7-147
E1R5A5_SPISS/8-173
E1R5K4_SPISS/8-150
E1R6P6_SPISS/8-151
E1RB65_SPISS/66-248
E1RB71_SPISS/7-152
E1RF17_METP4/88-253
E1RH33_METP4/11-174
E1RIE1_METP4/8-144
E1RJF6_METP4/10-153
E1RLM0_XYLFG/10-169
E1RUT5_ECOUM/14-174
E1RX08_ECOUM/1765-1949
E1RX64_ECOUM/8-159
E1RZM9_ECOUM/7-162
E1RZU9_ECOUM/1-119
E1S9B5_HELP9/1-115
E1S9B6_HELP9/13-71
E1SEV2_PANVC/7-162
E1SHU6_PANVC/8-159
E1SK04_PANVC/14-174
E1SLA3_FERBD/16-211
E1SQ11_FERBD/7-162
E1SXS9_THESX/7-143
E1T0W9_THESX/8-183
E1T2M0_THESX/8-163
E1T5I5_BURSG/56-226
E1T5I6_BURSG/133-326
E1T8M6_BURSG/45-212
E1T941_BURSG/7-193
E1TAP9_BURSG/16-160
E1TCW6_BURSG/28-185
E1TH06_BURSG/17-181
E1THW3_BURSG/20-212
E1TLH5_LACPS/9-163
E1TN83_LACPS/11-166
E1TQ67_LACPS/7-191
E1TQ76_LACPS/17-196
E1TQH5_LACPS/18-197
E1UA41_LISML/8-165
E1UC64_LISML/9-178
E1UCI8_LISML/12-190
E1UDJ5_LISML/6-167
E1UEV3_LISML/8-164
E1UKM2_BACAS/1-154
E1ULD0_BACAS/8-165
E1UNN3_BACAS/12-201
E1UNU0_BACAS/17-174
E1UT19_BACAS/17-174
E1UUI2_BACAS/14-192
E1UVC1_BACAS/9-183
E1V6I7_HALED/6-184
E1V6L4_HALED/8-163
E1V8V2_HALED/19-186
E1V9R9_HALED/7-165
E1VFZ8_9GAMM/7-176
E1VG44_9GAMM/20-222
E1VIW7_9GAMM/8-165
E1VJ53_9GAMM/36-223
E1VM00_9GAMM/16-182
E1VSH6_ARTAR/24-184
E1W5C9_HAEP3/7-163
E1W5G1_HAEP3/13-199
E1W979_SALTS/7-193
E1WFG3_SALTS/7-162
E1WK68_BACF6/9-179
E1WR80_BACF6/8-157
E1WT01_BACF6/41-209
E1WT22_BACF6/42-180
E1WTP8_BACF6/8-152
E1WU48_BACF6/7-219
E1WUN3_BACF6/7-148
E1WWI9_BACF6/10-168
E1WWW6_BACF6/5-160
E1WZE4_BACMS/8-163
E1X4T8_BACMS/30-233
E1X794_HAEI1/13-199
E1X810_HAEI1/7-163
E1XCE9_STRZO/8-162
E1XFB0_STRZO/7-181
E1XIM6_STRZN/7-181
E1XLB4_STRZN/8-162
E1XPH5_STRZI/68-256
E1XQ42_STRZI/7-181
E1XSM8_STRZI/8-162
E1Y2S3_LEGPN/62-237
E1YAF7_9DELT/67-249
E1YAI0_9DELT/8-158
E1YDI5_9DELT/7-186
E1YL38_9DELT/90-258
E1YPW8_9BACE/43-211
E1YQZ2_9BACE/29-173
E1YR00_9BACE/7-147
E1YSA9_9BACE/34-173
E1YU09_9BACE/13-183
E1YUL4_9BACE/85-266
E1YZ46_9BACE/5-160
E1Z1N1_9BACE/7-219
E2AVW2_9HYME/85-255
E2C4M5_9HYME/55-225
E2CIC9_9RHOB/20-187
E2CNQ6_9RHOB/15-174
E2JSW3_ECO57/10-159
E2JWB0_ECO57/14-174
E2JZR4_ECO57/7-193
E2K3H6_ECO57/7-162
E2KEF6_ECO57/10-159
E2KFY5_ECO57/14-174
E2KHC6_ECO57/7-193
E2KJ62_ECO57/7-162
E2KUY7_ECO57/7-162
E2KWV9_ECO57/10-159
E2KXG3_ECO57/14-174
E2L024_ECO57/7-193
E2LKG0_MONPE/38-171
E2MCY8_PSESM/7-164
E2MFY2_PSESM/16-163
E2MMQ9_PSESM/18-182
E2MRG0_FRANO/7-197
E2MT29_FRANO/7-193
E2MX26_9CORY/18-196
E2MYC2_9CORY/28-195
E2MZP4_CAPSP/6-217
E2N0G2_CAPSP/11-168
E2N2T2_CAPSP/7-171
E2N367_CAPSP/6-217
E2N5G3_CAPSP/7-172
E2N7S0_9BACE/7-156
E2N872_9BACE/41-209
E2N9H5_9BACE/4-159
E2NBB2_9BACE/11-181
E2NDU4_9BACE/43-195
E2NF62_9BACE/244-388
E2NIY1_9BACE/87-266
E2NJ32_9BACE/8-166
E2NK82_9BACE/42-254
E2NM85_9BACE/8-152
E2NNZ4_9FIRM/36-176
E2NQ99_9FIRM/15-159
E2NR61_9FIRM/5-150
E2NRX5_9FIRM/7-145
E2NXJ1_PASHA/10-160
E2P0X9_PASHA/13-198
E2P1Q7_PASHA/7-163
E2P1X8_PASHA/10-201
E2P386_PASHA/7-185
E2P3H8_PASHA/13-198
E2P6D1_PASHA/10-160
E2P6I0_PASHA/10-201
E2P739_PASHA/13-198
E2P8H0_PASHA/13-198
E2P9G3_PASHA/7-185
E2PBF7_PASHA/7-163
E2PEL0_NEIPO/13-201
E2PH44_NEIPO/10-179
E2PIH8_NEIPO/7-165
E2PK29_9RHIZ/9-178
E2PNB7_9RHIZ/22-168
E2PPW4_9RHIZ/15-181
E2PVA9_STRCL/159-326
E2Q1M4_STRCL/66-235
E2Q670_STRCL/345-516
E2Q9D0_STRCL/335-527
E2QHD8_ECOLX/7-193
E2QIL7_ECOLX/8-159
E2QJQ0_ECOLX/14-174
E2QMX2_ECOLX/7-162
E2QRD9_HUMAN/97-233
E2R3F8_CANFA/98-268
E2S670_9CORY/11-198
E2SDA5_9ACTO/14-202
E2SJJ0_9FIRM/7-158
E2SJY9_9FIRM/5-146
E2SL94_9FIRM/6-152
E2SLY6_9FIRM/84-238
E2SM40_9FIRM/9-157
E2SZC7_9RALS/13-173
E2T3H4_9RALS/18-210
E2T3S9_9RALS/55-222
E2T816_MYCTU/5-170
E2TAE8_MYCTU/149-303
E2TFU9_MYCTU/196-301
E2TG79_MYCTU/258-428
E2TGI8_MYCTU/11-191
E2THU0_MYCTU/5-170
E2TMU3_MYCTU/149-303
E2TQZ3_MYCTU/196-301
E2TRC4_MYCTU/258-428
E2TRN8_MYCTU/11-191
E2TUI0_MYCTU/5-170
E2TZD0_MYCTU/147-303
E2U2I0_MYCTU/196-301
E2U2W2_MYCTU/258-428
E2U374_MYCTU/11-191
E2U6F2_MYCTU/5-170
E2UAL7_MYCTU/149-303
E2UED2_MYCTU/196-301
E2UER4_MYCTU/258-428
E2UF34_MYCTU/11-191
E2UHF8_MYCTU/5-170
E2UM97_MYCTU/149-303
E2UQG1_MYCTU/196-301
E2UQT7_MYCTU/258-428
E2UR45_MYCTU/11-191
E2UTK1_MYCTU/5-170
E2UZJ7_MYCTU/149-303
E2V1M4_MYCTU/196-301
E2V201_MYCTU/258-428
E2V2B4_MYCTU/11-191
E2V4S7_MYCTU/5-170
E2V9R2_MYCTU/149-303
E2VCZ1_MYCTU/196-301
E2VD83_MYCTU/258-428
E2VDK1_MYCTU/11-191
E2VE38_MYCTU/5-170
E2VJ27_MYCTU/149-303
E2VLV9_MYCTU/258-428
E2VM13_MYCTU/196-301
E2VML8_MYCTU/11-191
E2VQD5_MYCTU/5-170
E2VVD8_MYCTU/149-303
E2VYI9_MYCTU/196-301
E2VYX3_MYCTU/258-428
E2VZ81_MYCTU/11-191
E2W1P5_MYCTU/5-170
E2W6L3_MYCTU/149-303
E2W9P3_MYCTU/196-301
E2WA26_MYCTU/258-428
E2WAD9_MYCTU/11-191
E2WDL1_MYCTU/5-170
E2WIJ6_MYCTU/149-303
E2WLS4_MYCTU/196-301
E2WM50_MYCTU/258-428
E2WMG0_MYCTU/11-191
E2WPZ5_ECOLX/7-162
E2WRM1_ECOLX/7-193
E2WTC8_ECOLX/8-159
E2WTL4_ECOLX/14-174
E2X981_SHIDY/7-193
E2XAP2_SHIDY/8-159
E2XBE2_SHIDY/14-174
E2XHN8_SHIDY/7-162
E2XNB4_PSEFL/16-163
E2XW35_PSEFL/18-182
E2XXH0_PSEFL/7-164
E2XZV1_PSEFL/153-342
E2Y1C4_ENTFA/8-164
E2Y432_ENTFA/13-191
E2Y6T5_ENTFA/7-184
E2Y6U1_ENTFA/8-177
E2Y9Z5_ENTFA/7-184
E2YA01_ENTFA/8-177
E2YAX1_ENTFA/13-191
E2YBA7_ENTFA/8-164
E2YIT2_ENTFA/7-184
E2YIT8_ENTFA/8-177
E2YJI5_ENTFA/13-191
E2YNH0_ENTFA/8-164
E2YWF6_ENTFA/8-164
E2YXJ6_ENTFA/8-177
E2YXK2_ENTFA/2-168
E2YZ43_ENTFA/13-191
E2Z297_ENTFA/8-164
E2Z3X0_ENTFA/7-184
E2Z3X6_ENTFA/8-177
E2Z4N8_ENTFA/13-191
E2ZBY1_9FIRM/11-158
E2ZEB0_9FIRM/25-214
E2ZEZ2_9FIRM/9-154
E2ZNG7_9FIRM/7-139
E2ZNN7_9FIRM/50-194
E2ZR21_PSEAE/20-184
E2ZUD8_PSEAE/9-178
E2ZWU3_PSEAE/7-164
E2ZZ58_PSEAE/71-244
E3A1G8_PSEAE/7-177
E3ALZ3_9SPHI/7-184
E3APZ4_9SPHI/12-171
E3B051_9SPHI/7-185
E3BA67_9MICO/87-253
E3BBY5_9MICO/21-174
E3BGR1_9VIBR/7-162
E3BJZ7_9VIBR/8-159
E3C7T2_9LACO/9-179
E3C8B7_9LACO/7-194
E3CA23_9LACO/11-165
E3CB60_STRPA/7-181
E3CG44_STRPA/8-162
E3CHZ5_STRDO/14-203
E3CK03_STRDO/77-270
E3CKB2_STRDO/8-183
E3CP26_STRVE/9-163
E3CRZ3_STRVE/12-167
E3CXY6_9BACT/8-163
E3CY19_9BACT/7-185
E3CYK5_9BACT/4-144
E3CZ43_9BACT/12-154
E3CZB3_9BACT/7-157
E3D1H7_NEIM7/7-165
E3D3G3_NEIM7/13-201
E3D6L6_NEIM7/10-179
E3D840_GARV3/10-217
E3D878_GARV3/25-184
E3DBX6_ERWSE/8-159
E3DH55_ERWSE/7-162
E3DID0_ERWSE/8-164
E3DLU4_HALPG/4-145
E3DML4_HALPG/9-143
E3DRV1_HALPG/9-163
E3DS42_HALPG/82-254
E3DSB7_BACA1/17-174
E3DSW8_BACA1/142-321
E3DTJ1_BACA1/61-235
E3DTJ2_BACA1/388-569
E3DU44_BACA1/8-182
E3DVB5_BACA1/8-165
E3DZH9_BACA1/8-165
E3E188_BACA1/14-192
E3E3I4_BACA1/12-201
E3E626_PAEPS/18-194
E3E9Q6_PAEPS/19-197
E3ED66_PAEPS/15-202
E3ED79_PAEPS/8-165
E3EDD3_PAEPS/15-204
E3EE01_PAEPS/13-186
E3EG10_PAEPS/14-161
E3EI19_PAEPS/8-184
E3EJ49_PAEPS/9-179
E3ENP9_BIFBS/8-178
E3ERE6_BIFBS/10-169
E3EX73_KETVY/15-159
E3EY42_KETVY/9-167
E3F2G2_KETVY/31-187
E3F834_CORP9/329-480
E3FAG2_CORP9/9-172
E3FL93_STIAD/1136-1314
E3FL94_STIAD/1062-1242
E3G278_ENTCS/8-159
E3G5E6_ENTCS/7-193
E3GAM6_ENTCS/7-162
E3GDP9_EUBLK/4-145
E3GFY2_EUBLK/26-139
E3GJQ3_EUBLK/9-178
E3GLA4_EUBLK/15-170
E3GLB7_EUBLK/86-240
E3GUC5_HAEI2/13-199
E3GUY2_HAEI2/7-163
E3GXQ0_METFV/7-151
E3H278_ROTDC/12-198
E3H281_ROTDC/7-219
E3H4R4_ROTDC/13-173
E3H4R5_ROTDC/13-173
E3H4R6_ROTDC/48-207
E3H5D6_ROTDC/10-188
E3H6N0_ILYPC/4-145
E3H6R2_ILYPC/8-166
E3H6S0_ILYPC/7-157
E3H8F5_ILYPC/6-150
E3H8N2_ILYPC/6-150
E3H960_ILYPC/82-254
E3H9I9_ILYPC/9-197
E3H9K8_ILYPC/10-170
E3HBF4_ILYPC/7-182
E3HC72_ILYPC/12-200
E3HG63_ACHXA/9-184
E3HME8_ACHXA/8-183
E3HPA5_ACHXA/28-215
E3HPG9_ACHXA/9-178
E3HPW1_ACHXA/25-185
E3HYP2_RHOVT/7-162
E3I3M3_RHOVT/23-189
E3I4C8_RHOVT/14-175
E3I5M0_RHOVT/15-164
E3I9M7_GEOS0/7-165
E3IBF6_GEOS0/16-190
E3ICG6_GEOS0/9-166
E3IFL1_GEOS0/336-513
E3IFL1_GEOS0/59-239
E3IKG6_DESVR/7-148
E3IKQ6_DESVR/88-255
E3IMQ4_DESVR/11-152
E3IQ33_DESVR/7-151
E3IQT8_DESVR/9-198
E3IT52_DESVR/607-657
E3IXV3_FRASU/16-185
E3J0Z2_FRASU/268-437
E3J2I6_FRASU/7-197
E3J3Z7_FRASU/7-182
E3J502_FRASU/14-181
E3J5R9_FRASU/19-192
E3NI39_CAERE/132-350
E3NW34_CAERE/7-193
E3PGI5_ECOH1/7-193
E3PI81_ECOH1/8-159
E3PJH7_ECOH1/14-174
E3PNE9_ECOH1/7-162
E3PR46_CLOSD/9-178
E3PUH0_CLOSD/8-164
E3PW65_CLOSD/7-137
E3Q4T4_COLGM/13-182
E3R1P3_9LACO/105-290
E3R2K3_9LACO/6-143
E3R4F2_9LACO/8-191
E3R758_9LACO/11-165
E3RA47_9LACO/14-193
E3RA59_9LACO/4-141
E3RB47_9LACO/8-196
E3RB81_9LACO/7-191
E3RJU9_PYRTT/11-180
E3UH35_9BURK/50-197
E3XEY1_ANODA/93-263
E3XGZ3_ECOLX/7-193
E3XNX8_ECOLX/7-162
E3XUN8_ECOLX/14-174
E3XV56_ECOLX/8-159
E3XYE0_SHIFL/14-174
E3XZV4_SHIFL/8-159
E3Y2V2_SHIFL/7-162
E3Y938_SHIFL/7-193
E3YBP4_LISMO/12-190
E3YD48_LISMO/6-167
E3YEK8_LISMO/8-164
E3YIA6_LISMO/8-165
E3YKH9_LISMO/9-110
E3YL82_9LIST/12-190
E3YMF6_9LIST/6-167
E3YNP3_9LIST/8-164
E3YS49_9LIST/8-165
E3YU28_9LIST/9-178
E3YUT6_LISIN/12-190
E3YVG3_LISIN/34-190
E3YW18_LISIN/6-167
E3YXH3_LISIN/8-164
E3Z139_LISIN/8-165
E3Z354_LISIN/9-178
E3Z3L9_LISIN/12-190
E3Z485_LISIN/8-164
E3Z4U6_LISIN/6-167
E3Z654_LISIN/8-164
E3Z9L9_LISIN/8-165
E3ZBJ2_LISIN/9-178
E3ZC42_LISIV/12-190
E3ZD86_LISIV/6-167
E3ZET4_LISIV/8-164
E3ZHV7_LISIV/25-181
E3ZKG0_LISIV/9-178
E3ZKU2_LISSE/9-178
E3ZLA9_LISSE/12-190
E3ZMB6_LISSE/6-168
E3ZNR5_LISSE/8-164
E3ZRU8_LISSE/8-164
E3ZSH6_LISSE/8-165
E3ZUW7_LISSE/9-178
E3ZV82_LISSE/12-190
E3ZW88_LISSE/6-63
E3ZW89_LISSE/2-100
E3ZXQ6_LISSE/8-164
E4A0M7_LISSE/8-164
E4A1A7_LISSE/8-165
E4A9V8_PROAC/51-217
E4AD51_PROAC/13-179
E4ANA3_PROAC/51-217
E4AUC0_PROAC/51-217
E4B3U8_PROAC/51-217
E4BC05_PROAC/5-171
E4BFA7_PROAC/13-179
E4BPY3_PROAC/51-217
E4BT98_PROAC/14-105
E4BUX2_PROAC/110-302
E4BZC2_PROAC/51-217
E4C7A0_PROAC/51-217
E4CD53_PROAC/51-217
E4CIB7_PROAC/110-302
E4CK95_PROAC/51-217
E4CS33_PROAC/51-217
E4D154_PROAC/51-217
E4D8D2_PROAC/51-217
E4DD05_PROAC/51-217
E4DKU4_PROAC/51-217
E4DTT3_PROAC/51-217
E4E129_PROAC/51-217
E4E7Q0_PROAC/51-217
E4EAJ1_PROAC/149-341
E4ED73_PROAC/110-302
E4EGZ8_PROAC/51-217
E4EK69_PROAC/110-302
E4EPS5_PROAC/51-217
E4ES51_PROAC/110-302
E4EWP0_PROAC/51-217
E4F4I3_PROAC/51-217
E4FAG0_PROAC/51-217
E4FJ35_PROAC/51-217
E4FQS2_PROAC/51-217
E4FYV8_PROAC/51-217
E4G3C8_PROAC/51-217
E4GBI7_PROAC/51-217
E4GGN0_PROAC/51-217
E4GNR0_PROAC/149-341
E4GTF9_PROAC/51-217
E4GW37_PROAC/5-171
E4H7U7_PROAC/51-217
E4HAV7_PROAC/51-217
E4HMC5_PROAC/13-179
E4HTJ0_PROAC/51-217
E4I0N3_PROAC/51-217
E4IA15_ENTFC/19-188
E4IBT5_ENTFC/11-189
E4IHS2_ENTFC/11-189
E4ILE0_ENTFC/19-188
E4ISE8_ENTFC/11-189
E4IT70_ENTFC/19-188
E4IYL5_ENTFC/19-188
E4J186_ENTFC/11-189
E4JAJ3_ENTFC/11-189
E4JBG8_ENTFC/19-188
E4JCZ4_ENTFC/11-189
E4JFQ8_ENTFC/19-188
E4K5N9_9FIRM/9-146
E4KRF9_9LACT/1-89
E4KT06_9PORP/9-149
E4KU05_9PORP/10-160
E4KWA4_9PORP/49-197
E4KX94_9FIRM/6-150
E4KXQ6_9FIRM/6-151
E4KY37_9FIRM/8-170
E4KZK5_9FIRM/10-156
E4L042_9FIRM/7-153
E4L3N3_9STRE/7-180
E4L3Z3_9STRE/13-199
E4L6K9_9STRE/125-312
E4L789_9FIRM/5-178
E4L7A0_9FIRM/7-89
E4L7D7_9FIRM/8-149
E4LD18_9FIRM/8-147
E4LE51_9FIRM/25-214
E4LEX7_9FIRM/82-249
E4LFD6_9FIRM/7-173
E4LIF5_9FIRM/7-146
E4LQ64_9CLOT/6-152
E4LRP1_9CLOT/84-238
E4LUW5_9CLOT/7-145
E4LWM0_9CLOT/5-146
E4LYY3_9CLOT/9-173
E4LZ69_9CLOT/58-133
E4LZC5_9CLOT/7-158
E4M7M6_9BACT/7-155
E4M8G5_9BACT/5-160
E4M9G5_9BACT/151-296
E4MAB0_9BACT/34-175
E4MCD5_9BACT/64-207
E4MCV5_9BACT/57-227
E4ME22_9BACT/88-271
E4MEH3_9BACT/58-228
E4MF69_9BACT/7-145
E4MGY8_9FIRM/155-209
E4MK02_9FIRM/4-175
E4ML06_9FIRM/7-144
E4MMF0_9FIRM/1-79
E4MNI5_9FIRM/7-146
E4MSK8_CAPOC/1-164
E4MSQ0_CAPOC/19-184
E4N002_KITSK/11-192
E4N398_KITSK/122-305
E4N7X3_KITSK/567-734
E4N949_KITSK/38-203
E4NBI3_KITSK/354-475
E4NC25_KITSK/245-417
E4NFR9_KITSK/284-478
E4NGD5_KITSK/14-175
E4NNW2_HALBP/7-183
E4NW62_HALBP/68-246
E4NZE7_BIFBP/8-178
E4P0G9_BIFBP/10-169
E4P8H9_ECO8N/7-193
E4P8P3_ECO8N/7-162
E4PB54_ECO8N/8-159
E4PD31_ECO8N/14-174
E4PET1_MARAH/6-42
E4PF56_MARAH/22-224
E4PKD3_MARAH/8-162
E4PKN4_MARAH/7-184
E4PLR9_MARAH/8-163
E4PTX1_MYCLG/10-193
E4PZP7_MYCBG/7-164
E4Q233_CALOW/9-146
E4Q920_CALH1/9-146
E4QL96_METS6/1-169
E4QLV7_METS6/15-161
E4QNG3_METS6/1-156
E4QPG5_METS6/15-162
E4QPI3_METS6/18-182
E4QUJ3_HAEI6/7-163
E4QZ28_HAEI6/13-199
E4R144_BIFLM/31-139
E4R223_BIFLM/10-169
E4R6K7_PSEPB/7-193
E4R8U1_PSEPB/16-163
E4R9Y9_PSEPB/7-163
E4RFI8_PSEPB/18-182
E4RIT2_HALSL/4-145
E4RJT8_HALSL/9-178
E4RLI7_HALSL/6-191
E4RM86_HALSL/13-143
E4RP89_HALSL/8-150
E4RPC4_HALSL/66-244
E4RSY3_LEAB4/7-219
E4RUE9_LEAB4/7-182
E4S9P8_CALKI/9-146
E4SBD4_CALK2/9-146
E4SCZ1_CALK2/13-171
E4SIN3_LACAR/12-191
E4SLB0_LACAR/12-191
E4SLW4_LACAR/11-165
E4SMN6_LACAR/8-191
E4SPB6_STRTN/9-163
E4SQ36_STRTN/9-178
E4SQ42_STRTN/12-190
E4SYH2_LACDN/8-196
E4SYQ1_LACDN/9-187
E4SZI7_LACDN/7-152
E4T0X0_PALPW/5-160
E4T1H2_PALPW/157-301
E4T1W3_PALPW/8-152
E4T3T7_PALPW/7-183
E4T3T8_PALPW/7-185
E4T445_PALPW/7-218
E4T5X6_PALPW/56-217
E4T6N0_PALPW/99-286
E4T769_PALPW/169-340
E4TAT4_RIEAD/18-196
E4TG11_CALNY/7-184
E4TI13_CALNY/7-148
E4TMA8_MARTH/11-173
E4TS59_MARTH/20-164
E4TVC2_MARTH/34-202
E4TW81_SULKY/15-179
E4TWB4_SULKY/8-186
E4TY56_SULKY/259-398
E4TZ45_SULKY/299-484
E4TZ45_SULKY/69-224
E4U1B1_SULKY/9-181
E4U9N2_OCEP5/77-232
E4U9V4_OCEP5/7-162
E4UA33_OCEP5/29-198
E4V203_ARTGP/12-187
E4V7U3_BIFBI/8-178
E4VAY8_BIFBI/10-169
E4VK32_9HELI/9-189
E4VLE8_9HELI/7-180
E4VUX6_BACFR/10-168
E4VWF5_BACFR/9-179
E4VXT9_BACFR/8-157
E4VYJ2_BACFR/34-202
E4VYL6_BACFR/42-180
E4VZ15_BACFR/8-152
E4VZ88_BACFR/7-219
E4W084_BACFR/5-160
E4WDM1_RHOE1/15-202
E4WFG2_RHOE1/7-181
E4WHM9_RHOE1/156-297
E4WJW7_RHOE1/12-179
E4WK89_RHOE1/264-435
E4ZA87_NEIL0/10-179
E4ZC05_NEIL0/7-165
E4ZE55_NEIL0/13-201
E4ZWJ2_LEPMC/11-180
E5APY7_BURRH/33-177
E5ARM1_BURRH/892-1071
E5B3V8_ERWAM/8-159
E5B624_ERWAM/7-162
E5B6H7_ERWAM/1-45
E5BFT4_9FUSO/7-152
E5BGW2_9FUSO/5-147
E5BJD7_9FUSO/7-169
E5BL87_9FUSO/15-157
E5BNV5_9FUSO/7-146
E5BQF3_9FUSO/81-247
E5BQW1_9FUSO/10-179
E5BRB7_9FUSO/7-171
E5BVB8_9FUSO/3-145
E5BVJ2_9FUSO/12-181
E5BWT4_9FUSO/6-151
E5BY36_9FUSO/7-167
E5C0Y7_9FUSO/5-147
E5C312_9FUSO/7-152
E5C3K5_9BACE/41-209
E5C3P3_9BACE/40-178
E5C6I9_9BACE/10-168
E5C9X1_9BACE/9-183
E5CCG4_9BACE/8-152
E5CDM6_9BACE/12-161
E5CDT6_9BACE/7-148
E5CEV4_9BACE/5-160
E5CI71_STAHO/9-165
E5CII8_STAHO/8-186
E5CJH7_STAHO/14-200
E5CKP2_STAHO/16-186
E5CNW1_STAHO/7-159
E5CSM3_9STAP/7-159
E5CTD9_9STAP/17-187
E5CU11_9STAP/12-198
E5CVE0_9STAP/9-165
E5CW83_9STAP/11-189
E5CYE3_9BACI/5-159
E5DUH8_9NOCA/77-230
E5QRM0_STAAH/19-189
E5QRT1_STAAH/7-159
E5QT20_STAAH/9-165
E5QWH3_STAAH/12-198
E5R7D7_STAAG/9-165
E5R8W3_STAAG/17-187
E5R9I9_STAAG/7-159
E5RBL6_STAAG/12-198
E5TC46_STAAU/12-198
E5TDD9_STAAU/9-165
E5TDX9_STAAU/7-159
E5THH1_STAAU/17-187
E5TK83_STAAU/9-165
E5TML7_STAAU/12-198
E5TNN5_STAAU/17-187
E5TQ36_STAAU/7-159
E5TSH0_STAAU/12-198
E5TUS7_STAAU/9-165
E5TXR0_STAAU/7-159
E5TYM3_STAAU/17-187
E5U6U8_ALCXX/13-173
E5U8F6_ALCXX/20-207
E5UEG6_ALCXX/9-178
E5UH92_NEIMU/7-165
E5UI73_NEIMU/13-199
E5UKM7_NEIMU/10-179
E5ULE3_NEIMU/11-162
E5ULJ8_NEIMU/1-144
E5UMT4_9BACE/9-179
E5UPD4_9BACE/46-197
E5UVN5_9BACE/18-162
E5UVV3_9BACE/17-161
E5UWD0_9BACE/42-210
E5UWI1_9BACE/4-159
E5UYM7_9BACE/7-219
E5UZK7_9BACE/7-148
E5V0Y2_9BACL/8-178
E5V1R1_9BACL/8-169
E5V3X1_9BACL/8-184
E5V603_9BACE/9-179
E5V7A0_9BACE/44-196
E5V8J6_9BACE/20-178
E5VAC4_9BACE/8-152
E5VAW0_9BACE/15-170
E5VNY0_9FIRM/8-153
E5VR00_9FIRM/9-141
E5VR88_9FIRM/55-209
E5VRJ8_9FIRM/5-175
E5VWA5_9FIRM/8-154
E5VYP7_9FIRM/10-133
E5W1A6_9BACI/12-186
E5W205_9BACI/8-184
E5W5L9_9BACI/14-171
E5W5S9_9BACI/14-206
E5W979_9BACI/8-165
E5WAX0_9BACI/8-164
E5WEZ9_9BACI/8-165
E5WK50_9BACI/15-204
E5WKT1_9BACI/333-511
E5WLK7_9BACI/5-163
E5WPC6_9BACI/7-140
E5WQD0_9BACI/13-191
E5WTT0_9BACE/8-152
E5WW54_9BACE/14-184
E5WYP2_9BACE/19-174
E5X060_9BACE/9-167
E5X131_9BACE/44-196
E5X1Q7_9BACE/8-157
E5X5H4_9ACTN/10-157
E5X6F8_9ACTN/82-244
E5X6Y2_9ACTN/5-153
E5XBN0_9ACTN/87-241
E5XBT2_9ACTN/7-145
E5XJN2_9FIRM/103-265
E5XPT1_9ACTO/210-385
E5XPW8_9ACTO/11-201
E5XTY6_9ACTO/13-159
E5XU19_9ACTO/259-430
E5XVT8_9BIFI/31-139
E5XYM3_9BIFI/10-169
E5Y3S9_BILWA/7-148
E5Y4N4_BILWA/5-148
E5Y4T2_BILWA/8-146
E5Y8B0_BILWA/43-203
E5Y8F3_BILWA/3-134
E5Y947_BILWA/86-242
E5YA84_BILWA/6-160
E5YBD7_BILWA/7-152
E5YBN5_BILWA/25-196
E5YCX5_9ENTR/8-159
E5YDQ0_9ENTR/7-178
E5YG38_9ENTR/7-162
E5YR89_9BACL/8-184
E5YRC7_9BACL/7-168
E5YRF1_9BACL/8-165
E5YYB1_9BACL/14-192
E5YZ54_9BACL/13-189
E5Z074_9BACL/9-179
E5Z6K0_CAMJE/8-180
E5Z6K1_CAMJE/7-182
E5ZFY8_CAMJE/7-180
E5ZU15_ECOLX/14-174
E5ZU71_ECOLX/8-159
E5ZUZ3_ECOLX/7-193
E5ZVN6_ECOLX/103-287
E5ZWH4_ECOLX/13-168
E6AAI7_ECOLX/8-159
E6ADN8_ECOLX/7-193
E6AEB7_ECOLX/14-174
E6AG99_ECOLX/13-168
E6AH27_ECOLX/575-759
E6AKG9_ECOLX/13-168
E6ALU4_ECOLX/8-159
E6AML3_ECOLX/7-193
E6ANB7_ECOLX/14-174
E6AXV4_ECOLX/8-159
E6B3A0_ECOLX/14-174
E6B6Z5_ECOLX/7-193
E6BCK6_ECOLX/3-99
E6BD26_ECOLX/14-174
E6BEV5_ECOLX/7-162
E6BL84_ECOLX/7-193
E6C0B6_PROAC/51-217
E6C7W0_PROAC/51-217
E6CG88_PROAC/51-217
E6CLY0_PROAC/5-171
E6CQL7_PROAC/149-341
E6CTJ5_PROAC/51-217
E6D1S7_PROAC/5-171
E6D5I7_PROAC/5-171
E6DGL3_PROAC/2-112
E6DJK2_PROAC/51-217
E6DW09_PROAC/51-217
E6E1X3_PROAC/51-217
E6E548_PROAC/149-341
E6EAQ9_PROAC/2-112
E6EHH6_PROAC/51-217
E6ELD6_ENTFA/8-177
E6ELE2_ENTFA/2-168
E6EQE8_ENTFA/8-164
E6ESE9_ENTFA/13-191
E6EW93_ENTFA/8-177
E6EW99_ENTFA/2-168
E6EWZ3_ENTFA/8-164
E6F2U1_ENTFA/13-191
E6F4F1_ENTFA/8-164
E6F4R7_ENTFA/8-177
E6F4S3_ENTFA/2-168
E6F521_ENTFA/13-191
E6FE46_ENTFA/8-164
E6FGZ6_ENTFA/8-177
E6FH02_ENTFA/2-168
E6FH91_ENTFA/13-191
E6FM24_ENTFA/8-177
E6FM30_ENTFA/2-168
E6FMG1_ENTFA/13-191
E6FQJ5_ENTFA/8-164
E6FWB7_ENTFA/8-177
E6FWC4_ENTFA/2-168
E6FWL2_ENTFA/13-191
E6FY20_ENTFA/8-164
E6G0G7_ENTFA/8-177
E6G0H3_ENTFA/2-168
E6G0Q8_ENTFA/13-191
E6G2K3_ENTFA/8-164
E6G8K6_ENTFA/8-164
E6GAE3_ENTFA/8-177
E6GAE9_ENTFA/2-168
E6GFF0_ENTFA/13-191
E6GLJ8_ENTFA/13-191
E6GMT7_ENTFA/8-164
E6GPF8_ENTFA/8-177
E6GPG4_ENTFA/2-168
E6GSI1_ENTFA/13-191
E6GUN3_ENTFA/7-184
E6GUP0_ENTFA/8-177
E6GYN3_ENTFA/8-164
E6H268_ENTFA/8-164
E6H2D3_ENTFA/7-184
E6H2E0_ENTFA/8-177
E6H3Y5_ENTFA/13-191
E6HE78_ENTFA/13-191
E6HG01_ENTFA/8-164
E6HGI7_ENTFA/8-177
E6HGJ3_ENTFA/2-168
E6HIK0_ENTFA/8-164
E6HN40_ENTFA/13-191
E6HPN9_ENTFA/8-177
E6HPP5_ENTFA/2-168
E6HSC9_ENTFA/8-177
E6HSD5_ENTFA/2-168
E6HUV8_ENTFA/13-191
E6HW74_ENTFA/8-164
E6I012_ENTFA/8-164
E6I3H1_ENTFA/13-191
E6I5V4_ENTFA/7-132
E6I5V5_ENTFA/1-42
E6I5W1_ENTFA/8-177
E6I975_ENTFA/8-177
E6I981_ENTFA/2-168
E6I9G3_ENTFA/8-164
E6IDM9_ENTFA/13-191
E6IKQ3_ENTFA/13-191
E6INE8_ENTFA/8-177
E6INF4_ENTFA/2-168
E6IPA0_ENTFA/8-164
E6IR60_ENTFA/8-164
E6IUJ3_ENTFA/2-168
E6IUJ9_ENTFA/8-177
E6IW27_ENTFA/13-191
E6J3L9_STRAP/8-162
E6J3S5_STRAP/7-181
E6J6F8_9ACTO/282-326
E6J6G6_9ACTO/22-209
E6J8D5_9ACTO/22-183
E6JEK7_RIEAN/7-185
E6JKE0_STAEP/7-159
E6JKP0_STAEP/11-189
E6JPE2_STAEP/12-198
E6JQV9_STAEP/9-165
E6JRK5_9SPIO/5-146
E6JTZ0_9SPIO/152-298
E6JU59_9SPIO/10-152
E6JUA4_9SPIO/11-154
E6JVI9_9SPIO/7-147
E6K065_PARDN/25-212
E6K352_9BACT/4-159
E6K4Z1_9BACT/7-219
E6K7E9_9BACT/7-148
E6KLS5_STRSA/7-181
E6KNU7_STRSA/8-162
E6KRM9_9ACTO/14-217
E6KSU9_9ACTO/10-165
E6KVL4_9PAST/7-107
E6KVQ3_9PAST/12-198
E6KX77_9PAST/7-163
E6KYS1_9PAST/14-165
E6L5A3_9PROT/9-190
E6L8T2_CAMUP/7-180
E6L8T3_CAMUP/1-154
E6LE22_9ENTE/8-165
E6LF26_9ENTE/10-166
E6LF41_9ENTE/19-180
E6LIB8_9ENTE/17-195
E6LM56_9FIRM/7-138
E6LNQ5_9FIRM/31-131
E6LR43_9FIRM/7-169
E6LY69_9ACTO/7-213
E6LZX1_9ACTO/9-163
E6M1E0_9ACTO/9-163
E6M474_9ACTO/7-213
E6M8W5_STALU/7-159
E6MAZ5_STALU/44-230
E6MC61_STALU/106-291
E6MCH9_STALU/12-168
E6MCW0_STALU/16-186
E6MEF7_9FIRM/7-169
E6MFV7_9FIRM/134-316
E6MGV7_9FIRM/7-153
E6MJJ3_9FIRM/8-51
E6MJN5_9FIRM/12-150
E6MJX2_9FIRM/54-138
E6MK41_9FIRM/48-136
E6MKV1_9BACT/7-147
E6MNK5_9BACT/4-159
E6MPB3_9BACT/10-155
E6MQC6_9BACT/7-219
E6MWI9_NEIMH/10-179
E6MWV3_NEIMH/7-165
E6N0E6_NEIMH/13-201
E6N323_9ARCH/325-491
E6N323_9ARCH/67-243
E6N3D6_9ARCH/7-140
E6N545_9ARCH/11-143
E6N7L2_9ARCH/15-187
E6NB81_9ARCH/7-140
E6NDN8_HELPI/1-164
E6NEH0_HELPI/13-190
E6NI81_HELPK/13-190
E6NJ30_HELPK/25-202
E6NNR1_HELPL/13-190
E6NPI3_HELPL/10-196
E6NRH3_HELPQ/10-196
E6NSC1_HELPQ/13-190
E6P937_9ARCH/13-168
E6PGR3_9ZZZZ/19-185
E6PKH4_9ZZZZ/50-204
E6PNG5_9ZZZZ/21-174
E6PPJ4_9ZZZZ/21-174
E6PQT7_9ZZZZ/104-257
E6PVW2_9ZZZZ/13-174
E6Q875_9ZZZZ/19-185
E6QBM2_9ZZZZ/327-525
E6QBM2_9ZZZZ/87-242
E6QEZ2_9ZZZZ/7-177
E6QL31_9ZZZZ/7-177
E6QN07_9ZZZZ/23-166
E6QRN4_9ZZZZ/91-249
E6QTV3_9ZZZZ/18-179
E6QUD9_9ZZZZ/15-176
E6QUH7_9ZZZZ/7-177
E6QWJ9_9ZZZZ/41-218
E6RDJ5_CRYGW/11-186
E6RIP9_PSEU9/7-162
E6RKW1_PSEU9/31-201
E6RLF2_PSEU9/9-193
E6RSF3_CAMJS/7-182
E6RSF4_CAMJS/8-180
E6RYA9_CAMJC/7-110
E6RYB0_CAMJC/8-180
E6S207_HELPF/10-196
E6S2M8_HELPF/13-190
E6SBU8_INTC7/7-173
E6SNC4_BACT6/69-130
E6SQ06_BACT6/10-155
E6SQ25_BACT6/50-202
E6SQE6_BACT6/8-152
E6SQN5_BACT6/19-163
E6SR28_BACT6/4-159
E6SW32_BACT6/9-179
E6T654_SHEB6/7-162
E6T947_SHEB6/8-193
E6TCP1_MYCSR/11-190
E6TD99_MYCSR/116-300
E6TJL8_MYCSR/20-161
E6TKI8_MYCSR/12-183
E6TLU5_MYCSR/12-179
E6TM20_MYCSR/7-192
E6TM58_MYCSR/23-203
E6TPF0_MYCSR/256-426
E6TRS1_BACCJ/73-145
E6TUS6_BACCJ/238-409
E6TUS6_BACCJ/31-186
E6TVC7_BACCJ/8-165
E6U0N6_BACCJ/8-164
E6U0Y5_BACCJ/14-203
E6U389_ETHHY/38-143
E6U3T3_ETHHY/10-186
E6U653_ETHHY/7-146
E6U7B8_ETHHY/3157-3336
E6U896_ETHHY/7-148
E6U8R4_ETHHY/21-190
E6UAC0_RUMA7/175-210
E6UAC0_RUMA7/58-133
E6UCY1_RUMA7/8-155
E6UID8_RUMA7/7-157
E6UIJ5_RUMA7/7-151
E6UIV3_RUMA7/4-145
E6UKM0_RUMA7/7-173
E6UT44_CLOTL/6-150
E6UU45_CLOTL/8-192
E6UV45_VARPD/20-184
E6UZL6_VARPD/22-214
E6V129_VARPD/19-206
E6V2Q5_VARPD/16-176
E6V6A9_VARPD/7-197
E6VBZ1_RHOPX/7-197
E6VFD2_RHOPX/152-348
E6VGY1_RHOPX/18-206
E6VN81_RHOPX/39-205
E6VNG4_RHOPX/3-149
E6VPS2_RHOPX/14-174
E6VTX2_DESAO/281-448
E6VTX2_DESAO/38-207
E6VWG8_DESAO/90-247
E6VY53_DESAO/12-153
E6VY82_DESAO/7-148
E6VYQ0_DESAO/86-253
E6VZ33_DESAO/7-151
E6W150_DESIS/6-150
E6W459_DESIS/7-176
E6W4N9_DESIS/85-242
E6WB41_PANSA/8-159
E6WEA9_PANSA/14-174
E6WF84_PANSA/7-162
E6WKG6_PANSA/7-193
E6WMS7_PANSA/8-186
E6WPQ0_PSEUU/179-369
E6WQ33_PSEUU/14-173
E6WVL2_PSEUU/10-169
E6WXY2_NITSE/11-185
E6WZ58_NITSE/283-432
E6X3V8_CELAD/6-163
E6X7G6_CELAD/8-186
E6X963_CELAD/8-186
E6XD30_CELAD/7-195
E6XE48_CELAD/23-165
E6XEJ9_CELAD/7-184
E6XI39_SHEP2/7-162
E6XLH9_SHEP2/8-193
E6YI83_BARC7/12-201
E6YM79_9RHIZ/12-201
E6YRJ7_9RHIZ/12-201
E6YVZ3_9RHIZ/12-201
E6YYM9_9RHIZ/12-201
E7A0L6_9BASI/14-190
E7A455_HAEIF/13-199
E7A4P7_HAEIF/7-163
E7A9E0_HELFC/11-185
E7AGQ2_HAEIF/13-199
E7AHD8_HAEIF/7-163
E7B5N6_YERE1/15-174
E7B7C0_YERE1/7-162
E7BDU2_NEIMW/7-165
E7BFW4_NEIMW/10-179
E7BG80_NEIMW/13-201
E7C7Z6_9BACT/34-196
E7FDV5_DANRE/103-273
E7FPE2_9LACO/59-130
E7FSW4_9LACO/8-178
E7FTI0_9LACO/9-163
E7FTP6_ERYRH/15-184
E7FY43_ERYRH/9-164
E7G5H7_9FIRM/8-160
E7G5Z3_9FIRM/10-163
E7GB68_9FIRM/93-247
E7GDB5_9FIRM/7-157
E7GF55_9FIRM/57-141
E7GHD6_CLOSY/35-177
E7GJA6_CLOSY/81-244
E7GJN3_CLOSY/156-193
E7GJN3_CLOSY/7-129
E7GLI8_CLOSY/15-170
E7GNM5_CLOSY/8-139
E7GP19_CLOSY/7-110
E7GUX0_STRAP/8-162
E7GV85_STRAP/7-180
E7H1K2_9BURK/60-248
E7H1S5_9BURK/22-187
E7H5A9_9BURK/10-192
E7H5B0_9BURK/8-195
E7H5P7_9BURK/10-163
E7H5R7_9BURK/21-185
E7H9V8_ECOLX/14-174
E7HIW0_ECOLX/7-193
E7HKK6_ECOLX/7-162
E7HN74_ECOLX/14-174
E7I1P2_ECOLX/7-193
E7I2J2_ECOLX/7-162
E7I3T1_ECOLX/1-156
E7I4M3_ECOLX/14-78
E7I4M4_ECOLX/1-48
E7IGD4_ECOLX/1-125
E7IK88_ECOLX/7-162
E7IMN5_ECOLX/7-193
E7IZG1_ECOLX/14-174
E7J0M9_ECOLX/1-156
E7J337_ECOLX/14-174
E7J450_ECOLX/7-193
E7JFL6_ECOLX/7-193
E7JGU1_ECOLX/14-174
E7JS72_ECOLX/7-162
E7K2K6_SHISO/7-162
E7K488_SHISO/1-120
E7K8E2_SHISO/7-193
E7KA12_YEASA/11-174
E7KA13_YEASA/11-174
E7KKT1_YEASL/11-174
E7L5M6_TRYCR/87-289
E7LRW0_YEASV/11-174
E7M379_9BACL/8-164
E7M512_9BACL/216-375
E7MA90_9BACL/10-194
E7MBU5_9BACL/7-168
E7MCU5_STAAU/12-198
E7MF46_STAAU/17-187
E7MHC3_STAAU/26-182
E7MKF1_STAAU/7-159
E7MMP6_9FIRM/7-148
E7MPG7_9FIRM/48-150
E7MVU3_STAAU/7-159
E7MWW8_STAAU/17-187
E7MY31_STAAU/26-182
E7MYU7_STAAU/12-198
E7N203_9FIRM/18-157
E7N5G1_9ACTO/28-190
E7N8J1_9ACTO/10-216
E7NFB4_YEASO/11-174
E7NTC0_TREPH/7-169
E7NTD7_TREPH/11-188
E7NV34_TREPH/7-152
E7NWE7_TREPH/8-153
E7NWN1_TREPH/8-168
E7P2K7_PSESG/16-163
E7P4Q6_PSESG/113-181
E7P645_PSESG/31-187
E7P7Y2_PSESG/2800-2978
E7P8F4_PSESG/18-182
E7P8P0_PSESG/7-164
E7PDZ5_PSESG/4-103
E7PL26_PSESG/7-164
E7PLS4_PSESG/2800-2978
E7PP13_PSESG/31-187
E7PPW3_PSESG/85-152
E7PS04_PSESG/16-163
E7PSE0_PSESG/18-182
E7PU29_PSESG/4-103
E7PUJ8_STRDY/13-199
E7PZ16_STRDY/7-180
E7Q1C5_YEASB/11-174
E7Q1C6_YEASB/11-174
E7QC17_YEASZ/11-174
E7QN99_9EURY/23-196
E7QVP7_9EURY/21-202
E7RCU1_9BACL/6-161
E7RFX5_9BACL/8-163
E7RG57_9BACL/17-195
E7RNT7_9BACT/37-181
E7RPX4_9BACT/4-159
E7RQ08_9BACT/43-187
E7RRF7_9BACT/15-227
E7RRL4_9BACT/7-148
E7RT09_9BACT/7-151
E7RV90_9BURK/159-310
E7RW56_9BURK/8-165
E7RW57_9BURK/15-181
E7RW68_9BURK/10-179
E7RWZ0_9BURK/18-172
E7S230_STRAG/7-183
E7S394_STRAG/24-212
E7S3T6_STRAG/7-180
E7S9X2_9STRE/8-162
E7SBL5_9STRE/7-181
E7SER0_SHIDY/7-193
E7SFF7_SHIDY/7-162
E7SJ82_SHIDY/8-159
E7SVT1_SHIBO/7-162
E7SZ12_SHIBO/7-193
E7T3H9_SHIBO/14-174
E7T5G7_SHIBO/8-159
E7TGP4_SHIFL/7-162
E7TJ01_SHIFL/8-159
E7TJG3_SHIFL/7-193
E7TKA5_ECO57/7-193
E7TLT6_ECO57/10-159
E7TM43_ECO57/14-174
E7TYD5_ECO57/7-162
E7U3B1_ECOLX/8-159
E7U3U3_ECOLX/14-174
E7UA11_ECOLX/7-162
E7UAI4_ECOLX/7-193
E7UK17_ECOLX/14-174
E7UNK0_ECOLX/8-159
E7UQT1_ECOLX/7-193
E7URT4_ECOLX/7-162
E7UTT1_SALTY/7-193
E7UXV5_SALTY/7-162
E7V286_SALTY/8-159
E7VFG7_SALMO/7-193
E7VHV7_SALMO/7-193
E7VLR9_SALMO/7-162
E7W0H7_SALMO/7-193
E7W8I0_SALMO/7-193
E7WBM8_SALMO/7-162
E7WLV5_SALMO/7-162
E7WQH9_SALMO/7-193
E7WZ89_SALMO/7-193
E7XA55_SALMO/7-162
E7XIZ3_SALMO/7-193
E7XNB0_SALMO/7-162
E7XVR0_SALMO/7-193
E7XYY9_SALMO/7-162
E7Y3T9_SALMO/8-159
E7Y986_SALMO/7-162
E7YFP0_SALMO/7-193
E7YLA0_SALMO/7-162
E7YQ11_SALMO/7-193
E7YWU7_SALMO/7-162
E7YY82_SALMO/7-193
E7Z777_SALMO/7-162
E7Z9A9_SALMO/7-193
E7ZLD4_SALMO/7-162
E7ZT90_SALMO/7-193
E7ZVM7_SALMO/7-193
E8A060_SALMO/7-162
E8A9S4_SALMO/7-193
E8AFD8_SALMO/7-162
E8AJM4_SALMO/7-162
E8AQ52_SALMO/7-193
E8B088_SALMO/7-193
E8B4K1_SALMO/7-162
E8BA74_SALMO/7-162
E8BEC0_SALMO/7-193
E8BJY7_SALMO/8-88
E8BLZ6_SALMO/7-162
E8BSK5_SALMO/7-193
E8BY37_SALMO/7-162
E8C3F8_SALMO/7-193
E8CEZ1_SALMO/7-193
E8CH16_SALMO/7-78
E8CIX6_SALMO/1-74
E8CKA7_SALMO/8-159
E8CMJ6_SALMO/7-162
E8CX87_SALMO/7-193
E8D0F4_SALMO/8-159
E8D6B5_SALMO/7-162
E8D7X3_SALMO/7-193
E8DA56_SALMO/7-193
E8DBS9_SALMO/8-159
E8DLT5_SALMO/7-162
E8DS70_SALMO/7-193
E8E7J1_SALMO/7-193
E8EBN7_SALMO/7-162
E8EGL2_SALMO/7-193
E8ETP9_SALMO/7-162
E8EUP2_SALMO/7-193
E8F1C8_SALMO/7-162
E8F2M4_SALMO/7-193
E8FBL3_SALMO/7-162
E8FJG5_SALMO/7-193
E8FMV7_SALMO/7-193
E8FS39_SALMO/8-159
E8FTI3_SALMO/7-162
E8G1B6_SALMO/7-162
E8G6Q6_SALMO/7-193
E8G6X6_SALMO/8-159
E8GFP1_SALMO/7-162
E8GM13_SALMO/7-193
E8GQ28_SALMO/7-193
E8GRM1_SALMO/7-162
E8H2W8_ECO57/7-162
E8HC51_ECO57/7-193
E8HD07_ECO57/10-159
E8HDT5_ECO57/14-174
E8HGZ5_ECOLX/7-162
E8HR51_ECOLX/7-193
E8HRV5_ECOLX/10-159
E8HSB3_ECOLX/14-174
E8HVM0_ECOLX/7-162
E8I4U5_ECOLX/7-193
E8I5W9_ECOLX/10-159
E8I6C8_ECOLX/14-174
E8I8X5_ECOLX/7-162
E8II93_ECOLX/7-193
E8IJ71_ECOLX/10-159
E8IJN1_ECOLX/14-161
E8IWC7_ECOLX/7-193
E8IXA6_ECOLX/10-159
E8IXU6_ECOLX/14-174
E8J0A1_ECOLX/7-162
E8J259_ECO57/7-162
E8JBF6_ECO57/7-193
E8JCC8_ECO57/10-159
E8JCT6_ECO57/14-174
E8JJ00_9ACTO/21-176
E8JKE1_9ACTO/6-212
E8JMS1_STREI/7-180
E8JPP1_STREI/14-203
E8JTH8_STRCR/7-181
E8JVB1_STRCR/8-162
E8JYC4_9STRE/7-181
E8K2S6_9STRE/8-162
E8K592_STRPA/7-181
E8K6B0_STRPA/8-162
E8KA83_9STRE/7-181
E8KDI2_9STRE/8-162
E8KEG7_9PAST/30-216
E8KFD1_9PAST/21-177
E8KFE2_9PAST/7-185
E8KGK5_9PAST/10-160
E8KH74_9PAST/18-204
E8KMV7_STRSA/8-162
E8KP85_STRSA/10-184
E8KU92_STRVE/19-197
E8KUA3_STRVE/9-178
E8KUV5_STRVE/9-163
E8KZ87_9RHIZ/40-196
E8KZG8_9RHIZ/16-176
E8L0Y0_9RHIZ/35-202
E8L5T8_9RHIZ/277-470
E8LAB0_9RHIZ/7-166
E8LBT6_9FIRM/56-223
E8LC04_9FIRM/8-153
E8LHV9_9GAMM/8-153
E8LI25_9GAMM/8-145
E8LJ71_9GAMM/7-190
E8LLI0_9GAMM/12-164
E8LUT4_9VIBR/7-162
E8LVR6_9VIBR/9-194
E8LZX6_9VIBR/8-159
E8M2S9_9VIBR/9-194
E8MC43_9VIBR/7-162
E8MC77_9VIBR/8-164
E8MEE3_BIFL2/31-139
E8MFP9_BIFL2/10-169
E8MGZ0_BIFL2/168-312
E8MPL7_BIFLS/61-220
E8MUZ3_BIFL1/39-147
E8MWB7_BIFL1/10-169
E8MZS0_ANATU/61-243
E8N022_ANATU/7-150
E8N0D9_ANATU/8-152
E8N245_ANATU/8-150
E8N8R2_MICTS/1-147
E8NBA4_MICTS/19-162
E8NM19_SALET/7-162
E8NT67_SALET/7-193
E8NVA3_SALET/8-159
E8NYI6_YERPH/7-162
E8PAF5_ACIB1/7-178
E8PBS8_ACIB1/13-209
E8PD77_ACIB1/40-209
E8PHC0_ACIB1/13-169
E8PHK8_ACIB1/8-177
E8PIT6_ACIB1/7-193
E8PJZ2_THESS/7-162
E8PLC4_THESS/68-228
E8Q7X8_STRED/13-199
E8Q953_STRED/125-312
E8QAU7_STRED/7-180
E8QG10_HELP7/10-196
E8QI54_HELP4/13-190
E8QPD5_HELPR/10-196
E8QQ90_HELPR/13-190
E8QSH4_HELPW/13-190
E8QVY9_HELPW/10-196
E8QW89_HELPW/80-267
E8R8P4_DESM0/22-206
E8R8Y3_DESM0/9-145
E8RAS3_9DELT/8-151
E8RCI0_9DELT/6-150
E8RCM8_9DELT/86-254
E8RG60_9DELT/6-154
E8RG82_9DELT/7-157
E8RG93_9DELT/87-254
E8RRX4_9CAUL/35-188
E8RWC1_MICSL/20-181
E8RX67_MICSL/123-309
E8RXZ7_MICSL/1563-1741
E8S089_MICSL/19-157
E8SCN4_MICSL/7-173
E8SCY9_MICSL/122-299
E8SDR4_STAPH/7-159
E8SFY4_STAPH/11-189
E8SG97_STAPH/12-199
E8SI40_STAPH/9-165
E8SIZ9_STAPH/85-263
E8SLY6_NEIGO/10-64
E8SM37_NEIGO/6-183
E8SQK8_NEIGO/7-165
E8STH4_GEOS2/8-165
E8T684_THEA1/305-466
E8T684_THEA1/69-234
E8T830_MESCW/25-192
E8TD62_MESCW/17-168
E8TI73_MESCW/53-243
E8TKW9_MESCW/157-339
E8TWE7_ALIDB/21-180
E8TWR3_ALIDB/15-203
E8U284_ALIDB/7-193
E8U5S8_DEIML/7-225
E8U5T9_DEIML/17-171
E8UAN9_DEIML/15-186
E8UD83_TAYEM/7-177
E8UDQ7_TAYEM/13-173
E8UG49_TAYEM/8-178
E8UI05_MYCFM/8-162
E8UPC9_STREJ/1-99
E8UPY6_STREJ/8-178
E8URJ3_THEBF/8-183
E8UWM4_THEBF/7-143
E8UZ93_TERSS/22-169
E8V4V5_TERSS/9-184
E8V906_BACST/8-182
E8V9E7_BACST/8-165
E8VB70_BACST/8-184
E8VB90_BACST/11-189
E8VE71_BACST/12-201
E8VEM7_BACST/8-165
E8VEU0_BACST/17-174
E8VMW7_VIBVU/7-162
E8VWJ7_VIBVU/7-193
E8VWU3_VIBVU/8-159
E8W498_STRFA/251-422
E8W870_STRFA/608-775
E8WCD4_STRFA/118-307
E8WEY7_STRFA/14-174
E8WFT9_STRFA/22-221
E8WLM6_GEOS8/156-301
E8WNV6_GEOS8/7-151
E8WUN7_GEOS8/5-149
E8WWI0_ACISM/15-182
E8X0Y0_ACISM/17-164
E8X2Z0_ACISM/8-186
E8X5F6_ACISM/12-187
E8X7C7_ACISM/15-159
E8X949_SALT4/7-193
E8XGA2_SALT4/7-162
E8XNT9_RAHSY/7-162
E8XQW1_RAHSY/8-186
E8XSZ5_RAHSY/8-159
E8XZ50_RAHSY/14-174
E8Y221_ECOKO/14-174
E8Y3S4_ECOKO/8-159
E8Y608_ECOKO/7-162
E8Y7P8_ECOKO/7-193
E8YG44_9BURK/16-160
E8YGE7_9BURK/17-164
E8YJH8_9BURK/28-185
E8YRR5_9BURK/45-219
E8YRR6_9BURK/133-326
E8YST4_9BURK/18-205
E8YSU4_9BURK/19-209
E8YUP0_9BURK/46-151
E8YUR7_9BURK/12-172
E8YVL8_9BURK/15-190
E8YVM3_9BURK/9-184
E8YW28_9BURK/17-181
E8YWH8_9BURK/20-212
E8ZL61_CLOB0/8-163
E8ZNM0_CLOB0/8-184
E8ZNX0_CLOB0/9-178
E8ZPA0_CLOB0/7-146
E8ZQ04_CLOB0/5-149
E8ZQM3_CLOB0/5-157
E8ZTW1_CLOB0/124-314
E8ZVK7_CLOB0/4-145
E8ZYU2_SALET/7-193
E8ZZN4_SALET/8-159
E9A276_SALET/7-162
E9AHY5_LEIIN/39-209
E9AKH2_LEIME/85-288
E9AU17_LEIME/39-209
E9B8F6_LEIDO/93-296
E9BUW5_LEIDO/39-209
E9DLY1_9STRE/9-163
E9DNX2_9STRE/9-178
E9DP65_9STRE/12-190
E9EFD5_METAQ/15-184
E9EH19_METAQ/16-190
E9EMR2_METAR/16-190
E9EUJ4_METAR/15-184
E9F8C5_METAR/16-190
E9FCE9_METAR/13-187
E9FGI0_9STRE/7-181
E9FI80_9STRE/8-162
E9FN74_9STRE/8-162
E9FP97_9STRE/7-181
E9FR69_DAPPU/107-277
E9IKN4_SOLIN/104-274
E9PDK9_HUMAN/7-185
E9QEP6_DANRE/103-273
E9RNL3_LACRE/9-179
E9RQ27_LACRE/7-194
E9RQI2_LACRE/10-164
E9RSV0_9FIRM/7-158
E9S4A5_TREDE/10-155
E9S5Z2_TREDE/8-153
E9SA00_RUMAL/8-155
E9SA96_RUMAL/1-85
E9SDN2_RUMAL/4-145
E9SEX0_RUMAL/7-146
E9SFQ4_RUMAL/7-157
E9SFZ3_RUMAL/175-207
E9SJK9_CLOSY/35-177
E9SJU3_CLOSY/151-295
E9SNR9_CLOSY/81-244
E9SNV5_CLOSY/7-150
E9SQB5_CLOSY/156-193
E9SQB5_CLOSY/7-129
E9SSD0_CLOSY/8-139
E9SU17_CLOSY/15-170
E9SXW5_COREQ/7-181
E9T1Q5_COREQ/15-202
E9T3A4_COREQ/264-435
E9T3N4_COREQ/12-179
E9T614_COREQ/156-297
E9TBH5_ECOLX/7-193
E9TEG0_ECOLX/14-174
E9TM78_ECOLX/7-162
E9TNM1_ECOLX/8-159
E9TVW8_ECOLX/103-287
E9TVZ7_ECOLX/14-174
E9TWX0_ECOLX/8-159
E9U176_ECOLX/13-168
E9U421_ECOLX/7-193
E9U686_ECOLX/8-159
E9UBH1_ECOLX/14-174
E9UDT4_ECOLX/13-168
E9UFY2_ECOLX/7-193
E9UJW9_ECOLX/8-159
E9UK62_ECOLX/8-159
E9UKF0_ECOLX/8-159
E9UL55_ECOLX/8-159
E9ULK3_ECOLX/8-159
E9ULU5_ECOLX/8-159
E9UML2_SHISO/8-159
E9UNS6_9ACTO/13-202
E9UPP1_9ACTO/19-166
E9URK6_9ACTO/7-192
E9UWW1_9ACTO/7-171
E9V0A5_9ACTO/7-174
E9V1M9_9ACTO/33-188
E9V424_ECOLX/8-159
E9V4T1_ECOLX/14-174
E9V683_ECOLX/7-193
E9V7C2_ECOLX/7-162
E9VJD2_ECOLX/7-193
E9VJU9_ECOLX/8-159
E9VKB3_ECOLX/14-174
E9VPJ2_ECOLX/7-162
E9VQ97_ECOLX/175-357
E9W084_ECOLX/7-162
E9W5N6_ECOLX/14-174
E9W718_ECOLX/7-193
E9W8P7_ECOLX/8-159
E9WBV2_ECOLX/7-193
E9WCQ8_ECOLX/8-130
E9WD63_ECOLX/14-174
E9WFH0_ECOLX/7-162
E9WQ24_ECOLX/7-193
E9WQL8_ECOLX/14-174
E9WR29_ECOLX/8-159
E9WXD6_ECOLX/7-162
E9X300_ECOLX/7-162
E9X5D4_ECOLX/14-174
E9X5U4_ECOLX/8-159
E9XBB6_ECOLX/7-193
E9XJ81_ECOLX/7-162
E9XMV4_ECOLX/14-174
E9XNA6_ECOLX/8-159
E9XP81_ECOLX/7-193
E9XWC8_ECOLX/7-193
E9XX40_ECOLX/8-159
E9XXJ8_ECOLX/14-174
E9XZP9_ECOLX/7-162
E9YAV5_ECOLX/14-174
E9YCV1_ECOLX/7-162
E9YDX1_ECOLX/7-193
E9YL26_ECOLX/8-159
E9YNV6_ECOLX/7-162
E9YRE2_ECOLX/7-193
E9YS70_ECOLX/8-159
E9YST6_ECOLX/1-48
E9YST7_ECOLX/14-91
E9Z435_ESCFE/7-193
E9Z7J1_ESCFE/7-162
E9Z941_ESCFE/18-169
E9ZF95_MYCTU/5-170
E9ZKD3_MYCTU/149-303
E9ZNQ6_MYCTU/196-301
E9ZP26_MYCTU/258-428
E9ZPD7_MYCTU/11-191
E9ZSI9_NEIME/10-179
E9ZTA9_NEIME/7-165
E9ZVE0_NEIME/13-201
E9ZY86_NEIME/10-179
E9ZYY2_NEIME/7-165
F0A0V8_NEIME/13-201
F0A454_NEIME/7-165
F0A691_NEIME/13-201
F0A788_NEIME/10-179
F0A978_NEIME/10-179
F0AA15_NEIME/7-165
F0AC51_NEIME/13-201
F0AEX4_NEIME/10-179
F0AFT7_NEIME/7-165
F0AHY3_NEIME/13-201
F0AKL1_NEIME/10-179
F0ALK1_NEIME/7-165
F0ANG4_NEIME/13-201
F0AR28_NEIME/10-179
F0ARV2_NEIME/7-165
F0ATX6_NEIME/13-201
F0AXP5_NEIME/7-165
F0AZN2_NEIME/13-201
F0B117_NEIME/10-179
F0B2G6_NEIME/10-179
F0B3E2_NEIME/7-165
F0B5E3_NEIME/13-201
F0B8U7_9XANT/10-169
F0B960_9XANT/49-239
F0BH97_9XANT/14-174
F0BNH2_9XANT/14-174
F0BPK8_9XANT/210-399
F0BZ22_9XANT/10-169
F0C4H5_9XANT/180-370
F0C4Z0_9XANT/14-174
F0C976_9XANT/10-169
F0CE15_SALMO/8-159
F0CF00_SALMO/7-162
F0CFE5_SALMO/8-159
F0CG17_SALMO/8-159
F0CGS8_SALMO/7-162
F0CHR0_SALMO/8-159
F0CII4_SALMO/8-159
F0CIZ4_SALMO/7-162
F0CJY1_SALMO/8-159
F0CKJ4_SALMO/8-159
F0CKS8_SALMO/8-159
F0CLQ4_SALMO/8-159
F0CM39_SALMO/8-159
F0CN14_SALMO/8-159
F0CNZ3_SALMO/8-159
F0CPM3_SALMO/8-159
F0CQJ8_SALMO/8-159
F0CRH6_SALMO/8-159
F0CS98_SALMO/8-159
F0CSM2_SALMO/8-159
F0CSV8_SALMO/8-159
F0CT01_SALMO/4-63
F0CTF0_SALMO/8-159
F0CUH0_SALMO/8-159
F0CVA8_SALMO/7-162
F0CW94_SALMO/8-159
F0CWT5_SALMO/7-162
F0CXS3_SALMO/8-159
F0CYP8_SALMO/8-159
F0CZ53_SALMO/8-159
F0CZI9_SALMO/8-159
F0CZW2_SALMO/8-159
F0D0N2_SALMO/8-159
F0D172_SALMO/8-159
F0D3A5_STAAU/9-195
F0D535_STAAU/17-187
F0D6Q7_STAAU/12-168
F0D8T2_STAAU/7-159
F0DCB8_STAAU/17-187
F0DCM0_STAAU/9-195
F0DDE0_STAAU/12-168
F0DF87_STAAU/7-159
F0DHM3_9FIRM/7-147
F0DIW1_9FIRM/7-167
F0DJK1_9FIRM/7-167
F0DNF5_9FIRM/5-195
F0DPH0_9FIRM/9-152
F0DSA9_9FIRM/8-182
F0DVL0_9FIRM/7-162
F0DVM3_9FIRM/7-143
F0E528_9PSED/7-163
F0E5Y9_9PSED/7-193
F0ECJ5_9PSED/18-182
F0EEB0_9PSED/16-163
F0EGP0_ENTCA/8-165
F0EHF2_ENTCA/70-247
F0EJZ8_ENTCA/46-202
F0EKA4_ENTCA/19-197
F0EM43_ENTCA/22-191
F0ETD9_HAEPA/7-163
F0ETH1_HAEPA/13-199
F0EWW6_9NEIS/10-180
F0EXB2_9NEIS/12-170
F0EZB9_9NEIS/16-202
F0F1W7_9NEIS/12-199
F0F2N5_9NEIS/10-164
F0F2V4_9NEIS/10-179
F0F554_9BACT/7-156
F0F5A7_9BACT/7-219
F0F8B1_9BACT/4-159
F0FBU3_STRSA/8-162
F0FD19_STRSA/10-184
F0FI72_STRSA/8-162
F0FJ83_STRSA/10-184
F0FTD1_STRSA/8-162
F0FTU6_STRSA/7-181
F0FWG6_9BURK/15-179
F0FYS1_9BURK/22-214
F0G5Y4_9BURK/12-172
F0G612_9BURK/45-212
F0G619_9BURK/123-316
F0G619_9BURK/3-56
F0G8E7_9BURK/15-204
F0GAL9_9BURK/25-123
F0GAM0_9BURK/1-87
F0GJD2_9BURK/16-160
F0GSA3_9LACO/3-179
F0GUH2_9FIRM/8-163
F0GUM6_9FIRM/11-146
F0GUM6_9FIRM/173-237
F0GVX9_9FIRM/7-151
F0GY15_9FIRM/7-146
F0GZT8_9FIRM/7-142
F0H2Y2_9FIRM/7-152
F0H9F4_9BACT/7-153
F0H9Q2_9BACT/7-219
F0H9V2_9BACT/4-159
F0HDG3_9FIRM/48-139
F0HE66_9FIRM/10-197
F0HFF4_9FIRM/8-153
F0HFZ0_9FIRM/7-190
F0HLH1_9ACTN/82-244
F0HN59_9ACTN/11-158
F0HPW7_9ACTN/5-153
F0HRX8_9ACTN/7-145
F0HS33_9ACTN/87-241
F0HT50_LACDL/7-152
F0HWE4_LACDL/1-167
F0HY43_LACDL/8-196
F0I2C4_STRSA/10-184
F0I3A3_STRSA/8-162
F0I5E3_STRSA/8-162
F0I6X9_STRSA/10-184
F0II80_9FLAO/7-173
F0IIE6_9FLAO/19-230
F0IKR8_STRSA/8-162
F0IM45_STRSA/10-184
F0IV95_STRSA/10-184
F0IWP6_STRSA/8-162
F0IZF8_ACIMA/12-172
F0J6Z7_ACIMA/337-503
F0JBX3_DESDE/7-181
F0JCY9_DESDE/86-254
F0JD77_DESDE/7-148
F0JE58_DESDE/12-153
F0JEE5_DESDE/7-151
F0JEP2_DESDE/86-253
F0JGD3_DESDE/91-248
F0JM77_ESCFE/7-193
F0JMS6_ESCFE/7-162
F0JX25_ESCFE/8-159
F0K1P5_LACD2/8-196
F0K2A5_LACD2/7-152
F0K3X4_CLOAE/7-145
F0K4I5_CLOAE/4-145
F0K5J8_CLOAE/84-249
F0K7T5_CLOAE/8-164
F0K8B1_CLOAE/70-133
F0K8X3_CLOAE/9-178
F0K924_CLOAE/8-184
F0K9H8_CLOAE/82-254
F0KAA9_CLOAE/84-247
F0KAQ7_CLOAE/7-152
F0KAZ3_CLOAE/5-149
F0KCS5_CLOAE/7-146
F0KE15_CLOAE/5-157
F0KFT0_ACICP/8-177
F0KH80_ACICP/7-193
F0KIK1_ACICP/13-169
F0KLR2_ACICP/7-178
F0KN51_ACICP/41-237
F0KN77_ACICP/13-173
F0KPZ1_ACICP/40-209
F0KQS3_YERE3/15-174
F0KV05_YERE3/7-162
F0L2B7_9RHIZ/14-174
F0L2X4_9RHIZ/17-163
F0L5M1_9RHIZ/38-205
F0L635_9RHIZ/11-170
F0LAM8_9RHIZ/6-184
F0LH22_THEBM/7-165
F0LH80_THEBM/6-149
F0LHV0_THEBM/20-193
F0LHZ9_THEBM/7-150
F0LIB2_THEBM/44-219
F0LN09_THEBM/7-180
F0LNE1_VIBFU/7-162
F0LTE3_VIBFU/7-193
F0LU56_VIBFU/8-159
F0LXQ1_VIBFU/9-194
F0M7S6_ARTPP/10-179
F0ME24_NEIMG/7-165
F0MFQ9_NEIMG/10-179
F0MGS6_NEIMG/13-201
F0MQ02_NEIMM/7-165
F0MQ37_NEIMM/10-179
F0MSZ5_NEIMM/13-201
F0MW93_NEIMP/13-201
F0MZ15_NEIMP/10-179
F0MZ57_NEIMP/7-165
F0N2Z1_NEIMO/13-201
F0N405_NEIMO/10-179
F0N5E8_NEIMO/7-165
F0N630_NEIMN/13-201
F0N8R5_NEIMN/10-179
F0N915_NEIMN/7-165
F0NFZ2_SULIR/7-174
F0NH99_SULIR/49-228
F0NQU7_SULIH/7-174
F0NSR3_LACHH/11-165
F0NTQ0_LACHH/6-143
F0P1G0_WEEVC/7-184
F0P2K0_WEEVC/10-168
F0P431_STAPE/12-199
F0P461_STAPE/11-189
F0P529_STAPE/115-288
F0P530_STAPE/169-355
F0P531_STAPE/172-351
F0P831_STAPE/7-159
F0P8Z6_STAPE/85-263
F0P983_STAPE/9-165
F0PD70_ENTF6/8-164
F0PFI0_ENTF6/13-191
F0PGZ1_ENTF6/6-183
F0PH75_ENTF6/8-177
F0PJ22_BACT0/12-180
F0PJS6_BACT0/9-178
F0PK00_BACT0/16-205
F0PKF8_BACT0/11-164
F0PKU6_BACT0/9-178
F0PMM1_BACT0/10-194
F0PN39_BACT0/15-190
F0PSD9_BACT0/292-500
F0PTV7_BACT0/10-184
F0PUG2_BACT0/213-361
F0PUG4_BACT0/71-252
F0PWV4_BACT0/8-162
F0PXV1_BACT0/14-192
F0Q2P0_ACIAP/7-185
F0Q3X7_ACIAP/26-204
F0Q5K5_ACIAP/18-165
F0QE83_ACIBD/7-178
F0QFK6_ACIBD/13-209
F0QGS2_ACIBD/8-177
F0QH08_ACIBD/40-209
F0QIY1_ACIBD/7-193
F0QKP8_ACIBD/13-169
F0QTC1_VULM7/78-263
F0R1S5_BACSH/10-160
F0R1Z8_BACSH/8-152
F0R276_BACSH/9-154
F0R401_BACSH/4-159
F0R444_BACSH/40-191
F0RBL0_CELLC/7-184
F0RBN2_CELLC/15-203
F0RCZ5_CELLC/6-163
F0RDB4_CELLC/7-185
F0REP0_CELLC/40-225
F0RME2_DEIPM/21-192
F0RN94_DEIPM/26-185
F0RP98_DEIPM/13-231
F0RTZ9_SPHGB/8-147
F0RX74_SPHGB/8-173
F0RX76_SPHGB/5-146
F0RYI7_SPHGB/7-183
F0RZD5_SPHGB/7-184
F0S9I2_PEDSD/10-188
F0SHK1_PLABD/13-181
F0SMU9_PLABD/21-164
F0SUL0_SYNGF/85-257
F0SWG8_SYNGF/4-145
F0SWG9_SYNGF/62-154
F0SXU9_SYNGF/6-150
F0SXX8_SYNGF/145-292
F0SZL7_SYNGF/8-162
F0T1Z8_SYNGF/5-149
F0T2E8_SYNGF/7-146
F0T9T9_METSL/8-163
F0TAI8_METSL/7-147
F0TAI9_METSL/7-195
F0TB70_METSL/7-182
F0TBF7_METSL/16-197
F0TDJ2_LACA3/8-191
F0TE01_LACA3/12-191
F0TEI6_LACA3/5-142
F0TEW5_LACA3/8-81
F0TG74_LACA3/12-191
F0TJ15_LACA3/11-165
F0TMR5_RIEAR/7-185
F0UM16_AJECA/22-198
F0VSZ4_STRG2/1-44
F0VSZ5_STRG2/7-134
F0VT84_STRG2/14-203
F0VU77_STRG2/95-263
F0VX79_STRG2/7-180
F0WM66_9STRA/57-251
F0XB70_9PEZI/531-689
F0XM00_9PEZI/13-182
F0Y3Q5_9STRA/38-175
F0YDP1_9STRA/275-399
F0YJ57_9STRA/33-211
F0YU63_9CLOT/7-149
F0YUB4_9CLOT/81-245
F0YVP9_9CLOT/6-177
F0YYW4_9CLOT/8-154
F0YZ74_9CLOT/19-157
F0Z4R8_9CLOT/7-158
F1L6W4_ASCSU/116-286
F1LFN6_ASCSU/96-219
F1N6R5_BOVIN/95-265
F1S7V7_PIG/98-227
F1S7V8_PIG/98-231
F1T4Z3_9ACTN/8-147
F1T759_9CLOT/8-174
F1TBU2_9CLOT/8-155
F1TCZ3_9CLOT/114-258
F1TDG5_9CLOT/7-146
F1TF16_9CLOT/119-308
F1TFB8_9CLOT/9-193
F1TG98_9CLOT/9-178
F1TMT3_PROAC/51-217
F1TU22_PROAC/110-302
F1TXU7_PROAC/51-217
F1U3P8_PROAC/5-171
F1UD17_PROAC/51-217
F1UFV4_PROAC/110-302
F1UGJ2_PROAC/51-217
F1USH0_PROAC/51-217
F1UY09_PROAC/51-217
F1V7Y2_PROAC/51-217
F1VBY3_PROAC/149-341
F1VDE3_PROAC/51-217
F1VN05_PROAC/51-217
F1VPU3_MORCA/13-198
F1VRE9_MORCA/11-178
F1VRU1_MORCA/7-218
F1VTL5_MORCA/9-170
F1W1G0_9BURK/11-171
F1W1W3_9BURK/8-186
F1W1W6_9BURK/14-206
F1W7K1_MORCA/13-198
F1W8P2_MORCA/9-170
F1W9R0_MORCA/7-218
F1WAT8_MORCA/11-178
F1WAY8_MORCA/13-198
F1WD82_MORCA/11-178
F1WFD7_MORCA/9-170
F1WFQ0_MORCA/7-218
F1WHK4_MORCA/13-198
F1WJ25_MORCA/9-170
F1WJA1_MORCA/11-178
F1WLJ8_MORCA/7-218
F1WM04_MORCA/11-178
F1WML6_MORCA/7-218
F1WPY9_MORCA/13-198
F1WQC8_MORCA/9-170
F1WSE3_MORCA/11-178
F1WSI8_MORCA/7-218
F1WV74_MORCA/13-198
F1WWR2_MORCA/9-170
F1WY28_MORCA/13-198
F1WZM0_MORCA/7-218
F1X043_MORCA/9-170
F1X0C2_MORCA/11-178
F1X4G1_MORCA/9-170
F1X4J1_MORCA/7-218
F1X6E8_MORCA/13-198
F1X762_MORCA/11-178
F1X8E1_MORCA/9-170
F1X9G9_MORCA/7-218
F1X9Q5_MORCA/13-198
F1XBS6_MORCA/11-178
F1XEE4_MORCA/13-198
F1XF69_MORCA/9-170
F1XFW7_MORCA/7-218
F1XH98_MORCA/11-178
F1XLR9_ECO57/10-159
F1XM74_ECO57/14-174
F1XRC0_ECO57/7-162
F1XSU0_ECO57/7-193
F1Y033_ECO57/7-193
F1Y3X5_ECO57/7-162
F1YBY3_ECO57/14-174
F1YCE2_ECO57/10-159
F1YER1_9ACTO/256-427
F1YGU6_9ACTO/23-189
F1YJP7_9ACTO/21-199
F1YNM7_9ACTO/259-452
F1YNY6_9ACTO/7-192
F1YRF7_9PROT/51-198
F1YRV4_9PROT/7-164
F1YT52_9PROT/29-214
F1YUA9_9PROT/30-189
F1YWB6_9PROT/37-203
F1YX60_9STRE/12-198
F1YY31_9STRE/8-165
F1YZJ7_9STRE/23-199
F1Z137_9STRE/7-180
F1Z800_9SPHN/7-193
F1Z8I8_9SPHN/14-159
F1Z9P3_9SPHN/32-188
F1ZG15_ECOLX/7-193
F1ZH50_ECOLX/14-174
F1ZI31_ECOLX/7-162
F1ZTW9_THEET/8-183
F1ZXX5_THEET/13-156
F1ZZD0_THEET/7-143
F2AB56_RHIET/17-164
F2ACT5_RHIET/27-194
F2AH66_RHIET/7-197
F2AJ12_RHIET/11-170
F2ARG0_RHOBA/14-158
F2B471_STRPN/7-181
F2B4V7_STRPN/8-162
F2B9C7_9NEIS/10-179
F2BC45_9NEIS/51-238
F2BCR7_9NEIS/21-232
F2BDN1_9NEIS/7-165
F2BDU1_9NEIS/14-201
F2BGP6_9NEIS/38-194
F2BGY9_STRSA/8-162
F2BIC2_STRSA/10-184
F2BQA6_STRSA/8-162
F2BRQ0_STRSA/10-184
F2BWB3_9FIRM/7-152
F2BWF1_9FIRM/8-149
F2BWP1_9FIRM/5-178
F2C1P4_HAEAE/13-199
F2C2C8_HAEAE/7-163
F2C4E8_STRSA/10-184
F2C4L1_STRSA/8-162
F2CBZ9_STRSA/8-162
F2CCP4_STRSA/10-98
F2CCP5_STRSA/2-73
F2CJS8_STRSA/8-162
F2CL29_STRSA/10-184
F2EPL2_PANAN/8-159
F2EVF9_PANAN/7-162
F2EYZ4_PANAN/22-181
F2EZD0_PANAN/8-164
F2EZI9_PANAN/14-174
F2F1P2_9BACL/5-163
F2F892_9BACL/7-187
F2F8F9_9BACL/9-165
F2F8M0_9BACL/12-188
F2F9L7_9BACL/7-162
F2FAK9_9BACL/19-154
F2FJ21_SALDU/7-193
F2FJB7_SALDU/7-162
F2FLT6_SALDU/8-159
F2FR62_SALGL/8-159
F2G0B8_SALGL/7-162
F2G0W0_SALGL/7-193
F2G5Y5_ALTMD/7-197
F2GBC7_ALTMD/31-200
F2GEB4_MYCTU/11-191
F2GG56_MYCTU/149-303
F2GJ39_MYCTU/196-301
F2GKT5_MYCTU/258-428
F2GMA8_MYCTU/14-179
F2GV35_BRUME/22-168
F2GW32_BRUME/15-181
F2GXN5_BRUME/9-178
F2GZN0_BACTU/245-500
F2H355_BACTU/142-320
F2H3I1_BACTU/10-184
F2H453_BACTU/8-162
F2H6N4_BACTU/14-192
F2H7D6_BACTU/12-180
F2H7V1_BACTU/7-183
F2H8E5_BACTU/10-179
F2H9E5_BACTU/16-205
F2H9T5_BACTU/11-164
F2HAA2_BACTU/9-178
F2HBU6_BACTU/10-194
F2HIZ9_LACLA/15-170
F2HLJ2_LACLA/11-165
F2HN70_LACLA/11-165
F2HP64_LACLA/7-181
F2HPS1_LACLA/7-183
F2HRG0_BRUME/22-168
F2HWX3_BRUME/15-181
F2HYD3_BRUME/9-178
F2I5Z1_9LACT/2-181
F2I7Z6_9LACT/8-177
F2I842_9LACT/12-166
F2IA33_9FLAO/7-173
F2ID75_9FLAO/7-182
F2IGJ8_9FLAO/5-181
F2IIJ1_9FLAO/12-173
F2IM86_VIBCH/7-162
F2IQF3_VIBCH/8-159
F2IST0_VIBCH/7-193
F2IZP9_9PROT/23-189
F2J0A1_9PROT/153-348
F2J1H2_9PROT/7-197
F2J534_9PROT/15-174
F2J831_HELPY/10-196
F2JA04_HELPY/6-86
F2JA05_HELPY/13-107
F2JCC4_HELPY/6-86
F2JCC5_HELPY/13-107
F2JDT3_HELPY/10-196
F2JHY3_9FIRM/82-253
F2JNK8_9FIRM/49-191
F2JRU7_9FIRM/7-190
F2JU37_9GAMM/7-177
F2JWV7_9GAMM/8-186
F2K2X2_9GAMM/15-182
F2K407_9GAMM/9-166
F2K4D6_9GAMM/2-156
F2K8T4_PSEBR/16-163
F2K917_PSEBR/7-164
F2KCL5_PSEBR/18-166
F2KKJ5_PSEBR/18-182
F2KQ21_ARCVE/11-154
F2KSE4_ARCVE/57-233
F2KTS6_9BACT/7-219
F2KUH6_9BACT/7-154
F2KZG0_9BACT/4-159
F2L094_9CREN/7-174
F2L0S5_9CREN/70-254
F2L7C1_BURGA/16-160
F2L8H7_BURGA/44-211
F2L8I0_BURGA/123-316
F2LAQ4_BURGA/15-179
F2LJ23_BURGA/26-214
F2LJ65_BURGA/47-203
F2LJ69_BURGA/28-185
F2LL92_BURGA/12-172
F2LPS5_BURGA/24-181
F2LU36_9DELT/7-197
F2LYA4_LACAM/8-191
F2LZ48_LACAM/2-128
F2LZI0_LACAM/12-191
F2LZJ1_LACAM/12-191
F2M1D7_LACAM/12-191
F2M2Q8_LACAM/11-165
F2M3L4_LACAM/12-191
F2M3V2_LACAR/81-248
F2M4W1_LACCA/11-191
F2M500_LACCA/9-179
F2M7U8_LACCA/19-198
F2M842_LACCA/11-165
F2MDE7_LACCA/11-191
F2MDZ1_LACCA/9-179
F2MGE3_LACCA/19-198
F2MGY7_LACCA/11-165
F2MNA0_ENTFA/7-182
F2MNA7_ENTFA/2-106
F2MNZ5_ENTFA/13-191
F2MPX3_ENTFA/6-183
F2MPX9_ENTFA/8-177
F2MQ11_ENTFA/8-164
F2MUM4_PSEST/14-174
F2MVG4_PSEST/7-177
F2MYH9_PSEST/18-182
F2N2D8_PSEST/7-164
F2N9U9_9ACTN/13-197
F2NBN4_9ACTN/7-145
F2NCI3_9DELT/7-189
F2NER4_9DELT/64-244
F2NES1_9DELT/7-169
F2NL68_9DEIN/69-229
F2NQ52_9DEIN/7-162
F2NS69_9SPIO/7-150
F2NUH4_9SPIO/8-156
F2P7K1_PHOMO/9-193
F2P9P5_PHOMO/7-162
F2PF90_PHOMO/33-241
F2PVJ3_TRIEQ/12-187
F2QC28_STROR/8-162
F2QEQ7_STROR/7-181
F2QSE9_PICPA/9-175
F2R1B3_9ACTO/14-174
F2R443_9ACTO/266-455
F2R451_9ACTO/365-508
F2R614_9ACTO/249-420
F2RCT2_9ACTO/628-795
F2S1G3_TRITO/12-187
F2SWR5_TRIRU/12-187
F2TDZ5_AJEDE/22-198
F2UI35_9EUKA/106-236
F2UV84_ACTVI/7-191
F2UV88_ACTVI/10-216
F2UX43_ACTVI/16-178
F2V2W7_MYCTU/196-301
F2V432_MYCTU/11-191
F2VBT5_MYCTU/149-303
F2VC73_MYCTU/14-179
F2VCG4_MYCTU/258-428
F2WUB7_9ACTO/263-451
F2X7N5_ECOLI/7-193
FRA1_VIBFI/9-193
FRM2_YEAST/11-174
FRP_VIBHA/8-159
HADB_BURPI/12-174
HBN1_YEAST/11-174
IYD1_HUMAN/97-267
IYD1_MOUSE/93-263
IYD1_PIG/97-267
IYD1_PONAB/97-267
IYD1_RAT/93-263
MCBC_ECOLX/88-263
MHQN_BACSU/8-184
NFNB_ECOLI/7-193
NFNB_ENTCL/7-193
NFNB_SALTY/7-193
NFRA1_BACSU/8-165
NFRA2_BACSU/8-165
NFRA_STAA3/9-165
NFRA_STAAB/9-165
NFRA_STAAC/9-165
NFRA_STAAM/9-165
NFRA_STAAN/9-165
NFRA_STAAR/9-165
NFRA_STAAS/9-165
NFRA_STAAW/9-165
NFRA_STAEQ/9-165
NFRA_STAES/9-165
NFRA_STAHJ/9-165
NFRA_STAS1/9-165
NFSA_ECOLI/8-159
NFSA_SALTY/8-159
NOX_THET8/14-185
NRFA_STAA8/9-165
O07233_MYCTU/14-179
O07697_MYCLE/7-187
O23673_ARATH/139-300
O23673_ARATH/444-621
O26219_METTH/65-246
O30106_ARCFU/11-172
O30587_HELPY/13-190
O33381_NEIME/7-165
O34773_NEIME/7-165
O50397_MYCTU/11-191
O67067_AQUAE/69-231
O85470_STRPY/125-312
O87700_BACME/7-165
Q02EH4_PSEAB/7-177
Q02JB5_PSEAB/20-184
Q02N66_PSEAB/9-178
Q02Q15_PSEAB/7-164
Q02SB2_PSEAB/71-244
Q02VX4_LACLS/9-165
Q02WM8_LACLS/7-181
Q02XF1_LACLS/7-182
Q030L8_LACLS/11-165
Q031E1_LACLS/14-170
Q032R5_LACLS/7-183
Q037J1_LACC3/11-165
Q038Y1_LACC3/9-179
Q039B9_LACC3/11-191
Q03B65_LACC3/19-198
Q03BJ5_LACC3/2-153
Q03DC3_PEDPA/7-192
Q03F40_PEDPA/8-164
Q03HJ5_PEDPA/9-180
Q03JX2_STRTD/12-190
Q03JX7_STRTD/9-178
Q03KH3_STRTD/9-163
Q03S41_LACBA/9-179
Q03U48_LACBA/8-163
Q03VB5_LEUMM/9-166
Q03VE0_LEUMM/10-180
Q043C8_LACGA/14-193
Q043E0_LACGA/4-141
Q044K8_LACGA/8-196
Q045B2_LACGA/7-191
Q04AK8_LACDB/7-152
Q04B32_LACDB/8-196
Q04FT7_OENOB/8-165
Q04J63_STRP2/8-162
Q04LQ6_STRP2/7-181
Q07JY6_RHOP5/14-202
Q07KQ4_RHOP5/7-197
Q07KQ5_RHOP5/7-73
Q07P59_RHOP5/8-167
Q07PG0_RHOP5/42-208
Q07Y75_SHEFN/30-199
Q082C8_SHEFN/7-195
Q084D2_SHEFN/7-162
Q084Q4_SHEFN/9-193
Q08NS0_STIAD/1068-1248
Q08NS1_STIAD/610-788
Q0A5E8_ALHEH/46-223
Q0ANC8_MARMM/9-199
Q0APA2_MARMM/29-198
Q0AQT3_MARMM/29-188
Q0AUZ9_SYNWW/7-167
Q0AW17_SYNWW/280-470
Q0AWS8_SYNWW/7-173
Q0B2Q2_BURCM/36-228
Q0BHW0_BURCM/15-179
Q0BIQ8_BURCM/16-160
Q0BNU6_FRATO/7-193
Q0BP76_FRATO/7-197
Q0BPJ3_GRABC/106-265
Q0BT54_GRABC/19-189
Q0BW77_GRABC/17-164
Q0BXI5_HYPNA/7-197
Q0C0K2_HYPNA/7-197
Q0C138_HYPNA/28-186
Q0C4U0_HYPNA/14-177
Q0CFG2_ASPTN/20-195
Q0CZY2_ASPTN/11-186
Q0EX40_9PROT/7-196
Q0EZY8_9PROT/11-157
Q0F1A7_9PROT/9-193
Q0FLD2_9RHOB/257-442
Q0FRG4_9RHOB/12-170
Q0G1F0_9RHIZ/8-167
Q0G7W9_9RHIZ/20-186
Q0H2Y1_9ACTO/340-483
Q0H2Y1_9ACTO/80-236
Q0H2Y5_9ACTO/99-249
Q0HFN5_SHESM/8-193
Q0HHU2_SHESM/7-162
Q0HU44_SHESR/7-162
Q0HY95_SHESR/8-193
Q0I2K7_HAES1/13-199
Q0I3F7_HAES1/7-163
Q0I7S9_SYNS3/281-484
Q0K1B9_CUPNH/11-201
Q0K372_CUPNH/7-197
Q0K4A8_CUPNH/21-209
Q0KA71_CUPNH/32-199
Q0KA80_CUPNH/45-212
Q0KAR7_CUPNH/32-207
Q0KBV0_CUPNH/20-212
Q0KCI8_CUPNH/13-173
Q0P7K1_ECOLX/1765-1949
Q0P9I8_CAMJE/8-180
Q0PIG6_HELMO/67-249
Q0RBG2_FRAAA/12-196
Q0RE91_FRAAA/11-158
Q0REK4_FRAAA/25-186
Q0RF06_FRAAA/27-206
Q0RHG2_FRAAA/19-186
Q0RLG0_FRAAA/25-182
Q0RN13_FRAAA/19-209
Q0RN18_FRAAA/7-145
Q0RQD4_FRAAA/106-295
Q0RRA0_FRAAA/242-411
Q0RTM2_FRAAA/11-181
Q0RUJ5_FRAAA/7-162
Q0S2N7_RHOSR/22-189
Q0S2Z8_RHOSR/263-434
Q0S4C1_RHOSR/22-209
Q0SCR3_RHOSR/20-181
Q0SEH2_RHOSR/111-287
Q0SIK4_RHOSR/50-206
Q0SJ88_RHOSR/1-115
Q0SJC0_RHOSR/20-181
Q0SKR9_RHOSR/157-309
Q0SKS3_RHOSR/200-306
Q0SU87_CLOPS/7-157
Q0SUA5_CLOPS/82-253
Q0SWJ0_CLOPS/12-200
Q0T4X2_SHIF8/1-156
Q0T749_SHIF8/7-193
Q0T8K4_SHIF8/8-159
Q0TGG0_ECOL5/1765-1949
Q0TH63_ECOL5/7-162
Q0TJJ7_ECOL5/8-159
Q0TK94_ECOL5/7-193
Q0TRX9_CLOP1/7-157
Q0TS09_CLOP1/82-253
Q0TUQ0_CLOP1/12-200
Q0U5J3_PHANO/11-180
Q0U6C8_PHANO/11-166
Q0UF74_PHANO/11-180
Q0VNV3_ALCBS/7-214
Q0VR66_ALCBS/7-164
Q0VSG2_ALCBS/12-200
Q0W118_UNCMA/7-143
Q0W2G4_UNCMA/7-140
Q0W449_UNCMA/187-244
Q0W8A5_UNCMA/7-150
Q0YQG2_9CHLB/12-172
Q0YQJ5_9CHLB/38-220
Q0YQP2_9CHLB/7-149
Q0YRD0_9CHLB/17-184
Q0YUQ3_9CHLB/8-152
Q10WC6_TRIEI/31-195
Q10WP5_TRIEI/344-522
Q10WP5_TRIEI/77-251
Q10YM8_TRIEI/15-159
Q111H3_TRIEI/7-177
Q112J5_TRIEI/281-471
Q11G13_MESSB/47-214
Q11I98_MESSB/21-211
Q11JL7_MESSB/28-187
Q11TA6_CYTH3/15-158
Q11UG8_CYTH3/14-224
Q120K7_POLSJ/15-190
Q122S2_POLSJ/30-190
Q128P3_POLSJ/37-233
Q129W3_POLSJ/22-186
Q12F06_POLSJ/47-214
Q12FQ2_POLSJ/24-216
Q12KF3_SHEDO/9-193
Q12LT1_SHEDO/7-162
Q12QX5_SHEDO/30-199
Q12Y04_METBU/8-147
Q12YN7_METBU/88-255
Q133B3_RHOPS/18-206
Q134K3_RHOPS/12-171
Q134V9_RHOPS/7-197
Q13DG0_RHOPS/39-205
Q13IQ3_BURXL/17-164
Q13JL8_BURXL/12-204
Q13NN0_BURXL/17-181
Q13P74_BURXL/12-172
Q13TT3_BURXL/24-168
Q13XT7_BURXL/45-215
Q13XT8_BURXL/133-326
Q140G2_BURXL/23-209
Q14FV0_FRAT1/7-197
Q14JE1_FRAT1/7-193
Q14LJ2_SPICI/7-188
Q14QE7_SPICI/7-189
Q15S55_PSEA6/23-200
Q15VE9_PSEA6/7-162
Q15X45_PSEA6/9-193
Q161R4_ROSDO/15-181
Q16B10_ROSDO/12-170
Q16V07_AEDAE/113-283
Q17ZU8_CLOD6/6-177
Q180K0_CLOD6/7-145
Q181J8_CLOD6/36-162
Q182R2_CLOD6/7-197
Q184W0_CLOD6/87-241
Q189Q2_CLOD6/82-254
Q189V2_CLOD6/14-195
Q18A30_CLOD6/5-150
Q18AY4_CLOD6/7-139
Q18CV7_CLOD6/5-146
Q18JU4_HALWD/58-201
Q19UZ7_HAEIF/5-134
Q1A7P0_HELPY/13-190
Q1AWH3_RUBXD/7-169
Q1AX29_RUBXD/7-225
Q1AXD8_RUBXD/154-326
Q1B247_MYCSS/14-185
Q1B256_MYCSS/7-197
Q1B290_MYCSS/20-161
Q1B2Q9_MYCSS/31-196
Q1B4F1_MYCSS/114-302
Q1B6G7_MYCSS/155-303
Q1B8U7_MYCSS/2-81
Q1B8U7_MYCSS/93-255
Q1BCE9_MYCSS/265-435
Q1BCT8_MYCSS/11-190
Q1BSA3_BURCA/16-160
Q1BSS0_BURCA/25-217
Q1BYQ2_BURCA/15-179
Q1C7T5_YERPA/7-162
Q1CJ71_YERPN/7-162
Q1CTM8_HELPH/1-164
Q1CWP3_MYXXD/17-178
Q1EDB0_9CYAN/3303-3483
Q1EDB1_9CYAN/3007-3187
Q1GA83_LACDA/7-152
Q1GAP5_LACDA/8-196
Q1GDC6_SILST/24-190
Q1GIT8_SILST/12-170
Q1GK87_SILST/6-183
Q1GNU8_SPHAL/17-207
Q1GR13_SPHAL/31-200
Q1GRE3_SPHAL/14-175
Q1GTV1_SPHAL/11-201
Q1GUK1_SPHAL/12-171
Q1GXI1_METFK/20-184
Q1GZQ1_METFK/174-318
Q1H091_METFK/16-162
Q1H131_METFK/20-167
Q1H283_METFK/7-177
Q1H4Z3_METFK/12-168
Q1I6K5_PSEE4/16-163
Q1I6W4_PSEE4/7-163
Q1IA18_PSEE4/2782-2961
Q1IB46_PSEE4/7-193
Q1IDK2_PSEE4/1-159
Q1IXQ3_DEIGD/17-235
Q1IXW1_DEIGD/19-180
Q1IZN1_DEIGD/19-179
Q1J104_DEIGD/15-186
Q1J6U3_STRPF/7-180
Q1J7H9_STRPF/125-312
Q1J7X6_STRPF/13-199
Q1JBZ3_STRPB/7-180
Q1JCN2_STRPB/125-312
Q1JD15_STRPB/13-199
Q1JH24_STRPD/7-180
Q1JHQ4_STRPD/125-312
Q1JI35_STRPD/13-199
Q1JLX5_STRPC/7-180
Q1JMK9_STRPC/125-312
Q1JMZ0_STRPC/13-199
Q1JVB0_DESAC/9-153
Q1JXS8_DESAC/6-150
Q1JXS9_DESAC/6-150
Q1JXT3_DESAC/67-249
Q1K1C0_DESAC/7-177
Q1K2M3_DESAC/85-254
Q1K3V1_DESAC/17-161
Q1K449_DESAC/11-181
Q1LBT4_RALME/16-204
Q1LCR3_RALME/14-175
Q1LGY7_RALME/10-196
Q1LL84_RALME/18-183
Q1LP37_RALME/14-206
Q1LPN1_RALME/13-173
Q1M330_RHIL3/7-197
Q1M4S2_RHIL3/7-153
Q1MFV3_RHIL3/11-178
Q1MGA9_RHIL3/11-170
Q1MNE4_RHIL3/17-164
Q1MP47_LAWIP/84-240
Q1MQ21_LAWIP/2-76
Q1MQ22_LAWIP/12-105
Q1N0R3_9GAMM/12-200
Q1N6K6_9GAMM/11-189
Q1N6Q9_9GAMM/8-163
Q1N7L1_9SPHN/17-175
Q1NF15_9SPHN/16-163
Q1NH81_9SPHN/6-166
Q1NIA0_9DELT/1-125
Q1NIF5_9DELT/24-194
Q1NK60_9DELT/1-57
Q1NKE9_9DELT/89-247
Q1NKU3_9DELT/7-177
Q1NMA7_9DELT/89-247
Q1NPW3_9DELT/2-102
Q1NR55_9DELT/82-252
Q1NR73_9DELT/9-148
Q1NS76_9DELT/7-177
Q1NU18_9DELT/9-148
Q1NV85_9DELT/6-153
Q1Q3C3_9BACT/7-147
Q1Q3K2_9BACT/7-183
Q1Q4E4_9BACT/6-150
Q1Q5F6_9BACT/119-301
Q1QAH9_PSYCK/11-181
Q1QBS7_PSYCK/37-198
Q1QCL6_PSYCK/45-248
Q1QM36_NITHX/7-166
Q1QMR2_NITHX/8-167
Q1QTI5_CHRSD/15-198
Q1QXU9_CHRSD/7-165
Q1R142_CHRSD/8-163
Q1RAD3_ECOUT/1765-1949
Q1RB28_ECOUT/13-168
Q1RE74_ECOUT/8-159
Q1REY6_ECOUT/7-193
Q1VBC4_VIBAL/9-193
Q1VEE8_VIBAL/7-162
Q1VFW2_VIBAL/7-193
Q1VFX4_VIBAL/8-159
Q1VT61_9FLAO/7-164
Q1VV85_9FLAO/8-186
Q1W0F6_9FLAO/8-186
Q1WSE8_LACS1/11-165
Q1WVG6_LACS1/13-192
Q1YNC0_MOBAS/27-187
Q1YRB2_9GAMM/31-200
Q1YRD5_9GAMM/7-197
Q1Z1H6_PHOPR/8-159
Q1Z2W3_PHOPR/46-254
Q1Z724_PHOPR/15-182
Q1Z7V7_PHOPR/7-162
Q1ZGI8_9GAMM/9-193
Q1ZQE9_PHOAS/9-193
Q1ZRX6_PHOAS/7-162
Q1ZWD8_PHOAS/33-241
Q210A2_RHOPB/52-218
Q212M1_RHOPB/8-167
Q216D3_RHOPB/18-206
Q21DM2_SACD2/7-177
Q21E87_SACD2/7-196
Q21GZ3_SACD2/12-189
Q21KM2_SACD2/8-166
Q21R93_RHOFD/30-208
Q21SB4_RHOFD/12-172
Q21V70_RHOFD/32-196
Q21WI7_RHOFD/15-211
Q220E0_RHOFD/14-64
Q222B7_RHOFD/45-212
Q24P46_DESHY/7-182
Q24PU5_DESHY/7-150
Q24QA2_DESHY/47-200
Q24RJ5_DESHY/82-254
Q24XI3_DESHY/2-115
Q24XJ3_DESHY/8-163
Q24YQ4_DESHY/5-130
Q24Z24_DESHY/8-168
Q250T1_DESHY/7-151
Q251S7_DESHY/22-163
Q26CN1_FLABB/6-164
Q26DJ1_FLABB/7-184
Q26DN9_FLABB/26-168
Q26DR7_FLABB/7-193
Q28K80_JANSC/25-180
Q28MI4_JANSC/15-172
Q28RL7_JANSC/36-205
Q2A5J1_FRATH/7-193
Q2A5Y7_FRATH/7-197
Q2BA00_9BACI/12-186
Q2BAA2_9BACI/8-165
Q2BC02_9BACI/15-204
Q2BCF6_9BACI/37-213
Q2BEX3_9BACI/18-151
Q2BGL2_9GAMM/25-192
Q2BMZ5_9GAMM/9-184
Q2BNG4_9GAMM/7-164
Q2BRI4_9GAMM/8-163
Q2C446_9GAMM/9-193
Q2C5T0_9GAMM/7-162
Q2C704_9GAMM/33-241
Q2CCW2_9RHOB/36-205
Q2CFJ8_9RHOB/12-170
Q2FF91_STAA3/17-187
Q2FIJ0_STAA3/7-159
Q2FKW2_METHJ/88-257
Q2FLC2_METHJ/11-147
Q2FLU4_METHJ/22-196
Q2FM98_METHJ/58-239
Q2FNT3_METHJ/88-255
Q2FPU8_METHJ/62-243
Q2FQN8_METHJ/10-153
Q2FWN0_STAA8/17-187
Q2G001_STAA8/7-159
Q2G5P9_NOVAD/10-200
Q2G7D7_NOVAD/10-200
Q2G7U7_NOVAD/13-158
Q2GBJ5_NOVAD/4-171
Q2GXJ3_CHAGB/22-191
Q2IK07_ANADE/25-172
Q2IXN0_RHOP2/7-197
Q2IY41_RHOP2/3-149
Q2IZG2_RHOP2/17-205
Q2J256_RHOP2/29-195
Q2J564_FRASC/55-239
Q2J906_FRASC/19-186
Q2JEF9_FRASC/127-317
Q2JF17_FRASC/253-422
Q2JGZ8_FRASC/7-162
Q2JQ66_SYNJB/7-182
Q2JWL6_SYNJA/7-182
Q2JZ69_RHIEC/7-197
Q2K7N8_RHIEC/27-194
Q2K861_RHIEC/11-170
Q2KE89_RHIEC/17-164
Q2KWX9_BORA1/9-178
Q2L1J8_BORA1/13-172
Q2LRJ7_SYNAS/89-256
Q2LT71_SYNAS/269-452
Q2LU74_SYNAS/71-253
Q2LWX0_SYNAS/16-201
Q2LX28_SYNAS/7-151
Q2LY99_SYNAS/42-224
Q2M0I8_DROPS/586-757
Q2N3S9_SORCE/1798-1975
Q2N911_ERYLH/7-197
Q2N956_ERYLH/19-180
Q2NAU2_ERYLH/29-203
Q2NB94_ERYLH/13-203
Q2NEZ1_METST/85-245
Q2NFQ0_METST/7-151
Q2NG63_METST/8-161
Q2NH94_METST/7-148
Q2NJ79_AYWBP/3-180
Q2NSQ8_SODGM/12-201
Q2NT90_SODGM/7-162
Q2NX32_SODGM/9-138
Q2NZT5_XANOM/10-169
Q2RHF5_MOOTA/7-168
Q2RJ63_MOOTA/8-149
Q2RNG5_RHORT/19-185
Q2S092_SALRD/86-231
Q2S8C0_HAHCH/18-182
Q2S9I8_HAHCH/5-93
Q2SDT7_HAHCH/7-162
Q2SG96_HAHCH/9-184
Q2SJ76_HAHCH/42-213
Q2SSE1_MYCCT/1-184
Q2SUF4_BURTA/16-160
Q2SYQ2_BURTA/164-328
Q2T2U4_BURTA/45-212
Q2T2U7_BURTA/133-326
Q2T3A3_BURTA/8-183
Q2T3Y2_BURTA/25-182
Q2T546_BURTA/20-180
Q2TW95_ASPOR/12-181
Q2TWI6_ASPOR/20-195
Q2U1X6_ASPOR/9-179
Q2UZ48_SORCE/1658-1837
Q2V9D4_9CREN/2-94
Q2VPV9_HUMAN/6-160
Q2W7Z4_MAGSA/26-193
Q2WAQ2_MAGSA/311-509
Q2WAQ2_MAGSA/88-228
Q2YC39_NITMU/319-373
Q2YJN4_BRUA2/15-181
Q2YKC2_BRUA2/9-178
Q2YQ09_BRUA2/22-168
Q2YUD4_STAAB/17-187
Q2YWJ8_STAAB/7-159
Q2YYD8_STAAB/1-101
Q30RE5_SULDN/9-188
Q30T82_SULDN/8-201
Q30WY1_DESDG/87-243
Q30YC5_DESDG/7-186
Q30YN6_DESDG/88-255
Q30ZA0_DESDG/9-198
Q312J2_DESDG/7-148
Q313A0_DESDG/85-253
Q314M3_DESDG/653-707
Q314Q8_DESDG/11-152
Q317K9_DESDG/8-194
Q31GV4_THICR/7-193
Q31IL9_THICR/9-198
Q31JM3_THICR/7-168
Q31MN0_SYNE7/12-191
Q321Q9_SHIBS/7-162
Q323Q0_SHIBS/8-159
Q324W5_SHIBS/7-193
Q32GA9_SHIDS/7-162
Q32IC9_SHIDS/8-159
Q32J09_SHIDS/7-193
Q38UW5_LACSS/8-164
Q38XA9_LACSS/7-193
Q38XE6_LACSS/8-178
Q394N3_BURS3/8-183
Q39C25_BURS3/25-217
Q39J50_BURS3/15-179
Q39K26_BURS3/16-160
Q39MH9_BURS3/15-204
Q39Q19_GEOMG/7-162
Q39RB4_GEOMG/86-252
Q39RS1_GEOMG/7-161
Q39WR0_GEOMG/7-146
Q39XG4_GEOMG/48-215
Q3A0W7_PELCD/62-244
Q3A2W9_PELCD/14-183
Q3A438_PELCD/6-150
Q3A439_PELCD/6-150
Q3A775_PELCD/7-157
Q3A784_PELCD/85-253
Q3A7N6_PELCD/85-253
Q3AB66_CARHZ/7-183
Q3AE28_CARHZ/8-153
Q3AQQ4_CHLCH/10-151
Q3ARV0_CHLCH/17-184
Q3AT16_CHLCH/8-168
Q3B3S8_PELLD/25-192
Q3B3V3_PELLD/11-180
Q3B4I9_PELLD/282-468
Q3B5N8_PELLD/8-152
Q3B6R8_PELLD/15-156
Q3BX33_XANC5/10-169
Q3BZ13_XANC5/176-365
Q3C2F6_9ACTO/299-482
Q3D2N7_STRAG/7-183
Q3D3D0_STRAG/7-180
Q3D408_STRAG/14-202
Q3D6P1_STRAG/7-183
Q3D919_STRAG/14-202
Q3DB01_STRAG/7-180
Q3DCI8_STRAG/7-180
Q3DCK4_STRAG/7-183
Q3DG16_STRAG/14-202
Q3DJ28_STRAG/7-183
Q3DKJ6_STRAG/14-202
Q3DP23_STRAG/7-180
Q3DQE2_STRAG/7-180
Q3DSE1_STRAG/7-183
Q3DVB4_STRAG/14-202
Q3E6Y8_ARATH/139-300
Q3ELC1_BACTI/1-94
Q3EM16_BACTI/1-133
Q3EM45_BACTI/3-131
Q3EM81_BACTI/10-53
Q3EQB0_BACTI/10-184
Q3ET39_BACTI/8-184
Q3ETH8_BACTI/9-85
Q3EUC7_BACTI/145-400
Q3EV26_BACTI/33-186
Q3I3W6_PSEPU/11-201
Q3IBJ1_9BACT/38-224
Q3IH76_PSEHT/11-181
Q3IKS5_PSEHT/9-193
Q3IL89_PSEHT/7-162
Q3IUK1_NATPD/7-182
Q3IXA1_RHOS4/27-194
Q3IZP7_RHOS4/13-170
Q3J7B2_NITOC/44-190
Q3J8I4_NITOC/16-148
Q3J9P0_NITOC/318-353
Q3JFL5_BURP1/12-172
Q3JGV2_BURP1/25-182
Q3JIL5_BURP1/90-257
Q3JIM0_BURP1/133-326
Q3JN76_BURP1/16-160
Q3JPA9_BURP1/207-371
Q3JZ41_STRA1/7-183
Q3K039_STRA1/14-202
Q3K0N4_STRA1/7-180
Q3K562_PSEPF/148-338
Q3KDZ8_PSEPF/2790-2968
Q3KFS0_PSEPF/18-182
Q3KG83_PSEPF/7-164
Q3KGH2_PSEPF/16-163
Q3M3T0_ANAVT/16-193
Q3M5I4_ANAVT/30-186
Q3M5U6_ANAVT/30-186
Q3M636_ANAVT/278-428
Q3MB62_ANAVT/330-508
Q3MB62_ANAVT/84-236
Q3R6R9_XYLFA/10-169
Q3RAN7_XYLFA/10-169
Q3REE1_XYLFA/10-169
Q3SFE0_THIDA/18-182
Q3SI49_THIDA/25-197
Q3SQZ6_NITWN/8-167
Q3XZV6_ENTFC/8-177
Q3Y148_ENTFC/11-189
Q3Z2B1_SHISS/7-162
Q3Z3T3_SHISS/8-159
Q3Z4L4_SHISS/7-193
Q3Z898_DEHE1/22-201
Q3Z8M8_DEHE1/7-148
Q3ZX63_DEHSC/7-148
Q3ZXI9_DEHSC/22-201
Q466K4_METBF/444-587
Q466K4_METBF/88-253
Q466L2_METBF/7-148
Q466M4_METBF/89-254
Q466P5_METBF/7-140
Q467T5_METBF/30-206
Q469R2_METBF/20-181
Q46CQ2_METBF/7-148
Q46E32_METBF/99-284
Q46FY7_METBF/13-152
Q46KI9_PROMT/7-163
Q46MM3_CUPPJ/24-221
Q46NE9_CUPPJ/11-202
Q46NI3_CUPPJ/19-211
Q46V69_CUPPJ/7-197
Q472T4_CUPPJ/45-212
Q473A5_CUPPJ/78-245
Q473C4_CUPPJ/20-166
Q473K9_CUPPJ/13-173
Q47EW7_DECAR/7-192
Q47G60_DECAR/331-539
Q47G60_DECAR/97-224
Q47GE3_DECAR/7-185
Q47JT1_DECAR/97-264
Q47LV9_THEFY/73-235
Q47LX1_THEFY/232-403
Q47MR5_THEFY/255-422
Q47UY1_COLP3/9-193
Q47XX6_COLP3/12-181
Q481G4_COLP3/7-177
Q481T4_COLP3/15-182
Q48FJ4_PSE14/18-182
Q48FY6_PSE14/7-164
Q48KU1_PSE14/2800-2978
Q48LC3_PSE14/16-163
Q48TS7_STRPM/7-180
Q48UF1_STRPM/125-312
Q48UT2_STRPM/13-199
Q49W42_STAS1/7-159
Q49YY9_STAS1/18-188
Q4A0P1_STAS1/10-188
Q4BYJ4_CROWT/15-159
Q4BZC9_CROWT/328-506
Q4BZC9_CROWT/80-234
Q4CA68_CROWT/2067-2246
Q4D8D9_TRYCR/85-287
Q4DCW9_TRYCR/86-288
Q4ED35_9RICK/21-168
Q4EHH6_LISMO/6-167
Q4EK09_LISMO/12-190
Q4EKA0_LISMO/8-164
Q4EKQ0_LISMO/106-290
Q4EL64_LISMO/8-165
Q4EM30_LISMO/8-164
Q4ER58_LISMO/8-164
Q4ERJ9_LISMO/8-164
Q4ESP1_LISMO/8-165
Q4EUI3_LISMO/12-190
Q4EVN0_LISMO/6-168
Q4FQT3_PSYA2/11-181
Q4FS71_PSYA2/37-198
Q4FTK8_PSYA2/45-248
Q4HGK1_CAMCO/7-101
Q4HGK2_CAMCO/1-63
Q4HGK3_CAMCO/8-180
Q4HTD5_CAMUP/7-63
Q4HTD6_CAMUP/12-105
Q4HTD7_CAMUP/6-178
Q4JBA4_SULAC/49-230
Q4JC12_SULAC/7-174
Q4JSC8_CORJK/9-173
Q4JTW6_CORJK/13-167
Q4JWJ2_CORJK/7-83
Q4JWJ5_CORJK/3-112
Q4K4A2_PSEF5/148-338
Q4K8B6_PSEF5/18-182
Q4KCD8_PSEF5/898-1077
Q4KGB7_PSEF5/7-164
Q4KGK8_PSEF5/16-163
Q4L4R2_STAHJ/7-159
Q4L7R8_STAHJ/16-186
Q4LA52_STAHJ/9-187
Q4MHR9_BACCE/9-178
Q4MJN0_BACCE/13-189
Q4MK27_BACCE/321-500
Q4MLL9_BACCE/14-192
Q4MMG3_BACCE/12-180
Q4MQU0_BACCE/65-243
Q4MT47_BACCE/8-162
Q4MTN9_BACCE/10-184
Q4MTT0_BACCE/10-194
Q4MWU1_BACCE/11-164
Q4MXP1_BACCE/16-205
Q4MXV2_BACCE/9-178
Q4PB71_USTMA/14-190
Q4Q0H8_LEIMA/39-209
Q4QJD6_LEIMA/93-296
Q4QJZ7_HAEI8/13-199
Q4QKQ2_HAEI8/7-163
Q4RRA2_TETNG/100-261
Q4TTN9_HELPY/10-67
Q4TTP1_HELPY/10-196
Q4TTP2_HELPY/10-196
Q4TTP3_HELPY/10-196
Q4TTP6_HELPY/13-190
Q4TTP7_HELPY/13-190
Q4TTP8_HELPY/13-190
Q4TTP9_HELPY/13-190
Q4TTQ1_HELPY/13-190
Q4TTQ2_HELPY/13-190
Q4TTQ3_HELPY/13-190
Q4TTQ4_HELPY/13-190
Q4TTQ5_HELPY/13-191
Q4TTQ6_HELPY/13-190
Q4TTQ7_HELPY/13-190
Q4TTQ8_HELPY/13-190
Q4TTQ9_HELPY/13-190
Q4TTR0_HELPY/13-190
Q4U445_SORCE/1661-1840
Q4UR89_XANC8/10-169
Q4V034_XANC8/25-215
Q4V154_BACCZ/166-350
Q4V195_BACCZ/9-178
Q4V292_BURMA/45-212
Q4WPN8_ASPFU/62-192
Q4WUW5_ASPFU/20-195
Q4ZQ61_PSEU2/18-182
Q4ZQE8_PSEU2/7-164
Q4ZS90_PSEU2/18-193
Q4ZT28_PSEU2/31-187
Q4ZVI3_PSEU2/2810-2988
Q4ZW58_PSEU2/16-163
Q50261_9MOLU/4-176
Q52QJ1_PRODI/276-480
Q53WA1_THET8/23-186
Q56WX7_ARATH/16-200
Q576R1_BRUAB/15-181
Q577Q3_BRUAB/9-178
Q57D67_BRUAB/22-168
Q57PY7_SALCH/7-162
Q57RZ6_SALCH/7-193
Q57XU3_9TRYP/91-293
Q57YA8_9TRYP/1-169
Q57YB2_9TRYP/1-169
Q5ATM0_EMENI/41-197
Q5BAT7_EMENI/16-198
Q5BBQ0_EMENI/13-187
Q5BC77_EMENI/54-162
Q5DYW1_VIBF1/33-184
Q5DZN5_VIBF1/9-193
Q5E1B3_VIBF1/9-194
Q5F662_NEIG1/10-64
Q5F7A2_NEIG1/7-165
Q5F9K5_NEIG1/13-201
Q5FKM8_LACAC/6-143
Q5FLD4_LACAC/8-191
Q5FLR5_LACAC/11-165
Q5FSN8_GLUOX/34-190
Q5FSU6_GLUOX/19-179
Q5FTN8_GLUOX/11-168
Q5FUF6_GLUOX/8-178
Q5GSB9_WOLTR/11-142
Q5GWN0_XANOR/54-213
Q5HEG8_STAAC/17-187
Q5HHL1_STAAC/7-159
Q5HLK9_STAEQ/11-189
Q5HQR6_STAEQ/7-159
Q5HU38_CAMJR/8-180
Q5JCX9_PYRKO/7-181
Q5JDF1_PYRKO/57-230
Q5JDF2_PYRKO/20-193
Q5JFV4_PYRKO/7-165
Q5K9I6_CRYNE/11-186
Q5KZE9_GEOKA/8-165
Q5L9C9_BACFN/5-160
Q5L9S4_BACFN/162-305
Q5LA80_BACFN/7-148
Q5LAJ5_BACFN/7-219
Q5LAQ4_BACFN/8-152
Q5LAY9_BACFN/42-180
Q5LB10_BACFN/41-209
Q5LBQ7_BACFN/8-157
Q5LDN3_BACFN/10-168
Q5LIQ8_BACFN/9-179
Q5LNF1_SILPO/18-184
Q5LP59_SILPO/19-206
Q5LUH7_SILPO/36-205
Q5LUW7_SILPO/12-170
Q5LZ14_STRT1/19-197
Q5LZ20_STRT1/9-178
Q5LZK2_STRT1/9-163
Q5M3M6_STRT2/19-197
Q5M3N2_STRT2/9-178
Q5M455_STRT2/9-163
Q5M8L2_XENTR/101-271
Q5MD34_9DELT/1056-1236
Q5MD35_9DELT/1123-1300
Q5MZA1_SYNP6/12-191
Q5NEE7_FRATT/7-197
Q5NHY9_FRATT/7-193
Q5NPQ8_ZYMMO/25-172
Q5NWK0_AROAE/313-509
Q5NWK0_AROAE/85-238
Q5NXK0_AROAE/2-47
Q5P2Q4_AROAE/26-193
Q5PGP2_SALPA/8-159
Q5PHD1_SALPA/7-162
Q5PME6_SALPA/7-193
Q5QZ12_IDILO/7-162
Q5R179_IDILO/7-184
Q5SLM6_THET8/7-162
Q5SMC2_THET8/68-228
Q5UC37_HELPY/13-190
Q5UC39_HELPY/13-190
Q5UC40_HELPY/13-190
Q5UC41_HELPY/13-190
Q5UC42_HELPY/13-190
Q5UC43_HELPY/13-190
Q5UC44_HELPY/13-190
Q5UC45_HELPY/13-190
Q5UC46_HELPY/13-190
Q5UC47_HELPY/13-190
Q5UC48_HELPY/13-190
Q5UC49_HELPY/13-190
Q5UC50_HELPY/13-190
Q5UC51_HELPY/13-190
Q5UC52_HELPY/10-196
Q5UC53_HELPY/10-196
Q5UC54_HELPY/10-196
Q5UC57_HELPY/10-196
Q5UC58_HELPY/10-196
Q5V6T1_HALMA/28-172
Q5V9R3_HELPY/10-196
Q5V9R4_HELPY/10-196
Q5V9R5_HELPY/13-190
Q5V9R6_HELPY/13-190
Q5V9R7_HELPY/13-190
Q5W5W0_9LACO/13-167
Q5WBG1_BACSK/14-192
Q5WHX9_BACSK/5-160
Q5WJI8_BACSK/15-170
Q5WJY1_BACSK/8-177
Q5XCZ9_STRP6/125-312
Q5XDC9_STRP6/13-199
Q5XW77_COMTE/11-201
Q5YQT5_NOCFA/12-179
Q5YVZ1_NOCFA/13-195
Q5YX59_NOCFA/37-193
Q5YZC5_NOCFA/18-205
Q5Z1S5_NOCFA/266-455
Q5ZPA8_9DELT/3282-3461
Q605J4_METCA/18-182
Q605L3_METCA/16-161
Q608W6_METCA/30-186
Q60C87_METCA/313-511
Q60C87_METCA/74-229
Q62AD9_BURMA/25-182
Q62BH0_BURMA/12-172
Q62G54_BURMA/16-160
Q62I39_BURMA/15-179
Q634J8_BACCZ/7-183
Q635N5_BACCZ/10-184
Q638I1_BACCZ/9-178
Q638Q2_BACCZ/16-205
Q639R9_BACCZ/14-192
Q63BT7_BACCZ/10-194
Q63CK4_BACCZ/9-178
Q63CN4_BACCZ/12-180
Q63DC7_BACCZ/8-162
Q63EB5_BACCZ/244-500
Q63FP0_BACCZ/11-164
Q63HY2_BURPS/45-212
Q63HY5_BURPS/133-326
Q63LX2_BURPS/12-172
Q63N03_BURPS/25-182
Q63QE2_BURPS/20-164
Q63RD7_BURPS/15-179
Q64PL3_BACFR/5-160
Q64QJ9_BACFR/7-148
Q64QY6_BACFR/7-219
Q64R52_BACFR/8-152
Q64RD8_BACFR/42-180
Q64RF9_BACFR/59-227
Q64SM8_BACFR/8-157
Q64UQ8_BACFR/10-168
Q64YM6_BACFR/7-148
Q64ZU5_BACFR/9-179
Q65DM9_BACLD/8-165
Q65IF9_BACLD/12-186
Q65J50_BACLD/8-184
Q65MA7_BACLD/14-171
Q65MG6_BACLD/14-206
Q65ND8_BACLD/8-164
Q65QK4_MANSM/15-205
Q65QN8_MANSM/13-200
Q65SV4_MANSM/24-210
Q65TJ4_MANSM/7-163
Q65UJ7_MANSM/30-181
Q66AP1_YERPS/7-162
Q66KT6_XENLA/102-272
Q67QJ5_SYMTH/15-187
Q67RS0_SYMTH/10-196
Q6A4J1_BUTFI/1-74
Q6A4J2_BUTFI/7-144
Q6A960_PROAC/51-217
Q6AC92_LEIXX/1-73
Q6ADJ7_LEIXX/8-160
Q6AJP5_DESPS/7-186
Q6ANI9_DESPS/86-254
Q6APS1_DESPS/86-254
Q6APW3_DESPS/5-149
Q6AQB6_DESPS/8-194
Q6AS64_DESPS/7-147
Q6D3A6_ERWCT/9-178
Q6D3R4_ERWCT/8-159
Q6D4Q2_ERWCT/7-162
Q6DAA4_ERWCT/8-164
Q6DLR9_PSEPS/11-201
Q6F1H7_MESFL/8-189
Q6F997_ACIAD/38-240
Q6FA32_ACIAD/8-177
Q6FB12_ACIAD/12-198
Q6FB46_ACIAD/9-179
Q6FCM3_ACIAD/15-171
Q6FE03_ACIAD/15-211
Q6FRQ1_CANGA/21-186
Q6FX82_CANGA/11-174
Q6FZM1_BARQU/12-201
Q6G3X2_BARHE/12-201
Q6G7S4_STAAS/17-187
Q6GB26_STAAS/7-159
Q6GF39_STAAR/17-187
Q6GII6_STAAR/7-159
Q6HDH9_BACHK/7-183
Q6HEC1_BACHK/10-184
Q6HG31_BACHK/9-178
Q6HG82_BACHK/16-205
Q6HH54_BACHK/14-192
Q6HJA7_BACHK/10-194
Q6HK09_BACHK/9-178
Q6HK34_BACHK/12-180
Q6HKT9_BACHK/8-162
Q6HLT2_BACHK/244-500
Q6HN47_BACHK/11-164
Q6HXY7_BACAN/146-324
Q6KHW3_MYCMO/16-177
Q6LJ70_PHOPR/20-228
Q6LP04_PHOPR/13-168
Q6LPH5_PHOPR/10-161
Q6LX01_METMP/7-182
Q6M045_METMP/8-168
Q6M103_METMP/4-147
Q6ML69_BDEBA/30-233
Q6MNS5_BDEBA/22-200
Q6MRF2_BDEBA/10-179
Q6MTP5_MYCMS/10-193
Q6N1W7_RHOPA/14-174
Q6N4D1_RHOPA/3-149
Q6N4W8_RHOPA/7-197
Q6N939_RHOPA/19-207
Q6N9Z4_RHOPA/7-162
Q6NBW5_RHOPA/29-195
Q6NJX6_CORDI/13-167
Q6NKB5_CORDI/9-172
Q6UD52_9PROT/12-202
Q6W3L7_9PROT/8-187
Q6YQD8_ONYPE/3-180
Q701Y0_9CREN/71-247
Q701Y1_9CREN/33-203
Q701Y9_9CREN/43-184
Q70P96_9DELT/1052-1232
Q70P97_9DELT/1136-1314
Q71I32_LACDL/1-144
Q71VT2_LISMF/9-178
Q71XQ2_LISMF/8-165
Q720X1_LISMF/106-290
Q721M9_LISMF/8-164
Q723G4_LISMF/6-167
Q724A8_LISMF/8-164
Q724V2_LISMF/12-190
Q726H2_DESVH/9-198
Q727U0_DESVH/11-152
Q729C9_DESVH/7-148
Q72BL8_DESVH/7-151
Q72CR3_DESVH/88-255
Q72G71_THET2/68-228
Q72GY0_THET2/7-162
Q72LK2_THET2/14-185
Q72WQ5_DESVH/607-657
Q731Q3_BACC1/10-184
Q735S6_BACC1/14-192
Q738V7_BACC1/10-194
Q739V2_BACC1/9-178
Q739Y4_BACC1/12-180
Q73AN6_BACC1/8-162
Q73BP2_BACC1/220-478
Q73D83_BACC1/11-164
Q73FW6_WOLPM/21-168
Q73MZ3_TREDE/1-146
Q73PT8_TREDE/8-153
Q73SH7_MYCPA/7-145
Q73TC6_MYCPA/18-183
Q73U93_MYCPA/11-192
Q73UU3_MYCPA/116-300
Q73WK3_MYCPA/13-187
Q73Z57_MYCPA/126-310
Q73Z60_MYCPA/166-305
Q742T9_MYCPA/12-183
Q746N5_THET2/23-186
Q74A65_GEOSL/7-146
Q74AF0_GEOSL/48-215
Q74EZ0_GEOSL/69-251
Q74FS8_GEOSL/88-255
Q74GM9_GEOSL/7-161
Q74J54_LACJO/13-192
Q74J66_LACJO/4-141
Q74KE7_LACJO/7-191
Q74LC7_LACJO/11-165
Q7A4J0_STAAN/17-187
Q7A6M8_STAAN/7-159
Q7AX12_NEIME/10-179
Q7B4Y3_PSEPU/31-187
Q7BGI8_HELPY/10-196
Q7BN95_SORCE/1043-1222
Q7CF56_STRP3/7-180
Q7CIH7_YERPE/7-162
Q7CN93_STRP8/7-180
Q7CNH0_STRP8/13-199
Q7CQP4_SALTY/7-162
Q7CV28_AGRT5/6-184
Q7CYT0_AGRT5/28-195
Q7DAM3_STRP1/125-312
Q7DD95_NEIMB/7-165
Q7M8P4_WOLSU/11-186
Q7MCD2_VIBVY/7-193
Q7MFU1_VIBVY/8-159
Q7MMB8_VIBVY/7-161
Q7MS66_WOLSU/8-192
Q7MVP5_PORGI/165-308
Q7MW98_PORGI/10-161
Q7MWF7_PORGI/8-152
Q7MX99_PORGI/15-154
Q7N405_PHOLL/7-162
Q7NFQ4_GLOVI/320-498
Q7NFQ4_GLOVI/69-240
Q7NSC6_CHRVO/8-164
Q7NVJ8_CHRVO/38-119
Q7NVU8_CHRVO/7-193
Q7NX16_CHRVO/14-174
Q7NXS1_CHRVO/16-180
Q7P2B3_FUSNV/7-147
Q7P2C2_FUSNV/6-152
Q7P2V1_FUSNV/8-154
Q7Q788_ANOGA/115-288
Q7R740_PLAYO/285-449
Q7TWM1_MYCBO/11-191
Q7TX70_MYCBO/196-301
Q7U2B1_MYCBO/14-179
Q7UCJ8_SHIFL/7-162
Q7UD78_SHIFL/8-159
Q7UDG3_SHIFL/7-193
Q7UE62_RHOBA/7-178
Q7UJE4_RHOBA/14-158
Q7VET0_MYCBO/149-303
Q7VFA4_HELHP/8-187
Q7VLG1_HAEDU/13-199
Q7VMT8_HAEDU/9-165
Q7VST0_BORPE/24-219
Q7VVG5_BORPE/9-169
Q7VYR8_BORPE/14-174
Q7W5W3_BORPA/43-199
Q7W9B1_BORPA/10-170
Q7WAE5_BORPA/9-169
Q7WBR2_BORPA/33-228
Q7WBU2_BORPA/16-203
Q7WGL5_BORBR/43-199
Q7WHF6_BORBR/14-174
Q7WJI8_BORBR/9-169
Q7WPQ4_BORBR/33-228
Q7WPT8_BORBR/16-203
Q815Q4_BACCR/336-500
Q818C4_BACCR/8-184
Q819E0_BACCR/10-184
Q81B06_BACCR/9-178
Q81B67_BACCR/16-205
Q81BW8_BACCR/14-192
Q81DY6_BACCR/10-194
Q81EL7_BACCR/10-179
Q81EW9_BACCR/12-180
Q81FH1_BACCR/8-162
Q81GF5_BACCR/245-500
Q81HL8_BACCR/11-164
Q81LP2_BACAN/7-183
Q81MI4_BACAN/10-184
Q81MX6_BACAN/9-178
Q81N37_BACAN/16-205
Q81NY1_BACAN/14-168
Q81PS3_BACAN/117-295
Q81R03_BACAN/10-194
Q81RT6_BACAN/9-178
Q81RW8_BACAN/12-180
Q81SK1_BACAN/8-162
Q81TK5_BACAN/244-500
Q81UU2_BACAN/11-164
Q827X4_STRAW/728-895
Q82IE5_STRAW/14-174
Q82QE8_STRAW/21-183
Q836D4_ENTFA/8-164
Q838B7_ENTFA/8-177
Q838C2_ENTFA/7-184
Q838N5_ENTFA/13-191
Q83L61_SHIFL/1-156
Q83S19_SHIFL/19-154
Q87D81_XYLFT/10-169
Q87FS7_VIBPA/8-159
Q87FT7_VIBPA/7-193
Q87H57_VIBPA/35-219
Q87MT1_VIBPA/7-162
Q87Y84_PSESM/16-163
Q885M9_PSESM/7-164
Q885X1_PSESM/18-182
Q88E78_PSEPK/16-163
Q88EF9_PSEPK/7-163
Q88GR1_PSEPK/6-198
Q88K03_PSEPK/31-187
Q88K59_PSEPK/7-193
Q88MA0_PSEPK/18-182
Q88TI6_LACPL/18-197
Q88UB6_LACPL/11-166
Q88YE0_LACPL/9-163
Q890F9_LACPL/17-196
Q890H0_LACPL/7-191
Q895F4_CLOTE/13-155
Q89CJ9_BRAJA/18-206
Q89IU4_BRAJA/13-172
Q89L96_BRAJA/13-172
Q89LK5_BRAJA/283-477
Q89MK3_BRAJA/1-185
Q89Q76_BRAJA/16-182
Q89RW5_BRAJA/152-346
Q8A2B3_BACTN/9-179
Q8A5U4_BACTN/5-160
Q8A745_BACTN/8-152
Q8A858_BACTN/7-156
Q8A8L9_BACTN/10-168
Q8A911_BACTN/7-219
Q8AB93_BACTN/30-198
Q8ABC9_BACTN/40-178
Q8CN78_STAES/14-192
Q8CTB5_STAES/7-159
Q8CXJ4_OCEIH/8-166
Q8D4B5_VIBVU/8-159
Q8D5F4_VIBVU/7-193
Q8D856_VIBVU/7-162
Q8DGW1_THEEB/15-194
Q8DME8_THEEB/329-507
Q8DME8_THEEB/66-232
Q8DNT5_STRR6/8-162
Q8DQQ7_STRR6/7-181
Q8DSZ9_STRMU/14-199
Q8DTT3_STRMU/7-180
Q8DVW4_STRMU/9-184
Q8DW21_STRMU/8-178
Q8DXE2_STRA5/7-183
Q8DYK3_STRA5/14-202
Q8DZ91_STRA5/7-180
Q8E365_STRA3/7-183
Q8E459_STRA3/14-202
Q8E4V1_STRA3/7-180
Q8EB21_SHEON/8-193
Q8EDN5_SHEON/7-162
Q8ELU1_OCEIH/15-201
Q8EST8_OCEIH/10-160
Q8EVC3_MYCPE/7-162
Q8FGC2_ECOL6/1765-1949
Q8FGY2_ECOL6/13-168
Q8FJF1_ECOL6/8-159
Q8FK33_ECOL6/7-193
Q8FLM1_COREF/22-183
Q8FM59_COREF/33-190
Q8FV05_BRUSU/15-181
Q8FWF8_BRUSU/9-178
Q8G0M0_BRUSU/22-168
Q8G7V2_BIFLO/10-169
Q8G835_BIFLO/31-139
Q8GED9_9ACTO/44-188
Q8GGJ5_HERAR/28-183
Q8GGP3_STRAZ/1692-1870
Q8GP17_STRIN/125-312
Q8K838_STRP3/125-312
Q8KDA4_CHLTE/86-255
Q8KDV7_CHLTE/15-182
Q8KE76_CHLTE/67-249
Q8KFI1_CHLTE/18-162
Q8KG48_CHLTE/8-150
Q8KN48_SPHCR/12-183
Q8KRI2_PSEPU/7-193
Q8KTD7_CUPNE/12-175
Q8NLC6_CORGL/20-181
Q8NLV2_CORGL/30-187
Q8NTH2_CORGL/9-173
Q8NVK8_STAAW/17-187
Q8NXH9_STAAW/7-159
Q8P1M1_STRP8/125-312
Q8P239_STRP3/13-199
Q8PC94_XANCP/10-169
Q8PDU3_XANCP/25-215
Q8PNX6_XANAC/10-169
Q8PQR1_XANAC/26-181
Q8PRX9_METMA/88-253
Q8PS12_METMA/408-543
Q8PS12_METMA/98-253
Q8PS20_METMA/12-153
Q8PST4_METMA/6-124
Q8PSU3_METMA/30-68
Q8PWK1_METMA/7-148
Q8PZ27_METMA/13-152
Q8R629_FUSNN/7-147
Q8R636_FUSNN/8-155
Q8R6E1_FUSNN/6-152
Q8R923_THETN/8-144
Q8R9P9_THETN/8-183
Q8RJ56_HELPY/13-190
Q8RJ83_HELPY/13-190
Q8RJA4_HELPY/13-190
Q8RJC4_HELPY/13-190
Q8RJE5_HELPY/13-190
Q8RJF5_HELPY/13-189
Q8RQG2_BACCE/1-71
Q8RSS2_HELPY/13-190
Q8T3Q0_DROME/93-265
Q8TJJ5_METAC/13-152
Q8TKG6_METAC/12-153
Q8TL34_METAC/17-200
Q8TMC2_METAC/91-256
Q8TN94_METAC/30-206
Q8TNL4_METAC/173-374
Q8TPY0_METAC/38-199
Q8TQ96_METAC/408-543
Q8TQ96_METAC/98-253
Q8TTU5_METAC/12-153
Q8TVA2_METKA/55-232
Q8U0D6_PYRFU/7-165
Q8U2T0_PYRFU/20-193
Q8U2W3_PYRFU/7-150
Q8U3C0_PYRFU/1-80
Q8U4S2_PYRFU/85-275
Q8VLE2_HELPY/13-164
Q8VLM6_HELPY/10-178
Q8VT67_9RHIZ/47-203
Q8VTN4_HELPY/13-137
Q8VTN5_HELPY/13-190
Q8VTN6_HELPY/13-190
Q8VTN7_HELPY/13-190
Q8VTN8_HELPY/13-112
Q8VTN9_HELPY/13-190
Q8VTP0_HELPY/13-71
Q8VTP1_HELPY/13-190
Q8VTP2_HELPY/13-190
Q8VTP3_HELPY/13-190
Q8VTP4_HELPY/13-136
Q8VTP5_HELPY/13-190
Q8VTP6_HELPY/13-190
Q8VTP7_HELPY/13-190
Q8VTP8_HELPY/10-196
Q8VTP9_HELPY/10-196
Q8VTQ0_HELPY/10-196
Q8VTQ1_HELPY/10-196
Q8VTQ2_HELPY/10-196
Q8VTQ3_HELPY/10-196
Q8VTQ5_HELPY/18-196
Q8VTQ7_HELPY/10-196
Q8VTQ8_HELPY/10-72
Q8VTQ9_HELPY/10-196
Q8VTR0_HELPY/10-196
Q8VTR1_HELPY/10-196
Q8X6S1_ECO57/10-159
Q8XBX3_ECO57/7-193
Q8XGY1_SALTI/7-162
Q8XLW9_CLOPE/7-156
Q8XNZ4_CLOPE/12-200
Q8XS67_RALSO/19-183
Q8XYZ8_RALSO/18-210
Q8Y169_RALSO/18-220
Q8Y1P5_RALSO/7-131
Q8Y331_RALSO/14-161
Q8Y3K6_LISMO/9-178
Q8Y5F3_LISMO/8-165
Q8Y8G8_LISMO/8-164
Q8Y9P0_LISMO/6-167
Q8YA64_LISMO/8-164
Q8YAL5_LISMO/12-190
Q8YBW4_BRUME/9-178
Q8YDD1_BRUME/35-201
Q8YH86_BRUME/1-47
Q8YH87_BRUME/22-114
Q8YMP9_NOSS1/330-508
Q8YMP9_NOSS1/84-236
Q8YTR8_NOSS1/2069-2247
Q8YVV9_NOSS1/44-221
Q8YWZ4_NOSS1/278-428
Q8Z848_SALTI/8-159
Q8Z8M5_SALTI/7-193
Q8ZVD6_PYRAE/69-253
Q8ZVH8_PYRAE/7-161
Q926S9_LISIN/9-178
Q929Q8_LISIN/8-165
Q92D83_LISIN/8-164
Q92EH2_LISIN/6-167
Q92EY5_LISIN/8-164
Q92FF5_LISIN/12-190
Q92PC8_RHIME/27-194
Q92QA8_RHIME/11-170
Q92TE3_RHIME/17-163
Q93SL4_STREQ/125-312
Q974F4_SULTO/15-150
Q974Q8_SULTO/12-179
Q977R2_9ARCH/52-193
Q97DC3_CLOAB/5-149
Q97DJ4_CLOAB/84-247
Q97DW1_CLOAB/82-254
Q97E06_CLOAB/9-178
Q97F22_CLOAB/84-249
Q97G61_CLOAB/7-146
Q97GQ5_CLOAB/7-152
Q97IT9_CLOAB/4-145
Q97J02_CLOAB/7-145
Q97J68_CLOAB/5-157
Q97KR7_CLOAB/8-184
Q97L18_CLOAB/70-133
Q97L47_CLOAB/8-164
Q97PC8_STRPN/8-162
Q97S03_STRPN/7-181
Q97VQ3_SULSO/7-174
Q985Y8_RHILO/21-188
Q98EN9_RHILO/56-238
Q98KX3_RHILO/19-209
Q98LR5_RHILO/17-168
Q99SL4_STAAM/17-187
Q99VH6_STAAM/7-159
Q99ZU2_STRP1/7-180
Q9A120_STRP1/13-199
Q9A516_CAUCR/4-159
Q9A8A5_CAUCR/6-184
Q9ABA7_CAUCR/7-194
Q9AH39_PSEPU/11-201
Q9AJA0_VIBOR/1-141
Q9AJA1_VIBHA/1-141
Q9AJA2_SHEHA/1-141
Q9CDR2_LACLA/11-165
Q9CED0_LACLA/7-181
Q9CFK4_LACLA/158-336
Q9CHH8_LACLA/11-165
Q9CHX1_LACLA/1-135
Q9CJ26_LACLA/7-183
Q9CK06_PASMU/12-201
Q9CMS8_PASMU/13-199
Q9CMX8_PASMU/7-163
Q9CP92_PASMU/7-219
Q9EWK9_STRCO/12-173
Q9EXU3_ENTCL/7-193
Q9F5J8_LACDE/8-184
Q9F675_SELRU/9-175
Q9FAE6_9BACL/27-168
Q9FAT7_PAEPO/13-186
Q9FB17_9ACTO/749-929
Q9FBC8_HELPY/13-190
Q9FBC9_HELPY/13-190
Q9FBD0_HELPY/13-190
Q9FBD1_HELPY/13-190
Q9FBD2_HELPY/13-190
Q9FBD3_HELPY/13-190
Q9FBD4_HELPY/13-190
Q9FBD5_HELPY/13-190
Q9FBD6_HELPY/13-190
Q9FBD7_HELPY/13-190
Q9FBD8_HELPY/13-190
Q9FBD9_HELPY/13-190
Q9FBE0_HELPY/13-190
Q9FBE1_HELPY/13-190
Q9FBE2_HELPY/13-190
Q9FBE3_HELPY/13-190
Q9FBE4_HELPY/13-190
Q9FBE5_HELPY/13-190
Q9FBE6_HELPY/13-190
Q9FBE7_HELPY/13-190
Q9FBE8_HELPY/13-190
Q9FBE9_HELPY/13-190
Q9FBF0_HELPY/13-190
Q9FBF1_HELPY/13-190
Q9FBF2_HELPY/13-190
Q9FD36_PSEPU/12-199
Q9HE35_NEUCR/15-185
Q9HL59_THEAC/112-295
Q9HL60_THEAC/172-353
Q9HQZ4_HALSA/17-190
Q9HTZ9_PSEAE/7-177
Q9HX73_PSEAE/71-244
Q9HZ32_PSEAE/7-164
Q9I0R1_PSEAE/9-178
Q9I470_PSEAE/20-184
Q9K022_NEIMB/13-201
Q9K178_NEIMB/10-179
Q9K673_BACHD/14-192
Q9K8Q0_BACHD/8-164
Q9KAQ1_BACHD/16-191
Q9KE10_BACHD/9-164
Q9KFS2_BACHD/15-201
Q9KG12_BACHD/11-161
Q9KIZ9_SORCE/1043-1222
Q9KLV4_VIBCH/7-193
Q9KT57_VIBCH/7-162
Q9KU15_VIBCH/8-159
Q9L1C8_STRCO/654-821
Q9PBX8_XYLFA/10-169
Q9RBT8_BURPI/21-208
Q9RFK8_STIAU/1062-1242
Q9RFK9_STIAU/1103-1281
Q9RI33_STRCO/121-308
Q9RI33_STRCO/3-54
Q9RN84_HELPY/13-190
Q9RN86_HELPY/13-190
Q9RNC2_HELPY/10-167
Q9RNC3_HELPY/10-196
Q9RNC4_HELPY/10-196
Q9RT01_DEIRA/24-195
Q9RUI7_DEIRA/14-174
Q9RUW0_DEIRA/7-225
Q9S1U8_STRCO/7-197
Q9V092_PYRAB/20-193
Q9V0A1_PYRAB/7-165
Q9V234_PYRAB/57-232
Q9VTE7_DROME/563-735
Q9WXX4_THEMA/6-164
Q9WYL4_THEMA/4-145
Q9WYL7_THEMA/147-289
Q9XAG5_STRCO/32-202
Q9YD68_AERPE/17-171
Q9YET9_AERPE/18-199
Q9YG17_AERPE/11-165
Q9ZLJ3_HELPJ/10-196
RDXA_HELAH/13-190
RDXA_HELPH/13-190
RDXA_HELPJ/13-190
RDXA_HELPY/13-190
RUTE_ECO24/14-174
RUTE_ECO27/14-174
RUTE_ECO45/14-174
RUTE_ECO55/14-174
RUTE_ECO57/14-174
RUTE_ECO5E/14-174
RUTE_ECO7I/14-174
RUTE_ECO81/14-174
RUTE_ECO8A/14-174
RUTE_ECOBW/14-174
RUTE_ECODH/14-174
RUTE_ECOHS/14-174
RUTE_ECOK1/14-174
RUTE_ECOL5/14-174
RUTE_ECOL6/14-174
RUTE_ECOLC/14-174
RUTE_ECOLI/14-174
RUTE_ECOLU/14-174
RUTE_ECOSE/14-174
RUTE_ECOSM/14-174
RUTE_ECOUT/14-174
RUTE_ENT38/14-174
RUTE_ENTS8/15-174
RUTE_KLEP3/14-174
RUTE_KLEP7/14-174
RUTE_SHIDS/14-174
RUTE_SHIF8/14-174
RUTE_SHIFL/14-174
RUTE_SHISS/14-174
RUTE_YERE8/14-174
TFXB_RHILT/184-363
Y018_CAUSK/13-173
Y059_CAUCN/13-173
Y061_CAUCR/13-173
Y1004_RALSO/13-173
Y1060_BURS3/13-173
Y120_METTH/29-170
Y1278_HAEIN/13-199
Y1290_LEPCP/14-175
Y1384_METJA/21-195
Y1542_HAEIN/7-163
Y1586_CUPPJ/11-174
Y2073_STAES/12-198
Y2086_STAEQ/12-198
Y2267_ARCFU/8-150
Y226_ARCFU/7-150
Y2311_STAAN/12-198
Y2397_STAAB/12-198
Y2409_STAAS/12-198
Y2443_STAAW/12-198
Y2462_STAA3/12-198
Y2476_STRGG/14-174
Y2496_AGRT5/14-174
Y2523_STAAM/12-198
Y2534_STAAC/12-198
Y2829_STAA8/12-198
Y3131_MYCTU/196-301
Y358_STRM5/14-174
Y3601_PSEU5/14-174
Y3605_XANCP/14-174
Y3612_PARL1/14-175
Y379_STAS1/12-198
Y3909_XANOP/14-174
Y4023_XANOM/14-174
Y4267_XANOR/16-176
Y4764_RHOPT/14-174
Y482_STRMK/14-174
Y5049_STRCO/14-174
Y546_STAHJ/12-198
Y554_XANAC/16-176
Y568_XANC8/14-174
Y585_XANCB/14-174
Y587_XANC5/14-174
Y7141_STRCO/19-180
Y809_STRP6/7-180
Y870_RALPJ/13-173
Y932_POLSQ/14-174
YASK_MYCSM/3-110
YDGI_BACSU/11-189
YDJA_ECO57/7-162
YDJA_ECOLI/7-162
YFHC_BACSU/17-174
YFKO_BACSU/12-201
YKH5_CAEEL/151-322
YODC_BACSU/8-182
