# Supplementary material for: Contact prediction is hardest for the most informative contacts, but improves with the incorporation of contact potentials
Source: PLoS One. 2018 Jun 28;13(6):e0199585. doi: 10.1371/journal.pone.0199585 (PMC6023208; doi:10.1371/journal.pone.0199585)
Supplement: S1 Data — Each file in the ‘alignments’ directory herein corresponds to a protein family’s alignment and contains the accession number and sequence range of each sequence in the alignment. (TAR.GZ) [file pone.0199585.s001.tar.gz › alignments/Glyoxalase]

A0A061_ARAHY/27-171
A0ACJ7_STRAM/6-123
A0AF73_LISW6/158-276
A0AF73_LISW6/5-128
A0AFK6_LISW6/2-124
A0AG99_LISW6/170-278
A0AG99_LISW6/9-124
A0AGK5_LISW6/145-254
A0AGK5_LISW6/4-79
A0AGK6_LISW6/158-282
A0AGK6_LISW6/7-130
A0AJF6_LISW6/4-119
A0B0F3_BURCH/187-302
A0B1A8_BURCH/151-265
A0B312_BURCH/443-587
A0B4D2_BURCH/166-285
A0E6B4_PARTE/180-334
A0FKG0_9MYCO/142-255
A0JXU4_ARTS2/16-130
A0JXU4_ARTS2/177-288
A0JZX5_ARTS2/6-127
A0K0S8_ARTS2/152-268
A0K2D4_ARTS2/438-590
A0K336_BURCH/138-247
A0K3J8_BURCH/170-285
A0KAC9_BURCH/2-123
A0KE41_BURCH/26-139
A0KHP2_AERHH/33-158
A0KLJ9_AERHH/2-123
A0KLM1_AERHH/170-293
A0KNZ8_AERHH/8-128
A0KXE2_SHESA/3-125
A0KXM5_SHESA/4-124
A0KY42_SHESA/155-302
A0L0N4_SHESA/4-126
A0L7Y3_MAGSM/8-133
A0L8N0_MAGSM/5-97
A0LHD1_SYNFM/6-131
A0LUW7_ACIC1/5-127
A0M3H1_GRAFK/12-129
A0M669_GRAFK/182-333
A0M669_GRAFK/25-139
A0NLT6_9RHOB/5-134
A0NPP6_9RHOB/8-131
A0NT65_9RHOB/5-127
A0NW11_9RHOB/437-578
A0NXF2_9RHOB/167-292
A0NXR6_9RHOB/148-265
A0NXR6_9RHOB/16-124
A0NYW4_9RHOB/4-125
A0P120_9RHOB/142-254
A0PKI6_MYCUA/2-124
A0PN54_MYCUA/15-163
A0PT16_MYCUA/3-114
A0PV10_MYCUA/142-267
A0Q797_FRATN/2-123
A0Q902_MYCA1/17-135
A0QAD5_MYCA1/145-270
A0QCU7_MYCA1/17-129
A0QDN8_MYCA1/185-308
A0QFM0_MYCA1/144-268
A0QH19_MYCA1/143-265
A0QM69_MYCA1/15-163
A0QQ30_MYCS2/15-163
A0QRM8_MYCS2/3-114
A0QTY2_MYCS2/145-256
A0QWC3_MYCS2/141-263
A0R0A1_MYCS2/13-134
A0R423_MYCS2/2-124
A0R522_MYCS2/142-267
A0R8T9_BACAH/195-343
A0R9P3_BACAH/5-125
A0RAN5_BACAH/156-271
A0RAN5_BACAH/6-155
A0RAN6_BACAH/11-135
A0RAN6_BACAH/170-286
A0RFY5_BACAH/2-115
A0RG84_BACAH/21-142
A0RGT4_BACAH/190-301
A0RH31_BACAH/10-269
A0RIX4_BACAH/10-124
A0SZ12_9BURK/2-123
A0XWQ0_9GAMM/2-123
A0XXD9_9GAMM/156-286
A0XY24_9GAMM/5-125
A0Y033_9GAMM/11-121
A0Y1Y0_9GAMM/51-194
A0Y3U7_9GAMM/33-155
A0Y6J7_9GAMM/2-123
A0Y821_9GAMM/1-114
A0YC50_9GAMM/2-124
A0YHS4_9GAMM/6-130
A0YK40_LYNSP/155-273
A0YSS6_LYNSP/1-117
A0YYC7_LYNSP/5-110
A0YZH5_LYNSP/8-100
A0Z0A8_LYNSP/5-125
A0Z4A9_9GAMM/2-135
A0Z4P8_9GAMM/146-268
A0Z9U6_NODSP/4-37
A0ZE18_NODSP/1-117
A0ZMC8_NODSP/144-260
A0ZMC8_NODSP/2-112
A0ZUF8_9BACT/7-124
A0ZUF9_9BACT/7-132
A0ZUG0_9BACT/7-132
A0ZUG1_9BACT/7-124
A0ZUG2_9BACT/7-132
A0ZUG4_9BACT/7-123
A0ZUG5_9BACT/7-125
A0ZUG6_9BACT/7-123
A0ZUG7_9BACT/7-123
A0ZUG8_9BACT/7-124
A0ZUG9_9BACT/7-132
A0ZUH0_9BACT/7-123
A0ZUH1_9BACT/7-132
A0ZUH2_9BACT/7-123
A0ZUH3_9BACT/7-124
A0ZUH4_9BACT/7-123
A0ZUH5_9BACT/7-122
A0ZUH6_9BACT/7-123
A0ZUH7_9BACT/7-123
A0ZUH8_9BACT/7-123
A0ZUH9_9BACT/7-123
A0ZUI0_9BACT/7-123
A0ZUI1_9BACT/7-123
A0ZUI2_9BACT/7-122
A0ZUI3_9BACT/7-123
A0ZUI4_9BACT/7-122
A1A7N1_ECOK1/15-135
A1ABJ4_ECOK1/2-123
A1AXM8_RUTMC/2-121
A1AYU8_PARDP/151-273
A1AYU8_PARDP/5-126
A1AYV1_PARDP/4-126
A1B2L7_PARDP/167-291
A1B4M5_PARDP/9-121
A1B7S7_PARDP/7-268
A1BDF9_CHLPD/6-120
A1CEP1_ASPCL/199-354
A1CTF8_ASPCL/166-307
A1CTF8_ASPCL/9-147
A1CWQ6_NEOFI/205-360
A1D5L4_NEOFI/11-163
A1DAV5_NEOFI/673-796
A1DFJ8_NEOFI/201-356
A1DKS4_NEOFI/188-308
A1DMJ7_NEOFI/165-306
A1DMJ7_NEOFI/9-147
A1EIV3_VIBCH/8-129
A1EIY3_VIBCH/8-129
A1EJK8_VIBCH/4-124
A1EKH6_VIBCH/174-295
A1ES86_VIBCH/51-172
A1F1V1_VIBCH/8-129
A1F214_VIBCH/8-129
A1F2X1_VIBCH/4-124
A1F354_VIBCH/8-129
A1F9C1_VIBCH/174-295
A1IQ48_NEIMA/5-43
A1JP30_YERE8/2-123
A1JP62_YERE8/6-126
A1K4Q5_AZOSB/174-289
A1K6K6_AZOSB/151-268
A1K6M0_AZOSB/152-269
A1K6M0_AZOSB/8-120
A1K6X8_AZOSB/145-264
A1K8A0_AZOSB/151-268
A1KAI8_AZOSB/1-117
A1KBT9_AZOSB/4-133
A1KF95_MYCBP/15-163
A1KLZ3_MYCBP/3-114
A1KPQ4_MYCBP/142-267
A1KS48_NEIMF/5-43
A1KVU4_NEIMF/2-123
A1R611_ARTAT/149-259
A1R7G8_ARTAT/176-286
A1RBV1_ARTAT/446-600
A1RJA1_SHESW/32-154
A1RKI4_SHESW/155-302
A1RQ20_SHESW/4-126
A1S5W9_SHEAM/154-301
A1S6N6_SHEAM/3-125
A1S853_SHEAM/2-115
A1SD67_NOCSJ/142-257
A1SEH8_NOCSJ/143-253
A1SG74_NOCSJ/198-351
A1SIC7_NOCSJ/17-135
A1SKE1_NOCSJ/144-268
A1SRC2_PSYIN/2-123
A1SW12_PSYIN/583-732
A1SWX4_PSYIN/7-131
A1T0F0_PSYIN/4-124
A1T1G4_MYCVP/6-124
A1T256_MYCVP/15-163
A1T2B7_MYCVP/142-255
A1T2I9_MYCVP/142-255
A1T2N0_MYCVP/146-270
A1T947_MYCVP/143-265
A1TAH0_MYCVP/2-124
A1TDD9_MYCVP/142-258
A1TEJ9_MYCVP/3-114
A1TET1_MYCVP/181-304
A1TFX7_MYCVP/142-267
A1TNP0_ACIAC/20-149
A1TQX1_ACIAC/2-124
A1TUU3_ACIAC/184-299
A1U510_MARAV/23-169
A1U9N6_MYCSK/143-265
A1UDF5_MYCSK/142-255
A1UDL0_MYCSK/142-255
A1UG93_MYCSK/146-262
A1UHD0_MYCSK/3-114
A1UID4_MYCSK/3-108
A1UIF5_MYCSK/5-126
A1UMC5_MYCSK/142-267
A1UNW5_MYCSK/5-129
A1UNY2_MYCSK/2-124
A1UPP1_MYCSK/142-255
A1UVB8_BURMS/151-265
A1UZE1_BURMS/497-641
A1UZF6_BURMS/170-285
A1V725_BURMS/2-123
A1VA56_DESVV/6-131
A1VJV5_POLNA/126-241
A1VLA7_POLNA/5-134
A1VLA8_POLNA/159-283
A1VMI8_POLNA/8-103
A1VMJ6_POLNA/442-586
A1VQH4_POLNA/4-124
A1VRK5_POLNA/2-123
A1VUV5_POLNA/143-261
A1W2J4_ACISJ/147-272
A1W2J7_ACISJ/145-262
A1W2J7_ACISJ/8-115
A1W3E5_ACISJ/170-300
A1W7E0_ACISJ/12-126
A1W7J8_ACISJ/2-124
A1W9W1_ACISJ/16-145
A1WGQ5_VEREI/20-149
A1WJS8_VEREI/185-301
A1WLD8_VEREI/27-171
A1WLM0_VEREI/147-272
A1WNF6_VEREI/137-252
A1WRS0_VEREI/13-143
A1WRU1_VEREI/40-170
A1WVH0_HALHL/23-169
A1Z6X6_DROME/27-170
A1ZF21_9BACT/12-129
A1ZF21_9BACT/166-319
A1ZPY8_9BACT/178-329
A1ZPY8_9BACT/21-150
A1ZYS8_9BACT/4-125
A2BP13_PROMS/9-116
A2BQD3_PROMS/2-125
A2C048_PROM1/15-122
A2CDE3_PROM3/2-123
A2P428_VIBCH/4-124
A2P5X9_VIBCH/174-296
A2P9R0_VIBCH/8-129
A2PD32_VIBCH/5-126
A2PRJ6_VIBCH/8-129
A2PTY1_VIBCH/162-284
A2PUI6_VIBCH/4-124
A2PWZ8_VIBCH/8-129
A2PXX7_VIBCH/8-129
A2QFQ3_ASPNC/197-323
A2QHB9_ASPNC/193-316
A2QHW5_ASPNC/215-356
A2QL53_ASPNC/173-296
A2QMF4_ASPNC/208-363
A2QVP8_ASPNC/201-356
A2QVW4_ASPNC/168-309
A2QVW4_ASPNC/9-150
A2REG6_STRPG/5-135
A2RFZ1_STRPG/2-120
A2RHG7_LACLM/19-141
A2RK61_LACLM/4-126
A2RLN7_LACLM/9-121
A2RNJ6_LACLM/4-114
A2RXI3_BURM9/151-265
A2S227_BURM9/497-641
A2S7M6_BURM9/170-285
A2S8N9_BURM9/2-123
A2SCL9_METPP/170-284
A2SI44_METPP/152-269
A2SI67_METPP/8-126
A2SJA4_METPP/101-214
A2SJY9_METPP/2-127
A2SL25_METPP/151-270
A2SLY1_METPP/23-167
A2SQ77_METLZ/4-118
A2SW62_9MYCO/142-255
A2TRR3_9FLAO/184-340
A2TRR3_9FLAO/27-157
A2TY03_9FLAO/184-340
A2VD78_XENLA/18-135
A2VD78_XENLA/182-337
A2VKZ1_MYCTU/3-114
A2VNI8_MYCTU/29-177
A2VPX6_MYCTU/142-267
A2VUB1_9BURK/170-285
A2VVK7_9BURK/2-123
A2VYU7_9BURK/193-308
A2W1S5_9BURK/175-294
A2W5U6_9BURK/170-286
A2W7J9_9BURK/2-123
A2WEY2_9BURK/227-342
A2WFH5_9BURK/151-265
A2WGL3_9BURK/471-616
A2WIQ9_9BURK/28-158
A2X3G6_ORYSI/118-239
A2X3G6_ORYSI/249-369
A2YS08_ORYSI/156-280
A2YS08_ORYSI/24-146
A3A3J1_ORYSJ/221-378
A3A5J9_ORYSJ/214-334
A3A5J9_ORYSJ/83-204
A3BQD6_ORYSJ/178-302
A3BQD6_ORYSJ/46-168
A3CMH7_STRSV/4-122
A3CP68_STRSV/47-159
A3CPA8_STRSV/5-126
A3CUK0_METMJ/2-125
A3D4V2_SHEB5/3-125
A3D5U6_SHEB5/155-302
A3DAE4_SHEB5/4-126
A3EHJ0_VIBCH/4-124
A3EJ57_VIBCH/174-295
A3EJX3_VIBCH/8-129
A3EQ34_9BACT/11-127
A3EU28_9BACT/3-113
A3GFD6_PICST/162-312
A3GFD6_PICST/9-144
A3GKI4_VIBCH/8-129
A3GN89_VIBCH/174-295
A3GS09_VIBCH/8-129
A3GS44_VIBCH/4-124
A3GUH6_VIBCH/5-126
A3GUL1_VIBCH/1-37
A3GVJ0_VIBCH/8-129
A3GVP1_VIBCH/8-129
A3GYV2_VIBCH/174-295
A3HSH6_9BACT/10-128
A3HSH6_9BACT/167-318
A3HX97_9BACT/149-268
A3HX97_9BACT/7-129
A3HXM2_9BACT/28-124
A3HZZ8_9BACT/5-125
A3I1B7_9BACT/11-128
A3I3R9_9BACI/10-123
A3I5T8_9BACI/13-137
A3I6Q7_9BACI/5-117
A3I6Y9_9BACI/152-266
A3I6Y9_9BACI/7-141
A3I994_9BACI/6-273
A3I9L0_9BACI/5-128
A3IBB1_9BACI/6-272
A3IDL6_9BACI/152-272
A3IDL6_9BACI/6-129
A3ILV1_9CHRO/2-123
A3IMK6_9CHRO/171-298
A3J2X0_9FLAO/186-341
A3J7D3_9FLAO/4-119
A3JFL3_9ALTE/23-169
A3JIL5_9ALTE/22-166
A3JNK2_9RHOB/18-141
A3JP50_9RHOB/8-152
A3JRP7_9RHOB/9-129
A3JTD8_9RHOB/2-125
A3JU94_9RHOB/149-266
A3JU94_9RHOB/16-125
A3JVK5_9RHOB/173-296
A3JXV2_9RHOB/7-267
A3JZN0_9RHOB/164-316
A3JZP0_9RHOB/4-123
A3K0C1_9RHOB/148-265
A3K1H7_9RHOB/436-582
A3K3Z8_9RHOB/8-125
A3K432_9RHOB/157-288
A3K432_9RHOB/32-140
A3K4A7_9RHOB/9-138
A3KB88_9RHOB/5-136
A3KCV5_RHORH/143-262
A3KCW0_RHORH/143-265
A3KCW9_RHORH/143-266
A3KCY2_RHORH/142-255
A3KCZ4_RHOER/142-255
A3KD11_9NOCA/142-255
A3KIM0_STRAM/2-125
A3KJV5_STRAM/139-254
A3KX60_PSEAE/13-124
A3KXG0_PSEAE/2-123
A3L0I2_PSEAE/440-595
A3L2E4_PSEAE/23-164
A3L4Z8_PSEAE/2-123
A3L5C9_PSEAE/165-313
A3L6U1_PSEAE/133-262
A3LC75_PSEAE/137-254
A3LDI6_PSEAE/13-124
A3LDU4_PSEAE/2-123
A3LH51_PSEAE/440-595
A3LJ18_PSEAE/23-164
A3LLQ7_PSEAE/2-123
A3LMB2_PSEAE/165-313
A3LW07_PICST/307-439
A3M387_ACIBT/152-266
A3M7F0_ACIBT/2-123
A3MA61_ACIBT/7-136
A3MA63_ACIBT/152-279
A3MCV3_BURM7/497-641
A3MD37_BURM7/151-265
A3MNW6_BURM7/2-123
A3MS03_BURM7/170-285
A3MYQ3_ACTP2/2-123
A3N336_ACTP2/7-127
A3N5X8_BURP6/2-123
A3NEK8_BURP6/170-285
A3NGW1_BURP6/500-644
A3NIZ2_BURP6/151-265
A3NRM2_BURP0/2-123
A3P0E5_BURP0/170-285
A3P2G3_BURP0/497-641
A3P4L8_BURP0/151-265
A3PAT5_PROM0/9-116
A3PC27_PROM0/2-125
A3PI37_RHOS1/8-125
A3PR63_RHOS1/123-261
A3PR63_RHOS1/5-113
A3PR94_RHOS1/151-267
A3PR94_RHOS1/4-126
A3PT94_MYCSJ/143-265
A3PWF9_MYCSJ/3-114
A3PWX3_MYCSJ/142-255
A3PX25_MYCSJ/142-255
A3PZU5_MYCSJ/146-262
A3Q0W5_MYCSJ/3-114
A3Q1U8_MYCSJ/3-108
A3Q1W9_MYCSJ/5-126
A3Q4A5_MYCSJ/157-268
A3Q4A5_MYCSJ/24-135
A3Q6S9_MYCSJ/142-267
A3Q8B4_MYCSJ/5-129
A3Q8D0_MYCSJ/2-124
A3QEP1_SHELP/3-125
A3QEX3_SHELP/155-302
A3RQV7_RALSO/4-95
A3RR06_RALSO/170-285
A3RV17_RALSO/8-131
A3RZ85_RALSO/2-123
A3RZE9_RALSO/436-579
A3S7U0_9RHOB/4-122
A3SC01_9RHOB/164-304
A3SGA8_9RHOB/8-131
A3SVG5_9RHOB/8-131
A3SX69_9RHOB/2-121
A3T1K1_9RHOB/164-304
A3TG27_9MICO/221-374
A3THX4_9MICO/7-123
A3TL01_9MICO/4-132
A3TTW8_9RHOB/10-127
A3TVD8_9RHOB/4-124
A3TWT3_9RHOB/8-131
A3TX25_9RHOB/164-289
A3U5U2_CROAH/193-344
A3UDN8_9RHOB/7-127
A3UE43_9RHOB/155-269
A3UIM7_9RHOB/2-132
A3UM60_VIBSP/4-126
A3UNU9_VIBSP/162-310
A3UQ33_VIBSP/2-121
A3UQ92_VIBSP/2-149
A3UV69_VIBSP/4-124
A3UX91_VIBSP/5-126
A3V2T2_9RHOB/7-267
A3V3P4_9RHOB/50-166
A3V590_9RHOB/30-147
A3V7V8_9RHOB/435-581
A3VA57_9RHOB/166-280
A3VA67_9RHOB/434-580
A3VAF4_9RHOB/148-265
A3VAF4_9RHOB/16-128
A3VAL5_9RHOB/156-270
A3VC81_9RHOB/7-258
A3VDY9_9RHOB/4-125
A3VIG6_9RHOB/5-134
A3VZD9_9RHOB/435-581
A3W016_9RHOB/12-134
A3W426_9RHOB/9-126
A3WAA9_9SPHN/3-124
A3WAE6_9SPHN/2-115
A3WEF1_9SPHN/5-124
A3WGG8_9SPHN/9-138
A3WGG9_9SPHN/6-152
A3WGH0_9SPHN/167-290
A3WGN9_9SPHN/1-124
A3WM93_9GAMM/162-285
A3WNN6_9GAMM/23-169
A3WV35_9BRAD/3-135
A3X1S5_9BRAD/174-284
A3X4D3_9RHOB/9-129
A3X9B5_9RHOB/190-324
A3XFK1_9RHOB/148-265
A3XFL9_9RHOB/5-134
A3XLM3_LEEBM/4-124
A3XQC9_LEEBM/184-340
A3XSJ5_9VIBR/162-310
A3XTT3_9VIBR/4-124
A3XUU3_9VIBR/1-44
A3XZF6_9VIBR/2-149
A3XZJ0_9VIBR/2-121
A3Y1L4_9VIBR/4-126
A3Y253_9VIBR/5-126
A3Y5W8_9GAMM/168-286
A3YBJ5_9GAMM/4-124
A3YEN8_9GAMM/9-66
A3YFH7_9GAMM/4-126
A3YGK5_9GAMM/4-118
A3YU93_9SYNE/2-123
A3Z3D9_9SYNE/2-123
A3Z9F7_9SYNE/20-127
A4ACB3_9GAMM/159-281
A4AFZ6_9ACTN/171-275
A4APX3_MARSH/183-334
A4AWG9_MARSH/12-128
A4BB24_9GAMM/4-126
A4BBT2_9GAMM/159-281
A4BBT3_9GAMM/7-136
A4BC25_9GAMM/2-116
A4BFI1_9GAMM/8-127
A4BL39_9GAMM/2-124
A4BXV0_9FLAO/185-341
A4C3G0_9GAMM/4-124
A4C668_9GAMM/156-276
A4CA84_9GAMM/6-129
A4CB64_9GAMM/2-123
A4CEE8_9GAMM/3-125
A4CIN8_ROBBH/183-334
A4CN17_ROBBH/2-127
A4CQW1_SYNPV/6-113
A4CY14_SYNPV/2-123
A4EEX9_9RHOB/12-134
A4EI73_9RHOB/8-125
A4EM09_9RHOB/7-267
A4ESA6_9RHOB/5-134
A4ESD7_9RHOB/148-265
A4EV58_9RHOB/4-124
A4EVQ2_9RHOB/434-577
A4F160_9RHOB/165-286
A4F6L5_SACEN/4-130
A4F864_SACEN/202-355
A4FG10_SACEN/132-269
A4FG10_SACEN/7-129
A4FI76_SACEN/3-125
A4FUZ1_BOVIN/31-174
A4G257_HERAR/2-123
A4HMW8_LEIBR/5-121
A4ISN2_GEOTN/142-259
A4IT31_GEOTN/5-125
A4IXG5_FRATW/2-123
A4JAL3_BURVG/170-285
A4JED5_BURVG/155-269
A4JHP5_BURVG/2-123
A4JJT7_BURVG/443-588
A4JNM5_BURVG/187-301
A4JQH1_BURVG/26-139
A4JSM3_BURVG/5-135
A4JW20_BURVG/147-272
A4KJT0_MYCTU/3-114
A4KM55_MYCTU/142-267
A4KNU0_MYCTU/15-163
A4KQR3_FRATU/2-123
A4LH36_BURPS/151-265
A4LJ16_BURPS/2-123
A4LVC2_BURPS/497-641
A4LVJ7_BURPS/170-285
A4MXT7_HAEIF/2-49
A4MXT8_HAEIF/12-92
A4N5L5_HAEIF/2-123
A4N8S1_HAEIF/2-123
A4NEI2_HAEIF/2-123
A4NJL6_HAEIF/2-123
A4NQV0_HAEIF/2-123
A4NW10_HAEIF/2-43
A4PSE8_MEDTR/7-75
A4QA99_CORGB/2-124
A4QB63_CORGB/429-569
A4QFF3_CORGB/13-131
A4QFF3_CORGB/179-289
A4QPV4_MAGO7/171-290
A4QQ08_MAGO7/9-128
A4REN9_MAGO7/11-149
A4REN9_MAGO7/170-303
A4RUQ4_OSTLU/208-366
A4SGF4_PROVI/6-120
A4SJ70_AERS4/8-128
A4SKC4_AERS4/4-129
A4SNQ2_AERS4/2-123
A4SNS7_AERS4/171-319
A4SPD0_AERS4/4-118
A4SRI5_AERS4/11-125
A4SX27_POLSQ/2-125
A4T0U3_MYCGI/15-163
A4T3E6_MYCGI/142-255
A4T3J1_MYCGI/142-255
A4T5I9_MYCGI/142-267
A4T7H2_MYCGI/4-114
A4TA16_MYCGI/3-114
A4TAX5_MYCGI/2-124
A4TD56_MYCGI/143-265
A4TIQ9_YERPP/2-123
A4TL74_YERPP/6-126
A4TWV4_9PROT/4-125
A4TZF4_9PROT/5-134
A4VG06_PSEU5/441-586
A4VHW5_PSEU5/165-284
A4VIU8_PSEU5/2-123
A4VQG6_PSEU5/4-124
A4VUA2_STRSY/5-128
A4VW20_STRSY/21-138
A4VWW3_STRSY/5-123
A4W0J3_STRS2/5-128
A4W2C8_STRS2/21-138
A4W367_STRS2/5-123
A4W6T2_ENT38/6-126
A4W9U4_ENT38/2-123
A4WCD3_ENT38/7-128
A4WIC9_PYRAR/2-108
A4WYN3_RHOS5/13-124
A4X6B5_SALTO/4-79
A4X7T6_SALTO/184-332
A4X7T6_SALTO/27-148
A4X8B3_SALTO/143-268
A4X8H1_SALTO/167-315
A4X8Q2_SALTO/23-147
A4XA95_SALTO/2-124
A4XCM1_SALTO/202-355
A4XDU1_NOVAD/149-266
A4XDU9_NOVAD/146-264
A4XEB4_NOVAD/134-243
A4XEC6_NOVAD/159-278
A4XEC8_NOVAD/153-276
A4XEZ5_NOVAD/141-263
A4XF98_NOVAD/143-266
A4XS44_PSEMY/2-123
A4XSZ4_PSEMY/165-288
A4XT00_PSEMY/10-121
A4XUU4_PSEMY/4-124
A4Y038_PSEMY/24-168
A4Y1L2_SHEPC/4-126
A4Y612_SHEPC/155-302
A4Y789_SHEPC/32-154
A4YFG1_METS5/133-251
A4YFG1_METS5/8-93
A4YHM8_METS5/138-257
A4YHM8_METS5/6-114
A4YLK7_BRASO/150-267
A4YLK7_BRASO/3-125
A4YTL4_BRASO/49-162
A4YU66_BRASO/2-128
A4YU95_BRASO/156-270
A4YY34_BRASO/138-247
A4YZD8_BRASO/431-570
A4Z0M0_BRASO/142-254
A4Z1A9_BRASO/5-134
A4Z322_BRASO/169-305
A4ZVE9_9BACT/1-97
A4ZY64_SULSF/184-271
A5A0R5_PSEAE/10-279
A5A8J4_CUCMA/27-171
A5AB75_ASPNC/11-143
A5C314_VITVI/1-121
A5C314_VITVI/131-251
A5CQC3_CLAM3/154-270
A5CQC3_CLAM3/7-129
A5CRP9_CLAM3/169-280
A5DG82_PICGU/96-224
A5DHI0_PICGU/179-330
A5DHI0_PICGU/24-161
A5DVT9_LODEL/223-305
A5DVT9_LODEL/59-205
A5E9K4_BRASB/169-294
A5EBL7_BRASB/5-134
A5ED83_BRASB/156-270
A5EIV5_BRASB/2-128
A5EMZ9_BRASB/138-247
A5EPE6_BRASB/431-570
A5ESD8_BRASB/150-267
A5ESD8_BRASB/3-125
A5EV07_DICNV/16-145
A5EZ32_VIBC3/8-129
A5EZK7_VIBC3/8-129
A5F0P7_VIBC3/4-124
A5F2S5_VIBC3/5-126
A5F8H7_VIBC3/174-295
A5FA50_FLAJ1/6-126
A5FC80_FLAJ1/155-271
A5FC80_FLAJ1/7-130
A5FF04_FLAJ1/42-183
A5FM06_FLAJ1/184-340
A5G1B1_ACICJ/5-126
A5GNK9_SYNPW/6-113
A5GPD9_SYNPW/41-162
A5GVC4_SYNR3/171-312
A5GWK6_SYNR3/2-123
A5GZX3_MOUSE/31-174
A5HMH3_ALCFA/147-272
A5HVL6_PARBR/167-205
A5HVL6_PARBR/9-148
A5HVL8_PARBR/167-205
A5HVL8_PARBR/9-148
A5HVM2_PARBR/167-204
A5HVM2_PARBR/9-148
A5HVN6_PARBR/9-148
A5HVP5_PARBR/167-205
A5HVP5_PARBR/9-148
A5ID33_LEGPC/2-124
A5IPR9_STAA9/155-279
A5IPR9_STAA9/5-127
A5IS80_STAA9/10-122
A5IVU6_STAA9/9-286
A5IVU9_STAA9/10-123
A5J3J6_BURMA/151-265
A5J4Q0_BURMA/170-285
A5JBY8_BURMA/111-232
A5JTU1_DELAC/16-132
A5K4F2_PLAVS/18-165
A5K4F2_PLAVS/182-351
A5KW51_9GAMM/162-310
A5KXL9_9GAMM/4-126
A5L1I5_9GAMM/5-126
A5L2S7_9GAMM/2-149
A5L3Z2_9GAMM/2-121
A5LCC6_STRPN/4-122
A5LCU8_STRPN/1-116
A5LE68_STRPN/10-122
A5LE68_STRPN/168-280
A5LIW0_STRPN/10-84
A5LIW1_STRPN/57-169
A5LKK0_STRPN/4-122
A5LSD6_STRPN/1-116
A5LT73_STRPN/4-122
A5LVE6_STRPN/10-122
A5LXZ6_STRPN/10-122
A5LXZ6_STRPN/168-279
A5M099_STRPN/1-116
A5M394_STRPN/4-122
A5M5H4_STRPN/10-122
A5M5H4_STRPN/168-280
A5M797_STRPN/4-122
A5M981_STRPN/1-116
A5MES5_STRPN/4-122
A5MHY0_STRPN/1-116
A5MIY5_STRPN/10-122
A5MIY5_STRPN/168-279
A5MJL4_STRPN/4-122
A5MKY7_STRPN/10-122
A5MKY7_STRPN/168-280
A5MN28_STRPN/1-116
A5MRK3_STRPN/10-122
A5MRK3_STRPN/168-280
A5MTH3_STRPN/4-122
A5MW75_STRPN/1-116
A5P7N9_9SPHN/163-288
A5P7P0_9SPHN/13-142
A5PEM5_9SPHN/2-115
A5TGY7_BURMA/151-265
A5TMH3_BURMA/497-641
A5TR65_BURMA/2-123
A5TZ00_MYCTA/15-163
A5U5Z3_MYCTA/3-114
A5U8P3_MYCTA/142-267
A5UAG2_HAEIE/2-123
A5UGD6_HAEIG/2-123
A5UWE3_ROSS1/155-273
A5V1V4_ROSS1/153-287
A5V1V4_ROSS1/5-128
A5V4P5_SPHWW/15-129
A5V4P5_SPHWW/154-269
A5V6I5_SPHWW/161-273
A5V6I5_SPHWW/26-138
A5V6L0_SPHWW/153-271
A5V6L1_SPHWW/152-267
A5V6V9_SPHWW/5-120
A5V6X7_SPHWW/154-267
A5V752_SPHWW/10-123
A5V752_SPHWW/142-254
A5V7C1_SPHWW/142-265
A5V7E2_SPHWW/165-281
A5V8J9_SPHWW/4-137
A5V8M7_SPHWW/24-138
A5V8N5_SPHWW/19-133
A5V8Q4_SPHWW/153-274
A5V8Q4_SPHWW/5-130
A5V9J7_SPHWW/6-128
A5VAT0_SPHWW/146-269
A5VAX7_SPHWW/6-140
A5VBH8_SPHWW/143-265
A5VBT7_SPHWW/41-170
A5VBU8_SPHWW/151-275
A5VD44_SPHWW/170-319
A5VE06_SPHWW/179-296
A5VE06_SPHWW/44-154
A5VGW5_SPHWW/144-261
A5VQ26_BRUO2/166-255
A5VQ26_BRUO2/6-119
A5VR36_BRUO2/29-151
A5W1X7_PSEP1/24-167
A5W2V8_PSEP1/159-283
A5W4G6_PSEP1/11-123
A5W4G6_PSEP1/143-255
A5W562_PSEP1/2-124
A5W565_PSEP1/8-131
A5W579_PSEP1/440-586
A5W980_PSEP1/13-124
A5WCH0_PSYWF/29-174
A5WE96_PSYWF/7-136
A5WE99_PSYWF/159-282
A5WIY2_MYCTF/29-177
A5WQP7_MYCTF/3-114
A5WTD7_MYCTF/142-267
A5XJI4_BURMA/497-641
A5XKL9_BURMA/151-265
A5XQP2_BURMA/170-285
A5XWW5_BURMA/2-123
A5XYF9_BURMA/497-641
A5Z1N7_SOYBN/222-379
A5Z3B8_9FIRM/4-123
A5Z627_9FIRM/15-54
A5ZGG5_9BACE/2-125
A5ZVZ5_9FIRM/5-125
A6A1J5_VIBCH/174-296
A6A1W5_VIBCH/4-124
A6A9H8_VIBCH/4-124
A6ABN4_VIBCH/174-296
A6ADR7_VIBCH/51-172
A6AJV2_VIBHA/4-124
A6AL20_VIBHA/2-123
A6ALF0_VIBHA/4-126
A6AMV4_VIBHA/12-135
A6AMW1_VIBHA/2-149
A6APV8_VIBHA/162-310
A6AWX4_VIBPA/4-124
A6AYC9_VIBPA/12-133
A6AYW8_VIBPA/162-281
A6B1D8_VIBPA/4-126
A6B1V2_VIBPA/2-147
A6B6Z4_VIBPA/8-129
A6BQ03_YERPE/2-123
A6BTI1_YERPE/6-126
A6CHK1_9BACI/152-266
A6CHK1_9BACI/7-138
A6CK05_9BACI/159-283
A6CK05_9BACI/8-139
A6CLP8_9BACI/184-332
A6CLP8_9BACI/27-142
A6CPV7_9BACI/10-122
A6CVP9_9VIBR/2-123
A6CX65_9VIBR/2-149
A6CXY3_9VIBR/162-281
A6CZ43_9VIBR/3-125
A6D3R1_9VIBR/5-126
A6D617_9VIBR/4-124
A6D7Q0_9VIBR/8-129
A6D892_9VIBR/9-121
A6DS38_9BACT/2-123
A6DXC6_9RHOB/143-252
A6DXC6_9RHOB/4-126
A6DXD8_9RHOB/138-258
A6DXD8_9RHOB/6-128
A6E4S8_9RHOB/9-126
A6E759_9SPHI/205-357
A6E759_9SPHI/48-175
A6E9F9_9SPHI/4-110
A6ED34_9SPHI/21-67
A6ED70_9SPHI/154-270
A6ED70_9SPHI/7-97
A6EHB6_9SPHI/154-270
A6EHB6_9SPHI/7-151
A6EJ22_9SPHI/4-125
A6END7_9BACT/190-341
A6END7_9BACT/33-164
A6EWM1_9ALTE/150-266
A6EXW4_9ALTE/150-266
A6F5P9_9ALTE/23-169
A6F7E2_9GAMM/6-117
A6F7U3_9GAMM/2-147
A6F985_9GAMM/163-280
A6FA94_9GAMM/4-126
A6FF72_9GAMM/8-129
A6FHW8_9GAMM/4-124
A6FT68_9RHOB/10-127
A6FT69_9RHOB/8-131
A6FVX9_9RHOB/4-120
A6GAR7_9DELT/14-137
A6GDR7_9DELT/4-131
A6GER8_9DELT/13-142
A6GRJ8_9BURK/141-259
A6GSQ1_9BURK/2-123
A6GTQ0_9BURK/23-167
A6GW69_FLAPJ/184-340
A6GW69_FLAPJ/27-147
A6LSV1_CLOB8/5-135
A6LUC1_CLOB8/5-124
A6LUP0_CLOB8/4-122
A6N2H5_9BURK/1-113
A6N2H5_9BURK/143-236
A6N3Q5_9BACT/150-266
A6N3Q6_9BACT/150-266
A6N3Q6_9BACT/7-124
A6N3Q7_9PSED/150-266
A6N3Q7_9PSED/7-119
A6N3Q8_9PSED/150-266
A6N3Q8_9PSED/7-119
A6N3Q9_9PSED/150-266
A6N3Q9_9PSED/7-119
A6N3R0_9PSED/150-266
A6N3R0_9PSED/7-119
A6N3R1_9PSED/150-266
A6N3R1_9PSED/7-119
A6N3R2_9PSED/150-266
A6N3R3_9PSED/150-266
A6N3R4_PSEPU/150-266
A6NA69_9PSED/150-266
A6QE20_STAAE/155-279
A6QE20_STAAE/5-127
A6QG95_STAAE/10-122
A6QK07_STAAE/9-286
A6QK10_STAAE/10-123
A6QWC6_AJECN/214-382
A6R9T1_AJECN/200-355
A6RHA5_AJECN/194-335
A6RHA5_AJECN/36-175
A6RRU5_BOTFB/217-376
A6RRU5_BOTFB/37-181
A6RX74_BOTFB/13-114
A6RX74_BOTFB/135-273
A6SV14_JANMA/2-123
A6T4Y9_KLEP7/6-126
A6T9M1_KLEP7/7-128
A6TA00_KLEP7/2-123
A6TAA0_KLEP7/11-125
A6TAD7_KLEP7/432-575
A6TDU3_KLEP7/148-262
A6TH22_KLEP7/2-138
A6TNJ0_ALKMQ/7-266
A6TP15_ALKMQ/4-126
A6TX46_ALKMQ/4-123
A6TX75_ALKMQ/12-125
A6TYJ0_STAA2/155-279
A6TYJ0_STAA2/5-127
A6U114_STAA2/10-122
A6U4P9_STAA2/9-286
A6U4Q2_STAA2/10-123
A6U5G3_SINMW/4-125
A6U728_SINMW/15-137
A6U728_SINMW/183-281
A6UC54_SINMW/4-264
A6UC56_SINMW/154-276
A6UC56_SINMW/7-129
A6UDD6_SINMW/167-291
A6UGV3_SINMW/7-268
A6UH79_SINMW/436-582
A6UIK8_SINMW/7-268
A6UY38_PSEA7/440-596
A6V1S2_PSEA7/4-125
A6V239_PSEA7/13-124
A6VAB1_PSEA7/165-313
A6VDM8_PSEA7/23-164
A6VLU2_ACTSZ/7-127
A6VQB2_ACTSZ/2-123
A6VYD5_MARMS/4-118
A6VYX1_MARMS/159-284
A6W025_MARMS/156-270
A6W0R0_MARMS/6-126
A6W1P8_MARMS/9-131
A6WHJ4_SHEB8/4-126
A6WN10_SHEB8/3-125
A6WPQ0_SHEB8/155-302
A6WVB0_OCHA4/5-127
A6WW00_OCHA4/145-263
A6WW00_OCHA4/4-126
A6WW01_OCHA4/154-276
A6WW01_OCHA4/7-129
A6X1I8_OCHA4/61-174
A6X481_OCHA4/7-268
A6X7C4_OCHA4/437-583
A6XQI9_VIBCH/4-124
A6XRX2_VIBCH/8-129
A6XS71_VIBCH/8-126
A6XWB5_VIBCH/174-295
A6XZA5_VIBCH/5-126
A6YNL8_9PSED/150-266
A6YNL8_9PSED/7-119
A6ZM59_YEAS7/22-164
A7ADU3_9PORP/2-124
A7BG64_COPJA/206-363
A7BYI3_9GAMM/10-122
A7EQM8_SCLS1/217-376
A7EQM8_SCLS1/37-183
A7EW06_SCLS1/137-263
A7EW06_SCLS1/2-116
A7FFI6_YERP3/6-126
A7FHK7_YERP3/2-123
A7GBJ8_CLOBL/4-126
A7GFE2_CLOBL/4-119
A7GKD6_BACCN/178-326
A7GLJ8_BACCN/1-113
A7GME0_BACCN/142-259
A7GR93_BACCN/8-125
A7GT44_BACCN/10-124
A7GU23_BACCN/2-118
A7HCX0_ANADF/2-123
A7HG21_ANADF/172-304
A7HPS0_PARL1/2-134
A7HTC5_PARL1/150-270
A7HTH4_PARL1/4-132
A7HU22_PARL1/155-265
A7HXC5_PARL1/2-117
A7IDT7_XANP2/142-254
A7IEV9_XANP2/5-134
A7IHZ0_XANP2/151-265
A7IK75_XANP2/152-273
A7IK75_XANP2/5-127
A7ILT2_XANP2/152-272
A7ILT2_XANP2/5-127
A7IN00_XANP2/2-118
A7JD64_FRATT/2-123
A7JIL3_FRANO/2-123
A7JMQ9_FRANO/2-123
A7JQ52_PASHA/2-123
A7JQ95_PASHA/7-127
A7JUP3_PASHA/6-124
A7JY26_VIBSE/2-147
A7K0B8_VIBSE/162-310
A7K1K6_VIBSE/4-124
A7K2Q0_VIBSE/8-129
A7K2S5_VIBSE/2-123
A7LB47_STEMA/150-266
A7M2I7_BACOV/6-76
A7M5B7_BACOV/2-125
A7MC29_DANRE/177-328
A7MEM4_ENTS8/6-126
A7MFE3_ENTS8/2-123
A7MVA4_VIBHB/1-117
A7MVJ0_VIBHB/5-66
A7MVT3_VIBHB/162-310
A7N426_VIBHB/2-123
A7N4F2_VIBHB/4-126
A7N5L5_VIBHB/12-135
A7N5M1_VIBHB/2-149
A7NB95_FRATF/2-123
A7NFD9_ROSCS/153-286
A7NFD9_ROSCS/5-128
A7NLI0_ROSCS/15-127
A7NLI0_ROSCS/174-293
A7NLU5_ROSCS/13-122
A7NLU5_ROSCS/155-273
A7RFS1_NEMVE/13-130
A7RM33_NEMVE/5-127
A7S7N5_NEMVE/23-166
A7SLZ3_NEMVE/95-251
A7TK12_VANPO/22-164
A7V161_BACUN/2-125
A7VYD8_9CLOT/33-152
A7WK82_WHEAT/210-367
A7WY22_STAA1/155-279
A7WY22_STAA1/5-127
A7X1D9_STAA1/10-122
A7X6L0_STAA1/9-286
A7X6L5_STAA1/10-123
A7Y433_9MICC/152-268
A7Y433_9MICC/17-128
A7YT69_FRATU/2-123
A7Z111_BACA2/7-266
A7Z2K1_BACA2/169-282
A7Z2K1_BACA2/9-123
A7Z3Q9_BACA2/154-275
A7Z3Q9_BACA2/5-143
A7Z5L9_BACA2/5-263
A7Z9S1_BACA2/4-124
A7ZA67_BACA2/5-124
A7ZAP5_BACA2/13-132
A7ZHS7_ECO24/6-126
A7ZMB4_ECO24/2-123
A7ZWD3_ECOHS/6-126
A8A0J5_ECOHS/2-123
A8AH32_CITK8/1-117
A8ALA1_CITK8/6-126
A8AMX7_CITK8/3-138
A8AX14_STRGC/4-122
A8CF50_BRACM/147-272
A8CF50_BRACM/17-138
A8E618_XENLA/182-337
A8E9M3_BURPS/2-123
A8EIQ5_BURPS/497-641
A8EK77_BURPS/170-285
A8EL63_BURPS/151-265
A8F9M2_BACP2/3-117
A8FC97_BACP2/154-275
A8FC97_BACP2/5-129
A8FIS2_BACP2/5-124
A8FIV9_BACP2/8-122
A8FJE2_BACP2/165-279
A8FJE2_BACP2/20-132
A8FUX3_SHESH/3-125
A8FVY1_SHESH/4-126
A8FWS1_SHESH/155-302
A8FWU3_SHESH/2-123
A8FWU7_SHESH/2-147
A8G0L2_SHESH/6-135
A8G2M4_PROM2/9-116
A8G419_PROM2/2-125
A8GAZ7_SERP5/5-135
A8GCZ3_SERP5/6-125
A8GDW1_SERP5/2-123
A8GE65_SERP5/24-154
A8GIC6_SERP5/10-130
A8GIW9_SERP5/176-290
A8H3Q9_SHEPA/155-302
A8H4I6_SHEPA/142-263
A8H543_SHEPA/3-125
A8H699_SHEPA/2-147
A8HLQ2_BURPS/170-285
A8HQX7_AZOC5/10-132
A8HQX7_AZOC5/157-278
A8HX25_AZOC5/313-581
A8I2I5_AZOC5/7-115
A8I2T9_AZOC5/2-118
A8I6W8_AZOC5/178-265
A8I6W8_AZOC5/19-132
A8ID41_AZOC5/142-254
A8IJ37_AZOC5/182-299
A8IJ37_AZOC5/35-157
A8J0K1_CHLRE/149-306
A8J9P4_CHLRE/26-170
A8KIP3_BURPS/2-123
A8KPI3_BURPS/497-641
A8KRP1_BURPS/151-265
A8L1Q9_FRASN/5-128
A8L2Y6_FRASN/202-355
A8L632_FRASN/6-124
A8L8L8_FRASN/5-130
A8LBP9_FRASN/206-329
A8LQ97_DINSH/143-263
A8LQ97_DINSH/8-130
A8LQW9_DINSH/3-120
A8LZ81_SALAI/9-150
A8M4U2_SALAI/162-310
A8M4U2_SALAI/5-126
A8M6I3_SALAI/143-268
A8M7M5_SALAI/2-126
A8M7R7_SALAI/202-355
A8MJQ6_ALKOO/4-123
A8N7Q0_COPC7/11-153
A8P7X2_BRUMA/29-181
A8PTJ2_BRUMA/196-353
A8PTJ2_BRUMA/38-147
A8PWT7_MALGO/1-131
A8R3H6_BLEJA/18-128
A8R3H6_BLEJA/180-335
A8SZE2_9VIBR/4-124
A8T1G9_9VIBR/162-310
A8T8W7_9VIBR/5-126
A8TA40_9VIBR/2-149
A8TTE8_9PROT/167-317
A8TWA7_9PROT/438-584
A8U001_9PROT/8-145
A8U4L1_9PROT/11-131
A8U588_9LACT/167-281
A8U588_9LACT/8-122
A8U5A0_9LACT/149-260
A8U5A0_9LACT/4-80
A8U787_9LACT/6-265
A8U788_9LACT/6-282
A8UA99_9LACT/4-122
A8UAL5_9LACT/5-128
A8UCX4_9LACT/4-123
A8UCX6_9LACT/5-124
A8UIZ5_9FLAO/184-340
A8UIZ5_9FLAO/27-155
A8UM21_9FLAO/4-125
A8V9F5_9BURK/187-301
A8W7V5_9BACT/159-281
A8XKB1_CAEBR/161-333
A8YDP5_MICAE/2-98
A8YGE4_MICAE/78-195
A8YL01_MICAE/152-273
A8YLT7_MICAE/157-274
A8YZG2_STAAT/155-279
A8YZG2_STAAT/5-127
A8Z3B5_STAAT/9-286
A8Z3B7_STAAT/10-123
A8Z3N2_STAAT/10-122
A8ZPX3_ACAM1/9-115
A8ZSG3_DESOH/2-123
A9AD93_BURM1/170-286
A9AFE6_BURM1/2-123
A9AKD4_BURM1/187-301
A9AM73_BURM1/443-587
A9AQN6_BURM1/151-265
A9ASE7_BURM1/166-285
A9AUK4_HERA2/172-320
A9AXP7_HERA2/17-129
A9AXP7_HERA2/177-275
A9AYK2_HERA2/166-276
A9AYK2_HERA2/5-127
A9AYL8_HERA2/2-124
A9B146_HERA2/186-311
A9B146_HERA2/5-128
A9B1W0_HERA2/176-327
A9B1W0_HERA2/19-156
A9BDH1_PROM4/2-123
A9BFR2_PETMO/4-125
A9BM79_DELAS/158-285
A9BPC3_DELAS/5-135
A9BRP0_DELAS/155-269
A9BWC3_DELAS/4-124
A9BWP3_DELAS/11-133
A9BYW2_DELAS/20-149
A9C0X6_DELAS/2-125
A9CFW5_AGRT5/7-268
A9CIL6_AGRT5/2-124
A9CJK0_AGRT5/154-266
A9CJK0_AGRT5/6-128
A9CJV5_AGRT5/207-313
A9CU91_9RHIZ/8-131
A9D4C6_9RHIZ/44-157
A9D6Z2_9GAMM/4-124
A9D7A2_9RHIZ/7-268
A9D9K6_9RHIZ/4-126
A9DH41_9RHIZ/167-292
A9DJU6_9GAMM/155-302
A9DLY5_9FLAO/8-124
A9DQF2_9FLAO/190-341
A9DQF2_9FLAO/33-166
A9DV88_9RHOB/15-138
A9DVE7_9RHOB/5-122
A9E261_9RHOB/4-122
A9E604_9RHOB/4-126
A9E660_9FLAO/4-125
A9E6M0_9RHOB/164-298
A9EKT6_9GAMM/3-125
A9ELC3_9RHOB/4-120
A9EMD6_9RHOB/8-131
A9ENY0_SORC5/2-124
A9F712_9RHOB/3-123
A9FCM3_9RHOB/165-289
A9FF16_9RHOB/5-134
A9FJI0_9RHOB/149-266
A9FJI0_9RHOB/16-125
A9FJX5_SORC5/171-294
A9FJX5_SORC5/9-139
A9FNI2_9RHOB/8-131
A9FV49_SORC5/9-124
A9FZX6_9RHOB/4-120
A9G3M7_SORC5/6-116
A9G8A6_9RHOB/5-134
A9G9A5_SORC5/5-137
A9GAM7_9RHOB/165-289
A9GC61_SORC5/170-293
A9GJ70_9RHOB/149-266
A9GJ70_9RHOB/16-125
A9GN13_9RHOB/3-123
A9GS67_SORC5/2-123
A9GZ84_9RHOB/164-284
A9HJE5_9RHOB/168-288
A9HJE5_9RHOB/33-155
A9HKT4_GLUDA/3-125
A9HMW4_GLUDA/4-123
A9HQV0_GLUDA/2-123
A9I4P4_BORPD/174-289
A9I5I1_BORPD/2-123
A9JY45_BURMA/151-265
A9K0E8_BURMA/170-285
A9K615_BURMA/2-123
A9KLY8_CLOPH/4-52
A9KRT7_CLOPH/4-126
A9KV95_SHEB9/4-126
A9L031_SHEB9/2-149
A9L0J3_SHEB9/3-125
A9L5W3_SHEB9/155-302
A9LC58_BURMA/497-641
A9M1I1_NEIM0/5-43
A9M2Y0_NEIM0/2-123
A9M5T0_BRUC2/2-124
A9MAM3_BRUC2/34-147
A9MEI5_SALAR/1-117
A9MPH3_SALAR/19-139
A9N047_SALPB/2-123
A9N0T9_SALPB/6-126
A9NEL0_ACHLI/11-124
A9NFQ1_ACHLI/7-266
A9NFQ2_ACHLI/157-281
A9NFQ2_ACHLI/6-128
A9NNQ2_PICSI/151-275
A9NNQ2_PICSI/20-141
A9NZY0_PICSI/93-236
A9P167_PICSI/93-220
A9P1M2_PICSI/42-199
A9P8N6_POPTR/27-170
A9QT35_9GAMM/142-260
A9QZA8_YERPG/2-123
A9R379_YERPG/6-126
A9S7U7_PHYPA/156-277
A9S7U7_PHYPA/25-146
A9SF88_PHYPA/1-121
A9SF88_PHYPA/131-252
A9SQZ8_PHYPA/154-276
A9SQZ8_PHYPA/25-145
A9SUG7_PHYPA/28-172
A9TLX8_PHYPA/13-126
A9U2M8_PHYPA/28-163
A9UCR3_9SPHN/132-249
A9UCR4_9PSED/149-266
A9UYG6_MONBE/18-136
A9UYG6_MONBE/184-339
A9V7B5_MONBE/19-129
A9V9T1_MONBE/487-605
A9V9T1_MONBE/618-765
A9VHY1_BACWK/10-124
A9VI46_BACWK/156-271
A9VI46_BACWK/6-152
A9VI47_BACWK/160-281
A9VI47_BACWK/6-130
A9VJH1_BACWK/4-126
A9VL06_BACWK/2-115
A9VPS9_BACWK/7-266
A9VQE1_BACWK/178-326
A9VQQ5_BACWK/146-272
A9VQQ5_BACWK/6-129
A9VTU1_BACWK/5-125
A9W4P2_METEP/152-268
A9W4P2_METEP/5-127
A9W569_METEP/152-270
A9W569_METEP/5-127
A9W8T1_METEP/15-132
A9W9U0_CHLAA/10-119
A9W9U0_CHLAA/152-270
A9WBM1_CHLAA/154-276
A9WBM1_CHLAA/6-128
A9WGC3_CHLAA/11-140
A9WGC3_CHLAA/168-319
A9WNM0_RENSM/35-151
A9WNM1_RENSM/13-87
A9WX23_BRUSI/148-265
A9XZZ5_9SPHN/146-264
A9Y003_9SPHN/149-266
A9ZAG8_YERPE/2-123
A9ZE29_YERPE/6-126
A9ZZX4_YERPE/2-123
B0A1U0_YERPE/6-126
B0AL28_BACAN/2-115
B0AL37_BACAN/5-125
B0ALD6_BACAN/4-125
B0ASA3_BACAN/7-266
B0ATU9_BACAN/178-326
B0AU65_BACAN/156-271
B0AU65_BACAN/6-155
B0AU66_BACAN/165-281
B0AU66_BACAN/6-130
B0BFA5_9BACT/2-122
B0BGV8_9BACT/2-115
B0BJE6_9BACT/12-125
B0BSG7_ACTPJ/7-127
B0BSI4_ACTPJ/2-123
B0BZ81_ACAM1/156-306
B0C409_ACAM1/9-131
B0C9F1_ACAM1/2-123
B0CH64_BRUSI/2-124
B0CLH3_BRUSI/34-147
B0D1J3_LACBS/11-153
B0GF39_YERPE/6-126
B0GHL3_YERPE/2-123
B0GQ13_YERPE/6-126
B0GXE5_YERPE/2-123
B0H5N2_YERPE/2-123
B0H6P1_YERPE/6-126
B0HDS3_YERPE/2-123
B0HEF0_YERPE/6-126
B0HWI4_YERPE/2-123
B0I065_YERPE/6-126
B0I4W6_9ACTO/146-264
B0JGZ5_MICAN/1-117
B0JS98_MICAN/5-122
B0JW83_MICAN/157-275
B0JW83_MICAN/2-129
B0K0P6_THEPX/4-53
B0K989_THEP3/4-78
B0KHX0_PSEPG/13-124
B0KIN1_PSEPG/2-124
B0KIN7_PSEPG/8-131
B0KJM6_PSEPG/440-586
B0KMI2_PSEPG/24-167
B0KRN7_PSEPG/159-282
B0MDW1_9FIRM/13-132
B0NL78_BACSE/2-125
B0PWH3_BACAN/2-115
B0PWI2_BACAN/5-125
B0PWV2_BACAN/4-125
B0Q1W1_BACAN/156-271
B0Q1W1_BACAN/6-155
B0Q5G2_BACAN/178-326
B0Q6K3_BACAN/5-125
B0Q8U1_BACAN/7-266
B0QD18_BACAN/4-125
B0QE10_BACAN/2-115
B0QE19_BACAN/5-125
B0QI74_BACAN/178-326
B0QJN9_BACAN/10-124
B0QM56_BACAN/165-281
B0QM56_BACAN/6-130
B0QM57_BACAN/156-271
B0QM57_BACAN/6-155
B0QMM8_BACAN/5-125
B0QPH0_BACAN/7-266
B0QRE6_HAEPR/2-123
B0R3Q9_HALS3/21-143
B0REF5_CLAMS/169-280
B0RMW9_XANCB/178-323
B0RVQ2_XANCB/23-167
B0RW98_XANCB/5-125
B0SH53_LEPBA/6-112
B0SQR9_LEPBP/6-112
B0SX86_CAUSK/7-141
B0T0E9_CAUSK/159-287
B0T5P2_CAUSK/145-262
B0T817_CAUSK/157-271
B0T9V9_CAUSK/2-122
B0TJH2_SHEHH/155-302
B0TMP9_SHEHH/3-27
B0TSA9_SHEHH/3-125
B0TTW5_SHEHH/142-263
B0TYT4_FRAP2/2-123
B0U6M3_XYLFM/24-168
B0UBQ8_METS4/444-570
B0UFI3_METS4/3-124
B0UMK4_METS4/4-267
B0UPB3_METS4/15-132
B0UVY8_HAES2/2-123
B0V508_ACIBY/2-141
B0V968_ACIBY/152-266
B0V9Y4_ACIBY/152-279
B0V9Y6_ACIBY/16-145
B0VBX4_ACIBY/2-123
B0VPW3_ACIBS/16-145
B0VPW5_ACIBS/152-279
B0VUE7_ACIBS/2-123
B0WBB9_CULQU/187-342
B0WH21_CULQU/5-126
B0WSM6_CULQU/59-202
B0XKZ8_CULQU/53-196
B0XTF1_ASPFC/44-222
B0XV11_ASPFC/201-356
B0XZK1_ASPFC/4-151
B0Y6P8_ASPFC/205-360
B0Y7I5_ASPFC/165-306
B0Y7I5_ASPFC/9-147
B0YAB9_ASPFC/125-248
B0YBE3_ASPFC/197-323
B0ZQ14_9GAMM/142-247
B1B3L7_STAAU/4-116
B1BGR5_CLOPE/4-123
B1BGR9_CLOPE/5-124
B1BNL2_CLOPE/5-124
B1BNL6_CLOPE/4-123
B1C8V3_9FIRM/3-107
B1C9L2_9FIRM/4-122
B1EM84_9ESCH/6-126
B1ENF3_9ESCH/2-123
B1EU50_BACAN/2-115
B1EU59_BACAN/5-125
B1EUV4_BACAN/4-125
B1F273_BACAN/178-326
B1F2P4_BACAN/156-271
B1F2P4_BACAN/6-155
B1F2P5_BACAN/165-281
B1F2P5_BACAN/6-130
B1F366_BACAN/5-125
B1F5Y0_BACAN/7-266
B1FCL4_9BURK/187-301
B1FDG7_9BURK/151-265
B1FE29_9BURK/2-123
B1FE81_9BURK/166-285
B1FGH7_9BURK/125-270
B1FGX2_9BURK/170-285
B1FHZ8_9BURK/142-261
B1FKW3_9BURK/143-266
B1FUU1_9BURK/151-265
B1FVM6_9BURK/187-303
B1FWK0_9BURK/2-123
B1G1I6_9BURK/13-142
B1G9K5_9BURK/5-139
B1G9R4_9BURK/23-145
B1G9W8_9BURK/440-584
B1GAU4_9BURK/170-285
B1GC38_BACAN/2-115
B1GC46_BACAN/5-125
B1GCE4_BACAN/4-125
B1GJP0_BACAN/10-124
B1GJR9_BACAN/165-281
B1GJR9_BACAN/6-130
B1GJS0_BACAN/156-271
B1GJS0_BACAN/6-155
B1GKB9_BACAN/178-326
B1GMF6_BACAN/5-125
B1GQ82_BACAN/7-266
B1H4H6_BURPS/170-285
B1H5R8_BURPS/151-265
B1HBZ9_BURPS/497-641
B1HFP7_BURPS/2-123
B1HRD6_LYSSC/6-272
B1HT33_LYSSC/6-281
B1HUV6_LYSSC/21-134
B1HZK1_LYSSC/2-124
B1I7X4_STRPI/10-122
B1I7X4_STRPI/168-280
B1IBC2_STRPI/4-122
B1ICW3_STRPI/1-116
B1IGV5_CLOBK/4-119
B1IQA3_ECOLC/2-123
B1IQF4_ECOLC/6-126
B1J2B6_PSEPW/13-124
B1J720_PSEPW/24-167
B1J7S2_PSEPW/440-586
B1J895_PSEPW/159-283
B1J9K4_PSEPW/2-124
B1J9K7_PSEPW/8-131
B1JJ66_YERPY/2-123
B1JQH7_YERPY/6-126
B1JTP1_BURCC/170-285
B1JY69_BURCC/2-123
B1K299_BURCC/151-265
B1K5B9_BURCC/187-302
B1K5Q9_BURCC/443-587
B1K912_BURCC/166-285
B1KDD0_SHEWM/6-135
B1KGX1_SHEWM/3-125
B1KI04_SHEWM/4-126
B1KQH7_SHEWM/155-302
B1KVV3_CLOBM/4-119
B1KY19_CLOBM/4-126
B1LEN4_ECOSM/2-123
B1LGY9_ECOSM/6-126
B1LSB7_METRJ/152-270
B1LSB7_METRJ/5-127
B1LT22_METRJ/151-266
B1LT22_METRJ/5-127
B1LX80_METRJ/194-269
B1LYU0_METRJ/2-124
B1M891_METRJ/182-291
B1M891_METRJ/23-136
B1MBM6_MYCA9/4-114
B1MBN6_MYCA9/180-303
B1MD13_MYCA9/11-131
B1MEB2_MYCA9/141-263
B1MGZ9_MYCA9/143-268
B1MJ31_MYCA9/202-355
B1MJP6_MYCA9/17-165
B1MJS3_MYCA9/1-111
B1PS46_9BACT/174-287
B1Q6H4_CLOBO/5-129
B1QC53_CLOBO/4-119
B1QNG1_CLOBO/4-126
B1QSH6_CLOBU/4-123
B1R2D2_CLOBU/5-124
B1R3Y7_CLOPE/5-124
B1R3Z1_CLOPE/4-123
B1RDG8_CLOPE/5-124
B1RDH2_CLOPE/4-123
B1RNT4_CLOPE/5-124
B1RNU2_CLOPE/4-123
B1RZS1_STRPN/4-122
B1S162_STRPN/1-116
B1S177_STRPN/10-122
B1S177_STRPN/168-280
B1SCS1_9STRE/10-122
B1SEF6_9STRE/8-143
B1SEQ9_9STRE/5-135
B1SXM9_9BURK/443-587
B1T246_9BURK/2-123
B1T2A5_9BURK/170-285
B1T2V0_9BURK/151-265
B1T8K7_9BURK/187-301
B1ULP1_BACAN/2-115
B1ULQ0_BACAN/5-125
B1ULZ9_BACAN/4-125
B1URV0_BACAN/7-266
B1UTQ7_BACAN/178-326
B1UU48_BACAN/156-271
B1UU48_BACAN/6-155
B1UUD9_BACAN/5-125
B1V0P8_CLOPE/5-124
B1V0Q2_CLOPE/4-123
B1VUK4_STRGG/2-125
B1VVT0_STRGG/184-335
B1VVT0_STRGG/22-149
B1WAT4_XENTR/165-316
B1WP55_CYAA5/5-124
B1WV35_CYAA5/2-123
B1WVS4_CYAA5/171-290
B1XD56_ECODH/6-126
B1XFW2_ECODH/2-123
B1XM12_SYNP2/130-287
B1XNG9_SYNP2/2-123
B1XX47_LEPCP/445-586
B1XX62_LEPCP/5-134
B1XX63_LEPCP/159-282
B1XXU2_LEPCP/4-124
B1XYD5_LEPCP/2-127
B1Y210_LEPCP/159-289
B1Y211_LEPCP/5-134
B1Y2G1_LEPCP/162-272
B1YEB3_EXIS2/6-273
B1YFQ5_EXIS2/156-279
B1YFQ5_EXIS2/5-128
B1YHY5_EXIS2/8-121
B1YLN1_EXIS2/150-264
B1YLN1_EXIS2/5-126
B1YRA2_BURA4/170-285
B1YWD2_BURA4/2-123
B1YWM6_BURA4/187-301
B1YXF3_BURA4/151-265
B1YYY3_BURA4/155-269
B1Z0T7_BURA4/443-587
B1Z1C4_BURA4/166-285
B1Z8C7_METPB/152-270
B1Z8C7_METPB/5-127
B1ZGW2_METPB/10-127
B1ZLJ4_METPB/152-268
B1ZLJ4_METPB/5-127
B1ZPW1_OPITP/30-147
B1ZX62_OPITP/154-273
B1ZX62_OPITP/6-128
B1ZYM6_OPITP/4-121
B2AH35_CUPTR/157-276
B2AH92_CUPTR/2-123
B2AHR5_CUPTR/21-152
B2AIU1_CUPTR/143-266
B2ANC5_PODAN/171-291
B2AQW8_PODAN/1-124
B2AQW8_PODAN/145-284
B2ARZ8_PODAN/12-132
B2B0A4_PODAN/215-372
B2B0A4_PODAN/36-168
B2B404_PODAN/163-283
B2D6T3_VIBCH/174-295
B2DD24_9GAMM/150-266
B2DH35_STRPN/4-122
B2DIS9_STRPN/10-122
B2DIS9_STRPN/168-280
B2DL07_STRPN/1-116
B2DMW8_STRPN/1-116
B2DPJ2_STRPN/10-122
B2DPJ2_STRPN/168-279
B2DRB0_STRPN/4-122
B2DT20_STRPN/4-122
B2DW94_STRPN/10-122
B2DW94_STRPN/168-280
B2DYU0_STRPN/2-91
B2DZI4_STRPN/10-122
B2DZI4_STRPN/168-279
B2E177_STRPN/4-122
B2E3B2_STRPN/3-118
B2E4H1_STRPN/4-122
B2E7B7_STRPN/10-122
B2E7B7_STRPN/168-279
B2FHX3_STRMK/24-168
B2FKN2_STRMK/163-278
B2FN83_STRMK/6-123
B2FPS8_STRMK/10-130
B2FT18_STRMK/4-124
B2GIC7_KOCRD/175-291
B2H153_BURPS/2-123
B2H492_BURPS/170-285
B2H5H1_BURPS/497-641
B2H7A2_BURPS/151-265
B2HE86_MYCMM/2-133
B2HF05_MYCMM/194-317
B2HGG6_MYCMM/149-273
B2HJ04_MYCMM/142-267
B2HL49_MYCMM/5-136
B2HLL4_MYCMM/2-124
B2HM43_MYCMM/3-114
B2HNV6_MYCMM/15-163
B2HVA2_ACIBC/152-266
B2HVM4_ACIBC/2-123
B2HYG5_ACIBC/2-141
B2I2D4_ACIBC/7-136
B2I2D6_ACIBC/152-279
B2I9L0_XYLF2/24-168
B2IHI3_BEII9/3-124
B2IPB6_STRPS/21-139
B2IR62_STRPS/3-118
B2IRE9_STRPS/10-122
B2IRE9_STRPS/168-280
B2IWC3_NOSP7/5-125
B2J1R3_NOSP7/2-123
B2J7N7_NOSP7/156-273
B2JCX5_BURP8/2-123
B2JH32_BURP8/440-584
B2JIJ2_BURP8/170-288
B2JLN0_BURP8/154-278
B2JLN8_BURP8/150-271
B2JLP3_BURP8/166-285
B2JNR5_BURP8/187-301
B2JQ21_BURP8/151-265
B2JRQ3_BURP8/35-210
B2JUY3_BURP8/49-171
B2JZ17_YERPB/6-126
B2K5H8_YERPB/2-123
B2KDL9_ELUMP/3-127
B2N1Q8_ECOLX/1-117
B2NBE3_ECOLX/6-126
B2NU98_ECO57/2-123
B2NYN9_ECO57/6-126
B2PCR6_ECO57/6-126
B2PD40_ECO57/2-123
B2PNB5_ECO57/6-126
B2PSS7_ECO57/2-123
B2PXT0_PROST/5-125
B2PZK6_PROST/149-263
B2Q081_PROST/1-117
B2S582_BRUA1/194-284
B2S582_BRUA1/34-147
B2S6A8_BRUA1/2-124
B2S8G5_BRUA1/2-54
B2SCD6_BRUA1/148-265
B2SJ52_XANOP/11-134
B2SKJ0_XANOP/16-141
B2SM17_XANOP/178-301
B2SQ90_XANOP/34-178
B2SX66_BURPP/2-123
B2T2N4_BURPP/15-141
B2T2U0_BURPP/8-131
B2T4W1_BURPP/3-117
B2T6N9_BURPP/170-285
B2T9F0_BURPP/187-303
B2TA54_BURPP/151-265
B2TD26_BURPP/440-584
B2TDQ9_BURPP/9-131
B2TF61_BURPP/9-118
B2TLH1_CLOBB/5-124
B2TNI3_CLOBB/4-126
B2U2F1_SHIB3/2-123
B2U330_SHIB3/6-126
B2UFE0_RALPJ/170-285
B2UFN1_RALPJ/2-123
B2UIJ5_RALPJ/173-289
B2UIK0_RALPJ/435-579
B2UJ40_RALPJ/152-266
B2UJF8_RALPJ/147-272
B2UN81_AKKM8/2-86
B2V0P0_CLOBA/5-124
B2VEP8_ERWT9/2-123
B2VHY4_ERWT9/8-128
B2W0P7_PYRTR/203-358
B2W4S7_PYRTR/206-333
B2W9P8_PYRTR/168-309
B2W9P8_PYRTR/9-147
B2Z3Z1_9SPHN/149-266
B2Z3Z1_9SPHN/8-119
B2ZWK6_9BACT/10-279
B3AES6_ECO57/6-126
B3AFD8_ECO57/2-123
B3ARA7_ECO57/6-126
B3AUD1_ECO57/2-123
B3B9W6_ECO57/6-126
B3BAK0_ECO57/2-123
B3BMH7_ECO57/6-126
B3BMY7_ECO57/2-123
B3C3Z8_ECO57/6-126
B3C4L4_ECO57/2-123
B3CDN4_9BACE/2-125
B3D7I0_BURM1/163-278
B3EFB9_CHLL2/8-122
B3ELP6_CHLPB/5-119
B3EST9_AMOA5/1-127
B3GYW5_ACTP7/7-127
B3H023_ACTP7/2-123
B3HA90_ECOLX/2-123
B3HDJ1_ECOLX/6-126
B3HU11_ECOLX/6-126
B3HVX7_ECOLX/2-123
B3I3V4_ECOLX/6-126
B3I8S7_ECOLX/2-123
B3IG50_ECOLX/6-126
B3INL3_ECOLX/2-123
B3IYX8_BACAN/7-266
B3IZV0_BACAN/4-125
B3J047_BACAN/5-125
B3J056_BACAN/2-115
B3J575_BACAN/156-271
B3J575_BACAN/6-155
B3J763_BACAN/178-326
B3KQ63_HUMAN/141-296
B3L4T8_PLAKH/18-165
B3L4T8_PLAKH/182-348
B3LLP8_YEAS1/22-164
B3M9A0_DROAN/201-356
B3MI71_DROAN/27-170
B3NA03_DROER/27-170
B3NIM3_DROER/179-334
B3PGC3_CELJU/2-119
B3PLB1_CELJU/10-130
B3PLK4_CELJU/2-123
B3PNY4_RHIE6/148-263
B3PPI1_RHIE6/4-264
B3PTZ6_RHIE6/204-315
B3PTZ6_RHIE6/45-158
B3PWZ8_RHIE6/167-291
B3PX51_RHIE6/7-268
B3Q4M9_RHIE6/7-269
B3Q4W8_RHIE6/4-127
B3Q8I6_RHOPT/5-134
B3QHE4_RHOPT/129-245
B3QHW1_RHOPT/2-126
B3QK03_RHOPT/169-296
B3QQH4_CHLP8/6-120
B3QXA2_CHLT3/6-120
B3R8S6_CUPTR/156-270
B3R9E4_CUPTR/159-282
B3RVL8_TRIAD/4-121
B3S0P6_TRIAD/24-166
B3S1B3_TRIAD/158-298
B3SAN2_TRIAD/201-356
B3SAN2_TRIAD/39-157
B3T0V7_9ZZZZ/11-133
B3T104_9ZZZZ/5-146
B3T9Q8_9ARCH/5-111
B3VTK1_9BURK/143-261
B3VTL3_9BURK/150-266
B3VTL3_9BURK/7-119
B3VTL5_9BURK/157-269
B3W7D1_LACCB/1-255
B3WF38_LACCB/3-253
B3WF39_LACCB/8-297
B3WH07_ECOLX/2-123
B3WN95_ECOLX/6-126
B3X5N3_SHIDY/2-123
B3X6I6_SHIDY/6-126
B3XAT3_ECOLX/2-123
B3XK01_ECOLX/6-126
B3YAJ4_SALET/2-123
B3YM61_SALET/6-126
B3YPB7_BACCE/4-125
B3YTL5_BACCE/7-266
B3YUC5_BACCE/10-124
B3YY50_BACCE/5-125
B3YZ40_BACCE/178-326
B3Z2P0_BACCE/165-281
B3Z2P0_BACCE/6-130
B3Z2P1_BACCE/156-271
B3Z2P1_BACCE/6-153
B3Z411_BACCE/2-115
B3Z5B4_BACCE/7-266
B3Z7Z3_BACCE/10-124
B3ZDF9_BACCE/178-326
B3ZHR6_BACCE/2-115
B3ZI32_BACCE/4-125
B3ZM07_BACCE/156-271
B3ZM07_BACCE/6-155
B3ZM08_BACCE/165-281
B3ZM08_BACCE/6-130
B3ZN92_BACCE/7-266
B3ZP31_BACCE/10-124
B3ZSP6_BACCE/178-326
B3ZUJ1_BACCE/5-125
B4A0F2_SALNE/2-123
B4A396_SALNE/6-126
B4AEZ0_BACPU/154-275
B4AEZ0_BACPU/5-139
B4AJN9_BACPU/5-124
B4AJS8_BACPU/1-114
B4AKA9_BACPU/151-265
B4AKA9_BACPU/6-148
B4AMN6_BACPU/3-117
B4ARB0_FRANO/2-123
B4BMV0_9BACI/5-125
B4BN31_9BACI/142-259
B4D608_9BACT/11-128
B4D8D1_9BACT/7-112
B4D8H7_9BACT/13-89
B4DB55_9BACT/4-121
B4DDV0_HUMAN/31-159
B4E593_BURCJ/170-286
B4EBF0_BURCJ/2-123
B4EDP0_BURCJ/13-151
B4EGK2_BURCJ/166-285
B4EJ56_BURCJ/443-587
B4EJL2_BURCJ/187-302
B4EKN7_BURCJ/143-266
B4EKP8_BURCJ/2-110
B4EMA5_BURCJ/151-265
B4ETX4_PROMH/5-122
B4EWM2_PROMH/2-123
B4F836_MAIZE/215-335
B4F836_MAIZE/84-205
B4FRV4_MAIZE/209-329
B4FRV4_MAIZE/78-199
B4FSB8_MAIZE/68-184
B4GGM8_DROPE/27-170
B4H7M3_DROPE/149-304
B4HQT5_DROSE/27-170
B4IAB1_DROSE/179-334
B4IUG7_DROYA/179-334
B4IYZ9_DROGR/186-341
B4IYZ9_DROGR/25-159
B4J6N5_DROGR/27-170
B4KNE1_DROMO/27-170
B4KY40_DROMO/201-356
B4LGD0_DROVI/179-334
B4LGD0_DROVI/18-152
B4LMA0_DROVI/27-170
B4MR75_DROWI/27-170
B4N6M5_DROWI/179-334
B4N6M5_DROWI/18-136
B4P1N4_DROYA/27-170
B4QE88_DROSI/27-170
B4QRZ7_DROSI/179-334
B4R8C4_PHEZH/176-295
B4RBW8_PHEZH/9-132
B4RDE6_PHEZH/2-124
B4RDU7_PHEZH/59-204
B4RFA9_PHEZH/38-185
B4RNM4_NEIG2/1-114
B4S4T4_PROA2/5-119
B4SCF4_PELPB/6-120
B4SJQ4_STRM5/24-168
B4SLG9_STRM5/163-278
B4SRF9_STRM5/10-130
B4SU07_STRM5/4-124
B4SV17_SALNS/6-126
B4T572_SALNS/2-123
B4THB2_SALHS/2-123
B4TK63_SALHS/6-126
B4TUZ4_SALSV/2-123
B4TYE8_SALSV/6-126
B4U306_STREM/23-153
B4UBP2_ANASK/174-319
B4UMH3_ANASK/2-123
B4UWA1_ARAHY/152-190
B4UWA1_ARAHY/21-142
B4V7D3_9ACTO/5-122
B4VCB6_9ACTO/183-334
B4VGU9_9CYAN/2-123
B4VLV0_9CYAN/227-346
B4W6I2_9CAUL/2-124
B4W7U3_9CAUL/178-292
B4W829_9CAUL/70-192
B4W8J8_9CAUL/6-118
B4WFB3_9CAUL/11-125
B4WI47_9SYNE/11-146
B4WI47_9SYNE/167-306
B4WKF2_9SYNE/6-128
B4WLD7_9SYNE/175-296
B4WML5_9SYNE/23-151
B4WQP6_9SYNE/6-118
B4WR06_9SYNE/2-123
B4WSC0_9SYNE/5-110
B4WXZ2_9GAMM/1-117
B4X152_9GAMM/2-108
B4X276_9GAMM/23-169
B4YID2_9BACT/115-252
B4YID7_9BACT/143-280
B4YIE5_9BACT/147-272
B4YIE8_9BACT/115-252
B4YIF4_9BACT/143-280
B4YIG0_9BACT/143-280
B4YIH1_9BACT/146-249
B4YIH4_9BACT/116-253
B4YIH7_9BACT/139-256
B4YII4_9BACT/147-272
B5A5B4_9SPHN/85-202
B5B184_9BACT/114-251
B5B186_9BACT/116-253
B5B187_9BACT/114-251
B5B188_9BACT/115-252
B5B190_9BACT/115-252
B5B191_9BACT/116-253
B5B192_9BACT/115-252
B5B195_9BACT/115-252
B5B197_9BACT/114-251
B5B198_9BACT/115-252
B5B199_9BACT/114-251
B5B1A1_9BACT/116-253
B5B1A2_9BACT/116-253
B5B1A4_9BACT/115-252
B5B1A7_9BACT/114-251
B5B1A8_9BACT/115-252
B5B1B0_9BACT/115-252
B5B1B1_9BACT/114-251
B5B1B3_9BACT/115-252
B5B1B8_9BACT/116-253
B5B1B9_9BACT/115-252
B5B1C3_9BACT/115-252
B5B1C5_9BACT/115-252
B5B1D1_9BACT/115-252
B5B1D2_9BACT/114-251
B5B1D5_9BACT/116-253
B5BAP5_SALPK/6-126
B5BKD4_SALPK/2-123
B5C088_SALET/2-123
B5C3J4_SALET/6-126
B5C922_SALET/6-126
B5CA98_SALET/2-123
B5DFZ9_SALSA/26-169
B5E0X3_DROPS/27-170
B5E481_STRP4/4-122
B5E5L9_STRP4/10-122
B5E5L9_STRP4/168-279
B5EDJ3_GEOBB/4-123
B5EME1_ACIF5/2-123
B5ESN7_VIBFM/2-121
B5EU71_VIBFM/8-129
B5EU87_VIBFM/8-129
B5EUU6_VIBFM/2-147
B5F6L2_SALA4/2-123
B5F8U9_SALA4/6-126
B5FCM8_VIBFM/5-126
B5FIG8_SALDC/2-123
B5FJ35_SALDC/6-126
B5FX47_HUMAN/16-136
B5FX47_HUMAN/178-333
B5FYL6_TAEGU/30-173
B5GJ98_9ACTO/202-355
B5GSL5_STRCL/184-335
B5GSL5_STRCL/22-142
B5H132_STRCL/2-124
B5H2S2_STRCL/11-138
B5H6C4_STRPR/6-128
B5H6N7_STRPR/22-136
B5H7U2_STRPR/3-118
B5H834_STRPR/2-124
B5HAM7_STRPR/17-138
B5HD55_STRPR/19-139
B5HNX4_9ACTO/184-335
B5HNX4_9ACTO/22-142
B5HPJ4_9ACTO/141-256
B5HRF9_9ACTO/141-256
B5HSW1_9ACTO/186-309
B5HWH2_9ACTO/153-271
B5HYM5_9ACTO/9-130
B5I5I3_9ACTO/417-554
B5IQP1_9CHRO/2-123
B5J1M2_9RHOB/6-127
B5J2F2_9RHOB/6-127
B5J7X9_9RHOB/5-126
B5JEK8_9BACT/21-142
B5JK18_9BACT/5-125
B5JMP2_9BACT/2-119
B5JNZ3_9BACT/3-120
B5JTG7_9GAMM/2-113
B5K3N4_9RHOB/18-135
B5KCL3_9RHOB/114-226
B5LRE1_9BACT/14-120
B5LRE2_9BACT/14-120
B5LRE5_9BACT/14-120
B5LRE7_9BACT/10-116
B5LRE8_9BACT/10-116
B5LRF0_9BACT/13-119
B5LRF2_9BACT/13-119
B5LRF5_9BACT/13-102
B5LRF6_9BACT/14-120
B5LRG1_9BACT/15-121
B5LRG3_9BACT/14-120
B5LRH7_9BACT/14-120
B5LRI4_9BACT/14-120
B5LRI9_9BACT/12-104
B5LRJ2_9BACT/10-114
B5LRJ7_9BACT/15-121
B5LRJ8_9BACT/6-109
B5LRK7_9BACT/14-120
B5LRL2_9BACT/14-112
B5LU06_9BURK/146-263
B5MNB0_SALET/2-123
B5MSD2_SALET/6-126
B5MUQ5_SALET/6-126
B5N567_SALET/2-123
B5N8A6_SALET/6-126
B5NAR2_SALET/2-123
B5NKY2_SALET/2-123
B5NMS0_SALET/6-126
B5NZN2_SALET/2-123
B5P9D7_SALET/6-126
B5PDP3_SALET/2-123
B5PN41_SALET/6-126
B5Q117_SALHA/6-126
B5Q187_SALHA/2-123
B5Q1E6_SALVI/6-126
B5QCD1_SALVI/2-123
B5QK36_LACRH/3-107
B5QK37_LACRH/8-297
B5QQU2_LACRH/158-283
B5QQU2_LACRH/7-134
B5QV24_SALEP/2-123
B5R427_SALEP/6-126
B5R5J1_SALG2/6-126
B5RAM4_SALG2/2-123
B5RX88_RALSO/4-132
B5RZB9_RALSO/161-276
B5S3E5_RALSO/436-579
B5S8M0_RALSO/1-121
B5SBK5_RALSO/436-579
B5SCQ5_RALSO/23-146
B5SGA5_RALSO/1-121
B5SK30_RALSO/170-285
B5SK79_RALSO/1-91
B5SYH9_9NOCA/33-134
B5UKA9_BACCE/156-271
B5UKA9_BACCE/6-155
B5UKB0_BACCE/165-281
B5UKB0_BACCE/6-131
B5UKS1_BACCE/7-266
B5UKY0_BACCE/2-110
B5UL27_BACCE/186-297
B5UL27_BACCE/9-146
B5UM39_BACCE/2-115
B5UMS8_BACCE/10-124
B5UUC8_BACCE/7-124
B5UVV5_BACCE/178-326
B5V091_BACCE/2-119
B5V0D5_BACCE/7-124
B5V440_BACCE/4-59
B5V4K6_BACCE/186-297
B5V4R4_BACCE/2-110
B5V6A2_BACCE/10-124
B5V6U9_BACCE/7-266
B5V9G2_BACCE/178-326
B5VD94_BACCE/165-281
B5VD94_BACCE/6-130
B5VPC4_YEAS6/22-164
B5W041_SPIMA/2-123
B5W6Z6_SPIMA/5-110
B5W8X3_SPIMA/155-271
B5WAM3_9BURK/158-272
B5WEU9_9BURK/142-254
B5WEY8_9BURK/166-285
B5WFI1_9BURK/150-270
B5WHD6_9BURK/170-285
B5WIB7_9BURK/9-131
B5WIM1_9BURK/187-303
B5WJK7_9BURK/141-259
B5WKV9_9BURK/6-126
B5WM04_9BURK/2-123
B5WM36_9BURK/37-168
B5WQ29_9BURK/443-587
B5WSW4_9BURK/146-268
B5X472_SALSA/18-144
B5X472_SALSA/181-336
B5X7H1_SALSA/5-126
B5XBQ0_SALSA/26-169
B5XCC9_SALSA/26-169
B5XIZ2_STRPZ/10-121
B5XKA0_STRPZ/2-120
B5XLK1_STRPZ/6-136
B5XQI1_KLEP3/432-576
B5XWA9_KLEP3/11-125
B5XWM5_KLEP3/2-123
B5XX12_KLEP3/7-128
B5Y1I4_KLEP3/6-126
B5Y396_KLEP3/2-138
B5YND3_THAPS/200-302
B5Z0G6_ECO5E/6-126
B5Z484_ECO5E/2-123
B5ZNZ2_RHILW/7-268
B5ZP37_RHILW/3-111
B5ZPG7_RHILW/2-121
B5ZQA0_RHILW/4-264
B5ZQU5_RHILW/13-134
B5ZUQ0_RHILW/208-318
B5ZZA7_RHILW/167-291
B5ZZL0_RHILW/7-268
B6A2M5_RHILW/148-265
B6A3Y9_RHILW/437-583
B6A4E0_RHILW/4-127
B6AL87_9BACT/3-113
B6AMP5_9BACT/11-127
B6AN15_9BACT/5-123
B6B005_9RHOB/2-124
B6B2Y0_9RHOB/100-212
B6B397_9RHOB/149-266
B6B397_9RHOB/16-125
B6B4G6_9RHOB/148-265
B6B4G6_9RHOB/16-124
B6B7H0_9RHOB/4-120
B6BAG9_9RHOB/165-289
B6BCA6_9RHOB/3-123
B6BEC6_9RHOB/5-134
B6BQJ1_9RICK/11-133
B6C1V1_9GAMM/170-287
B6C4S1_9GAMM/1-98
B6EKR6_ALISL/8-129
B6EMC7_ALISL/7-127
B6ENQ6_ALISL/5-126
B6EUK9_9MICO/143-264
B6FQY0_9CLOT/11-130
B6GYX3_PENCW/201-356
B6GZZ1_PENCW/1-134
B6GZZ1_PENCW/152-293
B6H1Y7_PENCW/147-265
B6HGM2_PENCW/189-312
B6HQK0_PENCW/206-361
B6HQY9_PENCW/163-286
B6HZG1_ECOSE/6-126
B6IB90_ECOSE/2-123
B6IRE8_RHOCS/2-117
B6IWM9_RHOCS/177-309
B6JD47_OLICO/15-132
B6JHI4_OLICO/2-127
B6K7L2_SCHJY/164-296
B6K7L2_SCHJY/9-148
B6KFD1_TOXGO/59-403
B6KH64_TOXGO/181-325
B6KH64_TOXGO/20-167
B6Q4D2_PENMQ/200-341
B6Q4D2_PENMQ/44-182
B6Q562_PENMQ/213-368
B6Q755_PENMQ/40-218
B6Q8J7_PENMQ/115-252
B6QEH2_PENMQ/206-361
B6QEH2_PENMQ/28-166
B6QI49_PENMQ/20-146
B6QJB9_PENMQ/11-130
B6QJZ3_PENMQ/191-314
B6QPU4_PENMQ/17-140
B6R372_9RHOB/2-124
B6R6M6_9RHOB/167-291
B6SGV9_MAIZE/65-209
B6SSK1_MAIZE/210-330
B6SSK1_MAIZE/78-200
B6T8D8_MAIZE/29-173
B6TNF3_MAIZE/68-184
B6TPH0_MAIZE/180-304
B6TPH0_MAIZE/49-170
B6WBV7_9FIRM/4-95
B6XFF7_9ENTR/5-125
B6XIF1_9ENTR/1-117
B6YYZ6_9RHOB/5-134
B6ZRL5_ECO57/6-126
B7A298_ECO57/2-123
B7A764_THEAQ/136-253
B7A8H4_THEAQ/6-258
B7BGH4_9PORP/2-124
B7CFG2_BURPS/151-265
B7CJ34_BURPS/2-123
B7CTM4_BURPS/496-640
B7D0H7_BURPS/170-285
B7DM56_9BACL/142-261
B7DPR2_9BACL/7-70
B7F6T2_ORYSJ/24-146
B7FF87_MEDTR/152-222
B7FF87_MEDTR/21-142
B7FJ78_MEDTR/146-213
B7FJ78_MEDTR/15-136
B7FJB2_MEDTR/146-233
B7FJB2_MEDTR/15-136
B7FJB4_MEDTR/146-270
B7FJB4_MEDTR/15-136
B7FJH9_MEDTR/216-336
B7FJH9_MEDTR/85-206
B7FWW5_PHATC/19-142
B7G085_PHATC/162-296
B7G085_PHATC/2-148
B7GUT4_ACIB3/152-279
B7GUT6_ACIB3/7-136
B7GWT1_ACIB3/2-141
B7GYE3_ACIB3/152-266
B7GZ32_ACIB3/2-123
B7H627_BACC4/7-124
B7H666_BACC4/2-119
B7HAG3_BACC4/2-115
B7HAQ3_BACC4/9-146
B7HAV3_BACC4/2-110
B7HCC1_BACC4/7-266
B7HDZ4_BACC4/10-124
B7HFZ1_BACC4/6-271
B7HFZ2_BACC4/165-281
B7HFZ2_BACC4/6-130
B7HJR5_BACC4/178-326
B7HKI2_BACC7/7-266
B7HP32_BACC7/4-59
B7HPQ7_BACC7/10-124
B7HRX9_BACC7/178-326
B7HUP8_BACC7/7-124
B7HWU4_BACC7/2-115
B7HYT1_BACC7/156-271
B7HYT1_BACC7/6-155
B7HYT2_BACC7/165-281
B7HYT2_BACC7/6-130
B7HZW9_BACC7/186-297
B7I280_ACIB5/7-136
B7I282_ACIB5/152-279
B7I4J7_ACIB5/2-123
B7I8B8_ACIB5/152-266
B7I8H9_ACIB5/2-141
B7IK99_BACC2/6-271
B7IKA0_BACC2/165-281
B7IKA0_BACC2/6-130
B7ILF6_BACC2/7-124
B7ILJ6_BACC2/2-119
B7INE6_BACC2/2-115
B7IRH7_BACC2/9-146
B7IRM6_BACC2/2-110
B7ISI3_BACC2/7-266
B7IU20_BACC2/178-326
B7IYL3_BACC2/10-124
B7J4E5_ACIF2/2-123
B7JCU7_BACC0/156-271
B7JCU7_BACC0/6-153
B7JCU8_BACC0/165-281
B7JCU8_BACC0/6-130
B7JEA6_BACC0/2-115
B7JFA4_BACC0/4-125
B7JI72_BACC0/7-266
B7JLD7_BACC0/178-326
B7JP50_BACC0/10-124
B7JYJ4_CYAP8/13-142
B7K095_CYAP8/148-269
B7K2Z7_CYAP8/5-125
B7K491_CYAP8/2-123
B7K6T0_CYAP7/16-145
B7KCD4_CYAP7/161-279
B7KFI0_CYAP7/2-123
B7KN87_METC4/10-127
B7L0Q2_METC4/152-268
B7L0Q2_METC4/5-127
B7L2G4_METC4/152-270
B7L2G4_METC4/5-127
B7L5K4_ECO55/2-123
B7LGP9_ECO55/6-126
B7LQB6_ESCF3/2-123
B7LW66_ESCF3/6-126
B7M0K8_ECO8A/2-123
B7M1Z0_ECO8A/6-126
B7MA05_ECO45/2-123
B7MBG8_ECO45/6-126
B7MP47_ECO81/6-126
B7MVC8_ECO81/2-123
B7N854_ECOLU/6-126
B7NBA4_ECOLU/2-123
B7NIE9_ECO7I/6-126
B7NTY2_ECO7I/2-123
B7PHP6_IXOSC/180-335
B7Q5F9_IXOSC/7-121
B7QBY6_IXOSC/4-128
B7QP80_9RHOB/3-123
B7QSR4_9RHOB/8-131
B7QVK1_9RHOB/148-265
B7QVQ1_9RHOB/5-134
B7QY62_9RHOB/4-120
B7QYV5_9RHOB/165-286
B7RGW1_9RHOB/16-133
B7RGZ0_9RHOB/8-131
B7RIR6_9RHOB/4-122
B7RKL2_9RHOB/435-581
B7RP04_9RHOB/164-301
B7RPY9_9RHOB/148-265
B7RS94_9RHOB/164-276
B7RSG0_9RHOB/128-261
B7RSG0_9RHOB/5-112
B7RVF8_9GAMM/6-130
B7RYP3_9GAMM/149-267
B7RYT6_9GAMM/159-284
B7RYT7_9GAMM/10-139
B7T1A2_9BACT/158-306
B7TQN3_9PSED/141-257
B7UJ88_ECO27/6-126
B7URZ2_ECO27/2-123
B7UVV6_PSEA8/2-123
B7UY69_PSEA8/165-313
B7UZ19_PSEA8/2-123
B7V131_PSEA8/13-124
B7V2F3_PSEA8/440-595
B7V3K4_PSEA8/23-164
B7VH71_VIBSL/2-121
B7VHT0_VIBSL/6-153
B7VLT1_VIBSL/5-126
B7VP20_VIBSL/28-150
B7VR48_VIBSL/4-124
B7VU48_VIBSL/162-310
B7WQA4_COMTE/144-265
B7WQP9_COMTE/8-131
B7WSE3_COMTE/180-295
B7WUL4_COMTE/5-127
B7WYJ9_COMTE/29-158
B7X3B3_COMTE/155-269
B7X513_COMTE/143-265
B7X935_HEVBR/221-378
B7XFX4_9BACT/73-163
B7XFX5_9BACT/73-163
B7XFX6_9BACT/73-163
B7XFX7_9BACT/73-163
B7XFX8_9BACT/73-163
B7XFX9_9BACT/73-163
B7XFY0_9BACT/73-163
B7XFY1_9BACT/73-163
B7XFY2_9BACT/73-163
B7XFY3_9BACT/73-163
B7XFY4_9BACT/1-81
B7XFY5_9BACT/73-163
B7XFY6_9BACT/58-148
B7XFY7_9BACT/64-152
B7XFY8_9BACT/73-163
B7XFY9_9BACT/66-156
B7XFZ0_9BACT/73-164
B7XFZ1_9BACT/73-162
B7XFZ2_9BACT/73-163
B7XFZ3_9BACT/73-163
B7XFZ4_9BACT/73-162
B7XFZ5_9BACT/73-163
B7XFZ6_9BACT/73-163
B7XFZ7_9BACT/1-87
B7XFZ8_9BACT/1-87
B7XFZ9_9BACT/1-87
B7XG00_9BACT/4-87
B7XG01_9BACT/1-87
B7XG02_9BACT/1-87
B7XG03_9BACT/1-87
B7XG04_9BACT/1-87
B7XG05_9BACT/1-87
B7XG06_9BACT/2-87
B7XG07_9BACT/1-86
B7XG08_9BACT/1-87
B7XG09_9BACT/1-87
B7XG10_9BACT/1-87
B8A2N7_MAIZE/29-119
B8AIH6_ORYSI/375-532
B8AW52_ORYSI/79-223
B8AZP2_ORYSI/344-465
B8AZP2_ORYSI/475-595
B8B600_ORYSI/10-107
B8B7F2_ORYSI/69-185
B8BSD3_THAPS/13-156
B8BU80_THAPS/185-345
B8CJC1_SHEPW/2-123
B8CNY9_SHEPW/3-125
B8CPM1_SHEPW/155-302
B8CR13_SHEPW/46-168
B8CV30_SHEPW/8-129
B8DEY2_LISMH/5-276
B8DI26_LISMH/158-282
B8DI26_LISMH/7-130
B8DI27_LISMH/145-254
B8DI27_LISMH/4-77
B8DIE2_LISMH/170-278
B8DIE2_LISMH/9-144
B8DMA5_DESVM/6-131
B8E3N5_SHEB2/4-126
B8E501_SHEB2/155-302
B8E556_SHEB2/3-125
B8ESU0_METSB/143-266
B8ESU7_METSB/150-265
B8F8F4_HAEPS/2-123
B8F9F9_DESAA/6-131
B8G272_DESHD/9-123
B8G4E6_CHLAD/10-121
B8G5A1_CHLAD/11-139
B8G5A1_CHLAD/168-319
B8GBV2_CHLAD/10-119
B8GBV2_CHLAD/152-270
B8GH50_METPE/2-126
B8GNH7_THISH/12-123
B8GST5_THISH/23-167
B8GX76_CAUCN/4-123
B8GYH0_CAUCN/80-193
B8H073_CAUCN/161-275
B8H3C1_CAUCN/23-169
B8H6H4_ARTCA/149-268
B8H6H4_ARTCA/7-116
B8H6P1_ARTCA/152-268
B8H805_ARTCA/445-590
B8H875_ARTCA/2-123
B8HA98_ARTCA/16-130
B8HA98_ARTCA/177-286
B8HJE2_ARTCA/6-273
B8HMQ3_CYAP4/5-124
B8HQB5_CYAP4/160-280
B8HTQ5_CYAP4/12-141
B8HXL4_CYAP4/2-123
B8I9D7_CLOCE/5-125
B8IC97_METNO/152-279
B8IC97_METNO/5-127
B8IJX4_METNO/15-132
B8ILD1_METNO/5-268
B8IP00_METNO/3-124
B8IUC4_METNO/434-574
B8IWN4_METNO/2-125
B8J606_ANAD2/176-321
B8J6K6_ANAD2/2-123
B8J820_ANAD2/18-136
B8K3W0_VIBPA/5-125
B8K611_VIBPA/162-279
B8KAR7_VIBPA/2-149
B8KEN5_VIBPA/5-126
B8KHM2_9GAMM/159-294
B8KHQ7_9GAMM/153-267
B8KHX1_9GAMM/149-269
B8KLZ8_9GAMM/10-141
B8KSG0_9GAMM/10-142
B8L3V2_9GAMM/4-124
B8L6Q6_9GAMM/10-130
B8L7Z0_9GAMM/177-292
B8L8S7_9GAMM/24-168
B8LMC4_PICSI/18-53
B8LV58_TALSN/213-368
B8LWX6_TALSN/17-140
B8LY92_TALSN/200-341
B8LY92_TALSN/44-182
B8MKV1_TALSN/173-309
B8MRQ4_TALSN/40-218
B8MRV4_TALSN/194-308
B8N2C6_ASPFN/196-351
B8N4G3_ASPFN/165-306
B8N4G3_ASPFN/9-147
B8NWV8_ASPFN/193-316
B8X9X6_9NOCA/146-263
B8ZJW1_STRPJ/10-122
B8ZJW1_STRPJ/168-279
B8ZLE3_STRPJ/1-116
B8ZP59_STRPJ/4-122
B9AZJ7_9BURK/151-265
B9B0B6_9BURK/187-301
B9B159_9BURK/147-272
B9B2B1_9BURK/443-587
B9B3T9_9BURK/2-123
B9B7K4_9BURK/155-269
B9BBZ4_9BURK/170-286
B9BHC6_9BURK/151-265
B9BIC5_9BURK/187-301
B9BLL0_9BURK/162-279
B9BLM7_9BURK/155-269
B9BPB2_9BURK/166-282
B9BTS5_9BURK/2-123
B9BU91_9BURK/443-587
B9C086_9BURK/170-286
B9C1E4_9BURK/151-265
B9C2D0_9BURK/187-301
B9C5L5_9BURK/162-279
B9C5N1_9BURK/155-269
B9C9K2_9BURK/166-282
B9CC82_9BURK/2-123
B9CFA4_9BURK/443-587
B9CJ72_9BURK/170-286
B9CPL5_STACP/10-124
B9CSJ1_STACP/2-125
B9CSP4_STACP/3-119
B9CZ64_WOLRE/5-122
B9DFN6_ARATH/148-222
B9DFN6_ARATH/17-138
B9DGB2_ARATH/27-171
B9DGT0_ARATH/148-272
B9DGT0_ARATH/17-138
B9DH52_ARATH/77-221
B9DJ50_STACT/155-277
B9DJ50_STACT/5-127
B9DL19_STACT/6-255
B9DLG5_STACT/2-125
B9DLL2_STACT/8-276
B9DLL6_STACT/7-122
B9DS56_STRU0/5-135
B9DTZ9_STRU0/2-120
B9DVL8_STRU0/8-129
B9DW35_STRU0/159-308
B9DW35_STRU0/8-131
B9DW36_STRU0/6-255
B9DW53_STRU0/10-121
B9E8A6_MACCJ/11-121
B9E965_MACCJ/155-266
B9E965_MACCJ/5-127
B9E966_MACCJ/6-281
B9EC08_MACCJ/5-275
B9FNC7_ORYSJ/195-315
B9FNC7_ORYSJ/68-185
B9FNQ3_ORYSJ/79-223
B9GT13_POPTR/218-375
B9H105_POPTR/156-279
B9H105_POPTR/25-146
B9HH47_POPTR/14-134
B9IKJ9_POPTR/179-299
B9IKJ9_POPTR/48-169
B9ILR3_POPTR/151-271
B9ILR3_POPTR/20-141
B9IRF2_BACCQ/2-115
B9ISG0_BACCQ/156-271
B9ISG0_BACCQ/6-155
B9ISG1_BACCQ/165-281
B9ISG1_BACCQ/6-130
B9ITQ4_BACCQ/186-297
B9ITV8_BACCQ/2-110
B9IUG1_BACCQ/7-266
B9IYC5_BACCQ/10-124
B9J0M5_BACCQ/178-326
B9J8A2_AGRRK/5-125
B9J8S6_AGRRK/11-132
B9J8T2_AGRRK/7-268
B9J8W9_AGRRK/4-264
B9JBI4_AGRRK/14-128
B9JBI4_AGRRK/174-286
B9JFM4_AGRRK/4-126
B9JGL3_AGRRK/152-270
B9JHZ8_AGRRK/131-256
B9JJA0_AGRRK/437-583
B9JM43_AGRRK/134-244
B9JMM0_AGRRK/134-244
B9JMM0_AGRRK/6-114
B9JMM6_AGRRK/151-246
B9JMM6_AGRRK/6-116
B9JMM7_AGRRK/137-246
B9JMM7_AGRRK/6-116
B9JQ44_AGRRK/10-123
B9JQ94_AGRRK/150-273
B9JQW3_AGRVS/5-123
B9JTX3_AGRVS/16-129
B9JWK6_AGRVS/2-124
B9JZI4_AGRVS/9-129
B9K069_AGRVS/137-248
B9K0R5_AGRVS/137-248
B9K116_AGRVS/11-115
B9K116_AGRVS/132-247
B9K153_AGRVS/155-269
B9K277_AGRVS/4-268
B9K5D0_AGRVS/5-116
B9KPA0_RHOSK/13-130
B9KUF2_RHOSK/8-122
B9KW81_RHOSK/4-267
B9KXW5_THERP/156-275
B9KXW5_THERP/8-131
B9KXY0_THERP/15-124
B9KXY0_THERP/157-275
B9KZI5_THERP/159-277
B9L2J4_THERP/153-271
B9L3G3_THERP/143-259
B9L570_THERP/141-260
B9L571_THERP/156-272
B9LCL8_CHLSY/10-119
B9LCL8_CHLSY/152-270
B9LE41_CHLSY/154-276
B9LE41_CHLSY/6-128
B9LL20_CHLSY/11-140
B9LL20_CHLSY/168-319
B9LNS3_HALLT/9-132
B9LQN1_HALLT/22-143
B9LT46_HALLT/18-130
B9MCB3_ACIET/16-145
B9MCL6_ACIET/170-300
B9MJA8_ACIET/11-125
B9MJI9_ACIET/2-124
B9N7C4_POPTR/222-342
B9N7C4_POPTR/91-212
B9N861_POPTR/1-71
B9NLG0_9RHOB/10-132
B9NQ21_9RHOB/4-125
B9NUL1_9RHOB/437-574
B9NUU1_9RHOB/4-122
B9NZT7_PROMA/9-116
B9P145_PROMA/1-119
B9PNB0_TOXGO/59-403
B9PQV5_TOXGO/135-282
B9PQV5_TOXGO/296-440
B9QD93_TOXGO/181-325
B9QD93_TOXGO/20-167
B9QT97_9RHOB/1-101
B9QTS6_9RHOB/10-129
B9QUJ7_9RHOB/1-255
B9QVK6_9RHOB/175-299
B9QYB4_9RHOB/5-127
B9R2W2_9RHOB/1-123
B9RKL0_RICCO/107-228
B9RKL0_RICCO/238-358
B9RS22_RICCO/127-248
B9RS22_RICCO/258-378
B9RXK1_RICCO/153-276
B9RXK1_RICCO/22-143
B9S300_RICCO/215-372
B9SCI1_RICCO/76-220
B9SEP7_RICCO/14-133
B9U5M9_ERWCH/2-123
B9W6K1_CANDC/176-326
B9W6K1_CANDC/23-158
B9WBT3_CANDC/346-477
B9WU32_STRSU/4-121
B9WUP0_STRSU/5-123
B9XHE4_9BACT/12-129
B9Z034_9NEIS/447-593
B9Z0Y3_9NEIS/5-125
B9Z1H1_9NEIS/2-123
B9Z224_9NEIS/164-282
B9Z709_9NEIS/14-136
BPHC1_RHOGO/143-261
BPHC2_RHOGO/6-121
BPHC3_RHOGO/6-122
BPHC_BACPJ/150-270
BPHC_BACPJ/7-118
BPHC_BURXL/143-261
BPHC_PSEPA/146-264
BPHC_PSEPS/143-261
BPHC_PSES1/143-262
C0B472_9ENTR/1-117
C0B6X9_9FIRM/5-125
C0BWT4_9CLOT/4-125
C0C2R3_9CLOT/8-131
C0D386_9CLOT/5-124
C0D4E4_9CLOT/200-314
C0D4E4_9CLOT/64-180
C0DV08_EIKCO/2-123
C0ER32_NEIFL/13-134
C0EZZ5_9FIRM/4-123
C0G5V5_9RHIZ/40-153
C0G702_9RHIZ/29-151
C0G8S7_9RHIZ/153-270
C0IN62_9BACT/95-208
C0IN63_9BACT/54-184
C0INV5_9BACT/86-283
C0KGL8_9BURK/147-272
C0KGM2_9BURK/150-267
C0KGM2_9BURK/8-120
C0LLA7_PSEPU/143-261
C0M659_CHLRE/209-366
C0M889_STRE4/5-135
C0MFB8_STRS7/5-135
C0N1U6_9GAMM/1-114
C0N355_9GAMM/23-169
C0NI55_AJECG/200-355
C0NIB9_AJECG/166-307
C0NIB9_AJECG/9-147
C0NJZ8_AJECG/214-382
C0P5D7_MAIZE/24-86
C0PK05_MAIZE/155-279
C0PK05_MAIZE/24-145
C0PMF6_MAIZE/197-354
C0PMQ1_MAIZE/29-173
C0PRV0_PICSI/102-223
C0PRV0_PICSI/233-353
C0Q5U7_SALPC/2-123
C0Q6L1_SALPC/6-126
C0QFQ0_DESAH/4-118
C0QL59_DESAH/6-131
C0QPV8_PERMH/18-142
C0RII1_BRUMB/34-147
C0RMT8_BRUMB/148-265
C0S557_PARBP/166-320
C0SII0_PARBP/183-338
C0SJB9_PARBP/166-305
C0SJB9_PARBP/9-147
C0VGB3_9GAMM/1-117
C0VGD8_9GAMM/153-267
C0VPZ6_9GAMM/2-141
C0VS97_9CORY/145-261
C0W828_9ACTO/212-324
C0WKN9_9CORY/2-124
C0WLN8_LACBU/5-122
C0WUD0_LACBU/143-254
C0WUD0_LACBU/2-119
C0X266_ENTFA/10-123
C0X276_ENTFA/4-277
C0X4I8_ENTFA/2-120
C0X5Q4_ENTFA/17-57
C0X5Q5_ENTFA/117-240
C0X745_ENTFA/7-284
C0X873_ENTFA/25-140
C0X9B1_ENTFA/147-255
C0X9B1_ENTFA/4-124
C0XHW3_LACHI/5-122
C0XMP4_LACHI/143-254
C0XMP4_LACHI/2-119
C0XQQ5_9CORY/8-136
C0XX28_BURPS/170-285
C0Y6B1_BURPS/2-123
C0Y9F4_BURPS/151-265
C0YEK9_BURPS/497-641
C0Z044_LACRE/22-79
C0Z5X1_BREBN/4-118
C0Z925_BREBN/4-123
C0Z9U6_BREBN/157-272
C0Z9U6_BREBN/6-129
C0ZBP4_BREBN/1-125
C0ZD78_BREBN/2-114
C0ZEV4_BREBN/2-115
C0ZEY5_BREBN/4-135
C0ZI47_BREBN/168-317
C0ZIT7_BREBN/7-266
C0ZPY7_RHOE4/142-267
C0ZQK1_RHOE4/202-355
C0ZQV6_RHOE4/143-266
C0ZTB3_RHOE4/145-267
C1A9I8_GEMAT/177-328
C1ABB1_GEMAT/184-308
C1ABB1_GEMAT/5-128
C1AD73_GEMAT/15-212
C1AFB4_MYCBT/3-114
C1AI27_MYCBT/142-267
C1AJV0_MYCBT/15-163
C1AS62_RHOOB/5-118
C1ATW8_RHOOB/202-355
C1AVA4_RHOOB/6-121
C1AVA7_RHOOB/144-255
C1AVE4_RHOOB/152-269
C1AVG4_RHOOB/152-269
C1AXJ3_RHOOB/6-127
C1AYB6_RHOOB/143-266
C1AZ31_RHOOB/203-356
C1B238_RHOOB/143-265
C1B587_RHOOB/202-355
C1B795_RHOOB/152-263
C1B7N2_RHOOB/10-151
C1B8H8_RHOOB/152-269
C1B8T9_RHOOB/140-250
C1B9F8_RHOOB/3-114
C1BAK0_RHOOB/142-267
C1BB15_RHOOB/6-121
C1BDZ1_RHOOB/140-248
C1BDZ1_RHOOB/5-113
C1BJ20_OSMMO/26-169
C1BKE9_OSMMO/201-355
C1BR47_9MAXI/26-169
C1C6T9_STRP7/4-122
C1C8D2_STRP7/1-116
C1C9X0_STRP7/10-122
C1C9X0_STRP7/168-280
C1CBP2_STRZJ/10-122
C1CBP2_STRZJ/168-280
C1CDV7_STRZJ/4-122
C1CFC4_STRZJ/1-116
C1CHX8_STRZP/10-122
C1CHX8_STRZP/168-280
C1CK43_STRZP/4-122
C1CLP2_STRZP/1-116
C1CNU4_STRZT/10-122
C1CNU4_STRZT/168-280
C1CRT8_STRZT/4-122
C1CWZ1_DEIDV/176-286
C1CWZ1_DEIDV/18-130
C1CXA7_DEIDV/156-279
C1CXA7_DEIDV/8-130
C1CXA8_DEIDV/7-280
C1D2E3_DEIDV/429-572
C1D2M0_DEIDV/143-260
C1D323_DEIDV/126-268
C1D323_DEIDV/3-124
C1D4F1_LARHH/2-123
C1DEE5_AZOVD/2-123
C1DIK3_AZOVD/4-124
C1DLB4_AZOVD/155-301
C1DLB5_AZOVD/6-135
C1DM18_AZOVD/6-129
C1DMT3_AZOVD/150-266
C1DMU1_AZOVD/150-267
C1DMU1_AZOVD/8-120
C1DN75_AZOVD/151-268
C1DQI8_AZOVD/165-281
C1DS77_AZOVD/439-584
C1DZE9_MICSR/216-375
C1EKD4_BACC3/156-271
C1EKD4_BACC3/6-155
C1EKD5_BACC3/165-281
C1EKD5_BACC3/6-130
C1EL11_BACC3/4-125
C1EMP4_BACC3/8-40
C1EN85_BACC3/7-266
C1ESQ5_BACC3/10-124
C1EU86_BACC3/178-326
C1EXD7_BACC3/5-125
C1F0A9_BACC3/2-115
C1F681_ACIC5/176-328
C1F681_ACIC5/20-136
C1F8F5_ACIC5/160-290
C1FQJ9_CLOBJ/4-119
C1FTA3_CLOBJ/3-119
C1FUN0_CLOBJ/4-126
C1G3X0_PARBD/212-381
C1GMI2_PARBD/202-357
C1GN29_PARBD/154-323
C1GN29_PARBD/6-135
C1GVS0_PARBA/212-381
C1HBM5_PARBA/201-356
C1HDS1_PARBA/166-307
C1HDS1_PARBA/9-147
C1HL15_9ESCH/2-123
C1HQ08_9ESCH/15-135
C1HVF8_NEIGO/5-82
C1HZY4_NEIGO/1-114
C1I506_9CLOT/4-123
C1JC81_HYPNO/1-114
C1JXM7_9BACT/86-202
C1KYK6_LISMC/5-276
C1L0S0_LISMC/170-278
C1L0S0_LISMC/9-144
C1L127_LISMC/145-254
C1L127_LISMC/4-80
C1L128_LISMC/158-282
C1L128_LISMC/7-130
C1M472_9ENTR/2-123
C1MCV6_9ENTR/6-126
C1MJF3_MICPC/222-381
C1NCD5_9ESCH/15-135
C1P9C8_BACCO/8-128
C2BH88_9FIRM/2-122
C2C6M9_VIBCH/8-129
C2C890_VIBCH/4-124
C2CAV6_VIBCH/174-295
C2CCC9_VIBCH/51-172
C2CSX1_CORST/146-262
C2CXK1_LACBR/5-122
C2D5H7_LACBR/143-254
C2D5H7_LACBR/2-119
C2DAJ8_ENTFA/25-140
C2DCH6_ENTFA/168-291
C2DCH6_ENTFA/17-147
C2DDT8_ENTFA/2-120
C2DEN8_ENTFA/10-123
C2DEP9_ENTFA/4-277
C2DFB9_ENTFA/147-255
C2DFB9_ENTFA/4-124
C2DIA8_ENTFA/158-284
C2DIA8_ENTFA/7-144
C2DMN8_ECOLX/6-126
C2DQL9_ECOLX/2-123
C2EJP7_9LACO/5-124
C2FAN9_LACPA/1-261
C2FEX5_LACPA/8-297
C2FEX6_LACPA/3-253
C2FUT9_9SPHI/3-135
C2FY00_9SPHI/7-127
C2FZV2_9SPHI/177-329
C2G2D8_9SPHI/4-132
C2H011_ENTFA/7-284
C2H0X0_ENTFA/10-123
C2H0Y0_ENTFA/4-277
C2H1H9_ENTFA/147-255
C2H1H9_ENTFA/4-124
C2H2V8_ENTFA/25-140
C2H4N4_ENTFA/168-291
C2H4N4_ENTFA/17-147
C2H5Z1_ENTFA/2-120
C2HA27_ENTFC/158-282
C2HA27_ENTFC/7-129
C2HCU4_ENTFC/2-120
C2HD42_ENTFC/5-124
C2HE06_ENTFC/11-126
C2HRM9_VIBCH/174-295
C2HWI3_VIBCH/5-126
C2HZJ5_VIBCH/4-124
C2I0X0_VIBCH/8-129
C2I0Y1_VIBCH/8-129
C2I5Q2_VIBCH/174-296
C2I8G7_VIBCH/4-124
C2IAN6_VIBCH/51-172
C2ID79_VIBCH/8-129
C2IDA7_VIBCH/8-129
C2IG97_VIBCH/4-124
C2IH46_VIBCH/51-172
C2II11_VIBCH/174-295
C2IQ89_VIBCH/15-136
C2ISU0_VIBCH/4-124
C2IVX8_VIBCH/51-172
C2IWV0_VIBCH/174-295
C2J253_VIBCH/4-124
C2J6X5_VIBCH/51-172
C2J8N4_VIBCH/174-295
C2J9K2_VIBCH/51-172
C2JB75_VIBCH/4-124
C2JC81_VIBCH/8-129
C2JCA9_VIBCH/8-129
C2JIY0_ENTFA/2-120
C2JKH7_ENTFA/168-291
C2JKH7_ENTFA/17-147
C2JL83_ENTFA/158-283
C2JL83_ENTFA/7-133
C2JM88_ENTFA/25-140
C2JP72_ENTFA/10-123
C2JP82_ENTFA/4-277
C2JPT0_ENTFA/147-255
C2JPT0_ENTFA/4-124
C2JTF3_LACRH/134-261
C2JY10_LACRH/3-253
C2JY11_LACRH/8-297
C2L0C9_9FIRM/4-65
C2LGH2_PROMI/1-117
C2LSU5_STRSL/5-131
C2LT85_STRSL/10-122
C2LT85_STRSL/168-280
C2LWE6_STAHO/11-124
C2LZX1_STAHO/5-59
C2M5B3_CAPGI/5-125
C2MF68_BACCE/191-339
C2MH53_BACCE/156-271
C2MH53_BACCE/6-155
C2MH54_BACCE/11-136
C2MH54_BACCE/170-286
C2MMP6_BACCE/2-115
C2MNL5_BACCE/21-158
C2MNR3_BACCE/2-110
C2MNX6_BACCE/10-269
C2MQZ4_BACCE/10-124
C2MV90_BACCE/191-339
C2MX86_BACCE/11-160
C2MX86_BACCE/161-276
C2MX87_BACCE/11-135
C2MX87_BACCE/170-286
C2N2F7_BACCE/31-148
C2N310_BACCE/2-115
C2N3Z4_BACCE/21-158
C2N442_BACCE/2-110
C2N4A1_BACCE/3-93
C2N6M9_BACCE/10-124
C2NC17_BACCE/191-339
C2NE00_BACCE/156-271
C2NE00_BACCE/6-155
C2NE01_BACCE/11-135
C2NE01_BACCE/170-286
C2NJS3_BACCE/2-115
C2NK49_BACCE/4-125
C2NKZ3_BACCE/8-40
C2NL44_BACCE/10-269
C2NN56_BACCE/10-124
C2NRE8_BACCE/4-116
C2NT95_BACCE/191-339
C2NVA8_BACCE/11-160
C2NVA8_BACCE/161-276
C2NVA9_BACCE/11-135
C2NVA9_BACCE/170-286
C2NZZ7_BACCE/31-148
C2P0N6_BACCE/1-90
C2P1N5_BACCE/198-309
C2P1N5_BACCE/21-158
C2P1T4_BACCE/2-110
C2P1Z6_BACCE/10-269
C2P3Z8_BACCE/10-124
C2P9E0_BACCE/191-339
C2PA92_BACCE/1-120
C2PBB8_BACCE/156-271
C2PBB8_BACCE/6-153
C2PBB9_BACCE/11-135
C2PBB9_BACCE/171-286
C2PGF0_BACCE/1-116
C2PH05_BACCE/2-115
C2PIF5_BACCE/7-266
C2PKG9_BACCE/10-124
C2PQ90_BACCE/191-339
C2PQ90_BACCE/34-146
C2PR63_BACCE/1-120
C2PSB5_BACCE/11-136
C2PSB5_BACCE/162-286
C2PUT2_BACCE/136-272
C2PUT2_BACCE/6-129
C2PX80_BACCE/2-119
C2PXL7_BACCE/2-115
C2PYS0_BACCE/9-146
C2PYW2_BACCE/5-113
C2PZ22_BACCE/7-266
C2Q155_BACCE/10-124
C2Q6F4_BACCE/191-339
C2Q8B4_BACCE/156-271
C2Q8B4_BACCE/6-155
C2Q8B5_BACCE/11-135
C2Q8B5_BACCE/170-286
C2QDB5_BACCE/2-119
C2QER9_BACCE/21-158
C2QF27_BACCE/7-266
C2QHF1_BACCE/10-124
C2QKU3_BACCE/2-115
C2QMD4_BACCE/195-343
C2QPD5_BACCE/156-271
C2QPD5_BACCE/6-155
C2QPD6_BACCE/165-281
C2QPD6_BACCE/6-130
C2QUH6_BACCE/31-148
C2QUN4_BACCE/2-119
C2QV77_BACCE/2-115
C2QWD9_BACCE/2-110
C2QWK6_BACCE/10-269
C2QYL3_BACCE/10-124
C2R2I1_BACCE/191-339
C2R4G9_BACCE/156-271
C2R4G9_BACCE/6-155
C2R4H0_BACCE/11-136
C2R4H0_BACCE/170-286
C2R9J2_BACCE/16-133
C2R9N5_BACCE/2-119
C2RAB8_BACCE/2-115
C2RB76_BACCE/21-158
C2RBC4_BACCE/2-110
C2RBI0_BACCE/10-269
C2RDK1_BACCE/10-124
C2RHH4_BACCE/191-339
C2RJG4_BACCE/156-271
C2RJG4_BACCE/6-155
C2RJG5_BACCE/11-136
C2RJG5_BACCE/170-286
C2RPF4_BACCE/16-133
C2RPL0_BACCE/17-134
C2RR42_BACCE/9-146
C2RR84_BACCE/2-110
C2RRI0_BACCE/10-269
C2RTF5_BACCE/10-124
C2RY10_BACCE/191-339
C2S019_BACCE/156-271
C2S019_BACCE/6-155
C2S020_BACCE/11-135
C2S020_BACCE/170-286
C2S2L3_BACCE/4-59
C2S4T5_BACCE/31-148
C2S5N2_BACCE/2-115
C2S6J7_BACCE/186-297
C2S6X4_BACCE/10-269
C2S995_BACCE/10-124
C2SEH3_BACCE/191-339
C2SFB7_BACCE/1-120
C2SG39_BACCE/1-109
C2SGC5_BACCE/156-271
C2SGC5_BACCE/6-153
C2SGC6_BACCE/11-135
C2SGC6_BACCE/170-286
C2SIU0_BACCE/142-272
C2SIU0_BACCE/6-129
C2SLV5_BACCE/4-126
C2SM81_BACCE/2-115
C2SMB4_BACCE/4-48
C2SNE2_BACCE/7-266
C2SQG5_BACCE/10-124
C2SVB8_BACCE/191-339
C2SXA3_BACCE/156-271
C2SXA3_BACCE/6-154
C2SXA4_BACCE/11-135
C2SXA4_BACCE/162-286
C2T2F7_BACCE/16-133
C2T2J6_BACCE/2-119
C2T432_BACCE/2-110
C2T495_BACCE/10-269
C2T6B2_BACCE/10-124
C2T9Z3_BACCE/2-115
C2TAQ7_BACCE/191-339
C2TCT2_BACCE/156-271
C2TCT2_BACCE/6-153
C2TCT3_BACCE/11-135
C2TCT3_BACCE/170-286
C2TIY6_BACCE/4-125
C2TJK6_BACCE/186-297
C2TJW5_BACCE/10-269
C2TMA7_BACCE/10-124
C2TRR7_BACCE/191-339
C2TTZ2_BACCE/156-271
C2TTZ2_BACCE/6-142
C2TTZ3_BACCE/11-286
C2TYY3_BACCE/16-133
C2TZ26_BACCE/2-119
C2U0G8_BACCE/21-158
C2U0S2_BACCE/10-269
C2U2W1_BACCE/10-124
C2U3L5_BACCE/4-126
C2U7F7_BACCE/2-115
C2U8C6_BACCE/191-339
C2UA94_BACCE/156-271
C2UA94_BACCE/6-149
C2UA95_BACCE/11-136
C2UA95_BACCE/170-286
C2UF65_BACCE/16-133
C2UFE0_BACCE/2-119
C2UFX2_BACCE/2-115
C2UGV0_BACCE/21-158
C2UH05_BACCE/2-110
C2UH67_BACCE/10-269
C2UJH0_BACCE/10-124
C2UPX4_BACCE/191-339
C2URQ7_BACCE/156-271
C2URQ7_BACCE/6-147
C2URQ8_BACCE/6-281
C2UWT0_BACCE/16-133
C2UWX0_BACCE/2-119
C2UXA9_BACCE/2-115
C2UY94_BACCE/21-158
C2UYK9_BACCE/10-269
C2V0V5_BACCE/10-124
C2V1R9_BACCE/4-126
C2V4K4_BACCE/2-115
C2V696_BACCE/191-339
C2V894_BACCE/156-271
C2V894_BACCE/6-153
C2V895_BACCE/6-281
C2VDB5_BACCE/16-133
C2VDF9_BACCE/2-119
C2VET0_BACCE/21-158
C2VF36_BACCE/10-269
C2VH72_BACCE/10-124
C2VHX3_BACCE/4-126
C2VLN1_BACCE/2-115
C2VMD7_BACCE/2-115
C2VN24_BACCE/191-339
C2VNR5_BACCE/1-120
C2VQ04_BACCE/156-271
C2VQ04_BACCE/6-155
C2VQ05_BACCE/165-281
C2VQ05_BACCE/6-130
C2VVS3_BACCE/2-115
C2VX19_BACCE/10-269
C2VZ69_BACCE/10-124
C2W354_BACCE/178-326
C2W402_BACCE/5-125
C2W4F0_BACCE/4-114
C2W6Y1_BACCE/157-272
C2W6Y1_BACCE/6-129
C2W8M6_BACCE/2-124
C2W9L2_BACCE/2-115
C2WCD2_BACCE/10-124
C2WFJ5_BACCE/142-259
C2WIV7_BACCE/156-271
C2WIV7_BACCE/6-155
C2WIV8_BACCE/11-135
C2WIV8_BACCE/170-286
C2WNW0_BACCE/31-148
C2WNZ6_BACCE/2-119
C2WQL6_BACCE/21-158
C2WQR6_BACCE/2-110
C2WQY8_BACCE/10-269
C2WT32_BACCE/10-124
C2WWY1_BACCE/2-115
C2WY41_BACCE/191-339
C2X0I0_BACCE/2-115
C2X185_BACCE/21-158
C2X1J1_BACCE/10-269
C2X364_BACCE/4-126
C2X684_BACCE/191-339
C2X865_BACCE/11-159
C2X865_BACCE/161-276
C2X866_BACCE/11-135
C2X866_BACCE/170-286
C2XCZ0_BACCE/16-133
C2XD28_BACCE/18-135
C2XEP1_BACCE/21-158
C2XEU2_BACCE/2-110
C2XF13_BACCE/10-269
C2XH16_BACCE/10-124
C2XKJ2_BACCE/2-115
C2XNG4_BACCE/191-339
C2XPB0_BACCE/5-125
C2XQB7_BACCE/156-271
C2XQB7_BACCE/6-152
C2XQB8_BACCE/11-136
C2XQB8_BACCE/162-286
C2XST1_BACCE/146-272
C2XST1_BACCE/6-129
C2XVM8_BACCE/4-126
C2XW03_BACCE/2-115
C2XWW8_BACCE/9-146
C2XX08_BACCE/5-113
C2XX80_BACCE/10-269
C2XZJ4_BACCE/10-124
C2Y2Q9_BACCE/4-116
C2Y326_BACCE/4-104
C2Y509_BACCE/191-339
C2Y727_BACCE/156-271
C2Y727_BACCE/6-155
C2Y728_BACCE/11-136
C2Y728_BACCE/170-286
C2YBV9_BACCE/31-148
C2YC01_BACCE/2-119
C2YCH5_BACCE/2-115
C2YDI4_BACCE/2-110
C2YDP7_BACCE/10-269
C2YFR5_BACCE/10-124
C2YL30_BACCE/191-339
C2YT41_BACCE/2-119
C2YTN5_BACCE/2-115
C2YTY3_BACCE/24-145
C2YUG0_BACCE/9-146
C2YUP2_BACCE/2-110
C2YUV5_BACCE/7-266
C2YWU5_BACCE/10-124
C2Z016_BACCE/156-271
C2Z016_BACCE/6-129
C2Z017_BACCE/158-281
C2Z017_BACCE/6-131
C2Z277_BACCE/191-339
C2Z3P4_BACCE/29-139
C2Z476_BACCE/54-169
C2Z477_BACCE/157-281
C2Z477_BACCE/6-130
C2Z6M9_BACCE/157-272
C2Z6M9_BACCE/6-129
C2Z9G1_BACCE/4-126
C2ZA10_BACCE/2-115
C2ZAR6_BACCE/9-146
C2ZB39_BACCE/10-269
C2ZD46_BACCE/10-124
C2ZFA0_BACCE/8-140
C2ZIV7_BACCE/191-339
C2ZK78_BACCE/29-139
C2ZKR1_BACCE/156-271
C2ZKR1_BACCE/6-140
C2ZKR2_BACCE/157-281
C2ZKR2_BACCE/6-130
C2ZNB8_BACCE/157-272
C2ZNB8_BACCE/6-129
C2ZR55_BACCE/4-126
C2ZRI0_BACCE/2-115
C2ZSM6_BACCE/10-269
C2ZUN1_BACCE/10-124
C2ZWU2_BACCE/8-140
C3A0E5_BACMY/191-339
C3A190_BACMY/1-120
C3A2C4_BACMY/11-142
C3A2C4_BACMY/158-286
C3A4Q9_BACMY/1-118
C3A4Q9_BACMY/135-261
C3A7V7_BACMY/2-115
C3A8T2_BACMY/9-146
C3A8W9_BACMY/5-113
C3A936_BACMY/10-269
C3AB51_BACMY/10-124
C3AET6_BACMY/30-151
C3AGK2_BACMY/109-257
C3AL62_BACMY/7-120
C3AMU1_BACMY/5-125
C3AN48_BACMY/2-119
C3AQW3_BACMY/10-124
C3AS02_BACMY/2-118
C3AYD8_BACMY/178-326
C3AZC1_BACMY/1-120
C3B2Y3_BACMY/2-115
C3B337_BACMY/7-120
C3B5I2_BACMY/2-119
C3B8B1_BACMY/10-124
C3B9A8_BACMY/2-118
C3BBI2_BACMY/7-124
C3BEV2_9BACI/178-326
C3BFV5_9BACI/1-120
C3BIJ1_9BACI/2-115
C3BLS0_9BACI/5-48
C3BMG9_9BACI/2-119
C3BQ91_9BACI/10-124
C3BRC7_9BACI/2-118
C3BWQ0_BACTU/195-343
C3BYP6_BACTU/156-271
C3BYP6_BACTU/6-155
C3BYP7_BACTU/11-136
C3BYP7_BACTU/169-286
C3C3T2_BACTU/31-148
C3C407_BACTU/2-119
C3C4E7_BACTU/2-115
C3C5F3_BACTU/9-146
C3C5K0_BACTU/2-110
C3C5R8_BACTU/10-269
C3C879_BACTU/10-124
C3CD20_BACTU/191-339
C3CF55_BACTU/156-271
C3CF55_BACTU/6-155
C3CF56_BACTU/11-135
C3CF56_BACTU/170-286
C3CK45_BACTU/31-148
C3CK88_BACTU/17-134
C3CKQ2_BACTU/2-115
C3CLN9_BACTU/9-146
C3CLT9_BACTU/2-110
C3CM00_BACTU/10-269
C3CPD7_BACTU/10-124
C3CW18_BACTU/191-339
C3CY14_BACTU/156-271
C3CY14_BACTU/6-155
C3CY15_BACTU/11-135
C3CY15_BACTU/170-286
C3D348_BACTU/31-148
C3D390_BACTU/17-134
C3D3Q7_BACTU/2-115
C3D4S0_BACTU/9-146
C3D4X0_BACTU/2-110
C3D506_BACTU/10-269
C3D7D0_BACTU/10-124
C3DE48_BACTS/191-339
C3DG71_BACTS/156-271
C3DG71_BACTS/6-155
C3DG72_BACTS/11-135
C3DG72_BACTS/170-286
C3DL58_BACTS/16-133
C3DMT6_BACTS/2-110
C3DN05_BACTS/7-266
C3DQH1_BACTS/10-124
C3DUF3_BACTS/9-146
C3DXX9_BACTU/191-339
C3DZW9_BACTU/156-271
C3DZW9_BACTU/6-154
C3DZX0_BACTU/11-136
C3DZX0_BACTU/170-286
C3E4S5_BACTU/16-133
C3E5G6_BACTU/2-115
C3E6B5_BACTU/21-158
C3E6G2_BACTU/2-110
C3E6M3_BACTU/10-269
C3E8U8_BACTU/10-124
C3EF46_BACTK/191-339
C3EH60_BACTK/11-160
C3EH60_BACTK/161-276
C3EH61_BACTK/11-135
C3EH61_BACTK/170-289
C3EM27_BACTK/16-133
C3EM61_BACTK/2-119
C3EMN4_BACTK/2-115
C3ENJ3_BACTK/21-158
C3ENP3_BACTK/2-110
C3ENW4_BACTK/7-266
C3EQX3_BACTK/10-124
C3EW25_BACTU/191-339
C3EY14_BACTU/156-271
C3EY14_BACTU/6-153
C3EY15_BACTU/11-135
C3EY15_BACTU/170-286
C3F3R2_BACTU/5-125
C3F416_BACTU/4-125
C3F502_BACTU/10-269
C3F7B0_BACTU/10-124
C3FEJ8_BACTB/191-339
C3FGJ8_BACTB/156-271
C3FGJ8_BACTB/6-155
C3FGJ9_BACTB/11-135
C3FGJ9_BACTB/170-286
C3FLL2_BACTB/31-148
C3FLQ3_BACTB/2-119
C3FM52_BACTB/2-115
C3FN62_BACTB/9-146
C3FNB3_BACTB/2-110
C3FNH4_BACTB/10-269
C3FQR2_BACTB/10-124
C3FXF9_BACTU/191-339
C3FZQ0_BACTU/156-271
C3FZQ0_BACTU/6-141
C3FZQ1_BACTU/6-281
C3G595_BACTU/2-115
C3G6C2_BACTU/10-269
C3G8G8_BACTU/10-124
C3GDA4_BACTU/191-339
C3GF63_BACTU/156-271
C3GF63_BACTU/6-153
C3GF64_BACTU/11-135
C3GF64_BACTU/170-286
C3GKZ7_BACTU/2-115
C3GLB1_BACTU/4-125
C3GLX9_BACTU/186-297
C3GMA0_BACTU/10-269
C3GP99_BACTU/10-124
C3GVI4_BACTU/191-339
C3GXF5_BACTU/156-271
C3GXF5_BACTU/6-155
C3GXF6_BACTU/11-136
C3GXF6_BACTU/162-286
C3H2B1_BACTU/31-148
C3H312_BACTU/2-115
C3H432_BACTU/2-110
C3H494_BACTU/10-269
C3H4D1_BACTU/21-158
C3H6J7_BACTU/15-129
C3HCS3_BACTU/191-339
C3HEU0_BACTU/156-271
C3HEU0_BACTU/6-155
C3HEU1_BACTU/11-135
C3HEU1_BACTU/170-286
C3HKL0_BACTU/2-115
C3HKX2_BACTU/23-144
C3HLM3_BACTU/9-146
C3HLU9_BACTU/1-46
C3HLZ8_BACTU/10-269
C3HP43_BACTU/10-124
C3HUP8_BACTU/191-339
C3HWS4_BACTU/6-271
C3HWS5_BACTU/11-135
C3HWS5_BACTU/170-286
C3I273_BACTU/31-148
C3I2B7_BACTU/2-119
C3I2V8_BACTU/2-115
C3I458_BACTU/2-104
C3I4D2_BACTU/3-93
C3I4D4_BACTU/10-38
C3I6G0_BACTU/10-124
C3IBT1_BACTU/9-146
C3IDU3_BACTU/191-339
C3IFU3_BACTU/6-271
C3IFU4_BACTU/11-135
C3IFU4_BACTU/170-286
C3IG20_BACTU/4-116
C3IKQ1_BACTU/31-148
C3IKU1_BACTU/17-134
C3ILA0_BACTU/2-115
C3IMB8_BACTU/2-110
C3IMK1_BACTU/7-266
C3IPL1_BACTU/10-124
C3IVI5_BACTU/9-146
C3JDJ4_RHOER/6-146
C3JF61_RHOER/202-355
C3JFG1_RHOER/143-266
C3JRL4_RHOER/145-267
C3JUU8_RHOER/142-267
C3JZJ9_PSEFS/135-251
C3K2G9_PSEFS/438-584
C3K6Q1_PSEFS/158-272
C3KA82_PSEFS/24-167
C3KA88_PSEFS/159-295
C3KFM7_PSEFL/149-266
C3KHT8_ANOFI/26-169
C3KIF6_ANOFI/18-158
C3KIF6_ANOFI/181-336
C3KJT5_ANOFI/26-169
C3KKW3_RHISN/7-268
C3KM24_RHISN/148-265
C3KM24_RHISN/16-124
C3KMA5_RHISN/8-131
C3KMD4_RHISN/437-583
C3KN89_RHISN/438-584
C3KRZ1_RHISN/48-309
C3KYY1_CLOB6/4-119
C3L294_CLOB6/4-126
C3L5W6_BACAC/10-124
C3L990_BACAC/7-266
C3L9E2_BACAC/1-40
C3LCF5_BACAC/4-125
C3LCS0_BACAC/5-125
C3LCZ4_BACAC/165-281
C3LCZ4_BACAC/6-130
C3LCZ5_BACAC/156-271
C3LCZ5_BACAC/6-155
C3LDJ9_BACAC/2-115
C3LGF6_BACAC/5-125
C3LK69_BACAC/178-326
C3LM39_VIBCM/174-295
C3LTQ8_VIBCM/51-172
C3LV99_VIBCM/8-129
C3LVC4_VIBCM/8-129
C3LWF4_VIBCM/4-124
C3LZ21_VIBC3/51-172
C3M8J0_RHISN/179-285
C3M933_RHISN/167-291
C3MF01_RHISN/4-125
C3MGZ6_RHISN/151-264
C3MGZ6_RHISN/4-126
C3MGZ9_RHISN/154-276
C3MGZ9_RHISN/7-150
C3MH41_RHISN/137-249
C3MH41_RHISN/5-115
C3ML23_SULIL/153-271
C3MNM1_SULIL/138-257
C3MVS1_SULIM/138-257
C3N3E1_SULIA/138-257
C3ND93_SULIY/138-257
C3NIG5_SULIN/138-257
C3NLM6_SULIN/152-271
C3NQU6_VIBCJ/174-295
C3NSC1_VIBCJ/51-172
C3NWA9_VIBCJ/4-124
C3NXD4_VIBCJ/8-129
C3NXH7_VIBCJ/8-129
C3NXP9_VIBCJ/8-129
C3NZI4_BACAA/5-125
C3P103_BACAA/2-115
C3P112_BACAA/5-125
C3P224_BACAA/4-125
C3P2S3_BACAA/156-271
C3P2S3_BACAA/6-155
C3P2S4_BACAA/165-281
C3P2S4_BACAA/6-130
C3P4L4_BACAA/7-266
C3PAS7_BACAA/178-326
C3PKX3_CORA7/146-262
C3T8K2_ECOLX/2-123
C3TPE2_ECOLX/15-135
C3UVE0_9BURK/147-272
C3VA69_9PSED/86-202
C3WA65_FUSMR/3-117
C3WBJ9_FUSMR/6-126
C3WNR4_9FUSO/2-126
C3X4D7_OXAFO/2-123
C3XAJ1_OXAFO/2-123
C3XZS5_BRAFL/188-331
C3Z4C4_BRAFL/5-131
C3ZKK2_BRAFL/7-122
C3ZV79_BRAFL/181-336
C4APV2_BURMA/151-265
C4AW93_BURMA/2-123
C4AYF1_BURMA/170-285
C4B2B3_BURMA/497-641
C4EZ45_HAEIF/2-123
C4F476_HAEIF/2-123
C4FVJ9_9FIRM/169-271
C4FVJ9_9FIRM/8-122
C4FWD5_9FIRM/4-122
C4GM34_9NEIS/1-117
C4H2N8_YERPE/6-126
C4H6Q9_YERPE/2-123
C4HC35_YERPE/6-126
C4HGQ1_YERPE/2-123
C4HSE9_YERPE/6-126
C4HVL1_YERPE/2-123
C4I2K3_BURPS/151-265
C4I7L0_BURPS/500-644
C4ICN9_CLOBU/5-124
C4IIL7_CLOBU/4-123
C4IQC4_BRUAB/200-290
C4IQC4_BRUAB/40-153
C4IRW7_BRUAB/29-151
C4IWV9_BRUAB/153-270
C4JGI4_UNCRE/168-309
C4JGI4_UNCRE/9-147
C4JGY5_UNCRE/195-350
C4JRP1_UNCRE/197-352
C4KBB5_THASP/151-268
C4KBB5_THASP/8-120
C4KBD0_THASP/151-268
C4KBD0_THASP/8-120
C4KDS2_SULIK/8-271
C4KFB3_SULIK/138-257
C4KQB8_BURPS/111-232
C4KXD8_BURPS/170-285
C4KZ32_EXISA/6-270
C4KZ43_EXISA/4-123
C4KZH8_EXISA/158-282
C4KZH8_EXISA/7-130
C4LEP0_TOLAT/2-123
C4PXB1_SCHMA/5-132
C4PZ81_SCHMA/130-294
C4QNL2_SCHMA/728-803
C4R7K2_PICPG/232-388
C4R936_PICPG/10-147
C4R936_PICPG/165-306
C4RCB9_9ACTO/37-162
C4RDV5_9ACTO/59-207
C4RDZ2_9ACTO/202-355
C4REK9_9ACTO/5-127
C4RJ68_9ACTO/19-133
C4RW34_YERBE/2-123
C4S2Y2_YERBE/6-126
C4SA33_YERMO/3-124
C4SAU0_YERMO/6-126
C4SJN2_YERFR/1-117
C4SJY9_YERFR/1-120
C4SKF3_YERFR/6-126
C4SX40_YERIN/1-120
C4SZG2_YERIN/3-124
C4SZX1_YERIN/3-65
C4T0Q6_YERIN/6-126
C4TUP4_YERKR/3-124
C4TWB7_YERKR/1-120
C4TYU4_YERKR/6-126
C4U3Q1_YERAL/7-127
C4U674_YERAL/2-123
C4UC72_YERAL/6-126
C4UFQ9_YERRU/1-117
C4UHT8_YERRU/7-125
C4UJ08_YERRU/6-126
C4UPR5_YERRO/3-124
C4UVG2_YERRO/6-126
C4UW39_YERRO/153-267
C4W780_STAWA/10-123
C4WB58_STAWA/2-111
C4WGY7_9RHIZ/5-127
C4WH73_9RHIZ/75-188
C4WIH7_9RHIZ/150-263
C4WIH7_9RHIZ/4-126
C4WIH8_9RHIZ/154-276
C4WIH8_9RHIZ/7-129
C4WMV8_9RHIZ/7-268
C4WPA7_9RHIZ/461-607
C4WPE0_9RHIZ/9-68
C4X136_KLEPN/2-138
C4X3Z2_KLEPN/6-126
C4X8W2_KLEPN/12-133
C4X992_KLEPN/2-123
C4X9K1_KLEPN/11-125
C4X9N9_KLEPN/432-575
C4XC99_KLEPN/151-264
C4XHA2_DESMR/5-130
C4Y7C7_CLAL4/183-333
C4Y7C7_CLAL4/32-165
C4YBC7_CLAL4/248-389
C4YFK5_CANAW/176-326
C4YFK5_CANAW/23-158
C4YIV0_CANAW/254-385
C4ZK93_THASP/2-123
C4ZLK7_THASP/7-136
C4ZRS9_ECOBW/6-126
C4ZYB4_ECOBW/2-123
C5A8L5_BURGB/36-162
C5A904_BURGB/170-285
C5AD06_BURGB/2-123
C5AF48_BURGB/7-129
C5AI21_BURGB/186-301
C5AI43_BURGB/147-259
C5ALZ2_BURGB/443-587
C5APQ3_METEA/152-268
C5APQ3_METEA/5-127
C5AQ20_METEA/10-127
C5AQL8_METEA/152-270
C5AQL8_METEA/5-127
C5B697_METEA/13-127
C5B7S5_EDWI9/5-125
C5BAR5_EDWI9/5-180
C5BE37_EDWI9/2-123
C5BJ09_TERTT/4-124
C5BNI6_TERTT/2-123
C5BX62_BEUC1/6-122
C5BZF5_BEUC1/152-268
C5C6Y7_MICLC/175-291
C5CKH9_VARPS/154-267
C5CN08_VARPS/180-295
C5CQD3_VARPS/13-142
C5CQT7_VARPS/155-269
C5CRY7_VARPS/446-569
C5CUA6_VARPS/2-124
C5CW85_VARPS/14-138
C5CZQ7_VARPS/8-126
C5CZU3_VARPS/155-274
C5CZU3_VARPS/6-131
C5D2Y4_GEOSW/3-61
C5D8I3_GEOSW/5-125
C5DBW6_LACTC/44-186
C5DVS6_ZYGRC/203-340
C5DVS6_ZYGRC/43-185
C5F409_LACPA/3-253
C5F410_LACPA/8-275
C5F692_LACPA/7-285
C5FCV2_ARTOC/198-353
C5FUN9_ARTOC/201-356
C5G133_ARTOC/165-306
C5G133_ARTOC/8-146
C5GTL6_AJEDR/201-355
C5GTS9_AJEDR/166-307
C5GTS9_AJEDR/9-147
C5GV35_AJEDR/212-378
C5JL64_AJEDS/155-309
C5JM06_AJEDS/212-378
C5JNH5_AJEDS/166-307
C5JNH5_AJEDS/9-147
C5K4E7_9ALVE/194-338
C5K4E7_9ALVE/30-180
C5KYU6_9ALVE/27-171
C5L689_9ALVE/240-391
C5L689_9ALVE/82-216
C5LMS3_9ALVE/30-172
C5LQR8_9ALVE/149-284
C5LTV6_9ALVE/149-284
C5M7E7_CANTT/422-552
C5ME18_CANTT/176-326
C5ME18_CANTT/23-158
C5N068_STAA3/9-286
C5N071_STAA3/10-123
C5N1M3_STAA3/176-300
C5N1M3_STAA3/26-148
C5N2S5_STAA3/10-89
C5N9C9_BURMA/497-641
C5NBM4_BURMA/151-265
C5NF76_BURMA/170-285
C5NHX1_BURMA/2-123
C5NS28_PSERE/114-222
C5NS62_9GAMM/143-261
C5NUJ5_9BACL/166-278
C5NUJ5_9BACL/9-129
C5NYF5_9BACL/4-125
C5NYH0_9BACL/4-122
C5P0X0_COCP7/178-306
C5PGF3_COCP7/199-354
C5PGX9_COCP7/169-310
C5PGX9_COCP7/9-147
C5Q0R3_STAAU/10-122
C5Q242_STAAU/10-123
C5Q245_STAAU/9-286
C5Q2Q1_STAAU/32-144
C5Q3T0_STAAU/1-53
C5Q525_STAAU/176-300
C5Q525_STAAU/26-148
C5QB69_STAEP/5-117
C5QBW3_STAEP/11-124
C5QMY8_STAEP/11-124
C5QNY2_STAEP/5-117
C5QPH4_STAEP/3-119
C5QZ91_STAEP/5-55
C5QZZ6_STAEP/11-124
C5RYI9_9PAST/6-126
C5RYR4_9PAST/2-123
C5T464_ACIDE/2-124
C5T4F2_ACIDE/20-149
C5TAH3_ACIDE/184-300
C5TBM1_ACIDE/4-130
C5TLZ7_NEIFL/2-123
C5UUV9_CLOBO/5-124
C5VVI3_STRSE/5-128
C5VXK2_STRSE/4-121
C5VZ32_STRSE/5-123
C5W1E1_ECOBB/6-126
C5W4M4_ECOBB/2-123
C5WF79_STRDG/2-120
C5WG98_STRDG/5-135
C5X3I2_SORBI/272-401
C5XVJ3_SORBI/214-371
C5YV65_SORBI/222-342
C5YV65_SORBI/91-212
C5ZEN5_BURPS/170-285
C5ZK13_BURPS/2-123
C5ZMC3_BURPS/497-641
C5ZU93_BURPS/151-265
C6APF8_AGGAN/2-123
C6ASN9_RHILS/14-127
C6ASN9_RHILS/173-284
C6ATZ6_RHILS/7-268
C6AVJ0_RHILS/167-292
C6AXN6_RHILS/3-111
C6AYC6_RHILS/5-126
C6B0K5_RHILS/4-264
C6B7P3_RHILS/437-583
C6B8V3_RHILS/137-248
C6BAB6_RHILS/4-127
C6BCK6_RALP1/2-123
C6BGG0_RALP1/170-285
C6BL50_RALP1/147-272
C6BNJ4_RALP1/173-289
C6BNJ9_RALP1/435-579
C6BP64_RALP1/152-266
C6C4B1_DICDC/2-123
C6C768_DICDC/159-296
C6CBX8_DICDC/6-126
C6CER5_DICZE/6-126
C6CFP7_DICZE/2-123
C6CIR8_DICZE/3-121
C6CR10_DICZE/159-285
C6CT54_PAESJ/2-125
C6CY05_PAESJ/11-125
C6CY05_PAESJ/172-283
C6D392_PAESJ/10-269
C6D675_PAESJ/8-267
C6DAK0_PECCP/6-126
C6DK32_PECCP/2-123
C6DLR4_MYCTK/3-114
C6DMM0_MYCTK/142-267
C6DRT2_MYCTK/29-177
C6EA98_ECOBD/6-126
C6ECV2_ECOBD/2-123
C6GPE6_STRSX/5-123
C6GPI3_STRSX/4-121
C6GS21_STRSX/5-128
C6GTM2_STRS4/5-128
C6GVN9_STRS4/5-123
C6HCU6_AJECH/166-307
C6HCU6_AJECH/9-147
C6HD17_AJECH/200-355
C6HIN7_AJECH/214-382
C6HVQ9_9BACT/6-118
C6IKY6_9BACE/2-125
C6IVG5_9BACL/9-128
C6IXH3_9BACL/129-266
C6IXH3_9BACL/7-128
C6J1Q3_9BACL/1-124
C6J4R6_9BACL/5-125
C6J4T3_9BACL/12-126
C6JAL5_9FIRM/5-125
C6JAM0_9FIRM/4-123
C6JKR9_FUSVA/5-125
C6KTH6_9BACT/155-275
C6KTH6_9BACT/8-123
C6KTK7_9BACT/152-267
C6KTL7_9BACT/155-275
C6KTL7_9BACT/8-123
C6KTZ2_9BACT/142-257
C6KU49_9BACT/155-275
C6KU49_9BACT/8-123
C6KU83_9BACT/155-275
C6KU83_9BACT/8-123
C6KUA8_9BACT/155-275
C6KUA8_9BACT/8-123
C6KUC7_9BACT/150-265
C6KUC7_9BACT/7-119
C6KUF6_9BACT/150-266
C6KUI6_9BACT/151-266
C6KUI6_9BACT/8-120
C6KUJ4_9BACT/150-267
C6KUJ4_9BACT/8-120
C6KUJ6_9BACT/147-272
C6KUM8_9BACT/155-275
C6KUM8_9BACT/8-123
C6KUR7_9BACT/4-121
C6KV37_9BACT/174-233
C6KVJ4_9BACT/155-275
C6KVJ4_9BACT/8-123
C6KVS1_9BACT/144-269
C6KW42_9BACT/147-272
C6KWI2_9BACT/152-267
C6L0X6_9BACT/12-132
C6L6F3_9SPHN/1-251
C6M1X3_NEISI/2-123
C6N3V8_9GAMM/152-269
C6NSA8_9GAMM/2-123
C6PNV4_9CLOT/4-126
C6Q0R3_9CLOT/5-129
C6RAG7_9CORY/2-70
C6RJM1_ACIRA/2-123
C6RM85_ACIRA/152-271
C6RMI4_ACIRA/152-266
C6RQ99_ACIRA/7-136
C6RWH3_VIBCH/5-126
C6RZ63_VIBCH/162-284
C6RZY1_VIBCH/8-129
C6S004_VIBCH/8-129
C6S1J9_VIBCH/4-124
C6S562_NEIML/5-43
C6S8W6_NEIML/2-123
C6SBS1_NEIME/2-123
C6SHX0_NEIME/2-123
C6SI68_NEIME/5-43
C6T1M8_SOYBN/75-219
C6TBI1_SOYBN/14-135
C6TBI1_SOYBN/145-269
C6TTH9_BURPS/2-123
C6U059_BURPS/170-285
C6U2F3_BURPS/151-265
C6U7R0_BURPS/497-641
C6UIJ2_ECOBR/2-123
C6UME7_ECOBR/6-126
C6UVZ1_ECO5T/2-123
C6UWU0_ECO5T/6-126
C6VVL0_DYAFD/2-127
C6VX87_DYAFD/13-130
C6VXI7_DYAFD/177-328
C6VYE4_DYAFD/155-271
C6VYE4_DYAFD/7-130
C6VZR7_DYAFD/3-123
C6W1I4_DYAFD/6-126
C6WCU7_ACTMD/50-170
C6WKR3_ACTMD/194-347
C6WLN0_ACTMD/152-300
C6WMM6_ACTMD/2-124
C6WXK1_METML/2-123
C6X0M0_FLAB3/116-267
C6X715_METSD/2-123
C6X963_METSD/10-124
C6XII2_HIRBI/4-133
C6XMX8_HIRBI/4-124
C6XPJ8_HIRBI/152-273
C6XPS2_HIRBI/8-137
C6XPS3_HIRBI/162-292
C6XRC7_HIRBI/4-125
C6XUP7_PEDHD/154-270
C6XUP7_PEDHD/7-129
C6Y432_PEDHD/178-330
C6YBJ8_VIBCH/51-172
C6YFJ0_VIBCH/174-295
C6YGL0_VIBCH/4-124
C6YHJ3_VIBCH/8-129
C6YHL4_VIBCH/8-129
C6YQL1_FRATT/2-123
C6YVB5_9GAMM/2-123
C7BHS7_PHOAA/2-123
C7CFG1_METED/182-284
C7CFG1_METED/23-136
C7CJG6_METED/10-127
C7CJI5_METED/18-133
C7CK35_METED/152-268
C7CK35_METED/5-127
C7CLD5_METED/152-270
C7CLD5_METED/5-127
C7CPG8_ENTFA/7-284
C7CQ14_ENTFA/10-123
C7CQ25_ENTFA/4-277
C7CQM0_ENTFA/147-255
C7CQM0_ENTFA/4-124
C7CSK1_ENTFA/10-140
C7CSK1_ENTFA/161-284
C7CTU6_ENTFA/2-120
C7CUV6_ENTFA/25-140
C7CWN2_ENTFA/158-284
C7CWN2_ENTFA/7-130
C7CXH7_ENTFA/10-123
C7CXI7_ENTFA/4-277
C7CY39_ENTFA/147-255
C7CY39_ENTFA/4-124
C7D1A1_ENTFA/25-140
C7D394_ENTFA/10-140
C7D394_ENTFA/161-284
C7D4I0_ENTFA/2-120
C7D5H6_9RHOB/164-303
C7D7Y2_9RHOB/7-69
C7DA89_9RHOB/390-536
C7DBX7_9RHOB/149-266
C7DBX7_9RHOB/16-125
C7DEM5_9RHOB/4-82
C7DQY9_9BURK/149-266
C7GLC1_YEAS2/22-164
C7HSI6_9FIRM/4-122
C7IVQ6_THEET/4-35
C7JEI1_ACEP3/3-125
C7JL85_ACEPA/3-125
C7JVF3_ACEPA/3-125
C7K5P5_ACEPA/3-125
C7KEW4_ACEPA/3-125
C7KP80_ACEPA/3-125
C7KYJ5_ACEPA/3-125
C7L8B9_ACEPA/3-125
C7LBF0_BRUMC/6-119
C7LCL5_BRUMC/2-124
C7LJS8_BRUMC/153-270
C7LUA6_DESBD/6-131
C7MAG7_BRAFD/10-127
C7MB14_BRAFD/4-133
C7MQ27_SACVD/154-270
C7MQ27_SACVD/7-129
C7MSS2_SACVD/1-110
C7MYR7_SACVD/195-348
C7N8S8_LEPBD/5-123
C7NGJ1_KYTSD/208-361
C7NPY8_HALUD/4-120
C7NR64_HALUD/138-274
C7NR64_HALUD/15-137
C7NUJ5_HALUD/2-121
C7P397_HALMD/145-263
C7P397_HALMD/7-128
C7P3R5_HALMD/174-294
C7P3R5_HALMD/9-148
C7PA28_CHIPD/4-125
C7PC22_CHIPD/33-174
C7PEH2_CHIPD/4-132
C7PMH8_CHIPD/4-124
C7PPN8_CHIPD/154-270
C7PPN8_CHIPD/7-129
C7PQU9_CHIPD/2-109
C7PUU0_CHIPD/181-332
C7PUU0_CHIPD/24-140
C7PWN6_CATAD/5-120
C7PY34_CATAD/2-124
C7PY39_CATAD/6-125
C7Q4K2_CATAD/5-123
C7Q7H0_CATAD/161-309
C7Q7H0_CATAD/5-120
C7QA11_CATAD/180-333
C7QA11_CATAD/23-147
C7QAN1_CATAD/4-131
C7QPI3_CYAP0/5-125
C7QQH1_CYAP0/173-294
C7QQP0_CYAP0/2-123
C7QXJ9_CYAP0/32-161
C7QZ70_JONDD/16-140
C7QZ70_JONDD/187-295
C7R5X4_KANKD/2-115
C7R6R0_KANKD/9-124
C7RBJ9_KANKD/5-134
C7RBK0_KANKD/165-308
C7RCD9_KANKD/160-274
C7RD00_KANKD/2-123
C7RG02_ANAPD/2-122
C7RKN7_ACCPU/2-123
C7RQ17_ACCPU/5-134
C7S313_SALMI/255-412
C7T8Y0_LACRG/158-283
C7T8Y0_LACRG/7-134
C7TDE2_LACRG/3-107
C7TDE3_LACRG/8-297
C7TFM2_LACRL/158-285
C7TFM2_LACRL/7-134
C7TK25_LACRL/3-253
C7TK26_LACRL/8-297
C7U452_ENTFA/7-284
C7U4L3_ENTFA/10-123
C7U4M3_ENTFA/4-277
C7U561_ENTFA/147-255
C7U561_ENTFA/4-124
C7U876_ENTFA/25-140
C7U901_ENTFA/9-141
C7U9H4_ENTFA/2-120
C7UB64_ENTFA/25-140
C7UCD2_ENTFA/7-284
C7UCG7_ENTFA/147-255
C7UCG7_ENTFA/4-124
C7UDS4_ENTFA/10-123
C7UDT4_ENTFA/4-277
C7UH97_ENTFA/10-140
C7UH97_ENTFA/161-284
C7UIA6_ENTFA/2-120
C7UJZ4_ENTFA/7-284
C7UKR1_ENTFA/10-123
C7UKS1_ENTFA/4-277
C7ULB2_ENTFA/147-255
C7ULB2_ENTFA/4-124
C7UMN8_ENTFA/22-137
C7UQ09_ENTFA/160-283
C7UQ09_ENTFA/9-139
C7UQV9_ENTFA/2-120
C7US75_ENTFA/147-255
C7US75_ENTFA/4-124
C7USW4_ENTFA/7-284
C7UTQ1_ENTFA/10-123
C7UTR1_ENTFA/4-277
C7UUA2_ENTFA/2-120
C7UVL4_ENTFA/10-140
C7UVL4_ENTFA/161-284
C7UXD2_ENTFA/25-140
C7V0W0_ENTFA/7-284
C7V191_ENTFA/10-123
C7V1A0_ENTFA/4-277
C7V1T3_ENTFA/147-255
C7V1T3_ENTFA/4-124
C7V3W1_ENTFA/25-140
C7V4Q7_ENTFA/2-120
C7V5Y5_ENTFA/10-140
C7V5Y5_ENTFA/161-284
C7V881_ENTFA/7-284
C7V8V2_ENTFA/10-123
C7V8W2_ENTFA/4-277
C7V9E8_ENTFA/147-255
C7V9E8_ENTFA/4-124
C7VAX4_ENTFA/25-140
C7VBQ7_ENTFA/2-120
C7VCZ1_ENTFA/10-140
C7VCZ1_ENTFA/161-284
C7VHP4_ENTFA/7-284
C7VJC3_ENTFA/25-140
C7VLE0_ENTFA/147-255
C7VLE0_ENTFA/4-124
C7VM30_ENTFA/4-277
C7VM40_ENTFA/10-123
C7VN35_ENTFA/10-140
C7VN35_ENTFA/161-284
C7VPC0_ENTFA/2-120
C7VQT6_ENTFA/7-284
C7VR75_ENTFA/10-123
C7VR85_ENTFA/4-277
C7VRS2_ENTFA/147-255
C7VRS2_ENTFA/4-130
C7VTL4_ENTFA/25-140
C7VVH1_ENTFA/10-140
C7VVH1_ENTFA/161-284
C7VWY8_ENTFA/2-120
C7VYJ4_ENTFA/158-284
C7VYJ4_ENTFA/7-174
C7VYW6_ENTFA/10-123
C7VYX6_ENTFA/4-277
C7VZI2_ENTFA/147-255
C7VZI2_ENTFA/4-122
C7W2B5_ENTFA/10-140
C7W2B5_ENTFA/161-284
C7W3L2_ENTFA/2-120
C7W4S3_ENTFA/25-140
C7W5M9_ENTFA/147-255
C7W5M9_ENTFA/4-124
C7W692_ENTFA/10-123
C7W6A2_ENTFA/4-277
C7W6V4_ENTFA/2-120
C7WAK3_ENTFA/10-140
C7WAK3_ENTFA/161-284
C7WCG3_ENTFA/25-140
C7WCM8_ENTFA/7-284
C7WFU2_ENTFA/147-255
C7WFU2_ENTFA/4-124
C7WGE0_ENTFA/4-277
C7WGF0_ENTFA/10-123
C7WH69_ENTFA/7-284
C7WHF2_ENTFA/25-140
C7WJQ6_ENTFA/2-120
C7WL00_ENTFA/160-283
C7WL00_ENTFA/9-139
C7WN68_ENTFA/2-120
C7WPF4_ENTFA/10-140
C7WPF4_ENTFA/161-284
C7WR42_ENTFA/25-140
C7WSC4_ENTFA/158-284
C7WSC4_ENTFA/7-175
C7WT40_ENTFA/10-123
C7WT50_ENTFA/4-277
C7WU29_ENTFA/147-255
C7WU29_ENTFA/4-122
C7WV68_ENTFA/158-284
C7WV68_ENTFA/7-130
C7WVT5_ENTFA/10-123
C7WVU5_ENTFA/4-277
C7WWE1_ENTFA/147-255
C7WWE1_ENTFA/4-124
C7WZR6_ENTFA/25-140
C7X1M4_ENTFA/10-140
C7X1M4_ENTFA/161-284
C7X2W2_ENTFA/2-120
C7XNZ4_9FUSO/2-126
C7Y8I0_ENTFA/158-284
C7Y8I0_ENTFA/7-144
C7Y9S3_ENTFA/2-120
C7YAX2_ENTFA/10-140
C7YAX2_ENTFA/161-284
C7YCX1_ENTFA/11-126
C7YEH4_ENTFA/147-255
C7YEH4_ENTFA/4-124
C7YFL8_ENTFA/4-277
C7YFM8_ENTFA/10-123
C7YPR1_NECH7/220-377
C7YPR1_NECH7/42-176
C7YV77_NECH7/163-283
C7YZR3_NECH7/55-232
C7Z560_NECH7/11-149
C7Z560_NECH7/170-311
C7ZDM7_NECH7/56-233
C7ZGA5_NECH7/160-287
C7ZGU5_NECH7/158-274
C7ZQG2_NECH7/36-213
C7ZQT2_NECH7/18-137
C7ZRB0_NECH7/14-138
C7ZS32_STAAU/4-116
C7ZSL4_STAAU/9-286
C7ZSL7_STAAU/10-123
C7ZTZ7_STAAU/155-279
C7ZTZ7_STAAU/5-127
C7ZWE2_STAAU/10-122
C7ZZR6_STAAU/4-116
C8A099_STAAU/9-286
C8A0A2_STAAU/10-123
C8A1M0_STAAU/155-279
C8A1M0_STAAU/5-127
C8A379_STAAU/10-122
C8A802_STAAU/155-279
C8A802_STAAU/5-127
C8A8R8_STAAU/4-116
C8A996_STAAU/9-286
C8A999_STAAU/10-123
C8AB60_STAAU/10-122
C8AEN1_STAAU/4-116
C8AF59_STAAU/9-286
C8AF62_STAAU/10-123
C8AGN9_STAAU/155-279
C8AGN9_STAAU/5-127
C8AK71_STAAU/10-122
C8AM81_STAAU/155-279
C8AM81_STAAU/5-127
C8AN00_STAAU/4-116
C8ANH9_STAAU/9-286
C8ANI2_STAAU/10-123
C8AR78_STAAU/10-122
C8CEB9_PSEAE/150-266
C8CEB9_PSEAE/7-124
C8CEI4_9BACT/158-270
C8CHQ8_9SPHN/146-264
C8CHR6_9SPHN/149-266
C8CHR6_9SPHN/8-119
C8JV22_LISMO/170-278
C8JV22_LISMO/9-144
C8JWC7_LISMO/156-276
C8JWC7_LISMO/5-128
C8JWP9_LISMO/143-254
C8JWP9_LISMO/4-80
C8JWQ0_LISMO/158-282
C8JWQ0_LISMO/7-130
C8K3A9_LISMO/170-278
C8K3A9_LISMO/9-144
C8K485_LISMO/5-276
C8K5A7_LISMO/158-282
C8K5A7_LISMO/7-130
C8K5A8_LISMO/145-254
C8K5A8_LISMO/4-80
C8K9M7_LISMO/170-278
C8K9M7_LISMO/9-144
C8K9Z5_LISMO/143-254
C8K9Z5_LISMO/4-80
C8K9Z6_LISMO/158-282
C8K9Z6_LISMO/7-130
C8KES8_LISMO/156-276
C8KES8_LISMO/5-128
C8KKI6_STAAU/10-122
C8KLQ0_STAAU/4-116
C8KMS3_STAAU/10-123
C8KPA3_STAAU/155-279
C8KPA3_STAAU/5-127
C8KRU0_STAAU/10-122
C8KS92_STAAU/155-279
C8KS92_STAAU/5-127
C8KUP9_STAAU/4-116
C8KVR0_STAAU/10-123
C8KX98_9PAST/6-126
C8KXU6_9PAST/2-123
C8L1G1_STAAU/10-123
C8L1G4_STAAU/9-286
C8L496_STAAU/10-122
C8L5Y5_STAAU/4-116
C8L7L1_STAAU/155-279
C8L7L1_STAAU/5-127
C8LBR6_STAAU/10-122
C8LE78_STAAU/4-116
C8LF16_STAAU/155-279
C8LF16_STAAU/5-127
C8LFJ6_STAAU/9-286
C8LFJ9_STAAU/10-104
C8LGM8_STAAU/155-279
C8LGM8_STAAU/5-127
C8LJ58_STAAU/9-286
C8LJI9_STAAU/10-123
C8LKM1_STAAU/10-122
C8LMZ9_STAAU/4-116
C8LNJ3_STAAU/155-279
C8LNJ3_STAAU/5-127
C8LQ16_STAAU/10-123
C8LQ19_STAAU/9-286
C8LSY9_STAAU/4-116
C8LVZ9_STAAU/10-122
C8LXZ7_STAAU/4-116
C8LYK7_STAAU/9-286
C8LYL0_STAAU/10-123
C8M1Y3_STAAU/155-279
C8M1Y3_STAAU/5-127
C8M2J2_STAAU/10-122
C8M3T2_STAAU/9-286
C8M3T5_STAAU/10-123
C8M8W2_STAAU/10-122
C8M9L8_STAAU/155-279
C8M9L8_STAAU/5-127
C8MAF0_STAAU/4-116
C8MEG1_STAAU/10-122
C8MGR4_STAAU/155-279
C8MGR4_STAAU/5-127
C8MHS8_STAAU/10-123
C8MHT1_STAAU/9-286
C8MIC1_STAAU/10-122
C8MMX5_STAAU/155-279
C8MMX5_STAAU/5-127
C8MQ58_STAAU/10-123
C8MQ61_STAAU/9-286
C8MQP5_STAAU/4-116
C8MSH4_STAAU/10-123
C8MSH7_STAAU/9-286
C8MTY4_STAAU/4-116
C8MW98_STAAU/155-279
C8MW98_STAAU/5-127
C8MXH4_STAAU/10-122
C8N1X1_STAAU/9-286
C8N1X4_STAAU/10-123
C8N3C1_STAAU/4-116
C8N409_STAAU/155-279
C8N409_STAAU/5-127
C8N621_STAAU/10-122
C8N7P8_9GAMM/2-126
C8NAA1_9GAMM/23-167
C8NFM6_9LACT/10-122
C8NHC4_9LACT/11-134
C8NPU5_COREF/13-131
C8NPU5_COREF/178-278
C8NSG5_COREF/432-572
C8PX14_9GAMM/11-157
C8RWD5_9RHOB/10-127
C8RZQ8_9RHOB/4-120
C8SHX4_9RHIZ/2-124
C8SI46_9RHIZ/13-126
C8SJ88_9RHIZ/148-265
C8SJ88_9RHIZ/16-124
C8SK51_9RHIZ/154-274
C8SK51_9RHIZ/7-129
C8SK67_9RHIZ/9-130
C8SK70_9RHIZ/8-131
C8SKA4_9RHIZ/7-268
C8ST48_9RHIZ/167-292
C8STH0_9RHIZ/2-124
C8SW62_9RHIZ/15-135
C8T560_KLEPR/148-262
C8T9M6_KLEPR/11-125
C8TAF7_KLEPR/7-128
C8TAR4_KLEPR/2-123
C8TB15_KLEPR/6-126
C8TD19_KLEPR/2-138
C8THL3_ECO26/6-126
C8TSC7_ECO26/2-123
C8U1Q5_ECO10/6-126
C8U9M0_ECO10/2-123
C8UB72_ECO1A/2-123
C8UH54_ECO1A/6-126
C8V109_EMENI/40-219
C8V2C5_EMENI/197-317
C8V4N8_EMENI/165-306
C8V4N8_EMENI/9-147
C8V838_EMENI/215-335
C8VB38_EMENI/188-318
C8VKK0_EMENI/199-354
C8VKR7_EMENI/164-286
C8WRJ4_ALIAD/142-261
C8WST0_ALIAD/5-117
C8WX05_ALIAD/11-120
C8WX05_ALIAD/153-271
C8X631_NAKMY/6-131
C8X6S8_NAKMY/10-133
C8X777_NAKMY/202-355
C8X858_NAKMY/16-132
C8XHS7_NAKMY/456-596
C8XJX5_NAKMY/144-255
C8ZEK3_YEAS8/22-164
C8ZWW4_ENTGA/3-137
C8ZZR8_ENTGA/13-125
C8ZZR8_ENTGA/170-283
C9A0G6_ENTGA/4-123
C9A0P9_ENTGA/2-120
C9A1S9_ENTGA/160-283
C9A1S9_ENTGA/9-143
C9A1T0_ENTGA/19-267
C9A3Q4_ENTGA/11-142
C9A529_ENTCA/13-125
C9A5J7_ENTCA/4-138
C9A6T4_ENTCA/5-141
C9A829_ENTCA/11-120
C9A829_ENTCA/153-271
C9A9B0_ENTCA/160-283
C9A9B0_ENTCA/9-141
C9A9B1_ENTCA/6-255
C9ABZ5_ENTCA/4-123
C9AC85_ENTCA/2-120
C9AFL0_ENTFC/158-282
C9AFL0_ENTFC/7-129
C9AG50_ENTFC/5-124
C9AGE1_ENTFC/2-120
C9AII8_ENTFC/11-126
C9ALE7_ENTFC/5-124
C9ALN5_ENTFC/2-120
C9APE3_ENTFC/158-282
C9APE3_ENTFC/7-129
C9ARV1_ENTFC/11-126
C9AUY8_ENTCA/5-141
C9AXF5_ENTCA/160-283
C9AXF5_ENTCA/9-140
C9AXF6_ENTCA/6-255
C9AZY5_ENTCA/4-123
C9B070_ENTCA/2-120
C9B1Q7_ENTCA/13-125
C9B1Q7_ENTCA/170-282
C9B1W2_ENTCA/4-138
C9B3I8_ENTFC/5-124
C9B3U5_ENTFC/12-130
C9B681_ENTFC/2-118
C9B6J0_ENTFC/158-282
C9B6J0_ENTFC/7-129
C9B826_ENTFC/11-126
C9BCR4_ENTFC/158-282
C9BCR4_ENTFC/7-129
C9BDG2_ENTFC/5-124
C9BDR5_ENTFC/2-120
C9BG28_ENTFC/11-126
C9BJZ0_ENTFC/158-282
C9BJZ0_ENTFC/7-129
C9BLW0_ENTFC/5-124
C9BMU4_ENTFC/11-126
C9BP00_ENTFC/12-130
C9BS16_ENTFC/158-282
C9BS16_ENTFC/7-129
C9BTW9_ENTFC/5-113
C9BU61_ENTFC/12-130
C9BWZ6_ENTFC/11-126
C9C1X7_ENTFC/158-282
C9C1X7_ENTFC/7-129
C9C2J7_ENTFC/5-124
C9C3B8_ENTFC/12-130
C9C5J7_ENTFC/11-126
C9C8L6_ENTFC/158-282
C9C8L6_ENTFC/7-129
C9CCB6_ENTFC/5-124
C9CDK0_ENTFC/12-130
C9CEK4_ENTFC/11-126
C9CJ15_ENTCA/5-141
C9CLF5_ENTCA/6-255
C9CLF6_ENTCA/160-283
C9CLF6_ENTCA/9-140
C9CNA8_ENTCA/4-123
C9CNJ0_ENTCA/2-120
C9CQ27_ENTCA/13-125
C9CQ27_ENTCA/170-282
C9CQ82_ENTCA/4-138
C9CRG5_9RHOB/145-255
C9CRG5_9RHOB/4-126
C9CRH0_9RHOB/150-272
C9CRH0_9RHOB/5-126
C9CSZ8_9RHOB/148-265
C9CWM1_9RHOB/11-138
C9D272_9RHOB/165-304
C9D391_9RHOB/3-123
C9ELM2_9SPHN/10-279
C9KU59_9BACE/2-125
C9LBM2_RUMHA/5-124
C9LF03_9BACT/1-120
C9LXD1_9FIRM/3-143
C9LZV0_LACHE/5-39
C9MD16_HAEIF/2-123
C9MJA0_HAEIF/2-123
C9MUA7_9FUSO/5-123
C9NSY9_9VIBR/3-125
C9NU58_9VIBR/4-124
C9NUL1_9VIBR/5-126
C9NVF6_9VIBR/9-121
C9NXW4_9VIBR/7-125
C9NYW2_9VIBR/3-123
C9NZ94_9VIBR/5-126
C9NZI7_9VIBR/162-280
C9P4L4_VIBME/162-281
C9P5W1_VIBME/5-126
C9P8I3_VIBME/8-129
C9PA17_VIBFU/428-584
C9PC23_VIBFU/5-126
C9PD81_VIBFU/162-285
C9PEH3_VIBFU/4-126
C9PF06_VIBFU/2-147
C9PGZ0_VIBFU/7-129
C9PH70_VIBFU/4-124
C9PN50_9PAST/1-117
C9PN96_9PAST/27-147
C9Q354_9VIBR/8-129
C9Q379_9VIBR/1-55
C9Q4X9_9VIBR/162-285
C9Q7U9_9VIBR/5-126
C9QAN0_9VIBR/4-124
C9QEJ6_VIBOR/5-125
C9QK49_VIBOR/15-136
C9QKH0_VIBOR/8-129
C9QKK1_VIBOR/162-283
C9QKU6_VIBOR/2-149
C9QM63_VIBOR/5-126
C9QRK2_ECOD1/6-126
C9QUT2_ECOD1/2-123
C9R5Y7_AGGAD/2-123
C9RV40_GEOSY/142-259
C9RW06_GEOSY/5-125
C9SCT6_VERA1/291-432
C9SSY5_VERA1/181-312
C9SSY5_VERA1/22-160
C9SVW3_VERA1/87-219
C9SZF6_9RHIZ/148-265
C9T5U4_9RHIZ/34-147
C9T6Z3_9RHIZ/2-124
C9T8Q1_9RHIZ/148-265
C9TEZ9_9RHIZ/34-147
C9TFP7_9RHIZ/2-124
C9TIF2_9RHIZ/148-265
C9TL67_9RHIZ/2-124
C9TMA5_9RHIZ/34-147
C9TUW7_9RHIZ/34-147
C9TWI0_9RHIZ/2-124
C9TZY0_9RHIZ/148-265
C9U377_BRUAB/194-284
C9U377_BRUAB/34-147
C9U498_BRUAB/2-124
C9U7A9_BRUAB/17-69
C9U898_BRUAB/148-265
C9UCF0_BRUAB/194-284
C9UCF0_BRUAB/34-147
C9UD99_BRUAB/2-124
C9UGI3_BRUAB/17-69
C9UHI6_BRUAB/148-265
C9ULM6_BRUAB/34-147
C9UQS5_BRUAB/17-69
C9US78_BRUAB/148-265
C9UVR2_BRUAB/17-69
C9UXM9_BRUAB/194-284
C9UXM9_BRUAB/34-147
C9UYT2_BRUAB/2-124
C9V0I1_BRUAB/148-265
C9V7E9_BRUNE/148-265
C9VA20_BRUNE/34-147
C9VB62_BRUNE/2-124
C9VDL8_9RHIZ/148-265
C9VIR6_9RHIZ/34-147
C9VL07_9RHIZ/2-124
C9VP17_BRUAB/148-265
C9VSA6_BRUAB/194-284
C9VSA6_BRUAB/34-147
C9VTY9_BRUAB/2-124
C9X2X0_NEIM8/2-123
C9X782_SALTD/6-126
C9XGL3_SALTD/2-123
C9XWC1_CROTZ/6-126
C9Y3L0_CROTZ/2-123
C9Y6H8_9BURK/5-125
C9Y6I4_9BURK/5-134
C9Y6I5_9BURK/163-294
C9YGZ3_9BURK/2-124
C9Z153_STRSW/187-338
C9Z153_STRSW/25-161
C9Z366_STRSW/2-125
C9Z9R2_STRSW/141-256
C9Z9R8_STRSW/195-318
C9ZA49_STRSW/5-120
C9ZBM4_STRSW/448-594
C9ZGE4_STRSW/5-122
CADE_BACSU/169-275
CADE_BACSU/9-123
CADI_MYCBO/3-114
CADI_MYCTU/3-114
CATA_RHORH/143-260
CF30_MYCTU/11-126
D0AEF5_ENTFC/158-282
D0AEF5_ENTFC/7-129
D0AER2_ENTFC/4-100
D0AGK1_ENTFC/11-126
D0AH94_ENTFC/12-130
D0AHJ2_ENTFC/5-124
D0AL46_ENTFC/5-124
D0AM00_ENTFC/158-282
D0AM00_ENTFC/7-129
D0ANV3_ENTFC/12-130
D0AQU3_ENTFC/11-126
D0AV36_BRUAB/148-265
D0AWJ2_BRUAB/194-284
D0AWJ2_BRUAB/34-147
D0AZC9_BRUAB/17-69
D0B050_BRUAB/2-124
D0B2R1_BRUME/34-147
D0B4N0_BRUME/17-69
D0B5G7_BRUME/148-265
D0B8Z6_BRUME/2-124
D0BAN8_BRUSU/2-124
D0BBS0_BRUSU/34-147
D0BIH2_BRUSU/16-101
D0BIH3_BRUSU/46-163
D0BL63_9LACT/16-134
D0BL73_9LACT/1-123
D0BXU4_9GAMM/2-123
D0C1Y3_9GAMM/152-266
D0C3N4_9GAMM/7-136
D0C3N6_9GAMM/21-156
D0CA21_ACIBA/152-266
D0CBZ6_ACIBA/2-123
D0CDE9_ACIBA/2-141
D0CFC8_ACIBA/152-279
D0CFD0_ACIBA/16-145
D0CMD2_9SYNE/12-119
D0CN26_9SYNE/2-123
D0CQA7_9RHOB/4-122
D0CSU6_9RHOB/165-290
D0CX49_9RHOB/16-132
D0CYN5_9RHOB/4-125
D0D0P9_9RHOB/14-140
D0D2W5_9RHOB/433-575
D0D7R9_9RHOB/4-124
D0D9J6_9RHOB/131-261
D0D9J6_9RHOB/5-113
D0DBA4_9RHOB/7-264
D0DBZ4_9RHOB/167-291
D0DCK8_9RHOB/7-268
D0DCW8_9RHOB/148-265
D0EP55_9BACI/2-115
D0FPX0_ERWPY/8-128
D0FSQ1_ERWPY/2-123
D0G9E4_BRUME/148-265
D0GFS4_BRUME/34-147
D0GHN0_BRUME/17-69
D0GII0_9FUSO/25-211
D0GII1_9FUSO/12-61
D0GJW8_9FUSO/32-149
D0GPL9_9FUSO/4-136
D0GRK3_VIBMI/5-126
D0GWH3_VIBMI/162-285
D0GYP0_VIBMI/4-124
D0H1V9_VIBCH/5-126
D0H498_VIBCH/8-129
D0H4E1_VIBCH/8-129
D0H7B4_VIBCH/4-124
D0H7V1_VIBCH/162-284
D0HAU2_VIBMI/8-129
D0HCW8_VIBMI/4-124
D0HFD7_VIBMI/5-126
D0HGD1_VIBMI/147-271
D0HKM2_VIBCH/8-129
D0HKP6_VIBCH/8-129
D0HLB2_VIBCH/5-126
D0HP13_VIBCH/4-124
D0HRC1_VIBCH/162-284
D0HUI6_VIBCH/5-126
D0I0Y8_VIBCH/4-124
D0I1V3_VIBCH/162-284
D0I2L1_VIBCH/8-129
D0I706_VIBHO/5-126
D0I9W7_VIBHO/163-281
D0IG63_9VIBR/5-126
D0IHI3_9VIBR/4-124
D0IIK6_9VIBR/8-129
D0IK34_9VIBR/162-284
D0IVX1_COMT2/1-118
D0IX41_COMT2/151-265
D0IYV5_COMT2/8-131
D0J1Z8_COMT2/147-272
D0J341_COMT2/127-249
D0J474_COMT2/12-141
D0J5T0_COMT2/159-281
D0J888_COMT2/180-295
D0JH48_YERPD/6-126
D0JKI9_YERPD/2-123
D0JT80_YERP1/6-126
D0JUM7_YERP1/2-123
D0K4B2_STAAD/10-122
D0K8B8_STAAD/4-116
D0K8M8_STAAD/155-279
D0K8M8_STAAD/5-127
D0K991_STAAD/9-286
D0K994_STAAD/10-123
D0KG04_PECWW/2-123
D0KJR2_PECWW/6-126
D0KXA2_HALNC/11-125
D0L0W8_HALNC/2-123
D0L3G8_GORB4/210-434
D0L3N4_GORB4/145-270
D0L4P5_GORB4/151-203
D0L810_GORB4/6-116
D0LC61_GORB4/154-271
D0LCV6_GORB4/3-123
D0LE61_GORB4/6-127
D0LEJ3_GORB4/3-133
D0LKF0_HALO1/4-131
D0LNU2_HALO1/170-294
D0LRM5_HALO1/2-122
D0LRM9_HALO1/168-295
D0LTK6_HALO1/19-139
D0LZ17_HALO1/2-124
D0M0R8_VIBSE/1-117
D0MIG5_RHOM4/152-268
D0MIG5_RHOM4/5-127
D0NEM3_PHYIT/181-308
D0NIE1_PHYIT/202-359
D0P548_BRUSU/148-265
D0PCG9_BRUSU/34-147
D0PDM6_BRUSU/2-124
D0PGN7_BRUSU/46-163
D0PIP1_BRUSU/34-147
D0PKY3_BRUSU/2-124
D0RCY8_9RHIZ/148-265
D0RH08_9RHIZ/34-147
D0RJG8_9RHIZ/2-124
D0RPN3_9RICK/20-166
D0RR71_9RICK/21-167
D0RTT5_9STRE/4-122
D0RUM1_9STRE/10-122
D0S0E8_ACICA/152-266
D0S1Q3_ACICA/2-123
D0S535_ACICA/16-145
D0S537_ACICA/152-274
D0S899_ACIJO/152-275
D0S8A5_ACIJO/7-136
D0SA01_ACIJO/2-123
D0SAZ9_ACIJO/2-143
D0SIZ7_ACIJU/8-137
D0SIZ9_ACIJU/109-236
D0SJI4_ACIJU/2-123
D0SLF0_ACIJU/2-140
D0SVB9_ACILW/2-123
D0SZB3_ACILW/2-142
D0T133_ACIRA/152-271
D0T272_ACIRA/2-123
D0T4H4_ACIRA/7-136
D0T5S8_ACIRA/152-266
D0TDM8_9BACE/2-124
D0TW03_9BACE/2-125
D0W377_NEICI/1-117
D0WCF1_NEILA/1-117
D0WTI9_VIBAL/1-145
D0WUU7_VIBAL/4-124
D0WWE0_VIBAL/1-117
D0X2I9_VIBAL/2-123
D0X2L3_VIBAL/8-129
D0X2U8_VIBAL/162-310
D0X4F9_VIBAL/4-126
D0X4L7_VIBHA/1-117
D0X6A4_VIBHA/1-147
D0X7L6_VIBHA/4-126
D0XCM0_VIBHA/1-117
D0XD21_VIBHA/162-310
D0XF09_VIBHA/1-117
D0Z3F4_LISDA/2-147
D0Z7V2_EDWTE/2-123
D0ZCW8_EDWTE/5-125
D0ZKZ1_SALT1/6-126
D0ZWW1_SALT1/2-123
D1A230_THECD/3-115
D1A3K1_THECD/145-263
D1A3Y5_THECD/12-160
D1A5F9_THECD/177-300
D1A7Q9_THECD/167-318
D1ABM9_THECD/143-265
D1AK90_SEBTE/3-116
D1AKG6_SEBTE/3-135
D1ARR2_SEBTE/4-126
D1BJ11_SANKS/7-146
D1BK72_SANKS/215-330
D1BVA5_XYLCX/183-292
D1C2T8_SPHTD/159-277
D1C2T8_SPHTD/17-126
D1C4V7_SPHTD/159-280
D1C4V7_SPHTD/5-128
D1C8S6_SPHTD/150-269
D1C989_SPHTD/18-134
D1C989_SPHTD/181-292
D1C9B7_SPHTD/4-130
D1C9X2_SPHTD/154-270
D1C9X2_SPHTD/7-129
D1CF79_THET1/11-128
D1CHJ7_THET1/5-276
D1CXJ1_9RHIZ/34-147
D1CYL8_9RHIZ/2-124
D1D3K6_NEIGO/5-82
D1D7S2_NEIGO/2-123
D1DAP1_NEIGO/5-82
D1DDN3_NEIGO/1-114
D1DH09_NEIGO/5-82
D1DK34_NEIGO/1-114
D1DM43_NEIGO/5-82
D1DRR9_NEIGO/2-123
D1DTH7_NEIGO/5-82
D1DY84_NEIGO/2-123
D1E0F3_NEIGO/5-82
D1E4W5_NEIGO/1-114
D1E6M3_NEIGO/5-82
D1EB59_NEIGO/1-114
D1ED80_NEIGO/5-82
D1EHJ5_NEIGO/1-114
D1EJW6_9RHIZ/148-265
D1EMS7_9RHIZ/2-124
D1ERY0_9RHIZ/34-147
D1ESP2_BRUME/148-265
D1EW66_BRUME/2-124
D1EYQ2_BRUME/34-147
D1F292_BRUME/148-265
D1F8A4_BRUME/34-147
D1F9E4_BRUME/2-124
D1FE46_9RHIZ/148-265
D1FF20_9RHIZ/34-147
D1FG62_9RHIZ/2-124
D1GN37_STAA0/155-279
D1GN37_STAA0/5-127
D1GS33_STAA0/4-116
D1GSR9_STAA0/10-122
D1GT22_STAA0/9-286
D1GT25_STAA0/10-123
D1KE26_9GAMM/1-117
D1MF59_VIBSP/138-240
D1NY47_9ENTR/1-117
D1P219_9ENTR/5-125
D1PE36_9BACT/5-125
D1Q6A6_STAAU/10-122
D1Q9Q6_STAAU/155-279
D1Q9Q6_STAAU/5-127
D1QAB6_STAAU/9-286
D1QAB9_STAAU/10-123
D1QBZ5_STAAU/4-116
D1QFT1_STAAU/4-116
D1QG42_STAAU/9-286
D1QG45_STAAU/10-123
D1QH25_STAAU/155-279
D1QH25_STAAU/5-127
D1QLM1_STAAU/10-122
D1QWL9_STAAU/10-122
D1QYY3_STAAU/155-279
D1QYY3_STAAU/5-127
D1QZJ9_STAAU/4-116
D1R2Y7_STAAU/9-286
D1R2Z0_STAAU/10-123
D1RD85_LEGLO/2-124
D1RH85_LEGLO/3-120
D1RI06_LEGLO/152-271
D1RPI4_SEROD/6-125
D1RQC8_SEROD/2-123
D1RRS0_SEROD/437-582
D1RUA7_SEROD/153-267
D1RW96_SEROD/5-135
D1RWN8_SEROD/155-271
D1RZF7_SEROD/6-126
D1TR12_YERPE/6-126
D1TY02_YERPE/2-123
D1WK79_STAEP/11-124
D1WPV7_STAEP/5-117
D1XHS7_9ACTO/153-268
D1XNR9_9ACTO/3-124
D1XPY5_9ACTO/184-335
D1YXQ0_METPS/14-127
D1Z3Z1_SORMK/11-150
D1Z3Z1_SORMK/171-304
D1ZAL7_SORMK/210-367
D1ZDF2_SORMK/171-291
D1ZK64_SORMK/16-134
D1ZXB9_SORMK/156-270
D2A3W2_TRICA/29-174
D2AGF1_SHIF2/2-123
D2AIW6_SHIF2/6-126
D2AP11_FRATE/2-123
D2ASI4_STRRD/6-123
D2AV22_STRRD/11-159
D2AWK2_STRRD/3-125
D2AY24_STRRD/31-148
D2B054_STRRD/7-123
D2B0X4_STRRD/5-123
D2B2G0_STRRD/182-335
D2B7T1_STRRD/5-119
D2B8R5_STRRD/13-127
D2B8R5_STRRD/167-315
D2BCY1_STRRD/4-125
D2BLV5_LACLK/19-141
D2BMP4_LACLK/4-114
D2BSH6_DICD5/4-121
D2BTY0_DICD5/6-126
D2BW93_DICD5/6-126
D2BWG8_DICD5/5-133
D2BXT3_DICD5/2-123
D2C0E5_DICD5/159-296
D2CZY0_LACSA/219-376
D2D330_GOSHI/154-278
D2D330_GOSHI/23-144
D2EAC8_PSEPA/146-264
D2EM75_9STRE/10-122
D2EM75_9STRE/168-280
D2ERM4_9STRE/4-122
D2ESP9_9BACE/2-125
D2F407_STAAU/155-279
D2F407_STAAU/5-127
D2F689_STAAU/10-122
D2F9P4_STAAU/4-116
D2FA81_STAAU/9-286
D2FA84_STAAU/10-123
D2FCD6_STAAU/10-122
D2FG34_STAAU/4-116
D2FGL7_STAAU/9-286
D2FGM0_STAAU/10-123
D2FI54_STAAU/155-279
D2FI54_STAAU/5-127
D2FIZ1_STAAU/155-279
D2FIZ1_STAAU/5-127
D2FL67_STAAU/10-122
D2FQ80_STAAU/9-286
D2FQ83_STAAU/10-123
D2FSF0_STAAU/155-279
D2FSF0_STAAU/5-127
D2FUM1_STAAU/10-122
D2FY28_STAAU/4-116
D2FYL5_STAAU/9-286
D2FYL8_STAAU/10-123
D2G0J7_STAAU/10-122
D2G3R7_STAAU/4-116
D2G4A1_STAAU/9-286
D2G4A4_STAAU/10-123
D2G5P3_STAAU/155-279
D2G5P3_STAAU/5-127
D2G6N4_STAAU/155-279
D2G6N4_STAAU/5-127
D2G8Z6_STAAU/10-122
D2GC87_STAAU/4-116
D2GCR5_STAAU/9-286
D2GCR8_STAAU/10-123
D2GFF8_STAAU/10-122
D2GJ07_STAAU/155-279
D2GJ07_STAAU/5-127
D2GJV0_STAAU/4-116
D2GKD0_STAAU/9-286
D2GKD3_STAAU/10-123
D2GLG5_STAAU/4-116
D2GM02_STAAU/9-286
D2GM05_STAAU/10-123
D2GNE6_STAAU/155-279
D2GNE6_STAAU/5-127
D2GQR8_STAAU/10-122
D2GVW9_AILME/171-326
D2GVW9_AILME/9-123
D2HVT9_AILME/3-146
D2LAK7_9DELT/5-130
D2N4A8_STAA5/155-279
D2N4A8_STAA5/5-127
D2N6G8_STAA5/10-122
D2NAA3_STAA5/9-286
D2NAA6_STAA5/10-123
D2NC00_ECOS5/6-126
D2NIT0_ECOS5/2-123
D2NWM7_LISM1/156-276
D2NWM7_LISM1/5-128
D2NYX5_LISM1/170-278
D2NYX5_LISM1/9-144
D2NZM2_LISM1/145-254
D2NZM2_LISM1/4-69
D2NZM3_LISM1/159-283
D2NZM3_LISM1/8-131
D2P8I3_LISM2/156-276
D2P8I3_LISM2/5-128
D2PAA0_LISM2/170-278
D2PAA0_LISM2/9-144
D2PAZ7_LISM2/145-254
D2PAZ7_LISM2/4-69
D2PAZ8_LISM2/159-283
D2PAZ8_LISM2/8-131
D2PFZ4_SULID/152-271
D2PHI7_SULID/138-257
D2PNN3_KRIFD/201-354
D2PNP8_KRIFD/12-134
D2PNP8_KRIFD/139-273
D2PPX4_KRIFD/5-126
D2PR16_KRIFD/11-132
D2PT17_KRIFD/164-312
D2PT17_KRIFD/5-127
D2QG13_SPILD/153-269
D2QG13_SPILD/7-129
D2QI10_SPILD/2-127
D2QIT5_SPILD/10-119
D2QIT5_SPILD/152-272
D2QLL6_SPILD/152-268
D2QLL6_SPILD/7-129
D2QNU6_SPILD/4-125
D2QNZ1_SPILD/10-119
D2QNZ1_SPILD/152-276
D2QSA1_SPILD/11-128
D2QTZ7_SPILD/180-331
D2RPA7_HALTV/5-138
D2RT31_HALTV/138-266
D2RT31_HALTV/7-129
D2RUA5_HALTV/22-143
D2RVI9_HALTV/170-271
D2RVI9_HALTV/7-129
D2S0Z0_HALTV/12-124
D2S1Y7_HALTV/3-121
D2SEF7_GEOOG/202-355
D2SGM8_GEOOG/5-124
D2T5R2_ERWP6/8-128
D2TBI8_ERWP6/10-131
D2THH0_CITRI/151-264
D2THI7_CITRI/2-123
D2TI77_CITRI/17-137
D2U3R0_9ENTR/13-134
D2UFQ4_XANAP/177-327
D2UHY6_STAAU/9-286
D2UHY9_STAAU/10-123
D2UJA5_STAAU/155-279
D2UJA5_STAAU/5-127
D2ULF6_STAAU/10-122
D2URE2_STAAU/10-122
D2UUQ8_STAAU/4-116
D2UV85_STAAU/9-286
D2UV88_STAAU/10-123
D2UWM1_STAAU/155-279
D2UWM1_STAAU/5-127
D2VB68_NAEGR/216-392
D2VMK0_NAEGR/4-123
D2W3C8_NAEGR/182-337
D2XKL2_ALCXX/150-266
D2XKL2_ALCXX/7-126
D2YH83_VIBMI/8-129
D2YI62_VIBMI/5-126
D2YJF3_VIBMI/163-281
D2YJK3_VIBMI/4-124
D2YPF3_VIBMI/163-286
D2YQR4_VIBMI/5-126
D2YSC2_VIBMI/4-124
D2YV56_VIBMI/8-129
D2YVE7_VIBMI/8-129
D2YVF6_VIBMI/8-84
D2Z992_9ENTR/6-126
D2ZBM0_9ENTR/2-123
D2ZK35_9ENTR/148-262
D2ZZE8_NEIMU/2-123
D3A4Q9_NEISU/13-134
D3AQQ1_9CLOT/18-139
D3AZG2_POLPA/470-634
D3B644_POLPA/2-123
D3BH20_POLPA/11-162
D3BH20_POLPA/175-292
D3BLD7_POLPA/2-124
D3BP99_POLPA/174-329
D3CRQ7_9ACTO/152-267
D3CYG4_9ACTO/158-273
D3D6L8_9ACTO/137-247
D3D6L8_9ACTO/6-116
D3D6N8_9ACTO/202-355
D3D6Y2_9ACTO/25-150
D3DBB0_9ACTO/5-130
D3DC93_9ACTO/3-132
D3E7Z0_GEOS4/5-116
D3E8Z6_GEOS4/4-126
D3EEU1_GEOS4/10-123
D3EF04_GEOS4/156-279
D3EF04_GEOS4/5-128
D3EHR1_GEOS4/157-281
D3EHR1_GEOS4/6-130
D3EIN4_GEOS4/2-124
D3EKC9_GEOS4/7-266
D3EMR9_UCYNA/2-123
D3ERV5_STAA4/4-116
D3ESV2_STAA4/155-279
D3ESV2_STAA4/5-127
D3ET66_STAA4/9-286
D3ET69_STAA4/10-123
D3EVU0_STAA4/10-122
D3F0Y5_CONWI/5-128
D3F7A9_CONWI/150-269
D3F7A9_CONWI/7-117
D3FA64_CONWI/149-261
D3FA64_CONWI/6-124
D3FB70_CONWI/175-288
D3FRE7_BACPE/10-123
D3FVF8_BACPE/159-282
D3FVF8_BACPE/8-140
D3GRD2_ECO44/6-126
D3GUE5_ECO44/2-123
D3H8L4_STRM6/4-122
D3HA68_STRM6/1-116
D3HDK8_STRG3/5-135
D3HFY1_STRG3/8-131
D3HN41_LEGLN/2-124
D3HPX2_LEGLN/152-271
D3HQD2_LEGLN/3-120
D3HY42_9BACT/9-91
D3KKQ5_LISMO/5-276
D3KLF6_LISMO/170-278
D3KLF6_LISMO/9-144
D3KNX6_LISMO/145-254
D3KNX6_LISMO/4-79
D3KNX7_LISMO/158-282
D3KNX7_LISMO/7-130
D3LEP7_ENTFC/11-126
D3LF25_ENTFC/5-124
D3LJ13_ENTFC/158-282
D3LJ13_ENTFC/7-129
D3LJC6_ENTFC/12-130
D3LK36_ENTFC/4-100
D3LRR0_MICLU/175-291
D3LY25_9ACTO/5-124
D3M0T8_9ACTO/217-370
D3M130_9ACTO/4-120
D3M8P5_9ACTO/2-124
D3NV21_AZOS1/5-127
D3P4U3_AZOS1/156-270
D3P5Z0_AZOS1/159-274
D3PKN6_MEIRD/5-112
D3PMJ1_MEIRD/150-271
D3PMJ1_MEIRD/8-117
D3PNA3_MEIRD/166-284
D3PNI2_MEIRD/423-548
D3PRG1_MEIRD/6-268
D3PRK9_MEIRD/140-257
D3PV52_STANL/4-131
D3Q335_STANL/193-346
D3Q3M8_STANL/3-133
D3QAT4_STANL/417-557
D3QBD6_STANL/6-127
D3QEG8_STALH/4-116
D3QHB2_STALH/10-125
D3QHB9_STALH/159-284
D3QHB9_STALH/8-131
D3QHC0_STALH/7-257
D3QIU3_STALH/2-111
D3QU08_ECOCB/2-123
D3QWI7_ECOCB/6-126
D3RAT6_KLEVT/6-126
D3RB99_KLEVT/432-576
D3RBD5_KLEVT/11-125
D3RCI3_KLEVT/2-123
D3RDM9_KLEVT/7-128
D3RF71_KLEVT/2-138
D3RJM5_KLEVT/151-264
D3RRP5_ALLVD/2-123
D3S954_THISK/10-155
D3SUT8_NATMM/21-142
D3SXG1_NATMM/3-121
D3SXJ7_NATMM/33-152
D3T0Y1_NATMM/181-301
D3T0Y1_NATMM/25-137
D3TQN4_GLOMM/179-334
D3UKH9_LISSS/170-275
D3UKH9_LISSS/9-141
D3UL22_LISSS/4-254
D3UL23_LISSS/158-274
D3UL23_LISSS/7-130
D3ULJ2_LISSS/4-126
D3UQN3_LISSS/1-124
D3URF3_LISSS/163-276
D3URF3_LISSS/5-128
D3V116_XENBS/6-182
D3V117_XENBS/2-123
D3V1S1_XENBS/2-123
D3VD74_XENNA/2-123
D3Y2R3_9BURK/85-210
D4AHW1_9SPHN/10-279
D4AUG9_ARTBC/1-134
D4AUG9_ARTBC/153-294
D4B0G4_ARTBC/199-354
D4B1C8_ARTBC/273-428
D4BA03_9ENTR/1-117
D4BDC6_9ENTR/37-157
D4BGA9_9ENTR/6-126
D4BKL0_9ENTR/3-138
D4BX33_PRORE/149-263
D4BXH8_PRORE/5-125
D4C326_PRORE/1-117
D4CE37_9CLOT/15-134
D4D1J7_TRIVH/1-134
D4D1J7_TRIVH/153-294
D4DCA1_TRIVH/199-354
D4DCZ0_TRIVH/201-356
D4DNR2_NEIEG/1-98
D4E1M7_SEROD/1-124
D4E1Y5_SEROD/175-289
D4E2F1_SEROD/6-126
D4E6X0_SEROD/2-123
D4ECR6_AGGAC/2-123
D4EIB7_ENTFA/25-140
D4EIL6_ENTFA/158-284
D4EIL6_ENTFA/7-130
D4EK15_ENTFA/2-120
D4END9_ENTFA/147-255
D4END9_ENTFA/4-124
D4EPM5_ENTFA/10-123
D4EPN5_ENTFA/4-277
D4EQP4_ENTFA/168-291
D4EQP4_ENTFA/17-147
D4ETA8_ENTFA/168-291
D4ETA8_ENTFA/17-147
D4EUF8_ENTFA/2-120
D4EVQ2_ENTFA/147-255
D4EVQ2_ENTFA/4-124
D4EWQ9_ENTFA/25-140
D4EX24_ENTFA/158-284
D4EX24_ENTFA/7-130
D4EZ09_ENTFA/10-123
D4EZ19_ENTFA/4-277
D4F2I0_EDWTA/5-125
D4F5R0_EDWTA/1-117
D4FKQ9_STAEP/11-124
D4FLF5_STAEP/5-117
D4FQN3_STROR/10-122
D4FQN3_STROR/168-280
D4FSC4_STROR/10-128
D4FVK5_BACNA/154-275
D4FVK5_BACNA/5-146
D4FX87_BACNA/5-117
D4FXP7_BACNA/43-156
D4FXP8_BACNA/5-93
D4G130_BACNA/2-124
D4G2N0_BACNA/5-125
D4G324_BACNA/4-123
D4G452_BACNA/10-130
D4G5P8_BACNA/7-266
D4G683_BACNA/4-118
D4G6I6_BACNA/169-275
D4G6I6_BACNA/9-123
D4GCV6_PANAM/7-127
D4GDL4_PANAM/2-123
D4GHF7_PANAM/5-138
D4GKE9_PANAM/6-126
D4GN17_PANAM/454-600
D4GRD5_HALVD/169-265
D4GRD5_HALVD/7-129
D4GRW6_HALVD/16-134
D4GV31_HALVD/9-277
D4HZ63_ERWAC/8-128
D4I2D7_ERWAC/2-123
D4I740_ERWAE/8-128
D4IC38_ERWAE/2-123
D4J3D8_BUTFI/5-111
D4KHR6_9FIRM/5-44
D4LGF8_9FIRM/5-125
D4LRG5_9FIRM/4-53
D4M5G7_9FIRM/5-125
D4MBK6_9ENTE/9-143
D4MD18_9ENTE/22-137
D4ME22_9ENTE/147-255
D4ME22_9ENTE/4-122
D4MEK4_9ENTE/4-277
D4MEL4_9ENTE/10-123
D4MEY6_9ENTE/158-284
D4MEY6_9ENTE/7-175
D4MH57_9ENTE/2-120
D4PI95_LISMO/158-282
D4PI95_LISMO/7-130
D4PI96_LISMO/145-254
D4PI96_LISMO/4-80
D4PIK5_LISMO/170-278
D4PIK5_LISMO/9-144
D4PNL5_LISMO/5-276
D4PRH0_LISMO/170-278
D4PRH0_LISMO/9-144
D4PRU1_LISMO/143-254
D4PRU1_LISMO/4-80
D4PRU2_LISMO/158-282
D4PRU2_LISMO/7-130
D4PXX0_LISMO/156-276
D4PXX0_LISMO/5-128
D4Q0T4_LISMO/145-254
D4Q0T4_LISMO/4-80
D4Q0T5_LISMO/158-283
D4Q0T5_LISMO/7-130
D4Q3H4_LISMO/170-278
D4Q3H4_LISMO/9-144
D4Q4P0_LISMO/5-276
D4QHG0_ENTFC/5-84
D4QHG1_ENTFC/4-167
D4QKB1_ENTFC/11-126
D4QKF3_ENTFC/5-124
D4QL00_ENTFC/158-282
D4QL00_ENTFC/7-129
D4QN15_ENTFC/2-120
D4QQG0_ENTFC/5-124
D4QRC5_ENTFC/11-126
D4QSA3_ENTFC/158-282
D4QSA3_ENTFC/7-129
D4QUI9_ENTFC/2-120
D4QY68_ENTFC/5-124
D4QZT1_ENTFC/2-120
D4R2H0_ENTFC/11-126
D4R3B1_ENTFC/158-282
D4R3B1_ENTFC/7-129
D4R6T9_ENTFC/2-120
D4R7J9_ENTFC/158-282
D4R7J9_ENTFC/7-129
D4R9C5_ENTFC/11-126
D4RDD3_ENTFC/5-124
D4RF25_ENTFC/2-120
D4RFJ5_ENTFC/4-116
D4RHE8_ENTFC/5-124
D4RLP0_ENTFC/11-126
D4RLV4_ENTFC/158-282
D4RLV4_ENTFC/7-129
D4RMM9_ENTFC/158-282
D4RMM9_ENTFC/7-129
D4RP68_ENTFC/5-124
D4RSY7_ENTFC/2-120
D4RV23_ENTFC/11-126
D4SJ64_ENTFC/2-120
D4SJR8_ENTFC/11-126
D4SLT9_ENTFC/5-124
D4SSX8_9XANT/23-167
D4SVB9_9XANT/4-124
D4SY91_9XANT/4-140
D4SYW5_9XANT/163-277
D4T2L7_9XANT/23-167
D4T406_9XANT/4-124
D4TBE5_9XANT/163-277
D4TF45_9NOST/1-117
D4TG07_9NOST/148-282
D4TPQ9_9NOST/1-117
D4TS82_9NOST/158-308
D4U362_STAAU/10-122
D4U544_STAAU/4-116
D4U7B5_STAAU/9-286
D4U7B8_STAAU/10-123
D4U8A1_STAAU/155-279
D4U8A1_STAAU/5-127
D4UB42_STAAU/4-116
D4UBN8_STAAU/9-286
D4UBP1_STAAU/10-123
D4UCT3_STAAU/155-279
D4UCT3_STAAU/5-127
D4UH47_STAAU/10-122
D4UZP3_ENTFA/10-123
D4UZQ3_ENTFA/27-300
D4V048_ENTFA/7-284
D4V1A0_ENTFA/2-120
D4V214_ENTFA/147-255
D4V214_ENTFA/4-124
D4V2D7_ENTFA/22-137
D4V2Z2_ENTFA/10-140
D4V2Z2_ENTFA/161-284
D4VKZ3_9BACE/2-125
D4VUC8_ENTFC/5-124
D4VWZ7_ENTFC/2-120
D4VXK9_ENTFC/158-282
D4VXK9_ENTFC/7-129
D4VXX7_ENTFC/11-126
D4WB01_BACOV/2-125
D4WW62_BACOV/2-125
D4X7S3_9BURK/2-123
D4XJR2_9BURK/174-289
D4XRM2_ACIHA/2-123
D4XT75_ACIHA/2-141
D4Y5P3_BACTR/147-263
D4Y5P3_BACTR/6-117
D4Y8E3_BACTR/10-124
D4Y8E3_BACTR/170-282
D4YB74_BACTR/14-123
D4YB74_BACTR/156-274
D4YCI9_BACTR/142-259
D4YE89_9LACT/4-122
D4YGV9_9LACT/158-280
D4YGV9_9LACT/7-130
D4YI46_9LACT/7-266
D4YXT1_SPHJU/13-133
D4Z098_SPHJU/152-269
D4Z0R8_SPHJU/23-137
D4Z0T0_SPHJU/20-134
D4Z6Z0_SPHJU/8-277
D4Z7D1_SPHJU/149-267
D4Z8C0_SPHJU/22-136
D4Z8G6_SPHJU/16-130
D4Z913_SPHJU/10-279
D4ZGK8_SHEVD/4-156
D4ZKW5_SHEVD/3-125
D4ZL72_SHEVD/4-126
D4ZLN9_SHEVD/155-302
D4ZMC8_SHEVD/3-127
D4ZQF0_SPIPL/155-270
D4ZSJ1_SPIPL/2-123
D4ZYD3_SPIPL/19-148
D5A2E6_SPIPL/5-110
D5AH57_STRGZ/5-128
D5AII5_STRGZ/21-138
D5AJB0_STRGZ/5-123
D5AQH9_RHOCB/4-120
D5AV60_RHOCB/8-122
D5B397_YERPZ/6-126
D5B682_YERPZ/2-123
D5B9D6_ZUNPS/4-124
D5BCN8_ZUNPS/182-333
D5BCN8_ZUNPS/25-149
D5BML0_PUNMI/440-585
D5BRD4_PUNMI/142-253
D5BRD4_PUNMI/5-116
D5BY54_NITHN/9-123
D5BZT4_NITHN/158-276
D5C9Z1_ENTCC/148-262
D5CBR3_ENTCC/2-123
D5CHZ0_ENTCC/6-126
D5CRJ3_SIDLE/2-123
D5CVB8_ECOKI/6-126
D5D3B9_ECOKI/2-123
D5DCT5_BACMD/5-125
D5DEF8_BACMD/157-287
D5DEF8_BACMD/6-132
D5DEP3_BACMD/2-72
D5DHB0_BACMD/156-279
D5DHB0_BACMD/5-128
D5DIT0_BACMD/3-52
D5DJA1_BACMD/6-124
D5DK98_BACMD/7-266
D5DNS0_BACMQ/2-115
D5DPA1_BACMQ/6-124
D5DRX0_BACMQ/157-287
D5DRX0_BACMQ/6-129
D5DZ57_BACMQ/5-125
D5DZK8_BACMQ/156-279
D5DZK8_BACMQ/5-128
D5E1V5_BACMQ/7-266
D5E3I3_BACMQ/12-138
D5GC35_TUBMM/217-372
D5GLC7_TUBMM/132-268
D5H8Y1_SALRM/182-335
D5HCW7_SALRM/8-273
D5HDA0_SALRM/169-280
D5HDA0_SALRM/7-137
D5HH75_9FIRM/2-115
D5LIE8_VIBCH/174-296
D5LIE9_VIBCH/174-295
D5LIG0_VIBCH/174-295
D5LIG4_VIBCH/174-295
D5MVE9_BACSU/154-275
D5MVE9_BACSU/5-136
D5MWK8_BACSU/10-130
D5MZD0_BACSU/5-117
D5N0L2_BACSU/4-123
D5N1H3_BACSU/2-124
D5N1Y9_BACSU/169-274
D5N1Y9_BACSU/9-123
D5N4R7_BACSU/152-266
D5N4R7_BACSU/7-142
D5N832_9BURK/440-584
D5N863_9BURK/12-132
D5NB77_9BURK/170-289
D5NH18_9BURK/187-301
D5NKH6_9BURK/9-119
D5NKZ3_9BURK/2-123
D5NQJ2_9BURK/142-254
D5NQR5_9BURK/151-265
D5NS90_9BURK/146-263
D5NWU1_CORAM/146-262
D5P0K4_CORAM/433-584
D5P3B0_9MYCO/3-114
D5P3D4_9MYCO/143-265
D5P4J4_9MYCO/180-303
D5P5X5_9MYCO/115-232
D5P5Y2_9MYCO/18-157
D5P8J2_9MYCO/142-267
D5PAZ8_9MYCO/15-163
D5PCS3_9MYCO/5-136
D5QCT8_GLUHA/3-125
D5QKT7_METTR/168-287
D5RGX0_9PROT/152-272
D5RGX0_9PROT/5-127
D5RHZ3_9PROT/440-581
D5RMP3_9PROT/137-266
D5RMP3_9PROT/5-124
D5RN20_9PROT/167-303
D5RRL5_9PROT/3-125
D5S6T5_STRPA/5-126
D5SL17_STRCL/144-255
D5SVJ2_PLAL2/15-78
D5T243_LEUKI/7-119
D5T7F4_LEGP2/151-300
D5TED3_LEGP2/2-124
D5TLE2_BACT1/178-326
D5TP08_BACT1/7-124
D5TPV7_BACT1/2-119
D5TSJ2_BACT1/156-271
D5TSJ2_BACT1/6-155
D5TSJ3_BACT1/165-281
D5TSJ3_BACT1/6-131
D5TTA6_BACT1/9-146
D5TTT9_BACT1/2-110
D5TTZ7_BACT1/7-266
D5TXY6_BACT1/10-124
D5U477_BRAM5/2-125
D5ULX8_CELFN/184-293
D5UME4_TSUPD/142-267
D5UQ73_TSUPD/3-114
D5UTC9_TSUPD/192-315
D5VBM0_MORCR/6-135
D5VC74_MORCR/182-303
D5VDD8_MORCR/26-171
D5VFC5_CAUST/161-275
D5VGA1_CAUST/137-252
D5VIT3_CAUST/4-123
D5VJ04_CAUST/2-124
D5VK35_CAUST/65-262
D5VV95_CLOB2/4-126
D5W121_CLOB2/4-119
D5W5T1_BURSC/170-285
D5WBH4_BURSC/2-123
D5WEV3_BURSC/187-303
D5WI24_BURSC/142-255
D5WI64_BURSC/154-268
D5WIR9_BURSC/442-586
D5WKF5_BURSC/1-109
D5WKG6_BURSC/12-132
D5WM29_BURSC/166-285
D5WMU5_BURSC/159-288
D5WPM3_BACT2/143-262
D5WR29_BACT2/148-265
D5WSJ3_BACT2/154-271
D5WSJ4_BACT2/148-264
D5WVJ8_BACT2/147-267
D5WW64_BACT2/145-261
D5WZ58_THIK1/172-287
D5WZ62_THIK1/5-134
D5WZC3_THIK1/5-134
D5X2U5_THIK1/2-123
D5XN93_MYCTU/15-163
D5XWU4_MYCTU/3-114
D5XZQ7_MYCTU/142-267
D5Y7C0_MYCTU/3-114
D5Y9G8_MYCTU/142-267
D5YBC6_MYCTU/15-163
D5YKN7_MYCTU/3-114
D5YL18_MYCTU/142-267
D5YMW2_MYCTU/15-163
D5YV63_MYCTU/3-114
D5YXI9_MYCTU/142-267
D5YZC8_MYCTU/15-163
D5Z6H2_MYCTU/3-114
D5ZA81_MYCTU/1-112
D5ZAE3_MYCTU/142-267
D5ZBY6_MYCTU/17-162
D5ZJG8_MYCTU/3-114
D5ZMB2_MYCTU/99-224
D5ZRT3_9ACTO/144-261
D5ZWZ8_9ACTO/207-329
D5ZZE0_9ACTO/185-336
D5ZZK3_9ACTO/3-125
D6A2D6_9ACTO/4-125
D6A2I3_9ACTO/2-125
D6A5S5_9ACTO/415-550
D6A9N5_9ACTO/3-127
D6AAI4_9ACTO/156-264
D6ABL8_STRFL/2-125
D6ADP7_STRFL/8-129
D6AG63_STRFL/184-335
D6AJ43_STRFL/2-125
D6AZU0_9ACTO/144-254
D6B4E6_9ACTO/190-341
D6CNJ4_THIS3/5-134
D6CPM1_THIS3/172-289
D6CPM5_THIS3/5-134
D6CVK8_THIS3/2-123
D6D2E5_9BACE/2-125
D6DSZ9_ENTCL/1-117
D6DTN6_ENTCL/6-126
D6DXP6_ENTCL/148-262
D6EET9_STRLI/2-126
D6EJE2_STRLI/22-136
D6EJJ6_STRLI/139-254
D6ES43_STRLI/165-313
D6EWE0_STRLI/184-335
D6FJL6_MYCTU/3-114
D6FMT5_MYCTU/3-114
D6FT50_MYCTU/142-267
D6FWV5_MYCTU/15-163
D6GC02_9ENTR/432-576
D6GCG2_9ENTR/2-123
D6GCT7_9ENTR/7-128
D6GLW1_9ENTR/2-138
D6GM84_9ENTR/6-126
D6GZG4_STAAU/10-122
D6H3D1_STAAU/155-279
D6H3D1_STAAU/5-127
D6H461_STAAU/4-116
D6H4P7_STAAU/9-286
D6H4Q0_STAAU/10-123
D6H5M9_NEIGO/2-123
D6HA97_NEIGO/5-82
D6HC24_STAAU/4-116
D6HCK9_STAAU/9-286
D6HCL2_STAAU/10-123
D6HDY1_STAAU/155-279
D6HDY1_STAAU/5-127
D6HG38_STAAU/10-122
D6HXD6_ECOLX/2-123
D6I578_ECOLX/6-126
D6IAW3_ECOLX/2-123
D6IGT0_ECOLX/6-126
D6IK91_ECOLX/6-126
D6IQD1_ECOLX/2-123
D6IXB9_STAAU/155-279
D6IXB9_STAAU/5-127
D6IZJ9_STAAU/10-122
D6J2X9_STAAU/4-116
D6J3G4_STAAU/9-286
D6J3G7_STAAU/10-123
D6J6I0_ECOLX/6-126
D6JAY5_ECOLX/2-123
D6JJZ9_NEIGO/1-114
D6JRV7_ACIG3/152-266
D6JUQ4_ACIG3/2-123
D6JWA0_ACIG3/152-282
D6JWA2_ACIG3/16-145
D6K277_9ACTO/185-336
D6K277_9ACTO/23-160
D6KE02_9ACTO/152-270
D6KG33_9ACTO/152-267
D6KXK1_9NEIS/2-123
D6LB91_9FUSO/2-126
D6LKV8_9RHIZ/2-124
D6LLA6_9RHIZ/17-69
D6LQZ4_9RHIZ/148-265
D6LUQ8_STAAU/176-300
D6LUQ8_STAAU/26-148
D6LX11_STAAU/10-122
D6M0I6_STAAU/7-119
D6M120_STAAU/9-286
D6M123_STAAU/10-123
D6QLX5_9ASCO/164-300
D6QLX5_9ASCO/9-147
D6S788_PEPMA/4-120
D6SC54_STAAU/10-123
D6SC57_STAAU/9-286
D6SCP2_STAAU/4-116
D6SDK8_STAAU/176-300
D6SDK8_STAAU/26-148
D6SHP6_STAAU/10-122
D6SSK3_9DELT/5-130
D6T334_STAAU/9-286
D6T337_STAAU/10-123
D6T413_STAAU/4-116
D6T7D1_STAAU/155-279
D6T7D1_STAAU/5-127
D6T8J1_STAAU/10-122
D6TFR4_9CHLR/13-145
D6TFR4_9CHLR/171-280
D6THQ4_9CHLR/6-123
D6TM90_9CHLR/14-130
D6TR37_9CHLR/2-116
D6TR58_9CHLR/180-296
D6TR58_9CHLR/32-154
D6TS95_9CHLR/2-109
D6TUF2_9CHLR/11-124
D6TUF2_9CHLR/171-282
D6TWG2_9CHLR/154-270
D6TWG2_9CHLR/7-129
D6TWH0_9CHLR/155-268
D6TWH0_9CHLR/8-130
D6TYC4_9CHLR/4-122
D6U2C7_9CHLR/170-321
D6U2G4_9CHLR/153-274
D6U2G4_9CHLR/5-128
D6U8B2_9CHLR/2-110
D6UB84_STAAU/10-122
D6UDZ0_STAAU/176-300
D6UDZ0_STAAU/26-148
D6UFE1_STAAU/10-123
D6UFE4_STAAU/9-286
D6ULB1_9BACT/39-155
D6UR56_9BACT/157-269
D6UR56_9BACT/8-130
D6UT48_9BACT/10-127
D6UWN8_9BACT/180-331
D6UZS6_9BACT/4-112
D6V6U6_9BRAD/12-129
D6WZP4_TRICA/179-334
D6X6G3_STRPR/184-335
D6X6G3_STRPR/22-153
D6X6H1_STRPR/144-205
D6XX62_BACIE/16-139
D6XX62_BACIE/166-281
D6XXA8_BACIE/157-281
D6XXA8_BACIE/6-123
D6XZR7_BACIE/10-123
D6Y2R8_THEBD/5-125
D6Y866_THEBD/170-321
D6Y866_THEBD/9-134
D6YR01_PANVC/8-127
D6Z7G6_SEGRD/118-225
D6Z8A4_SEGRD/184-307
D6ZBB3_SEGRD/31-152
D6ZLJ0_STRP0/21-139
D6ZPP4_STRP0/10-122
D6ZPP4_STRP0/168-280
D7A137_STAND/5-117
D7A3P5_STAND/151-269
D7A3P5_STAND/5-127
D7AUQ4_NOCDD/154-272
D7AUQ4_NOCDD/7-129
D7AYW6_NOCDD/24-142
D7B5K3_NOCDD/2-125
D7BAK4_MEISD/152-268
D7BAK4_MEISD/6-128
D7BCP5_MEISD/4-132
D7BIJ8_MEISD/139-256
D7BJB9_MEISD/22-150
D7BW92_STRBB/43-159
D7BXM5_STRBB/188-339
D7C886_STRBB/192-340
D7CDY2_STRBB/150-261
D7CDY6_STRBB/138-248
D7CDY6_STRBB/6-117
D7CQL9_TRURR/147-265
D7CUH1_TRURR/185-310
D7CUH1_TRURR/4-127
D7CVZ8_TRURR/176-288
D7CVZ8_TRURR/18-131
D7D0J2_GEOSC/142-259
D7D2E9_GEOSC/13-122
D7D2E9_GEOSC/155-273
D7DKG3_METS0/2-123
D7DM97_METS0/14-126
D7E394_NOSA0/2-123
D7E3S3_NOSA0/174-294
D7E6Q0_METEZ/4-123
D7EM78_MYCTU/15-163
D7EUZ0_MYCTU/3-114
D7EWN3_MYCTU/142-267
D7FRI2_ECTSI/238-359
D7FRI2_ECTSI/92-228
D7FYV0_ECTSI/202-349
D7FYV0_ECTSI/41-188
D7GZ09_BRUAB/29-151
D7H320_BRUAB/194-284
D7H320_BRUAB/34-147
D7H5R1_BRUAB/148-265
D7H7L2_VIBCH/51-172
D7H8H8_VIBCH/174-295
D7HBP8_VIBCH/4-124
D7HHL4_VIBCH/8-129
D7HJZ0_VIBCH/174-295
D7HKU8_VIBCH/51-172
D7HME0_VIBCH/8-129
D7HMG9_VIBCH/8-129
D7HNI1_VIBCH/4-124
D7HZC5_PSESS/24-167
D7I1T3_PSESS/159-289
D7I973_9BACE/2-125
D7J8T4_9BACE/2-125
D7JI05_ECOLX/6-126
D7JQB9_ECOLX/2-123
D7K727_9BACE/2-125
D7K7D5_9BACE/164-287
D7KG48_ARALL/223-380
D7KHY9_ARALL/77-221
D7KMJ0_ARALL/148-272
D7KMJ0_ARALL/17-138
D7KV14_ARALL/222-342
D7KV14_ARALL/91-212
D7N0U7_9NEIS/2-123
D7SND0_VITVI/77-221
D7SUB6_VITVI/228-348
D7SUB6_VITVI/97-218
D7T7Z6_VITVI/23-89
D7TBJ2_VITVI/100-221
D7TBJ2_VITVI/231-351
D7UHW0_LISMO/170-278
D7UHW0_LISMO/9-144
D7UIB0_LISMO/5-276
D7UJL7_LISMO/145-254
D7UJL7_LISMO/4-80
D7UJL8_LISMO/158-282
D7UJL8_LISMO/7-130
D7UUK8_LISGR/159-305
D7UUK8_LISGR/8-132
D7UW28_LISGR/5-268
D7UZ36_LISGR/3-143
D7UZU7_LISGR/4-123
D7V0A2_LISGR/185-293
D7VH95_9SPHI/177-329
D7VP77_9SPHI/7-127
D7VRA3_9SPHI/3-135
D7VWD6_9FLAO/4-124
D7VXL2_9FLAO/179-330
D7VXL2_9FLAO/21-147
D7W6Y8_9FLAO/2-122
D7W7R2_9FLAO/169-285
D7W7R2_9FLAO/23-123
D7W7R4_9FLAO/154-269
D7W7R4_9FLAO/6-130
D7WHZ8_BACCE/7-120
D7WJT4_BACCE/2-115
D7WKN6_BACCE/10-124
D7WM15_9BACI/6-281
D7WVV1_9BACI/10-123
D7WVV1_9BACI/167-278
D7WWI9_9BACI/155-272
D7WWI9_9BACI/6-129
D7WX53_9BACI/7-266
D7WXF9_9BACI/5-117
D7XDN4_ECOLX/6-126
D7XFM1_ECOLX/2-123
D7XGV0_ECOLX/6-126
D7XNF6_ECOLX/2-123
D7Y2N4_ECOLX/25-146
D7Y873_ECOLX/6-126
D7YFD1_ECOLX/6-126
D7YJS4_ECOLX/22-143
D7Z5S1_ECOLX/6-126
D7Z6W2_ECOLX/2-123
D7ZK80_ECOLX/6-126
D7ZLJ9_ECOLX/24-145
D7ZWG4_ECOLX/25-146
D7ZZU1_ECOLX/6-126
D8AA81_ECOLX/6-126
D8ABC8_ECOLX/2-123
D8AQX4_ECOLX/6-126
D8AUQ9_ECOLX/23-144
D8B224_ECOLX/6-126
D8B8I7_ECOLX/20-141
D8BK58_ECOLX/2-123
D8BKX0_ECOLX/6-126
D8C0Z8_ECOLX/2-123
D8C3L0_ECOLX/6-126
D8CHN3_ECOLX/6-126
D8CKM2_ECOLX/2-123
D8D0H6_COMTE/151-265
D8D1J6_COMTE/8-131
D8D6A0_COMTE/159-281
D8D7B5_COMTE/147-272
D8D9Q0_COMTE/180-295
D8DB68_COMTE/29-158
D8DCJ2_COMTE/171-283
D8DDA1_COMTE/2-124
D8DE20_COMTE/127-249
D8DEB6_COMTE/146-268
D8DUG5_PREBR/6-126
D8E4B8_ECOLX/2-123
D8EBQ5_ECOLX/6-126
D8EIV4_ECOLX/6-126
D8EU02_ECOLX/2-123
D8F4B9_9DELT/2-144
D8FZJ0_9CYAN/5-110
D8G6R6_9CYAN/198-316
D8G7W3_9CYAN/6-123
D8G7Y9_9CYAN/2-123
D8GBK4_LACCZ/7-285
D8GHF4_LACCZ/3-253
D8GHF5_LACCZ/8-297
D8GWB3_BACAI/10-124
D8GYK8_BACAI/178-326
D8H0W5_BACAI/5-125
D8H3M4_BACAI/2-115
D8H4C1_BACAI/156-271
D8H4C1_BACAI/6-155
D8H4C2_BACAI/165-281
D8H4C2_BACAI/6-130
D8H754_BACAI/7-266
D8HEL1_STAAF/4-116
D8HF43_STAAF/155-279
D8HF43_STAAF/5-127
D8HFI6_STAAF/9-286
D8HFI9_STAAF/10-123
D8HI76_STAAF/10-122
D8HL43_AMYMU/6-131
D8HLZ9_AMYMU/200-353
D8HLZ9_AMYMU/39-159
D8HSE7_AMYMU/411-545
D8HWH1_AMYMU/142-267
D8I0T0_AMYMU/3-114
D8I1C5_AMYMU/141-256
D8I1G6_AMYMU/5-126
D8I4E1_AMYMU/180-303
D8I616_AMYMU/3-142
D8I6I0_AMYMU/12-118
D8I6I0_AMYMU/156-279
D8I805_AMYMU/207-344
D8IQ19_HERSS/6-135
D8IQS8_HERSS/171-286
D8IZA9_HERSS/1-121
D8J0W7_HERSS/149-262
D8J405_HALJB/21-143
D8J4A2_HALJB/7-261
D8J628_HALJB/6-264
D8J9H5_HALJB/6-128
D8JDZ0_ACISD/152-266
D8JF34_ACISD/2-123
D8JKS3_ACISD/152-274
D8JKS5_ACISD/7-136
D8JNV4_ACISD/2-141
D8JVI7_HYPDA/150-267
D8JVI7_HYPDA/3-125
D8JYR8_HYPDA/20-137
D8K6Y6_NITWC/10-97
D8KA85_NITWC/2-123
D8KE76_LACLN/19-141
D8KF67_LACLN/4-114
D8KI36_LACLN/4-126
D8KJM3_LACLN/9-121
D8KLZ0_CORPF/5-137
D8LK52_ECTSI/30-173
D8MJJ2_ERWBE/8-127
D8MJY5_ERWBE/1-83
D8MLD0_ERWBE/8-127
D8MM24_ERWBE/2-138
D8MNF2_ERWBE/6-126
D8MRJ4_ERWBE/2-123
D8MS73_ERWBE/1-124
D8N250_RALSO/436-579
D8N4J7_RALSO/170-285
D8N7W1_RALSO/1-121
D8NES8_RALSO/439-582
D8NHZ5_RALSO/75-184
D8NLP0_RALSO/161-276
D8NP90_RALSO/2-123
D8NWF2_RALSO/161-276
D8NWH0_RALSO/173-288
D8NYE4_RALSO/2-123
D8P1D9_RALSO/147-277
D8P5S0_RALSO/436-579
D8P7F8_9BACT/7-110
D8P7G2_9BACT/5-123
D8QBI5_SCHCM/11-153
D8QQN0_SELML/157-277
D8QQN0_SELML/26-147
D8QZI3_SELML/2-118
D8R2P7_SELML/28-172
D8R8A0_SELML/157-277
D8R8A0_SELML/26-147
D8RUV1_SELML/283-440
D8STA0_SELML/28-172
D8UD25_VOLCA/25-169
D9I7M5_9BACT/159-281
D9N8M8_STRPN/10-122
D9N8M8_STRPN/168-280
D9N9T7_STRPN/1-116
D9NA58_STRPN/4-122
D9NEI8_STRPN/1-116
D9NF94_STRPN/10-122
D9NF94_STRPN/168-280
D9NGS6_STRPN/4-122
D9NI85_STRPN/10-122
D9NI85_STRPN/168-280
D9NMJ4_STRPN/4-122
D9NN93_STRPN/1-116
D9NPP2_STRPN/10-122
D9NPP2_STRPN/168-280
D9NTL3_STRPN/4-122
D9NUH5_STRPN/1-116
D9NYF8_STRPN/10-122
D9NYF8_STRPN/168-280
D9NZN7_STRPN/4-122
D9P0V5_STRPN/1-116
D9P3H7_ACTPL/2-123
D9P6Q5_ACTPL/7-127
D9PAL4_ACTPL/7-127
D9PCP0_ACTPL/2-123
D9PGF8_9ZZZZ/2-61
D9Q7Q6_CORP1/12-144
D9Q9R9_CORP2/12-144
D9QI24_BRESC/4-134
D9QIT3_BRESC/139-248
D9QIT3_BRESC/6-118
D9QLT5_BRESC/174-288
D9RDN8_STAAJ/155-279
D9RDN8_STAAJ/5-127
D9RDU4_STAAJ/9-286
D9RDU7_STAAJ/10-123
D9RGC0_STAAJ/10-122
D9RJE5_STAAK/9-286
D9RJE8_STAAK/10-123
D9RJS6_STAAK/1-117
D9RJS6_STAAK/145-269
D9RPL5_STAAK/10-122
D9RQA8_STAAK/4-116
D9SID8_GALCS/2-123
D9SUY2_CLOC7/4-126
D9SXW5_MICAI/162-310
D9SXW5_MICAI/5-126
D9SZZ9_MICAI/5-127
D9T0F3_MICAI/202-355
D9T319_MICAI/2-124
D9UDQ9_9ACTO/202-355
D9UMG5_9ACTO/2-125
D9UUV0_9ACTO/155-278
D9UWT9_9ACTO/142-267
D9UXM6_9ACTO/200-353
D9UXM6_9ACTO/39-163
D9V0W1_9ACTO/143-253
D9V188_9ACTO/144-266
D9V2D4_9ACTO/25-161
D9V3H7_9ACTO/36-153
D9V609_9ACTO/144-255
D9V622_9ACTO/30-166
D9V8L9_9ACTO/3-115
D9V9L9_9ACTO/6-131
D9VA96_9ACTO/7-131
D9VEE4_9ACTO/144-263
D9VEM9_9ACTO/145-261
D9VG86_9ACTO/3-127
D9VLQ7_9ACTO/2-124
D9VWC6_9ACTO/10-131
D9VXC8_9ACTO/127-250
D9VY91_9ACTO/184-335
D9W5X2_9ACTO/143-254
D9W8V3_9ACTO/3-126
D9WCE7_9ACTO/2-125
D9WFU7_9ACTO/141-256
D9WIY8_9ACTO/144-255
D9WKH4_9ACTO/184-335
D9WKI4_9ACTO/13-128
D9WKI4_9ACTO/155-273
D9WLI8_9ACTO/5-126
D9WS83_9ACTO/335-476
D9X5W2_STRVR/2-124
D9X5W6_STRVR/418-556
D9XAC1_STRVR/187-310
D9XCK0_STRVR/184-335
D9XP61_9ACTO/3-127
D9XPC9_9ACTO/2-125
D9XY28_9ACTO/185-336
D9XZM3_9ACTO/152-270
DBFB_PSEPA/144-261
DMPB_PSEUF/150-266
E0CVS3_VITVI/23-81
E0CVS4_VITVI/154-278
E0CVS4_VITVI/23-144
E0DL32_9RHIZ/34-147
E0DLE2_9RHIZ/2-124
E0DPX1_9RHIZ/148-265
E0DSG7_9RHIZ/142-254
E0DX06_9RHIZ/39-152
E0DXR7_9RHIZ/2-124
E0E5Z3_ACTPL/1-117
E0EAU1_ACTPL/7-127
E0EC21_ACTPL/2-123
E0EGL3_ACTPL/1-117
E0EI88_ACTPL/1-117
E0EMR2_ACTPL/7-127
E0EVV1_ACTPL/1-117
E0F0K9_ACTPL/7-127
E0F247_ACTPL/1-114
E0F6N7_ACTPL/1-117
E0F895_ACTPL/1-117
E0FD17_ACTPL/7-127
E0FEI4_ACTPL/1-117
E0FIY7_ACTPL/1-117
E0FKE9_ACTPL/1-114
E0FQ21_ACTPL/7-127
E0FZN3_ENTFA/147-255
E0FZN3_ENTFA/4-124
E0G072_ENTFA/10-123
E0G0Z3_ENTFA/7-284
E0G1R8_ENTFA/2-120
E0G3S3_ENTFA/168-291
E0G3S3_ENTFA/17-147
E0G5W7_ENTFA/4-277
E0G736_ENTFA/25-140
E0G9T2_ENTFA/25-140
E0GAD8_ENTFA/147-255
E0GAD8_ENTFA/4-124
E0GB85_ENTFA/7-284
E0GC24_ENTFA/10-123
E0GC34_ENTFA/4-277
E0GDX0_ENTFA/168-291
E0GDX0_ENTFA/17-147
E0GFV5_ENTFA/2-120
E0GHU1_ENTFA/2-120
E0GIM2_ENTFA/168-291
E0GIM2_ENTFA/17-147
E0GJQ1_ENTFA/7-284
E0GP54_ENTFA/25-140
E0GPQ8_ENTFA/20-293
E0GPR8_ENTFA/10-123
E0GQF3_ENTFA/147-255
E0GQF3_ENTFA/4-124
E0GSL1_ENTFA/168-291
E0GSL1_ENTFA/17-147
E0GT26_ENTFA/20-293
E0GT36_ENTFA/10-123
E0GTL5_ENTFA/147-255
E0GTL5_ENTFA/4-124
E0GUP1_ENTFA/2-120
E0GWP5_ENTFA/158-284
E0GWP5_ENTFA/7-130
E0GZP6_ENTFA/25-140
E0H0Y7_ENTFA/147-255
E0H0Y7_ENTFA/4-122
E0H3E2_ENTFA/25-140
E0H5S5_ENTFA/2-120
E0H697_ENTFA/7-284
E0H7J9_ENTFA/168-291
E0H7J9_ENTFA/17-147
E0H8S0_ENTFA/20-293
E0H8T0_ENTFA/10-123
E0H9K0_ENTFA/10-123
E0H9L1_ENTFA/4-277
E0HAU4_ENTFA/11-126
E0HCU2_ENTFA/2-120
E0HEZ9_ENTFA/168-291
E0HEZ9_ENTFA/17-147
E0HGJ2_ENTFA/147-255
E0HGJ2_ENTFA/4-124
E0HGN6_ENTFA/158-284
E0HGN6_ENTFA/7-144
E0HIG1_9GAMM/155-302
E0HIT4_9GAMM/3-125
E0HU20_9GAMM/4-126
E0I007_9BACT/5-127
E0ID02_9BACL/7-266
E0IJE9_9GAMM/155-302
E0IP65_9GAMM/3-125
E0IQ83_9GAMM/4-126
E0IWQ6_ECOLW/2-123
E0IYJ5_ECOLW/6-126
E0J964_RHIME/167-291
E0JC05_RHIME/4-125
E0JCN9_RHIME/436-582
E0JE55_RHIME/7-268
E0JEV3_RHIME/183-292
E0JHQ2_RHIME/154-276
E0JHQ2_RHIME/7-150
E0JJS1_RHIME/4-264
E0JLB8_RHIME/7-268
E0JTZ0_RHIME/436-582
E0JVR9_RHIME/4-264
E0JVS3_RHIME/154-276
E0JVS3_RHIME/7-150
E0JXG1_RHIME/4-125
E0JZ81_RHIME/7-268
E0K1K4_RHIME/183-292
E0K6F7_RHIME/167-291
E0KCS8_STRVO/144-255
E0KE90_STRVO/152-270
E0KFV7_STRVO/3-115
E0KNJ6_STRVO/149-260
E0KQX2_STRVO/179-327
E0KSM0_STRVO/10-125
E0KVW0_STRVO/179-330
E0LKC4_SPHCR/157-277
E0LLV3_SPHCR/13-133
E0LN91_SPHCR/149-298
E0LP89_SPHCR/8-277
E0LPA6_SPHCR/16-130
E0LPQ5_SPHCR/20-151
E0LR51_SPHCR/143-262
E0LX78_9ENTR/6-126
E0M074_9ENTR/2-123
E0M2K9_9ENTR/3-138
E0M488_9ENTR/1-120
E0MKF4_9RHOB/14-131
E0MKP7_9RHOB/4-125
E0MYI6_9CORY/2-124
E0N6B4_NEIME/1-117
E0NB50_NEIME/5-43
E0NIG6_PEDAC/5-124
E0P4D7_STAAU/4-116
E0P4Y2_STAAU/9-286
E0P4Y5_STAAU/10-123
E0P6A9_STAAU/176-300
E0P6A9_STAAU/26-148
E0P928_STAAU/10-122
E0PDS0_STREI/19-149
E0PG07_STREI/16-140
E0PK45_STRGY/5-135
E0PMC0_STRGY/8-131
E0PNE4_STRMT/10-122
E0PNE4_STRMT/168-280
E0PQP5_STRMT/4-122
E0PTM5_STRPY/10-121
E0PVY5_STRPY/6-136
E0PXD8_STRPY/2-120
E0Q1R3_9STRE/22-140
E0Q425_9STRE/10-122
E0Q425_9STRE/168-279
E0QXZ8_ECOLX/2-123
E0R330_ECOLX/6-126
E0RAH6_PAEP6/7-266
E0REA3_PAEP6/5-279
E0RG13_PAEP6/7-268
E0RML7_PAEP6/10-124
E0RML7_PAEP6/170-282
E0SCE6_DICD3/6-126
E0SCZ5_DICD3/186-318
E0SG26_DICD3/2-123
E0SJF3_DICD3/6-126
E0SU49_STRZA/10-122
E0SU49_STRZA/168-279
E0SVM3_STRZA/1-116
E0SZ42_STRZA/4-122
E0T7E5_EDWTF/2-123
E0TAA0_EDWTF/5-125
E0TP27_STRZ6/4-122
E0TPI5_STRZ6/10-122
E0TPI5_STRZ6/168-279
E0TR68_STRZ6/1-116
E0TVP5_BACPZ/169-274
E0TVP5_BACPZ/9-123
E0TVV2_BACPZ/5-117
E0TWP9_BACPZ/4-123
E0TZB7_BACPZ/10-130
E0TZQ1_BACPZ/1-233
E0TZQ2_BACPZ/5-37
E0U0S9_BACPZ/2-124
E0U1V3_BACPZ/154-275
E0U1V3_BACPZ/5-136
E0U4E9_BACPZ/152-266
E0U4E9_BACPZ/7-142
E0U5Q9_CYAP2/16-145
E0U9B6_CYAP2/165-316
E0U9B6_CYAP2/9-150
E0UES7_CYAP2/2-123
E0VES5_PEDHC/196-351
E0W0I6_PEDHC/8-126
E0WVA0_9ENTR/6-182
E0XWA5_9CHLR/3-116
E0XZ39_9RHIZ/82-128
E0Z1D2_9PSED/150-266
E1BX51_CHICK/167-301
E1CJZ5_PSEPU/158-270
E1CSV9_VIBPA/4-124
E1CWA5_VIBPA/4-126
E1CXX7_VIBPA/162-281
E1CY87_VIBPA/5-126
E1CZ65_VIBPA/2-123
E1D255_VIBPA/2-147
E1D310_VIBPA/8-129
E1D4Q4_VIBPA/4-126
E1D9I2_VIBPA/4-124
E1DB22_VIBPA/2-123
E1DBI9_VIBPA/162-281
E1DCS2_VIBPA/2-147
E1DE21_VIBPA/5-115
E1DKF8_VIBPA/2-123
E1DN56_VIBPA/162-281
E1DR40_VIBPA/5-126
E1DRL6_VIBPA/8-129
E1DSD2_VIBPA/4-126
E1DTT1_VIBPA/4-124
E1DUQ8_VIBPA/2-147
E1E2L5_STAAU/10-123
E1E2L8_STAAU/9-286
E1E403_STAAU/176-300
E1E403_STAAU/26-148
E1E6M9_STAAU/10-122
E1EAA5_VIBPA/4-126
E1EDH9_VIBPA/4-124
E1EEF5_VIBPA/2-147
E1EIK1_VIBPA/8-129
E1EK55_VIBPA/2-123
E1ELI7_VIBPA/5-126
E1EMJ7_VIBPA/162-281
E1ENG1_ENTFA/2-120
E1EP80_ENTFA/147-255
E1EP80_ENTFA/4-124
E1EQW1_ENTFA/10-140
E1EQW1_ENTFA/161-284
E1ERL5_ENTFA/22-137
E1EU56_ENTFA/27-300
E1EU66_ENTFA/10-123
E1EUN3_ENTFA/158-284
E1EUN3_ENTFA/7-175
E1FN31_LOALO/171-328
E1FRN8_LOALO/119-262
E1H0G5_STRPN/4-122
E1H2X8_STRPN/1-116
E1H3F5_STRPN/10-122
E1H3F5_STRPN/168-280
E1H5I7_MYCTU/15-163
E1HC94_MYCTU/3-114
E1HEX6_MYCTU/142-267
E1HPS3_ECOLX/6-126
E1HTA2_ECOLX/20-141
E1HZL2_ECOLX/2-123
E1I7I3_ECOLX/6-126
E1IKE4_ECOLX/2-123
E1ITS3_ECOLX/6-126
E1J4D4_ECOLX/2-123
E1JAG3_ECOLX/6-126
E1JKE2_9LACO/5-124
E1K1D0_DESFR/5-130
E1LEX7_STRMT/2-91
E1LFL8_STRMT/4-122
E1LJ32_STRMT/10-122
E1LJ32_STRMT/168-280
E1LKL2_STRMT/4-122
E1LNG8_STRMT/10-122
E1LNG8_STRMT/168-279
E1LRV2_STRMT/4-122
E1LTB0_STRMT/10-122
E1LTB0_STRMT/168-280
E1LZR3_STROR/4-122
E1M2L2_STRMT/10-122
E1M2L2_STRMT/168-280
E1M4C2_STRMT/4-122
E1M7V0_9STRE/10-122
E1M9R3_9STRE/4-122
E1MQ47_9GAMM/2-124
E1MQJ8_9GAMM/7-120
E1P3I4_NEILA/2-123
E1P6J8_ECOAB/6-126
E1PB69_ECOAB/2-123
E1QEE8_DESB2/6-131
E1R9S1_SPISS/4-126
E1RQA9_XYLFG/4-80
E1RRW6_XYLFG/24-168
E1RSZ3_ECOUM/6-126
E1S0L9_ECOUM/2-123
E1SBG9_PANVC/3-138
E1SBP7_PANVC/11-132
E1SDZ5_PANVC/6-126
E1SKB7_PANVC/8-127
E1SPG2_FERBD/166-281
E1STU2_FERBD/3-125
E1T770_BURSG/2-123
E1TBX6_BURSG/170-285
E1TE22_BURSG/440-584
E1TFL2_BURSG/187-302
E1THG5_BURSG/10-139
E1TIK7_BURSG/159-287
E1TJM6_BURSG/151-265
E1UCY8_LISML/5-276
E1UE09_LISML/170-278
E1UE09_LISML/9-144
E1UEC0_LISML/145-254
E1UEC0_LISML/4-77
E1UEC1_LISML/158-282
E1UEC1_LISML/7-130
E1UKM3_BACAS/7-266
E1UNS8_BACAS/1-109
E1UNS8_BACAS/155-267
E1USB3_BACAS/154-275
E1USB3_BACAS/5-146
E1USR2_BACAS/4-124
E1UTI4_BACAS/5-124
E1UVC3_BACAS/5-263
E1V7U5_HALED/30-142
E1V992_HALED/40-162
E1VAP5_HALED/12-132
E1VB84_HALED/172-297
E1VBM6_HALED/113-257
E1VIM3_9GAMM/27-175
E1VMF5_9GAMM/2-123
E1VNC7_9GAMM/147-269
E1VTW6_ARTAR/2-124
E1VV80_ARTAR/156-272
E1VV80_ARTAR/21-132
E1VVR7_ARTAR/14-128
E1VVR7_ARTAR/175-285
E1W194_HAEP3/7-127
E1W493_HAEP3/2-123
E1W8A7_SALTS/6-126
E1WFU9_SALTS/2-123
E1X2Y2_BACMS/170-285
E1X9W2_HAEI1/2-123
E1XC02_STRZO/1-116
E1XE16_STRZO/10-122
E1XE16_STRZO/168-280
E1XG41_STRZO/4-122
E1XHB3_STRZN/10-122
E1XHB3_STRZN/168-280
E1XJK0_STRZN/4-122
E1XKW4_STRZN/1-116
E1XNV4_STRZI/10-122
E1XNV4_STRZI/168-280
E1XQY3_STRZI/4-122
E1XS90_STRZI/1-116
E1XWX0_LEGPN/2-124
E1XZB8_LEGPN/151-300
E1Z6K8_9CHLO/223-380
E1ZAY6_9CHLO/1-121
E1ZAY6_9CHLO/146-267
E1ZFZ0_9CHLO/25-169
E2AAG3_9HYME/27-170
E2AE27_9HYME/179-334
E2BBM0_9HYME/27-170
E2BIZ1_9HYME/179-334
E2BIZ1_9HYME/18-135
E2CDP7_9RHOB/5-91
E2CH74_9RHOB/167-310
E2CI01_9RHOB/436-576
E2CKW2_9RHOB/2-124
E2CMU6_9RHOB/8-131
E2D2E2_9BACT/170-318
E2G6L7_9SPHN/149-266
E2G6L7_9SPHN/8-119
E2J143_9BACT/111-227
E2J145_9BACT/111-227
E2J146_9BACT/111-227
E2J147_9BACT/111-227
E2JU50_ECO57/6-126
E2K3T9_ECO57/2-123
E2K845_ECO57/6-126
E2KIU6_ECO57/2-123
E2KVG7_ECO57/6-126
E2L8I9_MONPE/10-115
E2MDY0_PSESM/130-260
E2MHY0_PSESM/24-167
E2MIA5_PSESM/440-586
E2MR61_FRANO/2-123
E2NHH0_9BACE/2-125
E2NY13_PASHA/7-127
E2NYE9_PASHA/6-124
E2P341_PASHA/1-117
E2P567_PASHA/7-127
E2P7V3_PASHA/6-124
E2P9B8_PASHA/27-148
E2PCU2_NEIPO/1-117
E2PJ77_9RHIZ/2-124
E2PLG6_9RHIZ/142-254
E2PLU9_9RHIZ/148-265
E2PZ26_STRCL/4-131
E2QFB4_ECOLX/6-126
E2QML5_ECOLX/2-123
E2QV53_CANFA/190-345
E2RJJ4_CANFA/31-174
E2S882_9ACTO/145-262
E2S882_9ACTO/8-119
E2SES7_9ACTO/143-267
E2SIX3_9FIRM/4-126
E2SSJ2_9RALS/449-593
E2SSK0_9RALS/173-289
E2SV22_9RALS/166-285
E2SVE4_9RALS/152-266
E2SVL4_9RALS/2-123
E2SXR4_9RALS/170-285
E2T677_MYCTU/142-267
E2T7Y0_MYCTU/15-163
E2TCF4_MYCTU/3-114
E2THQ6_MYCTU/15-163
E2TPI8_MYCTU/3-114
E2TS48_MYCTU/142-267
E2TUE7_MYCTU/15-163
E2U1P5_MYCTU/3-114
E2U3S4_MYCTU/142-267
E2U4K8_MYCTU/142-267
E2U6C0_MYCTU/15-163
E2UCE4_MYCTU/3-114
E2UGZ3_MYCTU/15-163
E2UH70_MYCTU/142-267
E2UP13_MYCTU/3-114
E2URN8_MYCTU/142-267
E2UTG5_MYCTU/15-163
E2UXG0_MYCTU/3-114
E2V2W8_MYCTU/142-267
E2V4P2_MYCTU/29-177
E2VBG0_MYCTU/3-114
E2VKH4_MYCTU/3-114
E2VN73_MYCTU/142-267
E2VQ99_MYCTU/15-163
E2VX39_MYCTU/3-114
E2VZS8_MYCTU/142-267
E2W1K4_MYCTU/15-163
E2W8A5_MYCTU/3-114
E2WAY1_MYCTU/142-267
E2WCQ7_MYCTU/15-163
E2WDH6_MYCTU/15-163
E2WKC7_MYCTU/3-114
E2WN01_MYCTU/142-267
E2WPE4_ECOLX/1-117
E2WQQ2_ECOLX/6-126
E2XCI7_SHIDY/1-108
E2XG24_SHIDY/2-123
E2XPV3_PSEFL/133-249
E2XPW5_PSEFL/155-268
E2XRS9_PSEFL/24-167
E2XRT5_PSEFL/159-301
E2XYI0_PSEFL/76-223
E2Y297_ENTFA/2-120
E2Y2V3_ENTFA/168-291
E2Y2V3_ENTFA/17-147
E2Y3Y8_ENTFA/7-284
E2Y6D3_ENTFA/147-255
E2Y6D3_ENTFA/4-124
E2Y6U2_ENTFA/10-123
E2Y6V2_ENTFA/4-277
E2Y8G8_ENTFA/25-140
E2Y9I8_ENTFA/2-120
E2YA02_ENTFA/10-123
E2YA12_ENTFA/4-277
E2YB15_ENTFA/158-284
E2YB15_ENTFA/7-130
E2YCN7_ENTFA/168-291
E2YCN7_ENTFA/17-147
E2YEZ0_ENTFA/25-140
E2YFE4_ENTFA/147-255
E2YFE4_ENTFA/4-124
E2YI60_ENTFA/2-120
E2YIT9_ENTFA/10-123
E2YIU9_ENTFA/4-277
E2YJN0_ENTFA/158-284
E2YJN0_ENTFA/7-130
E2YLM4_ENTFA/147-255
E2YLM4_ENTFA/4-124
E2YMZ6_ENTFA/168-291
E2YMZ6_ENTFA/17-147
E2YP87_ENTFA/25-140
E2YS25_ENTFA/25-140
E2YUX6_ENTFA/168-291
E2YUX6_ENTFA/17-147
E2YVQ4_ENTFA/2-120
E2YXI5_ENTFA/20-293
E2YXJ5_ENTFA/10-123
E2YXU3_ENTFA/147-255
E2YXU3_ENTFA/4-124
E2YZ87_ENTFA/7-284
E2Z1W7_ENTFA/168-291
E2Z1W7_ENTFA/17-147
E2Z261_ENTFA/2-120
E2Z356_ENTFA/25-140
E2Z3X7_ENTFA/10-123
E2Z3Y7_ENTFA/4-277
E2Z4T0_ENTFA/7-284
E2Z7N4_ENTFA/147-255
E2Z7N4_ENTFA/4-124
E2ZP26_PSEAE/2-123
E2ZPM5_PSEAE/165-313
E2ZXF5_PSEAE/13-124
E2ZXR9_PSEAE/11-132
E3A168_PSEAE/23-164
E3A6M9_PSEAE/440-595
E3AMM2_9SPHI/11-128
E3AS02_9SPHI/154-270
E3AS02_9SPHI/7-129
E3B126_9SPHI/4-125
E3B5A2_9SPHI/214-365
E3B5A2_9SPHI/57-183
E3BG57_9VIBR/5-126
E3BK11_9VIBR/4-124
E3BKN9_9VIBR/8-129
E3BMX2_9VIBR/5-183
E3BNE1_9VIBR/162-310
E3BPH0_9VIBR/198-354
E3CDB8_STRPA/10-122
E3CGB9_STRPA/5-126
E3CHZ6_STRDO/2-121
E3CIZ6_STRDO/9-121
E3CS04_STRVE/10-122
E3CS04_STRVE/168-280
E3CSC6_STRVE/5-131
E3D2P5_NEIM7/5-43
E3D6Q4_NEIM7/2-123
E3DCT4_ERWSE/8-128
E3DF78_ERWSE/2-123
E3DNQ6_HALPG/5-124
E3DSA3_BACA1/169-273
E3DSA3_BACA1/9-123
E3DU46_BACA1/5-263
E3DUK4_BACA1/3-117
E3DX27_BACA1/154-275
E3DX27_BACA1/5-138
E3DYS2_BACA1/4-124
E3DZL1_BACA1/5-124
E3E259_BACA1/2-124
E3E285_BACA1/152-266
E3E285_BACA1/7-141
E3E2G2_BACA1/10-129
E3E675_PAEPS/10-124
E3EAH1_PAEPS/5-279
E3ECA6_PAEPS/7-266
E3EE45_PAEPS/3-116
E3EI20_PAEPS/7-268
E3EWX3_KETVY/434-578
E3EXB4_KETVY/7-242
E3EZ42_KETVY/4-120
E3F427_KETVY/11-122
E3F486_KETVY/4-140
E3F4M9_KETVY/37-152
E3F928_CORP9/12-144
E3G6L2_ENTCS/2-123
E3G8C3_ENTCS/6-126
E3GNE5_EUBLK/5-124
E3GSA9_HAEI2/2-123
E3HDE2_ILYPC/4-123
E3HEN3_ACHXA/160-272
E3HGC4_ACHXA/174-289
E3HGI3_ACHXA/11-141
E3HHI3_ACHXA/2-123
E3HNI1_ACHXA/163-272
E3HNI1_ACHXA/32-142
E3HR08_ACHXA/18-147
E3HUY5_ACHXA/15-153
E3HW14_ACHXA/8-131
E3HWW9_ACHXA/20-165
E3HX15_ACHXA/18-131
E3HXQ1_ACHXA/152-264
E3HYQ3_RHOVT/13-135
E3I0N8_RHOVT/2-117
E3IB63_GEOS0/147-263
E3IB63_GEOS0/6-117
E3IC36_GEOS0/142-259
E3IED3_GEOS0/10-124
E3IED3_GEOS0/170-282
E3IQ90_DESVR/6-131
E3IUJ3_FRASU/6-121
E3IV94_FRASU/15-149
E3IWW3_FRASU/6-127
E3IZS7_FRASU/5-130
E3J2H6_FRASU/2-124
E3J5Z1_FRASU/25-150
E3K2C4_PUCGT/11-150
E3LE60_CAERE/161-317
E3LE60_CAERE/6-129
E3LZD7_CAERE/179-336
E3N6P2_CAERE/4-124
E3NVB5_CAERE/153-267
E3PDD9_ECOH1/6-109
E3PMM8_ECOH1/2-123
E3Q409_COLGM/14-128
E3Q8Q0_COLGM/11-125
E3QHD2_COLGM/11-149
E3QHD2_COLGM/170-303
E3QMT8_COLGM/215-372
E3QYR9_COLGM/161-283
E3RRN7_PYRTT/203-358
E3S0H8_PYRTT/206-333
E3S3Z8_PYRTT/168-309
E3S3Z8_PYRTT/9-147
E3T666_9BACT/10-126
E3VVJ0_MANIN/206-363
E3XB11_ANODA/770-925
E3XLR4_ECOLX/6-126
E3XN21_ECOLX/2-123
E3Y3J4_SHIFL/2-123
E3YA21_SHIFL/6-126
E3YCD3_LISMO/5-276
E3YDM8_LISMO/170-278
E3YDM8_LISMO/9-144
E3YDZ7_LISMO/143-254
E3YDZ7_LISMO/4-80
E3YDZ8_LISMO/158-282
E3YDZ8_LISMO/7-130
E3YLQ0_9LIST/156-276
E3YLQ0_9LIST/5-128
E3YMV9_9LIST/170-278
E3YMV9_9LIST/9-141
E3YN69_9LIST/145-254
E3YN69_9LIST/4-74
E3YN70_9LIST/158-282
E3YN70_9LIST/7-130
E3YVC2_LISIN/5-276
E3YWK1_LISIN/9-63
E3YWK2_LISIN/19-127
E3YWX9_LISIN/143-254
E3YWX9_LISIN/4-80
E3YWY0_LISIN/158-281
E3YWY0_LISIN/7-130
E3YZS2_LISIN/4-119
E3Z449_LISIN/157-276
E3Z449_LISIN/5-128
E3Z5D4_LISIN/170-278
E3Z5D4_LISIN/9-140
E3Z5L0_LISIN/145-254
E3Z5L0_LISIN/4-76
E3Z5L1_LISIN/158-280
E3Z5L1_LISIN/7-130
E3ZCM3_LISIV/160-276
E3ZCM3_LISIV/5-128
E3ZDT2_LISIV/170-266
E3ZDT2_LISIV/9-124
E3ZE53_LISIV/4-254
E3ZE54_LISIV/158-281
E3ZE54_LISIV/7-130
E3ZES3_LISIV/4-126
E3ZH94_LISIV/4-106
E3ZLV3_LISSE/162-276
E3ZLV3_LISSE/5-128
E3ZMX9_LISSE/170-275
E3ZMX9_LISSE/9-141
E3ZN90_LISSE/4-254
E3ZN91_LISSE/158-274
E3ZN91_LISSE/7-130
E3ZNQ3_LISSE/4-126
E3ZVQ2_LISSE/135-249
E3ZWS5_LISSE/170-275
E3ZWS5_LISSE/9-124
E3ZX39_LISSE/4-254
E3ZX40_LISSE/158-274
E3ZX40_LISSE/7-130
E3ZXP4_LISSE/4-126
E4I5D3_ENTFC/5-124
E4I5K7_ENTFC/11-126
E4I6J7_ENTFC/2-120
E4IA54_ENTFC/158-282
E4IA54_ENTFC/7-129
E4IDU8_ENTFC/158-282
E4IDU8_ENTFC/7-129
E4IHA8_ENTFC/11-126
E4IK09_ENTFC/5-124
E4IL97_ENTFC/2-120
E4IMG6_ENTFC/5-124
E4IMU3_ENTFC/11-126
E4ITI0_ENTFC/2-120
E4ITU7_ENTFC/158-282
E4ITU7_ENTFC/7-129
E4IWT6_ENTFC/2-120
E4IY28_ENTFC/158-282
E4IY28_ENTFC/7-129
E4IZD3_ENTFC/11-126
E4J337_ENTFC/5-124
E4J6V1_ENTFC/11-126
E4JB88_ENTFC/158-282
E4JB88_ENTFC/7-129
E4JBF4_ENTFC/5-124
E4JCE2_ENTFC/2-120
E4JF99_ENTFC/2-120
E4JII9_ENTFC/5-124
E4JIR3_ENTFC/158-282
E4JIR3_ENTFC/7-129
E4JK35_ENTFC/11-126
E4KLS3_9LACT/195-305
E4KP51_9LACT/9-121
E4KQ99_9LACT/4-122
E4L1H6_9STRE/5-135
E4L2M6_9STRE/8-119
E4L3Z2_9STRE/2-120
E4L4D8_9STRE/159-308
E4L4D8_9STRE/8-131
E4L4D9_9STRE/6-256
E4LP56_9CLOT/4-126
E4LWM1_9CLOT/4-136
E4M216_9FIRM/18-305
E4M5W0_9FIRM/16-174
E4MNC7_9FIRM/2-44
E4MW48_THEHA/154-278
E4MW48_THEHA/23-144
E4MWW7_THEHA/224-381
E4N1B3_KITSK/204-357
E4N284_KITSK/140-288
E4N2V8_KITSK/136-284
E4NPU6_HALBP/16-138
E4NPU6_HALBP/161-274
E4NW17_HALBP/26-148
E4NW18_HALBP/169-265
E4NW18_HALBP/7-129
E4P4W5_ECO8N/6-126
E4P708_ECO8N/2-123
E4PGD2_MARAH/133-249
E4PI91_MARAH/9-266
E4PKX3_MARAH/150-266
E4PKX3_MARAH/7-119
E4PME2_MARAH/23-169
E4QIQ1_METS6/3-117
E4QJX9_METS6/2-123
E4QWH1_HAEI6/2-123
E4R5B0_PSEPB/2-124
E4R5B3_PSEPB/8-131
E4R5C4_PSEPB/440-586
E4R5K4_PSEPB/13-124
E4RB88_PSEPB/159-283
E4RH32_PSEPB/24-167
E4RUI6_LEAB4/22-141
E4RXW6_LEAB4/4-124
E4RZ31_LEAB4/177-328
E4SPS1_STRTN/5-105
E4SQ37_STRTN/10-124
E4TBH9_RIEAD/2-122
E4TBJ6_RIEAD/179-330
E4TBJ6_RIEAD/21-149
E4TS17_MARTH/10-130
E4TS17_MARTH/167-318
E4TS58_MARTH/11-128
E4V1H9_ARTGP/201-356
E4V719_ARTGP/165-306
E4V719_ARTGP/8-146
E4VR01_BACFR/2-125
E4W968_RHOE1/152-274
E4WA68_RHOE1/143-261
E4WAG4_RHOE1/192-345
E4WBC5_RHOE1/144-261
E4WBJ2_RHOE1/142-255
E4WC41_RHOE1/6-127
E4WCD6_RHOE1/3-114
E4WCZ5_RHOE1/143-268
E4WDJ9_RHOE1/5-122
E4WE91_RHOE1/2-124
E4WFG9_RHOE1/7-146
E4WMD2_9BACT/6-120
E4XAL8_OIKDI/211-366
E4ZBB4_NEIL0/1-117
E4ZGS1_LEPMC/188-343
E4ZXU3_LEPMC/168-309
E4ZXU3_LEPMC/9-147
E5A2X6_LEPMC/210-334
E5A416_LEPMC/34-191
E5A5R6_LEPMC/161-287
E5AL41_BURRH/50-171
E5B512_ERWAM/2-123
E5B818_ERWAM/30-150
E5BUP7_9FUSO/5-125
E5C4M9_9BACE/2-125
E5CJI0_STAHO/11-124
E5CU09_9STAP/23-136
E5CUW0_9STAP/5-117
E5CV99_9STAP/2-125
E5CVH4_9STAP/3-119
E5GC58_CUCME/159-283
E5GC58_CUCME/25-149
E5LAF9_SOLTU/27-171
E5QT65_STAAH/176-300
E5QT65_STAAH/26-148
E5QWH4_STAAH/10-123
E5QWH7_STAAH/9-286
E5QXH4_STAAH/4-116
E5QXL7_STAAH/10-122
E5R0W5_ARTGP/199-354
E5R712_STAAG/155-279
E5R712_STAAG/5-127
E5RAM5_STAAG/4-116
E5RB91_STAAG/10-122
E5RBL2_STAAG/9-286
E5RBL5_STAAG/10-123
E5RZP8_TRISP/105-246
E5S597_TRISP/4-121
E5SGE2_TRISP/11-150
E5TC42_STAAU/9-286
E5TC45_STAAU/10-123
E5TDB5_STAAU/155-279
E5TDB5_STAAU/5-127
E5TEB8_STAAU/10-122
E5TG92_STAAU/4-116
E5TJF1_STAAU/4-116
E5TK33_STAAU/155-279
E5TK33_STAAU/5-127
E5TML3_STAAU/9-286
E5TML6_STAAU/10-123
E5TNE4_STAAU/10-122
E5TRP0_STAAU/10-122
E5TSH1_STAAU/10-123
E5TSH4_STAAU/9-286
E5TUM6_STAAU/155-279
E5TUM6_STAAU/5-127
E5TYJ1_STAAU/4-116
E5U557_ALCXX/19-148
E5U889_ALCXX/13-151
E5UDF0_ALCXX/174-289
E5UDN9_ALCXX/2-123
E5UJR2_NEIMU/2-123
E5V163_9BACL/5-126
E5V184_9BACL/4-122
E5V3P4_9BACL/166-278
E5V3P4_9BACL/9-120
E5VA54_9BACE/2-125
E5VJH4_9FIRM/4-123
E5VU68_9FIRM/5-124
E5W0K4_9BACI/1-124
E5W204_9BACI/7-266
E5W2A4_9BACI/154-276
E5W2A4_9BACI/5-140
E5W5M9_9BACI/10-124
E5W694_9BACI/4-135
E5W907_9BACI/4-124
E5WK59_9BACI/7-266
E5WKF3_9BACI/10-123
E5WL89_9BACI/5-128
E5WLD0_9BACI/2-110
E5WLZ9_9BACI/140-250
E5WM72_9BACI/157-281
E5WM72_9BACI/6-135
E5WMW2_9BACI/8-279
E5WMX8_9BACI/177-325
E5WMX8_9BACI/20-146
E5WNK0_9BACI/5-103
E5WPS3_9BACI/3-125
E5XT66_9ACTO/118-226
E5YFJ8_9ENTR/2-123
E5YH54_9ENTR/8-125
E5YIJ8_9ENTR/5-125
E5YP81_9BACL/157-280
E5YP81_9BACL/6-130
E5YSB5_9BACL/5-279
E5YY93_9BACL/2-124
E5Z140_9BACL/5-114
E5Z1D1_9BACL/4-126
E5Z1I7_9BACL/157-272
E5Z1I7_9BACL/6-130
E5Z2Q5_9BACL/2-110
E5Z2S7_9BACL/17-157
E5Z376_9BACL/10-123
E5Z4S3_9BACL/7-266
E5ZWU2_ECOLX/2-123
E5ZZV7_ECOLX/6-126
E6A4P1_ECOLX/6-126
E6AFX5_ECOLX/22-143
E6AI81_ECOLX/6-126
E6AL04_ECOLX/22-143
E6B014_ECOLX/1-117
E6B7C9_ECOLX/6-126
E6BE05_ECOLX/2-123
E6BLJ5_ECOLX/6-126
E6EKW9_ENTFA/2-120
E6ELC4_ENTFA/20-293
E6ELD5_ENTFA/10-123
E6EM38_ENTFA/11-126
E6EPP6_ENTFA/168-291
E6EPP6_ENTFA/17-147
E6EQR3_ENTFA/147-255
E6EQR3_ENTFA/4-124
E6ESJ1_ENTFA/158-284
E6ESJ1_ENTFA/7-144
E6EUW3_ENTFA/25-140
E6EW82_ENTFA/20-293
E6EW92_ENTFA/10-123
E6EZ25_ENTFA/168-291
E6EZ25_ENTFA/17-147
E6EZU7_ENTFA/2-120
E6F0H6_ENTFA/147-255
E6F0H6_ENTFA/4-124
E6F2Y6_ENTFA/7-284
E6F4Q6_ENTFA/20-293
E6F4R6_ENTFA/10-123
E6F564_ENTFA/7-284
E6F5J8_ENTFA/2-120
E6F724_ENTFA/147-255
E6F724_ENTFA/4-124
E6F9P2_ENTFA/168-291
E6F9P2_ENTFA/17-147
E6FAI9_ENTFA/25-140
E6FBZ5_ENTFA/25-140
E6FCN7_ENTFA/2-120
E6FDK7_ENTFA/147-255
E6FDK7_ENTFA/4-124
E6FFU2_ENTFA/168-291
E6FFU2_ENTFA/17-146
E6FGY5_ENTFA/20-293
E6FGZ5_ENTFA/10-123
E6FHD2_ENTFA/7-284
E6FJG9_ENTFA/147-255
E6FJG9_ENTFA/4-124
E6FK46_ENTFA/2-120
E6FM13_ENTFA/20-293
E6FM23_ENTFA/10-123
E6FN54_ENTFA/158-283
E6FN54_ENTFA/7-130
E6FNQ5_ENTFA/25-140
E6FRI4_ENTFA/168-291
E6FRI4_ENTFA/17-147
E6FTB5_ENTFA/147-255
E6FTB5_ENTFA/4-126
E6FVP0_ENTFA/2-120
E6FWA6_ENTFA/20-293
E6FWB6_ENTFA/10-123
E6FWP3_ENTFA/7-284
E6FXT4_ENTFA/25-140
E6FZ83_ENTFA/168-291
E6FZ83_ENTFA/17-147
E6G0F6_ENTFA/20-293
E6G0G6_ENTFA/10-123
E6G0V0_ENTFA/7-284
E6G2G6_ENTFA/2-120
E6G3Q9_ENTFA/147-255
E6G3Q9_ENTFA/4-122
E6G417_ENTFA/25-140
E6G6Y3_ENTFA/168-291
E6G6Y3_ENTFA/17-147
E6G9N7_ENTFA/7-284
E6GAD2_ENTFA/20-293
E6GAE2_ENTFA/10-123
E6GAQ2_ENTFA/2-120
E6GC24_ENTFA/168-291
E6GC24_ENTFA/17-147
E6GDX3_ENTFA/25-140
E6GEG9_ENTFA/147-255
E6GEG9_ENTFA/4-124
E6GHJ9_ENTFA/168-291
E6GHJ9_ENTFA/17-147
E6GK91_ENTFA/25-140
E6GLP3_ENTFA/7-284
E6GN10_ENTFA/2-120
E6GPE7_ENTFA/20-293
E6GPF7_ENTFA/10-123
E6GPL3_ENTFA/147-255
E6GPL3_ENTFA/4-124
E6GQI4_ENTFA/25-140
E6GR79_ENTFA/2-120
E6GSM3_ENTFA/158-284
E6GSM3_ENTFA/7-133
E6GTZ7_ENTFA/147-255
E6GTZ7_ENTFA/4-124
E6GUP1_ENTFA/10-123
E6GUQ1_ENTFA/4-277
E6GX91_ENTFA/168-291
E6GX91_ENTFA/17-147
E6GZX0_ENTFA/25-140
E6H158_ENTFA/168-291
E6H158_ENTFA/17-147
E6H2E1_ENTFA/10-123
E6H2F1_ENTFA/4-277
E6H429_ENTFA/158-284
E6H429_ENTFA/7-133
E6H605_ENTFA/147-255
E6H605_ENTFA/4-124
E6H795_ENTFA/2-120
E6H9X3_ENTFA/168-291
E6H9X3_ENTFA/17-147
E6HCM4_ENTFA/25-140
E6HDN1_ENTFA/147-255
E6HDN1_ENTFA/4-124
E6HEC1_ENTFA/7-284
E6HFW3_ENTFA/2-120
E6HGG7_ENTFA/20-293
E6HGI6_ENTFA/10-123
E6HHV5_ENTFA/2-120
E6HI03_ENTFA/168-291
E6HI03_ENTFA/17-147
E6HKE4_ENTFA/147-255
E6HKE4_ENTFA/4-124
E6HN82_ENTFA/7-284
E6HPM8_ENTFA/20-293
E6HPN8_ENTFA/10-123
E6HQE4_ENTFA/25-140
E6HSB7_ENTFA/20-293
E6HSC8_ENTFA/10-123
E6HTT1_ENTFA/25-140
E6HUR6_ENTFA/7-284
E6HWB2_ENTFA/2-120
E6HXJ3_ENTFA/168-291
E6HXJ3_ENTFA/17-147
E6HY76_ENTFA/147-255
E6HY76_ENTFA/4-124
E6I2G3_ENTFA/168-291
E6I2G3_ENTFA/17-147
E6I330_ENTFA/2-120
E6I3I1_ENTFA/7-284
E6I3X1_ENTFA/25-140
E6I5A6_ENTFA/147-255
E6I5A6_ENTFA/4-124
E6I5W2_ENTFA/10-123
E6I5X2_ENTFA/4-277
E6I8D3_ENTFA/147-255
E6I8D3_ENTFA/4-124
E6I964_ENTFA/20-293
E6I974_ENTFA/10-123
E6IA49_ENTFA/168-291
E6IA49_ENTFA/17-147
E6IBL0_ENTFA/25-140
E6IDI5_ENTFA/7-284
E6IE05_ENTFA/2-120
E6IHA1_ENTFA/168-291
E6IHA1_ENTFA/17-147
E6IIB4_ENTFA/25-140
E6IJ36_ENTFA/2-120
E6IKE7_ENTFA/147-255
E6IKE7_ENTFA/4-124
E6IKK9_ENTFA/7-284
E6IND6_ENTFA/20-293
E6INE7_ENTFA/10-123
E6ISQ7_ENTFA/147-255
E6ISQ7_ENTFA/4-124
E6IT35_ENTFA/168-291
E6IT35_ENTFA/17-147
E6IUC9_ENTFA/2-120
E6IUK0_ENTFA/10-123
E6IUL0_ENTFA/4-277
E6IVY4_ENTFA/158-284
E6IVY4_ENTFA/7-175
E6IWV2_ENTFA/25-140
E6IYT3_STRAP/4-122
E6J661_9ACTO/186-296
E6J6R1_9ACTO/142-267
E6J6R1_9ACTO/5-117
E6JCX6_9ACTO/143-264
E6JHD8_RIEAN/179-330
E6JHD8_RIEAN/21-149
E6JHN4_RIEAN/2-122
E6JP14_STAEP/5-117
E6JPD8_STAEP/11-124
E6KJI1_STRSA/10-122
E6KJI1_STRSA/168-279
E6KLP8_STRSA/10-128
E6KZ04_9PAST/6-127
E6LFD6_9ENTE/15-128
E6LFD6_9ENTE/173-286
E6LH52_9ENTE/2-120
E6LII2_9ENTE/11-125
E6LII9_9ENTE/1-125
E6MAY3_STALU/7-257
E6MAY4_STALU/159-284
E6MAY4_STALU/8-131
E6MAZ2_STALU/10-125
E6MCN8_STALU/2-111
E6MYR6_NEIMH/2-123
E6N2S4_9ARCH/140-277
E6N2S4_9ARCH/7-130
E6N334_9ARCH/9-122
E6N7H7_9ARCH/34-147
E6PDS5_9ZZZZ/178-329
E6PM37_9ZZZZ/24-145
E6PML9_9ZZZZ/169-284
E6Q2I2_9ZZZZ/178-329
E6QD25_9ZZZZ/2-123
E6RB64_CRYGW/12-156
E6RJI1_PSEU9/19-162
E6RM43_PSEU9/3-113
E6RMR2_PSEU9/2-123
E6RP95_PSEU9/156-277
E6S679_INTC7/211-364
E6SCP5_INTC7/142-257
E6SE11_INTC7/145-264
E6SG92_THEM7/16-200
E6SGM6_THEM7/14-203
E6SGM6_THEM7/208-312
E6SI14_THEM7/11-120
E6SI14_THEM7/153-271
E6SIA7_THEM7/184-304
E6SYH3_SHEB6/2-149
E6SZE4_SHEB6/4-126
E6T321_SHEB6/155-302
E6T8K1_SHEB6/3-125
E6THI3_MYCSR/142-267
E6TIQ9_MYCSR/142-255
E6TJ41_MYCSR/2-124
E6TJQ0_MYCSR/142-255
E6TMP2_MYCSR/15-163
E6TN77_MYCSR/3-114
E6TNB2_MYCSR/143-265
E6TPX9_MYCSR/4-114
E6TT65_BACCJ/5-125
E6TTE9_BACCJ/11-123
E6TXG4_BACCJ/6-281
E6U0D7_BACCJ/159-278
E6U0D7_BACCJ/8-142
E6U8D6_ETHHY/7-127
E6UWV9_VARPD/442-587
E6UXI6_VARPD/13-142
E6UYE7_VARPD/155-269
E6UZ25_VARPD/14-138
E6V2H4_VARPD/4-125
E6V393_VARPD/2-139
E6V896_VARPD/2-124
E6V8F4_VARPD/180-295
E6VHW1_RHOPX/5-134
E6VJ43_RHOPX/157-270
E6VJ62_RHOPX/148-264
E6VJ62_RHOPX/16-124
E6VZZ1_DESAO/6-131
E6W5H5_DESIS/2-123
E6W8C1_PANSA/149-268
E6W8C1_PANSA/17-125
E6W985_PANSA/6-126
E6W9Z2_PANSA/8-127
E6WDH5_PANSA/2-123
E6WMA1_PANSA/157-275
E6WVS5_PSEUU/181-298
E6WVZ5_PSEUU/2-123
E6X755_CELAD/190-341
E6X755_CELAD/33-189
E6X7U3_CELAD/7-144
E6XAR3_CELAD/4-124
E6XI44_SHEP2/155-302
E6XJE5_SHEP2/4-126
E6XKH7_SHEP2/3-125
E6ZHM3_DICLA/196-349
E6ZZ60_9BASI/11-143
E7A8C3_HAEIF/2-123
E7AFP9_HAEIF/2-123
E7B363_YERE1/6-126
E7B8M2_YERE1/2-123
E7BFJ8_NEIMW/2-123
E7C422_9GAMM/2-117
E7C4B6_9ACTN/2-117
E7C4U6_9GAMM/2-117
E7C5Z4_9GAMM/10-125
E7C7J7_9GAMM/2-117
E7C848_9GAMM/2-117
E7C8N8_9GAMM/2-117
E7DDG2_9BACL/150-266
E7FH29_DANRE/177-328
E7FJB6_9BURK/143-262
E7FWS0_ERYRH/167-274
E7FYB2_ERYRH/6-284
E7GLN8_CLOSY/6-125
E7GWR7_STRAP/4-122
E7H764_ECOLX/6-126
E7HKY3_ECOLX/2-123
E7HP67_ECOLX/2-123
E7HY20_ECOLX/6-126
E7IF88_ECOLX/6-126
E7IIH8_ECOLX/2-123
E7IJL1_ECOLX/2-123
E7IYM7_ECOLX/6-126
E7J147_ECOLX/1-117
E7JD85_ECOLX/6-126
E7JHA2_ECOLX/6-126
E7JRS8_ECOLX/1-117
E7JU30_SHISO/2-123
E7K3P9_SHISO/6-126
E7KGB8_YEASA/22-164
E7KSF4_YEASL/182-234
E7KSF4_YEASL/22-164
E7LYQ2_YEASV/22-164
E7M4S5_9BACL/1-125
E7MAY9_9BACL/12-126
E7MCU6_STAAU/10-123
E7MCU9_STAAU/9-286
E7MFF9_STAAU/4-116
E7MG41_STAAU/10-122
E7MH62_STAAU/176-300
E7MH62_STAAU/26-148
E7MST6_STAAU/10-122
E7MVM6_STAAU/4-116
E7MY79_STAAU/176-300
E7MY79_STAAU/26-148
E7MYU3_STAAU/9-286
E7MYU6_STAAU/10-123
E7NCF4_9ACTO/150-266
E7NLC9_YEASO/22-164
E7P4J7_PSESG/24-167
E7P5C8_PSESG/440-586
E7P7I0_PSESG/159-289
E7PNA9_PSESG/24-167
E7PPG4_PSESG/440-586
E7PR64_PSESG/159-289
E7PUJ7_STRDY/2-120
E7PWL4_STRDY/5-126
E7PZQ4_STRDY/10-121
E7Q7L5_YEASB/22-164
E7QUH9_9EURY/26-148
E7QZ59_9EURY/5-55
E7R412_PICAD/218-374
E7R6K0_PICAD/152-297
E7R6K0_PICAD/3-135
E7RDW0_9BACL/152-273
E7RDW0_9BACL/6-131
E7RFY7_9BACL/7-266
E7RK29_9BACL/155-278
E7RK29_9BACL/5-137
E7RWQ7_9BURK/12-134
E7S1N8_STRAG/26-137
E7S393_STRAG/3-121
E7S4I3_STRAG/5-135
E7SAL3_9STRE/14-137
E7SC16_9STRE/10-122
E7SCI1_9STRE/4-122
E7SMC4_SHIDY/2-123
E7SPM0_SHIDY/6-126
E7SW55_SHIBO/2-123
E7SWU3_SHIBO/6-126
E7T9M9_SHIFL/6-126
E7TAI0_SHIFL/2-123
E7TPI1_ECO57/6-126
E7TZ48_ECO57/2-123
E7U2H6_ECOLX/6-126
E7U6Q3_ECOLX/2-123
E7UIB2_ECOLX/6-126
E7URQ7_ECOLX/2-123
E7UWZ3_SALTY/6-126
E7UY87_SALTY/2-123
E7V840_SALMO/6-126
E7VAB4_SALMO/2-123
E7VJ50_SALMO/6-126
E7VLD3_SALMO/2-123
E7VZK0_SALMO/6-126
E7WBI5_SALMO/2-123
E7WCN6_SALMO/6-126
E7WM87_SALMO/2-123
E7WT37_SALMO/6-126
E7WY35_SALMO/6-126
E7XAE1_SALMO/2-123
E7XC18_SALMO/6-126
E7XMD7_SALMO/6-126
E7XP52_SALMO/2-123
E7XZC2_SALMO/2-123
E7Y542_SALMO/6-126
E7Y5B9_SALMO/6-126
E7Y8U6_SALMO/2-123
E7YLN4_SALMO/2-123
E7YTR4_SALMO/6-126
E7YWG5_SALMO/2-123
E7Z0W4_SALMO/6-126
E7Z7C2_SALMO/2-123
E7ZHE5_SALMO/6-126
E7ZL01_SALMO/2-123
E7ZPB7_SALMO/6-126
E7ZZS9_SALMO/2-123
E8A2J5_SALMO/6-126
E8AFS1_SALMO/2-123
E8AGX3_SALMO/6-126
E8AK07_SALMO/2-123
E8AM81_SALMO/6-126
E8AZY9_SALMO/2-123
E8B1T1_SALMO/6-126
E8BC91_SALMO/2-123
E8BFA1_SALMO/6-126
E8BQ57_SALMO/2-123
E8BVM0_SALMO/6-126
E8BWK3_SALMO/6-126
E8BXQ5_SALMO/2-123
E8CD92_SALMO/6-126
E8CGB6_SALMO/2-123
E8CN19_SALMO/2-123
E8CRC6_SALMO/6-126
E8CXX5_SALMO/6-126
E8D9S9_SALMO/2-123
E8DD22_SALMO/2-123
E8DGP5_SALMO/6-126
E8DWG4_SALMO/6-126
E8DYU2_SALMO/2-123
E8E0N3_SALMO/6-126
E8EC20_SALMO/2-123
E8EC84_SALMO/6-126
E8ETB5_SALMO/2-123
E8EWJ6_SALMO/6-126
E8EY79_SALMO/2-123
E8EZ61_SALMO/6-126
E8FGW7_SALMO/2-123
E8FHG3_SALMO/6-126
E8FVG8_SALMO/2-123
E8FXS9_SALMO/6-126
E8G2Q4_SALMO/6-126
E8G6Z1_SALMO/2-123
E8GG23_SALMO/2-123
E8GJA4_SALMO/6-126
E8GPP3_SALMO/2-123
E8GSE8_SALMO/6-126
E8H2C3_ECO57/2-123
E8H7H2_ECO57/6-126
E8HG46_ECOLX/2-123
E8HMS9_ECOLX/6-126
E8HUU0_ECOLX/6-126
E8HUZ5_ECOLX/2-123
E8I8L6_ECOLX/6-126
E8ILV4_ECOLX/2-123
E8IMJ6_ECOLX/6-126
E8IZY1_ECOLX/2-123
E8J1G2_ECO57/6-126
E8J1Q1_ECO57/2-123
E8JNC4_STREI/5-135
E8JQD2_STREI/8-143
E8JS29_STRCR/5-126
E8JS65_STRCR/10-122
E8JU93_STRCR/4-122
E8K141_9STRE/4-122
E8K602_STRPA/5-126
E8KC88_9STRE/4-122
E8KE61_9PAST/7-127
E8KJG1_9PAST/2-123
E8KNL8_STRSA/1-116
E8KP36_STRSA/46-158
E8KQ26_STRSA/4-122
E8KUA2_STRVE/10-122
E8KUA2_STRVE/168-280
E8KUH1_STRVE/5-131
E8L1W4_9RHIZ/170-292
E8L2P5_9RHIZ/2-124
E8LP50_9VIBR/162-278
E8LQ42_9VIBR/10-133
E8LS14_9VIBR/5-126
E8LVQ5_9VIBR/2-147
E8LWN8_9VIBR/4-126
E8LXE9_9VIBR/5-125
E8LYD1_9VIBR/1-112
E8LZM2_9VIBR/2-123
E8M1J7_9VIBR/8-129
E8M391_9VIBR/2-121
E8M4J8_9VIBR/5-126
E8M667_9VIBR/162-281
E8M720_9VIBR/2-147
E8MA89_9VIBR/5-125
E8N263_ANATU/4-124
E8N9C8_MICTS/4-130
E8N9Q8_MICTS/182-291
E8N9Q8_MICTS/24-138
E8NB60_MICTS/148-267
E8ND02_MICTS/175-291
E8NLS3_SALET/6-126
E8NNI1_SALET/2-123
E8NXQ7_YERPH/2-123
E8P0U5_YERPH/6-126
E8P8K5_ACIB1/1-117
E8PBX3_ACIB1/2-141
E8PEQ6_ACIB1/152-266
E8PGJ6_ACIB1/3-109
E8PGJ8_ACIB1/152-279
E8PPT2_THESS/135-252
E8PQA0_THESS/163-281
E8PQB4_THESS/151-269
E8Q7X7_STRED/2-120
E8Q9C4_STRED/10-121
E8QA74_STRED/5-135
E8RLH7_9CAUL/159-276
E8RQH1_9CAUL/2-133
E8RTV8_9CAUL/157-271
E8RUY9_9CAUL/8-132
E8S1H1_MICSL/2-124
E8S3K8_MICSL/162-310
E8S3K8_MICSL/5-126
E8S6S2_MICSL/202-355
E8SD22_MICSL/5-127
E8SDQ5_STAPH/4-116
E8SF02_STAPH/5-124
E8SH94_STAPH/6-255
E8SHS1_STAPH/8-281
E8SLU1_NEIGO/1-114
E8SR11_NEIGO/5-82
E8SVK5_GEOS2/142-259
E8SXF2_GEOS2/5-125
E8T7E4_MESCW/154-274
E8T7E4_MESCW/7-129
E8T7G0_MESCW/9-130
E8T7G2_MESCW/8-131
E8T8E6_MESCW/7-268
E8TBN6_MESCW/4-119
E8TCE0_MESCW/6-275
E8TEJ8_MESCW/4-123
E8TEM1_MESCW/148-265
E8TEM1_MESCW/16-124
E8TFB9_MESCW/13-126
E8TIB8_MESCW/2-124
E8TIF0_MESCW/167-292
E8TJ27_MESCW/21-135
E8TKE9_MESCW/2-124
E8TSN8_ALIDB/2-124
E8TTP9_ALIDB/159-271
E8TUN3_ALIDB/150-267
E8TUN3_ALIDB/8-120
E8TWJ6_ALIDB/6-137
E8TXZ5_ALIDB/170-291
E8U810_DEIML/10-143
E8U810_DEIML/156-278
E8U8K2_DEIML/152-275
E8U8K2_DEIML/5-127
E8U8Z1_DEIML/139-256
E8ULS8_STREJ/4-121
E8UN25_STREJ/5-128
E8UP42_STREJ/1-114
E8USC1_THEBF/4-78
E8UWX6_TERSS/148-267
E8UWX6_TERSS/7-128
E8V1Q4_TERSS/10-127
E8V908_BACST/5-263
E8VB71_BACST/7-266
E8VDE1_BACST/4-124
E8VDJ6_BACST/4-118
E8VDT1_BACST/2-115
E8VEB3_BACST/169-275
E8VEB3_BACST/9-123
E8VEQ4_BACST/4-123
E8VGM1_BACST/12-130
E8VIQ3_BACST/154-275
E8VIQ3_BACST/5-146
E8VJ10_BACST/5-75
E8VKW7_VIBVU/162-281
E8VMS6_VIBVU/5-126
E8VQN6_VIBVU/7-127
E8VV74_VIBVU/5-127
E8VW20_VIBVU/2-147
E8VX86_VIBVU/4-124
E8VZV5_STRFA/2-124
E8W215_STRFA/2-125
E8W6M8_STRFA/184-335
E8W6M8_STRFA/22-158
E8X2B9_ACISM/164-268
E8X2B9_ACISM/7-129
E8X4B6_ACISM/23-142
E8XHC8_SALT4/2-123
E8XIQ5_SALT4/6-126
E8XNL9_RAHSY/25-145
E8XVM2_RAHSY/2-123
E8XZV0_RAHSY/1-124
E8Y0A1_RAHSY/1-124
E8Y7J1_ECOKO/2-123
E8YCG9_ECOKO/6-126
E8YHC8_9BURK/170-285
E8YML1_9BURK/2-123
E8YRW8_9BURK/187-302
E8YT82_9BURK/440-584
E8YUK8_9BURK/150-273
E8YUL3_9BURK/131-246
E8YVK6_9BURK/159-283
E8YVW9_9BURK/175-294
E8YWJ9_9BURK/151-265
E8ZNX3_CLOB0/2-63
E8ZXT3_SALET/6-126
E9A222_SALET/2-123
E9CF32_9EUKA/185-340
E9CKY6_9ENTR/2-123
E9CW83_COCPS/199-354
E9CWX7_COCPS/169-310
E9CWX7_COCPS/9-147
E9DE43_COCPS/178-306
E9DNX3_9STRE/10-122
E9DNX3_9STRE/168-280
E9DWL7_METAQ/206-362
E9DYH7_METAQ/205-339
E9DYH7_METAQ/46-184
E9ECF1_METAQ/6-125
E9EPZ8_METAR/4-127
E9EQI9_METAR/1-126
E9EQI9_METAR/147-281
E9EXL7_METAR/206-362
E9F362_METAR/17-131
E9FC19_METAR/179-317
E9FDN9_METAR/6-125
E9FFU2_9STRE/10-128
E9FJ93_9STRE/10-122
E9FJ93_9STRE/168-279
E9FLB1_9STRE/4-122
E9H9X2_DAPPU/195-350
E9HSG6_DAPPU/27-170
E9IWI6_SOLIN/179-334
E9KK00_HEVBR/1-126
E9L1J8_9ZZZZ/157-305
E9L1N1_9ZZZZ/154-302
E9L1T7_9ZZZZ/160-308
E9SKR5_CLOSY/6-125
E9SWE2_COREQ/213-366
E9SWN0_COREQ/143-261
E9SX86_COREQ/3-114
E9SXV9_COREQ/7-146
E9SZ05_COREQ/152-274
E9T1A7_COREQ/143-268
E9T1S9_COREQ/5-122
E9T2D6_COREQ/152-274
E9T4P2_COREQ/6-127
E9T5H3_COREQ/2-124
E9T7Z1_COREQ/144-261
E9T896_COREQ/142-255
E9TI67_ECOLX/6-126
E9TLV7_ECOLX/26-147
E9TTU3_ECOLX/6-126
E9U1J7_ECOLX/20-141
E9UAN1_ECOLX/6-126
E9UE54_ECOLX/22-143
E9UUR7_9ACTO/12-152
E9UWS9_9ACTO/144-268
E9UXJ0_9ACTO/143-254
E9UYR9_9ACTO/421-555
E9UYS0_9ACTO/202-355
E9UZ33_9ACTO/179-302
E9UZ67_9ACTO/150-265
E9V3M9_9ACTO/152-263
E9V3M9_9ACTO/5-109
E9V712_ECOLX/2-123
E9VBE1_ECOLX/6-126
E9VP76_ECOLX/2-123
E9VTL7_ECOLX/6-126
E9VZX0_ECOLX/2-123
E9W2N0_ECOLX/6-126
E9WF03_ECOLX/2-123
E9WLA6_ECOLX/6-126
E9WXP9_ECOLX/2-123
E9WYY4_ECOLX/6-126
E9X3B8_ECOLX/2-123
E9XA39_ECOLX/6-126
E9XJN8_ECOLX/2-123
E9XQD5_ECOLX/6-126
E9XZD3_ECOLX/2-123
E9Y5L8_ECOLX/6-126
E9Y925_ECOLX/2-123
E9YI45_ECOLX/6-126
E9YNJ4_ECOLX/2-123
E9YYP8_ECOLX/6-126
E9Z7A3_ESCFE/2-123
E9ZA80_ESCFE/6-126
E9ZM78_MYCTU/3-114
E9ZPZ9_MYCTU/142-267
E9ZRU6_MYCTU/15-163
E9ZSN0_NEIME/2-123
E9ZWE2_NEIME/5-43
E9ZYC0_NEIME/2-123
F0A200_NEIME/5-43
F0A3J8_NEIME/2-123
F0A7G2_NEIME/5-43
F0A9C4_NEIME/2-123
F0ADA8_NEIME/5-43
F0AF22_NEIME/2-123
F0AIX2_NEIME/5-43
F0AKX1_NEIME/2-123
F0APP5_NEIME/5-43
F0AR68_NEIME/2-123
F0AW11_NEIME/1-79
F0AX24_NEIME/2-123
F0B0U6_NEIME/5-43
F0B2Q5_NEIME/2-123
F0B6G7_NEIME/5-43
F0BBC4_9XANT/163-310
F0BF40_9XANT/5-125
F0BLA8_9XANT/23-167
F0BLL8_9XANT/23-167
F0BLX2_9XANT/4-140
F0BMR7_9XANT/3-123
F0BUH2_9XANT/178-292
F0BZE6_9XANT/5-125
F0C0P4_9XANT/163-277
F0C4V1_9XANT/5-125
F0C5H6_9XANT/23-167
F0CGE6_SALMO/2-123
F0CIL2_SALMO/2-123
F0CUX6_SALMO/2-123
F0D1F7_STAAU/9-122
F0D3A6_STAAU/10-123
F0D3A9_STAAU/9-286
F0D7G4_STAAU/1-117
F0D7G4_STAAU/145-269
F0DCL6_STAAU/9-286
F0DCL9_STAAU/10-123
F0DDL1_STAAU/1-117
F0DDL1_STAAU/145-269
F0DE89_STAAU/10-122
F0E8P0_9PSED/155-269
F0EA24_9PSED/13-124
F0EAN0_9PSED/159-283
F0EAP5_9PSED/440-586
F0EDC4_9PSED/24-167
F0EF85_ENTCA/6-255
F0EF86_ENTCA/160-283
F0EF86_ENTCA/9-141
F0EIU7_ENTCA/4-123
F0EJ67_ENTCA/2-120
F0EK99_ENTCA/27-163
F0EM93_ENTCA/4-138
F0EMF2_ENTCA/15-127
F0ESI2_HAEPA/7-127
F0EV58_HAEPA/2-123
F0F264_9NEIS/2-123
F0FBR3_STRSA/1-116
F0FCD3_STRSA/46-158
F0FDV8_STRSA/4-122
F0FIQ6_STRSA/10-122
F0FK40_STRSA/4-122
F0FQY9_STRSA/4-122
F0FST8_STRSA/10-122
F0FXC9_9BURK/146-263
F0FZQ1_9BURK/2-110
F0G489_9BURK/119-263
F0G834_9BURK/170-286
F0G843_9BURK/147-272
F0GBS6_9BURK/187-302
F0GFX9_9BURK/2-123
F0GI17_9BURK/151-265
F0GKJ8_9BURK/143-266
F0GU28_9FIRM/2-122
F0H0E8_9FIRM/4-122
F0I0X0_STRSA/4-122
F0I2P7_STRSA/10-122
F0I2T5_STRSA/5-126
F0I5M9_STRSA/5-126
F0I5R7_STRSA/10-122
F0I6Q5_STRSA/1-116
F0I864_STRSA/4-122
F0IFJ8_9FLAO/7-127
F0IL78_STRSA/41-162
F0ILB7_STRSA/46-158
F0ILX5_STRSA/1-116
F0IMZ6_STRSA/4-122
F0IUD4_STRSA/4-122
F0IVG9_STRSA/1-116
F0IW30_STRSA/10-122
F0IW71_STRSA/5-126
F0J3X4_ACIMA/5-126
F0JGY0_DESDE/6-131
F0JP45_ESCFE/1-117
F0JQX2_ESCFE/6-126
F0K3R0_CLOAE/5-124
F0KG99_ACICP/152-266
F0KI17_ACICP/7-136
F0KI19_ACICP/152-282
F0KJW5_ACICP/1-117
F0KUY2_YERE3/2-123
F0KZL7_YERE3/6-126
F0L1Z6_9RHIZ/7-268
F0L5E4_9RHIZ/8-129
F0L6H5_9RHIZ/2-124
F0L7N7_9RHIZ/209-314
F0L862_9RHIZ/14-127
F0L862_9RHIZ/173-283
F0L916_9RHIZ/154-266
F0L916_9RHIZ/6-128
F0LEW2_9RHIZ/7-268
F0LQ87_VIBFU/4-126
F0LTH0_VIBFU/162-285
F0LVC5_VIBFU/5-126
F0LXZ7_VIBFU/4-124
F0LYP0_VIBFU/2-147
F0M0A9_VIBFU/7-129
F0M3S8_ARTPP/5-126
F0M4R4_ARTPP/2-123
F0M524_ARTPP/177-288
F0M583_ARTPP/152-268
F0M703_ARTPP/149-268
F0M703_ARTPP/7-118
F0M9C1_ARTPP/442-583
F0MC72_ARTPP/139-247
F0MEN5_NEIMG/5-43
F0MFE0_NEIMG/2-123
F0MP05_NEIMM/5-43
F0MPS5_NEIMM/2-123
F0MUS4_NEIMP/5-43
F0MZC3_NEIMP/2-123
F0N445_NEIMO/2-123
F0N567_NEIMO/5-43
F0N9M5_NEIMN/5-43
F0NAP0_NEIMN/2-123
F0NG99_SULIR/153-271
F0NGJ1_SULIR/138-257
F0NJP8_SULIH/138-257
F0NNA5_SULIH/153-271
F0NXM4_WEEVC/179-330
F0NXM4_WEEVC/21-135
F0P4W7_STAPE/6-255
F0P607_STAPE/5-124
F0P841_STAPE/4-116
F0P9S6_STAPE/8-281
F0P9Z9_ENTF6/147-255
F0P9Z9_ENTF6/4-124
F0PC39_ENTF6/22-137
F0PD34_ENTF6/2-120
F0PFD9_ENTF6/7-284
F0PFT0_ENTF6/160-283
F0PFT0_ENTF6/9-138
F0PH76_ENTF6/10-123
F0PH87_ENTF6/2-246
F0PJ93_BACT0/4-125
F0PMP6_BACT0/2-110
F0PNH8_BACT0/7-266
F0PP17_BACT0/6-271
F0PP18_BACT0/164-281
F0PP18_BACT0/6-134
F0PT97_BACT0/178-326
F0PXL2_BACT0/4-124
F0PY26_BACT0/10-124
F0PYX8_BACT0/2-115
F0Q4C1_ACIAP/184-299
F0Q5J8_ACIAP/14-127
F0Q7J7_ACIAP/20-149
F0QDD7_ACIAP/2-124
F0QG60_ACIBD/2-141
F0QGI6_ACIBD/152-266
F0QKW5_ACIBD/7-136
F0QKW7_ACIBD/152-279
F0QMZ7_ACIBD/1-117
F0REV1_CELLC/183-334
F0RHZ9_CELLC/3-124
F0RQT7_DEIPM/155-275
F0RQT7_DEIPM/7-127
F0RQT8_DEIPM/156-280
F0RQT8_DEIPM/8-130
F0RR21_DEIPM/143-260
F0S582_PEDSD/11-128
F0S7Z0_PEDSD/4-124
F0SGC1_PLABD/8-75
F0TCY3_9PROT/3-113
F0TEZ5_LACA3/5-145
F0TJW5_RIEAR/179-330
F0TJW5_RIEAR/21-149
F0TJY3_RIEAR/2-122
F0UCI0_AJECA/214-382
F0UTL3_AJECA/156-297
F0UTL3_AJECA/9-147
F0UTT8_AJECA/200-355
F0VEX4_NEOCA/323-472
F0VQL4_NEOCA/1-143
F0VQL4_NEOCA/157-301
F0VT07_STRG2/8-131
F0VXT9_STRG2/5-135
F0X812_9PEZI/167-287
F0XAS3_9PEZI/30-144
F0XMU6_9PEZI/203-341
F0XMU6_9PEZI/44-182
F0XTI7_9PEZI/244-414
F0Y754_9STRA/26-179
F0YS19_9STRA/26-179
F0YUD8_9CLOT/2-126
F0ZA46_DICPU/172-327
F0ZA46_DICPU/9-135
F0ZG03_DICPU/176-329
F0ZGM5_DICPU/3-124
F1A1Z5_DICPU/214-368
F1BPV1_SOLPN/215-372
F1BPV2_SOLPN/214-371
F1C939_ENTFC/4-116
F1L587_ASCSU/165-322
F1L6R5_ASCSU/233-389
F1LGC3_ASCSU/47-190
F1LNW9_RAT/1-108
F1LNW9_RAT/150-305
F1MUW8_BOVIN/35-178
F1N7A4_BOVIN/15-130
F1N9Q2_CHICK/37-180
F1NVJ0_CHICK/18-150
F1NVJ0_CHICK/181-335
F1Q6E1_DANRE/181-336
F1Q986_DANRE/180-335
F1QEE2_DANRE/177-328
F1RNR4_PIG/178-333
F1RNR6_PIG/180-335
F1RVR3_PIG/35-178
F1VSE1_MORCA/26-171
F1VXJ4_9BURK/167-282
F1W059_9BURK/23-152
F1W8L7_MORCA/6-135
F1WAD3_MORCA/26-171
F1WEV6_MORCA/26-171
F1WJY4_MORCA/6-135
F1WKT6_MORCA/26-171
F1WMG6_MORCA/26-171
F1WUC0_MORCA/26-171
F1WVV8_MORCA/159-281
F1X193_MORCA/26-171
F1X6X3_MORCA/26-171
F1XCR0_MORCA/26-171
F1XF45_MORCA/6-135
F1XGL3_MORCA/26-171
F1XR05_ECO57/2-123
F1XU90_ECO57/6-126
F1Y1M8_ECO57/6-126
F1Y3L1_ECO57/2-123
F1YGL5_9ACTO/3-114
F1YGZ1_9ACTO/3-114
F1YK72_9ACTO/140-250
F1YK87_9ACTO/1-111
F1YMD8_9ACTO/12-160
F1YN17_9ACTO/147-272
F1YNT8_9ACTO/148-272
F1YP24_9ACTO/109-216
F1YPE6_9ACTO/143-265
F1YTI8_9PROT/3-125
F1YX59_9STRE/2-120
F1YZS3_9STRE/5-135
F1Z1R4_9STRE/10-121
F1Z211_9STRE/6-254
F1Z212_9STRE/159-308
F1Z212_9STRE/8-131
F1Z3B1_9SPHN/57-174
F1ZC25_9SPHN/152-269
F1ZC29_9SPHN/147-272
F1ZEL4_ECOLX/6-126
F1ZHR7_ECOLX/2-123
F2A4F3_RHIET/437-583
F2A4I4_RHIET/7-129
F2AA78_RHIET/31-291
F2AAX9_RHIET/204-315
F2ADE8_RHIET/39-300
F2AFP1_RHIET/13-134
F2AII6_RHIET/7-115
F2AJ93_RHIET/1-113
F2B2J3_STRPN/10-122
F2B2J3_STRPN/168-280
F2B5J3_STRPN/4-122
F2BD73_9NEIS/2-123
F2BHH7_STRSA/10-122
F2BI33_STRSA/1-116
F2BKN2_STRSA/4-122
F2BR10_STRSA/10-122
F2BRH7_STRSA/1-116
F2BSP3_STRSA/4-122
F2C2K8_HAEAE/2-123
F2C550_STRSA/44-165
F2C589_STRSA/48-160
F2C5U7_STRSA/1-116
F2C6G9_STRSA/4-122
F2CB65_STRSA/41-162
F2CBA1_STRSA/10-122
F2CDP7_STRSA/4-122
F2CJJ7_STRSA/10-122
F2CM38_STRSA/4-122
F2CQ08_HORVD/215-335
F2CQ08_HORVD/84-205
F2CQP8_HORVD/156-280
F2CQP8_HORVD/24-146
F2CV61_HORVD/208-365
F2DAY3_HORVD/81-225
F2DKU3_HORVD/208-365
F2DM28_HORVD/220-340
F2DM28_HORVD/89-210
F2E412_HORVD/233-390
F2ESB1_PANAN/5-138
F2ET23_PANAN/2-123
F2EUC2_PANAN/19-140
F2EUP1_PANAN/446-592
F2EY62_PANAN/6-126
F2EZY4_9BACL/12-125
F2F126_9BACL/157-273
F2F126_9BACL/6-129
F2F151_9BACL/5-128
F2F220_9BACL/11-120
F2F220_9BACL/153-271
F2F481_9BACL/151-270
F2F481_9BACL/7-118
F2F487_9BACL/152-272
F2F487_9BACL/8-119
F2F492_9BACL/151-271
F2F492_9BACL/7-118
F2F4P2_9BACL/156-271
F2F4P2_9BACL/6-129
F2F512_9BACL/7-266
F2FEN6_SALDU/6-126
F2FHM4_SALDU/2-123
F2FXH6_SALGL/6-126
F2FYM9_SALGL/2-123
F2G5P3_ALTMD/2-123
F2G7G8_ALTMD/4-124
F2G8D3_ALTMD/159-289
F2GBA8_ALTMD/23-166
F2GJR4_MYCTU/142-267
F2GLL3_MYCTU/3-114
F2GM75_MYCTU/29-177
F2GQD3_BRUME/2-54
F2GU25_BRUME/34-147
F2GVW0_BRUME/2-124
F2GWE3_BRUME/148-265
F2H1V2_BACTU/178-326
F2H5K3_BACTU/7-124
F2H6J0_BACTU/2-119
F2H763_BACTU/5-125
F2H7W6_BACTU/10-124
F2H8E9_BACTU/2-115
F2HC36_BACTU/9-146
F2HCH7_BACTU/156-271
F2HCH7_BACTU/6-155
F2HCH8_BACTU/165-281
F2HCH8_BACTU/6-130
F2HCX8_BACTU/2-110
F2HD40_BACTU/7-266
F2HL67_LACLA/4-114
F2HPI5_LACLA/19-141
F2HTC8_BRUME/2-124
F2HVC5_BRUME/2-54
F2HVP2_BRUME/34-147
F2HXP6_BRUME/148-265
F2I1Z3_9RICK/22-168
F2I1Z5_9RICK/22-168
F2I546_9LACT/2-120
F2I979_9FLAO/4-124
F2IJS3_9FLAO/186-341
F2ILX8_VIBCH/5-126
F2IPY6_VIBCH/162-284
F2ISZ1_VIBCH/4-124
F2ITR2_VIBCH/8-129
F2IV28_9PROT/7-268
F2IVS9_9PROT/167-292
F2IW92_9PROT/5-134
F2IWS8_9PROT/148-265
F2J2L4_9PROT/445-591
F2J6A7_9PROT/144-262
F2J6L4_9PROT/143-261
F2J6L4_9PROT/5-103
F2J6P1_9PROT/143-261
F2J6P1_9PROT/5-103
F2JGM3_9FIRM/2-121
F2JWU8_9GAMM/4-126
F2JX87_9GAMM/433-577
F2JXF2_9GAMM/4-124
F2JZN8_9GAMM/4-118
F2K2W2_9GAMM/4-118
F2K4R6_9GAMM/156-270
F2K5P3_PSEBR/438-584
F2K8A1_PSEBR/8-131
F2KCK8_PSEBR/151-274
F2KF90_PSEBR/155-268
F2KID3_PSEBR/159-290
F2KID9_PSEBR/24-167
F2KIW6_PSEBR/133-249
F2LBT5_BURGA/2-123
F2LCB7_BURGA/27-140
F2LDA6_BURGA/171-274
F2LHN6_BURGA/170-285
F2LIQ6_BURGA/443-587
F2LJ03_BURGA/142-251
F2LKP4_BURGA/9-131
F2LLG9_BURGA/152-266
F2LN56_BURGA/186-300
F2LPP6_BURGA/2-125
F2LS19_BURGA/9-147
F2LZP4_LACAM/5-145
F2M708_LACCA/3-253
F2M709_LACCA/8-297
F2MBM1_LACCA/1-255
F2MFY0_LACCA/3-253
F2MFY1_LACCA/8-297
F2MK48_LACCA/1-255
F2MNV2_ENTFA/7-284
F2MP87_ENTFA/2-120
F2MPY0_ENTFA/10-123
F2MQM4_ENTFA/4-277
F2MSM1_ENTFA/147-255
F2MSM1_ENTFA/4-120
F2MTN7_ENTFA/25-140
F2MU08_ENTFA/168-291
F2MU08_ENTFA/17-147
F2MUL2_PSEST/4-124
F2MW83_PSEST/2-123
F2MWS7_PSEST/165-288
F2MXQ5_PSEST/441-587
F2N238_PSEST/2-97
F2NK35_9DEIN/138-255
F2NL59_9DEIN/167-281
F2NL60_9DEIN/11-133
F2NL60_9DEIN/157-269
F2PD99_PHOMO/4-124
F2PFH8_PHOMO/162-308
F2PSU8_TRIEQ/201-356
F2PUI9_TRIEQ/165-306
F2PUI9_TRIEQ/8-146
F2Q0Y1_TRIEQ/199-354
F2Q8G5_SALBN/11-125
F2QDZ6_STROR/4-122
F2QGC2_STROR/10-122
F2QGC2_STROR/168-279
F2QY07_PICPA/10-147
F2QY07_PICPA/165-306
F2QZJ0_PICPA/232-388
F2R2G1_9ACTO/8-129
F2R4U9_9ACTO/184-335
F2R6S8_9ACTO/2-125
F2RAV0_9ACTO/3-130
F2S326_TRITO/201-356
F2S4J1_TRITO/165-306
F2S4J1_TRITO/8-146
F2S5U8_TRITO/199-354
F2SDN3_TRIRU/199-354
F2SKL9_TRIRU/8-146
F2SKM1_TRIRU/165-306
F2SKM1_TRIRU/8-146
F2SX69_TRIRU/201-356
F2T7R8_AJEDE/212-378
F2THT7_AJEDE/201-355
F2TQW1_AJEDE/166-307
F2TQW1_AJEDE/9-147
F2TZP1_9EUKA/17-163
F2TZP1_9EUKA/176-320
F2ULK7_9EUKA/18-140
F2ULK7_9EUKA/183-338
F2V5Z0_MYCTU/142-267
F2V6B8_MYCTU/3-114
F2VBF9_MYCTU/15-163
F2X5L9_9BACT/143-261
FOSA_SERMA/4-114
FOSB_BACCE/4-116
FOSB_BACCN/5-117
FOSB_BACHD/5-117
FOSB_BACLD/8-120
FOSB_BACSK/4-117
FOSB_BACSU/5-117
FOSB_LYSSC/5-117
FOSB_STAA1/4-116
FOSB_STAA2/4-116
FOSB_STAA3/4-116
FOSB_STAA8/4-116
FOSB_STAA9/4-116
FOSB_STAAC/4-116
FOSB_STAAE/4-116
FOSB_STAAM/4-116
FOSB_STAAN/4-116
FOSB_STAAR/4-116
FOSB_STAAT/4-116
FOSB_STAEP/4-116
FOSB_STAEQ/5-117
FOSB_STAES/5-117
FOSB_STAHA/4-116
FOSB_STAHJ/4-116
FOSB_STAS1/4-116
FOSX_LISIN/4-119
FOSX_RHILO/4-119
GLOD4_CAEBR/4-124
GLOD4_CAEEL/132-248
HPDL_DICDI/229-385
HPPD1_ASPFU/201-356
HPPD2_ASPFU/205-360
HPPD_ARATH/223-380
HPPD_BOVIN/180-335
HPPD_CAEBR/179-336
HPPD_CAEEL/179-336
HPPD_COCIM/197-352
HPPD_COCP7/197-352
HPPD_COCPS/197-352
HPPD_DANRE/181-336
HPPD_DAUCA/216-373
HPPD_DICDI/166-321
HPPD_DICDI/3-136
HPPD_HORVU/208-365
HPPD_HUMAN/18-139
HPPD_HUMAN/180-335
HPPD_MAGO7/216-373
HPPD_MAGO7/37-184
HPPD_MOUSE/18-138
HPPD_MOUSE/180-335
HPPD_MYCGR/218-373
HPPD_NEUCR/209-366
HPPD_PIG/180-335
HPPD_PSEAE/165-313
HPPD_PSEUJ/158-288
HPPD_RAT/18-138
HPPD_RAT/180-335
HPPD_SOLSC/210-367
HPPD_STRAW/184-335
HPPD_STRCO/184-335
HPPD_TETTH/194-350
HPPD_XENTR/18-150
HPPD_XENTR/181-336
HPPD_YARLI/193-348
HSAC_MYCTU/142-267
HSAC_RHOSR/142-267
LGUC_ARATH/219-339
LGUC_ARATH/88-209
LGUL_ARATH/27-171
LGUL_BRAJU/27-171
LGUL_BRAOG/148-270
LGUL_BRAOG/17-138
LGUL_CICAR/28-172
LGUL_ECO57/2-123
LGUL_ECOLI/2-123
LGUL_HAEIN/2-123
LGUL_HUMAN/31-174
LGUL_MACFA/31-174
LGUL_MOUSE/31-174
LGUL_NEIMA/2-123
LGUL_NEIMB/2-123
LGUL_ORYSJ/156-280
LGUL_ORYSJ/24-146
LGUL_PSEAE/23-164
LGUL_PSEPU/24-167
LGUL_RAT/31-174
LGUL_SALTI/2-123
LGUL_SALTY/2-123
LGUL_SCHPO/11-150
LGUL_SCHPO/166-298
LGUL_SHIFL/2-123
LGUL_SOLLC/27-171
LGUL_SOYBN/27-171
LGUL_SYNY3/2-123
LGUL_VIBCH/5-126
LGUL_VIBPA/5-126
LGUL_YEAST/22-164
LINE_PSEPA/10-279
LLY_LEGPC/151-300
LLY_LEGPH/151-300
MELA_SHECO/155-302
MHQA_BACSU/154-275
MHQA_BACSU/5-144
MHQE_BACSU/5-263
MHQO_BACSU/7-266
MPC2_CUPNE/167-279
NAHC1_PSEPU/149-266
NAHC2_PSEPU/149-266
NAHC_PSEAE/149-266
NAHC_PSEU8/149-266
NAHH_PSEPU/150-266
O04428_CITPA/154-278
O04428_CITPA/23-144
O04818_SPOST/150-274
O04818_SPOST/18-140
O05205_STRLA/4-125
O05468_RHITR/5-74
O06412_MYCTU/5-113
O06646_9PSED/144-266
O06650_PSEME/152-271
O06651_PSEST/173-292
O07296_PSEPU/149-266
O24828_ACISP/150-266
O24828_ACISP/7-119
O26852_METTH/2-112
O28065_ARCFU/4-128
O28796_ARCFU/50-170
O30476_BACSU/5-263
O31024_VIBCH/6-113
O32376_COMTE/143-262
O32477_PSESP/142-265
O34270_PSEPU/149-266
O50479_RHORH/142-267
O50553_BURCE/147-272
O51853_PSEPU/143-275
O52791_AMYOR/158-306
O53680_MYCTU/15-163
O58010_PYRHO/7-131
O65398_ARATH/148-272
O65398_ARATH/17-138
O68053_RHOCA/8-122
O68177_9LACT/8-55
O68311_GEOTH/148-265
O69350_RHOER/145-267
O69351_RHOER/6-121
O69355_RHOER/156-264
O69358_RHOER/143-257
O69359_RHOER/142-267
O69362_RHOER/143-266
O82449_ARATH/223-380
O82818_PSEST/150-266
O82938_9BACT/22-124
O82939_9BACT/22-124
O82940_9BACT/22-124
O85032_9RALS/149-266
O85288_9SPHN/144-263
O85982_SPHAR/149-266
O85990_SPHAR/146-264
O86701_STRCO/4-132
O86906_SPHSX/146-261
O86906_SPHSX/7-121
O87474_BURCE/151-272
O87625_PSEAE/152-264
P72260_RHOER/143-261
P72325_RHOSO/146-263
P72786_SYNY3/14-143
P73508_SYNY3/5-122
P74836_9SPHN/146-264
P90791_CAEEL/34-159
P95406_PSEAE/150-266
P95407_PSEAE/150-266
P95571_9PSED/143-280
P97099_CUPNE/143-262
PHEB_GEOSE/14-123
PHEB_GEOSE/156-273
Q01CD2_OSTTA/213-371
Q01T51_SOLUE/2-124
Q01YY4_SOLUE/178-329
Q01YY4_SOLUE/20-149
Q02BI9_SOLUE/4-118
Q02EQ5_PSEAB/23-164
Q02HK2_PSEAB/2-123
Q02I25_PSEAB/165-313
Q02QM7_PSEAB/13-124
Q02QZ5_PSEAB/2-123
Q02UJ3_PSEAB/440-595
Q02W85_LACLS/4-113
Q02YF2_LACLS/4-126
Q033C1_LACLS/19-141
Q038A6_LACC3/8-297
Q038A7_LACC3/3-253
Q03CQ5_LACC3/7-284
Q03JX6_STRTD/10-124
Q03K33_STRTD/3-129
Q04JK6_STRP2/1-116
Q04KW6_STRP2/4-122
Q04N04_STRP2/10-122
Q04N04_STRP2/168-280
Q05HK3_FRAAL/6-130
Q05K16_9ZZZZ/149-266
Q05K26_9ZZZZ/149-266
Q05VG8_9SYNE/2-123
Q05WB2_9SYNE/20-127
Q05Z29_9SYNE/6-113
Q061Q5_9SYNE/2-123
Q06Z04_9ACTO/5-151
Q07GK3_ROSDO/34-295
Q07MH7_RHOP5/2-127
Q07MM4_RHOP5/20-147
Q07R07_RHOP5/157-266
Q080Z2_SHEFN/155-302
Q081P0_SHEFN/3-125
Q081X1_SHEFN/2-123
Q087U5_SHEFN/4-124
Q08PX7_STIAD/1-107
Q08WC1_STIAD/171-298
Q09JZ2_BRARP/221-378
Q09PG8_9BACT/174-287
Q09PG9_9BACT/16-131
Q09PG9_9BACT/177-329
Q0A5N2_ALHEH/153-272
Q0A5N2_ALHEH/5-127
Q0A5T9_ALHEH/141-258
Q0AFU7_NITEC/2-123
Q0ASV8_MARMM/159-288
Q0ASV9_MARMM/7-136
Q0B6K7_BURCM/443-587
Q0B7L4_BURCM/138-247
Q0B876_BURCM/151-265
Q0B913_BURCM/187-301
Q0BC09_BURCM/2-123
Q0BJ73_BURCM/170-285
Q0BMK3_FRATO/2-123
Q0BTK8_GRABC/12-134
Q0BWT3_HYPNA/4-135
Q0BY65_HYPNA/162-286
Q0BY66_HYPNA/8-137
Q0C5G5_HYPNA/6-140
Q0C658_HYPNA/158-271
Q0CDJ5_ASPTN/172-296
Q0CFH6_ASPTN/159-273
Q0CK63_ASPTN/201-356
Q0CKB8_ASPTN/1-134
Q0CKB8_ASPTN/152-274
Q0CYH5_ASPTN/196-322
Q0D8H0_ORYSJ/69-185
Q0DJE6_ORYSJ/31-175
Q0DJT2_ORYSJ/159-279
Q0DJT2_ORYSJ/28-149
Q0E3L4_ORYSJ/13-170
Q0EVW4_9PROT/2-123
Q0FF91_9RHOB/2-125
Q0FIN8_9RHOB/7-264
Q0FK28_9RHOB/5-134
Q0FQ54_9RHOB/4-124
Q0G002_9RHIZ/154-274
Q0G002_9RHIZ/7-129
Q0G3X6_9RHIZ/152-269
Q0G3X6_9RHIZ/5-127
Q0GC10_9SPHN/149-266
Q0GQU0_9BURK/147-272
Q0HHV4_SHESM/155-302
Q0HIA7_SHESM/4-124
Q0HID7_SHESM/3-125
Q0HM91_SHESM/4-126
Q0HRJ8_SHESR/4-126
Q0HU54_SHESR/155-302
Q0HUK4_SHESR/4-124
Q0HVJ9_SHESR/3-125
Q0I250_HAES1/2-123
Q0I6K3_SYNS3/25-146
Q0I7H9_SYNS3/6-113
Q0IIY1_XENTR/180-335
Q0J7H9_ORYSJ/156-280
Q0J7H9_ORYSJ/24-146
Q0K1B5_CUPNH/6-274
Q0K2A0_CUPNH/159-282
Q0K389_CUPNH/156-270
Q0K3H3_CUPNH/143-266
Q0K3T1_CUPNH/152-270
Q0K3T1_CUPNH/8-127
Q0KEA4_CUPNH/2-123
Q0KK77_9BACT/149-266
Q0PF49_9MICC/171-264
Q0PHL5_9RALS/147-272
Q0PV37_9SPHN/10-279
Q0RF35_FRAAA/25-155
Q0RMV0_FRAAA/6-130
Q0RQZ7_FRAAA/5-132
Q0RW32_RHOSR/146-257
Q0RXD7_RHOSR/143-265
Q0S010_RHOSR/146-263
Q0S034_RHOSR/143-261
Q0S4F6_RHOSR/143-266
Q0S6I1_RHOSR/202-355
Q0S700_RHOSR/144-255
Q0S9X1_RHOSR/152-269
Q0SBW3_RHOSR/205-358
Q0SC92_RHOSR/202-355
Q0SF39_RHOSR/203-356
Q0SFU5_RHOSR/6-127
Q0SJH3_RHOSR/14-155
Q0SVS7_CLOPS/5-124
Q0SVT1_CLOPS/4-123
Q0T4C3_SHIF8/2-123
Q0T822_SHIF8/6-126
Q0THH7_ECOL5/2-123
Q0TLE6_ECOL5/6-126
Q0TTY0_CLOP1/5-124
Q0TTY4_CLOP1/4-123
Q0TZ14_PHANO/197-323
Q0U8E8_PHANO/34-191
Q0UA70_PHANO/205-329
Q0UBH7_PHANO/17-131
Q0V354_PHANO/204-359
Q0VRM4_ALCBS/2-123
Q0VTK0_ALCBS/23-169
Q0W645_UNCMA/2-124
Q0W7X6_UNCMA/32-145
Q0WEE1_YERPE/2-123
Q0YSK4_9CHLB/6-120
Q0ZRG4_NEMVE/691-827
Q10X37_TRIEI/144-265
Q10YU3_TRIEI/2-123
Q10ZB5_TRIEI/5-110
Q11AR2_MESSB/4-128
Q11DQ3_MESSB/7-268
Q11E69_MESSB/134-244
Q11E72_MESSB/168-278
Q11EB4_MESSB/167-291
Q11FD5_MESSB/148-265
Q11HJ7_MESSB/2-124
Q11IA7_MESSB/17-135
Q11IU5_MESSB/14-126
Q11K54_MESSB/138-248
Q11K93_MESSB/437-583
Q11S27_CYTH3/6-126
Q123A0_POLSJ/8-103
Q123B0_POLSJ/442-586
Q124D7_POLSJ/181-296
Q124M3_POLSJ/14-152
Q126C5_POLSJ/33-162
Q126F7_POLSJ/151-265
Q126T5_POLSJ/2-123
Q12H83_POLSJ/6-129
Q12M81_SHEDO/155-302
Q12MH2_SHEDO/13-139
Q12N20_SHEDO/3-125
Q12P97_SHEDO/7-114
Q133C4_RHOPS/148-264
Q133C4_RHOPS/16-124
Q13B19_RHOPS/5-134
Q13GC4_BURXL/9-129
Q13HA1_BURXL/127-244
Q13JI0_BURXL/151-265
Q13LG7_BURXL/440-584
Q13R25_BURXL/9-138
Q13RR7_BURXL/187-302
Q13TE2_BURXL/170-285
Q13VQ6_BURXL/152-264
Q13YB9_BURXL/3-117
Q143Q5_BURXL/11-123
Q143Q5_BURXL/143-255
Q145K8_BURXL/2-123
Q146P6_BURXL/9-119
Q14H24_FRAT1/2-123
Q15RI3_PSEA6/164-283
Q15SC6_PSEA6/34-176
Q15SJ0_PSEA6/23-166
Q15UM5_PSEA6/37-159
Q15W11_PSEA6/2-123
Q15WH9_PSEA6/4-124
Q15WT7_PSEA6/159-282
Q15WT8_PSEA6/6-135
Q15XK3_PSEA6/151-265
Q15XL2_PSEA6/152-276
Q15Z02_PSEA6/5-127
Q168Z7_ROSDO/164-285
Q16CP3_ROSDO/143-263
Q16CP3_ROSDO/8-130
Q16FX9_AEDAE/180-335
Q16GF9_AEDAE/27-170
Q16SY0_AEDAE/177-332
Q17GM1_AEDAE/27-170
Q18DT0_HALWD/23-143
Q18JF8_HALWD/5-120
Q19A88_9RHIZ/149-266
Q19A88_9RHIZ/8-119
Q1ATU9_RUBXD/168-287
Q1ATU9_RUBXD/26-135
Q1AV25_RUBXD/22-134
Q1AWB7_RUBXD/5-221
Q1AWD7_RUBXD/36-153
Q1AX55_RUBXD/135-276
Q1AX55_RUBXD/5-128
Q1AX57_RUBXD/143-259
Q1AX57_RUBXD/6-129
Q1AX79_RUBXD/134-246
Q1AZK1_RUBXD/154-273
Q1B168_MYCSS/2-124
Q1B184_MYCSS/5-129
Q1B2S3_MYCSS/142-267
Q1B6M0_MYCSS/5-126
Q1B6P1_MYCSS/3-108
Q1B7M9_MYCSS/3-114
Q1B8R4_MYCSS/146-262
Q1BBD8_MYCSS/142-234
Q1BBJ3_MYCSS/142-255
Q1BF96_MYCSS/143-265
Q1BGA4_BURCA/26-139
Q1BK96_BURCA/166-285
Q1BNE4_BURCA/187-302
Q1BP96_BURCA/151-265
Q1BQZ7_BURCA/443-587
Q1BRS2_BURCA/170-285
Q1BTR0_BURCA/2-123
Q1C779_YERPA/2-123
Q1CAL7_YERPA/6-126
Q1CFG4_YERPN/6-126
Q1CIL5_YERPN/2-123
Q1CYM4_MYXXD/1-82
Q1D8M0_MYXXD/160-274
Q1DF23_MYXXD/2-123
Q1GFH0_SILST/12-138
Q1GIA2_SILST/3-123
Q1GJ51_SILST/165-304
Q1GLM7_SILST/148-265
Q1GNE9_SPHAL/9-138
Q1GNF0_SPHAL/159-282
Q1GVB6_SPHAL/3-124
Q1GW78_SPHAL/7-130
Q1H3D0_METFK/2-123
Q1H4D5_METFK/3-115
Q1HBI6_9PSED/150-266
Q1I4N6_PSEE4/13-124
Q1I8Q7_PSEE4/24-167
Q1I954_PSEE4/158-282
Q1I9A3_PSEE4/2-124
Q1IAE7_PSEE4/8-131
Q1IBW8_PSEE4/440-587
Q1IKY5_ACIBL/2-124
Q1IQ45_ACIBL/165-315
Q1IQ45_ACIBL/9-129
Q1IS23_ACIBL/6-118
Q1IZU2_DEIGD/16-137
Q1IZU2_DEIGD/161-281
Q1J177_DEIGD/10-122
Q1J3T1_DEIGD/142-259
Q1J4A7_STRPF/10-118
Q1J6K8_STRPF/5-135
Q1J7X7_STRPF/2-120
Q1J9D9_STRPB/10-118
Q1JBQ6_STRPB/6-136
Q1JD16_STRPB/2-120
Q1JEJ0_STRPD/10-55
Q1JGT9_STRPD/5-135
Q1JJI8_STRPC/10-118
Q1JLN8_STRPC/6-136
Q1JMZ1_STRPC/2-120
Q1K355_DESAC/19-129
Q1LCQ3_RALME/4-124
Q1LCR7_RALME/8-131
Q1LCS8_RALME/1-122
Q1LDI9_RALME/159-282
Q1LGS8_RALME/19-150
Q1LHV6_RALME/6-129
Q1LNR9_RALME/147-272
Q1LR98_RALME/2-123
Q1M408_RHIL3/7-268
Q1M6W3_RHIL3/437-583
Q1MD18_RHIL3/7-268
Q1MFD2_RHIL3/152-270
Q1MFD8_RHIL3/437-583
Q1MGR2_RHIL3/3-111
Q1MI53_RHIL3/167-292
Q1MJJ8_RHIL3/208-319
Q1MJJ8_RHIL3/49-162
Q1MK15_RHIL3/148-345
Q1MLI7_RHIL3/4-264
Q1MWM3_9SPHN/147-264
Q1N6S9_9GAMM/2-123
Q1NF01_9SPHN/159-273
Q1NHA8_9SPHN/162-274
Q1NHJ9_9SPHN/5-124
Q1PBL3_9BACT/150-266
Q1PBL4_9BACT/150-266
Q1PBL5_9BACT/150-266
Q1PBL6_9BACT/150-266
Q1PBL6_9BACT/7-124
Q1PBL7_9BACT/150-266
Q1PJK3_PROMA/2-125
Q1PS19_VERDA/203-334
Q1PS19_VERDA/44-182
Q1Q4U2_9BACT/2-122
Q1QAG7_PSYCK/7-136
Q1QAH1_PSYCK/159-285
Q1QE78_PSYCK/36-181
Q1QH91_NITHX/13-130
Q1QNA4_NITHX/5-120
Q1QZR2_CHRSD/2-124
Q1R0V3_CHRSD/430-570
Q1R127_CHRSD/50-194
Q1R1A9_CHRSD/154-268
Q1RBE4_ECOUT/2-123
Q1RG02_ECOUT/15-135
Q1RR77_STRAM/8-129
Q1V262_PELUB/2-118
Q1V3D1_VIBAL/5-126
Q1V7E7_VIBAL/2-147
Q1V9Q0_VIBAL/2-123
Q1V9S8_VIBAL/8-129
Q1VDR3_VIBAL/162-310
Q1VDS1_VIBAL/7-127
Q1VFP4_VIBAL/4-124
Q1VQZ5_9FLAO/10-154
Q1VXT8_9FLAO/182-333
Q1W4Z2_PSEAE/4-54
Q1WVL6_LACS1/5-124
Q1XGK9_PSEPU/150-266
Q1XGL6_PSEPU/149-266
Q1YHA4_MOBAS/435-581
Q1YJJ2_MOBAS/154-274
Q1YJJ2_MOBAS/7-129
Q1YKZ3_MOBAS/13-123
Q1YKZ3_MOBAS/155-273
Q1YN88_MOBAS/152-268
Q1YN88_MOBAS/5-127
Q1YSJ8_9GAMM/170-286
Q1YUH7_9GAMM/139-248
Q1YVL7_PHOPR/5-111
Q1YXW5_PHOPR/2-147
Q1YYF4_PHOPR/163-309
Q1YYY7_PHOPR/8-125
Q1YZG7_PHOPR/4-126
Q1Z6U3_PHOPR/4-124
Q1ZHM4_9GAMM/2-123
Q1ZUT8_PHOAS/162-308
Q1ZX94_PHOAS/4-124
Q206Z0_9BACT/150-266
Q206Z1_9BACT/150-266
Q206Z1_9BACT/7-119
Q208M7_9NOCA/142-255
Q20A28_9SPHN/10-279
Q213U4_RHOPB/2-127
Q21HS3_SACD2/4-124
Q21I06_SACD2/2-123
Q21VD4_RHOFD/2-123
Q24Q72_DESHY/4-118
Q26D67_FLABB/190-341
Q26D67_FLABB/33-157
Q28BX7_XENTR/32-174
Q28LJ3_JANSC/149-266
Q28LJ3_JANSC/16-125
Q28M85_JANSC/166-292
Q28PG3_JANSC/8-131
Q28QS6_JANSC/17-141
Q28U03_JANSC/8-125
Q29DD3_DROPS/180-335
Q29DD3_DROPS/19-152
Q2A469_FRATH/2-123
Q2B856_9BACI/177-325
Q2BAH8_9BACI/160-283
Q2BAH8_9BACI/9-132
Q2BB15_9BACI/10-124
Q2BB68_9BACI/6-130
Q2BB69_9BACI/2-108
Q2BD00_9BACI/152-266
Q2BD00_9BACI/7-136
Q2BD26_9BACI/6-135
Q2BDK2_9BACI/5-124
Q2BIR3_9GAMM/2-123
Q2BNG0_9GAMM/7-57
Q2BQ17_9GAMM/16-145
Q2BWP1_9GAMM/162-308
Q2C857_9GAMM/4-63
Q2CAG8_9RHOB/7-268
Q2CF83_9RHOB/4-120
Q2CFQ4_9RHOB/10-127
Q2CHW8_9RHOB/3-121
Q2FDY3_STAA3/10-123
Q2FDY6_STAA3/1-254
Q2FHP3_STAA3/10-122
Q2FJS6_STAA3/155-279
Q2FJS6_STAA3/5-127
Q2FPW7_METHJ/186-304
Q2FVA5_STAA8/10-123
Q2FVA8_STAA8/1-254
Q2FZ81_STAA8/10-122
Q2G137_STAA8/155-279
Q2G137_STAA8/5-127
Q2G3V1_NOVAD/3-124
Q2G5H3_NOVAD/5-134
Q2GAG3_NOVAD/139-248
Q2GAS9_NOVAD/170-293
Q2GSZ0_CHAGB/11-149
Q2GSZ0_CHAGB/170-309
Q2GVU5_CHAGB/210-367
Q2HBD0_CHAGB/6-124
Q2HID8_CHAGB/161-281
Q2HR40_9ACTO/447-597
Q2HYA4_PSEFL/159-296
Q2HYG5_PSEPU/142-258
Q2I3N2_PSECL/441-587
Q2IF31_ANADE/12-151
Q2IF31_ANADE/174-314
Q2IJQ0_ANADE/1-117
Q2IR00_RHOP2/15-132
Q2ITA0_RHOP2/5-134
Q2IVW8_RHOP2/2-127
Q2IZE7_RHOP2/148-264
Q2IZE7_RHOP2/16-124
Q2JA71_FRASC/162-310
Q2JEV3_FRASC/65-192
Q2JPN8_SYNJB/146-264
Q2JV25_SYNJA/2-123
Q2JX04_SYNJA/140-256
Q2K1Q9_RHIEC/437-583
Q2K278_RHIEC/53-176
Q2K2V3_RHIEC/18-134
Q2K581_RHIEC/7-268
Q2K9E6_RHIEC/167-307
Q2KAU9_RHIEC/14-127
Q2KAU9_RHIEC/173-283
Q2KCJ7_RHIEC/104-237
Q2KD80_RHIEC/5-126
Q2KVC6_BORA1/174-289
Q2KX90_BORA1/2-123
Q2KXW1_BORA1/142-257
Q2L314_BORA1/148-267
Q2NAB5_ERYLH/13-142
Q2NAB6_ERYLH/163-287
Q2NYM6_XANOM/163-286
Q2P3F4_XANOM/16-141
Q2P4E7_XANOM/5-112
Q2P7N8_XANOM/23-167
Q2PYF3_9BACT/30-141
Q2PYM9_LEIIN/5-121
Q2QCP0_9PSED/147-272
Q2RRH9_RHORT/2-124
Q2RU21_RHORT/1-108
Q2RYM4_SALRD/241-352
Q2RYM4_SALRD/79-209
Q2RYZ8_SALRD/8-273
Q2S2T7_SALRD/185-338
Q2SDH5_HAHCH/2-123
Q2SND1_HAHCH/162-311
Q2STZ8_BURTA/170-285
Q2T112_BURTA/2-123
Q2T3K2_BURTA/500-644
Q2T561_BURTA/151-265
Q2T5Y1_BURTA/187-301
Q2TW87_ASPOR/181-304
Q2ULZ5_ASPOR/196-351
Q2UM50_ASPOR/165-306
Q2UM50_ASPOR/9-147
Q2UNS9_ASPOR/121-244
Q2VLC0_BURCE/174-293
Q2W4D8_MAGSA/5-126
Q2WBX9_PLADU/86-241
Q2WGA5_9BACL/152-273
Q2WGA5_9BACL/8-119
Q2XR01_9PROT/150-266
Q2Y5Q9_NITMU/2-123
Q2YJD9_BRUA2/148-265
Q2YM78_BRUA2/2-124
Q2YNJ0_BRUA2/166-256
Q2YNJ0_BRUA2/6-119
Q2YVH1_STAAB/155-279
Q2YVH1_STAAB/5-127
Q2YW88_STAAB/10-123
Q2YW91_STAAB/9-286
Q2YXH3_STAAB/10-122
Q316P1_DESDG/6-131
Q31BN2_PROM9/2-125
Q31CW5_PROM9/9-116
Q31FE5_THICR/2-123
Q31ND8_SYNE7/5-110
Q31QJ9_SYNE7/2-123
Q321A6_SHIBS/2-123
Q325V4_SHIBS/15-135
Q32FB9_SHIDS/2-123
Q32JS1_SHIDS/1-108
Q38Q93_RHIGA/6-122
Q38Q94_RHIGA/2-114
Q38Q95_RHIGA/4-114
Q38Q96_9PSED/145-261
Q38Q96_9PSED/2-121
Q38Q97_9PSED/141-257
Q38Q98_9PSED/142-258
Q38Q99_PSEPU/144-260
Q390A4_BURS3/10-141
Q390P1_BURS3/147-272
Q393W0_BURS3/1-123
Q395X2_BURS3/187-302
Q396R6_BURS3/143-266
Q396T6_BURS3/2-110
Q397R5_BURS3/147-272
Q397R5_BURS3/5-117
Q397Y3_BURS3/151-265
Q39AQ2_BURS3/443-587
Q39D39_BURS3/2-123
Q39G59_BURS3/5-135
Q39GC2_BURS3/11-146
Q39KJ4_BURS3/170-285
Q39LH1_BURS3/8-131
Q39SA7_GEOMG/4-123
Q3A4I4_PELCD/8-130
Q3AGS5_SYNSC/2-123
Q3AMA0_SYNSC/12-119
Q3AQL5_CHLCH/6-120
Q3AV17_SYNS9/30-137
Q3AVW6_SYNS9/2-123
Q3B206_PELLD/6-120
Q3BP33_XANC5/23-167
Q3BUD4_XANC5/3-123
Q3BVN7_XANC5/27-147
Q3BYF0_XANC5/163-277
Q3CYU0_STRAG/5-135
Q3D035_STRAG/10-121
Q3D5Q8_STRAG/5-135
Q3D5Z0_STRAG/10-121
Q3D9M4_STRAG/4-33
Q3DDV5_STRAG/10-121
Q3DG75_STRAG/5-135
Q3DLT6_STRAG/8-130
Q3DMY3_STRAG/5-135
Q3DNQ6_STRAG/10-121
Q3DSF1_STRAG/5-135
Q3EJB8_BACTI/2-67
Q3EKD3_BACTI/31-148
Q3ELP6_BACTI/2-115
Q3ENB5_BACTI/11-135
Q3ENB5_BACTI/170-286
Q3ENB6_BACTI/6-271
Q3ENH3_BACTI/2-110
Q3ENW7_BACTI/4-116
Q3ERE1_BACTI/7-140
Q3EW31_BACTI/195-343
Q3HW50_BURCE/147-272
Q3IE83_PSEHT/142-263
Q3IET4_PSEHT/156-286
Q3IGQ9_PSEHT/19-162
Q3IKD2_PSEHT/2-123
Q3IKI8_PSEHT/8-118
Q3IKK9_PSEHT/8-45
Q3IP86_NATPD/22-141
Q3IPR0_NATPD/5-128
Q3IR28_NATPD/2-118
Q3IXR5_RHOS4/131-267
Q3IXR5_RHOS4/4-126
Q3IXU8_RHOS4/123-261
Q3IXU8_RHOS4/5-113
Q3J4B2_RHOS4/8-125
Q3J7R2_NITOC/2-123
Q3JB70_NITOC/158-275
Q3JEW6_NITOC/5-136
Q3JFK0_BURP1/151-265
Q3JHA2_BURP1/497-641
Q3JVW4_BURP1/111-232
Q3JYB9_BURP1/170-285
Q3JYP4_STRA1/10-121
Q3K1C5_STRA1/5-135
Q3K6G2_PSEPF/438-584
Q3KC41_PSEPF/24-167
Q3KC47_PSEPF/159-310
Q3KEA4_PSEPF/8-131
Q3LG79_9BURK/159-271
Q3M2R7_ANAVT/8-144
Q3M423_ANAVT/145-278
Q3MDK3_ANAVT/5-125
Q3MGX1_ANAVT/2-123
Q3MNL4_9MICO/6-127
Q3R2G4_XYLFA/24-168
Q3RBN2_XYLFA/24-168
Q3RH69_XYLFA/24-168
Q3S4C6_POLNA/149-266
Q3SGF4_THIDA/2-123
Q3SS69_NITWN/2-127
Q3STB5_NITWN/5-120
Q3V5L8_PSEST/150-266
Q3XZI9_ENTFC/158-282
Q3XZI9_ENTFC/7-129
Q3Y1F8_ENTFC/11-126
Q3Y1U1_ENTFC/2-120
Q3Y1V7_ENTFC/5-124
Q3Y542_9MYCO/35-148
Q3YB16_GEOSE/146-263
Q3YB16_GEOSE/5-116
Q3YI01_9BACT/1-37
Q3YI02_9BACT/1-43
Q3YI03_9BACT/1-37
Q3YL67_RHOER/142-267
Q3Z207_SHISS/2-123
Q3Z5H0_SHISS/15-135
Q400K7_PSEPU/145-269
Q44048_ARTGO/152-267
Q45135_9MICO/152-268
Q45135_9MICO/17-128
Q45459_SPHYA/149-266
Q45459_SPHYA/8-119
Q45FE8_WHEAT/210-367
Q46HF6_PROMT/15-122
Q46MT2_CUPPJ/159-271
Q46NE8_CUPPJ/155-274
Q46NE8_CUPPJ/6-136
Q46NY4_CUPPJ/131-246
Q46PA2_CUPPJ/147-272
Q46PV3_CUPPJ/18-156
Q46R51_CUPPJ/446-587
Q46R58_CUPPJ/170-285
Q46S39_CUPPJ/10-276
Q46S58_CUPPJ/167-279
Q46SN3_CUPPJ/159-282
Q46V98_CUPPJ/156-270
Q471L0_CUPPJ/143-266
Q473C2_CUPPJ/174-286
Q475P8_CUPPJ/2-123
Q479E8_DECAR/151-268
Q479E8_DECAR/8-120
Q479G3_DECAR/151-267
Q479G3_DECAR/8-120
Q47A63_DECAR/2-123
Q47CC5_DECAR/151-268
Q47CC5_DECAR/8-120
Q47GE7_DECAR/145-264
Q47RH1_THEFY/26-145
Q47W15_COLP3/6-135
Q47YF4_COLP3/2-147
Q47YG2_COLP3/159-278
Q480I2_COLP3/4-124
Q482V1_COLP3/2-117
Q48341_STRLI/11-125
Q484D9_COLP3/16-138
Q486G6_COLP3/19-141
Q488G3_COLP3/4-126
Q48AQ7_COLP3/3-124
Q48GS3_PSE14/159-289
Q48JF2_PSE14/24-167
Q48JV3_PSE14/440-586
Q48QX9_STRPM/10-121
Q48TJ7_STRPM/6-136
Q48UT3_STRPM/2-120
Q48YS8_STRP1/6-136
Q49147_METEX/5-85
Q49717_MYCLE/20-150
Q49Z03_STAS1/8-137
Q4A077_STAS1/6-259
Q4A078_STAS1/159-287
Q4A078_STAS1/8-141
Q4A086_STAS1/10-123
Q4A0U6_STAS1/155-276
Q4A0U6_STAS1/5-127
Q4BZ23_CROWT/35-164
Q4C141_CROWT/5-45
Q4C4V8_CROWT/178-306
Q4C9S5_CROWT/2-123
Q4D7B4_TRYCR/5-121
Q4ELJ6_LISMO/170-278
Q4ELJ6_LISMO/9-124
Q4ELV3_LISMO/145-254
Q4ELV3_LISMO/4-79
Q4ELV4_LISMO/158-282
Q4ELV4_LISMO/7-130
Q4EM00_LISMO/5-276
Q4EQS3_LISMO/156-276
Q4EQS3_LISMO/5-128
Q4EU12_LISMO/170-278
Q4EU12_LISMO/9-144
Q4EUC4_LISMO/143-254
Q4EUC4_LISMO/4-80
Q4EUC5_LISMO/158-282
Q4EUC5_LISMO/7-130
Q4F874_RHOER/143-257
Q4F8I4_PSEPS/150-266
Q4FMW7_PELUB/2-118
Q4FV67_PSYA2/37-182
Q4J6K0_SULAC/135-255
Q4J6K0_SULAC/6-111
Q4K5N0_PSEF5/441-587
Q4KB85_PSEF5/24-167
Q4KB91_PSEF5/159-289
Q4L324_STAHJ/2-125
Q4L911_STAHJ/141-256
Q4L911_STAHJ/6-133
Q4L912_STAHJ/8-282
Q4L917_STAHJ/11-124
Q4MG70_BACCE/4-62
Q4MHV7_BACCE/9-146
Q4MKT9_BACCE/2-110
Q4ML49_BACCE/2-119
Q4MNK2_BACCE/7-266
Q4MPU8_BACCE/178-326
Q4MRW0_BACCE/10-124
Q4MW08_BACCE/165-281
Q4MW08_BACCE/6-130
Q4MW09_BACCE/156-271
Q4MW09_BACCE/6-155
Q4MXA9_BACCE/2-115
Q4P0N5_USTMA/2594-2722
Q4QNL6_HAEI8/2-123
Q4RE46_TETNG/200-357
Q4S8E4_TETNG/88-231
Q4SLF2_TETNG/54-209
Q4TAZ7_TETNG/4-202
Q4U516_9NOCA/146-263
Q4UQH4_XANC8/23-167
Q4USM8_XANC8/5-125
Q4UZJ1_XANC8/163-310
Q4V199_BACCZ/7-266
Q4V1A1_BACCZ/7-266
Q4WBJ1_ASPFU/125-248
Q4WH14_ASPFU/197-311
Q4WN17_ASPFU/165-306
Q4WN17_ASPFU/9-147
Q4WZ23_ASPFU/4-151
Q4X0G5_ASPFU/44-222
Q4X4Q2_PLACH/17-163
Q4XCD9_PLACH/17-164
Q4XX76_PLACH/181-300
Q4YHS2_PLABA/144-263
Q4YQR9_PLABA/1-116
Q4YS97_PLABA/16-164
Q4YS97_PLABA/181-343
Q4ZR60_PSEU2/159-289
Q4ZS65_PSEU2/24-167
Q4ZUJ9_PSEU2/440-586
Q50912_9SPHN/13-131
Q50914_9SPHN/162-274
Q50992_NEIGO/35-161
Q51749_PSEFL/144-281
Q51976_PSEPU/11-123
Q51976_PSEPU/143-255
Q52031_PSEPS/143-261
Q52032_PSEPU/143-261
Q52035_PSEPU/143-261
Q52264_PSEPU/147-272
Q52444_9SPHN/149-266
Q52533_PSESP/147-267
Q52534_PSESP/152-267
Q53088_9NOCA/143-261
Q53126_RHOSR/143-261
Q53509_9BURK/152-267
Q53VT5_THET8/153-271
Q54EY7_DICDI/3-124
Q56H33_MEDTR/216-373
Q571S4_9BACT/105-156
Q571S8_9BACT/105-157
Q571T7_9BACT/105-158
Q571U3_9BACT/80-133
Q571U6_9BACT/105-156
Q571V2_9BACT/105-156
Q576G5_BRUAB/148-265
Q57CM6_BRUAB/2-124
Q57DQ8_BRUAB/166-256
Q57DQ8_BRUAB/6-119
Q57PK1_SALCH/2-123
Q57T20_SALCH/6-126
Q588I5_RHOOB/143-261
Q58LY0_9BURK/150-267
Q58LY0_9BURK/8-120
Q58LY4_9BURK/147-272
Q59220_BURPI/146-271
Q59693_PSEPU/147-272
Q59708_PSEPU/150-266
Q59709_PSEPU/150-266
Q59720_PSESP/150-266
Q59770_RHORH/162-279
Q59770_RHORH/20-131
Q59EL0_HUMAN/35-178
Q59P37_CANAL/346-477
Q5ABB2_CANAL/176-326
Q5ABB2_CANAL/23-158
Q5ARP8_EMENI/164-286
Q5AXB5_EMENI/188-318
Q5AZE8_EMENI/40-179
Q5AZZ9_EMENI/177-297
Q5B335_EMENI/199-314
Q5B5K6_EMENI/165-306
Q5B5K6_EMENI/9-147
Q5BC31_EMENI/3-122
Q5BL69_XENTR/32-174
Q5DZD7_VIBF1/2-147
Q5DZT6_VIBF1/8-129
Q5E1A7_VIBF1/2-111
Q5E6C3_VIBF1/5-126
Q5EFN4_PSEFL/150-266
Q5EFN5_PSEFL/150-266
Q5EFN6_PSEFL/150-266
Q5EFN7_PSEFL/150-266
Q5EFN9_PSEFL/150-266
Q5EFP0_PSEFL/150-266
Q5EFP1_PSEFL/150-266
Q5EFP2_PSEFL/150-266
Q5EFP3_PSEFL/150-266
Q5EFP3_PSEFL/7-119
Q5EFP4_9GAMM/150-266
Q5EFP5_PSEFL/150-266
Q5EFP6_PSEME/150-266
Q5EFP7_PSEME/150-266
Q5EFP8_PSEME/150-266
Q5EFP9_PSEME/150-266
Q5EFQ0_PSEME/150-266
Q5EFQ1_PSEME/150-266
Q5EFQ2_PSEME/150-266
Q5EFQ3_PSEME/150-266
Q5EFQ4_PSEME/150-266
Q5EFQ5_PSEME/150-266
Q5EFQ6_PSEME/150-266
Q5EFQ7_PSEME/150-266
Q5EGN5_9ZZZZ/86-202
Q5EGN6_9ZZZZ/86-202
Q5EGN7_9ZZZZ/83-199
Q5EI50_GECJA/1-139
Q5FPY3_GLUOX/3-125
Q5GVE8_XANOR/210-325
Q5H0H7_XANOR/78-203
Q5H1J1_XANOR/38-134
Q5H4W2_XANOR/34-178
Q5HD31_STAAC/10-123
Q5HD34_STAAC/9-286
Q5HGN7_STAAC/10-122
Q5HIV7_STAAC/155-279
Q5HIV7_STAAC/5-127
Q5HLA4_STAEQ/11-124
Q5J1Q8_9NOCA/152-300
Q5KB67_CRYNE/12-156
Q5KUY2_GEOKA/5-125
Q5KVG8_GEOKA/142-259
Q5LM76_SILPO/148-265
Q5LRB4_SILPO/8-131
Q5LTI8_SILPO/165-291
Q5LTZ0_SILPO/4-120
Q5LVM0_SILPO/5-134
Q5LZ18_STRT1/1-111
Q5LZ85_STRT1/9-109
Q5M3N0_STRT2/1-111
Q5M3T8_STRT2/9-109
Q5N3P3_SYNP6/2-123
Q5N5S4_SYNP6/5-110
Q5NFM2_FRATT/2-123
Q5NRQ3_9BACT/20-132
Q5NRQ4_9BACT/6-132
Q5NRQ7_9BACT/6-132
Q5NRQ9_9BACT/7-132
Q5NRR0_9BACT/7-132
Q5NRR1_9BACT/6-132
Q5NRR2_9BACT/7-132
Q5NRR4_9BACT/22-132
Q5NRR5_9BACT/7-132
Q5NRR6_9BACT/7-132
Q5NRR7_9BACT/7-132
Q5NRS0_9BACT/7-132
Q5NRS1_9BACT/15-132
Q5NRS2_9BACT/7-132
Q5NRS3_9BACT/7-132
Q5NRS4_9BACT/7-132
Q5NRS5_9BACT/7-132
Q5NRS6_9BACT/7-132
Q5NRS7_9BACT/7-132
Q5NRS8_9BACT/7-132
Q5NRT2_9BACT/7-132
Q5NRT5_9BACT/7-132
Q5NRT6_9BACT/7-132
Q5NRT7_9BACT/7-132
Q5NRT8_9BACT/7-132
Q5NRU2_9BACT/7-125
Q5NRU3_9BACT/7-125
Q5NRU4_9BACT/7-125
Q5NRU5_9BACT/7-125
Q5NRU6_9BACT/7-125
Q5NRU7_9BACT/7-125
Q5NRU8_9BACT/7-125
Q5NRU9_9BACT/7-125
Q5NRV0_9BACT/7-125
Q5NRV1_9BACT/7-125
Q5NRV3_9BACT/7-125
Q5NRV4_9BACT/7-125
Q5NRV6_9BACT/7-125
Q5NRV8_9BACT/7-125
Q5NRV9_9BACT/7-125
Q5NRW0_9BACT/7-125
Q5NRW2_9BACT/7-124
Q5NRW3_9BACT/7-124
Q5NRW4_9BACT/7-124
Q5NRW5_9BACT/7-124
Q5NRW6_9BACT/7-124
Q5NRW8_9BACT/7-124
Q5NRW9_9BACT/7-124
Q5NRX0_9BACT/7-124
Q5NRX5_9BACT/7-124
Q5NRX6_9BACT/7-124
Q5NRY2_9BACT/7-124
Q5NRY4_9BACT/7-124
Q5NRY5_9BACT/7-124
Q5NRY7_9BACT/7-124
Q5NRY8_9BACT/7-124
Q5NRY9_9BACT/7-124
Q5NRZ0_9BACT/7-124
Q5NRZ2_9BACT/7-124
Q5NRZ3_9BACT/7-124
Q5NRZ4_9BACT/7-124
Q5NRZ5_9BACT/7-124
Q5NRZ6_9BACT/7-124
Q5NRZ7_9BACT/7-124
Q5NRZ9_9BACT/7-124
Q5NS01_9BACT/7-124
Q5NS02_9BACT/7-124
Q5NS03_9BACT/7-124
Q5NS05_9BACT/7-124
Q5NS06_9BACT/7-124
Q5NS09_9BACT/7-124
Q5NS10_9BACT/7-124
Q5NS11_9BACT/7-124
Q5NS12_9BACT/7-124
Q5NS14_9BACT/7-124
Q5NS15_9BACT/7-124
Q5NS16_9BACT/7-124
Q5NS17_9BACT/4-124
Q5NS18_9BACT/7-124
Q5NS19_9BACT/7-124
Q5NS20_9BACT/7-124
Q5NS21_9BACT/7-124
Q5NS22_9BACT/7-124
Q5NS23_9BACT/7-124
Q5NS24_9BACT/7-124
Q5NS26_9BACT/7-124
Q5NS27_9BACT/7-124
Q5NS28_9BACT/7-124
Q5NS31_9BACT/7-124
Q5NS32_9BACT/7-124
Q5NS33_9BACT/7-124
Q5NS36_9BACT/7-124
Q5NS37_9BACT/7-124
Q5NS38_9BACT/7-124
Q5NS41_9BACT/7-124
Q5NS42_9BACT/7-124
Q5NS43_9BACT/7-124
Q5NS45_9BACT/7-124
Q5NS47_9BACT/7-124
Q5NS48_9BACT/7-124
Q5NS49_9BACT/7-124
Q5NS50_9BACT/7-124
Q5NS54_9BACT/7-124
Q5NS55_9BACT/7-124
Q5NS56_9BACT/7-124
Q5NS57_9BACT/7-124
Q5NS58_9BACT/7-124
Q5NS59_9BACT/7-124
Q5NS60_9BACT/7-124
Q5NS61_9BACT/7-124
Q5NS62_9BACT/7-124
Q5NS63_9BACT/7-124
Q5NS64_9BACT/7-124
Q5NS65_9BACT/7-124
Q5NS68_9BACT/7-124
Q5NS69_9BACT/7-124
Q5NS70_9BACT/7-124
Q5NS73_9BACT/7-124
Q5NS77_9BACT/7-124
Q5NS78_9BACT/7-124
Q5NS86_9BACT/7-124
Q5NS87_9BACT/7-124
Q5NS89_9BACT/7-124
Q5NS91_9BACT/7-124
Q5NS93_9BACT/7-124
Q5NS94_9BACT/7-124
Q5NS95_9BACT/7-124
Q5NS97_9BACT/7-124
Q5NS99_9BACT/7-124
Q5NSA0_9BACT/7-124
Q5NSA1_9BACT/7-124
Q5NSA3_9BACT/7-124
Q5NSA4_9BACT/7-124
Q5NSA5_9BACT/7-124
Q5NSA8_9BACT/7-124
Q5NSA9_9BACT/7-124
Q5NSB0_9BACT/7-124
Q5NSB1_9BACT/7-124
Q5NSB2_9BACT/7-124
Q5NSB4_9BACT/7-124
Q5NSC0_9BACT/7-124
Q5NSC1_9BACT/7-124
Q5NSC3_9BACT/7-124
Q5NSC4_9BACT/7-124
Q5NSC6_9BACT/7-124
Q5NSD2_9BACT/7-124
Q5NSD3_9BACT/7-124
Q5NSD4_9BACT/7-124
Q5NSD5_9BACT/7-124
Q5NSD7_9BACT/7-124
Q5NSD8_9BACT/7-124
Q5NSD9_9BACT/7-124
Q5NSE0_9BACT/7-124
Q5NSE3_9BACT/7-124
Q5NSE6_9BACT/7-124
Q5NSE7_9BACT/7-124
Q5NSE8_9BACT/7-124
Q5NSF0_9BACT/7-124
Q5NSF1_9BACT/7-124
Q5NSF2_9BACT/7-124
Q5NSF3_9BACT/7-124
Q5NSF4_9BACT/7-124
Q5NSF5_9BACT/7-124
Q5NSF6_9BACT/7-124
Q5NSF8_9BACT/7-124
Q5NSG0_9BACT/7-124
Q5NSG3_9BACT/7-124
Q5NSG4_9BACT/7-124
Q5NSG5_9BACT/7-124
Q5NSG6_9BACT/7-124
Q5NSG7_9BACT/7-124
Q5NSH0_9BACT/7-124
Q5NSH2_9BACT/7-124
Q5NSH7_9BACT/7-124
Q5NSH9_9BACT/7-124
Q5NSI0_9BACT/7-124
Q5NSI1_9BACT/7-124
Q5NSI2_9BACT/7-124
Q5NSI4_9BACT/7-124
Q5NSI5_9BACT/7-124
Q5NSI7_9BACT/7-124
Q5NSI8_9BACT/7-124
Q5NSI9_9BACT/7-124
Q5NSJ1_9BACT/7-124
Q5NSJ2_9BACT/7-124
Q5NSJ3_9BACT/7-124
Q5NSJ4_9BACT/7-124
Q5NSJ6_9BACT/7-124
Q5NSJ8_9BACT/7-123
Q5NSJ9_9BACT/7-123
Q5NSK0_9BACT/7-123
Q5NSK1_9BACT/4-123
Q5NSK2_9BACT/7-123
Q5NSK3_9BACT/7-123
Q5NSK5_9BACT/7-123
Q5NSK6_9BACT/7-123
Q5NSK7_9BACT/7-123
Q5NSK8_9BACT/7-123
Q5NSK9_9BACT/7-123
Q5NSL0_9BACT/7-123
Q5NSL1_9BACT/7-123
Q5NSL3_9BACT/7-122
Q5NSL4_9BACT/7-122
Q5NSL5_9BACT/7-122
Q5NSL6_9BACT/7-122
Q5NSL7_9BACT/7-122
Q5NSL8_9BACT/7-122
Q5NSL9_9BACT/7-122
Q5NSM0_9BACT/7-122
Q5NSM1_9BACT/7-122
Q5NSM3_9BACT/7-122
Q5NSM4_9BACT/7-122
Q5NSM5_9BACT/7-122
Q5NSM6_9BACT/7-122
Q5NSM7_9BACT/7-122
Q5NSM8_9BACT/7-122
Q5NSN0_9BACT/7-122
Q5NSN1_9BACT/7-122
Q5NSN2_9BACT/7-122
Q5NSN4_9BACT/7-122
Q5NSN6_9BACT/7-122
Q5NSN7_9BACT/7-122
Q5NSN8_9BACT/7-122
Q5NSN9_9BACT/7-122
Q5NSP2_9BACT/7-122
Q5NSP3_9BACT/7-122
Q5NSP5_9BACT/7-122
Q5NSP6_9BACT/7-122
Q5NSP7_9BACT/7-122
Q5NSP8_9BACT/7-122
Q5NSP9_9BACT/7-122
Q5NSQ0_9BACT/7-122
Q5NSQ1_9BACT/7-122
Q5NSQ2_9BACT/7-122
Q5NSQ4_9BACT/7-122
Q5NSQ5_9BACT/7-122
Q5NSQ6_9BACT/7-122
Q5NSQ7_9BACT/7-122
Q5NSQ8_9BACT/7-122
Q5NSQ9_9BACT/7-122
Q5NSR2_9BACT/7-122
Q5NSR3_9BACT/7-122
Q5NSR5_9BACT/7-122
Q5NSR6_9BACT/7-122
Q5NSR8_9BACT/7-122
Q5NSS0_9BACT/7-122
Q5NSS1_9BACT/7-122
Q5NSS2_9BACT/7-122
Q5NSS4_9BACT/7-122
Q5NSS5_9BACT/7-122
Q5NSS6_9BACT/7-122
Q5NSS7_9BACT/7-122
Q5NSS8_9BACT/7-122
Q5NST1_9BACT/7-122
Q5NST2_9BACT/7-122
Q5NST3_9BACT/7-122
Q5NST4_9BACT/7-122
Q5NST8_9BACT/7-122
Q5NST9_9BACT/7-122
Q5NSU0_9BACT/7-122
Q5NSU1_9BACT/7-122
Q5NSU2_9BACT/7-122
Q5NSU3_9BACT/7-122
Q5NSU4_9BACT/7-122
Q5NSU5_9BACT/7-122
Q5NSV0_9BACT/7-122
Q5NSV1_9BACT/7-122
Q5NSV2_9BACT/7-122
Q5NSV3_9BACT/7-122
Q5NSV4_9BACT/7-122
Q5NSV6_9BACT/7-122
Q5P269_AROAE/2-123
Q5P3X9_AROAE/5-134
Q5PD77_SALPA/6-126
Q5PH08_SALPA/2-123
Q5QZJ8_IDILO/23-169
Q5R0G8_IDILO/162-285
Q5SJP6_THET8/136-253
Q5TKU1_9BACT/7-132
Q5TKU2_9BACT/7-132
Q5TKU3_9BACT/7-132
Q5TKU4_9BACT/7-132
Q5TKU6_9BACT/7-132
Q5TKU7_9BACT/7-132
Q5TKU8_9BACT/7-132
Q5TKU9_9BACT/7-132
Q5TKV0_9BACT/7-132
Q5TKV1_9BACT/7-132
Q5TKV2_9BACT/7-132
Q5TKV4_9BACT/7-132
Q5TKV7_9BACT/7-132
Q5TKV8_9BACT/7-132
Q5TKV9_9BACT/7-132
Q5TKW1_9BACT/7-125
Q5TKW2_9BACT/7-125
Q5TKW3_9BACT/7-125
Q5TKW4_9BACT/7-124
Q5TKW5_9BACT/7-124
Q5TKW6_9BACT/7-124
Q5TKW7_9BACT/7-124
Q5TKW8_9BACT/7-124
Q5TKW9_9BACT/7-124
Q5TKX1_9BACT/7-124
Q5TKX2_9BACT/7-124
Q5TKX3_9BACT/7-124
Q5TKX5_9BACT/7-124
Q5TKX6_9BACT/7-124
Q5TKX9_9BACT/7-124
Q5TKY1_9BACT/7-124
Q5TKY2_9BACT/7-124
Q5TKY3_9BACT/7-124
Q5TKY4_9BACT/7-124
Q5TKY5_9BACT/7-124
Q5TKY6_9BACT/7-124
Q5TKY7_9BACT/7-124
Q5TKY8_9BACT/7-124
Q5TKY9_9BACT/7-124
Q5TKZ0_9BACT/7-124
Q5TKZ1_9BACT/7-124
Q5TKZ2_9BACT/7-124
Q5TKZ3_9BACT/7-124
Q5TKZ4_9BACT/7-124
Q5TKZ6_9BACT/7-124
Q5TKZ7_9BACT/7-124
Q5TKZ8_9BACT/7-124
Q5TKZ9_9BACT/7-124
Q5TL00_9BACT/7-124
Q5TL01_9BACT/7-124
Q5TL02_9BACT/7-124
Q5TL03_9BACT/7-124
Q5TL04_9BACT/7-124
Q5TL06_9BACT/7-124
Q5TL07_9BACT/7-124
Q5TL08_9BACT/7-124
Q5TL10_9BACT/7-124
Q5TL11_9BACT/7-124
Q5TL12_9BACT/7-124
Q5TL13_9BACT/7-124
Q5TL16_9BACT/7-124
Q5TL17_9BACT/7-124
Q5TL18_9BACT/7-124
Q5TL19_9BACT/7-124
Q5TL20_9BACT/7-124
Q5TL21_9BACT/7-124
Q5TL23_9BACT/7-123
Q5TL24_9BACT/7-123
Q5TL25_9BACT/7-123
Q5TL27_9BACT/7-123
Q5TL28_9BACT/7-123
Q5TL29_9BACT/7-123
Q5TL30_9BACT/7-123
Q5TL31_9BACT/7-123
Q5TL32_9BACT/7-123
Q5TL33_9BACT/7-123
Q5TL34_9BACT/7-123
Q5TL35_9BACT/7-123
Q5TL36_9BACT/7-123
Q5TL37_9BACT/7-123
Q5TL38_9BACT/7-123
Q5TL39_9BACT/7-123
Q5TL41_9BACT/7-122
Q5TL43_9BACT/7-122
Q5TL45_9BACT/7-122
Q5TL46_9BACT/7-122
Q5TL48_9BACT/7-122
Q5TL49_9BACT/7-122
Q5TL51_9BACT/7-122
Q5TL54_9BACT/7-122
Q5TL56_9BACT/7-122
Q5TL58_9BACT/7-122
Q5TL60_9BACT/7-122
Q5TL62_9BACT/7-122
Q5TL63_9BACT/7-122
Q5TL65_9BACT/7-122
Q5TL66_9BACT/7-122
Q5TL67_9BACT/7-122
Q5TL68_9BACT/7-122
Q5TL74_9BACT/7-122
Q5TL75_9BACT/7-122
Q5TL76_9BACT/7-122
Q5TL81_9BACT/7-122
Q5TL88_9BACT/7-122
Q5V050_HALMA/9-277
Q5V0W9_HALMA/5-120
Q5W9E1_9SPHN/8-277
Q5WAQ7_BACSK/161-280
Q5WAQ7_BACSK/6-140
Q5WD83_BACSK/2-111
Q5WGE4_BACSK/157-274
Q5WGE4_BACSK/8-144
Q5WJR3_BACSK/4-127
Q5WJS7_BACSK/11-125
Q5WJT2_BACSK/4-115
Q5WUG4_LEGPL/151-300
Q5WVH2_LEGPL/2-124
Q5X304_LEGPA/151-300
Q5X434_LEGPA/2-124
Q5X9J2_STRP6/10-118
Q5XC56_STRP6/6-136
Q5XDD0_STRP6/2-120
Q5XHD8_XENLA/18-148
Q5XHD8_XENLA/180-335
Q5YN56_NOCFA/1-125
Q5YPF8_NOCFA/193-346
Q5YS94_NOCFA/143-265
Q5YSZ7_NOCFA/12-133
Q5YV95_NOCFA/154-271
Q5YVV9_NOCFA/3-125
Q5YW18_NOCFA/172-288
Q5YXQ2_NOCFA/10-151
Q5YY63_NOCFA/3-119
Q5Z2M7_NOCFA/142-267
Q5ZUC5_LEGPH/2-124
Q60226_9MICO/143-264
Q605L5_METCA/2-113
Q607V5_METCA/2-123
Q60GE8_DELAC/147-272
Q62BI5_BURMA/151-265
Q62CM9_BURMA/497-641
Q62GQ1_BURMA/170-285
Q62MM1_BURMA/2-123
Q634I4_BACCZ/10-124
Q637I6_BACCZ/7-266
Q637P4_BACCZ/2-110
Q638T9_BACCZ/4-125
Q639D0_BACCZ/2-115
Q63EY2_BACCZ/165-281
Q63EY2_BACCZ/6-130
Q63EY3_BACCZ/156-271
Q63EY3_BACCZ/6-154
Q63G38_BACCZ/5-125
Q63GY1_BACCZ/178-326
Q63LV7_BURPS/151-265
Q63NG0_BURPS/497-641
Q63PY5_BURPS/170-285
Q63X74_BURPS/2-123
Q65AS8_9SPHN/146-264
Q65DV0_BACLD/4-124
Q65HQ1_BACLD/1-124
Q65J49_BACLD/7-266
Q65KX2_BACLD/154-276
Q65KX2_BACLD/5-140
Q65MB8_BACLD/10-124
Q65MX5_BACLD/4-135
Q65UQ0_MANSM/3-124
Q65UZ3_MANSM/7-127
Q667K6_YERPS/6-126
Q66A37_YERPS/2-123
Q67LP8_SYMTH/9-142
Q67LQ1_SYMTH/9-142
Q67N55_SYMTH/153-276
Q67N55_SYMTH/5-127
Q68ES2_XENLA/36-178
Q696X2_PHANO/168-309
Q696X2_PHANO/9-147
Q6A1R2_9PSED/87-162
Q6A1R3_9PSED/87-162
Q6A2R5_PSEST/87-162
Q6A2S2_PSEST/87-162
Q6A2S4_PSEST/87-162
Q6AZV8_DANRE/180-335
Q6BG80_PARTE/180-334
Q6BIM5_DEBHA/165-316
Q6BIM5_DEBHA/9-147
Q6BMX4_DEBHA/256-386
Q6C4S7_YARLI/10-149
Q6C4S7_YARLI/168-306
Q6CL27_KLULA/194-331
Q6CL27_KLULA/39-181
Q6D5V9_ERWCT/2-123
Q6D8C6_ERWCT/6-126
Q6DFI5_XENLA/37-179
Q6EM23_PSEFL/147-272
Q6EM25_9PSED/147-272
Q6EM26_9BACT/147-272
Q6EM29_9PSED/147-272
Q6EMJ1_PSEPU/159-283
Q6ES23_ORYSJ/159-279
Q6ES23_ORYSJ/28-149
Q6FAA3_ACIAD/2-123
Q6FBC3_ACIAD/156-271
Q6FDH6_ACIAD/152-266
Q6FEA1_ACIAD/2-140
Q6FKY4_CANGA/17-159
Q6FKY4_CANGA/175-312
Q6G6F5_STAAS/9-286
Q6GA18_STAAS/10-122
Q6GCD4_STAAS/155-279
Q6GCD4_STAAS/5-127
Q6GDS3_STAAR/10-123
Q6GDS6_STAAR/9-286
Q6GHP0_STAAR/10-122
Q6GJX9_STAAR/155-279
Q6GJX9_STAAR/5-127
Q6GPJ6_XENLA/5-133
Q6H2J9_MYCVN/142-255
Q6H4V1_ORYSJ/220-377
Q6HDG5_BACHK/10-124
Q6HFF9_BACHK/7-266
Q6HGN8_BACHK/2-115
Q6HME6_BACHK/165-281
Q6HME6_BACHK/6-130
Q6HME7_BACHK/156-271
Q6HME7_BACHK/6-153
Q6HNK6_BACHK/5-125
Q6HPF2_BACHK/178-326
Q6HT34_BACAN/10-124
Q6HVJ6_BACAN/6-46
Q6HWP8_BACAN/5-125
Q6KZ98_PICTO/172-322
Q6KZ98_PICTO/18-130
Q6LCU9_SPHYA/146-264
Q6LI28_PHOPR/172-318
Q6LJA5_PHOPR/8-125
Q6LJR1_PHOPR/4-124
Q6LP30_PHOPR/1-117
Q6LQV4_PHOPR/4-126
Q6LS69_PHOPR/2-147
Q6M8P5_CORGL/19-141
Q6MHJ8_BDEBA/159-279
Q6MJD2_BDEBA/19-163
Q6MQL0_BDEBA/11-125
Q6N3D3_RHOPA/148-264
Q6N3D3_RHOPA/16-124
Q6N6U1_RHOPA/2-126
Q6N985_RHOPA/5-134
Q6NDU9_RHOPA/169-294
Q6P696_DANRE/26-169
Q6PA53_XENLA/100-255
Q6PKW5_9PSED/150-266
Q6Q1E3_COMTE/147-272
Q6QF56_9NOCA/143-266
Q6R593_9BACT/1-38
Q6RCJ2_PSEPU/3-72
Q6RCJ3_9NOCA/3-70
Q6RCJ4_9BURK/1-52
Q6RCJ7_9SPHN/136-253
Q6RCJ8_9SPHN/137-254
Q6REQ5_9NOCA/146-263
Q6SF65_9BACT/9-131
Q6SF89_9BACT/2-135
Q6SGJ9_9BACT/138-248
Q6SH79_9BACT/146-268
Q6SV33_STRAG/4-43
Q6TFI7_9PSED/147-272
Q6UZA0_RHOER/1-83
Q6VPF5_PSEPA/10-279
Q6W1M5_RHISN/164-276
Q6WE23_PSEPU/150-266
Q6WE23_PSEPU/7-123
Q6XC06_MAIZE/155-279
Q6XC06_MAIZE/24-145
Q6XUJ3_9PSED/149-266
Q6XUR5_9PSED/150-266
Q6XUR5_9PSED/7-119
Q6ZEQ5_SYNY3/6-125
Q70G50_PSEST/99-215
Q70UQ2_PSEST/150-266
Q70ZL8_CHLRE/209-366
Q71KM3_PLAFA/16-162
Q722F0_LISMF/160-282
Q722F0_LISMF/7-130
Q722F1_LISMF/145-254
Q722F1_LISMF/4-80
Q722Q3_LISMF/170-278
Q722Q3_LISMF/9-144
Q724D8_LISMF/5-276
Q726M7_DESVH/6-131
Q72K22_THET2/136-253
Q730H5_BACC1/10-124
Q733I6_BACC1/7-266
Q733R2_BACC1/2-110
Q735E3_BACC1/2-115
Q735X9_BACC1/2-119
Q73AN2_BACC1/4-124
Q73CE9_BACC1/165-281
Q73CE9_BACC1/6-130
Q73CF0_BACC1/156-271
Q73CF0_BACC1/6-155
Q73EU8_BACC1/178-326
Q73TJ9_MYCPA/29-177
Q743U2_MYCPA/145-270
Q759J1_ASHGO/39-180
Q75GB0_ORYSJ/1-121
Q75GB0_ORYSJ/131-251
Q75WN9_RHOSR/146-263
Q762G9_RHORH/140-250
Q762H4_RHORH/141-262
Q764R8_BACPJ/149-265
Q764S3_BACPJ/142-258
Q76C08_PSEPU/143-240
Q76C09_ACIBA/143-240
Q76C11_COMTE/143-262
Q76C13_PSEPS/143-240
Q76C14_SPHYA/143-239
Q76C15_COMTE/143-262
Q76C16_PSEPU/143-240
Q76C17_PSEAE/143-240
Q76C18_9PSED/143-240
Q798L3_SPHSX/149-266
Q79BB1_9SPHN/149-266
Q79EQ4_RHOER/143-261
Q79F01_PSEAE/143-261
Q7A3H9_STAAN/10-123
Q7A3I2_STAAN/9-286
Q7A611_STAAN/10-122
Q7A7M8_STAAN/155-279
Q7A7M8_STAAN/5-127
Q7ATA8_9PSED/137-253
Q7ATA9_9PSED/137-253
Q7ATB0_9PSED/137-253
Q7ATB1_9PSED/137-253
Q7ATB2_9PSED/137-253
Q7ATB3_9PSED/137-253
Q7ATB4_9PSED/137-253
Q7ATB5_9PSED/137-253
Q7ATB6_9PSED/137-253
Q7ATB7_9PSED/137-253
Q7ATB8_9PSED/137-253
Q7ATB9_9PSED/137-253
Q7ATC0_9PSED/137-253
Q7ATD9_9RALS/143-262
Q7AXV1_PSEPU/150-266
Q7AXV1_PSEPU/7-126
Q7B3F9_RHOSO/143-261
Q7B7H7_PSEPU/149-266
Q7B8M5_9PSED/143-262
Q7BH44_9PSED/150-266
Q7BH44_9PSED/7-126
Q7BP42_9PSED/143-262
Q7BPB4_PSEPU/143-261
Q7BQX9_PSEPU/150-266
Q7CFD7_STRP3/2-120
Q7CH20_YERPE/6-126
Q7CNH1_STRP8/2-120
Q7CX09_AGRT5/7-268
Q7D0E4_AGRT5/14-127
Q7D0E4_AGRT5/173-283
Q7DA43_MYCTU/29-177
Q7DG81_9SPHN/146-264
Q7M0R6_BURCE/147-272
Q7M0R7_ALCXX/150-266
Q7M0R8_CUPNE/150-268
Q7M0R8_CUPNE/8-126
Q7M183_ARTSP/1-104
Q7MD78_VIBVY/5-127
Q7MFM3_VIBVY/5-125
Q7MG64_VIBVY/44-189
Q7MLD2_VIBVY/162-281
Q7MM88_VIBVY/5-126
Q7N3W1_PHOLL/2-123
Q7NA19_PHOLL/2-84
Q7NC88_GLOVI/137-259
Q7NFG4_GLOVI/2-123
Q7NQ27_CHRVO/4-125
Q7NS33_CHRVO/5-135
Q7NUA8_CHRVO/7-119
Q7NWF5_CHRVO/5-125
Q7NXG6_CHRVO/2-123
Q7NZF3_CHRVO/164-280
Q7P5W4_FUSNV/2-126
Q7PZT4_ANOGA/25-168
Q7PZT5_ANOGA/26-169
Q7Q2T3_ANOGA/180-335
Q7QF92_ANOGA/7-131
Q7RRI6_PLAYO/16-164
Q7RRI6_PLAYO/181-343
Q7S6M0_NEUCR/11-149
Q7S6M0_NEUCR/170-303
Q7SA40_NEUCR/171-291
Q7TUC2_PROMP/2-125
Q7TUG6_PROMP/11-118
Q7TUK6_PROMM/2-123
Q7TW66_MYCBO/142-267
Q7U2E2_MYCBO/15-163
Q7U3T2_SYNPX/2-123
Q7U4Y1_SYNPX/32-139
Q7VDY1_PROMA/2-123
Q7VND9_HAEDU/2-123
Q7VUN9_BORPE/174-290
Q7VUV0_BORPE/2-124
Q7W0Q1_BORPE/2-123
Q7W3Y3_BORPA/2-124
Q7W4A0_BORPA/174-290
Q7W4K1_BORPA/2-123
Q7WE68_BORBR/217-326
Q7WE68_BORBR/48-163
Q7WFB4_BORBR/2-124
Q7WFQ8_BORBR/174-290
Q7WG26_BORBR/2-123
Q7WU98_9GAMM/146-264
Q7WYF5_9PSED/151-268
Q7WYF5_9PSED/8-120
Q7WZ89_9ACTO/163-311
Q7X4L1_9BACT/159-285
Q7X4L2_9BACT/139-268
Q7X4L3_9BACT/155-269
Q7XIM6_ORYSJ/45-161
Q7ZUY6_DANRE/181-336
Q818B2_BACCR/10-124
Q81AD4_BACCR/7-266
Q81AI8_BACCR/2-110
Q81BK1_BACCR/2-115
Q81C16_BACCR/2-119
Q81C54_BACCR/7-124
Q81H02_BACCR/157-281
Q81H02_BACCR/6-130
Q81H03_BACCR/156-271
Q81H03_BACCR/6-154
Q81IU6_BACCR/178-326
Q81N78_BACAN/4-125
Q81NI4_BACAN/5-125
Q81NJ4_BACAN/2-115
Q81U68_BACAN/165-281
Q81U68_BACAN/6-130
Q81U69_BACAN/156-271
Q81U69_BACAN/6-155
Q81V92_BACAN/5-125
Q81VG6_BACAN/178-326
Q81Y53_BACAN/7-266
Q81YA3_BACAN/1-40
Q82CE8_STRAW/4-128
Q82M84_STRAW/423-557
Q82MP5_STRAW/152-270
Q82QE4_STRAW/151-274
Q82UQ5_NITEU/2-123
Q831C0_ENTFA/11-126
Q834I3_ENTFA/160-283
Q834I3_ENTFA/9-139
Q836H2_ENTFA/2-120
Q837H3_ENTFA/147-255
Q837H3_ENTFA/4-124
Q838A6_ENTFA/4-277
Q838B6_ENTFA/10-123
Q838S5_ENTFA/158-284
Q838S5_ENTFA/7-133
Q83MD1_SHIFL/15-135
Q83TL3_9BACT/86-171
Q83TM1_9BACT/86-171
Q83TW3_9PSED/137-253
Q83U22_9PSED/150-266
Q83U22_9PSED/7-124
Q83U45_9BACT/86-171
Q83U46_9BACT/86-171
Q83U63_9BACT/86-171
Q83U66_9PSED/150-266
Q83U66_9PSED/7-124
Q83U96_9BACT/86-171
Q83UL2_9BACT/86-171
Q83UN7_9BACT/86-171
Q83VK2_9SPHN/149-266
Q83VK2_9SPHN/8-119
Q842G7_PSEPU/151-268
Q842G7_PSEPU/8-120
Q847G9_PSEPU/150-266
Q847G9_PSEPU/7-119
Q84E69_9BACT/45-98
Q84E78_9BACT/86-171
Q84E79_9BACT/86-171
Q84E80_9BACT/86-171
Q84E81_9BACT/86-171
Q84E82_9BACT/86-171
Q84E83_9BACT/86-171
Q84E84_9BACT/86-171
Q84E85_9BACT/86-171
Q84E86_9BACT/86-171
Q84E87_9BACT/86-170
Q84E88_9BACT/86-171
Q84E89_9PSED/137-253
Q84E90_9PSED/137-253
Q84EP0_9BURK/143-262
Q84EU8_9MYCO/35-148
Q84F74_9PSED/150-266
Q84F74_9PSED/7-119
Q86F38_SCHJA/5-131
Q870H6_PARBR/166-307
Q870H6_PARBR/9-147
Q878R6_STRP3/6-136
Q87DQ2_XYLFT/24-168
Q87FZ7_VIBPA/4-124
Q87I32_VIBPA/2-123
Q87J62_VIBPA/4-126
Q87JZ0_VIBPA/2-147
Q87NK5_VIBPA/8-129
Q87Q01_VIBPA/162-281
Q87Z77_PSESM/164-294
Q880P8_PSESM/24-167
Q883L0_PSESM/440-586
Q88DW3_PSEPK/13-124
Q88GF8_PSEPK/24-167
Q88HC7_PSEPK/159-282
Q88I05_PSEPK/155-269
Q88JS5_PSEPK/2-124
Q88JS9_PSEPK/8-131
Q88JU3_PSEPK/440-586
Q892C0_CLOTE/5-129
Q89CT9_BRAJA/1-87
Q89E14_BRAJA/207-304
Q89E14_BRAJA/47-160
Q89EV6_BRAJA/184-300
Q89EV6_BRAJA/39-161
Q89GB8_BRAJA/156-270
Q89GR9_BRAJA/7-115
Q89JK1_BRAJA/121-233
Q89NL9_BRAJA/153-271
Q89Q83_BRAJA/150-267
Q89Q83_BRAJA/3-125
Q89R05_BRAJA/148-266
Q89SS0_BRAJA/5-134
Q89VJ2_BRAJA/431-577
Q89VM6_BRAJA/12-129
Q89XH5_BRAJA/169-304
Q89Z71_BACTN/2-125
Q8CR53_STAES/11-124
Q8CUS2_OCEIH/6-265
Q8CZD4_OCEIH/141-259
Q8D0L9_YERPE/15-136
Q8D449_VIBVU/4-124
Q8D4M2_VIBVU/2-147
Q8D6C7_VIBVU/5-127
Q8D883_VIBVU/5-126
Q8DP27_STRR6/3-118
Q8DQ39_STRR6/21-139
Q8DRK8_STRR6/10-122
Q8DRK8_STRR6/168-280
Q8DWY1_STRA5/10-121
Q8DZY0_STRA5/5-135
Q8E2T2_STRA3/10-121
Q8E3I4_STRA3/8-130
Q8E5N1_STRA3/5-135
Q8EF39_SHEON/4-124
Q8EFD7_SHEON/3-125
Q8EFK9_SHEON/155-302
Q8EFL3_SHEON/5-127
Q8EIE3_SHEON/4-126
Q8EPG4_OCEIH/157-278
Q8EPG4_OCEIH/6-133
Q8ESV6_OCEIH/4-127
Q8ET22_OCEIH/12-129
Q8ET22_OCEIH/175-272
Q8ETD5_OCEIH/2-115
Q8FH76_ECOL6/2-123
Q8FL01_ECOL6/15-135
Q8FP05_COREF/17-135
Q8FP05_COREF/182-282
Q8FSF2_COREF/432-572
Q8G047_BRUSU/2-124
Q8G172_BRUSU/6-119
Q8GFI2_ALCXX/152-264
Q8GNG7_VIBME/17-137
Q8H1T5_ABUTH/169-326
Q8IIM5_PLAF7/16-162
Q8K5K7_STRP3/10-121
Q8K7H1_STRP3/5-135
Q8KFS3_CHLTE/5-119
Q8KI40_9NOCA/143-265
Q8KI53_9BACT/1-104
Q8KLK2_STRTO/173-321
Q8KLK2_STRTO/19-128
Q8KLV4_PSEST/150-266
Q8KQ37_PSEAE/150-266
Q8KRD4_DELAC/143-262
Q8KRP3_9BACT/1-104
Q8KRP4_9BACT/1-104
Q8KRP5_9BACT/1-104
Q8KRS0_PSEFL/1-74
Q8KTH7_COMTE/142-264
Q8KW39_9RHOB/11-272
Q8L185_9NOCA/145-255
Q8L193_9NOCA/143-264
Q8L3E2_9BACT/78-181
Q8L3E3_9BACT/78-181
Q8L3E4_9BACT/150-266
Q8L3E4_9BACT/7-119
Q8L7E8_ARATH/251-408
Q8MYU8_DROME/27-89
Q8NNU3_CORGL/13-131
Q8NNU3_CORGL/179-289
Q8NT86_CORGL/429-571
Q8NU40_CORGL/2-124
Q8NUT3_STAAW/10-123
Q8NUT5_STAAW/9-286
Q8NX28_STAAW/10-122
Q8NYA8_STAAW/155-279
Q8NYA8_STAAW/5-127
Q8NZ38_STRP8/10-96
Q8P114_STRP8/5-135
Q8PAY4_XANCP/5-125
Q8PCX6_XANCP/23-167
Q8PDA4_XANCP/163-310
Q8PGI4_XANAC/23-167
Q8PMN6_XANAC/5-125
Q8PQ76_XANAC/163-277
Q8PSP8_METMA/4-122
Q8RMH9_9SPHN/149-266
Q8RMH9_9SPHN/8-119
Q8VP69_PSEPU/12-127
Q8VQC4_VIBAN/162-285
Q8VV92_9MICO/155-264
Q8X8X3_ECO57/15-135
Q8XF91_RALSO/162-292
Q8XN87_CLOPE/5-124
Q8XN91_CLOPE/4-123
Q8XQ86_RALSO/436-580
Q8XRG6_RALSO/137-246
Q8XRG6_RALSO/6-116
Q8XRY8_RALSO/4-132
Q8XUT2_RALSO/170-285
Q8Y217_RALSO/2-123
Q8Y8Y3_LISMO/158-282
Q8Y8Y3_LISMO/7-130
Q8Y8Y4_LISMO/142-254
Q8Y8Y4_LISMO/4-115
Q8Y987_LISMO/170-278
Q8Y987_LISMO/9-143
Q8YA92_LISMO/157-276
Q8YA92_LISMO/5-128
Q8YDN9_BRUME/153-270
Q8YEV3_BRUME/17-69
Q8YGP0_BRUME/34-147
Q8YHR6_BRUME/29-151
Q8YKQ7_NOSS1/8-144
Q8YNU2_NOSS1/5-125
Q8YUM0_NOSS1/2-123
Q8YYS5_NOSS1/145-279
Q8Z997_SALTI/6-126
Q8ZRN6_SALTY/6-126
Q92DR0_LISIN/158-281
Q92DR0_LISIN/7-130
Q92DR1_LISIN/145-254
Q92DR1_LISIN/4-80
Q92E12_LISIN/170-278
Q92E12_LISIN/9-140
Q92F16_LISIN/157-276
Q92F16_LISIN/5-128
Q92K03_RHIME/4-264
Q92LT1_RHIME/167-291
Q92MW4_RHIME/154-276
Q92MW4_RHIME/7-150
Q92RA9_RHIME/183-292
Q92SJ0_RHIME/4-125
Q92TL8_RHIME/436-582
Q92V50_RHIME/7-268
Q930J4_RHIME/7-268
Q938R8_PSEFL/149-266
Q939Y0_9PSEU/157-305
Q93CN9_9BURK/151-271
Q93EB4_RHILT/7-268
Q93JW9_PSEPU/150-267
Q93JW9_PSEPU/8-120
Q93LR6_9PSED/1-37
Q93LX2_METEX/152-270
Q93LX2_METEX/5-127
Q93N78_STRLA/143-291
Q93RT7_STRCO/139-254
Q940A4_ARATH/148-272
Q940A4_ARATH/17-138
Q961W1_DROME/93-248
Q974C8_SULTO/138-258
Q974C8_SULTO/6-114
Q97ME9_CLOAB/5-124
Q97R67_STRPN/4-122
Q97T78_STRPN/10-122
Q97T78_STRPN/168-279
Q97WR3_SULSO/139-258
Q97YT4_SULSO/184-271
Q983J0_RHILO/167-292
Q987E3_RHILO/4-123
Q98CF8_RHILO/2-119
Q98FI7_RHILO/154-276
Q98FI7_RHILO/7-151
Q98FK2_RHILO/9-130
Q98FK6_RHILO/8-131
Q98FP0_RHILO/7-268
Q98HZ4_RHILO/15-135
Q98IT9_RHILO/2-124
Q98LB0_RHILO/79-205
Q98NF2_RHILO/2-124
Q98NM3_RHILO/13-126
Q99RB3_STAAM/10-123
Q99RB6_STAAM/9-286
Q99US3_STAAM/10-122
Q99WN9_STAAM/155-279
Q99WN9_STAAM/5-127
Q99XQ2_STRP1/10-121
Q99ZN3_STRP1/5-135
Q9A121_STRP1/2-120
Q9A3V5_CAUCR/5-151
Q9A5B7_CAUCR/161-275
Q9A6R2_CAUCR/4-123
Q9ABD1_CAUCR/80-193
Q9AEY0_9PSED/143-261
Q9AH38_PSEPU/155-274
Q9AH38_PSEPU/6-131
Q9AIS1_9SPHN/8-277
Q9ANU3_PSEPU/103-220
Q9ANU4_PSEPU/103-220
Q9AXH1_AVIMR/25-169
Q9C0Q2_9EURO/1-120
Q9C0R9_AUXZU/2-120
Q9C0U2_9EURO/1-120
Q9C160_AUXZU/2-120
Q9CE04_LACLA/4-114
Q9CJC0_LACLA/170-287
Q9CJC0_LACLA/19-141
Q9CM55_PASMU/2-123
Q9CPM3_PASMU/11-131
Q9DFR1_GILMI/17-115
Q9EXM0_9PSED/147-272
Q9EZJ6_BRUAB/2-43
Q9F9G8_9GAMM/1-123
Q9FAE3_COMTE/143-265
Q9HRQ2_HALSA/21-143
Q9HY85_PSEAE/2-123
Q9HYA6_PSEAE/41-155
Q9HYL4_PSEAE/13-124
Q9I3Z1_PSEAE/2-131
Q9I5D5_PSEAE/8-139
Q9I5L8_PSEAE/2-123
Q9I6P6_PSEAE/440-595
Q9K2M2_VIBCH/8-129
Q9K391_VIBCH/8-129
Q9K4R9_PSEPU/145-277
Q9K5C2_9BURK/143-262
Q9K660_BACHD/6-122
Q9K7Q6_BACHD/11-124
Q9KAW1_BACHD/8-282
Q9KEK2_BACHD/4-140
Q9KJH7_BURCE/151-272
Q9KL58_VIBCH/4-124
Q9KWI1_PSEPA/149-266
Q9KWI2_PSEPA/146-264
Q9KWM6_RHOSR/6-121
Q9KWQ7_RHOSR/146-257
Q9KWQ8_RHOSR/140-250
Q9KWQ9_RHOSR/143-265
Q9KYP6_STRCO/2-118
Q9KZ01_STRCO/31-158
Q9KZG9_STRCO/4-130
Q9L222_STRCO/4-115
Q9L780_9PSED/150-266
Q9L780_9PSED/7-127
Q9L989_VIBCH/8-128
Q9LAF9_BACTR/147-263
Q9LAF9_BACTR/6-117
Q9LC87_NOCSK/142-255
Q9PDI0_XYLFA/24-168
Q9R2S7_9BACT/22-124
Q9R7L1_9BACT/22-124
Q9R7L2_9BACT/22-124
Q9R7L3_9BACT/22-124
Q9R7L4_9BACT/22-124
Q9R7L5_9BACT/22-124
Q9R7L6_9BACT/22-124
Q9R7L7_9BACT/22-124
Q9R7L8_9BACT/22-124
Q9R7L9_9BACT/22-124
Q9R7M0_9BACT/22-124
Q9R7M1_9BACT/22-124
Q9RAF2_9RALS/152-269
Q9RB85_9BURK/147-272
Q9RB89_9BURK/148-272
Q9RB89_9BURK/5-99
Q9RBT1_COMTE/143-262
Q9RBT2_9PSED/143-266
Q9RC46_BACHD/12-125
Q9RCH2_VIBCH/174-295
Q9RJF7_STRCO/2-126
Q9RPJ7_9SPHN/148-266
Q9RSM0_DEIRA/2-113
Q9RTJ8_DEIRA/178-276
Q9RYT4_DEIRA/157-274
Q9VPF3_DROME/179-334
Q9WXH5_ALCFA/146-263
Q9X4X6_9PSED/145-262
Q9XDW0_RHOPA/137-246
Q9XDW0_RHOPA/6-116
Q9XGF2_WHEAT/153-273
Q9XGF2_WHEAT/22-143
Q9YE82_AERPE/155-271
Q9YE82_AERPE/6-125
Q9Z3X2_9SPHN/146-265
Q9Z417_PSEPU/147-272
Q9Z417_PSEPU/5-116
Q9Z428_PSEPU/150-266
Q9Z4X7_STRCO/178-326
Q9Z549_STRCO/4-125
Q9ZAN5_9BURK/147-272
Q9ZAU2_STRPE/9-133
Q9ZAY0_9SPHN/150-267
Q9ZAY3_9SPHN/149-266
Q9ZAY3_9SPHN/8-118
Q9ZBB0_SPHCR/8-277
Q9ZI60_PSEST/150-266
Q9ZI60_PSEST/7-124
Q9ZI69_PSEST/149-266
Q9ZNP0_COMTE/147-272
TODE_PSEP1/143-261
VLLY_VIBVU/162-281
XYLE1_PSEPU/150-266
XYLE1_PSEPU/7-126
XYLE2_PSEPU/150-266
XYLE_PSEAE/150-266
Y090_SYNY3/141-263
Y3691_SHEFN/4-126
YAER_ECOLI/6-126
YBWL_CAEEL/161-317
YETH_BACSU/4-118
YQCK_BACSU/2-115
YQJC_BACSU/3-128
YRAH_BACSU/2-124
YURT_BACSU/2-124
YWBC_BACSU/4-123
YWKD_BACSU/5-125
YYAH_BACSU/2-124
YYCE_BACSU/12-130
