# Supplementary material for: Contact prediction is hardest for the most informative contacts, but improves with the incorporation of contact potentials
Source: PLoS One. 2018 Jun 28;13(6):e0199585. doi: 10.1371/journal.pone.0199585 (PMC6023208; doi:10.1371/journal.pone.0199585)
Supplement: S1 Data — Each file in the ‘alignments’ directory herein corresponds to a protein family’s alignment and contains the accession number and sequence range of each sequence in the alignment. (TAR.GZ) [file pone.0199585.s001.tar.gz › alignments/TonB]

A0AXZ6_BURCH/187-265
A0K7J2_BURCH/160-232
A0K8X2_BURCH/163-241
A0KA67_BURCH/69-145
A0KHM4_AERHH/60-129
A0KJR7_AERHH/187-265
A0KNS6_AERHH/91-171
A0KPL6_AERHH/46-123
A0KQW4_AERHH/142-218
A0KYI0_SHESA/123-206
A0L091_SHESA/213-290
A0L1A6_SHESA/290-367
A0L2A6_SHESA/120-199
A0LDK3_MAGSM/222-300
A0LFI9_SYNFM/202-279
A0LLW8_SYNFM/218-295
A0LPM3_SYNFM/197-275
A0LXH1_GRAFK/73-149
A0LXH2_GRAFK/409-479
A0LXS8_GRAFK/171-240
A0LXS9_GRAFK/170-238
A0LY27_GRAFK/61-136
A0LY28_GRAFK/50-125
A0NS02_9RHOB/280-359
A0RMQ3_CAMFF/175-249
A0RP91_CAMFF/173-248
A0RRE6_CAMFF/165-240
A0XY32_9GAMM/34-113
A0XYA4_9GAMM/49-127
A0Y0F9_9GAMM/312-387
A0Y3C3_9GAMM/120-199
A0Y5V1_9GAMM/290-368
A0Y5V6_9GAMM/128-207
A0Y6W6_9GAMM/36-111
A0Y718_9GAMM/40-108
A0Y9P7_9GAMM/210-291
A0Y9U5_9GAMM/120-199
A0YZM9_LYNSP/338-415
A0Z2M4_9GAMM/119-198
A0Z2R2_9GAMM/173-245
A0ZDG6_NODSP/271-345
A1AA57_ECOK1/50-122
A1AAH7_ECOK1/163-237
A1AND7_PELPD/190-267
A1ANE5_PELPD/186-263
A1AP13_PELPD/190-264
A1AP82_PELPD/185-259
A1AT18_PELPD/200-260
A1BE35_CHLPD/169-249
A1EKN7_VIBCH/125-204
A1ESQ8_VIBCH/169-247
A1F2Z1_VIBCH/169-247
A1F579_VIBCH/125-204
A1HQS5_9FIRM/142-222
A1JI32_YERE8/182-261
A1JIK8_YERE8/183-263
A1JQ23_YERE8/174-246
A1JQW8_YERE8/42-114
A1K1Z7_AZOSB/144-214
A1K327_AZOSB/167-245
A1K3C0_AZOSB/214-292
A1K7Z1_AZOSB/141-213
A1KVD3_NEIMF/205-277
A1KYI5_CYAA5/285-357
A1RL58_SHESW/122-205
A1RMX2_SHESW/205-282
A1RNV9_SHESW/290-368
A1S509_SHEAM/122-201
A1S8E2_SHEAM/281-359
A1S9L4_SHEAM/51-129
A1SAY8_SHEAM/303-376
A1SBA3_SHEAM/119-198
A1SZW8_PSYIN/204-282
A1TSD3_ACIAC/153-231
A1TV07_ACIAC/263-342
A1TX21_MARAV/171-250
A1U110_MARAV/248-319
A1U765_MARAV/201-282
A1UWP5_BURMS/166-244
A1V6X5_BURMS/36-115
A1VAR2_DESVV/99-167
A1VBP4_DESVV/222-300
A1VHF8_DESVV/309-387
A1VQE3_POLNA/177-255
A1W1N2_CAMJJ/147-224
A1W8J2_ACISJ/153-231
A1WMF2_VEREI/155-233
A1WU77_HALHL/163-241
A1WVK1_HALHL/200-280
A1ZD50_9BACT/60-138
A1ZD51_9BACT/64-141
A1ZDR6_9BACT/260-338
A1ZDR7_9BACT/38-116
A1ZE43_9BACT/124-202
A1ZE44_9BACT/150-228
A1ZEY3_9BACT/276-355
A1ZJH4_9BACT/41-110
A1ZKM0_9BACT/185-263
A1ZKM1_9BACT/149-227
A1ZYD8_9BACT/55-133
A1ZYQ9_9BACT/1-50
A2I7Q7_9RHIZ/235-312
A2P447_VIBCH/169-247
A2P5T2_VIBCH/125-204
A2PRD7_VIBCH/169-247
A2PV12_VIBCH/125-204
A2RYX3_BURM9/166-244
A2S8T6_BURM9/36-115
A2SKR4_METPP/207-281
A2SM82_METPP/158-236
A2TU79_9FLAO/177-240
A2TU80_9FLAO/193-261
A2TVB6_9FLAO/458-531
A2TVB7_9FLAO/410-480
A2TYN8_9FLAO/185-247
A2TZI1_9FLAO/177-236
A2U2M5_9FLAO/195-264
A2U3K3_9FLAO/460-523
A2VQ92_9BURK/162-234
A2VVR4_9BURK/102-178
A2VWV3_9BURK/163-241
A2W4M9_9BURK/158-230
A2W7Q6_9BURK/36-112
A2W8V3_9BURK/163-241
A2WII7_9BURK/163-236
A3CZ07_SHEB5/120-199
A3D162_SHEB5/217-294
A3D343_SHEB5/122-201
A3D924_SHEB5/290-362
A3D9E5_SHEB5/48-124
A3EHH7_VIBCH/169-247
A3EIW1_VIBCH/125-204
A3ERL3_9BACT/283-358
A3ETY0_9BACT/135-213
A3FMK4_FLAPS/197-268
A3GPT4_VIBCH/125-204
A3GQN6_VIBCH/169-247
A3H1T7_VIBCH/125-204
A3H2W3_VIBCH/169-247
A3HUL5_9BACT/47-126
A3HUM3_9BACT/35-114
A3HWG8_9BACT/62-140
A3I1D2_9BACT/169-251
A3I1D3_9BACT/151-232
A3I2W7_9BACT/57-135
A3I2W8_9BACT/345-423
A3I363_9BACT/145-223
A3I364_9BACT/144-222
A3IMP9_9CHRO/283-353
A3ISC4_9CHRO/328-401
A3J121_9FLAO/219-300
A3J121_9FLAO/69-150
A3J2D6_9FLAO/175-252
A3J2J5_9FLAO/230-290
A3J462_9FLAO/164-243
A3J463_9FLAO/168-248
A3J465_9FLAO/67-142
A3J555_9FLAO/112-180
A3J8B0_9ALTE/200-281
A3JF77_9ALTE/6-85
A3JJB7_9ALTE/156-235
A3K4B5_9RHOB/202-281
A3L020_PSEAE/232-312
A3L0M7_PSEAE/191-269
A3L1A0_PSEAE/261-339
A3LGE1_PSEAE/261-339
A3M1W3_ACIBT/182-250
A3M935_ACIBT/206-286
A3MG48_BURM7/166-244
A3MH53_BURM7/36-115
A3MYE8_ACTP2/212-287
A3N2L9_ACTP2/172-242
A3N6A1_BURP6/36-115
A3NGZ8_BURP6/168-246
A3NRY5_BURP0/36-115
A3P2J9_BURP0/168-246
A3QFU2_SHELP/122-201
A3QGP2_SHELP/275-353
A3QHB3_SHELP/328-403
A3RWF6_RALSO/164-242
A3SFF6_9RHOB/191-270
A3SYV9_9RHOB/191-270
A3U510_CROAH/188-257
A3U511_CROAH/171-237
A3UB35_CROAH/62-137
A3UBF4_CROAH/392-465
A3UGA8_9RHOB/33-107
A3UJM4_9RHOB/125-203
A3UJM6_9RHOB/138-217
A3UKN9_9RHOB/80-155
A3UL95_VIBSP/192-270
A3UWW1_VIBSP/125-204
A3V7R1_9RHOB/208-275
A3W9U8_9SPHN/151-227
A3WET0_9SPHN/134-214
A3WGB3_9SPHN/212-291
A3WGK9_9SPHN/164-238
A3WJE8_9GAMM/120-199
A3WN58_9GAMM/62-139
A3WNZ4_9GAMM/122-201
A3WTD5_9BRAD/171-250
A3WZH2_9BRAD/26-102
A3X083_9BRAD/181-260
A3X3N0_9RHOB/281-350
A3XG73_LEEBM/62-134
A3XHW0_LEEBM/173-240
A3XHW3_LEEBM/188-255
A3XI04_LEEBM/420-490
A3XKQ4_LEEBM/56-137
A3XTE6_9VIBR/174-252
A3XYR4_9VIBR/125-204
A3Y4U3_9GAMM/260-339
A3YD51_9GAMM/176-257
A3YJX2_CAMJE/147-223
A3YKI7_CAMJE/160-241
A3YM05_CAMJE/156-231
A3YQC2_CAMJE/160-241
A3YSG4_CAMJE/151-226
A3YT22_CAMJE/147-224
A3ZCY7_CAMJE/147-224
A3ZF53_CAMJE/160-241
A3ZG32_CAMJE/147-223
A3ZJQ9_CAMJE/160-241
A3ZKG9_CAMJE/156-231
A3ZYX7_9PLAN/173-251
A4A9E1_9GAMM/196-277
A4ABZ0_9GAMM/120-199
A4AMJ6_MARSH/161-238
A4AMW5_MARSH/383-460
A4ATS9_MARSH/156-233
A4ATZ9_MARSH/162-239
A4B9Q2_9GAMM/229-301
A4BA52_9GAMM/209-288
A4BC35_9GAMM/330-409
A4BC35_9GAMM/454-533
A4BIS8_9GAMM/206-287
A4BKW8_9GAMM/163-241
A4BLY4_9GAMM/227-306
A4BSB5_9GAMM/195-275
A4BX10_9FLAO/177-236
A4C3L8_9GAMM/39-117
A4C3Y9_9GAMM/120-199
A4C5R0_9GAMM/122-201
A4C6V0_9GAMM/531-606
A4CBH5_9GAMM/46-123
A4CCF2_9GAMM/129-208
A4CE00_9GAMM/132-210
A4CE54_9GAMM/309-383
A4CFR9_9GAMM/155-223
A4CG90_ROBBH/156-233
A4CIX7_ROBBH/174-238
A4CMZ1_ROBBH/162-239
A4G208_HERAR/148-226
A4GHX9_9BACT/357-435
A4JG80_BURVG/166-244
A4JHJ3_BURVG/54-130
A4JNP9_BURVG/159-231
A4LIR3_BURPS/58-137
A4LSF1_BURPS/168-246
A4MXI6_HAEIF/185-261
A4N4L4_HAEIF/187-263
A4N8J2_HAEIF/182-258
A4NG09_HAEIF/184-260
A4NLT8_HAEIF/190-266
A4NU60_HAEIF/122-198
A4NVI1_HAEIF/1-66
A4SFX8_PROVI/181-261
A4SIG4_AERS4/46-123
A4SJD8_AERS4/130-210
A4SM21_AERS4/197-275
A4STL4_AERS4/142-218
A4SXZ3_POLSQ/154-232
A4TJ79_YERPP/173-245
A4TRG8_YERPP/185-264
A4TV79_9PROT/296-374
A4TZF2_9PROT/1-63
A4VHR8_PSEU5/155-233
A4VK92_PSEU5/205-283
A4VKX1_PSEU5/185-263
A4VRH7_PSEU5/229-310
A4WAA8_ENT38/71-144
A4WB76_ENT38/184-258
A4XPA8_PSEMY/211-291
A4XZ49_PSEMY/146-224
A4XZP1_PSEMY/184-262
A4Y329_SHEPC/290-368
A4Y411_SHEPC/205-282
A4Y5L3_SHEPC/122-205
A4YM38_BRASO/38-115
A5ERU1_BRASB/47-124
A5F0S8_VIBC3/169-247
A5F7X9_VIBC3/125-204
A5FJC9_FLAJ1/60-133
A5FK81_FLAJ1/299-374
A5FMP1_FLAJ1/196-262
A5FNF5_FLAJ1/203-271
A5FP15_FLAJ1/90-166
A5FV91_ACICJ/114-190
A5FWI6_ACICJ/45-119
A5FXQ5_ACICJ/41-109
A5FXR4_ACICJ/177-247
A5FZ17_ACICJ/257-335
A5GAM9_GEOUR/195-267
A5GBR1_GEOUR/176-250
A5JAU3_BURMA/166-244
A5JC45_BURMA/36-115
A5KGG9_CAMJE/160-241
A5KI35_CAMJE/151-226
A5KTT6_9GAMM/190-268
A5L0Q8_9GAMM/125-204
A5P8Z4_9SPHN/54-129
A5P9T3_9SPHN/87-167
A5PBE1_9SPHN/142-222
A5PCV0_9SPHN/166-239
A5PEN7_9SPHN/154-224
A5PEN7_9SPHN/43-123
A5PES6_9SPHN/143-223
A5TE61_BURMA/166-244
A5TR20_BURMA/36-115
A5TRH4_FUSNP/198-275
A5TTQ6_FUSNP/181-261
A5UAN9_HAEIE/186-262
A5UG58_HAEIG/187-263
A5V2H3_SPHWW/132-212
A5V934_SPHWW/130-208
A5VDM5_SPHWW/165-243
A5WA28_PSEP1/214-294
A5WB25_PSEP1/160-240
A5WDI8_PSYWF/47-127
A5WFL6_PSYWF/268-330
A5XLX8_BURMA/166-244
A5XX24_BURMA/36-115
A5ZBA7_9BACE/148-226
A5ZBN6_9BACE/192-270
A5ZFY5_9BACE/126-195
A5ZIR4_9BACE/254-332
A5ZJT1_9BACE/148-226
A5ZK07_9BACE/56-134
A5ZKH9_9BACE/379-457
A5ZKH9_9BACE/522-600
A5ZKJ9_9BACE/215-289
A6A061_VIBCH/164-242
A6A0E1_VIBCH/125-204
A6A9J8_VIBCH/169-247
A6AF30_VIBCH/125-204
A6AR83_VIBHA/128-208
A6AT13_VIBHA/191-269
A6AU35_VIBHA/125-204
A6AXQ6_VIBPA/79-147
A6B2L1_VIBPA/129-209
A6B580_VIBPA/125-204
A6B5M8_VIBPA/167-245
A6BBT7_VIBPA/57-125
A6BQI1_YERPE/173-245
A6BWW1_YERPE/185-264
A6D887_9VIBR/56-134
A6D8W5_9VIBR/127-206
A6DPL1_9BACT/169-247
A6EAU1_9SPHI/317-389
A6EAU1_9SPHI/463-541
A6EAW2_9SPHI/366-430
A6EE35_9SPHI/201-279
A6EK61_9SPHI/32-109
A6EKB1_9SPHI/193-271
A6EM83_9BACT/203-264
A6EN96_9BACT/200-263
A6END0_9BACT/379-446
A6EPZ3_9BACT/165-239
A6ERV6_9BACT/63-140
A6EX23_9ALTE/266-337
A6F1U0_9ALTE/201-281
A6F4H2_9ALTE/195-274
A6F6N7_9GAMM/158-233
A6F805_9GAMM/123-202
A6F8E1_9GAMM/132-211
A6FXN5_9DELT/60-138
A6FY28_9DELT/396-465
A6G4S3_9DELT/188-232
A6G6T0_9DELT/350-417
A6G7L7_9DELT/236-308
A6G7L8_9DELT/26-103
A6GC76_9DELT/143-214
A6GDX8_9DELT/196-266
A6GF48_9DELT/371-442
A6GF49_9DELT/339-406
A6GGD1_9DELT/62-139
A6GHK0_9DELT/1-57
A6GHP7_9DELT/142-209
A6GI33_9DELT/42-110
A6GI34_9DELT/159-234
A6GKR5_9DELT/24-99
A6GR93_9BURK/190-269
A6GSD9_9BURK/156-234
A6GZL7_FLAPJ/209-272
A6H1J3_FLAPJ/66-144
A6H1N1_FLAPJ/62-127
A6H1N9_FLAPJ/197-268
A6KWM9_BACV8/455-533
A6KX21_BACV8/537-615
A6KXM0_BACV8/227-296
A6L0T5_BACV8/191-269
A6L1P7_BACV8/148-226
A6L2L6_BACV8/148-226
A6L3F2_BACV8/168-233
A6L3F2_BACV8/279-359
A6L3F2_BACV8/44-120
A6L4K0_BACV8/382-460
A6LC89_PARD8/210-284
A6LGV4_PARD8/84-162
A6LGV6_PARD8/416-494
A6LGV6_PARD8/528-606
A6LIB0_PARD8/151-229
A6LIR2_PARD8/506-579
A6Q2X5_NITSB/203-278
A6Q4X0_NITSB/191-266
A6Q9Q0_SULNB/244-320
A6QCB2_SULNB/166-241
A6SUI7_JANMA/132-204
A6SUV8_JANMA/148-226
A6TA77_KLEP7/52-110
A6TAJ3_KLEP7/169-243
A6UBY7_SINMW/229-308
A6UXZ0_PSEA7/185-263
A6UYL6_PSEA7/210-290
A6VF09_PSEA7/223-301
A6VQV9_ACTSZ/188-264
A6W2Q3_MARMS/212-291
A6W3E0_MARMS/198-279
A6WIS6_SHEB8/290-368
A6WK33_SHEB8/212-289
A6WLT5_SHEB8/122-205
A6WTX6_SHEB8/120-199
A6WU67_SHEB8/188-267
A6XQK9_VIBCH/169-247
A6XVV6_VIBCH/125-204
A7A9Q3_9PORP/373-451
A7A9Q3_9PORP/499-577
A7ADD1_9PORP/150-228
A7AER6_9PORP/359-438
A7C131_9GAMM/218-299
A7FBE4_ACIBT/159-237
A7FD06_YERP3/185-264
A7FI43_YERP3/177-249
A7GWQ5_CAMC5/185-266
A7GWT7_CAMC5/207-282
A7GZT2_CAMC5/210-285
A7H488_CAMJD/157-232
A7H6P0_ANADF/174-252
A7H712_ANADF/174-246
A7H8N3_ANADF/46-123
A7H8N4_ANADF/168-245
A7HBT7_ANADF/43-121
A7HE35_ANADF/48-119
A7HI91_ANADF/166-240
A7HPH4_PARL1/188-266
A7HQ13_PARL1/170-249
A7HRT5_PARL1/126-205
A7HS84_PARL1/199-274
A7I1P9_CAMHC/172-247
A7INA2_XANP2/210-276
A7JQ71_PASHA/227-302
A7JYZ5_VIBSE/125-204
A7K0Z6_VIBSE/129-209
A7K2E2_VIBSE/138-216
A7LQQ6_BACOV/192-270
A7LS59_BACOV/241-319
A7LTE9_BACOV/64-137
A7LTH4_BACOV/380-458
A7LTH4_BACOV/526-604
A7LTK0_BACOV/216-290
A7LX13_BACOV/385-463
A7M058_BACOV/56-134
A7M1V4_BACOV/153-217
A7M1V4_BACOV/258-338
A7M2S2_BACOV/254-332
A7M363_BACOV/86-172
A7M4K8_BACOV/343-411
A7M704_KLEPN/183-257
A7MMH1_ENTS8/161-235
A7MSR4_VIBHB/128-208
A7N279_VIBHB/125-204
A7N2F4_VIBHB/163-241
A7V0Q9_BACUN/191-271
A7V0T9_BACUN/296-374
A7V274_BACUN/149-227
A7V3L5_BACUN/149-227
A7V4F3_BACUN/192-270
A7V6A7_BACUN/372-450
A7V6A7_BACUN/510-588
A7V6N6_BACUN/199-271
A7V7F3_BACUN/377-455
A7ZEM9_CAMC1/181-256
A7ZL33_ECO24/159-233
A7ZZI8_ECOHS/159-233
A8ACK6_CITK8/176-256
A8AG53_CITK8/158-232
A8E9W3_BURPS/109-188
A8EBD1_BURPS/168-246
A8ESP4_ARCB4/147-226
A8ETJ1_ARCB4/183-258
A8FNU2_CAMJ8/147-223
A8FTL3_SHESH/122-205
A8FYL3_SHESH/280-358
A8G9B7_SERP5/164-246
A8GF93_SERP5/169-242
A8GHH6_SERP5/179-259
A8H330_SHEPA/46-124
A8H5Y1_SHEPA/122-206
A8H6X9_SHEPA/312-391
A8H7I8_SHEPA/309-384
A8H7V6_SHEPA/174-251
A8H8E7_SHEPA/133-211
A8I0I0_AZOC5/204-283
A8KHE8_BURPS/168-246
A8KKU5_BURPS/36-115
A8SZS8_9VIBR/154-232
A8T6I5_9VIBR/129-209
A8TA07_9VIBR/125-204
A8TWB0_9PROT/243-322
A8UEL9_9FLAO/196-263
A8UEM0_9FLAO/179-240
A8UJ98_9FLAO/460-529
A8UKS0_9FLAO/161-238
A8URK1_9AQUI/142-216
A8YK92_MICAE/164-237
A9A0R4_DESOH/146-224
A9AFT9_BURM1/115-191
A9AG37_BURM1/165-243
A9C0X7_DELAS/38-116
A9C2Q6_DELAS/394-473
A9C3E0_DELAS/154-232
A9CVN0_9GAMM/176-253
A9CVZ5_9GAMM/15-65
A9D965_9RHIZ/256-334
A9DCS5_9GAMM/134-212
A9DDH3_9GAMM/122-201
A9DJL9_9FLAO/203-276
A9DJM4_9FLAO/91-149
A9DJT1_9FLAO/421-495
A9DPG7_9FLAO/168-237
A9DPG8_9FLAO/205-266
A9E663_9FLAO/92-172
A9E8E8_9RHOB/201-280
A9EPR7_SORC5/76-153
A9EXK0_SORC5/186-262
A9F2F0_SORC5/205-281
A9FLQ7_SORC5/180-254
A9FNK8_SORC5/44-121
A9FPP9_SORC5/154-215
A9G6A8_SORC5/93-171
A9GHE6_SORC5/33-101
A9GMC7_SORC5/88-166
A9GPF9_SORC5/127-192
A9GWJ1_SORC5/373-447
A9GYF2_SORC5/40-117
A9H7Y3_GLUDA/305-383
A9HF68_GLUDA/137-216
A9HNL7_GLUDA/1-69
A9I1V1_BORPD/211-290
A9IQB0_BORPD/190-268
A9K4A3_BURMA/166-244
A9K5X0_BURMA/36-115
A9KV33_SHEB9/188-267
A9KWL6_SHEB9/122-205
A9KZJ0_SHEB9/290-368
A9L412_SHEB9/211-288
A9M226_NEIM0/207-279
A9MPD8_SALAR/160-234
A9MWQ2_SALPB/201-275
A9R508_YERPG/185-264
A9R8A7_YERPG/173-245
A9W359_METEP/303-376
A9Z5Y5_YERPE/185-264
A9Z9D1_YERPE/173-245
B0A2T0_YERPE/173-245
B0A5H9_YERPE/185-264
B0BRN4_ACTPJ/168-243
B0BRP4_ACTPJ/172-242
B0FL32_9GAMM/114-184
B0GI35_YERPE/173-245
B0GIR4_YERPE/185-264
B0GRE0_YERPE/173-245
B0GUD7_YERPE/185-264
B0H5F0_YERPE/173-245
B0H8C2_YERPE/185-264
B0HDA5_YERPE/173-245
B0HLJ5_YERPE/185-264
B0HSX6_YERPE/173-245
B0HTA2_YERPE/185-264
B0JJ53_MICAN/303-376
B0KM19_PSEPG/214-294
B0KP52_PSEPG/187-265
B0KQA8_PSEPG/160-240
B0MSL8_9BACT/104-165
B0MTS2_9BACT/195-268
B0MXI8_9BACT/68-152
B0MXK9_9BACT/436-515
B0MXX2_9BACT/154-233
B0MXX3_9BACT/156-235
B0MY85_9BACT/146-224
B0NLU3_BACSE/307-379
B0NLU6_BACSE/453-525
B0NLU7_BACSE/595-669
B0NUG7_BACSE/149-227
B0NW05_BACSE/197-269
B0QRB7_HAEPR/154-224
B0QWA5_HAEPR/180-256
B0RQ40_XANCB/203-281
B0RR13_XANCB/144-223
B0RTH6_XANCB/43-121
B0RUV9_XANCB/137-215
B0RUW0_XANCB/105-184
B0RWT9_XANCB/150-188
B0RXZ0_XANCB/260-333
B0S9Q2_LEPBA/119-197
B0SBX9_LEPBA/228-298
B0SFY0_LEPBA/137-215
B0SHV9_LEPBA/112-183
B0SI73_LEPBA/132-210
B0SIG2_LEPBA/157-234
B0SJG3_LEPBP/219-289
B0SJX8_LEPBP/119-197
B0SPI1_LEPBP/137-215
B0SRH9_LEPBP/112-183
B0STT7_LEPBP/132-210
B0SU30_LEPBP/157-234
B0SZ72_CAUSK/46-121
B0T4A6_CAUSK/49-126
B0T764_CAUSK/157-237
B0T768_CAUSK/163-243
B0T7P1_CAUSK/92-170
B0TKX4_SHEHH/46-124
B0TLQ2_SHEHH/122-206
B0TQ44_SHEHH/297-376
B0TSJ2_SHEHH/154-231
B0TU45_SHEHH/134-212
B0U1H2_XYLFM/143-221
B0U3G6_XYLFM/150-229
B0U3I5_XYLFM/296-368
B0U5V5_XYLFM/40-118
B0U7B4_XYLFM/203-281
B0UA61_METS4/280-353
B0UEE4_METS4/189-266
B0UM45_METS4/196-270
B0UTI1_HAES2/173-249
B0V4Q0_ACIBY/182-250
B0V6T4_ACIBY/217-297
B0VD31_ACIBY/167-245
B0VGQ3_CLOAI/133-210
B0VL75_ACIBS/182-250
B0VNT0_ACIBS/159-237
B0VQW7_ACIBS/217-285
B0VRT2_ACIBS/233-302
B1ELS5_9ESCH/158-232
B1F9J6_9BURK/157-229
B1F9N8_9BURK/36-112
B1FBD2_9BURK/174-248
B1FMR7_9BURK/17-95
B1G5I2_9BURK/146-224
B1G6P6_9BURK/176-250
B1HFE0_BURPS/36-115
B1ITK3_ECOLC/164-238
B1J287_PSEPW/185-263
B1J359_PSEPW/213-293
B1J463_PSEPW/161-241
B1JKT1_YERPY/177-249
B1JQ54_YERPY/185-264
B1JVJ1_BURCC/146-224
B1JY09_BURCC/36-112
B1K1Q0_BURCC/160-232
B1K6E0_BURCC/187-265
B1KAI3_BURCC/182-260
B1KDZ5_SHEWM/315-390
B1KGC4_SHEWM/170-247
B1KK08_SHEWM/149-227
B1KLP9_SHEWM/122-205
B1KN49_SHEWM/120-199
B1KQZ1_SHEWM/282-360
B1LH40_ECOSM/163-237
B1LVJ3_METRJ/45-123
B1M6Q8_METRJ/261-330
B1N0Q1_VIBAL/125-204
B1N1H1_BURPS/166-244
B1T4R1_9BURK/34-112
B1T5Z9_9BURK/158-230
B1T7N8_9BURK/36-112
B1TB88_9BURK/17-95
B1WQ37_CYAA5/285-357
B1WWT1_CYAA5/204-278
B1XBK1_ECODH/159-233
B1XK88_SYNP2/305-377
B1XLY8_SYNP2/321-386
B1XRE5_SYNP2/265-338
B1XUE7_POLNS/150-228
B1XWH0_LEPCP/173-251
B1XYD0_LEPCP/180-242
B1Y1B0_LEPCP/145-223
B1Y1N1_LEPCP/152-224
B1Y8G9_LEPCP/206-279
B1YTK7_BURA4/146-224
B1YVY0_BURA4/36-112
B1Z957_METPB/46-117
B1ZGC6_METPB/319-392
B1ZMB8_OPITP/359-436
B1ZMN6_OPITP/50-127
B1ZQL7_OPITP/140-217
B1ZR08_OPITP/32-109
B1ZSL6_OPITP/49-119
B1ZSU8_OPITP/42-119
B1ZUV8_OPITP/188-250
B1ZUV8_OPITP/53-130
B1ZVY0_OPITP/158-238
B1ZVY0_OPITP/34-112
B1ZXR8_OPITP/126-203
B1ZXR8_OPITP/30-105
B1ZXS5_OPITP/244-321
B1ZXS5_OPITP/359-436
B1ZXS5_OPITP/476-553
B1ZXS6_OPITP/156-233
B1ZXS6_OPITP/265-342
B1ZXS6_OPITP/382-461
B1ZXS6_OPITP/48-125
B1ZXS8_OPITP/47-116
B1ZZ44_OPITP/148-225
B2A038_OPITP/157-233
B2A038_OPITP/35-112
B2DD88_9DELT/132-210
B2FHC8_STRMK/70-128
B2FIM0_STRMK/170-248
B2FJR2_STRMK/156-193
B2FKE5_STRMK/162-240
B2FKE6_STRMK/107-187
B2FM89_STRMK/41-119
B2FMI9_STRMK/258-330
B2FPQ9_STRMK/135-214
B2FR39_STRMK/206-285
B2FSG1_STRMK/313-391
B2FT53_STRMK/157-236
B2FT87_STRMK/143-221
B2H404_BURPS/36-115
B2HV69_ACIBC/233-302
B2HZ58_ACIBC/206-286
B2HZF8_ACIBC/159-195
B2I396_ACIBC/182-250
B2I4N1_XYLF2/203-281
B2I632_XYLF2/150-229
B2I640_XYLF2/143-221
B2I6E5_XYLF2/296-368
B2I9W7_XYLF2/40-118
B2IBJ9_BEII9/186-262
B2ICK0_BEII9/189-268
B2IEZ0_BEII9/198-274
B2IG27_BEII9/220-294
B2IKJ3_BEII9/70-147
B2IKW5_BEII9/330-406
B2IT31_NOSP7/253-327
B2JD68_BURP8/165-243
B2JZE9_YERPB/185-264
B2K3V3_YERPB/169-241
B2KJS8_BURPS/168-246
B2NBY9_ECOLX/159-233
B2PTC0_ECO57/159-233
B2PY67_PROST/185-265
B2PZJ5_PROST/176-251
B2Q3P1_PROST/166-239
B2Q6M4_PROST/177-257
B2RGX7_PORG3/359-437
B2RIY3_PORG3/151-229
B2SKV9_XANOP/308-361
B2SN89_XANOP/139-217
B2SN90_XANOP/88-168
B2SSV1_XANOP/203-281
B2ST03_XANOP/265-338
B2STN7_XANOP/43-121
B2SUX0_XANOP/105-183
B2SWG4_XANOP/143-214
B2T2L3_BURPP/164-242
B2T2P4_BURPP/161-234
B2TD50_BURPP/149-226
B2TSU3_SHIB3/176-256
B2TWN8_SHIB3/32-102
B2TZZ7_SHIB3/159-233
B2U648_ECOLX/176-256
B2U6W8_RALPJ/138-216
B2URG4_AKKM8/164-237
B2UTP6_HELPS/237-312
B2UVA5_HELPS/206-281
B2V5N1_SULSY/198-274
B2V8L3_SULSY/186-255
B2V8U7_SULSY/175-250
B2VKV7_ERWT9/169-243
B3ADH6_ECO57/159-233
B3AVL8_ECO57/159-233
B3B5L7_ECO57/32-104
B3BA20_ECO57/164-238
B3C1U0_ECO57/159-233
B3C5A3_9BACE/460-538
B3C5A3_9BACE/598-676
B3C5D7_9BACE/203-276
B3C5N2_9BACE/149-227
B3CCE9_9BACE/178-256
B3CFX5_9BACE/333-411
B3CGL0_9BACE/661-739
B3CI19_9BACE/149-227
B3CIG1_9BACE/192-270
B3CIM1_9BACE/132-213
B3D380_BURM1/36-112
B3DV05_METI4/140-213
B3DXB0_METI4/114-193
B3DYL1_METI4/140-218
B3DZS1_METI4/152-230
B3DZX8_METI4/25-97
B3E017_METI4/151-213
B3E017_METI4/58-132
B3E0E9_METI4/169-241
B3E7G2_GEOLS/171-248
B3E7J7_GEOLS/199-271
B3EBT5_GEOLS/169-243
B3EDI7_CHLL2/140-218
B3EFN0_CHLL2/190-270
B3EMW6_CHLPB/184-264
B3GYQ4_ACTP7/172-242
B3GZR6_ACTP7/209-284
B3HCE6_ECOLX/159-233
B3HP02_ECOLX/163-237
B3HYI0_ECOLX/176-256
B3I8K1_ECOLX/164-238
B3IMQ6_ECOLX/164-238
B3IP62_ECOLX/1-53
B3JF18_9BACE/392-470
B3JKZ7_9BACE/149-227
B3JLH8_9BACE/455-528
B3JLH9_9BACE/595-669
B3JLQ4_9BACE/180-258
B3JN53_9BACE/233-311
B3JNZ1_9BACE/212-279
B3JQP0_9BACE/87-165
B3PCI4_CELJU/131-209
B3PFG6_CELJU/207-287
B3PIW4_CELJU/121-207
B3PJG5_CELJU/130-208
B3PJW5_CELJU/179-257
B3PL89_CELJU/315-394
B3PLF7_CELJU/416-495
B3PLF8_CELJU/138-217
B3PLR3_CELJU/187-266
B3QEL8_RHOPT/205-284
B3QJ92_RHOPT/210-289
B3QPQ7_CHLP8/179-259
B3QT94_CHLT3/195-273
B3QWL9_CHLT3/217-297
B3QX74_CHLT3/214-292
B3R217_CUPTR/139-217
B3T4N5_9ZZZZ/80-159
B3WG62_ECOLX/159-233
B3WUE1_ECOLX/1-55
B3X7D4_SHIDY/159-233
B3XBX7_ECOLX/159-233
B3Y0D9_ECO11/159-233
B3YFB9_SALET/160-234
B3ZZE7_SALNE/160-234
B4D069_9BACT/158-236
B4DC80_9BACT/352-423
B4E9X1_BURCJ/162-234
B4EBZ1_BURCJ/36-112
B4EEN0_BURCJ/163-241
B4EKK4_BURCJ/192-270
B4EW82_PROMH/50-124
B4EWI5_PROMH/164-236
B4EXQ9_PROMH/179-259
B4EY64_PROMH/186-266
B4F0T4_PROMH/190-267
B4R8F9_PHEZH/146-225
B4RES5_PHEZH/154-233
B4RFT4_PHEZH/63-139
B4RHS3_PHEZH/148-212
B4RHS3_PHEZH/37-110
B4RNA6_NEIG2/210-282
B4S5L8_PROA2/141-219
B4S5X8_PROA2/194-274
B4S5Z6_PROA2/192-272
B4SCJ4_PELPB/209-289
B4SE36_PELPB/187-267
B4SHN0_STRM5/123-185
B4SHW7_STRM5/59-137
B4SHW8_STRM5/84-164
B4SI43_STRM5/157-236
B4SJZ6_STRM5/130-209
B4SMN2_STRM5/158-236
B4SMV8_STRM5/258-330
B4SP41_STRM5/133-211
B4SP42_STRM5/107-187
B4SPV5_STRM5/41-119
B4SR12_STRM5/143-221
B4SRD8_STRM5/137-216
B4SRW1_STRM5/59-117
B4SSZ9_STRM5/206-285
B4STW0_STRM5/328-406
B4SUC6_SALNS/160-234
B4TJL9_SALHS/160-234
B4TX50_SALSV/162-236
B4U7I0_HYDS0/194-270
B4U8D4_HYDS0/178-252
B4UF24_ANASK/126-199
B4UK29_ANASK/38-115
B4UK30_ANASK/166-243
B4UMB4_ANASK/177-247
B4UMF7_ANASK/344-410
B4VKL2_9CYAN/280-351
B4W6K7_9CAUL/8-80
B4W7I2_9CAUL/164-243
B4W9M1_9CAUL/315-389
B4W9U7_9CAUL/164-240
B4WCK3_9CAUL/135-215
B4WDN6_9CAUL/156-236
B4WE69_9CAUL/28-103
B4WEF3_9CAUL/132-210
B4WN39_9SYNE/257-332
B4WQA8_9SYNE/323-380
B4WWL2_9GAMM/170-250
B4X293_9GAMM/205-285
B4X4I1_9GAMM/168-247
B5BIB0_SALPK/162-236
B5C239_SALET/162-236
B5CFR9_SALET/162-236
B5CVU8_9BACE/448-526
B5CZL7_9BACE/343-421
B5D1C0_9BACE/149-227
B5D2A8_9BACE/235-308
B5D369_9BACE/500-574
B5D374_9BACE/462-524
B5D452_9BACE/209-277
B5E7Y1_GEOBB/198-270
B5EJT7_ACIF5/197-265
B5EL50_ACIF5/157-233
B5EL57_ACIF5/127-203
B5ELH9_ACIF5/160-240
B5ELI2_ACIF5/138-215
B5ENC5_ACIF5/158-226
B5EP70_ACIF5/171-247
B5EQ11_ACIF5/158-229
B5EQU0_ACIF5/162-240
B5ESW8_VIBFM/125-204
B5EUT1_VIBFM/120-199
B5F4L3_SALA4/162-236
B5FDW1_VIBFM/167-245
B5FU55_SALDC/162-236
B5JCK3_9BACT/152-228
B5JDL8_9BACT/46-123
B5JDM5_9BACT/169-236
B5JDM5_9BACT/30-97
B5JDM5_9BACT/360-428
B5JDV5_9BACT/38-115
B5JE52_9BACT/331-400
B5JEI1_9BACT/10-76
B5JFR8_9BACT/47-125
B5JFX4_9BACT/166-245
B5JFX4_9BACT/41-119
B5JGD1_9BACT/143-220
B5JGH2_9BACT/112-191
B5JGR5_9BACT/665-742
B5JK88_9BACT/341-418
B5JL83_9BACT/128-206
B5JM12_9BACT/98-175
B5JPG2_9BACT/151-217
B5JPG2_9BACT/16-103
B5JQ76_9BACT/161-237
B5JQ76_9BACT/43-120
B5JQY8_9BACT/138-213
B5JQZ0_9BACT/140-217
B5JRC6_9BACT/142-209
B5JRC6_9BACT/237-311
B5JRC6_9BACT/331-404
B5JRC6_9BACT/45-113
B5JTG4_9GAMM/142-221
B5JTR1_9GAMM/207-288
B5JV31_9GAMM/128-207
B5LAP4_9BURK/137-215
B5MT57_SALET/162-236
B5N635_SALET/162-236
B5NA28_SALET/158-232
B5NLU6_SALET/160-234
B5P0J3_SALET/160-234
B5PEL2_SALET/162-236
B5PPE8_SALHA/160-234
B5QAQ4_SALVI/203-277
B5QI85_CAMJE/160-241
B5QIN6_CAMJE/151-226
B5R3N3_SALEP/162-236
B5R6L4_SALG2/162-236
B5S2I7_RALSO/164-242
B5SJ48_RALSO/164-242
B5VV15_SPIMA/345-419
B5WBL9_9BURK/165-238
B5WKR3_9BURK/152-229
B5WRF8_9BURK/50-128
B5WVY0_9BURK/1-61
B5WW42_9BURK/17-95
B5XQC0_KLEP3/166-240
B5YGK4_THEYD/165-243
B5YHG7_THEYD/137-214
B5YYF8_ECO5E/159-233
B5Z8Y8_HELPG/163-238
B5ZEG0_GLUDA/169-244
B6ALD6_9BACT/135-213
B6AM32_9BACT/425-501
B6AP00_9BACT/141-219
B6AQS1_9BACT/283-358
B6BN59_9PROT/140-214
B6BW10_9PROT/162-241
B6BWC3_9PROT/152-231
B6C3G1_9GAMM/212-292
B6C483_9GAMM/137-215
B6EQ98_ALISL/125-204
B6ESG6_ALISL/126-205
B6I9W6_ECOSE/164-238
B6IRL0_RHOCS/202-280
B6IRM9_RHOCS/134-214
B6IRZ8_RHOCS/122-201
B6IY04_RHOCS/186-265
B6JAV6_OLICO/197-276
B6JIG7_OLICO/2-61
B6JLG4_HELP2/246-321
B6JNH8_HELP2/208-283
B6R931_9RHOB/348-427
B6VK95_PHOAA/193-269
B6VS63_9BACE/536-614
B6VSI9_9BACE/191-269
B6VTE1_9BACE/455-533
B6VVI8_9BACE/232-301
B6W0R5_9BACE/148-226
B6W1Q5_9BACE/148-226
B6W3R4_9BACE/144-209
B6W3R4_9BACE/20-96
B6W3R4_9BACE/255-335
B6X9Y0_9ENTR/177-257
B6XEK4_9ENTR/166-240
B6XEZ5_9ENTR/186-266
B6XHY8_9ENTR/148-224
B7A0T5_ECO57/164-238
B7A326_ECO57/32-104
B7ACJ4_9BACE/197-269
B7AD37_9BACE/150-228
B7AE02_9BACE/192-270
B7AES9_9BACE/395-473
B7AFD9_9BACE/208-286
B7AFE0_9BACE/64-142
B7B5T2_9PORP/373-451
B7B5T2_9PORP/499-577
B7B6E8_9PORP/463-526
B7BB34_9PORP/359-438
B7BED5_9PORP/363-442
B7BF65_9PORP/410-483
B7BFZ3_9PORP/105-183
B7CIS9_BURPS/36-115
B7CXB2_BURPS/168-246
B7GW52_ACIB3/206-286
B7H0Q0_ACIB3/182-250
B7H3J7_ACIB3/159-237
B7I4T4_ACIB5/182-250
B7I5M7_ACIB5/159-237
B7I883_ACIB5/233-302
B7I9D8_ACIB5/206-286
B7J5Q5_ACIF2/157-233
B7J5R2_ACIF2/161-237
B7J672_ACIF2/160-240
B7J675_ACIF2/179-256
B7J6I6_ACIF2/142-218
B7J8C1_ACIF2/158-226
B7J9X5_ACIF2/158-229
B7JA64_ACIF2/162-240
B7JC73_ACIF2/197-265
B7JWH2_CYAP8/336-410
B7JZL6_CYAP8/253-321
B7KBY4_CYAP7/303-377
B7KIX5_CYAP7/291-363
B7KV90_METC4/291-364
B7L284_METC4/32-103
B7LHJ8_ECO55/159-233
B7LIN5_ECO81/176-256
B7LIX0_ECOLU/176-256
B7LS26_ESCF3/195-269
B7LY08_ECO8A/159-233
B7MJG1_ECO45/50-122
B7ML05_ECO45/158-232
B7MU40_ECO81/175-249
B7MU70_ECO81/37-107
B7N3K4_ECOLU/50-122
B7N465_ECOLU/159-233
B7NKA5_ECO7I/50-122
B7NVM2_ECO7I/175-249
B7RP65_9RHOB/209-284
B7RR93_9RHOB/191-270
B7S0Q5_9GAMM/201-283
B7S1U4_9GAMM/142-220
B7S3C2_9GAMM/120-199
B7SUR4_THITH/160-231
B7SUS3_THITH/156-233
B7SUS9_THITH/165-242
B7SUZ1_9GAMM/159-236
B7SUZ7_9GAMM/167-238
B7UQ23_ECO27/32-104
B7UQE3_ECO27/160-234
B7V2B4_PSEA8/191-269
B7V3Z3_PSEA8/232-312
B7V768_PSEA8/261-339
B7VE57_9BACT/52-117
B7VQQ7_VIBSL/176-254
B7VRT4_VIBSL/125-204
B7WVP1_COMTE/98-164
B7X2K9_COMTE/130-208
B7XLB3_ENTBH/179-256
B8CHP5_SHEPW/69-136
B8CPT2_SHEPW/173-252
B8CRA4_SHEPW/122-201
B8CRL1_SHEPW/48-126
B8CS37_SHEPW/291-369
B8CS44_SHEPW/54-132
B8CSJ4_SHEPW/309-384
B8CSM3_SHEPW/169-246
B8CSR5_SHEPW/120-199
B8CXB0_HALOH/222-296
B8DQ57_DESVM/1-63
B8E8K3_SHEB2/290-368
B8EBT6_SHEB2/33-112
B8EC22_SHEB2/206-283
B8ECS7_SHEB2/188-267
B8EF86_SHEB2/122-205
B8EMY5_METSB/279-353
B8EN72_METSB/415-491
B8EQA0_METSB/174-250
B8ER49_METSB/214-290
B8F6J2_HAEPS/180-256
B8F8K0_HAEPS/193-263
B8FC11_DESAA/167-245
B8FGQ8_DESAA/162-241
B8GL23_THISH/205-283
B8GN91_THISH/164-242
B8GP62_THISH/204-284
B8GYV4_CAUCN/158-238
B8GYW1_CAUCN/161-241
B8H1C1_CAUCN/66-145
B8H5P3_CAUCN/318-398
B8HX87_CYAP4/240-315
B8IM52_METNO/263-335
B8J0T6_DESDA/146-224
B8J0Y7_DESDA/241-315
B8J3H1_DESDA/240-318
B8J590_ANAD2/307-383
B8J592_ANAD2/38-115
B8J593_ANAD2/165-242
B8J6J2_ANAD2/346-412
B8J9U7_ANAD2/177-247
B8JEC8_ANAD2/88-161
B8K515_VIBPA/142-220
B8K758_VIBPA/125-204
B8KL91_9GAMM/120-199
B8KLD4_9GAMM/196-277
B8KTP8_9GAMM/119-198
B8KU71_9GAMM/166-238
B8L0Q3_9GAMM/124-203
B8L0V9_9GAMM/1-68
B8L1F2_9GAMM/38-100
B8L3Z9_9GAMM/328-406
B8L4Z9_9GAMM/107-187
B8L500_9GAMM/120-198
B8L585_9GAMM/158-236
B8L6G9_9GAMM/206-285
B8L6S7_9GAMM/138-217
B8L705_9GAMM/143-221
B8L7K0_9GAMM/253-325
B8L961_9GAMM/157-236
B8L9G3_9GAMM/41-119
B8LAN2_9GAMM/63-141
B9B406_9BURK/160-236
B9BDV1_9BURK/148-226
B9BTK7_9BURK/36-112
B9BYV6_9BURK/148-226
B9C830_9BURK/148-226
B9CCF0_9BURK/36-112
B9CXK4_9PAST/233-308
B9CZF9_WOLRE/207-282
B9D0M6_WOLRE/183-255
B9K2A9_AGRVS/240-316
B9KFH9_CAMLR/141-216
B9M773_GEOSF/197-270
B9MHX2_ACIET/153-231
B9PBG1_POPTR/224-302
B9PEX4_POPTR/36-112
B9T8S2_RICCO/189-267
B9TC25_RICCO/125-204
B9TEP1_RICCO/57-135
B9TF56_RICCO/337-415
B9TFZ1_RICCO/165-246
B9TNN6_RICCO/95-173
B9XKR2_9BACT/160-234
B9XSV9_9BACT/187-266
B9XTZ5_HELPY/244-319
B9XUC4_HELPY/207-282
B9XZE2_HELPY/205-280
B9Y055_HELPY/241-316
B9Z625_9NEIS/206-286
B9Z7I1_9NEIS/148-226
C0A9X0_9BACT/149-217
C0ASL6_9ENTR/187-264
C0AYJ5_9ENTR/233-297
C0AZ82_9ENTR/181-261
C0B424_9ENTR/182-254
C0BHY9_9BACT/157-234
C0BHZ0_9BACT/156-225
C0BP08_9BACT/160-237
C0DT76_EIKCO/239-317
C0DYM8_EIKCO/33-110
C0EM61_NEIFL/236-308
C0ER43_NEIFL/2-71
C0N4Y3_9GAMM/8-87
C0N5M4_9GAMM/229-312
C0N6K2_9GAMM/139-217
C0Q396_SALPC/201-275
C0QD89_DESAH/100-178
C0QU47_PERMH/206-289
C0VGQ5_9GAMM/49-117
C0VI17_9GAMM/167-238
C0VI28_9GAMM/206-286
C0VMD9_9GAMM/156-234
C0VNU4_9GAMM/228-300
C0WC95_9FIRM/155-234
C0WEN8_9FIRM/39-117
C0XG77_LACHI/1-60
C0YDB2_BURPS/168-246
C0YE31_BURPS/36-115
C1A402_GEMAT/54-133
C1A739_GEMAT/354-433
C1A828_GEMAT/144-223
C1A976_GEMAT/159-238
C1AAW0_GEMAT/305-384
C1ABH1_GEMAT/205-284
C1D5W6_LARHH/80-158
C1D6C1_LARHH/178-258
C1DC76_LARHH/151-229
C1DFG2_AZOVD/196-274
C1DG64_AZOVD/207-285
C1DI79_AZOVD/210-290
C1DJG9_AZOVD/207-285
C1DMM3_AZOVD/195-273
C1DNS6_AZOVD/197-277
C1F0Y8_ACIC5/296-373
C1F3R9_ACIC5/369-445
C1F5X6_ACIC5/280-357
C1F707_ACIC5/279-356
C1F9I2_ACIC5/152-228
C1HEV7_9ESCH/50-122
C1HJY6_9ESCH/175-249
C1HU45_9ESCH/176-256
C1HYW7_NEIGO/210-282
C1M570_9ENTR/176-250
C2C870_VIBCH/164-242
C2C9Z2_VIBCH/125-204
C2DRU6_ECOLX/163-237
C2DS94_ECOLX/32-104
C2FSB2_9SPHI/211-289
C2FSM5_9SPHI/335-412
C2FSM5_9SPHI/465-544
C2FYW8_9SPHI/240-317
C2FYW9_9SPHI/212-290
C2FYX4_9SPHI/363-431
C2HRV9_VIBCH/125-204
C2HZH6_VIBCH/164-242
C2I381_VIBCH/125-204
C2I8I6_VIBCH/164-242
C2IG77_VIBCH/164-242
C2IKP2_VIBCH/125-204
C2ISW0_VIBCH/164-242
C2IVC4_VIBCH/125-204
C2J273_VIBCH/164-242
C2JB55_VIBCH/145-223
C2JIG3_VIBCH/125-204
C2LE39_PROMI/190-267
C2LGD5_PROMI/162-234
C2LH35_PROMI/193-273
C2LL67_PROMI/50-124
C2LNL7_PROMI/179-259
C2M6I2_CAPGI/64-141
C2M6I3_CAPGI/57-134
C2M6Q2_CAPGI/32-100
C2M7Z3_CAPGI/174-251
C2MAF2_9PORP/192-259
C2MAX6_9PORP/136-178
C3J8J7_9PORP/155-233
C3JAJ8_9PORP/342-420
C3JXS2_PSEFS/178-256
C3K3J8_PSEFS/214-294
C3K489_PSEFS/164-244
C3K8S2_PSEFS/28-104
C3KCN0_PSEFS/192-270
C3LMM3_VIBCM/125-204
C3LWH4_VIBCM/169-247
C3MGE0_RHISN/227-306
C3NQD4_VIBCJ/125-204
C3NW89_VIBCJ/164-242
C3PW87_9BACE/455-533
C3PZJ6_9BACE/168-233
C3PZJ6_9BACE/279-359
C3PZJ6_9BACE/44-120
C3Q1N8_9BACE/148-226
C3Q3F6_9BACE/536-614
C3Q5R3_9BACE/148-226
C3Q629_9BACE/227-296
C3Q6Z2_9BACE/506-579
C3Q762_9BACE/191-269
C3QAY5_9BACE/148-226
C3QCX2_9BACE/196-276
C3QH91_9BACE/380-458
C3QH91_9BACE/526-604
C3QHA5_9BACE/218-290
C3QI07_9BACE/148-226
C3QIY1_9BACE/192-270
C3QIY6_9BACE/254-332
C3QNP3_9BACE/254-332
C3QU37_9BACE/153-217
C3QU37_9BACE/258-338
C3QWX5_9BACE/172-250
C3QXE7_9BACE/56-134
C3QZA2_9BACE/380-458
C3QZA2_9BACE/526-604
C3QZC4_9BACE/217-289
C3R0H3_9BACE/148-226
C3R418_9BACE/192-270
C3R611_9BACE/168-233
C3R611_9BACE/279-359
C3R611_9BACE/44-120
C3R6T9_9BACE/148-226
C3R8V4_9BACE/455-533
C3RBN4_9BACE/536-614
C3REL2_9BACE/148-226
C3RF53_9BACE/227-296
C3RG02_9BACE/191-269
C3TCG7_ECOLX/159-233
C3TCH0_ECOLX/159-233
C3W9B4_FUSMR/162-242
C3WC22_FUSMR/230-307
C3WJS2_9FUSO/215-292
C3WLA6_9FUSO/185-265
C3WPN6_9FUSO/157-237
C3WSY5_9FUSO/176-253
C3WX14_9FUSO/160-240
C3WZU5_9FUSO/198-275
C3X2C3_OXAFO/239-317
C3X2T4_OXAFO/226-304
C3X9R6_OXAFO/199-277
C3X9Z3_OXAFO/201-279
C3XFR5_9HELI/44-120
C3XHC7_9HELI/169-244
C3XKH7_9HELI/201-277
C3XNY6_9HELI/144-219
C4ARS8_BURMA/166-244
C4B236_BURMA/36-115
C4EYX3_HAEIF/187-263
C4F592_HAEIF/187-263
C4FIJ5_9AQUI/186-255
C4FKD5_9AQUI/196-272
C4FL22_9AQUI/172-247
C4FP10_9FIRM/181-254
C4FS66_9FIRM/40-116
C4FS67_9FIRM/35-97
C4GH18_9NEIS/240-318
C4GI42_9NEIS/108-171
C4GIC9_9NEIS/37-113
C4GID0_9NEIS/38-97
C4GYU4_YERPE/185-264
C4H655_YERPE/173-245
C4HFH4_YERPE/185-264
C4HPG2_YERPE/173-245
C4HV19_YERPE/173-245
C4I086_YERPE/185-264
C4I7P6_BURPS/168-246
C4K7U0_HAMD5/160-232
C4KC81_THASP/221-299
C4KDE6_THASP/172-250
C4KR23_BURPS/36-115
C4LFP4_TOLAT/153-231
C4S3M8_YERBE/196-276
C4S4N2_YERBE/30-102
C4S9H0_YERMO/196-276
C4SCS2_YERMO/132-204
C4SFK8_YERMO/160-240
C4SNW3_YERFR/135-207
C4SS89_YERFR/190-270
C4T6T2_YERIN/173-253
C4T6X0_YERIN/132-204
C4TWI8_YERKR/174-245
C4TZ41_YERKR/190-270
C4U0C8_YERKR/144-223
C4U3H9_YERAL/128-200
C4UCR9_YERAL/136-216
C4UIT1_YERRU/195-275
C4UJH0_YERRU/165-238
C4UTV3_YERRO/145-225
C4UWQ8_YERRO/163-236
C4V0T5_9FIRM/58-131
C4V0T6_9FIRM/143-210
C4V3A4_9FIRM/191-266
C4V3K7_9FIRM/163-238
C4X9V2_KLEPN/183-257
C4XGU8_DESMR/265-342
C4ZTU5_ECOBW/159-233
C5AA31_BURGB/159-237
C5ACT7_BURGB/35-114
C5AHT1_BURGB/170-248
C5AL33_BURGB/159-230
C5AN75_BURGB/182-260
C5AVM9_METEA/53-124
C5B022_METEA/291-364
C5BDA9_EDWI9/203-277
C5BIP8_TERTT/137-215
C5BLK7_TERTT/203-284
C5BLP7_TERTT/208-287
C5BMA9_TERTT/120-198
C5BME4_TERTT/154-230
C5BNX6_TERTT/321-400
C5BQE0_TERTT/442-521
C5BQE1_TERTT/131-209
C5BU20_TERTT/248-317
C5CNH1_VARPS/197-273
C5CUM9_VARPS/152-232
C5EXA8_9HELI/158-233
C5F0R5_9HELI/191-266
C5N8F5_BURMA/36-115
C5NGB9_BURMA/166-244
C5RZ24_9PAST/233-308
C5T9I1_ACIDE/23-101
C5TGH8_ZYMMO/67-129
C5TH12_ZYMMO/160-240
C5TMR4_NEIFL/1-59
C5TQ80_NEIFL/236-308
C5W3E4_ECOBB/159-233
C5Z9N2_BURPS/36-115
C5ZLQ1_BURPS/168-246
C5ZVH2_9HELI/195-270
C5ZVS2_9HELI/163-238
C6APZ8_AGGAN/175-252
C6BJF1_RALP1/138-216
C6BQ87_RALP1/162-235
C6BVU2_DESAD/140-218
C6BWH5_DESAD/95-173
C6C5U3_DICDC/158-232
C6CII3_DICZE/169-243
C6CIK9_DICZE/113-187
C6CM87_DICZE/205-283
C6D9M7_PECCP/233-307
C6DBT0_PECCP/213-291
C6DGY7_PECCP/172-246
C6DHK8_PECCP/207-285
C6DJA7_PECCP/187-268
C6E1A5_GEOSM/198-270
C6EFY4_ECOBD/164-238
C6HUK3_9BACT/269-344
C6HXR6_9BACT/139-217
C6I8F9_9BACE/90-169
C6I9H2_9BACE/207-279
C6IAC9_9BACE/160-238
C6ID11_9BACE/378-456
C6ID11_9BACE/498-576
C6IDS9_9BACE/192-270
C6IFN6_9BACE/192-271
C6IG99_9BACE/310-388
C6IHX7_9BACE/148-226
C6IJE4_9BACE/155-233
C6IL32_9BACE/378-448
C6ILX7_9BACE/217-291
C6IM01_9BACE/389-467
C6IM01_9BACE/530-608
C6IM03_9BACE/206-284
C6IM03_9BACE/84-162
C6IMY6_9BACE/148-226
C6IPT9_9BACE/56-134
C6IR68_9BACE/254-332
C6ITC3_9BACE/191-269
C6IUU8_9BACE/178-256
C6JJU3_FUSVA/230-307
C6JPE3_FUSVA/151-231
C6JQX4_FUSVA/159-239
C6M2F5_NEISI/41-98
C6M6V6_NEISI/251-323
C6M7S3_NEISI/147-225
C6NT67_9GAMM/139-211
C6NV66_9GAMM/159-236
C6NVL0_9GAMM/207-275
C6RI87_9PROT/178-251
C6RIT3_9PROT/1-65
C6RP60_ACIRA/205-285
C6RS61_ACIRA/169-238
C6RT42_ACIRA/180-257
C6RX49_VIBCH/125-204
C6S1H9_VIBCH/164-242
C6S8G9_NEIML/207-279
C6SGD1_NEIME/61-133
C6SJ63_NEIME/207-279
C6TU80_BURPS/36-115
C6U879_BURPS/166-244
C6UGB5_ECOBR/159-233
C6USJ6_ECO5T/159-233
C6VBT1_ECOBD/159-233
C6VSB5_DYAFD/209-287
C6VSU6_DYAFD/334-412
C6VSU7_DYAFD/434-512
C6VV40_DYAFD/401-480
C6VV40_DYAFD/46-123
C6VW31_DYAFD/69-138
C6VZ55_DYAFD/195-273
C6W0D6_DYAFD/170-248
C6W268_DYAFD/424-502
C6WTP5_METML/239-319
C6WYN7_METML/188-266
C6WYZ3_METML/166-245
C6WZ62_METML/196-274
C6WZM2_FLAB3/170-238
C6WZM3_FLAB3/176-237
C6X0J8_FLAB3/205-278
C6X307_FLAB3/51-125
C6X466_FLAB3/209-271
C6X6L3_METSD/176-254
C6X882_METSD/203-281
C6XA40_METSD/174-254
C6XB48_METSD/226-306
C6XI38_HIRBI/136-214
C6XJ04_HIRBI/34-107
C6XP30_HIRBI/172-251
C6XWI8_PEDHD/76-154
C6XX50_PEDHD/32-109
C6XYE8_PEDHD/373-437
C6XYH2_PEDHD/349-420
C6XYH2_PEDHD/484-562
C6XZC4_PEDHD/145-222
C6Y083_PEDHD/195-273
C6YCA4_VIBCH/125-204
C6YGN1_VIBCH/169-247
C6Z360_9BACE/455-533
C6Z3I8_9BACE/227-296
C6Z4G3_9BACE/148-226
C6Z4L5_9BACE/148-226
C6Z621_9BACE/168-233
C6Z621_9BACE/279-359
C6Z621_9BACE/44-120
C6Z8D5_9BACE/382-460
C6Z9G8_9BACE/537-615
C6ZAK0_9BACE/191-269
C7BGZ2_PHOAA/184-264
C7BIJ5_PHOAA/151-225
C7C039_HELPB/246-321
C7C0P4_HELPB/205-280
C7CED1_METED/303-376
C7JAU8_ACEP3/168-247
C7JDH4_ACEP3/166-245
C7JDR7_ACEP3/320-398
C7JDY7_ACEP3/289-367
C7JEG2_ACEP3/202-281
C7JHJ4_ACEP3/155-234
C7JHP1_ACEP3/201-280
C7JIJ9_ACEP3/255-329
C7JJJ8_ACEPA/168-247
C7JKY5_ACEPA/320-398
C7JL55_ACEPA/289-367
C7JN24_ACEPA/155-234
C7JN71_ACEPA/201-280
C7JQ62_ACEPA/166-245
C7JQM0_ACEPA/202-281
C7JS54_ACEPA/255-329
C7JTR6_ACEPA/168-247
C7JV53_ACEPA/320-398
C7JVC3_ACEPA/289-367
C7JX90_ACEPA/155-234
C7JXD7_ACEPA/201-280
C7JZC7_ACEPA/166-245
C7JZT5_ACEPA/202-281
C7K0Z4_ACEPA/255-329
C7K245_ACEPA/166-245
C7K2K3_ACEPA/202-281
C7K408_ACEPA/168-247
C7K5E5_ACEPA/320-398
C7K5L5_ACEPA/289-367
C7K7I4_ACEPA/155-234
C7K7N1_ACEPA/201-280
C7K9P2_ACEPA/255-329
C7KBB4_ACEPA/166-245
C7KBS2_ACEPA/202-281
C7KD77_ACEPA/168-247
C7KEL4_ACEPA/320-398
C7KET4_ACEPA/289-367
C7KGQ3_ACEPA/155-234
C7KGV0_ACEPA/201-280
C7KIE0_ACEPA/255-329
C7KKN0_ACEPA/166-245
C7KL38_ACEPA/202-281
C7KMJ3_ACEPA/168-247
C7KNY0_ACEPA/320-398
C7KP50_ACEPA/289-367
C7KR17_ACEPA/155-234
C7KR64_ACEPA/201-280
C7KS36_ACEPA/255-329
C7KT20_ACEPA/155-234
C7KT67_ACEPA/201-280
C7KUZ1_ACEPA/166-245
C7KVF1_ACEPA/202-281
C7KWV8_ACEPA/168-247
C7KY95_ACEPA/320-398
C7KYG5_ACEPA/289-367
C7L0M0_ACEPA/255-329
C7L2N1_ACEPA/155-234
C7L2S8_ACEPA/201-280
C7L4R9_ACEPA/166-245
C7L577_ACEPA/202-281
C7L6E5_ACEPA/168-247
C7L819_ACEPA/320-398
C7L889_ACEPA/289-367
C7L9B6_ACEPA/255-329
C7LW98_DESBD/207-284
C7M552_CAPOD/165-242
C7M909_CAPOD/62-140
C7PL15_CHIPD/332-411
C7PL84_CHIPD/367-442
C7PRN3_CHIPD/198-277
C7PRS4_CHIPD/198-277
C7QKZ8_CYAP0/245-313
C7QVD6_CYAP0/336-410
C7R6C2_KANKD/128-207
C7R795_KANKD/214-295
C7R9C9_KANKD/121-200
C7R9Y1_KANKD/194-266
C7RA85_KANKD/597-670
C7RB41_KANKD/151-228
C7RK50_ACCPU/206-284
C7RMD5_ACCPU/129-207
C7RP53_ACCPU/91-169
C7RPN5_ACCPU/102-175
C7RRZ3_ACCPU/148-227
C7X473_9PORP/416-494
C7X473_9PORP/528-606
C7X475_9PORP/84-162
C7X4C2_9PORP/363-442
C7X677_9PORP/151-229
C7XAF1_9PORP/210-284
C7XEH3_9PORP/178-256
C7XNU6_9FUSO/178-258
C7XRR0_9FUSO/198-275
C8CGJ1_ECOLX/176-256
C8NBS3_9GAMM/222-291
C8PJN9_9PROT/201-279
C8PT39_9SPIO/142-219
C8PVV8_9GAMM/213-292
C8SVV9_9RHIZ/231-308
C8T2Z2_KLEPR/169-243
C8TQR2_ECO26/159-233
C8U713_ECO10/159-233
C8UPF2_ECO1A/32-104
C8UQ23_ECO1A/159-233
C8WAR8_ZYMMN/67-129
C8WEA5_ZYMMN/160-240
C8X3E4_DESRD/154-232
C8X4R9_DESRD/123-185
C9KMJ6_9FIRM/167-246
C9KSI5_9BACE/389-473
C9KSI5_9BACE/82-160
C9KSI6_9BACE/62-140
C9KSJ0_9BACE/507-580
C9KSJ1_9BACE/628-706
C9KSJ2_9BACE/51-124
C9KSZ2_9BACE/218-292
C9KTZ5_9BACE/211-289
C9KVJ4_9BACE/148-226
C9KZ54_9BACE/308-379
C9KZ57_9BACE/456-528
C9KZ58_9BACE/595-669
C9KZR7_9BACE/148-226
C9L194_9BACE/254-332
C9L389_9BACE/192-270
C9LCU7_9BACT/207-285
C9LDE4_9BACT/265-343
C9LL39_9FIRM/184-262
C9LMY9_9FIRM/194-268
C9LNV2_9FIRM/65-132
C9LQI3_9FIRM/179-258
C9LSL5_9FIRM/196-271
C9LU30_9FIRM/165-240
C9LYB3_9FIRM/148-216
C9M5U7_9BACT/94-165
C9MDU4_HAEIF/187-263
C9MIB2_HAEIF/193-269
C9MKY3_9BACT/1-54
C9MMX0_9BACT/64-136
C9MNL0_9BACT/102-178
C9MQD2_9BACT/56-134
C9MR19_9BACT/215-293
C9NLK1_9VIBR/218-297
C9NTZ6_9VIBR/173-251
C9NXN8_9VIBR/124-203
C9P4N4_VIBME/125-204
C9P828_VIBME/152-230
C9PDA3_VIBFU/125-204
C9PFG1_VIBFU/159-237
C9PM68_9PAST/182-258
C9PSW4_9BACT/120-198
C9PSW5_9BACT/370-448
C9PTE2_9BACT/225-297
C9PTE4_9BACT/205-276
C9PV95_9BACT/198-276
C9Q1B3_9BACT/158-236
C9Q717_9VIBR/125-204
C9QAQ0_9VIBR/152-230
C9QFW9_VIBOR/167-245
C9QKV8_VIBOR/100-179
C9QXU8_ECOD1/164-238
C9R263_AGGAD/157-233
C9RIL6_FIBSS/241-307
C9RJ10_FIBSS/134-212
C9RKM8_FIBSS/415-481
C9RNG3_FIBSS/90-154
C9RNR4_FIBSS/132-212
C9RPL5_FIBSS/246-314
C9RRZ3_FIBSS/152-231
C9WY01_NEIM8/207-279
C9X5R8_SALTD/162-236
C9XTQ4_CROTZ/167-241
D0BQ34_9FUSO/181-261
D0BRX8_9FUSO/198-275
D0BW48_9GAMM/182-250
D0BY09_9GAMM/217-297
D0BYZ2_9GAMM/167-245
D0C7P3_ACIBA/167-245
D0CAK6_ACIBA/182-250
D0CD47_ACIBA/217-297
D0FS25_ERWPY/157-231
D0GVE1_VIBMI/125-204
D0GYL9_VIBMI/151-229
D0H7D3_VIBCH/162-240
D0H8H8_VIBCH/125-204
D0HCY7_VIBMI/151-229
D0HGW8_VIBMI/125-204
D0HP33_VIBCH/164-242
D0HSS7_VIBCH/125-204
D0HYA9_VIBCH/112-191
D0I5H5_VIBHO/179-257
D0I977_VIBHO/136-215
D0IEY5_9VIBR/125-204
D0ISP8_HELP1/240-315
D0IU32_HELP1/205-280
D0IVJ2_COMT2/108-174
D0J1A4_COMT2/163-241
D0JJR3_YERPD/185-264
D0JLZ0_YERPD/173-245
D0JU76_YERP1/185-264
D0JVD4_YERP1/173-245
D0JZT4_HELP5/240-315
D0K150_HELP5/201-276
D0KD07_PECWW/208-286
D0KDR9_PECWW/171-245
D0KW72_HALNC/197-276
D0KY42_HALNC/162-242
D0KYA6_HALNC/190-268
D0LFW6_HALO1/243-317
D0LFX1_HALO1/80-157
D0LJ23_HALO1/52-129
D0LJZ7_HALO1/183-257
D0LRB3_HALO1/213-290
D0LU68_HALO1/189-260
D0LWG3_HALO1/178-259
D0LWL7_HALO1/208-274
D0ME73_RHOM4/148-229
D0MER1_RHOM4/144-220
D0MG23_RHOM4/364-441
D0MHE4_RHOM4/178-254
D0MIK1_RHOM4/146-223
D0MIR9_RHOM4/178-247
D0MKH2_RHOM4/181-224
D0S0I4_ACICA/234-303
D0S3K3_ACICA/158-236
D0S3Z0_ACICA/217-297
D0S5C5_ACICA/182-250
D0SAI8_ACIJO/173-251
D0SD25_ACIJO/175-251
D0SF40_ACIJO/215-295
D0SKP0_ACIJU/156-234
D0SPX0_ACIJU/187-252
D0SPY1_ACIJU/206-287
D0SU44_ACILW/155-233
D0SYM7_ACILW/207-287
D0T6M9_ACIRA/185-262
D0T711_ACIRA/169-238
D0T751_ACIRA/205-285
D0TAT3_9BACE/210-284
D0TD46_9BACE/151-229
D0TEG6_9BACE/416-494
D0TEG6_9BACE/528-606
D0TEG8_9BACE/84-162
D0TH55_9BACE/208-290
D0TH55_9BACE/85-163
D0TL98_9BACE/148-226
D0TQZ1_9BACE/148-226
D0TS88_9BACE/196-276
D0TUB3_9BACE/380-458
D0TUB3_9BACE/526-604
D0TUC7_9BACE/218-290
D0TWY1_9BACE/192-270
D0TXR9_9BACE/254-332
D0W555_NEICI/209-281
D0W6G7_NEILA/210-282
D0WW66_VIBAL/90-170
D0WWQ3_VIBAL/36-114
D0WY94_VIBAL/125-204
D0X4Z3_VIBHA/129-209
D0XAL8_VIBHA/125-204
D0XEN4_VIBHA/168-246
D0YY58_LISDA/173-251
D0Z2Y9_LISDA/137-216
D0ZH87_EDWTE/209-283
D0ZJ05_SALT1/203-277
D1B0Y1_SULD5/137-211
D1B3B2_SULD5/174-250
D1B4Q7_SULD5/122-199
D1B6V3_THEAS/151-222
D1BNR0_VEIPT/182-259
D1BPR6_VEIPT/193-267
D1BQD6_VEIPT/173-249
D1BQS8_VEIPT/40-116
D1BQS9_VEIPT/52-114
D1D6Y2_NEIGO/210-282
D1DA09_NEIGO/210-282
D1DGA2_NEIGO/210-282
D1DQQ3_NEIGO/210-282
D1DXD5_NEIGO/210-282
D1E420_NEIGO/210-282
D1EA80_NEIGO/210-282
D1EH11_NEIGO/210-282
D1JNA9_9BACE/90-169
D1JUQ7_9BACE/148-226
D1JVA6_9BACE/207-279
D1JWE3_9BACE/378-456
D1JWE3_9BACE/498-576
D1JX70_9BACE/192-270
D1JYQ9_9BACE/168-233
D1JYQ9_9BACE/279-359
D1JYQ9_9BACE/44-120
D1JZP8_9BACE/148-226
D1K1T5_9BACE/455-533
D1K6J1_9BACE/536-614
D1K7P9_9BACE/227-296
D1K909_9BACE/148-226
D1KA05_9BACE/191-269
D1M897_LYSEN/161-239
D1NYK2_9ENTR/165-241
D1NZ51_9ENTR/148-224
D1P4Z8_9ENTR/185-265
D1P6F9_9ENTR/173-253
D1PC95_9BACT/90-168
D1PCZ8_9BACT/163-241
D1PGV5_9BACT/203-281
D1PHN1_9BACT/223-301
D1PVI2_9BACT/156-234
D1PWP9_9BACT/155-220
D1PWQ0_9BACT/201-279
D1PZ88_9BACT/304-371
D1QND4_9BACT/163-241
D1QNL9_9BACT/340-417
D1QNS3_9BACT/200-278
D1QSA4_9BACT/58-136
D1RS94_SEROD/167-240
D1TYV9_YERPE/173-245
D1TZP3_YERPE/185-264
D1VXZ1_9BACT/199-277
D1W0W8_9BACT/359-437
D1W200_9BACT/172-250
D1W3P0_9BACT/160-238
D1W5Z0_9BACT/12-84
D1W8P3_9BACT/359-437
D1W909_9BACT/199-277
D1XWX6_9BACT/332-410
D1XXP0_9BACT/214-292
D1XYN7_9BACT/281-359
D1XYT9_9BACT/186-264
D1Y0B9_9BACT/224-302
D1YNM2_9FIRM/52-114
D1YNM3_9FIRM/40-116
D1YP26_9FIRM/174-250
D1YPG8_9FIRM/193-267
D1YQX1_9FIRM/182-259
D1Z356_9CYAN/333-407
D2ADP1_SHIF2/176-250
D2BT34_DICD5/207-281
D2C0R5_DICD5/168-242
D2ESA9_9BACE/191-271
D2ESD2_9BACE/313-391
D2ETS0_9BACE/149-227
D2EUS4_9BACE/327-405
D2EVN8_9BACE/192-270
D2EYR9_9BACE/372-450
D2EYR9_9BACE/510-588
D2EYV0_9BACE/199-271
D2EZB4_9BACE/149-227
D2L3L1_9DELT/279-355
D2MJM0_9BACT/177-255
D2MJM0_9BACT/290-368
D2MV22_CAMJE/147-224
D2MW65_CAMJE/147-222
D2NHZ9_ECOS5/163-237
D2NNH9_ECOS5/176-256
D2QD59_SPILD/195-273
D2QF01_SPILD/74-152
D2QMI5_SPILD/405-484
D2QMI5_SPILD/48-125
D2QMI6_SPILD/404-483
D2QMI6_SPILD/48-125
D2QQ95_SPILD/197-275
D2QQ96_SPILD/64-142
D2QQ97_SPILD/64-142
D2QTL4_SPILD/339-417
D2QTL5_SPILD/447-528
D2QTL5_SPILD/595-673
D2R4U9_PIRSD/257-335
D2RNV4_ACIFV/175-254
D2TAJ0_ERWP6/191-265
D2TL64_CITRI/167-241
D2TY39_9ENTR/123-199
D2TZC4_9ENTR/175-248
D2UDI2_XANAP/46-124
D2UE46_XANAP/139-217
D2UEK4_XANAP/354-433
D2UEY0_XANAP/205-284
D2UF68_XANAP/144-222
D2UGG9_XANAP/263-336
D2YBC4_VIBMI/125-204
D2YJM3_VIBMI/138-216
D2YSA0_VIBMI/12-90
D2YT86_VIBMI/125-204
D2Z8E2_9BACT/203-274
D2ZD46_9ENTR/168-242
D2ZJX0_9ENTR/175-255
D2ZZW5_NEIMU/234-308
D3A105_NEIMU/41-91
D3A1G1_NEISU/232-304
D3A4S4_NEISU/27-101
D3DF76_HYDTT/166-233
D3DFV6_HYDTT/176-251
D3DJX1_HYDTT/172-247
D3FLE8_CAMJI/160-241
D3FLX5_CAMJI/156-231
D3FPA1_CAMJI/147-223
D3H2N3_ECO44/159-233
D3HWK5_9BACT/125-184
D3HXX3_9BACT/195-273
D3HZI6_9BACT/156-234
D3I0M9_9BACT/204-280
D3I0P2_9BACT/366-444
D3I194_9BACT/340-418
D3I1P3_9BACT/310-381
D3I2C9_9BACT/72-146
D3I2D0_9BACT/85-161
D3I2D1_9BACT/73-149
D3I3W1_9BACT/186-264
D3I568_9BACT/331-409
D3I692_9BACT/201-279
D3ICH3_9BACT/200-278
D3ICH4_9BACT/103-181
D3ICH5_9BACT/65-143
D3ICH6_9BACT/87-165
D3ICH7_9BACT/87-165
D3IDS3_9BACT/160-238
D3IEW7_9BACT/148-226
D3IL72_9BACT/82-160
D3IL73_9BACT/83-161
D3IL74_9BACT/82-160
D3IL75_9BACT/82-157
D3IL76_9BACT/112-190
D3IL78_9BACT/100-178
D3IL79_9BACT/321-399
D3ILE3_9BACT/235-299
D3ILK2_9BACT/83-159
D3ILK3_9BACT/87-157
D3IMF6_9BACT/198-276
D3L3I2_9BACT/185-257
D3LVJ4_9FIRM/186-266
D3LWA1_9FIRM/183-258
D3NSP5_AZOS1/247-326
D3P5U1_AZOS1/219-298
D3PE97_DEFDS/207-284
D3QP07_ECOCB/37-109
D3QR22_ECOCB/159-233
D3RAE7_KLEVT/166-240
D3RC82_KLEVT/52-110
D3RN25_ALLVD/219-298
D3RQZ4_ALLVD/210-288
D3RVN9_ALLVD/247-327
D3RW07_ALLVD/194-273
D3SE68_THISK/222-303
D3SEB1_THISK/226-304
D3SNS0_THEAH/143-218
D3UGD2_HELM1/168-243
D3UGX2_HELM1/231-307
D3V1J6_XENBS/150-223
D3V782_XENBS/130-206
D3V7A0_XENBS/185-265
D3VG70_XENNA/190-266
D3VGS2_XENNA/153-226
D3VI62_XENNA/185-265
D3W8F7_9ZZZZ/153-231
D4B8U5_9ENTR/158-232
D4BT49_PRORE/184-264
D4BTJ1_PRORE/157-229
D4BU77_PRORE/181-257
D4BXF6_PRORE/240-321
D4C0P5_PRORE/173-248
D4C1M7_PRORE/174-254
D4CS35_9FUSO/184-264
D4CSQ7_9FUSO/233-310
D4DLU3_NEIEG/50-123
D4DQJ6_NEIEG/157-235
D4DRS0_NEIEG/136-218
D4DUC9_NEIEG/233-307
D4DVP6_NEIEG/44-117
D4DXL6_SEROD/169-251
D4E5T4_SEROD/171-243
D4EE69_AGGAC/175-251
D4F4M6_EDWTA/76-150
D4GFZ3_PANAM/172-246
D4GIM4_PANAM/195-273
D4H5I7_DENA2/155-230
D4H647_DENA2/172-246
D4H6N1_DENA2/145-224
D4H777_DENA2/175-238
D4H8L4_DENA2/174-249
D4H8M5_DENA2/146-224
D4H8X1_DENA2/199-272
D4HQR0_KLEPN/176-224
D4I3F4_ERWAC/161-235
D4IE71_ERWAE/155-229
D4IJD6_9BACT/58-136
D4IJP9_9BACT/170-246
D4ILW7_9BACT/147-225
D4IMI5_9BACT/100-166
D4KFL8_9FIRM/175-248
D4S4B4_9FIRM/52-124
D4S4B5_9FIRM/139-209
D4S4I5_9FIRM/168-243
D4S7W5_9FIRM/191-267
D4ST63_9XANT/110-190
D4ST64_9XANT/175-253
D4STP4_9XANT/41-119
D4SU68_9XANT/144-223
D4SUJ5_9XANT/261-334
D4SV98_9XANT/308-386
D4SXT0_9XANT/203-281
D4SZH9_9XANT/86-164
D4T212_9XANT/175-253
D4T365_9XANT/41-119
D4T3C4_9XANT/94-167
D4T5D2_9XANT/86-164
D4T6J7_9XANT/308-386
D4T6Y6_9XANT/144-223
D4T9J8_9XANT/203-281
D4TFM5_9NOST/296-373
D4TRC4_9NOST/289-354
D4V3Z4_BACVU/191-269
D4V5X3_BACVU/227-296
D4V8U9_BACVU/455-533
D4VC36_BACVU/536-614
D4VCD7_BACVU/148-226
D4VCS0_BACVU/146-224
D4VDM6_BACVU/382-460
D4VE81_BACVU/144-209
D4VE81_BACVU/20-96
D4VE81_BACVU/255-335
D4VF72_9BACE/148-226
D4VHI5_9BACE/380-458
D4VHI5_9BACE/526-604
D4VHJ8_9BACE/218-290
D4VJH6_9BACE/254-332
D4VKQ3_9BACE/192-270
D4VKU1_9BACE/196-276
D4VQP5_9BACE/148-226
D4W9Q7_BACOV/380-458
D4W9Q7_BACOV/526-604
D4W9S0_BACOV/217-289
D4WAU4_BACOV/153-217
D4WAU4_BACOV/269-338
D4WF87_BACOV/41-119
D4WH85_BACOV/88-161
D4WJ26_BACOV/148-226
D4WKR8_BACOV/254-332
D4WMH5_BACOV/192-270
D4WP23_BACOV/148-226
D4WRJ3_BACOV/148-226
D4WSN4_BACOV/196-276
D4WUJ7_BACOV/254-332
D4WW08_BACOV/380-458
D4WW08_BACOV/526-604
D4WY48_BACOV/218-290
D4WZ00_BACOV/148-226
D4X154_BACOV/192-270
D4X721_9BURK/197-276
D4XA79_9BURK/12-90
D4XMC3_ACIHA/181-251
D4XMD6_ACIHA/215-295
D4XN68_ACIHA/156-234
D4YXP1_SPHJU/148-226
D4YXU9_SPHJU/47-127
D4YYY2_SPHJU/136-216
D4YZM8_SPHJU/59-128
D4YZT5_SPHJU/171-249
D4ZA88_SHEVD/122-201
D4ZBQ0_SHEVD/335-410
D4ZBY5_SHEVD/162-239
D4ZD31_SHEVD/69-134
D5A5J0_SPIPL/326-400
D5ALP6_RHOCB/195-271
D5B5T3_YERPZ/185-264
D5B6N5_YERPZ/173-245
D5BB67_ZUNPS/410-478
D5BFK6_ZUNPS/170-238
D5BJM4_ZUNPS/182-251
D5BKG8_ZUNPS/173-237
D5BKR4_ZUNPS/50-125
D5C2U8_NITHN/140-218
D5C326_NITHN/180-259
D5C3E0_NITHN/133-210
D5C4Z5_NITHN/216-296
D5C742_ENTCC/161-235
D5CMR1_SIDLE/202-283
D5CRN9_SIDLE/137-215
D5D169_ECOKI/158-232
D5ED48_AMICL/177-248
D5EM94_CORAD/131-208
D5EMP4_CORAD/141-218
D5EU09_PRER2/122-200
D5EU95_PRER2/198-276
D5EUU5_PRER2/352-430
D5H5F4_SALRM/164-240
D5H656_SALRM/141-218
D5H684_SALRM/159-247
D5H7R6_SALRM/211-252
D5H7R6_SALRM/258-302
D5H8E6_SALRM/380-457
D5H8Y2_SALRM/154-230
D5MGT4_9BACT/211-289
D5MI95_9BACT/246-324
D5N846_9BURK/159-236
D5NGC4_9BURK/162-235
D5NM91_9BURK/173-251
D5NQ55_9BURK/163-241
D5NTE6_9BURK/175-254
D5QB72_GLUHA/142-221
D5QBH1_GLUHA/303-381
D5QKY6_METTR/159-235
D5QLM4_METTR/203-280
D5QVT9_METTR/167-239
D5QWA6_METTR/226-300
D5RBR7_FUSNN/182-262
D5RCU5_FUSNN/188-265
D5RHS6_9PROT/61-138
D5RID3_9PROT/36-114
D5RPM1_9PROT/20-98
D5UZJ1_ARCNC/122-195
D5V1S4_ARCNC/146-219
D5V3F7_ARCNC/154-233
D5V5D2_ARCNC/192-267
D5VH86_CAUST/142-221
D5VH86_CAUST/349-430
D5VM23_CAUST/154-234
D5VM38_CAUST/161-241
D5W645_BURSC/167-245
D5WFX9_BURSC/165-238
D5WGN5_BURSC/183-261
D5WZ34_THIK1/174-251
D5X1V7_THIK1/188-266
D6BEJ2_9FUSO/198-275
D6BGG5_9FUSO/181-261
D6CPJ7_THIS3/171-248
D6CU38_THIS3/188-266
D6CX70_9BACE/192-270
D6CXV2_9BACE/148-226
D6D0S9_9BACE/380-458
D6D0S9_9BACE/526-604
D6D0U8_9BACE/217-289
D6D5C8_9BACE/254-332
D6D787_9BACE/153-217
D6D787_9BACE/258-338
D6D8P2_9BACE/172-250
D6DQK0_ENTCL/167-241
D6GBU6_9ENTR/178-252
D6GC74_9ENTR/52-110
D6H6K6_NEIGO/210-282
D6HVW9_ECOLX/57-131
D6I765_ECOLX/159-233
D6IMM3_ECOLX/50-122
D6IP08_ECOLX/176-256
D6IPC4_ECOLX/164-238
D6J9M6_ECOLX/164-238
D6JKU6_NEIGO/214-286
D6JPV0_ACIG3/157-235
D6JRY8_ACIG3/233-302
D6JVL6_ACIG3/180-248
D6JXD9_ACIG3/206-286
D6KIX2_9FIRM/182-259
D6KJJ7_9FIRM/193-267
D6KKG5_9FIRM/128-204
D6KKV9_9FIRM/54-130
D6KKW0_9FIRM/52-114
D6KP30_9FIRM/182-259
D6KPX6_9FIRM/193-267
D6KRK6_9FIRM/52-114
D6KRK7_9FIRM/54-130
D6KS10_9FIRM/128-204
D6KY91_9NEIS/335-413
D6L2Z5_9NEIS/66-144
D6L8V5_9FUSO/198-275
D6LAJ0_9FUSO/178-258
D6LI91_9FUSO/240-317
D6LJE8_9FUSO/185-265
D6SL70_9DELT/202-280
D6ULE6_9BACT/59-135
D6ULG5_9BACT/202-276
D6ULS1_9BACT/230-307
D6UML4_9BACT/371-450
D6UNN7_9BACT/115-181
D6UP21_9BACT/168-244
D6UPU6_9BACT/247-324
D6UT67_9BACT/260-337
D6UUE8_9BACT/288-366
D6UW74_9BACT/145-213
D6UYE2_9BACT/372-448
D6UYK7_9BACT/169-245
D6XPH6_HELPV/239-314
D6XRL5_HELPV/204-279
D6Z1X0_DESAT/186-260
D6Z3X7_DESAT/174-252
D7ADY9_GEOSK/207-286
D7AGZ8_GEOSK/204-258
D7DMN8_METS0/178-257
D7DN89_METS0/182-260
D7DNI6_METS0/230-310
D7FBY8_HELP3/213-288
D7FDS9_HELP3/241-316
D7H908_VIBCH/125-204
D7HBM8_VIBCH/169-247
D7HJE0_VIBCH/125-204
D7HNK0_VIBCH/169-247
D7HTR7_PSESS/165-245
D7HUA2_PSESS/209-289
D7HUS4_PSESS/29-106
D7I0W4_PSESS/201-279
D7I6U0_PSESS/194-272
D7I931_9BACE/378-448
D7IB44_9BACE/389-467
D7IB44_9BACE/530-608
D7IB66_9BACE/217-291
D7IBS7_9BACE/148-226
D7IDA5_9BACE/361-439
D7IEH2_9BACE/152-226
D7IEU6_9BACE/148-226
D7IGN0_9BACE/56-134
D7IH73_9BACE/155-233
D7IIL8_9BACE/139-222
D7IIZ9_9BACE/254-332
D7IJF2_9BACE/189-268
D7IJG6_9BACE/191-269
D7ILI8_9BACE/84-162
D7ILJ0_9BACE/416-494
D7ILJ0_9BACE/528-606
D7IMZ6_9BACE/151-229
D7ISX5_9BACE/210-284
D7IVE0_9BACE/506-579
D7IYA5_9BACE/148-226
D7IZR3_9BACE/380-458
D7IZR3_9BACE/526-604
D7IZS6_9BACE/217-289
D7J2N4_9BACE/196-276
D7J2Y4_9BACE/88-161
D7J5E3_9BACE/192-270
D7J7G0_9BACE/254-332
D7JBK0_9BACE/148-226
D7JCS5_9BACT/105-182
D7JD13_9BACT/230-300
D7JG20_9BACT/198-276
D7JG70_9BACT/86-160
D7JMF2_ECOLX/50-122
D7JNB3_ECOLX/164-238
D7JX37_9BACE/147-225
D7JZD8_9BACE/153-217
D7JZD8_9BACE/258-337
D7K321_9BACE/254-332
D7K4D1_9BACE/56-134
D7K680_9BACE/172-250
D7K7V8_9BACE/380-458
D7K7V8_9BACE/526-604
D7K7X2_9BACE/216-290
D7KAF8_9BACE/192-270
D7N093_9NEIS/44-119
D7N1D3_9NEIS/33-104
D7N3U7_9NEIS/3-76
D7NBA9_9BACT/329-406
D7NBF2_9BACT/200-278
D7NBS1_9BACT/172-250
D7NGF6_9BACT/58-136
D7VGJ4_9SPHI/360-431
D7VGJ9_9SPHI/212-290
D7VGK0_9SPHI/239-317
D7VLL8_9SPHI/211-289
D7VMN9_9SPHI/335-412
D7VMN9_9SPHI/465-544
D7VV14_9FLAO/122-186
D7VYQ0_9FLAO/206-279
D7X0V2_ECOLX/176-256
D7X128_ECOLX/32-104
D7X1I0_ECOLX/164-238
D7XMJ1_ECOLX/164-238
D7Y6C5_ECOLX/173-247
D7YPV2_ECOLX/164-238
D7YV67_ECOLX/32-104
D7YZF2_ECOLX/163-237
D7Z7L4_ECOLX/32-104
D7ZAA1_ECOLX/164-238
D7ZN34_ECOLX/164-238
D8A614_ECOLX/163-237
D8AWL3_ECOLX/164-238
D8B1J9_ECOLX/164-238
D8BAN6_ECOLX/163-237
D8BM26_ECOLX/32-104
D8C0K5_ECOLX/50-122
D8C261_ECOLX/162-236
D8C6N2_ECOLX/101-181
D8C8F9_ECOLX/32-104
D8C9N7_ECOLX/163-237
D8CI62_ECOLX/176-256
D8D8A1_COMTE/110-176
D8DC70_COMTE/147-225
D8DVM2_PREBR/168-246
D8DZ52_PREBR/96-174
D8E015_PREBR/206-284
D8E7G9_ECOLX/171-245
D8EU73_ECOLX/164-238
D8EW98_9DELT/169-247
D8F8A0_9DELT/199-276
D8G0E2_9CYAN/350-412
D8IW20_HERSS/154-230
D8IXK2_HERSS/164-237
D8IYX7_HERSS/186-264
D8IZ90_HERSS/153-231
D8JE26_ACISD/233-302
D8JGY6_ACISD/180-248
D8JJY6_ACISD/200-278
D8JJZ5_ACISD/195-273
D8JKL1_ACISD/158-236
D8JN36_ACISD/206-286
D8JQV3_HYPDA/168-239
D8JSA4_HYPDA/306-374
D8K9D9_NITWC/137-215
D8KAS3_NITWC/208-288
D8MSW3_ERWBE/166-240
D8NAX7_RALSO/159-237
D8NI47_RALSO/141-219
D8NSN7_RALSO/130-208
D8PAI3_9BACT/218-286
D8PAZ1_9BACT/301-378
D8PC33_9BACT/240-318
D8PF77_9BACT/261-342
D8PF97_9BACT/246-324
D9P372_ACTPL/209-284
D9P7M8_ACTPL/128-198
D9P8Z4_ACTPL/128-198
D9PAN5_ACTPL/209-284
D9QGH3_BRESC/163-242
D9QGM4_BRESC/162-237
D9QH60_BRESC/154-233
D9QLS2_BRESC/43-103
D9QLT0_BRESC/183-258
D9QR35_ACEAZ/289-370
D9QVQ2_ACEAZ/235-313
D9RRE8_PREMB/72-148
D9RRE9_PREMB/83-159
D9RTJ6_PREMB/140-218
D9RTU8_PREMB/214-292
D9RVD7_PREMB/319-397
D9RWW5_PREMB/186-264
D9SCN3_GALCS/142-220
D9SGW1_GALCS/143-221
D9SI01_GALCS/194-275
D9Y7I6_9BURK/193-269
D9YCL7_9DELT/149-227
D9YFV0_9DELT/237-315
E0E5M9_ACTPL/209-284
E0EA68_ACTPL/172-242
E0EBR0_ACTPL/1-66
E0EG34_ACTPL/172-242
E0EHX4_ACTPL/1-66
E0EM81_ACTPL/172-242
E0ETV8_ACTPL/172-242
E0EVI8_ACTPL/209-284
E0F010_ACTPL/172-242
E0F1T7_ACTPL/209-284
E0F658_ACTPL/172-242
E0F7Y3_ACTPL/209-284
E0FCP5_ACTPL/172-242
E0FE76_ACTPL/209-284
E0FIG5_ACTPL/172-242
E0FK41_ACTPL/209-284
E0FPJ8_ACTPL/172-242
E0HKB3_9GAMM/122-205
E0HNK3_9GAMM/221-298
E0HRI9_9GAMM/48-124
E0HRV6_9GAMM/290-368
E0HT49_9GAMM/188-267
E0ILU1_9GAMM/122-205
E0INY0_9GAMM/221-298
E0IQW4_9GAMM/188-267
E0ISG7_9GAMM/290-368
E0IST4_9GAMM/48-124
E0IV08_ECOLW/164-238
E0JJV8_RHIME/229-308
E0JVK4_RHIME/229-308
E0LK67_SPHCR/146-224
E0LKQ7_SPHCR/136-216
E0LNH7_SPHCR/170-248
E0LNM8_SPHCR/174-253
E0LS68_SPHCR/171-250
E0LV11_9ENTR/20-93
E0LVP6_9ENTR/167-241
E0N708_NEIME/207-279
E0NQY6_9BACT/158-236
E0NT47_9BACT/198-276
E0NXT8_9FIRM/192-267
E0NY86_9FIRM/143-210
E0NYE9_9FIRM/164-239
E0QD80_CAMCO/156-231
E0QEM2_CAMCO/160-241
E0QYX2_ECOLX/164-238
E0QZL9_ECOLX/50-122
E0SB24_DICD3/211-285
E0SBF3_DICD3/172-246
E0SIJ6_DICD3/253-331
E0T6Q3_EDWTF/209-283
E0TEW2_PARBH/389-467
E0TI22_PARBH/128-199
E0UFX0_CYAP2/299-365
E0UQ46_SULAO/167-241
E0WQB6_9ENTR/162-236
E0XQK9_9GAMM/39-118
E0XUV1_9DELT/2-62
E0XWV7_9DELT/132-211
E0XWV8_9DELT/184-261
E1CTI3_VIBPA/144-224
E1CUW2_VIBPA/167-245
E1CVV4_VIBPA/125-204
E1D349_VIBPA/57-125
E1D5E2_VIBPA/125-204
E1DDK4_VIBPA/129-209
E1DEM9_VIBPA/57-125
E1DF63_VIBPA/167-245
E1DLB2_VIBPA/144-224
E1DRH7_VIBPA/57-125
E1DUV4_VIBPA/125-204
E1DV23_VIBPA/167-245
E1EBN9_VIBPA/125-204
E1EH54_VIBPA/167-245
E1EIP0_VIBPA/57-125
E1EL46_VIBPA/144-224
E1GUX9_9BACT/183-261
E1GW84_9BACT/215-293
E1HRR0_ECOLX/164-238
E1I0P7_ECOLX/164-238
E1IN08_ECOLX/164-238
E1J8Z7_ECOLX/164-238
E1JTH9_DESFR/32-110
E1JVK5_DESFR/282-359
E1JXE3_DESFR/16-94
E1KN59_9BACT/55-127
E1KNP0_9BACT/140-218
E1KPA4_9BACT/369-447
E1KST0_9BACT/185-263
E1L5E0_9FIRM/171-247
E1L7T8_9FIRM/47-113
E1L7T9_9FIRM/44-118
E1LB29_9FIRM/171-246
E1LDP9_9FIRM/47-112
E1LDQ0_9FIRM/51-118
E1MHK3_9GAMM/172-250
E1MJZ0_9GAMM/191-269
E1MK49_9GAMM/179-257
E1MKB6_9GAMM/186-264
E1MQ97_9GAMM/204-284
E1P6U6_ECOAB/163-237
E1PJH3_ECOAB/32-104
E1PN34_CAMJM/147-223
E1PW00_HELPT/239-314
E1PXP9_HELPT/208-283
E1PZ40_HELPM/242-317
E1Q1H3_HELPM/208-283
E1Q421_HELPP/204-279
E1Q672_HELPP/239-314
E1Q8Z8_HELPC/206-281
E1QAV6_HELPC/239-314
E1QJB2_DESB2/135-213
E1R116_SPISS/182-258
E1R5H2_SPISS/269-331
E1R6A3_SPISS/177-254
E1RCR7_SPISS/167-242
E1RLY9_XYLFG/211-289
E1RMS1_XYLFG/40-118
E1RQ18_XYLFG/150-229
E1RQD8_XYLFG/296-368
E1RT97_ECOUM/50-122
E1S4W4_ECOUM/158-232
E1S5Q8_ECOUM/176-256
E1S675_HELP9/9-84
E1S887_HELP9/102-177
E1SES4_PANVC/193-267
E1SL63_FERBD/153-228
E1SNE4_FERBD/124-203
E1SS65_FERBD/48-126
E1SUJ1_FERBD/292-370
E1SW89_FERBD/122-201
E1TCZ5_BURSG/164-242
E1TGY1_BURSG/175-249
E1TIQ3_BURSG/187-265
E1U3S9_9CYAN/276-350
E1V4I3_HALED/187-262
E1VR28_9GAMM/197-278
E1VR34_9GAMM/182-261
E1W3R2_HAEP3/189-265
E1WC68_SALTS/162-236
E1WN03_BACF6/207-279
E1WNA1_BACF6/90-169
E1WNB4_BACF6/378-456
E1WNB4_BACF6/498-576
E1WNX2_BACF6/192-270
E1WW97_BACF6/148-226
E1WYX9_BACMS/105-183
E1X3C1_BACMS/86-163
E1X9I5_HAEI1/189-265
E1Y8D9_9DELT/138-216
E1YL92_9DELT/20-94
E1YMR2_9DELT/15-92
E1YQ72_9BACE/151-229
E1YR77_9BACE/178-256
E1YUJ2_9BACE/210-284
E1YYL5_9BACE/506-579
E1YZD7_9BACE/405-479
E1Z1Q1_9BACE/416-494
E1Z1Q1_9BACE/528-606
E1Z1Q3_9BACE/84-162
E2KIE2_ECO57/159-233
E2KYQ6_ECO57/159-233
E2M952_PSESM/141-224
E2MIT0_PSESM/88-168
E2MJF1_PSESM/110-188
E2MKZ6_PSESM/210-290
E2ML72_PSESM/117-195
E2MLZ9_PSESM/29-106
E2MM00_PSESM/32-109
E2MZK8_CAPSP/164-241
E2MZL2_CAPSP/64-141
E2MZL3_CAPSP/161-238
E2MZL4_CAPSP/73-138
E2MZL5_CAPSP/77-149
E2MZL6_CAPSP/103-179
E2N658_CAPSP/66-143
E2N6X0_9BACE/192-270
E2N8T9_9BACE/203-276
E2N9Q9_9BACE/149-227
E2NA29_9BACE/460-538
E2NA29_9BACE/596-674
E2NBS7_9BACE/199-275
E2NBT0_9BACE/5-41
E2NBT1_9BACE/22-63
E2NC17_9BACE/162-240
E2NFW7_9BACE/357-435
E2NGW5_9BACE/96-167
E2NJP2_9BACE/164-234
E2NM70_9BACE/149-227
E2P320_PASHA/223-298
E2P998_PASHA/223-298
E2PFH0_NEIPO/210-282
E2QKQ2_ECOLX/32-104
E2QLL2_ECOLX/159-233
E2T2W3_9RALS/140-218
E2WV96_ECOLX/159-233
E2XI30_SHIDY/159-233
E2XJR4_PSEFL/188-266
E2XP73_PSEFL/155-238
E2XZQ9_PSEFL/214-294
E2XZZ1_PSEFL/165-245
E2ZA39_9FIRM/183-257
E3A4U1_PSEAE/2-80
E3A627_PSEAE/210-290
E3A6R7_PSEAE/1-70
E3AN27_9SPHI/387-465
E3AN27_9SPHI/515-593
E3AR67_9SPHI/443-521
E3AR67_9SPHI/59-128
E3AR68_9SPHI/57-134
E3ASE6_9SPHI/192-270
E3ASE6_9SPHI/70-148
E3AVP5_9SPHI/475-538
E3AX14_9SPHI/183-261
E3AYN5_9SPHI/326-393
E3AYN7_9SPHI/194-272
E3B019_9SPHI/196-274
E3B4V3_9SPHI/140-216
E3B5Q7_9SPHI/37-114
E3BFN4_9VIBR/125-204
E3BGG6_9VIBR/36-109
E3CY52_9BACT/164-235
E3D1Z2_NEIM7/207-279
E3DH26_ERWSE/191-265
E3DLC9_HALPG/246-320
E3DRP3_HALPG/281-359
E3F3C1_KETVY/271-348
E3F4L5_KETVY/284-344
E3FCD2_STIAD/145-220
E3FI25_STIAD/568-636
E3FLH4_STIAD/207-286
E3FU97_STIAD/569-637
E3FXU2_STIAD/50-127
E3FXU3_STIAD/188-265
E3FZI2_STIAD/58-135
E3G004_STIAD/584-660
E3G0Q6_STIAD/187-264
E3G590_ENTCS/158-232
E3GSQ6_HAEI2/187-263
E3H9D9_ILYPC/214-291
E3HE61_ACHXA/211-290
E3HFK1_ACHXA/189-267
E3I7T3_RHOVT/252-318
E3IKD7_DESVR/222-300
E3IM73_DESVR/349-427
E3IN88_DESVR/99-167
E3PKN8_ECOH1/159-233
E3T340_9ZZZZ/152-231
E3XME0_ECOLX/1-55
E3XMT8_ECOLX/158-232
E3Y271_SHIFL/164-238
E4KSQ2_9PORP/193-260
E4KT00_9PORP/339-417
E4KT00_9PORP/450-528
E4KUR3_9PORP/155-233
E4L738_9FIRM/175-237
E4L738_9FIRM/52-117
E4L739_9FIRM/201-267
E4L7G1_9FIRM/204-285
E4LC84_9FIRM/181-254
E4LEG9_9FIRM/39-113
E4LEH0_9FIRM/40-116
E4LEW2_9FIRM/171-247
E4LGS8_9FIRM/141-210
E4LGS9_9FIRM/127-209
E4LGS9_9FIRM/45-118
E4LKD9_9FIRM/158-237
E4LLU3_9FIRM/193-268
E4M7Y1_9BACT/637-715
E4M9I9_9BACT/147-225
E4MF61_9BACT/106-175
E4MRR1_CAPOC/165-242
E4P1S8_ECO8N/50-122
E4P3C1_ECO8N/164-238
E4PG11_MARAH/201-282
E4PJU0_MARAH/167-245
E4PPE3_MARAH/224-297
E4QJ12_METS6/176-254
E4QM28_METS6/174-254
E4QN55_METS6/230-310
E4QNZ2_METS6/202-280
E4QWX6_HAEI6/187-263
E4R9E9_PSEPB/214-294
E4RDW2_PSEPB/153-233
E4RKI6_HALSL/219-294
E4RL19_HALSL/283-361
E4RSC4_LEAB4/171-236
E4RU81_LEAB4/307-385
E4RVW5_LEAB4/193-271
E4T1M8_PALPW/188-265
E4T3N8_PALPW/186-264
E4T473_PALPW/82-148
E4T687_PALPW/141-219
E4T8B0_PALPW/258-336
E4T8B0_PALPW/66-144
E4T8B2_PALPW/366-444
E4T8B2_PALPW/477-528
E4T8B3_PALPW/370-448
E4TB66_RIEAD/209-282
E4TC61_RIEAD/207-279
E4TGY9_CALNY/176-250
E4TI40_CALNY/205-272
E4TL37_MARTH/147-224
E4TLJ0_MARTH/359-437
E4TSA3_MARTH/152-230
E4TWS4_SULKY/153-228
E4TWX4_SULKY/184-259
E4TYX2_SULKY/154-231
E4U201_SULKY/145-220
E4VH97_9HELI/168-246
E4VMB4_9HELI/151-226
E4VQL8_BACFR/93-171
E4VQV6_BACFR/208-286
E4VQV7_BACFR/64-142
E4VZZ7_BACFR/148-226
E4W0K3_BACFR/207-279
E4W221_BACFR/377-455
E4W221_BACFR/497-575
E4W2T6_BACFR/192-270
E4ZBQ3_NEIL0/204-276
E5AS20_BURRH/181-259
E5B5Y2_ERWAM/161-235
E5BGR6_9FUSO/166-246
E5BGY4_9FUSO/181-258
E5BL61_9FUSO/175-252
E5BNQ7_9FUSO/166-246
E5BNU9_9FUSO/170-249
E5BTM0_9FUSO/230-307
E5BVR0_9FUSO/154-234
E5BWU9_9FUSO/150-230
E5C0U0_9FUSO/164-244
E5C108_9FUSO/161-238
E5C5W0_9BACE/139-209
E5C622_9BACE/167-240
E5C623_9BACE/149-213
E5C623_9BACE/254-334
E5C7C1_9BACE/218-290
E5C7L9_9BACE/380-458
E5C7L9_9BACE/526-604
E5CCH7_9BACE/254-332
E5CEK2_9BACE/148-226
E5CHF1_9BACE/192-270
E5CHT6_9BACE/148-226
E5UCR0_ALCXX/185-263
E5UCY9_ALCXX/212-290
E5UJS7_NEIMU/27-101
E5UL74_NEIMU/236-308
E5UQF3_9BACE/227-296
E5UQQ8_9BACE/382-460
E5UU83_9BACE/148-226
E5UVH6_9BACE/238-316
E5UVX7_9BACE/168-233
E5UVX7_9BACE/279-359
E5UVX7_9BACE/44-120
E5UXM9_9BACE/455-533
E5UZG8_9BACE/148-226
E5UZY3_9BACE/191-269
E5V8F7_9BACE/149-227
E5VAG2_9BACE/296-374
E5VAI8_9BACE/191-271
E5VAQ5_9BACE/149-227
E5VB64_9BACE/199-271
E5VB98_9BACE/372-450
E5VB98_9BACE/510-588
E5VEJ3_9BACE/377-455
E5VFI9_9BACE/192-270
E5WWM8_9BACE/192-270
E5WY06_9BACE/395-473
E5WYJ5_9BACE/150-228
E5WYY3_9BACE/197-269
E5X0B8_9BACE/64-142
E5X0B9_9BACE/208-286
E5Y692_BILWA/162-232
E5YAJ6_BILWA/184-262
E5YB05_BILWA/98-169
E5YEQ1_9ENTR/166-239
E5YIB2_9ENTR/175-255
E5Z713_CAMJE/97-178
E5Z7A3_CAMJE/147-223
E5Z7L1_CAMJE/32-107
E5ZBC3_CAMJE/1-72
E5ZD39_CAMJE/156-231
E5ZFN0_CAMJE/53-129
E5ZJK3_CAMJE/147-223
E5ZQF9_ECOLX/163-237
E6A1Y0_ECOLX/32-104
E6A287_ECOLX/32-104
E6A2W9_ECOLX/163-237
E6A960_ECOLX/176-256
E6ASS3_ECOLX/146-220
E6B877_ECOLX/34-104
E6B8B2_ECOLX/159-233
E6BLN9_ECOLX/164-238
E6JFQ4_RIEAN/207-279
E6JI67_RIEAN/209-282
E6K391_9BACT/310-381
E6K3I4_9BACT/112-190
E6K3R0_9BACT/195-273
E6K5H1_9BACT/340-418
E6K5Q1_9BACT/214-290
E6K680_9BACT/205-264
E6K9B8_9BACT/336-414
E6KVS0_9PAST/177-253
E6L2Y3_9PROT/151-230
E6L548_9PROT/70-145
E6LAH8_CAMUP/126-201
E6MKN7_9BACT/73-136
E6MNG2_9BACT/182-260
E6MNS9_9BACT/200-278
E6MP13_9BACT/299-373
E6MPX0_9BACT/58-136
E6MUS5_NEIMH/207-279
E6NE14_HELPI/240-315
E6NFF9_HELPI/206-281
E6NHA3_HELPK/207-282
E6NJ89_HELPK/239-314
E6NLY2_HELPL/205-280
E6NP63_HELPL/240-315
E6NRB5_HELPQ/237-312
E6NTA4_HELPQ/205-280
E6P558_ECOD1/159-233
E6PIF2_9ZZZZ/168-247
E6PIF3_9ZZZZ/134-205
E6PQJ8_9ZZZZ/199-277
E6PU99_9ZZZZ/172-249
E6PWS3_9ZZZZ/236-310
E6PXG4_9ZZZZ/282-353
E6PYN6_9ZZZZ/128-204
E6PZI7_9ZZZZ/47-118
E6PZM0_9ZZZZ/271-348
E6Q4D4_9ZZZZ/168-247
E6Q4D5_9ZZZZ/131-203
E6QAC9_9ZZZZ/8-85
E6QBF7_9ZZZZ/162-238
E6QBG5_9ZZZZ/161-237
E6QE93_9ZZZZ/171-239
E6QL68_9ZZZZ/66-129
E6QMF1_9ZZZZ/270-349
E6QNG0_9ZZZZ/189-270
E6QR90_9ZZZZ/210-290
E6QS57_9ZZZZ/132-209
E6QTT7_9ZZZZ/146-223
E6QVD4_9ZZZZ/142-219
E6QVG9_9ZZZZ/124-202
E6RHS2_PSEU9/311-386
E6RLM8_PSEU9/48-123
E6RLU3_PSEU9/285-363
E6RM03_PSEU9/122-201
E6RQZ8_PSEU9/43-121
E6RRT8_PSEU9/120-199
E6RTQ7_CAMJS/160-241
E6RWJ0_CAMJS/151-226
E6RXI4_CAMJC/151-226
E6RZV3_CAMJC/160-241
E6S0F3_CAMJC/147-224
E6S262_HELPF/242-317
E6S4D6_HELPF/205-280
E6SMT8_BACT6/271-337
E6SS15_BACT6/192-270
E6SSI8_BACT6/346-424
E6SSI8_BACT6/462-540
E6ST28_BACT6/149-227
E6SUL8_BACT6/387-465
E6SUV5_BACT6/56-134
E6SX67_SHEB6/211-288
E6T4D8_SHEB6/290-368
E6T4G5_SHEB6/122-205
E6T8Y8_SHEB6/188-267
E6UYB1_VARPD/61-139
E6VAR1_VARPD/155-233
E6VC33_RHOPX/203-282
E6VM27_RHOPX/196-275
E6VYD8_DESAO/139-217
E6W0C2_DESIS/163-241
E6W227_DESIS/137-216
E6W2I6_DESIS/163-241
E6W381_DESIS/180-256
E6WEJ3_PANSA/172-246
E6WMM0_PANSA/201-274
E6WNX3_PSEUU/144-222
E6WRB2_PSEUU/327-405
E6WTQ1_PSEUU/43-121
E6WTQ9_PSEUU/129-208
E6WTR0_PSEUU/85-165
E6WV66_PSEUU/138-217
E6WVN5_PSEUU/203-283
E6WXG1_PSEUU/256-329
E6X0R0_NITSE/222-297
E6X202_NITSE/217-292
E6X3W1_CELAD/425-502
E6X4P9_CELAD/161-238
E6X4Q0_CELAD/187-264
E6X5A3_CELAD/204-281
E6X5A4_CELAD/196-272
E6X5A5_CELAD/85-163
E6XFW7_SHEP2/122-205
E6XI03_SHEP2/290-368
E6XMD4_SHEP2/195-272
E7A857_HAEIF/183-259
E7ABZ6_HELFC/248-323
E7ACH0_HELFC/281-357
E7AFW5_HAEIF/183-259
E7AYT0_YERE1/143-222
E7B678_YERE1/183-263
E7B7F3_YERE1/135-207
E7BEI6_NEIMW/207-279
E7C1J1_9GAMM/41-120
E7C2E5_9DELT/390-465
E7DPH8_9NOSO/204-280
E7FZJ8_9HELI/9-84
E7G0I9_9HELI/239-315
E7G295_9HELI/239-315
E7G4L6_9HELI/9-84
E7H049_9BURK/270-351
E7H229_9BURK/237-312
E7HJY6_ECOLX/159-233
E7HS94_ECOLX/159-233
E7HZC3_ECOLX/37-109
E7IBQ2_ECOLX/159-233
E7IEC8_ECOLX/176-256
E7IMR2_ECOLX/34-106
E7ISR8_ECOLX/159-233
E7J2A7_ECOLX/159-233
E7JQQ8_ECOLX/158-232
E7JTT9_SHISO/176-256
E7JWU2_SHISO/159-233
E7N0L3_9FIRM/160-239
E7N2U3_9FIRM/140-207
E7N2U4_9FIRM/60-127
E7N2U5_9FIRM/122-201
E7N2U5_9FIRM/37-110
E7NXH0_TREPH/146-223
E7NZ73_PSESG/148-226
E7P534_PSESG/195-273
E7P6H4_PSESG/197-275
E7P6S2_PSESG/201-279
E7PBP2_PSESG/210-290
E7PC80_PSESG/23-100
E7PCI4_PSESG/165-245
E7PFP2_PSESG/23-100
E7PFZ2_PSESG/165-245
E7PGJ9_PSESG/148-226
E7PI38_PSESG/210-290
E7PQ25_PSESG/195-273
E7PQ58_PSESG/197-275
E7PQG2_PSESG/201-279
E7RLK5_9BACT/371-449
E7RNB7_9BACT/51-129
E7RPT2_9BACT/281-359
E7RQ24_9BACT/158-236
E7RQM4_9BACT/198-276
E7RS81_9BACT/234-307
E7RS82_9BACT/1-60
E7RY14_9BURK/13-91
E7SDF9_SHIDY/32-102
E7SK45_SHIDY/176-256
E7SQ48_SHIDY/159-233
E7SUI0_SHIBO/166-240
E7T6Q9_SHIFL/159-233
E7THE9_SHIFL/32-102
E7THN4_SHIFL/176-256
E7TZW0_ECO57/159-233
E7U618_ECOLX/158-232
E7UMW0_ECOLX/164-238
E7UZ51_SALTY/162-236
E7VB31_SALMO/139-213
E7VHH9_SALMO/139-213
E7W2C9_SALMO/139-213
E7WA49_SALMO/139-213
E7WJL4_SALMO/139-213
E7WVJ8_SALMO/139-213
E7XBA7_SALMO/139-213
E7XMJ4_SALMO/139-213
E7XUR3_SALMO/139-213
E7YCL3_SALMO/139-213
E7YNR6_SALMO/139-213
E7Z1N7_SALMO/139-213
E7ZCP3_SALMO/139-213
E7ZRB8_SALMO/139-213
E8A0J7_SALMO/139-213
E8AEY8_SALMO/139-213
E8ANZ3_SALMO/139-213
E8AW54_SALMO/139-213
E8BAF0_SALMO/139-213
E8BK05_SALMO/139-213
E8C5Y0_SALMO/139-213
E8CPR9_SALMO/139-213
E8D4T9_SALMO/139-213
E8DCZ8_SALMO/139-213
E8DPQ3_SALMO/139-213
E8E591_SALMO/139-213
E8EIL1_SALMO/139-213
E8ET54_SALMO/139-213
E8F5D3_SALMO/139-213
E8FD11_SALMO/139-213
E8FWY3_SALMO/139-213
E8GA21_SALMO/139-213
E8GE69_SALMO/139-213
E8GUG6_SALMO/139-213
E8HE81_ECO57/159-233
E8HT49_ECOLX/164-238
E8I6X9_ECOLX/159-233
E8IKE1_ECOLX/159-233
E8IPN7_ECOLX/32-102
E8IYH8_ECOLX/159-233
E8JDJ8_ECO57/159-233
E8KJ96_9PAST/213-288
E8L216_9RHIZ/263-336
E8LBP3_9FIRM/171-250
E8LDD5_9FIRM/149-228
E8LH55_9GAMM/184-260
E8LLM1_9GAMM/177-251
E8LT46_9VIBR/124-203
E8LX97_9VIBR/167-245
E8M4D1_9VIBR/162-240
E8M5P4_9VIBR/201-280
E8M708_9VIBR/138-217
E8NPL1_SALET/201-275
E8P5H9_YERPH/185-264
E8P7I3_YERPH/173-245
E8PAT0_ACIB1/169-237
E8PD67_ACIB1/206-286
E8PE69_ACIB1/159-237
E8Q6C8_BLOVB/170-243
E8QDL6_HELP7/203-278
E8QGA9_HELP7/245-320
E8QJE4_HELP4/206-281
E8QLP6_HELP4/239-314
E8QP73_HELPR/243-318
E8QRB0_HELPR/205-280
E8QTJ4_HELPW/200-275
E8QVS7_HELPW/239-314
E8RB17_9DELT/166-244
E8RKZ4_9CAUL/159-238
E8RNR6_9CAUL/168-246
E8RQ99_9CAUL/103-181
E8RQA1_9CAUL/159-237
E8RQA2_9CAUL/160-236
E8RUG0_9CAUL/145-223
E8RVL4_9CAUL/311-389
E8SQV8_NEIGO/210-282
E8T5E8_THEA1/204-278
E8TK18_MESCW/235-312
E8TRN9_ALIDB/138-216
E8UD05_TAYEM/211-291
E8UD84_TAYEM/228-306
E8UXM7_TERSS/289-366
E8V0G0_TERSS/221-291
E8V295_TERSS/41-117
E8V2G0_TERSS/424-500
E8V2T0_TERSS/168-239
E8V3Q6_TERSS/184-260
E8V3R3_TERSS/165-241
E8V4W9_TERSS/95-163
E8V5J2_TERSS/366-446
E8V5T9_TERSS/246-323
E8VTH2_VIBVU/129-209
E8VUJ4_VIBVU/131-210
E8VXR9_VIBVU/45-123
E8WNB7_GEOS8/51-129
E8WPM8_GEOS8/203-275
E8WVA1_ACISM/46-123
E8WWE8_ACISM/1-70
E8WWH2_ACISM/38-116
E8WWS2_ACISM/245-322
E8WWX8_ACISM/229-306
E8WX87_ACISM/90-152
E8WXS7_ACISM/287-365
E8WZM3_ACISM/373-449
E8X0D8_ACISM/212-289
E8X258_ACISM/171-245
E8X332_ACISM/46-122
E8X441_ACISM/133-203
E8X467_ACISM/104-174
E8X5F3_ACISM/172-248
E8X5J8_ACISM/169-245
E8XKV4_SALT4/162-236
E8XTY3_RAHSY/164-237
E8YCD6_ECOKO/164-238
E8YIT0_9BURK/167-245
E9A1D0_SALET/165-239
E9CPU4_9ENTR/152-225
E9TEZ8_ECOLX/164-238
E9TPY5_ECOLX/176-256
E9TRB9_ECOLX/32-104
E9U1Z0_ECOLX/163-237
E9U6Y3_ECOLX/32-104
E9UGS7_ECOLX/171-245
E9UIZ9_ECOLX/176-256
E9V4C5_ECOLX/50-122
E9VEZ4_ECOLX/163-237
E9VKS4_ECOLX/50-122
E9VWA3_ECOLX/176-256
E9VWT4_ECOLX/163-237
E9W520_ECOLX/164-238
E9WDT2_ECOLX/164-238
E9WS16_ECOLX/164-238
E9X4J9_ECOLX/164-238
E9XM60_ECOLX/164-238
E9XY62_ECOLX/164-238
E9YA85_ECOLX/164-238
E9YZM9_ECOLX/164-238
E9Z7U8_ESCFE/164-238
E9ZT26_NEIME/207-279
F0A3X7_NEIME/37-109
F0A711_NEIME/205-277
F0AD14_NEIME/207-279
F0AIK9_NEIME/207-279
F0AL60_NEIME/205-277
F0ARL1_NEIME/207-279
F0AXG7_NEIME/200-272
F0B352_NEIME/207-279
F0B7I6_9XANT/117-209
F0B8H9_9XANT/203-281
F0B9W4_9XANT/173-251
F0BC20_9XANT/138-216
F0BC22_9XANT/66-146
F0BCR6_9XANT/105-183
F0BFU2_9XANT/305-383
F0BGH0_9XANT/146-225
F0BIL1_9XANT/50-123
F0BKF9_9XANT/43-121
F0BM60_9XANT/51-124
F0BQI5_9XANT/111-189
F0BTP0_9XANT/88-168
F0BTP1_9XANT/143-221
F0BTZ8_9XANT/203-281
F0BUP1_9XANT/43-121
F0BV17_9XANT/308-386
F0BXD9_9XANT/135-227
F0C425_9XANT/124-203
F0C5C7_9XANT/43-121
F0C7A5_9XANT/159-237
F0C7B1_9XANT/141-219
F0C7B2_9XANT/110-190
F0C9A8_9XANT/144-222
F0CB14_9XANT/135-176
F0CBI1_9XANT/51-124
F0CCF1_9XANT/327-405
F0E2L6_9PSED/214-294
F0E7L9_9PSED/153-233
F0EVN9_HAEPA/189-265
F0EW21_9NEIS/242-320
F0EYW8_9NEIS/38-116
F0EYW9_9NEIS/38-116
F0F502_9BACT/401-479
F0F6J6_9BACT/291-369
F0F799_9BACT/98-174
F0F7J0_9BACT/84-128
F0F7Q3_9BACT/186-264
F0F9E0_9BACT/215-293
F0FYT6_9BURK/36-112
F0G0H3_9BURK/62-139
F0GGE7_9BURK/38-116
F0GK80_9BURK/63-141
F0H488_9BACT/401-479
F0H6Y2_9BACT/96-172
F0H7B9_9BACT/215-293
F0H7J0_9BACT/55-99
F0H880_9BACT/199-277
F0IE19_9FLAO/63-140
F0IE20_9FLAO/63-140
F0II35_9FLAO/174-251
F0IIF2_9FLAO/83-151
F0IX61_ACIMA/45-119
F0IZ24_ACIMA/206-284
F0J2N5_ACIMA/163-239
F0J4L7_ACIMA/177-247
F0JDU7_DESDE/135-212
F0JRZ1_ESCFE/195-269
F0KG66_ACICP/233-302
F0KM38_ACICP/166-235
F0KMV9_ACICP/158-236
F0KP94_ACICP/195-273
F0KPA4_ACICP/200-278
F0KPY2_ACICP/206-286
F0KQ32_YERE3/130-209
F0KU13_YERE3/120-192
F0KYC1_YERE3/183-263
F0LTJ3_VIBFU/125-204
F0LZY0_VIBFU/175-253
F0MEI8_NEIMG/207-279
F0MPJ4_NEIMM/207-279
F0MZL9_NEIMP/205-277
F0N4Y7_NEIMO/207-279
F0N9H6_NEIMN/207-279
F0Q5W4_ACIAP/402-481
F0Q860_ACIAP/154-232
F0QBY4_ACIAP/53-132
F0QC98_ACIAP/167-239
F0QGF3_ACIBD/221-290
F0QGZ8_ACIBD/206-286
F0QN82_ACIBD/182-250
F0QP54_ACIBD/159-237
F0QZ99_BACSH/189-271
F0QZA7_BACSH/248-326
F0R0I7_BACSH/243-322
F0R0I8_BACSH/36-93
F0R0V2_BACSH/207-274
F0R189_BACSH/192-270
F0R573_BACSH/355-433
F0R5W1_BACSH/150-228
F0RCK6_CELLC/162-239
F0RCK7_CELLC/188-265
F0RCZ0_CELLC/348-425
F0RCZ0_CELLC/494-571
F0RCZ1_CELLC/380-457
F0RI66_CELLC/220-297
F0RY00_SPHGB/140-217
F0S2P3_DESTD/415-493
F0S376_DESTD/212-290
F0S3K7_DESTD/127-204
F0S5L5_PEDSD/367-445
F0S7Q1_PEDSD/341-414
F0S916_PEDSD/195-275
F0S9L2_PEDSD/58-138
F0SA15_PEDSD/241-321
F0SA16_PEDSD/239-319
F0SA25_PEDSD/36-113
F0SEK9_PEDSD/207-285
F0SEZ4_PEDSD/313-381
F0TJB2_RIEAR/207-279
F0TKB8_RIEAR/209-282
F1VTV9_9BURK/37-113
F1VVH1_9BURK/144-221
F1VY65_9BURK/151-227
F1VYE7_9BURK/139-217
F1XZ49_ECO57/159-233
F1YR73_9PROT/79-158
F1YRB1_9PROT/171-250
F1YRG7_9PROT/201-280
F1YUF7_9PROT/168-247
F1YVQ7_9PROT/309-387
F1YVV0_9PROT/289-349
F1YWD2_9PROT/191-270
F1YWZ2_9PROT/271-345
F1Z3Z9_9SPHN/44-124
F1Z4G1_9SPHN/13-80
F1Z5A4_9SPHN/141-221
F1Z6E7_9SPHN/40-115
F1Z6F8_9SPHN/142-220
F1Z9N4_9SPHN/197-275
F2BA05_9NEIS/33-111
F2BDD2_9NEIS/230-304
F2BE04_9NEIS/86-162
F2BWJ1_9FIRM/159-222
F2BWJ1_9FIRM/36-101
F2BWJ2_9FIRM/201-267
F2BYD3_9FIRM/208-286
F2C2U2_HAEAE/183-259
F2EVD4_PANAN/172-246
F2EYL4_PANAN/142-220
F2FE70_SALDU/139-213
F2FVY4_SALGL/162-236
F2G4U2_ALTMD/122-201
F2G672_ALTMD/82-161
F2GA00_ALTMD/121-200
F2IAD6_9FLAO/375-453
F2IAG2_9FLAO/269-349
F2IAG4_9FLAO/301-382
F2IAG5_9FLAO/301-381
F2IAH0_9FLAO/205-285
F2IAH4_9FLAO/219-286
F2IAS3_9FLAO/103-173
F2IC24_9FLAO/75-155
F2IC25_9FLAO/61-141
F2IC26_9FLAO/70-150
F2IFN6_9FLAO/209-283
F2IT09_VIBCH/164-242
F2IYY1_9PROT/233-312
F2IZW0_9PROT/274-352
F2J8R3_HELPY/9-84
F2JAS3_HELPY/102-177
F2JDM0_HELPY/239-314
F2JG14_HELPY/9-56
F2JZG9_9GAMM/293-371
F2K015_9GAMM/199-279
F2K686_PSEBR/196-276
F2K6Z0_PSEBR/166-246
F2KGC4_PSEBR/190-268
F2KVG4_9BACT/401-479
F2KWR8_9BACT/215-293
F2KWZ2_9BACT/96-172
F2KXA5_9BACT/199-277
F2KYK3_9BACT/55-94
F2LAD7_BURGA/35-114
F2LCW5_BURGA/157-235
F2LI54_BURGA/182-260
F2LRD7_BURGA/158-230
F2LWA0_9DELT/201-278
F2LWK3_9DELT/190-270
F2MVZ8_PSEST/155-233
F2MYS2_PSEST/179-257
F2N698_PSEST/209-290
F2NEQ0_9DELT/197-276
F2NG54_9DELT/186-265
F2NHI5_9DELT/162-239
F2NK06_9DELT/138-215
F2P8P5_PHOMO/190-268
F2PEZ1_PHOMO/137-216
O25304_HELPY/246-321
O66813_AQUAE/187-261
P72605_SYNY3/336-409
Q01RK2_SOLUE/16-88
Q01TR5_SOLUE/56-133
Q01X37_SOLUE/447-524
Q01X40_SOLUE/581-658
Q01XJ7_SOLUE/400-472
Q01Y30_SOLUE/176-252
Q020P5_SOLUE/632-707
Q021K1_SOLUE/54-130
Q029J5_SOLUE/252-329
Q029K2_SOLUE/175-251
Q02A96_SOLUE/330-402
Q02A96_SOLUE/594-670
Q02AZ3_SOLUE/460-537
Q02B66_SOLUE/301-378
Q02DH7_PSEAB/260-338
Q02U06_PSEAB/232-312
Q02UN2_PSEAB/191-269
Q04NL0_LEPBJ/132-210
Q04UN2_LEPBJ/115-193
Q04WU3_LEPBL/132-210
Q04YU4_LEPBL/115-193
Q06PZ6_PASHA/227-302
Q07HT3_RHOP5/185-264
Q07KY3_RHOP5/168-246
Q07LV4_RHOP5/204-283
Q07T16_RHOP5/206-285
Q07X53_SHEFN/318-393
Q07ZV2_SHEFN/122-201
Q081E9_SHEFN/289-367
Q08M93_STIAD/169-245
Q08ML7_STIAD/58-127
Q08N87_STIAD/60-129
Q08NI0_STIAD/73-150
Q08UZ8_STIAD/545-621
Q08WZ4_STIAD/132-209
Q091Q3_STIAD/89-166
Q097B9_STIAD/57-134
Q097C0_STIAD/159-236
Q099X1_STIAD/177-256
Q09AN4_STIAD/48-125
Q09CP7_STIAD/172-247
Q0A7J8_ALHEH/189-267
Q0ABT2_ALHEH/208-287
Q0AFM4_NITEC/159-237
Q0AIP8_NITEC/186-268
Q0AMI2_MARMM/39-113
Q0ANF5_MARMM/310-389
Q0ANF6_MARMM/381-455
Q0ARB8_MARMM/125-203
Q0ARC1_MARMM/125-203
Q0ART2_MARMM/34-108
Q0ATL2_MARMM/66-141
Q0BC76_BURCM/36-112
Q0BDI0_BURCM/163-241
Q0BUS1_GRABC/274-352
Q0BW08_GRABC/136-214
Q0BW63_GRABC/213-293
Q0BYX3_HYPNA/123-200
Q0C2B6_HYPNA/354-425
Q0C598_HYPNA/45-122
Q0EZG2_9PROT/190-266
Q0F0U7_9PROT/74-145
Q0G357_9RHIZ/280-359
Q0HDP5_SHESM/120-199
Q0HEA8_SHESM/48-123
Q0HED6_SHESM/55-133
Q0HEM2_SHESM/290-367
Q0HHD6_SHESM/123-206
Q0HPZ6_SHESR/120-199
Q0HTP0_SHESR/123-206
Q0HZC9_SHESR/290-367
Q0I2U4_HAES1/173-249
Q0K8Q2_CUPNH/140-218
Q0P7Z8_CAMJE/147-223
Q0PAD5_CAMJE/151-226
Q0PBV8_CAMJE/160-241
Q0T5E4_SHIF8/180-254
Q0TIB8_ECOL5/163-237
Q0TIQ5_ECOL5/32-104
Q0VN30_ALCBS/160-239
Q0VTI4_ALCBS/205-285
Q0YU77_9CHLB/187-267
Q0YV16_9CHLB/99-179
Q115I4_TRIEI/458-531
Q11GL5_MESSB/245-322
Q11IE4_MESSB/213-292
Q11RJ7_CYTH3/50-122
Q11RR2_CYTH3/131-209
Q11TI3_CYTH3/195-275
Q11Y07_CYTH3/56-136
Q128S7_POLSJ/180-258
Q12LH5_SHEDO/122-205
Q12QT3_SHEDO/120-199
Q12R47_SHEDO/191-268
Q12RR3_SHEDO/22-91
Q12S50_SHEDO/229-299
Q131L8_RHOPS/212-291
Q137Z8_RHOPS/197-275
Q13G68_BURXL/156-234
Q13I01_BURXL/158-230
Q13ID8_BURXL/196-274
Q13LI2_BURXL/163-240
Q13QX3_BURXL/150-228
Q141L0_BURXL/162-235
Q142A0_BURXL/165-243
Q14F11_ECOLX/150-179
Q15PZ7_PSEA6/138-217
Q15QP6_PSEA6/57-136
Q15RJ4_PSEA6/122-201
Q15T33_PSEA6/48-126
Q15TJ5_PSEA6/249-328
Q15WZ8_PSEA6/121-200
Q17W18_HELAH/215-290
Q17Z10_HELAH/211-286
Q1BGN1_BURCA/160-232
Q1BI11_BURCA/163-241
Q1BTX1_BURCA/69-145
Q1C7Q4_YERPA/173-245
Q1CBU9_YERPA/185-264
Q1CJ40_YERPN/173-245
Q1CNP8_YERPN/185-264
Q1CRR7_HELPH/207-282
Q1CTU4_HELPH/243-318
Q1CWE0_MYXXD/144-210
Q1CWW3_MYXXD/61-138
Q1CXB1_MYXXD/45-110
Q1CYB6_MYXXD/190-267
Q1D2U8_MYXXD/571-637
Q1D4K5_MYXXD/532-593
Q1D5H8_MYXXD/219-298
Q1D5U5_MYXXD/76-147
Q1D6Z9_MYXXD/609-677
Q1D8M9_MYXXD/175-251
Q1D8X6_MYXXD/606-680
Q1DBN3_MYXXD/79-156
Q1DCB7_MYXXD/172-248
Q1DE06_MYXXD/46-125
Q1DE39_MYXXD/63-140
Q1DE40_MYXXD/188-265
Q1DES7_MYXXD/195-272
Q1DFL6_MYXXD/192-267
Q1EMG3_LEPBI/132-210
Q1EMH3_LEPBI/137-215
Q1EMH9_LEPBI/119-197
Q1GNX1_SPHAL/161-239
Q1GTH0_SPHAL/154-232
Q1GUZ4_SPHAL/135-215
Q1GYB5_METFK/228-308
Q1GYW4_METFK/163-243
Q1H109_METFK/196-274
Q1H2J9_METFK/195-273
Q1I2S2_PSEE4/161-241
Q1I384_PSEE4/186-264
Q1I3U6_PSEE4/212-292
Q1II95_ACIBL/70-135
Q1IID6_ACIBL/179-243
Q1IID6_ACIBL/57-123
Q1IJS2_ACIBL/180-256
Q1IKE2_ACIBL/249-315
Q1ILN5_ACIBL/279-356
Q1ILW6_ACIBL/264-341
Q1IM14_ACIBL/220-297
Q1IPS6_ACIBL/361-424
Q1IPT6_ACIBL/62-136
Q1IPU8_ACIBL/28-101
Q1IQI7_ACIBL/254-331
Q1IQS4_ACIBL/48-118
Q1IRK4_ACIBL/504-580
Q1ISD0_ACIBL/45-125
Q1ITI5_ACIBL/533-609
Q1ITW9_ACIBL/157-228
Q1IU85_ACIBL/274-351
Q1IV50_ACIBL/176-252
Q1IVE7_ACIBL/165-241
Q1IVL8_ACIBL/72-149
Q1IVQ7_ACIBL/60-136
Q1JVL4_DESAC/142-220
Q1JX32_DESAC/131-209
Q1JYC9_DESAC/199-276
Q1K023_DESAC/139-217
Q1K0C9_DESAC/208-282
Q1K2P7_DESAC/220-297
Q1LL20_RALME/140-218
Q1MY72_9GAMM/166-247
Q1MZ12_9GAMM/203-286
Q1N1H5_9GAMM/123-202
Q1N3H6_9GAMM/285-366
Q1N4L3_9GAMM/122-200
Q1N8S4_9SPHN/1-75
Q1NA25_9SPHN/172-250
Q1NF85_9SPHN/138-218
Q1NGB9_9SPHN/26-106
Q1NGD0_9SPHN/559-628
Q1NSP4_9DELT/132-211
Q1NTM9_9DELT/202-280
Q1NY21_9DELT/132-211
Q1PWQ2_9BACT/151-221
Q1Q9H0_PSYCK/251-333
Q1QBC5_PSYCK/275-336
Q1QD82_PSYCK/237-316
Q1QHC8_NITHX/171-250
Q1QQ84_NITHX/151-223
Q1QX36_CHRSD/183-258
Q1R210_ECOUT/176-256
Q1RCI3_ECOUT/175-249
Q1RCX6_ECOUT/50-122
Q1RP32_VIBAN/160-238
Q1RP34_VIBAN/125-204
Q1V3S9_VIBAL/137-215
Q1V581_VIBAL/125-204
Q1VA00_VIBAL/42-111
Q1VAM6_VIBAL/129-209
Q1VTN5_9FLAO/165-236
Q1VUR9_9FLAO/170-240
Q1VZ37_9FLAO/466-534
Q1YKT5_MOBAS/88-156
Q1YSR6_9GAMM/361-440
Q1YUQ8_9GAMM/120-200
Q1YVG0_9GAMM/178-258
Q1YW92_PHOPR/142-221
Q1YYK2_PHOPR/146-225
Q1Z8L9_PHOPR/180-258
Q1ZFJ6_9GAMM/148-222
Q1ZI07_9GAMM/149-227
Q1ZLE8_PHOAS/131-211
Q1ZSY6_PHOAS/189-267
Q1ZVC8_PHOAS/137-216
Q20XS2_RHOPB/185-264
Q213I2_RHOPB/156-234
Q21AS8_RHOPB/206-285
Q21EI8_SACD2/206-287
Q21F72_SACD2/350-429
Q21GV4_SACD2/142-217
Q21HF4_SACD2/384-463
Q21HF5_SACD2/128-207
Q21HQ7_SACD2/331-410
Q21NV9_SACD2/119-197
Q21PK2_SACD2/120-197
Q21TM1_RHOFD/149-219
Q21ZE5_RHOFD/148-218
Q26D02_FLABB/151-211
Q26HT0_FLABB/240-311
Q26HY3_FLABB/104-176
Q26HY4_FLABB/220-286
Q2BGC4_9GAMM/132-212
Q2BMJ2_9GAMM/184-258
Q2BRE0_9GAMM/231-312
Q2BZJ5_9GAMM/137-216
Q2C516_9GAMM/190-268
Q2G3Q2_NOVAD/56-121
Q2G4G5_NOVAD/38-113
Q2GAD7_NOVAD/166-242
Q2GCE4_NOVAD/137-217
Q2IJR6_ANADE/346-412
Q2IKE6_ANADE/324-400
Q2IML4_ANADE/191-263
Q2IP95_ANADE/165-239
Q2IXY9_RHOP2/155-233
Q2J0Q7_RHOP2/212-291
Q2JIB1_SYNJB/364-442
Q2JT40_SYNJA/360-438
Q2KUU4_BORA1/203-281
Q2KZB7_BORA1/188-266
Q2LQ35_SYNAS/223-301
Q2LX47_SYNAS/204-278
Q2LYC1_SYNAS/114-192
Q2N648_ERYLH/143-223
Q2N7B9_ERYLH/71-142
Q2N7L5_ERYLH/165-238
Q2NCR3_ERYLH/144-223
Q2NT69_SODGM/151-224
Q2P0N8_XANOM/144-215
Q2P1A1_XANOM/43-121
Q2P3Y5_XANOM/139-217
Q2P3Y6_XANOM/110-190
Q2P4X7_XANOM/203-281
Q2P6I6_XANOM/308-386
Q2P8L9_XANOM/265-338
Q2P9L4_XANOM/144-222
Q2RSE2_RHORT/196-275
Q2S2T6_SALRD/154-230
Q2S3B4_SALRD/377-454
Q2S3Z1_SALRD/207-248
Q2S3Z1_SALRD/254-298
Q2S553_SALRD/98-186
Q2S578_SALRD/86-163
Q2S5X3_SALRD/46-122
Q2S6Y2_HAHCH/198-277
Q2S7C4_HAHCH/161-236
Q2SPH1_HAHCH/187-266
Q2T0U1_BURTA/58-137
Q2T3N2_BURTA/164-242
Q2UZW4_PASMU/178-254
Q2W1C2_MAGSA/142-220
Q2YA69_NITMU/142-220
Q2YBM6_NITMU/243-325
Q2YHK8_9PSED/16-94
Q30QB0_SULDN/169-246
Q30RU9_SULDN/162-238
Q30SV8_SULDN/158-232
Q30TX9_SULDN/156-232
Q30ZE3_DESDG/139-217
Q315Y9_DESDG/142-221
Q31F57_THICR/203-284
Q31SK3_SHIBS/176-256
Q31ZJ4_SHIBS/34-104
Q31ZU6_SHIBS/162-236
Q32GU2_SHIDS/159-233
Q392A0_BURS3/194-272
Q399R0_BURS3/152-224
Q39DA1_BURS3/69-145
Q39EJ5_BURS3/163-241
Q39G14_BURS3/159-231
Q39HW4_BURS3/139-211
Q39ME6_BURS3/157-229
Q39WH8_GEOMG/211-283
Q3A1H8_PELCD/182-260
Q3A1X9_PELCD/165-244
Q3A6A6_PELCD/177-255
Q3A7D1_PELCD/208-286
Q3AT50_CHLCH/174-254
Q3B2J2_PELLD/182-262
Q3BMZ0_XANC5/261-334
Q3BNH5_XANC5/135-227
Q3BPV3_XANC5/149-227
Q3BQJ7_XANC5/203-281
Q3BRF2_XANC5/143-222
Q3BSV5_XANC5/43-121
Q3BUY9_XANC5/143-221
Q3BUZ0_XANC5/110-190
Q3BZS4_XANC5/144-222
Q3ICJ3_PSEHT/120-199
Q3ICT5_PSEHT/189-267
Q3IJ01_PSEHT/285-363
Q3IKL8_PSEHT/122-201
Q3JDG7_NITOC/137-215
Q3JE51_NITOC/212-292
Q3JH69_BURP1/149-227
Q3JVK8_BURP1/58-137
Q3K4L0_PSEPF/164-244
Q3K4W8_PSEPF/43-121
Q3K5A7_PSEPF/212-292
Q3K9S9_PSEPF/192-270
Q3KJU4_PSEPF/206-284
Q3MAS3_ANAVT/280-353
Q3R409_XYLFA/296-368
Q3R4J1_XYLFA/143-221
Q3R574_XYLFA/60-138
Q3R5B8_XYLFA/150-229
Q3R5S3_XYLFA/143-221
Q3R697_XYLFA/60-138
Q3R6W0_XYLFA/203-281
Q3R9N7_XYLFA/296-368
Q3R9Q8_XYLFA/150-229
Q3RAS4_XYLFA/203-281
Q3RDI2_XYLFA/296-368
Q3REI2_XYLFA/203-281
Q3RF95_XYLFA/143-221
Q3RG33_XYLFA/60-138
Q3RI95_XYLFA/150-229
Q3SFS7_THIDA/205-285
Q3SGM6_THIDA/201-279
Q3SKC4_THIDA/153-231
Q3SKV6_THIDA/199-278
Q3SQY0_NITWN/178-256
Q3YYX6_SHISS/101-181
Q3Z0Y0_SHISS/159-233
Q46Z35_CUPPJ/139-217
Q478B2_DECAR/148-226
Q478U5_DECAR/207-286
Q47BE0_DECAR/99-172
Q47BK9_DECAR/94-170
Q47H09_DECAR/132-210
Q47H98_DECAR/152-231
Q47I55_DECAR/135-214
Q47US9_COLP3/43-122
Q47UW6_COLP3/287-365
Q47VZ0_COLP3/620-698
Q47X40_COLP3/142-221
Q47XQ1_COLP3/122-201
Q47ZE8_COLP3/53-122
Q481B0_COLP3/47-124
Q484D5_COLP3/137-217
Q48BV9_PSE14/190-268
Q48HG6_PSE14/201-279
Q48HR2_PSE14/197-275
Q48HU7_PSE14/195-273
Q48N33_PSE14/169-252
Q48P89_PSE14/210-290
Q48PS1_PSE14/29-106
Q48Q23_PSE14/165-245
Q492N3_BLOPB/160-233
Q4C9F5_CROWT/201-274
Q4CA21_CROWT/279-350
Q4FR46_PSYA2/255-336
Q4FU25_PSYA2/237-316
Q4HFH1_CAMCO/112-193
Q4HI48_CAMCO/156-231
Q4HPM7_CAMUP/160-241
Q4HQS6_CAMUP/159-234
Q4JN14_9BACT/120-198
Q4K3Q6_PSEF5/163-243
Q4K4E6_PSEF5/223-303
Q4KAC0_PSEF5/190-268
Q4KI11_PSEF5/171-254
Q4KK62_PSEF5/192-270
Q4QNT7_HAEI8/187-263
Q4UPC7_XANC8/260-333
Q4UPY2_XANC8/150-188
Q4UTD2_XANC8/116-195
Q4UTD3_XANC8/169-247
Q4UUW6_XANC8/43-121
Q4UWK1_XANC8/146-225
Q4UXH2_XANC8/203-281
Q4UY84_XANC8/320-398
Q4V0S1_XANC8/144-222
Q4W8B9_9CAUL/47-111
Q4ZMU6_PSEU2/157-235
Q4ZMW2_PSEU2/189-267
Q4ZU42_PSEU2/198-276
Q4ZY39_PSEU2/170-253
Q4ZZ66_PSEU2/213-293
Q4ZZP3_PSEU2/29-106
Q4ZZZ6_PSEU2/165-245
Q500G4_PSEU2/194-272
Q57NS2_SALCH/201-275
Q5DZF0_VIBF1/125-204
Q5E130_VIBF1/125-204
Q5E5H6_VIBF1/175-253
Q5F710_NEIG1/210-282
Q5FRE9_GLUOX/140-219
Q5FS69_GLUOX/96-173
Q5FSB2_GLUOX/202-280
Q5FTI8_GLUOX/196-275
Q5FU97_GLUOX/164-240
Q5FU97_GLUOX/73-149
Q5GXJ6_XANOR/195-266
Q5GY99_XANOR/43-121
Q5H102_XANOR/174-252
Q5H103_XANOR/150-230
Q5H223_XANOR/203-281
Q5H3M6_XANOR/314-392
Q5H5X6_XANOR/265-338
Q5H708_XANOR/144-222
Q5HV38_CAMJR/151-226
Q5HWY7_CAMJR/160-241
Q5L8G6_BACFN/192-270
Q5L8Y5_BACFN/378-456
Q5L8Y5_BACFN/498-576
Q5L915_BACFN/207-279
Q5L9K5_BACFN/148-226
Q5LCU2_BACFN/90-169
Q5LI05_BACFN/413-492
Q5MBX2_ACTSU/205-280
Q5NLR9_ZYMMO/160-240
Q5NNM4_ZYMMO/67-129
Q5P0V7_AROAE/185-263
Q5P6D9_AROAE/149-227
Q5P6K0_AROAE/223-301
Q5PCS7_SALPA/162-236
Q5PYU3_HAEPR/172-242
Q5QVB7_IDILO/122-201
Q5QWS3_IDILO/121-200
Q5SDB0_VIBAN/125-204
Q605E7_METCA/190-269
Q60B16_METCA/113-191
Q60BM5_METCA/168-246
Q60BM7_METCA/134-212
Q62AC5_BURMA/149-227
Q62MG0_BURMA/58-137
Q63ND1_BURPS/151-229
Q63WV6_BURPS/36-115
Q64NQ9_BACFR/192-270
Q64P48_BACFR/378-456
Q64P48_BACFR/498-576
Q64P75_BACFR/207-279
Q64PU3_BACFR/148-226
Q64U01_BACFR/90-169
Q659V9_LISDA/183-261
Q65V90_MANSM/172-248
Q66AL3_YERPS/169-241
Q66G65_YERPS/185-264
Q6AIY0_DESPS/140-218
Q6CZ53_ERWCT/207-285
Q6D4S5_ERWCT/172-246
Q6D7Q3_ERWCT/212-290
Q6D8U5_ERWCT/202-276
Q6DB42_ERWCT/187-268
Q6FBX3_ACIAD/202-280
Q6FC29_ACIAD/195-273
Q6FC75_ACIAD/190-259
Q6FES5_ACIAD/181-256
Q6H086_FREDI/333-407
Q6LHZ1_PHOPR/146-225
Q6LJG0_PHOPR/142-221
Q6LQC5_PHOPR/180-258
Q6MGU6_BDEBA/139-210
Q6MGZ7_BDEBA/381-453
Q6MHH4_BDEBA/129-206
Q6MJC1_BDEBA/164-243
Q6MP32_BDEBA/197-266
Q6MQP4_BDEBA/336-402
Q6N7X5_RHOPA/205-284
Q6NA40_RHOPA/157-235
Q6NAE4_RHOPA/210-289
Q6NDF2_RHOPA/196-270
Q6SFJ4_9BACT/153-232
Q6T890_ACTPL/209-284
Q6T895_ACTPL/172-242
Q6XR89_9BACT/130-208
Q70YH2_VIBAN/160-238
Q727P7_DESVH/99-167
Q729G1_DESVH/222-300
Q72FW4_DESVH/305-383
Q72TX5_LEPIC/117-195
Q748M0_GEOSL/207-286
Q74EV1_GEOSL/204-258
Q75FH1_LEPIC/136-214
Q76FA6_PASPI/137-216
Q76FA9_PASPI/173-251
Q79AD1_SERMA/178-258
Q7AET3_ECO57/159-233
Q7B597_XANCP/144-222
Q7BJZ4_ECOLX/176-256
Q7CIM7_YERPE/173-245
Q7CL13_YERPE/185-264
Q7MB07_PHOLL/178-254
Q7MDX0_VIBVY/131-210
Q7MF96_VIBVY/161-239
Q7MPW7_VIBVY/129-209
Q7MRE2_WOLSU/167-242
Q7MRQ6_WOLSU/158-233
Q7MRT5_WOLSU/22-98
Q7MT17_PORGI/359-437
Q7MW60_PORGI/151-229
Q7N3J9_PHOLL/184-264
Q7N469_PHOLL/148-221
Q7NHY1_GLOVI/177-255
Q7NJL7_GLOVI/182-260
Q7NKT8_GLOVI/153-231
Q7NQ86_CHRVO/191-271
Q7NR78_CHRVO/162-240
Q7NWK3_CHRVO/154-185
Q7NWL2_CHRVO/136-167
Q7P114_CHRVO/192-270
Q7P4D9_FUSNV/157-237
Q7P6T9_FUSNV/176-253
Q7VFU6_HELHP/172-250
Q7VJ88_HELHP/164-239
Q7VQZ8_BLOFL/178-251
Q7VUS2_BORPE/212-290
Q7W3V4_BORPA/212-290
Q7W7I4_BORPA/198-276
Q7WF84_BORBR/212-290
Q7WKX3_BORBR/188-266
Q7WVC4_PASPI/137-216
Q7WZG2_PASPI/137-216
Q7X0F6_PASMU/178-254
Q7X208_LISDA/173-251
Q82U75_NITEU/214-296
Q82XC8_NITEU/158-236
Q83RM7_SHIFL/162-236
Q83UN5_ACTSU/172-242
Q846R8_MYXXA/571-637
Q87A50_XYLFT/40-118
Q87BT9_XYLFT/325-397
Q87BX7_XYLFT/150-229
Q87D43_XYLFT/211-289
Q87FB8_XYLFT/143-221
Q87J27_VIBPA/167-245
Q87JU3_VIBPA/125-204
Q87NP9_VIBPA/79-147
Q87TA7_VIBPA/129-209
Q87UQ9_PSESM/29-106
Q87VA3_PSESM/210-290
Q880D3_PSESM/195-273
Q882Z1_PSESM/194-272
Q888K5_PSESM/177-260
Q889S5_PSESM/187-265
Q88AW2_PSESM/193-271
Q88BF0_PSESM/165-245
Q88C75_PSEPK/160-240
Q88D34_PSEPK/214-294
Q89ZB7_BACTN/378-448
Q8A0V0_BACTN/217-291
Q8A0X3_BACTN/389-467
Q8A0X3_BACTN/530-608
Q8A0X5_BACTN/206-284
Q8A0X5_BACTN/84-162
Q8A1I8_BACTN/56-134
Q8A2W3_BACTN/155-233
Q8A441_BACTN/148-226
Q8A4D4_BACTN/191-269
Q8A627_BACTN/148-226
Q8A757_BACTN/254-332
Q8A8W1_BACTN/189-268
Q8A9K2_BACTN/362-440
Q8D3S3_VIBVU/161-239
Q8D709_VIBVU/131-210
Q8DDV9_VIBVU/129-209
Q8E8U2_SHEON/120-199
Q8EA66_SHEON/290-368
Q8EB64_SHEON/196-273
Q8EFY6_SHEON/123-202
Q8EXD0_LEPIN/136-214
Q8F189_LEPIN/117-195
Q8FHW5_ECOL6/175-249
Q8FI79_ECOL6/50-122
Q8G9P9_ENTAG/171-245
Q8KC43_CHLTE/184-264
Q8P3V2_XANCP/260-333
Q8P4D1_XANCP/150-188
Q8P5X8_XANCP/320-398
Q8P6P0_XANCP/203-281
Q8P7J9_XANCP/146-225
Q8P8Z7_XANCP/43-121
Q8PA93_XANCP/169-247
Q8PA94_XANCP/116-195
Q8PFD1_XANAC/261-334
Q8PH97_XANAC/308-386
Q8PHZ4_XANAC/203-281
Q8PIX1_XANAC/144-223
Q8PKQ4_XANAC/41-119
Q8PLY3_XANAC/143-221
Q8PLY4_XANAC/116-196
Q8PRF5_XANAC/144-222
Q8RE21_FUSNN/161-241
Q8RI06_FUSNN/156-233
Q8RK39_PASPI/173-251
Q8X3S9_ECO57/34-106
Q8XCC2_ECO57/159-233
Q8XVQ2_RALSO/215-293
Q8XY00_RALSO/141-219
Q8YM98_NOSS1/243-316
Q8Z7E4_SALTI/162-236
Q92N18_RHIME/229-308
Q933Q6_SHIFL/176-256
Q939F0_PSEAC/74-151
Q93PQ7_PSEPU/160-240
Q93SS6_PLESH/209-287
Q98EN6_RHILO/177-254
Q98L67_RHILO/8-75
Q9A2P8_CAUCR/318-398
Q9A5X0_CAUCR/158-238
Q9AIL5_SALTI/160-234
Q9EXT8_KLEPN/139-180
Q9EXT9_KLEPN/139-180
Q9EXU0_KLEPN/139-180
Q9EXU1_KLEPN/139-180
Q9F634_STIAU/83-160
Q9I698_PSEAE/232-312
Q9KRU0_VIBCH/125-204
Q9PAB3_XYLFA/40-118
Q9PB18_XYLFA/325-394
Q9PB57_XYLFA/150-229
Q9PC28_XYLFA/211-289
Q9PHD5_XYLFA/143-221
Q9R426_KLEPN/139-180
Q9R427_KLEPN/139-180
Q9R440_KLEPN/139-180
Q9REB0_ERWCH/172-246
Q9S3M6_BORPE/186-264
Q9S3Z5_KLEPN/139-180
Q9S3Z6_KLEPN/139-180
Q9S3Z7_KLEPN/139-180
Q9S3Z8_KLEPN/139-180
Q9S3Z9_KLEPN/139-180
Q9XCY6_VIBPA/167-245
Q9ZG18_BORBR/188-266
Q9ZHV8_VIBCH/125-204
Q9ZLP9_HELPJ/239-314
TONB2_PSEAE/191-269
TONB_CAMCO/156-231
TONB_ECOLI/159-233
TONB_ENTAE/164-238
TONB_HAEDU/203-278
TONB_HAEIN/193-269
TONB_HELPJ/202-277
TONB_HELPY/207-282
TONB_KLEPN/164-238
TONB_NEIGO/210-282
TONB_NEIMA/207-279
TONB_NEIMB/207-279
TONB_NEIMC/205-277
TONB_PASMU/178-254
TONB_PSEAE/260-338
TONB_PSEPU/160-240
TONB_SALTY/162-236
TONB_SERMA/168-241
TONB_VIBCH/164-242
TONB_XANCB/144-222
TONB_XANCP/144-222
TONB_YEREN/176-248
