# Supplementary material for: Contact prediction is hardest for the most informative contacts, but improves with the incorporation of contact potentials
Source: PLoS One. 2018 Jun 28;13(6):e0199585. doi: 10.1371/journal.pone.0199585 (PMC6023208; doi:10.1371/journal.pone.0199585)
Supplement: S1 Data — Each file in the ‘alignments’ directory herein corresponds to a protein family’s alignment and contains the accession number and sequence range of each sequence in the alignment. (TAR.GZ) [file pone.0199585.s001.tar.gz › alignments/AP_endonuc_2]

3SHD_NEUCR/25-283
A0AE50_STRAM/34-251
A0AFB3_LISW6/22-231
A0AKR2_LISW6/19-265
A0AKR4_LISW6/24-200
A0AKY7_LISW6/30-226
A0AMF1_LISW6/19-241
A0B2L6_BURCH/21-219
A0B312_BURCH/18-218
A0B630_METTP/17-216
A0B675_METTP/27-244
A0B837_METTP/20-236
A0JR17_ARTS2/21-274
A0JS78_ARTS2/26-224
A0JS80_ARTS2/19-233
A0JSF0_ARTS2/21-273
A0JSF3_ARTS2/22-202
A0JT52_ARTS2/32-249
A0JT54_ARTS2/20-238
A0JTB1_ARTS2/39-254
A0JVM1_ARTS2/19-225
A0JW71_ARTS2/21-273
A0JW74_ARTS2/38-227
A0JXN2_ARTS2/29-252
A0K0A6_ARTS2/33-220
A0K0N6_ARTS2/25-221
A0K194_ARTS2/20-230
A0K210_ARTS2/24-260
A0K2D4_ARTS2/18-218
A0K6P6_BURCH/32-258
A0K6Q2_BURCH/19-250
A0K6Q4_BURCH/29-259
A0K7K8_BURCH/51-239
A0K803_BURCH/21-219
A0KAA8_BURCH/22-222
A0KCZ0_BURCH/26-247
A0KH50_AERHH/21-219
A0LE74_SYNFM/36-227
A0LG06_SYNFM/27-238
A0LJR1_SYNFM/19-229
A0LJR2_SYNFM/20-235
A0LNH5_SYNFM/23-220
A0LRG3_ACIC1/21-210
A0LSE5_ACIC1/19-251
A0LTJ8_ACIC1/24-244
A0LVX2_ACIC1/20-237
A0LVX4_ACIC1/19-279
A0LVX8_ACIC1/32-253
A0LWM6_ACIC1/51-276
A0M052_GRAFK/28-279
A0M055_GRAFK/73-296
A0M0H5_GRAFK/62-260
A0M3B4_GRAFK/57-260
A0NN38_9RHOB/29-244
A0NN65_9RHOB/28-230
A0NP45_9RHOB/89-301
A0NW11_9RHOB/18-218
A0P1G7_9RHOB/29-280
A0P1H1_9RHOB/20-207
A0P1L1_9RHOB/64-315
A0P1Q5_9RHOB/25-230
A0P1Y9_9RHOB/26-254
A0P255_9RHOB/28-279
A0PLL8_MYCUA/21-212
A0PPB4_MYCUA/19-229
A0PW02_MYCUA/23-230
A0Q188_CLONN/26-233
A0Q2L3_CLONN/20-216
A0Q3J1_CLONN/18-226
A0Q8X6_MYCA1/28-215
A0QL47_MYCA1/87-287
A0QLJ5_MYCA1/23-230
A0QR06_MYCS2/23-231
A0QS81_MYCS2/13-213
A0QTY1_MYCS2/36-240
A0QVN8_MYCS2/23-243
A0R176_MYCS2/31-238
A0R178_MYCS2/22-216
A0R190_MYCS2/30-239
A0R3H8_MYCS2/23-248
A0R507_MYCS2/51-276
A0R6Y5_MYCS2/23-226
A0R6Y6_MYCS2/15-205
A0R760_MYCS2/38-272
A0RCY9_BACAH/21-234
A0RDA0_BACAH/1-100
A0RR50_CAMFF/18-206
A0Y9X6_9GAMM/29-279
A0YAF3_9GAMM/61-241
A0YFN3_9GAMM/105-303
A0YG97_9GAMM/12-210
A0ZLV3_NODSP/493-704
A1A8H4_ECOK1/21-219
A1AAS6_ECOK1/22-246
A1AET1_ECOK1/21-219
A1AHA7_ECOK1/90-318
A1AHC4_ECOK1/34-245
A1AJB4_ECOK1/28-233
A1AJK1_ECOK1/21-219
A1AL65_PELPD/19-239
A1AT99_PELPD/26-216
A1AYJ8_PARDP/25-174
A1AYJ9_PARDP/83-204
A1AYL6_PARDP/4-212
A1B113_PARDP/24-244
A1B2M7_PARDP/31-243
A1B2N0_PARDP/19-213
A1B2N2_PARDP/19-250
A1B8X1_PARDP/21-213
A1BBD4_PARDP/28-279
A1BC34_PARDP/21-217
A1BFI6_CHLPD/26-225
A1BHW7_CHLPD/19-239
A1CFN5_ASPCL/33-296
A1CHF3_ASPCL/1-117
A1CPX2_ASPCL/24-276
A1CTC7_ASPCL/143-358
A1CTN5_ASPCL/37-299
A1D2R5_NEOFI/24-278
A1D5T9_NEOFI/797-1049
A1DKT4_NEOFI/25-268
A1DML1_NEOFI/160-375
A1DMS2_NEOFI/37-294
A1EM63_VIBCH/21-241
A1ES03_VIBCH/27-238
A1F4V1_VIBCH/27-238
A1FAW5_VIBCH/1-155
A1HS38_9FIRM/26-238
A1HUF9_9FIRM/24-217
A1JSI1_YERE8/21-219
A1K4M5_AZOSB/21-219
A1KBK1_AZOSB/19-230
A1KFX3_MYCBP/23-230
A1R270_ARTAT/26-224
A1R272_ARTAT/19-246
A1R2Q5_ARTAT/21-273
A1R2Q8_ARTAT/22-202
A1R3S7_ARTAT/39-253
A1R5X7_ARTAT/22-229
A1R5X8_ARTAT/25-228
A1R5Y0_ARTAT/25-277
A1R664_ARTAT/34-263
A1R666_ARTAT/20-238
A1R668_ARTAT/19-281
A1R9W5_ARTAT/32-219
A1RAD7_ARTAT/20-230
A1RAX1_ARTAT/28-198
A1RAX5_ARTAT/21-236
A1RAY0_ARTAT/40-265
A1RBV1_ARTAT/18-218
A1RC38_ARTAT/22-234
A1RRV6_PYRIL/32-237
A1RYE1_THEPD/31-245
A1RYG0_THEPD/48-256
A1RYK4_THEPD/28-240
A1RZW6_THEPD/26-236
A1SDY3_NOCSJ/21-209
A1SJ95_NOCSJ/43-268
A1SLA7_NOCSJ/26-252
A1SQS6_NOCSJ/19-230
A1SS45_PSYIN/19-228
A1SZ37_PSYIN/24-219
A1T234_MYCVP/30-247
A1T236_MYCVP/20-238
A1T3C3_MYCVP/23-231
A1T4J5_MYCVP/23-223
A1T8I0_MYCVP/34-234
A1TC46_MYCVP/28-235
A1TC89_MYCVP/25-216
A1TFW5_MYCVP/51-276
A1U6H8_MARAV/22-228
A1U741_MARAV/21-220
A1UAN7_MYCSK/23-231
A1UBJ6_MYCSK/32-232
A1UE83_MYCSK/3-212
A1UZE1_BURMS/18-218
A1V3H0_BURMS/33-247
A1VG54_DESVV/28-216
A1VMC3_POLNA/35-220
A1VMJ6_POLNA/18-218
A1VMU2_POLNA/26-229
A1VQS6_POLNA/21-226
A1VUR0_POLNA/21-252
A1W6X7_ACISJ/21-221
A1WDX9_VEREI/30-244
A1WDY5_VEREI/19-274
A1WDZ3_VEREI/24-219
A1WE03_VEREI/32-258
A1WFJ1_VEREI/32-248
A1WKQ0_VEREI/21-221
A1WMZ1_VEREI/22-274
A1WMZ4_VEREI/24-219
A1WNE8_VEREI/19-247
A1XPK5_KLEPN/23-234
A1ZCL5_9BACT/104-312
A1ZRD9_9BACT/21-221
A2BJW8_HYPBU/18-223
A2BLK8_HYPBU/1-91
A2BLM2_HYPBU/25-241
A2P832_VIBCH/11-225
A2P937_VIBCH/27-238
A2PCA1_VIBCH/21-241
A2PSI8_VIBCH/27-238
A2PWB4_VIBCH/21-241
A2QJS4_ASPNC/24-273
A2QQV5_ASPNC/24-272
A2QTU4_ASPNC/33-297
A2QUX3_ASPNC/26-236
A2QVN1_ASPNC/38-263
A2QWR4_ASPNC/28-290
A2R1S8_ASPNC/25-267
A2RCB7_STRPG/22-233
A2RFW4_STRPG/20-230
A2RJY9_LACLM/87-228
A2RYD9_BURM9/21-219
A2S227_BURM9/18-218
A2S3B8_BURM9/33-247
A2SLP7_METPP/21-232
A2SRT6_METLZ/19-201
A2SSZ2_METLZ/20-223
A2ST75_METLZ/18-217
A2ST89_METLZ/28-206
A2TQN2_9FLAO/69-282
A2TQN4_9FLAO/85-301
A2TQN7_9FLAO/28-279
A2U0D8_9FLAO/75-279
A2U0E0_9FLAO/28-279
A2VFI4_MYCTU/23-230
A2VFY3_MYCTU/13-214
A2VQ79_9BURK/51-240
A2VQZ5_9BURK/29-259
A2VQZ7_9BURK/19-250
A2VR02_9BURK/62-288
A2VVM6_9BURK/22-221
A2VXQ6_9BURK/21-219
A2W371_9BURK/21-219
A2W7L7_9BURK/40-239
A2W9P1_9BURK/21-219
A2WA09_9BURK/51-243
A2WAU3_9BURK/29-259
A2WAU5_9BURK/19-250
A2WAV1_9BURK/32-258
A2WGD7_9BURK/21-219
A2WGL3_9BURK/46-246
A3CQJ6_STRSV/29-213
A3CQK5_STRSV/22-233
A3CSY1_METMJ/42-227
A3CT33_METMJ/21-207
A3CUM4_METMJ/24-200
A3CVT4_METMJ/21-218
A3CX04_METMJ/20-235
A3DBZ4_CLOTH/19-219
A3DNS0_STAMF/24-238
A3DP14_STAMF/102-238
A3ELE8_VIBCH/21-241
A3ERM7_9BACT/31-251
A3GTD3_VIBCH/27-238
A3GTG7_VIBCH/21-241
A3H099_VIBCH/27-238
A3H4G4_VIBCH/21-241
A3HRK4_9BACT/71-280
A3HS29_9BACT/43-294
A3HSI0_9BACT/60-249
A3HT29_9BACT/26-230
A3HTJ7_9BACT/128-314
A3HUZ6_9BACT/22-226
A3HVE6_9BACT/60-263
A3HW31_9BACT/27-247
A3HW51_9BACT/21-274
A3HX18_9BACT/71-256
A3HX21_9BACT/48-250
A3HX24_9BACT/28-279
A3HXC0_9BACT/54-255
A3HXL8_9BACT/61-294
A3HYP0_9BACT/23-225
A3HYR6_9BACT/40-228
A3HYU5_9BACT/46-237
A3HYV7_9BACT/88-296
A3HZ20_9BACT/54-245
A3HZU7_9BACT/65-257
A3I120_9BACT/43-240
A3I2P3_9BACT/29-236
A3I2R2_9BACT/78-271
A3I7X4_9BACI/23-250
A3I7X6_9BACI/25-225
A3IAG7_9BACI/21-234
A3IBH8_9BACI/20-236
A3IWL1_9CHRO/491-704
A3J381_9FLAO/20-220
A3JNP4_9RHOB/29-181
A3JU54_9RHOB/18-256
A3JUA3_9RHOB/21-211
A3JUB5_9RHOB/29-248
A3JVV4_9RHOB/21-213
A3K1H7_9RHOB/18-218
A3K5H4_9RHOB/80-314
A3K5V4_9RHOB/30-244
A3K5X5_9RHOB/19-260
A3K6L7_9RHOB/24-217
A3K8G0_9RHOB/19-217
A3K9I2_9RHOB/24-217
A3KIT7_STRAM/29-253
A3KKB1_STRAM/40-265
A3KS59_PSEAE/21-219
A3KZP4_PSEAE/21-221
A3L0I2_PSEAE/18-218
A3L0I6_PSEAE/22-222
A3L7P8_PSEAE/21-219
A3L971_PSEAE/27-209
A3LBS0_PSEAE/27-196
A3LH48_PSEAE/22-222
A3LH51_PSEAE/18-218
A3LI02_PSEAE/21-221
A3LQ27_PICST/57-278
A3M280_ACIBT/21-220
A3MCV3_BURM7/18-218
A3MFK7_BURM7/21-219
A3MJ54_BURM7/33-247
A3MX31_PYRCJ/25-230
A3N301_ACTP2/23-234
A3N8M3_BURP6/33-247
A3N9W1_BURP6/25-216
A3NAC4_BURP6/21-219
A3NGW1_BURP6/18-218
A3NKZ1_BURP6/21-219
A3NUC5_BURP0/33-247
A3NVP8_BURP0/25-214
A3NW43_BURP0/21-219
A3P2G3_BURP0/18-218
A3P6J8_BURP0/21-219
A3PNU1_RHOS1/28-279
A3PQ83_RHOS1/24-241
A3PRX9_RHOS1/29-241
A3PU93_MYCSJ/23-231
A3PV81_MYCSJ/32-232
A3PXN7_MYCSJ/3-212
A3QBV6_SHELP/22-242
A3RT52_RALSO/21-219
A3RTV3_RALSO/21-219
A3RVE9_RALSO/27-227
A3RVG0_RALSO/40-262
A3RVG2_RALSO/21-251
A3RZE9_RALSO/25-225
A3S960_9RHOB/20-213
A3S9K2_9RHOB/132-310
A3SM56_9RHOB/21-217
A3SU22_9RHOB/20-213
A3SUF9_9RHOB/132-310
A3T0F9_9RHOB/20-214
A3TFY2_9MICO/24-250
A3THR2_9MICO/30-218
A3TIA4_9MICO/45-270
A3TIA5_9MICO/25-279
A3TIA6_9MICO/89-323
A3TIM9_9MICO/23-231
A3TIN8_9MICO/26-171
A3TND3_9MICO/38-245
A3TS26_9MICO/15-226
A3TT38_9RHOB/31-233
A3TT39_9RHOB/39-275
A3TUP7_9RHOB/22-221
A3TUP9_9RHOB/28-279
A3TW27_9RHOB/21-213
A3TWQ7_9RHOB/79-314
A3U410_9RHOB/19-238
A3UPL6_VIBSP/21-219
A3UQM4_VIBSP/21-219
A3UWU0_VIBSP/32-252
A3V3X8_9RHOB/12-223
A3V3Y7_9RHOB/30-243
A3V7H8_9RHOB/44-263
A3V7V0_9RHOB/21-221
A3V7V8_9RHOB/18-218
A3V820_9RHOB/75-312
A3VA27_9RHOB/33-238
A3VA67_9RHOB/18-218
A3VEX5_9RHOB/21-220
A3VK53_9RHOB/21-216
A3VK98_9RHOB/20-213
A3VZD9_9RHOB/18-218
A3VZY3_9RHOB/20-219
A3WG56_9SPHN/489-705
A3X4B1_9RHOB/30-243
A3X4B3_9RHOB/23-216
A3X4B8_9RHOB/19-276
A3X6J9_9RHOB/21-213
A3XIK5_LEEBM/131-312
A3XL60_LEEBM/66-271
A3XQF6_LEEBM/62-267
A3XQG3_LEEBM/65-281
A3XQG9_LEEBM/28-279
A3XQP2_LEEBM/70-264
A3XSX5_9VIBR/27-238
A3XSY4_9VIBR/27-238
A3Y0M9_9VIBR/32-252
A3YEE4_9GAMM/24-214
A3YH05_9GAMM/51-242
A3YW48_9SYNE/24-211
A3ZLA3_9PLAN/22-186
A3ZLK2_9PLAN/22-219
A3ZLS4_9PLAN/57-241
A3ZMH9_9PLAN/40-285
A3ZML0_9PLAN/19-216
A3ZMT7_9PLAN/60-138
A3ZNG4_9PLAN/16-268
A3ZQ88_9PLAN/22-221
A3ZQP3_9PLAN/21-235
A3ZR04_9PLAN/26-264
A3ZS35_9PLAN/19-232
A3ZSU0_9PLAN/61-264
A3ZTM0_9PLAN/86-312
A3ZU53_9PLAN/69-262
A3ZXJ2_9PLAN/11-231
A3ZY87_9PLAN/24-238
A3ZZZ0_9PLAN/54-246
A4A0S7_9PLAN/20-230
A4A1B1_9PLAN/90-288
A4A1M6_9PLAN/60-252
A4A2Z8_9PLAN/69-277
A4AAJ9_9GAMM/27-196
A4AHY9_9ACTN/21-274
A4AHZ7_9ACTN/38-227
A4AK19_9ACTN/40-265
A4AN16_MARSH/58-319
A4AN39_MARSH/71-299
A4ANN5_MARSH/28-279
A4ANP0_MARSH/74-296
A4ANP3_MARSH/50-292
A4AP53_MARSH/133-394
A4AQF3_MARSH/61-279
A4AQN4_MARSH/44-282
A4AQN6_MARSH/22-222
A4AQQ9_MARSH/45-235
A4AQW7_MARSH/53-247
A4AR95_MARSH/97-299
A4ATJ9_MARSH/69-279
A4AUG6_MARSH/17-214
A4AW44_MARSH/54-248
A4BCC3_9GAMM/139-318
A4BIF8_9GAMM/28-279
A4CGL7_ROBBH/72-299
A4CGS8_ROBBH/129-318
A4CHG0_ROBBH/28-279
A4CHG8_ROBBH/77-280
A4CHH1_ROBBH/40-245
A4CK55_ROBBH/52-246
A4CK80_ROBBH/34-224
A4CM94_ROBBH/80-276
A4CN13_ROBBH/92-294
A4CNB1_ROBBH/70-260
A4CNX7_ROBBH/88-294
A4CPX9_ROBBH/46-239
A4E7P9_9ACTN/29-240
A4E7S3_9ACTN/19-239
A4E8S2_9ACTN/1-232
A4EBY9_9ACTN/22-231
A4EEA1_9RHOB/48-240
A4EFN8_9RHOB/17-163
A4EJW1_9RHOB/77-311
A4EL32_9RHOB/20-214
A4EMX8_9RHOB/29-248
A4ET42_9RHOB/21-213
A4EVQ2_9RHOB/18-218
A4FDQ8_SACEN/19-237
A4FDR0_SACEN/21-245
A4FDY9_SACEN/21-274
A4FDZ8_SACEN/19-229
A4FE00_SACEN/29-254
A4FE03_SACEN/62-236
A4FEL0_SACEN/26-226
A4FEQ6_SACEN/19-255
A4FEQ7_SACEN/25-220
A4FES7_SACEN/32-238
A4FFG7_SACEN/24-236
A4FH50_SACEN/41-253
A4FID2_SACEN/19-259
A4FIN2_SACEN/46-253
A4FIQ0_SACEN/19-242
A4FIQ3_SACEN/43-259
A4FJ11_SACEN/24-230
A4FK60_SACEN/37-253
A4FPC2_SACEN/22-228
A4FPZ9_SACEN/1-197
A4FR34_SACEN/13-218
A4FVX6_METM5/19-224
A4FYK6_METM5/20-217
A4G077_METM5/13-175
A4G220_HERAR/21-219
A4GIC4_9BACT/125-351
A4IN45_GEOTN/21-219
A4INF1_GEOTN/25-216
A4IPP9_GEOTN/21-222
A4IPW1_GEOTN/19-264
A4IV27_YERPE/21-219
A4J1S8_DESRM/26-240
A4JDP0_BURVG/32-258
A4JEH9_BURVG/25-249
A4JEV4_BURVG/21-219
A4JJJ7_BURVG/21-219
A4JJT7_BURVG/18-218
A4KEI4_MYCTU/23-230
A4KEZ3_MYCTU/13-214
A4LBY5_BURPS/25-215
A4LCC9_BURPS/21-219
A4LR57_BURPS/21-219
A4LVC2_BURPS/18-218
A4MGF9_BURPS/33-247
A4MVN7_HAEIF/140-313
A4MVZ4_HAEIF/23-234
A4MW09_HAEIF/21-219
A4N1V6_HAEIF/21-88
A4N1V7_HAEIF/2-115
A4N255_HAEIF/140-313
A4NAG0_HAEIF/131-287
A4NI39_HAEIF/131-313
A4NJM2_HAEIF/1-55
A4NJX7_HAEIF/140-313
A4NLX4_HAEIF/21-169
A4NQ81_HAEIF/21-219
A4NUT1_HAEIF/134-314
A4NUU8_HAEIF/140-287
A4NWS1_HAEIF/23-234
A4NY25_HAEIF/131-313
A4QAF8_CORGB/47-264
A4QAG0_CORGB/21-239
A4QAG7_CORGB/19-281
A4QB63_CORGB/18-218
A4QFH4_CORGB/22-217
A4QGM3_CORGB/21-213
A4QGU8_CORGB/19-227
A4QGV1_CORGB/24-237
A4QH34_CORGB/21-217
A4QIA3_CORGB/33-235
A4QYU5_MAGO7/25-288
A4SEC6_PROVI/30-231
A4SZ67_POLSQ/21-219
A4SZD1_POLSQ/21-219
A4T1Q5_MYCGI/13-213
A4T2M0_MYCGI/28-235
A4T2M2_MYCGI/22-216
A4T333_MYCGI/23-231
A4T827_MYCGI/6-208
A4TH81_YERPP/19-243
A4TLK0_YERPP/25-219
A4TNG9_YERPP/21-219
A4TP22_YERPP/86-300
A4TQ24_YERPP/23-234
A4UCH1_MAGO7/142-363
A4VG06_PSEU5/18-218
A4VNR8_PSEU5/20-218
A4VP52_PSEU5/21-219
A4VY36_STRSY/22-233
A4W4D1_STRS2/22-233
A4W7R3_ENT38/29-279
A4WAV5_ENT38/19-234
A4WLH3_PYRAR/31-235
A4WW04_RHOS5/28-279
A4WXN1_RHOS5/24-235
A4WYQ2_RHOS5/27-260
A4WZT1_RHOS5/19-244
A4X1S5_SALTO/29-218
A4X405_SALTO/127-341
A4X7X7_SALTO/23-227
A4XAS4_SALTO/40-265
A4XDG9_SALTO/13-218
A4XDN7_SALTO/24-243
A4XEJ0_NOVAD/20-214
A4XER3_NOVAD/25-216
A4XES0_NOVAD/29-208
A4XES4_NOVAD/24-217
A4XEU6_NOVAD/26-217
A4XEY8_NOVAD/27-234
A4XF32_NOVAD/31-231
A4XGF6_CALS8/35-258
A4XGJ4_CALS8/19-257
A4XGK0_CALS8/26-228
A4XH39_CALS8/21-219
A4XH41_CALS8/27-210
A4XIM4_CALS8/61-284
A4XIP3_CALS8/19-260
A4XLN2_CALS8/25-236
A4XMY5_CALS8/19-219
A4XW09_PSEMY/21-219
A4XX82_PSEMY/22-225
A4YEQ2_METS5/24-230
A4YKG6_BRASO/28-279
A4YNJ5_BRASO/31-231
A4YQA3_BRASO/30-249
A4YQL3_BRASO/126-316
A4YR46_BRASO/11-210
A4YXM3_BRASO/21-219
A4YZD8_BRASO/19-219
A5B1E9_VITVI/111-339
A5CLW6_CLAM3/23-227
A5CM46_CLAM3/23-227
A5CP19_CLAM3/49-270
A5CP33_CLAM3/31-251
A5CPX3_CLAM3/20-213
A5CUG1_CLAM3/57-253
A5CUR8_CLAM3/24-277
A5D3R9_PELTS/26-236
A5DCF3_PICGU/18-238
A5DZB3_LODEL/1-93
A5E9C7_BRASB/29-243
A5EFB0_BRASB/133-317
A5EFT1_BRASB/11-209
A5EPE6_BRASB/19-219
A5EQC9_BRASB/29-231
A5EYW2_VIBC3/27-238
A5FCH8_FLAJ1/58-264
A5FCK9_FLAJ1/26-219
A5FHW1_FLAJ1/52-259
A5FID3_FLAJ1/92-319
A5FS63_DEHSB/24-236
A5FXN8_ACICJ/21-224
A5G0Y1_ACICJ/19-218
A5G0Y3_ACICJ/38-268
A5G0Y7_ACICJ/30-246
A5G191_ACICJ/21-218
A5G4I2_GEOUR/22-232
A5G4I4_GEOUR/20-228
A5G8E5_GEOUR/18-238
A5G934_GEOUR/25-216
A5GB64_GEOUR/19-210
A5I3R6_CLOBH/20-228
A5I5J9_CLOBH/26-233
A5I6W3_CLOBH/20-216
A5ICE6_LEGPC/30-247
A5IIZ6_THEP1/15-211
A5IJZ8_THEP1/25-245
A5IK03_THEP1/28-239
A5IP88_STAA9/19-263
A5IZ75_MYCAA/30-237
A5JCS6_BURMA/21-219
A5K7X2_PLAVS/125-340
A5KJ97_9FIRM/11-228
A5KKL7_9FIRM/16-231
A5KKM3_9FIRM/24-224
A5KMZ5_9FIRM/21-223
A5KU90_9GAMM/27-238
A5L2U4_9GAMM/21-219
A5L842_9GAMM/32-252
A5LFC8_STRPN/22-233
A5LMD4_STRPN/17-219
A5LNZ1_STRPN/22-233
A5LRF3_STRPN/22-233
A5M3T6_STRPN/22-233
A5MAQ2_STRPN/22-233
A5MIL4_STRPN/22-233
A5MN86_STRPN/22-233
A5MX06_STRPN/22-233
A5N2L0_CLOK5/20-216
A5N6X7_CLOK5/30-228
A5N823_CLOK5/26-233
A5TDA3_BURMA/21-219
A5TLN8_BURMA/25-216
A5TLT6_BURMA/33-247
A5TMH3_BURMA/18-218
A5TRY1_FUSNP/23-279
A5TZM7_MYCTA/23-230
A5UIE5_HAEIG/21-219
A5UIF6_HAEIG/23-234
A5ULU0_METS3/24-237
A5UMG1_METS3/12-209
A5UMM8_METS3/19-206
A5UPM1_ROSS1/25-206
A5UQY3_ROSS1/20-240
A5US90_ROSS1/19-243
A5USN1_ROSS1/24-226
A5UTA1_ROSS1/17-211
A5UTH7_ROSS1/19-235
A5UWQ3_ROSS1/12-211
A5UX68_ROSS1/19-224
A5UX96_ROSS1/21-273
A5UX99_ROSS1/42-267
A5V1I4_ROSS1/25-205
A5V2I9_SPHWW/20-223
A5V2Y9_SPHWW/39-233
A5V6S5_SPHWW/52-274
A5V6T2_SPHWW/28-280
A5V7I6_SPHWW/51-261
A5V7I7_SPHWW/51-261
A5V7J6_SPHWW/46-268
A5V8J7_SPHWW/27-223
A5VBE7_SPHWW/21-221
A5VBI4_SPHWW/22-230
A5VMB9_LACRD/6-230
A5VP99_BRUO2/28-279
A5VTQ2_BRUO2/21-218
A5VV19_BRUO2/29-243
A5W0R7_PSEP1/21-219
A5W308_PSEP1/27-209
A5W540_PSEP1/22-222
A5W579_PSEP1/18-218
A5WJL1_MYCTF/23-230
A5WK38_MYCTF/13-214
A5XHR3_BURMA/25-216
A5XHU6_BURMA/33-247
A5XJI4_BURMA/18-218
A5XNV6_BURMA/33-247
A5XP03_BURMA/25-216
A5XXR1_BURMA/21-219
A5XYF9_BURMA/18-218
A5YSD4_9EURY/17-232
A5Z739_9FIRM/23-233
A5Z989_9FIRM/21-238
A5ZCP9_9BACE/129-314
A5ZGQ8_9BACE/32-250
A5ZJF2_9BACE/60-267
A5ZM00_9FIRM/8-111
A5ZM01_9FIRM/7-135
A5ZQ75_9FIRM/20-236
A6A3E9_VIBCH/21-241
A6A5N1_VIBCH/27-238
A6ABS1_VIBCH/21-241
A6ADH2_VIBCH/27-238
A6ADU7_VIBCH/19-238
A6AKU9_VIBHA/18-219
A6AMH7_VIBHA/21-219
A6AVN4_VIBHA/28-248
A6B8W1_VIBPA/28-248
A6BDK2_9FIRM/34-251
A6BEI8_9FIRM/24-220
A6BK57_9FIRM/38-254
A6BPF8_YERPE/40-254
A6BRW4_YERPE/25-219
A6BSV9_YERPE/18-239
A6BT21_YERPE/7-205
A6BWK6_YERPE/140-314
A6BXZ1_YERPE/19-243
A6BYG6_YERPE/23-234
A6BZF0_9PLAN/66-262
A6BZK0_9PLAN/83-311
A6C140_9PLAN/21-273
A6C1I2_9PLAN/19-231
A6C2T6_9PLAN/65-268
A6C353_9PLAN/23-245
A6C3C6_9PLAN/59-247
A6C3G5_9PLAN/21-220
A6C436_9PLAN/62-265
A6C491_9PLAN/48-247
A6C4G5_9PLAN/58-262
A6C505_9PLAN/22-221
A6C508_9PLAN/72-256
A6C524_9PLAN/19-246
A6C5E2_9PLAN/52-257
A6C5J7_9PLAN/26-208
A6C5P1_9PLAN/28-257
A6C5W2_9PLAN/54-254
A6C6J7_9PLAN/25-229
A6C7K9_9PLAN/16-213
A6C8F0_9PLAN/61-272
A6C8N9_9PLAN/20-232
A6C8R0_9PLAN/93-257
A6C9R9_9PLAN/21-216
A6C9W2_9PLAN/89-293
A6CAA3_9PLAN/58-290
A6CAN1_9PLAN/37-288
A6CAW7_9PLAN/18-238
A6CEA9_9PLAN/19-235
A6CEZ6_9PLAN/21-223
A6CGC8_9PLAN/74-264
A6CLV4_9BACI/19-264
A6CNX3_9BACI/21-237
A6CWM6_9VIBR/18-229
A6CZ37_9VIBR/21-219
A6CZ81_9VIBR/29-247
A6CZ85_9VIBR/31-246
A6CZ92_9VIBR/19-227
A6D0F9_9VIBR/492-705
A6D530_9VIBR/23-219
A6D8W1_9VIBR/18-239
A6D9Z1_9PROT/18-239
A6DF98_9BACT/21-206
A6DFC6_9BACT/141-331
A6DFD7_9BACT/45-261
A6DHX0_9BACT/25-227
A6DI71_9BACT/21-231
A6DIF8_9BACT/18-255
A6DIY8_9BACT/19-229
A6DJL3_9BACT/26-223
A6DKS0_9BACT/22-223
A6DKS6_9BACT/58-257
A6DMZ2_9BACT/32-253
A6DN28_9BACT/67-267
A6DNH6_9BACT/91-302
A6DNM4_9BACT/44-216
A6DNN0_9BACT/62-266
A6DNZ4_9BACT/26-253
A6DP00_9BACT/33-227
A6DP66_9BACT/18-226
A6DPE0_9BACT/34-258
A6DPQ8_9BACT/24-273
A6DPV1_9BACT/20-226
A6DPW3_9BACT/5-157
A6DRY6_9BACT/72-272
A6DTR0_9BACT/110-215
A6DX19_9RHOB/20-215
A6E8Z9_9SPHI/53-246
A6EF74_9SPHI/66-271
A6EF78_9SPHI/68-266
A6EFT3_9SPHI/65-265
A6EFT7_9SPHI/28-279
A6EFU2_9SPHI/64-253
A6EFU3_9SPHI/53-246
A6EZ07_9ALTE/21-219
A6FA24_9GAMM/19-240
A6FBF4_9GAMM/19-153
A6FD60_9GAMM/21-219
A6FKD9_9RHOB/20-212
A6GL56_9BURK/20-226
A6L4D7_BACV8/48-276
A6L8C1_PARD8/66-263
A6L8Q1_PARD8/43-253
A6L9K6_PARD8/62-276
A6LA39_PARD8/149-319
A6LCH9_PARD8/106-298
A6LD44_PARD8/46-227
A6LD74_PARD8/50-236
A6LDL3_PARD8/66-296
A6LEB8_PARD8/26-224
A6LF79_PARD8/46-316
A6LFJ1_PARD8/69-271
A6LHD8_PARD8/67-284
A6LHU7_PARD8/21-271
A6LIE3_PARD8/54-247
A6LIG9_PARD8/45-236
A6LIL3_PARD8/69-264
A6LND6_THEM4/24-202
A6LQK8_CLOB8/11-236
A6LW13_CLOB8/140-313
A6M2C7_CLOB8/55-208
A6M2W9_CLOB8/19-267
A6N7V8_9RHIZ/25-229
A6NZS7_9BACE/25-238
A6P1L7_9BACE/23-238
A6QDJ6_STAAE/33-277
A6R7U5_AJECN/32-299
A6RAA3_AJECN/155-351
A6RKS9_BOTFB/25-277
A6RWX9_BOTFB/31-291
A6S1K3_BOTFB/164-385
A6S698_BOTFB/25-209
A6SUG8_JANMA/24-194
A6SUX3_JANMA/21-219
A6T5G4_KLEP7/22-223
A6T5T3_KLEP7/33-249
A6T5W8_KLEP7/28-279
A6T8W2_KLEP7/12-210
A6T9F6_KLEP7/35-265
A6TAD7_KLEP7/18-218
A6TCQ9_KLEP7/20-250
A6TFI1_KLEP7/144-318
A6THA7_KLEP7/25-230
A6THI6_KLEP7/24-221
A6THJ3_KLEP7/19-238
A6THN9_KLEP7/114-313
A6TKG9_ALKMQ/19-270
A6TUP7_ALKMQ/77-312
A6TY04_STAA2/19-263
A6U5W8_SINMW/23-241
A6U601_SINMW/93-334
A6U7Y8_SINMW/30-193
A6UA78_SINMW/21-212
A6UBF5_SINMW/25-245
A6UD88_SINMW/28-279
A6UDF1_SINMW/37-264
A6UES5_SINMW/21-226
A6UFE5_SINMW/29-244
A6UFG7_SINMW/22-216
A6UFL8_SINMW/24-221
A6UH79_SINMW/18-218
A6UHA2_SINMW/37-260
A6UHE4_SINMW/23-222
A6UHI4_SINMW/21-219
A6UHJ5_SINMW/21-222
A6UJ70_SINMW/25-233
A6UKP5_SINMW/24-230
A6UKX8_SINMW/21-219
A6ULD3_SINMW/19-238
A6ULN1_SINMW/18-240
A6ULN2_SINMW/22-220
A6ULY4_SINMW/40-263
A6ULY5_SINMW/35-270
A6UQJ6_METVS/19-223
A6UQV9_METVS/20-234
A6UR97_METVS/19-183
A6USB6_METVS/20-222
A6UT92_META3/24-213
A6UTV6_META3/42-190
A6UVU5_META3/22-237
A6UWG1_META3/19-224
A6UY38_PSEA7/18-218
A6UZ13_PSEA7/21-222
A6V5K5_PSEA7/27-209
A6V7Z9_PSEA7/21-219
A6VHD8_METM7/19-224
A6VIA3_METM7/14-179
A6VJS6_METM7/20-216
A6VKK3_ACTSZ/21-219
A6VKW8_ACTSZ/23-234
A6VL90_ACTSZ/28-279
A6VPN9_ACTSZ/23-222
A6VTN9_MARMS/21-207
A6VTP1_MARMS/28-279
A6VVP5_MARMS/43-257
A6VWF6_MARMS/28-279
A6VYE2_MARMS/21-219
A6W281_MARMS/18-219
A6W4Z2_KINRD/24-276
A6W826_KINRD/18-216
A6W9B7_KINRD/52-280
A6W9Y5_KINRD/20-218
A6WB27_KINRD/9-211
A6WDK6_KINRD/28-247
A6WE17_KINRD/22-218
A6WEE6_KINRD/24-207
A6WFC4_KINRD/20-237
A6WFC9_KINRD/29-245
A6WFN1_KINRD/23-221
A6WW36_OCHA4/21-219
A6X3K5_OCHA4/56-279
A6X4G1_OCHA4/28-279
A6X4L0_OCHA4/21-207
A6X4X5_OCHA4/90-304
A6X5G8_OCHA4/28-255
A6X5P1_OCHA4/29-243
A6X7C4_OCHA4/18-218
A6X7R6_OCHA4/27-227
A6XRJ0_VIBCH/29-238
A6XUP3_VIBCH/21-241
A6YFH4_9MICC/21-273
A6YFI1_9MICC/70-257
A6ZZK3_YEAS7/31-252
A7A4C7_BIFAD/63-314
A7A7P3_BIFAD/51-189
A7AAJ4_9PORP/42-252
A7AAN8_9PORP/144-319
A7AAP6_9PORP/65-286
A7ADQ8_9PORP/21-271
A7AG19_9PORP/19-239
A7AH27_9PORP/64-253
A7AHR6_9PORP/61-258
A7AJ76_9PORP/46-236
A7AJC2_9PORP/70-265
A7ANL8_BABBO/108-321
A7B0C2_RUMGN/8-230
A7B0Z9_RUMGN/19-226
A7B115_RUMGN/25-277
A7B116_RUMGN/19-226
A7B3H9_RUMGN/19-236
A7B4Q3_RUMGN/23-232
A7B4T2_RUMGN/13-160
A7BAL6_9ACTO/38-263
A7BAM2_9ACTO/52-261
A7BEH6_9ACTO/44-259
A7EV25_SCLS1/25-277
A7F584_SCLS1/31-291
A7F6Q3_SCLS1/228-446
A7FDK9_YERP3/19-243
A7FKD2_YERP3/21-219
A7FL02_YERP3/40-254
A7FLU8_YERP3/23-234
A7FVI6_CLOB1/20-228
A7FX15_CLOB1/26-233
A7FYI4_CLOB1/20-216
A7GF82_CLOBL/20-228
A7GGY3_CLOBL/26-233
A7GIH4_CLOBL/20-216
A7H9B2_ANADF/21-239
A7HLL4_FERNB/24-244
A7HMY1_FERNB/17-215
A7I4N6_METB6/27-200
A7I611_METB6/20-238
A7I6Z5_METB6/26-210
A7I7V6_METB6/20-200
A7I8P8_METB6/21-218
A7I9J6_METB6/20-222
A7IE34_XANP2/21-221
A7IGY1_XANP2/31-256
A7IHW8_XANP2/21-219
A7IIU7_XANP2/21-221
A7JTZ3_PASHA/18-239
A7JUW4_PASHA/80-313
A7JVW1_PASHA/21-219
A7JW55_PASHA/33-250
A7JWZ7_PASHA/23-234
A7K430_VIBSE/28-248
A7LTU9_BACOV/38-240
A7LXH2_BACOV/129-315
A7LZB5_BACOV/61-282
A7M1X9_BACOV/52-279
A7M5S1_BACOV/19-237
A7MKK6_ENTS8/19-226
A7MLL1_ENTS8/61-260
A7MMS0_ENTS8/50-301
A7MP82_ENTS8/19-216
A7N3H3_VIBHB/21-219
A7NF40_ROSCS/27-226
A7NGE0_ROSCS/25-206
A7NGT2_ROSCS/20-240
A7NHC1_ROSCS/25-205
A7NLB0_ROSCS/23-222
A7NLB1_ROSCS/12-228
A7NLI8_ROSCS/19-228
A7NLZ1_ROSCS/21-224
A7NMC6_ROSCS/21-273
A7NMC9_ROSCS/42-267
A7NMT9_ROSCS/19-243
A7RNR7_NEMVE/12-217
A7S4Q7_NEMVE/54-276
A7SS16_NEMVE/17-238
A7TJ58_VANPO/28-249
A7UZG5_BACUN/132-315
A7V065_BACUN/58-266
A7V160_BACUN/19-237
A7VH21_9CLOT/19-234
A7VQ02_9CLOT/23-215
A7VQ13_9CLOT/23-258
A7VQQ9_9CLOT/27-236
A7VR93_9CLOT/19-248
A7VRW3_9CLOT/20-246
A7VS01_9CLOT/19-220
A7VUH3_9CLOT/12-211
A7VUI5_9CLOT/1-135
A7VUT0_9CLOT/42-268
A7VV93_9CLOT/42-249
A7VVE5_9CLOT/19-219
A7VVU0_9CLOT/28-225
A7VW09_9CLOT/27-252
A7VW35_9CLOT/30-251
A7VW66_9CLOT/12-227
A7VWR9_9CLOT/21-222
A7VWS0_9CLOT/21-223
A7VX31_9CLOT/23-241
A7VYU7_9CLOT/19-263
A7WXL6_STAA1/19-263
A7Z162_BACA2/19-218
A7Z8X2_BACA2/20-249
A7ZAH4_BACA2/20-241
A7ZIR5_ECO24/21-219
A7ZLE2_ECO24/19-243
A7ZQH9_ECO24/21-219
A7ZSP8_ECO24/19-226
A7ZTC9_ECO24/23-234
A7ZU78_ECO24/41-229
A7ZV81_ECO24/28-233
A7ZXG2_ECOHS/21-219
A7ZZQ6_ECOHS/19-243
A8A3L8_ECOHS/21-219
A8A5H9_ECOHS/19-226
A8A641_ECOHS/23-234
A8A6X6_ECOHS/41-229
A8A7V5_ECOHS/28-233
A8A905_IGNH4/21-227
A8ABG7_IGNH4/28-237
A8AJP8_CITK8/29-279
A8AMK3_CITK8/25-230
A8ANJ4_CITK8/30-244
A8ARF1_CITK8/143-317
A8ARH0_CITK8/23-234
A8ECX7_BURPS/21-219
A8EDA1_BURPS/25-214
A8EEF2_BURPS/33-247
A8EIQ5_BURPS/18-218
A8EPY7_BURPS/21-219
A8F471_THELT/30-267
A8F7W6_THELT/17-251
A8F822_THELT/17-210
A8F859_THELT/18-238
A8F8D5_THELT/9-209
A8FF98_BACP2/20-236
A8FSG7_SHESH/22-242
A8FV89_SHESH/26-250
A8GBV3_SERP5/21-219
A8GDG7_SERP5/30-260
A8GEF5_SERP5/23-218
A8GEV5_SERP5/28-279
A8GGQ3_SERP5/19-264
A8GHT7_SERP5/40-228
A8GIU3_SERP5/23-234
A8GKM1_SERP5/28-279
A8GKW0_SERP5/19-238
A8GKW8_SERP5/24-231
A8H1G0_SHEPA/22-242
A8HX25_AZOC5/18-218
A8I605_AZOC5/30-253
A8I9D4_AZOC5/21-217
A8IEG7_AZOC5/21-219
A8IJS3_AZOC5/83-309
A8KBF9_XENTR/88-309
A8KG46_BURPS/21-219
A8KMK7_BURPS/33-247
A8KNZ0_BURPS/25-214
A8KPD7_BURPS/21-219
A8KPI3_BURPS/18-218
A8L249_FRASN/25-225
A8L339_FRASN/27-227
A8L4D3_FRASN/25-209
A8L678_FRASN/30-230
A8L8D8_FRASN/22-216
A8L9B8_FRASN/22-244
A8LA56_FRASN/3-221
A8LD77_FRASN/1-85
A8LDF8_FRASN/40-265
A8LDH9_FRASN/42-230
A8LGD2_FRASN/8-208
A8LIF9_DINSH/29-248
A8LKT2_DINSH/20-214
A8LNX1_DINSH/24-217
A8LXG4_SALAI/13-218
A8LY75_SALAI/25-244
A8LZH0_SALAI/23-212
A8M2F4_SALAI/40-265
A8M371_SALAI/37-254
A8M9A1_CALMQ/19-233
A8M9A3_CALMQ/46-240
A8MA14_CALMQ/24-246
A8MBT4_CALMQ/25-209
A8MBT5_CALMQ/19-219
A8MBT7_CALMQ/19-216
A8MCI3_CALMQ/30-252
A8MCN8_CALMQ/63-290
A8MDC4_CALMQ/23-231
A8MDH2_CALMQ/25-234
A8PDB3_BRUMA/220-313
A8QFJ7_BRUMA/21-220
A8RBC8_9FIRM/19-237
A8RG82_9CLOT/32-235
A8RGW2_9CLOT/19-221
A8RGW7_9CLOT/22-229
A8RI24_9CLOT/31-238
A8RI27_9CLOT/29-292
A8RKY9_9CLOT/35-239
A8RNU4_9CLOT/19-208
A8RP17_9CLOT/26-240
A8RPL8_9CLOT/19-226
A8RPM2_9CLOT/26-230
A8RQ13_9CLOT/29-235
A8RQ33_9CLOT/22-232
A8RXQ0_9CLOT/25-231
A8RYM9_9CLOT/50-268
A8S1Y8_9CLOT/19-232
A8S263_9CLOT/23-272
A8S266_9CLOT/41-264
A8S2N6_9CLOT/2-218
A8S3A6_9CLOT/19-230
A8S3B2_9CLOT/19-263
A8S3B6_9CLOT/19-242
A8S3B8_9CLOT/12-216
A8S4C9_9CLOT/29-268
A8S4D5_9CLOT/36-244
A8S4D6_9CLOT/28-239
A8S4J7_9CLOT/22-240
A8S4K4_9CLOT/20-261
A8S8I7_9FIRM/20-239
A8S923_9FIRM/25-237
A8SEI1_9FIRM/30-243
A8SVU1_9FIRM/20-237
A8TAE8_9VIBR/28-248
A8TJ51_9PROT/21-219
A8TLJ8_9PROT/23-227
A8TSC6_9PROT/24-229
A8TSD9_9PROT/22-222
A8TWA7_9PROT/18-218
A8TWC3_9PROT/30-244
A8TWX7_9PROT/30-225
A8TYY6_9PROT/29-233
A8U173_9PROT/38-247
A8U5R8_9LACT/27-208
A8U724_9LACT/27-239
A8UC90_9LACT/20-237
A8UR78_9AQUI/18-236
A8V616_9AQUI/4-105
A8WEZ4_STRST/13-255
A8XHT2_CAEBR/127-348
A8XW49_CAEBR/24-140
A8Y5H8_MOUSE/1-122
A8Z0H8_STAAT/19-263
A8ZWR9_DESOH/10-230
A9A6A3_METM6/20-216
A9A740_METM6/26-248
A9A8I2_METM6/13-174
A9A8Y6_METM6/20-234
A9A9B2_METM6/19-224
A9ABZ6_BURM1/29-259
A9ABZ8_BURM1/19-250
A9AC04_BURM1/32-258
A9AFG5_BURM1/23-223
A9AHT9_BURM1/25-213
A9AJV6_BURM1/21-219
A9AM73_BURM1/18-218
A9AMM7_BURM1/21-219
A9AN26_BURM1/24-227
A9B1L0_HERA2/35-260
A9B443_HERA2/23-221
A9B4N4_HERA2/45-281
A9B6U6_HERA2/39-264
A9BJ27_PETMO/87-313
A9BS18_DELAS/24-225
A9BV94_DELAS/21-219
A9BVT4_DELAS/21-221
A9BWN0_DELAS/28-279
A9BZG4_DELAS/23-223
A9BZG5_DELAS/19-250
A9BZH0_DELAS/32-257
A9C0J9_DELAS/22-225
A9CEK1_AGRT5/19-216
A9CEP5_AGRT5/22-218
A9CEP9_AGRT5/23-226
A9CFA4_AGRT5/93-303
A9CGI1_AGRT5/25-233
A9CGI8_AGRT5/29-280
A9CGJ0_AGRT5/42-228
A9CGR9_AGRT5/29-243
A9CGT7_AGRT5/19-249
A9CH28_AGRT5/22-223
A9CL17_AGRT5/25-213
A9CL73_AGRT5/19-250
A9CL75_AGRT5/29-259
A9CVI9_9RHIZ/22-212
A9CXQ7_9RHIZ/32-242
A9CZC4_9RHIZ/25-276
A9CZN3_9RHIZ/20-211
A9D003_9RHIZ/40-240
A9D1X7_9RHIZ/78-312
A9D6N6_9RHIZ/29-248
A9D8E3_9RHIZ/24-217
A9DAQ3_9GAMM/22-242
A9DX38_9RHOB/22-232
A9E0J4_9FLAO/27-244
A9ELU4_9RHOB/80-310
A9EUN6_9RHOB/21-213
A9EV49_9RHOB/29-248
A9FB11_9RHOB/22-226
A9FBH7_9RHOB/29-280
A9FBJ9_9RHOB/20-206
A9FH43_SORC5/29-246
A9FM15_9RHOB/80-311
A9FY79_SORC5/93-319
A9GAB2_9RHOB/29-248
A9GIT8_9RHOB/21-213
A9GRT0_9RHOB/29-280
A9GRV4_9RHOB/20-206
A9H5A7_GLUDA/30-244
A9H782_9RHOB/21-223
A9H7Z4_9RHOB/29-280
A9H8N3_GLUDA/21-211
A9H979_9RHOB/29-248
A9HJS2_9RHOB/35-238
A9HKW1_9RHOB/28-279
A9HKZ1_9RHOB/47-293
A9HKZ4_9RHOB/16-219
A9HLU1_9RHOB/21-215
A9HM05_9RHOB/36-246
A9HMH2_9RHOB/81-311
A9HMI1_9RHOB/28-279
A9HPH1_9RHOB/26-246
A9HR59_9RHOB/91-324
A9HX14_BORPD/20-213
A9JLC6_ASFPB/30-241
A9JM65_ASFPP/30-241
A9JZG1_BURMA/21-219
A9K8Q7_BURMA/25-216
A9KB15_BURMA/33-247
A9KGM1_COXBN/125-312
A9KLZ4_CLOPH/28-255
A9KN98_CLOPH/66-313
A9KNH3_CLOPH/20-239
A9KQJ8_CLOPH/10-223
A9KR45_CLOPH/18-217
A9LC58_BURMA/18-218
A9M9H1_BRUC2/28-279
A9MC02_BRUC2/29-243
A9MDQ7_BRUC2/21-218
A9MFL6_SALAR/25-230
A9MLF1_SALAR/135-316
A9MQ47_SALAR/19-233
A9MVH2_SALPB/23-234
A9MW49_SALPB/21-219
A9N1G4_SALPB/21-219
A9N566_SALPB/21-228
A9N576_SALPB/24-222
A9N577_SALPB/31-250
A9NBH7_COXBR/88-275
A9QSS2_LACLK/87-314
A9R0Y6_YERPG/23-234
A9R3G0_YERPG/21-219
A9R3Q8_YERPG/25-219
A9R717_YERPG/84-298
A9T7Y3_PHYPA/127-356
A9U815_PHYPA/1-94
A9ULD4_XENTR/21-226
A9UPI3_MONBE/22-238
A9VRP6_BACWK/21-234
A9VUR6_BACWK/24-256
A9VXG5_METEP/21-223
A9VY17_METEP/31-229
A9W669_METEP/8-229
A9WB31_CHLAA/21-219
A9WDL2_CHLAA/26-216
A9WDN3_CHLAA/35-227
A9WKR9_RENSM/19-222
A9WKW0_RENSM/45-233
A9WL94_RENSM/4-120
A9WQZ7_RENSM/44-234
A9WTD2_RENSM/30-217
A9WTH5_RENSM/1-141
A9WXK7_BRUSI/21-218
A9WZ13_BRUSI/29-243
A9Z3N0_YERPE/21-219
A9Z3X3_YERPE/18-239
A9Z5E6_YERPE/23-234
A9Z616_YERPE/140-314
A9Z7D9_YERPE/19-243
A9Z7W8_YERPE/84-298
A9ZAB2_YERPE/25-219
A9ZHM4_COXBU/125-312
A9ZUA5_YERPE/21-219
A9ZV81_YERPE/18-239
A9ZWB5_YERPE/84-298
A9ZXK0_YERPE/25-219
A9ZYB2_YERPE/23-234
APE_ASFB7/30-241
APE_ASFK5/32-241
APE_ASFM2/31-241
APE_ASFP4/30-241
APE_ASFWA/30-241
APN1_CAEEL/134-355
APN1_SCHPO/16-230
APN1_YEAST/31-252
ASBF_BACAN/21-234
B0A1M8_YERPE/140-314
B0A349_YERPE/19-243
B0A9P2_9CLOT/19-234
B0AAE1_9CLOT/17-214
B0AAR9_9CLOT/24-222
B0AC43_9CLOT/20-217
B0ALY1_BACAN/34-250
B0APN2_BACAN/21-234
B0APZ4_BACAN/1-100
B0AV44_BACAN/21-238
B0BSD0_ACTPJ/23-234
B0CB49_ACAM1/40-186
B0CKM7_BRUSI/28-279
B0DFS6_LACBS/15-236
B0FPE7_BOMMO/21-237
B0FYS4_9BACT/71-209
B0G3G3_9FIRM/21-238
B0G9H0_9FIRM/12-209
B0GB07_YERPE/23-234
B0GCL6_YERPE/84-298
B0GFU0_YERPE/18-239
B0GG12_YERPE/21-219
B0GJX1_YERPE/140-314
B0GKB0_YERPE/25-219
B0GQT7_YERPE/18-239
B0GR07_YERPE/21-219
B0GSU6_YERPE/19-243
B0GU22_YERPE/140-314
B0GVN7_YERPE/23-234
B0GYQ9_YERPE/84-298
B0GYX7_YERPE/25-219
B0H169_YERPE/23-234
B0H220_YERPE/84-298
B0H362_YERPE/18-239
B0H3D2_YERPE/21-219
B0H773_YERPE/19-243
B0H7S5_YERPE/140-314
B0H9G2_YERPE/25-219
B0HE48_YERPE/25-219
B0HF01_YERPE/21-219
B0HF70_YERPE/18-239
B0HIA3_YERPE/84-298
B0HJP9_YERPE/23-234
B0HK26_YERPE/140-314
B0HMM6_YERPE/19-243
B0HPS3_YERPE/84-298
B0HQE7_YERPE/25-219
B0HTQ9_YERPE/140-314
B0HU51_YERPE/21-219
B0HUC2_YERPE/18-239
B0HV61_YERPE/23-234
B0I0F5_YERPE/19-243
B0K0T0_THEPX/29-243
B0K611_THEPX/38-230
B0K616_THEPX/19-244
B0K698_THEPX/24-202
B0K699_THEPX/19-259
B0K7A8_THEP3/24-202
B0K7A9_THEP3/19-259
B0K9C3_THEP3/29-243
B0KIH7_PSEPG/22-222
B0KJM6_PSEPG/18-218
B0KPP6_PSEPG/20-219
B0KPZ8_PSEPG/21-219
B0KRV0_PSEPG/27-209
B0M9Y4_9FIRM/30-244
B0MA56_9FIRM/35-279
B0MA58_9FIRM/41-263
B0MA81_9FIRM/19-236
B0MA85_9FIRM/20-245
B0MA86_9FIRM/37-252
B0MA88_9FIRM/22-225
B0MBA3_9FIRM/24-227
B0MBJ8_9FIRM/25-237
B0MBU3_9FIRM/24-182
B0MFL3_9FIRM/34-251
B0MII0_9FIRM/25-233
B0MK61_9FIRM/21-216
B0MRK4_9FIRM/24-237
B0MYM0_9BACT/19-239
B0N407_9FIRM/19-237
B0N9L7_EUBSP/22-223
B0NB75_EUBSP/24-220
B0NBY4_EUBSP/26-230
B0NEL6_EUBSP/24-232
B0NGC3_EUBSP/23-224
B0NGC5_EUBSP/22-222
B0NHI5_EUBSP/22-238
B0NL76_BACSE/19-237
B0NPH3_BACSE/129-315
B0NYZ9_9CLOT/26-231
B0P019_9CLOT/24-245
B0P2B9_9CLOT/24-243
B0P2H5_9CLOT/34-252
B0P360_9CLOT/26-234
B0P4E5_9CLOT/34-251
B0P4F1_9CLOT/22-225
B0P4F3_9CLOT/47-262
B0P4F4_9CLOT/20-245
B0PBG3_9FIRM/23-232
B0PBZ6_9FIRM/23-229
B0PBZ9_9FIRM/19-226
B0PDU4_9FIRM/36-230
B0PFE4_9FIRM/22-224
B0PG92_9FIRM/3-196
B0PGH6_9FIRM/23-229
B0PHD0_9FIRM/19-219
B0PHF2_9FIRM/20-228
B0PHY3_9FIRM/25-240
B0PY99_BACAN/34-250
B0PZX8_BACAN/1-100
B0Q092_BACAN/21-234
B0Q0L7_BACAN/21-238
B0QF77_BACAN/1-100
B0QFD6_BACAN/21-234
B0QJA6_BACAN/21-238
B0QS56_HAEPR/33-250
B0QUP6_HAEPR/23-234
B0QWL5_HAEPR/21-219
B0QWX0_HAEPR/28-249
B0RD71_CLAMS/24-277
B0RIM3_CLAMS/10-203
B0RIS3_CLAMS/40-222
B0RTV0_XANCB/78-321
B0RYY9_XANCB/70-321
B0SYA1_CAUSK/35-232
B0T1W8_CAUSK/28-280
B0T1X0_CAUSK/70-280
B0T5K1_CAUSK/37-206
B0T5K6_CAUSK/28-279
B0T5L0_CAUSK/79-285
B0TJ96_SHEHH/22-242
B0UBQ8_METS4/18-218
B0UEK6_METS4/21-229
B0UL64_METS4/21-217
B0UTW4_HAES2/27-238
B0UWW7_HAES2/21-219
B0V5L5_ACIBY/23-222
B0VKL9_ACIBS/23-222
B0WJE5_CULQU/28-241
B0XQS6_ASPFC/24-278
B0XZP0_ASPFC/21-278
B0XZU5_ASPFC/24-276
B0Y7K1_ASPFC/160-375
B0Y7R2_ASPFC/37-294
B0YDZ0_ASPFC/57-308
B1AIU4_UREP2/27-247
B1B940_CLOBO/20-216
B1BA13_CLOBO/34-250
B1BB35_CLOBO/26-233
B1BEP3_CLOPE/33-249
B1BM97_CLOPE/18-201
B1BPF9_CLOPE/23-232
B1BQ61_CLOPE/18-201
B1BXE2_CLOPE/33-249
B1C3Q3_9FIRM/19-237
B1CAU4_9FIRM/19-234
B1EF08_9ESCH/21-219
B1EH77_9ESCH/28-233
B1EH87_9ESCH/25-230
B1EHU5_9ESCH/23-234
B1EJZ2_9ESCH/19-239
B1EQH7_9ESCH/28-231
B1EWW9_BACAN/1-100
B1EX80_BACAN/21-234
B1F144_BACAN/21-238
B1F8U9_9BURK/130-312
B1F9H0_9BURK/21-219
B1FIX7_9BURK/32-258
B1FIY3_9BURK/19-250
B1FIY5_9BURK/29-259
B1FNN2_9BURK/25-214
B1FPE2_9BURK/21-219
B1FVK1_9BURK/130-313
B1FXG5_9BURK/28-278
B1FYP1_9BURK/21-219
B1G021_9BURK/21-219
B1G387_9BURK/36-236
B1G4V5_9BURK/28-234
B1G735_9BURK/27-219
B1G927_9BURK/33-247
B1G9W8_9BURK/18-218
B1GD82_BACAN/34-250
B1GGK3_BACAN/21-234
B1GGW7_BACAN/1-100
B1GJG3_BACAN/21-238
B1H8D4_BURPS/21-219
B1HBZ9_BURPS/18-218
B1HI95_BURPS/33-247
B1HJF7_BURPS/110-300
B1HJU2_BURPS/21-219
B1HNH7_LYSSC/2-209
B1I648_DESAP/26-239
B1I990_STRPI/22-233
B1IG60_CLOBK/20-228
B1IJY0_CLOBK/20-237
B1IKH7_CLOBK/26-233
B1IND9_CLOBK/20-216
B1IP92_ECOLC/19-226
B1ISU6_ECOLC/19-243
B1ISZ7_ECOLC/28-233
B1IUU0_ECOLC/21-219
B1IW40_ECOLC/41-229
B1IZ92_ECOLC/21-219
B1IZL1_ECOLC/23-234
B1J7C3_PSEPW/22-222
B1J7S2_PSEPW/18-218
B1J7T1_PSEPW/21-219
B1J8B7_PSEPW/27-209
B1J960_PSEPW/20-219
B1JC29_PSEPW/21-219
B1JGD0_YERPY/102-316
B1JJC9_YERPY/23-234
B1JKB3_YERPY/19-243
B1JS72_YERPY/21-219
B1JTQ6_BURCC/21-219
B1JY50_BURCC/22-221
B1K038_BURCC/32-258
B1K044_BURCC/19-250
B1K046_BURCC/29-259
B1K1R5_BURCC/51-239
B1K5Q9_BURCC/18-218
B1K6N1_BURCC/21-219
B1K9Y0_BURCC/26-247
B1KI88_SHEWM/22-242
B1KP93_SHEWM/28-279
B1KP95_SHEWM/51-233
B1KVE7_CLOBM/20-228
B1KYI1_CLOBM/26-233
B1L1D9_CLOBM/20-216
B1L7I1_KORCO/28-228
B1L7K8_KORCO/23-234
B1LCP1_THESQ/15-211
B1LDS4_ECOSM/21-219
B1LGB4_ECOSM/19-243
B1LJE4_ECOSM/23-234
B1LKC7_ECOSM/21-219
B1LMQ7_ECOSM/7-195
B1LR86_ECOSM/28-233
B1LST3_METRJ/31-229
B1LUY3_METRJ/21-229
B1M1V7_METRJ/21-217
B1MHK4_MYCA9/23-231
B1MWI6_LEUCK/89-315
B1QA08_CLOBO/20-216
B1QC07_CLOBO/20-228
B1QEQ7_CLOBO/26-233
B1QL40_CLOBO/26-233
B1QM57_CLOBO/20-216
B1QMV2_CLOBO/20-228
B1QZG0_CLOBU/23-232
B1R6M8_CLOPE/23-232
B1RAP6_CLOPE/18-201
B1RAS6_CLOPE/33-249
B1RD05_CLOPE/18-201
B1RGT0_CLOPE/23-232
B1RJY4_CLOPE/33-249
B1RKP1_CLOPE/20-219
B1RQS6_CLOPE/23-232
B1RSG1_CLOPE/20-219
B1RTC8_CLOPE/33-249
B1RV72_UREPA/27-247
B1RWK6_UREPA/27-247
B1RYT2_UREUR/24-244
B1S5M6_9BIFI/78-314
B1S8L1_9BIFI/25-216
B1SFA9_9STRE/20-229
B1SXM9_9BURK/18-218
B1SZR4_9BURK/130-312
B1T0T9_9BURK/21-219
B1T7C5_9BURK/32-258
B1TDB0_9BURK/21-219
B1TET4_9BURK/25-215
B1UKB5_BACAN/34-250
B1UN59_BACAN/1-100
B1UNH2_BACAN/21-234
B1UWY0_BACAN/21-238
B1UZF8_CLOPE/23-232
B1V1R6_CLOPE/18-201
B1V4H5_CLOPE/33-249
B1VSK8_STRGG/29-217
B1VT50_STRGG/70-251
B1VU55_STRGG/42-267
B1VU90_STRGG/92-307
B1VU92_STRGG/40-263
B1VU95_STRGG/21-234
B1VU99_STRGG/21-274
B1VVG6_STRGG/25-235
B1VWX9_STRGG/19-213
B1VWZ8_STRGG/25-234
B1VX16_STRGG/37-254
B1VZU4_STRGG/23-244
B1WUH5_CYAA5/493-704
B1X720_ECODH/19-226
B1X8J8_ECODH/23-234
B1XAM9_ECODH/41-229
B1XCE3_ECODH/19-243
B1XCR5_ECODH/21-219
B1XGA6_ECODH/21-219
B1XUR3_POLNS/1-84
B1XX37_LEPCP/32-228
B1XX47_LEPCP/18-221
B1XZL5_LEPCP/20-207
B1Y0A0_LEPCP/30-280
B1Y1T1_LEPCP/36-239
B1Y289_LEPCP/22-219
B1Y296_LEPCP/27-196
B1Y2C1_LEPCP/32-258
B1Y3F1_LEPCP/90-303
B1Y4G4_LEPCP/21-219
B1Y4W3_LEPCP/24-219
B1Y597_LEPCP/21-221
B1Y5Q0_LEPCP/32-235
B1Y9W6_THENV/25-230
B1YNL0_BURA4/32-258
B1YNW0_BURA4/19-250
B1YNW2_BURA4/29-259
B1YQX8_BURA4/25-214
B1YRJ9_BURA4/21-219
B1Z074_BURA4/21-218
B1Z0T7_BURA4/18-218
B1ZBI8_METPB/21-221
B1ZDB7_METPB/32-245
B1ZDP5_METPB/13-229
B1ZIX6_METPB/21-219
B1ZMF3_OPITP/21-233
B1ZMU9_OPITP/2-251
B1ZPA7_OPITP/70-262
B1ZQN7_OPITP/64-254
B1ZRW7_OPITP/19-236
B1ZSX5_OPITP/50-233
B1ZTB0_OPITP/28-245
B1ZVV5_OPITP/85-318
B1ZVX9_OPITP/22-286
B1ZXB1_OPITP/27-229
B1ZYT4_OPITP/60-255
B2A0A1_OPITP/12-209
B2AV35_PODAN/26-281
B2AYB1_PODAN/140-360
B2D935_UREPA/27-247
B2DBA8_UREUR/24-244
B2ECL7_BIFAN/60-315
B2FMN9_STRMK/20-236
B2FSL2_STRMK/64-261
B2FSL7_STRMK/49-235
B2FSM0_STRMK/35-286
B2G9M6_LACRJ/6-230
B2GAQ6_LACF3/89-315
B2GEK7_LACF3/25-228
B2GGL8_KOCRD/20-222
B2GH70_KOCRD/28-216
B2GVZ4_BURPS/33-247
B2GXB9_BURPS/21-219
B2GXQ6_BURPS/25-214
B2H5H1_BURPS/18-218
B2H8L1_BURPS/21-219
B2HP05_MYCMM/21-212
B2HQW4_MYCMM/23-230
B2HR75_MYCMM/19-229
B2HR77_MYCMM/29-252
B2HTF1_ACIBC/21-220
B2IFW8_BEII9/21-221
B2IJW9_BEII9/19-251
B2IKB4_BEII9/50-301
B2IKC3_BEII9/30-246
B2IMK7_STRPS/1-99
B2IMK8_STRPS/22-113
B2JEV1_BURP8/28-278
B2JH32_BURP8/18-218
B2JHU5_BURP8/25-213
B2JK61_BURP8/33-249
B2JK80_BURP8/21-218
B2JNT6_BURP8/30-168
B2JQK0_BURP8/21-219
B2JW34_BURP8/25-225
B2K4V3_YERPB/19-243
B2K5A6_YERPB/23-234
B2K7T1_YERPB/102-316
B2K9C5_YERPB/21-219
B2N1B1_ECOLX/28-233
B2N1C4_ECOLX/25-230
B2N4M9_ECOLX/41-229
B2N6R9_ECOLX/19-239
B2N782_ECOLX/23-234
B2N798_ECOLX/83-314
B2N8T4_ECOLX/21-219
B2N909_ECOLX/19-226
B2NCR5_ECOLX/19-243
B2NES1_UREUR/24-244
B2NGZ2_UREUR/24-244
B2NKU1_ECO57/83-314
B2NLH2_ECO57/19-226
B2NLX5_ECO57/19-239
B2NPU7_ECO57/25-230
B2NR35_ECO57/21-219
B2NSI3_ECO57/19-243
B2NSX5_ECO57/7-195
B2NZU5_ECO57/83-314
B2P236_ECO57/21-219
B2P4L7_ECO57/41-229
B2P563_ECO57/19-243
B2P8V3_ECO57/19-239
B2PB27_ECO57/25-230
B2PBX0_ECO57/19-226
B2PFM5_ECO57/21-219
B2PGT5_ECO57/19-226
B2PHG4_ECO57/83-314
B2PI58_ECO57/19-239
B2PJQ9_ECO57/25-230
B2PKC5_ECO57/41-229
B2PQ70_ECO57/19-243
B2PVQ4_PROST/21-219
B2PZI4_PROST/18-239
B2Q2X6_PROST/30-244
B2SA35_BRUA1/28-279
B2SAV4_BRUA1/29-243
B2SCV4_BRUA1/21-218
B2SIG5_XANOP/84-321
B2SZL7_BURPP/33-247
B2T127_BURPP/28-278
B2T3M8_BURPP/21-219
B2T521_BURPP/67-272
B2T8R2_BURPP/21-218
B2TD26_BURPP/18-218
B2TD80_BURPP/21-201
B2TEN7_BURPP/139-346
B2TFE8_BURPP/21-219
B2TQJ0_CLOBB/23-232
B2TZJ1_SHIB3/21-219
B2U3H9_SHIB3/19-226
B2U7H8_RALPJ/25-219
B2U801_RALPJ/21-219
B2UG72_RALPJ/21-219
B2UIK0_RALPJ/26-226
B2UM53_AKKM8/29-226
B2UME8_AKKM8/20-267
B2UZ80_CLOBA/23-270
B2VBK7_ERWT9/21-219
B2VCK0_ERWT9/29-259
B2VJ73_ERWT9/23-223
B2VJL2_ERWT9/24-223
B2VJP3_ERWT9/19-238
B2VTW7_PYRTR/138-357
B2VZZ8_PYRTR/34-290
B2WGS3_PYRTR/25-274
B2Z3U4_AGRRK/25-252
B2ZCY5_SORCE/89-319
B3A185_ECO57/19-226
B3A1W9_ECO57/83-314
B3A4P6_ECO57/21-219
B3A528_ECO57/25-230
B3A731_ECO57/41-229
B3A867_ECO57/19-243
B3ACG5_ECO57/19-239
B3AFQ4_ECO57/19-226
B3AGD4_ECO57/83-314
B3AHL9_ECO57/25-230
B3AKV3_ECO57/19-239
B3ALT8_ECO57/41-229
B3AMN4_ECO57/21-219
B3APZ1_ECO57/19-243
B3AW81_ECO57/19-226
B3AWW3_ECO57/83-314
B3AYH7_ECO57/21-219
B3AYV2_ECO57/25-230
B3B254_ECO57/41-229
B3B4C1_ECO57/19-243
B3B782_ECO57/19-239
B3BB67_ECO57/25-230
B3BC98_ECO57/19-226
B3BCX9_ECO57/83-314
B3BF90_ECO57/21-219
B3BFP7_ECO57/12-200
B3BKA4_ECO57/19-243
B3BLP9_ECO57/19-239
B3BRF8_ECO57/83-314
B3BT93_ECO57/21-219
B3BWX6_ECO57/41-229
B3BX27_ECO57/19-243
B3C0T8_ECO57/19-239
B3C2H8_ECO57/25-230
B3C9H6_9BACE/59-270
B3CCN9_9BACE/132-315
B3CDN8_9BACE/20-238
B3DUJ2_METI4/19-232
B3DVE3_METI4/58-279
B3E205_GEOLS/13-253
B3E535_GEOLS/26-216
B3E840_GEOLS/23-215
B3EC16_CHLL2/25-285
B3EC66_CHLL2/27-221
B3EJQ6_CHLPB/34-232
B3GYT0_ACTP7/23-234
B3H894_ECOLX/19-243
B3H8E0_ECOLX/23-234
B3H8F7_ECOLX/140-314
B3H8W6_ECOLX/19-239
B3H9E2_ECOLX/28-233
B3H9F4_ECOLX/25-230
B3HBQ0_ECOLX/12-200
B3HCU4_ECOLX/21-219
B3HGJ5_ECOLX/21-219
B3HHC1_ECOLX/19-226
B3HLK1_ECOLX/19-239
B3HMK4_ECOLX/23-234
B3HMM2_ECOLX/83-314
B3HNL6_ECOLX/28-233
B3HNM8_ECOLX/25-230
B3HP64_ECOLX/19-243
B3HPQ1_ECOLX/21-219
B3HSN1_ECOLX/21-219
B3HX68_ECOLX/7-195
B3HZF4_ECOLX/19-226
B3HZJ4_ECOLX/23-234
B3HZS0_ECOLX/83-314
B3I149_ECOLX/19-239
B3I2F0_ECOLX/19-243
B3I623_ECOLX/41-229
B3I6H4_ECOLX/21-219
B3I8Z8_ECOLX/21-219
B3IBS8_ECOLX/25-230
B3IBU0_ECOLX/28-233
B3IEE3_ECOLX/19-243
B3IGH5_ECOLX/21-219
B3IH81_ECOLX/12-200
B3IIN3_ECOLX/140-314
B3IIQ1_ECOLX/23-234
B3IJB4_ECOLX/19-226
B3ILW1_ECOLX/21-219
B3IQ76_ECOLX/28-233
B3IQ88_ECOLX/25-230
B3IQV7_ECOLX/19-239
B3J1T5_BACAN/34-250
B3J2I3_BACAN/21-238
B3J8R8_BACAN/1-100
B3JCD2_BACAN/21-234
B3JQS7_9BACE/129-315
B3L8Q7_PLAKH/212-427
B3LQY2_YEAS1/31-252
B3MXL7_DROAN/24-224
B3NW42_DROER/24-225
B3PDA3_CELJU/137-319
B3PDE4_CELJU/57-240
B3PF30_CELJU/28-279
B3PQT8_RHIE6/21-212
B3PUM0_RHIE6/30-244
B3PWL1_RHIE6/18-226
B3PY35_RHIE6/23-222
B3Q0R0_RHIE6/28-279
B3Q1M6_RHIE6/91-304
B3Q1N9_RHIE6/52-240
B3Q209_RHIE6/22-220
B3Q372_RHIE6/21-219
B3Q3I9_RHIE6/1-221
B3Q3J0_RHIE6/35-271
B3Q3M2_RHIE6/35-230
B3Q453_RHIE6/1-166
B3Q463_RHIE6/23-242
B3Q4E8_RHIE6/20-229
B3Q500_RHIE6/25-237
B3Q9K4_RHOPT/21-218
B3QGA2_RHOPT/21-229
B3QNS8_CHLP8/27-220
B3QW28_CHLT3/25-285
B3R050_PHYMT/25-240
B3R550_CUPTR/21-219
B3R7H7_CUPTR/21-219
B3RPR2_TRIAD/119-339
B3T181_9ZZZZ/30-244
B3T651_9ARCH/17-237
B3T958_9ARCH/20-240
B3T9U7_9ZZZZ/17-235
B3V621_9EURY/17-244
B3V640_9ARCH/17-236
B3V683_9EURY/17-243
B3W7Q9_LACCB/1-131
B3WB90_LACCB/21-233
B3WEL9_LACCB/11-228
B3WGC5_ECOLX/19-243
B3WIA2_ECOLX/28-233
B3WIB4_ECOLX/25-230
B3WJN0_ECOLX/19-226
B3WJV4_ECOLX/19-239
B3WKU3_ECOLX/83-314
B3WKW1_ECOLX/23-234
B3WM14_ECOLX/21-219
B3WPC9_ECOLX/12-200
B3WRU3_ECOLX/21-219
B3WVB3_SHIDY/83-314
B3WVC6_SHIDY/23-234
B3WW84_SHIDY/19-239
B3WWZ6_SHIDY/21-219
B3X014_SHIDY/21-219
B3X379_SHIDY/19-243
B3X5D6_SHIDY/25-230
B3X821_ECOLX/23-234
B3X838_ECOLX/83-314
B3X9A7_ECOLX/19-239
B3XC41_ECOLX/19-243
B3XCX3_ECOLX/21-219
B3XHD2_ECOLX/21-219
B3XIU3_ECOLX/19-226
B3XIX0_ECOLX/28-233
B3XIY0_ECOLX/25-230
B3XLK9_LACRE/6-230
B3XR24_LACRE/89-315
B3XSY7_UREUR/24-244
B3XVI5_UREUR/24-244
B3XXI6_9BACT/17-240
B3YAS8_SALET/18-239
B3YC71_SALET/21-219
B3YDH6_SALET/133-312
B3YDJ3_SALET/23-234
B3YF86_SALET/28-279
B3YIL1_SALET/25-230
B3YJ65_SALET/21-219
B3YSH0_BACCE/34-250
B3YWD4_BACCE/21-238
B3Z1B8_BACCE/21-234
B3Z1L2_BACCE/1-100
B3Z9R0_BACCE/21-234
B3ZBE6_BACCE/34-250
B3ZEW1_BACCE/21-238
B3ZSA4_BACCE/1-100
B3ZSZ1_BACCE/21-238
B3ZVR2_BACCE/21-234
B4A272_SALNE/21-219
B4A4K5_SALNE/25-230
B4A596_SALNE/23-234
B4A5B3_SALNE/133-312
B4A660_SALNE/21-219
B4A826_SALNE/18-239
B4AL12_BACPU/84-319
B4ANC0_BACPU/21-237
B4BJZ1_9BACI/25-216
B4BKA4_9BACI/20-218
B4BLR8_9BACI/21-237
B4BM98_9BACI/34-250
B4BMF2_9BACI/76-311
B4BNN3_9BACI/19-264
B4BNV3_9BACI/21-222
B4CTX8_9BACT/29-239
B4CUD4_9BACT/49-245
B4CVD1_9BACT/75-271
B4CVM8_9BACT/49-298
B4CVN8_9BACT/64-269
B4CWC8_9BACT/71-268
B4CXD7_9BACT/87-313
B4CYC9_9BACT/20-262
B4CYV4_9BACT/22-256
B4D074_9BACT/57-237
B4D139_9BACT/62-220
B4D2S0_9BACT/46-228
B4D429_9BACT/56-258
B4D471_9BACT/37-240
B4D5Y4_9BACT/28-231
B4D6E6_9BACT/54-258
B4D770_9BACT/23-232
B4D779_9BACT/66-262
B4D7F5_9BACT/73-264
B4D8J3_9BACT/59-260
B4DAR4_9BACT/141-306
B4DBJ9_9BACT/57-256
B4DBK0_9BACT/22-270
B4DCM6_9BACT/102-289
B4E6Z4_BURCJ/32-258
B4E700_BURCJ/19-250
B4E702_BURCJ/29-259
B4E9Y7_BURCJ/25-215
B4EBG9_BURCJ/23-220
B4EBH8_BURCJ/21-219
B4EDR9_BURCJ/30-233
B4EI16_BURCJ/21-219
B4EJ56_BURCJ/18-218
B4F2C7_PROMH/25-219
B4F2V8_PROMH/122-313
B4FHJ2_MAIZE/132-361
B4FIH9_MAIZE/130-359
B4H2H7_DROPE/24-227
B4IDP4_DROSE/24-225
B4JHR8_DROGR/24-225
B4KBG1_DROMO/23-223
B4LVQ3_DROVI/22-222
B4NCT5_DROWI/25-227
B4NDD1_DROWI/23-224
B4NVE9_DROSI/24-176
B4PXH8_DROYA/24-222
B4REN9_PHEZH/28-279
B4REP1_PHEZH/60-278
B4RF83_PHEZH/4-192
B4S8A1_PROA2/28-243
B4S8B9_PROA2/26-288
B4SH68_PELPB/28-225
B4SNA1_STRM5/63-258
B4SNA6_STRM5/49-235
B4SNA9_STRM5/28-279
B4SQD5_STRM5/28-279
B4SWM4_SALNS/23-234
B4SXM4_SALNS/21-219
B4T3E8_SALNS/25-230
B4T442_SALNS/21-219
B4T967_SALHS/23-234
B4T9L1_SALHS/21-219
B4TFV2_SALHS/21-219
B4TTU6_SALSV/21-219
B4TZ72_SALSV/23-234
B4U0A7_STREM/57-268
B4UGR4_ANASK/17-235
B4UJA9_ANASK/27-229
B4V2B3_9ACTO/25-235
B4V3F5_9ACTO/30-251
B4V6N0_9ACTO/64-268
B4V9G1_9ACTO/37-255
B4VEB5_9ACTO/34-222
B4WMJ6_9SYNE/489-703
B4X0R9_9GAMM/21-220
B5BD14_SALPK/21-219
B5BEX0_SALPK/4-202
B5BHW1_SALPK/23-234
B5BNA7_UREUR/24-244
B5BV70_SALET/35-251
B5BV73_SALET/21-228
B5BV81_SALET/24-222
B5BV82_SALET/19-238
B5BWG0_SALET/25-230
B5BYZ8_SALET/21-219
B5C464_SALET/133-312
B5C481_SALET/23-234
B5C5I2_SALET/21-219
B5C5U5_SALET/18-239
B5C9N7_SALET/133-312
B5C9Q4_SALET/23-234
B5CBQ1_SALET/21-219
B5CCD1_SALET/18-239
B5CKD2_SALET/25-230
B5CSM0_9FIRM/19-236
B5CZU8_9BACE/85-315
B5E2V4_STRP4/22-233
B5E7Z4_GEOBB/19-209
B5EAX6_GEOBB/40-252
B5ECB2_GEOBB/17-214
B5EEJ9_GEOBB/26-216
B5EX87_SALA4/23-234
B5EYB9_SALA4/21-219
B5F3F6_SALA4/21-228
B5F3G4_SALA4/24-222
B5F3G5_SALA4/19-238
B5F3Z4_SALA4/21-219
B5FAJ8_VIBFM/18-239
B5FLF3_SALDC/23-234
B5FLM9_SALDC/21-219
B5G7F5_9ACTO/15-203
B5G7G5_9ACTO/19-214
B5G7G9_9ACTO/23-228
B5G7H8_9ACTO/60-277
B5GAG9_9ACTO/40-265
B5GBQ6_9ACTO/30-211
B5GER8_9ACTO/24-220
B5GIV9_9ACTO/21-274
B5GV43_STRCL/35-240
B5GV48_STRCL/37-254
B5H1Q2_STRCL/20-241
B5H4I2_STRPR/72-264
B5H7C8_STRPR/47-255
B5HAH2_STRPR/42-267
B5HCC7_STRPR/30-224
B5HCD5_STRPR/23-228
B5HCM4_STRPR/20-241
B5HHB7_STRPR/21-274
B5HI33_STRPR/99-336
B5HI35_STRPR/41-249
B5HI57_STRPR/29-217
B5HNA2_9ACTO/39-256
B5HNB7_9ACTO/23-228
B5HRQ0_9ACTO/25-235
B5HSN6_9ACTO/42-249
B5HWF4_9ACTO/34-251
B5HYI7_9ACTO/32-220
B5HZ70_9ACTO/47-246
B5I2C2_9ACTO/23-244
B5I4W2_9ACTO/21-274
B5I5I3_9ACTO/18-218
B5I869_9ACTO/103-317
B5I871_9ACTO/41-234
B5I9S3_ACIB4/93-289
B5IBT2_ACIB4/93-289
B5IMD7_9CHRO/183-399
B5J242_9RHOB/29-247
B5J2U7_9RHOB/23-206
B5J2U9_9RHOB/29-280
B5J448_9RHOB/31-243
B5J4L0_9RHOB/23-231
B5J4M4_9RHOB/23-217
B5J611_9RHOB/140-312
B5J753_9RHOB/4-214
B5J802_9RHOB/24-234
B5JC03_9RHOB/91-300
B5JCR4_9BACT/18-221
B5JCU9_9BACT/20-224
B5JDF6_9BACT/58-260
B5JDI1_9BACT/22-226
B5JHR9_9BACT/85-319
B5JIF5_9BACT/43-221
B5JM61_9BACT/57-240
B5JM62_9BACT/67-259
B5JMR6_9BACT/48-272
B5JMX1_9BACT/24-204
B5JN96_9BACT/19-225
B5JND0_9BACT/2-85
B5JPJ7_9BACT/41-248
B5JQW1_9BACT/22-286
B5JR96_9BACT/55-253
B5K0V0_9RHOB/91-300
B5K1R5_9RHOB/18-254
B5K7Y6_9RHOB/50-235
B5KB51_9RHOB/29-247
B5KB95_9RHOB/5-92
B5KCM4_9RHOB/35-234
B5MH91_SALET/23-234
B5MHA8_SALET/133-312
B5MK14_SALET/21-219
B5MLL7_SALET/21-219
B5MM99_SALET/18-239
B5MMM1_SALET/19-238
B5MMM2_SALET/24-222
B5MMM9_SALET/21-228
B5MMN2_SALET/35-251
B5MT93_SALET/25-230
B5MW85_SALET/21-219
B5MX61_SALET/133-312
B5MX78_SALET/23-234
B5MXL4_SALET/18-239
B5MXX9_SALET/35-251
B5MXY2_SALET/21-228
B5MXZ1_SALET/24-222
B5MXZ2_SALET/19-238
B5N2L9_SALET/21-219
B5N6Y7_SALET/25-230
B5N961_SALET/25-230
B5NBN9_SALET/21-219
B5NCY2_SALET/23-234
B5NCZ8_SALET/133-312
B5NEK2_SALET/18-239
B5NKD2_SALET/18-239
B5NNG0_SALET/28-279
B5NNU0_SALET/21-219
B5NPM1_SALET/25-230
B5NQ35_SALET/21-219
B5NSI5_SALET/133-312
B5NSK1_SALET/23-234
B5NY75_SALET/21-219
B5P1H6_SALET/133-312
B5P1J1_SALET/23-234
B5P2W4_SALET/18-239
B5P3R7_SALET/21-219
B5P9T4_SALET/25-230
B5PAX3_SALET/18-239
B5PBY5_SALET/23-234
B5PC03_SALET/133-312
B5PCL8_SALET/21-219
B5PGM4_SALET/21-219
B5PI99_SALET/19-238
B5PIA0_SALET/24-222
B5PIA8_SALET/21-228
B5PIB1_SALET/35-251
B5PLN5_SALET/25-230
B5PRN1_SALHA/23-234
B5PRP7_SALHA/133-312
B5PRY4_SALHA/21-219
B5PUC3_SALHA/21-219
B5PW14_SALHA/19-238
B5PW15_SALHA/24-222
B5PW24_SALHA/21-228
B5PW27_SALHA/35-251
B5PXU5_SALHA/25-230
B5Q3C2_SALVI/18-239
B5Q3Q4_SALVI/19-238
B5Q3Q5_SALVI/24-222
B5Q3R3_SALVI/21-228
B5Q3R6_SALVI/35-251
B5Q449_SALVI/25-230
B5Q766_SALVI/23-234
B5Q781_SALVI/133-312
B5Q7K7_SALVI/21-219
B5QD25_SALVI/21-219
B5QM74_LACRH/30-246
B5QM77_LACRH/24-255
B5QM78_LACRH/20-241
B5QMD6_LACRH/53-225
B5QR47_LACRH/19-236
B5QRA9_LACRH/21-233
B5QUT2_SALEP/21-219
B5QW03_SALEP/21-219
B5R4R3_SALEP/23-234
B5R642_SALG2/21-219
B5RDN8_SALG2/21-219
B5RGK1_SALG2/23-234
B5RXK7_RALSO/21-219
B5S1A1_RALSO/29-236
B5S1A2_RALSO/56-256
B5S1A9_RALSO/40-262
B5S1B1_RALSO/21-251
B5S3E5_RALSO/25-225
B5S798_RALSO/21-219
B5SBK5_RALSO/25-225
B5SDZ9_RALSO/21-219
B5SKR5_RALSO/21-219
B5SLV8_RALSO/21-251
B5SLW0_RALSO/40-262
B5SLX1_RALSO/27-227
B5UT80_BACCE/21-238
B5UV63_BACCE/20-221
B5UVI4_BACCE/21-234
B5VC27_BACCE/21-238
B5VM45_YEAS6/31-252
B5W6I7_SPIMA/488-704
B5WBQ3_9BURK/28-232
B5WIN1_9BURK/138-312
B5WMM1_9BURK/28-278
B5WMR5_9BURK/33-247
B5WQ29_9BURK/18-218
B5WQS7_9BURK/21-219
B5WRS0_9BURK/29-213
B5WSI9_9BURK/36-236
B5WTP8_9BURK/25-225
B5WUB9_9BURK/21-223
B5XA86_SALSA/24-219
B5XEH5_SALSA/24-230
B5XJJ4_STRPZ/22-233
B5XKC1_STRPZ/20-230
B5XMW4_KLEP3/23-234
B5XMY0_KLEP3/140-314
B5XQI1_KLEP3/18-218
B5XQZ1_KLEP3/21-219
B5XVH2_KLEP3/20-250
B5XX81_KLEP3/29-259
B5Y055_KLEP3/28-279
B5Y098_KLEP3/33-249
B5Y0W0_KLEP3/22-223
B5Y2L2_KLEP3/122-313
B5Y2S4_KLEP3/19-238
B5Y2T3_KLEP3/24-221
B5Y311_KLEP3/25-230
B5Y8U6_COPPD/11-226
B5YAD2_DICT6/62-286
B5YAK9_DICT6/26-211
B5YB24_DICT6/19-223
B5YC81_DICT6/25-251
B5YC87_DICT6/78-277
B5YCD4_DICT6/19-225
B5YFN4_THEYD/18-233
B5YFP0_THEYD/25-214
B5YPM5_ECO5E/21-219
B5YTT1_ECO5E/19-226
B5YZ09_ECO5E/41-229
B5Z0N4_ECO5E/19-243
B5ZFL2_GLUDA/654-868
B5ZMV2_RHILW/23-223
B5ZPP2_RHILW/24-221
B5ZQV1_RHILW/28-279
B5ZR05_RHILW/29-228
B5ZSD6_RHILW/21-212
B5ZU16_RHILW/30-209
B5ZUL5_RHILW/7-230
B5ZVX3_RHILW/18-226
B5ZW55_RHILW/30-244
B5ZZT8_RHILW/24-217
B6A008_RHILW/19-229
B6A089_RHILW/41-234
B6A0F7_RHILW/29-223
B6A0G0_RHILW/38-204
B6A151_RHILW/22-241
B6A1K5_RHILW/21-222
B6A224_RHILW/30-224
B6A230_RHILW/19-246
B6A2Z9_RHILW/46-268
B6A3I1_RHILW/51-245
B6A3J6_RHILW/92-340
B6A3Y9_RHILW/18-218
B6A463_RHILW/22-219
B6A4J5_RHILW/25-237
B6A5F2_RHILW/25-225
B6A802_9ENTR/1-83
B6A831_9ENTR/35-183
B6AFX1_CRYMR/77-298
B6AQQ7_9BACT/32-252
B6AWH9_9RHOB/28-279
B6AY55_9RHOB/20-214
B6B0E2_9RHOB/61-311
B6B3C7_9RHOB/29-215
B6B3D3_9RHOB/20-205
B6B7U0_9RHOB/21-213
B6BI48_9PROT/20-241
B6EKY4_ALISL/18-239
B6EQJ0_ALISL/21-219
B6EUZ0_9BACT/21-241
B6FJT3_9CLOT/19-236
B6FT59_9CLOT/20-231
B6G0Y8_9CLOT/18-234
B6GBE8_9ACTN/19-241
B6GYV8_PENCW/32-289
B6GZK2_PENCW/30-285
B6H4D3_PENCW/25-276
B6HKJ6_PENCW/25-265
B6HLZ2_PENCW/25-214
B6HM22_PENCW/24-288
B6HQX1_PENCW/32-292
B6I0F9_ECOSE/21-219
B6I2B6_ECOSE/28-233
B6I2T1_ECOSE/19-226
B6I3F5_ECOSE/23-234
B6I4L0_ECOSE/41-229
B6I6C5_ECOSE/21-219
B6IA29_ECOSE/19-243
B6J1W6_COXB2/126-312
B6J5X7_COXB1/125-312
B6JE40_OLICO/26-224
B6K4V1_SCHJY/20-219
B6KKD5_TOXGO/399-619
B6Q2Y6_PENMQ/24-276
B6QA11_PENMQ/183-404
B6QAS5_PENMQ/35-293
B6QSF6_PENMQ/24-272
B6QYS6_9RHOB/2-195
B6QZW2_9RHOB/2-191
B6R4H9_9RHOB/29-243
B6R971_9RHOB/20-209
B6TF15_MAIZE/132-361
B6TYF9_MAIZE/132-361
B6VCW7_9BURK/140-316
B6VUB2_9BACE/129-315
B6W3L3_9BACE/20-237
B6W4G6_9BACE/49-277
B6XDF4_9ENTR/21-219
B6XDV3_9ENTR/26-237
B6XKH2_9ENTR/18-239
B6XVS1_9BIFI/64-314
B6YRF5_AZOPC/138-318
B6YTI0_THEON/22-228
B6YW87_THEON/29-240
B6YWM5_THEON/17-215
B6YY83_9RHOB/12-212
B6ZPD6_ECO57/21-219
B6ZPG5_ECO57/7-195
B6ZRU2_ECO57/83-314
B6ZTH3_ECO57/19-226
B6ZUL3_ECO57/25-230
B6ZYS6_ECO57/19-239
B7A3A2_ECO57/19-243
B7A694_THEAQ/20-227
B7A713_THEAQ/11-203
B7A8P5_THEAQ/15-215
B7AE27_9BACE/53-286
B7AGA5_9BACE/25-243
B7AGB6_9BACE/33-255
B7AH62_9BACE/40-241
B7AJP6_9BACE/129-315
B7AST5_9BACE/37-250
B7AUA6_9BACE/24-240
B7B6N2_9PORP/64-253
B7B7L2_9PORP/65-286
B7B7M1_9PORP/144-319
B7B7S8_9PORP/41-251
B7B8A5_9PORP/19-239
B7BA80_9PORP/48-236
B7BCB2_9PORP/61-258
B7BDJ4_9PORP/1-148
B7BE23_9PORP/46-236
B7BFQ5_9PORP/58-266
B7BGC2_9PORP/12-262
B7CAF0_9FIRM/20-239
B7CNE8_BURPS/21-219
B7CNU6_BURPS/25-214
B7CTM4_BURPS/18-218
B7CU53_BURPS/33-247
B7CZJ2_BURPS/21-219
B7DP19_9BACL/19-245
B7DP20_9BACL/23-198
B7DP21_9BACL/19-226
B7DP42_9BACL/79-312
B7DSL9_9BACL/12-217
B7DT94_9BACL/27-243
B7DUT0_9BACL/2-200
B7DUT2_9BACL/19-156
B7DUT8_9BACL/37-251
B7DVD4_9BACL/19-163
B7FJF0_MEDTR/4-206
B7FX84_PHATC/403-626
B7GCM7_PHATC/136-300
B7H024_ACIB3/21-220
B7HJA9_BACC4/21-234
B7HJY0_BACC4/20-221
B7I668_ACIB5/21-220
B7IE04_THEAB/30-218
B7IT99_BACC2/21-234
B7IUA7_BACC2/20-221
B7IX81_BACC2/24-254
B7JKH8_BACC0/21-234
B7JLH1_BACC0/1-100
B7JXD0_CYAP8/85-302
B7JXD3_CYAP8/36-255
B7K0D2_CYAP8/490-704
B7KP96_METC4/21-219
B7KQI6_METC4/9-229
B7KZS7_METC4/21-223
B7L4Q0_ECO55/19-226
B7L578_ECO55/19-243
B7L6Z6_ECO55/23-234
B7L7D5_ECO55/21-219
B7L9C5_ECO55/41-229
B7LEF3_ECO55/21-219
B7LLZ2_ESCF3/28-233
B7LMF8_ESCF3/22-223
B7LT29_ESCF3/28-211
B7LTJ3_ESCF3/23-234
B7LXE6_ECO8A/21-219
B7LYI0_ECO8A/19-243
B7M1S5_ECO8A/19-226
B7M3K6_ECO8A/23-234
B7M4L2_ECO8A/21-219
B7M672_ECO8A/41-229
B7ME31_ECO45/21-219
B7MFE9_ECO45/23-234
B7MKL1_ECO45/21-219
B7MLL6_ECO45/28-233
B7MLZ0_ECO45/19-243
B7MQA4_ECO81/40-256
B7MQA7_ECO81/21-228
B7MSU0_ECO81/28-233
B7MT71_ECO81/4-193
B7MUF4_ECO81/19-243
B7MZ37_ECO81/21-219
B7N1N9_ECO81/23-234
B7N963_ECOLU/21-219
B7NEN5_ECOLU/23-234
B7NHL7_ECO7I/19-243
B7NP82_ECO7I/23-234
B7NTR4_ECO7I/28-233
B7NUZ8_ECO7I/41-229
B7P8E1_IXOSC/55-273
B7PC71_IXOSC/28-226
B7QQI6_9RHOB/29-248
B7QQR4_9RHOB/23-216
B7QTE3_9RHOB/76-310
B7QTT8_9RHOB/30-243
B7QV65_9RHOB/21-213
B7R009_9EURY/21-220
B7R1B9_9EURY/29-240
B7R1S7_9EURY/22-228
B7R6A9_9THEO/20-235
B7R6C1_9THEO/18-238
B7R6C2_9THEO/25-230
B7R6U3_9THEO/23-201
B7R6U4_9THEO/7-243
B7RGZ7_9RHOB/20-215
B7RKL2_9RHOB/18-218
B7RKS8_9RHOB/83-310
B7RMF4_9RHOB/20-213
B7RTN0_9GAMM/27-230
B7RYP9_9GAMM/24-246
B7RYQ1_9GAMM/28-279
B7RZH8_9GAMM/24-223
B7RZV0_9GAMM/29-210
B7SLY1_9FUNG/81-314
B7UHF5_ECO27/21-219
B7UKI6_ECO27/21-219
B7ULE4_ECO27/23-234
B7UQL8_ECO27/28-233
B7URC2_ECO27/19-243
B7UW49_PSEA8/21-219
B7V2F1_PSEA8/22-222
B7V2F3_PSEA8/18-218
B7V4D7_PSEA8/21-221
B7V963_PSEA8/27-209
B7VJ51_VIBSL/32-252
B7VQA6_VIBSL/27-238
B7WXH6_COMTE/21-219
B7XI12_ENTBH/37-232
B7ZEI2_ARATH/8-96
B8B5T6_ORYSI/126-355
B8CSD8_SHEPW/22-242
B8CUL3_SHEPW/28-278
B8CUL7_SHEPW/72-259
B8CXY0_HALOH/26-210
B8CZI0_HALOH/47-257
B8CZI1_HALOH/87-313
B8D5D1_DESK1/24-239
B8DCX5_LISMH/19-260
B8DE61_LISMH/12-228
B8DF76_LISMH/30-226
B8DFF0_LISMH/24-200
B8DFF2_LISMH/19-265
B8DG80_LISMH/26-213
B8DP20_DESVM/11-240
B8DR60_DESVM/27-221
B8DSB1_DESVM/21-221
B8DWD3_BIFA0/60-315
B8DYJ2_DICTD/19-223
B8DYW4_DICTD/42-241
B8E1U3_DICTD/25-251
B8E1U6_DICTD/77-277
B8E339_DICTD/28-220
B8E394_DICTD/62-286
B8ET64_METSB/21-217
B8F7J0_HAEPS/23-234
B8F7R2_HAEPS/21-219
B8FH78_DESAA/37-227
B8FPG2_DESHD/26-233
B8FR94_DESHD/27-224
B8FRH9_DESHD/23-236
B8FT21_DESHD/23-214
B8FY76_DESHD/35-247
B8G117_DESHD/25-223
B8G7H9_CHLAD/35-227
B8G8E7_CHLAD/26-216
B8G924_CHLAD/21-219
B8GFX2_METPE/29-219
B8GG30_METPE/32-207
B8GKM0_METPE/20-221
B8GKY1_METPE/19-217
B8GQ02_THISH/21-203
B8GVJ6_CAUCN/75-283
B8GVJ8_CAUCN/28-280
B8H4I6_CAUCN/30-245
B8H6F8_ARTCA/32-190
B8H746_ARTCA/18-222
B8H753_ARTCA/19-241
B8H805_ARTCA/18-218
B8H8E8_ARTCA/19-281
B8H991_ARTCA/21-273
B8H994_ARTCA/22-203
B8HA53_ARTCA/23-246
B8HAE7_ARTCA/22-243
B8HAJ4_ARTCA/27-236
B8HC63_ARTCA/24-222
B8HC69_ARTCA/16-229
B8HDD1_ARTCA/32-248
B8HDD3_ARTCA/20-238
B8HDL5_ARTCA/19-239
B8HHA2_ARTCA/20-230
B8HNB4_CYAP4/487-704
B8I1T2_CLOCE/82-313
B8I3D0_CLOCE/25-238
B8I6J0_CLOCE/19-218
B8I944_CLOCE/22-223
B8IDW4_METNO/43-250
B8IEE8_METNO/21-217
B8IJH9_METNO/21-219
B8IME4_METNO/27-229
B8IUC4_METNO/18-218
B8IW61_METNO/22-226
B8IWC4_METNO/25-225
B8IXK1_METNO/29-242
B8IXK5_METNO/19-249
B8IXK7_METNO/19-216
B8JFC6_ANAD2/27-228
B8JFT4_ANAD2/17-235
B8KAG2_VIBPA/26-246
B8KS38_9GAMM/23-232
B8KZD8_9GAMM/28-279
B8KZE1_9GAMM/50-236
B8KZE6_9GAMM/33-224
B8LKP5_PICSI/22-282
B8M074_TALSN/35-292
B8M380_TALSN/179-400
B8ML83_TALSN/20-221
B8MM74_TALSN/24-256
B8MQY0_TALSN/54-301
B8N4I3_ASPFN/176-395
B8NIM9_ASPFN/24-276
B8NP69_ASPFN/29-286
B8NXD0_ASPFN/25-266
B8NXI7_ASPFN/24-273
B8P0B3_POSPM/20-269
B8PJL1_POSPM/15-183
B8RJ23_CULTA/1-199
B8ZT80_MYCLB/23-230
B9AEV0_METSM/24-237
B9AFG5_METSM/12-209
B9AFN7_METSM/2-122
B9AY83_9BURK/21-219
B9AYF5_9BURK/24-227
B9B095_9BURK/139-312
B9B2B1_9BURK/18-218
B9B3W1_9BURK/23-223
B9B7T7_9BURK/25-225
B9B8B2_9BURK/49-237
B9BEA1_9BURK/29-259
B9BEA3_9BURK/19-250
B9BEA9_9BURK/32-258
B9BER0_9BURK/21-219
B9BHE9_9BURK/32-246
B9BIA5_9BURK/139-312
B9BJN0_9BURK/25-225
B9BJQ5_9BURK/4-213
B9BM56_9BURK/49-239
B9BN29_9BURK/29-259
B9BN31_9BURK/19-250
B9BN37_9BURK/32-258
B9BRI2_9BURK/21-219
B9BTQ2_9BURK/23-222
B9BU91_9BURK/18-218
B9BYC1_9BURK/21-219
B9C136_9BURK/32-246
B9C2B0_9BURK/139-312
B9C3N7_9BURK/25-225
B9C3R2_9BURK/4-213
B9C6N8_9BURK/49-239
B9C726_9BURK/21-219
B9C859_9BURK/32-258
B9C865_9BURK/19-250
B9C867_9BURK/29-259
B9CCA5_9BURK/23-222
B9CDD0_9BURK/21-219
B9CFA4_9BURK/18-218
B9CN09_9ACTN/25-232
B9CSA3_STACP/19-236
B9D2N9_WOLRE/19-237
B9DV23_STRU0/24-220
B9DVP5_STRU0/26-220
B9DW10_STRU0/22-233
B9E0E6_CLOK1/30-228
B9E1I4_CLOK1/31-238
B9E687_CLOK1/20-216
B9E6U6_MACCJ/22-239
B9EA06_MACCJ/19-258
B9FUS5_ORYSJ/126-355
B9IM30_POPTR/129-354
B9J854_AGRRK/25-234
B9JAE9_AGRRK/28-279
B9JAG8_AGRRK/29-259
B9JAG9_AGRRK/19-251
B9JC48_AGRRK/37-251
B9JEJ9_AGRRK/22-241
B9JET6_AGRRK/30-230
B9JFV1_AGRRK/21-212
B9JGN6_AGRRK/30-242
B9JGN8_AGRRK/28-279
B9JGP5_AGRRK/19-276
B9JGQ5_AGRRK/23-215
B9JGY1_AGRRK/19-223
B9JHB7_AGRRK/53-238
B9JHW5_AGRRK/19-250
B9JHW7_AGRRK/19-264
B9JI90_AGRRK/46-269
B9JIN7_AGRRK/56-251
B9JIW3_AGRRK/21-226
B9JIX6_AGRRK/92-304
B9JJA0_AGRRK/18-218
B9JKM3_AGRRK/24-229
B9JKP0_AGRRK/21-220
B9JL05_AGRRK/22-227
B9JL43_AGRRK/29-224
B9JL45_AGRRK/20-234
B9JLU5_AGRRK/24-220
B9JMN0_AGRRK/45-236
B9JNZ1_AGRRK/23-236
B9JPC3_AGRRK/25-252
B9JQE6_AGRRK/24-220
B9JSR5_AGRVS/28-279
B9JWT5_AGRVS/21-212
B9JY01_AGRVS/29-243
B9K0Y1_AGRVS/27-233
B9K124_AGRVS/1-201
B9K165_AGRVS/26-254
B9K2Y5_AGRVS/92-303
B9K577_AGRVS/36-244
B9K5F0_AGRVS/31-244
B9K5Q8_AGRVS/22-241
B9K9P1_THENN/55-262
B9KAI2_THENN/20-210
B9KBM8_THENN/28-248
B9KBN3_THENN/1-212
B9KPW7_RHOSK/28-279
B9KTE2_RHOSK/29-241
B9KUN3_RHOSK/24-239
B9KWP2_RHOSK/26-231
B9KZV5_THERP/19-216
B9L0H1_THERP/17-236
B9L440_THERP/20-220
B9LF74_CHLSY/21-219
B9LI98_CHLSY/26-216
B9LIC0_CHLSY/35-227
B9LPB7_HALLT/19-265
B9LPN3_HALLT/40-221
B9LR33_HALLT/14-206
B9LTJ9_HALLT/33-247
B9LZW7_GEOSF/26-216
B9M648_GEOSF/19-210
B9M9L1_GEOSF/18-214
B9MJN2_ACIET/21-221
B9MKD5_ANATD/25-245
B9ML68_ANATD/19-219
B9MMV4_ANATD/27-210
B9MMV6_ANATD/21-218
B9MN25_ANATD/19-260
B9MNC7_ANATD/36-258
B9NF41_POPTR/24-225
B9NTC1_9RHOB/21-213
B9NTE1_9RHOB/29-248
B9NUK6_9RHOB/35-238
B9NUL1_9RHOB/18-218
B9NVB9_9RHOB/29-280
B9NVC4_9RHOB/4-205
B9P6E2_POPTR/18-222
B9PTX6_TOXGO/399-619
B9QDU2_TOXGO/399-619
B9QW25_9RHOB/320-567
B9QZ44_9RHOB/82-317
B9R2Y2_9RHOB/34-285
B9R3G6_9RHOB/29-248
B9R3K1_9RHOB/28-279
B9R5D3_9RHOB/3-195
B9T2E0_RICCO/129-354
B9TA09_RICCO/93-301
B9TAW3_RICCO/28-235
B9TBV4_RICCO/334-563
B9TBV4_RICCO/36-244
B9TEG1_RICCO/21-229
B9WEM4_CANDC/9-230
B9WX45_STRSU/22-233
B9XBK7_9BACT/33-234
B9XC05_9BACT/59-251
B9XC14_9BACT/18-232
B9XCU3_9BACT/57-247
B9XCX1_9BACT/71-264
B9XEL1_9BACT/87-313
B9XF94_9BACT/88-267
B9XFS4_9BACT/68-257
B9XFS6_9BACT/56-264
B9XFU8_9BACT/12-223
B9XFV9_9BACT/35-283
B9XG89_9BACT/35-258
B9XH30_9BACT/81-313
B9XLB7_9BACT/19-265
B9XMC8_9BACT/20-262
B9XN14_9BACT/4-234
B9XN37_9BACT/17-214
B9XNE0_9BACT/21-220
B9XNE1_9BACT/14-262
B9XP69_9BACT/21-260
B9XPQ5_9BACT/41-254
B9XPZ0_9BACT/22-263
B9XQU2_9BACT/72-265
B9XRI0_9BACT/59-253
B9XSF5_9BACT/29-242
B9XT48_9BACT/42-234
B9XT50_9BACT/60-253
B9Y2T1_9FIRM/26-242
B9Y599_9FIRM/32-241
B9Y5A8_9FIRM/26-230
B9Y620_9FIRM/43-236
B9YBB1_9FIRM/20-239
B9YDR7_9FIRM/20-209
B9YDU7_9FIRM/33-250
B9Z034_9NEIS/18-218
B9Z2U2_9NEIS/21-230
B9Z435_9NEIS/40-229
B9Z5Y5_9NEIS/21-219
B9Z7V2_9NEIS/25-212
B9Z842_9NEIS/21-219
B9ZXY2_UREUR/24-244
C0A1K2_9BACT/7-200
C0A4A5_9BACT/35-247
C0A619_9BACT/53-317
C0A621_9BACT/36-250
C0A747_9BACT/27-214
C0A8S9_9BACT/8-213
C0AAD7_9BACT/26-233
C0AB99_9BACT/150-321
C0AC47_9BACT/25-228
C0ACG2_9BACT/20-237
C0ACJ0_9BACT/2-251
C0ACQ7_9BACT/12-211
C0AD25_9BACT/20-230
C0ADZ2_9BACT/34-246
C0AE98_9BACT/29-229
C0AFP4_UREUR/24-244
C0B157_9ENTR/18-143
C0B158_9ENTR/1-97
C0B3Q3_9ENTR/132-321
C0B9S4_9FIRM/29-245
C0BHF0_9BACT/35-286
C0BHF3_9BACT/47-277
C0BI41_9BACT/47-239
C0BI47_9BACT/92-317
C0BIA1_9BACT/62-211
C0BJE1_9BACT/59-282
C0BJJ4_9BACT/43-253
C0BNT6_9BACT/53-249
C0BPH2_9BACT/28-279
C0BQ37_9BIFI/64-314
C0BY78_9CLOT/11-228
C0BYY8_9CLOT/20-222
C0BYZ2_9CLOT/28-249
C0BZ49_9CLOT/28-232
C0C0P1_9CLOT/22-222
C0C0U1_9CLOT/26-243
C0C1C1_9CLOT/26-230
C0C272_9CLOT/26-243
C0C2H3_9CLOT/26-273
C0C2I0_9CLOT/19-226
C0C2I2_9CLOT/21-224
C0C2I3_9CLOT/22-242
C0C2I9_9CLOT/14-240
C0C2Y4_9CLOT/29-235
C0C310_9CLOT/24-246
C0C313_9CLOT/16-234
C0C3D7_9CLOT/24-220
C0C592_9CLOT/25-274
C0C593_9CLOT/25-267
C0C598_9CLOT/19-244
C0C703_9CLOT/3-175
C0CGT0_9FIRM/12-213
C0CLG6_9FIRM/38-250
C0CNF1_9FIRM/19-234
C0CRJ9_9FIRM/19-233
C0CT14_9CLOT/18-234
C0CTL5_9CLOT/24-233
C0CUV5_9CLOT/21-228
C0CV43_9CLOT/23-224
C0CWH2_9CLOT/19-251
C0CWR5_9CLOT/29-219
C0CYI2_9CLOT/22-241
C0CYI5_9CLOT/30-239
C0D1F5_9CLOT/25-233
C0D1G7_9CLOT/19-226
C0D4C4_9CLOT/22-228
C0D4E5_9CLOT/19-235
C0D4X4_9CLOT/20-237
C0D6J0_9CLOT/26-241
C0D728_9CLOT/32-246
C0D731_9CLOT/23-227
C0D8C1_9CLOT/21-218
C0D8C2_9CLOT/31-239
C0D8V7_9CLOT/27-234
C0D950_9CLOT/35-242
C0DAU4_9CLOT/15-223
C0EEF3_9CLOT/19-212
C0EH78_9CLOT/19-265
C0EHE7_9CLOT/25-240
C0ETE2_9FIRM/24-223
C0EZA0_9FIRM/24-243
C0FQ85_9FIRM/20-213
C0FVI2_9FIRM/28-246
C0G4T7_9RHIZ/28-279
C0G4T9_9RHIZ/134-314
C0G9A0_9RHIZ/21-218
C0GBN7_9RHIZ/29-243
C0GFP7_9FIRM/17-211
C0GKM0_9FIRM/17-235
C0M9I1_STRE4/22-233
C0MEU5_STRS7/22-233
C0N4R1_9GAMM/21-228
C0NSC2_AJECG/173-391
C0PVH0_SALPC/21-219
C0PWV8_SALPC/21-219
C0Q154_SALPC/53-257
C0Q1D7_SALPC/23-234
C0Q9K0_DESAH/1-197
C0QG41_DESAH/27-228
C0RHP8_BRUMB/28-279
C0RK90_BRUMB/21-218
C0RLM3_BRUMB/29-243
C0S2D1_PARBP/142-329
C0SJ44_PARBP/31-296
C0VPU1_9GAMM/25-223
C0VS83_9CORY/78-313
C0W2K2_9ACTO/53-263
C0W4K9_9ACTO/36-246
C0W5B0_9ACTO/21-276
C0W645_9ACTO/37-228
C0W662_9ACTO/50-275
C0W6K1_9ACTO/21-253
C0W6M0_9ACTO/43-247
C0W6M2_9ACTO/21-244
C0W6M6_9ACTO/44-259
C0W6Y3_9ACTO/21-213
C0W9F2_9FIRM/52-255
C0WCY2_9FIRM/29-244
C0WNC7_LACBU/86-313
C0WPL1_LACBU/24-209
C0WTF7_LACBU/11-228
C0WYZ7_LACFE/22-228
C0X1R7_ENTFA/85-311
C0X4H9_ENTFA/21-233
C0X5X2_ENTFA/19-236
C0XJK9_LACHI/86-313
C0XLN0_LACHI/11-228
C0XN23_LACHI/24-225
C0XVL8_BURPS/33-247
C0Y7W8_BURPS/25-214
C0Y8B5_BURPS/21-219
C0YD70_BURPS/21-219
C0YEK9_BURPS/18-218
C0YZ22_LACRE/6-230
C0Z8T0_BREBN/30-232
C0ZA85_BREBN/22-228
C0ZB68_BREBN/21-234
C0ZBK5_BREBN/17-233
C0ZD67_BREBN/19-264
C0ZEP9_BREBN/16-243
C0ZIS9_BREBN/19-237
C0ZMZ8_RHOE4/21-221
C0ZUT9_RHOE4/31-238
C0ZWI8_RHOE4/20-238
C0ZWJ0_RHOE4/30-235
C0ZWK4_RHOE4/5-217
C0ZWL1_RHOE4/31-238
C1A1N0_RHOE4/22-222
C1A7A8_GEMAT/53-235
C1A9G5_GEMAT/49-262
C1A9M8_GEMAT/29-246
C1AC86_GEMAT/18-243
C1AKH7_MYCBT/23-230
C1ART5_RHOOB/37-239
C1ART8_RHOOB/29-236
C1AV50_RHOOB/19-280
C1AV70_RHOOB/22-220
C1AVN7_RHOOB/30-234
C1AVN9_RHOOB/20-238
C1AVP7_RHOOB/30-237
C1AVQ1_RHOOB/22-222
C1AXS6_RHOOB/21-221
C1AYP0_RHOOB/14-219
C1AZ54_RHOOB/37-244
C1B2C4_RHOOB/23-229
C1B4Y0_RHOOB/19-280
C1B7M0_RHOOB/22-221
C1B8D4_RHOOB/19-245
C1BAL1_RHOOB/24-234
C1BLD7_OSMMO/24-230
C1CA79_STRP7/22-233
C1CGW4_STRZJ/22-233
C1CMY0_STRZP/22-233
C1CTU0_STRZT/22-233
C1D2E3_DEIDV/21-222
C1D3M6_DEIDV/40-242
C1D4F5_LARHH/21-219
C1DEK5_AZOVD/20-240
C1DFR6_AZOVD/21-219
C1DJU4_AZOVD/27-209
C1DLA2_AZOVD/33-247
C1DLA6_AZOVD/23-223
C1DLA9_AZOVD/19-240
C1DLC2_AZOVD/29-259
C1DN18_AZOVD/22-222
C1DNV3_AZOVD/25-220
C1DPU7_AZOVD/19-226
C1DPU9_AZOVD/19-264
C1DS77_AZOVD/18-218
C1DTR4_SULAA/18-237
C1EAM3_MICSR/423-640
C1EES8_MICSR/105-302
C1EIK5_MICSR/101-291
C1ERB0_BACC3/21-234
C1ES80_BACC3/1-100
C1F152_ACIC5/14-262
C1F489_ACIC5/20-242
C1F8C8_ACIC5/19-265
C1F9P4_ACIC5/50-258
C1FLA8_CLOBJ/20-216
C1FQF3_CLOBJ/20-228
C1FUG3_CLOBJ/26-233
C1G8S0_PARBD/148-307
C1GMP9_PARBD/31-296
C1GRM8_PARBA/152-307
C1H0L5_PARBA/2-76
C1HE39_PARBA/31-296
C1HGI2_9ESCH/21-219
C1HJ51_9ESCH/21-219
C1HKB3_9ESCH/22-246
C1HMV5_9ESCH/19-239
C1HQY1_9ESCH/25-230
C1HQZ6_9ESCH/28-233
C1HSG2_9ESCH/90-318
C1HSI1_9ESCH/34-245
C1I513_9CLOT/19-234
C1IAS5_9CLOT/81-311
C1KK78_9BACI/76-311
C1KKR1_RHOSH/24-241
C1KXB4_LISMC/19-265
C1KXB6_LISMC/24-200
C1KXI9_LISMC/30-226
C1L0G9_LISMC/19-260
C1L1E9_LISMC/26-213
C1M6J7_9ENTR/19-239
C1M8L2_9ENTR/28-279
C1M918_9ENTR/28-226
C1MAD2_9ENTR/31-245
C1MBT8_9ENTR/25-230
C1MDN5_9ENTR/140-314
C1MFW4_9ENTR/44-231
C1MHK7_MICPC/425-642
C1MYK5_MICPC/115-311
C1NB96_9ESCH/25-230
C1NCU0_9ESCH/21-219
C1NEZ2_9ESCH/19-226
C1NFK7_9ESCH/144-318
C1NFM7_9ESCH/34-245
C1NGI8_9ESCH/41-229
C1PBB7_BACCO/77-312
C1PCI4_BACCO/23-222
C1PEI0_BACCO/21-237
C2BFY1_9FIRM/19-245
C2C724_VIBCH/27-238
C2CAI3_VIBCH/21-241
C2CHU0_9FIRM/30-246
C2CK17_9FIRM/24-235
C2CZG9_LACBR/86-312
C2D0X2_LACBR/24-208
C2D4H2_LACBR/11-228
C2DB45_ENTFA/32-248
C2DCB1_ENTFA/11-228
C2DDU7_ENTFA/1-164
C2DEF7_ENTFA/85-311
C2DI32_ENTFA/24-240
C2DJC0_ECOLX/90-318
C2DJE1_ECOLX/23-234
C2DLU8_ECOLX/21-219
C2DP28_ECOLX/41-229
C2DRM8_ECOLX/22-246
C2DSY2_ECOLX/28-233
C2DSZ8_ECOLX/25-230
C2DUA3_ECOLX/19-239
C2DXB7_ECOLX/12-210
C2EIK3_9LACO/24-221
C2EJ67_9LACO/30-209
C2F975_LACPA/21-233
C2FAE6_LACPA/24-224
C2FFB4_LACPA/19-236
C2FRQ5_9SPHI/76-259
C2FSL8_9SPHI/60-278
C2FVD3_9SPHI/28-279
C2FYZ6_9SPHI/25-276
C2FZM9_9SPHI/137-316
C2G295_9SPHI/45-241
C2G2Z8_9SPHI/60-260
C2G3W6_9SPHI/65-281
C2GF79_9CORY/74-313
C2GRX3_LACRE/9-230
C2GVH6_BIFLI/71-314
C2GX95_BIFLI/20-240
C2H087_ENTFA/24-240
C2H0N1_ENTFA/85-311
C2H3F1_ENTFA/32-248
C2H4G9_ENTFA/11-228
C2H600_ENTFA/21-233
C2H7Q9_ENTFC/32-246
C2H9E5_ENTFC/21-238
C2HCF8_ENTFC/19-236
C2HVX4_VIBCH/21-241
C2HYD0_VIBCH/27-238
C2I4Z5_VIBCH/21-241
C2I9X1_VIBCH/27-238
C2IF22_VIBCH/27-238
C2IJA7_VIBCH/21-241
C2IRT8_VIBCH/21-241
C2IU16_VIBCH/27-238
C2JD10_VIBCH/27-238
C2JFP1_VIBCH/21-241
C2JIX1_ENTFA/21-233
C2JKP7_ENTFA/19-236
C2JLF7_ENTFA/21-237
C2JNX8_ENTFA/85-311
C2JT56_LACRH/20-241
C2JT57_LACRH/24-243
C2JT60_LACRH/33-249
C2JUJ9_LACRH/35-247
C2JXI5_LACRH/19-236
C2JYB1_LACRH/53-225
C2KD12_9LACO/61-247
C2KH32_9LACO/23-235
C2KII8_LEUMC/3-163
C2KQR5_9ACTO/40-265
C2KTE4_9ACTO/28-235
C2KZG3_9FIRM/20-228
C2L156_9FIRM/34-250
C2LG57_PROMI/130-320
C2LKD9_PROMI/25-219
C2LM77_PROMI/19-240
C2M0X0_STAHO/19-236
C2MCR2_9PORP/26-246
C2MK20_BACCE/20-221
C2MQS1_BACCE/21-238
C2MZR6_BACCE/21-234
C2N038_BACCE/20-221
C2N3A9_BACCE/19-229
C2N3B1_BACCE/19-234
C2N6F4_BACCE/12-229
C2N7Q2_BACCE/7-251
C2NGH4_BACCE/21-234
C2NGV4_BACCE/1-100
C2NHY4_BACCE/34-250
C2NMY2_BACCE/12-229
C2NXQ7_BACCE/21-234
C2NY13_BACCE/20-221
C2P3P2_BACCE/12-229
C2PDY1_BACCE/21-234
C2PK00_BACCE/21-238
C2PUX3_BACCE/21-234
C2Q0Y7_BACCE/12-229
C2Q4L2_BACCE/34-250
C2QAT3_BACCE/36-252
C2QAX8_BACCE/21-234
C2QH75_BACCE/21-238
C2QRW9_BACCE/21-234
C2QS94_BACCE/20-223
C2QTA7_BACCE/34-250
C2QYD8_BACCE/12-229
C2R715_BACCE/21-234
C2R7E0_BACCE/20-221
C2RDC6_BACCE/12-229
C2RLZ0_BACCE/21-234
C2RMA7_BACCE/20-221
C2RT96_BACCE/21-238
C2S920_BACCE/21-238
C2SIY5_BACCE/21-234
C2SJ90_BACCE/20-221
C2SKB7_BACCE/34-250
C2SQ96_BACCE/12-229
C2T016_BACCE/21-234
C2T0E3_BACCE/20-221
C2T636_BACCE/12-229
C2TFE1_BACCE/21-234
C2TFQ8_BACCE/1-100
C2TGS3_BACCE/34-250
C2TLR8_BACCE/12-229
C2TW98_BACCE/21-234
C2TXM4_BACCE/34-250
C2U2P0_BACCE/12-229
C2UCR1_BACCE/21-234
C2UD28_BACCE/20-221
C2UJ57_BACCE/12-229
C2UU82_BACCE/21-234
C2V0N0_BACCE/12-229
C2VB01_BACCE/21-234
C2VC62_BACCE/34-250
C2VGZ9_BACCE/12-229
C2VSJ8_BACCE/21-234
C2VSX7_BACCE/1-100
C2VU10_BACCE/34-250
C2VYZ7_BACCE/12-229
C2W781_BACCE/21-234
C2WC63_BACCE/21-238
C2WLA1_BACCE/21-234
C2WLM7_BACCE/20-221
C2WSV5_BACCE/12-229
C2WW40_BACCE/34-250
C2WZM4_BACCE/21-234
C2XAN6_BACCE/21-234
C2XB05_BACCE/20-221
C2XGT9_BACCE/12-229
C2XLQ7_BACCE/19-265
C2XSX4_BACCE/21-234
C2XTD4_BACCE/20-221
C2XU93_BACCE/34-250
C2XZB9_BACCE/12-229
C2Y2M4_BACCE/24-256
C2Y3L2_BACCE/19-267
C2Y9K2_BACCE/21-234
C2Y9V8_BACCE/20-221
C2YFK3_BACCE/21-238
C2YQW6_BACCE/20-221
C2YWM2_BACCE/12-229
C2Z1G0_BACCE/21-234
C2Z6S2_BACCE/21-234
C2Z729_BACCE/20-221
C2ZCY0_BACCE/21-238
C2ZNG1_BACCE/21-234
C2ZNS3_BACCE/14-215
C2ZUG2_BACCE/21-238
C3A4V2_BACMY/21-234
C3AAY2_BACMY/21-238
C3AQP6_BACMY/20-238
C3B841_BACMY/20-238
C3BQ22_9BACI/20-238
C3C185_BACTU/21-234
C3C2K6_BACTU/34-206
C3C807_BACTU/12-229
C3CHP4_BACTU/21-234
C3CI13_BACTU/20-221
C3CP60_BACTU/12-229
C3D0K0_BACTU/21-234
C3D0W6_BACTU/20-221
C3D754_BACTU/12-229
C3DBB1_BACTU/1-208
C3DIR2_BACTS/21-234
C3DJ25_BACTS/20-221
C3DQ96_BACTS/12-229
C3DUM4_BACTS/24-254
C3E2E5_BACTU/21-234
C3E2Q1_BACTU/20-221
C3E8M1_BACTU/21-238
C3EJN1_BACTK/21-234
C3EQG5_BACTK/12-229
C3EUP7_BACTK/20-221
C3F0H9_BACTU/21-234
C3F0U3_BACTU/1-100
C3F736_BACTU/12-229
C3FBE0_BACTU/34-250
C3FJ29_BACTB/21-234
C3FJE4_BACTB/20-221
C3FQI5_BACTB/12-229
C3FV00_BACTB/1-208
C3G1U4_BACTU/21-234
C3G280_BACTU/1-100
C3G375_BACTU/34-250
C3G893_BACTU/12-229
C3GHR6_BACTU/21-234
C3GI34_BACTU/1-101
C3GJ49_BACTU/34-250
C3GP26_BACTU/12-229
C3GZV3_BACTU/21-234
C3H071_BACTU/20-221
C3H6C4_BACTU/12-229
C3HB31_BACTU/19-264
C3HH17_BACTU/20-221
C3HHN1_BACTU/21-234
C3HIQ6_BACTU/34-250
C3HNT7_BACTU/12-229
C3HZI6_BACTU/21-234
C3HZW6_BACTU/21-221
C3I683_BACTU/12-229
C3IBL6_BACTU/21-254
C3IIC3_BACTU/21-234
C3IIM4_BACTU/20-221
C3IPE9_BACTU/12-229
C3IWE3_BACTU/24-254
C3JBU6_9PORP/22-243
C3JE65_RHOER/21-221
C3JGH0_RHOER/31-238
C3JGH7_RHOER/6-217
C3JGJ1_RHOER/30-235
C3JGJ3_RHOER/20-238
C3JK21_RHOER/31-238
C3JRU0_RHOER/22-222
C3K2G9_PSEFS/18-218
C3K660_PSEFS/21-219
C3K8J5_PSEFS/21-219
C3K981_PSEFS/23-218
C3K989_PSEFS/24-175
C3K9I4_PSEFS/41-255
C3K9I6_PSEFS/23-223
C3KAS4_PSEFS/27-209
C3KKS3_RHISN/25-235
C3KKX7_RHISN/25-246
C3KM04_RHISN/28-235
C3KM45_RHISN/21-219
C3KM52_RHISN/21-219
C3KM66_RHISN/22-228
C3KMD4_RHISN/18-218
C3KME0_RHISN/37-263
C3KMJ3_RHISN/35-267
C3KMJ4_RHISN/29-259
C3KN89_RHISN/18-218
C3KND4_RHISN/28-223
C3KPA2_RHISN/45-263
C3KPP5_RHISN/28-227
C3KRA2_RHISN/24-221
C3KRP7_RHISN/19-260
C3KU79_CLOB6/20-216
C3KYR6_CLOB6/20-228
C3L234_CLOB6/26-233
C3L5K5_BACAC/21-234
C3LKJ3_BACAC/1-100
C3LUR1_VIBCM/27-238
C3M8X9_RHISN/28-279
C3MCJ8_RHISN/22-209
C3MCX4_RHISN/29-244
C3MDM3_RHISN/21-212
C3MFY9_RHISN/94-327
C3MH58_RHISN/22-220
C3MH67_RHISN/100-301
C3MH70_RHISN/19-264
C3MH73_RHISN/19-250
C3ML41_SULIL/19-188
C3ML53_SULIL/20-220
C3MNC2_SULIL/24-230
C3MS96_SULIM/19-188
C3MSB4_SULIM/20-220
C3MTI1_SULIM/24-230
C3N1L7_SULIA/19-188
C3N1N5_SULIA/20-220
C3N3T5_SULIA/24-230
C3NA94_SULIY/19-188
C3NAB1_SULIY/20-220
C3ND41_SULIY/24-230
C3NG60_SULIN/24-230
C3NL92_SULIN/20-220
C3NLA9_SULIN/19-188
C3NVN5_VIBCJ/21-241
C3NXZ1_VIBCJ/27-238
C3P7H0_BACAA/21-234
C3P861_BACAA/1-100
C3PV74_9BACE/129-315
C3Q080_9BACE/49-279
C3Q168_9BACE/20-237
C3QCZ6_9BACE/52-281
C3QG79_9BACE/61-269
C3QK11_9BACE/19-237
C3QKL5_9BACE/129-315
C3QPP1_9BACE/38-240
C3QQG3_9BACE/19-237
C3QU14_9BACE/52-279
C3QWK8_9BACE/61-288
C3R0V8_9BACE/129-315
C3R4T4_9BACE/49-277
C3R6A1_9BACE/20-237
C3R7C2_9BACE/129-315
C3RLR2_9FIRM/19-237
C3SC46_ECOLX/19-226
C3SFS2_ECOLX/25-230
C3SFS4_ECOLX/25-230
C3SJM7_ECOLX/41-229
C3SN37_ECOLX/83-314
C3T3V7_ECOLX/19-239
C3TBM7_ECOLX/19-243
C3TBN0_ECOLX/19-243
C3TKU7_ECOLX/21-219
C3TKU8_ECOLX/21-219
C3UMZ8_9MICO/19-263
C3VMM1_9FIRM/26-240
C3W9E8_FUSMR/77-311
C3W9R8_FUSMR/26-244
C3WD14_FUSMR/11-240
C3WE78_FUSMR/29-248
C3WRD5_9FUSO/23-280
C3X115_9FUSO/23-280
C3X5Q9_OXAFO/21-219
C3X9J3_OXAFO/19-234
C3XBY2_OXAFO/23-221
C3Z7U8_BRAFL/202-325
C3Z7U9_BRAFL/2-93
C3ZI79_BRAFL/151-273
C3ZMY2_BRAFL/13-223
C4ANB5_BURMA/21-219
C4ARZ3_BURMA/33-247
C4AS44_BURMA/25-216
C4B2B3_BURMA/18-218
C4EYA9_HAEIF/140-313
C4F9B5_9ACTN/25-247
C4FFD5_9BIFI/23-225
C4FHD3_9BIFI/63-314
C4FKW3_9AQUI/3-103
C4FNP3_9FIRM/19-234
C4FWC0_9FIRM/21-233
C4G154_ABIDE/19-224
C4G249_ABIDE/22-229
C4G2Z1_ABIDE/19-226
C4G2Z7_ABIDE/33-244
C4G4V2_ABIDE/19-228
C4G5H8_ABIDE/14-232
C4G751_ABIDE/78-313
C4GAW2_9FIRM/11-233
C4GR00_YERPN/40-254
C4GZ72_YERPE/140-314
C4H3C4_YERPE/21-219
C4H3K0_YERPE/18-239
C4H4H0_YERPE/25-219
C4H6V6_YERPE/40-254
C4H9R0_YERPE/23-234
C4HAU6_YERPE/19-243
C4HBX3_YERPE/23-234
C4HD14_YERPE/21-219
C4HDM3_YERPE/18-239
C4HE50_YERPE/19-243
C4HFV3_YERPE/140-314
C4HI47_YERPE/40-254
C4HMT1_YERPE/25-219
C4HQE7_YERPE/140-314
C4HSU1_YERPE/21-219
C4HTS9_YERPE/1-117
C4HU21_YERPE/25-219
C4HY65_YERPE/40-254
C4HZH2_YERPE/23-234
C4I5R1_BURPS/21-219
C4I7L0_BURPS/18-218
C4IB51_CLOBU/30-219
C4IGP0_CLOBU/19-234
C4IKG1_CLOBU/23-232
C4IPK9_BRUAB/28-279
C4IPL1_BRUAB/134-314
C4IUE4_BRUAB/21-218
C4IVD0_BRUAB/29-243
C4JD72_UNCRE/24-282
C4JG04_UNCRE/23-162
C4JUN2_UNCRE/33-303
C4KFL0_SULIK/24-230
C4KKP7_SULIK/19-188
C4KKQ9_SULIK/1-62
C4KKR7_SULIK/20-220
C4KMI4_BURPS/25-216
C4KNB4_BURPS/21-219
C4KWE5_BURPS/33-247
C4L3Z1_EXISA/21-238
C4LDP1_TOLAT/27-238
C4LFN3_TOLAT/27-214
C4LG26_TOLAT/34-243
C4LL42_CORK4/18-218
C4PND5_CHLTZ/26-247
C4PQ11_CHLTJ/26-247
C4R5M7_PICPG/23-241
C4RBH0_9ACTO/103-289
C4RCT7_9ACTO/26-215
C4REP6_9ACTO/32-229
C4RHJ1_9ACTO/13-218
C4RK47_9ACTO/24-240
C4RLB8_9ACTO/27-225
C4RLL0_9ACTO/29-246
C4RNN6_9ACTO/21-275
C4RNP3_9ACTO/41-251
C4RPN9_9ACTO/40-265
C4S053_YERBE/83-314
C4S185_YERBE/18-239
C4SBI7_YERMO/18-239
C4SBY6_YERMO/33-250
C4SBZ4_YERMO/24-230
C4SC55_YERMO/140-314
C4SJE5_YERFR/1-164
C4SLS3_YERFR/33-250
C4SLS4_YERFR/19-238
C4SLT2_YERFR/3-189
C4SM09_YERFR/140-314
C4SSG0_YERFR/18-239
C4SU64_YERFR/40-243
C4SWR6_YERIN/9-220
C4SXT6_YERIN/7-218
C4SZI8_YERIN/12-210
C4SZZ2_YERIN/21-219
C4T273_YERIN/24-229
C4T281_YERIN/33-250
C4T287_YERIN/140-314
C4T299_YERIN/28-238
C4T6R5_YERIN/18-239
C4TR69_YERKR/24-229
C4TR76_YERKR/19-238
C4TR77_YERKR/33-250
C4TTM1_YERKR/18-239
C4TWA7_YERKR/21-219
C4TX90_YERKR/140-314
C4U4X3_YERAL/83-314
C4U534_YERAL/19-238
C4U535_YERAL/33-232
C4U6J4_YERAL/18-239
C4UFI4_YERRU/27-238
C4UKS2_YERRU/18-239
C4US32_YERRO/83-314
C4UUR3_YERRO/33-250
C4UUS0_YERRO/24-229
C4UWL0_YERRO/27-248
C4V3K5_9FIRM/62-268
C4V6Q0_NOSCE/6-233
C4WCD1_STAWA/19-236
C4WHE5_9RHIZ/36-247
C4WIL3_9RHIZ/94-292
C4WKX5_9RHIZ/90-303
C4WLY4_9RHIZ/51-278
C4WMJ4_9RHIZ/29-242
C4WN33_9RHIZ/50-301
C4WN35_9RHIZ/139-321
C4WPA7_9RHIZ/42-242
C4WPF9_9RHIZ/54-240
C4WR94_9RHIZ/54-277
C4WUR6_ACYPI/23-193
C4X1C3_KLEPN/25-230
C4X1K0_KLEPN/24-221
C4X1K7_KLEPN/19-238
C4X1K8_KLEPN/33-251
C4X273_KLEPN/144-318
C4X2M4_KLEPN/116-313
C4X4H7_KLEPN/22-223
C4X4S8_KLEPN/21-219
C4X4X6_KLEPN/28-244
C4X522_KLEPN/28-279
C4X837_KLEPN/21-219
C4X8N8_KLEPN/35-265
C4X9N9_KLEPN/18-218
C4XB83_KLEPN/19-239
C4XC85_KLEPN/29-206
C4XC86_KLEPN/22-230
C4XCA6_KLEPN/20-250
C4XDZ6_MYCFE/48-253
C4XFJ6_MYCFE/36-243
C4XGT8_DESMR/34-274
C4XL51_DESMR/21-219
C4XMB6_DESMR/27-233
C4XSI1_DESMR/19-228
C4YBK0_CLAL4/9-230
C4YP19_CANAW/9-230
C4Z6P2_EUBE2/39-242
C4Z719_EUBE2/22-240
C4ZAE1_EUBR3/28-246
C4ZHX3_EUBR3/19-260
C4ZHX4_EUBR3/33-263
C4ZM02_THASP/21-219
C4ZUM8_ECOBW/19-226
C4ZUV8_ECOBW/21-219
C4ZV63_ECOBW/19-243
C4ZXH3_ECOBW/23-234
C4ZZP3_ECOBW/21-219
C5A041_ECOBW/41-229
C5A395_THEGJ/26-212
C5A3S8_THEGJ/20-241
C5A4T0_THEGJ/21-220
C5A6T6_THEGJ/29-240
C5A7C7_THEGJ/68-274
C5A8G1_BURGB/32-247
C5AFD3_BURGB/21-219
C5AG06_BURGB/25-249
C5AGF3_BURGB/21-221
C5AJA1_BURGB/24-128
C5ALZ2_BURGB/18-218
C5AM83_BURGB/21-219
C5AQV0_METEA/21-219
C5AUM0_METEA/8-229
C5B1I7_METEA/17-189
C5B950_EDWI9/25-230
C5BE64_EDWI9/30-244
C5BKF1_TERTT/84-320
C5BXP7_BEUC1/13-224
C5BYN3_BEUC1/23-239
C5BZK5_BEUC1/23-222
C5C1E0_BEUC1/40-265
C5C1E7_BEUC1/24-223
C5C1E9_BEUC1/19-249
C5C1J9_BEUC1/25-265
C5C214_BEUC1/27-209
C5C2C8_BEUC1/21-274
C5C2V6_BEUC1/23-233
C5C3A3_BEUC1/49-282
C5C666_BEUC1/19-235
C5CCT7_MICLC/36-223
C5CD54_KOSOT/19-239
C5CGX9_KOSOT/21-213
C5CH25_KOSOT/25-246
C5CH31_KOSOT/34-250
C5CR68_VARPS/21-222
C5CRD5_VARPS/28-279
C5CRY7_VARPS/18-218
C5CSS5_VARPS/26-211
C5CUS8_VARPS/32-244
C5CVR6_VARPS/21-219
C5D2L1_GEOSW/21-219
C5DGG3_LACTC/75-296
C5DZA8_ZYGRC/35-256
C5EBH0_BIFLI/71-314
C5EEP9_9FIRM/1-108
C5EER7_9FIRM/30-235
C5EEW8_9FIRM/20-239
C5EI35_9FIRM/19-223
C5EKU6_9FIRM/22-212
C5EKU9_9FIRM/19-248
C5EKZ0_9FIRM/27-222
C5EQV3_9FIRM/18-234
C5ERH5_9FIRM/26-235
C5ERL2_9FIRM/12-215
C5ERL9_9FIRM/20-232
C5ERM1_9FIRM/27-225
C5ERR9_9FIRM/29-236
C5ERU2_9FIRM/13-242
C5ESH4_9FIRM/18-227
C5ESX6_9FIRM/25-230
C5ET06_9FIRM/19-229
C5F5A2_LACPA/19-236
C5F6H7_LACPA/30-246
C5F9T8_LACPA/24-223
C5FBB6_LACPA/21-169
C5G113_ARTOC/126-349
C5GI12_AJEDR/32-296
C5GQZ7_AJEDR/31-296
C5GTF5_AJEDR/170-393
C5GW53_AJEDR/15-148
C5H4P7_9BACL/81-314
C5J5R4_MYCCR/42-233
C5J659_MYCCR/29-233
C5JCR3_AJEDS/15-148
C5JFE6_AJEDS/28-292
C5JLS8_AJEDS/170-393
C5JZK4_AJEDS/31-296
C5M9Q9_CANTT/9-230
C5N187_STAA3/33-277
C5N5Y3_STAA3/23-239
C5N862_BURMA/25-216
C5N9C9_BURMA/18-218
C5NEZ9_BURMA/33-247
C5NXZ2_9BACL/22-239
C5PDT0_COCP7/55-316
C5PH59_COCP7/137-360
C5PZP0_STAAU/20-236
C5Q471_STAAU/33-277
C5Q9I1_STAEP/19-236
C5QSU8_STAEP/22-239
C5QXG2_STAEP/19-236
C5R9X7_WEIPA/29-231
C5S320_9PAST/18-239
C5S3X7_9PAST/23-234
C5T9T2_ACIDE/21-230
C5UQI7_CLOBO/19-234
C5UWU0_CLOBO/23-232
C5UX36_CLOBO/34-250
C5VNB0_CLOBO/18-226
C5VP43_CLOBO/20-216
C5VS65_CLOBO/26-233
C5VU13_CLOBO/34-250
C5VVZ4_STRSE/22-233
C5W0G2_ECOBB/21-219
C5W3V0_ECOBB/19-243
C5W5P1_ECOBB/25-230
C5W5Q2_ECOBB/28-233
C5W6Q3_ECOBB/19-239
C5W848_ECOBB/21-219
C5W9V2_ECOBB/19-226
C5WAD8_ECOBB/83-314
C5WAF4_ECOBB/23-234
C5WBB4_ECOBB/41-229
C5WJC6_STRDG/22-233
C5ZEC4_BURPS/33-247
C5ZH75_BURPS/25-214
C5ZI04_BURPS/21-219
C5ZMC3_BURPS/18-218
C5ZP63_BURPS/21-219
C5ZZU7_THESM/23-216
C6A0Y0_THESM/21-220
C6A1R7_THESM/22-228
C6A2X5_THESM/27-259
C6A6Y8_BIFLB/60-315
C6AHJ6_BIFAS/60-315
C6AP43_AGGAN/23-234
C6APB8_AGGAN/33-250
C6AS70_RHILS/7-230
C6ASU4_RHILS/29-259
C6ASU5_RHILS/19-251
C6ATF2_RHILS/30-244
C6AUP8_RHILS/23-215
C6AUQ5_RHILS/21-219
C6AWQ0_RHILS/28-279
C6AWQ5_RHILS/130-312
C6B0I0_RHILS/24-220
C6B0V9_RHILS/21-234
C6B176_RHILS/20-226
C6B4E4_RHILS/19-229
C6B535_RHILS/22-220
C6B536_RHILS/18-240
C6B567_RHILS/21-221
C6B5R7_RHILS/30-224
C6B5S3_RHILS/19-240
C6B5Z1_RHILS/29-224
C6B611_RHILS/24-217
C6B673_RHILS/22-241
C6B6M5_RHILS/51-246
C6B6N7_RHILS/92-305
C6B7P3_RHILS/18-218
C6B7Y0_RHILS/22-232
C6B9C4_RHILS/3-245
C6B9N8_RHILS/25-237
C6BAK0_RHILS/45-268
C6BE96_RALP1/25-251
C6BH45_RALP1/21-219
C6BIK4_RALP1/21-219
C6BNJ9_RALP1/26-226
C6C1H3_DESAD/17-237
C6C274_DESAD/47-225
C6C6H8_DICDC/78-319
C6C6M1_DICDC/27-238
C6C8E4_DICDC/18-239
C6CFX0_DICZE/113-316
C6CH66_DICZE/27-238
C6CIQ4_DICZE/30-244
C6CJI8_DICZE/22-234
C6CKE7_DICZE/18-239
C6CPK4_DICZE/55-240
C6CPK7_DICZE/29-279
C6CPK9_DICZE/22-217
C6CS70_PAESJ/28-255
C6CT20_PAESJ/20-226
C6CTH7_PAESJ/33-251
C6CUI9_PAESJ/47-219
C6CUM2_PAESJ/19-239
C6CUT5_PAESJ/17-233
C6CV04_PAESJ/24-243
C6CW64_PAESJ/19-237
C6CWV2_PAESJ/25-231
C6CXH9_PAESJ/26-279
C6CYV7_PAESJ/47-197
C6CZ45_PAESJ/34-231
C6CZY1_PAESJ/25-210
C6D0F9_PAESJ/19-231
C6D1A6_PAESJ/33-215
C6D1A7_PAESJ/25-205
C6D1R6_PAESJ/132-311
C6D224_PAESJ/25-239
C6D358_PAESJ/20-224
C6D3V5_PAESJ/32-227
C6D3Z9_PAESJ/20-237
C6D4T3_PAESJ/19-264
C6D5I3_PAESJ/24-209
C6D5R0_PAESJ/21-214
C6D6C9_PAESJ/26-237
C6D716_PAESJ/25-211
C6D7H0_PAESJ/19-233
C6DCH0_PECCP/52-239
C6DCH3_PECCP/28-279
C6DD10_PECCP/30-244
C6DFH3_PECCP/23-234
C6DGU0_PECCP/21-219
C6DT82_MYCTK/23-230
C6DUI4_MYCTK/7-181
C6DZM7_GEOSM/17-214
C6DZS7_GEOSM/39-251
C6E192_GEOSM/19-209
C6E7N3_GEOSM/26-216
C6EAF4_ECOBD/19-239
C6ECE1_ECOBD/28-233
C6ECF2_ECOBD/25-230
C6EE97_ECOBD/23-234
C6EEB3_ECOBD/83-314
C6EF28_ECOBD/41-229
C6EFK4_ECOBD/19-226
C6EFR8_ECOBD/19-243
C6EJC8_ECOBD/21-219
C6EKV7_ECOBD/21-219
C6EMY8_AZOLI/21-229
C6GSP4_STRSX/22-233
C6GXV8_STRS4/22-233
C6HBI1_AJECH/11-252
C6HDL7_AJECH/155-351
C6HUL2_9BACT/31-159
C6I4K0_9BACE/19-237
C6I8E2_9BACE/133-315
C6IE58_9BACE/38-240
C6IFR1_9BACE/53-284
C6IGC0_9BACE/86-315
C6IL45_9BACE/53-281
C6IQ06_9BACE/19-237
C6IRS5_9BACE/63-272
C6IX55_9BACL/29-243
C6IY98_9BACL/77-312
C6IYB0_9BACL/25-227
C6IYB1_9BACL/25-249
C6IYZ4_9BACL/33-251
C6J0A3_9BACL/19-238
C6J2G2_9BACL/23-205
C6J2G4_9BACL/19-264
C6J308_9BACL/38-212
C6J4H6_9BACL/19-237
C6J509_9BACL/21-240
C6J602_9BACL/24-200
C6J606_9BACL/19-261
C6JAI4_9FIRM/19-234
C6JAU1_9FIRM/24-223
C6JAX9_9FIRM/20-228
C6JHJ5_9FIRM/22-225
C6JKB7_FUSVA/22-217
C6JL45_FUSVA/26-244
C6JMG9_FUSVA/22-261
C6JMI6_FUSVA/23-263
C6JR26_FUSVA/28-249
C6L1I3_9BACT/24-217
C6LIE2_9FIRM/31-211
C6LJS1_9FIRM/19-234
C6PQY9_9CLOT/27-233
C6PRJ9_9CLOT/19-284
C6PT94_9CLOT/25-223
C6PUN6_9CLOT/32-239
C6PVJ2_9CLOT/83-313
C6Q315_9CLOT/20-216
C6R557_9MICC/487-703
C6RHV6_9PROT/19-237
C6RS87_ACIRA/21-224
C6S0E1_VIBCH/27-238
C6S2N5_VIBCH/21-241
C6SSM5_STRMN/22-233
C6TQU8_BURPS/25-214
C6TRM8_BURPS/21-219
C6U077_BURPS/33-247
C6U5L5_BURPS/21-219
C6U7R0_BURPS/18-218
C6UBX2_ECOBR/21-219
C6UC88_ECOBR/21-219
C6UFX2_ECOBR/19-226
C6UGW2_ECOBR/19-243
C6UH78_ECOBR/83-314
C6UH94_ECOBR/23-234
C6UIX7_ECOBR/41-229
C6UKX4_ECOBR/25-230
C6UKY5_ECOBR/28-233
C6ULH3_ECOBR/19-239
C6UTG2_ECO5T/19-243
C6UVE6_ECO5T/19-226
C6UXJ3_ECO5T/83-314
C6V046_ECO5T/21-219
C6V0S4_ECO5T/41-229
C6V2P5_ECO5T/19-239
C6V395_ECO5T/25-230
C6VMS0_LACPJ/41-238
C6VQT8_LACPJ/20-237
C6VRG1_LACPJ/25-238
C6VRJ5_DYAFD/53-241
C6VRR7_DYAFD/54-258
C6VRW0_DYAFD/70-294
C6VT00_DYAFD/56-245
C6VT01_DYAFD/57-240
C6VV90_DYAFD/51-256
C6VWY3_DYAFD/33-249
C6VX83_DYAFD/123-286
C6VX88_DYAFD/51-254
C6VYL5_DYAFD/38-261
C6VZC6_DYAFD/61-234
C6VZP0_DYAFD/21-206
C6W0B9_DYAFD/70-292
C6W146_DYAFD/22-220
C6W2G1_DYAFD/67-277
C6W2K3_DYAFD/62-278
C6W3E4_DYAFD/53-245
C6W3P1_DYAFD/22-238
C6W444_DYAFD/41-231
C6W445_DYAFD/51-243
C6W4I6_DYAFD/65-292
C6W4S8_DYAFD/22-243
C6W4V0_DYAFD/136-320
C6W4Y7_DYAFD/25-227
C6W556_DYAFD/20-256
C6W601_DYAFD/45-232
C6W6C9_DYAFD/57-267
C6W6U7_DYAFD/55-254
C6W744_DYAFD/56-238
C6W766_DYAFD/45-242
C6W7A3_DYAFD/34-279
C6W7A7_DYAFD/33-225
C6W7A9_DYAFD/23-240
C6W7M7_DYAFD/57-251
C6W7R1_DYAFD/28-279
C6WCX6_ACTMD/33-258
C6WD97_ACTMD/40-236
C6WFL4_ACTMD/360-603
C6WFT5_ACTMD/20-224
C6WJL5_ACTMD/21-274
C6WMQ6_ACTMD/28-206
C6WPE7_ACTMD/22-213
C6WPJ2_ACTMD/28-221
C6WPU7_ACTMD/28-233
C6WRQ0_ACTMD/23-202
C6WSF9_ACTMD/13-218
C6X173_FLAB3/109-338
C6X8B2_METSD/485-702
C6XQW7_HIRBI/84-313
C6XT00_PEDHD/53-250
C6XT41_PEDHD/638-856
C6XU04_PEDHD/22-202
C6XU45_PEDHD/28-279
C6XU50_PEDHD/64-252
C6XU51_PEDHD/54-248
C6XUG7_PEDHD/109-320
C6XUU3_PEDHD/24-218
C6XWL6_PEDHD/21-213
C6Y0Y7_PEDHD/60-234
C6Y149_PEDHD/53-276
C6Y326_PEDHD/60-256
C6Y327_PEDHD/52-263
C6Y328_PEDHD/74-261
C6Y329_PEDHD/259-470
C6Y3B1_PEDHD/81-265
C6Y3I5_PEDHD/72-255
C6Y3S5_PEDHD/67-291
C6YG15_VIBCH/21-241
C6YHA0_VIBCH/27-238
C6Z1J2_9BACE/129-315
C6Z909_9BACE/48-277
C6Z949_9BACE/28-245
C6ZEZ0_9ACTO/20-245
C7BIH0_PHOAA/21-219
C7BPM4_PHOAA/30-244
C7BSS7_PHOAA/18-239
C7C7I0_METED/8-229
C7CH49_METED/21-221
C7CKP7_METED/21-219
C7CPP2_ENTFA/21-237
C7CSD8_ENTFA/19-236
C7CTV5_ENTFA/21-233
C7CVE1_ENTFA/32-248
C7CWV5_ENTFA/21-237
C7CX91_ENTFA/85-311
C7D331_ENTFA/19-236
C7D4I9_ENTFA/21-233
C7D6Z5_9RHOB/20-189
C7DA91_9RHOB/26-229
C7DAV6_9RHOB/19-205
C7DAV8_9RHOB/29-280
C7DC01_9RHOB/21-214
C7DCY9_9RHOB/28-247
C7DDV3_9RHOB/134-311
C7DE51_9RHOB/24-217
C7G532_9VIBR/83-313
C7G7M2_9FIRM/36-236
C7GAJ4_9FIRM/22-237
C7GVJ7_YEAS2/31-252
C7H4C2_9FIRM/35-251
C7H5F4_9FIRM/22-241
C7H5V9_9FIRM/29-130
C7H7P1_9FIRM/21-223
C7H7P4_9FIRM/28-246
C7HES6_CLOTM/28-242
C7HII4_CLOTM/19-219
C7HUY5_9FIRM/29-236
C7IP60_THEET/24-202
C7IP61_THEET/19-259
C7ITU5_THEET/69-312
C7IUE7_THEET/29-243
C7JDT0_ACEP3/35-257
C7JKZ8_ACEPA/35-257
C7JV66_ACEPA/35-257
C7K5F8_ACEPA/35-257
C7KEM7_ACEPA/35-257
C7KNZ3_ACEPA/35-257
C7KYA8_ACEPA/35-257
C7L832_ACEPA/35-257
C7LAK9_BRUMC/28-279
C7LAL1_BRUMC/130-312
C7LGZ4_BRUMC/21-218
C7LIJ0_BRUMC/29-243
C7LLY0_MYCML/25-241
C7LUL7_DESBD/18-234
C7LWX0_DESBD/9-217
C7LZK8_ACIFD/16-230
C7M9X7_BRAFD/30-235
C7MA18_BRAFD/20-232
C7MA50_BRAFD/31-212
C7MB09_BRAFD/49-246
C7MB39_BRAFD/29-253
C7MCS9_BRAFD/21-273
C7MDB1_BRAFD/72-261
C7ME27_BRAFD/24-238
C7MEP5_BRAFD/24-237
C7MF40_BRAFD/38-258
C7MFT2_BRAFD/41-266
C7MGS0_BRAFD/25-203
C7MH71_BRAFD/25-230
C7MHZ0_BRAFD/20-209
C7MI01_BRAFD/32-237
C7MLN7_CRYCD/2-218
C7MPN7_SACVD/27-239
C7MS22_SACVD/13-215
C7MSZ3_SACVD/24-216
C7MW82_SACVD/38-259
C7MXJ8_SACVD/40-265
C7MZ46_SACVD/22-232
C7MZ48_SACVD/28-248
C7MZ50_SACVD/21-274
C7MZ51_SACVD/57-232
C7N749_SLAHD/19-206
C7N8D7_SLAHD/19-234
C7NAJ7_LEPBD/25-244
C7NFR0_KYTSD/22-213
C7NMC9_HALUD/20-232
C7NMH0_HALUD/81-314
C7NS34_HALUD/40-206
C7NWI1_HALMD/17-232
C7NX92_HALMD/19-205
C7NXD4_HALMD/19-263
C7NXX1_HALMD/21-203
C7P3I6_HALMD/21-202
C7P5D3_METFA/21-211
C7P691_METFA/19-217
C7P8M4_METFA/19-223
C7P8T8_METFA/20-229
C7PA67_CHIPD/57-280
C7PB53_CHIPD/146-319
C7PEZ2_CHIPD/50-243
C7PF65_CHIPD/56-265
C7PIK7_CHIPD/64-262
C7PJW7_CHIPD/66-295
C7PKP0_CHIPD/55-236
C7PKV3_CHIPD/85-266
C7PR47_CHIPD/55-248
C7PV85_CHIPD/28-279
C7PVD6_CATAD/15-222
C7PWA2_CATAD/31-238
C7PWS2_CATAD/35-241
C7PZS6_CATAD/22-230
C7Q040_CATAD/40-265
C7Q830_CATAD/19-255
C7Q831_CATAD/26-208
C7QBR1_CATAD/38-225
C7QHE9_CATAD/21-213
C7QHF3_CATAD/19-224
C7QJV3_CATAD/21-274
C7QQD4_CYAP0/490-704
C7QT50_CYAP0/36-255
C7QT53_CYAP0/85-302
C7QYL2_JONDD/24-212
C7R071_JONDD/37-262
C7REK3_ANAPD/24-235
C7RMI5_ACCPU/25-224
C7T7T3_LACRG/21-233
C7T970_LACRG/33-249
C7T973_LACRG/24-255
C7T974_LACRG/20-241
C7TA13_LACRG/24-224
C7TCW0_LACRG/19-236
C7TDP3_LACRG/53-225
C7TFW4_LACRL/33-249
C7TFW7_LACRL/24-243
C7TFW8_LACRL/20-241
C7TJJ8_LACRL/19-236
C7TKC9_LACRL/53-225
C7TMY5_LACRL/21-233
C7U4C5_ENTFA/21-237
C7U7C7_ENTFA/32-248
C7U9G4_ENTFA/21-233
C7U9K2_ENTFA/19-236
C7UCZ3_ENTFA/21-237
C7UDL6_ENTFA/85-311
C7UHH6_ENTFA/19-236
C7UI96_ENTFA/21-233
C7UK66_ENTFA/21-237
C7UKI8_ENTFA/85-311
C7UPU8_ENTFA/19-236
C7UQW9_ENTFA/21-233
C7UT35_ENTFA/22-237
C7UTF9_ENTFA/85-311
C7UU93_ENTFA/21-233
C7UVS7_ENTFA/19-236
C7UWT1_ENTFA/32-248
C7V131_ENTFA/21-237
C7V3A7_ENTFA/32-248
C7V4P8_ENTFA/21-233
C7V648_ENTFA/19-236
C7V8F3_ENTFA/21-237
C7V8Q3_ENTFA/85-311
C7VA99_ENTFA/32-248
C7VBP8_ENTFA/21-233
C7VD54_ENTFA/19-236
C7VHW8_ENTFA/21-237
C7VIT0_ENTFA/32-248
C7VKW9_ENTFA/85-311
C7VMX1_ENTFA/19-236
C7VPD0_ENTFA/21-233
C7VR09_ENTFA/1-151
C7VVA9_ENTFA/19-236
C7VWZ7_ENTFA/21-233
C7W180_ENTFA/32-248
C7W254_ENTFA/19-236
C7W3M1_ENTFA/21-233
C7W6W3_ENTFA/21-233
C7WAR8_ENTFA/19-236
C7WBU9_ENTFA/32-248
C7WCU8_ENTFA/21-237
C7WE01_ENTFA/32-248
C7WGN1_ENTFA/85-311
C7WGZ7_ENTFA/21-237
C7WJP7_ENTFA/21-233
C7WL63_ENTFA/19-236
C7WN54_ENTFA/21-233
C7WPL4_ENTFA/19-236
C7WQG6_ENTFA/32-248
C7X1F9_ENTFA/19-236
C7X2X1_ENTFA/21-233
C7X549_9PORP/67-284
C7X5N5_9PORP/33-283
C7X6A7_9PORP/55-248
C7X6D5_9PORP/45-236
C7X6H2_9PORP/69-264
C7X6T6_9PORP/62-276
C7X778_9PORP/112-341
C7X8E7_9PORP/19-239
C7X918_9PORP/63-253
C7XBR5_9PORP/26-225
C7XCD0_9PORP/66-296
C7XCT4_9PORP/50-236
C7XCW5_9PORP/56-237
C7XDP7_9PORP/48-318
C7XED8_9PORP/43-253
C7XFA2_9PORP/69-271
C7XFZ1_9PORP/66-263
C7XLA0_9LACO/23-235
C7XT42_9FUSO/23-280
C7XV77_9LACO/21-231
C7XVC0_9LACO/23-235
C7XVK2_9LACO/33-209
C7Y3Z1_9LACO/23-235
C7Y6A3_9LACO/22-208
C7Y8Q2_ENTFA/24-240
C7Y9R3_ENTFA/21-233
C7YBG0_ENTFA/19-236
C7YBZ5_ENTFA/32-248
C7YDX6_ENTFA/85-311
C7YJY8_NECH7/112-333
C7Z650_NECH7/25-276
C7ZBZ3_NECH7/33-227
C7ZHD7_NECH7/18-213
C7ZKL1_NECH7/25-278
C7ZN26_NECH7/29-300
C7ZTL4_STAAU/19-263
C7ZXE3_STAAU/20-236
C8A195_STAAU/19-263
C8A4G4_STAAU/20-236
C8A7M7_STAAU/19-263
C8ACE7_STAAU/20-236
C8AG58_STAAU/19-263
C8AIN3_STAAU/20-236
C8ALV7_STAAU/19-263
C8ASG3_STAAU/20-236
C8JR02_LISMO/30-226
C8JR74_LISMO/24-200
C8JR76_LISMO/19-265
C8JSH6_LISMO/19-260
C8JTG1_LISMO/21-237
C8JTP9_LISMO/26-213
C8JZG1_LISMO/19-260
C8K0M9_LISMO/21-237
C8K0Y3_LISMO/9-196
C8K3Q0_LISMO/19-265
C8K3Q2_LISMO/24-200
C8K3X6_LISMO/30-226
C8K8T0_LISMO/21-237
C8KAC0_LISMO/26-213
C8KCA4_LISMO/19-265
C8KCA6_LISMO/24-200
C8KCH8_LISMO/30-226
C8KDY9_LISMO/19-260
C8KIY9_STAAU/19-263
C8KJD2_STAAU/20-236
C8KQH1_STAAU/19-263
C8KSU7_STAAU/20-236
C8KXF1_9PAST/18-239
C8KZ43_9PAST/23-234
C8L0X6_STAAU/20-236
C8L792_STAAU/19-263
C8L853_STAAU/20-236
C8LB29_STAAU/19-263
C8LHZ1_STAAU/19-263
C8LIG8_STAAU/20-236
C8LTM5_STAAU/20-236
C8LUE9_STAAU/19-263
C8LZW6_STAAU/20-236
C8M1L5_STAAU/19-263
C8M7B9_STAAU/20-236
C8M9A1_STAAU/19-263
C8MCW6_STAAU/20-236
C8MG16_STAAU/19-263
C8MJJ9_STAAU/20-236
C8MMK8_STAAU/19-263
C8MTP0_STAAU/19-263
C8MUV4_STAAU/20-236
C8N004_STAAU/20-236
C8N0Y9_STAAU/19-263
C8N9L0_9GAMM/21-219
C8NEQ8_9LACT/29-239
C8NF08_9LACT/19-236
C8NKS9_COREF/1-133
C8NQY3_COREF/21-211
C8NSG5_COREF/18-218
C8P8N7_9LACO/31-246
C8P9M8_9LACO/66-316
C8PHD7_9PROT/19-239
C8S041_9RHOB/24-217
C8S146_9RHOB/77-311
C8S160_9RHOB/28-279
C8S4E1_9RHOB/21-212
C8S5N3_9RHOB/41-244
C8SFF5_9RHIZ/5-201
C8SFI1_9RHIZ/25-247
C8SFL9_9RHIZ/19-233
C8SFM1_9RHIZ/30-227
C8SG01_9RHIZ/31-256
C8SG52_9RHIZ/36-231
C8SH26_9RHIZ/20-206
C8SHQ8_9RHIZ/21-219
C8SIJ1_9RHIZ/87-317
C8SIN2_9RHIZ/30-244
C8SJM4_9RHIZ/92-334
C8SJT8_9RHIZ/24-219
C8SJV5_9RHIZ/35-226
C8SKH4_9RHIZ/24-236
C8SLV1_9RHIZ/25-248
C8SPD7_9RHIZ/12-217
C8SRL1_9RHIZ/19-238
C8SUY9_9RHIZ/18-235
C8SUZ0_9RHIZ/29-280
C8SUZ2_9RHIZ/22-220
C8SWN9_9RHIZ/20-254
C8SYK5_KLEPR/19-239
C8SZV1_KLEPR/144-318
C8T1X4_KLEPR/28-279
C8T220_KLEPR/2-88
C8T4U0_KLEPR/22-223
C8T8P4_KLEPR/20-250
C8TA24_KLEPR/12-210
C8TC47_KLEPR/144-282
C8TCI2_KLEPR/33-251
C8TCI3_KLEPR/19-238
C8TCJ2_KLEPR/24-221
C8TCS6_KLEPR/25-230
C8TFY3_ECO26/21-219
C8TIR1_ECO26/19-226
C8TJ96_ECO26/21-219
C8TK62_ECO26/41-229
C8TMF2_ECO26/23-234
C8TMG9_ECO26/140-314
C8TP17_ECO26/25-230
C8TR13_ECO26/19-243
C8TU83_ECO26/19-239
C8TXY9_ECO10/19-226
C8TYJ1_ECO10/41-229
C8TZI5_ECO10/34-245
C8TZK2_ECO10/83-314
C8U0F9_ECO10/25-230
C8U0H1_ECO10/28-233
C8U2J0_ECO10/21-219
C8U6A1_ECO10/19-239
C8U7D2_ECO10/19-243
C8U9G7_ECO10/21-219
C8UD90_ECO1A/19-239
C8UEU3_ECO1A/21-219
C8UHK4_ECO1A/19-226
C8UI51_ECO1A/86-314
C8UIT8_ECO1A/21-219
C8UIX0_ECO1A/23-234
C8UKD0_ECO1A/41-229
C8ULZ0_ECO1A/25-230
C8UPB3_ECO1A/19-243
C8UXP1_LACRG/50-262
C8UZ21_LACRG/30-246
C8V628_EMENI/149-372
C8VP35_EMENI/33-296
C8VPA1_EMENI/27-268
C8VTA7_EMENI/26-281
C8VWW8_DESAS/20-234
C8W9H4_ATOPD/23-232
C8WAM6_ATOPD/23-238
C8WL60_EGGLE/18-234
C8WQZ5_ALIAD/19-245
C8WQZ6_ALIAD/23-198
C8WQZ7_ALIAD/19-226
C8WR20_ALIAD/81-314
C8WR46_ALIAD/12-218
C8WT06_ALIAD/24-236
C8WTK9_ALIAD/77-299
C8WVD3_ALIAD/27-243
C8X2C7_DESRD/21-238
C8X5P5_DESRD/28-219
C8X9D7_NAKMY/38-238
C8XA02_NAKMY/25-213
C8XDX7_NAKMY/38-245
C8XF46_NAKMY/28-224
C8XGA5_NAKMY/25-224
C8XHS7_NAKMY/27-227
C8XHT0_NAKMY/40-237
C8XI06_NAKMY/18-223
C8XJ27_NAKMY/40-265
C8XJZ3_NAKMY/25-231
C8ZC61_YEAS8/31-252
C8ZX69_ENTGA/85-311
C8ZYA9_ENTGA/19-236
C9A0J4_ENTGA/23-237
C9A2C5_ENTGA/85-311
C9A376_ENTGA/24-200
C9A378_ENTGA/19-258
C9A528_ENTCA/22-243
C9A5A7_ENTCA/19-253
C9A5B0_ENTCA/28-201
C9A5C6_ENTCA/21-222
C9A7F0_ENTCA/19-236
C9ABK4_ENTCA/25-201
C9ABK6_ENTCA/19-258
C9ABQ4_ENTCA/23-226
C9ABS8_ENTCA/85-311
C9AGN5_ENTFC/19-236
C9AHL4_ENTFC/21-238
C9AKS7_ENTFC/22-236
C9ALW7_ENTFC/19-236
C9APG3_ENTFC/21-225
C9AR44_ENTFC/21-238
C9ATJ9_ENTFC/22-236
C9AVJ0_ENTCA/19-236
C9AXF9_ENTCA/22-231
C9AZG3_ENTCA/25-201
C9AZG5_ENTCA/19-258
C9AZS0_ENTCA/85-311
C9B1Q6_ENTCA/24-243
C9B422_ENTFC/19-236
C9B6P7_ENTFC/21-233
C9B8Y6_ENTFC/21-238
C9B9Z8_ENTFC/19-225
C9BAN1_ENTFC/22-236
C9BCU4_ENTFC/21-233
C9BE02_ENTFC/19-236
C9BEX3_ENTFC/21-238
C9BHD5_ENTFC/82-311
C9BI83_ENTFC/22-236
C9BK02_ENTFC/21-233
C9BKM9_ENTFC/22-238
C9BN75_ENTFC/19-225
C9BNA3_ENTFC/32-248
C9BP81_ENTFC/19-236
C9BQR9_ENTFC/22-236
C9BRY9_ENTFC/21-233
C9BUD5_ENTFC/19-236
C9BV94_ENTFC/21-238
C9BXC9_ENTFC/19-225
C9BYS8_ENTFC/22-236
C9C205_ENTFC/21-233
C9C3J3_ENTFC/19-236
C9C4E9_ENTFC/21-238
C9C6K8_ENTFC/22-236
C9C7A5_ENTFC/19-225
C9C8K4_ENTFC/21-233
C9CB10_ENTFC/22-238
C9CE75_ENTFC/19-236
C9CFM5_ENTFC/19-225
C9CFV3_ENTFC/22-236
C9CJ81_ENTCA/19-236
C9CLF2_ENTCA/22-231
C9CMT8_ENTCA/25-201
C9CMU0_ENTCA/19-258
C9CN43_ENTCA/85-311
C9CQ26_ENTCA/24-243
C9CRL7_9RHOB/46-297
C9CYU6_9RHOB/82-312
C9D0G1_9RHOB/22-216
C9D0H0_9RHOB/30-243
C9D0Y0_9RHOB/21-213
C9D202_9RHOB/24-217
C9KLI0_9FIRM/20-221
C9KMJ7_9FIRM/24-239
C9KML0_9FIRM/31-247
C9KMM1_9FIRM/22-227
C9KN93_9FIRM/34-259
C9KN94_9FIRM/29-258
C9KNA2_9FIRM/23-228
C9KQL8_9FIRM/20-244
C9KS05_9BACE/132-315
C9KWX1_9BACE/54-288
C9L026_9BACE/19-237
C9L713_RUMHA/9-211
C9L8C2_RUMHA/18-234
C9LQV2_9FIRM/22-239
C9LS88_9FIRM/26-267
C9LTQ8_9FIRM/25-240
C9M7K5_9BACT/2-217
C9MAX8_HAEIF/137-313
C9MF61_HAEIF/21-219
C9MG53_HAEIF/21-219
C9MG66_HAEIF/23-234
C9MGE8_HAEIF/140-313
C9MWK6_9FUSO/25-246
C9N0A3_9FUSO/26-240
C9NNR5_9VIBR/26-246
C9NSE4_9VIBR/21-219
C9NY45_9VIBR/19-227
C9NY52_9VIBR/31-246
C9NY64_9VIBR/30-244
C9P6K3_VIBME/28-248
C9P6S2_VIBME/30-244
C9P6U6_VIBME/21-219
C9P6V8_VIBME/27-238
C9P9Z1_VIBFU/28-248
C9PA17_VIBFU/18-219
C9PEI0_VIBFU/18-217
C9PIW1_VIBFU/21-219
C9PSS5_9PAST/24-235
C9Q3K5_9VIBR/18-224
C9Q6G5_9VIBR/21-241
C9Q9L3_9VIBR/27-238
C9QF49_VIBOR/21-219
C9QMS3_VIBOR/26-246
C9QQ13_ECOD1/21-219
C9QRR2_ECOD1/19-239
C9QTM8_ECOD1/25-230
C9QVG2_ECOD1/23-234
C9QVH9_ECOD1/83-314
C9QW86_ECOD1/41-229
C9QWR0_ECOD1/19-226
C9QX38_ECOD1/19-243
C9R0E2_ECOD1/21-219
C9R1S1_AGGAD/83-313
C9R3Q2_AGGAD/23-234
C9R6U9_AGGAD/21-219
C9R954_AMMDK/20-238
C9RB61_AMMDK/20-260
C9RDJ3_METVM/19-231
C9RE30_METVM/19-223
C9RG60_METVM/17-211
C9RG76_METVM/14-198
C9RI24_METVM/20-229
C9RL20_FIBSS/18-233
C9RT30_GEOSY/76-311
C9RTW3_GEOSY/19-249
C9RYL3_GEOSY/20-237
C9S1Y1_GEOSY/21-219
C9SEF9_VERA1/27-260
C9SLW9_VERA1/32-253
C9SU88_VERA1/1-261
C9SZZ2_9RHIZ/21-218
C9T1I4_9RHIZ/29-243
C9T433_9RHIZ/130-312
C9T435_9RHIZ/28-279
C9T989_9RHIZ/21-218
C9TAS6_9RHIZ/29-243
C9TCR8_9RHIZ/28-279
C9TCS0_9RHIZ/130-312
C9THW6_9RHIZ/3-153
C9TJN5_9RHIZ/29-243
C9TPM6_9RHIZ/130-312
C9TS25_9RHIZ/19-159
C9TU30_9RHIZ/28-279
C9TU32_9RHIZ/130-312
C9TZ55_9RHIZ/29-243
C9U0G5_9RHIZ/21-218
C9U2E4_BRUAB/28-279
C9U2E6_BRUAB/129-312
C9U7R0_BRUAB/21-218
C9U9H1_BRUAB/29-243
C9UBL3_BRUAB/28-279
C9UBL5_BRUAB/130-312
C9UI19_BRUAB/21-218
C9UJ34_BRUAB/29-243
C9UKN5_BRUAB/28-279
C9UKN8_BRUAB/130-312
C9USR5_BRUAB/21-218
C9UU72_BRUAB/29-243
C9UWU4_BRUAB/28-279
C9UWU6_BRUAB/130-312
C9V115_BRUAB/21-218
C9V225_BRUAB/29-243
C9V5D4_BRUNE/29-243
C9V6W8_BRUNE/21-218
C9V984_BRUNE/28-279
C9V986_BRUNE/41-222
C9VE48_9RHIZ/21-218
C9VFM8_9RHIZ/29-243
C9VHL4_9RHIZ/28-279
C9VHL6_9RHIZ/130-312
C9VNP2_BRUAB/21-218
C9VPQ8_BRUAB/29-243
C9VRH6_BRUAB/28-279
C9VRJ3_BRUAB/129-312
C9X7U9_SALTD/133-312
C9X7W4_SALTD/23-234
C9XA04_SALTD/21-219
C9XA46_SALTD/18-239
C9XDZ6_SALTD/25-230
C9XE33_SALTD/40-256
C9XE36_SALTD/21-228
C9XE42_SALTD/24-222
C9XE43_SALTD/19-238
C9XFG6_SALTD/21-219
C9XKJ7_CLODC/19-212
C9XKK1_CLODC/18-234
C9XN80_CLODC/28-224
C9XQA5_CLODC/89-322
C9XW54_CROTZ/18-239
C9XW55_CROTZ/38-237
C9XWX6_CROTZ/24-221
C9XWY4_CROTZ/31-250
C9XWY5_CROTZ/39-257
C9Y264_CROTZ/37-244
C9Y331_CROTZ/83-314
C9Y469_CROTZ/28-279
C9Y583_CROTZ/19-234
C9Y7Y4_9BURK/32-258
C9Y7Z5_9BURK/132-314
C9YBL7_9BURK/21-223
C9YC71_9BURK/21-233
C9YD52_9BURK/94-332
C9YFY9_9BURK/26-229
C9YIT7_CLODR/19-212
C9YIU1_CLODR/18-234
C9YPT3_CLODR/28-224
C9YQN1_CLODR/89-322
C9YTY0_STRSW/48-269
C9Z0P8_STRSW/28-216
C9Z1V1_STRSW/47-256
C9Z4A2_STRSW/19-216
C9Z4B2_STRSW/26-231
C9Z5S7_STRSW/39-256
C9ZBM4_STRSW/36-236
C9ZD71_STRSW/82-296
C9ZD72_STRSW/43-253
C9ZD75_STRSW/26-239
C9ZD79_STRSW/21-274
C9ZEB6_STRSW/24-265
C9ZFY5_STRSW/40-265
C9ZGE7_STRSW/40-257
C9ZGF0_STRSW/26-237
C9ZGL4_STRSW/25-236
D0ADC7_ENTFC/21-238
D0ADJ7_ENTFC/22-236
D0AEC1_ENTFC/21-233
D0AH19_ENTFC/1-206
D0AI39_ENTFC/19-227
D0AJ58_ENTFC/85-311
D0ALX2_ENTFC/21-233
D0AN14_ENTFC/19-225
D0ANN0_ENTFC/1-206
D0AS57_ENTFC/22-236
D0ATK4_BRUAB/29-243
D0AVL0_BRUAB/21-218
D0AXB3_BRUAB/130-312
D0AXB5_BRUAB/28-279
D0B1Z3_BRUME/28-279
D0B1Z5_BRUME/130-312
D0B5Z1_BRUME/21-218
D0B7D2_BRUME/29-243
D0BCI9_BRUSU/130-312
D0BCJ1_BRUSU/28-279
D0BGJ1_BRUSU/29-243
D0BI00_BRUSU/21-218
D0BJT2_9LACT/19-236
D0BK84_9LACT/21-231
D0BTS7_9FUSO/23-250
D0C377_9GAMM/23-222
D0CAA2_ACIBA/23-222
D0CRS0_9RHOB/30-244
D0CTC3_9RHOB/21-213
D0D2W5_9RHOB/18-218
D0D3D6_9RHOB/21-220
D0D8G1_9RHOB/24-234
D0DD09_9RHOB/18-220
D0DE70_9RHOB/28-279
D0DIK9_9LACO/23-235
D0DJ22_9LACO/22-208
D0DS31_LACFE/23-228
D0DTW2_LACFE/89-315
D0FR63_ERWPY/18-239
D0FRU2_ERWPY/23-223
D0FUF0_ERWPY/21-219
D0FX82_ERWPY/33-250
D0FX83_ERWPY/19-238
D0GAM0_BRUME/29-243
D0GC34_BRUME/21-218
D0GGK6_BRUME/130-312
D0GGK8_BRUME/28-279
D0GIU1_9FUSO/20-239
D0GP42_9FUSO/76-313
D0GPZ3_9FUSO/26-240
D0GQW7_VIBMI/21-241
D0H0C4_VIBMI/27-238
D0H4R6_VIBCH/27-238
D0H509_VIBCH/21-241
D0HE17_VIBMI/27-238
D0HH89_VIBMI/21-241
D0HSH0_VIBCH/21-241
D0HU96_VIBCH/27-238
D0HWT2_VIBCH/27-238
D0HZP6_VIBCH/21-219
D0I1I0_VIBCH/21-241
D0I843_VIBHO/19-239
D0ILY9_9VIBR/21-241
D0J522_COMT2/21-219
D0JC02_YERPD/25-219
D0JE56_YERPD/86-300
D0JGQ3_YERPD/23-234
D0JHY7_YERPD/19-243
D0JIE1_YERPD/21-219
D0JIJ6_YERPD/18-239
D0JKE6_YERPD/140-314
D0JR66_YERP1/23-234
D0JRS8_YERP1/18-239
D0JSB7_YERP1/21-219
D0JSU2_YERP1/19-243
D0JUW5_YERP1/140-314
D0JWM5_YERP1/25-219
D0JXQ7_YERP1/86-300
D0K5D8_STAAD/20-236
D0K7X4_STAAD/19-263
D0KB21_PECWW/18-239
D0KDB3_PECWW/80-314
D0KDE1_PECWW/21-219
D0KFY0_PECWW/38-248
D0KI12_PECWW/30-244
D0KI73_PECWW/28-279
D0KI76_PECWW/52-239
D0KMS4_PECWW/23-234
D0KQI0_SULS9/24-230
D0L488_GORB4/28-236
D0L6J9_GORB4/14-220
D0L7F5_GORB4/19-280
D0L9P5_GORB4/20-238
D0L9P6_GORB4/30-235
D0LCF1_GORB4/23-234
D0LF90_GORB4/34-241
D0MEA3_RHOM4/56-246
D0MEB6_RHOM4/59-285
D0MF18_RHOM4/23-217
D0MJF9_RHOM4/21-274
D0MJG1_RHOM4/66-246
D0MJG9_RHOM4/59-253
D0NA42_PHYIT/101-327
D0P5N1_BRUSU/2-114
D0P738_BRUSU/563-655
D0PBN3_BRUSU/7-158
D0PBN5_BRUSU/130-312
D0PEL8_BRUSU/21-218
D0PG39_BRUSU/29-243
D0PI86_BRUSU/28-279
D0PI88_BRUSU/130-312
D0REP4_9RHIZ/29-243
D0RID6_9RHIZ/28-279
D0RID8_9RHIZ/130-312
D0S2J5_ACICA/28-279
D0S5N8_ACICA/23-222
D0SCT9_ACIJO/21-227
D0SQB0_ACIJU/21-219
D0SZ50_ACILW/21-219
D0T6Y5_ACIRA/21-224
D0T9D8_9BACE/90-319
D0T9T3_9BACE/62-276
D0TC01_9BACE/19-239
D0TCT9_9BACE/1-193
D0TCX6_9BACE/45-236
D0TD05_9BACE/55-248
D0TDK6_9BACE/21-271
D0TDZ6_9BACE/60-277
D0TFR5_9BACE/45-316
D0TGB2_9BACE/56-237
D0TGE3_9BACE/50-236
D0TGV9_9BACE/66-296
D0THK9_9BACE/26-225
D0TIW7_9BACE/66-263
D0TJE4_9BACE/63-253
D0TJT2_9BACE/69-271
D0TPP3_9BACE/129-315
D0TQJ5_9BACE/61-269
D0TSB1_9BACE/52-281
D0TSY1_9BACE/19-237
D0WMR7_9ACTO/20-226
D0WSN0_VIBAL/28-248
D0WWS0_VIBAL/21-219
D0X5B1_VIBHA/27-238
D0X5M2_VIBHA/28-248
D0XA08_VIBHA/29-247
D0XA12_VIBHA/31-246
D0XA19_VIBHA/19-227
D0YPM5_9ACTO/28-235
D0YR67_9ACTO/40-265
D0Z015_LISDA/19-239
D0Z8L3_EDWTE/21-219
D0ZBK8_EDWTE/40-228
D0ZFJ1_EDWTE/18-239
D0ZG29_EDWTE/25-230
D0ZKN5_SALT1/133-312
D0ZKQ4_SALT1/23-234
D0ZNN2_SALT1/18-239
D0ZP13_SALT1/21-219
D0ZT34_SALT1/25-230
D0ZT81_SALT1/35-251
D0ZT84_SALT1/21-228
D0ZT90_SALT1/24-222
D0ZT91_SALT1/19-238
D0ZVK5_SALT1/21-219
D0ZZV2_CHLPP/26-247
D1A4B7_THECD/36-225
D1A4C5_THECD/41-258
D1A8F3_THECD/13-219
D1A8U1_THECD/23-238
D1AGC5_SEBTE/19-236
D1AGX5_SEBTE/33-249
D1AH32_SEBTE/24-207
D1AHW3_SEBTE/19-259
D1AI03_SEBTE/20-220
D1AJV4_SEBTE/26-240
D1AJX4_SEBTE/26-240
D1AKE2_SEBTE/20-239
D1AKZ1_SEBTE/21-230
D1ANS7_SEBTE/76-313
D1AP51_SEBTE/24-231
D1AVK8_STRM9/20-234
D1AZ34_SULD5/20-239
D1B9W5_THEAS/18-235
D1BAM8_SANKS/38-263
D1BAQ3_SANKS/26-252
D1BD05_SANKS/21-274
D1BI56_SANKS/37-225
D1BNU7_VEIPT/19-234
D1BRM7_XYLCX/15-226
D1BVU3_XYLCX/21-254
D1BY75_XYLCX/47-252
D1BY84_XYLCX/24-247
D1BYG9_XYLCX/35-260
D1C0J7_XYLCX/26-217
D1C2N8_SPHTD/19-222
D1C4C4_SPHTD/18-238
D1C6T0_SPHTD/20-215
D1C7T3_SPHTD/2-141
D1C7U6_SPHTD/32-246
D1CB58_THET1/25-226
D1CB63_THET1/13-231
D1CB64_THET1/24-225
D1CBP0_THET1/19-216
D1CCB2_THET1/32-248
D1CCS6_THET1/27-245
D1CD48_THET1/19-233
D1CDS1_THET1/21-273
D1CE39_THET1/20-232
D1CE89_THET1/19-213
D1CE89_THET1/281-496
D1CEV4_THET1/19-233
D1CF33_THET1/33-236
D1CFV6_THET1/31-241
D1CG47_THET1/41-268
D1CGE4_THET1/18-227
D1CGE5_THET1/20-241
D1CGF9_THET1/20-238
D1CGH3_THET1/25-207
D1CHE4_THET1/49-221
D1CHJ1_THET1/372-563
D1CWS4_9RHIZ/131-312
D1D0Y9_9RHIZ/29-242
D1D1W6_9RHIZ/21-218
D1EJD4_9RHIZ/21-218
D1EL38_9RHIZ/29-243
D1ER46_9RHIZ/28-279
D1ER48_9RHIZ/130-312
D1ET75_BRUME/21-218
D1EUN4_BRUME/29-243
D1EXX0_BRUME/28-279
D1EXX2_BRUME/130-312
D1F3G7_BRUME/29-243
D1F4Y8_BRUME/21-218
D1F7G8_BRUME/28-279
D1F7H0_BRUME/130-312
D1FC30_9RHIZ/29-243
D1FDL2_9RHIZ/21-218
D1FIK9_9RHIZ/28-279
D1FIL1_9RHIZ/130-312
D1GM36_STAA0/19-263
D1GM86_STAA0/20-236
D1J801_MYCHP/22-233
D1J987_9ARCH/20-223
D1JA20_9ARCH/24-237
D1JEL2_9ARCH/18-237
D1JG82_9ARCH/24-237
D1JJV5_9BACE/19-237
D1JN93_9BACE/133-315
D1JXN9_9BACE/49-279
D1JZ71_9BACE/20-237
D1K0S0_9BACE/129-315
D1N0Z1_9BACT/28-265
D1N0Z2_9BACT/241-454
D1N200_9BACT/24-217
D1N284_9BACT/19-238
D1N501_9BACT/23-215
D1N5G5_9BACT/29-214
D1N5U7_9BACT/23-194
D1N8S5_9BACT/24-207
D1NAR6_9BACT/18-241
D1NB11_9BACT/47-241
D1NBJ9_9BACT/19-239
D1NIF7_CLOTM/28-242
D1NL99_CLOTM/19-219
D1NUZ9_9BIFI/88-314
D1P2C4_9ENTR/26-237
D1P5D1_9ENTR/18-239
D1P6T3_9ENTR/21-219
D1P7B7_9ENTR/40-228
D1PKD6_9FIRM/25-237
D1PP50_9FIRM/27-244
D1PP82_9FIRM/22-219
D1PS30_9FIRM/24-222
D1PSG6_9FIRM/34-257
D1PSG7_9FIRM/21-274
D1PVX4_9BACT/140-315
D1Q4L3_YERPE/19-243
D1Q6I1_STAAU/20-236
D1Q8H1_STAAU/19-263
D1QEF8_STAAU/19-263
D1QJ26_STAAU/20-236
D1QXP6_STAAU/20-236
D1QYL3_STAAU/19-263
D1R5L3_9CHLA/22-242
D1RL94_LEGLO/30-247
D1RNL0_SEROD/21-219
D1RNT6_SEROD/423-637
D1RPY0_SEROD/29-259
D1RRE0_SEROD/23-218
D1RRL8_SEROD/19-264
D1RRS0_SEROD/18-218
D1RRX0_SEROD/28-279
D1RSY4_SEROD/33-249
D1RTK1_SEROD/18-239
D1RXQ1_SEROD/165-338
D1RYI2_SEROD/33-250
D1RYI3_SEROD/19-238
D1RYJ1_SEROD/24-230
D1RZW0_SEROD/23-234
D1TPJ3_YERPE/18-239
D1TPS0_YERPE/21-219
D1TRA8_YERPE/23-234
D1TT05_YERPE/84-298
D1TWS4_YERPE/140-314
D1TX94_YERPE/25-219
D1TYT0_YERPE/19-243
D1W5W1_9BACT/63-277
D1WN74_STAEP/19-236
D1XGI6_9ACTO/12-233
D1XNI2_9ACTO/21-274
D1XNI6_9ACTO/21-237
D1XNI9_9ACTO/40-255
D1XNJ1_9ACTO/91-306
D1XP56_9ACTO/25-239
D1XRQ2_9ACTO/47-253
D1XS33_9ACTO/37-253
D1XS77_9ACTO/24-231
D1XS95_9ACTO/7-201
D1XUU3_9ACTO/25-213
D1XV06_9ACTO/43-268
D1Y6U8_9BACT/19-235
D1Y9U0_PROAC/34-238
D1YA54_PROAC/37-226
D1YAF5_PROAC/23-228
D1YAX2_PROAC/21-283
D1YAX3_PROAC/21-242
D1YAX8_PROAC/28-235
D1YD67_PROAC/16-227
D1YQH1_9FIRM/19-234
D1YUX5_METPS/19-219
D1YXC1_METPS/18-217
D1YXJ1_METPS/45-246
D1Z0C2_METPS/38-218
D1Z1Z5_METPS/8-222
D1Z2B1_METPS/111-207
D1Z2I2_METPS/18-216
D1Z598_SORMK/21-155
D1Z7I7_SORMK/140-363
D1ZRA0_SORMK/25-283
D1ZZ22_SORMK/1-177
D2A8R0_SHIF2/21-93
D2A9H0_SHIF2/19-226
D2ACH2_SHIF2/41-229
D2AE99_SHIF2/28-233
D2AEW7_SHIF2/19-239
D2AF75_SHIF2/25-230
D2AYW7_STRRD/21-275
D2AZI6_STRRD/19-215
D2B0X8_STRRD/41-263
D2B149_STRRD/44-252
D2B1T4_STRRD/19-229
D2B2B2_STRRD/28-235
D2B2Y6_STRRD/28-244
D2B5D0_STRRD/29-236
D2B6G4_STRRD/22-236
D2BAZ6_STRRD/27-216
D2BB04_STRRD/40-254
D2BEE1_STRRD/14-216
D2BFF6_STRRD/28-230
D2BGP2_DEHSV/1-210
D2BSI8_DICD5/30-244
D2BZH4_DICD5/21-219
D2C0M6_DICD5/140-313
D2C1R9_DICD5/18-239
D2C4W0_THENR/52-258
D2C5L0_THENR/15-211
D2C5M5_THENR/19-238
D2C5S7_THENR/27-238
D2C5T2_THENR/25-245
D2C8D9_THENR/80-313
D2DIR1_9BACT/20-231
D2DK61_THEET/41-256
D2DK62_THEET/77-312
D2DXQ3_9BACT/52-254
D2EFY9_9EURY/368-464
D2EHC4_PEDAC/87-314
D2EIT3_PEDAC/34-225
D2EL44_PEDAC/22-236
D2ELP7_PEDAC/87-314
D2ESP8_9BACE/19-237
D2EWG5_9BACE/58-266
D2F137_9BACE/132-315
D2F3M9_STAAU/19-263
D2F7I5_STAAU/20-236
D2FDM7_STAAU/20-236
D2FHQ3_STAAU/19-263
D2FIQ8_STAAU/19-263
D2FM96_STAAU/20-236
D2FS22_STAAU/19-263
D2FVR4_STAAU/20-236
D2G2C6_STAAU/20-236
D2G5C0_STAAU/19-263
D2G6B6_STAAU/19-263
D2G9M4_STAAU/20-236
D2GGR2_STAAU/20-236
D2GIN8_STAAU/19-263
D2GN25_STAAU/19-263
D2GRV9_STAAU/20-236
D2HSQ7_AILME/4-175
D2KVC9_STREQ/22-233
D2L283_9DELT/21-219
D2L425_9DELT/3-258
D2L618_9DELT/25-232
D2L9A4_9DELT/31-228
D2MHA9_9BACT/20-232
D2MHW7_9BACT/28-251
D2MKL3_9BACT/12-233
D2MLH2_9BACT/21-224
D2MLI8_9BACT/24-255
D2MM48_9FIRM/25-234
D2MTH9_CAMJE/25-239
D2N3R9_STAA5/19-263
D2N7P8_STAA5/20-236
D2NCG5_ECOS5/83-314
D2NCI3_ECOS5/23-234
D2NE30_ECOS5/21-219
D2NFX3_ECOS5/25-230
D2NFY7_ECOS5/28-233
D2NI61_ECOS5/19-243
D2NKA7_ECOS5/19-239
D2NLP9_ECOS5/21-219
D2NP47_ROTMD/487-703
D2NV22_LISM1/19-260
D2NWR3_LISM1/19-265
D2NWR5_LISM1/24-200
D2NWY7_LISM1/30-226
D2P0C8_LISM1/26-213
D2P275_LISM1/21-237
D2P511_LISM2/21-237
D2P6J0_LISM2/19-260
D2P7Q6_LISM2/19-265
D2P7Q8_LISM2/24-200
D2P8B2_LISM2/30-226
D2PBQ0_LISM2/26-213
D2PFV2_SULID/19-188
D2PG93_SULID/20-220
D2PIN4_SULID/24-230
D2PMN6_KRIFD/33-240
D2PND3_KRIFD/30-244
D2PQH6_KRIFD/19-212
D2PS83_KRIFD/25-231
D2PTB4_KRIFD/30-211
D2PTB5_KRIFD/20-223
D2PTY3_KRIFD/43-268
D2PU25_KRIFD/21-275
D2PU27_KRIFD/41-263
D2PVN9_KRIFD/30-212
D2PX24_KRIFD/25-213
D2PY45_KRIFD/25-235
D2PYE2_KRIFD/26-206
D2Q0R3_KRIFD/22-262
D2Q0U1_KRIFD/19-242
D2Q3X0_KRIFD/15-228
D2Q6I8_BIFDB/25-216
D2Q8U4_BIFDB/78-314
D2QBH9_SPILD/56-299
D2QBK8_SPILD/42-233
D2QBQ8_SPILD/57-252
D2QC76_SPILD/57-244
D2QDG8_SPILD/58-279
D2QE58_SPILD/134-319
D2QEE8_SPILD/55-257
D2QF96_SPILD/23-220
D2QFB4_SPILD/56-245
D2QFN5_SPILD/58-256
D2QFZ1_SPILD/51-252
D2QH32_SPILD/64-282
D2QHK8_SPILD/43-241
D2QI37_SPILD/28-232
D2QIQ0_SPILD/17-240
D2QIU0_SPILD/54-263
D2QJ06_SPILD/34-278
D2QJ46_SPILD/65-253
D2QKA4_SPILD/20-257
D2QLS5_SPILD/142-323
D2QLV7_SPILD/36-236
D2QLV8_SPILD/33-229
D2QNE9_SPILD/130-298
D2QNF8_SPILD/53-245
D2QPD2_SPILD/28-279
D2QPG1_SPILD/59-253
D2QPJ2_SPILD/75-244
D2QQ66_SPILD/50-241
D2QQR6_SPILD/68-284
D2QSH2_SPILD/30-235
D2QSJ5_SPILD/72-273
D2QU28_SPILD/46-238
D2QWM6_PIRSD/60-255
D2QXM5_PIRSD/21-273
D2QYM9_PIRSD/70-265
D2R097_PIRSD/19-244
D2R0W3_PIRSD/27-230
D2R146_PIRSD/19-231
D2R160_PIRSD/21-220
D2R1A7_PIRSD/19-231
D2R2K0_PIRSD/26-259
D2R2P8_PIRSD/76-279
D2R2R9_PIRSD/30-275
D2R436_PIRSD/23-224
D2R461_PIRSD/105-313
D2R4K9_PIRSD/73-300
D2R4T3_PIRSD/20-230
D2R550_PIRSD/22-220
D2R578_PIRSD/21-218
D2R5C7_PIRSD/22-221
D2R5D0_PIRSD/37-283
D2R6D0_PIRSD/19-205
D2R735_PIRSD/65-268
D2R7C8_PIRSD/29-244
D2R8D4_PIRSD/76-266
D2R992_PIRSD/71-269
D2R995_PIRSD/20-219
D2RED0_ARCPA/16-218
D2RI59_ARCPA/21-228
D2RJ04_ACIFV/19-234
D2RSF8_HALTV/19-265
D2RYB0_HALTV/30-245
D2S031_HALTV/19-226
D2S1E6_HALTV/20-229
D2S1F8_HALTV/19-207
D2S1N6_HALTV/21-211
D2S247_HALTV/22-201
D2S6K4_GEOOG/47-263
D2S6K6_GEOOG/19-237
D2S6L4_GEOOG/23-218
D2S6M0_GEOOG/21-253
D2S7L2_GEOOG/25-231
D2S816_GEOOG/26-231
D2S8L4_GEOOG/41-266
D2S9R8_GEOOG/19-229
D2SAA5_GEOOG/19-239
D2SD71_GEOOG/21-275
D2SG03_GEOOG/19-246
D2T3S9_ERWP6/21-219
D2T8B6_ERWP6/18-239
D2T9I5_ERWP6/51-268
D2T9I6_ERWP6/24-243
D2T9W1_ERWP6/53-253
D2TJU0_CITRI/83-314
D2TK33_CITRI/21-217
D2TKB0_CITRI/19-243
D2TL16_CITRI/22-222
D2TN28_CITRI/25-230
D2TRJ0_CITRI/19-239
D2TYP9_9ENTR/18-239
D2U913_XANAP/87-322
D2UIZ0_STAAU/19-263
D2UMI3_STAAU/20-236
D2USH7_STAAU/20-236
D2UWA2_STAAU/19-263
D2VNP8_NAEGR/190-410
D2XAT9_9VIRU/1-256
D2Y9C2_VIBMI/21-241
D2YCD9_VIBMI/27-238
D2YKJ5_VIBMI/27-238
D2YMK5_VIBMI/21-241
D2Z610_9BACT/21-224
D2ZCV8_9ENTR/19-237
D2ZEP7_9ENTR/19-239
D2ZGC6_9ENTR/28-279
D2ZI10_9ENTR/144-318
D2ZLL5_9ENTR/25-230
D2ZNY0_METSM/19-206
D2ZP47_METSM/12-209
D2ZPR8_METSM/24-237
D3A950_9CLOT/1-207
D3A951_9CLOT/11-212
D3A9S9_9CLOT/22-223
D3A9W1_9CLOT/3-218
D3AAC1_9CLOT/35-239
D3AAZ4_9CLOT/28-236
D3AAZ5_9CLOT/21-174
D3AAZ7_9CLOT/24-226
D3AB33_9CLOT/22-244
D3ABA9_9CLOT/3-172
D3AF86_9CLOT/20-236
D3AG38_9CLOT/44-246
D3AG45_9CLOT/31-239
D3AGN0_9CLOT/27-258
D3AGZ4_9CLOT/26-236
D3AGZ7_9CLOT/21-223
D3AIC0_9CLOT/17-227
D3AJA4_9CLOT/20-220
D3AJK8_9CLOT/22-233
D3AJP4_9CLOT/23-244
D3AKD7_9CLOT/27-202
D3AKE0_9CLOT/1-121
D3AKE4_9CLOT/25-207
D3AKU6_9CLOT/24-207
D3ANM2_9CLOT/29-249
D3ASM6_9CLOT/19-231
D3CTH4_9ACTO/1-127
D3CVL2_9ACTO/19-257
D3CYW6_9ACTO/25-226
D3CZL6_9ACTO/40-265
D3D326_9ACTO/63-251
D3D7Q0_9ACTO/7-179
D3D8T6_9ACTO/47-258
D3DHJ7_HYDTT/18-235
D3DZM7_METRM/27-235
D3E1C7_METRM/19-216
D3E3J0_METRM/26-216
D3E3J1_METRM/27-215
D3E4X3_GEOS4/19-237
D3E6H0_GEOS4/19-278
D3E7V8_GEOS4/12-239
D3E8S7_GEOS4/21-240
D3E9W9_GEOS4/30-233
D3EAB1_GEOS4/25-239
D3EAB2_GEOS4/25-254
D3EAB4_GEOS4/20-232
D3EAN3_GEOS4/25-210
D3ED10_GEOS4/20-199
D3EE85_GEOS4/25-244
D3EFI5_GEOS4/23-245
D3EFR3_GEOS4/19-237
D3EH03_GEOS4/19-216
D3EI27_GEOS4/19-237
D3EJ14_GEOS4/76-312
D3EKX3_GEOS4/33-251
D3EKZ5_GEOS4/19-235
D3ELW8_GEOS4/20-226
D3ES47_STAA4/19-263
D3EWV3_STAA4/20-236
D3EZL5_CONWI/31-236
D3F0G2_CONWI/17-234
D3F380_CONWI/9-235
D3F4K8_CONWI/21-234
D3F7Y0_CONWI/25-229
D3F8W4_CONWI/45-272
D3F990_CONWI/37-262
D3FB32_CONWI/5-276
D3FCC4_CONWI/25-225
D3FD81_CONWI/29-256
D3FEL7_CONWI/39-264
D3FGP7_MYCGH/25-245
D3FIC9_MYCGF/25-245
D3FRT6_BACPE/21-228
D3FY47_BACPE/22-238
D3GW57_ECO44/21-219
D3GZJ1_ECO44/19-226
D3H023_ECO44/19-239
D3H1J7_ECO44/87-318
D3H1L4_ECO44/23-234
D3H504_ECO44/41-229
D3H6L6_STRM6/22-233
D3HDH3_STRG3/17-229
D3HGE6_STRG3/22-233
D3HJP1_LEGLN/30-247
D3HWN3_9BACT/50-269
D3I1K1_9BACT/129-314
D3JP67_YEREN/2-103
D3KJ35_LISMO/1-215
D3KLP4_LISMO/26-213
D3KM69_LISMO/19-265
D3KM71_LISMO/24-200
D3KME5_LISMO/30-226
D3KQA5_LISMO/21-237
D3L2G4_9BACT/15-237
D3L4R8_9BACT/27-227
D3L4S1_9BACT/21-222
D3LA22_OENOE/21-233
D3LDQ1_ENTFC/21-238
D3LG08_ENTFC/19-236
D3LGM4_ENTFC/19-227
D3LHK0_ENTFC/22-236
D3LJ00_ENTFC/85-311
D3LJC0_ENTFC/21-233
D3LLK2_MICLU/492-703
D3LN01_MICLU/21-217
D3LP50_MICLU/36-223
D3M1M0_9ACTO/77-265
D3MC81_PROAC/33-238
D3MF57_PROAC/16-227
D3MFS0_PROAC/21-282
D3MFS1_PROAC/21-242
D3MFS7_PROAC/28-235
D3MHD0_PROAC/37-226
D3MHP8_PROAC/37-226
D3MI49_PROAC/1-190
D3MI50_PROAC/21-242
D3MI56_PROAC/28-235
D3MK53_PROAC/33-238
D3MMJ7_PROAC/16-227
D3P141_AZOS1/21-221
D3P371_AZOS1/38-274
D3P3D1_AZOS1/86-316
D3P3M8_AZOS1/30-244
D3P474_AZOS1/33-233
D3P5L6_AZOS1/21-219
D3P905_DEFDS/23-204
D3P9W1_DEFDS/121-187
D3PE45_DEFDS/20-236
D3PLC9_MEIRD/18-215
D3PLY6_MEIRD/24-232
D3PNI2_MEIRD/18-218
D3PP62_MEIRD/39-264
D3PRN5_MEIRD/19-223
D3PSM4_MEIRD/28-260
D3PSM6_MEIRD/19-225
D3PVP7_STANL/27-207
D3PWA3_STANL/25-224
D3PXN0_STANL/47-256
D3PY59_STANL/24-213
D3Q5G9_STANL/13-218
D3Q652_STANL/21-233
D3Q6Q1_STANL/22-276
D3Q6Q2_STANL/25-229
D3Q6X1_STANL/31-247
D3QA38_STANL/20-202
D3QA77_STANL/15-218
D3QAT4_STANL/25-225
D3QBP2_STANL/42-267
D3QCJ6_STALH/19-236
D3QD19_STALH/22-233
D3QJV1_ECOCB/19-239
D3QKJ8_ECOCB/21-219
D3QLB4_ECOCB/25-230
D3QRU0_ECOCB/19-243
D3QTJ9_ECOCB/19-226
D3QUZ6_ECOCB/83-314
D3QXG1_ECOCB/41-229
D3QZL9_CLOB3/35-251
D3R0A7_CLOB3/60-312
D3R461_BIFAB/79-334
D3R920_KLEVT/28-279
D3R962_KLEVT/33-249
D3R9X0_KLEVT/22-223
D3RB99_KLEVT/18-218
D3RC58_KLEVT/140-314
D3RDW5_KLEVT/115-313
D3RDY6_KLEVT/33-251
D3RDY7_KLEVT/19-238
D3RDZ4_KLEVT/24-222
D3REK5_KLEVT/29-259
D3REZ0_KLEVT/25-230
D3RGR7_KLEVT/21-219
D3RJL8_KLEVT/20-250
D3RJW8_KLEVT/34-250
D3RJW9_KLEVT/23-218
D3RK23_KLEVT/22-230
D3RK24_KLEVT/29-206
D3RLU2_KLEVT/19-239
D3RX40_FERPA/17-209
D3RY75_FERPA/12-206
D3S0X0_FERPA/16-215
D3S1P1_FERPA/21-231
D3S3T7_METSF/19-217
D3S4B7_METSF/20-229
D3S738_METSF/15-211
D3S7A1_METSF/29-171
D3S7R1_METSF/30-234
D3SHP5_DEHSG/24-236
D3SP88_THEAH/18-235
D3SQR5_NATMM/37-247
D3SVN9_NATMM/19-265
D3T005_NATMM/19-230
D3T007_NATMM/20-238
D3T422_THEIA/28-245
D3T442_THEIA/19-259
D3T443_THEIA/24-202
D3T5X3_THEIA/69-312
D3T8Q5_THEIA/29-242
D3TD13_ACIB4/90-286
D3ULE8_LISSS/26-213
D3UN35_LISSS/21-237
D3UQF4_LISSS/19-265
D3UQF6_LISSS/24-200
D3UQM2_LISSS/30-226
D3USH3_LISSS/85-311
D3UV93_CHLTS/26-247
D3V845_XENBS/18-239
D3VIW2_XENNA/18-239
D3VJX5_XENNA/30-244
D3VR08_MYCA6/46-233
D3VRI6_MYCA6/30-237
D4AUI9_ARTBC/160-375
D4B7T3_9ENTR/19-239
D4B906_9ENTR/22-236
D4BE99_9ENTR/43-231
D4BFN5_9ENTR/25-230
D4BHM1_9ENTR/43-257
D4BII5_9ENTR/143-318
D4BIJ9_9ENTR/23-234
D4BPN3_BIFBR/30-250
D4BSN8_PRORE/41-262
D4BY19_PRORE/23-234
D4BY22_PRORE/27-211
D4BZD4_PRORE/21-219
D4C000_PRORE/21-219
D4C038_PRORE/28-279
D4C0J8_PRORE/30-244
D4CC05_9CLOT/25-241
D4CD03_9CLOT/28-243
D4CN54_9FIRM/21-242
D4CPG6_9FIRM/56-272
D4CTF7_9FUSO/31-255
D4DAI3_TRIVH/162-366
D4DXH0_SEROD/27-238
D4DYI6_SEROD/28-279
D4DYS2_SEROD/39-256
D4DYS3_SEROD/19-238
D4DYT1_SEROD/31-236
D4DZP0_SEROD/27-213
D4DZT4_SEROD/140-314
D4E0W6_SEROD/23-218
D4E3Z1_SEROD/20-241
D4E6B8_SEROD/8-212
D4E8R6_SEROD/487-702
D4E8Z7_SEROD/21-219
D4ECK1_AGGAC/23-234
D4ECL6_AGGAC/33-250
D4EEM8_AGGAC/83-313
D4EFH0_AGGAC/21-219
D4EK06_ENTFA/21-233
D4ENM9_ENTFA/11-228
D4EUG7_ENTFA/21-233
D4EUY1_ENTFA/11-228
D4F3J2_EDWTA/18-239
D4FC41_9LACO/23-235
D4FFY8_9LACO/22-208
D4FJ27_STAEP/19-236
D4FX51_BACNA/85-319
D4FYV2_BACNA/12-228
D4G3W3_BACNA/20-225
D4G3W4_BACNA/20-241
D4G3W7_BACNA/33-247
D4G6I9_BACNA/19-264
D4GCX0_PANAM/30-260
D4GD79_PANAM/33-250
D4GED2_PANAM/38-246
D4GEW2_PANAM/2-226
D4GEW4_PANAM/22-241
D4GFU2_PANAM/83-313
D4GHV6_PANAM/21-219
D4GHZ6_PANAM/28-239
D4GII9_PANAM/18-239
D4GMG7_PANAM/24-220
D4GN17_PANAM/26-226
D4GPI0_HALVD/29-233
D4GPK9_HALVD/20-238
D4GPL1_HALVD/19-245
D4GSG8_HALVD/26-245
D4GW14_HALVD/19-263
D4GWG8_HALVD/21-202
D4H1Y0_DENA2/38-190
D4H8E1_DENA2/17-231
D4HAL7_PROAS/37-226
D4HBG0_PROAS/16-227
D4HBS4_PROAS/21-282
D4HBS5_PROAS/21-177
D4HBT2_PROAS/28-235
D4HD42_PROAS/33-238
D4HSI4_LEPIN/489-708
D4HWT7_ERWAC/18-239
D4HYS7_ERWAC/21-219
D4I3N2_ERWAC/33-250
D4I463_ERWAC/22-222
D4I5F7_ASF/30-241
D4I6Y8_ERWAE/18-239
D4I8K2_ERWAE/21-219
D4IEJ0_ERWAE/33-250
D4IF49_ERWAE/25-225
D4IIQ0_9BACT/43-238
D4IK96_9BACT/39-241
D4IKY7_9BACT/18-239
D4ILU7_9BACT/559-769
D4IQS1_9BACT/37-236
D4IYP9_BUTFI/4-176
D4J140_BUTFI/19-234
D4J4L2_9FIRM/24-231
D4J6V3_9FIRM/19-236
D4JFQ3_9FIRM/3-158
D4JFV6_9FIRM/19-212
D4JGM2_9FIRM/22-240
D4JS07_9FIRM/24-237
D4K0L0_9FIRM/22-233
D4K0L2_9FIRM/20-233
D4K3X4_9FIRM/23-241
D4KCW8_9FIRM/25-237
D4KCY4_9FIRM/20-244
D4KHJ1_9FIRM/31-225
D4KNP5_9FIRM/18-233
D4KR58_9FIRM/36-236
D4KVB7_9FIRM/22-237
D4KXA5_9FIRM/36-236
D4L6L0_9FIRM/19-234
D4LA65_9FIRM/20-214
D4LCD3_9FIRM/86-313
D4LCU6_9FIRM/19-219
D4LHN1_9FIRM/20-169
D4LJ53_9FIRM/22-225
D4LJ55_9FIRM/20-245
D4LMY9_9FIRM/24-223
D4LPL4_9FIRM/34-251
D4LSS3_9FIRM/21-236
D4LXW6_9FIRM/23-238
D4M4L2_9FIRM/20-237
D4MBQ6_9ENTE/19-236
D4MET0_9ENTE/1-137
D4MH50_9ENTE/21-233
D4MKE0_9FIRM/24-237
D4MNA8_9FIRM/21-216
D4MR53_9FIRM/20-234
D4MS63_9FIRM/27-218
D4MW41_9FIRM/19-237
D4MW81_9FIRM/26-231
D4MXC6_9FIRM/24-243
D4MXK4_9FIRM/24-245
D4MYB2_9FIRM/26-234
D4N107_9FIRM/34-251
D4N113_9FIRM/22-225
D4N115_9FIRM/47-262
D4N116_9FIRM/20-245
D4PHX0_LISMO/26-213
D4PK69_LISMO/21-237
D4PLP2_LISMO/19-260
D4PM86_LISMO/30-226
D4PMG0_LISMO/24-200
D4PMG2_LISMO/19-265
D4PS68_LISMO/26-213
D4PTV2_LISMO/21-237
D4PVM3_LISMO/19-265
D4PVM5_LISMO/24-200
D4PVU8_LISMO/30-226
D4PWW5_LISMO/19-260
D4Q0N8_LISMO/19-260
D4Q152_LISMO/26-213
D4Q299_LISMO/30-226
D4Q2H2_LISMO/24-200
D4Q2H4_LISMO/19-265
D4Q534_LISMO/21-237
D4QJA9_ENTFC/22-236
D4QKP3_ENTFC/19-236
D4QM33_ENTFC/236-448
D4QPH6_ENTFC/21-238
D4QRM8_ENTFC/21-238
D4QSU4_ENTFC/22-236
D4QU54_ENTFC/19-236
D4QVN6_ENTFC/21-233
D4QX82_ENTFC/19-225
D4QY10_ENTFC/19-236
D4QZB2_ENTFC/22-236
D4R0F5_ENTFC/21-238
D4R183_ENTFC/21-233
D4R534_ENTFC/19-225
D4R6Q3_ENTFC/22-236
D4R8S2_ENTFC/21-238
D4RB88_ENTFC/85-311
D4RBY4_ENTFC/19-236
D4RCK0_ENTFC/21-233
D4RDN8_ENTFC/19-227
D4REI4_ENTFC/21-233
D4REU3_ENTFC/22-236
D4RFW6_ENTFC/19-236
D4RM71_ENTFC/19-227
D4RMA3_ENTFC/32-248
D4RMR6_ENTFC/22-236
D4RNF1_ENTFC/22-238
D4RQ40_ENTFC/19-236
D4RUP1_ENTFC/21-233
D4RVY4_ENTFC/19-225
D4S4I3_9FIRM/26-267
D4SKH8_ENTFC/19-225
D4SL87_ENTFC/1-139
D4SMN0_ENTFC/19-236
D4SPX6_ENTFC/22-145
D4SS41_9XANT/86-321
D4T7L9_9XANT/86-321
D4TAW6_9XANT/69-321
D4TT50_9NOST/24-223
D4TTS8_9NOST/84-308
D4TTT0_9NOST/32-268
D4TWC5_9ACTO/44-259
D4TZE9_9ACTO/38-263
D4U4B2_STAAU/20-236
D4U5W8_STAAU/19-263
D4UCG3_STAAU/19-263
D4UFU9_STAAU/20-236
D4UWT1_ENTFA/19-236
D4V0C2_ENTFA/21-237
D4V191_ENTFA/21-233
D4V2I5_ENTFA/32-248
D4V745_BACVU/20-237
D4V916_BACVU/130-315
D4VB14_BACVU/48-276
D4VL74_9BACE/52-281
D4VMC8_9BACE/129-315
D4VPA4_9BACE/61-269
D4VQ20_9BACE/19-237
D4VX85_ENTFC/19-236
D4VZ05_ENTFC/85-311
D4VZD1_ENTFC/22-236
D4VZN7_ENTFC/21-233
D4W027_ENTFC/21-238
D4W2L9_9FIRM/20-237
D4W5R1_9FIRM/19-237
D4W656_9FIRM/21-226
D4WA73_BACOV/61-282
D4WE92_BACOV/129-315
D4WIJ7_BACOV/52-279
D4WIP4_BACOV/38-240
D4WP95_BACOV/19-237
D4WQM0_BACOV/19-237
D4WSY7_BACOV/52-281
D4X0G1_BACOV/61-269
D4X0U3_BACOV/129-315
D4X407_9BURK/21-221
D4X426_9BURK/21-219
D4XMN1_ACIHA/21-219
D4XVM4_9MOLU/46-233
D4Y355_BACTR/21-237
D4Y5K9_BACTR/21-219
D4Y682_BACTR/76-311
D4YBC7_BACTR/25-230
D4YBX2_BACTR/1-113
D4YDA8_BACTR/21-221
D4YF56_9LACT/26-224
D4YI20_9LACT/19-264
D4YMT5_9MICO/60-248
D4Z8A2_SPHJU/22-235
D4ZH00_SHEVD/23-242
D5AET3_STRGZ/22-233
D5AKD7_RHOCB/74-312
D5ALE1_RHOCB/10-231
D5ANK3_RHOCB/21-208
D5AVD1_RHOCB/29-262
D5AZ02_YERPZ/86-300
D5B2S8_YERPZ/23-234
D5B3M5_YERPZ/19-243
D5B453_YERPZ/21-219
D5B4N7_YERPZ/18-239
D5B7Q8_YERPZ/25-219
D5B9E2_ZUNPS/20-225
D5BA04_ZUNPS/48-242
D5BAJ9_ZUNPS/68-297
D5BD82_ZUNPS/28-279
D5BD85_ZUNPS/74-302
D5BG38_ZUNPS/42-242
D5BGY3_ZUNPS/126-312
D5BJV6_ZUNPS/59-240
D5BML0_PUNMI/22-222
D5BQ09_PUNMI/91-320
D5BQ22_PUNMI/42-256
D5BQ28_PUNMI/18-241
D5BS95_PUNMI/21-215
D5BSC3_PUNMI/37-231
D5C7G0_ENTCC/30-244
D5C7W2_ENTCC/21-236
D5CBF5_ENTCC/23-234
D5CBH1_ENTCC/161-334
D5CEW3_ENTCC/25-230
D5CIC0_ENTCC/28-279
D5CJZ2_ENTCC/19-239
D5CW58_ECOKI/21-219
D5CZ16_ECOKI/21-219
D5D1W8_ECOKI/19-243
D5D3T8_ECOKI/83-314
D5D3V6_ECOKI/23-234
D5D6H2_ECOKI/19-239
D5D7K0_ECOKI/25-230
D5DA80_BACMD/34-250
D5DCH4_BACMD/25-204
D5DCM1_BACMD/22-222
D5DFF9_BACMD/19-264
D5DHX8_BACMD/10-205
D5DIJ5_BACMD/19-264
D5DIJ9_BACMD/20-241
D5DIK8_BACMD/20-225
D5DIL0_BACMD/33-247
D5DK65_BACMD/31-294
D5DK68_BACMD/38-225
D5DML2_BACMD/20-237
D5DNU8_BACMQ/38-225
D5DNV1_BACMQ/19-283
D5DPH2_BACMQ/84-319
D5DR29_BACMQ/19-264
D5DSE0_BACMQ/20-237
D5DW05_BACMQ/14-206
D5DYQ7_BACMQ/34-250
D5DZT6_BACMQ/20-241
D5E0J7_BACMQ/20-244
D5E0J9_BACMQ/33-247
D5E282_BACMQ/25-204
D5E2C8_BACMQ/22-222
D5E453_BACMQ/29-259
D5E459_BACMQ/19-264
D5E4T0_MYCCM/27-233
D5E7K2_METMS/20-200
D5E7Y2_METMS/14-230
D5E9C5_METMS/23-236
D5E9M8_METMS/20-220
D5EE86_AMICL/43-237
D5EJ43_CORAD/84-312
D5ENM4_CORAD/26-278
D5ENR0_CORAD/10-220
D5ENR6_CORAD/37-230
D5EPJ4_CORAD/22-237
D5EQY7_CORAD/20-233
D5EQZ1_CORAD/24-235
D5ER93_CORAD/18-239
D5ERA5_CORAD/21-283
D5GF85_TUBMM/134-354
D5H7U0_SALRM/54-277
D5H8N7_SALRM/42-238
D5HCB5_SALRM/74-272
D5HCB9_SALRM/22-219
D5MHA7_9BACT/40-230
D5MJL4_9BACT/32-250
D5MWD2_BACSU/20-225
D5MWD3_BACSU/20-241
D5MWD6_BACSU/33-247
D5MZA3_BACSU/61-319
D5N4T5_BACSU/21-226
D5N5Z0_BACSU/20-236
D5N724_9BURK/21-200
D5N832_9BURK/18-218
D5NBP6_9BURK/21-219
D5NCX1_9BURK/33-247
D5NHM9_9BURK/126-313
D5NID3_9BURK/28-222
D5NLZ0_9BURK/21-219
D5NNW7_9BURK/28-278
D5NRW6_9BURK/25-229
D5NRW8_9BURK/20-220
D5P0H0_CORAM/19-281
D5P0H5_CORAM/21-239
D5P0H7_CORAM/47-264
D5P0J9_CORAM/22-216
D5P0K4_CORAM/18-218
D5P3I0_9MYCO/25-226
D5P9T5_9MYCO/16-215
D5PBS1_9MYCO/10-217
D5PC78_9MYCO/13-213
D5Q0E5_CLODI/19-212
D5Q0E9_CLODI/18-234
D5Q764_CLODI/28-223
D5Q892_CLODI/89-322
D5QHV9_GLUHA/29-242
D5RA74_FUSNN/23-237
D5RCC8_FUSNN/21-221
D5RHZ3_9PROT/17-217
D5RJW5_9PROT/21-218
D5RLE5_9PROT/28-232
D5RN08_9PROT/25-227
D5RPL2_9PROT/21-219
D5RUM6_CLODI/89-322
D5S207_CLODI/28-223
D5S3Q6_CLODI/18-234
D5S3R0_CLODI/22-215
D5SP76_PLAL2/54-252
D5SPK4_PLAL2/18-238
D5SPL1_PLAL2/22-222
D5SQE7_PLAL2/87-279
D5SQK4_PLAL2/70-267
D5SS27_PLAL2/67-269
D5STP8_PLAL2/21-273
D5SU76_PLAL2/19-270
D5SUG2_PLAL2/74-290
D5SUJ1_PLAL2/63-263
D5SUN3_PLAL2/30-237
D5SUR9_PLAL2/82-312
D5SVS8_PLAL2/39-259
D5SVT3_PLAL2/19-235
D5SWC1_PLAL2/58-261
D5SWU3_PLAL2/38-282
D5SWX4_PLAL2/71-274
D5SXE5_PLAL2/22-235
D5SXR1_PLAL2/21-224
D5SZ93_PLAL2/22-221
D5TDP3_LEGP2/30-247
D5TG50_BIFAV/60-315
D5TXD2_BACT1/21-234
D5TXR4_BACT1/21-238
D5TY38_BACT1/20-221
D5TZS3_THEAM/24-239
D5UA41_BRAM5/22-247
D5UGB8_CELFN/37-252
D5UIQ8_CELFN/40-265
D5UJ69_CELFN/14-215
D5URM4_TSUPD/14-219
D5UT08_TSUPD/22-226
D5UWW9_TSUPD/33-240
D5V7L7_ARCNC/20-239
D5VJP6_CAUST/28-280
D5VJP8_CAUST/67-271
D5VQC7_METIM/16-222
D5VRC0_METIM/30-226
D5VRY0_METIM/41-200
D5VSX9_METIM/18-242
D5VT07_METIM/24-219
D5VU08_METIM/29-210
D5VWN1_CLOB2/20-216
D5W0N1_CLOB2/20-228
D5W420_CLOB2/26-233
D5W7N5_BURSC/21-219
D5W8L5_BURSC/28-232
D5W9Q3_BURSC/33-247
D5WD03_BURSC/28-278
D5WF84_BURSC/139-313
D5WFJ7_BURSC/25-225
D5WG95_BURSC/21-223
D5WHS1_BURSC/24-212
D5WIR9_BURSC/18-218
D5WQL9_BACT2/15-235
D5WR49_BACT2/36-237
D5WYM0_THIK1/21-219
D5XF22_THEPJ/17-235
D5XQB7_MYCTU/23-230
D5XQV1_MYCTU/10-76
D5Y0G6_MYCTU/23-230
D5Y100_MYCTU/13-214
D5YBE4_MYCTU/13-214
D5YCI0_MYCTU/23-230
D5YNE0_MYCTU/23-230
D5YNW4_MYCTU/13-214
D5Z075_MYCTU/23-230
D5Z0Q3_MYCTU/3-145
D5ZCM2_MYCTU/17-96
D5ZD63_MYCTU/13-214
D5ZWK3_9ACTO/40-265
D5ZZV3_9ACTO/48-256
D6A0Y2_9ACTO/19-214
D6A214_9ACTO/23-228
D6A2S4_9ACTO/34-251
D6A5S5_9ACTO/18-218
D6A5Z4_9ACTO/114-351
D6A5Z6_9ACTO/41-249
D6A601_9ACTO/21-274
D6A6C8_9ACTO/29-217
D6A9H0_9ACTO/28-249
D6ABY7_STRFL/25-239
D6ADA0_STRFL/37-254
D6ADD3_STRFL/26-235
D6ADF4_STRFL/19-258
D6AE11_STRFL/21-274
D6AE17_STRFL/40-258
D6AE19_STRFL/123-338
D6AE73_STRFL/42-267
D6AGN8_STRFL/75-256
D6AN76_STRFL/25-213
D6AS93_STRFL/23-244
D6AWW6_9ACTO/21-241
D6AXJ5_9ACTO/25-252
D6AZR5_9ACTO/21-274
D6AZR9_9ACTO/26-239
D6AZS2_9ACTO/39-262
D6AZS4_9ACTO/94-308
D6B112_9ACTO/40-265
D6B1D3_9ACTO/40-253
D6B7D6_9ACTO/29-217
D6BC69_9ACTO/27-241
D6BI67_9FUSO/22-248
D6C484_9ACTO/24-232
D6CK20_9BACT/67-287
D6CN78_THIS3/21-219
D6D2R5_9BACE/19-237
D6D3V3_9BACE/38-240
D6D732_9BACE/129-315
D6D770_9BACE/52-279
D6D8D4_9BACE/61-282
D6DBT5_BIFLO/71-314
D6DDE6_BIFLO/20-240
D6DE38_CLOSC/25-241
D6DFU7_CLOSC/19-234
D6DLH8_CLOSC/25-233
D6DLH9_CLOSC/25-243
D6DLR2_CLOSC/27-218
D6DQP4_ENTCL/19-237
D6DS21_ENTCL/25-230
D6DTQ7_ENTCL/161-335
D6DTS3_ENTCL/23-234
D6DVH3_ENTCL/26-276
D6DZK1_9FIRM/22-240
D6E9H4_9ACTN/18-234
D6E9H5_9ACTN/18-234
D6EDE4_STRLI/29-214
D6EDT7_STRLI/34-249
D6EGR0_STRLI/85-322
D6EGR2_STRLI/40-249
D6EGR5_STRLI/39-252
D6EGS0_STRLI/21-274
D6EIZ3_STRLI/30-251
D6EKK7_STRLI/25-235
D6ERU2_STRLI/31-219
D6ES28_STRLI/35-246
D6ES31_STRLI/40-276
D6ESI7_STRLI/40-265
D6EUF7_STRLI/20-244
D6EX18_STRLI/48-251
D6EXZ9_STRLI/19-214
D6EY03_STRLI/25-230
D6F1T7_MYCTU/13-214
D6FMI5_MYCTU/13-214
D6FYA7_MYCTU/23-230
D6GAH4_9ENTR/19-239
D6GC02_9ENTR/18-218
D6GCZ7_9ENTR/29-259
D6GDL3_9ENTR/12-210
D6GFI0_9ENTR/22-223
D6GFV3_9ENTR/33-249
D6GFZ5_9ENTR/28-279
D6GHY3_9ENTR/20-250
D6GL30_9ENTR/140-314
D6GLB3_9ENTR/124-313
D6GLE5_9ENTR/33-251
D6GLE6_9ENTR/19-238
D6GLF4_9ENTR/24-222
D6GLN0_9ENTR/25-230
D6H0C6_STAAU/20-236
D6H303_STAAU/19-263
D6HDK7_STAAU/19-263
D6HHB9_STAAU/20-236
D6HKI2_9FIRM/20-243
D6HLK8_9FIRM/22-233
D6HMC9_9FIRM/11-229
D6HPK6_9FIRM/24-228
D6HQ87_9FIRM/18-251
D6HT37_ECOLX/21-219
D6HW80_ECOLX/19-243
D6HYR8_ECOLX/19-239
D6I053_ECOLX/21-219
D6I1U0_ECOLX/83-314
D6I1V8_ECOLX/23-234
D6I252_ECOLX/19-226
D6I3C2_ECOLX/41-229
D6I490_ECOLX/25-230
D6I7M7_ECOLX/21-219
D6IBV8_ECOLX/19-239
D6IFE4_ECOLX/83-314
D6IGA2_ECOLX/41-229
D6IHD5_ECOLX/25-230
D6IJ07_ECOLX/25-230
D6ILA8_ECOLX/21-219
D6IRQ7_ECOLX/19-239
D6IW00_ECOLX/83-314
D6IW18_ECOLX/23-234
D6IWV2_ECOLX/3-107
D6J0X9_STAAU/20-236
D6J428_STAAU/19-263
D6J5H3_ECOLX/25-230
D6JC57_ECOLX/19-239
D6JGM9_ECOLX/132-314
D6JGP5_ECOLX/23-234
D6JHI6_ECOLX/40-228
D6JW04_ACIG3/23-222
D6K1F1_9ACTO/20-225
D6K1F5_9ACTO/19-214
D6K571_9ACTO/25-239
D6K5D9_9ACTO/40-265
D6K8D1_9ACTO/34-252
D6KA41_9ACTO/29-217
D6KB88_9ACTO/35-256
D6KEN2_9ACTO/61-300
D6KKF2_9FIRM/19-234
D6KQW0_9FIRM/19-234
D6KV11_SCAIO/87-314
D6L515_PARDN/2-163
D6L7Y4_9FUSO/25-280
D6LIY3_9FUSO/22-280
D6LNS8_9RHIZ/28-279
D6LNT0_9RHIZ/132-314
D6LRH4_9RHIZ/21-218
D6LRP9_9RHIZ/29-243
D6LUE2_STAAU/19-263
D6LYB6_STAAU/20-236
D6M2C4_9ACTO/24-245
D6M2J4_9ACTO/82-296
D6MLV6_9BACT/23-137
D6PBP4_9ARCH/22-233
D6PCJ6_9BACT/22-249
D6PD98_9BACT/5-239
D6RKI9_COPC7/225-320
D6SAI7_PEPMA/18-230
D6SDY3_STAAU/19-263
D6SJ58_STAAU/20-236
D6SNL9_9DELT/5-213
D6SPE0_9DELT/21-246
D6SSY5_9DELT/30-217
D6T4W0_STAAU/19-263
D6T7M6_STAAU/20-236
D6TCD0_9CHLR/19-218
D6TD36_9CHLR/50-275
D6TDJ7_9CHLR/17-240
D6TE02_9CHLR/53-226
D6TFH5_9CHLR/45-238
D6TFU4_9CHLR/24-204
D6TK57_9CHLR/27-204
D6TPT1_9CHLR/17-237
D6TSC9_9CHLR/69-279
D6TSG5_9CHLR/29-260
D6TSH9_9CHLR/27-209
D6TSL2_9CHLR/19-221
D6TTA3_9CHLR/20-232
D6TTG7_9CHLR/36-222
D6TTM0_9CHLR/24-238
D6TW49_9CHLR/23-205
D6TW62_9CHLR/20-226
D6TW64_9CHLR/23-236
D6TWX1_9CHLR/31-221
D6TYU9_9CHLR/19-205
D6TZB2_9CHLR/19-223
D6U0Y2_9CHLR/19-239
D6U144_9CHLR/49-274
D6U1P4_9CHLR/13-233
D6U1P6_9CHLR/22-224
D6U4S3_9CHLR/49-255
D6U541_9CHLR/18-228
D6U5A8_9CHLR/45-249
D6U6E8_9CHLR/20-227
D6U6F3_9CHLR/29-277
D6UA00_STAAU/20-236
D6UEB5_STAAU/33-277
D6ULB2_9BACT/63-255
D6ULB3_9BACT/19-265
D6UMI9_9BACT/20-247
D6UPD4_9BACT/49-224
D6URX2_9BACT/32-250
D6USE2_9BACT/39-231
D6USE3_9BACT/51-245
D6UT31_9BACT/61-243
D6UV01_9BACT/50-270
D6UXF2_9BACT/20-242
D6V5K3_9BRAD/21-219
D6WIB1_TRICA/21-221
D6X724_STRPR/40-257
D6X9D7_STRPR/1-172
D6XB09_9ACTO/22-240
D6XBN7_9ACTO/19-236
D6XCF5_9ACTO/40-265
D6XW86_BACIE/19-236
D6XZ32_BACIE/79-311
D6XZS0_BACIE/19-264
D6XZS2_BACIE/28-211
D6Y0B2_BACIE/18-230
D6Y2S1_THEBD/39-261
D6Y6T8_THEBD/21-275
D6Y7R3_THEBD/28-236
D6Y9C9_THEBD/22-236
D6Y9R9_THEBD/27-216
D6Y9S4_THEBD/39-247
D6YAJ8_THEBD/20-226
D6YE53_CHLT5/26-247
D6YG97_CHLT7/26-247
D6YIW5_CHLT0/26-247
D6YLI8_CHLTG/26-247
D6YNA0_CHLT1/26-247
D6YQK6_PANVC/26-230
D6YQN9_PANVC/28-279
D6YS70_WADCW/42-262
D6YYX7_CHLT9/26-247
D6Z2Z8_DESAT/18-244
D6Z2Z9_DESAT/22-227
D6Z818_SEGRD/27-231
D6ZH02_MOBCV/39-264
D6ZN67_STRP0/22-233
D6ZUC0_BIFLJ/20-240
D6ZVZ2_BIFLJ/71-314
D6ZZ89_STAND/21-219
D7A0H7_STAND/31-262
D7A4H2_STAND/80-314
D7A6R2_STAND/21-219
D7AA47_STAND/28-279
D7AA66_STAND/10-245
D7AF70_GEOSK/19-211
D7AF83_GEOSK/20-239
D7AG82_GEOSK/18-216
D7ANS7_THEM3/29-242
D7AQW0_THEM3/19-259
D7AQW1_THEM3/24-202
D7ARA8_THEM3/69-311
D7ARX9_THEM3/22-233
D7AVQ9_NOCDD/19-230
D7AVR2_NOCDD/40-287
D7AVR9_NOCDD/23-204
D7AXC7_NOCDD/23-252
D7AYI1_NOCDD/24-233
D7B0T3_NOCDD/28-244
D7B3E8_NOCDD/27-228
D7B773_NOCDD/43-247
D7B7R0_NOCDD/24-239
D7B7R2_NOCDD/21-275
D7B875_NOCDD/27-216
D7B9T0_NOCDD/41-266
D7B9W3_MEISD/49-220
D7B9X5_MEISD/18-216
D7BAR1_MEISD/19-225
D7BB51_MEISD/40-265
D7BCW5_MEISD/50-259
D7BDI1_MEISD/19-238
D7BE37_MEISD/32-252
D7BG63_MEISD/24-222
D7BH52_MEISD/22-230
D7BLK9_ARCHD/28-235
D7BT91_STRBB/21-274
D7BTK8_STRBB/28-221
D7BV18_STRBB/47-258
D7C046_STRBB/27-219
D7C1L0_STRBB/19-213
D7C1M5_STRBB/27-231
D7C1S1_STRBB/39-256
D7C2G2_STRBB/22-205
D7C3W0_STRBB/21-219
D7C439_STRBB/24-232
D7C497_STRBB/41-257
D7C4A0_STRBB/19-242
D7C4R1_STRBB/93-330
D7C4R3_STRBB/40-250
D7C4R6_STRBB/26-244
D7C7U7_STRBB/19-281
D7C7U9_STRBB/19-237
D7C9N3_STRBB/25-205
D7CBF2_STRBB/32-254
D7CBF4_STRBB/15-251
D7CEU8_STRBB/47-268
D7CGZ5_STRBB/40-265
D7CH74_STRBB/30-233
D7CHQ6_STRBB/25-213
D7CK03_SYNLT/24-215
D7CLW3_SYNLT/21-240
D7CQG6_TRURR/24-232
D7CQI0_TRURR/19-247
D7CRB9_TRURR/40-265
D7CRS4_TRURR/18-237
D7CRU3_TRURR/24-220
D7CTH2_TRURR/22-274
D7CUD8_TRURR/19-220
D7CUN7_TRURR/29-216
D7CWF3_TRURR/31-264
D7D3F5_GEOSC/21-237
D7D5I1_GEOSC/19-249
D7D5N4_GEOSC/21-222
D7D6D6_GEOSC/76-311
D7D788_GEOSC/20-218
D7D922_STAHD/106-238
D7DBD8_STAHD/13-189
D7DE97_CHLTD/26-247
D7DHG6_CHLTL/26-247
D7DT17_METV3/30-250
D7DT85_METV3/45-211
D7DTF2_METV3/85-191
D7DUG6_METV3/31-246
D7DUX6_METV3/20-242
D7EAL0_METEZ/25-238
D7EAP1_METEZ/29-201
D7EBF6_METEZ/21-221
D7EBK2_METEZ/15-231
D7EMW3_MYCTU/23-230
D7ENE8_MYCTU/13-214
D7GFT2_PROFC/84-299
D7GG45_PROFC/33-221
D7GGY3_PROFC/37-249
D7GGZ7_PROFC/22-222
D7GH00_PROFC/15-226
D7GH16_PROFC/21-242
D7GH22_PROFC/31-292
D7GPK7_9FIRM/19-234
D7H2A0_BRUAB/28-279
D7H2A2_BRUAB/129-312
D7H590_BRUAB/21-218
D7H6V6_BRUAB/29-243
D7HAI8_VIBCH/29-238
D7HED3_VIBCH/21-241
D7HPQ0_VIBCH/27-238
D7HQ88_VIBCH/21-241
D7HUC6_PSESS/21-225
D7HZI2_PSESS/28-182
D7HZJ5_PSESS/139-313
D7I1L8_PSESS/19-240
D7I1M1_PSESS/23-223
D7I1M5_PSESS/37-247
D7I7Z8_9BACE/65-274
D7I917_9BACE/49-277
D7IA45_9BACE/19-237
D7IAI8_9BACE/38-240
D7ID94_9BACE/133-315
D7IDS4_9BACE/53-282
D7ILY4_9BACE/60-277
D7IMF5_9BACE/21-271
D7IN26_9BACE/55-248
D7IN54_9BACE/45-236
D7INA0_9BACE/69-264
D7IPG8_9BACE/63-253
D7IPQ6_9BACE/62-273
D7IQ74_9BACE/143-319
D7IRH9_9BACE/26-224
D7IS07_9BACE/66-296
D7ISI0_9BACE/50-236
D7ISL0_9BACE/56-237
D7IU33_9BACE/19-239
D7IUQ6_9BACE/48-318
D7IVF4_9BACE/66-263
D7IVT3_9BACE/43-253
D7IX92_9BACE/69-271
D7J319_9BACE/52-279
D7J8K0_9BACE/19-237
D7J9C4_9BACE/61-288
D7J9K9_9BACE/38-240
D7JBR9_9BACE/129-315
D7JGK5_9BACT/19-239
D7JIJ5_ECOLX/25-230
D7JKC0_ECOLX/21-219
D7JPX6_ECOLX/19-239
D7JV59_ECOLX/83-314
D7JV76_ECOLX/23-234
D7JVX9_ECOLX/3-107
D7JZG0_9BACE/54-281
D7K0N3_9BACE/129-315
D7K1X9_9BACE/38-240
D7K5W5_9BACE/61-282
D7K7C3_9BACE/332-502
D7K7D1_9BACE/19-220
D7K7D2_9BACE/69-279
D7K7D4_9BACE/69-280
D7K7E3_9BACE/19-237
D7MNC2_ARALL/128-357
D7SQ37_VITVI/175-403
D7UEX1_LISMO/19-260
D7UGG8_LISMO/30-226
D7UGP2_LISMO/24-200
D7UGP4_LISMO/19-265
D7UGU9_LISMO/26-213
D7UL37_LISMO/21-237
D7UZA4_LISGR/21-237
D7VBB3_LACPL/25-238
D7VBL3_LACPL/20-237
D7VEQ4_LACPL/35-232
D7VH28_9SPHI/137-319
D7VLA5_9SPHI/53-236
D7VMN2_9SPHI/60-278
D7VQ13_9SPHI/65-281
D7VQR6_9SPHI/28-279
D7VS77_9SPHI/45-236
D7VSU9_9SPHI/60-250
D7VTX2_9SPHI/25-276
D7W1H7_9FLAO/138-318
D7W1P8_9FLAO/27-220
D7WNI5_9BACI/23-250
D7WNI7_9BACI/25-225
D7WQW5_9BACI/20-236
D7WY32_9BACI/34-250
D7WY33_9BACI/21-223
D7X2D8_ECOLX/3-107
D7X4H3_ECOLX/12-210
D7X5U2_ECOLX/19-239
D7X883_ECOLX/23-234
D7X8A1_ECOLX/87-318
D7XAX8_ECOLX/25-230
D7XHA7_ECOLX/19-239
D7XIL2_ECOLX/34-248
D7XIS9_ECOLX/90-318
D7XIU7_ECOLX/23-234
D7XK18_ECOLX/12-210
D7XPQ1_ECOLX/19-243
D7XSG8_ECOLX/25-230
D7XSI1_ECOLX/28-233
D7XSX0_ECOLX/41-229
D7XUF5_ECOLX/12-210
D7XWF1_ECOLX/19-226
D7XYG6_ECOLX/19-243
D7Y3H2_ECOLX/28-233
D7Y3I6_ECOLX/25-230
D7Y4R5_ECOLX/19-239
D7Y5E5_ECOLX/41-229
D7Y5N1_ECOLX/12-210
D7Y5U0_ECOLX/12-210
D7Y655_ECOLX/27-234
D7Y927_ECOLX/90-318
D7Y945_ECOLX/23-234
D7YCY8_ECOLX/34-248
D7YDC7_ECOLX/12-210
D7YDP6_ECOLX/28-233
D7YDQ9_ECOLX/25-230
D7YMA0_ECOLX/144-318
D7YMB8_ECOLX/23-234
D7YMN0_ECOLX/12-210
D7YN15_ECOLX/41-229
D7YNW0_ECOLX/19-239
D7YQ22_ECOLX/19-104
D7YSA3_ECOLX/90-318
D7YSC3_ECOLX/23-234
D7YSI8_ECOLX/22-246
D7YVS0_ECOLX/41-229
D7YVY5_ECOLX/12-210
D7YZM9_ECOLX/19-239
D7Z2A5_ECOLX/28-233
D7Z2C0_ECOLX/25-230
D7Z2J8_ECOLX/12-210
D7Z7U2_ECOLX/19-243
D7ZBD9_ECOLX/30-241
D7ZBF8_ECOLX/87-318
D7ZBM4_ECOLX/12-210
D7ZCZ3_ECOLX/19-239
D7ZH27_ECOLX/41-229
D7ZI20_ECOLX/25-230
D7ZLX7_ECOLX/12-210
D7ZNA4_ECOLX/22-246
D7ZNS9_ECOLX/25-230
D7ZNU0_ECOLX/28-233
D7ZRT7_ECOLX/12-210
D7ZV64_ECOLX/19-239
D7ZVQ3_ECOLX/12-210
D7ZWJ6_ECOLX/90-318
D7ZX18_ECOLX/27-234
D7ZYL4_ECOLX/41-229
D8A118_ECOLX/19-239
D8A1X3_ECOLX/22-246
D8A4B9_ECOLX/28-233
D8A6H9_ECOLX/90-318
D8A6J7_ECOLX/23-234
D8AFA9_ECOLX/12-210
D8AFP8_ECOLX/25-230
D8AGT3_ECOLX/12-210
D8AIE9_ECOLX/19-226
D8AIM8_ECOLX/12-210
D8ALQ9_ECOLX/41-229
D8AMC3_ECOLX/22-246
D8APC5_ECOLX/25-230
D8APF8_ECOLX/12-210
D8ARP7_ECOLX/19-239
D8ASC7_ECOLX/23-234
D8ASE4_ECOLX/90-318
D8AXG2_ECOLX/12-210
D8AY41_ECOLX/22-246
D8AZ71_ECOLX/12-210
D8AZY1_ECOLX/25-230
D8B1D4_ECOLX/19-239
D8B467_ECOLX/48-255
D8B594_ECOLX/41-229
D8B631_ECOLX/90-318
D8B650_ECOLX/23-234
D8BAV6_ECOLX/22-246
D8BCQ9_ECOLX/12-210
D8BD78_ECOLX/90-318
D8BD98_ECOLX/23-234
D8BFR9_ECOLX/19-239
D8BIS5_ECOLX/41-229
D8BKF4_ECOLX/28-233
D8BKG9_ECOLX/9-214
D8BPW3_ECOLX/12-210
D8BR48_ECOLX/23-234
D8BR69_ECOLX/83-314
D8BTD5_ECOLX/7-195
D8BVG2_ECOLX/19-243
D8BVR1_ECOLX/21-219
D8BW10_ECOLX/19-226
D8BXF8_ECOLX/19-239
D8C0M6_ECOLX/21-219
D8C1W1_ECOLX/25-230
D8C1X5_ECOLX/28-233
D8C761_ECOLX/25-230
D8C7P3_ECOLX/22-246
D8C916_ECOLX/41-229
D8CA19_ECOLX/23-234
D8CA39_ECOLX/90-318
D8CE69_ECOLX/28-233
D8CEZ9_ECOLX/19-239
D8CGL8_ECOLX/12-210
D8CH72_ECOLX/12-210
D8D3V8_COMTE/21-219
D8DYY8_PREBR/34-249
D8E0U3_ECOLX/12-210
D8E1L2_ECOLX/12-210
D8E3T3_ECOLX/25-230
D8E3U7_ECOLX/28-233
D8E5V1_ECOLX/23-234
D8E5X0_ECOLX/90-318
D8E7A1_ECOLX/22-246
D8E7J2_ECOLX/19-239
D8E896_ECOLX/19-226
D8EAL6_ECOLX/41-229
D8EH47_ECOLX/23-234
D8EH67_ECOLX/144-318
D8EIE7_ECOLX/12-210
D8EK77_ECOLX/28-233
D8EK91_ECOLX/25-230
D8ES89_ECOLX/19-243
D8ESR7_ECOLX/19-239
D8ET21_ECOLX/41-229
D8ETU5_ECOLX/12-210
D8F0T6_9DELT/19-227
D8FBX7_9DELT/29-221
D8FEE4_9DELT/26-246
D8FFG7_9DELT/21-208
D8GC73_LACCZ/30-246
D8GDL9_LACCZ/24-224
D8GE28_LACCZ/21-233
D8GGY7_LACCZ/19-236
D8GI25_CLOLD/127-313
D8GJ14_CLOLD/20-238
D8GKE4_CLOLD/25-255
D8GMX8_CLOLD/8-223
D8GNQ8_CLOLD/31-229
D8GT08_CLOLD/20-217
D8GV16_BACAI/21-234
D8GVN8_BACAI/21-238
D8GVR4_BACAI/1-119
D8GYX2_BACAI/34-250
D8HBM7_STAAF/20-236
D8HE53_STAAF/19-263
D8HLK3_AMYMU/18-221
D8HPR8_AMYMU/32-239
D8HPT5_AMYMU/21-274
D8HSE7_AMYMU/22-222
D8HVA6_AMYMU/33-233
D8HXM5_AMYMU/25-217
D8I049_AMYMU/65-234
D8I050_AMYMU/70-238
D8I1W2_AMYMU/41-263
D8I2R6_AMYMU/21-208
D8I3H4_AMYMU/21-233
D8I7U3_AMYMU/17-271
D8I7U4_AMYMU/32-246
D8I974_AMYMU/23-203
D8I9T4_BRAP9/25-242
D8IGZ9_LACFC/89-315
D8IJ50_LACFC/25-228
D8INI4_LACSC/24-221
D8IPW8_HERSS/25-212
D8IRB7_HERSS/21-225
D8IUG7_HERSS/21-219
D8IVI9_HERSS/34-248
D8IVV8_HERSS/91-319
D8J6X1_HALJB/22-232
D8JAX2_HALJB/19-265
D8JBM4_HALJB/66-180
D8JCN6_HALJB/11-208
D8JCN9_HALJB/23-267
D8JCP1_HALJB/20-221
D8JG89_ACISD/21-219
D8JJG2_ACISD/21-221
D8JMT8_ACISD/28-279
D8JTE9_HYPDA/21-219
D8K1E3_DEHLB/23-233
D8KHW1_LACLN/87-228
D8L2Y7_9SPHI/112-320
D8LV70_BLAHO/57-278
D8MBL6_BLAHO/80-312
D8MDC3_LEUGT/89-315
D8MGP7_LEUGT/27-209
D8MHX3_LEUGT/21-233
D8MMV5_ERWBE/23-218
D8MR20_ERWBE/22-241
D8MS61_ERWBE/19-264
D8MS84_ERWBE/35-242
D8MS94_ERWBE/32-248
D8MSI7_ERWBE/31-259
D8MSI8_ERWBE/19-226
D8MT66_ERWBE/23-223
D8MUM3_ERWBE/18-239
D8MVH2_ERWBE/79-314
D8MVI3_ERWBE/15-198
D8MY86_ERWBE/33-250
D8MY87_ERWBE/19-238
D8MY95_ERWBE/24-228
D8MYC1_ERWBE/21-219
D8N250_RALSO/25-225
D8N3W1_RALSO/21-219
D8N451_RALSO/32-258
D8N457_RALSO/20-250
D8N458_RALSO/23-223
D8N460_RALSO/34-264
D8N7L4_RALSO/20-265
D8N7L6_RALSO/19-248
D8NAV2_RALSO/21-219
D8NES8_RALSO/25-225
D8NK01_RALSO/21-251
D8NK03_RALSO/40-262
D8NK71_RALSO/19-219
D8NKX7_RALSO/21-219
D8NS37_RALSO/21-219
D8NUM2_RALSO/7-237
D8NUM4_RALSO/40-262
D8NUN5_RALSO/27-227
D8NUN6_RALSO/29-244
D8NV54_RALSO/21-219
D8P1A5_RALSO/21-219
D8P5S0_RALSO/25-225
D8PSR7_SCHCM/19-240
D8Q4I3_SCHCM/30-287
D8T6H4_SELML/129-355
D8T6N5_SELML/127-353
D8TAQ7_SELML/2-105
D8USP5_9MICC/490-703
D8VN27_9ZZZZ/65-196
D8VN92_9ZZZZ/56-245
D9N349_9STAP/84-310
D9N363_9STAP/84-310
D9N386_9STAP/84-310
D9N3B1_9STAP/78-310
D9N7Q2_STRPN/22-233
D9NEY2_STRPN/22-233
D9NNX0_STRPN/22-233
D9NVE1_STRPN/22-233
D9P1S3_STRPN/22-233
D9P2K9_ACTPL/79-314
D9P566_ACTPL/18-239
D9P6L8_ACTPL/23-234
D9P9L4_ACTPL/18-239
D9PAH8_ACTPL/23-234
D9PAW2_ACTPL/79-314
D9PL52_9ZZZZ/2-145
D9PS68_PEPMA/18-230
D9PTY4_METTM/19-216
D9PVP4_METTM/19-207
D9PXN1_METTM/21-231
D9PZ86_ACIS3/24-236
D9Q0V1_ACIS3/19-218
D9QRF5_ACEAZ/17-235
D9QVP3_ACEAZ/23-269
D9QW96_MYCMG/25-241
D9R0C2_CLOSW/19-258
D9R1B3_CLOSW/26-232
D9R1F1_CLOSW/42-259
D9R1Y8_CLOSW/18-203
D9R2Y3_CLOSW/19-232
D9R3I4_CLOSW/25-247
D9R3Y2_CLOSW/19-234
D9R487_CLOSW/26-245
D9R7A2_CLOSW/20-213
D9R9L4_CLOSW/19-226
D9R9M2_CLOSW/25-258
D9RCY1_STAAJ/19-263
D9RHK4_STAAJ/20-236
D9RJ02_STAAK/19-263
D9RK08_STAAK/20-236
D9RY36_THEOJ/17-233
D9S2M8_THEOJ/20-210
D9SDR2_GALCS/20-205
D9SMJ3_CLOC7/25-226
D9SP31_CLOC7/16-236
D9SP40_CLOC7/18-201
D9SR73_CLOC7/87-313
D9STC0_CLOC7/19-234
D9STY4_CLOC7/28-211
D9SWA0_CLOC7/25-226
D9SYJ2_MICAI/23-212
D9T413_MICAI/13-218
D9T6B8_MICAI/28-246
D9T8K3_MICAI/21-275
D9T990_MICAI/21-227
D9T9B8_MICAI/37-312
D9T9C1_MICAI/38-248
D9TBG3_MICAI/26-229
D9TBG9_MICAI/80-272
D9TBK9_MICAI/40-265
D9TFS9_CALOO/19-219
D9TGN7_CALOO/27-210
D9TGP0_CALOO/21-219
D9TH03_CALOO/36-258
D9TI12_CALOO/19-260
D9TIN9_CALOO/78-312
D9TJL3_CALOO/25-238
D9TM05_THETC/21-219
D9TM37_THETC/18-234
D9TSK3_THETC/20-236
D9TT60_THETC/24-202
D9TT61_THETC/19-257
D9UFB1_9ACTO/20-232
D9UHP4_9ACTO/24-245
D9UJM8_9ACTO/21-274
D9UJN1_9ACTO/22-173
D9UJN4_9ACTO/43-250
D9UJN6_9ACTO/89-303
D9UJY3_9ACTO/42-243
D9UJY6_9ACTO/5-218
D9ULE5_9ACTO/2-174
D9UN42_9ACTO/40-265
D9UN58_9ACTO/42-259
D9UN68_9ACTO/23-228
D9UN71_9ACTO/107-214
D9UP84_9ACTO/21-217
D9V0M1_9ACTO/31-223
D9V3Z5_9ACTO/27-207
D9V621_9ACTO/22-222
D9V9C2_9ACTO/68-290
D9VB92_9ACTO/13-218
D9VE71_9ACTO/32-239
D9VGN3_9ACTO/30-232
D9VIT6_9ACTO/27-251
D9VJ17_9ACTO/23-244
D9VMF7_9ACTO/43-268
D9VPB5_9ACTO/25-235
D9VS45_9ACTO/21-242
D9VWI7_9ACTO/37-254
D9W0M0_9ACTO/31-219
D9W2B8_9ACTO/25-184
D9W7W9_9ACTO/21-252
D9W849_9ACTO/34-234
D9W950_9ACTO/25-246
D9WAH2_9ACTO/18-218
D9WC26_9ACTO/22-206
D9WDU5_9ACTO/153-337
D9WFE5_9ACTO/31-231
D9WFJ3_9ACTO/40-265
D9WGY5_9ACTO/19-241
D9WHR1_9ACTO/25-232
D9WKI3_9ACTO/61-258
D9WML2_9ACTO/54-265
D9WMM3_9ACTO/43-257
D9WNU7_9ACTO/52-216
D9WQ18_9ACTO/23-227
D9WQ41_9ACTO/19-237
D9WQ43_9ACTO/40-257
D9WSM2_9ACTO/82-298
D9WST5_9ACTO/24-220
D9WSX0_9ACTO/29-217
D9WTH5_9ACTO/41-253
D9WTU9_9ACTO/72-286
D9WTV1_9ACTO/41-253
D9WTV4_9ACTO/31-244
D9WTV7_9ACTO/21-132
D9WVK9_9ACTO/21-215
D9WVL0_9ACTO/19-255
D9X295_STRVR/28-249
D9X2Z0_STRVR/25-239
D9X5G4_STRVR/29-217
D9X5R1_STRVR/21-274
D9X5R6_STRVR/19-232
D9X5R9_STRVR/41-249
D9X5S1_STRVR/109-323
D9X5W6_STRVR/18-218
D9X8Q7_STRVR/34-251
D9XAX4_STRVR/19-215
D9XAY0_STRVR/25-230
D9XBR0_STRVR/12-222
D9XD15_STRVR/47-251
D9XDE8_STRVR/24-234
D9XEP9_STRVR/19-243
D9XEQ2_STRVR/41-257
D9XF70_STRVR/40-265
D9XHR7_STRVR/21-274
D9XHR8_STRVR/99-336
D9XNY8_9ACTO/28-249
D9XQM4_9ACTO/31-257
D9XX76_9ACTO/40-265
D9XXD6_9ACTO/29-214
D9XZB8_9ACTO/19-153
D9XZC2_9ACTO/23-228
D9XZL4_9ACTO/34-251
D9Y057_9ACTO/31-219
D9Y0W2_9ACTO/18-218
D9Y120_9ACTO/105-342
D9Y122_9ACTO/41-249
D9Y124_9ACTO/83-296
D9Y127_9ACTO/21-274
D9Y146_9ACTO/13-213
D9Y207_9ACTO/47-251
D9YAX4_9DELT/21-219
D9ZEF8_9ZZZZ/129-315
D9ZF72_9ZZZZ/1-163
DT3E_PSECI/23-225
E0D525_STASC/119-310
E0DP64_9RHIZ/28-279
E0DP66_9RHIZ/130-312
E0DQW3_9RHIZ/29-243
E0DSA1_9RHIZ/91-303
E0DSC3_9RHIZ/21-218
E0DT41_9RHIZ/29-242
E0DU22_9RHIZ/131-312
E0DWC3_9RHIZ/21-218
E0E6H9_ACTPL/18-239
E0EAK1_ACTPL/25-236
E0EB63_ACTPL/79-314
E0ECK4_ACTPL/18-239
E0EGG9_ACTPL/25-236
E0EH44_ACTPL/79-314
E0EIR7_ACTPL/18-239
E0EMM3_ACTPL/25-236
E0EN54_ACTPL/79-314
E0EU95_ACTPL/25-236
E0EWD0_ACTPL/18-239
E0F0H0_ACTPL/25-236
E0F131_ACTPL/79-314
E0F2N7_ACTPL/18-239
E0F6J9_ACTPL/25-236
E0F7B1_ACTPL/79-314
E0F8T4_ACTPL/18-239
E0FCX8_ACTPL/25-236
E0FDJ0_ACTPL/79-314
E0FF20_ACTPL/18-239
E0FIU5_ACTPL/25-236
E0FJF6_ACTPL/79-314
E0FL18_ACTPL/18-239
E0FPY2_ACTPL/25-236
E0FQK1_ACTPL/79-314
E0FS42_9THEO/29-243
E0FUD8_9THEO/19-259
E0FUD9_9THEO/24-202
E0FWV6_9THEO/77-311
E0FWV7_9THEO/41-257
E0G1C4_ENTFA/24-240
E0G1S7_ENTFA/21-233
E0G3Y7_ENTFA/11-228
E0G7N2_ENTFA/32-248
E0G8X3_ENTFA/85-311
E0G983_ENTFA/32-248
E0GBF9_ENTFA/24-240
E0GDQ5_ENTFA/11-228
E0GFU6_ENTFA/21-233
E0GHV1_ENTFA/21-233
E0GKW1_ENTFA/24-240
E0GL97_ENTFA/11-228
E0GM70_ENTFA/85-311
E0GSE7_ENTFA/11-228
E0GUQ0_ENTFA/21-233
E0GWZ4_ENTFA/24-240
E0H086_ENTFA/85-311
E0H3S1_ENTFA/32-248
E0H5T4_ENTFA/21-233
E0H7R3_ENTFA/11-228
E0HBB0_ENTFA/85-311
E0HBJ0_ENTFA/24-240
E0HCJ3_ENTFA/32-248
E0HCT3_ENTFA/21-233
E0HET4_ENTFA/11-228
E0HVX9_9BACT/21-241
E0HXJ0_9BACT/19-256
E0HYM1_9BACT/22-272
E0HZ08_9BACT/2-112
E0HZD0_9BACT/86-312
E0I0A4_9BACT/29-226
E0I1E1_9BACT/50-251
E0I1E2_9BACT/21-236
E0I550_9BACL/17-233
E0I5C2_9BACL/21-223
E0I6N3_9BACL/47-233
E0I6S9_9BACL/19-237
E0I7L0_9BACL/19-264
E0I7L6_9BACL/77-311
E0I9S7_9BACL/28-251
E0IAA3_9BACL/27-253
E0IAA4_9BACL/25-221
E0IAY7_9BACL/21-235
E0IBX4_9BACL/25-215
E0ID92_9BACL/26-212
E0IFN0_9BACL/19-231
E0IUU4_ECOLW/19-243
E0IYD8_ECOLW/19-239
E0J002_ECOLW/19-226
E0J282_ECOLW/21-219
E0J4T4_ECOLW/41-229
E0J601_ECOLW/21-219
E0J624_ECOLW/23-234
E0J641_ECOLW/83-314
E0J6I8_ECOLW/25-230
E0J849_RHIME/22-205
E0J893_RHIME/24-221
E0J944_RHIME/25-252
E0J9B3_RHIME/131-312
E0J9B4_RHIME/28-279
E0JAI5_RHIME/19-238
E0JBV8_RHIME/29-244
E0JCN9_RHIME/18-218
E0JCR5_RHIME/37-259
E0JD65_RHIME/19-243
E0JFA4_RHIME/35-237
E0JFD1_RHIME/22-220
E0JFD2_RHIME/18-240
E0JH15_RHIME/95-304
E0JIJ3_RHIME/25-233
E0JJZ6_RHIME/21-212
E0JKL6_RHIME/22-225
E0JKP7_RHIME/21-219
E0JKQ8_RHIME/21-222
E0JMI7_RHIME/20-226
E0JNB8_RHIME/12-216
E0JQ95_RHIME/30-244
E0JQA3_RHIME/25-248
E0JR27_RHIME/40-263
E0JR28_RHIME/35-270
E0JSW0_RHIME/19-243
E0JTX5_RHIME/24-221
E0JTZ0_RHIME/18-218
E0JXB4_RHIME/29-244
E0JY18_RHIME/35-237
E0JY44_RHIME/22-220
E0JY45_RHIME/18-241
E0JZN0_RHIME/21-212
E0K234_RHIME/82-312
E0K235_RHIME/28-279
E0K416_RHIME/22-212
E0K452_RHIME/21-222
E0K463_RHIME/21-219
E0K4D2_RHIME/20-226
E0K5F7_RHIME/25-233
E0K620_RHIME/14-220
E0K6D7_RHIME/25-252
E0K6W2_RHIME/37-259
E0K7F4_RHIME/95-304
E0K8Y6_RHIME/25-248
E0K9I7_RHIME/22-207
E0KBQ0_STRVO/19-255
E0KBR0_STRVO/35-244
E0KC90_STRVO/1-102
E0KD80_STRVO/40-265
E0KDD5_STRVO/19-242
E0KDW6_STRVO/23-205
E0KEC0_STRVO/21-219
E0KFK8_STRVO/40-257
E0KFN0_STRVO/24-227
E0KFQ3_STRVO/19-213
E0KJA9_STRVO/21-221
E0KLP9_STRVO/48-258
E0KRK2_STRVO/20-205
E0KX82_STRVO/24-212
E0KXB5_STRVO/25-246
E0L013_STRVO/21-274
E0L1Y1_STRVO/27-240
E0L1Y4_STRVO/41-248
E0L1Y6_STRVO/86-299
E0LGS3_SPHCR/20-220
E0LMV6_SPHCR/36-234
E0LMX1_SPHCR/28-278
E0LMX2_SPHCR/62-292
E0LRF9_SPHCR/30-227
E0LSW2_9ENTR/23-218
E0LT69_9ENTR/29-279
E0LT94_9ENTR/26-228
E0LV63_9ENTR/34-242
E0LZG0_9ENTR/21-219
E0LZR1_9ENTR/18-239
E0M0V8_9ENTR/33-250
E0M0W6_9ENTR/24-222
E0M125_9ENTR/21-223
E0M196_9ENTR/79-313
E0M2N3_9ENTR/19-238
E0M2N6_9ENTR/29-257
E0MQE0_9RHOB/30-244
E0MT44_9RHOB/21-216
E0MTL7_9RHOB/18-248
E0NE18_PEDAC/22-236
E0NEG9_PEDAC/85-225
E0NH09_PEDAC/87-314
E0NHE5_PEDAC/87-314
E0NKQ2_9FIRM/19-234
E0NYE6_9FIRM/62-282
E0P0V4_9FIRM/29-263
E0P0V8_9FIRM/27-235
E0P6L8_STAAU/19-263
E0P7Z5_STAAU/20-236
E0PGN7_STREI/22-233
E0PK08_STRGY/17-229
E0PMV2_STRGY/22-233
E0PXB0_STRPY/20-230
E0PY90_STRPY/32-243
E0Q8B5_9BIFI/78-314
E0Q9H4_9BIFI/25-215
E0QCI1_CAMCO/25-239
E0QI83_9FIRM/22-222
E0QNF6_9ACTO/28-235
E0QSB1_9ACTO/40-265
E0QV46_ECOLX/21-219
E0QW81_ECOLX/21-219
E0QYQ9_ECOLX/19-232
E0R1Q5_ECOLX/19-239
E0R3U7_ECOLX/21-219
E0R441_ECOLX/28-233
E0R454_ECOLX/25-230
E0R5G8_ECOLX/23-234
E0R5I6_ECOLX/83-314
E0R9K9_PAEP6/19-237
E0RAS7_PAEP6/22-240
E0RDI5_PAEP6/130-311
E0RE26_PAEP6/19-265
E0RE28_PAEP6/23-204
E0RIK5_PAEP6/38-225
E0RIL1_PAEP6/19-264
E0RIL3_PAEP6/27-229
E0RKP5_PAEP6/19-233
E0RNH8_SPITD/141-314
E0RPU2_SPITD/24-242
E0RQL8_SPITD/17-238
E0RV50_BUTPB/19-238
E0RXJ4_BUTPB/28-221
E0SA21_ENCIT/14-233
E0SM09_DICD3/18-239
E0SMJ0_DICD3/140-317
E0SMN6_DICD3/45-259
E0SN42_DICD3/37-232
E0SN44_DICD3/29-279
E0SN47_DICD3/55-240
E0SR43_IGNAA/63-289
E0SR49_IGNAA/19-231
E0STI1_IGNAA/23-237
E0STZ2_IGNAA/36-249
E0SY87_STRZA/22-233
E0T405_EDWTF/40-228
E0T471_EDWTF/18-239
E0T993_EDWTF/21-219
E0TA25_EDWTF/25-230
E0TK46_MYCHH/43-233
E0TKG9_MYCHH/29-234
E0TPZ0_STRZ6/22-233
E0TYF7_BACPZ/20-225
E0TYF8_BACPZ/20-241
E0TYG1_BACPZ/33-247
E0U461_BACPZ/20-236
E0U4G7_BACPZ/21-226
E0UKN4_CYAP2/21-245
E0UKN6_CYAP2/98-314
E0UQL0_SULAO/22-255
E0VPP2_PEDHC/23-222
E0WM83_ASF/30-241
E0X712_PSEPU/28-212
E0X713_PSEPU/25-211
E0XRY6_9RHOB/3-162
E0XSV6_9BACT/79-304
E0XXH9_9PROT/23-218
E0XXJ0_9PROT/29-248
E0Y1I8_9PROT/36-247
E1BAZ4_BOVIN/24-226
E1CVR3_VIBPA/28-248
E1DCI3_VIBPA/28-248
E1DGJ1_VIBPA/28-248
E1DXT0_LACRE/9-230
E1E4C5_STAAU/33-277
E1E8B1_STAAU/20-236
E1EFD9_VIBPA/28-248
E1ENH0_ENTFA/3-200
E1EQJ2_ENTFA/19-236
E1ESH1_ENTFA/32-248
E1EUG1_ENTFA/1-142
E1FBL5_9THEO/69-311
E1FDZ3_9THEO/29-243
E1FF14_9THEO/19-259
E1FF15_9THEO/24-202
E1FF97_9THEO/19-244
E1FFA2_9THEO/38-230
E1G019_LOALO/21-217
E1GC37_LOALO/200-421
E1GYW1_STRPN/22-233
E1H663_MYCTU/23-230
E1H6N6_MYCTU/13-214
E1HIH6_ECOLX/19-239
E1HLG6_ECOLX/12-210
E1HMW0_ECOLX/36-243
E1HNC5_ECOLX/23-234
E1HNE3_ECOLX/90-318
E1HQ47_ECOLX/25-230
E1HQ61_ECOLX/28-233
E1HRJ2_ECOLX/22-246
E1HUW8_ECOLX/41-229
E1HV79_ECOLX/12-210
E1HY17_ECOLX/25-230
E1HY31_ECOLX/2-188
E1HYP3_ECOLX/12-210
E1I0H8_ECOLX/19-243
E1I2S1_ECOLX/12-210
E1I3K3_ECOLX/41-229
E1I3X0_ECOLX/144-318
E1I3Y8_ECOLX/23-234
E1I4N7_ECOLX/19-239
E1IAU9_9CHLR/17-237
E1IBH5_9CHLR/41-231
E1IG48_9CHLR/87-279
E1IJH7_ECOLX/19-239
E1INV8_ECOLX/19-226
E1IQG9_ECOLX/12-210
E1IVC7_ECOLX/19-243
E1IVK8_ECOLX/25-230
E1IW63_ECOLX/12-210
E1IX46_ECOLX/53-264
E1IX66_ECOLX/144-318
E1IXV1_ECOLX/41-229
E1J041_ECOLX/12-210
E1J1S3_ECOLX/19-226
E1J2T8_ECOLX/25-230
E1J2V1_ECOLX/28-233
E1J4W2_ECOLX/41-229
E1J7R0_ECOLX/19-243
E1J8H1_ECOLX/90-318
E1J8J0_ECOLX/23-234
E1J9A2_ECOLX/34-248
E1JCS4_ECOLX/12-210
E1JFZ8_ECOLX/3-173
E1JMZ4_9LACO/24-221
E1JNF5_9LACO/32-207
E1JU03_DESFR/34-276
E1JVA3_DESFR/33-228
E1JXC2_DESFR/26-233
E1JZH4_DESFR/21-219
E1K4V0_9EURY/22-214
E1K514_9EURY/19-224
E1K541_9EURY/22-237
E1K572_9EURY/41-192
E1K6G0_9EURY/34-189
E1K8X1_9FIRM/19-219
E1KCT0_9FIRM/25-237
E1KE18_9FIRM/84-313
E1KJP6_9FIRM/20-222
E1KVN1_PEPMA/18-230
E1L287_9ACTN/21-233
E1L843_9FIRM/19-234
E1L9E6_9FIRM/19-234
E1LMN4_STRMT/22-233
E1LUL4_STRMT/22-233
E1MBI3_9ACTO/28-235
E1MCJ7_9ACTO/40-265
E1MJR9_9GAMM/21-223
E1NB21_9BIFI/25-215
E1ND37_9BIFI/75-314
E1P7P8_ECOAB/19-243
E1P8T9_ECOAB/21-219
E1P9U9_ECOAB/41-229
E1PAY3_ECOAB/21-219
E1PDI8_ECOAB/25-230
E1PE89_ECOAB/28-233
E1PHB7_ECOAB/19-239
E1PJ73_ECOAB/83-314
E1PJX6_ECOAB/23-234
E1PKK5_PANVC/23-218
E1PRM5_MYCFJ/28-235
E1PTA0_MYCFJ/31-235
E1QC81_MYCPB/21-238
E1QCM4_MYCPB/29-234
E1QEA8_DESB2/157-347
E1QES3_DESB2/33-268
E1QKM1_DESB2/26-264
E1QLA3_DESB2/17-235
E1QS08_VULDI/28-237
E1QWK4_OLSUV/20-227
E1QWL3_OLSUV/25-256
E1QYX2_OLSUV/21-230
E1R0Z6_SPISS/23-224
E1R2J0_SPISS/27-233
E1R3W7_SPISS/33-248
E1R4E4_SPISS/99-305
E1R4E9_SPISS/20-225
E1R817_SPISS/134-320
E1R8A5_SPISS/19-239
E1RAG9_SPISS/25-236
E1RBW4_SPISS/21-270
E1RC00_SPISS/30-236
E1RC04_SPISS/20-228
E1RC09_SPISS/19-260
E1RC18_SPISS/22-211
E1RC29_SPISS/19-226
E1RCQ2_SPISS/23-232
E1RET9_METP4/21-201
E1RFK7_METP4/19-240
E1RHB6_METP4/21-218
E1RIC7_METP4/20-222
E1RKP2_METP4/5-286
E1RTP0_ECOUM/83-314
E1RU64_ECOUM/23-234
E1RUG4_ECOUM/19-239
E1RZY7_ECOUM/21-219
E1S0X5_ECOUM/25-230
E1S0Z0_ECOUM/28-233
E1S169_ECOUM/21-219
E1S3A7_ECOUM/19-243
E1S3I6_ECOUM/21-219
E1SBJ5_PANVC/19-238
E1SBJ8_PANVC/29-257
E1SHG3_PANVC/33-250
E1SHH1_PANVC/24-222
E1SI27_PANVC/21-223
E1SII5_PANVC/21-219
E1SJ84_PANVC/18-239
E1SJF5_PANVC/86-313
E1SJH0_PANVC/27-215
E1SL68_FERBD/21-219
E1SSE0_FERBD/18-239
E1SYC1_THESX/19-259
E1SYC2_THESX/24-202
E1SYS3_THESX/19-244
E1SYS8_THESX/38-230
E1T2M6_THESX/69-311
E1T2R7_THESX/29-243
E1T4E3_BURSG/33-247
E1T6P1_BURSG/21-219
E1T9V2_BURSG/27-222
E1TAW1_BURSG/28-278
E1TE22_BURSG/18-218
E1TE54_BURSG/21-219
E1TFK5_BURSG/128-312
E1TLP1_LACPS/25-238
E1TT53_LACPS/20-237
E1U864_LACCA/30-246
E1U876_LACCA/30-246
E1U889_LACCA/30-246
E1UA89_LISML/19-265
E1UA91_LISML/24-200
E1UAG4_LISML/30-226
E1UC70_LISML/19-260
E1UEP3_LISML/26-213
E1UGF8_LISML/21-237
E1UKS8_BACAS/19-218
E1UL44_BACAS/21-237
E1UQQ7_BACAS/18-248
E1UTT9_BACAS/20-231
E1UTU0_BACAS/20-241
E1UTU3_BACAS/33-247
E1V420_HALED/25-240
E1V541_HALED/60-246
E1V542_HALED/65-255
E1V5D4_HALED/33-284
E1V7D6_HALED/21-219
E1VBF8_HALED/31-245
E1VBG1_HALED/29-224
E1VJH6_9GAMM/22-241
E1VS55_ARTAR/40-265
E1VYJ1_ARTAR/28-215
E1VZ98_ARTAR/30-284
E1VZA1_ARTAR/25-205
E1W0N4_ARTAR/20-225
E1W3W5_HAEP3/33-250
E1W926_SALTS/21-219
E1WAF9_SALTS/21-214
E1WAS2_SALTS/25-230
E1WAV9_SALTS/35-251
E1WAW2_SALTS/21-228
E1WAW8_SALTS/24-222
E1WAW9_SALTS/19-238
E1WD89_SALTS/133-312
E1WDA4_SALTS/23-234
E1WHD6_SALTS/18-239
E1WN84_BACF6/133-315
E1WR37_BACF6/19-237
E1X158_BACMS/27-258
E1X6G7_HAEI1/21-219
E1X6T5_HAEI1/140-313
E1XD77_STRZO/22-233
E1XW89_LEGPN/30-218
E1YDA9_9DELT/36-224
E1YNQ6_9BACE/67-284
E1YPM6_9BACE/21-271
E1YQA0_9BACE/54-247
E1YQD0_9BACE/46-236
E1YQH4_9BACE/69-264
E1YQW9_9BACE/66-263
E1YRA5_9BACE/43-253
E1YSK2_9BACE/106-298
E1YT12_9BACE/46-227
E1YT43_9BACE/50-236
E1YUA0_9BACE/62-276
E1YWI0_9BACE/19-239
E1YX07_9BACE/146-319
E1YXM7_9BACE/45-316
E1YYY0_9BACE/66-296
E1Z0A4_9BACE/26-224
E1Z123_9BACE/69-271
E1Z4P3_9CHLO/426-625
E2A926_9HYME/23-221
E2B5T9_9HYME/23-220
E2CBT8_9RHOB/29-248
E2CHV7_9RHOB/47-236
E2CHX7_9RHOB/17-243
E2CHZ6_9RHOB/30-233
E2CI01_9RHOB/18-218
E2CJ10_9RHOB/28-185
E2CQ57_9RHOB/60-246
E2JT26_ECO57/19-239
E2JVD8_ECO57/41-229
E2JW01_ECO57/19-226
E2JZ68_ECO57/21-219
E2K0D7_ECO57/83-314
E2K0H3_ECO57/25-230
E2K4G2_ECO57/19-243
E2K6N4_ECO57/19-239
E2K8Z6_ECO57/19-226
E2K910_ECO57/12-200
E2KC98_ECO57/83-314
E2KCD4_ECO57/25-230
E2KEJ8_ECO57/19-243
E2KH28_ECO57/21-219
E2KLP5_ECO57/19-226
E2KMW4_ECO57/83-314
E2KNA1_ECO57/19-239
E2KPQ3_ECO57/12-200
E2KRE9_ECO57/19-243
E2KSS3_ECO57/25-230
E2KZX9_ECO57/21-219
E2LAN1_MONPE/2-103
E2M102_MONPE/27-155
E2ME32_PSESM/37-251
E2ME35_PSESM/23-223
E2ME38_PSESM/19-240
E2MHS4_PSESM/25-220
E2MIA5_PSESM/18-218
E2MIK2_PSESM/29-259
E2MIL8_PSESM/138-313
E2MM27_PSESM/21-219
E2MTE6_9CORY/33-226
E2NAW8_9BACE/47-248
E2NF05_9BACE/52-280
E2NHG5_9BACE/20-238
E2NKB9_9BACE/132-315
E2NRT7_9FIRM/11-229
E2NT40_9FIRM/1-130
E2NY04_PASHA/21-219
E2NY38_PASHA/79-313
E2NZ44_PASHA/18-239
E2NZG5_PASHA/23-234
E2P0P8_PASHA/33-250
E2P542_PASHA/80-313
E2P576_PASHA/21-219
E2P7M4_PASHA/33-250
E2P8B2_PASHA/23-234
E2PB47_PASHA/18-239
E2PKB8_9RHIZ/29-243
E2PL92_9RHIZ/91-303
E2PLB5_9RHIZ/21-218
E2PPD6_9RHIZ/134-314
E2PPD8_9RHIZ/28-279
E2PY21_STRCL/31-284
E2PY25_STRCL/28-241
E2PY28_STRCL/46-254
E2PY30_STRCL/109-323
E2PZ71_STRCL/60-254
E2Q4D9_STRCL/44-261
E2Q4F0_STRCL/19-243
E2Q7N5_STRCL/29-217
E2QGS7_ECOLX/83-314
E2QGU5_ECOLX/23-234
E2QH99_ECOLX/21-219
E2QKD1_ECOLX/25-230
E2QKZ8_ECOLX/28-233
E2QL88_ECOLX/21-219
E2QLS3_ECOLX/19-243
E2QP25_ECOLX/19-239
E2QQI9_ECOLX/21-219
E2RMT0_CANFA/3-185
E2RNK2_CANFA/3-157
E2SC26_9ACTO/23-211
E2SI12_9FIRM/22-175
E2SJ30_9FIRM/19-237
E2SKJ6_9FIRM/18-251
E2SN70_9FIRM/22-233
E2SQK2_9FIRM/23-239
E2SSJ2_9RALS/40-240
E2SWK5_9RALS/21-219
E2SXG9_9RALS/21-219
E2SYM8_9RALS/25-251
E2T8K7_MYCTU/23-230
E2TE61_MYCTU/13-214
E2TID8_MYCTU/23-230
E2TIZ0_MYCTU/13-214
E2TV21_MYCTU/23-230
E2TVJ2_MYCTU/13-214
E2U6Z4_MYCTU/23-230
E2UD89_MYCTU/13-214
E2UI01_MYCTU/23-230
E2UIH0_MYCTU/13-214
E2UU59_MYCTU/23-230
E2UUL8_MYCTU/13-214
E2V5B9_MYCTU/23-230
E2V5W4_MYCTU/13-214
E2VEN2_MYCTU/23-230
E2VF83_MYCTU/13-214
E2VQP1_MYCTU/23-230
E2VRF1_MYCTU/13-214
E2W282_MYCTU/23-230
E2W2Q5_MYCTU/13-214
E2WE62_MYCTU/23-230
E2WEN9_MYCTU/13-214
E2WRH3_ECOLX/21-219
E2WUM8_ECOLX/19-243
E2WVG5_ECOLX/12-200
E2WWF1_ECOLX/23-234
E2WWG9_ECOLX/83-314
E2WX28_ECOLX/19-226
E2WXL9_ECOLX/12-210
E2X0K2_ECOLX/19-239
E2X1W6_ECOLX/28-233
E2X1X9_ECOLX/25-230
E2XE59_SHIDY/25-176
E2XF79_SHIDY/19-239
E2XP06_PSEFL/21-219
E2XQC2_PSEFL/86-313
E2XQF8_PSEFL/21-219
E2XQI5_PSEFL/23-218
E2XQK1_PSEFL/24-177
E2XQY1_PSEFL/31-245
E2XQY2_PSEFL/294-494
E2XR94_PSEFL/27-209
E2XS56_PSEFL/42-271
E2XYI1_PSEFL/18-218
E2XYK2_PSEFL/33-222
E2Y236_ENTFA/85-311
E2Y288_ENTFA/21-233
E2Y317_ENTFA/11-228
E2Y465_ENTFA/24-240
E2Y7T6_ENTFA/32-248
E2Y9H9_ENTFA/21-233
E2YCV2_ENTFA/11-228
E2YI69_ENTFA/21-233
E2YN60_ENTFA/11-228
E2YUD4_ENTFA/11-228
E2YVP5_ENTFA/21-233
E2YVX0_ENTFA/32-248
E2YZ10_ENTFA/24-240
E2Z252_ENTFA/21-233
E2Z3R4_ENTFA/24-240
E2Z8E7_ENTFA/11-228
E2ZKY7_9FIRM/29-242
E2ZL83_9FIRM/41-244
E2ZRP8_PSEAE/21-219
E3A311_PSEAE/29-209
E3A5M6_PSEAE/21-221
E3A6M9_PSEAE/18-218
E3A6N3_PSEAE/22-222
E3AQ68_9SPHI/66-285
E3AYJ6_9SPHI/26-223
E3AZY9_9SPHI/138-321
E3B7C3_9MICO/21-210
E3B8G5_9MICO/499-716
E3BH07_9VIBR/27-238
E3C7T9_9LACO/89-316
E3CSK2_STRVE/22-233
E3CWS1_9BACT/19-226
E3CYR8_9BACT/18-237
E3CZH7_9BACT/31-238
E3DHR8_ERWSE/53-253
E3DJB9_ERWSE/94-311
E3DJQ0_ERWSE/18-239
E3DK67_ERWSE/21-219
E3DRB2_HALPG/19-218
E3DRZ5_HALPG/17-236
E3DUF8_BACA1/19-218
E3DVV5_BACA1/22-249
E3DYP0_BACA1/21-237
E3E120_BACA1/20-225
E3E121_BACA1/20-241
E3E124_BACA1/33-247
E3E4I2_PAEPS/21-239
E3E514_PAEPS/19-266
E3E516_PAEPS/23-204
E3E6W9_PAEPS/129-311
E3EDN1_PAEPS/19-237
E3EE30_PAEPS/19-225
E3EEL0_PAEPS/23-229
E3EJE9_PAEPS/19-233
E3EPP4_BIFBS/23-235
E3EQ92_BIFBS/29-240
E3EWX3_KETVY/18-218
E3EZP6_KETVY/49-235
E3EZQ0_KETVY/28-279
E3F055_KETVY/23-225
E3F056_KETVY/23-226
E3F0W9_KETVY/23-219
E3F4G9_KETVY/35-229
E3F546_KETVY/51-260
E3F551_KETVY/43-201
E3F566_KETVY/43-266
E3FIA7_STIAD/17-234
E3FLZ4_STIAD/22-273
E3FUI9_STIAD/34-250
E3G5I1_ENTCS/22-236
E3G5K7_ENTCS/41-229
E3G875_ENTCS/21-219
E3G8Q3_ENTCS/30-244
E3G9B7_ENTCS/23-234
E3G9D7_ENTCS/140-313
E3GC09_ENTCS/19-239
E3GD99_ENTCS/25-230
E3GHD8_EUBLK/44-244
E3GJD0_EUBLK/19-210
E3GQH5_EUBLK/19-234
E3GVI7_HAEI2/137-313
E3GWQ9_METFV/19-210
E3GXP8_METFV/21-232
E3GYJ1_METFV/19-216
E3H5V2_ROTDC/487-703
E3H6E1_ILYPC/18-226
E3H8F6_ILYPC/37-256
E3HC45_ILYPC/42-258
E3HC49_ILYPC/19-219
E3HKI7_ACHXA/21-224
E3HKK2_ACHXA/21-219
E3HU50_ACHXA/28-279
E3I588_RHOVT/26-253
E3I589_RHOVT/26-252
E3IBP2_GEOS0/21-219
E3IDZ3_GEOS0/25-232
E3IG11_GEOS0/38-256
E3IG13_GEOS0/20-224
E3IG21_GEOS0/76-311
E3IH44_GEOS0/21-237
E3IKQ9_DESVR/18-237
E3IQD5_DESVR/28-216
E3IXA3_FRASU/62-287
E3IXD5_FRASU/28-227
E3J4P1_FRASU/26-214
E3J5G4_FRASU/43-258
E3J689_FRASU/24-176
E3J7G5_FRASU/23-242
E3JAS6_FRASU/21-204
E3JDB1_FRASU/18-216
E3JDZ8_BUCA0/18-239
E3JFX4_BUCA3/18-239
E3JHE2_BUCAF/18-239
E3JJP1_BUCAJ/14-235
E3K8D0_PUCGT/33-274
E3LGX1_CAERE/1107-1328
E3LWX9_CAERE/26-227
E3PB05_ECOH1/41-229
E3PCU9_ECOH1/19-239
E3PE65_ECOH1/25-230
E3PE78_ECOH1/28-233
E3PGE1_ECOH1/21-219
E3PHP6_ECOH1/21-219
E3PL74_ECOH1/19-243
E3PLI0_ECOH1/19-226
E3PMU5_ECOH1/23-234
E3PVR8_CLOSD/25-281
E3Q5T3_COLGM/126-347
E3Q7R3_COLGM/31-290
E3QM96_COLGM/25-276
E3R2I8_9LACO/22-208
E3R4U5_9LACO/23-235
E3REC9_PYRTT/137-357
E3RIW9_PYRTT/34-290
E3RQ36_PYRTT/16-265
E3T714_9BACT/56-247
E3VZP4_MIMIV/36-262
E3XC74_ANODA/64-132
E3XH34_ECOLX/21-219
E3XIK9_ECOLX/21-219
E3XM24_ECOLX/25-230
E3XM36_ECOLX/28-233
E3XPN3_ECOLX/19-243
E3XR29_ECOLX/19-239
E3XSA2_ECOLX/23-234
E3XSC0_ECOLX/83-314
E3XWZ8_SHIFL/19-239
E3Y2D8_SHIFL/19-94
E3Y2D9_SHIFL/2-132
E3Y8C1_SHIFL/19-226
E3Y8P4_SHIFL/12-200
E3Y981_SHIFL/21-93
E3YAV8_SHIFL/25-230
E3YGA3_LISMO/26-242
E3YIF3_LISMO/24-200
E3YIP0_LISMO/30-226
E3YNI5_9LIST/39-226
E3YQ93_9LIST/21-237
E3YS99_9LIST/19-265
E3YSA1_9LIST/24-200
E3YSH5_9LIST/3-133
E3YXB0_LISIN/26-213
E3YZ22_LISIN/26-242
E3Z192_LISIN/24-200
E3Z1H3_LISIN/30-121
E3Z5Z1_LISIN/26-213
E3Z7M6_LISIN/21-237
E3Z9S2_LISIN/19-265
E3Z9S3_LISIN/24-200
E3Z9Z9_LISIN/30-226
E3ZBJ8_LISIN/1-148
E3ZCQ7_LISIV/22-231
E3ZDJ7_LISIV/61-311
E3ZEM2_LISIV/26-213
E3ZGI6_LISIV/21-237
E3ZIS2_LISIV/19-265
E3ZIS4_LISIV/24-200
E3ZJ02_LISIV/30-155
E3ZKG4_LISIV/6-124
E3ZKU8_LISSE/19-260
E3ZMN3_LISSE/85-311
E3ZNK7_LISSE/26-213
E3ZQI7_LISSE/21-237
E3ZSM7_LISSE/19-307
E3ZSM9_LISSE/24-200
E3ZSU5_LISSE/30-226
E3ZWK6_LISSE/32-258
E3ZXI6_LISSE/26-213
E3ZZF1_LISSE/26-242
E4A1F6_LISSE/19-265
E4A1F8_LISSE/24-200
E4A1M3_LISSE/30-226
E4A3K7_PROAC/42-249
E4A3L2_PROAC/24-245
E4A3L3_PROAC/21-282
E4A497_PROAC/17-206
E4A837_PROAC/16-227
E4AA33_PROAC/33-238
E4ADW1_PROAC/33-238
E4AG00_PROAC/4-176
E4AHM5_PROAC/1-205
E4AHY6_PROAC/23-228
E4AI51_PROAC/17-206
E4AL12_PROAC/17-206
E4ALH1_PROAC/21-282
E4ALH2_PROAC/24-245
E4ALH7_PROAC/42-249
E4ALV3_PROAC/16-227
E4AN30_PROAC/33-238
E4AT53_PROAC/16-227
E4AU43_PROAC/33-238
E4AWP7_PROAC/17-206
E4AX62_PROAC/21-282
E4AX63_PROAC/24-245
E4AX68_PROAC/42-249
E4AZJ6_PROAC/42-249
E4AZK1_PROAC/24-245
E4AZK2_PROAC/21-282
E4B010_PROAC/17-206
E4B1G3_PROAC/16-227
E4B3L5_PROAC/33-238
E4B805_PROAC/17-206
E4B875_PROAC/23-228
E4B8H7_PROAC/21-283
E4B8H8_PROAC/23-244
E4B8I3_PROAC/42-249
E4BC86_PROAC/34-238
E4BD94_PROAC/16-227
E4BFK6_PROAC/33-238
E4BHB9_PROAC/16-227
E4BJP1_PROAC/1-205
E4BJZ8_PROAC/23-228
E4BK62_PROAC/17-206
E4BMT9_PROAC/42-249
E4BMU5_PROAC/24-180
E4BMU6_PROAC/21-282
E4BNA6_PROAC/17-206
E4BP27_PROAC/16-227
E4BPQ9_PROAC/33-238
E4BTY8_PROAC/16-227
E4BVF4_PROAC/17-206
E4BVW6_PROAC/21-282
E4BVW7_PROAC/24-180
E4BVX3_PROAC/42-249
E4BZ44_PROAC/33-238
E4C2A0_PROAC/16-227
E4C3D7_PROAC/17-206
E4C3T9_PROAC/21-282
E4C3U0_PROAC/24-245
E4C3U4_PROAC/42-249
E4C727_PROAC/33-238
E4C9D8_PROAC/42-249
E4C9E3_PROAC/24-245
E4C9E4_PROAC/21-282
E4C9U8_PROAC/17-206
E4CB68_PROAC/16-227
E4CEU4_PROAC/33-238
E4CFZ5_PROAC/17-206
E4CGF3_PROAC/21-282
E4CGF4_PROAC/24-180
E4CGG0_PROAC/42-249
E4CJ87_PROAC/16-227
E4CK23_PROAC/33-238
E4CN87_PROAC/42-249
E4CNP3_PROAC/17-206
E4CQ08_PROAC/16-227
E4CSM1_PROAC/33-238
E4CWU8_PROAC/16-227
E4CYE6_PROAC/17-206
E4CYW6_PROAC/21-282
E4CYW7_PROAC/24-245
E4CYX3_PROAC/42-249
E4D0X8_PROAC/33-238
E4D3V5_PROAC/17-206
E4D4B3_PROAC/21-282
E4D4B4_PROAC/24-245
E4D4B9_PROAC/42-249
E4D5B4_PROAC/16-227
E4D8K6_PROAC/33-238
E4DBQ8_PROAC/16-227
E4DCT3_PROAC/33-238
E4DGF6_PROAC/17-206
E4DGX2_PROAC/21-282
E4DGX3_PROAC/24-245
E4DGX8_PROAC/42-249
E4DHE6_PROAC/16-227
E4DK19_PROAC/33-238
E4DMI3_PROAC/17-206
E4DMZ6_PROAC/21-282
E4DMZ7_PROAC/24-245
E4DN02_PROAC/42-249
E4DPZ7_PROAC/16-227
E4DTK9_PROAC/33-238
E4DVK0_PROAC/17-206
E4DW11_PROAC/3-130
E4DW12_PROAC/24-245
E4DW17_PROAC/42-249
E4DXJ5_PROAC/16-227
E4DZ13_PROAC/17-206
E4DZJ6_PROAC/11-143
E4DZJ7_PROAC/24-245
E4DZK2_PROAC/42-249
E4E0V2_PROAC/33-238
E4E6F5_PROAC/17-206
E4E6Q3_PROAC/21-282
E4E6Q4_PROAC/24-180
E4E6R0_PROAC/42-249
E4E7H4_PROAC/33-238
E4E9U1_PROAC/16-227
E4ECX1_PROAC/16-227
E4EDJ8_PROAC/21-282
E4EDJ9_PROAC/24-180
E4EDK5_PROAC/42-249
E4EEA5_PROAC/17-206
E4EGS3_PROAC/33-238
E4EJ95_PROAC/16-227
E4ELW7_PROAC/17-206
E4EMC9_PROAC/21-282
E4EMD0_PROAC/24-180
E4EMM0_PROAC/42-249
E4EPK2_PROAC/33-238
E4ER81_PROAC/16-227
E4ET50_PROAC/42-249
E4ET56_PROAC/24-180
E4ET57_PROAC/21-282
E4ETL9_PROAC/17-206
E4EWG8_PROAC/33-238
E4EYK7_PROAC/16-227
E4F181_PROAC/42-249
E4F187_PROAC/24-245
E4F188_PROAC/11-143
E4F1Q4_PROAC/17-206
E4F4R0_PROAC/33-238
E4F6I9_PROAC/42-249
E4F6J4_PROAC/24-245
E4F6J5_PROAC/21-282
E4F6T3_PROAC/17-206
E4F860_PROAC/16-227
E4F8J4_PROAC/33-238
E4FE39_PROAC/42-249
E4FE44_PROAC/24-245
E4FE45_PROAC/21-282
E4FEK9_PROAC/17-206
E4FGC2_PROAC/16-227
E4FIW2_PROAC/33-238
E4FLF9_PROAC/42-249
E4FLG4_PROAC/24-245
E4FLG5_PROAC/11-143
E4FLX8_PROAC/17-206
E4FMX7_PROAC/16-227
E4FQZ9_PROAC/33-238
E4FU83_PROAC/17-206
E4FUP5_PROAC/21-282
E4FUP6_PROAC/24-245
E4FUQ1_PROAC/42-249
E4FVA9_PROAC/16-227
E4FYA0_PROAC/33-238
E4G1E7_PROAC/16-227
E4G351_PROAC/33-238
E4G6S6_PROAC/17-206
E4G791_PROAC/21-282
E4G792_PROAC/24-245
E4G797_PROAC/42-249
E4GBS7_PROAC/33-238
E4GCF1_PROAC/16-227
E4GCZ6_PROAC/17-206
E4GDF0_PROAC/21-282
E4GDF1_PROAC/24-245
E4GDF6_PROAC/42-249
E4GGU1_PROAC/33-238
E4GHM4_PROAC/42-249
E4GHM9_PROAC/24-245
E4GHN0_PROAC/21-282
E4GIE9_PROAC/17-206
E4GLX3_PROAC/16-227
E4GM88_PROAC/16-227
E4GMQ1_PROAC/42-249
E4GMQ7_PROAC/24-180
E4GMQ8_PROAC/21-282
E4GN75_PROAC/17-206
E4GTN6_PROAC/33-238
E4GWE1_PROAC/34-238
E4GYW6_PROAC/16-227
E4H0G2_PROAC/17-206
E4H0M9_PROAC/23-228
E4H0X7_PROAC/21-283
E4H0X8_PROAC/23-244
E4H0Y3_PROAC/42-249
E4H4N5_PROAC/17-206
E4H548_PROAC/21-282
E4H549_PROAC/24-245
E4H554_PROAC/42-249
E4H5I1_PROAC/16-227
E4H820_PROAC/33-238
E4H990_PROAC/16-227
E4HAN6_PROAC/33-238
E4HCZ2_PROAC/42-249
E4HCZ7_PROAC/24-245
E4HCZ8_PROAC/21-282
E4HDB4_PROAC/17-206
E4HJ80_PROAC/6-176
E4HK27_PROAC/17-206
E4HK91_PROAC/23-228
E4HKJ6_PROAC/1-205
E4HM28_PROAC/33-238
E4HTS3_PROAC/34-238
E4HW04_PROAC/17-206
E4HW74_PROAC/23-228
E4HWH3_PROAC/21-240
E4HWH5_PROAC/23-244
E4HWI0_PROAC/42-249
E4HWZ0_PROAC/16-227
E4HX96_PROAC/16-227
E4HZG3_PROAC/17-206
E4I052_PROAC/21-282
E4I053_PROAC/24-245
E4I058_PROAC/42-249
E4I0V7_PROAC/33-238
E4I4P6_ENTFC/19-224
E4I7M2_ENTFC/32-246
E4I8U8_ENTFC/21-238
E4I9G4_ENTFC/31-243
E4I9Z4_ENTFC/89-315
E4IAG6_ENTFC/11-228
E4IDG5_ENTFC/31-243
E4IHM9_ENTFC/32-246
E4II12_ENTFC/19-224
E4II78_ENTFC/11-228
E4IIG1_ENTFC/89-315
E4IKC7_ENTFC/21-238
E4IP85_ENTFC/21-238
E4IPY6_ENTFC/11-228
E4ISI8_ENTFC/19-225
E4ISQ7_ENTFC/32-246
E4ISW3_ENTFC/31-243
E4IXU7_ENTFC/21-238
E4IYA8_ENTFC/31-243
E4J074_ENTFC/19-224
E4J0S7_ENTFC/85-311
E4J1F9_ENTFC/32-246
E4J2I1_ENTFC/11-228
E4J4Q6_ENTFC/21-238
E4J6F4_ENTFC/32-246
E4J7N4_ENTFC/31-243
E4J8B7_ENTFC/89-315
E4J9P6_ENTFC/11-228
E4JAA7_ENTFC/19-224
E4JD90_ENTFC/21-238
E4JE88_ENTFC/32-246
E4JFM0_ENTFC/11-228
E4JG09_ENTFC/31-243
E4JJK4_ENTFC/89-315
E4JM22_ENTFC/19-224
E4K4H7_9FIRM/19-219
E4K5B2_9FIRM/21-223
E4K5B4_9FIRM/27-210
E4K6L1_9FIRM/19-260
E4K6Y1_9FIRM/35-260
E4K6Z1_9FIRM/78-312
E4K8C4_9FIRM/25-239
E4KS20_9PORP/26-246
E4L1Q1_9STRE/20-230
E4L4B5_9STRE/22-233
E4LCC0_9FIRM/19-234
E4LKR4_9FIRM/26-264
E4LM30_9FIRM/109-314
E4LNJ2_9CLOT/20-243
E4LPA7_9CLOT/19-237
E4LQX1_9CLOT/22-227
E4LVU4_9CLOT/23-231
E4LWQ3_9CLOT/12-224
E4LXF9_9CLOT/23-232
E4LXT6_9CLOT/18-251
E4M097_9CLOT/23-232
E4M5Q7_9FIRM/30-250
E4M5R4_9FIRM/31-277
E4M8Y1_9BACT/18-239
E4MAE1_9BACT/74-303
E4MCK9_9BACT/129-314
E4MM54_9FIRM/32-275
E4MM56_9FIRM/28-233
E4MNH6_9FIRM/21-236
E4MWW0_THEHA/116-362
E4N1R6_KITSK/29-237
E4N6R1_KITSK/41-266
E4N851_KITSK/43-244
E4N907_KITSK/19-213
E4NDB5_KITSK/32-220
E4NJ70_KITSK/25-247
E4NLM6_HALBP/21-232
E4NLM8_HALBP/19-237
E4NR24_HALBP/19-270
E4NT88_HALBP/26-237
E4NVI3_HALBP/19-238
E4NVJ5_HALBP/15-198
E4NW93_HALBP/25-143
E4NWN8_HALBP/7-199
E4NX84_BIFBP/29-240
E4NZR4_BIFBP/23-235
E4P465_ECO8N/19-243
E4P4K8_ECO8N/21-219
E4P8E0_ECO8N/21-219
E4P947_ECO8N/25-230
E4P961_ECO8N/28-233
E4PA36_ECO8N/21-219
E4PCP1_ECO8N/19-239
E4PDN1_ECO8N/83-314
E4PE58_ECO8N/23-234
E4PFY5_MARAH/21-220
E4PT74_MYCLG/25-241
E4PZN2_MYCBG/28-233
E4Q0P8_MYCBG/30-237
E4Q2S5_CALOW/19-260
E4Q2W8_CALOW/25-238
E4Q477_CALOW/19-219
E4Q490_CALOW/78-312
E4Q688_CALOW/27-210
E4Q690_CALOW/21-219
E4Q6M5_CALOW/36-260
E4Q863_CALH1/25-241
E4Q8E7_CALH1/19-260
E4QA15_CALH1/36-257
E4QAM4_CALH1/21-218
E4QAM6_CALH1/27-209
E4QE55_CALH1/19-219
E4QEE6_CALH1/78-312
E4QS65_MYCH1/60-233
E4QSQ2_MYCH1/1-90
E4QTA1_MYCH1/29-233
E4QVC4_HAEI6/140-313
E4QVT5_HAEI6/21-219
E4R3A5_BIFLM/20-240
E4R3T4_BIFLM/71-314
E4R580_PSEPB/22-222
E4R5C4_PSEPB/18-218
E4RB32_PSEPB/370-589
E4RBD2_PSEPB/27-209
E4RC74_PSEPB/21-219
E4RKS9_HALSL/17-240
E4RNX1_HALSL/20-221
E4RQ99_LEAB4/55-246
E4RRI5_LEAB4/29-252
E4RT67_LEAB4/147-319
E4RUP3_LEAB4/73-313
E4RV58_LEAB4/59-285
E4RWV2_LEAB4/28-279
E4RYB9_LEAB4/20-253
E4RYR0_LEAB4/50-226
E4RZ98_LEAB4/53-261
E4S4V9_CALKI/36-260
E4S4W9_CALKI/78-312
E4S7C2_CALKI/27-210
E4S7C4_CALKI/21-218
E4S824_CALKI/19-260
E4SAH8_CALKI/25-239
E4SAQ4_CALKI/19-219
E4SBA5_CALK2/25-238
E4SCS6_CALK2/36-257
E4SD64_CALK2/21-218
E4SD69_CALK2/27-210
E4SEX5_CALK2/19-219
E4SGJ5_CALK2/78-312
E4SH79_CALK2/19-260
E4T076_PALPW/24-217
E4T2A7_PALPW/133-315
E4TEM8_CALNY/25-205
E4TGZ0_CALNY/81-190
E4TJU6_CALNY/19-234
E4TTK5_MARTH/57-252
E4TY13_SULKY/22-241
E4U6E4_OCEP5/2-221
E4U7X1_OCEP5/19-224
E4V6Z8_ARTGP/163-382
E4V7Y8_BIFBI/18-230
E4VA28_BIFBI/29-240
E4VL96_9HELI/18-255
E4VPU9_BACFR/19-237
E4VQK1_BACFR/133-315
E4W8I8_RHOE1/24-231
E4WBD5_RHOE1/3-193
E4WF84_RHOE1/15-219
E4X1V9_OIKDI/5-158
E4ZGM9_LEPMC/8-242
E5AF83_LEPMC/149-370
E5AGN0_CHLPS/26-247
E5B3G5_ERWAM/21-219
E5B5T6_ERWAM/18-239
E5B6A3_ERWAM/22-222
E5BA99_ERWAM/33-250
E5BIY6_9FUSO/14-112
E5BJ71_9FUSO/18-258
E5BRY3_9FUSO/23-281
E5BSI6_9FUSO/19-259
E5BUW2_9FUSO/22-217
E5BVB7_9FUSO/28-249
E5BXH3_9FUSO/20-210
E5BY68_9FUSO/26-244
E5C3M9_9BACE/38-240
E5C4C6_9BACE/19-237
E5C5R8_9BACE/54-281
E5CEW5_9BACE/61-282
E5CGF2_9BACE/129-315
E5CMA9_STAHO/19-236
E5CRR0_9STAP/19-236
E5QU98_STAAH/19-263
E5QUY7_STAAH/20-236
E5R6B2_STAAG/20-236
E5R6G5_STAAG/19-263
E5SC45_TRISP/368-587
E5T1A4_TRISP/1-190
E5TA93_STAAU/20-236
E5TD74_STAAU/19-263
E5TI75_STAAU/20-236
E5TJ40_STAAU/19-263
E5TUH3_STAAU/19-263
E5TV78_STAAU/20-236
E5UGS8_ALCXX/21-219
E5UGT7_ALCXX/21-225
E5UQJ6_9BACE/48-277
E5UUP8_9BACE/20-237
E5UX45_9BACE/129-315
E5V1Z3_9BACL/22-239
E5V605_9BACE/58-266
E5VA55_9BACE/19-237
E5VCA3_9BACE/132-315
E5VHG8_9FIRM/26-234
E5VJX7_9FIRM/27-233
E5VKN1_9FIRM/26-231
E5VLF2_9FIRM/24-243
E5VM38_9FIRM/24-245
E5VMA5_9FIRM/20-245
E5VMA6_9FIRM/14-229
E5VMA8_9FIRM/22-225
E5VMB4_9FIRM/34-251
E5VN13_9FIRM/19-237
E5VNH5_9FIRM/61-249
E5VQC7_9FIRM/19-264
E5VQC8_9FIRM/20-245
E5VQF9_9FIRM/19-236
E5VQG2_9FIRM/20-245
E5VQG3_9FIRM/34-249
E5VQG5_9FIRM/22-225
E5VR30_9FIRM/25-237
E5VRM3_9FIRM/25-233
E5VS69_9FIRM/34-251
E5VVM7_9FIRM/20-245
E5VVN0_9FIRM/29-258
E5VY38_9FIRM/24-225
E5VY50_9FIRM/22-223
E5VY52_9FIRM/1-185
E5W055_9BACI/21-237
E5W864_9BACI/74-278
E5W9A4_9BACI/67-304
E5W9U7_9BACI/20-225
E5W9U8_9BACI/20-241
E5W9V2_9BACI/33-247
E5WC40_9BACI/21-214
E5WF04_9BACI/19-265
E5WIN3_9BACI/21-237
E5WKR4_9BACI/25-225
E5WKR6_9BACI/25-252
E5WKT8_9BACI/21-223
E5WLW2_9BACI/76-311
E5WN92_9BACI/22-237
E5WR89_9BACI/21-228
E5WRB1_9BACI/29-231
E5WWQ3_9BACE/53-286
E5WZC6_9BACE/19-237
E5WZI3_9BACE/33-255
E5X1S2_9BACE/40-241
E5X2Z3_9BACE/129-315
E5XB95_9ACTN/18-234
E5XD70_9FIRM/19-236
E5XF59_9FIRM/16-231
E5XFV6_9FIRM/21-223
E5XH15_9FIRM/22-222
E5XPE3_9ACTO/28-232
E5XRQ5_9ACTO/21-204
E5XX09_9BIFI/71-314
E5Y089_9BIFI/20-240
E5Y1F7_BILWA/26-227
E5Y1L2_BILWA/21-220
E5Y1R8_BILWA/27-222
E5Y6M8_BILWA/19-235
E5YE38_9ENTR/23-234
E5YGN8_9ENTR/18-239
E5YL52_9ENTR/27-238
E5YM43_9ENTR/25-230
E5YMB8_9ENTR/153-327
E5YR30_9BACL/25-210
E5YSZ4_9BACL/23-241
E5YU60_9BACL/19-232
E5YVC5_9BACL/19-279
E5YVM6_9BACL/21-240
E5YWK9_9BACL/30-228
E5YXM7_9BACL/19-235
E5Z1T5_9BACL/25-239
E5Z1T6_9BACL/25-254
E5Z1T8_9BACL/20-233
E5Z3D3_9BACL/19-237
E5Z4G6_9BACL/76-312
E5ZHL0_CAMJE/25-239
E5ZLP4_ECOLX/12-210
E5ZNQ0_ECOLX/12-210
E5ZP45_ECOLX/22-246
E5ZR00_ECOLX/25-230
E5ZR14_ECOLX/28-233
E5ZYF4_ECOLX/19-239
E5ZZN8_ECOLX/23-234
E5ZZQ8_ECOLX/90-318
E6A2I9_ECOLX/22-246
E6A4Y4_ECOLX/19-239
E6A5H1_ECOLX/12-210
E6A5Z4_ECOLX/90-318
E6A614_ECOLX/23-234
E6A763_ECOLX/12-210
E6A7K4_ECOLX/28-233
E6A7L9_ECOLX/25-230
E6A9T6_ECOLX/41-229
E6AIE8_ECOLX/12-210
E6AJQ6_ECOLX/23-234
E6AJS6_ECOLX/90-318
E6AMS3_ECOLX/25-230
E6AMT6_ECOLX/28-233
E6ANL8_ECOLX/12-210
E6APX5_ECOLX/21-219
E6AQT9_ECOLX/19-239
E6ASZ1_ECOLX/22-246
E6AYX8_ECOLX/19-243
E6B0G3_ECOLX/1-84
E6B0L4_ECOLX/12-200
E6B1F6_ECOLX/23-234
E6B1H3_ECOLX/83-314
E6B2K2_ECOLX/1-96
E6B4D7_ECOLX/25-230
E6B4E8_ECOLX/28-233
E6B736_ECOLX/21-219
E6B9G4_ECOLX/19-239
E6BAT1_ECOLX/11-209
E6BHZ1_ECOLX/12-210
E6BIC4_ECOLX/19-226
E6BJN8_ECOLX/25-230
E6BJQ1_ECOLX/28-233
E6BKC0_ECOLX/19-239
E6BMU7_ECOLX/12-210
E6BN22_ECOLX/19-243
E6BNB2_ECOLX/41-229
E6BNW8_ECOLX/90-318
E6BNY6_ECOLX/23-234
E6BR31_ECOLX/34-248
E6BVG1_PROAC/16-227
E6BVT4_PROAC/42-249
E6BVT9_PROAC/24-245
E6BVU0_PROAC/21-282
E6BW99_PROAC/17-206
E6C044_PROAC/33-238
E6C1V3_PROAC/16-227
E6C2A9_PROAC/42-249
E6C2H4_PROAC/24-245
E6C2H5_PROAC/21-282
E6C311_PROAC/17-206
E6C838_PROAC/33-238
E6CB13_PROAC/16-225
E6CDA8_PROAC/42-249
E6CDB3_PROAC/24-245
E6CDB4_PROAC/21-282
E6CDL0_PROAC/23-228
E6CDS5_PROAC/17-206
E6CGG4_PROAC/33-238
E6CGR3_PROAC/16-227
E6CI53_PROAC/15-204
E6CIC1_PROAC/23-228
E6CIY7_PROAC/42-249
E6CIZ2_PROAC/23-244
E6CIZ3_PROAC/21-283
E6CML2_PROAC/34-238
E6CPM5_PROAC/42-249
E6CPN1_PROAC/24-180
E6CPN2_PROAC/21-282
E6CQ42_PROAC/17-206
E6CRI4_PROAC/16-227
E6CTC0_PROAC/33-238
E6CW93_PROAC/16-227
E6CZ78_PROAC/17-206
E6CZE5_PROAC/23-228
E6CZP2_PROAC/21-283
E6CZP3_PROAC/23-244
E6CZP8_PROAC/42-249
E6D1X5_PROAC/34-238
E6D3P9_PROAC/42-249
E6D3Q4_PROAC/23-244
E6D3Q5_PROAC/21-283
E6D5Z7_PROAC/34-238
E6D816_PROAC/17-206
E6D8E1_PROAC/16-227
E6D8I6_PROAC/23-228
E6DB00_PROAC/16-227
E6DEF3_PROAC/17-206
E6DEN4_PROAC/21-282
E6DEN5_PROAC/24-245
E6DEP0_PROAC/42-249
E6DGT5_PROAC/33-238
E6DIB1_PROAC/16-227
E6DJT7_PROAC/33-238
E6DPN4_PROAC/17-206
E6DQ48_PROAC/21-282
E6DQ49_PROAC/24-245
E6DQ54_PROAC/42-249
E6DTI6_PROAC/17-206
E6DU00_PROAC/11-143
E6DU01_PROAC/24-245
E6DU06_PROAC/42-249
E6DUD7_PROAC/16-227
E6DW87_PROAC/33-238
E6DZ95_PROAC/16-227
E6E1Q2_PROAC/33-238
E6E4A0_PROAC/21-282
E6E4A1_PROAC/24-245
E6E4N5_PROAC/17-206
E6E4T9_PROAC/42-249
E6E650_PROAC/42-249
E6E655_PROAC/24-245
E6E656_PROAC/21-274
E6E6L6_PROAC/17-206
E6E844_PROAC/16-227
E6EAY2_PROAC/33-238
E6ECU9_PROAC/16-227
E6EFA2_PROAC/17-206
E6EFR6_PROAC/21-282
E6EFR7_PROAC/24-245
E6EFS2_PROAC/42-249
E6EHQ1_PROAC/33-238
E6EK55_ENTFA/32-248
E6EKX8_ENTFA/21-233
E6EPI1_ENTFA/11-228
E6ESB5_ENTFA/24-240
E6EXP2_ENTFA/85-311
E6EYW0_ENTFA/11-228
E6EZT8_ENTFA/21-233
E6F2C9_ENTFA/32-248
E6F2Q8_ENTFA/24-240
E6F4Y8_ENTFA/24-240
E6F5I9_ENTFA/21-233
E6F9H8_ENTFA/11-228
E6F9V7_ENTFA/32-248
E6FCM8_ENTFA/21-233
E6FG06_ENTFA/11-228
E6FH59_ENTFA/24-240
E6FHI5_ENTFA/32-248
E6FK37_ENTFA/21-233
E6FMV9_ENTFA/32-248
E6FRB8_ENTFA/11-228
E6FVN1_ENTFA/21-233
E6FWI0_ENTFA/24-240
E6FXL3_ENTFA/32-248
E6FZG1_ENTFA/11-228
E6G2F7_ENTFA/21-233
E6G4K7_ENTFA/32-248
E6G747_ENTFA/11-228
E6GA45_ENTFA/85-311
E6GAR1_ENTFA/21-233
E6GBW3_ENTFA/11-228
E6GFB6_ENTFA/24-240
E6GHR3_ENTFA/11-228
E6GJS0_ENTFA/85-311
E6GKY9_ENTFA/32-248
E6GLG6_ENTFA/24-240
E6GMW3_ENTFA/21-233
E6GR88_ENTFA/21-233
E6GS73_ENTFA/85-311
E6GSP9_ENTFA/21-237
E6GX26_ENTFA/11-228
E6H0M3_ENTFA/11-228
E6H3J9_ENTFA/85-311
E6H3V3_ENTFA/21-237
E6H786_ENTFA/21-233
E6HE45_ENTFA/24-240
E6HEQ8_ENTFA/11-228
E6HFV4_ENTFA/21-233
E6HHU6_ENTFA/21-233
E6HI67_ENTFA/11-228
E6HII8_ENTFA/85-311
E6HN08_ENTFA/25-240
E6HR04_ENTFA/32-248
E6HUC4_ENTFA/32-248
E6HUZ1_ENTFA/24-240
E6HWC1_ENTFA/21-233
E6HXQ7_ENTFA/11-228
E6I1Z2_ENTFA/11-228
E6I344_ENTFA/21-233
E6I9Y6_ENTFA/11-228
E6ID20_ENTFA/85-311
E6IDR3_ENTFA/24-240
E6IE15_ENTFA/21-233
E6IH37_ENTFA/11-228
E6IJ27_ENTFA/21-233
E6IKT4_ENTFA/21-237
E6IL01_ENTFA/85-311
E6IT99_ENTFA/11-228
E6IUB9_ENTFA/21-233
E6IW91_ENTFA/24-240
E6J0S3_STRAP/22-233
E6JMH8_STAEP/19-236
E6JTS2_9SPIO/141-314
E6JXR6_9SPIO/18-238
E6JY28_9SPIO/24-242
E6K1C6_PARDN/2-163
E6K655_9BACT/49-268
E6KAI9_9BACT/130-314
E6KRC1_9ACTO/44-258
E6KT65_9ACTO/79-304
E6L4I4_9PROT/20-239
E6LFA7_9ENTE/19-236
E6LLV4_9FIRM/19-229
E6LP05_9FIRM/127-332
E6LSC0_9FIRM/19-257
E6LSC5_9FIRM/38-225
E6LYX2_9ACTO/39-264
E6M776_STALU/22-239
E6M7Q2_STALU/32-243
E6MG37_9FIRM/27-226
E6MGN9_9FIRM/32-223
E6MIT1_9FIRM/49-249
E6MJQ9_9FIRM/23-239
E6N535_9ARCH/19-265
E6NA95_9ARCH/19-265
E6PAQ8_9ARCH/20-239
E6PH99_9ZZZZ/17-235
E6PVT0_9ZZZZ/21-219
E6PXB5_9ZZZZ/20-228
E6PYU1_9ZZZZ/31-282
E6Q1Y9_9ZZZZ/2-188
E6Q7Q4_9ZZZZ/17-235
E6QDZ2_9ZZZZ/21-237
E6QL90_9ZZZZ/62-278
E6QMH5_9ZZZZ/19-241
E6R9A5_CRYGW/29-289
E6RBK8_CRYGW/35-286
E6RD10_CRYGW/27-287
E6RDC3_CRYGW/277-460
E6REH6_CRYGW/29-291
E6REI2_CRYGW/30-292
E6RER0_CRYGW/131-358
E6S610_INTC7/52-259
E6S9X7_INTC7/24-212
E6SFX8_INTC7/15-226
E6SIP1_THEM7/36-224
E6SJJ8_THEM7/93-310
E6SJK5_THEM7/41-262
E6SU50_BACT6/85-316
E6SWP8_BACT6/19-237
E6TB67_MYCSR/23-231
E6TC66_MYCSR/6-208
E6TDQ2_MYCSR/22-216
E6TDR0_MYCSR/28-235
E6TF20_MYCSR/13-213
E6TQL2_BACCJ/19-265
E6TQL5_BACCJ/25-207
E6TTX2_BACCJ/20-229
E6TUY7_BACCJ/14-248
E6TVU8_BACCJ/38-225
E6TVV4_BACCJ/19-265
E6TWT9_BACCJ/20-236
E6TXF6_BACCJ/19-266
E6TXL9_BACCJ/76-311
E6U6S4_ETHHY/26-240
E6U7Q3_ETHHY/19-214
E6UAZ7_RUMA7/18-230
E6UC44_RUMA7/20-238
E6UDY5_RUMA7/20-210
E6UI94_RUMA7/19-203
E6UM11_CLOTL/19-219
E6UQH9_CLOTL/28-242
E6UUZ0_VARPD/27-205
E6UW80_VARPD/21-219
E6UWV9_VARPD/18-218
E6UXM3_VARPD/21-223
E6UYW0_VARPD/29-279
E6V205_VARPD/29-280
E6V417_VARPD/32-244
E6VGU4_RHOPX/21-218
E6VNN6_RHOPX/21-234
E6VSD7_DESAO/30-254
E6VV28_DESAO/29-216
E6W0U9_DESIS/26-219
E6W2Z8_DESIS/43-184
E6W7B2_DESIS/21-242
E6W8T6_PANSA/21-223
E6W9N1_PANSA/22-241
E6W9S8_PANSA/24-235
E6WG27_PANSA/18-239
E6WH20_PANSA/33-250
E6WH35_PANSA/24-222
E6WI01_PANSA/122-314
E6WIB9_PANSA/23-218
E6WIC6_PANSA/19-238
E6WIC9_PANSA/29-259
E6WJ62_PANSA/41-256
E6WJZ3_PANSA/19-226
E6WJZ7_PANSA/19-264
E6WKR1_PANSA/19-226
E6WKR7_PANSA/19-264
E6WLL4_PANSA/43-248
E6WM76_PANSA/28-279
E6WM84_PANSA/31-245
E6WMZ2_PANSA/24-226
E6WN32_PANSA/31-239
E6WN64_PANSA/29-214
E6WX55_PSEUU/147-319
E6X2X8_NITSE/23-258
E6X8B4_CELAD/65-319
E6X8K9_CELAD/200-397
E6XAK0_CELAD/45-250
E6XCQ3_CELAD/79-289
E6XCQ9_CELAD/28-279
E6XDG3_CELAD/61-255
E6YBB9_ACTMI/40-265
E6YBC0_ACTMI/40-265
E6ZK57_9BASI/194-425
E6ZLQ1_9BASI/158-407
E6ZSJ0_9BASI/37-328
E7B8Q7_YERE1/33-250
E7B919_YERE1/140-313
E7B9J3_YERE1/21-219
E7BAN7_YERE1/18-239
E7C468_9BACT/1-86
E7C4H0_9ACTN/34-245
E7C6Y1_9BACT/56-257
E7C8A7_9BACT/75-255
E7EWH8_HUMAN/24-232
E7FBZ9_DANRE/28-248
E7FNU0_9LACO/31-234
E7FRE1_9LACO/19-236
E7FU63_ERYRH/22-234
E7FVG5_ERYRH/19-225
E7FXF5_ERYRH/22-234
E7G7B4_9FIRM/20-238
E7G9G2_9FIRM/22-227
E7GGK6_CLOSY/19-234
E7GI92_CLOSY/19-267
E7GM11_CLOSY/28-238
E7GQJ7_CLOSY/22-223
E7GRV4_CLOSY/21-221
E7GTU9_CLOSY/22-223
E7HCI4_ECOLX/25-230
E7HDS1_ECOLX/140-314
E7HDT8_ECOLX/23-234
E7HEV7_ECOLX/7-195
E7HFC1_ECOLX/21-219
E7HH99_ECOLX/19-226
E7HJF8_ECOLX/21-219
E7HJN1_ECOLX/19-243
E7HMM8_ECOLX/19-239
E7HR11_ECOLX/19-226
E7HS27_ECOLX/19-243
E7HT50_ECOLX/25-230
E7HT63_ECOLX/28-233
E7HTX0_ECOLX/19-239
E7HVI4_ECOLX/12-200
E7HWA0_ECOLX/21-219
E7HWT8_ECOLX/23-234
E7HWV6_ECOLX/83-314
E7HZ15_ECOLX/21-219
E7I6Q2_ECOLX/1-84
E7I7C6_ECOLX/83-314
E7I7E3_ECOLX/23-234
E7I9Y0_ECOLX/12-210
E7IBI3_ECOLX/19-243
E7ICZ3_ECOLX/19-239
E7IDK9_ECOLX/2-170
E7IG80_ECOLX/21-219
E7ILH9_ECOLX/21-219
E7IMY0_ECOLX/19-243
E7INW1_ECOLX/23-234
E7INX8_ECOLX/86-314
E7IPY8_ECOLX/19-226
E7ISB5_ECOLX/21-219
E7ITJ5_ECOLX/7-195
E7IVW3_ECOLX/19-239
E7IX10_ECOLX/25-230
E7J240_ECOLX/19-243
E7J498_ECOLX/21-219
E7J686_ECOLX/19-239
E7J7S8_ECOLX/21-219
E7JAA1_ECOLX/83-314
E7JAB9_ECOLX/23-234
E7JB49_ECOLX/12-200
E7JC38_ECOLX/25-230
E7JC48_ECOLX/28-233
E7JFH8_ECOLX/21-219
E7JI66_ECOLX/28-233
E7JI78_ECOLX/25-230
E7JKC8_ECOLX/23-234
E7JKE7_ECOLX/83-314
E7JM70_ECOLX/12-210
E7JPH8_ECOLX/19-239
E7JQW8_ECOLX/19-243
E7JVK0_SHISO/19-239
E7JX72_SHISO/19-243
E7K029_SHISO/12-210
E7K0Q7_SHISO/140-314
E7K1E2_SHISO/25-230
E7K5Y4_SHISO/19-219
E7K8A4_SHISO/21-219
E7KET8_YEASA/31-252
E7KQZ0_YEASL/2-147
E7LWS2_YEASV/31-252
E7M3H2_9BACL/34-250
E7M746_9BACL/5-231
E7M7U5_9BACL/16-136
E7M846_9BACL/25-230
E7M848_9BACL/23-248
E7M9G9_9BACL/19-237
E7ME03_STAAU/20-236
E7MIZ2_STAAU/33-277
E7ML34_9FIRM/31-240
E7MMY5_9FIRM/19-225
E7MQE4_9FIRM/19-226
E7MRN9_STAAU/33-277
E7MUK9_STAAU/20-236
E7N070_9FIRM/27-263
E7N2B0_9FIRM/109-314
E7N671_9ACTO/41-245
E7N673_9ACTO/31-254
E7N6H2_9ACTO/41-246
E7N9T6_9ACTO/21-213
E7NAQ9_9ACTO/44-259
E7NAR4_9ACTO/21-251
E7NJX2_YEASO/11-232
E7NV05_TREPH/34-250
E7NV83_TREPH/24-233
E7P5C8_PSESG/18-218
E7P5I6_PSESG/26-220
E7P5J2_PSESG/28-182
E7P5K5_PSESG/139-313
E7P7C1_PSESG/19-240
E7P7C4_PSESG/23-223
E7P7C7_PSESG/37-251
E7PBR6_PSESG/21-219
E7PI12_PSESG/21-219
E7PPA0_PSESG/28-182
E7PPA6_PSESG/26-220
E7PPG4_PSESG/18-218
E7PPU4_PSESG/139-313
E7PR05_PSESG/19-240
E7PR08_PSESG/23-223
E7PR11_PSESG/37-251
E7PZ97_STRDY/22-233
E7Q620_YEASB/11-232
E7QH61_YEASZ/11-220
E7QPB1_9EURY/22-198
E7QQB9_9EURY/19-265
E7QSA9_9EURY/19-232
E7QSN8_9EURY/19-216
E7QY84_9EURY/36-245
E7QZB7_9EURY/22-206
E7QZC9_9EURY/25-220
E7QZE3_9EURY/12-203
E7QZF5_9EURY/19-265
E7R4K4_PICAD/324-545
E7RIU6_9BACL/19-236
E7RUJ0_9BURK/21-216
E7S0L4_9BURK/20-257
E7S2E7_STRAG/22-233
E7S2F6_STRAG/27-211
E7SHZ1_SHIDY/28-233
E7SI13_SHIDY/19-226
E7SKC3_SHIDY/19-239
E7SPB7_SHIDY/21-219
E7STT8_SHIBO/83-314
E7SWZ9_SHIBO/21-219
E7SYP2_SHIBO/19-243
E7SZK3_SHIBO/41-229
E7T324_SHIBO/19-239
E7T6C9_SHIFL/86-314
E7T979_SHIFL/19-226
E7T9W8_SHIFL/21-219
E7TFJ9_SHIFL/19-239
E7TK56_ECO57/21-219
E7TN77_ECO57/19-239
E7TRE1_ECO57/41-229
E7TRS2_ECO57/19-226
E7TTQ8_ECO57/83-314
E7TUE3_ECO57/19-243
E7U244_ECOLX/21-219
E7U2Z8_ECOLX/7-195
E7U4Z5_ECOLX/19-239
E7U5V8_ECOLX/19-243
E7U723_ECOLX/21-219
E7U7Y0_ECOLX/21-219
E7UBA5_ECOLX/83-314
E7UBZ9_ECOLX/28-233
E7UD59_ECOLX/21-219
E7UGI5_ECOLX/21-219
E7UGT1_ECOLX/83-314
E7ULF5_ECOLX/19-239
E7ULP8_ECOLX/19-226
E7UM96_ECOLX/19-243
E7UNU0_ECOLX/7-195
E7USX7_SALTY/133-312
E7UTM2_SALTY/21-219
E7UV76_SALTY/21-219
E7V0L6_SALTY/18-239
E7V4A2_SALTY/31-250
E7V4A3_SALTY/24-222
E7V4B1_SALTY/21-228
E7V4B4_SALTY/6-215
E7V8C6_SALMO/35-251
E7V8C9_SALMO/21-228
E7V8D6_SALMO/24-222
E7V8D7_SALMO/19-238
E7V9J4_SALMO/25-230
E7VA26_SALMO/18-239
E7VCF8_SALMO/21-219
E7VDD8_SALMO/23-234
E7VDF3_SALMO/133-312
E7VH06_SALMO/21-219
E7VKK7_SALMO/23-234
E7VKM6_SALMO/133-312
E7VPM1_SALMO/25-230
E7VPQ9_SALMO/35-251
E7VPR2_SALMO/21-228
E7VPR9_SALMO/24-222
E7VPS0_SALMO/19-238
E7VS51_SALMO/18-239
E7VW31_SALMO/23-234
E7VW45_SALMO/133-312
E7VXM7_SALMO/18-239
E7VYK1_SALMO/21-219
E7W370_SALMO/19-238
E7W371_SALMO/24-222
E7W378_SALMO/21-228
E7W381_SALMO/35-251
E7W3G9_SALMO/25-230
E7W5F0_SALMO/23-234
E7W6C6_SALMO/133-312
E7W928_SALMO/21-219
E7WCD4_SALMO/19-238
E7WCD5_SALMO/24-222
E7WCE2_SALMO/21-228
E7WCI4_SALMO/35-251
E7WCM2_SALMO/25-230
E7WE68_SALMO/18-239
E7WI43_SALMO/133-312
E7WI58_SALMO/23-234
E7WIT7_SALMO/18-239
E7WL41_SALMO/21-219
E7WSP1_SALMO/19-238
E7WSP2_SALMO/24-222
E7WSP9_SALMO/21-228
E7WSQ2_SALMO/35-251
E7WSU0_SALMO/25-230
E7WWT7_SALMO/25-230
E7WWX5_SALMO/35-251
E7WWX8_SALMO/21-228
E7WWY5_SALMO/24-222
E7WWY6_SALMO/19-238
E7X0W9_SALMO/21-219
E7X1U9_SALMO/23-234
E7X1W4_SALMO/133-312
E7X210_SALMO/18-239
E7X5H7_SALMO/133-312
E7X5J2_SALMO/23-234
E7X7G5_SALMO/25-230
E7XD44_SALMO/18-239
E7XEN6_SALMO/21-219
E7XIR0_SALMO/21-219
E7XJY9_SALMO/18-239
E7XPX4_SALMO/23-234
E7XPY9_SALMO/133-312
E7XRM3_SALMO/19-238
E7XRM4_SALMO/24-222
E7XRN1_SALMO/21-228
E7XRN4_SALMO/35-251
E7XRS2_SALMO/25-230
E7XTM1_SALMO/21-219
E7XWJ3_SALMO/25-230
E7XWN1_SALMO/35-251
E7XWN4_SALMO/21-228
E7XWP1_SALMO/24-222
E7XWP2_SALMO/19-238
E7XXF6_SALMO/23-234
E7XXH1_SALMO/133-312
E7Y1C2_SALMO/18-239
E7Y6S6_SALMO/19-238
E7Y6S7_SALMO/24-222
E7Y6T3_SALMO/21-228
E7Y6T6_SALMO/35-251
E7Y6Y3_SALMO/18-239
E7YBU5_SALMO/21-219
E7YED2_SALMO/25-230
E7YFS1_SALMO/133-312
E7YFT6_SALMO/23-234
E7YJQ6_SALMO/18-239
E7YLS2_SALMO/133-312
E7YLT7_SALMO/23-234
E7YM72_SALMO/25-230
E7YMB0_SALMO/35-251
E7YMB3_SALMO/21-228
E7YMC0_SALMO/24-222
E7YMC1_SALMO/19-238
E7YPH4_SALMO/21-219
E7YVF7_SALMO/18-239
E7YYR2_SALMO/21-219
E7Z164_SALMO/133-312
E7Z179_SALMO/23-234
E7Z4L6_SALMO/19-238
E7Z4L7_SALMO/24-222
E7Z4M4_SALMO/21-228
E7Z4M7_SALMO/35-251
E7Z4R5_SALMO/25-230
E7Z9Q9_SALMO/133-312
E7Z9S4_SALMO/23-234
E7ZB18_SALMO/21-219
E7ZE89_SALMO/18-239
E7ZG34_SALMO/25-230
E7ZG45_SALMO/35-251
E7ZG48_SALMO/21-228
E7ZG55_SALMO/24-222
E7ZG56_SALMO/19-238
E7ZIZ4_SALMO/23-234
E7ZJ09_SALMO/133-312
E7ZKR7_SALMO/21-219
E7ZNT6_SALMO/25-230
E7ZNY3_SALMO/35-251
E7ZNY4_SALMO/21-228
E7ZNZ1_SALMO/24-222
E7ZNZ2_SALMO/19-238
E7ZSA0_SALMO/18-239
E7ZX44_SALMO/133-312
E7ZX59_SALMO/23-234
E7ZXT3_SALMO/21-219
E8A2W5_SALMO/25-230
E8A303_SALMO/35-251
E8A306_SALMO/21-228
E8A313_SALMO/24-222
E8A314_SALMO/19-238
E8A4X5_SALMO/18-239
E8ABH3_SALMO/21-219
E8ACT0_SALMO/133-312
E8ACU5_SALMO/23-234
E8AD42_SALMO/18-239
E8AE26_SALMO/25-230
E8AE64_SALMO/35-251
E8AE67_SALMO/21-228
E8AE74_SALMO/24-222
E8AE75_SALMO/19-238
E8AKC4_SALMO/23-234
E8AKD9_SALMO/133-312
E8AKM7_SALMO/18-239
E8ARV9_SALMO/19-238
E8ARW0_SALMO/24-222
E8ARW7_SALMO/21-228
E8ARX0_SALMO/35-251
E8AS08_SALMO/25-230
E8ATI0_SALMO/21-219
E8B0X7_SALMO/21-219
E8B369_SALMO/19-238
E8B370_SALMO/24-222
E8B377_SALMO/21-228
E8B380_SALMO/35-251
E8B3B8_SALMO/25-230
E8B3M4_SALMO/18-239
E8B5G3_SALMO/23-234
E8B5H8_SALMO/133-312
E8B6P6_SALMO/23-234
E8B6R1_SALMO/133-312
E8B7S3_SALMO/21-219
E8BBX3_SALMO/18-239
E8BG17_SALMO/25-230
E8BG54_SALMO/35-251
E8BG57_SALMO/21-228
E8BG64_SALMO/24-222
E8BG65_SALMO/19-238
E8BIZ7_SALMO/18-239
E8BRN3_SALMO/21-219
E8BTL1_SALMO/19-238
E8BTL2_SALMO/24-222
E8BTL9_SALMO/21-228
E8BTM2_SALMO/35-251
E8BTR0_SALMO/25-230
E8BUG0_SALMO/23-234
E8BUH5_SALMO/133-312
E8BZC0_SALMO/18-239
E8C3I1_SALMO/23-234
E8C3J6_SALMO/133-312
E8C528_SALMO/19-238
E8C529_SALMO/24-222
E8C536_SALMO/21-228
E8C539_SALMO/35-251
E8C577_SALMO/25-230
E8C708_SALMO/21-219
E8C9W7_SALMO/18-239
E8CB54_SALMO/19-238
E8CB55_SALMO/24-222
E8CB62_SALMO/21-228
E8CB64_SALMO/35-251
E8CBA2_SALMO/25-230
E8CEJ1_SALMO/133-312
E8CEK6_SALMO/23-234
E8CJD3_SALMO/21-219
E8CS49_SALMO/21-219
E8CSE7_SALMO/133-312
E8CSG2_SALMO/23-234
E8CTS9_SALMO/18-239
E8CTW1_SALMO/21-228
E8CTW4_SALMO/35-251
E8CU02_SALMO/25-230
E8CUW5_SALMO/19-238
E8CUW6_SALMO/24-222
E8D3F8_SALMO/18-239
E8D425_SALMO/21-219
E8D5S9_SALMO/133-312
E8D5U4_SALMO/23-234
E8D8D6_SALMO/19-238
E8D8D7_SALMO/24-222
E8D8E4_SALMO/21-228
E8D8E7_SALMO/35-251
E8D8I5_SALMO/25-230
E8DAQ3_SALMO/25-230
E8DBB8_SALMO/19-238
E8DBB9_SALMO/24-222
E8DBC6_SALMO/21-228
E8DBC9_SALMO/35-251
E8DEP2_SALMO/21-219
E8DFA3_SALMO/133-312
E8DFB8_SALMO/23-234
E8DLX4_SALMO/18-239
E8DRP4_SALMO/18-239
E8DSF8_SALMO/21-219
E8DVQ9_SALMO/19-238
E8DVR0_SALMO/24-222
E8DVR7_SALMO/21-228
E8DVS0_SALMO/35-251
E8DVV8_SALMO/25-230
E8DY80_SALMO/133-312
E8DY95_SALMO/23-234
E8DZD6_SALMO/25-230
E8DZH4_SALMO/35-251
E8DZH7_SALMO/21-228
E8DZI4_SALMO/24-222
E8DZI5_SALMO/19-238
E8E441_SALMO/21-219
E8E633_SALMO/133-312
E8E648_SALMO/23-234
E8E828_SALMO/18-239
E8EDD0_SALMO/19-238
E8EDD1_SALMO/24-222
E8EDD8_SALMO/21-228
E8EDE1_SALMO/35-251
E8EEN7_SALMO/21-219
E8EG37_SALMO/25-230
E8EIW3_SALMO/18-239
E8EKR0_SALMO/133-312
E8EKS5_SALMO/23-234
E8ELB1_SALMO/18-239
E8ENS2_SALMO/133-312
E8ENT7_SALMO/23-234
E8EVD8_SALMO/35-251
E8EVE1_SALMO/21-228
E8EVE8_SALMO/24-222
E8EVE9_SALMO/19-238
E8EX49_SALMO/25-230
E8EX92_SALMO/21-219
E8F133_SALMO/133-312
E8F148_SALMO/23-234
E8F338_SALMO/21-219
E8F3T8_SALMO/19-238
E8F3T9_SALMO/24-222
E8F3U6_SALMO/21-228
E8F3U9_SALMO/35-251
E8F3Y7_SALMO/25-230
E8F8C3_SALMO/18-239
E8FB21_SALMO/25-230
E8FFF3_SALMO/18-239
E8FJ21_SALMO/35-251
E8FJ24_SALMO/21-228
E8FJ31_SALMO/24-222
E8FJ32_SALMO/19-238
E8FK31_SALMO/21-219
E8FLD1_SALMO/23-234
E8FLE6_SALMO/133-312
E8FQF3_SALMO/19-238
E8FQF4_SALMO/24-222
E8FQG1_SALMO/21-228
E8FQG4_SALMO/35-251
E8FQK2_SALMO/25-230
E8FSI9_SALMO/23-234
E8FSK4_SALMO/133-312
E8FT28_SALMO/21-219
E8FT34_SALMO/18-239
E8G0F1_SALMO/25-230
E8G0I9_SALMO/35-251
E8G0J2_SALMO/21-228
E8G0J9_SALMO/24-222
E8G0K0_SALMO/19-238
E8G298_SALMO/21-219
E8G4N2_SALMO/23-234
E8G4Q5_SALMO/133-312
E8GCC3_SALMO/18-239
E8GCZ6_SALMO/18-239
E8GIB5_SALMO/133-312
E8GID0_SALMO/23-234
E8GIX2_SALMO/19-238
E8GIX3_SALMO/24-222
E8GIY0_SALMO/21-228
E8GIY3_SALMO/35-251
E8GJ21_SALMO/25-230
E8GMY9_SALMO/21-219
E8GRQ9_SALMO/18-239
E8GTW9_SALMO/21-219
E8GW31_SALMO/19-238
E8GW32_SALMO/24-222
E8GW39_SALMO/21-228
E8GW42_SALMO/35-251
E8GW80_SALMO/25-230
E8H069_SALMO/133-312
E8H083_SALMO/23-234
E8H417_ECO57/19-239
E8H7R1_ECO57/19-226
E8H8D3_ECO57/83-314
E8H9C8_ECO57/41-229
E8HAC0_ECO57/25-230
E8HBQ1_ECO57/21-219
E8HEM7_ECO57/19-243
E8HHV2_ECOLX/19-239
E8HLR6_ECOLX/19-121
E8HLR7_ECOLX/1-84
E8HM02_ECOLX/83-314
E8HN47_ECOLX/41-229
E8HNJ3_ECOLX/25-230
E8HQH5_ECOLX/21-219
E8HTG7_ECOLX/19-243
E8HWW9_ECOLX/19-239
E8I0D4_ECOLX/19-121
E8I0D5_ECOLX/1-84
E8I142_ECOLX/83-314
E8I235_ECOLX/41-229
E8I323_ECOLX/25-230
E8I4G6_ECOLX/21-219
E8I7C2_ECOLX/19-243
E8IAA3_ECOLX/19-239
E8IEI4_ECOLX/19-226
E8IF60_ECOLX/83-314
E8IG57_ECOLX/41-229
E8IH61_ECOLX/25-230
E8IHM1_ECOLX/21-219
E8IKT5_ECOLX/19-243
E8IN77_ECOLX/19-239
E8ISF3_ECOLX/19-226
E8IT24_ECOLX/83-314
E8IUC5_ECOLX/41-229
E8IV00_ECOLX/25-230
E8IVS0_ECOLX/21-219
E8J3E9_ECO57/19-239
E8J766_ECO57/83-314
E8J7H0_ECO57/19-226
E8J8L9_ECO57/41-229
E8J9L5_ECO57/25-230
E8JB38_ECO57/21-219
E8JDZ1_ECO57/19-243
E8JGS0_9ACTO/53-263
E8JIM8_9ACTO/51-277
E8JIN8_9ACTO/40-265
E8JKK3_9ACTO/21-266
E8JLV1_9ACTO/39-254
E8JN88_STREI/18-229
E8KEN6_9PAST/25-236
E8KHS7_9PAST/18-239
E8KK33_9PAST/79-313
E8L4T0_9RHIZ/20-225
E8LB71_9FIRM/28-254
E8LEB9_9FIRM/14-206
E8LG09_9FIRM/3-218
E8LIN5_9GAMM/19-234
E8LM01_9GAMM/21-218
E8LMM1_9GAMM/13-222
E8LMM3_9GAMM/21-244
E8LN42_9GAMM/23-234
E8LWJ1_9VIBR/21-219
E8LXQ0_9VIBR/26-246
E8M2P1_9VIBR/21-219
E8M492_9VIBR/23-219
E8M7H7_9VIBR/28-248
E8MEU8_BIFL2/71-314
E8MIC6_BIFL2/20-240
E8MKC3_BIFLS/20-240
E8MTN9_BIFL1/20-240
E8MVH1_BIFL1/71-314
E8N0Z5_ANATU/41-266
E8N3H2_ANATU/16-248
E8N3Y1_ANATU/21-274
E8N4B6_ANATU/25-205
E8N4U5_ANATU/26-240
E8N9Y5_MICTS/23-256
E8NAL9_MICTS/168-379
E8NB38_MICTS/22-222
E8NB41_MICTS/19-208
E8NB46_MICTS/21-273
E8NB53_MICTS/30-260
E8NB54_MICTS/36-243
E8NDB0_MICTS/25-230
E8NDB9_MICTS/27-213
E8NDX4_MICTS/21-274
E8NF98_MICTS/39-264
E8NFK8_MICTS/18-218
E8NJR4_SALET/25-230
E8NKM8_SALET/18-239
E8NSB8_SALET/21-219
E8NT14_SALET/21-219
E8NTM9_SALET/35-239
E8NU94_SALET/133-312
E8NUA0_SALET/23-234
E8NWH3_YERPH/140-314
E8NX66_YERPH/40-254
E8P005_YERPH/23-234
E8P508_YERPH/18-239
E8P5W4_YERPH/21-219
E8P6Z2_YERPH/19-243
E8P7E2_YERPH/25-219
E8PC13_ACIB1/21-220
E8PKM7_THESS/20-227
E8PLE4_THESS/44-204
E8PQ46_THESS/17-218
E8Q8Z0_STRED/22-233
E8QWM4_ISOPI/21-271
E8QX03_ISOPI/34-262
E8QYV8_ISOPI/82-313
E8R043_ISOPI/22-220
E8R045_ISOPI/43-293
E8R0L3_ISOPI/81-325
E8R214_ISOPI/73-276
E8R2C4_ISOPI/22-238
E8R2P9_ISOPI/21-241
E8R2Y6_ISOPI/447-655
E8R4B3_ISOPI/19-230
E8R4K4_ISOPI/104-306
E8R504_ISOPI/98-305
E8R506_ISOPI/78-277
E8R512_ISOPI/48-249
E8R569_ISOPI/46-265
E8R5E7_ISOPI/20-249
E8R6C9_ISOPI/58-263
E8RBW3_9DELT/18-240
E8RM76_9CAUL/99-317
E8RMP4_9CAUL/19-240
E8RVN3_9CAUL/30-244
E8RWR5_MICSL/40-265
E8RX01_MICSL/21-227
E8S0W6_MICSL/38-248
E8S0W9_MICSL/41-314
E8S0X4_MICSL/21-275
E8S4P5_MICSL/18-237
E8S677_MICSL/13-218
E8S8W9_MICSL/42-231
E8SAG8_MICSL/80-272
E8SAH4_MICSL/26-229
E8SHA4_STAPH/19-263
E8SIA9_STAPH/19-236
E8SJD8_STAPH/21-233
E8SSA0_GEOS2/20-218
E8SUS4_GEOS2/76-311
E8SWR6_GEOS2/19-249
E8T0B2_GEOS2/20-237
E8T2B5_THEA1/21-210
E8T367_THEA1/20-240
E8T7B6_MESCW/34-243
E8T9E7_MESCW/24-220
E8TA87_MESCW/19-233
E8TA89_MESCW/30-225
E8TAH0_MESCW/87-317
E8TBM3_MESCW/18-237
E8TBM4_MESCW/29-280
E8TBM6_MESCW/22-220
E8TBQ8_MESCW/20-206
E8TCB0_MESCW/16-246
E8TCF1_MESCW/30-244
E8TD18_MESCW/19-238
E8TG38_MESCW/26-249
E8TIS1_MESCW/24-219
E8TJN1_MESCW/35-226
E8TJT6_MESCW/92-303
E8TLG7_MESCW/21-219
E8TM82_MESCW/24-228
E8TN68_MESCW/32-256
E8TXQ0_ALIDB/21-219
E8TZW8_ALIDB/21-221
E8U3G6_DEIML/25-207
E8U3G8_DEIML/19-262
E8UIH5_MYCFM/30-235
E8UJF2_MYCFM/28-235
E8ULW4_STREJ/85-311
E8UQ87_STREJ/22-233
E8URB5_THEBF/69-311
E8USF5_THEBF/29-243
E8UW53_THEBF/24-202
E8UW54_THEBF/19-259
E8UWZ8_TERSS/66-230
E8UXT3_TERSS/22-219
E8UYA0_TERSS/55-260
E8V0G7_TERSS/52-250
E8V0K4_TERSS/19-276
E8V0L5_TERSS/25-236
E8V2J0_TERSS/52-246
E8V2P3_TERSS/73-276
E8V2P4_TERSS/55-261
E8V2S8_TERSS/84-314
E8V357_TERSS/69-279
E8V6S7_TERSS/25-247
E8V6W6_TERSS/51-240
E8V7U3_TERSS/50-267
E8VA63_BACST/20-249
E8VD49_BACST/21-237
E8VFZ1_BACST/20-225
E8VFZ2_BACST/20-241
E8VFZ5_BACST/33-247
E8VIY2_BACST/89-319
E8VQW1_VIBVU/28-248
E8VX39_VIBVU/27-238
E8VZ65_STRFA/25-213
E8W019_STRFA/42-267
E8W0E4_STRFA/28-211
E8W902_STRFA/19-213
E8W919_STRFA/24-229
E8W934_STRFA/37-254
E8WBG3_STRFA/42-267
E8WCJ8_STRFA/92-307
E8WCK0_STRFA/41-254
E8WCK3_STRFA/21-234
E8WCK7_STRFA/21-274
E8WFR9_STRFA/25-254
E8WGH3_STRFA/20-241
E8WI12_GEOS8/26-216
E8WPD8_GEOS8/18-238
E8WPP1_GEOS8/19-210
E8WWS5_ACISM/23-230
E8WWU6_ACISM/58-246
E8WZ91_ACISM/55-271
E8X0X0_ACISM/22-233
E8X203_ACISM/22-244
E8X5T8_ACISM/52-287
E8X5U0_ACISM/87-238
E8X6R4_ACISM/137-314
E8X8A5_SALT4/21-219
E8XAR2_SALT4/25-230
E8XBH7_SALT4/40-256
E8XBI0_SALT4/21-228
E8XBI7_SALT4/24-222
E8XBI8_SALT4/31-250
E8XDP2_SALT4/18-239
E8XFX5_SALT4/133-312
E8XFZ0_SALT4/23-234
E8XL43_SALT4/21-214
E8XPA9_RAHSY/23-223
E8XPG8_RAHSY/30-243
E8XSU0_RAHSY/18-239
E8XTT2_RAHSY/141-314
E8XUB7_RAHSY/25-230
E8XV58_RAHSY/21-219
E8XVR6_RAHSY/19-235
E8Y1S5_ECOKO/19-239
E8Y3U1_ECOKO/25-230
E8Y7U5_ECOKO/21-219
E8Y7Y4_ECOKO/41-229
E8Y872_ECOKO/21-219
E8YB57_ECOKO/23-234
E8YB74_ECOKO/83-314
E8YBL1_ECOKO/19-243
E8YDU6_ECOKO/19-226
E8YEX8_9BURK/2-228
E8YF49_9BURK/21-219
E8YFI3_9BURK/28-278
E8YKF7_9BURK/33-247
E8YM49_9BURK/27-217
E8YRY1_9BURK/130-313
E8YT55_9BURK/21-219
E8YT82_9BURK/18-218
E8ZKS6_MYCHL/24-243
E8ZMH4_CLOB0/26-233
E8ZN38_CLOB0/20-228
E8ZV55_CLOB0/20-216
E8ZYK8_SALET/21-219
E9A3X9_SALET/18-239
E9A676_SALET/21-219
E9A7X4_SALET/133-312
E9A7Z0_SALET/23-234
E9A9S3_SALET/25-230
E9AA64_SALET/35-251
E9AA67_SALET/21-228
E9AA75_SALET/24-222
E9AA76_SALET/19-238
E9C8W7_9EUKA/198-418
E9CJU5_9ENTR/18-239
E9CNZ9_9ENTR/33-250
E9CX79_COCPS/137-360
E9D1H8_COCPS/33-294
E9E047_METAQ/31-285
E9E3Z4_METAQ/107-315
E9E4Y5_METAQ/31-283
E9E6B1_METAQ/43-288
E9ELP9_METAR/107-318
E9ET19_METAR/49-156
E9F6P3_METAR/25-275
E9FC56_METAR/38-293
E9FR18_DAPPU/24-249
E9FWI8_DAPPU/191-412
E9HNY5_DAPPU/50-276
E9IF08_SOLIN/23-221
E9QLT0_MOUSE/24-219
E9R5Y1_ASPFU/24-278
E9RR29_LACRE/6-230
E9RSK7_9FIRM/21-223
E9RSL0_9FIRM/5-208
E9RVK3_9FIRM/19-236
E9S5F2_TREDE/48-216
E9S854_RUMAL/26-239
E9SDK4_RUMAL/20-239
E9SIJ8_CLOSY/19-242
E9SKD1_CLOSY/19-234
E9SP08_CLOSY/22-223
E9SR93_CLOSY/28-238
E9SSL3_CLOSY/21-222
E9SSM7_CLOSY/21-221
E9SY46_COREQ/44-248
E9SYS3_COREQ/24-231
E9T2W9_COREQ/22-222
E9T7Y0_COREQ/32-226
E9TA73_ECOLX/19-239
E9TCM1_ECOLX/41-229
E9TDD3_ECOLX/12-210
E9TDX1_ECOLX/25-230
E9TDY4_ECOLX/28-233
E9TF67_ECOLX/19-243
E9TFM1_ECOLX/26-233
E9THY9_ECOLX/144-318
E9TI08_ECOLX/23-234
E9TKJ2_ECOLX/12-210
E9TQH8_ECOLX/12-210
E9TTG4_ECOLX/23-234
E9TTI4_ECOLX/90-318
E9TUA5_ECOLX/19-239
E9TUQ8_ECOLX/5-210
E9TUS3_ECOLX/28-233
E9TY86_ECOLX/41-229
E9U1R8_ECOLX/22-246
E9U3X9_ECOLX/12-210
E9U5L8_ECOLX/12-210
E9UD31_ECOLX/23-234
E9UD52_ECOLX/90-318
E9UFI4_ECOLX/19-239
E9UGK5_ECOLX/22-246
E9UHV0_ECOLX/12-210
E9UJ74_ECOLX/25-230
E9UJ89_ECOLX/28-233
E9UJJ9_ECOLX/21-219
E9UN69_9ACTO/18-206
E9UP10_9ACTO/15-226
E9URA7_9ACTO/41-266
E9UYR9_9ACTO/18-218
E9V040_9ACTO/91-325
E9V1L4_9ACTO/27-253
E9V226_9ACTO/88-280
E9V334_9ACTO/24-237
E9V340_9ACTO/48-250
E9V6B9_ECOLX/21-219
E9V8L7_ECOLX/19-239
E9VAW7_ECOLX/21-219
E9VC34_ECOLX/28-233
E9VC47_ECOLX/25-230
E9VE98_ECOLX/83-314
E9VEB6_ECOLX/23-234
E9VGN4_ECOLX/19-243
E9VJ07_ECOLX/21-219
E9VMT5_ECOLX/21-219
E9VNI5_ECOLX/19-243
E9VQX2_ECOLX/19-239
E9VSC8_ECOLX/25-230
E9VSE1_ECOLX/28-233
E9VU78_ECOLX/23-234
E9VU96_ECOLX/83-314
E9VXV6_ECOLX/21-219
E9W1M4_ECOLX/25-230
E9W461_ECOLX/19-239
E9W4V7_ECOLX/19-243
E9W6R5_ECOLX/21-219
E9W7E2_ECOLX/23-234
E9W7F9_ECOLX/80-314
E9W7Z7_ECOLX/19-226
E9WA58_ECOLX/41-229
E9WBN5_ECOLX/21-219
E9WE01_ECOLX/19-243
E9WGK3_ECOLX/19-239
E9WJD7_ECOLX/21-219
E9WKA7_ECOLX/25-230
E9WKB8_ECOLX/28-233
E9WLW7_ECOLX/83-314
E9WMG9_ECOLX/19-226
E9WMT3_ECOLX/41-229
E9WPY2_ECOLX/21-219
E9WS83_ECOLX/19-243
E9WUP5_ECOLX/21-219
E9WWD9_ECOLX/1-145
E9WYK1_ECOLX/25-230
E9WYL3_ECOLX/28-233
E9X031_ECOLX/23-234
E9X048_ECOLX/83-314
E9X0Q1_ECOLX/19-226
E9X1E2_ECOLX/41-229
E9X4D5_ECOLX/19-243
E9X7V9_ECOLX/21-219
E9X8W0_ECOLX/25-230
E9X8X2_ECOLX/28-233
E9XB68_ECOLX/21-122
E9XB69_ECOLX/1-88
E9XBX9_ECOLX/19-239
E9XD21_ECOLX/23-234
E9XD38_ECOLX/83-314
E9XF84_ECOLX/41-229
E9XL86_ECOLX/19-239
E9XLT2_ECOLX/19-243
E9XPD3_ECOLX/21-219
E9XRH5_ECOLX/28-233
E9XRI8_ECOLX/25-230
E9XSL9_ECOLX/23-234
E9XSN6_ECOLX/86-314
E9XUQ0_ECOLX/41-229
E9XW65_ECOLX/21-219
E9XYH9_ECOLX/3-183
E9Y0X6_ECOLX/19-239
E9Y3N2_ECOLX/21-219
E9Y4J9_ECOLX/25-230
E9Y6I0_ECOLX/19-226
E9Y723_ECOLX/83-314
E9Y740_ECOLX/23-234
E9Y7F3_ECOLX/41-229
E9YA21_ECOLX/19-243
E9YBP9_ECOLX/19-239
E9YDT2_ECOLX/21-219
E9YFL5_ECOLX/21-219
E9YG72_ECOLX/83-314
E9YI77_ECOLX/25-230
E9YIJ6_ECOLX/28-233
E9YJS3_ECOLX/19-226
E9YKK4_ECOLX/41-229
E9YPZ1_ECOLX/19-239
E9YTF5_ECOLX/21-219
E9YVU9_ECOLX/83-314
E9YVX0_ECOLX/23-234
E9YWZ1_ECOLX/25-230
E9YX04_ECOLX/28-233
E9YYF5_ECOLX/21-219
E9YZU6_ECOLX/19-243
E9Z0J9_ECOLX/41-229
E9Z3X4_ESCFE/22-223
E9Z562_ESCFE/19-239
E9ZBW0_ESCFE/28-233
E9ZBX3_ESCFE/25-230
E9ZC65_ESCFE/83-313
E9ZC79_ESCFE/23-234
E9ZDX9_ESCFE/28-211
E9ZFU2_MYCTU/23-230
E9ZGC2_MYCTU/13-214
END4_ACHLI/21-240
END4_ACTP2/18-239
END4_ACTP7/18-239
END4_ACTPJ/18-239
END4_AERHH/18-239
END4_AERS4/18-239
END4_AKKM8/19-234
END4_ALKOO/19-234
END4_ANOFW/21-237
END4_AQUAE/18-236
END4_ARCB4/20-239
END4_AYWBP/17-240
END4_BACA2/21-237
END4_BACAA/21-238
END4_BACAC/21-238
END4_BACAH/21-238
END4_BACAN/21-238
END4_BACC0/21-238
END4_BACC2/21-238
END4_BACC3/21-238
END4_BACC4/21-238
END4_BACC7/21-238
END4_BACCN/21-238
END4_BACCQ/21-238
END4_BACCR/21-238
END4_BACCZ/21-238
END4_BACFN/19-237
END4_BACFR/19-237
END4_BACHD/22-238
END4_BACHK/21-238
END4_BACLD/21-237
END4_BACSK/21-238
END4_BACSU/21-237
END4_BACTN/19-237
END4_BACV8/20-237
END4_BACWK/21-238
END4_BIFLD/20-240
END4_BIFLO/20-240
END4_BIFLS/20-240
END4_BUCA5/18-239
END4_BUCAI/18-239
END4_BUCAP/18-239
END4_BUCAT/18-239
END4_BUCBP/18-239
END4_CAMC1/19-239
END4_CAMC5/19-239
END4_CAMFF/19-239
END4_CAMHC/19-239
END4_CARHZ/19-234
END4_CENSY/17-237
END4_CHLAA/18-238
END4_CHLAB/26-247
END4_CHLAD/18-238
END4_CHLCH/19-239
END4_CHLCV/26-247
END4_CHLL2/19-239
END4_CHLMU/26-247
END4_CHLP8/19-239
END4_CHLPB/19-239
END4_CHLPN/26-247
END4_CHLSY/18-238
END4_CHLT2/26-247
END4_CHLTA/26-247
END4_CHLTB/26-247
END4_CHLTE/19-239
END4_CHLTR/26-247
END4_CITK8/19-239
END4_CLOB8/19-234
END4_CLOBA/19-234
END4_CLOBB/19-234
END4_CLOD6/18-234
END4_CLOPH/20-237
END4_DESAH/19-239
END4_DESDG/29-249
END4_DESOH/19-239
END4_DESPS/18-239
END4_DESVH/18-237
END4_DESVV/18-237
END4_DICDI/277-498
END4_ECO24/19-239
END4_ECO27/19-239
END4_ECO45/19-239
END4_ECO55/19-239
END4_ECO57/19-239
END4_ECO5E/19-239
END4_ECO7I/19-239
END4_ECO81/19-239
END4_ECO8A/19-239
END4_ECOBW/19-239
END4_ECODH/19-239
END4_ECOHS/19-239
END4_ECOK1/19-239
END4_ECOL5/19-239
END4_ECOL6/19-239
END4_ECOLC/19-239
END4_ECOLI/19-239
END4_ECOLU/19-239
END4_ECOSE/19-239
END4_ECOSM/19-239
END4_ECOUT/19-239
END4_EDWI9/18-239
END4_ENT38/19-239
END4_ENTFA/19-236
END4_ENTS8/18-239
END4_ERWCT/18-239
END4_ERWT9/18-239
END4_ESCF3/19-239
END4_EXIS2/20-237
END4_FINM2/18-230
END4_GEOBB/18-238
END4_GEOKA/20-237
END4_GEOLS/19-239
END4_GEOSF/19-239
END4_GEOSL/20-239
END4_GEOSM/18-238
END4_GEOSW/21-237
END4_GEOTN/21-237
END4_HAEDU/18-239
END4_HAEPS/18-239
END4_HALHL/19-239
END4_HALMA/19-233
END4_HALOH/17-236
END4_HALS3/23-232
END4_HALSA/23-232
END4_HALWD/17-232
END4_HELMI/17-233
END4_HERA2/18-238
END4_KLEP3/19-239
END4_KLEP7/19-239
END4_LACPL/20-237
END4_LACSS/19-236
END4_LISIN/21-237
END4_LISMC/21-237
END4_LISMF/21-237
END4_LISMO/21-237
END4_LISW6/21-237
END4_LYSSC/20-236
END4_MAGSM/18-239
END4_MESFL/26-244
END4_METLZ/18-238
END4_METMJ/18-238
END4_METPE/18-240
END4_METST/19-234
END4_MIMIV/36-262
END4_MOOTA/17-235
END4_MYCA5/23-234
END4_MYCAP/46-233
END4_MYCBO/13-214
END4_MYCBP/13-214
END4_MYCBT/13-214
END4_MYCCT/25-241
END4_MYCGA/25-245
END4_MYCGE/29-238
END4_MYCH2/60-233
END4_MYCH7/61-233
END4_MYCHJ/60-233
END4_MYCLB/13-214
END4_MYCLE/13-214
END4_MYCMM/13-214
END4_MYCMO/31-237
END4_MYCMS/25-241
END4_MYCPE/28-243
END4_MYCPN/21-238
END4_MYCPU/23-235
END4_MYCS5/54-233
END4_MYCTA/13-214
END4_MYCTU/13-214
END4_MYCUA/13-214
END4_NATPD/20-233
END4_NATTJ/17-236
END4_NAUPA/18-239
END4_NITMS/17-237
END4_NITSB/19-240
END4_OCEIH/21-237
END4_ONYPE/20-240
END4_PARD8/19-239
END4_PARUW/22-241
END4_PECCP/18-239
END4_PEDPA/20-236
END4_PELLD/19-239
END4_PELPB/19-239
END4_PERMH/18-237
END4_PETMO/19-240
END4_PHOLL/18-239
END4_PHOPR/27-236
END4_PROA2/19-239
END4_PROMH/18-239
END4_PROVI/19-239
END4_SALA4/18-239
END4_SALAR/18-239
END4_SALCH/18-239
END4_SALDC/18-239
END4_SALEP/18-239
END4_SALG2/18-239
END4_SALHS/18-239
END4_SALNS/18-239
END4_SALPA/18-239
END4_SALPB/18-239
END4_SALPC/18-239
END4_SALPK/18-239
END4_SALSV/18-239
END4_SALTI/18-239
END4_SALTY/18-239
END4_SERP5/18-239
END4_SHIB3/19-239
END4_SHIBS/19-239
END4_SHIDS/19-239
END4_SHIF8/19-239
END4_SHIFL/19-239
END4_SHISS/19-239
END4_SOLUE/19-239
END4_STAA1/20-236
END4_STAA2/20-236
END4_STAA3/20-236
END4_STAA8/20-236
END4_STAA9/20-236
END4_STAAB/20-236
END4_STAAC/20-236
END4_STAAE/20-236
END4_STAAM/20-236
END4_STAAN/20-236
END4_STAAR/20-236
END4_STAAS/20-236
END4_STAAT/20-236
END4_STAAW/20-236
END4_STACT/19-236
END4_STAEQ/19-236
END4_STAES/19-236
END4_STAHJ/19-236
END4_STAS1/19-236
END4_STRAW/46-267
END4_STRCO/30-251
END4_SULDN/19-240
END4_SULNB/20-254
END4_SULSY/18-237
END4_SYMTH/17-233
END4_THEAB/18-238
END4_THEAC/29-239
END4_THEM4/18-238
END4_THEMA/19-238
END4_THENN/19-238
END4_THEP1/19-238
END4_THESQ/19-238
END4_THET2/20-227
END4_THEVO/28-238
END4_TOLAT/18-239
END4_UREPA/24-244
END4_UREU1/24-244
END4_VIBC3/21-241
END4_VIBCH/21-241
END4_VIBCM/21-241
END4_VIBHB/28-248
END4_VIBPA/28-248
END4_VIBVU/28-248
END4_VIBVY/28-248
END4_WOLSU/20-240
END4_YERE8/18-239
END4_YERP3/18-239
END4_YERPA/18-239
END4_YERPB/18-239
END4_YERPE/18-239
END4_YERPG/18-239
END4_YERPN/18-239
END4_YERPP/18-239
END4_YERPS/18-239
END4_YERPY/18-239
F0BEQ6_9XANT/86-321
F0BHV0_9XANT/86-321
F0BHY5_9XANT/87-321
F0BKA0_9XANT/86-321
F0BML0_9XANT/2-90
F0BU37_9XANT/89-269
F0C6E8_9XANT/1-112
F0CBL9_9XANT/4-176
F0D3H3_STAAU/20-236
F0D401_STAAU/19-263
F0DB72_STAAU/19-263
F0DBR4_STAAU/20-236
F0DHA6_9FIRM/26-240
F0DKU8_9FIRM/20-221
F0DKV4_9FIRM/26-237
F0DSP4_9FIRM/77-313
F0DSQ9_9FIRM/19-228
F0DSZ9_9FIRM/19-196
F0DTG0_9FIRM/19-257
F0DTG1_9FIRM/24-202
F0DVM6_9FIRM/20-227
F0DVN5_9FIRM/18-234
F0E117_9PSED/27-209
F0E1K5_9PSED/24-177
F0E5X0_9PSED/21-219
F0E9A9_9PSED/22-222
F0EAP5_9PSED/18-218
F0EFC2_ENTCA/21-233
F0EIA8_ENTCA/25-201
F0EIB0_ENTCA/19-260
F0EIJ1_ENTCA/23-226
F0EIM9_ENTCA/90-316
F0EJ05_ENTCA/21-237
F0EKZ6_ENTCA/19-236
F0EMF3_ENTCA/13-243
F0FGW7_STRSA/22-233
F0FLT8_STRSA/22-233
F0FPY8_STRSA/22-233
F0FZA2_9BURK/21-219
F0G487_9BURK/18-207
F0GBZ5_9BURK/21-219
F0GFB4_9BURK/25-213
F0GFM1_9BURK/32-258
F0GFN1_9BURK/19-250
F0GFN3_9BURK/29-259
F0GGK9_9BURK/23-222
F0GHV7_9BURK/130-312
F0GJF8_9BURK/25-225
F0GX32_9FIRM/81-310
F0HC99_9FIRM/21-226
F0HCB2_9FIRM/20-237
F0HFS8_9FIRM/19-237
F0HSH6_9ACTN/18-234
F0J2F4_ACIMA/19-218
F0J2F6_ACIMA/20-250
F0J2G1_ACIMA/30-246
F0J3E9_ACIMA/21-218
F0J4N3_ACIMA/21-224
F0J724_ACIMA/28-279
F0J726_ACIMA/30-244
F0J735_ACIMA/30-246
F0J761_ACIMA/31-261
F0J764_ACIMA/19-264
F0J767_ACIMA/19-250
F0J768_ACIMA/29-200
F0JC22_DESDE/27-237
F0JI32_DESDE/29-216
F0JMU7_ESCFE/22-223
F0JPN2_ESCFE/25-230
F0JPP4_ESCFE/28-233
F0JSZ1_ESCFE/28-211
F0JTP7_ESCFE/21-219
F0JVJ6_ESCFE/83-313
F0JVL0_ESCFE/23-234
F0JWK6_ESCFE/19-239
F0K570_CLOAE/26-233
F0KAT5_CLOAE/19-221
F0KDN8_CLOAE/20-216
F0KJH9_ACICP/28-279
F0KNB5_ACICP/21-220
F0KU92_YERE3/18-239
F0KV58_YERE3/21-219
F0KVS8_YERE3/33-250
F0KX71_YERE3/140-314
F0L3W9_9RHIZ/52-238
F0L3X1_9RHIZ/29-281
F0L9I2_9RHIZ/22-216
F0LA50_9RHIZ/25-233
F0LAD0_9RHIZ/22-216
F0LAD8_9RHIZ/23-226
F0LAM5_9RHIZ/82-312
F0LAQ5_9RHIZ/29-243
F0LAS3_9RHIZ/30-230
F0LB26_9RHIZ/19-250
F0LB28_9RHIZ/19-216
F0LB85_9RHIZ/28-279
F0LBQ5_9RHIZ/21-212
F0LC50_9RHIZ/93-316
F0LCB3_9RHIZ/25-252
F0LF86_9RHIZ/26-223
F0LG90_9RHIZ/22-241
F0LGL8_9RHIZ/29-259
F0LGM0_9RHIZ/19-249
F0LJ69_THEBM/28-241
F0LJJ6_THEBM/22-228
F0LN22_THEBM/20-123
F0LW66_VIBFU/28-248
F0LZ00_VIBFU/21-219
F0M210_ARTPP/39-253
F0M2A7_ARTPP/32-261
F0M2A9_ARTPP/20-238
F0M2B4_ARTPP/20-214
F0M432_ARTPP/38-227
F0M4E8_ARTPP/40-265
F0M4F0_ARTPP/22-246
F0M619_ARTPP/20-230
F0M680_ARTPP/21-274
F0M6B0_ARTPP/165-380
F0M6B6_ARTPP/23-223
F0M6B9_ARTPP/32-210
F0M6C0_ARTPP/44-284
F0M6C4_ARTPP/21-271
F0M9C1_ARTPP/18-218
F0MAY2_ARTPP/21-273
F0MAY5_ARTPP/22-202
F0MBK2_ARTPP/27-224
F0MBK8_ARTPP/24-237
F0NCB4_SULIR/24-230
F0NCM3_SULIR/19-188
F0NCP0_SULIR/20-220
F0NL99_SULIH/19-188
F0NLB4_SULIH/20-220
F0NQX4_SULIH/24-230
F0P4N2_STAPE/19-236
F0P4V7_STAPE/19-263
F0P730_STAPE/21-233
F0PCM6_ENTF6/21-233
F0PG70_ENTF6/19-236
F0PGH2_ENTF6/85-311
F0PLK8_BACT0/20-221
F0PX50_BACT0/21-238
F0QBD0_ACIAP/21-221
F0QPG2_ACIBD/21-220
F0QS93_MYCSL/27-239
F0QX71_VULM7/35-244
F0R2I6_BACSH/87-314
F0RAT1_CELLC/28-279
F0RAT4_CELLC/74-289
F0RAT7_CELLC/59-269
F0RDG8_CELLC/92-319
F0RRH7_SPHGB/23-224
F0RSK5_SPHGB/18-239
F0RTD9_SPHGB/27-242
F0RUG8_SPHGB/19-210
F0RUL1_SPHGB/23-234
F0RUU7_SPHGB/36-215
F0RUW7_SPHGB/34-235
F0RYE0_SPHGB/23-218
F0RYG4_SPHGB/88-318
F0RYK5_SPHGB/21-270
F0RYL7_SPHGB/19-258
F0RZM3_SPHGB/27-228
F0RZN1_SPHGB/65-238
F0RZT2_SPHGB/42-254
F0S1Y0_DESTD/19-239
F0S2P6_DESTD/23-211
F0S4F9_PEDSD/53-269
F0S4L3_PEDSD/65-267
F0S6H2_PEDSD/87-330
F0S746_PEDSD/28-279
F0S750_PEDSD/55-248
F0S808_PEDSD/39-240
F0SB93_PEDSD/51-245
F0SBR6_PEDSD/283-484
F0SBR7_PEDSD/76-268
F0SBR8_PEDSD/60-274
F0SBR9_PEDSD/60-255
F0SCN4_PEDSD/137-319
F0SCZ9_PEDSD/46-266
F0SG66_PLABD/19-232
F0SGN5_PLABD/64-269
F0SGN7_PLABD/52-241
F0SIU7_PLABD/32-234
F0SJB6_PLABD/21-220
F0SJK6_PLABD/63-244
F0SJN1_PLABD/63-280
F0SKL7_PLABD/64-312
F0SLF1_PLABD/62-266
F0SLM4_PLABD/22-219
F0SLU5_PLABD/18-238
F0SM96_PLABD/22-219
F0SML6_PLABD/19-248
F0SN66_PLABD/59-257
F0SN83_PLABD/70-265
F0SNP5_PLABD/26-261
F0SPP4_PLABD/58-257
F0SQH7_PLABD/21-273
F0SSN8_PLABD/36-282
F0SSZ6_PLABD/79-266
F0STN1_PLABD/29-243
F0SUB6_SYNGF/22-235
F0SV57_SYNGF/25-262
F0T0Y8_SYNGF/21-219
F0T5H6_CHLP6/1-209
F0T6S8_METSL/19-216
F0T724_METSL/22-233
F0TAB8_METSL/21-210
F0UC30_AJECA/31-296
F0UUD9_AJECA/155-351
F0V2J1_9MOLU/27-239
F0VBQ5_NEOCA/269-541
F0VU45_STRG2/22-233
F0VXQ2_STRG2/17-229
F0W751_9STRA/16-294
F0X9D3_9PEZI/151-376
F0YMI0_9STRA/30-236
F0YTU1_9CLOT/74-278
F0YTX8_9CLOT/28-195
F0YU09_9CLOT/19-269
F0YU12_9CLOT/29-197
F0YUT7_9CLOT/9-210
F0YUV3_9CLOT/34-251
F0YVV0_9CLOT/23-223
F0YW59_9CLOT/23-232
F0YYD2_9CLOT/11-228
F0Z308_9CLOT/24-232
F0Z467_9CLOT/19-265
F0Z468_9CLOT/21-270
F0Z4M3_9CLOT/13-239
F1A0E3_DICPU/27-248
F1C775_PERFV/24-179
F1LBV7_ASCSU/20-216
F1LEY7_ASCSU/1-149
F1LZJ4_RAT/1-112
F1NFW2_CHICK/28-215
F1P2C5_CHICK/21-226
F1QNK8_DANRE/24-228
F1S325_PIG/24-230
F1T5W3_9ACTN/21-233
F1T772_9CLOT/10-284
F1T791_9CLOT/26-240
F1T792_9CLOT/26-243
F1T7C8_9CLOT/29-234
F1TAL1_9CLOT/25-239
F1TBT8_9CLOT/21-271
F1TBT9_9CLOT/44-259
F1TBU0_9CLOT/33-273
F1TFC1_9CLOT/80-313
F1TFX0_9CLOT/21-237
F1TG92_9CLOT/19-218
F1TK80_PROAC/16-227
F1TLD7_PROAC/17-206
F1TLT1_PROAC/21-282
F1TLT2_PROAC/24-245
F1TLT7_PROAC/42-249
F1TN04_PROAC/33-238
F1TT98_PROAC/16-227
F1TUY6_PROAC/17-206
F1TV60_PROAC/21-282
F1TV61_PROAC/24-180
F1TV67_PROAC/42-249
F1TZ02_PROAC/33-238
F1U1F5_PROAC/23-228
F1U1J6_PROAC/42-249
F1U1M0_PROAC/16-227
F1U297_PROAC/17-206
F1U2P4_PROAC/21-283
F1U2P5_PROAC/23-244
F1U3T7_PROAC/34-238
F1U7T4_PROAC/16-227
F1U962_PROAC/17-206
F1U9M3_PROAC/42-249
F1UCP3_PROAC/33-238
F1UFD8_PROAC/16-227
F1UGG1_PROAC/33-238
F1UI46_PROAC/42-249
F1UI52_PROAC/24-180
F1UI53_PROAC/21-282
F1UIM2_PROAC/17-206
F1UP52_PROAC/17-206
F1UPL6_PROAC/16-227
F1UQA8_PROAC/21-282
F1UQA9_PROAC/24-245
F1UQB4_PROAC/42-249
F1US96_PROAC/33-238
F1UUI5_PROAC/17-206
F1UUX9_PROAC/42-249
F1UUY4_PROAC/24-245
F1UUY5_PROAC/11-143
F1UVP8_PROAC/16-227
F1UZK9_PROAC/33-238
F1V2E9_PROAC/16-227
F1V3T4_PROAC/17-206
F1V494_PROAC/21-282
F1V495_PROAC/24-245
F1V4A0_PROAC/42-249
F1V854_PROAC/33-238
F1V9U9_PROAC/21-282
F1V9V0_PROAC/24-180
F1V9V6_PROAC/42-249
F1VA84_PROAC/17-206
F1VB70_PROAC/16-227
F1VDL9_PROAC/33-238
F1VGH8_PROAC/16-227
F1VJR8_PROAC/42-249
F1VJS3_PROAC/24-245
F1VJS4_PROAC/21-282
F1VK86_PROAC/17-206
F1VN79_PROAC/33-238
F1VUY3_9BURK/21-219
F1XNS2_ECO57/19-239
F1XPZ1_ECO57/19-243
F1XSP2_ECO57/21-219
F1XWN1_ECO57/41-229
F1XX84_ECO57/19-226
F1XXX5_ECO57/83-314
F1Y081_ECO57/21-219
F1Y2M6_ECO57/19-226
F1Y5N0_ECO57/41-229
F1Y7I8_ECO57/19-243
F1Y9Q7_ECO57/83-314
F1YAA8_ECO57/19-239
F1YIS0_9ACTO/23-231
F1YN65_9ACTO/14-220
F1YXN9_9STRE/26-217
F1Z238_9STRE/22-233
F1Z2N6_9STRE/24-220
F1Z9F5_9SPHN/21-210
F1ZFR9_ECOLX/21-219
F1ZJC9_ECOLX/19-239
F1ZLD8_ECOLX/21-219
F1ZNW6_ECOLX/83-314
F1ZNY7_ECOLX/23-234
F1ZPY7_ECOLX/41-229
F1ZQW2_ECOLX/25-230
F1ZQX4_ECOLX/28-233
F1ZT86_THEET/19-259
F1ZT87_THEET/24-202
F1ZUK9_THEET/29-243
F1ZWZ2_THEET/19-244
F2A2H9_RHIET/33-228
F2A3N0_RHIET/23-211
F2A494_RHIET/19-264
F2A497_RHIET/20-250
F2A4C4_RHIET/46-269
F2A4F3_RHIET/18-218
F2A5Z8_RHIET/40-263
F2A5Z9_RHIET/37-267
F2A9R0_RHIET/30-244
F2AA04_RHIET/22-226
F2AC16_RHIET/23-222
F2AC71_RHIET/28-234
F2AC82_RHIET/91-304
F2ACA1_RHIET/19-203
F2ACR8_RHIET/51-245
F2AF82_RHIET/18-226
F2AFP8_RHIET/28-279
F2AFQ2_RHIET/139-312
F2AH03_RHIET/21-219
F2AHV5_RHIET/21-212
F2AJ57_RHIET/166-376
F2AJJ9_RHIET/19-276
F2AL12_RHOBA/75-312
F2AL20_RHOBA/23-251
F2ALE3_RHOBA/96-295
F2AMG3_RHOBA/21-263
F2ANF2_RHOBA/20-219
F2AP49_RHOBA/82-278
F2APG2_RHOBA/30-236
F2ARA2_RHOBA/74-278
F2ARC0_RHOBA/37-288
F2ARV2_RHOBA/27-284
F2AT75_RHOBA/90-314
F2ATI6_RHOBA/21-273
F2ATV8_RHOBA/26-221
F2ATZ2_RHOBA/94-294
F2AU07_RHOBA/57-293
F2AU77_RHOBA/17-226
F2AUD2_RHOBA/19-246
F2AUL2_RHOBA/27-246
F2AVK4_RHOBA/54-249
F2AVN7_RHOBA/71-290
F2AWP6_RHOBA/22-220
F2AXJ0_RHOBA/22-230
F2AYT9_RHOBA/21-231
F2AZ50_RHOBA/20-226
F2AZC0_RHOBA/114-340
F2B2D0_RHOBA/60-256
F2B7S0_STRPN/22-233
F2C943_STRSA/22-233
F2CNV6_STRSA/22-233
F2DNL2_HORVD/130-356
F2ESF9_PANAN/24-235
F2ESR7_PANAN/30-260
F2ETH5_PANAN/24-220
F2EUA8_PANAN/34-243
F2EUP1_PANAN/18-218
F2EWQ2_PANAN/33-250
F2EXC5_PANAN/21-219
F2EYH9_PANAN/18-239
F2EYU1_PANAN/78-313
F2EZH3_PANAN/19-238
F2EZH5_PANAN/29-253
F2F0Z0_9BACL/21-238
F2F1T4_9BACL/20-236
F2F598_9BACL/82-311
F2FC04_SALDU/133-312
F2FCQ0_SALDU/23-234
F2FHF5_SALDU/21-219
F2FJW5_SALDU/25-230
F2FP16_SALDU/18-239
F2FRX8_SALGL/18-239
F2FU38_SALGL/23-234
F2FU51_SALGL/133-312
F2FX40_SALGL/21-219
F2FYZ3_SALGL/25-230
F2G064_SALGL/21-219
F2G5L1_ALTMD/90-271
F2G5L4_ALTMD/32-282
F2G5L6_ALTMD/75-268
F2GNB1_MYCTU/23-230
F2GNL1_MYCTU/3-145
F2GSJ7_BRUME/28-279
F2GSJ9_BRUME/134-314
F2GWQ7_BRUME/21-218
F2GYH4_BRUME/29-243
F2H6W6_BACTU/21-238
F2H947_BACTU/21-234
F2HA47_BACTU/20-221
F2HF78_BACTU/20-233
F2HT32_BRUME/28-279
F2HT34_BRUME/130-312
F2HX18_BRUME/21-218
F2HYZ6_BRUME/29-243
F2I6H8_9LACT/24-233
F2IN11_VIBCH/21-241
F2ITP9_VIBCH/27-238
F2IVS5_9PROT/86-314
F2IXS0_9PROT/28-230
F2IZK6_9PROT/24-218
F2J2L4_9PROT/18-218
F2J3D4_9PROT/24-227
F2JGJ3_9FIRM/19-242
F2JIT2_9FIRM/8-212
F2JKB9_9FIRM/18-223
F2JL62_9FIRM/7-196
F2JLI4_9FIRM/13-283
F2JRC8_9FIRM/25-226
F2JSF2_9FIRM/18-233
F2JSK8_9FIRM/79-313
F2JX87_9GAMM/18-219
F2JXL9_9GAMM/21-215
F2JY95_9GAMM/21-211
F2K156_9GAMM/487-705
F2K343_9GAMM/30-244
F2K349_9GAMM/25-219
F2K5P3_PSEBR/18-218
F2K7T1_PSEBR/23-223
F2K7T4_PSEBR/31-245
F2K8A5_PSEBR/25-213
F2KA59_PSEBR/19-251
F2KA61_PSEBR/29-259
F2KBY4_PSEBR/21-219
F2KFB7_PSEBR/25-220
F2KFZ1_PSEBR/130-313
F2KI44_PSEBR/27-209
F2KIJ7_PSEBR/35-286
F2KNL6_ARCVE/23-233
F2KP56_ARCVE/22-223
F2L4F0_9CREN/25-232
F2L714_9PSEU/29-242
F2L724_9PSEU/28-234
F2L734_9PSEU/19-255
F2L735_9PSEU/24-244
F2L8E1_BURGA/33-248
F2LBF1_BURGA/25-249
F2LCB1_BURGA/21-222
F2LDQ2_BURGA/21-219
F2LIQ6_BURGA/18-218
F2LJR6_BURGA/21-219
F2LQA1_BURGA/24-228
F2LQU7_BURGA/25-235
F2LVR9_9DELT/18-239
F2M5A0_LACCA/21-233
F2M5L6_LACCA/19-236
F2M631_LACCA/1-131
F2MC98_LACCA/30-246
F2ME85_LACCA/21-233
F2MEH8_LACCA/1-131
F2MEK1_LACCA/11-228
F2MKT1_LACCA/30-246
F2MMQ9_ENTFA/19-236
F2MP78_ENTFA/21-233
F2MPR7_ENTFA/24-240
F2MR95_ENTFA/32-248
F2MXQ5_PSEST/18-218
F2N113_PSEST/21-219
F2N549_PSEST/20-218
F2N7C8_9ACTN/24-233
F2N7F3_9ACTN/19-239
F2N7K3_9ACTN/30-237
F2NA38_9ACTN/25-224
F2NB14_9ACTN/39-242
F2NB51_9ACTN/19-257
F2NC40_9DELT/33-221
F2NFP2_9DELT/13-228
F2NMF2_9DEIN/15-244
F2NQG4_9DEIN/28-286
F2NQK8_9DEIN/19-224
F2NR49_9DEIN/19-218
F2NRV5_9SPIO/78-312
F2PCA2_PHOMO/18-239
F2PCE3_PHOMO/28-238
F2PUG6_TRIEQ/155-374
F2QVB7_PICPA/23-241
F2R3H1_9ACTO/41-258
F2R3I3_9ACTO/22-221
F2R932_9ACTO/29-217
F2RCC3_9ACTO/25-235
F2REX1_9ACTO/21-274
F2REX5_9ACTO/31-246
F2REX8_9ACTO/41-251
F2REY0_9ACTO/88-303
F2RHJ7_9ACTO/48-258
F2RHK0_9ACTO/42-267
F2RI74_9ACTO/20-241
F2S4G8_TRITO/124-352
F2SKP3_TRIRU/146-360
F2T539_AJEDE/15-148
F2TD75_AJEDE/31-296
F2TFU0_AJEDE/36-300
F2TIK8_AJEDE/170-393
F2U8S5_9EUKA/21-223
F2UHY8_9EUKA/26-240
F2V198_ACTVI/44-259
F2V1L9_ACTVI/21-213
F2V3C7_MYCTU/13-214
F2VAQ7_MYCTU/23-230
F2WLN2_9VIRU/22-244
FRLC_ECO57/19-226
FRLC_ECOLI/19-226
FRLC_SHIFL/19-226
HYI_CAEEL/25-231
HYI_DANRE/24-228
HYI_DROME/24-225
HYI_ECOLI/21-219
HYI_HUMAN/24-230
HYI_MOUSE/24-229
HYI_XENLA/21-226
IOLE1_BACCZ/34-250
IOLE2_BACCZ/34-250
IOLE_BACA2/33-247
IOLE_BACAC/34-250
IOLE_BACAH/34-250
IOLE_BACAN/34-250
IOLE_BACC0/34-250
IOLE_BACC3/34-250
IOLE_BACHD/33-247
IOLE_BACHK/34-250
IOLE_BACLD/33-247
IOLE_BACSK/35-247
IOLE_BACSU/33-247
IOLE_CLOB8/34-250
IOLE_CLOBA/34-250
IOLE_CLOBB/34-250
IOLE_CLOP1/33-249
IOLE_CLOPE/33-249
IOLE_CLOTE/34-250
IOLE_ERWT9/33-250
IOLE_GEOKA/35-253
IOLE_GEOTN/34-250
IOLE_HAEPS/33-250
IOLE_HAES1/33-250
IOLE_HAES2/33-250
IOLE_KLEP3/33-251
IOLE_KLEP7/33-251
IOLE_LACCA/30-246
IOLE_LACCB/33-249
IOLE_LACPL/36-251
IOLE_MYCH2/37-251
IOLE_MYCH7/37-251
IOLE_MYCHJ/37-251
IOLE_SALA4/35-251
IOLE_SALPB/35-251
IOLE_SALTY/35-251
IOLE_SERP5/33-250
IOLE_YERE8/33-250
IOLH_BACSU/20-241
IOLI_BACA2/20-231
IOLI_BACHD/20-225
IOLI_BACLD/20-225
IOLI_BACSU/20-225
MOCC_RHIME/43-257
O26349_METTH/18-208
O27091_METTH/25-236
O27533_METTH/19-216
O28989_ARCFU/13-213
O30243_ARCFU/19-211
O59143_PYRHO/22-228
O59568_PYRHO/27-240
O69167_RHIRD/73-261
O69946_STRCO/21-274
O69950_STRCO/39-252
O69953_STRCO/40-249
O85770_RHILV/30-244
O87577_RHILT/92-314
P77995_9FIRM/78-313
P95930_SULSF/31-237
Q00774_EMENI/26-197
Q00WY8_OSTTA/380-596
Q01NY2_SOLUE/41-286
Q01P38_SOLUE/29-238
Q01PH9_SOLUE/52-244
Q01PK3_SOLUE/24-239
Q01R01_SOLUE/46-257
Q01S80_SOLUE/22-267
Q01SB3_SOLUE/48-246
Q01SB6_SOLUE/107-275
Q01TD5_SOLUE/56-245
Q01TF5_SOLUE/123-331
Q01TX1_SOLUE/57-296
Q01TX5_SOLUE/14-230
Q01TY7_SOLUE/56-251
Q01TZ3_SOLUE/33-253
Q01U24_SOLUE/21-236
Q01U56_SOLUE/52-266
Q01U62_SOLUE/84-261
Q01V74_SOLUE/61-244
Q01VP0_SOLUE/53-289
Q01WG5_SOLUE/60-249
Q01WP6_SOLUE/26-233
Q01WU7_SOLUE/10-221
Q01Y52_SOLUE/43-245
Q01Y98_SOLUE/57-234
Q01Z74_SOLUE/49-262
Q01ZS6_SOLUE/124-295
Q020H2_SOLUE/20-234
Q021V6_SOLUE/62-173
Q021W6_SOLUE/25-227
Q021Z1_SOLUE/50-239
Q022Y4_SOLUE/63-262
Q023P8_SOLUE/20-225
Q023S9_SOLUE/19-264
Q024J2_SOLUE/41-239
Q025T7_SOLUE/31-228
Q025U6_SOLUE/22-238
Q026L4_SOLUE/112-276
Q026N1_SOLUE/44-220
Q026X6_SOLUE/76-270
Q026Y0_SOLUE/63-257
Q027F7_SOLUE/20-273
Q027J6_SOLUE/50-240
Q028I4_SOLUE/58-276
Q028S6_SOLUE/32-260
Q02AV6_SOLUE/53-253
Q02D23_SOLUE/47-243
Q02JY4_PSEAB/21-219
Q02M60_PSEAB/29-209
Q02TL5_PSEAB/21-221
Q02UJ3_PSEAB/18-218
Q02UJ7_PSEAB/22-222
Q034C5_LACC3/21-233
Q038S4_LACC3/11-228
Q03BU7_LACC3/24-224
Q03SD7_LACBA/22-240
Q03UQ9_LEUMM/21-233
Q03YV6_LEUMM/27-209
Q03ZU1_LEUMM/89-315
Q04ID8_STRP2/22-233
Q04KM9_STRP2/17-219
Q057Y5_BUCCC/19-240
Q064N1_9SYNE/491-708
Q07QY6_RHOP5/21-220
Q08SB7_STIAD/5-222
Q08VU1_STIAD/19-266
Q08X72_STIAD/21-237
Q08YE2_STIAD/88-314
Q09AF3_STIAD/1-221
Q09EA3_STIAD/2-208
Q09LW9_GEOSE/76-311
Q0A7V6_ALHEH/17-238
Q0AFT9_NITEC/487-704
Q0B316_BURCM/25-225
Q0B6K7_BURCM/18-218
Q0B6W9_BURCM/21-219
Q0BAE2_BURCM/36-236
Q0BC29_BURCM/24-224
Q0BEQ1_BURCM/21-219
Q0BF61_BURCM/25-216
Q0BG56_BURCM/29-259
Q0BG58_BURCM/19-250
Q0BG64_BURCM/32-258
Q0BTI1_GRABC/21-219
Q0C063_HYPNA/28-242
Q0C8T3_ASPTN/3-256
Q0CD43_ASPTN/33-291
Q0CDE1_ASPTN/374-564
Q0CF60_ASPTN/273-517
Q0CI63_ASPTN/35-292
Q0CKD6_ASPTN/32-247
Q0D136_ASPTN/24-272
Q0F1B7_9PROT/19-239
Q0FDL1_9RHOB/28-247
Q0FF54_9RHOB/23-217
Q0FFM9_9RHOB/19-226
Q0FFU9_9RHOB/134-311
Q0FG29_9RHOB/26-229
Q0FGU4_9RHOB/20-232
Q0FKN5_9RHOB/28-279
Q0FNT8_9RHOB/25-230
Q0FST9_9RHOB/24-230
Q0FUY5_9RHOB/31-216
Q0FYP5_9RHIZ/34-230
Q0G1P0_9RHIZ/96-314
Q0G1P5_9RHIZ/28-279
Q0G1P7_9RHIZ/21-216
Q0G1U5_9RHIZ/93-307
Q0G365_9RHIZ/19-219
Q0GL65_LACRE/9-230
Q0GMF1_9ENTR/19-239
Q0I1A8_HAES1/21-219
Q0I2L3_HAES1/27-238
Q0I346_HAES1/81-316
Q0JWB1_STRAM/22-235
Q0JWB4_STRAM/41-241
Q0K081_CUPNH/35-228
Q0K5R4_CUPNH/21-219
Q0KBD1_CUPNH/21-219
Q0QC77_KLEPN/21-219
Q0RS30_FRAAA/64-252
Q0RYS9_RHOSR/67-267
Q0S5Y7_RHOSR/23-218
Q0S603_RHOSR/19-281
Q0S7Z7_RHOSR/24-246
Q0SBA7_RHOSR/19-260
Q0SBQ8_RHOSR/23-229
Q0SC81_RHOSR/23-222
Q0SCE0_RHOSR/41-245
Q0SDK5_RHOSR/23-229
Q0SF16_RHOSR/37-244
Q0SFI4_RHOSR/14-219
Q0SFM7_RHOSR/21-221
Q0SGZ5_RHOSR/22-222
Q0SGZ9_RHOSR/30-237
Q0SH06_RHOSR/20-238
Q0SH08_RHOSR/30-234
Q0ST51_CLOPS/8-110
Q0STT9_CLOPS/26-233
Q0SXF0_SHIF8/2-188
Q0SYA0_SHIF8/34-245
Q0SZ58_SHIF8/41-229
Q0SZU5_SHIF8/19-226
Q0T9I1_ECOL5/28-233
Q0TAI7_ECOL5/41-229
Q0TBL8_ECOL5/23-234
Q0TEC3_ECOL5/21-219
Q0TI52_ECOL5/19-243
Q0TKD3_ECOL5/21-219
Q0TQK0_CLOP1/20-219
Q0TRF9_CLOP1/26-233
Q0TSG0_CLOP1/18-201
Q0TTD8_CLOP1/23-232
Q0TX36_PHANO/121-332
Q0U9X7_PHANO/16-266
Q0UCV2_PHANO/10-222
Q0UWH0_PHANO/34-290
Q0VQ67_ALCBS/21-220
Q0W054_UNCMA/28-218
Q0W0Q9_UNCMA/22-223
Q0W4S5_UNCMA/17-217
Q0W693_UNCMA/20-218
Q0W7H9_UNCMA/4-216
Q0W8Q0_UNCMA/19-216
Q0WDU6_YERPE/40-254
Q0WHH1_YERPE/7-205
Q0WWK6_ARATH/128-354
Q0YRD7_9CHLB/26-224
Q0YUM1_9CHLB/19-239
Q11AT8_MESSB/12-210
Q11BZ0_MESSB/19-235
Q11JN3_MESSB/25-252
Q11K92_MESSB/22-221
Q11K93_MESSB/18-218
Q11L72_MESSB/29-280
Q11LB1_MESSB/30-232
Q11QE5_CYTH3/28-279
Q11XP5_CYTH3/67-273
Q121P0_POLSJ/21-221
Q122U6_POLSJ/21-219
Q123B0_POLSJ/18-218
Q12CF5_POLSJ/26-229
Q12DI6_POLSJ/28-224
Q12U55_METBU/21-221
Q12UI4_METBU/47-260
Q12VU1_METBU/12-231
Q139Z9_RHOPS/21-217
Q13GF6_BURXL/21-219
Q13LG7_BURXL/18-218
Q13MV4_BURXL/21-200
Q13Q22_BURXL/21-219
Q13WB0_BURXL/33-247
Q13Y52_BURXL/28-230
Q13ZH7_BURXL/21-219
Q144C2_BURXL/28-278
Q14M87_SPICI/32-244
Q15SD4_PSEA6/76-257
Q15SD7_PSEA6/28-279
Q15SD9_PSEA6/60-257
Q15WQ4_PSEA6/20-204
Q161J7_ROSDO/28-279
Q161K7_ROSDO/33-279
Q161K8_ROSDO/22-225
Q161U2_ROSDO/21-215
Q161W0_ROSDO/36-246
Q162I9_ROSDO/26-246
Q164J9_ROSDO/91-304
Q16CT4_ROSDO/32-252
Q16D71_ROSDO/21-224
Q16DJ1_ROSDO/29-248
Q17J21_AEDAE/32-234
Q183E4_CLOD6/28-224
Q184Q2_CLOD6/80-313
Q189A2_CLOD6/22-215
Q18H27_HALWD/24-230
Q18HU4_HALWD/18-205
Q1AS65_RUBXD/20-218
Q1AT90_RUBXD/24-257
Q1AV96_RUBXD/32-241
Q1AVA3_RUBXD/22-224
Q1AVD7_RUBXD/67-305
Q1AVM6_RUBXD/23-235
Q1AWW5_RUBXD/22-239
Q1AYM5_RUBXD/25-224
Q1AZ02_RUBXD/42-259
Q1AZ10_RUBXD/23-274
Q1BAS9_MYCSS/3-212
Q1BDE7_MYCSS/32-232
Q1BE97_MYCSS/23-231
Q1BGP7_BURCA/51-239
Q1BH41_BURCA/21-219
Q1BQK2_BURCA/21-219
Q1BQZ7_BURCA/18-218
Q1BTT0_BURCA/22-222
Q1BVE1_BURCA/26-247
Q1BWZ9_BURCA/29-259
Q1BX01_BURCA/19-250
Q1BX07_BURCA/32-258
Q1C2D8_YERPA/19-243
Q1C449_YERPA/23-234
Q1C4Z4_YERPA/86-300
Q1C6V5_YERPA/25-219
Q1C9F2_YERPA/21-219
Q1CDQ0_YERPN/19-243
Q1CG13_YERPN/21-219
Q1CI91_YERPN/25-219
Q1CKS9_YERPN/86-300
Q1CLN8_YERPN/23-234
Q1GCW9_SILST/21-213
Q1GLZ8_SILST/29-248
Q1GSS9_SPHAL/487-705
Q1HPN3_BOMMO/21-237
Q1IBW8_PSEE4/18-218
Q1ICU1_PSEE4/21-219
Q1IHQ2_ACIBL/20-229
Q1III8_ACIBL/44-235
Q1IIJ0_ACIBL/50-266
Q1IMQ1_ACIBL/31-228
Q1IR04_ACIBL/51-240
Q1IS22_ACIBL/45-267
Q1IT94_ACIBL/42-266
Q1IUW2_ACIBL/78-274
Q1J2M9_DEIGD/22-273
Q1J309_DEIGD/41-266
Q1J387_DEIGD/21-223
Q1J3W8_DEIGD/24-225
Q1J7U9_STRPF/20-230
Q1J8Q3_STRPF/36-247
Q1JCZ5_STRPB/20-230
Q1JDU6_STRPB/36-247
Q1JI15_STRPD/20-230
Q1JIV4_STRPD/36-247
Q1JMX0_STRPC/20-230
Q1JNQ7_STRPC/36-247
Q1JW24_DESAC/18-229
Q1LHQ5_RALME/33-231
Q1LMA8_RALME/21-219
Q1LT79_BAUCH/21-242
Q1M3J9_RHIL3/21-222
Q1M3M9_RHIL3/18-240
Q1M3N0_RHIL3/18-216
Q1M4A5_RHIL3/42-252
Q1M4R4_RHIL3/24-217
Q1M572_RHIL3/19-240
Q1M578_RHIL3/30-225
Q1M5B1_RHIL3/22-221
Q1M5V8_RHIL3/51-238
Q1M5X0_RHIL3/92-305
Q1M6N8_RHIL3/23-216
Q1M6W3_RHIL3/18-218
Q1M767_RHIL3/46-269
Q1M7M1_RHIL3/49-250
Q1M970_RHIL3/25-237
Q1M9D3_RHIL3/24-217
Q1MBM3_RHIL3/28-279
Q1MCP1_RHIL3/21-219
Q1MCP8_RHIL3/23-222
Q1MFD8_RHIL3/18-218
Q1MFJ3_RHIL3/21-235
Q1MJ72_RHIL3/32-246
Q1MJE8_RHIL3/19-251
Q1MJE9_RHIL3/29-259
Q1MJN9_RHIL3/7-230
Q1MKM0_RHIL3/22-241
Q1MLL9_RHIL3/24-220
Q1MN77_RHIL3/19-226
Q1MZZ2_9GAMM/20-219
Q1NKX1_9DELT/20-239
Q1NTE1_9DELT/18-239
Q1NTS1_9DELT/487-704
Q1PX39_9BACT/17-236
Q1QSN3_CHRSD/21-219
Q1QZI5_CHRSD/33-284
Q1R0V3_CHRSD/17-217
Q1R2I0_ECOUT/21-219
Q1R348_ECOUT/28-233
Q1R510_ECOUT/34-245
Q1R530_ECOUT/90-318
Q1R7V7_ECOUT/21-219
Q1RC51_ECOUT/22-246
Q1RF26_ECOUT/21-219
Q1RQT1_STRAM/22-235
Q1RQT4_STRAM/41-245
Q1V784_VIBAL/28-248
Q1V826_VIBAL/21-219
Q1VRW4_9FLAO/70-274
Q1VRW7_9FLAO/28-279
Q1WCM3_9PSED/22-225
Q1WRA2_LACS1/24-221
Q1YDE6_MOBAS/26-169
Q1YHA4_MOBAS/18-218
Q1YHI1_MOBAS/142-315
Q1YJP5_MOBAS/26-245
Q1YK65_MOBAS/75-326
Q1YL60_MOBAS/26-220
Q1YL70_MOBAS/29-244
Q1YLI9_MOBAS/32-230
Q1YST7_9GAMM/19-239
Q1YZT5_PHOPR/21-219
Q1Z184_PHOPR/18-239
Q1Z3A6_PHOPR/31-246
Q1Z3B3_PHOPR/19-227
Q1Z3C4_PHOPR/30-244
Q1Z3H0_PHOPR/29-247
Q1Z673_PHOPR/21-219
Q1ZHQ9_9GAMM/18-239
Q1ZMK3_PHOAS/19-239
Q1ZR76_PHOAS/21-228
Q1ZW60_PHOAS/108-250
Q214G7_RHOPB/27-236
Q21HR5_SACD2/141-319
Q21K10_SACD2/67-261
Q21K12_SACD2/29-280
Q221V8_RHOFD/21-221
Q24PT6_DESHY/25-223
Q24R39_DESHY/26-233
Q24RV0_DESHY/27-224
Q24TI3_DESHY/24-215
Q24UE3_DESHY/23-236
Q252M2_CHLFF/57-278
Q28MT0_JANSC/20-213
Q28QI7_JANSC/27-240
Q28SD3_JANSC/19-243
Q28SH3_JANSC/29-248
Q29IH7_DROPS/24-227
Q2B277_9BACI/21-237
Q2B7P4_9BACI/17-236
Q2BBT7_9BACI/75-310
Q2BET7_9BACI/19-263
Q2BET9_9BACI/25-207
Q2BFE3_9BACI/22-225
Q2BR59_9GAMM/4-181
Q2C3Y4_9GAMM/19-233
Q2C789_9GAMM/79-314
Q2C7M5_9GAMM/21-228
Q2C7Y4_9GAMM/19-239
Q2C9M4_9GAMM/18-227
Q2CAM5_9RHOB/22-209
Q2CC07_9RHOB/78-312
Q2CD79_9RHOB/86-328
Q2CD83_9RHOB/29-280
Q2CD90_9RHOB/21-207
Q2CEM6_9RHOB/30-243
Q2CEN2_9RHOB/25-226
Q2CFQ9_9RHOB/1-171
Q2CIQ9_9RHOB/19-254
Q2CKB0_9RHOB/14-224
Q2FK50_STAA3/19-263
Q2FLS0_METHJ/25-285
Q2FM55_METHJ/23-241
Q2FQY1_METHJ/21-218
Q2FR26_METHJ/24-201
Q2FTK0_METHJ/22-231
Q2G1E4_STAA8/19-263
Q2G3H1_NOVAD/65-281
Q2G7K7_NOVAD/90-301
Q2G7Z7_NOVAD/18-218
Q2GA93_NOVAD/27-228
Q2GA97_NOVAD/28-248
Q2GAG6_NOVAD/28-178
Q2GB72_NOVAD/28-279
Q2GMF2_CHAGB/25-216
Q2HCC8_CHAGB/33-287
Q2HFP4_CHAGB/131-352
Q2HR40_9ACTO/34-234
Q2I3N2_PSECL/18-218
Q2IPU5_ANADE/17-235
Q2IU04_RHOP2/21-218
Q2JFT3_FRASC/59-247
Q2JY79_RHIEC/19-229
Q2JYJ9_RHIEC/35-273
Q2JYK0_RHIEC/1-221
Q2JYR3_RHIEC/22-220
Q2JYR4_RHIEC/18-238
Q2JYV0_RHIEC/21-232
Q2JZY3_RHIEC/22-220
Q2K0T3_RHIEC/91-308
Q2K0W2_RHIEC/51-233
Q2K1P3_RHIEC/46-269
Q2K1Q9_RHIEC/18-218
Q2K244_RHIEC/25-237
Q2K438_RHIEC/28-279
Q2K4V7_RHIEC/23-222
Q2K7F3_RHIEC/21-212
Q2K7P8_RHIEC/28-223
Q2K7W0_RHIEC/28-227
Q2KAJ0_RHIEC/30-244
Q2KAX3_RHIEC/19-276
Q2KE32_RHIEC/18-226
Q2L2P9_BORA1/21-221
Q2LPI4_SYNAS/35-239
Q2LSS8_SYNAS/30-220
Q2NGK4_METST/19-211
Q2RG82_MOOTA/33-236
Q2RGW7_MOOTA/60-284
Q2RIM8_MOOTA/26-220
Q2RRE2_RHORT/21-236
Q2RUN2_RHORT/26-244
Q2RXA0_RHORT/40-273
Q2RZJ7_SALRD/22-275
Q2RZK2_SALRD/148-346
Q2S326_SALRD/18-214
Q2S3W9_SALRD/54-277
Q2SMT5_HAHCH/27-226
Q2SMT9_HAHCH/30-244
Q2SPE4_HAHCH/21-219
Q2SV85_BURTA/33-247
Q2SW83_BURTA/121-311
Q2SWK6_BURTA/21-219
Q2T3K2_BURTA/18-218
Q2T6M9_BURTA/21-219
Q2TXW5_ASPOR/25-266
Q2TY15_ASPOR/24-273
Q2U2Y7_ASPOR/24-276
Q2U7Z3_ASPOR/33-295
Q2UN08_ASPOR/29-286
Q2WB79_MAGSA/500-704
Q2YKX0_BRUA2/29-243
Q2YLA2_BRUA2/21-218
Q2YMQ3_BRUA2/28-279
Q2YV59_STAAB/19-263
Q2YZV1_9BACT/34-277
Q30VK7_DESDG/50-217
Q315E0_DESDG/27-225
Q319N7_PROM9/33-227
Q31EM9_THICR/21-207
Q31TE2_SHIBS/28-233
Q31VR0_SHIBS/19-226
Q31XA1_SHIBS/21-219
Q38VI9_LACSS/7-226
Q390B4_BURS3/28-279
Q39AC3_BURS3/21-219
Q39AQ2_BURS3/18-218
Q39D59_BURS3/23-220
Q39FJ3_BURS3/21-219
Q39FZ2_BURS3/25-213
Q39H97_BURS3/29-259
Q39H99_BURS3/19-250
Q39HA5_BURS3/32-258
Q39R80_GEOMG/19-211
Q39RB5_GEOMG/18-238
Q39ZL1_GEOMG/28-216
Q39ZU4_PELCD/27-216
Q3A001_PELCD/17-235
Q3A2H7_PELCD/22-222
Q3A6C7_PELCD/19-210
Q3AHH2_SYNSC/490-708
Q3ARN7_CHLCH/39-234
Q3AZQ1_SYNS9/491-708
Q3B3T5_PELLD/26-225
Q3D013_STRAG/22-233
Q3D7K3_STRAG/27-211
Q3D7L2_STRAG/22-233
Q3DDB4_STRAG/22-233
Q3DDC3_STRAG/27-211
Q3DL49_STRAG/22-233
Q3DL58_STRAG/27-211
Q3DPT0_STRAG/27-211
Q3DTD1_STRAG/22-233
Q3EM75_BACTI/30-260
Q3EP34_BACTI/21-234
Q3EQN7_BACTI/21-238
Q3EQS0_BACTI/20-221
Q3IVB4_RHOS4/26-231
Q3IW04_RHOS4/24-239
Q3IX42_RHOS4/29-241
Q3IYF9_RHOS4/28-279
Q3JHA2_BURP1/18-218
Q3JLF1_BURP1/21-219
Q3JRI3_BURP1/21-219
Q3JRW9_BURP1/25-214
Q3JT73_BURP1/33-247
Q3JZ75_STRA1/22-233
Q3JZ84_STRA1/27-211
Q3K6F8_PSEPF/22-222
Q3K6G2_PSEPF/18-218
Q3KC63_PSEPF/27-209
Q3KFW6_PSEPF/21-219
Q3LBT3_9MOLU/1-66
Q3M5E3_ANAVT/36-257
Q3M5E7_ANAVT/105-321
Q3SQ89_NITWN/29-236
Q3XX40_ENTFC/19-236
Q3XY52_ENTFC/21-233
Q3XYH8_ENTFC/21-100
Q3XZJ7_ENTFC/21-238
Q3XZR6_ENTFC/19-225
Q3Y3G1_ENTFC/22-236
Q3YWP8_SHISS/19-219
Q3YYC3_SHISS/21-219
Q3Z159_SHISS/19-243
Q3Z4N6_SHISS/21-219
Q3Z9G2_DEHE1/24-236
Q3ZZF8_DEHSC/1-210
Q46A28_METBF/26-238
Q46D16_METBF/11-231
Q46DU7_METBF/21-221
Q46R51_CUPPJ/35-235
Q46W33_CUPPJ/21-219
Q471Z0_CUPPJ/21-219
Q47AT5_DECAR/21-220
Q47LD0_THEFY/27-216
Q47NI0_THEFY/22-240
Q47P65_THEFY/45-248
Q47PI1_THEFY/41-266
Q47XV1_COLP3/26-200
Q482C8_COLP3/94-258
Q48GY1_PSE14/23-223
Q48GY4_PSE14/19-240
Q48J84_PSE14/28-182
Q48J91_PSE14/26-220
Q48JV3_PSE14/18-218
Q48PB3_PSE14/21-219
Q48UR2_STRPM/20-230
Q48VJ2_STRPM/36-247
Q490A8_STRP1/2-196
Q491E7_STRP1/22-233
Q49XM0_STAS1/22-215
Q49XM1_STAS1/17-230
Q4A719_MYCS5/27-234
Q4A7T4_MYCH7/29-233
Q4A9Q0_MYCHJ/29-233
Q4C791_CROWT/493-704
Q4EGX5_LISMO/30-226
Q4EH95_LISMO/19-260
Q4EIQ8_LISMO/21-237
Q4EKF9_LISMO/26-213
Q4ELB5_LISMO/19-265
Q4ELB7_LISMO/24-200
Q4ENF2_LISMO/19-260
Q4EPT5_LISMO/30-226
Q4ESX7_LISMO/24-200
Q4ESX9_LISMO/19-265
Q4ETV5_LISMO/21-237
Q4EVE8_LISMO/26-213
Q4HGK8_CAMCO/25-239
Q4JCN4_SULAC/24-235
Q4K5M4_PSEF5/27-227
Q4K5N0_PSEF5/18-218
Q4KAX3_PSEF5/28-279
Q4KBD6_PSEF5/21-219
Q4KD56_PSEF5/36-218
Q4KDI7_PSEF5/23-223
Q4KDI9_PSEF5/31-245
Q4KG07_PSEF5/21-219
Q4MI75_BACCE/21-234
Q4MNW9_BACCE/21-238
Q4N5F6_THEPA/165-377
Q4P3A0_USTMA/104-330
Q4PHV5_USTMA/176-437
Q4PIN8_USTMA/158-406
Q4S4D2_TETNG/53-274
Q4T049_TETNG/104-291
Q4T3Y8_TETNG/1-93
Q4UE35_THEAN/162-375
Q4W8X8_ASPFU/57-308
Q4WF44_ASPFU/21-278
Q4WMT9_ASPFU/37-294
Q4WN01_ASPFU/160-375
Q4WYZ8_ASPFU/24-276
Q4Y2I0_PLACH/280-474
Q4YZM8_PLABA/249-461
Q4ZRB7_PSEU2/37-251
Q4ZRC0_PSEU2/23-223
Q4ZRC3_PSEU2/19-240
Q4ZUJ9_PSEU2/18-218
Q4ZZ90_PSEU2/21-225
Q53W91_THET8/7-206
Q55J62_CRYNE/131-358
Q55K87_CRYNE/283-460
Q56Z35_ARATH/1-114
Q578K0_BRUAB/29-243
Q579U5_BRUAB/21-218
Q57EI6_BRUAB/28-279
Q57IF4_SALCH/23-234
Q57IM7_SALCH/35-239
Q57KL1_SALCH/21-219
Q57S47_SALCH/21-219
Q58PF5_9BACL/24-244
Q5A2Y3_CANAL/9-230
Q5B683_EMENI/201-340
Q5BAF2_EMENI/27-268
Q5BCJ6_EMENI/33-296
Q5BE90_EMENI/26-281
Q5BM11_9MICC/40-265
Q5BMB5_RHIFR/29-244
Q5CKA5_CRYHO/83-301
Q5CT26_CRYPV/99-316
Q5E2Y7_VIBF1/18-223
Q5FRQ2_GLUOX/29-242
Q5FTP5_GLUOX/24-228
Q5HJG0_STAAC/19-263
Q5JE90_PYRKO/22-228
Q5JEQ2_PYRKO/20-214
Q5JFL1_PYRKO/27-240
Q5K9B1_CRYNE/282-460
Q5KCB4_CRYNE/29-290
Q5KCC0_CRYNE/30-292
Q5KCJ9_CRYNE/131-358
Q5KD33_CRYNE/35-287
Q5KY40_GEOKA/19-249
Q5KYQ9_GEOKA/20-224
Q5KZS3_GEOKA/20-218
Q5LQC9_SILPO/21-210
Q5NVW6_9ARCH/20-218
Q5P1S3_AROAE/21-219
Q5PCF7_SALPA/21-219
Q5PEE0_SALPA/4-202
Q5PLP6_SALPA/23-234
Q5QG16_LACRE/89-315
Q5SGZ6_THET8/21-218
Q5SK18_THET8/20-227
Q5T014_HUMAN/11-148
Q5T015_HUMAN/44-182
Q5T017_HUMAN/35-163
Q5V1H6_HALMA/21-193
Q5V580_HALMA/19-264
Q5W5Y9_AERHY/472-706
Q5WCA9_BACSK/19-278
Q5WCE0_BACSK/20-245
Q5WCU2_BACSK/23-210
Q5WCU7_BACSK/25-206
Q5WGL8_BACSK/21-223
Q5WJW9_BACSK/23-204
Q5WJX1_BACSK/19-264
Q5WL32_BACSK/25-226
Q5WL49_BACSK/25-225
Q5WL75_BACSK/25-215
Q5WW45_LEGPL/34-251
Q5X4Q6_LEGPA/34-251
Q5XDA2_STRP6/20-230
Q5XE30_STRP6/36-247
Q5YP60_NOCFA/39-246
Q5YQM1_NOCFA/16-219
Q5YUR4_NOCFA/33-239
Q5YW42_NOCFA/36-279
Q5ZUZ3_LEGPH/36-253
Q600L5_MYCH2/42-246
Q62CM9_BURMA/18-218
Q62D95_BURMA/21-219
Q62KT4_BURMA/25-216
Q62KY0_BURMA/33-247
Q63C58_BACCZ/1-100
Q63CH2_BACCZ/21-234
Q63KE1_BURPS/21-219
Q63NG0_BURPS/18-218
Q63TH2_BURPS/33-247
Q63UM2_BURPS/25-215
Q63UZ3_BURPS/21-219
Q64CK7_9ARCH/20-223
Q659Z5_ECOLX/21-219
Q65D07_BACLD/20-241
Q65EX9_BACLD/74-278
Q65R25_MANSM/28-226
Q65SC4_MANSM/28-279
Q65W51_MANSM/35-243
Q65WK6_MANSM/23-234
Q665A6_YERPS/19-243
Q66CX7_YERPS/21-219
Q66DG7_YERPS/40-254
Q66E95_YERPS/23-234
Q67NR0_SYMTH/33-251
Q6A5M4_PROAC/16-225
Q6A9C9_PROAC/33-238
Q6AAJ6_PROAC/28-235
Q6AAJ9_PROAC/21-242
Q6AAK0_PROAC/21-282
Q6AAT7_PROAC/23-228
Q6AAZ5_PROAC/37-226
Q6AC26_LEIXX/35-251
Q6ADQ5_LEIXX/1-217
Q6AG87_LEIXX/21-231
Q6AGZ1_LEIXX/27-252
Q6AH18_LEIXX/25-236
Q6BL70_DEBHA/80-281
Q6BLF6_DEBHA/50-271
Q6CC63_YARLI/24-244
Q6CTA1_KLULA/40-261
Q6CZ23_ERWCT/21-219
Q6D5T7_ERWCT/39-248
Q6D761_ERWCT/30-244
Q6D7C6_ERWCT/28-279
Q6D7C9_ERWCT/52-239
Q6D8V4_ERWCT/28-211
Q6E690_ANTLO/74-194
Q6F841_ACIAD/22-224
Q6FM27_CANGA/28-249
Q6GCQ6_STAAS/19-263
Q6GK96_STAAR/19-263
Q6HJK6_BACHK/1-100
Q6HJX7_BACHK/21-234
Q6L051_PICTO/22-230
Q6L1F1_PICTO/88-292
Q6LK30_PHOPR/30-244
Q6LK39_PHOPR/19-227
Q6LK46_PHOPR/31-246
Q6LL14_PHOPR/27-238
Q6LMW9_PHOPR/13-168
Q6LPW6_PHOPR/26-224
Q6LX05_METMP/19-224
Q6LZK6_METMP/20-217
Q6M104_METMP/9-171
Q6M8J2_CORGL/23-241
Q6MYX8_ASPFM/24-278
Q6N774_RHOPA/21-229
Q6N8Z8_RHOPA/21-218
Q6NA16_RHOPA/19-239
Q6TB13_9PAST/1-113
Q6W150_RHISN/29-228
Q6W1J6_RHISN/29-247
Q6W290_RHISN/25-248
Q6W2E1_RHISN/21-226
Q6XHU1_DROYA/24-181
Q71VS6_LISMF/19-260
Q71XD1_LISMF/30-226
Q71XK4_LISMF/24-200
Q71XK6_LISMF/19-265
Q721T6_LISMF/26-213
Q72EN9_DESVH/28-216
Q72HC4_THET2/21-218
Q72QE3_LEPIC/489-708
Q730Q2_BACC1/2-190
Q73LD7_TREDE/48-216
Q73SE2_MYCPA/13-213
Q73ST4_MYCPA/23-230
Q744U4_MYCPA/25-215
Q746M4_THET2/13-206
Q746Z6_GEOSL/18-216
Q74FT9_GEOSL/19-211
Q74MC5_NANEQ/15-234
Q74MJ1_NANEQ/24-232
Q75DT0_ASHGO/27-248
Q75WH8_PSEST/92-304
Q765R8_KLEPN/21-219
Q7A7Y1_STAAN/19-263
Q7CFD0_STRP3/20-230
Q7CIY4_YERPE/25-219
Q7CKB3_YERPE/23-234
Q7CL38_YERPE/19-243
Q7CNG5_STRP8/20-230
Q7CRY6_AGRT5/28-279
Q7CS83_AGRT5/21-212
Q7CSS9_AGRT5/47-274
Q7CV67_AGRT5/18-218
Q7CV91_AGRT5/19-216
Q7CVR7_AGRT5/24-227
Q7D360_AGRT5/22-241
Q7LX49_SULSO/31-237
Q7MBX8_VIBVY/27-238
Q7N444_PHOLL/21-219
Q7N5X9_PHOLL/30-244
Q7N8J5_PHOLL/4-83
Q7P8I0_FUSNV/12-227
Q7QBM0_ANOGA/29-235
Q7RCQ2_PLAYO/199-412
Q7S088_NEUCR/140-363
Q7SDA1_NEUCR/21-280
Q7U964_SYNPX/491-708
Q7UDH4_SHIFL/21-93
Q7UDX1_RHOBA/35-233
Q7UFG5_RHOBA/20-226
Q7UFX9_RHOBA/94-294
Q7UG21_RHOBA/26-221
Q7UGS2_RHOBA/42-267
Q7UHX2_RHOBA/54-249
Q7UHZ9_RHOBA/96-295
Q7UJ78_RHOBA/74-278
Q7UJ99_RHOBA/37-288
Q7UKL1_RHOBA/20-219
Q7UKU5_RHOBA/21-263
Q7ULP5_RHOBA/68-277
Q7UNT9_RHOBA/111-322
Q7UQD5_RHOBA/118-337
Q7URI8_RHOBA/14-210
Q7US12_RHOBA/27-246
Q7US81_RHOBA/21-273
Q7UT80_RHOBA/27-284
Q7UUK7_RHOBA/21-231
Q7UUZ4_RHOBA/111-307
Q7UVH0_RHOBA/36-264
Q7UX44_RHOBA/84-319
Q7UXP0_RHOBA/22-230
Q7UYK3_RHOBA/114-340
Q7UZ41_RHOBA/46-252
Q7VKM3_HAEDU/23-234
Q7WAJ8_BORPA/20-216
Q7WJP9_BORBR/20-216
Q7WNH6_BORBR/26-221
Q813P6_BACCR/21-234
Q81E84_BACCR/20-221
Q81RD9_BACAN/1-100
Q826M8_STRAW/34-251
Q82CK8_STRAW/36-253
Q82CM9_STRAW/24-229
Q82CN4_STRAW/19-214
Q82EA1_STRAW/24-212
Q82LI6_STRAW/31-241
Q82M36_STRAW/21-274
Q82M84_STRAW/18-218
Q82UC3_NITEU/487-704
Q836I1_ENTFA/21-233
Q838K8_ENTFA/24-240
Q83FR3_TROWT/22-227
Q83HE1_TROW8/22-227
Q83IK5_SHIFL/28-233
Q83IV5_SHIFL/41-229
Q849Y3_ECOLX/21-219
Q86ZM4_PODAN/25-282
Q879P0_STRP3/32-243
Q87V76_PSESM/21-219
Q87ZD0_PSESM/37-251
Q87ZD3_PSESM/23-223
Q87ZD6_PSESM/19-240
Q880V3_PSESM/25-220
Q880Y2_PSESM/29-259
Q883L0_PSESM/18-218
Q88F02_PSEPK/21-219
Q88HH8_PSEPK/27-209
Q88JP6_PSEPK/22-222
Q88JU3_PSEPK/18-218
Q88SD0_LACPL/41-238
Q88V31_LACPL/25-238
Q893R5_CLOTE/26-233
Q895U3_CLOTE/25-218
Q897N9_CLOTE/31-242
Q897Z7_CLOTE/24-215
Q89D09_BRAJA/52-233
Q89EY5_BRAJA/20-220
Q89HL6_BRAJA/35-232
Q89HL9_BRAJA/380-597
Q89LJ9_BRAJA/29-229
Q89P16_BRAJA/23-227
Q89P27_BRAJA/21-221
Q89QG1_BRAJA/21-219
Q89R43_BRAJA/21-219
Q89RD0_BRAJA/28-240
Q89VJ2_BRAJA/19-219
Q89ZD1_BACTN/53-281
Q8A5T2_BACTN/63-272
Q8A8Y6_BACTN/53-284
Q8ABB7_BACTN/38-240
Q8CJM4_STRCO/115-352
Q8CK52_STRCO/28-213
Q8CYS7_STRR6/17-219
Q8D019_YERPE/21-219
Q8D130_YERPE/86-300
Q8D541_VIBVU/27-238
Q8DN98_STRR6/22-233
Q8DXN9_STRA5/22-233
Q8DXP8_STRA5/27-211
Q8E3A9_STRA3/22-233
Q8E3B8_STRA3/27-211
Q8EL13_OCEIH/20-231
Q8EL31_OCEIH/24-226
Q8ELJ5_OCEIH/22-222
Q8ENC4_OCEIH/19-285
Q8EV50_MYCPE/1-163
Q8F5Q4_LEPIN/489-708
Q8FAH6_ECOL6/28-233
Q8FBG4_ECOL6/41-229
Q8FCC8_ECOL6/34-245
Q8FEK7_ECOL6/21-219
Q8FHR7_ECOL6/22-246
Q8FK63_ECOL6/21-219
Q8FLR4_COREF/1-133
Q8FMY1_COREF/23-213
Q8FSF2_COREF/18-218
Q8FVV7_BRUSU/29-243
Q8FXD2_BRUSU/21-218
Q8G206_BRUSU/28-279
Q8H3Q7_ORYSJ/127-356
Q8IE02_PLAF7/338-550
Q8K8R8_STRP3/22-233
Q8KDV0_CHLTE/25-233
Q8KFB1_CHLTE/25-288
Q8KGU9_RHILO/24-218
Q8KTG2_TOBBP/5-207
Q8LFA4_ARATH/128-354
Q8NL87_CORGL/33-235
Q8NME4_CORGL/1-197
Q8NML9_CORGL/1-173
Q8NMU3_CORGL/21-213
Q8NNS8_CORGL/22-217
Q8NT86_CORGL/18-218
Q8NTX9_CORGL/19-281
Q8NTY6_CORGL/21-239
Q8NTY8_CORGL/47-264
Q8NYK0_STAAW/19-263
Q8P2S8_STRP8/40-251
Q8PWN6_METMA/12-231
Q8PXB1_METMA/21-221
Q8PZN2_METMA/26-238
Q8R8P6_THETN/23-201
Q8R8P7_THETN/19-255
Q8RAE7_THETN/26-238
Q8RHP3_FUSNN/23-255
Q8RMD1_ACTS5/20-225
Q8SQT2_ENCCU/20-233
Q8TH64_METAC/21-221
Q8TK68_METAC/26-238
Q8TTZ8_METAC/16-231
Q8TWL2_METKA/18-211
Q8U146_PYRFU/22-228
Q8U245_PYRFU/19-224
Q8U437_PYRFU/27-240
Q8VP30_ECOLX/21-219
Q8VRZ8_SHIFL/28-233
Q8X8F5_ECO57/41-229
Q8X8J9_ECO57/19-243
Q8XCX7_ECO57/21-219
Q8XKJ9_CLOPE/20-219
Q8XLG2_CLOPE/1-197
Q8XQ86_RALSO/25-225
Q8XUA9_RALSO/21-219
Q8XZZ8_RALSO/34-264
Q8Y000_RALSO/23-223
Q8Y001_RALSO/20-250
Q8Y007_RALSO/32-258
Q8Y3G0_RALSO/21-219
Q8Y3K0_LISMO/19-260
Q8Y542_LISMO/30-226
Q8Y5A6_LISMO/24-200
Q8Y5A8_LISMO/19-249
Q8Y8L8_LISMO/26-213
Q8YB09_BRUME/21-218
Q8YCG0_BRUME/29-243
Q8YFX3_BRUME/28-279
Q8YWM2_NOSS1/36-257
Q8YWM5_NOSS1/105-321
Q8Z2D1_SALTI/23-234
Q8Z479_SALTI/21-219
Q8Z8R0_SALTI/21-219
Q8ZK47_SALTY/19-238
Q8ZK48_SALTY/24-222
Q8ZK56_SALTY/21-228
Q8ZL76_SALTY/23-234
Q8ZMG6_SALTY/21-219
Q8ZR84_SALTY/21-219
Q8ZTG9_PYRAE/25-230
Q926S3_LISIN/19-240
Q929E1_LISIN/30-226
Q929L0_LISIN/24-200
Q929L2_LISIN/19-265
Q92JS4_RHIME/19-243
Q92LR7_RHIME/25-252
Q92LX0_RHIME/28-279
Q92NH6_RHIME/25-248
Q92P69_RHIME/21-212
Q92PP1_RHIME/14-216
Q92SL9_RHIME/29-244
Q92T58_RHIME/20-226
Q92TL8_RHIME/18-218
Q92TP7_RHIME/37-259
Q92TS9_RHIME/22-223
Q92TV8_RHIME/21-219
Q92TW8_RHIME/21-222
Q92UQ8_RHIME/25-233
Q92W32_RHIME/22-205
Q92W75_RHIME/24-221
Q92YV0_RHIME/35-237
Q92YX2_RHIME/22-220
Q92YX3_RHIME/18-241
Q93DA7_STRMU/22-233
Q93JA5_STRCO/20-244
Q93Q58_KLEOX/23-234
Q964Q4_PLAFA/338-550
Q96YM4_SULTO/38-245
Q97CE4_THEVO/91-284
Q97DH8_CLOAB/19-221
Q97FT5_CLOAB/20-216
Q97IK8_CLOAB/26-233
Q97NJ3_STRPN/22-233
Q97UG9_SULSO/24-193
Q97UI3_SULSO/19-186
Q97UI8_SULSO/20-220
Q985K8_RHILO/24-219
Q986S3_RHILO/19-233
Q986S5_RHILO/30-260
Q988Q2_RHILO/15-131
Q98A29_RHILO/54-249
Q98CV9_RHILO/30-244
Q98FW0_RHILO/24-220
Q98GE7_RHILO/18-236
Q98GE8_RHILO/25-276
Q98GF0_RHILO/22-220
Q98GI3_RHILO/20-206
Q98IE6_RHILO/30-244
Q98JL7_RHILO/19-254
Q98JX7_RHILO/19-238
Q98KE9_RHILO/26-249
Q98LI7_RHILO/28-244
Q98LJ2_RHILO/49-244
Q98N83_RHILO/21-219
Q98PX1_MYCPU/43-248
Q99X03_STAAM/19-263
Q9A101_STRP1/20-230
Q9A1N5_STRP1/22-233
Q9A7T9_CAUCR/28-280
Q9A7U1_CAUCR/75-283
Q9A8Q3_CAUCR/30-245
Q9ACA7_BRUAB/2-152
Q9BMG7_PLAFA/338-550
Q9CKH1_PASMU/23-219
Q9CL79_PASMU/21-219
Q9CLI5_PASMU/23-234
Q9EMJ6_AMEPV/18-235
Q9F610_SALTY/9-226
Q9F8R4_ECOLX/21-219
Q9F8R7_ECOLX/21-219
Q9F8S0_ECOLX/21-219
Q9HLX8_THEAC/91-284
Q9I1L3_PSEAE/27-209
Q9I3L1_PSEAE/21-219
Q9I5Y6_PSEAE/21-221
Q9I6P6_PSEAE/18-218
Q9I6Q0_PSEAE/22-222
Q9K7L5_BACHD/24-199
Q9KAH7_BACHD/19-240
Q9KDG4_BACHD/19-265
Q9KIG3_STRTO/28-249
Q9KMS9_VIBCH/27-238
Q9KZH0_STRCO/34-249
Q9L3H9_RHILE/37-251
Q9P8C9_9FUNG/84-314
Q9R6B0_RHIRD/25-213
Q9RDH3_STRCO/21-216
Q9RDH7_STRCO/25-230
Q9RGM0_STAAU/1-76
Q9S1L8_STRNE/13-228
Q9UY25_PYRAB/27-240
Q9UZV0_PYRAB/22-209
Q9UZV1_PYRAB/28-216
Q9V0U9_PYRAB/22-228
Q9WWE9_RHIRD/73-261
Q9WYQ3_THEMA/25-245
Q9WZP6_THEMA/29-225
Q9XAB3_STRCO/48-251
Q9XFD3_ORYSA/7-169
Q9YA35_AERPE/23-238
Q9YVX5_MSEPV/2-225
Q9Z4Z0_STRCO/23-234
Q9Z4Z3_STRCO/40-276
Q9ZAI3_9ACTO/40-265
RHAL_RHILO/93-302
RHAL_RHIME/95-304
SGBU_ECOLI/23-234
SGBU_HAEIN/23-234
ULAE_ECO24/25-230
ULAE_ECO27/25-230
ULAE_ECO45/25-230
ULAE_ECO55/25-230
ULAE_ECO57/25-230
ULAE_ECO5E/25-230
ULAE_ECO7I/25-230
ULAE_ECO8A/25-230
ULAE_ECOBW/25-230
ULAE_ECODH/25-230
ULAE_ECOHS/25-230
ULAE_ECOK1/25-230
ULAE_ECOL5/25-230
ULAE_ECOL6/25-230
ULAE_ECOLC/25-230
ULAE_ECOLI/25-230
ULAE_ECOLU/25-230
ULAE_ECOSE/25-230
ULAE_ECOSM/25-230
ULAE_ECOUT/25-230
ULAE_ESCF3/25-230
ULAE_MYCPN/42-247
ULAE_SALA4/25-230
ULAE_SALCH/25-230
ULAE_SALDC/25-230
ULAE_SALEP/25-230
ULAE_SALG2/25-230
ULAE_SALHS/25-230
ULAE_SALPA/25-230
ULAE_SALPB/25-230
ULAE_SALPC/25-230
ULAE_SALPK/25-230
ULAE_SALSV/25-230
ULAE_SALTI/25-230
ULAE_SALTY/25-230
ULAE_SHIB3/25-230
ULAE_SHIBS/25-230
ULAE_SHIDS/25-230
ULAE_SHIF8/25-230
ULAE_SHIFL/25-230
ULAE_SHISS/25-230
XYLA1_XANAC/64-317
XYLA1_XANC8/78-321
XYLA1_XANCP/78-321
XYLA1_XANOR/84-321
XYLA2_XANAC/68-321
XYLA2_XANC8/70-321
XYLA2_XANCP/70-321
XYLA2_XANOR/84-321
XYLA_ACTMI/40-265
XYLA_ACTP2/79-314
XYLA_ACTP7/79-314
XYLA_ACTPJ/79-314
XYLA_ACTSZ/140-314
XYLA_AGRRK/77-312
XYLA_AGRT5/130-312
XYLA_AGRVS/129-312
XYLA_AMPSP/40-265
XYLA_ANATD/78-312
XYLA_ARATH/128-354
XYLA_ARTCA/40-265
XYLA_ARTS2/40-265
XYLA_ARTS7/40-265
XYLA_BACA2/84-319
XYLA_BACC1/76-319
XYLA_BACFN/133-315
XYLA_BACFR/133-315
XYLA_BACHD/76-311
XYLA_BACLD/74-311
XYLA_BACMD/55-319
XYLA_BACP2/84-319
XYLA_BACPZ/61-319
XYLA_BACSK/76-311
XYLA_BACSU/84-319
XYLA_BACSW/76-311
XYLA_BACTN/129-315
XYLA_BACV8/129-315
XYLA_BIFAA/63-315
XYLA_BIFLD/71-314
XYLA_BIFLO/71-314
XYLA_BRAJA/131-314
XYLA_BRUA1/130-312
XYLA_BRUA2/130-312
XYLA_BRUAB/130-312
XYLA_BRUC2/130-312
XYLA_BRUMB/130-312
XYLA_BRUME/130-312
XYLA_BRUO2/130-312
XYLA_BRUSI/130-312
XYLA_BRUSU/79-311
XYLA_BURA4/130-312
XYLA_BURCA/127-312
XYLA_BURCC/127-312
XYLA_BURCH/127-312
XYLA_BURCJ/130-312
XYLA_BURCM/130-312
XYLA_BURM1/139-312
XYLA_BURP8/137-312
XYLA_BURPP/130-313
XYLA_BURTA/138-312
XYLA_BURVG/130-312
XYLA_BURXL/126-313
XYLA_CLAM3/40-265
XYLA_CLAMS/40-265
XYLA_DINSH/77-312
XYLA_ECO24/140-314
XYLA_ECO27/83-314
XYLA_ECO45/83-314
XYLA_ECO55/83-314
XYLA_ECO57/83-314
XYLA_ECO5E/83-314
XYLA_ECO7I/83-314
XYLA_ECO81/83-314
XYLA_ECO8A/83-314
XYLA_ECOBW/83-314
XYLA_ECODH/83-314
XYLA_ECOHS/83-314
XYLA_ECOL5/83-314
XYLA_ECOL6/83-314
XYLA_ECOLC/83-314
XYLA_ECOLI/83-314
XYLA_ECOLU/83-314
XYLA_ECOSE/140-314
XYLA_ECOSM/83-314
XYLA_ENT38/139-312
XYLA_ENTFA/85-311
XYLA_ENTS8/83-314
XYLA_ERWCT/79-313
XYLA_ESCF3/83-313
XYLA_FERGO/83-309
XYLA_GEOKA/76-311
XYLA_GEOSE/76-311
XYLA_GEOTN/76-311
XYLA_HAEI8/137-313
XYLA_HAEIE/140-313
XYLA_HAEIG/141-313
XYLA_HAEIN/140-313
XYLA_HAES2/79-313
XYLA_HORVU/130-356
XYLA_KLEPN/140-314
XYLA_LACBA/89-316
XYLA_LACBR/89-316
XYLA_LACLA/87-314
XYLA_LACLS/87-314
XYLA_LACPE/142-315
XYLA_LISW6/85-311
XYLA_MANSM/141-314
XYLA_MARMS/86-313
XYLA_MESSB/125-312
XYLA_NOVAD/80-315
XYLA_OCEIH/74-311
XYLA_OCHA4/130-312
XYLA_PECCP/79-314
XYLA_PEDPA/88-314
XYLA_PHOLL/86-313
XYLA_PHOPR/61-313
XYLA_PSE14/139-313
XYLA_PSEA6/121-313
XYLA_PSEFS/132-313
XYLA_PSEPF/139-313
XYLA_PSESM/140-313
XYLA_PSEU2/140-313
XYLA_RHIE6/128-312
XYLA_RHIEC/137-312
XYLA_RHIL3/130-312
XYLA_RHILO/82-318
XYLA_RHILW/134-312
XYLA_RHIME/131-312
XYLA_RHISN/75-312
XYLA_RHOBA/75-312
XYLA_RHOS1/74-311
XYLA_RHOS4/76-311
XYLA_RHOS5/76-312
XYLA_RHOSK/76-313
XYLA_ROSDO/124-311
XYLA_RUMFL/137-310
XYLA_SALA4/133-312
XYLA_SALCH/133-312
XYLA_SALDC/133-312
XYLA_SALEP/133-312
XYLA_SALG2/133-312
XYLA_SALHS/133-312
XYLA_SALNS/133-312
XYLA_SALPA/140-312
XYLA_SALPB/139-312
XYLA_SALPC/133-312
XYLA_SALSV/133-312
XYLA_SALTI/141-312
XYLA_SALTY/133-312
XYLA_SERP5/83-312
XYLA_SHIB3/140-314
XYLA_SHIBS/86-314
XYLA_SHISS/140-314
XYLA_SILPO/78-312
XYLA_SILST/82-312
XYLA_SINMW/130-312
XYLA_SOLUE/123-315
XYLA_STAXY/78-316
XYLA_STRAL/40-265
XYLA_STRAW/40-265
XYLA_STRCK/40-265
XYLA_STRCO/40-265
XYLA_STRDI/40-265
XYLA_STRLI/40-273
XYLA_STRMR/40-265
XYLA_STROI/40-265
XYLA_STROL/40-265
XYLA_STRRO/40-264
XYLA_STRRU/40-265
XYLA_STRTM/40-265
XYLA_STRVO/40-265
XYLA_TETHA/85-311
XYLA_THECA/40-264
XYLA_THEMA/87-313
XYLA_THENE/80-313
XYLA_THENN/80-313
XYLA_THEP1/80-313
XYLA_THEP3/69-311
XYLA_THEPX/69-311
XYLA_THESA/78-313
XYLA_THESQ/80-313
XYLA_THET8/39-264
XYLA_THETC/78-313
XYLA_THETU/77-313
XYLA_THEYO/77-311
XYLA_XANC5/87-321
XYLA_XANOM/84-321
XYLA_YERE8/140-314
XYLA_YERP3/140-314
XYLA_YERPA/140-314
XYLA_YERPB/140-314
XYLA_YERPE/140-314
XYLA_YERPG/140-314
XYLA_YERPN/140-314
XYLA_YERPP/140-314
XYLA_YERPS/140-314
XYLA_YERPY/140-314
Y008_METJA/33-203
Y1013_HAEIN/21-219
Y1188_METJA/20-218
Y1304_SYNY3/28-230
Y1311_METJA/35-239
Y133_METJA/25-234
Y1614_METJA/20-211
Y2432_MYCLE/23-230
Y3347_STRCO/31-219
Y416_THEMA/27-238
Y498_MYCTU/23-230
Y4FM_RHISN/29-253
Y509_MYCBO/23-230
Y6206_STRCO/25-235
YCJR_ECOLI/19-243
YFIH_BACSU/19-264
YGB4_CUPNE/21-219
YGBM_ECOLI/21-219
YIHM_ECOLI/41-229
