# Supplementary material for: Contact prediction is hardest for the most informative contacts, but improves with the incorporation of contact potentials
Source: PLoS One. 2018 Jun 28;13(6):e0199585. doi: 10.1371/journal.pone.0199585 (PMC6023208; doi:10.1371/journal.pone.0199585)
Supplement: S1 Data — Each file in the ‘alignments’ directory herein corresponds to a protein family’s alignment and contains the accession number and sequence range of each sequence in the alignment. (TAR.GZ) [file pone.0199585.s001.tar.gz › alignments/Flavin_Reduct]

A0ADD0_STRAM/9-154
A0AGK8_LISW6/19-181
A0AW14_ARTS2/19-184
A0AX76_BURCH/40-189
A0AXH8_BURCH/23-208
A0AY72_BURCH/26-175
A0AYG1_BURCH/38-184
A0JVA7_ARTS2/16-159
A0JW96_ARTS2/18-159
A0JY29_ARTS2/29-168
A0K667_BURCH/27-180
A0K6J0_BURCH/14-169
A0K9Z8_BURCH/18-167
A0KE90_BURCH/20-166
A0KSH4_SHESA/24-179
A0LNW3_SYNFM/35-196
A0M4X5_GRAFK/26-176
A0M5U3_GRAFK/22-184
A0NI51_OENOE/67-242
A0NM79_9RHOB/27-170
A0NRU1_9RHOB/13-161
A0NWP8_9RHOB/21-176
A0P0I9_9RHOB/14-162
A0P2Y3_9RHOB/25-174
A0PN29_MYCUA/16-161
A0PS47_MYCUA/24-169
A0PV09_MYCUA/15-162
A0Q189_CLONN/11-174
A0QAD6_MYCA1/14-161
A0QDX2_MYCA1/14-167
A0QFW0_MYCA1/14-167
A0QH47_MYCA1/13-159
A0QM95_MYCA1/16-161
A0QPA4_MYCS2/12-161
A0QPJ0_MYCS2/15-160
A0QWJ8_MYCS2/25-195
A0R521_MYCS2/16-163
A0RLA9_BACAH/19-179
A0XXH2_9GAMM/20-173
A0XY35_9GAMM/27-176
A0YDA9_9GAMM/12-158
A0YEB8_9GAMM/25-179
A0YMD4_LYNSP/426-573
A0YMD6_LYNSP/430-573
A0YU04_LYNSP/11-159
A0Z1X2_9GAMM/10-155
A0Z6K1_9GAMM/27-178
A0Z881_9GAMM/20-176
A0ZEG1_NODSP/421-568
A0ZEG2_NODSP/423-570
A0ZHS8_NODSP/434-579
A0ZHS9_NODSP/429-572
A0ZKM6_NODSP/425-571
A0ZMS2_NODSP/1-109
A1AB59_ECOK1/14-165
A1AR47_PELPD/9-175
A1AYH2_PARDP/19-171
A1AYI9_PARDP/18-114
A1AYJ5_PARDP/23-175
A1B0X7_PARDP/13-156
A1B5I2_PARDP/32-177
A1B844_PARDP/41-197
A1CIK1_ASPCL/129-335
A1CNS1_ASPCL/72-235
A1CVR2_NEOFI/106-273
A1CW62_NEOFI/81-276
A1D1N3_NEOFI/72-234
A1DJD0_NEOFI/12-177
A1HM53_9FIRM/107-255
A1HNJ9_9FIRM/16-166
A1HNM3_9FIRM/9-162
A1IIX5_9RHIZ/24-173
A1IQ54_NEIMA/16-166
A1JU41_YERE8/25-185
A1K1D8_AZOSB/15-166
A1K6V1_AZOSB/11-156
A1K6V5_AZOSB/19-167
A1K6X4_AZOSB/38-185
A1KC71_AZOSB/16-164
A1KF66_MYCBP/16-161
A1KK04_MYCBP/24-169
A1KN02_MYCBP/22-165
A1KPQ3_MYCBP/14-161
A1KS54_NEIMF/16-166
A1R1C2_ARTAT/20-166
A1R1F5_ARTAT/430-575
A1R2G0_ARTAT/19-163
A1R5H0_ARTAT/16-160
A1R5U2_ARTAT/31-183
A1RB43_ARTAT/16-162
A1RDH2_ARTAT/15-160
A1RFJ2_SHESW/26-182
A1RT42_PYRIL/4-131
A1RVL6_PYRIL/7-171
A1RZA9_THEPD/15-174
A1RZJ8_THEPD/9-172
A1SD81_NOCSJ/13-160
A1SKE0_NOCSJ/53-202
A1SLC0_NOCSJ/21-166
A1SW52_PSYIN/16-167
A1SYJ8_PSYIN/19-182
A1T1S8_MYCVP/21-166
A1T1Z8_MYCVP/12-162
A1T922_MYCVP/21-170
A1TC78_MYCVP/17-162
A1TEC4_MYCVP/16-159
A1TFX6_MYCVP/15-162
A1TIA7_ACIAC/29-182
A1TIF1_ACIAC/25-171
A1TST5_ACIAC/29-181
A1TV15_ACIAC/20-178
A1U9G9_MYCSK/15-160
A1UD60_MYCSK/17-160
A1UG97_MYCSK/29-168
A1UMC4_MYCSK/15-162
A1UT39_BARBK/19-168
A1UXC5_BURMS/70-215
A1V197_BURMS/20-169
A1VGJ9_DESVV/8-172
A1VID9_POLNA/24-170
A1W248_ACISJ/25-171
A1WKJ4_VEREI/82-182
A1WME0_VEREI/20-188
A1WQL3_VEREI/25-150
A1WST7_VEREI/25-171
A1ZMY6_9BACT/26-176
A1ZWZ4_9BACT/23-185
A2BK68_HYPBU/17-179
A2BNH0_PROMS/447-598
A2BNH1_PROMS/437-589
A2BR51_PROMS/12-162
A2BTZ7_PROM5/447-598
A2BTZ8_PROM5/437-589
A2BWL1_PROM5/12-162
A2BZG0_PROM1/347-499
A2BZG1_PROM1/438-589
A2C248_PROM1/12-160
A2C9T1_PROM3/20-168
A2CDL6_PROM3/437-589
A2CDQ3_PROM3/462-614
A2Q9M1_ASPNC/92-282
A2Q9X6_ASPNC/64-236
A2QB25_ASPNC/72-236
A2QHE8_ASPNC/19-179
A2QW47_ASPNC/41-207
A2RHG8_LACLM/19-175
A2RZJ8_BURM9/70-215
A2S928_BURM9/20-169
A2SHG5_METPP/14-164
A2SM61_METPP/20-165
A2TQM3_9FLAO/22-179
A2TSL3_9FLAO/31-186
A2TXL7_9FLAO/20-190
A2U0B1_9FLAO/27-182
A2VJ48_MYCTU/24-169
A2VLX7_MYCTU/22-165
A2VNG0_MYCTU/16-161
A2VPX5_MYCTU/31-178
A2VR42_9BURK/23-178
A2VRF3_9BURK/27-180
A2VVX9_9BURK/18-167
A2W0F0_9BURK/38-184
A2W0M6_9BURK/26-175
A2W188_9BURK/39-224
A2W7W4_9BURK/18-166
A3CL97_STRSV/8-164
A3CSD0_METMJ/9-174
A3CZS1_SHEB5/27-181
A3CZS6_SHEB5/27-181
A3D092_SHEB5/22-174
A3DCA2_CLOTH/11-174
A3DFM9_CLOTH/3-135
A3DFQ0_CLOTH/10-174
A3DK35_CLOTH/6-154
A3DLZ4_STAMF/3-148
A3DMJ2_STAMF/11-174
A3HYI5_9BACT/21-183
A3I0F3_9BACT/26-181
A3IE63_9BACI/12-156
A3IFC0_9BACI/24-196
A3INB4_9CHRO/22-185
A3INV0_9CHRO/10-159
A3IT71_9CHRO/426-573
A3IUD3_9CHRO/424-569
A3IY12_9CHRO/431-572
A3IY14_9CHRO/427-574
A3J0E6_9FLAO/26-181
A3J412_9FLAO/39-200
A3J7A6_9FLAO/33-194
A3JFK0_9ALTE/1-90
A3JM01_9RHOB/18-161
A3JR44_9RHOB/18-177
A3JTJ5_9RHOB/18-179
A3JWH2_9RHOB/14-138
A3K065_9RHOB/18-178
A3K428_9RHOB/21-164
A3K6P0_9RHOB/46-219
A3K798_9RHOB/14-162
A3K7D1_9RHOB/17-160
A3K8K5_9RHOB/24-167
A3KCX3_RHORH/26-169
A3KK27_STRAM/22-168
A3KKL4_STRAM/33-179
A3KSK5_PSEAE/19-178
A3KYZ1_PSEAE/15-164
A3LAK8_PSEAE/19-178
A3LBS1_PSEAE/21-169
A3LFI3_PSEAE/15-164
A3LMZ9_PICST/1-187
A3LYE5_PICST/89-249
A3M2N4_ACIBT/11-158
A3M5H7_ACIBT/24-169
A3M5T9_ACIBT/21-166
A3M6N0_ACIBT/15-171
A3MGT0_BURM7/70-215
A3MHE5_BURM7/20-169
A3MT68_PYRCJ/14-177
A3MV19_PYRCJ/4-143
A3MVI4_PYRCJ/15-177
A3N1L6_ACTP2/15-171
A3N1Z7_ACTP2/21-169
A3N6H6_BURP6/20-169
A3NH77_BURP6/14-167
A3NPA6_BURP6/70-215
A3NS59_BURP0/20-169
A3P2T2_BURP0/14-167
A3P9S8_BURP0/72-217
A3PA93_PROM0/447-598
A3PA94_PROM0/437-589
A3PCX4_PROM0/12-162
A3PGY7_RHOS1/19-174
A3PJ59_RHOS1/20-162
A3PPE4_RHOS1/19-180
A3PR59_RHOS1/20-163
A3PT26_MYCSJ/15-160
A3PZU9_MYCSJ/29-168
A3Q3X3_MYCSJ/14-167
A3Q496_MYCSJ/25-170
A3Q6S8_MYCSJ/15-162
A3QA72_SHELP/27-184
A3R4Q0_9ACTO/32-179
A3R4T1_9ACTO/32-179
A3RYA0_RALSO/35-186
A3RZW6_RALSO/15-167
A3S7D7_9RHOB/18-187
A3SBX1_9RHOB/22-168
A3SHS2_9RHOB/19-173
A3SL61_9RHOB/12-158
A3SQV5_9RHOB/21-177
A3SS99_9RHOB/31-200
A3T0F4_9RHOB/25-183
A3T1G1_9RHOB/22-168
A3TGU3_9MICO/22-171
A3TIQ7_9MICO/21-164
A3TZ64_9RHOB/18-179
A3U148_9RHOB/20-167
A3U5A8_CROAH/23-186
A3UBC1_CROAH/28-175
A3UCA3_9RHOB/12-156
A3US17_VIBSP/17-193
A3UZF0_VIBSP/26-85
A3V788_9RHOB/43-201
A3V812_9RHOB/18-161
A3VAQ2_9RHOB/19-175
A3VG96_9RHOB/15-162
A3VJR5_9RHOB/15-161
A3VXA4_9RHOB/17-163
A3W606_9RHOB/29-176
A3W8H2_9RHOB/24-181
A3WGQ6_9SPHN/1-155
A3WPE2_9GAMM/26-180
A3WXV0_9BRAD/33-177
A3X6P8_9RHOB/285-429
A3X8N7_9RHOB/20-162
A3X902_9RHOB/18-185
A3XGD5_LEEBM/26-180
A3XQ52_LEEBM/26-187
A3XS14_9VIBR/27-177
A3XYW0_9VIBR/17-193
A3Y723_9GAMM/19-174
A3YXE9_9SYNE/429-577
A3YXW7_9SYNE/452-604
A3YZL4_9SYNE/25-171
A3Z3H1_9SYNE/465-617
A3Z3H2_9SYNE/426-578
A3Z6N3_9SYNE/12-159
A3ZQ03_9PLAN/23-176
A4A3D9_9GAMM/12-158
A4AAG8_9GAMM/26-176
A4AAJ8_9GAMM/1-149
A4AE16_9GAMM/20-175
A4AEH5_9ACTN/20-164
A4AKM4_9ACTN/17-162
A4AV68_MARSH/23-189
A4AWG5_MARSH/25-185
A4BCN1_9GAMM/19-175
A4BN98_9GAMM/27-180
A4BW55_9FLAO/20-180
A4BYT0_9FLAO/30-182
A4C4M3_9GAMM/27-172
A4CCR7_9GAMM/19-179
A4CIW4_ROBBH/16-172
A4CU93_SYNPV/12-160
A4CXA3_SYNPV/445-593
A4CXA4_SYNPV/430-582
A4D9Y9_ASPFU/12-178
A4EAD5_9ACTN/29-177
A4EEE2_9RHOB/19-175
A4EJX2_9RHOB/22-165
A4EQ31_9RHOB/18-181
A4EQN4_9RHOB/20-162
A4F0I0_9RHOB/290-435
A4FDE0_SACEN/17-163
A4FEU8_SACEN/1-179
A4FJG9_SACEN/36-184
A4G889_HERAR/21-166
A4GJT5_9BACT/11-154
A4IJN6_GEOTN/10-159
A4ISL4_GEOTN/14-158
A4ISM0_GEOTN/10-154
A4J3Y6_DESRM/60-210
A4J7I7_DESRM/15-169
A4JD62_BURVG/45-199
A4JHD5_BURVG/18-167
A4JQ04_BURVG/40-189
A4JSV8_BURVG/21-167
A4KI83_MYCTU/24-169
A4KKR5_MYCTU/22-165
A4KM54_MYCTU/14-161
A4KNR3_MYCTU/16-161
A4LBQ4_BURPS/19-164
A4LII7_BURPS/20-169
A4LNX1_BURPS/70-215
A4LS71_BURPS/14-167
A4QCX9_CORGB/15-163
A4QDP3_CORGB/15-160
A4QGE1_CORGB/20-165
A4QYL6_MAGO7/86-250
A4R261_MAGO7/80-301
A4RTC3_OSTLU/438-585
A4RTD0_OSTLU/489-636
A4T0D3_POLSQ/13-159
A4T3X8_MYCGI/20-165
A4T5J0_MYCGI/15-162
A4T6K5_MYCGI/15-160
A4TD26_MYCGI/18-164
A4TKD2_YERPP/15-164
A4U1F7_9PROT/12-159
A4UVY1_PSEFL/21-185
A4W801_ENT38/22-182
A4WAL8_ENT38/14-167
A4WJ45_PYRAR/6-132
A4WN88_PYRAR/7-171
A4WQ69_RHOS5/19-172
A4WTU3_RHOS5/20-162
A4WU97_RHOS5/19-180
A4X2S0_SALTO/14-165
A4X8B2_SALTO/16-161
A4X8D9_SALTO/21-170
A4XC21_SALTO/23-185
A4XDC7_SALTO/117-261
A4XEW1_NOVAD/35-187
A4XFF4_NOVAD/22-171
A4XHA4_CALS8/17-170
A4XV42_PSEMY/19-177
A4XXX4_PSEMY/11-158
A4XXY5_PSEMY/11-158
A4Y158_PSEMY/14-169
A4YAT4_SHEPC/26-182
A4YFG0_METS5/1-145
A4YL18_BRASO/9-194
A4YPE5_BRASO/26-189
A4YR61_BRASO/19-184
A4YV86_BRASO/14-155
A4YVU7_BRASO/21-169
A4Z094_BRASO/22-171
A5CM97_CLAM3/12-190
A5CNQ5_CLAM3/12-158
A5CS41_CLAM3/22-168
A5D4K6_PELTS/1-136
A5DAY5_PICGU/70-234
A5DNR8_PICGU/30-226
A5DUZ0_LODEL/226-319
A5DUZ0_LODEL/46-209
A5DYM5_LODEL/122-287
A5ED28_BRASB/1-143
A5EE02_BRASB/25-189
A5EFU7_BRASB/19-184
A5EGV5_BRASB/23-171
A5EJX8_BRASB/14-155
A5ESY4_BRASB/16-168
A5ET78_BRASB/9-194
A5FJK1_FLAJ1/22-180
A5FVW1_ACICJ/13-163
A5G1U0_ACICJ/30-189
A5G5F1_GEOUR/10-174
A5GLG9_SYNPW/12-158
A5GPG6_SYNPW/430-582
A5GPG7_SYNPW/460-608
A5GSU5_SYNR3/12-160
A5GWN0_SYNR3/426-578
A5GWN1_SYNR3/441-592
A5HTV2_9BACT/20-166
A5I030_CLOBH/9-168
A5I0X4_CLOBH/13-165
A5I6Q7_CLOBH/11-172
A5IJL0_THEP1/10-159
A5IKR5_THEP1/4-148
A5IW82_STAA9/21-183
A5IW86_STAA9/20-180
A5JBE1_BURMA/70-215
A5KK04_9FIRM/10-175
A5KXB7_9GAMM/17-199
A5LAB7_STRPN/1-125
A5LPT9_STRPN/1-124
A5M2A8_STRPN/1-125
A5M6H9_STRPN/1-113
A5MCW5_STRPN/1-125
A5MPQ8_STRPN/1-113
A5MVH6_STRPN/1-125
A5N108_CLOK5/7-157
A5N146_CLOK5/18-169
A5N4A6_CLOK5/11-168
A5PB22_9SPHN/11-156
A5TQT8_BURMA/20-169
A5TTF0_FUSNP/19-180
A5TVX9_FUSNP/9-157
A5TWU9_FUSNP/11-174
A5TX67_FUSNP/12-156
A5TXQ1_FUSNP/19-178
A5TYX1_MYCTA/16-161
A5U3V8_MYCTA/24-169
A5U719_MYCTA/22-165
A5U8P2_MYCTA/14-161
A5UW61_ROSS1/21-177
A5UWE7_ROSS1/24-166
A5V1A7_ROSS1/12-156
A5V7J3_SPHWW/22-180
A5VDT6_SPHWW/14-161
A5VE91_SPHWW/36-193
A5VQK2_BRUO2/20-176
A5VR58_BRUO2/60-209
A5W263_PSEP1/11-158
A5W268_PSEP1/11-158
A5W4X3_PSEP1/17-164
A5W8I8_PSEP1/22-175
A5WFJ6_PSYWF/22-123
A5WHS7_PSYWF/11-162
A5WIV2_MYCTF/16-161
A5WNR4_MYCTF/24-169
A5WRR0_MYCTF/22-165
A5WTD6_MYCTF/14-161
A5XMH2_BURMA/70-215
A5XX89_BURMA/20-169
A5Z5C9_9FIRM/10-159
A5Z8E1_9FIRM/13-178
A5ZAB2_9FIRM/6-153
A5ZD23_9BACE/2-165
A5ZDH7_9BACE/19-172
A5ZPQ5_9FIRM/15-178
A5ZTR1_9FIRM/9-174
A5ZVD4_9FIRM/402-553
A6AQ31_VIBHA/30-178
A6AQP7_VIBHA/17-175
A6BEY7_9FIRM/6-157
A6BG84_9FIRM/9-151
A6BHV5_9FIRM/10-175
A6BJP4_9FIRM/39-191
A6BRM6_YERPE/15-164
A6C279_9PLAN/18-173
A6CLI6_9BACI/16-178
A6CLP6_9BACI/18-177
A6CW50_9VIBR/11-159
A6DD95_9PROT/18-180
A6DME0_9BACT/23-183
A6DXV1_9RHOB/1-148
A6DZ41_9RHOB/24-183
A6E5Q2_9RHOB/17-163
A6E755_9SPHI/20-179
A6ES40_9BACT/36-195
A6EYF6_9ALTE/19-174
A6FIE8_9GAMM/17-161
A6FMH7_9RHOB/20-184
A6FNH1_9RHOB/12-158
A6FR94_9RHOB/18-165
A6FVK6_9RHOB/18-184
A6GJV2_9DELT/21-195
A6GLF0_9BURK/18-184
A6GQN8_9BURK/30-173
A6H179_FLAPJ/28-177
A6H231_FLAPJ/21-179
A6KZM0_BACV8/14-168
A6L4V4_BACV8/9-156
A6L5K1_BACV8/11-176
A6LA95_PARD8/9-174
A6LDY9_PARD8/9-160
A6LFY7_PARD8/15-168
A6LNU0_THEM4/4-150
A6LRZ4_CLOB8/11-174
A6LUU8_CLOB8/17-168
A6LXT2_CLOB8/11-170
A6LYA8_CLOB8/8-165
A6LZ31_CLOB8/11-167
A6LZD7_CLOB8/10-175
A6NTI3_9BACE/17-202
A6NU54_9BACE/11-162
A6NVW6_9BACE/15-168
A6P238_9BACE/10-157
A6Q5U4_NITSB/17-175
A6QAB6_SULNB/17-180
A6QKE4_STAAE/21-183
A6QKE8_STAAE/20-180
A6QY44_AJECN/71-238
A6S3C5_BOTFB/106-295
A6S3F1_BOTFB/87-216
A6SIJ3_BOTFB/25-89
A6SSQ8_BOTFB/20-187
A6SYN5_JANMA/14-170
A6SZ58_JANMA/15-165
A6T0X2_JANMA/19-179
A6T1Y4_JANMA/22-166
A6T6Q0_KLEP7/22-179
A6T9P8_KLEP7/14-165
A6TCQ2_KLEP7/17-161
A6THU1_KLEP7/14-163
A6TMR6_ALKMQ/17-169
A6TNJ1_ALKMQ/19-183
A6U540_STAA2/21-183
A6U544_STAA2/20-180
A6U8D0_SINMW/21-181
A6U9K1_SINMW/18-166
A6UK14_SINMW/11-164
A6ULG0_SINMW/20-179
A6ULU9_SINMW/15-160
A6ULX4_SINMW/15-160
A6UMH2_SINMW/15-159
A6UN44_METVS/6-153
A6V007_PSEA7/15-164
A6V7E6_PSEA7/19-180
A6VGB3_METM7/8-168
A6VWC5_MARMS/11-159
A6VY70_MARMS/13-158
A6VZF2_MARMS/19-181
A6W068_MARMS/12-156
A6W405_KINRD/19-181
A6W6H4_KINRD/24-170
A6WT49_SHEB8/27-180
A6X055_OCHA4/46-195
A6X0W3_OCHA4/20-175
A6X353_OCHA4/26-173
A6X753_OCHA4/33-181
A6YFI4_9MICC/24-171
A6YFJ4_9MICC/1-106
A7AA60_9PORP/17-168
A7AFD4_9PORP/9-174
A7ALH0_9PORP/45-191
A7AYN6_RUMGN/9-175
A7BDC0_9ACTO/10-152
A7EC73_SCLS1/20-183
A7EPY5_SCLS1/1-183
A7EQ11_SCLS1/87-251
A7FJ97_YERP3/15-164
A7FS89_CLOB1/9-168
A7FT23_CLOB1/13-165
A7FYC8_CLOB1/11-172
A7G2N4_CLOBH/13-165
A7GBM9_CLOBL/9-168
A7GCH5_CLOBL/13-165
A7GIB9_CLOBL/11-172
A7GIV6_CLOBL/15-178
A7GV72_BACCN/19-179
A7H947_ANADF/14-160
A7HME2_FERNB/11-168
A7HRT4_PARL1/21-167
A7HX62_PARL1/20-169
A7I477_METB6/9-169
A7I8L1_METB6/12-170
A7I9F9_METB6/11-170
A7IC93_XANP2/18-164
A7IDU2_XANP2/32-182
A7IEL8_XANP2/35-184
A7IFU8_XANP2/21-173
A7IIH4_XANP2/17-167
A7IJV5_XANP2/13-163
A7IK72_XANP2/31-176
A7JVS6_PASHA/20-168
A7LCL1_RHOER/10-151
A7LX87_BACOV/9-174
A7M0R5_BACOV/15-168
A7MEZ2_ENTS8/23-180
A7MK86_ENTS8/17-168
A7N068_VIBHB/17-167
A7N725_VIBHB/30-178
A7NLQ2_ROSCS/21-177
A7NLU1_ROSCS/24-166
A7NRM1_ROSCS/12-156
A7TSB3_VANPO/28-203
A7UYV3_BACUN/25-177
A7UZ70_BACUN/42-190
A7V583_BACUN/9-174
A7VC47_9CLOT/6-154
A7VFB1_9CLOT/16-169
A7VG29_9CLOT/6-157
A7VGD3_9CLOT/9-174
A7VWU3_9CLOT/402-553
A7VXD2_9CLOT/9-156
A7VYG4_9CLOT/18-168
A7X742_STAA1/21-183
A7X747_STAA1/20-180
A7YVU9_9MICC/21-165
A7Z9H8_BACA2/19-181
A7ZLQ5_ECO24/15-165
A8A019_ECOHS/14-165
A8A872_ECOHS/14-163
A8ABV9_IGNH4/5-150
A8AES0_CITK8/16-167
A8AGL8_CITK8/1-130
A8BQ96_9BACT/13-153
A8CF36_9BURK/11-152
A8CF37_9BURK/11-152
A8CF39_9BURK/11-152
A8CF73_9PSEU/24-172
A8EA22_BURPS/20-169
A8EAM4_BURPS/72-217
A8EB63_BURPS/14-167
A8EW35_ARCB4/32-185
A8EXL7_RICCK/14-160
A8F0Q7_RICM5/14-159
A8F4N2_THELT/6-152
A8F5H2_THELT/11-166
A8FI55_BACP2/14-177
A8G238_PROM2/447-599
A8G241_PROM2/437-589
A8G4U3_PROM2/12-162
A8G9F1_SERP5/15-164
A8GAE4_SERP5/14-166
A8GBT3_SERP5/27-185
A8GMB7_RICAH/14-159
A8GQX4_RICRS/14-159
A8GV43_RICB8/14-159
A8H4F2_SHEPA/15-159
A8HSJ8_AZOC5/17-164
A8IAB8_AZOC5/27-187
A8IC45_AZOC5/28-177
A8IDS1_AZOC5/26-179
A8IP88_CHLRE/42-201
A8IPY3_AZOC5/51-200
A8IVV9_CHLRE/398-546
A8JBG5_CHLRE/389-538
A8KH15_BURPS/72-217
A8KHL1_BURPS/14-167
A8KNP2_BURPS/19-164
A8KXW0_FRASN/48-193
A8L0H1_FRASN/30-176
A8L1A8_FRASN/60-225
A8L417_FRASN/9-103
A8L6Z7_FRASN/38-183
A8L7G9_FRASN/63-209
A8L8J2_FRASN/14-163
A8LEU3_FRASN/21-168
A8LG06_FRASN/23-168
A8LIP7_DINSH/32-174
A8LPU8_DINSH/19-175
A8LXB1_SALAI/79-223
A8M112_SALAI/20-169
A8M149_SALAI/23-168
A8M6I2_SALAI/16-161
A8M7L7_SALAI/19-196
A8M847_SALAI/15-158
A8MBA5_CALMQ/12-158
A8MDG1_CALMQ/11-172
A8N6W9_COPC7/111-269
A8NA93_COPC7/82-287
A8Q6U5_MALGO/47-265
A8R7V9_9FIRM/17-165
A8RP95_9CLOT/9-174
A8S2Y6_9CLOT/38-189
A8SCM5_9FIRM/11-174
A8SJ77_9FIRM/15-178
A8SQ40_9FIRM/9-174
A8SSK8_9FIRM/14-162
A8SXF2_9FIRM/9-157
A8T3C4_9VIBR/27-178
A8TKI6_9PROT/12-158
A8TSP8_9PROT/21-172
A8TWR9_9PROT/23-185
A8TZA7_9PROT/30-176
A8U5A1_9LACT/20-185
A8UIW2_9FLAO/20-186
A8UYE2_9AQUI/18-177
A8YAI3_MICAE/425-573
A8YEJ2_MICAE/425-571
A8YEJ4_MICAE/434-576
A8YIM3_MICAE/1-76
A8YIM6_MICAE/428-572
A8Z5F4_STAAT/21-183
A8Z5F8_STAAT/20-180
A9AAD9_METM6/8-167
A9ACC4_BURM1/14-169
A9AGH5_BURM1/18-167
A9APP0_BURM1/18-167
A9APQ3_BURM1/29-178
A9AQK3_BURM1/12-197
A9ASD3_BURM1/19-189
A9ATA0_BURM1/23-168
A9ATA5_BURM1/21-165
A9B6B6_HERA2/12-156
A9B9E1_PROM4/460-612
A9B9E2_PROM4/435-586
A9BAF0_PROM4/12-160
A9BLN7_DELAS/14-166
A9BQP0_DELAS/19-165
A9BUW6_DELAS/19-174
A9BUX2_DELAS/24-168
A9CF68_AGRT5/33-181
A9CGA1_AGRT5/15-159
A9CHP1_AGRT5/24-173
A9CIP7_AGRT5/21-176
A9CL84_AGRT5/38-222
A9CLI9_AGRT5/17-162
A9D683_9RHIZ/1-149
A9D9R0_9RHIZ/21-175
A9DBM6_9RHIZ/13-158
A9DL31_9FLAO/20-180
A9E1B2_9RHOB/18-175
A9E3L4_9FLAO/27-181
A9E5Z2_9RHOB/19-179
A9E8P0_9RHOB/28-173
A9ELE9_9RHOB/13-158
A9EM47_9RHOB/27-171
A9EM65_9RHOB/20-162
A9EW42_9RHOB/18-181
A9FB80_SORC5/15-166
A9FKU1_9RHOB/20-162
A9FL14_9RHOB/26-170
A9FZS5_9RHOB/13-158
A9G9E0_SORC5/12-160
A9G9F4_9RHOB/18-181
A9H5L2_GLUDA/13-159
A9HBR4_9RHOB/31-187
A9HE57_GLUDA/52-199
A9HUW9_9RHOB/34-179
A9HUZ1_9RHOB/28-171
A9I363_BORPD/19-188
A9I453_BORPD/18-186
A9I660_BORPD/48-201
A9I844_BORPD/36-183
A9IVG4_BART1/30-179
A9K3Q5_BURMA/70-215
A9K5P0_BURMA/20-169
A9KII9_CLOPH/17-167
A9KL79_CLOPH/9-174
A9KMG6_CLOPH/9-171
A9KPB7_CLOPH/15-178
A9KQG4_CLOPH/6-156
A9L4N3_SHEB9/27-181
A9M1I8_NEIM0/16-166
A9M579_BRUC2/20-176
A9M5V4_BRUC2/23-172
A9MH69_SALAR/14-163
A9N6T9_SALPB/14-163
A9R5X4_YERPG/15-164
A9RQ00_PHYPA/498-646
A9RYP3_PHYPA/574-721
A9VSC0_BACWK/19-179
A9VW86_METEP/21-171
A9W555_METEP/19-176
A9W9U4_CHLAA/23-165
A9WDP7_CHLAA/12-155
A9WEC0_CHLAA/11-155
A9WLG3_RENSM/10-154
A9WNL5_RENSM/32-121
A9WNL6_RENSM/1-54
A9WRK4_RENSM/14-174
A9WT62_RENSM/34-180
A9ZAW3_YERPE/15-164
B0A4C6_YERPE/15-164
B0A6K8_9CLOT/15-179
B0ASU3_BACAN/19-179
B0BQE8_ACTPJ/15-171
B0BQT8_ACTPJ/21-169
B0BWC0_RICRO/14-159
B0C6J4_ACAM1/475-622
B0C6J6_ACAM1/429-576
B0C892_ACAM1/11-158
B0CGL7_BRUSI/20-176
B0CH88_BRUSI/23-172
B0D878_LACBS/89-248
B0DJP3_LACBS/36-223
B0E461_LACBS/96-239
B0E6X9_ENTDI/12-181
B0FXI6_PSEPU/11-159
B0G3G2_9FIRM/6-152
B0G3I8_9FIRM/9-175
B0GAF0_9FIRM/16-168
B0GSL1_YERPE/15-164
B0H862_YERPE/15-164
B0HX35_YERPE/15-164
B0JKC6_MICAN/1-76
B0JKC9_MICAN/428-572
B0JRA8_MICAN/425-573
B0JX17_MICAN/434-576
B0JX19_MICAN/425-571
B0KGI2_PSEPG/17-164
B0KKU1_PSEPG/15-159
B0KMK0_PSEPG/14-169
B0KNJ1_PSEPG/11-159
B0KNN9_PSEPG/11-158
B0KNP4_PSEPG/11-158
B0KV67_PSEPG/22-175
B0MA39_9FIRM/6-157
B0MCR2_9FIRM/43-199
B0MHW4_9FIRM/9-174
B0MNU5_9FIRM/15-166
B0MVM5_9BACT/9-174
B0MW89_9BACT/17-170
B0N0R0_9FIRM/9-160
B0N2W4_9FIRM/6-156
B0N5V6_9FIRM/18-169
B0N9D5_EUBSP/6-154
B0NCJ9_EUBSP/9-175
B0NDB3_EUBSP/16-170
B0NF26_EUBSP/29-188
B0NPD7_BACSE/9-174
B0P0Z3_9CLOT/17-172
B0P285_9CLOT/9-173
B0PD10_9FIRM/14-163
B0PG10_9FIRM/6-156
B0PGX6_9FIRM/2-162
B0QQD8_BACAN/19-179
B0RFN3_CLAMS/12-158
B0RIK3_CLAMS/42-188
B0RMZ7_XANCB/29-184
B0RPD8_XANCB/15-167
B0SB87_LEPBA/12-159
B0ST15_LEPBP/12-159
B0SY48_CAUSK/48-194
B0SY62_CAUSK/23-177
B0SZP8_CAUSK/24-170
B0T3N8_CAUSK/19-164
B0T9J2_CAUSK/17-179
B0TTT2_SHEHH/15-159
B0U857_METS4/18-180
B0UST8_HAES2/11-158
B0V492_ACIBY/24-169
B0V5B2_ACIBY/22-167
B0V7E8_ACIBY/15-171
B0V7U0_ACIBY/11-158
B0VB90_ACIBY/17-161
B0VIA2_CLOAI/1-79
B0VM32_ACIBS/15-171
B0VUG8_ACIBS/11-158
B0XN81_ASPFC/72-235
B0XX30_ASPFC/12-178
B0Y4N6_ASPFC/81-277
B1A2D2_9BACT/16-160
B1BB90_CLOBO/1-129
B1BM84_CLOPE/11-171
B1BNA2_CLOPE/11-174
B1BTS0_CLOPE/11-174
B1C223_9FIRM/402-553
B1C280_9FIRM/20-169
B1CB63_9FIRM/1-147
B1CC31_9FIRM/11-165
B1EM24_9ESCH/14-165
B1F6G2_BACAN/19-179
B1FCK3_9BURK/18-167
B1FEM7_9BURK/27-184
B1FFY8_9BURK/26-175
B1FIN1_9BURK/20-166
B1FNQ4_9BURK/17-164
B1FP09_9BURK/14-169
B1FUC1_9BURK/14-163
B1FUQ1_9BURK/17-161
B1FVA4_9BURK/24-181
B1FZ33_9BURK/9-157
B1G255_9BURK/18-167
B1G9I8_9BURK/24-173
B1H461_BURPS/72-217
B1HF67_BURPS/20-169
B1HV55_LYSSC/12-156
B1IA90_STRPI/1-125
B1IFK6_CLOBK/15-178
B1IGM4_CLOBK/9-168
B1IIT6_CLOBK/13-165
B1IMZ8_CLOBK/11-172
B1IRZ5_ECOLC/15-165
B1IS74_ECOLC/14-163
B1J184_PSEPW/22-178
B1J7J8_PSEPW/11-158
B1J7L7_PSEPW/11-158
B1J7M2_PSEPW/20-165
B1JA92_PSEPW/16-167
B1JP43_YERPY/15-164
B1JXI5_BURCC/18-167
B1JYZ0_BURCC/27-180
B1JZM5_BURCC/14-169
B1K5I6_BURCC/22-168
B1K5Z9_BURCC/26-175
B1K7E9_BURCC/12-197
B1KB80_BURCC/20-166
B1KFL3_SHEWM/29-170
B1KXE6_CLOBM/9-168
B1KXF4_CLOBM/1-146
B1KZ94_CLOBM/13-165
B1L0X8_CLOBM/11-172
B1L246_CLOBM/15-178
B1L3A2_KORCO/9-172
B1L3R9_KORCO/6-157
B1L4B4_KORCO/11-175
B1L8T0_THESQ/8-157
B1LFF5_ECOSM/14-164
B1LS45_METRJ/23-176
B1MAU2_MYCA9/27-172
B1MBG7_MYCA9/14-155
B1MH00_MYCA9/15-167
B1MJZ3_MYCA9/16-161
B1N1N9_BURPS/14-167
B1NY95_PSEPU/20-166
B1Q6V6_CLOBO/9-168
B1Q7Q3_CLOBO/13-165
B1Q9L2_CLOBO/15-178
B1QA63_CLOBO/11-172
B1QKM1_CLOBO/13-165
B1QM02_CLOBO/11-172
B1QNI8_CLOBO/9-168
B1QNM3_CLOBO/15-178
B1QS05_CLOBU/18-164
B1QTV3_CLOBU/11-174
B1QTX8_CLOBU/20-169
B1R244_CLOBU/24-163
B1R6Q5_CLOPE/11-174
B1RAN4_CLOPE/11-171
B1RCZ3_CLOPE/11-171
B1RKI4_CLOPE/11-174
B1RPN3_CLOPE/11-174
B1T946_9BURK/26-175
B1T9S3_9BURK/27-181
B1TBU2_9BURK/18-167
B1UQ91_BACAN/19-179
B1V1Q2_CLOPE/11-171
B1V5V4_CLOPE/11-174
B1VLG0_STRGG/23-168
B1VRM1_STRGG/24-173
B1VSC6_STRGG/29-187
B1VTB1_STRGG/23-175
B1VTL9_STRGG/16-193
B1W577_STRGG/56-202
B1W5N9_STRGG/24-173
B1WNK6_CYAA5/10-159
B1WP02_CYAA5/427-574
B1WP04_CYAA5/431-572
B1WPI8_CYAA5/37-200
B1WSE2_CYAA5/425-570
B1X0U4_CYAA5/441-588
B1X4E0_PAUCH/429-577
B1X4E1_PAUCH/448-600
B1XE53_ECODH/14-165
B1XLM5_SYNP2/427-575
B1XPL8_SYNP2/452-598
B1XPU5_SYNP2/10-158
B1XSG1_POLNS/13-159
B1XXN9_LEPCP/22-167
B1Y1U5_LEPCP/22-181
B1Y618_LEPCP/17-179
B1Y8W8_THENV/7-172
B1Y934_THENV/9-138
B1YF12_EXIS2/19-175
B1YNE1_BURA4/2-90
B1YVG8_BURA4/18-167
B1YW88_BURA4/27-188
B1YYQ9_BURA4/12-197
B1YZW3_BURA4/26-175
B1Z3Y3_BURA4/20-166
B1Z8B2_METPB/19-174
B1ZHP4_METPB/30-177
B2A716_NATTJ/10-167
B2AIT4_CUPTR/31-178
B2AKF5_CUPTR/11-159
B2AQ79_PODAN/19-191
B2AVI4_PODAN/87-257
B2B579_PODAN/140-311
B2B6Q8_PODAN/125-292
B2FHR3_STRMK/36-183
B2FK48_STRMK/18-196
B2FQQ8_STRMK/26-177
B2FSG3_STRMK/15-166
B2GHE3_KOCRD/63-210
B2GHE4_KOCRD/22-175
B2GXY5_BURPS/19-164
B2H3U4_BURPS/20-169
B2H4U2_BURPS/70-215
B2HE27_MYCMM/24-169
B2HIG0_MYCMM/22-164
B2HJ03_MYCMM/15-162
B2HL74_MYCMM/26-181
B2HN31_MYCMM/16-161
B2HU11_ACIBC/11-158
B2HU74_ACIBC/15-170
B2HXS5_ACIBC/17-161
B2I0G7_ACIBC/24-169
B2I266_ACIBC/21-166
B2ICR1_BEII9/23-170
B2IIF2_BEII9/12-156
B2IIZ6_BEII9/18-165
B2IMF2_STRPS/1-126
B2J060_NOSP7/423-570
B2J061_NOSP7/421-566
B2J8A3_NOSP7/431-574
B2JA60_NOSP7/425-571
B2JA61_NOSP7/421-569
B2JDS6_BURP8/22-171
B2JPL0_BURP8/25-172
B2JQ87_BURP8/26-183
B2JRM4_BURP8/17-165
B2JVJ3_BURP8/17-177
B2K0G8_YERPB/15-164
B2KAN5_ELUMP/7-154
B2KBW7_ELUMP/12-160
B2KC43_ELUMP/30-182
B2KJN5_BURPS/14-167
B2N0G0_ECOLX/14-163
B2N538_ECOLX/13-160
B2NDP4_ECOLX/15-165
B2NNW2_ECO57/13-160
B2P115_ECO57/13-160
B2PKQ0_ECO57/13-160
B2Q7B2_PROST/15-164
B2RL76_PORG3/9-174
B2S5S3_BRUA1/20-176
B2SKE1_XANOP/29-184
B2SY82_BURPP/18-167
B2T3H0_BURPP/27-172
B2T4Q7_BURPP/25-174
B2T9T8_BURPP/24-181
B2TAB6_BURPP/17-161
B2TAU1_BURPP/22-171
B2TCG6_BURPP/11-159
B2TDA1_BURPP/17-177
B2THJ9_CLOBB/13-167
B2TNH1_CLOBB/11-174
B2TZM9_SHIB3/14-163
B2U7K2_RALPJ/37-188
B2UHM4_RALPJ/17-166
B2UPF7_AKKM8/18-168
B2UPY7_AKKM8/11-162
B2UWA1_CLOBA/11-174
B2V3R4_CLOBA/13-167
B2V8T5_SULSY/11-160
B2V8T8_SULSY/4-152
B2V9S7_SULSY/18-177
B2VC00_ERWT9/26-183
B2VXU0_PYRTR/134-305
B2WAT5_PYRTR/20-189
B2WJM6_PYRTR/83-250
B3A4A6_ECO57/13-160
B3AK68_ECO57/13-160
B3AZR8_ECO57/13-160
B3BI44_ECO57/13-160
B3BZK5_ECO57/13-160
B3C9H0_9BACE/20-172
B3CBR8_9BACE/62-218
B3CCP9_9BACE/9-160
B3CD73_9BACE/9-174
B3E5H4_GEOLS/9-161
B3E6X2_GEOLS/13-156
B3EA35_GEOLS/9-173
B3EH49_CHLL2/9-175
B3GYC9_ACTP7/21-169
B3H1Y7_ACTP7/15-171
B3H7Y4_ECOLX/15-165
B3HD63_ECOLX/13-160
B3HT07_ECOLX/13-160
B3HUC3_ECOLX/14-165
B3I5B1_ECOLX/14-163
B3I6P2_ECOLX/15-165
B3I7K7_ECOLX/13-160
B3IDZ2_ECOLX/15-165
B3IQ17_ECOLX/13-160
B3JFH8_9BACE/9-162
B3JJI1_9BACE/9-174
B3JMF2_9BACE/14-169
B3PHG3_CELJU/14-163
B3PP46_RHIE6/42-190
B3PUC7_RHIE6/20-177
B3Q0N2_RHIE6/21-176
B3Q2E0_RHIE6/16-161
B3Q402_RHIE6/16-165
B3Q5I8_RHIE6/21-166
B3Q8W7_RHOPT/24-187
B3QFF0_RHOPT/16-168
B3QIN5_RHOPT/21-170
B3QKN8_RHOPT/34-201
B3R5P8_CUPTR/28-182
B3R7S4_CUPTR/20-165
B3R905_CUPTR/41-186
B3T1M8_9ZZZZ/15-162
B3TMR4_9ACTO/29-177
B3WC21_LACCB/20-126
B3WGK5_ECOLX/15-165
B3WNJ2_ECOLX/13-160
B3WZB8_SHIDY/13-160
B3X635_SHIDY/14-163
B3XAM3_ECOLX/30-181
B3XEU4_ECOLX/13-160
B3YGQ7_SALET/14-163
B4AB85_SALNE/14-163
B4AJ12_BACPU/19-182
B4BN14_9BACI/10-154
B4BRK1_9BACI/1-81
B4BRK2_9BACI/10-67
B4DB69_9BACT/19-195
B4E695_BURCJ/14-169
B4E9I7_BURCJ/18-167
B4EEE8_BURCJ/27-180
B4EFI1_BURCJ/14-163
B4EIW4_BURCJ/12-197
B4EKP4_BURCJ/17-164
B4EL59_BURCJ/26-175
B4EM35_BURCJ/29-175
B4EQ80_BURCJ/20-166
B4EUI2_PROMH/15-164
B4RP05_NEIG2/16-166
B4SLM7_STRM5/26-176
B4SLT3_STRM5/36-183
B4SQR4_STRM5/17-196
B4STW2_STRM5/15-166
B4T280_SALNS/14-163
B4TEM1_SALHS/14-163
B4TSK9_SALSV/14-163
B4V752_9ACTO/6-155
B4VAS6_9ACTO/24-173
B4VCD9_9ACTO/57-206
B4VF73_9ACTO/40-199
B4VHN1_9CYAN/426-572
B4VHN3_9CYAN/423-571
B4VPP3_9CYAN/426-573
B4VYW4_9CYAN/10-160
B4W3S4_9CYAN/430-575
B4WCU5_9CAUL/170-316
B4WGF7_9SYNE/10-160
B4WIY6_9SYNE/431-579
B4WIY7_9SYNE/444-591
B4WPZ3_9SYNE/439-586
B4WPZ4_9SYNE/459-603
B4X3C0_9GAMM/26-179
B5ABH1_9NOCA/10-151
B5BBI5_SALPK/14-163
B5BXZ7_SALET/14-163
B5CE74_SALET/14-163
B5CQD1_9FIRM/28-180
B5CQY5_9FIRM/9-175
B5CUB7_9BACE/17-170
B5CVN4_9BACE/52-199
B5CWK5_9BACE/9-167
B5CXN3_9BACE/9-174
B5ECL4_GEOBB/9-175
B5F1Y1_SALA4/14-163
B5FR26_SALDC/14-163
B5GM55_STRCL/7-184
B5GNU3_STRCL/25-179
B5GNX7_STRCL/34-190
B5H1E3_STRCL/33-182
B5H7K1_STRPR/8-143
B5H7S6_STRPR/20-179
B5HCX4_STRPR/22-167
B5HFY9_STRPR/28-184
B5HL82_9ACTO/54-199
B5HLL3_9ACTO/32-191
B5HT22_9ACTO/28-174
B5I6C6_9ACTO/22-168
B5I714_9ACTO/8-145
B5IAG2_ACIB4/6-154
B5IGI0_ACIB4/6-154
B5II57_9CHRO/450-603
B5II58_9CHRO/462-614
B5IJS6_9CHRO/15-163
B5IXZ0_9RHOB/39-200
B5JLQ6_9BACT/25-178
B5JN35_9BACT/19-189
B5K6J8_9RHOB/18-176
B5KEV0_9RHOB/1-120
B5L6J2_MICCH/36-184
B5LAN1_9BURK/14-166
B5MAF1_9MICC/22-169
B5MQQ6_SALET/14-163
B5N3V1_SALET/14-163
B5NIB8_SALET/14-163
B5NUV9_SALET/14-163
B5P6S3_SALET/14-163
B5PK02_SALET/14-163
B5PZW5_SALHA/14-163
B5QEH1_SALVI/14-163
B5QJS6_LACRH/20-181
B5R035_SALEP/14-163
B5R6E9_SALG2/14-163
B5RKM3_KLEP3/15-160
B5S0S4_RALSO/15-166
B5S9B7_RALSO/35-186
B5SGJ2_RALSO/35-186
B5SKZ1_RALSO/15-167
B5UQC0_BACCE/19-179
B5W382_SPIMA/11-159
B5W537_SPIMA/430-577
B5W538_SPIMA/446-590
B5WAJ6_9BURK/26-171
B5WAT5_9BURK/17-175
B5WCI8_9BURK/26-179
B5WEV0_9BURK/36-180
B5WFK1_9BURK/24-168
B5WFL1_9BURK/17-176
B5WH39_9BURK/21-166
B5WLY7_9BURK/1-150
B5WMJ2_9BURK/18-167
B5WPD4_9BURK/23-168
B5WPV8_9BURK/17-161
B5WUF9_9BURK/24-182
B5XVI0_KLEP3/17-161
B5XWY5_KLEP3/14-165
B5XYT8_KLEP3/22-179
B5Y2D5_KLEP3/14-163
B5Y7K5_COPPD/12-148
B5YD53_DICT6/11-173
B5YJQ3_THEYD/9-164
B5YLH1_THAPS/388-614
B5ZCQ7_GLUDA/51-198
B5ZJH8_GLUDA/13-159
B5ZQJ9_RHILW/21-175
B5ZQS3_RHILW/16-164
B5ZXA1_RHILW/20-178
B5ZZV9_RHILW/16-165
B6A159_RHILW/23-183
B6A247_RHILW/21-166
B6A2C7_RHILW/15-160
B6A2L3_RHILW/14-162
B6A3B6_RHILW/24-170
B6A515_RHILW/19-167
B6AU42_9RHOB/1-152
B6AXC6_9RHOB/405-550
B6B0N2_9RHOB/24-167
B6B1A9_9RHOB/18-184
B6B5R3_9RHOB/20-162
B6B9D9_9RHOB/18-184
B6BFB8_9RHOB/13-158
B6BG72_9RHOB/13-156
B6CDL6_9MYCO/15-160
B6ESF4_ALISL/19-174
B6FJ00_9CLOT/9-175
B6FLV7_9CLOT/26-177
B6FPB2_9CLOT/403-554
B6FXC7_9CLOT/8-161
B6FZ83_9CLOT/17-168
B6G1P9_9CLOT/6-152
B6G9G9_9ACTN/8-157
B6GW63_PENCW/72-235
B6HJZ4_PENCW/94-257
B6HPT3_PENCW/100-300
B6HRC9_PENCW/19-180
B6I2M7_ECOSE/14-163
B6IAL4_ECOSE/15-165
B6IMU8_RHOCS/12-159
B6IUY4_RHOCS/19-178
B6JYK7_SCHJY/62-261
B6Q4Z2_PENMQ/11-140
B6QBD2_PENMQ/106-283
B6QNW8_PENMQ/19-186
B6QQ17_PENMQ/1-201
B6R0H6_9RHOB/1-149
B6R0P4_9RHOB/20-179
B6R3V1_9RHOB/13-158
B6SEH4_9ACTO/25-170
B6VMU8_PHOAA/15-164
B6VUN4_9BACE/42-191
B6VXQ0_9BACE/14-168
B6VZE2_9BACE/9-174
B6W015_9BACE/9-156
B6WXN1_9DELT/9-175
B6XAH5_9ENTR/15-164
B6XD76_9ENTR/26-173
B6XD95_9ENTR/24-182
B6YUE0_THEON/4-157
B7A0J1_ECO57/13-160
B7A2R9_ECO57/1-123
B7A5F0_THEAQ/10-159
B7A674_THEAQ/2-155
B7A765_THEAQ/9-145
B7A9E0_THEAQ/14-170
B7AJJ0_9BACE/9-174
B7APL4_9BACE/9-174
B7B669_9PORP/17-168
B7B9Q1_9PORP/9-174
B7BF75_9PORP/9-158
B7CA44_9FIRM/7-154
B7CDU1_9FIRM/18-166
B7CIK5_BURPS/20-169
B7CP40_BURPS/19-164
B7CWE7_BURPS/72-217
B7CX09_BURPS/14-167
B7DM50_9BACL/13-155
B7DN01_9BACL/20-178
B7DN34_9BACL/12-157
B7DNF7_9BACL/10-157
B7FT99_PHATC/271-426
B7FT99_PHATC/46-184
B7G0C2_PHATC/17-215
B7G584_PHATC/37-205
B7G8A7_PHATC/64-208
B7GZD7_ACIB3/11-158
B7H0M7_ACIB3/15-171
B7H266_ACIB3/22-167
B7H356_ACIB3/24-169
B7H4B8_ACIB3/17-161
B7HFL9_BACC4/19-179
B7HY82_BACC7/19-180
B7I399_ACIB5/17-161
B7I6H1_ACIB5/11-158
B7I6K9_ACIB5/24-169
B7I8X9_ACIB5/22-167
B7IB93_ACIB5/15-171
B7IEP6_THEAB/4-150
B7IQX5_BACC2/19-179
B7JGP7_BACC0/19-179
B7JXJ4_CYAP8/426-574
B7JYL7_CYAP8/425-570
B7JZI6_CYAP8/23-189
B7K1M4_CYAP8/427-573
B7K1M6_CYAP8/427-566
B7K4V0_CYAP8/10-159
B7K8E1_CYAP7/425-570
B7KA13_CYAP7/426-574
B7KCM1_CYAP7/10-159
B7KDC4_CYAP7/426-571
B7KDC6_CYAP7/430-573
B7KIG7_CYAP7/23-189
B7KU34_METC4/20-170
B7L2E7_METC4/19-176
B7L7G3_ECO55/15-165
B7LLB0_ESCF3/11-159
B7LQK4_ESCF3/14-163
B7LQU6_ESCF3/14-165
B7LQV2_ESCF3/14-165
B7LXQ7_ECO8A/14-163
B7LZ57_ECO8A/15-165
B7MMU6_ECO45/14-165
B7MUP6_ECO81/14-165
B7N4M2_ECOLU/14-165
B7NH11_ECOLU/14-163
B7NHS5_ECO7I/14-165
B7QPJ2_9RHOB/18-181
B7QTU4_9RHOB/27-171
B7QTX9_9RHOB/20-162
B7QZD5_9RHOB/13-158
B7RNJ9_9RHOB/27-189
B7RP53_9RHOB/22-167
B7RSG4_9RHOB/21-165
B7RUW4_9GAMM/12-158
B7RX28_9GAMM/23-172
B7RXM1_9GAMM/19-177
B7URK2_ECO27/14-165
B7UV77_PSEA8/19-178
B7V7B5_PSEA8/15-164
B7VPD8_VIBSL/17-193
B7VT90_VIBSL/27-177
B7X0G7_COMTE/26-178
B7X164_COMTE/25-171
B7X2F9_COMTE/15-170
B7X3Q9_COMTE/18-180
B7X428_COMTE/17-162
B7XQT7_ENTBH/18-175
B8BV75_THAPS/30-195
B8CX61_HALOH/13-168
B8D5I9_DESK1/11-173
B8DCF8_LISMH/11-152
B8DI24_LISMH/19-181
B8DLU6_DESVM/31-191
B8DRY1_DESVM/8-165
B8DZU2_DICTD/12-173
B8E603_SHEB2/27-180
B8EJB3_METSB/12-162
B8ER73_METSB/3-106
B8ERG7_METSB/27-175
B8FAG3_DESAA/10-165
B8FCE6_DESAA/8-166
B8FTI9_DESHD/69-215
B8FV63_DESHD/19-170
B8G7G4_CHLAD/12-155
B8G7J6_CHLAD/11-155
B8GBV6_CHLAD/22-164
B8GEQ4_METPE/13-170
B8GFT2_METPE/11-170
B8GHC4_METPE/10-171
B8GHW9_METPE/35-189
B8GT10_THISH/13-156
B8GYQ0_CAUCN/24-170
B8H6G7_ARTCA/27-174
B8H6Y5_ARTCA/31-183
B8H7I0_ARTCA/16-161
B8H8A9_ARTCA/166-310
B8HGY2_ARTCA/16-159
B8HJC3_ARTCA/21-165
B8HS53_CYAP4/9-158
B8HSB8_CYAP4/425-572
B8HSC0_CYAP4/426-580
B8HUY4_CYAP4/11-158
B8I4R3_CLOCE/11-174
B8IKF9_METNO/18-175
B8K6P4_VIBPA/29-178
B8KF74_9GAMM/20-175
B8KGC1_9GAMM/12-158
B8KI07_9GAMM/35-183
B8KRP0_9GAMM/10-155
B8KSE8_9GAMM/26-179
B8L2F5_9GAMM/1-172
B8L3Z7_9GAMM/15-166
B8L5M5_9GAMM/10-157
B8LXL7_TALSN/128-337
B8M0H9_TALSN/87-257
B8M4P8_TALSN/40-202
B8MZD3_ASPFN/76-239
B8N6A2_ASPFN/94-243
B8NSW5_ASPFN/81-276
B8NVB8_ASPFN/19-180
B8P704_POSPM/128-294
B8P753_POSPM/5-110
B8R4H4_9MYCO/23-169
B8ZMA2_STRPJ/1-125
B8ZTE1_MYCLB/16-161
B9B190_9BURK/45-230
B9B1R0_9BURK/29-178
B9B1S5_9BURK/18-167
B9B475_9BURK/18-167
B9B6F1_9BURK/23-168
B9B6F6_9BURK/21-165
B9BEF3_9BURK/14-169
B9BKU7_9BURK/18-167
B9BKW1_9BURK/29-178
B9BLA5_9BURK/45-230
B9BN79_9BURK/14-169
B9BPM7_9BURK/23-168
B9BPN3_9BURK/21-165
B9BTD8_9BURK/18-167
B9C4V2_9BURK/18-167
B9C4W6_9BURK/29-178
B9C5B0_9BURK/45-230
B9C9X0_9BURK/23-168
B9C9X6_9BURK/21-165
B9CA90_9BURK/18-167
B9CIG2_9BURK/14-169
B9CUZ8_STACP/21-183
B9D1A5_WOLRE/13-171
B9DJJ3_STACT/19-176
B9DLT0_STACT/20-175
B9DW37_STRU0/20-180
B9DXX3_CLOK1/17-174
B9E4V9_CLOK1/7-157
B9E4Z4_CLOK1/18-169
B9IRV4_BACCQ/19-179
B9JEB3_AGRRK/14-167
B9JEK7_AGRRK/26-198
B9JFG0_AGRRK/21-176
B9JFN7_AGRRK/21-169
B9JHL5_AGRRK/31-191
B9JKH1_AGRRK/26-174
B9JLH4_AGRRK/15-159
B9JM11_AGRRK/22-169
B9JMR3_AGRRK/16-163
B9JWG2_AGRVS/20-180
B9JWV1_AGRVS/1-150
B9K068_AGRVS/54-198
B9K0I1_AGRVS/1-146
B9K0Q9_AGRVS/29-176
B9K144_AGRVS/30-178
B9K2J3_AGRVS/15-159
B9K4P4_AGRVS/10-158
B9K5B3_AGRVS/60-210
B9K5Q0_AGRVS/23-184
B9K6X4_THENN/4-148
B9KB81_THENN/1-131
B9KJ34_ANAMF/15-160
B9KM07_RHOSK/19-174
B9KR52_RHOSK/20-162
B9KTW3_RHOSK/19-180
B9KWM9_RHOSK/14-164
B9L2A4_THERP/14-171
B9L2I9_THERP/11-153
B9L4M4_THERP/11-159
B9L872_NAUPA/18-179
B9LCM2_CHLSY/23-165
B9LID3_CHLSY/12-155
B9LJ45_CHLSY/11-155
B9M5Z2_GEOSF/9-175
B9MA03_ACIET/25-171
B9MK05_ANATD/17-170
B9NPL7_9RHOB/19-185
B9NT57_9RHOB/20-163
B9NWC9_9RHOB/13-157
B9NZB0_PROMA/447-598
B9NZB1_PROMA/437-589
B9P1W6_PROMA/12-162
B9QUW1_9RHOB/26-169
B9QYX5_9RHOB/21-178
B9QZN8_9RHOB/25-174
B9R3H5_9RHOB/16-161
B9TG74_RICCO/1-132
B9TKP7_RICCO/18-188
B9WA69_CANDC/20-205
B9WC13_CANDC/91-251
B9XJA2_9BACT/20-187
B9YA68_9FIRM/30-186
B9YAS4_9FIRM/14-167
B9YDK8_9FIRM/21-169
B9YZH3_9NEIS/14-164
B9Z1E3_9NEIS/66-225
B9Z2T1_9NEIS/14-159
B9Z3Z1_9NEIS/19-163
C0AB93_9BACT/17-177
C0AC73_9BACT/14-159
C0AY70_9ENTR/15-164
C0B6A8_9FIRM/17-169
C0B938_9FIRM/10-174
C0BAF2_9FIRM/6-154
C0BG14_9BACT/27-175
C0BND5_9BACT/28-172
C0BXZ4_9CLOT/10-175
C0BY77_9CLOT/6-155
C0C4J0_9CLOT/16-168
C0CKK7_9FIRM/31-184
C0CMX8_9FIRM/14-167
C0CSC8_9FIRM/9-174
C0CTF2_9CLOT/18-168
C0CZQ5_9CLOT/9-158
C0D822_9CLOT/23-188
C0DV72_EIKCO/11-163
C0E0F9_9CORY/17-178
C0E9I3_9CLOT/17-166
C0EAU1_9CLOT/9-159
C0EC78_9CLOT/7-153
C0EPW0_NEIFL/1-151
C0ETW0_9FIRM/16-170
C0EY14_9FIRM/9-174
C0F0D1_9FIRM/22-174
C0FN30_9FIRM/10-184
C0FWP4_9FIRM/6-157
C0FXA0_9FIRM/17-168
C0G6F7_9RHIZ/20-176
C0G723_9RHIZ/60-209
C0JWA7_9ACTO/17-162
C0LTS6_STRAH/23-165
C0NER2_AJECG/71-237
C0NN22_AJECG/145-367
C0Q8A8_SALPC/14-163
C0QRX9_PERMH/17-173
C0QWK0_BRAHW/11-162
C0R253_BRAHW/6-155
C0RJ41_BRUMB/20-176
C0RJQ4_BRUMB/23-172
C0S500_PARBP/97-298
C0SBE1_PARBP/11-193
C0SEB3_PARBP/72-238
C0VHV5_9GAMM/19-178
C0VIS0_9GAMM/12-159
C0W146_9ACTO/20-175
C0WBJ2_9FIRM/15-172
C0WBT9_9FIRM/10-165
C0WDZ4_9FIRM/9-168
C0X746_ENTFA/20-185
C0XVE5_BURPS/20-169
C0Y5W5_BURPS/14-167
C0Y7M8_BURPS/19-164
C0YDG4_BURPS/72-217
C0Z4W5_BREBN/11-189
C0ZEU3_BREBN/9-172
C0ZH03_BREBN/19-175
C0ZMP1_RHOE4/4-73
C0ZNP0_RHOE4/38-188
C0ZP78_RHOE4/33-180
C0ZPY8_RHOE4/23-168
C0ZRL9_RHOE4/18-175
C0ZSE2_RHOE4/10-151
C0ZTB0_RHOE4/20-165
C0ZV16_RHOE4/38-187
C1AA32_GEMAT/11-155
C1AGC3_MYCBT/22-165
C1AI26_MYCBT/14-161
C1AJS1_MYCBT/16-161
C1APL8_MYCBT/24-169
C1AVA3_RHOOB/24-169
C1AXB6_RHOOB/25-171
C1AXH2_RHOOB/17-162
C1AXJ9_RHOOB/17-165
C1AYA9_RHOOB/22-168
C1AYZ1_RHOOB/21-180
C1B0Z0_RHOOB/10-151
C1B234_RHOOB/24-168
C1B263_RHOOB/10-152
C1B3X1_RHOOB/15-165
C1B616_RHOOB/19-171
C1B6W4_RHOOB/22-167
C1B794_RHOOB/10-153
C1B7F6_RHOOB/15-161
C1B7G4_RHOOB/15-161
C1B8I4_RHOOB/21-166
C1BA46_RHOOB/35-185
C1BAK1_RHOOB/24-169
C1BB17_RHOOB/16-160
C1BB55_RHOOB/16-161
C1BDZ8_RHOOB/10-152
C1C5U0_STRP7/1-125
C1CJ48_STRZP/1-125
C1CQ58_STRZT/1-125
C1CYF1_DEIDV/17-161
C1CYJ8_DEIDV/33-193
C1D215_DEIDV/10-169
C1D4D7_LARHH/14-166
C1DE43_AZOVD/14-163
C1DP25_AZOVD/18-163
C1DRI4_AZOVD/32-182
C1DTZ0_SULAA/19-177
C1DUN9_SULAA/17-169
C1E5L6_MICSR/71-228
C1E5Q7_MICSR/401-550
C1E5R0_MICSR/485-632
C1F0P7_BACC3/19-179
C1F772_ACIC5/23-180
C1FK83_CLOBJ/13-165
C1FL53_CLOBJ/11-172
C1FM36_CLOBJ/15-178
C1FUQ9_CLOBJ/9-168
C1G3Q3_PARBD/105-306
C1GEH2_PARBD/11-193
C1GHG0_PARBD/72-238
C1GV40_PARBA/48-157
C1H3L0_PARBA/72-238
C1H864_PARBA/124-309
C1HF89_9ESCH/40-187
C1HKL1_9ESCH/14-165
C1HVG6_NEIGO/16-166
C1I4T2_9CLOT/17-169
C1I5D2_9CLOT/11-174
C1L130_LISMC/19-181
C1L1X1_LISMC/11-151
C1M4P5_9ENTR/14-167
C1M8R7_9ENTR/22-179
C1MMZ7_MICPC/478-625
C1MMZ9_MICPC/583-732
C1MN40_MICPC/108-263
C1N2T0_MICPC/17-183
C2CL04_CORST/22-79
C2DIA9_ENTFA/20-185
C2DK78_ECOLX/13-160
C2DR82_ECOLX/1-143
C2FDQ7_LACPA/39-200
C2FZV6_9SPHI/24-183
C2H010_ENTFA/20-185
C2HB87_ENTFC/19-181
C2JL82_ENTFA/20-185
C2K1G8_LACRH/20-181
C2KUR8_9FIRM/9-174
C2L0F4_9FIRM/13-178
C2LMW7_PROMI/15-164
C2LV89_STRSL/10-158
C2LWW8_STAHO/20-178
C2M248_CAPGI/8-182
C2MTL3_BACCE/19-180
C2N9G5_BACCE/19-179
C2NQT5_BACCE/19-179
C2P6L9_BACCE/19-179
C2PN47_BACCE/19-179
C2Q3Q9_BACCE/19-179
C2QK44_BACCE/19-179
C2R157_BACCE/19-180
C2RG96_BACCE/19-179
C2RW76_BACCE/19-179
C2SBZ5_BACCE/19-180
C2ST27_BACCE/19-179
C2T8Y2_BACCE/19-179
C2TPK5_BACCE/19-179
C2U5J3_BACCE/19-180
C2U7S4_BACCE/3-155
C2ULX8_BACCE/19-179
C2V3E7_BACCE/19-180
C2V513_BACCE/3-172
C2VJT4_BACCE/19-180
C2W1W7_BACCE/19-179
C2WVL2_BACCE/19-179
C2X4B6_BACCE/19-180
C2X5J9_BACCE/3-172
C2XJM5_BACCE/19-179
C2XLW3_BACCE/18-195
C2Y234_BACCE/19-179
C2YIB6_BACCE/19-179
C2YZG0_BACCE/19-180
C2ZFM2_BACCE/19-179
C2ZX72_BACCE/19-179
C3ADQ2_BACMY/19-179
C3ALT8_BACMY/1-174
C3ATF7_BACMY/19-179
C3AVC3_BACMY/1-146
C3B3T5_BACMY/1-174
C3BAZ7_BACMY/70-230
C3BKM3_9BACI/1-174
C3BSW3_9BACI/96-256
C3CAT8_BACTU/19-180
C3CS65_BACTU/19-179
C3DA12_BACTU/19-179
C3DTA0_BACTS/19-179
C3EBG7_BACTU/19-179
C3ETH8_BACTK/19-179
C3FA17_BACTU/19-179
C3FTE1_BACTB/19-179
C3GB25_BACTU/19-179
C3GRV6_BACTU/19-179
C3H9C7_BACTU/19-179
C3HC02_BACTU/18-195
C3HRM5_BACTU/19-179
C3I962_BACTU/19-179
C3IS59_BACTU/19-179
C3JAD7_9PORP/10-175
C3JDI3_RHOER/10-151
C3JDV3_RHOER/2-54
C3JEP6_RHOER/30-177
C3JHE4_RHOER/38-188
C3JJU4_RHOER/23-173
C3JPU5_RHOER/18-140
C3JRL8_RHOER/18-163
C3JUU9_RHOER/23-168
C3K170_PSEFS/26-178
C3K8F3_PSEFS/11-158
C3K8I7_PSEFS/11-158
C3KBR0_PSEFS/14-168
C3KC89_PSEFS/15-159
C3KM21_RHISN/14-162
C3KT47_CLOB6/13-165
C3KU23_CLOB6/11-172
C3L2C2_CLOB6/9-168
C3L2F8_CLOB6/15-178
C3LFJ6_BACAC/19-179
C3MB53_RHISN/21-181
C3MCL2_RHISN/59-207
C3MH31_RHISN/33-181
C3MNM2_SULIL/9-154
C3MVS0_SULIM/9-154
C3N3E0_SULIA/1-146
C3ND94_SULIY/9-154
C3NIG4_SULIN/9-154
C3P284_BACAA/19-179
C3PMI7_RICAE/14-159
C3PUT3_9BACE/42-191
C3Q0L0_9BACE/9-156
C3Q2A1_9BACE/9-174
C3Q4R2_9BACE/14-168
C3QGI2_9BACE/15-168
C3QGX8_9BACE/9-174
C3QYS8_9BACE/15-168
C3R153_9BACE/9-174
C3R6W7_9BACE/9-156
C3R714_9BACE/42-191
C3RAY3_9BACE/9-174
C3RE62_9BACE/14-168
C3RKE3_9FIRM/6-156
C3RQI1_9FIRM/23-185
C3RQJ4_9FIRM/18-169
C3SDL5_ECOLX/1-123
C3TF17_ECOLX/1-148
C3TF18_ECOLX/1-148
C3WBE5_FUSMR/11-174
C3WJL2_9FUSO/14-150
C3WKW7_9FUSO/18-180
C3WLS0_9FUSO/11-174
C3WLX2_9FUSO/10-156
C3WQ48_9FUSO/19-180
C3WQF4_9FUSO/11-174
C3WRQ9_9FUSO/17-161
C3WX35_9FUSO/12-156
C3WXC7_9FUSO/20-180
C3WY75_9FUSO/10-152
C3WZ82_9FUSO/11-174
C3X2K1_OXAFO/13-171
C3X9F1_OXAFO/13-167
C3XG05_9HELI/18-176
C3Y9C6_BRAFL/57-214
C3YN72_BRAFL/79-231
C4AUZ0_BURMA/70-215
C4B2Y1_BURMA/20-169
C4F9N5_9ACTN/8-157
C4FJP8_9AQUI/11-160
C4FJW9_9AQUI/18-177
C4FMV7_9FIRM/13-178
C4FMW0_9FIRM/14-178
C4G422_ABIDE/30-195
C4GAL9_9FIRM/13-178
C4GHN0_9NEIS/12-162
C4H517_YERPE/15-164
C4HN38_YERPE/15-164
C4HZ03_YERPE/15-164
C4I3X0_BURPS/72-217
C4I8B6_BURPS/14-167
C4IBB2_CLOBU/18-164
C4ICM5_CLOBU/20-169
C4II02_CLOBU/11-174
C4IIJ9_CLOBU/24-163
C4IQY3_BRUAB/20-176
C4JKR9_UNCRE/134-331
C4K0R7_RICPU/14-159
C4KFB2_SULIK/9-154
C4KLR5_BURPS/19-164
C4KRN1_BURPS/20-169
C4L284_EXISA/19-177
C4LCP4_TOLAT/11-184
C4LV62_ENTHI/13-181
C4LWQ7_ENTHI/15-171
C4QYS4_PICPG/1-167
C4RCM5_9ACTO/32-181
C4RDK3_9ACTO/22-167
C4REL3_9ACTO/13-167
C4RG19_9ACTO/9-172
C4RHC3_9ACTO/47-191
C4RLU6_9ACTO/83-225
C4SPY8_YERFR/27-183
C4TYC3_YERKR/25-183
C4UR26_YERRO/27-184
C4V357_9FIRM/10-184
C4V3T5_9FIRM/16-174
C4WCU3_STAWA/21-194
C4WIA3_9RHIZ/20-175
C4WKT4_9RHIZ/25-174
C4WMB0_9RHIZ/29-176
C4WPX7_9RHIZ/29-187
C4WQL9_9RHIZ/33-181
C4WQT3_9RHIZ/28-178
C4X2T2_KLEPN/14-163
C4X5W8_KLEPN/22-179
C4X6I1_KLEPN/25-172
C4X8Z0_KLEPN/36-187
C4XC79_KLEPN/67-211
C4XL71_DESMR/10-170
C4XL72_DESMR/9-174
C4XY10_CLAL4/76-266
C4YCG9_CLAL4/73-236
C4YIX9_CANAW/18-201
C4YK28_CANAW/137-299
C4YX75_9RICK/14-153
C4Z1D0_EUBE2/19-184
C4Z7Z6_EUBR3/17-168
C4Z903_EUBR3/11-174
C4ZIT4_THASP/17-165
C4ZM31_THASP/14-163
C4ZWN3_ECOBW/14-165
C5ACA7_BURGB/19-168
C5AE12_BURGB/29-190
C5AE16_BURGB/13-163
C5AJK8_BURGB/21-170
C5AK70_BURGB/25-174
C5AKF3_BURGB/32-178
C5AL80_BURGB/19-168
C5ALP4_BURGB/60-206
C5AQK3_METEA/19-176
C5ATV5_METEA/25-175
C5AWX0_METEA/18-165
C5BI35_TERTT/15-164
C5BMY2_TERTT/19-177
C5BVU8_BEUC1/30-179
C5BZG0_BEUC1/26-165
C5C0Y1_BEUC1/24-173
C5C6T1_MICLC/25-172
C5CHW4_KOSOT/6-154
C5CHX2_KOSOT/6-134
C5CI05_KOSOT/4-149
C5CML5_VARPS/28-183
C5CQP7_VARPS/28-184
C5CWZ9_VARPS/21-167
C5CZ99_VARPS/24-170
C5CZQ2_VARPS/19-170
C5D0K0_VARPS/21-168
C5D3W5_GEOSW/10-159
C5DHM3_LACTC/26-204
C5DTZ9_ZYGRC/28-203
C5ELC6_9FIRM/9-174
C5ESK9_9FIRM/6-157
C5ESW0_9FIRM/9-156
C5FA82_LACPA/20-181
C5FEJ7_ARTOC/129-324
C5GGA7_AJEDR/147-369
C5GJU6_AJEDR/70-236
C5GLA4_AJEDR/11-194
C5JIC5_AJEDS/147-369
C5JY44_AJEDS/71-236
C5K089_AJEDS/11-194
C5M5G9_CANTT/20-192
C5M798_CANTT/113-276
C5N0L5_STAA3/21-183
C5N0L9_STAA3/20-180
C5NGN3_BURMA/70-215
C5NKG8_BURMA/20-169
C5NW82_9BACL/11-169
C5PIC4_COCP7/134-335
C5Q1N8_STAAU/20-180
C5Q1P3_STAAU/21-183
C5QBE2_STAEP/1-96
C5QCC5_STAEP/20-176
C5QZG1_STAEP/21-186
C5R0E8_STAEP/20-176
C5S1W8_9PAST/11-162
C5T5F3_ACIDE/61-207
C5T6N8_ACIDE/15-172
C5T9M7_ACIDE/14-164
C5TCR8_ACIDE/35-188
C5TLH1_NEIFL/16-166
C5UR23_CLOBO/11-174
C5UYI5_CLOBO/13-167
C5VS64_CLOBO/11-174
C5W489_ECOBB/15-165
C5W642_ECOBB/14-163
C5ZA87_BURPS/20-169
C5ZLY6_BURPS/14-167
C5ZP73_BURPS/72-217
C6A1T8_THESM/3-151
C6A5J4_THESM/4-158
C6AE32_BARGA/19-168
C6ASC8_RHILS/20-179
C6AYL7_RHILS/21-179
C6AZJ6_RHILS/16-164
C6B665_RHILS/26-187
C6B8V9_RHILS/31-177
C6BAT3_RHILS/16-165
C6BB32_RHILS/15-160
C6BEC0_RALP1/37-188
C6BMM4_RALP1/49-198
C6BU97_DESAD/9-157
C6BU98_DESAD/29-136
C6BZJ5_DESAD/11-172
C6C4G1_DICDC/13-156
C6C9X5_DICDC/10-185
C6CA56_DICDC/14-166
C6CKR6_DICZE/14-169
C6CNQ1_DICZE/22-198
C6D673_PAESJ/19-183
C6DD23_PECCP/9-185
C6DI14_PECCP/33-180
C6DML9_MYCTK/14-161
C6DQF3_MYCTK/24-169
C6DRQ2_MYCTK/16-161
C6DW40_MYCTK/22-165
C6DZL8_GEOSM/9-168
C6E9D8_GEOSM/9-175
C6EBM5_ECOBD/14-163
C6EEQ2_ECOBD/15-165
C6H2Q9_AJECH/1-216
C6HNM7_AJECH/43-179
C6I354_9BACE/14-170
C6I5F7_9BACE/223-371
C6I7T5_9BACE/42-190
C6I884_9BACE/9-174
C6IGH6_9BACE/9-174
C6IH09_9BACE/15-169
C6IZ93_9BACL/12-172
C6J319_9BACL/23-183
C6JBQ3_9FIRM/17-129
C6JCX7_9FIRM/17-169
C6JF80_9FIRM/402-553
C6JH81_9FIRM/9-174
C6JJD7_FUSVA/11-172
C6KTZ3_9BACT/57-205
C6KUB7_9BACT/16-159
C6LA62_9FIRM/37-192
C6LB30_9FIRM/1-164
C6LCI4_9FIRM/28-179
C6LE86_9FIRM/9-160
C6LIH0_9FIRM/16-168
C6LKC2_9FIRM/402-553
C6M3D5_NEISI/16-166
C6N6N8_9GAMM/14-164
C6PV50_9CLOT/11-166
C6PV51_9CLOT/11-162
C6PY51_9CLOT/7-157
C6PZI3_9CLOT/11-174
C6Q1E5_9CLOT/11-165
C6R2P6_9MICC/22-170
C6RJS9_ACIRA/19-164
C6RKB1_ACIRA/17-172
C6RKG8_ACIRA/11-161
C6RLJ5_ACIRA/1-55
C6RN06_ACIRA/44-191
C6RPR1_ACIRA/11-158
C6S567_NEIML/16-166
C6SFW8_NEIME/1-151
C6SNM8_NEIME/16-112
C6SU91_STRMN/11-151
C6TQK8_BURPS/19-164
C6TUT5_BURPS/20-169
C6U4F9_BURPS/72-217
C6U8G2_BURPS/14-167
C6UHM1_ECOBR/15-165
C6ULW7_ECOBR/14-163
C6UU49_ECO5T/1-123
C6V5S8_NEORI/11-152
C6W375_DYAFD/19-204
C6WG01_ACTMD/15-163
C6WH45_ACTMD/22-172
C6WHS3_ACTMD/12-158
C6WIS3_ACTMD/58-199
C6WK81_ACTMD/13-158
C6WMM8_ACTMD/632-780
C6WN17_ACTMD/30-179
C6WUH6_METML/10-167
C6X0L7_FLAB3/20-179
C6X9S8_METSD/10-169
C6XP35_HIRBI/16-161
C6XR11_HIRBI/17-160
C6Y428_PEDHD/19-179
C6YZP3_9BACE/14-168
C6Z2G7_9BACE/11-176
C6Z859_9BACE/14-167
C6Z9N1_9BACE/9-156
C7ACG1_RHOOP/423-568
C7C8U8_METED/25-174
C7CB19_METED/18-165
C7CLC0_METED/19-177
C7CPG7_ENTFA/20-185
C7CWN1_ENTFA/20-185
C7DBB2_9RHOB/18-182
C7DDW1_9RHOB/21-164
C7GA79_9FIRM/11-184
C7GDU6_9FIRM/17-169
C7H268_9FIRM/11-174
C7HCV9_CLOTM/6-154
C7HF21_CLOTM/10-174
C7HIP1_CLOTM/11-174
C7JED0_ACEP3/15-157
C7JEY5_ACEP3/13-160
C7JHV5_ACEP3/27-176
C7JND5_ACEPA/27-176
C7JQI8_ACEPA/15-157
C7JQP9_ACEPA/13-160
C7JXK1_ACEPA/27-176
C7JZQ3_ACEPA/15-157
C7JZW4_ACEPA/13-160
C7K2H1_ACEPA/15-157
C7K2N2_ACEPA/13-160
C7K7U5_ACEPA/27-176
C7KBP0_ACEPA/15-157
C7KBV1_ACEPA/13-160
C7KH14_ACEPA/27-176
C7KL06_ACEPA/15-157
C7KL67_ACEPA/13-160
C7KRC8_ACEPA/27-176
C7KVB9_ACEPA/15-157
C7KVI0_ACEPA/13-160
C7L2Z2_ACEPA/27-176
C7L545_ACEPA/15-157
C7L5A6_ACEPA/13-160
C7LC17_BRUMC/20-176
C7LCN9_BRUMC/23-172
C7LQQ2_DESBD/10-175
C7M9F7_CAPOD/1-175
C7MI96_BRAFD/20-170
C7N065_SACVD/28-173
C7N0R0_SLAHD/19-171
C7N0R1_SLAHD/1-167
C7N1K4_SLAHD/11-162
C7N2H6_SLAHD/6-156
C7N2S3_SLAHD/10-171
C7N851_SLAHD/22-186
C7NDF2_LEPBD/10-185
C7NKB2_KYTSD/332-484
C7NMU5_HALUD/20-175
C7NUI9_HALUD/24-172
C7PBZ9_CHIPD/16-167
C7PG15_CHIPD/20-182
C7PY55_CATAD/18-161
C7Q0Z7_CATAD/44-190
C7Q230_CATAD/20-162
C7QAG4_CATAD/25-171
C7QD86_CATAD/19-164
C7QF60_CATAD/37-214
C7QFB3_CATAD/9-170
C7QKC9_CATAD/24-173
C7QKS8_CYAP0/425-570
C7QLI6_CYAP0/10-159
C7QNI0_CYAP0/427-566
C7QNI2_CYAP0/427-573
C7QPV8_CYAP0/23-189
C7QWP6_CYAP0/426-574
C7RNB1_ACCPU/45-191
C7TAH2_LACRG/20-181
C7TH68_LACRL/20-181
C7U451_ENTFA/20-185
C7UCD1_ENTFA/20-185
C7UJZ3_ENTFA/20-185
C7USW3_ENTFA/20-185
C7V0V9_ENTFA/20-185
C7V880_ENTFA/20-185
C7VHP3_ENTFA/20-185
C7VQT5_ENTFA/20-185
C7VYJ3_ENTFA/20-185
C7WCM7_ENTFA/20-185
C7WH70_ENTFA/20-185
C7WSC3_ENTFA/20-185
C7WV67_ENTFA/20-185
C7X3I5_9PORP/15-168
C7X7D4_9PORP/9-174
C7XC01_9PORP/11-162
C7XMI8_9FUSO/12-156
C7XQ21_9FUSO/19-180
C7XQI8_9FUSO/11-174
C7Y8H9_ENTFA/20-185
C7YJ95_NECH7/111-277
C7YNY7_NECH7/78-244
C7Z1X9_NECH7/107-275
C7ZG96_NECH7/19-185
C7ZGT5_NECH7/19-185
C7ZSZ9_STAAU/21-182
C7ZT04_STAAU/20-179
C8A0N2_STAAU/21-182
C8A0N7_STAAU/20-179
C8A713_STAAU/21-182
C8A718_STAAU/20-179
C8AFJ5_STAAU/21-182
C8AFJ9_STAAU/20-179
C8ANW4_STAAU/21-182
C8ANW8_STAAU/20-179
C8JVG7_LISMO/11-153
C8JWQ2_LISMO/19-183
C8K314_LISMO/11-151
C8K5A5_LISMO/19-181
C8K9Z8_LISMO/19-183
C8KAU1_LISMO/11-153
C8KLD6_STAAU/21-183
C8KLE0_STAAU/20-180
C8KTT6_STAAU/20-180
C8KTT9_STAAU/21-183
C8L375_STAAU/21-183
C8L379_STAAU/20-180
C8LAF9_STAAU/20-180
C8LAG3_STAAU/21-183
C8LJS2_STAAU/20-180
C8LJS6_STAAU/21-183
C8LRU0_STAAU/21-183
C8LRU4_STAAU/20-180
C8M138_STAAU/20-180
C8M142_STAAU/21-183
C8M8E1_STAAU/21-183
C8M8E5_STAAU/20-180
C8MH84_STAAU/21-183
C8MH89_STAAU/20-179
C8MLN1_STAAU/21-183
C8MLN5_STAAU/20-180
C8MVB8_STAAU/20-180
C8MVC2_STAAU/21-183
C8MZK2_STAAU/21-183
C8MZK6_STAAU/20-180
C8NL69_COREF/17-162
C8PMD7_9SPIO/20-179
C8PQT9_9SPIO/13-162
C8PY69_9GAMM/11-158
C8RVQ6_CORJE/16-162
C8S0C2_9RHOB/19-167
C8S0V5_9RHOB/19-189
C8SG21_9RHIZ/290-435
C8SI39_9RHIZ/16-165
C8SJ84_9RHIZ/14-162
C8SRR2_9RHIZ/20-178
C8T150_KLEPR/22-179
C8T7Z0_KLEPR/24-171
C8TBV6_KLEPR/14-163
C8TQ96_ECO26/14-163
C8TRI4_ECO26/15-165
C8U0U4_ECO10/14-163
C8U8D6_ECO10/15-166
C8UN54_ECO1A/14-163
C8UPQ4_ECO1A/15-165
C8V483_EMENI/85-315
C8V4W2_EMENI/86-203
C8VD62_EMENI/20-183
C8VPZ4_EMENI/124-301
C8VY15_DESAS/15-168
C8W1M1_DESAS/6-154
C8W4W1_DESAS/8-162
C8W516_DESAS/11-168
C8WG53_EGGLE/7-154
C8WRI8_ALIAD/13-155
C8WSI5_ALIAD/10-157
C8WU43_ALIAD/20-178
C8WXV9_ALIAD/12-157
C8XB98_NAKMY/14-163
C9A1T1_ENTGA/20-190
C9A9B2_ENTCA/20-181
C9AEG6_ENTFC/19-181
C9AKZ8_ENTFC/1-167
C9AN87_ENTFC/19-181
C9AXF7_ENTCA/20-179
C9B5F6_ENTFC/19-181
C9BBM2_ENTFC/19-181
C9BIW5_ENTFC/19-181
C9BT44_ENTFC/19-181
C9BTG0_ENTFC/3-157
C9C0U3_ENTFC/19-181
C9C9P9_ENTFC/19-181
C9CLF4_ENTCA/20-179
C9CV41_9RHOB/18-180
C9CXC7_9RHOB/17-165
C9KP60_9FIRM/9-157
C9KQ19_9FIRM/18-161
C9KQH7_9FIRM/19-167
C9KW83_9BACE/15-168
C9KZA3_9BACE/9-174
C9LAW7_RUMHA/9-174
C9LGN5_9BACT/19-176
C9LPP1_9FIRM/31-178
C9LXS8_9FIRM/28-174
C9M6L0_9BACT/47-208
C9M8G7_9BACT/38-206
C9NVU2_9VIBR/29-178
C9NZL7_9VIBR/1-123
C9PE16_VIBFU/17-174
C9PSQ0_9PAST/13-167
C9PVV6_9BACT/9-159
C9Q1K7_9BACT/15-171
C9QKK9_VIBOR/1-126
C9QW05_ECOD1/14-165
C9RBA9_AMMDK/7-158
C9RDD6_AMMDK/12-162
C9RK51_FIBSS/9-163
C9RV28_GEOSY/10-154
C9SED2_VERA1/79-212
C9SXA8_VERA1/87-258
C9T6E9_9RHIZ/20-176
C9T714_9RHIZ/23-172
C9TEE6_9RHIZ/20-176
C9TFR8_9RHIZ/23-172
C9TLQ8_9RHIZ/20-176
C9TVH1_9RHIZ/20-176
C9TWT8_9RHIZ/23-172
C9U3T4_BRUAB/20-176
C9U4B9_BRUAB/23-172
C9UD06_BRUAB/20-176
C9UDC0_BRUAB/23-111
C9UM84_BRUAB/20-176
C9UMU9_BRUAB/23-172
C9UY85_BRUAB/20-176
C9UYV3_BRUAB/23-111
C9VAM4_BRUNE/20-176
C9VB83_BRUNE/23-172
C9VJQ2_9RHIZ/20-176
C9VL29_9RHIZ/23-172
C9VSV9_BRUAB/20-176
C9VU11_BRUAB/23-172
C9X1I9_NEIM8/16-166
C9XED7_SALTD/14-163
C9XJY6_CLODC/18-170
C9XLH7_CLODC/17-168
C9XZI0_CROTZ/23-180
C9Y4B7_CROTZ/31-182
C9Y7V4_9BURK/14-165
C9YCN8_9BURK/20-182
C9YG33_9BURK/26-177
C9YGY3_9BURK/1-47
C9YN69_CLODR/18-170
C9YNX3_CLODR/17-168
C9YTQ5_STRSW/61-219
C9YU90_STRSW/22-168
C9YYG9_STRSW/9-171
C9YZ26_STRSW/26-173
C9Z6G6_STRSW/9-161
C9Z9V8_STRSW/34-180
C9ZA30_STRSW/12-158
C9ZBG0_STRSW/1-110
C9ZCS4_STRSW/20-165
C9ZH49_STRSW/10-169
D0APK9_ENTFC/19-181
D0AVZ9_BRUAB/20-176
D0B072_BRUAB/23-111
D0B3A5_BRUME/20-176
D0B8X4_BRUME/23-172
D0BAL6_BRUSU/23-172
D0BB72_BRUSU/20-176
D0BSM0_9FUSO/11-174
D0BTG4_9FUSO/20-180
D0BUW8_9FUSO/9-152
D0BV10_9FUSO/12-158
D0BWV3_9GAMM/15-171
D0BZD5_9GAMM/22-167
D0BZW3_9GAMM/63-208
D0C3Y4_9GAMM/11-158
D0C615_ACIBA/15-171
D0C6U4_ACIBA/22-167
D0C7A0_ACIBA/24-169
D0C8H3_ACIBA/17-161
D0C9C2_ACIBA/11-158
D0CJ45_9SYNE/31-179
D0CN05_9SYNE/451-599
D0CN06_9SYNE/428-580
D0CSC5_9RHOB/28-171
D0CTZ7_9RHOB/27-170
D0CWV9_9RHOB/18-182
D0D3F4_9RHOB/28-175
D0D7W6_9RHOB/18-174
D0D9K0_9RHOB/21-164
D0DCZ5_9RHOB/18-183
D0DDB4_9RHOB/18-183
D0FTZ8_ERWPY/25-80
D0FZR2_9NOCA/23-165
D0GEL2_BRUME/23-172
D0GF74_BRUME/20-176
D0GM98_9FUSO/17-167
D0GNK7_9FUSO/10-185
D0GW28_VIBMI/11-159
D0HGI4_VIBMI/11-159
D0IV90_COMT2/12-158
D0IXA6_COMT2/15-170
D0J3C1_COMT2/17-162
D0JKT8_YERPD/15-164
D0JWE4_YERP1/15-164
D0KA02_STAAD/21-183
D0KA06_STAAD/20-180
D0KF10_PECWW/33-180
D0KI03_PECWW/9-185
D0L0T8_HALNC/18-187
D0L3N5_GORB4/20-166
D0L5K1_GORB4/24-174
D0L7U9_GORB4/17-159
D0L8Q9_GORB4/15-156
D0LBD7_GORB4/1-125
D0LE23_GORB4/11-157
D0MD91_RHOM4/17-165
D0MTT0_PHYIT/22-181
D0P4J1_PHYIT/20-181
D0PD27_BRUSU/20-176
D0PDP7_BRUSU/23-172
D0PKA5_BRUSU/20-176
D0PL05_BRUSU/23-172
D0RH80_9RHIZ/20-176
D0RJJ0_9RHIZ/23-172
D0RNU7_9RICK/9-147
D0RUW7_9STRE/10-158
D0RYD9_ACICA/22-167
D0RZ88_ACICA/15-171
D0S1T4_ACICA/12-166
D0S2G4_ACICA/17-161
D0S3X5_ACICA/24-169
D0S7L0_ACICA/11-158
D0S9F7_ACIJO/32-178
D0SE42_ACIJO/19-175
D0SFU7_ACIJO/11-158
D0SI23_ACIJU/14-170
D0SIR6_ACIJU/11-158
D0SPQ7_ACIJU/19-179
D0SV53_ACILW/22-168
D0SVV2_ACILW/15-167
D0SZI3_ACILW/20-168
D0T2C3_ACIRA/15-170
D0T2I0_ACIRA/11-161
D0T364_ACIRA/8-129
D0T3M9_ACIRA/34-181
D0T5I9_ACIRA/19-164
D0T5Q3_ACIRA/11-158
D0T953_9BACE/9-174
D0TFE5_9BACE/15-168
D0THC2_9BACE/9-160
D0TP34_9BACE/15-168
D0TPI1_9BACE/9-174
D0V101_9MICC/38-182
D0W3M2_NEICI/16-166
D0WC88_NEILA/16-166
D0WH34_9ACTN/7-155
D0XA57_VIBHA/30-178
D0XCV9_VIBHA/17-175
D0ZTM6_SALT1/14-163
D1A3E2_THECD/20-166
D1A5X8_THECD/16-165
D1A8M3_THECD/20-170
D1AA17_THECD/18-165
D1ABN6_THECD/26-172
D1ABX0_THECD/1-142
D1AJQ4_SEBTE/12-155
D1AMP3_SEBTE/7-160
D1AQJ1_SEBTE/29-177
D1AU62_ANACI/15-160
D1B709_THEAS/10-159
D1B722_THEAS/14-155
D1BEN1_SANKS/24-169
D1BGT4_SANKS/25-177
D1BIZ0_SANKS/45-189
D1BQ11_VEIPT/17-178
D1BTL9_XYLCX/18-163
D1BV79_XYLCX/20-157
D1C652_SPHTD/15-177
D1C834_SPHTD/11-159
D1CAX1_SPHTD/31-177
D1CC03_THET1/13-154
D1CE18_THET1/12-159
D1CEF4_THET1/10-158
D1CY33_9RHIZ/20-176
D1CYN9_9RHIZ/23-172
D1D3L4_NEIGO/16-166
D1DAP8_NEIGO/16-166
D1DH16_NEIGO/16-166
D1DM52_NEIGO/16-166
D1DTZ4_NEIGO/16-166
D1E0G1_NEIGO/16-166
D1E6N1_NEIGO/16-166
D1ED88_NEIGO/16-166
D1EMU8_9RHIZ/23-172
D1ESI2_9RHIZ/20-176
D1EW87_BRUME/23-172
D1EZA5_BRUME/20-176
D1F8V5_BRUME/20-176
D1F9G5_BRUME/23-172
D1FFM3_9RHIZ/20-176
D1FIN1_9RHIZ/23-172
D1GTY8_STAA0/21-182
D1GTZ2_STAA0/20-179
D1JMY1_9BACE/9-174
D1JPV5_9BACE/223-371
D1JQ58_9BACE/15-169
D1K2A0_9BACE/42-191
D1K2R4_9BACE/14-168
D1K4L9_9BACE/9-174
D1K9Y4_9BACE/9-156
D1MYS8_9MICC/21-165
D1N2X1_9BACT/13-178
D1N5M2_9BACT/29-182
D1NJS8_CLOTM/3-135
D1NKA3_CLOTM/6-154
D1NLK7_CLOTM/11-174
D1P655_9ENTR/15-164
D1P6Y5_9ENTR/25-182
D1P704_9ENTR/26-173
D1PH55_9BACT/15-167
D1PHF4_9BACT/8-163
D1PKH6_9FIRM/9-158
D1PLX9_9FIRM/11-173
D1PPF4_9FIRM/30-188
D1PQM5_9FIRM/11-162
D1PST7_9BACT/7-163
D1Q7R8_STAAU/21-183
D1Q7S2_STAAU/20-180
D1QHU3_STAAU/21-183
D1QHU7_STAAU/20-180
D1R104_STAAU/21-183
D1R108_STAAU/20-180
D1R6L8_9CHLA/1-102
D1RNJ5_SEROD/27-184
D1RPC6_SEROD/26-173
D1RT42_SEROD/14-170
D1RWP6_SEROD/15-164
D1TZA3_YERPE/15-164
D1WKP4_STAEP/20-176
D1WQ29_STAEP/1-104
D1XBU4_9ACTO/10-168
D1XIK6_9ACTO/25-171
D1XIY7_9ACTO/22-167
D1XP33_9ACTO/58-204
D1Y1A2_9BACT/16-173
D1Y2J7_9BACT/15-164
D1Y6T1_9BACT/56-181
D1YE02_PROAC/42-188
D1YP79_9FIRM/19-178
D1YVA8_METPS/9-170
D1Z0P5_METPS/1-157
D1ZMJ7_SORMK/109-282
D1ZV79_SORMK/1-186
D2AF98_SHIF2/14-163
D2AXA0_STRRD/8-159
D2AXQ6_STRRD/59-206
D2AYY2_STRRD/19-165
D2B3M7_STRRD/12-160
D2B8U1_STRRD/22-171
D2BF05_STRRD/8-153
D2BLV6_LACLK/19-175
D2BW02_DICD5/14-167
D2BW66_DICD5/9-185
D2BWC6_DICD5/23-180
D2C662_THENR/8-157
D2C7E4_THENR/4-148
D2CKY2_9PROT/12-159
D2EX25_9BACE/17-169
D2F1B3_9BACE/9-174
D2F1X2_9BACE/42-190
D2F313_STAAU/21-182
D2F318_STAAU/20-179
D2FH06_STAAU/21-183
D2FH10_STAAU/20-180
D2FQM8_STAAU/21-183
D2FQN2_STAAU/20-180
D2FRF5_STAAU/21-182
D2FRF9_STAAU/20-179
D2G4N4_STAAU/21-182
D2G4N8_STAAU/20-179
D2GD51_STAAU/21-182
D2GD56_STAAU/20-179
D2GKR3_STAAU/21-182
D2GKR7_STAAU/20-179
D2GME8_STAAU/21-183
D2GMF2_STAAU/20-180
D2L2A9_9DELT/11-171
D2L2B0_9DELT/9-174
D2L2B1_9DELT/9-166
D2NAN7_STAA5/21-183
D2NAP3_STAA5/20-180
D2NIE4_ECOS5/16-165
D2NQF1_ROTMD/22-170
D2NZM5_LISM1/19-183
D2P0X1_LISM1/11-153
D2P3Q7_LISM2/11-153
D2PB00_LISM2/19-183
D2PHI6_SULID/9-154
D2PN54_KRIFD/18-169
D2PR25_KRIFD/9-183
D2PRY2_KRIFD/37-183
D2PZW4_KRIFD/11-187
D2Q044_KRIFD/18-172
D2Q2E1_KRIFD/32-182
D2QEW8_SPILD/12-147
D2QTZ1_SPILD/22-180
D2R8I4_PIRSD/18-164
D2RER9_ARCPA/5-162
D2RGA9_ARCPA/5-157
D2RM38_ACIFV/9-160
D2RN77_ACIFV/9-165
D2S7Y2_GEOOG/20-165
D2SA83_GEOOG/25-178
D2SC49_GEOOG/12-163
D2TDZ8_ERWP6/25-80
D2TJC5_CITRI/14-165
D2UAP5_XANAP/29-185
D2UIC5_STAAU/21-183
D2UIC9_STAAU/20-180
D2UVM2_STAAU/21-182
D2UVM5_STAAU/20-179
D2YJ98_VIBMI/11-159
D2YP94_VIBMI/11-159
D2Z5D1_9BACT/9-173
D2Z8A8_9BACT/9-158
D2ZA06_9ENTR/14-163
D2ZCK9_9ENTR/14-166
D2ZGN1_9ENTR/22-182
D2ZYA7_NEIMU/16-166
D3A7Y6_NEISU/1-151
D3ACR0_9CLOT/16-168
D3ALN2_9CLOT/10-175
D3CSA6_9ACTO/25-171
D3CXB8_9ACTO/39-183
D3D131_9ACTO/17-162
D3D518_9ACTO/19-179
D3D7T9_9ACTO/22-171
D3DBF4_9ACTO/7-155
D3EB09_GEOS4/17-195
D3EIP1_GEOS4/9-169
D3EKC8_GEOS4/19-181
D3ETX5_STAA4/21-183
D3ETX9_STAA4/20-180
D3F3R2_CONWI/27-173
D3F458_CONWI/13-157
D3F5A2_CONWI/13-157
D3F6X9_CONWI/20-164
D3F9N3_CONWI/46-194
D3FAS1_CONWI/19-195
D3FBK9_CONWI/23-167
D3FQ78_BACPE/10-172
D3GRJ5_ECO44/14-165
D3H716_STRM6/11-162
D3HHR5_STRG3/9-159
D3HMX3_LEGLN/16-178
D3HX76_9BACT/9-158
D3I5Q9_9BACT/15-173
D3IF58_9BACT/7-168
D3IL42_9BACT/12-155
D3KNX9_LISMO/19-181
D3KP53_LISMO/11-152
D3L5Q1_9BACT/12-160
D3L969_OENOE/10-185
D3LNH4_MICLU/25-172
D3LRB5_MICLU/19-182
D3M1T6_9ACTO/71-216
D3M2Q3_9ACTO/11-156
D3MC56_PROAC/19-164
D3MED9_PROAC/42-188
D3MM46_PROAC/42-188
D3NU37_AZOS1/16-163
D3P184_AZOS1/21-168
D3P1E6_AZOS1/32-177
D3P1W8_AZOS1/17-161
D3PE76_DEFDS/19-164
D3PRL0_MEIRD/16-157
D3QT09_ECOCB/15-165
D3R214_CLOB3/19-177
D3RCW5_KLEVT/14-163
D3RDK7_KLEVT/14-165
D3RK30_KLEVT/17-161
D3RLJ2_KLEVT/22-179
D3RZ34_FERPA/2-162
D3S2R5_FERPA/9-170
D3S2T7_FERPA/6-155
D3SVE4_NATMM/20-173
D3UIA2_HELM1/19-178
D3UL25_LISSS/19-179
D3V4Y8_XENBS/15-164
D3VKC9_XENNA/15-164
D3Y188_STRPT/424-569
D4AVD8_ARTBC/124-316
D4B9G2_9ENTR/28-184
D4BCK1_9ENTR/22-181
D4BZK1_PRORE/25-185
D4BZL7_PRORE/33-180
D4C137_PRORE/15-164
D4C748_9CLOT/17-172
D4CC43_9CLOT/9-174
D4CCA7_9CLOT/9-164
D4CCJ6_9CLOT/40-187
D4CDH7_9CLOT/25-175
D4CRG1_9FIRM/9-161
D4CSW6_9FUSO/14-150
D4CUT3_9FUSO/28-191
D4CVN8_9FUSO/9-156
D4D3I1_TRIVH/124-316
D4DND0_NEIEG/13-166
D4DXJ8_SEROD/1-150
D4E4D4_SEROD/16-171
D4E6F6_SEROD/13-157
D4E914_SEROD/27-184
D4EIL7_ENTFA/20-176
D4EX23_ENTFA/20-185
D4F6D1_EDWTA/18-162
D4FKA4_STAEP/20-176
D4FL87_STAEP/12-178
D4G2C1_BACNA/20-183
D4G5N3_BACNA/19-196
D4GFL2_PANAM/24-175
D4GMV6_PANAM/11-159
D4GN93_PANAM/25-182
D4GXY8_HALVD/16-173
D4H2N7_DENA2/19-168
D4HAG8_PROAS/42-188
D4HD18_PROAS/19-164
D4HZL9_ERWAC/26-184
D4I9H8_ERWAE/26-184
D4IMW1_9BACT/9-174
D4IWX9_BUTFI/9-163
D4IWY1_BUTFI/9-162
D4IZ80_BUTFI/9-174
D4J6T3_9FIRM/1-164
D4JG22_9FIRM/10-177
D4JIW3_9FIRM/11-174
D4JJH5_9FIRM/17-168
D4JRC8_9FIRM/38-200
D4K1Z2_9FIRM/11-174
D4K7Y5_9FIRM/11-174
D4KEU0_9FIRM/7-155
D4KKK8_9FIRM/17-169
D4KNB4_9FIRM/11-183
D4KUV8_9FIRM/11-163
D4KZS4_9FIRM/11-184
D4L0I0_9FIRM/9-151
D4L5Z4_9FIRM/19-168
D4LE60_9FIRM/11-173
D4LFB3_9FIRM/17-167
D4LIK0_9FIRM/402-553
D4LLK9_9FIRM/10-174
D4LMB9_9FIRM/9-160
D4LUH5_9FIRM/402-553
D4LX33_9FIRM/15-178
D4LY85_9FIRM/10-174
D4LYB5_9FIRM/9-156
D4LZD5_9FIRM/9-175
D4M1Z7_9FIRM/21-184
D4M3H4_9FIRM/16-168
D4M3Y3_9FIRM/9-151
D4M464_9FIRM/6-155
D4M790_9BACT/37-208
D4M791_9BACT/30-204
D4MAV4_9BACT/16-115
D4MEY7_9ENTE/20-185
D4MK99_9FIRM/15-166
D4MRQ8_9FIRM/1-77
D4MRY1_9FIRM/11-159
D4MXF5_9FIRM/9-173
D4N0F5_9FIRM/17-172
D4PHE4_LISMO/11-151
D4PI93_LISMO/19-181
D4PRU4_LISMO/19-183
D4PSP2_LISMO/11-153
D4Q0T7_LISMO/19-181
D4Q7A4_LISMO/11-151
D4QIT0_ENTFC/19-183
D4QJW1_ENTFC/10-185
D4QX48_ENTFC/19-181
D4R174_ENTFC/19-181
D4R625_ENTFC/19-181
D4RGK9_ENTFC/19-133
D4RSB0_ENTFC/19-181
D4RYF1_9FIRM/9-174
D4S2B6_9FIRM/6-157
D4S3Y0_9FIRM/10-184
D4S4V1_9FIRM/29-186
D4SIB8_ENTFC/19-181
D4SYY6_9XANT/29-185
D4TBG7_9XANT/29-185
D4TCL5_9NOST/434-574
D4TCL6_9NOST/281-427
D4TF47_9NOST/422-566
D4TF48_9NOST/432-578
D4TPR1_9NOST/422-566
D4TPR2_9NOST/431-577
D4TY79_9ACTO/10-151
D4U7N4_STAAU/21-183
D4U7N8_STAAU/20-180
D4UG74_STAAU/21-183
D4UG78_STAAU/20-180
D4V047_ENTFA/20-185
D4V7E6_BACVU/11-176
D4VA33_BACVU/14-168
D4VDC7_BACVU/9-156
D4VGN4_9BACE/15-168
D4VQN5_9BACE/9-67
D4VQN6_9BACE/1-100
D4VTZ2_ENTFC/19-181
D4WCR3_BACOV/1-111
D4WCR4_BACOV/9-68
D4WE01_BACOV/15-167
D4WPY9_BACOV/15-168
D4WXL9_BACOV/9-174
D4X4U5_9BURK/17-177
D4X5L5_9BURK/15-162
D4X7X8_9BURK/17-164
D4X8K7_9BURK/18-175
D4XEM9_9BURK/17-178
D4XGF4_9BURK/114-260
D4XJJ2_9BURK/18-178
D4XLC4_ACIHA/12-159
D4XM59_ACIHA/3-132
D4Y5P7_BACTR/10-152
D4YCI8_BACTR/22-164
D4YCK9_BACTR/10-159
D4YEH1_9LACT/19-186
D4YMW4_9MICO/23-186
D4YR07_9MICO/16-165
D4Z6U8_SPHJU/16-163
D4Z8B1_SPHJU/14-160
D4ZT51_SPIPL/11-159
D5A4I1_SPIPL/427-574
D5A4I2_SPIPL/427-571
D5A962_PICSI/9-156
D5AQM3_RHOCB/20-174
D5AUZ1_RHOCB/31-177
D5AW70_RICPP/14-160
D5B7H7_YERPZ/15-164
D5BCC4_ZUNPS/27-188
D5BLE2_ZUNPS/25-176
D5BQ67_PUNMI/19-188
D5BQW2_PUNMI/21-166
D5BRK4_PUNMI/22-183
D5C174_NITHN/19-176
D5C860_ENTCC/14-167
D5CG32_ENTCC/14-163
D5CHL7_ENTCC/22-182
D5CMI5_SIDLE/18-191
D5CRG8_SIDLE/13-167
D5DCG9_BACMD/20-180
D5E277_BACMQ/20-180
D5ECQ8_AMICL/9-153
D5EDB2_AMICL/9-157
D5GKR9_TUBMM/2-111
D5GP10_TUBMM/85-248
D5H5Z5_SALRM/22-189
D5HEN6_9FIRM/6-154
D5HEY7_9FIRM/9-174
D5HHX5_9FIRM/9-157
D5KT96_9PSED/20-166
D5MMC8_9BACT/32-176
D5N0N4_BACSU/20-183
D5N4Q0_BACSU/18-196
D5N703_9BURK/17-177
D5N9D9_9BURK/21-166
D5NAB1_9BURK/18-167
D5NBJ1_9BURK/28-173
D5NE10_9BURK/24-181
D5NEX1_9BURK/14-162
D5NIS2_9BURK/12-164
D5NMX1_9BURK/20-168
D5NND6_9BURK/10-156
D5NP33_9BURK/17-161
D5NQN5_9BURK/43-187
D5NVE3_CORAM/1-124
D5NVG7_CORAM/1-147
D5P3A9_9MYCO/14-162
D5P5Z7_9MYCO/1-139
D5P8J1_9MYCO/14-161
D5PAX6_9MYCO/16-161
D5Q2Q4_CLODI/17-168
D5Q3J1_CLODI/18-170
D5QAR9_GLUHA/12-159
D5QIQ5_GLUHA/22-172
D5QVB4_METTR/12-196
D5R9X7_FUSNN/19-180
D5RBC2_FUSNN/11-174
D5RGQ8_9PROT/24-195
D5RIJ3_9PROT/14-164
D5RMT8_9PROT/24-185
D5RR33_9PROT/18-188
D5RXQ2_CLODI/17-168
D5S040_CLODI/18-170
D5S9G3_STRPA/10-158
D5SMB5_STRCL/24-201
D5TQI5_BACT1/19-179
D5U0Q9_THEAM/1-160
D5U2D7_THEAM/11-173
D5U7Q2_BRAM5/12-162
D5U9Q2_BRAM5/6-156
D5UDP4_CELFN/33-185
D5UKE1_CELFN/30-174
D5UKS8_CELFN/14-164
D5USE9_TSUPD/20-166
D5UYW4_TSUPD/19-164
D5V7M1_ARCNC/17-172
D5V834_MORCR/11-159
D5VG91_CAUST/20-167
D5VGE8_CAUST/19-164
D5VGR3_CAUST/29-172
D5VLK2_CAUST/24-170
D5VWH8_CLOB2/11-172
D5VWX3_CLOB2/13-165
D5VXS6_CLOB2/15-178
D5W7I5_BURSC/29-178
D5WCD0_BURSC/18-167
D5WDY4_BURSC/17-161
D5WEB9_BURSC/23-172
D5WEJ5_BURSC/24-182
D5WH96_BURSC/11-159
D5WJM4_BURSC/12-162
D5WK64_BURSC/17-177
D5WL84_BURSC/64-211
D5WN78_BURSC/14-162
D5WPT4_BACT2/19-179
D5WR33_BACT2/10-150
D5WRC3_BACT2/10-156
D5WW81_BACT2/10-154
D5WWB7_BACT2/151-224
D5WXV2_BACT2/14-156
D5X8B3_THEPJ/6-154
D5XN66_MYCTU/16-161
D5XVZ8_MYCTU/47-190
D5XY13_MYCTU/32-175
D5XZQ6_MYCTU/14-161
D5Y6C6_MYCTU/24-169
D5Y9G7_MYCTU/14-161
D5YB93_MYCTU/16-161
D5YGA6_MYCTU/24-169
D5YIX0_MYCTU/32-175
D5YL17_MYCTU/14-161
D5YMT2_MYCTU/16-161
D5YTV7_MYCTU/24-169
D5YVU7_MYCTU/22-165
D5YXI8_MYCTU/14-161
D5YZ99_MYCTU/16-161
D5Z3A4_MYCTU/24-169
D5Z7J5_MYCTU/22-165
D5ZA50_MYCTU/16-161
D5ZAE2_MYCTU/14-161
D5ZBV1_MYCTU/16-161
D5ZIB9_MYCTU/24-169
D5ZKL1_MYCTU/41-184
D5ZMB1_MYCTU/14-161
D5ZPJ7_9ACTO/6-183
D5ZRS1_9ACTO/15-160
D5ZRT2_9ACTO/22-166
D5ZTJ8_9ACTO/32-194
D5ZWS3_9ACTO/22-168
D5ZX04_9ACTO/20-162
D6AAE1_9ACTO/24-173
D6AAN6_9ACTO/21-169
D6ADP5_STRFL/56-202
D6AEE0_STRFL/23-168
D6AEM7_STRFL/23-167
D6ANH0_STRFL/29-187
D6AZG8_9ACTO/41-197
D6B232_9ACTO/48-193
D6B6A2_9ACTO/9-171
D6BDM7_9FUSO/17-161
D6BFM4_9FUSO/11-174
D6BH54_9FUSO/10-152
D6BIB6_9FUSO/19-178
D6BJE0_9FUSO/20-180
D6D5E6_9BACE/15-168
D6D5S3_9BACE/12-177
D6DE13_CLOSC/2-164
D6DEL4_CLOSC/18-168
D6DG54_CLOSC/9-157
D6DQW3_ENTCL/14-167
D6DSF8_ENTCL/13-162
D6DUA1_ENTCL/12-159
D6DVA5_ENTCL/22-182
D6E0A5_9FIRM/17-168
D6E3Z5_9FIRM/11-174
D6E5S7_9FIRM/6-158
D6EIS2_STRLI/40-202
D6ES74_STRLI/38-184
D6ETX3_STRLI/22-168
D6EWA2_STRLI/12-158
D6EYF3_STRLI/10-154
D6FKP9_MYCTU/54-197
D6FPY2_MYCTU/22-165
D6FT49_MYCTU/14-161
D6FV38_MYCTU/24-169
D6FWS7_MYCTU/16-161
D6GCR5_9ENTR/14-165
D6GGT3_9ENTR/22-179
D6GHD2_9ENTR/13-160
D6GHX5_9ENTR/17-161
D6GN08_9ENTR/14-163
D6GTR7_FILAD/23-165
D6H2D4_STAAU/21-182
D6H2D9_STAAU/20-179
D6HA84_NEIGO/16-166
D6HCZ4_STAAU/21-182
D6HCZ8_STAAU/20-179
D6HQS5_9FIRM/22-171
D6HQW5_9FIRM/6-157
D6HV56_ECOLX/13-160
D6HWX4_ECOLX/15-165
D6I4J2_ECOLX/14-163
D6I8S3_ECOLX/13-160
D6IAF9_ECOLX/14-165
D6IHQ1_ECOLX/14-163
D6IJJ8_ECOLX/14-163
D6IM74_ECOLX/13-160
D6IPR8_ECOLX/14-165
D6J4U8_STAAU/21-182
D6J4V4_STAAU/20-179
D6J8X5_ECOLX/13-160
D6J9R1_ECOLX/14-165
D6JII0_NEIGO/16-166
D6JP28_ACIG3/21-166
D6JPH7_ACIG3/24-169
D6JSH8_ACIG3/11-158
D6JTU9_ACIG3/15-171
D6JXT9_ACIG3/36-183
D6K4H2_9ACTO/25-171
D6K4P6_9ACTO/33-195
D6K876_9ACTO/41-188
D6KFB0_9ACTO/28-170
D6KJB0_9FIRM/48-178
D6KPN3_9FIRM/48-178
D6L780_PARDN/10-167
D6L9X0_9FUSO/11-174
D6LA87_9FUSO/19-180
D6LCQ7_9FUSO/12-156
D6LH23_9FUSO/18-180
D6LJR6_9FUSO/11-174
D6LKY2_9RHIZ/23-172
D6LP96_9RHIZ/20-176
D6M1F4_STAAU/21-182
D6M1F9_STAAU/20-179
D6M480_9ACTO/32-191
D6S6F5_PEPMA/17-180
D6SBQ9_STAAU/20-179
D6SBR4_STAAU/21-182
D6T850_STAAU/21-183
D6T854_STAAU/20-180
D6THF2_9CHLR/12-188
D6TPY8_9CHLR/25-146
D6TTR1_9CHLR/9-171
D6TU66_9CHLR/18-163
D6U2Q4_9CHLR/25-169
D6U7S5_9CHLR/10-158
D6UEZ6_STAAU/20-180
D6UF00_STAAU/21-183
D6UQ40_9BACT/19-186
D6V4F1_9BRAD/16-115
D6V4Y0_9BRAD/16-168
D6V854_9BRAD/18-165
D6X5R4_STRPR/54-200
D6X7J4_STRPR/21-169
D6XXX5_BACIE/10-171
D6XZ01_BACIE/19-175
D6Y4P3_THEBD/18-164
D6Y6S3_THEBD/12-163
D6YAV4_THEBD/19-164
D6YAX5_THEBD/26-171
D6ZDN0_SEGRD/22-167
D6ZR47_STRP0/1-125
D7A089_STAND/19-168
D7A121_STAND/21-165
D7A166_STAND/24-172
D7A1L7_STAND/31-180
D7A1L8_STAND/19-166
D7A913_STAND/21-178
D7ADM4_GEOSK/8-175
D7AW83_NOCDD/11-162
D7AWR7_NOCDD/21-175
D7B1A3_NOCDD/25-202
D7B206_NOCDD/17-164
D7B814_NOCDD/23-169
D7BAK2_MEISD/19-178
D7BIJ7_MEISD/20-159
D7BS26_STRBB/1-144
D7BS93_STRBB/63-215
D7BY43_STRBB/20-176
D7BZ07_STRBB/26-178
D7C2Q5_STRBB/1-63
D7C318_STRBB/10-166
D7C9K1_STRBB/2-150
D7CBD6_STRBB/29-177
D7CUG9_TRURR/22-184
D7CVV8_TRURR/10-151
D7CWP3_TRURR/23-186
D7D0K4_GEOSC/10-154
D7DJL4_METS0/11-165
D7DRS9_METV3/8-164
D7DW04_NOSA0/452-597
D7DW05_NOSA0/423-569
D7E361_NOSA0/422-567
D7E362_NOSA0/433-579
D7EM49_MYCTU/16-161
D7ES19_MYCTU/24-169
D7EW01_MYCTU/22-165
D7EWN2_MYCTU/14-161
D7F5M6_PSEPU/15-159
D7G8R2_ECTSI/47-213
D7GS34_9FIRM/9-174
D7GTJ2_9FIRM/11-162
D7GVM0_9FIRM/16-168
D7GZ28_BRUAB/23-172
D7H3K7_BRUAB/20-176
D7H8N1_VIBCH/11-159
D7HWE3_PSESS/25-172
D7I074_PSESS/14-168
D7I086_PSESS/11-158
D7I1Z6_PSESS/26-171
D7I4G3_PSESS/26-177
D7ID17_9BACE/9-174
D7IID8_9BACE/15-169
D7INJ6_9BACE/15-168
D7IQD3_9BACE/9-174
D7IRR6_9BACE/9-160
D7J2G4_9BACE/9-174
D7J798_9BACE/15-168
D7JF98_9BACT/21-187
D7JJ34_ECOLX/14-163
D7JM09_ECOLX/13-160
D7JPC5_ECOLX/14-165
D7K0V8_9BACE/9-174
D7K1F5_9BACE/15-168
D7N261_9NEIS/16-166
D7N7F4_9FIRM/2-169
D7P5W0_9ACTO/32-182
D7UJM0_LISMO/19-181
D7ULZ0_LISMO/11-151
D7UYE2_LISGR/20-178
D7UZD2_LISGR/13-189
D7VH99_9SPHI/24-183
D7VXL5_9FLAO/18-180
D7WH08_BACCE/19-179
D7WNY4_9BACI/12-156
D7WYA7_9BACI/18-195
D7X9T3_ECOLX/14-163
D7XAC5_ECOLX/13-160
D7XFJ6_ECOLX/1-129
D7XIY8_ECOLX/13-160
D7XQL6_ECOLX/14-163
D7XVZ4_ECOLX/1-143
D7Y4Y6_ECOLX/14-165
D7YAC9_ECOLX/13-160
D7YLD8_ECOLX/13-160
D7YMX7_ECOLX/1-143
D7YPA9_ECOLX/14-163
D7YVN4_ECOLX/1-143
D7Z4R4_ECOLX/13-160
D7ZDI6_ECOLX/14-163
D7ZG79_ECOLX/13-160
D7ZJQ1_ECOLX/1-129
D7ZS13_ECOLX/13-160
D7ZSW7_ECOLX/1-143
D8A7Q2_ECOLX/13-160
D8ABK8_ECOLX/1-129
D8ALM1_ECOLX/14-165
D8AQH1_ECOLX/13-160
D8B277_ECOLX/14-165
D8B6T9_ECOLX/13-160
D8BCP2_ECOLX/1-143
D8BH43_ECOLX/13-160
D8BRG1_ECOLX/14-165
D8C696_ECOLX/13-160
D8C951_ECOLX/1-143
D8CAV6_ECOLX/13-160
D8D1H4_COMTE/26-178
D8D5D8_COMTE/16-162
D8D7Q8_COMTE/15-170
D8DDT9_COMTE/17-162
D8DTM8_PREBR/33-185
D8DX83_PREBR/9-166
D8EAW7_ECOLX/14-163
D8EB99_ECOLX/13-160
D8ECR5_ECOLX/1-143
D8EIX7_ECOLX/14-163
D8ETH7_ECOLX/13-160
D8EVE6_ECOLX/1-143
D8F1I4_9DELT/7-165
D8FFI2_9DELT/7-157
D8G0W3_9CYAN/11-159
D8G1L9_9CYAN/434-579
D8G1M1_9CYAN/426-573
D8GEH0_LACCZ/20-181
D8GIT5_CLOLD/7-159
D8GRB2_CLOLD/13-164
D8GSK2_CLOLD/11-173
D8GTZ5_CLOLD/11-156
D8GTZ8_CLOLD/8-163
D8H3X7_BACAI/19-180
D8HG98_STAAF/21-183
D8HGA2_STAAF/20-180
D8HWH2_AMYMU/15-160
D8I2Y0_AMYMU/1-157
D8I399_AMYMU/35-184
D8I6C6_AMYMU/1-78
D8I6I3_AMYMU/13-158
D8IFN7_BRAP9/6-154
D8IP25_HERSS/17-182
D8IP34_HERSS/36-186
D8IPH5_HERSS/9-159
D8IZ77_HERSS/22-167
D8J404_HALJB/17-171
D8JCU7_HALJB/20-174
D8JFK4_ACISD/11-158
D8JGM3_ACISD/15-171
D8JIY8_ACISD/21-166
D8JK67_ACISD/24-169
D8JQ03_HYPDA/13-159
D8JTJ6_HYPDA/18-187
D8JVI9_HYPDA/18-189
D8K0Y6_DEHLB/13-173
D8K1W4_DEHLB/10-174
D8KE77_LACLN/19-175
D8LAS6_ECTSI/103-256
D8MPC7_ERWBE/30-178
D8MQ50_ERWBE/26-183
D8MQI5_ERWBE/23-170
D8MR14_ERWBE/26-191
D8MX20_ERWBE/20-165
D8N6E0_RALSO/33-184
D8NC39_RALSO/26-184
D8NC53_RALSO/34-180
D8NJB4_RALSO/15-166
D8NMM3_RALSO/35-186
D8NWY4_RALSO/33-184
D8PGK5_9BACT/10-158
D8PYS8_SCHCM/66-228
D8PYS9_SCHCM/364-524
D8PYS9_SCHCM/66-231
D8Q0Z1_SCHCM/37-245
D8QC70_SCHCM/3-191
D8R4M7_SELML/538-699
D8RK19_SELML/538-699
D8T6I6_SELML/466-614
D8T6P8_SELML/466-614
D8TLN7_VOLCA/32-189
D8TMB0_VOLCA/288-436
D8TRD4_VOLCA/523-649
D8UB02_VOLCA/673-828
D8UNM2_9MICC/17-165
D9N9G7_STRPN/1-113
D9NGA4_STRPN/1-113
D9NK91_STRPN/1-113
D9NR10_STRPN/1-113
D9P0G1_STRPN/1-113
D9P467_ACTPL/15-170
D9P7Q2_ACTPL/21-169
D9PBN2_ACTPL/21-169
D9PC20_ACTPL/15-171
D9PK48_9ZZZZ/13-176
D9PVE9_METTM/13-172
D9PYJ8_METTM/1-154
D9PZ74_ACIS3/22-169
D9QHL6_BRESC/23-166
D9QSD5_ACEAZ/18-167
D9QUZ1_ACEAZ/11-162
D9QVR5_ACEAZ/9-169
D9R0T0_CLOSW/23-188
D9R5T9_CLOSW/1-77
D9R7D5_CLOSW/18-173
D9REJ9_STAAJ/21-183
D9REK3_STAAJ/20-180
D9RKQ2_STAAK/21-182
D9RKQ5_STAAK/20-179
D9RVC6_PREMB/15-173
D9S145_THEOJ/19-170
D9SN22_CLOC7/11-174
D9T003_MICAI/26-180
D9T3V1_MICAI/32-176
D9T823_MICAI/18-168
D9TCA8_MICAI/20-165
D9TJV8_CALOO/16-170
D9TSN1_THETC/19-167
D9UBU0_STRPR/21-169
D9UKN1_9ACTO/25-171
D9UPT3_9ACTO/26-175
D9UWU0_9ACTO/17-169
D9UWX8_9ACTO/18-203
D9V0Y7_9ACTO/17-161
D9V185_9ACTO/14-160
D9V1J5_9ACTO/13-187
D9V4S4_9ACTO/32-181
D9V777_9ACTO/17-173
D9V7C0_9ACTO/27-169
D9VAP0_9ACTO/12-153
D9VDN2_9ACTO/15-163
D9VH99_9ACTO/20-176
D9VNB6_9ACTO/21-167
D9VR54_9ACTO/30-189
D9VRT0_9ACTO/17-146
D9VSC2_9ACTO/54-203
D9W1W1_9ACTO/33-181
D9W5G5_9ACTO/24-173
D9W9E5_9ACTO/171-315
D9WAV0_9ACTO/215-304
D9WDA2_9ACTO/35-191
D9WFT7_9ACTO/31-183
D9WGX4_9ACTO/19-174
D9WHN2_9ACTO/35-183
D9WKY7_9ACTO/24-169
D9WLD1_9ACTO/22-167
D9WPV3_9ACTO/50-202
D9WXI9_STRVR/32-194
D9X4L5_STRVR/13-190
D9XC31_STRVR/28-174
D9XDI0_STRVR/24-173
D9XEL9_STRVR/10-156
D9XIH7_STRVR/48-199
D9XKR5_9ACTO/22-173
D9XSW1_9ACTO/32-194
D9XYC8_9ACTO/22-168
D9YEN1_9DELT/10-175
DFA1_NOSS1/427-573
DFA1_SYNY3/424-572
DFA1_THEEB/422-569
DFA2_NOSS1/430-576
DFA2_SYNY3/429-573
DFA2_THEEB/429-575
DFA3_NOSS1/425-572
DFA3_SYNY3/449-593
DFA4_NOSS1/429-571
DFA4_SYNY3/445-588
DFA5_NOSS1/421-566
DFA6_NOSS1/421-568
DIM6_STRCO/12-158
E0DCK8_9CORY/17-178
E0DKR3_9RHIZ/20-175
E0DLG6_9RHIZ/23-172
E0DVR7_9RHIZ/20-176
E0DXT8_9RHIZ/23-172
E0E9K3_ACTPL/21-169
E0EF14_ACTPL/15-170
E0EFF8_ACTPL/21-169
E0EL63_ACTPL/15-171
E0ELK3_ACTPL/21-169
E0EZH1_ACTPL/21-169
E0F540_ACTPL/15-171
E0F5I8_ACTPL/21-169
E0FBW4_ACTPL/21-169
E0FHF9_ACTPL/15-171
E0FHV3_ACTPL/21-169
E0FNK8_ACTPL/15-171
E0FNX1_ACTPL/21-169
E0G0Z2_ENTFA/20-185
E0GB84_ENTFA/20-185
E0GJQ2_ENTFA/20-185
E0GWP4_ENTFA/20-185
E0H696_ENTFA/20-185
E0HGN5_ENTFA/20-185
E0HPL9_9GAMM/27-181
E0HWJ3_9BACT/1-140
E0I0K4_9BACT/20-166
E0ID00_9BACL/20-178
E0INL4_9GAMM/27-181
E0IZ36_ECOLW/13-160
E0J476_ECOLW/14-163
E0J6C5_ECOLW/15-165
E0JDT8_RHIME/27-175
E0JI10_RHIME/20-179
E0JL87_RHIME/12-162
E0JLI5_RHIME/21-181
E0JQQ8_RHIME/22-178
E0JQY8_RHIME/1-88
E0JR02_RHIME/15-159
E0JRR3_RHIME/15-159
E0JS20_RHIME/15-159
E0JW33_RHIME/20-179
E0JYW4_RHIME/27-175
E0K5U7_RHIME/12-162
E0K6K0_RHIME/22-178
E0K7H7_RHIME/21-181
E0K9N4_RHIME/15-159
E0K9Q5_RHIME/15-159
E0KAW3_RHIME/15-160
E0KB61_RHIME/15-159
E0KC58_STRVO/29-171
E0KCB8_STRVO/1-125
E0KGW4_STRVO/11-157
E0KN61_STRVO/154-298
E0KQV1_STRVO/10-166
E0KQW0_STRVO/12-156
E0KSM8_STRVO/17-160
E0KWH5_STRVO/20-170
E0KX31_STRVO/22-167
E0L0D5_STRVO/56-208
E0LHX5_SPHCR/19-176
E0LN59_SPHCR/11-156
E0LQJ8_SPHCR/14-160
E0LRS9_SPHCR/16-163
E0LRX9_SPHCR/14-161
E0LUN9_9ENTR/26-183
E0LW73_9ENTR/17-169
E0LYQ5_9ENTR/19-166
E0MKY7_9RHOB/20-174
E0MNF8_9RHOB/29-174
E0NB36_NEIME/16-166
E0NLM1_9FIRM/48-177
E0NLU3_9FIRM/18-165
E0NU72_9BACT/17-181
E0NYR2_9FIRM/17-175
E0P5E4_STAAU/21-182
E0P5E9_STAAU/20-179
E0PPZ0_STRMT/49-176
E0QKL9_9FIRM/49-167
E0QXD7_ECOLX/13-160
E0QYG0_ECOLX/14-165
E0RCE8_PAEP6/19-182
E0RNL1_SPITD/16-172
E0RSY5_SPITD/17-165
E0RVU9_BUTPB/24-168
E0RVX9_BUTPB/16-203
E0RXT4_BUTPB/11-176
E0RYE5_BUTPB/10-152
E0RZ35_BUTPB/14-177
E0RZB4_BUTPB/6-161
E0S148_BUTPB/26-191
E0S1H2_BUTPB/31-193
E0SFA6_DICD3/25-181
E0SHI4_DICD3/9-185
E0SQJ5_IGNAA/11-180
E0SR41_IGNAA/10-165
E0SWP1_STRZA/1-125
E0TBA1_PARBH/12-157
E0TT22_STRZ6/1-125
E0U4D3_BACPZ/18-196
E0U508_BACPZ/20-183
E0U6N0_CYAP2/426-574
E0U6N3_CYAP2/424-569
E0UC52_CYAP2/23-186
E0UF79_CYAP2/429-574
E0UF81_CYAP2/427-573
E0UHU3_CYAP2/10-160
E0WH83_RHOOP/10-152
E0XCR3_9RHIZ/30-174
E0XPA6_9BACT/11-156
E0XXG6_9PROT/19-172
E0Y035_9GAMM/54-200
E1E267_STAAU/20-179
E1E271_STAAU/21-183
E1EUN4_ENTFA/20-185
E1H2P1_STRPN/1-113
E1H5F8_MYCTU/16-161
E1HA98_MYCTU/24-169
E1HDA3_MYCTU/2-145
E1HEX5_MYCTU/14-161
E1HI71_ECOLX/14-165
E1HQB8_ECOLX/13-160
E1HVX5_ECOLX/1-143
E1I108_ECOLX/13-160
E1IDQ1_9CHLR/12-156
E1IPX1_ECOLX/13-160
E1IRN6_ECOLX/14-163
E1IT30_ECOLX/1-143
E1J248_ECOLX/13-160
E1J559_ECOLX/14-163
E1JFP5_ECOLX/1-143
E1K0D2_DESFR/11-171
E1K0D3_DESFR/10-174
E1K0D4_DESFR/9-163
E1KBY3_9FIRM/11-174
E1KIQ3_9FIRM/9-158
E1KJL6_9FIRM/30-186
E1LHU2_STRMT/10-157
E1LMI0_STRMT/10-158
E1LQ25_STRMT/1-125
E1M7V8_9STRE/4-92
E1MIB8_9GAMM/14-163
E1MQE8_9GAMM/9-153
E1MTD9_9GAMM/12-159
E1P4H1_NEILA/16-166
E1P8M9_ECOAB/14-165
E1PFI0_ECOAB/13-160
E1PL18_PANVC/45-191
E1QPC9_VULDI/12-158
E1QT22_VULDI/30-194
E1QYI8_OLSUV/19-201
E1R962_SPISS/23-175
E1RE07_METP4/8-168
E1RF16_METP4/10-172
E1RFV7_METP4/13-160
E1RUT6_ECOUM/13-160
E1S2D7_ECOUM/14-165
E1SGN7_PANVC/18-168
E1SHQ9_PANVC/26-185
E1SJ00_PANVC/48-195
E1SV58_FERBD/27-182
E1T647_BURSG/25-178
E1T847_BURSG/18-167
E1TGT9_BURSG/24-181
E1TID1_BURSG/17-161
E1TJT1_BURSG/23-172
E1UEC3_LISML/19-181
E1UF61_LISML/11-152
E1US38_BACAS/41-203
E1V9B9_HALED/21-177
E1VNA4_9GAMM/15-160
E1VTG5_ARTAR/21-173
E1VWS9_ARTAR/12-159
E1W125_ARTAR/16-161
E1W7C9_SALTS/14-163
E1WJR0_BACF6/15-171
E1WLW1_BACF6/236-384
E1WN38_BACF6/9-174
E1WWM2_BACF6/28-176
E1X660_BACMS/32-198
E1XF63_STRZO/1-125
E1XPZ9_STRZI/1-125
E1Y2Q8_LEGPN/16-178
E1Y8R5_9DELT/28-176
E1YBI9_9DELT/6-155
E1YWS6_9BACE/9-174
E1YZJ5_9BACE/15-168
E1YZJ7_9BACE/15-168
E1Z016_9BACE/9-160
E1Z3P1_9CHLO/3-139
E1Z8N8_9CHLO/499-647
E1Z8P0_9CHLO/101-256
E1Z8Q7_9CHLO/1-143
E2CET9_9RHOB/13-158
E2CMB4_9RHOB/119-268
E2CNQ7_9RHOB/21-177
E2CPM6_9RHOB/26-169
E2IHC6_9ACTO/20-168
E2JVV0_ECO57/13-160
E2KFY4_ECO57/13-160
E2KXG2_ECO57/13-160
E2M8T1_PSESM/27-174
E2MGR0_PSESM/14-168
E2MGS2_PSESM/11-158
E2MHL4_PSESM/26-181
E2MV43_9CORY/44-189
E2MWH6_9CORY/14-159
E2MZB2_CAPSP/8-182
E2N873_9BACE/43-197
E2NCN2_9BACE/17-169
E2NI19_9BACE/63-219
E2NK46_9BACE/9-174
E2NK91_9BACE/9-160
E2NPN9_9FIRM/8-161
E2NSB3_9FIRM/6-156
E2NW29_9FIRM/15-166
E2P2Y3_PASHA/20-168
E2P8X1_PASHA/20-168
E2PF67_NEIPO/16-166
E2PJ54_9RHIZ/23-172
E2PNB6_9RHIZ/20-176
E2PWK0_STRCL/24-170
E2Q109_STRCL/75-229
E2QJP9_ECOLX/13-160
E2QM18_ECOLX/14-165
E2SA62_9ACTO/23-170
E2SE54_9ACTO/17-166
E2SES6_9ACTO/52-197
E2SJZ3_9FIRM/6-156
E2SM66_9FIRM/18-167
E2STH5_9RALS/28-177
E2STL2_9RALS/27-109
E2SYQ1_9RALS/37-188
E2T676_MYCTU/14-161
E2T7V1_MYCTU/16-161
E2TA52_MYCTU/24-169
E2TDG6_MYCTU/2-145
E2THM9_MYCTU/16-161
E2TMJ6_MYCTU/24-169
E2TQL3_MYCTU/2-145
E2TS47_MYCTU/14-161
E2TUB9_MYCTU/16-161
E2TZ33_MYCTU/24-169
E2U198_MYCTU/2-145
E2U3S3_MYCTU/14-161
E2U4K7_MYCTU/14-161
E2U694_MYCTU/16-161
E2UAG4_MYCTU/24-169
E2UDW7_MYCTU/2-145
E2UGW5_MYCTU/16-161
E2UH69_MYCTU/14-161
E2ULZ9_MYCTU/24-169
E2UQ36_MYCTU/2-145
E2URN7_MYCTU/14-161
E2UTD6_MYCTU/16-161
E2UZA0_MYCTU/24-169
E2V1A6_MYCTU/2-145
E2V2W7_MYCTU/14-161
E2V4L3_MYCTU/16-161
E2V9G6_MYCTU/24-169
E2VCH6_MYCTU/2-145
E2VIS8_MYCTU/24-169
E2VLJ1_MYCTU/2-145
E2VN72_MYCTU/14-161
E2VQ71_MYCTU/16-161
E2VV38_MYCTU/24-169
E2VY55_MYCTU/2-145
E2VZS7_MYCTU/31-178
E2W1H6_MYCTU/16-161
E2W6B9_MYCTU/24-169
E2W9B6_MYCTU/2-145
E2WAY0_MYCTU/14-161
E2WCN0_MYCTU/16-161
E2WDE9_MYCTU/16-161
E2WIA1_MYCTU/24-169
E2WLF4_MYCTU/1-144
E2WN00_MYCTU/14-161
E2WTL3_ECOLX/13-160
E2WUF3_ECOLX/1-143
E2XBE0_SHIDY/1-110
E2XPD7_PSEFL/11-159
E2XQ27_PSEFL/15-159
E2XQC6_PSEFL/11-158
E2XQE9_PSEFL/11-158
E2XRZ6_PSEFL/1-91
E2XXF6_PSEFL/26-177
E2Y3Y7_ENTFA/20-185
E2YB16_ENTFA/20-185
E2YJN1_ENTFA/20-185
E2YZ88_ENTFA/20-185
E2Z4T1_ENTFA/20-185
E2ZBY2_9FIRM/10-161
E2ZNM4_9FIRM/11-174
E2ZS51_PSEAE/19-179
E2ZZK6_PSEAE/15-164
E3AY27_9SPHI/8-166
E3B391_9SPHI/28-179
E3BDZ9_9MICO/17-167
E3BJT6_9VIBR/29-180
E3CCX7_STRPA/10-158
E3CTA5_STRVE/10-157
E3CZY5_9BACT/10-158
E3D2N9_NEIM7/16-166
E3DBA2_ERWSE/26-185
E3DXK4_BACA1/20-185
E3E4P6_PAEPS/19-183
E3E8J5_PAEPS/10-173
E3EE42_PAEPS/23-201
E3EYI6_KETVY/18-165
E3EYS9_KETVY/19-182
E3EZB0_KETVY/15-164
E3G2Z5_ENTCS/22-179
E3G824_ENTCS/15-166
E3GBK4_ENTCS/14-163
E3GEA2_EUBLK/98-244
E3GL82_EUBLK/17-170
E3GMX8_EUBLK/10-173
E3GX84_METFV/12-171
E3H2N2_ROTDC/63-211
E3HC11_ILYPC/13-163
E3HII8_ACHXA/17-164
E3HL78_ACHXA/1-87
E3HM46_ACHXA/27-173
E3HMX8_ACHXA/19-177
E3HN01_ACHXA/15-163
E3HN56_ACHXA/18-176
E3HNK1_ACHXA/38-185
E3HRV4_ACHXA/22-178
E3I6B6_RHOVT/16-167
E3I9L1_GEOS0/10-159
E3IB60_GEOS0/10-152
E3IC37_GEOS0/22-164
E3IP39_DESVR/8-172
E3IV55_FRASU/20-168
E3IWT0_FRASU/13-158
E3IYI2_FRASU/30-176
E3J4F7_FRASU/11-157
E3JAV1_FRASU/23-167
E3JDG7_FRASU/10-151
E3JXU9_PUCGT/75-256
E3PJH6_ECOH1/13-160
E3PLW3_ECOH1/14-165
E3PS97_CLOSD/9-173
E3PVC8_CLOSD/16-168
E3Q4R9_COLGM/74-239
E3Q7W7_COLGM/83-244
E3RHP9_PYRTT/83-250
E3RS63_PYRTT/20-189
E3RUU7_PYRTT/134-305
E3T4B8_9ACTO/10-160
E3XUN9_ECOLX/13-160
E3XVK1_ECOLX/14-165
E3XYE1_SHIFL/13-160
E3YAT7_SHIFL/14-163
E3YE00_LISMO/19-181
E3YEX8_LISMO/3-94
E3YN72_9LIST/19-183
E3YP06_9LIST/11-152
E3YWY2_LISIN/19-182
E3YXU0_LISIN/11-160
E3Z5L3_LISIN/19-184
E3Z6G3_LISIN/11-152
E3ZE56_LISIV/19-185
E3ZF66_LISIV/11-166
E3ZMZ1_LISSE/13-188
E3ZN93_LISSE/19-136
E3ZWT7_LISSE/10-185
E3ZX42_LISSE/19-179
E4A674_PROAC/42-188
E4AA59_PROAC/20-165
E4AJD7_PROAC/42-188
E4AN06_PROAC/20-165
E4AS99_PROAC/42-188
E4AU18_PROAC/20-165
E4AYV1_PROAC/42-188
E4B3J1_PROAC/20-165
E4BAD1_PROAC/42-188
E4BC93_PROAC/1-118
E4BPN5_PROAC/20-165
E4BTP8_PROAC/42-188
E4BWA8_PROAC/42-188
E4BZ20_PROAC/20-165
E4C1K3_PROAC/42-188
E4C703_PROAC/20-165
E4CC10_PROAC/42-188
E4CES0_PROAC/20-165
E4CIX0_PROAC/42-188
E4CJZ9_PROAC/20-161
E4CQI6_PROAC/42-188
E4CSX6_PROAC/20-165
E4CVI3_PROAC/42-188
E4D0V3_PROAC/20-165
E4D518_PROAC/42-188
E4D8N1_PROAC/20-165
E4DCQ9_PROAC/20-165
E4DE82_PROAC/42-188
E4DHS4_PROAC/42-188
E4DK44_PROAC/20-165
E4DQT6_PROAC/42-188
E4DTI6_PROAC/20-165
E4DY64_PROAC/42-188
E4E0S7_PROAC/20-165
E4E7E9_PROAC/20-165
E4E967_PROAC/42-188
E4EBY0_PROAC/42-188
E4EGP9_PROAC/20-165
E4EN69_PROAC/42-188
E4EPH8_PROAC/20-165
E4ESB6_PROAC/42-188
E4EWE4_PROAC/20-165
E4F007_PROAC/42-188
E4F4T6_PROAC/20-165
E4F8L9_PROAC/20-165
E4FB57_PROAC/42-188
E4FH05_PROAC/42-188
E4FIT8_PROAC/20-165
E4FKP1_PROAC/42-188
E4FR23_PROAC/20-165
E4FVM5_PROAC/42-188
E4FY19_PROAC/20-165
E4G1N1_PROAC/42-188
E4G327_PROAC/20-165
E4G9A3_PROAC/42-188
E4G9W0_PROAC/20-165
E4GF43_PROAC/42-188
E4GGW9_PROAC/20-165
E4GQJ5_PROAC/42-188
E4GTR0_PROAC/20-165
E4GUZ3_PROAC/42-188
E4GWE8_PROAC/1-118
E4H2Z0_PROAC/42-188
E4H845_PROAC/20-165
E4H9H2_PROAC/42-188
E4HAL2_PROAC/20-165
E4HPU9_PROAC/42-188
E4HTT0_PROAC/1-118
E4HY39_PROAC/42-188
E4I0Y3_PROAC/20-165
E4I8L7_ENTFC/19-181
E4IG51_ENTFC/19-181
E4IRC4_ENTFC/19-181
E4J263_ENTFC/19-181
E4JB10_ENTFC/19-181
E4JJF1_ENTFC/19-181
E4K8I9_9FIRM/16-170
E4KWV0_9FIRM/19-184
E4L4E0_9STRE/20-177
E4L9S8_9FIRM/9-161
E4LFE3_9FIRM/19-178
E4LFE6_9FIRM/19-178
E4LHB5_9FIRM/27-202
E4LS07_9CLOT/26-175
E4LWL4_9CLOT/6-156
E4M3D7_9FIRM/12-155
E4MA48_9BACT/9-174
E4MGT5_9FIRM/6-158
E4MGW9_9FIRM/16-181
E4MME4_9FIRM/8-162
E4MNB1_9FIRM/8-156
E4MQH5_CAPOC/8-182
E4N5P6_KITSK/21-162
E4N5U8_KITSK/20-174
E4N6B2_KITSK/17-165
E4N7Z2_KITSK/38-183
E4NBG7_KITSK/21-170
E4NF98_KITSK/30-183
E4NMX7_HALBP/16-174
E4P542_ECO8N/14-165
E4PD30_ECO8N/13-160
E4PLA6_MARAH/18-179
E4Q8X2_CALH1/17-170
E4QJT3_METS6/14-173
E4R808_PSEPB/11-158
E4R813_PSEPB/11-158
E4RCD5_PSEPB/33-180
E4RHH1_PSEPB/22-175
E4RI76_PSEPB/17-164
E4RKG4_HALSL/13-166
E4RU22_LEAB4/10-165
E4RZ34_LEAB4/20-179
E4S9U5_CALKI/16-170
E4SCZ4_CALK2/17-170
E4SSG2_STRTN/10-158
E4T0C4_PALPW/49-177
E4T1P9_PALPW/32-197
E4TDC7_RIEAD/20-180
E4TKJ4_MARTH/27-176
E4TU32_MARTH/22-185
E4U4G0_OCEP5/13-162
E4U6M3_OCEP5/13-175
E4VJU6_9HELI/17-179
E4VQ56_BACFR/9-160
E4VQ72_BACFR/9-174
E4VUR0_BACFR/236-384
E4W2J5_BACFR/14-168
E4W8B2_RHOE1/21-174
E4WA72_RHOE1/90-234
E4WCN0_RHOE1/13-163
E4WCZ6_RHOE1/24-169
E4WJ53_RHOE1/18-165
E4ZF56_NEIL0/16-166
E5A3Q6_LEPMC/83-255
E5A796_LEPMC/83-250
E5AP58_BURRH/42-189
E5ATE8_BURRH/1-68
E5B3R4_ERWAM/26-184
E5BIB4_9FUSO/10-171
E5BKK9_9FUSO/1-114
E5BSX9_9FUSO/1-162
E5BWL3_9FUSO/16-177
E5BXV9_9FUSO/19-170
E5C361_9FUSO/10-171
E5CF99_9BACE/15-168
E5CFW5_9BACE/9-174
E5CK04_STAHO/20-178
E5CUM2_9STAP/21-182
E5Q9D7_MYCTH/16-163
E5QVM3_STAAH/20-179
E5QVM8_STAAH/21-182
E5R2J0_ARTGP/123-319
E5RCG0_STAAG/21-183
E5RCG4_STAAG/20-180
E5TBP6_STAAU/21-182
E5TBT2_STAAU/20-179
E5TKE2_STAAU/21-183
E5TKE6_STAAU/20-180
E5TW46_STAAU/21-183
E5TW50_STAAU/20-180
E5U2Q4_ALCXX/20-122
E5U2X3_ALCXX/17-181
E5U7J6_ALCXX/16-161
E5UDV2_ALCXX/17-164
E5UFF8_ALCXX/15-166
E5UG97_ALCXX/17-176
E5UM24_NEIMU/16-166
E5UNS1_9BACE/14-168
E5UR11_9BACE/9-156
E5URK3_9BACE/11-176
E5V466_9BACL/11-168
E5V6L3_9BACE/25-177
E5V8U6_9BACE/12-160
E5V9H3_9BACE/9-174
E5VK35_9FIRM/17-172
E5VLK2_9FIRM/9-173
E5VQB5_9FIRM/6-157
E5VT17_9FIRM/17-173
E5VUY6_9FIRM/9-174
E5VZW0_9BACI/10-153
E5W203_9BACI/20-177
E5W8G1_9BACI/12-190
E5WME9_9BACI/18-182
E5WMX5_9BACI/19-179
E5WPY3_9BACI/17-195
E5X0P5_9BACE/9-174
E5X6H4_9ACTN/7-154
E5XDN1_9FIRM/10-175
E5XUN6_9ACTO/22-167
E5XUW0_9ACTO/20-176
E5YA12_BILWA/9-168
E5YGP8_9ENTR/28-186
E5YIA7_9ENTR/15-164
E5YY71_9BACL/17-195
E5Z4S2_9BACL/19-179
E5ZM81_ECOLX/1-143
E5ZU16_ECOLX/13-160
E6ADL5_ECOLX/1-143
E6AEB6_ECOLX/13-160
E6ANB8_ECOLX/13-160
E6AP63_ECOLX/1-129
E6B3A1_ECOLX/13-149
E6BD25_ECOLX/13-160
E6BIW0_ECOLX/14-163
E6BQM8_ECOLX/1-143
E6BUR5_PROAC/42-188
E6C020_PROAC/20-165
E6C4P7_PROAC/42-188
E6C865_PROAC/20-165
E6C9K9_PROAC/42-188
E6CML9_PROAC/1-118
E6CNN0_PROAC/42-188
E6CT96_PROAC/20-165
E6CVF5_PROAC/42-188
E6CXD6_PROAC/42-188
E6D1W8_PROAC/1-118
E6D407_PROAC/42-188
E6D627_PROAC/1-118
E6DBF9_PROAC/42-188
E6DGW0_PROAC/20-165
E6DJW2_PROAC/20-165
E6DLV0_PROAC/42-188
E6DRZ5_PROAC/42-188
E6DWB3_PROAC/20-165
E6DYX1_PROAC/42-188
E6E1M8_PROAC/20-165
E6E5P3_PROAC/42-188
E6EB08_PROAC/20-165
E6EDK9_PROAC/42-188
E6EHS6_PROAC/20-165
E6ESJ2_ENTFA/20-185
E6F2Y7_ENTFA/20-185
E6F565_ENTFA/20-185
E6FHD3_ENTFA/20-185
E6FN55_ENTFA/20-185
E6FWP4_ENTFA/20-185
E6G0V1_ENTFA/20-185
E6G9N8_ENTFA/20-185
E6GLP4_ENTFA/20-185
E6GSM4_ENTFA/20-185
E6H430_ENTFA/20-185
E6HEC2_ENTFA/20-185
E6HN83_ENTFA/20-185
E6HUR5_ENTFA/20-185
E6I3I0_ENTFA/20-185
E6IDI4_ENTFA/20-185
E6IKK8_ENTFA/20-185
E6IVY3_ENTFA/20-185
E6J6R0_9ACTO/22-168
E6JC58_9ACTO/21-187
E6JIW2_RIEAN/20-180
E6JKI8_STAEP/20-176
E6JPW1_STAEP/21-186
E6JT25_9SPIO/17-165
E6JTN8_9SPIO/16-172
E6K0C7_PARDN/19-176
E6K4J2_9BACT/9-160
E6KQA0_9ACTO/10-151
E6L3F3_9PROT/32-185
E6LKI8_9FIRM/52-178
E6LR24_9FIRM/8-172
E6MDM6_9FIRM/19-182
E6MIW8_9FIRM/22-176
E6MYK6_NEIMH/16-166
E6N531_9ARCH/1-110
E6N562_9ARCH/10-156
E6N791_9ARCH/8-152
E6N7D4_9ARCH/8-152
E6P336_ECOD1/13-160
E6PFN4_9ZZZZ/16-161
E6PWP9_9ZZZZ/32-212
E6PY77_9ZZZZ/1-149
E6Q4V8_9ZZZZ/16-161
E6R292_CRYGW/1-147
E6R827_CRYGW/43-309
E6RNY9_PSEU9/20-175
E6RR68_PSEU9/26-176
E6S9E5_INTC7/16-164
E6SBB5_INTC7/23-171
E6SCN7_INTC7/21-167
E6SI16_THEM7/10-151
E6SL35_THEM7/12-155
E6SQY1_BACT6/28-182
E6SU11_BACT6/65-215
E6SUU3_BACT6/9-174
E6T4W4_SHEB6/27-181
E6THI2_MYCSR/15-162
E6TJ23_MYCSR/15-160
E6TLP7_MYCSR/20-165
E6TND2_MYCSR/18-164
E6TV22_BACCJ/10-168
E6U023_BACCJ/19-179
E6U660_ETHHY/18-168
E6UA69_RUMA7/10-162
E6UAX1_RUMA7/13-175
E6UB12_RUMA7/27-177
E6UI75_RUMA7/9-166
E6UII1_RUMA7/6-156
E6ULB3_CLOTL/6-154
E6ULI4_CLOTL/11-174
E6UNP4_CLOTL/37-194
E6UNR1_CLOTL/10-174
E6V059_VARPD/21-167
E6V0C8_VARPD/18-174
E6V139_VARPD/425-570
E6VAL0_VARPD/28-183
E6VCC5_RHOPX/24-187
E6VNT3_RHOPX/47-205
E6VPG2_RHOPX/16-168
E6VVP1_DESAO/10-175
E6W9M5_PANSA/26-192
E6WB00_PANSA/26-183
E6WBD5_PANSA/17-169
E6WD90_PANSA/22-169
E6WEA8_PANSA/39-187
E6WLZ5_PANSA/14-170
E6WRB4_PSEUU/14-164
E6WYI5_NITSE/17-175
E6X5L2_CELAD/31-191
E6X7P6_CELAD/25-173
E6XP71_SHEP2/26-182
E6YHP1_BARC7/27-176
E6YLM1_9RHIZ/27-176
E6YQW1_9RHIZ/27-176
E6YVE8_9RHIZ/27-176
E6YZJ9_9RHIZ/27-176
E6ZK96_9BASI/96-257
E6ZVK4_9BASI/61-253
E7B3M1_YERE1/25-183
E7B5N5_YERE1/31-178
E7BEC6_NEIMW/16-166
E7C1Y3_9GAMM/10-153
E7CYQ6_9NOCA/23-169
E7FYA9_ERYRH/18-176
E7GBH2_9FIRM/6-156
E7GH82_CLOSY/19-178
E7GJS4_CLOSY/9-157
E7GRQ4_CLOSY/6-158
E7GRU0_CLOSY/21-186
E7GUC1_CLOSY/16-168
E7H0E5_9BURK/36-182
E7H7Y9_ECOLX/14-163
E7H8Q3_ECOLX/1-143
E7H9V7_ECOLX/13-160
E7HX40_ECOLX/1-143
E7I3D8_ECOLX/1-113
E7I4M5_ECOLX/13-160
E7IHT5_ECOLX/1-129
E7IXQ1_ECOLX/14-163
E7IXS1_ECOLX/15-165
E7IZG2_ECOLX/13-160
E7J1R4_ECOLX/1-143
E7J338_ECOLX/13-160
E7JCI6_ECOLX/14-163
E7JGU0_ECOLX/13-160
E7K2S9_SHISO/14-163
E7K487_SHISO/13-160
E7K767_SHISO/1-143
E7MDE6_STAAU/20-180
E7MDF0_STAAU/21-183
E7ML70_9FIRM/14-176
E7MS40_STAAU/21-183
E7MS44_STAAU/20-180
E7NUE0_TREPH/9-157
E7P1C1_PSESG/25-172
E7P255_PSESG/26-181
E7P488_PSESG/10-155
E7P4U3_PSESG/14-168
E7P4V6_PSESG/11-158
E7PN03_PSESG/10-155
E7PNF2_PSESG/14-168
E7PNG5_PSESG/11-158
E7PT77_PSESG/26-181
E7PTM1_PSESG/25-172
E7QT85_9EURY/47-211
E7RAW9_PICAD/525-690
E7RCH4_9BACL/19-177
E7RQ08_9BACT/242-394
E7RZ19_9BURK/52-195
E7RZU9_9BURK/14-169
E7SAX3_9STRE/8-165
E7SQ92_SHIDY/14-163
E7SZX8_SHIBO/13-165
E7T1J4_SHIBO/14-163
E7T3I0_SHIBO/13-118
E7TIA4_SHIFL/14-163
E7TM44_ECO57/13-160
E7TTZ4_ECO57/1-123
E7U3U4_ECOLX/13-160
E7U5L7_ECOLX/14-165
E7UFZ3_ECOLX/15-165
E7UJ89_ECOLX/14-163
E7UK16_ECOLX/13-160
E7V0X3_SALTY/14-163
E7W6N0_SALMO/14-163
E7WN38_SALMO/14-163
E7X9B1_SALMO/14-163
E7XKT0_SALMO/14-163
E7Y0U1_SALMO/14-163
E7YQL9_SALMO/14-163
E8AV74_SALMO/14-163
E8B934_SALMO/14-163
E8BQB3_SALMO/14-163
E8CH28_SALMO/14-163
E8CNA7_SALMO/14-163
E8D152_SALMO/14-163
E8DBY9_SALMO/14-163
E8EUB4_SALMO/14-151
E8F5G6_SALMO/14-163
E8FG01_SALMO/14-163
E8FUR9_SALMO/14-163
E8G6A0_SALMO/14-163
E8GXD0_SALMO/14-163
E8HDT4_ECO57/13-160
E8HF35_ECO57/15-165
E8HSB2_ECOLX/13-160
E8HTY3_ECOLX/15-165
E8I6C7_ECOLX/13-160
E8I7T5_ECOLX/15-165
E8IJN0_ECOLX/13-160
E8IL84_ECOLX/15-165
E8IXU5_ECOLX/13-160
E8IZC3_ECOLX/15-165
E8JCT5_ECO57/13-160
E8JED3_ECO57/15-165
E8K2B3_9STRE/10-157
E8K4E5_STRPA/8-165
E8KD66_9STRE/10-158
E8KEV5_9PAST/21-169
E8KF86_9PAST/1-138
E8KRA0_STRSA/8-164
E8KWF7_STRVE/70-217
E8LE48_9FIRM/16-169
E8LM78_9GAMM/19-174
E8LP80_9VIBR/17-181
E8LZ69_9VIBR/49-198
E8M627_9VIBR/17-176
E8MB32_9VIBR/27-178
E8N0T5_ANATU/17-165
E8NEL4_MICTS/28-180
E8NG98_MICTS/18-166
E8NI59_SALET/14-163
E8P1N6_YERPH/15-164
E8PBN2_ACIB1/17-161
E8PCS4_ACIB1/11-158
E8PF23_ACIB1/24-169
E8PGZ3_ACIB1/22-167
E8PI43_ACIB1/15-170
E8PP34_THESS/10-159
E8PPT1_THESS/27-164
E8R8N0_DESM0/5-167
E8RA35_DESM0/12-174
E8RGE4_9DELT/10-175
E8RHK0_9DELT/12-157
E8RSW7_9CAUL/13-165
E8RWC0_MICSL/26-180
E8RZ54_MICSL/18-168
E8S4Z3_MICSL/32-176
E8SAE3_MICSL/20-165
E8SHS0_STAPH/19-179
E8SJ56_STAPH/21-193
E8SVJ3_GEOS2/10-154
E8T3Z2_THEA1/19-175
E8TAL6_MESCW/21-170
E8TCC1_MESCW/15-166
E8TD61_MESCW/20-176
E8TEL7_MESCW/14-162
E8TFB2_MESCW/16-165
E8TPK8_MESCW/18-163
E8TPN2_MESCW/293-438
E8TS53_ALIDB/21-167
E8U4X7_DEIML/22-176
E8UC21_DEIML/12-154
E8UY63_TERSS/9-170
E8VB59_BACST/19-196
E8VCN2_BACST/20-183
E8VF01_BACST/10-154
E8W3E4_STRFA/53-202
E8W6I4_STRFA/32-190
E8WFF2_STRFA/22-167
E8WKQ1_GEOS8/9-175
E8WY61_ACISM/20-186
E8WZ61_ACISM/166-313
E8XE54_SALT4/14-163
E8XSV2_RAHSY/27-178
E8XZ51_RAHSY/38-185
E8Y222_ECOKO/13-160
E8Y265_ECOKO/14-163
E8Y9Y9_ECOKO/15-165
E8YF97_9BURK/25-170
E8YGE9_9BURK/14-162
E8YP52_9BURK/18-167
E8YPE4_9BURK/26-171
E8YQB6_9BURK/24-181
E8YUL5_9BURK/25-169
E8YUV3_9BURK/21-166
E8YW15_9BURK/19-164
E8YW88_9BURK/38-182
E8ZNJ1_CLOB0/9-168
E8ZSV9_CLOB0/13-165
E8ZUE7_CLOB0/11-172
E9A042_SALET/14-163
E9C9J5_9EUKA/97-265
E9D3N6_COCPS/134-335
E9DM54_9STRE/70-216
E9DWF7_METAQ/131-298
E9EBB3_METAQ/73-237
E9EXH6_METAR/120-287
E9F4A3_METAR/79-246
E9F5B1_METAR/113-276
E9F8N1_METAR/25-185
E9RRL6_9FIRM/9-175
E9RVK2_9FIRM/6-154
E9RYN5_9FIRM/403-554
E9RZ77_9FIRM/17-169
E9S0N1_TREDE/9-159
E9S380_TREDE/28-187
E9SEL8_RUMAL/12-175
E9SF08_RUMAL/9-165
E9SFS1_RUMAL/28-177
E9SGA2_RUMAL/9-163
E9SGI5_RUMAL/10-166
E9SHB8_RUMAL/6-156
E9SJR4_CLOSY/19-178
E9SM56_CLOSY/16-168
E9SQ36_CLOSY/9-158
E9SSP1_CLOSY/21-186
E9SSS6_CLOSY/6-158
E9SWM6_COREQ/25-169
E9SWW9_COREQ/17-162
E9T1A6_COREQ/24-169
E9T286_COREQ/31-181
E9T415_COREQ/22-175
E9T717_COREQ/18-165
E9T8X8_ECOLX/1-143
E9TEG1_ECOLX/13-160
E9TKW8_ECOLX/14-163
E9TQD8_ECOLX/1-143
E9TVZ6_ECOLX/13-160
E9UBH0_ECOLX/13-160
E9UD08_ECOLX/1-143
E9USZ1_9ACTO/19-164
E9UWS8_9ACTO/47-193
E9UY43_9ACTO/22-166
E9UYV4_9ACTO/11-198
E9UZL5_9ACTO/10-151
E9V0W7_9ACTO/13-159
E9V1N2_9ACTO/1-119
E9V4T2_ECOLX/13-160
E9V6L8_ECOLX/14-165
E9VKB2_ECOLX/13-160
E9VNS8_ECOLX/14-165
E9VZF6_ECOLX/15-165
E9W1Z1_ECOLX/14-163
E9W5N7_ECOLX/13-160
E9WD62_ECOLX/13-160
E9WEJ3_ECOLX/14-165
E9WKM5_ECOLX/14-163
E9WQL7_ECOLX/13-160
E9WSQ9_ECOLX/14-165
E9X3Z3_ECOLX/15-165
E9X5D5_ECOLX/13-160
E9X9E7_ECOLX/14-163
E9XKK8_ECOLX/14-165
E9XMV5_ECOLX/13-160
E9XXJ7_ECOLX/13-160
E9Y9P9_ECOLX/15-165
E9YAV6_ECOLX/13-160
E9YST5_ECOLX/13-160
E9Z0V9_ECOLX/15-165
E9Z2W7_ESCFE/14-163
E9Z8P9_ESCFE/14-165
E9Z9Q8_ESCFE/11-159
E9ZK29_MYCTU/24-169
E9ZN99_MYCTU/10-153
E9ZPZ8_MYCTU/14-161
E9ZRR4_MYCTU/16-161
E9ZWD5_NEIME/16-166
F0A7F6_NEIME/16-166
F0ADA3_NEIME/16-166
F0AIW6_NEIME/16-166
F0APN9_NEIME/16-166
F0AV25_NEIME/16-166
F0B0U1_NEIME/16-166
F0B6G1_NEIME/16-166
F0BBF0_9XANT/29-185
F0BUJ9_9XANT/29-185
F0C748_9XANT/29-184
F0CED5_SALMO/14-163
F0CFR6_SALMO/14-163
F0CHE4_SALMO/14-163
F0CJL0_SALMO/14-163
F0CLD2_SALMO/14-163
F0CMP3_SALMO/14-163
F0CNM0_SALMO/14-163
F0CPA1_SALMO/14-163
F0CQ77_SALMO/14-163
F0CR53_SALMO/14-163
F0CRX6_SALMO/14-163
F0CTS2_SALMO/14-163
F0CVX3_SALMO/14-163
F0CXF2_SALMO/14-163
F0CYC7_SALMO/14-163
F0D103_SALMO/14-163
F0D5I9_STAAU/20-180
F0D5J3_STAAU/21-183
F0DBI8_STAAU/20-180
F0DBJ2_STAAU/21-183
F0DP97_9FIRM/15-168
F0DPN4_9FIRM/59-206
F0DSX3_9FIRM/19-167
F0E3E5_9PSED/22-177
F0E599_9PSED/11-108
F0E5A5_9PSED/11-158
F0EF84_ENTCA/20-181
F0F071_9NEIS/30-179
F0FAY6_9BACT/15-174
F0FF53_STRSA/8-164
F0FLC1_STRSA/8-164
F0FRL4_STRSA/11-164
F0FWV7_9BURK/26-170
F0G0W9_9BURK/18-166
F0G1E2_9BURK/21-165
F0G1E7_9BURK/23-168
F0G2Z1_9BURK/114-261
F0G6U7_9BURK/29-127
F0G8Z8_9BURK/14-169
F0GAV0_9BURK/22-167
F0GBP3_9BURK/14-163
F0GH16_9BURK/18-165
F0H9Z1_9BACT/40-202
F0HPE9_9ACTN/7-154
F0HZM3_STRSA/8-164
F0I793_STRSA/8-164
F0IPN9_STRSA/8-164
F0ITK3_STRSA/8-164
F0J3T5_ACIMA/15-165
F0J4V7_ACIMA/18-178
F0J7H9_ACIMA/15-160
F0JI37_DESDE/9-174
F0JQ34_ESCFE/14-165
F0JQ40_ESCFE/14-165
F0JS18_ESCFE/14-163
F0JVM8_ESCFE/11-159
F0KBZ2_CLOAE/11-174
F0KF54_ACICP/22-167
F0KHS4_ACICP/15-171
F0KKB5_ACICP/17-161
F0KN81_ACICP/46-193
F0KNQ0_ACICP/24-169
F0KP36_ACICP/11-158
F0KQS2_YERE3/31-178
F0KRV0_YERE3/25-183
F0L2B6_9RHIZ/28-174
F0L2F1_9RHIZ/24-173
F0L2Q4_9RHIZ/21-170
F0L634_9RHIZ/21-176
F0LB50_9RHIZ/37-184
F0LBD3_9RHIZ/29-172
F0LBZ3_9RHIZ/33-181
F0LCW8_9RHIZ/15-159
F0LDR5_9RHIZ/20-179
F0LFB4_9RHIZ/12-162
F0LG98_9RHIZ/23-183
F0LK62_THEBM/4-158
F0LV36_VIBFU/17-174
F0M3L1_ARTPP/21-173
F0M8Z8_ARTPP/11-154
F0M9D0_ARTPP/16-161
F0MEP1_NEIMG/16-166
F0MP11_NEIMM/16-166
F0MUR8_NEIMP/16-166
F0N561_NEIMO/16-166
F0N9N0_NEIMN/16-166
F0NGJ2_SULIR/9-154
F0NGY1_SULIR/10-182
F0NJP7_SULIH/9-154
F0NXM2_WEEVC/18-179
F0P8D3_STAPE/21-193
F0P9S7_STAPE/19-179
F0PFD8_ENTF6/20-185
F0PV68_BACT0/19-179
F0Q127_ACIAP/41-193
F0Q1V5_ACIAP/25-171
F0Q579_ACIAP/24-170
F0Q5X4_ACIAP/20-178
F0Q9Z3_ACIAP/34-182
F0QDS3_ACIBD/11-158
F0QEP1_ACIBD/24-169
F0QG42_ACIBD/22-167
F0QJQ1_ACIBD/15-170
F0QLE1_ACIBD/17-161
F0QSH7_VULM7/36-201
F0QUK4_VULM7/12-158
F0R107_BACSH/9-174
F0R598_BACSH/10-157
F0R6D6_BACSH/9-163
F0RE25_CELLC/27-180
F0RE68_CELLC/25-186
F0RLX2_DEIPM/18-163
F0RUQ9_SPHGB/18-170
F0S0V4_DESTD/19-177
F0SMY0_PLABD/13-186
F0SVS8_SYNGF/15-183
F0SWF3_SYNGF/13-160
F0T0E3_SYNGF/7-155
F0T0F9_SYNGF/9-174
F0TBF6_METSL/9-163
F0TLS4_RIEAR/20-180
F0U5Q8_AJECA/145-360
F0UFU6_AJECA/71-237
F0VZX7_9STRA/26-209
F0XH54_9PEZI/78-243
F0XKG4_9PEZI/11-111
F0XMF3_9PEZI/110-302
F0YXS9_9CLOT/9-175
F0Z1S3_9CLOT/6-156
F0Z517_9CLOT/17-170
F1T8J9_9CLOT/11-174
F1TDF2_9CLOT/10-158
F1TN28_PROAC/20-165
F1TRF7_PROAC/42-188
F1TSM2_PROAC/42-188
F1TYX7_PROAC/20-165
F1U017_PROAC/42-188
F1U3U4_PROAC/1-118
F1U758_PROAC/42-188
F1UCL5_PROAC/19-163
F1UEH4_PROAC/42-188
F1UGD8_PROAC/20-165
F1UM18_PROAC/42-188
F1US72_PROAC/20-165
F1UX58_PROAC/42-188
F1UZF4_PROAC/20-165
F1V1Q0_PROAC/42-188
F1V879_PROAC/20-165
F1VBE6_PROAC/42-188
F1VDP4_PROAC/20-165
F1VH23_PROAC/42-188
F1VNA4_PROAC/20-165
F1VSR9_MORCA/11-159
F1VTT7_9BURK/2-147
F1W0N8_9BURK/22-167
F1W5L8_MORCA/11-159
F1WDY6_MORCA/11-159
F1WIZ4_MORCA/11-159
F1WR75_MORCA/11-159
F1WSS4_MORCA/11-159
F1X065_MORCA/11-159
F1X3K3_MORCA/11-159
F1XBQ5_MORCA/11-159
F1XGQ8_MORCA/11-159
F1XM73_ECO57/13-160
F1XTJ9_ECO57/1-123
F1Y813_ECO57/1-123
F1YBY4_ECO57/13-160
F1YLY2_9ACTO/23-170
F1YM29_9ACTO/14-155
F1YN16_9ACTO/21-167
F1YP22_9ACTO/29-174
F1YPE9_9ACTO/32-180
F1YWA5_9PROT/13-160
F1Z210_9STRE/20-178
F1Z3B6_9SPHN/9-158
F1Z4N4_9SPHN/18-171
F1Z899_9SPHN/11-157
F1Z8E7_9SPHN/18-161
F1ZD48_9SPHN/17-184
F1ZH49_ECOLX/13-160
F2A2L7_RHIET/16-165
F2A563_RHIET/16-161
F2A625_RHIET/21-166
F2AD42_RHIET/27-175
F2ADU3_RHIET/15-160
F2AG35_RHIET/20-179
F2AJ11_RHIET/20-176
F2AMT8_RHOBA/19-174
F2B422_STRPN/1-125
F2BA73_9NEIS/13-165
F2BK64_STRSA/8-164
F2BT64_STRSA/8-164
F2BWW6_9FIRM/9-161
F2C7P0_STRSA/8-164
F2CEI5_STRSA/8-164
F2CN56_STRSA/8-164
F2EPH7_PANAN/25-182
F2EZ59_PANAN/2-151
F2EZI8_PANAN/1-148
F2F215_9BACL/10-151
F2F432_9BACL/20-178
F2F486_9BACL/11-155
F2FNT0_SALDU/14-163
F2FSC7_SALGL/14-163
F2G6P7_ALTMD/23-182
F2GBI7_ALTMD/25-179
F2GGS6_MYCTU/24-169
F2GJR3_MYCTU/14-161
F2GL01_MYCTU/22-165
F2GM45_MYCTU/16-161
F2GV34_BRUME/20-176
F2GVY5_BRUME/10-159
F2H4T4_BACTU/19-179
F2HPI6_LACLA/19-175
F2HRF9_BRUME/20-176
F2HTF5_BRUME/10-159
F2I1C4_9RICK/10-147
F2IBU5_9FLAO/22-183
F2J028_9PROT/11-162
F2J4Y2_9PROT/1-149
F2J535_9PROT/20-178
F2JL72_9FIRM/17-165
F2JMG7_9FIRM/12-174
F2JSZ0_9FIRM/14-178
F2JV13_9GAMM/13-158
F2JV68_9GAMM/11-159
F2JWG5_9GAMM/29-176
F2K2A5_9GAMM/17-174
F2K550_PSEBR/26-178
F2KAA2_PSEBR/18-162
F2KG11_PSEBR/11-158
F2KG21_PSEBR/11-158
F2KQ09_ARCVE/3-153
F2KS68_ARCVE/9-167
F2KZC3_9BACT/15-177
F2L3L0_9CREN/10-172
F2L6A8_9CREN/12-157
F2L6U8_9PSEU/33-178
F2L844_BURGA/13-164
F2L8M2_BURGA/19-195
F2L8V8_BURGA/19-168
F2LCC7_BURGA/19-168
F2LDB0_BURGA/30-186
F2LIK2_BURGA/56-201
F2LLM6_BURGA/16-167
F2LMW4_BURGA/21-170
F2LNN2_BURGA/21-166
F2LPI4_BURGA/9-193
F2LTY8_9DELT/6-154
F2M7W5_LACCA/20-126
F2MGN3_LACCA/20-126
F2MNV1_ENTFA/20-185
F2MUM5_PSEST/25-172
F2N7E6_9ACTN/6-156
F2N9U3_9ACTN/19-189
F2ND19_9DELT/9-154
F2ND24_9DELT/8-155
F2NK34_9DEIN/9-153
F2NTV2_9SPIO/18-181
F2NWV3_9SPIO/10-160
F2NY79_9SPIO/6-156
F2P841_PHOMO/29-179
F2PEZ8_PHOMO/17-177
F2PMC1_TRIEQ/124-316
F2QPY6_PICPA/103-277
F2R4G6_9ACTO/10-157
F2R784_9ACTO/14-161
F2R9R0_9ACTO/30-175
F2RB53_9ACTO/23-175
F2RDM1_9ACTO/24-172
F2RGZ1_9ACTO/31-187
F2RIH3_9ACTO/46-192
F2S9P1_TRITO/124-316
F2SY73_TRIRU/124-316
F2TRC7_AJEDE/11-194
F2TRU0_AJEDE/70-236
F2TTE9_AJEDE/147-369
F2V5Y9_MYCTU/14-161
F2V952_MYCTU/22-165
F2VAW4_MYCTU/24-169
F2VBD2_MYCTU/16-161
F2YRZ5_9ACTO/15-162
FLR_DESGI/9-173
HPAC_ECOLX/14-163
HPAC_KLEOX/14-163
HPAC_SALDU/14-163
HPAC_SALTI/14-163
HPAC_SALTY/14-163
HPAC_THET8/9-146
HRB_MOOTA/6-157
HSAB_MYCTU/14-161
HSAB_RHOSR/24-169
NTAB_CHEHE/25-168
O06835_PSEFL/20-166
O29428_ARCFU/6-155
O33495_9PSED/20-166
O34138_STRVF/25-175
O50215_9PSED/20-166
O53254_MYCTU/22-165
O53667_MYCTU/16-161
O68232_PHOLU/15-164
O68503_RHOSG/38-188
O68914_9ACTO/25-171
O69360_RHOER/23-168
O69508_MYCLE/16-161
O87008_BURCE/26-175
P152_METTH/16-174
P83818_THETH/14-170
P95275_MYCTU/24-169
Q01DW6_OSTTA/470-617
Q01DX0_OSTTA/553-702
Q01W45_SOLUE/20-164
Q02KD0_PSEAB/19-179
Q02SQ8_PSEAB/15-164
Q033C0_LACLS/19-175
Q03B52_LACC3/20-180
Q03LY3_STRTD/67-215
Q04FD3_OENOB/10-185
Q04LV1_STRP2/1-125
Q04U19_LEPBJ/12-159
Q04ZK7_LEPBL/12-159
Q05HF7_UNCMA/10-170
Q05SX6_9SYNE/12-160
Q05VC0_9SYNE/460-612
Q05VC2_9SYNE/436-588
Q061S6_9SYNE/436-588
Q061S7_9SYNE/449-597
Q067B0_9SYNE/12-160
Q07948_SYNE7/11-159
Q07LQ3_RHOP5/21-170
Q07RV6_RHOP5/29-189
Q07X11_SHEFN/27-181
Q082D2_SHEFN/26-175
Q09C81_STIAD/15-166
Q0APE1_MARMM/11-154
Q0B1B6_BURCM/15-164
Q0B1X3_BURCM/20-166
Q0B4N1_BURCM/26-175
Q0B7J7_BURCM/21-166
Q0BCE4_BURCM/18-167
Q0BGC3_BURCM/14-169
Q0BGP3_BURCM/40-194
Q0BV73_GRABC/11-164
Q0C180_HYPNA/213-359
Q0C2S0_HYPNA/38-184
Q0C7I3_ASPTN/49-187
Q0CM28_ASPTN/81-245
Q0CT22_ASPTN/74-263
Q0CV11_ASPTN/19-182
Q0D1Q6_ASPTN/55-212
Q0F1Z0_9PROT/19-173
Q0F528_9RHOB/26-176
Q0FCA6_9RHOB/21-175
Q0FG34_9RHOB/13-158
Q0FGJ9_9RHOB/26-169
Q0FLA9_9RHOB/22-164
Q0FN03_9RHOB/18-174
Q0FX04_9RHOB/19-179
Q0G1E9_9RHIZ/21-181
Q0G755_9RHIZ/1-149
Q0H7E7_PSEPU/20-166
Q0HMY5_SHESM/24-179
Q0HQU7_SHESR/25-179
Q0I3S1_HAES1/1-147
Q0I6F4_SYNS3/460-608
Q0I6F5_SYNS3/437-589
Q0I9T1_SYNS3/20-168
Q0K2P4_CUPNH/41-184
Q0K3I7_CUPNH/19-166
Q0K3Y2_CUPNH/21-171
Q0K618_CUPNH/20-165
Q0K701_CUPNH/15-173
Q0K7Y2_CUPNH/27-181
Q0KJ90_9SPHN/14-81
Q0RCL5_FRAAA/24-169
Q0RCS2_FRAAA/28-179
Q0RHK4_FRAAA/11-155
Q0RJ36_FRAAA/26-172
Q0RK84_FRAAA/14-167
Q0RKM2_FRAAA/1-139
Q0RQ58_FRAAA/13-158
Q0RUS7_RHOSR/22-167
Q0RVJ2_RHOSR/17-162
Q0RX55_RHOSR/28-173
Q0RX87_RHOSR/22-163
Q0RXD0_RHOSR/22-168
Q0RXI0_RHOSR/13-159
Q0S013_RHOSR/10-151
Q0S4G3_RHOSR/22-168
Q0S5K8_RHOSR/56-202
Q0S8F8_RHOSR/51-201
Q0S9W5_RHOSR/21-166
Q0S9Y5_RHOSR/18-163
Q0SCT4_RHOSR/15-165
Q0SDR8_RHOSR/10-152
Q0SDU7_RHOSR/24-168
Q0SE52_RHOSR/10-151
Q0SF81_RHOSR/20-176
Q0SFU0_RHOSR/34-182
Q0SFW9_RHOSR/17-162
Q0SG66_RHOSR/23-167
Q0SJB7_RHOSR/16-160
Q0SJR5_RHOSR/22-167
Q0ST39_CLOPS/11-174
Q0SUJ9_CLOPS/11-156
Q0SX67_SHIF8/14-163
Q0THV8_ECOL5/14-165
Q0TQJ0_CLOP1/11-174
Q0TSE8_CLOP1/11-171
Q0U8E0_PHANO/18-179
Q0V151_PHANO/82-249
Q0V542_PHANO/20-188
Q0VL91_ALCBS/24-180
Q0W3X7_UNCMA/11-156
Q0ZIH4_9NOCA/38-188
Q114A0_TRIEI/11-159
Q117X8_TRIEI/425-570
Q119P3_TRIEI/426-573
Q11BV2_MESSB/1-148
Q11FB8_MESSB/38-183
Q11FH7_MESSB/14-162
Q11FQ5_MESSB/11-158
Q11IU0_MESSB/16-164
Q11W83_CYTH3/28-178
Q120Q1_POLSJ/21-186
Q125V6_POLSJ/26-135
Q12BV3_POLSJ/18-165
Q12EN8_POLSJ/17-177
Q12HA1_POLSJ/38-184
Q12X43_METBU/8-156
Q131E9_RHOPS/24-183
Q13C45_RHOPS/22-171
Q13F08_RHOPS/20-205
Q13GA5_BURXL/22-174
Q13GG4_BURXL/26-175
Q13HX9_BURXL/18-192
Q13IK2_BURXL/9-156
Q13JP3_BURXL/17-161
Q13MU1_BURXL/17-177
Q13QG1_BURXL/20-169
Q13S87_BURXL/37-194
Q13UP2_BURXL/18-167
Q13WG6_BURXL/14-162
Q13XZ0_BURXL/12-164
Q13ZM9_BURXL/1-138
Q143V3_BURXL/21-169
Q147E1_BURXL/10-156
Q15U71_PSEA6/24-177
Q167D6_ROSDO/21-166
Q167F1_ROSDO/18-161
Q167U6_ROSDO/19-175
Q181Y2_CLOD6/17-168
Q185R1_CLOD6/18-170
Q1AUW6_RUBXD/25-169
Q1AV38_RUBXD/21-172
Q1AWL1_RUBXD/15-162
Q1AXF8_RUBXD/27-177
Q1B2S4_MYCSS/31-178
Q1B8R0_MYCSS/29-168
Q1BBT7_MYCSS/17-160
Q1BFG3_MYCSS/15-160
Q1BJ45_BURCA/20-166
Q1BKS3_BURCA/40-189
Q1BL23_BURCA/23-208
Q1BLG1_BURCA/38-184
Q1BU38_BURCA/18-167
Q1BX63_BURCA/14-169
Q1BXI4_BURCA/28-180
Q1C8W3_YERPA/15-136
Q1CH49_YERPN/15-164
Q1D2Y5_MYXXD/18-156
Q1GE65_SILST/18-180
Q1GGJ2_SILST/17-165
Q1GLY4_SILST/26-170
Q1GUR4_SPHAL/260-406
Q1GZI7_METFK/26-185
Q1H3S7_METFK/14-164
Q1I4M6_PSEE4/10-158
Q1I5Q3_PSEE4/22-177
Q1I8S6_PSEE4/14-172
Q1I906_PSEE4/14-158
Q1I9Z1_PSEE4/17-164
Q1IBU6_PSEE4/11-158
Q1IBV1_PSEE4/11-158
Q1J1Y5_DEIGD/18-162
Q1JXC3_DESAC/9-173
Q1K0C0_DESAC/12-156
Q1K2J2_DESAC/9-170
Q1LI36_RALME/24-169
Q1LJ25_RALME/14-170
Q1LK03_RALME/47-200
Q1M4P1_RHIL3/24-171
Q1M7E2_RHIL3/16-165
Q1M7Q8_RHIL3/15-160
Q1MDX4_RHIL3/20-179
Q1MGB0_RHIL3/21-179
Q1MHU7_RHIL3/11-162
Q1MKM8_RHIL3/26-209
Q1NCP9_9SPHN/18-164
Q1NDB9_9SPHN/36-182
Q1QCB9_PSYCK/15-166
Q1QI12_NITHX/33-177
Q1QU08_CHRSD/26-182
Q1R072_CHRSD/16-166
Q1RBV6_ECOUT/14-165
Q1RHE6_RICBR/14-159
Q1VSI1_9FLAO/21-182
Q1VSI6_9FLAO/25-180
Q1YJD6_MOBAS/20-168
Q1YNC1_MOBAS/23-180
Q1YPG7_9GAMM/15-160
Q1YYW8_PHOPR/11-159
Q1ZT97_PHOAS/15-164
Q1ZVC1_PHOAS/17-181
Q20ZZ8_RHOPB/16-167
Q219L5_RHOPB/28-185
Q21JZ2_SACD2/21-168
Q21R48_RHOFD/24-170
Q21S20_RHOFD/67-148
Q21ZL1_RHOFD/50-202
Q21ZW2_RHOFD/18-188
Q220E3_RHOFD/14-164
Q24XM3_DESHY/32-183
Q24Y09_DESHY/69-215
Q26F24_FLABB/25-184
Q26GN7_FLABB/20-181
Q28MD6_JANSC/19-180
Q28N38_JANSC/20-166
Q28PV4_JANSC/12-163
Q2B854_9BACI/19-177
Q2BD01_9BACI/20-179
Q2BKB5_9GAMM/14-160
Q2BLU4_9GAMM/18-175
Q2BX54_9GAMM/28-177
Q2BZI7_9GAMM/17-181
Q2C9S9_9RHOB/18-179
Q2CC08_9RHOB/24-167
Q2FDK1_STAA3/20-180
Q2FDK4_STAA3/21-183
Q2FP22_METHJ/9-165
Q2FPY5_METHJ/6-170
Q2FUV6_STAA8/20-180
Q2FUW0_STAA8/21-183
Q2G555_NOVAD/11-157
Q2G8B8_NOVAD/18-164
Q2GB11_NOVAD/13-159
Q2GCW6_NEOSM/11-152
Q2GH23_EHRCR/15-161
Q2GL28_ANAPZ/16-161
Q2GXG2_CHAGB/114-315
Q2H7E6_CHAGB/484-680
Q2H8Q7_CHAGB/133-300
Q2IRH0_RHOP2/13-155
Q2IRR4_RHOP2/31-193
Q2ISA0_RHOP2/24-187
Q2IT69_RHOP2/18-166
Q2J1E7_RHOP2/21-170
Q2J2A2_RHOP2/23-171
Q2J5G1_FRASC/27-121
Q2J681_FRASC/45-194
Q2JAC1_FRASC/50-196
Q2JKQ3_SYNJB/449-591
Q2JPB3_SYNJB/433-579
Q2JU14_SYNJA/449-591
Q2JU80_SYNJA/427-573
Q2JZ98_RHIEC/21-166
Q2K167_RHIEC/15-160
Q2K664_RHIEC/20-179
Q2K7Y8_RHIEC/45-193
Q2K862_RHIEC/21-176
Q2KVH8_BORA1/11-159
Q2KVR1_BORA1/16-163
Q2KWW9_BORA1/15-165
Q2KXV5_BORA1/15-162
Q2L1Q7_BORA1/18-165
Q2LS83_SYNAS/8-157
Q2LUF0_SYNAS/9-155
Q2LV93_SYNAS/1-125
Q2N8Q5_ERYLH/22-168
Q2NFT4_METST/10-156
Q2NGX4_METST/11-156
Q2NGX5_METST/11-156
Q2NYD5_XANOM/29-184
Q2RGE5_MOOTA/10-161
Q2RR17_RHORT/24-181
Q2RTA4_RHORT/12-157
Q2S031_SALRD/13-161
Q2S5D3_SALRD/22-189
Q2SJX4_HAHCH/17-175
Q2SQH2_HAHCH/23-177
Q2T0N0_BURTA/20-169
Q2T2W4_BURTA/70-215
Q2T8I2_BURTA/27-176
Q2TXS3_ASPOR/19-180
Q2UCF7_ASPOR/96-258
Q2UQM8_ASPOR/76-239
Q2UUH8_ASPOR/81-276
Q2VN00_9BACT/22-165
Q2W444_MAGSA/12-158
Q2WB64_MAGSA/301-459
Q2WB64_MAGSA/49-224
Q2XQ13_9NOCA/10-151
Q2YHF6_9FIRM/14-157
Q2YQ10_BRUA2/20-176
Q2YZ86_STAAB/20-180
Q317A8_DESDG/9-169
Q31AW8_PROM9/12-162
Q31DE0_PROM9/437-589
Q31DE1_PROM9/440-590
Q31IL5_THICR/19-177
Q31M79_SYNE7/435-582
Q31M80_SYNE7/422-569
Q31SZ1_SHIBS/14-163
Q390W4_BURS3/23-208
Q392J9_BURS3/61-210
Q392U4_BURS3/29-175
Q396T2_BURS3/17-164
Q397R7_BURS3/11-160
Q39DG6_BURS3/18-167
Q39HG2_BURS3/14-169
Q39MA4_BURS3/17-164
Q39MU2_BURS3/20-166
Q39NR2_BURS3/15-165
Q39VP7_GEOMG/9-175
Q39XH7_GEOMG/9-175
Q3A8F1_PELCD/10-175
Q3AFM6_CARHZ/5-155
Q3AGM2_SYNSC/448-596
Q3AGM4_SYNSC/428-580
Q3AJW4_SYNSC/12-160
Q3AUK6_SYNS9/428-580
Q3AUL5_SYNS9/449-597
Q3AXU9_SYNS9/12-160
Q3BEM3_9MICC/37-181
Q3BYB7_XANC5/43-199
Q3IBY0_PSEHT/26-175
Q3IEN8_PSEHT/15-160
Q3IEV2_PSEHT/19-184
Q3IM83_NATPD/27-190
Q3IVC7_RHOS4/14-164
Q3IWL5_RHOS4/19-180
Q3IXV2_RHOS4/20-163
Q3J370_RHOS4/20-162
Q3J5E7_RHOS4/19-174
Q3JH04_BURP1/14-167
Q3JIP3_BURP1/72-217
Q3JS43_BURP1/19-164
Q3JVD4_BURP1/20-169
Q3K6V2_PSEPF/15-174
Q3K7Q5_PSEPF/26-177
Q3KB54_PSEPF/11-158
Q3KB82_PSEPF/11-158
Q3KBG8_PSEPF/19-175
Q3KIF0_PSEPF/11-160
Q3MC61_ANAVT/421-568
Q3MC62_ANAVT/425-571
Q3MD74_ANAVT/430-576
Q3MD75_ANAVT/448-594
Q3MDE1_ANAVT/427-573
Q3MDE3_ANAVT/429-571
Q3SHK8_THIDA/13-163
Q3SID2_THIDA/11-153
Q3SU41_NITWN/33-177
Q3SUT9_NITWN/23-172
Q3Y0G4_ENTFC/19-181
Q3YB14_GEOSE/10-153
Q3YRP1_EHRCJ/14-160
Q3YU48_SHISS/14-163
Q3Z1K5_SHISS/30-181
Q45N63_9MICC/16-161
Q466G5_METBF/9-175
Q46BB6_METBF/8-170
Q46EN5_METBF/1-143
Q46I14_PROMT/437-588
Q46I15_PROMT/463-615
Q46L09_PROMT/12-160
Q46ML4_CUPPJ/10-156
Q46ML5_CUPPJ/26-179
Q46N93_CUPPJ/25-182
Q46NA3_CUPPJ/23-179
Q46NJ0_CUPPJ/17-174
Q46P21_CUPPJ/12-161
Q46Q06_CUPPJ/16-170
Q46RQ1_CUPPJ/26-170
Q46VK2_CUPPJ/11-156
Q46XD3_CUPPJ/14-172
Q471I3_CUPPJ/31-182
Q471M3_CUPPJ/19-166
Q474J3_CUPPJ/28-182
Q47GD7_DECAR/23-169
Q47GT8_DECAR/14-156
Q47HM2_DECAR/32-182
Q47K07_DECAR/15-161
Q47PT5_THEFY/25-172
Q47SF1_THEFY/11-163
Q482X8_COLP3/19-179
Q489I8_COLP3/5-111
Q48EP9_PSE14/26-181
Q48IM2_PSE14/11-158
Q48IN5_PSE14/14-168
Q48JQ0_PSE14/37-182
Q49ZQ2_STAS1/22-175
Q4C7C6_CROWT/10-159
Q4C8S4_CROWT/426-573
Q4C9Y0_CROWT/426-571
Q4EI19_LISMO/3-122
Q4ELV6_LISMO/19-181
Q4ERT2_LISMO/3-124
Q4EUC7_LISMO/19-183
Q4FTF8_PSYA2/15-166
Q4J6Q5_SULAC/9-154
Q4J849_SULAC/11-173
Q4JWY2_CORJK/16-162
Q4K648_PSEF5/14-174
Q4K795_PSEF5/26-177
Q4KAM2_PSEF5/30-175
Q4KAW8_PSEF5/17-164
Q4KBC1_PSEF5/15-164
Q4L8I8_STAHJ/20-174
Q4MGI1_BACCE/19-180
Q4P1G7_USTMA/79-279
Q4PHR8_USTMA/95-165
Q4UKE8_RICFE/14-160
Q4UY86_XANC8/23-175
Q4UZG0_XANC8/29-184
Q4V1A0_BACCZ/23-180
Q4VR71_DESGI/9-173
Q4VY43_RHOER/38-188
Q4VY45_RHOER/10-151
Q4W5X6_DESVU/8-165
Q4WQH0_ASPFU/81-277
Q4WRR6_ASPFU/72-235
Q4ZP90_PSEU2/26-181
Q4ZTS7_PSEU2/11-158
Q4ZTU0_PSEU2/14-168
Q52976_RHIME/1-112
Q53W67_THET8/1-155
Q53WI2_THET8/11-154
Q55660_SYNY3/11-159
Q55QY8_CRYNE/43-308
Q55WM5_CRYNE/92-253
Q57D68_BRUAB/20-176
Q57QQ7_SALCH/14-163
Q59L53_CANAL/47-230
Q59L73_CANAL/18-201
Q59Z16_CANAL/137-299
Q59Z78_CANAL/137-297
Q5AUV8_EMENI/86-203
Q5AX18_EMENI/20-183
Q5B784_EMENI/85-315
Q5BF04_EMENI/135-312
Q5CB84_THESQ/4-148
Q5CBN0_9THEM/4-148
Q5EER3_9MICC/21-172
Q5FAG3_NEIG1/16-166
Q5FFS9_EHRRG/15-161
Q5FT77_GLUOX/23-167
Q5GV57_XANOR/29-184
Q5HAV3_EHRRW/15-161
Q5HCN8_STAAC/20-180
Q5HCP1_STAAC/21-183
Q5HKS3_STAEQ/21-185
Q5HLR7_STAEQ/20-176
Q5JIX7_PYRKO/1-153
Q5K669_PARBR/11-193
Q5KF79_CRYNE/43-308
Q5KJM0_CRYNE/2-146
Q5KRC8_CORGL/20-165
Q5KTM8_MYCPH/15-160
Q5KVI0_GEOKA/10-154
Q5LD56_BACFN/9-174
Q5LDI8_BACFN/28-176
Q5LGZ7_BACFN/236-384
Q5LJ82_BACFN/15-169
Q5LNZ6_SILPO/18-182
Q5LPY5_SILPO/405-550
Q5LSG2_SILPO/20-163
Q5M113_STRT1/2-149
Q5MZP6_SYNP6/422-569
Q5MZP7_SYNP6/435-582
Q5N093_SYNP6/19-167
Q5PA92_ANAMM/15-160
Q5PGA6_SALPA/14-163
Q5QU77_IDILO/26-179
Q5SDQ3_MYCMR/24-169
Q5SH72_THET8/14-170
Q5SL73_THET8/10-159
Q5U775_9NOCA/38-188
Q5WAV7_BACSK/18-185
Q5WIU4_BACSK/17-195
Q5WK22_BACSK/10-150
Q5X2F8_LEGPA/15-178
Q5XQ72_9ARCH/10-172
Q5YRH6_NOCFA/10-151
Q5YS97_NOCFA/21-168
Q5YUP6_NOCFA/22-163
Q5YV89_NOCFA/24-169
Q5YVV3_NOCFA/16-165
Q5YWN9_NOCFA/88-229
Q5YY06_NOCFA/18-163
Q5Z0E7_NOCFA/418-563
Q5Z0H6_NOCFA/21-166
Q5Z2M8_NOCFA/22-169
Q5Z2W7_NOCFA/29-179
Q603R9_METCA/9-153
Q629V7_BURMA/47-192
Q62M95_BURMA/20-169
Q630S7_BACCZ/19-179
Q63I01_BURPS/1-146
Q63N50_BURPS/14-167
Q63UG1_BURPS/19-164
Q63WP1_BURPS/20-169
Q647X8_9ARCH/10-172
Q64BV8_9ARCH/10-172
Q64D36_9ARCH/10-172
Q64U76_BACFR/9-174
Q64UK8_BACFR/42-190
Q64XV1_BACFR/236-384
Q650Q9_BACFR/14-168
Q65EH8_BACLD/12-190
Q65H10_BACLD/10-155
Q65J48_BACLD/20-177
Q65QQ7_MANSM/17-159
Q65QQ8_MANSM/10-164
Q65VV8_MANSM/13-171
Q66BX0_YERPS/15-164
Q67N68_SYMTH/42-189
Q67R41_SYMTH/10-158
Q68CH4_STRCZ/12-161
Q68XL9_RICTY/14-160
Q6A674_PROAC/75-221
Q6AE75_LEIXX/22-167
Q6BKA4_DEBHA/85-246
Q6BTB6_DEBHA/22-222
Q6C5F6_YARLI/111-273
Q6CCL2_YARLI/48-210
Q6CQQ9_KLULA/32-213
Q6D581_ERWCT/33-180
Q6D751_ERWCT/10-185
Q6F4M9_RHOOP/23-165
Q6F6Z9_ACIAD/12-159
Q6F936_ACIAD/29-174
Q6F9F5_ACIAD/17-162
Q6FBA2_ACIAD/68-215
Q6FC00_ACIAD/30-175
Q6FTE2_CANGA/41-212
Q6FZJ6_BARQU/19-168
Q6G342_BARHE/19-168
Q6G615_STAAS/20-180
Q6G619_STAAS/21-183
Q6GDE5_STAAR/20-179
Q6GDE8_STAAR/21-182
Q6HAW2_BACHK/19-179
Q6IVS1_9GAMM/11-154
Q6KFZ0_GEOTH/17-163
Q6MH70_BDEBA/33-177
Q6N1J3_RHOPA/24-187
Q6N285_RHOPA/34-201
Q6N6K6_RHOPA/21-170
Q6N7I9_RHOPA/16-168
Q6PV88_9NOCA/19-163
Q6Q0M6_9NOCA/38-188
Q6Q271_ACIBA/23-168
Q6Q921_9GAMM/2-134
Q6TMI0_ECOLX/14-163
Q6W255_RHISN/15-159
Q6WS79_9ACTO/25-175
Q721B6_LISMF/11-151
Q722E8_LISMF/19-181
Q72F31_DESVH/8-172
Q72HI0_THET2/14-170
Q72K23_THET2/9-146
Q72LK7_THET2/10-159
Q72T74_LEPIC/12-159
Q72XD1_BACC1/19-179
Q73KX4_TREDE/19-177
Q73R43_TREDE/9-159
Q73TM2_MYCPA/16-161
Q740C5_MYCPA/59-195
Q743U1_MYCPA/14-161
Q746K3_THET2/1-155
Q74GI7_GEOSL/8-175
Q75EJ2_ASHGO/31-228
Q764R9_BACPJ/12-154
Q7A357_STAAN/20-180
Q7A361_STAAN/21-183
Q7BKF4_PRB01/1-144
Q7CHW0_YERPE/15-164
Q7CS24_AGRT5/29-172
Q7CVB5_AGRT5/26-173
Q7CVM7_AGRT5/20-179
Q7D6A3_MYCTU/54-197
Q7DI30_RHOER/38-188
Q7ML53_VIBVY/11-159
Q7MX56_PORGI/9-174
Q7N7X7_PHOLL/15-164
Q7NJQ6_GLOVI/430-575
Q7NJQ7_GLOVI/435-581
Q7NTI1_CHRVO/11-164
Q7NZL0_CHRVO/19-175
Q7P288_FUSNV/19-180
Q7P2F4_FUSNV/12-156
Q7P4J3_FUSNV/11-88
Q7PAU0_RICSI/14-159
Q7RZX5_NEUCR/149-319
Q7TUJ4_PROMM/462-614
Q7TUJ5_PROMM/437-589
Q7TW67_MYCBO/14-161
Q7TXG4_MYCBO/22-165
Q7TZ93_MYCBO/24-169
Q7U2G9_MYCBO/16-161
Q7U3R1_SYNPX/451-599
Q7U3R2_SYNPX/428-580
Q7U6T9_SYNPX/12-160
Q7UYR8_RHOBA/38-193
Q7V1I8_PROMP/12-162
Q7V3N1_PROMP/437-589
Q7V3N2_PROMP/447-599
Q7V7L8_PROMM/20-168
Q7VBY9_PROMA/12-159
Q7VEG8_PROMA/436-588
Q7VEG9_PROMA/461-613
Q7VF70_HELHP/17-178
Q7VMJ0_HAEDU/20-168
Q7VU71_BORPE/18-165
Q7W4Q0_BORPA/18-165
Q7WG76_BORBR/18-165
Q7WND0_BORBR/23-190
Q7WT19_9ACTO/20-167
Q814U7_BACCR/19-179
Q81JX8_BACAN/19-179
Q82GF2_STRAW/33-192
Q82GR7_STRAW/55-199
Q82KT4_STRAW/25-173
Q82N21_STRAW/21-167
Q838S6_ENTFA/20-185
Q83P22_SHIFL/14-163
Q83VC4_STRVN/26-172
Q83VZ7_COMTE/17-162
Q845S6_9BACI/10-154
Q84HA3_STRCZ/25-174
Q87X90_PSESM/26-181
Q882F6_PSESM/11-158
Q882G9_PSESM/14-172
Q887X7_PSESM/27-174
Q88GS1_PSEPK/11-158
Q88GS5_PSEPK/11-158
Q88JF2_PSEPK/41-188
Q88N18_PSEPK/22-175
Q896G0_CLOTE/15-164
Q89DZ7_BRAJA/12-161
Q89ER5_BRAJA/23-172
Q89H99_BRAJA/33-177
Q89PP1_BRAJA/46-192
Q89PT2_BRAJA/19-174
Q89PZ9_BRAJA/29-189
Q89SH5_BRAJA/55-218
Q89V20_BRAJA/18-176
Q8A9S5_BACTN/2-165
Q8AA80_BACTN/15-169
Q8CQX0_STAES/1-137
Q8CRD3_STAES/20-176
Q8CZ39_STRR6/1-125
Q8EJH3_SHEON/25-180
Q8EMH3_OCEIH/10-152
Q8F271_LEPIN/12-159
Q8FHI7_ECOL6/14-165
Q8FPW6_COREF/17-162
Q8G024_BRUSU/23-172
Q8G0M1_BRUSU/20-176
Q8GFA3_PHOLU/15-164
Q8GME2_STRGL/24-173
Q8KI76_NOCAE/21-167
Q8KL32_RHIEC/16-161
Q8NQZ1_CORGL/15-160
Q8NRN7_CORGL/15-163
Q8NUJ0_STAAW/20-179
Q8NUJ2_STAAW/21-183
Q8P5Y0_XANCP/23-175
Q8PD72_XANCP/29-184
Q8PQ49_XANAC/29-184
Q8PS00_METMA/8-162
Q8PT07_METMA/9-171
Q8PYB7_METMA/31-175
Q8RDP3_FUSNN/11-174
Q8RGH5_FUSNN/19-180
Q8RLG2_BRAJA/32-181
Q8RQP9_9NOCA/21-166
Q8TJ24_METAC/13-154
Q8TKS4_METAC/8-160
Q8TNJ0_METAC/9-175
Q8TR43_METAC/14-177
Q8TTU7_METAC/10-163
Q8U370_PYRFU/4-159
Q8VQV3_9NOCA/26-168
Q8VRJ8_9BURK/20-127
Q8X9X9_ECO57/1-123
Q8XKI8_CLOPE/1-99
Q8XKI9_CLOPE/11-68
Q8XYC2_RALSO/34-180
Q8XYD8_RALSO/26-184
Q8Y1C7_RALSO/33-184
Q8Y867_LISMO/11-153
Q8Y8Y1_LISMO/19-183
Q8YH85_BRUME/20-176
Q8YHT7_BRUME/23-172
Q8ZVT5_PYRAE/4-127
Q8ZVY7_PYRAE/7-171
Q8ZXG6_PYRAE/23-185
Q92CX9_LISIN/11-160
Q92DQ8_LISIN/19-182
Q92J78_RICCN/14-159
Q92ML2_RHIME/20-179
Q92PJ7_RHIME/27-175
Q92QA7_RHIME/21-181
Q92YH5_RHIME/22-178
Q92ZM6_RHIME/15-159
Q92ZP5_RHIME/15-159
Q92ZP7_RHIME/15-159
Q930M1_RHIME/12-162
Q93LZ6_STRAU/13-158
Q93NA5_9BURK/10-155
Q974C9_SULTO/9-154
Q97GD1_CLOAB/11-174
Q97S48_STRPN/1-125
Q97WR2_SULSO/9-154
Q98G86_RHILO/17-166
Q98LR6_RHILO/20-178
Q98NL6_RHILO/16-165
Q99QX9_STAAM/20-180
Q99QY3_STAAM/21-183
Q9A620_CAUCR/24-170
Q9C2E6_NEUCR/8-213
Q9CJB9_LACLA/19-175
Q9CKT4_PASMU/13-165
Q9EWU5_STRCO/10-154
Q9HI97_THEAC/25-203
Q9HWT6_PSEAE/15-164
Q9I381_PSEAE/19-178
Q9JN75_STRCO/26-172
Q9JXX9_NEIMB/16-166
Q9K3F9_STRCO/38-184
Q9K416_STRCO/22-168
Q9K5V3_BACHD/9-171
Q9KFT5_BACHD/13-191
Q9KX93_BPVT2/1-92
Q9KXW1_STRCO/40-202
Q9LAG2_BACTR/10-152
Q9RRM9_DEIRA/42-186
Q9WY04_THEMA/4-148
Q9WZ34_THEMA/10-159
Q9X5G5_STRCL/24-171
Q9ZA25_STRVN/10-160
Q9ZE13_RICPR/14-160
RUTF1_AGRRK/56-203
RUTF1_METC4/20-167
RUTF1_METEP/21-168
RUTF2_AGRRK/27-173
RUTF2_METC4/18-165
RUTF2_METEP/18-165
RUTF_ACIAD/38-184
RUTF_AGRT5/28-174
RUTF_BRAJA/17-164
RUTF_CROTZ/11-158
RUTF_ECO10/13-160
RUTF_ECO1A/13-160
RUTF_ECO24/13-160
RUTF_ECO26/13-160
RUTF_ECO27/13-160
RUTF_ECO44/13-160
RUTF_ECO45/13-160
RUTF_ECO55/13-160
RUTF_ECO57/13-160
RUTF_ECO5E/13-160
RUTF_ECO5T/13-160
RUTF_ECO7I/13-160
RUTF_ECO81/13-160
RUTF_ECO8A/13-160
RUTF_ECOBB/13-160
RUTF_ECOBD/13-160
RUTF_ECOBR/13-160
RUTF_ECOBW/13-160
RUTF_ECOCB/13-160
RUTF_ECOD1/13-160
RUTF_ECODH/13-160
RUTF_ECOHS/13-160
RUTF_ECOK1/40-187
RUTF_ECOKI/13-160
RUTF_ECOL5/13-160
RUTF_ECOL6/33-180
RUTF_ECOLC/13-160
RUTF_ECOLI/13-160
RUTF_ECOLU/13-160
RUTF_ECOS5/13-160
RUTF_ECOSE/1-148
RUTF_ECOSM/13-160
RUTF_ECOUT/40-187
RUTF_ENT38/13-160
RUTF_ENTCC/13-160
RUTF_ENTS8/11-158
RUTF_KLEP3/13-160
RUTF_KLEP7/13-160
RUTF_KLEVT/13-160
RUTF_METEA/20-167
RUTF_METED/24-171
RUTF_METPB/21-168
RUTF_PANAM/38-185
RUTF_PSE14/25-172
RUTF_PSEU2/25-172
RUTF_PSEU5/25-172
RUTF_SERP5/26-173
RUTF_SHIDS/1-148
RUTF_SHIF2/13-160
RUTF_SHIF8/13-160
RUTF_SHIFL/1-148
RUTF_SHISS/1-148
RUTF_STAND/29-176
RUTF_VARPS/29-176
RUTF_YERE8/31-178
SNAC_STRPR/21-169
Y1246_PYRAB/4-158
Y1786_ARCFU/10-160
Y2278_BACHD/19-178
Y2580_AERPE/10-171
Y2585_DEIRA/21-181
Y574_METTH/8-177
Y856_PYRHO/4-158
Y928_AQUAE/18-178
YDDH_ECOLI/14-165
YDFE_BACSU/19-196
YL3B_SCHPO/46-233
YWRF_BACSU/20-183
