# Supplementary material for: Contact prediction is hardest for the most informative contacts, but improves with the incorporation of contact potentials
Source: PLoS One. 2018 Jun 28;13(6):e0199585. doi: 10.1371/journal.pone.0199585 (PMC6023208; doi:10.1371/journal.pone.0199585)
Supplement: S1 Data — Each file in the ‘alignments’ directory herein corresponds to a protein family’s alignment and contains the accession number and sequence range of each sequence in the alignment. (TAR.GZ) [file pone.0199585.s001.tar.gz › alignments/Bac_luciferase]

A0AC12_STRAM/1-281
A0ACA3_STRAM/164-347
A0ACA3_STRAM/4-132
A0ACA4_STRAM/1-305
A0ACA5_STRAM/14-399
A0ACA6_STRAM/18-346
A0ACB2_STRAM/3-327
A0ADV4_STRAM/8-305
A0AX73_BURCH/1-324
A0AXZ4_BURCH/7-349
A0AZ15_BURCH/19-303
A0B015_BURCH/3-324
A0B0I7_BURCH/1-303
A0B0I8_BURCH/16-383
A0B0J1_BURCH/6-325
A0B345_BURCH/17-397
A0B3B8_BURCH/19-306
A0B5M9_METTP/8-295
A0FKE7_9ACTO/10-399
A0JSB1_ARTS2/14-345
A0JUH4_ARTS2/15-388
A0JVY6_ARTS2/1-236
A0JY10_ARTS2/1-299
A0JYM3_ARTS2/36-336
A0K0V9_ARTS2/38-413
A0K1G3_ARTS2/7-307
A0K1R2_ARTS2/2-386
A0K1V2_ARTS2/5-299
A0K1V9_ARTS2/15-393
A0K1W0_ARTS2/18-314
A0K1W2_ARTS2/355-654
A0K2E2_ARTS2/1-292
A0K5Z4_BURCH/2-300
A0K737_BURCH/1-331
A0KCH3_BURCH/11-332
A0KDN4_BURCH/21-348
A0KDN6_BURCH/13-380
A0KDP0_BURCH/21-394
A0KDQ9_BURCH/37-365
A0KE67_BURCH/15-390
A0KGT4_AERHH/10-302
A0KZU5_SHESA/26-323
A0LUX7_ACIC1/1-273
A0LVF7_ACIC1/1-285
A0M732_GRAFK/8-307
A0NM81_9RHOB/22-334
A0NRU2_9RHOB/5-330
A0NTU5_9RHOB/11-398
A0NX22_9RHOB/3-296
A0PKG6_MYCUA/10-241
A0PL08_MYCUA/3-288
A0PL50_MYCUA/1-326
A0PL68_MYCUA/1-284
A0PM85_MYCUA/1-280
A0PMB0_MYCUA/125-257
A0PMB0_MYCUA/13-128
A0PMB1_MYCUA/23-270
A0PMS2_MYCUA/1-257
A0PNB3_MYCUA/2-282
A0PNH2_MYCUA/3-211
A0PR62_MYCUA/3-310
A0PR74_MYCUA/2-306
A0PR78_MYCUA/1-312
A0PRR0_MYCUA/18-233
A0PRX0_MYCUA/1-261
A0PRY9_MYCUA/2-307
A0PS28_MYCUA/1-93
A0PS50_MYCUA/1-324
A0PS95_MYCUA/4-313
A0PSB3_MYCUA/6-292
A0PSF7_MYCUA/3-279
A0PSV0_MYCUA/11-314
A0PTE6_MYCUA/8-285
A0PTF3_MYCUA/1-236
A0PUA9_MYCUA/2-253
A0PUC8_MYCUA/7-324
A0PUN4_MYCUA/3-264
A0PUV9_MYCUA/1-325
A0PUW3_MYCUA/2-288
A0PV60_MYCUA/7-325
A0PVQ9_MYCUA/186-325
A0PVT3_MYCUA/6-317
A0PVV3_MYCUA/3-331
A0PWH9_MYCUA/1-321
A0PWK6_MYCUA/19-342
A0PWQ6_MYCUA/5-299
A0PWV9_MYCUA/1-321
A0PX39_MYCUA/1-280
A0Q8X3_MYCA1/1-228
A0Q8X8_MYCA1/17-337
A0Q930_MYCA1/1-284
A0Q944_MYCA1/1-323
A0Q975_MYCA1/1-248
A0Q9N7_MYCA1/6-291
A0Q9N9_MYCA1/9-395
A0Q9X1_MYCA1/9-305
A0QA80_MYCA1/5-319
A0QAI1_MYCA1/1-325
A0QB59_MYCA1/1-326
A0QB97_MYCA1/1-285
A0QBF5_MYCA1/118-260
A0QBF5_MYCA1/3-128
A0QBF8_MYCA1/16-318
A0QBK9_MYCA1/5-252
A0QBM8_MYCA1/2-246
A0QBP3_MYCA1/7-234
A0QCL3_MYCA1/1-310
A0QCP5_MYCA1/4-269
A0QD53_MYCA1/4-321
A0QD78_MYCA1/4-257
A0QDR3_MYCA1/1-191
A0QDX1_MYCA1/3-308
A0QDZ0_MYCA1/5-334
A0QE12_MYCA1/5-328
A0QE35_MYCA1/1-280
A0QEC7_MYCA1/18-397
A0QEC8_MYCA1/167-345
A0QEC8_MYCA1/8-139
A0QEC9_MYCA1/19-316
A0QEJ2_MYCA1/1-312
A0QEK5_MYCA1/3-284
A0QEW3_MYCA1/3-284
A0QFP7_MYCA1/9-300
A0QFV8_MYCA1/8-298
A0QG12_MYCA1/1-285
A0QGC9_MYCA1/4-313
A0QGH9_MYCA1/1-272
A0QGL3_MYCA1/1-279
A0QGT3_MYCA1/2-288
A0QH43_MYCA1/1-253
A0QHY1_MYCA1/1-281
A0QI23_MYCA1/1-284
A0QI69_MYCA1/17-374
A0QI70_MYCA1/6-331
A0QJ92_MYCA1/15-400
A0QJX4_MYCA1/458-832
A0QKS8_MYCA1/1-321
A0QKV1_MYCA1/14-123
A0QKV2_MYCA1/12-129
A0QKV2_MYCA1/123-257
A0QKZ2_MYCA1/1-306
A0QLG9_MYCA1/3-331
A0QLQ8_MYCA1/2-311
A0QLS4_MYCA1/3-267
A0QLV0_MYCA1/2-307
A0QMP1_MYCA1/3-326
A0QMV8_MYCA1/1-268
A0QN01_MYCA1/37-352
A0QNX4_MYCS2/1-296
A0QPB4_MYCS2/1-321
A0QPB6_MYCS2/1-310
A0QPV1_MYCS2/1-300
A0QQ75_MYCS2/6-269
A0QQC1_MYCS2/1-284
A0QQF9_MYCS2/8-274
A0QQJ4_MYCS2/2-308
A0QR88_MYCS2/7-284
A0QRL8_MYCS2/15-387
A0QSG9_MYCS2/17-297
A0QSK7_MYCS2/8-256
A0QSK8_MYCS2/36-140
A0QSQ7_MYCS2/1-322
A0QT84_MYCS2/1-285
A0QTC7_MYCS2/8-304
A0QTX2_MYCS2/2-244
A0QU11_MYCS2/3-306
A0QU18_MYCS2/15-389
A0QU73_MYCS2/1-273
A0QUC8_MYCS2/1-273
A0QUE2_MYCS2/14-399
A0QUE3_MYCS2/20-338
A0QUL2_MYCS2/36-354
A0QUM0_MYCS2/3-320
A0QV58_MYCS2/3-304
A0QVB6_MYCS2/1-283
A0QVQ0_MYCS2/1-337
A0QW54_MYCS2/6-281
A0QW73_MYCS2/24-405
A0QW74_MYCS2/11-386
A0QW75_MYCS2/14-392
A0QWC8_MYCS2/2-270
A0QWD5_MYCS2/4-130
A0QWD7_MYCS2/3-245
A0QWM6_MYCS2/2-254
A0QXH3_MYCS2/1-274
A0QXW1_MYCS2/2-300
A0QY59_MYCS2/6-292
A0QY69_MYCS2/1-305
A0QY98_MYCS2/1-297
A0QYC5_MYCS2/35-320
A0QYD5_MYCS2/1-279
A0QYW3_MYCS2/103-240
A0QYW3_MYCS2/17-118
A0QZ04_MYCS2/1-338
A0QZC7_MYCS2/1-277
A0QZG1_MYCS2/1-306
A0QZM6_MYCS2/17-394
A0QZM7_MYCS2/15-389
A0QZM9_MYCS2/14-358
A0QZN0_MYCS2/1-174
A0QZN5_MYCS2/10-386
A0QZN6_MYCS2/19-313
A0QZN9_MYCS2/4-246
A0QZP0_MYCS2/15-350
A0QZP7_MYCS2/1-337
A0QZT3_MYCS2/22-269
A0R0H6_MYCS2/12-389
A0R0I5_MYCS2/1-259
A0R0X3_MYCS2/3-339
A0R0Y4_MYCS2/14-393
A0R0Y5_MYCS2/10-381
A0R121_MYCS2/17-388
A0R1N8_MYCS2/1-279
A0R1T1_MYCS2/1-326
A0R1U7_MYCS2/1-284
A0R230_MYCS2/2-269
A0R293_MYCS2/1-314
A0R3L8_MYCS2/10-334
A0R3L9_MYCS2/1-239
A0R3T9_MYCS2/4-254
A0R3X2_MYCS2/18-339
A0R461_MYCS2/1-303
A0R477_MYCS2/3-283
A0R4F0_MYCS2/14-391
A0R4Q8_MYCS2/1-325
A0R590_MYCS2/4-318
A0R679_MYCS2/1-278
A0R6M5_MYCS2/1-321
A0R6P2_MYCS2/9-271
A0R6R2_MYCS2/15-398
A0R6X3_MYCS2/6-250
A0R704_MYCS2/6-389
A0R7E8_MYCS2/1-272
A0R7G8_MYCS2/2-256
A0RCV2_BACAH/20-315
A0RD15_BACAH/2-306
A0RFA1_BACAH/4-327
A0RMP6_CAMFF/1-283
A0RV14_CENSY/32-361
A0RV54_CENSY/2-295
A0Y7R3_9GAMM/2-312
A0Y886_9GAMM/2-280
A0YAK2_9GAMM/1-305
A0YBL6_9GAMM/1-263
A0YD33_9GAMM/5-291
A0YFI8_9GAMM/4-275
A0YFJ8_9GAMM/4-302
A0YFY0_9GAMM/1-322
A0YG03_9GAMM/2-279
A0Z5J0_9GAMM/12-334
A0Z5T2_9GAMM/5-296
A0Z6P8_9GAMM/2-257
A0Z6W2_9GAMM/9-302
A0Z900_9GAMM/1-327
A0Z9Q8_NODSP/1-317
A0ZAR1_NODSP/1-305
A0ZNQ8_PHOPO/1-324
A0ZNQ9_PHOPO/1-318
A0ZNR0_PHOPO/48-195
A1AG65_ECOK1/8-306
A1AYH3_PARDP/1-324
A1AYJ0_PARDP/1-325
A1AYJ6_PARDP/4-141
A1AYK0_PARDP/49-271
A1AYU6_PARDP/8-321
A1AZ23_PARDP/1-297
A1B0A6_PARDP/751-1079
A1B134_PARDP/1-307
A1B6F3_PARDP/25-342
A1B7V2_PARDP/15-389
A1B9H8_PARDP/6-387
A1BBR7_PARDP/9-294
A1BC23_PARDP/13-383
A1BC29_PARDP/1-330
A1BCE1_PARDP/6-388
A1CCG9_ASPCL/6-322
A1CLI6_ASPCL/10-397
A1CMY3_ASPCL/29-412
A1CN74_ASPCL/23-218
A1D112_NEOFI/24-405
A1D5Q2_NEOFI/44-427
A1DL03_NEOFI/26-410
A1JIX7_YERE8/13-307
A1K4Q8_AZOSB/17-315
A1K6V6_AZOSB/18-340
A1KEL2_MYCBP/9-236
A1KEV3_MYCBP/24-334
A1KFM9_MYCBP/2-307
A1KGS5_MYCBP/7-315
A1KH74_MYCBP/2-241
A1KH87_MYCBP/1-270
A1KIF0_MYCBP/3-318
A1KJR7_MYCBP/1-279
A1KK01_MYCBP/1-324
A1KKK4_MYCBP/14-284
A1KMN7_MYCBP/13-298
A1KN70_MYCBP/8-140
A1KN77_MYCBP/1-243
A1KN91_MYCBP/7-298
A1KNI7_MYCBP/16-150
A1KPE9_MYCBP/20-259
A1KPK5_MYCBP/3-329
A1R2P9_ARTAT/12-305
A1R361_ARTAT/58-298
A1R4Q0_ARTAT/14-388
A1R7N1_ARTAT/19-317
A1R899_ARTAT/19-321
A1R970_ARTAT/21-324
A1RA72_ARTAT/13-404
A1RA73_ARTAT/40-343
A1RA76_ARTAT/4-330
A1RA80_ARTAT/21-396
A1RAT5_ARTAT/12-397
A1RAZ7_ARTAT/4-298
A1RB03_ARTAT/12-390
A1RB04_ARTAT/7-313
A1RB06_ARTAT/7-308
A1RDG2_ARTAT/13-326
A1RMI5_SHESW/13-310
A1SC81_NOCSJ/2-281
A1SEV0_NOCSJ/4-277
A1SEV3_NOCSJ/4-327
A1SEY7_NOCSJ/1-282
A1SEZ4_NOCSJ/7-319
A1SFX8_NOCSJ/1-278
A1SH58_NOCSJ/1-314
A1SIQ8_NOCSJ/7-308
A1SJ33_NOCSJ/10-291
A1SJW6_NOCSJ/1-299
A1SK51_NOCSJ/1-238
A1SK99_NOCSJ/1-333
A1SL22_NOCSJ/7-308
A1SM41_NOCSJ/13-305
A1SM42_NOCSJ/3-315
A1SMS7_NOCSJ/1-320
A1SMU0_NOCSJ/1-161
A1SMU2_NOCSJ/1-289
A1SNJ4_NOCSJ/26-333
A1SP27_NOCSJ/1-308
A1SPB4_NOCSJ/1-180
A1SPY2_NOCSJ/2-231
A1SSA3_PSYIN/6-323
A1T1K5_MYCVP/6-296
A1T1R0_MYCVP/1-282
A1T1W7_MYCVP/2-308
A1T206_MYCVP/3-320
A1T2R8_MYCVP/9-293
A1T2Y6_MYCVP/2-307
A1T345_MYCVP/1-284
A1T4A3_MYCVP/1-312
A1T4D5_MYCVP/31-369
A1T4V1_MYCVP/14-258
A1T4V2_MYCVP/16-122
A1T560_MYCVP/1-321
A1T641_MYCVP/2-307
A1T6E5_MYCVP/1-307
A1T6N5_MYCVP/7-324
A1T6N7_MYCVP/2-318
A1T7B1_MYCVP/1-285
A1T7B2_MYCVP/1-299
A1T992_MYCVP/3-266
A1T9M9_MYCVP/1-279
A1TAG5_MYCVP/4-245
A1TB37_MYCVP/3-283
A1TBT5_MYCVP/121-260
A1TBT5_MYCVP/4-128
A1TBW7_MYCVP/15-391
A1TC81_MYCVP/1-324
A1TCS5_MYCVP/1-284
A1TCW9_MYCVP/1-326
A1TCY6_MYCVP/1-284
A1TDA9_MYCVP/4-267
A1TDI3_MYCVP/2-317
A1TEN3_MYCVP/17-341
A1TEN7_MYCVP/1-250
A1TEQ8_MYCVP/2-272
A1TEV3_MYCVP/1-208
A1TF83_MYCVP/1-303
A1TFI8_MYCVP/3-255
A1TFP0_MYCVP/1-325
A1TGB8_MYCVP/1-297
A1TH01_MYCVP/104-245
A1TH01_MYCVP/16-123
A1TH10_MYCVP/1-279
A1TH67_MYCVP/1-287
A1THD4_MYCVP/1-242
A1THX4_MYCVP/9-388
A1THZ8_MYCVP/1-257
A1TKI8_ACIAC/9-330
A1TNQ3_ACIAC/17-110
A1TP08_ACIAC/38-309
A1TU78_ACIAC/25-328
A1TXJ2_MARAV/10-326
A1U9L0_MYCSK/1-252
A1U9P8_MYCSK/3-254
A1UA20_MYCSK/4-286
A1UA66_MYCSK/8-274
A1UAA2_MYCSK/2-307
A1UB85_MYCSK/1-312
A1UB99_MYCSK/12-270
A1UBB3_MYCSK/1-341
A1UBB4_MYCSK/9-391
A1UBR3_MYCSK/1-306
A1UBT9_MYCSK/121-256
A1UBT9_MYCSK/17-126
A1UBU0_MYCSK/13-250
A1UC09_MYCSK/1-324
A1UD44_MYCSK/1-322
A1UD81_MYCSK/2-304
A1UDY3_MYCSK/10-327
A1UDY5_MYCSK/6-320
A1UE85_MYCSK/26-353
A1UEL7_MYCSK/3-288
A1UEL8_MYCSK/3-252
A1UG06_MYCSK/7-393
A1UG14_MYCSK/1-289
A1UGB0_MYCSK/2-268
A1UGT0_MYCSK/1-279
A1UH07_MYCSK/52-348
A1UI11_MYCSK/2-301
A1UIC4_MYCSK/3-286
A1UIV7_MYCSK/5-337
A1UIV8_MYCSK/53-290
A1UIW2_MYCSK/12-390
A1UJI9_MYCSK/1-284
A1UJP1_MYCSK/1-326
A1UJT2_MYCSK/1-284
A1UK15_MYCSK/4-269
A1UK64_MYCSK/1-315
A1UL92_MYCSK/10-334
A1UL93_MYCSK/1-273
A1ULB2_MYCSK/2-266
A1ULE4_MYCSK/3-254
A1ULQ9_MYCSK/10-311
A1UM18_MYCSK/1-292
A1UM54_MYCSK/1-325
A1UM58_MYCSK/3-288
A1UMJ0_MYCSK/6-321
A1UMS5_MYCSK/1-299
A1UMZ9_MYCSK/11-270
A1UN03_MYCSK/1-276
A1UND2_MYCSK/1-280
A1UP97_MYCSK/4-256
A1UXB9_BURMS/8-388
A1UZ30_BURMS/13-384
A1UZ73_BURMS/3-303
A1UZ74_BURMS/11-382
A1V495_BURMS/1-331
A1VJN9_POLNA/6-328
A1VJQ2_POLNA/1-326
A1VM83_POLNA/17-309
A1W3T4_ACISJ/11-307
A1YZ56_9ACTO/7-301
A2QG87_ASPNC/6-332
A2QT72_ASPNC/16-403
A2R0M8_ASPNC/25-407
A2REB9_STRPG/1-304
A2RW50_BURM9/12-392
A2RZJ2_BURM9/8-388
A2S124_BURM9/13-384
A2S168_BURM9/11-382
A2S1Z5_BURM9/15-393
A2S363_BURM9/1-331
A2SA32_BURM9/18-319
A2SBY8_METPP/1-335
A2SHV7_METPP/3-308
A2SPJ8_METLZ/1-305
A2VF97_MYCTU/2-307
A2VG95_MYCTU/7-315
A2VGN7_MYCTU/2-241
A2VGP8_MYCTU/1-270
A2VHP9_MYCTU/3-318
A2VIX1_MYCTU/1-279
A2VJ45_MYCTU/24-347
A2VJQ7_MYCTU/14-283
A2VLM5_MYCTU/13-298
A2VLS5_MYCTU/16-348
A2VM03_MYCTU/5-319
A2VN60_MYCTU/24-334
A2VNP0_MYCTU/1-243
A2VNY7_MYCTU/16-137
A2VPP0_MYCTU/24-129
A2VPT4_MYCTU/3-329
A2VQM2_9BURK/43-373
A2VRL4_9BURK/37-335
A2VYR4_9BURK/43-362
A2VYR7_9BURK/14-383
A2VYR8_9BURK/221-522
A2VZ70_9BURK/14-335
A2VZU9_9BURK/19-299
A2W2P3_9BURK/19-309
A2W2V0_9BURK/17-397
A2W4F8_9BURK/11-332
A2W4K6_9BURK/190-565
A2W4L3_9BURK/15-306
A2W4L4_9BURK/4-289
A2W4L5_9BURK/1-185
A2W4M5_9BURK/4-304
A2W4M6_9BURK/12-382
A2W4M8_9BURK/9-303
A2W4N3_9BURK/25-394
A2W544_9BURK/38-366
A2W563_9BURK/36-409
A2W566_9BURK/13-380
A2W567_9BURK/20-344
A2WAH7_9BURK/43-373
A2WBE1_9BURK/34-332
A2WDQ9_9BURK/188-476
A2WEN3_9BURK/3-324
A2WF30_9BURK/1-303
A2WF31_9BURK/14-383
A2WF34_9BURK/37-356
A2WGR2_9BURK/19-297
A2WII3_9BURK/30-325
A2ZFK0_ORYSI/2-272
A3CQL9_STRSV/4-310
A3CSZ0_METMJ/3-312
A3CTH6_METMJ/2-293
A3CTL6_METMJ/1-304
A3CU05_METMJ/1-294
A3D1M3_SHEB5/13-310
A3HSK9_9BACT/1-307
A3I1A2_9BACT/10-318
A3I577_9BACI/1-375
A3I6Y7_9BACI/1-308
A3IAD5_9BACI/7-227
A3IBB2_9BACI/17-315
A3ICS6_9BACI/4-298
A3ICS7_9BACI/18-389
A3IFD8_9BACI/1-305
A3J7P0_9ALTE/7-307
A3J854_9ALTE/11-388
A3JLR0_9RHOB/1-313
A3JM03_9RHOB/16-335
A3JMY8_9RHOB/748-1073
A3JWA0_9RHOB/1-295
A3K3R3_9RHOB/1-300
A3K8K3_9RHOB/19-334
A3K8W4_9RHOB/714-1042
A3KCW5_RHORH/1-220
A3KIW8_STRAM/14-386
A3KJD9_STRAM/1-292
A3KJH3_STRAM/2-333
A3KRD0_PSEAE/7-235
A3KTN6_PSEAE/20-331
A3KU95_PSEAE/16-393
A3KUB5_PSEAE/14-392
A3KUZ5_PSEAE/6-323
A3KUZ7_PSEAE/3-318
A3KXA9_PSEAE/1-326
A3KYK8_PSEAE/8-329
A3KZ50_PSEAE/17-389
A3L8C6_PSEAE/20-331
A3L8M1_PSEAE/13-307
A3L8Y8_PSEAE/14-392
A3LB74_PSEAE/16-393
A3LBR9_PSEAE/19-237
A3LC10_PSEAE/28-256
A3LCP6_PSEAE/4-323
A3LCP8_PSEAE/3-318
A3LD13_PSEAE/1-324
A3LDP0_PSEAE/1-326
A3LF50_PSEAE/8-329
A3LFP9_PSEAE/17-389
A3LU76_PICST/31-414
A3LVK0_PICST/22-404
A3M0S9_ACIBT/1-328
A3M4M2_ACIBT/1-179
A3M4S0_ACIBT/16-393
A3M6P1_ACIBT/7-304
A3M9V1_ACIBT/8-329
A3MBT3_BURM7/13-384
A3MBX7_BURM7/3-303
A3MBX8_BURM7/11-382
A3MCS0_BURM7/23-401
A3MEL8_BURM7/12-392
A3MGS4_BURM7/8-388
A3MJA8_BURM7/1-331
A3MM02_BURM7/2-303
A3N1J4_ACTP2/5-318
A3N936_BURP6/1-331
A3NBP2_BURP6/2-303
A3NGT0_BURP6/23-401
A3NHV7_BURP6/8-329
A3NI44_BURP6/12-392
A3NIT1_BURP6/42-411
A3NJZ5_BURP6/16-307
A3NM27_BURP6/11-382
A3NM29_BURP6/3-264
A3NM79_BURP6/13-384
A3NPA1_BURP6/8-388
A3NUT1_BURP0/1-331
A3NXH9_BURP0/18-319
A3P2D0_BURP0/23-401
A3P3G4_BURP0/8-329
A3P3Q7_BURP0/12-392
A3P4F6_BURP0/42-411
A3P5L3_BURP0/16-307
A3P7J0_BURP0/11-382
A3P7J1_BURP0/70-372
A3P7P1_BURP0/13-384
A3P9S2_BURP0/8-388
A3PG67_RHOS1/8-298
A3PJ23_RHOS1/2-306
A3PT68_MYCSJ/1-251
A3PTA4_MYCSJ/3-254
A3PTM3_MYCSJ/1-283
A3PTS1_MYCSJ/8-274
A3PTV7_MYCSJ/2-307
A3PUV0_MYCSJ/1-312
A3PUW4_MYCSJ/12-271
A3PUX8_MYCSJ/1-341
A3PUX9_MYCSJ/9-391
A3PVE9_MYCSJ/1-304
A3PVH4_MYCSJ/121-256
A3PVH4_MYCSJ/17-126
A3PVH5_MYCSJ/14-250
A3PVP0_MYCSJ/1-324
A3PWP8_MYCSJ/2-304
A3PXD6_MYCSJ/10-327
A3PXD8_MYCSJ/6-320
A3PXN9_MYCSJ/26-353
A3PY24_MYCSJ/3-288
A3PY25_MYCSJ/3-252
A3PZL6_MYCSJ/7-393
A3PZM4_MYCSJ/1-289
A3PZW0_MYCSJ/2-268
A3Q0D0_MYCSJ/1-279
A3Q0K9_MYCSJ/1-288
A3Q1H5_MYCSJ/2-301
A3Q1T8_MYCSJ/3-286
A3Q2B1_MYCSJ/5-337
A3Q2B2_MYCSJ/52-263
A3Q2B6_MYCSJ/12-390
A3Q2Z2_MYCSJ/1-284
A3Q336_MYCSJ/1-326
A3Q359_MYCSJ/1-284
A3Q3H0_MYCSJ/4-269
A3Q3L8_MYCSJ/1-315
A3Q3S4_MYCSJ/1-265
A3Q3U4_MYCSJ/5-328
A3Q3X5_MYCSJ/1-285
A3Q469_MYCSJ/9-299
A3Q5C6_MYCSJ/2-308
A3Q5P1_MYCSJ/10-343
A3Q5P2_MYCSJ/1-273
A3Q5R1_MYCSJ/2-266
A3Q5U3_MYCSJ/3-254
A3Q660_MYCSJ/10-311
A3Q6G8_MYCSJ/1-292
A3Q6K2_MYCSJ/1-325
A3Q6K6_MYCSJ/3-288
A3Q6Z5_MYCSJ/6-320
A3Q760_MYCSJ/1-299
A3Q7E7_MYCSJ/15-274
A3Q7F1_MYCSJ/1-276
A3Q7S8_MYCSJ/1-281
A3Q8P3_MYCSJ/4-256
A3RQK3_RALSO/11-309
A3RX19_RALSO/1-332
A3RXP5_RALSO/84-369
A3SAJ3_9RHOB/1-296
A3SHI8_9RHOB/1-303
A3SJY8_9RHOB/26-317
A3SL60_9RHOB/1-306
A3SPZ0_9RHOB/776-1104
A3SVX0_9RHOB/1-296
A3T262_9RHOB/12-310
A3TFV8_9MICO/1-244
A3TH24_9MICO/4-311
A3TIC2_9MICO/2-275
A3TIQ4_9MICO/13-386
A3TIU7_9MICO/179-497
A3TKK9_9MICO/8-308
A3TL74_9MICO/1-323
A3TL92_9MICO/1-239
A3TM58_9MICO/1-300
A3TN03_9MICO/6-270
A3TNR7_9MICO/6-375
A3TPG6_9MICO/1-283
A3TPI3_9MICO/1-228
A3TPK1_9MICO/7-312
A3TQN8_9MICO/4-314
A3TRW5_9MICO/1-242
A3TUC1_9RHOB/22-285
A3TX49_9RHOB/1-296
A3U994_CROAH/13-316
A3U9B3_CROAH/20-242
A3V810_9RHOB/21-335
A3VBR0_9RHOB/9-296
A3VZ21_9RHOB/1-162
A3W021_9RHOB/1-306
A3W0H4_9RHOB/731-1059
A3W604_9RHOB/1-314
A3WHF8_9SPHN/2-301
A3WK53_9GAMM/9-301
A3WXY9_9BRAD/22-313
A3X6P7_9RHOB/1-315
A3XBK2_9RHOB/3-302
A3XD76_9RHOB/770-1098
A3XLM4_LEEBM/14-312
A3XPX6_LEEBM/12-386
A3XPY4_LEEBM/11-323
A3XPY5_LEEBM/16-321
A3Y715_9GAMM/1-307
A3Y813_9GAMM/8-298
A3ZL69_9PLAN/24-343
A3ZUB6_9PLAN/8-301
A4A906_9GAMM/2-300
A4AAK0_9GAMM/7-225
A4AEE0_9ACTN/1-296
A4AEE6_9ACTN/2-310
A4AEE8_9ACTN/1-303
A4AEF4_9ACTN/1-305
A4AEH7_9ACTN/4-383
A4AGW4_9ACTN/1-282
A4AH28_9ACTN/4-258
A4AH30_9ACTN/1-276
A4AHG6_9ACTN/1-299
A4AHV7_9ACTN/6-316
A4AKH9_9ACTN/11-308
A4AL62_9ACTN/3-310
A4AL67_9ACTN/2-310
A4ALT6_9ACTN/4-277
A4B9N8_9GAMM/2-300
A4EJX4_9RHOB/21-335
A4EWL4_9RHOB/763-1091
A4F0I1_9RHOB/1-315
A4F640_SACEN/98-334
A4F9A8_SACEN/27-329
A4FA77_SACEN/5-289
A4FB33_SACEN/1-321
A4FCT7_SACEN/1-282
A4FDE4_SACEN/14-391
A4FDL6_SACEN/2-294
A4FDN6_SACEN/1-287
A4FE06_SACEN/1-320
A4FER7_SACEN/1-285
A4FES8_SACEN/15-338
A4FES9_SACEN/14-398
A4FEW9_SACEN/1-299
A4FF70_SACEN/1-306
A4FGM0_SACEN/1-126
A4FGM1_SACEN/1-157
A4FGZ1_SACEN/3-295
A4FH08_SACEN/10-334
A4FI11_SACEN/6-270
A4FJB9_SACEN/1-286
A4FJC6_SACEN/1-269
A4FK48_SACEN/5-335
A4FKP0_SACEN/1-246
A4FL62_SACEN/1-300
A4FQQ0_SACEN/2-306
A4G0D2_METM5/1-294
A4GAL8_HERAR/14-307
A4INE6_GEOTN/3-307
A4IRJ7_GEOTN/2-325
A4IU28_GEOTN/15-374
A4JCU5_BURVG/3-300
A4JE30_BURVG/1-331
A4JJV3_BURVG/17-397
A4JJY9_BURVG/23-309
A4JM43_BURVG/21-310
A4JNC8_BURVG/3-324
A4JNP1_BURVG/7-324
A4JNT6_BURVG/1-303
A4JNT7_BURVG/14-383
A4JPY5_BURVG/15-390
A4JQ07_BURVG/1-324
A4KE95_MYCTU/2-307
A4KFA7_MYCTU/7-315
A4KFP2_MYCTU/2-241
A4KGS6_MYCTU/3-318
A4KI01_MYCTU/1-279
A4KI80_MYCTU/24-347
A4KIT7_MYCTU/14-284
A4KKF6_MYCTU/13-298
A4KKL1_MYCTU/16-348
A4KKX3_MYCTU/4-137
A4KKY0_MYCTU/1-243
A4KKZ3_MYCTU/1-90
A4KL85_MYCTU/16-150
A4KLY7_MYCTU/20-259
A4KM09_MYCTU/1-325
A4KM93_MYCTU/5-319
A4KN74_MYCTU/9-236
A4KNF6_MYCTU/24-334
A4LDV2_BURPS/2-303
A4LEN6_BURPS/11-382
A4LEN7_BURPS/3-303
A4LET6_BURPS/14-384
A4LH95_BURPS/42-411
A4LI20_BURPS/12-392
A4LIA1_BURPS/8-329
A4LNW7_BURPS/8-388
A4LQ54_BURPS/47-377
A4LVF3_BURPS/23-401
A4MH29_BURPS/16-307
A4PHL6_STRVG/38-356
A4QC62_CORGB/10-384
A4QDI2_CORGB/3-339
A4QEL7_CORGB/1-299
A4QFI6_CORGB/5-306
A4QFT1_CORGB/1-218
A4QG19_CORGB/5-299
A4QGL6_CORGB/4-319
A4QHH8_CORGB/1-300
A4QI06_CORGB/2-288
A4RPK7_MAGO7/154-363
A4RPK7_MAGO7/22-140
A4SR11_AERS4/10-302
A4SWR8_POLSQ/12-305
A4T101_MYCGI/3-287
A4T121_MYCGI/15-394
A4T157_MYCGI/3-259
A4T158_MYCGI/10-125
A4T158_MYCGI/164-343
A4T159_MYCGI/13-240
A4T163_MYCGI/2-307
A4T1I1_MYCGI/1-312
A4T1K6_MYCGI/5-343
A4T2E2_MYCGI/4-260
A4T3W2_MYCGI/2-282
A4T403_MYCGI/1-277
A4T499_MYCGI/1-243
A4T4Q3_MYCGI/1-266
A4T5W2_MYCGI/1-297
A4T635_MYCGI/21-398
A4T641_MYCGI/6-272
A4T646_MYCGI/1-267
A4T6V0_MYCGI/20-285
A4T6X0_MYCGI/2-249
A4T707_MYCGI/15-224
A4T7C2_MYCGI/1-303
A4T7M7_MYCGI/5-275
A4T7T3_MYCGI/1-325
A4T825_MYCGI/10-337
A4T868_MYCGI/1-284
A4T8B9_MYCGI/1-326
A4T8C7_MYCGI/1-284
A4T8N5_MYCGI/4-272
A4T8T3_MYCGI/1-316
A4TAA4_MYCGI/31-356
A4TAD6_MYCGI/1-279
A4TAN9_MYCGI/1-265
A4TAQ9_MYCGI/1-246
A4TBM8_MYCGI/3-277
A4TC05_MYCGI/1-292
A4TCA1_MYCGI/1-278
A4TCA2_MYCGI/1-285
A4TD51_MYCGI/1-220
A4TD96_MYCGI/4-302
A4TDG3_MYCGI/1-307
A4TDK2_MYCGI/17-337
A4TDR6_MYCGI/6-325
A4TDS7_MYCGI/2-310
A4TEE8_MYCGI/14-122
A4TEE9_MYCGI/119-258
A4TEE9_MYCGI/12-128
A4TEL7_MYCGI/1-321
A4TEX4_MYCGI/2-270
A4TFM3_MYCGI/2-308
A4TQT9_YERPP/22-318
A4U8D5_PHOLE/1-221
A4U8D6_PHOLE/1-295
A4U8D8_PHOLE/1-221
A4U8D9_PHOLE/1-293
A4U8E4_PHOLE/1-221
A4U8E5_PHOLE/1-294
A4U8F0_PHOLE/1-221
A4U8F1_PHOLE/1-295
A4U8F3_PHOLE/1-221
A4U8F4_PHOLE/1-294
A4U8G0_PHOMO/1-296
A4U8G3_PHOMO/1-221
A4U8G4_PHOMO/1-296
A4U8G5_PHOMO/69-190
A4U8H1_PHOMO/1-221
A4U8H5_PHOMO/1-221
A4U8H6_PHOMO/1-296
A4U8H7_PHOMO/30-190
A4U8H9_PHOMO/1-221
A4U8I0_PHOMO/1-296
A4U8I3_PHOMO/1-221
A4U8I4_PHOMO/1-296
A4U8I5_PHOMO/68-190
A4U8I8_PHOMO/1-295
A4U8I9_PHOMO/69-192
A4U8J6_PHOMO/1-296
A4U8J7_PHOMO/30-190
A4U8J9_PHOMO/1-221
A4U8K0_PHOMO/1-296
A4U8K1_PHOMO/69-191
A4U8M7_PHOMO/1-221
A4U8M8_PHOMO/1-296
A4UA29_PHOMO/1-221
A4UA30_PHOMO/1-296
A4UA37_PHOMO/66-191
A4UA41_PHOMO/66-191
A4UA61_PHOMO/69-192
A4UA65_PHOMO/69-191
A4UA77_PHOMO/67-190
A4UA83_PHOMO/1-221
A4UA84_PHOMO/1-296
A4UA87_PHOMO/1-221
A4UA88_PHOMO/1-296
A4UA89_PHOMO/69-190
A4UA92_PHOMO/1-296
A4UA93_PHOMO/44-190
A4VM08_PSEU5/24-242
A4VS04_PSEU5/1-255
A4VTP5_STRSY/6-308
A4VZX8_STRS2/6-133
A4VZX9_STRS2/10-169
A4WAN5_ENT38/15-385
A4WAN7_ENT38/4-302
A4WEX5_ENT38/7-306
A4WQL2_RHOS5/11-387
A4WTX9_RHOS5/4-303
A4WX13_RHOS5/8-296
A4X120_SALTO/3-267
A4X519_SALTO/1-261
A4X5A2_SALTO/181-474
A4X6W4_SALTO/1-319
A4X7E4_SALTO/7-290
A4X843_SALTO/6-330
A4X878_SALTO/2-284
A4X8F6_SALTO/25-347
A4X8Q3_SALTO/12-394
A4X8S4_SALTO/3-331
A4X8U0_SALTO/1-302
A4X904_SALTO/1-298
A4XBK3_SALTO/1-287
A4XBT8_SALTO/26-290
A4XCC2_SALTO/2-291
A4XDX3_NOVAD/12-385
A4XEU3_NOVAD/1-342
A4XUV5_PSEMY/12-387
A4XUV9_PSEMY/24-242
A4XY11_PSEMY/1-317
A4Y0T3_PSEMY/7-307
A4Y4E6_SHEPC/13-310
A4YKM1_BRASO/4-313
A4YKY0_BRASO/1-323
A4YL21_BRASO/9-308
A4YLY5_BRASO/1-280
A4YTG8_BRASO/8-328
A4YUI0_BRASO/1-293
A4YVU2_BRASO/25-342
A4YVV0_BRASO/14-387
A4YVV3_BRASO/1-310
A4YW31_BRASO/4-328
A4YWH4_BRASO/14-387
A4YXF5_BRASO/14-393
A4Z097_BRASO/11-333
A4ZHT5_MYCS2/2-255
A5CMC3_CLAM3/6-386
A5CME7_CLAM3/5-307
A5CNN9_CLAM3/10-304
A5CNP0_CLAM3/9-327
A5CPF3_CLAM3/7-306
A5CR07_CLAM3/13-339
A5CSB7_CLAM3/10-307
A5CSD8_CLAM3/15-394
A5CSE8_CLAM3/6-300
A5CTC3_CLAM3/6-306
A5DYE7_LODEL/25-409
A5E2N7_LODEL/52-436
A5ED25_BRASB/8-330
A5EDC7_BRASB/4-325
A5EEU2_BRASB/12-384
A5EEU7_BRASB/11-390
A5EEV1_BRASB/5-321
A5EEV6_BRASB/5-380
A5EEY5_BRASB/33-409
A5EEY6_BRASB/1-326
A5EEZ7_BRASB/33-359
A5EGL3_BRASB/14-393
A5EGU9_BRASB/1-310
A5EGV2_BRASB/15-387
A5EGW0_BRASB/5-322
A5EGW6_BRASB/4-328
A5EJK5_BRASB/8-328
A5EKR9_BRASB/14-387
A5EKY0_BRASB/1-305
A5EL25_BRASB/11-392
A5EL29_BRASB/7-299
A5EL36_BRASB/12-391
A5EL39_BRASB/12-394
A5ERZ8_BRASB/1-280
A5ESI2_BRASB/15-393
A5ET74_BRASB/9-308
A5ETB4_BRASB/1-323
A5ETM4_BRASB/4-313
A5FEN1_FLAJ1/3-306
A5FF09_FLAJ1/4-262
A5FIF4_FLAJ1/10-305
A5FW06_ACICJ/8-302
A5GXQ4_PHOLE/1-163
A5GXQ5_PHOLE/1-193
A5GXQ7_VIBF1/1-321
A5GXQ8_VIBFI/1-321
A5GXQ9_VIBFI/1-321
A5GXR1_VIBFI/1-321
A5GXR3_VIBFI/1-321
A5GXR4_VIBFI/1-321
A5GXR5_VIBFI/1-321
A5GXR6_VIBFI/1-321
A5GXR7_VIBFI/1-248
A5H9U3_PHOMO/1-180
A5IPQ5_STAA9/7-304
A5IPS0_STAA9/20-316
A5ITE8_STAA9/7-301
A5IXE8_MYCAA/1-318
A5J3V9_BURMA/22-400
A5J4J7_BURMA/11-382
A5J4J8_BURMA/3-303
A5J4N8_BURMA/13-384
A5JBD5_BURMA/8-388
A5L9J5_STRPN/4-310
A5LJH2_STRPN/4-310
A5LWQ2_STRPN/4-310
A5LYL0_STRPN/4-310
A5M4U1_STRPN/4-310
A5MDV1_STRPN/4-310
A5MLJ3_STRPN/4-310
A5MS71_STRPN/1-234
A5P980_9SPHN/7-299
A5PEW3_9ACTO/15-398
A5TFQ0_BURMA/12-392
A5TJ20_BURMA/2-303
A5TLG2_BURMA/1-331
A5TMK7_BURMA/22-400
A5TNA9_BURMA/11-382
A5TNB0_BURMA/3-303
A5TNF4_BURMA/13-384
A5TTE9_FUSNP/10-308
A5TYB5_MYCTA/9-236
A5TYK7_MYCTA/24-334
A5TZD3_MYCTA/2-307
A5U0I0_MYCTA/7-315
A5U0Y0_MYCTA/2-241
A5U0Z3_MYCTA/1-270
A5U261_MYCTA/3-318
A5U3M2_MYCTA/1-279
A5U3V5_MYCTA/1-324
A5U4I8_MYCTA/14-284
A5U6P8_MYCTA/13-298
A5U787_MYCTA/8-140
A5U794_MYCTA/1-243
A5U7A8_MYCTA/7-298
A5U7K9_MYCTA/16-150
A5U8D9_MYCTA/20-259
A5U8J4_MYCTA/3-329
A5U8U2_MYCTA/5-319
A5UKL9_METS3/1-296
A5USC5_ROSS1/1-315
A5USE4_ROSS1/3-302
A5UTF7_ROSS1/3-232
A5UWZ8_ROSS1/3-295
A5V455_SPHWW/1-305
A5V475_SPHWW/1-304
A5V4G6_SPHWW/18-341
A5V542_SPHWW/3-314
A5V5G8_SPHWW/5-329
A5V692_SPHWW/46-376
A5V6R2_SPHWW/1-314
A5V6X2_SPHWW/5-326
A5V817_SPHWW/1-340
A5V841_SPHWW/1-293
A5V847_SPHWW/4-321
A5V851_SPHWW/14-335
A5V899_SPHWW/7-310
A5V8M6_SPHWW/15-384
A5V9A2_SPHWW/5-323
A5VBN4_SPHWW/1-341
A5VDY0_SPHWW/1-318
A5VE40_SPHWW/5-325
A5VE62_SPHWW/1-309
A5VE65_SPHWW/2-287
A5VE84_SPHWW/23-349
A5VE92_SPHWW/12-395
A5VE96_SPHWW/21-347
A5VEF8_SPHWW/22-345
A5VLC9_LACRD/5-134
A5VQL5_BRUO2/8-302
A5VT11_BRUO2/7-332
A5VWL8_PSEP1/7-307
A5VX01_PSEP1/12-389
A5W1W2_PSEP1/24-239
A5W267_PSEP1/1-316
A5W2M3_PSEP1/9-393
A5W3G9_PSEP1/6-298
A5W4Q7_PSEP1/5-326
A5W4S5_PSEP1/15-393
A5WGC5_PSYWF/8-299
A5WI97_MYCTF/9-236
A5WII7_MYCTF/24-334
A5WJB6_MYCTF/2-307
A5WKG1_MYCTF/7-315
A5WKW2_MYCTF/2-241
A5WKX5_MYCTF/9-285
A5WM45_MYCTF/3-318
A5WNH9_MYCTF/1-279
A5WNR1_MYCTF/1-324
A5WPD3_MYCTF/14-284
A5WRE5_MYCTF/13-298
A5WRK3_MYCTF/16-348
A5WRX7_MYCTF/4-137
A5WRY4_MYCTF/1-243
A5WRZ8_MYCTF/7-298
A5WS98_MYCTF/16-150
A5WT36_MYCTF/20-259
A5WT89_MYCTF/3-329
A5WTI5_MYCTF/5-319
A5XG38_BURMA/1-331
A5XIF9_BURMA/18-319
A5XK99_BURMA/12-392
A5XKX7_BURMA/22-400
A5XLL8_BURMA/11-382
A5XLL9_BURMA/3-303
A5XLR2_BURMA/13-384
A5XMG7_BURMA/8-388
A5XMY7_BURMA/18-319
A5XPP4_BURMA/1-331
A6APD1_VIBHA/1-310
A6APD2_VIBHA/1-322
A6BXY3_YERPE/2-326
A6BY22_YERPE/22-318
A6CJ65_9BACI/9-305
A6CPU8_9BACI/12-314
A6CRG6_9BACI/8-304
A6DVI4_9RHOB/738-1066
A6DXU9_9RHOB/1-314
A6ECV9_9SPHI/11-308
A6EFV8_9SPHI/2-305
A6EJ83_9SPHI/1-294
A6EXP4_9ALTE/12-309
A6FR96_9RHOB/1-314
A6FYB5_9DELT/32-269
A6G1I9_9DELT/1-319
A6GED8_9DELT/3-310
A6NT16_9BACE/3-312
A6NZU8_9BACE/1-310
A6NZV0_9BACE/5-311
A6NZW6_9BACE/4-308
A6QE06_STAAE/7-304
A6QE21_STAAE/19-316
A6QHG5_STAAE/8-301
A6SHL6_BOTFB/20-396
A6SJN4_BOTFB/70-395
A6SUJ3_JANMA/1-386
A6SUK1_JANMA/17-397
A6SVY3_JANMA/3-330
A6SWR5_JANMA/1-324
A6T3Q9_JANMA/14-392
A6T4C3_JANMA/14-307
A6T736_KLEP7/3-326
A6T9L8_KLEP7/4-296
A6T9R3_KLEP7/4-299
A6TAB8_KLEP7/3-324
A6TD77_KLEP7/9-332
A6TEH9_KLEP7/7-306
A6TYH6_STAA2/7-304
A6TYJ1_STAA2/20-316
A6U292_STAA2/7-301
A6UCU0_SINMW/4-302
A6UGR5_SINMW/1-295
A6UH88_SINMW/6-385
A6UI27_SINMW/1-303
A6UL51_SINMW/10-384
A6UMH1_SINMW/1-315
A6UR51_METVS/1-294
A6UV10_META3/1-294
A6V0F5_PSEA7/8-329
A6V1Y2_PSEA7/1-326
A6V4Y0_PSEA7/13-307
A6V5D1_PSEA7/1-324
A6V5D9_PSEA7/14-392
A6V5F8_PSEA7/16-393
A6V913_PSEA7/28-253
A6VI45_METM7/1-294
A6VVY9_MARMS/7-299
A6VY69_MARMS/1-314
A6W071_MARMS/1-310
A6W6I0_KINRD/15-390
A6W6I1_KINRD/3-229
A6W6L0_KINRD/7-279
A6W6P0_KINRD/1-288
A6W7K0_KINRD/56-440
A6W7P4_KINRD/6-391
A6W864_KINRD/8-308
A6W892_KINRD/13-275
A6W911_KINRD/1-299
A6W9C9_KINRD/1-299
A6W9D5_KINRD/1-299
A6W9G4_KINRD/19-316
A6W9R0_KINRD/10-390
A6WA13_KINRD/27-408
A6WA19_KINRD/2-332
A6WBM8_KINRD/31-323
A6WC27_KINRD/6-266
A6WCN5_KINRD/13-331
A6WD61_KINRD/1-282
A6WD69_KINRD/6-310
A6WD95_KINRD/8-310
A6WDI4_KINRD/1-328
A6WDJ0_KINRD/12-316
A6WDM0_KINRD/7-306
A6WDN6_KINRD/14-393
A6WDR0_KINRD/12-391
A6WDR1_KINRD/23-330
A6WE70_KINRD/17-388
A6WEE9_KINRD/2-290
A6WF67_KINRD/7-326
A6WFK0_KINRD/4-296
A6WFZ2_KINRD/1-313
A6WG54_KINRD/5-300
A6WGJ9_KINRD/1-310
A6WKI6_SHEB8/13-310
A6WX86_OCHA4/7-329
A6X0Y4_OCHA4/7-302
A6X6D7_OCHA4/17-389
A6X750_OCHA4/8-383
A6X754_OCHA4/5-293
A6X756_OCHA4/5-297
A6XCI9_VIBHA/1-222
A6XCJ0_VIBFI/1-221
A6XCJ1_VIBFI/1-221
A6XCJ2_VIBFI/1-221
A6XCJ5_VIBFI/1-221
A6XCJ6_9GAMM/1-224
A6XCK0_9GAMM/1-224
A6XCL1_9GAMM/1-224
A6XCL8_PHOLE/1-295
A6XCN6_PHOLE/1-294
A6XCP2_PHOLE/1-294
A6XCP7_PHOLE/1-221
A6XCP8_PHOLE/1-294
A6XCQ4_PHOLE/1-294
A6XI85_PHOLE/1-221
A6XI86_PHOLE/1-292
A6YFJ1_9MICC/12-338
A7BAX5_9ACTO/1-82
A7BAY2_9ACTO/1-274
A7DWL0_STRTE/1-263
A7EFJ5_SCLS1/70-395
A7F9F7_SCLS1/20-396
A7FMR3_YERP3/22-318
A7GQ63_BACCN/1-324
A7HPK0_PARL1/1-329
A7HQL3_PARL1/24-348
A7HRT1_PARL1/8-325
A7HS13_PARL1/3-316
A7HTN2_PARL1/6-310
A7HU10_PARL1/1-318
A7HU28_PARL1/1-321
A7I5N5_METB6/1-305
A7IED2_XANP2/17-393
A7IED5_XANP2/12-394
A7IEL9_XANP2/20-342
A7II48_XANP2/2-301
A7IJ20_XANP2/8-390
A7IJH4_XANP2/15-338
A7IKE9_XANP2/1-293
A7IKZ2_XANP2/17-340
A7IKZ9_XANP2/6-322
A7JRR3_PASHA/17-309
A7KHW4_PHOPO/1-224
A7KHX5_PHOPO/1-224
A7KQK7_PHOLE/1-321
A7KQM0_PHOLE/1-321
A7KQP4_PHOLE/1-295
A7KQT5_VIBSP/1-222
A7KQT6_VIBSP/1-176
A7KU27_VIBLO/1-221
A7KU28_VIBLO/1-179
A7LIY3_9RHIZ/1-179
A7LKG6_9RHIZ/1-195
A7LKG7_9RHIZ/1-193
A7LKG8_9GAMM/1-193
A7LKG9_9RHIZ/1-196
A7MIP3_ENTS8/8-307
A7MJM7_ENTS8/24-323
A7MPX4_ENTS8/5-297
A7N6K6_VIBHB/1-310
A7N6K7_VIBHB/1-322
A7NFY7_ROSCS/3-269
A7NIU2_ROSCS/14-308
A7NM83_ROSCS/18-303
A7NQZ6_ROSCS/1-315
A7NR18_ROSCS/3-302
A7UQV0_9GAMM/1-324
A7UQV1_9GAMM/1-224
A7UQV2_9GAMM/1-324
A7UWN7_NEUCR/1-274
A7VMW9_STRKA/1-284
A7WY03_STAA1/7-304
A7WY23_STAA1/20-316
A7X335_STAA1/7-301
A7Z137_BACA2/3-303
A7Z1B3_BACA2/15-383
A7Z540_BACA2/9-317
A7Z8T2_BACA2/15-385
A7Z8T4_BACA2/3-301
A7Z8Y9_BACA2/11-308
A7ZA36_BACA2/4-306
A7ZEU8_CAMC1/3-315
A7ZS55_ECO24/8-306
A8A4X6_ECOHS/8-306
A8AQ48_CITK8/8-306
A8DC15_GEOSE/17-374
A8EAL8_BURPS/8-388
A8EBL5_BURPS/18-319
A8EE14_BURPS/25-355
A8EIT4_BURPS/22-400
A8EK52_BURPS/8-329
A8EKE5_BURPS/12-392
A8EL08_BURPS/42-411
A8EP23_BURPS/13-384
A8EP68_BURPS/3-303
A8EP69_BURPS/11-382
A8EQ73_BURPS/16-307
A8F9P0_BACP2/3-304
A8F9X3_BACP2/17-388
A8FAB6_BACP2/1-308
A8FE07_BACP2/15-314
A8FIP0_BACP2/1-306
A8G916_SERP5/18-311
A8GB01_SERP5/21-389
A8GEC5_SERP5/16-388
A8GEX3_SERP5/8-300
A8GGI1_SERP5/7-307
A8GGL3_SERP5/5-297
A8HL17_BURPS/35-326
A8HXP3_AZOC5/2-301
A8HZ86_AZOC5/7-329
A8I8I1_AZOC5/41-368
A8I8W6_AZOC5/26-348
A8IA12_AZOC5/5-379
A8IC39_AZOC5/14-336
A8IC42_AZOC5/15-393
A8IC78_AZOC5/10-390
A8IC94_AZOC5/12-393
A8IC98_AZOC5/74-452
A8ILT8_AZOC5/10-307
A8JPA1_9VIBR/1-322
A8JPA2_9VIBR/1-310
A8KDC4_BURPS/13-384
A8KDH5_BURPS/70-372
A8KDH6_BURPS/11-382
A8KH21_BURPS/8-388
A8KI93_BURPS/8-329
A8KN03_BURPS/1-331
A8KNP1_BURPS/1-315
A8KPL5_BURPS/22-400
A8KQQ8_BURPS/12-392
A8KQT0_9ACTO/2-104
A8KRG7_BURPS/42-411
A8KVE0_BURPS/18-319
A8KX74_FRASN/4-306
A8KX75_FRASN/1-276
A8KXI8_FRASN/3-312
A8KXJ7_FRASN/10-128
A8KXJ7_FRASN/183-360
A8KXJ8_FRASN/19-337
A8KXJ9_FRASN/14-400
A8KXT3_FRASN/15-353
A8KXT5_FRASN/1-305
A8KXU8_FRASN/14-307
A8KXW2_FRASN/15-396
A8KXX6_FRASN/37-338
A8KY83_FRASN/2-310
A8KYE6_FRASN/7-266
A8KZQ2_FRASN/7-262
A8KZS9_FRASN/1-111
A8L0E7_FRASN/9-277
A8L112_FRASN/1-290
A8L1T0_FRASN/19-340
A8L1T7_FRASN/22-322
A8L251_FRASN/25-280
A8L277_FRASN/5-287
A8L2Q1_FRASN/6-305
A8L2Q9_FRASN/1-275
A8L2T2_FRASN/1-276
A8L392_FRASN/1-299
A8L3F4_FRASN/2-120
A8L3I5_FRASN/1-303
A8L3M5_FRASN/9-277
A8L3R2_FRASN/7-275
A8L3T9_FRASN/1-245
A8L490_FRASN/1-284
A8L4F4_FRASN/4-260
A8L518_FRASN/1-276
A8L5D7_FRASN/3-323
A8L695_FRASN/18-121
A8L700_FRASN/16-387
A8L747_FRASN/11-273
A8L761_FRASN/1-243
A8L7E5_FRASN/1-319
A8L7M0_FRASN/40-306
A8L802_FRASN/1-314
A8L825_FRASN/22-341
A8L837_FRASN/4-91
A8L8K9_FRASN/8-297
A8L933_FRASN/1-285
A8L9D6_FRASN/3-283
A8L9I9_FRASN/1-284
A8L9K9_FRASN/1-296
A8LAD9_FRASN/1-266
A8LAQ3_FRASN/2-144
A8LBD6_FRASN/55-357
A8LBF5_FRASN/1-292
A8LBY2_FRASN/2-312
A8LCU5_FRASN/1-284
A8LD75_FRASN/1-314
A8LD79_FRASN/4-294
A8LDC1_FRASN/1-237
A8LDN1_FRASN/2-292
A8LDV4_FRASN/1-120
A8LEH3_FRASN/1-276
A8LER0_FRASN/1-241
A8LEU1_FRASN/31-358
A8LEV9_FRASN/6-260
A8LFM8_FRASN/24-329
A8LFM9_FRASN/1-276
A8LFS5_FRASN/1-285
A8LFU1_FRASN/2-311
A8LFX6_FRASN/1-333
A8LFZ0_FRASN/1-309
A8LG94_FRASN/4-289
A8LGL0_FRASN/9-290
A8LH12_FRASN/11-309
A8LH81_FRASN/18-291
A8LHG2_FRASN/2-269
A8LHI6_FRASN/10-312
A8LIP9_DINSH/22-334
A8LUT7_SALAI/2-291
A8LWJ4_SALAI/3-272
A8M150_SALAI/12-401
A8M151_SALAI/6-284
A8M259_SALAI/1-319
A8M372_SALAI/1-284
A8M4D7_SALAI/1-287
A8M563_SALAI/25-290
A8M5R5_SALAI/1-323
A8M6E6_SALAI/3-283
A8M7G7_SALAI/1-288
A8M7W5_SALAI/1-261
A8M8A1_SALAI/2-292
A8R7C8_PHOPO/1-324
A8R7C9_PHOPO/1-317
A8R7D0_PHOPO/49-195
A8R7L6_9GAMM/1-321
A8R7L7_9GAMM/1-296
A8TMQ1_9PROT/2-326
A8TP38_9PROT/1-307
A8TZB0_9PROT/1-248
A8UA25_9LACT/7-310
A8UAJ9_9LACT/1-305
A8W7E7_9ACTO/1-294
A8YZE8_STAAT/7-304
A8YZG3_STAAT/19-316
A8Z4G1_STAAT/8-301
A9A4M7_NITMS/9-337
A9A5M7_NITMS/2-296
A9A8N4_METM6/1-294
A9ADA4_BURM1/2-300
A9AJ10_BURM1/1-331
A9AKP1_BURM1/3-324
A9AM47_BURM1/15-395
A9AMG3_BURM1/19-312
A9ARE9_BURM1/14-383
A9ARF0_BURM1/3-304
A9ARY8_BURM1/24-243
A9AT87_BURM1/11-332
A9ATA6_BURM1/1-315
A9AVH6_HERA2/7-392
A9AZK8_HERA2/19-319
A9B1Y4_HERA2/1-324
A9BS84_DELAS/18-315
A9BU69_DELAS/17-389
A9BUV1_DELAS/10-332
A9BUV6_DELAS/17-390
A9BXQ2_DELAS/11-306
A9BXV0_DELAS/4-300
A9C0H6_DELAS/5-387
A9CEY7_AGRT5/21-335
A9CF28_AGRT5/10-384
A9CF71_AGRT5/5-331
A9CF78_AGRT5/13-388
A9CF82_AGRT5/33-359
A9CF85_AGRT5/12-387
A9CF86_AGRT5/5-296
A9CFI5_AGRT5/1-317
A9CFK5_AGRT5/3-302
A9CGA2_AGRT5/1-315
A9CI16_AGRT5/1-304
A9CKX3_AGRT5/6-385
A9CKX6_AGRT5/13-383
A9CKX7_AGRT5/39-378
A9CKZ0_AGRT5/14-357
A9CL28_AGRT5/9-329
A9CLJ1_AGRT5/1-315
A9D149_9RHIZ/30-324
A9DBM8_9RHIZ/1-314
A9E0F0_9FLAO/13-249
A9E2F6_9RHOB/764-1090
A9E2N5_9FLAO/9-187
A9EA15_9RHOB/2-300
A9ELF1_9RHOB/1-315
A9ELX9_9RHOB/1-303
A9EM49_9RHOB/21-334
A9EQW9_9RHOB/776-1104
A9F6U2_SORC5/12-387
A9F7J2_9RHOB/1-324
A9FJI2_SORC5/4-302
A9FJU2_SORC5/1-361
A9FL07_9RHOB/21-334
A9FLT9_9RHOB/1-303
A9FZS0_9RHOB/1-315
A9G1U1_SORC5/1415-1730
A9G373_SORC5/17-390
A9G968_SORC5/11-391
A9GB60_9RHOB/776-1104
A9GK40_SORC5/12-387
A9GLU4_SORC5/15-388
A9GMV2_9RHOB/1-300
A9H2S3_GLUDA/7-304
A9HL00_9RHOB/5-310
A9HSA0_GLUDA/10-297
A9HUZ4_9RHOB/21-334
A9IC14_BORPD/7-298
A9IC20_BORPD/32-262
A9IC25_BORPD/28-251
A9IMS5_BORPD/1-335
A9IP18_BORPD/9-324
A9K326_BURMA/23-401
A9K3R0_BURMA/8-388
A9K4G9_BURMA/13-384
A9K4L1_BURMA/3-303
A9K4L2_BURMA/11-382
A9K7X7_BURMA/1-331
A9K9Y6_BURMA/2-303
A9L4Z6_SHEB9/13-310
A9LC22_BURMA/12-392
A9M599_BRUC2/8-302
A9M9D5_BRUC2/7-329
A9MP43_SALAR/8-306
A9N722_SALPB/12-306
A9NFL5_ACHLI/5-311
A9QNL2_PHOLE/1-321
A9QNL3_PHOLE/1-295
A9R5B5_YERPG/18-314
A9U868_PHYPA/1-115
A9VHD7_BACWK/1-318
A9VNI5_BACWK/10-378
A9VQQ6_BACWK/20-314
A9VRS5_BACWK/2-306
A9VYR2_METEP/17-389
A9W0R4_METEP/23-245
A9W1W7_METEP/10-328
A9W268_METEP/1-293
A9W3B8_METEP/1-308
A9W7G0_METEP/5-323
A9W7M5_METEP/9-332
A9W7V6_METEP/13-391
A9W843_METEP/13-333
A9W850_METEP/9-305
A9WA64_CHLAA/1-215
A9WDS7_CHLAA/5-320
A9WJ31_CHLAA/1-281
A9WKF6_CHLAA/1-300
A9WMB9_RENSM/19-327
A9WNW9_RENSM/12-174
A9WPH9_RENSM/1-293
A9WT56_RENSM/3-173
A9WT57_RENSM/3-130
A9WT61_RENSM/1-307
A9Y8T6_STRLN/1-279
A9Z4Y9_YERPE/18-314
A9Z767_YERPE/2-326
A9ZXW9_YERPE/18-314
B0A359_YERPE/2-326
B0AKD3_BACAN/1-324
B0ALM8_BACAN/18-256
B0APJ5_BACAN/20-315
B0APQ9_BACAN/2-306
B0BI33_9BACT/1-122
B0BIA8_9BACT/2-277
B0BIR6_9BACT/2-293
B0BL72_9GAMM/1-188
B0BL73_9GAMM/1-188
B0BL74_9GAMM/1-188
B0BL75_9GAMM/1-186
B0BL76_9GAMM/1-185
B0BL77_9GAMM/1-184
B0BL78_9GAMM/1-185
B0BL79_9GAMM/1-185
B0BL80_9GAMM/1-188
B0BL81_9GAMM/1-188
B0BL82_9GAMM/1-188
B0BL83_9GAMM/1-185
B0BL84_9GAMM/1-185
B0BL85_9GAMM/1-185
B0BL86_9GAMM/1-185
B0BQD3_ACTPJ/5-318
B0CA58_ACAM1/32-299
B0CGN7_BRUSI/8-302
B0CJF2_BRUSI/7-331
B0F6R4_VIBHA/1-322
B0F6R5_VIBHA/1-309
B0F6S2_VIBHA/1-298
B0F6S4_9VIBR/1-322
B0F6S5_9VIBR/1-294
B0GBF9_YERPE/18-314
B0GKX8_YERPE/2-326
B0GSV5_YERPE/2-326
B0GTD7_YERPE/18-314
B0H0R2_YERPE/18-314
B0H783_YERPE/2-326
B0HN09_YERPE/18-314
B0HUQ3_YERPE/18-314
B0I0G6_YERPE/2-326
B0JKK3_MICAN/1-324
B0JKK5_MICAN/1-317
B0JKK8_MICAN/1-326
B0KFW8_PSEPG/7-307
B0KH40_PSEPG/12-389
B0KIC5_PSEPG/6-327
B0KIC7_PSEPG/17-389
B0KIQ5_PSEPG/35-262
B0KIR8_PSEPG/22-353
B0KJJ8_PSEPG/3-326
B0KJK3_PSEPG/3-349
B0KJK9_PSEPG/29-347
B0KNP3_PSEPG/1-316
B0KQN1_PSEPG/9-393
B0KRQ0_PSEPG/18-388
B0KRR9_PSEPG/3-327
B0KRS0_PSEPG/15-383
B0KS73_PSEPG/15-393
B0KSN0_PSEPG/8-386
B0KT88_PSEPG/5-298
B0PX24_BACAN/18-256
B0PXY7_BACAN/1-324
B0PZQ0_BACAN/20-315
B0Q014_BACAN/2-306
B0QCF7_BACAN/1-324
B0QD36_BACAN/20-259
B0QE66_BACAN/20-315
B0QFC0_BACAN/2-306
B0R311_HALS3/119-252
B0R4G5_HALS3/1-312
B0R5E2_HALS3/1-307
B0RAS3_CLAMS/13-339
B0RBU6_CLAMS/12-393
B0RBV6_CLAMS/5-307
B0RD28_CLAMS/9-326
B0RHH2_CLAMS/6-316
B0RHH8_CLAMS/15-394
B0RHJ3_CLAMS/8-308
B0RHZ1_CLAMS/10-307
B0RII1_CLAMS/14-312
B0RUL4_XANCB/9-299
B0S3M5_FINM2/1-296
B0SD12_LEPBA/4-302
B0SLJ0_LEPBP/4-302
B0SY47_CAUSK/1-325
B0SZ54_CAUSK/9-306
B0T3N5_CAUSK/10-323
B0T921_CAUSK/14-302
B0T938_CAUSK/17-383
B0T969_CAUSK/2-300
B0T990_CAUSK/4-300
B0U6K9_XYLFM/28-285
B0U844_METS4/4-301
B0U8R7_METS4/11-389
B0U916_METS4/1-296
B0UGA6_METS4/5-328
B0UGE9_METS4/32-328
B0UNI2_METS4/16-396
B0UNI3_METS4/11-392
B0UNI6_METS4/1-320
B0UPH7_METS4/36-407
B0V5V9_ACIBY/1-328
B0V7F8_ACIBY/42-339
B0V9B9_ACIBY/15-336
B0VB89_ACIBY/1-315
B0VC28_ACIBY/4-382
B0VC72_ACIBY/16-393
B0VMM8_ACIBS/1-328
B0VNB4_ACIBS/8-329
B0VR65_ACIBS/16-393
B0XPD5_ASPFC/24-385
B0XZK5_ASPFC/14-400
B0YDQ6_ASPFC/26-410
B1EFM5_9ESCH/8-311
B1ETG9_BACAN/1-324
B1EUJ1_BACAN/18-256
B1EX52_BACAN/2-306
B1EXB8_BACAN/20-315
B1F941_9BURK/11-332
B1F9J2_9BURK/25-394
B1F9J7_9BURK/6-301
B1F9J9_9BURK/12-382
B1F9K0_9BURK/4-304
B1FCR3_9BURK/1-331
B1FE62_9BURK/24-307
B1FFI2_9BURK/41-369
B1FFI6_9BURK/21-394
B1FFJ7_9BURK/1-318
B1FGK1_9BURK/17-397
B1FH66_9BURK/13-388
B1FJ72_9BURK/15-390
B1FMK0_9BURK/1-364
B1FMK1_9BURK/4-303
B1FNQ1_9BURK/1-340
B1FQQ3_9BURK/3-324
B1FRH0_9BURK/21-305
B1FRQ5_9BURK/2-300
B1FYK9_9BURK/1-331
B1G1D5_9BURK/18-389
B1G1D9_9BURK/8-382
B1G1E3_9BURK/8-316
B1G2E9_9BURK/5-302
B1G2Y5_9BURK/18-394
B1G368_9BURK/5-323
B1G5A3_9BURK/3-324
B1G5A4_9BURK/6-300
B1G6R6_9BURK/17-393
B1G6T1_9BURK/44-372
B1G9N8_9BURK/13-393
B1G9Y6_9BURK/16-394
B1GCN5_BACAN/20-259
B1GCY4_BACAN/1-324
B1GGG6_BACAN/20-315
B1GGN2_BACAN/2-306
B1H454_BURPS/8-388
B1H503_BURPS/12-392
B1H5J2_BURPS/42-411
B1H6J8_BURPS/16-307
B1H7S3_BURPS/13-384
B1H7U6_BURPS/11-382
B1H7U7_BURPS/3-303
B1HBW9_BURPS/22-400
B1HDD4_BURPS/18-319
B1HIN6_BURPS/1-331
B1HLN7_BURPS/8-329
B1HR77_LYSSC/1-305
B1HRD5_LYSSC/17-315
B1HSI6_LYSSC/1-375
B1HWB9_LYSSC/3-298
B1HWC0_LYSSC/17-387
B1I8Z5_STRPI/4-310
B1IQW1_ECOLC/8-306
B1J4B6_PSEPW/7-307
B1J632_PSEPW/29-319
B1J7L6_PSEPW/1-317
B1J7M4_PSEPW/1-315
B1JEX5_PSEPW/12-389
B1JLX0_YERPY/22-318
B1JYG4_BURCC/2-300
B1K0T2_BURCC/1-331
B1K3Q4_BURCC/19-303
B1K4N0_BURCC/19-306
B1K4P8_BURCC/6-325
B1K4Q1_BURCC/14-383
B1K4Q2_BURCC/1-303
B1K586_BURCC/17-397
B1K6E2_BURCC/7-349
B1K8S0_BURCC/3-324
B1KAP6_BURCC/20-369
B1KAP7_BURCC/13-380
B1KAQ1_BURCC/21-394
B1KAR9_BURCC/37-365
B1KB58_BURCC/15-390
B1KC02_BURCC/11-332
B1KD62_SHEWM/1-321
B1KD63_SHEWM/1-300
B1LFR2_ECOSM/8-306
B1LSA4_METRJ/4-308
B1LSK8_METRJ/16-394
B1M2F6_METRJ/15-390
B1M3N9_METRJ/10-332
B1M589_METRJ/14-334
B1M880_METRJ/9-328
B1M883_METRJ/16-386
B1M8I2_METRJ/15-384
B1M8I3_METRJ/8-326
B1M961_METRJ/14-391
B1MAM9_MYCA9/1-334
B1MB91_MYCA9/1-299
B1MBA9_MYCA9/2-268
B1MBE2_MYCA9/30-403
B1MCC4_MYCA9/1-305
B1MCX3_MYCA9/2-275
B1MDI9_MYCA9/1-299
B1MDK2_MYCA9/8-254
B1MDM8_MYCA9/1-286
B1ME08_MYCA9/12-394
B1MFA7_MYCA9/5-300
B1MFR5_MYCA9/1-291
B1MG77_MYCA9/1-321
B1MGA8_MYCA9/7-121
B1MGC2_MYCA9/1-306
B1MGU2_MYCA9/6-322
B1MHA7_MYCA9/4-316
B1MID0_MYCA9/8-306
B1MIH7_MYCA9/14-385
B1MIL8_MYCA9/1-325
B1MIT2_MYCA9/5-308
B1MIT4_MYCA9/25-390
B1MIT5_MYCA9/163-343
B1MIT5_MYCA9/8-131
B1MIT6_MYCA9/13-293
B1MIX9_MYCA9/1-285
B1MJ83_MYCA9/1-288
B1MJA4_MYCA9/1-299
B1MJD0_MYCA9/21-282
B1MJJ3_MYCA9/1-270
B1MJJ4_MYCA9/10-329
B1MK58_MYCA9/1-271
B1ML52_MYCA9/7-312
B1MLK0_MYCA9/1-284
B1MM80_MYCA9/1-278
B1MMJ1_MYCA9/5-231
B1MP84_MYCA9/2-308
B1MPE4_MYCA9/1-276
B1S3R0_STRPN/4-310
B1SXQ1_9BURK/17-397
B1SY84_9BURK/11-332
B1T0A0_9BURK/22-309
B1T144_9BURK/2-300
B1T2N2_9BURK/1-331
B1T3A9_9BURK/21-394
B1T5Y1_9BURK/1-318
B1T5Z5_9BURK/4-304
B1T5Z6_9BURK/12-382
B1T5Z8_9BURK/6-301
B1T603_9BURK/25-394
B1T8C3_9BURK/1-303
B1T8C4_9BURK/6-372
B1T9R6_9BURK/6-325
B1TA95_9BURK/15-303
B1TB96_9BURK/12-249
B1TB97_9BURK/1-336
B1TBA6_9BURK/14-389
B1TEH4_9BURK/9-349
B1TEL2_9BURK/61-389
B1TEL3_9BURK/1-75
B1TEL3_9BURK/72-192
B1TF29_9BURK/18-388
B1TF32_9BURK/3-324
B1UJJ9_BACAN/1-324
B1UKZ1_BACAN/20-259
B1UNE4_BACAN/2-306
B1UNL0_BACAN/20-315
B1VGP1_CORU7/41-264
B1VGV0_CORU7/11-313
B1VIC2_CORU7/1-300
B1VLW2_STRGG/1-291
B1VMK5_STRGG/17-397
B1VMK6_STRGG/23-356
B1VP91_STRGG/8-286
B1VQG1_STRGG/11-268
B1VQY6_STRGG/1-299
B1VRW4_STRGG/8-308
B1VSY6_STRGG/4-241
B1VTG1_STRGG/11-253
B1VTG3_STRGG/4-319
B1VTH0_STRGG/10-244
B1VTZ6_STRGG/10-333
B1VV75_STRGG/1-306
B1VW34_STRGG/43-358
B1VWM7_STRGG/9-275
B1VWT0_STRGG/1-281
B1VYX3_STRGG/1-290
B1VZ97_STRGG/2-317
B1W087_STRGG/1-319
B1W241_STRGG/5-296
B1W242_STRGG/15-380
B1W2F0_STRGG/546-865
B1W2Y1_STRGG/1-319
B1W2Y9_STRGG/1-310
B1W4K3_STRGG/4-274
B1W5K5_STRGG/1-340
B1WWW1_CYAA5/1-317
B1XGX2_ECODH/8-306
B1Y1U4_LEPCP/1-324
B1Y5Y8_LEPCP/7-306
B1YG26_EXIS2/1-319
B1YGL1_EXIS2/1-301
B1YMF8_EXIS2/1-307
B1YPJ4_BURA4/1-331
B1YVR1_BURA4/2-300
B1YWS1_BURA4/5-303
B1YWS2_BURA4/6-372
B1YWS5_BURA4/6-325
B1Z160_BURA4/17-397
B1Z1D9_BURA4/21-306
B1Z1I4_BURA4/21-307
B1Z337_BURA4/3-324
B1Z3D3_BURA4/11-332
B1Z9N7_METPB/13-391
B1ZAM1_METPB/13-333
B1ZAM9_METPB/13-308
B1ZCT4_METPB/1-293
B1ZIQ5_METPB/17-389
B1ZKZ3_METPB/9-328
B1ZLP7_METPB/13-336
B1ZNW7_OPITP/5-319
B2AEK0_PODAN/34-384
B2AEK7_PODAN/8-342
B2AEN0_PODAN/14-340
B2AHV1_CUPTR/14-313
B2AIT1_CUPTR/1-342
B2AKF4_CUPTR/13-392
B2AVC6_PODAN/16-390
B2BX81_PHOLU/1-153
B2CYN3_VIBOR/1-322
B2CYN4_VIBOR/1-294
B2DH56_STRPN/4-310
B2DQ58_STRPN/4-310
B2DVY7_STRPN/4-310
B2DZZ4_STRPN/4-310
B2E654_STRPN/4-310
B2FHQ9_STRMK/14-256
B2FK74_STRMK/9-297
B2FNU9_STRMK/4-295
B2FNV0_STRMK/11-384
B2FTJ3_STRMK/1-292
B2FTP0_STRMK/19-305
B2GHE6_KOCRD/5-299
B2GHI2_KOCRD/1-300
B2GKL2_KOCRD/4-335
B2GKM2_KOCRD/57-431
B2GY37_BURPS/1-315
B2GYK5_BURPS/1-331
B2H4I8_BURPS/8-329
B2H4U7_BURPS/8-388
B2H6F2_BURPS/12-392
B2H7E4_BURPS/42-411
B2HA72_BURPS/18-319
B2HBY8_BURPS/13-384
B2HC21_BURPS/3-303
B2HC22_BURPS/11-382
B2HCU1_MYCMM/1-304
B2HCW7_MYCMM/124-257
B2HCW7_MYCMM/13-127
B2HCW8_MYCMM/27-139
B2HCZ5_MYCMM/1-321
B2HD34_MYCMM/3-279
B2HD80_MYCMM/10-313
B2HDC7_MYCMM/4-313
B2HE24_MYCMM/1-324
B2HEC7_MYCMM/5-236
B2HEE8_MYCMM/2-247
B2HEG7_MYCMM/6-252
B2HF00_MYCMM/2-315
B2HFB5_MYCMM/1-300
B2HFI6_MYCMM/1-312
B2HFJ1_MYCMM/2-307
B2HFK4_MYCMM/3-310
B2HG66_MYCMM/1-326
B2HG88_MYCMM/1-284
B2HGM3_MYCMM/6-299
B2HH95_MYCMM/1-238
B2HHA6_MYCMM/7-285
B2HHL9_MYCMM/4-281
B2HI09_MYCMM/1-325
B2HI13_MYCMM/3-291
B2HIA8_MYCMM/10-237
B2HIL3_MYCMM/31-352
B2HIP4_MYCMM/5-299
B2HIV8_MYCMM/13-227
B2HJ56_MYCMM/6-320
B2HJF5_MYCMM/1-321
B2HK34_MYCMM/1-241
B2HKK0_MYCMM/5-299
B2HLM6_MYCMM/19-342
B2HLQ6_MYCMM/1-324
B2HLW1_MYCMM/1-265
B2HMH3_MYCMM/18-127
B2HMP8_MYCMM/1-280
B2HPN4_MYCMM/2-253
B2HPR2_MYCMM/4-248
B2HPY3_MYCMM/13-287
B2HPY4_MYCMM/163-344
B2HPY4_MYCMM/4-130
B2HPY5_MYCMM/12-392
B2HPZ1_MYCMM/2-307
B2HQB9_MYCMM/7-324
B2HRA4_MYCMM/3-269
B2HRF5_MYCMM/1-314
B2HRH7_MYCMM/1-331
B2HRX5_MYCMM/10-314
B2HU87_ACIBC/7-304
B2HXS6_ACIBC/1-315
B2HYQ2_ACIBC/3-216
B2HYV1_ACIBC/16-393
B2I015_ACIBC/1-328
B2I1G3_ACIBC/8-329
B2I9J5_XYLF2/28-285
B2IDN7_BEII9/12-391
B2IDN9_BEII9/13-393
B2IDP2_BEII9/35-359
B2IFA8_BEII9/10-332
B2IFA9_BEII9/12-393
B2IFI1_BEII9/1-292
B2IG58_BEII9/1-290
B2IHN4_BEII9/13-388
B2IIU6_BEII9/11-388
B2IIV6_BEII9/14-387
B2IIZ9_BEII9/25-350
B2IJ51_BEII9/22-390
B2IJF1_BEII9/6-323
B2IJJ2_BEII9/21-386
B2ISJ2_STRPS/4-310
B2IUV0_NOSP7/58-435
B2IXK1_NOSP7/590-901
B2J1P7_NOSP7/16-390
B2J1P8_NOSP7/9-391
B2J2T5_NOSP7/7-338
B2J5W5_NOSP7/1-305
B2J8D0_NOSP7/4-335
B2J9A0_NOSP7/2-302
B2J9A1_NOSP7/1-326
B2JAA3_NOSP7/1-325
B2JCH6_BURP8/10-308
B2JDY6_BURP8/6-304
B2JMS5_BURP8/3-324
B2JPF5_BURP8/13-283
B2JRM3_BURP8/2-389
B2JU42_BURP8/34-326
B2JUQ9_BURP8/20-396
B2K2R5_YERPB/22-318
B2N533_ECOLX/31-355
B2N5A5_ECOLX/3-326
B2NAR7_ECOLX/8-306
B2NMK7_ECO57/8-306
B2NNW6_ECO57/1-325
B2NV22_ECO57/3-326
B2P111_ECO57/1-325
B2P5M0_ECO57/8-306
B2PAG7_ECO57/3-326
B2PKQ4_ECO57/1-325
B2PLD9_ECO57/8-306
B2PSW8_ECO57/3-326
B2PZ22_PROST/7-330
B2PZP3_PROST/7-306
B2S5U0_BRUA1/8-302
B2S8V0_BRUA1/7-332
B2SU91_XANOP/5-293
B2T2Z7_BURPP/4-300
B2T2Z8_BURPP/1-324
B2T4J1_BURPP/18-394
B2T6J0_BURPP/2-303
B2T949_BURPP/16-387
B2TCG7_BURPP/12-392
B2TDI4_BURPP/27-318
B2TDQ7_BURPP/34-304
B2TDZ4_BURPP/15-394
B2TEW5_BURPP/1-307
B2U215_SHIB3/8-306
B2UAQ9_RALPJ/8-308
B2UDY0_RALPJ/1-297
B2UJ03_RALPJ/5-326
B2VEW3_ERWT9/17-382
B2VGP0_ERWT9/12-308
B2VIK0_ERWT9/6-305
B2VY65_PYRTR/27-353
B2W913_PYRTR/38-418
B2XS04_PHOMO/1-321
B2XS05_PHOMO/2-129
B2XS06_PHOMO/69-191
B2XS15_PHOMO/1-321
B2XS16_PHOMO/1-292
B2XS26_VIBOR/1-284
B2XS31_VIBHA/1-322
B2XS32_VIBHA/1-300
B2XS38_VIBVU/1-322
B2XS39_VIBVU/1-309
B2XS43_9GAMM/1-321
B2XS44_9GAMM/1-294
B2XS47_VIBCH/1-322
B2XS48_VIBCH/1-293
B2XS51_VIBCH/1-322
B2XS52_VIBCH/1-293
B2XS55_9VIBR/1-322
B2XS56_9VIBR/1-293
B2XS59_9VIBR/1-322
B2XS60_9VIBR/1-294
B3A3I4_ECO57/8-306
B3A4B0_ECO57/1-325
B3AAT2_ECO57/3-326
B3AK72_ECO57/1-325
B3AQE7_ECO57/8-306
B3AR93_ECO57/3-326
B3AZR3_ECO57/1-325
B3B314_ECO57/8-326
B3B534_ECO57/3-326
B3BEE3_ECO57/8-306
B3BHR7_ECO57/3-326
B3BI49_ECO57/1-325
B3BRW8_ECO57/8-306
B3BZL0_ECO57/1-325
B3C4M0_ECO57/3-326
B3GY78_ACTP7/1-273
B3HD68_ECOLX/1-325
B3HDB4_ECOLX/3-326
B3HGB6_ECOLX/8-306
B3HSA3_ECOLX/3-326
B3HSD2_ECOLX/8-306
B3HT12_ECOLX/1-325
B3I0Y9_ECOLX/8-306
B3I7L2_ECOLX/1-325
B3I7V2_ECOLX/3-326
B3IF64_ECOLX/8-306
B3IQ12_ECOLX/1-325
B3ISH6_ECOLX/3-326
B3IZK7_BACAN/20-259
B3J0U5_BACAN/1-324
B3J4H1_BACAN/20-315
B3JCA5_BACAN/2-306
B3PE53_CELJU/10-304
B3PJF4_CELJU/8-355
B3PJR1_CELJU/4-318
B3PJV3_CELJU/21-394
B3PJV9_CELJU/5-315
B3PJX3_CELJU/24-352
B3PJX4_CELJU/31-319
B3PNV0_RHIE6/1-308
B3PSR5_RHIE6/7-329
B3PUV7_RHIE6/15-381
B3PVK5_RHIE6/1-304
B3PYY9_RHIE6/4-302
B3Q1C0_RHIE6/12-392
B3Q2E2_RHIE6/20-343
B3Q307_RHIE6/9-313
B3Q401_RHIE6/2-338
B3Q4W2_RHIE6/11-388
B3Q5I6_RHIE6/1-315
B3QBT9_RHOPT/1-329
B3QGP1_RHOPT/7-307
B3RAR6_CUPTR/17-394
B3RB84_CUPTR/2-317
B3RCF5_CUPTR/18-394
B3T0E3_9ZZZZ/1-325
B3T0U9_9ZZZZ/3-348
B3T418_9ARCH/2-331
B3T733_9ARCH/2-296
B3T8K8_9ZZZZ/9-304
B3T8P7_9ARCH/2-331
B3TCN1_9ARCH/2-331
B3V5N9_9ARCH/3-311
B3V667_9ARCH/1-258
B3WA31_LACCB/13-306
B3WLR1_ECOLX/8-306
B3WNB7_ECOLX/3-326
B3WNJ7_ECOLX/1-325
B3WZB3_SHIDY/1-325
B3X332_SHIDY/8-306
B3X4T7_SHIDY/3-289
B3XET9_ECOLX/1-325
B3XGR1_ECOLX/3-326
B3XGZ3_ECOLX/8-306
B3XLA0_LACRE/1-132
B3XP46_LACRE/7-167
B3XP47_LACRE/5-117
B3YA47_SALET/7-306
B3YNR5_BACCE/1-324
B3YXS7_BACCE/18-256
B3Z146_BACCE/20-315
B3Z189_BACCE/2-306
B3Z4P6_BACCE/18-256
B3Z9N2_BACCE/2-306
B3ZFJ8_BACCE/20-315
B3ZGM3_BACCE/1-324
B3ZJ44_BACCE/1-324
B3ZV35_BACCE/20-315
B3ZVN3_BACCE/2-306
B4A327_SALNE/11-306
B4AGA0_BACPU/15-388
B4AIF1_BACPU/1-308
B4AJD7_BACPU/24-401
B4AJE0_BACPU/5-298
B4AJK4_BACPU/1-306
B4AML7_BACPU/3-302
B4BJZ6_9BACI/3-307
B4BMT3_9BACI/20-338
B4BMT5_9BACI/6-385
B4BMU1_9BACI/15-396
B4BQG1_9BACI/2-325
B4CYF2_9BACT/8-300
B4D0V6_9BACT/27-335
B4E8P2_BURCJ/1-331
B4ECL1_BURCJ/2-300
B4EF82_BURCJ/16-309
B4EIG7_BURCJ/3-324
B4EJ83_BURCJ/17-397
B4EJV3_BURCJ/14-303
B4EK24_BURCJ/1-303
B4EK25_BURCJ/14-383
B4EK28_BURCJ/6-325
B4EKK2_BURCJ/7-349
B4EKP7_BURCJ/1-340
B4ENG6_BURCJ/37-365
B4ENI7_BURCJ/21-394
B4ENJ1_BURCJ/13-380
B4ENJ2_BURCJ/1-327
B4EPH1_BURCJ/11-332
B4EQB0_BURCJ/15-390
B4R814_PHEZH/6-309
B4R993_PHEZH/15-308
B4RH04_PHEZH/1-325
B4RH06_PHEZH/3-323
B4SKL4_STRM5/30-258
B4SLS9_STRM5/14-285
B4SR72_STRM5/9-297
B4STH6_STRM5/4-294
B4STH7_STRM5/11-384
B4T6Z1_SALNS/11-306
B4TIZ9_SALHS/7-306
B4TWD0_SALSV/7-306
B4UXT1_9ACTO/1-299
B4V255_9ACTO/1-306
B4V2M6_9ACTO/1-313
B4V5C5_9ACTO/4-297
B4V5N2_9ACTO/5-302
B4V5Y6_9ACTO/4-303
B4V6S5_9ACTO/15-262
B4V6U6_9ACTO/4-332
B4V6U8_9ACTO/1-247
B4V907_9ACTO/2-269
B4V9P9_9ACTO/22-306
B4VAD5_9ACTO/1-319
B4VBX0_9ACTO/1-292
B4VDN6_9ACTO/1-281
B4VDP3_9ACTO/12-386
B4VF95_9ACTO/1-320
B4VFN5_9ACTO/8-302
B4VGA1_9ACTO/34-343
B4VGD7_9ACTO/25-343
B4VGD8_9ACTO/14-303
B4VGD9_9ACTO/163-349
B4VGD9_9ACTO/5-132
B4VZM3_9CYAN/2-313
B4WEL6_9CAUL/8-301
B4WXH3_9GAMM/19-316
B4X1F2_9GAMM/1-218
B5C188_SALET/7-306
B5CGD8_SALET/7-306
B5E6U1_STRP4/4-310
B5ELJ3_ACIF5/1-325
B5EV68_VIBFM/1-300
B5EV69_VIBFM/1-321
B5F6S9_SALA4/7-306
B5FI04_SALDC/7-306
B5GAV3_9ACTO/12-314
B5GAX0_9ACTO/1-292
B5GDS5_9ACTO/24-339
B5GE99_9ACTO/1-319
B5GEA7_9ACTO/23-332
B5GFG2_9ACTO/1-306
B5GI22_9ACTO/1-313
B5GIY9_9ACTO/1-280
B5GKI3_9ACTO/17-346
B5GKI4_9ACTO/25-410
B5GKP2_9ACTO/1-286
B5GKP3_9ACTO/32-400
B5GL25_STRCL/1-312
B5GM89_STRCL/149-329
B5GM89_STRCL/21-127
B5GM90_STRCL/24-409
B5GM91_STRCL/188-370
B5GM91_STRCL/26-150
B5GN29_STRCL/1-196
B5GN56_STRCL/1-308
B5GNP4_STRCL/11-270
B5GNQ2_STRCL/1-328
B5GNQ4_STRCL/11-257
B5GRF1_STRCL/60-377
B5GRH9_STRCL/1-177
B5GRS6_STRCL/1-306
B5GTF1_STRCL/9-293
B5GU24_STRCL/12-306
B5GUS5_STRCL/1-281
B5GWM7_STRCL/1-299
B5GYE9_STRCL/1-325
B5GZA7_STRCL/9-325
B5H5W7_STRPR/22-304
B5H659_STRPR/4-300
B5H6N5_STRPR/2-256
B5H950_STRPR/1-292
B5H9C2_STRPR/1-313
B5HAS5_STRPR/1-308
B5HBL8_STRPR/1-317
B5HE62_STRPR/3-243
B5HE64_STRPR/1-328
B5HE74_STRPR/16-284
B5HF13_STRPR/1-191
B5HG00_STRPR/1-306
B5HHD0_STRPR/1-281
B5HHK0_STRPR/13-313
B5HHX5_STRPR/21-336
B5HIQ6_STRPR/41-249
B5HIQ8_STRPR/17-368
B5HIU6_STRPR/1-310
B5HIW7_STRPR/1-318
B5HKR4_STRPR/1-319
B5HL26_9ACTO/7-244
B5HL46_9ACTO/3-318
B5HL48_9ACTO/2-244
B5HMN9_9ACTO/1-312
B5HNL3_9ACTO/24-340
B5HNP4_9ACTO/11-131
B5HNP4_9ACTO/131-262
B5HPA8_9ACTO/1-288
B5HPD3_9ACTO/2-316
B5HPP2_9ACTO/14-387
B5HRA8_9ACTO/1-293
B5HT62_9ACTO/1-281
B5HUK6_9ACTO/7-331
B5HVC1_9ACTO/1-283
B5HWN7_9ACTO/5-291
B5HYP2_9ACTO/8-386
B5HZ41_9ACTO/1-318
B5HZD5_9ACTO/1-249
B5HZK4_9ACTO/7-280
B5I0E7_9ACTO/1-291
B5I0I8_9ACTO/1-119
B5I0N3_9ACTO/24-291
B5I138_9ACTO/8-306
B5I184_9ACTO/1-299
B5I1G3_9ACTO/13-305
B5I1I5_9ACTO/15-343
B5I1I6_9ACTO/14-399
B5I1I7_9ACTO/1-305
B5I1I8_9ACTO/163-346
B5I1I8_9ACTO/4-122
B5I584_9ACTO/2-321
B5I5E0_9ACTO/1-292
B5I5I9_9ACTO/1-334
B5I5J3_9ACTO/17-342
B5I5K0_9ACTO/1-312
B5I5Q4_9ACTO/21-309
B5I6V6_9ACTO/1-299
B5I7Z9_9ACTO/1-317
B5I989_9ACTO/5-329
B5I9C1_9ACTO/1-287
B5J083_9RHOB/3-322
B5JBI3_9RHOB/20-334
B5JPK2_9BACT/1-306
B5K082_9RHOB/22-336
B5KEZ6_9RHOB/30-351
B5MAE8_9MICC/1-323
B5MPG1_SALET/11-306
B5MVE5_SALET/7-306
B5NCQ2_SALET/7-306
B5NR07_SALET/7-306
B5P4K8_SALET/7-306
B5PEU3_SALET/7-306
B5PWJ8_SALHA/7-306
B5Q5B4_SALVI/11-306
B5QNX3_LACRH/13-309
B5QZU8_SALEP/7-306
B5REM6_SALG2/7-306
B5S070_RALSO/1-332
B5S123_RALSO/11-309
B5S4C9_RALSO/2294-2611
B5S5V7_RALSO/10-297
B5SC96_RALSO/2306-2673
B5SDN3_RALSO/29-316
B5SE36_RALSO/1-65
B5SHG1_RALSO/11-309
B5SLL4_RALSO/1-332
B5UQV3_BACCE/20-314
B5UUE7_BACCE/1-324
B5UVF6_BACCE/2-306
B5UXL2_BACCE/14-324
B5V0F5_BACCE/1-324
B5V4B3_BACCE/2-306
B5V4W0_BACCE/20-259
B5VAI6_BACCE/20-315
B5WFY6_9BURK/1-304
B5WFY7_9BURK/20-396
B5WH37_9BURK/1-315
B5WHM3_9BURK/4-302
B5WJD4_9BURK/12-333
B5WJL2_9BURK/18-394
B5WJV7_9BURK/20-395
B5WLD3_9BURK/11-386
B5WLE6_9BURK/16-393
B5WLE7_9BURK/22-391
B5WM30_9BURK/4-300
B5WPC9_9BURK/1-315
B5WQI6_9BURK/1-304
B5WS77_9BURK/1-331
B5WU80_9BURK/48-376
B5WV45_9BURK/3-324
B5XLQ2_STRPZ/1-304
B5XPS9_KLEP3/14-390
B5XSY3_KLEP3/7-306
B5XUZ3_KLEP3/9-332
B5XUZ5_KLEP3/17-395
B5XVZ0_KLEP3/11-384
B5XW84_KLEP3/3-324
B5XWD8_KLEP3/11-331
B5XWW8_KLEP3/4-298
B5XWX0_KLEP3/16-385
B5XX15_KLEP3/4-296
B5XY62_KLEP3/3-326
B5YS50_ECO5E/8-306
B5ZP74_RHILW/4-302
B5ZSB3_RHILW/8-332
B5ZUR9_RHILW/7-309
B5ZYY1_RHILW/1-304
B5ZZV8_RHILW/8-392
B6A249_RHILW/1-315
B6A2A2_RHILW/6-324
B6A2A3_RHILW/8-382
B6A2A9_RHILW/9-294
B6A2C8_RHILW/1-315
B6A2V4_RHILW/8-392
B6A2V5_RHILW/5-331
B6A2X5_RHILW/14-388
B6A4D5_RHILW/11-389
B6A4I5_RHILW/14-393
B6A516_RHILW/19-343
B6AW88_9RHOB/6-316
B6AWP3_9RHOB/731-1058
B6AXA6_9RHOB/1-352
B6AXC1_9RHOB/14-327
B6B0N1_9RHOB/39-354
B6B8S5_9RHOB/762-1090
B6BF74_9RHOB/1-307
B6BFB7_9RHOB/1-315
B6BQK5_9RICK/1-346
B6BSY0_9RICK/1-307
B6ESM4_ALISL/1-303
B6ESM5_ALISL/1-321
B6H2Q3_PENCW/19-403
B6H8G8_PENCW/5-329
B6HNZ7_PENCW/24-408
B6HP00_PENCW/17-391
B6HS25_PENCW/29-412
B6I1N5_ECOSE/8-306
B6JBR8_OLICO/4-326
B6JJE6_OLICO/7-306
B6Q1Y0_PENMQ/7-327
B6Q879_PENMQ/27-406
B6QB22_PENMQ/17-391
B6QBU3_PENMQ/16-402
B6QWF1_PENMQ/20-406
B6QZ63_9RHOB/1-307
B6R3V2_9RHOB/1-315
B6XC38_9ENTR/22-234
B6ZTT7_ECO57/3-326
B6ZYB9_ECO57/8-326
B7A0I6_ECO57/1-325
B7CEF6_BURPS/16-307
B7CFM3_BURPS/42-411
B7CGH3_BURPS/12-392
B7CME1_BURPS/2-303
B7CP41_BURPS/1-315
B7CRM4_BURPS/13-384
B7CRS7_BURPS/3-303
B7CRS8_BURPS/11-382
B7CS56_BURPS/22-400
B7CTP8_BURPS/1-331
B7CWE1_BURPS/8-388
B7CZS1_BURPS/99-420
B7DN02_9BACL/13-310
B7GVA3_ACIB3/8-329
B7H0L4_ACIB3/7-304
B7H2Z7_ACIB3/1-328
B7H3V3_ACIB3/16-393
B7H402_ACIB3/4-382
B7H4B7_ACIB3/1-315
B7H609_BACC4/1-324
B7HIX6_BACC4/19-314
B7HJD9_BACC4/2-306
B7HN83_BACC7/20-315
B7HNH1_BACC7/2-306
B7HUM3_BACC7/1-324
B7HYX1_BACC7/20-259
B7I3A0_ACIB5/1-315
B7I3Y6_ACIB5/12-393
B7I434_ACIB5/16-393
B7IBA6_ACIB5/3-292
B7IBM4_ACIB5/1-328
B7ICB3_ACIB5/8-329
B7IKQ8_BACC2/1-324
B7IQD7_BACC2/10-378
B7ISE4_BACC2/20-314
B7ITE9_BACC2/2-306
B7J690_ACIF2/1-325
B7JG67_BACC0/18-256
B7JJQ4_BACC0/20-315
B7JKK8_BACC0/2-306
B7JSS0_BACC0/1-324
B7KR10_METC4/10-328
B7KRV2_METC4/1-293
B7KUM6_METC4/17-389
B7KW26_METC4/1-308
B7KWC9_METC4/8-326
B7KXL5_METC4/13-391
B7KYL6_METC4/13-333
B7KYM4_METC4/9-305
B7LH98_ECO55/8-306
B7LR13_ESCF3/8-306
B7M068_ECO8A/8-306
B7MB81_ECO45/8-306
B7N0U5_ECO81/8-306
B7NDE4_ECOLU/8-306
B7NKM9_ECO7I/8-306
B7QP89_9RHOB/1-304
B7QQS0_9RHOB/24-313
B7QQW2_9RHOB/776-1104
B7QTU6_9RHOB/21-334
B7QZD6_9RHOB/1-314
B7RFR2_9RHOB/1-296
B7RTB8_9GAMM/1-235
B7RTD2_9GAMM/4-319
B7RTN1_9GAMM/5-325
B7RTS2_9GAMM/4-294
B7RTU9_9GAMM/1-267
B7RTX4_9GAMM/2-316
B7RU30_9GAMM/1-243
B7RUW1_9GAMM/2-320
B7RVB4_9GAMM/4-272
B7RWM2_9GAMM/2-248
B7RX20_9GAMM/1-297
B7RYL0_9GAMM/1-316
B7RYQ8_9GAMM/1-188
B7RZ53_9GAMM/1-259
B7RZD1_9GAMM/1-297
B7RZH4_9GAMM/1-295
B7RZQ7_9GAMM/3-319
B7S031_9GAMM/3-260
B7S1G3_9GAMM/3-281
B7S207_9GAMM/5-323
B7S293_9GAMM/3-283
B7S2Q4_9GAMM/2-312
B7S2Q5_9GAMM/2-280
B7SBG3_PHOMO/1-226
B7SBH2_PHOMO/1-226
B7SBH5_PHOMO/1-226
B7SBH7_VIBHA/1-227
B7SBH8_VIBHA/1-227
B7SBH9_VIBHA/1-227
B7SBI0_VIBHA/1-227
B7SBI4_VIBHA/1-227
B7SBI6_VIBHA/1-227
B7SBK0_VIBHA/1-227
B7SBK3_VIBHA/1-227
B7UJ55_ECO27/8-306
B7UX03_PSEA8/28-256
B7UZQ3_PSEA8/1-326
B7V320_PSEA8/3-318
B7V322_PSEA8/6-323
B7V6F1_PSEA8/17-389
B7V872_PSEA8/13-307
B7V8W6_PSEA8/1-324
B7V8X4_PSEA8/14-392
B7V8Z7_PSEA8/16-393
B7VA13_PSEA8/20-331
B7VAG7_PSEA8/8-329
B7WR69_COMTE/17-316
B7WSB0_COMTE/14-390
B7WUR5_COMTE/13-393
B7WW18_COMTE/11-306
B7WW58_COMTE/35-364
B7WWZ0_COMTE/5-387
B7X2I5_COMTE/1-332
B7X9L6_9GAMM/1-203
B8DF29_LISMH/3-297
B8DF31_LISMH/16-385
B8EBX4_SHEB2/13-310
B8ELZ2_METSB/1-293
B8EQA1_METSB/3-327
B8EQZ6_METSB/14-336
B8G500_CHLAD/1-281
B8G785_CHLAD/1-300
B8G7D2_CHLAD/4-316
B8GDA7_CHLAD/1-215
B8GJQ5_METPE/1-305
B8GMJ4_THISH/1-327
B8GWV7_CAUCN/19-312
B8H3S3_CAUCN/10-323
B8H6G9_ARTCA/1-330
B8H734_ARTCA/3-298
B8H757_ARTCA/18-396
B8H758_ARTCA/4-312
B8H760_ARTCA/8-308
B8H8B6_ARTCA/1-317
B8H9Q8_ARTCA/11-138
B8H9Q8_ARTCA/243-421
B8H9Q9_ARTCA/36-354
B8H9R0_ARTCA/13-404
B8HAT9_ARTCA/1-299
B8HBR3_ARTCA/29-331
B8HC92_ARTCA/12-308
B8HG00_ARTCA/7-308
B8HGH7_ARTCA/19-392
B8HGH8_ARTCA/11-383
B8IE82_METNO/3-322
B8IE87_METNO/11-392
B8IE92_METNO/12-388
B8IEQ7_METNO/1-308
B8III4_METNO/8-328
B8IKA2_METNO/3-296
B8IKH2_METNO/4-301
B8ILH7_METNO/5-328
B8K4V5_VIBPA/11-388
B8KKS4_9GAMM/2-301
B8KQT7_9GAMM/1-293
B8KTI4_9GAMM/7-326
B8L2C9_9GAMM/20-308
B8L5M9_9GAMM/14-245
B8LB29_9GAMM/11-384
B8LB30_9GAMM/5-294
B8M0C8_TALSN/17-379
B8M1Z8_TALSN/14-400
B8M688_TALSN/6-327
B8MI19_TALSN/18-415
B8MM37_TALSN/31-255
B8MPL0_TALSN/22-408
B8MRF7_TALSN/30-399
B8N0H1_ASPFN/25-409
B8NF23_ASPFN/16-403
B8NG09_ASPFN/14-388
B8NKA8_ASPFN/22-368
B8NP00_ASPFN/15-401
B8NSM7_ASPFN/29-412
B8NVL5_ASPFN/7-325
B8R4J8_9MYCO/34-406
B8Y4G7_STRAU/1-319
B8ZKT6_STRPJ/4-310
B8ZTY4_MYCLB/25-349
B8ZU74_MYCLB/1-307
B8ZUB6_MYCLB/6-332
B9AGP0_METSM/1-296
B9AZP6_9BURK/15-388
B9B073_9BURK/14-383
B9B074_9BURK/4-304
B9B2D9_9BURK/15-395
B9B6D7_9BURK/11-332
B9B6F7_9BURK/1-315
B9B7E8_9BURK/19-311
B9B8T8_9BURK/50-380
B9B8Z5_9BURK/25-353
B9BBQ7_9BURK/2-300
B9BEX2_9BURK/3-324
B9BHI8_9BURK/15-388
B9BI83_9BURK/14-383
B9BI84_9BURK/4-304
B9BIP3_9BURK/3-324
B9BK01_9BURK/19-311
B9BMM3_9BURK/27-357
B9BPL0_9BURK/11-332
B9BPN4_9BURK/1-315
B9BUY2_9BURK/15-395
B9BZS7_9BURK/2-300
B9C1J2_9BURK/15-388
B9C288_9BURK/14-383
B9C289_9BURK/4-304
B9C2Q1_9BURK/3-324
B9C406_9BURK/19-311
B9C671_9BURK/50-380
B9C9V2_9BURK/11-332
B9C9X7_9BURK/1-315
B9CF73_9BURK/15-395
B9CGI7_9BURK/2-300
B9CQE0_STACP/1-285
B9CUK3_STACP/9-301
B9CV00_STACP/4-313
B9DIH6_STACT/19-236
B9DIQ8_STACT/3-303
B9DJ59_STACT/13-389
B9DLW1_STACT/5-313
B9DNH8_STACT/6-301
B9E702_MACCJ/9-305
B9E9R0_MACCJ/4-312
B9EC38_MACCJ/1-305
B9ISP7_BACCQ/1-220
B9IXS9_BACCQ/19-314
B9IY15_BACCQ/2-306
B9J439_BACCQ/1-324
B9J7W8_AGRRK/1-304
B9J831_AGRRK/15-313
B9J8V8_AGRRK/14-388
B9J8X9_AGRRK/11-393
B9J9J3_AGRRK/4-302
B9JG07_AGRRK/8-332
B9JHJ3_AGRRK/19-319
B9JHS0_AGRRK/6-325
B9JHU8_AGRRK/7-336
B9JHV2_AGRRK/12-390
B9JJ08_AGRRK/13-386
B9JJB1_AGRRK/37-345
B9JJU3_AGRRK/14-393
B9JJU5_AGRRK/8-296
B9JJV1_AGRRK/8-382
B9JJV2_AGRRK/5-301
B9JJY6_AGRRK/7-391
B9JKD3_AGRRK/4-370
B9JKH7_AGRRK/1-307
B9JKH9_AGRRK/17-326
B9JLG5_AGRRK/11-331
B9JLH3_AGRRK/1-315
B9JLS1_AGRRK/1-307
B9JM19_AGRRK/13-328
B9JMR2_AGRRK/1-308
B9JNH0_AGRRK/5-328
B9JNJ9_AGRRK/14-306
B9JNK5_AGRRK/35-362
B9JNL6_AGRRK/16-385
B9JNL9_AGRRK/12-391
B9JNM6_AGRRK/1-303
B9JNN3_AGRRK/1-365
B9JNN4_AGRRK/14-381
B9JP44_AGRRK/6-385
B9JPB4_AGRRK/12-383
B9JPB5_AGRRK/7-385
B9JPJ0_AGRRK/13-394
B9JPJ5_AGRRK/6-259
B9JPJ6_AGRRK/14-357
B9JPL3_AGRRK/39-378
B9JPL4_AGRRK/27-398
B9JPV4_AGRRK/8-391
B9JQ47_AGRRK/1-182
B9JQC3_AGRRK/13-388
B9JQC9_AGRRK/13-388
B9JQG0_AGRRK/12-391
B9JQG5_AGRRK/15-383
B9JQH4_AGRRK/18-377
B9JQH5_AGRRK/22-234
B9JQI5_AGRRK/1-299
B9JQK9_AGRRK/16-392
B9JQL0_AGRRK/11-388
B9JRI4_AGRVS/12-307
B9JZR3_AGRVS/1-303
B9K0C9_AGRVS/14-388
B9K0D0_AGRVS/13-391
B9K0E9_AGRVS/14-381
B9K0F2_AGRVS/5-328
B9K0F3_AGRVS/19-317
B9K0G7_AGRVS/4-302
B9K0G8_AGRVS/2-364
B9K0H3_AGRVS/7-294
B9K0I0_AGRVS/11-390
B9K142_AGRVS/13-337
B9K291_AGRVS/12-391
B9K2H3_AGRVS/9-331
B9K2J4_AGRVS/1-314
B9K4A9_AGRVS/1-295
B9K4R3_AGRVS/15-390
B9K4S4_AGRVS/5-331
B9K4S8_AGRVS/12-303
B9K4U7_AGRVS/15-388
B9K4V2_AGRVS/13-380
B9K4V6_AGRVS/5-303
B9K4V8_AGRVS/6-290
B9K4V9_AGRVS/18-319
B9K4W0_AGRVS/14-376
B9K4W5_AGRVS/33-359
B9K537_AGRVS/1-317
B9KR16_RHOSK/3-308
B9KRZ2_RHOSK/8-297
B9KY69_THERP/3-284
B9KYB7_THERP/1-293
B9L054_THERP/4-287
B9L081_THERP/1-287
B9L1Z2_THERP/23-355
B9L213_THERP/107-260
B9L213_THERP/2-115
B9L253_THERP/6-342
B9L2E3_THERP/9-251
B9L2F3_THERP/40-278
B9L2N8_THERP/6-291
B9L4G2_THERP/1-301
B9LCR4_CHLSY/1-215
B9LD45_CHLSY/1-281
B9LIT9_CHLSY/5-320
B9LM64_CHLSY/1-300
B9LMQ5_HALLT/1-331
B9LMV4_HALLT/3-310
B9LPH7_HALLT/2-302
B9LQK1_HALLT/1-313
B9LQV0_HALLT/11-393
B9LRY4_HALLT/25-262
B9LTV3_HALLT/89-258
B9LVR1_HALLT/1-313
B9MD91_ACIET/12-307
B9NSY3_9RHOB/25-263
B9NWC8_9RHOB/1-315
B9P785_POPTR/148-445
B9P9I4_POPTR/1-227
B9PAR6_POPTR/1-226
B9QUW3_9RHOB/22-334
B9QVW3_9RHOB/26-268
B9QZ87_9RHOB/786-1113
B9R194_9RHOB/2-307
B9R3H4_9RHOB/1-314
B9T8J5_RICCO/5-321
B9TQR4_RICCO/1-193
B9WCQ1_CANDC/31-419
B9WHX1_CANDC/29-411
B9WX39_STRSU/3-303
B9XC52_9BACT/26-335
B9XE67_9BACT/698-1029
B9XEY5_9BACT/8-307
B9XJS7_9BACT/22-327
B9Z2T2_9NEIS/1-315
C0BIS5_9BACT/1-306
C0E671_9CORY/12-322
C0G373_9RHIZ/7-332
C0G6H8_9RHIZ/8-302
C0LTN4_9ACTO/1-264
C0LTT1_STRAH/1-301
C0N280_9GAMM/18-293
C0PZ44_SALPC/7-306
C0RFT9_BRUMB/7-332
C0RJ60_BRUMB/8-302
C0VJ08_9GAMM/1-328
C0VK53_9GAMM/9-305
C0VL13_9GAMM/16-393
C0VM75_9GAMM/8-329
C0VUA2_9CORY/1-295
C0VVU3_9CORY/1-299
C0VX76_9CORY/6-186
C0W143_9ACTO/1-298
C0W584_9ACTO/25-327
C0W818_9ACTO/4-334
C0W834_9ACTO/12-344
C0W8P8_9ACTO/1-282
C0WJI7_9CORY/1-291
C0WJS7_9CORY/7-301
C0WKZ8_9CORY/1-299
C0WPA4_LACBU/13-309
C0WTR5_LACBU/52-426
C0X3E7_ENTFA/1-303
C0XLY7_LACHI/52-333
C0XNQ0_9CORY/1-186
C0XRL0_9CORY/7-298
C0XSR4_9CORY/1-299
C0XTD5_9CORY/30-318
C0XUN0_9CORY/6-312
C0Y095_BURPS/23-401
C0Y1N2_BURPS/12-392
C0Y1Y7_BURPS/8-329
C0Y304_BURPS/11-382
C0Y305_BURPS/70-372
C0Y352_BURPS/13-384
C0Y5F3_BURPS/52-382
C0Y7M7_BURPS/1-315
C0Y8V1_BURPS/69-438
C0YDF9_BURPS/8-388
C0YFH9_BURPS/2-303
C0YG51_BURPS/16-307
C0YY21_LACRE/5-134
C0Z8B2_BREBN/1-300
C0Z9U7_BREBN/14-312
C0ZCU2_BREBN/18-277
C0ZGZ8_BREBN/17-315
C0ZIR1_BREBN/1-308
C0ZLP9_RHOE4/1-283
C0ZLV0_RHOE4/12-306
C0ZMB8_RHOE4/1-321
C0ZMD0_RHOE4/2-294
C0ZMF0_RHOE4/10-394
C0ZMU5_RHOE4/7-318
C0ZMV1_RHOE4/1-301
C0ZMV3_RHOE4/13-385
C0ZN06_RHOE4/15-378
C0ZNA4_RHOE4/1-299
C0ZNY2_RHOE4/15-405
C0ZNY3_RHOE4/13-308
C0ZP77_RHOE4/1-240
C0ZP85_RHOE4/4-308
C0ZQ26_RHOE4/1-323
C0ZQM7_RHOE4/1-253
C0ZQN2_RHOE4/8-294
C0ZQP7_RHOE4/1-295
C0ZQW0_RHOE4/1-219
C0ZR87_RHOE4/2-279
C0ZR91_RHOE4/1-325
C0ZRT1_RHOE4/15-311
C0ZS57_RHOE4/1-339
C0ZSA4_RHOE4/32-273
C0ZSG0_RHOE4/1-213
C0ZSM9_RHOE4/10-334
C0ZT84_RHOE4/4-311
C0ZTE3_RHOE4/15-390
C0ZTR0_RHOE4/1-256
C0ZUC5_RHOE4/17-342
C0ZUC6_RHOE4/16-398
C0ZUC8_RHOE4/180-348
C0ZUC8_RHOE4/7-135
C0ZUD4_RHOE4/4-308
C0ZUL3_RHOE4/4-300
C0ZUX3_RHOE4/2-250
C0ZV72_RHOE4/25-326
C0ZV73_RHOE4/34-348
C0ZVC4_RHOE4/12-231
C0ZVQ9_RHOE4/13-311
C0ZVR8_RHOE4/1-299
C1A162_RHOE4/1-341
C1A1E1_RHOE4/10-383
C1A2C6_RHOE4/1-312
C1A2D6_RHOE4/15-398
C1A2D7_RHOE4/21-354
C1A2Z6_RHOE4/1-250
C1A5C0_GEMAT/9-302
C1A9Z9_GEMAT/1-320
C1ABS7_GEMAT/1-302
C1AG08_MYCBT/13-298
C1AG66_MYCBT/16-348
C1AGJ1_MYCBT/8-140
C1AGJ8_MYCBT/1-243
C1AGL2_MYCBT/7-298
C1AGV8_MYCBT/16-150
C1AHS1_MYCBT/20-259
C1AHX8_MYCBT/3-329
C1AJ67_MYCBT/9-236
C1AJF8_MYCBT/24-334
C1AK83_MYCBT/2-307
C1ALC8_MYCBT/7-315
C1ALS6_MYCBT/2-241
C1ALT9_MYCBT/1-273
C1AN05_MYCBT/3-318
C1APD2_MYCBT/1-279
C1APL5_MYCBT/1-324
C1AQ77_MYCBT/14-284
C1AR87_RHOOB/7-289
C1ASG6_RHOOB/6-319
C1ATF9_RHOOB/11-385
C1ATJ6_RHOOB/14-386
C1ATJ8_RHOOB/1-302
C1ATK7_RHOOB/16-389
C1AUQ1_RHOOB/1-290
C1AWT2_RHOOB/15-390
C1AX86_RHOOB/14-380
C1AXE7_RHOOB/8-294
C1AXH9_RHOOB/6-388
C1AXI3_RHOOB/1-322
C1AXM4_RHOOB/1-189
C1AYA7_RHOOB/1-220
C1AYD7_RHOOB/1-289
C1AYU8_RHOOB/1-299
C1AZA8_RHOOB/1-322
C1B0G5_RHOOB/4-308
C1B0H7_RHOOB/179-346
C1B0H7_RHOOB/8-136
C1B0H8_RHOOB/5-265
C1B0I0_RHOOB/14-395
C1B0I1_RHOOB/15-345
C1B0I6_RHOOB/14-403
C1B0I7_RHOOB/14-260
C1B0I8_RHOOB/1-305
C1B0L8_RHOOB/1-321
C1B1W6_RHOOB/1-339
C1B1X0_RHOOB/10-334
C1B1Y8_RHOOB/6-129
C1B244_RHOOB/1-341
C1B245_RHOOB/5-300
C1B2T2_RHOOB/5-284
C1B3F8_RHOOB/1-299
C1B3I9_RHOOB/1-283
C1B5S5_RHOOB/1-308
C1B5V0_RHOOB/2-309
C1B5Z2_RHOOB/9-320
C1B618_RHOOB/1-249
C1B620_RHOOB/9-278
C1B621_RHOOB/3-114
C1B6N3_RHOOB/10-305
C1B6N7_RHOOB/15-307
C1B6Q1_RHOOB/1-271
C1B6X0_RHOOB/1-219
C1B6X1_RHOOB/17-104
C1B747_RHOOB/2-257
C1B787_RHOOB/2-317
C1B7H2_RHOOB/6-394
C1B8Z2_RHOOB/1-283
C1B935_RHOOB/10-305
C1BB11_RHOOB/3-277
C1BB65_RHOOB/8-310
C1BBE7_RHOOB/1-240
C1BBH5_RHOOB/2-276
C1BBH9_RHOOB/1-325
C1CB42_STRP7/4-310
C1CC58_STRZJ/4-310
C1CIE9_STRZP/4-310
C1CPE1_STRZT/4-310
C1CUW1_DEIDV/19-319
C1D244_DEIDV/7-301
C1D3I1_DEIDV/1-306
C1D3W1_DEIDV/1-295
C1D467_DEIDV/1-315
C1DDT3_AZOVD/1-102
C1DFD2_AZOVD/8-385
C1DFF7_AZOVD/16-384
C1DFT1_AZOVD/6-327
C1DG57_AZOVD/14-389
C1DG65_AZOVD/3-330
C1DG69_AZOVD/11-383
C1DGC0_AZOVD/14-391
C1DGJ9_AZOVD/13-389
C1DGK6_AZOVD/16-393
C1DGL2_AZOVD/3-326
C1DGL8_AZOVD/8-383
C1DGM0_AZOVD/9-393
C1DH61_AZOVD/9-307
C1DID4_AZOVD/7-293
C1DM23_AZOVD/1-383
C1DNC9_AZOVD/5-324
C1DNU4_AZOVD/16-392
C1DNW0_AZOVD/13-389
C1EQL8_BACC3/20-315
C1ERF9_BACC3/2-306
C1EY43_BACC3/1-324
C1F345_ACIC5/4-303
C1F4N8_ACIC5/1-318
C1F900_ACIC5/1-316
C1HF99_9ESCH/31-355
C1HFM6_9ESCH/3-326
C1HIH8_9ESCH/8-306
C1I8T4_9CLOT/1-305
C1KXN5_LISMC/16-385
C1KXN7_LISMC/3-297
C1M4Q8_9ENTR/16-385
C1M4R0_9ENTR/4-302
C1M9L9_9ENTR/3-326
C1M9W3_9ENTR/7-306
C1MF81_9ENTR/22-334
C1NED5_9ESCH/8-306
C1P795_BACCO/12-329
C1PBH9_BACCO/1-324
C1PCY6_BACCO/1-305
C2CLG4_CORST/1-211
C2CN04_CORST/6-302
C2CPE1_CORST/1-299
C2CRW8_CORST/6-308
C2D0K8_LACBR/13-309
C2D4S8_LACBR/52-426
C2DGC8_ENTFA/1-303
C2DK73_ECOLX/20-343
C2DKD7_ECOLX/3-326
C2DW71_ECOLX/8-306
C2E6B3_LACJO/5-311
C2EH49_9LACO/15-317
C2FBL1_LACPA/13-168
C2FBL2_LACPA/2-116
C2FUG3_9SPHI/5-302
C2G1C6_9SPHI/5-311
C2G3N3_9SPHI/1-306
C2GE52_9CORY/3-184
C2GHX8_9CORY/1-299
C2GJR9_9CORY/1-295
C2H6R7_ENTFA/1-303
C2HNI8_LACAC/8-104
C2HNI9_LACAC/1-201
C2HRY2_VIBCH/1-322
C2HRY3_VIBCH/1-270
C2JRZ9_ENTFA/1-303
C2JZ06_LACRH/13-309
C2KBC3_9LACO/8-311
C2L0V1_9FIRM/7-322
C2LRJ1_STRSL/7-310
C2LX95_STAHO/1-302
C2LY79_STAHO/5-302
C2LZ16_STAHO/19-243
C2LZ66_STAHO/12-384
C2LZN8_STAHO/11-384
C2M4H8_CAPGI/7-248
C2MJI8_BACCE/20-315
C2MJS8_BACCE/2-306
C2MM37_BACCE/1-324
C2MN82_BACCE/20-259
C2MZL8_BACCE/20-314
C2MZU6_BACCE/2-306
C2N2D8_BACCE/1-324
C2N7M0_BACCE/14-324
C2NGD3_BACCE/20-315
C2NGK4_BACCE/2-306
C2NJ09_BACCE/1-324
C2NXL0_BACCE/20-314
C2NXT6_BACCE/2-306
C2NZX8_BACCE/5-328
C2P7U6_BACCE/14-324
C2PDT6_BACCE/34-328
C2PGD0_BACCE/5-328
C2PHR3_BACCE/18-258
C2PNZ4_BACCE/3-301
C2PU67_BACCE/12-378
C2PUT3_BACCE/20-314
C2PV02_BACCE/2-306
C2PYI6_BACCE/1-308
C2QA68_BACCE/8-377
C2QAT8_BACCE/20-314
C2QB06_BACCE/2-306
C2QD45_BACCE/1-324
C2QRS2_BACCE/20-315
C2QS00_BACCE/2-306
C2QUF6_BACCE/5-328
C2R6Y1_BACCE/20-315
C2R747_BACCE/2-306
C2R9H4_BACCE/1-324
C2RLU3_BACCE/20-314
C2RM10_BACCE/2-306
C2RPD6_BACCE/1-324
C2RQQ1_BACCE/18-248
C2S2F6_BACCE/20-315
C2S2S4_BACCE/2-306
C2S4R3_BACCE/5-328
C2S671_BACCE/20-259
C2SI82_BACCE/12-378
C2SIU1_BACCE/20-314
C2SJ26_BACCE/2-306
C2SUG7_BACCE/1-318
C2SZW9_BACCE/20-314
C2T046_BACCE/2-306
C2T2E0_BACCE/1-324
C2T3J0_BACCE/18-256
C2TFA0_BACCE/20-315
C2TFH0_BACCE/2-306
C2THX1_BACCE/1-324
C2TJ73_BACCE/18-256
C2TVG4_BACCE/12-378
C2TW55_BACCE/1-204
C2TWC7_BACCE/2-306
C2TY70_BACCE/1-324
C2UCL4_BACCE/20-314
C2UCS9_BACCE/2-306
C2UF47_BACCE/1-324
C2UGF8_BACCE/18-248
C2UTI8_BACCE/12-378
C2UU38_BACCE/20-314
C2UUB0_BACCE/2-306
C2UWQ9_BACCE/1-324
C2UXV2_BACCE/18-248
C2V9Y5_BACCE/2-356
C2VAV8_BACCE/20-314
C2VB30_BACCE/2-306
C2VD98_BACCE/1-324
C2VSF7_BACCE/20-315
C2VSN7_BACCE/2-306
C2VV78_BACCE/1-324
C2VWA2_BACCE/18-257
C2W6Y2_BACCE/20-108
C2W6Y3_BACCE/1-167
C2W6Y6_BACCE/2-306
C2WL55_BACCE/20-314
C2WLD1_BACCE/2-306
C2WNU3_BACCE/1-324
C2X4R4_BACCE/1-308
C2XAI8_BACCE/20-314
C2XAR4_BACCE/2-306
C2XCX2_BACCE/5-328
C2XEI1_BACCE/14-324
C2XMI7_BACCE/1-311
C2XS69_BACCE/10-378
C2XST2_BACCE/20-314
C2XT04_BACCE/2-306
C2XVG7_BACCE/2-156
C2XWM7_BACCE/1-308
C2Y9F3_BACCE/20-314
C2Y9N0_BACCE/2-306
C2YBU0_BACCE/1-324
C2YCZ0_BACCE/18-248
C2YMY0_BACCE/1-318
C2YPT8_BACCE/10-378
C2YQE9_BACCE/19-314
C2YQM4_BACCE/2-306
C2YSY3_BACCE/1-324
C2Z431_BACCE/1-318
C2Z628_BACCE/10-378
C2Z6N0_BACCE/20-314
C2Z6V2_BACCE/2-306
C2Z992_BACCE/1-324
C2ZF38_BACCE/1-305
C2ZKL7_BACCE/1-318
C2ZMR4_BACCE/10-378
C2ZNJ1_BACCE/2-306
C2ZQY7_BACCE/1-324
C2ZWN2_BACCE/1-305
C3A279_BACMY/1-318
C3A452_BACMY/12-378
C3A4R0_BACMY/20-314
C3A4X9_BACMY/2-306
C3AKB0_BACMY/1-315
C3AKQ3_BACMY/2-306
C3AM22_BACMY/1-270
C3B2M6_BACMY/2-306
C3B4A8_BACMY/2-109
C3B4A9_BACMY/1-127
C3BJH8_9BACI/2-306
C3BL41_9BACI/1-222
C3BL42_9BACI/1-45
C3C139_BACTU/19-314
C3C1B7_BACTU/2-306
C3C3Q9_BACTU/1-324
C3C501_BACTU/18-257
C3CGY7_BACTU/10-378
C3CHJ6_BACTU/20-314
C3CHS5_BACTU/2-306
C3CK25_BACTU/5-328
C3CL75_BACTU/18-256
C3CZU3_BACTU/10-378
C3D0F0_BACTU/20-314
C3D0M9_BACTU/2-306
C3D328_BACTU/5-328
C3D4A1_BACTU/18-256
C3DAR0_BACTU/14-324
C3DCE3_BACTU/1-308
C3DI25_BACTS/10-378
C3DIL3_BACTS/20-314
C3DIU2_BACTS/2-306
C3DL39_BACTS/1-324
C3E2H7_BACTU/2-306
C3E4Q7_BACTU/1-324
C3E5Y1_BACTU/18-257
C3EJI4_BACTK/20-314
C3EJR2_BACTK/2-306
C3EM10_BACTK/1-324
C3F0D8_BACTU/20-315
C3F0K9_BACTU/2-306
C3F2Y8_BACTU/1-324
C3F4A9_BACTU/17-256
C3FIC1_BACTB/10-378
C3FIY0_BACTB/20-314
C3FJ57_BACTB/2-306
C3FLJ2_BACTB/5-328
C3FMP7_BACTB/18-256
C3FUB1_BACTB/14-324
C3FVV7_BACTB/1-308
C3G1Q3_BACTU/20-315
C3G1X3_BACTU/2-306
C3G488_BACTU/1-324
C3G5M3_BACTU/18-256
C3GAE6_BACTU/1-258
C3GHM5_BACTU/20-315
C3GHU6_BACTU/2-306
C3GK80_BACTU/1-324
C3GLJ6_BACTU/18-256
C3GZQ8_BACTU/20-315
C3GZY3_BACTU/2-306
C3H294_BACTU/5-328
C3H369_BACTU/14-324
C3HHI8_BACTU/20-315
C3HHR0_BACTU/2-306
C3HJV6_BACTU/1-324
C3HL75_BACTU/18-256
C3HYK9_BACTU/10-378
C3HZD7_BACTU/20-314
C3HZL4_BACTU/2-306
C3I254_BACTU/1-324
C3I375_BACTU/14-324
C3IHP7_BACTU/10-378
C3II78_BACTU/20-314
C3IIF3_BACTU/2-306
C3IKN4_BACTU/5-328
C3JDC6_RHOER/16-257
C3JDL9_RHOER/30-418
C3JE11_RHOER/1-272
C3JE16_RHOER/1-301
C3JE18_RHOER/13-385
C3JE75_RHOER/14-378
C3JEE7_RHOER/15-405
C3JEE8_RHOER/13-299
C3JEP5_RHOER/1-240
C3JEQ3_RHOER/4-309
C3JF87_RHOER/1-264
C3JF92_RHOER/5-271
C3JFA7_RHOER/1-308
C3JFG5_RHOER/1-219
C3JG00_RHOER/1-339
C3JG10_RHOER/1-312
C3JG20_RHOER/15-398
C3JG21_RHOER/56-389
C3JIH0_RHOER/4-300
C3JIW9_RHOER/3-342
C3JJQ0_RHOER/1-299
C3JJQ9_RHOER/13-311
C3JJY6_RHOER/2-256
C3JMW1_RHOER/1-256
C3JN82_RHOER/14-338
C3JNF4_RHOER/2-250
C3JPR4_RHOER/11-382
C3JQD5_RHOER/12-306
C3JQZ4_RHOER/1-283
C3JRB4_RHOER/4-308
C3JRC0_RHOER/175-348
C3JRC0_RHOER/7-135
C3JRC2_RHOER/16-398
C3JRC3_RHOER/17-340
C3JRI2_RHOER/15-390
C3JRP8_RHOER/4-311
C3JS26_RHOER/10-383
C3JV46_RHOER/2-278
C3JV50_RHOER/1-325
C3JVP8_RHOER/15-311
C3JWA6_RHOER/34-348
C3JWA7_RHOER/25-326
C3JX30_RHOER/1-283
C3JX43_RHOER/11-336
C3JXR2_PSEFS/6-323
C3JXR8_PSEFS/21-389
C3JXU5_PSEFS/16-392
C3JYC1_PSEFS/16-394
C3JZA1_PSEFS/25-399
C3JZC8_PSEFS/15-386
C3JZF4_PSEFS/6-386
C3K3U8_PSEFS/3-326
C3K524_PSEFS/1-324
C3K574_PSEFS/7-307
C3K8C2_PSEFS/9-342
C3K8C3_PSEFS/3-289
C3K8C4_PSEFS/1-284
C3K8C5_PSEFS/5-280
C3K8C7_PSEFS/19-396
C3K8F2_PSEFS/1-317
C3KAT9_PSEFS/6-325
C3KDK2_PSEFS/13-390
C3KNJ4_RHISN/22-343
C3L5H1_BACAC/2-306
C3L5Q0_BACAC/20-315
C3LBG1_BACAC/20-259
C3LFU0_BACAC/1-324
C3MG67_RHISN/27-330
C3MH35_RHISN/8-332
C3MIH8_RHISN/4-299
C3MMW4_SULIL/8-297
C3MUT9_SULIM/16-305
C3N2J0_SULIA/16-305
C3NC64_SULIY/8-297
C3NJ16_SULIN/8-297
C3P330_BACAA/20-259
C3P7D2_BACAA/20-315
C3P7Y3_BACAA/2-306
C3PDC2_BACAA/1-324
C3PET0_CORA7/6-305
C3PGN9_CORA7/1-299
C3PHW3_CORA7/7-298
C3SST2_ECOLX/8-306
C3SST3_ECOLX/8-326
C3SST5_ECOLX/8-306
C3TEZ7_ECOLX/20-344
C3TF00_ECOLX/20-344
C3TG02_ECOLX/3-326
C3TG05_ECOLX/3-326
C3WGP5_9FUSO/10-309
C3WXC6_9FUSO/10-305
C3XGJ4_9HELI/14-395
C3XGJ6_9HELI/1-316
C3XK74_9HELI/1-301
C4AQ80_BURMA/23-401
C4AUY4_BURMA/8-388
C4AV57_BURMA/2-303
C4AYS2_BURMA/11-382
C4AYS3_BURMA/3-303
C4B1B0_BURMA/1-331
C4B2F1_BURMA/12-392
C4B2Q3_BURMA/13-384
C4FT54_9FIRM/3-298
C4GKH6_9NEIS/25-261
C4HA85_YERPE/22-318
C4HAT5_YERPE/2-326
C4HCS5_YERPE/22-318
C4HE39_YERPE/2-326
C4I009_YERPE/22-318
C4I1H5_BURPS/12-392
C4I1K9_BURPS/8-329
C4I2E2_BURPS/69-438
C4I3J8_BURPS/16-307
C4I3W4_BURPS/8-388
C4I739_BURPS/23-401
C4I7I2_BURPS/11-382
C4I7W4_BURPS/3-303
C4I811_BURPS/14-384
C4IRE2_BRUAB/8-302
C4ITN9_BRUAB/7-332
C4K9T8_THASP/19-315
C4KE07_SULIK/16-306
C4KLR4_BURPS/1-315
C4KRE3_BURPS/2-303
C4KX77_BURPS/1-331
C4L083_EXISA/2-306
C4L663_EXISA/17-255
C4LG58_CORK4/35-360
C4LHR1_CORK4/3-263
C4LK07_CORK4/1-299
C4NFI2_9ACTO/7-306
C4QYG4_PICPG/26-408
C4QYG5_PICPG/29-410
C4RAT2_9ACTO/1-287
C4RBM5_9ACTO/6-98
C4REJ4_9ACTO/11-301
C4RGK1_9ACTO/1-292
C4RHV2_9ACTO/10-191
C4RI17_9ACTO/24-314
C4RIM0_9ACTO/1-283
C4RJA4_9ACTO/1-157
C4RKK3_9ACTO/22-319
C4RME6_9ACTO/1-319
C4RMJ3_9ACTO/2-285
C4RNB2_9ACTO/3-283
C4RNK5_9ACTO/1-69
C4RNK6_9ACTO/1-135
C4RQB7_9ACTO/23-330
C4RR11_9ACTO/1-329
C4RZ16_YERBE/18-314
C4SDE8_YERMO/18-314
C4SLI5_YERFR/13-307
C4T1J4_YERIN/12-307
C4TSM6_YERKR/12-307
C4UD17_YERAL/12-307
C4UK27_YERRU/13-306
C4URS3_YERRO/3-301
C4UV54_YERRO/3-300
C4W8B8_STAWA/1-304
C4WC70_STAWA/9-302
C4WCU1_STAWA/4-313
C4WI88_9RHIZ/7-302
C4WKJ3_9RHIZ/37-361
C4WQK7_9RHIZ/44-424
C4WQK8_9RHIZ/13-380
C4WQL4_9RHIZ/5-301
C4WQL6_9RHIZ/5-295
C4WQL7_9RHIZ/22-251
C4WQL8_9RHIZ/22-381
C4WQM1_9RHIZ/9-383
C4WQR8_9RHIZ/16-389
C4X0D7_KLEPN/7-306
C4X6A7_KLEPN/3-326
C4X6I6_KLEPN/1-325
C4X8V9_KLEPN/4-296
C4X8Z8_KLEPN/23-392
C4X900_KLEPN/4-299
C4X9M0_KLEPN/3-324
C4XC91_KLEPN/1-330
C4XCS7_KLEPN/66-444
C4XCS9_KLEPN/9-332
C4YKQ2_CANAW/27-403
C4YRT4_CANAW/29-411
C4ZSQ1_ECOBW/8-306
C5ADC9_BURGB/3-300
C5AGU6_BURGB/1-331
C5AHP8_BURGB/14-395
C5AID4_BURGB/36-346
C5AIG3_BURGB/15-391
C5AK66_BURGB/13-383
C5ALP5_BURGB/16-388
C5AN71_BURGB/11-332
C5AX06_METEA/10-328
C5AXB3_METEA/1-293
C5AXJ8_METEA/5-373
C5AYY1_METEA/5-323
C5AZ36_METEA/9-332
C5AZQ8_METEA/13-391
C5B0C9_METEA/1-308
C5B0L7_METEA/13-333
C5B0M5_METEA/9-305
C5BJI4_TERTT/1-314
C5BJY8_TERTT/19-262
C5BK57_TERTT/1506-1821
C5BUZ7_BEUC1/1-328
C5BV00_BEUC1/1-280
C5BVI2_BEUC1/2-304
C5BWK1_BEUC1/1-273
C5BXD9_BEUC1/1-310
C5BXE9_BEUC1/2-305
C5BYA7_BEUC1/3-321
C5BYZ1_BEUC1/3-334
C5BYZ2_BEUC1/3-264
C5BZL5_BEUC1/7-233
C5C008_BEUC1/1-281
C5C2J1_BEUC1/1-289
C5C3E0_BEUC1/4-285
C5C3X1_BEUC1/138-287
C5C420_BEUC1/1-299
C5C430_BEUC1/1-303
C5C466_BEUC1/4-302
C5C4R5_BEUC1/1-254
C5C4S0_BEUC1/15-390
C5C5U8_BEUC1/1-282
C5C6F4_BEUC1/3-303
C5C8K3_MICLC/28-408
C5C9J8_MICLC/1-235
C5C9K6_MICLC/47-127
C5C9X5_MICLC/1-300
C5CCN4_MICLC/17-306
C5CJ49_VARPS/4-301
C5CV49_VARPS/8-331
C5CVA5_VARPS/15-392
C5CVA7_VARPS/15-391
C5D0K1_VARPS/1-308
C5D5P5_GEOSW/1-324
C5D6F6_GEOSW/19-247
C5D6W1_GEOSW/19-250
C5DC72_LACTC/42-422
C5DSI3_ZYGRC/41-419
C5DWV2_ZYGRC/30-411
C5E1N2_ZYGRC/41-418
C5F0H4_9HELI/1-303
C5F931_LACPA/13-307
C5H036_VIBFI/1-221
C5H037_VIBFI/1-308
C5H039_VIBFI/1-221
C5H040_VIBFI/1-306
C5H042_VIBFI/1-221
C5H043_VIBFI/1-300
C5H045_VIBFI/1-221
C5H046_VIBFI/1-179
C5H064_9GAMM/1-179
C5H067_9GAMM/1-221
C5H068_9GAMM/1-179
C5H069_9GAMM/1-221
C5H071_VIBFI/1-221
C5H072_VIBFI/1-308
C5H074_9VIBR/1-221
C5H075_9VIBR/1-179
C5H076_9VIBR/1-221
C5H077_9VIBR/1-179
C5H078_9VIBR/1-221
C5H079_9VIBR/1-179
C5H080_9VIBR/1-221
C5H081_9VIBR/1-179
C5H082_9VIBR/1-221
C5H083_9VIBR/1-179
C5H084_9VIBR/1-221
C5H085_9VIBR/1-179
C5H086_9VIBR/1-221
C5H087_9VIBR/1-179
C5H088_9VIBR/1-221
C5H089_9VIBR/1-179
C5H091_9VIBR/1-179
C5H092_9VIBR/1-221
C5H093_9VIBR/1-179
C5I955_VIBFI/1-221
C5I956_VIBFI/1-306
C5I963_VIBFI/1-221
C5I964_VIBFI/1-306
C5I966_VIBFI/1-306
C5I973_VIBFI/1-221
C5I976_VIBFI/1-308
C5I977_VIBFI/1-221
C5I978_VIBFI/1-308
C5I980_VIBFI/1-308
C5I982_VIBFI/1-308
C5I984_VIBFI/1-300
C5I988_VIBFI/1-314
C5I9B0_VIBFI/1-300
C5I9B4_VIBFI/1-319
C5I9B8_VIBFI/1-300
C5I9C5_VIBFI/1-221
C5I9C6_VIBFI/1-303
C5I9C7_VIBFI/1-221
C5I9C8_VIBFI/1-308
C5I9D8_VIBFI/1-300
C5I9E9_VIBFI/1-221
C5I9F9_VIBFI/1-221
C5I9G5_VIBFI/1-221
C5I9G6_VIBFI/1-308
C5I9H9_VIBFI/1-221
C5I9I0_VIBFI/1-308
C5I9I5_VIBFI/1-221
C5I9I6_VIBFI/1-296
C5I9I9_VIBFI/1-221
C5I9J0_VIBFI/1-306
C5I9J3_VIBFI/1-221
C5I9J4_VIBFI/1-299
C5I9L0_VIBFI/1-296
C5I9N1_VIBFI/1-221
C5I9N3_VIBFI/1-221
C5I9P7_VIBFI/1-221
C5I9P8_VIBFI/1-300
C5I9Q5_VIBFI/1-221
C5J6L2_MYCCR/2-113
C5J6V0_MYCCR/1-65
C5M509_CANTT/25-234
C5M510_CANTT/8-211
C5M5C1_CANTT/37-421
C5MH95_CANTT/22-405
C5ML50_STEMA/4-300
C5N1K9_STAA3/6-304
C5N1M4_STAA3/35-332
C5N653_STAA3/7-301
C5N9G7_BURMA/12-392
C5N9U2_BURMA/11-382
C5N9U3_BURMA/3-303
C5NB60_BURMA/13-384
C5NDT4_BURMA/2-303
C5NGM7_BURMA/8-388
C5NK29_BURMA/23-401
C5NKV1_BURMA/1-331
C5NWN6_9BACL/1-295
C5NWW8_9BACL/1-315
C5NXV6_9BACL/7-310
C5PZH1_STAAU/8-301
C5Q511_STAAU/7-304
C5Q526_STAAU/35-332
C5Q6N4_STAEP/13-387
C5Q9N6_STAEP/8-302
C5QCP8_STAEP/1-303
C5QM39_STAEP/1-223
C5QNN7_STAEP/4-313
C5QPR6_STAEP/12-387
C5QT09_STAEP/9-302
C5QUS6_STAEP/13-387
C5QXN0_STAEP/29-323
C5R0S2_STAEP/1-303
C5S1W4_9PAST/1-152
C5T5G1_ACIDE/1-283
C5TB97_ACIDE/11-390
C5TCD0_ACIDE/1-332
C5TCR2_ACIDE/16-273
C5TCW8_ACIDE/13-307
C5VZZ4_STRSE/6-308
C5W2X9_ECOBB/3-326
C5W9A9_ECOBB/8-306
C5WI73_STRDG/1-303
C5ZFJ3_BURPS/1-331
C5ZKJ2_BURPS/18-319
C5ZLK3_BURPS/16-307
C5ZMF7_BURPS/23-401
C5ZP79_BURPS/8-388
C5ZRY9_BURPS/8-329
C5ZS78_BURPS/12-392
C5ZT94_BURPS/13-384
C5ZTE6_BURPS/70-372
C5ZTE7_BURPS/11-382
C5ZTP7_BURPS/42-411
C5ZWA8_9HELI/1-301
C6ATA7_RHILS/2-305
C6AVT4_RHILS/4-302
C6AW86_RHILS/4-325
C6B0T4_RHILS/12-336
C6B3Y9_RHILS/7-331
C6B717_RHILS/5-306
C6B927_RHILS/1-295
C6B9M8_RHILS/16-393
C6B9N5_RHILS/13-388
C6BAB1_RHILS/12-391
C6BAM8_RHILS/14-388
C6BAP5_RHILS/27-353
C6BAP6_RHILS/8-392
C6BAT4_RHILS/7-391
C6BB31_RHILS/1-315
C6BB62_RALP1/1-297
C6BCD1_RALP1/8-308
C6BH37_RALP1/1-332
C6BP27_RALP1/5-326
C6C2W1_DICDC/31-340
C6C3U5_DICDC/3-326
C6C5N3_DICDC/1-296
C6C8W6_DICDC/21-390
C6C8W7_DICDC/1-308
C6CCJ4_DICDC/2457-2772
C6CCJ5_DICDC/52-367
C6CCJ7_DICDC/9-274
C6CE07_DICDC/6-316
C6CFJ9_DICZE/3-326
C6CFT9_DICZE/5-296
C6CI52_DICZE/27-396
C6CI53_DICZE/3-303
C6CJN8_DICZE/7-305
C6CTP0_PAESJ/11-314
C6CTR1_PAESJ/11-308
C6CX77_PAESJ/17-391
C6CXG8_PAESJ/10-388
C6CXH0_PAESJ/6-387
C6D1X4_PAESJ/1-305
C6D1Y0_PAESJ/17-385
C6D1Y2_PAESJ/12-384
C6D1Y5_PAESJ/1-307
C6D234_PAESJ/1-308
C6D2P2_PAESJ/1-307
C6D6Q4_PAESJ/9-315
C6D7H5_PAESJ/13-389
C6DAP3_PECCP/7-327
C6DI12_PECCP/4-303
C6DI15_PECCP/22-390
C6DJ93_PECCP/5-295
C6DKL0_PECCP/9-308
C6DLY4_MYCTK/20-259
C6DM37_MYCTK/3-329
C6DMR7_MYCTK/5-319
C6DPP7_MYCTK/14-284
C6DQF6_MYCTK/1-324
C6DQQ5_MYCTK/9-236
C6DQZ7_MYCTK/24-334
C6DR26_MYCTK/1-279
C6DSJ7_MYCTK/2-307
C6DTM3_MYCTK/3-318
C6DUW1_MYCTK/7-315
C6DVG5_MYCTK/7-298
C6DVH9_MYCTK/1-243
C6DVI6_MYCTK/8-140
C6DW03_MYCTK/9-285
C6DW16_MYCTK/2-241
C6DWA1_MYCTK/16-348
C6DWU6_MYCTK/13-298
C6DXC9_MYCTK/17-151
C6EH65_ECOBD/8-306
C6EI47_ECOBD/3-326
C6GQ91_STRSX/6-308
C6IV82_9BACL/14-388
C6IXB5_9BACL/1-308
C6IXK6_9BACL/20-316
C6J019_9BACL/4-307
C6J023_9BACL/17-384
C6J025_9BACL/17-387
C6J031_9BACL/11-315
C6J4E5_9BACL/12-210
C6J4K4_9BACL/28-323
C6J6G4_9BACL/8-314
C6M0S9_NEISI/25-255
C6NV61_9GAMM/1-325
C6R3C5_9MICC/5-320
C6R4I6_9MICC/32-329
C6R5Z4_9MICC/20-395
C6R6A9_9CORY/6-301
C6R7Y0_9CORY/1-291
C6RA53_9CORY/1-299
C6RLJ4_ACIRA/13-332
C6RMM0_ACIRA/17-393
C6RN03_ACIRA/1-325
C6RNG7_ACIRA/8-307
C6RQN4_ACIRA/9-330
C6RRP3_ACIRA/1-328
C6TQK7_BURPS/1-315
C6TUJ7_BURPS/2-303
C6U115_BURPS/58-388
C6U1I8_BURPS/12-392
C6U290_BURPS/42-411
C6U3K8_BURPS/16-307
C6U4F3_BURPS/8-388
C6U7E0_BURPS/11-382
C6U7E1_BURPS/70-372
C6U7M7_BURPS/23-401
C6U7X6_BURPS/13-384
C6U9X4_BURPS/8-329
C6UES0_ECOBR/3-326
C6UEZ2_ECOBR/8-306
C6UNK1_ECO5T/3-326
C6UUI2_ECO5T/8-306
C6VQI6_LACPJ/13-310
C6VRJ2_DYAFD/6-306
C6VWL8_DYAFD/1-294
C6VZF7_DYAFD/1-320
C6W4A3_DYAFD/4-302
C6W812_ACTMD/1-292
C6W894_ACTMD/7-303
C6W9D1_ACTMD/1-284
C6WAU6_ACTMD/1-318
C6WAY2_ACTMD/3-322
C6WC25_ACTMD/2-298
C6WDU6_ACTMD/16-252
C6WFU7_ACTMD/15-259
C6WGF3_ACTMD/30-351
C6WGP0_ACTMD/1-295
C6WGX5_ACTMD/1-305
C6WHN2_ACTMD/1-218
C6WHP7_ACTMD/11-379
C6WHP8_ACTMD/14-270
C6WII1_ACTMD/1-299
C6WIS5_ACTMD/24-345
C6WJM6_ACTMD/10-307
C6WJW2_ACTMD/13-301
C6WJW5_ACTMD/1-232
C6WMM9_ACTMD/8-398
C6WMN1_ACTMD/4-320
C6WMZ0_ACTMD/1-281
C6WNR2_ACTMD/12-305
C6WNY1_ACTMD/2-278
C6WP42_ACTMD/4-296
C6WQC3_ACTMD/1-273
C6WQP6_ACTMD/24-338
C6WR09_ACTMD/3-335
C6WSA0_ACTMD/61-352
C6WYP5_METML/4-320
C6WYP6_METML/24-348
C6X068_FLAB3/6-300
C6X120_FLAB3/4-310
C6X6M1_METSD/17-390
C6X746_METSD/10-330
C6X755_METSD/1-324
C6X8A0_METSD/4-318
C6X8A1_METSD/25-353
C6XA54_METSD/2-301
C6XMQ5_HIRBI/4-296
C6XP33_HIRBI/7-321
C6XYU0_PEDHD/9-308
C6Y0W2_PEDHD/1-307
C6ZDG9_STAXY/19-316
C7BN04_PHOAA/1-292
C7BN05_PHOAA/1-322
C7BP93_PHOAA/1-322
C7CDK8_METED/7-326
C7CDS9_METED/9-332
C7CEH3_METED/13-391
C7CGH2_METED/13-333
C7CGI0_METED/9-305
C7CHQ7_METED/10-328
C7CIN2_METED/1-293
C7CRF5_ENTFA/1-303
C7CZL0_ENTFA/1-303
C7DCY0_9RHOB/1-314
C7DDW3_9RHOB/24-335
C7JHV3_ACEP3/13-392
C7JHV8_ACEP3/9-332
C7JHV9_ACEP3/15-393
C7JND3_ACEPA/13-392
C7JND8_ACEPA/9-332
C7JND9_ACEPA/15-393
C7JXJ9_ACEPA/13-392
C7JXK4_ACEPA/9-332
C7JXK5_ACEPA/15-393
C7K7U3_ACEPA/13-392
C7K7U8_ACEPA/9-332
C7K7U9_ACEPA/15-393
C7KH12_ACEPA/13-392
C7KH17_ACEPA/9-332
C7KH18_ACEPA/15-393
C7KRC6_ACEPA/13-392
C7KRD1_ACEPA/9-332
C7KRD2_ACEPA/15-393
C7L2Z0_ACEPA/13-392
C7L2Z5_ACEPA/9-332
C7L2Z6_ACEPA/15-393
C7LC41_BRUMC/8-302
C7LES6_BRUMC/7-332
C7LYD1_ACIFD/1-285
C7LYJ7_ACIFD/1-320
C7M435_CAPOD/7-245
C7M9T1_BRAFD/14-308
C7M9T2_BRAFD/1-297
C7MAW3_BRAFD/1-309
C7MD64_BRAFD/12-350
C7MFT9_BRAFD/13-388
C7MFY3_BRAFD/40-410
C7MFY4_BRAFD/22-319
C7MHL6_BRAFD/5-295
C7MHM7_BRAFD/1-316
C7MHN3_BRAFD/4-333
C7MHY6_BRAFD/1-299
C7MRI3_SACVD/113-251
C7MRI3_SACVD/2-121
C7MRS4_SACVD/10-305
C7MRZ3_SACVD/8-277
C7MSA5_SACVD/11-282
C7MST4_SACVD/3-299
C7MUE2_SACVD/1-291
C7MV68_SACVD/3-322
C7MVE6_SACVD/1-258
C7MX66_SACVD/8-369
C7MXU4_SACVD/1-299
C7MYY0_SACVD/1-285
C7MZ82_SACVD/3-302
C7MZ83_SACVD/1-261
C7N064_SACVD/31-350
C7NK77_KYTSD/11-310
C7NKD7_KYTSD/1-300
C7NKT1_KYTSD/1-58
C7NKU2_KYTSD/1-228
C7NNP6_HALUD/2-296
C7NVC6_HALUD/1-313
C7NXM5_HALMD/2-300
C7NXP0_HALMD/3-300
C7P081_HALMD/1-307
C7P1N4_HALMD/106-245
C7P4H5_HALMD/1-313
C7P5G0_METFA/1-303
C7PAB5_CHIPD/1-306
C7PMG3_CHIPD/1-305
C7PNF2_CHIPD/5-310
C7PPP9_CHIPD/1-293
C7PVB4_CATAD/3-219
C7PWR1_CATAD/2-308
C7PY01_CATAD/1-277
C7PYV0_CATAD/4-302
C7Q0Z6_CATAD/1-276
C7Q106_CATAD/9-336
C7Q109_CATAD/4-332
C7Q111_CATAD/18-351
C7Q1C5_CATAD/1-319
C7Q1I3_CATAD/1-292
C7Q1I5_CATAD/1-293
C7Q1J7_CATAD/1-291
C7Q219_CATAD/1-324
C7Q245_CATAD/1-245
C7Q246_CATAD/1-326
C7Q248_CATAD/4-286
C7Q3I2_CATAD/55-144
C7Q3S4_CATAD/1-284
C7Q3T3_CATAD/4-274
C7Q670_CATAD/1-299
C7Q677_CATAD/1-217
C7Q773_CATAD/1-292
C7Q7A6_CATAD/1-282
C7Q800_CATAD/2-302
C7Q8I0_CATAD/1-281
C7Q9N3_CATAD/1-262
C7Q9S9_CATAD/1-291
C7QC60_CATAD/6-324
C7QC72_CATAD/15-396
C7QCQ7_CATAD/1-261
C7QD73_CATAD/4-332
C7QD87_CATAD/1-320
C7QD91_CATAD/17-391
C7QDA2_CATAD/172-351
C7QDA2_CATAD/6-119
C7QDA3_CATAD/1-305
C7QDA4_CATAD/14-399
C7QDA5_CATAD/16-346
C7QF42_CATAD/2-249
C7QF51_CATAD/1-283
C7QFS2_CATAD/4-287
C7QHS7_CATAD/1-286
C7QHS9_CATAD/96-335
C7QI17_CATAD/21-341
C7QIT6_CATAD/14-335
C7QJC9_CATAD/8-308
C7QJM4_CATAD/23-320
C7QJT3_CATAD/12-389
C7QKK4_CATAD/1-279
C7QYN5_JONDD/3-306
C7QZQ7_JONDD/1-299
C7R174_JONDD/1-300
C7R1X2_JONDD/7-305
C7R2Y4_JONDD/1-334
C7R355_JONDD/29-324
C7R476_JONDD/1-300
C7R5C4_JONDD/7-241
C7T6N0_LACRG/13-309
C7TLR9_LACRL/2-146
C7TLS0_LACRL/13-155
C7U5Y9_ENTFA/1-303
C7UFR6_ENTFA/1-303
C7UM46_ENTFA/1-303
C7UY99_ENTFA/1-303
C7V2Q6_ENTFA/1-303
C7V7B4_ENTFA/1-303
C7VKA2_ENTFA/1-303
C7VSE8_ENTFA/1-303
C7W0C1_ENTFA/1-303
C7W8M6_ENTFA/1-260
C7WEX6_ENTFA/1-260
C7WU97_ENTFA/1-303
C7WYK2_ENTFA/1-303
C7Y742_9LACO/8-311
C7YGJ1_ENTFA/1-303
C7Z946_NECH7/9-330
C7Z993_NECH7/22-403
C7ZA96_NECH7/27-407
C7ZD41_NECH7/13-388
C7ZDG5_NECH7/21-404
C7ZEW4_NECH7/28-409
C7ZFS4_NECH7/30-409
C7ZFX4_NECH7/22-402
C7ZFY5_NECH7/28-400
C7ZN04_NECH7/39-426
C7ZNE3_NECH7/146-390
C7ZNE3_NECH7/27-146
C7ZTY3_STAAU/7-304
C7ZTZ8_STAAU/20-316
C7ZXK9_STAAU/7-301
C8A1K6_STAAU/7-304
C8A1M1_STAAU/20-316
C8A4M9_STAAU/7-301
C8A7Y8_STAAU/7-304
C8A803_STAAU/20-316
C8ACL2_STAAU/7-301
C8AGM5_STAAU/7-304
C8AGP0_STAAU/20-316
C8AIU7_STAAU/7-301
C8AM67_STAAU/7-304
C8AM82_STAAU/20-316
C8ASM8_STAAU/7-301
C8JQV3_LISMO/3-297
C8JQV5_LISMO/16-385
C8K6P1_LISMO/16-385
C8K6P3_LISMO/4-297
C8KG00_LISMO/16-385
C8KG02_LISMO/3-297
C8KPA2_STAAU/19-316
C8KPB6_STAAU/7-304
C8KRD5_STAAU/8-301
C8KS91_STAAU/19-316
C8KSA6_STAAU/7-304
C8L143_STAAU/7-301
C8L7J7_STAAU/7-304
C8L7L2_STAAU/20-316
C8L814_STAAU/8-301
C8LF15_STAAU/19-316
C8LF30_STAAU/7-304
C8LGL4_STAAU/7-304
C8LGM9_STAAU/20-316
C8LIN3_STAAU/7-301
C8LNH9_STAAU/7-304
C8LNJ4_STAAU/20-316
C8LTU0_STAAU/7-301
C8M031_STAAU/7-301
C8M1W9_STAAU/7-304
C8M1Y4_STAAU/20-316
C8M751_STAAU/1-206
C8M7V9_STAAU/7-301
C8M9K4_STAAU/7-304
C8M9L9_STAAU/35-119
C8MF94_STAAU/7-301
C8MGR3_STAAU/20-316
C8MGS7_STAAU/7-304
C8MJR5_STAAU/7-301
C8MMW1_STAAU/7-304
C8MMX6_STAAU/20-316
C8MUP0_STAAU/7-301
C8MW97_STAAU/20-316
C8MWB2_STAAU/7-304
C8N069_STAAU/7-301
C8N408_STAAU/20-316
C8N423_STAAU/7-304
C8N723_9GAMM/25-259
C8NG28_9LACT/5-299
C8NJ98_COREF/5-296
C8NJQ7_COREF/30-265
C8NJS5_COREF/1-228
C8NLC8_COREF/6-303
C8NP67_COREF/1-299
C8NPX8_COREF/13-314
C8NQ81_COREF/29-319
C8NQH6_COREF/5-298
C8PVA9_9GAMM/10-299
C8Q0E6_9GAMM/1-328
C8Q0F4_9GAMM/22-399
C8RSM9_CORJE/7-319
C8RVR2_CORJE/32-325
C8RXJ5_9RHOB/760-1087
C8SFE1_9RHIZ/15-388
C8SG22_9RHIZ/1-315
C8SIZ1_9RHIZ/7-302
C8SIZ4_9RHIZ/1-305
C8SJR0_9RHIZ/1-308
C8SLP5_9RHIZ/12-332
C8SNR1_9RHIZ/9-329
C8SNR3_9RHIZ/9-332
C8SPQ3_9RHIZ/1-265
C8SPQ4_9RHIZ/10-368
C8SPX1_9RHIZ/5-387
C8STC6_9RHIZ/7-334
C8SVV4_9RHIZ/5-284
C8T0Q8_KLEPR/3-326
C8T2C2_KLEPR/21-399
C8T2C4_KLEPR/9-332
C8T5J9_KLEPR/7-306
C8T7Y4_KLEPR/1-325
C8T9K5_KLEPR/3-324
C8TAF3_KLEPR/4-296
C8TEN5_PLARU/1661-1978
C8TI69_ECO26/8-306
C8TM51_ECO26/3-326
C8TXF7_ECO10/8-306
C8U4L5_ECO10/3-326
C8UGB9_ECO1A/8-306
C8ULF8_ECO1A/3-326
C8VEG2_EMENI/32-358
C8VG66_EMENI/12-388
C8VJU5_EMENI/8-328
C8VKZ7_EMENI/23-407
C8VN69_EMENI/28-411
C8VPW5_EMENI/19-403
C8WU42_ALIAD/14-311
C8WUN5_ALIAD/1-324
C8X5Z0_NAKMY/1-299
C8X628_NAKMY/12-270
C8X6D7_NAKMY/3-310
C8X6F5_NAKMY/1-290
C8X6J2_NAKMY/1-300
C8X6W2_NAKMY/1-299
C8X775_NAKMY/175-459
C8X783_NAKMY/1-311
C8X813_NAKMY/3-303
C8X8R5_NAKMY/1-319
C8X9N6_NAKMY/7-308
C8XA45_NAKMY/1-289
C8XAZ4_NAKMY/1-281
C8XBB4_NAKMY/3-307
C8XD11_NAKMY/1-237
C8XDW1_NAKMY/16-321
C8XF25_NAKMY/4-119
C8XF32_NAKMY/6-295
C8XFR6_NAKMY/8-384
C8XFT1_NAKMY/16-295
C8XI31_NAKMY/1-265
C8XI34_NAKMY/2-210
C8XJ36_NAKMY/1-263
C8XJK0_NAKMY/2-279
C8XJQ7_NAKMY/12-303
C8XJS4_NAKMY/6-327
C8XJS7_NAKMY/13-348
C8XJS8_NAKMY/16-408
C8Z7L2_YEAS8/38-421
C8ZWU5_ENTGA/13-311
C9A668_ENTCA/13-312
C9APF4_ENTFC/6-302
C9AUE3_ENTCA/13-312
C9B6K1_ENTFC/4-302
C9BCS3_ENTFC/6-302
C9BS05_ENTFC/4-302
C9C1Y8_ENTFC/4-302
C9CHP6_ENTCA/13-312
C9CUK3_9RHOB/1-307
C9CZS1_9RHOB/762-1088
C9D3A1_9RHOB/1-297
C9PCA5_VIBFU/1-379
C9PGQ1_VIBFU/6-304
C9QDX6_VIBOR/1-294
C9QDX7_VIBOR/1-322
C9QY85_ECOD1/8-306
C9QZE1_ECOD1/3-326
C9REM5_METVM/1-303
C9RSH9_GEOSY/3-304
C9S7Y6_VERA1/151-318
C9S7Y6_VERA1/29-144
C9S7Z0_VERA1/32-416
C9S8G2_VERA1/20-400
C9SCU6_VERA1/1-148
C9T3H1_9RHIZ/7-332
C9T6G9_9RHIZ/8-302
C9TDC9_9RHIZ/7-332
C9TGT7_9RHIZ/8-302
C9TLN8_9RHIZ/8-302
C9TNR5_9RHIZ/7-332
C9TVJ1_9RHIZ/8-302
C9TWK1_9RHIZ/30-181
C9U595_BRUAB/7-285
C9U6F4_BRUAB/7-332
C9UEA2_BRUAB/8-302
C9UFM8_BRUAB/7-332
C9UM99_BRUAB/8-302
C9UPX0_BRUAB/7-328
C9UUV6_BRUAB/7-332
C9UYA9_BRUAB/8-302
C9VAP2_BRUNE/8-302
C9VCN4_BRUNE/7-332
C9VJ55_9RHIZ/7-332
C9VK55_9RHIZ/8-302
C9VTH0_BRUAB/7-285
C9VWL3_BRUAB/7-332
C9XHJ4_SALTD/7-306
C9XU36_CROTZ/8-308
C9XVD5_CROTZ/9-311
C9Y0N2_CROTZ/3-326
C9Y3R8_CROTZ/5-298
C9YC39_9BURK/26-110
C9YC40_9BURK/1-215
C9YC94_9BURK/35-412
C9YV37_STRSW/16-268
C9YV44_STRSW/3-318
C9YV57_STRSW/7-256
C9YYY0_STRSW/1-281
C9YZA1_STRSW/2-300
C9Z0Q6_STRSW/22-314
C9Z1E6_STRSW/8-290
C9Z1I1_STRSW/1-333
C9Z1R0_STRSW/1-289
C9Z2R4_STRSW/18-333
C9Z2Y7_STRSW/1-321
C9Z3R8_STRSW/5-288
C9Z4N1_STRSW/1-274
C9Z508_STRSW/8-306
C9Z6G3_STRSW/5-304
C9Z6L7_STRSW/14-399
C9Z6L8_STRSW/331-659
C9Z7D0_STRSW/13-386
C9Z8C9_STRSW/1-312
C9ZA32_STRSW/12-330
C9ZC10_STRSW/14-294
C9ZCI9_STRSW/3-272
C9ZCW0_STRSW/14-110
C9ZDN3_STRSW/15-290
C9ZED7_STRSW/1-229
C9ZEU1_STRSW/1-291
C9ZFR0_STRSW/1-317
C9ZFW1_STRSW/125-258
C9ZFW1_STRSW/8-128
C9ZG93_STRSW/9-323
C9ZGF8_STRSW/1-312
D0AEE4_ENTFC/4-302
D0ALY9_ENTFC/4-302
D0AYI9_BRUAB/7-332
D0AZN8_BRUAB/8-302
D0B3U0_BRUME/7-332
D0B9F7_BRUME/8-302
D0BB51_BRUSU/8-302
D0BEA4_BRUSU/7-329
D0BJI8_9LACT/7-310
D0BLX1_9LACT/1-294
D0BWW6_9GAMM/7-307
D0BZ84_9GAMM/8-329
D0C0C2_9GAMM/3-381
D0C0H0_9GAMM/16-393
D0C3H6_9GAMM/1-328
D0C604_ACIBA/42-339
D0C811_ACIBA/16-393
D0C858_ACIBA/4-382
D0C8H2_ACIBA/1-315
D0CF30_ACIBA/1-328
D0CF62_ACIBA/8-329
D0CTZ9_9RHOB/21-334
D0CWY4_9RHOB/24-267
D0D149_9RHOB/8-296
D0D3F7_9RHOB/16-389
D0D3Q1_9RHOB/7-316
D0D515_9RHOB/1-308
D0D9W3_9RHOB/764-1092
D0DCF8_9RHOB/19-393
D0DCG3_9RHOB/11-380
D0DF54_9LACO/8-311
D0FNF9_ERWPY/14-308
D0FR26_ERWPY/5-305
D0FTQ7_ERWPY/3-326
D0GCK5_BRUME/7-332
D0GF54_BRUME/8-302
D0GIH7_9FUSO/6-310
D0GMD1_9FUSO/10-318
D0IF05_9VIBR/1-322
D0IF06_9VIBR/1-293
D0IV11_COMT2/17-316
D0IY52_COMT2/33-165
D0IYR0_COMT2/5-387
D0IZB7_COMT2/11-306
D0J1C9_COMT2/1-99
D0J1D0_COMT2/1-212
D0J1G3_COMT2/13-321
D0J4R6_COMT2/16-389
D0JHH9_YERPD/18-314
D0JHZ5_YERPD/2-326
D0JRZ6_YERP1/18-314
D0JST4_YERP1/2-326
D0K5K2_STAAD/7-301
D0K8L4_STAAD/7-304
D0K8M9_STAAD/20-316
D0KCE7_PECWW/3-326
D0KE41_PECWW/5-295
D0KF08_PECWW/4-303
D0KF11_PECWW/22-390
D0KHN2_PECWW/9-308
D0KKU5_PECWW/7-329
D0KVB9_SULS9/9-298
D0L2E5_GORB4/16-393
D0L2G2_GORB4/126-260
D0L2G2_GORB4/9-129
D0L2K9_GORB4/1-299
D0L2N3_GORB4/23-347
D0L2N5_GORB4/1-321
D0L384_GORB4/2-350
D0L3C0_GORB4/1-254
D0L3Y2_GORB4/6-310
D0L3Y4_GORB4/1-327
D0L4E2_GORB4/1-328
D0L5H9_GORB4/1-300
D0L612_GORB4/10-391
D0L620_GORB4/2-271
D0L625_GORB4/21-303
D0L658_GORB4/4-308
D0L696_GORB4/12-384
D0L6U8_GORB4/1-255
D0L768_GORB4/1-338
D0L769_GORB4/10-334
D0L779_GORB4/18-399
D0L782_GORB4/1-283
D0L7V1_GORB4/1-96
D0L8F9_GORB4/6-266
D0L918_GORB4/10-304
D0LBC9_GORB4/17-313
D0LBM0_GORB4/1-284
D0LC92_GORB4/2-266
D0LCY8_GORB4/7-298
D0LDG1_GORB4/4-329
D0LDP8_GORB4/1-240
D0LDX2_GORB4/1-325
D0LE15_GORB4/1-335
D0LE78_GORB4/25-340
D0LEM3_GORB4/16-314
D0LEP8_GORB4/1-269
D0LG55_HALO1/1-287
D0LI03_HALO1/8-300
D0LIE1_HALO1/3-309
D0LK44_HALO1/14-332
D0LXU4_HALO1/1853-2168
D0MEN1_RHOM4/1-306
D0P9P7_BRUSU/7-332
D0PD47_BRUSU/8-302
D0PKF7_BRUSU/8-302
D0PMD0_BRUSU/7-329
D0R4A1_LACJF/5-311
D0RIK8_9RHIZ/8-302
D0RKL6_9RHIZ/7-332
D0RZ98_ACICA/23-319
D0S2G5_ACICA/1-315
D0S348_ACICA/3-382
D0S398_ACICA/16-393
D0S4S9_ACICA/13-334
D0S7J7_ACICA/1-328
D0S9G0_ACIJO/1-325
D0S9P1_ACIJO/25-301
D0S9R9_ACIJO/21-397
D0SCJ4_ACIJO/9-305
D0SFR0_ACIJO/8-329
D0SFX9_ACIJO/1-328
D0SHW8_ACIJU/16-393
D0SMR1_ACIJU/8-302
D0SQV6_ACIJU/1-328
D0ST24_ACILW/11-307
D0SV50_ACILW/1-325
D0SXK7_ACILW/1-328
D0SY76_ACILW/1-328
D0SYI4_ACILW/7-328
D0T1W7_ACIRA/8-307
D0T365_ACIRA/13-332
D0T3M6_ACIRA/1-325
D0T5W4_ACIRA/17-393
D0T7Q8_ACIRA/9-330
D0T891_ACIRA/1-328
D0UJ28_9PSED/2-294
D0WLB3_9ACTO/5-284
D0WQ92_9ACTO/1-308
D0X2R5_VIBAL/10-233
D0Z407_LISDA/1-310
D0ZXX1_SALT1/7-306
D1A231_THECD/1-312
D1A2V2_THECD/1-302
D1A3D9_THECD/1-349
D1A3H9_THECD/1-278
D1A453_THECD/1-222
D1A4X3_THECD/6-322
D1A5V5_THECD/4-299
D1A5V7_THECD/1-297
D1A5V9_THECD/1-294
D1A5W0_THECD/1-315
D1A7W5_THECD/1-321
D1A927_THECD/5-293
D1A9D7_THECD/2-255
D1A9J0_THECD/1-318
D1AA24_THECD/8-384
D1AA29_THECD/4-325
D1AAT8_THECD/8-297
D1ABM7_THECD/1-292
D1ABN8_THECD/1-284
D1ABS8_THECD/1-270
D1AC28_THECD/1-283
D1AD20_THECD/2-262
D1AE80_THECD/1-293
D1AEE2_THECD/1-126
D1AEF1_THECD/6-302
D1BAN8_SANKS/1-216
D1BAN9_SANKS/8-242
D1BAW2_SANKS/17-388
D1BBQ9_SANKS/1-301
D1BDN3_SANKS/15-279
D1BDS3_SANKS/9-306
D1BDX9_SANKS/66-333
D1BEC1_SANKS/7-306
D1BEC3_SANKS/1-240
D1BER3_SANKS/1-312
D1BER4_SANKS/5-331
D1BER6_SANKS/164-359
D1BER6_SANKS/7-124
D1BES2_SANKS/22-406
D1BES3_SANKS/20-355
D1BH75_SANKS/2-300
D1BI33_SANKS/25-332
D1BI68_SANKS/14-310
D1BIY4_SANKS/6-399
D1BIY6_SANKS/14-331
D1BJD2_SANKS/3-305
D1BJD9_SANKS/1-310
D1BJI6_SANKS/10-307
D1BJN0_SANKS/1-311
D1BJV0_SANKS/1-331
D1BKE3_SANKS/1-285
D1BRA0_XYLCX/1-260
D1BSV1_XYLCX/12-310
D1BV78_XYLCX/11-333
D1BVE4_XYLCX/7-240
D1BVQ0_XYLCX/1-284
D1BVW7_XYLCX/1-327
D1BVW9_XYLCX/15-389
D1BWX6_XYLCX/1-315
D1BZA8_XYLCX/1-228
D1BZI5_XYLCX/1-328
D1BZK7_XYLCX/2-305
D1BZX0_XYLCX/10-305
D1C150_SPHTD/2-313
D1C3Z8_SPHTD/1-307
D1C539_SPHTD/2-286
D1C5C7_SPHTD/1-292
D1C5F5_SPHTD/1-300
D1C5M3_SPHTD/1-281
D1C5U6_SPHTD/1-268
D1C5U9_SPHTD/5-288
D1C6F8_SPHTD/1-293
D1C6U5_SPHTD/1-288
D1C732_SPHTD/8-245
D1C733_SPHTD/8-304
D1C791_SPHTD/5-336
D1C8W9_SPHTD/5-307
D1C8Z5_SPHTD/3-296
D1C9H9_SPHTD/14-263
D1C9M2_SPHTD/1-299
D1CA09_SPHTD/1-280
D1CAR6_SPHTD/112-273
D1CAR6_SPHTD/2-132
D1CBS2_THET1/1-295
D1CCE3_THET1/1-277
D1CD98_THET1/5-234
D1CDA2_THET1/3-300
D1CDW8_THET1/4-287
D1CEA2_THET1/1-207
D1CEG2_THET1/1-286
D1CEL9_THET1/1-295
D1CF04_THET1/1-213
D1CF81_THET1/2-292
D1CFM4_THET1/1-293
D1CG41_THET1/7-299
D1CGL1_THET1/1-275
D1CHA3_THET1/1-324
D1CHB8_THET1/9-242
D1CHF2_THET1/5-295
D1CIK1_THET1/1-304
D1CIV2_THET1/1-285
D1CSH9_9RHIZ/47-158
D1CTD9_SINSA/1-171
D1CUF7_9RHIZ/7-332
D1CY47_9RHIZ/7-184
D1EMA6_9RHIZ/8-302
D1EP98_9RHIZ/30-181
D1EZC4_BRUME/8-302
D1F0J5_BRUME/7-332
D1F5I1_BRUME/7-331
D1F8X3_BRUME/8-302
D1FFP1_9RHIZ/8-302
D1FGQ2_9RHIZ/7-332
D1GMN7_STAA0/8-301
D1GN23_STAA0/7-304
D1GN38_STAA0/19-316
D1Q4M5_YERPE/2-326
D1Q6P6_STAAU/8-301
D1Q9P1_STAAU/7-304
D1Q9Q7_STAAU/19-316
D1QH10_STAAU/7-304
D1QH26_STAAU/20-316
D1QJ93_STAAU/7-301
D1QXW4_STAAU/7-301
D1QYW8_STAAU/7-304
D1QYY4_STAAU/20-316
D1RGL3_LEGLO/89-402
D1RP84_SEROD/3-326
D1RPD0_SEROD/1-325
D1RQV1_SEROD/16-268
D1RRK4_SEROD/31-340
D1RRP8_SEROD/15-387
D1RRY8_SEROD/5-300
D1RT13_SEROD/7-310
D1RT96_SEROD/9-332
D1RTA0_SEROD/6-294
D1RWA0_SEROD/21-388
D1RWK1_SEROD/10-330
D1S074_SEROD/17-311
D1TQ60_YERPE/18-314
D1TYS0_YERPE/2-326
D1VVK7_9FIRM/6-292
D1WJX4_STAEP/13-387
D1WL20_STAEP/1-303
D1WN08_STAEP/8-302
D1XDJ4_9ACTO/1-313
D1XFB4_9ACTO/9-337
D1XGU2_9ACTO/1-100
D1XH06_9ACTO/1-281
D1XH36_9ACTO/3-299
D1XHZ7_9ACTO/1-296
D1XI18_9ACTO/182-505
D1XJI6_9ACTO/6-292
D1XJX5_9ACTO/12-293
D1XL32_9ACTO/4-220
D1XL92_9ACTO/1-299
D1XLN6_9ACTO/1-178
D1XLQ8_9ACTO/11-265
D1XLX8_9ACTO/1-292
D1XMD3_9ACTO/10-378
D1XMD4_9ACTO/23-340
D1XMT5_9ACTO/15-386
D1XN03_9ACTO/6-273
D1XN04_9ACTO/1-310
D1XN15_9ACTO/1-319
D1XN53_9ACTO/1-306
D1XP37_9ACTO/13-386
D1XPN8_9ACTO/25-341
D1XR54_9ACTO/11-245
D1XRI1_9ACTO/9-308
D1XRV8_9ACTO/1-291
D1XUS8_9ACTO/11-305
D1YD25_PROAC/1-299
D1YYM0_METPS/1-301
D1Z231_METPS/1-300
D1ZE37_SORMK/14-340
D1ZLR3_SORMK/6-335
D1ZNR5_SORMK/29-409
D1ZNS0_SORMK/1-271
D2A882_SHIF2/8-306
D2ABI8_SHIF2/3-326
D2AQI2_STRRD/6-300
D2AQX3_STRRD/1-299
D2AR53_STRRD/4-267
D2ASB3_STRRD/10-308
D2ASC2_STRRD/18-345
D2ASM5_STRRD/1-292
D2ASY8_STRRD/34-343
D2ASY9_STRRD/1-303
D2ATS3_STRRD/15-336
D2ATS4_STRRD/12-392
D2ATS5_STRRD/1-305
D2ATS6_STRRD/166-346
D2ATS6_STRRD/6-131
D2AU77_STRRD/1-292
D2AW05_STRRD/2-292
D2AW06_STRRD/1-377
D2AW08_STRRD/1-235
D2AW22_STRRD/1-270
D2AW52_STRRD/1-320
D2AWN9_STRRD/1-287
D2AWU4_STRRD/1-278
D2AXG2_STRRD/1-282
D2AXR7_STRRD/6-327
D2AY35_STRRD/1-283
D2AY56_STRRD/1-308
D2AY57_STRRD/1-283
D2AYY5_STRRD/13-382
D2B0B6_STRRD/4-300
D2B0W4_STRRD/3-301
D2B313_STRRD/3-278
D2B3B5_STRRD/1-216
D2B3Q0_STRRD/1-303
D2B4Q4_STRRD/3-271
D2B4Q5_STRRD/1-256
D2B5F8_STRRD/2-285
D2B6C0_STRRD/1-299
D2B6E4_STRRD/1-330
D2B6P1_STRRD/1-321
D2B6X8_STRRD/1-266
D2B950_STRRD/1-276
D2B9B1_STRRD/5-292
D2BAK8_STRRD/4-324
D2BBN0_STRRD/7-303
D2BBU3_STRRD/1-297
D2BBW7_STRRD/4-297
D2BCT6_STRRD/1-313
D2BCV3_STRRD/1-297
D2BDP3_STRRD/1-281
D2BE13_STRRD/3-318
D2BRU7_DICD5/7-305
D2BW75_DICD5/1826-2139
D2BXA8_DICD5/3-304
D2BXA9_DICD5/27-397
D2BXP8_DICD5/3-326
D2C0I7_DICD5/5-297
D2F3Z2_STAAU/7-304
D2F408_STAAU/20-316
D2F7Q0_STAAU/7-301
D2FDU2_STAAU/7-301
D2FI39_STAAU/7-304
D2FI55_STAAU/20-316
D2FIX7_STAAU/10-304
D2FIZ2_STAAU/20-316
D2FMG1_STAAU/7-301
D2FSD5_STAAU/7-304
D2FSF1_STAAU/20-316
D2FVX8_STAAU/7-301
D2G2J1_STAAU/7-301
D2G5M9_STAAU/7-304
D2G5P4_STAAU/20-316
D2G6M0_STAAU/7-304
D2G6N5_STAAU/20-316
D2G9U1_STAAU/7-301
D2GGX6_STAAU/7-301
D2GIZ3_STAAU/7-304
D2GJ08_STAAU/20-316
D2GND1_STAAU/7-304
D2GNE7_STAAU/20-316
D2GS24_STAAU/7-301
D2JNV7_9NOSO/26-338
D2JTG9_STAAU/1-172
D2N493_STAA5/7-304
D2N4A9_STAA5/20-316
D2N7W3_STAA5/7-301
D2NGC7_ECOS5/3-326
D2NN10_ECOS5/8-306
D2NPU3_ROTMD/20-395
D2NR95_ROTMD/37-338
D2NRF8_ROTMD/5-303
D2NXM6_LISM1/16-385
D2NXM8_LISM1/3-297
D2P901_LISM2/16-385
D2P903_LISM2/3-297
D2PIH0_SULID/8-297
D2PLA9_KRIFD/1-274
D2PM05_KRIFD/1-225
D2PM73_KRIFD/3-285
D2PNH1_KRIFD/1-305
D2PNI7_KRIFD/3-267
D2PNQ1_KRIFD/1-279
D2PNQ7_KRIFD/12-225
D2PNZ4_KRIFD/1-284
D2PPU1_KRIFD/1-321
D2PR74_KRIFD/5-287
D2PRE3_KRIFD/1-256
D2PRJ6_KRIFD/188-493
D2PRY6_KRIFD/11-385
D2PSK1_KRIFD/1-245
D2PT85_KRIFD/1-243
D2PT98_KRIFD/1-305
D2PTA7_KRIFD/1-299
D2PUK4_KRIFD/104-245
D2PUK4_KRIFD/3-108
D2PUW8_KRIFD/1-299
D2PVG6_KRIFD/1-281
D2PVY8_KRIFD/1-269
D2PWV5_KRIFD/1-294
D2PWV7_KRIFD/1739-2054
D2PX14_KRIFD/1-295
D2PXH2_KRIFD/1-290
D2PXT8_KRIFD/1-335
D2PY31_KRIFD/2-238
D2PYF5_KRIFD/14-313
D2PYJ5_KRIFD/1-280
D2PYK1_KRIFD/1-292
D2PZE7_KRIFD/8-330
D2Q019_KRIFD/1-291
D2Q2N7_KRIFD/21-136
D2Q2S3_KRIFD/3-292
D2Q3L5_KRIFD/7-251
D2Q3Q1_KRIFD/11-322
D2Q518_KRIFD/1-293
D2QE36_SPILD/1-293
D2QHT1_SPILD/1-306
D2QJW0_SPILD/31-338
D2QQ26_SPILD/4-301
D2QR75_SPILD/30-339
D2R545_PIRSD/25-343
D2RET7_ARCPA/1-275
D2RPE7_HALTV/131-245
D2RPU3_HALTV/20-299
D2RQI2_HALTV/1-327
D2RR39_HALTV/3-305
D2RSY2_HALTV/5-330
D2RVR6_HALTV/7-300
D2RY04_HALTV/1-301
D2RY31_HALTV/1-306
D2RZF6_HALTV/1-292
D2RZQ6_HALTV/6-299
D2S034_HALTV/5-317
D2S0A6_HALTV/7-323
D2S1D9_HALTV/1-300
D2S1F2_HALTV/1-314
D2S1I3_HALTV/7-264
D2S1K8_HALTV/1-293
D2S4H8_GEOOG/1-297
D2S5F0_GEOOG/6-307
D2S990_GEOOG/1-292
D2SC53_GEOOG/8-305
D2SCD6_GEOOG/1-290
D2SFT2_GEOOG/1-299
D2SGR2_GEOOG/5-299
D2SGV4_GEOOG/4-313
D2SH09_GEOOG/12-299
D2SH24_GEOOG/1-308
D2SHB1_GEOOG/1-321
D2SUE8_9BACT/22-338
D2T877_ERWP6/5-305
D2TB94_ERWP6/14-173
D2TDL9_ERWP6/14-308
D2TQ14_CITRI/7-306
D2TS72_CITRI/3-326
D2U1A5_9ENTR/14-145
D2UJ92_STAAU/10-304
D2UJA6_STAAU/20-316
D2UMP8_STAAU/7-301
D2USP0_STAAU/7-301
D2UWK6_STAAU/7-304
D2UWM2_STAAU/20-316
D2XDY8_9PSEU/3-270
D2XT24_9RHIZ/15-297
D2ZAN2_9ENTR/3-326
D2ZBT5_9ENTR/47-370
D2ZCM2_9ENTR/1-366
D2ZCM4_9ENTR/5-302
D2ZKW0_9ENTR/7-306
D2ZMZ3_METSM/1-296
D2ZVL7_NEIMU/25-255
D3A6W6_NEISU/1-317
D3CR65_9ACTO/1-315
D3CR72_9ACTO/1-253
D3CRA8_9ACTO/13-338
D3CRC3_9ACTO/4-306
D3CRC9_9ACTO/26-290
D3CRF4_9ACTO/1-241
D3CRH2_9ACTO/4-260
D3CSB8_9ACTO/1-327
D3CSC1_9ACTO/4-293
D3CSL3_9ACTO/1-262
D3CTH9_9ACTO/10-313
D3CTK3_9ACTO/1-278
D3CU90_9ACTO/5-271
D3CUX2_9ACTO/1-293
D3CV04_9ACTO/2-302
D3CVK9_9ACTO/8-389
D3CVM8_9ACTO/6-344
D3CVP6_9ACTO/2-312
D3CVU7_9ACTO/2-313
D3CVX7_9ACTO/7-302
D3CVY8_9ACTO/1-133
D3CW54_9ACTO/10-304
D3CWC9_9ACTO/4-294
D3CWD3_9ACTO/5-304
D3CWE1_9ACTO/21-344
D3CWI8_9ACTO/10-277
D3CWQ5_9ACTO/1-258
D3CXA4_9ACTO/1-266
D3CY25_9ACTO/4-106
D3CYE4_9ACTO/1-321
D3CYH5_9ACTO/2-296
D3CYJ8_9ACTO/7-329
D3CYM8_9ACTO/31-110
D3CYN5_9ACTO/2-265
D3CYZ5_9ACTO/27-356
D3CZ36_9ACTO/3-261
D3CZ69_9ACTO/1-284
D3CZM5_9ACTO/11-290
D3D081_9ACTO/2-310
D3D0D1_9ACTO/22-408
D3D0D2_9ACTO/44-374
D3D0D3_9ACTO/181-363
D3D0D3_9ACTO/4-131
D3D0V1_9ACTO/12-298
D3D0W5_9ACTO/6-263
D3D0X8_9ACTO/4-318
D3D124_9ACTO/29-327
D3D133_9ACTO/18-391
D3D1M7_9ACTO/1-284
D3D212_9ACTO/5-304
D3D233_9ACTO/1-303
D3D2C3_9ACTO/1-318
D3D2D5_9ACTO/5-392
D3D2D6_9ACTO/2-384
D3D2F9_9ACTO/27-291
D3D2T4_9ACTO/1-311
D3D2X9_9ACTO/1-317
D3D362_9ACTO/47-348
D3D366_9ACTO/3-340
D3D367_9ACTO/31-401
D3D368_9ACTO/36-407
D3D3Y2_9ACTO/3-288
D3D483_9ACTO/1-276
D3D4G9_9ACTO/1-279
D3D4Y9_9ACTO/1-280
D3D5A4_9ACTO/15-259
D3D5A5_9ACTO/3-344
D3D5H9_9ACTO/1-289
D3D5I5_9ACTO/1-276
D3D5T9_9ACTO/3-336
D3D691_9ACTO/9-349
D3D692_9ACTO/3-322
D3D713_9ACTO/16-398
D3D736_9ACTO/1-277
D3D750_9ACTO/14-398
D3D751_9ACTO/18-350
D3D783_9ACTO/12-312
D3D7M5_9ACTO/1-275
D3D7P5_9ACTO/1-283
D3D817_9ACTO/19-327
D3D8A1_9ACTO/1-123
D3D8R6_9ACTO/7-276
D3D962_9ACTO/18-154
D3D962_9ACTO/181-363
D3D999_9ACTO/2-262
D3D9C0_9ACTO/3-293
D3D9X0_9ACTO/1-292
D3DBF3_9ACTO/1-141
D3DBJ2_9ACTO/1-251
D3DBS5_9ACTO/3-255
D3DCE8_9ACTO/2-312
D3DCV7_9ACTO/1-288
D3DD74_9ACTO/1-247
D3DEA4_9ACTO/15-386
D3E1K9_METRM/1-293
D3ECJ1_GEOS4/8-312
D3EDP3_GEOS4/14-389
D3EDP5_GEOS4/15-386
D3EE90_GEOS4/1-305
D3EEB5_GEOS4/7-313
D3EFD3_GEOS4/17-384
D3EFD6_GEOS4/3-307
D3EFF1_GEOS4/17-388
D3EGE0_GEOS4/19-316
D3EGI9_GEOS4/12-331
D3EHA1_GEOS4/5-286
D3EHT1_GEOS4/1-308
D3EM52_GEOS4/13-391
D3EST8_STAA4/7-304
D3ESV3_STAA4/20-316
D3EX19_STAA4/7-301
D3EZ50_CONWI/3-338
D3EZ63_CONWI/6-287
D3F0S0_CONWI/1-311
D3F0T7_CONWI/2-297
D3F226_CONWI/1-324
D3F2G5_CONWI/23-341
D3F394_CONWI/1-321
D3F3G2_CONWI/3-291
D3F3Q8_CONWI/1-320
D3F4D2_CONWI/1-99
D3F4M7_CONWI/1-335
D3F4Q7_CONWI/3-299
D3F4R0_CONWI/1-301
D3F4R9_CONWI/5-306
D3F4S0_CONWI/6-311
D3F4U6_CONWI/10-195
D3F4U6_CONWI/204-318
D3F5L4_CONWI/1-301
D3F6B6_CONWI/11-307
D3F7M1_CONWI/8-331
D3F897_CONWI/11-309
D3F8F9_CONWI/1-285
D3F9N5_CONWI/11-328
D3F9N6_CONWI/15-335
D3FB11_CONWI/3-280
D3FC39_CONWI/1-242
D3FD23_CONWI/1-319
D3FDS4_CONWI/1-305
D3FE73_CONWI/3-178
D3FF22_CONWI/19-311
D3FQA1_BACPE/13-312
D3FXZ0_BACPE/1-299
D3GXP9_ECO44/8-306
D3H0G4_ECO44/3-326
D3HB39_STRM6/4-310
D3HR06_LEGLN/89-402
D3KNN6_LISMO/16-385
D3KNN8_LISMO/3-297
D3LJ35_ENTFC/4-302
D3LM35_MICLU/15-306
D3LP11_MICLU/4-317
D3LQS3_MICLU/1-300
D3LRD1_MICLU/28-408
D3LXD1_9ACTO/3-281
D3LXY5_9ACTO/14-344
D3LXY6_9ACTO/15-398
D3LYY1_9ACTO/52-317
D3LZH0_9ACTO/3-264
D3M0B1_9ACTO/2-109
D3M0H3_9ACTO/2-277
D3M0M2_9ACTO/1-312
D3M0M3_9ACTO/27-397
D3M0M6_9ACTO/1-243
D3M189_9ACTO/2-182
D3M1U2_9ACTO/3-334
D3M2R1_9ACTO/4-321
D3M300_9ACTO/14-310
D3M391_9ACTO/39-267
D3M3W4_9ACTO/26-350
D3M3Y1_9ACTO/1-324
D3M424_9ACTO/6-304
D3M5A2_9ACTO/1-288
D3M5F1_9ACTO/12-336
D3M5L3_9ACTO/166-350
D3M5L3_9ACTO/6-129
D3M5L4_9ACTO/1-305
D3M5L5_9ACTO/14-399
D3M5L6_9ACTO/1-74
D3M5L7_9ACTO/1-264
D3M601_9ACTO/1-324
D3M6D8_9ACTO/16-386
D3M705_9ACTO/16-388
D3M7C6_9ACTO/1-246
D3M7W0_9ACTO/16-386
D3M7W1_9ACTO/3-311
D3M820_9ACTO/1-311
D3M869_9ACTO/5-135
D3M8P6_9ACTO/3-260
D3M902_9ACTO/1-341
D3M918_9ACTO/15-387
D3M9P4_9ACTO/2-275
D3M9P5_9ACTO/19-404
D3M9X2_9ACTO/12-386
D3M9X5_9ACTO/11-306
D3MCG0_PROAC/3-294
D3MKD5_PROAC/1-299
D3NYX0_AZOS1/24-404
D3NYX2_AZOS1/11-241
D3NYX3_AZOS1/33-359
D3NYX5_AZOS1/49-313
D3NYY7_AZOS1/12-382
D3NZ27_AZOS1/2-386
D3P029_AZOS1/12-334
D3P032_AZOS1/11-386
D3P1E5_AZOS1/1-314
D3P297_AZOS1/12-335
D3P347_AZOS1/1-322
D3P351_AZOS1/12-332
D3P6S8_AZOS1/4-304
D3PKB1_MEIRD/6-306
D3PYL5_STANL/23-334
D3Q2C1_STANL/1-302
D3Q4Y7_STANL/8-304
D3QCD4_STALH/8-302
D3QGA7_STALH/3-309
D3QGE9_STALH/9-313
D3QGJ7_STALH/14-389
D3QPD2_ECOCB/3-326
D3QSN2_ECOCB/8-306
D3R8P8_KLEVT/23-390
D3R9R0_KLEVT/16-389
D3RBB8_KLEVT/3-324
D3RC84_KLEVT/11-331
D3RDJ0_KLEVT/4-298
D3RDJ2_KLEVT/17-385
D3RDN2_KLEVT/4-296
D3RFG0_KLEVT/7-306
D3RIP6_KLEVT/9-332
D3RIP8_KLEVT/17-395
D3RJN3_KLEVT/1-330
D3RKT3_KLEVT/3-326
D3RWQ0_FERPA/1-305
D3RXY6_FERPA/5-323
D3S109_FERPA/1-308
D3S3M3_METSF/1-303
D3SA08_THISK/3-302
D3SDT3_THISK/1-323
D3SRD5_NATMM/1-306
D3SRM1_NATMM/2-292
D3SSK6_NATMM/1-292
D3SSW7_NATMM/19-252
D3SUA0_NATMM/7-318
D3SWR4_NATMM/3-295
D3SYL7_NATMM/5-315
D3SZ55_NATMM/1-313
D3T0J7_NATMM/7-301
D3T1I2_NATMM/1-302
D3U1X0_9BACT/14-254
D3ULM2_LISSS/14-316
D3V0R3_XENBS/1-322
D3VPY0_MYCA6/1-258
D4B9F0_9ENTR/4-302
D4B9F2_9ENTR/16-385
D4BBS6_9ENTR/3-326
D4BJA1_9ENTR/7-306
D4C2V2_PRORE/13-306
D4C5E5_PRORE/7-331
D4CWS9_9FUSO/10-302
D4DVM3_NEIEG/25-260
D4DY13_SEROD/13-325
D4E418_SEROD/18-318
D4E419_SEROD/13-381
D4E4A9_SEROD/5-133
D4E4G8_SEROD/4-324
D4E6F8_SEROD/1-315
D4E855_SEROD/3-326
D4EP06_ENTFA/1-303
D4EXS1_ENTFA/1-303
D4FG53_9LACO/8-311
D4FIJ1_STAEP/8-302
D4FMR8_STAEP/13-387
D4FP95_STAEP/1-303
D4FQ71_STROR/2-309
D4G1M0_BACNA/12-308
D4G2Z4_BACNA/4-306
D4G3U6_BACNA/17-385
D4G4U1_BACNA/1-133
D4G4U2_BACNA/18-143
D4G6Q2_BACNA/1-324
D4GGW4_PANAM/9-332
D4GGW6_PANAM/17-395
D4GHU8_PANAM/16-343
D4GIA1_PANAM/12-309
D4GMW5_PANAM/27-398
D4GMZ8_PANAM/22-391
D4GN00_PANAM/5-301
D4GNJ2_PANAM/3-326
D4GPB4_HALVD/10-316
D4GPC8_HALVD/1-291
D4GPR5_HALVD/1-313
D4GPY9_HALVD/7-333
D4GQX3_HALVD/6-325
D4GRH9_HALVD/1-301
D4GRN3_HALVD/3-302
D4GTG6_HALVD/2-300
D4HDC0_PROAS/1-299
D4HV25_ERWAC/14-308
D4I0B4_ERWAC/3-326
D4I2P4_ERWAC/17-395
D4I2P6_ERWAC/6-326
D4I2P7_ERWAC/9-332
D4IA13_ERWAE/3-326
D4ICB4_ERWAE/14-308
D4ICU4_ERWAE/17-395
D4ICU6_ERWAE/6-326
D4ICU7_ERWAE/9-332
D4MG78_9ENTE/1-303
D4PLW2_LISMO/4-297
D4PLW4_LISMO/16-385
D4PZE5_LISMO/16-385
D4PZE7_LISMO/3-297
D4Q729_LISMO/3-297
D4Q731_LISMO/16-385
D4QKY8_ENTFC/5-303
D4QS92_ENTFC/5-302
D4R3A0_ENTFC/4-302
D4RCU7_ENTFC/4-302
D4RJG4_ENTFC/4-302
D4SQG9_9XANT/17-399
D4SSM7_9XANT/14-387
D4SVN8_9XANT/1-332
D4SXC2_9XANT/9-298
D4T5X3_9XANT/1-332
D4T6B2_9XANT/9-298
D4T9C7_9XANT/14-387
D4TJ73_9NOST/1-324
D4TJ82_9NOST/15-390
D4TTQ4_9NOST/1-324
D4TTR3_9NOST/15-390
D4U1Z8_9ACTO/1-263
D4U204_9ACTO/1-82
D4U4H7_STAAU/8-301
D4U887_STAAU/7-304
D4U8A2_STAAU/19-316
D4UCR8_STAAU/7-304
D4UCT4_STAAU/20-316
D4UG14_STAAU/7-301
D4UYI7_ENTFA/1-260
D4VXL8_ENTFC/6-303
D4XBK9_9BURK/6-379
D4XDW0_9BURK/9-305
D4XGF5_9BURK/1-308
D4XGV9_9BURK/7-232
D4XL32_ACIHA/1-328
D4XPF7_ACIHA/9-303
D4XPX3_ACIHA/25-301
D4XR14_ACIHA/16-393
D4XUI5_ACIHA/8-329
D4Y3V1_BACTR/1-324
D4Y4U6_BACTR/1-322
D4Y4V2_BACTR/1-316
D4Y5A0_BACTR/3-306
D4Y6R0_BACTR/4-298
D4Y6R1_BACTR/15-392
D4Y6S6_BACTR/17-391
D4Y876_BACTR/21-338
D4Y879_BACTR/6-385
D4Y884_BACTR/14-396
D4YBC9_BACTR/19-245
D4YDY9_9LACT/4-310
D4YF24_9LACT/6-307
D4YF90_9LACT/7-384
D4YF93_9LACT/13-382
D4YF95_9LACT/5-302
D4YGJ2_9LACT/1-309
D4YHG5_9LACT/16-323
D4YND3_9MICO/1-209
D4YQA3_9MICO/1-299
D4YR12_9MICO/22-318
D4YX83_SPHJU/16-384
D4Z404_SPHJU/12-311
D4Z7P4_SPHJU/15-384
D5AGG4_STRGZ/6-308
D5AKW2_RHOCB/16-394
D5ALE3_RHOCB/5-304
D5B3J5_YERPZ/18-314
D5B3N3_YERPZ/2-326
D5BCN6_ZUNPS/4-303
D5BI16_ZUNPS/6-319
D5BNG8_PUNMI/1-315
D5BPZ1_PUNMI/15-335
D5C844_ENTCC/4-302
D5C846_ENTCC/16-385
D5CAQ8_ENTCC/7-330
D5CCA4_ENTCC/7-306
D5CEB2_ENTCC/3-326
D5CYY0_ECOKI/3-326
D5D1G9_ECOKI/8-306
D5DB06_BACMD/19-234
D5DB79_BACMD/12-393
D5DB81_BACMD/1-324
D5DC52_BACMD/18-393
D5DC59_BACMD/16-389
D5DE41_BACMD/1-299
D5DE50_BACMD/17-384
D5DE64_BACMD/2-301
D5DG77_BACMD/14-309
D5DG96_BACMD/1-305
D5DGC6_BACMD/1-305
D5DH49_BACMD/15-384
D5DH50_BACMD/1-319
D5DHR5_BACMD/1-326
D5DLP6_BACMD/1-324
D5DQF5_BACMQ/1-299
D5DQG4_BACMQ/17-384
D5DR89_BACMQ/2-302
D5DTM1_BACMQ/14-309
D5DTN9_BACMQ/1-324
D5DU26_BACMQ/1-305
D5DUD1_BACMQ/1-305
D5DV38_BACMQ/1-326
D5DYM9_BACMQ/16-384
D5DYN0_BACMQ/1-319
D5E121_BACMQ/19-234
D5E197_BACMQ/12-393
D5E199_BACMQ/1-324
D5E2K6_BACMQ/16-389
D5E771_METMS/2-302
D5H309_LACCS/8-311
D5HBR8_SALRM/1-320
D5MRI1_9ACTO/40-328
D5MRK1_9ACTO/4-285
D5MWB6_BACSU/16-385
D5MXM4_BACSU/12-308
D5N0H7_BACSU/4-307
D5N3H1_BACSU/1-324
D5N413_BACSU/2-302
D5N7C4_9BURK/6-300
D5N7J4_9BURK/3-326
D5N7J5_9BURK/14-390
D5N7K2_9BURK/18-389
D5N8A1_9BURK/28-319
D5N9E1_9BURK/1-315
D5NA47_9BURK/2-302
D5NBL1_9BURK/1-331
D5NEX2_9BURK/17-388
D5NFX4_9BURK/10-386
D5NFX5_9BURK/16-393
D5NFZ4_9BURK/18-394
D5NG98_9BURK/15-391
D5NGJ7_9BURK/4-300
D5NHD1_9BURK/5-324
D5NMF5_9BURK/22-349
D5NMF8_9BURK/10-386
D5NN55_9BURK/11-332
D5NNK7_9BURK/14-382
D5NNK8_9BURK/31-359
D5NNL4_9BURK/15-387
D5NSU6_9BURK/6-283
D5NT29_9BURK/24-259
D5NUR1_CORAM/1-299
D5NVE7_CORAM/2-339
D5NWV1_CORAM/18-315
D5NXM2_CORAM/7-302
D5NY84_CORAM/6-302
D5P060_CORAM/12-307
D5P1X3_9MYCO/2-308
D5P2J0_9MYCO/1-321
D5P3B6_9MYCO/1-250
D5P3N1_9MYCO/1-288
D5P3V1_9MYCO/3-279
D5P3Z1_9MYCO/1-269
D5P451_9MYCO/4-313
D5P509_9MYCO/2-308
D5P5L4_9MYCO/26-348
D5P5N6_9MYCO/5-307
D5P5P2_9MYCO/44-358
D5P5Q9_9MYCO/29-353
D5P613_9MYCO/16-121
D5P741_9MYCO/3-289
D5P7K5_9MYCO/10-226
D5P7L3_9MYCO/3-286
D5P7L4_9MYCO/4-194
D5P7M9_9MYCO/1-312
D5P8C8_9MYCO/1-328
D5P8Q2_9MYCO/5-319
D5P8Y2_9MYCO/1-297
D5P945_9MYCO/5-292
D5P9K2_9MYCO/1-278
D5P9P5_9MYCO/21-305
D5P9P8_9MYCO/1-284
D5P9R6_9MYCO/10-270
D5P9T3_9MYCO/15-337
D5P9T8_9MYCO/12-230
D5PAG0_9MYCO/47-342
D5PAG7_9MYCO/1-319
D5PAK8_9MYCO/1-288
D5PBE4_9MYCO/2-307
D5PBH5_9MYCO/5-265
D5PBI7_9MYCO/3-310
D5PCD4_9MYCO/1-305
D5PCH2_9MYCO/13-127
D5PCH3_9MYCO/124-254
D5PCH3_9MYCO/17-123
D5PCJ2_9MYCO/5-332
D5PDU2_9MYCO/13-236
D5PDV1_9MYCO/4-196
D5PE05_9MYCO/1-293
D5PEB6_9MYCO/14-392
D5PEC5_9MYCO/12-277
D5PED9_9MYCO/1-285
D5PEK1_9MYCO/3-260
D5PEK3_9MYCO/1-302
D5PEN6_9MYCO/1-284
D5PEP0_9MYCO/19-273
D5PER8_9MYCO/1-326
D5PEZ6_9MYCO/7-254
D5PF11_9MYCO/2-254
D5PF28_9MYCO/1-250
D5PGA8_9MYCO/21-329
D5PGD8_9MYCO/15-290
D5PGS1_9MYCO/17-334
D5PGS3_9MYCO/26-347
D5PGX7_9MYCO/4-228
D5PI29_9MYCO/1-284
D5PIK1_9MYCO/1-291
D5QEA8_GLUHA/6-332
D5QEE5_GLUHA/2-299
D5QEE6_GLUHA/6-307
D5QEF1_GLUHA/1-304
D5QIQ2_GLUHA/13-392
D5QIQ8_GLUHA/13-336
D5QIQ9_GLUHA/16-393
D5QK37_METTR/1-292
D5QK72_METTR/1-294
D5QN08_METTR/1-291
D5QUU0_METTR/51-363
D5RGS4_9PROT/11-333
D5RJA7_9PROT/3-302
D5RMB9_9PROT/52-355
D5RMJ7_9PROT/3-233
D5RNM0_9PROT/12-385
D5RR66_9PROT/3-284
D5SJB0_STRCL/1-313
D5SJD1_STRCL/1-200
D5SJT7_STRCL/11-266
D5SK16_STRCL/2-311
D5SK41_STRCL/1-316
D5SKF5_STRCL/208-388
D5SKF5_STRCL/23-186
D5SKF7_STRCL/223-405
D5SKF7_STRCL/61-185
D5SLE7_STRCL/157-460
D5TNZ0_BACT1/1-324
D5TSH4_BACT1/18-248
D5TX87_BACT1/20-314
D5TXG0_BACT1/2-306
D5UBU1_CELFN/16-322
D5UC79_CELFN/1-297
D5UCH0_CELFN/1-326
D5UCJ6_CELFN/3-306
D5UCV1_CELFN/2-276
D5UCZ4_CELFN/1-310
D5UGN2_CELFN/2-262
D5UIS5_CELFN/1-301
D5UJS6_CELFN/1-300
D5UKB9_CELFN/1-217
D5UKH3_CELFN/12-177
D5ULP1_CELFN/8-319
D5ULT1_CELFN/1-288
D5ULZ1_CELFN/1-301
D5UM00_CELFN/1-292
D5UMF5_TSUPD/2-248
D5UN73_TSUPD/17-390
D5UNM5_TSUPD/16-313
D5UNM6_TSUPD/10-319
D5UNM7_TSUPD/28-391
D5UNM9_TSUPD/4-300
D5UNN8_TSUPD/15-309
D5UNN9_TSUPD/1-322
D5UNQ0_TSUPD/1-299
D5UP58_TSUPD/1-298
D5UQJ4_TSUPD/7-305
D5UQU6_TSUPD/3-258
D5USZ3_TSUPD/1-250
D5UTT5_TSUPD/1-301
D5UTZ8_TSUPD/20-277
D5UUG3_TSUPD/1-228
D5UVL2_TSUPD/6-119
D5UVW3_TSUPD/2-270
D5UWX7_TSUPD/10-334
D5UWX8_TSUPD/7-343
D5UY38_TSUPD/1-280
D5UY74_TSUPD/12-393
D5UYB2_TSUPD/1-308
D5UYN8_TSUPD/1-307
D5UYT5_TSUPD/4-318
D5V609_ARCNC/8-304
D5V8T7_MORCR/7-299
D5VG96_CAUST/1-314
D5VGE5_CAUST/10-321
D5VGP4_CAUST/16-386
D5VGR2_CAUST/3-325
D5VGY7_CAUST/7-304
D5VQH8_METIM/1-303
D5W6Q6_BURSC/4-300
D5W7K4_BURSC/1-331
D5WBT1_BURSC/4-302
D5WF12_BURSC/1-304
D5WF13_BURSC/6-382
D5WH97_BURSC/13-392
D5WK25_BURSC/22-349
D5WK28_BURSC/7-385
D5WK67_BURSC/15-391
D5WKH4_BURSC/13-390
D5WKI0_BURSC/3-324
D5WKI7_BURSC/5-328
D5WKJ6_BURSC/48-376
D5WKL5_BURSC/10-386
D5WKL8_BURSC/16-393
D5WKL9_BURSC/22-391
D5WN77_BURSC/15-389
D5WPT3_BACT2/1-300
D5WS42_BACT2/1-319
D5WWB9_BACT2/12-392
D5WXU7_BACT2/1-358
D5X158_THIK1/14-306
D5X3N9_THIK1/8-292
D5XMU5_MYCTU/24-334
D5XNB7_MYCTU/1-319
D5XPE5_MYCTU/9-236
D5XQ18_MYCTU/2-307
D5XR82_MYCTU/7-315
D5XRP0_MYCTU/2-241
D5XRQ3_MYCTU/1-294
D5XSZ2_MYCTU/3-318
D5XUF6_MYCTU/1-279
D5XUS8_MYCTU/3-150
D5XVZ5_MYCTU/24-347
D5XXN4_MYCTU/19-298
D5XXV2_MYCTU/16-348
D5XY72_MYCTU/8-140
D5XY79_MYCTU/1-127
D5XY94_MYCTU/7-298
D5XYJ8_MYCTU/16-150
D5XZG3_MYCTU/20-259
D5XZK9_MYCTU/3-297
D5Y068_MYCTU/2-307
D5Y1C2_MYCTU/7-315
D5Y1R8_MYCTU/2-241
D5Y1T0_MYCTU/1-270
D5Y307_MYCTU/3-318
D5Y4F3_MYCTU/1-279
D5Y505_MYCTU/14-284
D5Y6C3_MYCTU/1-324
D5Y6Y1_MYCTU/100-297
D5Y744_MYCTU/16-348
D5Y7Y9_MYCTU/1-131
D5Y7Z6_MYCTU/1-243
D5Y810_MYCTU/7-298
D5Y8B6_MYCTU/16-150
D5Y9B8_MYCTU/3-329
D5Y9L8_MYCTU/5-319
D5YAN3_MYCTU/9-236
D5YAX4_MYCTU/24-334
D5YBR8_MYCTU/7-315
D5YC85_MYCTU/2-307
D5YDB7_MYCTU/2-241
D5YDD0_MYCTU/1-270
D5YEL3_MYCTU/3-318
D5YG19_MYCTU/1-279
D5YGA3_MYCTU/1-324
D5YGZ2_MYCTU/14-284
D5YIK0_MYCTU/19-320
D5YIR1_MYCTU/16-348
D5YJ34_MYCTU/8-140
D5YJ41_MYCTU/1-121
D5YJ55_MYCTU/7-298
D5YJF3_MYCTU/16-150
D5YKX0_MYCTU/3-329
D5YL66_MYCTU/1-319
D5YM74_MYCTU/9-236
D5YMG6_MYCTU/24-334
D5YN37_MYCTU/2-307
D5YP88_MYCTU/7-315
D5YPP2_MYCTU/2-241
D5YPQ5_MYCTU/9-285
D5YQZ6_MYCTU/3-318
D5YRW9_MYCTU/14-284
D5YSP7_MYCTU/1-279
D5YTW0_MYCTU/1-324
D5YVH6_MYCTU/13-298
D5YVN4_MYCTU/16-348
D5YW15_MYCTU/8-140
D5YW22_MYCTU/1-243
D5YW36_MYCTU/7-298
D5YWD6_MYCTU/16-150
D5YX80_MYCTU/20-259
D5YXE1_MYCTU/3-329
D5YXN8_MYCTU/5-319
D5YYP7_MYCTU/9-236
D5YYY3_MYCTU/24-334
D5YZY0_MYCTU/2-307
D5Z127_MYCTU/7-315
D5Z1I1_MYCTU/2-241
D5Z1J5_MYCTU/1-270
D5Z315_MYCTU/1-279
D5Z3A1_MYCTU/1-324
D5Z3K2_MYCTU/3-318
D5Z528_MYCTU/14-284
D5Z776_MYCTU/19-177
D5Z7D6_MYCTU/16-348
D5Z7Q7_MYCTU/8-140
D5Z7R4_MYCTU/1-243
D5Z7S8_MYCTU/1-197
D5Z829_MYCTU/16-150
D5Z9J6_MYCTU/9-236
D5Z9T6_MYCTU/24-334
D5ZA93_MYCTU/3-329
D5ZAI9_MYCTU/5-319
D5ZB82_MYCTU/9-236
D5ZBH8_MYCTU/1-222
D5ZCC3_MYCTU/2-307
D5ZDJ6_MYCTU/7-315
D5ZE12_MYCTU/2-241
D5ZE28_MYCTU/1-270
D5ZFC6_MYCTU/3-318
D5ZI26_MYCTU/1-279
D5ZIB6_MYCTU/1-324
D5ZK84_MYCTU/13-298
D5ZKE7_MYCTU/16-348
D5ZKS9_MYCTU/8-140
D5ZKT6_MYCTU/1-121
D5ZKV1_MYCTU/7-298
D5ZL62_MYCTU/16-150
D5ZLZ8_MYCTU/20-259
D5ZM61_MYCTU/3-329
D5ZMF6_MYCTU/59-294
D5ZNW7_9ACTO/9-333
D5ZNX4_9ACTO/1-169
D5ZQ66_9ACTO/1-347
D5ZR43_9ACTO/18-280
D5ZRF7_9ACTO/2-321
D5ZRL8_9ACTO/1-281
D5ZSS2_9ACTO/4-299
D5ZW60_9ACTO/11-246
D5ZXB1_9ACTO/1-310
D5ZZJ5_9ACTO/6-331
D5ZZJ9_9ACTO/1-333
D5ZZM6_9ACTO/1-292
D6A069_9ACTO/8-306
D6A0F1_9ACTO/1-263
D6A0Q0_9ACTO/16-134
D6A0S6_9ACTO/22-338
D6A2P4_9ACTO/1-276
D6A2W5_9ACTO/8-300
D6A668_9ACTO/1-299
D6A7A7_9ACTO/1-291
D6A7K1_9ACTO/3-308
D6A8D9_9ACTO/1-308
D6A8M8_9ACTO/1-299
D6AAQ9_9ACTO/9-298
D6ACX3_STRFL/11-316
D6AER9_STRFL/34-350
D6AID8_STRFL/5-305
D6AII9_STRFL/596-920
D6AK11_STRFL/13-268
D6ALY1_STRFL/8-257
D6ALY9_STRFL/1-329
D6ALZ1_STRFL/1-246
D6AMR0_STRFL/11-278
D6AMX2_STRFL/98-345
D6AMY1_STRFL/1-319
D6AN61_STRFL/13-393
D6AN62_STRFL/3-263
D6ANQ9_STRFL/1-316
D6AR15_STRFL/3-291
D6ARJ5_STRFL/1-299
D6AST7_STRFL/38-316
D6ATM2_STRFL/7-323
D6AUB2_STRFL/1-281
D6AYQ7_9ACTO/3-308
D6AZ68_9ACTO/1-292
D6B139_9ACTO/1-340
D6B3W1_9ACTO/1778-2093
D6B4M0_9ACTO/15-331
D6B4X0_9ACTO/12-386
D6B614_9ACTO/22-319
D6B6H4_9ACTO/13-311
D6B6W9_9ACTO/1-180
D6B6X0_9ACTO/42-166
D6B9T5_9ACTO/24-275
D6BAF2_9ACTO/66-376
D6BAG0_9ACTO/2-319
D6BBA7_9ACTO/13-202
D6BBE4_9ACTO/18-389
D6BBE5_9ACTO/9-271
D6BBY9_9ACTO/45-297
D6BCD7_9ACTO/1-281
D6C4B3_9ACTO/1-273
D6CQV4_THIS3/8-292
D6CTB8_THIS3/14-306
D6DMK0_ENTCL/7-306
D6DQV4_ENTCL/1-366
D6EF28_STRLI/1-320
D6EI43_STRLI/1-291
D6EI75_STRLI/1-288
D6EIC3_STRLI/1-313
D6EM57_STRLI/34-319
D6EMG3_STRLI/6-69
D6EMS3_STRLI/2-321
D6EN00_STRLI/1-281
D6EPX3_STRLI/2-303
D6ERZ5_STRLI/1-299
D6ET79_STRLI/1-312
D6EVC8_STRLI/1-304
D6EVG4_STRLI/1-77
D6EWK8_STRLI/136-264
D6EWK8_STRLI/14-133
D6EWP1_STRLI/32-348
D6EWR2_STRLI/8-306
D6EX96_STRLI/1-292
D6EXL0_STRLI/1-262
D6F264_MYCTU/7-315
D6F2M3_MYCTU/2-230
D6F2N7_MYCTU/1-270
D6F3X2_MYCTU/3-318
D6F953_MYCTU/8-140
D6F960_MYCTU/1-127
D6F974_MYCTU/7-298
D6F9H7_MYCTU/16-150
D6FAD1_MYCTU/20-259
D6FI57_MYCTU/14-284
D6FKC6_MYCTU/13-298
D6FKI7_MYCTU/16-348
D6FKW9_MYCTU/8-140
D6FKX6_MYCTU/1-243
D6FKZ0_MYCTU/9-278
D6FL90_MYCTU/16-150
D6FM35_MYCTU/20-259
D6FNA0_MYCTU/7-315
D6FP84_MYCTU/13-298
D6FPE2_MYCTU/16-348
D6FPI2_MYCTU/2-241
D6FPJ5_MYCTU/1-277
D6FQ50_MYCTU/8-140
D6FQ57_MYCTU/1-243
D6FQ71_MYCTU/7-298
D6FQV1_MYCTU/16-150
D6FRY9_MYCTU/3-318
D6FSG1_MYCTU/20-259
D6FT02_MYCTU/3-329
D6FUV3_MYCTU/1-279
D6FV35_MYCTU/1-324
D6FVF4_MYCTU/9-236
D6FW31_MYCTU/24-334
D6FWH9_MYCTU/14-284
D6FWI1_MYCTU/1-267
D6FXM9_MYCTU/2-307
D6GB25_9ENTR/14-390
D6GBH7_9ENTR/16-389
D6GC22_9ENTR/3-324
D6GC78_9ENTR/11-331
D6GCP8_9ENTR/4-298
D6GCQ0_9ENTR/16-385
D6GCU0_9ENTR/4-296
D6GH63_9ENTR/3-326
D6GHD7_9ENTR/1-325
D6GIG4_9ENTR/17-395
D6GIG6_9ENTR/9-332
D6GJM2_9ENTR/7-306
D6H0J1_STAAU/7-301
D6H3B6_STAAU/7-304
D6H3D2_STAAU/20-316
D6HDW6_STAAU/7-304
D6HDY2_STAAU/20-316
D6HHI4_STAAU/7-301
D6HUY6_ECOLX/3-326
D6HV61_ECOLX/1-325
D6I1E4_ECOLX/8-306
D6I8K4_ECOLX/3-326
D6I8S8_ECOLX/1-325
D6IE77_ECOLX/8-306
D6IM12_ECOLX/3-326
D6IM79_ECOLX/1-325
D6ITJ4_ECOLX/8-306
D6IXC0_STAAU/20-316
D6J144_STAAU/7-301
D6J4E1_STAAU/7-304
D6J8Q0_ECOLX/3-326
D6J8Y0_ECOLX/3-327
D6JF37_ECOLX/8-306
D6JQ54_ACIG3/16-393
D6JQA2_ACIG3/4-382
D6JTW1_ACIG3/7-307
D6JWL6_ACIG3/8-329
D6JXT6_ACIG3/1-325
D6JYJ1_ACIG3/3-330
D6K0T1_9ACTO/12-385
D6K155_9ACTO/1-312
D6K1L6_9ACTO/16-332
D6K1P1_9ACTO/128-264
D6K1P1_9ACTO/15-136
D6K466_9ACTO/1-281
D6K5K0_9ACTO/3-273
D6K639_9ACTO/1-313
D6K689_9ACTO/8-298
D6K6P7_9ACTO/1-161
D6K6U8_9ACTO/14-293
D6K8D6_9ACTO/17-346
D6K8D7_9ACTO/14-399
D6K8D8_9ACTO/1-305
D6K8N8_9ACTO/53-312
D6K9L4_9ACTO/1-235
D6KA93_9ACTO/1-299
D6KD55_9ACTO/1-144
D6KDY2_9ACTO/19-327
D6KFZ5_9ACTO/3-125
D6KGA8_9ACTO/1-261
D6KGN8_9ACTO/1-131
D6KGN9_9ACTO/19-232
D6KGP2_9ACTO/4-331
D6KGQ2_9ACTO/23-331
D6LF90_9FUSO/10-309
D6LP80_9RHIZ/9-302
D6LQR1_9RHIZ/7-330
D6LUP3_STAAU/7-304
D6LUQ9_STAAU/36-332
D6LYI1_STAAU/7-301
D6M3A0_9ACTO/19-100
D6M3T0_9ACTO/16-389
D6M530_9ACTO/18-253
D6M531_9ACTO/3-333
D6M615_9ACTO/6-235
D6MJR0_9NOCA/1-289
D6MJR7_9NOCA/3-322
D6MSW2_9ACTO/2-258
D6Q1R5_VIBHA/1-308
D6Q1R6_VIBHA/1-280
D6S9S3_PEPMA/1-296
D6SDK7_STAAU/36-332
D6SDM3_STAAU/6-150
D6SIZ2_STAAU/30-326
D6T768_STAAU/7-304
D6T7D2_STAAU/20-316
D6T7Y1_STAAU/7-301
D6TBN9_9CHLR/1-304
D6TC62_9CHLR/1-287
D6TD21_9CHLR/1-322
D6TD66_9CHLR/10-328
D6TE37_9CHLR/27-313
D6TFE5_9CHLR/7-253
D6TFN4_9CHLR/1-285
D6TFU6_9CHLR/9-332
D6TGB5_9CHLR/3-294
D6TGW0_9CHLR/66-352
D6TI03_9CHLR/3-222
D6TK23_9CHLR/20-319
D6TNT6_9CHLR/4-262
D6TP20_9CHLR/3-294
D6TPE5_9CHLR/1-297
D6TQ14_9CHLR/1-273
D6TQJ6_9CHLR/1-290
D6TQW0_9CHLR/17-319
D6TRW7_9CHLR/2-290
D6TS83_9CHLR/4-305
D6TTA0_9CHLR/4-276
D6TTB7_9CHLR/5-296
D6TTE4_9CHLR/1-238
D6TTL9_9CHLR/1-254
D6TTR2_9CHLR/4-282
D6TU16_9CHLR/1-303
D6TU70_9CHLR/15-391
D6TUB3_9CHLR/4-292
D6TUI1_9CHLR/6-307
D6TV21_9CHLR/8-304
D6TVA8_9CHLR/6-294
D6TVI0_9CHLR/1-290
D6TVT2_9CHLR/1-275
D6TW29_9CHLR/3-292
D6TX06_9CHLR/20-308
D6TXF9_9CHLR/5-299
D6TXZ6_9CHLR/3-202
D6TYA8_9CHLR/4-247
D6TYD9_9CHLR/1-287
D6TZ03_9CHLR/6-275
D6TZR6_9CHLR/1-272
D6TZU3_9CHLR/3-292
D6TZU8_9CHLR/7-310
D6U1K0_9CHLR/2-240
D6U1L2_9CHLR/1-248
D6U207_9CHLR/4-286
D6U2L7_9CHLR/6-296
D6U2M4_9CHLR/5-308
D6U2M6_9CHLR/1-292
D6U2S6_9CHLR/1-292
D6U3G1_9CHLR/11-301
D6U3K6_9CHLR/1-269
D6U406_9CHLR/1-302
D6U407_9CHLR/2-278
D6U4K0_9CHLR/1-284
D6U4P2_9CHLR/1-307
D6U509_9CHLR/1-291
D6U5M3_9CHLR/18-308
D6U6A2_9CHLR/1-289
D6U6L5_9CHLR/138-405
D6U7J4_9CHLR/12-311
D6U9T2_STAAU/7-301
D6UDY9_STAAU/35-332
D6UE04_STAAU/7-304
D6UM22_9BACT/1-329
D6UMK2_9BACT/2-307
D6USV0_9BACT/9-309
D6UZG1_9BACT/39-356
D6V3A3_9BRAD/6-305
D6V3W0_9BRAD/7-307
D6V859_9BRAD/1-288
D6X5P1_STRPR/1-262
D6X9I3_STRPR/1-299
D6XAC2_9ACTO/1-284
D6XAN8_9ACTO/1-262
D6XBD9_9ACTO/29-266
D6XWU0_BACIE/11-303
D6XZ79_BACIE/1-305
D6XZC2_BACIE/13-315
D6Y3B5_THEBD/1-280
D6Y457_THEBD/1-292
D6Y4L0_THEBD/8-338
D6Y4P7_THEBD/7-298
D6Y4P8_THEBD/1-322
D6Y9C2_THEBD/1-330
D6Y9H5_THEBD/1-338
D6Y9I6_THEBD/1-319
D6YAG1_THEBD/1-294
D6YAQ6_THEBD/12-388
D6YAT9_THEBD/78-459
D6YAU0_THEBD/14-338
D6YAU1_THEBD/1-305
D6YAU2_THEBD/147-357
D6YAU2_THEBD/18-140
D6YQW8_PANVC/15-383
D6YQX0_PANVC/10-300
D6YQY4_PANVC/1-293
D6YRA4_PANVC/7-327
D6Z7P1_SEGRD/6-334
D6Z7W1_SEGRD/1-309
D6Z7W4_SEGRD/1-276
D6Z9V0_SEGRD/1-317
D6Z9W0_SEGRD/1-296
D6Z9Y9_SEGRD/3-264
D6ZA79_SEGRD/1-307
D6ZA89_SEGRD/1-234
D6ZAC3_SEGRD/3-230
D6ZC64_SEGRD/14-395
D6ZCI4_SEGRD/1-272
D6ZD14_SEGRD/18-323
D6ZDL2_SEGRD/2-270
D6ZF85_SEGRD/1-321
D6ZQC3_STRP0/4-310
D7A069_STAND/12-312
D7A084_STAND/1-324
D7A120_STAND/1-324
D7A1J9_STAND/6-392
D7A1L6_STAND/6-387
D7A1M3_STAND/11-393
D7A1R9_STAND/6-300
D7A255_STAND/15-278
D7A5P9_STAND/6-322
D7A632_STAND/11-334
D7A644_STAND/4-330
D7A988_STAND/7-389
D7AA55_STAND/7-391
D7AVZ4_NOCDD/1-281
D7AWK9_NOCDD/3-259
D7AWU1_NOCDD/1-299
D7AY16_NOCDD/12-328
D7AY93_NOCDD/1-290
D7AZA1_NOCDD/26-270
D7AZN9_NOCDD/1-291
D7AZQ5_NOCDD/4-378
D7B0P3_NOCDD/1-285
D7B1F1_NOCDD/1-299
D7B2F7_NOCDD/1-324
D7B2V0_NOCDD/1-292
D7B303_NOCDD/1-297
D7B4E4_NOCDD/8-277
D7B644_NOCDD/1-297
D7B757_NOCDD/1-260
D7B813_NOCDD/15-386
D7B8P1_NOCDD/1-310
D7BQZ2_STRBB/27-290
D7BR32_STRBB/23-281
D7BR33_STRBB/15-382
D7BSC2_STRBB/1-281
D7BSC7_STRBB/9-260
D7BSC9_STRBB/1-329
D7BSR8_STRBB/1-319
D7BT74_STRBB/1-240
D7BTI9_STRBB/3-271
D7BTZ5_STRBB/1-313
D7BW24_STRBB/8-265
D7BW63_STRBB/1-313
D7BWI0_STRBB/2-317
D7BXV1_STRBB/6-225
D7BYH9_STRBB/13-300
D7BZP6_STRBB/62-378
D7C2L6_STRBB/1-294
D7C2Q1_STRBB/9-388
D7C2X2_STRBB/1-306
D7C390_STRBB/12-304
D7C3W7_STRBB/5-303
D7C469_STRBB/2-274
D7C4E4_STRBB/7-298
D7C4U7_STRBB/4-284
D7C4W5_STRBB/1-276
D7C5Q9_STRBB/111-243
D7C5Q9_STRBB/15-116
D7C622_STRBB/22-307
D7C676_STRBB/5-319
D7C693_STRBB/1701-2016
D7C6X6_STRBB/5-260
D7C743_STRBB/6-273
D7C7N5_STRBB/4-299
D7C7N8_STRBB/6-292
D7C7P6_STRBB/164-348
D7C7P6_STRBB/5-128
D7C7P7_STRBB/3-305
D7C7P8_STRBB/14-399
D7C7P9_STRBB/19-346
D7C7W0_STRBB/1-299
D7C7X4_STRBB/1-333
D7C8F3_STRBB/1-281
D7CB40_STRBB/1-317
D7CB75_STRBB/2-293
D7CC84_STRBB/7-298
D7CDW9_STRBB/5-290
D7CDX1_STRBB/1-299
D7CE32_STRBB/1-298
D7CFR9_STRBB/1-214
D7CFX4_STRBB/1-317
D7CQQ3_TRURR/1-293
D7CUT1_TRURR/51-355
D7CVJ2_TRURR/5-326
D7D6Y6_GEOSC/3-307
D7DKI3_METS0/11-298
D7DP35_METS0/5-325
D7DP41_METS0/1-324
D7DV70_METV3/1-294
D7E2Y4_NOSA0/1-304
D7EAG7_METEZ/1-302
D7EML9_MYCTU/2-307
D7ENR7_MYCTU/7-315
D7EP23_MYCTU/2-241
D7EP36_MYCTU/1-270
D7EQF3_MYCTU/3-318
D7ERT3_MYCTU/1-279
D7ES16_MYCTU/1-324
D7ESP1_MYCTU/14-284
D7ETT8_MYCTU/7-140
D7ETU5_MYCTU/1-243
D7ETV9_MYCTU/7-217
D7EU59_MYCTU/17-151
D7EVN5_MYCTU/13-298
D7EVU2_MYCTU/16-348
D7EWD3_MYCTU/20-259
D7EWI3_MYCTU/3-329
D7EWT0_MYCTU/5-319
D7EXS8_MYCTU/9-236
D7EY08_MYCTU/24-334
D7GJ50_PROFC/11-308
D7H0F2_BRUAB/7-332
D7H931_VIBCH/1-322
D7H932_VIBCH/1-293
D7HTA5_PSESS/9-307
D7HUP0_PSESS/13-390
D7HWE7_PSESS/1-323
D7HZL6_PSESS/15-393
D7I0X2_PSESS/6-327
D7I0X5_PSESS/1-315
D7I1J6_PSESS/1-324
D7I2W0_PSESS/3-323
D7I677_PSESS/8-389
D7JLU9_ECOLX/3-326
D7JM13_ECOLX/1-325
D7JTW7_ECOLX/8-306
D7P5X0_9ACTO/4-313
D7P5Z2_SORCE/2-320
D7P610_CHOCO/2-315
D7UER1_PSEPU/3-340
D7UGB9_LISMO/4-297
D7UGC1_LISMO/16-385
D7UWU6_LISGR/17-315
D7UWW6_LISGR/4-301
D7UWW8_LISGR/14-380
D7V3C0_9LACO/8-311
D7V9N6_LACPL/13-310
D7VIM8_9SPHI/5-311
D7VRI6_9SPHI/6-302
D7VTJ6_9SPHI/1-306
D7VWQ7_9FLAO/5-307
D7VZK0_9FLAO/10-300
D7W4Z5_9FLAO/3-313
D7WCA9_9CORY/13-310
D7WFC9_9CORY/30-272
D7WG90_BACCE/19-314
D7WGT2_BACCE/1-324
D7WHY1_BACCE/2-306
D7WPW0_9BACI/16-387
D7WPW1_9BACI/5-297
D7WVN8_9BACI/1-305
D7WWJ0_9BACI/18-316
D7WX54_9BACI/1-308
D7WYC9_9BACI/1-375
D7X231_ECOLX/3-326
D7X667_ECOLX/8-306
D7XAD0_ECOLX/20-344
D7XIY3_ECOLX/20-344
D7XJ64_ECOLX/3-326
D7XN16_ECOLX/8-306
D7Y517_ECOLX/8-306
D7YAC4_ECOLX/31-355
D7YAK5_ECOLX/3-326
D7YGN1_ECOLX/8-306
D7YLD3_ECOLX/20-344
D7YLL3_ECOLX/3-326
D7YWT5_ECOLX/3-326
D7Z489_ECOLX/8-306
D7Z4R9_ECOLX/20-343
D7ZEK8_ECOLX/8-306
D7ZG11_ECOLX/3-326
D7ZG84_ECOLX/20-344
D7ZS08_ECOLX/20-344
D7ZT58_ECOLX/3-326
D7ZTQ9_ECOLX/8-306
D8A7P7_ECOLX/20-344
D8A7X2_ECOLX/3-326
D8A8V0_ECOLX/8-306
D8ANE6_ECOLX/8-306
D8AQG6_ECOLX/20-344
D8AQP7_ECOLX/3-326
D8B0B5_ECOLX/3-326
D8B176_ECOLX/8-306
D8B6U4_ECOLX/20-344
D8BDW4_ECOLX/8-306
D8BH38_ECOLX/20-344
D8BHA4_ECOLX/3-326
D8BV65_ECOLX/3-326
D8BZ24_ECOLX/8-306
D8C691_ECOLX/31-355
D8CAW1_ECOLX/20-343
D8CC12_ECOLX/3-326
D8CCJ9_ECOLX/8-306
D8D0U4_COMTE/5-387
D8D121_COMTE/11-306
D8D319_COMTE/16-389
D8D754_COMTE/1-332
D8DAD4_COMTE/17-316
D8DD72_COMTE/33-259
D8EB46_ECOLX/8-306
D8EB94_ECOLX/20-344
D8EBZ1_ECOLX/3-326
D8ENC2_ECOLX/8-306
D8ESU7_ECOLX/3-326
D8ETH2_ECOLX/20-344
D8FK33_9FIRM/8-269
D8FTR5_9CYAN/1-305
D8GBA3_LACCZ/13-307
D8GV45_BACAI/2-306
D8H1E6_BACAI/1-324
D8H5N7_BACAI/20-259
D8H9E2_BACAI/20-315
D8HBU1_STAAF/7-301
D8HF30_STAAF/7-304
D8HF44_STAAF/20-316
D8HIJ1_AMYMU/1-275
D8HIK7_AMYMU/3-269
D8HJ18_AMYMU/1-132
D8HJ18_AMYMU/122-267
D8HL08_AMYMU/1-276
D8HL23_AMYMU/11-121
D8HLG2_AMYMU/3-262
D8HLG3_AMYMU/2-242
D8HMF2_AMYMU/1-301
D8HMT5_AMYMU/1-286
D8HNF1_AMYMU/1-115
D8HNF1_AMYMU/95-253
D8HNF2_AMYMU/11-273
D8HPD6_AMYMU/109-248
D8HPD6_AMYMU/8-117
D8HPG3_AMYMU/3-299
D8HQ58_AMYMU/7-316
D8HRF9_AMYMU/1-299
D8HS26_AMYMU/1-285
D8HS92_AMYMU/9-379
D8HSH1_AMYMU/1-317
D8HSR6_AMYMU/1-215
D8HUM3_AMYMU/1-288
D8HUS0_AMYMU/4-216
D8HVG0_AMYMU/1-318
D8HWE7_AMYMU/1-274
D8HY10_AMYMU/3-301
D8HY41_AMYMU/1-294
D8HYI0_AMYMU/10-265
D8HYN6_AMYMU/3-233
D8HZ36_AMYMU/1-281
D8HZ39_AMYMU/16-307
D8HZ40_AMYMU/11-392
D8HZ57_AMYMU/10-302
D8HZA8_AMYMU/6-273
D8HZA9_AMYMU/6-324
D8HZJ8_AMYMU/107-240
D8HZZ4_AMYMU/1-323
D8I001_AMYMU/1-335
D8I0D0_AMYMU/1-305
D8I0X1_AMYMU/1-277
D8I181_AMYMU/1-321
D8I1A2_AMYMU/5-272
D8I1K9_AMYMU/1-237
D8I1Y6_AMYMU/1-287
D8I1Z2_AMYMU/2-278
D8I2U8_AMYMU/1-293
D8I3I9_AMYMU/1-297
D8I3K7_AMYMU/1-290
D8I422_AMYMU/4-277
D8I466_AMYMU/2-283
D8I4N0_AMYMU/1-270
D8I5P7_AMYMU/1-288
D8I5S8_AMYMU/2-304
D8I618_AMYMU/1-282
D8I6C8_AMYMU/10-390
D8I6E7_AMYMU/6-308
D8I6J8_AMYMU/8-296
D8I6W4_AMYMU/1-299
D8I709_AMYMU/1-308
D8I730_AMYMU/1-276
D8I790_AMYMU/1-267
D8I827_AMYMU/1-288
D8I833_AMYMU/1-286
D8I8C3_AMYMU/1-292
D8I9A2_AMYMU/4-204
D8I9I9_AMYMU/1-278
D8I9P2_AMYMU/18-303
D8IMK3_LACSC/15-317
D8IQ40_HERSS/1-326
D8IQQ1_HERSS/1-328
D8IRD5_HERSS/2-302
D8IX18_HERSS/11-387
D8IZ11_HERSS/13-392
D8IZM5_HERSS/6-300
D8J0R3_HERSS/17-338
D8J2F2_HALJB/1-308
D8J6B8_HALJB/5-394
D8J6H0_HALJB/1-297
D8J7F8_HALJB/2-313
D8J7M0_HALJB/12-324
D8J9G2_HALJB/4-292
D8JBC8_HALJB/59-360
D8JCV1_HALJB/2-292
D8JGL3_ACISD/7-307
D8JJ05_ACISD/7-323
D8JJB2_ACISD/1-328
D8JJX9_ACISD/49-422
D8JJY9_ACISD/29-355
D8JJZ6_ACISD/28-349
D8JK05_ACISD/3-327
D8JK16_ACISD/8-347
D8JL97_ACISD/16-393
D8JLH0_ACISD/8-329
D8JLS8_ACISD/12-392
D8JYV4_HYPDA/10-306
D8KN66_CORPF/1-299
D8KP29_CORPF/11-303
D8MPD4_ERWBE/1-290
D8MQF1_ERWBE/3-326
D8MQJ0_ERWBE/1-325
D8MQZ9_ERWBE/1-307
D8MR43_ERWBE/19-398
D8MRY1_ERWBE/5-296
D8MRZ4_ERWBE/9-332
D8MRZ6_ERWBE/16-395
D8MS02_ERWBE/14-389
D8MS07_ERWBE/15-397
D8MS09_ERWBE/5-306
D8MS11_ERWBE/15-380
D8MSD7_ERWBE/7-311
D8MU20_ERWBE/13-307
D8MVD1_ERWBE/10-386
D8MVD3_ERWBE/3-324
D8MWS8_ERWBE/1-324
D8MX78_ERWBE/14-387
D8MXG9_ERWBE/11-308
D8N0S9_RALSO/7-294
D8N1S4_RALSO/22-309
D8N4U2_RALSO/1-332
D8N882_RALSO/11-309
D8NEB9_RALSO/13-289
D8NEQ2_RALSO/30-322
D8NEQ5_RALSO/7-298
D8NH70_RALSO/2343-2660
D8NQD2_RALSO/11-309
D8NU70_RALSO/1-332
D8NZL4_RALSO/10-309
D8P5F1_RALSO/11-289
D8PGL2_9BACT/9-311
D8URH5_9MICC/3-301
D8URP6_9MICC/27-105
D8UTI8_9MICC/20-395
D8V3N8_ACTLG/7-304
D9P482_ACTPL/1-238
D9P483_ACTPL/1-75
D9PC35_ACTPL/1-317
D9PT63_PEPMA/1-296
D9Q3W2_CORP1/11-303
D9Q8X0_CORP1/1-299
D9QAY1_CORP2/1-299
D9QBT4_CORP2/11-303
D9QLS8_BRESC/1-324
D9RDM5_STAAJ/7-304
D9RDN9_STAAJ/20-316
D9RHR8_STAAJ/7-301
D9RJR2_STAAK/7-304
D9RJS7_STAAK/19-316
D9RKL7_STAAK/8-301
D9SXZ2_MICAI/1-290
D9SY66_MICAI/1-333
D9SZY0_MICAI/1-291
D9T250_MICAI/1-304
D9T2E3_MICAI/1-299
D9T3J5_MICAI/2-292
D9T4D0_MICAI/8-246
D9T4I3_MICAI/1-319
D9T4L5_MICAI/1-292
D9T5X4_MICAI/1-299
D9T605_MICAI/11-308
D9T7C7_MICAI/2-285
D9T8I4_MICAI/1-284
D9TAD2_MICAI/1-319
D9TEJ8_MICAI/4-334
D9TF12_MICAI/1-287
D9UBJ0_STRPR/41-249
D9UBJ2_STRPR/17-368
D9UBR4_STRPR/1-310
D9UBT6_STRPR/1-318
D9UE91_9ACTO/49-358
D9UE99_9ACTO/1-319
D9UEH6_9ACTO/8-400
D9UG09_9ACTO/1-312
D9UG58_9ACTO/16-389
D9UG89_9ACTO/4-283
D9UGD6_9ACTO/1-273
D9UIN2_9ACTO/1-306
D9ULK9_9ACTO/1-299
D9UM61_9ACTO/9-306
D9UMU0_9ACTO/12-314
D9UQ71_9ACTO/9-287
D9UQN4_9ACTO/1-277
D9URQ6_9ACTO/19-334
D9UT15_9ACTO/3-333
D9UT17_9ACTO/106-253
D9UT17_9ACTO/18-120
D9UU75_9ACTO/14-399
D9UU76_9ACTO/17-346
D9UUZ0_9ACTO/1-313
D9UW24_9ACTO/1-280
D9UW28_9ACTO/32-298
D9UWQ5_9ACTO/18-274
D9UWW8_9ACTO/6-269
D9UX36_9ACTO/1-318
D9UX80_9ACTO/2-305
D9UXZ7_9ACTO/8-300
D9UY50_9ACTO/4-248
D9UYT4_9ACTO/2-317
D9UYU6_9ACTO/1-278
D9UZD6_9ACTO/11-302
D9V003_9ACTO/3-269
D9V1G2_9ACTO/40-240
D9V1G3_9ACTO/7-373
D9V1G4_9ACTO/1-305
D9V1P7_9ACTO/12-148
D9V1P7_9ACTO/144-224
D9V244_9ACTO/1-280
D9V245_9ACTO/1-137
D9V264_9ACTO/9-285
D9V2K7_9ACTO/1-283
D9V2Z7_9ACTO/1-321
D9V4B4_9ACTO/13-286
D9V5J2_9ACTO/4-205
D9V7C5_9ACTO/5-308
D9V7T5_9ACTO/1-305
D9V8D4_9ACTO/10-334
D9V8U4_9ACTO/8-283
D9V9D3_9ACTO/117-239
D9V9D3_9ACTO/5-120
D9V9H8_9ACTO/1-271
D9V9J4_9ACTO/9-251
D9V9Z4_9ACTO/1-300
D9VAG0_9ACTO/1-292
D9VAK4_9ACTO/7-322
D9VAP9_9ACTO/2-283
D9VB52_9ACTO/8-276
D9VBJ7_9ACTO/7-274
D9VBW4_9ACTO/1-308
D9VBX0_9ACTO/4-310
D9VC84_9ACTO/12-394
D9VC85_9ACTO/16-318
D9VCZ1_9ACTO/136-285
D9VCZ1_9ACTO/25-131
D9VD16_9ACTO/12-302
D9VDT8_9ACTO/17-302
D9VDZ7_9ACTO/14-309
D9VEM0_9ACTO/4-276
D9VFL1_9ACTO/45-360
D9VG21_9ACTO/1-318
D9VGC8_9ACTO/1-285
D9VGY0_9ACTO/1-323
D9VGZ3_9ACTO/1-337
D9VH84_9ACTO/35-294
D9VHF4_9ACTO/1-259
D9VHH5_9ACTO/16-306
D9VI02_9ACTO/47-332
D9VJF1_9ACTO/1-299
D9VLG0_9ACTO/1-291
D9VLM1_9ACTO/1-299
D9VLP5_9ACTO/19-314
D9VM83_9ACTO/151-344
D9VM83_9ACTO/5-127
D9VM84_9ACTO/1-319
D9VM85_9ACTO/27-275
D9VNC4_9ACTO/3-336
D9VNN1_9ACTO/1-193
D9VNX5_9ACTO/22-310
D9VPG9_9ACTO/1-311
D9VQK3_9ACTO/1-320
D9VSD4_9ACTO/25-315
D9VSJ6_9ACTO/1-247
D9VSJ8_9ACTO/1-329
D9VSV7_9ACTO/3-303
D9VTD2_9ACTO/1-192
D9VU68_9ACTO/1-317
D9VW17_9ACTO/19-309
D9VXH0_9ACTO/38-347
D9VZD5_9ACTO/1-313
D9W0C5_9ACTO/5-294
D9W201_9ACTO/1-299
D9W2E2_9ACTO/12-386
D9W2F1_9ACTO/1-281
D9W609_9ACTO/6-162
D9W7N5_9ACTO/15-395
D9W7N6_9ACTO/3-329
D9W812_9ACTO/18-391
D9W813_9ACTO/12-385
D9W815_9ACTO/1-281
D9W819_9ACTO/150-347
D9W819_9ACTO/5-127
D9W820_9ACTO/6-305
D9W821_9ACTO/14-399
D9W822_9ACTO/22-351
D9W825_9ACTO/1-325
D9W8H5_9ACTO/1-187
D9W8Q8_9ACTO/42-315
D9W9E6_9ACTO/14-355
D9WA17_9ACTO/9-129
D9WBF8_9ACTO/6-293
D9WBY3_9ACTO/1-224
D9WCV7_9ACTO/1-301
D9WDQ1_9ACTO/17-384
D9WED4_9ACTO/1-195
D9WF45_9ACTO/3-321
D9WFF9_9ACTO/3-299
D9WFN4_9ACTO/2-278
D9WJ12_9ACTO/1-321
D9WJ78_9ACTO/18-306
D9WKJ0_9ACTO/1-81
D9WL01_9ACTO/9-380
D9WL51_9ACTO/1-289
D9WLH8_9ACTO/8-330
D9WMA6_9ACTO/1-217
D9WMV9_9ACTO/1-338
D9WNK2_9ACTO/30-346
D9WP05_9ACTO/1-326
D9WP92_9ACTO/1-305
D9WPQ2_9ACTO/11-266
D9WPS0_9ACTO/1-329
D9WPS2_9ACTO/1-248
D9WQH8_9ACTO/121-298
D9WQH8_9ACTO/8-137
D9WSI1_9ACTO/1-291
D9WSI3_9ACTO/14-339
D9WSI7_9ACTO/1-333
D9WSJ3_9ACTO/15-392
D9WTH9_9ACTO/1-279
D9WTM2_9ACTO/1-273
D9WU77_9ACTO/1-78
D9WU78_9ACTO/1-88
D9WV60_9ACTO/1-216
D9WVE0_9ACTO/1-294
D9WVL8_9ACTO/1-306
D9WWC7_9ACTO/1-317
D9WYD9_STRVR/2-321
D9WZH6_STRVR/10-305
D9WZX1_STRVR/18-309
D9X0C0_STRVR/1-281
D9X2K4_STRVR/24-287
D9X2L1_STRVR/1-288
D9X485_STRVR/1-313
D9X4E2_STRVR/1-291
D9X4K3_STRVR/583-899
D9X4L3_STRVR/1-249
D9X4T1_STRVR/13-304
D9X4X6_STRVR/1813-2129
D9X518_STRVR/1-317
D9X662_STRVR/1-292
D9X6R5_STRVR/1-299
D9X772_STRVR/93-391
D9X773_STRVR/1-281
D9X774_STRVR/10-335
D9X7P4_STRVR/207-390
D9X7P4_STRVR/47-170
D9X7Q0_STRVR/3-330
D9X8W5_STRVR/1-231
D9X927_STRVR/3-329
D9X9D9_STRVR/11-386
D9XA48_STRVR/8-306
D9XAD7_STRVR/1-261
D9XBR6_STRVR/10-335
D9XBR9_STRVR/1-334
D9XC99_STRVR/18-333
D9XCD0_STRVR/11-130
D9XCU4_STRVR/1-265
D9XEZ6_STRVR/236-552
D9XG23_STRVR/1-312
D9XG72_STRVR/19-346
D9XG73_STRVR/14-399
D9XGC0_STRVR/1-330
D9XGJ4_STRVR/2-275
D9XH88_STRVR/8-271
D9XH94_STRVR/3-318
D9XH96_STRVR/3-249
D9XJ10_STRVR/5-289
D9XJF3_9ACTO/1-281
D9XKL2_9ACTO/1-291
D9XKR8_9ACTO/1-320
D9XNB7_9ACTO/1-306
D9XPY3_9ACTO/17-300
D9XRN7_9ACTO/2-263
D9XT36_9ACTO/2-321
D9XU07_9ACTO/7-304
D9XUH2_9ACTO/9-254
D9XYY9_9ACTO/1-299
D9XZ59_9ACTO/1-223
D9XZD8_9ACTO/39-323
D9XZH6_9ACTO/42-416
D9Y1B5_9ACTO/1-312
E0DEK8_9CORY/4-317
E0DJE8_9RHIZ/7-332
E0DKS8_9RHIZ/6-302
E0DV59_9RHIZ/7-184
E0DZI0_9RHIZ/7-332
E0E952_ACTPL/1-314
E0EEZ9_ACTPL/1-314
E0EL48_ACTPL/1-314
E0EZ19_ACTPL/1-273
E0F521_ACTPL/1-314
E0FBG3_ACTPL/1-273
E0FHE4_ACTPL/1-314
E0FNJ2_ACTPL/1-273
E0G2E7_ENTFA/1-260
E0GGI7_ENTFA/1-303
E0GMN7_ENTFA/1-303
E0GXS5_ENTFA/1-303
E0H243_ENTFA/1-303
E0HI51_ENTFA/1-303
E0HKN4_9GAMM/13-310
E0I3S6_9BACL/1-324
E0I5T9_9BACL/1-305
E0I7D9_9BACL/12-384
E0I7I9_9BACL/20-397
E0I7X6_9BACL/16-385
E0I7Y0_9BACL/6-311
E0I9L2_9BACL/15-387
E0IG06_9BACL/8-316
E0IGA1_9BACL/1-319
E0IMC7_9GAMM/13-310
E0IZ31_ECOLW/1-325
E0IZA7_ECOLW/3-326
E0J2T2_ECOLW/8-306
E0J9Q3_RHIME/7-300
E0JCP8_RHIME/6-386
E0JIS4_RHIME/1-295
E0JL63_RHIME/10-384
E0JNY8_RHIME/1-307
E0JPR2_RHIME/1-308
E0JR01_RHIME/1-315
E0JUG9_RHIME/1-295
E0JYG5_RHIME/7-300
E0K2M9_RHIME/1-307
E0K6X9_RHIME/6-386
E0K8W5_RHIME/1-308
E0K9Q6_RHIME/1-315
E0KAF0_RHIME/10-384
E0KBQ3_STRVO/3-330
E0KC59_STRVO/13-300
E0KCB3_STRVO/5-315
E0KCR8_STRVO/18-319
E0KDD0_STRVO/1-285
E0KDP6_STRVO/3-340
E0KEH4_STRVO/9-259
E0KEH6_STRVO/1-329
E0KGH2_STRVO/1-243
E0KH67_STRVO/1-281
E0KHT5_STRVO/1-333
E0KHT8_STRVO/6-331
E0KHU0_STRVO/1-285
E0KIJ7_STRVO/3-334
E0KIV9_STRVO/7-300
E0KL07_STRVO/1-301
E0KL91_STRVO/9-298
E0KLT7_STRVO/4-316
E0KN47_STRVO/1-272
E0KN60_STRVO/1-342
E0KNH3_STRVO/6-305
E0KQ73_STRVO/1-316
E0KQW7_STRVO/1-323
E0KSA0_STRVO/1-317
E0KSU0_STRVO/1-232
E0KSX7_STRVO/23-398
E0KSX8_STRVO/6-285
E0KTZ4_STRVO/1-274
E0KU04_STRVO/8-388
E0KUA7_STRVO/2-332
E0KUA8_STRVO/3-75
E0KUA8_STRVO/71-137
E0KW27_STRVO/7-293
E0KWP9_STRVO/7-275
E0KWZ7_STRVO/1-294
E0KY85_STRVO/1-319
E0KYW5_STRVO/1-220
E0KZE9_STRVO/1-334
E0KZN6_STRVO/2-284
E0KZX0_STRVO/27-342
E0L2Y4_STRVO/1-306
E0L3B4_STRVO/10-310
E0LGK6_SPHCR/22-409
E0LGK7_SPHCR/15-384
E0LHX7_SPHCR/7-293
E0LIT7_SPHCR/2-301
E0LKD2_SPHCR/1-303
E0LKV3_SPHCR/7-325
E0LQ05_SPHCR/4-89
E0LQ28_SPHCR/4-333
E0LQK2_SPHCR/1-316
E0LQK6_SPHCR/3-331
E0LRB3_SPHCR/3-323
E0LRX6_SPHCR/10-339
E0LT04_9ENTR/8-300
E0LT06_9ENTR/15-383
E0LWC3_9ENTR/7-309
E0LYL7_9ENTR/2-326
E0LYQ9_9ENTR/1-325
E0LZF1_9ENTR/7-334
E0M3F6_9ENTR/9-332
E0M3F8_9ENTR/17-395
E0MY75_9CORY/1-299
E0MZE0_9CORY/7-301
E0MZN3_9CORY/1-291
E0NJR0_9FIRM/7-296
E0P694_STAAU/7-304
E0P6B0_STAAU/35-332
E0P7S8_STAAU/8-301
E0PPB1_STRMT/2-310
E0PVU5_STRPY/1-304
E0QXD2_ECOLX/1-325
E0QXJ4_ECOLX/3-326
E0R715_ECOLX/8-306
E0RA21_PAEP6/8-288
E0RI43_PAEP6/16-385
E0RIT2_PAEP6/3-306
E0RJ80_PAEP6/2-306
E0RJL7_PAEP6/11-309
E0RKV8_PAEP6/1-306
E0RL90_PAEP6/11-277
E0RLD8_PAEP6/1-305
E0RM09_PAEP6/1-308
E0RMW0_PAEP6/1-308
E0RMZ2_PAEP6/18-246
E0RMZ3_PAEP6/5-309
E0RMZ4_PAEP6/13-314
E0SGW1_DICD3/3-326
E0SHX4_DICD3/3-302
E0SHX5_DICD3/27-396
E0SKY8_DICD3/7-305
E0SL72_DICD3/7-320
E0SNB9_DICD3/5-296
E0SVD0_STRZA/4-310
E0TLG7_MYCHH/1-302
E0TQZ3_STRZ6/4-310
E0TW57_BACPZ/4-307
E0TWW3_BACPZ/1-324
E0TYE1_BACPZ/16-385
E0U1K4_BACPZ/18-319
E0U2V4_BACPZ/12-308
E0UFL1_CYAP2/1-324
E0UKZ1_CYAP2/1-328
E0WFN4_9ACTO/140-304
E0X6N1_9ZZZZ/27-372
E0X714_PSEPU/29-292
E0XCR1_9RHIZ/18-342
E0XS54_9PROT/1-257
E0XTA1_9PROT/6-311
E0XTX9_9CHLR/7-313
E0XTZ2_9CHLR/3-315
E0XTZ6_9CHLR/1-260
E0XU00_9CHLR/1-318
E0XV18_9GAMM/1-283
E0XV27_9GAMM/18-370
E0XW91_9CHLR/3-315
E0XWA7_9CHLR/7-313
E0XZ54_9RHIZ/1-318
E1CG69_9ACTO/1-235
E1E402_STAAU/35-332
E1E417_STAAU/7-304
E1E7Y8_STAAU/7-301
E1EV87_ENTFA/1-303
E1H243_STRPN/4-310
E1H545_MYCTU/24-334
E1H5X3_MYCTU/2-307
E1H703_MYCTU/7-315
E1H7F1_MYCTU/2-241
E1H7G2_MYCTU/1-270
E1H8M2_MYCTU/3-318
E1HA13_MYCTU/2-228
E1HA95_MYCTU/1-324
E1HAX2_MYCTU/14-284
E1HCY5_MYCTU/1-271
E1HD43_MYCTU/2-322
E1HDI1_MYCTU/1-243
E1HDJ5_MYCTU/7-298
E1HDU3_MYCTU/16-161
E1HEM1_MYCTU/20-259
E1HES9_MYCTU/1-325
E1HF20_MYCTU/5-319
E1HG01_MYCTU/9-236
E1HGJ3_ECOLX/3-326
E1HKD0_ECOLX/8-306
E1HQC3_ECOLX/20-344
E1HZR8_ECOLX/3-326
E1I061_ECOLX/8-306
E1I103_ECOLX/20-344
E1ICT1_9CHLR/1-272
E1IE53_9CHLR/1-267
E1IEH2_9CHLR/1-271
E1IGW2_9CHLR/4-315
E1ILB4_ECOLX/8-306
E1IPW6_ECOLX/20-344
E1IQ46_ECOLX/3-326
E1J0G2_ECOLX/8-306
E1J243_ECOLX/20-344
E1J2C4_ECOLX/3-326
E1JNB5_9LACO/15-317
E1K6X3_9EURY/1-294
E1KZL2_PEPMA/1-295
E1LIB2_STRMT/4-310
E1LMX0_STRMT/4-310
E1LQB1_STRMT/4-310
E1LWV9_STROR/2-293
E1M2Y7_STRMT/6-310
E1MGJ4_9ACTO/1-309
E1MJN1_9GAMM/1694-2011
E1NZ04_ARTGO/13-307
E1PF07_ECOAB/8-306
E1PFC3_ECOAB/3-326
E1PFI5_ECOAB/1-324
E1PKF3_PANVC/13-385
E1PKF9_PANVC/17-395
E1PKG1_PANVC/9-332
E1RH76_METP4/1-304
E1RKB5_METP4/2-309
E1RRV1_XYLFG/28-285
E1RUT1_ECOUM/1-325
E1RVL1_ECOUM/3-326
E1RVZ4_ECOUM/8-306
E1SC94_PANVC/7-321
E1SI05_PANVC/10-386
E1SIF8_PANVC/2-326
E1SIH2_PANVC/7-334
E1SJ03_PANVC/1-325
E1T5K6_BURSG/13-388
E1T665_BURSG/1-331
E1T7I6_BURSG/4-302
E1TCB2_BURSG/1-324
E1TCB3_BURSG/7-300
E1TDZ6_BURSG/15-394
E1TI32_BURSG/1-323
E1TSE7_LACPS/13-310
E1UAK9_LISML/16-385
E1UAL1_LISML/3-297
E1UKQ2_BACAS/3-303
E1ULA9_BACAS/14-384
E1UQ12_BACAS/1-324
E1UQL7_BACAS/15-385
E1UQL9_BACAS/3-301
E1UR61_BACAS/11-308
E1UT14_BACAS/4-306
E1UUV2_BACAS/9-317
E1V9D5_HALED/10-305
E1VS91_ARTAR/15-398
E1VSA2_ARTAR/18-394
E1VSB5_ARTAR/10-385
E1VT22_ARTAR/14-312
E1VU59_ARTAR/1-310
E1VVB0_ARTAR/1-299
E1VZ31_ARTAR/1-298
E1W0K9_ARTAR/1-129
E1W0K9_ARTAR/112-279
E1W2K3_HAEP3/1-317
E1WI60_SALTS/7-306
E1XEJ1_STRZO/4-310
E1XHU2_STRZN/4-310
E1XPB4_STRZI/4-310
E2CEU0_9RHOB/1-314
E2CF55_9RHOB/26-295
E2CPM8_9RHOB/22-334
E2JRP7_ECO57/8-306
E2JU94_ECO57/3-326
E2JWB3_ECO57/1-325
E2K6E1_ECO57/8-306
E2KEY2_ECO57/3-326
E2KFY8_ECO57/1-325
E2KWL0_ECO57/8-306
E2KX48_ECO57/3-326
E2KXG6_ECO57/1-325
E2M8S7_PSESM/1-323
E2MC96_PSESM/9-307
E2MCZ5_PSESM/3-323
E2MF26_PSESM/13-390
E2MGD2_PSESM/27-294
E2MGD3_PSESM/21-346
E2MGI9_PSESM/1-315
E2MGJ1_PSESM/6-327
E2MIN4_PSESM/15-393
E2MJN5_PSESM/8-389
E2MKA6_PSESM/15-384
E2MKK5_PSESM/1-324
E2MWH5_9CORY/7-344
E2MWH7_9CORY/17-397
E2MWX4_9CORY/7-297
E2MYX6_9CORY/27-276
E2N0N1_CAPSP/7-245
E2P3J5_PASHA/3-315
E2P650_PASHA/3-315
E2PND3_9RHIZ/7-302
E2PR58_9RHIZ/7-332
E2PT36_ASPNG/22-406
E2PUK4_STRCL/4-288
E2PUY4_STRCL/3-284
E2PVF1_STRCL/1-299
E2PWD9_STRCL/1-319
E2PXB1_STRCL/20-376
E2PXB2_STRCL/7-262
E2Q0C8_STRCL/25-349
E2Q146_STRCL/28-274
E2Q148_STRCL/2-302
E2Q158_STRCL/26-303
E2Q1Z8_STRCL/1-317
E2Q4L0_STRCL/9-317
E2QEJ5_ECOLX/8-306
E2QJE6_ECOLX/3-326
E2QJQ4_ECOLX/20-343
E2S1A7_9CORY/1-299
E2S642_9CORY/1-291
E2S6E3_9CORY/7-301
E2S894_9ACTO/4-302
E2SAR9_9ACTO/1-295
E2SDS0_9ACTO/1-308
E2SEL4_9ACTO/17-317
E2SES4_9ACTO/1-280
E2SEU8_9ACTO/2-265
E2SV54_9RALS/13-388
E2SV83_9RALS/10-331
E2SW98_9RALS/1-297
E2T0D0_9RALS/8-308
E2T2D6_9RALS/1-332
E2T408_9RALS/5-326
E2T630_MYCTU/1-325
E2T6C3_MYCTU/5-319
E2T7A5_MYCTU/9-236
E2T7J3_MYCTU/24-334
E2T8B5_MYCTU/2-307
E2T8U5_MYCTU/1-235
E2T9W6_MYCTU/2-228
E2TA49_MYCTU/24-347
E2TAS3_MYCTU/14-284
E2TD49_MYCTU/1-271
E2TDB1_MYCTU/2-322
E2TDN5_MYCTU/1-243
E2TDP8_MYCTU/7-298
E2TDU5_MYCTU/7-315
E2TFF8_MYCTU/1-270
E2TFG9_MYCTU/2-241
E2TG06_MYCTU/17-154
E2TGS5_MYCTU/20-259
E2TH22_MYCTU/9-236
E2THB7_MYCTU/24-334
E2TI57_MYCTU/2-307
E2TJ78_MYCTU/7-315
E2TJM6_MYCTU/2-241
E2TJN9_MYCTU/1-270
E2TKX5_MYCTU/3-318
E2TMA6_MYCTU/2-228
E2TMJ3_MYCTU/1-324
E2TN69_MYCTU/14-284
E2TQ98_MYCTU/1-271
E2TQF6_MYCTU/2-322
E2TQT6_MYCTU/1-243
E2TQV4_MYCTU/7-298
E2TR49_MYCTU/17-151
E2TRV1_MYCTU/20-259
E2TS76_MYCTU/1-325
E2TSE0_MYCTU/5-319
E2TTS4_MYCTU/9-236
E2TU11_MYCTU/24-334
E2TUW8_MYCTU/2-307
E2TVW2_MYCTU/7-315
E2TWA9_MYCTU/2-241
E2TWC0_MYCTU/1-270
E2TXI4_MYCTU/4-241
E2TYU8_MYCTU/2-228
E2TZ30_MYCTU/24-347
E2TZQ6_MYCTU/14-284
E2U0Y0_MYCTU/13-298
E2U141_MYCTU/2-322
E2U2B4_MYCTU/1-243
E2U2C9_MYCTU/7-298
E2U2N8_MYCTU/17-154
E2U3F5_MYCTU/20-259
E2U3M5_MYCTU/1-325
E2U3X2_MYCTU/5-319
E2U4G6_MYCTU/1-325
E2U4Q7_MYCTU/5-319
E2U5P4_MYCTU/9-236
E2U5Y2_MYCTU/24-334
E2U6Q3_MYCTU/2-307
E2U7C1_MYCTU/7-315
E2U7I7_MYCTU/2-241
E2U7J8_MYCTU/1-270
E2U8V3_MYCTU/4-241
E2UA82_MYCTU/2-228
E2UAG1_MYCTU/24-347
E2UB34_MYCTU/14-284
E2UDK1_MYCTU/1-271
E2UDR0_MYCTU/2-322
E2UE38_MYCTU/1-243
E2UE53_MYCTU/7-298
E2UEI9_MYCTU/17-154
E2UFB9_MYCTU/20-259
E2UGE1_MYCTU/9-236
E2UGK6_MYCTU/24-334
E2UH24_MYCTU/1-325
E2UHB9_MYCTU/5-319
E2UHQ9_MYCTU/2-307
E2UIU0_MYCTU/7-315
E2UJ88_MYCTU/2-241
E2UJ98_MYCTU/1-270
E2UKG0_MYCTU/3-318
E2ULQ9_MYCTU/1-279
E2ULZ6_MYCTU/1-324
E2UMN2_MYCTU/9-289
E2UPS2_MYCTU/13-298
E2UPY1_MYCTU/2-322
E2UQA7_MYCTU/1-243
E2UQC0_MYCTU/7-298
E2UQL8_MYCTU/16-150
E2URC4_MYCTU/20-259
E2URJ3_MYCTU/1-325
E2URT8_MYCTU/1-315
E2USN3_MYCTU/9-236
E2UT25_MYCTU/24-334
E2UTV2_MYCTU/2-307
E2UUZ2_MYCTU/7-315
E2UVD6_MYCTU/2-241
E2UVE8_MYCTU/1-270
E2UWM1_MYCTU/3-318
E2UZ13_MYCTU/2-228
E2UZ97_MYCTU/1-324
E2UZX7_MYCTU/14-284
E2V0Y8_MYCTU/1-271
E2V148_MYCTU/2-322
E2V1D2_MYCTU/1-243
E2V1E6_MYCTU/7-298
E2V1S8_MYCTU/16-150
E2V2F6_MYCTU/20-259
E2V2S0_MYCTU/1-325
E2V316_MYCTU/5-319
E2V414_MYCTU/9-239
E2V4A1_MYCTU/24-334
E2V528_MYCTU/2-307
E2V670_MYCTU/7-315
E2V6P1_MYCTU/2-241
E2V6Q4_MYCTU/4-272
E2V7W3_MYCTU/3-318
E2V979_MYCTU/2-228
E2V9G3_MYCTU/1-324
E2VA43_MYCTU/14-284
E2VC61_MYCTU/1-271
E2VCC0_MYCTU/2-322
E2VCP4_MYCTU/1-243
E2VCQ9_MYCTU/7-298
E2VDU0_MYCTU/20-259
E2VED9_MYCTU/2-307
E2VFH5_MYCTU/7-315
E2VFX3_MYCTU/2-241
E2VFY6_MYCTU/1-270
E2VH61_MYCTU/3-318
E2VIM5_MYCTU/2-228
E2VIS5_MYCTU/1-324
E2VJF5_MYCTU/14-284
E2VL78_MYCTU/1-271
E2VLD4_MYCTU/2-322
E2VLR0_MYCTU/1-243
E2VLS5_MYCTU/7-298
E2VM69_MYCTU/16-161
E2VMV9_MYCTU/20-259
E2VN25_MYCTU/1-325
E2VNC2_MYCTU/5-319
E2VPL8_MYCTU/9-236
E2VPV9_MYCTU/24-334
E2VQS8_MYCTU/2-307
E2VRS7_MYCTU/7-315
E2VS76_MYCTU/2-241
E2VS89_MYCTU/1-270
E2VTG8_MYCTU/3-318
E2VUU4_MYCTU/2-228
E2VV35_MYCTU/1-324
E2VVR6_MYCTU/14-284
E2VXU2_MYCTU/1-271
E2VXZ7_MYCTU/2-322
E2VYD2_MYCTU/1-243
E2VYE7_MYCTU/7-298
E2VYP7_MYCTU/16-161
E2VZH4_MYCTU/20-259
E2VZN0_MYCTU/1-325
E2VZX8_MYCTU/5-319
E2W0X5_MYCTU/9-236
E2W165_MYCTU/24-334
E2W1Z2_MYCTU/2-307
E2W330_MYCTU/7-315
E2W3H6_MYCTU/2-241
E2W3I7_MYCTU/1-270
E2W4N8_MYCTU/3-318
E2W639_MYCTU/2-228
E2W6B6_MYCTU/1-324
E2W6Y8_MYCTU/14-284
E2W8Z5_MYCTU/1-271
E2W953_MYCTU/2-322
E2W9I8_MYCTU/1-243
E2W9K2_MYCTU/7-298
E2WAM8_MYCTU/20-259
E2WAT4_MYCTU/1-325
E2WB29_MYCTU/5-319
E2WC28_MYCTU/5-232
E2WCB8_MYCTU/24-334
E2WCU6_MYCTU/9-236
E2WD39_MYCTU/24-334
E2WDW4_MYCTU/2-307
E2WF09_MYCTU/7-315
E2WFF8_MYCTU/2-241
E2WFG9_MYCTU/1-270
E2WGM7_MYCTU/3-318
E2WI22_MYCTU/1-279
E2WI98_MYCTU/1-324
E2WIY8_MYCTU/14-284
E2WL37_MYCTU/13-298
E2WL92_MYCTU/16-348
E2WLM4_MYCTU/1-243
E2WLY3_MYCTU/16-161
E2WMP4_MYCTU/20-259
E2WMV5_MYCTU/1-325
E2WN48_MYCTU/5-319
E2WSZ6_ECOLX/3-326
E2WTL9_ECOLX/1-268
E2WXZ8_ECOLX/8-306
E2X7V9_SHIDY/8-306
E2XBE7_SHIDY/1-325
E2XEF9_SHIDY/1-97
E2XEG0_SHIDY/3-143
E2XJ80_PSEFL/7-307
E2XJT2_PSEFL/18-395
E2XPI4_PSEFL/1-324
E2XQC5_PSEFL/1-317
E2XQK9_PSEFL/21-389
E2XQL5_PSEFL/6-323
E2XRA9_PSEFL/6-325
E2XS64_PSEFL/19-389
E2XUD7_PSEFL/15-393
E2Y0H4_PSEFL/3-326
E2Y5C2_ENTFA/1-303
E2YGS4_ENTFA/1-303
E2YRC3_ENTFA/1-303
E2YW41_ENTFA/1-303
E2Z6R3_ENTFA/1-260
E2ZQT1_PSEAE/28-256
E2ZU35_PSEAE/13-307
E2ZUT5_PSEAE/6-323
E2ZUT6_PSEAE/7-325
E2ZXK4_PSEAE/1-326
E2ZZ69_PSEAE/8-329
E2ZZR9_PSEAE/17-389
E3A2S6_PSEAE/1-324
E3A2T0_PSEAE/14-392
E3A2U8_PSEAE/16-393
E3A3N0_PSEAE/1-215
E3ALG9_9SPHI/1-169
E3ALL6_9SPHI/1-306
E3AP92_9SPHI/9-308
E3B3U0_9SPHI/7-381
E3B9M3_9MICO/44-345
E3BDN4_9MICO/1-300
E3CF11_STRPA/5-310
E3DC37_ERWSE/1-326
E3DEA7_ERWSE/13-308
E3DFT8_ERWSE/17-382
E3DJT4_ERWSE/6-305
E3DT14_BACA1/1-324
E3DTS0_BACA1/4-305
E3DUM4_BACA1/8-385
E3DVX3_BACA1/10-309
E3DZH7_BACA1/4-306
E3E5T0_PAEPS/1-306
E3E794_PAEPS/1-290
E3EAZ6_PAEPS/1-308
E3EB23_PAEPS/1-308
E3EGT6_PAEPS/11-278
E3EHM8_PAEPS/16-385
E3EHN5_PAEPS/3-303
E3EXS0_KETVY/5-308
E3EZB4_KETVY/4-321
E3EZE9_KETVY/11-306
E3EZW9_KETVY/15-387
E3EZZ2_KETVY/1-376
E3F086_KETVY/6-380
E3F0Z0_KETVY/1-290
E3F338_KETVY/6-298
E3F4C2_KETVY/1-315
E3F4X6_KETVY/16-390
E3F5Q8_KETVY/9-311
E3F617_CORP9/1-299
E3F7P0_CORP9/11-303
E3FFJ7_STIAD/1-362
E3FL97_STIAD/759-1075
E3FQU6_STIAD/1400-1714
E3G0Z3_ENTCS/7-306
E3GXP5_METFV/1-296
E3H037_ROTDC/3-301
E3H0I3_ROTDC/28-328
E3H4B2_ROTDC/20-395
E3HIZ8_ACHXA/9-305
E3HPR8_ACHXA/6-379
E3HWF1_ACHXA/7-236
E3I991_GEOS0/1-322
E3IA76_GEOS0/14-396
E3IA81_GEOS0/6-385
E3IA84_GEOS0/21-338
E3ICF1_GEOS0/3-306
E3IDZ1_GEOS0/19-245
E3IFA2_GEOS0/1-324
E3IGC9_GEOS0/17-391
E3IGE1_GEOS0/15-392
E3IGE2_GEOS0/4-298
E3IIW1_GEOS0/1-316
E3ITS2_FRASU/4-289
E3ITT2_FRASU/1-327
E3IU52_FRASU/1-257
E3IUD5_FRASU/1-278
E3IV45_FRASU/6-329
E3IV46_FRASU/23-345
E3IV54_FRASU/21-327
E3IV65_FRASU/4-309
E3IVD9_FRASU/1-295
E3IVT0_FRASU/3-290
E3IW22_FRASU/1-306
E3IW25_FRASU/3-263
E3IW69_FRASU/1-255
E3IWM8_FRASU/2-291
E3IWS7_FRASU/15-396
E3IY04_FRASU/4-303
E3IY22_FRASU/16-387
E3IY62_FRASU/1-269
E3IYG7_FRASU/1-310
E3IYL6_FRASU/34-301
E3IZ99_FRASU/8-289
E3IZD0_FRASU/5-260
E3IZR7_FRASU/2-251
E3J1G9_FRASU/1-321
E3J2P1_FRASU/4-318
E3J2P9_FRASU/9-330
E3J2Q3_FRASU/122-257
E3J2Q3_FRASU/3-124
E3J317_FRASU/1-355
E3J435_FRASU/15-401
E3J436_FRASU/205-396
E3J436_FRASU/38-165
E3J467_FRASU/4-303
E3J479_FRASU/1-304
E3J487_FRASU/1-289
E3J4M3_FRASU/1-278
E3J549_FRASU/2-237
E3J596_FRASU/144-285
E3J596_FRASU/33-152
E3J5K2_FRASU/17-263
E3J5K3_FRASU/5-319
E3J6J3_FRASU/1-276
E3J6K6_FRASU/2-285
E3J6U0_FRASU/131-266
E3J6U0_FRASU/3-133
E3J6U7_FRASU/2-310
E3J6W5_FRASU/2-313
E3J7Q5_FRASU/1-321
E3J7Q8_FRASU/2-288
E3J7R5_FRASU/3-294
E3J7T6_FRASU/8-277
E3J7T9_FRASU/1-289
E3J818_FRASU/1-276
E3J827_FRASU/3-299
E3J8D8_FRASU/1-290
E3J8H2_FRASU/1-290
E3J904_FRASU/1-275
E3J932_FRASU/1-294
E3J9J0_FRASU/1-299
E3J9J6_FRASU/1-265
E3J9M4_FRASU/1-278
E3J9Q3_FRASU/13-225
E3JAL2_FRASU/5-308
E3JAL8_FRASU/1-293
E3JAN0_FRASU/1-305
E3JAN3_FRASU/3-337
E3JAQ9_FRASU/1-285
E3JAS1_FRASU/4-237
E3JAT6_FRASU/1-292
E3JAU7_FRASU/6-289
E3JAV3_FRASU/1-318
E3JBR2_FRASU/29-293
E3JBW1_FRASU/1-312
E3JC05_FRASU/15-329
E3JC13_FRASU/13-313
E3JCC0_FRASU/1-282
E3JCC3_FRASU/1-286
E3JCD9_FRASU/7-311
E3JCZ7_FRASU/160-381
E3JCZ7_FRASU/8-133
E3JCZ8_FRASU/19-348
E3JDB4_FRASU/7-301
E3JDC0_FRASU/2-317
E3NW30_CAERE/22-396
E3PIV6_ECOH1/3-326
E3PJI0_ECOH1/20-344
E3PK72_ECOH1/8-306
E3Q3Q0_COLGM/28-408
E3QL06_COLGM/6-328
E3QTS0_COLGM/15-341
E3R020_COLGM/21-403
E3R024_COLGM/33-415
E3R2P8_9LACO/8-311
E3RED8_PYRTT/27-352
E3RJI1_PYRTT/39-418
E3T4A7_9ACTO/6-305
E3V044_YERRU/13-75
E3XTE6_ECOLX/8-306
E3XUN4_ECOLX/1-325
E3XUX3_ECOLX/3-326
E3XYD6_SHIFL/1-325
E3XYM5_SHIFL/1-322
E3Y4L3_SHIFL/8-306
E3YSM1_9LIST/1-125
E3YSM3_9LIST/3-296
E3Z1M4_LISIN/16-385
E3Z1M6_LISIN/9-295
E3ZA41_LISIN/16-384
E3ZA43_LISIN/5-295
E3ZEV5_LISIV/12-314
E3ZNT6_LISSE/14-316
E3ZXS7_LISSE/12-314
E4A9V1_PROAC/3-294
E4AD42_PROAC/1-300
E4ANB0_PROAC/1-299
E4AUC7_PROAC/1-299
E4B3V6_PROAC/3-294
E4BBZ8_PROAC/1-299
E4BFA0_PROAC/1-300
E4BPZ0_PROAC/1-299
E4BZC9_PROAC/1-299
E4C7A7_PROAC/3-294
E4CD61_PROAC/3-294
E4CKA2_PROAC/1-299
E4CS26_PROAC/1-299
E4D161_PROAC/1-299
E4D8C4_PROAC/3-294
E4DD12_PROAC/3-294
E4DKT7_PROAC/1-299
E4DTU0_PROAC/3-294
E4E136_PROAC/1-299
E4E7Q7_PROAC/1-299
E4EH05_PROAC/1-299
E4EPT2_PROAC/1-299
E4EWP7_PROAC/1-299
E4F4H6_PROAC/1-299
E4FAF3_PROAC/1-299
E4FJ42_PROAC/1-299
E4FQR5_PROAC/1-299
E4FYW5_PROAC/1-299
E4G3D5_PROAC/1-299
E4GBI0_PROAC/3-294
E4GGM3_PROAC/3-294
E4GTF2_PROAC/1-299
E4GW30_PROAC/1-299
E4H7U0_PROAC/3-294
E4HAW4_PROAC/1-299
E4HMD4_PROAC/1-300
E4HTI3_PROAC/1-299
E4I0M6_PROAC/1-299
E4IA42_ENTFC/1-290
E4IDT6_ENTFC/1-290
E4IRG9_ENTFC/1-290
E4IY16_ENTFC/1-290
E4JBA0_ENTFC/1-290
E4JIS4_ENTFC/1-290
E4M1B4_9FIRM/1-305
E4MR63_CAPOC/7-245
E4MYU1_KITSK/22-407
E4MYU2_KITSK/20-351
E4MYU4_KITSK/10-344
E4MZ30_KITSK/125-286
E4MZ30_KITSK/3-129
E4N0S8_KITSK/9-308
E4N161_KITSK/1-299
E4N1M1_KITSK/7-331
E4N2D4_KITSK/13-334
E4N2K1_KITSK/2-318
E4N3D1_KITSK/13-288
E4N4G3_KITSK/14-312
E4N527_KITSK/2-317
E4N5E3_KITSK/1-291
E4N5P4_KITSK/3-333
E4N5P7_KITSK/3-333
E4N5V9_KITSK/21-400
E4N5W0_KITSK/13-345
E4N6B5_KITSK/8-286
E4N6N3_KITSK/11-301
E4N7G7_KITSK/5-340
E4N7K9_KITSK/12-354
E4N7Z1_KITSK/4-384
E4NA47_KITSK/355-645
E4NBF4_KITSK/5-291
E4NBJ3_KITSK/1-187
E4NBL7_KITSK/46-349
E4NEP9_KITSK/1-79
E4NEQ0_KITSK/2-270
E4NER5_KITSK/1-205
E4NGX6_KITSK/3-330
E4NH28_KITSK/41-379
E4NIW4_KITSK/1-126
E4NM35_HALBP/3-327
E4NU08_HALBP/19-409
E4NV55_HALBP/1-301
E4P9W1_ECO8N/8-306
E4PBU0_ECO8N/3-326
E4PD35_ECO8N/1-324
E4PLQ6_MARAH/4-296
E4PN07_MARAH/24-242
E4PYW1_MYCBG/3-318
E4QK11_METS6/10-330
E4QK20_METS6/1-324
E4QM43_METS6/3-319
E4QPG6_METS6/4-318
E4QPG7_METS6/25-353
E4R812_PSEPB/1-316
E4R9Q7_PSEPB/7-307
E4RA44_PSEPB/9-393
E4RBW0_PSEPB/12-389
E4RBX7_PSEPB/3-326
E4RCD9_PSEPB/1-308
E4RQN7_LEAB4/1-301
E4RZ13_LEAB4/1-307
E4TWI9_SULKY/1-305
E4VIP4_9HELI/14-395
E4VIP6_9HELI/1-316
E4W3L5_9VIBR/1-222
E4W3L6_9VIBR/1-176
E4W3L7_9VIBR/1-222
E4W3L8_9VIBR/1-176
E4W3L9_9VIBR/1-222
E4W3M0_9VIBR/1-176
E4W3M1_9VIBR/1-222
E4W3M2_9VIBR/1-176
E4W3M3_9VIBR/1-222
E4W3M5_9VIBR/1-176
E4W3M6_9VIBR/1-222
E4W3M7_9VIBR/1-222
E4W3M8_9VIBR/1-222
E4W3M9_9VIBR/1-222
E4W4U7_9BURK/1-318
E4W8E3_RHOE1/5-299
E4W8Y2_RHOE1/4-308
E4W972_RHOE1/2-255
E4W973_RHOE1/5-261
E4WA50_RHOE1/2-299
E4WA74_RHOE1/1-282
E4WA93_RHOE1/4-313
E4WAI5_RHOE1/8-231
E4WB03_RHOE1/2-256
E4WBK8_RHOE1/1-283
E4WBQ0_RHOE1/14-309
E4WBT3_RHOE1/1-238
E4WCM7_RHOE1/39-196
E4WCX1_RHOE1/14-385
E4WD39_RHOE1/2-282
E4WD43_RHOE1/1-325
E4WDX4_RHOE1/2-311
E4WE38_RHOE1/1-321
E4WEH3_RHOE1/5-130
E4WEL4_RHOE1/1-299
E4WES4_RHOE1/1-333
E4WFH9_RHOE1/1-311
E4WFI0_RHOE1/32-348
E4WFV2_RHOE1/1-286
E4WGH5_RHOE1/13-311
E4WHK6_RHOE1/1-301
E4WI97_RHOE1/1-290
E4WIC4_RHOE1/1-231
E4WII3_RHOE1/2-260
E4WIW3_RHOE1/4-342
E4WK55_RHOE1/19-316
E5B120_ERWAM/14-308
E5B430_ERWAM/3-326
E5B5B9_ERWAM/18-395
E5B5C1_ERWAM/6-326
E5B5C2_ERWAM/9-332
E5CII6_STAHO/12-386
E5CJ72_STAHO/12-384
E5CJC0_STAHO/19-243
E5CKB2_STAHO/1-302
E5CM48_STAHO/5-302
E5CRX1_9STAP/9-302
E5CUM4_9STAP/3-313
E5CVN5_9STAP/11-230
E5KJE6_RHORH/1-172
E5KJF0_RHORH/2-251
E5QT64_STAAH/36-332
E5QT79_STAAH/7-304
E5QUJ2_STAAH/30-326
E5R6Q7_STAAG/7-301
E5R6Z8_STAAG/7-304
E5R713_STAAG/20-316
E5TAF7_STAAU/7-301
E5TD97_STAAU/7-304
E5TDB6_STAAU/20-316
E5TI06_STAAU/8-301
E5TK18_STAAU/7-304
E5TK34_STAAU/19-316
E5TUL1_STAAU/7-304
E5TUM7_STAAU/20-316
E5TVE8_STAAU/7-301
E5U085_ALCXX/36-266
E5U1A0_ALCXX/13-391
E5U7J7_ALCXX/1-297
E5U9C6_ALCXX/13-391
E5U9D0_ALCXX/1-335
E5U9G2_ALCXX/23-308
E5UBN0_ALCXX/15-388
E5UBR3_ALCXX/9-305
E5V251_9BACL/6-309
E5V2B0_9BACL/1-315
E5W4I1_9BACI/1-324
E5W8B3_9BACI/12-305
E5W978_9BACI/2-306
E5WB98_9BACI/1-303
E5WFK7_9BACI/1-304
E5WLY0_9BACI/9-304
E5WN94_9BACI/1-304
E5WPI7_9BACI/1-317
E5WRJ4_9BACI/1-302
E5XKJ5_9ACTO/33-249
E5XKJ6_9ACTO/16-394
E5XMZ0_9ACTO/1-321
E5XNJ9_9ACTO/1-266
E5XP49_9ACTO/1-285
E5XPE9_9ACTO/168-352
E5XPE9_9ACTO/8-132
E5XPL6_9ACTO/1-277
E5XPM3_9ACTO/1-310
E5XPT6_9ACTO/7-219
E5XPW9_9ACTO/3-263
E5XPX0_9ACTO/2-150
E5XQ39_9ACTO/1-311
E5XQ75_9ACTO/1-299
E5XQY9_9ACTO/5-222
E5XR68_9ACTO/1-272
E5XRH8_9ACTO/3-228
E5XRL5_9ACTO/4-303
E5XRN0_9ACTO/1-313
E5XSE8_9ACTO/2-301
E5XTF6_9ACTO/10-338
E5XTR7_9ACTO/14-395
E5XUE0_9ACTO/9-313
E5XUU3_9ACTO/1-251
E5XUX4_9ACTO/1-283
E5XVG1_9ACTO/1-307
E5XVI0_9ACTO/13-217
E5XVI1_9ACTO/2-119
E5YJW0_9ENTR/8-306
E5YP18_9BACL/22-271
E5YP99_9BACL/1-308
E5YYU3_9BACL/1-305
E5Z0P5_9BACL/13-391
E5Z1I6_9BACL/20-314
E5Z3U5_9BACL/5-340
E5ZPL9_ECOLX/8-306
E5ZTE8_ECOLX/3-326
E5ZU11_ECOLX/20-344
E6A3R9_ECOLX/8-306
E6AE55_ECOLX/3-326
E6AEC1_ECOLX/20-343
E6ANB3_ECOLX/20-343
E6AR38_ECOLX/8-306
E6AVN5_ECOLX/3-326
E6AZI4_ECOLX/3-326
E6B396_ECOLX/1-325
E6B556_ECOLX/8-306
E6BCV0_ECOLX/3-326
E6BD30_ECOLX/20-344
E6BFL4_ECOLX/8-306
E6C0C3_PROAC/1-299
E6C7V3_PROAC/1-299
E6CG81_PROAC/1-299
E6CM47_PROAC/1-299
E6CTK2_PROAC/1-299
E6D1Z5_PROAC/1-299
E6D5I0_PROAC/1-299
E6DGK5_PROAC/3-294
E6DJJ5_PROAC/3-294
E6DW02_PROAC/1-299
E6E1Y0_PROAC/3-294
E6EAQ1_PROAC/1-299
E6EHG9_PROAC/1-299
E6ENZ5_ENTFA/1-303
E6ET81_ENTFA/1-303
E6F652_ENTFA/1-303
E6FAY4_ENTFA/1-303
E6FLG4_ENTFA/1-303
E6FUP1_ENTFA/1-303
E6G1T7_ENTFA/1-303
E6GEU7_ENTFA/1-303
E6GIT4_ENTFA/1-260
E6GTE7_ENTFA/1-303
E6H6B7_ENTFA/1-303
E6HA81_ENTFA/1-259
E6HLP3_ENTFA/1-303
E6HVW5_ENTFA/1-303
E6I0K8_ENTFA/1-271
E6IE95_ENTFA/1-303
E6IJE9_ENTFA/1-303
E6IYC8_ENTFA/1-303
E6J488_9ACTO/15-315
E6J550_9ACTO/1-298
E6J585_9ACTO/8-310
E6J5S4_9ACTO/1-203
E6J626_9ACTO/7-289
E6J6S4_9ACTO/1-323
E6J778_9ACTO/7-301
E6J7B5_9ACTO/46-373
E6J8P5_9ACTO/7-310
E6J9D3_9ACTO/27-233
E6J9F9_9ACTO/6-318
E6J9M6_9ACTO/4-294
E6JA21_9ACTO/10-305
E6JBJ2_9ACTO/1-251
E6JCA2_9ACTO/1-325
E6JCA7_9ACTO/3-289
E6JCE3_9ACTO/1-301
E6JCN6_9ACTO/1-299
E6JD55_9ACTO/13-290
E6JD60_9ACTO/2-292
E6JDE5_9ACTO/8-379
E6JDM0_9ACTO/2-311
E6JDY6_9ACTO/17-317
E6JMN7_STAEP/8-302
E6JNC0_STAEP/1-303
E6JR08_STAEP/12-387
E6KKG2_STRSA/2-308
E6KSV6_9ACTO/1-205
E6KSW5_9ACTO/1-82
E6KZD3_9PAST/1-317
E6L0R6_9PROT/3-334
E6LHU5_9ENTE/17-316
E6M714_STALU/8-302
E6MB45_STALU/14-389
E6MB83_STALU/16-317
E6MBK3_STALU/3-309
E6N2T5_9ARCH/5-311
E6N2W9_9ARCH/14-319
E6N3H0_9ARCH/4-314
E6N3Q9_9ARCH/16-304
E6N3R1_9ARCH/4-325
E6N4L7_9ARCH/1-300
E6N502_9ARCH/2-283
E6N554_9ARCH/1-300
E6N5R5_9ARCH/3-154
E6N6B5_9ARCH/2-261
E6N7L8_9ARCH/6-307
E6N7M8_9ARCH/5-272
E6N8L7_9ARCH/1-226
E6N9H3_9ARCH/1-315
E6NA60_9ARCH/15-319
E6NB99_9ARCH/6-305
E6P341_ECOD1/2-326
E6P8H7_9ARCH/9-317
E6P920_9ARCH/3-314
E6PQ72_9ZZZZ/15-307
E6Q004_9ZZZZ/1-306
E6QBH9_9ZZZZ/24-346
E6QQP9_9ZZZZ/1-318
E6RRV4_PSEU9/7-304
E6S6A9_INTC7/1-248
E6S6P0_INTC7/8-304
E6S8N4_INTC7/1-292
E6S9U2_INTC7/23-307
E6SA28_INTC7/10-283
E6SA50_INTC7/1-324
E6SAP9_INTC7/1-300
E6SB57_INTC7/1-243
E6SCL1_INTC7/2-345
E6SCT8_INTC7/1-240
E6SD99_INTC7/2-274
E6SEC6_INTC7/10-312
E6SEI1_INTC7/7-323
E6SF51_INTC7/4-307
E6SFM7_INTC7/1-311
E6SFR5_INTC7/1-306
E6SG07_INTC7/2-267
E6SIG5_THEM7/1-305
E6SYW0_SHEB6/13-310
E6TA03_MYCSR/2-307
E6TAY7_MYCSR/1-266
E6TB86_MYCSR/1-284
E6TBA1_MYCSR/1-326
E6TBE4_MYCSR/1-284
E6TC64_MYCSR/10-337
E6TCB4_MYCSR/1-292
E6TCI4_MYCSR/6-288
E6TDE6_MYCSR/1-321
E6TDN4_MYCSR/1-325
E6TE70_MYCSR/15-262
E6TE71_MYCSR/16-258
E6TEE7_MYCSR/1-266
E6TEJ7_MYCSR/4-260
E6TFU8_MYCSR/2-312
E6TFX0_MYCSR/1-303
E6TG49_MYCSR/3-277
E6TGD7_MYCSR/1-278
E6TGD8_MYCSR/1-285
E6TH13_MYCSR/4-208
E6THY4_MYCSR/2-249
E6TI03_MYCSR/1-268
E6TJD4_MYCSR/2-310
E6TJD6_MYCSR/6-325
E6TJH9_MYCSR/1-297
E6TJY5_MYCSR/2-308
E6TK63_MYCSR/1-265
E6TKE2_MYCSR/17-337
E6TKI5_MYCSR/6-272
E6TKI9_MYCSR/1-267
E6TKV8_MYCSR/2-282
E6TL94_MYCSR/1-279
E6TLD9_MYCSR/1-307
E6TM56_MYCSR/31-356
E6TMD7_MYCSR/4-302
E6TNA7_MYCSR/1-220
E6TNM2_MYCSR/1-243
E6TNP9_MYCSR/3-287
E6TNR8_MYCSR/15-394
E6TNV3_MYCSR/13-240
E6TNV4_MYCSR/10-125
E6TNV4_MYCSR/164-343
E6TNV5_MYCSR/2-262
E6TNW2_MYCSR/1-316
E6TP07_MYCSR/4-267
E6TQI9_BACCJ/13-315
E6TU09_BACCJ/16-317
E6TYD9_BACCJ/2-300
E6TZ32_BACCJ/1-308
E6UX29_VARPD/11-332
E6UX31_VARPD/12-391
E6UX39_VARPD/1-324
E6V2Q0_VARPD/1-332
E6V3E4_VARPD/7-305
E6VA68_VARPD/21-393
E6VBB3_VARPD/12-334
E6VDS3_RHOPX/1-330
E6VK08_RHOPX/9-309
E6WBB9_PANSA/1-306
E6WBR7_PANSA/3-324
E6WCB4_PANSA/3-326
E6WD94_PANSA/1-325
E6WEX3_PANSA/7-310
E6WIQ3_PANSA/8-315
E6WJ25_PANSA/15-383
E6WJ27_PANSA/5-304
E6WJ33_PANSA/5-297
E6WJ45_PANSA/10-386
E6WJG1_PANSA/3-348
E6WJG2_PANSA/15-396
E6WJG7_PANSA/16-394
E6WJQ8_PANSA/17-395
E6WJR0_PANSA/9-332
E6WJZ8_PANSA/11-331
E6WKL9_PANSA/13-385
E6WM91_PANSA/15-390
E6WMA2_PANSA/19-398
E6WMB4_PANSA/13-381
E6WMB6_PANSA/18-385
E6WT60_PSEUU/15-302
E6X739_CELAD/11-306
E6XNM5_SHEP2/13-310
E6ZZU5_9BASI/35-415
E7B5D6_YERE1/12-307
E7C2U8_9GAMM/3-331
E7C3I5_9DELT/4-310
E7C685_9BACT/1-324
E7C747_9ACTN/16-344
E7C8U7_9GAMM/3-330
E7FTZ6_ERYRH/5-312
E7H9C4_ECOLX/3-326
E7H9W2_ECOLX/1-325
E7HGN8_ECOLX/8-306
E7HN78_ECOLX/1-325
E7HQH6_ECOLX/8-306
E7HZP7_ECOLX/3-326
E7I4L9_ECOLX/1-325
E7I4V3_ECOLX/3-326
E7I8V4_ECOLX/8-306
E7IR46_ECOLX/8-306
E7IZF7_ECOLX/1-325
E7J333_ECOLX/1-325
E7J3B0_ECOLX/3-326
E7J960_ECOLX/8-306
E7JGU5_ECOLX/1-325
E7JL54_ECOLX/8-306
E7K436_SHISO/1-116
E7K437_SHISO/3-157
E7K495_SHISO/1-144
E7K498_SHISO/1-164
E7K587_SHISO/8-306
E7KVW9_YEASL/38-421
E7MBU2_9BACL/1-226
E7MCH9_BACAN/1-324
E7MDT7_STAAU/8-301
E7MH61_STAAU/35-332
E7MH77_STAAU/7-304
E7MUE1_STAAU/8-301
E7MXS9_STAAU/7-304
E7MY78_STAAU/35-332
E7N6X2_9ACTO/13-344
E7N7E9_9ACTO/10-324
E7N891_9ACTO/1-149
E7NCZ1_9ACTO/7-83
E7NDH2_9ACTO/1-298
E7NYQ8_PSESG/9-307
E7NZL3_PSESG/8-389
E7P1C5_PSESG/1-142
E7P1C8_PSESG/17-163
E7P493_PSESG/21-346
E7P494_PSESG/19-265
E7P5M3_PSESG/15-393
E7P6J1_PSESG/6-327
E7P6J3_PSESG/1-315
E7P6Q5_PSESG/5-373
E7P7A1_PSESG/1-324
E7P871_PSESG/3-323
E7PC38_PSESG/13-390
E7PFD3_PSESG/8-389
E7PGS0_PSESG/9-307
E7PHP7_PSESG/13-390
E7PN08_PSESG/21-346
E7PN09_PSESG/19-265
E7PPS6_PSESG/15-393
E7PQ75_PSESG/6-327
E7PQ77_PSESG/1-315
E7PQE6_PSESG/5-373
E7PQY5_PSESG/1-324
E7PS59_PSESG/3-319
E7PTL7_PSESG/1-323
E7PVT1_STRDY/1-303
E7QR39_9EURY/1-301
E7QRQ0_9EURY/1-309
E7QSU2_9EURY/1-291
E7QTV3_9EURY/1-302
E7QWY5_9EURY/125-246
E7QY37_9EURY/2-294
E7QZ31_9EURY/1-315
E7QZK4_9EURY/2-288
E7R3L2_PICAD/7-386
E7RD32_9BACL/19-245
E7RDX9_9BACL/12-314
E7RE21_9BACL/4-303
E7RFG3_9BACL/15-385
E7RFI1_9BACL/7-306
E7RKU5_9BACL/11-310
E7RZ76_9BURK/17-245
E7S494_STRAG/1-301
E7S537_STRAG/2-307
E7S7R5_9STRE/2-310
E7SEC9_SHIDY/3-136
E7SIQ3_SHIDY/8-306
E7STK1_SHIBO/3-326
E7SV72_SHIBO/8-306
E7T3H5_SHIBO/1-325
E7T9A6_SHIFL/8-306
E7TH88_SHIFL/1-184
E7TH89_SHIFL/3-136
E7TLJ4_ECO57/3-326
E7TM39_ECO57/1-325
E7TWA9_ECO57/8-306
E7U327_ECOLX/3-326
E7U3T9_ECOLX/1-325
E7U8W4_ECOLX/8-306
E7UE58_ECOLX/3-326
E7UF24_ECOLX/8-306
E7UK21_ECOLX/1-325
E7UV42_SALTY/7-306
E7V9P4_SALMO/7-306
E7VQA9_SALMO/7-306
E7W2P7_SALMO/7-306
E7WEL0_SALMO/7-306
E7WR71_SALMO/7-306
E7X2X0_SALMO/7-306
E7X4H2_SALMO/7-306
E7XI21_SALMO/7-306
E7Y2S1_SALMO/7-306
E7YB13_SALMO/7-306
E7YS09_SALMO/7-306
E7YZE3_SALMO/7-306
E7ZDD4_SALMO/7-306
E7ZI08_SALMO/7-306
E8A3H1_SALMO/7-306
E8A8U2_SALMO/7-306
E8AQP9_SALMO/7-306
E8B6G6_SALMO/7-306
E8BBB3_SALMO/7-306
E8BL75_SALMO/7-306
E8C0V0_SALMO/7-306
E8CG12_SALMO/7-306
E8CW44_SALMO/7-306
E8D3K1_SALMO/7-306
E8DL35_SALMO/7-306
E8DTZ7_SALMO/7-306
E8E8T9_SALMO/7-306
E8EFP4_SALMO/7-306
E8EV95_SALMO/7-306
E8F6C9_SALMO/7-306
E8FC43_SALMO/7-306
E8FYR3_SALMO/7-306
E8G472_SALMO/7-306
E8GPB6_SALMO/7-306
E8GZ39_SALMO/7-306
E8H6Z3_ECO57/8-306
E8HD94_ECO57/3-326
E8HDT9_ECO57/1-325
E8HKU3_ECOLX/8-306
E8HS43_ECOLX/3-326
E8HSB7_ECOLX/1-325
E8HZE8_ECOLX/8-306
E8I657_ECOLX/3-326
E8I6D2_ECOLX/1-325
E8IDK9_ECOLX/8-306
E8IJF9_ECOLX/3-326
E8IJN5_ECOLX/1-325
E8IRW9_ECOLX/8-306
E8IXJ4_ECOLX/3-326
E8IXV0_ECOLX/1-325
E8J6G3_ECO57/8-306
E8JCL5_ECO57/3-326
E8JCU1_ECO57/1-325
E8JIX7_9ACTO/1-234
E8JIY8_9ACTO/7-82
E8JVG4_STRCR/17-324
E8KFH3_9PAST/37-350
E8KIH0_9PAST/1-299
E8KLL9_STRSA/4-310
E8N1N7_ANATU/1-235
E8N4V9_ANATU/2-312
E8N725_MICTS/9-306
E8N727_MICTS/14-397
E8N728_MICTS/16-363
E8N762_MICTS/7-299
E8N7L4_MICTS/25-313
E8N7M1_MICTS/14-338
E8N7M2_MICTS/12-394
E8N976_MICTS/7-321
E8N9P5_MICTS/5-293
E8NA27_MICTS/1-261
E8NA28_MICTS/4-116
E8NA66_MICTS/36-334
E8NAM0_MICTS/1-322
E8NB95_MICTS/3-325
E8NCH3_MICTS/1-306
E8NCW2_MICTS/4-392
E8NDY4_MICTS/40-339
E8NE26_MICTS/4-312
E8NEH0_MICTS/3-295
E8NG12_MICTS/1-282
E8NG28_MICTS/19-394
E8NG44_MICTS/2-221
E8NG59_MICTS/12-309
E8NMN6_SALET/7-306
E8P1B5_YERPH/21-162
E8P6Y1_YERPH/2-326
E8PBN3_ACIB1/1-315
E8PCV6_ACIB1/4-382
E8PD07_ACIB1/16-393
E8PFS5_ACIB1/8-329
E8PHS0_ACIB1/1-328
E8PI30_ACIB1/3-292
E8QCR8_STRED/1-303
E8RTG8_9CAUL/2-300
E8RWA8_MICSL/1-283
E8RXG7_MICSL/1-304
E8RZM7_MICSL/1-319
E8S0L7_MICSL/1-292
E8S0Z1_MICSL/1-284
E8S295_MICSL/1-333
E8S358_MICSL/1-299
E8S3D3_MICSL/2-285
E8S3I6_MICSL/1-290
E8S3W1_MICSL/8-246
E8S629_MICSL/4-332
E8S715_MICSL/11-308
E8SA99_MICSL/2-292
E8SAM0_MICSL/1-287
E8SCI4_MICSL/1-319
E8SD03_MICSL/1-291
E8SED7_STAPH/8-303
E8SEX4_STAPH/1-313
E8SGQ8_STAPH/15-392
E8SIH3_STAPH/7-304
E8STG0_GEOS2/3-304
E8T8N8_MESCW/6-389
E8T8P3_MESCW/9-333
E8T987_MESCW/9-328
E8T989_MESCW/9-332
E8TAB8_MESCW/7-316
E8TAB9_MESCW/11-367
E8TDI4_MESCW/9-302
E8TDI6_MESCW/1-306
E8TGS9_MESCW/15-338
E8TIP3_MESCW/1-308
E8TK09_MESCW/5-284
E8TMX9_MESCW/13-333
E8TN73_MESCW/13-387
E8TPL0_MESCW/1-315
E8TPN3_MESCW/1-315
E8TZK7_ALIDB/12-305
E8U387_DEIML/1-315
E8U424_DEIML/10-328
E8UAP1_DEIML/5-306
E8UKM9_STREJ/6-308
E8UWW7_TERSS/6-304
E8V0M5_TERSS/1-301
E8V2J7_TERSS/7-323
E8VAW3_BACST/12-308
E8VEM6_BACST/4-306
E8VEY0_BACST/1-324
E8VFX6_BACST/17-385
E8VH55_BACST/15-385
E8VH57_BACST/2-301
E8VKA3_BACST/2-301
E8W0D7_STRFA/10-272
E8W0Q3_STRFA/6-304
E8W204_STRFA/10-265
E8W2C5_STRFA/13-305
E8W2J9_STRFA/1-281
E8W4I4_STRFA/6-262
E8W4I5_STRFA/10-378
E8W6U8_STRFA/1-319
E8W7D9_STRFA/1-327
E8W7Z0_STRFA/21-336
E8WAF8_STRFA/1-320
E8WAY5_STRFA/16-275
E8WBL7_STRFA/1-313
E8WC71_STRFA/6-335
E8WD28_STRFA/1-299
E8WEL4_STRFA/1-306
E8X2C1_ACISM/4-310
E8X2Q4_ACISM/1-331
E8X2R2_ACISM/7-316
E8X334_ACISM/17-319
E8XC93_SALT4/7-306
E8XQA9_RAHSY/4-323
E8XRI6_RAHSY/17-399
E8XVA4_RAHSY/3-326
E8XXL1_RAHSY/14-307
E8XZ09_RAHSY/3-303
E8XZ10_RAHSY/13-381
E8XZ29_RAHSY/7-307
E8XZ46_RAHSY/1-322
E8XZ57_RAHSY/6-298
E8XZL5_RAHSY/9-326
E8Y217_ECOKO/1-325
E8Y2W7_ECOKO/3-326
E8Y376_ECOKO/8-306
E8YF77_9BURK/1-331
E8YGF0_9BURK/15-389
E8YJF1_9BURK/13-388
E8YK95_9BURK/6-300
E8YNI9_9BURK/4-302
E8YTA8_9BURK/16-394
E8YUV1_9BURK/1-315
E8YUZ5_9BURK/7-306
E8YW16_9BURK/1-315
E9A6X4_SALET/7-306
E9E9R5_METAQ/28-408
E9F9T0_METAR/28-408
E9FEJ5_9STRE/2-309
E9FMF5_9STRE/2-307
E9JFX9_9RHIZ/12-393
E9KTK5_9ACTO/11-373
E9KTK6_9ACTO/9-325
E9RQ23_LACRE/5-134
E9SVF0_COREQ/1-299
E9SVX7_COREQ/1-283
E9SWC1_COREQ/8-231
E9SWK5_COREQ/4-313
E9SWM4_COREQ/1-221
E9SWQ1_COREQ/2-299
E9SXU8_COREQ/32-348
E9SXU9_COREQ/1-311
E9SYL1_COREQ/2-316
E9SYW7_COREQ/8-301
E9SZ00_COREQ/7-261
E9SZ01_COREQ/2-255
E9SZ98_COREQ/4-308
E9T159_COREQ/1-325
E9T163_COREQ/2-284
E9T1D1_COREQ/14-385
E9T202_COREQ/1-239
E9T236_COREQ/14-309
E9T294_COREQ/47-189
E9T3D8_COREQ/9-306
E9T3K1_COREQ/1-278
E9T4X5_COREQ/2-311
E9T508_COREQ/1-321
E9T589_COREQ/5-262
E9T638_COREQ/1-301
E9T6T6_COREQ/4-342
E9T7S5_COREQ/2-256
E9TEF6_ECOLX/31-355
E9TEN7_ECOLX/3-326
E9TGV6_ECOLX/8-306
E9TW01_ECOLX/20-344
E9TX77_ECOLX/3-326
E9TZK1_ECOLX/8-306
E9U5Y8_ECOLX/3-326
E9U937_ECOLX/8-306
E9UBH5_ECOLX/20-344
E9UKW7_ECOLX/3-326
E9UM28_ECOLX/3-326
E9UMV3_9ACTO/13-340
E9UNU1_9ACTO/1-298
E9UNX5_9ACTO/3-285
E9UP11_9ACTO/9-304
E9URI3_9ACTO/1-299
E9US15_9ACTO/1-287
E9USP4_9ACTO/2-320
E9UST1_9ACTO/8-306
E9UT52_9ACTO/1-300
E9UTU5_9ACTO/13-299
E9UW35_9ACTO/1-260
E9UW88_9ACTO/1-310
E9UWK7_9ACTO/1-241
E9UWN4_9ACTO/1-328
E9UWS4_9ACTO/1-262
E9UXD5_9ACTO/1-303
E9UXZ7_9ACTO/1-315
E9UY19_9ACTO/7-279
E9UY37_9ACTO/9-333
E9UY39_9ACTO/3-333
E9UY56_9ACTO/1-229
E9UYN4_9ACTO/24-344
E9UZ59_9ACTO/14-135
E9UZP9_9ACTO/1-308
E9V0G3_9ACTO/16-349
E9V0G4_9ACTO/20-406
E9V0G5_9ACTO/1-305
E9V0G6_9ACTO/168-345
E9V0G6_9ACTO/9-122
E9V2D2_9ACTO/15-386
E9V367_9ACTO/1-297
E9V3D1_9ACTO/1-305
E9V3D2_9ACTO/1-323
E9V3N5_9ACTO/5-281
E9V4S7_ECOLX/1-325
E9V4Z0_ECOLX/3-326
E9VAC7_ECOLX/8-306
E9VK50_ECOLX/3-326
E9VKB7_ECOLX/1-325
E9VL37_ECOLX/8-306
E9VZ49_ECOLX/8-306
E9W5N2_ECOLX/20-344
E9W5V7_ECOLX/3-326
E9WCZ3_ECOLX/3-326
E9WD67_ECOLX/1-325
E9WI77_ECOLX/8-306
E9WQM2_ECOLX/1-325
E9WRB2_ECOLX/3-326
E9WTF9_ECOLX/8-306
E9X5D0_ECOLX/1-325
E9X5K7_ECOLX/3-326
E9X6K0_ECOLX/8-306
E9XGC0_ECOLX/8-306
E9XMV0_ECOLX/1-325
E9XN20_ECOLX/3-326
E9XXC4_ECOLX/3-326
E9XXK2_ECOLX/20-344
E9Y2F2_ECOLX/8-306
E9YAV1_ECOLX/20-344
E9YB29_ECOLX/3-326
E9YJ66_ECOLX/8-306
E9YSF5_ECOLX/3-326
E9YSU1_ECOLX/1-325
E9YUR3_ECOLX/8-306
E9Z2S8_ESCFE/8-306
E9Z8U4_ESCFE/3-326
E9ZFJ6_MYCTU/2-307
E9ZGP6_MYCTU/7-315
E9ZH50_MYCTU/2-241
E9ZH62_MYCTU/1-270
E9ZIE9_MYCTU/3-318
E9ZJU4_MYCTU/1-279
E9ZK26_MYCTU/1-324
E9ZKS8_MYCTU/14-284
E9ZMX9_MYCTU/13-298
E9ZN39_MYCTU/16-348
E9ZNH1_MYCTU/1-131
E9ZNH8_MYCTU/1-243
E9ZNU8_MYCTU/16-150
E9ZPM9_MYCTU/20-259
E9ZPU7_MYCTU/1-325
E9ZQ46_MYCTU/5-319
E9ZR52_MYCTU/9-236
E9ZRE6_MYCTU/24-334
F0BDS5_9XANT/9-300
F0BTN4_9XANT/9-298
F0C1X3_9XANT/10-385
F0C8C6_9XANT/1-332
F0C8S7_9XANT/14-388
F0CC75_9XANT/9-298
F0CCX7_9XANT/9-384
F0CCX8_9XANT/4-300
F0D7D8_STAAU/7-301
F0D7G3_STAAU/20-316
F0D7H7_STAAU/7-304
F0DCV1_STAAU/7-301
F0DDL0_STAAU/20-316
F0DDM4_STAAU/7-304
F0DZ67_9PSED/24-239
F0E0S2_9PSED/7-307
F0E0W5_9PSED/13-389
F0E0Y2_9PSED/3-326
F0E5A4_9PSED/1-316
F0E8M4_9PSED/2-118
F0EJR0_ENTCA/20-319
F0EQJ2_HAEPA/1-317
F0FGY3_STRSA/16-324
F0FLW1_STRSA/18-314
F0FXQ0_9BURK/1-376
F0FZG7_9BURK/5-148
F0FZG8_9BURK/9-253
F0FZQ2_9BURK/1-340
F0G1E1_9BURK/1-315
F0G2I7_9BURK/2-300
F0G2Y5_9BURK/1-307
F0G3J3_9BURK/1-331
F0G8C5_9BURK/4-272
F0G8F2_9BURK/1-106
F0G8F4_9BURK/6-165
F0G8L6_9BURK/5-333
F0G9Y4_9BURK/14-278
F0GE97_9BURK/16-259
F0GGP3_9BURK/18-314
F0GGR4_9BURK/20-326
F0GGR6_9BURK/1-164
F0GJ33_9BURK/12-305
F0GJ34_9BURK/1-392
F0GKH8_9BURK/11-332
F0I459_STRSA/4-310
F0IB94_STRSA/21-324
F0IDE7_9FLAO/7-250
F0ISG6_STRSA/18-314
F0J4D3_ACIMA/8-302
F0J7H6_ACIMA/28-231
F0J7H8_ACIMA/1-118
F0JLA4_ESCFE/3-326
F0JS60_ESCFE/8-306
F0K0H3_LACD2/15-87
F0KH97_ACICP/8-322
F0KHT6_ACICP/7-306
F0KIN1_ACICP/1-328
F0KKB6_ACICP/1-315
F0KLJ2_ACICP/12-393
F0KLN9_ACICP/16-393
F0KN78_ACICP/1-325
F0KP72_ACICP/8-347
F0KP84_ACICP/3-327
F0KP93_ACICP/19-345
F0KPA1_ACICP/29-355
F0KPB1_ACICP/19-392
F0KZ79_YERE3/12-307
F0L2C1_9RHIZ/1-325
F0L2Q3_9RHIZ/12-392
F0L977_9RHIZ/1-304
F0LA36_9RHIZ/14-388
F0LA80_9RHIZ/14-388
F0LBB2_9RHIZ/4-325
F0LBD5_9RHIZ/21-335
F0LBS0_9RHIZ/13-387
F0LBY9_9RHIZ/6-382
F0LBZ0_9RHIZ/4-305
F0LBZ4_9RHIZ/8-332
F0LBZ7_9RHIZ/5-331
F0LC08_9RHIZ/13-388
F0LC13_9RHIZ/33-359
F0LC16_9RHIZ/12-387
F0LC17_9RHIZ/8-297
F0LCM1_9RHIZ/3-302
F0LCW7_9RHIZ/1-315
F0LDJ4_9RHIZ/6-328
F0LDJ5_9RHIZ/19-315
F0LEE7_9RHIZ/7-329
F0LFD8_9RHIZ/10-309
F0LRM1_VIBFU/11-389
F0LXR7_VIBFU/6-304
F0M3Z3_ARTPP/7-314
F0M579_ARTPP/13-307
F0M5V4_ARTPP/1-299
F0M7R1_ARTPP/3-297
F0M885_ARTPP/23-325
F0M9C8_ARTPP/1-292
F0M9D2_ARTPP/3-374
F0NDV2_SULIR/8-298
F0NNT5_SULIH/8-298
F0P1S4_WEEVC/1-295
F0P361_STAPE/15-392
F0P4G8_STAPE/7-304
F0P6H4_STAPE/1-313
F0PE32_ENTF6/1-303
F0PJR1_BACT0/19-314
F0PKP1_BACT0/2-306
F0PVY1_BACT0/1-324
F0Q2K2_ACIAP/29-324
F0Q6J2_ACIAP/16-288
F0Q7I4_ACIAP/17-397
F0Q8T2_ACIAP/9-330
F0QBI6_ACIAP/1-332
F0QJ80_ACIBD/1-328
F0QJR4_ACIBD/3-292
F0QJX5_ACIBD/8-329
F0QLE2_ACIBD/1-315
F0QMM5_ACIBD/4-382
F0QMS4_ACIBD/16-393
F0REF1_CELLC/10-324
F0RKP4_DEIPM/8-323
F0RN50_DEIPM/15-389
F0RN53_DEIPM/7-307
F0RPV7_DEIPM/4-307
F0RQU1_DEIPM/9-319
F0SD34_PEDSD/4-307
F0SDT7_PEDSD/1-306
F0SEU8_PEDSD/1-306
F0SL71_PLABD/3-310
F0T9L4_METSL/1-296
F0TF03_LACA3/7-236
F0XB71_9PEZI/1-380
F0XBI5_9PEZI/32-358
F0XEL7_9PEZI/4-369
F0XJK0_9PEZI/37-419
F0XL31_9PEZI/32-417
F0XNM8_9PEZI/25-414
F0XQT1_9PEZI/6-360
F1JTQ2_PHOPO/1-212
F1TJ35_COREQ/2-260
F1TJ95_COREQ/1-229
F1TJC4_COREQ/1-290
F1TJT4_COREQ/1-333
F1TK00_COREQ/1-299
F1TMS6_PROAC/3-294
F1TXV4_PROAC/1-299
F1U583_PROAC/1-299
F1UD24_PROAC/1-259
F1UGJ9_PROAC/1-299
F1USH7_PROAC/1-299
F1UY53_PROAC/1-299
F1V7X5_PROAC/1-299
F1VDD6_PROAC/1-299
F1VMZ8_PROAC/3-294
F1VRE1_MORCA/7-299
F1W1Y0_9BURK/6-295
F1W4I5_9BURK/1-229
F1WAT0_MORCA/7-299
F1WD90_MORCA/7-299
F1WJ94_MORCA/7-299
F1WM10_MORCA/7-299
F1WSD5_MORCA/7-299
F1X0B5_MORCA/7-299
F1X755_MORCA/7-299
F1XC55_MORCA/7-299
F1XHA6_MORCA/7-299
F1XJQ0_ECO57/8-326
F1XLH9_ECO57/3-326
F1XM78_ECO57/1-325
F1YBX9_ECO57/1-325
F1YC51_ECO57/3-326
F1YD38_ECO57/8-306
F1YET8_9ACTO/20-319
F1YFY2_9ACTO/6-317
F1YG06_9ACTO/1-241
F1YGS5_9ACTO/1-325
F1YH52_9ACTO/1-295
F1YHF7_9ACTO/1-220
F1YHV7_9ACTO/1-329
F1YIA1_9ACTO/1-289
F1YIN0_9ACTO/1-327
F1YIZ2_9ACTO/2-311
F1YJC6_9ACTO/125-259
F1YJC6_9ACTO/13-127
F1YJG1_9ACTO/1-299
F1YJU7_9ACTO/1-308
F1YKT1_9ACTO/3-302
F1YL58_9ACTO/1-261
F1YM59_9ACTO/1-248
F1YM66_9ACTO/1-271
F1YME3_9ACTO/2-277
F1YMG6_9ACTO/17-313
F1YNM9_9ACTO/3-281
F1YNR0_9ACTO/1-257
F1YP18_9ACTO/17-341
F1YP21_9ACTO/1-341
F1YP59_9ACTO/7-305
F1YPH8_9ACTO/7-318
F1YRF5_9PROT/9-332
F1Z3J2_9SPHN/31-347
F1Z3T1_9SPHN/23-346
F1Z4G5_9SPHN/3-326
F1Z6S4_9SPHN/6-300
F1Z7F1_9SPHN/15-384
F1Z7F5_9SPHN/20-385
F1ZB32_9SPHN/1-194
F1ZB33_9SPHN/17-119
F1ZDI7_9SPHN/17-337
F1ZH54_ECOLX/1-325
F1ZMR6_ECOLX/8-306
F2A2L6_RHIET/7-391
F2A2N1_RHIET/19-324
F2A2N3_RHIET/5-328
F2A2R7_RHIET/34-233
F2A2R8_RHIET/15-144
F2A357_RHIET/7-331
F2A3E6_RHIET/4-302
F2A480_RHIET/14-388
F2A615_RHIET/7-330
F2A623_RHIET/1-315
F2ACW3_RHIET/9-295
F2ACW8_RHIET/8-382
F2ACW9_RHIET/7-319
F2ADU4_RHIET/1-315
F2ADX1_RHIET/11-331
F2AFF3_RHIET/9-313
F2AJA1_RHIET/75-452
F2AJX1_RHIET/13-381
F2AQJ2_RHOBA/7-243
F2B348_STRPN/7-310
F2BL52_STRSA/18-314
F2CGL0_STRSA/18-314
F2EQ82_PANAN/3-326
F2ESQ7_PANAN/12-309
F2EUM3_PANAN/22-391
F2EUM5_PANAN/5-301
F2EW90_PANAN/9-332
F2EW92_PANAN/17-395
F2EXB7_PANAN/7-334
F2EZJ3_PANAN/1-322
F2F0K9_9BACL/1-309
F2F1R5_9BACL/1-308
F2F3T5_9BACL/4-340
F2F3T6_9BACL/6-383
F2F4P1_9BACL/12-315
F2F4X6_9BACL/13-387
F2F9D6_9BACL/1-305
F2FA78_9BACL/4-296
F2FAQ7_9BACL/14-314
F2FAQ8_9BACL/18-256
F2FM41_SALDU/7-306
F2G0M7_SALGL/7-306
F2G4V8_ALTMD/24-238
F2G9X0_ALTMD/10-303
F2GEN0_MYCTU/3-329
F2GEY9_MYCTU/5-319
F2GF83_MYCTU/3-318
F2GGS9_MYCTU/1-324
F2GHX4_MYCTU/9-285
F2GHY7_MYCTU/2-241
F2GI95_MYCTU/1-279
F2GIL7_MYCTU/20-259
F2GJP7_MYCTU/16-150
F2GKF6_MYCTU/14-284
F2GL60_MYCTU/16-348
F2GLS9_MYCTU/24-334
F2GMC4_MYCTU/2-307
F2GNQ7_MYCTU/7-315
F2GNX5_MYCTU/7-298
F2GNY9_MYCTU/1-243
F2GNZ6_MYCTU/8-140
F2GPA4_MYCTU/13-298
F2GPP7_MYCTU/9-236
F2GU41_BRUME/7-332
F2GV56_BRUME/8-302
F2H575_BACTU/10-378
F2H5I1_BACTU/1-324
F2H8D0_BACTU/20-314
F2H977_BACTU/2-306
F2HA92_BACTU/18-256
F2HRY3_BRUME/8-302
F2HTI9_BRUME/7-332
F2I4H3_9LACT/19-319
F2I4H4_9LACT/14-318
F2I6B6_9LACT/4-316
F2I853_9LACT/1-304
F2IER9_9FLAO/7-300
F2IGB6_9FLAO/1-302
F2J2E9_9PROT/6-388
F2J4D6_9PROT/11-308
F2J4F1_9PROT/3-297
F2JV12_9GAMM/1-314
F2JWG1_9GAMM/1-322
F2JZV9_9GAMM/3-300
F2K6J3_PSEBR/3-326
F2KAP5_PSEBR/15-392
F2KB83_PSEBR/7-307
F2KFH4_PSEBR/15-393
F2KG10_PSEBR/1-317
F2KGN1_PSEBR/3-326
F2KH57_PSEBR/6-326
F2KRY3_ARCVE/1-302
F2L6T9_9PSEU/1-322
F2LAY5_BURGA/2-300
F2LCH1_BURGA/1-331
F2LDM8_BURGA/5-324
F2LIK4_BURGA/14-389
F2LIY7_BURGA/8-329
F2LLW0_BURGA/15-391
F2LND5_BURGA/15-393
F2LNN0_BURGA/1-315
F2LNW2_BURGA/3-324
F2LPR9_BURGA/18-394
F2LQ07_BURGA/8-382
F2LQ08_BURGA/5-304
F2LQ14_BURGA/17-386
F2LT93_BURGA/2-275
F2LZQ2_LACAM/7-236
F2MAP1_LACCA/13-307
F2MJ71_LACCA/13-306
F2MSC8_ENTFA/1-303
F2MUM0_PSEST/1-322
F2MUY3_PSEST/7-307
F2MXS2_PSEST/1-326
F2MZ08_PSEST/24-242
F2PCP7_PHOMO/30-190
F2PCP8_PHOMO/1-296
F2PCP9_PHOMO/1-321
F2QFF5_STROR/3-309
F2QPM8_PICPA/26-408
F2QPM8_PICPA/563-944
F2R1Y7_9ACTO/8-277
F2R310_9ACTO/4-303
F2R3Q0_9ACTO/17-325
F2R3V5_9ACTO/1-314
F2R5F6_9ACTO/1-290
F2R603_9ACTO/1-292
F2R6V1_9ACTO/1-300
F2R7T6_9ACTO/10-248
F2R7U2_9ACTO/1-328
F2R7U4_9ACTO/4-246
F2R9M4_9ACTO/1-281
F2R9W9_9ACTO/1-341
F2RBV4_9ACTO/1-299
F2RDA9_9ACTO/2-293
F2RDG1_9ACTO/1-311
F2RE02_9ACTO/4-314
F2RE11_9ACTO/23-341
F2RF69_9ACTO/16-383
F2RF70_9ACTO/6-323
F2RGF0_9ACTO/1-281
F2RHN0_9ACTO/1-291
F2RHU1_9ACTO/1-194
F2RHV6_9ACTO/15-388
F2RHX7_9ACTO/1-338
F2RJ01_9ACTO/102-402
F2RKS7_9ACTO/1-317
F2UVA1_ACTVI/1-298
F2UVZ9_ACTVI/13-344
F2UW13_ACTVI/4-315
F2UXW9_ACTVI/10-310
F2V237_MYCTU/2-307
F2V2A1_MYCTU/16-150
F2V2D2_MYCTU/14-284
F2V307_MYCTU/7-298
F2V3H2_MYCTU/1-243
F2V3H9_MYCTU/8-140
F2V591_MYCTU/20-259
F2V5E2_MYCTU/3-329
F2V5K4_MYCTU/3-318
F2V6I7_MYCTU/5-319
F2V8D3_MYCTU/13-298
F2V8Z6_MYCTU/16-348
F2V9A8_MYCTU/9-236
F2V9K0_MYCTU/1-279
F2V9Z7_MYCTU/24-334
F2VAW1_MYCTU/1-324
F2VB90_MYCTU/72-192
F2VB93_MYCTU/1-250
F2VBA6_MYCTU/2-241
F2VCY2_MYCTU/7-315
F2YRZ4_9ACTO/1-321
FGD1_MYCTU/2-307
LIMB_RHOER/8-310
LUXA1_PHOLE/1-321
LUXA1_PHOLU/1-322
LUXA2_PHOLE/1-321
LUXA2_PHOLU/1-322
LUXA_KRYAS/1-322
LUXA_PHOLL/1-322
LUXA_PHOPO/1-314
LUXA_VIBAB/2-97
LUXA_VIBFI/1-321
LUXA_VIBHA/1-322
LUXB1_PHOLE/1-296
LUXB1_PHOLU/1-292
LUXB2_PHOLE/1-294
LUXB2_PHOLU/1-292
LUXB_PHOLL/1-293
LUXB_PHOPO/1-308
LUXB_VIBFI/1-300
LUXB_VIBHA/1-309
LUXF_PHOLE/69-192
LUXF_PHOPO/67-195
MER_ARCFU/1-305
MER_METAC/1-302
MER_METBF/1-302
MER_METJA/1-303
MER_METKA/2-321
MER_METMA/1-302
MER_METTH/1-296
MER_METTI/1-302
MER_METTM/1-296
MOXC_BACSU/15-385
MSUD_PSEAE/1-324
NTAA_CHEHE/12-398
O05772_MYCTU/7-298
O06216_MYCTU/14-284
O06328_MYCTU/20-259
O06755_CORGL/5-58
O07914_MYCTU/5-319
O29071_ARCFU/1-319
O30260_ARCFU/1-334
O52567_AMYMD/33-300
O53338_MYCTU/16-150
O53565_MYCTU/3-329
O54486_STACA/1-265
O68447_MYCSM/2-307
O69240_BRAJA/13-390
O69589_MYCLE/1-307
O69810_STRCO/1-313
O85833_SPHAR/12-385
O87779_MYCPA/1-166
O93734_9EURY/1-304
O93735_9EURY/1-304
P71701_MYCTU/9-236
P71844_MYCTU/7-315
P95079_MYCTU/1-243
P95086_MYCTU/8-140
P95159_MYCTU/1-279
P95278_MYCTU/1-324
P96809_MYCTU/24-334
PHKR_MYCBO/16-348
PHKR_MYCBP/16-348
PHKR_MYCKA/9-334
PHKR_MYCLE/25-349
PHKR_MYCSJ/9-345
PHKR_MYCTA/16-348
PHKR_MYCTU/16-348
Q01YC8_SOLUE/1-306
Q024P6_SOLUE/10-323
Q02J06_PSEAB/28-258
Q02LN7_PSEAB/20-331
Q02MC3_PSEAB/16-393
Q02ME1_PSEAB/14-392
Q02ME9_PSEAB/1-324
Q02MT2_PSEAB/13-307
Q02N90_PSEAB/6-323
Q02N92_PSEAB/3-318
Q02QT3_PSEAB/1-326
Q02SC3_PSEAB/8-329
Q02SX1_PSEAB/17-389
Q035S5_LACC3/13-309
Q03FP5_PEDPA/13-309
Q04MI1_STRP2/4-310
Q05HJ0_FRAAL/19-339
Q05KJ1_PHOLE/1-288
Q07K34_RHOP5/7-307
Q07LQ6_RHOP5/10-332
Q07X39_SHEFN/9-311
Q08QH2_STIAD/753-1069
Q08QX9_STIAD/1-156
Q08TJ3_STIAD/1324-1638
Q08VH3_STIAD/9-302
Q094I7_STIAD/1688-2004
Q0B1B9_BURCM/1-324
Q0B1F2_BURCM/1-318
Q0B2P4_BURCM/11-332
Q0B6C1_BURCM/22-307
Q0B6I5_BURCM/17-397
Q0B7J9_BURCM/1-315
Q0B8V4_BURCM/1-220
Q0B8V7_BURCM/14-383
Q0B8V8_BURCM/5-303
Q0B9D9_BURCM/32-353
Q0BAI9_BURCM/23-310
Q0BFQ2_BURCM/1-331
Q0BGW6_BURCM/2-300
Q0BPD4_GRABC/14-393
Q0BUG1_GRABC/4-325
Q0BVJ8_GRABC/12-334
Q0C2E4_HYPNA/6-301
Q0C2S3_HYPNA/1-314
Q0C2Y6_HYPNA/769-1097
Q0CG47_ASPTN/25-409
Q0CGC2_ASPTN/25-408
Q0CHF6_ASPTN/13-389
Q0CNU9_ASPTN/14-403
Q0CRZ0_ASPTN/16-220
Q0D017_ASPTN/7-330
Q0FFR7_9RHOB/1-352
Q0FG33_9RHOB/1-314
Q0FGJ7_9RHOB/21-334
Q0FI73_9RHOB/7-330
Q0FJV6_9RHOB/1-308
Q0FMP3_9RHOB/764-1092
Q0FTB3_9RHOB/7-296
Q0FX39_9RHOB/1-306
Q0FX41_9RHOB/28-317
Q0G5T2_9RHIZ/14-310
Q0HG35_SHESM/25-322
Q0HSC8_SHESR/25-322
Q0JZ14_CUPNH/18-394
Q0K027_CUPNH/4-324
Q0K156_CUPNH/19-388
Q0K3J0_CUPNH/1-342
Q0K4X7_CUPNH/4-295
Q0RAK3_FRAAA/22-307
Q0RBE0_FRAAA/5-261
Q0RCL6_FRAAA/3-384
Q0RCL7_FRAAA/26-414
Q0RCN0_FRAAA/28-345
Q0RD78_FRAAA/1-254
Q0REJ9_FRAAA/9-305
Q0REK6_FRAAA/20-319
Q0RES0_FRAAA/1-280
Q0RET7_FRAAA/12-387
Q0RET9_FRAAA/15-301
Q0REU5_FRAAA/1-283
Q0RG18_FRAAA/187-370
Q0RG18_FRAAA/19-137
Q0RG63_FRAAA/26-357
Q0RG64_FRAAA/14-399
Q0RG73_FRAAA/9-299
Q0RGA2_FRAAA/213-405
Q0RGA2_FRAAA/7-126
Q0RGB3_FRAAA/18-336
Q0RGB4_FRAAA/22-393
Q0RGB5_FRAAA/22-393
Q0RGB7_FRAAA/3-336
Q0RGE4_FRAAA/1-285
Q0RGE7_FRAAA/45-415
Q0RGF3_FRAAA/13-386
Q0RGF5_FRAAA/26-316
Q0RGH2_FRAAA/2-313
Q0RGK4_FRAAA/3-262
Q0RHD5_FRAAA/15-398
Q0RHD6_FRAAA/16-345
Q0RHF4_FRAAA/1-330
Q0RHG4_FRAAA/1-271
Q0RHG5_FRAAA/2-284
Q0RHW5_FRAAA/1-305
Q0RHX3_FRAAA/21-364
Q0RID3_FRAAA/7-303
Q0RIK2_FRAAA/11-311
Q0RIQ6_FRAAA/2-310
Q0RIR0_FRAAA/2-301
Q0RJ04_FRAAA/4-329
Q0RJ76_FRAAA/1-308
Q0RJF4_FRAAA/11-167
Q0RJG0_FRAAA/1-121
Q0RJU9_FRAAA/174-470
Q0RJX6_FRAAA/1-286
Q0RK06_FRAAA/2-308
Q0RK17_FRAAA/1-291
Q0RK73_FRAAA/6-308
Q0RK79_FRAAA/1-272
Q0RK87_FRAAA/1-301
Q0RKE0_FRAAA/4-336
Q0RKH0_FRAAA/23-255
Q0RKH1_FRAAA/1-314
Q0RKK9_FRAAA/7-293
Q0RL14_FRAAA/2-314
Q0RL38_FRAAA/2-297
Q0RL55_FRAAA/32-351
Q0RLA3_FRAAA/18-325
Q0RLW9_FRAAA/1-318
Q0RLX5_FRAAA/1-336
Q0RM08_FRAAA/13-302
Q0RMS8_FRAAA/1-277
Q0RMT2_FRAAA/1-320
Q0RMW5_FRAAA/19-339
Q0RMW8_FRAAA/28-323
Q0RMZ8_FRAAA/1-294
Q0RN22_FRAAA/2-298
Q0RP16_FRAAA/11-278
Q0RPT1_FRAAA/3-292
Q0RQB0_FRAAA/26-310
Q0RQU7_FRAAA/1-304
Q0RSC3_FRAAA/8-246
Q0RSM8_FRAAA/1-290
Q0RSP8_FRAAA/37-339
Q0RT61_FRAAA/4-282
Q0RTN5_FRAAA/10-132
Q0RTN5_FRAAA/114-270
Q0RTN7_FRAAA/1-300
Q0RTR4_FRAAA/8-391
Q0RU32_FRAAA/6-377
Q0RU33_FRAAA/5-309
Q0RUI5_FRAAA/17-281
Q0RV73_RHOSR/2-308
Q0RV75_RHOSR/3-279
Q0RVH7_RHOSR/1-306
Q0RVJ3_RHOSR/36-340
Q0RW38_RHOSR/1-321
Q0RWK3_RHOSR/2-271
Q0RX57_RHOSR/8-313
Q0RXH9_RHOSR/31-366
Q0RYD9_RHOSR/7-328
Q0S0W9_RHOSR/33-348
Q0S0X0_RHOSR/3-331
Q0S2B3_RHOSR/5-288
Q0S4D6_RHOSR/1-282
Q0S4G5_RHOSR/1-219
Q0S574_RHOSR/15-390
Q0S5J4_RHOSR/3-330
Q0S5K1_RHOSR/1-344
Q0S6U8_RHOSR/16-389
Q0S6V7_RHOSR/1-302
Q0S6V9_RHOSR/14-386
Q0S704_RHOSR/11-385
Q0S7G5_RHOSR/9-117
Q0S7L4_RHOSR/1-325
Q0S7L8_RHOSR/2-258
Q0S7P5_RHOSR/14-249
Q0S7Y5_RHOSR/1-265
Q0S8V7_RHOSR/1-303
Q0S9C6_RHOSR/10-305
Q0S9H0_RHOSR/1-283
Q0SB24_RHOSR/1-257
Q0SC47_RHOSR/11-296
Q0SCP9_RHOSR/12-394
Q0SCY9_RHOSR/1-299
Q0SD26_RHOSR/10-126
Q0SDD2_RHOSR/1-323
Q0SDG6_RHOSR/14-391
Q0SDT5_RHOSR/5-300
Q0SDT6_RHOSR/1-299
Q0SDZ2_RHOSR/5-129
Q0SE11_RHOSR/10-334
Q0SE15_RHOSR/1-339
Q0SEG7_RHOSR/1-321
Q0SEK2_RHOSR/1-305
Q0SEK3_RHOSR/12-257
Q0SEK4_RHOSR/13-403
Q0SEK9_RHOSR/14-345
Q0SEL0_RHOSR/14-395
Q0SEL2_RHOSR/5-240
Q0SEL3_RHOSR/178-346
Q0SEL3_RHOSR/8-136
Q0SEM5_RHOSR/4-308
Q0SFC7_RHOSR/1-299
Q0SFV5_RHOSR/1-322
Q0SFV9_RHOSR/6-389
Q0SFY2_RHOSR/17-372
Q0SFY6_RHOSR/19-260
Q0SFY9_RHOSR/8-238
Q0SFZ1_RHOSR/18-367
Q0SG17_RHOSR/5-298
Q0SG78_RHOSR/42-340
Q0SH72_RHOSR/1-290
Q0SJ32_RHOSR/1-260
Q0SJ59_RHOSR/3-329
Q0SJ76_RHOSR/12-220
Q0SJC7_RHOSR/10-331
Q0SJQ0_RHOSR/1-324
Q0SJQ8_RHOSR/23-333
Q0SJY4_RHOSR/48-328
Q0SK30_RHOSR/9-389
Q0SKA5_RHOSR/5-286
Q0T0C1_SHIF8/8-306
Q0TCU9_ECOL5/8-306
Q0UB62_PHANO/43-159
Q0UB68_PHANO/1-305
Q0V6V0_PHANO/92-340
Q0VRS4_ALCBS/12-309
Q0W0V9_UNCMA/2-301
Q0W4W5_UNCMA/2-301
Q0W6M1_UNCMA/1-300
Q0Z851_9VIBR/1-182
Q0ZIH7_9NOCA/13-399
Q10814_MYCTU/13-298
Q11BU2_MESSB/1-311
Q11BY6_MESSB/7-308
Q11CK1_MESSB/4-296
Q11FB6_MESSB/1-315
Q11FR2_MESSB/13-388
Q11FS8_MESSB/13-388
Q11H79_MESSB/8-390
Q11HA1_MESSB/12-380
Q11LJ4_MESSB/11-336
Q11R40_CYTH3/4-306
Q11XZ9_CYTH3/1-306
Q127B6_POLSJ/25-326
Q12TK2_METBU/1-302
Q133H7_RHOPS/7-307
Q13GD1_BURXL/5-324
Q13GG1_BURXL/1-291
Q13HY4_BURXL/7-303
Q13HY7_BURXL/11-386
Q13HY8_BURXL/3-303
Q13ID3_BURXL/11-384
Q13IK4_BURXL/36-407
Q13IL4_BURXL/16-393
Q13IL6_BURXL/48-376
Q13IN4_BURXL/15-91
Q13IP6_BURXL/5-386
Q13JR1_BURXL/15-387
Q13LL3_BURXL/28-321
Q13N53_BURXL/6-300
Q13NB7_BURXL/3-326
Q13NB8_BURXL/14-390
Q13NC5_BURXL/18-389
Q13QQ7_BURXL/10-386
Q13QQ9_BURXL/22-349
Q13RD0_BURXL/5-324
Q13RV4_BURXL/14-385
Q13RV5_BURXL/31-359
Q13RW1_BURXL/15-387
Q13UV9_BURXL/2-302
Q13WG7_BURXL/17-388
Q13YM6_BURXL/18-394
Q13YP5_BURXL/16-393
Q13YP6_BURXL/10-386
Q13ZK9_BURXL/1-331
Q140F7_BURXL/14-317
Q141E4_BURXL/4-300
Q15UV9_PSEA6/6-305
Q161L0_ROSDO/5-310
Q167F3_ROSDO/22-334
Q18FK3_HALWD/6-307
Q18P98_PHOLE/83-207
Q1A533_9GAMM/1-192
Q1A534_9VIBR/1-221
Q1A535_9VIBR/1-203
Q1A536_9BACT/1-212
Q1A537_9VIBR/1-223
Q1A538_9GAMM/1-202
Q1A539_9BACT/1-199
Q1A540_9VIBR/1-211
Q1A541_9VIBR/1-220
Q1A542_9BACT/1-175
Q1A543_9GAMM/1-225
Q1A544_9VIBR/1-218
Q1A545_9VIBR/1-224
Q1A546_9VIBR/1-201
Q1A547_9VIBR/1-215
Q1A548_9GAMM/1-208
Q1A549_9GAMM/1-205
Q1A550_9GAMM/2-213
Q1AR72_RUBXD/2-292
Q1ARI2_RUBXD/7-306
Q1ARI3_RUBXD/8-296
Q1ARI4_RUBXD/1-303
Q1AV35_RUBXD/30-351
Q1AV42_RUBXD/11-334
Q1AX41_RUBXD/11-274
Q1AXD9_RUBXD/9-302
Q1AXH0_RUBXD/1-315
Q1AYS0_RUBXD/14-304
Q1AZ33_RUBXD/1-236
Q1AZC0_RUBXD/2-280
Q1AZH7_RUBXD/1-305
Q1AZI3_RUBXD/2-303
Q1AZI9_RUBXD/1-294
Q1B0V3_MYCSS/4-256
Q1B1R7_MYCSS/1-280
Q1B246_MYCSS/1-276
Q1B250_MYCSS/2-225
Q1B2C5_MYCSS/12-310
Q1B2K8_MYCSS/6-321
Q1B2Z3_MYCSS/3-288
Q1B2Z7_MYCSS/1-325
Q1B333_MYCSS/1-292
Q1B3E1_MYCSS/10-311
Q1B3Q6_MYCSS/3-254
Q1B3T6_MYCSS/2-266
Q1B3V5_MYCSS/1-273
Q1B3V6_MYCSS/23-347
Q1B4X3_MYCSS/1-315
Q1B522_MYCSS/4-269
Q1B5A5_MYCSS/1-284
Q1B5E5_MYCSS/1-326
Q1B5J7_MYCSS/1-284
Q1B673_MYCSS/12-390
Q1B678_MYCSS/53-290
Q1B679_MYCSS/5-337
Q1B6Q1_MYCSS/3-286
Q1B714_MYCSS/2-301
Q1B800_MYCSS/1-288
Q1B877_MYCSS/1-279
Q1B8P7_MYCSS/2-268
Q1B8Z6_MYCSS/1-289
Q1B904_MYCSS/10-396
Q1BAE4_MYCSS/3-252
Q1BAE5_MYCSS/3-288
Q1BAS7_MYCSS/26-353
Q1BB30_MYCSS/3-315
Q1BB32_MYCSS/9-326
Q1BBR6_MYCSS/2-304
Q1BBV4_MYCSS/1-322
Q1BCY4_MYCSS/1-324
Q1BD52_MYCSS/13-250
Q1BD53_MYCSS/121-256
Q1BD53_MYCSS/17-126
Q1BD79_MYCSS/1-306
Q1BDM7_MYCSS/9-391
Q1BDM8_MYCSS/1-341
Q1BDP2_MYCSS/12-270
Q1BDQ6_MYCSS/1-312
Q1BEN1_MYCSS/2-307
Q1BER6_MYCSS/8-274
Q1BEW2_MYCSS/1-283
Q1BF84_MYCSS/3-254
Q1BFC2_MYCSS/1-252
Q1BG79_BURCA/15-390
Q1BI99_BURCA/11-332
Q1BJ81_BURCA/19-306
Q1BKS0_BURCA/1-324
Q1BM11_BURCA/19-303
Q1BN06_BURCA/3-324
Q1BNH9_BURCA/1-303
Q1BNI0_BURCA/6-372
Q1BNI3_BURCA/6-325
Q1BR31_BURCA/17-397
Q1BW35_BURCA/21-348
Q1BW36_BURCA/13-380
Q1BW40_BURCA/21-394
Q1BW58_BURCA/37-365
Q1BWL6_BURCA/1-331
Q1BXQ5_BURCA/2-300
Q1C3M4_YERPA/22-318
Q1CM45_YERPN/22-318
Q1D275_MYXXD/4-302
Q1D3S3_MYXXD/1407-1722
Q1D592_MYXXD/1710-2026
Q1D5F6_MYXXD/19-337
Q1D5W2_MYXXD/8139-8458
Q1D6A1_MYXXD/1731-2048
Q1D6A2_MYXXD/1394-1710
Q1D6A4_MYXXD/1-305
Q1D8L0_MYXXD/799-1125
Q1ERQ4_PHOLE/1-288
Q1ERQ5_PHOLE/1-290
Q1ERQ6_PHOLE/1-290
Q1ERQ7_PHOLE/1-290
Q1ERQ8_PHOLE/1-290
Q1ERQ9_PHOLE/1-290
Q1ERR0_PHOLE/1-290
Q1ERR1_PHOLE/1-305
Q1ERR2_PHOLE/1-305
Q1ERR5_PHOLE/1-288
Q1ERR7_PHOLE/1-288
Q1ERR9_PHOLE/1-288
Q1ERS1_PHOLE/1-288
Q1ERS2_PHOLE/1-288
Q1ERS3_PHOLE/1-288
Q1GDY2_SILST/761-1087
Q1GI94_SILST/1-297
Q1GLY2_SILST/22-334
Q1GSJ9_SPHAL/19-332
Q1GTE8_SPHAL/22-318
Q1GYR8_METFK/11-380
Q1H0D1_METFK/4-303
Q1H0D6_METFK/2-379
Q1H125_METFK/18-388
Q1H134_METFK/31-319
Q1H135_METFK/27-353
Q1I4L7_PSEE4/1-299
Q1I852_PSEE4/28-347
Q1I859_PSEE4/22-352
Q1IBU7_PSEE4/1-316
Q1IGN2_PSEE4/12-389
Q1IH15_PSEE4/7-307
Q1IYF3_DEIGD/11-317
Q1IYY6_DEIGD/7-312
Q1J6F2_STRPF/1-304
Q1JBL5_STRPB/1-304
Q1JGN3_STRPD/1-304
Q1JLJ7_STRPC/1-304
Q1LAN1_RALME/15-308
Q1LGK4_RALME/65-434
Q1LJB5_RALME/10-310
Q1LL79_RALME/5-324
Q1M7A4_RHIL3/5-331
Q1M7A5_RHIL3/8-392
Q1M7E3_RHIL3/7-391
Q1M7Q7_RHIL3/1-315
Q1M7S2_RHIL3/7-293
Q1M7S8_RHIL3/7-382
Q1M7S9_RHIL3/5-301
Q1M8E2_RHIL3/12-391
Q1M8I3_RHIL3/16-393
Q1M8I8_RHIL3/13-388
Q1MC58_RHIL3/4-302
Q1MDC8_RHIL3/4-307
Q1MEJ9_RHIL3/7-330
Q1MFL6_RHIL3/13-337
Q1MGX6_RHIL3/1-307
Q1N1E8_9GAMM/1-299
Q1N734_9SPHN/1-344
Q1N735_9SPHN/3-328
Q1N9G0_9SPHN/1-325
Q1NCY0_9SPHN/23-355
Q1NFY1_9SPHN/7-304
Q1NH51_9SPHN/2-314
Q1NHC5_9SPHN/3-310
Q1NHD1_9SPHN/21-268
Q1NHD3_9SPHN/21-332
Q1NHE6_9SPHN/11-333
Q1PSG5_9ACTO/10-254
Q1QBL8_PSYCK/10-304
Q1QFD0_NITHX/7-331
Q1QPN6_NITHX/29-322
Q1QZU9_CHRSD/11-305
Q1R6I1_ECOUT/8-306
Q1RR89_STRAM/18-327
Q1V072_PELUB/1-346
Q1VBP1_VIBAL/5-304
Q1VBZ3_VIBAL/10-238
Q1W1G7_9ACTO/14-398
Q1W1G8_9ACTO/15-398
Q1W5U8_9VIBR/1-294
Q1W5U9_9VIBR/1-276
Q1W5V0_9VIBR/1-266
Q1W5V1_9VIBR/1-278
Q1W5V2_9VIBR/1-277
Q1W5V3_9VIBR/1-277
Q1W5V4_9VIBR/1-292
Q1W5V5_9VIBR/1-303
Q1W5V6_9VIBR/1-291
Q1W5V7_9VIBR/1-277
Q1W5V8_VIBHA/1-309
Q1W5V9_VIBHA/1-322
Q1WS20_LACS1/13-315
Q1YDV0_MOBAS/8-297
Q1YYX3_PHOPR/1-314
Q210B8_RHOPB/7-307
Q21T78_RHOFD/6-304
Q21XJ7_RHOFD/1-324
Q21XK1_RHOFD/6-387
Q25QV2_VIBCH/1-293
Q25QV3_VIBCH/1-322
Q28JP0_JANSC/1-313
Q28N56_JANSC/1-325
Q28R04_JANSC/24-334
Q2B0N9_9BACI/1-317
Q2B4B0_9BACI/11-311
Q2BAF6_9BACI/1-305
Q2BAF7_9BACI/1-296
Q2BD45_9BACI/3-310
Q2BJJ6_9GAMM/1-308
Q2CBC6_9RHOB/1-298
Q2FGA3_STAA3/8-301
Q2FJS5_STAA3/19-316
Q2FJU0_STAA3/7-304
Q2FTS9_METHJ/2-305
Q2FXV3_STAA8/8-301
Q2G136_STAA8/19-316
Q2G151_STAA8/7-304
Q2G5J4_NOVAD/19-332
Q2G8B1_NOVAD/1-344
Q2G8B2_NOVAD/3-328
Q2GB04_NOVAD/3-332
Q2GBW5_NOVAD/1-300
Q2HBK1_CHAGB/16-342
Q2IRP3_RHOP2/2-301
Q2IRP4_RHOP2/4-307
Q2IRR2_RHOP2/3-298
Q2IRR3_RHOP2/1-304
Q2IZ86_RHOP2/7-307
Q2J4V3_FRASC/5-261
Q2J5F4_FRASC/1-318
Q2J6K3_FRASC/1-282
Q2J9C1_FRASC/1-299
Q2J9M1_FRASC/3-306
Q2JAD4_FRASC/2-324
Q2JB93_FRASC/1-357
Q2JBT0_FRASC/1-280
Q2JG53_FRASC/9-312
Q2JGN9_FRASC/1-283
Q2JGY9_FRASC/11-275
Q2JZA0_RHIEC/1-315
Q2K150_RHIEC/8-382
Q2K151_RHIEC/6-301
Q2K157_RHIEC/9-294
Q2K174_RHIEC/1-315
Q2K1J5_RHIEC/5-331
Q2K1L3_RHIEC/13-388
Q2K248_RHIEC/14-389
Q2K250_RHIEC/14-393
Q2K4K4_RHIEC/4-302
Q2K5K3_RHIEC/1-304
Q2K6U0_RHIEC/7-327
Q2K7H6_RHIEC/8-332
Q2KA73_RHIEC/15-381
Q2KVH6_BORA1/15-391
Q2KZZ9_BORA1/8-305
Q2L0Q4_BORA1/2-305
Q2L0Q5_BORA1/12-379
Q2L0Q6_BORA1/170-339
Q2L0Q6_BORA1/8-132
Q2N6W8_ERYLH/2-301
Q2NF93_METST/1-296
Q2P1J3_XANOM/9-298
Q2PC85_STRAH/2-305
Q2PC87_STRAH/1-234
Q2PQX2_9NOCA/3-277
Q2RVW7_RHORT/4-300
Q2S052_SALRD/1-320
Q2SXQ2_BURTA/63-364
Q2T2W7_BURTA/8-388
Q2T3H6_BURTA/14-394
Q2T4B5_BURTA/8-329
Q2T4G4_BURTA/12-393
Q2T5Y6_BURTA/16-306
Q2TXI6_ASPOR/7-325
Q2U394_ASPOR/15-401
Q2U795_ASPOR/23-404
Q2U8H7_ASPOR/16-403
Q2UE21_ASPOR/14-388
Q2UIY7_ASPOR/25-409
Q2UU07_ASPOR/29-412
Q2VRQ0_CORGL/58-239
Q2YPZ2_BRUA2/8-302
Q2YR22_BRUA2/7-332
Q2YT55_STAAB/7-301
Q2YVD8_STAAB/7-304
Q2YVH0_STAAB/20-316
Q31W39_SHIBS/8-306
Q32BH3_SHIDS/8-306
Q32E56_SHIDS/1-97
Q32E57_SHIDS/3-143
Q391Z8_BURS3/7-349
Q393R7_BURS3/16-310
Q395J2_BURS3/3-324
Q396G4_BURS3/1-303
Q396G5_BURS3/14-383
Q396G8_BURS3/6-325
Q396T5_BURS3/1-340
Q397R3_BURS3/24-355
Q39AT5_BURS3/17-397
Q39GW7_BURS3/1-331
Q39I38_BURS3/2-300
Q39LA9_BURS3/11-332
Q39LX1_BURS3/15-390
Q39ME5_BURS3/34-328
Q39N39_BURS3/37-365
Q39NR0_BURS3/1-322
Q3BUU2_XANC5/9-298
Q3D0M6_STRAG/2-307
Q3D338_STRAG/1-301
Q3D7H2_STRAG/2-307
Q3D8N2_STRAG/1-301
Q3DGT3_STRAG/2-307
Q3DHK2_STRAG/1-301
Q3DMV3_STRAG/1-301
Q3DNF2_STRAG/2-307
Q3DRV6_STRAG/1-301
Q3DTU0_STRAG/2-307
Q3ENV8_BACTI/5-328
Q3EP39_BACTI/10-183
Q3EWQ5_BACTI/20-314
Q3EXQ1_BACTI/2-306
Q3ICK4_PSEHT/2-290
Q3INM4_NATPD/2-307
Q3IQV1_NATPD/4-313
Q3IS46_NATPD/1-306
Q3ITB5_NATPD/2-303
Q3J3A6_RHOS4/3-308
Q3J679_RHOS4/15-306
Q3JFQ5_BURP1/69-438
Q3JG95_BURP1/12-392
Q3JGG5_BURP1/69-390
Q3JHD0_BURP1/15-393
Q3JIP8_BURP1/8-388
Q3JKG5_BURP1/13-384
Q3JKK5_BURP1/43-345
Q3JKK6_BURP1/11-382
Q3JM62_BURP1/37-328
Q3JQA8_BURP1/90-391
Q3JS44_BURP1/1-315
Q3K133_STRA1/1-301
Q3K1X4_STRA1/2-307
Q3K504_PSEPF/3-326
Q3K9A1_PSEPF/1-324
Q3KB53_PSEPF/1-317
Q3KC85_PSEPF/6-325
Q3KCG4_PSEPF/20-394
Q3KIF9_PSEPF/1-299
Q3KJR1_PSEPF/9-386
Q3KJS4_PSEPF/13-390
Q3KK64_PSEPF/8-307
Q3KYE6_9GAMM/1-317
Q3KYE8_9GAMM/68-191
Q3KYE9_9GAMM/1-317
Q3KYF2_9GAMM/68-191
Q3KYF8_PHOPO/1-224
Q3KYG4_PHOPO/10-179
Q3KYH0_PHOPO/1-224
Q3KYH2_PHOPO/7-190
Q3KYH6_PHOPO/20-177
Q3KYH7_PHOPO/1-319
Q3KYI6_9GAMM/1-224
Q3KYM4_9GAMM/66-189
Q3KYP2_9GAMM/1-224
Q3KYQ2_PHOPO/6-193
Q3KYR4_PHOPO/62-179
Q3KYR5_PHOPO/1-319
Q3KYR9_PHOPO/1-319
Q3KYS2_PHOPO/10-190
Q3KYT0_PHOPO/45-179
Q3KYT1_PHOPO/1-319
Q3KYT4_PHOPO/20-189
Q3KYT8_PHOPO/19-172
Q3KYT9_PHOPO/1-319
Q3KYU3_PHOPO/1-319
Q3KYU6_PHOPO/20-175
Q3KYU8_PHOPO/1-224
Q3KYV1_PHOPO/1-319
Q3KYV2_PHOPO/1-324
Q3M323_ANAVT/1-324
Q3M508_ANAVT/14-391
Q3M5J5_ANAVT/15-391
Q3MDP6_ANAVT/15-392
Q3MG03_ANAVT/1-303
Q3MH04_ANAVT/1-320
Q3MH05_ANAVT/13-388
Q3R0B3_XYLFA/28-285
Q3R5E1_XYLFA/28-285
Q3RH53_XYLFA/28-285
Q3SQW2_NITWN/28-322
Q3SUU3_NITWN/9-332
Q3V7C3_STRKA/1-251
Q3XZH8_ENTFC/4-302
Q3YX81_SHISS/8-306
Q45N64_9MICC/10-388
Q46FD9_METBF/3-301
Q46NQ4_CUPPJ/24-244
Q46PP3_CUPPJ/8-324
Q46Q07_CUPPJ/11-333
Q46R39_CUPPJ/6-324
Q46XM4_CUPPJ/10-310
Q471M6_CUPPJ/1-342
Q47H28_DECAR/14-307
Q47KF8_THEFY/20-413
Q47NK6_THEFY/1-299
Q47NL0_THEFY/4-287
Q47P91_THEFY/15-387
Q47PB5_THEFY/1-291
Q47PT1_THEFY/1-332
Q47PT3_THEFY/1-332
Q47PT6_THEFY/11-335
Q47QD0_THEFY/1-305
Q47R99_THEFY/1-324
Q47TH3_THEFY/11-290
Q47WX1_COLP3/1-307
Q48CE4_PSE14/8-389
Q48FS8_PSE14/3-323
Q48HH9_PSE14/15-384
Q48HP0_PSE14/1-307
Q48HP2_PSE14/6-327
Q48J54_PSE14/15-393
Q48JP4_PSE14/19-265
Q48JP5_PSE14/21-346
Q48PN1_PSE14/13-390
Q48QG1_PSE14/9-307
Q48TE3_STRPM/1-304
Q49HJ7_9BACT/22-338
Q49X22_STAS1/12-387
Q49Y61_STAS1/9-302
Q49ZD3_STAS1/1-299
Q49ZL7_STAS1/7-313
Q49ZV8_STAS1/6-383
Q49ZV9_STAS1/4-304
Q4A0H7_STAS1/19-231
Q4A0Z5_STAS1/4-383
Q4A536_9GAMM/1-303
Q4A537_9GAMM/1-321
Q4C7P0_CROWT/1-317
Q4EJK6_LISMO/16-385
Q4EJK8_LISMO/3-297
Q4ES24_LISMO/3-297
Q4ES26_LISMO/16-385
Q4FKZ4_PELUB/1-288
Q4FSC0_PSYA2/10-300
Q4H4E5_BACCI/9-315
Q4JWZ4_CORJK/48-341
Q4JXW9_CORJK/7-323
Q4K439_PSEF5/3-326
Q4K935_PSEF5/1-324
Q4KAL2_PSEF5/16-389
Q4KBL5_PSEF5/97-416
Q4KBV5_PSEF5/31-347
Q4KBW2_PSEF5/4-349
Q4KCK5_PSEF5/23-353
Q4KCK9_PSEF5/3-326
Q4KDF9_PSEF5/15-393
Q4KGW3_PSEF5/8-385
Q4KK31_PSEF5/9-389
Q4KK44_PSEF5/18-395
Q4KKN9_PSEF5/11-307
Q4L6X0_STAHJ/11-305
Q4L865_STAHJ/1-292
Q4L985_STAHJ/19-244
Q4L9L9_STAHJ/4-314
Q4L9U9_STAHJ/1-308
Q4MHF9_BACCE/1-324
Q4MMI5_BACCE/19-314
Q4MRG0_BACCE/2-306
Q4PCE8_USTMA/38-419
Q4PPA3_BREBE/12-399
Q4PPA9_ACIDE/12-399
Q4UTM8_XANC8/82-376
Q4VY42_9ACTO/15-398
Q4WCP1_ASPFU/26-410
Q4WR46_ASPFU/24-385
Q4WZ21_ASPFU/14-400
Q4ZLX0_PSEU2/8-389
Q4ZQE1_PSEU2/3-323
Q4ZRX3_PSEU2/21-346
Q4ZRX4_PSEU2/24-290
Q4ZSG7_PSEU2/15-393
Q4ZU49_PSEU2/6-327
Q4ZU51_PSEU2/1-315
Q4ZUB8_PSEU2/15-384
Q4ZW65_PSEU2/19-289
Q4ZZJ8_PSEU2/13-390
Q500Q9_PSEU2/9-307
Q52098_PHOPO/1-324
Q52099_PHOPO/1-318
Q54379_STRLN/1-279
Q561J7_PHOPO/67-195
Q56699_VIBHA/1-294
Q56821_PHOLU/1-322
Q56822_PHOLU/1-292
Q56GA1_RHIRD/12-398
Q57AK7_BRUAB/7-332
Q57D50_BRUAB/8-302
Q57JI9_SALCH/7-306
Q59YG1_CANAL/27-415
Q5AKB9_CANAL/29-411
Q5AR89_EMENI/8-328
Q5ARS6_EMENI/23-407
Q5ATC9_EMENI/32-358
Q5B1N4_EMENI/12-388
Q5BA54_EMENI/19-403
Q5BAW0_EMENI/28-411
Q5DZ05_VIBF1/1-321
Q5DZ06_VIBF1/1-314
Q5EGJ4_MYCPH/1-179
Q5EK33_VIBCH/1-287
Q5FL07_LACAC/4-171
Q5FL08_LACAC/8-104
Q5GCQ5_9GAMM/1-224
Q5GCS3_9GAMM/48-195
Q5GCW7_9GAMM/68-191
Q5GCY3_9GAMM/5-195
Q5GCZ2_9GAMM/1-317
Q5GD07_9GAMM/48-195
Q5GD23_9GAMM/67-189
Q5GD24_9GAMM/1-316
Q5GD39_9GAMM/68-191
Q5GD40_9GAMM/1-319
Q5GD59_9GAMM/66-189
Q5GD63_9GAMM/48-195
Q5GD73_9GAMM/1-224
Q5GD79_9GAMM/48-195
Q5GYI8_XANOR/67-356
Q5HFD9_STAAC/8-301
Q5HIV6_STAAC/19-316
Q5HIX1_STAAC/7-304
Q5HNS7_STAEQ/8-302
Q5HRJ3_STAEQ/13-387
Q5KZG8_GEOKA/5-306
Q5LPY9_SILPO/1-314
Q5LQH2_SILPO/13-302
Q5LV55_SILPO/771-1097
Q5MD31_9DELT/759-1076
Q5MP06_9BACT/28-344
Q5R0D9_IDILO/1-300
Q5SDQ6_MYCMR/2-325
Q5SKH8_THET8/1-303
Q5U774_9NOCA/12-399
Q5UWF8_HALMA/1-301
Q5UZQ6_HALMA/3-297
Q5V5A5_HALMA/30-345
Q5V5M9_HALMA/3-300
Q5V660_HALMA/20-253
Q5V696_HALMA/6-322
Q5V6U7_HALMA/1-313
Q5WCH9_BACSK/5-385
Q5WCI2_BACSK/2-335
Q5WDL9_BACSK/1-297
Q5WGM7_BACSK/2-303
Q5WGM9_BACSK/6-301
Q5WHA7_BACSK/1-308
Q5WKG6_BACSK/1-324
Q5XC07_STRP6/1-304
Q5XKT9_MYCPH/1-253
Q5YN51_NOCFA/2-217
Q5YNF6_NOCFA/10-334
Q5YNN4_NOCFA/4-307
Q5YRN6_NOCFA/1-303
Q5YS90_NOCFA/1-305
Q5YU69_NOCFA/1-321
Q5YUE2_NOCFA/1-302
Q5YUE9_NOCFA/1-271
Q5YUK4_NOCFA/5-293
Q5YVD3_NOCFA/10-305
Q5YVJ1_NOCFA/2-249
Q5YWA2_NOCFA/2-310
Q5YWA6_NOCFA/2-276
Q5YWB7_NOCFA/1-253
Q5YWG9_NOCFA/1-279
Q5YWL5_NOCFA/1-250
Q5YX58_NOCFA/9-304
Q5YX96_NOCFA/1-299
Q5YXB4_NOCFA/1-291
Q5YXD3_NOCFA/10-307
Q5YXN1_NOCFA/1-275
Q5YY93_NOCFA/1-257
Q5YYD9_NOCFA/13-385
Q5YYR6_NOCFA/13-390
Q5YZ01_NOCFA/18-330
Q5YZ02_NOCFA/14-394
Q5YZ04_NOCFA/164-351
Q5YZ04_NOCFA/6-139
Q5Z0J4_NOCFA/12-394
Q5Z0J5_NOCFA/1-341
Q5Z0P2_NOCFA/34-348
Q5Z0P3_NOCFA/8-329
Q5Z116_NOCFA/1-285
Q5Z1K5_NOCFA/15-261
Q5Z2H2_NOCFA/2-326
Q5Z2H6_NOCFA/2-292
Q5Z2J7_NOCFA/15-382
Q5Z3G2_NOCFA/17-315
Q629W2_BURMA/8-388
Q62AI4_BURMA/13-384
Q62AM3_BURMA/3-303
Q62AM4_BURMA/11-382
Q62B83_BURMA/15-393
Q62BX8_BURMA/12-392
Q62K54_BURMA/1-331
Q62LP8_BURMA/18-319
Q638J4_BACCZ/18-256
Q63A41_BACCZ/1-324
Q63CE4_BACCZ/2-306
Q63CL3_BACCZ/19-314
Q63I04_BURPS/8-388
Q63JK8_BURPS/13-384
Q63JP4_BURPS/3-303
Q63JP5_BURPS/11-382
Q63L21_BURPS/16-307
Q63M08_BURPS/22-391
Q63MH2_BURPS/12-392
Q63MM4_BURPS/8-329
Q63NI5_BURPS/15-393
Q63SC4_BURPS/18-319
Q63TV9_BURPS/1-331
Q63UG0_BURPS/1-315
Q64F42_NOCGL/12-399
Q64F48_9ACTO/12-399
Q65DN0_BACLD/2-306
Q65EM6_BACLD/12-305
Q65MY1_BACLD/1-308
Q65NR0_BACLD/1-303
Q65SQ9_MANSM/1-315
Q65YW9_PSEPU/5-326
Q66F50_YERPS/22-318
Q67PY9_SYMTH/4-306
Q67S08_SYMTH/1-305
Q6A953_PROAC/1-299
Q6ACB9_LEIXX/1-299
Q6ADN0_LEIXX/1-385
Q6B6H5_9ACTO/15-398
Q6BN77_DEBHA/25-409
Q6C4V2_YARLI/35-417
Q6C596_YARLI/36-418
Q6CCQ2_YARLI/37-417
Q6CD40_YARLI/49-424
Q6CF34_YARLI/16-392
Q6CGL0_YARLI/35-418
Q6CV32_KLULA/38-421
Q6D2J8_ERWCT/7-329
Q6D579_ERWCT/4-303
Q6D582_ERWCT/22-390
Q6DB30_ERWCT/5-293
Q6F745_ACIAD/12-333
Q6F9F6_ACIAD/1-315
Q6F9G3_ACIAD/5-382
Q6F9S0_ACIAD/17-313
Q6FAN5_ACIAD/18-393
Q6FB99_ACIAD/1-308
Q6FBW6_ACIAD/22-395
Q6FC22_ACIAD/24-355
Q6FC30_ACIAD/28-349
Q6FC39_ACIAD/3-327
Q6FC50_ACIAD/8-347
Q6FFY9_ACIAD/1-328
Q6G8U6_STAAS/7-301
Q6GCD3_STAAS/19-316
Q6GCE8_STAAS/7-304
Q6GG80_STAAR/7-301
Q6GJX8_STAAR/20-316
Q6GJZ3_STAAR/7-304
Q6HG36_BACHK/18-256
Q6HHJ0_BACHK/1-324
Q6HJV0_BACHK/2-306
Q6HK18_BACHK/19-314
Q6M159_METMP/1-294
Q6M1S1_CORGL/2-288
Q6M3M1_CORGL/15-239
Q6M6F1_CORGL/21-399
Q6MLD8_BDEBA/13-310
Q6N3J3_RHOPA/7-307
Q6N8E6_RHOPA/1-329
Q6NFZ7_CORDI/1-292
Q6NGS2_CORDI/1-299
Q6REQ1_9NOCA/2-271
Q6SHT6_9BACT/1-297
Q6SJW9_PHOMO/68-192
Q6SJX3_PHOMO/68-191
Q6SJX4_PHOMO/1-296
Q6SJX8_PHOMO/1-296
Q6STM1_PSEPU/1-328
Q6TAB5_9BACT/25-340
Q6TJY6_9ACTO/14-398
Q6VAD9_PHOPO/1-217
Q6VAE0_PHOPO/1-229
Q6VAE1_PHOPO/1-245
Q6VAE3_PHOPO/1-257
Q6VAE4_PHOPO/1-190
Q6VAE5_PHOPO/1-262
Q6VFM3_PHOLE/1-294
Q6VFM4_PHOLE/1-221
Q6VFM6_PHOLE/1-294
Q6VFM7_PHOLE/1-321
Q6VFM9_PHOMO/69-191
Q6VFN1_PHOMO/1-221
Q6VFN3_PHOMO/69-192
Q6VFN4_PHOMO/1-296
Q6VFN6_PHOMO/1-321
Q6VFN7_PHOMO/50-192
Q6VFN8_PHOMO/1-296
Q6VFP1_9GAMM/69-187
Q6VFP2_9GAMM/1-317
Q6VFP5_9GAMM/67-195
Q6VFP6_9GAMM/1-318
Q6VFP7_9GAMM/1-324
Q6VFP9_PHOPO/19-175
Q6VFQ0_PHOPO/1-319
Q6VFQ3_VIBFI/1-295
Q6VFQ4_VIBFI/1-321
Q6W254_RHISN/1-315
Q6WE15_RHOER/12-399
Q6WNP3_9NOCA/12-399
Q6XAS7_9NOCA/13-385
Q702V3_YEREN/16-311
Q70HZ2_9ACTO/1-244
Q70P93_9DELT/760-1077
Q70WS9_9NOCA/12-399
Q71X84_LISMF/3-297
Q71X86_LISMF/16-385
Q72KL5_THET2/1-302
Q736E3_BACC1/1-324
Q739P4_BACC1/2-306
Q739W7_BACC1/19-314
Q73CJ8_BACC1/1-318
Q73S26_MYCPA/1-322
Q73S49_MYCPA/13-123
Q73S50_MYCPA/12-134
Q73S50_MYCPA/123-257
Q73S89_MYCPA/1-306
Q73SR0_MYCPA/3-331
Q73SZ8_MYCPA/2-311
Q73T11_MYCPA/5-254
Q73T35_MYCPA/2-307
Q73TG2_MYCPA/2-270
Q73TY4_MYCPA/1-259
Q73U27_MYCPA/48-350
Q73UZ0_MYCPA/19-393
Q73V94_MYCPA/1-291
Q73WY6_MYCPA/1-276
Q73WZ7_MYCPA/1-310
Q73X29_MYCPA/29-301
Q73XD6_MYCPA/8-325
Q73XG0_MYCPA/4-262
Q73Y31_MYCPA/18-397
Q73Y32_MYCPA/167-345
Q73Y32_MYCPA/8-139
Q73Y33_MYCPA/19-316
Q73Y89_MYCPA/1-312
Q73YA2_MYCPA/3-284
Q73YJ3_MYCPA/3-284
Q73ZF8_MYCPA/4-313
Q73ZK5_MYCPA/1-271
Q73ZN8_MYCPA/1-279
Q73ZV2_MYCPA/2-288
Q740C1_MYCPA/2-244
Q741C3_MYCPA/1-281
Q741K6_MYCPA/18-281
Q741K7_MYCPA/3-361
Q741K8_MYCPA/6-331
Q742D6_MYCPA/1-239
Q742F1_MYCPA/2-246
Q742G8_MYCPA/5-252
Q742P0_MYCPA/3-291
Q742P3_MYCPA/118-260
Q742P3_MYCPA/3-128
Q742U8_MYCPA/1-285
Q742Y8_MYCPA/1-326
Q743B0_MYCPA/1-284
Q743P6_MYCPA/1-325
Q743Z6_MYCPA/5-319
Q744H0_MYCPA/1-297
Q744U7_MYCPA/4-231
Q744W4_MYCPA/17-337
Q745C7_MYCPA/1-283
Q745D6_MYCPA/1-323
Q745G7_MYCPA/1-248
Q745M5_MYCPA/21-287
Q7A7M7_STAAN/20-316
Q7A7N9_STAAN/7-304
Q7BQ69_BACCE/14-324
Q7CKI1_YERPE/22-318
Q7CSF3_AGRT5/6-382
Q7CSF4_AGRT5/5-304
Q7CU40_AGRT5/7-329
Q7CUJ7_AGRT5/24-324
Q7D5D5_MYCTU/1-325
Q7D5Y8_MYCTU/17-151
Q7D665_MYCTU/4-137
Q7DAF2_MYCTU/24-334
Q7M9B5_WOLSU/1-302
Q7MZM2_PHOLL/19-236
Q7N0R6_PHOLL/1-322
Q7N5S4_PHOLL/15-390
Q7NDH8_GLOVI/6-322
Q7NU41_CHRVO/11-308
Q7S0J1_NEUCR/14-340
Q7S520_NEUCR/28-408
Q7TWB1_MYCBO/3-329
Q7TWG8_MYCBO/20-259
Q7TX23_MYCBO/16-150
Q7TX97_MYCBO/7-298
Q7TXB0_MYCBO/1-243
Q7TXB6_MYCBO/8-140
Q7TXM9_MYCBO/13-298
Q7TYZ2_MYCBO/14-284
Q7TZ96_MYCBO/1-324
Q7TZF6_MYCBO/1-279
Q7U196_MYCBO/7-315
Q7U222_MYCBO/2-307
Q7U2S3_MYCBO/24-334
Q7U2Z0_MYCBO/9-236
Q7ULC8_RHOBA/28-264
Q7VGV5_HELHP/14-394
Q7VGV8_HELHP/1-285
Q7W666_BORPA/9-305
Q7WBP6_BORPA/1-322
Q7WI32_BORBR/9-305
Q7WIV0_BORBR/36-309
Q7WIV2_BORBR/6-298
Q7WPN8_BORBR/1-322
Q81B18_BACCR/20-259
Q81C71_BACCR/1-324
Q81EG5_BACCR/2-306
Q81EN1_BACCR/20-314
Q81MY3_BACAN/18-256
Q81P97_BACAN/5-328
Q81RM6_BACAN/2-306
Q81RU5_BACAN/19-314
Q825H3_STRAW/1-273
Q825Q4_STRAW/1-321
Q825X5_STRAW/8-306
Q826I0_STRAW/14-399
Q826I1_STRAW/34-364
Q826U2_STRAW/2-275
Q827A7_STRAW/127-324
Q827A7_STRAW/15-134
Q827N0_STRAW/2-247
Q828H3_STRAW/3-328
Q828M8_STRAW/2-321
Q828W1_STRAW/35-406
Q828W2_STRAW/3-313
Q82B41_STRAW/1-317
Q82BQ9_STRAW/7-240
Q82CD4_STRAW/14-387
Q82CV2_STRAW/37-353
Q82E53_STRAW/1-299
Q82FJ7_STRAW/38-351
Q82GU4_STRAW/6-250
Q82GU6_STRAW/2-302
Q82IB5_STRAW/1-262
Q82JA0_STRAW/1-312
Q82JU8_STRAW/5-292
Q82KP8_STRAW/1-281
Q82LR2_STRAW/1-312
Q82MU9_STRAW/1-338
Q82NT3_STRAW/6-331
Q82NT6_STRAW/1-346
Q82NY4_STRAW/13-301
Q82PU2_STRAW/1-281
Q82QC1_STRAW/1-191
Q839T7_ENTFA/1-303
Q83Q17_SHIFL/8-306
Q83X04_STRRO/1-203
Q83YD2_STRHY/18-389
Q83YD2_STRHY/466-837
Q848C1_STRHY/1-334
Q86ZI9_NEUCR/7-339
Q87DR6_XYLFT/28-285
Q87UV6_PSESM/13-390
Q880G1_PSESM/21-346
Q880G2_PSESM/27-298
Q881B2_PSESM/15-393
Q882N6_PSESM/6-327
Q882N8_PSESM/1-315
Q883D9_PSESM/15-384
Q885N6_PSESM/3-323
Q887X3_PSESM/24-346
Q88AN9_PSESM/8-389
Q88B66_PSESM/9-307
Q88GS4_PSEPK/1-316
Q88H36_PSEPK/9-393
Q88HY4_PSEPK/4-327
Q88HY5_PSEPK/15-388
Q88I30_PSEPK/5-298
Q88J84_PSEPK/5-326
Q88JA3_PSEPK/15-393
Q88K08_PSEPK/24-241
Q88RB1_PSEPK/12-389
Q88RP1_PSEPK/7-307
Q88W13_LACPL/13-310
Q89C19_BRAJA/32-331
Q89D43_BRAJA/41-423
Q89D61_BRAJA/16-394
Q89DZ8_BRAJA/6-328
Q89EN9_BRAJA/7-330
Q89EZ9_BRAJA/42-336
Q89G94_BRAJA/1-327
Q89IY6_BRAJA/9-308
Q89K03_BRAJA/13-387
Q89PP0_BRAJA/1-308
Q89Q17_BRAJA/5-380
Q89T15_BRAJA/3-301
Q89U20_BRAJA/29-397
Q89UJ6_BRAJA/7-303
Q89V14_BRAJA/2-302
Q89VZ8_BRAJA/4-313
Q8CRJ6_STAES/8-310
Q8CSA4_STAES/8-302
Q8CTS4_STAES/13-387
Q8DRA7_STRR6/4-310
Q8DZP0_STRA5/1-301
Q8E0K0_STRA5/2-307
Q8E5D8_STRA3/1-301
Q8E673_STRA3/2-307
Q8ELW4_OCEIH/16-313
Q8ELY6_OCEIH/1-317
Q8EMR3_OCEIH/13-391
Q8ENR9_OCEIH/1-274
Q8ET58_OCEIH/9-303
Q8ETA6_OCEIH/12-314
Q8FLR8_COREF/5-296
Q8FM70_COREF/30-265
Q8FM87_COREF/1-228
Q8FND1_COREF/5-298
Q8FNM5_COREF/29-319
Q8FNX2_COREF/13-314
Q8FPL9_COREF/1-299
Q8FPQ8_COREF/19-317
Q8FY38_BRUSU/7-329
Q8G0K5_BRUSU/8-302
Q8GAW6_COMS9/24-269
Q8GFE6_9NOCA/14-391
Q8GFE7_9ACTO/14-391
Q8GFF4_9CELL/1-256
Q8GFF5_9ACTO/1-203
Q8GFF6_RHOOP/1-276
Q8GFF7_RHOOP/1-291
Q8GFF8_RHOOP/1-244
Q8GFF9_RHOOP/1-211
Q8GFG0_RHOOP/1-220
Q8GFG6_RHOOP/1-273
Q8GFG7_RHOOP/3-279
Q8GFG8_RHOOP/2-273
Q8GFG9_RHOOP/3-312
Q8GFH0_RHOOP/3-271
Q8GGD3_9MYCO/13-392
Q8GHK5_9NOCA/3-322
Q8GIB9_9MYCO/23-399
Q8GRC7_BACSU/15-400
Q8K7D7_STRP3/1-304
Q8KIL4_RHIEC/9-313
Q8KJ32_RHILO/9-311
Q8KJ73_RHILO/1-307
Q8KL34_RHIEC/20-343
Q8NLJ8_CORGL/12-300
Q8NM01_CORGL/1-299
Q8NN94_CORGL/5-299
Q8NNI3_CORGL/1-218
Q8NNR5_CORGL/5-306
Q8NQ12_CORGL/1-299
Q8NR44_CORGL/3-339
Q8NRN0_CORGL/7-344
Q8NRN3_CORGL/30-408
Q8NSF8_CORGL/10-384
Q8NW82_STAAW/7-301
Q8NYA7_STAAW/19-316
Q8NYB9_STAAW/7-304
Q8P0X1_STRP8/1-304
Q8PA07_XANCP/82-376
Q8PHP9_XANAC/14-387
Q8PLT3_XANAC/42-334
Q8PP33_XANAC/17-399
Q8PT93_METMA/1-235
Q8PUY3_METMA/1-303
Q8RLG3_BRAJA/1-323
Q8U675_AGRT5/5-258
Q8VM74_RHISB/1-307
Q8VPU6_NOCSI/3-316
Q8XA89_ECO57/8-326
Q8XQJ8_RALSO/19-289
Q8XRE6_RALSO/20-310
Q8XS40_RALSO/2340-2657
Q8XWL2_RALSO/11-309
Q8Y4T7_LISMO/3-297
Q8Y4T9_LISMO/16-385
Q8YHA8_BRUME/8-302
Q8YJR5_BRUME/7-332
Q8YTR0_NOSS1/1-317
Q8YU35_NOSS1/1-303
Q8Z3I3_SALTI/7-306
Q8ZLT8_SALTY/7-306
Q91UU4_9ZZZZ/1-322
Q91UU5_9ZZZZ/1-309
Q928U3_LISIN/8-295
Q928U5_LISIN/16-385
Q92M89_RHIME/7-300
Q92TM7_RHIME/6-386
Q92UJ9_RHIME/1-307
Q92X62_RHIME/1-295
Q92XU4_RHIME/10-384
Q92ZM5_RHIME/1-315
Q931Q5_STAAM/7-301
Q93CN7_9BURK/30-356
Q93CP3_PHOLU/1-293
Q93CP4_PHOLU/1-322
Q93DS5_STRAG/1-263
Q93GZ9_STRAW/78-393
Q93HG1_STRAW/37-327
Q93J81_STRCO/20-336
Q93JF6_STRCO/1-281
Q93PP4_9NOCA/1-181
Q93PP5_9NOCA/1-181
Q93PP6_9NOCA/1-181
Q93PP7_9NOCA/1-181
Q93PR4_BRAJA/47-380
Q97SQ8_STRPN/4-310
Q97Y17_SULSO/9-298
Q981V7_RHILO/4-382
Q981Y9_RHILO/12-388
Q982D7_RHILO/6-390
Q986L8_RHILO/15-388
Q98AR8_RHILO/1-307
Q98AZ9_RHILO/9-309
Q98BU1_RHILO/13-333
Q98CB7_RHILO/9-329
Q98CI2_RHILO/7-323
Q98CI3_RHILO/10-366
Q98D40_RHILO/11-131
Q98D41_RHILO/4-247
Q98D44_RHILO/1-306
Q98EN2_RHILO/12-248
Q98G85_RHILO/21-341
Q98IP4_RHILO/7-331
Q98IR9_RHILO/4-387
Q98QC6_MYCPU/6-297
Q99TM6_STAAN/7-301
Q99WN8_STAAM/20-316
Q99WQ3_STAAM/7-304
Q99ZI4_STRP1/1-304
Q9A6W9_CAUCR/19-312
Q9A925_CAUCR/10-323
Q9AD98_STRCO/2-321
Q9AE04_AMYMD/6-324
Q9AH03_RHOER/3-322
Q9AH10_RHOER/1-244
Q9AH80_PSEFL/22-335
Q9AJA5_SHEHA/1-306
Q9AJA6_SHEHA/1-321
Q9AJA9_VIBOR/1-233
Q9AQ34_BRASW/9-311
Q9CCV8_MYCLE/6-332
Q9EVB3_SHEHA/1-219
Q9F0J5_STRAE/1-156
Q9F9Q6_BACAM/9-316
Q9F9T3_9PROT/12-380
Q9HQ40_HALSA/1-214
Q9HQZ9_HALSA/1-312
Q9HWM6_PSEAE/17-389
Q9HX62_PSEAE/8-329
Q9I0N7_PSEAE/3-318
Q9I0N9_PSEAE/4-323
Q9I0Z9_PSEAE/13-307
Q9I1D0_PSEAE/14-392
Q9I1F2_PSEAE/16-393
Q9I225_PSEAE/20-331
Q9I4F2_PSEAE/28-256
Q9JN87_STRCO/6-315
Q9K4C1_STRCO/1-312
Q9KEH7_BACHD/1-305
Q9KY78_STRCO/1-262
Q9L106_STRCO/2-303
Q9LBX4_9BACL/9-395
Q9PDK0_XYLFA/26-286
Q9RCZ3_STRCO/8-306
Q9RDA2_STRCO/136-264
Q9RDA2_STRCO/14-133
Q9RFK5_STIAU/753-1069
Q9RIT9_STRCO/1-82
Q9RWQ5_DEIRA/7-326
Q9RZ33_DEIRA/5-306
Q9S3Z1_VIBFI/1-321
Q9S4D7_VIBCH/1-216
Q9S4D8_VIBFI/1-214
Q9S4D9_VIBHA/1-217
Q9S4E0_VIBHA/1-217
Q9X2P4_MYCSM/1-263
Q9X460_9PROT/13-388
Q9X5G9_STRCL/3-360
Q9X5R1_STRLA/7-311
Q9X5R4_STRLA/1-316
Q9X5S7_STRLA/10-261
Q9X5S8_STRLA/1-274
Q9X7R0_STRCO/1-292
Q9X7Y1_STRCO/1-320
Q9X888_STRCO/1-299
Q9XC09_MYCPH/2-307
Q9XC11_MYCFO/2-307
Q9XC13_MYCCH/5-308
Q9XC15_MYCAV/2-307
Q9XC78_9GAMM/1-216
Q9XC79_9GAMM/1-216
Q9XC80_9GAMM/1-217
Q9ZA30_STRVN/6-305
Q9ZBF0_STRCO/1-288
Q9ZBY1_STRCO/27-312
Q9ZC18_STRCO/1-291
RUTA_ACIAD/1-325
RUTA_AGRRK/1-321
RUTA_AGRT5/1-325
RUTA_AGRVS/1-325
RUTA_ALTMD/1-322
RUTA_BRASB/1-325
RUTA_CAUCN/1-323
RUTA_CAUCR/1-323
RUTA_CAUSK/1-324
RUTA_CAUST/1-324
RUTA_CROTZ/17-341
RUTA_ECO10/1-325
RUTA_ECO1A/1-325
RUTA_ECO24/31-355
RUTA_ECO26/1-325
RUTA_ECO27/1-325
RUTA_ECO44/1-325
RUTA_ECO45/20-344
RUTA_ECO55/20-344
RUTA_ECO57/20-344
RUTA_ECO5E/1-325
RUTA_ECO5T/20-344
RUTA_ECO7I/31-325
RUTA_ECO81/20-344
RUTA_ECO8A/20-344
RUTA_ECOBB/20-344
RUTA_ECOBD/1-325
RUTA_ECOBR/20-344
RUTA_ECOBW/20-344
RUTA_ECOCB/20-344
RUTA_ECOD1/1-325
RUTA_ECODH/20-344
RUTA_ECOHS/31-355
RUTA_ECOK1/20-344
RUTA_ECOKI/31-355
RUTA_ECOL5/1-325
RUTA_ECOL6/31-354
RUTA_ECOLC/1-325
RUTA_ECOLI/20-344
RUTA_ECOLU/20-344
RUTA_ECOS5/20-343
RUTA_ECOSE/20-344
RUTA_ECOSM/1-324
RUTA_ECOUT/31-355
RUTA_ENT38/1-325
RUTA_ENTCC/1-325
RUTA_ENTS8/2-302
RUTA_HALO1/1-324
RUTA_KLEP3/1-325
RUTA_KLEP7/1-325
RUTA_KLEVT/1-325
RUTA_METC4/13-336
RUTA_METEA/1-324
RUTA_METED/1-324
RUTA_METEP/9-332
RUTA_METPB/13-336
RUTA_METRJ/18-341
RUTA_PANAM/1-322
RUTA_PSE14/1-323
RUTA_PSEU2/1-323
RUTA_PSEU5/1-320
RUTA_SERP5/1-325
RUTA_SHIDS/19-341
RUTA_SHIF2/20-344
RUTA_SHIF8/2-326
RUTA_SHIFL/20-344
RUTA_VARPS/1-325
RUTA_YERE8/1-325
SNAA_STRPR/17-368
SNAB_STRPR/5-209
SOXA_RHOSG/12-399
SSUD1_RHILO/9-332
SSUD2_RHILO/8-331
SSUD_ACIAC/1-332
SSUD_AGRT5/8-332
SSUD_AZOVD/3-326
SSUD_BACA2/1-324
SSUD_BACLD/1-324
SSUD_BACSU/1-324
SSUD_BRAJA/6-329
SSUD_BURP1/1-331
SSUD_BURP8/1-331
SSUD_BURPP/1-331
SSUD_BURTA/1-331
SSUD_BUTSP/3-326
SSUD_CITK8/3-326
SSUD_CUPNH/1-332
SSUD_CUPPJ/1-332
SSUD_CUPTR/1-332
SSUD_DELAS/1-332
SSUD_ECO24/3-326
SSUD_ECO27/3-326
SSUD_ECO45/3-326
SSUD_ECO55/3-326
SSUD_ECO57/3-326
SSUD_ECO5E/3-326
SSUD_ECO7I/3-326
SSUD_ECO81/3-326
SSUD_ECO8A/3-326
SSUD_ECOBW/3-326
SSUD_ECODH/3-326
SSUD_ECOHS/3-326
SSUD_ECOK1/3-326
SSUD_ECOL5/3-326
SSUD_ECOL6/3-326
SSUD_ECOLC/3-326
SSUD_ECOLI/3-326
SSUD_ECOLU/3-326
SSUD_ECOSE/3-326
SSUD_ECOSM/3-326
SSUD_ECOUT/3-326
SSUD_ENT38/3-326
SSUD_ENTS8/3-326
SSUD_ERWCT/3-326
SSUD_ERWP6/3-326
SSUD_ERWT9/3-326
SSUD_ESCF3/3-326
SSUD_METC4/9-332
SSUD_PECCP/3-326
SSUD_POLNA/1-332
SSUD_PSE14/1-324
SSUD_PSEAE/1-326
SSUD_PSEE4/3-326
SSUD_PSEMY/3-326
SSUD_PSEP1/3-326
SSUD_PSEPG/3-326
SSUD_PSEPK/3-326
SSUD_PSEPU/3-326
SSUD_PSEPW/3-326
SSUD_PSESM/1-324
SSUD_PSESP/3-326
SSUD_PSEU2/1-324
SSUD_RALME/1-332
SSUD_RALPJ/1-332
SSUD_RALSO/1-332
SSUD_RHIE6/8-332
SSUD_RHOPA/9-332
SSUD_RHOPT/9-332
SSUD_SERP5/3-326
SSUD_SHIF8/3-326
SSUD_SHIFL/3-326
SSUD_SORC5/1-324
SSUD_VARPS/1-332
SSUD_XANAC/1-332
SSUD_YERP3/2-326
SSUD_YERPA/2-326
SSUD_YERPB/2-326
SSUD_YERPE/2-326
SSUD_YERPN/2-326
SSUD_YERPP/2-326
SSUD_YERPS/2-326
SSUD_YERPY/2-326
Y1360_MYCTU/3-318
Y1395_MYCBO/3-318
Y4VJ_RHISN/1-308
Y4WF_RHISN/9-311
Y940_MYCTU/2-241
Y953_MYCTU/1-270
Y965_MYCBO/2-241
Y978_MYCBO/1-270
YCEB_BACSU/2-301
YDDN_BACSU/6-300
YHBW_ECOL6/8-306
YHBW_ECOLI/8-306
YTMO_BACSU/2-301
YVBT_BACSU/12-308
YWCH_BACSU/4-306
YXEK_BACSU/17-385
