# Supplementary material for: Contact prediction is hardest for the most informative contacts, but improves with the incorporation of contact potentials
Source: PLoS One. 2018 Jun 28;13(6):e0199585. doi: 10.1371/journal.pone.0199585 (PMC6023208; doi:10.1371/journal.pone.0199585)
Supplement: S1 Data — Each file in the ‘alignments’ directory herein corresponds to a protein family’s alignment and contains the accession number and sequence range of each sequence in the alignment. (TAR.GZ) [file pone.0199585.s001.tar.gz › alignments/TOBE_2]

A0AXA2_BURCH/293-367
A0AY98_BURCH/284-356
A0AZ29_BURCH/283-369
A0B306_BURCH/290-365
A0B413_BURCH/291-366
A0B4F3_BURCH/281-356
A0JSI4_ARTS2/303-371
A0K295_ARTS2/262-335
A0K5E7_BURCH/286-363
A0K656_BURCH/270-341
A0K7G0_BURCH/285-354
A0K7M4_BURCH/304-384
A0KA14_BURCH/281-351
A0KB68_BURCH/302-382
A0KCX5_BURCH/286-354
A0KIV5_AERHH/290-362
A0KJL5_AERHH/273-359
A0KPQ7_AERHH/255-328
A0KQ70_AERHH/257-332
A0KQK8_AERHH/299-382
A0KZV1_SHESA/297-376
A0L119_SHESA/276-347
A0LMC3_SYNFM/283-362
A0LP15_SYNFM/305-384
A0LSC1_ACIC1/277-350
A0NHF6_OENOE/283-352
A0NHT2_OENOE/304-379
A0NJP0_OENOE/272-348
A0NJP8_OENOE/273-344
A0NM48_9RHOB/273-344
A0NMX2_9RHOB/274-346
A0NMY3_9RHOB/273-344
A0NN16_9RHOB/276-344
A0NN45_9RHOB/273-341
A0NN52_9RHOB/281-353
A0NN69_9RHOB/279-346
A0NQM5_9RHOB/300-372
A0NQX8_9RHOB/280-356
A0NRR2_9RHOB/276-345
A0NRX1_9RHOB/273-349
A0NTI6_9RHOB/250-328
A0NU80_9RHOB/284-360
A0NXM7_9RHOB/286-368
A0NXZ6_9RHOB/259-319
A0NXZ7_9RHOB/277-345
A0NY13_9RHOB/255-326
A0NY26_9RHOB/268-339
A0NYS2_9RHOB/280-351
A0NZB6_9RHOB/281-352
A0NZI4_9RHOB/281-355
A0P081_9RHOB/259-331
A0P089_9RHOB/280-348
A0P139_9RHOB/265-333
A0P1C5_9RHOB/284-365
A0P1H2_9RHOB/282-355
A0P1Y6_9RHOB/273-340
A0P3A6_9RHOB/300-383
A0P3U4_9RHOB/293-360
A0PQL6_MYCUA/275-348
A0PXF9_CLONN/283-356
A0Q5W5_FRATN/287-371
A0QFI3_MYCA1/277-350
A0QPT2_MYCS2/274-347
A0QPU2_MYCS2/271-347
A0QPX9_MYCS2/270-344
A0QQ83_MYCS2/281-363
A0QWY5_MYCS2/271-345
A0QXE2_MYCS2/279-348
A0QXF4_MYCS2/326-404
A0QYE9_MYCS2/272-341
A0R1I0_MYCS2/285-367
A0R3R8_MYCS2/281-352
A0R6E6_MYCS2/283-354
A0R6U1_MYCS2/271-345
A0RBE6_BACAH/281-359
A0RCB9_BACAH/249-318
A0RI25_BACAH/282-357
A0RPX9_CAMFF/257-325
A0Y1T6_9GAMM/255-325
A0YH30_9GAMM/290-359
A0YI40_LYNSP/302-379
A0YI66_LYNSP/287-366
A0YIL9_LYNSP/63-132
A0YTZ1_LYNSP/351-427
A0YXZ7_LYNSP/289-358
A0Z1E5_9GAMM/280-336
A0ZBI9_NODSP/340-419
A0ZDK1_NODSP/278-370
A0ZEH4_NODSP/1-60
A0ZH49_NODSP/275-344
A0ZZT8_BIFAA/310-393
A1A3U1_BIFAA/280-366
A1A994_ECOK1/322-402
A1AAT0_ECOK1/281-351
A1AB43_ECOK1/256-333
A1AIL3_ECOK1/313-385
A1AZ84_PARDP/282-358
A1B0A0_PARDP/272-342
A1B0U1_PARDP/287-360
A1B0W7_PARDP/282-352
A1B401_PARDP/286-364
A1B4W2_PARDP/254-322
A1B7N6_PARDP/297-375
A1B9D8_PARDP/293-378
A1B9P8_PARDP/255-325
A1BAF9_PARDP/256-325
A1BAG8_PARDP/296-368
A1BAX0_PARDP/306-381
A1BB18_PARDP/284-355
A1BB27_PARDP/273-345
A1BBK8_PARDP/255-324
A1BBP0_PARDP/278-354
A1BBS9_PARDP/275-351
A1BBW0_PARDP/283-358
A1BC64_PARDP/255-347
A1EHS8_VIBCH/306-383
A1EI06_VIBCH/276-347
A1EJG0_VIBCH/281-353
A1EP21_VIBCH/276-342
A1ESV0_VIBCH/292-371
A1F0K6_VIBCH/276-347
A1F3M8_VIBCH/281-353
A1F5U9_VIBCH/306-383
A1F773_VIBCH/276-342
A1F8T2_VIBCH/292-371
A1HNL7_9FIRM/285-356
A1IG86_PHOPO/276-342
A1IQM6_NEIMA/288-370
A1JIZ5_YERE8/286-358
A1JM61_YERE8/295-375
A1JMD6_YERE8/288-365
A1JRV0_YERE8/283-355
A1JTJ7_YERE8/287-358
A1K7L9_AZOSB/282-351
A1KC86_AZOSB/265-333
A1KK84_MYCBP/275-348
A1KSL8_NEIMF/288-370
A1R067_BORT9/276-344
A1R2U0_ARTAT/281-322
A1R600_ARTAT/301-368
A1RFX2_SHESW/276-347
A1RMJ1_SHESW/297-376
A1RQM9_PYRIL/281-345
A1RR82_PYRIL/262-332
A1RYN4_THEPD/282-358
A1RZD3_THEPD/283-354
A1RZE5_THEPD/281-348
A1S0A3_THEPD/279-356
A1S0G3_THEPD/275-343
A1S0G9_THEPD/278-355
A1S171_THEPD/282-354
A1S3C0_SHEAM/273-340
A1S8Y7_SHEAM/297-376
A1SI95_NOCSJ/275-344
A1SIE5_NOCSJ/277-357
A1SLN4_NOCSJ/256-338
A1SLP5_NOCSJ/279-360
A1SMZ5_NOCSJ/269-354
A1SXL8_PSYIN/281-352
A1SYQ2_PSYIN/284-356
A1SZE6_PSYIN/284-353
A1T9P3_MYCVP/279-347
A1TH46_MYCVP/271-341
A1TH54_MYCVP/275-345
A1TJS0_ACIAC/272-343
A1TJS1_ACIAC/278-349
A1TKM3_ACIAC/282-351
A1TSS6_ACIAC/281-355
A1TTB4_ACIAC/258-330
A1TTZ6_ACIAC/276-351
A1TXI2_MARAV/282-359
A1U2J6_MARAV/291-370
A1U325_MARAV/284-353
A1UBA9_MYCSK/259-333
A1UFQ1_MYCSK/270-340
A1UG42_MYCSK/279-348
A1ULC3_MYCSK/280-352
A1UNJ4_MYCSK/273-344
A1UQ16_MYCSK/278-352
A1UUN3_BURMS/281-356
A1UZE8_BURMS/288-363
A1V178_BURMS/281-353
A1V1M8_BURMS/286-363
A1V2U2_BURMS/310-381
A1V4F3_BURMS/304-384
A1V8E2_BURMS/282-351
A1V9Y3_DESVV/271-338
A1VHF9_DESVV/282-363
A1VIS8_POLNA/280-353
A1VKI9_POLNA/292-361
A1VQK5_POLNA/283-356
A1VR83_POLNA/284-364
A1VSD8_POLNA/264-355
A1VTL1_POLNA/280-348
A1VZ87_CAMJJ/258-323
A1W311_ACISJ/270-341
A1W312_ACISJ/278-349
A1W4C6_ACISJ/258-327
A1WB04_ACISJ/264-337
A1WBQ3_ACISJ/282-351
A1WED6_VEREI/272-344
A1WFY3_VEREI/277-349
A1WG07_VEREI/277-357
A1WG23_VEREI/277-347
A1WG46_VEREI/294-374
A1WGG8_VEREI/293-366
A1WGL8_VEREI/281-361
A1WHA2_VEREI/278-351
A1WI11_VEREI/303-372
A1WJ24_VEREI/273-349
A1WJ91_VEREI/282-365
A1WJG0_VEREI/295-381
A1WKB1_VEREI/279-350
A1WKB2_VEREI/272-343
A1WKF5_VEREI/280-365
A1WKR1_VEREI/255-343
A1WMP1_VEREI/264-344
A1WMR2_VEREI/279-362
A1WN30_VEREI/269-348
A1WNG7_VEREI/287-359
A1WQ43_VEREI/282-359
A1WQX0_VEREI/277-359
A1WRG3_VEREI/275-342
A1WRY0_VEREI/294-374
A1WS39_VEREI/154-238
A1WV73_HALHL/281-351
A1ZE55_9BACT/265-331
A2AXN7_HALME/291-360
A2BJL9_HYPBU/282-358
A2BMS9_HYPBU/282-355
A2C6N2_PROM3/313-385
A2C9W5_PROM3/249-314
A2P2V8_VIBCH/276-347
A2P7R9_VIBCH/293-370
A2PAJ3_VIBCH/276-342
A2PBW7_VIBCH/281-353
A2PBY6_VIBCH/292-371
A2PPG0_VIBCH/316-393
A2PPZ3_VIBCH/276-347
A2PRH3_VIBCH/281-353
A2PSE7_VIBCH/276-342
A2PXP1_VIBCH/292-371
A2REL4_STRPG/276-345
A2RIF5_LACLM/293-368
A2RKV3_LACLM/276-345
A2RWV5_BURM9/281-356
A2S0Y8_BURM9/283-365
A2S234_BURM9/288-363
A2S2E8_BURM9/304-384
A2S3Y3_BURM9/270-341
A2S723_BURM9/282-351
A2S908_BURM9/281-353
A2S9F6_BURM9/286-363
A2SEQ7_METPP/315-384
A2SH23_METPP/289-369
A2SL89_METPP/250-329
A2SQN5_METLZ/272-348
A2VJE6_MYCTU/275-348
A2VQ63_9BURK/304-384
A2VRG3_9BURK/270-341
A2VS64_9BURK/286-363
A2VTK1_9BURK/283-352
A2VUE4_9BURK/275-355
A2VUT3_9BURK/306-386
A2VVW4_9BURK/281-352
A2VZT5_9BURK/283-369
A2W0K2_9BURK/284-356
A2W1Q9_9BURK/236-311
A2W271_9BURK/296-371
A2W2Y3_9BURK/290-365
A2W6V9_9BURK/306-386
A2W9Z5_9BURK/304-384
A2WB88_9BURK/270-341
A2WBZ0_9BURK/286-363
A2WDB6_9BURK/283-352
A2WDR8_9BURK/283-383
A2WGK7_9BURK/290-365
A2WH41_9BURK/291-363
A2WHM7_9BURK/291-363
A3CK31_STRSV/293-368
A3CKA4_STRSV/292-367
A3CML8_STRSV/294-369
A3CQF8_STRSV/292-367
A3CWR3_METMJ/266-344
A3CWS0_METMJ/276-354
A3D069_SHEB5/276-347
A3D1L7_SHEB5/297-376
A3DFT4_CLOTH/279-352
A3DKV7_STAMF/282-355
A3DLA5_STAMF/282-357
A3DNN1_STAMF/283-354
A3EHF1_VIBCH/281-353
A3ELS0_VIBCH/292-371
A3EM71_VIBCH/316-393
A3EMY4_VIBCH/276-342
A3GM14_VIBCH/292-371
A3GM37_VIBCH/306-383
A3GMI9_VIBCH/276-347
A3GN45_VIBCH/281-353
A3GPV8_VIBCH/276-342
A3GUV9_VIBCH/276-347
A3H1F4_VIBCH/306-383
A3H3D9_VIBCH/276-342
A3H3N4_VIBCH/292-371
A3I4T0_9BACI/274-343
A3IGR8_9CHRO/292-365
A3ITN3_9CHRO/279-348
A3IY78_9CHRO/322-395
A3J9V2_9ALTE/283-352
A3JAE1_9ALTE/310-387
A3JHL6_9ALTE/291-370
A3JJT9_9ALTE/292-371
A3JK51_9ALTE/297-377
A3JL01_9ALTE/285-355
A3JML7_9RHOB/276-344
A3JR08_9RHOB/283-352
A3JRX3_9RHOB/252-343
A3JTE1_9RHOB/282-360
A3JTE9_9RHOB/300-375
A3JUM9_9RHOB/275-358
A3JVN7_9RHOB/259-330
A3JWT6_9RHOB/282-356
A3JY93_9RHOB/282-353
A3JYR9_9RHOB/282-353
A3JZE6_9RHOB/271-346
A3K0S1_9RHOB/278-358
A3K2C8_9RHOB/261-344
A3K2E7_9RHOB/407-486
A3K345_9RHOB/278-349
A3K3R0_9RHOB/271-349
A3K4F2_9RHOB/251-334
A3K5X9_9RHOB/275-346
A3K6P8_9RHOB/274-346
A3K6R5_9RHOB/284-354
A3K6U5_9RHOB/280-355
A3K7G5_9RHOB/254-323
A3K7P4_9RHOB/271-348
A3K885_9RHOB/276-341
A3K9G5_9RHOB/283-352
A3KAG8_9RHOB/278-348
A3KAH0_9RHOB/255-325
A3KBC5_9RHOB/251-326
A3KBD1_9RHOB/259-330
A3KUA9_PSEAE/281-355
A3KWS5_PSEAE/257-328
A3KXH3_PSEAE/276-345
A3KXN4_PSEAE/280-361
A3KZJ4_PSEAE/287-364
A3L0A1_PSEAE/274-347
A3L0C6_PSEAE/299-382
A3L0L8_PSEAE/294-368
A3L6B7_PSEAE/257-328
A3L904_PSEAE/281-355
A3LE01_PSEAE/276-345
A3LE65_PSEAE/280-361
A3LHA9_PSEAE/299-382
A3LHD3_PSEAE/274-347
A3LI57_PSEAE/286-363
A3MBP7_BURM7/283-365
A3MCV9_BURM7/288-363
A3MDT6_BURM7/281-356
A3MHC6_BURM7/281-353
A3MII0_BURM7/270-341
A3MK25_BURM7/304-384
A3MMP0_BURM7/286-363
A3MPX6_BURM7/282-351
A3MSR3_PYRCJ/276-340
A3MT34_PYRCJ/256-325
A3MZ02_ACTP2/285-366
A3N1N6_ACTP2/291-363
A3N296_ACTP2/275-345
A3N6F6_BURP6/281-353
A3N7X8_BURP6/270-341
A3N9Y6_BURP6/304-384
A3NCD6_BURP6/286-363
A3NEC7_BURP6/282-351
A3NGW9_BURP6/288-363
A3NHA3_BURP6/302-382
A3NK67_BURP6/281-356
A3NMC5_BURP6/283-365
A3NS40_BURP0/299-371
A3NTL5_BURP0/270-341
A3NVS1_BURP0/304-384
A3NY66_BURP0/286-363
A3P061_BURP0/282-351
A3P2H0_BURP0/288-363
A3P2V9_BURP0/302-382
A3P5S8_BURP0/281-356
A3P7T6_BURP0/283-365
A3PFU8_RHOS1/280-356
A3PH30_RHOS1/286-364
A3PHX8_RHOS1/287-368
A3PIK8_RHOS1/276-352
A3PIZ2_RHOS1/291-374
A3PK88_RHOS1/278-356
A3PL81_RHOS1/275-350
A3PP75_RHOS1/288-367
A3PPJ5_RHOS1/249-327
A3PQ89_RHOS1/277-347
A3PQW1_RHOS1/275-345
A3PR83_RHOS1/287-362
A3PS26_RHOS1/251-323
A3PUX4_MYCSJ/259-333
A3PZB3_MYCSJ/270-340
A3PZQ2_MYCSJ/279-348
A3PZR1_MYCSJ/292-370
A3Q5S2_MYCSJ/280-352
A3Q7Z0_MYCSJ/273-344
A3QB87_SHELP/275-342
A3QBJ7_SHELP/297-376
A3RXF0_RALSO/283-353
A3RYD9_RALSO/283-362
A3RZM7_RALSO/285-356
A3S0P9_RALSO/284-356
A3S985_9RHOB/293-373
A3S989_9RHOB/286-364
A3SAE1_9RHOB/255-326
A3SAR6_9RHOB/279-344
A3SBE6_9RHOB/278-361
A3SCE5_9RHOB/274-346
A3SEL1_9RHOB/275-343
A3SJ52_9RHOB/274-354
A3SJ87_9RHOB/295-373
A3SJI1_9RHOB/302-376
A3SJQ4_9RHOB/282-360
A3SLG4_9RHOB/292-372
A3SLG9_9RHOB/286-364
A3SLJ9_9RHOB/280-357
A3SPH6_9RHOB/275-358
A3SU47_9RHOB/293-373
A3SU51_9RHOB/271-349
A3SW44_9RHOB/279-344
A3SWU5_9RHOB/278-361
A3SXM8_9RHOB/274-346
A3T0I2_9RHOB/275-343
A3T194_9RHOB/255-326
A3TH92_9MICO/293-372
A3TI04_9MICO/288-360
A3TLH7_9MICO/309-385
A3TQJ3_9MICO/281-352
A3TT64_9RHOB/255-326
A3TUS6_9RHOB/269-340
A3TWA7_9RHOB/283-361
A3TWB9_9RHOB/292-371
A3TWR0_9RHOB/272-342
A3TY91_9RHOB/290-363
A3TYT2_9RHOB/274-347
A3TZ94_9RHOB/277-350
A3U0R3_9RHOB/277-345
A3U0R4_9RHOB/259-323
A3U189_9RHOB/276-346
A3U1G7_9RHOB/265-333
A3U1H6_9RHOB/281-356
A3U1Q2_9RHOB/273-356
A3U407_9RHOB/275-344
A3U408_9RHOB/262-328
A3UK74_9RHOB/279-350
A3ULH6_VIBSP/281-353
A3ULT5_VIBSP/286-365
A3UNU7_VIBSP/257-335
A3UXU5_VIBSP/289-363
A3UYF3_VIBSP/276-342
A3UZK7_VIBSP/278-351
A3V122_9RHOB/292-368
A3V1Z8_9RHOB/255-326
A3V5Z2_9RHOB/278-357
A3V7T9_9RHOB/286-364
A3V9D7_9RHOB/270-353
A3VAT8_9RHOB/301-381
A3VID0_9RHOB/283-365
A3VLL0_9RHOB/285-358
A3VM88_9RHOB/286-364
A3VMS6_9RHOB/282-355
A3VWI4_9RHOB/182-262
A3VWY3_9RHOB/274-357
A3VYA0_9RHOB/289-370
A3W0M5_9RHOB/276-350
A3W0P5_9RHOB/304-381
A3W1B2_9RHOB/280-347
A3W1B3_9RHOB/274-346
A3W1D8_9RHOB/288-365
A3W1S4_9RHOB/282-362
A3W2W6_9RHOB/260-332
A3W2X8_9RHOB/324-401
A3W3C9_9RHOB/285-356
A3W4W5_9RHOB/279-354
A3W507_9RHOB/307-387
A3W660_9RHOB/259-330
A3W717_9RHOB/270-340
A3WI58_9SPHN/274-346
A3WQ12_9GAMM/274-346
A3WYF2_9BRAD/294-380
A3X7V7_9RHOB/290-373
A3X9M5_9RHOB/256-328
A3X9P3_9RHOB/268-337
A3XC02_9RHOB/281-346
A3XC79_9RHOB/291-364
A3XD58_9RHOB/281-350
A3XDC7_9RHOB/293-373
A3XDD2_9RHOB/286-364
A3XF41_9RHOB/281-358
A3XFL5_9RHOB/285-362
A3XT70_9VIBR/281-353
A3XTQ4_9VIBR/278-352
A3XWS0_9VIBR/286-365
A3XXN5_9VIBR/289-363
A3YBA7_9GAMM/281-354
A3YBB9_9GAMM/280-350
A3YC04_9GAMM/304-384
A3YCV5_9GAMM/274-345
A3YD73_9GAMM/282-356
A3YDH4_9GAMM/281-355
A3YH11_9GAMM/281-352
A3YH59_9GAMM/284-353
A3YLH5_CAMJE/258-323
A3YR76_CAMJE/258-323
A3YTJ3_9SYNE/256-322
A3YVT8_9SYNE/315-387
A3Z5D4_9SYNE/282-350
A3Z6V5_9SYNE/249-314
A3Z9F9_9SYNE/312-384
A3ZD74_CAMJE/258-323
A3ZIA5_CAMJE/258-323
A3ZU80_9PLAN/304-385
A4ADB5_9GAMM/244-319
A4AEC4_9ACTN/268-351
A4AF67_9ACTN/307-391
A4AIE4_9ACTN/277-350
A4AII6_9ACTN/284-365
A4AJE2_9ACTN/290-357
A4BFH3_9GAMM/281-350
A4BGN1_9GAMM/280-356
A4BHR2_9GAMM/289-367
A4BIG7_9GAMM/285-360
A4CF16_9GAMM/287-366
A4CQW3_SYNPV/328-400
A4EBX3_9ACTN/314-390
A4EDI7_9RHOB/280-345
A4EE47_9RHOB/275-343
A4EEU0_9RHOB/255-326
A4EH54_9RHOB/284-361
A4EH95_9RHOB/291-371
A4ELI8_9RHOB/270-353
A4ES37_9RHOB/281-351
A4ES39_9RHOB/19-92
A4ESC6_9RHOB/285-361
A4ETR3_9RHOB/293-373
A4ETR7_9RHOB/286-364
A4EUQ6_9RHOB/255-333
A4EW84_9RHOB/282-360
A4EWN3_9RHOB/274-346
A4EWN4_9RHOB/281-346
A4EYF7_9RHOB/283-361
A4EYV5_9RHOB/283-366
A4F1L7_9RHOB/271-341
A4F6X8_SACEN/276-351
A4FHA3_SACEN/279-354
A4FHK2_SACEN/278-349
A4FJS9_SACEN/279-360
A4FZW9_METM5/289-369
A4G081_METM5/256-323
A4G3B6_HERAR/292-365
A4G8X8_HERAR/278-360
A4IKS1_GEOTN/281-356
A4IL01_GEOTN/286-355
A4ITB5_GEOTN/276-354
A4IZ34_FRATW/287-371
A4JAU0_BURVG/283-352
A4JC95_BURVG/286-363
A4JCZ7_BURVG/270-341
A4JEJ4_BURVG/304-384
A4JHE3_BURVG/281-352
A4JIH1_BURVG/314-394
A4JJT1_BURVG/290-365
A4JKK8_BURVG/291-363
A4JLA2_BURVG/284-356
A4JM58_BURVG/283-362
A4KII1_MYCTU/275-348
A4KQM2_FRATU/287-371
A4LBP8_BURPS/281-360
A4LC08_BURPS/304-384
A4LEX8_BURPS/278-360
A4LGC5_BURPS/275-351
A4LHQ4_BURPS/277-345
A4LIK6_BURPS/281-353
A4LS48_BURPS/302-382
A4LSZ0_BURPS/282-351
A4LTZ2_BURPS/281-356
A4LU71_BURPS/292-363
A4LVB4_BURPS/288-363
A4MDZ4_BURPS/286-363
A4MYP4_HAEIF/276-331
A4MYT1_HAEIF/32-103
A4N0E1_HAEIF/285-366
A4N9Q7_HAEIF/285-366
A4NDW4_HAEIF/285-366
A4NIN9_HAEIF/285-366
A4NN40_HAEIF/32-103
A4NNR6_HAEIF/276-331
A4NRK3_HAEIF/285-366
A4NUK8_HAEIF/276-331
A4QAH1_CORGB/281-357
A4QC72_CORGB/251-323
A4SHK0_AERS4/299-382
A4SP85_AERS4/290-362
A4SSV8_AERS4/257-332
A4T1X0_MYCGI/277-351
A4T436_MYCGI/273-343
A4TAD0_MYCGI/279-346
A4TAZ9_MYCGI/327-405
A4TH45_YERPP/281-353
A4THP7_YERPP/284-356
A4TIF2_YERPP/279-350
A4TK14_YERPP/21-92
A4TLF1_YERPP/288-365
A4TLW6_YERPP/277-348
A4TMR1_YERPP/280-356
A4TN77_YERPP/295-375
A4TQS4_YERPP/279-351
A4TR51_YERPP/278-347
A4U5J2_9PROT/289-369
A4VFM6_PSEU5/299-381
A4VHJ0_PSEU5/286-363
A4VLK5_PSEU5/285-356
A4VM88_PSEU5/285-357
A4VNU4_PSEU5/303-372
A4VQ55_PSEU5/281-353
A4VUI2_STRSY/276-345
A4W0S4_STRS2/276-345
A4W5E9_ENT38/281-353
A4W735_ENT38/273-344
A4W8M0_ENT38/295-375
A4W9D8_ENT38/286-366
A4WAS2_ENT38/256-333
A4WFM8_ENT38/278-348
A4WJI7_PYRAR/256-326
A4WJW6_PYRAR/250-317
A4WK24_PYRAR/281-345
A4WQA8_RHOS5/286-364
A4WR34_RHOS5/275-350
A4WRU4_RHOS5/274-346
A4WU11_RHOS5/284-367
A4WUJ6_RHOS5/286-364
A4WXD1_RHOS5/283-351
A4WXQ2_RHOS5/270-341
A4WYF5_RHOS5/289-358
A4WYI4_RHOS5/278-346
A4WYP1_RHOS5/251-323
A4WYP9_RHOS5/277-348
A4X7J9_SALTO/272-341
A4XCJ1_SALTO/281-355
A4XCK5_SALTO/272-343
A4XLY9_CALS8/285-360
A4XP54_PSEMY/299-382
A4XRX7_PSEMY/257-326
A4XTY8_PSEMY/285-354
A4XX14_PSEMY/281-353
A4XXM9_PSEMY/275-344
A4XXY4_PSEMY/286-369
A4XZI4_PSEMY/282-359
A4Y031_PSEMY/286-363
A4Y0V2_PSEMY/281-352
A4Y4E0_SHEPC/297-376
A4YAF4_SHEPC/276-347
A4YFY9_METS5/247-310
A4YLL7_BRASO/285-353
A4YMJ5_BRASO/305-388
A4YNE8_BRASO/274-350
A4YNF4_BRASO/271-341
A4YPF0_BRASO/274-353
A4YPF1_BRASO/282-351
A4YPY6_BRASO/279-360
A4YR41_BRASO/250-327
A4YSN1_BRASO/270-337
A4YW60_BRASO/279-349
A4YWS1_BRASO/261-326
A4YWS2_BRASO/278-346
A4YX96_BRASO/291-358
A4YYR2_BRASO/276-347
A4Z102_BRASO/280-354
A4Z245_BRASO/255-326
A4Z3E9_BRASO/279-353
A5CQK4_CLAM3/261-338
A5CTY0_CLAM3/277-351
A5CZY2_PELTS/278-355
A5E9D6_BRASB/279-353
A5EAI1_BRASB/255-326
A5ECD3_BRASB/280-354
A5ECZ5_BRASB/290-358
A5ED58_BRASB/285-367
A5EE07_BRASB/274-348
A5EEJ1_BRASB/280-361
A5EEV5_BRASB/274-347
A5EFS7_BRASB/345-422
A5EGK6_BRASB/292-366
A5EGP1_BRASB/277-350
A5EGP2_BRASB/289-356
A5EHK1_BRASB/270-337
A5ENQ0_BRASB/276-347
A5EQG7_BRASB/271-341
A5ERD1_BRASB/305-391
A5ESC8_BRASB/285-353
A5EZX1_VIBC3/276-347
A5F047_VIBC3/306-383
A5F0U7_VIBC3/281-353
A5F899_VIBC3/292-371
A5F969_VIBC3/276-342
A5FVQ4_ACICJ/281-350
A5FVY4_ACICJ/294-375
A5FX67_ACICJ/275-350
A5FZ28_ACICJ/274-348
A5G1M8_ACICJ/274-343
A5G1M9_ACICJ/284-351
A5G2V8_ACICJ/277-345
A5GL42_SYNPW/249-316
A5GNK7_SYNPW/312-384
A5GQQ6_SYNR3/306-378
A5GTS1_SYNR3/260-340
A5HUI4_9BACT/273-344
A5HZA6_CLOBH/281-359
A5I0Z6_CLOBH/247-311
A5IB37_LEGPC/279-360
A5IJZ9_THEP1/278-350
A5IMJ7_THEP1/282-365
A5IRY6_STAA9/273-342
A5IXR4_MYCAA/372-455
A5IYU4_MYCAA/614-686
A5J2V6_BURMA/281-356
A5J544_BURMA/282-351
A5J611_BURMA/310-381
A5J851_BURMA/286-363
A5JAC5_BURMA/283-365
A5JC90_BURMA/299-371
A5KHG3_CAMJE/258-323
A5KQ98_9FIRM/274-342
A5KU13_9GAMM/281-353
A5KVN2_9GAMM/289-366
A5KW54_9GAMM/257-335
A5KWR6_9GAMM/278-354
A5KXY4_9GAMM/234-313
A5L4L5_9GAMM/288-360
A5L9G6_STRPN/276-347
A5LCZ3_STRPN/292-367
A5LER6_STRPN/276-345
A5LJE5_STRPN/14-85
A5LL69_STRPN/292-367
A5LNH0_STRPN/276-345
A5LT15_STRPN/47-88
A5LTJ7_STRPN/276-345
A5LUB1_STRPN/292-367
A5LXJ0_STRPN/260-334
A5LYI5_STRPN/255-326
A5M057_STRPN/292-367
A5M0R4_STRPN/276-345
A5M4X2_STRPN/47-88
A5M801_STRPN/276-345
A5M928_STRPN/292-367
A5MHF0_STRPN/276-345
A5MHT8_STRPN/292-367
A5MLG9_STRPN/276-347
A5MMM4_STRPN/276-345
A5MQ11_STRPN/292-367
A5MS44_STRPN/276-347
A5MT05_STRPN/212-281
A5MWR4_STRPN/292-367
A5N0Z1_CLOK5/284-360
A5N961_CLOK5/257-327
A5PIV5_VARSP/276-351
A5TF57_BURMA/286-363
A5TGD1_BURMA/281-356
A5THT1_BURMA/282-351
A5TKS3_BURMA/304-384
A5TMC7_BURMA/270-341
A5TMG7_BURMA/288-363
A5TNJ0_BURMA/283-365
A5TQV8_BURMA/299-371
A5TTD1_FUSNP/275-340
A5TTL5_FUSNP/274-348
A5TVT2_FUSNP/281-368
A5U463_MYCTA/275-348
A5UBV6_HAEIE/285-366
A5UEI4_HAEIG/285-366
A5UFT5_HAEIG/276-333
A5URF1_ROSS1/275-350
A5URF6_ROSS1/275-343
A5UTT0_ROSS1/288-370
A5UU83_ROSS1/278-361
A5VM12_LACRD/274-343
A5VNG7_BRUO2/277-353
A5VTM3_BRUO2/276-351
A5VU33_BRUO2/256-326
A5VU49_BRUO2/280-353
A5VUI4_BRUO2/255-325
A5VUX8_BRUO2/266-342
A5VV22_BRUO2/280-351
A5VV41_BRUO2/273-342
A5VV98_BRUO2/268-348
A5VW26_BRUO2/291-365
A5VXK5_PSEP1/290-367
A5VZA7_PSEP1/284-357
A5VZH0_PSEP1/276-345
A5W1T5_PSEP1/284-366
A5W643_PSEP1/285-354
A5W7L1_PSEP1/257-326
A5W8A1_PSEP1/256-337
A5WAH0_PSEP1/275-351
A5WAP4_PSEP1/299-378
A5WDT2_PSYWF/322-391
A5WEC0_PSYWF/301-379
A5WP17_MYCTF/275-348
A5WXV7_RHIRD/311-391
A5WXW3_RHIRD/275-355
A5XG89_BURMA/304-384
A5XJJ0_BURMA/288-363
A5XK36_BURMA/281-356
A5XPU9_BURMA/304-384
A5XR37_BURMA/282-351
A5XRZ4_BURMA/310-381
A5XU33_BURMA/286-363
A5XWB1_BURMA/283-365
A5XX70_BURMA/281-353
A5XYG5_BURMA/288-363
A5YST3_9EURY/281-355
A5YT24_9EURY/66-158
A5Z7T9_9FIRM/274-342
A5ZBY5_9BACE/278-347
A5ZBY5_9BACE/385-459
A5ZM95_9FIRM/280-355
A5ZUE4_9FIRM/281-353
A5ZUF6_9FIRM/274-342
A5ZYY5_VIBCH/306-383
A5ZZ69_VIBCH/276-347
A6A029_VIBCH/281-353
A6A2S8_VIBCH/276-342
A6A9N2_VIBCH/281-353
A6ABJ5_VIBCH/306-383
A6ACM0_VIBCH/276-342
A6ACS2_VIBCH/276-347
A6AGT9_VIBCH/292-371
A6AHA1_VIBCH/289-363
A6AJG5_VIBHA/281-353
A6AK52_VIBHA/279-356
A6AKM5_VIBHA/288-360
A6AQI9_VIBHA/273-345
A6AVI8_VIBHA/276-342
A6AX91_VIBPA/281-353
A6AYY1_VIBPA/283-361
A6B074_VIBPA/279-355
A6B3Z1_VIBPA/257-335
A6B445_VIBPA/276-342
A6B833_VIBPA/286-365
A6BFC3_9FIRM/288-366
A6BI99_9FIRM/275-337
A6BNV4_YERPE/280-356
A6BPQ6_YERPE/277-348
A6BRR9_YERPE/288-365
A6BST3_YERPE/295-375
A6BU21_YERPE/279-350
A6BUQ0_YERPE/289-361
A6BX79_YERPE/278-347
A6BXF6_YERPE/281-353
A6BY37_YERPE/279-351
A6CUM1_9VIBR/281-353
A6CVB2_9VIBR/279-345
A6CVW6_9VIBR/274-351
A6CW34_9VIBR/299-378
A6CWI2_9VIBR/257-335
A6CY98_9VIBR/281-353
A6D194_9VIBR/281-358
A6D1Z8_9VIBR/281-352
A6D2F1_9VIBR/273-345
A6D2K6_9VIBR/286-360
A6D4X0_9VIBR/285-354
A6D7U5_9VIBR/276-342
A6D842_9VIBR/174-253
A6DDD1_9PROT/264-336
A6DIM5_9BACT/282-354
A6DU70_9BACT/270-332
A6DVC8_9RHOB/280-347
A6DVC9_9RHOB/274-346
A6DVF2_9RHOB/288-365
A6DVS5_9RHOB/284-361
A6DW83_9RHOB/258-329
A6DWP4_9RHOB/270-340
A6DY69_9RHOB/283-364
A6E034_9RHOB/274-357
A6E0U8_9RHOB/279-354
A6E1M1_9RHOB/254-326
A6E1P6_9RHOB/277-357
A6E1Q2_9RHOB/309-390
A6E249_9RHOB/269-337
A6E4L2_9RHOB/286-364
A6E567_9RHOB/292-372
A6EW22_9ALTE/281-352
A6EXQ8_9ALTE/280-357
A6F055_9ALTE/281-353
A6F2B0_9ALTE/284-353
A6F2Q7_9ALTE/291-370
A6F6R6_9GAMM/257-335
A6F8J8_9GAMM/281-353
A6FIB7_9GAMM/284-364
A6FLI5_9RHOB/292-372
A6FLJ9_9RHOB/286-364
A6FMJ4_9RHOB/258-329
A6FNU7_9RHOB/274-357
A6FQQ1_9RHOB/289-365
A6FUD8_9RHOB/277-345
A6FUD9_9RHOB/259-319
A6FVA5_9RHOB/279-354
A6FVF1_9RHOB/283-366
A6FVF7_9RHOB/275-355
A6GJJ4_9DELT/2-58
A6GND5_9BURK/278-347
A6L660_BACV8/276-345
A6L660_BACV8/384-456
A6LCI6_PARD8/278-348
A6LCI6_PARD8/381-460
A6LKI4_THEM4/280-360
A6LNP0_THEM4/283-354
A6LNQ4_THEM4/283-354
A6LRR5_CLOB8/285-360
A6M120_CLOB8/258-330
A6M366_CLOB8/278-352
A6NP92_9BACE/288-360
A6NPE7_9BACE/285-363
A6NV86_9BACE/274-342
A6QFV5_STAAE/273-342
A6SVX0_JANMA/290-359
A6T2P9_JANMA/278-360
A6T6V1_KLEP7/311-391
A6T7J4_KLEP7/292-372
A6T9T7_KLEP7/256-333
A6TDI5_KLEP7/288-365
A6TF63_KLEP7/278-348
A6TFV9_KLEP7/294-367
A6TGU5_KLEP7/281-353
A6THJ6_KLEP7/270-342
A6TNZ1_ALKMQ/274-344
A6TTA5_ALKMQ/268-338
A6TWY0_ALKMQ/275-348
A6U0R7_STAA2/273-342
A6U5W2_SINMW/279-350
A6U675_SINMW/281-353
A6U690_SINMW/297-378
A6U7I0_SINMW/282-359
A6UA55_SINMW/272-342
A6UA71_SINMW/281-354
A6UA80_SINMW/281-353
A6UB69_SINMW/274-341
A6UBE0_SINMW/276-351
A6UBG3_SINMW/292-359
A6UBH0_SINMW/281-357
A6UBJ1_SINMW/255-328
A6UBW3_SINMW/273-340
A6UC60_SINMW/271-343
A6UC75_SINMW/277-347
A6UCA3_SINMW/281-351
A6UCA4_SINMW/283-354
A6UCZ4_SINMW/278-346
A6UEM6_SINMW/276-348
A6UER5_SINMW/281-352
A6UEZ1_SINMW/255-325
A6UFH3_SINMW/271-353
A6UFU0_SINMW/267-342
A6UFX0_SINMW/275-348
A6UFY7_SINMW/280-351
A6UG41_SINMW/256-326
A6UG82_SINMW/279-354
A6UGJ1_SINMW/281-357
A6UH07_SINMW/280-349
A6UH38_SINMW/282-353
A6UHS0_SINMW/276-349
A6UI72_SINMW/278-349
A6UIG2_SINMW/280-351
A6UJ66_SINMW/279-348
A6UJC7_SINMW/277-355
A6UKQ0_SINMW/281-358
A6UKZ5_SINMW/276-351
A6ULM7_SINMW/278-346
A6UMG5_SINMW/281-357
A6UMN1_SINMW/293-375
A6UTR7_META3/286-359
A6UTV1_META3/257-325
A6UY00_PSEA7/294-368
A6UYA3_PSEA7/299-382
A6UZA7_PSEA7/286-363
A6V1I3_PSEA7/276-357
A6V1Q7_PSEA7/276-345
A6V2G7_PSEA7/257-328
A6V5E7_PSEA7/281-355
A6VI99_METM7/256-323
A6VIJ6_METM7/289-369
A6VL51_ACTSZ/283-356
A6VPY9_ACTSZ/278-337
A6VQ20_ACTSZ/282-348
A6VQ22_ACTSZ/277-348
A6VQ51_ACTSZ/285-366
A6VR86_MARMS/256-326
A6VRI5_MARMS/276-344
A6VRP6_MARMS/262-339
A6VRU1_MARMS/281-353
A6VSW2_MARMS/272-347
A6VTD1_MARMS/289-367
A6VTN8_MARMS/277-349
A6VU93_MARMS/280-350
A6VVQ5_MARMS/279-350
A6VVU5_MARMS/281-351
A6VWV0_MARMS/281-352
A6VY79_MARMS/283-365
A6VYU7_MARMS/282-353
A6VYZ9_MARMS/279-352
A6W146_MARMS/302-382
A6W1S4_MARMS/284-353
A6W3C3_MARMS/279-354
A6W3F8_MARMS/282-355
A6W9T9_KINRD/282-358
A6WKI0_SHEB8/297-376
A6WSM7_SHEB8/276-347
A6WVN9_OCHA4/277-353
A6WVS8_OCHA4/279-347
A6WVU1_OCHA4/275-342
A6WWL4_OCHA4/291-370
A6WYX8_OCHA4/282-351
A6WZI1_OCHA4/291-365
A6X2P4_OCHA4/261-333
A6X2Q8_OCHA4/278-356
A6X347_OCHA4/256-326
A6X4K9_OCHA4/280-348
A6X4V2_OCHA4/255-325
A6X4X9_OCHA4/294-376
A6X5A4_OCHA4/281-355
A6X5B8_OCHA4/280-353
A6X5F5_OCHA4/266-342
A6X5P5_OCHA4/280-351
A6X5Q2_OCHA4/281-351
A6X5X8_OCHA4/298-379
A6X6K1_OCHA4/276-357
A6X6S8_OCHA4/276-351
A6X7D5_OCHA4/271-343
A6X8H0_OCHA4/293-372
A6XQP2_VIBCH/281-353
A6XSI8_VIBCH/306-383
A6XTX5_VIBCH/276-347
A6XV37_VIBCH/292-371
A6XXU9_VIBCH/276-342
A6Y0N4_VIBCH/1-60
A7A3L2_BIFAD/310-393
A7A6H5_BIFAD/280-366
A7AG64_9PORP/276-346
A7AG64_9PORP/385-458
A7AZ81_RUMGN/274-342
A7B8D4_RUMGN/286-353
A7FDC8_YERP3/278-347
A7FDH4_YERP3/281-353
A7FE40_YERP3/288-360
A7FG19_YERP3/280-356
A7FGX4_YERP3/277-348
A7FHD8_YERP3/288-365
A7FIR4_YERP3/288-359
A7FK31_YERP3/295-375
A7FMP8_YERP3/279-351
A7FRH4_CLOB1/281-359
A7FT40_CLOB1/247-311
A7GAW5_CLOBL/281-359
A7GCJ3_CLOBL/247-310
A7GMH5_BACCN/248-326
A7GML7_BACCN/248-326
A7GS43_BACCN/282-357
A7HB02_ANADF/260-330
A7HK02_FERNB/281-366
A7HNF2_FERNB/283-352
A7HTD4_PARL1/278-360
A7ICL8_XANP2/278-350
A7IDL8_XANP2/271-351
A7IHA0_XANP2/282-352
A7IIH9_XANP2/292-367
A7IJI4_XANP2/305-386
A7INN5_XANP2/297-368
A7JBK6_FRATT/287-371
A7JH89_FRANO/287-371
A7JLE0_FRANO/287-371
A7JQ83_PASHA/283-356
A7JQF8_PASHA/270-336
A7JVH8_PASHA/275-331
A7JVR9_PASHA/285-366
A7JZ80_VIBSE/279-356
A7JZI5_VIBSE/257-335
A7K0C9_VIBSE/283-361
A7K2G8_VIBSE/281-353
A7K6L9_VIBSE/276-342
A7LQL2_BACOV/278-347
A7LQL2_BACOV/388-459
A7MF35_ENTS8/336-416
A7MFU5_ENTS8/319-399
A7MGG0_ENTS8/279-349
A7MGI8_ENTS8/281-351
A7MK31_ENTS8/282-354
A7MMQ7_ENTS8/256-333
A7MPN6_ENTS8/281-353
A7MYY4_VIBHB/276-342
A7N0Q9_VIBHB/341-420
A7N2G0_VIBHB/281-353
A7N323_VIBHB/279-356
A7N8M2_VIBHB/273-345
A7NB40_FRATF/287-371
A7NIM9_ROSCS/275-343
A7NIN4_ROSCS/276-352
A7NL87_ROSCS/278-361
A7NMY2_ROSCS/288-370
A7UBQ0_9RHOB/180-247
A7V3N2_BACUN/276-346
A7V3N2_BACUN/387-458
A7VFD0_9CLOT/273-341
A7VFD0_9CLOT/402-471
A7VIG4_9CLOT/287-361
A7X102_STAA1/273-342
A7YU22_FRATU/287-371
A7YV52_FRATU/40-124
A7Z8G6_BACA2/285-359
A7ZJS3_ECO24/295-375
A7ZKR6_ECO24/292-372
A7ZLE7_ECO24/281-351
A7ZLN4_ECO24/256-333
A7ZSY2_ECO24/278-348
A7ZUQ7_ECO24/283-355
A7ZYF8_ECOHS/295-375
A7ZZ81_ECOHS/292-372
A7ZZR0_ECOHS/281-351
A7ZZZ9_ECOHS/256-333
A8A5Q7_ECOHS/278-348
A8A7D5_ECOHS/283-355
A8AHU1_CITK8/292-372
A8AIR2_CITK8/295-375
A8AKB4_CITK8/277-348
A8AN93_CITK8/281-353
A8AR02_CITK8/278-348
A8AV61_STRGC/292-367
A8AWE4_STRGC/276-345
A8EA07_BURPS/281-353
A8EB42_BURPS/302-382
A8ED83_BURPS/304-384
A8EF14_BURPS/270-341
A8EH85_BURPS/286-363
A8EIP8_BURPS/288-363
A8EM81_BURPS/282-351
A8EMR7_BURPS/290-361
A8ENY5_BURPS/283-365
A8EQC4_BURPS/281-356
A8EWA1_ARCB4/245-307
A8F3C4_THELT/275-347
A8F6W5_THELT/278-351
A8F9U7_BACP2/280-357
A8FBI9_BACP2/281-356
A8FLG1_CAMJ8/258-323
A8FRT5_SHESH/275-342
A8FS50_SHESH/306-385
A8G8A7_SERP5/278-348
A8GCB0_SERP5/295-375
A8GET3_SERP5/302-374
A8GEY5_SERP5/288-361
A8GFR0_SERP5/284-356
A8GGH7_SERP5/280-351
A8GI01_SERP5/256-338
A8GKC4_SERP5/281-353
A8GKD8_SERP5/257-325
A8H0T6_SHEPA/275-342
A8H137_SHEPA/297-376
A8HSR1_AZOC5/278-345
A8I0A4_AZOC5/286-354
A8I321_AZOC5/306-377
A8I378_AZOC5/283-355
A8I524_AZOC5/287-366
A8I8Z6_AZOC5/278-353
A8IA38_AZOC5/271-349
A8IA81_AZOC5/288-366
A8IEP6_AZOC5/305-386
A8II01_AZOC5/285-353
A8IQH9_AZOC5/278-349
A8KD72_BURPS/283-365
A8KDX5_BURPS/290-361
A8KHN7_BURPS/302-382
A8KKP7_BURPS/281-353
A8KLW7_BURPS/270-341
A8KNN5_BURPS/281-360
A8KP10_BURPS/304-384
A8KPH5_BURPS/288-363
A8KSS0_BURPS/282-351
A8KUS5_BURPS/281-356
A8KX07_BURPS/286-363
A8L236_FRASN/271-345
A8L4G5_FRASN/277-354
A8LB31_FRASN/336-415
A8LDI8_FRASN/278-355
A8LGN6_FRASN/329-400
A8LID8_DINSH/273-341
A8LIW9_DINSH/275-358
A8LIY5_DINSH/270-341
A8LKX5_DINSH/277-353
A8LLL2_DINSH/281-354
A8LLV2_DINSH/273-345
A8LLV3_DINSH/280-346
A8LLW5_DINSH/272-342
A8LPG9_DINSH/260-331
A8LPQ2_DINSH/256-326
A8LQI9_DINSH/292-368
A8LSI3_DINSH/283-363
A8M3X9_SALAI/266-335
A8M7P4_SALAI/281-355
A8M7Z4_SALAI/269-339
A8MDK2_CALMQ/285-360
A8MJT9_ALKOO/275-343
A8PMD0_9COXI/280-361
A8RCD7_9FIRM/275-337
A8RE55_9FIRM/270-337
A8RIK8_9CLOT/285-360
A8RKU5_9CLOT/274-343
A8RM97_9CLOT/292-363
A8RNS5_9CLOT/289-360
A8RNT2_9CLOT/279-356
A8RNU5_9CLOT/278-348
A8S3D6_9CLOT/278-351
A8S3E8_9CLOT/287-358
A8S3R6_9CLOT/236-301
A8SAF1_9FIRM/286-361
A8SG10_9FIRM/308-376
A8SL59_9FIRM/274-339
A8SM25_9FIRM/274-342
A8SMG0_9FIRM/244-313
A8SNZ3_9FIRM/280-348
A8SNZ3_9FIRM/409-478
A8SQY4_9FIRM/257-326
A8SZQ2_9VIBR/281-353
A8T162_9VIBR/292-371
A8TAC1_9VIBR/276-342
A8TP20_9PROT/272-350
A8TQC4_9PROT/283-354
A8TRX5_9PROT/176-259
A8TT78_9PROT/279-355
A8TVM7_9PROT/279-349
A8TW02_9PROT/283-360
A8TW44_9PROT/232-309
A8TWE5_9PROT/280-356
A8TWL3_9PROT/287-369
A8U1A6_9PROT/270-346
A8U4M8_9PROT/282-355
A8UA39_9LACT/276-345
A8VZU7_AGRRH/294-370
A8Y9R2_MICAE/160-229
A8YI98_MICAE/257-330
A8YUF2_LACH4/273-342
A8YWW3_LACH4/285-353
A8YXW3_LACH4/283-358
A8Z1N9_STAAT/273-342
A8ZWV4_DESOH/274-353
A9A890_METM6/289-369
A9ABK8_BURM1/302-382
A9AC82_BURM1/275-355
A9ACX5_BURM1/270-341
A9ADP5_BURM1/283-352
A9AET1_BURM1/286-363
A9AFY6_BURM1/281-352
A9AH43_BURM1/308-388
A9AHX5_BURM1/285-354
A9AKW8_BURM1/291-363
A9AM79_BURM1/290-365
A9AME9_BURM1/283-379
A9APM2_BURM1/284-356
A9ASY6_BURM1/276-347
A9AT96_BURM1/280-365
A9ATP9_BURM1/283-367
A9AXU1_HERA2/292-360
A9AZG8_HERA2/276-351
A9B002_HERA2/282-364
A9B1J6_HERA2/267-338
A9B799_HERA2/272-342
A9BM83_DELAS/282-361
A9BNP1_DELAS/270-346
A9BP52_DELAS/258-325
A9BRV4_DELAS/300-371
A9BRV5_DELAS/281-351
A9BU44_DELAS/277-347
A9BXE6_DELAS/264-342
A9BY93_DELAS/304-373
A9CEP0_AGRT5/280-349
A9CEQ3_AGRT5/283-356
A9CER4_AGRT5/282-353
A9CES9_AGRT5/255-325
A9CET0_AGRT5/279-348
A9CEW5_AGRT5/279-349
A9CF13_AGRT5/256-326
A9CF19_AGRT5/282-354
A9CFT5_AGRT5/281-346
A9CG81_AGRT5/270-341
A9CGA8_AGRT5/281-359
A9CGB0_AGRT5/271-338
A9CGH7_AGRT5/281-350
A9CGU2_AGRT5/269-337
A9CHQ8_AGRT5/277-344
A9CI89_AGRT5/275-350
A9CIE4_AGRT5/278-341
A9CJ48_AGRT5/291-373
A9CK50_AGRT5/302-383
A9CK57_AGRT5/281-353
A9CL81_AGRT5/254-354
A9CL93_AGRT5/227-301
A9CLH6_AGRT5/299-374
A9CVI5_9RHIZ/281-353
A9CXH3_9RHIZ/277-345
A9CXH6_9RHIZ/259-320
A9CXK9_9RHIZ/272-344
A9CXN7_9RHIZ/278-345
A9CYV0_9RHIZ/281-353
A9CYY7_9RHIZ/297-377
A9CZF3_9RHIZ/250-332
A9D013_9RHIZ/237-307
A9D0L0_9RHIZ/283-352
A9D2J8_9RHIZ/285-368
A9D5C4_9RHIZ/269-341
A9D739_9GAMM/275-342
A9D8G3_9RHIZ/259-330
A9DD31_9RHIZ/282-354
A9DDG4_9RHIZ/259-331
A9DEL0_9RHIZ/255-326
A9DHC9_9RHIZ/286-364
A9DQ96_9RHOB/278-358
A9DS71_9RHOB/280-355
A9DXG6_9RHOB/293-373
A9DZZ1_9RHOB/284-361
A9E8X8_9RHOB/275-358
A9EG73_9RHOB/280-347
A9EIS1_9GAMM/130-169
A9EJ67_9RHOB/255-324
A9EJI8_9RHOB/270-339
A9EM39_9RHOB/255-326
A9ER15_9RHOB/281-346
A9ESZ0_9RHOB/273-340
A9EU37_9RHOB/285-362
A9F6S4_9RHOB/282-354
A9F7G0_9RHOB/281-358
A9F8E8_9RHOB/273-344
A9FBJ6_9RHOB/280-353
A9FCW3_9RHOB/276-344
A9FGM4_9RHOB/293-373
A9FGP1_9RHOB/286-364
A9FI77_9RHOB/281-347
A9FL46_9RHOB/255-326
A9FQ10_9RHOB/273-344
A9FUS3_9RHOB/270-339
A9FVH5_9RHOB/255-324
A9FYP0_9RHOB/291-364
A9G5X3_9RHOB/286-364
A9G5Z1_9RHOB/293-373
A9GAG6_9RHOB/276-344
A9GB14_9RHOB/281-346
A9GBZ2_9RHOB/282-354
A9GDB4_SORC5/299-369
A9GE34_SORC5/274-354
A9GEE0_SORC5/279-358
A9GI45_SORC5/278-350
A9GIE0_9RHOB/285-362
A9GL65_9RHOB/273-340
A9GQI5_9RHOB/287-355
A9GRU9_9RHOB/277-350
A9GVU9_9RHOB/275-343
A9GWY3_9RHOB/276-347
A9GX00_9RHOB/282-356
A9GX64_9RHOB/280-357
A9GZR1_9RHOB/248-331
A9H120_9RHOB/259-330
A9H141_9RHOB/268-340
A9H1E3_9RHOB/255-326
A9H4B7_9RHOB/285-354
A9H512_9RHOB/283-361
A9H533_9RHOB/280-345
A9H7X8_9RHOB/269-339
A9H8C1_9RHOB/293-373
A9H8D4_9RHOB/291-369
A9H8K8_9RHOB/269-342
A9HDT3_9RHOB/282-353
A9HDW3_9RHOB/271-340
A9HFU9_9RHOB/255-324
A9HGS2_GLUDA/281-362
A9HKW5_9RHOB/274-349
A9HKX6_9RHOB/283-354
A9HL19_9RHOB/262-340
A9HM66_9RHOB/269-336
A9HMB2_9RHOB/282-354
A9HMX7_9RHOB/281-360
A9HNI2_9RHOB/290-363
A9HPE4_9RHOB/292-359
A9HPE7_GLUDA/280-349
A9HPI7_9RHOB/278-347
A9HT16_9RHOB/281-358
A9HVZ0_BORPD/271-339
A9HVZ5_BORPD/281-350
A9HYX1_BORPD/280-359
A9IJU1_BORPD/293-373
A9IM29_BORPD/279-350
A9JYN8_BURMA/281-356
A9K0N1_BURMA/282-351
A9K1V9_BURMA/286-363
A9K5Q9_BURMA/299-371
A9K7G2_BURMA/283-365
A9K7S4_BURMA/304-384
A9KAH8_BURMA/270-341
A9KJ98_CLOPH/464-532
A9KLF3_CLOPH/275-343
A9L346_SHEB9/276-347
A9L4Z0_SHEB9/297-376
A9LC64_BURMA/288-363
A9M2F2_NEIM0/337-419
A9M720_BRUC2/298-379
A9M7S5_BRUC2/277-353
A9MBG2_BRUC2/255-325
A9MBU2_BRUC2/266-342
A9MC05_BRUC2/280-351
A9MC32_BRUC2/273-342
A9MC96_BRUC2/279-348
A9MDA4_BRUC2/291-365
A9MDM7_BRUC2/276-351
A9ME58_BRUC2/256-326
A9ME77_BRUC2/280-353
A9MG87_SALAR/292-372
A9MH94_SALAR/281-353
A9MIM7_SALAR/295-375
A9MLU7_SALAR/275-332
A9MM91_SALAR/278-348
A9MQ51_SALAR/281-351
A9MSM6_SALPB/295-375
A9MTX6_SALPB/278-348
A9MX03_SALPB/294-367
A9N1K7_SALPB/281-353
A9N4L7_SALPB/292-372
A9NFG0_ACHLI/339-407
A9NHP8_ACHLI/292-360
A9QSB6_LACLK/278-347
A9QZV1_YERPG/280-356
A9R0C9_YERPG/288-365
A9R1L8_YERPG/289-361
A9R442_YERPG/278-347
A9R4V2_YERPG/295-375
A9R501_YERPG/279-350
A9R530_YERPG/281-353
A9R5C9_YERPG/279-351
A9R6E7_YERPG/277-348
A9VFB9_BACWK/282-357
A9VK12_BACWK/248-326
A9VKQ0_BACWK/248-326
A9VNJ9_BACWK/250-318
A9VY09_METEP/284-359
A9W078_METEP/316-385
A9WBU2_CHLAA/309-391
A9WD05_CHLAA/277-345
A9WKK6_CHLAA/283-359
A9WM14_RENSM/277-350
A9WXB7_BRUSI/291-365
A9WXH5_BRUSI/276-351
A9WY05_BRUSI/256-326
A9WY24_BRUSI/280-353
A9WYJ7_BRUSI/255-325
A9WYW0_BRUSI/266-342
A9WZ16_BRUSI/280-351
A9WZ43_BRUSI/273-342
A9WZ99_BRUSI/279-348
A9Z3U1_YERPE/295-375
A9Z504_YERPE/279-351
A9Z6A6_YERPE/280-356
A9Z6S0_YERPE/279-350
A9Z7V7_YERPE/277-348
A9Z879_YERPE/289-361
A9ZA62_YERPE/288-365
A9ZC78_YERPE/278-347
A9ZDY7_YERPE/281-353
A9ZV53_YERPE/295-375
A9ZVD1_YERPE/279-350
A9ZW98_YERPE/289-361
A9ZXI2_YERPE/288-365
A9ZY31_YERPE/279-351
A9ZYN1_YERPE/280-356
A9ZZK6_YERPE/278-347
B0A333_YERPE/277-348
B0A473_YERPE/281-353
B0A9C9_9CLOT/286-354
B0AQ89_BACAN/248-326
B0ASF3_BACAN/282-357
B0BQG9_ACTPJ/291-363
B0BQY9_ACTPJ/282-352
B0BT28_ACTPJ/285-366
B0C7W5_ACAM1/273-345
B0CBS5_ACAM1/356-434
B0CEQ0_ACAM1/283-352
B0CI87_BRUSI/300-381
B0CJ91_BRUSI/277-353
B0G300_9FIRM/276-344
B0GBH3_YERPE/279-351
B0GCX2_YERPE/280-356
B0GEE4_YERPE/289-361
B0GEV2_YERPE/295-375
B0GFG0_YERPE/279-350
B0GIY7_YERPE/281-353
B0GK37_YERPE/288-365
B0GKH3_YERPE/278-347
B0GM66_YERPE/277-348
B0GN74_YERPE/279-350
B0GQQ7_YERPE/295-375
B0GSR3_YERPE/281-353
B0GTF2_YERPE/279-351
B0GTU2_YERPE/278-347
B0GV20_YERPE/280-356
B0GXZ9_YERPE/277-348
B0GYS9_YERPE/288-365
B0GZU2_YERPE/289-361
B0H0S8_YERPE/279-351
B0H331_YERPE/295-375
B0H4N8_YERPE/280-356
B0H9A7_YERPE/278-347
B0H9N1_YERPE/289-361
B0HAQ5_YERPE/288-365
B0HB20_YERPE/281-353
B0HBJ7_YERPE/277-348
B0HDZ7_YERPE/288-365
B0HFA1_YERPE/295-375
B0HH62_YERPE/289-361
B0HHN7_YERPE/280-356
B0HKR4_YERPE/281-353
B0HKX0_YERPE/278-347
B0HLM1_YERPE/277-348
B0HN25_YERPE/279-351
B0HPX5_YERPE/277-348
B0HQJ6_YERPE/288-365
B0HQX4_YERPE/280-356
B0HRI0_YERPE/289-361
B0HUF3_YERPE/295-375
B0HUR8_YERPE/279-351
B0HVL0_YERPE/279-350
B0HZJ8_YERPE/278-347
B0I0J7_YERPE/281-353
B0JLE9_MICAN/257-331
B0JT24_MICAN/280-349
B0KHL5_PSEPG/260-332
B0KJA3_PSEPG/290-367
B0KJF8_PSEPG/285-354
B0KLL2_PSEPG/284-366
B0KN92_PSEPG/275-351
B0KP64_PSEPG/299-378
B0KRD2_PSEPG/284-357
B0KRK4_PSEPG/282-363
B0KTT2_PSEPG/257-326
B0KUF7_PSEPG/276-345
B0L7A8_LACCA/283-358
B0MAI0_9FIRM/283-357
B0N2Z7_9FIRM/273-341
B0NBC1_EUBSP/274-342
B0NHT0_EUBSP/287-359
B0NN28_BACSE/276-346
B0NN28_BACSE/381-458
B0P118_9CLOT/276-344
B0P1K9_9CLOT/257-326
B0PB42_9FIRM/285-363
B0PBF9_9FIRM/275-343
B0PGV8_9FIRM/268-353
B0Q2R9_BACAN/248-326
B0Q3C1_BACAN/282-357
B0QFK6_BACAN/249-318
B0QGR5_BACAN/282-357
B0QIN3_BACAN/252-330
B0QS00_HAEPR/291-363
B0QTV7_HAEPR/269-335
B0QWU1_HAEPR/284-365
B0R4F9_HALS3/300-373
B0R6J5_HALS3/296-372
B0R7S5_HALS3/275-335
B0R9U7_HALS3/281-355
B0RAX4_CLAMS/298-372
B0RF92_CLAMS/253-330
B0RRU9_XANCB/301-381
B0RSG1_XANCB/281-351
B0RZV4_FINM2/273-341
B0SE24_LEPBA/258-341
B0SMA1_LEPBP/258-341
B0SW29_CAUSK/285-375
B0THG2_HELMI/272-348
B0THP9_HELMI/248-329
B0TUH4_SHEHH/275-342
B0TVD3_SHEHH/297-376
B0TYJ7_FRAP2/287-371
B0U1K2_XYLFM/282-353
B0U949_METS4/287-358
B0U9A6_METS4/276-355
B0U9S4_METS4/271-348
B0UAB7_METS4/281-349
B0UAB8_METS4/274-346
B0UAU4_METS4/246-327
B0UFX2_METS4/278-354
B0UFY2_METS4/284-354
B0UGF2_METS4/281-357
B0UI00_METS4/278-353
B0UIM3_METS4/284-357
B0UNM6_METS4/274-341
B0UT61_HAES2/275-334
B0UTX3_HAES2/277-344
B0UUV1_HAES2/285-366
B0VH36_CLOAI/282-364
B0VJW6_CLOAI/283-358
B1A0L5_9BACT/277-356
B1AI96_UREP2/440-508
B1B7Y4_CLOBO/274-342
B1BIP5_CLOPE/275-343
B1BMN8_CLOPE/285-360
B1BPW0_CLOPE/275-343
B1BQK3_CLOPE/285-360
B1BRM8_CLOPE/272-343
B1C1H0_9FIRM/273-341
B1EHM7_9ESCH/278-348
B1ELF6_9ESCH/292-372
B1EM41_9ESCH/256-333
B1ENU4_9ESCH/295-375
B1EQF4_9ESCH/283-355
B1EWD3_BACAN/282-357
B1EXZ0_BACAN/252-330
B1F8U0_9BURK/293-367
B1FC60_9BURK/285-362
B1FIG0_9BURK/283-352
B1FKJ1_9BURK/283-364
B1FL69_9BURK/103-183
B1FML5_9BURK/290-365
B1FND9_9BURK/284-356
B1FPQ6_9BURK/281-352
B1FRD1_9BURK/270-341
B1FRJ7_9BURK/91-171
B1FSW1_9BURK/320-393
B1FU56_9BURK/281-355
B1FU85_9BURK/280-349
B1FUA3_9BURK/273-347
B1FVB0_9BURK/283-369
B1FVU0_9BURK/276-351
B1FVY8_9BURK/276-343
B1FX58_9BURK/33-114
B1FZK2_9BURK/291-360
B1FZT5_9BURK/270-355
B1G0Q4_9BURK/284-356
B1G137_9BURK/285-353
B1G1S6_9BURK/291-366
B1G240_9BURK/110-181
B1G357_9BURK/276-347
B1G758_9BURK/306-386
B1G958_9BURK/284-355
B1GA31_9BURK/283-353
B1GB40_9BURK/293-364
B1GBD0_9BURK/289-364
B1GG00_BACAN/249-318
B1GHK6_BACAN/252-330
B1GJ01_BACAN/282-357
B1H6R6_BURPS/281-356
B1H804_BURPS/283-365
B1H9Q7_BURPS/290-361
B1HC05_BURPS/288-363
B1HE39_BURPS/293-370
B1HF84_BURPS/299-371
B1HHN4_BURPS/270-341
B1HJH6_BURPS/304-384
B1HKR7_BURPS/287-362
B1HL66_BURPS/282-351
B1HPN6_LYSSC/38-107
B1HXH5_LYSSC/293-364
B1I8M9_STRPI/276-347
B1I8N7_STRPI/260-334
B1ICI8_STRPI/276-345
B1ID00_STRPI/292-367
B1IF72_CLOBK/281-359
B1IIV3_CLOBK/247-310
B1IS18_ECOLC/256-333
B1ISU2_ECOLC/281-351
B1IUE1_ECOLC/292-372
B1IUL6_ECOLC/283-355
B1IWR7_ECOLC/295-375
B1J0I0_ECOLC/278-348
B1J1R4_PSEPW/257-326
B1J2N0_PSEPW/275-351
B1J3D8_PSEPW/299-378
B1J4H4_PSEPW/276-345
B1J670_PSEPW/285-354
B1J6K0_PSEPW/284-366
B1J750_PSEPW/281-355
B1JAP5_PSEPW/282-359
B1JDC1_PSEPW/256-337
B1JDI9_PSEPW/284-357
B1JE44_PSEPW/290-367
B1JHD0_YERPY/277-348
B1JIZ6_YERPY/288-365
B1JJN4_YERPY/281-353
B1JLC8_YERPY/288-360
B1JLV6_YERPY/279-351
B1JN23_YERPY/288-359
B1JP89_YERPY/278-347
B1JRJ8_YERPY/295-375
B1JSD6_YERPY/280-356
B1JU72_BURCC/283-352
B1JX90_BURCC/286-363
B1JXK1_BURCC/281-352
B1JYY0_BURCC/270-341
B1JZW3_BURCC/302-382
B1K176_BURCC/285-354
B1K1T4_BURCC/304-384
B1K2Q8_BURCC/291-366
B1K3P0_BURCC/283-369
B1K5R5_BURCC/290-365
B1K8Z2_BURCC/281-356
B1K9W5_BURCC/286-354
B1KGG3_SHEWM/275-342
B1KHB7_SHEWM/297-376
B1KTR5_CLOBM/283-353
B1KVN8_CLOBM/281-359
B1KZB1_CLOBM/247-310
B1LBU9_THESQ/280-363
B1LFH6_ECOSM/256-333
B1LGB0_ECOSM/281-351
B1LI18_ECOSM/292-372
B1LIA8_ECOSM/278-348
B1LN08_ECOSM/295-375
B1LPK0_ECOSM/283-355
B1LZ74_METRJ/246-329
B1M2V8_METRJ/279-359
B1M3Y0_METRJ/282-351
B1M7Q6_METRJ/302-385
B1M9N5_METRJ/263-336
B1MM11_MYCA9/322-396
B1MW19_LEUCK/300-369
B1MWM6_LEUCK/259-328
B1N1R3_BURPS/302-382
B1Q619_CLOBO/281-359
B1Q7S1_CLOBO/247-311
B1QGK3_CLOBO/281-359
B1QKN8_CLOBO/247-310
B1QSG8_CLOBU/257-326
B1QUC3_CLOBU/278-352
B1QUQ4_CLOBU/285-363
B1QWY4_CLOBU/285-360
B1QXX5_CLOBU/274-342
B1QZ73_CLOBU/285-354
B1R264_CLOBU/278-350
B1R351_CLOPE/275-343
B1R7N9_CLOPE/285-360
B1REG9_CLOPE/275-343
B1REK1_CLOPE/272-343
B1RF67_CLOPE/285-360
B1RLA8_CLOPE/275-343
B1RPL0_CLOPE/285-360
B1RUQ4_UREPA/440-508
B1RW38_UREPA/440-508
B1RX94_UREUR/440-508
B1S137_STRPN/292-367
B1S3J6_STRPN/276-345
B1S948_9BIFI/255-331
B1S9I3_9BIFI/280-366
B1SBV0_9STRE/276-345
B1SDI9_9STRE/293-368
B1SX20_9BURK/285-362
B1SXM3_9BURK/290-365
B1SYQ3_9BURK/283-364
B1T2D4_9BURK/285-354
B1T577_9BURK/291-363
B1T5U9_9BURK/283-352
B1T6Q5_9BURK/281-352
B1T7J1_9BURK/284-356
B1T8X0_9BURK/304-384
B1TBQ5_9BURK/307-384
B1TFX5_9BURK/270-341
B1TGE9_9BURK/306-386
B1UQ23_BACAN/252-330
B1USC2_BACAN/282-357
B1V064_CLOPE/275-343
B1V422_CLOPE/285-360
B1V938_PHYAS/345-413
B1VF83_CORU7/272-344
B1VW12_STRGG/288-358
B1VYR0_STRGG/285-367
B1VYS9_STRGG/267-337
B1WNX0_CYAA5/279-348
B1WQX8_CYAA5/322-395
B1X0C6_CYAA5/292-365
B1X7Q8_ECODH/278-348
B1X7Z6_ECODH/295-375
B1XA36_ECODH/292-372
B1XC34_ECODH/283-355
B1XDF2_ECODH/256-333
B1XE04_ECODH/273-344
B1XHV7_SYNP2/286-362
B1XI52_SYNP2/261-337
B1XL44_SYNP2/313-386
B1XY58_LEPCP/278-345
B1XYY3_LEPCP/286-366
B1XZK7_LEPCP/291-362
B1XZL2_LEPCP/281-353
B1Y1Y4_LEPCP/280-349
B1Y270_LEPCP/282-351
B1Y2A7_LEPCP/256-327
B1Y2C9_LEPCP/290-363
B1Y6T2_LEPCP/264-335
B1Y7N6_LEPCP/250-331
B1YB46_THENV/256-326
B1YDS8_THENV/281-345
B1YM17_EXIS2/276-345
B1YP77_BURA4/306-386
B1YQF9_BURA4/285-354
B1YQZ4_BURA4/304-384
B1YRS9_BURA4/283-352
B1YUK7_BURA4/285-362
B1YVS4_BURA4/281-352
B1YW68_BURA4/270-341
B1YZY9_BURA4/284-356
B1Z0T1_BURA4/290-365
B1Z1J8_BURA4/283-363
B1Z2G7_BURA4/291-363
B1Z3Z6_BURA4/293-367
B1ZIW7_METPB/284-357
B1ZK68_METPB/295-364
B1ZNJ7_OPITP/292-367
B1ZYH3_OPITP/279-357
B2A3K6_NATTJ/278-345
B2AHQ4_CUPTR/290-369
B2D851_UREPA/440-508
B2DA17_UREUR/440-508
B2DJ66_STRPN/292-367
B2DMM9_STRPN/292-367
B2DPP7_STRPN/276-345
B2DQZ4_STRPN/260-334
B2DT67_STRPN/276-345
B2DU80_STRPN/292-367
B2DYD0_STRPN/276-345
B2DYX8_STRPN/292-367
B2E376_STRPN/292-367
B2E4S6_STRPN/276-345
B2FJ77_STRMK/296-376
B2FL82_STRMK/281-352
B2G9C1_LACRJ/274-343
B2GWX0_BURPS/270-341
B2GXN3_BURPS/304-384
B2GY43_BURPS/281-360
B2GZ45_BURPS/286-363
B2GZQ7_BURPS/282-351
B2H3V6_BURPS/281-353
B2H5G6_BURPS/288-363
B2H6N9_BURPS/277-345
B2H7X7_BURPS/281-356
B2HAL9_BURPS/290-361
B2HBU7_BURPS/278-360
B2HF30_MYCMM/275-348
B2I7Q6_XYLF2/282-353
B2IIB5_BEII9/255-323
B2ILD9_BEII9/255-322
B2IQK5_STRPS/276-345
B2IR98_STRPS/292-367
B2ISG7_STRPS/47-118
B2ITU3_NOSP7/363-442
B2IUP4_NOSP7/291-368
B2J5Q2_NOSP7/278-368
B2JC53_BURP8/276-351
B2JDG9_BURP8/281-352
B2JFQ3_BURP8/291-366
B2JFT3_BURP8/284-362
B2JHJ9_BURP8/283-354
B2JI67_BURP8/305-385
B2JJE3_BURP8/278-349
B2JLS5_BURP8/290-365
B2JNE3_BURP8/276-350
B2JNE4_BURP8/284-354
B2JNW2_BURP8/287-357
B2JPI7_BURP8/278-345
B2JQ96_BURP8/283-362
B2JQL7_BURP8/285-354
B2JSQ7_BURP8/270-358
B2JSV5_BURP8/284-356
B2JSY3_BURP8/281-355
B2JU02_BURP8/276-347
B2JU14_BURP8/280-351
B2JVJ0_BURP8/259-349
B2JVX4_BURP8/282-363
B2JWI0_BURP8/274-350
B2JWS1_BURP8/276-343
B2JYG8_BURP8/302-379
B2K0C4_YERPB/278-347
B2K248_YERPB/288-359
B2K2S9_YERPB/279-351
B2K391_YERPB/288-360
B2K4X9_YERPB/281-353
B2K687_YERPB/288-365
B2K7V4_YERPB/277-348
B2K9L8_YERPB/280-356
B2K9W6_YERPB/295-375
B2KJC8_BURPS/302-382
B2N2Z5_ECOLX/283-355
B2N651_ECOLX/295-375
B2N875_ECOLX/278-348
B2NB39_ECOLX/292-372
B2NCR8_ECOLX/281-351
B2NDL8_ECOLX/256-333
B2NFG1_UREUR/440-508
B2NH71_UREUR/440-508
B2NLA0_ECO57/278-348
B2NQC6_ECO57/256-333
B2NQJ3_ECO57/283-355
B2NSI7_ECO57/281-351
B2NUS5_ECO57/292-372
B2NVI5_ECO57/295-375
B2P0A1_ECO57/278-348
B2P4Z2_ECO57/256-333
B2P559_ECO57/281-351
B2P6S7_ECO57/292-372
B2P720_ECO57/273-344
B2P7N2_ECO57/295-375
B2P9J7_ECO57/283-355
B2PGN5_ECO57/295-375
B2PH05_ECO57/278-348
B2PJ76_ECO57/283-355
B2PLN3_ECO57/256-333
B2PP79_ECO57/292-372
B2PQ74_ECO57/281-351
B2PW10_PROST/257-337
B2PWL9_PROST/285-365
B2S0Y5_BORHD/276-344
B2S3P1_TREPS/290-374
B2S761_BRUA1/298-379
B2S8X4_BRUA1/277-353
B2SAL7_BRUA1/273-353
B2SAS8_BRUA1/273-342
B2SAV1_BRUA1/280-351
B2SB03_BRUA1/266-342
B2SBC6_BRUA1/255-325
B2SBR6_BRUA1/280-353
B2SBT3_BRUA1/256-326
B2SC89_BRUA1/284-353
B2SCF9_BRUA1/291-365
B2SCS4_BRUA1/276-351
B2SFV0_FRATM/287-371
B2SKG3_XANOP/281-351
B2SW74_XANOP/299-379
B2SWZ8_BURPP/276-351
B2SXW7_BURPP/276-347
B2SY98_BURPP/281-352
B2SZ17_BURPP/283-353
B2T3Z3_BURPP/276-347
B2T546_BURPP/306-386
B2T5A8_BURPP/282-363
B2T8B4_BURPP/276-358
B2T9C1_BURPP/284-354
B2T9C2_BURPP/277-351
B2T9S5_BURPP/283-362
B2TAJ3_BURPP/282-351
B2TBA3_BURPP/276-347
B2TBI8_BURPP/271-348
B2TCA5_BURPP/275-351
B2TD43_BURPP/291-367
B2TDA4_BURPP/259-350
B2TDJ3_BURPP/305-385
B2TDW5_BURPP/289-364
B2TEY6_BURPP/285-354
B2TFD6_BURPP/284-356
B2TFH3_BURPP/276-343
B2TFW3_BURPP/317-385
B2TMI6_CLOBB/285-360
B2TMK7_CLOBB/274-342
B2TUM4_SHIB3/295-375
B2TZ79_SHIB3/292-372
B2U4E3_SHIB3/278-348
B2UBY3_RALPJ/280-351
B2UC33_RALPJ/283-361
B2UF81_RALPJ/275-353
B2UF82_RALPJ/284-356
B2UJ18_RALPJ/299-365
B2V2N7_CLOBA/285-360
B2V2Q8_CLOBA/274-342
B2VC44_ERWT9/297-377
B2VIX8_ERWT9/280-356
B2VJQ1_ERWT9/278-348
B2VKB5_ERWT9/257-326
B3A1F5_ECO57/278-348
B3A641_ECO57/283-355
B3A871_ECO57/281-351
B3A8D6_ECO57/256-333
B3A9C8_ECO57/292-372
B3A9U3_ECO57/295-375
B3AFX3_ECO57/278-348
B3AH37_ECO57/283-355
B3AJ82_ECO57/295-375
B3AM69_ECO57/273-344
B3APZ5_ECO57/281-351
B3AWF1_ECO57/278-348
B3AZX8_ECO57/283-355
B3B1E4_ECO57/256-333
B3B1G6_ECO57/215-286
B3B415_ECO57/292-372
B3B4B7_ECO57/281-351
B3B5Y6_ECO57/295-375
B3BBZ4_ECO57/283-355
B3BCG9_ECO57/278-348
B3BH04_ECO57/295-375
B3BID3_ECO57/292-372
B3BKA0_ECO57/281-351
B3BKM9_ECO57/256-333
B3BQZ8_ECO57/278-348
B3BTT3_ECO57/283-355
B3BWL5_ECO57/256-333
B3BX31_ECO57/281-351
B3BXQ5_ECO57/295-375
B3BYJ8_ECO57/273-344
B3BZ76_ECO57/292-372
B3C8L0_9BACE/276-346
B3C8L0_9BACE/386-458
B3CWQ4_BURM1/306-386
B3E1U1_GEOLS/10-85
B3H0C2_ACTP7/285-366
B3H208_ACTP7/291-363
B3H280_ACTP7/275-345
B3H803_ECOLX/256-333
B3H890_ECOLX/281-351
B3HB50_ECOLX/295-375
B3HE74_ECOLX/278-348
B3HEN4_ECOLX/283-355
B3HH38_ECOLX/292-372
B3HQF6_ECOLX/278-348
B3HRR1_ECOLX/283-355
B3HS12_ECOLX/295-375
B3HUD9_ECOLX/256-333
B3HUX4_ECOLX/292-372
B3I001_ECOLX/278-348
B3I224_ECOLX/256-333
B3I2F4_ECOLX/281-351
B3I370_ECOLX/313-385
B3I795_ECOLX/295-375
B3ICG5_ECOLX/292-372
B3IED9_ECOLX/281-351
B3IEQ9_ECOLX/256-333
B3IGM8_ECOLX/283-355
B3IJJ3_ECOLX/278-348
B3IKY8_ECOLX/295-375
B3IRW0_ECOLX/292-372
B3J392_BACAN/282-357
B3JB23_BACAN/248-326
B3JPC7_9BACE/277-346
B3JPC7_9BACE/390-461
B3PH23_CELJU/276-339
B3PN12_MYCA5/374-443
B3PPR1_RHIE6/281-353
B3PQ38_RHIE6/282-353
B3PQE1_RHIE6/297-378
B3PQU0_RHIE6/289-360
B3PRM5_RHIE6/278-346
B3PRM6_RHIE6/261-331
B3PRY4_RHIE6/270-343
B3PSP7_RHIE6/249-331
B3PT71_RHIE6/275-338
B3PT98_RHIE6/261-335
B3PUB3_RHIE6/276-351
B3PUB4_RHIE6/255-325
B3PUD2_RHIE6/280-357
B3PWL9_RHIE6/280-351
B3PXI4_RHIE6/303-378
B3PY48_RHIE6/278-347
B3PZJ7_RHIE6/279-349
B3PZL1_RHIE6/280-351
B3Q0D0_RHIE6/280-351
B3Q0E1_RHIE6/290-364
B3Q0S8_RHIE6/256-325
B3Q1C6_RHIE6/277-346
B3Q1I1_RHIE6/275-344
B3Q1T5_RHIE6/280-351
B3Q4E9_RHIE6/271-338
B3Q4X2_RHIE6/282-352
B3Q4Y7_RHIE6/275-344
B3Q504_RHIE6/281-350
B3Q5C9_RHIE6/281-340
B3Q5J7_RHIE6/256-326
B3Q5Z0_RHOPT/263-353
B3Q6B7_RHOPT/278-349
B3Q706_RHOPT/290-360
B3Q827_RHOPT/282-351
B3QB77_RHOPT/305-380
B3QEV3_RHOPT/279-346
B3QKN3_RHOPT/292-378
B3QZ01_CHLT3/270-328
B3QZU0_PHYMT/359-427
B3R1K9_CUPTR/289-359
B3R1V0_CUPTR/273-344
B3R374_CUPTR/306-375
B3R500_CUPTR/275-349
B3RAG6_CUPTR/276-348
B3RBH2_CUPTR/285-375
B3T0U2_9ZZZZ/283-360
B3T6N9_9ZZZZ/276-346
B3T6Q2_9ZZZZ/276-348
B3TA30_9ZZZZ/280-357
B3WBE7_LACCB/277-350
B3WCY0_LACCB/287-362
B3WD05_LACCB/277-346
B3WGC9_ECOLX/281-351
B3WIQ7_ECOLX/283-355
B3WMU4_ECOLX/295-375
B3WRN0_ECOLX/292-372
B3WVS6_SHIDY/278-348
B3WXY1_SHIDY/256-333
B3X2V6_SHIDY/292-372
B3X375_SHIDY/281-351
B3X8G4_ECOLX/278-348
B3XAK3_ECOLX/256-333
B3XBM2_ECOLX/292-372
B3XC44_ECOLX/281-351
B3XCB4_ECOLX/283-355
B3XFX7_ECOLX/295-375
B3XL58_LACRE/274-343
B3XSG5_UREUR/440-508
B3XUZ5_UREUR/440-508
B3Y0B5_ECO11/292-372
B3YBC1_SALET/294-367
B3YCP4_SALET/278-348
B3YEJ7_SALET/295-375
B3YH95_SALET/281-353
B3YIV2_SALET/292-372
B3YRY9_BACCE/249-318
B3YVL9_BACCE/282-357
B3YX90_BACCE/248-326
B3YXC7_BACCE/248-326
B3Z6P3_BACCE/282-357
B3Z739_BACCE/249-318
B3ZC39_BACCE/248-326
B3ZC75_BACCE/252-330
B3ZPT6_BACCE/249-318
B3ZRU1_BACCE/282-357
B3ZTG9_BACCE/248-326
B3ZTK5_BACCE/248-326
B4A5M3_SALNE/278-348
B4A792_SALNE/294-367
B4A8T5_SALNE/295-375
B4A9T7_SALNE/281-353
B4AAE9_SALNE/292-372
B4AFQ7_BACPU/281-356
B4AIX5_BACPU/280-357
B4ATG7_FRANO/287-371
B4BIP1_9BACI/283-352
B4BRT9_9BACI/281-356
B4D9W9_9BACT/279-353
B4E608_BURCJ/283-352
B4E7F6_BURCJ/272-352
B4E920_BURCJ/302-382
B4E9K3_BURCJ/281-352
B4E9S4_BURCJ/285-354
B4EAC2_BURCJ/304-384
B4EBS2_BURCJ/286-363
B4ED49_BURCJ/270-341
B4EF97_BURCJ/283-366
B4EGM0_BURCJ/281-356
B4EJ50_BURCJ/290-365
B4ELM3_BURCJ/284-356
B4ELY4_BURCJ/291-366
B4EQ90_BURCJ/293-367
B4EUC5_PROMH/274-345
B4EX13_PROMH/273-343
B4EYI2_PROMH/285-365
B4R8J0_PHEZH/258-331
B4RJL2_NEIG2/256-338
B4SQJ3_STRM5/296-376
B4SRZ8_STRM5/281-352
B4SVQ1_SALNS/278-348
B4SWS0_SALNS/294-367
B4T0D9_SALNS/295-375
B4T1S5_SALNS/281-353
B4T3R5_SALNS/292-372
B4T887_SALHS/278-348
B4T8R9_SALHS/294-367
B4TCX6_SALHS/295-375
B4TDL3_SALHS/281-353
B4TFK4_SALHS/292-372
B4TMA8_SALSV/294-367
B4TQP8_SALSV/281-353
B4TRN1_SALSV/295-375
B4TTJ9_SALSV/292-372
B4TYA5_SALSV/278-348
B4U344_STREM/276-345
B4UI57_ANASK/278-352
B4V1T8_9ACTO/270-338
B4V1V8_9ACTO/284-366
B4VEW9_9ACTO/292-369
B4VIG3_9CYAN/282-358
B4VIZ0_9CYAN/326-397
B4VLK8_9CYAN/274-352
B4VRF4_9CYAN/297-375
B4VWF4_9CYAN/291-360
B4WDV8_9CAUL/289-360
B4WNI6_9SYNE/306-399
B4WNQ5_9SYNE/286-355
B4WQS2_9SYNE/320-401
B4WTN3_9SYNE/281-351
B4WXY0_9GAMM/277-346
B5BAE9_SALPK/292-372
B5BBV9_SALPK/295-375
B5BDA4_SALPK/294-367
B5BHJ7_SALPK/278-348
B5BJV3_SALPK/281-353
B5BVX1_SALET/281-353
B5BXB8_SALET/295-375
B5BYM5_SALET/292-372
B5C3A8_SALET/278-348
B5C4N0_SALET/294-367
B5C9D3_SALET/278-348
B5CDE8_SALET/295-375
B5CF51_SALET/294-367
B5CJ11_SALET/292-372
B5CJJ1_SALET/281-353
B5CM60_9FIRM/286-354
B5D1C7_9BACE/278-347
B5D1C7_9BACE/391-459
B5E5P5_STRP4/276-345
B5E6I8_STRP4/276-347
B5E6M2_STRP4/292-367
B5EUV7_VIBFM/281-353
B5EVM8_VIBFM/257-335
B5EXG8_SALA4/294-367
B5F0Z7_SALA4/295-375
B5F1P9_SALA4/281-353
B5F8C7_SALA4/292-372
B5F9B6_SALA4/278-348
B5FAN2_VIBFM/275-341
B5FE45_VIBFM/287-366
B5FK78_SALDC/292-372
B5FKH3_SALDC/278-348
B5FKT3_SALDC/294-367
B5FPZ2_SALDC/295-375
B5FQQ4_SALDC/281-353
B5GB41_9ACTO/79-153
B5GDA6_9ACTO/279-349
B5GDC2_9ACTO/295-377
B5GZ34_STRCL/269-339
B5GZ51_STRCL/260-345
B5H9M2_STRPR/287-353
B5HFL3_STRPR/270-304
B5HFN3_STRPR/284-366
B5HWS8_9ACTO/268-340
B5HWV2_9ACTO/290-372
B5I3C9_9ACTO/274-345
B5IK41_9CHRO/269-335
B5ILV5_9CHRO/291-363
B5IYQ3_9RHOB/270-340
B5J123_9RHOB/302-379
B5J1U3_9RHOB/275-343
B5J2U0_9RHOB/274-343
B5J2U6_9RHOB/278-351
B5J2V5_9RHOB/274-346
B5J311_9RHOB/277-357
B5J353_9RHOB/280-349
B5J386_9RHOB/259-330
B5J389_9RHOB/277-345
B5J5E5_9RHOB/282-363
B5J5S8_9RHOB/277-359
B5J680_9RHOB/297-376
B5J8T4_9RHOB/268-340
B5J9J3_9RHOB/269-349
B5J9P2_9RHOB/284-362
B5J9Q7_9RHOB/252-323
B5JC54_9RHOB/283-360
B5JCI4_9RHOB/151-228
B5JN79_9BACT/289-364
B5JV73_9GAMM/280-349
B5K042_9RHOB/12-84
B5K304_9RHOB/278-360
B5K3C3_9RHOB/290-363
B5K444_9RHOB/251-314
B5K445_9RHOB/277-345
B5K544_9RHOB/297-376
B5KA10_9RHOB/89-167
B5KA47_9RHOB/282-363
B5KA67_9RHOB/299-382
B5KCD6_9RHOB/275-343
B5KEM3_9RHOB/283-353
B5LAM6_9BURK/282-353
B5MHL8_SALET/278-348
B5MKG6_SALET/295-375
B5MNP4_SALET/294-367
B5MQI9_SALET/281-353
B5MTC7_SALET/292-372
B5MWV2_SALET/278-348
B5MYG8_SALET/281-353
B5MZU8_SALET/292-372
B5N067_SALET/295-375
B5N0J2_SALET/294-367
B5N7Q8_SALET/281-353
B5N8Q3_SALET/294-367
B5NDA5_SALET/278-348
B5NGM3_SALET/295-375
B5NIQ6_SALET/292-372
B5NNC3_SALET/295-375
B5NPS7_SALET/281-353
B5NS99_SALET/294-367
B5NT10_SALET/278-348
B5NTZ4_SALET/292-372
B5NXY5_SALET/294-367
B5NZ76_SALET/295-375
B5P218_SALET/278-348
B5P659_SALET/281-353
B5P7R2_SALET/292-372
B5PCB0_SALET/278-348
B5PFK2_SALET/295-375
B5PIX7_SALET/281-353
B5PL99_SALET/292-372
B5PQV2_SALHA/278-348
B5PS75_SALHA/294-367
B5PY93_SALHA/281-353
B5PYM2_SALHA/295-375
B5Q058_SALHA/292-372
B5Q4M1_SALVI/281-353
B5Q7T9_SALVI/278-348
B5QAK6_SALVI/295-375
B5QDL4_SALVI/294-367
B5QDV6_SALVI/292-372
B5QFE6_CAMJE/258-323
B5QKG0_LACRH/274-343
B5QLC3_LACRH/277-350
B5QTH6_SALEP/294-367
B5QXB0_SALEP/292-372
B5QYJ3_SALEP/281-353
B5QYK0_SALEP/295-375
B5R3B2_SALEP/278-348
B5R6S9_SALG2/294-367
B5R7S9_SALG2/281-353
B5R864_SALG2/295-375
B5RB76_SALG2/292-372
B5RGX2_SALG2/278-348
B5RMI8_BORDL/276-344
B5RPY4_BORRA/276-344
B5RX04_RALSO/284-356
B5S0U4_RALSO/285-356
B5S0Z7_RALSO/283-362
B5S1D1_RALSO/119-189
B5S4S8_RALSO/272-338
B5SCH3_RALSO/117-193
B5SJM1_RALSO/286-358
B5SKF5_RALSO/283-362
B5SKJ1_RALSO/285-356
B5SLT8_RALSO/305-375
B5UI13_BACCE/248-326
B5UI48_BACCE/248-326
B5URD7_BACCE/250-318
B5USG4_BACCE/282-357
B5V3A4_BACCE/249-318
B5V4E3_BACCE/281-356
B5VA91_BACCE/282-357
B5VAL8_BACCE/248-326
B5VAQ7_BACCE/248-326
B5VU17_SPIMA/273-345
B5VWX6_SPIMA/316-389
B5W169_SPIMA/284-363
B5W1J8_SPIMA/306-383
B5W872_SPIMA/250-319
B5W881_SPIMA/286-356
B5WAC9_9BURK/281-350
B5WAT3_9BURK/259-349
B5WAU3_9BURK/305-385
B5WBJ9_9BURK/298-382
B5WE53_9BURK/310-378
B5WEF5_9BURK/283-359
B5WEN7_9BURK/271-347
B5WET8_9BURK/276-351
B5WF25_9BURK/283-350
B5WF99_9BURK/276-347
B5WL31_9BURK/280-359
B5WMH7_9BURK/281-352
B5WNC8_9BURK/282-354
B5WND5_9BURK/290-365
B5WNL1_9BURK/291-360
B5WPD8_9BURK/280-362
B5WQ14_9BURK/291-371
B5WRY1_9BURK/308-388
B5WT30_9BURK/282-351
B5WVH6_9BURK/294-369
B5XLF3_STRPZ/276-345
B5XSP3_KLEP3/292-372
B5XTP4_KLEP3/278-348
B5XUM8_KLEP3/288-365
B5XWU2_KLEP3/256-333
B5XXZ6_KLEP3/281-353
B5XY26_KLEP3/269-340
B5XYN1_KLEP3/295-375
B5Y2S1_KLEP3/270-342
B5YCL7_DICT6/293-364
B5YSE7_ECO5E/295-375
B5YUK3_ECO5E/278-348
B5YWQ4_ECO5E/292-372
B5Z0N8_ECO5E/281-351
B5Z0V7_ECO5E/256-333
B5Z176_ECO5E/283-355
B5Z2R3_ECO5E/273-344
B5ZAT9_UREU1/440-508
B5ZL43_GLUDA/281-362
B5ZNE5_RHILW/278-347
B5ZP15_RHILW/279-349
B5ZP29_RHILW/280-351
B5ZPN7_RHILW/278-345
B5ZPS6_RHILW/280-351
B5ZPT6_RHILW/290-363
B5ZQH7_RHILW/281-353
B5ZQJ4_RHILW/297-378
B5ZQW9_RHILW/256-324
B5ZSD8_RHILW/289-360
B5ZSK5_RHILW/282-353
B5ZTK7_RHILW/270-343
B5ZU40_RHILW/282-364
B5ZVP2_RHILW/275-338
B5ZVY1_RHILW/280-351
B5ZWR3_RHILW/280-355
B5ZX87_RHILW/276-351
B5ZX89_RHILW/255-325
B5ZXA6_RHILW/281-358
B5ZZY4_RHILW/278-346
B6A007_RHILW/271-338
B6A078_RHILW/281-359
B6A0R5_RHILW/277-346
B6A0S7_RHILW/280-350
B6A0T0_RHILW/279-359
B6A154_RHILW/287-362
B6A237_RHILW/256-326
B6A2D4_RHILW/281-357
B6A2E7_RHILW/255-325
B6A303_RHILW/281-353
B6A378_RHILW/280-351
B6A3N9_RHILW/275-344
B6A4F2_RHILW/282-352
B6A4H0_RHILW/275-344
B6A4J9_RHILW/279-348
B6A4K1_RHILW/267-332
B6A4P3_RHILW/277-344
B6A4W7_RHILW/281-340
B6A501_RHILW/256-319
B6A5K6_RHILW/304-382
B6ASU4_9RHOB/274-357
B6ATP2_9RHOB/277-357
B6ATP9_9RHOB/250-325
B6AWH5_9RHOB/277-345
B6AWH6_9RHOB/259-319
B6AX52_9RHOB/282-353
B6AXB6_9RHOB/201-278
B6AZA7_9RHOB/259-330
B6B0N7_9RHOB/275-343
B6B248_9RHOB/283-361
B6B2M5_9RHOB/286-364
B6B3U4_9RHOB/365-444
B6B4W8_9RHOB/277-357
B6B869_9RHOB/285-362
B6B8Q8_9RHOB/281-346
B6B8Q9_9RHOB/274-346
B6BBN2_9RHOB/283-366
B6BF54_9RHOB/286-364
B6BQH6_9RICK/282-358
B6EL18_ALISL/275-341
B6ELU7_ALISL/287-366
B6ES78_ALISL/279-356
B6EST7_ALISL/257-335
B6FPU1_9CLOT/261-334
B6FR83_9CLOT/289-357
B6FTZ9_9CLOT/285-360
B6G174_9CLOT/280-356
B6G1A5_9CLOT/275-343
B6I313_ECOSE/278-348
B6I5P9_ECOSE/283-355
B6I8G6_ECOSE/295-375
B6I9K5_ECOSE/292-372
B6IA33_ECOSE/281-351
B6IAI6_ECOSE/256-333
B6IMW6_RHOCS/303-386
B6IXQ1_RHOCS/282-357
B6JC30_OLICO/283-362
B6JE60_OLICO/286-365
B6JF77_OLICO/296-373
B6JH02_OLICO/277-349
B6QX04_9RHOB/300-380
B6QX14_9RHOB/274-343
B6QYS8_9RHOB/283-354
B6R0Q2_9RHOB/273-344
B6R2A8_9RHOB/283-354
B6R2C6_9RHOB/275-347
B6R2E8_9RHOB/274-339
B6R2H2_9RHOB/273-350
B6R2L1_9RHOB/281-353
B6R395_9RHOB/278-349
B6R3R0_9RHOB/251-323
B6R4Y6_9RHOB/279-353
B6R8K5_9RHOB/281-350
B6R9N4_9RHOB/283-355
B6R9V4_9RHOB/281-350
B6RAI1_9RHOB/306-387
B6VMK2_PHOAA/274-345
B6VYV5_9BACE/278-347
B6VYV5_9BACE/388-458
B6W8H4_9FIRM/153-222
B6X9S7_9ENTR/257-337
B6XCA1_9ENTR/294-367
B6XDW5_9ENTR/285-365
B6XDZ5_9ENTR/278-348
B6XED8_9ENTR/283-354
B6YV53_THEON/290-366
B6YWL0_THEON/275-349
B6YY88_9RHOB/279-349
B6YYG4_9RHOB/273-347
B6ZQL0_ECO57/215-286
B6ZT05_ECO57/278-348
B6ZUE6_ECO57/295-375
B6ZVI8_ECO57/283-355
B6ZZL4_ECO57/292-372
B7A2U4_ECO57/256-333
B7A398_ECO57/281-351
B7A7S2_THEAQ/271-353
B7A9H3_THEAQ/266-336
B7AJ12_9BACE/276-346
B7AJ12_9BACE/379-457
B7AR99_9BACE/266-338
B7AVA0_9BACE/278-346
B7AVA0_9BACE/407-475
B7B9L3_9PORP/276-346
B7B9L3_9PORP/378-458
B7CBD5_9FIRM/277-338
B7CG50_BURPS/277-345
B7CH79_BURPS/281-356
B7CIM5_BURPS/281-353
B7CKF6_BURPS/286-363
B7CNS3_BURPS/304-384
B7CP47_BURPS/281-360
B7CQ34_BURPS/290-361
B7CRH8_BURPS/283-365
B7CTL7_BURPS/288-363
B7CUU6_BURPS/270-341
B7CWY2_BURPS/302-382
B7CXW0_BURPS/282-351
B7DPA4_9BACL/289-357
B7GF28_ANOFW/281-356
B7GJU6_ANOFW/273-344
B7GMS2_ANOFW/255-324
B7GPN3_BIFLS/286-363
B7H906_BACC4/282-357
B7HH41_BACC4/248-326
B7HI94_BACC4/250-318
B7HLZ0_BACC7/249-318
B7HMZ1_BACC7/282-357
B7HNE1_BACC7/281-356
B7I0J2_BACC7/248-326
B7ICW8_THEAB/280-360
B7IMB6_BACC2/248-326
B7IN16_BACC2/248-326
B7IR42_BACC2/250-318
B7IVQ6_BACC2/282-357
B7J2J8_BORBZ/276-344
B7JEY3_BACC0/248-326
B7JFQ6_BACC0/248-326
B7JIQ4_BACC0/249-318
B7JKZ4_BACC0/282-357
B7JWV3_CYAP8/283-352
B7K1A4_CYAP8/322-396
B7K5L4_CYAP8/258-330
B7K7A2_CYAP7/282-361
B7K7F7_CYAP7/280-349
B7KP89_METC4/284-359
B7L1V6_METC4/277-346
B7L583_ECO55/281-351
B7L5Q3_ECO55/278-348
B7L6F6_ECO55/256-333
B7LAY2_ECO55/283-355
B7LD48_ECO55/295-375
B7LG60_ECO55/292-372
B7LL08_ESCF3/283-355
B7LN19_ESCF3/295-375
B7LQ17_ESCF3/292-372
B7LR92_ESCF3/256-333
B7LSR0_ESCF3/278-348
B7LX60_ECO8A/292-372
B7LYI4_ECO8A/281-351
B7LYS7_ECO8A/256-333
B7M2E2_ECO8A/289-363
B7M2L1_ECO8A/278-348
B7M7D0_ECO8A/295-375
B7M7U7_ECO8A/283-355
B7MDT4_ECO45/278-348
B7MHF9_ECO45/261-341
B7MJ26_ECO45/283-355
B7MJB3_ECO45/292-372
B7MLZ4_ECO45/281-351
B7MQV8_ECO81/295-375
B7MRG8_ECO81/283-355
B7MSS0_ECO81/273-344
B7MTQ6_ECO81/292-372
B7MUF8_ECO81/281-351
B7MUM7_ECO81/256-333
B7N195_ECO81/278-348
B7N3N5_ECOLU/292-372
B7N4J8_ECOLU/256-333
B7NAK1_ECOLU/295-375
B7NE58_ECOLU/278-348
B7NFX9_ECOLU/283-355
B7NHM1_ECO7I/281-351
B7NKF3_ECO7I/292-372
B7NML4_ECO7I/278-348
B7NPF1_ECO7I/295-375
B7NRZ9_ECO7I/283-355
B7QQX7_9RHOB/222-287
B7QS74_9RHOB/273-340
B7QUL8_9RHOB/293-373
B7QUM2_9RHOB/271-349
B7QVA4_9RHOB/290-373
B7QVL2_9RHOB/285-362
B7QX66_9RHOB/255-323
B7QXQ0_9RHOB/282-354
B7QYU6_9RHOB/273-342
B7QZQ5_9EURY/287-363
B7R0Q7_9EURY/283-354
B7R5F0_9EURY/275-349
B7RIL5_9RHOB/274-346
B7RK77_9RHOB/251-326
B7RM32_9RHOB/286-364
B7RM91_9RHOB/265-336
B7RMM3_9RHOB/293-373
B7RNJ0_9RHOB/270-341
B7RPM6_9RHOB/275-358
B7RRF1_9RHOB/269-346
B7RRZ3_9RHOB/280-355
B7RWS6_9GAMM/304-385
B7UL01_ECO27/278-348
B7UMU7_ECO27/295-375
B7UPJ6_ECO27/283-355
B7UQ35_ECO27/292-372
B7URC6_ECO27/281-351
B7URI7_ECO27/256-333
B7UUV8_PSEA8/276-345
B7V2L4_PSEA8/299-382
B7V2N8_PSEA8/274-347
B7V4I9_PSEA8/286-363
B7V7W5_PSEA8/257-328
B7V8Y1_PSEA8/281-355
B7V9E9_PSEA8/280-361
B7VK47_VIBSL/289-363
B7VNR1_VIBSL/286-365
B7VQI8_VIBSL/281-353
B7VR16_VIBSL/278-353
B7WSW8_COMTE/270-349
B7WUW3_COMTE/258-327
B7XS33_BORGA/276-344
B7XVL6_BORGA/276-344
B8CSZ2_SHEPW/275-342
B8CT42_SHEPW/297-376
B8D1L7_HALOH/288-360
B8D4D6_DESK1/285-358
B8DGG0_LISMH/277-346
B8DK16_DESVM/271-338
B8DQ39_DESVM/312-394
B8DRZ6_DESVM/279-352
B8DRZ8_DESVM/283-349
B8DSF1_DESVM/303-412
B8DZ79_DICTD/293-364
B8EB60_SHEB2/276-347
B8EBY1_SHEB2/297-376
B8F3M7_HAEPS/291-363
B8F532_HAEPS/284-365
B8F5Y8_HAEPS/269-335
B8FM39_DESAA/266-346
B8FPQ3_DESHD/285-360
B8FSI7_DESHD/286-365
B8FV98_DESHD/274-342
B8FVE7_DESHD/279-353
B8G2R8_CHLAD/283-359
B8G354_CHLAD/281-363
B8G4L5_CHLAD/274-338
B8GL33_THISH/276-345
B8GQF4_THISH/299-379
B8H3U6_CAUCN/290-379
B8H7Y4_ARTCA/262-335
B8HC21_ARTCA/298-347
B8HR11_CYAP4/311-379
B8HRI9_CYAP4/344-420
B8HRS4_CYAP4/260-337
B8HSV9_CYAP4/278-356
B8I8M8_CLOCE/276-344
B8IA76_METNO/283-359
B8IBX4_METNO/281-352
B8IG54_METNO/290-361
B8IKQ6_METNO/274-341
B8IM67_METNO/276-355
B8IQ53_METNO/289-371
B8IQJ7_METNO/296-379
B8IUA2_METNO/246-327
B8IW06_METNO/292-374
B8JBJ9_ANAD2/278-352
B8K3G4_VIBPA/281-350
B8K3I1_VIBPA/300-372
B8K460_VIBPA/281-353
B8K4H6_VIBPA/280-358
B8K5X5_VIBPA/289-363
B8KBH9_VIBPA/258-324
B8L234_9GAMM/281-352
B8L2W6_9GAMM/296-376
B8ZKN6_STRPJ/276-345
B8ZKR3_STRPJ/276-347
B8ZLU2_STRPJ/292-367
B8ZRL5_MYCLB/275-348
B9ABF0_BORBU/276-344
B9B0S0_9BURK/291-363
B9B1U3_9BURK/284-356
B9B2A5_9BURK/287-362
B9B458_9BURK/281-352
B9B5C7_9BURK/283-367
B9B613_9BURK/276-347
B9B6E7_9BURK/280-365
B9B7G4_9BURK/278-374
B9B895_9BURK/308-388
B9B8F6_9BURK/285-354
B9BAL0_9BURK/286-363
B9BBJ6_9BURK/270-341
B9BDA6_9BURK/275-355
B9BG43_9BURK/302-382
B9BJY5_9BURK/278-378
B9BKS8_9BURK/284-356
B9BLH0_9BURK/281-356
B9BLV3_9BURK/291-363
B9BM40_9BURK/308-388
B9BMA2_9BURK/285-354
B9BP88_9BURK/276-347
B9BPM3_9BURK/280-365
B9BSP6_9BURK/286-363
B9BTF7_9BURK/281-352
B9BU98_9BURK/287-362
B9BUR7_9BURK/280-357
B9BVC8_9BURK/283-352
B9BWC0_9BURK/275-355
B9BWW0_9BURK/283-367
B9BXA7_9BURK/285-356
B9BZ41_9BURK/302-382
B9C3Z0_9BURK/278-378
B9C4T3_9BURK/284-356
B9C5H5_9BURK/281-356
B9C5V9_9BURK/291-363
B9C6J2_9BURK/285-354
B9C6Q4_9BURK/308-388
B9C8L6_9BURK/283-367
B9C9H8_9BURK/276-347
B9C9W5_9BURK/280-365
B9CA71_9BURK/281-352
B9CCQ9_9BURK/302-382
B9CF09_9BURK/280-357
B9CFB1_9BURK/287-362
B9CFX3_9BURK/286-363
B9CGQ2_9BURK/285-356
B9CH75_9BURK/283-352
B9CHT8_9BURK/275-355
B9CLT2_9ACTN/288-359
B9CNA5_9ACTN/321-396
B9CRY3_STACP/273-349
B9CTR1_STACP/273-342
B9CUY9_STACP/274-340
B9CXM3_9PAST/285-366
B9DPZ5_STACT/273-342
B9DRZ7_STRU0/276-345
B9E2J8_CLOK1/257-327
B9E4U2_CLOK1/284-360
B9E9Y9_MACCJ/259-329
B9EB11_MACCJ/273-342
B9IU91_BACCQ/248-326
B9IUR3_BACCQ/248-326
B9IWI9_BACCQ/249-318
B9IWM8_BACCQ/282-357
B9IXY5_BACCQ/281-356
B9J6N9_AGRRK/271-348
B9J850_AGRRK/280-351
B9J9A8_AGRRK/281-353
B9J9C4_AGRRK/297-378
B9JAH5_AGRRK/267-336
B9JAW8_AGRRK/277-355
B9JB30_AGRRK/290-364
B9JCQ9_AGRRK/255-325
B9JDE1_AGRRK/279-348
B9JDF2_AGRRK/273-345
B9JDF3_AGRRK/281-342
B9JDH3_AGRRK/281-352
B9JEE1_AGRRK/277-348
B9JEK2_AGRRK/337-412
B9JFV3_AGRRK/282-355
B9JGG6_AGRRK/279-342
B9JGQ0_AGRRK/283-354
B9JH95_AGRRK/276-351
B9JHA1_AGRRK/255-325
B9JHM4_AGRRK/296-363
B9JI21_AGRRK/284-357
B9JI81_AGRRK/278-349
B9JI86_AGRRK/281-353
B9JIV3_AGRRK/292-374
B9JJM0_AGRRK/278-349
B9JJT0_AGRRK/282-364
B9JJV9_AGRRK/295-372
B9JJX0_AGRRK/260-329
B9JKF3_AGRRK/266-340
B9JL49_AGRRK/281-350
B9JLE0_AGRRK/277-359
B9JLG7_AGRRK/281-358
B9JLM2_AGRRK/277-344
B9JLW6_AGRRK/277-350
B9JM81_AGRRK/282-373
B9JMD7_AGRRK/280-352
B9JMV0_AGRRK/287-361
B9JN70_AGRRK/277-352
B9JNP3_AGRRK/277-349
B9JPV9_AGRRK/286-357
B9JRG1_AGRVS/255-325
B9JRT4_AGRVS/281-353
B9JRV4_AGRVS/299-380
B9JWD1_AGRVS/269-337
B9JWT3_AGRVS/282-355
B9JXG8_AGRVS/272-343
B9JY18_AGRVS/281-343
B9JY99_AGRVS/275-350
B9K0L0_AGRVS/270-341
B9K0N7_AGRVS/294-363
B9K0S4_AGRVS/292-374
B9K0Y5_AGRVS/283-352
B9K166_AGRVS/277-346
B9K1D4_AGRVS/280-351
B9K1F7_AGRVS/271-339
B9K1N9_AGRVS/280-351
B9K1R7_AGRVS/280-351
B9K1Z2_AGRVS/276-354
B9K224_AGRVS/279-366
B9K2J9_AGRVS/280-356
B9K2W7_AGRVS/280-350
B9K300_AGRVS/291-368
B9K3P4_AGRVS/281-352
B9K3W7_AGRVS/158-233
B9K3X4_AGRVS/295-371
B9K3Y3_AGRVS/279-359
B9K466_AGRVS/268-339
B9K4P8_AGRVS/277-353
B9K557_AGRVS/255-316
B9K571_AGRVS/275-341
B9K5P7_AGRVS/292-371
B9K5Q5_AGRVS/329-404
B9K8V8_THENN/280-363
B9KBM2_THENN/270-347
B9KBM9_THENN/278-350
B9KK91_RHOSK/275-350
B9KM53_RHOSK/286-364
B9KNQ3_RHOSK/287-368
B9KQ68_RHOSK/276-352
B9KQY5_RHOSK/277-360
B9KR75_RHOSK/280-356
B9KRQ1_RHOSK/274-346
B9KT36_RHOSK/258-364
B9KTE5_RHOSK/270-341
B9KTJ2_RHOSK/322-394
B9KTP3_RHOSK/288-367
B9KU16_RHOSK/249-327
B9KUN9_RHOSK/277-347
B9KVT9_RHOSK/275-345
B9KVU8_RHOSK/280-347
B9KW40_RHOSK/282-357
B9KWN9_RHOSK/281-352
B9KWR0_RHOSK/285-360
B9KWR9_RHOSK/275-345
B9KYH7_THERP/305-387
B9KZG1_THERP/298-373
B9L0R4_THERP/282-355
B9L418_THERP/277-346
B9LDW4_CHLSY/283-359
B9LEB4_CHLSY/281-363
B9LI51_CHLSY/277-345
B9LN82_HALLT/275-375
B9LT09_HALLT/315-386
B9LT87_HALLT/275-362
B9LTC4_HALLT/281-360
B9LTV1_HALLT/288-359
B9LU72_HALLT/304-369
B9LW35_HALLT/280-348
B9MBT9_ACIET/272-343
B9MBU0_ACIET/277-348
B9MDT6_ACIET/264-337
B9ME13_ACIET/258-327
B9MF53_ACIET/282-351
B9MKN8_ANATD/285-360
B9NLC1_9RHOB/255-326
B9NLI9_9RHOB/289-367
B9NLN7_9RHOB/293-373
B9NNC3_9RHOB/286-364
B9NQP6_9RHOB/288-371
B9NTW8_9RHOB/284-362
B9NVD2_9RHOB/268-336
B9NVM6_9RHOB/275-343
B9NWM7_9RHOB/270-341
B9NXN0_9RHOB/280-345
B9NY99_9RHOB/288-366
B9PBZ1_POPTR/32-108
B9PC33_POPTR/98-170
B9QXF4_9RHOB/288-363
B9QYL5_9RHOB/285-367
B9QZ77_9RHOB/303-379
B9R0T5_9RHOB/273-349
B9R1Z5_9RHOB/281-348
B9R1Z6_9RHOB/257-329
B9R2F4_9RHOB/304-387
B9R2X4_9RHOB/285-354
B9R2Y4_9RHOB/259-319
B9R2Y5_9RHOB/277-345
B9R2Z8_9RHOB/250-328
B9R3J4_9RHOB/255-326
B9R3M5_9RHOB/276-344
B9R4A0_9RHOB/255-323
B9R577_9RHOB/273-344
B9R5B8_9RHOB/267-335
B9R5E2_9RHOB/187-254
B9WXB8_STRSU/276-345
B9X4D2_BORBU/276-344
B9X738_BORBU/276-344
B9X7S3_9SPIO/276-344
B9XH04_9BACT/290-365
B9Y3T6_9FIRM/272-345
B9Y6H9_9FIRM/273-339
B9Z277_9NEIS/294-374
B9Z2T8_9NEIS/279-355
B9Z371_9NEIS/297-379
B9Z438_9NEIS/257-335
B9Z5I0_9NEIS/286-360
B9Z7B2_9NEIS/276-345
B9Z7W0_9NEIS/288-356
B9Z800_9NEIS/281-352
B9Z8N2_9NEIS/288-365
B9ZXF5_UREUR/440-508
C0ADM1_9BACT/299-372
C0AEB4_9BACT/244-319
C0AF58_9BACT/249-330
C0AH16_UREUR/440-508
C0AII2_BORBU/276-344
C0AKI8_BORBU/276-344
C0AMB6_9SPIO/276-344
C0ARK8_9ENTR/251-331
C0ASR1_9ENTR/281-357
C0AYC6_9ENTR/274-345
C0AZL5_9ENTR/273-345
C0B7L6_9FIRM/804-866
C0BBB3_9FIRM/274-342
C0BQZ0_9BIFI/312-393
C0BRD1_9BIFI/280-366
C0C0Z5_9CLOT/290-365
C0C3A4_9CLOT/274-342
C0CIQ8_9FIRM/280-352
C0CLB6_9FIRM/307-375
C0CTJ1_9CLOT/274-346
C0CUA5_9CLOT/258-335
C0CVF2_9CLOT/287-358
C0CW52_9CLOT/290-361
C0CWK1_9CLOT/277-347
C0CWY7_9CLOT/38-106
C0D028_9CLOT/274-360
C0D035_9CLOT/2-63
C0D4H4_9CLOT/274-340
C0D853_9CLOT/281-354
C0DA91_9CLOT/280-354
C0DAB2_9CLOT/286-359
C0DBF3_9CLOT/274-343
C0DVP7_EIKCO/288-372
C0E051_9CORY/273-349
C0E103_9CORY/255-326
C0EIG0_9CLOT/274-342
C0EKT0_NEIFL/288-370
C0EX82_9FIRM/304-379
C0EY92_9FIRM/276-344
C0FVF5_9FIRM/274-342
C0G403_9RHIZ/277-353
C0G7M5_9RHIZ/298-379
C0G8V0_9RHIZ/291-365
C0G967_9RHIZ/276-351
C0G9P3_9RHIZ/256-326
C0G9Q9_9RHIZ/280-353
C0GA84_9RHIZ/255-325
C0GAD5_9RHIZ/278-361
C0GB55_9RHIZ/355-424
C0GBI7_9RHIZ/266-342
C0GBP0_9RHIZ/280-351
C0GBR6_9RHIZ/273-342
C0GBX2_9RHIZ/279-359
C0M9F3_STRE4/293-368
C0MA64_STRE4/276-345
C0MEY0_STRS7/276-345
C0MF94_STRS7/293-368
C0N6P2_9GAMM/278-347
C0PXN5_SALPC/295-375
C0Q0M7_SALPC/278-348
C0Q4D5_SALPC/281-353
C0Q765_SALPC/292-372
C0Q8Z3_DESAH/277-357
C0Q959_DESAH/285-364
C0Q9F9_DESAH/273-343
C0QBS6_DESAH/287-357
C0QEL5_DESAH/282-350
C0QG21_DESAH/280-359
C0QLM9_DESAH/266-344
C0QX23_BRAHW/269-337
C0REP0_BRUMB/298-379
C0RGT6_BRUMB/277-353
C0RK59_BRUMB/276-351
C0RKN6_BRUMB/256-326
C0RKQ1_BRUMB/280-353
C0RL49_BRUMB/255-325
C0RLH1_BRUMB/266-342
C0RLM6_BRUMB/280-351
C0RLQ0_BRUMB/273-342
C0RML7_BRUMB/355-424
C0RMV9_BRUMB/291-365
C0SWH1_BORBU/276-344
C0SZ32_BORBU/276-344
C0VGN7_9GAMM/281-353
C0VQM5_9CORY/256-334
C0VXP4_9CORY/277-362
C0WE95_9FIRM/248-329
C0WE98_9FIRM/23-92
C0WIZ2_9CORY/254-322
C0WMF9_LACBU/276-339
C0WRG5_LACBU/274-343
C0WRT0_LACBU/281-355
C0X4D4_ENTFA/273-344
C0X814_ENTFA/291-360
C0XH45_LACHI/274-343
C0XIP5_LACHI/276-339
C0XY99_BURPS/286-363
C0XYG5_BURPS/290-361
C0Y399_BURPS/278-360
C0Y5U1_BURPS/302-382
C0Y7M1_BURPS/281-360
C0Y7Z2_BURPS/304-384
C0YA03_BURPS/281-356
C0YAI4_BURPS/282-351
C0YEL6_BURPS/288-363
C0YYR5_LACRE/281-350
C0Z8A8_BREBN/252-330
C0Z8N6_BREBN/277-352
C0Z8T4_BREBN/275-350
C0ZBC7_BREBN/285-362
C0ZJ31_BREBN/248-326
C0ZJA2_BREBN/258-339
C0ZJD1_BREBN/283-356
C0ZKF1_BREBN/279-356
C0ZVB8_RHOE4/277-348
C0ZY34_RHOE4/311-385
C1A1A7_RHOE4/280-354
C1APV8_MYCBT/275-348
C1AWN4_RHOOB/277-350
C1AY11_RHOOB/277-349
C1B2W5_RHOOB/312-386
C1B3P9_RHOOB/280-351
C1B741_RHOOB/277-348
C1B8E4_RHOOB/276-349
C1B8H5_RHOOB/307-382
C1B9T4_RHOOB/276-348
C1BBQ1_RHOOB/284-365
C1BD26_RHOOB/270-342
C1C7Y9_STRP7/276-345
C1C8H0_STRP7/292-367
C1CEX7_STRZJ/276-345
C1CFG4_STRZJ/292-367
C1CL97_STRZP/276-345
C1CLS9_STRZP/292-367
C1CPB9_STRZT/276-347
C1CQW8_STRZT/276-345
C1CSK0_STRZT/292-367
C1CTG1_STRZT/260-334
C1CXI1_DEIDV/297-364
C1D7Y8_LARHH/279-358
C1DCJ8_LARHH/279-348
C1DCN9_LARHH/190-271
C1DK70_AZOVD/299-381
C1DKQ9_AZOVD/281-352
C1DQU6_AZOVD/276-345
C1ELZ3_BACC3/248-326
C1EPA6_BACC3/249-318
C1EQP0_BACC3/282-357
C1FKA1_CLOBJ/247-311
C1FT33_CLOBJ/281-359
C1HFC5_9ESCH/292-372
C1HGT0_9ESCH/322-402
C1HKB7_9ESCH/281-351
C1HKI9_9ESCH/256-333
C1HQ59_9ESCH/313-385
C1HS14_9ESCH/291-361
C1HVU7_NEIGO/344-426
C1IA77_9CLOT/274-342
C1IBA8_9CLOT/285-360
C1L175_LISMC/275-344
C1M3E4_9ENTR/292-372
C1M4T2_9ENTR/256-334
C1M7H7_9ENTR/273-344
C1M9F9_9ENTR/295-375
C1M9T8_9ENTR/286-359
C1MDB9_9ENTR/278-348
C1MFG5_9ENTR/281-353
C1NAQ8_9ESCH/313-385
C1NF73_9ESCH/291-361
C1PCH0_BACCO/276-345
C2BF85_9FIRM/281-352
C2BGU6_9FIRM/280-348
C2C838_VIBCH/281-353
C2C919_VIBCH/276-347
C2C9A0_VIBCH/298-375
C2CA94_VIBCH/292-371
C2CEJ4_VIBCH/276-342
C2CGI5_9FIRM/274-343
C2CJ73_9FIRM/257-352
C2CQI9_CORST/251-320
C2CYF7_LACBR/276-339
C2CYH8_LACBR/262-336
C2D2R8_LACBR/274-343
C2D310_LACBR/281-355
C2DAB7_ENTFA/291-360
C2DDK9_ENTFA/273-344
C2DIY1_ECOLX/278-348
C2DKL9_ECOLX/322-402
C2DRB0_ECOLX/256-333
C2DRM4_ECOLX/281-351
C2DSE5_ECOLX/292-372
C2DTJ7_ECOLX/305-377
C2E3E2_LACJO/283-358
C2E4Q1_LACJO/123-191
C2E5G5_LACJO/274-343
C2EJS4_9LACO/286-355
C2EM45_9LACO/277-346
C2EP87_9LACO/283-358
C2EUX5_9LACO/274-343
C2F955_LACPA/270-343
C2FG75_LACPA/276-347
C2FGU6_LACPA/274-343
C2GEK6_9CORY/277-362
C2GGZ8_9CORY/256-334
C2GS90_LACRE/281-350
C2H2Q1_ENTFA/291-360
C2H5R5_ENTFA/273-344
C2HD15_ENTFC/274-343
C2HDU3_ENTFC/283-358
C2HKW7_LACAC/283-358
C2HLJ1_LACAC/97-165
C2HMW1_LACAC/283-358
C2HNF2_LACAC/273-342
C2HUQ9_VIBCH/276-342
C2HVP4_VIBCH/275-351
C2HXW9_VIBCH/292-371
C2HZE6_VIBCH/281-347
C2I092_VIBCH/276-347
C2I3Z0_VIBCH/276-342
C2I5X6_VIBCH/292-371
C2I803_VIBCH/276-347
C2I8L7_VIBCH/281-353
C2IAD8_VIBCH/293-367
C2ICQ7_VIBCH/276-347
C2ICY6_VIBCH/306-383
C2IG45_VIBCH/281-353
C2II88_VIBCH/292-371
C2IJY1_VIBCH/276-342
C2INR3_VIBCH/276-342
C2IPQ0_VIBCH/293-367
C2ISC6_VIBCH/276-347
C2ISZ3_VIBCH/281-353
C2IX25_VIBCH/292-371
C2J2A4_VIBCH/281-353
C2J8F8_VIBCH/292-371
C2JAM7_VIBCH/276-342
C2JB24_VIBCH/281-353
C2JBR1_VIBCH/276-347
C2JBY9_VIBCH/306-383
C2JJ59_ENTFA/270-341
C2JME6_ENTFA/291-360
C2JUG7_LACRH/277-350
C2JVY8_LACRH/274-343
C2K1W7_LACRH/34-109
C2KBS7_9LACO/275-344
C2KD91_9LACO/271-344
C2KE61_9LACO/234-309
C2KF29_9LACO/283-358
C2KI67_LEUMC/285-354
C2KM72_LEUMC/111-186
C2KNB3_9ACTO/283-360
C2KXH4_9FIRM/274-345
C2KYQ3_9FIRM/285-360
C2KZ58_9FIRM/281-354
C2LLZ4_PROMI/285-365
C2LN23_PROMI/274-345
C2LNY2_PROMI/273-343
C2LRH4_STRSL/276-345
C2LW74_STAHO/273-342
C2MHV1_BACCE/248-326
C2MHY8_BACCE/248-326
C2MJ09_BACCE/249-318
C2MQ01_BACCE/282-357
C2MXY0_BACCE/248-326
C2MY17_BACCE/248-326
C2MZ40_BACCE/250-318
C2N5N9_BACCE/282-357
C2NEP6_BACCE/252-330
C2NET3_BACCE/248-326
C2NFU1_BACCE/249-318
C2NM73_BACCE/282-357
C2NVY8_BACCE/248-326
C2NW25_BACCE/248-326
C2NX37_BACCE/250-318
C2P309_BACCE/282-357
C2PC06_BACCE/248-326
C2PC43_BACCE/248-326
C2PD61_BACCE/250-319
C2PDZ7_BACCE/281-356
C2PJI2_BACCE/282-357
C2PT15_BACCE/248-326
C2PT84_BACCE/253-331
C2PU86_BACCE/250-318
C2PUF9_BACCE/281-356
C2Q065_BACCE/282-357
C2Q926_BACCE/248-326
C2Q963_BACCE/248-326
C2QAP5_BACCE/281-356
C2QGG5_BACCE/282-357
C2QQ31_BACCE/252-330
C2QQ69_BACCE/248-326
C2QR89_BACCE/249-318
C2QXJ1_BACCE/282-357
C2R566_BACCE/248-326
C2R5A3_BACCE/253-331
C2R6B5_BACCE/250-318
C2RCX8_BACCE/282-357
C2RK66_BACCE/248-326
C2RKA3_BACCE/253-331
C2RLB5_BACCE/250-318
C2RSH0_BACCE/282-357
C2S0S5_BACCE/248-326
C2S0W2_BACCE/248-326
C2S1U2_BACCE/249-318
C2S2P4_BACCE/281-356
C2S8A2_BACCE/282-357
C2SH19_BACCE/248-326
C2SH57_BACCE/253-331
C2SI98_BACCE/250-318
C2SPG6_BACCE/282-357
C2SY16_BACCE/248-326
C2SY53_BACCE/253-331
C2SZ63_BACCE/250-318
C2T5C2_BACCE/282-357
C2TDL7_BACCE/252-330
C2TDQ4_BACCE/248-326
C2TES0_BACCE/249-318
C2TLH0_BACCE/282-357
C2TTW8_BACCE/248-326
C2TUG4_BACCE/253-331
C2TVH7_BACCE/249-318
C2U1X4_BACCE/282-357
C2UAY8_BACCE/248-326
C2UB25_BACCE/253-331
C2UC34_BACCE/250-318
C2UIP2_BACCE/282-357
C2USF6_BACCE/248-326
C2USJ2_BACCE/253-331
C2UTK2_BACCE/249-318
C2UZU2_BACCE/282-357
C2V8V2_BACCE/248-326
C2V8Z0_BACCE/253-331
C2V9Z8_BACCE/249-318
C2VG80_BACCE/282-357
C2VQR6_BACCE/252-330
C2VQX8_BACCE/248-326
C2VRK8_BACCE/166-235
C2VY79_BACCE/282-357
C2W5E6_BACCE/248-326
C2W5I3_BACCE/253-330
C2W7S6_BACCE/281-356
C2WBL9_BACCE/282-357
C2WJJ0_BACCE/248-326
C2WJM7_BACCE/248-326
C2WKN3_BACCE/250-318
C2WS39_BACCE/282-357
C2WZ36_BACCE/248-326
C2X8W6_BACCE/248-326
C2X903_BACCE/248-326
C2XA13_BACCE/250-318
C2XG25_BACCE/282-357
C2XR21_BACCE/248-326
C2XR59_BACCE/253-331
C2XS83_BACCE/250-318
C2XYI5_BACCE/282-357
C2Y7S5_BACCE/248-326
C2Y7W0_BACCE/253-331
C2Y8X5_BACCE/250-318
C2YER2_BACCE/282-357
C2YNQ6_BACCE/248-326
C2YNU3_BACCE/248-326
C2YPV7_BACCE/249-318
C2YQ36_BACCE/281-356
C2YVV0_BACCE/282-357
C2Z4Z3_BACCE/248-326
C2Z530_BACCE/248-326
C2Z642_BACCE/249-318
C2ZC57_BACCE/282-357
C2ZLK3_BACCE/248-326
C2ZLP0_BACCE/248-326
C2ZMS9_BACCE/166-235
C2ZTN9_BACCE/282-357
C3A314_BACMY/248-326
C3A370_BACMY/253-331
C3A465_BACMY/250-318
C3AA58_BACMY/282-357
C3AJ26_BACMY/248-326
C3ALB8_BACMY/281-356
C3APY6_BACMY/346-421
C3B0X9_BACMY/248-326
C3B758_BACMY/346-421
C3BFQ2_9BACI/277-344
C3BHK4_9BACI/248-326
C3BK55_9BACI/281-356
C3BPC7_9BACI/282-357
C3BZD9_BACTU/248-326
C3BZL3_BACTU/248-326
C3C0K3_BACTU/249-318
C3C730_BACTU/282-357
C3CFV5_BACTU/248-326
C3CFZ2_BACTU/253-331
C3CH01_BACTU/250-318
C3CNE4_BACTU/282-357
C3CYR0_BACTU/248-326
C3CYU7_BACTU/253-331
C3CZV8_BACTU/250-318
C3D6D9_BACTU/282-357
C3DGX0_BACTS/248-326
C3DH08_BACTS/253-331
C3DI42_BACTS/185-253
C3DPE2_BACTS/282-357
C3E0M4_BACTU/248-326
C3E0R1_BACTU/253-331
C3E1W7_BACTU/250-318
C3E7V8_BACTU/282-357
C3EHW8_BACTK/248-326
C3EI07_BACTK/248-326
C3EJ16_BACTK/250-318
C3EPX6_BACTK/282-357
C3EYP6_BACTU/252-330
C3EYT3_BACTU/248-326
C3EZU6_BACTU/249-318
C3F6T5_BACTU/282-357
C3FBM6_BACTU/281-356
C3FH94_BACTB/248-326
C3FHD0_BACTB/253-331
C3FID5_BACTB/250-318
C3FPR4_BACTB/282-357
C3G013_BACTU/252-330
C3G050_BACTU/248-326
C3G0X1_BACTU/249-318
C3G7I0_BACTU/282-357
C3GFW0_BACTU/252-330
C3GFZ7_BACTU/248-326
C3GH12_BACTU/249-318
C3GNB7_BACTU/282-357
C3GY41_BACTU/248-326
C3GY78_BACTU/248-326
C3GZ87_BACTU/250-318
C3H5L2_BACTU/282-357
C3HFI6_BACTU/252-330
C3HFM3_BACTU/248-326
C3HGN7_BACTU/249-318
C3HGW1_BACTU/281-356
C3HNF4_BACTU/282-357
C3HXH5_BACTU/248-326
C3HXL3_BACTU/253-331
C3HYM3_BACTU/250-318
C3I5G3_BACTU/282-357
C3IGJ8_BACTU/248-326
C3IGN5_BACTU/253-331
C3IHR1_BACTU/250-318
C3INM3_BACTU/282-357
C3JIS5_RHOER/280-354
C3JLY6_RHOER/311-385
C3JW57_RHOER/277-348
C3JXX0_PSEFS/285-355
C3JY04_PSEFS/274-346
C3JZ74_PSEFS/284-357
C3K317_PSEFS/286-363
C3K3Q4_PSEFS/277-353
C3K3T6_PSEFS/299-378
C3K7X4_PSEFS/272-341
C3K8H9_PSEFS/286-369
C3K910_PSEFS/257-326
C3K9D9_PSEFS/263-335
C3KAV0_PSEFS/281-356
C3KBM3_PSEFS/276-345
C3KE04_PSEFS/256-337
C3KKE3_RHISN/269-340
C3KKR9_RHISN/279-348
C3KLL7_RHISN/279-350
C3KLV7_RHISN/270-337
C3KLY8_RHISN/281-358
C3KM37_RHISN/278-345
C3KM82_RHISN/271-343
C3KNC5_RHISN/256-325
C3KNM4_RHISN/269-337
C3KNS3_RHISN/280-349
C3KR04_RHISN/284-362
C3KR69_RHISN/273-340
C3KRC5_RHISN/277-349
C3KRM7_RHISN/280-357
C3KRQ4_RHISN/320-391
C3KT64_CLOB6/247-310
C3L0W7_CLOB6/281-359
C3L7L2_BACAC/249-317
C3LAN1_BACAC/123-201
C3LAS1_BACAC/252-330
C3LI85_BACAC/282-357
C3LMC4_VIBCM/292-371
C3LSL5_VIBCM/276-342
C3LVL7_VIBCM/306-383
C3LVV2_VIBCM/276-347
C3LWL0_VIBCM/281-353
C3MAP6_RHISN/285-361
C3MC24_RHISN/255-325
C3MDM5_RHISN/281-353
C3MES3_RHISN/276-351
C3MEU0_RHISN/256-329
C3MGJ7_RHISN/281-353
C3MGL2_RHISN/298-379
C3MH03_RHISN/271-343
C3MH21_RHISN/278-348
C3MP65_SULIL/281-350
C3MSN4_SULIM/274-350
C3MXS3_SULIM/281-350
C3N4U7_SULIA/281-350
C3NB18_SULIY/274-350
C3NDE0_SULIY/281-350
C3NIB4_SULIN/281-350
C3NQL9_VIBCJ/292-371
C3NUR9_VIBCJ/276-342
C3NWV2_VIBCJ/276-347
C3NX31_VIBCJ/306-383
C3NZ12_VIBCJ/281-353
C3P4A7_BACAA/252-330
C3P724_BACAA/282-357
C3PEB3_CORA7/251-319
C3Q215_9BACE/278-347
C3Q215_9BACE/388-458
C3QJP9_9BACE/278-347
C3QJP9_9BACE/386-459
C3QYA2_9BACE/278-347
C3QYA2_9BACE/388-459
C3RBH1_9BACE/278-347
C3RBH1_9BACE/388-458
C3RKH2_9FIRM/273-341
C3SHQ2_ECOLX/283-355
C3SPJ2_ECOLX/291-361
C3SPJ3_ECOLX/291-361
C3TAQ2_ECOLX/256-333
C3TAQ5_ECOLX/256-333
C3TBK7_ECOLX/281-351
C3TDI2_ECOLX/292-372
C3TH17_ECOLX/295-375
C3WDA1_FUSMR/254-333
C3WEK9_FUSMR/280-370
C3WI58_9FUSO/275-340
C3WJ44_9FUSO/281-368
C3WKH8_9FUSO/274-348
C3WPT4_9FUSO/274-348
C3WQ64_9FUSO/275-340
C3WRF6_9FUSO/281-368
C3WW84_9FUSO/275-340
C3WWW0_9FUSO/274-348
C3WYA9_9FUSO/281-368
C4AN16_BURMA/286-363
C4APF6_BURMA/310-381
C4ASF2_BURMA/283-365
C4AUR6_BURMA/282-351
C4AWR7_BURMA/304-384
C4AXQ9_BURMA/281-356
C4B3F2_BURMA/281-353
C4B3N0_BURMA/288-363
C4F085_HAEIF/285-366
C4F338_HAEIF/285-366
C4FU86_9FIRM/276-345
C4FVA4_9FIRM/267-336
C4GLT4_9NEIS/283-365
C4H0H9_YERPE/279-350
C4H2E6_YERPE/284-356
C4H3M9_YERPE/295-375
C4H4M8_YERPE/288-365
C4H5G1_YERPE/21-92
C4H7K6_YERPE/277-348
C4H877_YERPE/280-356
C4HA68_YERPE/279-351
C4HAY6_YERPE/281-353
C4HCQ8_YERPE/279-351
C4HDQ2_YERPE/295-375
C4HE91_YERPE/281-353
C4HEW7_YERPE/278-347
C4HHE1_YERPE/277-348
C4HJQ3_YERPE/280-356
C4HK26_YERPE/284-356
C4HLJ9_YERPE/279-350
C4HMY8_YERPE/288-365
C4HNI2_YERPE/21-92
C4HR19_YERPE/284-356
C4HRI6_YERPE/281-353
C4HUI4_YERPE/288-365
C4HW02_YERPE/277-348
C4HWJ9_YERPE/280-356
C4HXM6_YERPE/21-92
C4HXR1_YERPE/295-375
C4HZZ1_YERPE/90-162
C4I1V3_BURPS/277-345
C4I3R1_BURPS/281-356
C4I7L7_BURPS/288-363
C4I859_BURPS/283-365
C4I8E3_BURPS/302-382
C4I9Z3_BURPS/290-361
C4IB52_CLOBU/278-348
C4ICC5_CLOBU/285-363
C4IDD1_CLOBU/285-360
C4IH55_CLOBU/274-342
C4IIH7_CLOBU/278-350
C4IIM5_CLOBU/257-326
C4IJ72_CLOBU/278-352
C4IM26_CLOBU/285-354
C4IN98_BRUAB/277-353
C4IRB2_BRUAB/298-379
C4IUB4_BRUAB/276-351
C4IV45_BRUAB/279-359
C4IVA4_BRUAB/273-342
C4IVC7_BRUAB/280-351
C4IVH8_BRUAB/266-342
C4IVV2_BRUAB/255-325
C4IW80_BRUAB/280-353
C4IW97_BRUAB/256-326
C4IWQ7_BRUAB/355-424
C4IWX9_BRUAB/291-365
C4K9W6_THASP/282-351
C4KGE6_SULIK/281-350
C4KLQ8_BURPS/281-360
C4KMK6_BURPS/304-384
C4KR80_BURPS/281-353
C4KSW8_BURPS/286-363
C4KUW6_BURPS/292-363
C4KWS2_BURPS/282-351
C4KYP4_EXISA/272-341
C4L352_EXISA/275-344
C4L787_TOLAT/281-353
C4L790_TOLAT/281-353
C4L7E4_TOLAT/269-345
C4LBT4_TOLAT/295-375
C4LCS9_TOLAT/280-351
C4LDE2_TOLAT/283-360
C4LE30_TOLAT/282-354
C4LED7_TOLAT/280-351
C4LFF5_TOLAT/283-354
C4MCN2_LACHE/275-344
C4RD59_9ACTO/281-355
C4RI79_9ACTO/265-334
C4RK00_9ACTO/275-345
C4RK01_9ACTO/345-412
C4RQ04_9ACTO/286-366
C4RX40_YERBE/283-355
C4RYH9_YERBE/288-365
C4RZ04_YERBE/279-351
C4S1J1_YERBE/278-347
C4S345_YERBE/281-361
C4S723_YERBE/281-352
C4S850_YERMO/281-352
C4S8H2_YERMO/281-361
C4SD10_YERMO/288-365
C4SG14_YERMO/283-355
C4SK86_YERFR/288-365
C4SLK0_YERFR/279-351
C4SRV5_YERFR/293-364
C4SSC7_YERFR/281-361
C4ST39_YERFR/281-353
C4SXW1_YERIN/288-365
C4T0J7_YERIN/288-359
C4T2Y5_YERIN/278-347
C4T669_YERIN/283-355
C4T6N7_YERIN/295-375
C4TSN9_YERKR/268-340
C4TT98_YERKR/281-361
C4TXB2_YERKR/118-189
C4TZA8_YERKR/283-355
C4U2C9_YERKR/288-365
C4U630_YERAL/288-365
C4U6M3_YERAL/281-361
C4UBB4_YERAL/278-352
C4UDT8_YERAL/282-353
C4UF25_YERRU/295-375
C4UIQ9_YERRU/265-337
C4UK83_YERRU/278-348
C4UQ00_YERRO/288-365
C4URT7_YERRO/279-351
C4UTG8_YERRO/278-347
C4UWH5_YERRO/281-361
C4UXI4_YERRO/283-355
C4UZI9_YERRO/281-352
C4V218_9FIRM/280-346
C4V220_9FIRM/298-367
C4V289_9FIRM/279-356
C4V4I0_9FIRM/279-352
C4VLK4_9LACO/273-342
C4VN59_9LACO/285-360
C4VNH8_9LACO/285-353
C4VPD1_9LACO/283-358
C4VQN8_9LACO/283-358
C4VRR8_9LACO/274-343
C4W8X7_STAWA/273-342
C4WFB3_9RHIZ/291-365
C4WFU7_9RHIZ/261-333
C4WG79_9RHIZ/282-351
C4WI20_9RHIZ/279-347
C4WI34_9RHIZ/275-342
C4WKX7_9RHIZ/294-376
C4WL95_9RHIZ/286-363
C4WLH9_9RHIZ/305-379
C4WLT3_9RHIZ/280-353
C4WLX1_9RHIZ/266-342
C4WM99_9RHIZ/256-326
C4WMJ8_9RHIZ/280-351
C4WMK6_9RHIZ/281-351
C4WMW6_9RHIZ/276-353
C4WNH8_9RHIZ/298-379
C4WP22_9RHIZ/276-351
C4WPB8_9RHIZ/321-393
C4WPF8_9RHIZ/280-348
C4WPW0_9RHIZ/285-357
C4WQD1_9RHIZ/319-387
C4WQH8_9RHIZ/255-325
C4WQQ2_9RHIZ/281-352
C4WR23_9RHIZ/276-357
C4WYS8_KLEPN/288-365
C4X036_KLEPN/281-353
C4X1L0_KLEPN/287-359
C4X1V0_KLEPN/289-359
C4X3D3_KLEPN/294-367
C4X623_KLEPN/311-391
C4X6E5_KLEPN/269-340
C4X6S9_KLEPN/292-372
C4X925_KLEPN/256-333
C4XDP4_MYCFE/378-450
C4XER3_MYCFE/617-689
C4Z3Y0_EUBE2/286-361
C4Z6W5_EUBE2/278-346
C4Z6W5_EUBE2/407-475
C4ZCF8_EUBR3/280-348
C4ZD58_EUBR3/285-360
C4ZFZ8_EUBR3/257-326
C4ZIR6_THASP/286-362
C4ZLQ7_THASP/292-379
C4ZS66_ECOBW/292-372
C4ZVI0_ECOBW/256-333
C4ZVZ9_ECOBW/278-348
C4ZY27_ECOBW/295-375
C5A129_ECOBW/283-355
C5A1T5_THEGJ/278-348
C5A5K4_THEGJ/283-354
C5A5S6_THEGJ/275-349
C5A749_THEGJ/281-358
C5A9K9_BURGB/283-352
C5ACB6_BURGB/281-354
C5ADV9_BURGB/270-341
C5AFZ3_BURGB/301-381
C5AGE2_BURGB/291-367
C5ALZ8_BURGB/288-363
C5AM10_BURGB/293-367
C5AQU1_METEA/284-359
C5AT27_METEA/270-339
C5B700_EDWI9/281-353
C5BFN2_EDWI9/291-371
C5BWY4_BEUC1/277-348
C5BYT8_BEUC1/280-365
C5BYX5_BEUC1/283-354
C5C7M6_MICLC/276-349
C5C9L0_MICLC/304-379
C5CD68_KOSOT/283-358
C5CH26_KOSOT/282-354
C5CH60_KOSOT/284-355
C5CJ00_KOSOT/283-352
C5CM42_VARPS/281-361
C5CPM9_VARPS/274-346
C5CPP1_VARPS/264-336
C5CRI1_VARPS/277-347
C5CS14_VARPS/282-343
C5CS61_VARPS/277-348
C5CS62_VARPS/270-341
C5CTG2_VARPS/258-338
C5CU87_VARPS/278-346
C5CXP4_VARPS/258-326
C5CY67_VARPS/276-348
C5D0S4_VARPS/286-355
C5D1R1_VARPS/282-356
C5D524_GEOSW/275-344
C5DAA5_GEOSW/275-346
C5EKZ1_9FIRM/278-348
C5ENH8_9FIRM/287-358
C5ENJ0_9FIRM/278-351
C5EQY2_9FIRM/272-344
C5ERP1_9FIRM/282-351
C5ERY2_9FIRM/274-343
C5EST6_9FIRM/257-334
C5EVF2_9FIRM/274-360
C5F4U5_LACPA/283-358
C5F4W5_LACPA/274-343
C5F7B2_LACPA/277-350
C5G1X2_9LACO/285-353
C5G2K1_9LACO/283-358
C5G4W7_9LACO/273-342
C5J5H3_MYCCR/526-595
C5J721_MYCCR/371-438
C5N4I3_STAA3/273-342
C5N708_BURMA/286-363
C5N9C3_BURMA/288-363
C5NB94_BURMA/283-365
C5NGT6_BURMA/281-356
C5NHA1_BURMA/310-381
C5NHD4_BURMA/304-384
C5NHQ1_BURMA/282-351
C5NLX7_BURMA/281-353
C5NU91_9BACL/282-357
C5NYJ3_9BACL/273-342
C5Q112_STAAU/273-342
C5Q8A9_STAEP/273-342
C5QNM7_STAEP/274-340
C5QRA6_STAEP/273-342
C5QSG4_STAEP/273-349
C5QW87_STAEP/273-342
C5QX36_STAEP/273-349
C5R7T5_WEIPA/283-358
C5R7V7_WEIPA/282-351
C5RZQ0_9PAST/285-366
C5S0Q4_9PAST/275-344
C5S4U5_9PAST/291-363
C5T0E5_ACIDE/280-352
C5T1L5_ACIDE/272-343
C5T1L6_ACIDE/279-350
C5T6W2_ACIDE/258-327
C5TBP2_ACIDE/282-351
C5TNC9_NEIFL/288-370
C5UZD1_CLOBO/274-342
C5UZF5_CLOBO/285-360
C5VPN4_CLOBO/283-356
C5VR39_CLOBO/274-342
C5VVX1_STRSE/276-345
C5W2E7_ECOBB/295-375
C5W3M9_ECOBB/256-333
C5W3V4_ECOBB/281-351
C5W428_ECOBB/292-372
C5WA25_ECOBB/278-348
C5WBR9_ECOBB/283-355
C5WG50_STRDG/276-345
C5ZA44_BURPS/286-363
C5ZA68_BURPS/299-371
C5ZCV0_BURPS/292-363
C5ZEF0_BURPS/282-351
C5ZH98_BURPS/304-384
C5ZM10_BURPS/302-382
C5ZMB6_BURPS/288-363
C5ZR47_BURPS/281-356
C5ZT49_BURPS/283-365
C6A0Z2_THESM/275-349
C6ALP3_AGGAN/313-394
C6AN83_AGGAN/283-356
C6ANZ8_AGGAN/275-338
C6AQ66_AGGAN/279-345
C6ASB3_RHILS/276-351
C6ASB5_RHILS/255-325
C6ASD3_RHILS/281-358
C6AV47_RHILS/278-347
C6AV76_RHILS/263-333
C6AWS0_RHILS/256-324
C6AX95_RHILS/278-348
C6AXL1_RHILS/279-349
C6AXM9_RHILS/280-351
C6AXZ9_RHILS/282-353
C6AY76_RHILS/277-352
C6AZ42_RHILS/270-343
C6B0H5_RHILS/278-345
C6B0R6_RHILS/283-353
C6B0W1_RHILS/284-355
C6B184_RHILS/280-351
C6B1I3_RHILS/281-353
C6B1K0_RHILS/297-378
C6B1V3_RHILS/278-346
C6B3W3_RHILS/282-364
C6B446_RHILS/275-338
C6B4E5_RHILS/271-338
C6B4G8_RHILS/278-346
C6B540_RHILS/278-346
C6B5Q7_RHILS/265-339
C6B655_RHILS/278-345
C6B670_RHILS/285-372
C6B683_RHILS/270-339
C6B6G1_RHILS/280-351
C6B6U3_RHILS/275-344
C6B8T3_RHILS/279-360
C6B992_RHILS/275-346
C6B9I4_RHILS/281-340
C6B9L6_RHILS/275-344
C6B9P2_RHILS/279-348
C6B9Q3_RHILS/2-70
C6B9Z2_RHILS/261-335
C6BA49_RHILS/272-347
C6BA79_RHILS/280-351
C6BAJ6_RHILS/281-353
C6BB19_RHILS/255-325
C6BB25_RHILS/281-358
C6BFY2_RALP1/275-353
C6BFY3_RALP1/284-356
C6BGV0_RALP1/283-353
C6BIA7_RALP1/280-351
C6BIG8_RALP1/283-361
C6BP42_RALP1/299-365
C6BRX5_DESAD/279-356
C6BTB9_DESAD/275-344
C6BXL3_DESAD/280-356
C6C1Z3_DESAD/279-368
C6C4K4_DICDC/280-358
C6C5H4_DICDC/278-348
C6C6G3_DICDC/281-353
C6C7X8_DICDC/295-375
C6C966_DICDC/278-349
C6CA37_DICDC/279-350
C6CA50_DICDC/278-349
C6CA86_DICDC/257-327
C6CB82_DICDC/276-342
C6CDC5_DICDC/276-339
C6CDG0_DICDC/272-346
C6CDN3_DICDC/270-341
C6CGE6_DICZE/280-358
C6CH04_DICZE/288-365
C6CIV5_DICZE/272-346
C6CK27_DICZE/278-350
C6CKB1_DICZE/293-373
C6CKW0_DICZE/257-327
C6CLB3_DICZE/271-342
C6CNH0_DICZE/278-344
C6CP99_DICZE/278-348
C6CQ42_DICZE/270-341
C6CSC2_PAESJ/276-345
C6CSU3_PAESJ/286-362
C6CW74_PAESJ/259-333
C6CZM9_PAESJ/298-365
C6D7U4_PAESJ/251-333
C6D8X7_PECCP/274-347
C6DAW0_PECCP/269-354
C6DC55_PECCP/279-344
C6DD31_PECCP/275-346
C6DDX5_PECCP/266-334
C6DEA3_PECCP/278-349
C6DEP9_PECCP/318-398
C6DFW0_PECCP/285-365
C6DHJ0_PECCP/278-348
C6DJ03_PECCP/280-358
C6DQ28_MYCTK/275-348
C6EDY7_ECOBD/283-355
C6EES2_ECOBD/256-333
C6EFC4_ECOBD/278-348
C6EFR4_ECOBD/281-351
C6EGW5_ECOBD/292-372
C6EIC6_ECOBD/295-375
C6GRP4_STRSX/276-345
C6GTF3_STRS4/276-345
C6ICI8_9BACE/278-347
C6ICI8_9BACE/379-459
C6IHF4_9BACE/278-347
C6IHF4_9BACE/386-459
C6IX09_9BACL/285-359
C6IYI0_9BACL/260-342
C6J1J3_9BACL/245-322
C6J1N6_9BACL/286-362
C6J4I4_9BACL/259-333
C6J620_9BACL/267-335
C6J7T6_9FIRM/273-341
C6J7T9_9FIRM/239-324
C6JC47_9FIRM/257-326
C6JJR6_FUSVA/254-325
C6JM06_FUSVA/284-354
C6JP92_FUSVA/281-369
C6LIA1_9FIRM/276-344
C6LIA1_9FIRM/406-474
C6M7Q3_NEISI/334-416
C6PMY8_9CLOT/268-342
C6PW37_9CLOT/3-68
C6PYN9_9CLOT/285-361
C6Q0Y7_9CLOT/278-353
C6R6P9_9CORY/276-364
C6R6T9_9CORY/254-322
C6RAV2_9CORY/253-323
C6RUQ4_VIBCH/276-342
C6RZD6_VIBCH/286-365
C6RZN9_VIBCH/293-370
C6S1E8_VIBCH/281-353
C6S230_VIBCH/276-347
C6S5N1_NEIML/288-370
C6SDK4_NEIME/300-382
C6SMQ1_NEIME/266-348
C6SPC3_STRMN/293-368
C6SQT2_STRMN/276-345
C6TQK1_BURPS/281-360
C6TRA6_BURPS/304-384
C6TUR5_BURPS/281-353
C6TVZ9_BURPS/286-363
C6TXW1_BURPS/270-341
C6TZX0_BURPS/282-351
C6U409_BURPS/281-356
C6U7R7_BURPS/288-363
C6U822_BURPS/283-365
C6U8J0_BURPS/302-382
C6UAE0_BURPS/290-361
C6UEJ1_ECOBR/295-375
C6UFN1_ECOBR/292-372
C6UGH8_ECOBR/278-348
C6UGW6_ECOBR/281-351
C6UH67_ECOBR/256-333
C6UJQ9_ECOBR/283-355
C6UNB7_ECO5T/295-375
C6URD2_ECO5T/292-372
C6UTG6_ECO5T/281-351
C6UU25_ECO5T/256-333
C6UWC2_ECO5T/278-348
C6UYZ4_ECO5T/273-344
C6V1Z7_ECO5T/283-355
C6VBF6_ECOBD/278-348
C6VK18_LACPJ/277-346
C6VNG1_LACPJ/283-358
C6VP91_LACPJ/276-346
C6VQ94_LACPJ/248-317
C6W2L1_DYAFD/255-323
C6WET2_ACTMD/284-365
C6WGK4_ACTMD/281-356
C6WGT5_ACTMD/270-359
C6WQC8_ACTMD/283-357
C6YBY7_VIBCH/292-371
C6YGR8_VIBCH/281-353
C6YHV4_VIBCH/306-383
C6YI40_VIBCH/276-347
C6YJK7_VIBCH/1-50
C6YNT1_FRATT/287-371
C6YWV0_9GAMM/287-371
C6Z1X0_9BACE/278-347
C6Z1X0_9BACE/386-458
C7BIA1_PHOAA/310-382
C7C5B0_9ENTR/282-354
C7C5C7_9ENTR/168-240
C7C5D3_9ENTR/273-344
C7CAH3_METED/277-346
C7CKN8_METED/284-359
C7CTM2_ENTFA/270-341
C7CUQ3_ENTFA/274-343
C7D145_ENTFA/274-343
C7D4A2_ENTFA/270-341
C7D5P0_9RHOB/280-359
C7D7M2_9RHOB/259-330
C7D7Q1_9RHOB/277-345
C7D7Q2_9RHOB/259-320
C7D806_9RHOB/281-364
C7D984_9RHOB/265-336
C7D9U2_9RHOB/280-351
C7D9U3_9RHOB/272-338
C7DA71_9RHOB/78-149
C7DAV5_9RHOB/279-352
C7DAY4_9RHOB/273-345
C7DAY5_9RHOB/281-347
C7DB39_9RHOB/268-337
C7DBM5_9RHOB/273-341
C7DCD4_9RHOB/286-364
C7DE55_9RHOB/276-346
C7G8G9_9FIRM/273-342
C7GCE6_9FIRM/274-342
C7GGC3_9FIRM/15-90
C7H5Q5_9FIRM/275-343
C7H9U2_9FIRM/286-361
C7HD37_CLOTM/275-343
C7HF54_CLOTM/279-352
C7HVV8_9FIRM/278-347
C7JEF1_ACEP3/257-336
C7JQK9_ACEPA/257-336
C7JZS4_ACEPA/257-336
C7K2J2_ACEPA/257-336
C7KBR1_ACEPA/257-336
C7KL27_ACEPA/257-336
C7KVE0_ACEPA/257-336
C7L566_ACEPA/257-336
C7LDK1_BRUMC/298-379
C7LFU1_BRUMC/277-353
C7LGW3_BRUMC/276-351
C7LHE9_BRUMC/256-326
C7LHG9_BRUMC/280-353
C7LI10_BRUMC/255-325
C7LIE0_BRUMC/266-342
C7LIJ2_BRUMC/280-351
C7LIL8_BRUMC/273-342
C7LIT3_BRUMC/268-348
C7LJM8_BRUMC/410-479
C7LJV1_BRUMC/291-365
C7LM62_MYCML/276-345
C7LNC0_DESBD/269-339
C7LNH6_DESBD/270-339
C7LNM6_DESBD/248-311
C7LTH8_DESBD/282-352
C7LW41_DESBD/278-355
C7LWP9_DESBD/285-359
C7LWQ7_DESBD/287-377
C7M001_ACIFD/290-361
C7MC09_BRAFD/277-351
C7MHE4_BRAFD/284-361
C7MHQ3_BRAFD/264-339
C7MMJ1_CRYCD/249-309
C7MT95_SACVD/279-354
C7MVR2_SACVD/297-369
C7NN13_HALUD/289-364
C7NRE0_HALUD/281-347
C7NSF7_HALUD/303-374
C7NWX9_HALMD/285-355
C7NXF3_HALMD/302-373
C7NXM8_HALMD/281-354
C7P0U3_HALMD/276-347
C7P353_HALMD/275-349
C7P4B3_HALMD/282-358
C7P4M6_HALMD/276-352
C7P4R2_HALMD/269-338
C7P4T3_HALMD/284-351
C7PDS5_CHIPD/258-326
C7Q0D4_CATAD/537-612
C7Q3E4_CATAD/305-375
C7Q4N3_CATAD/278-351
C7Q5F3_CATAD/289-369
C7Q7Q1_CATAD/296-367
C7Q9V8_CATAD/294-373
C7QBR3_CATAD/286-356
C7QHL7_CATAD/313-386
C7QI38_CATAD/301-371
C7QLZ0_CYAP0/322-396
C7QUS1_CYAP0/283-352
C7QXY4_CYAP0/258-330
C7RD15_KANKD/281-349
C7RDJ0_ANAPD/278-347
C7RES8_ANAPD/285-356
C7RFC4_ANAPD/281-352
C7RFD3_ANAPD/279-354
C7RFP3_ANAPD/280-348
C7RLX4_ACCPU/282-351
C7RTX4_ACCPU/278-359
C7S9W4_ECOLX/287-359
C7T7X9_LACRG/277-350
C7TB71_LACRG/274-343
C7TI31_LACRL/274-343
C7TN14_LACRL/277-350
C7U6H0_ENTFA/270-341
C7U8C9_ENTFA/274-343
C7UB09_ENTFA/237-306
C7UIP7_ENTFA/270-341
C7UQN6_ENTFA/270-341
C7URQ6_ENTFA/274-343
C7UUH9_ENTFA/270-341
C7UXI6_ENTFA/274-343
C7V412_ENTFA/274-343
C7V4Y4_ENTFA/270-341
C7VB31_ENTFA/274-343
C7VBY5_ENTFA/270-341
C7VJH6_ENTFA/274-343
C7VP42_ENTFA/270-341
C7VTG1_ENTFA/274-343
C7VWQ3_ENTFA/270-341
C7W3C8_ENTFA/270-341
C7W4L9_ENTFA/274-343
C7W902_ENTFA/274-343
C7W9I2_ENTFA/270-341
C7WHK6_ENTFA/274-343
C7WJY1_ENTFA/270-341
C7WNF3_ENTFA/273-344
C7WR95_ENTFA/274-343
C7WZJ0_ENTFA/274-343
C7X2N0_ENTFA/270-341
C7X911_9PORP/278-348
C7X911_9PORP/381-460
C7XGD8_9LACO/273-342
C7XHH4_9LACO/271-344
C7XJD4_9LACO/285-354
C7XJR5_9LACO/283-358
C7XPQ1_9FUSO/274-348
C7XQ40_9FUSO/275-340
C7XT63_9FUSO/281-368
C7XYR9_9LACO/273-342
C7Y0B1_9LACO/285-360
C7Y151_9LACO/285-353
C7Y2N9_9LACO/273-342
C7Y4P8_9LACO/283-358
C7Y6I8_9LACO/234-309
C7YA00_ENTFA/270-341
C7YD24_ENTFA/274-343
C7ZVW4_STAAU/273-342
C8A5L1_STAAU/273-342
C8AAW8_STAAU/273-342
C8AJS0_STAAU/273-342
C8AQY4_STAAU/273-342
C8JWU8_LISMO/277-346
C8K560_LISMO/277-346
C8KA45_LISMO/277-346
C8KRK0_STAAU/273-342
C8KYV4_9PAST/275-332
C8KZT8_9PAST/291-363
C8L4Y2_STAAU/273-342
C8LC18_STAAU/273-342
C8LLP3_STAAU/273-342
C8LNV6_STAAU/273-342
C8LZ85_STAAU/273-342
C8M6N0_STAAU/273-342
C8ME02_STAAU/273-342
C8MP73_STAAU/273-342
C8MRV0_STAAU/273-342
C8N4E1_STAAU/273-342
C8NCH2_9GAMM/277-347
C8NEB5_9LACT/257-330
C8NGW7_9LACT/66-135
C8NH93_9LACT/262-335
C8NHU2_9LACT/283-358
C8NLV0_COREF/251-325
C8P5M5_9LACO/244-309
C8P5R0_9LACO/287-356
C8PCA0_9LACO/283-358
C8PD08_9LACO/274-343
C8PM48_9SPIO/285-369
C8PNQ8_9SPIO/231-304
C8PX11_9GAMM/314-392
C8Q014_9GAMM/288-351
C8RWT7_9RHOB/273-340
C8RX01_9RHOB/254-324
C8RZA4_9RHOB/275-350
C8RZG1_9RHOB/298-380
C8RZW6_9RHOB/255-325
C8S098_9RHOB/272-348
C8S0G0_9RHOB/286-364
C8S0J8_9RHOB/281-352
C8S0L9_9RHOB/284-363
C8S0M0_9RHOB/274-357
C8S150_9RHOB/274-346
C8S151_9RHOB/267-336
C8SDM6_9RHIZ/73-142
C8SED0_9RHIZ/273-345
C8SFI5_9RHIZ/292-359
C8SFU6_9RHIZ/277-355
C8SFV3_9RHIZ/301-375
C8SG27_9RHIZ/281-356
C8SGV0_9RHIZ/283-356
C8SH25_9RHIZ/285-357
C8SH67_9RHIZ/279-348
C8SHH3_9RHIZ/278-353
C8SHS1_9RHIZ/277-352
C8SIB9_9RHIZ/274-341
C8SKB7_9RHIZ/285-363
C8SKD2_9RHIZ/278-350
C8SKI5_9RHIZ/277-347
C8SMI0_9RHIZ/282-359
C8SNJ7_9RHIZ/278-346
C8SNJ8_9RHIZ/261-325
C8SNV4_9RHIZ/260-340
C8SP09_9RHIZ/278-346
C8SPS9_9RHIZ/281-353
C8SQC0_9RHIZ/254-324
C8SQS8_9RHIZ/298-378
C8SRK1_9RHIZ/273-351
C8SRK9_9RHIZ/272-344
C8SRW0_9RHIZ/278-346
C8SST6_9RHIZ/277-355
C8STC2_9RHIZ/277-345
C8STL5_9RHIZ/275-347
C8STV9_9RHIZ/288-362
C8SU15_9RHIZ/275-346
C8SUX9_9RHIZ/287-355
C8SVW9_9RHIZ/278-347
C8SXR1_KLEPR/288-365
C8SZ87_KLEPR/202-275
C8SZH7_KLEPR/278-348
C8T0Z5_KLEPR/43-123
C8T6S5_KLEPR/189-269
C8TAJ3_KLEPR/256-333
C8TCI0_KLEPR/270-342
C8TDA8_KLEPR/281-353
C8TJN9_ECO26/278-348
C8TLX1_ECO26/295-375
C8TMS6_ECO26/283-355
C8TQ28_ECO26/292-372
C8TR17_ECO26/281-351
C8TRG5_ECO26/256-333
C8TT92_ECO26/289-363
C8TY66_ECO10/278-348
C8TZW2_ECO10/283-355
C8U4D6_ECO10/295-375
C8U5Z0_ECO10/292-372
C8U7D6_ECO10/281-351
C8U8B7_ECO10/256-333
C8UBW5_ECO1A/289-363
C8UHT0_ECO1A/278-348
C8UKU0_ECO1A/283-355
C8UL79_ECO1A/295-375
C8UNQ6_ECO1A/292-372
C8UPB6_ECO1A/281-351
C8UPN5_ECO1A/256-333
C8W5W6_DESAS/285-360
C8W8L3_ATOPD/288-359
C8WA99_ATOPD/311-386
C8WPZ9_ALIAD/289-357
C8WUM9_ALIAD/270-338
C8WYQ8_DESRD/267-345
C8X4A9_DESRD/288-358
C8X4B0_DESRD/280-352
C8X4D1_DESRD/255-316
C8X9W9_NAKMY/306-381
C8X9Z4_NAKMY/281-350
C8XFU5_NAKMY/296-365
C9A0I5_ENTGA/275-344
C9A2B6_ENTGA/283-358
C9A9W6_ENTCA/283-358
C9AC14_ENTCA/275-344
C9AC25_ENTCA/279-350
C9AG76_ENTFC/274-343
C9AIC9_ENTFC/283-358
C9ALH3_ENTFC/274-343
C9AR93_ENTFC/283-358
C9AYH6_ENTCA/283-358
C9B006_ENTCA/275-344
C9B3L3_ENTFC/274-343
C9B884_ENTFC/283-358
C9BDJ1_ENTFC/274-343
C9BG86_ENTFC/283-358
C9BLT4_ENTFC/274-343
C9BN02_ENTFC/283-358
C9BTZ7_ENTFC/155-224
C9BX56_ENTFC/283-358
C9C2M2_ENTFC/274-343
C9C5Q9_ENTFC/283-358
C9CCE2_ENTFC/274-343
C9CER6_ENTFC/283-358
C9CKR6_ENTCA/283-358
C9CNC7_ENTCA/275-344
C9CS76_9RHOB/266-334
C9CTH8_9RHOB/290-363
C9CTM9_9RHOB/255-323
C9CUI0_9RHOB/276-350
C9CUW4_9RHOB/255-326
C9CWV3_9RHOB/315-398
C9CYL0_9RHOB/297-377
C9CYL4_9RHOB/286-364
C9CZA3_9RHOB/279-345
C9CZT7_9RHOB/280-346
C9D0H5_9RHOB/284-358
C9D1B1_9RHOB/268-337
C9D1C4_9RHOB/282-354
C9D1E8_9RHOB/270-340
C9D1R1_9RHOB/283-363
C9D2Y1_9RHOB/283-358
C9KKV9_9FIRM/274-342
C9KVW3_9BACE/278-347
C9KVW3_9BACE/379-459
C9L870_RUMHA/279-351
C9LB48_RUMHA/274-342
C9LNW4_9FIRM/248-329
C9LP28_9FIRM/292-365
C9LQL3_9FIRM/289-360
C9M114_LACHE/283-358
C9M2J6_LACHE/275-344
C9M3V9_LACHE/288-356
C9M6J5_9BACT/286-361
C9M839_9BACT/264-329
C9M898_9BACT/283-361
C9MDA8_HAEIF/295-376
C9MI67_HAEIF/295-376
C9MJH8_HAEIF/276-331
C9NP20_9VIBR/277-343
C9NSP9_9VIBR/277-348
C9NT74_9VIBR/282-360
C9NU01_9VIBR/281-353
C9NUB8_9VIBR/279-356
C9NVJ7_9VIBR/281-350
C9NXB0_9VIBR/286-365
C9P1D5_VIBME/170-241
C9P4L8_VIBME/272-346
C9P4S2_VIBME/286-365
C9P540_VIBME/277-353
C9P7D9_VIBME/281-353
C9P8P1_VIBME/276-333
C9PDE6_VIBFU/292-372
C9PFD5_VIBFU/281-353
C9PH37_VIBFU/278-355
C9PIA3_VIBFU/257-335
C9PKY0_VIBFU/276-342
C9PL91_VIBFU/289-363
C9PMP5_9PAST/276-345
C9PPE6_9PAST/283-356
C9PRB7_9PAST/285-366
C9Q3Y5_9VIBR/257-335
C9Q6T7_9VIBR/286-365
C9Q8S5_9VIBR/276-342
C9Q994_9VIBR/276-347
C9QAT2_9VIBR/281-353
C9QCN8_VIBOR/277-343
C9QEL2_VIBOR/282-360
C9QHD0_VIBOR/281-353
C9QI20_VIBOR/295-374
C9QIN8_VIBOR/299-378
C9QM51_VIBOR/257-335
C9QRD3_ECOD1/273-344
C9QV42_ECOD1/283-355
C9QW24_ECOD1/256-333
C9QWI6_ECOD1/278-348
C9QYI6_ECOD1/292-372
C9QZZ6_ECOD1/295-375
C9R393_AGGAD/275-333
C9R3L4_AGGAD/283-356
C9R5P1_AGGAD/285-366
C9RC12_AMMDK/263-340
C9RJQ3_FIBSS/257-326
C9RTM4_GEOSY/275-346
C9RX63_GEOSY/281-356
C9RXM6_GEOSY/275-344
C9SZH9_9RHIZ/291-365
C9SZV8_9RHIZ/276-351
C9T0E4_9RHIZ/128-198
C9T0G1_9RHIZ/280-353
C9T101_9RHIZ/255-325
C9T1C9_9RHIZ/266-342
C9T1I7_9RHIZ/280-351
C9T1R7_9RHIZ/273-353
C9T2K3_9RHIZ/284-353
C9T4Z8_9RHIZ/277-353
C9T8F9_9RHIZ/298-379
C9T8S4_9RHIZ/291-365
C9T955_9RHIZ/276-351
C9T9N8_9RHIZ/128-198
C9T9Q5_9RHIZ/280-353
C9TA94_9RHIZ/255-325
C9TAM2_9RHIZ/266-342
C9TAS9_9RHIZ/280-351
C9TB08_9RHIZ/273-353
C9TBU0_9RHIZ/284-353
C9TBV6_9RHIZ/277-353
C9THN3_9RHIZ/298-379
C9TI00_9RHIZ/210-285
C9TIC8_9RHIZ/291-365
C9TIK8_9RHIZ/63-132
C9TJE2_9RHIZ/273-353
C9TJK7_9RHIZ/273-342
C9TJN2_9RHIZ/280-351
C9TJT9_9RHIZ/266-342
C9TK71_9RHIZ/255-325
C9TKP0_9RHIZ/280-353
C9TKQ6_9RHIZ/256-326
C9TMQ1_9RHIZ/277-353
C9TR69_9RHIZ/298-379
C9TT61_9RHIZ/277-353
C9TY62_9RHIZ/298-379
C9TZ28_9RHIZ/273-342
C9TZ52_9RHIZ/280-351
C9TZA8_9RHIZ/266-342
C9TZN4_9RHIZ/284-353
C9U003_9RHIZ/291-365
C9U0D2_9RHIZ/276-351
C9U0W4_9RHIZ/256-326
C9U0Y1_9RHIZ/280-353
C9U1F1_9RHIZ/255-325
C9U1K7_9RHIZ/278-361
C9U566_BRUAB/298-379
C9U7H2_BRUAB/277-353
C9U7U5_BRUAB/276-351
C9U875_BRUAB/291-365
C9U8E9_BRUAB/196-265
C9U977_BRUAB/273-353
C9U9E3_BRUAB/273-342
C9U9G8_BRUAB/280-351
C9U9M4_BRUAB/266-342
C9UA03_BRUAB/255-325
C9UAF4_BRUAB/280-353
C9UAH0_BRUAB/256-326
C9UE74_BRUAB/298-379
C9UGP7_BRUAB/277-353
C9UGV7_BRUAB/280-353
C9UGX4_BRUAB/256-326
C9UHD8_BRUAB/284-353
C9UHK9_BRUAB/291-365
C9UHY6_BRUAB/276-351
C9UIU0_BRUAB/273-353
C9UJ06_BRUAB/273-342
C9UJ31_BRUAB/280-351
C9UJ86_BRUAB/266-342
C9UJL5_BRUAB/255-325
C9UNQ7_BRUAB/298-379
C9UQY6_BRUAB/277-353
C9UR90_BRUAB/273-353
C9US03_BRUAB/308-377
C9USA1_BRUAB/291-365
C9USN1_BRUAB/276-351
C9UT68_BRUAB/256-326
C9UT85_BRUAB/280-353
C9UTN9_BRUAB/255-325
C9UU21_BRUAB/122-198
C9UU75_BRUAB/280-351
C9UVX4_BRUAB/277-353
C9UZQ3_BRUAB/298-379
C9V0K5_BRUAB/291-365
C9V0Y3_BRUAB/276-351
C9V1T1_BRUAB/273-353
C9V1Z6_BRUAB/273-342
C9V222_BRUAB/280-351
C9V2K5_BRUAB/255-325
C9V308_BRUAB/280-353
C9V325_BRUAB/256-326
C9V3J0_BRUAB/284-353
C9V3K0_BRUAB/218-294
C9V4B2_BRUNE/284-353
C9V543_BRUNE/273-353
C9V5A7_BRUNE/273-342
C9V5D1_BRUNE/280-351
C9V5W6_BRUNE/255-325
C9V6F2_BRUNE/280-353
C9V6G8_BRUNE/256-326
C9V700_BRUNE/276-351
C9V7C6_BRUNE/291-365
C9V8B4_BRUNE/277-353
C9VCG5_BRUNE/298-379
C9VDP1_9RHIZ/291-365
C9VE16_9RHIZ/276-351
C9VEI7_9RHIZ/256-326
C9VEK3_9RHIZ/280-353
C9VF40_9RHIZ/255-325
C9VFH5_9RHIZ/266-342
C9VFN1_9RHIZ/280-351
C9VFQ5_9RHIZ/273-342
C9VFW8_9RHIZ/273-353
C9VGP5_9RHIZ/284-353
C9VH15_9RHIZ/298-379
C9VLA5_9RHIZ/277-353
C9VML8_BRUAB/196-265
C9VNB6_BRUAB/276-351
C9VNY1_BRUAB/291-365
C9VP75_BRUAB/273-353
C9VPN1_BRUAB/273-342
C9VPQ0_BRUAB/280-351
C9VPR4_BRUAB/266-342
C9VQ62_BRUAB/255-325
C9VQE3_BRUAB/280-353
C9VQF9_BRUAB/256-326
C9VTD4_BRUAB/298-379
C9VVY4_BRUAB/277-353
C9X0V8_NEIM8/288-370
C9X6X6_SALTD/278-348
C9X966_SALTD/294-367
C9XCB5_SALTD/281-353
C9XCN6_SALTD/295-375
C9XFC6_SALTD/292-372
C9XLP0_CLODC/285-360
C9XMI0_CLODC/274-342
C9XPV1_CLODC/247-319
C9XSD2_CLODC/247-323
C9XTX8_CROTZ/315-389
C9XYP5_CROTZ/282-354
C9Y016_CROTZ/333-413
C9Y1G7_CROTZ/281-353
C9Y1L3_CROTZ/395-475
C9Y2D0_CROTZ/279-349
C9Y3T3_CROTZ/324-401
C9Y579_CROTZ/281-351
C9Y6F9_9BURK/290-370
C9YBT7_9BURK/284-362
C9YCH5_9BURK/270-358
C9YCN2_9BURK/287-356
C9YCZ3_9BURK/282-359
C9YD81_9BURK/279-350
C9YD84_9BURK/305-376
C9YE25_9BURK/279-348
C9YE32_9BURK/271-352
C9YF65_9BURK/275-344
C9YFW3_9BURK/282-358
C9YH71_9BURK/284-360
C9YJY0_CLODR/274-342
C9YP36_CLODR/285-360
C9YQC0_CLODR/247-319
C9YRZ7_CLODR/247-323
C9Z3L3_STRSW/290-372
C9Z3N0_STRSW/268-338
C9Z5P7_STRSW/282-354
C9Z7M5_STRSW/281-351
C9ZHM1_STRSW/299-373
CYSA2_CHRVO/280-359
CYSA_SYNY3/264-339
D0AGE3_ENTFC/283-358
D0AHG3_ENTFC/274-343
D0AL72_ENTFC/274-343
D0AQN6_ENTFC/283-358
D0ATB6_BRUAB/273-353
D0ATH7_BRUAB/273-342
D0ATK1_BRUAB/280-351
D0ATQ2_BRUAB/266-342
D0AU25_BRUAB/255-325
D0AUG6_BRUAB/280-353
D0AUI1_BRUAB/256-326
D0AUY8_BRUAB/284-353
D0AV59_BRUAB/291-365
D0AVH9_BRUAB/276-351
D0AZI6_BRUAB/277-353
D0B100_BRUAB/298-379
D0B4T8_BRUME/277-353
D0B5J0_BRUME/291-365
D0B5W1_BRUME/276-351
D0B6D2_BRUME/147-217
D0B6E9_BRUME/280-353
D0B6W4_BRUME/255-325
D0B784_BRUME/266-342
D0B7D5_BRUME/280-351
D0B7F7_BRUME/273-342
D0B7L8_BRUME/256-336
D0B8B6_BRUME/284-353
D0B9I4_BRUME/298-379
D0BDA8_BRUSU/277-353
D0BEU4_BRUSU/298-379
D0BGA5_BRUSU/284-353
D0BGG6_BRUSU/273-342
D0BGI8_BRUSU/280-351
D0BGN9_BRUSU/266-342
D0BH11_BRUSU/255-325
D0BHJ2_BRUSU/280-353
D0BHK7_BRUSU/256-326
D0BI30_BRUSU/276-351
D0BIE9_BRUSU/291-365
D0BM28_9LACT/280-348
D0BNC7_9LACT/262-335
D0BNW5_9LACT/275-344
D0BQ88_9FUSO/274-348
D0BU98_9FUSO/281-368
D0BUZ0_9FUSO/275-340
D0CMD0_9SYNE/312-384
D0CNQ8_9RHOB/270-337
D0CP13_9RHOB/289-357
D0CP27_9RHOB/285-362
D0CP30_9RHOB/281-352
D0CP76_9RHOB/255-326
D0CPC0_9RHOB/271-338
D0CPR7_9RHOB/267-350
D0CT14_9RHOB/280-346
D0CU42_9RHOB/277-357
D0CWD0_9RHOB/286-364
D0CWI5_9RHOB/285-354
D0CZB1_9RHOB/262-333
D0CZX6_9RHOB/286-363
D0D0K6_9RHOB/254-322
D0D0P0_9RHOB/280-356
D0D102_9RHOB/255-326
D0D136_9RHOB/303-377
D0D2N1_9RHOB/282-354
D0D2U6_9RHOB/259-335
D0D321_9RHOB/275-349
D0D3F9_9RHOB/293-362
D0D422_9RHOB/281-358
D0D489_9RHOB/272-355
D0D4T7_9RHOB/271-346
D0D520_9RHOB/251-322
D0D7I7_9RHOB/277-348
D0D8E3_9RHOB/275-347
D0D8G7_9RHOB/277-347
D0DBP9_9RHOB/271-346
D0DCU6_9RHOB/290-363
D0DCV2_9RHOB/272-344
D0DCV8_9RHOB/255-324
D0DDJ4_9RHOB/291-367
D0DEH0_9LACO/273-342
D0DFQ5_9LACO/283-358
D0DJ99_9LACO/271-344
D0DJB9_9LACO/234-309
D0DLQ7_9LACO/273-342
D0DP71_9LACO/283-358
D0DPK7_9LACO/285-353
D0DPY6_9LACO/283-358
D0DX50_9LACO/273-342
D0DZG2_9LACO/285-360
D0DZX6_9LACO/285-353
D0FQX5_ERWPY/280-356
D0FTW3_ERWPY/295-375
D0FX62_ERWPY/1-51
D0G988_BRUME/291-365
D0G9J9_BRUME/284-353
D0GAD0_BRUME/256-336
D0GAJ2_BRUME/273-342
D0GAL7_BRUME/280-351
D0GAS4_BRUME/266-342
D0GB51_BRUME/255-325
D0GBL7_BRUME/280-353
D0GBN4_BRUME/256-326
D0GC67_BRUME/276-351
D0GDR2_BRUME/298-379
D0GHG9_BRUME/277-353
D0GL72_9FUSO/251-324
D0GL87_9FUSO/284-354
D0GMP8_9FUSO/268-364
D0GPL5_9FUSO/291-362
D0GPP8_9FUSO/275-340
D0GTD3_VIBMI/276-342
D0GVZ3_VIBMI/286-365
D0GYI3_VIBMI/281-353
D0GZX1_VIBMI/276-347
D0H5B3_VIBCH/293-370
D0H5J5_VIBCH/276-347
D0H7G5_VIBCH/281-353
D0H7N2_VIBCH/286-365
D0H9G7_VIBCH/276-342
D0HBS1_VIBMI/276-342
D0HD19_VIBMI/266-338
D0HEE0_VIBMI/276-347
D0HGL7_VIBMI/231-310
D0HMI2_VIBCH/276-342
D0HNS5_VIBCH/281-353
D0HQG3_VIBCH/293-370
D0HQP3_VIBCH/276-347
D0HR47_VIBCH/286-365
D0HW15_VIBCH/286-365
D0HWW3_VIBCH/281-353
D0HZI1_VIBCH/298-375
D0HZU7_VIBCH/276-347
D0I058_VIBCH/276-342
D0I4G9_VIBHO/287-357
D0I4U1_VIBHO/273-339
D0I8Y6_VIBHO/281-354
D0IAC5_VIBHO/286-366
D0IAX8_VIBHO/280-357
D0IDF8_9VIBR/276-342
D0IEN9_9VIBR/286-365
D0IHN0_9VIBR/281-353
D0J065_COMT2/258-327
D0J0Z8_COMT2/270-349
D0J867_COMT2/268-348
D0JCM6_YERPD/277-348
D0JCT9_YERPD/280-342
D0JF86_YERPD/284-356
D0JGT3_YERPD/279-350
D0JHG6_YERPD/279-351
D0JIM0_YERPD/295-375
D0JIU0_YERPD/281-353
D0JJF1_YERPD/278-347
D0JKQ0_YERPD/288-365
D0JNB2_YERP1/280-356
D0JPC5_YERP1/284-356
D0JQW6_YERP1/279-350
D0JRQ3_YERP1/295-375
D0JRY3_YERP1/279-351
D0JSX5_YERP1/281-353
D0JWI0_YERP1/288-365
D0JXL1_YERP1/277-348
D0K413_STAAD/273-342
D0KA91_PECWW/275-346
D0KB52_PECWW/295-375
D0KCM1_PECWW/285-365
D0KDF2_PECWW/278-348
D0KFN7_PECWW/280-358
D0KHG0_PECWW/266-334
D0KHR1_PECWW/274-347
D0KKN5_PECWW/269-344
D0KLS8_PECWW/278-349
D0KQ62_SULS9/274-350
D0KUE1_SULS9/281-350
D0KXJ7_HALNC/288-368
D0L5R2_GORB4/305-387
D0LJQ5_HALO1/287-364
D0LMB1_HALO1/276-347
D0LRS7_HALO1/274-342
D0LSE6_HALO1/281-356
D0LWJ3_HALO1/281-358
D0M2A5_VIBSE/286-365
D0ME45_RHOM4/288-358
D0P572_BRUSU/291-365
D0P5J8_BRUSU/276-351
D0P622_BRUSU/256-326
D0P640_BRUSU/280-353
D0P6L0_BRUSU/255-325
D0P6Y7_BRUSU/266-342
D0P741_BRUSU/280-351
D0P766_BRUSU/273-342
D0P7D1_BRUSU/273-353
D0P864_BRUSU/284-353
D0P964_BRUSU/298-379
D0PAR6_BRUSU/277-353
D0PEI4_BRUSU/276-351
D0PF20_BRUSU/256-326
D0PF37_BRUSU/280-353
D0PFM5_BRUSU/255-325
D0PFY7_BRUSU/266-342
D0PG42_BRUSU/280-351
D0PG67_BRUSU/273-342
D0PGD2_BRUSU/284-353
D0PGR0_BRUSU/291-365
D0PKC8_BRUSU/234-315
D0PNF3_BRUSU/277-353
D0R1W0_LACJF/283-358
D0R517_LACJF/274-343
D0R5R9_LACJF/285-353
D0RCW4_9RHIZ/276-351
D0RD31_9RHIZ/291-365
D0RDF2_9RHIZ/256-326
D0RDG9_9RHIZ/280-353
D0RE07_9RHIZ/255-325
D0RE62_9RHIZ/278-361
D0REJ2_9RHIZ/266-342
D0REP7_9RHIZ/280-351
D0RES2_9RHIZ/273-342
D0REY7_9RHIZ/273-353
D0RFP4_9RHIZ/284-353
D0RK13_9RHIZ/298-379
D0RLM8_9RHIZ/277-353
D0RMX5_9RICK/60-135
D0RSU2_9STRE/292-367
D0RUE9_9STRE/276-345
D0SF15_ACIJO/281-354
D0SGN6_ACIJO/281-354
D0TJD7_9BACE/278-348
D0TJD7_9BACE/387-460
D0TNP5_9BACE/278-347
D0TNP5_9BACE/386-459
D0W1X5_NEICI/288-370
D0WBN6_NEILA/288-370
D0WVG2_VIBAL/279-356
D0WWM7_VIBAL/281-353
D0WZ51_VIBAL/276-342
D0WZW6_VIBAL/257-335
D0X377_VIBAL/292-371
D0X3W6_VIBAL/283-361
D0X4Q9_VIBHA/281-350
D0XBT3_VIBHA/273-345
D0XC74_VIBHA/276-342
D0XD04_VIBHA/283-361
D0XER0_VIBHA/281-353
D0XFC9_VIBHA/292-371
D0XGI7_VIBHA/279-356
D0YQJ2_9ACTO/283-360
D0YVP3_LISDA/276-342
D0YXV1_LISDA/286-366
D0Z2X4_LISDA/281-353
D0Z8E9_EDWTE/291-371
D0Z9X0_EDWTE/281-353
D0ZE21_EDWTE/269-340
D0ZG51_EDWTE/278-350
D0ZGB2_EDWTE/273-344
D0ZJJ3_SALT1/278-348
D0ZN11_SALT1/294-367
D0ZR43_SALT1/281-353
D0ZSA6_SALT1/295-375
D0ZV85_SALT1/292-372
D1A2M7_THECD/285-365
D1AAZ1_THECD/299-378
D1AFV0_SEBTE/279-364
D1AQJ4_SEBTE/277-351
D1AWT9_STRM9/284-354
D1AX42_STRM9/267-364
D1AX85_STRM9/281-352
D1B6R3_THEAS/257-331
D1BXX4_XYLCX/284-357
D1BZA4_XYLCX/299-381
D1C394_SPHTD/281-364
D1C5T8_SPHTD/282-358
D1C890_SPHTD/293-369
D1C9A3_SPHTD/298-381
D1C9W3_SPHTD/275-343
D1CA53_SPHTD/296-372
D1CG34_THET1/282-354
D1CI10_THET1/282-353
D1CI11_THET1/288-362
D1CTN6_SINTE/1-46
D1CVH3_9RHIZ/277-353
D1CWQ7_9RHIZ/298-379
D1D046_9RHIZ/256-326
D1D0W2_9RHIZ/273-342
D1D0Y6_9RHIZ/280-351
D1D140_9RHIZ/266-342
D1D1F3_9RHIZ/255-325
D1D1Z9_9RHIZ/276-351
D1D2C2_9RHIZ/291-365
D1D455_NEIGO/344-426
D1DB38_NEIGO/344-426
D1DHF3_NEIGO/344-426
D1DMJ9_NEIGO/344-426
D1DUC9_NEIGO/344-426
D1E0V7_NEIGO/344-426
D1E787_NEIGO/344-406
D1EDM7_NEIGO/344-426
D1EIF0_9RHIZ/255-325
D1EIW8_9RHIZ/280-353
D1EIY5_9RHIZ/256-326
D1EJG6_9RHIZ/276-351
D1EJU3_9RHIZ/291-365
D1EK14_9RHIZ/284-353
D1EL11_9RHIZ/273-342
D1EL35_9RHIZ/280-351
D1EL91_9RHIZ/266-342
D1ELL6_9RHIZ/278-361
D1ENP8_9RHIZ/298-379
D1EQA9_9RHIZ/277-353
D1ET43_BRUME/276-351
D1ETM3_BRUME/147-217
D1ETN9_BRUME/280-353
D1EU57_BRUME/255-325
D1EUI2_BRUME/266-342
D1EUN7_BRUME/280-351
D1EUR2_BRUME/273-342
D1EUX5_BRUME/256-336
D1EVN4_BRUME/284-353
D1EX37_BRUME/298-379
D1F1K6_BRUME/277-353
D1F1U0_BRUME/276-351
D1F268_BRUME/260-334
D1F2E3_BRUME/284-353
D1F377_BRUME/256-336
D1F3D9_BRUME/273-342
D1F3G4_BRUME/280-351
D1F3M0_BRUME/266-342
D1F3Z6_BRUME/255-325
D1F4H0_BRUME/280-353
D1F6K0_BRUME/277-353
D1FAB6_BRUME/298-379
D1FB04_9RHIZ/284-353
D1FBT9_9RHIZ/273-353
D1FC03_9RHIZ/273-342
D1FC27_9RHIZ/280-351
D1FC81_9RHIZ/266-342
D1FCL8_9RHIZ/255-325
D1FD55_9RHIZ/280-353
D1FD71_9RHIZ/256-326
D1FDP4_9RHIZ/276-351
D1FE22_9RHIZ/291-365
D1FHR8_9RHIZ/277-353
D1FJH6_9RHIZ/298-379
D1GS85_STAA0/273-342
D1J8N3_MYCHP/373-442
D1JPN2_9BACE/278-347
D1JPN2_9BACE/379-459
D1K4D4_9BACE/278-347
D1K4D4_9BACE/388-458
D1N7J9_9BACT/275-346
D1NJX5_CLOTM/279-352
D1NMK4_CLOTM/275-343
D1P092_9ENTR/257-337
D1P286_9ENTR/278-348
D1P2B4_9ENTR/285-365
D1P3U2_9ENTR/283-354
D1PIM3_9FIRM/310-384
D1PMU5_9FIRM/275-343
D1PP98_9FIRM/285-360
D1Q163_YERPN/278-347
D1Q345_YERPN/281-353
D1Q3B3_YERPE/278-347
D1Q5N0_YERPE/278-347
D1QC42_STAAU/273-342
D1QK32_STAAU/273-342
D1R0R1_STAAU/273-342
D1RAY7_9CHLA/280-362
D1RK57_LEGLO/279-360
D1RNZ9_SEROD/312-392
D1RRU2_SEROD/282-354
D1RT08_SEROD/280-351
D1RUX3_SEROD/281-353
D1RUY9_SEROD/257-325
D1RY28_SEROD/278-348
D1RZB6_SEROD/256-338
D1TQH7_YERPE/279-351
D1TTU9_YERPE/289-361
D1TUF7_YERPE/280-356
D1TWJ5_YERPE/277-348
D1TXE8_YERPE/116-193
D1TXI5_YERPE/281-353
D1U0U5_YERPE/278-347
D1U1M7_YERPE/295-375
D1VUI3_9FIRM/275-342
D1WAC8_9LACO/285-353
D1WBK2_9LACO/285-353
D1WDJ8_9LACO/285-360
D1WDP0_9LACO/273-342
D1WEC9_9LACO/283-358
D1WFW4_9LACO/273-342
D1WGQ3_9LACO/285-360
D1WPB7_STAEP/11-80
D1XE97_9ACTO/267-337
D1XEB4_9ACTO/284-366
D1Y2A6_9BACT/284-360
D1Y6Q5_9BACT/273-342
D1YAH7_PROAC/302-381
D1YHG7_9LACO/278-347
D1YL19_9LACO/283-358
D2AAT8_SHIF2/295-375
D2ACY1_SHIF2/292-372
D2ADH2_SHIF2/313-385
D2AM67_FRATE/287-371
D2ATB8_STRRD/458-525
D2AUK7_STRRD/300-379
D2AX56_STRRD/262-330
D2BFG4_STRRD/278-348
D2BNV2_LACLK/293-368
D2BQR5_LACLK/276-345
D2BSE8_DICD5/272-346
D2BUD9_DICD5/279-345
D2BVW5_DICD5/257-327
D2BWF4_DICD5/278-350
D2BZ11_DICD5/280-358
D2BZG6_DICD5/278-348
D2BZQ0_DICD5/270-341
D2C0K2_DICD5/281-353
D2C1N0_DICD5/293-373
D2C2F1_DICD5/271-343
D2C455_THENR/280-363
D2C5T1_THENR/278-350
D2CL06_9GAMM/197-269
D2EPM9_9STRE/292-367
D2EQC1_9STRE/276-345
D2ETT7_9BACE/276-346
D2ETT7_9BACE/387-458
D2F5Z4_STAAU/273-342
D2FC42_STAAU/273-342
D2FKX2_STAAU/273-342
D2FUC5_STAAU/273-342
D2G0A6_STAAU/273-342
D2G8P9_STAAU/273-342
D2GF63_STAAU/273-342
D2GQG8_STAAU/273-342
D2ML49_9BACT/295-364
D2ML90_9BACT/281-352
D2MLK2_9BACT/308-386
D2MNV0_9FIRM/274-341
D2MNW4_9FIRM/301-375
D2MWH0_CAMJE/258-323
D2N673_STAA5/273-342
D2NBM7_ECOS5/278-348
D2NES4_ECOS5/283-355
D2NG51_ECOS5/295-375
D2NHE2_ECOS5/292-372
D2NI65_ECOS5/281-351
D2NID1_ECOS5/256-333
D2P056_LISM1/277-346
D2PB45_LISM2/277-346
D2PJA4_SULID/281-350
D2PPY1_KRIFD/280-356
D2PW28_KRIFD/277-351
D2Q1I0_KRIFD/278-349
D2Q3T8_KRIFD/278-348
D2Q4G0_KRIFD/254-327
D2Q7D4_BIFDB/255-331
D2Q7N0_BIFDB/280-366
D2QH96_SPILD/284-351
D2R0L5_PIRSD/282-350
D2RMP4_ACIFV/285-347
D2RMP6_ACIFV/282-350
D2RNJ5_ACIFV/277-346
D2RNW8_ACIFV/251-332
D2RSC0_HALTV/287-367
D2RWM3_HALTV/288-358
D2RYQ3_HALTV/298-368
D2S1Q1_HALTV/288-360
D2S1R2_HALTV/281-357
D2S1R3_HALTV/277-360
D2S236_HALTV/282-353
D2SCA5_GEOOG/271-339
D2T817_ERWP6/280-356
D2T9G3_ERWP6/1-51
D2TDV9_ERWP6/297-377
D2TJE1_CITRI/256-333
D2TJJ0_CITRI/288-365
D2TK56_CITRI/273-344
D2TLJ4_CITRI/278-348
D2TQH0_CITRI/295-375
D2TSM4_CITRI/281-353
D2TUC4_CITRI/292-372
D2U0Y6_9ENTR/285-365
D2U8L6_XANAP/281-351
D2UEI9_XANAP/300-380
D2UL61_STAAU/273-342
D2UR49_STAAU/273-342
D2Y9T4_VIBMI/285-345
D2YBI7_VIBMI/281-353
D2YBV9_VIBMI/276-347
D2YF27_VIBMI/292-371
D2YIL9_VIBMI/276-342
D2YKK8_VIBMI/285-345
D2YM89_VIBMI/276-347
D2YS64_VIBMI/281-353
D2YTP5_VIBMI/276-342
D2YUA6_VIBMI/292-364
D2Z5M8_9BACT/276-349
D2Z776_9BACT/247-318
D2ZAB2_9ENTR/309-389
D2ZB42_9ENTR/189-269
D2ZCQ7_9ENTR/56-133
D2ZCV4_9ENTR/281-351
D2ZHM0_9ENTR/281-353
D2ZIV1_9ENTR/278-348
D2ZJV5_9ENTR/288-365
D2ZM65_9ENTR/276-346
D2ZVV3_NEIMU/334-416
D3A7N3_NEISU/288-370
D3AA11_9CLOT/274-343
D3AB06_9CLOT/156-228
D3ADJ6_9CLOT/272-346
D3AEN2_9CLOT/260-332
D3AGP3_9CLOT/273-345
D3CVH1_9ACTO/243-321
D3D7V7_9ACTO/280-361
D3D8B1_9ACTO/277-351
D3D8D0_9ACTO/93-164
D3DC46_9ACTO/282-353
D3E875_GEOS4/286-362
D3E8C6_GEOS4/247-321
D3ECG7_GEOS4/259-333
D3EDW1_GEOS4/251-324
D3EEX6_GEOS4/259-333
D3EGM1_GEOS4/283-354
D3EQ51_UCYNA/313-386
D3EVJ4_STAA4/273-342
D3EZK5_CONWI/276-350
D3F607_CONWI/274-350
D3F6C5_CONWI/262-344
D3F6P5_CONWI/283-365
D3F7I7_CONWI/293-376
D3F8D5_CONWI/281-361
D3FAI0_CONWI/287-364
D3FBI0_CONWI/298-380
D3FC58_CONWI/250-336
D3FDB1_CONWI/286-352
D3FIF3_MYCGF/319-392
D3FLW3_CAMJI/258-323
D3FRX0_BACPE/277-350
D3GRH3_ECO44/256-333
D3GT16_ECO44/283-355
D3GZS5_ECO44/295-375
D3H066_ECO44/278-348
D3H1U2_ECO44/292-372
D3H7Z8_STRM6/276-345
D3HAD4_STRM6/292-367
D3HC82_STRG3/293-368
D3HDV9_STRG3/276-345
D3HKP3_LEGLN/279-360
D3KP23_LISMO/277-346
D3L0W3_9BACT/259-340
D3L8A1_OENOE/283-352
D3LAU4_OENOE/273-344
D3LAV2_OENOE/272-348
D3LBF1_OENOE/284-359
D3LFN5_ENTFC/283-358
D3LGX3_ENTFC/274-343
D3M2A1_9ACTO/271-341
D3M6V3_9ACTO/277-373
D3MAW9_PROAC/278-357
D3MHX2_PROAC/278-357
D3MR84_9FIRM/274-342
D3MS54_9FIRM/287-362
D3NS67_AZOS1/271-355
D3NSD0_AZOS1/277-349
D3NU03_AZOS1/276-350
D3NY26_AZOS1/278-347
D3NZV2_AZOS1/276-347
D3P0Y6_AZOS1/277-348
D3P1D9_AZOS1/280-359
D3P1M8_AZOS1/272-331
D3P1Q4_AZOS1/278-356
D3P2M4_AZOS1/270-346
D3P301_AZOS1/264-342
D3P340_AZOS1/289-361
D3P3T5_AZOS1/288-366
D3P3Y4_AZOS1/299-385
D3P6D8_AZOS1/282-363
D3P7E1_AZOS1/283-351
D3P7M3_AZOS1/274-346
D3P8K0_DEFDS/278-357
D3PL01_MEIRD/284-359
D3PL33_MEIRD/265-339
D3PPQ0_MEIRD/279-349
D3PTA4_MEIRD/289-369
D3PTY4_STANL/282-356
D3PV61_STANL/277-346
D3Q0X7_STANL/281-359
D3Q1P2_STANL/277-347
D3QDR3_STALH/273-342
D3QF27_STALH/273-350
D3QFK9_STALH/274-339
D3QJD0_ECOCB/273-344
D3QK42_ECOCB/283-355
D3QNS3_ECOCB/295-375
D3QQB9_ECOCB/292-372
D3QS77_ECOCB/281-351
D3QSY9_ECOCB/256-333
D3QU52_ECOCB/278-348
D3R0D1_CLOB3/279-351
D3R0X6_CLOB3/285-363
D3R9L9_KLEVT/279-350
D3RD87_KLEVT/278-348
D3RDG5_KLEVT/256-333
D3RDY4_KLEVT/270-342
D3RG68_KLEVT/281-353
D3RHR0_KLEVT/288-365
D3RJY5_KLEVT/292-372
D3RKP7_KLEVT/269-340
D3RLD8_KLEVT/306-386
D3RSB6_ALLVD/296-376
D3SD67_THISK/290-360
D3SRM9_NATMM/288-358
D3SRZ8_NATMM/301-372
D3STM4_NATMM/963-1026
D3SUV4_NATMM/279-368
D3SVW2_NATMM/279-349
D3SWA8_NATMM/280-360
D3SWS1_NATMM/304-375
D3SX91_NATMM/280-373
D3SXI8_NATMM/268-335
D3SY10_NATMM/295-360
D3T1D4_NATMM/277-356
D3T1E4_NATMM/281-353
D3T1G0_NATMM/281-354
D3UL70_LISSS/275-344
D3UWB1_XENBS/285-365
D3V520_XENBS/274-345
D3V681_XENBS/343-415
D3VAW1_XENNA/285-365
D3VE61_XENNA/281-353
D3VPW3_MYCA6/372-455
D3VR15_MYCA6/614-686
D4B910_9ENTR/281-351
D4B9C8_9ENTR/256-334
D4BAR0_9ENTR/292-372
D4BC05_9ENTR/295-375
D4BDB5_9ENTR/277-348
D4BI76_9ENTR/278-348
D4BKU7_9ENTR/281-353
D4BRA8_BIFBR/286-363
D4BXY1_PRORE/285-365
D4C3M1_PRORE/292-365
D4C492_PRORE/258-338
D4C4Z3_PRORE/283-354
D4C6V1_9CLOT/258-334
D4C797_9CLOT/247-339
D4CAW6_9CLOT/183-252
D4CLA2_9FIRM/240-321
D4CME8_9FIRM/285-360
D4CQZ4_9FIRM/274-345
D4CTN8_9FUSO/287-374
D4CTV6_9FUSO/274-348
D4DMW9_NEIEG/286-368
D4DXQ8_SEROD/273-344
D4E0B2_SEROD/278-348
D4E0K1_SEROD/281-353
D4E7K5_SEROD/285-365
D4E820_SEROD/281-352
D4E8I9_SEROD/295-375
D4EAK2_AGGAC/277-348
D4EAK4_AGGAC/282-349
D4EBQ6_AGGAC/283-356
D4EGX8_AGGAC/275-333
D4EH73_AGGAC/285-366
D4EI39_ENTFA/291-360
D4EK99_ENTFA/270-341
D4EU75_ENTFA/270-341
D4EWI2_ENTFA/291-360
D4F083_EDWTA/281-353
D4F4Y6_EDWTA/291-371
D4F6B1_EDWTA/294-367
D4FAD3_EDWTA/286-356
D4FDK4_9LACO/283-358
D4FDN5_9LACO/275-344
D4FDV2_9LACO/271-344
D4FDY4_9LACO/285-354
D4FIR8_STAEP/273-349
D4FJY2_STAEP/273-342
D4FQ85_STROR/276-347
D4FRI8_STROR/292-367
D4FTQ9_STROR/276-345
D4G118_BACNA/284-358
D4G8S2_RIEPU/285-366
D4GB73_TREPC/286-370
D4GD54_PANAM/278-348
D4GEH2_PANAM/313-385
D4GFE1_PANAM/277-349
D4GHG9_PANAM/286-359
D4GJ63_PANAM/298-374
D4GJC7_PANAM/270-341
D4GK16_PANAM/257-326
D4GMZ0_PANAM/282-353
D4GND1_PANAM/295-375
D4GP38_HALVD/277-359
D4GP39_HALVD/282-358
D4GPM8_HALVD/284-355
D4GPU2_HALVD/281-354
D4GQV8_HALVD/276-347
D4GQX0_HALVD/290-365
D4GQX1_HALVD/297-370
D4GRF4_HALVD/283-354
D4GS66_HALVD/281-360
D4GSG0_HALVD/287-356
D4GUR5_HALVD/284-353
D4GYL5_HALVD/286-360
D4H052_HALVD/304-375
D4HB70_PROAS/278-357
D4HR75_KLEPN/2-73
D4HXE8_ERWAC/280-356
D4I049_ERWAC/297-377
D4I3K9_ERWAC/278-348
D4I7F7_ERWAE/280-356
D4I9L9_ERWAE/295-375
D4IEG9_ERWAE/278-348
D4J564_9FIRM/258-335
D4J5H5_9FIRM/278-352
D4J7R8_9FIRM/284-359
D4JAE3_9FIRM/273-341
D4JFV3_9FIRM/279-342
D4JLY2_9FIRM/257-326
D4JP08_9FIRM/285-360
D4JPA0_9FIRM/274-342
D4JQN9_9FIRM/295-370
D4K0J2_9FIRM/286-361
D4K4G1_9FIRM/275-343
D4K520_9FIRM/272-345
D4K5V9_9FIRM/275-343
D4K6Y3_9FIRM/286-361
D4KLY8_9FIRM/262-334
D4KN59_9FIRM/285-360
D4KPB4_9FIRM/273-342
D4KRF6_9FIRM/274-342
D4KX04_9FIRM/274-342
D4KYJ8_9FIRM/262-334
D4KZQ2_9FIRM/285-360
D4L2X1_9FIRM/273-342
D4L559_9FIRM/284-358
D4L738_9FIRM/257-326
D4L987_9FIRM/278-346
D4LJ03_9FIRM/274-342
D4LLP3_9FIRM/257-328
D4LQZ9_9FIRM/280-355
D4LSD2_9FIRM/281-353
D4LSD9_9FIRM/274-342
D4LSJ5_9FIRM/211-282
D4M5M4_9FIRM/274-342
D4MB03_9BACT/295-367
D4MZY5_9FIRM/257-326
D4N0U2_9FIRM/276-344
D4PI47_LISMO/277-346
D4PRZ1_LISMO/277-346
D4Q0X6_LISMO/277-346
D4QJJ7_ENTFC/283-358
D4QPN6_ENTFC/274-343
D4QQU5_ENTFC/274-343
D4QQY3_ENTFC/283-358
D4R2N6_ENTFC/283-358
D4R2Y7_ENTFC/274-343
D4R717_ENTFC/274-343
D4RB44_ENTFC/283-358
D4RDB3_ENTFC/278-346
D4RFA6_ENTFC/283-358
D4RG45_ENTFC/274-343
D4RPK8_ENTFC/283-358
D4RS55_ENTFC/274-343
D4RYE4_9FIRM/302-370
D4S4F7_9FIRM/272-345
D4S4U6_9FIRM/280-346
D4S4U8_9FIRM/279-348
D4S7L9_9FIRM/279-356
D4SLK7_ENTFC/274-343
D4SLM9_ENTFC/283-358
D4SSE8_9XANT/281-351
D4SSQ3_9XANT/295-375
D4T244_9XANT/295-375
D4T439_9XANT/281-351
D4TED3_9NOST/278-359
D4TGX8_9NOST/332-410
D4TSL1_9NOST/336-414
D4U2W3_STAAU/273-342
D4UD58_STAAU/273-342
D4UX09_ENTFA/274-343
D4V1M2_ENTFA/273-344
D4V4G1_BACVU/276-345
D4V4G1_BACVU/384-456
D4VRP4_9BACE/278-347
D4VRP4_9BACE/386-459
D4VWJ6_ENTFC/283-358
D4VWT0_ENTFC/274-343
D4W1C9_9FIRM/275-343
D4W431_9FIRM/282-357
D4W4G6_9FIRM/271-342
D4W764_9FIRM/270-338
D4WAK7_BACOV/278-347
D4WAK7_BACOV/388-459
D4X1K4_BACOV/278-347
D4X1K4_BACOV/386-459
D4X3Q6_9BURK/286-361
D4X416_9BURK/269-346
D4X5I0_9BURK/275-347
D4X5J6_9BURK/272-342
D4X5T3_9BURK/271-339
D4X6W0_9BURK/283-358
D4X9F8_9BURK/274-347
D4XAB1_9BURK/293-373
D4XDL4_9BURK/279-349
D4XDT4_9BURK/280-356
D4XH98_9BURK/273-329
D4XHH9_9BURK/280-359
D4XIY4_9BURK/267-343
D4XS56_ACIHA/281-353
D4XW37_9MOLU/371-443
D4XWP0_9MOLU/318-390
D4Y6W9_BACTR/275-344
D4Y990_BACTR/255-325
D4Y9J3_BACTR/288-363
D4Y9Y4_BACTR/276-346
D4YDA9_BACTR/278-348
D4YH15_9LACT/50-125
D4YI23_9LACT/283-358
D4YU10_9LACO/273-342
D4YV77_9LACO/183-258
D4ZGF2_SHEVD/275-342
D4ZRS5_SPIPL/273-345
D4ZU40_SPIPL/284-363
D4ZU93_SPIPL/282-352
D4ZX64_SPIPL/298-375
D5A1J1_SPIPL/334-407
D5A1U6_SPIPL/269-338
D5AHD0_STRGZ/276-345
D5AKS3_RHOCB/275-351
D5AL09_RHOCB/293-372
D5AMA5_RHOCB/285-361
D5ASA9_RHOCB/286-364
D5AT11_RHOCB/272-346
D5AT28_RHOCB/285-354
D5AU81_RHOCB/281-352
D5AUJ9_RHOCB/278-357
D5AV68_RHOCB/279-350
D5AVR8_RHOCB/280-356
D5AZX9_YERPZ/280-356
D5B108_YERPZ/284-356
D5B2J9_YERPZ/279-350
D5B3I2_YERPZ/279-351
D5B4H5_YERPZ/281-353
D5B4R0_YERPZ/295-375
D5B537_YERPZ/278-347
D5B7L4_YERPZ/288-365
D5B807_YERPZ/277-348
D5BMC4_PUNMI/277-353
D5BMJ3_PUNMI/274-356
D5BN82_PUNMI/282-360
D5BNM0_PUNMI/270-338
D5BQU6_PUNMI/269-355
D5BRV7_PUNMI/287-364
D5BS84_PUNMI/281-346
D5BSG3_PUNMI/255-326
D5BT38_PUNMI/265-336
D5C7W6_ENTCC/281-351
D5C825_ENTCC/102-179
D5C9A1_ENTCC/288-364
D5CCI0_ENTCC/281-353
D5CD05_ENTCC/286-366
D5CEK2_ENTCC/278-348
D5CFE6_ENTCC/295-375
D5CIC8_ENTCC/269-340
D5CIP9_ENTCC/273-344
D5CR44_SIDLE/279-360
D5CY58_ECOKI/295-375
D5D0B6_ECOKI/292-372
D5D1X2_ECOKI/281-351
D5D2H2_ECOKI/256-333
D5D317_ECOKI/278-348
D5D6N4_ECOKI/283-355
D5D9W5_BACMD/277-346
D5DA51_BACMD/275-345
D5DWR6_BACMQ/277-346
D5DXV7_BACMQ/277-347
D5E564_MYCCM/371-443
D5E843_METMS/282-363
D5EEQ6_AMICL/284-358
D5EGK9_AMICL/280-360
D5EHH0_AMICL/247-321
D5FU70_PSEPU/257-326
D5GZB0_LACCS/285-354
D5GZY1_LACCS/283-358
D5H1R4_LACCS/283-358
D5H2C9_LACCS/273-342
D5H978_SALRM/287-363
D5HBY4_SALRM/274-344
D5HEB2_9FIRM/280-348
D5HEB2_9FIRM/409-478
D5HFN3_9FIRM/257-326
D5HI14_9FIRM/280-354
D5MEM4_9BACT/275-360
D5MLS3_9BACT/303-372
D5N1I4_BACSU/284-358
D5N700_9BURK/259-350
D5N7E7_9BURK/272-356
D5N8B2_9BURK/305-385
D5N8J6_9BURK/322-398
D5N9S0_9BURK/284-356
D5NCF5_9BURK/322-390
D5NCS6_9BURK/289-364
D5NDP5_9BURK/280-351
D5NE00_9BURK/283-362
D5NEE0_9BURK/279-350
D5NGY2_9BURK/283-353
D5NHS8_9BURK/275-351
D5NIN8_9BURK/306-386
D5NJ97_9BURK/276-351
D5NKB1_9BURK/271-348
D5NN11_9BURK/283-352
D5NPQ8_9BURK/282-363
D5NS24_9BURK/276-347
D5P4K3_9MYCO/275-348
D5PZN2_CLODI/247-323
D5Q1I3_CLODI/274-342
D5Q2J0_CLODI/285-360
D5Q8K6_CLODI/247-319
D5QAB6_GLUHA/278-366
D5QHV4_GLUHA/281-360
D5QQE6_METTR/274-344
D5RA84_FUSNN/275-340
D5RBX3_FUSNN/274-348
D5REN6_FUSNN/281-368
D5RIL5_9PROT/1-75
D5RIP7_9PROT/248-329
D5RLF4_9PROT/289-360
D5RMC4_9PROT/281-351
D5RN69_9PROT/278-345
D5RQ25_9PROT/268-342
D5RS17_9PROT/272-345
D5RSB4_9PROT/294-372
D5RTR9_9PROT/1-51
D5RV61_CLODI/247-319
D5RVZ4_CLODI/274-342
D5RXJ4_CLODI/285-360
D5S1G7_CLODI/247-323
D5S7K2_STRPA/276-345
D5SA93_STRPA/292-367
D5T3I8_LEUKI/297-366
D5T576_LEUKI/272-341
D5TCD6_LEGP2/259-340
D5TTL1_BACT1/248-326
D5TU35_BACT1/248-326
D5TVZ0_BACT1/185-253
D5TW73_BACT1/282-357
D5U0Y7_THEAM/282-355
D5U2P4_THEAM/277-357
D5U366_THEAM/311-384
D5U4W6_BRAM5/275-343
D5UD58_CELFN/285-366
D5UQE1_TSUPD/245-327
D5UX86_TSUPD/273-346
D5V0P0_ARCNC/279-350
D5V578_ARCNC/273-346
D5V8U0_MORCR/256-329
D5VA62_MORCR/268-337
D5VI73_CAUST/281-374
D5VT45_METIM/256-323
D5VWZ0_CLOB2/247-310
D5W3U5_CLOB2/281-359
D5W500_BURSC/283-353
D5W8N8_BURSC/307-387
D5W9A9_BURSC/276-347
D5WCE8_BURSC/281-352
D5WDG1_BURSC/282-351
D5WGD0_BURSC/310-378
D5WGQ6_BURSC/294-369
D5WH43_BURSC/283-359
D5WIQ4_BURSC/291-366
D5WJC6_BURSC/285-353
D5WJW4_BURSC/281-355
D5WK39_BURSC/278-347
D5WK61_BURSC/259-350
D5WKD0_BURSC/276-347
D5WKY1_BURSC/282-366
D5WLD1_BURSC/269-348
D5WLR2_BURSC/282-354
D5WLR9_BURSC/290-365
D5WM06_BURSC/276-343
D5WMN6_BURSC/304-384
D5WXB5_BACT2/331-416
D5X3L8_THIK1/285-364
D5X9W7_THEPJ/282-357
D5XCN5_THEPJ/286-364
D5XWA2_MYCTU/275-348
D5Y6N6_MYCTU/275-348
D5YGL7_MYCTU/275-348
D5YTJ3_MYCTU/275-348
D5ZIP2_MYCTU/275-348
D5ZRC2_9ACTO/287-352
D5ZUF7_9ACTO/291-373
D5ZUH2_9ACTO/268-338
D6AFY9_STRFL/279-349
D6AM61_STRFL/273-346
D6AR51_STRFL/267-337
D6ARY4_STRFL/286-368
D6AUU6_STRFL/272-343
D6B942_9ACTO/297-367
D6B957_9ACTO/282-364
D6BH98_9FUSO/281-368
D6BHD7_9FUSO/274-348
D6BIN5_9FUSO/275-340
D6CQR6_THIS3/285-364
D6CQT5_THIS3/316-396
D6D4C7_9BACE/278-347
D6D4C7_9BACE/387-459
D6DEZ0_CLOSC/258-334
D6DHN7_CLOSC/247-339
D6DK63_CLOSC/285-360
D6DLP4_CLOSC/274-343
D6DLR1_CLOSC/278-350
D6DPT2_ENTCL/281-353
D6DQP7_ENTCL/281-351
D6DWH2_ENTCL/278-348
D6DWW6_ENTCL/274-341
D6DXG9_ENTCL/116-193
D6E1A0_9FIRM/257-326
D6E5V4_9FIRM/274-342
D6E647_9FIRM/285-360
D6EMN5_STRLI/287-352
D6EN46_STRLI/283-357
D6EQC5_STRLI/293-375
D6EQE5_STRLI/271-341
D6FVR6_MYCTU/275-348
D6GCM4_9ENTR/256-333
D6GGY6_9ENTR/306-386
D6GH99_9ENTR/269-340
D6GHN2_9ENTR/292-372
D6GIR0_9ENTR/288-365
D6GK38_9ENTR/278-348
D6GLE3_9ENTR/270-342
D6GM40_9ENTR/281-353
D6GPU7_FILAD/276-346
D6GZ67_STAAU/273-342
D6HAK7_NEIGO/344-426
D6HFU6_STAAU/273-342
D6HLP4_9FIRM/277-338
D6HUQ7_ECOLX/322-402
D6HVG8_ECOLX/292-372
D6HW84_ECOLX/281-351
D6HWM6_ECOLX/256-333
D6HXZ7_ECOLX/289-363
D6I2C8_ECOLX/278-348
D6I3S4_ECOLX/283-355
D6I654_ECOLX/292-372
D6I6H1_ECOLX/277-348
D6I7Y9_ECOLX/322-402
D6I921_ECOLX/256-333
D6IEY3_ECOLX/278-348
D6IGX5_ECOLX/283-355
D6IIK9_ECOLX/283-355
D6ILT1_ECOLX/295-375
D6IMQ2_ECOLX/292-372
D6IPP9_ECOLX/256-333
D6IVJ3_ECOLX/278-348
D6IZ94_STAAU/273-342
D6J519_ECOLX/283-355
D6J8G7_ECOLX/322-402
D6J979_ECOLX/292-372
D6JAT6_ECOLX/256-333
D6JG27_ECOLX/278-348
D6JI51_NEIGO/344-426
D6K1N4_9ACTO/271-341
D6K2K9_9ACTO/269-339
D6K2P2_9ACTO/288-370
D6K8S7_9ACTO/288-378
D6KF22_9ACTO/237-321
D6KWW8_9NEIS/283-365
D6L806_9FUSO/281-368
D6LA68_9FUSO/275-340
D6LAD5_9FUSO/274-348
D6LHC1_9FUSO/274-348
D6LJ50_9FUSO/296-383
D6LLG7_9RHIZ/277-353
D6LQ57_9RHIZ/298-379
D6LR16_9RHIZ/291-365
D6LRE0_9RHIZ/276-351
D6LRM3_9RHIZ/273-342
D6LRP6_9RHIZ/280-351
D6LRU8_9RHIZ/266-342
D6LS95_9RHIZ/256-326
D6LSB0_9RHIZ/280-353
D6LSK4_9RHIZ/255-325
D6LTB2_9RHIZ/61-130
D6LTY4_9RHIZ/284-353
D6LWR8_STAAU/273-342
D6MA21_9CLOT/278-354
D6PD21_9BACT/277-356
D6PE09_9BACT/251-334
D6RYC6_BORVA/276-344
D6S2M1_9LACO/285-353
D6S3G4_9LACO/285-360
D6S618_9LACO/273-342
D6S7I9_PEPMA/242-305
D6SA27_PEPMA/273-341
D6SB28_PEPMA/153-222
D6SHZ4_STAAU/273-342
D6T9L0_STAAU/273-342
D6TTD6_9CHLR/275-353
D6U2B2_9CHLR/288-364
D6UBI4_STAAU/273-342
D6V345_9BRAD/282-361
D6V6I5_9BRAD/286-363
D6V7X6_9BRAD/281-350
D6V8S6_9BRAD/277-349
D6XBD0_9ACTO/318-392
D6XX27_BACIE/279-354
D6XXY7_BACIE/278-351
D6XZA8_BACIE/284-360
D6Y133_BACIE/283-354
D6Y7D7_THEBD/302-381
D6YAT4_THEBD/280-360
D6YQJ5_PANVC/281-353
D6YVX4_WADCW/280-362
D6Z6C6_DESAT/277-346
D6ZBN4_SEGRD/280-379
D6ZMD0_STRP0/292-367
D6ZNS1_STRP0/260-334
D6ZQ94_STRP0/120-191
D6ZRZ7_STRP0/276-345
D6ZZ79_STAND/280-350
D7A080_STAND/280-356
D7A0L3_STAND/292-371
D7A0Q3_STAND/278-346
D7A0Q4_STAND/261-323
D7A0R8_STAND/292-366
D7A0T0_STAND/285-362
D7A1B0_STAND/276-351
D7A1K9_STAND/283-360
D7A253_STAND/308-389
D7A2P0_STAND/292-367
D7A2R0_STAND/278-351
D7A412_STAND/265-340
D7A429_STAND/278-351
D7A5N8_STAND/255-325
D7A5P6_STAND/285-355
D7A6F6_STAND/296-371
D7A6H8_STAND/277-349
D7A812_STAND/269-345
D7AA01_STAND/271-347
D7AA10_STAND/294-375
D7AA94_STAND/269-363
D7AAU1_STAND/278-353
D7B5X0_NOCDD/275-345
D7B687_NOCDD/255-335
D7BAC2_MEISD/283-353
D7BAD7_MEISD/253-327
D7BC73_MEISD/267-332
D7BFA6_MEISD/289-369
D7BH14_MEISD/271-342
D7BIY7_MEISD/272-341
D7BN73_ARCHD/292-371
D7BX58_STRBB/255-330
D7C6T7_STRBB/289-366
D7CBI7_STRBB/285-367
D7CC45_STRBB/269-339
D7CTB4_TRURR/289-373
D7CX30_TRURR/287-357
D7CX70_TRURR/284-367
D7CXQ0_TRURR/274-344
D7D2C7_GEOSC/275-344
D7D314_GEOSC/281-356
D7D5X9_GEOSC/275-346
D7D9X4_STAHD/284-355
D7DBU7_STAHD/282-357
D7DC91_STAHD/282-355
D7DQ50_METS0/262-344
D7DQ79_METS0/291-371
D7E1V5_NOSA0/340-418
D7E4W5_NOSA0/296-373
D7ESC7_MYCTU/275-348
D7GRU7_9FIRM/272-344
D7GT18_9FIRM/274-343
D7GZW3_BRUAB/298-379
D7H1E5_BRUAB/277-353
D7H4T2_BRUAB/280-353
D7H4U8_BRUAB/256-326
D7H5B9_BRUAB/276-351
D7H5P0_BRUAB/291-365
D7H6L8_BRUAB/273-353
D7H6S9_BRUAB/273-342
D7H6V3_BRUAB/280-351
D7H707_BRUAB/266-342
D7H7D2_BRUAB/255-325
D7H8R2_VIBCH/292-371
D7HBJ9_VIBCH/281-353
D7HCD1_VIBCH/276-347
D7HCP9_VIBCH/306-383
D7HDV2_VIBCH/276-342
D7HJR4_VIBCH/292-371
D7HMS2_VIBCH/306-383
D7HMZ9_VIBCH/276-347
D7HNN2_VIBCH/281-353
D7HRI6_VIBCH/276-342
D7HV57_PSESS/290-367
D7HXJ0_PSESS/257-328
D7HXS5_PSESS/284-353
D7I079_PSESS/286-368
D7I0B2_PSESS/281-352
D7I0R5_PSESS/263-335
D7I4T1_PSESS/275-344
D7I5N4_PSESS/285-351
D7I614_PSESS/271-341
D7I6B4_PSESS/299-378
D7IHR8_9BACE/278-347
D7IHR8_9BACE/386-459
D7IPG1_9BACE/278-348
D7IPG1_9BACE/381-460
D7JA29_9BACE/278-347
D7JA29_9BACE/387-459
D7JI47_ECOLX/283-355
D7JLL7_ECOLX/295-375
D7JMI1_ECOLX/292-372
D7JNP1_ECOLX/256-333
D7JUB7_ECOLX/278-348
D7K9Z7_9BACE/278-347
D7K9Z7_9BACE/388-459
D7MZX8_9NEIS/288-370
D7N5K3_9FIRM/274-341
D7UJR6_LISMO/277-346
D7UXH7_LISGR/275-344
D7V2A4_9LACO/278-347
D7V4N3_9LACO/285-357
D7V5I8_9LACO/283-358
D7V896_LACPL/277-346
D7V9E6_LACPL/248-317
D7VE58_LACPL/283-358
D7VEM5_LACPL/276-346
D7WBV0_9CORY/288-356
D7WFI5_BACCE/185-254
D7WM98_9BACI/276-345
D7WRJ9_9BACI/281-352
D7WZ26_9BACI/283-354
D7X3F8_ECOLX/292-372
D7X8M3_ECOLX/278-348
D7XB80_ECOLX/305-377
D7XBS3_ECOLX/256-333
D7XET7_ECOLX/322-402
D7XGF7_ECOLX/256-333
D7XHT8_ECOLX/322-402
D7XP32_ECOLX/289-363
D7XPQ5_ECOLX/281-351
D7XTA8_ECOLX/305-377
D7XUZ5_ECOLX/292-372
D7XW69_ECOLX/278-348
D7XYH1_ECOLX/281-351
D7Y0C0_ECOLX/277-348
D7Y0G1_ECOLX/256-333
D7Y0J4_ECOLX/278-348
D7Y0T6_ECOLX/305-377
D7Y2D0_ECOLX/292-372
D7YAU2_ECOLX/322-402
D7YC45_ECOLX/256-333
D7YEG3_ECOLX/292-372
D7YIR7_ECOLX/305-377
D7YJ77_ECOLX/322-402
D7YKG0_ECOLX/289-363
D7YQ24_ECOLX/281-351
D7YQG6_ECOLX/278-348
D7YSI4_ECOLX/281-351
D7YV13_ECOLX/292-372
D7YVL1_ECOLX/256-333
D7Z159_ECOLX/278-348
D7Z557_ECOLX/305-377
D7Z5P4_ECOLX/322-402
D7Z7T8_ECOLX/281-351
D7Z894_ECOLX/256-333
D7Z916_ECOLX/278-348
D7ZC50_ECOLX/322-402
D7ZDV7_ECOLX/305-377
D7ZI63_ECOLX/292-372
D7ZNA8_ECOLX/281-351
D7ZPL6_ECOLX/292-372
D7ZRE1_ECOLX/256-333
D7ZSC2_ECOLX/322-402
D7ZTI5_ECOLX/305-377
D7ZWT3_ECOLX/278-348
D8A1X7_ECOLX/281-351
D8A4R7_ECOLX/278-348
D8A943_ECOLX/305-377
D8AAG6_ECOLX/292-372
D8ABM9_ECOLX/256-333
D8ADN8_ECOLX/322-392
D8AHN2_ECOLX/305-377
D8AI67_ECOLX/278-348
D8AIU6_ECOLX/322-402
D8ALK9_ECOLX/256-333
D8AMC7_ECOLX/281-351
D8AQ41_ECOLX/292-372
D8AY45_ECOLX/281-351
D8B0M1_ECOLX/292-372
D8B3X9_ECOLX/278-348
D8B4N2_ECOLX/322-402
D8B5X4_ECOLX/305-377
D8B7Q1_ECOLX/256-333
D8BAW1_ECOLX/172-242
D8BCE9_ECOLX/256-333
D8BF48_ECOLX/305-377
D8BGS0_ECOLX/292-372
D8BJL2_ECOLX/278-348
D8BLM9_ECOLX/322-402
D8BRX3_ECOLX/313-385
D8BT97_ECOLX/256-333
D8BUK1_ECOLX/278-348
D8BVF8_ECOLX/281-351
D8C0W1_ECOLX/295-375
D8C5Q2_ECOLX/292-372
D8C7P7_ECOLX/281-351
D8C983_ECOLX/256-333
D8C9U9_ECOLX/305-377
D8CIS4_ECOLX/278-348
D8CKS7_ECOLX/292-372
D8CL54_ECOLX/322-402
D8D6E5_COMTE/258-327
D8D9A7_COMTE/270-349
D8E376_ECOLX/292-372
D8E797_ECOLX/281-351
D8E7Y0_ECOLX/278-348
D8E9A9_ECOLX/256-333
D8EA96_ECOLX/305-377
D8EBG3_ECOLX/322-402
D8EG36_ECOLX/278-348
D8EJX3_ECOLX/256-333
D8ELD7_ECOLX/292-372
D8ELT3_ECOLX/322-402
D8EPD2_ECOLX/305-377
D8ES85_ECOLX/281-351
D8FB72_9DELT/285-355
D8FB73_9DELT/292-363
D8FIR9_9FIRM/275-342
D8FM18_LACDE/283-358
D8FRD4_LACDE/291-360
D8FY45_9CYAN/273-346
D8G2C2_9CYAN/283-361
D8G4S5_9CYAN/501-574
D8G7R0_9CYAN/326-412
D8G943_9CYAN/295-372
D8GE71_LACCZ/277-350
D8GFB7_LACCZ/283-358
D8GFE4_LACCZ/274-343
D8GJS5_CLOLD/277-352
D8GMN4_CLOLD/273-347
D8GMP7_CLOLD/254-329
D8H674_BACAI/248-326
D8H6B2_BACAI/248-326
D8H8I1_BACAI/249-318
D8H900_BACAI/282-357
D8HHS5_STAAF/273-342
D8HKN5_AMYMU/276-345
D8HRP3_AMYMU/267-334
D8I0Q9_AMYMU/277-353
D8I5G3_AMYMU/278-356
D8IES0_BRAP9/275-343
D8IJJ3_LACSC/275-344
D8IPI1_HERSS/281-355
D8IRS7_HERSS/284-355
D8IU69_HERSS/278-358
D8IW02_HERSS/290-361
D8IWY2_HERSS/282-353
D8IX94_HERSS/281-352
D8IYG0_HERSS/278-352
D8J0L4_HERSS/270-340
D8J0S9_HERSS/280-352
D8J0T0_HERSS/284-344
D8J1H7_HERSS/297-375
D8J211_HERSS/325-394
D8J235_HERSS/281-350
D8J2D6_HALJB/284-358
D8J3K6_HALJB/301-372
D8J7D7_HALJB/290-355
D8JCC8_HALJB/206-278
D8JXA2_HYPDA/316-396
D8KGA2_LACLN/293-368
D8KIS8_LACLN/276-345
D8KK55_CORPF/267-348
D8MD69_LEUGT/272-341
D8MHR5_LEUGT/277-346
D8MLH0_ERWBE/281-353
D8MLU1_ERWBE/257-325
D8MNP0_ERWBE/282-355
D8MQ90_ERWBE/297-377
D8MSC2_ERWBE/280-351
D8MTF1_ERWBE/270-342
D8MUW5_ERWBE/280-356
D8MVL8_ERWBE/257-326
D8MX10_ERWBE/272-343
D8MY61_ERWBE/278-347
D8N480_RALSO/283-353
D8NBV9_RALSO/284-363
D8NC11_RALSO/290-361
D8NJ13_RALSO/283-362
D8NJ66_RALSO/285-356
D8NJY1_RALSO/283-353
D8NM88_RALSO/284-356
D8NM89_RALSO/278-356
D8NTI5_RALSO/283-362
D8NTN8_RALSO/285-356
D8NUE0_RALSO/283-353
D8NWL1_RALSO/284-355
D8P1Y9_RALSO/275-353
D8PC36_9BACT/280-349
D8PE68_9BACT/299-377
D8PIK0_9BACT/281-352
D8TIC2_VOLCA/365-446
D8VMV8_9ZZZZ/186-257
D8VMW9_9ZZZZ/100-166
D9N6G3_STRPN/276-345
D9N8U8_STRPN/292-367
D9NCY3_STRPN/276-345
D9NEM9_STRPN/292-367
D9NLH4_STRPN/276-345
D9NND4_STRPN/292-367
D9NRZ0_STRPN/276-345
D9NUL6_STRPN/292-367
D9NXE6_STRPN/276-345
D9P0R1_STRPN/292-367
D9P4P1_ACTPL/275-345
D9P4Y3_ACTPL/285-366
D9P653_ACTPL/291-363
D9P8T5_ACTPL/285-366
D9PBZ9_ACTPL/291-363
D9PC73_ACTPL/275-345
D9PHC0_9ZZZZ/285-359
D9PSM5_PEPMA/273-341
D9PZK5_ACIS3/296-363
D9Q5Y9_CORP1/267-348
D9QDV5_CORP2/267-348
D9QGG3_BRESC/281-352
D9QWN7_MYCMG/276-345
D9R0H7_CLOSW/274-343
D9R0U5_CLOSW/279-348
D9R3I5_CLOSW/279-346
D9R3P4_CLOSW/278-350
D9R4T9_CLOSW/287-358
D9R4Z4_CLOSW/277-348
D9R7S3_CLOSW/271-343
D9RG30_STAAJ/273-342
D9RP80_STAAK/273-342
D9RZI7_THEOJ/269-338
D9SKV3_CLOC7/285-360
D9SR11_CLOC7/256-324
D9SSQ2_CLOC7/280-357
D9T075_MICAI/283-355
D9TBY1_MICAI/282-362
D9TFC9_CALOO/285-360
D9UDJ2_9ACTO/183-266
D9UDY5_9ACTO/280-350
D9UE01_9ACTO/295-377
D9UXH3_9ACTO/266-333
D9UXQ0_9ACTO/300-372
D9V3N7_9ACTO/277-357
D9V584_9ACTO/280-348
D9V775_9ACTO/100-179
D9V8F2_9ACTO/274-354
D9VDM2_9ACTO/285-362
D9VMT7_9ACTO/305-375
D9VR39_9ACTO/280-348
D9VXQ4_9ACTO/322-387
D9W0U9_9ACTO/269-337
D9W0X1_9ACTO/283-365
D9WBA3_9ACTO/285-367
D9WBB8_9ACTO/271-341
D9WJH8_9ACTO/262-343
D9WJP5_9ACTO/289-364
D9WL05_9ACTO/267-340
D9WQF2_9ACTO/277-345
D9WWM3_9ACTO/300-372
D9WXY9_STRVR/294-376
D9WYI6_STRVR/287-351
D9X9F0_STRVR/273-346
D9X9F2_STRVR/285-355
D9XDD1_STRVR/337-406
D9XDD2_STRVR/275-342
D9XJ49_STRVR/268-338
D9XSA6_9ACTO/287-353
D9XWB9_9ACTO/291-373
D9XXG9_9ACTO/268-338
D9Z5D9_ECOLX/326-398
E0DCC2_9CORY/273-349
E0DD33_9CORY/255-326
E0DMM7_9RHIZ/298-379
E0DNE6_9RHIZ/277-353
E0DPP2_9RHIZ/291-365
E0DQF5_9RHIZ/256-326
E0DQH1_9RHIZ/280-353
E0DQR1_9RHIZ/266-342
E0DQW0_9RHIZ/280-351
E0DR71_9RHIZ/255-325
E0DRG0_9RHIZ/273-342
E0DSF5_9RHIZ/276-351
E0DT07_9RHIZ/276-351
E0DT38_9RHIZ/280-351
E0DT90_9RHIZ/266-342
E0DU06_9RHIZ/298-379
E0DUL1_9RHIZ/291-365
E0DVY4_9RHIZ/256-326
E0DX58_9RHIZ/277-353
E0DZD2_9RHIZ/255-325
E0DZS6_9RHIZ/273-342
E0E248_9FIRM/287-362
E0E3H2_9FIRM/274-342
E0E691_ACTPL/285-366
E0E987_ACTPL/291-363
E0E9Q8_ACTPL/275-345
E0ECB9_ACTPL/285-366
E0EF36_ACTPL/291-363
E0EFK5_ACTPL/275-345
E0EII6_ACTPL/285-366
E0EL83_ACTPL/291-363
E0ELV6_ACTPL/275-345
E0EW50_ACTPL/285-366
E0EZ55_ACTPL/291-363
E0EZM6_ACTPL/275-345
E0F2F0_ACTPL/285-366
E0F561_ACTPL/291-363
E0F5P3_ACTPL/275-345
E0F8J6_ACTPL/285-366
E0FBJ9_ACTPL/291-363
E0FC19_ACTPL/275-345
E0FET3_ACTPL/285-366
E0FHI1_ACTPL/291-363
E0FI06_ACTPL/275-345
E0FKS9_ACTPL/285-366
E0FNM9_ACTPL/291-363
E0FP71_ACTPL/275-345
E0G1I9_ENTFA/270-341
E0G6Y0_ENTFA/291-360
E0G9Y6_ENTFA/291-360
E0GEY8_ENTFA/270-341
E0GHJ2_ENTFA/270-341
E0GPL0_ENTFA/291-360
E0GVH0_ENTFA/270-341
E0GZI7_ENTFA/291-360
E0H387_ENTFA/291-360
E0H5K0_ENTFA/270-341
E0HAP0_ENTFA/291-360
E0HD23_ENTFA/270-341
E0HKM8_9GAMM/297-376
E0HPE7_9GAMM/276-347
E0HXY1_9BACT/282-357
E0HZZ1_9BACT/281-365
E0I6R5_9BACL/259-333
E0I7Z3_9BACL/277-346
E0IDC6_9BACL/286-362
E0IMC1_9GAMM/297-376
E0IN40_9GAMM/276-347
E0IUU0_ECOLW/281-351
E0IVB2_ECOLW/292-372
E0IVM2_ECOLW/256-333
E0IZI6_ECOLW/295-375
E0IZS2_ECOLW/278-348
E0J0G0_ECOLW/283-355
E0J8F0_RHIME/267-342
E0J8I8_RHIME/275-348
E0J8K5_RHIME/280-351
E0J8P2_RHIME/256-326
E0J8T2_RHIME/279-354
E0J8X9_RHIME/272-339
E0JA20_RHIME/280-355
E0JAR5_RHIME/302-384
E0JCG1_RHIME/279-349
E0JCJ4_RHIME/282-353
E0JDH7_RHIME/285-361
E0JFD6_RHIME/278-346
E0JFR5_RHIME/256-329
E0JG73_RHIME/255-325
E0JGF1_RHIME/278-349
E0JGI4_RHIME/277-355
E0JHG1_RHIME/280-351
E0JHQ6_RHIME/271-343
E0JHS2_RHIME/278-348
E0JID7_RHIME/283-354
E0JII4_RHIME/282-354
E0JIJ7_RHIME/279-348
E0JIL9_RHIME/281-357
E0JJ39_RHIME/276-351
E0JJ62_RHIME/295-369
E0JJF8_RHIME/297-378
E0JJZ8_RHIME/281-353
E0JLC7_RHIME/293-375
E0JM12_RHIME/276-349
E0JMH7_RHIME/281-352
E0JQB1_RHIME/292-359
E0JQB8_RHIME/295-371
E0JQZ5_RHIME/281-357
E0JRI3_RHIME/281-353
E0JSK9_RHIME/285-361
E0JT89_RHIME/272-339
E0JTD6_RHIME/279-354
E0JTH6_RHIME/256-326
E0JTL3_RHIME/280-351
E0JTN0_RHIME/275-348
E0JTR8_RHIME/267-342
E0JU37_RHIME/282-353
E0JU70_RHIME/279-348
E0JUM5_RHIME/281-357
E0JVS7_RHIME/271-343
E0JVU3_RHIME/278-348
E0JW57_RHIME/256-329
E0JY49_RHIME/278-346
E0JZN2_RHIME/281-353
E0K087_RHIME/281-353
E0K0B2_RHIME/297-378
E0K138_RHIME/255-325
E0K1I6_RHIME/280-351
E0K2I4_RHIME/276-351
E0K2V2_RHIME/282-354
E0K300_RHIME/296-367
E0K387_RHIME/282-364
E0K4C2_RHIME/281-352
E0K5F3_RHIME/279-348
E0K5H7_RHIME/277-355
E0K5L0_RHIME/278-349
E0K5N6_RHIME/295-369
E0K718_RHIME/276-349
E0K8Z4_RHIME/292-359
E0K901_RHIME/295-371
E0K9R2_RHIME/281-357
E0KA85_RHIME/278-355
E0KB00_RHIME/278-355
E0KIZ6_STRVO/267-340
E0KJN8_STRVO/271-371
E0KLC0_STRVO/241-311
E0KW81_STRVO/269-341
E0L1T5_STRVO/288-370
E0LTA6_9ENTR/281-353
E0LV91_9ENTR/280-351
E0LYF5_9ENTR/295-375
E0M0T6_9ENTR/278-348
E0M2E3_9ENTR/257-326
E0M2M2_9ENTR/282-355
E0MJ94_9RHOB/255-328
E0MNA8_9RHOB/258-329
E0MNH3_9RHOB/280-343
E0MNH4_9RHOB/272-344
E0MNX0_9RHOB/276-353
E0MP49_9RHOB/283-354
E0MQ48_9RHOB/301-382
E0MR18_9RHOB/279-348
E0MSU2_9RHOB/251-329
E0MT70_9RHOB/281-354
E0MTQ5_9RHOB/287-366
E0MTX4_9RHOB/272-343
E0MW14_9CORY/254-322
E0NAH9_NEIME/333-415
E0NJJ1_9FIRM/269-335
E0NMN7_9FIRM/273-340
E0NWY0_9FIRM/279-356
E0NZ22_9FIRM/279-352
E0P9C7_STAAU/273-342
E0PBC5_STREI/293-368
E0PE17_STREI/276-345
E0PHC6_STRGY/293-368
E0PKE5_STRGY/276-345
E0PP95_STRMT/276-347
E0PPX3_STRMT/292-367
E0PRY2_STRMT/276-345
E0PW34_STRPY/276-345
E0Q0F9_9STRE/276-345
E0Q2F5_9STRE/292-367
E0QA16_9BIFI/280-366
E0QFN7_CAMCO/258-323
E0QKY8_9FIRM/276-346
E0QQ59_9ACTO/283-360
E0QXS9_ECOLX/295-375
E0QYI8_ECOLX/256-333
E0QYQ5_ECOLX/281-351
E0QZR4_ECOLX/292-372
E0R4W3_ECOLX/283-355
E0R5W2_ECOLX/278-348
E0R9H1_PAEP6/260-330
E0R9L8_PAEP6/258-331
E0RAD4_PAEP6/286-362
E0RJ11_PAEP6/289-358
E0RK27_PAEP6/277-351
E0RNH2_SPITD/283-353
E0RUM7_BUTPB/274-342
E0SBM5_DICD3/258-324
E0SDC8_DICD3/288-365
E0SE99_DICD3/280-358
E0SEI2_DICD3/257-327
E0SEM9_DICD3/277-348
E0SFC8_DICD3/295-367
E0SFJ9_DICD3/278-348
E0SLT2_DICD3/272-346
E0SMU8_DICD3/295-375
E0SNA3_DICD3/281-353
E0SSX2_IGNAA/287-358
E0SUS2_STRZA/276-345
E0SV27_STRZA/229-300
E0SVQ9_STRZA/292-367
E0T2D9_EDWTF/269-340
E0T5D1_EDWTF/273-344
E0T5W2_EDWTF/281-353
E0T951_EDWTF/291-371
E0TAJ2_EDWTF/278-350
E0TKI2_MYCHH/370-437
E0TL05_MYCHH/333-405
E0TMC4_STRZ6/276-345
E0TNR8_STRZ6/260-334
E0TRR6_STRZ6/292-367
E0U0R8_BACPZ/284-358
E0UEJ7_CYAP2/322-391
E0UGR5_CYAP2/283-370
E0WUK9_9ENTR/292-372
E0XS10_9RHOB/278-346
E0XVJ6_9DELT/1-67
E1CRQ6_VIBPA/312-391
E1CSJ1_VIBPA/281-353
E1CUN6_VIBPA/276-342
E1CWE5_VIBPA/257-335
E1CXW5_VIBPA/283-361
E1CZW2_VIBPA/279-355
E1D4B0_VIBPA/279-355
E1D4L4_VIBPA/257-335
E1D7T0_VIBPA/281-353
E1DBH7_VIBPA/283-361
E1DFT4_VIBPA/313-392
E1DG03_VIBPA/276-342
E1DN42_VIBPA/283-361
E1DNM8_VIBPA/286-365
E1DPS6_VIBPA/276-342
E1DRY6_VIBPA/279-355
E1DS92_VIBPA/257-335
E1DTG0_VIBPA/281-353
E1DXF6_LACRE/281-350
E1E6X7_STAAU/273-342
E1EB00_VIBPA/312-391
E1EBT0_VIBPA/276-342
E1ED61_VIBPA/281-353
E1EKR1_VIBPA/279-355
E1EL18_VIBPA/257-335
E1EMI4_VIBPA/283-361
E1EN86_ENTFA/273-344
E1ERA3_ENTFA/274-343
E1H0S8_STRPN/276-345
E1H315_STRPN/292-367
E1HAJ3_MYCTU/275-348
E1HJH3_ECOLX/292-372
E1HKR9_ECOLX/318-390
E1HLR3_ECOLX/256-333
E1HN42_ECOLX/278-348
E1HP70_ECOLX/322-402
E1HRI8_ECOLX/281-351
E1HUD1_ECOLX/299-376
E1HXT1_ECOLX/322-402
E1HY64_ECOLX/256-333
E1I0H4_ECOLX/281-351
E1I283_ECOLX/289-363
E1I4A1_ECOLX/292-372
E1I6Z1_ECOLX/278-348
E1I8Y7_ECOLX/305-377
E1IMH3_ECOLX/256-333
E1IP48_ECOLX/278-348
E1IQW8_ECOLX/322-402
E1ISC3_ECOLX/305-377
E1IU86_ECOLX/292-372
E1IVD1_ECOLX/281-351
E1IZ49_ECOLX/270-342
E1J208_ECOLX/278-348
E1J333_ECOLX/305-377
E1J7Q6_ECOLX/281-351
E1J7Z6_ECOLX/289-363
E1JAL2_ECOLX/322-402
E1JCX9_ECOLX/56-133
E1JGD2_ECOLX/172-252
E1JLF6_9LACO/275-344
E1JSS1_DESFR/565-636
E1KEY5_9FIRM/295-363
E1KEY5_9FIRM/419-496
E1KIZ2_9FIRM/285-360
E1KWG0_PEPMA/273-341
E1L1L3_9ACTN/339-416
E1L2L9_9ACTN/287-358
E1LEP8_STRMT/292-367
E1LGQ4_STRMT/276-345
E1LIE0_STRMT/276-347
E1LKF0_STRMT/276-345
E1LMV0_STRMT/276-347
E1LPU0_STRMT/292-367
E1LQ86_STRMT/276-347
E1LQW9_STRMT/292-367
E1LRH5_STRMT/276-345
E1M0I7_STRMT/276-345
E1M2X1_STRMT/276-347
E1M3P4_STRMT/292-367
E1M7G1_9STRE/276-347
E1M7J8_9STRE/262-336
E1M8V6_9STRE/267-342
E1MAY1_9STRE/276-345
E1MFI9_9ACTO/306-381
E1N7P0_9BIFI/280-366
E1NF44_9LACO/283-358
E1NGJ7_9LACO/274-343
E1NI79_9LACO/274-343
E1NJV9_9LACO/283-358
E1NPX1_9LACO/274-343
E1NT82_9LACO/283-358
E1NTP2_9LACO/274-343
E1NVF0_9LACO/283-358
E1NVZ9_9LACO/274-343
E1P2Q3_NEILA/288-370
E1P7Q2_ECOAB/281-351
E1P8K1_ECOAB/256-333
E1PBN9_ECOAB/283-355
E1PEG4_ECOAB/322-402
E1PI71_ECOAB/278-348
E1PIN8_ECOAB/292-372
E1PMV2_CAMJM/258-323
E1PR88_MYCFJ/370-442
E1PSC5_MYCFJ/612-684
E1QPM5_VULDI/269-344
E1QQJ5_VULDI/283-358
E1QVX3_OLSUV/287-358
E1QWS8_OLSUV/308-385
E1R191_SPISS/288-356
E1R2X3_SPISS/278-353
E1R6F5_SPISS/297-370
E1R6G2_SPISS/296-366
E1R7B6_SPISS/250-317
E1R8Y1_SPISS/279-350
E1R974_SPISS/288-358
E1RQ61_XYLFG/282-353
E1RSN4_ECOUM/278-348
E1RTE6_ECOUM/292-372
E1RX60_ECOUM/295-375
E1RYF7_ECOUM/283-355
E1S336_ECOUM/256-333
E1S3A3_ECOUM/281-351
E1SAL6_PANVC/256-323
E1SAV8_PANVC/257-326
E1SBI3_PANVC/282-355
E1SDG7_PANVC/280-351
E1SGZ7_PANVC/278-348
E1SHV0_PANVC/295-375
E1SJS3_PANVC/320-400
E1SLM4_FERBD/275-342
E1SVK3_FERBD/295-375
E1SWB6_FERBD/281-361
E1T3E2_BURSG/286-357
E1T5E6_BURSG/302-373
E1T5X8_BURSG/276-351
E1T862_BURSG/281-352
E1T9X9_BURSG/306-386
E1TA68_BURSG/283-353
E1TDK0_BURSG/284-356
E1TE36_BURSG/291-366
E1TE82_BURSG/270-359
E1TF85_BURSG/276-347
E1TFT6_BURSG/292-367
E1TGT3_BURSG/283-367
E1TIH4_BURSG/273-347
E1TIJ2_BURSG/282-351
E1TIM8_BURSG/307-387
E1TJE8_BURSG/281-355
E1TJI5_BURSG/282-363
E1TJY3_BURSG/285-354
E1TMS2_LACPS/283-358
E1TP80_LACPS/276-346
E1TRP9_LACPS/248-317
E1TS58_LACPS/277-346
E1UEG3_LISML/277-346
E1UPT0_BACAS/285-359
E1V3J6_HALED/283-351
E1V3V1_HALED/301-386
E1V444_HALED/285-361
E1V4Z6_HALED/256-326
E1V8A6_HALED/281-352
E1V8V6_HALED/273-346
E1V8Z6_HALED/303-378
E1V9Z6_HALED/302-379
E1VCL5_HALED/281-349
E1VT14_ARTAR/271-344
E1VYU6_ARTAR/288-364
E1W544_HAEP3/276-334
E1W581_HAEP3/284-365
E1W5C0_HAEP3/282-348
E1W5C2_HAEP3/277-348
E1W8T8_SALTS/294-367
E1WBE3_SALTS/295-375
E1WES1_SALTS/281-353
E1WF95_SALTS/292-372
E1WIX9_SALTS/278-348
E1WQM0_BACF6/278-347
E1WQM0_BACF6/379-459
E1X4E3_BACMS/276-345
E1X7H9_HAEI1/285-366
E1XC36_STRZO/292-367
E1XEH1_STRZO/276-347
E1XH22_STRZO/276-345
E1XHR7_STRZN/276-347
E1XKH9_STRZN/276-345
E1XL00_STRZN/292-367
E1XP92_STRZI/276-347
E1XRW6_STRZI/276-345
E1XSC7_STRZI/292-367
E1Y1J4_LEGPN/279-360
E1YSJ5_9BACE/278-348
E1YSJ5_9BACE/381-460
E1Z9P8_9CHLO/355-434
E2CBL1_9RHOB/281-353
E2CBL3_9RHOB/268-336
E2CBN7_9RHOB/292-360
E2CEL7_9RHOB/273-347
E2CF05_9RHOB/284-360
E2CFT4_9RHOB/255-326
E2CHR6_9RHOB/278-347
E2CHR7_9RHOB/291-358
E2CKA1_9RHOB/270-341
E2CKP1_9RHOB/280-352
E2CPJ5_9RHOB/276-347
E2CRF1_9RHOB/281-352
E2CSI1_9RHOB/280-351
E2CSP5_9RHOB/300-380
E2JLQ3_BORAF/276-344
E2JPT0_BORBU/276-344
E2JSW7_ECO57/295-375
E2JWY2_ECO57/273-344
E2JXC0_ECO57/278-348
E2JXI8_ECO57/283-355
E2JZX4_ECO57/292-372
E2K4G6_ECO57/281-351
E2K4N5_ECO57/256-333
E2KAB7_ECO57/278-348
E2KAI6_ECO57/283-355
E2KEG1_ECO57/295-375
E2KEK2_ECO57/281-351
E2KF22_ECO57/256-333
E2KG64_ECO57/273-344
E2KHI9_ECO57/292-372
E2KLW4_ECO57/278-348
E2KR51_ECO57/283-355
E2KRF3_ECO57/281-351
E2KS73_ECO57/256-333
E2KWW4_ECO57/295-375
E2KYA5_ECO57/292-372
E2KZG8_ECO57/273-344
E2L0V1_BORBU/276-344
E2M8H1_PSESM/281-352
E2MA62_PSESM/290-367
E2MAE3_PSESM/271-341
E2MC53_PSESM/284-357
E2MDE8_PSESM/284-353
E2MEN8_PSESM/285-351
E2MG17_PSESM/257-328
E2MGR3_PSESM/286-368
E2MHF4_PSESM/279-349
E2MJ85_PSESM/275-344
E2MJH8_PSESM/263-335
E2MMD5_PSESM/299-378
E2MNM5_FRANO/287-371
E2MW68_9CORY/276-349
E2NL08_9BACE/276-346
E2NL08_9BACE/387-458
E2NTV1_9FIRM/273-341
E2NXD8_PASHA/270-336
E2P0T9_PASHA/275-331
E2P2X6_PASHA/285-366
E2P307_PASHA/283-356
E2P4Q4_PASHA/270-336
E2P7I2_PASHA/275-331
E2P8X7_PASHA/285-366
E2P985_PASHA/283-356
E2PHL8_NEIPO/288-370
E2PK08_9RHIZ/255-325
E2PKC1_9RHIZ/280-351
E2PKH2_9RHIZ/266-342
E2PKS1_9RHIZ/280-353
E2PKT5_9RHIZ/248-318
E2PLE2_9RHIZ/276-351
E2PLN3_9RHIZ/291-365
E2PN45_9RHIZ/273-342
E2PQE9_9RHIZ/277-353
E2PRN4_9RHIZ/298-379
E2PW17_STRCL/277-349
E2Q936_STRCL/285-370
E2QFV4_ECOLX/278-348
E2QIM1_ECOLX/295-375
E2QKK9_ECOLX/292-372
E2QLS7_ECOLX/281-351
E2QLZ4_ECOLX/256-333
E2S2E8_9CORY/254-322
E2S703_9CORY/253-323
E2S9Q3_9ACTO/268-334
E2SEY7_9ACTO/272-342
E2SQD3_9FIRM/275-340
E2SXX4_9RALS/284-356
E2SXX5_9RALS/265-343
E2T1Q6_9RALS/283-361
E2T1W5_9RALS/280-351
E2T2M2_9RALS/283-353
E2T3Q9_9RALS/278-361
E2T425_9RALS/268-334
E2TAF4_MYCTU/275-348
E2TMU9_MYCTU/275-348
E2TZD6_MYCTU/275-348
E2UAM3_MYCTU/275-348
E2UMA3_MYCTU/275-348
E2UZK3_MYCTU/275-348
E2V9R8_MYCTU/275-348
E2VJ33_MYCTU/275-348
E2VVE4_MYCTU/275-348
E2W6L9_MYCTU/275-348
E2WIK3_MYCTU/275-348
E2WTD2_ECOLX/295-375
E2WU25_ECOLX/292-372
E2WUD4_ECOLX/252-329
E2WUN2_ECOLX/281-351
E2WWU9_ECOLX/278-348
E2X1I6_ECOLX/283-355
E2X490_SHIDY/256-328
E2X8N8_SHIDY/3-73
E2XAN8_SHIDY/295-375
E2XFJ3_SHIDY/273-353
E2XGK1_SHIDY/256-333
E2XMB9_PSEFL/276-345
E2XMK7_PSEFL/256-337
E2XPH0_PSEFL/257-326
E2XQE1_PSEFL/286-369
E2XQV2_PSEFL/263-335
E2XRB8_PSEFL/281-352
E2XTM9_PSEFL/271-341
E2XU18_PSEFL/285-355
E2XX85_PSEFL/284-357
E2XZ56_PSEFL/286-363
E2XZW8_PSEFL/277-353
E2Y0G4_PSEFL/299-378
E2Y184_ENTFA/270-341
E2Y8M4_ENTFA/291-360
E2YBF4_ENTFA/270-341
E2YER2_ENTFA/291-360
E2YNL8_ENTFA/270-341
E2YP02_ENTFA/291-360
E2YS84_ENTFA/291-360
E2YWJ7_ENTFA/270-341
E2Z2D6_ENTFA/270-341
E2Z3B0_ENTFA/291-360
E2ZEN5_9FIRM/275-343
E2ZJE9_9FIRM/286-361
E2ZX11_PSEAE/257-328
E2ZXT3_PSEAE/276-345
E2ZY07_PSEAE/276-357
E3A2T8_PSEAE/281-355
E3A5G1_PSEAE/286-363
E3A6B2_PSEAE/274-347
E3A6D8_PSEAE/299-382
E3B8B0_9MICO/275-350
E3BC67_9MICO/275-346
E3BFJ9_9VIBR/292-371
E3BH16_9VIBR/281-353
E3BJT3_9VIBR/273-345
E3BM53_9VIBR/277-343
E3BMW3_9VIBR/285-354
E3BSW5_9LACO/274-343
E3BT55_9LACO/283-358
E3BV40_9LACO/283-358
E3BVR5_9LACO/274-343
E3BY98_9LACO/274-343
E3BYJ6_9LACO/283-358
E3C2M8_9LACO/283-358
E3C3H0_9LACO/274-343
E3C7D2_9LACO/245-309
E3C839_9LACO/274-343
E3CDF8_STRPA/276-345
E3CF72_STRPA/292-367
E3CGY2_STRDO/293-368
E3CIJ8_STRDO/276-345
E3CRE2_STRVE/276-345
E3D2H2_NEIM7/333-415
E3DBX9_ERWSE/297-377
E3DJ99_ERWSE/60-128
E3DKD3_ERWSE/280-356
E3DTL0_BACA1/286-360
E3E5H1_PAEPS/276-345
E3EAW7_PAEPS/277-351
E3EDP0_PAEPS/258-331
E3EEZ7_PAEPS/260-330
E3EX08_KETVY/250-322
E3EXV6_KETVY/277-345
E3EY21_KETVY/273-344
E3F025_KETVY/281-352
E3F060_KETVY/281-350
E3F063_KETVY/1-55
E3F072_KETVY/265-339
E3F0I6_KETVY/275-343
E3F0W8_KETVY/278-345
E3F267_KETVY/269-340
E3F3U0_KETVY/282-361
E3F570_KETVY/277-344
E3F5G7_KETVY/267-329
E3FB76_CORP9/267-348
E3FCL4_STIAD/256-334
E3FJ18_STIAD/276-346
E3FQL9_STIAD/271-350
E3FZ77_STIAD/280-354
E3G1P0_ENTCS/286-359
E3G274_ENTCS/295-375
E3G2E8_ENTCS/281-353
E3G850_ENTCS/256-333
E3G8D5_ENTCS/294-367
E3GAZ3_ENTCS/279-349
E3GBF3_ENTCS/292-372
E3GCF2_ENTCS/270-342
E3GUE6_HAEI2/295-376
E3H6Z3_ILYPC/276-350
E3HAH3_ILYPC/283-353
E3HFN2_ACHXA/293-373
E3HGZ0_ACHXA/279-349
E3HI15_ACHXA/280-356
E3HJ62_ACHXA/283-354
E3HJ63_ACHXA/270-341
E3HLF8_ACHXA/273-346
E3HN98_ACHXA/295-374
E3HNV6_ACHXA/280-359
E3HNX8_ACHXA/284-357
E3HPB7_ACHXA/271-339
E3HQ45_ACHXA/286-361
E3HT32_ACHXA/265-333
E3HXG3_ACHXA/280-354
E3I6L3_RHOVT/274-342
E3ID35_GEOS0/276-346
E3IG99_GEOS0/275-344
E3IHD8_GEOS0/275-346
E3IIS4_GEOS0/286-358
E3IJ57_GEOS0/288-363
E3IM72_DESVR/282-363
E3IQW1_DESVR/271-338
E3IY92_FRASU/276-360
E3J282_FRASU/320-399
E3J559_FRASU/334-407
E3J6V6_FRASU/312-388
E3JBM6_FRASU/276-354
E3PC00_ECOH1/283-355
E3PI85_ECOH1/295-375
E3PKD6_ECOH1/292-372
E3PL78_ECOH1/281-351
E3PLQ2_ECOH1/278-348
E3PLU2_ECOH1/256-333
E3PR63_CLOSD/259-337
E3PSL4_CLOSD/274-344
E3PY06_CLOSD/278-352
E3R1U1_9LACO/285-354
E3R455_9LACO/273-342
E3R6B4_9LACO/283-358
E3R872_9LACO/283-358
E3R930_9LACO/274-343
E3WIN8_9LACO/283-352
E3XJF5_ECOLX/283-355
E3XMH1_ECOLX/292-372
E3XPM8_ECOLX/281-351
E3XSR6_ECOLX/278-348
E3XV52_ECOLX/295-375
E3XVM3_ECOLX/252-329
E3XZD4_SHIFL/292-372
E3XZU9_SHIFL/295-375
E3Y4F0_SHIFL/283-355
E3YE47_LISMO/184-253
E3YNB4_9LIST/275-344
E3YX25_LISIN/184-253
E3Z5Q9_LISIN/275-344
E3ZEB6_LISIV/275-344
E3ZNE0_LISSE/233-302
E3ZXA7_LISSE/236-305
E4A414_PROAC/278-357
E4AHW2_PROAC/278-357
E4AL94_PROAC/278-357
E4AWY1_PROAC/278-357
E4AZS9_PROAC/278-357
E4B897_PROAC/278-357
E4BJX6_PROAC/278-357
E4BN24_PROAC/278-357
E4BVN6_PROAC/278-357
E4C3L8_PROAC/278-357
E4C9L7_PROAC/278-357
E4CG75_PROAC/278-357
E4CNG2_PROAC/278-357
E4CYN6_PROAC/278-357
E4D436_PROAC/278-357
E4DGP1_PROAC/278-357
E4DMR8_PROAC/278-357
E4DVT5_PROAC/278-357
E4DZB4_PROAC/278-357
E4E5R9_PROAC/278-357
E4EDC0_PROAC/278-357
E4EM51_PROAC/278-357
E4ETD5_PROAC/278-357
E4F1G9_PROAC/278-357
E4F6S6_PROAC/278-357
E4FEC6_PROAC/278-357
E4FLP6_PROAC/278-357
E4FUG8_PROAC/278-357
E4G712_PROAC/278-357
E4GD75_PROAC/278-357
E4GI67_PROAC/278-357
E4GMZ0_PROAC/278-357
E4H0Q0_PROAC/278-357
E4H4W9_PROAC/278-357
E4HD79_PROAC/278-357
E4HKB2_PROAC/278-357
E4HW96_PROAC/278-357
E4HZX4_PROAC/278-357
E4I4E6_ENTFC/287-356
E4IC62_ENTFC/283-358
E4IDJ5_ENTFC/287-356
E4IFL4_ENTFC/283-358
E4IMM4_ENTFC/283-358
E4IRJ3_ENTFC/287-356
E4IV81_ENTFC/283-358
E4J2V1_ENTFC/287-356
E4J797_ENTFC/283-358
E4JBN1_ENTFC/287-356
E4JG64_ENTFC/287-356
E4JH67_ENTFC/283-358
E4K5G5_9FIRM/285-360
E4KM84_9LACT/277-347
E4KMK9_9LACT/282-355
E4KN98_9LACT/249-315
E4KNC5_9LACT/283-358
E4KNQ3_9LACT/275-344
E4KRF1_9LACT/262-332
E4L169_9FIRM/274-341
E4L1M7_9STRE/276-345
E4L2Z0_9STRE/276-347
E4L751_9FIRM/287-358
E4LLR4_9FIRM/275-352
E4LN08_9FIRM/279-348
E4LN10_9FIRM/280-346
E4LUA8_9CLOT/275-340
E4M3J6_9FIRM/275-353
E4M3Q4_9FIRM/283-356
E4M4N6_9FIRM/288-364
E4M4W5_9FIRM/272-360
E4MJL9_9FIRM/275-343
E4MJL9_9FIRM/405-474
E4MLC0_9FIRM/258-327
E4N039_KITSK/286-356
E4NLK1_HALBP/278-349
E4NMW8_HALBP/277-359
E4NNS1_HALBP/252-319
E4NT08_HALBP/281-356
E4NTA1_HALBP/286-354
E4NTM5_HALBP/293-365
E4NUB4_HALBP/283-356
E4NVI1_HALBP/282-353
E4P469_ECO8N/281-351
E4P4D7_ECO8N/256-333
E4P6F2_ECO8N/283-355
E4PB58_ECO8N/295-375
E4PCU4_ECO8N/278-348
E4PDV1_ECO8N/292-372
E4PEZ8_MARAH/291-370
E4PF47_MARAH/285-355
E4PLN9_MARAH/280-357
E4PLP4_MARAH/280-357
E4PQH0_MARAH/284-353
E4PTL5_MYCLG/276-345
E4PZ75_MYCBG/372-455
E4Q3E5_CALOW/285-360
E4Q7N2_CALH1/285-360
E4QFN8_BORBN/276-344
E4QTK3_MYCH1/370-437
E4QUH3_HAEI6/295-376
E4QXH0_HAEI6/276-331
E4R6F7_PSEPB/284-357
E4R725_PSEPB/276-345
E4R826_PSEPB/285-354
E4RBL1_PSEPB/275-351
E4RBQ5_PSEPB/299-378
E4RCG1_PSEPB/280-350
E4RE45_PSEPB/290-367
E4RER1_PSEPB/257-326
E4RGK5_PSEPB/256-337
E4RGZ8_PSEPB/284-366
E4RJR9_HALSL/276-349
E4S2A3_BORBJ/276-344
E4S4F5_CALKI/285-360
E4SDH3_CALK2/285-360
E4SMD3_LACAR/285-353
E4SN66_LACAR/273-342
E4SND4_LACAR/283-358
E4SR01_STRTN/276-345
E4SVJ1_LACDN/283-358
E4SXN0_LACDN/291-360
E4TQV4_MARTH/273-345
E4U7J2_OCEP5/255-336
E4U7J9_OCEP5/289-369
E4U8L7_OCEP5/282-356
E4U9J3_OCEP5/270-336
E4VSU8_BACFR/278-347
E4VSU8_BACFR/379-459
E4WB01_RHOE1/277-351
E4WG62_RHOE1/316-390
E4ZEP2_NEIL0/288-370
E5B3W1_ERWAM/297-377
E5B721_ERWAM/280-356
E5BA76_ERWAM/278-348
E5BDF2_9FUSO/287-375
E5BMT5_9FUSO/287-375
E5BRM4_9FUSO/289-364
E5BTJ1_9FUSO/248-319
E5BUJ2_9FUSO/281-369
E5BXH1_9FUSO/276-348
E5BXR9_9FUSO/284-354
E5BZX6_9FUSO/287-375
E5CHG7_9BACE/278-347
E5CHG7_9BACE/388-459
E5CNE8_STAHO/273-342
E5CRD7_9STAP/273-349
E5CT53_9STAP/273-342
E5QY43_STAAH/273-342
E5RAI6_STAAG/273-342
E5TFP0_STAAU/273-342
E5TQD4_STAAU/273-342
E5TTJ2_STAAU/273-342
E5U047_ALCXX/273-345
E5U0H3_ALCXX/293-373
E5U3R6_ALCXX/270-341
E5U3R7_ALCXX/283-354
E5U4B0_ALCXX/280-359
E5U6F7_ALCXX/282-360
E5U701_ALCXX/279-349
E5U8G8_ALCXX/271-339
E5UBU0_ALCXX/296-372
E5UFH6_ALCXX/272-344
E5UFJ1_ALCXX/275-347
E5UFQ2_ALCXX/265-333
E5UHZ5_NEIMU/288-370
E5US34_9BACE/276-345
E5US34_9BACE/384-456
E5V1A8_9BACL/273-342
E5V3S2_9BACL/282-357
E5V4Y0_9BACL/243-306
E5V8H5_9BACE/276-346
E5V8H5_9BACE/387-458
E5VI27_9FIRM/257-326
E5VL15_9FIRM/285-360
E5VP44_9FIRM/155-223
E5VQP9_9FIRM/283-354
E5W5E6_9BACI/315-390
E5WB47_9BACI/285-362
E5WGD6_9BACI/284-360
E5WLT1_9BACI/276-352
E5WML4_9BACI/276-345
E5WV06_9BACE/276-346
E5WV06_9BACE/379-457
E5XEW9_9FIRM/274-342
E5XTK1_9ACTO/285-384
E5Y366_BILWA/279-356
E5Y7K9_BILWA/282-363
E5YCY0_9ENTR/295-375
E5YDP6_9ENTR/256-337
E5YG06_9ENTR/293-373
E5YJ97_9ENTR/281-353
E5YQ80_9BACL/247-321
E5YRY2_9BACL/162-235
E5YSA4_9BACL/249-321
E5YUV0_9BACL/282-361
E5Z110_9BACL/256-338
E5Z262_9BACL/278-350
E5Z765_CAMJE/122-187
E5Z966_CAMJE/120-185
E5Z9T9_CAMJE/258-323
E5ZFE3_CAMJE/258-323
E5ZJF7_CAMJE/258-323
E5ZMA4_ECOLX/256-333
E5ZP49_ECOLX/281-351
E5ZSN0_ECOLX/305-377
E5ZTP6_ECOLX/292-372
E5ZU67_ECOLX/322-402
E5ZXJ1_ECOLX/278-348
E6A2I5_ECOLX/281-351
E6A904_ECOLX/292-372
E6AAJ1_ECOLX/322-402
E6ACN7_ECOLX/278-348
E6AD94_ECOLX/305-377
E6AFP0_ECOLX/256-333
E6ALT9_ECOLX/322-402
E6AP89_ECOLX/256-333
E6AS17_ECOLX/305-377
E6ASZ5_ECOLX/281-351
E6AUL9_ECOLX/292-372
E6AWE0_ECOLX/278-348
E6AXW0_ECOLX/295-375
E6AYD6_ECOLX/252-329
E6AYY2_ECOLX/281-351
E6B3T3_ECOLX/283-355
E6B8M5_ECOLX/292-372
E6BC21_ECOLX/278-348
E6BCL0_ECOLX/322-402
E6BEJ8_ECOLX/289-363
E6BIK7_ECOLX/278-348
E6BM20_ECOLX/305-377
E6BN26_ECOLX/281-351
E6BQJ6_ECOLX/256-333
E6BT33_ECOLX/292-372
E6BW16_PROAC/278-357
E6C2K3_PROAC/278-357
E6CDI8_PROAC/278-357
E6CJC6_PROAC/278-357
E6CPW1_PROAC/278-357
E6CZG6_PROAC/278-357
E6D9L9_PROAC/278-357
E6DEW8_PROAC/278-357
E6DPX1_PROAC/278-357
E6DTR9_PROAC/278-357
E6E494_PROAC/278-357
E6E6D4_PROAC/278-357
E6EFI5_PROAC/278-357
E6ELY4_ENTFA/291-360
E6EQI4_ENTFA/270-341
E6EUQ4_ENTFA/291-360
E6EX34_ENTFA/270-341
E6F4B1_ENTFA/270-341
E6FAP5_ENTFA/291-360
E6FC50_ENTFA/291-360
E6FE86_ENTFA/273-344
E6FMP8_ENTFA/292-361
E6FQE9_ENTFA/270-341
E6FXA1_ENTFA/291-360
E6FY59_ENTFA/270-341
E6G2P2_ENTFA/270-341
E6G3W3_ENTFA/291-360
E6G8G6_ENTFA/270-341
E6GE27_ENTFA/291-360
E6GM92_ENTFA/291-360
E6GMP7_ENTFA/270-341
E6GQN9_ENTFA/291-360
E6GYS2_ENTFA/270-341
E6H025_ENTFA/291-360
E6H229_ENTFA/270-341
E6HCS8_ENTFA/291-360
E6HG41_ENTFA/270-341
E6HIP0_ENTFA/270-341
E6HQ08_ENTFA/291-360
E6HTM5_ENTFA/291-360
E6HW34_ENTFA/270-341
E6I051_ENTFA/270-341
E6I3R5_ENTFA/292-361
E6I9D9_ENTFA/270-341
E6IAF2_ENTFA/291-360
E6IIH0_ENTFA/291-360
E6IP61_ENTFA/270-341
E6IR99_ENTFA/270-341
E6IWP8_ENTFA/291-360
E6IYM4_STRAP/292-367
E6IYS2_STRAP/276-345
E6J4B3_9ACTO/274-345
E6J5R9_9ACTO/272-342
E6J907_9ACTO/275-339
E6JL98_STAEP/270-339
E6JM62_STAEP/273-349
E6JRN0_9SPIO/283-353
E6KL70_STRSA/292-367
E6KN89_STRSA/276-345
E6KWP6_9PAST/285-366
E6KYV8_9PAST/275-341
E6L3W8_9PROT/245-307
E6LD34_9ENTE/276-347
E6LDN5_9ENTE/295-370
E6LH91_9ENTE/305-374
E6LM72_9FIRM/465-533
E6LR09_9FIRM/249-317
E6LR50_9FIRM/274-343
E6LTA6_9LACO/283-358
E6LTD3_9LACO/274-343
E6M8B8_STALU/273-342
E6MBY6_STALU/274-339
E6MC04_STALU/273-350
E6MW41_NEIMH/333-415
E6N3S2_9ARCH/281-353
E6N3S3_9ARCH/282-352
E6N4H2_9ARCH/279-348
E6N4I0_9ARCH/288-368
E6N5R9_9ARCH/280-351
E6N5Y8_9ARCH/282-354
E6N763_9ARCH/278-354
E6NB49_9ARCH/278-354
E6P3V0_ECOD1/286-366
E6PKA6_9ZZZZ/355-437
E6PUJ8_9ZZZZ/292-371
E6RJJ1_PSEU9/263-332
E6RXH6_CAMJC/258-323
E6S7J8_INTC7/280-339
E6SDL0_INTC7/271-341
E6SEB3_INTC7/282-356
E6SGY8_THEM7/275-356
E6SI46_THEM7/284-357
E6SIN8_THEM7/281-362
E6SJ44_THEM7/272-332
E6SJ69_THEM7/292-367
E6SWV6_BACT6/276-346
E6SYV4_SHEB6/297-376
E6T2J4_SHEB6/276-347
E6TI94_MYCSR/323-401
E6TM37_MYCSR/279-346
E6TMM7_MYCSR/273-343
E6TV35_BACCJ/277-351
E6U2Z1_ETHHY/293-368
E6U3Q7_ETHHY/290-364
E6U9E9_ETHHY/258-336
E6U9H0_ETHHY/279-352
E6UC42_RUMA7/280-354
E6UP18_CLOTL/279-352
E6UR72_CLOTL/275-343
E6UVQ9_VARPD/280-357
E6UVV2_VARPD/270-341
E6UVV3_VARPD/277-347
E6UX34_VARPD/275-353
E6UXW8_VARPD/274-343
E6UXX9_VARPD/264-337
E6UZT3_VARPD/258-326
E6V0H5_VARPD/277-347
E6V2B2_VARPD/295-367
E6V541_VARPD/257-337
E6V5P7_VARPD/291-371
E6V604_VARPD/291-363
E6V875_VARPD/278-347
E6V8B6_VARPD/279-347
E6VAX0_VARPD/295-370
E6VCC1_RHOPX/282-351
E6VG43_RHOPX/290-360
E6VJP7_RHOPX/278-349
E6VMM5_RHOPX/279-346
E6VNS8_RHOPX/293-379
E6VTI0_DESAO/281-351
E6VTI1_DESAO/288-359
E6VYZ3_DESAO/277-356
E6W3C9_DESIS/276-359
E6W866_PANSA/285-365
E6W8H7_PANSA/280-356
E6W9U0_PANSA/288-361
E6WB45_PANSA/295-375
E6WCZ0_PANSA/257-326
E6WHV8_PANSA/282-355
E6WI81_PANSA/278-348
E6WI91_PANSA/257-326
E6WIU9_PANSA/281-353
E6WKI9_PANSA/271-342
E6WKK1_PANSA/277-348
E6WKP1_PANSA/279-362
E6WLH7_PANSA/271-343
E6WND1_PANSA/278-352
E6WSY5_PSEUU/281-349
E6WUC3_PSEUU/297-377
E6XNC3_SHEP2/276-347
E6XNL9_SHEP2/297-376
E7A488_HAEIF/285-366
E7AHB5_HAEIF/285-366
E7AYV7_YERE1/283-355
E7B4P8_YERE1/287-358
E7B5B9_YERE1/286-358
E7B6Z9_YERE1/278-354
E7B9B9_YERE1/288-365
E7BAK5_YERE1/277-357
E7BFA2_NEIMW/333-415
E7C3E7_9BACT/282-354
E7FQ24_9LACO/278-347
E7FQF1_9LACO/286-361
E7FSM6_9LACO/274-332
E7FU81_ERYRH/267-334
E7FWP3_ERYRH/273-341
E7FXZ5_ERYRH/283-358
E7GDH7_9FIRM/273-341
E7GHY0_CLOSY/282-358
E7GIB4_CLOSY/279-356
E7GMJ8_CLOSY/287-359
E7GNA3_CLOSY/257-334
E7GNF1_CLOSY/274-343
E7GWQ4_STRAP/276-345
E7GYA9_STRAP/292-367
E7H8S9_ECOLX/252-329
E7HDG2_ECOLX/283-355
E7HHI5_ECOLX/278-348
E7HI93_ECOLX/292-372
E7HJM7_ECOLX/281-351
E7HLQ1_ECOLX/289-363
E7HNN3_ECOLX/292-372
E7HNW5_ECOLX/108-185
E7HR97_ECOLX/136-206
E7HS22_ECOLX/138-208
E7HV03_ECOLX/283-355
E7I5W7_ECOLX/283-355
E7I6Y8_ECOLX/278-348
E7IBH9_ECOLX/281-351
E7IC06_ECOLX/286-366
E7IHQ8_ECOLX/179-256
E7IKJ1_ECOLX/289-363
E7IMX5_ECOLX/281-351
E7IPG3_ECOLX/292-372
E7IPQ9_ECOLX/278-348
E7ISF5_ECOLX/252-329
E7ITY8_ECOLX/283-355
E7J0B8_ECOLX/289-363
E7J1U3_ECOLX/252-329
E7J236_ECOLX/281-351
E7J2K9_ECOLX/292-372
E7JA37_ECOLX/278-348
E7JBM2_ECOLX/283-355
E7JIQ4_ECOLX/283-355
E7JLJ1_ECOLX/278-348
E7JQ89_ECOLX/292-372
E7JQX2_ECOLX/281-351
E7JR49_ECOLX/252-329
E7JTA9_SHISO/108-185
E7JZV5_SHISO/283-355
E7K4M3_SHISO/292-372
E7K685_SHISO/278-348
E7M3A7_9BACL/258-329
E7MAU7_9BACL/286-362
E7MGD6_STAAU/273-342
E7MLE0_9FIRM/274-338
E7MQJ5_9FIRM/308-382
E7MT30_STAAU/273-342
E7MZP3_9FIRM/275-352
E7N155_9FIRM/280-346
E7N157_9FIRM/279-348
E7NRI7_TREPH/268-337
E7NUP6_TREPH/281-346
E7NW01_TREPH/290-374
E7NWK8_TREPH/76-136
E7NZH7_PSESG/299-378
E7NZZ2_PSESG/271-341
E7P0S0_PSESG/290-367
E7P1X3_PSESG/275-344
E7P2Q5_PSESG/257-328
E7P4U8_PSESG/286-368
E7P4Y6_PSESG/281-352
E7P551_PSESG/263-335
E7PAY5_PSESG/285-351
E7PCY0_PSESG/279-349
E7PEW6_PSESG/290-367
E7PF31_PSESG/271-341
E7PFG8_PSESG/299-378
E7PGD8_PSESG/279-349
E7PIN1_PSESG/285-351
E7PNF7_PSESG/286-368
E7PNJ4_PSESG/281-352
E7PQ09_PSESG/263-335
E7PRN4_PSESG/284-353
E7PRW7_PSESG/257-328
E7PSX1_PSESG/275-344
E7PWB2_STRDY/276-345
E7PYA5_STRDY/293-368
E7QMS2_9EURY/274-340
E7QPC4_9EURY/261-337
E7QR74_9EURY/286-356
E7QRR9_9EURY/279-352
E7QRT2_9EURY/281-363
E7QVY2_9EURY/285-356
E7QVY3_9EURY/298-384
E7QWC1_9EURY/276-353
E7QXC0_9EURY/250-319
E7QXI3_9EURY/282-350
E7QY68_9EURY/281-350
E7QYZ6_9EURY/302-373
E7QZE5_9EURY/283-362
E7QZL9_9EURY/276-346
E7RD20_9BACL/281-349
E7RDU7_9BACL/276-354
E7RKP9_9BACL/281-356
E7RXU2_9BURK/275-346
E7S445_STRAG/276-345
E7S9D0_9STRE/292-367
E7SA97_9STRE/276-345
E7SG13_SHIDY/287-361
E7SI94_SHIDY/278-348
E7SIG3_SHIDY/292-372
E7SJ86_SHIDY/295-375
E7SS93_SHIBO/256-333
E7SU15_SHIBO/278-348
E7SYN8_SHIBO/281-351
E7T1R0_SHIBO/292-372
E7T1R8_SHIBO/283-355
E7T5G3_SHIBO/295-375
E7T6J0_SHIFL/278-348
E7TIZ6_SHIFL/295-375
E7TJQ3_SHIFL/292-372
E7TKZ9_ECO57/273-344
E7TLT0_ECO57/295-375
E7TQD1_ECO57/283-355
E7TQU1_ECO57/278-348
E7TU16_ECO57/256-333
E7TUD9_ECO57/281-351
E7U091_ECO57/292-372
E7U3A7_ECOLX/295-375
E7U5N6_ECOLX/256-333
E7U5V4_ECOLX/281-351
E7U6F8_ECOLX/292-372
E7UBN4_ECOLX/278-348
E7UC54_ECOLX/283-355
E7UHW3_ECOLX/292-372
E7UIK3_ECOLX/283-355
E7ULX9_ECOLX/278-348
E7UMA0_ECOLX/281-351
E7UMJ1_ECOLX/256-333
E7UNK4_ECOLX/295-375
E7URI1_ECOLX/289-363
E7USL6_SALTY/278-348
E7UXQ5_SALTY/294-367
E7V1B3_SALTY/292-372
E7V290_SALTY/295-375
E7V2Y7_SALTY/281-353
E7V931_SALMO/281-353
E7VBJ2_SALMO/294-367
E7VD53_SALMO/278-348
E7VM02_SALMO/286-366
E7VNW9_SALMO/294-367
E7VQ72_SALMO/281-353
E7VRD4_SALMO/278-348
E7VVD1_SALMO/278-348
E7W115_SALMO/294-367
E7W474_SALMO/281-353
E7W601_SALMO/278-348
E7W7H5_SALMO/292-372
E7W7R9_SALMO/294-367
E7WDM9_SALMO/281-353
E7WLM2_SALMO/286-366
E7WNT6_SALMO/278-348
E7WPR8_SALMO/294-367
E7WRM7_SALMO/281-353
E7WY77_SALMO/281-353
E7WYV9_SALMO/294-367
E7WZY2_SALMO/278-348
E7X580_SALMO/278-348
E7X6X9_SALMO/281-353
E7X879_SALMO/294-367
E7X9R7_SALMO/292-372
E7XFW1_SALMO/294-367
E7XNK2_SALMO/292-372
E7XPP9_SALMO/278-348
E7XSI6_SALMO/281-353
E7XSN1_SALMO/294-367
E7XTF6_SALMO/292-372
E7XWB5_SALMO/278-348
E7Y4D5_SALMO/281-353
E7Y903_SALMO/292-372
E7YC68_SALMO/281-353
E7YF09_SALMO/294-367
E7YGI0_SALMO/278-348
E7YJ17_SALMO/286-366
E7YK71_SALMO/294-367
E7YMS5_SALMO/281-353
E7YP83_SALMO/278-348
E7YX31_SALMO/286-366
E7YXV3_SALMO/294-367
E7Z1G4_SALMO/278-348
E7Z589_SALMO/281-353
E7Z843_SALMO/294-367
E7ZA42_SALMO/278-348
E7ZD01_SALMO/292-372
E7ZFM3_SALMO/281-353
E7ZIE2_SALMO/278-348
E7ZKU4_SALMO/292-372
E7ZP84_SALMO/281-353
E7ZTL9_SALMO/294-367
E7ZV98_SALMO/294-367
E7ZWS0_SALMO/278-348
E8A0E3_SALMO/286-366
E8A1X7_SALMO/281-353
E8A8F3_SALMO/278-348
E8A9E6_SALMO/294-367
E8ADL4_SALMO/281-353
E8AF55_SALMO/292-372
E8AJE2_SALMO/286-366
E8AQI3_SALMO/294-367
E8ASG9_SALMO/281-353
E8ASL0_SALMO/278-348
E8AUM2_SALMO/281-353
E8AZA3_SALMO/294-367
E8B2U0_SALMO/292-372
E8B513_SALMO/278-348
E8B9Z2_SALMO/286-366
E8BGM8_SALMO/281-353
E8BH26_SALMO/294-367
E8BIN5_SALMO/278-348
E8BMH1_SALMO/294-367
E8BN16_SALMO/292-372
E8BT07_SALMO/278-348
E8BU73_SALMO/10-82
E8BXK1_SALMO/292-372
E8C329_SALMO/294-367
E8C4E3_SALMO/278-348
E8C5P0_SALMO/281-353
E8CAF9_SALMO/281-353
E8CE40_SALMO/278-348
E8CH81_SALMO/294-367
E8CJZ7_SALMO/286-366
E8CKA4_SALMO/295-375
E8CMS9_SALMO/286-366
E8CQB0_SALMO/278-348
E8CUG4_SALMO/281-353
E8CWH4_SALMO/294-367
E8CYD0_SALMO/294-367
E8D0L4_SALMO/278-348
E8D1E5_SALMO/281-353
E8D9Z7_SALMO/292-372
E8DBS6_SALMO/295-375
E8DD85_SALMO/294-367
E8DEK2_SALMO/281-353
E8DKQ1_SALMO/278-348
E8DMM1_SALMO/292-372
E8DV19_SALMO/294-367
E8DWC2_SALMO/281-353
E8DXV4_SALMO/278-348
E8DYX5_SALMO/281-353
E8E761_SALMO/294-367
E8E8G2_SALMO/278-348
E8EBF5_SALMO/292-372
E8EGZ3_SALMO/294-367
E8EJD5_SALMO/281-353
E8EKD4_SALMO/278-348
E8EQL0_SALMO/294-367
E8ERT3_SALMO/278-348
E8ETY2_SALMO/286-366
E8EWN8_SALMO/281-353
E8F4F0_SALMO/281-353
E8F7G1_SALMO/286-366
E8F8L6_SALMO/294-367
E8F9K5_SALMO/278-348
E8FAK8_SALMO/281-353
E8FBD1_SALMO/286-366
E8FII7_SALMO/294-367
E8FL54_SALMO/278-348
E8FR14_SALMO/281-353
E8FRC6_SALMO/294-367
E8FXG6_SALMO/278-348
E8FY15_SALMO/292-372
E8G5X8_SALMO/278-348
E8G7R3_SALMO/294-367
E8GC21_SALMO/281-353
E8GCF8_SALMO/286-366
E8GDU0_SALMO/278-348
E8GFF8_SALMO/286-366
E8GJV5_SALMO/281-353
E8GLE3_SALMO/294-367
E8GQF8_SALMO/294-367
E8GRD8_SALMO/286-366
E8GWP2_SALMO/281-353
E8H148_SALMO/278-348
E8H7X8_ECO57/278-348
E8H9V7_ECO57/283-355
E8HB92_ECO57/273-344
E8HD11_ECO57/295-375
E8HDN9_ECO57/292-372
E8HEN1_ECO57/281-351
E8HF19_ECO57/256-333
E8HL65_ECOLX/278-348
E8HP15_ECOLX/283-355
E8HQ12_ECOLX/273-344
E8HRV9_ECOLX/295-375
E8HSQ0_ECOLX/292-372
E8HTH1_ECOLX/281-351
E8HTW1_ECOLX/256-333
E8I0K2_ECOLX/278-348
E8I2L0_ECOLX/283-355
E8I3X6_ECOLX/273-344
E8I5M7_ECOLX/292-372
E8I5X3_ECOLX/295-375
E8I7C6_ECOLX/281-351
E8I7R1_ECOLX/256-333
E8IDW9_ECOLX/273-344
E8IEQ3_ECOLX/278-348
E8IGP9_ECOLX/283-355
E8IJ75_ECOLX/295-375
E8IK15_ECOLX/292-372
E8IKT9_ECOLX/281-351
E8IL62_ECOLX/256-333
E8IQ37_ECOLX/273-344
E8ISM0_ECOLX/278-348
E8IUV0_ECOLX/283-355
E8IXB0_ECOLX/295-375
E8IY54_ECOLX/292-372
E8IYY0_ECOLX/281-351
E8IZA1_ECOLX/256-333
E8J7N8_ECO57/278-348
E8J953_ECO57/283-355
E8JAN1_ECO57/273-344
E8JCD2_ECO57/295-375
E8JD73_ECO57/292-372
E8JDZ5_ECO57/281-351
E8JEA3_ECO57/256-333
E8JL16_9ACTO/315-393
E8JNM4_STREI/276-345
E8JR35_STREI/312-387
E8JT84_STRCR/276-345
E8JVT2_STRCR/292-367
E8JVZ6_STRCR/293-368
E8JWV7_STRCR/292-367
E8JZ80_9STRE/171-240
E8K1C0_9STRE/292-367
E8K5E6_STRPA/276-345
E8K8H6_STRPA/292-367
E8KCE2_9STRE/292-367
E8KD81_9STRE/276-347
E8KFA9_9PAST/291-363
E8KIM5_9PAST/285-366
E8KMM0_STRSA/293-368
E8KPV0_STRSA/276-345
E8KS91_STRSA/292-367
E8KTS3_STRVE/276-345
E8L3X4_9RHIZ/276-345
E8LD58_9FIRM/276-345
E8LLW7_9GAMM/326-406
E8LQ02_9VIBR/285-354
E8LR62_9VIBR/277-343
E8LSW5_9VIBR/292-371
E8LTI8_9VIBR/282-360
E8LV04_9VIBR/257-335
E8LVE3_9VIBR/281-353
E8LVW8_9VIBR/289-363
E8LXA9_9VIBR/299-378
E8M1S0_9VIBR/277-343
E8M3M2_9VIBR/282-351
E8M633_9VIBR/289-363
E8M998_9VIBR/279-350
E8MAC5_9VIBR/282-360
E8MAQ3_9VIBR/292-371
E8MBA9_9VIBR/281-353
E8MCV5_9VIBR/285-354
E8MD28_9VIBR/281-352
E8MXL7_ANATU/282-357
E8MYP9_ANATU/271-346
E8N306_ANATU/275-349
E8N7V9_MICTS/297-366
E8N8P7_MICTS/277-351
E8NG22_MICTS/289-357
E8NKB3_SALET/292-372
E8NQT6_SALET/294-367
E8NTI3_SALET/278-348
E8NUH0_SALET/281-353
E8NVA7_SALET/303-383
E8NYD7_YERPH/288-365
E8P0E3_YERPH/21-92
E8P1A1_YERPH/279-351
E8P260_YERPH/280-356
E8P2L6_YERPH/284-356
E8P2U0_YERPH/281-353
E8P4X9_YERPH/295-375
E8P5Q5_YERPH/277-348
E8P778_YERPH/278-347
E8PJU1_THESS/282-357
E8PN29_THESS/283-366
E8PQ02_THESS/266-336
E8PR74_THESS/274-344
E8PR79_THESS/262-332
E8QA29_STRED/276-345
E8QYU8_ISOPI/360-442
E8R8I1_DESM0/282-356
E8RB42_9DELT/280-369
E8RKV0_9CAUL/282-370
E8RLW3_9CAUL/282-356
E8RZ33_MICSL/283-355
E8S1N3_MICSL/282-362
E8SF84_STAPH/273-342
E8SKW3_NEIGO/288-362
E8SUK9_GEOS2/281-356
E8SVR5_GEOS2/275-344
E8SW24_GEOS2/275-346
E8T750_MESCW/256-332
E8T855_MESCW/278-346
E8T856_MESCW/261-326
E8T8L1_MESCW/280-358
E8T950_MESCW/283-356
E8TAE6_MESCW/281-353
E8TAY4_MESCW/277-345
E8TAZ2_MESCW/280-338
E8TAZ3_MESCW/273-345
E8TB52_MESCW/286-365
E8TBA7_MESCW/277-355
E8TBL4_MESCW/281-349
E8TBQ7_MESCW/285-357
E8TC67_MESCW/278-346
E8TC75_MESCW/301-375
E8TD00_MESCW/273-351
E8TD16_MESCW/272-344
E8TDP2_MESCW/276-357
E8TDV6_MESCW/278-353
E8TEP5_MESCW/254-324
E8TEY4_MESCW/278-347
E8TFY4_MESCW/288-362
E8TGC9_MESCW/277-344
E8TJY0_MESCW/283-358
E8TJZ1_MESCW/277-355
E8TKX5_MESCW/278-347
E8TLE9_MESCW/277-352
E8TM67_MESCW/297-377
E8TMP8_MESCW/282-359
E8TPM2_MESCW/273-340
E8TPN8_MESCW/281-356
E8TPZ8_ALIDB/276-346
E8TQI3_ALIDB/282-351
E8TT94_ALIDB/280-359
E8U0V9_ALIDB/258-327
E8UD70_TAYEM/290-370
E8UEJ8_TAYEM/257-320
E8UH21_MYCFM/612-684
E8UIX4_MYCFM/370-442
E8UN97_STREJ/276-345
E8V942_BACST/284-358
E8VLA9_VIBVU/276-342
E8VSK2_VIBVU/286-365
E8VXP1_VIBVU/281-353
E8VXX3_VIBVU/279-356
E8W7I4_STRFA/284-366
E8W7K0_STRFA/267-337
E8X8Z2_SALT4/281-353
E8XCM4_SALT4/295-375
E8XF66_SALT4/278-348
E8XFF3_SALT4/292-372
E8XKL5_SALT4/294-367
E8XNW6_RAHSY/271-343
E8XR34_RAHSY/275-353
E8XSZ1_RAHSY/295-375
E8XUR2_RAHSY/282-354
E8XVR2_RAHSY/281-351
E8XYH6_RAHSY/281-353
E8XZQ3_RAHSY/280-356
E8Y182_RAHSY/286-360
E8Y3S0_ECOKO/322-402
E8Y5I8_ECOKO/313-385
E8YA08_ECOKO/256-333
E8YBK7_ECOKO/281-351
E8YCZ2_ECOKO/278-348
E8YE48_ECOKO/292-372
E8YG26_9BURK/283-353
E8YH49_9BURK/292-363
E8YJ05_9BURK/300-371
E8YLC0_9BURK/276-351
E8YM22_9BURK/306-386
E8YP67_9BURK/281-352
E8YQF4_9BURK/276-343
E8YQS2_9BURK/283-367
E8YRJ1_9BURK/282-363
E8YS15_9BURK/276-347
E8YT21_9BURK/270-355
E8YT68_9BURK/291-366
E8YTQ1_9BURK/284-356
E8YUI1_9BURK/285-354
E8YUQ6_9BURK/289-364
E8YVI5_9BURK/275-351
E8YVV3_9BURK/282-351
E8YW22_9BURK/281-360
E8ZK54_MYCHL/380-448
E8ZUL7_CLOB0/281-359
E8ZZN8_SALET/295-375
E9A2Y8_SALET/292-372
E9A7L0_SALET/278-348
E9A9H7_SALET/281-353
E9CPD1_9ENTR/285-365
E9DKJ2_9STRE/276-345
E9FGL9_9STRE/292-367
E9FHN2_9STRE/276-345
E9FKP2_9STRE/276-345
E9FP83_9STRE/292-367
E9RQS1_LACRE/281-350
E9RV77_9FIRM/274-342
E9RXG8_9FIRM/278-346
E9RZC9_9FIRM/285-360
E9SDK6_RUMAL/280-355
E9SIH7_CLOSY/279-356
E9SIY4_CLOSY/282-358
E9SQQ5_CLOSY/287-359
E9SS03_CLOSY/257-334
E9SS55_CLOSY/274-343
E9SWW5_COREQ/288-364
E9SYA0_COREQ/316-390
E9T1Y1_COREQ/277-350
E9T7S7_COREQ/277-351
E9T917_ECOLX/256-333
E9TF71_ECOLX/281-351
E9TFV9_ECOLX/278-348
E9TJ51_ECOLX/292-372
E9TKB9_ECOLX/305-377
E9TNL7_ECOLX/322-402
E9TQT7_ECOLX/256-333
E9TSL8_ECOLX/278-348
E9TTB6_ECOLX/305-377
E9TWB9_ECOLX/292-372
E9TWX4_ECOLX/322-402
E9U1R3_ECOLX/172-242
E9U5Q5_ECOLX/256-333
E9U682_ECOLX/322-402
E9U7F8_ECOLX/278-348
E9UBV8_ECOLX/305-377
E9UGK1_ECOLX/281-351
E9UH64_ECOLX/292-372
E9UJW4_ECOLX/295-375
E9UK66_ECOLX/295-375
E9UKE5_ECOLX/295-375
E9UL51_ECOLX/295-375
E9ULJ9_ECOLX/295-375
E9ULU9_ECOLX/295-375
E9UML6_SHISO/295-375
E9UT79_9ACTO/284-361
E9UVJ6_9ACTO/260-345
E9UYV9_9ACTO/270-334
E9V420_ECOLX/295-375
E9V4H1_ECOLX/292-372
E9V6I3_ECOLX/256-333
E9VDB1_ECOLX/283-355
E9VDW7_ECOLX/278-348
E9VGN0_ECOLX/281-351
E9VJV3_ECOLX/295-375
E9VKM6_ECOLX/292-372
E9VNI9_ECOLX/281-351
E9VNQ9_ECOLX/256-333
E9VUN1_ECOLX/278-348
E9VVI8_ECOLX/283-355
E9W168_ECOLX/283-355
E9W4F4_ECOLX/256-333
E9W4V3_ECOLX/281-351
E9W5C2_ECOLX/292-372
E9W852_ECOLX/278-348
E9W8Q1_ECOLX/295-375
E9WCR4_ECOLX/295-375
E9WDH7_ECOLX/292-372
E9WE05_ECOLX/281-351
E9WEF9_ECOLX/256-333
E9WJU0_ECOLX/283-355
E9WM96_ECOLX/278-348
E9WR33_ECOLX/322-402
E9WRQ7_ECOLX/292-372
E9WS87_ECOLX/281-351
E9WSN7_ECOLX/256-333
E9WY34_ECOLX/283-355
E9X0H5_ECOLX/278-348
E9X423_ECOLX/256-333
E9X4D1_ECOLX/281-351
E9X4V3_ECOLX/292-372
E9X5U0_ECOLX/295-375
E9X8E8_ECOLX/283-355
E9XDG1_ECOLX/278-348
E9XLS8_ECOLX/281-351
E9XMG4_ECOLX/256-333
E9XMJ5_ECOLX/292-372
E9XNA2_ECOLX/295-375
E9XPU3_ECOLX/273-344
E9XS05_ECOLX/283-355
E9XT69_ECOLX/278-348
E9XX44_ECOLX/322-402
E9XXV7_ECOLX/292-372
E9XYI3_ECOLX/281-351
E9XYU1_ECOLX/256-333
E9Y425_ECOLX/283-355
E9Y6A1_ECOLX/278-348
E9Y9S0_ECOLX/256-333
E9YA17_ECOLX/281-351
E9YAJ0_ECOLX/292-372
E9YK02_ECOLX/278-348
E9YKH1_ECOLX/283-355
E9YL22_ECOLX/322-402
E9YS74_ECOLX/295-375
E9YT46_ECOLX/292-372
E9YVH4_ECOLX/278-348
E9YWK7_ECOLX/283-355
E9YY25_ECOLX/273-344
E9YZV0_ECOLX/281-351
E9Z1J3_ECOLX/256-333
E9Z7K1_ESCFE/292-372
E9Z8K9_ESCFE/256-333
E9Z936_ESCFE/295-375
E9ZB62_ESCFE/283-355
E9ZCN3_ESCFE/278-348
E9ZKD9_MYCTU/275-348
E9ZVX4_NEIME/288-370
F0A1C7_NEIME/288-370
F0A6T4_NEIME/288-370
F0ACG0_NEIME/288-370
F0AIA7_NEIME/333-415
F0AP73_NEIME/288-370
F0AUG5_NEIME/333-415
F0B072_NEIME/288-370
F0B5Y8_NEIME/333-415
F0BA91_9XANT/294-374
F0BHN5_9XANT/281-351
F0BJ43_9XANT/255-331
F0BMF2_9XANT/295-375
F0BW83_9XANT/281-351
F0C302_9XANT/290-370
F0C350_9XANT/281-351
F0CE19_SALMO/295-375
F0CER8_SALMO/286-366
F0CFE9_SALMO/295-375
F0CG13_SALMO/295-375
F0CH11_SALMO/286-366
F0CHQ6_SALMO/295-375
F0CII0_SALMO/295-375
F0CJ78_SALMO/292-372
F0CJX7_SALMO/295-375
F0CKJ8_SALMO/295-375
F0CKS4_SALMO/295-375
F0CKZ4_SALMO/295-375
F0CLQ0_SALMO/295-375
F0CM35_SALMO/295-375
F0CN10_SALMO/295-375
F0CNY9_SALMO/295-375
F0CPL9_SALMO/295-375
F0CQJ4_SALMO/295-375
F0CRH2_SALMO/295-375
F0CS94_SALMO/295-375
F0CSM6_SALMO/295-375
F0CSV5_SALMO/295-375
F0CT05_SALMO/295-375
F0CTF4_SALMO/295-375
F0CUG6_SALMO/295-375
F0CUP3_SALMO/295-375
F0CVJ1_SALMO/286-366
F0CW90_SALMO/295-375
F0CX20_SALMO/292-372
F0CXR9_SALMO/295-375
F0CYP4_SALMO/295-375
F0CZ49_SALMO/295-375
F0CZI6_SALMO/295-375
F0CZV8_SALMO/295-375
F0D045_SALMO/295-375
F0D086_SALMO/108-188
F0D0N6_SALMO/295-375
F0D168_SALMO/295-375
F0D2U8_STAAU/273-342
F0DG16_STAAU/273-342
F0DMP8_9FIRM/260-337
F0DYZ0_9PSED/277-349
F0DZ97_9PSED/299-378
F0E4C2_9PSED/284-357
F0E4H9_9PSED/256-337
F0E692_9PSED/280-370
F0E7P9_9PSED/276-345
F0E9R4_9PSED/290-367
F0ECP5_9PSED/257-326
F0ED87_9PSED/284-366
F0EG62_ENTCA/283-358
F0EIW8_ENTCA/275-344
F0ET96_HAEPA/313-394
F0EUD4_HAEPA/276-334
F0EZM8_9NEIS/283-365
F0FDN7_STRSA/276-345
F0FG40_STRSA/292-367
F0FGA7_STRSA/293-368
F0FJW1_STRSA/276-345
F0FNQ0_STRSA/292-367
F0FR96_STRSA/276-345
F0FVM9_STRSA/292-367
F0FWJ6_9BURK/119-196
F0FWU2_9BURK/55-135
F0G0B2_9BURK/120-212
F0G1F2_9BURK/280-365
F0G7F2_9BURK/253-324
F0G8P2_9BURK/94-169
F0G9C0_9BURK/131-215
F0GAB9_9BURK/43-123
F0GBQ1_9BURK/251-283
F0GD60_9BURK/304-384
F0GDB2_9BURK/88-159
F0GEA8_9BURK/106-177
F0GIY5_9BURK/75-144
F0GJ93_9BURK/175-253
F0GLC9_9LACO/283-358
F0GMX4_9LACO/274-343
F0GQ96_9LACO/274-343
F0GSN2_9LACO/283-358
F0GVK0_9FIRM/280-348
F0GWW3_9FIRM/278-347
F0GX76_9FIRM/281-352
F0H252_9FIRM/276-345
F0HE12_9FIRM/270-338
F0HEH9_9FIRM/282-357
F0HIW0_9FIRM/271-342
F0HJ77_9FIRM/275-343
F0HWK5_LACDL/283-358
F0HXR5_LACDL/291-360
F0HYM2_STRSA/292-367
F0I105_STRSA/294-369
F0I142_STRSA/276-345
F0I553_STRSA/293-368
F0I7Y8_STRSA/276-345
F0I9X3_STRSA/305-380
F0IMR7_STRSA/276-345
F0IMV6_STRSA/294-369
F0IPD6_STRSA/292-367
F0IQS2_STRSA/292-367
F0IUH8_STRSA/294-369
F0IUL7_STRSA/276-345
F0IZ36_ACIMA/274-348
F0J3P6_ACIMA/281-350
F0J3V7_ACIMA/294-375
F0J4A0_ACIMA/274-343
F0J4A1_ACIMA/284-351
F0J5K4_ACIMA/275-350
F0J6S4_ACIMA/277-345
F0JBC7_DESDE/268-338
F0JD59_DESDE/290-363
F0JDE9_DESDE/283-353
F0JDT0_DESDE/280-357
F0JEK7_DESDE/277-347
F0JFR8_DESDE/256-337
F0JIG9_DESDE/267-346
F0JJP4_DESDE/280-356
F0JJR8_DESDE/268-351
F0JK31_DESDE/279-368
F0JMR6_ESCFE/292-372
F0JN84_ESCFE/283-355
F0JQ78_ESCFE/252-329
F0JUR5_ESCFE/278-348
F0JX30_ESCFE/295-375
F0K173_LACD2/273-342
F0K886_CLOAE/285-360
F0K913_CLOAE/275-343
F0KS61_YERE3/287-358
F0KTC2_YERE3/283-355
F0KTU4_YERE3/288-365
F0KU63_YERE3/277-357
F0KXU5_YERE3/278-354
F0KZ95_YERE3/286-358
F0L2C8_9RHIZ/277-344
F0L2F8_9RHIZ/280-351
F0L5I6_9RHIZ/292-364
F0L6F3_9RHIZ/281-353
F0L6G9_9RHIZ/302-383
F0L7H6_9RHIZ/278-341
F0L8B7_9RHIZ/275-350
F0L9W3_9RHIZ/270-353
F0LA17_9RHIZ/43-120
F0LA35_9RHIZ/287-356
F0LA37_9RHIZ/281-357
F0LA46_9RHIZ/281-350
F0LAC3_9RHIZ/280-349
F0LAD1_9RHIZ/280-351
F0LAG3_9RHIZ/283-356
F0LAI1_9RHIZ/282-353
F0LAJ7_9RHIZ/255-325
F0LAT4_9RHIZ/279-348
F0LAV0_9RHIZ/271-346
F0LB40_9RHIZ/269-337
F0LB47_9RHIZ/276-355
F0LBP6_9RHIZ/256-326
F0LBQ6_9RHIZ/282-354
F0LCB5_9RHIZ/270-341
F0LCW1_9RHIZ/281-359
F0LD28_9RHIZ/281-346
F0LDH8_9RHIZ/266-348
F0LE85_9RHIZ/274-341
F0LF07_9RHIZ/271-340
F0LFD5_9RHIZ/282-358
F0LG74_9RHIZ/284-362
F0LG93_9RHIZ/287-362
F0LGF5_9RHIZ/282-346
F0LKH7_THEBM/282-359
F0LMX8_THEBM/278-348
F0LN36_THEBM/275-349
F0LPU6_VIBFU/276-347
F0LTL5_VIBFU/276-342
F0LTW4_VIBFU/292-372
F0LZJ6_VIBFU/257-335
F0LZU7_VIBFU/281-353
F0M0N4_VIBFU/278-354
F0M655_ARTPP/280-351
F0M999_ARTPP/262-335
F0MAK0_ARTPP/288-363
F0MBF5_ARTPP/290-341
F0MFL2_NEIMG/288-370
F0MJ28_NEIMH/288-370
F0MTY5_NEIMM/288-370
F0MV31_NEIMP/288-370
F0N3X8_NEIMO/288-370
F0NAJ3_NEIMN/288-370
F0ND98_SULIR/274-350
F0NEL9_SULIR/221-290
F0NLP4_SULIH/274-350
F0NPA9_SULIH/281-350
F0NRX5_LACHH/283-358
F0NUM3_LACHH/277-346
F0NW36_LACHH/288-356
F0P3U9_STAPE/273-342
F0PCP9_ENTF6/270-339
F0PDR8_ENTF6/273-344
F0PJW9_BACT0/281-356
F0PSG9_BACT0/248-326
F0PSX8_BACT0/282-357
F0PTF3_BACT0/248-326
F0PXS7_BACT0/250-318
F0Q670_ACIAP/272-343
F0Q671_ACIAP/278-348
F0Q9I1_ACIAP/282-351
F0Q9M2_ACIAP/264-338
F0Q9W9_ACIAP/281-355
F0QB42_ACIAP/287-360
F0QCI8_ACIAP/258-330
F0QW73_VULM7/283-357
F0RPD1_DEIPM/271-343
F0RT22_SPHGB/271-345
F0RUJ7_SPHGB/274-343
F0RV29_SPHGB/283-346
F0RW92_SPHGB/283-359
F0RXJ0_SPHGB/293-371
F0RXJ5_SPHGB/293-368
F0RXX1_SPHGB/285-360
F0RYM0_SPHGB/313-361
F0RZJ9_SPHGB/285-371
F0RZT0_SPHGB/287-361
F0TE98_LACA3/273-342
F0TGP0_LACA3/285-353
F0THE3_LACA3/283-358
F0VV68_STRG2/293-368
F0VY43_STRG2/276-345
F0YUY2_9CLOT/257-337
F0Z161_9CLOT/274-342
F1SVM7_LACAC/283-358
F1T4M3_9ACTN/305-382
F1T561_9ACTN/298-369
F1THY7_9CLOT/276-344
F1TM56_PROAC/278-357
F1TUR4_PROAC/278-357
F1U1H6_PROAC/278-357
F1UID5_PROAC/278-357
F1UPD8_PROAC/278-357
F1UVG2_PROAC/278-357
F1V418_PROAC/278-357
F1VAG9_PROAC/278-357
F1VK02_PROAC/278-357
F1VNX0_MORCA/222-291
F1VRD8_MORCA/256-329
F1VV17_9BURK/280-351
F1VV53_9BURK/257-331
F1VVC5_9BURK/267-351
F1VY22_9BURK/284-353
F1W757_MORCA/268-337
F1WAS7_MORCA/256-329
F1WBL4_MORCA/268-337
F1WD93_MORCA/256-329
F1WHH6_MORCA/268-337
F1WJ91_MORCA/256-329
F1WM13_MORCA/140-213
F1WPL2_MORCA/268-337
F1WRW4_MORCA/268-337
F1WSD2_MORCA/256-329
F1X0B2_MORCA/256-329
F1X257_MORCA/268-337
F1X3P2_MORCA/268-337
F1X752_MORCA/256-329
F1XBH8_MORCA/268-337
F1XC52_MORCA/256-329
F1XDN2_MORCA/268-337
F1XHA9_MORCA/256-329
F1XKR0_ECO57/283-355
F1XLR4_ECO57/295-375
F1XPY7_ECO57/281-351
F1XT66_ECO57/273-344
F1XTM3_ECO57/256-333
F1XUI5_ECO57/292-372
F1XX08_ECO57/278-348
F1Y0P8_ECO57/273-344
F1Y2C9_ECO57/278-348
F1Y786_ECO57/292-372
F1Y7B0_ECO57/256-333
F1Y7I4_ECO57/281-351
F1Y8D8_ECO57/283-355
F1YCD7_ECO57/295-375
F1YG40_9ACTO/302-379
F1YUR9_9PROT/284-366
F1YZD2_9STRE/276-345
F1YZL3_9STRE/293-368
F1Z0B2_9STRE/284-357
F1Z7T9_9SPHN/289-377
F1ZF87_ECOLX/273-344
F1ZNI3_ECOLX/278-348
F1ZQE8_ECOLX/283-355
F2A1K8_RHIET/276-351
F2A3C9_RHIET/289-360
F2A457_RHIET/275-338
F2A4C7_RHIET/281-353
F2A4I5_RHIET/280-354
F2A5M2_RHIET/280-351
F2A5M9_RHIET/290-364
F2A612_RHIET/132-201
F2A6H9_RHIET/281-353
F2A8C8_RHIET/281-340
F2A8M3_RHIET/280-356
F2A8Q5_RHIET/297-378
F2A8T4_RHIET/280-351
F2A8U8_RHIET/279-349
F2A9R6_RHIET/270-343
F2AA57_RHIET/280-357
F2AAG1_RHIET/277-344
F2AAL9_RHIET/261-335
F2ADR8_RHIET/282-364
F2ADV0_RHIET/280-357
F2ADW2_RHIET/255-325
F2AE76_RHIET/271-338
F2AEN4_RHIET/280-355
F2AF75_RHIET/280-351
F2AFR4_RHIET/256-324
F2AGR4_RHIET/278-346
F2AH50_RHIET/256-326
F2AHZ6_RHIET/278-349
F2AJ52_RHIET/281-350
F2AJ87_RHIET/282-352
F2B323_STRPN/276-347
F2B6H8_STRPN/276-345
F2B720_STRPN/292-367
F2B7G5_STRPN/260-334
F2BEH4_9NEIS/322-421
F2BKF5_STRSA/276-345
F2BM24_STRSA/292-367
F2BSE2_STRSA/276-345
F2BTL9_STRSA/305-380
F2BWK3_9FIRM/287-358
F2C286_HAEAE/294-375
F2C6W2_STRSA/276-345
F2C704_STRSA/294-369
F2CAY0_STRSA/292-367
F2CDG9_STRSA/276-345
F2CFS5_STRSA/292-367
F2CID8_STRSA/292-367
F2CLW1_STRSA/276-345
F2EPL6_PANAN/232-312
F2EPP9_PANAN/298-374
F2EPW6_PANAN/270-341
F2EQM5_PANAN/257-325
F2ESC3_PANAN/282-355
F2EUE6_PANAN/281-353
F2EUL5_PANAN/282-353
F2EWM7_PANAN/278-348
F2EZD8_PANAN/271-343
F2F6I6_9BACL/283-354
F2F819_9BACL/275-344
F2F8K0_9BACL/279-351
F2FGI7_SALDU/294-367
F2FI47_SALDU/281-353
F2FK72_SALDU/292-372
F2FLU0_SALDU/286-366
F2FPB5_SALDU/278-348
F2FR66_SALGL/295-375
F2FUV1_SALGL/278-348
F2FXA2_SALGL/281-353
F2FZA1_SALGL/294-367
F2G139_SALGL/292-372
F2G2V2_ALTMD/269-339
F2GDZ9_MYCTU/275-348
F2GQS5_BRUME/277-353
F2GRI1_BRUME/298-379
F2GW59_BRUME/284-353
F2GWG8_BRUME/291-365
F2GWM7_BRUME/276-351
F2GX64_BRUME/256-326
F2GX81_BRUME/280-353
F2GXQ9_BRUME/255-325
F2GYB8_BRUME/266-342
F2GYH7_BRUME/280-351
F2GYK0_BRUME/273-342
F2GYR7_BRUME/220-301
F2GZQ8_BACTU/248-326
F2GZU6_BACTU/248-326
F2H3F3_BACTU/282-357
F2H589_BACTU/250-318
F2HIW0_LACLA/293-368
F2HKP1_LACLA/276-345
F2HQF1_BRUME/277-353
F2HWA5_BRUME/298-379
F2HWS8_BRUME/276-351
F2HX82_BRUME/284-353
F2HXS1_BRUME/291-365
F2HXW2_BRUME/256-326
F2HXX9_BRUME/280-353
F2HYF7_BRUME/255-325
F2HYT9_BRUME/266-342
F2HYZ9_BRUME/280-351
F2HZ22_BRUME/241-310
F2HZ89_BRUME/220-301
F2I3D4_9RICK/271-347
F2I8G8_9LACT/279-349
F2I8Z2_9LACT/258-348
F2IPQ9_VIBCH/276-342
F2IQK3_VIBCH/286-365
F2ISQ4_VIBCH/303-380
F2IT41_VIBCH/281-353
F2ITZ2_VIBCH/276-347
F2IVR3_9PROT/270-338
F2IWT0_9PROT/276-351
F2IWV8_9PROT/299-374
F2IXJ4_9PROT/272-353
F2IXR5_9PROT/279-346
F2IZ04_9PROT/299-370
F2J0Z7_9PROT/300-381
F2J1Q2_9PROT/286-362
F2J402_9PROT/276-347
F2J4C6_9PROT/284-360
F2J4L2_9PROT/256-325
F2J6W2_9PROT/273-350
F2JGB4_9FIRM/257-328
F2JLV6_9FIRM/280-348
F2JSE5_9FIRM/298-375
F2JV22_9GAMM/285-367
F2JVY2_9GAMM/272-346
F2JWH5_9GAMM/276-354
F2JWX6_9GAMM/300-383
F2JXY4_9GAMM/274-352
F2JY84_9GAMM/256-340
F2JZ00_9GAMM/289-363
F2JZC5_9GAMM/279-353
F2JZN2_9GAMM/278-345
F2K031_9GAMM/282-355
F2K0A7_9GAMM/290-368
F2K1Z3_9GAMM/284-353
F2K554_PSEBR/274-349
F2K6I2_PSEBR/299-378
F2K9Y0_PSEBR/281-350
F2KC32_PSEBR/257-326
F2KCQ2_PSEBR/256-337
F2KEQ5_PSEBR/262-334
F2KG12_PSEBR/285-368
F2KGV5_PSEBR/280-350
F2KHF3_PSEBR/271-341
F2KHW0_PSEBR/281-352
F2KJ94_PSEBR/285-354
F2KKS8_PSEBR/276-345
F2KM36_PSEBR/290-367
F2KR82_ARCVE/291-370
F2L100_9CREN/250-317
F2L8W7_BURGA/281-353
F2L9G9_BURGA/286-363
F2LBH1_BURGA/301-381
F2LC59_BURGA/270-341
F2LHX1_BURGA/283-352
F2LIL7_BURGA/283-364
F2LIR2_BURGA/290-365
F2LJT1_BURGA/291-368
F2LKL5_BURGA/276-356
F2LL08_BURGA/265-336
F2LN74_BURGA/282-354
F2LUU4_9DELT/265-343
F2LYM2_LACAM/273-342
F2M295_LACAM/285-353
F2M3B5_LACAM/283-358
F2M5W7_LACCA/277-350
F2M9Y1_LACCA/287-362
F2MA08_LACCA/277-346
F2MET6_LACCA/277-350
F2MIH0_LACCA/283-358
F2MIJ6_LACCA/274-343
F2MQ50_ENTFA/273-344
F2MTU1_ENTFA/291-360
F2MV58_PSEST/299-381
F2MZK4_PSEST/286-363
F2N2C0_PSEST/285-357
F2N3P2_PSEST/281-352
F2N573_PSEST/277-346
F2N5W6_PSEST/281-353
F2N8D1_9ACTN/312-389
F2NME0_9DEIN/258-334
F2NMT6_9DEIN/270-338
F2NQF4_9DEIN/273-340
F2NR98_9DEIN/273-345
F2NSH4_9SPIO/283-357
F2NTI6_9SPIO/306-391
F2P834_PHOMO/286-366
F2PAT5_PHOMO/277-343
F2PF33_PHOMO/273-354
F2QCN3_STROR/276-345
F2QEU7_STROR/292-367
F2R4N7_9ACTO/276-346
F2R5J4_9ACTO/267-337
F2R6I9_9ACTO/290-372
F2RFV8_9ACTO/280-355
F2VBU1_MYCTU/275-348
FBPC1_ERWCT/278-349
FBPC1_RHIME/280-351
FBPC1_RHOSR/270-342
FBPC2_ERWCT/269-344
FBPC2_RHOSR/270-342
FBPC3_RHOSR/270-342
FBPC_ACTPL/275-345
FBPC_AGRT5/280-351
FBPC_BRUA2/280-351
FBPC_BRUAB/280-351
FBPC_BRUME/280-351
FBPC_BRUSU/280-351
FBPC_ECO57/273-344
FBPC_ECOLI/273-344
FBPC_FUSNN/274-348
FBPC_HAES1/275-334
FBPC_MANSM/278-343
FBPC_PASMU/276-338
FBPC_PHOLL/274-345
FBPC_PHOPR/276-347
FBPC_PSEF5/271-348
FBPC_PSEPF/271-347
FBPC_RHIEC/280-351
FBPC_STRAW/268-339
FBPC_STRCO/271-341
FBPC_VIBCH/276-347
MALK_ECO57/283-355
MALK_ECOL5/283-355
MALK_ECOL6/283-355
MALK_ECOLI/283-355
MALK_ECOUT/283-355
MALK_MANSM/283-356
MALK_PHOLL/281-353
MALK_PHOPR/281-353
MALK_SALCH/281-353
MALK_SALPA/281-353
MALK_SALTI/281-353
MALK_SALTY/281-353
MALK_SHIF8/283-355
MALK_SHIFL/283-355
MALK_SHISS/283-355
MALK_VIBCH/281-353
MALK_VIBF1/281-353
MALK_VIBPA/281-353
MALK_VIBVU/281-353
MALK_VIBVY/281-353
MALK_YERPA/281-353
MALK_YERPE/281-353
MALK_YERPN/281-353
MALK_YERPS/281-353
O28665_ARCFU/273-343
O30494_PSEFL/281-352
O32729_RHIRD/251-329
O32942_MYCLE/275-348
O50559_AGRSP/239-320
O53482_MYCTU/275-348
O54119_STRCO/283-357
O57758_PYRHO/287-364
O68046_RHOCA/279-350
O69163_RHIRD/275-356
O86831_STRCO/293-375
O87042_VIBCH/46-124
P74127_SYNY3/296-359
PHNT_SALCH/294-367
PHNT_SALPA/294-367
PHNT_SALTI/294-367
PHNT_SALTY/294-367
POTA1_PSEAE/294-368
POTA2_PSEAE/280-361
POTA_ACIC1/290-369
POTA_AGGAC/285-366
POTA_ANAVT/298-375
POTA_AYWBP/346-414
POTA_BACAH/248-326
POTA_BACAN/248-326
POTA_BACC1/248-326
POTA_BACCR/248-326
POTA_BACCZ/248-326
POTA_BACFN/278-347
POTA_BACFN/379-459
POTA_BACFR/278-347
POTA_BACFR/379-459
POTA_BACHK/248-326
POTA_BACTN/278-347
POTA_BACTN/386-459
POTA_BORAP/276-344
POTA_BORBU/276-344
POTA_BORGA/276-344
POTA_CHRVO/278-359
POTA_CLOAB/275-343
POTA_CLOD6/274-342
POTA_CLONN/274-342
POTA_CLOP1/275-343
POTA_CLOPE/275-343
POTA_CLOPS/275-343
POTA_CLOTH/275-343
POTA_DESDG/282-368
POTA_DESHY/274-342
POTA_DESVH/282-363
POTA_ECO57/292-372
POTA_ECOK1/292-372
POTA_ECOL5/292-372
POTA_ECOL6/292-372
POTA_ECOLI/292-372
POTA_ECOUT/292-372
POTA_ENTFA/274-343
POTA_ERWCT/297-377
POTA_FRAAA/317-396
POTA_FUSNN/281-368
POTA_GEOKA/275-344
POTA_HAEDU/285-366
POTA_HAEI8/285-366
POTA_HAEIN/285-366
POTA_HAES1/285-366
POTA_HAHCH/281-361
POTA_LACAC/273-342
POTA_LACBA/274-343
POTA_LACC3/274-343
POTA_LACDA/273-342
POTA_LACDB/273-342
POTA_LACGA/274-343
POTA_LACJO/274-343
POTA_LACLA/276-345
POTA_LACLS/276-345
POTA_LACPL/277-346
POTA_LACS1/275-344
POTA_LACSS/274-343
POTA_LAWIP/282-363
POTA_LEGPA/279-360
POTA_LEGPH/279-360
POTA_LEGPL/279-360
POTA_LEUMM/277-346
POTA_LISIN/277-346
POTA_LISMF/277-346
POTA_LISMO/277-346
POTA_LISW6/277-346
POTA_MANSM/285-366
POTA_MARAV/281-358
POTA_MESFL/276-345
POTA_METCA/301-379
POTA_MYCCT/276-345
POTA_MYCH2/370-437
POTA_MYCH7/370-437
POTA_MYCHJ/370-437
POTA_MYCMO/390-457
POTA_MYCMS/276-345
POTA_MYCPE/476-544
POTA_MYCPU/379-446
POTA_MYCS5/374-446
POTA_MYCSK/292-370
POTA_MYCSS/292-370
POTA_MYCVP/277-355
POTA_NITEC/278-359
POTA_NITEU/278-359
POTA_NITMU/278-359
POTA_NOSS1/298-375
POTA_OCEIH/277-346
POTA_OENOB/278-347
POTA_ONYPE/346-414
POTA_PARUW/280-362
POTA_PASMU/285-366
POTA_PHOPR/286-366
POTA_PSEAB/280-361
POTA_PSEF5/294-370
POTA_PSEPF/284-359
POTA_PSYCK/317-396
POTA_RHILO/288-362
POTA_ROSDO/283-361
POTA_RUBXD/298-372
POTA_SALCH/292-372
POTA_SALPA/292-372
POTA_SALTI/292-372
POTA_SALTY/292-372
POTA_SHIBS/292-372
POTA_SHIDS/292-372
POTA_SHIF8/292-372
POTA_SHIFL/292-372
POTA_SHISS/292-372
POTA_SILPO/289-364
POTA_SILST/293-368
POTA_SPICI/276-344
POTA_STAA3/273-342
POTA_STAA8/273-342
POTA_STAAB/273-342
POTA_STAAC/273-342
POTA_STAAM/273-342
POTA_STAAN/273-342
POTA_STAAR/273-342
POTA_STAAS/273-342
POTA_STAAW/273-342
POTA_STAEQ/273-342
POTA_STAES/273-342
POTA_STAHJ/273-342
POTA_STAS1/273-342
POTA_STRA1/276-345
POTA_STRA3/276-345
POTA_STRA5/276-345
POTA_STRMU/276-345
POTA_STRP1/276-345
POTA_STRP2/276-345
POTA_STRP3/276-345
POTA_STRP6/276-345
POTA_STRP8/276-345
POTA_STRPB/276-345
POTA_STRPC/276-345
POTA_STRPD/276-345
POTA_STRPF/276-345
POTA_STRPM/276-345
POTA_STRPN/276-345
POTA_STRR6/276-345
POTA_STRSV/276-345
POTA_STRT1/276-345
POTA_STRT2/276-345
POTA_STRTD/276-345
POTA_THEFY/303-382
POTA_THEMA/280-363
POTA_TREPA/290-374
POTA_TRIEI/299-376
POTA_UREPA/440-508
POTA_VIBCH/292-371
POTA_VIBF1/287-366
POTA_VIBPA/292-371
POTA_VIBVU/292-371
POTA_VIBVY/292-371
POTG_ECOLI/295-375
Q025G3_SOLUE/250-323
Q02MD4_PSEAB/281-355
Q02Q85_PSEAB/257-328
Q02R09_PSEAB/276-345
Q02TG0_PSEAB/286-363
Q02U90_PSEAB/274-347
Q02UB5_PSEAB/299-382
Q031P7_LACLS/293-368
Q033Z3_LACC3/277-350
Q046J5_LACGA/283-358
Q04DH1_OENOB/284-359
Q04DZ7_OENOB/272-348
Q04E05_OENOB/273-344
Q04JG9_STRP2/292-367
Q04MK5_STRP2/276-347
Q05WB4_9SYNE/312-384
Q05Z27_9SYNE/291-363
Q067F1_9SYNE/249-314
Q07J75_RHOP5/294-380
Q07KB8_RHOP5/279-346
Q07RV3_RHOP5/274-346
Q07YR8_SHEFN/297-376
Q08RX9_STIAD/284-354
Q095A0_STIAD/237-315
Q097G1_STIAD/276-347
Q09AM3_STIAD/191-265
Q09DS8_STIAD/272-346
Q0A7C2_ALHEH/285-363
Q0A9N5_ALHEH/287-356
Q0AU34_SYNWW/247-313
Q0AU37_SYNWW/276-348
Q0B1V6_BURCM/293-367
Q0B2L3_BURCM/299-379
Q0B4K0_BURCM/284-356
Q0B5U4_BURCM/291-363
Q0B6L3_BURCM/290-365
Q0B7M3_BURCM/284-363
Q0BAH2_BURCM/283-363
Q0BB73_BURCM/302-382
Q0BCC8_BURCM/281-352
Q0BF42_BURCM/304-384
Q0BFC4_BURCM/285-354
Q0BGQ0_BURCM/270-341
Q0BHI3_BURCM/285-362
Q0BMQ0_FRATO/287-371
Q0F3X7_9RHOB/286-361
Q0FCG9_9RHOB/295-378
Q0FCN6_9RHOB/282-351
Q0FEP6_9RHOB/270-339
Q0FFG4_9RHOB/281-353
Q0FFT6_9RHOB/273-356
Q0FFW8_9RHOB/259-330
Q0FGE3_9RHOB/265-336
Q0FHD0_9RHOB/282-354
Q0FIH6_9RHOB/262-333
Q0FLG6_9RHOB/274-346
Q0FM16_9RHOB/286-363
Q0FNS9_9RHOB/277-340
Q0FNU6_9RHOB/280-356
Q0FNY1_9RHOB/272-355
Q0FPF1_9RHOB/279-353
Q0FR07_9RHOB/248-323
Q0FRQ7_9RHOB/398-477
Q0FSU5_9RHOB/277-347
Q0FUU6_9RHOB/272-351
Q0FWM2_9RHOB/283-356
Q0FWX9_9RHOB/275-350
Q0FXG4_9RHIZ/278-346
Q0G3Y6_9RHIZ/281-353
Q0G422_9RHIZ/69-140
Q0G4L1_9RHIZ/251-329
Q0G552_9RHIZ/303-382
Q0G6K3_9RHIZ/274-346
Q0G6K4_9RHIZ/280-342
Q0HEV6_SHESM/276-347
Q0HG29_SHESM/297-376
Q0HSC2_SHESR/297-376
Q0HZ44_SHESR/276-347
Q0I2K4_HAES1/277-344
Q0I7I1_SYNS3/338-410
Q0IAB1_SYNS3/249-314
Q0JZU1_CUPNH/285-365
Q0K063_CUPNH/281-359
Q0K0T6_CUPNH/275-346
Q0K415_CUPNH/297-376
Q0K509_CUPNH/284-363
Q0K8T0_CUPNH/273-344
Q0KDL1_CUPNH/347-416
Q0PAE7_CAMJE/258-323
Q0RHL9_FRAAA/278-356
Q0RKV6_FRAAA/318-409
Q0S262_RHOSR/312-386
Q0S7D6_RHOSR/284-365
Q0S8R9_RHOSR/277-349
Q0SB29_RHOSR/277-348
Q0SCX7_RHOSR/280-351
Q0SQK2_CLOPS/285-360
Q0THX9_ECOL5/256-333
Q0TJJ3_ECOL5/322-402
Q0TMV6_CLOP1/285-360
Q0TR19_CLOP1/272-343
Q0VRN3_ALCBS/277-346
Q0WD54_YERPE/280-356
Q0WE44_YERPE/277-348
Q0WII0_YERPE/279-350
Q10ZI4_TRIEI/289-358
Q110T3_TRIEI/285-364
Q11AN8_MESSB/279-348
Q11AU2_MESSB/283-364
Q11BA2_MESSB/278-352
Q11BS7_MESSB/255-325
Q11BT9_MESSB/276-343
Q11BW4_MESSB/282-362
Q11CE9_MESSB/280-355
Q11EE1_MESSB/280-352
Q11ET8_MESSB/255-325
Q11FS0_MESSB/291-370
Q11FY5_MESSB/276-347
Q11GZ7_MESSB/281-356
Q11H68_MESSB/274-352
Q11JD0_MESSB/275-343
Q11M06_MESSB/297-377
Q11MY2_MESSB/282-362
Q11SE2_CYTH3/268-338
Q122G4_POLSJ/270-350
Q123I6_POLSJ/277-349
Q123M4_POLSJ/276-347
Q123P2_POLSJ/275-356
Q125F1_POLSJ/275-347
Q125K9_POLSJ/282-363
Q125S6_POLSJ/282-357
Q126V8_POLSJ/278-347
Q128B0_POLSJ/276-373
Q129G5_POLSJ/286-366
Q12AM6_POLSJ/260-338
Q12BR9_POLSJ/285-369
Q12BY9_POLSJ/286-364
Q12E34_POLSJ/279-347
Q12EE3_POLSJ/301-370
Q12ES7_POLSJ/257-345
Q12F82_POLSJ/262-331
Q12FN1_POLSJ/276-346
Q12GA0_POLSJ/273-344
Q12JR8_SHEDO/309-388
Q12VR9_METBU/285-365
Q131F2_RHOPS/274-346
Q131F3_RHOPS/283-352
Q134E2_RHOPS/279-346
Q134W5_RHOPS/290-360
Q13B72_RHOPS/294-380
Q13CB7_RHOPS/278-353
Q13FP5_BURXL/285-365
Q13J88_BURXL/283-354
Q13K64_BURXL/282-351
Q13L35_BURXL/284-356
Q13LM4_BURXL/305-385
Q13MT8_BURXL/259-350
Q13N86_BURXL/276-356
Q13NQ8_BURXL/275-351
Q13P58_BURXL/271-348
Q13P95_BURXL/289-364
Q13PT2_BURXL/302-370
Q13R37_BURXL/278-361
Q13RJ9_BURXL/276-347
Q13S77_BURXL/283-362
Q13UM9_BURXL/281-352
Q13WQ0_BURXL/280-351
Q13Y25_BURXL/306-386
Q143H3_BURXL/282-363
Q146D7_BURXL/276-351
Q14IQ6_FRAT1/287-371
Q15NC0_PSEA6/255-325
Q15VG8_PSEA6/275-346
Q160N2_ROSDO/280-345
Q160W5_ROSDO/270-350
Q161J8_ROSDO/287-362
Q161K2_ROSDO/283-354
Q161L7_ROSDO/273-351
Q161Y4_ROSDO/269-336
Q162A0_ROSDO/282-354
Q162I1_ROSDO/292-359
Q162J3_ROSDO/278-347
Q162P1_ROSDO/259-330
Q163T2_ROSDO/275-358
Q165F7_ROSDO/275-343
Q166V9_ROSDO/265-339
Q166W4_ROSDO/286-357
Q167A4_ROSDO/281-358
Q169I8_ROSDO/255-324
Q16BC0_ROSDO/285-354
Q16DN8_ROSDO/291-369
Q16DP2_ROSDO/293-373
Q181C9_CLOD6/247-323
Q182E3_CLOD6/285-360
Q18I09_HALWD/270-337
Q18K92_HALWD/287-364
Q18KA2_HALWD/264-347
Q1AUB5_RUBXD/285-353
Q1AWT9_RUBXD/269-335
Q1B1K6_MYCSS/273-344
Q1B3S5_MYCSS/280-352
Q1B8W8_MYCSS/279-348
Q1B9A9_MYCSS/270-340
Q1BDN2_MYCSS/259-333
Q1BGR3_BURCA/304-384
Q1BJX8_BURCA/291-366
Q1BKB6_BURCA/281-356
Q1BKU7_BURCA/293-367
Q1BL98_BURCA/284-356
Q1BM25_BURCA/283-369
Q1BQZ1_BURCA/290-365
Q1BSX2_BURCA/302-382
Q1BU23_BURCA/281-351
Q1BW92_BURCA/285-354
Q1BXJ5_BURCA/270-341
Q1BYA1_BURCA/286-363
Q1C329_YERPA/284-356
Q1C3N9_YERPA/279-351
Q1C5M2_YERPA/280-356
Q1C6I0_YERPA/277-348
Q1C705_YERPA/288-365
Q1C8I2_YERPA/21-92
Q1CAD2_YERPA/295-375
Q1CAZ1_YERPA/279-350
Q1CGA4_YERPN/295-375
Q1CHH4_YERPN/21-92
Q1CHX7_YERPN/277-348
Q1CIE1_YERPN/288-365
Q1CK58_YERPN/280-356
Q1CM30_YERPN/279-351
Q1CMH6_YERPN/284-356
Q1CW85_MYXXD/257-329
Q1D1E6_MYXXD/273-341
Q1D2Z4_MYXXD/271-350
Q1DE85_MYXXD/273-347
Q1G827_LACDA/271-342
Q1GC97_SILST/286-364
Q1GCA1_SILST/316-396
Q1GDW6_SILST/280-346
Q1GDW7_SILST/274-350
Q1GFN2_SILST/290-373
Q1GJ91_SILST/279-345
Q1GJK5_SILST/255-326
Q1GJV7_SILST/279-357
Q1GL63_SILST/283-363
Q1GLL3_SILST/276-343
Q1GM29_SILST/270-339
Q1GM41_SILST/282-354
Q1GMC5_SILST/266-334
Q1GMI5_SILST/255-323
Q1GU42_SPHAL/283-374
Q1GUD0_SPHAL/277-348
Q1GV51_SPHAL/281-352
Q1GYS3_METFK/277-359
Q1I372_PSEE4/299-378
Q1I5J2_PSEE4/284-357
Q1I967_PSEE4/284-367
Q1IBZ2_PSEE4/281-355
Q1IDF4_PSEE4/257-326
Q1IDX3_PSEE4/256-336
Q1IE13_PSEE4/276-345
Q1IG10_PSEE4/289-366
Q1IRF7_ACIBL/280-330
Q1LDS1_RALME/277-348
Q1LF12_RALME/278-362
Q1LL63_RALME/272-343
Q1LL64_RALME/284-358
Q1M3M5_RHIL3/278-346
Q1M3Q5_RHIL3/273-340
Q1M482_RHIL3/278-346
Q1M4A4_RHIL3/271-338
Q1M4L1_RHIL3/278-345
Q1M4T7_RHIL3/274-346
Q1M4Y9_RHIL3/275-346
Q1M565_RHIL3/256-326
Q1M5P7_RHIL3/280-351
Q1M619_RHIL3/275-344
Q1M763_RHIL3/281-353
Q1M7P7_RHIL3/255-325
Q1M7Q1_RHIL3/281-358
Q1M8H5_RHIL3/275-344
Q1M8P0_RHIL3/281-345
Q1M8T3_RHIL3/280-349
Q1M923_RHIL3/279-352
Q1M954_RHIL3/269-333
Q1M974_RHIL3/279-348
Q1M9C4_RHIL3/283-353
Q1MAH3_RHIL3/270-343
Q1MAU9_RHIL3/297-372
Q1MB25_RHIL3/284-355
Q1MBF2_RHIL3/278-348
Q1MBK3_RHIL3/256-324
Q1MCJ6_RHIL3/263-333
Q1MCM6_RHIL3/278-347
Q1MDW9_RHIL3/280-357
Q1MDY5_RHIL3/255-325
Q1MDY7_RHIL3/276-351
Q1MEE7_RHIL3/275-337
Q1MEN2_RHIL3/282-364
Q1MF85_RHIL3/261-324
Q1MF86_RHIL3/278-346
Q1MFJ1_RHIL3/284-355
Q1MFN4_RHIL3/283-353
Q1MGL1_RHIL3/290-364
Q1MGT0_RHIL3/280-351
Q1MGV0_RHIL3/279-349
Q1MKM3_RHIL3/309-396
Q1ML95_RHIL3/297-378
Q1MLB0_RHIL3/281-353
Q1MLM4_RHIL3/278-345
Q1MN69_RHIL3/280-351
Q1MS93_LAWIP/271-338
Q1N2E1_9GAMM/265-332
Q1N5N1_9GAMM/305-384
Q1PXX4_9BACT/270-341
Q1QA00_PSYCK/281-350
Q1QU97_CHRSD/280-348
Q1QVR4_CHRSD/285-354
Q1QYA6_CHRSD/297-372
Q1QZW0_CHRSD/280-348
Q1R046_CHRSD/304-387
Q1R0Y2_CHRSD/281-352
Q1RBX6_ECOUT/256-333
Q1RE70_ECOUT/322-402
Q1V069_PELUB/283-359
Q1V4Z9_VIBAL/276-342
Q1VCU7_VIBAL/279-356
Q1VD45_VIBAL/257-335
Q1VDQ1_VIBAL/283-361
Q1VEB0_VIBAL/292-371
Q1VFC3_VIBAL/281-353
Q1VSK3_9FLAO/261-329
Q1YEE1_MOBAS/273-345
Q1YEE2_MOBAS/282-348
Q1YEN6_MOBAS/270-344
Q1YEX2_MOBAS/270-347
Q1YH68_MOBAS/301-382
Q1YIK8_MOBAS/270-341
Q1YJN6_MOBAS/278-352
Q1YKV0_MOBAS/255-326
Q1YLT3_MOBAS/284-351
Q1YZA0_PHOPR/286-366
Q1Z0F4_PHOPR/281-353
Q1Z4I1_PHOPR/276-342
Q1Z689_PHOPR/276-347
Q1ZA01_PHOPR/277-351
Q1ZA61_PHOPR/289-367
Q1ZBB2_PHOPR/273-342
Q1ZCX7_9GAMM/275-343
Q1ZJ87_9GAMM/273-345
Q1ZNI5_PHOAS/276-342
Q1ZTA7_PHOAS/286-366
Q1ZW79_PHOAS/273-354
Q1ZWN8_PHOAS/273-345
Q20ZF6_RHOPB/295-379
Q210K4_RHOPB/279-346
Q219L1_RHOPB/283-352
Q219V4_RHOPB/278-349
Q21L01_SACD2/292-371
Q21S77_RHOFD/270-341
Q21TH1_RHOFD/293-375
Q21Y26_RHOFD/282-351
Q21YY5_RHOFD/258-330
Q21ZF5_RHOFD/281-349
Q21ZF9_RHOFD/271-343
Q21ZG8_RHOFD/279-347
Q21ZV3_RHOFD/282-356
Q220B6_RHOFD/283-355
Q221F9_RHOFD/282-359
Q222E6_RHOFD/284-364
Q24XF5_DESHY/279-353
Q24YM1_DESHY/286-365
Q28JU2_JANSC/290-353
Q28KA4_JANSC/257-346
Q28KK5_JANSC/275-342
Q28LD9_JANSC/273-344
Q28MA8_JANSC/274-350
Q28MS0_JANSC/271-351
Q28N90_JANSC/255-326
Q28P62_JANSC/274-342
Q28PP5_JANSC/277-356
Q28QH6_JANSC/279-346
Q28SK4_JANSC/282-354
Q28SN0_JANSC/269-336
Q28SP2_JANSC/255-324
Q28SV8_JANSC/259-330
Q28SX9_JANSC/285-363
Q28T37_JANSC/277-360
Q2A4B9_FRATH/287-371
Q2BAW7_9BACI/276-345
Q2BGM7_9GAMM/278-347
Q2BHP9_9GAMM/307-387
Q2C3J4_9GAMM/276-342
Q2C8P9_9GAMM/273-345
Q2CC48_9RHOB/275-346
Q2CC58_9RHOB/255-326
Q2CCB1_9RHOB/286-364
Q2CCK3_9RHOB/267-350
Q2CD88_9RHOB/286-359
Q2CE08_9RHOB/268-339
Q2CEA0_9RHOB/280-359
Q2CEE9_9RHOB/258-329
Q2CEJ1_9RHOB/267-336
Q2CEP3_9RHOB/278-354
Q2CF13_9RHOB/280-349
Q2CF36_9RHOB/273-347
Q2CFC9_9RHOB/281-348
Q2CGA3_9RHOB/280-351
Q2CGD5_9RHOB/282-353
Q2CGK8_9RHOB/270-350
Q2CGL5_9RHOB/287-366
Q2CGM2_9RHOB/267-338
Q2CGR4_9RHOB/276-346
Q2CGS6_9RHOB/274-341
Q2CH56_9RHOB/255-324
Q2CHA6_9RHOB/255-342
Q2CHB9_9RHOB/278-345
Q2CHJ5_9RHOB/284-360
Q2CHN6_9RHOB/282-352
Q2CJ49_9RHOB/273-353
Q2CK93_9RHOB/270-339
Q2CKB4_9RHOB/278-346
Q2IH42_ANADE/280-354
Q2ISA3_RHOP2/274-346
Q2ISA4_RHOP2/283-352
Q2ISS4_RHOP2/278-349
Q2IYA8_RHOP2/279-346
Q2J046_RHOP2/293-379
Q2J3S1_RHOP2/290-361
Q2J951_FRASC/276-374
Q2JCM6_FRASC/271-377
Q2JFU1_FRASC/287-378
Q2JJX5_SYNJB/288-370
Q2JLX6_SYNJB/294-373
Q2JPP6_SYNJB/259-330
Q2JQ87_SYNJB/275-348
Q2JQI5_SYNJA/287-366
Q2JX08_SYNJA/259-330
Q2JY78_RHIEC/271-338
Q2JYR8_RHIEC/278-346
Q2JZ88_RHIEC/256-326
Q2K0H3_RHIEC/277-346
Q2K0N7_RHIEC/275-344
Q2K110_RHIEC/280-351
Q2K176_RHIEC/281-358
Q2K179_RHIEC/255-325
Q2K1F1_RHIEC/277-344
Q2K1P5_RHIEC/281-353
Q2K1U9_RHIEC/281-345
Q2K235_RHIEC/289-358
Q2K259_RHIEC/275-344
Q2K270_RHIEC/282-352
Q2K2B5_RHIEC/197-277
Q2K2Y4_RHIEC/270-343
Q2K3J9_RHIEC/282-353
Q2K420_RHIEC/256-324
Q2K4U4_RHIEC/278-347
Q2K5Y2_RHIEC/212-283
Q2K5Y3_RHIEC/277-345
Q2K659_RHIEC/280-357
Q2K674_RHIEC/283-353
Q2K675_RHIEC/276-351
Q2K6V8_RHIEC/249-331
Q2K7F1_RHIEC/289-360
Q2K8I1_RHIEC/280-351
Q2K8J6_RHIEC/279-349
Q2KCA5_RHIEC/297-378
Q2KCC0_RHIEC/281-353
Q2KE24_RHIEC/280-351
Q2KTP3_BORA1/261-327
Q2KVS7_BORA1/280-359
Q2KYP0_BORA1/293-373
Q2L1W5_BORA1/275-354
Q2NUH4_SODGM/296-376
Q2P254_XANOM/295-375
Q2P3D2_XANOM/281-351
Q2RHG7_MOOTA/283-368
Q2RIE8_MOOTA/283-356
Q2RMD1_MOOTA/276-354
Q2RPE9_RHORT/281-354
Q2RPY6_RHORT/287-362
Q2RSP7_RHORT/283-360
Q2RUY4_RHORT/283-359
Q2RVM7_RHORT/306-386
Q2RWC4_RHORT/281-354
Q2RX43_RHORT/287-362
Q2RZY4_SALRD/274-344
Q2S2I8_SALRD/287-363
Q2S6Y0_HAHCH/281-352
Q2S750_HAHCH/282-354
Q2SHM1_HAHCH/278-356
Q2SL68_HAHCH/279-348
Q2SLZ4_HAHCH/286-374
Q2SMG0_HAHCH/280-351
Q2SPN6_HAHCH/281-353
Q2SQF2_HAHCH/255-327
Q2SUQ3_BURTA/270-341
Q2SWA1_BURTA/304-384
Q2SY99_BURTA/293-370
Q2T0P4_BURTA/281-353
Q2T3K8_BURTA/260-335
Q2T3V6_BURTA/302-382
Q2T627_BURTA/281-371
Q2T7K8_BURTA/283-369
Q2W3Z7_MAGSA/297-377
Q2YB34_NITMU/283-352
Q2YJ39_BRUA2/268-348
Q2YJ49_BRUA2/276-351
Q2YJB9_BRUA2/291-365
Q2YJI6_BRUA2/284-353
Q2YJY5_BRUA2/256-326
Q2YK04_BRUA2/280-353
Q2YKE3_BRUA2/255-325
Q2YP95_BRUA2/277-353
Q2YQA2_BRUA2/298-379
Q316Y2_DESDG/264-326
Q31ND3_SYNE7/279-347
Q31PM9_SYNE7/334-406
Q31PP2_SYNE7/275-347
Q323P6_SHIBS/322-402
Q32FQ4_SHIDS/256-333
Q32ID3_SHIDS/295-375
Q390D7_BURS3/281-356
Q391E2_BURS3/302-382
Q393T5_BURS3/283-367
Q39AP6_BURS3/290-365
Q39BS7_BURS3/275-355
Q39C76_BURS3/302-382
Q39DF0_BURS3/281-352
Q39FX3_BURS3/304-384
Q39GH5_BURS3/285-353
Q39HY0_BURS3/270-341
Q39IP5_BURS3/286-363
Q39J19_BURS3/271-346
Q39LE0_BURS3/297-377
Q39NI2_BURS3/280-352
Q39P51_BURS3/275-351
Q39R21_GEOMG/9-90
Q3A2T2_PELCD/266-345
Q3A657_PELCD/275-344
Q3AM98_SYNSC/312-384
Q3AV07_SYNS9/312-384
Q3AXY8_SYNS9/249-314
Q3BS82_XANC5/263-343
Q3BTE4_XANC5/281-351
Q3D280_STRAG/276-345
Q3D4B6_STRAG/293-368
Q3D8K6_STRAG/276-345
Q3DAY7_STRAG/293-368
Q3DCW2_STRAG/293-368
Q3DHQ2_STRAG/276-345
Q3DK81_STRAG/293-368
Q3DNM2_STRAG/276-345
Q3DQZ4_STRAG/293-368
Q3DUM2_STRAG/276-345
Q3EKG0_BACTI/282-357
Q3EZ79_BACTI/121-189
Q3IP94_NATPD/278-356
Q3IPN5_NATPD/296-367
Q3IVB7_RHOS4/281-352
Q3IVK3_RHOS4/275-345
Q3IVZ8_RHOS4/277-347
Q3IWG5_RHOS4/249-327
Q3IWT5_RHOS4/288-367
Q3IWZ2_RHOS4/251-323
Q3IXS8_RHOS4/287-362
Q3J110_RHOS4/275-350
Q3J201_RHOS4/286-364
Q3J3D7_RHOS4/291-374
Q3J3S3_RHOS4/256-332
Q3J4H2_RHOS4/287-368
Q3J5A4_RHOS4/286-364
Q3J6J8_RHOS4/280-356
Q3JGY3_BURP1/302-382
Q3JH95_BURP1/260-335
Q3JJB1_BURP1/290-361
Q3JKC8_BURP1/283-365
Q3JM09_BURP1/281-356
Q3JPP8_BURP1/293-370
Q3JRU9_BURP1/304-384
Q3JS50_BURP1/281-360
Q3JU09_BURP1/270-341
Q3JVF1_BURP1/281-353
Q3JZ24_STRA1/293-368
Q3K514_PSEPF/299-378
Q3K5U2_PSEPF/290-367
Q3K7I9_PSEPF/276-345
Q3K7Q1_PSEPF/274-349
Q3KA32_PSEPF/285-355
Q3KB72_PSEPF/286-369
Q3KCX7_PSEPF/286-357
Q3KEE3_PSEPF/299-378
Q3KFN1_PSEPF/257-326
Q3KHG6_PSEPF/256-337
Q3M3L0_ANAVT/278-354
Q3MBG4_ANAVT/348-427
Q3R6E6_XYLFA/312-383
Q3R6M6_XYLFA/312-383
Q3RF31_XYLFA/312-383
Q3S8F8_PARPN/279-352
Q3SK51_THIDA/283-352
Q3STX3_NITWN/294-380
Q3XWZ1_ENTFC/283-358
Q3Y1Y2_ENTFC/274-343
Q3Y3L8_ENTFC/278-346
Q3Z1H4_SHISS/256-333
Q3Z3S9_SHISS/322-402
Q3ZUY6_ENTSA/282-354
Q44383_RHIRD/311-391
Q46PR6_CUPPJ/284-363
Q46Z61_CUPPJ/273-344
Q46Z62_CUPPJ/284-359
Q47GS8_DECAR/282-351
Q47QC3_THEFY/308-381
Q47V56_COLP3/294-374
Q483J9_COLP3/278-354
Q48BH7_PSE14/279-349
Q48CA9_PSE14/299-378
Q48CR6_PSE14/271-341
Q48D92_PSE14/285-351
Q48F04_PSE14/272-341
Q48HW6_PSE14/263-335
Q48IJ3_PSE14/281-352
Q48IN0_PSE14/286-368
Q48L03_PSE14/284-353
Q48L87_PSE14/257-328
Q48NS7_PSE14/290-367
Q4BWC5_CROWT/282-358
Q4C271_CROWT/280-349
Q4C672_CROWT/322-395
Q4EFC6_LISMO/277-346
Q4EV74_LISMO/277-346
Q4FKZ7_PELUB/283-359
Q4FP01_PELUB/281-351
Q4FRG5_PSYA2/320-389
Q4HI43_CAMCO/258-323
Q4J9L5_SULAC/283-349
Q4K451_PSEF5/299-378
Q4K485_PSEF5/281-357
Q4K4Y5_PSEF5/290-367
Q4K738_PSEF5/272-341
Q4K8F0_PSEF5/257-326
Q4KC54_PSEF5/281-352
Q4KE87_PSEF5/299-378
Q4KJV3_PSEF5/281-361
Q4MSA7_BACCE/248-326
Q4MSE8_BACCE/248-326
Q4MTK8_BACCE/282-357
Q4MUD5_BACCE/249-319
Q4UV82_XANC8/281-351
Q4UVT4_XANC8/301-381
Q4ZLT2_PSEU2/299-378
Q4ZMA3_PSEU2/271-341
Q4ZMH7_PSEU2/290-367
Q4ZMT7_PSEU2/285-351
Q4ZPJ0_PSEU2/275-344
Q4ZTP6_PSEU2/281-352
Q4ZTT5_PSEU2/286-368
Q4ZTZ7_PSEU2/263-335
Q4ZVN6_PSEU2/284-353
Q4ZW22_PSEU2/257-328
Q4ZXF2_PSEU2/284-357
Q4ZYF5_PSEU2/279-349
Q53VZ4_THET8/298-365
Q55035_SYNY3/278-354
Q573L0_9BACT/270-342
Q576E4_BRUAB/291-365
Q577C0_BRUAB/256-326
Q577D9_BRUAB/280-353
Q577S5_BRUAB/255-325
Q578T5_BRUAB/279-359
Q579X4_BRUAB/276-351
Q57BR2_BRUAB/298-379
Q57FE4_BRUAB/277-353
Q57R84_SALCH/295-375
Q58LW7_GLUOX/281-350
Q5DYI5_VIBF1/257-335
Q5E2V2_VIBF1/275-341
Q5FA40_NEIG1/344-426
Q5FI07_LACAC/283-358
Q5FNX8_GLUOX/281-350
Q5FR36_GLUOX/296-379
Q5GZ40_XANOR/307-387
Q5H0F4_XANOR/281-351
Q5HV49_CAMJR/246-311
Q5JF59_PYRKO/275-349
Q5KYE1_GEOKA/287-365
Q5L2B4_GEOKA/281-356
Q5LKJ9_SILPO/282-362
Q5LLY2_SILPO/275-346
Q5LMU0_SILPO/292-370
Q5LMU4_SILPO/293-373
Q5LPZ4_SILPO/253-330
Q5LQ07_SILPO/276-359
Q5LRW5_SILPO/279-355
Q5LSD3_SILPO/255-324
Q5LSE5_SILPO/290-364
Q5LVT5_SILPO/281-346
Q5LVT6_SILPO/274-346
Q5N4I4_SYNP6/275-347
Q5N4J7_SYNP6/351-423
Q5N5S9_SYNP6/279-347
Q5NHA4_FRATT/287-371
Q5P1A6_AROAE/282-351
Q5P5X2_AROAE/279-348
Q5PGM8_SALPA/295-375
Q5QYS2_IDILO/274-343
Q5SHV0_THET8/266-338
Q5SIX4_THET8/287-370
Q5SJN3_THET8/268-339
Q5UW74_HALMA/281-352
Q5UWP5_HALMA/281-354
Q5UXV5_HALMA/283-356
Q5UYN4_HALMA/231-311
Q5UZY2_HALMA/294-375
Q5V3L8_HALMA/301-371
Q5V5I7_HALMA/211-276
Q5V5T8_HALMA/281-356
Q5V611_HALMA/278-367
Q5V616_HALMA/286-357
Q5V6V3_HALMA/281-357
Q5WBS8_BACSK/279-351
Q5WCW4_BACSK/248-317
Q5WD18_BACSK/275-349
Q5WDA4_BACSK/285-354
Q5WHV6_BACSK/281-356
Q5WL61_BACSK/279-348
Q5WL72_BACSK/300-370
Q5YN49_NOCFA/276-346
Q5YXI6_NOCFA/283-365
Q606S1_METCA/276-348
Q62C38_BURMA/281-356
Q62CM2_BURMA/260-335
Q62DL1_BURMA/283-365
Q62FG1_BURMA/270-341
Q62HX3_BURMA/286-363
Q62K08_BURMA/296-376
Q62MB3_BURMA/281-353
Q635R3_BACCZ/282-357
Q63CZ0_BACCZ/281-356
Q63D61_BACCZ/249-318
Q63E48_BACCZ/248-326
Q63II6_BURPS/290-361
Q63JH8_BURPS/283-365
Q63KX7_BURPS/281-356
Q63N31_BURPS/302-382
Q63NF4_BURPS/288-363
Q63RR3_BURPS/286-363
Q63UF4_BURPS/281-360
Q63UP0_BURPS/296-376
Q63VE4_BURPS/270-341
Q63WQ9_BURPS/299-371
Q65LV4_BACLD/281-356
Q65NK8_BACLD/285-362
Q665R5_YERPS/284-356
Q668C8_YERPS/280-356
Q669G4_YERPS/277-348
Q669X1_YERPS/288-365
Q66B64_YERPS/288-359
Q66CP0_YERPS/295-375
Q66F36_YERPS/279-351
Q67JF1_SYMTH/278-346
Q67KR0_SYMTH/295-369
Q67NH6_SYMTH/280-355
Q67QA2_SYMTH/268-339
Q67QB3_SYMTH/277-348
Q67S87_SYMTH/268-346
Q6AAR9_PROAC/351-430
Q6ADI7_LEIXX/276-350
Q6ANF1_DESPS/309-378
Q6AQT1_DESPS/266-345
Q6D0Q0_ERWCT/278-349
Q6D1W7_ERWCT/279-344
Q6D3R8_ERWCT/295-375
Q6D5I9_ERWCT/280-358
Q6D968_ERWCT/274-347
Q6F293_MESFL/698-773
Q6GZ03_MYCFE/128-200
Q6HEF0_BACHK/282-357
Q6HKM3_BACHK/249-318
Q6HLM3_BACHK/281-359
Q6I1M4_BACAN/123-201
Q6KYX4_PICTO/255-321
Q6L2X9_PICTO/270-341
Q6LMI9_PHOPR/276-342
Q6M0R2_METMP/289-369
Q6M108_METMP/255-322
Q6N0W0_RHOPA/305-380
Q6N1J7_RHOPA/282-351
Q6N290_RHOPA/292-378
Q6N469_RHOPA/279-346
Q6N9Q9_RHOPA/278-349
Q6N9Y7_RHOPA/282-352
Q6N9Y8_RHOPA/281-351
Q6NDH9_RHOPA/290-360
Q6NJW1_CORDI/269-348
Q6SF79_9BACT/277-360
Q6W1N7_RHISN/261-324
Q6W1N8_RHISN/278-346
Q6W1S8_RHISN/281-357
Q6W207_RHISN/288-365
Q6W248_RHISN/281-359
Q6W297_RHISN/288-359
Q6W2F1_RHISN/281-352
Q6XBH0_ENTAE/270-342
Q725I8_DESVH/271-338
Q72I66_THET2/266-338
Q72JA3_THET2/282-365
Q72K07_THET2/268-339
Q731U8_BACC1/282-357
Q73A85_BACC1/281-356
Q73AG8_BACC1/250-318
Q73BI1_BACC1/248-326
Q73Z37_MYCPA/275-348
Q74HX3_LACJO/285-353
Q74LH0_LACJO/283-358
Q74SA9_YERPE/283-359
Q7CGE4_YERPE/289-361
Q7CHG6_YERPE/295-375
Q7CIV3_YERPE/288-365
Q7CKH2_YERPE/279-351
Q7CRK3_AGRT5/279-356
Q7CRM5_AGRT5/280-350
Q7CTR4_AGRT5/279-348
Q7CVB2_AGRT5/272-351
Q7D1J9_AGRT5/254-326
Q7D357_AGRT5/287-362
Q7D3V1_AGRT5/284-362
Q7D3Y5_AGRT5/274-338
Q7MF42_VIBVY/282-359
Q7MHX3_VIBVY/276-342
Q7NKS3_GLOVI/288-368
Q7NLV7_GLOVI/270-339
Q7NWS0_CHRVO/275-344
Q7NXE9_CHRVO/257-332
Q7NYE1_CHRVO/307-389
Q7P1F5_CHRVO/279-349
Q7P4N6_FUSNV/275-340
Q7P7B0_FUSNV/270-368
Q7U4Y4_SYNPX/312-384
Q7U6Q3_SYNPX/248-313
Q7V5K9_PROMM/313-385
Q7V868_PROMM/279-341
Q7VES8_MYCBO/275-348
Q7VVT6_BORPE/277-349
Q7VWB3_BORPE/293-373
Q7VX76_BORPE/286-359
Q7VY94_BORPE/280-359
Q7W0J4_BORPE/271-339
Q7W102_BORPA/300-370
Q7W2Q8_BORPA/271-339
Q7W2R0_BORPA/261-327
Q7W632_BORPA/269-343
Q7W798_BORPA/277-349
Q7W843_BORPA/286-359
Q7W8S3_BORPA/280-359
Q7W9R3_BORPA/293-373
Q7WDQ6_BORBR/271-339
Q7WDQ8_BORBR/261-327
Q7WGZ5_BORBR/293-373
Q7WHZ8_BORBR/269-343
Q7WJ01_BORBR/287-360
Q7WKN4_BORBR/277-349
Q7WLJ0_BORBR/286-359
Q7WME0_BORBR/280-359
Q7WNJ4_BORBR/276-351
Q7WNP1_BORBR/300-370
Q7WWQ6_LACAC/283-358
Q819G6_BACCR/282-357
Q81FB0_BACCR/250-318
Q81G84_BACCR/248-326
Q81ML5_BACAN/282-357
Q81SC6_BACAN/249-317
Q82K14_STRAW/287-369
Q82MC2_STRAW/257-341
Q82NA5_STRAW/279-348
Q82NA6_STRAW/248-342
Q82VN5_NITEU/281-350
Q835Z8_ENTFA/273-344
Q83LS4_SHIFL/322-402
Q87EG4_XYLFT/282-353
Q87JA3_VIBPA/257-335
Q87JL1_VIBPA/279-355
Q87LW9_VIBPA/276-342
Q87Q14_VIBPA/283-361
Q87UJ3_PSESM/299-378
Q87XL3_PSESM/272-341
Q87YB9_PSESM/257-328
Q87YQ5_PSESM/284-353
Q882G4_PSESM/286-368
Q882U8_PSESM/263-335
Q887J7_PSESM/284-357
Q888X8_PSESM/280-350
Q889T6_PSESM/285-351
Q88A35_PSESM/290-367
Q88AA3_PSESM/271-345
Q88CK1_PSEPK/299-378
Q88CP3_PSEPK/275-351
Q88GA7_PSEPK/284-366
Q88KM9_PSEPK/285-354
Q88M52_PSEPK/257-326
Q88MT4_PSEPK/256-337
Q88NX5_PSEPK/276-345
Q88P35_PSEPK/284-357
Q88QS7_PSEPK/290-367
Q88S14_LACPL/283-358
Q88W99_LACPL/248-317
Q88XA3_LACPL/276-346
Q89E91_BRAJA/292-360
Q89EI0_BRAJA/302-388
Q89F73_BRAJA/291-371
Q89FQ5_BRAJA/288-366
Q89GJ3_BRAJA/278-348
Q89IR1_BRAJA/250-327
Q89NC5_BRAJA/278-345
Q89P52_BRAJA/278-361
Q89PB1_BRAJA/261-327
Q89PB2_BRAJA/278-346
Q89PD8_BRAJA/297-371
Q89Q43_BRAJA/286-356
Q89Q89_BRAJA/298-377
Q89QA6_BRAJA/255-326
Q89SG3_BRAJA/274-346
Q8CSL2_STAES/273-349
Q8CUH3_OCEIH/281-356
Q8D0R6_YERPE/291-362
Q8D0Y9_YERPE/290-366
Q8D3M0_VIBVU/279-356
Q8DBZ2_VIBVU/276-342
Q8DI36_THEEB/277-343
Q8DIT9_THEEB/300-369
Q8DMF6_THEEB/307-380
Q8DP03_STRR6/292-367
Q8DRC8_STRR6/276-347
Q8DT25_STRMU/293-368
Q8DXC6_STRA5/293-368
Q8E350_STRA3/293-368
Q8EHF2_SHEON/297-376
Q8EIU2_SHEON/276-347
Q8EMW7_OCEIH/296-374
Q8FHL0_ECOL6/256-333
Q8FJE9_ECOL6/322-402
Q8FRK9_COREF/251-325
Q8FUN7_BRUSU/291-365
Q8FVM6_BRUSU/279-348
Q8FWD4_BRUSU/255-325
Q8FWW6_BRUSU/280-353
Q8FWY5_BRUSU/256-326
Q8FXG5_BRUSU/276-351
Q8FZ81_BRUSU/298-379
Q8G2S6_BRUSU/277-353
Q8KJD6_RHILO/280-359
Q8KVW8_9RHOB/310-390
Q8KVX6_9RHOB/276-358
Q8L122_RHIRD/240-310
Q8NSE8_CORGL/251-323
Q8P8A3_XANCP/301-381
Q8P8U9_XANCP/281-351
Q8PJQ8_XANAC/295-375
Q8PKU0_XANAC/281-351
Q8PYX1_METMA/289-375
Q8RGI3_FUSNN/275-340
Q8TJ85_METAC/290-376
Q8TZM0_PYRFU/287-364
Q8U4H2_PYRFU/279-349
Q8VQL8_BRUAB/284-353
Q8X4X7_ECO57/256-333
Q8X6R1_ECO57/295-375
Q8XHX9_CLOPE/285-360
Q8XKX2_CLOPE/272-343
Q8XUY6_RALSO/284-356
Q8XUY7_RALSO/275-353
Q8XXH4_RALSO/281-352
Q8XYG4_RALSO/286-357
Q8XYM4_RALSO/283-362
Q8YAX8_BRUME/276-351
Q8YBG0_BRUME/147-217
Q8YBH8_BRUME/280-353
Q8YBY6_BRUME/255-325
Q8YCI4_BRUME/273-342
Q8YCP7_BRUME/254-334
Q8YDI3_BRUME/308-377
Q8YDR3_BRUME/291-365
Q8YF14_BRUME/277-353
Q8YIN1_BRUME/298-379
Q8YMZ3_NOSS1/341-420
Q8YVZ3_NOSS1/278-354
Q8Z845_SALTI/295-375
Q8ZQJ9_SALTY/295-375
Q8ZU93_PYRAE/252-321
Q8ZZV5_PYRAE/281-345
Q92L00_RHIME/285-361
Q92MU5_RHIME/278-348
Q92MW0_RHIME/271-343
Q92NE2_RHIME/270-343
Q92NG2_RHIME/281-357
Q92NG9_RHIME/292-359
Q92NI2_RHIME/276-351
Q92P67_RHIME/281-353
Q92RX3_RHIME/298-379
Q92T01_RHIME/271-341
Q92T68_RHIME/281-352
Q92TH6_RHIME/282-353
Q92U53_RHIME/276-349
Q92UM8_RHIME/283-354
Q92UQ0_RHIME/282-354
Q92UR1_RHIME/279-348
Q92V91_RHIME/280-351
Q92VI3_RHIME/278-349
Q92VL6_RHIME/277-355
Q92WH3_RHIME/275-348
Q92WQ8_RHIME/279-354
Q92WV3_RHIME/272-339
Q92X06_RHIME/281-357
Q92XF6_RHIME/279-349
Q92XK0_RHIME/302-384
Q92XQ3_RHIME/280-355
Q92YB6_RHIME/283-357
Q92YX7_RHIME/278-346
Q92ZG9_RHIME/286-364
Q92ZL9_RHIME/281-357
Q930I8_RHIME/293-375
Q93KB8_ERWCH/288-365
Q96ZB6_SULTO/193-252
Q972M6_SULTO/280-348
Q97E78_CLOAB/285-360
Q97PM5_STRPN/292-367
Q97ST2_STRPN/276-347
Q97UY8_SULSO/274-350
Q97YY4_SULSO/281-350
Q981H0_RHILO/292-363
Q982U5_RHILO/276-343
Q982Y0_RHILO/280-357
Q985H3_RHILO/282-359
Q985T3_RHILO/260-340
Q986F1_RHILO/283-355
Q986P4_RHILO/292-359
Q986V9_RHILO/286-365
Q986Z3_RHILO/277-355
Q987L3_RHILO/316-384
Q987Q3_RHILO/296-375
Q988Z0_RHILO/298-378
Q989W6_RHILO/281-360
Q98AB2_RHILO/266-347
Q98BX9_RHILO/256-328
Q98C48_RHILO/278-346
Q98C49_RHILO/261-325
Q98CK7_RHILO/281-353
Q98DB3_RHILO/254-324
Q98EL3_RHILO/277-355
Q98FQ3_RHILO/277-355
Q98FR9_RHILO/278-349
Q98FW7_RHILO/277-347
Q98GC8_RHILO/289-361
Q98GD4_RHILO/192-260
Q98GI2_RHILO/286-359
Q98H21_RHILO/278-353
Q98HB1_RHILO/282-360
Q98JA8_RHILO/158-231
Q98JX3_RHILO/273-351
Q98JZ1_RHILO/289-363
Q98LW3_RHILO/278-346
Q98M67_RHILO/273-345
Q98NA0_RHILO/277-352
Q98RI3_MYCPU/522-591
Q9A3R8_CAUCR/290-379
Q9AGZ7_PSEFL/299-378
Q9AI63_ERWRD/282-354
Q9CIE2_LACLA/293-368
Q9CKZ4_PASMU/277-349
Q9CKZ6_PASMU/282-349
Q9HHQ5_HALSA/281-355
Q9HMT3_HALSA/275-335
Q9HNZ9_HALSA/296-372
Q9HR06_HALSA/300-373
Q9HY73_PSEAE/276-345
Q9HYY6_PSEAE/257-328
Q9I1D7_PSEAE/281-355
Q9I5T5_PSEAE/286-363
Q9I6G5_PSEAE/274-347
Q9I6I9_PSEAE/299-382
Q9K0I9_NEIMB/333-415
Q9KFG7_BACHD/277-348
Q9KLY9_VIBCH/306-383
Q9KUB3_VIBCH/276-342
Q9KWE8_AGRRH/273-344
Q9LBW0_CLOPE/285-360
Q9PEG1_XYLFA/282-353
Q9R702_RHIRD/275-355
Q9R9Q4_RHIME/256-326
Q9RHZ7_ALIAC/270-338
Q9RKH9_STRCO/281-350
Q9RUT0_DEIRA/279-357
Q9S245_STRCO/287-352
Q9V2Q1_PYRAB/278-355
Q9WYQ2_THEMA/278-350
Q9YB65_AERPE/280-351
Q9YBG2_AERPE/270-340
Q9YDG9_AERPE/260-337
Q9Z9P8_BACHD/277-348
Q9ZC26_YERPE/21-92
Q9ZHY0_PASHA/270-336
UGPC1_RHIEC/261-335
UGPC2_AGRT5/277-346
UGPC2_RHIL3/261-335
UGPC3_AGRT5/271-346
UGPC3_RHIEC/265-339
UGPC3_RHIL3/265-339
UGPC_BORA1/278-350
UGPC_BORBR/279-349
UGPC_BORPA/279-349
UGPC_BORPE/279-349
UGPC_BRUA2/266-342
UGPC_BRUAB/266-342
UGPC_BRUME/266-342
UGPC_BRUSU/266-342
UGPC_BURCA/283-352
UGPC_BURCH/283-352
UGPC_BURCM/283-352
UGPC_BURMA/282-351
UGPC_BURP1/282-351
UGPC_BURPS/282-351
UGPC_BURS3/283-352
UGPC_BURTA/282-351
UGPC_BURXL/283-353
UGPC_CHRSD/274-349
UGPC_CHRVO/279-349
UGPC_CUPNH/286-356
UGPC_CUPPJ/289-359
UGPC_ECO57/278-348
UGPC_ECOK1/278-348
UGPC_ECOL5/278-348
UGPC_ECOL6/278-348
UGPC_ECOLI/278-348
UGPC_ECOUT/278-348
UGPC_ERWCT/278-348
UGPC_PARDP/271-343
UGPC_PSYIN/273-350
UGPC_RALME/285-355
UGPC_RALSO/283-353
UGPC_RHILO/275-346
UGPC_RHIME/267-342
UGPC_RHOS1/270-341
UGPC_RHOS4/270-341
UGPC_SALCH/278-348
UGPC_SALPA/278-348
UGPC_SALTI/278-348
UGPC_SALTY/278-348
UGPC_SHIBS/278-348
UGPC_SHISS/278-348
UGPC_SILPO/271-341
UGPC_YERE8/278-352
UGPC_YERPA/278-347
UGPC_YERPE/278-347
UGPC_YERPN/278-347
UGPC_YERPS/278-347
Y2787_BRUAB/273-342
Y2993_BRUA2/273-342
Y3745_BRUSU/273-342
Y4OS_RHISN/294-361
YCJV_ECO57/281-351
YCJV_ECOL5/281-351
YCJV_ECOL6/281-351
YCJV_ECOLI/281-351
YCJV_ECOUT/281-351
YDCT_ECOLI/256-333
YURJ_BACSU/284-358
