# Supplementary material for: Contact prediction is hardest for the most informative contacts, but improves with the incorporation of contact potentials
Source: PLoS One. 2018 Jun 28;13(6):e0199585. doi: 10.1371/journal.pone.0199585 (PMC6023208; doi:10.1371/journal.pone.0199585)
Supplement: S1 Data — Each file in the ‘alignments’ directory herein corresponds to a protein family’s alignment and contains the accession number and sequence range of each sequence in the alignment. (TAR.GZ) [file pone.0199585.s001.tar.gz › alignments/Plasmid_stabil]

A0AY56_BURCH/1-80
A0B3K9_BURCH/1-64
A0FJX5_BACCO/10-97
A0JUN1_ARTS2/4-89
A0K317_BURCH/5-93
A0KW60_SHESA/4-96
A0L782_MAGSM/4-94
A0L9B7_MAGSM/4-94
A0LXG4_GRAFK/5-91
A0LYU3_GRAFK/8-103
A0LZV8_GRAFK/7-95
A0M0G3_GRAFK/3-52
A0M3X8_GRAFK/6-95
A0M654_GRAFK/3-91
A0P0T3_9RHOB/4-93
A0P0T5_9RHOB/4-90
A0R864_PELPD/2-89
A0RN91_CAMFF/6-90
A0RRJ2_CAMFF/2-88
A0YKJ4_LYNSP/5-93
A0YR94_LYNSP/1-53
A0YWH2_LYNSP/5-91
A0YZF8_LYNSP/4-91
A0ZD92_NODSP/5-99
A0ZHX8_NODSP/5-84
A0ZLQ7_NODSP/4-94
A1AN19_PELPD/3-90
A1ASA7_PELPD/3-92
A1ATA4_PELPD/8-97
A1AYB7_PARDP/5-95
A1B6K2_PARDP/3-93
A1B816_PARDP/4-90
A1B8Q3_PARDP/4-91
A1BD41_CHLPD/3-89
A1BFS4_CHLPD/4-95
A1BFT3_CHLPD/5-97
A1BG78_CHLPD/5-85
A1BG91_CHLPD/6-97
A1BIG2_CHLPD/7-98
A1EIL1_VIBCH/4-93
A1EIP5_VIBCH/4-92
A1EIS1_VIBCH/5-85
A1EIV5_VIBCH/6-86
A1EIW6_VIBCH/4-92
A1EQB2_VIBCH/2-89
A1ES50_VIBCH/3-90
A1F1R6_VIBCH/13-98
A1F1Z7_VIBCH/12-100
A1F245_VIBCH/3-89
A1F2Z8_VIBCH/5-85
A1F332_VIBCH/6-86
A1F343_VIBCH/4-92
A1HRH8_9FIRM/5-90
A1JJ38_YERE8/5-86
A1JL30_YERE8/5-85
A1JMP7_YERE8/7-92
A1JUB0_YERE8/2-90
A1KA38_AZOSB/4-94
A1KI34_MYCBP/9-89
A1KK24_MYCBP/5-94
A1KKI5_MYCBP/5-92
A1KML1_MYCBP/5-85
A1R2P7_ARTAT/5-84
A1REN8_SHESW/6-94
A1RM24_SHESW/7-103
A1SK48_NOCSJ/13-94
A1TVL5_ACIAC/8-117
A1TYA3_MARAV/4-90
A1U628_MARAV/5-85
A1VGQ2_DESVV/6-93
A1VX59_POLNA/7-94
A1W827_ACISJ/4-90
A1WDM5_ACISJ/32-100
A1WDR2_ACISJ/4-92
A1WK81_VEREI/5-94
A1WKL7_VEREI/1-60
A1WLS9_VEREI/34-117
A1WN65_VEREI/4-98
A1WN72_VEREI/4-96
A1WQY7_VEREI/4-91
A1WSS7_VEREI/5-88
A1Y2V8_9BACT/15-81
A1ZNV4_9BACT/3-93
A1ZRR8_9BACT/7-97
A2P9P2_VIBCH/4-93
A2P9P4_VIBCH/2-89
A2P9Q6_VIBCH/3-90
A2P9S4_VIBCH/4-92
A2P9T7_VIBCH/6-87
A2PCW6_VIBCH/2-48
A2PRJ3_VIBCH/2-89
A2PWL7_VIBCH/5-85
A2PWR4_VIBCH/4-93
A2PX10_VIBCH/4-92
A2PXR2_VIBCH/3-88
A2RFU9_STRPG/6-98
A2RGF7_STRPG/8-106
A2SGD3_METPP/100-200
A2SGE1_METPP/5-101
A2SMX2_METPP/5-101
A2TUV4_9FLAO/4-93
A2VHE1_MYCTU/9-89
A2VJ66_MYCTU/5-94
A2VJN8_MYCTU/5-92
A2VLJ9_MYCTU/5-85
A2VU23_9BURK/5-93
A2W0P1_9BURK/5-97
A2W2H3_9BURK/1-64
A3CRW0_METMJ/4-86
A3CT97_METMJ/5-87
A3CUI4_METMJ/5-88
A3CVK1_METMJ/4-82
A3DB29_SHEB5/5-87
A3ETS5_9BACT/2-88
A3ETX5_9BACT/4-92
A3GK96_VIBCH/12-100
A3GKD3_VIBCH/3-89
A3GKF2_VIBCH/5-85
A3GKT0_VIBCH/4-92
A3GKT3_VIBCH/4-89
A3GRZ3_VIBCH/4-92
A3GSV7_VIBCH/4-93
A3GVM9_VIBCH/4-92
A3GVR5_VIBCH/5-85
A3GVT0_VIBCH/12-100
A3H1M7_VIBCH/4-89
A3HU69_9BACT/3-95
A3IHU5_9CHRO/3-67
A3IHW3_9CHRO/4-90
A3ILX8_9CHRO/9-90
A3IMA0_9CHRO/1-58
A3IUN4_9CHRO/5-93
A3IWI9_9CHRO/4-91
A3IXE1_9CHRO/1-74
A3IXW4_9CHRO/4-85
A3IYM4_9CHRO/5-98
A3J4H1_9FLAO/5-91
A3J506_9FLAO/5-92
A3J569_9FLAO/6-93
A3J756_9FLAO/4-92
A3J7Z4_9ALTE/4-92
A3J801_9ALTE/5-87
A3J805_9ALTE/3-90
A3J9A6_9ALTE/5-97
A3J9A9_9ALTE/10-101
A3J9T1_9ALTE/7-108
A3JF92_9ALTE/4-93
A3JG74_9ALTE/5-88
A3JGG2_9ALTE/2-90
A3JI09_9ALTE/5-94
A3JKY7_9ALTE/4-92
A3L0U5_PSEAE/3-91
A3L3X4_PSEAE/4-109
A3L5T1_PSEAE/6-101
A3LAU7_PSEAE/5-84
A3LKM1_PSEAE/4-109
A3PM04_RHOS1/4-82
A3PQH4_RHOS1/3-93
A3RE14_VIBVU/4-93
A3RE16_VIBVU/4-92
A3RE18_VIBVU/4-92
A3RE22_VIBVU/3-90
A3RSQ8_RALSO/16-101
A3RTV6_RALSO/8-87
A3RY29_RALSO/3-91
A3SHL2_9RHOB/4-90
A3T2P5_9RHOB/4-92
A3T3A9_9RHOB/13-100
A3TYN3_9RHOB/5-96
A3U899_CROAH/4-92
A3UMK7_VIBSP/5-85
A3VJ10_9RHOB/4-92
A3VJB8_9RHOB/1-77
A3VM65_9RHOB/3-94
A3W3P5_9RHOB/8-95
A3W8M2_9RHOB/5-96
A3XEP6_9RHOB/5-84
A3XGT9_LEEBM/5-91
A3XIC7_LEEBM/4-93
A3XIU7_LEEBM/3-91
A3XPM8_LEEBM/6-95
A3XQ33_LEEBM/3-95
A3XT15_9VIBR/7-100
A3Y9S5_9GAMM/4-92
A3Y9U1_9GAMM/11-99
A3YCL5_9GAMM/3-92
A3YPU2_CAMJE/3-90
A3Z0N3_9SYNE/5-85
A3Z4S8_9SYNE/3-91
A3ZAJ3_9SYNE/1-29
A3ZC65_CAMJE/3-90
A3ZLK4_9PLAN/4-72
A3ZYV6_9PLAN/3-94
A4A4J6_9GAMM/4-94
A4A4L4_9GAMM/4-99
A4A4S6_9GAMM/4-99
A4BL27_9GAMM/4-95
A4BMI0_9GAMM/2-61
A4BMP0_9GAMM/2-41
A4BNH7_9GAMM/3-74
A4BQD6_9GAMM/3-90
A4BR62_9GAMM/4-95
A4BU82_9GAMM/6-99
A4BUV9_9GAMM/4-95
A4BV17_9GAMM/1-90
A4BVE8_9GAMM/4-81
A4EBD8_9ACTN/6-97
A4ED50_9ACTN/5-88
A4ED86_9ACTN/1-72
A4FXI4_METM5/5-85
A4FY02_METM5/8-89
A4GRN1_LEIXC/8-89
A4J7C4_DESRM/10-101
A4JGM7_BURVG/5-100
A4JW78_BURVG/3-92
A4JX65_9CAUD/4-84
A4KIA0_MYCTU/5-94
A4KIS1_MYCTU/5-92
A4KKD1_MYCTU/5-85
A4KVF6_RHIME/5-94
A4N0E5_HAEIF/9-100
A4N1K6_HAEIF/5-85
A4N604_HAEIF/9-100
A4N6D8_HAEIF/4-81
A4N802_HAEIF/5-85
A4NCX7_HAEIF/5-85
A4NH34_HAEIF/9-100
A4NL82_HAEIF/5-85
A4NMZ1_HAEIF/9-100
A4NT94_HAEIF/3-62
A4NWG3_HAEIF/5-85
A4SUK2_AERS4/5-98
A4TAS7_MYCGI/2-60
A4TSM6_YERPP/2-90
A4TZP8_9PROT/3-107
A4U2H9_9PROT/4-94
A4VUR3_STRSY/7-84
A4VWH7_STRSY/4-86
A4VXY4_STRSY/13-109
A4W085_STRS2/5-87
A4W109_STRS2/7-84
A4W2S9_STRS2/4-86
A4W478_STRS2/13-109
A4W5Z3_ENT38/5-85
A4W638_ENT38/3-91
A4WGJ0_ENT38/4-91
A4WGK3_ENT38/1-39
A4WGM4_ENT38/5-85
A4WGQ1_ENT38/1-39
A4WTK3_RHOS5/3-93
A4X0A7_RHOS5/4-92
A4XER6_NOVAD/6-99
A4XMT2_CALS8/4-94
A4XU70_PSEMY/6-99
A4XYU4_PSEMY/3-89
A4Y1S9_SHEPC/6-103
A4Y1U4_SHEPC/5-93
A4Y2H7_SHEPC/6-94
A4YB90_SHEPC/4-96
A4YKR1_BRASO/3-92
A4YL73_BRASO/1-50
A4Z1R5_BRASO/4-92
A4Z2E6_BRASO/4-90
A5D6C5_PELTS/4-87
A5EB53_BRASB/4-84
A5EL44_BRASB/5-99
A5EQT7_BRASB/4-81
A5EZ13_VIBC3/12-100
A5EZ46_VIBC3/4-93
A5EZ82_VIBC3/3-90
A5EZA9_VIBC3/4-92
A5EZC1_VIBC3/5-85
A5EZG6_VIBC3/6-86
A5EZI9_VIBC3/4-92
A5FB90_FLAJ1/4-93
A5FFZ7_FLAJ1/3-89
A5FGX0_FLAJ1/2-84
A5FH09_FLAJ1/5-97
A5FH85_FLAJ1/5-92
A5FHX4_FLAJ1/5-97
A5FMU8_FLAJ1/3-89
A5FQ99_DEHSB/4-82
A5FT65_ACICJ/3-91
A5FTD5_ACICJ/3-91
A5FUA4_ACICJ/3-89
A5FUD7_ACICJ/3-89
A5G3C1_GEOUR/5-84
A5G524_GEOUR/3-90
A5G533_GEOUR/7-93
A5G6E2_GEOUR/5-93
A5G708_GEOUR/7-96
A5G9X3_GEOUR/3-91
A5G9Z6_GEOUR/1-52
A5GA72_GEOUR/3-89
A5GAD8_GEOUR/7-97
A5GAE4_GEOUR/3-93
A5GCX5_GEOUR/3-89
A5GE31_GEOUR/5-97
A5IFF3_LEGPC/4-92
A5IFL9_LEGPC/9-92
A5KN08_9FIRM/5-99
A5KNR1_9FIRM/7-98
A5KZP7_9GAMM/4-102
A5L9K5_STRPN/4-92
A5LDG1_STRPN/7-87
A5LJI1_STRPN/4-92
A5LMS6_STRPN/4-84
A5LV85_STRPN/4-84
A5LWV3_STRPN/4-92
A5LYM0_STRPN/4-92
A5M3E3_STRPN/4-84
A5M4T1_STRPN/4-92
A5M7H3_STRPN/4-84
A5MDV9_STRPN/4-92
A5MGT9_STRPN/4-84
A5MKL7_STRPN/5-100
A5MP44_STRPN/4-84
A5MSM8_STRPN/4-84
A5TSC2_FUSNP/5-86
A5TT27_FUSNP/5-79
A5TWQ7_FUSNP/10-96
A5U1U4_MYCTA/9-89
A5U3X7_MYCTA/5-94
A5U4G8_MYCTA/5-92
A5U6M0_MYCTA/5-85
A5UDE8_HAEIE/5-85
A5UE14_HAEIE/9-100
A5UG65_HAEIG/5-86
A5UVI5_ROSS1/11-85
A5UYS1_ROSS1/6-86
A5V9X8_SPHWW/8-107
A5VG17_SPHWW/4-92
A5VNY4_BRUO2/3-91
A5VZQ9_PSEP1/2-71
A5WLS6_MYCTF/9-89
A5WNT3_MYCTF/5-94
A5WPB4_MYCTF/5-92
A5WRC0_MYCTF/5-85
A5ZNL4_9FIRM/6-98
A5ZQY6_9FIRM/7-101
A5ZUC5_9FIRM/5-91
A6A362_VIBCH/6-70
A6A392_VIBCH/4-93
A6A6R2_VIBCH/4-94
A6A6S5_VIBCH/6-94
A6A7S5_VIBCH/5-85
A6AAQ1_VIBCH/4-93
A6ACF6_VIBCH/4-92
A6AFX9_VIBCH/4-93
A6AFZ8_VIBCH/3-90
A6AHC7_VIBCH/2-89
A6AHD1_VIBCH/13-98
A6AKB7_VIBHA/5-85
A6AXK8_VIBPA/5-85
A6AXM9_VIBPA/2-89
A6BEB1_9FIRM/5-99
A6BTZ5_YERPE/4-82
A6DGD2_9BACT/5-93
A6DQU4_9BACT/4-92
A6DTU3_9BACT/6-85
A6DTX8_9BACT/6-85
A6DUJ8_9BACT/3-89
A6ELN4_9BACT/2-77
A6ENS5_9BACT/4-92
A6EPL2_9BACT/6-93
A6ES96_9BACT/4-93
A6ET46_9BACT/5-93
A6EU15_9BACT/5-98
A6EUA3_9BACT/7-94
A6EVY8_9ALTE/4-88
A6EY00_9ALTE/3-91
A6F079_9ALTE/3-92
A6F1G9_9ALTE/7-87
A6FKN1_9RHOB/4-92
A6FLA2_9RHOB/4-98
A6FMC2_9RHOB/4-95
A6FVT2_9RHOB/4-82
A6FWK3_9RHOB/5-98
A6FWK6_9RHOB/4-82
A6FWM3_9RHOB/1-92
A6FYW7_9DELT/3-90
A6GFH6_9DELT/2-69
A6GTN3_9BURK/6-84
A6GUE3_9BURK/4-91
A6GVU7_FLAPJ/5-91
A6H0Y0_FLAPJ/5-98
A6H963_9ZZZZ/4-93
A6LDN5_PARD8/10-101
A6LEP4_PARD8/5-91
A6LFE7_PARD8/4-90
A6M3N3_YERPE/2-90
A6M451_YERPE/5-97
A6N5A3_PSEAE/4-109
A6N8V1_9BACT/5-94
A6NUB5_9BACE/6-96
A6Q915_SULNB/7-98
A6QA11_SULNB/6-97
A6QC51_SULNB/4-88
A6T648_KLEP7/3-83
A6THG1_KLEP7/5-85
A6TK89_ALKMQ/4-96
A6TKV5_ALKMQ/10-101
A6TLA4_ALKMQ/4-98
A6UEH5_SINMW/2-87
A6UMY5_SINMW/4-86
A6UN09_SINMW/3-91
A6USS5_METVS/8-89
A6UXR1_PSEA7/3-91
A6V9Z0_PSEA7/4-109
A6VAQ1_PSEA7/1-62
A6VCR1_PSEA7/6-99
A6VW45_MARMS/4-92
A6VW79_MARMS/4-92
A6VWE3_MARMS/4-90
A6VYS9_MARMS/3-92
A6W219_MARMS/14-94
A6W2I8_MARMS/3-89
A6WUM1_SHEB8/5-85
A6X7M9_OCHA4/5-84
A6XRX9_VIBCH/4-93
A6XS51_VIBCH/6-94
A7AAZ7_9PORP/6-92
A7ABV3_9PORP/5-96
A7B179_RUMGN/7-101
A7B219_RUMGN/4-94
A7B5R9_RUMGN/5-99
A7BAH6_9ACTO/5-86
A7BEP2_9ACTO/4-83
A7BER6_9ACTO/5-87
A7BTB9_9GAMM/5-84
A7BX33_9GAMM/4-84
A7C392_9GAMM/6-87
A7C5T4_9GAMM/2-81
A7C6B1_9GAMM/1-78
A7FC28_YERP3/4-95
A7FIW8_YERP3/5-85
A7FIX9_YERP3/12-106
A7GZT8_CAMC5/6-97
A7H0I0_CAMC5/1-78
A7H237_CAMJD/3-90
A7H376_CAMJD/2-88
A7H3H8_CAMJD/3-89
A7H614_CAMJD/3-84
A7H7Z4_ANADF/3-89
A7HR01_PARL1/4-93
A7HRY6_PARL1/2-71
A7HTK3_PARL1/5-87
A7HZ68_PARL1/88-170
A7I5B2_METB6/4-82
A7I9F4_METB6/6-88
A7IM12_XANP2/9-98
A7IQA1_XANP2/4-90
A7JPN3_PASHA/4-88
A7JPY2_PASHA/8-95
A7JR56_PASHA/7-94
A7JRP0_PASHA/2-90
A7JVB5_PASHA/5-92
A7JWX5_PASHA/4-88
A7JX15_PASHA/6-91
A7K7H5_COMTE/4-92
A7KG77_KLEPN/5-85
A7LRH6_BACOV/6-93
A7MAH1_PSEAE/1-59
A7MM29_ENTS8/5-85
A7MP61_ENTS8/3-81
A7MSI0_VIBHB/4-92
A7MYG8_VIBHB/3-90
A7N3G1_VIBHB/5-99
A7N8S2_VIBHB/4-92
A7N8U1_VIBHB/5-100
A7NR99_ROSCS/11-85
A7V5G1_BACUN/3-96
A7VC41_9CLOT/8-100
A7VDD9_9CLOT/4-95
A7VFX7_9CLOT/6-98
A7VG63_9CLOT/1-60
A7VGL0_9CLOT/4-94
A7VJ88_9CLOT/5-98
A7ZG52_CAMC1/1-70
A7ZG91_CAMC1/4-88
A7ZGD9_CAMC1/9-88
A7ZGU0_ECO24/3-91
A7ZNQ5_ECO24/4-91
A8AD82_CITK8/7-99
A8AEE0_CITK8/4-85
A8ART4_CITK8/5-95
A8ARU0_CITK8/1-70
A8BSK8_9PROT/3-91
A8EBU6_BURPS/4-90
A8EUL7_ARCB4/6-95
A8F306_RICM5/4-50
A8FN35_CAMJ8/3-90
A8G7S6_SERP5/3-90
A8G9X9_SERP5/4-97
A8GA91_SERP5/4-95
A8GEA3_SERP5/7-99
A8GHN4_SERP5/3-88
A8GJL2_SERP5/3-90
A8GKN9_SERP5/5-91
A8GUZ0_RICB8/4-81
A8GV12_RICB8/8-93
A8GY75_RICB8/5-85
A8HKT6_BURPS/4-81
A8HZA0_AZOC5/7-98
A8I571_AZOC5/3-73
A8KVL5_BURPS/4-90
A8L2S0_FRASN/10-91
A8LFI5_FRASN/7-86
A8LTB3_DINSH/8-95
A8LU92_DINSH/4-91
A8M7H4_SALAI/4-79
A8PK60_9COXI/4-83
A8RAC6_9FIRM/5-76
A8RIG7_9CLOT/8-98
A8RVG6_9CLOT/8-94
A8S0R9_9CLOT/4-92
A8S3K5_9CLOT/5-101
A8SAG7_9FIRM/6-98
A8SDI2_9FIRM/5-92
A8SDI5_9FIRM/6-98
A8SQK1_9FIRM/6-98
A8SRA2_9FIRM/7-101
A8SSI3_9FIRM/6-100
A8SVP6_9FIRM/6-100
A8T9L7_9VIBR/4-92
A8TQ50_9PROT/4-91
A8TTX4_9PROT/2-110
A8TX13_9PROT/7-88
A8TY26_9PROT/5-98
A8U6V9_9LACT/7-89
A8UT45_9AQUI/4-86
A8UWZ8_9AQUI/6-84
A8UYG4_9AQUI/5-88
A8UZD9_9AQUI/4-88
A8V2V5_9AQUI/4-90
A8Y9J6_MICAE/5-100
A8YB28_MICAE/3-85
A8YCG5_MICAE/11-99
A8YCM9_MICAE/12-93
A8YCP1_MICAE/3-93
A8YDF1_MICAE/5-84
A8YDR6_MICAE/4-73
A8YEL7_MICAE/3-85
A8YG45_MICAE/5-84
A8YHN2_MICAE/2-80
A8YIT8_MICAE/5-83
A8YJY5_MICAE/4-80
A8YJY7_MICAE/5-83
A8YK37_MICAE/3-91
A8YK56_MICAE/3-93
A8YL91_MICAE/5-83
A8YMB4_MICAE/3-84
A8YMU1_MICAE/3-89
A8YN16_MICAE/9-95
A8YV94_LACH4/4-104
A8ZPZ1_ACAM1/5-84
A8ZR39_DEIGD/7-87
A8ZTZ0_DESOH/3-91
A9A0Z6_DESOH/4-81
A9A6F6_METM6/2-86
A9A6F7_METM6/4-76
A9A6H2_METM6/5-85
A9AKD8_BURM1/8-95
A9BN93_DELAS/6-99
A9BVK6_DELAS/4-87
A9C0Z8_DELAS/5-94
A9CGP9_AGRT5/3-91
A9CIM9_AGRT5/6-92
A9CK22_AGRT5/5-88
A9CTW3_9RHIZ/74-161
A9CWF0_9RHIZ/3-90
A9D084_9GAMM/6-84
A9DE32_9RHIZ/3-87
A9DP35_9FLAO/4-91
A9DP41_9FLAO/5-98
A9EE34_9RHOB/1-77
A9EGP1_9RHOB/5-96
A9EI92_9GAMM/4-92
A9F065_SORC5/89-180
A9F114_SORC5/4-90
A9GR48_SORC5/7-95
A9H6V4_GLUDA/3-82
A9HCN8_GLUDA/4-92
A9HCY6_GLUDA/6-87
A9INB5_BART1/4-92
A9IPB3_BART1/5-87
A9IPY8_BART1/3-89
A9KC63_COXBN/5-98
A9L6M1_SHEB9/5-85
A9L6P3_SHEB9/4-92
A9LK42_SALEN/5-84
A9M8I2_BRUC2/3-91
A9MEX3_SALAR/5-85
A9N645_SALPB/5-85
A9NCC9_COXBR/5-98
A9QP05_SALET/5-85
A9QYE7_YERPG/5-97
A9R4M8_YERPG/4-82
A9R9F1_YERPG/2-90
A9VW25_METEP/5-99
A9VWV6_METEP/2-67
A9W2W0_METEP/3-92
A9W8D1_METEP/4-92
A9WKP7_RENSM/5-83
A9ZFI5_YERPE/2-90
A9ZFK0_YERPE/1-78
A9ZJY7_COXBU/5-99
A9ZVZ4_YERPE/4-82
B0A3T1_YERPE/2-90
B0BFV1_9BACT/4-90
B0BG46_9BACT/4-92
B0BHQ1_9BACT/4-93
B0BU78_ACTPJ/5-93
B0C2F9_ACAM1/4-94
B0CK93_BRUSI/3-91
B0EYQ1_ECOLX/5-84
B0G274_9FIRM/5-99
B0G634_9FIRM/5-96
B0G6K9_9FIRM/4-94
B0G7D1_9FIRM/5-99
B0G8P8_9FIRM/5-99
B0G9U5_9FIRM/8-99
B0GKP8_YERPE/2-90
B0GN99_YERPE/4-82
B0GYD9_YERPE/2-90
B0H6I7_YERPE/4-82
B0HBU6_YERPE/2-90
B0HIS1_YERPE/4-82
B0HNR6_YERPE/2-90
B0HVN3_YERPE/4-82
B0HZS9_YERPE/2-90
B0JFS2_MICAN/4-91
B0JGY1_MICAN/3-84
B0JHM7_MICAN/5-84
B0JKH1_MICAN/4-83
B0JM09_MICAN/23-60
B0JQF7_MICAN/5-86
B0JRB4_MICAN/4-91
B0JRQ6_MICAN/5-85
B0JRX6_MICAN/3-93
B0JT06_MICAN/3-93
B0JV34_MICAN/4-91
B0JWM3_MICAN/5-84
B0KBL4_THEP3/7-82
B0MFY8_9FIRM/6-98
B0MHP4_9FIRM/5-99
B0MRI0_9FIRM/3-95
B0NE10_EUBSP/8-94
B0NIQ6_EUBSP/7-101
B0NJN0_EUBSP/9-100
B0NP32_BACSE/3-94
B0PAK6_9FIRM/5-81
B0PGM8_9FIRM/4-96
B0QV34_HAEPR/4-86
B0QVT0_HAEPR/7-91
B0QX79_HAEPR/4-88
B0RMF0_XANCB/5-91
B0RMH6_XANCB/4-44
B0RPR2_XANCB/4-94
B0RYC7_XANCB/5-100
B0RYF5_XANCB/4-97
B0S3P6_FINM2/3-84
B0SUM6_CAUSK/1-80
B0SVC1_CAUSK/6-96
B0SVD5_CAUSK/3-89
B0SWB8_CAUSK/4-91
B0SZ68_CAUSK/4-92
B0SZZ9_CAUSK/5-95
B0T183_CAUSK/3-91
B0T579_CAUSK/3-81
B0T7Z6_CAUSK/3-90
B0U2Z8_XYLFM/5-87
B0U3P3_XYLFM/5-91
B0UIP8_METS4/4-79
B0USZ6_HAES2/4-81
B0UTN5_HAES2/6-105
B0UV74_HAES2/8-97
B0V430_ACIBY/5-86
B0VJK6_CLOAI/4-88
B0YN41_9NEIS/46-114
B1C0X2_9FIRM/4-96
B1EFS7_9ESCH/5-85
B1FH36_9BURK/8-95
B1FHU0_9BURK/5-85
B1FNP7_9BURK/1-47
B1G644_9BURK/6-96
B1G6V8_9BURK/3-90
B1HDL7_BURPS/4-90
B1I2Q9_DESAP/15-106
B1I902_STRPI/4-92
B1IC19_STRPI/4-84
B1IR28_ECOLC/5-85
B1JET0_PSEPW/3-89
B1K402_BURCC/1-42
B1K615_BURCC/5-97
B1LJF9_ECOSM/2-89
B1LM90_ECOSM/3-89
B1LNV9_ECOSM/4-90
B1LRC2_ECOSM/5-85
B1M916_METRJ/3-90
B1MU31_SALDU/5-84
B1P7M0_ECOLX/4-92
B1S1C2_STRPN/4-86
B1S2I5_STRPN/4-92
B1S496_STRPN/4-84
B1T1D2_9BURK/1-47
B1T3S3_9BURK/1-82
B1VCJ2_ECOLX/3-91
B1VJ73_PROMH/3-93
B1WQE6_CYAA5/5-93
B1WTY8_CYAA5/9-110
B1WV49_CYAA5/13-92
B1WXG7_CYAA5/4-85
B1WYN6_CYAA5/4-82
B1X0M0_CYAA5/5-85
B1XF31_ECODH/5-85
B1XLU3_SYNP2/6-85
B1Y4I7_LEPCP/3-90
B1YEY1_EXIS2/6-88
B1YFB3_EXIS2/11-86
B1YQP8_BURA4/5-93
B1Z1X1_BURA4/5-85
B1Z8T2_METPB/3-92
B1Z8U4_METPB/5-94
B1ZEV3_METPB/4-92
B1ZHC2_METPB/3-91
B1ZJ00_METPB/6-85
B1ZJX4_METPB/4-94
B1ZL28_METPB/4-91
B1ZL41_METPB/9-95
B1ZM49_METPB/4-92
B1ZS24_OPITP/10-92
B1ZY22_OPITP/5-91
B2AG38_CUPTR/1-83
B2DH49_STRPN/4-92
B2DII9_STRPN/4-84
B2DNG3_STRPN/4-84
B2DQ67_STRPN/4-92
B2DS13_STRPN/4-92
B2DTF9_STRPN/4-84
B2DY01_STRPN/4-84
B2E001_STRPN/4-92
B2E013_STRPN/4-86
B2E647_STRPN/4-92
B2E7Y9_STRPN/4-84
B2FDB8_RHIME/30-111
B2FQH4_STRMK/5-100
B2GKJ4_KOCRD/5-84
B2I3K8_ACIBC/5-85
B2I3S7_ACIBC/5-85
B2I4Z9_XYLF2/4-93
B2I5E7_XYLF2/4-92
B2I5P1_XYLF2/5-87
B2IHY1_BEII9/4-78
B2IL40_BEII9/5-85
B2ILA6_BEII9/1-73
B2IPQ9_STRPS/7-87
B2ISK2_STRPS/4-92
B2ITZ8_NOSP7/1-32
B2IUC8_NOSP7/5-99
B2IVE3_NOSP7/5-91
B2IWJ0_NOSP7/3-83
B2J094_NOSP7/5-93
B2J2I6_NOSP7/12-90
B2J5R6_NOSP7/5-84
B2JAG0_NOSP7/4-91
B2JY20_BURP8/3-91
B2K002_YERPB/4-82
B2KAI2_YERPB/2-90
B2N052_ECOLX/3-95
B2NV90_ECO57/2-89
B2NW73_ECO57/3-91
B2P774_ECO57/2-89
B2P975_ECO57/3-91
B2PQS3_ECO57/3-91
B2PR81_ECO57/2-89
B2PVH9_PROST/3-90
B2S9P9_BRUA1/3-91
B2SI66_XANOP/5-100
B2SI72_XANOP/1-85
B2SUT1_XANOP/2-69
B2SVX6_XANOP/1-79
B2TYA1_SHIB3/4-91
B2U690_ECOLX/5-95
B2UC45_RALPJ/3-89
B2UDR0_RALPJ/5-91
B2UE99_RALPJ/3-91
B2UU11_HELPS/4-91
B2UU44_HELPS/4-88
B3AAM4_ECO57/2-89
B3ABK3_ECO57/3-91
B3ADZ9_ECO57/4-92
B3AMC2_ECO57/2-89
B3APM3_ECO57/3-91
B3ASY5_ECO57/3-91
B3AT64_ECO57/4-92
B3B1S7_ECO57/2-89
B3B5C9_ECO57/3-91
B3BEX8_ECO57/2-89
B3BPN2_ECO57/3-91
B3BYQ0_ECO57/2-89
B3C110_ECO57/3-91
B3CDU0_9BACE/3-97
B3CHK6_9BACE/3-93
B3CLQ3_WOLPP/15-91
B3CNY0_WOLPP/10-91
B3E6F1_GEOLS/4-93
B3EAG1_GEOLS/3-91
B3ECU0_CHLL2/4-91
B3ECX5_CHLL2/5-85
B3ECY1_CHLL2/5-97
B3EE83_CHLL2/1-91
B3EG53_CHLL2/4-91
B3EIZ2_CHLPB/3-89
B3EK67_CHLPB/5-93
B3EKE2_CHLPB/4-95
B3EKQ1_CHLPB/7-98
B3EN58_CHLPB/4-90
B3ENE7_CHLPB/3-91
B3ENY0_CHLPB/1-85
B3EQG7_CHLPB/3-89
B3EQR6_CHLPB/4-93
B3HBC2_ECOLX/3-91
B3HKA8_ECOLX/5-94
B3HKE0_ECOLX/4-91
B3I2V9_ECOLX/4-91
B3IA52_ECOLX/5-85
B3IBG9_ECOLX/5-86
B3IKS5_ECOLX/4-91
B3INC3_ECOLX/4-92
B3IP04_ECOLX/5-85
B3KLY5_RHIME/9-65
B3PHW7_CELJU/3-91
B3PHY2_CELJU/4-92
B3PTD9_RHIE6/5-97
B3Q124_RHIE6/1-90
B3Q417_RHIE6/3-91
B3Q492_RHIE6/4-93
B3Q5V1_RHIE6/3-91
B3QHP7_RHOPT/3-91
B3QI94_RHOPT/3-92
B3QJK2_RHOPT/2-92
B3QM03_CHLP8/4-90
B3R7G5_CUPTR/3-89
B3T8I3_9ZZZZ/13-89
B3VUH9_HELPY/3-88
B3VUI1_HELPY/4-90
B3VUI5_HELPY/4-89
B3WDT3_LACCB/1-75
B3WPX8_ECOLX/4-91
B3WRY5_ECOLX/5-85
B3X775_SHIDY/5-84
B3XEA0_ECOLX/4-93
B3XED4_ECOLX/5-85
B3XK28_ECOLX/4-92
B3XKX5_LACRE/6-99
B3XMU1_LACRE/6-95
B3YCD2_SALET/5-85
B3ZZZ4_SALNE/5-85
B4A231_SALNE/4-91
B4A4G0_SALNE/5-85
B4CV83_9BACT/81-169
B4CXC8_9BACT/3-89
B4EF23_BURCJ/5-93
B4ESP1_PROMH/2-90
B4F1U9_PROMH/1-85
B4F1Z8_PROMH/6-99
B4RD02_PHEZH/8-90
B4S5Q6_PROA2/5-85
B4SAZ5_PELPB/4-90
B4SB69_PELPB/1-82
B4SBT8_PELPB/3-89
B4SDM4_PELPB/3-93
B4SDY5_PELPB/5-97
B4SEN3_PELPB/5-93
B4SFA6_PELPB/4-92
B4SFL4_PELPB/4-84
B4SFS0_PELPB/7-98
B4SGP2_PELPB/3-91
B4SH70_PELPB/5-82
B4SS93_STRM5/4-99
B4T3J5_SALNS/5-85
B4T783_SALHS/4-92
B4TG02_SALHS/4-91
B4TG30_SALHS/5-85
B4THY2_SALHS/5-85
B4TKW2_SALET/4-92
B4TLR0_SALET/4-92
B4TLY0_SALSV/5-85
B4TT72_SALSV/5-85
B4TUH4_SALSV/4-91
B4TVL9_SALSV/5-85
B4U0N0_STREM/10-108
B4U2C0_STREM/4-86
B4U692_HYDS0/4-83
B4VL54_9CYAN/5-87
B4VQ71_9CYAN/2-41
B4VQ78_9CYAN/3-90
B4VQS9_9CYAN/4-91
B4VTJ2_9CYAN/5-93
B4VZP3_9CYAN/4-91
B4VZQ7_9CYAN/3-89
B4W0V3_9CYAN/4-91
B4W475_9CYAN/4-91
B4W539_9CYAN/5-84
B4W7L9_9CAUL/3-87
B4W9D0_9CAUL/4-91
B4WAA9_9CAUL/5-85
B4WAT1_9CAUL/3-90
B4WCA8_9CAUL/4-92
B4WV78_9SYNE/5-103
B4X3L8_9GAMM/1-74
B4X3S6_9GAMM/3-91
B5BKP9_SALPK/5-85
B5BV96_SALET/5-85
B5BZE1_SALET/2-89
B5C0V8_SALET/5-85
B5C7Y2_SALET/5-85
B5CAL7_SALET/5-85
B5CBU2_SALET/4-91
B5CKP1_9FIRM/5-107
B5CKR7_9FIRM/5-99
B5CMN9_9FIRM/2-81
B5CNY9_9FIRM/4-94
B5E4V8_STRP4/4-84
B5E6U8_STRP4/4-92
B5EKR0_ACIF5/4-91
B5EPR0_ACIF5/5-85
B5ERW2_ACIF5/4-67
B5EU69_VIBFM/5-85
B5EUR0_VIBFM/4-93
B5F5Y5_SALA4/5-85
B5FH10_SALDC/5-84
B5FKD7_SALDC/6-91
B5FSE2_SALDC/5-85
B5GM03_STRCL/5-82
B5GQT2_STRCL/5-82
B5GUF4_STRCL/7-82
B5GVR4_STRCL/5-82
B5H273_STRCL/4-82
B5HU57_9ACTO/46-131
B5IBE5_ACIB4/4-86
B5ICE7_ACIB4/2-61
B5IF38_ACIB4/5-74
B5IF51_ACIB4/4-86
B5IGA8_ACIB4/5-82
B5IGM5_ACIB4/5-82
B5IHE8_ACIB4/1-45
B5JD95_9BACT/2-65
B5JEA8_9BACT/4-90
B5JRJ3_9BACT/5-84
B5K397_9RHOB/1-78
B5KDT9_9RHOB/7-85
B5KDU6_9RHOB/1-82
B5KET5_9RHOB/1-82
B5MJW5_SALET/4-46
B5MMK8_SALET/5-85
B5MWR4_SALET/6-91
B5MY06_SALET/5-85
B5N203_SALET/5-85
B5N3B8_SALET/2-89
B5N9A4_SALET/5-85
B5NB34_SALET/5-85
B5NBS5_SALET/4-91
B5NLA0_SALET/5-85
B5NZZ7_SALET/5-85
B5P3W9_SALET/4-91
B5P6Y1_SALET/5-85
B5P971_SALET/5-84
B5PE10_SALET/5-85
B5PGH3_SALET/2-89
B5PI85_SALET/5-85
B5PPY7_SALHA/5-85
B5PW00_SALHA/5-85
B5Q3P0_SALVI/5-85
B5QBT6_SALVI/5-85
B5QJA0_CAMJE/6-93
B5R1H5_SALEP/5-85
B5R376_SALEP/6-91
B5R7J8_SALG2/6-91
B5R9I9_SALG2/5-85
B5RXK4_RALSO/8-87
B5RXP5_RALSO/16-101
B5S4V0_RALSO/3-91
B5SCJ3_RALSO/3-91
B5SKR2_RALSO/8-87
B5U4P0_9CAUD/22-101
B5W4C5_SPIMA/3-89
B5W4K8_SPIMA/4-91
B5W5B1_SPIMA/5-93
B5W6G5_SPIMA/4-94
B5WJP1_9BURK/3-94
B5WJQ3_9BURK/6-100
B5WLY1_9BURK/5-100
B5XII9_STRPZ/8-106
B5XKD6_STRPZ/1-55
B5XZX0_KLEP3/3-83
B5YPH8_ECO5E/3-91
B5Z2W7_ECO5E/2-89
B5Z7Q3_HELPG/2-62
B5ZA82_HELPG/2-62
B5ZAH2_HELPG/4-89
B5ZG05_GLUDA/4-91
B5ZGE8_GLUDA/6-87
B5ZKX9_GLUDA/4-92
B5ZNM9_RHILW/3-79
B5ZRQ8_RHILW/6-92
B5ZVQ3_RHILW/5-93
B6A1P2_RHILW/3-91
B6A1U2_RHILW/4-90
B6A2A0_RHILW/5-97
B6A419_RHILW/3-92
B6A4J1_RHILW/5-99
B6A4M0_RHILW/4-92
B6ALG7_9BACT/2-88
B6BFM6_9RHOB/6-94
B6BYG3_9GAMM/5-90
B6C3N6_9GAMM/4-85
B6C3P8_9GAMM/3-92
B6D409_9FLAO/7-98
B6EL55_ALISL/5-85
B6ERG4_ALISL/4-93
B6ERG8_ALISL/4-89
B6ET24_ALISL/2-89
B6FM82_9CLOT/5-87
B6FNP7_9CLOT/8-94
B6G834_9ACTN/4-97
B6G8U8_9ACTN/5-95
B6GD12_9ACTN/5-97
B6HYS7_ECOSE/4-91
B6IBX1_ECOSE/3-91
B6ICI5_ECOSE/4-71
B6IPZ4_RHOCS/10-110
B6IUF1_RHOCS/5-98
B6IWE7_RHOCS/3-90
B6J138_COXB2/5-98
B6J9E9_COXB1/5-98
B6JL31_HELP2/4-91
B6JPS6_HELP2/4-89
B6JPV6_HELP2/4-89
B6UYW2_KLEPN/5-95
B6VLV6_PHOAA/4-99
B6VM17_PHOAA/4-88
B6VM24_PHOAA/5-85
B6VMX5_PHOAA/5-85
B6XHA8_9ENTR/2-90
B6Y622_9RICK/21-97
B6Y9T1_9RICK/10-91
B6Y9V6_9RICK/6-86
B6ZQ22_ECO57/2-89
B7A4W2_ECO57/3-91
B7ARF0_9BACE/1-73
B7AV36_9BACE/5-99
B7B5B7_9PORP/6-100
B7B5C8_9PORP/5-96
B7B8E8_9PORP/9-57
B7BAG0_9PORP/7-91
B7BAQ5_9PORP/7-98
B7BCD0_9PORP/4-93
B7BGF3_9PORP/3-94
B7C9K5_9FIRM/3-95
B7CDE0_9FIRM/5-96
B7CDI1_9FIRM/4-86
B7DQT2_9BACL/3-79
B7J6U7_ACIF2/5-85
B7K0H2_CYAP8/5-93
B7K1N0_CYAP8/4-91
B7K3U7_CYAP8/5-81
B7K9V9_CYAP7/5-93
B7KCH3_CYAP7/4-91
B7KCQ6_CYAP7/5-98
B7KIL9_CYAP7/5-38
B7KSC4_METC4/2-67
B7KUF4_METC4/3-92
B7KUQ8_METC4/3-91
B7L9V5_ECO55/4-91
B7LI99_ECO45/4-92
B7LIF2_ECO81/5-85
B7LIH1_ECO81/4-92
B7LIT6_ECO81/5-84
B7LMQ8_ESCF3/31-111
B7LV46_ESCF3/4-91
B7LWX9_ECO55/3-91
B7LZU7_ECO8A/5-85
B7M466_ECO8A/4-91
B7MS91_ECO81/4-91
B7NJ91_ECO7I/13-100
B7NPP7_ECO7I/4-90
B7R169_9EURY/7-78
B7R3S8_9EURY/5-89
B7R3V1_9EURY/4-92
B7R4E4_9EURY/2-47
B7R4L6_9EURY/8-92
B7R5D9_9EURY/5-83
B7RV44_9GAMM/4-92
B7UTH9_ECO27/5-85
B7V241_PSEA8/3-91
B7VDL7_9BACT/5-85
B7VNN1_VIBSL/4-93
B7VQ57_VIBSL/3-90
B7XLI5_ENTBH/4-111
B8CXV5_HALOH/7-99
B8EFR1_SHEB2/5-85
B8ELL4_METSB/4-78
B8F0A7_THASP/3-89
B8F327_HAEPS/5-84
B8F4J8_HAEPS/4-88
B8F731_HAEPS/4-86
B8FFR6_DESAA/5-87
B8FPN2_DESHD/5-99
B8FPS3_DESHD/5-99
B8FQD0_DESHD/4-90
B8FR26_DESHD/2-80
B8FSA2_DESHD/3-85
B8FSA4_DESHD/6-96
B8FTC6_DESHD/9-100
B8FUZ0_DESHD/7-98
B8FWJ5_DESHD/8-102
B8G1F4_DESHD/4-90
B8G1F6_DESHD/7-65
B8G2G8_DESHD/5-95
B8GGJ1_METPE/6-86
B8GK22_METPE/5-86
B8GLB0_THISH/5-97
B8GLW9_THISH/5-83
B8GNG2_THISH/5-87
B8GNG6_THISH/3-89
B8GNS1_THISH/3-92
B8GPM3_THISH/3-89
B8GQL7_THISH/4-92
B8GQS5_THISH/5-87
B8GRB3_THISH/6-84
B8H055_CAUCN/16-100
B8H1I6_CAUCN/5-93
B8H1K9_CAUCN/4-92
B8H242_CAUCN/4-91
B8H2C1_CAUCN/4-92
B8H2M6_CAUCN/17-105
B8H318_CAUCN/3-67
B8H3U3_CAUCN/4-90
B8HM56_CYAP4/3-89
B8IDR8_METNO/27-102
B8IWM2_METNO/3-90
B8KCS5_VIBPA/4-92
B8QIS2_VIBFL/2-90
B8ZJK0_STRPJ/4-86
B8ZQ86_STRPJ/4-84
B9ADX8_METSM/5-86
B9B0C1_9BURK/8-95
B9B1C9_9BURK/3-94
B9CJW1_9ACTN/5-91
B9CJW7_9ACTN/7-101
B9CNA0_9ACTN/5-95
B9CNB9_9ACTN/5-88
B9CNN6_9ACTN/5-91
B9D140_WOLRE/3-90
B9D2N3_WOLRE/5-85
B9D4S4_WOLRE/4-88
B9JA47_AGRRK/5-96
B9JBA1_AGRRK/5-97
B9JBR9_AGRRK/5-85
B9JDM3_AGRRK/8-95
B9JNC8_AGRRK/5-92
B9JS92_AGRVS/4-92
B9JS95_AGRVS/5-85
B9JVZ6_AGRVS/4-82
B9JXC0_AGRVS/6-94
B9K4Q0_AGRVS/3-92
B9M549_GEOSF/3-90
B9M864_GEOSF/4-90
B9M8M4_GEOSF/6-84
B9MB05_ACIET/4-92
B9MMP7_ANATD/9-91
B9NN01_9RHOB/3-92
B9NWW6_9RHOB/1-68
B9NWX6_9RHOB/14-87
B9NWY2_9RHOB/1-51
B9NWY8_9RHOB/5-94
B9NXZ8_9RHOB/1-58
B9W3V2_PEDPE/4-104
B9WSN6_STRSU/5-84
B9XHZ8_9BACT/5-75
B9XSN2_9BACT/3-65
B9Y1R6_HELPY/11-93
C0A7G4_9BACT/3-88
C0A7H7_9BACT/5-100
C0A9S7_9BACT/4-85
C0AE32_9BACT/8-104
C0AS11_9ENTR/4-88
C0B4G8_9FIRM/12-97
C0BA94_9FIRM/8-97
C0BRC5_9BIFI/5-97
C0CKW0_9FIRM/5-99
C0CLE7_9FIRM/4-90
C0CM94_9FIRM/5-84
C0CUT2_9CLOT/5-99
C0CUY9_9CLOT/4-95
C0CWQ5_9CLOT/6-99
C0D397_9CLOT/7-101
C0D652_9CLOT/4-94
C0D7M0_9CLOT/5-99
C0E8Y7_9CLOT/3-85
C0EX39_9FIRM/4-94
C0F8W8_9RICK/5-86
C0FMV2_9FIRM/6-100
C0FUH3_9FIRM/2-65
C0FVI9_9FIRM/5-91
C0FYR2_9FIRM/5-99
C0G4F1_9RHIZ/3-91
C0GC60_9FIRM/5-87
C0GCG9_9FIRM/4-96
C0GCI5_9FIRM/8-99
C0GD22_9FIRM/6-100
C0GJT4_9FIRM/7-101
C0M6K7_STRE4/4-86
C0M8Y9_STRE4/5-100
C0MGP3_STRS7/10-108
C0MH87_STRS7/4-86
C0Q7A9_SALPC/5-85
C0QCM4_DESAH/3-89
C0QKL8_DESAH/6-98
C0QMP6_DESAH/5-91
C0QVG9_BRAHW/3-84
C0R343_WOLWR/3-88
C0R5D6_WOLWR/9-89
C0RHB4_BRUMB/3-91
C0ST69_ECOLX/4-91
C0W974_9FIRM/2-84
C0WEW7_9CORY/1-65
C0X3S5_ENTFA/5-87
C0X417_ENTFA/1-51
C0X6L2_ENTFA/1-51
C0XMT3_LACHI/4-104
C0XQS2_9CORY/5-84
C1AFY2_MYCBT/5-85
C1AMP0_MYCBT/9-89
C1APN8_MYCBT/5-94
C1AQ58_MYCBT/5-92
C1B5R3_RHOOB/3-91
C1B833_RHOOB/5-84
C1C7I8_STRP7/4-84
C1CB49_STRP7/2-77
C1CC65_STRZJ/4-92
C1CEI0_STRZJ/4-84
C1CHA7_STRZJ/4-86
C1CIF6_STRZP/4-92
C1CKW3_STRZP/4-84
C1CN88_STRZP/4-86
C1CPE8_STRZT/4-92
C1CR80_STRZT/4-84
C1D8F6_LARHH/6-86
C1DGW9_AZOVD/5-85
C1DMV2_AZOVD/3-88
C1DRD9_AZOVD/1-86
C1DRW4_AZOVD/4-92
C1DSG6_AZOVD/2-91
C1F3U2_ACIC5/3-91
C1F5M3_ACIC5/4-95
C1F6V2_ACIC5/3-90
C1F807_ACIC5/7-94
C1F9M8_ACIC5/4-99
C1HUE6_9ESCH/4-92
C1IUW9_ENTCL/5-85
C1MDX1_9ENTR/3-92
C2BHJ0_9FIRM/5-87
C2BHP2_9FIRM/5-91
C2C6N2_VIBCH/2-89
C2C6P5_VIBCH/4-92
C2C6S9_VIBCH/6-86
C2C6V7_VIBCH/4-93
C2CCZ9_VIBCH/6-86
C2CHY3_9FIRM/5-87
C2CK65_9FIRM/4-97
C2CPE6_CORST/10-91
C2DGV6_ENTFA/4-90
C2DU26_ECOLX/1-84
C2EFK1_9LACO/6-98
C2EIH8_9LACO/6-98
C2EP56_9LACO/4-99
C2ESK4_9LACO/3-98
C2FG57_LACPA/4-98
C2H7E1_ENTFC/6-101
C2HBT0_ENTFC/5-87
C2HQH5_LACAC/4-104
C2I0S1_VIBCH/4-93
C2I0T4_VIBCH/3-90
C2I0Y3_VIBCH/4-92
C2I147_VIBCH/2-89
C2I7Q5_VIBCH/8-105
C2IA32_VIBCH/2-89
C2IA44_VIBCH/5-85
C2IA50_VIBCH/4-93
C2IAH5_VIBCH/6-94
C2IAH9_VIBCH/6-94
C2ID82_VIBCH/2-89
C2ID94_VIBCH/4-92
C2IDA5_VIBCH/6-86
C2IDC8_VIBCH/5-85
C2IDE7_VIBCH/3-89
C2IDI5_VIBCH/6-94
C2IDK4_VIBCH/4-93
C2IQ11_VIBCH/6-86
C2IQ14_VIBCH/2-89
C2IQ26_VIBCH/5-85
C2IQ27_VIBCH/6-86
C2IQ37_VIBCH/4-92
C2IU65_VIBCH/6-94
C2IU99_VIBCH/4-93
C2IZX5_VIBCH/2-89
C2J054_VIBCH/6-94
C2J0A2_VIBCH/4-93
C2J0G3_VIBCH/6-86
C2JC84_VIBCH/2-89
C2JC96_VIBCH/4-92
C2JCA7_VIBCH/6-86
C2JCD3_VIBCH/5-85
C2JCF3_VIBCH/3-89
C2JCK0_VIBCH/6-94
C2JCL9_VIBCH/4-93
C2JCS4_VIBCH/4-92
C2JSH8_ENTFA/4-90
C2JSS5_ENTFA/5-87
C2KHA7_LEUMC/5-87
C2KMP7_9ACTO/6-94
C2KNE4_9ACTO/3-89
C2KNF3_9ACTO/6-98
C2KNF6_9ACTO/4-85
C2KP20_9ACTO/2-70
C2KP61_9ACTO/5-91
C2KQN7_9ACTO/5-86
C2KQZ9_9ACTO/16-91
C2KRA6_9ACTO/5-87
C2KRH2_9ACTO/5-89
C2KRT1_9ACTO/7-101
C2KRV5_9ACTO/3-96
C2KRW1_9ACTO/3-85
C2KXW2_9FIRM/5-97
C2KY25_9FIRM/5-87
C2KZD2_9FIRM/4-86
C2KZW1_9FIRM/5-87
C2LJ65_PROMI/2-90
C2LKK7_PROMI/6-99
C2LKQ8_PROMI/4-88
C2M369_CAPGI/3-95
C2M3G2_CAPGI/5-96
C2M404_CAPGI/7-94
C2M4M4_CAPGI/3-97
C2M4X1_CAPGI/3-94
C3GCD7_BACTU/1-73
C3KD96_PSEFS/4-96
C3KM65_RHISN/5-97
C3KNN3_RHISN/1-55
C3KQJ9_RHISN/23-110
C3KQR9_RHISN/3-91
C3LUY0_VIBCM/2-89
C3LUY2_VIBCM/4-93
C3LV15_VIBCM/12-100
C3LV27_VIBCM/13-98
C3LV30_VIBCM/4-92
C3LV66_VIBCM/5-85
C3LVA1_VIBCM/6-86
C3LVB2_VIBCM/4-92
C3M5D3_VIBC3/2-89
C3M8C7_HAMD5/8-80
C3MIW2_SULIL/20-108
C3MIY3_SULIL/13-103
C3MQP8_SULIL/37-131
C3N6T7_SULIY/13-103
C3N811_SULIY/3-90
C3NF99_SULIN/13-101
C3NFA2_SULIN/3-90
C3NFC8_SULIN/13-103
C3NIL5_SULIN/6-89
C3NXD7_VIBCJ/2-89
C3NXG4_VIBCJ/4-92
C3NXH5_VIBCJ/6-86
C3NXK2_VIBCJ/5-85
C3NXL8_VIBCJ/6-94
C3NXN7_VIBCJ/4-93
C3QBQ0_9BACE/6-93
C3QDJ6_9BACE/4-98
C3WGH5_FUSMR/4-90
C3WMC8_9FUSO/7-87
C3WMK3_9FUSO/4-90
C3WSM8_9FUSO/5-87
C3WVX3_9FUSO/5-87
C3WYV3_9FUSO/7-87
C3X0G0_9FUSO/7-88
C3X0J5_9FUSO/6-87
C3X2F5_OXAFO/7-91
C3XFM1_9HELI/14-98
C3XHX0_9HELI/4-88
C3XLK9_9HELI/1-84
C4EXU3_HAEIF/5-85
C4F2L3_HAEIF/5-85
C4F3Z2_HAEIF/4-81
C4F8B5_9ACTN/11-100
C4FRT4_9FIRM/7-99
C4FRV2_9FIRM/4-90
C4FRY6_9FIRM/8-101
C4FRZ0_9FIRM/5-97
C4FSP2_9FIRM/5-87
C4FVU1_9FIRM/5-99
C4FWA6_9FIRM/8-100
C4G218_ABIDE/8-94
C4G238_ABIDE/6-100
C4G2N1_ABIDE/5-98
C4G3N2_ABIDE/5-91
C4G3Q0_ABIDE/5-87
C4G4H9_ABIDE/6-89
C4G980_9FIRM/5-85
C4GC73_9FIRM/7-101
C4GDK8_9FIRM/6-100
C4GXC2_YERPN/4-82
C4GYG5_YERPN/5-97
C4H0E9_YERPE/4-82
C4HB46_YERPE/2-90
C4HBM5_YERPE/5-97
C4HLM9_YERPE/4-82
C4HPY7_YERPE/5-97
C4HRV3_YERPE/4-82
C4I0U8_YERPE/2-90
C4I167_YERPE/5-97
C4I4Z7_BURPS/4-84
C4ING1_BRUAB/3-91
C4K512_HAMD5/4-97
C4K5B3_HAMD5/5-87
C4K5E9_HAMD5/4-85
C4K5P7_HAMD5/4-88
C4K611_HAMD5/5-98
C4K681_HAMD5/4-92
C4KAC0_THASP/13-94
C4KCG8_THASP/18-104
C4KG39_SULIK/19-108
C4L795_TOLAT/10-99
C4LA44_TOLAT/5-85
C4LCD4_TOLAT/4-92
C4LCD9_TOLAT/5-85
C4LFQ5_TOLAT/2-89
C4S036_YERBE/1-39
C4SI99_YERMO/4-88
C4T202_YERIN/5-95
C4U3D9_YERKR/26-107
C4UEJ7_YERAL/7-92
C4UNW5_YERRU/1-69
C4V184_9FIRM/5-91
C4V3Q8_9FIRM/4-90
C4V3R4_9FIRM/5-89
C4WLR9_9RHIZ/3-91
C4X1H5_KLEPN/5-85
C4X5B0_KLEPN/12-92
C4XIU3_DESMR/4-91
C4XQN2_DESMR/5-88
C4XRZ6_DESMR/6-97
C4XT65_DESMR/4-82
C4XUN9_DESMR/3-90
C4YWV8_9RICK/3-77
C4Z712_EUBE2/5-99
C4ZE99_EUBR3/5-99
C4ZFY6_EUBR3/5-96
C4ZGN1_EUBR3/6-92
C4ZPK3_THASP/3-89
C4ZPP0_THASP/15-81
C4ZWY0_ECOBW/5-85
C5A5T7_THEGJ/5-83
C5A6J4_THEGJ/11-88
C5A6N9_THEGJ/7-87
C5AEP2_BURGB/4-84
C5AN83_BURGB/7-93
C5AN85_BURGB/8-93
C5AVX7_METEA/6-96
C5AYW3_METEA/4-79
C5B2A5_METEA/2-75
C5B2R4_METEA/3-90
C5B5K5_METEA/4-94
C5B6S5_METEA/5-97
C5BBL4_EDWI9/5-85
C5BKA5_TERTT/6-96
C5BKD6_TERTT/7-95
C5CHK8_KOSOT/4-76
C5CJ38_KOSOT/7-93
C5CK57_VARPS/7-106
C5CZ55_VARPS/7-104
C5D074_VARPS/4-90
C5D0F3_VARPS/5-101
C5D0I5_VARPS/14-132
C5D0R7_VARPS/1-89
C5EX82_9HELI/3-88
C5EYI5_9HELI/4-89
C5F0A7_9HELI/10-92
C5F1A4_9HELI/7-91
C5NYE0_9BACL/4-86
C5RBV0_WEIPA/4-104
C5RZ76_9PAST/4-87
C5S0H0_9PAST/5-86
C5S467_9PAST/17-105
C5TIA1_ZYMMO/4-90
C5TIA6_ZYMMO/5-88
C5TIF0_ZYMMO/19-108
C5TIH0_ZYMMO/2-75
C5TIK4_ZYMMO/13-90
C5VV18_STRSE/5-87
C5VVN4_STRSE/8-104
C5VWG9_STRSE/7-84
C5VYC8_STRSE/4-86
C5WEJ1_STRDG/8-106
C5WJN3_STRDG/10-92
C6AD63_BARGA/3-89
C6ADL3_BARGA/5-87
C6ADN6_BARGA/4-92
C6ARI3_RHILS/5-93
C6AT67_RHILS/5-92
C6ATD5_RHILS/4-94
C6ATS0_RHILS/3-91
C6B5C2_RHILS/3-91
C6B5W7_RHILS/5-97
C6B5Z4_RHILS/3-92
C6B7T2_RHILS/3-91
C6BAK3_RHILS/4-95
C6BAX1_RHILS/6-78
C6BNN1_RALP1/3-91
C6BNR5_RALP1/3-89
C6BVJ5_DESAD/3-90
C6BW39_DESAD/3-89
C6C5Y6_DICDC/3-90
C6C5Z3_DICDC/5-96
C6CGW6_DICZE/3-90
C6CL44_DICZE/3-90
C6CM29_DICZE/5-96
C6D955_PECCP/5-85
C6DE37_PECCP/18-105
C6DHI5_PECCP/2-90
C6DJA0_PECCP/5-85
C6DJQ1_PECCP/5-96
C6DJR7_PECCP/4-75
C6DPR7_MYCTK/5-92
C6DQD4_MYCTK/5-94
C6DUC5_MYCTK/9-89
C6DWX2_MYCTK/5-85
C6E0Q7_GEOSM/6-83
C6E9I3_GEOSM/4-92
C6GP32_STRSX/4-86
C6GRD1_STRSX/5-87
C6GRT8_STRSX/7-84
C6GSJ8_STRSX/8-104
C6GT90_STRS4/7-84
C6GU56_STRS4/5-87
C6GV18_STRS4/4-86
C6GXR2_STRS4/8-104
C6I8T6_9BACE/4-98
C6J8F7_9FIRM/10-102
C6J9M5_9FIRM/5-91
C6JD33_9FIRM/6-78
C6JES2_9FIRM/5-91
C6JFK1_9FIRM/4-87
C6LA02_9FIRM/5-99
C6LDA1_9FIRM/6-86
C6LJ93_9FIRM/5-96
C6LJW3_9FIRM/6-100
C6LLZ7_9FIRM/7-101
C6N336_9GAMM/3-85
C6N7B7_9GAMM/5-87
C6NTV3_9GAMM/10-102
C6RHQ4_9PROT/3-85
C6RIF1_9PROT/3-89
C6RZY5_VIBCH/2-89
C6S022_VIBCH/5-85
C6S033_VIBCH/6-94
C6S051_VIBCH/4-93
C6SUA2_STRMN/6-88
C6TYS2_BURPS/4-84
C6UPE5_ECO5T/4-91
C6UV12_ECO5T/4-91
C6UZ47_ECO5T/2-89
C6V3K8_ECO5T/3-91
C6VSY8_DYAFD/5-92
C6VWT9_DYAFD/3-88
C6VXQ6_DYAFD/5-93
C6VYZ0_DYAFD/7-86
C6VZ81_DYAFD/5-93
C6W4N2_DYAFD/6-95
C6W5V8_DYAFD/8-100
C6X079_FLAB3/3-89
C6X374_FLAB3/5-91
C6XVF7_PEDHD/5-93
C6YHG3_VIBCH/5-85
C6YHJ5_VIBCH/5-85
C6YHK2_VIBCH/4-92
C6YHL1_VIBCH/2-89
C6YJ48_VIBCH/4-93
C6YJ66_VIBCH/13-98
C6YMF1_VIBCH/12-100
C7BLW7_PHOAA/2-90
C7BT63_PHOAA/1-87
C7C018_HELPB/4-88
C7C703_METED/3-92
C7C9G5_METED/3-91
C7CA01_METED/2-67
C7CI80_METED/2-75
C7CKL1_METED/9-96
C7CWC9_ENTFA/5-87
C7CX18_ENTFA/5-87
C7D535_ENTFA/4-90
C7G5J0_9FIRM/4-97
C7GGD9_9FIRM/5-99
C7GGW7_9FIRM/2-51
C7GZC0_9FIRM/5-87
C7H291_9FIRM/6-98
C7H336_9FIRM/22-104
C7H6P5_9FIRM/8-94
C7H7A8_9FIRM/4-95
C7H8B7_9FIRM/7-101
C7H9P7_9FIRM/5-92
C7HAY2_9FIRM/5-99
C7ITN0_THEET/7-82
C7JII7_ACEP3/6-87
C7JS42_ACEPA/6-87
C7K0Y2_ACEPA/6-87
C7K9N0_ACEPA/6-87
C7KIC8_ACEPA/6-87
C7KS24_ACEPA/6-87
C7L0K8_ACEPA/6-87
C7L9A4_ACEPA/6-87
C7LGA5_BRUMC/3-91
C7LNQ6_DESBD/6-84
C7LQD8_DESBD/5-85
C7LQY8_DESBD/3-89
C7LSA5_DESBD/4-95
C7LV08_DESBD/6-99
C7LVV3_DESBD/7-98
C7LZE1_ACIFD/4-81
C7M4U6_CAPOD/5-93
C7M692_CAPOD/3-95
C7M705_CAPOD/3-93
C7M951_CAPOD/11-101
C7N2D7_SLAHD/7-99
C7N5J1_SLAHD/5-91
C7NA43_LEPBD/5-87
C7NAD3_LEPBD/7-102
C7NB64_LEPBD/5-87
C7NBL7_LEPBD/7-89
C7NBQ0_LEPBD/4-90
C7NBR1_LEPBD/4-90
C7NCV1_LEPBD/8-93
C7NDR9_LEPBD/5-87
C7NFN2_KYTSD/5-86
C7NV27_HALUD/6-87
C7NY14_HALMD/5-91
C7P253_HALMD/9-89
C7QMY3_CYAP0/5-81
C7QNH7_CYAP0/4-91
C7QPE0_CYAP0/5-93
C7R1W8_JONDD/5-83
C7R1X3_JONDD/7-68
C7RMB9_ACCPU/10-102
C7RP01_ACCPU/7-120
C7RPU8_ACCPU/3-90
C7RRA9_ACCPU/7-87
C7RU47_ACCPU/4-91
C7RVS6_ACCPU/3-91
C7RW54_ACCPU/4-92
C7U175_9BACT/4-90
C7UTA4_ENTFA/4-90
C7V7W4_ENTFA/4-90
C7VI52_ENTFA/5-87
C7W4Y6_ENTFA/4-90
C7WM49_ENTFA/4-90
C7WUY1_ENTFA/5-87
C7X3B6_ENTFA/5-87
C7X3D6_ENTFA/4-90
C7X694_9PORP/4-95
C7XCB0_9PORP/10-101
C7XDX7_9PORP/4-90
C7XE88_9PORP/7-99
C7XIX9_9LACO/4-97
C7XJP9_9LACO/2-69
C7XWZ1_9LACO/8-101
C7Y335_9LACO/4-97
C7Y4R7_9LACO/2-69
C7Y989_ENTFA/4-90
C8KYY4_9PAST/4-92
C8NC26_9GAMM/6-89
C8P3X4_9LACO/5-103
C8P6H0_9LACO/6-88
C8P775_9LACO/5-89
C8PC23_9LACO/7-73
C8PC39_9LACO/7-101
C8PC44_9LACO/6-100
C8PLU0_9PROT/3-89
C8PP39_9SPIO/6-98
C8PQ96_9SPIO/3-84
C8PT33_9SPIO/3-84
C8PT49_9SPIO/4-90
C8S5I5_9RHOB/3-93
C8SE63_9RHIZ/3-91
C8SGK4_9RHIZ/5-99
C8SQ98_9RHIZ/6-93
C8SUF6_9RHIZ/3-91
C8SUS3_9RHIZ/5-87
C8SXA1_9RHIZ/5-94
C8SXB9_KLEPR/13-103
C8SZF2_KLEPR/5-85
C8TCM1_KLEPR/5-85
C8TM95_ECO26/4-91
C8TN65_ECO26/5-94
C8TRV2_ECO26/5-85
C8TT55_ECO26/4-91
C8TU13_ECO26/1-85
C8U3V7_ECO10/4-91
C8U4R7_ECO10/5-94
C8U628_ECO10/1-85
C8UB35_ECO10/5-85
C8UD20_ECO1A/1-85
C8UNJ7_ECO1A/4-91
C8UP17_ECO1A/5-94
C8VWZ4_DESAS/5-91
C8VYL2_DESAS/4-87
C8VYS4_DESAS/6-96
C8VZP5_DESAS/6-100
C8VZP8_DESAS/5-95
C8W0L2_DESAS/3-82
C8W1A4_DESAS/4-98
C8W1C0_DESAS/4-98
C8W1T1_DESAS/9-100
C8W2A3_DESAS/10-101
C8W967_ATOPD/4-90
C8WFZ1_ZYMMN/19-108
C8WG24_ZYMMN/4-88
C8WG36_ZYMMN/13-92
C8WHL2_EGGLE/1-81
C8WII7_EGGLE/5-87
C8WKE6_EGGLE/10-102
C8WKM7_EGGLE/5-99
C8XG25_NAKMY/4-108
C9ADY2_ENTFC/5-87
C9AKF0_ENTFC/6-101
C9AT24_ENTFC/7-89
C9AT36_ENTFC/6-101
C9B9E0_ENTFC/6-101
C9B9I0_ENTFC/7-89
C9BIF3_ENTFC/6-101
C9BRV7_ENTFC/6-101
C9BYX6_ENTFC/6-101
C9CGH3_ENTFC/6-101
C9D4M1_9RHOB/4-92
C9KPL1_9FIRM/5-87
C9LBU6_RUMHA/5-91
C9LVB1_9FIRM/4-90
C9LWY4_9FIRM/4-86
C9LX73_9FIRM/5-91
C9LXN7_9FIRM/5-91
C9LY71_9FIRM/3-77
C9LYU5_9FIRM/6-88
C9LZX2_LACHE/4-104
C9M6W5_9BACT/3-79
C9M989_9BACT/4-90
C9MAP3_HAEIF/5-85
C9ME32_HAEIF/9-100
C9MK13_HAEIF/9-100
C9MTV0_9BACT/6-91
C9MUM7_9FUSO/6-88
C9MWA6_9FUSO/7-102
C9MWN9_9FUSO/4-90
C9MZK9_9FUSO/9-94
C9MZT7_9FUSO/5-87
C9N1G7_9FUSO/5-88
C9N207_9FUSO/1-42
C9NPX6_9VIBR/5-85
C9P114_VIBME/4-87
C9P8H7_VIBME/5-85
C9PLT4_VIBFU/1-52
C9Q360_9VIBR/2-89
C9QKC9_VIBOR/2-89
C9QKG6_VIBOR/1-50
C9QV21_ECOD1/5-85
C9R441_AGGAD/3-87
C9R4R4_AGGAD/5-85
C9R5S4_AGGAD/5-85
C9R6P8_AGGAD/4-90
C9RFU7_METVM/3-84
C9RIG5_METVM/5-91
C9RJS0_FIBSS/5-91
C9RMN4_FIBSS/8-99
C9RP37_FIBSS/7-97
C9RVB6_GEOSY/3-86
C9T4G0_9RHIZ/3-91
C9TCE3_9RHIZ/3-91
C9TPZ9_9RHIZ/3-91
C9TTQ4_9RHIZ/3-72
C9U215_BRUAB/3-91
C9UB85_BRUAB/3-91
C9UK43_BRUAB/3-91
C9UWG6_BRUAB/3-91
C9V8V3_BRUNE/3-91
C9VH85_9RHIZ/3-91
C9VR42_BRUAB/3-91
C9X6U0_SALTD/6-91
C9XE58_SALTD/5-85
C9XFK5_SALTD/2-89
C9Y964_9BURK/3-95
C9YMF3_CLODR/8-94
D0AIV4_ENTFC/6-101
D0ARE6_ENTFC/6-101
D0AXN7_BRUAB/3-91
D0B5B8_BRUME/3-91
D0BCW1_BRUSU/3-91
D0BK75_9LACT/4-90
D0BKG3_9LACT/6-98
D0BT92_9FUSO/6-87
D0BTB4_9FUSO/7-93
D0BTT9_9FUSO/9-96
D0BU22_9FUSO/6-89
D0BU62_9FUSO/7-88
D0C2H0_9GAMM/5-85
D0DDK3_9RHOB/5-93
D0DFS3_9LACO/2-69
D0DGV8_9LACO/4-97
D0FPN7_ERWPY/4-93
D0FV22_ERWPY/5-85
D0FVI4_ERWPY/3-91
D0FW99_ERWPY/5-85
D0FWM6_ERWPY/3-90
D0FXC4_ERWPY/5-94
D0GGY7_BRUME/3-91
D0GJP3_9FUSO/5-91
D0GP49_9FUSO/7-89
D0GPP1_9FUSO/4-83
D0GZ10_VIBMI/2-89
D0H4A2_VIBCH/2-89
D0H4B1_VIBCH/4-92
D0H4D9_VIBCH/5-85
D0H4F6_VIBCH/5-85
D0H4H8_VIBCH/3-90
D0H4J4_VIBCH/4-93
D0H4L9_VIBCH/6-94
D0HCE0_VIBMI/3-90
D0HCK3_VIBMI/3-90
D0HKM6_VIBCH/2-89
D0HKN5_VIBCH/4-92
D0HKP4_VIBCH/5-85
D0HKQ6_VIBCH/6-94
D0HKS5_VIBCH/4-93
D0HLM2_VIBCH/3-89
D0HLN4_VIBCH/5-85
D0HVA2_VIBCH/2-89
D0HWY2_VIBCH/3-90
D0HWY8_VIBCH/6-94
D0I2R5_VIBHO/2-90
D0I5S7_VIBHO/5-85
D0I6P0_VIBHO/4-92
D0I9X2_VIBHO/2-89
D0I9X3_VIBHO/4-93
D0IIK4_9VIBR/3-90
D0IIQ0_9VIBR/1-79
D0IIQ3_9VIBR/2-89
D0IT74_HELP1/4-91
D0JM70_YERPD/2-90
D0JXZ2_YERP1/2-90
D0K031_HELP5/4-90
D0KDE7_PECWW/2-90
D0KEP8_PECWW/5-84
D0KFE8_PECWW/4-84
D0KG23_PECWW/4-97
D0KID9_PECWW/3-90
D0KSL9_SULS9/13-101
D0KSM1_SULS9/8-100
D0KX93_HALNC/15-96
D0KXD5_HALNC/4-93
D0L180_HALNC/5-88
D0LF01_GORB4/14-94
D0LMZ6_HALO1/7-86
D0M1N6_VIBSE/4-92
D0PBA8_BRUSU/3-91
D0PJM6_BRUSU/3-91
D0QMR1_ECOLX/5-84
D0RI10_9RHIZ/3-91
D0RUW0_9STRE/6-88
D0RWL8_9STRE/4-90
D0SHI0_ACIJO/3-87
D0SQM0_ACIJU/5-85
D0SRM8_ACIJU/4-89
D0T038_ACILW/5-69
D0T0H5_ACILW/3-87
D0T8V0_ACIRA/5-86
D0TGY3_9BACE/24-101
D0TGY5_9BACE/10-101
D0TIE5_9BACE/7-99
D0TTN1_9BACE/6-93
D0U4G2_9GAMM/3-95
D0WI34_9ACTN/5-87
D0WIW2_9ACTN/4-96
D0WZ86_VIBAL/2-89
D0YRD9_9ACTO/2-60
D0YRE3_9ACTO/6-98
D0YRF2_9ACTO/1-67
D0YRV9_9ACTO/3-85
D0YRW4_9ACTO/3-96
D0YRY7_9ACTO/7-101
D0YS59_9ACTO/4-90
D0YS95_9ACTO/4-90
D0YTK8_9ACTO/6-94
D0YTW2_9ACTO/5-86
D0YUC3_9ACTO/12-94
D0YUH3_9ACTO/5-87
D0YV35_9ACTO/5-88
D0Z6V5_ECOH1/5-85
D0ZJF0_SALT1/6-91
D0ZTA5_SALT1/5-85
D0ZVQ0_SALT1/2-89
D0ZXM4_SALT1/5-85
D1ARZ7_SEBTE/5-88
D1AS06_SEBTE/5-87
D1AZP1_SULD5/4-83
D1AZP3_SULD5/5-83
D1B144_SULD5/4-88
D1B342_SULD5/5-94
D1BPI6_VEIPT/5-93
D1C923_SPHTD/9-87
D1CAH3_SPHTD/8-87
D1CVX3_9RHIZ/3-91
D1EQR8_9RHIZ/3-91
D1EXJ3_BRUME/3-91
D1F736_BRUME/3-91
D1FI78_9RHIZ/3-91
D1JAD0_9ARCH/3-82
D1JB23_9ARCH/5-93
D1JC18_9ARCH/4-83
D1JNT1_9BACE/4-98
D1K5Y3_9BACE/4-89
D1KBE4_9GAMM/3-83
D1KBH9_9GAMM/5-85
D1KBJ0_9GAMM/2-92
D1KBR4_9GAMM/7-98
D1KBU9_9GAMM/3-84
D1KDJ5_9GAMM/3-80
D1L579_PARAH/4-91
D1NT41_9BIFI/5-91
D1P0Y4_9ENTR/2-90
D1P2U7_9ENTR/5-85
D1P5B9_9ENTR/4-91
D1P808_9ENTR/4-84
D1PAE9_9BACT/4-98
D1PI16_9BACT/3-98
D1PML0_9FIRM/8-94
D1PRU1_9FIRM/6-97
D1PSN4_9FIRM/4-90
D1RXK9_SEROD/3-88
D1TRT9_YERPE/4-82
D1U2L5_YERPE/2-90
D1VTE7_9FIRM/5-91
D1Y1I5_9BACT/4-94
D1Y1L2_9BACT/8-94
D1Y2C4_9BACT/5-91
D1Y2I9_9BACT/5-93
D1Y305_9BACT/4-88
D1Y378_9BACT/5-87
D1Y3V1_9BACT/4-90
D1Y8M8_9BACT/4-88
D1YNV9_9FIRM/8-101
D2AFN9_SHIF2/5-85
D2AJT2_SHIF2/3-91
D2ASY2_STRRD/7-88
D2BUZ5_DICD5/5-85
D2BZ82_DICD5/5-94
D2C2R7_DICD5/3-91
D2D9A4_KLEPN/4-92
D2KYA0_CORGL/14-72
D2L2E9_9DELT/5-97
D2MJ45_9BACT/3-89
D2MMK5_9FIRM/5-87
D2MYV7_CAMJE/4-85
D2PC28_SULID/15-106
D2PCS4_SULID/37-131
D2PDN5_SULID/20-108
D2PDQ8_SULID/3-90
D2PKB6_SULID/4-93
D2QCB9_SPILD/5-93
D2QTB4_SPILD/5-93
D2QVZ4_SPILD/5-91
D2R656_PIRSD/5-91
D2RAY8_GARV4/7-101
D2RD30_GARV4/5-86
D2SCG8_GEOOG/5-84
D2SEG7_GEOOG/9-90
D2T546_ERWP6/4-93
D2T5B9_ERWP6/5-85
D2T676_ERWP6/3-91
D2T7S6_ERWP6/5-85
D2T8I5_ERWP6/3-90
D2TA21_ERWP6/2-65
D2TE36_ERWP6/28-107
D2TVA1_CITRI/5-84
D2U0X9_9ENTR/1-56
D2U5Q0_SHISO/4-92
D2YI11_VIBMI/2-89
D2YLY0_VIBMI/3-90
D2Z5T6_9BACT/4-88
D2Z654_9BACT/8-94
D2ZLS5_9ENTR/5-85
D2ZT22_NEIMU/3-89
D3AN46_9CLOT/5-97
D3FAL1_CONWI/9-88
D3FPN6_CAMJI/7-91
D3G230_ZYMMO/5-88
D3G2D1_ZYMMO/4-88
D3G2H0_ZYMMO/19-108
D3GSL9_ECO44/5-85
D3GUA4_ECO44/2-89
D3H5G4_ECO44/5-95
D3H6B0_STRM6/10-108
D3H6P5_STRM6/4-92
D3H7L8_STRM6/8-105
D3H7V4_STRM6/1-83
D3H9H2_STRM6/5-103
D3HEU2_STRG3/4-92
D3L0K9_9BACT/4-88
D3L3L0_9BACT/6-85
D3M018_9ACTO/1-54
D3M5H7_9ACTO/12-93
D3M5M5_9ACTO/20-88
D3M842_9ACTO/5-86
D3M8L7_9ACTO/2-71
D3NTJ8_AZOS1/4-92
D3NVX1_AZOS1/3-88
D3NXT0_AZOS1/2-93
D3PBA7_DEFDS/3-87
D3PM46_MEIRD/5-88
D3PNG8_MEIRD/5-83
D3PPD9_MEIRD/5-83
D3QJH9_ECOCB/2-89
D3QY65_ECOCB/4-91
D3QYQ1_ECOCB/3-91
D3QYU2_ECOCB/5-85
D3QZD1_CLOB3/7-93
D3QZF0_CLOB3/5-99
D3QZG8_CLOB3/4-90
D3R8F7_KLEVT/3-83
D3RP24_ALLVD/5-85
D3RTX0_ALLVD/5-84
D3RUJ5_ALLVD/5-93
D3RWG8_ALLVD/4-94
D3RXD9_FERPA/7-87
D3S0J8_FERPA/5-83
D3S1J5_FERPA/4-80
D3S2R9_FERPA/4-81
D3S3R6_METSF/3-84
D3S7W7_METSF/5-87
D3SCL7_THISK/6-84
D3T9R2_ACIB4/5-85
D3TZD7_9RHIZ/3-89
D3TZD9_9RHIZ/3-70
D3V3S9_XENBS/1-68
D3V6U8_XENBS/1-48
D3VFJ9_XENNA/6-94
D3VFV9_XENNA/3-49
D3VIR7_XENNA/5-94
D3VJU1_XENNA/5-85
D4BEB6_9ENTR/2-90
D4BFU1_9ENTR/5-85
D4BIW1_9ENTR/3-92
D4BKN0_9ENTR/5-85
D4BPQ4_BIFBR/5-95
D4C3N9_PRORE/16-104
D4CHS0_9CLOT/8-94
D4CJU7_9FIRM/6-88
D4CLC9_9FIRM/4-96
D4CML9_9FIRM/8-100
D4CQM9_9FIRM/5-91
D4CR31_9FIRM/7-93
D4CYG8_9FUSO/5-87
D4E9W8_SEROD/5-85
D4EAH5_AGGAC/1-39
D4ECD2_AGGAC/5-85
D4ED16_AGGAC/4-90
D4EL19_ENTFA/5-87
D4EL57_ENTFA/2-70
D4ET19_ENTFA/2-70
D4EXH2_ENTFA/5-87
D4EXQ8_ENTFA/2-70
D4F5Y1_EDWTA/5-85
D4FBQ2_9LACO/4-97
D4GR37_HALVD/8-89
D4H4K7_DENA2/12-91
D4HV72_ERWAC/3-91
D4HZA1_ERWAC/2-46
D4I6S2_ERWAE/5-78
D4IBQ0_ERWAE/3-91
D4IJA8_9BACT/4-94
D4JH91_9FIRM/5-99
D4JHK7_9FIRM/5-99
D4JQL3_9FIRM/5-92
D4JYA3_9FIRM/5-92
D4JYS2_9FIRM/9-101
D4K155_9FIRM/5-99
D4K1V7_9FIRM/6-98
D4K2F9_9FIRM/5-87
D4K3G3_9FIRM/1-83
D4K3T9_9FIRM/4-90
D4K3W3_9FIRM/7-101
D4K3Y3_9FIRM/5-91
D4K6R6_9FIRM/8-94
D4KAL1_9FIRM/6-98
D4KB25_9FIRM/5-97
D4KBP5_9FIRM/6-98
D4KKX9_9FIRM/4-94
D4KS68_9FIRM/5-99
D4KSZ3_9FIRM/5-99
D4KYH8_9FIRM/5-99
D4KZZ9_9FIRM/5-98
D4L1Z2_9FIRM/8-94
D4L3H1_9FIRM/5-99
D4L7H3_9FIRM/5-91
D4L884_9FIRM/6-92
D4L8U1_9FIRM/5-87
D4L8V7_9FIRM/3-85
D4L9B1_9FIRM/8-94
D4LFX4_9FIRM/6-98
D4LVI1_9FIRM/5-99
D4LXQ4_9FIRM/6-98
D4M0J3_9FIRM/8-99
D4M1F9_9FIRM/5-99
D4M3P0_9FIRM/8-94
D4M3Q1_9FIRM/5-91
D4M6Z2_9BACT/8-102
D4M760_9BACT/5-83
D4MA15_9BACT/4-90
D4MAN3_9BACT/6-86
D4MK44_9FIRM/4-90
D4MKB9_9FIRM/3-95
D4MNY0_9FIRM/8-94
D4N5M9_9BACT/3-89
D4QHT2_ENTFC/6-101
D4QLG9_ENTFC/5-87
D4R5S4_ENTFC/6-101
D4RDZ6_ENTFC/6-101
D4RIR0_ENTFC/7-89
D4RRX6_ENTFC/6-101
D4RYQ5_9FIRM/5-98
D4RZ62_9FIRM/5-91
D4RZN7_9FIRM/5-99
D4S100_9FIRM/5-99
D4S2A2_9FIRM/5-99
D4S3H0_9FIRM/5-91
D4S3Y9_9FIRM/6-100
D4S423_9FIRM/6-100
D4SHY0_ENTFC/6-101
D4SS90_9XANT/5-100
D4SUG0_9XANT/5-91
D4SYI0_9XANT/4-93
D4T2J7_9XANT/10-101
D4T683_9XANT/5-91
D4TQE0_9NOST/5-84
D4TW28_9ACTO/5-87
D4TW56_9ACTO/4-83
D4TXI0_9ACTO/12-98
D4TZA7_9ACTO/1-75
D4VLS1_9BACE/6-93
D4VVN0_ENTFC/5-87
D4VW19_ENTFC/6-101
D4WPM1_BACOV/6-93
D4XUT7_ACIHA/5-95
D4YIA1_9LACT/3-91
D4YSU1_9LACO/4-99
D4YYA3_SPHJU/7-92
D4Z6N3_SPHJU/5-74
D4Z8P9_SPHJU/4-92
D5A3E5_SPIPL/5-93
D5AGV2_STRGZ/5-87
D5AHJ6_STRGZ/7-84
D5AIX4_STRGZ/4-86
D5AKB3_STRGZ/13-109
D5BKA1_ZUNPS/4-93
D5BUW4_NITHN/3-90
D5BWF5_NITHN/5-88
D5BWQ3_NITHN/2-48
D5BWR0_NITHN/4-84
D5BWT5_NITHN/4-92
D5BY16_NITHN/3-90
D5BYW8_NITHN/4-82
D5BZK1_NITHN/4-84
D5C094_NITHN/2-52
D5C0S7_NITHN/20-76
D5C0T1_NITHN/5-62
D5C278_NITHN/4-91
D5CF24_ENTCC/5-85
D5CHP0_ENTCC/3-83
D5CK65_ENTCC/4-91
D5CQG1_SIDLE/3-90
D5CQH5_SIDLE/5-97
D5CR66_SIDLE/9-100
D5CS53_SIDLE/5-97
D5CSR6_SIDLE/5-85
D5E8V2_METMS/5-85
D5E8V5_METMS/5-85
D5EZB7_PRER2/4-99
D5H003_LACCS/6-92
D5HDR2_9FIRM/5-99
D5HHM7_9FIRM/8-94
D5MH45_9BACT/3-88
D5MHY9_9BACT/4-81
D5MJI4_9BACT/3-91
D5MJJ8_9BACT/4-92
D5MKD7_9BACT/7-84
D5MKP3_9BACT/3-88
D5MM26_9BACT/8-87
D5MMP4_9BACT/8-96
D5MMS1_9BACT/3-89
D5MUA0_HAEIF/9-100
D5NLQ1_9BURK/3-89
D5NSS7_9BURK/8-100
D5NT34_9BURK/5-94
D5P595_9MYCO/4-93
D5QDR0_GLUHA/6-87
D5QE60_GLUHA/6-99
D5QMD1_METTR/6-96
D5QNW5_METTR/4-94
D5QT87_METTR/3-91
D5RC13_FUSNN/5-87
D5RCK0_FUSNN/5-87
D5RG17_9PROT/2-89
D5RGT8_9PROT/4-95
D5S8H1_STRPA/9-106
D5SA68_STRPA/4-92
D5SPU2_PLAL2/9-97
D5T497_LEUKI/4-88
D5TBX9_LEGP2/8-91
D5UA47_BRAM5/3-84
D5UQQ6_TSUPD/5-94
D5V2X8_ARCNC/6-97
D5VF45_CAUST/4-92
D5VMX2_CAUST/4-92
D5VSS8_METIM/6-86
D5WK74_BURSC/4-92
D5WTL2_BACT2/7-88
D5WUW8_BACT2/17-106
D5WW95_BACT2/5-83
D5WWA0_BACT2/3-84
D5WZF8_THIK1/4-94
D5X1D7_THIK1/12-100
D5X736_THIK1/19-107
D5X752_THIK1/3-89
D5X773_THIK1/4-89
D5X958_THEPJ/4-98
D5XB94_THEPJ/4-96
D5XDB0_THEPJ/7-99
D5XDB4_THEPJ/6-100
D5XDW8_THEPJ/6-96
D5XF89_THEPJ/6-100
D5XSL5_MYCTU/9-89
D5XUQ7_MYCTU/5-92
D5XW17_MYCTU/5-94
D5XXK8_MYCTU/5-85
D5Y2N6_MYCTU/9-89
D5Y4Y3_MYCTU/5-92
D5Y6E5_MYCTU/1-80
D5Y6V5_MYCTU/5-85
D5YE88_MYCTU/9-89
D5YGC6_MYCTU/5-94
D5YGX2_MYCTU/5-92
D5YIH4_MYCTU/1-81
D5YQM5_MYCTU/9-89
D5YRU9_MYCTU/5-92
D5YTT8_MYCTU/5-94
D5YVF0_MYCTU/1-81
D5Z2F1_MYCTU/9-89
D5Z3C3_MYCTU/5-94
D5Z510_MYCTU/5-92
D5Z751_MYCTU/5-85
D5ZF03_MYCTU/9-89
D5ZG38_MYCTU/5-92
D5ZIE1_MYCTU/5-94
D5ZK58_MYCTU/5-85
D5ZXI8_9ACTO/3-80
D5ZXT9_9ACTO/5-86
D6ACK7_STRFL/5-89
D6BIM9_9FUSO/7-88
D6BJ12_9FUSO/6-87
D6BJ88_9FUSO/6-89
D6CJV4_9BACT/3-89
D6CKA2_XANAP/8-98
D6CKA9_XANAP/5-96
D6CNM4_THIS3/4-94
D6CNP4_THIS3/10-102
D6CS32_THIS3/5-102
D6D1L6_9BACE/4-98
D6DG36_CLOSC/4-94
D6DKM4_CLOSC/8-94
D6DM20_CLOSC/8-94
D6DMW7_ENTCL/4-91
D6DN27_ENTCL/5-85
D6DVC3_ENTCL/3-83
D6DYY2_9FIRM/5-99
D6E4C2_9FIRM/5-98
D6E6N3_9ACTN/5-97
D6E6Y8_9ACTN/5-95
D6E792_9ACTN/4-96
D6E7D0_9ACTN/4-96
D6F3J9_MYCTU/9-89
D6FI37_MYCTU/5-92
D6FKA0_MYCTU/5-85
D6FP57_MYCTU/5-85
D6FR87_MYCTU/9-89
D6FVJ1_MYCTU/5-94
D6FWF9_MYCTU/5-92
D6GG78_9ENTR/3-83
D6GWM8_9EURY/3-80
D6HKD8_9FIRM/8-94
D6HTW7_ECOLX/5-95
D6HU12_ECOLX/3-91
D6HYJ6_ECOLX/4-91
D6I4C4_ECOLX/31-111
D6I9F0_ECOLX/4-91
D6ID99_ECOLX/3-91
D6JZ53_ACIG3/5-95
D6K356_9ACTO/5-81
D6KJS4_9FIRM/5-93
D6KKJ3_9FIRM/4-90
D6KKM3_9FIRM/8-101
D6KKM8_9FIRM/5-97
D6KQ65_9FIRM/5-93
D6KRY3_9FIRM/4-90
D6KSV1_SCAIO/12-106
D6KUA9_SCAIO/8-94
D6KUV0_SCAIO/5-91
D6KYJ6_9NEIS/5-83
D6L336_9NEIS/15-97
D6L387_9NEIS/3-89
D6LBN2_9FUSO/4-90
D6LF27_9FUSO/5-87
D6LMN6_9RHIZ/3-91
D6S9C3_PEPMA/5-91
D6S9U3_PEPMA/5-99
D6SKQ5_9DELT/5-83
D6SNM3_9DELT/6-96
D6SQY3_9DELT/5-85
D6SR01_9DELT/5-87
D6SRX4_9DELT/4-84
D6STC3_9DELT/2-86
D6STX6_9DELT/3-90
D6SV50_9DELT/4-86
D6SVF4_GARVA/5-99
D6SXG5_GARVA/6-99
D6SYA6_GARVA/5-91
D6SZ71_GARVA/1-36
D6SZX1_GARVA/4-90
D6ULT3_9BACT/3-88
D6UND2_9BACT/3-90
D6URU3_9BACT/4-95
D6UTY3_9BACT/4-92
D6UUN1_9BACT/6-88
D6UXT9_9BACT/4-100
D6UXV6_9BACT/3-90
D6XQD5_HELPV/4-90
D6XSB2_HELPV/4-87
D6YWP2_WADCW/4-88
D6Z2C4_DESAT/7-86
D6Z4L6_DESAT/6-94
D6Z4N0_DESAT/3-90
D6Z4Q8_DESAT/4-85
D6ZKQ8_MOBCV/5-88
D6ZQD0_STRP0/4-92
D6ZSB8_STRP0/7-87
D7A5H5_STAND/5-94
D7A9I7_STAND/5-98
D7AID1_GEOSK/7-96
D7AK38_GEOSK/5-85
D7BTJ9_STRBB/5-83
D7CJG7_SYNLT/6-100
D7CM90_SYNLT/9-100
D7CMJ3_SYNLT/4-98
D7CMJ6_SYNLT/6-100
D7CRD5_TRURR/5-87
D7CS28_TRURR/5-88
D7CUH5_TRURR/4-85
D7CY42_TRURR/8-94
D7D3X8_GEOSC/3-86
D7E7K5_METEZ/5-89
D7E7M1_METEZ/5-89
D7EC45_METEZ/5-85
D7EQ34_MYCTU/9-89
D7ES38_MYCTU/5-94
D7ESM3_MYCTU/5-92
D7EVK9_MYCTU/5-85
D7FDG0_HELP3/11-93
D7GAX2_HELP3/7-85
D7GR00_9FIRM/5-101
D7GUW6_9FIRM/6-98
D7H1Y0_BRUAB/3-91
D7HCW8_VIBCH/3-90
D7HCY8_VIBCH/4-93
D7HD15_VIBCH/6-86
D7HHI2_VIBCH/13-98
D7HHK2_VIBCH/2-89
D7HHP0_VIBCH/4-92
D7HI24_VIBCH/12-100
D7HM12_VIBCH/2-89
D7HM14_VIBCH/4-93
D7HM50_VIBCH/12-100
D7HM64_VIBCH/13-98
D7HM67_VIBCH/4-92
D7HMA5_VIBCH/5-85
D7HME2_VIBCH/6-86
D7HMF4_VIBCH/4-92
D7HTF9_PSESS/5-85
D7HTL4_PSESS/6-103
D7HVH7_PSESS/4-90
D7HXE2_PSESS/4-92
D7I6Z9_PSESS/4-96
D7I730_PSESS/4-90
D7I754_PSESS/3-89
D7IN13_9BACE/4-95
D7IRY7_9BACE/10-101
D7IT21_9BACE/6-93
D7IUI6_9BACE/4-90
D7IVX1_9BACE/9-99
D7J5B6_9BACE/4-98
D7J9Q3_9BACE/6-93
D7JFB6_9BACT/3-95
D7JJB3_ECOLX/5-85
D7K8V8_9BACE/4-98
D7N157_9NEIS/4-92
D7NDE7_9BACT/3-88
D7V351_9LACO/4-99
D7V6K3_9LACO/4-97
D7W132_9FLAO/6-93
D7W999_9CORY/5-87
D7WF88_9CORY/3-90
D7XHI5_ECOLX/1-85
D7XND1_ECOLX/3-90
D7Y067_ECOLX/1-85
D7YBX2_ECOLX/1-85
D7ZAW9_ECOLX/5-84
D7ZJG1_ECOLX/5-95
D8A2B1_ECOLX/3-90
D8A4H9_ECOLX/2-89
D8A518_ECOLX/1-85
D8A5B3_ECOLX/4-91
D8ABF4_ECOLX/5-85
D8ACJ7_ECOLX/3-91
D8AH99_ECOLX/5-84
D8BAI6_ECOLX/5-84
D8BMW5_ECOLX/3-91
D8C376_ECOLX/5-85
D8C8Y0_ECOLX/5-85
D8CLJ6_ECOLX/5-95
D8E5A2_ECOLX/1-85
D8ED58_ECOLX/4-92
D8ES42_ECOLX/1-85
D8EV71_ECOLX/4-92
D8EXC8_9DELT/5-86
D8EY79_9DELT/4-84
D8F4X1_9DELT/4-84
D8F787_9DELT/5-90
D8F7Z1_9DELT/5-97
D8FG55_9DELT/5-85
D8FTH4_9CYAN/8-93
D8FVA0_9CYAN/5-92
D8FVG4_9CYAN/5-88
D8FVS6_9CYAN/3-93
D8FZ05_9CYAN/4-86
D8G0T9_9CYAN/4-86
D8G318_9CYAN/6-85
D8G3C3_9CYAN/2-83
D8G5J6_9CYAN/5-95
D8G6M5_9CYAN/10-86
D8JC63_HALJB/7-88
D8K293_DEHLB/6-84
D8K4Z4_NITWC/5-90
D8K9X2_NITWC/4-92
D8K9Y6_NITWC/6-63
D8KAL3_NITWC/5-85
D8KBL6_NITWC/4-86
D8MS17_ERWBE/4-85
D8MYD6_RALSO/3-89
D8N3W4_RALSO/8-87
D8N8Z5_RALSO/3-91
D8N9H9_RALSO/9-120
D8NQS7_RALSO/9-120
D8NV57_RALSO/8-87
D8NZZ8_RALSO/9-120
D8P457_RALSO/3-91
D8P761_RALSO/2-66
D8P7M1_9BACT/11-84
D8P8X7_9BACT/5-84
D8P9K9_9BACT/10-102
D8PAG7_9BACT/4-88
D8PAH4_9BACT/4-88
D8PB70_9BACT/3-91
D8PCH6_9BACT/7-114
D8PD13_9BACT/14-84
D8PEG3_9BACT/6-84
D9N5C9_STRPN/4-92
D9N684_STRPN/4-84
D9NCK7_STRPN/4-92
D9NDS3_STRPN/4-84
D9NJ07_STRPN/4-92
D9NL48_STRPN/4-84
D9NQG3_STRPN/4-92
D9NRL3_STRPN/7-87
D9NX19_STRPN/4-84
D9NYJ4_STRPN/4-92
D9PAT7_ACTPL/5-93
D9PT82_PEPMA/3-84
D9QGF4_BRESC/4-92
D9QZ93_CLOSW/5-96
D9RY99_THEOJ/4-94
D9SCM5_GALCS/7-98
D9SDL6_GALCS/3-91
D9SE70_GALCS/5-99
D9SFZ8_GALCS/4-91
D9TLY9_THETC/4-96
D9TSC0_THETC/7-82
D9TSJ5_THETC/4-85
D9TSP3_THETC/5-97
D9USJ9_9ACTO/5-86
D9VWZ4_9ACTO/6-85
D9XFF3_STRVR/5-86
D9XVJ9_9ACTO/84-163
D9Y849_9BURK/4-88
D9YD90_9DELT/9-98
D9Z533_ECOLX/4-92
E0E001_9RHIZ/3-91
E0EJ44_ACTPL/4-74
E0EWQ7_ACTPL/4-74
E0F960_ACTPL/4-74
E0FLH8_ACTPL/4-74
E0FYR9_9THEO/4-94
E0G3N5_ENTFA/4-90
E0GF68_ENTFA/4-90
E0GIH1_ENTFA/4-90
E0GQS2_ENTFA/5-87
E0GXV7_ENTFA/4-90
E0GYY1_ENTFA/5-87
E0HSA6_9GAMM/6-94
E0HZW9_9BACT/6-90
E0IRN9_9GAMM/6-94
E0IX01_ECOLW/5-85
E0J0Z4_ECOLW/4-91
E0J3F0_ECOLW/3-91
E0J9X6_RHIME/5-93
E0JCJ7_RHIME/5-95
E0JIQ4_RHIME/5-94
E0JL31_RHIME/3-90
E0JRL7_RHIME/4-97
E0JU34_RHIME/5-95
E0JUD1_RHIME/7-94
E0JUI9_RHIME/5-94
E0JYN8_RHIME/5-93
E0K4L8_RHIME/4-96
E0KA07_RHIME/4-97
E0KAU8_RHIME/3-90
E0L0X2_STRVO/5-83
E0LFX7_SPHCR/3-91
E0LKM1_SPHCR/9-96
E0LKN9_SPHCR/4-94
E0LKP2_SPHCR/5-94
E0LQP4_SPHCR/7-92
E0M1F2_9ENTR/5-93
E0MWD9_9CORY/1-65
E0N386_9ACTO/5-88
E0NIS5_9FIRM/5-87
E0NNE0_9FIRM/5-91
E0NW83_9FIRM/6-92
E0NYP5_9FIRM/5-91
E0NZD6_9FIRM/6-92
E0P037_9FIRM/5-91
E0P0Q1_9FIRM/6-92
E0P133_9FIRM/5-99
E0P166_9FIRM/3-77
E0PCM1_STREI/5-104
E0PIP7_STRGY/5-87
E0PLD9_STRGY/8-105
E0PU09_STRPY/8-106
E0PX95_STRPY/6-98
E0QGT5_9FIRM/12-91
E0QKU8_9FIRM/8-100
E0QP85_9ACTO/6-94
E0QPS6_9ACTO/3-89
E0QPT3_9ACTO/6-98
E0QPT7_9ACTO/4-85
E0QQA5_9ACTO/4-94
E0QQJ5_9ACTO/2-70
E0QQN2_9ACTO/5-91
E0QS67_9ACTO/4-90
E0QSJ0_9ACTO/16-91
E0QSW4_9ACTO/5-87
E0QT05_9ACTO/5-89
E0QTC2_9ACTO/7-101
E0QTE7_9ACTO/3-96
E0QTF3_9ACTO/3-85
E0R7D6_ECOLX/5-84
E0SAJ4_DICD3/5-96
E0SK55_DICD3/5-96
E0SVD7_STRZA/4-92
E0T065_STRZA/7-87
E0TMS1_STRZ6/4-84
E0TR00_STRZ6/4-92
E0UAH7_CYAP2/4-91
E0UBE8_CYAP2/5-81
E0UD76_CYAP2/3-85
E0UES2_CYAP2/5-84
E0UGN7_CYAP2/4-91
E0UJG3_CYAP2/5-93
E0UNC8_CYAP2/19-98
E0US50_SULAO/3-90
E0USQ0_SULAO/4-88
E0USQ2_SULAO/5-93
E0WH53_ECOLX/4-92
E0WT21_9ENTR/1-58
E0WU53_9ENTR/8-94
E0WU93_9ENTR/5-85
E0WV10_9ENTR/5-86
E1D329_VIBPA/2-89
E1D339_VIBPA/2-89
E1D9B1_VIBPA/5-85
E1DEM8_VIBPA/2-89
E1DRI7_VIBPA/2-89
E1DRJ7_VIBPA/2-89
E1EIM0_VIBPA/2-89
E1EIN0_VIBPA/2-89
E1H018_STRPN/4-84
E1H2I4_STRPN/4-92
E1H8A5_MYCTU/9-89
E1HAB6_MYCTU/5-94
E1HAV4_MYCTU/5-92
E1HCW1_MYCTU/5-85
E1HGQ0_ECOLX/1-85
E1HT07_ECOLX/5-85
E1HZ72_ECOLX/5-85
E1I7B9_ECOLX/1-85
E1IJ99_ECOLX/1-85
E1IZF1_ECOLX/3-91
E1J833_ECOLX/1-85
E1JCI6_ECOLX/3-90
E1JP79_9LACO/6-98
E1JYM5_DESFR/4-89
E1K668_9EURY/4-86
E1K7K6_9EURY/5-90
E1K7T3_9FIRM/4-96
E1KBF6_9FIRM/5-89
E1KFG3_9FIRM/5-99
E1KLJ3_9FIRM/3-92
E1KZH9_PEPMA/3-84
E1L0U8_9ACTN/2-83
E1L414_9FIRM/4-86
E1L458_9FIRM/5-97
E1L4N8_9FIRM/4-90
E1L6V3_9FIRM/5-93
E1L7R8_9FIRM/5-91
E1LDJ1_9FIRM/5-97
E1LDV9_9FIRM/4-86
E1LH95_STRMT/8-105
E1LLC6_STRMT/5-103
E1LLX3_STRMT/8-105
E1LMK8_STRMT/4-92
E1LNJ3_STRMT/10-108
E1LSQ3_STRMT/5-103
E1LTF5_STRMT/6-98
E1LTR4_STRMT/8-105
E1M159_STRMT/8-105
E1M515_STRMT/4-84
E1M853_9STRE/3-77
E1M9Z6_9STRE/5-103
E1MB59_9ACTO/4-85
E1MB66_9ACTO/3-89
E1MC20_9ACTO/7-101
E1MC87_9ACTO/5-89
E1MCG2_9ACTO/5-87
E1MD63_9ACTO/4-85
E1MD64_9ACTO/5-86
E1MEF7_9ACTO/4-90
E1MEG9_9ACTO/5-91
E1MEH6_9ACTO/5-88
E1MFL1_9ACTO/6-94
E1MFT1_9ACTO/5-86
E1MFV9_9ACTO/12-94
E1MGC3_9ACTO/4-82
E1MGG1_9ACTO/5-73
E1MGG5_9ACTO/3-96
E1MGX7_9ACTO/4-94
E1MHG9_9GAMM/6-85
E1MIN1_9GAMM/5-85
E1MIU9_9GAMM/3-89
E1MK59_9GAMM/5-88
E1MM53_9GAMM/6-96
E1MMN8_9GAMM/4-93
E1MNK8_9GAMM/5-97
E1MNX0_9GAMM/3-83
E1MPC4_9GAMM/6-88
E1MPM7_9GAMM/5-93
E1MSW1_9GAMM/3-92
E1MSX6_9GAMM/3-90
E1MTX9_9GAMM/5-97
E1NRB6_9LACO/6-100
E1PGK9_ECOAB/4-90
E1PLN0_CAMJM/3-90
E1PW98_HELPT/4-88
E1Q000_HELPM/4-88
E1Q002_HELPM/3-88
E1Q5D3_HELPP/4-91
E1Q794_HELPC/4-88
E1Q989_HELPC/4-91
E1QK51_DESB2/4-83
E1QMW2_SALET/4-92
E1QW35_OLSUV/5-86
E1R246_SPISS/5-89
E1R2J4_SPISS/6-97
E1RD89_METP4/3-84
E1RF10_METP4/5-87
E1RFE1_METP4/4-90
E1RGN2_METP4/7-88
E1RHD1_METP4/5-87
E1RI79_METP4/1-36
E1RMG0_XYLFG/4-93
E1RNC1_XYLFG/4-92
E1RNT2_XYLFG/5-87
E1RS35_XYLFG/5-88
E1S9F6_HELP9/1-42
E1VK49_9GAMM/6-99
E1VKN9_9GAMM/4-96
E1VKU7_9GAMM/3-87
E1VM81_9GAMM/5-84
E1VMA2_9GAMM/5-85
E1VQH9_9GAMM/4-92
E1VQX0_9GAMM/5-93
E1VR15_9GAMM/10-102
E1W4G8_HAEP3/1-87
E1WAK0_SALTS/2-89
E1WAY4_SALTS/5-85
E1WBN1_SALTS/5-85
E1WIU3_SALTS/6-91
E1X7R3_HAEI1/4-81
E1XB13_HAEI1/9-100
E1XBM9_HAEI1/5-85
E1XEJ8_STRZO/4-92
E1XGQ6_STRZO/4-84
E1XHV0_STRZN/4-92
E1XJW7_STRZN/4-84
E1XRJ1_STRZI/4-84
E1Y8I0_9DELT/3-69
E1YBX4_9DELT/4-69
E1YEN6_9DELT/5-94
E1YF48_9DELT/3-91
E1YGF6_9DELT/3-80
E1YHX4_9DELT/5-84
E1YI43_9DELT/5-93
E1YJG5_9DELT/2-70
E1YJG9_9DELT/7-84
E1YJV9_9DELT/2-52
E1YKE4_9DELT/3-89
E1YKH2_9DELT/4-93
E1YKN4_9DELT/7-98
E1YKX9_9DELT/5-91
E1YLE5_9DELT/4-83
E1YLL6_9DELT/3-91
E1YLU4_9DELT/5-92
E1YM60_9DELT/5-85
E1YMD8_9DELT/3-85
E1YRF7_9BACE/7-99
E1YUP6_9BACE/6-93
E1YZ03_9BACE/23-101
E1Z1G4_9BACE/3-95
E2CRJ1_9RHOB/6-95
E2CS48_9RHOB/4-93
E2GHF8_ECOLX/4-92
E2JXN4_ECO57/2-89
E2K5C0_ECO57/3-91
E2KGG7_ECO57/2-89
E2KKQ0_ECO57/3-91
E2KZM0_ECO57/2-89
E2L0S6_ECO57/3-91
E2MDM5_PSESM/3-90
E2MIX0_PSESM/6-103
E2MJ30_PSESM/5-85
E2N055_CAPSP/7-88
E2N454_CAPSP/3-92
E2NEZ3_9BACE/3-94
E2NIT0_9BACE/4-97
E2NKC3_9BACE/6-95
E2NPR8_9FIRM/5-99
E2NQ20_9FIRM/4-96
E2NQA3_9FIRM/5-99
E2NR15_9FIRM/3-81
E2NUD7_9FIRM/5-99
E2NUU9_9FIRM/7-101
E2NUV3_9FIRM/4-94
E2NWY9_PASHA/5-92
E2NXN6_PASHA/4-91
E2NXW9_PASHA/4-92
E2NZ63_PASHA/2-90
E2P1Q4_PASHA/4-81
E2P2I8_PASHA/4-88
E2P2N3_PASHA/4-85
E2P504_PASHA/5-92
E2P6S7_PASHA/4-85
E2P7A7_PASHA/4-92
E2P883_PASHA/2-90
E2P8H9_PASHA/4-88
E2PAD2_PASHA/4-91
E2PBG0_PASHA/4-81
E2PPQ8_9RHIZ/3-91
E2S2D9_9CORY/5-86
E2S756_9CORY/2-46
E2S8B8_9ACTO/6-96
E2SH99_9FIRM/5-93
E2SJB8_9FIRM/5-99
E2SMG8_9FIRM/8-100
E2TA70_MYCTU/5-94
E2TAQ6_MYCTU/5-92
E2TD22_MYCTU/5-85
E2TEG4_MYCTU/9-89
E2TKP7_MYCTU/9-89
E2TML4_MYCTU/5-94
E2TN51_MYCTU/5-92
E2TQ73_MYCTU/5-85
E2TX62_MYCTU/9-89
E2TZ51_MYCTU/5-94
E2TZN9_MYCTU/5-92
E2U0V5_MYCTU/5-85
E2U8I1_MYCTU/1-81
E2UAI1_MYCTU/5-94
E2UB16_MYCTU/5-92
E2UDH6_MYCTU/5-85
E2UK46_MYCTU/1-81
E2UM19_MYCTU/5-94
E2UML4_MYCTU/5-92
E2UPP6_MYCTU/5-85
E2UWA3_MYCTU/9-89
E2UZB8_MYCTU/5-94
E2UZW0_MYCTU/5-92
E2V0W3_MYCTU/5-85
E2V7J7_MYCTU/9-89
E2V9I4_MYCTU/5-94
E2VA25_MYCTU/5-92
E2VC36_MYCTU/5-85
E2VGU1_MYCTU/1-81
E2VIT8_MYCTU/5-94
E2VJD7_MYCTU/5-92
E2VL53_MYCTU/5-85
E2VT56_MYCTU/9-89
E2VV59_MYCTU/5-94
E2VVP9_MYCTU/5-92
E2VXR7_MYCTU/5-85
E2W4C1_MYCTU/1-81
E2W6D6_MYCTU/5-94
E2W6X3_MYCTU/5-92
E2W8X2_MYCTU/5-85
E2WGB0_MYCTU/9-89
E2WIB9_MYCTU/5-94
E2WIW5_MYCTU/5-92
E2WL09_MYCTU/5-85
E2X2G8_SHIDY/3-91
E2X2S6_SHIDY/1-71
E2XET4_SHIDY/4-91
E2XKY4_PSEFL/1-92
E2XQR0_PSEFL/1-91
E2XZV8_PSEFL/5-85
E2YG46_ENTFA/4-90
E2YH86_ENTFA/2-71
E2YHI3_ENTFA/5-87
E2YHT9_ENTFA/5-87
E2YQJ0_ENTFA/2-71
E2YQP2_ENTFA/2-71
E2Z045_ENTFA/4-90
E2ZIW3_9FIRM/6-98
E2ZJC3_9FIRM/5-92
E2ZMJ7_9FIRM/9-100
E2ZQ08_PSEAE/4-109
E3A6Z5_PSEAE/3-91
E3ANC3_9SPHI/5-90
E3B068_9SPHI/6-94
E3BUW4_9LACO/6-100
E3C766_9LACO/5-103
E3C9G8_9LACO/3-98
E3CE40_STRPA/9-106
E3CE46_STRPA/9-106
E3CHQ7_STRDO/8-106
E3CJ40_STRDO/4-86
E3CJF7_STRDO/5-100
E3CMF4_STRDO/5-101
E3CW29_9BACT/4-90
E3CXB9_9BACT/5-86
E3CXC2_9BACT/2-73
E3DAP0_GARV3/7-101
E3DAQ4_GARV3/6-99
E3DB51_ERWSE/4-97
E3DDG9_ERWSE/4-93
E3DGW1_ERWSE/3-90
E3DGW8_ERWSE/3-89
E3DHG9_ERWSE/6-95
E3DJW5_ERWSE/3-91
E3DL65_ERWSE/5-84
E3DLH0_HALPG/3-86
E3G4T2_ENTCS/5-94
E3G5B5_ENTCS/3-83
E3G8P3_ENTCS/8-99
E3GDG8_EUBLK/1-92
E3GDG9_EUBLK/7-78
E3GLB4_EUBLK/6-100
E3GRN1_HAEI2/5-85
E3GSX4_HAEI2/9-100
E3HR21_ACHXA/7-119
E3HXA3_ACHXA/5-94
E3HXV4_ACHXA/4-92
E3IRY3_DESVR/6-93
E3IV74_FRASU/5-85
E3JCQ6_FRASU/7-102
E3PPA4_ECOH1/4-69
E3PPG0_ECOH1/3-91
E3PTS5_CLOSD/5-86
E3PZP5_YEREN/2-90
E3R594_9LACO/4-97
E3R6D7_9LACO/2-69
E3RA86_9LACO/4-99
E3USI3_ENTFC/5-87
E3USQ8_ENTFC/6-101
E3ZUL8_LISSE/2-47
E4A625_PROAC/5-87
E4AAX1_PROAC/5-87
E4ARV6_PROAC/5-87
E4BGE2_PROAC/5-61
E4EC23_PROAC/5-87
E4EEZ1_PROAC/5-87
E4EV08_PROAC/5-87
E4HHA1_PROAC/5-87
E4I4M2_ENTFC/5-87
E4IGX9_ENTFC/5-87
E4IWA7_ENTFC/5-87
E4J579_ENTFC/5-87
E4JGU4_ENTFC/5-87
E4JHL1_ENTFC/6-101
E4K523_9FIRM/3-80
E4KMG0_9LACT/6-59
E4KZH8_9FIRM/5-77
E4L2S0_9STRE/5-87
E4L9J3_9FIRM/5-83
E4LDZ0_9FIRM/5-87
E4LGJ8_9FIRM/4-90
E4LLC2_9FIRM/4-90
E4LLH7_9FIRM/4-90
E4LMR2_9FIRM/5-95
E4LN89_9FIRM/5-87
E4LR65_9CLOT/7-101
E4M057_9CLOT/8-94
E4MK98_9FIRM/5-99
E4MKE8_9FIRM/5-99
E4MLB4_9FIRM/5-87
E4MLI9_9FIRM/5-99
E4MLX4_9FIRM/10-104
E4MMI0_9FIRM/8-105
E4MMM7_9FIRM/6-98
E4MSR4_CAPOC/3-93
E4MTB7_CAPOC/6-87
E4MTP3_CAPOC/7-101
E4MU40_CAPOC/10-105
E4MUK4_CAPOC/5-93
E4MUM9_CAPOC/6-98
E4MV78_CAPOC/3-95
E4N6U2_KITSK/5-82
E4NE52_KITSK/5-89
E4NWT6_HALBP/7-88
E4QCH1_CALH1/4-94
E4S6T0_CALKI/4-94
E4S6U0_CALKI/3-80
E4SB87_CALK2/3-80
E4TKY4_MARTH/6-93
E4TLW1_MARTH/6-93
E4TMI3_MARTH/4-93
E4TMY6_MARTH/4-93
E4TQP0_MARTH/5-98
E4TSM2_MARTH/6-81
E4TVK7_MARTH/6-93
E4TY11_SULKY/8-95
E4U0M0_SULKY/3-85
E4U0M2_SULKY/3-85
E4U1E9_SULKY/3-80
E4U1Q7_SULKY/5-96
E4U1V9_SULKY/3-86
E4U3X5_SULKY/3-85
E4VHM9_9HELI/4-88
E4VJY3_9HELI/3-88
E4VM12_9HELI/6-84
E4VRE3_BACFR/4-98
E5APA8_BURRH/1-37
E5AR14_BURRH/3-96
E5ARE4_BURRH/5-88
E5AT49_BURRH/1-80
E5AUF8_BURRH/19-108
E5AVV9_BURRH/5-87
E5AW48_BURRH/10-109
E5AWA6_BURRH/5-97
E5B169_ERWAM/3-91
E5B855_ERWAM/2-46
E5BDT3_9FUSO/8-87
E5BE82_9FUSO/10-91
E5BHE0_9FUSO/5-87
E5BHV1_9FUSO/5-87
E5BIX9_9FUSO/5-87
E5BK80_9FUSO/5-78
E5BM17_9FUSO/8-87
E5BQW7_9FUSO/6-88
E5BZJ6_9FUSO/8-87
E5C1K9_9FUSO/5-87
E5C3C8_9FUSO/5-87
E5C3I3_9BACE/6-93
E5L769_EDWTA/5-85
E5U309_ALCXX/4-90
E5U8H7_ALCXX/4-90
E5V1R9_9BACL/6-100
E5V9B1_9BACE/4-89
E5VHY8_9FIRM/5-99
E5VQ16_9FIRM/5-99
E5VV49_9FIRM/1-85
E5VVF2_9FIRM/4-89
E5VYZ2_9FIRM/5-99
E5X078_9BACE/6-98
E5X4J3_9BACE/3-94
E5X7A2_9ACTN/10-102
E5XB92_9ACTN/4-96
E5XBN9_9ACTN/5-97
E5XK90_9FIRM/7-98
E5Y9N5_BILWA/5-80
E5YDX9_9ENTR/4-93
E5YNK0_9ENTR/2-89
E5ZK97_CAMJE/3-90
E5ZZ27_ECOLX/4-92
E6AT73_ECOLX/4-62
E6AVH9_ECOLX/5-85
E6AXG4_ECOLX/1-38
E6B2D6_ECOLX/1-85
E6B4I5_ECOLX/1-39
E6B5N0_ECOLX/5-85
E6BK39_ECOLX/1-85
E6BPS9_ECOLX/3-90
E6CRQ2_PROAC/5-87
E6E122_PROAC/5-87
E6E5V2_PROAC/6-92
E6F1H6_ENTFA/4-90
E6FCT9_ENTFA/5-87
E6FIR4_ENTFA/4-90
E6HAN6_ENTFA/4-90
E6HJA0_ENTFA/4-90
E6I8V8_ENTFA/4-90
E6IHR1_ENTFA/5-87
E6IL84_ENTFA/4-90
E6J305_STRAP/5-87
E6JE43_9ACTO/1-29
E6KQR8_9ACTO/8-98
E6KRM8_9ACTO/6-85
E6L2J9_9PROT/6-97
E6L4Z0_9PROT/4-88
E6L6V8_9PROT/1-77
E6LC18_CAMUP/5-89
E6LKN5_9FIRM/5-86
E6LLD0_9FIRM/4-92
E6LMN3_9FIRM/4-90
E6LP30_9FIRM/7-93
E6LR45_9FIRM/8-95
E6LUT3_9LACO/7-101
E6M4R7_9ACTO/5-88
E6N417_9ARCH/5-66
E6N7B2_9ARCH/5-66
E6N7G7_9ARCH/5-84
E6NAL7_9ARCH/5-87
E6NAV8_9ARCH/5-84
E6NEB4_HELPI/3-87
E6NID7_HELPK/3-87
E6NNW3_HELPL/3-87
E6NQF5_HELPQ/4-91
E6P929_9ARCH/5-87
E6PCW5_9ZZZZ/4-96
E6PJE7_9ZZZZ/63-152
E6PJG6_9ZZZZ/30-117
E6PLM9_9ZZZZ/7-118
E6PN42_9ZZZZ/6-84
E6PNJ1_9ZZZZ/5-87
E6PQG8_9ZZZZ/5-90
E6Q6D7_9ZZZZ/4-96
E6Q8Z3_9ZZZZ/10-102
E6QGN4_9ZZZZ/4-92
E6QM33_9ZZZZ/4-92
E6QN11_9ZZZZ/1-84
E6QPS9_9ZZZZ/1-58
E6QQG3_9ZZZZ/3-90
E6QQG8_9ZZZZ/3-91
E6QR05_9ZZZZ/5-93
E6QRG3_9ZZZZ/3-90
E6QU88_9ZZZZ/4-90
E6QW00_9ZZZZ/4-92
E6QXC5_9ZZZZ/5-88
E6S2G8_HELPF/4-88
E6S7K4_INTC7/5-84
E6SCZ7_INTC7/9-89
E6SG23_INTC7/13-89
E6SI53_THEM7/6-88
E6SQ97_BACT6/3-93
E6TL20_MYCSR/5-86
E6TVP3_BACCJ/4-92
E6U6C9_ETHHY/6-100
E6U9C2_ETHHY/3-89
E6U9M9_ETHHY/6-100
E6UA28_ETHHY/10-101
E6UYI2_VARPD/3-94
E6VCK6_RHOPX/3-90
E6VHX5_RHOPX/8-105
E6VI88_RHOPX/3-92
E6VXQ3_DESAO/3-90
E6W358_DESIS/5-85
E6W3N4_DESIS/4-92
E6WI16_PANSA/5-92
E6WK78_PANSA/3-91
E6WL76_PANSA/3-89
E6X208_NITSE/3-89
E6X246_NITSE/7-98
E6X382_NITSE/4-83
E6XFX2_SHEP2/3-92
E6XG01_SHEP2/2-90
E6XG05_SHEP2/3-89
E6XG11_SHEP2/6-103
E6XH27_SHEP2/6-103
E6XRT5_SHEP2/6-94
E6XS85_SHEP2/2-90
E6YLN4_9RHIZ/1-48
E6YRS0_9RHIZ/4-92
E6YYX4_9RHIZ/5-92
E6YZ17_9RHIZ/4-92
E6YZ58_9RHIZ/5-87
E6Z0T2_9RHIZ/4-88
E6Z0T6_9RHIZ/3-89
E7A800_HAEIF/11-98
E7ADI7_HAEIF/12-93
E7B3H0_YERE1/4-82
E7B575_YERE1/3-91
E7B5B5_YERE1/5-85
E7BAX3_YERE1/2-90
E7BLD5_PARAH/4-91
E7DYN1_9PSED/4-92
E7FRW4_9LACO/2-81
E7G108_9HELI/4-82
E7G5D0_9HELI/4-82
E7G9Y4_9FIRM/6-100
E7GA90_9FIRM/5-87
E7GC34_9FIRM/6-98
E7GES0_9FIRM/7-99
E7GV96_STRAP/5-103
E7GVX3_STRAP/5-87
E7HLZ0_ECOLX/5-94
E7HME4_ECOLX/4-91
E7HUN6_ECOLX/4-92
E7I166_ECOLX/5-85
E7IB89_ECOLX/4-91
E7IP48_ECOLX/5-94
E7IW38_ECOLX/1-85
E7IZP6_ECOLX/3-91
E7IZR7_ECOLX/5-94
E7J784_ECOLX/1-85
E7JDN9_ECOLX/1-84
E7JE95_ECOLX/4-91
E7JGC3_ECOLX/3-89
E7JTU5_SHISO/5-85
E7MNJ6_9FIRM/9-106
E7N0I9_9FIRM/5-91
E7N3N7_9FIRM/5-87
E7N4K5_9FIRM/6-98
E7N4M6_9FIRM/5-91
E7N7X7_9ACTO/48-140
E7NA28_9ACTO/5-84
E7P2J9_PSESG/4-92
E7P7X3_PSESG/3-90
E7PD73_PSESG/6-103
E7PDQ5_PSESG/6-103
E7PDQ7_PSESG/4-93
E7PDR6_PSESG/4-90
E7PDU2_PSESG/3-88
E7PE28_PSESG/3-89
E7PE72_PSESG/6-103
E7PE87_PSESG/5-65
E7PEC4_PSESG/4-92
E7PEI6_PSESG/3-89
E7PEK3_PSESG/3-89
E7PH40_PSESG/6-103
E7PLT4_PSESG/3-90
E7PS11_PSESG/4-92
E7PTW5_PSESG/3-89
E7PU03_PSESG/3-89
E7PUD6_PSESG/4-90
E7PUF2_PSESG/3-89
E7PUF8_PSESG/4-94
E7PXE3_STRDY/10-108
E7PZV3_STRDY/10-108
E7QQW2_9EURY/4-81
E7RXG1_9BURK/2-88
E7RYA8_9BURK/6-96
E7RYC5_9BURK/5-85
E7RZV7_9BURK/5-111
E7S1D0_STRAG/10-108
E7S207_STRAG/5-97
E7SSX8_SHIBO/3-91
E7SVI6_SHIBO/1-38
E7TXY8_ECO57/3-91
E7UG59_ECOLX/5-85
E7UPE0_ECOLX/4-91
E7USH8_SALTY/6-91
E7UVB9_SALTY/2-89
E7UYK4_SALTY/5-85
E7V486_SALTY/5-85
E7V7H1_SALMO/5-85
E7V8F1_SALMO/5-85
E7VIY5_SALMO/5-85
E7VPT4_SALMO/5-85
E7W1Q2_SALMO/5-85
E7W462_SALMO/5-85
E7W9H2_SALMO/5-85
E7WCC0_SALMO/5-85
E7WH46_SALMO/5-85
E7WSM7_SALMO/5-85
E7WV70_SALMO/5-85
E7WX00_SALMO/5-85
E7X7K9_SALMO/5-85
E7XAR0_SALMO/5-85
E7XRK9_SALMO/5-85
E7XWQ5_SALMO/5-85
E7Y2C8_SALMO/5-85
E7Y6R2_SALMO/5-85
E7YJJ8_SALMO/5-85
E7YMD5_SALMO/5-85
E7YW49_SALMO/5-85
E7Z4K2_SALMO/5-85
E7ZCG8_SALMO/5-85
E7ZG70_SALMO/5-85
E7ZND7_SALMO/5-85
E7ZQP1_SALMO/5-85
E7ZZG2_SALMO/5-85
E8A178_SALMO/5-85
E8AE89_SALMO/5-85
E8AG38_SALMO/5-85
E8APM2_SALMO/5-85
E8ARU5_SALMO/5-85
E8B134_SALMO/5-85
E8B355_SALMO/5-85
E8B8P0_SALMO/5-85
E8BG79_SALMO/5-85
E8BK69_SALMO/5-85
E8BTJ7_SALMO/5-85
E8C514_SALMO/5-85
E8C695_SALMO/5-85
E8C891_SALMO/2-68
E8CB40_SALMO/5-85
E8CUV1_SALMO/5-85
E8CYT1_SALMO/5-85
E8D8C2_SALMO/5-85
E8DBA4_SALMO/5-85
E8DI99_SALMO/5-85
E8DP25_SALMO/5-85
E8DXJ9_SALMO/5-85
E8DZJ9_SALMO/5-85
E8EDB6_SALMO/5-85
E8EHY2_SALMO/5-85
E8ESW7_SALMO/5-85
E8EVG3_SALMO/5-85
E8F0B3_SALMO/5-85
E8F3S4_SALMO/5-85
E8FBV8_SALMO/5-85
E8FJ46_SALMO/5-85
E8FQD9_SALMO/5-85
E8FZ89_SALMO/5-85
E8G0L4_SALMO/5-85
E8G7H4_SALMO/5-85
E8GH19_SALMO/5-85
E8GIV8_SALMO/5-85
E8GTI3_SALMO/5-85
E8GW17_SALMO/5-85
E8HBE2_ECO57/2-89
E8HQ61_ECOLX/2-89
E8I426_ECOLX/2-89
E8IA11_ECOLX/4-91
E8IE19_ECOLX/2-89
E8IN20_ECOLX/4-91
E8ITD4_ECOLX/2-89
E8JAS9_ECO57/2-89
E8JKA9_9ACTO/2-73
E8JMW2_STREI/8-107
E8JPD3_STREI/5-104
E8JZH4_9STRE/5-103
E8KDE5_9STRE/4-92
E8KES0_9PAST/4-84
E8KHM6_9PAST/6-92
E8KKD9_9PAST/2-73
E8KLJ1_STRSA/4-92
E8KYD5_9RHIZ/4-94
E8L2F9_9RHIZ/3-91
E8L8H7_9RHIZ/5-95
E8L9Q6_9RHIZ/4-92
E8LGZ3_9FIRM/6-100
E8LW79_9VIBR/5-85
E8NB50_MICTS/5-84
E8NEJ6_MICTS/7-88
E8NLF6_SALET/5-85
E8NZI5_YERPH/4-82
E8P8E2_YERPH/5-97
E8PSK4_YERPE/2-90
E8Q8C4_STRED/11-106
E8Q9H4_STRED/5-87
E8QEU8_HELP7/4-88
E8QEW1_HELP7/4-91
E8QGL5_HELP7/4-88
E8QHY8_HELP4/4-89
E8QHZ3_HELP4/4-88
E8QI93_HELP4/1-42
E8QRT1_HELPR/4-89
E8QSE9_HELPW/4-91
E8QWA0_HELPW/4-89
E8RM82_9CAUL/3-92
E8RNC3_9CAUL/10-103
E8RR02_9CAUL/4-90
E8RRF7_9CAUL/3-90
E8RRK4_9CAUL/4-92
E8RRW0_9CAUL/3-94
E8RSW1_9CAUL/6-92
E8RTQ0_9CAUL/3-93
E8RV14_9CAUL/6-95
E8SW79_GEOS2/3-86
E8TFZ1_MESCW/3-90
E8THD9_MESCW/3-91
E8TKP9_MESCW/3-88
E8U2J5_ALIDB/3-89
E8U2R2_ALIDB/3-89
E8U2S4_ALIDB/4-92
E8U2U6_ALIDB/11-77
E8UL14_STREJ/5-87
E8UM83_STREJ/4-86
E8UMW3_STREJ/6-98
E8UNG0_STREJ/7-84
E8UQ42_STREJ/8-104
E8UVK0_THEBF/7-82
E8V3P3_TERSS/2-54
E8V666_TERSS/3-96
E8VQP3_VIBVU/2-89
E8VR71_VIBVU/3-90
E8VR83_VIBVU/1-46
E8VR87_VIBVU/1-46
E8VRX2_VIBVU/1-75
E8VX98_VIBVU/2-89
E8WHU6_GEOS8/4-81
E8WPI1_GEOS8/5-88
E8WVX7_ACISM/3-90
E8X230_ACISM/4-94
E8X233_ACISM/5-87
E8X3Z4_ACISM/6-88
E8X428_ACISM/3-90
E8X493_ACISM/5-97
E8X4I9_ACISM/4-92
E8X4T2_ACISM/5-94
E8X8N8_SALT4/4-91
E8XBK2_SALT4/5-85
E8XEM0_SALT4/6-91
E8XIZ7_SALT4/5-85
E8XLP3_SALT4/4-92
E8XMS4_RAHSY/4-88
E8XSI5_RAHSY/5-86
E8XSN7_RAHSY/5-91
E8Y2Q0_ECOKO/4-91
E8Y8F8_ECOKO/5-85
E8YET0_ECOKO/3-91
E9A1Y1_SALET/60-140
E9A5K6_SALET/4-91
E9AA90_SALET/5-85
E9CLL4_9ENTR/3-91
E9DP67_9STRE/13-92
E9DP90_9STRE/6-98
E9FGD6_9STRE/6-98
E9FII0_9STRE/4-92
E9FJU1_9STRE/4-84
E9FLV7_9STRE/5-100
E9FPW3_9STRE/10-108
E9LLH3_ECOLX/4-92
E9LMC6_ECOLX/3-91
E9RVD4_9FIRM/5-99
E9RWH2_9FIRM/9-100
E9RZY0_TREDE/5-91
E9S1N6_TREDE/5-99
E9S3M7_TREDE/4-96
E9S520_TREDE/5-99
E9S532_TREDE/4-82
E9S5H7_TREDE/6-97
E9S5J6_TREDE/3-84
E9SP15_CLOSY/5-91
E9SR26_CLOSY/8-94
E9T978_ECOLX/4-92
E9TD41_ECOLX/1-85
E9TD91_ECOLX/5-85
E9U375_ECOLX/3-91
E9UJC7_ECOLX/5-85
E9UNS2_9ACTO/5-82
E9VHA8_ECOLX/4-92
E9W114_ECOLX/4-91
E9W9P8_ECOLX/4-92
E9WNX2_ECOLX/5-85
E9WT30_ECOLX/5-85
E9X252_ECOLX/4-91
E9X3L0_ECOLX/5-85
E9XEG4_ECOLX/3-91
E9XEN8_ECOLX/5-86
E9XES1_ECOLX/5-85
E9XFT1_ECOLX/5-84
E9XTV8_ECOLX/2-66
E9Y7J4_ECOLX/4-92
E9Y8C2_ECOLX/4-92
E9Y976_ECOLX/5-85
E9YMA0_ECOLX/5-84
E9Z054_ECOLX/5-84
E9Z093_ECOLX/1-79
E9Z0H7_ECOLX/3-91
E9ZEY2_ESCFE/5-84
E9ZI29_MYCTU/9-89
E9ZK49_MYCTU/5-94
E9ZKQ9_MYCTU/5-92
E9ZMV2_MYCTU/5-85
F0BIA2_9XANT/5-100
F0BJG9_9XANT/5-86
F0BS41_9XANT/4-93
F0BX20_9XANT/5-91
F0BY10_9XANT/4-94
F0BZN4_9XANT/3-91
F0BZQ9_9XANT/5-114
F0C3I7_9XANT/5-100
F0C4L9_9XANT/4-94
F0FLR8_STRSA/4-92
F0FQ09_STRSA/4-92
F0HRD2_9ACTN/4-93
F0HS24_9ACTN/5-97
F0HSH9_9ACTN/4-96
F0I433_STRSA/4-92
F0IAH0_STRSA/2-57
F0IJX9_STRSA/4-92
F0ISK0_STRSA/4-92
F0J6U3_ACIMA/3-91
F0J7D6_ACIMA/3-91
F0J7G2_ACIMA/5-92
F0J7J1_ACIMA/3-91
F0J7U9_ACIMA/5-88
F0J865_ACIMA/3-89
F0JQI6_ESCFE/5-85
F0JVX8_ESCFE/4-91
F0JXY2_ESCFE/4-92
F0JY18_ESCFE/50-126
F0KQV6_YERE3/7-92
F0KZ99_YERE3/5-85
F0L1G1_YERE3/2-90
F0L6V4_9RHIZ/5-88
F0L7R2_9RHIZ/5-97
F0LFM6_9RHIZ/3-88
F0LR56_VIBFU/4-92
F0M049_VIBFU/5-85
F0NH78_SULIR/19-108
F0NJK8_SULIH/19-108
F0NKV3_SULIH/15-106
F0NRB5_SULIH/13-101
F0NT35_LACHH/4-104
F0PID7_ENTF6/4-90
F0QDC8_ACIAP/5-94
F0R6B2_BACSH/4-89
F0R9A0_BACSH/4-89
F0RRS1_SPHGB/4-91
F0RTZ0_SPHGB/5-97
F0S101_DESTD/5-85
F0SD73_PEDSD/6-93
F0SF73_PLABD/3-89
F0T186_SYNGF/5-91
F0TCX9_9PROT/6-98
F0TD51_9PROT/6-98
F0VSK6_STRG2/4-92
F0VWB4_STRG2/5-87
F0VWM9_STRG2/5-104
F0YWB7_9CLOT/5-99
F0YZK5_9CLOT/4-94
F0YZY8_9CLOT/8-102
F0Z418_9CLOT/5-99
F1T6K4_9ACTN/6-100
F1T6X0_9ACTN/4-90
F1T6Z6_9ACTN/5-99
F1TVV1_PROAC/5-87
F1UAP3_PROAC/5-87
F1UJC9_PROAC/5-87
F1V558_PROAC/5-87
F1V982_PROAC/5-87
F1VZP2_9BURK/3-89
F1W352_9BURK/1-35
F1XIY5_ECO57/3-91
F1YDL7_ECO57/3-91
F1YHW9_9ACTO/2-60
F1YR92_9PROT/6-87
F1YRY0_9PROT/4-91
F1Z4K3_9SPHN/2-71
F1Z4M3_9SPHN/5-94
F1ZCW6_9SPHN/6-96
F1ZVY7_THEET/4-93
F2A8A8_RHIET/3-92
F2ACX2_RHIET/5-97
F2AEZ8_RHIET/3-91
F2ARU8_RHOBA/3-89
F2AY93_RHOBA/4-91
F2AY96_RHOBA/3-91
F2B1Q8_RHOBA/4-90
F2B229_RHOBA/4-90
F2B662_STRPN/4-84
F2B8V5_9NEIS/3-91
F2BL17_STRSA/4-92
F2BX86_9FIRM/5-84
F2BYK3_HAEAE/4-81
F2C0P1_HAEAE/4-85
F2C3C9_HAEAE/4-81
F2C923_STRSA/4-92
F2CGH5_STRSA/4-92
F2CNT5_STRSA/4-92
F2FKP0_SALDU/5-85
F2FP79_SALDU/6-91
F2FPP3_SALDU/5-84
F2FVJ2_SALGL/6-91
F2FZ36_SALGL/5-85
F2G3F6_ALTMD/4-92
F2G3F8_ALTMD/11-107
F2G455_ALTMD/2-89
F2G463_ALTMD/4-92
F2G605_ALTMD/4-92
F2G753_ALTMD/3-94
F2G862_ALTMD/5-85
F2G863_ALTMD/4-91
F2G865_ALTMD/6-84
F2G872_ALTMD/4-93
F2GFR6_MYCTU/9-89
F2GGQ7_MYCTU/5-94
F2GKH6_MYCTU/5-92
F2GPC9_MYCTU/5-85
F2GRQ9_BRUME/3-91
F2HRT9_BRUME/3-91
F2IBY4_9FLAO/2-91
F2IEN1_9FLAO/4-93
F2ISK7_VIBCH/4-93
F2ISN4_VIBCH/4-92
F2IX12_9PROT/4-95
F2J2A4_9PROT/4-92
F2J3P4_9PROT/5-98
F2J8C8_HELPY/3-85
F2JB33_HELPY/1-42
F2JC60_HELPY/3-85
F2JF32_HELPY/1-42
F2JZ47_9GAMM/4-92
F2JZS5_9GAMM/2-89
F2KCP7_PSEBR/4-92
F2KK13_PSEBR/2-46
F2KR76_ARCVE/38-119
F2LGX3_BURGA/6-108
F2LTC3_BURGA/8-95
F2MBX0_LACCA/1-75
F2MKX9_LACCA/1-75
F2NCL8_9DELT/6-85
F2NCW0_9DELT/5-85
F2NCX0_9DELT/5-84
F2NDJ5_9DELT/5-85
F2NIW1_9DELT/5-85
F2NJK3_9DELT/6-85
F2NJK7_9DELT/3-82
F2NT77_9SPIO/8-94
F2NTN8_9SPIO/6-97
F2P9A0_PHOMO/2-89
F2UWD5_ACTVI/4-92
F2UY59_ACTVI/5-95
F2V1C1_ACTVI/5-91
F2V1C6_ACTVI/5-96
F2V4U3_MYCTU/9-89
F2V8A8_MYCTU/5-85
F2VAY4_MYCTU/5-94
F2VCP8_MYCTU/5-92
O25552_HELPY/4-90
O25554_HELPY/4-88
O27942_ARCFU/4-86
O29172_ARCFU/2-84
O29188_ARCFU/5-92
O68848_VIBCH/6-94
O70048_9ZZZZ/3-92
O73966_PYRHO/3-89
O73969_PYRHO/5-94
O82928_ECO57/3-91
PARE1_CAUCR/4-91
PARE1_MYCTU/5-94
PARE2_MYCTU/5-92
PARE3_CAUCR/4-92
PARE4_CAUCR/6-94
PARE_ECOLX/4-93
Q007R8_HELPY/2-80
Q01SN4_SOLUE/5-91
Q02AA9_SOLUE/5-82
Q02FL9_PSEAB/6-99
Q02GE3_PSEAB/4-109
Q02UV4_PSEAB/3-91
Q03N31_LACBA/4-104
Q043F0_LACGA/4-99
Q04K96_STRP2/4-84
Q04MH4_STRP2/4-92
Q05E03_AERPE/4-86
Q05TY2_9SYNE/5-89
Q07HA0_RHOP5/4-90
Q07MU4_RHOP5/2-63
Q07RB5_RHOP5/3-92
Q07RU0_RHOP5/4-88
Q07V92_RHOP5/3-92
Q07XG2_SHEFN/5-93
Q08799_VIBCH/5-85
Q0A5I4_ALHEH/4-92
Q0AP66_MARMM/5-93
Q0ARU5_MARMM/3-91
Q0AVI7_SYNWW/5-99
Q0AX36_SYNWW/6-97
Q0AY19_SYNWW/4-90
Q0AZE5_SYNWW/2-70
Q0AZM4_SYNWW/6-97
Q0B071_SYNWW/4-86
Q0B0J9_SYNWW/7-101
Q0B136_BURCM/5-94
Q0B2J5_BURCM/8-95
Q0B638_BURCM/5-85
Q0E6B3_PSEAE/4-93
Q0F1B3_9PROT/8-100
Q0G5A1_9RHIZ/6-96
Q0H7S0_STREQ/5-97
Q0HNF5_SHESM/6-94
Q0HQD1_SHESR/6-94
Q0I218_HAES1/10-91
Q0JYB8_CUPNH/4-95
Q0QVW9_NEILA/3-91
Q0RPT0_FRAAA/3-78
Q0YQ34_9CHLB/5-85
Q0YRA1_9CHLB/3-91
Q0YRF8_9CHLB/5-97
Q0YS60_9CHLB/7-98
Q0YT82_9CHLB/3-93
Q0YUD2_9CHLB/6-85
Q115S9_TRIEI/5-93
Q11RU0_CYTH3/5-93
Q12D92_POLSJ/7-86
Q130D1_RHOPS/3-90
Q130V4_RHOPS/3-90
Q13BB3_RHOPS/3-92
Q13DM8_RHOPS/5-92
Q17V43_HELAH/4-89
Q19UQ8_9CAUD/4-92
Q19UW9_9CAUD/4-92
Q1BJH4_BURCA/1-64
Q1BRE4_BURCA/5-93
Q1BZS1_YERPA/2-90
Q1CB16_YERPA/4-82
Q1CF20_YERPN/13-91
Q1CPX7_STRPD/10-92
Q1CSY2_HELPH/4-88
Q1GPQ5_SPHAL/4-94
Q1GVM2_SPHAL/4-91
Q1I8J5_PSEE4/2-107
Q1IH72_ACIBL/1-75
Q1IKP1_ACIBL/3-90
Q1IML4_ACIBL/6-100
Q1IPW0_ACIBL/3-90
Q1ISM1_ACIBL/2-90
Q1J4P8_STRPF/8-106
Q1J7T4_STRPF/6-98
Q1J9U3_STRPB/8-106
Q1JCY0_STRPB/6-98
Q1JEY4_STRPD/8-106
Q1JI00_STRPD/6-98
Q1JJZ2_STRPC/8-106
Q1JMV5_STRPC/6-98
Q1L9H6_RALME/3-89
Q1M397_RHIL3/6-96
Q1M3E0_RHIL3/4-92
Q1M4J1_RHIL3/5-92
Q1M521_RHIL3/5-97
Q1M6Z2_RHIL3/3-92
Q1M7I5_RHIL3/6-78
Q1M8G1_RHIL3/4-89
Q1M9Q9_RHIL3/9-96
Q1MED6_RHIL3/5-93
Q1MJU5_RHIL3/5-97
Q1MP09_LAWIP/8-100
Q1N6Z5_9SPHN/5-94
Q1N857_9SPHN/4-90
Q1NBW6_9SPHN/7-92
Q1NH11_9SPHN/5-94
Q1NJ12_9DELT/5-84
Q1NL12_9DELT/58-140
Q1NMG4_9DELT/6-99
Q1NMH3_9DELT/5-97
Q1NMX3_9DELT/15-96
Q1NN64_9DELT/6-81
Q1NNM0_9DELT/5-97
Q1NNU8_9DELT/5-86
Q1NNY4_9DELT/14-100
Q1NPF5_9DELT/5-84
Q1NPR6_9DELT/6-99
Q1NQC0_9DELT/5-88
Q1NQJ1_9DELT/14-100
Q1NQW2_9DELT/5-85
Q1NRA1_9DELT/5-88
Q1NRQ8_9DELT/4-85
Q1NRR1_9DELT/5-87
Q1NRX5_9DELT/5-85
Q1NRZ5_9DELT/5-85
Q1NT60_9DELT/5-94
Q1NTQ3_9DELT/6-88
Q1NTQ8_9DELT/5-85
Q1NW73_9DELT/5-85
Q1PW90_9BACT/3-89
Q1PWF2_9BACT/5-77
Q1PWW8_9BACT/1-78
Q1PXT7_9BACT/5-91
Q1PZC2_9BACT/3-89
Q1Q4I1_9BACT/6-85
Q1Q5M3_9BACT/4-65
Q1Q5M5_9BACT/3-89
Q1QBQ3_PSYCK/5-85
Q1QEX6_NITHX/3-96
Q1R149_CHRSD/5-90
Q1RGQ8_RICBR/5-85
Q1RH92_RICBR/4-81
Q1RHB8_RICBR/8-96
Q1VCD0_VIBAL/2-89
Q1VCG2_VIBAL/4-92
Q1VCG8_VIBAL/5-85
Q1VRJ1_9FLAO/4-93
Q1W546_PSEAE/4-109
Q1YF40_MOBAS/24-115
Q1ZBS4_9GAMM/21-59
Q20X12_RHOPB/3-90
Q20Y77_RHOPB/19-94
Q20YY0_RHOPB/9-96
Q212S1_RHOPB/7-82
Q215Q0_RHOPB/4-90
Q216B6_RHOPB/4-91
Q218U3_RHOPB/3-92
Q21D02_RHOPB/5-92
Q21H19_SACD2/5-97
Q21XM4_RHOFD/13-103
Q24R80_DESHY/5-99
Q24V45_DESHY/5-99
Q24VM4_DESHY/5-95
Q24VX0_DESHY/4-90
Q24Y65_DESHY/14-105
Q27T93_ECOK1/4-92
Q27TB7_ECOK1/3-91
Q27TF2_ECOK1/5-85
Q28WH1_JANSC/4-92
Q2BYC1_9GAMM/9-102
Q2F9T3_9VIBR/4-92
Q2FLV2_METHJ/6-88
Q2FM41_METHJ/3-80
Q2FM45_METHJ/6-87
Q2FQ24_METHJ/3-91
Q2FR10_METHJ/4-82
Q2FR79_METHJ/4-85
Q2FRX3_METHJ/5-84
Q2G6J7_NOVAD/3-91
Q2J034_RHOP2/3-89
Q2J091_RHOP2/3-92
Q2J9K1_FRASC/13-92
Q2JD23_FRASC/1-56
Q2K026_RHIEC/3-92
Q2K147_RHIEC/5-97
Q2L2X0_BORA1/4-83
Q2LQY9_SYNAS/5-88
Q2LSU1_SYNAS/21-84
Q2N4Y7_9DELT/5-97
Q2NFQ8_METST/5-89
Q2NX77_XANOM/5-91
Q2P0A2_XANOM/5-100
Q2P0A8_XANOM/5-99
Q2P980_XANOM/1-79
Q2RJQ8_MOOTA/7-86
Q2RPB1_RHORT/4-91
Q2RPF4_RHORT/5-88
Q2RRR9_RHORT/2-80
Q2RWJ2_RHORT/3-94
Q2SDL4_HAHCH/6-94
Q2Y599_NITMU/4-92
Q2Y7E2_NITMU/4-92
Q2YC87_NITMU/5-85
Q2YMD9_BRUA2/3-91
Q306X6_HELPY/4-89
Q30P41_SULDN/5-84
Q30P51_SULDN/1-69
Q30P52_SULDN/7-76
Q30SD7_SULDN/3-88
Q30SE0_SULDN/5-83
Q30TL3_SULDN/3-84
Q30X91_DESDG/4-98
Q30X98_DESDG/3-89
Q327A7_SHIDS/3-91
Q32EB7_SHIDS/1-85
Q391C6_BURS3/2-92
Q39B89_BURS3/2-69
Q39PQ0_GEOMG/5-88
Q39XV5_GEOMG/7-98
Q3A3M6_PELCD/6-98
Q3A3M9_PELCD/2-68
Q3A3N7_PELCD/12-91
Q3AP32_CHLCH/5-91
Q3APS2_CHLCH/5-91
Q3AQZ3_CHLCH/3-89
Q3ARI3_CHLCH/3-89
Q3ARR2_CHLCH/4-92
Q3AS05_CHLCH/7-98
Q3AS51_CHLCH/3-93
Q3ASP7_CHLCH/3-90
Q3AT17_CHLCH/3-91
Q3AT27_CHLCH/5-93
Q3ATX6_CHLCH/4-89
Q3B489_PELLD/4-95
Q3BL47_9BACT/5-94
Q3BM67_XANC5/5-91
Q3BQ86_XANC5/1-90
Q3BWE3_XANC5/5-100
Q3BZM4_XANC5/1-86
Q3C0E6_XANC5/3-91
Q3D3I1_STRAG/8-106
Q3DG78_STRAG/8-106
Q3DGK9_STRAG/10-108
Q3DPC0_STRAG/2-82
Q3DTZ6_STRAG/8-106
Q3ID35_PSEHT/4-92
Q3IFE1_PSEHT/4-91
Q3IK80_PSEHT/1-75
Q3IXZ0_RHOS4/3-93
Q3J9G5_NITOC/5-90
Q3JDX8_NITOC/1-87
Q3JDY9_NITOC/4-85
Q3JQI4_BURP1/4-90
Q3K282_STRA1/6-98
Q3K3E7_STRA1/8-106
Q3KBE6_PSEPF/3-88
Q3KBQ4_PSEPF/4-111
Q3LR61_HELPY/4-88
Q3M434_ANAVT/4-83
Q3MA74_ANAVT/5-84
Q3QYG0_XYLFA/4-92
Q3QYM0_XYLFA/5-91
Q3QZ24_XYLFA/4-92
Q3R2J7_XYLFA/5-87
Q3R3I1_XYLFA/36-126
Q3R418_XYLFA/2-59
Q3RBR6_XYLFA/5-87
Q3RBW1_XYLFA/4-92
Q3RDN8_XYLFA/5-91
Q3SES8_THIDA/8-117
Q3SHH2_THIDA/4-94
Q3SN02_NITWN/3-91
Q3Y218_ENTFC/6-101
Q3Y3T1_ENTFC/5-87
Q3YTD6_SHISS/5-85
Q45700_BACTM/1-73
Q469P2_METBF/5-86
Q46DQ3_METBF/5-82
Q46EP5_METBF/7-88
Q46FB9_METBF/13-82
Q46FY5_METBF/7-82
Q47HV2_DECAR/5-100
Q48AY6_PSE14/4-92
Q48B78_PSE14/3-89
Q48B85_PSE14/6-103
Q48BA0_PSE14/4-90
Q48KT1_PSE14/3-90
Q48LD1_PSE14/4-92
Q48Q48_PSE14/5-85
Q48QR0_STRPM/10-92
Q48RB9_STRPM/8-106
Q48UP7_STRPM/6-98
Q48ZZ3_STRP1/6-98
Q4BW17_CROWT/3-84
Q4C057_CROWT/4-94
Q4C3H6_CROWT/3-85
Q4C7V8_CROWT/9-90
Q4C8D5_CROWT/4-85
Q4CAH0_CROWT/4-91
Q4CAW9_CROWT/5-93
Q4E9A8_9RICK/15-88
Q4E9Y5_9RICK/9-89
Q4EJ24_LISMO/6-54
Q4FIL5_SALCH/4-92
Q4FS92_PSYA2/5-85
Q4FSP4_PSYA2/8-90
Q4HDE0_CAMCO/8-96
Q4HDR2_CAMCO/3-89
Q4HN89_CAMUP/15-103
Q4HPA4_CAMUP/5-94
Q4K4M7_PSEF5/4-82
Q4KEL2_PSEF5/1-61
Q4LCA7_9ZZZZ/5-94
Q4LCG4_9ZZZZ/3-89
Q4QMK7_HAEI8/9-100
Q4UJS0_RICFE/1-31
Q4UK02_RICFE/5-81
Q4UK12_RICFE/15-88
Q4UKW6_RICFE/5-86
Q4UL11_RICFE/7-87
Q4UL24_RICFE/4-82
Q4ULD5_RICFE/5-80
Q4UMM3_RICFE/5-88
Q4UNI9_RICFE/3-81
Q4UNR9_XANC8/7-93
Q4URR8_XANC8/4-97
Q4URU4_XANC8/5-100
Q4UXT7_XANC8/4-94
Q4ZME8_PSEU2/6-103
Q4ZPQ9_PSEU2/5-84
Q52338_9BACT/4-93
Q565V3_9BACT/7-87
Q573K1_9BACT/3-91
Q57EV8_BRUAB/3-91
Q57GF1_SALCH/5-85
Q58CI8_PSEAE/6-101
Q5DZS7_VIBF1/4-93
Q5FJ97_LACAC/4-104
Q5GR83_ALCXX/4-92
Q5GTV9_XANOR/7-93
Q5GX52_XANOR/5-100
Q5GX58_XANOR/5-99
Q5H6K3_XANOR/1-79
Q5H761_VIBCH/2-90
Q5HUD9_CAMJR/12-96
Q5J3S3_SALCH/5-85
Q5JBQ8_ECOLX/4-92
Q5JH89_PYRKO/7-87
Q5JIB8_PYRKO/5-83
Q5KV97_GEOKA/3-86
Q5LCD8_BACFN/4-98
Q5MJH2_9SPHN/91-183
Q5P3P1_AROAE/4-96
Q5P5K9_AROAE/1-93
Q5P629_AROAE/3-92
Q5PJA2_SALPA/5-85
Q5QW60_IDILO/4-90
Q5QYX2_IDILO/5-85
Q5QYX8_IDILO/4-95
Q5R0X4_IDILO/12-90
Q5SGM1_THET8/5-88
Q5UWL1_HALMA/9-90
Q5V7J3_HALMA/4-80
Q5W3B8_9BACT/4-95
Q5WS57_LEGPA/5-86
Q5WW71_LEGPL/5-77
Q5X9X8_STRP6/8-106
Q5XD88_STRP6/6-98
Q603Z3_METCA/6-99
Q63SI7_BURPS/1-82
Q647X3_9ARCH/4-86
Q64AL6_9ARCH/4-83
Q64BJ8_9ARCH/4-86
Q64BL9_9ARCH/5-84
Q64BM1_9ARCH/4-85
Q64BN4_9ARCH/4-85
Q64CQ3_9ARCH/1-70
Q64TD4_BACFR/4-98
Q663N8_YERPS/2-90
Q666W8_YERPS/4-82
Q67PV5_SYMTH/8-86
Q68JD5_ECOLX/3-91
Q6ACF7_LEIXX/5-85
Q6D3I6_ERWCT/3-90
Q6D759_ERWCT/5-96
Q6D9E2_ERWCT/4-87
Q6DA47_ERWCT/3-91
Q6DAC9_ERWCT/5-84
Q6DB38_ERWCT/5-85
Q6G3P5_BARHE/5-87
Q6G3Q2_BARHE/3-89
Q6G4K1_BARHE/4-92
Q6G4P7_BARHE/4-95
Q6J2A9_PSEYM/3-89
Q6J2F0_PSEYM/4-91
Q6JIF0_9CAUD/4-84
Q6LI07_PHOPR/5-85
Q6LI15_PHOPR/4-93
Q6LRH3_PHOPR/3-90
Q6LS09_PHOPR/2-89
Q6LW71_PHOPR/4-92
Q6LZZ7_METMP/8-89
Q6M9V2_PARUW/5-90
Q6M9W3_PARUW/4-88
Q6MCI5_PARUW/5-84
Q6MNG1_BDEBA/5-91
Q6QNL7_CAMJJ/3-90
Q6RWC1_HELPY/4-91
Q6UPA5_CUPPJ/4-92
Q6VE97_PSESY/6-96
Q6VRU1_9ZZZZ/8-99
Q6WB71_ALCFA/19-107
Q6X302_PSEAE/4-109
Q6X3J3_PSEAE/4-109
Q70W48_YEREN/2-89
Q72AG0_DESVH/6-93
Q73HG2_WOLPM/3-88
Q73HY4_WOLPM/12-92
Q73IA3_WOLPM/7-92
Q73IN1_WOLPM/5-86
Q73IN3_WOLPM/7-93
Q73IN5_WOLPM/9-89
Q73L87_TREDE/3-84
Q73M61_TREDE/4-82
Q73PR2_TREDE/3-84
Q73QD8_TREDE/5-91
Q74AD7_GEOSL/5-85
Q74DG2_GEOSL/7-96
Q74H38_GEOSL/4-90
Q74J69_LACJO/4-97
Q74QA4_YERPE/4-82
Q75ZL7_THETH/5-88
Q7ARB6_YERPE/5-97
Q7ARJ8_YERPE/2-90
Q7CP79_SALTY/5-85
Q7CZ34_AGRT5/4-92
Q7D0B7_AGRT5/23-110
Q7D0M2_AGRT5/5-99
Q7MBA0_PHOLL/3-91
Q7MFK6_VIBVY/2-89
Q7MKD5_VIBVY/6-94
Q7MYA1_PHOLL/2-89
Q7MYS9_PHOLL/5-97
Q7MZK3_PHOLL/3-82
Q7N0D1_PHOLL/3-91
Q7N4G6_PHOLL/10-99
Q7N4M0_PHOLL/4-95
Q7N4Q3_PHOLL/3-89
Q7N4Q8_PHOLL/5-85
Q7N4S0_PHOLL/1-84
Q7N4V4_PHOLL/3-91
Q7N4Z1_PHOLL/4-95
Q7N553_PHOLL/5-85
Q7N5L6_PHOLL/4-84
Q7N737_PHOLL/4-92
Q7N9Q9_PHOLL/5-86
Q7N9R3_PHOLL/3-93
Q7NCM6_GLOVI/2-53
Q7NDJ5_GLOVI/6-93
Q7NDW6_GLOVI/4-75
Q7NE80_GLOVI/1-59
Q7NFJ7_GLOVI/3-90
Q7NFL9_GLOVI/4-91
Q7NIV5_GLOVI/1-60
Q7NJC2_GLOVI/4-91
Q7NJK8_GLOVI/3-91
Q7NMF6_GLOVI/3-90
Q7NNQ3_GLOVI/4-98
Q7NP90_GLOVI/3-91
Q7NP91_GLOVI/4-70
Q7P822_FUSNV/4-90
Q7TXN8_MYCBO/5-85
Q7TYZ7_MYCBO/5-92
Q7TZ73_MYCBO/5-94
Q7U0A8_MYCBO/9-89
Q7UFD3_RHOBA/4-90
Q7UQQ6_RHOBA/1-49
Q7UT85_RHOBA/58-144
Q7WTS8_9RHOB/4-90
Q7WXG2_CUPNH/4-95
Q7WY46_PSEAE/4-109
Q7X105_XANCI/4-90
Q7X2E3_AERS4/11-92
Q7X2F1_AERS4/5-85
Q7X3B4_9BACT/4-92
Q7X3U4_9ENTR/5-84
Q82T19_NITEU/4-92
Q82UA5_NITEU/5-91
Q82UB0_NITEU/5-85
Q82UB7_NITEU/3-92
Q82UC9_NITEU/5-85
Q82UG4_NITEU/4-71
Q82UW5_NITEU/5-97
Q82VJ2_NITEU/1-87
Q82WH4_NITEU/8-100
Q82WV5_NITEU/4-90
Q82X24_NITEU/5-83
Q82XK4_NITEU/4-93
Q82YR6_ENTFA/5-87
Q83DQ2_COXBU/5-98
Q841X2_CAMFE/6-90
Q849T7_HAEIF/5-85
Q878A1_STRP3/10-108
Q87CA4_XYLFT/5-87
Q87CH1_XYLFT/4-92
Q87CU9_XYLFT/4-93
Q87NM5_VIBPA/2-89
Q87NN8_VIBPA/2-89
Q87UB8_PSESM/5-85
Q87YW5_PSESM/3-90
Q88AZ2_PSESM/6-103
Q88BL8_PSESM/4-90
Q88JZ3_PSEPK/4-96
Q8CMA1_VIBVU/4-92
Q8CYQ7_STRR6/7-87
Q8D435_VIBVU/2-89
Q8D9P7_VIBVU/3-90
Q8D9R4_VIBVU/4-93
Q8DRA4_STRR6/4-92
Q8DUM3_STRMU/4-90
Q8DWK5_STRMU/4-51
Q8E1X3_STRA5/8-106
Q8E7D3_STRA3/8-106
Q8E846_SHEON/5-93
Q8E851_SHEON/2-90
Q8E8M2_SHEON/4-92
Q8EGZ3_SHEON/4-96
Q8G2B7_BRUSU/3-91
Q8GEI7_ERWPY/5-84
Q8GMN9_AERSA/29-109
Q8GNE5_9PROT/6-97
Q8GQM5_SERMA/4-92
Q8K5U4_STRP3/8-106
Q8K898_STRP3/6-98
Q8KKD2_HELPY/4-88
Q8KKE2_HELPY/4-88
Q8KQG4_ECOLX/3-81
Q8KUB3_ENTFA/4-90
Q8NZD5_STRP8/8-106
Q8P203_STRP8/6-98
Q8P397_XANCP/7-93
Q8P678_XANCP/4-94
Q8PBQ3_XANCP/5-100
Q8PBT4_XANCP/4-97
Q8PEN2_XANAC/5-91
Q8PJV2_XANAC/4-95
Q8PND2_XANAC/4-57
Q8PR82_XANAC/4-92
Q8PTN3_METMA/4-86
Q8PTV6_METMA/5-89
Q8PTW1_METMA/5-86
Q8R718_THETN/7-85
Q8R8H0_THETN/10-91
Q8REK0_FUSNN/5-87
Q8RG22_FUSNN/6-88
Q8RGS3_FUSNN/5-87
Q8TKB0_METAC/5-86
Q8TQ58_METAC/5-86
Q8TS26_METAC/13-82
Q8TTQ0_METAC/4-84
Q8TUL7_METAC/5-82
Q8U5C1_AGRT5/4-111
Q8VK46_MYCTU/55-135
Q8VSC8_SHIFL/3-91
Q8VU40_ECOLX/5-85
Q8VUA4_LACCU/4-104
Q8W6N1_9CAUD/4-84
Q8X2Z4_ECO57/4-91
Q8X366_ECO57/4-91
Q8XE95_ECO57/2-89
Q8XGL8_SALTI/5-85
Q8XUG4_RALSO/3-90
Q8Y2S2_RALSO/9-119
Q8YFJ4_BRUME/3-91
Q8YKY3_NOSS1/6-100
Q8YNK4_NOSS1/5-84
Q8YNU0_NOSS1/4-94
Q8YV81_NOSS1/7-86
Q8ZLI2_SALTY/6-91
Q8ZPF9_SALTY/5-85
Q92ME5_RHIME/5-93
Q92Q75_RHIME/9-89
Q92TH9_RHIME/5-95
Q92X99_RHIME/7-94
Q92YA6_RHIME/3-57
Q92ZZ9_RHIME/4-97
Q930F0_RHIME/3-90
Q937D2_PSESD/5-94
Q93DV0_9BACT/5-90
Q93KC5_ENTAE/5-94
Q93KR9_YEREN/2-90
Q93R08_STRMU/13-108
Q93S35_9ACTO/5-86
Q93TU1_9GAMM/5-88
Q93UP0_STRMU/13-108
Q96YE1_SULTO/13-103
Q976M9_SULTO/9-100
Q97QI5_STRPN/4-84
Q97SQ0_STRPN/4-92
Q981R5_RHILO/3-91
Q981X9_RHILO/2-80
Q98KV7_RHILO/3-92
Q99Y09_STRP1/8-106
Q9A0Y7_STRP1/12-104
Q9C4V9_SULIS/3-94
Q9F7Y3_PSEFL/5-88
Q9FB50_CORST/2-75
Q9I5J9_PSEAE/6-101
Q9I708_PSEAE/3-91
Q9K2M8_VIBCH/2-89
Q9K3B3_VIBCH/12-100
Q9KM92_VIBCH/4-92
Q9KMA0_VIBCH/6-86
Q9KMD8_VIBCH/3-89
Q9KMJ0_VIBCH/4-93
Q9KML4_VIBCH/13-98
Q9PBR0_XYLFA/4-92
Q9PBR6_XYLFA/4-95
Q9PBS0_XYLFA/5-57
Q9PBS4_XYLFA/10-101
Q9PBV3_XYLFA/4-93
Q9REP2_ZYMMO/4-88
Q9RPN9_YERPE/7-92
Q9S123_ECOLX/5-85
Q9S658_HAEIF/9-100
Q9Z4G4_9ZZZZ/4-92
Q9ZGW2_YERPE/2-90
Q9ZGZ3_YERPE/5-97
Q9ZH42_MORMO/5-84
Q9ZKV4_HELPJ/4-90
Q9ZKW0_HELPJ/4-89
RELE1_CAUCR/5-93
RELE1_METJA/5-87
RELE2_CAUCR/4-88
RELE2_METJA/6-87
RELE3_CAUCR/4-92
RELE3_METJA/3-84
RELE4_CAUCR/20-106
RELE4_METJA/4-86
RELE_ECOLI/5-85
RELE_HAEIN/9-100
RELE_MYCTU/9-89
RELE_SHIFL/5-85
RELG_MYCTU/5-85
RELX_ECOLX/5-85
Y4KP_RHISN/6-92
