# Supplementary material for: Contact prediction is hardest for the most informative contacts, but improves with the incorporation of contact potentials
Source: PLoS One. 2018 Jun 28;13(6):e0199585. doi: 10.1371/journal.pone.0199585 (PMC6023208; doi:10.1371/journal.pone.0199585)
Supplement: S1 Data — Each file in the ‘alignments’ directory herein corresponds to a protein family’s alignment and contains the accession number and sequence range of each sequence in the alignment. (TAR.GZ) [file pone.0199585.s001.tar.gz › alignments/Fer4]

A0AC52_STRAM/39-62
A0B536_METTP/41-64
A0B6N1_METTP/62-85
A0B7M9_METTP/209-231
A0B7T9_METTP/71-93
A0B8D0_METTP/571-591
A0B9H2_METTP/289-312
A0B9P0_METTP/27-50
A0B9P0_METTP/56-79
A0D4Z6_PARTE/48-71
A0DHD6_PARTE/48-71
A0EZT1_PSEMX/48-71
A0JTU9_ARTS2/33-56
A0JYS2_ARTS2/33-56
A0K5S5_BURCH/33-56
A0K9A0_BURCH/117-140
A0KID3_AERHH/517-540
A0KL62_AERHH/75-98
A0KMR7_AERHH/468-491
A0KNC7_AERHH/134-157
A0KSV4_SHESA/123-146
A0KYZ2_SHESA/133-156
A0L7K0_MAGSM/495-518
A0L9G5_MAGSM/326-346
A0L9G5_MAGSM/458-478
A0L9R3_MAGSM/176-197
A0LE65_SYNFM/104-125
A0LF85_SYNFM/587-610
A0LFP1_SYNFM/67-90
A0LGG9_SYNFM/237-259
A0LHH2_SYNFM/96-118
A0LHS6_SYNFM/525-548
A0LHW8_SYNFM/603-622
A0LIB5_SYNFM/108-128
A0LIB5_SYNFM/79-102
A0LJ87_SYNFM/104-126
A0LJQ8_SYNFM/107-128
A0LJQ8_SYNFM/944-967
A0LK79_SYNFM/105-128
A0LN04_SYNFM/105-126
A0LN04_SYNFM/971-994
A0LNT0_SYNFM/60-83
A0LQ31_SYNFM/300-323
A0LQK7_SYNFM/237-258
A0LS62_ACIC1/33-56
A0LSR6_ACIC1/509-532
A0LW18_ACIC1/33-56
A0M7G0_GRAFK/477-499
A0MV96_9PSED/15-38
A0MVA3_9PSED/25-48
A0MVA6_9PSED/25-48
A0MVA7_9PSED/25-48
A0MVA8_9PSED/25-48
A0MVA9_9PSED/25-48
A0MVB0_9PSED/25-48
A0MVB1_9PSED/25-48
A0MVB4_9PSED/25-48
A0MVB5_9PSED/25-48
A0MVB6_9PSED/25-48
A0MVB8_9PSED/25-48
A0MVB9_9PSED/25-48
A0MVC0_9PSED/25-48
A0MVC1_9PSED/25-48
A0NWS2_9RHOB/33-56
A0P145_9RHOB/33-56
A0P180_9RHOB/33-56
A0PMR4_MYCUA/33-56
A0PRP8_MYCUA/33-56
A0PT00_MYCUA/41-56
A0PXK1_CLONN/112-135
A0PYW7_CLONN/66-89
A0PYW8_CLONN/60-83
A0PYW8_CLONN/86-108
A0PZ63_CLONN/164-187
A0PZH6_CLONN/56-78
A0Q2B4_CLONN/196-219
A0Q2T3_CLONN/180-203
A0Q3M0_CLONN/31-54
A0Q6Q6_FRATN/76-99
A0Q8N4_FRATN/33-56
A0QBI5_MYCA1/19-42
A0QCC3_MYCA1/33-56
A0QEM2_MYCA1/33-56
A0QIE4_MYCA1/33-56
A0QMQ2_MYCA1/12-35
A0QRI0_MYCS2/33-56
A0R2I1_MYCS2/33-56
A0R3D4_MYCS2/189-212
A0R426_MYCS2/39-62
A0RQ32_CAMFF/126-149
A0RY93_CENSY/45-68
A0Y8F7_9GAMM/33-56
A0YCY4_9GAMM/33-56
A0YU07_LYNSP/108-131
A0YU69_LYNSP/2-25
A0Z6J6_9GAMM/33-56
A0ZC83_NODSP/77-100
A0ZKU8_NODSP/135-154
A1A044_BIFAA/33-56
A1AKT7_PELPD/63-82
A1AL83_PELPD/63-86
A1ANH7_PELPD/186-209
A1ANI0_PELPD/234-257
A1B329_PARDP/33-56
A1CQ86_ASPCL/44-67
A1D351_NEOFI/44-67
A1E350_9BACI/372-393
A1EKR4_VIBCH/444-467
A1HNG7_9FIRM/61-84
A1HPK3_9FIRM/64-87
A1HPT6_9FIRM/81-104
A1HQ01_9FIRM/223-243
A1HQR9_9FIRM/188-211
A1HT71_9FIRM/136-159
A1HT71_9FIRM/182-205
A1HTM0_9FIRM/110-133
A1HU15_9FIRM/126-143
A1HU15_9FIRM/191-212
A1KA19_AZOSB/14-37
A1KB95_AZOSB/197-219
A1KHW8_MYCBP/33-56
A1KK51_MYCBP/33-56
A1R3Q0_ARTAT/33-56
A1R8E6_ARTAT/57-80
A1RCG9_ARTAT/39-62
A1RNS7_SHESW/132-155
A1RS71_PYRIL/43-66
A1RSL9_PYRIL/554-577
A1RTW4_PYRIL/74-97
A1RW05_PYRIL/33-56
A1RW05_PYRIL/8-31
A1RWP2_THEPD/43-66
A1RXP7_THEPD/70-93
A1RYA3_THEPD/593-616
A1RYW7_THEPD/65-88
A1S154_THEPD/211-234
A1SCA8_NOCSJ/33-56
A1SEC6_NOCSJ/39-62
A1SFX1_NOCSJ/33-56
A1SJ78_NOCSJ/515-538
A1SPR5_NOCSJ/33-56
A1SSX4_PSYIN/106-129
A1SSX4_PSYIN/136-159
A1T1U8_MYCVP/33-56
A1TCI5_MYCVP/514-537
A1TDQ4_MYCVP/33-56
A1TEG2_MYCVP/188-211
A1TRN5_ACIAC/33-56
A1UGJ9_MYCSK/33-56
A1UKD9_MYCSK/33-56
A1UL25_MYCSK/188-211
A1ULN2_MYCSK/39-62
A1UMT6_MYCSK/530-553
A1UP06_MYCSK/33-56
A1UXG8_BURMS/99-122
A1V5C7_BURMS/33-56
A1V6F4_BURMS/11-34
A1VBN3_DESVV/235-255
A1VCI1_DESVV/94-116
A1VDM1_DESVV/11-28
A1VER3_DESVV/448-471
A1VER4_DESVV/94-113
A1VFS7_DESVV/79-102
A1VI96_POLNA/5-26
A1VKH1_POLNA/190-212
A1VQ11_POLNA/33-56
A1W6V3_ACISJ/33-56
A1WBF6_ACISJ/191-213
A1WBF6_ACISJ/563-586
A1WCS4_ACISJ/5-25
A1WEK7_VEREI/86-109
A1WNL5_VEREI/33-56
A1WQW3_VEREI/33-56
A1WXL0_HALHL/33-56
A1WYF4_HALHL/233-255
A1YXF3_AGGAC/109-128
A1YXF9_AGGAC/109-128
A1YXG0_AGGAC/109-128
A1YXK8_AGGAC/109-128
A1Z1D5_9FIRM/2-25
A1Z1D5_9FIRM/29-52
A1Z1D6_9FIRM/30-52
A1ZDQ6_9BACT/544-566
A2BK36_HYPBU/44-67
A2BKL3_HYPBU/44-67
A2BKL3_HYPBU/85-108
A2BKV0_HYPBU/342-365
A2BKV0_HYPBU/377-398
A2BMR8_HYPBU/602-625
A2BN79_HYPBU/609-632
A2BYT8_PROM5/102-124
A2C501_PROM1/121-143
A2DCI8_TRIVA/47-69
A2DRY8_TRIVA/155-178
A2F281_TRIVA/286-309
A2P885_VIBCH/444-467
A2PQT8_VIBCH/444-467
A2QQE2_ASPNC/33-56
A2RZN9_BURM9/99-122
A2S9W0_BURM9/33-56
A2SB18_BURM9/33-56
A2SEY8_METPP/191-213
A2SFX0_METPP/33-56
A2SIZ6_METPP/5-25
A2SM74_METPP/209-231
A2SPG9_METLZ/28-51
A2SQ17_METLZ/163-186
A2SQB0_METLZ/46-69
A2SQG8_METLZ/116-139
A2SQG8_METLZ/220-243
A2SQW0_METLZ/42-65
A2SQZ1_METLZ/164-186
A2SS29_METLZ/315-338
A2SU00_METLZ/565-588
A2TS05_9FLAO/487-510
A2TZA3_9FLAO/487-510
A2VH83_MYCTU/33-56
A2VI68_MYCTU/139-161
A2VJB5_MYCTU/33-56
A2VNV8_MYCTU/119-142
A2VRU2_9BURK/60-83
A2VWI5_9BURK/117-140
A2WB20_9BURK/72-95
A2WBM3_9BURK/60-83
A2ZF62_ORYSI/48-71
A3C503_ORYSJ/47-70
A3CC60_ORYSJ/48-71
A3CRP5_METMJ/341-364
A3CSB4_METMJ/12-35
A3CSU0_METMJ/5-28
A3CT59_METMJ/117-140
A3CTG5_METMJ/186-209
A3CTP0_METMJ/563-584
A3CTS8_METMJ/3-26
A3CTY5_METMJ/6-29
A3CU22_METMJ/42-65
A3CU38_METMJ/8-31
A3CUF7_METMJ/189-209
A3CUR6_METMJ/165-187
A3CXZ4_METMJ/26-49
A3CXZ4_METMJ/52-75
A3CY98_METMJ/61-84
A3CY98_METMJ/90-113
A3D057_SHEB5/132-155
A3DCA0_CLOTH/541-564
A3DCA0_CLOTH/571-594
A3DCI5_CLOTH/34-57
A3DI14_CLOTH/73-96
A3DL95_STAMF/587-610
A3DMZ3_STAMF/45-68
A3DPH8_STAMF/66-89
A3EMI9_VIBCH/444-467
A3ERI9_9BACT/96-119
A3FQC8_CRYPV/61-84
A3I5A5_9BACI/33-56
A3I8S2_9BACI/378-399
A3J8Z5_9ALTE/508-531
A3JHP8_9ALTE/33-56
A3JP44_9RHOB/108-131
A3JVJ8_9RHOB/33-56
A3K0Q1_9RHOB/33-56
A3K8Y6_9RHOB/108-131
A3KVA5_PSEAE/33-56
A3L9D7_PSEAE/33-56
A3M3G3_ACIBT/115-138
A3M3G3_ACIBT/85-108
A3M433_ACIBT/33-56
A3MGX4_BURM7/99-122
A3ML03_BURM7/33-56
A3MM79_BURM7/33-56
A3MTX5_PYRCJ/74-97
A3MVD6_PYRCJ/555-578
A3MWT6_PYRCJ/43-66
A3N2X6_ACTP2/144-167
A3NB07_BURP6/33-56
A3NBW4_BURP6/33-56
A3NPE2_BURP6/99-122
A3NXQ1_BURP0/33-56
A3NXY7_BURP0/232-254
A3P9X6_BURP0/99-122
A3PIN2_RHOS1/33-56
A3Q052_MYCSJ/33-56
A3Q3Y1_MYCSJ/39-62
A3Q4F4_MYCSJ/33-56
A3Q5H3_MYCSJ/188-211
A3Q633_MYCSJ/39-62
A3Q771_MYCSJ/530-553
A3Q8F4_MYCSJ/33-56
A3Q9G5_SHELP/86-109
A3QI12_SHELP/121-144
A3RRW4_RALSO/205-227
A3S0T8_RALSO/60-83
A3TGU0_9MICO/33-56
A3U549_CROAH/579-602
A3ULU9_VIBSP/416-436
A3UR34_VIBSP/142-165
A3USH3_VIBSP/111-134
A3UX85_VIBSP/107-130
A3UX85_VIBSP/137-160
A3V160_9RHOB/493-516
A3V3T6_9RHOB/33-56
A3W5L2_9RHOB/114-137
A3WG16_9SPHN/33-56
A3WTE7_9BRAD/33-56
A3XWQ9_9VIBR/416-436
A3XYL6_9VIBR/111-134
A3Y256_9VIBR/107-130
A3Y256_9VIBR/137-160
A3YUM1_9SYNE/117-139
A3YXK1_9SYNE/77-100
A3Z0M7_9SYNE/189-208
A3ZLV7_9PLAN/15-38
A4A2W4_9PLAN/11-34
A4AAC6_9GAMM/33-56
A4AJJ8_9ACTN/33-56
A4AT38_MARSH/167-190
A4B9X0_9GAMM/511-534
A4BCI7_9GAMM/33-56
A4BN62_9GAMM/111-134
A4BUP4_9GAMM/33-56
A4C2I7_9FLAO/487-510
A4E724_9ACTN/59-82
A4E8A3_9ACTN/276-297
A4E8I8_9ACTN/83-106
A4EA08_9ACTN/312-335
A4EA08_9ACTN/865-888
A4EDC4_9RHOB/33-56
A4EE45_9RHOB/108-131
A4F8G7_SACEN/33-56
A4FCF5_SACEN/179-201
A4FHY5_SACEN/39-62
A4FW21_METM5/3-26
A4FW60_METM5/31-54
A4FW61_METM5/308-331
A4FWD5_METM5/169-192
A4FWT3_METM5/147-170
A4FWT3_METM5/235-258
A4FWT4_METM5/122-145
A4FXN1_METM5/2-25
A4FY87_METM5/551-574
A4FZ52_METM5/63-86
A4FZ53_METM5/86-109
A4FZC0_METM5/44-67
A4G085_METM5/185-205
A4G085_METM5/41-62
A4G0A8_METM5/10-33
A4G0M2_METM5/239-262
A4G0M7_METM5/4-27
A4G0U8_METM5/202-221
A4G0U8_METM5/345-368
A4G0U8_METM5/449-471
A4G3A6_HERAR/91-114
A4G3A8_HERAR/33-56
A4G5K7_HERAR/33-56
A4G7H4_HERAR/33-56
A4GI80_9BACT/5-28
A4GIF6_9BACT/520-543
A4HBR7_LEIBR/56-79
A4HZ70_LEIIN/56-79
A4IFE6_BOVIN/48-71
A4IVT1_FRATW/33-56
A4IY93_FRATW/76-99
A4J1F1_DESRM/578-601
A4J293_DESRM/61-84
A4J293_DESRM/86-109
A4J294_DESRM/63-86
A4J294_DESRM/92-115
A4J458_DESRM/107-128
A4J526_DESRM/192-210
A4J5A0_DESRM/61-84
A4J5M8_DESRM/545-568
A4J5Y9_DESRM/39-62
A4J6N2_DESRM/59-82
A4J6N2_DESRM/89-111
A4J9N7_DESRM/203-226
A4JCM7_BURVG/33-56
A4JGL1_BURVG/103-126
A4KGA4_MYCTU/33-56
A4KIF0_MYCTU/33-56
A4KPD4_FRATU/33-56
A4KR71_FRATU/76-99
A4LD10_BURPS/33-56
A4LE64_BURPS/33-56
A4LP09_BURPS/99-122
A4MVW8_HAEIF/141-164
A4N1X9_HAEIF/141-164
A4N8A8_HAEIF/141-164
A4NDC7_HAEIF/141-164
A4NQA0_HAEIF/141-164
A4NWP9_HAEIF/141-164
A4QD66_CORGB/33-56
A4RMR9_MAGO7/44-67
A4S6V6_OSTLU/57-80
A4SE56_PROVI/2-25
A4SEA4_PROVI/165-188
A4SPR0_AERS4/502-525
A4SVT9_POLSQ/33-56
A4SYQ0_POLSQ/184-206
A4SYZ8_POLSQ/90-113
A4T0N6_MYCGI/58-81
A4T903_MYCGI/33-56
A4TME3_YERPP/163-186
A4TWA2_9PROT/296-314
A4TYU3_9PROT/622-645
A4U1I6_9PROT/539-562
A4VJN8_PSEU5/33-56
A4WHE2_PYRAR/74-97
A4WL45_PYRAR/43-66
A4WLY2_PYRAR/566-589
A4WNE6_PYRAR/58-81
A4WST8_RHOS5/33-56
A4XB91_SALTO/33-56
A4XHK7_CALS8/204-225
A4XLB4_CALS8/569-592
A4XLU9_CALS8/40-63
A4XWQ7_PSEMY/33-56
A4Y325_SHEPC/111-134
A4Y361_SHEPC/132-155
A4Y577_SHEPC/140-163
A4YDI0_METS5/15-32
A4YEZ0_METS5/357-378
A4YH50_METS5/569-592
A4YIZ4_METS5/44-67
A4YXQ2_BRASO/218-237
A4ZGU7_SULME/22-45
A5BQN0_VITVI/48-71
A5CEP2_ORITB/33-56
A5CNQ4_CLAM3/33-56
A5CT18_CLAM3/33-56
A5D1N9_PELTS/576-596
A5D2E9_PELTS/37-60
A5D3C2_PELTS/262-284
A5D3P3_PELTS/201-224
A5D4I9_PELTS/116-139
A5D4P3_PELTS/6-24
A5D4Q6_PELTS/67-90
A5D4Q6_PELTS/98-119
A5D4Q7_PELTS/60-83
A5DM23_PICGU/48-71
A5DW12_LODEL/61-84
A5EGB3_BRASB/218-237
A5EI68_BRASB/93-116
A5EL49_BRASB/3-26
A5EP72_BRASB/374-395
A5ET99_BRASB/33-56
A5EVI3_DICNV/108-131
A5F810_VIBC3/444-467
A5FPI9_DEHSB/16-39
A5FQH8_DEHSB/4-24
A5FR07_DEHSB/562-585
A5FR07_DEHSB/592-613
A5FSJ3_DEHSB/34-57
A5FSJ3_DEHSB/526-549
A5FWS6_ACICJ/204-226
A5FXJ3_ACICJ/82-105
A5G7G9_GEOUR/236-256
A5G8I1_GEOUR/7-30
A5G9B1_GEOUR/83-106
A5GC55_GEOUR/189-211
A5GW67_SYNR3/127-150
A5GW67_SYNR3/96-119
A5HIX2_9CHLO/22-43
A5HIX3_9CHLO/29-50
A5HIX4_9CHLO/29-50
A5HYR7_CLOBH/165-188
A5HYR7_CLOBH/239-262
A5HYX6_CLOBH/285-308
A5HYX6_CLOBH/829-852
A5I2X0_CLOBH/190-212
A5I2X1_CLOBH/606-629
A5I3N8_CLOBH/62-81
A5I3Z3_CLOBH/85-108
A5I3Z4_CLOBH/58-81
A5I3Z4_CLOBH/88-110
A5I711_CLOBH/3-26
A5I711_CLOBH/33-54
A5I727_CLOBH/135-158
A5I7S5_CLOBH/113-136
A5ID81_LEGPC/1-23
A5IL52_THEP1/65-87
A5IL58_THEP1/541-564
A5IL58_THEP1/571-594
A5JBI2_BURMA/99-122
A5JYF9_ENTAE/75-98
A5K2T7_PLAVS/62-85
A5KJE1_9FIRM/584-607
A5KK83_9FIRM/556-579
A5KL28_9FIRM/147-170
A5KL28_9FIRM/193-216
A5KND1_9FIRM/745-767
A5L1B2_9GAMM/641-660
A5L1J1_9GAMM/107-130
A5L1J1_9GAMM/137-160
A5MYX5_CLOK5/64-87
A5N3E3_CLOK5/58-81
A5N4I0_CLOK5/111-134
A5N5U9_CLOK5/58-81
A5N5V0_CLOK5/60-83
A5N5V0_CLOK5/86-108
A5N6F8_CLOK5/295-318
A5N6F9_CLOK5/163-184
A5TJX9_BURMA/33-56
A5U1M6_MYCTA/33-56
A5U432_MYCTA/33-56
A5UD56_HAEIE/141-164
A5UHY4_HAEIG/154-173
A5UIH2_HAEIG/141-164
A5UJA9_METS3/237-260
A5UJG2_METS3/210-233
A5UJG3_METS3/180-202
A5UJY7_METS3/122-145
A5UK45_METS3/57-80
A5UK69_METS3/604-627
A5UK72_METS3/229-252
A5UKJ4_METS3/475-495
A5UKN5_METS3/53-76
A5UKN9_METS3/54-77
A5UKT4_METS3/44-67
A5ULB0_METS3/286-309
A5ULB0_METS3/54-77
A5ULB1_METS3/38-61
A5ULJ2_METS3/128-151
A5ULX5_METS3/2-25
A5UM42_METS3/44-67
A5UM43_METS3/147-170
A5UM43_METS3/199-222
A5UMW3_METS3/247-269
A5UMW5_METS3/168-191
A5UN36_METS3/317-340
A5UN87_METS3/2-25
A5UN87_METS3/69-92
A5UQ20_ROSS1/33-56
A5VSB4_BRUO2/33-56
A5W6B7_PSEP1/211-232
A5W817_PSEP1/33-56
A5WH17_PSYWF/33-56
A5WLK6_MYCTF/51-74
A5WNY5_MYCTF/33-56
A5X3H4_XANFL/204-226
A5XH32_BURMA/33-56
A5XIC6_BURMA/33-56
A5XMK9_BURMA/110-133
A5XYI4_BURMA/33-56
A5Z4K2_9FIRM/311-334
A5Z4K2_9FIRM/861-884
A5Z4M1_9FIRM/172-195
A5Z5Q2_9FIRM/546-569
A5Z8Z9_9FIRM/74-96
A5ZHC3_9BACE/45-68
A5ZIY8_9BACE/269-292
A5ZLN0_9BACE/145-168
A5ZLN0_9BACE/191-214
A5ZP16_9FIRM/197-220
A5ZP59_9FIRM/317-340
A5ZP59_9FIRM/867-890
A5ZQC8_9FIRM/361-382
A5ZQD6_9FIRM/166-189
A5ZSD8_9FIRM/176-199
A5ZST8_9FIRM/227-248
A5ZST8_9FIRM/254-275
A5ZW20_9FIRM/567-590
A5ZW24_9FIRM/145-168
A6A0G6_VIBCH/444-467
A6AEF8_VIBCH/444-467
A6ANF9_VIBHA/132-155
A6AQV8_VIBHA/686-705
A6B2I9_VIBPA/633-656
A6B2I9_VIBPA/696-715
A6BDZ9_9FIRM/168-189
A6BEW6_9FIRM/5-22
A6BGN7_9FIRM/552-575
A6BNG1_YERPE/163-186
A6C774_9PLAN/2-25
A6C9S9_9PLAN/2-25
A6D3R7_9VIBR/107-130
A6D3R7_9VIBR/137-160
A6DAC2_9PROT/7-30
A6DBR2_9PROT/131-154
A6DW45_9RHOB/114-137
A6EV20_9ALTE/33-56
A6EYY8_9ALTE/508-531
A6FKH6_9RHOB/108-131
A6FWN8_9RHOB/33-56
A6FXK0_9DELT/33-56
A6G8C7_9DELT/81-103
A6GLH4_9BURK/1-23
A6GNH7_9BURK/33-56
A6GP23_9BURK/198-220
A6GSI8_9BURK/5-25
A6H5P6_CYCTA/97-120
A6KXA2_BACV8/290-313
A6KXX1_BACV8/217-240
A6L2Z2_BACV8/9-32
A6L7Y7_PARD8/191-214
A6L912_PARD8/217-240
A6L9C8_PARD8/164-187
A6LAS4_PARD8/489-512
A6LB69_PARD8/474-497
A6LKA7_THEM4/568-591
A6LKA7_THEM4/598-621
A6LKB0_THEM4/34-57
A6LKZ6_THEM4/405-426
A6LQ85_CLOB8/134-157
A6LQ85_CLOB8/181-204
A6LRI9_CLOB8/197-220
A6LWE9_CLOB8/187-210
A6LXM7_CLOB8/229-251
A6LZ04_CLOB8/206-229
A6LZ68_CLOB8/33-56
A6LZI4_CLOB8/178-200
A6LZY2_CLOB8/83-106
A6M0I0_CLOB8/393-416
A6NRI3_9BACE/45-64
A6NTF1_9BACE/284-307
A6NTF1_9BACE/824-847
A6NTH1_9BACE/5-23
A6NVN7_9BACE/31-54
A6NX01_9BACE/187-209
A6NX02_9BACE/545-568
A6NX02_9BACE/575-598
A6NX67_9BACE/197-220
A6P0U6_9BACE/227-248
A6P0U6_9BACE/253-275
A6Q5Y2_NITSB/222-245
A6Q600_NITSB/132-153
A6Q704_SULNB/140-163
A6Q7L3_SULNB/263-285
A6QCA7_SULNB/232-254
A6QL36_GIAIN/54-77
A6RVJ7_BOTFB/33-56
A6SVW0_JANMA/85-108
A6SVW2_JANMA/33-56
A6SYI3_JANMA/33-56
A6SZG6_JANMA/195-217
A6TKZ8_ALKMQ/191-213
A6TLH0_ALKMQ/31-54
A6TLZ2_ALKMQ/52-75
A6TN96_ALKMQ/64-87
A6TNS0_ALKMQ/568-590
A6TQZ7_ALKMQ/291-314
A6TSR7_ALKMQ/557-580
A6TTE3_ALKMQ/572-594
A6TVD1_ALKMQ/33-56
A6TVG3_ALKMQ/573-596
A6UE59_SINMW/33-56
A6UKS3_SINMW/517-540
A6UKS3_SINMW/548-571
A6UNB1_METVS/2-25
A6UNZ9_METVS/262-285
A6UPP3_METVS/122-145
A6UPP4_METVS/235-258
A6UPP5_METVS/52-75
A6UPV5_METVS/8-30
A6UQ02_METVS/105-128
A6UQ28_METVS/169-192
A6UQA9_METVS/134-156
A6UQA9_METVS/28-51
A6UQE5_METVS/3-26
A6UQR5_METVS/201-222
A6UQR5_METVS/450-472
A6UQX5_METVS/304-324
A6UQX5_METVS/4-27
A6UQY0_METVS/239-262
A6UR71_METVS/41-64
A6UR73_METVS/10-33
A6UR92_METVS/41-61
A6UR92_METVS/90-108
A6URV2_METVS/585-607
A6URZ4_METVS/44-67
A6UT65_META3/239-262
A6UT65_META3/286-309
A6UT65_META3/577-600
A6UT66_META3/4-27
A6UTY7_META3/340-363
A6UTY9_META3/40-63
A6UU77_META3/61-84
A6UUD1_META3/28-51
A6UUD1_META3/3-23
A6UUP5_META3/53-75
A6UUR3_META3/45-68
A6UV39_META3/488-511
A6UV39_META3/8-31
A6UVE5_META3/314-337
A6UVU9_META3/168-191
A6UWB7_META3/239-262
A6UWK7_META3/10-33
A6UWR1_META3/217-237
A6UWR1_META3/240-262
A6UWR1_META3/441-464
A6UWR1_META3/467-489
A6V1G7_PSEA7/33-56
A6V8G2_PSEA7/33-56
A6VGI3_METM7/122-145
A6VGI4_METM7/147-170
A6VGI4_METM7/235-258
A6VGI4_METM7/304-327
A6VGX0_METM7/169-192
A6VH49_METM7/308-331
A6VH50_METM7/31-54
A6VH87_METM7/3-26
A6VHL2_METM7/201-221
A6VHL2_METM7/449-471
A6VHV8_METM7/4-27
A6VHW3_METM7/239-262
A6VI71_METM7/10-33
A6VI93_METM7/41-62
A6VIV5_METM7/584-607
A6VJ17_METM7/44-67
A6VJ82_METM7/86-109
A6VJ83_METM7/63-86
A6VJ83_METM7/92-115
A6VK20_METM7/551-574
A6VQ09_ACTSZ/186-208
A6VQ41_ACTSZ/104-127
A6W1Q7_MARMS/33-56
A6W737_KINRD/61-84
A6WHI3_SHEB8/124-147
A6WSR9_SHEB8/132-155
A6WXZ9_OCHA4/33-56
A6XVY2_VIBCH/444-467
A6YCJ8_ARCPA/4-27
A6YCK0_ARCVE/11-34
A6YCK2_9BACT/13-36
A6YCK4_9BACT/5-28
A6YCK6_9BACT/12-35
A6YCK8_9BACT/7-28
A6YCL0_9DELT/2-22
A6YCL2_9DELT/13-36
A6YCL4_9DELT/14-37
A6YCL6_9DELT/16-39
A6YCL8_9DELT/3-26
A6YCM0_DESAD/6-28
A6YCM2_9DELT/14-37
A6YCM4_9DELT/14-37
A6YCM6_9DELT/14-36
A6YCM8_9DELT/13-36
A6YCN0_9DELT/17-38
A6YCN2_9DELT/17-38
A6YCN4_9DELT/14-36
A6YCN6_9DELT/13-36
A6YCN8_9DELT/15-36
A6YCP0_9DELT/13-35
A6YCP4_DESBD/6-28
A6YCP6_DESRD/15-36
A6YCP8_9DELT/5-28
A6YCQ0_9DELT/17-40
A6YCQ2_9DELT/18-41
A6YCR0_9DELT/1-24
A6YCR2_9DELT/5-28
A6YCR4_9DELT/8-31
A6YCR8_9DELT/1-21
A6YCS0_9DELT/5-28
A6YCU8_9DELT/15-38
A6YCV0_9DELT/13-36
A6YCV2_9DELT/17-40
A6YCV4_9DELT/4-27
A6YCV6_9DELT/14-37
A6YCV9_9DELT/15-38
A6YCW1_9DELT/4-27
A6YCW5_9DELT/4-27
A6YCW7_9DELT/14-37
A6YCX8_9DELT/4-27
A6YCY0_9DELT/3-24
A6YCY2_9DELT/13-35
A6YCY4_9DELT/8-30
A6YCY6_9DELT/13-35
A6ZJQ6_9DELT/13-36
A6ZJQ8_9BACT/5-28
A6ZJR0_9DELT/17-40
A6ZJR2_9DELT/12-35
A6ZJR8_9BACT/5-28
A6ZY57_YEAS7/48-71
A7A3Z4_BIFAD/33-56
A7AD40_9PORP/191-214
A7AKV1_9PORP/164-187
A7APL7_BABBO/62-85
A7AXW7_RUMGN/41-64
A7AYB9_RUMGN/149-172
A7AYB9_RUMGN/195-218
A7B1X8_RUMGN/837-860
A7B4N7_RUMGN/165-188
A7B649_RUMGN/138-158
A7B7Y0_RUMGN/243-264
A7B7Y0_RUMGN/270-291
A7B952_9ACTO/33-56
A7BQI1_9GAMM/99-122
A7BUA5_9GAMM/43-66
A7BX13_9GAMM/177-196
A7EMR8_SCLS1/33-56
A7FGE1_YERP3/163-186
A7FPG3_CLOB1/285-308
A7FPG3_CLOB1/829-852
A7FPH7_CLOB1/113-136
A7FR26_CLOB1/165-188
A7FR26_CLOB1/239-262
A7FUQ2_CLOB1/190-212
A7FUQ3_CLOB1/606-629
A7FVF7_CLOB1/59-78
A7FVN7_CLOB1/85-108
A7FVN8_CLOB1/58-81
A7FVN8_CLOB1/88-110
A7FYN1_CLOB1/3-26
A7FYN1_CLOB1/33-54
A7FYP7_CLOB1/134-157
A7G0X3_CLOBH/285-308
A7G0X3_CLOBH/829-852
A7G541_CLOBH/59-78
A7G8B1_CLOBH/134-157
A7GAD1_CLOBL/165-188
A7GAD1_CLOBL/239-262
A7GAJ3_CLOBL/285-308
A7GAJ3_CLOBL/829-852
A7GE97_CLOBL/190-212
A7GE98_CLOBL/606-629
A7GF51_CLOBL/59-78
A7GFG2_CLOBL/58-81
A7GFG2_CLOBL/88-110
A7GIM1_CLOBL/3-26
A7GIM1_CLOBL/33-54
A7GIN7_CLOBL/134-157
A7GJE4_CLOBL/113-136
A7GV46_BACCN/40-62
A7GZP1_CAMC5/131-153
A7H0R8_CAMC5/187-209
A7H154_CAMC5/52-75
A7H6W2_ANADF/605-628
A7HCN4_ANADF/33-56
A7HGW9_ANADF/64-87
A7HJ41_FERNB/583-606
A7HLR0_FERNB/545-568
A7I1Y1_CAMHC/7-30
A7I4N5_METB6/56-79
A7I4R4_METB6/31-54
A7I5L0_METB6/564-585
A7I5U8_METB6/117-140
A7I6M7_METB6/163-186
A7I7Y9_METB6/42-65
A7I8T6_METB6/169-192
A7I8Z9_METB6/12-35
A7IL15_XANP2/204-226
A7JBS7_FRATT/76-99
A7JEX9_FRATT/33-56
A7JF65_FRANO/33-56
A7JI29_FRANO/76-99
A7JM73_FRANO/76-99
A7JP44_FRANO/33-56
A7JYP3_VIBSE/132-155
A7K229_VIBSE/633-656
A7K229_VIBSE/696-715
A7LLV5_HYPPE/57-79
A7LRY6_BACOV/11-34
A7LV31_BACOV/45-68
A7M2K1_BACOV/269-292
A7M392_BACOV/145-168
A7M392_BACOV/191-214
A7M653_BACOV/194-214
A7N3M7_VIBHB/686-705
A7N3W1_VIBHB/132-155
A7N9C3_FRATF/33-56
A7NBU5_FRATF/76-99
A7NFZ9_ROSCS/33-56
A7TH02_VANPO/48-71
A7UZ30_BACUN/147-170
A7UZ30_BACUN/193-216
A7UZE1_BACUN/247-270
A7V1D0_BACUN/45-68
A7VA36_BACUN/241-264
A7VBV7_9CLOT/246-267
A7VC02_9CLOT/552-575
A7VEF8_9CLOT/183-204
A7VGR6_9CLOT/124-147
A7VGR6_9CLOT/172-195
A7VH25_9CLOT/42-64
A7VH25_9CLOT/72-95
A7VIJ7_9CLOT/166-189
A7VNA9_9CLOT/746-769
A7VSU5_9CLOT/36-59
A7YR03_FRATU/33-56
A7YTG0_FRATU/76-99
A7ZCK2_CAMC1/231-253
A8A8H0_IGNH4/48-71
A8AB10_IGNH4/153-175
A8ABW2_IGNH4/26-49
A8EAR7_BURPS/99-122
A8ECB8_BURPS/33-56
A8ERQ5_ARCB4/133-155
A8F048_RICCK/33-56
A8F2W8_RICM5/37-60
A8F5L0_THELT/290-313
A8F5L0_THELT/317-340
A8F789_THELT/7-30
A8F831_THELT/6-29
A8F8E8_THELT/355-378
A8FQH6_SHESH/42-62
A8FQI7_SHESH/43-60
A8FQK7_SHESH/45-64
A8FUM0_SHESH/285-308
A8FUM0_SHESH/827-850
A8FVL0_SHESH/514-537
A8G0G4_SHESH/121-144
A8G140_SHESH/114-137
A8G1Q3_SHESH/457-480
A8G764_PROM2/113-135
A8GQ34_RICAH/33-56
A8GTX7_RICRS/37-60
A8GUX3_RICB8/33-56
A8H2I3_SHEPA/132-155
A8I0P3_AZOC5/189-211
A8IIV1_AZOC5/204-226
A8JZB0_CHLLT/15-36
A8JZB4_CHLLI/15-36
A8JZB6_9CHLB/15-36
A8JZB8_9CHLB/20-41
A8JZC4_9GAMM/13-34
A8JZC6_9GAMM/19-40
A8JZD4_AMOPE/20-41
A8JZD6_9GAMM/8-29
A8JZE4_9GAMM/18-41
A8JZE8_9GAMM/13-36
A8JZF0_THIDE/8-29
A8JZF2_THIDE/8-29
A8JZF6_9GAMM/13-36
A8JZF8_9GAMM/6-29
A8JZG2_RIFPA/20-41
A8JZG7_9GAMM/11-34
A8JZG9_9GAMM/20-43
A8JZH1_CHRSA/5-28
A8JZH3_9GAMM/20-43
A8JZH5_9GAMM/5-28
A8JZH7_THETI/5-28
A8JZI3_9GAMM/14-37
A8JZI9_THIPF/5-28
A8JZJ1_THIPF/8-31
A8JZJ3_THIPF/5-28
A8JZJ5_9GAMM/5-28
A8JZK1_THIVI/12-35
A8JZK3_9GAMM/20-43
A8JZK5_9GAMM/17-40
A8JZK9_9GAMM/5-28
A8JZL1_THITI/5-28
A8JZM6_9GAMM/5-28
A8KGX4_BURPS/99-122
A8KV74_BURPS/33-56
A8KW01_BURPS/33-56
A8L1B1_FRASN/33-56
A8L2A8_FRASN/33-56
A8L6B6_FRASN/34-57
A8LIC5_DINSH/108-131
A8LNT6_DINSH/516-539
A8LNT6_DINSH/547-570
A8LQY7_DINSH/33-56
A8M076_SALAI/108-131
A8M3G8_SALAI/33-56
A8MAV3_CALMQ/20-43
A8MB50_CALMQ/76-99
A8MCA4_CALMQ/15-38
A8MCR8_CALMQ/46-69
A8MDQ5_CALMQ/568-591
A8ME00_CALMQ/436-459
A8MEL2_ALKOO/256-278
A8MEW0_ALKOO/14-37
A8MEZ7_ALKOO/574-597
A8MGP3_ALKOO/570-592
A8MGV1_ALKOO/52-75
A8MIP3_ALKOO/52-75
A8MKV6_ALKOO/52-75
A8ML23_ALKOO/652-674
A8MLB0_ALKOO/178-201
A8NC61_COPC7/48-71
A8P3S1_BRUMA/57-80
A8PMP0_9COXI/37-60
A8PX82_MALGO/54-77
A8RFZ8_9CLOT/589-612
A8RGK8_9CLOT/553-576
A8RJT9_9CLOT/549-572
A8RPQ3_9CLOT/39-62
A8RPQ3_9CLOT/9-32
A8RRS2_9CLOT/74-97
A8S0B4_9CLOT/146-169
A8S4N7_9CLOT/39-62
A8S5I8_9CLOT/51-71
A8S7V9_9FIRM/230-251
A8S7V9_9FIRM/256-278
A8S8Q4_9FIRM/184-205
A8SAC9_9FIRM/161-184
A8SN49_9FIRM/506-529
A8SPS0_9FIRM/124-147
A8SS07_9FIRM/569-592
A8SV51_9FIRM/259-280
A8SVP7_9FIRM/19-38
A8SXC7_9FIRM/553-576
A8SXP1_9FIRM/362-384
A8SXP8_9FIRM/164-187
A8SYL7_9FIRM/42-64
A8SYL7_9FIRM/72-95
A8SZY3_9VIBR/132-155
A8T8X3_9VIBR/107-130
A8T8X3_9VIBR/137-160
A8UV38_9AQUI/190-212
A8UYP4_9AQUI/128-151
A8V2Y6_9AQUI/247-270
A8V2Y6_9AQUI/41-64
A8Y3H1_CAEBR/60-82
A8YIU5_MICAE/77-100
A8ZSS8_DESOH/302-325
A8ZSV7_DESOH/164-187
A8ZSZ3_DESOH/473-493
A8ZTI6_DESOH/590-613
A8ZTT4_DESOH/315-338
A8ZU75_DESOH/61-84
A8ZU75_DESOH/87-110
A8ZU87_DESOH/317-340
A8ZV97_DESOH/171-194
A8ZXK7_DESOH/104-125
A8ZYU2_DESOH/66-89
A9A0J9_DESOH/302-325
A9A407_NITMS/45-68
A9A6I4_METM6/63-86
A9A6I5_METM6/86-109
A9A6R7_METM6/44-67
A9A7P6_METM6/551-574
A9A8I7_METM6/91-110
A9A8K8_METM6/10-33
A9A8W6_METM6/239-262
A9A8X1_METM6/4-27
A9A938_METM6/345-368
A9A938_METM6/423-446
A9A938_METM6/449-471
A9A9G2_METM6/3-26
A9A9K0_METM6/43-65
A9A9S9_METM6/169-192
A9AA02_METM6/28-51
A9AA68_METM6/235-258
A9AA68_METM6/304-327
A9AA69_METM6/122-145
A9ADH2_BURM1/33-56
A9AIK7_BURM1/112-135
A9AVF6_HERA2/187-210
A9B6C2_HERA2/33-56
A9BF64_PETMO/188-207
A9BH90_PETMO/70-92
A9BHJ5_PETMO/190-208
A9BKY3_HEMAN/48-71
A9BLT6_DELAS/162-185
A9C3H5_DELAS/33-56
A9D492_9GAMM/132-155
A9DGV4_9GAMM/86-109
A9DGW2_9GAMM/114-137
A9DKQ1_9FLAO/564-586
A9DTV0_9RHOB/33-56
A9E6P3_9RHOB/33-56
A9EKV9_9GAMM/107-130
A9EKV9_9GAMM/137-160
A9F073_SORC5/362-385
A9F073_SORC5/446-466
A9F073_SORC5/587-607
A9GUZ9_SORC5/144-167
A9HRC1_9RHOB/6-29
A9IIC3_BORPD/33-56
A9JQJ4_THETE/13-36
A9K3L5_BURMA/99-122
A9K9A9_BURMA/33-56
A9KCN0_COXBN/33-56
A9KHC3_CLOPH/39-62
A9KKG0_CLOPH/540-563
A9KKG0_CLOPH/570-593
A9KQH1_CLOPH/125-148
A9KQH1_CLOPH/171-194
A9KQM5_CLOPH/285-308
A9KQW5_CLOPH/552-575
A9KRB7_CLOPH/224-245
A9KRH3_CLOPH/228-249
A9KRH3_CLOPH/254-276
A9KRX2_CLOPH/183-206
A9KSY3_CLOPH/159-182
A9KT57_CLOPH/183-205
A9KV84_SHEB9/124-147
A9L3S6_SHEB9/132-155
A9M810_BRUC2/33-56
A9MK69_SALAR/31-54
A9MLE5_SALAR/82-105
A9NC69_COXBR/33-56
A9QAZ8_9SPER/97-120
A9QZF2_YERPG/163-186
A9SVV3_PHYPA/152-174
A9VYM0_METEP/209-231
A9VZP7_METEP/517-540
A9VZP7_METEP/548-571
A9WAZ1_CHLAA/33-56
A9WPA8_RENSM/73-96
A9WUK6_RENSM/2-25
A9WWP1_BRUSI/33-56
A9ZCG5_YERPE/163-186
A9ZIV8_COXBU/33-56
AB1E_ARATH/48-71
AB2E_ARATH/48-71
ABCE1_HUMAN/48-71
ABCE1_MOUSE/48-71
ACDA2_ARCFU/436-459
AEGA_ECOLI/80-103
B0A170_YERPE/163-186
B0A6T3_9CLOT/231-253
B0A6T3_9CLOT/257-279
B0A721_9CLOT/184-207
B0A9T5_9CLOT/44-67
B0AB62_9CLOT/66-89
B0BSA4_ACTPJ/144-167
B0BVG5_RICRO/37-60
B0BYJ9_ACAM1/92-115
B0E8B9_ENTDI/53-76
B0EHW2_ENTDI/856-879
B0ELI3_ENTDI/53-76
B0EQ75_ENTDI/144-167
B0EQ75_ENTDI/190-213
B0F478_9EUKA/146-169
B0F479_9EUKA/146-169
B0F480_9EUKA/146-169
B0G203_9FIRM/73-95
B0G4Y7_9FIRM/185-207
B0G5S9_9FIRM/166-189
B0G7C4_9FIRM/554-577
B0G7J8_9FIRM/185-205
B0GA32_9FIRM/263-284
B0GD92_YERPE/163-186
B0GUQ3_YERPE/163-186
B0H4C0_YERPE/163-186
B0HHB8_YERPE/163-186
B0HYC1_YERPE/163-186
B0JM00_MICAN/77-100
B0K0G6_THEPX/40-63
B0K5X1_THEPX/551-574
B0K6E9_THEPX/62-85
B0K6F0_THEPX/61-84
B0K6F0_THEPX/86-109
B0K7Q5_THEP3/62-85
B0K7Q6_THEP3/61-84
B0K7Q6_THEP3/86-109
B0KID6_PSEPG/211-232
B0KSD1_PSEPG/33-56
B0MAD8_9FIRM/51-74
B0MI82_9FIRM/212-233
B0MI87_9FIRM/80-100
B0MJ46_9FIRM/143-166
B0MJ46_9FIRM/189-212
B0MJB4_9FIRM/50-73
B0MNH8_9FIRM/582-605
B0MNW6_9FIRM/132-155
B0MNW6_9FIRM/181-204
B0MQ86_9FIRM/163-186
B0MQS4_9FIRM/553-576
B0MTP3_9BACT/244-266
B0MU24_9BACT/189-211
B0MVI6_9BACT/3-26
B0MVT3_9BACT/185-208
B0N2L6_9FIRM/187-207
B0N5H4_9FIRM/6-29
B0N6R6_9FIRM/164-187
B0N7X4_9FIRM/185-205
B0N7Z1_9FIRM/176-199
B0NA93_EUBSP/114-134
B0NAB4_EUBSP/290-313
B0NAB4_EUBSP/839-862
B0NAH1_EUBSP/147-170
B0NAH1_EUBSP/193-216
B0NE28_EUBSP/558-581
B0NFT8_EUBSP/51-73
B0NGZ0_EUBSP/127-150
B0NHJ3_EUBSP/88-108
B0NJE5_EUBSP/540-563
B0NJE5_EUBSP/570-593
B0NJE9_EUBSP/11-34
B0NJK2_EUBSP/575-598
B0NJX2_EUBSP/266-286
B0NKB8_EUBSP/229-251
B0NKB8_EUBSP/255-277
B0NLF8_BACSE/203-226
B0NM55_BACSE/221-244
B0NPB3_BACSE/243-266
B0NR40_BACSE/45-68
B0NZ87_9CLOT/243-264
B0NZ87_9CLOT/270-291
B0NZT2_9CLOT/143-166
B0P0D4_9CLOT/228-250
B0P0M2_9CLOT/4-27
B0P179_9CLOT/72-95
B0P1H4_9CLOT/166-189
B0P2U1_9CLOT/123-146
B0P2U1_9CLOT/169-192
B0P959_9FIRM/344-366
B0PDQ0_9FIRM/74-96
B0PDY1_9FIRM/254-277
B0PEJ0_9FIRM/164-187
B0PF72_9FIRM/588-611
B0PGD6_9FIRM/11-34
B0PGD6_9FIRM/41-64
B0PGY1_9FIRM/344-364
B0PHK4_9FIRM/62-85
B0QVP1_HAEPR/108-131
B0QVP1_HAEPR/138-161
B0RFN4_CLAMS/33-56
B0RFS8_CLAMS/33-56
B0RTW4_XANCB/33-56
B0S0Q1_FINM2/245-266
B0S2F2_FINM2/30-53
B0SE04_LEPBA/192-211
B0SMD8_LEPBP/192-211
B0TAI3_HELMI/356-379
B0TBC9_HELMI/123-146
B0TCC9_HELMI/42-65
B0TCK8_HELMI/2-25
B0TCK8_HELMI/29-52
B0TCK9_HELMI/30-52
B0TDE6_HELMI/140-163
B0TER3_HELMI/227-246
B0TKH5_SHEHH/86-109
B0TM85_SHEHH/422-445
B0TM85_SHEHH/453-476
B0TNA8_SHEHH/132-155
B0TSB5_SHEHH/107-130
B0TSB5_SHEHH/137-160
B0TWH6_FRAP2/33-56
B0TZD0_FRAP2/76-99
B0U5V1_XYLFM/33-56
B0UJZ5_METS4/184-206
B0UMJ0_METS4/518-540
B0UMJ0_METS4/548-571
B0V9Q7_ACIBY/115-138
B0V9Q7_ACIBY/85-108
B0VAU9_ACIBY/33-56
B0VEX0_CLOAI/73-96
B0VFN5_CLOAI/178-201
B0VG14_CLOAI/793-816
B0VIC3_CLOAI/121-144
B0VUC7_ACIBS/33-56
B0WJ03_CULQU/56-79
B0XQF0_ASPFC/66-89
B0Z4S9_OENAR/57-79
B0Z513_OENBI/57-79
B0Z597_OENGL/57-79
B0Z5I1_OENPA/57-79
B1B771_CLOBO/60-83
B1B771_CLOBO/85-108
B1B772_CLOBO/58-81
B1BAR5_CLOBO/164-187
B1BE68_CLOBO/196-219
B1BF32_CLOPE/167-190
B1BGA4_CLOPE/172-194
B1BHL6_CLOPE/130-153
B1BHL6_CLOPE/177-200
B1BJI7_CLOPE/52-74
B1BLP6_CLOPE/113-133
B1BQE6_CLOPE/54-74
B1BSI6_CLOPE/130-153
B1BSI6_CLOPE/177-200
B1BUX7_CLOPE/172-194
B1BXP5_CLOPE/113-133
B1BY32_CLOPE/167-190
B1C460_9FIRM/189-207
B1C4V5_9FIRM/180-200
B1C660_9FIRM/141-164
B1C908_9FIRM/183-203
B1C908_9FIRM/210-232
B1EFN4_9ESCH/2-25
B1EHT5_9ESCH/82-105
B1ENH3_9ESCH/8-30
B1FIQ3_9BURK/33-56
B1G2W8_9BURK/243-265
B1H0H3_UNCTG/185-205
B1H0H4_UNCTG/569-591
B1H4A8_BURPS/99-122
B1HD65_BURPS/33-56
B1HKH0_BURPS/33-56
B1HSH0_LYSSC/33-56
B1HU37_LYSSC/371-392
B1I0U3_DESAP/106-129
B1I1V7_DESAP/259-279
B1I279_DESAP/237-260
B1I372_DESAP/294-314
B1I4J8_DESAP/189-208
B1I4Y2_DESAP/164-183
B1I4Y2_DESAP/210-230
B1I4Z7_DESAP/69-92
B1I550_DESAP/4-27
B1I5S8_DESAP/522-545
B1I682_DESAP/10-33
B1I6A4_DESAP/69-92
B1IDJ6_CLOBK/165-188
B1IDJ6_CLOBK/239-262
B1IFC3_CLOBK/285-308
B1IGX4_CLOBK/85-108
B1IGX5_CLOBK/58-81
B1IGX5_CLOBK/88-110
B1IH06_CLOBK/113-136
B1IMB5_CLOBK/190-212
B1IMB6_CLOBK/606-629
B1INH6_CLOBK/3-26
B1INH6_CLOBK/33-54
B1J5Y5_PSEPW/207-228
B1JB26_PSEPW/33-56
B1JG09_YERPY/163-186
B1JW73_BURCC/80-103
B1JY79_BURCC/33-56
B1KK73_SHEWM/47-64
B1KT12_CLOBM/190-212
B1KT13_CLOBM/606-629
B1KTF2_CLOBM/113-136
B1KUH5_CLOBM/165-188
B1KUH5_CLOBM/239-262
B1KVC1_CLOBM/59-78
B1KWZ0_CLOBM/285-308
B1L1I8_CLOBM/3-26
B1L1I8_CLOBM/33-54
B1L1K4_CLOBM/134-157
B1L4Y3_KORCO/236-259
B1L5Y2_KORCO/97-120
B1L7K3_KORCO/45-68
B1L7K5_KORCO/611-634
B1LAD2_THESQ/65-87
B1LAD8_THESQ/541-564
B1LC57_THESQ/92-115
B1LC58_THESQ/61-84
B1LC58_THESQ/89-112
B1LU12_METRJ/209-231
B1M6T5_METRJ/519-540
B1M6T5_METRJ/549-571
B1M9A5_METRJ/33-56
B1MJ66_MYCA9/19-42
B1MLI8_MYCA9/48-71
B1N3F3_ENTHI/53-76
B1N3P0_ENTHI/53-76
B1Q5H3_CLOBO/165-188
B1Q5H3_CLOBO/239-262
B1Q5N2_CLOBO/285-308
B1Q5N2_CLOBO/829-852
B1Q9U2_CLOBO/134-157
B1Q9V8_CLOBO/3-26
B1Q9V8_CLOBO/33-54
B1QBX9_CLOBO/59-78
B1QC71_CLOBO/58-81
B1QC71_CLOBO/88-110
B1QDK5_CLOBO/190-212
B1QDK6_CLOBO/606-629
B1QF94_CLOBO/113-136
B1QFW0_CLOBO/165-188
B1QFW0_CLOBO/239-262
B1QG22_CLOBO/285-308
B1QG22_CLOBO/829-852
B1QI53_CLOBO/134-157
B1QM94_CLOBO/3-26
B1QM94_CLOBO/33-54
B1QMD6_CLOBO/113-136
B1QMT1_CLOBO/59-78
B1QPT0_CLOBO/606-629
B1QT85_CLOBU/160-183
B1R086_CLOBU/134-157
B1R0G3_CLOBU/172-194
B1R0U0_CLOBU/172-194
B1R2R3_CLOBU/197-220
B1R538_CLOPE/172-194
B1R687_CLOPE/130-153
B1R687_CLOPE/177-200
B1R8T5_CLOPE/167-190
B1RBF6_CLOPE/52-74
B1RBI1_CLOPE/113-133
B1RCR1_CLOPE/52-74
B1RFV0_CLOPE/130-153
B1RFV0_CLOPE/177-200
B1RGP9_CLOPE/172-194
B1RKA1_CLOPE/113-133
B1RKL7_CLOPE/167-190
B1RR48_CLOPE/130-153
B1RR48_CLOPE/177-200
B1RRG6_CLOPE/167-190
B1RS63_CLOPE/172-194
B1RTL8_CLOPE/113-133
B1S6I8_9BIFI/33-56
B1T1M8_9BURK/33-56
B1UZR3_CLOPE/130-153
B1UZR3_CLOPE/177-200
B1V135_CLOPE/172-194
B1V4E6_CLOPE/52-74
B1V5A3_CLOPE/167-190
B1V6V2_CLOPE/113-133
B1VFT3_CORU7/33-56
B1VG97_CORU7/100-123
B1VSA7_STRGG/39-62
B1W1J4_STRGG/33-56
B1W4V6_STRGG/93-116
B1XTJ3_POLNS/33-56
B1XTQ4_POLNS/118-141
B1XTQ4_POLNS/88-111
B1XWQ4_LEPCP/33-56
B1XZ67_LEPCP/112-135
B1XZ67_LEPCP/82-105
B1XZV6_LEPCP/5-25
B1Y2S6_LEPCP/542-565
B1Y8N8_THENV/10-33
B1Y9J1_THENV/43-66
B1YAQ4_THENV/74-97
B1YDC8_THENV/554-577
B1YDX8_THENV/33-56
B1YU84_BURA4/112-135
B1YVI9_BURA4/33-56
B1ZJ53_METPB/503-526
B1ZJ53_METPB/534-557
B1ZL11_METPB/209-231
B1ZUV9_OPITP/484-505
B2A0V3_NATTJ/101-124
B2A0V3_NATTJ/72-95
B2A227_NATTJ/659-682
B2A2V8_NATTJ/580-602
B2A5H2_NATTJ/64-87
B2A6W1_NATTJ/53-76
B2A7A1_NATTJ/535-558
B2A8G3_NATTJ/53-76
B2A8H4_NATTJ/7-30
B2AYT0_PODAN/29-52
B2E9R9_BIFAN/33-56
B2FL63_STRMK/33-56
B2GKP2_KOCRD/33-56
B2H4R1_BURPS/110-133
B2H9Z6_BURPS/33-56
B2HF14_MYCMM/33-56
B2HIS5_MYCMM/532-555
B2HIT9_MYCMM/33-56
B2HM66_MYCMM/33-56
B2HSA5_MYCMM/33-56
B2HVT3_ACIBC/115-138
B2HVT3_ACIBC/85-108
B2HX48_ACIBC/33-56
B2I9W3_XYLF2/33-56
B2ICA0_BEII9/33-56
B2II51_BEII9/210-232
B2IZ14_NOSP7/77-100
B2J4I6_NOSP7/136-158
B2J6Z0_NOSP7/3-26
B2JAT9_NOSP7/188-211
B2JE66_BURP8/80-103
B2JWD1_BURP8/99-122
B2K8Q1_YERPB/163-186
B2KCB3_ELUMP/143-166
B2KCG7_ELUMP/184-207
B2KES7_ELUMP/41-64
B2N134_ECOLX/110-133
B2N134_ECOLX/140-163
B2NU75_ECO57/110-133
B2NU75_ECO57/140-163
B2P8W3_ECO57/110-133
B2P8W3_ECO57/140-163
B2PRN6_ECO57/110-133
B2PRN6_ECO57/140-163
B2Q2W3_PROST/110-133
B2Q2W3_PROST/140-163
B2Q464_PROST/125-148
B2S7J6_BRUA1/33-56
B2SEL3_FRATM/33-56
B2SH76_FRATM/76-99
B2SV51_XANOP/11-34
B2TBZ7_BURPP/99-122
B2TIW7_CLOBB/134-157
B2TIW7_CLOBB/180-203
B2TJT2_CLOBB/287-310
B2TJT2_CLOBB/830-853
B2TPU8_CLOBB/197-220
B2U8S8_RALPJ/87-110
B2U9A7_RALPJ/33-56
B2UJ22_RALPJ/33-56
B2UY00_CLOBA/197-220
B2UYZ6_CLOBA/134-157
B2UYZ6_CLOBA/180-203
B2V0S0_CLOBA/287-310
B2V0S0_CLOBA/830-853
B2V6F0_SULSY/203-225
B2V812_SULSY/152-175
B2V8H8_SULSY/35-57
B2V8H8_SULSY/66-88
B2V8T9_SULSY/187-209
B2VA22_SULSY/249-272
B2XWJ5_FAGEA/57-79
B3ABT0_ECO57/110-133
B3ABT0_ECO57/140-163
B3AUG4_ECO57/110-133
B3AUG4_ECO57/140-163
B3B6V0_ECO57/110-133
B3B6V0_ECO57/140-163
B3BMW4_ECO57/110-133
B3BMW4_ECO57/140-163
B3C065_ECO57/110-133
B3C065_ECO57/140-163
B3CBD3_9BACE/147-170
B3CBD3_9BACE/193-216
B3CBD8_9BACE/194-214
B3CBN0_9BACE/295-318
B3CG88_9BACE/45-68
B3CPB9_WOLPP/33-56
B3CTL4_ORITI/33-56
B3DPZ0_BIFLD/33-56
B3E386_GEOLS/46-69
B3E5Z9_GEOLS/220-241
B3E6P3_GEOLS/52-75
B3E6R0_GEOLS/84-107
B3E6T2_GEOLS/40-60
B3E8L7_GEOLS/464-486
B3E9W1_GEOLS/86-109
B3E9W4_GEOLS/537-560
B3EAG5_GEOLS/98-121
B3EBL4_GEOLS/150-172
B3EC03_CHLL2/27-49
B3EES5_CHLL2/25-47
B3EIX4_CHLL2/165-188
B3EJT5_CHLPB/165-188
B3ELT2_CHLPB/230-250
B3H2D3_ACTP7/261-282
B3H2S3_ACTP7/144-167
B3HAB4_ECOLX/110-133
B3HAB4_ECOLX/140-163
B3HW00_ECOLX/110-133
B3HW00_ECOLX/140-163
B3I8Q3_ECOLX/110-133
B3I8Q3_ECOLX/140-163
B3JJL4_9BACE/191-214
B3JLX8_9BACE/140-163
B3L6T7_PLAKH/62-85
B3LGI0_YEAS1/48-71
B3M5W6_DROAN/56-79
B3NBL0_DROER/56-79
B3PJZ5_CELJU/33-56
B3PQ55_RHIE6/215-237
B3QJ76_RHOPT/278-300
B3QN55_CHLP8/236-256
B3QTB8_CHLT3/164-187
B3QTV6_CHLT3/85-108
B3R0Z0_CUPTR/33-56
B3R0Z4_CUPTR/210-232
B3R461_CUPTR/81-104
B3T3F6_9ARCH/2-25
B3T4K2_9ZZZZ/38-61
B3T602_9ARCH/45-68
B3T7P3_9ARCH/65-88
B3T904_9ARCH/45-68
B3TA03_9ZZZZ/42-65
B3TBV4_9ARCH/45-68
B3VA38_STRPE/33-56
B3WGY3_ECOLX/110-133
B3WGY3_ECOLX/140-163
B3WY13_SHIDY/110-133
B3WY13_SHIDY/140-163
B3YAL7_SALET/110-133
B3YAL7_SALET/140-163
B3YDI3_SALET/82-105
B4ARK7_FRANO/33-56
B4AUC2_FRANO/76-99
B4E6F0_BURCJ/80-103
B4EAK7_BURCJ/33-56
B4EYY0_PROMH/125-148
B4HAZ4_DROPE/56-79
B4HK57_DROSE/56-79
B4J151_DROGR/56-79
B4KVN7_DROMO/56-79
B4LEV7_DROVI/56-79
B4N6N2_DROWI/56-79
B4PFG4_DROYA/56-79
B4QMN4_DROSI/56-79
B4RFP1_PHEZH/33-56
B4S5J0_PROA2/687-710
B4S8D8_PROA2/25-47
B4S8E7_PROA2/165-188
B4SAM5_PELPB/98-118
B4SE95_PELPB/548-570
B4SF51_PELPB/86-109
B4SRX9_STRM5/33-56
B4TAT5_SALHS/15-38
B4TNP4_SALSV/337-357
B4U787_HYDS0/89-112
B4U789_HYDS0/48-71
B4U7K3_HYDS0/186-209
B4UEI9_ANASK/33-56
B4UIB2_ANASK/125-148
B4V179_9ACTO/33-56
B4VKS5_9CYAN/3-25
B4WDC1_9CAUL/33-56
B4WHE3_9SYNE/115-137
B4X4X7_9GAMM/16-39
B5BHV2_SALPK/82-105
B5C0B2_SALET/110-133
B5C0B2_SALET/140-163
B5C6K1_SALET/15-38
B5CAC2_SALET/110-133
B5CAC2_SALET/140-163
B5CCB5_SALET/337-357
B5CKT0_9FIRM/183-204
B5CKX8_9FIRM/556-579
B5CTS9_9BACE/195-214
B5CXL5_9BACE/192-215
B5CZN7_9BACE/46-68
B5E7S9_GEOBB/104-127
B5E966_GEOBB/89-112
B5EFB2_GEOBB/464-487
B5EFF5_GEOBB/83-106
B5EGM5_GEOBB/69-90
B5EIS3_GEOBB/556-579
B5EJ35_GEOBB/236-256
B5ES76_ACIF5/33-56
B5EX77_SALA4/82-105
B5GCR9_9ACTO/93-116
B5GJZ9_9ACTO/64-87
B5GQ20_STRCL/33-56
B5HDR2_STRPR/93-116
B5HQ77_9ACTO/93-116
B5HQC7_9ACTO/106-129
B5HT33_9ACTO/208-230
B5HXU5_9ACTO/33-56
B5I9X7_ACIB4/33-56
B5IAE7_ACIB4/42-65
B5IBM4_ACIB4/33-56
B5ID68_ACIB4/239-259
B5IDB7_ACIB4/239-259
B5IDP1_ACIB4/601-624
B5IE26_ACIB4/601-624
B5IEB0_ACIB4/66-89
B5IEM9_ACIB4/66-89
B5IEY3_ACIB4/42-65
B5JBY4_9RHOB/55-78
B5JR44_9BACT/169-191
B5JY36_9GAMM/11-34
B5KCD4_9RHOB/113-136
B5KEE5_9RHOB/2-25
B5MN87_SALET/110-133
B5MN87_SALET/140-163
B5N196_SALET/15-38
B5N590_SALET/110-133
B5N590_SALET/140-163
B5NAT6_SALET/110-133
B5NAT6_SALET/140-163
B5NCZ2_SALET/82-105
B5NL05_SALET/110-133
B5NL05_SALET/140-163
B5NSJ1_SALET/82-105
B5NZQ5_SALET/110-133
B5NZQ5_SALET/140-163
B5P324_SALET/15-38
B5PBZ5_SALET/82-105
B5PDR7_SALET/110-133
B5PDR7_SALET/140-163
B5Q0Z7_SALHA/110-133
B5Q0Z7_SALHA/140-163
B5Q776_SALVI/82-105
B5QCA7_SALVI/110-133
B5QCA7_SALVI/140-163
B5RV78_RALSO/194-216
B5S4S5_RALSO/11-34
B5S6J8_RALSO/80-103
B5SI04_RALSO/194-216
B5SMA2_RALSO/16-39
B5SMK2_RALSO/80-103
B5VFY8_YEAS6/48-71
B5W373_SPIMA/131-154
B5X0Q5_SALSA/48-71
B5XV81_KLEP3/75-98
B5Y704_COPPD/184-207
B5Y9Q9_COPPD/35-58
B5YC46_DICT6/7-30
B5YCE8_DICT6/355-378
B5YCN5_DICT6/569-592
B5YFX5_THEYD/237-259
B5YGU6_THEYD/571-594
B5YGY9_THEYD/777-800
B5YH28_THEYD/190-213
B5YHR1_THEYD/60-83
B5YL65_THEYD/83-106
B6AGQ6_CRYMR/61-84
B6B1W3_9RHOB/108-131
B6BK86_9PROT/15-37
B6BQ24_9RICK/11-34
B6BRF1_9RICK/2-25
B6BWH6_9PROT/106-129
B6C107_9GAMM/105-128
B6DZK2_9EUKA/18-39
B6EJS1_ALISL/142-165
B6EKW2_ALISL/449-472
B6FIW3_9CLOT/375-398
B6FK27_9CLOT/174-196
B6FLT4_9CLOT/243-264
B6FLT4_9CLOT/270-291
B6FS49_9CLOT/192-215
B6FSN9_9CLOT/41-64
B6FW90_9CLOT/137-160
B6FW90_9CLOT/184-207
B6G046_9CLOT/64-87
B6G1F0_9CLOT/162-185
B6G1F0_9CLOT/298-321
B6GA46_9ACTN/313-335
B6GA46_9ACTN/868-891
B6H956_PENCW/48-71
B6J191_COXB2/33-56
B6J842_COXB1/33-56
B6JB77_OLICO/214-237
B6JIJ2_OLICO/33-56
B6K4U5_SCHJY/49-72
B6KST2_TOXGO/59-82
B6QS31_PENMQ/48-71
B6QWS9_9RHOB/217-238
B6R2Q3_9RHOB/134-157
B6VS46_9BACE/290-313
B6VV76_9BACE/219-242
B6W7B8_9FIRM/171-192
B6W9U2_9FIRM/143-166
B6WV01_9DELT/238-260
B6WW73_9DELT/36-59
B6WYB1_9DELT/146-169
B6WYB1_9DELT/192-215
B6XC83_9ENTR/132-155
B6XHK3_9ENTR/110-133
B6XWC1_9BIFI/33-56
B6Y8E4_9RICK/33-56
B6YT73_THEON/80-103
B6YU88_THEON/6-25
B6YVD7_THEON/44-67
B6YWP2_THEON/94-114
B6YXE1_THEON/67-90
B6YY04_THEON/73-96
B7A2C2_ECO57/110-133
B7A2C2_ECO57/140-163
B7A5V7_THEAQ/33-56
B7AGJ7_9BACE/45-68
B7AGU9_9BACE/203-226
B7AJ86_9BACE/11-30
B7AR18_9BACE/125-148
B7AR18_9BACE/171-194
B7AU19_9BACE/164-187
B7AU19_9BACE/238-261
B7AVM8_9BACE/295-318
B7AVM8_9BACE/845-868
B7AVV9_9BACE/259-281
B7BCZ0_9PORP/164-187
B7BFN4_9PORP/191-214
B7CB90_9FIRM/291-314
B7CB90_9FIRM/832-855
B7CDE4_9FIRM/146-168
B7CML0_BURPS/33-56
B7CWJ7_BURPS/110-133
B7D046_BURPS/33-56
B7DN29_9BACL/33-56
B7GAG2_PHATC/42-65
B7GME6_ANOFW/40-62
B7GNF5_BIFLS/33-56
B7GW87_ACIB3/1-23
B7GXT2_ACIB3/115-138
B7GXT2_ACIB3/85-108
B7I8U7_ACIB5/115-138
B7I8U7_ACIB5/85-108
B7IBV7_ACIB5/1-23
B7IGF7_THEAB/67-89
B7IGN4_THEAB/569-592
B7IGN4_THEAB/599-622
B7IHJ0_THEAB/403-424
B7JBU7_ACIF2/33-56
B7K0P9_CYAP8/185-208
B7K1B2_CYAP8/109-131
B7KE41_CYAP7/77-100
B7KG88_CYAP7/2-25
B7KSG6_METC4/209-231
B7L071_METC4/503-526
B7L071_METC4/534-557
B7L174_METC4/33-56
B7L1T8_METC4/254-276
B7L1T9_METC4/175-192
B7LKG0_ESCF3/75-98
B7NT69_ECO7I/75-98
B7R3Y5_9EURY/76-99
B7R4A1_9EURY/67-90
B7R594_9EURY/44-67
B7R5F1_9EURY/65-87
B7R8Z3_9THEO/62-85
B7R8Z3_9THEO/91-114
B7S1P1_9GAMM/204-227
B7T3Q3_9ROSI/57-78
B7V7L6_PSEA8/33-56
B7VNS5_VIBSL/416-436
B7VRL2_VIBSL/132-155
B7WWA6_COMTE/210-231
B7X2H1_COMTE/33-56
B7XKT7_ENTBH/41-64
B7XME3_ENTBH/50-73
B7XMP1_ENTBH/50-73
B7XMV0_ENTBH/50-73
B7XN02_ENTBH/50-73
B7XNV7_ENTBH/50-73
B7XNZ7_ENTBH/50-73
B7XPZ4_ENTBH/50-73
B7XQQ6_ENTBH/50-73
B8AFM4_ORYSI/52-74
B8AYD3_ORYSI/172-191
B8BH03_ORYSI/50-73
B8CIR5_SHEPW/104-127
B8CL97_SHEPW/132-155
B8CVH0_SHEPW/422-445
B8CZ68_HALOH/60-83
B8CZW6_HALOH/64-87
B8D0Z8_HALOH/33-56
B8D101_HALOH/144-167
B8D101_HALOH/190-213
B8D2R2_DESK1/117-140
B8D3K8_DESK1/601-624
B8D4M1_DESK1/607-630
B8D643_DESK1/45-68
B8DIN2_DESVM/746-768
B8DIV0_DESVM/79-102
B8DIZ1_DESVM/419-439
B8DJT0_DESVM/11-30
B8DPJ4_DESVM/235-255
B8DVZ8_BIFA0/33-56
B8DZB6_DICTD/569-592
B8E1W3_DICTD/355-378
B8E1X5_DICTD/7-30
B8E3M0_SHEB2/124-147
B8E8W3_SHEB2/139-162
B8EBA4_SHEB2/132-155
B8EIT0_METSB/515-538
B8F7B6_HAEPS/108-131
B8F7B6_HAEPS/138-161
B8F9F6_DESAA/276-299
B8F9F6_DESAA/304-327
B8FAL3_DESAA/205-228
B8FAL3_DESAA/234-256
B8FAM8_DESAA/105-124
B8FBI0_DESAA/301-324
B8FBK1_DESAA/112-134
B8FCD8_DESAA/206-229
B8FCD8_DESAA/234-257
B8FDK7_DESAA/103-124
B8FDL7_DESAA/303-326
B8FDS9_DESAA/590-613
B8FDV8_DESAA/102-125
B8FE57_DESAA/339-362
B8FEN6_DESAA/304-327
B8FFF6_DESAA/619-642
B8FFH1_DESAA/540-562
B8FFJ0_DESAA/185-207
B8FG81_DESAA/301-324
B8FG86_DESAA/218-239
B8FH06_DESAA/295-318
B8FIG7_DESAA/67-90
B8FIH2_DESAA/483-506
B8FIH4_DESAA/578-601
B8FIQ0_DESAA/195-218
B8FIQ3_DESAA/227-250
B8FJ29_DESAA/108-128
B8FKU7_DESAA/360-383
B8FL36_DESAA/616-639
B8FMM2_DESAA/4-27
B8FMM2_DESAA/42-61
B8FR97_DESHD/1-24
B8FRA1_DESHD/1-24
B8FRX5_DESHD/1-24
B8FTE6_DESHD/7-27
B8FTH3_DESHD/6-26
B8FTM0_DESHD/188-211
B8FTM0_DESHD/216-239
B8FUF8_DESHD/266-286
B8FUF8_DESHD/45-68
B8FYF8_DESHD/206-227
B8FYG9_DESHD/117-140
B8FZ26_DESHD/87-110
B8G1C5_DESHD/4-24
B8GBD9_CHLAD/33-56
B8GDG5_METPE/27-50
B8GDG5_METPE/56-79
B8GE34_METPE/118-141
B8GE34_METPE/205-228
B8GF07_METPE/144-167
B8GFT8_METPE/12-35
B8GFV0_METPE/52-75
B8GFW5_METPE/341-364
B8GG05_METPE/6-29
B8GGD5_METPE/8-31
B8GGF2_METPE/176-193
B8GIR8_METPE/42-65
B8GMB5_THISH/105-128
B8GMB5_THISH/135-158
B8H0Q7_CAUCN/33-56
B8HC82_ARTCA/33-56
B8I9P6_METNO/208-230
B8IYD1_DESDA/129-150
B8J2C0_DESDA/36-59
B8J3I6_DESDA/235-255
B8J3R8_DESDA/4-27
B8JBD2_ANAD2/33-56
B8JH27_ANAD2/125-148
B8KDD4_VIBPA/416-436
B8KDD4_VIBPA/444-467
B8KEP2_VIBPA/106-129
B8KEP2_VIBPA/136-159
B8KI16_9GAMM/16-39
B8KSK1_9GAMM/33-56
B8L256_9GAMM/33-56
B8LR96_PICSI/48-71
B8LW48_TALSN/40-63
B8NIR3_ASPFN/48-71
B8ZRQ0_MYCLB/33-56
B9ACG7_METSM/125-148
B9ACY1_METSM/183-203
B9AD16_METSM/180-202
B9AD17_METSM/210-233
B9AD68_METSM/237-260
B9AEB5_METSM/290-313
B9AEB5_METSM/58-81
B9AEB6_METSM/38-61
B9AEJ6_METSM/128-151
B9AEY5_METSM/2-25
B9AF52_METSM/44-67
B9AF53_METSM/147-170
B9AF53_METSM/199-222
B9AFX8_METSM/247-269
B9AFY0_METSM/168-191
B9AG45_METSM/317-340
B9AGH6_METSM/44-67
B9AGM0_METSM/54-77
B9AGM4_METSM/53-76
B9AGR8_METSM/475-495
B9AH36_METSM/229-252
B9AH39_METSM/604-627
B9AH64_METSM/57-80
B9B4W3_9BURK/80-103
B9BBY2_9BURK/62-85
B9BQA2_9BURK/80-103
B9BZK4_9BURK/62-85
B9CBC6_9BURK/80-103
B9CGB4_9BURK/62-85
B9CL07_9ACTN/153-176
B9CL07_9ACTN/199-222
B9CL91_9ACTN/359-382
B9CL91_9ACTN/911-934
B9CN93_9ACTN/88-110
B9CW85_9PAST/261-282
B9CX96_9PAST/146-169
B9CZJ4_WOLRE/194-213
B9D0H4_WOLRE/232-254
B9DX32_CLOK1/58-81
B9DY42_CLOK1/111-134
B9DZC9_CLOK1/58-81
B9DZD0_CLOK1/60-83
B9DZD0_CLOK1/86-108
B9DZX7_CLOK1/295-318
B9DZX8_CLOK1/163-184
B9E2Y0_CLOK1/67-90
B9FMK4_ORYSJ/150-169
B9JDY9_AGRRK/37-60
B9JQA4_AGRRK/33-56
B9JTQ5_AGRVS/215-237
B9K5S6_AGRVS/33-56
B9K7C5_THENN/65-87
B9K7D1_THENN/544-567
B9K7D1_THENN/574-597
B9KHA3_ANAMF/33-56
B9KQ92_RHOSK/33-56
B9L8L0_NAUPA/129-152
B9LA00_NAUPA/36-59
B9LDK4_CHLSY/33-56
B9LZM5_GEOSF/83-106
B9M621_GEOSF/101-124
B9M740_GEOSF/236-256
B9M929_GEOSF/104-125
B9M945_GEOSF/115-138
B9MA16_ACIET/33-56
B9MEV8_ACIET/179-201
B9MEV8_ACIET/551-574
B9MHL2_ACIET/5-25
B9MJU6_ANATD/550-573
B9MKJ5_ANATD/40-63
B9MR05_ANATD/569-592
B9NKF9_POPTR/87-110
B9NYQ6_PROMA/113-135
B9NYV0_PROMA/16-37
B9Q0D3_TOXGO/59-82
B9QUH8_9RHOB/33-56
B9SQL2_RICCO/48-71
B9W7B6_CANDC/63-86
B9XL68_9BACT/176-199
B9Y3Y1_9FIRM/211-233
B9Y914_9FIRM/739-762
B9YCZ6_9FIRM/3-26
B9YDS9_9FIRM/4-27
B9Z4A1_9NEIS/205-227
B9Z4I1_9NEIS/79-102
B9Z6R2_9NEIS/33-56
C0A1T3_9BACT/35-58
C0AEN1_9BACT/689-712
C0B3W6_9ENTR/110-133
C0B8C7_9FIRM/596-619
C0B9S0_9FIRM/123-146
C0B9S0_9FIRM/169-192
C0BFC9_9FIRM/259-281
C0BJ52_9BACT/459-482
C0BL90_9BACT/485-508
C0BQL2_9BIFI/33-56
C0BWH5_9CLOT/166-189
C0BX21_9CLOT/62-81
C0BXF5_9CLOT/554-577
C0BYF3_9CLOT/149-171
C0BYF3_9CLOT/177-199
C0BYQ3_9CLOT/575-598
C0BZM6_9CLOT/75-95
C0BZW3_9CLOT/256-277
C0C0I0_9CLOT/51-73
C0C3P6_9CLOT/184-204
C0C3T6_9CLOT/147-170
C0C3T6_9CLOT/193-216
C0CHM2_9FIRM/145-168
C0CHM5_9FIRM/567-590
C0CHM6_9FIRM/138-156
C0CHM6_9FIRM/181-204
C0CHP6_9FIRM/372-391
C0CI61_9FIRM/166-189
C0CIG5_9FIRM/18-41
C0CJ59_9FIRM/66-89
C0CJZ9_9FIRM/10-33
C0CKF9_9FIRM/199-222
C0CMD2_9FIRM/67-90
C0CME3_9FIRM/224-245
C0CMV3_9FIRM/10-33
C0CRW3_9FIRM/319-342
C0CRW3_9FIRM/863-886
C0CTB5_9CLOT/219-237
C0CW72_9CLOT/218-238
C0D1L8_9CLOT/197-220
C0D1V7_9CLOT/173-193
C0D2Y1_9CLOT/165-188
C0D434_9CLOT/33-56
C0D6P5_9CLOT/124-147
C0D724_9CLOT/449-472
C0DU15_EIKCO/105-128
C0DU15_EIKCO/75-98
C0E7G3_9CORY/33-56
C0E870_9CLOT/177-200
C0E881_9CLOT/551-574
C0ECT2_9CLOT/163-186
C0EGM9_9CLOT/37-60
C0EGN2_9CLOT/36-59
C0EJ05_9CLOT/258-280
C0EUS9_9FIRM/551-574
C0EVU6_9FIRM/166-189
C0EVZ4_9FIRM/36-59
C0EX41_9FIRM/73-96
C0EZU8_9FIRM/261-281
C0F0C6_9FIRM/54-73
C0F9Q9_9RICK/33-56
C0FP12_9FIRM/123-146
C0FP12_9FIRM/169-192
C0FP65_9FIRM/240-263
C0FVD4_9FIRM/36-59
C0FVD4_9FIRM/6-29
C0FVZ5_9FIRM/309-332
C0FVZ5_9FIRM/862-885
C0G090_9FIRM/300-320
C0G8F8_9RHIZ/59-82
C0GDB7_9FIRM/233-256
C0GDX6_9FIRM/35-57
C0GER9_9FIRM/190-209
C0GF42_9FIRM/516-539
C0GFI7_9FIRM/77-96
C0GH39_9FIRM/535-558
C0GH40_9FIRM/658-679
C0GH57_9FIRM/218-241
C0GIB4_9FIRM/140-159
C0GJX3_9FIRM/507-528
C0INR4_9BACT/80-103
C0JZZ0_9BACT/16-39
C0K062_9BACT/489-512
C0N6L4_9GAMM/180-203
C0N7E2_9GAMM/92-115
C0NJB5_AJECG/44-67
C0Q1C7_SALPC/82-105
C0Q9H8_DESAH/113-135
C0QAI3_DESAH/542-565
C0QAI3_DESAH/572-595
C0QBE7_DESAH/299-322
C0QCB9_DESAH/602-625
C0QD68_DESAH/61-84
C0QD68_DESAH/90-113
C0QD69_DESAH/61-84
C0QD69_DESAH/87-110
C0QDH2_DESAH/344-367
C0QDH3_DESAH/302-325
C0QDP4_DESAH/102-121
C0QDX4_DESAH/196-218
C0QEM5_DESAH/237-257
C0QEM8_DESAH/111-132
C0QFQ9_DESAH/164-187
C0QHP6_DESAH/488-510
C0QKS0_DESAH/344-367
C0QKT2_DESAH/108-131
C0QLS9_DESAH/589-612
C0QMA8_DESAH/12-32
C0QMA9_DESAH/613-636
C0QMD4_DESAH/74-97
C0QP58_PERMH/247-270
C0QRW1_PERMH/188-210
C0QTT0_PERMH/151-174
C0QXT9_BRAHW/140-159
C0QYH8_BRAHW/6-29
C0QZJ8_BRAHW/143-166
C0QZJ8_BRAHW/189-212
C0R021_BRAHW/166-189
C0R5G1_WOLWR/33-56
C0RF24_BRUMB/33-56
C0S5J3_PARBP/44-67
C0VGK2_9GAMM/33-56
C0VT87_9CORY/33-56
C0VVK8_9CORY/22-45
C0W0P8_9ACTO/33-56
C0W844_9ACTO/33-56
C0WDF8_9FIRM/76-99
C0WE81_9FIRM/203-226
C0WEE6_9FIRM/135-158
C0WEE6_9FIRM/181-204
C0WFH4_9CORY/21-44
C0X554_ENTFA/195-217
C0X6P9_ENTFA/112-134
C0X6P9_ENTFA/86-106
C0XQN0_9CORY/36-59
C0Y9U5_BURPS/11-34
C0YCH1_BURPS/33-56
C0YDL3_BURPS/99-122
C0ZPI2_RHOE4/39-62
C0ZQ37_RHOE4/39-62
C0ZQ40_RHOE4/39-62
C0ZTS3_RHOE4/39-62
C1A2Q4_RHOE4/33-56
C1AC37_GEMAT/33-56
C1AMH2_MYCBT/33-56
C1APS5_MYCBT/33-56
C1AS80_RHOOB/33-56
C1ATR8_RHOOB/33-56
C1AUT1_RHOOB/39-62
C1AYV1_RHOOB/39-62
C1AZB4_RHOOB/39-62
C1AZI4_RHOOB/33-56
C1B5U1_RHOOB/33-56
C1BDF9_RHOOB/33-56
C1CXX8_DEIDV/55-78
C1CZJ4_DEIDV/33-56
C1D6V7_LARHH/109-132
C1D7J4_LARHH/167-190
C1DAU8_LARHH/205-225
C1DTK9_SULAA/187-209
C1EJ29_MICSR/59-82
C1FLU3_CLOBJ/3-26
C1FLU3_CLOBJ/33-54
C1FLV9_CLOBJ/134-157
C1FNF6_CLOBJ/113-136
C1FNY9_CLOBJ/190-212
C1FNZ0_CLOBJ/606-629
C1FQC5_CLOBJ/59-78
C1FQL8_CLOBJ/58-81
C1FQL8_CLOBJ/88-110
C1FRQ5_CLOBJ/165-188
C1FRQ5_CLOBJ/239-262
C1FSA4_CLOBJ/285-308
C1FSA4_CLOBJ/829-852
C1G4M5_PARBD/64-87
C1GWH0_PARBA/48-71
C1HKZ0_9ESCH/110-133
C1HKZ0_9ESCH/140-163
C1I2J5_9CLOT/177-199
C1I2J5_9CLOT/205-226
C1I2W2_9CLOT/113-133
C1I6Z5_9CLOT/286-308
C1I6Z5_9CLOT/827-850
C1I8M5_9CLOT/197-220
C1I9Q3_9CLOT/135-158
C1IXJ7_PICSI/4-27
C1IXR2_PINCO/4-27
C1P971_BACCO/37-60
C1PGY7_9PROT/35-58
C2BEB9_9FIRM/143-166
C2CA18_VIBCH/444-467
C2CF68_9FIRM/190-210
C2CJA3_9FIRM/226-247
C2CJA3_9FIRM/254-274
C2CKV8_CORST/33-56
C2DD32_ENTFA/195-217
C2DQP4_ECOLX/110-133
C2DQP4_ECOLX/140-163
C2GIU6_9CORY/33-56
C2GV29_BIFLI/33-56
C2H593_ENTFA/195-217
C2HRS7_VIBCH/461-484
C2I356_VIBCH/444-467
C2JJP1_ENTFA/195-217
C2JL37_ENTFA/66-86
C2JL37_ENTFA/92-114
C2KMI8_9ACTO/33-56
C2KMV9_9ACTO/851-873
C2KT52_9ACTO/521-544
C2KU99_9FIRM/126-149
C2KU99_9FIRM/172-195
C2L0K4_9FIRM/271-291
C2L105_9FIRM/170-193
C2LHH9_PROMI/125-148
C2MBK2_9PORP/139-162
C2MBK2_9PORP/185-208
C2QE07_BACCE/372-393
C2WEQ3_BACCE/19-42
C2Z1C7_BACCE/372-393
C3ATD2_BACMY/40-62
C3AVC4_BACMY/33-56
C3BAX2_BACMY/40-62
C3BST7_9BACI/40-62
C3JEY9_RHOER/22-45
C3JKF7_RHOER/92-115
C3JMU7_RHOER/39-62
C3JTU4_RHOER/33-56
C3KUB6_CLOB6/3-26
C3KUB6_CLOB6/33-54
C3KUD2_CLOB6/134-157
C3KWA6_CLOB6/113-136
C3KX78_CLOB6/606-629
C3KYB4_CLOB6/59-78
C3KZ00_CLOB6/58-81
C3KZX9_CLOB6/165-188
C3KZX9_CLOB6/239-262
C3L042_CLOB6/285-308
C3L042_CLOB6/829-852
C3MAK6_RHISN/33-56
C3MLZ3_SULIL/359-381
C3MM27_SULIL/66-89
C3MNP9_SULIL/573-595
C3MRD5_SULIL/44-67
C3MSU0_SULIM/359-381
C3MY31_SULIM/46-69
C3MZH0_SULIA/46-69
C3N2G5_SULIA/359-381
C3N7J2_SULIY/46-69
C3NBM1_SULIY/359-381
C3NCU7_SULIY/573-595
C3NFY2_SULIN/46-69
C3NK12_SULIN/359-381
C3PFH3_CORA7/33-56
C3PYK1_9BACE/217-240
C3Q360_9BACE/195-218
C3QBB0_9BACE/194-214
C3QBT7_9BACE/45-68
C3QJA8_9BACE/145-168
C3QJA8_9BACE/191-214
C3QLL6_9BACE/245-268
C3QNG6_9BACE/245-268
C3QP21_9BACE/145-168
C3QP21_9BACE/191-214
C3QPF5_9BACE/45-68
C3QPZ8_9BACE/194-214
C3R9D6_9BACE/217-240
C3RBX8_9BACE/195-218
C3RI17_9FIRM/177-200
C3RI33_9FIRM/185-205
C3RK60_9FIRM/182-202
C3RKR3_9FIRM/164-187
C3T8V7_ECOLX/110-133
C3T8V7_ECOLX/140-163
C3VXQ2_PINRE/4-26
C3VY18_PINRZ/4-24
C3VYD7_9CONI/4-27
C3VYY2_PINTH/42-64
C3VZA4_PINTO/4-27
C3VZM1_9CONI/4-27
C3VZT9_9CONI/4-27
C3W000_PINAR/4-24
C3W0I6_PINBN/4-26
C3W172_PINLE/4-27
C3W1D6_9CONI/4-26
C3W239_PINMO/4-27
C3W2N1_PINPS/42-64
C3WAR8_FUSMR/58-81
C3WAR9_FUSMR/63-86
C3WAR9_FUSMR/85-107
C3WD56_FUSMR/194-217
C3WFI1_FUSMR/236-256
C3WFI1_FUSMR/579-601
C3WFK5_FUSMR/301-324
C3X1E3_OXAFO/113-136
C3X1E3_OXAFO/83-106
C3X7Q4_OXAFO/84-107
C3XCF2_OXAFO/199-218
C3XJS1_9HELI/2-25
C3XM27_9HELI/202-224
C3XP97_9HELI/91-112
C4AV38_BURMA/110-133
C4AVR3_BURMA/33-56
C4B3V6_BURMA/33-56
C4EY42_HAEIF/141-164
C4F2B1_HAEIF/141-164
C4FA26_9ACTN/220-243
C4FBW9_9ACTN/56-79
C4FBY6_9ACTN/313-335
C4FBY6_9ACTN/868-891
C4FH62_9BIFI/39-62
C4FHU4_9AQUI/249-272
C4FIQ2_9AQUI/39-58
C4FIY2_9AQUI/188-210
C4FNZ5_9FIRM/54-74
C4G0K5_ABIDE/271-290
C4G605_ABIDE/208-231
C4G605_ABIDE/235-257
C4G7X6_9FIRM/126-149
C4G8C7_9FIRM/168-188
C4G8C7_9FIRM/200-223
C4GBC2_9FIRM/238-261
C4GBM1_9FIRM/311-334
C4GBM1_9FIRM/866-889
C4H8L1_YERPE/163-186
C4HKH3_YERPE/163-186
C4HX02_YERPE/163-186
C4I4F4_BURPS/99-122
C4IBM4_CLOBU/172-194
C4IEM1_CLOBU/134-157
C4IFH9_CLOBU/172-194
C4IK23_CLOBU/160-183
C4IKV3_CLOBU/197-220
C4ISX7_BRUAB/33-56
C4J0A9_MAIZE/1-20
C4K246_RICPU/37-60
C4KAY6_THASP/71-94
C4KB13_THASP/135-158
C4KBU7_THASP/106-129
C4KCB4_THASP/203-225
C4KE64_SULIK/359-381
C4KIQ0_SULIK/46-69
C4KRL7_BURPS/33-56
C4L7H8_TOLAT/513-536
C4LEV1_TOLAT/203-222
C4LHT6_CORK4/33-56
C4LX69_ENTHI/856-879
C4N8U5_ACEWO/165-188
C4N8U5_ACEWO/214-233
C4N8U5_ACEWO/239-262
C4PY65_SCHMA/53-76
C4QZM4_PICPG/48-71
C4RBU3_9ACTO/111-134
C4RR30_9ACTO/33-56
C4SGM5_YERMO/67-90
C4TV47_YERKR/110-133
C4UXJ8_YERRO/110-133
C4V6Q3_NOSCE/50-72
C4WIC8_9RHIZ/33-56
C4XGA3_DESMR/235-255
C4XGU4_DESMR/333-353
C4XGU4_DESMR/537-560
C4XIL4_DESMR/7-26
C4XJV9_DESMR/126-149
C4XLM8_DESMR/102-125
C4XR05_DESMR/222-244
C4XST1_DESMR/80-103
C4Y7A6_CLAL4/58-81
C4YEU1_CANAW/63-86
C4YWS5_9RICK/33-56
C4Z027_EUBE2/238-261
C4Z129_EUBE2/310-333
C4Z129_EUBE2/860-883
C4Z1N7_EUBE2/127-150
C4Z4K7_EUBE2/561-584
C4ZBN6_EUBR3/233-257
C4ZBN6_EUBR3/259-281
C4ZF00_EUBR3/123-146
C4ZF00_EUBR3/169-192
C4ZHH5_EUBR3/216-239
C5A3F6_THEGJ/76-99
C5A3P8_THEGJ/67-90
C5A5S3_THEGJ/85-108
C5A5X9_THEGJ/45-68
C5AD65_BURGB/33-56
C5AG50_BURGB/33-56
C5ARW9_METEA/209-231
C5AS12_METEA/503-526
C5AS12_METEA/534-557
C5BMR6_TERTT/33-56
C5BRC1_TERTT/514-537
C5C0Y4_BEUC1/33-56
C5CBC0_MICLC/33-56
C5CFY5_KOSOT/148-171
C5CFY5_KOSOT/194-217
C5CI52_KOSOT/62-85
C5CJH7_VARPS/33-56
C5CP11_VARPS/205-227
C5D983_GEOSW/40-62
C5DN65_LACTC/48-71
C5DRV3_ZYGRC/48-71
C5ED71_BIFLI/33-56
C5EF28_9FIRM/591-614
C5EJT1_9FIRM/541-564
C5EKM7_9FIRM/124-147
C5EKQ4_9FIRM/553-576
C5EL74_9FIRM/52-74
C5ELH8_9FIRM/39-62
C5ELH8_9FIRM/9-32
C5EMR4_9FIRM/147-170
C5EMR4_9FIRM/193-216
C5EP03_9FIRM/186-208
C5ESP6_9FIRM/5-22
C5ETP6_9FIRM/165-188
C5ETP6_9FIRM/239-262
C5EVU1_9FIRM/3-26
C5EWB6_9FIRM/5-22
C5EY44_9HELI/142-165
C5EY44_9HELI/69-92
C5EYK2_9HELI/2-25
C5F1E9_9HELI/12-35
C5F1E9_9HELI/49-72
C5FJX9_ARTOC/48-71
C5GK32_AJEDR/44-67
C5JBI9_9BACT/515-538
C5JTT6_AJEDS/48-71
C5KAN2_9ALVE/63-85
C5KPQ2_9ALVE/719-742
C5KPQ2_9ALVE/774-797
C5LDY3_9ALVE/63-85
C5LRU5_9ALVE/207-230
C5M0C0_9ALVE/162-185
C5MFF0_CANTT/63-86
C5NAB0_BURMA/33-56
C5NI35_BURMA/33-56
C5NK41_BURMA/110-133
C5RZR9_9PAST/261-282
C5S084_9PAST/146-169
C5S0F3_9PAST/109-132
C5S0F3_9PAST/139-162
C5TCM6_ACIDE/33-56
C5UUY7_CLOBO/287-310
C5UUY7_CLOBO/830-853
C5UY90_CLOBO/197-220
C5VNE1_CLOBO/31-54
C5VNY4_CLOBO/180-203
C5VPI8_CLOBO/112-135
C5VQ84_CLOBO/238-261
C5VQG1_CLOBO/86-108
C5VQG2_CLOBO/58-81
C5W4K2_ECOBB/110-133
C5W4K2_ECOBB/140-163
C5WRR1_SORBI/48-71
C5Y046_SORBI/49-71
C5Z9W2_BURPS/232-254
C5ZKR6_BURPS/33-56
C5ZNX2_BURPS/99-122
C5ZV94_9HELI/2-25
C5ZXD6_9HELI/143-166
C5ZXD6_9HELI/70-93
C6A258_THESM/67-90
C6A289_THESM/15-38
C6A6K2_BIFLB/33-56
C6AH60_BIFAS/33-56
C6AY17_RHILS/215-237
C6BFH4_RALP1/87-110
C6BG46_RALP1/33-56
C6BP46_RALP1/33-56
C6BTL7_DESAD/161-184
C6BU90_DESAD/80-103
C6BXV8_DESAD/235-255
C6BY40_DESAD/97-117
C6BY41_DESAD/61-84
C6BZP0_DESAD/189-211
C6BZT3_DESAD/161-184
C6C5R6_DICDC/109-132
C6CIF2_DICZE/109-132
C6CZ10_PAESJ/372-393
C6DQ64_MYCTK/33-56
C6DUY0_MYCTK/33-56
C6E1V6_GEOSM/104-127
C6E209_GEOSM/556-579
C6E7T3_GEOSM/236-256
C6E8I8_GEOSM/464-484
C6E8M7_GEOSM/83-106
C6E8N0_GEOSM/540-563
C6E8V0_GEOSM/89-112
C6H9E0_AJECH/44-67
C6HUI1_9BACT/183-202
C6I3J6_9BACE/8-31
C6I6V0_9BACE/204-227
C6I9A3_9BACE/191-214
C6IQV4_9BACE/194-214
C6IRM8_9BACE/145-168
C6IRM8_9BACE/191-214
C6ITM9_9BACE/245-268
C6J9D8_9FIRM/236-256
C6J9E8_9FIRM/567-590
C6J9E9_9FIRM/138-157
C6J9E9_9FIRM/181-204
C6JAH1_9FIRM/166-189
C6JCM2_9FIRM/227-246
C6JCM2_9FIRM/255-275
C6JE05_9FIRM/184-207
C6JLI7_FUSVA/195-217
C6JMD8_FUSVA/2-25
C6JN06_FUSVA/73-96
C6JN92_FUSVA/189-211
C6JRD8_FUSVA/236-256
C6JRD8_FUSVA/579-601
C6L9Q5_9FIRM/166-189
C6LCG0_9FIRM/182-204
C6LCG1_9FIRM/570-593
C6LCJ8_9FIRM/236-256
C6LMA0_9FIRM/185-205
C6LSH9_GIAIB/54-77
C6N6W0_9GAMM/33-56
C6PQC3_9CLOT/112-135
C6PR43_9CLOT/193-212
C6PS49_9CLOT/183-205
C6PTF5_9CLOT/207-229
C6PV25_9CLOT/604-623
C6PV25_9CLOT/647-670
C6PVH6_9CLOT/187-210
C6PW29_9CLOT/560-583
C6PWT5_9CLOT/52-75
C6PY85_9CLOT/35-58
C6PYJ7_9CLOT/65-88
C6PYK5_9CLOT/28-47
C6PYZ8_9CLOT/194-217
C6Q015_9CLOT/576-599
C6R3U9_9MICC/33-56
C6R8C1_9CORY/33-56
C6RDT3_9PROT/215-238
C6RER3_9PROT/194-213
C6RMH5_ACIRA/115-138
C6RMH5_ACIRA/85-108
C6RPM0_ACIRA/33-56
C6RVY9_VIBCH/1-24
C6TT42_BURPS/33-56
C6TV53_BURPS/33-56
C6U4K8_BURPS/110-133
C6UMV5_HODCD/82-105
C6UVW8_ECO5T/110-133
C6UVW8_ECO5T/140-163
C6WKX7_ACTMD/33-56
C6WNA7_ACTMD/91-114
C6WVG1_METML/33-56
C6WYD9_METML/107-130
C6XD01_METSD/201-223
C6XDZ2_METSD/33-56
C6XHZ6_LIBAP/33-56
C6YP09_FRATT/76-99
C6YRW6_FRATT/33-56
C6YT84_9GAMM/33-56
C6YVZ1_9GAMM/76-99
C6Z3U1_9BACE/219-242
C6ZA79_9BACE/195-218
C7BJE3_PHOAA/110-133
C7C9D9_METED/503-526
C7C9D9_METED/534-557
C7CMQ3_METED/209-231
C7CT54_ENTFA/184-206
C7D3V0_ENTFA/184-206
C7DAL4_9RHOB/33-56
C7DBL7_9RHOB/108-131
C7FEV1_THESA/121-144
C7GCT3_9FIRM/123-146
C7GCT3_9FIRM/169-192
C7GER0_9FIRM/297-320
C7GER0_9FIRM/847-870
C7GI29_9FIRM/262-284
C7GI82_9FIRM/126-148
C7GVP5_YEAS2/48-71
C7GZP0_9FIRM/155-178
C7H5Y3_9FIRM/160-183
C7H9I8_9FIRM/161-184
C7HDF7_CLOTM/73-96
C7HIL1_CLOTM/34-57
C7HIN9_CLOTM/541-564
C7HIN9_CLOTM/571-594
C7HSD4_9FIRM/143-162
C7HSD4_9FIRM/188-209
C7IRK3_THEET/551-574
C7IT95_THEET/62-85
C7IT96_THEET/61-84
C7IT96_THEET/86-109
C7IVE3_THEET/40-63
C7JAX6_ACEP3/33-56
C7JJM6_ACEPA/33-56
C7JTU4_ACEPA/33-56
C7K436_ACEPA/33-56
C7KDA5_ACEPA/33-56
C7KMM1_ACEPA/33-56
C7KWY6_ACEPA/33-56
C7L6H3_ACEPA/33-56
C7LE00_BRUMC/33-56
C7LPC5_DESBD/235-255
C7LTB0_DESBD/80-99
C7LX49_DESBD/7-26
C7MBI7_BRAFD/33-56
C7MF09_BRAFD/33-56
C7ML64_CRYCD/56-79
C7MM41_CRYCD/692-715
C7MVH7_SACVD/33-56
C7N163_SLAHD/89-112
C7N166_SLAHD/273-294
C7N2M7_SLAHD/194-217
C7N360_SLAHD/214-236
C7N3K9_SLAHD/90-113
C7N3T6_SLAHD/261-280
C7N3T9_SLAHD/55-78
C7N3Z8_SLAHD/55-77
C7N404_SLAHD/267-286
C7N405_SLAHD/55-78
C7N412_SLAHD/611-634
C7N419_SLAHD/5-25
C7N633_SLAHD/551-574
C7N719_SLAHD/197-214
C7N728_SLAHD/48-67
C7N730_SLAHD/52-75
C7N7B1_SLAHD/236-257
C7NKB0_KYTSD/33-56
C7P5R3_METFA/192-214
C7P5R3_METFA/382-405
C7P5R3_METFA/408-430
C7P617_METFA/53-76
C7P618_METFA/26-49
C7P618_METFA/306-329
C7P634_METFA/10-33
C7P694_METFA/238-261
C7P694_METFA/285-308
C7P698_METFA/230-253
C7P6I8_METFA/42-65
C7P6I9_METFA/32-55
C7P6J0_METFA/124-147
C7P6J0_METFA/220-243
C7P6J0_METFA/38-61
C7P7P4_METFA/302-325
C7P7P4_METFA/327-350
C7P7Z7_METFA/89-112
C7P8K2_METFA/43-66
C7P8R0_METFA/488-511
C7P8R0_METFA/518-540
C7P9D7_METFA/62-85
C7P9D7_METFA/87-110
C7Q2E0_CATAD/126-149
C7QFK9_CATAD/33-56
C7QLZ8_CYAP0/109-131
C7QQ14_CYAP0/185-208
C7R292_JONDD/33-56
C7RAS0_KANKD/107-130
C7RC63_KANKD/33-56
C7RF81_ANAPD/254-274
C7RI01_ANAPD/190-210
C7RIM2_ACCPU/33-56
C7RJ62_ACCPU/292-310
C7RK72_ACCPU/5-25
C7RM83_ACCPU/137-160
C7RRX7_ACCPU/511-534
C7RU72_ACCPU/103-126
C7U7I1_ENTFA/184-206
C7UGF5_ENTFA/195-217
C7UI08_ENTFA/124-146
C7UI08_ENTFA/98-118
C7UP35_ENTFA/195-217
C7UVA2_ENTFA/195-217
C7V5E1_ENTFA/195-217
C7VCE0_ENTFA/195-217
C7VNN4_ENTFA/195-217
C7VW88_ENTFA/195-217
C7W2V5_ENTFA/195-217
C7WA05_ENTFA/151-170
C7WA05_ENTFA/195-217
C7WKF1_ENTFA/151-170
C7WKF1_ENTFA/195-217
C7WNW0_ENTFA/195-217
C7X130_ENTFA/112-134
C7X130_ENTFA/86-106
C7X271_ENTFA/195-217
C7X7Q1_9PORP/515-538
C7X8C5_9PORP/474-497
C7X983_9PORP/217-240
C7XA67_9PORP/164-187
C7XEX0_9PORP/191-214
C7YA65_ENTFA/195-217
C8KY57_9PAST/139-158
C8NMS7_COREF/33-56
C8PE75_9PROT/43-63
C8PG78_9PROT/186-209
C8PGE8_9PROT/47-70
C8PH02_9PROT/204-226
C8PLK9_9PROT/8-31
C8PW72_9GAMM/33-56
C8RQ26_CORJE/33-56
C8S486_9RHOB/33-56
C8S4B8_9RHOB/515-538
C8T8Y9_KLEPR/75-98
C8TSA4_ECO26/110-133
C8TSA4_ECO26/140-163
C8U8V0_ECO10/110-133
C8U8V0_ECO10/140-163
C8U9N9_ECO10/134-157
C8W1N8_DESAS/58-81
C8W241_DESAS/56-79
C8W5D5_DESAS/61-84
C8W5G7_DESAS/42-65
C8W5H7_DESAS/104-125
C8W5Z7_DESAS/31-54
C8W8T6_ATOPD/268-287
C8W9Q4_ATOPD/153-176
C8WHG6_EGGLE/84-107
C8WHW2_EGGLE/162-179
C8WHW6_EGGLE/259-282
C8WJ49_EGGLE/687-710
C8WK53_EGGLE/186-209
C8WKU9_EGGLE/362-385
C8WLA0_EGGLE/83-106
C8WLC5_EGGLE/89-112
C8WLD6_EGGLE/165-185
C8WLD7_EGGLE/55-78
C8WLE6_EGGLE/279-299
C8WM42_EGGLE/259-278
C8WMW9_EGGLE/260-281
C8WMY7_EGGLE/250-269
C8WN81_EGGLE/75-98
C8WPM5_EGGLE/63-86
C8WXV2_ALIAD/33-56
C8WZM3_DESRD/235-255
C8X090_DESRD/112-134
C8X090_DESRD/158-181
C8X093_DESRD/237-260
C8X0B4_DESRD/94-116
C8X127_DESRD/586-605
C8X1U4_DESRD/85-108
C8X2C1_DESRD/8-31
C8X2L7_DESRD/21-44
C8X2L7_DESRD/80-99
C8X2X6_DESRD/273-296
C8X3X8_DESRD/77-100
C8X4W4_DESRD/205-228
C8X5A2_DESRD/235-255
C8XFI5_NAKMY/33-56
C8XJN4_NAKMY/33-56
C8Z509_YEAS8/48-71
C9BRQ4_ENTFC/1-18
C9BRQ4_ENTFC/23-46
C9KJS9_9FIRM/14-34
C9KLE1_9FIRM/579-602
C9KPM7_9FIRM/35-58
C9KS50_9BACE/145-168
C9KS50_9BACE/191-214
C9KZS9_9BACE/44-67
C9L233_9BACE/45-68
C9L4S7_RUMHA/760-783
C9L831_RUMHA/140-159
C9L831_RUMHA/184-206
C9L832_RUMHA/568-591
C9L839_RUMHA/290-313
C9L839_RUMHA/839-862
C9L8M1_RUMHA/219-242
C9LCF1_RUMHA/38-61
C9LWY7_9FIRM/94-116
C9M8K4_9BACT/162-185
C9MB40_HAEIF/141-164
C9MG83_HAEIF/141-164
C9NUV1_9VIBR/132-155
C9NW56_9VIBR/1-24
C9NXC5_9VIBR/444-467
C9NZ89_9VIBR/107-130
C9NZ89_9VIBR/137-160
C9P4R0_VIBME/417-436
C9P4R0_VIBME/444-467
C9P543_VIBME/1-24
C9P5V5_VIBME/107-130
C9P5V5_VIBME/137-160
C9PDD3_VIBFU/444-467
C9PFI3_VIBFU/132-155
C9PJ10_VIBFU/111-134
C9PPU5_9PAST/75-98
C9Q7U3_9VIBR/107-130
C9Q897_9VIBR/1-24
C9QFD6_VIBOR/1-24
C9QKP0_VIBOR/416-436
C9QM57_VIBOR/107-130
C9QM57_VIBOR/137-160
C9QUV6_ECOD1/110-133
C9QUV6_ECOD1/140-163
C9R811_AMMDK/237-260
C9R859_AMMDK/1-24
C9R8A2_AMMDK/76-99
C9R949_AMMDK/241-264
C9R952_AMMDK/6-23
C9RA41_AMMDK/251-273
C9RAQ9_AMMDK/562-585
C9RB26_AMMDK/111-134
C9RBS5_AMMDK/74-97
C9RD89_AMMDK/61-84
C9RDX3_METVM/37-54
C9RE11_METVM/31-54
C9RE24_METVM/100-121
C9RE24_METVM/168-191
C9RE24_METVM/192-214
C9RE24_METVM/413-436
C9RE24_METVM/439-461
C9RE66_METVM/144-167
C9RE66_METVM/38-60
C9RFJ6_METVM/302-325
C9RFJ8_METVM/219-242
C9RFJ8_METVM/37-60
C9RFY7_METVM/162-185
C9RFZ4_METVM/43-66
C9RG58_METVM/81-104
C9RG70_METVM/239-262
C9RG70_METVM/286-309
C9RGB0_METVM/488-511
C9RGB0_METVM/518-540
C9RGF8_METVM/110-133
C9RGF8_METVM/306-329
C9RGF9_METVM/123-146
C9RGQ1_METVM/10-33
C9RGW0_METVM/152-175
C9RJJ3_FIBSS/33-56
C9RNZ4_FIBSS/688-711
C9SJH0_VERA1/48-71
C9T7U9_9RHIZ/33-56
C9TGK2_9RHIZ/33-56
C9TRH2_9RHIZ/33-56
C9TSL5_9RHIZ/33-56
C9U5P1_BRUAB/33-56
C9UEW3_BRUAB/33-56
C9UP51_BRUAB/33-56
C9V036_BRUAB/33-56
C9VD71_BRUNE/33-56
C9VMC0_9RHIZ/33-56
C9VUR3_BRUAB/33-56
C9XGN6_SALTD/110-133
C9XGN6_SALTD/140-163
C9XKX0_CLODC/257-279
C9XL25_CLODC/199-222
C9XMC3_CLODC/148-171
C9XMC4_CLODC/137-160
C9XMC4_CLODC/184-207
C9XNL7_CLODC/298-321
C9XR36_CLODC/186-208
C9YB94_9BURK/33-56
C9YJS3_CLODR/148-171
C9YJS4_CLODR/137-160
C9YJS4_CLODR/184-207
C9YK77_CLODR/298-321
C9YLA5_CLODR/257-279
C9YM52_CLODR/186-208
C9YMJ5_CLODR/245-266
C9YMJ5_CLODR/272-293
C9YNH1_CLODR/199-222
C9YQJ3_CLODR/173-196
C9YXQ5_STRSW/93-116
C9YXV4_STRSW/100-123
C9ZBX1_STRSW/33-56
C9ZCB9_STRSW/33-56
C9ZD94_STRSW/192-212
COOF_RHORU/89-112
D0A1G9_TRYB9/57-80
D0B1B9_BRUAB/33-56
D0BA30_BRUME/33-56
D0BIX1_BRUSU/33-56
D0BXA9_9GAMM/33-56
D0C8U6_ACIBA/33-56
D0C905_ACIBA/115-138
D0C905_ACIBA/85-108
D0CSV4_9RHOB/33-56
D0CVM0_9RHOB/134-157
D0D6D8_9RHOB/33-56
D0FSM6_ERWPY/109-132
D0GDC7_BRUME/33-56
D0H8F3_VIBCH/444-467
D0HRT5_VIBCH/1-24
D0I212_VIBCH/1-24
D0I700_VIBHO/107-130
D0I700_VIBHO/137-160
D0IA83_VIBHO/134-157
D0IBN0_VIBHO/431-454
D0IBN0_VIBHO/462-485
D0J218_COMT2/33-56
D0J5T7_COMT2/210-231
D0JF13_YERPD/163-186
D0JP36_YERP1/163-186
D0KLX1_PECWW/53-74
D0KPN9_SULS9/359-381
D0KRY1_SULS9/44-67
D0L3C4_GORB4/39-62
D0L6B6_GORB4/38-61
D0LD32_GORB4/33-56
D0LLI2_HALO1/543-563
D0LPX1_HALO1/136-159
D0LR97_HALO1/33-56
D0MBW5_VIBSE/598-621
D0MBW5_VIBSE/661-680
D0MFW7_RHOM4/265-287
D0MG33_RHOM4/33-56
D0MIL4_RHOM4/57-80
D0NZL3_PHYIT/48-71
D0P8J2_BRUSU/33-56
D0PHU6_BRUSU/33-56
D0RG46_9RHIZ/33-56
D0S2D9_ACICA/33-56
D0SCE8_ACIJO/33-56
D0SJW4_ACIJU/33-56
D0SVP6_ACILW/33-56
D0T4P7_ACIRA/115-138
D0T4P7_ACIRA/85-108
D0T5M1_ACIRA/33-56
D0TA94_9BACE/217-240
D0TC23_9BACE/474-497
D0TCG8_9BACE/420-443
D0TK49_9BACE/191-214
D0TT95_9BACE/194-214
D0TTS1_9BACE/45-68
D0TXE6_9BACE/145-168
D0TXE6_9BACE/191-214
D0TYC1_9BACE/245-268
D0U4E4_9GAMM/174-193
D0W2D2_NEICI/72-95
D0WFP1_9ACTN/260-282
D0WG82_9ACTN/55-77
D0WGR5_9ACTN/16-39
D0WHK2_9ACTN/617-640
D0WPN0_9ACTO/33-56
D0WWV4_VIBAL/725-744
D0X6C6_VIBHA/725-744
D0XCL4_VIBHA/107-130
D0XCL4_VIBHA/137-160
D0YTR9_9ACTO/33-56
D0YU15_9ACTO/521-544
D0YXD9_LISDA/20-41
D0YXE0_LISDA/106-129
D0YXE0_LISDA/136-159
D0ZBL9_EDWTE/514-537
D0ZF05_EDWTE/139-162
D0ZWY5_SALT1/110-133
D0ZWY5_SALT1/140-163
D1A436_THECD/92-115
D1A8N9_THECD/33-56
D1AFU4_SEBTE/81-104
D1AGJ3_SEBTE/185-205
D1ANV6_SEBTE/197-220
D1AP24_SEBTE/190-213
D1APD8_SEBTE/212-234
D1AQP4_SEBTE/128-151
D1AQP4_SEBTE/174-197
D1ARW0_SEBTE/201-221
D1ATC3_ANACI/33-56
D1B0Z2_SULD5/141-164
D1B4V7_SULD5/185-208
D1B7Y7_THEAS/189-210
D1B8L1_THEAS/562-585
D1B8M6_THEAS/96-119
D1B9T4_THEAS/104-124
D1BI93_SANKS/33-56
D1BKM8_SANKS/33-56
D1BNS6_VEIPT/54-74
D1BYS6_XYLCX/33-56
D1C1F0_SPHTD/35-58
D1C4S5_SPHTD/35-58
D1CH30_THET1/35-58
D1CZD9_9RHIZ/33-56
D1EM00_9RHIZ/33-56
D1EZR6_BRUME/33-56
D1FAQ3_BRUME/33-56
D1FJW4_9RHIZ/33-56
D1H0Z7_9PSEU/33-56
D1H0Z8_9PSEU/33-56
D1JBW7_9ARCH/571-592
D1JE83_9ARCH/240-263
D1JE83_9ARCH/270-292
D1JEF2_9ARCH/236-253
D1JEF3_9ARCH/1078-1101
D1JEF3_9ARCH/257-277
D1JEF5_9ARCH/623-641
D1JH36_9ARCH/194-217
D1JIM9_9ARCH/42-65
D1JKV3_9BACE/8-31
D1JSY1_9BACE/204-227
D1JV32_9BACE/145-168
D1JV32_9BACE/191-214
D1JXK6_9BACE/21-40
D1K4B2_9BACE/217-240
D1K697_9BACE/195-218
D1MIS1_VOLCA/4-27
D1N488_9BACT/210-233
D1N488_9BACT/238-260
D1N816_9BACT/517-540
D1N816_9BACT/543-566
D1NF87_HAEIF/1-22
D1NF87_HAEIF/63-86
D1NLK5_CLOTM/541-564
D1NLK5_CLOTM/571-594
D1NLV2_CLOTM/34-57
D1NNZ6_CLOTM/73-96
D1NQD3_CLOTM/60-83
D1NQD3_CLOTM/85-108
D1NQD4_CLOTM/58-81
D1NVF9_9BIFI/33-56
D1NYP2_9ENTR/110-133
D1PIC9_9FIRM/741-763
D1PJU2_9FIRM/10-33
D1PJU2_9FIRM/40-63
D1PP91_9FIRM/220-242
D1PY08_9BACT/187-210
D1RAI0_9CHLA/576-599
D1RFU0_LEGLO/33-56
D1TV70_YERPE/157-180
D1VTH4_9FIRM/237-259
D1VTH4_9FIRM/263-285
D1VUK7_9FIRM/165-188
D1W8G0_9BACT/246-269
D1XIN9_9ACTO/39-62
D1XQQ0_9ACTO/33-56
D1Y523_9BACT/260-280
D1Y5W4_9BACT/167-190
D1Y986_PROAC/529-552
D1YBD3_PROAC/33-56
D1YQY7_9FIRM/54-74
D1YUJ4_METPS/197-219
D1YUJ4_METPS/229-247
D1YV13_METPS/42-65
D1YV24_METPS/32-55
D1YV74_METPS/179-201
D1YVX6_METPS/63-86
D1YWF9_METPS/47-70
D1YYA2_METPS/147-170
D1YYX9_METPS/114-137
D1YYX9_METPS/159-178
D1Z0V8_METPS/164-186
D1Z1W2_METPS/65-88
D1Z2C1_METPS/114-137
D1Z2M9_METPS/2-23
D1ZGS2_SORMK/48-71
D2AGC7_SHIF2/110-133
D2AGC7_SHIF2/140-163
D2AKF4_FRATE/33-56
D2AMF1_FRATE/76-99
D2B0R7_STRRD/33-56
D2B4K6_STRRD/92-115
D2BG54_DEHSV/111-134
D2BG54_DEHSV/603-626
D2BHH9_DEHSV/159-182
D2BHU8_DEHSV/563-586
D2BHU8_DEHSV/593-614
D2BI55_DEHSV/416-439
D2BIC0_DEHSV/4-24
D2C701_THENR/541-564
D2C707_THENR/65-87
D2DHP0_9DELT/5-28
D2DHP2_9DELT/23-46
D2EFZ3_9EURY/44-67
D2ETH5_9BACE/45-68
D2F0E4_9BACE/241-264
D2F118_9BACE/247-270
D2F1T5_9BACE/194-214
D2F1U0_9BACE/147-170
D2F1U0_9BACE/193-216
D2H3Q1_AILME/48-71
D2L5H4_9DELT/330-350
D2L5H4_9DELT/534-557
D2L5U4_9DELT/6-27
D2L5Z3_9DELT/127-150
D2L9H1_9DELT/63-83
D2N032_CAMJE/3-26
D2NIQ6_ECOS5/110-133
D2NIQ6_ECOS5/140-163
D2NS03_ROTMD/33-56
D2PDF6_SULID/46-69
D2PH73_SULID/359-381
D2PHE3_SULID/573-595
D2PN49_KRIFD/33-56
D2Q4V0_KRIFD/39-62
D2Q8F1_BIFDB/33-56
D2R8W5_PIRSD/384-406
D2R8W5_PIRSD/410-432
D2R9B7_PIRSD/33-56
D2R9B9_PIRSD/33-56
D2R9L5_GARV4/33-56
D2RDW8_ARCPA/156-179
D2RES7_ARCPA/3-26
D2RFT0_ARCPA/6-25
D2RFY7_ARCPA/241-264
D2RG12_ARCPA/45-68
D2RGS9_ARCPA/58-81
D2RHK1_ARCPA/23-44
D2RHK1_ARCPA/52-75
D2RLD8_ACIFV/135-158
D2RLD8_ACIFV/181-204
D2RME3_ACIFV/83-105
D2RME7_ACIFV/166-185
D2RME7_ACIFV/198-221
D2RN91_ACIFV/244-267
D2S9Y3_GEOOG/33-56
D2TBG2_ERWP6/109-132
D2U9T5_XANAP/33-56
D2Z2E4_9BACT/534-557
D2Z2N2_9BACT/569-592
D2Z2N3_9BACT/188-208
D2Z3P9_9BACT/589-612
D2Z6H4_9BACT/186-209
D2Z7I7_9BACT/60-83
D2Z7I7_9BACT/90-113
D2ZMF7_METSM/57-80
D2ZMJ5_METSM/604-627
D2ZMJ8_METSM/229-252
D2ZN09_METSM/53-76
D2ZN13_METSM/54-77
D2ZN57_METSM/44-67
D2ZNI1_METSM/317-340
D2ZNP5_METSM/168-191
D2ZNP7_METSM/247-269
D2ZPG3_METSM/147-170
D2ZPG3_METSM/199-222
D2ZPG4_METSM/44-67
D2ZPN1_METSM/2-25
D2ZQ11_METSM/128-151
D2ZQ90_METSM/38-61
D2ZQ91_METSM/290-313
D2ZQ91_METSM/58-81
D2ZQI2_METSM/11-32
D2ZRH0_METSM/237-260
D2ZRL9_METSM/210-233
D2ZRM0_METSM/180-202
D2ZS61_METSM/125-148
D3A8U2_9CLOT/518-541
D3A8U2_9CLOT/548-571
D3A8X1_9CLOT/132-155
D3A8X1_9CLOT/178-201
D3A978_9CLOT/52-74
D3AAI2_9CLOT/31-54
D3AGD2_9CLOT/342-363
D3AP14_9CLOT/165-188
D3AZB7_POLPA/48-71
D3CZQ5_9ACTO/33-56
D3CZY9_9ACTO/34-57
D3D520_9ACTO/33-56
D3DFI3_HYDTT/187-210
D3DJX7_HYDTT/206-228
D3DYP9_METRM/245-267
D3DYQ5_METRM/169-191
D3DZ16_METRM/1-16
D3DZ85_METRM/25-48
D3E031_METRM/2-25
D3E0D0_METRM/156-179
D3E0D0_METRM/181-204
D3E0V8_METRM/57-80
D3E175_METRM/44-67
D3E1I9_METRM/53-76
D3E1J3_METRM/4-27
D3E1U3_METRM/244-267
D3E1U6_METRM/635-658
D3E2C0_METRM/276-296
D3E3T4_METRM/174-196
D3E3Y0_METRM/46-66
D3E3Y5_METRM/452-475
D3E461_METRM/28-51
D3E5C8_GEOS4/32-55
D3ENE9_UCYNA/15-37
D3FDM5_CONWI/41-64
D3GTL5_ECO44/110-133
D3GTL5_ECO44/140-163
D3HRQ6_LEGLN/33-56
D3HZ41_9BACT/22-45
D3ICI7_9BACT/30-53
D3IMC8_9BACT/30-53
D3KZM1_9BACT/188-208
D3L0D6_9BACT/648-671
D3L0J1_9BACT/591-614
D3L1Y0_9BACT/319-342
D3L3C1_9BACT/589-612
D3L3M0_9BACT/61-84
D3L3M0_9BACT/86-109
D3L4E8_9BACT/5-23
D3L5K3_9BACT/188-211
D3LMH8_MICLU/33-56
D3LUM6_9FIRM/58-78
D3LXG6_9ACTO/33-56
D3MB97_PROAC/33-56
D3MDH9_PROAC/529-552
D3MIZ2_PROAC/529-552
D3MM82_PROAC/33-56
D3MQH6_9FIRM/568-590
D3MRB7_9FIRM/243-264
D3MRB7_9FIRM/270-291
D3MSI1_9FIRM/30-53
D3MSQ7_9FIRM/199-222
D3MUC7_9FIRM/236-259
D3NSI1_AZOS1/519-542
D3P2W1_AZOS1/5-24
D3P8N0_DEFDS/189-207
D3P8V4_DEFDS/92-114
D3P8V8_DEFDS/88-111
D3P987_DEFDS/155-175
D3P987_DEFDS/33-55
D3P9P1_DEFDS/543-566
D3PAY1_DEFDS/79-102
D3PBL3_DEFDS/161-184
D3PBZ1_DEFDS/4-27
D3PC49_DEFDS/429-452
D3PD13_DEFDS/97-120
D3PDT7_DEFDS/554-577
D3PDX4_DEFDS/138-161
D3PKC8_MEIRD/33-56
D3PW13_STANL/33-56
D3Q048_STANL/91-114
D3QTY5_ECOCB/110-133
D3QTY5_ECOCB/140-163
D3QZR4_CLOB3/262-283
D3R3R3_BIFAB/33-56
D3RJC9_KLEVT/75-98
D3RP09_ALLVD/103-126
D3RSF1_ALLVD/164-187
D3RU10_ALLVD/62-85
D3RWN5_FERPA/73-96
D3RWZ1_FERPA/592-615
D3RXF8_FERPA/242-265
D3RXI2_FERPA/596-619
D3RY97_FERPA/47-70
D3RZ46_FERPA/197-220
D3RZL1_FERPA/42-65
D3RZQ5_FERPA/25-48
D3RZQ5_FERPA/54-77
D3RZV3_FERPA/118-139
D3RZV3_FERPA/89-112
D3S1I9_FERPA/5-24
D3S2J8_FERPA/1-23
D3S2U3_FERPA/34-57
D3S2V0_FERPA/62-85
D3S3S0_METSF/53-76
D3S3T9_METSF/238-261
D3S3T9_METSF/285-308
D3S4D5_METSF/75-98
D3S4U9_METSF/38-60
D3S4U9_METSF/89-112
D3S553_METSF/488-511
D3S553_METSF/518-540
D3S5H4_METSF/489-512
D3S5H4_METSF/519-541
D3S5K6_METSF/156-179
D3S5L3_METSF/43-66
D3S5W4_METSF/62-85
D3S5W4_METSF/87-110
D3S795_METSF/239-262
D3S795_METSF/286-309
D3S7B6_METSF/10-33
D3S7G1_METSF/231-254
D3S7G1_METSF/49-72
D3S7Q1_METSF/434-456
D3S827_METSF/79-102
D3SB77_THISK/105-128
D3SB77_THISK/135-158
D3SH62_DEHSG/34-57
D3SH62_DEHSG/526-549
D3SII3_DEHSG/159-182
D3SIV2_DEHSG/562-585
D3SIV2_DEHSG/592-613
D3SJC2_DEHSG/4-24
D3SKK8_DEHSG/16-39
D3SNC8_THEAH/187-209
D3T3X6_THEIA/61-84
D3T3X6_THEIA/86-109
D3T3X7_THEIA/62-85
D3T3X7_THEIA/91-114
D3T8E2_THEIA/40-63
D3T9K7_ACIB4/239-259
D3TAW7_ACIB4/76-99
D3WAK1_ANTMA/57-79
D3WCD2_NEROL/57-79
D3ZD23_RAT/48-71
D4B404_ARTBC/31-54
D4BQM4_BIFBR/33-56
D4BTN9_PRORE/110-133
D4BTT5_PRORE/3-26
D4BZI9_PRORE/104-127
D4C9C2_9CLOT/166-189
D4CAX0_9CLOT/193-216
D4CDH9_9CLOT/199-220
D4CI45_9CLOT/64-87
D4CJT8_9FIRM/185-207
D4CK50_9FIRM/217-238
D4CR52_9FIRM/170-192
D4D9X5_TRIVH/87-110
D4EH97_AGGAC/24-44
D4EHK0_ENTFA/122-144
D4EHK0_ENTFA/96-116
D4ELU6_ENTFA/195-217
D4ESK4_ENTFA/122-144
D4ESK4_ENTFA/96-116
D4ETR4_ENTFA/195-217
D4F3C7_EDWTA/37-56
D4F5J5_EDWTA/173-196
D4F5N8_EDWTA/109-132
D4F864_EDWTA/514-537
D4GDR5_PANAM/110-133
D4H174_DENA2/574-597
D4H1E6_DENA2/160-180
D4H1E6_DENA2/37-59
D4H4C4_DENA2/179-201
D4H4S9_DENA2/53-76
D4H4X7_DENA2/84-107
D4H7W3_DENA2/551-574
D4H809_DENA2/89-112
D4H810_DENA2/61-84
D4H810_DENA2/92-115
D4H917_PROAS/529-552
D4HCF1_PROAS/33-56
D4I2G5_ERWAC/109-132
D4IC64_ERWAE/109-132
D4IK26_9BACT/45-68
D4IP40_9BACT/35-58
D4IWF1_BUTFI/126-149
D4J117_BUTFI/317-340
D4J117_BUTFI/867-890
D4J1D0_BUTFI/326-349
D4J1D1_BUTFI/68-91
D4J7S5_9FIRM/159-182
D4J846_9FIRM/129-152
D4JBM8_9FIRM/126-149
D4JBM8_9FIRM/172-195
D4JLQ7_9FIRM/123-146
D4JLQ7_9FIRM/169-192
D4JRL5_9FIRM/163-186
D4JTT3_9FIRM/565-588
D4JW35_9FIRM/549-572
D4K0A4_9FIRM/222-243
D4K0A4_9FIRM/248-270
D4K346_9FIRM/149-172
D4K346_9FIRM/195-218
D4K869_9FIRM/149-172
D4K9T3_9FIRM/161-184
D4KFY8_9FIRM/739-762
D4KHR3_9FIRM/179-202
D4KQ34_9FIRM/297-320
D4KQ34_9FIRM/847-870
D4KQ49_9FIRM/186-208
D4KQD6_9FIRM/123-146
D4KQD6_9FIRM/169-192
D4KVU3_9FIRM/297-320
D4KVU3_9FIRM/847-870
D4KVV8_9FIRM/186-208
D4KW40_9FIRM/123-146
D4KW40_9FIRM/169-192
D4L747_9FIRM/158-181
D4LD61_9FIRM/165-188
D4LD61_9FIRM/239-262
D4LEU3_9FIRM/551-574
D4LGN7_9FIRM/268-290
D4LGP3_9FIRM/240-263
D4LHV1_9FIRM/181-204
D4LHV2_9FIRM/567-590
D4LKY1_9FIRM/4-27
D4LML4_9FIRM/198-220
D4LNN0_9FIRM/28-49
D4LNN0_9FIRM/54-76
D4LSW2_9FIRM/361-382
D4LSW7_9FIRM/166-189
D4LTK2_9FIRM/138-157
D4LTK2_9FIRM/181-204
D4LTK5_9FIRM/145-168
D4LXD2_9FIRM/317-340
D4LXD2_9FIRM/867-890
D4M1H3_9FIRM/307-330
D4M1H3_9FIRM/860-883
D4M2Q9_9FIRM/44-66
D4M5L2_9FIRM/124-147
D4M5Q0_9FIRM/166-189
D4M9J7_9BACT/221-244
D4MAE5_9BACT/602-625
D4MB52_9ENTE/151-170
D4MB52_9ENTE/195-217
D4MJB3_9FIRM/549-572
D4MJW9_9FIRM/163-186
D4MK80_9FIRM/132-155
D4MK80_9FIRM/181-204
D4MLQ5_9FIRM/565-588
D4MQY4_9FIRM/193-216
D4MSS1_9FIRM/199-220
D4MX17_9FIRM/143-166
D4MX89_9FIRM/228-250
D4MYK4_9FIRM/123-146
D4MYK4_9FIRM/169-192
D4N016_9FIRM/166-189
D4N086_9FIRM/4-27
D4N0U7_9FIRM/72-95
D4RWA9_9FIRM/123-146
D4RWA9_9FIRM/169-192
D4RWP7_9FIRM/164-187
D4SX73_9XANT/33-56
D4T7N3_9XANT/33-56
D4TRQ8_9NOST/138-160
D4TTP2_9NOST/4-26
D4TWS0_9ACTO/33-56
D4UXB5_ENTFA/151-170
D4UXB5_ENTFA/195-217
D4V6C7_BACVU/217-240
D4V7T6_BACVU/188-211
D4VFA5_9BACE/145-168
D4VFA5_9BACE/191-214
D4VKP4_9BACE/204-227
D4VLW5_9BACE/45-68
D4VTI4_9BACE/194-214
D4W8F3_9FIRM/212-235
D4WD58_BACOV/45-68
D4WGW1_BACOV/194-214
D4WKL1_BACOV/204-227
D4WM02_BACOV/145-168
D4WM02_BACOV/191-214
D4WQJ5_BACOV/204-227
D4WTW1_BACOV/145-168
D4WTW1_BACOV/191-214
D4WWL4_BACOV/45-68
D4WZV3_BACOV/194-214
D4X917_9BURK/79-102
D4X920_9BURK/33-56
D4XI06_9BURK/208-229
D4XS21_ACIHA/33-56
D4Y7F0_BACTR/40-62
D4YBY5_BACTR/372-393
D4YPP2_9MICO/59-82
D4Z8I4_SPHJU/187-209
D4ZIK1_SHEVD/132-155
D4ZKV8_SHEVD/107-130
D4ZKV8_SHEVD/137-160
D4ZT42_SPIPL/131-153
D5AL20_RHOCB/103-126
D5AQH0_RHOCB/217-240
D5ARY6_RHOCB/3-26
D5AYB4_RICPP/33-56
D5B0Q1_YERPZ/163-186
D5BAH4_ZUNPS/466-488
D5BX34_NITHN/33-56
D5BXD3_NITHN/105-128
D5C297_NITHN/459-482
D5CSK7_SIDLE/99-122
D5D395_ECOKI/110-133
D5D395_ECOKI/140-163
D5DLB1_BACMD/372-393
D5DS35_BACMQ/372-393
D5E6I3_METMS/14-37
D5E7G2_METMS/2-23
D5E7G2_METMS/28-50
D5E7Z9_METMS/10-33
D5E8B1_METMS/42-65
D5E9F5_METMS/61-84
D5E9F7_METMS/11-34
D5E9F7_METMS/511-534
D5E9F7_METMS/540-562
D5EBC1_METMS/72-95
D5EBC4_METMS/284-307
D5EBX6_METMS/219-242
D5EC38_METMS/34-57
D5ECH6_AMICL/165-188
D5EGG6_AMICL/594-617
D5EGJ1_AMICL/572-595
D5EKY9_CORAD/70-89
D5G6K7_TUBMM/48-71
D5H5D3_SALRM/60-83
D5H891_SALRM/33-56
D5HEL5_9FIRM/569-592
D5HF75_9FIRM/124-147
D5HGT3_9FIRM/164-187
D5HH26_9FIRM/42-64
D5HH26_9FIRM/72-95
D5HHV6_9FIRM/553-576
D5MIN2_9BACT/64-86
D5NHY3_9BURK/99-122
D5NZB8_CORAM/33-56
D5P5S8_9MYCO/39-62
D5P7I0_9MYCO/33-56
D5PE84_9MYCO/33-56
D5PG13_9MYCO/38-61
D5PI81_9MYCO/33-56
D5Q1C3_CLODI/148-171
D5Q1C4_CLODI/137-160
D5Q1C4_CLODI/184-207
D5Q4Z4_CLODI/186-208
D5Q5D3_CLODI/298-321
D5Q6J3_CLODI/263-285
D5RKZ0_9PROT/80-103
D5RW53_CLODI/137-160
D5RW53_CLODI/184-207
D5RW54_CLODI/148-171
D5RZ38_CLODI/186-208
D5S242_CLODI/263-285
D5S373_CLODI/298-321
D5SME0_PLAL2/33-56
D5SQN0_PLAL2/187-209
D5TEI0_LEGP2/33-56
D5TFR4_BIFAV/33-56
D5U054_THEAM/600-623
D5U308_THEAM/45-68
D5U453_BRAM5/140-159
D5U4N4_BRAM5/30-53
D5U5P7_BRAM5/6-29
D5U627_BRAM5/178-201
D5U6T1_BRAM5/166-189
D5U6X6_BRAM5/143-166
D5U6X6_BRAM5/189-212
D5UKT1_CELFN/33-56
D5UU40_TSUPD/39-62
D5UVI1_TSUPD/91-114
D5UVX5_TSUPD/33-56
D5UZL2_ARCNC/134-156
D5V048_ARCNC/132-152
D5VAS9_MORCR/33-56
D5VNR2_CAUST/33-56
D5VQR6_METIM/43-66
D5VQY1_METIM/2-24
D5VQY1_METIM/32-55
D5VR48_METIM/239-262
D5VR53_METIM/3-26
D5VS95_METIM/298-321
D5VSI0_METIM/10-33
D5VSS2_METIM/216-238
D5VSS2_METIM/280-303
D5VT79_METIM/118-141
D5VT80_METIM/188-211
D5VT80_METIM/305-328
D5VTN9_METIM/217-240
D5VTN9_METIM/36-59
D5VTN9_METIM/66-89
D5VTP0_METIM/124-147
D5VTP0_METIM/15-38
D5VTT5_METIM/56-79
D5VTT9_METIM/1-23
D5VTT9_METIM/56-79
D5VTU8_METIM/518-540
D5VU07_METIM/79-102
D5VX63_CLOB2/3-26
D5VX63_CLOB2/33-54
D5VX78_CLOB2/134-157
D5VYP0_CLOB2/113-136
D5VZP7_CLOB2/1-20
D5VZR6_CLOB2/190-212
D5VZR7_CLOB2/606-629
D5W143_CLOB2/58-81
D5W143_CLOB2/88-110
D5W2Y8_CLOB2/151-174
D5W2Y8_CLOB2/77-100
D5W348_CLOB2/285-308
D5W348_CLOB2/829-852
D5X273_THIK1/81-104
D5X7F8_THEPJ/43-66
D5X7U8_THEPJ/99-122
D5X900_THEPJ/3-26
D5XAP5_THEPJ/570-593
D5XE09_THEPJ/188-211
D5XEH2_THEPJ/38-61
D5XEN8_THEPJ/3-26
D5XF77_THEPJ/40-63
D5XSE6_MYCTU/33-56
D5XW65_MYCTU/33-56
D5XYF7_MYCTU/119-142
D5Y2G5_MYCTU/33-56
D5Y6K1_MYCTU/33-56
D5Y875_MYCTU/119-142
D5YE18_MYCTU/33-56
D5YGI4_MYCTU/33-56
D5YJB7_MYCTU/119-142
D5YQF6_MYCTU/51-74
D5YTM9_MYCTU/33-56
D5Z280_MYCTU/33-56
D5Z4L8_MYCTU/33-56
D5Z7Z3_MYCTU/119-142
D5ZET3_MYCTU/33-56
D5ZIK2_MYCTU/33-56
D5ZL16_MYCTU/119-142
D6A077_9ACTO/33-56
D6A4S5_9ACTO/93-116
D6A4X0_9ACTO/100-123
D6A614_9ACTO/206-227
D6AEZ4_STRFL/93-116
D6AL13_STRFL/33-56
D6ANJ5_STRFL/39-62
D6AYJ0_9ACTO/39-62
D6B5D1_9ACTO/101-124
D6B5H4_9ACTO/33-56
D6CMG2_THIS3/33-56
D6CUF9_THIS3/81-104
D6CWR0_9BACE/145-168
D6CWR0_9BACE/191-214
D6CWW4_9BACE/45-68
D6D315_9BACE/11-31
D6D3P6_9BACE/205-225
D6D581_9BACE/245-268
D6DEL1_CLOSC/199-220
D6DL58_CLOSC/166-189
D6DLP0_CLOSC/193-216
D6E1H5_9FIRM/123-146
D6E1H5_9FIRM/169-192
D6E7E1_9ACTN/287-310
D6E7R3_9ACTN/247-270
D6E7R3_9ACTN/327-350
D6E962_9ACTN/70-93
D6E9D2_9ACTN/48-69
D6E9D7_9ACTN/5-25
D6EAB4_9ACTN/78-101
D6EAC2_9ACTN/99-119
D6EAK4_9ACTN/314-333
D6EBJ1_9ACTN/78-101
D6ECC0_STRLI/33-56
D6EGT3_STRLI/192-212
D6EW58_STRLI/33-56
D6F3C9_MYCTU/33-56
D6F9D6_MYCTU/119-142
D6FL51_MYCTU/119-142
D6FQR2_MYCTU/119-142
D6FR18_MYCTU/33-56
D6FVN2_MYCTU/33-56
D6GQV3_FILAD/265-284
D6GSP3_FILAD/144-167
D6GW30_9EURY/44-67
D6HLJ9_9FIRM/144-167
D6HNG9_9FIRM/66-89
D6HPD7_9FIRM/128-151
D6HPD7_9FIRM/174-197
D6HQ80_9FIRM/198-221
D6HXB2_ECOLX/110-133
D6HXB2_ECOLX/140-163
D6HYQ6_ECOLX/295-318
D6IAU1_ECOLX/110-133
D6IAU1_ECOLX/140-163
D6JQV9_ACIG3/33-56
D6JZU9_9ACTO/70-93
D6KAY8_9ACTO/74-97
D6KDB5_9ACTO/2-25
D6KIY5_9FIRM/54-74
D6KP46_9FIRM/54-74
D6KTD2_SCAIO/33-56
D6KZP8_9NEIS/74-97
D6L4F3_PARDN/33-56
D6LKC0_9RHIZ/33-56
D6M7L5_9CLOT/181-204
D6PJP0_9ZZZZ/41-64
D6R9I9_HUMAN/48-71
D6RGF4_HUMAN/48-71
D6S750_PEPMA/30-53
D6S8M3_PEPMA/245-266
D6SJS7_9DELT/210-230
D6SL44_9DELT/94-117
D6SL45_9DELT/61-84
D6SM84_9DELT/187-206
D6SMM8_9DELT/348-368
D6SNE8_9DELT/4-23
D6SQF0_9DELT/235-255
D6SSB5_9DELT/102-125
D6SWC0_GARVA/33-56
D6T1L6_GARVA/33-56
D6TN18_9CHLR/356-379
D6U1Y0_9CHLR/41-64
D6U334_9CHLR/41-64
D6UUT9_9BACT/193-212
D6V2Y6_9BRAD/106-129
D6VA08_9BRAD/206-229
D6WDY5_TRICA/56-79
D6X5U8_STRPR/39-62
D6X6X3_STRPR/33-56
D6X8F0_STRPR/190-212
D6Y3M2_THEBD/96-119
D6Y7L4_THEBD/33-56
D6YTA8_WADCW/576-599
D6Z0Y0_DESAT/514-537
D6Z1E9_DESAT/517-536
D6Z1H6_DESAT/115-132
D6Z1V2_DESAT/639-662
D6Z4W3_DESAT/173-192
D6Z5U0_DESAT/577-600
D6Z5V3_DESAT/652-675
D6Z6P9_DESAT/242-264
D6Z703_DESAT/227-250
D6ZE35_SEGRD/33-56
D6ZE36_SEGRD/33-56
D6ZEI7_SEGRD/39-62
D6ZJZ1_MOBCV/528-551
D6ZKM5_MOBCV/33-56
D6ZKU2_MOBCV/99-122
D6ZWE6_BIFLJ/33-56
D6ZZ02_STAND/210-232
D7AE90_GEOSK/538-561
D7AE93_GEOSK/83-106
D7AH55_GEOSK/79-102
D7AI19_GEOSK/46-69
D7AIK2_GEOSK/182-205
D7AL33_GEOSK/578-601
D7ALJ5_GEOSK/465-486
D7ALM7_GEOSK/4-25
D7AM00_GEOSK/236-256
D7ANG3_THEM3/40-63
D7AQC8_THEM3/61-84
D7AQC8_THEM3/86-109
D7AQP8_THEM3/62-85
D7AQP8_THEM3/91-114
D7AUV9_NOCDD/215-237
D7B6L3_NOCDD/33-56
D7BGY8_MEISD/33-56
D7BHG9_MEISD/33-56
D7BKF6_ARCHD/33-56
D7BQI6_STRBB/33-56
D7BYC0_STRBB/33-56
D7C0X6_STRBB/190-212
D7CIU2_SYNLT/236-259
D7CK09_SYNLT/91-114
D7CK10_SYNLT/61-84
D7CK10_SYNLT/86-109
D7CKU2_SYNLT/135-152
D7CKU2_SYNLT/175-197
D7CM75_SYNLT/187-206
D7CN60_SYNLT/554-577
D7CN73_SYNLT/283-306
D7CN73_SYNLT/322-344
D7CNL6_SYNLT/172-195
D7CNP2_SYNLT/43-66
D7CNS2_SYNLT/300-323
D7CUR2_TRURR/385-406
D7CYD2_TRURR/33-56
D7D808_STAHD/63-86
D7D860_STAHD/16-34
D7D860_STAHD/90-113
D7D8L0_STAHD/66-89
D7D9L6_STAHD/181-204
D7DA56_STAHD/45-68
D7DBV7_STAHD/603-626
D7DHP8_METS0/33-56
D7DM43_METS0/106-129
D7DQY0_METV3/275-297
D7DQY0_METV3/344-367
D7DQY2_METV3/160-183
D7DR50_METV3/44-67
D7DR84_METV3/722-742
D7DSY2_METV3/13-36
D7DT91_METV3/92-115
D7DU36_METV3/169-192
D7DUB9_METV3/3-26
D7DUU1_METV3/372-395
D7DUU1_METV3/39-56
D7DUU1_METV3/541-563
D7DUW0_METV3/239-261
D7DUW5_METV3/261-284
D7DUW5_METV3/4-27
D7DWU6_NOSA0/135-157
D7E3M5_NOSA0/77-100
D7E5Y6_METEZ/42-65
D7E6H4_METEZ/1-23
D7E6H4_METEZ/28-50
D7E6W5_METEZ/490-513
D7E6W5_METEZ/520-542
D7E7J0_METEZ/12-35
D7E7J0_METEZ/512-535
D7E9L7_METEZ/71-94
D7E9M3_METEZ/285-308
D7E9M4_METEZ/245-268
D7EBT1_METEZ/61-84
D7EBT1_METEZ/87-110
D7EBT2_METEZ/59-82
D7EBT2_METEZ/89-111
D7EPW1_MYCTU/33-56
D7ES95_MYCTU/33-56
D7GF15_PROFC/33-56
D7GG91_PROFC/101-124
D7GHX6_PROFC/515-538
D7GPF5_9FIRM/197-219
D7GQG4_9FIRM/124-147
D7GQG4_9FIRM/171-194
D7GVM1_9FIRM/199-222
D7GW33_9FIRM/203-225
D7GW33_9FIRM/232-253
D7H455_BRUAB/33-56
D7I9J2_9BACE/7-30
D7IAC2_9BACE/194-214
D7IFJ8_9BACE/245-268
D7IIJ1_9BACE/145-168
D7IIJ1_9BACE/191-214
D7IQ78_9BACE/47-68
D7IQS9_9BACE/515-538
D7IU55_9BACE/474-497
D7IW39_9BACE/217-240
D7IWF9_9BACE/164-187
D7IWL2_9BACE/191-214
D7J167_9BACE/145-168
D7J167_9BACE/191-214
D7J4J3_9BACE/194-214
D7J942_9BACE/45-68
D7JAV6_9BACE/11-28
D7JBE8_9BACE/245-268
D7JGA3_9BACT/145-168
D7JGA3_9BACT/191-214
D7JWT0_9BACE/269-292
D7K1N6_9BACE/45-68
D7K264_9BACE/194-214
D7KAC4_9BACE/145-168
D7KAC4_9BACE/191-214
D7MVL5_ARALL/16-37
D7N528_9FIRM/194-217
D7N5J7_9FIRM/143-166
D7N6J9_9FIRM/245-266
D7N738_9FIRM/165-188
D7N738_9FIRM/239-262
D7P343_SYZCU/57-79
D7SYK9_VITVI/141-160
D7T3C8_VITVI/58-81
D7TFC0_VITVI/68-91
D7TL25_VITVI/57-80
D7WDP5_9CORY/33-56
D7WSR5_9BACI/33-56
D7WYP5_9BACI/371-392
D7XVP8_ECOLX/110-133
D7XVP8_ECOLX/140-163
D7YS33_ECOLX/110-133
D7YS33_ECOLX/140-163
D7Z3B6_ECOLX/110-133
D7Z3B6_ECOLX/140-163
D7ZI97_ECOLX/88-111
D8ASN6_ECOLX/110-133
D8ASN6_ECOLX/140-163
D8BA17_ECOLX/110-133
D8BA17_ECOLX/140-163
D8BKU8_ECOLX/110-133
D8BKU8_ECOLX/140-163
D8C4Z2_ECOLX/110-133
D8C4Z2_ECOLX/140-163
D8D693_COMTE/210-231
D8DBZ1_COMTE/33-56
D8E4E3_ECOLX/110-133
D8E4E3_ECOLX/140-163
D8EYX2_9DELT/104-123
D8EYX5_9DELT/379-401
D8EZH4_9DELT/83-106
D8F1J8_9DELT/102-123
D8F1J9_9DELT/184-204
D8F1K2_9DELT/102-124
D8F3N0_9DELT/197-218
D8F4E3_9DELT/62-85
D8F4T1_9DELT/60-83
D8F4T1_9DELT/92-112
D8F4T2_9DELT/61-84
D8F4T2_9DELT/87-110
D8F535_9DELT/25-45
D8F536_9DELT/175-198
D8F5A5_9DELT/619-642
D8F741_9DELT/160-183
D8F8N8_9DELT/17-38
D8F961_9DELT/170-193
D8FAM3_9DELT/397-417
D8FC80_9DELT/12-35
D8FCH0_9DELT/30-49
D8FD95_9DELT/25-45
D8FDC1_9DELT/586-609
D8FE50_9DELT/551-574
D8FE76_9DELT/501-524
D8FE77_9DELT/37-60
D8FE81_9DELT/17-37
D8FFG5_9DELT/175-198
D8FG50_9DELT/593-616
D8FI34_9FIRM/237-259
D8FI34_9FIRM/263-285
D8FIP4_9FIRM/165-188
D8FJS7_9FIRM/143-166
D8FJS7_9FIRM/189-212
D8GII3_CLOLD/230-250
D8GJ16_CLOLD/112-135
D8GSW8_CLOLD/190-210
D8GTT5_CLOLD/181-204
D8GTY6_CLOLD/85-108
D8GTY7_CLOLD/89-110
D8GUC7_CLOLD/85-108
D8HVA5_AMYMU/193-212
D8I148_AMYMU/18-40
D8I3T9_AMYMU/33-56
D8I5U7_AMYMU/39-62
D8I9T0_BRAP9/143-166
D8I9T0_BRAP9/189-212
D8IA49_BRAP9/30-53
D8ICD5_BRAP9/190-212
D8IFF9_BRAP9/166-189
D8IQM8_HERSS/33-56
D8IS70_HERSS/33-56
D8J9A2_HALJB/597-620
D8JNC7_ACISD/33-56
D8JZL2_DEHLB/61-84
D8JZL2_DEHLB/87-109
D8K218_DEHLB/30-53
D8K218_DEHLB/522-545
D8K354_DEHLB/5-28
D8K3G2_DEHLB/515-538
D8K724_NITWC/105-128
D8K8U7_NITWC/33-56
D8KLU8_CORPF/33-56
D8L2X0_STRPT/33-56
D8LC25_ECTSI/15-38
D8LYI6_BLAHO/49-71
D8M423_BLAHO/49-71
D8MRM3_ERWBE/109-132
D8N0E0_RALSO/33-56
D8N8G6_RALSO/222-244
D8NCH8_RALSO/83-106
D8ND23_RALSO/16-39
D8NHP7_RALSO/33-56
D8NKY4_RALSO/33-56
D8NLR8_RALSO/83-106
D8NR00_RALSO/205-227
D8NVE0_RALSO/33-56
D8NW29_RALSO/83-106
D8P079_RALSO/194-216
D8P435_RALSO/33-56
D8UQV4_9MICC/33-56
D8WWB9_9FIRM/14-37
D8WWG5_9FIRM/20-40
D9P8C6_ACTPL/144-167
D9P8F8_ACTPL/261-282
D9PAD1_ACTPL/144-167
D9PCG4_ACTPL/261-282
D9PFG3_9ZZZZ/59-78
D9PHI8_9ZZZZ/62-85
D9PIT9_9ZZZZ/2-24
D9PKN0_9ZZZZ/6-29
D9PNE8_9ZZZZ/36-57
D9PP80_PEPMA/30-53
D9PQE4_PEPMA/243-264
D9PU51_METTM/187-210
D9PU51_METTM/232-255
D9PUD8_METTM/21-40
D9PUH3_METTM/344-366
D9PUI3_METTM/44-67
D9PUL9_METTM/4-27
D9PVJ2_METTM/57-80
D9PVL7_METTM/194-217
D9PW01_METTM/220-243
D9PW01_METTM/45-66
D9PWH8_METTM/261-284
D9PX91_METTM/102-125
D9PXF3_METTM/177-200
D9PXF3_METTM/220-243
D9PXF3_METTM/283-306
D9PYB0_METTM/1-24
D9PYB0_METTM/168-191
D9Q035_ACIS3/63-86
D9Q0L3_ACIS3/46-69
D9Q130_ACIS3/596-619
D9Q1B1_ACIS3/4-24
D9Q2C2_ACIS3/52-75
D9Q7L6_CORP1/33-56
D9Q9M7_CORP2/33-56
D9QP57_BRESC/53-76
D9QPS3_ACEAZ/157-180
D9QQB1_ACEAZ/7-30
D9QS08_ACEAZ/87-110
D9QS19_ACEAZ/4-27
D9QSQ2_ACEAZ/30-53
D9QUI0_ACEAZ/188-208
D9QUR0_ACEAZ/200-219
D9R3P0_CLOSW/37-60
D9R5U6_CLOSW/60-83
D9R5U6_CLOSW/86-108
D9R5U7_CLOSW/58-81
D9R9H5_CLOSW/124-147
D9R9J6_CLOSW/298-321
D9R9J6_CLOSW/840-863
D9RAG8_CLOSW/165-188
D9RAG8_CLOSW/239-262
D9RXZ6_THEOJ/104-127
D9S087_THEOJ/8-27
D9S0A1_THEOJ/653-674
D9S0J6_THEOJ/84-107
D9S1F3_THEOJ/283-306
D9S1N4_THEOJ/185-204
D9S2C3_THEOJ/34-57
D9SI47_GALCS/513-536
D9SJH8_GALCS/105-128
D9SK32_GALCS/33-56
D9SKR1_CLOC7/112-134
D9SP18_CLOC7/605-628
D9SQT9_CLOC7/157-180
D9SV68_CLOC7/248-271
D9SVM8_CLOC7/286-309
D9SVM8_CLOC7/829-852
D9SY88_MICAI/95-118
D9TDU2_MICAI/33-56
D9TIF0_CALOO/31-54
D9TJF3_CALOO/40-63
D9TLB1_CALOO/569-592
D9TM11_THETC/169-192
D9TP20_THETC/541-564
D9TP20_THETC/571-594
D9TR27_THETC/130-153
D9TR27_THETC/176-199
D9TR58_THETC/40-63
D9UMR3_9ACTO/93-116
D9USU7_9ACTO/64-87
D9V202_9ACTO/106-129
D9V6T6_9ACTO/33-56
D9VE95_9ACTO/39-62
D9VTJ3_9ACTO/93-116
D9VXV1_9ACTO/33-56
D9WI69_9ACTO/61-84
D9WTI3_9ACTO/33-56
D9X5P9_STRVR/192-212
D9X8F5_STRVR/93-116
D9XE63_STRVR/62-85
D9XLS5_9ACTO/39-62
D9XPT9_9ACTO/33-56
D9XWJ4_9ACTO/93-116
D9XXN4_9ACTO/100-123
D9Y139_9ACTO/190-212
D9Y2C8_9BURK/92-115
D9Y3W6_9BURK/81-104
D9Y4I4_9BURK/74-97
D9Y4I9_9BURK/84-107
D9Y6U9_9BURK/92-115
D9Y721_9BURK/513-536
D9Y743_9BURK/75-98
D9Y745_9BURK/33-56
D9Y7E2_9BURK/188-210
D9YAD9_9DELT/251-273
D9YAF5_9DELT/162-185
D9YDY1_9DELT/130-150
D9ZE72_9ZZZZ/232-253
D9ZE72_9ZZZZ/258-280
DMSB_HAEIN/92-115
DSRB_ARCFU/234-256
E0A3J8_LEIAM/85-108
E0DIG8_9CORY/33-56
E0DN15_9RHIZ/33-56
E0DYS2_9RHIZ/33-56
E0E0V6_9FIRM/236-259
E0E290_9FIRM/147-169
E0E2C0_9FIRM/243-264
E0E2C0_9FIRM/270-291
E0E4V5_9FIRM/199-222
E0E9R3_ACTPL/261-282
E0EAH5_ACTPL/144-167
E0EFQ0_ACTPL/261-282
E0EGE1_ACTPL/144-167
E0ELT5_ACTPL/261-282
E0EMK0_ACTPL/144-167
E0EZQ1_ACTPL/261-282
E0F0E4_ACTPL/144-167
E0F5S4_ACTPL/261-282
E0F6G8_ACTPL/144-167
E0FC59_ACTPL/261-282
E0FCV2_ACTPL/144-167
E0FI31_ACTPL/261-282
E0FP57_ACTPL/261-282
E0FPV5_ACTPL/144-167
E0FWC6_9THEO/541-564
E0FWC6_9THEO/571-594
E0FWR6_9THEO/551-574
E0FX24_9THEO/40-63
E0FY58_9THEO/61-84
E0FY58_9THEO/86-109
E0FY59_9THEO/62-85
E0G8A6_ENTFA/151-170
E0G8A6_ENTFA/195-217
E0GEU2_ENTFA/195-217
E0GQW7_ENTFA/195-217
E0GVC8_ENTFA/195-217
E0H4L9_ENTFA/195-217
E0HDJ6_ENTFA/195-217
E0HQ02_9GAMM/132-155
E0HW43_9BACT/62-85
E0HW43_9BACT/91-114
E0HW44_9BACT/88-111
E0HXB0_9BACT/413-436
E0IN84_9GAMM/132-155
E0IWT1_ECOLW/110-133
E0IWT1_ECOLW/140-163
E0JDE2_RHIME/33-56
E0JSP5_RHIME/33-56
E0KBR4_STRVO/33-56
E0L000_STRVO/190-212
E0L2J2_STRVO/33-56
E0LPR5_SPHCR/181-204
E0MS50_9RHOB/33-56
E0MWZ6_9CORY/21-44
E0N350_9ACTO/99-122
E0N3B8_9ACTO/33-56
E0N4B1_9ACTO/528-551
E0NLN6_9FIRM/143-166
E0NLN6_9FIRM/189-212
E0NNL4_9FIRM/243-264
E0Q8R3_9BIFI/33-56
E0QGF3_9FIRM/232-253
E0QGF3_9FIRM/260-280
E0QH29_9FIRM/200-222
E0QH97_9FIRM/145-168
E0QLF8_9FIRM/189-210
E0QN71_9ACTO/521-544
E0QP28_9ACTO/33-56
E0QY22_ECOLX/110-133
E0QY22_ECOLX/140-163
E0RBR7_PAEP6/24-47
E0RN28_SPITD/304-327
E0RN28_SPITD/332-355
E0RT37_SPITD/188-211
E0RUP9_BUTPB/333-356
E0RUP9_BUTPB/882-905
E0RYR5_BUTPB/167-190
E0S1C0_BUTPB/126-149
E0S1V3_BUTPB/362-385
E0S1V3_BUTPB/912-935
E0SA24_ENCIT/50-73
E0SBY3_DICD3/109-132
E0SPU5_IGNAA/49-72
E0SQQ3_IGNAA/176-199
E0T3T9_EDWTF/139-162
E0T414_EDWTF/514-537
E0TIV3_ZINIC/33-56
E0UFQ0_CYAP2/77-100
E0UH32_CYAP2/2-25
E0UT54_SULAO/138-160
E0VD57_PEDHC/56-79
E1CQT9_VIBPA/132-155
E1D1N3_VIBPA/633-656
E1D1N3_VIBPA/696-715
E1D7G1_VIBPA/132-155
E1DEL7_VIBPA/633-656
E1DEL7_VIBPA/696-715
E1DKW3_VIBPA/633-656
E1DKW3_VIBPA/696-715
E1DSV5_VIBPA/132-155
E1EBM0_VIBPA/633-656
E1EBM0_VIBPA/696-715
E1ECH4_VIBPA/132-155
E1ES16_ENTFA/151-170
E1ES16_ENTFA/195-217
E1EYD6_GIAIA/54-77
E1FDN0_9THEO/40-63
E1FEW8_9THEO/61-84
E1FEW8_9THEO/86-109
E1FEW9_9THEO/62-85
E1FFE1_9THEO/551-574
E1FTH3_LOALO/57-80
E1H797_MYCTU/19-42
E1H840_MYCTU/33-56
E1HAG9_MYCTU/33-56
E1HDQ7_MYCTU/75-98
E1I6H4_ECOLX/110-133
E1I6H4_ECOLX/140-163
E1IKC0_ECOLX/110-133
E1IKC0_ECOLX/140-163
E1J4B0_ECOLX/110-133
E1J4B0_ECOLX/140-163
E1JS01_DESFR/436-459
E1JS01_DESFR/466-489
E1JS02_DESFR/193-212
E1JW81_DESFR/237-260
E1JX21_DESFR/7-26
E1JX59_DESFR/187-210
E1JY60_DESFR/221-243
E1JYZ7_DESFR/107-129
E1JYZ7_DESFR/81-103
E1K1Z0_DESFR/61-84
E1K1Z0_DESFR/92-114
E1K2Z2_9EURY/4-27
E1K341_9EURY/150-173
E1K3A6_9EURY/344-367
E1K4H6_9EURY/45-68
E1K4J2_9EURY/30-52
E1K4L6_9EURY/10-33
E1K4P5_9EURY/32-54
E1K4T1_9EURY/107-127
E1K4Y9_9EURY/56-79
E1K678_9EURY/244-266
E1K7F7_9EURY/4-27
E1K7F8_9EURY/239-262
E1K7F8_9EURY/286-309
E1K901_9FIRM/203-226
E1KBY6_9FIRM/572-595
E1KE52_9FIRM/35-58
E1KE79_9FIRM/231-253
E1KFT1_9FIRM/249-272
E1KK52_9FIRM/62-85
E1KK53_9FIRM/59-82
E1KK91_9FIRM/185-207
E1KK95_9FIRM/34-57
E1KXH7_PEPMA/243-264
E1KXT2_PEPMA/30-53
E1L7V2_9FIRM/34-56
E1L7V2_9FIRM/7-28
E1L8E0_9FIRM/54-74
E1LEF9_9FIRM/54-74
E1MBQ6_9ACTO/521-544
E1MFR6_9ACTO/33-56
E1MLZ1_9GAMM/203-225
E1MP12_9GAMM/33-56
E1NDX1_9BIFI/33-56
E1QE75_DESB2/183-206
E1QF23_DESB2/517-540
E1QFA3_DESB2/299-322
E1QFC0_DESB2/610-633
E1QFJ3_DESB2/232-254
E1QHS6_DESB2/604-627
E1QIG5_DESB2/344-363
E1QIG5_DESB2/459-480
E1QIG8_DESB2/184-207
E1QII0_DESB2/105-128
E1QII0_DESB2/939-962
E1QIX2_DESB2/967-990
E1QIZ7_DESB2/62-85
E1QJ53_DESB2/263-286
E1QKW5_DESB2/303-326
E1QLB9_DESB2/111-134
E1QLS3_DESB2/78-101
E1QME9_DESB2/574-597
E1QME9_DESB2/604-627
E1QNB7_VULDI/86-109
E1QNM0_VULDI/75-98
E1QNT1_VULDI/578-601
E1QNU0_VULDI/44-67
E1QPX2_VULDI/341-364
E1QWH8_OLSUV/157-180
E1QWH8_OLSUV/203-226
E1QXK6_OLSUV/233-254
E1QXK6_OLSUV/262-281
E1QXZ4_OLSUV/56-77
E1QYG7_OLSUV/57-77
E1R4S9_SPISS/35-58
E1RAK5_SPISS/155-178
E1RB91_SPISS/187-208
E1RDA7_METP4/61-84
E1RDA7_METP4/90-113
E1RDN4_METP4/144-167
E1REI1_METP4/208-231
E1RG93_METP4/57-80
E1RHN6_METP4/52-75
E1RJT5_METP4/42-65
E1RKH7_METP4/220-242
E1RMR7_XYLFG/33-56
E1S1C5_ECOUM/110-133
E1S1C5_ECOUM/140-163
E1SLQ1_FERBD/111-134
E1SP76_FERBD/86-109
E1SS42_FERBD/655-675
E1SUC5_FERBD/45-68
E1SY74_THESX/61-84
E1SY74_THESX/86-109
E1SY75_THESX/62-85
E1SZ43_THESX/551-574
E1T3A7_THESX/40-63
E1V3D4_HALED/106-129
E1V3D4_HALED/76-99
E1V8H6_HALED/33-56
E1VPT2_9GAMM/116-139
E1VPT2_9GAMM/86-109
E1VXP5_ARTAR/33-56
E1WFX2_SALTS/110-133
E1WFX2_SALTS/140-163
E1WTW4_BACF6/8-31
E1WX06_BACF6/145-168
E1WX06_BACF6/191-214
E1X6L9_HAEI1/141-164
E1XX18_LEGPN/1-23
E1Y8Q3_9DELT/20-40
E1YAK0_9DELT/48-71
E1YCG9_9DELT/42-61
E1YCH3_9DELT/84-103
E1YCH5_9DELT/127-150
E1YCH5_9DELT/80-103
E1YCJ4_9DELT/8-31
E1YEX2_9DELT/634-657
E1YEX2_9DELT/664-687
E1YHQ4_9DELT/60-83
E1YHQ4_9DELT/89-112
E1YJ26_9DELT/248-269
E1YJA9_9DELT/41-60
E1YL54_9DELT/42-63
E1YLR3_9DELT/41-60
E1YMJ0_9DELT/664-685
E1YMM1_9DELT/664-685
E1YRS6_9BACE/191-214
E1YW32_9BACE/489-512
E1YWK2_9BACE/474-497
E1YYE3_9BACE/217-240
E1YZ48_9BACE/189-212
E2BAD6_9HYME/56-79
E2C3A5_9HYME/85-108
E2CL03_9RHOB/109-132
E2CLL1_9RHOB/306-329
E2CYU3_STRPT/33-56
E2IH66_PTEAA/97-120
E2IV68_AGGAC/108-127
E2K3W2_ECO57/110-133
E2K3W2_ECO57/140-163
E2KIS4_ECO57/110-133
E2KIS4_ECO57/140-163
E2KU14_ECO57/110-133
E2KU14_ECO57/140-163
E2LC26_MONPE/48-71
E2LGH4_MONPE/12-34
E2MRS5_FRANO/33-56
E2MTR7_9CORY/33-56
E2N8B8_9BACE/147-170
E2N8B8_9BACE/193-216
E2N8C4_9BACE/194-214
E2NC81_9BACE/466-489
E2NI67_9BACE/295-318
E2NPG4_9FIRM/166-189
E2NQL1_9FIRM/169-192
E2NQL1_9FIRM/710-733
E2PMG7_9RHIZ/33-56
E2Q286_STRCL/93-116
E2Q9C0_STRCL/33-56
E2QR96_DESGI/251-273
E2R642_CANFA/48-71
E2RTS3_GIAIC/54-77
E2S4M2_9CORY/33-56
E2S9D2_9ACTO/39-62
E2SE57_9ACTO/33-56
E2SKD6_9FIRM/144-167
E2SL75_9FIRM/128-151
E2SL75_9FIRM/174-197
E2SNI7_9FIRM/52-74
E2SZC9_9RALS/87-110
E2SZL0_9RALS/33-56
E2T429_9RALS/33-56
E2TAC3_MYCTU/33-56
E2TET9_MYCTU/33-56
E2TFX2_MYCTU/75-98
E2TJH2_MYCTU/19-42
E2TKD8_MYCTU/33-56
E2TMR6_MYCTU/33-56
E2TR14_MYCTU/75-98
E2TW51_MYCTU/19-42
E2TWZ6_MYCTU/33-56
E2TZA4_MYCTU/33-56
E2U2K4_MYCTU/75-98
E2U8B5_MYCTU/33-56
E2UAJ3_MYCTU/33-56
E2UEF4_MYCTU/75-98
E2UJ35_MYCTU/19-42
E2UJY2_MYCTU/33-56
E2UM71_MYCTU/33-56
E2UQI4_MYCTU/75-98
E2UV85_MYCTU/19-42
E2UW30_MYCTU/33-56
E2UZH2_MYCTU/33-56
E2V1P6_MYCTU/75-98
E2V6I8_MYCTU/19-42
E2V7D0_MYCTU/33-56
E2V9N6_MYCTU/33-56
E2VD13_MYCTU/75-98
E2VFR9_MYCTU/19-42
E2VGM4_MYCTU/33-56
E2VJ01_MYCTU/33-56
E2VM35_MYCTU/75-98
E2VS22_MYCTU/19-42
E2VSX4_MYCTU/33-56
E2VVB2_MYCTU/33-56
E2VYL1_MYCTU/75-98
E2W3C3_MYCTU/19-42
E2W456_MYCTU/33-56
E2W6I8_MYCTU/33-56
E2W9R5_MYCTU/75-98
E2WFA2_MYCTU/19-42
E2WG42_MYCTU/33-56
E2WIH1_MYCTU/33-56
E2WLU6_MYCTU/75-98
E2Y527_ENTFA/195-217
E2YBW3_ENTFA/195-217
E2YG59_ENTFA/122-144
E2YG59_ENTFA/96-116
E2YM72_ENTFA/195-217
E2YQG5_ENTFA/33-53
E2YQG5_ENTFA/58-81
E2YX08_ENTFA/195-217
E2Z524_ENTFA/195-217
E2ZA63_9FIRM/94-117
E2ZC89_9FIRM/61-81
E2ZDY7_9FIRM/247-266
E2ZGT4_9FIRM/232-253
E2ZGT4_9FIRM/258-280
E2ZKI3_9FIRM/161-184
E2ZKW3_9FIRM/149-172
E2ZKW3_9FIRM/195-218
E2ZNI0_9FIRM/37-60
E2ZNI0_9FIRM/7-30
E2ZV68_PSEAE/33-56
E2ZY22_PSEAE/33-56
E3BBN7_9MICO/127-150
E3BDY6_9MICO/33-56
E3BLE9_9VIBR/107-130
E3BLE9_9VIBR/137-160
E3CY30_9BACT/560-583
E3CY36_9BACT/188-210
E3CYG7_9BACT/101-124
E3CYG7_9BACT/71-94
E3D0E3_9BACT/5-24
E3D130_9BACT/321-344
E3D130_9BACT/349-372
E3D800_GARV3/33-56
E3DFA3_ERWSE/109-132
E3DNM4_HALPG/65-88
E3DNM4_HALPG/94-117
E3DPG0_HALPG/141-164
E3DPG0_HALPG/187-210
E3DQJ4_HALPG/146-169
E3E7X1_PAEPS/109-132
E3EMI6_BIFBS/33-56
E3F3G5_KETVY/33-56
E3F8R2_CORP9/33-56
E3GDF2_EUBLK/197-220
E3GE25_EUBLK/144-167
E3GE88_EUBLK/218-241
E3GGI8_EUBLK/35-57
E3GI62_EUBLK/195-217
E3GI65_EUBLK/112-134
E3GLB9_EUBLK/183-205
E3GVT8_HAEI2/141-164
E3GW06_METFV/93-116
E3GW07_METFV/293-316
E3GW07_METFV/56-79
E3GWD5_METFV/57-80
E3GX50_METFV/72-95
E3GXF5_METFV/266-289
E3GXN2_METFV/53-76
E3GXN6_METFV/4-26
E3GYQ4_METFV/36-59
E3GYW3_METFV/18-41
E3GYW3_METFV/498-521
E3GYW3_METFV/528-549
E3GYZ7_METFV/2-25
E3GZ70_METFV/169-191
E3GZB3_METFV/30-52
E3GZI6_METFV/44-67
E3H4X9_ROTDC/87-110
E3H6K9_ILYPC/73-96
E3H6P2_ILYPC/184-204
E3H8L7_ILYPC/33-56
E3H8V4_ILYPC/59-82
E3H8V4_ILYPC/88-111
E3HAL4_ILYPC/149-172
E3HAL4_ILYPC/195-218
E3HBZ7_ILYPC/236-256
E3HBZ7_ILYPC/579-602
E3HS64_ACHXA/33-56
E3HSP0_ACHXA/208-229
E3I5T4_RHOVT/33-56
E3II25_GEOS0/372-393
E3II73_GEOS0/40-62
E3IK62_DESVR/94-113
E3IK63_DESVR/448-471
E3IKE8_DESVR/235-255
E3IQ35_DESVR/11-28
E3IRL2_DESVR/79-102
E3ISI9_DESVR/94-116
E3ITN2_FRASU/33-56
E3J7L5_FRASU/196-218
E3JCB4_FRASU/33-56
E3JDX4_BUCA0/108-131
E3JDX4_BUCA0/138-161
E3JFV0_BUCA3/108-131
E3JFV0_BUCA3/138-161
E3JHB8_BUCAF/108-131
E3JHB8_BUCAF/138-161
E3JJM4_BUCAJ/108-131
E3JJM4_BUCAJ/138-161
E3L6K4_PUCGT/48-71
E3MFZ5_CAERE/60-82
E3PRL3_CLOSD/164-187
E3PT42_CLOSD/566-588
E3PTD7_CLOSD/62-85
E3PUH3_CLOSD/661-682
E3PUH4_CLOSD/521-544
E3PUH4_CLOSD/551-574
E3PX67_CLOSD/187-210
E3PX68_CLOSD/600-623
E3QD42_COLGM/48-71
E3RI73_PYRTT/44-67
E3T2P3_9TRAC/42-64
E3UH13_EUCGR/57-79
E3UKM4_9NEOP/56-79
E3WXG2_ANODA/56-79
E3XN45_ECOLX/110-133
E3XN45_ECOLX/140-163
E3Y3G7_SHIFL/110-133
E3Y3G7_SHIFL/140-163
E3Z2E0_LISIN/23-45
E4A528_PROAC/539-562
E4A7J6_PROAC/62-85
E4AEM5_PROAC/62-85
E4AIQ5_PROAC/539-562
E4AKL1_PROAC/539-562
E4AMB7_PROAC/62-85
E4AW91_PROAC/539-562
E4AXR7_PROAC/62-85
E4B0G1_PROAC/539-562
E4B2W1_PROAC/33-56
E4B7E2_PROAC/539-562
E4BCY8_PROAC/62-85
E4BG48_PROAC/62-85
E4BKR6_PROAC/539-562
E4BNR7_PROAC/539-562
E4BRF4_PROAC/62-85
E4BUY9_PROAC/539-562
E4BYD0_PROAC/62-85
E4C2X5_PROAC/539-562
E4C5L7_PROAC/62-85
E4CAB7_PROAC/539-562
E4CCN9_PROAC/62-85
E4CID6_PROAC/539-562
E4CJL4_PROAC/33-56
E4CPC1_PROAC/539-562
E4CU10_PROAC/62-85
E4CXY2_PROAC/539-562
E4D058_PROAC/33-56
E4D3D8_PROAC/539-562
E4D9B3_PROAC/62-85
E4DC22_PROAC/62-85
E4DFY0_PROAC/539-562
E4DM32_PROAC/539-562
E4DNR0_PROAC/62-85
E4DR58_PROAC/62-85
E4DV37_PROAC/539-562
E4DWP5_PROAC/539-562
E4E038_PROAC/33-56
E4E5Z3_PROAC/539-562
E4EA58_PROAC/62-85
E4ED90_PROAC/539-562
E4EFX9_PROAC/62-85
E4EL66_PROAC/62-85
E4ELM1_PROAC/539-562
E4EU33_PROAC/539-562
E4EVQ3_PROAC/62-85
E4F2C7_PROAC/539-562
E4F5P3_PROAC/71-94
E4F792_PROAC/539-562
E4FAT5_PROAC/62-85
E4FF63_PROAC/539-562
E4FI41_PROAC/62-85
E4FME1_PROAC/539-562
E4FSR4_PROAC/33-56
E4FTY5_PROAC/539-562
E4FXA9_PROAC/62-85
E4G2D2_PROAC/62-85
E4G6C2_PROAC/539-562
E4G8Z0_PROAC/539-562
E4GC37_PROAC/62-85
E4GIL4_PROAC/539-562
E4GJP0_PROAC/62-85
E4GNI4_PROAC/539-562
E4GUF1_PROAC/62-85
E4GXT7_PROAC/62-85
E4GZZ3_PROAC/539-562
E4H470_PROAC/539-562
E4H8X2_PROAC/62-85
E4HA51_PROAC/62-85
E4HDR7_PROAC/539-562
E4HHW6_PROAC/62-85
E4HL87_PROAC/539-562
E4HUG5_PROAC/62-85
E4HVH4_PROAC/539-562
E4HYF8_PROAC/539-562
E4I2A5_PROAC/62-85
E4K2T4_9FIRM/478-501
E4K744_9FIRM/40-63
E4K7M9_9FIRM/569-592
E4K9Y9_9FIRM/32-55
E4KTA3_9PORP/139-162
E4KTA3_9PORP/185-208
E4KXH9_9FIRM/165-188
E4L0N6_9FIRM/143-166
E4L0N6_9FIRM/189-212
E4LC97_9FIRM/54-74
E4LEI4_9FIRM/38-56
E4LEI4_9FIRM/6-28
E4LQ46_9CLOT/128-151
E4LQ46_9CLOT/174-197
E4LQZ9_9CLOT/52-74
E4LRN9_9CLOT/183-205
E4LRS6_9CLOT/144-167
E4LUH5_9CLOT/84-105
E4LYC8_9CLOT/182-204
E4M4C1_9FIRM/33-56
E4MFV5_9FIRM/126-149
E4MIR4_9FIRM/164-187
E4MIT4_9FIRM/72-95
E4MJE6_9FIRM/425-448
E4ML82_9FIRM/314-337
E4ML82_9FIRM/865-888
E4ND23_KITSK/92-115
E4NGJ0_KITSK/33-56
E4NJE6_KITSK/33-56
E4NZ79_BIFBP/33-56
E4P6Y4_ECO8N/110-133
E4P6Y4_ECO8N/140-163
E4PIH9_MARAH/57-80
E4PIH9_MARAH/87-110
E4PM10_MARAH/222-241
E4PMI0_MARAH/486-509
E4PMN0_MARAH/213-234
E4Q3A0_CALOW/40-63
E4Q3J2_CALOW/31-54
E4Q5Y9_CALOW/564-587
E4Q7S5_CALH1/40-63
E4Q7V0_CALH1/31-54
E4QI23_METS6/33-56
E4QMY4_METS6/201-223
E4QVJ1_HAEI6/141-164
E4R2Y9_BIFLM/33-56
E4R949_PSEPB/211-232
E4RFN5_PSEPB/33-56
E4S554_CALKI/569-592
E4S9C4_CALKI/550-573
E4SAU5_CALKI/40-63
E4SBE2_CALK2/550-573
E4SDS5_CALK2/40-63
E4SFK0_CALK2/569-592
E4TGR5_CALNY/157-179
E4THY1_CALNY/408-431
E4TP34_MARTH/550-572
E4U149_SULKY/136-159
E4U650_OCEP5/36-59
E4U741_OCEP5/128-150
E4UCQ0_LIBSC/33-56
E4UNG3_ARTGP/44-67
E4VBL2_BIFBI/33-56
E4VSG8_BACFR/8-31
E4VYP8_BACFR/215-238
E4W0C7_BACFR/191-214
E4W0V5_BACFR/217-240
E4W878_RHOE1/53-76
E4W9T8_RHOE1/24-47
E4WA20_RHOE1/33-56
E4WEZ7_RHOE1/33-56
E4WGB3_RHOE1/92-115
E4XUP4_OIKDI/46-69
E4YXM2_OIKDI/60-83
E4ZLJ6_LEPMC/60-83
E5ANV0_BURRH/57-80
E5AT70_BURRH/112-135
E5B538_ERWAM/109-132
E5BDK2_9FUSO/199-222
E5BDW4_9FUSO/195-217
E5BGU8_9FUSO/189-209
E5BHB3_9FUSO/31-54
E5BNM6_9FUSO/195-217
E5BPR5_9FUSO/189-211
E5BRU8_9FUSO/52-74
E5BSF4_9FUSO/197-220
E5BW07_9FUSO/236-256
E5BW07_9FUSO/579-601
E5BYS4_9FUSO/73-96
E5BZG1_9FUSO/195-217
E5BZS7_9FUSO/199-222
E5C0X3_9FUSO/189-209
E5C1N5_9FUSO/18-41
E5C3W0_9BACE/194-214
E5C882_9BACE/45-68
E5CC42_9BACE/145-168
E5CC42_9BACE/191-214
E5CCR8_9BACE/269-292
E5SXK1_TRISP/58-81
E5SZQ1_TRISP/58-81
E5U2F6_ALCXX/136-159
E5U7N4_ALCXX/208-229
E5UET7_ALCXX/109-132
E5UET7_ALCXX/79-102
E5UEU0_ALCXX/33-56
E5UQ00_9BACE/217-240
E5UV88_9BACE/188-211
E5V8X8_9BACE/147-170
E5V8X8_9BACE/193-216
E5V9Q8_9BACE/45-68
E5VC80_9BACE/247-270
E5VD35_9BACE/134-157
E5VH52_9FIRM/123-146
E5VH52_9FIRM/169-192
E5VI19_9FIRM/166-189
E5VIG4_9FIRM/143-166
E5VKA5_9FIRM/4-27
E5VN99_9FIRM/137-159
E5VP17_9FIRM/243-264
E5VP17_9FIRM/270-291
E5VP49_9FIRM/72-95
E5VPV2_9FIRM/143-166
E5VPV2_9FIRM/189-212
E5VQK8_9FIRM/51-74
E5VRC7_9FIRM/212-233
E5VRD2_9FIRM/80-100
E5X1G2_9BACE/203-226
E5X201_9BACE/45-68
E5X731_9ACTN/186-209
E5X7L0_9ACTN/259-278
E5X7X5_9ACTN/75-98
E5X870_9ACTN/64-87
E5X8W7_9ACTN/723-746
E5X9W6_9ACTN/362-385
E5X9Y8_9ACTN/83-106
E5XA12_9ACTN/89-112
E5XA22_9ACTN/193-213
E5XA23_9ACTN/55-78
E5XA32_9ACTN/279-299
E5XBV6_9ACTN/250-269
E5XCL5_9ACTN/162-179
E5XCL9_9ACTN/259-282
E5XDB0_9FIRM/584-607
E5XDW2_9FIRM/556-579
E5XE65_9FIRM/147-170
E5XE65_9FIRM/193-216
E5XEB1_9FIRM/243-264
E5XEB1_9FIRM/269-291
E5XJN0_9FIRM/745-767
E5XM26_9ACTO/33-56
E5XM27_9ACTO/33-56
E5XV60_9ACTO/39-62
E5XZM5_9BIFI/33-56
E5Y1K0_BILWA/3-25
E5Y2Q3_BILWA/82-105
E5Y5B8_BILWA/162-185
E5Y5E8_BILWA/3-26
E5Y7F1_BILWA/251-274
E5Y7T6_BILWA/235-255
E5YA19_BILWA/126-146
E5YFH0_9ENTR/110-133
E5Z0X3_9BACL/32-55
E5ZWW6_ECOLX/110-133
E5ZWW6_ECOLX/140-163
E6ASI8_ECOLX/110-133
E6ASI8_ECOLX/140-163
E6BE29_ECOLX/110-133
E6BE29_ECOLX/140-163
E6BWQ1_PROAC/539-562
E6BY92_PROAC/62-85
E6C3L0_PROAC/539-562
E6C8V8_PROAC/62-85
E6CA58_PROAC/539-562
E6CBC8_PROAC/62-85
E6CHL8_PROAC/539-562
E6CNA9_PROAC/62-85
E6CQK1_PROAC/539-562
E6CSK6_PROAC/62-85
E6CYQ2_PROAC/539-562
E6D182_PROAC/62-85
E6D777_PROAC/539-562
E6DAH2_PROAC/62-85
E6DDW9_PROAC/539-562
E6DHJ5_PROAC/62-85
E6DL10_PROAC/62-85
E6DP65_PROAC/539-562
E6DT22_PROAC/539-562
E6DX05_PROAC/33-56
E6E0P5_PROAC/62-85
E6E3X3_PROAC/539-562
E6E736_PROAC/539-562
E6EBQ0_PROAC/62-85
E6EES2_PROAC/539-562
E6EIH0_PROAC/62-85
E6EN20_ENTFA/195-217
E6EXJ2_ENTFA/195-217
E6F6U4_ENTFA/195-217
E6FES0_ENTFA/195-217
E6FKX0_ENTFA/195-217
E6FYN7_ENTFA/195-217
E6G6C9_ENTFA/195-217
E6GCY8_ENTFA/195-217
E6GGZ5_ENTFA/151-170
E6GGZ5_ENTFA/195-217
E6GWQ2_ENTFA/122-144
E6GWQ2_ENTFA/96-116
E6GZ91_ENTFA/195-217
E6H1L2_ENTFA/195-217
E6H529_ENTFA/112-134
E6H529_ENTFA/86-106
E6H942_ENTFA/151-170
E6H942_ENTFA/195-217
E6HJX0_ENTFA/195-217
E6HWY2_ENTFA/195-217
E6I227_ENTFA/195-217
E6IFT1_ENTFA/151-170
E6IFT1_ENTFA/195-217
E6INP1_ENTFA/195-217
E6IRS1_ENTFA/151-170
E6IRS1_ENTFA/195-217
E6J837_9ACTO/39-62
E6JBE6_9ACTO/95-118
E6JCF7_9ACTO/33-56
E6JSX8_9SPIO/188-211
E6JU06_9SPIO/304-327
E6JU06_9SPIO/332-355
E6JWF5_9SPIO/35-58
E6K0L5_PARDN/44-67
E6KUN5_9ACTO/33-56
E6L1X6_9PROT/133-155
E6L888_CAMUP/199-221
E6LN01_9FIRM/164-187
E6LNE4_9FIRM/197-220
E6LWI9_9ACTO/528-551
E6LWR8_9ACTO/33-56
E6LWY2_9ACTO/99-122
E6M4N2_9ACTO/99-122
E6M4V3_9ACTO/33-56
E6M5I5_9ACTO/528-551
E6MDR5_9FIRM/197-220
E6MIJ6_9FIRM/123-146
E6MIJ6_9FIRM/169-192
E6MJH5_9FIRM/176-199
E6N495_9ARCH/47-70
E6N8K6_9ARCH/233-256
E6NAM7_9ARCH/237-260
E6NAM7_9ARCH/267-290
E6PIJ2_9ZZZZ/35-58
E6PKX7_9ZZZZ/209-231
E6PMI6_9ZZZZ/198-218
E6PPK8_9ZZZZ/189-212
E6PRM8_9ZZZZ/198-218
E6PSW6_9ZZZZ/33-56
E6PZ81_9ZZZZ/184-204
E6Q4M3_9ZZZZ/35-58
E6QH99_9ZZZZ/33-56
E6QM83_9ZZZZ/83-106
E6QPR1_9ZZZZ/33-56
E6QYK8_CRYGW/48-71
E6S8F1_INTC7/33-56
E6SAZ7_INTC7/155-178
E6SC17_INTC7/517-540
E6SCC8_INTC7/33-56
E6SE62_INTC7/211-234
E6SGG8_THEM7/33-56
E6SHK3_THEM7/33-56
E6SS46_BACT6/147-170
E6SS46_BACT6/193-216
E6ST78_BACT6/193-212
E6SZD3_SHEB6/124-147
E6T398_SHEB6/132-155
E6TLR4_MYCSR/33-56
E6TMW6_MYCSR/33-56
E6U786_ETHHY/4-26
E6UBV4_RUMA7/184-205
E6UDR2_RUMA7/574-597
E6UES3_RUMA7/551-574
E6UGC4_RUMA7/5-28
E6ULI6_CLOTL/541-564
E6ULI6_CLOTL/571-594
E6URH2_CLOTL/73-96
E6UUB7_CLOTL/34-57
E6UZJ1_VARPD/556-579
E6UZJ1_VARPD/587-610
E6V1Q6_VARPD/33-56
E6VA95_VARPD/163-186
E6VM37_RHOPX/278-300
E6VQR9_DESAO/237-260
E6VQX6_DESAO/61-84
E6VQX6_DESAO/95-118
E6VSB2_DESAO/79-102
E6VU68_DESAO/35-58
E6VZF2_DESAO/545-568
E6W1G8_DESIS/563-586
E6W1W2_DESIS/159-180
E6W2N9_DESIS/111-134
E6W3B1_DESIS/208-226
E6WDM9_PANSA/110-133
E6WRT6_PSEUU/33-56
E6WYR5_NITSE/186-209
E6X0K2_NITSE/138-161
E6X0P8_NITSE/226-248
E6X1D3_NITSE/100-123
E6X4H4_CELAD/473-496
E6XIP3_SHEP2/132-155
E7A2Q0_9BASI/52-75
E7A5L1_HAEIF/141-164
E7AIB7_HAEIF/141-164
E7C3I0_9DELT/41-64
E7GJE0_CLOSY/33-56
E7GP80_CLOSY/39-62
E7GRU2_CLOSY/335-358
E7GS75_CLOSY/166-188
E7H028_9BURK/187-209
E7H1R5_9BURK/203-223
E7H320_9BURK/123-146
E7H320_9BURK/93-116
E7H322_9BURK/33-56
E7H4N6_9BURK/523-546
E7H5Y4_9BURK/93-116
E7HL09_ECOLX/110-133
E7HL09_ECOLX/140-163
E7HP91_ECOLX/110-133
E7HP91_ECOLX/140-163
E7IIF2_ECOLX/110-133
E7IIF2_ECOLX/140-163
E7IJI6_ECOLX/110-133
E7IJI6_ECOLX/140-163
E7JRN5_ECOLX/110-133
E7JRN5_ECOLX/140-163
E7JU04_SHISO/110-133
E7JU04_SHISO/140-163
E7KLJ4_YEASL/48-71
E7KWF2_TRYCR/57-80
E7LSM2_YEASV/48-71
E7MKJ7_9FIRM/263-281
E7MNA2_9FIRM/324-347
E7MNA2_9FIRM/874-897
E7N724_9ACTO/33-56
E7NS98_TREPH/196-219
E7R0K2_PICAD/48-71
E7SME9_SHIDY/110-133
E7SME9_SHIDY/140-163
E7SW82_SHIBO/110-133
E7SW82_SHIBO/140-163
E7T6S2_SHIFL/25-45
E7TAF5_SHIFL/110-133
E7TAF5_SHIFL/140-163
E7TDQ3_SHIFL/17-40
E7TZ23_ECO57/110-133
E7TZ23_ECO57/140-163
E7U6S6_ECOLX/110-133
E7U6S6_ECOLX/140-163
E7U774_ECOLX/14-36
E7URN4_ECOLX/110-133
E7URN4_ECOLX/140-163
E7UYB1_SALTY/110-133
E7UYB1_SALTY/140-163
E7V777_SALMO/110-133
E7V777_SALMO/140-163
E7VJZ3_SALMO/110-133
E7VJZ3_SALMO/140-163
E7W2F1_SALMO/110-133
E7W2F1_SALMO/140-163
E7W9F0_SALMO/110-133
E7W9F0_SALMO/140-163
E7WQT8_SALMO/110-133
E7WQT8_SALMO/140-163
E7WVG4_SALMO/110-133
E7WVG4_SALMO/140-163
E7XAG4_SALMO/110-133
E7XAG4_SALMO/140-163
E7XJM3_SALMO/110-133
E7XJM3_SALMO/140-163
E7XXD3_SALMO/110-133
E7XXD3_SALMO/140-163
E7XY03_SALMO/12-35
E7YCE1_SALMO/110-133
E7YCE1_SALMO/140-163
E7YHE3_SALMO/337-357
E7YJS2_SALMO/2-25
E7YQG1_SALMO/110-133
E7YQG1_SALMO/140-163
E7YWE2_SALMO/110-133
E7YWE2_SALMO/140-163
E7ZCC5_SALMO/110-133
E7ZCC5_SALMO/140-163
E7ZRD9_SALMO/110-133
E7ZRD9_SALMO/140-163
E7ZZQ6_SALMO/110-133
E7ZZQ6_SALMO/140-163
E8AFU4_SALMO/110-133
E8AFU4_SALMO/140-163
E8APW6_SALMO/110-133
E8APW6_SALMO/140-163
E8AZW6_SALMO/110-133
E8AZW6_SALMO/140-163
E8BDQ4_SALMO/110-133
E8BDQ4_SALMO/140-163
E8BQ24_SALMO/110-133
E8BQ24_SALMO/140-163
E8C601_SALMO/110-133
E8C601_SALMO/140-163
E8CGR6_SALMO/110-133
E8CGR6_SALMO/140-163
E8CPB1_SALMO/110-133
E8CPB1_SALMO/140-163
E8D1N7_SALMO/110-133
E8D1N7_SALMO/140-163
E8DF23_SALMO/9-29
E8DNW9_SALMO/110-133
E8DNW9_SALMO/140-163
E8E5G1_SALMO/110-133
E8E5G1_SALMO/140-163
E8EHN8_SALMO/110-133
E8EHN8_SALMO/140-163
E8ET92_SALMO/110-133
E8ET92_SALMO/140-163
E8F4V1_SALMO/110-133
E8F4V1_SALMO/140-163
E8F870_SALMO/9-32
E8FB45_SALMO/110-133
E8FB45_SALMO/140-163
E8G005_SALMO/110-133
E8G005_SALMO/140-163
E8G2J6_SALMO/55-77
E8G9Y4_SALMO/1-23
E8GHB4_SALMO/110-133
E8GHB4_SALMO/140-163
E8H0L7_SALMO/110-133
E8H0L7_SALMO/140-163
E8H2A0_ECO57/110-133
E8H2A0_ECO57/140-163
E8HG22_ECOLX/110-133
E8HG22_ECOLX/140-163
E8HVA8_ECOLX/110-133
E8HVA8_ECOLX/140-163
E8ILS9_ECOLX/110-133
E8ILS9_ECOLX/140-163
E8IZV6_ECOLX/110-133
E8J1M7_ECO57/110-133
E8J1M7_ECO57/140-163
E8JGQ5_9ACTO/33-56
E8KDV2_9PAST/81-104
E8LB90_9FIRM/35-58
E8LB90_9FIRM/5-28
E8LB94_9FIRM/11-30
E8LBT6_9FIRM/12-30
E8LE40_9FIRM/11-32
E8LER6_9FIRM/269-291
E8LS08_9VIBR/107-130
E8LS08_9VIBR/137-160
E8LXE2_9VIBR/686-705
E8M7Z3_9VIBR/106-129
E8M7Z3_9VIBR/136-159
E8MF87_BIFL2/33-56
E8MVV7_BIFL1/33-56
E8MXP5_ANATU/36-59
E8N271_ANATU/186-207
E8N467_ANATU/233-256
E8N573_ANATU/573-596
E8NC07_MICTS/33-56
E8NI96_SALET/110-133
E8NI96_SALET/140-163
E8P3S9_YERPH/163-186
E8PAV5_ACIB1/1-23
E8PFD9_ACIB1/115-138
E8PFD9_ACIB1/85-108
E8PKS2_THESS/33-56
E8PLV0_THESS/37-60
E8PLX0_THESS/37-60
E8QYX0_ISOPI/33-56
E8R0P2_ISOPI/502-522
E8R771_DESM0/45-68
E8RDU0_9DELT/536-559
E8RE37_9DELT/242-264
E8RF69_9DELT/2-25
E8RF69_9DELT/31-53
E8RFP2_9DELT/111-134
E8RFU5_9DELT/187-210
E8RFU5_9DELT/215-237
E8RG99_9DELT/211-232
E8RGL8_9DELT/227-250
E8RGM2_9DELT/237-259
E8RHL0_9DELT/203-225
E8RIW4_9DELT/104-127
E8RJ89_9DELT/591-614
E8RJ91_9DELT/104-124
E8RMF4_9CAUL/33-56
E8SB14_MICSL/33-56
E8T3V0_THEA1/64-87
E8TKV7_MESCW/107-130
E8TN42_MESCW/33-56
E8TWL8_ALIDB/33-56
E8U4L1_DEIML/33-56
E8UBL3_DEIML/33-56
E8UW98_THEBF/62-85
E8UW99_THEBF/61-84
E8UW99_THEBF/86-109
E8VMJ0_VIBVU/107-130
E8VMJ0_VIBVU/137-160
E8VSI5_VIBVU/443-466
E8W5U9_STRFA/33-56
E8WET1_STRFA/33-56
E8WGK1_STRFA/39-62
E8WJ19_GEOS8/62-85
E8WJA4_GEOS8/83-106
E8WJF8_GEOS8/236-256
E8WL58_GEOS8/89-112
E8WSE2_GEOS8/561-584
E8XI39_SALT4/110-133
E8XI39_SALT4/140-163
E8XPJ1_RAHSY/109-132
E8XZR6_RAHSY/104-127
E8Y7L4_ECOKO/110-133
E8Y7L4_ECOKO/140-163
E8YM90_9BURK/232-254
E8ZPJ4_CLOB0/58-81
E8ZPJ4_CLOB0/88-110
E8ZQJ7_CLOB0/113-136
E8ZS41_CLOB0/165-188
E8ZS41_CLOB0/239-262
E8ZSD9_CLOB0/190-212
E8ZSE0_CLOB0/606-629
E8ZSR4_CLOB0/285-308
E8ZSR4_CLOB0/829-852
E8ZVU8_CLOB0/3-26
E8ZVU8_CLOB0/33-54
E8ZW79_CLOB0/59-78
E8ZWD3_CLOB0/134-157
E9A200_SALET/110-133
E9A200_SALET/140-163
E9A7Y0_SALET/82-105
E9AV37_LEIME/56-79
E9BF62_LEIDO/56-79
E9C9R9_9EUKA/50-73
E9D3K4_COCPS/48-71
E9E8I3_METAQ/79-102
E9EWJ9_METAR/232-255
E9HNC7_DAPPU/58-81
E9IUL5_SOLIN/56-79
E9RU85_9FIRM/148-171
E9S1K8_TREDE/259-280
E9S262_TREDE/304-327
E9S262_TREDE/848-871
E9S426_TREDE/150-173
E9S7L8_RUMAL/551-574
E9SBJ9_RUMAL/171-194
E9SDN4_RUMAL/577-600
E9SKI8_CLOSY/39-62
E9SL29_CLOSY/22-45
E9SL29_CLOSY/50-73
E9SLS3_CLOSY/166-189
E9SQH4_CLOSY/33-56
E9SSN9_CLOSY/335-358
E9SWT0_COREQ/33-56
E9T449_COREQ/39-62
E9T5S7_COREQ/92-115
E9T7C0_COREQ/24-47
E9TDF6_ECOLX/110-133
E9TDF6_ECOLX/140-163
E9TS04_ECOLX/110-133
E9TS04_ECOLX/140-163
E9UE79_ECOLX/110-133
E9UE79_ECOLX/140-163
E9URD7_9ACTO/39-62
E9UUB7_9ACTO/33-56
E9UWQ7_9ACTO/39-62
E9V6Z0_ECOLX/110-133
E9V6Z0_ECOLX/140-163
E9VP52_ECOLX/110-133
E9VP52_ECOLX/140-163
E9VZU7_ECOLX/110-133
E9VZU7_ECOLX/140-163
E9X3E2_ECOLX/110-133
E9X3E2_ECOLX/140-163
E9XZB0_ECOLX/110-133
E9XZB0_ECOLX/140-163
E9Y963_ECOLX/110-133
E9Y963_ECOLX/140-163
E9Z9Z5_ESCFE/75-98
E9ZHW0_MYCTU/51-74
E9ZKA3_MYCTU/33-56
E9ZNN4_MYCTU/75-98
F0BGR1_9XANT/33-56
F0BT95_9XANT/33-56
F0CDL2_9XANT/33-56
F0DHK6_9FIRM/211-233
F0DIK2_9FIRM/108-129
F0DJ06_9FIRM/169-192
F0DJ44_9FIRM/74-97
F0DJ47_9FIRM/61-84
F0DJZ6_9FIRM/572-595
F0DMI1_9FIRM/63-86
F0DMI2_9FIRM/61-84
F0DMI2_9FIRM/86-109
F0DMN9_9FIRM/659-681
F0DMW7_9FIRM/623-642
F0DNA5_9FIRM/1-24
F0DQI0_9FIRM/103-124
F0DRL8_9FIRM/40-63
F0DRX9_9FIRM/61-84
F0DRX9_9FIRM/86-109
F0DRY0_9FIRM/90-113
F0DWB1_9FIRM/130-153
F0E6N9_9PSED/207-228
F0EC42_9PSED/33-56
F0FXN9_9BURK/80-103
F0G194_9BURK/33-56
F0GXB2_9FIRM/226-247
F0GXW4_9FIRM/171-192
F0H0B3_9FIRM/143-166
F0HHF6_9FIRM/212-235
F0HKN8_9ACTN/279-299
F0HKP8_9ACTN/55-78
F0HKP9_9ACTN/259-279
F0HKQ8_9ACTN/89-112
F0HKT6_9ACTN/83-106
F0HKV8_9ACTN/362-385
F0HLY2_9ACTN/161-183
F0HMQ1_9ACTN/64-87
F0HNL0_9ACTN/259-282
F0HNL4_9ACTN/162-179
F0HNZ4_9ACTN/186-209
F0HQ79_9ACTN/723-746
F0HQU1_9ACTN/75-98
F0HRV6_9ACTN/250-269
F0HSM8_9ACTN/259-278
F0IX11_ACIMA/204-226
F0J580_ACIMA/82-105
F0JBN3_DESDE/61-84
F0JGN7_DESDE/161-184
F0JH42_DESDE/745-768
F0JP66_ESCFE/110-133
F0JP66_ESCFE/140-163
F0JUD9_ESCFE/75-98
F0K404_CLOAE/197-220
F0K826_CLOAE/552-575
F0K879_CLOAE/115-137
F0KIY8_ACICP/1-23
F0L478_9RHIZ/33-56
F0LIT2_THEBM/76-99
F0LJY2_THEBM/6-25
F0LKQ3_THEBM/37-60
F0LKS3_THEBM/44-67
F0LMH1_THEBM/67-90
F0LN28_THEBM/65-88
F0LTV1_VIBFU/444-467
F0LXA4_VIBFU/111-134
F0LYU9_VIBFU/100-123
F0M8D2_ARTPP/33-56
F0NFT4_SULIR/359-381
F0NII7_SULIR/46-69
F0NMD4_SULIH/359-381
F0NRI7_SULIH/46-69
F0PET7_ENTF6/151-170
F0PET7_ENTF6/195-217
F0QBH2_ACIAP/33-56
F0QH61_ACIBD/115-138
F0QH61_ACIBD/85-108
F0QKE2_ACIBD/1-23
F0QUC7_VULM7/578-601
F0QUD7_VULM7/44-67
F0QV44_VULM7/134-157
F0QVH9_VULM7/482-505
F0QWH7_VULM7/180-199
F0RCH1_CELLC/473-496
F0RMB5_DEIPM/33-56
F0RS91_SPHGB/143-166
F0RS91_SPHGB/189-212
F0RT53_SPHGB/189-210
F0RUQ0_SPHGB/62-85
F0RUQ1_SPHGB/100-123
F0RXA7_SPHGB/43-66
F0RYD3_SPHGB/219-242
F0S028_DESTD/63-86
F0S2E0_DESTD/150-170
F0S2G0_DESTD/240-263
F0S439_DESTD/216-236
F0SP56_PLABD/33-56
F0SW01_SYNGF/59-82
F0SW66_SYNGF/546-569
F0SX99_SYNGF/595-618
F0SYS8_SYNGF/216-236
F0T6Z2_METSL/44-66
F0T756_METSL/283-306
F0T780_METSL/38-61
F0T781_METSL/14-37
F0T781_METSL/218-241
F0T781_METSL/282-305
F0T7A0_METSL/3-26
F0T7S6_METSL/168-191
F0T7S9_METSL/248-270
F0T7Y5_METSL/199-222
F0T8B0_METSL/170-192
F0T8B0_METSL/2-24
F0T8T1_METSL/2-25
F0T9I9_METSL/5-27
F0T9J0_METSL/63-86
F0T9J3_METSL/53-76
F0TA20_METSL/44-67
F0TAL2_METSL/249-272
F0TAT7_METSL/176-199
F0TAZ5_METSL/189-212
F0TAZ5_METSL/217-239
F0TBB5_METSL/36-59
F0UB31_AJECA/44-67
F0UWP8_PINKR/4-27
F0UXA7_9CONI/4-27
F0VP80_NEOCA/59-82
F0WEN9_9STRA/48-71
F0XKS8_9PEZI/48-71
F0YVM9_9CLOT/10-33
F0YVR3_9CLOT/189-211
F0YW27_9CLOT/741-764
F0YXG6_9CLOT/184-204
F0Z0U4_9CLOT/552-575
F0Z1P7_9CLOT/53-72
F0Z1T2_9CLOT/298-321
F0Z1T2_9CLOT/848-871
F0Z274_9CLOT/11-34
F0Z3H4_9CLOT/80-100
F0Z3Q4_9CLOT/573-596
F0Z5M6_9CLOT/193-216
F0Z5Q5_9CLOT/113-134
F1B875_9FLOR/1-21
F1B876_9FLOR/1-15
F1B877_9FLOR/1-21
F1B878_9FLOR/1-15
F1KWC3_ASCSU/56-79
F1P0C9_CHICK/59-82
F1P2B6_CHICK/48-71
F1T4A9_9ACTN/98-121
F1T9G3_9CLOT/569-592
F1TBG5_9CLOT/201-224
F1TBV0_9CLOT/339-362
F1TDE9_9CLOT/62-85
F1TDF0_9CLOT/66-89
F1TJK5_COREQ/33-56
F1TKX6_PROAC/539-562
F1TPH4_PROAC/62-85
F1TU67_PROAC/539-562
F1TXC1_PROAC/62-85
F1U233_PROAC/539-562
F1U5P4_PROAC/62-85
F1U8Q3_PROAC/539-562
F1UC17_PROAC/62-85
F1UJ39_PROAC/539-562
F1ULC6_PROAC/62-85
F1UNP7_PROAC/539-562
F1UQU7_PROAC/62-85
F1UUQ1_PROAC/539-562
F1UXI3_PROAC/33-56
F1V3D4_PROAC/539-562
F1V8N7_PROAC/62-85
F1V997_PROAC/539-562
F1VES5_PROAC/62-85
F1VIL5_PROAC/62-85
F1VKR9_PROAC/539-562
F1VPZ4_MORCA/33-56
F1W1F4_9BURK/33-56
F1W1F8_9BURK/95-118
F1W7E6_MORCA/33-56
F1WB63_MORCA/33-56
F1WHS0_MORCA/33-56
F1WQN2_MORCA/33-56
F1WUN8_MORCA/33-56
F1WY78_MORCA/33-56
F1X592_MORCA/33-56
F1X9M9_MORCA/33-56
F1XE87_MORCA/33-56
F1XQY1_ECO57/110-133
F1XQY1_ECO57/140-163
F1Y3I6_ECO57/110-133
F1Y3I6_ECO57/140-163
F1YEP3_9ACTO/33-56
F1YKQ9_9ACTO/19-42
F1YKT8_9ACTO/2-25
F1YM70_9ACTO/24-47
F1YN03_9ACTO/33-56
F1YUI4_9PROT/35-58
F1ZTJ0_THEET/40-63
F1ZV73_THEET/551-574
F1ZXN1_THEET/62-85
F1ZXN2_THEET/61-84
F1ZXN2_THEET/86-109
F1ZY33_THEET/541-564
F1ZY33_THEET/571-594
F2AHJ5_RHIET/215-237
F2B1F1_RHOBA/33-56
F2C389_HAEAE/141-164
F2CUJ6_HORVD/48-71
F2D180_HORVD/25-47
F2DEX1_HORVD/49-71
F2EU31_PANAN/110-133
F2FHK1_SALDU/110-133
F2FHK1_SALDU/140-163
F2FYK7_SALGL/110-133
F2FYK7_SALGL/140-163
F2G5Q2_ALTMD/111-134
F2G5Q2_ALTMD/141-164
F2GG10_MYCTU/33-56
F2GG84_MYCTU/33-56
F2GSF3_BRUME/33-56
F2HIG3_9CRYP/49-72
F2HQY4_BRUME/33-56
F2I3N0_9RICK/2-25
F2IRU9_VIBCH/395-418
F2IY51_9PROT/215-237
F2JGL3_9FIRM/174-196
F2JKQ0_9FIRM/183-206
F2JM71_9FIRM/468-491
F2JPA0_9FIRM/40-63
F2JQ93_9FIRM/113-134
F2JQE2_9FIRM/165-188
F2K208_9GAMM/33-56
F2KDV2_PSEBR/33-56
F2KFX2_PSEBR/209-230
F2KMX4_ARCVE/28-51
F2KN00_ARCVE/195-218
F2KN00_ARCVE/231-254
F2KPS8_ARCVE/61-83
F2KPS8_ARCVE/88-111
F2KQC7_ARCVE/235-257
F2KRH2_ARCVE/252-275
F2KRS7_ARCVE/237-259
F2KRT2_ARCVE/40-63
F2KRX3_ARCVE/131-154
F2KSA0_ARCVE/42-65
F2KT56_ARCVE/276-299
F2KT57_ARCVE/202-225
F2KT57_ARCVE/307-330
F2KT89_ARCVE/71-93
F2KT97_ARCVE/151-174
F2KT98_ARCVE/198-221
F2KTB0_ARCVE/595-618
F2KYJ3_9BACT/239-261
F2L103_9CREN/306-329
F2L103_9CREN/339-362
F2L2R9_9CREN/42-65
F2L2S1_9CREN/555-578
F2L490_9CREN/13-36
F2L806_BURGA/33-56
F2LX02_9DELT/62-85
F2LX02_9DELT/92-115
F2LX46_9DELT/45-68
F2MSR9_ENTFA/195-217
F2MX94_PSEST/33-56
F2N457_PSEST/33-56
F2N853_9ACTN/151-174
F2N853_9ACTN/197-220
F2NA89_9ACTN/312-335
F2NA89_9ACTN/862-885
F2NC07_9DELT/366-386
F2NC07_9DELT/491-512
F2NCA3_9DELT/115-138
F2NF59_9DELT/100-120
F2NGD8_9DELT/105-128
F2NH17_9DELT/212-231
F2NH18_9DELT/278-301
F2NH96_9DELT/187-209
F2NHM1_9DELT/562-585
F2NHM1_9DELT/593-615
F2NHR8_9DELT/194-217
F2NI44_9DELT/59-82
F2NI61_9DELT/227-249
F2NIF3_9DELT/60-83
F2NIF3_9DELT/89-112
F2NJF9_9DELT/230-252
F2NQ28_9DEIN/33-56
F2NRY8_9SPIO/236-256
F2NTA8_9SPIO/260-281
F2NXQ6_9SPIO/582-605
F2NXT8_9SPIO/242-265
F2P691_PHOMO/133-156
F2P8H0_PHOMO/513-536
F2P9L2_PHOMO/107-130
F2P9L2_PHOMO/137-160
F2PAE7_PHOMO/173-196
F2PSA0_TRIEQ/44-67
F2QU10_PICPA/48-71
F2R1H6_9ACTO/33-56
F2RIP2_9ACTO/93-116
F2RKC4_9ACTO/39-62
F2S9I7_TRITO/44-67
F2SRP0_TRIRU/31-54
F2TBX3_AJEDE/48-71
F2UJS2_9EUKA/48-71
F2UTZ6_9EURY/44-67
F2UVY7_ACTVI/33-56
F2V2U5_MYCTU/119-142
F2V476_MYCTU/33-56
F2VB38_MYCTU/33-56
F2W5C4_9ERIC/57-79
FDHB_METJA/325-345
FDHB_WOLSU/84-107
FDNH_SHIFL/126-149
FDXN_ANAAZ/2-25
FDXN_ANAVT/2-25
FDXN_BRAJA/3-26
FDXN_NOSS1/2-25
FDXN_RHIME/3-26
FDXN_RHOCA/3-26
FER1_CAUCR/33-56
FER1_DESNO/2-23
FER1_METJA/23-45
FER1_METJA/53-76
FER1_PSEAE/33-56
FER1_PSEPK/33-56
FER1_PSEPU/33-56
FER1_RHOPA/2-25
FER1_RHORU/1-24
FER1_RHORU/30-53
FER1_SULTO/39-62
FER1_SULTO/77-100
FER2_CHLLI/1-24
FER2_DESNO/35-58
FER2_DESNO/5-28
FER2_DESVM/5-27
FER2_METJA/105-128
FER2_METJA/75-98
FER2_RHOCA/33-56
FER3_ANAVT/20-43
FER3_ANAVT/68-91
FER3_DESAF/34-57
FER3_DESAF/4-27
FER3_METJA/3-26
FER3_METJA/40-63
FER3_PLEBO/21-43
FER3_PLEBO/68-91
FER3_RHISN/19-41
FER3_RHISN/73-96
FER3_RHOCA/19-42
FER3_RHOCA/76-96
FER4_METJA/35-58
FER5_METJA/82-105
FER6_METJA/3-25
FER6_METJA/30-53
FER7_METJA/38-61
FER7_METJA/5-28
FER8_METJA/66-89
FER9_METJA/70-93
FERA_METJA/2-25
FERA_METJA/31-54
FERN_AZOVI/3-25
FERV_AZOVI/3-26
FER_ALIAC/32-55
FER_ALLVD/3-25
FER_BACSC/33-56
FER_BUTME/1-24
FER_BUTME/29-52
FER_CLOAC/1-24
FER_CLOAC/30-53
FER_CLOBU/1-24
FER_CLOBU/30-53
FER_CLOPA/2-25
FER_CLOPA/31-54
FER_CLOSM/1-24
FER_CLOSM/30-53
FER_CLOTM/1-24
FER_CLOTM/30-53
FER_ENTHI/34-57
FER_ENTHI/5-28
FER_MEGEL/1-24
FER_MEGEL/29-52
FER_METBA/2-25
FER_METBA/33-56
FER_METTE/3-26
FER_METTE/33-56
FER_METTL/34-57
FER_MOOTH/3-24
FER_MYCBO/33-56
FER_MYCSM/32-55
FER_MYCTU/33-56
FER_PEPAS/1-24
FER_PEPAS/28-51
FER_PSEST/33-56
FER_PYRWO/3-21
FER_RICBR/33-56
FER_RICCN/37-60
FER_RICFE/33-56
FER_RICPR/33-56
FER_RICTY/33-56
FER_SACER/33-56
FER_STRGR/32-55
FER_SULAC/38-61
FER_SULAC/76-99
FER_THEAC/118-140
FER_THEAC/62-85
FER_THELI/3-23
FER_THEMA/3-23
FER_THET8/33-56
FER_THETR/1-24
FER_THETR/30-53
FPRB_MYCLE/39-62
FRDB_MYCTU/143-165
FRHG_METJA/171-194
FRHG_METTH/174-197
FRHG_METTH/203-223
FRHG_METVO/184-207
FWDF_METJA/110-133
FWDF_METJA/149-172
FWDF_METJA/189-212
FWDF_METJA/237-260
FWDF_METJA/26-49
FWDF_METJA/306-329
FWDF_METJA/66-89
FWDG_METJA/53-76
FWDG_METJA/6-29
FWDG_METKA/4-27
FWDG_METKA/53-76
HDRA1_METKA/242-265
HDRA1_METKA/289-311
HDRA2_METKA/241-264
HDRA2_METKA/288-311
HDRA2_METKA/579-602
HDRA2_METKA/612-635
HDRA_METAC/284-307
HDRA_METJA/238-261
HDRA_METJA/285-308
HDRA_METMA/284-307
HDRA_METMP/239-262
HDRA_METTH/248-270
HDRA_METTH/585-608
HDRA_METTH/614-637
HDRA_METTM/254-269
HDRA_METTM/584-607
HDRA_METTM/613-636
HMC2_DESVH/135-157
HMEA_ARCFU/143-166
HYBA_SHIFL/138-161
HYCB_SHIFL/75-98
HYCF_ECOLI/33-56
HYCF_ECOLI/68-91
HYDN_ECOLI/82-105
HYFA_ECOLI/75-98
HYFH_ECOLI/33-56
HYFH_ECOLI/69-91
IORA_ARCFU/595-618
IORA_METTH/590-613
IORA_PYRKO/618-641
MAUM_METEA/175-192
MAUM_METEA/57-76
MAUM_METFK/66-87
MAUM_METME/63-83
MAUM_PARDP/61-80
MAUN_METEA/254-276
MVHB_METFE/2-25
MVHB_METFE/209-232
MVHB_METFE/239-261
MVHB_METFE/277-300
MVHB_METFE/319-340
MVHB_METFE/358-381
MVHB_METFE/68-91
MVHB_METTH/140-162
MVHB_METTH/170-193
MVHB_METTH/2-25
MVHB_METTH/209-232
MVHB_METTH/242-262
MVHB_METTH/278-301
MVHB_METTH/320-341
MVHB_METTH/359-382
MVHB_METTH/69-92
MVHB_METTM/2-25
NAPF_ECOLI/134-157
NAPG_HAEIN/68-88
NAPG_SHIFL/57-77
NDHI_AETGR/57-79
NDHI_CALFG/57-79
NDHI_CORPT/57-79
NDHI_EUCGG/57-79
NDHI_MAIZE/57-78
NDHI_MAIZE/97-120
NDHI_OENEH/57-79
NDHI_ORYSJ/57-78
NDHI_ORYSJ/97-120
NDHI_TRIBB/57-79
NDUS8_CAEEL/109-129
NDUS8_CAEEL/145-168
NDUS8_TRYBB/85-108
NIFJ_ECOLI/682-705
NIFJ_ECOLI/738-758
NIFJ_ENTAG/683-706
NIFJ_KLEPN/684-707
NIFJ_NOSS1/701-724
NIFJ_RHORT/690-712
NIFJ_RHORT/747-766
NIFJ_SYNY3/683-706
NIFJ_SYNY3/739-760
NQO9_THET8/50-69
NQO9_THET8/91-114
NRFC_HAEIN/120-143
NUOI1_ANADE/125-148
NUOI1_AQUAE/122-143
NUOI1_GEOSL/83-106
NUOI1_MYCPA/92-115
NUOI1_NITMU/83-106
NUOI1_SOLUE/100-123
NUOI1_STRAW/100-123
NUOI1_STRCO/98-121
NUOI2_ACIBL/100-123
NUOI2_AQUAE/122-144
NUOI2_GEOMG/83-106
NUOI2_MYCPA/92-115
NUOI2_STRAW/93-116
NUOI_ANADF/125-148
NUOI_HELPJ/114-137
NUOI_MYCA1/92-115
NUOI_MYCBO/119-142
NUOI_MYCBP/119-142
NUOI_MYCBT/119-142
NUOI_MYCMM/92-115
NUOI_MYCTA/119-142
NUOI_MYCTU/119-142
NUOI_MYCTU/77-97
NUOI_MYCUA/92-115
NUOI_MYXXD/129-152
NUOI_PELPD/115-138
NUOI_RHOCA/60-80
NUOI_RHOCA/96-119
NUOI_RHOE4/92-115
NUOI_RHOSR/92-115
NUOI_SHIFL/56-76
NUOI_SHIFL/92-115
O05397_BACSU/148-168
O05397_BACSU/191-214
O05929_PROHO/95-115
O07464_RHOPA/3-25
O08311_DESFR/28-51
O08311_DESFR/59-82
O09255_CYAP8/3-25
O15614_ENTHI/19-42
O15614_ENTHI/69-92
O25054_HELPY/4-25
O25737_HELPY/82-104
O26208_METTH/166-186
O26208_METTH/192-215
O26208_METTH/72-95
O26296_METTH/57-80
O26323_METTH/189-212
O26378_METTH/32-55
O26378_METTH/4-26
O26380_METTH/558-581
O26380_METTH/588-610
O26499_METTH/125-148
O26499_METTH/154-174
O26499_METTH/258-281
O26499_METTH/288-310
O26499_METTH/80-103
O26501_METTH/10-33
O26501_METTH/197-220
O26501_METTH/226-249
O26501_METTH/277-300
O26501_METTH/305-328
O26501_METTH/80-103
O26505_METTH/136-158
O26505_METTH/164-187
O26505_METTH/201-224
O26505_METTH/230-253
O26505_METTH/53-74
O26840_METTH/199-222
O26840_METTH/227-250
O26866_METTH/305-328
O26866_METTH/334-357
O26942_METTH/102-125
O26942_METTH/72-95
O27009_METTH/137-160
O27009_METTH/14-37
O27009_METTH/177-200
O27009_METTH/220-243
O27009_METTH/283-306
O27009_METTH/54-77
O27009_METTH/98-121
O27010_METTH/47-70
O27111_METTH/4-27
O27111_METTH/41-64
O27178_METTH/27-50
O27178_METTH/57-80
O27241_METTH/96-119
O27242_METTH/65-88
O27242_METTH/95-118
O27308_METTH/48-71
O27308_METTH/91-114
O27309_METTH/146-169
O27309_METTH/195-218
O27309_METTH/3-26
O27309_METTH/324-344
O27309_METTH/33-51
O27309_METTH/350-372
O27309_METTH/387-410
O27309_METTH/417-440
O27309_METTH/58-81
O27432_METTH/169-192
O27592_METTH/556-579
O27595_METTH/125-144
O27595_METTH/168-190
O27597_METTH/134-157
O27597_METTH/174-197
O27597_METTH/219-242
O27597_METTH/251-274
O27597_METTH/288-311
O27597_METTH/51-74
O27597_METTH/95-118
O27680_METTH/28-47
O27730_METTH/76-99
O27749_METTH/72-95
O27754_METTH/19-42
O27754_METTH/50-69
O27769_METTH/4-27
O27769_METTH/62-85
O27770_METTH/65-88
O27847_METTH/4-24
O27854_METTH/187-210
O27854_METTH/216-239
O28140_ARCFU/30-53
O28140_ARCFU/6-23
O28225_ARCFU/26-49
O28225_ARCFU/54-77
O28573_ARCFU/29-52
O28573_ARCFU/62-85
O28604_ARCFU/40-63
O28624_ARCFU/73-95
O28629_ARCFU/110-133
O28629_ARCFU/192-215
O28629_ARCFU/232-255
O28629_ARCFU/28-51
O28629_ARCFU/301-324
O28629_ARCFU/67-90
O28811_ARCFU/15-33
O28811_ARCFU/40-63
O28822_ARCFU/78-101
O28894_ARCFU/233-256
O28894_ARCFU/591-614
O28894_ARCFU/619-642
O29005_ARCFU/283-306
O29005_ARCFU/314-337
O29029_ARCFU/47-70
O29030_ARCFU/284-307
O29030_ARCFU/569-592
O29030_ARCFU/597-620
O29066_ARCFU/89-112
O29082_ARCFU/105-128
O29082_ARCFU/75-98
O29112_ARCFU/197-220
O29252_ARCFU/2-25
O29252_ARCFU/32-55
O29309_ARCFU/48-71
O29312_ARCFU/93-116
O29339_ARCFU/3-26
O29339_ARCFU/32-55
O29569_ARCFU/282-305
O29569_ARCFU/313-336
O29575_ARCFU/135-156
O29594_ARCFU/144-167
O29594_ARCFU/97-120
O29595_ARCFU/529-552
O29628_ARCFU/277-300
O29628_ARCFU/305-328
O29780_ARCFU/32-54
O29780_ARCFU/4-26
O29822_ARCFU/35-58
O29822_ARCFU/4-27
O29892_ARCFU/16-39
O29892_ARCFU/44-67
O29968_ARCFU/9-32
O30062_ARCFU/90-113
O30071_ARCFU/3-24
O30081_ARCFU/6-29
O30231_ARCFU/42-65
O30285_ARCFU/84-107
O30289_ARCFU/60-83
O30289_ARCFU/88-111
O33152_METMZ/129-152
O33163_METBA/182-205
O33163_METBA/211-233
O33996_CHRVI/3-26
O33996_CHRVI/35-58
O49678_ARATH/192-215
O50433_MYCTU/33-56
O52682_THEMA/571-594
O52682_THEMA/601-624
O52683_THEMA/179-202
O58006_PYRHO/601-624
O58589_PYRHO/44-67
O58640_PYRHO/15-33
O58640_PYRHO/85-107
O58710_PYRHO/62-85
O58711_PYRHO/67-90
O58865_PYRHO/589-612
O59110_PYRHO/39-62
O59110_PYRHO/70-93
O59116_PYRHO/54-77
O59116_PYRHO/93-116
O59367_PYRHO/67-90
O59657_METBA/35-58
O66481_AQUAE/84-107
O66748_AQUAE/190-212
O67147_AQUAE/136-159
O67279_AQUAE/99-122
O67558_AQUAE/10-32
O68393_THAAR/91-113
O74027_METWO/122-145
O74028_METWO/187-210
O74028_METWO/232-255
O74028_METWO/264-287
O74028_METWO/301-324
O79959_CRION/86-108
O83022_RHOSH/128-151
O83022_RHOSH/27-49
O83909_TREPA/689-712
O83909_TREPA/745-765
O87086_STRGR/33-56
O87815_CUPNE/210-232
O87941_THAAR/48-69
O88151_THAAR/2-25
O93651_ARCPR/241-264
O93653_ARCPR/35-58
O93653_ARCPR/4-27
O93725_9CREN/111-134
O96948_NYCOV/204-226
P72318_RHORU/35-58
P73119_SYNY3/87-109
P73649_SYNY3/39-60
P73811_SYNY3/109-131
P73811_SYNY3/77-100
P77908_MOOTH/185-208
P94157_SYNP6/189-208
P94692_DESAF/682-705
P95902_SULSF/293-313
P96093_THIFE/33-56
PHFL_DESVH/28-51
PHFL_DESVH/61-82
PHFL_DESVO/28-51
PHFL_DESVO/60-82
PHSB_SALTI/89-112
PORD_METBF/66-89
PORD_METJA/27-50
PORD_METJA/57-80
PORD_METTH/53-76
PORD_METTM/53-76
PORD_PYRFU/46-69
PORD_PYRFU/76-99
PORD_THEMA/34-57
PORD_THEMA/65-87
PSAC_EUGGR/4-27
PSAC_EUGGR/43-64
PSAC_MARPO/4-27
PSAC_MARPO/43-64
PSAC_RHDSA/5-27
PSRB_WOLSU/86-109
Q00397_METVO/169-192
Q00WP3_OSTTA/391-414
Q01512_METFE/44-67
Q01R20_SOLUE/60-83
Q01WJ2_SOLUE/194-214
Q02CT7_SOLUE/183-205
Q02NK6_PSEAB/33-56
Q02R93_PSEAB/33-56
Q04NN5_LEPBJ/33-56
Q04WW9_LEPBL/33-56
Q05ZF6_9SYNE/83-105
Q07SZ3_RHOP5/276-297
Q07WV4_SHEFN/110-133
Q084Y6_SHEFN/133-156
Q08E91_HUMAN/1-20
Q08QF9_STIAD/33-56
Q08SR1_STIAD/129-152
Q0A8K2_ALHEH/33-56
Q0AC65_ALHEH/317-340
Q0AC65_ALHEH/69-89
Q0AIB5_NITEC/80-103
Q0AJQ6_NITEC/33-56
Q0AL73_MARMM/203-226
Q0AMA6_MARMM/33-56
Q0AU79_SYNWW/175-197
Q0AUS7_SYNWW/57-80
Q0AV57_SYNWW/2-25
Q0AVN2_SYNWW/39-62
Q0AWS2_SYNWW/61-84
Q0AX46_SYNWW/45-67
Q0AZ69_SYNWW/614-633
Q0AZW9_SYNWW/37-57
Q0BD52_BURCM/112-135
Q0BH39_BURCM/33-56
Q0BM71_FRATO/76-99
Q0BP52_FRATO/33-56
Q0BQS0_GRABC/205-227
Q0D1G4_ASPTN/44-67
Q0F0Y6_9PROT/513-536
Q0FF41_9RHOB/2-25
Q0FNC3_9RHOB/33-56
Q0HDX6_SHESM/109-132
Q0HGY6_SHESM/133-156
Q0HMK2_SHESM/123-146
Q0HT93_SHESR/133-156
Q0I035_SHESR/109-132
Q0ID03_SYNS3/136-159
Q0K8J7_CUPNH/33-56
Q0KCI2_CUPNH/81-104
Q0KDY1_CUPNH/210-232
Q0KDY5_CUPNH/33-56
Q0RAX0_FRAAA/33-56
Q0RCS5_FRAAA/33-56
Q0RJ17_FRAAA/37-59
Q0RQP8_FRAAA/33-56
Q0RZF8_RHOSR/33-56
Q0S413_RHOSR/33-56
Q0S6E3_RHOSR/39-62
Q0S6N4_RHOSR/33-56
Q0SFC3_RHOSR/39-62
Q0SJN8_RHOSR/39-62
Q0SPY1_CLOPS/130-153
Q0SPY1_CLOPS/177-200
Q0SQA3_CLOPS/44-67
Q0SWA8_CLOPS/113-133
Q0T4E9_SHIF8/110-133
Q0TM76_CLOP1/130-153
Q0TM76_CLOP1/177-200
Q0TQ67_CLOP1/172-194
Q0TRH3_CLOP1/167-190
Q0TS68_CLOP1/52-74
Q0TUF9_CLOP1/113-133
Q0UN05_PHANO/5-28
Q0VNJ0_ALCBS/33-56
Q0W0U9_UNCMA/114-137
Q0W163_UNCMA/64-87
Q0W1C1_UNCMA/170-193
Q0W3A3_UNCMA/576-594
Q0W4Z9_UNCMA/72-95
Q0W529_UNCMA/42-65
Q0W7Z7_UNCMA/72-94
Q0W800_UNCMA/6-29
Q0YQG9_9CHLB/236-256
Q11FK0_MESSB/517-540
Q11FK0_MESSB/548-571
Q124T0_POLSJ/33-56
Q12B35_POLSJ/33-56
Q12KZ9_SHEDO/133-156
Q12TK3_METBU/8-31
Q12U50_METBU/57-80
Q12UC4_METBU/63-86
Q12UY9_METBU/42-65
Q12WF8_METBU/1-23
Q12WF8_METBU/28-50
Q12WW0_METBU/184-204
Q12XV3_METBU/599-622
Q12Y86_METBU/12-35
Q12Y90_METBU/61-84
Q12Y90_METBU/87-110
Q12YE8_METBU/306-328
Q12YE9_METBU/284-307
Q12YZ5_METBU/71-94
Q12Z37_METBU/136-159
Q12Z37_METBU/310-333
Q131K8_RHOPS/280-301
Q13AZ1_RHOPS/70-93
Q13EH0_RHOPS/33-56
Q13NW5_BURXL/99-122
Q14FP0_FRAT1/33-56
Q14IH7_FRAT1/76-99
Q16U05_AEDAE/56-79
Q185A4_CLOD6/202-225
Q186X1_CLOD6/186-208
Q187I4_CLOD6/245-266
Q187I4_CLOD6/272-293
Q18A86_CLOD6/137-160
Q18A86_CLOD6/184-207
Q18A87_CLOD6/148-171
Q18B01_CLOD6/300-323
Q18C27_CLOD6/257-279
Q19VF3_METSM/317-340
Q1ASC0_RUBXD/33-56
Q1AVK3_RUBXD/83-106
Q1AWR6_RUBXD/33-56
Q1AWS0_RUBXD/33-56
Q1AXJ2_RUBXD/316-336
Q1B144_MYCSS/33-56
Q1B2B4_MYCSS/516-539
Q1B3G8_MYCSS/39-62
Q1B423_MYCSS/188-211
Q1B4P9_MYCSS/33-56
Q1B8F8_MYCSS/33-56
Q1BUT7_BURCA/117-140
Q1BXX5_BURCA/33-56
Q1C5Z9_YERPA/163-186
Q1CJT7_YERPN/163-186
Q1D7W4_MYXXD/33-56
Q1GPH6_SPHAL/33-56
Q1H2M5_METFK/77-100
Q1H3E9_METFK/203-225
Q1I658_PSEE4/33-56
Q1ICE4_PSEE4/209-230
Q1IW78_DEIGD/33-56
Q1J0A5_DEIGD/33-56
Q1JWH9_DESAC/89-112
Q1JWI0_DESAC/89-112
Q1JXT8_DESAC/580-603
Q1K0B1_DESAC/182-205
Q1K3U3_DESAC/84-107
Q1LKJ8_RALME/33-56
Q1LQY5_RALME/210-232
Q1M708_RHIL3/33-56
Q1MB07_RHIL3/215-237
Q1MPF9_LAWIP/82-105
Q1N6T5_9GAMM/110-133
Q1NID8_9DELT/227-250
Q1NIV1_9DELT/227-250
Q1NQ42_9DELT/649-672
Q1NSV5_9DELT/242-264
Q1NXS9_9DELT/227-250
Q1PBM5_9PSED/30-53
Q1PBM6_9PSED/30-53
Q1PBM7_9PSED/30-53
Q1PBM8_9PSED/30-53
Q1PBM9_9PSED/30-53
Q1PBN2_9PSED/30-53
Q1PBN3_9PSED/30-53
Q1PBN4_9PSED/30-53
Q1PBN5_9PSED/30-53
Q1PBN6_9PSED/30-53
Q1PBN7_9PSED/30-53
Q1PBP1_9PSED/27-50
Q1PBP2_9PSED/27-50
Q1PBP3_9PSED/27-50
Q1PBP4_9PSED/25-48
Q1PBP5_9PSED/27-50
Q1PBP6_9PSED/27-50
Q1PBP8_9PSED/18-41
Q1PBQ0_9PSED/29-52
Q1PBQ1_9PSED/30-53
Q1PBQ2_9PSED/30-53
Q1PBQ4_9PSED/30-53
Q1PVD2_9BACT/243-266
Q1PVD2_9BACT/273-296
Q1PWG6_9BACT/563-586
Q1PWN6_9BACT/61-81
Q1Q5P1_9BACT/499-522
Q1QE47_PSYCK/33-56
Q1QHD9_NITHX/54-77
Q1QIU3_NITHX/514-537
Q1V7Z0_VIBAL/703-722
Q1VDJ1_VIBAL/132-155
Q1YLE5_MOBAS/515-538
Q1YR84_9GAMM/33-56
Q1YYV1_PHOPR/28-47
Q1YZB1_PHOPR/458-481
Q1Z3P8_PHOPR/513-536
Q1Z476_PHOPR/106-129
Q1Z476_PHOPR/136-159
Q1Z507_PHOPR/151-174
Q1Z642_PHOPR/154-177
Q1ZEG3_9GAMM/106-129
Q1ZEG3_9GAMM/136-159
Q1ZS14_PHOAS/107-130
Q1ZS14_PHOAS/137-160
Q1ZSV6_PHOAS/139-162
Q1ZW74_PHOAS/61-84
Q21BH0_RHOPB/273-293
Q21BW4_RHOPB/33-56
Q21LB2_SACD2/33-56
Q21UJ1_RHOFD/34-52
Q21VM5_RHOFD/33-56
Q21VZ5_RHOFD/77-100
Q21WE5_RHOFD/512-535
Q21XS8_RHOFD/2-25
Q23R26_TETTH/49-71
Q24818_ENTHI/676-699
Q24982_GIAIN/780-803
Q24MP9_DESHY/90-113
Q24PB7_DESHY/206-227
Q24PC7_DESHY/123-146
Q24RV3_DESHY/1-24
Q24RV7_DESHY/1-24
Q24T01_DESHY/258-278
Q24T01_DESHY/37-60
Q24TA9_DESHY/188-211
Q24TA9_DESHY/216-239
Q24W11_DESHY/4-24
Q24Y25_DESHY/6-26
Q24Y49_DESHY/19-39
Q24YW0_DESHY/1-24
Q24YY0_DESHY/9-32
Q27088_TRIVA/675-698
Q27088_TRIVA/727-750
Q27096_TRIVA/71-91
Q28KU6_JANSC/33-56
Q28M36_JANSC/33-56
Q28SF3_JANSC/114-137
Q29F45_DROPS/56-79
Q29ZE0_9BACT/219-237
Q29ZE2_9BACT/123-141
Q2A3R7_FRATH/76-99
Q2A5W1_FRATH/33-56
Q2BP70_9GAMM/108-131
Q2BP70_9GAMM/138-161
Q2C5Q2_9GAMM/107-130
Q2C5Q2_9GAMM/137-160
Q2CEQ1_9RHOB/33-56
Q2FKZ4_METHJ/205-228
Q2FL35_METHJ/38-61
Q2FLM3_METHJ/166-189
Q2FMA0_METHJ/185-208
Q2FQ42_METHJ/13-36
Q2FQG8_METHJ/42-65
Q2FSU9_METHJ/61-84
Q2FT07_METHJ/54-77
Q2GAE1_NOVAD/206-227
Q2GLT7_ANAPZ/33-56
Q2II30_ANADE/33-56
Q2IUJ9_RHOP2/33-56
Q2J0R7_RHOP2/280-301
Q2J2P9_RHOP2/33-56
Q2J4H4_FRASC/33-56
Q2J684_FRASC/33-56
Q2J8K2_FRASC/33-56
Q2JRP8_SYNJA/77-100
Q2K3I3_RHIEC/215-237
Q2KUN4_BORA1/33-56
Q2LPK5_SYNAS/198-221
Q2LTD4_SYNAS/192-215
Q2LWE4_SYNAS/92-115
Q2LWF3_SYNAS/61-84
Q2LXV1_SYNAS/20-40
Q2LY81_SYNAS/253-272
Q2LY81_SYNAS/485-505
Q2LYA9_SYNAS/582-605
Q2LYF1_SYNAS/55-78
Q2NEB0_METST/168-191
Q2NES2_METST/194-217
Q2NEW5_METST/341-364
Q2NFF8_METST/22-45
Q2NFH6_METST/593-616
Q2NG03_METST/35-58
Q2NGF2_METST/160-183
Q2NGI7_METST/205-228
Q2NHI0_METST/37-60
Q2NHI1_METST/38-61
Q2NHQ6_METST/133-155
Q2NHR8_METST/33-56
Q2NHX1_METST/53-76
Q2P1Q0_XANOM/33-56
Q2PBA1_CHICK/48-71
Q2Q0D7_9ZZZZ/14-37
Q2R2X2_ORYSJ/48-71
Q2RG75_MOOTA/602-624
Q2RGD1_MOOTA/18-41
Q2RHA4_MOOTA/7-30
Q2RHA5_MOOTA/84-107
Q2RHA6_MOOTA/2-25
Q2RI07_MOOTA/222-241
Q2RI40_MOOTA/283-306
Q2RIH6_MOOTA/897-920
Q2RIL8_MOOTA/61-84
Q2RIL8_MOOTA/86-109
Q2RIP3_MOOTA/58-76
Q2RJN8_MOOTA/31-54
Q2RKB0_MOOTA/237-258
Q2RLB7_MOOTA/102-125
Q2RUG8_RHORT/89-112
Q2RXN0_RHORT/7-30
Q2RYB3_RHORT/33-56
Q2S3G0_SALRD/33-56
Q2S5Z2_SALRD/67-90
Q2SBR4_HAHCH/33-56
Q2SXW8_BURTA/33-56
Q2SY39_BURTA/232-254
Q2U2M3_ASPOR/68-91
Q2UXM6_CHICK/48-71
Q2VNM5_METAI/33-56
Q2VP82_9ARCH/116-139
Q2VZ52_MAGSA/47-70
Q2W2P2_MAGSA/291-310
Q2W3S9_MAGSA/146-169
Q2W3V6_MAGSA/512-535
Q2W6P4_MAGSA/59-82
Q2Y5H9_NITMU/79-102
Q2YB43_NITMU/33-56
Q2YLE0_BRUA2/33-56
Q30QD6_SULDN/134-156
Q30QG1_SULDN/39-62
Q30VH7_DESDG/235-255
Q30WF2_DESDG/96-116
Q30WX9_DESDG/191-211
Q30X58_DESDG/79-102
Q312Y6_DESDG/235-255
Q314X0_DESDG/142-165
Q314X0_DESDG/189-211
Q31K32_SYNE7/189-208
Q337X2_ORYSJ/47-70
Q38C78_9TRYP/57-80
Q39E54_BURS3/112-135
Q39IA7_BURS3/33-56
Q39QB2_GEOMG/538-561
Q39TF8_GEOMG/321-344
Q39TW1_GEOMG/104-127
Q39UT7_GEOMG/46-69
Q39WM3_GEOMG/188-208
Q3A2Q0_PELCD/584-607
Q3A478_PELCD/89-112
Q3A570_PELCD/268-291
Q3A6K0_PELCD/63-86
Q3A9H8_CARHZ/223-246
Q3A9I2_CARHZ/4-26
Q3AB82_CARHZ/2-25
Q3AB82_CARHZ/29-52
Q3ACD9_CARHZ/11-34
Q3ADK7_CARHZ/237-258
Q3AE73_CARHZ/39-62
Q3AEK0_CARHZ/40-63
Q3AEM2_CARHZ/39-60
Q3AFN1_CARHZ/36-59
Q3AFN2_CARHZ/44-67
Q3AFV2_CARHZ/46-69
Q3AQ86_CHLCH/98-118
Q3AUW6_SYNS9/125-147
Q3B3R5_PELLD/165-188
Q3BUN9_XANC5/33-56
Q3IBI3_9BACT/231-252
Q3IMU2_NATPD/254-275
Q3J3P9_RHOS4/33-56
Q3JBW9_NITOC/105-128
Q3JEM9_NITOC/33-56
Q3JIK0_BURP1/99-122
Q3JQ40_BURP1/33-56
Q3JQX4_BURP1/33-56
Q3MGY5_ANAVT/137-158
Q3R693_XYLFA/33-56
Q3RG37_XYLFA/33-56
Q3S2I8_9FIRM/24-46
Q3SMQ3_THIDA/33-56
Q3SNS8_NITWN/33-56
Q3TIU8_MOUSE/48-71
Q3TJM9_MOUSE/48-71
Q3UHY8_MOUSE/48-71
Q3Z7F1_DEHE1/4-24
Q3Z859_DEHE1/562-585
Q3Z859_DEHE1/592-614
Q3Z8I1_DEHE1/159-182
Q3ZA76_DEHE1/570-593
Q3ZA76_DEHE1/78-101
Q3ZW38_DEHSC/16-39
Q3ZWK4_DEHSC/34-57
Q3ZWK4_DEHSC/526-549
Q3ZX65_DEHSC/159-182
Q3ZXP7_DEHSC/562-585
Q3ZXP7_DEHSC/592-613
Q3ZY73_DEHSC/4-24
Q44302_NOSS1/3-26
Q44508_AZOVI/3-26
Q44513_ANAVA/188-208
Q46178_CLOPE/86-109
Q46507_DESFR/435-458
Q46507_DESFR/465-488
Q46508_DESFR/193-212
Q465R2_METBF/42-65
Q46600_DESVU/35-58
Q46600_DESVU/5-28
Q46606_DESVU/190-211
Q466A6_METBF/30-50
Q467Q9_METBF/606-629
Q467X6_METBF/72-94
Q469E2_METBF/284-307
Q469E3_METBF/287-310
Q46B52_METBF/642-665
Q46BH0_METBF/88-111
Q46CZ1_METBF/18-40
Q46CZ1_METBF/316-339
Q46EQ1_METBF/17-40
Q46EY4_METBF/289-312
Q46FT8_METBF/339-362
Q46GE4_METBF/574-596
Q46YY4_CUPPJ/33-56
Q474X2_CUPPJ/210-232
Q474X2_CUPPJ/579-602
Q474X2_CUPPJ/612-633
Q475D2_CUPPJ/206-228
Q475D6_CUPPJ/33-56
Q47FR7_DECAR/299-317
Q47GW3_DECAR/103-126
Q47SN8_THEFY/33-56
Q48941_METBA/102-125
Q48941_METBA/142-165
Q48941_METBA/175-197
Q48941_METBA/18-40
Q48941_METBA/210-233
Q48941_METBA/267-290
Q48941_METBA/316-339
Q48941_METBA/60-82
Q4ACD2_EDWTA/86-109
Q4C8F3_CROWT/77-100
Q4DLI2_TRYCR/57-80
Q4EDC9_9RICK/33-56
Q4FAB7_TOXGO/59-82
Q4FV42_PSYA2/33-56
Q4HI79_CAMCO/228-251
Q4HPJ2_CAMUP/199-221
Q4J731_SULAC/368-389
Q4JAX3_SULAC/44-67
Q4JBU6_SULAC/58-81
Q4JN00_9BACT/512-535
Q4JUD9_CORJK/33-56
Q4KJV9_PSEF5/214-235
Q4N194_THEPA/61-84
Q4P962_USTMA/52-75
Q4PGY0_USTMA/1-20
Q4PJG0_9BACT/523-546
Q4QCE4_LEIMA/56-79
Q4QLP0_HAEI8/141-164
Q4R772_MACFA/48-71
Q4T329_TETNG/48-71
Q4U8J4_THEAN/61-84
Q4UTT2_XANC8/33-56
Q4WT73_ASPFU/66-89
Q4X5R7_PLACH/62-85
Q4ZPK5_PSEU2/84-107
Q502R2_DANRE/48-71
Q50505_METTF/10-31
Q50505_METTF/44-66
Q50743_METTF/187-209
Q53043_RHORU/2-25
Q55456_SYNY3/155-177
Q57BB5_BRUAB/33-56
Q57LG2_SALCH/173-195
Q57LG2_SALCH/205-228
Q59262_CLOAB/139-159
Q59338_DESVU/40-63
Q59574_METTF/122-145
Q59575_METTF/187-210
Q59575_METTF/232-255
Q59576_METTF/55-77
Q59576_METTF/6-28
Q599G6_DESDE/129-150
Q5AI20_CANAL/63-86
Q5B177_EMENI/1-20
Q5BDX4_EMENI/48-71
Q5C0Q9_SCHJA/62-85
Q5CH42_CRYHO/61-84
Q5DM85_NYCOV/204-226
Q5FF35_EHRRG/33-56
Q5FPP3_GLUOX/33-56
Q5GS67_WOLTR/33-56
Q5GYP6_XANOR/33-56
Q5HCF3_EHRRW/33-56
Q5JDX6_PYRKO/45-68
Q5JE28_PYRKO/7-30
Q5JFG4_PYRKO/67-90
Q5JIK1_PYRKO/76-99
Q5KN88_CRYNE/48-71
Q5L986_BACFN/191-214
Q5LEG2_BACFN/193-212
Q5LEU3_BACFN/8-31
Q5LM61_SILPO/15-38
Q5N1S7_SYNP6/200-219
Q5NE87_FRATT/33-56
Q5NH25_FRATT/76-99
Q5P0H6_AROAE/70-93
Q5P0H9_AROAE/83-106
Q5P4B5_AROAE/125-148
Q5P7Q6_AROAE/130-153
Q5P9C9_ANAMM/33-56
Q5PLN8_SALPA/82-105
Q5R6J2_PONAB/48-71
Q5WBE7_BACSK/372-393
Q5WD50_BACSK/33-56
Q5WEM0_BACSK/33-56
Q5WJL6_BACSK/140-159
Q5WJL6_BACSK/183-206
Q5WVC8_LEGPL/33-56
Q5X3Y3_LEGPA/33-56
Q5XQ99_9ARCH/22-43
Q5YPF0_NOCFA/39-62
Q5YQD8_NOCFA/33-56
Q5YWK6_NOCFA/39-62
Q5YZY7_NOCFA/39-62
Q5ZJX6_CHICK/48-71
Q5ZU84_LEGPH/33-56
Q603B3_METCA/105-128
Q603J2_METCA/191-214
Q604R7_METCA/33-56
Q60AS4_METCA/516-539
Q629S2_BURMA/99-122
Q62J69_BURMA/33-56
Q62LW2_BURMA/33-56
Q63HW9_BURPS/99-122
Q63S62_BURPS/33-56
Q63SW1_BURPS/33-56
Q648V2_9ARCH/185-208
Q64AF1_9ARCH/185-208
Q64AY6_9ARCH/185-208
Q64B88_9ARCH/142-165
Q64BJ5_9ARCH/13-33
Q64BJ5_9ARCH/514-537
Q64BJ5_9ARCH/543-565
Q64C49_9ARCH/625-643
Q64C49_9ARCH/93-113
Q64C51_9ARCH/1056-1079
Q64C51_9ARCH/235-255
Q64CR4_9ARCH/41-64
Q64D26_9ARCH/342-364
Q64DA7_9ARCH/20-42
Q64DW0_9ARCH/185-208
Q64E76_9ARCH/37-60
Q64PE7_BACFR/145-168
Q64PE7_BACFR/191-214
Q64RC4_BACFR/204-227
Q64VS9_BACFR/8-31
Q65Q19_MANSM/150-173
Q65Q74_MANSM/260-282
Q65U32_MANSM/106-129
Q65U32_MANSM/136-159
Q65UM1_MANSM/186-208
Q668P5_YERPS/163-186
Q67J76_SYMTH/2-25
Q67JF9_SYMTH/190-213
Q67JM6_SYMTH/2-25
Q67QZ2_SYMTH/142-159
Q6AA33_PROAC/33-56
Q6ABE6_PROAC/529-552
Q6ADY3_LEIXX/33-56
Q6AIQ0_DESPS/43-66
Q6AKL7_DESPS/190-212
Q6AL36_DESPS/221-241
Q6AMC4_DESPS/200-223
Q6AMC4_DESPS/534-556
Q6AP88_DESPS/540-563
Q6AQ46_DESPS/241-263
Q6AQ69_DESPS/220-237
Q6ARF6_DESPS/60-83
Q6BI91_DEBHA/48-71
Q6CGN0_YARLI/58-81
Q6CSV5_KLULA/48-71
Q6D0M9_ERWCT/53-74
Q6EV38_PSEST/33-56
Q6FD68_ACIAD/101-124
Q6FD68_ACIAD/71-94
Q6FST2_CANGA/48-71
Q6GL91_XENTR/48-71
Q6K3B8_ORYSJ/53-75
Q6L1L2_PICTO/43-66
Q6L1N9_PICTO/119-141
Q6L1N9_PICTO/62-83
Q6L9F4_HELMO/2-25
Q6L9F5_HELMO/30-53
Q6LJK8_PHOPR/51-70
Q6LJL3_PHOPR/184-204
Q6LP36_PHOPR/106-129
Q6LP36_PHOPR/136-159
Q6LQN4_PHOPR/506-529
Q6LR07_PHOPR/473-496
Q6LWT2_METMP/345-368
Q6LWT2_METMP/423-446
Q6LWT2_METMP/449-471
Q6LX50_METMP/3-26
Q6LX89_METMP/308-331
Q6LXG7_METMP/169-192
Q6LXV1_METMP/235-258
Q6LXV2_METMP/122-145
Q6LZ05_METMP/2-25
Q6LZB6_METMP/551-574
Q6M023_METMP/63-86
Q6M023_METMP/93-115
Q6M024_METMP/86-109
Q6M082_METMP/30-53
Q6M089_METMP/44-67
Q6M114_METMP/41-62
Q6M120_METMP/3-26
Q6M135_METMP/10-33
Q6NAG0_RHOPA/263-285
Q6NI07_CORDI/33-56
Q6NXX7_MOUSE/24-47
Q6SI59_METVO/677-697
Q6SSD8_CERAE/48-71
Q6SSD9_MACFA/42-65
Q6TK94_9ROSI/1-16
Q6TK95_SECED/1-16
Q6TK96_9ROSI/1-16
Q6TK97_9ROSI/1-16
Q6TK98_9ROSI/1-16
Q6TK99_9ROSI/1-16
Q6TKA0_CUCPE/1-16
Q6TKA1_BENHI/1-16
Q6TKA2_9ROSI/1-16
Q6TKA3_9ROSI/1-16
Q6TKA4_ECHLO/1-16
Q6TKA5_LAGSI/1-16
Q6TKA6_CITLA/1-16
Q6TKA7_9ROSI/1-16
Q6TKA8_9ROSI/1-16
Q6TKA9_BRYDI/1-16
Q6TKB0_9ROSI/1-16
Q6TKB1_9ROSI/1-16
Q6TKB2_ECBEL/1-16
Q6TNW3_DANRE/48-71
Q703W1_THETE/610-633
Q703X5_THETE/283-306
Q703Y5_THETE/34-57
Q70DV9_THETH/33-56
Q729E9_DESVH/235-255
Q72A93_DESVH/94-116
Q72BM1_DESVH/11-28
Q72D49_DESVH/448-471
Q72D50_DESVH/46-65
Q72E92_DESVH/71-94
Q72GN9_THET2/33-56
Q72LA5_THET2/83-106
Q72MD6_LEPIC/195-211
Q73IR0_WOLPM/33-56
Q73K51_TREDE/238-259
Q73KQ0_TREDE/304-327
Q73KQ0_TREDE/848-871
Q73N78_TREDE/142-165
Q73WD4_MYCPA/33-56
Q73WQ3_MYCPA/33-56
Q73YB7_MYCPA/33-56
Q742L0_MYCPA/39-62
Q749N4_GEOSL/4-25
Q749R1_GEOSL/465-486
Q74BI8_GEOSL/578-601
Q74DA1_GEOSL/21-44
Q74DS6_GEOSL/46-69
Q74EQ1_GEOSL/79-102
Q74GA3_GEOSL/538-561
Q74H03_GEOSL/236-256
Q74MU8_NANEQ/44-67
Q74ZS3_ASHGO/48-71
Q75FU7_LEPIC/33-56
Q75M00_ORYSJ/169-188
Q75PV8_BOMMO/56-79
Q76M75_THEPR/67-90
Q7CJE5_YERPE/163-186
Q7CVN2_AGRT5/217-238
Q7DI18_PSEPU/33-56
Q7LYB2_METTH/44-66
Q7M3U1_LEITA/85-108
Q7M972_WOLSU/205-226
Q7M9R6_WOLSU/238-259
Q7MA46_WOLSU/177-200
Q7N4G0_PHOLL/110-133
Q7NSJ0_CHRVO/33-56
Q7NSX7_CHRVO/79-102
Q7PA25_RICSI/37-60
Q7QK72_ANOGA/56-79
Q7RGX7_PLAYO/62-85
Q7SD02_NEUCR/46-69
Q7U0G5_MYCBO/33-56
Q7UEP4_RHOBA/33-56
Q7V9W0_PROMA/108-131
Q7VTF8_BORPE/33-56
Q7W5G2_BORPA/16-39
Q7WBA0_BORPA/207-229
Q7WCZ7_BORBR/16-39
Q7WMR9_BORBR/207-229
Q7XY31_GRIJA/49-72
Q7YJ13_NICTO/12-33
Q7YJ33_NICSY/7-28
Q7ZVF6_DANRE/48-71
Q7ZWZ3_XENLA/48-71
Q82IK4_STRAW/33-56
Q82KS6_STRAW/33-56
Q82M24_STRAW/190-212
Q82Y79_NITEU/33-56
Q835I7_ENTFA/195-217
Q83DW1_COXBU/33-56
Q83MT3_TROWT/33-56
Q83NR2_TROW8/33-56
Q869B1_ENTHI/144-167
Q869B1_ENTHI/190-213
Q87A54_XYLFT/33-56
Q87GW8_VIBPA/132-155
Q87IX1_VIBPA/633-656
Q87IX1_VIBPA/696-715
Q891G1_CLOTE/134-157
Q891G1_CLOTE/181-204
Q894Q5_CLOTE/263-283
Q896I0_CLOTE/166-189
Q899J2_CLOTE/111-134
Q89XZ8_BRAJA/33-56
Q8A6P3_BACTN/138-161
Q8A6P3_BACTN/184-207
Q8A7D0_BACTN/245-268
Q8ABI6_BACTN/194-214
Q8D9L0_VIBVU/443-466
Q8E9C7_SHEON/96-119
Q8EGE1_SHEON/133-156
Q8ENA7_OCEIH/33-56
Q8EQH0_OCEIH/33-56
Q8EXV0_LEPIN/33-56
Q8EYY2_LEPIN/195-211
Q8FQF9_COREF/33-56
Q8FYU1_BRUSU/33-56
Q8G432_BIFLO/33-56
Q8GBF7_WOLSU/135-155
Q8GQP0_THAAR/14-37
Q8GQP0_THAAR/43-66
Q8HVK1_TRICG/57-79
Q8I6Z4_PLAF7/62-85
Q8KE26_CHLTE/98-118
Q8KFB8_CHLTE/23-45
Q8KSF1_RHOMR/33-56
Q8L3B2_AZOEV/70-90
Q8L8I4_ORYSJ/48-71
Q8MYK1_9TRYP/57-80
Q8NJ30_HORWE/1-20
Q8NLI3_CORGL/33-56
Q8NRE7_CORGL/33-56
Q8P9V4_XANCP/33-56
Q8PLN3_XANAC/33-56
Q8PRY8_METMA/675-697
Q8PSN6_METMA/216-239
Q8PU10_METMA/189-211
Q8PV81_METMA/574-596
Q8PVV3_METMA/178-201
Q8PW09_METMA/336-359
Q8PWL9_METMA/175-197
Q8PWL9_METMA/316-339
Q8PY78_METMA/59-82
Q8PY78_METMA/90-111
Q8PY94_METMA/17-40
Q8PZR6_METMA/42-65
Q8Q0S8_METMA/72-94
Q8R8U9_THETN/62-85
Q8R8U9_THETN/91-114
Q8R8V0_THETN/61-84
Q8R8V0_THETN/86-109
Q8RAJ7_THETN/40-63
Q8RB35_THETN/58-81
Q8RST8_ERWCH/109-132
Q8SU15_ENCCU/51-73
Q8T8P2_DICDI/48-71
Q8THX8_METAC/478-498
Q8TIB3_METAC/59-82
Q8TIB3_METAC/90-111
Q8TID3_METAC/17-40
Q8TIF8_METAC/33-56
Q8TIH5_METAC/316-339
Q8TIH9_METAC/195-217
Q8TL38_METAC/42-65
Q8TLX9_METAC/704-726
Q8TLZ5_METAC/72-94
Q8TNN8_METAC/3-26
Q8TRY0_METAC/339-362
Q8TRY9_METAC/579-601
Q8TTX0_METAC/316-339
Q8TUN3_METAC/57-80
Q8TUX7_METKA/105-124
Q8TUX7_METKA/126-145
Q8TV22_METKA/37-60
Q8TVZ8_METKA/87-110
Q8TVZ9_METKA/62-85
Q8TVZ9_METKA/83-106
Q8TWE9_METKA/27-50
Q8TWN1_METKA/237-260
Q8TWV1_METKA/187-210
Q8TY46_METKA/10-33
Q8TY46_METKA/117-140
Q8TY47_METKA/221-244
Q8TY47_METKA/42-65
Q8TZ48_METKA/49-72
Q8TZ55_METKA/69-92
Q8U024_PYRFU/66-89
Q8U306_PYRFU/44-67
Q8U4J1_PYRFU/51-74
Q8XHB0_CLOPE/130-153
Q8XHB0_CLOPE/177-200
Q8XK67_CLOPE/172-194
Q8XLH6_CLOPE/167-190
Q8XNQ6_CLOPE/113-133
Q8XRM4_RALSO/33-56
Q8Y0D0_RALSO/33-56
Q8YJ09_BRUME/33-56
Q8YUN1_NOSS1/137-158
Q8YZB0_NOSS1/77-100
Q8Z2C3_SALTI/82-105
Q8ZT17_PYRAE/352-375
Q8ZVC5_PYRAE/43-66
Q8ZXX6_PYRAE/34-57
Q8ZXX6_PYRAE/74-97
Q92L28_RHIME/33-56
Q93D16_ACIAD/33-56
Q93HX5_MAGMG/136-159
Q93V06_EUBAC/187-206
Q93YY0_WHEAT/48-71
Q96ZJ8_SULTO/320-342
Q96ZZ0_SULTO/610-630
Q974C0_SULTO/560-583
Q975V6_SULTO/44-67
Q977Z2_THEVO/46-69
Q97AG2_THEVO/23-46
Q97AG2_THEVO/65-88
Q97B81_THEVO/567-589
Q97E85_CLOAB/115-137
Q97HL0_CLOAB/552-575
Q97IX5_CLOAB/197-220
Q97V40_SULSO/359-381
Q980K5_SULSO/44-67
Q98BE4_RHILO/107-130
Q98FB2_RHILO/33-56
Q98SB3_GUITH/53-76
Q9AIK3_BILWA/251-274
Q9AIR0_PSEFL/33-56
Q9APS0_CARHY/143-164
Q9CBX7_MYCLE/33-56
Q9F335_STRCO/33-56
Q9F8P0_CARHY/78-99
Q9FC76_STRCO/33-56
Q9HI55_THEAC/43-66
Q9HJF7_THEAC/569-590
Q9HKH2_THEAC/24-47
Q9HKH2_THEAC/66-89
Q9I0C7_PSEAE/33-56
Q9K5B8_9DELT/242-264
Q9MES3_9TRYP/64-87
Q9MES4_9TRYP/64-87
Q9P9E2_METMI/3-26
Q9P9J2_METTF/220-243
Q9P9J2_METTF/45-66
Q9PAB7_XYLFA/33-56
Q9RGN3_MEGEL/58-78
Q9RRZ9_DEIRA/78-101
Q9TY15_NYCOV/204-226
Q9U2K8_CAEEL/60-82
Q9UZA4_PYRAB/48-71
Q9UZR8_PYRAB/584-607
Q9V1W3_PYRAB/67-90
Q9V2B1_PYRAB/35-58
Q9V2Y0_METTF/1-24
Q9V2Y0_METTF/168-191
Q9VSS1_DROME/56-79
Q9WXM5_THEMA/541-564
Q9WXM5_THEMA/571-594
Q9X117_THEMA/61-84
Q9X117_THEMA/89-112
Q9X118_THEMA/92-115
Q9X677_SALTY/28-45
Q9X678_9BACT/25-48
Q9XPZ7_9CARY/2-22
Q9YCZ3_AERPE/51-74
Q9YFC1_AERPE/10-33
Q9Z3W6_9RHIZ/132-155
Q9Z4S8_SALTI/131-154
Q9Z5X2_FRASE/33-56
Q9ZBV9_STRCO/192-212
Q9ZH19_DESTE/34-57
Q9ZH19_DESTE/4-27
Q9ZI14_CAMJE/2-25
Q9ZLP2_HELPJ/12-34
Q9ZNE4_CLOPE/140-161
Q9ZNE4_CLOPE/184-206
RLI1_YEAST/48-71
RNFB_ALISL/107-130
RNFB_AROAE/106-129
RNFB_AZOSB/106-129
RNFB_BUCA5/106-129
RNFB_BUCA5/136-159
RNFB_BUCAI/106-129
RNFB_BUCAI/136-159
RNFB_BUCAP/111-134
RNFB_BUCAP/141-164
RNFB_BUCAT/106-129
RNFB_BUCAT/136-159
RNFB_ECO24/110-133
RNFB_ECO24/140-163
RNFB_ECO27/110-133
RNFB_ECO27/140-163
RNFB_ECO45/110-133
RNFB_ECO45/140-163
RNFB_ECO55/110-133
RNFB_ECO55/140-163
RNFB_ECO57/110-133
RNFB_ECO57/140-163
RNFB_ECO5E/110-133
RNFB_ECO5E/140-163
RNFB_ECO7I/110-133
RNFB_ECO7I/140-163
RNFB_ECO81/110-133
RNFB_ECO81/140-163
RNFB_ECOHS/110-133
RNFB_ECOHS/140-163
RNFB_ECOK1/110-133
RNFB_ECOK1/140-163
RNFB_ECOL6/110-133
RNFB_ECOL6/140-163
RNFB_ECOLC/110-133
RNFB_ECOLC/140-163
RNFB_ECOLI/110-133
RNFB_ECOLI/140-163
RNFB_ECOSE/110-133
RNFB_ECOSE/140-163
RNFB_ECOSM/110-133
RNFB_ECOSM/140-163
RNFB_ECOUT/110-133
RNFB_ECOUT/140-163
RNFB_ERWT9/109-132
RNFB_HAEIN/103-126
RNFB_HAEIN/133-156
RNFB_MAGSM/103-126
RNFB_RHOCA/105-128
RNFB_RHOCA/135-158
RNFB_SALA4/110-133
RNFB_SALA4/140-163
RNFB_SALCH/110-133
RNFB_SALCH/140-163
RNFB_SALDC/110-133
RNFB_SALDC/140-163
RNFB_SALEP/110-133
RNFB_SALEP/140-163
RNFB_SALG2/110-133
RNFB_SALG2/140-163
RNFB_SALHS/110-133
RNFB_SALHS/140-163
RNFB_SALNS/110-133
RNFB_SALNS/140-163
RNFB_SALPA/110-133
RNFB_SALPA/140-163
RNFB_SALPB/110-133
RNFB_SALPB/140-163
RNFB_SALPC/110-133
RNFB_SALPC/140-163
RNFB_SALPK/110-133
RNFB_SALPK/140-163
RNFB_SALSV/110-133
RNFB_SALSV/140-163
RNFB_SALTI/110-133
RNFB_SALTI/140-163
RNFB_SALTY/110-133
RNFB_SALTY/140-163
RNFB_SHEPA/107-130
RNFB_SHEPA/137-160
RNFB_SHEPW/107-130
RNFB_SHEPW/137-160
RNFB_SHESH/107-130
RNFB_SHESH/137-160
RNFB_SHIB3/110-133
RNFB_SHIB3/140-163
RNFB_SHIBS/110-133
RNFB_SHIBS/140-163
RNFB_SHIFL/110-133
RNFB_SHIFL/140-163
RNFB_SHISS/110-133
RNFB_SHISS/140-163
RNFB_THIDA/106-129
RNFB_TOLAT/108-131
RNFB_TOLAT/138-161
RNFB_VIBF1/107-130
RNFB_VIBF1/137-160
RNFB_VIBFM/107-130
RNFB_VIBFM/137-160
RNFB_VIBHB/107-130
RNFB_VIBHB/137-160
RNFB_VIBSL/107-130
RNFB_VIBSL/137-160
RNFB_VIBVU/107-130
RNFB_VIBVU/137-160
RNFB_VIBVY/107-130
RNFB_VIBVY/137-160
RPOD_ARCFU/166-189
RPOD_ARCFU/196-219
VHCB_METVO/102-125
VHCB_METVO/25-48
VHCB_METVO/68-88
VHUB_METJA/135-158
VHUB_METJA/164-187
VHUB_METJA/203-226
VHUB_METJA/302-322
VHUB_METJA/32-52
VHUB_METJA/336-359
VHUB_METVO/125-148
VHUB_METVO/154-177
VHUB_METVO/194-215
VHUB_METVO/307-327
VHUB_METVO/341-364
VHUB_METVO/4-27
VHUB_METVO/56-79
VHUB_METVO/84-107
VORD_PYRAB/76-99
VORD_PYRFU/76-99
VORD_PYRHO/46-69
VORD_PYRHO/76-99
Y1043_HAEIN/141-164
Y1043_HAEIN/50-69
Y1043_HAEIN/77-100
Y1302_METJA/51-74
Y1302_METJA/93-114
Y1303_METJA/105-126
Y1303_METJA/174-197
Y1303_METJA/223-245
Y1303_METJA/262-282
Y1303_METJA/288-311
Y1303_METJA/375-398
Y1303_METJA/444-467
Y1303_METJA/470-492
Y1303_METJA/73-96
Y1349_METJA/13-36
Y1684_METTH/365-387
Y208_METJA/152-175
Y208_METJA/181-204
Y264_METJA/18-41
Y264_METJA/73-96
Y514_METJA/126-149
Y514_METJA/156-179
Y514_METJA/193-216
Y514_METJA/222-245
Y514_METJA/40-63
Y514_METJA/71-94
Y51A_METJA/138-161
Y51A_METJA/32-55
Y51A_METJA/63-86
Y51B_METJA/124-147
Y51B_METJA/275-298
Y51B_METJA/306-329
Y51B_METJA/80-103
Y578_METJA/69-92
Y578_METJA/94-117
Y719_METJA/55-78
Y726_METJA/162-185
Y749_METJA/187-208
Y870_METJA/488-511
Y870_METJA/518-540
Y934_METJA/147-170
Y934_METJA/41-63
Y934_METJA/66-88
Y934_METJA/92-115
YDHY_SHIFL/149-170
YDHY_SHIFL/178-199
YFHL_ECOLI/3-25
YFRA_PROVU/58-81
YGFS_ECOLI/79-102
YGFT_ECOLI/80-103
YGL5_GEOSE/21-43
YJGC_BACSU/141-160
YJJW_ECOLI/41-63
YNFG_ECOLI/92-115
YOX6_SCHPO/48-71
YSAA_ECOLI/82-105
