# Supplementary material for: Contact prediction is hardest for the most informative contacts, but improves with the incorporation of contact potentials
Source: PLoS One. 2018 Jun 28;13(6):e0199585. doi: 10.1371/journal.pone.0199585 (PMC6023208; doi:10.1371/journal.pone.0199585)
Supplement: S1 Data — Each file in the ‘alignments’ directory herein corresponds to a protein family’s alignment and contains the accession number and sequence range of each sequence in the alignment. (TAR.GZ) [file pone.0199585.s001.tar.gz › alignments/MerR]

A0A7Q0_9CAUD/5-41
A0ABY3_STRAM/12-49
A0K1F4_ARTS2/5-38
A0K300_BURCH/2-39
A0K8Z1_BURCH/2-39
A0KLR7_AERHH/7-43
A0L3C3_SHESA/9-46
A0LU87_ACIC1/12-53
A0NYA7_9RHOB/2-39
A0P074_9RHOB/49-86
A0PKC0_MYCUA/5-42
A0PSH8_MYCUA/13-54
A0QGN5_MYCA1/13-54
A0QYG1_MYCS2/13-54
A0YME7_LYNSP/2-38
A0YTI8_LYNSP/11-49
A0ZCA9_NODSP/7-46
A0ZD57_NODSP/5-41
A0ZDF6_NODSP/5-41
A0ZDV2_NODSP/10-47
A1AIQ2_ECOK1/13-49
A1AYI1_PARDP/3-40
A1B4J0_PARDP/3-40
A1JUB4_YERE8/41-71
A1K8T0_AZOSB/4-40
A1KCL9_AZOSB/6-43
A1KJP0_MYCBP/13-54
A1RH16_SHESW/2-39
A1S2K0_SHEAM/3-40
A1SAZ3_SHEAM/2-38
A1SK80_NOCSJ/16-57
A1T9T6_MYCVP/13-54
A1TPG6_ACIAC/38-74
A1UGX3_MYCSK/13-54
A1UL46_MYCSK/7-43
A1UP58_MYCSK/9-46
A1VSY0_POLNA/8-44
A1VUQ4_POLNA/12-49
A1W5J8_ACISJ/9-46
A1W5R5_ACISJ/2-39
A1WM60_VEREI/2-39
A2SGD0_METPP/2-39
A2SLP8_METPP/11-48
A2VIU7_MYCTU/13-54
A2VWT5_9BURK/2-39
A2W650_9BURK/2-39
A2W8T7_9BURK/2-39
A3D2Q9_SHEB5/2-38
A3IPZ7_9CHRO/8-45
A3ITN8_9CHRO/6-42
A3IVK2_9CHRO/5-41
A3KB17_9RHOB/43-80
A3KKT1_STRAM/5-41
A3KKU0_STRAM/22-63
A3LC97_PSEAE/9-46
A3N1R2_ACTP2/2-39
A3PGT7_RHOS1/23-60
A3PI20_RHOS1/7-42
A3Q0H6_MYCSJ/13-54
A3Q5J4_MYCSJ/7-43
A3Q8K6_MYCSJ/9-46
A3Q9Z7_SHELP/2-37
A3QJN7_SHELP/2-39
A3S8K5_9RHOB/2-38
A3SDM5_9RHOB/3-40
A3SRV2_9RHOB/3-40
A3STG6_9RHOB/2-38
A3T1Z7_9RHOB/2-38
A3T2P9_9RHOB/43-80
A3TJZ5_9MICO/2-39
A3TQL6_9MICO/13-48
A3TSN4_9RHOB/3-40
A3TT83_9RHOB/8-43
A3U322_9RHOB/7-42
A3UEX6_9RHOB/8-44
A3V146_9RHOB/3-39
A3VH20_9RHOB/2-38
A3VKR9_9RHOB/7-42
A3W3N8_9RHOB/5-42
A3W6S1_9RHOB/2-38
A3W8I3_9RHOB/2-38
A3W8M5_9RHOB/43-80
A3WCD0_9SPHN/44-79
A3WJQ1_9GAMM/9-47
A3X3A2_9RHOB/2-38
A3Y9P9_9GAMM/9-45
A4A3F4_9GAMM/2-39
A4A4B2_9GAMM/3-40
A4AE90_9GAMM/11-46
A4AHX4_9ACTN/15-56
A4B8Z4_9GAMM/7-43
A4BN84_9GAMM/2-39
A4EF19_9RHOB/2-38
A4EKJ4_9RHOB/6-42
A4EPG8_9RHOB/5-36
A4EQI6_9RHOB/2-38
A4EZA0_9RHOB/8-44
A4F0G6_9RHOB/3-40
A4FG44_SACEN/2-40
A4FIR7_SACEN/5-42
A4GW40_RHILT/2-38
A4IVN6_SALNS/9-46
A4JG98_BURVG/2-39
A4JL01_BURVG/17-54
A4JUW1_BURVG/2-39
A4JV36_BURVG/2-39
A4KHX9_MYCTU/13-54
A4QIG5_CORGB/30-71
A4SLH2_AERS4/9-45
A4TA84_MYCGI/13-54
A4TAS1_MYCGI/2-39
A4TSN8_YERPP/55-85
A4VQ08_PSEU5/6-43
A4X797_SALTO/11-47
A4X7Y8_SALTO/5-40
A4XD03_SALTO/3-40
A4XJ35_CALS8/4-40
A4XQG4_PSEMY/2-39
A4Y222_SHEPC/2-39
A4Z2C5_BRASO/2-39
A5CM50_CLAM3/16-53
A5CNQ3_CLAM3/23-59
A5EAA4_BRASB/2-39
A5FMR4_FLAJ1/2-42
A5FTC5_ACICJ/2-39
A5FTK4_ACICJ/1-30
A5FTS2_ACICJ/2-39
A5FUF1_ACICJ/49-84
A5FUN6_ACICJ/7-46
A5FXK9_ACICJ/3-40
A5G9Z0_GEOUR/39-76
A5GA50_GEOUR/12-49
A5GEE0_GEOUR/10-47
A5HZQ1_CLOBH/6-43
A5KJ84_9FIRM/5-42
A5U3J5_MYCTA/13-54
A5UU32_ROSS1/13-49
A5VNF0_BRUO2/2-39
A5W0U1_PSEP1/2-38
A5W1R3_PSEP1/2-38
A5W3X6_PSEP1/2-39
A5W6P4_PSEP1/10-46
A5WAH3_PSEP1/2-39
A5WNF4_MYCTF/13-54
A6BF46_9FIRM/10-47
A6BF54_9FIRM/5-42
A6D3J5_9VIBR/13-49
A6D4I9_9VIBR/3-40
A6D8B3_9VIBR/2-39
A6E1L7_9RHOB/2-38
A6E5N5_9RHOB/3-40
A6F5G6_9ALTE/2-39
A6FCP6_9GAMM/5-42
A6FTB4_9RHOB/2-38
A6FUV0_9RHOB/8-43
A6FUV1_9RHOB/7-42
A6M3V3_YERPE/41-71
A6PYC8_CAMFE/6-43
A6SYZ0_JANMA/7-44
A6SZC2_JANMA/14-50
A6T487_JANMA/62-98
A6TGY4_KLEP7/4-40
A6TKI7_ALKMQ/4-41
A6UXH6_PSEA7/6-43
A6VCN6_PSEA7/2-39
A6VMH1_ACTSZ/2-39
A6VN52_ACTSZ/2-39
A6VWT8_MARMS/11-47
A6W9B2_KINRD/11-47
A6W9L1_KINRD/3-40
A6WAQ8_KINRD/12-49
A6X354_OCHA4/18-53
A6X3Z1_OCHA4/2-39
A6X698_OCHA4/2-39
A7BCD5_9ACTO/22-63
A7FRW5_CLOB1/6-43
A7GBA4_CLOBL/6-43
A7HYJ4_PARL1/7-44
A7IDF8_XANP2/13-48
A7IE61_XANP2/32-68
A7IJV0_XANP2/32-67
A7IMG0_XANP2/14-51
A7INR9_XANP2/19-54
A7M7E9_9ENTR/41-72
A7MPG1_ENTS8/3-40
A7MPK7_ENTS8/13-49
A7NKU3_ROSCS/13-49
A7VHT3_9CLOT/6-43
A7ZUT5_ECO24/13-49
A8A7G3_ECOHS/13-49
A8AN40_CITK8/13-49
A8L144_FRASN/39-76
A8L2U2_FRASN/2-38
A8L7T6_FRASN/8-44
A8LF95_FRASN/3-40
A8LH92_FRASN/52-89
A8LUA4_DINSH/43-80
A8LVD5_SALAI/7-44
A8M315_SALAI/4-40
A8M3U8_SALAI/20-61
A8M5J8_SALAI/5-40
A8RNX6_9CLOT/5-42
A8RYP0_9CLOT/15-52
A8T044_9VIBR/5-40
A8TR55_9PROT/11-48
A8TT56_9PROT/8-44
A8TWY7_9PROT/3-39
A8UAD6_9LACT/14-41
A8V3L8_9AQUI/6-42
A8YGC7_MICAE/6-42
A8YW67_LACH4/12-48
A8YX32_LACH4/17-53
A9B542_HERA2/14-50
A9B6X9_HERA2/2-39
A9BPB7_DELAS/12-49
A9BPD6_DELAS/10-46
A9BTB8_DELAS/2-38
A9CJE1_AGRT5/2-39
A9CLL1_AGRT5/2-39
A9DFE0_9GAMM/3-39
A9DSV0_9RHOB/3-40
A9ENX5_9RHOB/2-39
A9EQH2_9RHOB/8-44
A9ET76_9RHOB/2-38
A9EXQ1_9RHOB/3-40
A9GE00_9RHOB/2-39
A9GFN8_9RHOB/8-44
A9GHJ9_9RHOB/3-40
A9GL03_9RHOB/2-38
A9HU88_9RHOB/50-87
A9HUD4_9RHOB/26-63
A9HUK8_9RHOB/2-38
A9HV02_9RHOB/2-38
A9I996_BORPD/11-48
A9I9C3_BORPD/2-39
A9INY5_BORPD/2-39
A9KVG7_SHEB9/15-51
A9M7Q8_BRUC2/2-39
A9MGL6_SALAR/13-49
A9N1Q3_SALPB/13-49
A9R9F6_YERPG/41-71
A9WI72_CHLAA/11-47
A9WUB2_RENSM/10-46
A9ZFI1_YERPE/25-55
A9ZKW6_COXBU/26-63
ADHR_BACSU/2-39
B0A3S7_YERPE/41-71
B0BQJ4_ACTPJ/2-39
B0C156_ACAM1/8-44
B0CJ76_BRUSI/2-39
B0G762_9FIRM/2-39
B0GKQ2_YERPE/41-71
B0GYE3_YERPE/25-55
B0HBT8_YERPE/25-55
B0HNS1_YERPE/25-55
B0HZS5_YERPE/25-55
B0JSC2_MICAN/6-42
B0KD18_THEP3/9-43
B0KG63_PSEPG/10-46
B0MCH9_9FIRM/11-48
B0MEE1_9FIRM/7-44
B0N3F8_9FIRM/2-38
B0P0N8_9CLOT/7-44
B0P951_9FIRM/8-43
B0RFN5_CLAMS/17-53
B0RQE1_XANCB/6-42
B0SUV8_CAUSK/4-41
B0SUX6_CAUSK/2-39
B0U3P6_XYLFM/13-49
B0UVU7_HAES2/2-39
B0VCJ8_ACIBY/9-46
B1C6W9_9FIRM/5-42
B1EQQ1_9ESCH/3-40
B1ERP8_9ESCH/13-49
B1FQJ5_9BURK/2-39
B1FRE0_9BURK/2-39
B1IEP8_CLOBK/6-43
B1IUI8_ECOLC/13-49
B1JBK3_PSEPW/14-50
B1JFB7_PSEPW/2-39
B1JVK9_BURCC/2-39
B1KWS0_CLOBM/6-43
B1LPM8_ECOSM/13-49
B1M045_METRJ/2-39
B1MB64_MYCA9/23-54
B1Q6H5_CLOBO/6-43
B1QLQ2_CLOBO/6-43
B1SXX7_9BURK/2-39
B1TG38_9BURK/2-39
B1VFQ4_CORU7/3-39
B1VGZ1_CORU7/29-70
B1VML8_STRGG/5-41
B1VQF9_STRGG/13-49
B1W1P4_STRGG/12-49
B1W285_STRGG/12-48
B1W4F8_STRGG/2-43
B1WXG9_CYAA5/6-42
B1WYN2_CYAA5/8-45
B1XCU9_ECODH/13-49
B1XLI6_SYNP2/9-47
B1YQN1_BURA4/2-39
B1ZB99_METPB/2-39
B1ZCD9_METPB/4-41
B1ZCE1_METPB/5-42
B1ZCI3_METPB/2-39
B1ZDQ3_METPB/7-44
B2FPN3_STRMK/2-39
B2FTF7_STRMK/6-43
B2HI54_MYCMM/5-42
B2HSX4_MYCMM/13-54
B2J1J9_NOSP7/10-47
B2J6J4_NOSP7/7-46
B2JDI6_BURP8/2-39
B2KAI7_YERPB/41-71
B2N2W3_ECOLX/13-49
B2NQN9_ECO57/13-49
B2P2U7_ECO57/13-49
B2PJC1_ECO57/13-49
B2Q5A8_PROST/26-62
B2S8V9_BRUA1/2-39
B2SJ98_XANOP/10-46
B2SK26_XANOP/6-42
B2TX95_SHIB3/13-49
B2UEY9_RALPJ/9-46
B2UGX8_RALPJ/13-50
B2UJZ1_RALPJ/2-39
B2UQI6_AKKM8/8-46
B2VKF2_ERWT9/14-50
B2ZDP4_SALGL/13-49
B2ZDP5_SALSE/13-49
B2ZDP6_SALTY/13-49
B3A687_ECO57/13-49
B3AH84_ECO57/13-49
B3B005_ECO57/13-49
B3BC40_ECO57/13-49
B3BTN7_ECO57/13-49
B3DT19_BIFLD/4-31
B3DUN6_METI4/6-43
B3DW77_METI4/6-43
B3DW85_METI4/6-43
B3DYB8_METI4/6-43
B3DYH5_METI4/6-43
B3DYM1_METI4/6-43
B3DYR1_METI4/6-43
B3DZZ2_METI4/6-43
B3E029_METI4/6-43
B3E0V3_METI4/12-49
B3G1Z0_PSEAE/6-43
B3H234_ACTP7/2-39
B3HID2_ECOLX/13-49
B3HRU9_ECOLX/13-49
B3I399_ECOLX/13-49
B3IGQ7_ECOLX/13-49
B3PFX3_CELJU/2-39
B3PQ61_RHIE6/14-50
B3Q0Y9_RHIE6/5-42
B3Q0Z6_RHIE6/2-38
B3R7P5_CUPTR/2-39
B3RCN5_CUPTR/15-51
B3T6C2_9ZZZZ/6-43
B3WFT4_PSEAE/9-46
B3WIZ4_ECOLX/13-49
B3WYR2_SHIDY/13-49
B3XCH8_ECOLX/13-49
B3YHT5_SALET/13-49
B3ZCG1_BACCE/5-42
B4A9X3_SALNE/13-49
B4EF07_BURCJ/2-39
B4F101_PROMH/2-39
B4R8H8_PHEZH/20-56
B4R9S7_PHEZH/5-42
B4R9W7_PHEZH/2-39
B4RA99_PHEZH/7-43
B4RIH8_PHEZH/2-39
B4STQ1_STRM5/2-39
B4T1W1_SALNS/13-49
B4TDP9_SALHS/13-49
B4TRJ3_SALSV/13-49
B4UYU0_9ACTO/12-49
B4V0Z2_9ACTO/13-49
B4VBB3_9ACTO/5-41
B4VD00_9ACTO/16-57
B4VG75_9ACTO/12-48
B4VH02_9CYAN/16-53
B4VLB3_9CYAN/2-38
B4VWR3_9CYAN/5-41
B4WBH8_9CAUL/3-40
B4X412_9GAMM/14-50
B5BJY8_SALPK/13-49
B5BVY4_SALET/13-49
B5CDR6_SALET/13-49
B5CLZ8_9FIRM/3-40
B5EK60_ACIF5/5-42
B5F2E1_SALA4/13-49
B5FK03_SALDC/2-39
B5FQT9_SALDC/13-49
B5GFC1_9ACTO/32-73
B5GG53_9ACTO/5-41
B5GGB7_9ACTO/30-66
B5GN83_STRCL/14-50
B5GQJ0_STRCL/5-41
B5GYF2_STRCL/11-48
B5GYZ3_STRCL/3-44
B5GZ87_STRCL/2-39
B5GZX8_STRCL/12-48
B5H7Y4_STRPR/22-63
B5HAS9_STRPR/6-43
B5HC78_STRPR/13-49
B5HT83_9ACTO/5-41
B5I0R4_9ACTO/22-63
B5I336_9ACTO/12-48
B5IN38_9CHRO/12-49
B5IXE6_9RHOB/3-40
B5MPY7_SALET/13-49
B5MYK4_SALET/13-49
B5N8U3_SALET/13-49
B5NP95_SALET/13-49
B5P695_SALET/13-49
B5PIU1_SALET/13-49
B5PY57_SALHA/13-49
B5Q4I5_SALVI/13-49
B5QIV4_CAMJE/6-43
B5QZ90_SALEP/13-49
B5R930_SALG2/13-49
B5RWB7_RALSO/15-52
B5SL99_RALSO/15-52
B5W0N6_SPIMA/6-42
B5W0S7_SPIMA/16-52
B5W159_SPIMA/8-46
B5W2D0_SPIMA/6-42
B5W351_SPIMA/6-42
B5W422_SPIMA/6-42
B5W6P4_SPIMA/6-42
B5WRI0_9BURK/2-39
B5XXV0_KLEP3/13-49
B5Z1C3_ECO5E/13-49
B6A446_RHILW/2-38
B6AQH5_9BACT/4-41
B6BAY5_9RHOB/8-44
B6BFD5_9RHOB/42-79
B6BG86_9RHOB/45-82
B6EQK4_ALISL/9-45
B6FSY1_9CLOT/14-52
B6I5T0_ECOSE/13-49
B6R2V2_9RHOB/49-86
B6WQ08_9DELT/9-45
B6XD72_9ENTR/26-62
B6ZVG0_ECO57/13-49
B7K0N6_CYAP8/5-41
B7K4D6_CYAP8/7-43
B7KPB3_METC4/2-39
B7KQJ3_METC4/7-44
B7LB12_ECO55/13-49
B7LVN1_ESCF3/13-49
B7LZ30_ECO8A/13-49
B7MJ60_ECO45/13-49
B7MSG9_ECO81/13-49
B7N177_ECO81/3-40
B7NH79_ECOLU/13-49
B7NHA0_ECO7I/13-49
B7QS08_9RHOB/8-44
B7QSI4_9RHOB/2-38
B7R7Y7_9THEO/4-40
B7R886_9THEO/4-40
B7SJN5_PSEAE/9-46
B7U9A2_9PSED/13-49
B7UPN2_ECO27/13-49
B7V562_PSEA8/9-46
B7WTS3_COMTE/9-46
B7X1B2_COMTE/18-54
B7X8I0_STRTI/5-42
B8DAR3_LISMH/20-57
B8G1B9_DESHD/5-42
B8GNJ1_THISH/4-41
B8HJ62_ARTCA/2-39
B8IGD2_METNO/2-39
B8KYP6_9GAMM/2-37
B8LAF7_9GAMM/2-39
B8ZSN8_MYCLB/13-54
B9BYT7_9BURK/2-39
B9C848_9BURK/2-39
B9J1C3_BACCQ/5-42
B9JU19_AGRVS/2-39
B9JYA7_AGRVS/2-38
B9KLH0_RHOSK/3-40
B9LCD1_CHLSY/11-47
B9NHB6_POPTR/10-46
B9NM15_9RHOB/2-38
B9NY59_9RHOB/62-99
B9QV95_9RHOB/5-41
B9R0Y4_9RHOB/2-38
B9TQW9_RICCO/2-38
B9XUC6_HELPY/7-44
BLTR_BACSU/10-47
BMRR_BACSU/7-45
C0C0Q0_9CLOT/5-42
C0CUI8_9CLOT/15-52
C0D3E4_9CLOT/2-39
C0DT69_EIKCO/3-40
C0EF45_9CLOT/5-42
C0GGY1_9FIRM/5-42
C0Q545_SALPC/13-49
C0RGR9_BRUMB/2-39
C0VS05_9CORY/2-39
C0VWE3_9CORY/31-72
C0W1J0_9ACTO/29-70
C0WLD7_9CORY/2-43
C0WXN4_LACFE/5-42
C0XSZ2_9CORY/2-39
C0XT59_9CORY/23-64
C0XTN7_9CORY/2-39
C0ZD53_BREBN/5-42
C0ZMH1_RHOE4/2-39
C0ZZZ6_RHOE4/24-54
C1A3A1_RHOE4/12-48
C1ABN4_GEMAT/11-48
C1APA5_MYCBT/13-54
C1AR73_RHOOB/39-65
C1ARB9_RHOOB/5-42
C1AS12_RHOOB/11-48
C1ASV5_RHOOB/25-55
C1AXW6_RHOOB/12-48
C1B0C1_RHOOB/6-44
C1D415_DEIDV/8-44
C1DHZ4_AZOVD/2-39
C1DNM2_AZOVD/2-39
C1FTY0_CLOBJ/6-43
C1FTZ5_CLOBJ/6-43
C1HQA3_9ESCH/13-49
C1MEV3_9ENTR/2-39
C1MFJ0_9ENTR/13-49
C1NAU1_9ESCH/13-49
C2CME1_CORST/25-66
C2CN44_CORST/2-39
C2DTF2_ECOLX/13-49
C2GF30_9CORY/2-39
C2GHE9_9CORY/2-43
C2GUI4_BIFLI/4-31
C2HE43_ENTFC/30-51
C2HW92_VIBCH/2-39
C2KTE7_9ACTO/5-41
C2LIK3_PROMI/2-39
C2N890_BACCE/5-38
C2QKL8_BACCE/8-46
C2REW8_BACCE/5-42
C2SG16_BACCE/16-54
C2VVJ3_BACCE/8-45
C2YNY7_BACCE/5-38
C2Z3V5_BACCE/12-50
C2ZKE1_BACCE/12-50
C2ZQ69_BACCE/29-64
C3AIB2_BACMY/6-44
C3AN54_BACMY/3-38
C3AV81_BACMY/18-55
C3B027_BACMY/6-44
C3BGV7_9BACI/6-44
C3BMH5_9BACI/3-38
C3BYT3_BACTU/6-44
C3C3Y9_BACTU/8-45
C3ESA4_BACTK/5-38
C3HEY1_BACTU/6-44
C3I7U2_BACTU/5-42
C3JDN0_RHOER/2-39
C3JF36_RHOER/20-56
C3JWM7_RHOER/24-54
C3JWR2_RHOER/12-48
C3K833_PSEFS/2-39
C3K928_PSEFS/7-43
C3KQ38_RHISN/2-39
C3L1N3_CLOB6/6-43
C3PG67_CORA7/2-39
C3PGE3_CORA7/31-70
C3RIN3_9FIRM/2-38
C3RNI8_9FIRM/2-38
C3SHD2_ECOLX/13-49
C4HB52_YERPE/41-71
C4I0J9_YERPE/66-96
C4KBV6_THASP/2-39
C4LAL5_TOLAT/7-44
C4NV46_ECOLX/9-46
C4NVM5_SALCH/9-46
C4RBI7_9ACTO/26-62
C4RCG7_9ACTO/20-61
C4RCK9_9ACTO/5-41
C4REU4_9ACTO/7-44
C4RGF1_9ACTO/2-38
C4WMB1_9RHIZ/29-65
C4X100_KLEPN/13-49
C4Z618_EUBE2/16-53
C5A157_ECOBW/13-49
C5A8L0_BURGB/7-43
C5B3T0_METEA/2-39
C5C3C0_BEUC1/2-39
C5C6E8_BEUC1/38-79
C5CAI5_MICLC/21-62
C5CJZ1_VARPS/17-53
C5CVI7_VARPS/7-43
C5EV94_9FIRM/6-43
C5EZ15_9HELI/6-43
C5II16_9NOCA/23-59
C5T5J3_ACIDE/2-39
C5T5J5_ACIDE/2-39
C5T8Y7_ACIDE/9-46
C5T9X0_ACIDE/13-50
C5VUF3_9VIRU/5-41
C5WBU5_ECOBB/13-49
C6AY23_RHILS/14-50
C6B7V7_RHILS/2-38
C6BHA9_RALP1/13-50
C6BLN2_RALP1/2-39
C6BR75_RALP1/2-39
C6DR53_MYCTK/13-54
C6ED61_ECOBD/13-49
C6M9Y0_NEISI/3-40
C6PRU2_9CLOT/2-39
C6PS34_9CLOT/2-39
C6PU92_9CLOT/5-42
C6Q1B9_9CLOT/12-46
C6RBS3_9CORY/25-66
C6SSY5_STRMN/9-47
C6UK61_ECOBR/13-49
C6V243_ECO5T/13-49
C6W9Y5_ACTMD/14-54
C6WAS2_ACTMD/2-39
C6WBR6_ACTMD/12-49
C6WCE4_ACTMD/19-55
C6WWU3_METML/7-44
C6XL92_HIRBI/2-39
C6XPA2_HIRBI/2-39
C7CEY2_METED/2-39
C7CFT2_METED/5-42
C7IQN2_THEET/4-40
C7IR43_THEET/9-32
C7IUK1_THEET/9-43
C7JJ17_ACEP3/3-40
C7JSR5_ACEPA/3-40
C7K1G2_ACEPA/3-40
C7KA60_ACEPA/3-40
C7KIV8_ACEPA/3-40
C7KSK4_ACEPA/3-40
C7L138_ACEPA/3-40
C7L9T4_ACEPA/3-40
C7LFS4_BRUMC/2-39
C7M5E5_CAPOD/22-59
C7MF10_BRAFD/12-48
C7MXI7_SACVD/13-54
C7MZ29_SACVD/9-45
C7NI12_KYTSD/8-49
C7Q0D6_CATAD/1-36
C7Q3S9_CATAD/3-40
C7Q4R9_CATAD/7-48
C7QDT0_CATAD/3-39
C7QNC5_CYAP0/6-42
C7QNC6_CYAP0/6-42
C7QQ02_CYAP0/5-41
C7QQT7_CYAP0/7-43
C7RBP8_KANKD/4-40
C7RW64_ACCPU/2-39
C7T5A1_PSEPU/9-46
C8KYT1_9PAST/6-43
C8N806_9GAMM/2-39
C8NNN3_COREF/2-43
C8PXN4_9GAMM/2-39
C8RQ48_CORJE/5-42
C8RU21_CORJE/10-46
C8RXL9_9RHOB/7-42
C8S1U9_9RHOB/3-40
C8SNI3_9RHIZ/2-38
C8TD60_KLEPR/13-49
C8TMV4_ECO26/13-49
C8TZZ0_ECO10/13-49
C8ULR8_ECO1A/13-49
C8VVR5_DESAS/6-43
C8VYF4_DESAS/6-42
C8W1L6_DESAS/6-42
C8W1T0_DESAS/6-42
C8W292_DESAS/6-42
C8W5E2_DESAS/6-42
C8WGB6_EGGLE/2-39
C8WJV6_EGGLE/8-45
C8X8F4_NAKMY/3-40
C8XHJ8_NAKMY/18-59
C9AIM3_ENTFC/10-31
C9QUD5_ECOD1/13-49
C9T515_9RHIZ/2-39
C9TEC4_9RHIZ/2-39
C9TMR8_9RHIZ/2-39
C9TT44_9RHIZ/2-39
C9U7F5_BRUAB/2-39
C9UGM9_BRUAB/2-39
C9UQW9_BRUAB/1-24
C9UVV7_BRUAB/2-39
C9V897_BRUNE/2-39
C9VL87_9RHIZ/2-39
C9VVW4_BRUAB/2-39
C9XD10_SALTD/13-49
C9XRE6_CLODC/5-42
C9Y1D4_CROTZ/13-49
C9YCH0_9BURK/1-37
C9YG81_9BURK/2-39
C9YR39_CLODR/5-42
C9YZ60_STRSW/12-48
C9YZ93_STRSW/5-41
C9Z2V4_STRSW/12-48
C9Z9C9_STRSW/22-63
C9ZC92_STRSW/64-101
CUER_BACSU/13-49
CUER_ECOL6/2-39
CUER_ECOLI/2-39
CUER_VIBCH/2-39
D0AZH0_BRUAB/2-39
D0B4S2_BRUME/13-50
D0BDC4_BRUSU/2-39
D0C5B4_9GAMM/9-46
D0CX77_9RHOB/3-40
D0D110_9RHOB/15-51
D0D167_9RHOB/2-39
D0DDW4_9RHOB/45-82
D0GHI6_BRUME/2-39
D0IUG5_HELP1/7-44
D0J7N7_COMT2/18-54
D0JM72_YERPD/55-85
D0JXZ4_YERP1/55-85
D0L901_GORB4/14-55
D0L930_GORB4/13-49
D0PAP9_BRUSU/2-39
D0PND5_BRUSU/2-39
D0RLL4_9RHIZ/2-39
D0SC03_ACIJO/12-48
D0SHL4_ACIJO/6-42
D0SKD7_ACIJU/2-39
D0SQI5_ACIJU/9-46
D0U638_9ACTN/10-51
D0YPM7_9ACTO/5-41
D0ZRY4_SALT1/13-49
D1A3U3_THECD/11-52
D1AF42_THECD/2-38
D1BAX8_SANKS/4-39
D1BG46_SANKS/19-55
D1BHU8_SANKS/12-49
D1C7K6_SPHTD/12-48
D1CVF5_9RHIZ/2-39
D1EQ92_9RHIZ/2-39
D1F1I9_BRUME/2-39
D1F6I2_BRUME/2-39
D1FHP9_9RHIZ/2-39
D1P707_9ENTR/26-62
D1RHN2_LEGLO/13-49
D1U2K9_YERPE/55-85
D1XMA2_9ACTO/12-48
D1XRG4_9ACTO/5-41
D1XTT3_9ACTO/22-63
D1YCG8_PROAC/7-48
D1ZXT6_SORMK/10-45
D2ADC9_SHIF2/13-49
D2ARD6_STRRD/4-41
D2AV49_STRRD/11-52
D2B8N6_STRRD/3-39
D2B9B8_STRRD/5-40
D2BEM3_STRRD/25-61
D2KTX2_9ACTO/6-42
D2NEW5_ECOS5/13-49
D2PKX3_KRIFD/3-40
D2PQU3_KRIFD/8-44
D2PR86_KRIFD/3-40
D2PRB1_KRIFD/6-43
D2PT46_KRIFD/31-67
D2PWB3_KRIFD/5-41
D2Q1I2_KRIFD/14-50
D2Q4C3_KRIFD/12-53
D2S696_GEOOG/5-41
D2S6I4_GEOOG/20-61
D2TPX5_CITRI/13-49
D2W7I9_SALTY/9-46
D2ZHD4_9ENTR/13-49
D2ZX71_NEIMU/3-40
D3AF85_9CLOT/46-83
D3EIJ7_GEOS4/6-43
D3EKD8_GEOS4/2-41
D3EYS8_CONWI/5-42
D3EZB8_CONWI/13-49
D3F1P1_CONWI/6-42
D3GT44_ECO44/13-49
D3KIT0_LISMO/20-57
D3LLT3_MICLU/21-62
D3MA01_9ACTO/12-48
D3MAS8_PROAC/7-48
D3MKR3_PROAC/7-48
D3P0X2_AZOS1/5-42
D3Q1A3_STANL/6-43
D3Q2P8_STANL/2-39
D3Q8X0_STANL/6-43
D3QA09_STANL/9-46
D3QK70_ECOCB/13-49
D3RG27_KLEVT/13-49
D4BKS0_9ENTR/13-49
D4BZM0_PRORE/26-62
D4DN75_NEIEG/3-40
D4GHD4_PANAM/13-49
D4HDP4_PROAS/7-48
D4N074_9FIRM/7-44
D4SVF9_9XANT/6-42
D4T4C0_9XANT/6-42
D4TD82_9NOST/9-45
D4TFB0_9NOST/9-45
D4TFQ0_9NOST/9-45
D4THC5_9NOST/9-45
D4THU4_9NOST/9-45
D4TIR0_9NOST/9-45
D4TIZ8_9NOST/9-45
D4TK19_9NOST/9-45
D4TLZ0_9NOST/9-45
D4U1E5_9ACTO/22-63
D4VXU1_ENTFC/30-51
D4W974_9FIRM/7-43
D4XDU7_9BURK/2-39
D4YFR2_9LACT/3-39
D4YND8_9MICO/2-39
D4ZAM1_SHEVD/2-38
D4ZUT8_SPIPL/12-48
D5A097_SPIPL/8-46
D5A1S1_SPIPL/6-42
D5B8M5_YERPZ/41-71
D5BVJ1_NITHN/9-46
D5BWS9_NITHN/7-44
D5C5B7_NITHN/7-44
D5CCK8_ENTCC/13-49
D5CK96_ENTCC/9-46
D5D6S7_ECOKI/13-49
D5GYH5_LACCS/8-44
D5H201_LACCS/5-41
D5MWM6_BACSU/4-32
D5NUU7_CORAM/24-65
D5P2D3_9MYCO/36-73
D5P3S0_9MYCO/13-54
D5Q7U1_CLODI/5-42
D5QDU9_GLUHA/3-40
D5QK10_METTR/10-46
D5RIC3_9PROT/8-48
D5RQR3_9PROT/8-45
D5S0L3_CLODI/5-42
D5TM01_BACT1/5-42
D5UDF8_CELFN/2-39
D5UQH5_TSUPD/15-56
D5UVZ1_TSUPD/11-47
D5VUL4_CLOB2/6-43
D5W623_BURSC/2-39
D5W9C9_BURSC/2-39
D5WPU8_BACT2/8-44
D5WSG7_BACT2/5-41
D5WTX4_BACT2/4-40
D5WUW3_BACT2/10-46
D5WVH3_BACT2/5-41
D5WWZ4_BACT2/4-40
D5WX09_BACT2/8-44
D5WX13_BACT2/4-40
D5WXC0_BACT2/5-41
D5WXW2_BACT2/5-41
D5WY52_BACT2/5-41
D5XUC7_MYCTU/13-54
D5Y4C4_MYCTU/13-54
D5YFZ3_MYCTU/13-54
D5YSS4_MYCTU/13-54
D5Z2Y8_MYCTU/13-54
D5ZHZ6_MYCTU/13-54
D5ZTX1_9ACTO/22-63
D5ZV21_9ACTO/5-41
D5ZWY7_9ACTO/13-49
D6A646_9ACTO/10-45
D6AK13_STRFL/3-39
D6AK29_STRFL/21-62
D6ATY9_STRFL/5-41
D6AVC3_STRFL/9-46
D6AZH4_9ACTO/12-49
D6B2Q3_9ACTO/15-52
D6B844_9ACTO/22-63
D6BAJ6_9ACTO/43-79
D6BAR7_9ACTO/5-41
D6BC86_9ACTO/15-52
D6CVR7_THIS3/6-43
D6DZ43_9FIRM/16-53
D6EH03_STRLI/12-49
D6EQW3_STRLI/22-63
D6EXK9_STRLI/12-49
D6FUS4_MYCTU/13-54
D6GLZ8_9ENTR/13-49
D6I3V2_ECOLX/13-49
D6IH03_ECOLX/13-49
D6IIN7_ECOLX/13-49
D6J547_ECOLX/13-49
D6JQN1_ACIG3/15-51
D6K6H0_9ACTO/5-41
D6K6I0_9ACTO/22-63
D6K8R7_9ACTO/12-48
D6LJ98_9FUSO/17-49
D6LLF2_9RHIZ/2-39
D6M368_9ACTO/1-31
D6TL03_9CHLR/4-38
D6TUA0_9CHLR/5-42
D6U149_9CHLR/8-45
D6U647_9CHLR/5-42
D6U8A9_9CHLR/7-44
D6V0K5_9BRAD/13-48
D6V492_9BRAD/7-44
D6V503_9BRAD/13-48
D6V506_9BRAD/6-44
D6V553_9BRAD/7-44
D6X972_STRPR/5-41
D6Y4B3_THEBD/3-39
D6YB47_THEBD/11-52
D6ZEV3_SEGRD/10-46
D7AW11_NOCDD/12-49
D7AYR4_NOCDD/3-39
D7B6B0_NOCDD/13-49
D7B7A2_NOCDD/3-40
D7B9A4_NOCDD/10-47
D7BWE6_STRBB/22-63
D7CCU3_STRBB/13-49
D7CPR8_SYNLT/14-50
D7ERQ8_MYCTU/13-54
D7GDZ2_PROFC/8-49
D7H1D0_BRUAB/2-39
D7HAX6_VIBCH/4-40
D7JI75_ECOLX/13-49
D7WCW3_9CORY/24-65
D7WDU3_9CORY/3-39
D7XB49_ECOLX/13-49
D7XTE7_ECOLX/13-49
D7XZS6_ECOLX/13-49
D7YIU9_ECOLX/13-49
D7YR90_ECOLX/9-46
D7Z5A3_ECOLX/13-49
D7Z9I1_ECOLX/3-40
D7ZTM0_ECOLX/13-49
D8A977_ECOLX/13-49
D8AHS4_ECOLX/13-49
D8B5V9_ECOLX/13-49
D8BF05_ECOLX/13-49
D8BS08_ECOLX/13-49
D8C9Z6_ECOLX/13-49
D8D5I6_COMTE/18-54
D8DD07_COMTE/10-46
D8DEC5_COMTE/9-46
D8EAC8_ECOLX/13-49
D8EPG3_ECOLX/13-49
D8FL70_LACDE/6-31
D8FNM1_LACDE/6-42
D8FR53_LACDE/7-43
D8FRM8_LACDE/6-42
D8FX02_9CYAN/6-42
D8GIF9_CLOLD/9-46
D8HJT9_AMYMU/6-43
D8HTG0_AMYMU/9-45
D8HZX0_AMYMU/2-43
D8IQ72_HERSS/5-42
D8JMI9_ACISD/14-50
D8KMH8_CORPF/28-69
D8MM01_ERWBE/14-50
D8NR76_RALSO/18-55
D8NUL4_RALSO/15-52
D9P3T0_ACTPL/2-39
D9PBX4_ACTPL/2-39
D9Q887_CORP1/28-69
D9QA98_CORP2/28-69
D9QPK1_ACEAZ/4-40
D9QVP4_ACEAZ/4-40
D9R034_CLOSW/5-42
D9SNW0_CLOC7/6-43
D9SZ10_MICAI/5-40
D9T2V4_MICAI/7-43
D9TDF0_MICAI/20-61
D9UUE6_9ACTO/32-73
D9UVB5_9ACTO/6-42
D9V0F1_9ACTO/2-39
D9V642_9ACTO/12-48
D9VGK9_9ACTO/3-40
D9VGV4_9ACTO/18-59
D9VJR1_9ACTO/23-64
D9W5E0_9ACTO/12-49
D9W6P2_9ACTO/5-41
D9WC99_9ACTO/3-40
D9WGT7_9ACTO/9-45
D9WJF4_9ACTO/4-45
D9WMY5_9ACTO/4-41
D9WNB2_9ACTO/3-40
D9WTB2_9ACTO/15-52
D9WV49_9ACTO/9-45
D9WYH5_STRVR/40-76
D9X6X8_STRVR/9-45
D9XCL6_STRVR/3-40
D9XI21_STRVR/22-63
D9XPB6_9ACTO/12-49
D9XT13_9ACTO/12-48
D9XVX8_9ACTO/22-63
D9XVY6_9ACTO/5-41
E0DND0_9RHIZ/2-39
E0DX44_9RHIZ/2-39
E0E9B3_ACTPL/2-39
E0EF63_ACTPL/2-39
E0ELA9_ACTPL/2-39
E0EZ80_ACTPL/2-39
E0F588_ACTPL/2-39
E0FBM4_ACTPL/2-39
E0FHK7_ACTPL/2-39
E0FNH6_ACTPL/2-39
E0FSC4_9THEO/4-40
E0I5R2_9BACL/10-47
E0I8S8_9BACL/3-40
E0J0D1_ECOLW/13-49
E0JPD5_RHIME/2-39
E0K5E0_RHIME/2-39
E0KDC8_STRVO/2-39
E0KDS3_STRVO/10-46
E0KG57_STRVO/3-40
E0KHP9_STRVO/3-40
E0KIV1_STRVO/22-63
E0L2I7_STRVO/12-48
E0MIT9_9RHOB/2-38
E0MXS0_9CORY/2-43
E0QNF8_9ACTO/5-41
E0R4S9_ECOLX/13-49
E0SJZ5_DICD3/2-39
E0TZD5_BACPZ/4-32
E0UGW1_CYAP2/13-51
E0WJW4_HELPY/7-44
E1CBR7_ECOLX/13-49
E1H9Y6_MYCTU/13-54
E1HKV3_ECOLX/13-49
E1I8V6_ECOLX/13-49
E1ISF4_ECOLX/13-49
E1J375_ECOLX/13-49
E1L374_9ACTN/8-49
E1MBI1_9ACTO/5-41
E1PCG5_ECOAB/13-49
E1PVE0_HELPT/3-40
E1Q9W6_HELPC/3-40
E1RZ69_ECOUM/13-49
E1SAZ4_PANVC/13-49
E1UBW0_LISML/20-57
E1V776_HALED/2-39
E1V888_HALED/36-72
E1V964_HALED/2-39
E1VUV1_ARTAR/26-67
E1VWS8_ARTAR/21-57
E1WEV6_SALTS/13-49
E2CQT3_9RHOB/2-38
E2EAU2_KLEPN/9-46
E2JY92_ECO57/13-49
E2KAZ0_ECO57/13-49
E2KR97_ECO57/13-49
E2MLY4_PSESM/3-40
E2PU71_STRCL/27-68
E2Q1X6_STRCL/8-45
E2QJU8_ECOLX/13-49
E2S0W3_9CORY/25-66
E2SXA6_9RALS/13-50
E2T549_9RALS/2-39
E2T9U0_MYCTU/13-54
E2TM79_MYCTU/13-54
E2TYS1_MYCTU/13-54
E2UA55_MYCTU/13-54
E2ULN2_MYCTU/13-54
E2UYY6_MYCTU/13-54
E2V951_MYCTU/13-54
E2VIF4_MYCTU/13-54
E2VUS8_MYCTU/13-54
E2W612_MYCTU/13-54
E2WHZ5_MYCTU/13-54
E2X1F1_ECOLX/13-49
E2XDR6_SHIDY/13-49
E2XKR5_PSEFL/2-39
E2ZVC6_PSEAE/9-46
E3A387_PSEAE/6-43
E3BSU1_9LACO/5-41
E3ENZ8_BIFBS/2-33
E3EXT2_KETVY/3-40
E3EYV2_KETVY/2-39
E3EZR3_KETVY/7-42
E3F580_KETVY/46-83
E3FA75_CORP9/28-69
E3FIW7_STIAD/3-39
E3G2B7_ENTCS/13-49
E3HKN8_ACHXA/9-46
E3HYM9_RHOVT/34-70
E3IX86_FRASU/5-39
E3IXN9_FRASU/3-40
E3J0X7_FRASU/86-122
E3J492_FRASU/8-44
E3NWJ3_CAERE/2-39
E3PC84_ECOH1/13-49
E3PVQ2_CLOSD/5-42
E3PZP8_YEREN/55-85
E3T498_9ACTO/14-50
E3T5C8_9VIRU/8-42
E3XKG5_ECOLX/13-49
E3Y492_SHIFL/13-49
E3Z5S1_LISIN/4-31
E4A9G7_PROAC/7-48
E4ADC1_PROAC/7-48
E4ANP6_PROAC/7-48
E4AUR6_PROAC/7-48
E4B491_PROAC/7-48
E4BBK7_PROAC/7-48
E4BEP8_PROAC/7-48
E4BQC4_PROAC/7-48
E4BZR4_PROAC/7-48
E4C695_PROAC/7-48
E4CDJ6_PROAC/7-48
E4CKN4_PROAC/7-48
E4CT54_PROAC/7-48
E4D1J6_PROAC/7-48
E4D7Z5_PROAC/7-48
E4DDE2_PROAC/7-48
E4DKF0_PROAC/7-48
E4DSF9_PROAC/7-48
E4E1G8_PROAC/7-48
E4E842_PROAC/7-48
E4EHE0_PROAC/7-48
E4EQ68_PROAC/7-48
E4EX28_PROAC/7-48
E4F441_PROAC/7-48
E4FA21_PROAC/7-48
E4FJH6_PROAC/7-48
E4FS88_PROAC/7-48
E4FXF6_PROAC/7-48
E4G3S3_PROAC/7-48
E4GB48_PROAC/7-48
E4GG86_PROAC/7-48
E4GT16_PROAC/7-48
E4GXF4_PROAC/7-48
E4H8J8_PROAC/7-48
E4HBH3_PROAC/7-48
E4HMT9_PROAC/7-48
E4HT45_PROAC/7-48
E4I1C0_PROAC/7-48
E4L3P4_9STRE/2-39
E4LTA0_9CLOT/2-39
E4N7Z7_KITSK/4-41
E4N829_KITSK/19-60
E4NWU6_BIFBP/9-47
E4P6I6_ECO8N/13-49
E4PG45_MARAH/2-39
E4PIE8_MARAH/9-46
E4RAE0_PSEPB/1-36
E4S9Y8_CALKI/4-40
E4SCW6_CALK2/4-40
E4SUE7_LACDN/7-43
E4SUS0_LACDN/6-42
E4SWP8_LACDN/6-42
E4SWY2_LACDN/6-42
E4SXD9_LACDN/6-42
E4SXX9_LACDN/6-42
E4SXY4_LACDN/2-38
E4SYB2_LACDN/7-43
E4SYH6_LACDN/6-42
E4SYM9_LACDN/6-42
E4V9N9_BIFBI/9-47
E4WED1_RHOE1/10-46
E4WHS9_RHOE1/9-54
E5AQA6_BURRH/28-65
E5BUP5_9FUSO/2-39
E5RP67_MICAE/6-41
E5RP69_MICAE/6-41
E5RP71_MICAE/5-41
E5RP73_MICAE/5-41
E5U1J5_ALCXX/14-50
E5U6U9_ALCXX/2-39
E5UBS7_ALCXX/2-39
E5VRS0_9FIRM/7-44
E5VSW6_9FIRM/5-42
E5VW86_9FIRM/3-41
E5X5Y5_9ACTN/2-39
E5X6B2_9ACTN/2-39
E5XD07_9FIRM/5-42
E5XMI6_9ACTO/10-46
E5Z2A5_9BACL/5-42
E5Z3A7_9BACL/5-42
E5ZSI5_ECOLX/13-49
E6AD47_ECOLX/13-49
E6AS55_ECOLX/13-49
E6B3W8_ECOLX/13-49
E6BM60_ECOLX/13-49
E6BYV3_PROAC/7-48
E6C7G9_PROAC/7-48
E6CFV5_PROAC/7-48
E6CMA4_PROAC/7-48
E6CTY6_PROAC/7-48
E6D264_PROAC/7-48
E6D5K9_PROAC/7-48
E6DFL0_PROAC/7-48
E6DKL2_PROAC/7-48
E6DVL9_PROAC/7-48
E6E244_PROAC/7-48
E6EAB3_PROAC/7-48
E6EH37_PROAC/7-48
E6J881_9ACTO/27-57
E6NEI3_HELPI/1-30
E6PN63_9ZZZZ/2-39
E6QS78_9ZZZZ/9-46
E6S7A9_INTC7/3-40
E6S9A9_INTC7/6-42
E6SAQ7_INTC7/15-56
E6SB93_INTC7/18-53
E6T2W0_SHEB6/2-38
E6TM77_MYCSR/13-54
E6VMY1_RHOPX/2-39
E6WTB3_PSEUU/16-53
E6WWT4_PSEUU/17-53
E6YRU5_9RHIZ/6-42
E7A8X9_HELFC/6-43
E7BAW8_YERE1/41-71
E7GNR5_CLOSY/6-43
E7HD25_ECOLX/13-49
E7HSR6_ECOLX/13-49
E7ID59_ECOLX/13-49
E7IWR8_ECOLX/13-49
E7JBQ3_ECOLX/13-49
E7JIL1_ECOLX/13-49
E7K711_SHISO/1-33
E7RXK0_9BURK/9-46
E7RZG6_9BURK/2-39
E7S5T9_STRAG/5-42
E7SHL1_SHIDY/13-49
E7T1U8_SHIBO/13-49
E7TD56_SHIFL/13-49
E7TQ21_ECO57/13-49
E7UC89_ECOLX/13-49
E7UID7_ECOLX/13-49
E7V2K0_SALTY/13-49
E7V966_SALMO/13-49
E7W402_SALMO/13-49
E7WDJ5_SALMO/13-49
E7WTB9_SALMO/13-49
E7WYB2_SALMO/13-49
E7X717_SALMO/13-49
E7XSF3_SALMO/13-49
E7Y4H0_SALMO/13-49
E7YCA2_SALMO/13-49
E7YMV9_SALMO/13-49
E7Z545_SALMO/13-49
E7ZFT2_SALMO/13-49
E7ZNA6_SALMO/13-49
E8A227_SALMO/13-49
E8ADP9_SALMO/13-49
E8ASD5_SALMO/13-49
E8AYB3_SALMO/13-49
E8BGR2_SALMO/13-49
E8BU39_SALMO/13-49
E8C5K6_SALMO/13-49
E8CBN4_SALMO/13-49
E8CUD1_SALMO/13-49
E8D1B1_SALMO/13-49
E8DB33_SALMO/13-49
E8DW87_SALMO/13-49
E8DZ09_SALMO/13-49
E8EJA0_SALMO/13-49
E8EWS2_SALMO/13-49
E8F4B6_SALMO/13-49
E8FAP3_SALMO/13-49
E8FQX9_SALMO/13-49
E8GBY7_SALMO/13-49
E8GJN6_SALMO/13-49
E8GWK8_SALMO/13-49
E8H9Y5_ECO57/13-49
E8HP43_ECOLX/13-49
E8I2N8_ECOLX/13-49
E8IGS6_ECOLX/13-49
E8IUX8_ECOLX/13-49
E8J981_ECO57/13-49
E8JF42_9ACTO/35-76
E8L839_9RHIZ/51-88
E8L9C1_9RHIZ/7-44
E8LF84_9FIRM/2-39
E8LYK9_9VIBR/1-36
E8M122_9VIBR/2-39
E8MLY7_BIFLS/50-86
E8NUS4_SALET/13-49
E8PSK9_YERPE/55-85
E8RW13_9CAUL/7-44
E8S182_MICSL/5-40
E8S3S8_MICSL/7-43
E8S8A1_MICSL/20-61
E8T841_MESCW/2-38
E8URM0_THEBF/9-32
E8W3N7_STRFA/5-41
E8W768_STRFA/4-41
E8WB97_STRFA/22-63
E8WD96_STRFA/10-47
E8X9R6_SALT4/13-49
E8Y5G0_ECOKO/13-49
E8YIQ8_9BURK/2-39
E8ZLP9_CLOB0/6-43
E9A9L2_SALET/13-49
E9SUR1_CLOSY/6-43
E9T0C6_COREQ/13-54
E9T5D3_COREQ/12-48
E9TK88_ECOLX/13-49
E9TRR6_ECOLX/13-49
E9UAQ5_ECOLX/9-46
E9UBZ6_ECOLX/13-49
E9UW22_9ACTO/8-44
E9VD69_ECOLX/13-49
E9VVE5_ECOLX/13-49
E9W198_ECOLX/13-49
E9WJX0_ECOLX/13-49
E9WY66_ECOLX/13-49
E9X8H8_ECOLX/13-49
E9XRX2_ECOLX/13-49
E9Y457_ECOLX/13-49
E9YKD9_ECOLX/13-49
E9YWN7_ECOLX/13-49
E9ZB25_ESCFE/13-49
E9ZJR7_MYCTU/13-54
F0BIW5_9XANT/2-39
F0BQM6_9XANT/6-42
F0C1L8_9XANT/21-57
F0DMJ6_9FIRM/6-42
F0DQF9_9FIRM/2-39
F0DQJ3_9FIRM/3-39
F0E1G4_9PSED/6-43
F0E4I9_9PSED/10-46
F0F2E4_9NEIS/3-40
F0HM18_9ACTN/2-39
F0HM88_9ACTN/2-39
F0HVB9_LACDL/6-42
F0HY47_LACDL/17-42
F0HYH8_LACDL/7-43
F0J178_ACIMA/7-46
F0J2M4_ACIMA/2-39
F0J564_ACIMA/3-40
F0J6V0_ACIMA/3-40
F0JNS7_ESCFE/13-49
F0KK77_ACICP/15-51
F0L1G4_YERE3/55-85
F0L897_9RHIZ/2-39
F0LD48_9RHIZ/11-47
F0Q4T6_ACIAP/5-41
F0RSZ4_SPHGB/5-42
F0YVQ4_9CLOT/5-42
F0Z3H6_9CLOT/3-41
F1TB14_9CLOT/6-43
F1TNY7_PROAC/7-48
F1TY75_PROAC/7-48
F1U4S8_PROAC/7-48
F1UDF7_PROAC/7-48
F1UGQ9_PROAC/7-48
F1USW5_PROAC/7-48
F1UZ78_PROAC/7-48
F1V7J3_PROAC/7-48
F1VD00_PROAC/7-48
F1VML4_PROAC/7-48
F1VXF0_9BURK/3-40
F1XKT9_ECO57/13-49
F1Y6K0_ECO57/13-49
F1YLI2_9ACTO/21-58
F1YP49_9ACTO/2-43
F1Z000_9STRE/6-44
F1Z152_9STRE/2-39
F1ZQH8_ECOLX/13-49
F1ZRZ7_THEET/9-45
F1ZTS1_THEET/8-42
F1ZV92_THEET/9-43
F1ZXV4_THEET/9-43
F2A165_THEET/8-42
F2AGF5_RHIET/2-38
F2B1C4_RHOBA/148-179
F2BFK7_9NEIS/2-38
F2ERC7_PANAN/13-49
F2F047_9BACL/3-39
F2FFM3_SALDU/2-39
F2FIW8_SALDU/13-49
F2FXD7_SALGL/13-49
F2G9F1_ALTMD/27-62
F2GIC2_MYCTU/13-54
F2GQI0_BRUME/2-39
F2HVH2_BRUME/2-39
F2LH80_BURGA/2-39
F2N5D2_PSEST/6-43
F2P585_PHOMO/3-40
F2Q680_9BACT/48-85
F2R5M6_9ACTO/13-49
F2R9T8_9ACTO/5-41
F2RC81_9ACTO/5-41
F2V9H4_MYCTU/13-54
GLNR_BACCR/12-48
GLNR_BACSU/13-49
HMMR_RHILV/2-38
HMRR1_RHIME/2-40
HSPR_STRCO/20-55
MERR_SERMA/9-46
MERR_STAAU/4-41
MERR_THIFE/7-44
MTA_BACSU/4-41
MTE8_ECOLX/14-51
NOLA_BRAJA/12-49
O05606_PSESP/9-46
O05612_PSESP/5-42
O06302_MYCTU/14-50
O07300_9PSED/9-46
O07304_PSESP/9-46
O25669_HELPY/10-46
O29584_ARCFU/8-44
O30821_PROMI/2-39
O32918_MYCLE/13-54
O53082_LISMO/5-41
O53384_MYCTU/2-39
O54113_STRCO/19-55
O54191_STRCO/10-47
O66920_AQUAE/9-45
O68705_YERPE/55-85
O70107_LYSSH/4-41
O86531_STRCO/2-34
P77071_ECOLX/9-46
P95838_SYNE7/3-40
Q027R0_SOLUE/3-40
Q0ACZ7_NITEC/9-46
Q0AJW5_NITEC/1-24
Q0AQP9_MARMM/8-43
Q0ATF4_MARMM/5-42
Q0BJJ9_BURCM/2-39
Q0E6C3_PSEAE/9-46
Q0F1K1_9PROT/3-40
Q0FAH0_9RHOB/2-39
Q0FUB2_9RHOB/45-82
Q0FVN2_9RHOB/2-38
Q0FXU1_9RHIZ/4-41
Q0K5J7_CUPNH/2-39
Q0RAU4_FRAAA/28-64
Q0RR78_FRAAA/37-73
Q0S4V5_RHOSR/12-48
Q0SI99_RHOSR/25-55
Q0SK77_RHOSR/10-47
Q0SKB7_RHOSR/10-46
Q0SXT1_SHIF8/13-49
Q0T9Z0_ECOL5/13-49
Q0X0B0_STRLS/33-69
Q10YE3_TRIEI/6-42
Q113S3_TRIEI/9-46
Q119A2_TRIEI/9-46
Q11B19_MESSB/2-38
Q121P3_POLSJ/15-52
Q12BD4_POLSJ/9-46
Q12DS0_POLSJ/15-51
Q12HW3_SHEDO/6-43
Q12IP3_SHEDO/3-40
Q12MB9_SHEDO/8-44
Q138F0_RHOPS/2-38
Q13FR2_BURXL/9-46
Q167F9_ROSDO/2-38
Q17ZU1_CLOD6/5-42
Q1B0Z2_MYCSS/9-46
Q1B402_MYCSS/7-43
Q1B834_MYCSS/13-54
Q1BI30_BURCA/2-39
Q1BRC7_BURCA/2-39
Q1BZS5_YERPA/55-85
Q1GCF3_SILST/3-40
Q1GPN1_SPHAL/14-49
Q1GQ08_SPHAL/6-43
Q1GQ56_SPHAL/14-51
Q1GR48_SPHAL/8-44
Q1GUG2_SPHAL/2-39
Q1H3H6_METFK/2-39
Q1IFF0_PSEE4/2-39
Q1IJH8_ACIBL/9-45
Q1IT10_ACIBL/11-48
Q1LEM3_RALME/20-56
Q1LFW9_RALME/2-39
Q1LHI1_RALME/2-39
Q1LHP8_RALME/7-44
Q1LKY5_RALME/9-46
Q1LKZ5_RALME/3-40
Q1LS88_RALME/11-48
Q1M657_RHIL3/2-39
Q1M728_RHIL3/2-38
Q1M9Y0_RHIL3/54-91
Q1MB01_RHIL3/14-50
Q1MBD1_RHIL3/5-42
Q1MG85_RHIL3/8-43
Q1NBQ7_9SPHN/5-42
Q1NBY1_9SPHN/2-39
Q1NCJ2_9SPHN/22-57
Q1NE80_9SPHN/6-43
Q1QB26_PSYCK/4-41
Q1QDP3_PSYCK/9-45
Q1QFJ2_NITHX/3-40
Q1QH47_NITHX/7-44
Q1QT59_CHRSD/2-39
Q1QXZ9_CHRSD/1-34
Q1R3K7_ECOUT/13-49
Q1V3V6_VIBAL/3-40
Q1V5H2_VIBAL/2-39
Q1V965_VIBAL/27-62
Q1V9R1_VIBAL/16-52
Q1VBA9_VIBAL/5-40
Q1VD30_VIBAL/4-40
Q1VYD5_9FLAO/8-45
Q1W4U9_PSEAE/33-70
Q1WRU4_LACS1/2-39
Q1WV58_LACS1/4-41
Q1YF93_MOBAS/2-38
Q1YI64_MOBAS/6-41
Q1YJ10_MOBAS/13-48
Q1YJ25_MOBAS/3-40
Q1YM30_MOBAS/4-41
Q1YPF8_9GAMM/18-53
Q1YUK1_9GAMM/2-39
Q1Z0L5_PHOPR/3-40
Q1Z290_PHOPR/2-39
Q1Z5G1_PHOPR/8-43
Q1Z662_PHOPR/8-44
Q1Z6H0_PHOPR/5-40
Q1Z9I3_PHOPR/4-40
Q1ZDE6_9GAMM/3-40
Q1ZIG7_9GAMM/3-40
Q1ZKK5_PHOAS/5-42
Q1ZPU2_PHOAS/3-40
Q1ZTM5_PHOAS/4-40
Q1ZW87_PHOAS/4-39
Q21DN3_SACD2/2-39
Q21JA8_SACD2/2-39
Q21JB9_SACD2/21-58
Q21RN3_RHOFD/2-38
Q21UM1_RHOFD/45-80
Q220F2_RHOFD/2-39
Q223H6_RHOFD/110-147
Q24PL3_DESHY/4-41
Q28QK8_JANSC/2-38
Q2BB40_9BACI/4-40
Q2BIT5_9GAMM/2-39
Q2BL30_9GAMM/5-42
Q2BQ68_9GAMM/8-43
Q2C096_9GAMM/5-42
Q2C755_9GAMM/4-39
Q2CE28_9RHOB/1-32
Q2CF18_9RHOB/3-40
Q2CFE6_9RHOB/2-38
Q2CFY9_9RHOB/14-49
Q2CHF6_9RHOB/42-79
Q2CHW9_9RHOB/7-43
Q2FCW6_ACIBA/7-44
Q2FCZ6_ACIBA/9-46
Q2G6D2_NOVAD/2-39
Q2G6E0_NOVAD/2-39
Q2G6G2_NOVAD/4-44
Q2G6H8_NOVAD/28-63
Q2G9S4_NOVAD/8-44
Q2IIF4_ANADE/6-43
Q2IZT1_RHOP2/2-39
Q2J7D5_FRASC/8-44
Q2JUB2_SYNJA/2-40
Q2JWX0_SYNJA/6-43
Q2JY88_RHIEC/6-42
Q2K001_RHIEC/2-38
Q2K2R4_RHIEC/50-87
Q2K3H7_RHIEC/14-50
Q2K3W1_RHIEC/5-42
Q2KTN2_BORA1/7-42
Q2L017_BORA1/2-39
Q2L1J9_BORA1/2-39
Q2N8A5_ERYLH/4-40
Q2NBF6_ERYLH/2-39
Q2NBH2_ERYLH/2-39
Q2NCA9_ERYLH/8-44
Q2NRU8_SODGM/2-40
Q2NXX5_XANOM/10-46
Q2P6B7_XANOM/6-42
Q2RSV1_RHORT/9-44
Q2RUT3_RHORT/6-41
Q2RVL8_RHORT/5-42
Q2RXF8_RHORT/5-41
Q2S7L4_HAHCH/7-44
Q2S897_HAHCH/3-40
Q2SFB3_HAHCH/6-41
Q2SG03_HAHCH/2-39
Q2SGR9_HAHCH/2-38
Q2SM22_HAHCH/14-50
Q2SMC9_HAHCH/8-44
Q2SMX9_HAHCH/8-44
Q2SWH0_BURTA/40-77
Q2T2N5_BURTA/26-62
Q2T3L5_BURTA/2-39
Q2T4U2_BURTA/13-49
Q2W057_MAGSA/2-39
Q2W6B3_MAGSA/2-39
Q2YIY6_BRUA2/15-47
Q2YJ62_BRUA2/2-39
Q2YP80_BRUA2/2-39
Q2YR54_BRUA2/5-42
Q2YRW8_BRUA2/6-41
Q31MF0_SYNE7/7-44
Q327X6_SHIDS/13-49
Q331V0_CBCP/5-41
Q333W1_9ACTO/4-41
Q38UG1_LACSS/4-40
Q38XG7_LACSS/7-44
Q38Z48_LACSS/2-32
Q391P5_BURS3/2-39
Q394U7_BURS3/5-41
Q39FY4_BURS3/4-41
Q39KW1_BURS3/2-39
Q39LZ4_BURS3/2-39
Q39LZ7_BURS3/2-39
Q3A468_PELCD/8-45
Q3BL17_9BACT/9-46
Q3BQT3_XANC5/6-42
Q3BT47_XANC5/2-39
Q3D1K7_STRAG/2-39
Q3D1P0_STRAG/4-41
Q3DBB9_STRAG/5-42
Q3DFA0_STRAG/5-42
Q3DKI3_STRAG/2-39
Q3DSM2_STRAG/2-39
Q3HKE2_RHOS4/5-42
Q3ILH1_PSEHT/2-39
Q3IUZ6_RHOS4/45-82
Q3J2D4_RHOS4/2-38
Q3J4C8_RHOS4/7-42
Q3J4C9_RHOS4/8-43
Q3J5J6_RHOS4/3-40
Q3J7I7_NITOC/9-46
Q3JEL3_NITOC/3-40
Q3JRW0_BURP1/4-41
Q3JTH3_BURP1/33-70
Q3K997_PSEPF/12-48
Q3KIE9_PSEPF/2-38
Q3KII5_PSEPF/2-38
Q3L9M2_RHOE4/2-39
Q3M5A0_ANAVT/9-46
Q3M6B9_ANAVT/7-46
Q3R7B5_XYLFA/13-49
Q3RGY7_XYLFA/13-49
Q3SGM7_THIDA/2-39
Q3SJ76_THIDA/9-46
Q3SMW1_NITWN/7-44
Q3YUR9_SHISS/1-27
Q44191_RHIRD/9-46
Q45R72_STRFR/8-45
Q46X71_CUPPJ/2-38
Q47CR8_DECAR/2-39
Q47DT8_DECAR/3-40
Q47JX0_DECAR/9-44
Q47PS2_THEFY/36-73
Q47RZ5_THEFY/9-45
Q47SX1_THEFY/9-45
Q483T1_COLP3/2-39
Q483X1_COLP3/6-43
Q485B9_COLP3/11-46
Q48CD1_PSE14/2-39
Q4BW26_CROWT/6-42
Q4C9D7_CROWT/6-42
Q4EKS5_LISMO/2-38
Q4JU93_CORJK/3-39
Q4JUB6_CORJK/5-42
Q4K931_PSEF5/12-48
Q4KIN2_PSEF5/2-38
Q4MWG6_BACCE/6-44
Q4QMU1_HAEI8/7-44
Q4TTZ7_SPHAL/13-49
Q4UX74_XANC8/6-42
Q4ZYP9_PSEU2/2-39
Q50900_MYXXA/7-44
Q52627_PARVE/43-80
Q53687_STAAU/15-51
Q55938_SYNY3/7-46
Q56281_THIFE/5-42
Q57106_ECOLX/9-46
Q57492_ENTCL/9-46
Q57FF9_BRUAB/2-39
Q57GW1_SALCH/13-49
Q58AJ5_RALME/4-41
Q58AN1_RALME/6-43
Q5E258_VIBF1/3-40
Q5E6R9_VIBF1/2-39
Q5EFZ8_SPHAL/13-49
Q5FSY0_GLUOX/2-39
Q5GRB4_ALCXX/2-39
Q5GUM1_XANOR/18-54
Q5H3G0_XANOR/6-42
Q5KVA6_GEOKA/5-42
Q5KZW1_GEOKA/5-41
Q5LKJ2_SILPO/3-40
Q5LM30_SILPO/5-41
Q5LPD6_SILPO/7-42
Q5LVA9_SILPO/2-38
Q5LXA2_SILPO/8-44
Q5NR27_ZYMMO/7-44
Q5P3D7_AROAE/24-59
Q5PIZ2_SALPA/13-49
Q5QUB0_IDILO/9-47
Q5QW29_IDILO/8-43
Q5R0X1_IDILO/2-39
Q5R115_IDILO/2-38
Q5SJ59_THET8/4-41
Q5W255_SERMA/2-37
Q5WC67_BACSK/2-38
Q5X0G0_LEGPL/5-35
Q5XA35_STRP6/8-36
Q5YM47_NOCFA/2-39
Q5YPY1_NOCFA/13-49
Q5YRN8_NOCFA/3-40
Q5YUG0_NOCFA/10-46
Q5YV47_NOCFA/5-41
Q5YWV7_NOCFA/24-55
Q5YXG7_NOCFA/10-47
Q5Z038_NOCFA/5-42
Q5Z1R1_NOCFA/5-41
Q5Z357_NOCFA/6-44
Q5ZW51_LEGPH/13-49
Q608Z6_METCA/9-46
Q65SM0_MANSM/4-41
Q65U67_MANSM/2-39
Q65VD5_MANSM/2-39
Q663N2_YERPS/55-85
Q664U8_YERPS/3-40
Q66DM1_YERPS/2-39
Q67FS2_DELAC/9-46
Q67MC4_SYMTH/7-44
Q68I90_HELPY/7-44
Q68I91_HELPY/7-44
Q68I92_HELPY/7-44
Q68I95_HELPY/7-44
Q68I98_HELPY/7-44
Q68I99_HELPY/7-44
Q68IA2_HELPY/7-44
Q68IA3_HELPY/7-44
Q68IA4_HELPY/7-44
Q68IA5_HELPY/7-44
Q68IA9_HELPY/7-44
Q68IB0_HELPY/7-44
Q68IB1_HELPY/7-44
Q68IB2_HELPY/7-44
Q68IB3_HELPY/7-44
Q68IB5_HELPY/7-44
Q68IB9_HELPY/7-44
Q68IC0_HELPY/7-44
Q68IC2_HELPY/7-44
Q68IC3_HELPY/7-44
Q68IC4_HELPY/7-44
Q68IC5_HELPY/7-44
Q68IC6_HELPY/7-44
Q68IC7_HELPY/7-44
Q68IC9_HELPY/7-44
Q68ID0_HELPY/7-44
Q68Y19_RHOOP/6-43
Q6A4H9_CAMJE/6-43
Q6A8T4_PROAC/7-48
Q6D6V5_ERWCT/9-45
Q6F4M4_RHOOP/10-46
Q6F6T0_ACIAD/42-79
Q6F834_ACIAD/15-51
Q6F8I0_ACIAD/5-41
Q6G3X3_BARHE/6-41
Q6MP62_BDEBA/15-51
Q6MXS2_SERMA/9-46
Q6N0D8_RHOPA/2-38
Q6NHD3_CORDI/2-43
Q6SKF2_ARTAU/56-93
Q6XN13_RHOER/2-39
Q6XN14_RHOER/14-51
Q737R6_BACC1/3-39
Q73ZR0_MYCPA/13-54
Q740T3_MYCPA/23-59
Q74YW4_YERPE/25-55
Q798T9_KLEOX/9-46
Q798U1_ACICA/9-46
Q798Z8_9PROT/9-46
Q799W0_ENTCL/9-46
Q799X4_ALCSP/9-46
Q799X9_ENTAG/9-46
Q79P97_KLEPN/9-46
Q7AUI4_ACILW/4-41
Q7AUJ3_ACILW/9-46
Q7AUL0_ACIJU/9-46
Q7AYJ2_9ZZZZ/9-46
Q7B123_9GAMM/9-46
Q7B149_ACILW/9-46
Q7BSY0_YERPE/41-71
Q7CTM0_AGRT5/11-47
Q7D0F7_AGRT5/3-40
Q7DHE3_BACCE/5-43
Q7DKL2_9PSED/9-46
Q7MCG2_VIBVY/4-40
Q7MDJ1_VIBVY/5-40
Q7MEP9_VIBVY/2-39
Q7MFG4_VIBVY/13-50
Q7MGT6_VIBVY/3-40
Q7MQ73_VIBVY/25-61
Q7MVK5_PORGI/12-49
Q7MYH7_PHOLL/3-40
Q7N0Q8_PHOLL/2-39
Q7N1H6_PHOLL/5-41
Q7NF69_GLOVI/7-44
Q7NFT0_GLOVI/3-41
Q7NQA4_CHRVO/3-41
Q7NT29_CHRVO/2-39
Q7NWA3_CHRVO/7-42
Q7NX50_CHRVO/8-43
Q7NYB9_CHRVO/11-48
Q7NYW9_CHRVO/2-39
Q7P482_FUSNV/2-39
Q7ULQ3_RHOBA/9-46
Q7UXZ0_RHOBA/170-201
Q7UYQ2_RHOBA/11-48
Q7VH80_HELHP/4-41
Q7VSH9_BORPE/5-40
Q7VUC9_BORPE/2-39
Q7VUI1_BORPE/13-49
Q7VV59_BORPE/15-51
Q7VVE7_BORPE/2-39
Q7VXM5_BORPE/2-39
Q7W415_BORPA/2-39
Q7W4F5_BORPA/15-51
Q7W677_BORPA/2-39
Q7WAR7_BORPA/2-38
Q7WFW5_BORBR/15-51
Q7WI43_BORBR/2-39
Q7X1D0_9BACT/37-73
Q814P9_BACCR/3-40
Q815H6_BACCR/2-38
Q815I0_BACCR/6-43
Q815Q9_BACCR/3-37
Q816A4_BACCR/4-41
Q81AS0_BACCR/3-41
Q81B35_BACCR/3-39
Q81D65_BACCR/3-41
Q81F87_BACCR/4-41
Q81FH3_BACCR/8-46
Q81FT0_BACCR/10-47
Q81H70_BACCR/4-41
Q81HG3_BACCR/3-39
Q81U29_BACAN/6-44
Q825W7_STRAW/14-48
Q827E2_STRAW/22-63
Q828B1_STRAW/16-53
Q828Q8_STRAW/12-48
Q82BB3_STRAW/37-74
Q82BH8_STRAW/3-41
Q82FJ8_STRAW/4-36
Q82FX2_STRAW/13-49
Q82G83_STRAW/2-38
Q82GW7_STRAW/21-59
Q82H84_STRAW/11-47
Q82HG1_STRAW/2-38
Q82JE6_STRAW/2-38
Q82JH4_STRAW/10-47
Q82KN3_STRAW/5-41
Q82M74_STRAW/2-39
Q82ME2_STRAW/5-41
Q82MI2_STRAW/11-45
Q82NS7_STRAW/27-64
Q82R26_STRAW/11-48
Q82RB2_STRAW/30-66
Q82RQ8_STRAW/13-49
Q82RQ8_STRAW/142-178
Q82VV8_NITEU/20-57
Q832K1_ENTFA/6-43
Q834F6_ENTFA/4-41
Q836X8_ENTFA/3-41
Q838M3_ENTFA/14-51
Q83GM6_TROWT/13-54
Q83HK5_TROW8/13-54
Q83MQ2_TROWT/8-44
Q83W07_STRCP/4-40
Q83YV4_ACISE/9-46
Q83ZB9_9GAMM/9-46
Q848A6_STRHY/12-50
Q84GR9_YEREN/55-85
Q84HR9_RHIET/55-92
Q87FW5_VIBPA/2-39
Q87H23_VIBPA/2-39
Q87I21_VIBPA/6-42
Q87TU9_PSESM/3-40
Q87WC9_PSESM/3-40
Q881Y8_PSESM/7-42
Q888A8_PSESM/16-53
Q88CP0_PSEPK/2-39
Q88F26_PSEPK/2-38
Q88G84_PSEPK/2-38
Q88H26_PSEPK/7-42
Q88J61_PSEPK/2-38
Q88JA9_PSEPK/11-48
Q88L75_PSEPK/10-46
Q88QA9_PSEPK/2-39
Q88T71_LACPL/14-51
Q88TF3_LACPL/4-41
Q88TR9_LACPL/10-46
Q88TU8_LACPL/6-44
Q88U52_LACPL/14-51
Q88UD3_LACPL/4-41
Q88V28_LACPL/3-40
Q88X90_LACPL/9-46
Q88ZN0_LACPL/3-40
Q893I1_CLOTE/7-45
Q894A9_CLOTE/12-49
Q894T2_CLOTE/11-49
Q896Q0_CLOTE/15-53
Q89LG6_BRAJA/2-39
Q8A0M4_BACTN/13-50
Q8CN34_STAES/5-42
Q8CQ55_STAES/6-43
Q8CV13_OCEIH/3-40
Q8DHQ7_THEEB/14-51
Q8DRV0_STRMU/4-40
Q8DRZ5_STRMU/9-47
Q8DSJ3_STRMU/9-46
Q8DTP6_STRMU/23-60
Q8DUZ8_STRMU/2-38
Q8DV39_STRMU/2-39
Q8DVG4_STRMU/6-44
Q8DWA6_STRMU/6-42
Q8DX34_STRA5/4-41
Q8DX82_STRA5/3-40
Q8DXU7_STRA5/6-43
Q8DY38_STRA5/3-40
Q8E1D0_STRA5/2-39
Q8E6U7_STRA3/2-39
Q8EBW0_SHEON/20-57
Q8EFR8_SHEON/12-47
Q8EGB7_SHEON/2-38
Q8EJM0_SHEON/3-40
Q8EKL0_SHEON/2-39
Q8EL81_OCEIH/5-42
Q8ELB3_OCEIH/5-42
Q8EQP4_OCEIH/13-49
Q8ES58_OCEIH/5-42
Q8ET39_OCEIH/7-44
Q8ET80_OCEIH/4-41
Q8EVH0_MYCPE/36-73
Q8FAZ8_ECOL6/13-49
Q8FD09_ECOL6/3-40
Q8FFW6_ECOL6/5-42
Q8FNE3_COREF/7-44
Q8FNY6_COREF/11-48
Q8FTJ4_COREF/37-78
Q8FVL7_BRUSU/15-50
Q8FX62_BRUSU/2-39
Q8FY70_BRUSU/5-42
Q8G0C0_BRUSU/6-41
Q8G1D9_BRUSU/11-48
Q8G2U3_BRUSU/2-39
Q8G6W4_BIFLO/42-78
Q8G7H7_BIFLO/4-41
Q8G9M5_RHOFA/24-54
Q8G9N6_PSEPU/9-46
Q8G9N9_PSEPU/5-42
Q8GIQ6_9ACTO/17-53
Q8GIR3_SHEPU/3-40
Q8GJ85_PSEPU/2-39
Q8GML7_9GAMM/9-46
Q8GQ13_PSEAE/3-40
Q8GQ23_PSEAE/9-46
Q8K5X5_STRP3/6-43
Q8KCC3_CHLTE/11-48
Q8KNP1_BACTI/14-50
Q8KU19_KLEPN/9-46
Q8KWW1_PSEPU/2-39
Q8KY16_RHIET/55-92
Q8NMG7_CORGL/5-42
Q8NNP2_CORGL/2-38
Q8NQJ2_CORGL/30-71
Q8NUU5_STAAW/5-42
Q8NV27_STAAW/6-42
Q8NVC4_STAAW/2-39
Q8P6Y4_XANCP/6-42
Q8P7Z7_XANCP/20-57
Q8PI98_XANAC/6-42
Q8PQK5_XANAC/3-39
Q8RAT4_THETN/4-40
Q8RBS0_THETN/4-40
Q8RBV3_THETN/4-40
Q8RBW7_THETN/4-40
Q8RBX4_THETN/4-40
Q8RC60_THETN/4-40
Q8RCA9_THETN/4-40
Q8RI70_FUSNN/6-44
Q8RNS9_9LACO/6-43
Q8RQJ5_BACCE/7-44
Q8TZH1_PYRFU/15-51
Q8TZK6_PYRFU/11-47
Q8U4W9_AGRT5/8-49
Q8VMZ7_LISGR/6-43
Q8VN00_LISGR/5-41
Q8VPP8_9MICC/41-78
Q8VUN5_STRSU/2-39
Q8VVI6_ENTAE/13-49
Q8XMC4_CLOPE/4-41
Q8XN85_CLOPE/6-44
Q8XNI7_CLOPE/3-40
Q8XSZ7_RALSO/14-51
Q8XTH3_RALSO/2-39
Q8XU46_RALSO/16-53
Q8XWZ6_RALSO/2-41
Q8Y2Q5_RALSO/30-67
Q8Y3V3_LISMO/20-57
Q8Y3V9_LISMO/6-44
Q8Y462_LISMO/2-39
Q8Y743_LISMO/4-41
Q8Y7Y5_LISMO/2-38
Q8Y7Y9_LISMO/5-42
Q8Y8S2_LISMO/4-41
Q8Y9K1_LISMO/2-39
Q8YAN4_LISMO/4-40
Q8YEZ8_BRUME/1-24
Q8YSC7_NOSS1/7-46
Q8YWI4_NOSS1/9-46
Q8YZW0_NOSS1/23-61
Q8Z6D2_SALTI/5-41
Q8ZKC5_SALTY/2-38
Q8ZRG6_SALTY/2-39
Q92C55_LISMO/14-50
Q92DK7_LISIN/4-40
Q92PE1_RHIME/14-50
Q92RB5_RHIME/21-58
Q92V63_RHIME/10-46
Q930P4_RHIME/11-47
Q935L5_SALTI/9-46
Q93KR7_YEREN/41-71
Q93MF3_AMYMD/13-49
Q93TP7_PSEPU/2-39
Q97DG8_CLOAB/5-42
Q97DH0_CLOAB/6-43
Q97DK1_CLOAB/2-39
Q97DM9_CLOAB/8-45
Q97GB8_CLOAB/2-38
Q97L00_CLOAB/2-39
Q97LU3_CLOAB/5-42
Q97NZ3_STRPN/2-39
Q97S87_STRPN/14-50
Q97TD4_CLOAB/4-40
Q97TJ4_CLOAB/4-41
Q98BD6_RHILO/23-58
Q98BY3_RHILO/2-38
Q98C35_RHILO/2-38
Q98HT5_RHILO/8-44
Q98IB7_RHILO/3-40
Q99093_ACICA/9-46
Q9A3W9_CAUCR/2-39
Q9A8I2_CAUCR/10-47
Q9AHJ9_9LACO/11-48
Q9CE68_LACLA/6-42
Q9CEG4_LACLA/2-39
Q9CFJ7_LACLA/5-42
Q9CIW7_LACLA/3-39
Q9CJQ3_PASMU/6-42
Q9EX58_STRCO/15-52
Q9EY71_PSEHA/25-62
Q9F2R2_STRCO/131-168
Q9F2R2_STRCO/9-46
Q9F390_STRCO/13-49
Q9F3U8_9PROT/3-40
Q9F8G8_CARHY/3-38
Q9FA26_CLODI/7-44
Q9HKN4_THEAC/6-42
Q9HUT5_PSEAE/3-41
Q9HXV1_PSEAE/2-39
Q9I0C4_PSEAE/2-38
Q9K5P2_BACHD/10-47
Q9K674_BACHD/2-41
Q9K6Q3_BACHD/2-39
Q9K774_BACHD/6-44
Q9K7A9_BACHD/2-38
Q9KCS5_BACHD/10-46
Q9KFR9_BACHD/4-41
Q9KHL4_9ACTO/8-45
Q9KN81_VIBCH/4-40
Q9KY77_STRCO/12-49
Q9KZ46_STRCO/5-42
Q9KZP9_STRCO/22-63
Q9KZS6_STRCO/7-45
Q9L018_STRCO/2-39
Q9L7K7_9ACTO/10-47
Q9RDW8_LACRH/14-50
Q9RI24_YERPE/41-71
Q9RIN0_STRPN/3-39
Q9RIX3_STRCO/6-44
Q9RJI2_STRCO/10-47
Q9RJS9_STRCO/2-39
Q9RJZ0_STRCO/21-59
Q9RKM5_STRCO/9-46
Q9RMU7_HELPY/7-44
Q9RRH2_DEIRA/8-45
Q9RRP0_DEIRA/13-51
Q9RS21_DEIRA/11-47
Q9RVB8_DEIRA/2-38
Q9RVT8_DEIRA/22-57
Q9RYQ6_DEIRA/22-59
Q9S0Y7_CLOBU/5-43
Q9X7G3_METCH/13-49
Q9X8X6_STRCO/2-38
Q9XAX1_PSEAC/6-43
Q9ZA39_STRVN/14-50
Q9ZA74_YEREN/55-85
SKGA_CAUCR/5-42
SOXR_CHRVO/7-43
SOXR_ECO57/13-49
SOXR_ECOLI/13-49
SOXR_PSEAE/11-47
SOXR_SALTI/13-49
SOXR_SALTY/13-49
SOXR_SHIFL/13-49
TIPA_STRCO/4-41
TIPA_STRLI/4-41
TNRA_BACSU/15-51
Y014_METJA/9-45
Y1828_MYCTU/13-54
Y1859_MYCBO/13-54
Y186_HAEIN/4-41
Y293_HAEIN/2-39
Y4778_PSEAE/2-39
Y4CK_RHISN/51-88
Y701_SYNY3/6-43
YDFL_BACSU/6-44
YFMP_BACSU/5-42
YHI4_RHOCA/10-47
YYAN_BACSU/5-42
ZNTR_ECOLI/3-40
ZNTR_HAEIN/2-39
