# Supplementary material for: Contact prediction is hardest for the most informative contacts, but improves with the incorporation of contact potentials
Source: PLoS One. 2018 Jun 28;13(6):e0199585. doi: 10.1371/journal.pone.0199585 (PMC6023208; doi:10.1371/journal.pone.0199585)
Supplement: S1 Data — Each file in the ‘alignments’ directory herein corresponds to a protein family’s alignment and contains the accession number and sequence range of each sequence in the alignment. (TAR.GZ) [file pone.0199585.s001.tar.gz › alignments/Peptidase_M23]

A0A7K9_9CAUD/286-388
A0ACK5_STRAM/62-162
A0ACU5_STRAM/260-359
A0ADZ4_STRAM/333-431
A0ALI8_LISW6/334-437
A0AW54_ARTS2/152-248
A0AWZ2_BURCH/308-406
A0AZ21_BURCH/139-235
A0B108_BURCH/185-280
A0EX03_9CAUD/1142-1238
A0FKF0_9PSED/191-286
A0JQG0_LACS1/261-368
A0JQN6_LACS1/320-427
A0JSD7_ARTS2/149-245
A0JT23_ARTS2/153-249
A0JUP0_ARTS2/60-154
A0JYC2_ARTS2/360-460
A0K6E2_BURCH/131-226
A0K795_BURCH/254-352
A0K7U5_BURCH/194-289
A0KF04_AERHH/334-429
A0KGI1_AERHH/268-363
A0KHU5_AERHH/240-341
A0KMW7_AERHH/294-389
A0KN43_AERHH/135-230
A0KPH1_AERHH/317-412
A0KPW6_AERHH/197-292
A0KR76_SHESA/277-372
A0KRW2_SHESA/50-150
A0KU89_SHESA/196-291
A0KXY3_SHESA/186-282
A0KYG8_SHESA/303-398
A0KZR4_SHESA/330-425
A0L1N5_SHESA/195-290
A0L387_SHESA/121-216
A0L4K3_MAGSM/274-370
A0L6H6_MAGSM/175-271
A0L920_MAGSM/150-247
A0LDE8_MAGSM/602-699
A0LDF2_MAGSM/294-390
A0LI72_SYNFM/236-333
A0LRU0_ACIC1/165-260
A0LV55_ACIC1/37-132
A0LXX2_GRAFK/201-297
A0LYR1_GRAFK/92-198
A0M2K3_GRAFK/132-170
A0M2K3_GRAFK/48-119
A0M666_GRAFK/277-372
A0M6F5_GRAFK/308-402
A0M6I8_GRAFK/186-282
A0M782_GRAFK/195-293
A0MNG2_9CAUD/113-220
A0NNW4_9RHOB/502-599
A0NQ19_9RHOB/436-533
A0NQN2_9RHOB/223-319
A0NRJ1_9RHOB/341-445
A0NTB4_9RHOB/340-435
A0PRR6_MYCUA/239-356
A0PWD2_MYCUA/240-336
A0Q1U4_CLONN/143-234
A0Q2Y9_CLONN/139-243
A0QBN9_MYCA1/238-334
A0QJ29_MYCA1/48-151
A0QP24_MYCS2/233-346
A0QRP6_MYCS2/233-340
A0QVB7_MYCS2/53-152
A0R3M5_MYCS2/235-331
A0R7M7_PELPD/39-133
A0R7P5_PELPD/53-151
A0RA00_BACAH/276-380
A0RBP1_BACAH/336-440
A0RBT6_BACAH/55-155
A0RCN9_BACAH/151-257
A0RCR6_BACAH/455-559
A0RJ54_BACAH/195-290
A0RKF8_BACAH/234-342
A0RL76_BACAH/112-211
A0RNT8_CAMFF/239-336
A0RNX7_CAMFF/160-258
A0RP80_CAMFF/163-258
A0RQ90_CAMFF/291-381
A0RR00_CAMFF/333-428
A0T1Y2_STRGR/125-228
A0XXE2_9GAMM/280-375
A0XYZ3_9GAMM/174-269
A0XZV1_9GAMM/55-156
A0Y1S4_9GAMM/164-260
A0Y5T6_9GAMM/301-396
A0Y784_9GAMM/272-372
A0YA25_9GAMM/289-384
A0YAS0_9GAMM/302-397
A0YEP8_9GAMM/159-254
A0YHT5_9GAMM/203-299
A0YHV6_9GAMM/181-276
A0YMS6_LYNSP/122-230
A0YNA4_LYNSP/467-567
A0YQD3_LYNSP/634-731
A0YRI4_LYNSP/198-297
A0YRY8_LYNSP/174-271
A0YVQ2_LYNSP/77-188
A0YWQ7_LYNSP/83-208
A0Z0L6_9GAMM/280-375
A0Z6J5_9GAMM/249-344
A0Z7B7_9GAMM/206-301
A0Z871_9GAMM/207-303
A0Z8E1_9GAMM/284-379
A0ZD09_NODSP/185-284
A0ZEU8_NODSP/798-895
A0ZFQ5_NODSP/58-155
A0ZGL9_NODSP/295-390
A0ZHN9_NODSP/206-305
A0ZJ00_NODSP/466-565
A0ZS52_9CAUD/747-841
A1A1H1_BIFAA/95-193
A1AC17_ECOK1/312-407
A1AET6_ECOK1/277-372
A1AF57_ECOK1/129-224
A1AHF0_ECOK1/327-421
A1AN75_PELPD/130-250
A1APM2_PELPD/149-244
A1ARP6_PELPD/304-399
A1AV70_RUTMC/245-342
A1AX21_RUTMC/181-276
A1B500_PARDP/270-383
A1B5L9_PARDP/294-384
A1BAJ3_PARDP/385-480
A1BDW5_CHLPD/124-219
A1BEN2_CHLPD/395-489
A1BYT9_BACCE/479-588
A1BZD6_BACCE/479-588
A1BZP3_BACCE/494-598
A1EIB1_VIBCH/163-259
A1EJZ2_VIBCH/166-262
A1EKY8_VIBCH/295-390
A1EP41_VIBCH/232-327
A1EPV9_VIBCH/211-306
A1EQR7_VIBCH/282-376
A1F0Z8_VIBCH/163-259
A1F523_VIBCH/166-262
A1F7Z5_VIBCH/295-390
A1F841_VIBCH/211-306
A1F8Z9_VIBCH/282-376
A1HNP4_9FIRM/2-97
A1HNZ6_9FIRM/134-229
A1HRD9_9FIRM/151-245
A1HRW7_9FIRM/200-295
A1HSM7_9FIRM/210-305
A1HSZ9_9FIRM/273-368
A1ISD7_NEIMA/503-596
A1ISR0_NEIMA/314-409
A1ITZ8_NEIMA/293-387
A1JHY0_YERE8/284-378
A1JJT9_YERE8/225-320
A1JRH7_YERE8/289-384
A1JRZ5_YERE8/140-235
A1K4F1_AZOSB/200-295
A1K7H8_AZOSB/212-307
A1K968_AZOSB/301-398
A1K9B8_AZOSB/342-437
A1KH84_MYCBP/220-316
A1KMN5_MYCBP/64-163
A1KQC0_MYCBP/274-369
A1KUF9_NEIMF/503-596
A1KUS9_NEIMF/314-409
A1KVW7_NEIMF/293-387
A1QZ41_BORT9/233-330
A1QZ51_BORT9/193-290
A1QZ58_BORT9/320-416
A1R0I4_BORT9/195-290
A1R2L6_ARTAT/151-247
A1R3J5_ARTAT/178-274
A1R4V9_ARTAT/54-148
A1R808_ARTAT/384-485
A1RCL6_ARTAT/239-338
A1RCT8_ARTAT/174-270
A1RD89_ARTAT/178-274
A1REL3_SHESW/50-150
A1RF03_SHESW/195-290
A1RHG0_SHESW/192-287
A1RIR5_SHESW/194-290
A1RL45_SHESW/303-398
A1RMF9_SHESW/332-427
A1RQ96_SHESW/277-372
A1S1L5_SHEAM/277-372
A1S2G6_SHEAM/195-290
A1S3V0_SHEAM/319-414
A1S4E4_SHEAM/194-289
A1S520_SHEAM/291-386
A1S5W1_SHEAM/164-260
A1SFQ0_NOCSJ/429-523
A1SG49_NOCSJ/315-414
A1SH02_NOCSJ/228-326
A1SIW4_NOCSJ/929-1028
A1SLR1_NOCSJ/60-154
A1SM12_NOCSJ/74-176
A1SMQ7_NOCSJ/214-310
A1SN89_NOCSJ/159-255
A1SNR0_NOCSJ/204-300
A1SSR4_PSYIN/183-278
A1SV37_PSYIN/187-283
A1SZI4_PSYIN/313-408
A1SZJ7_PSYIN/313-408
A1T772_MYCVP/48-147
A1TBE0_MYCVP/232-328
A1TEP4_MYCVP/236-332
A1TM19_ACIAC/197-292
A1TPH8_ACIAC/40-135
A1TTF0_ACIAC/207-302
A1TUE9_ACIAC/314-409
A1TYH5_MARAV/316-413
A1TZ56_MARAV/159-254
A1U3F0_MARAV/214-309
A1U5H2_MARAV/265-359
A1UEH9_MYCSK/47-146
A1UL97_MYCSK/248-344
A1UPU0_MYCSK/232-328
A1URI5_BARBK/514-611
A1URP0_BARBK/301-404
A1US83_BARBK/295-391
A1UV66_BURMS/217-312
A1V350_BURMS/131-226
A1V438_BURMS/303-401
A1V4L1_BURMS/194-289
A1V9C5_DESVV/273-370
A1V9Q6_DESVV/200-295
A1VBX7_DESVV/280-375
A1VD13_DESVV/323-418
A1VE72_DESVV/213-308
A1VG74_DESVV/502-597
A1VJJ8_POLNA/327-422
A1VLX9_POLNA/195-290
A1VQF2_POLNA/199-294
A1VTA2_POLNA/57-165
A1VXL4_CAMJJ/334-429
A1W074_CAMJJ/161-258
A1W0J8_CAMJJ/237-333
A1W0L8_CAMJJ/137-232
A1W0R0_CAMJJ/300-390
A1W3Q2_ACISJ/315-410
A1W464_ACISJ/193-288
A1W569_ACISJ/201-296
A1W8T1_ACISJ/195-290
A1WE24_VEREI/193-288
A1WL80_VEREI/323-418
A1WPS9_VEREI/199-294
A1WS64_VEREI/188-283
A1WVE1_HALHL/359-456
A1WWC4_HALHL/283-377
A1WWY3_HALHL/141-237
A1WXN6_HALHL/178-273
A1WYJ7_HALHL/161-258
A1Y2Y0_9BACT/54-154
A1ZKA7_9BACT/187-283
A1ZNI0_9BACT/96-203
A1ZNZ9_9BACT/325-418
A1ZP08_9BACT/176-271
A1ZQ52_9BACT/172-275
A1ZRU1_9BACT/137-232
A1ZT85_9BACT/138-184
A1ZT85_9BACT/63-134
A1ZYX0_9BACT/203-298
A2C7B7_PROM3/193-293
A2C9Q0_PROM3/235-331
A2C9Q2_PROM3/228-324
A2P538_VIBCH/295-390
A2P8J0_VIBCH/211-306
A2PAI0_VIBCH/282-376
A2PB05_VIBCH/216-315
A2PBX9_VIBCH/297-392
A2PQZ3_VIBCH/295-390
A2PRQ1_VIBCH/289-384
A2PSG7_VIBCH/297-392
A2PUR1_VIBCH/211-306
A2PVL5_VIBCH/282-376
A2RXC5_BURM9/217-312
A2S292_BURM9/194-289
A2S3N1_BURM9/194-289
A2SF77_METPP/215-310
A2SJG0_METPP/211-306
A2SKL5_METPP/321-416
A2ST31_METLZ/67-195
A2TQQ3_9FLAO/309-403
A2TQV7_9FLAO/185-281
A2TRR5_9FLAO/281-376
A2TU45_9FLAO/200-295
A2TW08_9FLAO/126-172
A2TW08_9FLAO/50-120
A2TWB5_9FLAO/92-200
A2TX85_9FLAO/310-404
A2TXZ7_9FLAO/277-372
A2TY16_9FLAO/185-281
A2TZ12_9FLAO/198-293
A2U1W8_9FLAO/48-172
A2U320_9FLAO/136-245
A2U3K8_9FLAO/99-206
A2VGP5_MYCTU/220-316
A2VMG6_MYCTU/274-369
A2VQH5_9BURK/257-355
A2VR82_9BURK/131-226
A2VXV9_9BURK/194-289
A2VYA6_9BURK/185-280
A2VZU3_9BURK/179-275
A2W1J1_9BURK/308-406
A2W9U1_9BURK/191-286
A2WA83_9BURK/312-410
A2WB23_9BURK/131-226
A2WDR2_9BURK/180-276
A3CZC0_SHEB5/50-150
A3CZM8_SHEB5/195-290
A3D1S5_SHEB5/332-427
A3D355_SHEB5/305-400
A3D5L1_SHEB5/193-289
A3D788_SHEB5/196-291
A3DAE3_SHEB5/284-383
A3DAN1_SHEB5/262-357
A3DBK9_CLOTH/187-282
A3DDE0_CLOTH/273-368
A3DG99_CLOTH/207-302
A3DGK0_CLOTH/274-369
A3DIN8_CLOTH/195-294
A3EH89_VIBCH/166-262
A3EIE1_VIBCH/163-259
A3EKJ2_VIBCH/295-390
A3EN02_VIBCH/206-301
A3EN97_VIBCH/211-306
A3ENQ2_VIBCH/282-376
A3EQ30_9BACT/185-280
A3ER35_9BACT/294-389
A3ERJ9_9BACT/197-292
A3ESN4_9BACT/225-320
A3EUW7_9BACT/216-311
A3GJC4_VIBCH/216-315
A3GL70_VIBCH/166-262
A3GMC9_VIBCH/163-256
A3GQE2_VIBCH/211-306
A3GQQ6_VIBCH/295-390
A3GTV2_VIBCH/297-392
A3GU93_VIBCH/193-287
A3GXY7_VIBCH/166-262
A3GYS9_VIBCH/163-259
A3GZ56_VIBCH/289-384
A3H1Y0_VIBCH/282-376
A3H338_VIBCH/297-392
A3H396_VIBCH/211-306
A3H3B2_VIBCH/295-390
A3HT42_9BACT/173-269
A3HVP6_9BACT/143-254
A3HVR0_9BACT/86-193
A3HW63_9BACT/140-247
A3HY96_9BACT/299-396
A3I2U2_9BACT/315-408
A3I3E3_9BACT/113-163
A3I3E3_9BACT/41-119
A3I426_9BACI/207-315
A3I5E1_9BACI/23-139
A3IAS3_9BACI/407-502
A3IC29_9BACI/326-429
A3ICY9_9BACI/23-139
A3IE08_9BACI/161-268
A3IEP5_9BACI/123-221
A3IEZ3_9BACI/80-169
A3IND1_9CHRO/332-431
A3ING9_9CHRO/82-193
A3ITG2_9CHRO/195-296
A3IV23_9CHRO/74-171
A3J2W6_9FLAO/277-372
A3J364_9FLAO/186-283
A3J3K9_9FLAO/312-407
A3J4B7_9FLAO/91-197
A3J4Q3_9FLAO/201-297
A3J583_9FLAO/118-168
A3J583_9FLAO/45-115
A3J849_9ALTE/191-296
A3J9A4_9ALTE/206-301
A3JBM1_9ALTE/290-384
A3JDS4_9ALTE/295-390
A3JDT0_9ALTE/336-433
A3JGU8_9ALTE/166-261
A3JLX9_9RHOB/262-371
A3JQQ2_9RHOB/59-178
A3JS80_9RHOB/340-435
A3JUN6_9RHOB/288-380
A3JXQ0_9RHOB/57-173
A3JYK7_9RHOB/330-425
A3JZ06_9RHOB/295-387
A3KAC8_9RHOB/256-360
A3KAQ0_9RHOB/513-609
A3KI73_STRAM/118-213
A3KT76_PSEAE/274-370
A3KXP8_PSEAE/195-290
A3KY52_PSEAE/178-273
A3KZF2_PSEAE/306-403
A3L183_PSEAE/49-149
A3L1Q7_PSEAE/174-278
A3L2W9_PSEAE/129-224
A3L4J4_PSEAE/201-296
A3L860_PSEAE/274-370
A3LE81_PSEAE/195-290
A3LEN8_PSEAE/178-273
A3LGF8_PSEAE/49-149
A3LIA4_PSEAE/306-403
A3LIB2_PSEAE/174-278
A3LIZ8_PSEAE/325-420
A3LJJ3_PSEAE/129-224
A3LL95_PSEAE/201-296
A3M2D9_ACIBT/60-160
A3M3X1_ACIBT/165-260
A3M7F6_ACIBT/175-270
A3M9X4_ACIBT/127-222
A3MA78_ACIBT/31-133
A3MBN8_BURM7/145-241
A3MD95_BURM7/217-312
A3MIT4_BURM7/194-289
A3MK85_BURM7/194-289
A3MZH5_ACTP2/368-463
A3N0J1_ACTP2/299-394
A3N3M4_ACTP2/310-405
A3N882_BURP6/134-229
A3N9A1_BURP6/305-403
A3NA63_BURP6/194-289
A3NHP7_BURP6/193-293
A3NJ56_BURP6/217-312
A3NMD5_BURP6/145-241
A3NTZ3_BURP0/131-226
A3NUZ4_BURP0/304-402
A3NVY0_BURP0/194-289
A3P3A5_BURP0/193-293
A3P4S5_BURP0/217-312
A3P7U6_BURP0/238-334
A3PIZ7_RHOS1/302-394
A3PK64_RHOS1/341-436
A3PMX8_RHOS1/253-361
A3PXY3_MYCSJ/47-146
A3Q552_MYCSJ/222-318
A3Q5P6_MYCSJ/248-344
A3QBP4_SHELP/355-450
A3QC84_SHELP/208-303
A3QCZ3_SHELP/166-262
A3QFS3_SHELP/290-385
A3QIL4_SHELP/195-290
A3QJM5_SHELP/260-355
A3RVB5_RALSO/174-268
A3S0I4_RALSO/189-284
A3S7R8_9RHOB/62-181
A3S955_9RHOB/257-366
A3SBE0_9RHOB/321-413
A3SD02_9RHOB/336-431
A3SIC3_9RHOB/268-377
A3SPH1_9RHOB/292-384
A3SR51_9RHOB/328-423
A3SRM6_9RHOB/70-189
A3SRV8_9RHOB/314-411
A3SSN0_9RHOB/62-181
A3SU17_9RHOB/257-366
A3SWT9_9RHOB/290-382
A3SY45_9RHOB/336-431
A3T1T7_9RHOB/304-401
A3T2I8_9RHOB/198-295
A3TG52_9MICO/327-425
A3TGX6_9MICO/72-202
A3TJX0_9MICO/79-177
A3TNI2_9MICO/58-160
A3TQ88_9MICO/126-222
A3TRG1_9MICO/87-180
A3TUW3_9RHOB/63-182
A3TYJ0_9RHOB/261-371
A3U1Q7_9RHOB/315-407
A3U2S5_9RHOB/327-422
A3U378_9RHOB/314-411
A3U569_CROAH/195-294
A3U5U5_CROAH/276-371
A3U600_CROAH/217-313
A3U6C8_CROAH/307-400
A3U724_CROAH/201-297
A3U860_CROAH/125-173
A3U860_CROAH/51-121
A3UAA0_CROAH/138-248
A3UC32_CROAH/96-203
A3UD32_9RHOB/306-401
A3UDM1_9RHOB/192-288
A3UFA1_9RHOB/346-443
A3UFG8_9RHOB/182-288
A3UFX5_9RHOB/180-276
A3UHR4_9RHOB/312-407
A3UL80_VIBSP/294-389
A3UQV0_VIBSP/282-377
A3UV14_VIBSP/204-299
A3UV60_VIBSP/285-380
A3UXR9_VIBSP/149-245
A3V0E4_VIBSP/294-389
A3V433_9RHOB/303-395
A3V482_9RHOB/324-419
A3V4V6_9RHOB/238-348
A3VAC8_9RHOB/61-180
A3VDA6_9RHOB/286-378
A3VDP8_9RHOB/50-159
A3VE45_9RHOB/304-399
A3VJ72_9RHOB/229-326
A3VWV0_9RHOB/301-393
A3VXS5_9RHOB/260-369
A3VZS5_9RHOB/64-183
A3W2U3_9RHOB/310-405
A3W7T1_9RHOB/314-411
A3WAK4_9SPHN/176-280
A3WDN0_9SPHN/176-288
A3WFT1_9SPHN/202-298
A3WG18_9SPHN/420-515
A3WG35_9SPHN/246-341
A3WG41_9SPHN/317-407
A3WHD7_9SPHN/134-229
A3WJ06_9GAMM/281-375
A3WLB9_9GAMM/302-397
A3WM71_9GAMM/196-291
A3WMH1_9GAMM/290-387
A3WNG4_9GAMM/203-299
A3WP96_9GAMM/174-270
A3WR97_9BRAD/318-421
A3WRM7_9BRAD/527-624
A3WYN2_9BRAD/343-439
A3WZ67_9BRAD/290-385
A3X509_9RHOB/61-180
A3X784_9RHOB/429-536
A3X7V8_9RHOB/307-399
A3XC24_9RHOB/351-446
A3XEH4_9RHOB/314-411
A3XFG2_9RHOB/263-372
A3XGV8_LEEBM/315-409
A3XH15_LEEBM/197-294
A3XK03_LEEBM/201-297
A3XLD0_LEEBM/96-204
A3XNR4_LEEBM/131-170
A3XNR4_LEEBM/48-126
A3XQC3_LEEBM/265-360
A3XRJ3_LEEBM/188-284
A3XTG5_9VIBR/294-389
A3XTS6_9VIBR/285-380
A3XXM4_9VIBR/204-299
A3Y076_9VIBR/290-385
A3Y2T0_9VIBR/294-389
A3Y3J6_9VIBR/131-227
A3Y5R4_9GAMM/180-275
A3YAQ0_9GAMM/278-372
A3YDK1_9GAMM/341-438
A3YKN6_CAMJE/334-429
A3YLI5_CAMJE/300-390
A3YMG4_CAMJE/161-258
A3YMT5_CAMJE/237-333
A3YNB8_CAMJE/166-261
A3YP44_CAMJE/161-258
A3YPG3_CAMJE/237-333
A3YPI7_CAMJE/166-261
A3YPN1_CAMJE/300-390
A3YQ69_CAMJE/334-429
A3YYX9_9SYNE/248-360
A3YZE4_9SYNE/52-157
A3Z0K1_9SYNE/255-355
A3Z1P6_9SYNE/123-222
A3Z2A9_9SYNE/258-355
A3Z620_9SYNE/202-302
A3Z6N9_9SYNE/229-325
A3ZBH4_CAMJE/161-258
A3ZBU4_CAMJE/237-333
A3ZBW9_CAMJE/166-261
A3ZC07_CAMJE/300-390
A3ZFA2_CAMJE/334-429
A3ZH86_CAMJE/300-390
A3ZHC7_CAMJE/166-261
A3ZHE8_CAMJE/237-333
A3ZHS1_CAMJE/161-258
A3ZJZ9_CAMJE/334-429
A4A6R3_9GAMM/322-417
A4A8S7_9GAMM/281-376
A4AAC4_9GAMM/168-263
A4ACX2_9GAMM/171-267
A4AEY3_9ACTN/131-228
A4AFQ7_9ACTN/316-416
A4AH02_9ACTN/104-196
A4AJ07_9ACTN/319-420
A4ALC1_9ACTN/108-205
A4AP11_MARSH/312-406
A4APX5_MARSH/282-377
A4AQG0_MARSH/88-196
A4AQV9_MARSH/439-544
A4ASJ6_MARSH/131-171
A4ASJ6_MARSH/48-118
A4AUE7_MARSH/201-297
A4AV21_MARSH/73-176
A4AWI0_MARSH/174-278
A4BAH5_9GAMM/289-386
A4BCI4_9GAMM/2-96
A4BE95_9GAMM/272-367
A4BI84_9GAMM/173-269
A4BKG2_9GAMM/201-296
A4BQ45_9GAMM/169-265
A4BS50_9GAMM/153-248
A4BTY4_9GAMM/280-374
A4BVU2_9GAMM/372-469
A4BXT5_9FLAO/185-281
A4BXV3_9FLAO/277-372
A4BY16_9FLAO/293-387
A4BYG1_9FLAO/199-294
A4C0C8_9FLAO/94-200
A4C157_9FLAO/141-249
A4C1J2_9FLAO/115-171
A4C1J2_9FLAO/47-117
A4C5X6_9GAMM/343-441
A4C670_9GAMM/317-412
A4C6P3_9GAMM/308-403
A4C6Z1_9GAMM/174-269
A4C7A6_9GAMM/278-373
A4C8D5_9GAMM/201-296
A4C9L5_9GAMM/163-259
A4CCJ0_9GAMM/262-362
A4CHP4_ROBBH/203-311
A4CHP7_ROBBH/204-311
A4CHX2_ROBBH/310-404
A4CI21_ROBBH/186-282
A4CIP2_ROBBH/283-378
A4CJG1_ROBBH/201-297
A4CMS7_ROBBH/93-200
A4CMW2_ROBBH/132-171
A4CMW2_ROBBH/48-115
A4CRP6_SYNPV/185-285
A4CUY6_SYNPV/257-353
A4CX40_SYNPV/90-186
A4EK48_9RHOB/302-394
A4EKB1_9RHOB/329-424
A4ET29_9RHOB/266-375
A4ETD2_9RHOB/429-536
A4EVT5_9RHOB/338-433
A4EX97_9RHOB/61-180
A4EYW7_9RHOB/309-401
A4FAB3_SACEN/54-153
A4FLE8_SACEN/174-269
A4FMD8_SACEN/63-161
A4FP63_SACEN/129-225
A4G1T9_HERAR/314-411
A4G4J4_HERAR/202-297
A4G8S8_HERAR/203-298
A4G999_HERAR/350-445
A4GID4_9BACT/333-428
A4GJ83_9BACT/157-252
A4IRD3_GEOTN/152-248
A4ISG6_GEOTN/204-312
A4IST3_GEOTN/332-437
A4ITH2_GEOTN/111-210
A4ITY6_GEOTN/231-331
A4J2N3_DESRM/246-341
A4J318_DESRM/486-592
A4J7J7_DESRM/162-256
A4J920_DESRM/275-370
A4J995_DESRM/143-241
A4J9C2_DESRM/209-304
A4J9P4_DESRM/349-444
A4JDD7_BURVG/130-225
A4JE76_BURVG/255-353
A4JEP9_BURVG/191-286
A4JM49_BURVG/155-251
A4JP74_BURVG/182-277
A4JV98_BURVG/53-179
A4K386_ECOLX/79-174
A4K388_ECOLX/79-174
A4K390_ECOLX/79-174
A4K392_ECOLX/79-174
A4K394_ECOLX/79-174
A4K396_ECOLX/79-174
A4K398_ECOLX/79-174
A4K3A0_ECOLX/79-174
A4KFQ0_MYCTU/220-316
A4KKF4_MYCTU/64-163
A4KMQ5_MYCTU/274-369
A4LC68_BURPS/194-289
A4LEY8_BURPS/238-334
A4LGY2_BURPS/217-312
A4LQ02_BURPS/304-402
A4LV56_BURPS/193-293
A4MGU4_BURPS/131-226
A4MWX4_HAEIF/311-406
A4MY39_HAEIF/48-144
A4N0F7_HAEIF/303-398
A4N2R3_HAEIF/344-440
A4N2Z3_HAEIF/310-405
A4N5Z4_HAEIF/303-398
A4N7F8_HAEIF/310-405
A4N904_HAEIF/334-430
A4NC51_HAEIF/303-398
A4NER1_HAEIF/344-440
A4NF26_HAEIF/310-405
A4NH39_HAEIF/303-398
A4NJA1_HAEIF/344-440
A4NK48_HAEIF/116-211
A4NMY4_HAEIF/303-398
A4NPF1_HAEIF/310-405
A4NR33_HAEIF/344-440
A4NSV1_HAEIF/303-398
A4NVQ7_HAEIF/344-440
A4NWV1_HAEIF/310-405
A4P055_HAEIF/303-398
A4QA57_CORGB/142-238
A4QCK1_CORGB/130-226
A4QF33_CORGB/61-153
A4RW55_OSTLU/106-177
A4SCX6_PROVI/303-400
A4SFG6_PROVI/357-451
A4SG37_PROVI/115-210
A4SGS7_PROVI/182-281
A4SI62_AERS4/197-292
A4SIK6_AERS4/292-387
A4SK11_AERS4/170-265
A4SK92_AERS4/295-393
A4SKH1_AERS4/259-359
A4SRB3_AERS4/246-341
A4ST24_AERS4/366-461
A4SW20_POLSQ/354-451
A4SYE7_POLSQ/170-265
A4T207_MYCGI/231-327
A4T6V6_MYCGI/239-335
A4TEB0_MYCGI/48-147
A4TF67_MYCGI/548-660
A4TGB1_MYCGI/231-327
A4TGD3_MYCGI/232-328
A4TI46_YERPP/40-163
A4TJJ6_YERPP/310-405
A4TKS4_YERPP/40-163
A4TKS7_YERPP/17-140
A4TQ02_YERPP/231-326
A4TSC3_YERPP/356-450
A4TTY3_9PROT/107-203
A4TU10_9PROT/237-330
A4TVF7_9PROT/311-408
A4TYF4_9PROT/265-360
A4U1K4_9PROT/239-351
A4V8R3_9MICC/80-183
A4VBZ7_BACUN/108-201
A4VC05_BACUN/45-131
A4VC08_BACUN/208-315
A4VGM8_PSEU5/167-271
A4VHL1_PSEU5/328-425
A4VIA2_PSEU5/217-312
A4VJV5_PSEU5/169-264
A4VLF7_PSEU5/158-262
A4VNV1_PSEU5/170-265
A4VRV3_PSEU5/254-349
A4W532_ENT38/327-421
A4WBL4_ENT38/311-406
A4WDU7_ENT38/272-367
A4WE40_ENT38/140-235
A4WTN0_RHOS5/340-435
A4WU06_RHOS5/312-404
A4WWV4_RHOS5/253-361
A4X1D4_SALTO/95-208
A4X4I4_SALTO/50-145
A4XBE7_SALTO/117-212
A4XBE8_SALTO/172-270
A4XCS3_SALTO/254-372
A4XI21_CALS8/104-193
A4XJF2_CALS8/634-732
A4XLY1_CALS8/198-297
A4XLY5_CALS8/278-373
A4XM45_CALS8/474-569
A4XMQ8_CALS8/620-718
A4XNP3_PSEMY/174-278
A4XQT2_PSEMY/200-295
A4XWQ9_PSEMY/191-286
A4XY23_PSEMY/176-271
A4XZA9_PSEMY/335-432
A4Y078_PSEMY/313-408
A4Y1E2_SHEPC/277-372
A4Y218_SHEPC/121-216
A4Y2F2_SHEPC/50-150
A4Y2P3_SHEPC/195-290
A4Y4H2_SHEPC/332-427
A4Y5M5_SHEPC/303-398
A4Y7S3_SHEPC/194-290
A4Y936_SHEPC/192-287
A4YKE7_BRASO/339-442
A4YPA5_BRASO/185-302
A4YTT2_BRASO/300-395
A4YTY8_BRASO/367-485
A4YV65_BRASO/380-476
A4Z1N5_BRASO/537-634
A4ZZ26_9SPIO/195-292
A5CNM7_CLAM3/313-410
A5CP78_CLAM3/317-416
A5CQS3_CLAM3/72-166
A5CUK6_CLAM3/258-349
A5CUU5_CLAM3/283-385
A5CW76_VESOH/66-156
A5CY28_VESOH/253-350
A5CY85_PELTS/372-467
A5CYC7_PELTS/188-283
A5CYM3_PELTS/277-372
A5CZS6_PELTS/68-195
A5D436_PELTS/144-239
A5E957_BRASB/328-431
A5EB96_BRASB/540-637
A5EIN1_BRASB/345-440
A5EIT4_BRASB/351-470
A5EJV4_BRASB/381-477
A5ENJ1_BRASB/26-135
A5ENK2_BRASB/42-152
A5EX38_DICNV/218-313
A5EY38_DICNV/128-223
A5F140_VIBC3/166-262
A5F1H0_VIBC3/295-390
A5F388_VIBC3/163-259
A5F3N3_VIBC3/282-376
A5F931_VIBC3/297-392
A5F9C2_VIBC3/211-306
A5FG41_FLAJ1/91-197
A5FHN3_FLAJ1/668-743
A5FIP8_FLAJ1/201-297
A5FL26_FLAJ1/316-410
A5FM09_FLAJ1/275-370
A5FNQ4_FLAJ1/126-172
A5FNQ4_FLAJ1/49-119
A5FWZ1_ACICJ/283-381
A5G3P6_GEOUR/110-205
A5G8L6_GEOUR/56-155
A5GB83_GEOUR/314-409
A5GCS7_GEOUR/60-160
A5GFB9_GEOUR/296-391
A5GKT1_SYNPW/223-319
A5GMZ8_SYNPW/186-286
A5GPM4_SYNPW/90-187
A5GRQ1_SYNR3/135-241
A5GTD0_SYNR3/198-295
A5GYF9_9CAUD/798-896
A5HL41_9CAUD/607-712
A5HY57_CLOBH/141-242
A5I674_CLOBH/157-253
A5I7Y1_CLOBH/211-306
A5IBD6_LEGPC/144-239
A5IF60_LEGPC/238-348
A5IG91_LEGPC/174-269
A5IGY9_LEGPC/331-428
A5IH97_LEGPC/280-375
A5IJK6_THEP1/353-435
A5IK10_THEP1/156-250
A5ILS2_THEP1/45-116
A5IP81_STAA9/74-175
A5IPE4_STAA9/208-309
A5IRP8_STAA9/1705-1806
A5IUC1_STAA9/1143-1239
A5IUZ1_STAA9/149-259
A5KFI5_CAMJE/91-188
A5KG38_CAMJE/207-303
A5KG56_CAMJE/66-161
A5KG88_CAMJE/300-390
A5KGC4_CAMJE/334-429
A5KIL2_9FIRM/261-356
A5KLF8_9FIRM/10-122
A5KQY2_9FIRM/145-243
A5KTS1_9GAMM/294-389
A5KWP6_9GAMM/285-380
A5KZU6_9GAMM/278-373
A5L342_9GAMM/204-299
A5L3V6_9GAMM/147-243
A5L4P4_9GAMM/294-389
A5N3H2_CLOK5/136-237
A5N404_CLOK5/261-358
A5P960_9SPHN/109-204
A5P9F1_9SPHN/186-282
A5P9N5_9SPHN/368-463
A5P9Q5_9SPHN/265-360
A5P9Q9_9SPHN/310-401
A5PDJ9_9SPHN/117-226
A5TGT6_BURMA/210-305
A5TKM0_BURMA/194-289
A5TM37_BURMA/131-226
A5TNJ8_BURMA/159-255
A5TT85_FUSNP/313-407
A5TX88_FUSNP/273-367
A5U0Z0_MYCTA/220-316
A5U6P6_MYCTA/64-163
A5U9B5_MYCTA/274-369
A5UA79_HAEIE/344-440
A5UE21_HAEIE/303-398
A5UHJ0_HAEIG/303-398
A5UHR0_HAEIG/309-404
A5UPE2_ROSS1/60-162
A5USZ3_ROSS1/105-219
A5UVL3_ROSS1/227-324
A5UXL9_ROSS1/63-221
A5UXP1_ROSS1/88-196
A5V254_ROSS1/307-404
A5V3Z1_SPHWW/290-386
A5V9D9_SPHWW/316-406
A5VB28_SPHWW/193-290
A5VC71_SPHWW/370-465
A5VCY3_SPHWW/83-191
A5VD92_SPHWW/107-202
A5VDI1_SPHWW/62-181
A5VJT7_LACRD/429-538
A5VPL6_BRUO2/426-523
A5VQ70_BRUO2/325-421
A5VSH8_BRUO2/329-433
A5VSJ5_BRUO2/507-604
A5VVL4_BRUO2/475-581
A5VXM8_PSEP1/333-430
A5VZB7_PSEP1/171-266
A5W326_PSEP1/441-547
A5W819_PSEP1/160-255
A5WA90_PSEP1/337-432
A5WB39_PSEP1/174-277
A5WCQ3_PSYWF/90-188
A5WGA5_PSYWF/170-266
A5WKX2_MYCTF/220-316
A5WRE3_MYCTF/64-163
A5WU06_MYCTF/274-369
A5XGE4_BURMA/194-289
A5XHM2_BURMA/131-226
A5XKH3_BURMA/217-312
A5XNK3_BURMA/131-226
A5XQ05_BURMA/194-289
A5XWA3_BURMA/145-241
A5YTS1_PSEFL/179-274
A5Z4J0_9FIRM/140-248
A5Z4X0_9FIRM/631-730
A5Z678_9FIRM/172-270
A5Z6X8_9FIRM/320-415
A5Z8D8_9FIRM/113-208
A5ZFM4_9BACE/199-294
A5ZKK4_9BACE/109-203
A5ZKS6_9BACE/336-429
A5ZKZ0_9BACE/76-171
A5ZLK1_9BACE/184-280
A5ZNQ9_9FIRM/692-787
A5ZQG8_9FIRM/66-179
A5ZYK2_9FIRM/181-279
A6A2Q9_VIBCH/297-392
A6A2V0_VIBCH/227-322
A6A6B4_VIBCH/211-306
A6A6X2_VIBCH/282-376
A6AEV2_VIBCH/211-306
A6AH52_VIBCH/282-376
A6AHU2_VIBCH/297-392
A6AL85_VIBHA/197-292
A6AMN8_VIBHA/168-264
A6ANT9_VIBHA/296-391
A6ATF1_VIBHA/173-269
A6AU68_VIBHA/274-369
A6AWI6_VIBHA/207-302
A6B1A3_VIBPA/198-293
A6B2X2_VIBPA/280-375
A6B426_VIBPA/287-382
A6B553_VIBPA/173-269
A6B6E4_VIBPA/207-302
A6B9I3_VIBPA/168-264
A6BH72_9FIRM/177-275
A6BKP7_9FIRM/289-384
A6BQV4_YERPE/289-384
A6BSE6_YERPE/40-163
A6BSE9_YERPE/40-163
A6BTS0_YERPE/40-163
A6BW67_YERPE/350-444
A6BYE6_YERPE/231-326
A6CDU2_9PLAN/184-295
A6CKW7_9BACI/378-474
A6CR74_9BACI/28-129
A6CSI3_9BACI/349-453
A6CSS1_9BACI/142-240
A6CTK4_9BACI/126-221
A6CXN6_9VIBR/168-264
A6CYK2_9VIBR/303-398
A6D321_9VIBR/218-313
A6D3P4_9VIBR/172-268
A6D4R5_9VIBR/292-387
A6D924_9VIBR/275-370
A6DAW1_9PROT/262-351
A6DBA9_9PROT/325-420
A6DEC3_9PROT/360-470
A6DYI7_9RHOB/310-405
A6DZF2_9RHOB/64-183
A6E001_9RHOB/302-394
A6E4K9_9RHOB/260-369
A6E589_9RHOB/314-411
A6EBK1_9SPHI/336-427
A6ED94_9SPHI/206-304
A6EFG7_9SPHI/138-183
A6EFG7_9SPHI/60-131
A6EJY8_9SPHI/79-198
A6EK60_9SPHI/93-199
A6EKU8_9SPHI/183-274
A6EL24_9BACT/310-405
A6ELA1_9BACT/185-281
A6ELM7_9BACT/277-372
A6EMB8_9BACT/201-297
A6ENB5_9BACT/87-197
A6ER29_9BACT/53-153
A6ESR3_9BACT/184-292
A6ESS0_9BACT/72-182
A6ETN5_9BACT/133-171
A6ETN5_9BACT/49-119
A6EZE8_9ALTE/274-369
A6EZJ9_9ALTE/331-428
A6F2T0_9ALTE/213-308
A6F5C6_9ALTE/149-244
A6FB78_9GAMM/295-390
A6FEM4_9GAMM/353-448
A6FG08_9GAMM/275-370
A6FHA6_9GAMM/207-303
A6FJK9_9GAMM/203-298
A6FNF1_9RHOB/66-185
A6FNU2_9RHOB/303-395
A6FRD0_9RHOB/331-426
A6FT31_9RHOB/257-366
A6FXP2_9DELT/385-494
A6G069_9DELT/231-342
A6G163_9DELT/230-339
A6G1T6_9DELT/302-399
A6G639_9DELT/55-160
A6G8V8_9DELT/97-244
A6GE41_9DELT/128-208
A6GH97_9DELT/98-192
A6GLR3_9BURK/331-426
A6GQJ1_9BURK/171-266
A6GR29_9BURK/173-268
A6GST8_9BURK/272-369
A6GW72_FLAPJ/275-370
A6GYQ7_FLAPJ/121-169
A6GYQ7_FLAPJ/46-110
A6H0Y4_FLAPJ/201-297
A6H2B9_FLAPJ/304-397
A6KXL5_BACV8/107-203
A6KYX2_BACV8/80-175
A6L086_BACV8/347-438
A6L0W7_BACV8/183-279
A6L103_BACV8/77-172
A6L1L9_BACV8/199-294
A6L6V3_BACV8/50-120
A6L8Y5_PARD8/125-220
A6L992_PARD8/185-281
A6LDR3_PARD8/48-119
A6LEZ9_PARD8/204-299
A6LFF3_PARD8/136-232
A6LGR9_PARD8/339-434
A6LI82_PARD8/286-383
A6LJG4_THEM4/154-248
A6LNA1_THEM4/327-408
A6LNU6_THEM4/44-114
A6LQI1_CLOB8/138-241
A6NQI3_9BACE/404-503
A6NU00_9BACE/140-239
A6NV96_9BACE/248-343
A6NVK1_9BACE/386-480
A6NY89_9BACE/159-216
A6NY89_9BACE/92-156
A6NYC2_9BACE/181-277
A6NZ13_9BACE/316-411
A6P1S1_9BACE/712-803
A6Q1U8_NITSB/248-343
A6Q222_NITSB/329-424
A6Q2A2_NITSB/376-485
A6Q310_NITSB/295-382
A6QB36_SULNB/363-454
A6QBR1_SULNB/339-434
A6QC59_SULNB/256-351
A6QDJ0_STAAE/74-175
A6QDQ0_STAAE/138-239
A6QIH8_STAAE/1142-1238
A6QJ47_STAAE/150-259
A6SUP4_JANMA/313-410
A6SZX8_JANMA/215-310
A6T2E9_JANMA/203-298
A6T316_JANMA/364-459
A6TB26_KLEP7/290-385
A6TD34_KLEP7/276-371
A6TDP2_KLEP7/129-224
A6TFK9_KLEP7/185-279
A6TI99_KLEP7/121-216
A6TK72_ALKMQ/187-286
A6TP64_ALKMQ/229-348
A6TQI7_ALKMQ/135-223
A6TSX3_ALKMQ/207-302
A6TV47_ALKMQ/327-425
A6TVJ2_ALKMQ/275-370
A6TXA9_ALKMQ/380-475
A6TXZ7_STAA2/74-175
A6TY61_STAA2/208-309
A6U0H9_STAA2/1705-1806
A6U358_STAA2/1143-1239
A6U3T2_STAA2/149-259
A6U8P2_SINMW/408-504
A6U9J2_SINMW/331-426
A6UCE8_SINMW/508-606
A6UCM8_SINMW/441-548
A6UDW2_SINMW/358-462
A6UZG8_PSEA7/327-424
A6V0X7_PSEA7/178-273
A6V1G5_PSEA7/205-300
A6V6U2_PSEA7/275-370
A6VB77_PSEA7/201-296
A6VD36_PSEA7/129-224
A6VDQ2_PSEA7/14-109
A6VEH3_PSEA7/174-278
A6VLT7_ACTSZ/317-412
A6VLU9_ACTSZ/305-400
A6VQC8_ACTSZ/350-446
A6VT79_MARMS/278-372
A6VU72_MARMS/326-423
A6VUV7_MARMS/162-257
A6VWI6_MARMS/167-263
A6VZP3_MARMS/328-423
A6W7W1_KINRD/65-160
A6WHC6_SHEB8/262-357
A6WI25_SHEB8/50-150
A6WID8_SHEB8/195-290
A6WKM5_SHEB8/332-427
A6WLU7_SHEB8/305-400
A6WPC2_SHEB8/168-264
A6WR21_SHEB8/196-291
A6WXQ8_OCHA4/507-604
A6WXS7_OCHA4/324-428
A6WYR8_OCHA4/442-549
A6X176_OCHA4/341-436
A6X1E9_OCHA4/336-432
A6X266_OCHA4/429-526
A6XRC3_VIBCH/295-390
A6XXR6_VIBCH/211-306
A6XXT0_VIBCH/226-321
A6Y030_VIBCH/282-376
A7A5V3_BIFAD/81-179
A7AA26_9PORP/343-438
A7ABJ4_9PORP/112-165
A7ABJ4_9PORP/42-114
A7ADG2_9PORP/280-377
A7AI99_9PORP/137-230
A7AIQ2_9PORP/204-299
A7AJG3_9PORP/106-201
A7AKZ4_9PORP/188-284
A7AXY4_RUMGN/295-390
A7B4J8_RUMGN/150-261
A7B6J5_RUMGN/137-235
A7B907_9ACTO/321-420
A7BDE0_9ACTO/64-157
A7BE96_9ACTO/207-309
A7BKU1_9GAMM/194-280
A7BUD4_9GAMM/203-298
A7BUF3_9GAMM/193-288
A7BXE2_9GAMM/43-167
A7BXZ3_9GAMM/59-173
A7C127_9GAMM/338-435
A7C2N3_9GAMM/301-384
A7C4M9_9GAMM/117-212
A7C5Q3_9GAMM/53-154
A7FBY9_ACIBT/433-555
A7FC97_YERP3/33-131
A7FCU7_YERP3/356-450
A7FEP7_YERP3/40-163
A7FIC1_YERP3/310-405
A7FJP0_YERP3/40-163
A7FJP3_YERP3/40-163
A7FLX3_YERP3/225-320
A7FPM9_CLOB1/211-306
A7FQI3_CLOB1/141-242
A7FXV4_CLOB1/157-253
A7G9R4_CLOBL/141-242
A7GHL0_CLOBL/157-253
A7GJK2_CLOBL/211-306
A7GLF0_BACCN/273-377
A7GMW9_BACCN/304-408
A7GN17_BACCN/45-145
A7GNS1_BACCN/1-68
A7GPI2_BACCN/1-61
A7GTC7_BACCN/145-240
A7GUG4_BACCN/203-311
A7GV33_BACCN/112-211
A7GXE6_CAMC5/311-401
A7GZ62_CAMC5/204-301
A7GZZ6_CAMC5/334-429
A7H1L0_CAMJD/334-429
A7H2A5_CAMJD/300-390
A7H2E4_CAMJD/159-254
A7H2G4_CAMJD/237-333
A7H879_ANADF/269-364
A7H8E4_ANADF/204-299
A7H8F5_ANADF/184-279
A7HDE5_ANADF/297-392
A7HFY6_ANADF/171-266
A7HGS4_ANADF/218-313
A7HGY2_ANADF/248-348
A7HJA7_FERNB/50-119
A7HNL0_FERNB/153-247
A7HNX0_FERNB/333-414
A7HQR2_PARL1/167-263
A7HT55_PARL1/208-296
A7HT60_PARL1/321-433
A7HTZ0_PARL1/420-517
A7HXK7_PARL1/226-322
A7HXT5_PARL1/95-192
A7HY94_PARL1/349-444
A7I0L7_CAMHC/138-235
A7I0S3_CAMHC/146-241
A7I2U4_CAMHC/338-428
A7I3Q9_CAMHC/236-333
A7I3V5_CAMHC/332-427
A7IGK7_XANP2/534-631
A7IH22_XANP2/321-411
A7IN26_XANP2/230-340
A7INN9_XANP2/344-440
A7JQG7_PASHA/287-382
A7JTK4_PASHA/381-476
A7JUH2_PASHA/324-419
A7JXI9_VIBSE/145-241
A7JYI8_VIBSE/190-285
A7K5N8_VIBSE/173-269
A7K5Q2_VIBSE/280-375
A7K6C2_VIBSE/207-302
A7K6J6_VIBSE/298-393
A7KUS1_9CAUD/1778-1892
A7LTK6_BACOV/109-205
A7LUD6_BACOV/184-280
A7LVJ1_BACOV/334-427
A7M3N3_BACOV/210-317
A7M3N7_BACOV/45-131
A7M3P7_BACOV/86-179
A7M3X5_BACOV/163-258
A7M533_BACOV/76-171
A7M5H8_BACOV/134-215
A7MEA7_ENTS8/294-389
A7MIC9_ENTS8/327-421
A7MJ62_ENTS8/220-315
A7MQR3_ENTS8/1-87
A7MR66_ENTS8/8-103
A7MTB8_VIBHB/173-269
A7MTT5_VIBHB/207-302
A7MUU3_VIBHB/294-389
A7MX61_VIBHB/280-375
A7N1Y4_VIBHB/306-401
A7N435_VIBHB/197-292
A7N452_VIBHB/296-391
A7N5T1_VIBHB/168-264
A7NF54_ROSCS/96-203
A7NFF5_ROSCS/307-404
A7NJ28_ROSCS/123-207
A7NLD4_ROSCS/111-222
A7NM14_ROSCS/246-342
A7NRM8_ROSCS/61-162
A7TWD3_9VIRU/1187-1281
A7TWK1_9VIRU/1705-1806
A7TWR0_9VIRU/1187-1281
A7V1Z3_BACUN/183-279
A7V6P1_BACUN/114-211
A7V798_BACUN/77-172
A7V7V6_BACUN/199-294
A7V8D2_BACUN/334-427
A7VGC0_9CLOT/137-235
A7VHN3_9CLOT/300-395
A7VP51_9CLOT/154-252
A7VPQ9_9CLOT/339-437
A7VST2_9CLOT/342-446
A7VST4_9CLOT/288-388
A7VUN5_9CLOT/478-577
A7VXD1_9CLOT/199-311
A7WXK7_STAA1/74-175
A7WXU3_STAA1/208-309
A7X4A0_STAA1/1142-1238
A7X591_STAA1/149-259
A7XXD0_9CAUD/3160-3259
A7XXE4_9CAUD/22-123
A7XXS4_9CAUD/3160-3258
A7XXT9_9CAUD/10-112
A7Z787_BACA2/165-259
A7Z8E9_BACA2/201-309
A7Z9M6_BACA2/117-216
A7ZC64_CAMC1/334-429
A7ZDB6_CAMC1/240-337
A7ZEY5_CAMC1/309-399
A7ZMY0_ECO24/312-407
A7ZQI6_ECO24/277-372
A7ZQX3_ECO24/143-238
A7ZTG7_ECO24/319-413
A8A156_ECOHS/312-407
A8A3M1_ECOHS/277-372
A8A407_ECOHS/143-238
A8A678_ECOHS/319-413
A8AFI7_CITK8/290-385
A8ANV5_CITK8/215-310
A8AP94_CITK8/8-103
A8ARK1_CITK8/305-399
A8ATH6_9CAUD/1355-1450
A8D3J2_LATCA/49-149
A8E1B4_9BACT/303-396
A8ED30_BURPS/194-289
A8EES4_BURPS/131-226
A8EK02_BURPS/193-293
A8ELB6_BURPS/217-312
A8ENX5_BURPS/238-334
A8ETI4_ARCB4/327-418
A8EVB5_ARCB4/241-338
A8EWD2_ARCB4/338-433
A8EZ21_RICCK/310-407
A8EZF8_RICCK/121-210
A8EZT2_RICCK/179-274
A8F166_RICM5/129-218
A8F1H9_RICM5/341-438
A8F2K4_RICM5/186-281
A8F3I0_THELT/370-457
A8F578_THELT/155-249
A8F5B6_THELT/47-119
A8FEP3_BACP2/45-146
A8FFT4_BACP2/161-256
A8FH35_BACP2/203-311
A8FHV5_BACP2/312-416
A8FI88_BACP2/116-215
A8FJT6_CAMJ8/334-429
A8FME0_CAMJ8/161-258
A8FMS0_CAMJ8/237-333
A8FMU0_CAMJ8/166-261
A8FMY1_CAMJ8/300-390
A8FQA7_SHESH/195-290
A8FS91_SHESH/339-434
A8FST5_SHESH/202-297
A8FTM8_SHESH/296-391
A8FUA0_SHESH/169-265
A8G1V0_SHESH/276-371
A8G8G9_SERP5/141-236
A8G9Z7_SERP5/226-321
A8GFI3_SERP5/312-407
A8GLC3_SERP5/310-404
A8GMX5_RICAH/130-219
A8GNC2_RICAH/310-407
A8GPM6_RICAH/196-291
A8GRI8_RICRS/117-206
A8GRZ1_RICRS/310-407
A8GTF0_RICRS/179-274
A8GVI9_RICB8/311-408
A8GXU3_RICB8/179-274
A8H184_SHEPA/334-429
A8H1T2_SHEPA/194-289
A8H3F3_SHEPA/167-263
A8H5W5_SHEPA/290-385
A8H977_SHEPA/195-290
A8HAE1_SHEPA/276-371
A8HQ57_CHLRE/2225-2342
A8HS35_AZOC5/316-418
A8HSL9_AZOC5/526-623
A8HYZ1_AZOC5/533-630
A8I4H1_AZOC5/260-356
A8KD62_BURPS/238-334
A8KI30_BURPS/193-293
A8KM67_BURPS/131-226
A8KP72_BURPS/194-289
A8KRV1_BURPS/210-305
A8L6D2_FRASN/159-253
A8LAW7_FRASN/175-273
A8LHX1_DINSH/336-431
A8LKJ6_DINSH/255-358
A8LQK7_DINSH/312-404
A8LRY0_DINSH/187-294
A8LSY3_DINSH/314-411
A8LXU6_SALAI/105-218
A8M381_SALAI/55-157
A8M471_SALAI/116-211
A8M472_SALAI/159-257
A8M686_SALAI/100-195
A8M7U7_SALAI/52-152
A8M8H3_SALAI/255-373
A8MHL6_ALKOO/130-218
A8MJ11_ALKOO/274-369
A8MJV2_ALKOO/190-289
A8MKJ1_ALKOO/410-505
A8MKT1_ALKOO/217-312
A8R0L1_9ACTO/278-312
A8R898_9FIRM/96-180
A8R994_9FIRM/301-417
A8RF97_9FIRM/96-193
A8RIK3_9CLOT/301-396
A8RNS8_9CLOT/242-355
A8RUC9_9CLOT/157-271
A8S4R2_9CLOT/151-249
A8S8C8_9FIRM/350-454
A8SAJ5_9FIRM/533-633
A8SB16_9FIRM/23-129
A8SEN0_9FIRM/330-427
A8SEZ8_9FIRM/73-168
A8SGR4_9FIRM/152-249
A8SM00_9FIRM/297-392
A8SQ51_9FIRM/177-275
A8SUQ3_9FIRM/339-434
A8SXK8_9FIRM/310-405
A8T098_9VIBR/296-391
A8T2P6_9VIBR/295-390
A8T3G3_9VIBR/168-264
A8T4I3_9VIBR/204-299
A8T6M0_9VIBR/294-389
A8T7S3_9VIBR/173-269
A8T8M1_9VIBR/280-375
A8T9B4_9VIBR/207-302
A8TIQ7_9PROT/355-453
A8TKU4_9PROT/277-373
A8TLV8_9PROT/361-456
A8TNL4_9PROT/154-273
A8U2Z7_9PROT/297-394
A8U3C5_9PROT/164-260
A8U5D1_9LACT/394-489
A8U949_9LACT/248-345
A8U970_9LACT/351-446
A8UBG1_9LACT/343-438
A8UCK7_9LACT/810-910
A8UGM2_9FLAO/199-295
A8UI94_9FLAO/306-400
A8UIZ2_9FLAO/288-383
A8UMJ5_9FLAO/116-211
A8UMU6_9FLAO/77-191
A8UNM5_9FLAO/157-203
A8UNM5_9FLAO/81-151
A8UPS4_9FLAO/116-224
A8UQ16_9FLAO/186-282
A8UQS8_9AQUI/226-322
A8URK6_9AQUI/314-409
A8UT23_9AQUI/42-137
A8UT30_9AQUI/177-273
A8UUN8_9AQUI/77-172
A8UZQ5_9AQUI/247-343
A8V1R0_9AQUI/1-61
A8WA19_9CAUD/1-96
A8WU64_CAEBR/193-302
A8YA32_MICAE/163-260
A8YER4_MICAE/80-191
A8YH13_MICAE/160-261
A8YJ58_MICAE/283-383
A8YVM1_LACH4/88-202
A8YVN3_LACH4/51-147
A8Z0H1_STAAT/78-179
A8Z0P1_STAAT/214-315
A8Z275_STAAT/1705-1806
A8Z2W9_STAAT/1142-1238
A8Z314_STAAT/150-259
A8ZK31_ACAM1/969-1077
A8ZL65_ACAM1/112-227
A8ZL70_ACAM1/287-382
A8ZLG9_ACAM1/218-322
A8ZMC7_ACAM1/290-393
A8ZNE2_ACAM1/185-281
A8ZPP4_ACAM1/125-221
A8ZPT7_ACAM1/761-864
A8ZQG9_ACAM1/947-1050
A8ZR19_ACAM1/114-217
A8ZRG8_DEIGD/933-1036
A8ZU10_DESOH/332-427
A8ZW22_DESOH/328-423
A8ZW54_DESOH/212-307
A8ZX14_DESOH/215-310
A9ACI4_BURM1/137-232
A9AGY5_BURM1/190-285
A9AIV8_BURM1/245-343
A9AMF7_BURM1/140-236
A9AQT8_BURM1/180-275
A9AVQ8_HERA2/432-534
A9AYC9_HERA2/261-368
A9AZQ1_HERA2/333-432
A9B1X0_HERA2/308-407
A9B241_HERA2/151-264
A9B3H3_HERA2/62-160
A9B6B2_HERA2/112-206
A9B7W7_HERA2/72-165
A9B962_HERA2/302-413
A9B9A3_HERA2/167-265
A9BHX1_PETMO/47-120
A9BIS1_PETMO/395-484
A9BJL3_PETMO/159-253
A9BMW1_DELAS/190-285
A9BZ23_DELAS/215-310
A9C171_DELAS/324-419
A9CG71_AGRT5/509-606
A9CIK5_AGRT5/322-417
A9CTZ3_9FLAO/78-188
A9D4R6_9GAMM/276-371
A9D5M9_9RHIZ/534-630
A9D5Q0_9GAMM/161-256
A9D666_9RHIZ/322-417
A9D7P6_9RHIZ/509-607
A9DDM0_9GAMM/286-381
A9DFW1_9RHIZ/353-457
A9DGC5_9GAMM/339-434
A9DGX5_9RHIZ/1-98
A9DLK4_9FLAO/96-203
A9DQ00_9FLAO/200-296
A9DQE1_9FLAO/282-377
A9DS24_9FLAO/186-282
A9DT03_9FLAO/309-403
A9DUS7_9FLAO/126-169
A9DUS7_9FLAO/47-120
A9DX26_9RHOB/259-368
A9DZL2_9RHOB/61-176
A9E6Y1_9RHOB/336-431
A9E904_9RHOB/325-417
A9EBB6_9FLAO/339-434
A9EBC0_9FLAO/121-216
A9EBG5_9FLAO/49-149
A9EDH5_9RHOB/60-157
A9EDK4_9FLAO/142-250
A9EI97_9GAMM/169-265
A9EL71_9GAMM/195-290
A9ENC2_9RHOB/311-403
A9ESX1_9RHOB/274-383
A9EYT2_SORC5/504-601
A9EZB3_9RHOB/110-210
A9F1L6_9RHOB/436-543
A9F2N7_9RHOB/337-432
A9F4H8_9RHOB/60-179
A9FGQ8_SORC5/240-332
A9FQX7_9RHOB/337-432
A9G4H6_9RHOB/60-179
A9G5I2_SORC5/201-298
A9G6D1_9RHOB/436-543
A9GEM5_9RHOB/311-403
A9GH47_9RHOB/110-210
A9GL77_9RHOB/274-383
A9GNR5_SORC5/58-158
A9GP48_SORC5/124-220
A9GRX2_SORC5/252-348
A9GSP2_9RHOB/338-433
A9GZN7_9RHOB/291-383
A9H3A0_GLUDA/199-295
A9H7A0_9RHOB/261-370
A9HCU5_GLUDA/123-222
A9HMM3_9RHOB/464-571
A9HUE3_9RHOB/314-411
A9HXZ0_BORPD/152-247
A9HZJ3_BORPD/187-282
A9I283_BORPD/347-444
A9I4Y0_BORPD/204-299
A9IFI8_BORPD/412-507
A9IMC3_BART1/292-408
A9IP01_BORPD/180-275
A9IS26_BART1/287-383
A9IXI6_BART1/525-622
A9JY92_BURMA/217-312
A9K7F5_BURMA/159-255
A9K7M0_BURMA/194-289
A9KAR7_BURMA/131-226
A9KDI0_COXBN/130-225
A9KEL5_COXBN/307-403
A9KF69_COXBN/308-403
A9KIU1_CLOPH/367-462
A9KKD3_CLOPH/177-276
A9KKR8_CLOPH/262-376
A9KQU1_CLOPH/274-369
A9KUB7_SHEB9/262-357
A9KX87_SHEB9/50-150
A9KXB2_SHEB9/305-400
A9KXH6_SHEB9/243-360
A9KY36_SHEB9/195-290
A9KYG3_SHEB9/196-291
A9L552_SHEB9/168-264
A9L5K4_SHEB9/332-427
A9LZR1_NEIM0/503-596
A9M0K0_NEIM0/314-409
A9M306_NEIM0/217-311
A9M876_BRUC2/329-433
A9M898_BRUC2/507-604
A9MA54_BRUC2/426-523
A9MAR1_BRUC2/330-426
A9MCM9_BRUC2/449-556
A9MF34_SALAR/213-308
A9MKR1_SALAR/327-421
A9MN07_SALAR/717-831
A9MNE1_SALAR/290-385
A9MRI6_SALAR/23-118
A9MUX8_SALPB/311-406
A9MVK7_SALPB/327-421
A9N1H3_SALPB/225-320
A9N3L3_SALPB/142-237
A9N971_COXBR/264-359
A9N9U6_COXBR/130-225
A9NAH8_COXBR/278-374
A9QYW9_YERPG/282-377
A9R114_YERPG/225-320
A9R686_YERPG/350-444
A9R6S6_YERPG/40-163
A9SJM8_PHYPA/517-612
A9SP53_PHYPA/420-515
A9SYC0_PHYPA/289-388
A9TLC3_PHYPA/438-533
A9TVL4_PHYPA/396-491
A9U7E2_PHYPA/335-433
A9VFK6_BACWK/276-380
A9VIS2_BACWK/146-241
A9VLJ9_BACWK/314-418
A9VLP7_BACWK/45-145
A9VNX7_BACWK/202-310
A9VRD0_BACWK/112-211
A9VUY8_BACWK/101-209
A9VY46_METEP/349-445
A9W046_METEP/93-190
A9W1H2_METEP/554-651
A9W527_METEP/338-452
A9W6U0_METEP/283-378
A9WA90_CHLAA/360-462
A9WBJ1_CHLAA/205-309
A9WDU2_CHLAA/112-214
A9WFF2_CHLAA/169-268
A9WG48_CHLAA/58-159
A9WH16_CHLAA/420-526
A9WIT3_CHLAA/238-342
A9WJ55_CHLAA/309-408
A9WL06_RENSM/58-151
A9WMB7_RENSM/236-332
A9WPT9_RENSM/358-458
A9WWW3_BRUSI/329-433
A9Z464_YERPE/356-450
A9Z566_YERPE/225-320
A9Z6Y5_YERPE/40-163
A9ZB81_YERPE/282-377
A9ZDK9_YERPE/40-163
A9ZDL2_YERPE/40-163
A9ZFM9_YERPE/40-163
A9ZGM8_COXBU/130-225
A9ZJ88_COXBU/264-359
A9ZKZ9_COXBU/278-374
A9ZU61_YERPE/40-163
A9ZU64_YERPE/40-163
A9ZY88_YERPE/225-320
A9ZYX9_YERPE/350-444
ALE1_STACP/148-249
B0A5G4_YERPE/282-377
B0A5Q8_YERPE/40-163
B0A803_9CLOT/115-214
B0AN13_BACAN/150-257
B0ARR7_BACAN/202-310
B0AUX7_BACAN/146-241
B0AW72_BACAN/276-380
B0AYJ8_BACAN/455-559
B0BPB2_ACTPJ/299-394
B0BTL2_ACTPJ/296-391
B0BTW0_ACTPJ/368-463
B0BUY8_RICRO/179-274
B0BWZ0_RICRO/129-218
B0BXF1_RICRO/332-429
B0C0M4_ACAM1/194-293
B0C2X4_ACAM1/161-271
B0C315_ACAM1/182-281
B0C5S4_ACAM1/94-206
B0C802_ACAM1/204-299
B0C8U6_ACAM1/67-187
B0C8Z8_ACAM1/457-554
B0C9V8_ACAM1/93-209
B0CAI8_ACAM1/199-294
B0CBJ5_ACAM1/101-213
B0CBT0_ACAM1/312-407
B0CD22_ACAM1/96-206
B0CD82_ACAM1/296-393
B0CEX4_ACAM1/72-181
B0CIB6_BRUSI/507-604
B0CL05_BRUSI/426-523
B0CLL3_BRUSI/330-426
B0FFI8_ONCMA/54-155
B0G5Q3_9FIRM/120-231
B0G8A1_9FIRM/278-373
B0G905_9FIRM/196-294
B0GAY6_YERPE/225-320
B0GGI6_YERPE/40-163
B0GJF0_YERPE/282-377
B0GLQ4_YERPE/22-97
B0GME6_YERPE/350-444
B0GPK2_YERPE/356-450
B0GQA4_YERPE/40-163
B0GQB0_YERPE/40-163
B0GRS0_YERPE/282-377
B0GVL2_YERPE/225-320
B0GWS7_YERPE/40-163
B0H011_YERPE/40-163
B0H143_YERPE/225-320
B0H2N1_YERPE/40-163
B0H2N4_YERPE/40-163
B0H4U5_YERPE/282-377
B0H5V6_YERPE/40-163
B0HAF7_YERPE/356-450
B0HBY0_YERPE/40-163
B0HCX6_YERPE/282-377
B0HFP4_YERPE/40-163
B0HFP7_YERPE/40-163
B0HII7_YERPE/40-163
B0HJS4_YERPE/225-320
B0HLD3_YERPE/356-450
B0HP42_YERPE/40-163
B0HQY4_YERPE/40-163
B0HSJ8_YERPE/282-377
B0HV36_YERPE/225-320
B0HYY5_YERPE/356-450
B0I0S5_YERPE/40-163
B0I0S8_YERPE/40-163
B0I160_YERPE/40-163
B0JHG0_MICAN/503-600
B0JTM4_MICAN/185-286
B0JTT8_MICAN/73-184
B0JTX5_MICAN/288-387
B0K1H0_THEPX/175-273
B0K426_THEPX/138-234
B0K4H2_THEPX/198-293
B0K4T5_THEPX/256-351
B0K574_THEPX/350-445
B0K671_THEPX/279-374
B0K782_THEP3/279-374
B0K7F3_THEP3/175-273
B0K830_THEP3/256-351
B0KAD0_THEP3/138-234
B0KAK6_THEP3/198-293
B0KAW3_THEP3/214-309
B0KB03_THEP3/350-445
B0KK48_PSEPG/333-430
B0KN12_PSEPG/337-432
B0KQC2_PSEPG/174-277
B0KRA0_PSEPG/68-180
B0KRE0_PSEPG/171-266
B0KSC9_PSEPG/183-278
B0KSH5_PSEPG/441-548
B0KVC9_9BACT/409-507
B0MAG8_9FIRM/97-207
B0MC33_9FIRM/97-213
B0MH17_9FIRM/303-398
B0MI22_9FIRM/141-239
B0MQG0_9FIRM/327-428
B0MQI0_9FIRM/519-615
B0MQK0_9FIRM/122-220
B0MT06_9BACT/165-262
B0MT55_9BACT/177-273
B0MTH2_9BACT/48-117
B0MWJ2_9BACT/277-374
B0MXJ2_9BACT/192-287
B0MXJ3_9BACT/281-379
B0MY05_9BACT/291-386
B0N2V1_9FIRM/93-190
B0N300_9FIRM/102-200
B0NAI9_EUBSP/117-228
B0NB99_EUBSP/206-320
B0NBV1_EUBSP/395-491
B0NGR6_EUBSP/146-244
B0NKL1_EUBSP/270-365
B0NMI8_BACSE/64-132
B0NSV6_BACSE/333-426
B0NUA5_BACSE/187-283
B0NV36_BACSE/163-258
B0NW01_BACSE/110-207
B0NWS2_9CLOT/310-405
B0P5D4_9CLOT/141-239
B0P7G5_9FIRM/642-738
B0P7J7_9FIRM/199-294
B0P8A9_9FIRM/297-398
B0PAV1_9FIRM/300-395
B0PEJ3_9FIRM/161-256
B0PFI2_9FIRM/256-352
B0PFL6_9FIRM/256-351
B0PG29_9FIRM/157-255
B0Q110_BACAN/150-257
B0Q4I9_BACAN/202-310
B0Q6Q4_BACAN/146-241
B0Q8A9_BACAN/276-380
B0QA96_BACAN/455-559
B0QFT5_BACAN/150-257
B0QJ54_BACAN/313-417
B0QKG3_BACAN/202-310
B0QNI2_BACAN/276-380
B0QNZ7_BACAN/146-241
B0QQD3_BACAN/455-559
B0QQL7_BACAN/479-587
B0QS18_HAEPR/296-391
B0QV75_HAEPR/1-75
B0QVC1_HAEPR/289-384
B0QW69_HAEPR/367-463
B0R2B4_LARCR/49-149
B0RCL3_CLAMS/318-415
B0RCX9_CLAMS/170-272
B0RD93_CLAMS/83-179
B0REP2_CLAMS/76-170
B0RHT8_CLAMS/85-188
B0RHV9_CLAMS/322-421
B0RIX5_CLAMS/260-351
B0RLG2_XANCB/307-402
B0RMH1_XANCB/104-193
B0RMY2_XANCB/247-352
B0RPD3_XANCB/124-232
B0RQB1_XANCB/213-319
B0RQL7_XANCB/84-183
B0RS38_XANCB/177-273
B0RTZ6_XANCB/153-248
B0RV97_XANCB/202-297
B0RXK7_XANCB/325-421
B0S2L1_FINM2/307-402
B0S8Q0_LEPBA/188-283
B0S8Z6_LEPBA/225-320
B0S954_LEPBA/55-126
B0SA76_LEPBA/231-328
B0SAA1_LEPBA/103-213
B0SC74_LEPBA/413-511
B0SCP8_LEPBA/148-258
B0SCP9_LEPBA/151-260
B0SF22_LEPBA/144-241
B0SF48_LEPBA/118-208
B0SFE1_LEPBA/52-159
B0SGC7_LEPBA/230-326
B0SGS7_LEPBA/270-364
B0SHN7_LEPBA/200-295
B0SHX7_LEPBA/216-311
B0SIK1_LEPBA/12-112
B0SJN5_LEPBP/55-126
B0SKC4_LEPBP/231-328
B0SKF5_LEPBP/49-159
B0SKK4_LEPBP/413-511
B0SKS6_LEPBP/148-258
B0SKS7_LEPBP/151-260
B0SN56_LEPBP/144-241
B0SNI7_LEPBP/118-208
B0SNZ0_LEPBP/52-159
B0SPS8_LEPBP/230-326
B0SPX2_LEPBP/270-364
B0SR79_LEPBP/217-312
B0SRA7_LEPBP/200-295
B0SRV4_LEPBP/216-311
B0SRZ3_LEPBP/225-320
B0SVJ0_CAUSK/96-193
B0SWG0_CAUSK/308-405
B0SXC1_CAUSK/275-370
B0SY31_CAUSK/125-221
B0SYU2_CAUSK/107-209
B0T1Q0_CAUSK/525-627
B0T321_CAUSK/247-341
B0T727_CAUSK/178-284
B0T7Q1_CAUSK/215-312
B0TA48_HELMI/368-461
B0TAA8_HELMI/252-347
B0TBX2_HELMI/193-287
B0TDC1_HELMI/498-594
B0TGF7_HELMI/260-356
B0TGY0_HELMI/290-385
B0TI74_HELMI/150-245
B0TIR8_SHEHH/338-433
B0TK11_SHEHH/195-290
B0TK47_SHEHH/152-248
B0TL53_SHEHH/290-385
B0TLE5_SHEHH/276-371
B0TQP4_SHEHH/195-290
B0U250_XYLFM/168-264
B0U279_XYLFM/320-416
B0U4U0_XYLFM/164-271
B0U4U8_XYLFM/146-235
B0U4Y9_XYLFM/253-348
B0U630_XYLFM/334-429
B0UD09_METS4/398-494
B0UER8_METS4/534-631
B0UGD6_METS4/292-387
B0ULD3_METS4/483-580
B0UP24_METS4/313-416
B0URQ9_HAES2/243-338
B0US29_HAES2/310-405
B0UUP1_HAES2/329-425
B0V9E1_ACIBY/127-222
B0VA13_ACIBY/71-173
B0VAJ6_ACIBY/169-264
B0VBZ2_ACIBY/175-270
B0VH08_CLOAI/300-395
B0VHS5_CLOAI/265-360
B0VIX0_CLOAI/189-284
B0VJG0_CLOAI/402-507
B0VJU4_CLOAI/274-369
B0VLG5_ACIBS/168-263
B0VNZ1_ACIBS/127-222
B0VPY8_ACIBS/71-173
B0VUE3_ACIBS/175-270
B1A0Q9_PELUB/295-392
B1B8M9_CLOBO/141-246
B1B9S9_CLOBO/140-231
B1BEU1_CLOPE/250-345
B1BGI3_CLOPE/341-436
B1BKB2_CLOPE/142-245
B1BKG0_CLOPE/179-269
B1BKN5_CLOPE/300-395
B1BKS3_CLOPE/892-988
B1BRU3_CLOPE/142-245
B1BRZ0_CLOPE/179-269
B1BRZ5_CLOPE/285-380
B1BVZ8_CLOPE/341-436
B1BXC5_CLOPE/250-345
B1BZE1_9FIRM/102-200
B1C105_9FIRM/96-182
B1C689_9FIRM/152-251
B1C733_9FIRM/364-461
B1C757_9FIRM/142-235
B1C9A7_9FIRM/68-168
B1CAE2_9FIRM/92-198
B1CBH2_9FIRM/444-539
B1CBS4_9FIRM/316-415
B1CBS5_9FIRM/279-378
B1EG28_9ESCH/143-238
B1EGQ6_9ESCH/284-379
B1EHX9_9ESCH/319-413
B1EQ39_9ESCH/312-407
B1EXF4_BACAN/455-559
B1EXF9_BACAN/45-145
B1EXK4_BACAN/307-411
B1EZT0_BACAN/202-310
B1F0P6_BACAN/150-257
B1F3J9_BACAN/146-241
B1F4F0_BACAN/276-380
B1F788_BACAN/321-429
B1F7X4_9BURK/260-358
B1FAR5_9BURK/128-223
B1FM96_9BURK/193-291
B1FNU8_9BURK/138-234
B1FQW4_9BURK/18-113
B1FS41_9BURK/107-202
B1FYU7_9BURK/213-308
B1FZS1_9BURK/162-257
B1G034_9BURK/237-332
B1G306_9BURK/167-262
B1G7W9_9BURK/138-233
B1GAT1_9BURK/206-301
B1GF70_BACAN/202-310
B1GGB7_BACAN/150-257
B1GGC9_BACAN/455-559
B1GN09_BACAN/146-241
B1GP25_BACAN/276-380
B1GQS1_BACAN/479-587
B1GSL3_GEOSE/229-329
B1GZH4_UNCTG/264-361
B1GZV4_UNCTG/273-366
B1H5V2_BURPS/210-305
B1H7Z3_BURPS/238-334
B1HHX6_BURPS/131-226
B1HJN4_BURPS/194-289
B1HM61_LYSSC/123-221
B1HN78_LYSSC/339-442
B1HPK2_LYSSC/392-487
B1HSB8_LYSSC/23-139
B1HTZ4_LYSSC/207-315
B1HVB8_LYSSC/67-156
B1I0C6_LYSSC/611-717
B1I133_DESAP/274-369
B1I4Q6_DESAP/139-234
B1I6H7_DESAP/178-273
B1I6P4_DESAP/351-446
B1IE39_CLOBK/141-242
B1IHN4_CLOBK/211-306
B1ILZ3_CLOBK/157-253
B1IPR4_ECOLC/121-216
B1ITD6_ECOLC/143-238
B1IUT7_ECOLC/277-372
B1IZH7_ECOLC/319-413
B1J0N2_ECOLC/312-407
B1J2L5_PSEPW/327-422
B1J449_PSEPW/176-279
B1JB28_PSEPW/183-278
B1JDI1_PSEPW/171-266
B1JE21_PSEPW/332-429
B1JJF3_YERPY/225-320
B1JLK6_YERPY/310-405
B1JNL5_YERPY/40-163
B1JQW0_YERPY/350-444
B1JTA1_BURCC/194-289
B1JZI1_BURCC/131-226
B1K115_BURCC/233-331
B1K307_BURCC/185-280
B1K3P8_BURCC/139-235
B1K8C0_BURCC/308-406
B1KI26_SHEWM/339-434
B1KJ39_SHEWM/176-272
B1KKX0_SHEWM/195-290
B1KLN3_SHEWM/309-404
B1KPS9_SHEWM/196-291
B1KQ14_SHEWM/277-372
B1KST3_CLOBM/135-236
B1KU77_CLOBM/211-306
B1KZS1_CLOBM/157-253
B1L8S6_THESQ/361-443
B1L981_THESQ/156-250
B1LB15_THESQ/45-116
B1LD15_ECOSM/312-407
B1LK52_ECOSM/319-413
B1LQ62_ECOSM/277-372
B1LR47_ECOSM/142-237
B1LS58_METRJ/517-614
B1LSC3_METRJ/301-396
B1LXQ8_METRJ/391-487
B1LYW4_METRJ/530-627
B1M691_METRJ/336-436
B1MDF3_MYCA9/96-195
B1MJI9_MYCA9/211-307
B1MZH1_LEUCK/56-164
B1P7G7_VIBAN/201-296
B1Q8M5_CLOBO/141-242
B1QAH3_CLOBO/157-253
B1QFE8_CLOBO/211-306
B1QH33_CLOBO/157-253
B1QIL4_CLOBO/141-242
B1QMJ0_CLOBO/211-306
B1R2J9_CLOBU/142-245
B1R3L5_CLOPE/179-269
B1R4W4_CLOPE/341-436
B1R714_CLOPE/142-245
B1R7D3_CLOPE/285-380
B1RA58_CLOPE/876-972
B1RE05_CLOPE/179-269
B1RF90_CLOPE/285-380
B1RG28_CLOPE/341-436
B1RGF1_CLOPE/142-245
B1RJP7_CLOPE/250-345
B1RLS5_CLOPE/177-269
B1RLW9_CLOPE/142-245
B1RR13_CLOPE/300-395
B1RR87_CLOPE/250-345
B1RSW4_CLOPE/341-436
B1RT40_CLOPE/887-983
B1S9Y9_9BIFI/104-202
B1SE04_9STRE/407-496
B1SXB2_9BURK/302-400
B1SXG4_9BURK/175-270
B1SYR1_9BURK/139-235
B1T6M9_9BURK/193-291
B1TD00_9BURK/425-520
B1TG53_9BURK/128-223
B1UM37_BACAN/150-257
B1UPN9_BACAN/307-411
B1URF8_BACAN/202-310
B1UUW4_BACAN/146-241
B1UW74_BACAN/276-380
B1UXZ5_BACAN/455-559
B1UYS1_CLOPE/142-245
B1UYW9_CLOPE/176-269
B1V4V2_CLOPE/341-436
B1V621_CLOPE/250-345
B1V7K0_CLOPE/285-380
B1VFF1_CORU7/140-236
B1VG88_CORU7/92-192
B1VR51_STRGG/135-258
B1VR75_STRGG/236-332
B1VS58_STRGG/1-61
B1VSJ6_STRGG/124-227
B1VSM0_STRGG/341-439
B1VSN0_STRGG/223-324
B1VTF8_STRGG/53-157
B1VTU0_STRGG/208-306
B1VXP9_STRGG/162-260
B1VYT8_STRGG/141-239
B1W3Q5_STRGG/475-569
B1WQJ9_CYAA5/213-314
B1WR13_CYAA5/580-677
B1WT89_CYAA5/91-202
B1WZL2_CYAA5/74-171
B1X1L1_CYAA5/337-436
B1X2K6_CYAA5/769-884
B1X947_ECODH/319-413
B1XCR8_ECODH/277-372
B1XEF4_ECODH/143-238
B1XHC4_ECODH/312-407
B1XL46_SYNP2/126-175
B1XL46_SYNP2/64-126
B1XML9_SYNP2/549-646
B1XP41_SYNP2/194-295
B1XU69_POLNS/153-248
B1XVT5_POLNS/336-433
B1Y0N6_LEPCP/214-309
B1Y0S9_LEPCP/213-308
B1Y348_LEPCP/324-419
B1YEQ5_EXIS2/198-305
B1YEQ6_EXIS2/133-236
B1YJI9_EXIS2/363-466
B1YJJ0_EXIS2/317-418
B1YL41_EXIS2/307-408
B1YLG4_EXIS2/358-462
B1YLS7_EXIS2/126-233
B1YN05_BURA4/128-223
B1YQ90_BURA4/258-356
B1YRE3_BURA4/193-288
B1YX82_BURA4/175-270
B1YYC3_BURA4/301-399
B1Z1J0_BURA4/138-234
B1Z887_METPB/330-444
B1Z9Y3_METPB/556-653
B1ZHK1_METPB/282-377
B1ZJ07_METPB/344-440
B1ZTZ9_OPITP/98-202
B1ZW54_OPITP/46-162
B2A3F5_NATTJ/179-276
B2A414_NATTJ/207-331
B2A446_NATTJ/366-461
B2A464_NATTJ/213-308
B2A4A1_NATTJ/154-300
B2A4U4_NATTJ/143-256
B2A7H7_NATTJ/224-319
B2A7Y8_NATTJ/296-407
B2AH64_CUPTR/324-420
B2D190_9CAUD/25-130
B2E959_BIFAN/76-171
B2FJX7_STRMK/325-421
B2FJY1_STRMK/331-426
B2FK97_STRMK/167-262
B2FMF1_STRMK/179-275
B2FPB1_STRMK/205-300
B2FQF8_STRMK/99-207
B2FQZ9_STRMK/158-266
B2FUN8_STRMK/79-178
B2G3L4_9BACL/266-362
B2G783_LACRJ/432-541
B2GHZ4_KOCRD/170-266
B2GKT7_KOCRD/74-168
B2GWB6_BURPS/131-226
B2GXM5_BURPS/194-289
B2H4E0_BURPS/167-267
B2H7F4_BURPS/217-312
B2HBT7_BURPS/238-334
B2HED2_MYCMM/243-339
B2HIW6_MYCMM/268-385
B2HJN1_MYCMM/53-152
B2HMI2_MYCMM/274-370
B2HVM8_ACIBC/158-253
B2HWX4_ACIBC/165-260
B2I1I7_ACIBC/127-222
B2I2F3_ACIBC/71-173
B2I6N9_XYLF2/320-416
B2I7J6_XYLF2/181-277
B2I8X5_XYLF2/164-271
B2I8Y0_XYLF2/148-237
B2I9A4_XYLF2/203-298
B2IAC1_XYLF2/334-429
B2IAP9_XYLF2/28-137
B2IE48_BEII9/545-642
B2IJF8_BEII9/397-493
B2IKW0_BEII9/341-445
B2IUX4_NOSP7/674-771
B2IVA8_NOSP7/65-162
B2IXT7_NOSP7/302-397
B2J1D6_NOSP7/190-290
B2J2G8_NOSP7/400-499
B2J7T2_NOSP7/203-302
B2JG06_BURP8/138-233
B2JG68_BURP8/210-305
B2JND3_BURP8/193-288
B2JRG3_BURP8/147-242
B2JRS2_BURP8/286-381
B2JS43_BURP8/227-322
B2JV34_BURP8/254-368
B2JW55_BURP8/40-169
B2JYP6_YERPB/356-450
B2K0W5_YERPB/40-163
B2K328_YERPB/310-405
B2K582_YERPB/225-320
B2KBQ4_ELUMP/198-293
B2KE22_ELUMP/282-382
B2KEH2_ELUMP/281-376
B2N071_ECOLX/312-407
B2N0T0_ECOLX/277-372
B2N747_ECOLX/319-413
B2NDD7_ECOLX/143-238
B2NKP5_ECO57/319-413
B2NRG4_ECO57/261-356
B2NTX8_ECO57/143-238
B2NYS6_ECO57/312-407
B2NZS3_ECO57/327-421
B2P1Q2_ECO57/143-238
B2P7D4_ECO57/261-356
B2PCL8_ECO57/312-407
B2PEM9_ECO57/261-356
B2PEU7_ECO57/143-238
B2PHL0_ECO57/327-421
B2PQX6_ECO57/312-407
B2PVA4_PROST/330-424
B2PZ67_PROST/166-261
B2Q126_PROST/312-407
B2RGX3_PORG3/146-242
B2RJG7_PORG3/332-426
B2RZV6_BORHD/239-336
B2RZW6_BORHD/193-290
B2RZX3_BORHD/316-412
B2S1A3_BORHD/195-290
B2S1Z7_TREPS/234-330
B2S2A2_TREPS/266-361
B2S340_TREPS/240-335
B2S3U1_TREPS/42-137
B2S3U5_TREPS/205-300
B2S4A2_TREPS/445-540
B2S4U0_BRUA1/432-529
B2S5C1_BRUA1/330-426
B2S7Z9_BRUA1/329-433
B2S820_BRUA1/507-604
B2SD79_BRUA1/449-556
B2SHU6_XANOP/175-271
B2SJ08_XANOP/92-191
B2SKX3_XANOP/119-227
B2SP01_XANOP/202-297
B2SRD5_XANOP/325-421
B2SSM8_XANOP/154-261
B2SUB5_XANOP/161-256
B2SUQ9_XANOP/309-404
B2SZP5_BURPP/134-229
B2T3T3_BURPP/213-308
B2T835_BURPP/157-252
B2TC96_BURPP/221-316
B2TCC9_BURPP/164-259
B2TFX7_BURPP/224-319
B2TK05_CLOBB/131-234
B2TK66_CLOBB/159-253
B2TRD7_CLOBB/293-388
B2TWP7_SHIB3/312-407
B2TZI9_SHIB3/261-356
B2U0Q3_SHIB3/143-238
B2U5D2_SHIB3/319-413
B2U9U0_RALPJ/174-268
B2UCW8_RALPJ/190-285
B2UME7_AKKM8/104-219
B2UNB8_AKKM8/67-180
B2UNJ1_AKKM8/83-195
B2UT82_HELPS/303-393
B2UTY2_HELPS/256-352
B2UVW6_HELPS/166-263
B2UZK5_CLOBA/131-234
B2V0A0_CLOBA/159-253
B2V1R9_CLOBA/276-371
B2V5V6_SULSY/408-504
B2V7E0_SULSY/314-409
B2VG24_ERWT9/263-358
B2VJ99_ERWT9/313-408
B2VL49_ERWT9/335-429
B3A215_ECO57/327-421
B3A2P1_ECO57/143-238
B3A6Y2_ECO57/261-356
B3AGI0_ECO57/319-413
B3AIE3_ECO57/143-238
B3ANL3_ECO57/261-356
B3ATK5_ECO57/312-407
B3AX09_ECO57/327-421
B3AXQ2_ECO57/143-238
B3B3L8_ECO57/312-407
B3B502_ECO57/277-372
B3BD25_ECO57/319-413
B3BDK1_ECO57/143-238
B3BJC4_ECO57/277-372
B3BK36_ECO57/312-407
B3BRK4_ECO57/327-421
B3BXY3_ECO57/143-238
B3BYE9_ECO57/277-372
B3C3Q5_ECO57/312-407
B3C5E1_9BACE/110-207
B3C674_9BACE/99-192
B3C7F5_9BACE/338-431
B3CFU7_9BACE/75-170
B3CGP3_9BACE/174-269
B3CGU8_9BACE/144-251
B3CIX2_9BACE/184-280
B3CLT0_WOLPP/93-189
B3CNE1_WOLPP/209-306
B3CZH8_BURM1/128-223
B3D0I5_BURM1/222-320
B3DRS3_BIFLD/86-181
B3E1F6_HELPS/163-260
B3E1U3_GEOLS/135-230
B3E1Y7_GEOLS/298-393
B3E2B0_GEOLS/56-152
B3EG32_CHLL2/100-195
B3EGH7_CHLL2/416-510
B3EGS4_CHLL2/306-403
B3EHZ6_CHLL2/179-278
B3EKX8_CHLPB/178-277
B3ELE4_CHLPB/336-430
B3EMM4_CHLPB/186-281
B3ENM9_CHLPB/306-403
B3EQA4_CHLPB/161-256
B3ES78_AMOA5/195-291
B3EUA9_AMOA5/316-409
B3GX34_ACTP7/368-463
B3H1G8_ACTP7/299-394
B3H302_ACTP7/310-405
B3HAL7_ECOLX/143-238
B3HCT8_ECOLX/277-372
B3HGM0_ECOLX/319-413
B3HHJ7_ECOLX/312-407
B3HMH6_ECOLX/319-413
B3HPP5_ECOLX/277-372
B3HUS0_ECOLX/312-407
B3HVC1_ECOLX/143-238
B3I4M7_ECOLX/143-238
B3I905_ECOLX/277-372
B3IBW7_ECOLX/312-407
B3IC05_ECOLX/319-413
B3IIT8_ECOLX/319-413
B3ILV4_ECOLX/277-372
B3IMK0_ECOLX/312-407
B3IPB4_ECOLX/143-238
B3J4K7_BACAN/455-559
B3J4M7_BACAN/150-257
B3J5X4_BACAN/146-241
B3J6R3_BACAN/202-310
B3J804_BACAN/112-211
B3J989_BACAN/307-411
B3J9D4_BACAN/45-145
B3JB94_BACAN/276-380
B3JGN4_9BACE/142-183
B3JGN4_9BACE/60-130
B3JJY2_9BACE/337-428
B3JM39_9BACE/136-229
B3JNT6_9BACE/83-178
B3JP34_9BACE/185-281
B3JPF1_9BACE/178-273
B3JPU3_9BACE/109-205
B3PCL1_CELJU/205-300
B3PCZ3_CELJU/168-264
B3PGV7_CELJU/312-406
B3PJA7_CELJU/179-274
B3PL78_CELJU/331-428
B3PP42_RHIE6/301-396
B3PP76_RHIE6/501-599
B3PS04_RHIE6/346-451
B3PXU6_RHIE6/428-524
B3Q6H3_RHOPT/368-464
B3Q737_RHOPT/346-449
B3Q8Y7_RHOPT/521-618
B3QH53_RHOPT/347-442
B3QM49_CHLP8/346-440
B3QR14_CHLP8/319-416
B3QUA6_CHLT3/60-170
B3QW34_CHLT3/279-376
B3QX73_CHLT3/363-457
B3QZ10_CHLT3/188-283
B3QZE4_CHLT3/171-266
B3R1P6_CUPTR/189-283
B3R481_CUPTR/142-233
B3RAE9_CUPTR/80-178
B3T0C3_9ZZZZ/298-395
B3T6I7_9ZZZZ/219-314
B3TC89_9ZZZZ/274-371
B3TCW8_9BACT/298-395
B3WHT9_ECOLX/143-238
B3WKZ8_ECOLX/319-413
B3WM20_ECOLX/277-372
B3WS02_ECOLX/312-407
B3WW46_SHIDY/319-413
B3WWY9_SHIDY/277-372
B3X0T9_SHIDY/151-246
B3X3K1_SHIDY/312-407
B3X8T8_ECOLX/319-413
B3XB22_ECOLX/143-238
B3XHC9_ECOLX/277-372
B3XHN2_ECOLX/312-407
B3XLI1_LACRE/18-120
B3XND0_LACRE/462-559
B3XNT5_LACRE/774-876
B3XNW4_LACRE/797-905
B3Y0L2_ECO11/291-386
B3YCX7_SALET/142-237
B3YDM5_SALET/327-421
B3YI76_SALET/311-406
B3YJ75_SALET/275-370
B3YQV5_BACCE/202-310
B3YRL0_BACCE/152-257
B3YUL4_BACCE/146-241
B3YZV6_BACCE/112-211
B3Z0M9_BACCE/276-380
B3Z1F0_BACCE/45-145
B3Z517_BACCE/22-128
B3Z647_BACCE/22-128
B3Z7N8_BACCE/45-145
B3Z878_BACCE/146-241
B3Z8J9_BACCE/112-211
B3ZBG7_BACCE/202-310
B3ZDL6_BACCE/152-257
B3ZFN0_BACCE/455-559
B3ZGT4_BACCE/276-380
B3ZLL3_BACCE/202-310
B3ZNU3_BACCE/146-241
B3ZPF7_BACCE/151-257
B3ZRC9_BACCE/112-211
B3ZU82_BACCE/276-380
B3ZUZ7_BACCE/455-559
B3ZVY9_BACCE/314-418
B3ZXL3_BACCE/967-1071
B3ZYA7_BACCE/480-588
B4A0P7_SALNE/311-406
B4A1U4_SALNE/142-237
B4A262_SALNE/271-366
B4A566_SALNE/327-421
B4AG29_BACPU/212-320
B4AGS8_BACPU/312-416
B4AJ44_BACPU/116-215
B4AKF1_BACPU/45-146
B4ALZ7_BACPU/162-256
B4BMW7_9BACI/204-312
B4BN83_9BACI/332-437
B4BP49_9BACI/111-210
B4BQ95_9BACI/152-248
B4BS78_9BACI/229-329
B4D8Z4_9BACT/395-505
B4DBG0_9BACT/77-185
B4E5H3_BURCJ/128-223
B4E8U4_BURCJ/254-352
B4EAX8_BURCJ/197-292
B4EF89_BURCJ/139-235
B4EH81_BURCJ/308-406
B4ELU0_BURCJ/185-280
B4EVU0_PROMH/313-408
B4F136_PROMH/330-424
B4F222_PROMH/272-367
B4F389_COREQ/83-184
B4F3E9_RHOE1/83-184
B4RA02_PHEZH/94-192
B4RCR1_PHEZH/275-370
B4RD55_PHEZH/179-273
B4RDH8_PHEZH/360-462
B4RDT5_PHEZH/219-325
B4REG3_PHEZH/94-213
B4RFQ2_PHEZH/151-254
B4RGP6_PHEZH/299-396
B4RIL3_PHEZH/60-163
B4RKR5_NEIG2/275-370
B4RMJ2_NEIG2/500-593
B4RNQ1_NEIG2/293-387
B4S3R8_PROA2/178-277
B4S546_PROA2/309-406
B4S6J1_PROA2/300-394
B4SDT8_PELPB/255-355
B4SDW2_PELPB/151-246
B4SEZ6_PELPB/404-498
B4SIY3_STRM5/79-178
B4SJY3_STRM5/205-300
B4SKR8_STRM5/192-307
B4SQA6_STRM5/178-274
B4SR95_STRM5/159-254
B4SS78_STRM5/97-205
B4SSB9_STRM5/162-269
B4STG1_STRM5/325-421
B4STG5_STRM5/330-425
B4SVE0_SALNS/311-406
B4SXB6_SALNS/327-421
B4T452_SALNS/275-370
B4T533_SALNS/142-237
B4T7Y8_SALHS/311-406
B4T998_SALHS/327-421
B4TFW2_SALHS/275-370
B4TGV7_SALHS/142-237
B4TTV6_SALSV/275-370
B4TUQ6_SALSV/142-237
B4TYR3_SALSV/311-406
B4TZV6_SALSV/327-421
B4U6U5_HYDS0/251-347
B4U9T9_HYDS0/70-166
B4UBK8_ANASK/168-263
B4UDF0_ANASK/272-367
B4UDY2_ANASK/259-359
B4UE61_ANASK/204-299
B4UE88_ANASK/194-289
B4UG43_ANASK/124-219
B4UH09_ANASK/307-402
B4UY63_9ACTO/54-152
B4V378_9ACTO/261-355
B4V4Q6_9ACTO/345-439
B4V5U6_9ACTO/318-416
B4V8R1_9ACTO/155-253
B4VB17_9ACTO/115-210
B4VEA1_9ACTO/133-236
B4VHL8_9CYAN/218-317
B4VHU7_9CYAN/1461-1571
B4VSB1_9CYAN/714-811
B4VT30_9CYAN/180-281
B4VX29_9CYAN/93-200
B4VXX5_9CYAN/355-466
B4W2L9_9CYAN/89-200
B4W5I1_9CYAN/308-409
B4W730_9CAUL/291-388
B4WAB8_9CAUL/99-195
B4WBK7_9CAUL/182-278
B4WE50_9CAUL/265-354
B4WEC7_9CAUL/232-332
B4WFF6_9CAUL/272-367
B4WH52_9SYNE/76-187
B4WI63_9SYNE/325-420
B4WJS6_9SYNE/414-516
B4WKH5_9SYNE/201-300
B4WLR2_9SYNE/229-324
B4WM60_9SYNE/524-621
B4WNV7_9SYNE/181-275
B4WT80_9SYNE/187-291
B4WV83_9SYNE/641-740
B4WWZ3_9GAMM/206-301
B4WXN2_9GAMM/166-262
B4WYG7_9GAMM/277-371
B4X0P0_9GAMM/157-252
B4X110_9GAMM/55-153
B4X551_9GAMM/299-396
B5BEX9_SALPK/275-370
B5BFK3_SALPK/142-237
B5BH65_SALPK/311-406
B5BHY8_SALPK/327-421
B5BZ08_SALET/275-370
B5BZY1_SALET/142-237
B5C361_SALET/311-406
B5C4B1_SALET/327-421
B5C9T3_SALET/327-421
B5CB94_SALET/142-237
B5CBR1_SALET/275-370
B5CHJ0_SALET/311-406
B5CLT4_9FIRM/2-104
B5CN66_9FIRM/158-256
B5CQ99_9FIRM/274-369
B5CUI3_9BACE/79-174
B5CUU1_9BACE/339-430
B5CX81_9BACE/99-192
B5D0N8_9BACE/136-229
B5D0P8_9BACE/45-131
B5D0Q2_9BACE/207-314
B5D0Z1_9BACE/111-171
B5D0Z1_9BACE/48-118
B5D2F8_9BACE/162-257
B5D468_9BACE/183-279
B5D4C1_9BACE/109-205
B5E8R8_GEOBB/114-209
B5EC37_GEOBB/321-416
B5ECW6_GEOBB/177-280
B5EF79_GEOBB/47-141
B5EI44_GEOBB/297-392
B5EN04_ACIF5/372-466
B5EUJ6_VIBFM/177-272
B5EXC0_SALA4/327-421
B5F3K1_SALA4/311-406
B5F406_SALA4/275-370
B5F5G1_SALA4/142-237
B5FAF2_VIBFM/229-324
B5FAL4_VIBFM/295-390
B5FAP9_VIBFM/174-270
B5FBU1_VIBFM/252-346
B5FC34_VIBFM/265-360
B5FLI3_SALDC/327-421
B5FSP2_SALDC/311-406
B5FTS0_SALDC/275-370
B5FUF0_SALDC/142-237
B5G736_9ACTO/147-245
B5GAN7_9ACTO/322-420
B5GD96_9ACTO/78-177
B5GFX7_9ACTO/241-339
B5GJ62_9ACTO/273-372
B5GJ66_9ACTO/131-229
B5GKM7_9ACTO/109-212
B5GM48_STRCL/54-156
B5GT19_STRCL/245-341
B5GT52_STRCL/147-267
B5GW82_STRCL/148-246
B5GYX5_STRCL/450-544
B5H1X0_STRCL/302-400
B5H3H9_STRCL/106-209
B5H4K3_STRPR/195-293
B5H5P5_STRPR/240-336
B5H5R9_STRPR/133-256
B5H8T1_STRPR/155-253
B5H981_STRPR/238-346
B5HBT2_STRPR/309-407
B5HBY2_STRPR/68-171
B5HG39_STRPR/127-224
B5HGM9_STRPR/58-157
B5HI69_STRPR/137-214
B5HPW8_9ACTO/98-196
B5HSZ8_9ACTO/202-300
B5HU06_9ACTO/233-330
B5HWR6_9ACTO/78-173
B5HYG8_9ACTO/104-207
B5I1N3_9ACTO/268-366
B5I2F5_9ACTO/141-239
B5I5Q6_9ACTO/244-342
B5I8E8_9ACTO/437-532
B5I8Y7_9ACTO/123-220
B5IK85_9CHRO/238-335
B5ILK1_9CHRO/54-159
B5INS5_9CHRO/260-360
B5J1A4_9RHOB/251-360
B5J5T4_9RHOB/304-396
B5J6S3_9RHOB/325-420
B5J9G1_9RHOB/58-177
B5JGP3_9BACT/57-174
B5JT58_9GAMM/261-356
B5JVY4_9GAMM/360-457
B5JWI2_9GAMM/166-261
B5JXG2_9GAMM/202-297
B5JY90_9GAMM/195-290
B5JZT7_9RHOB/251-360
B5K2Z9_9RHOB/290-382
B5K4R3_9RHOB/30-128
B5KCY5_9RHOB/325-420
B5L6M6_MICCH/89-191
B5MA92_9NOCA/28-138
B5MH61_SALET/327-421
B5MJN4_SALET/142-237
B5MK04_SALET/275-370
B5MQD1_SALET/311-406
B5N2M9_SALET/271-366
B5N4T2_SALET/142-237
B5N506_SALET/311-406
B5N5D3_SALET/327-421
B5NBP9_SALET/275-370
B5NC07_SALET/142-237
B5NCV4_SALET/327-421
B5NJ34_SALET/311-406
B5NNV0_SALET/275-370
B5NP77_SALET/142-237
B5NSN3_SALET/327-421
B5NW88_SALET/311-406
B5P104_SALET/311-406
B5P1S5_SALET/327-421
B5P3S7_SALET/275-370
B5P467_SALET/142-237
B5PBV5_SALET/327-421
B5PGL4_SALET/275-370
B5PHD8_SALET/311-406
B5PN24_SALET/142-237
B5PNY2_SALHA/311-406
B5PRK0_SALHA/327-421
B5PUB3_SALHA/275-370
B5PUY1_SALHA/142-237
B5Q6U1_SALVI/327-421
B5Q6X0_SALVI/142-237
B5Q7J7_SALVI/275-370
B5Q9R5_SALVI/311-406
B5QGA6_CAMJE/84-181
B5QHA4_CAMJE/237-333
B5QHC2_CAMJE/166-261
B5QHG0_CAMJE/300-390
B5QI12_CAMJE/334-429
B5QK23_LACRH/67-193
B5QW13_SALEP/275-370
B5QXG5_SALEP/144-239
B5R1W3_SALEP/311-406
B5R5D8_SALEP/327-421
B5R8E7_SALG2/311-406
B5RDP8_SALG2/275-370
B5RDZ9_SALG2/144-239
B5RGH3_SALG2/327-421
B5RL71_BORDL/232-329
B5RL81_BORDL/199-296
B5RL88_BORDL/321-417
B5RMV3_BORDL/195-290
B5RQ98_BORRA/195-290
B5RR62_BORRA/232-329
B5RR72_BORRA/199-296
B5RR75_BORRA/199-296
B5RR82_BORRA/321-417
B5S018_RALSO/189-284
B5S165_RALSO/167-261
B5SIF9_RALSO/189-284
B5SM08_RALSO/154-248
B5SP42_9CAUD/808-906
B5U5V5_9CAUD/27-132
B5UIF3_BACCE/314-418
B5UIK1_BACCE/45-145
B5UJF2_BACCE/274-378
B5UN15_BACCE/146-241
B5UPF6_BACCE/202-310
B5UQ80_BACCE/112-211
B5UR16_BACCE/52-158
B5UW43_BACCE/248-352
B5UYS3_BACCE/47-155
B5UYT6_BACCE/480-588
B5V3L7_BACCE/150-257
B5V6I9_BACCE/146-241
B5V7J2_BACCE/202-310
B5V8X1_BACCE/112-211
B5V9Z2_BACCE/276-380
B5VUX6_SPIMA/196-295
B5VWI0_SPIMA/80-191
B5VWW1_SPIMA/621-718
B5W0F3_SPIMA/85-205
B5W3P7_SPIMA/176-273
B5W7B0_SPIMA/130-238
B5WEE5_9BURK/212-307
B5WPB4_9BURK/1-84
B5WS55_9BURK/23-118
B5WT25_9BURK/233-330
B5WVN4_9BURK/142-237
B5WZQ3_9VIRU/1705-1806
B5X6D8_SALSA/54-155
B5X882_SALSA/54-155
B5XAP6_SALSA/54-155
B5XCD7_SALSA/50-151
B5XQ09_KLEP3/311-406
B5XTI7_KLEP3/323-417
B5XUF6_KLEP3/136-231
B5XV39_KLEP3/276-371
B5XW31_KLEP3/328-452
B5Y7U2_COPPD/198-293
B5Y943_COPPD/285-380
B5Y9R4_COPPD/379-471
B5YB31_DICT6/195-290
B5YE65_DICT6/179-274
B5YG81_THEYD/283-378
B5YGX6_THEYD/175-270
B5YIX0_THEYD/134-229
B5YR01_ECO5E/312-407
B5YWB5_ECO5E/319-413
B5Z3A4_ECO5E/261-356
B5Z4J4_ECO5E/143-238
B5Z579_BACCE/479-588
B5Z5Z0_BACCE/201-298
B5Z6M8_HELPG/257-353
B5Z7B3_HELPG/298-388
B5Z9H4_HELPG/167-264
B5Z9H5_HELPG/163-260
B5ZIW2_GLUDA/349-445
B5ZMG3_RHILW/429-525
B5ZQR9_RHILW/329-424
B5ZRR0_RHILW/501-599
B5ZUF3_RHILW/344-449
B6AMP1_9BACT/185-280
B6ANL7_9BACT/216-311
B6AQT5_9BACT/199-294
B6ARA1_9BACT/294-389
B6ARK8_9BACT/225-320
B6ASU9_9RHOB/121-213
B6AXL8_9RHOB/41-157
B6AYM3_9RHOB/327-422
B6B4M8_9RHOB/337-432
B6B628_9RHOB/429-536
B6B7V0_9RHOB/258-367
B6B9R0_9RHOB/60-179
B6BBP9_9RHOB/319-411
B6BKV4_9PROT/167-264
B6BM23_9PROT/238-335
B6BMB6_9PROT/177-272
B6BN28_9PROT/333-428
B6BNK2_9PROT/270-378
B6BNM2_9PROT/311-402
B6BQ09_9RICK/166-262
B6BR58_9RICK/295-392
B6BUW2_9PROT/294-389
B6BWG9_9PROT/196-291
B6BWV7_9PROT/183-278
B6BZ68_9GAMM/147-242
B6BZU2_9GAMM/334-431
B6C043_9GAMM/164-260
B6C5A6_9GAMM/173-268
B6EGC5_ALISL/174-270
B6EHW1_ALISL/317-412
B6EKL1_ALISL/230-325
B6EL00_ALISL/295-390
B6EN70_ALISL/281-375
B6FQ87_9CLOT/145-243
B6FR64_9CLOT/250-345
B6FRW4_9CLOT/151-262
B6FV43_9CLOT/250-345
B6FV57_9CLOT/266-362
B6FXK0_9CLOT/148-259
B6I3J3_ECOSE/319-413
B6I6D2_ECOSE/277-372
B6I6Z9_ECOSE/143-238
B6IBT5_ECOSE/312-407
B6IRA6_RHOCS/312-404
B6ISM4_RHOCS/321-417
B6IUS4_RHOCS/315-412
B6IVQ7_RHOCS/365-461
B6IYX0_COXB2/308-403
B6J2L2_COXB2/307-403
B6J3X7_COXB2/130-225
B6J4M7_COXB1/308-403
B6J4X7_COXB1/130-225
B6J500_COXB1/307-403
B6JD15_OLICO/327-430
B6JDK9_OLICO/512-609
B6JFN9_OLICO/339-435
B6JHE0_OLICO/320-415
B6JL88_HELP2/257-353
B6JLY4_HELP2/303-393
B6JP58_HELP2/163-260
B6JP59_HELP2/166-263
B6QX88_9RHOB/441-549
B6QXH9_9RHOB/285-380
B6QY39_9RHOB/484-580
B6R1D1_9RHOB/323-427
B6R3B0_9RHOB/105-205
B6R5G9_9RHOB/511-608
B6RC91_VIBAL/1-87
B6VSM7_9BACE/183-279
B6VSR6_9BACE/77-172
B6VVJ3_9BACE/109-205
B6VVN9_9BACE/50-120
B6VYH8_9BACE/347-438
B6W0F7_9BACE/80-175
B6W0H3_9BACE/163-258
B6W394_9BACE/103-198
B6W3A4_9BACE/29-115
B6W3A8_9BACE/212-319
B6WSD5_9DELT/197-292
B6WSM3_9DELT/323-418
B6WUN7_9DELT/330-427
B6XG62_9ENTR/173-268
B6XI17_9ENTR/313-408
B6XJU6_9ENTR/330-424
B6XU72_9BIFI/99-197
B6Y649_9RICK/93-189
B6Y7R8_9RICK/155-252
B6YQB0_AZOPC/113-209
B6YQH2_AZOPC/314-409
B6YRZ4_AZOPC/77-173
B6YSD0_AZOPC/114-210
B6YT97_THEON/30-132
B6ZRP7_ECO57/319-413
B6ZVS1_ECO57/143-238
B6ZW74_ECO57/277-372
B7A1M3_ECO57/312-407
B7A5R5_THEAQ/216-311
B7A5T5_THEAQ/36-157
B7A5U9_THEAQ/193-288
B7A608_THEAQ/15-89
B7A687_THEAQ/293-389
B7A6F0_THEAQ/327-422
B7A8G9_THEAQ/89-209
B7AAN1_THEAQ/37-153
B7ACJ8_9BACE/110-207
B7AD98_9BACE/187-283
B7ADJ1_9BACE/165-267
B7ADV7_9BACE/81-176
B7AEH8_9BACE/163-258
B7AFF5_9BACE/136-229
B7AFG5_9BACE/45-131
B7AFG9_9BACE/207-303
B7AIM7_9BACE/48-117
B7ALG8_9BACE/335-428
B7AN11_9BACE/3-106
B7APH5_9BACE/191-289
B7APL1_9BACE/449-544
B7AVS7_9BACE/315-414
B7B570_9PORP/55-150
B7B641_9PORP/341-436
B7BD40_9PORP/188-284
B7BDC3_9PORP/128-223
B7BEI0_9PORP/108-165
B7BEI0_9PORP/42-112
B7BF32_9PORP/108-201
B7BF42_9PORP/45-131
B7BF46_9PORP/208-303
B7BG19_9PORP/280-377
B7BH44_9PORP/137-233
B7C7X2_9FIRM/241-356
B7CCA2_9FIRM/298-412
B7CFA0_BURPS/210-305
B7CNL1_BURPS/194-289
B7CPR5_BURPS/304-402
B7CRG8_BURPS/238-334
B7CUI7_BURPS/131-226
B7CZX9_BURPS/193-293
B7DMC4_9BACL/186-294
B7DS33_9BACL/119-218
B7DU20_9BACL/187-279
B7FPB4_PHATC/203-317
B7FW55_PHATC/161-271
B7GIQ6_ANOFW/143-236
B7GKN7_ANOFW/199-307
B7GL62_ANOFW/309-414
B7GMD6_ANOFW/125-224
B7GQR1_BIFLS/120-215
B7GV20_ACIB3/71-173
B7GV81_ACIB3/127-222
B7GWW3_ACIB3/165-260
B7GZ28_ACIB3/175-270
B7H8V7_BACC4/100-207
B7HCZ7_BACC4/202-310
B7HDE4_BACC4/274-378
B7HE80_BACC4/146-241
B7HFH8_BACC4/112-211
B7HHI6_BACC4/311-415
B7HHN3_BACC4/45-145
B7HIQ8_BACC4/52-158
B7HIU4_BACC4/455-559
B7HKF5_BACC7/313-417
B7HKY8_BACC7/45-145
B7HMP5_BACC7/150-257
B7HQK5_BACC7/146-241
B7HUW4_BACC7/202-310
B7HWE6_BACC7/276-380
B7HY40_BACC7/112-211
B7I1D8_BACC7/479-588
B7I1J7_BACC7/265-369
B7I299_ACIB5/71-173
B7I4K1_ACIB5/175-270
B7IAG0_ACIB5/165-260
B7ICD6_ACIB5/127-222
B7IE89_THEAB/341-422
B7IEV0_THEAB/44-114
B7IFP8_THEAB/156-250
B7IIV9_BACC2/146-241
B7IMZ8_BACC2/202-310
B7INC4_BACC2/314-418
B7IP57_BACC2/45-145
B7IQT5_BACC2/112-211
B7IS61_BACC2/100-206
B7ISN7_BACC2/22-128
B7IXZ4_BACC2/274-378
B7IYW5_BACC2/937-1041
B7J0K7_BORBZ/195-290
B7J1H4_BORBZ/232-329
B7J1I3_BORBZ/195-292
B7J1J0_BORBZ/316-412
B7J544_ACIF2/372-466
B7JEC3_BACC0/202-310
B7JGK7_BACC0/112-211
B7JGR4_BACC0/313-417
B7JGW3_BACC0/45-145
B7JJJ1_BACC0/152-257
B7JJL5_BACC0/455-559
B7JQ33_BACC0/146-241
B7JRA3_BACC0/276-380
B7JTN3_BACC0/479-588
B7JU11_BACC0/494-598
B7JUR4_CYAP8/343-442
B7JXG4_CYAP8/74-171
B7JYL0_CYAP8/173-274
B7K053_CYAP8/71-191
B7K140_CYAP8/622-719
B7K4I8_CYAP8/86-197
B7KAT3_CYAP7/183-284
B7KAX9_CYAP7/159-204
B7KAX9_CYAP7/93-156
B7KEK2_CYAP7/349-448
B7KG45_CYAP7/645-742
B7KPF5_METC4/554-651
B7KPY2_METC4/353-449
B7KT17_METC4/283-378
B7L1H1_METC4/61-181
B7L2C0_METC4/338-452
B7L3D2_METC4/56-161
B7L5V2_ECO55/121-216
B7L739_ECO55/319-413
B7L7Q9_ECO55/312-407
B7LEG0_ECO55/277-372
B7LF51_ECO55/143-238
B7LP85_ESCF3/144-239
B7LPI8_ESCF3/312-407
B7LTM0_ESCF3/319-413
B7LWJ4_ESCF3/278-373
B7LXF4_ECO8A/277-372
B7LYC9_ECO8A/143-238
B7M2E7_ECO8A/312-407
B7M4A0_ECO8A/319-413
B7MBR5_ECO45/312-407
B7MFH7_ECO45/319-413
B7MKL6_ECO45/277-372
B7MM52_ECO45/143-238
B7MVY7_ECO81/312-407
B7MYP7_ECO81/277-372
B7MZ19_ECO81/143-238
B7N1R7_ECO81/319-413
B7N6X2_ECOLU/277-372
B7N7B0_ECOLU/150-245
B7NBK7_ECOLU/312-407
B7NES0_ECOLU/319-413
B7NPC2_ECO7I/319-413
B7NS62_ECO7I/312-407
B7NT86_ECO7I/277-372
B7NW06_ECO7I/150-245
B7QRB1_9RHOB/337-432
B7QS65_9RHOB/269-378
B7QUI3_9RHOB/431-538
B7QV95_9RHOB/313-405
B7QYY5_9RHOB/61-180
B7R635_9THEO/166-264
B7R6F4_9THEO/205-300
B7R6L1_9THEO/214-309
B7R6P3_9THEO/205-300
B7RA45_9THEO/98-193
B7RG66_9RHOB/330-425
B7RHY7_9RHOB/296-393
B7RMC4_9RHOB/62-181
B7RME8_9RHOB/257-366
B7RPN5_9RHOB/315-407
B7RSP6_9GAMM/169-264
B7RTN5_9GAMM/167-263
B7RVV8_9GAMM/287-382
B7RY45_9GAMM/151-246
B7S0T8_9GAMM/283-378
B7T0K1_9CAUD/1705-1806
B7TH06_VIBCH/136-232
B7TH09_VIBCH/136-232
B7TH12_VIBCH/136-232
B7TH15_VIBCH/136-232
B7TH18_VIBCH/136-232
B7TH21_VIBCH/136-232
B7TH27_VIBCH/136-232
B7TWN2_9ACTO/342-437
B7UHG1_ECO27/277-372
B7UHR5_ECO27/143-238
B7ULG9_ECO27/319-413
B7USN3_ECO27/312-407
B7UXI1_PSEA8/178-273
B7UZI2_PSEA8/201-296
B7V1Y7_PSEA8/129-224
B7V3M6_PSEA8/325-420
B7V5Q4_PSEA8/174-278
B7V625_PSEA8/306-403
B7V788_PSEA8/49-148
B7V8C5_PSEA8/195-290
B7VB02_PSEA8/274-370
B7VHM3_VIBSL/290-385
B7VJJ1_VIBSL/294-389
B7VJN0_VIBSL/175-271
B7VK61_VIBSL/209-304
B7VQS0_VIBSL/294-389
B7VR39_VIBSL/285-380
B7VSK4_VIBSL/88-189
B7VTW1_VIBSL/184-279
B7WWY8_COMTE/312-407
B7X0P7_COMTE/194-289
B7X1F6_COMTE/186-281
B7X6U5_VIBCH/289-384
B7XSE7_BORGA/195-290
B7XSR8_BORGA/188-285
B7XSS8_BORGA/195-292
B7XST5_BORGA/316-412
B7XV97_BORGA/195-290
B7XW14_BORGA/195-292
B7XW92_BORGA/232-329
B7XWA6_BORGA/56-152
B8CGS9_SHEPW/276-371
B8CJQ3_SHEPW/202-297
B8CLW0_SHEPW/177-289
B8CLW1_SHEPW/174-287
B8CNL8_SHEPW/195-290
B8CNQ1_SHEPW/167-263
B8CQ21_SHEPW/300-395
B8CQQ0_SHEPW/330-425
B8CX33_HALOH/164-259
B8CX37_HALOH/224-319
B8CZ05_HALOH/187-282
B8D1E1_HALOH/233-328
B8D215_HALOH/319-414
B8D7U8_BUCAT/228-323
B8D9J6_BUCA5/228-323
B8DBK7_LISMH/327-430
B8DJP9_DESVM/323-418
B8DNF1_DESVM/355-450
B8DNM7_DESVM/224-319
B8DQA4_DESVM/297-394
B8DQW5_DESVM/199-294
B8DQY3_DESVM/489-584
B8DYJ9_DICTD/195-290
B8E2A3_DICTD/275-370
B8E3M9_SHEB2/262-357
B8E4A0_SHEB2/50-150
B8E6A5_SHEB2/195-290
B8E752_SHEB2/193-289
B8E8T8_SHEB2/196-291
B8EBT4_SHEB2/332-427
B8EF74_SHEB2/305-400
B8ENA3_METSB/339-443
B8EQH8_METSB/522-619
B8ERC2_METSB/314-410
B8F3H8_HAEPS/368-464
B8F3K8_HAEPS/284-379
B8F7G6_HAEPS/289-384
B8F840_HAEPS/65-140
B8F9X1_DESAA/340-435
B8FI89_DESAA/216-311
B8FNN1_DESAA/286-381
B8FRR4_DESHD/58-165
B8FUS8_DESHD/145-240
B8FVN8_DESHD/203-298
B8FWD1_DESHD/160-260
B8FWG5_DESHD/382-477
B8FYY3_DESHD/277-372
B8FZ21_DESHD/69-167
B8FZ79_DESHD/126-221
B8FZX3_DESHD/368-463
B8G573_CHLAD/419-525
B8G605_CHLAD/58-161
B8G7C3_CHLAD/181-277
B8G7T4_CHLAD/217-314
B8G7X6_CHLAD/238-342
B8G9V9_CHLAD/110-208
B8GAS5_CHLAD/309-408
B8GCH7_CHLAD/359-461
B8GLC9_THISH/377-474
B8GMN8_THISH/202-297
B8GRA0_THISH/294-388
B8GRG6_THISH/163-258
B8GTN0_THISH/170-265
B8GWM1_CAUCN/274-369
B8GX50_CAUCN/501-603
B8GYM3_CAUCN/176-272
B8GYS4_CAUCN/167-273
B8H357_CAUCN/303-400
B8H4Q1_CAUCN/92-189
B8H5G7_CAUCN/248-342
B8H912_ARTCA/60-160
B8HBH5_ARTCA/369-470
B8HBY3_ARTCA/157-253
B8HDA2_ARTCA/176-272
B8HFN4_ARTCA/80-174
B8HJ84_ARTCA/37-133
B8HJU9_CYAP4/67-178
B8HLP0_CYAP4/263-363
B8HN83_CYAP4/310-405
B8HSE9_CYAP4/407-504
B8HZ19_CYAP4/437-532
B8I091_CLOCE/118-228
B8I589_CLOCE/148-248
B8I6B1_CLOCE/179-274
B8I869_CLOCE/176-271
B8I899_CLOCE/275-370
B8I8M3_CLOCE/188-302
B8ID47_METNO/476-573
B8IEM5_METNO/323-426
B8IN17_METNO/434-530
B8IRV2_METNO/538-635
B8IU18_METNO/273-368
B8IWS9_METNO/65-185
B8IZD3_DESDA/212-307
B8IZI6_DESDA/109-205
B8J016_DESDA/323-418
B8J1G5_DESDA/356-453
B8J410_DESDA/198-293
B8J5K1_ANAD2/167-262
B8J7F6_ANAD2/250-350
B8JD30_ANAD2/271-366
B8JD94_ANAD2/124-219
B8JDN0_ANAD2/204-299
B8JDR0_ANAD2/192-287
B8JE04_ANAD2/307-402
B8K3Q6_VIBPA/288-383
B8K524_VIBPA/267-362
B8KAL7_VIBPA/81-183
B8KBG1_VIBPA/283-378
B8KDG4_VIBPA/114-210
B8KDX3_VIBPA/275-370
B8KE60_VIBPA/201-296
B8KF65_9GAMM/184-280
B8KI18_9GAMM/176-271
B8KJS8_9GAMM/300-395
B8KQA7_9GAMM/295-390
B8KR44_9GAMM/203-298
B8KSK2_9GAMM/190-285
B8KUN8_9GAMM/269-364
B8KW23_9GAMM/286-381
B8KY74_9GAMM/163-259
B8L0G8_9GAMM/192-305
B8L0R3_9GAMM/183-278
B8L1L8_9GAMM/330-425
B8L1M2_9GAMM/278-374
B8L2A6_9GAMM/171-266
B8L3L6_9GAMM/79-178
B8L9A4_9GAMM/179-275
B8L9K8_9GAMM/159-267
B8L9P6_9GAMM/98-206
B8ZTZ9_MYCLB/221-317
B9A0M6_THEEB/176-275
B9AAV4_BORBU/232-329
B9AAW3_BORBU/195-292
B9AAX0_BORBU/316-412
B9ABR8_BORBU/195-290
B9AZQ9_9BURK/180-275
B9B7F5_9BURK/141-237
B9B821_9BURK/187-282
B9B8M4_9BURK/245-343
B9BB38_9BURK/128-223
B9BHK1_9BURK/180-275
B9BJZ4_9BURK/141-237
B9BLX8_9BURK/188-283
B9BMG7_9BURK/245-343
B9BNC9_9BURK/128-223
B9C1K4_9BURK/180-275
B9C3Z9_9BURK/141-237
B9C6C7_9BURK/245-343
B9C6W5_9BURK/188-283
B9CIB3_9BURK/128-223
B9CUR9_STACP/146-262
B9CW91_9PAST/307-402
B9CX19_9PAST/290-385
B9CYC3_WOLRE/335-430
B9D224_WOLRE/319-409
B9D2T1_WOLRE/244-341
B9D4J1_WOLRE/172-267
B9DIK5_STACT/220-321
B9DJ05_STACT/1033-1126
B9DX56_CLOK1/169-270
B9DXM6_CLOK1/261-358
B9E7Q6_MACCJ/1094-1198
B9EBS1_MACCJ/170-269
B9EC76_MACCJ/251-360
B9IRR4_BACCQ/112-211
B9IVF7_BACCQ/313-417
B9IVK2_BACCQ/45-145
B9IX91_BACCQ/150-257
B9IZ23_BACCQ/146-241
B9J3H3_BACCQ/202-310
B9J515_BACCQ/276-380
B9JB70_AGRRK/509-607
B9JDD3_AGRRK/446-543
B9JEH4_AGRRK/471-567
B9JES2_AGRRK/354-459
B9JFM8_AGRRK/331-426
B9JT09_AGRVS/507-605
B9JUJ3_AGRVS/372-476
B9JVR9_AGRVS/320-415
B9JXD5_AGRVS/437-533
B9K7H0_THENN/45-114
B9KB77_THENN/361-445
B9KBP0_THENN/160-254
B9KCS4_CAMLR/160-257
B9KDA2_CAMLR/237-333
B9KEU5_CAMLR/337-432
B9KFU9_CAMLR/163-258
B9KFV8_CAMLR/297-386
B9KGL9_ANAMF/117-215
B9KHL2_ANAMF/305-402
B9KN61_RHOSK/253-361
B9KQZ0_RHOSK/290-382
B9KT10_RHOSK/341-436
B9KZD2_THERP/16-118
B9L239_THERP/440-537
B9L4D2_THERP/83-178
B9L4L4_THERP/167-273
B9L6D7_NAUPA/164-261
B9L6F0_NAUPA/321-416
B9L8I0_NAUPA/276-365
B9L8V2_NAUPA/234-331
B9L908_NAUPA/360-472
B9LB55_CHLSY/309-408
B9LCU1_CHLSY/360-462
B9LFU0_CHLSY/112-214
B9LGK4_CHLSY/205-309
B9LJV4_CHLSY/169-268
B9LKG4_CHLSY/58-159
B9LKS8_CHLSY/238-342
B9LL95_CHLSY/420-526
B9M0Q7_GEOSF/48-143
B9M1C1_GEOSF/292-387
B9M2P0_GEOSF/68-214
B9M2Z3_GEOSF/111-206
B9M319_GEOSF/317-412
B9M460_GEOSF/177-272
B9M4F5_GEOSF/62-161
B9MD58_ACIET/315-410
B9MDY3_ACIET/167-262
B9MFW8_ACIET/201-296
B9MHC3_ACIET/162-257
B9MKN0_ANATD/220-319
B9MKN4_ANATD/279-374
B9MMA9_ANATD/482-577
B9MNH8_ANATD/633-727
B9MQC0_ANATD/102-176
B9NHS6_POPTR/201-296
B9NM13_9RHOB/446-554
B9NMC1_9RHOB/13-163
B9NPY7_9RHOB/335-430
B9NQP9_9RHOB/287-379
B9NVH9_9RHOB/258-367
B9QRH2_9RHOB/518-615
B9QS69_9RHOB/374-470
B9QSM4_9RHOB/477-574
B9QXC9_9RHOB/339-434
B9R0W8_9RHOB/308-412
B9T8X4_RICCO/215-325
B9TCM2_RICCO/146-240
B9TDD2_RICCO/67-165
B9TEG8_RICCO/310-405
B9TI45_RICCO/162-258
B9TQB9_RICCO/70-165
B9X3A6_BORBU/195-290
B9X432_BORBU/232-329
B9X4P6_BORBU/195-292
B9X4Q3_BORBU/316-412
B9X611_BORBU/316-412
B9X620_BORBU/195-292
B9X661_BORBU/232-329
B9X7F8_BORBU/195-290
B9X838_9SPIO/195-290
B9XDQ4_9BACT/112-224
B9XMV0_9BACT/3-85
B9XN41_9BACT/167-275
B9XNL0_9BACT/361-450
B9XP85_9BACT/71-190
B9XUM3_HELPY/303-393
B9XUV4_HELPY/157-254
B9XUV5_HELPY/163-260
B9XWC6_HELPY/256-352
B9XYA0_HELPY/1-66
B9XYA1_HELPY/158-255
B9XZJ9_HELPY/303-393
B9Y1N3_HELPY/183-279
B9Y3C7_9FIRM/306-423
B9Y3D0_9FIRM/310-427
B9Y3H6_9FIRM/397-495
B9Y4J4_9FIRM/102-200
B9Y790_9FIRM/269-366
B9Y791_9FIRM/472-569
B9Y7N7_9FIRM/108-192
B9Y9I8_9FIRM/258-358
B9Y9J5_9FIRM/505-600
B9YDB0_9FIRM/278-371
B9Z0D4_9NEIS/531-660
B9Z0U8_9NEIS/305-402
B9Z1Z9_9NEIS/258-353
B9Z6H4_9NEIS/338-432
C0AIU9_BORBU/195-290
C0AJ04_BORBU/232-329
C0AJ13_BORBU/195-292
C0AJ20_BORBU/316-412
C0AKP5_BORBU/195-290
C0AKV2_BORBU/232-329
C0AKW1_BORBU/195-292
C0AKW8_BORBU/316-412
C0AMN5_9SPIO/195-290
C0APF6_9SPIO/232-329
C0APG5_9SPIO/195-292
C0APH2_9SPIO/316-412
C0APQ6_9SPIO/232-329
C0APY3_9SPIO/316-412
C0APZ0_9SPIO/195-292
C0ASD4_9ENTR/330-424
C0AXC9_9ENTR/283-378
C0B2Z1_9ENTR/312-407
C0B622_9FIRM/696-791
C0BCN0_9FIRM/125-236
C0BDL5_9FIRM/291-386
C0BDX2_9FIRM/153-251
C0BG92_9BACT/438-543
C0BGV2_9BACT/130-180
C0BGV2_9BACT/57-132
C0BHB8_9BACT/201-297
C0BII6_9BACT/277-372
C0BIU8_9BACT/305-398
C0BIX2_9BACT/167-263
C0BKT1_9BACT/201-297
C0BL35_9BACT/308-402
C0BLK4_9BACT/279-374
C0BLZ0_9BACT/186-282
C0BTA4_9BIFI/9-107
C0BWE1_9CLOT/109-220
C0C230_9CLOT/148-246
C0C460_9CLOT/270-365
C0C669_9CLOT/185-304
C0CHX4_9FIRM/297-398
C0CI22_9FIRM/141-254
C0CJE8_9FIRM/154-252
C0CTU6_9CLOT/87-199
C0CWH7_9CLOT/240-353
C0D032_9CLOT/309-404
C0D0K0_9CLOT/159-273
C0D754_9CLOT/31-129
C0DSA3_EIKCO/119-214
C0DV57_EIKCO/344-437
C0DV94_EIKCO/296-393
C0DVX4_EIKCO/190-285
C0DY38_EIKCO/236-331
C0DZL5_9CORY/20-132
C0E189_9CORY/73-183
C0E2B4_9CORY/14-108
C0E7Y5_9CORY/129-225
C0E863_9CLOT/192-306
C0E929_9CLOT/135-234
C0E975_9CLOT/487-582
C0EB61_9CLOT/361-464
C0EB62_9CLOT/317-419
C0EB63_9CLOT/315-413
C0EFJ5_9CLOT/215-310
C0EM42_NEIFL/294-388
C0EMQ6_NEIFL/121-172
C0EMT8_NEIFL/365-458
C0EMZ7_NEIFL/131-226
C0ENI9_NEIFL/218-313
C0ESQ2_9FIRM/696-791
C0F0N3_9FIRM/291-389
C0FA26_9RICK/95-191
C0FAD8_9RICK/161-258
C0FNY8_9FIRM/174-272
C0FRU7_9FIRM/417-512
C0FS67_9FIRM/303-398
C0FY57_9FIRM/155-269
C0G562_9RHIZ/465-562
C0G5Z3_9RHIZ/330-426
C0G7P8_9RHIZ/507-604
C0G8L9_9RHIZ/337-441
C0GAT3_9RHIZ/449-556
C0GEF7_9FIRM/121-259
C0GEV6_9FIRM/164-257
C0GF68_9FIRM/210-349
C0GF93_9FIRM/286-396
C0GGF6_9FIRM/226-321
C0GGV1_9FIRM/124-223
C0GIA0_9FIRM/417-512
C0GKA1_9FIRM/185-280
C0GKZ6_9FIRM/81-217
C0N2J7_9GAMM/161-256
C0N2N2_9GAMM/349-446
C0N4G1_9GAMM/201-296
C0N590_9GAMM/292-387
C0N6M6_9GAMM/166-261
C0PXA1_SALPC/213-308
C0PY10_SALPC/144-239
C0Q1U7_SALPC/327-421
C0Q2F9_SALPC/311-406
C0QDF7_DESAH/250-345
C0QFS3_DESAH/50-164
C0QI22_DESAH/208-303
C0QJ58_DESAH/339-434
C0QLV4_DESAH/292-387
C0QPF1_PERMH/170-265
C0QPS6_PERMH/374-483
C0QPV3_PERMH/321-416
C0QSG7_PERMH/292-388
C0QST4_PERMH/160-255
C0QU84_PERMH/154-249
C0QWV6_BRAHW/504-598
C0QXZ4_BRAHW/30-135
C0QXZ6_BRAHW/280-375
C0QZQ4_BRAHW/284-379
C0R1A9_BRAHW/202-290
C0R251_BRAHW/294-389
C0R572_WOLWR/94-191
C0R5P3_WOLWR/175-272
C0RF87_BRUMB/329-433
C0RFA8_BRUMB/507-604
C0RI22_BRUMB/426-523
C0RIM2_BRUMB/330-426
C0SWU1_BORBU/195-290
C0SWX5_BORBU/232-329
C0SWY4_BORBU/195-292
C0SWZ1_BORBU/316-412
C0SZS1_BORBU/195-292
C0SZS8_BORBU/316-412
C0T047_BORBU/195-290
C0T0C2_BORBU/232-329
C0VGB7_9GAMM/179-274
C0VLD9_9GAMM/169-203
C0VLE0_9GAMM/1-49
C0VLW4_9GAMM/76-178
C0VM52_9GAMM/143-238
C0VNA5_9GAMM/45-152
C0VSY2_9CORY/138-234
C0VVC5_9CORY/56-149
C0VZQ6_9ACTO/355-454
C0VZY4_9ACTO/173-276
C0W2D7_9ACTO/354-452
C0W7A7_9ACTO/196-291
C0W8N4_9ACTO/258-363
C0WBK4_9FIRM/214-309
C0WCY5_9FIRM/277-372
C0WF22_9CORY/143-241
C0WF23_9CORY/155-251
C0WKJ3_9CORY/14-107
C0WTC2_LACBU/137-241
C0XQ79_9CORY/136-232
C0XQ80_9CORY/125-221
C0XR33_9CORY/156-252
C0XSA9_9CORY/49-143
C0Y248_BURPS/193-293
C0Y3A9_BURPS/238-334
C0Y4S8_BURPS/131-226
C0Y590_BURPS/304-402
C0Y854_BURPS/194-289
C0Y994_BURPS/217-312
C0Z1T1_LACRE/429-538
C0Z492_BREBN/97-216
C0Z6R1_BREBN/298-395
C0Z758_BREBN/131-230
C0Z834_BREBN/196-294
C0Z9N3_BREBN/369-466
C0ZA37_BREBN/400-493
C0ZA75_BREBN/69-164
C0ZAK9_BREBN/163-254
C0ZDZ9_BREBN/184-279
C0ZF25_BREBN/269-376
C0ZKG9_BREBN/200-309
C0ZKV5_BREBN/213-321
C0ZLQ7_RHOE4/110-206
C0ZMC1_RHOE4/144-239
C0ZSX7_RHOE4/62-158
C0ZY14_RHOE4/54-149
C1A3F4_RHOE4/163-259
C1A6X7_GEMAT/186-281
C1A8C2_GEMAT/278-375
C1A9M7_GEMAT/302-397
C1AC39_GEMAT/60-168
C1AG06_MYCBT/64-163
C1AIP1_MYCBT/274-369
C1ALT6_MYCBT/220-316
C1AVQ0_RHOOB/120-216
C1AWW4_RHOOB/241-337
C1AYV7_RHOOB/241-357
C1B0M4_RHOOB/113-209
C1B2U1_RHOOB/87-184
C1BBU2_RHOOB/94-194
C1BCX3_RHOOB/314-410
C1BCZ7_RHOOB/111-207
C1BD15_RHOOB/272-368
C1BD31_RHOOB/223-319
C1BDJ6_RHOOB/84-194
C1BE77_RHOOB/69-176
C1BG12_ONCMY/34-135
C1BWQ2_ESOLU/53-154
C1CUJ0_DEIDV/272-367
C1CUU2_DEIDV/445-544
C1CV52_DEIDV/361-454
C1CZN2_DEIDV/66-165
C1D007_DEIDV/76-177
C1D058_DEIDV/170-267
C1D277_DEIDV/126-225
C1D643_LARHH/133-228
C1DB44_LARHH/303-399
C1DBF2_LARHH/270-365
C1DDB2_LARHH/333-428
C1DE10_AZOVD/170-265
C1DHX6_AZOVD/340-437
C1DJD5_AZOVD/317-412
C1DK51_AZOVD/195-299
C1DSR6_AZOVD/182-277
C1DUG7_SULAA/312-407
C1DVB3_SULAA/339-435
C1E9J4_MICSR/251-314
C1EK54_BACC3/479-587
C1EMI9_BACC3/22-128
C1EMS9_BACC3/313-417
C1EMX6_BACC3/45-145
C1EQF6_BACC3/151-257
C1EQI0_BACC3/455-559
C1ETP4_BACC3/146-241
C1EY57_BACC3/202-310
C1EYI5_BACC3/276-380
C1F0K5_BACC3/112-211
C1F3X0_ACIC5/220-315
C1FNL0_CLOBJ/211-306
C1FQQ0_CLOBJ/141-242
C1FVX3_CLOBJ/157-253
C1HIQ8_9ESCH/151-246
C1HJ45_9ESCH/277-372
C1HLM9_9ESCH/312-407
C1HSL2_9ESCH/327-421
C1HX02_NEIGO/302-397
C1HYB2_NEIGO/502-595
C1I008_NEIGO/293-387
C1I352_9CLOT/344-439
C1I368_9CLOT/131-233
C1IBH2_9CLOT/244-340
C1KYS1_LISMC/329-432
C1M5N1_9ENTR/311-406
C1MAU0_9ENTR/273-368
C1MB44_9ENTR/150-245
C1MDS1_9ENTR/327-421
C1MEZ1_9ENTR/121-216
C1MIM8_MICPC/247-362
C1MZQ3_MICPC/11-107
C1NCU3_9ESCH/277-372
C1ND68_9ESCH/151-246
C1NFR8_9ESCH/327-421
C1P859_BACCO/204-312
C1P8T4_BACCO/118-217
C1P981_BACCO/336-434
C1PAJ6_BACCO/150-243
C1PEW2_BACCO/58-159
C2C4U2_VIBCH/282-376
C2C7G9_VIBCH/288-383
C2CEC4_VIBCH/211-306
C2CEL2_VIBCH/297-392
C2CM53_CORST/153-249
C2CM58_CORST/145-243
C2CNT8_CORST/58-153
C2D406_LACBR/65-193
C2DJH1_ECOLX/327-421
C2DQ04_ECOLX/291-386
C2DXC3_ECOLX/277-372
C2DXQ1_ECOLX/143-238
C2E6W8_LACJO/425-528
C2EH09_9LACO/788-896
C2EHQ7_9LACO/88-190
C2EIT9_9LACO/274-389
C2EK70_9LACO/90-186
C2EK84_9LACO/91-198
C2EVK9_9LACO/494-602
C2EWG0_9LACO/370-480
C2FAI1_LACPA/398-475
C2FT73_9SPHI/328-420
C2FTM3_9SPHI/134-178
C2FTM3_9SPHI/55-125
C2FTS7_9SPHI/58-151
C2GIJ1_9CORY/138-234
C2GKU5_9CORY/158-251
C2GLN4_LACRE/378-486
C2GMY8_LACRE/774-876
C2GN15_LACRE/797-905
C2GXI9_BIFLI/120-215
C2H7G9_ENTFC/282-392
C2HPX3_LACAC/91-187
C2HPY5_LACAC/87-185
C2HU22_VIBCH/211-306
C2HUS7_VIBCH/297-392
C2HYT0_VIBCH/288-383
C2I0Z9_VIBCH/282-376
C2I187_VIBCH/282-376
C2I411_VIBCH/297-392
C2I4A3_VIBCH/211-306
C2I9E4_VIBCH/288-383
C2IBM0_VIBCH/282-376
C2IFG8_VIBCH/288-383
C2IFV4_VIBCH/166-262
C2IGN9_VIBCH/163-259
C2IJW3_VIBCH/297-392
C2IK52_VIBCH/211-306
C2IK82_VIBCH/289-384
C2IMD6_VIBCH/282-376
C2INJ3_VIBCH/211-306
C2INT2_VIBCH/297-392
C2ITM1_VIBCH/288-383
C2J2Y0_VIBCH/288-383
C2JA08_VIBCH/163-259
C2JAK9_VIBCH/297-392
C2JAT4_VIBCH/166-262
C2JDF7_VIBCH/288-383
C2JDS9_VIBCH/282-376
C2JEK1_VIBCH/211-306
C2JJX7_ENTFA/1404-1503
C2KFH8_9LACO/91-190
C2KFJ5_9LACO/83-179
C2KNC6_9ACTO/364-462
C2KRF0_9ACTO/1-86
C2KS95_9ACTO/163-263
C2LDY3_PROMI/330-424
C2LFR3_PROMI/313-408
C2LJ02_PROMI/272-367
C2M222_CAPGI/280-375
C2M383_CAPGI/186-282
C2M3T9_CAPGI/314-407
C2M637_CAPGI/200-296
C2M7W5_CAPGI/134-175
C2M7W5_CAPGI/52-125
C2MB97_9PORP/334-428
C2MCM6_9PORP/147-243
C2MGC8_BACCE/276-380
C2MI95_BACCE/189-293
C2MIE3_BACCE/47-147
C2MJD0_BACCE/151-257
C2MR83_BACCE/146-241
C2MSQ8_BACCE/202-310
C2MTH3_BACCE/112-211
C2MWF8_BACCE/274-378
C2MYC4_BACCE/314-418
C2MYH2_BACCE/47-147
C2MZF9_BACCE/105-211
C2N4I1_BACCE/22-128
C2N6W5_BACCE/146-241
C2N8K4_BACCE/202-310
C2N9C5_BACCE/112-211
C2NDR9_BACCE/276-380
C2NF40_BACCE/313-417
C2NF91_BACCE/47-147
C2NG67_BACCE/151-257
C2NGA2_BACCE/455-559
C2NKU1_BACCE/22-128
C2NNE3_BACCE/146-241
C2NPU9_BACCE/169-277
C2NQP3_BACCE/112-211
C2NUG0_BACCE/274-378
C2NWD3_BACCE/314-418
C2NWI1_BACCE/47-147
C2NXD7_BACCE/52-158
C2P485_BACCE/146-241
C2P4G0_BACCE/22-128
C2P5S7_BACCE/202-310
C2P6H9_BACCE/112-211
C2P839_BACCE/47-155
C2P8Q0_BACCE/451-559
C2PAK5_BACCE/276-380
C2PCF1_BACCE/319-423
C2PCJ8_BACCE/47-147
C2PDN3_BACCE/460-564
C2PKQ4_BACCE/146-241
C2PM97_BACCE/202-310
C2PN29_BACCE/112-211
C2PRH0_BACCE/276-380
C2PTG6_BACCE/314-418
C2PTL4_BACCE/47-147
C2PUL2_BACCE/70-176
C2Q1E1_BACCE/141-236
C2Q2T4_BACCE/202-310
C2Q3L9_BACCE/112-211
C2Q7P6_BACCE/276-380
C2Q9G8_BACCE/311-415
C2Q9L5_BACCE/47-147
C2QAK6_BACCE/151-257
C2QHP6_BACCE/146-241
C2QJ84_BACCE/202-310
C2QJZ2_BACCE/112-211
C2QL37_BACCE/494-598
C2QLN7_BACCE/450-559
C2QNK9_BACCE/276-380
C2QQH8_BACCE/313-417
C2QQM4_BACCE/47-147
C2QRL1_BACCE/150-257
C2QYV0_BACCE/146-241
C2R094_BACCE/169-277
C2R116_BACCE/112-211
C2R3Q3_BACCE/274-378
C2R5L0_BACCE/311-415
C2R5Q6_BACCE/47-147
C2R6N3_BACCE/52-158
C2RDT7_BACCE/146-241
C2RF95_BACCE/202-310
C2RG56_BACCE/112-211
C2RIN5_BACCE/274-378
C2RKK7_BACCE/311-415
C2RKQ3_BACCE/47-147
C2RLN5_BACCE/105-211
C2RTN9_BACCE/146-241
C2RV31_BACCE/202-310
C2RVX3_BACCE/112-211
C2RX62_BACCE/265-369
C2RZ88_BACCE/276-380
C2S1A1_BACCE/313-417
C2S1C3_BACCE/47-147
C2S2A2_BACCE/104-211
C2S9I1_BACCE/146-240
C2SB29_BACCE/72-179
C2SB75_BACCE/189-293
C2SBV1_BACCE/112-211
C2SDT0_BACCE/450-559
C2SFN4_BACCE/276-380
C2SHH0_BACCE/47-147
C2SHT1_BACCE/314-418
C2SIM4_BACCE/151-257
C2SQQ2_BACCE/146-241
C2SS56_BACCE/202-310
C2SSY5_BACCE/112-211
C2SWH3_BACCE/274-378
C2SYG2_BACCE/311-415
C2SYK9_BACCE/47-147
C2SZI2_BACCE/151-257
C2T6J8_BACCE/146-241
C2T7Z6_BACCE/202-310
C2T8U3_BACCE/112-211
C2T9K0_BACCE/273-377
C2TC20_BACCE/276-380
C2TE12_BACCE/313-417
C2TE59_BACCE/47-147
C2TF40_BACCE/152-257
C2TF63_BACCE/455-559
C2TMJ4_BACCE/146-241
C2TNP5_BACCE/202-310
C2TPG5_BACCE/112-211
C2TQQ2_BACCE/524-628
C2TSY3_BACCE/276-380
C2TUS9_BACCE/312-416
C2TUX9_BACCE/47-147
C2TVZ9_BACCE/151-257
C2TW27_BACCE/450-554
C2U0Z6_BACCE/22-128
C2U351_BACCE/146-241
C2U4J2_BACCE/202-310
C2U5G9_BACCE/112-211
C2U9Z1_BACCE/274-378
C2UBD2_BACCE/311-415
C2UBH7_BACCE/47-147
C2UJK6_BACCE/146-241
C2UL27_BACCE/202-310
C2ULS3_BACCE/112-211
C2UMJ2_BACCE/450-559
C2UNU1_BACCE/487-591
C2UR31_BACCE/276-380
C2USV3_BACCE/312-416
C2UT00_BACCE/47-147
C2UTW9_BACCE/151-257
C2V144_BACCE/73-168
C2V2I3_BACCE/202-310
C2V3A8_BACCE/112-211
C2V4F4_BACCE/450-554
C2V7G8_BACCE/276-380
C2V9A1_BACCE/312-416
C2V9E8_BACCE/47-147
C2VAB6_BACCE/151-257
C2VFB0_BACCE/22-128
C2VHG0_BACCE/146-241
C2VIW7_BACCE/202-310
C2VJP5_BACCE/112-211
C2VM33_BACCE/268-372
C2VP78_BACCE/276-380
C2VR59_BACCE/313-417
C2VRB1_BACCE/47-147
C2VSA5_BACCE/151-257
C2VSC7_BACCE/455-559
C2VZF8_BACCE/146-241
C2W0Z5_BACCE/202-310
C2W1U9_BACCE/112-211
C2W4A4_BACCE/176-280
C2W5V0_BACCE/312-416
C2W5Z8_BACCE/47-147
C2W6R6_BACCE/150-257
C2W9J3_BACCE/10-117
C2WCL3_BACCE/173-268
C2WDW4_BACCE/204-312
C2WI55_BACCE/274-378
C2WJY2_BACCE/314-418
C2WK28_BACCE/37-137
C2WTB9_BACCE/146-241
C2WUQ0_BACCE/202-310
C2WVH3_BACCE/112-211
C2WYI4_BACCE/276-380
C2WZB0_BACCE/312-416
C2WZF9_BACCE/37-137
C2X3T5_BACCE/202-310
C2X476_BACCE/112-211
C2X7E6_BACCE/274-378
C2X9B2_BACCE/314-418
C2X9G0_BACCE/47-147
C2XHA4_BACCE/146-241
C2XIQ4_BACCE/202-310
C2XJI6_BACCE/112-211
C2XL72_BACCE/316-424
C2XPL3_BACCE/276-380
C2XRF7_BACCE/314-418
C2XRL4_BACCE/47-147
C2XSL0_BACCE/151-257
C2XZS9_BACCE/146-241
C2Y165_BACCE/202-310
C2Y1Z4_BACCE/112-211
C2Y3R7_BACCE/450-560
C2Y6A1_BACCE/274-378
C2Y824_BACCE/311-415
C2Y8B4_BACCE/47-147
C2Y995_BACCE/105-211
C2YG03_BACCE/146-241
C2YHE8_BACCE/202-310
C2YI77_BACCE/112-211
C2YM94_BACCE/276-380
C2YP54_BACCE/313-417
C2YPA1_BACCE/55-155
C2YX32_BACCE/146-241
C2YYI0_BACCE/169-277
C2YZB9_BACCE/112-211
C2Z056_BACCE/450-559
C2Z3E4_BACCE/276-380
C2Z5D7_BACCE/314-418
C2Z5I4_BACCE/47-147
C2Z6G9_BACCE/151-257
C2ZDD2_BACCE/146-241
C2ZES4_BACCE/202-310
C2ZFI3_BACCE/112-211
C2ZGU7_BACCE/451-561
C2ZJZ3_BACCE/276-380
C2ZM03_BACCE/314-418
C2ZM50_BACCE/47-147
C2ZN56_BACCE/151-257
C2ZUW6_BACCE/146-241
C2ZWC1_BACCE/202-310
C2ZX34_BACCE/112-211
C2ZZ16_BACCE/451-561
C3A1K6_BACMY/274-378
C3A3I7_BACMY/314-418
C3A3N4_BACMY/37-137
C3ABD4_BACMY/146-241
C3ACS5_BACMY/202-310
C3ADL0_BACMY/112-211
C3AHQ8_BACMY/45-127
C3AJH6_BACMY/303-407
C3AMS7_BACMY/272-376
C3AR52_BACMY/145-240
C3ASI4_BACMY/204-312
C3ATB8_BACMY/112-211
C3AU45_BACMY/150-257
C3AX05_BACMY/53-154
C3AZL9_BACMY/44-127
C3B1A1_BACMY/303-407
C3B1E7_BACMY/55-155
C3B1Z5_BACMY/150-257
C3B511_BACMY/272-376
C3B8S8_BACMY/145-240
C3B9Y7_BACMY/204-312
C3BG52_9BACI/45-127
C3BI07_9BACI/303-407
C3BI55_9BACI/55-155
C3BJ42_9BACI/150-257
C3BM12_9BACI/272-376
C3BQH9_9BACI/145-240
C3BRY2_9BACI/204-312
C3BSS3_9BACI/112-211
C3BVR7_9BACI/77-179
C3BXX0_BACTU/276-380
C3BZT8_BACTU/189-293
C3BZY5_BACTU/47-147
C3C0X9_BACTU/51-158
C3C8G5_BACTU/146-241
C3C9W6_BACTU/202-310
C3CAP9_BACTU/112-211
C3CBC1_BACTU/1-51
C3CBC2_BACTU/940-984
C3CEF0_BACTU/274-378
C3CG98_BACTU/314-418
C3CGE5_BACTU/47-147
C3CHC1_BACTU/52-158
C3CPM3_BACTU/146-241
C3CR91_BACTU/202-310
C3CS25_BACTU/112-211
C3CTH3_BACTU/855-952
C3CXB0_BACTU/274-378
C3CZ54_BACTU/314-418
C3CZA1_BACTU/47-147
C3D079_BACTU/52-158
C3D7L5_BACTU/146-241
C3D936_BACTU/202-310
C3D9X2_BACTU/112-211
C3DAJ8_BACTU/265-369
C3DAN4_BACTU/34-142
C3DAX1_BACTU/22-128
C3DAY6_BACTU/260-364
C3DFH5_BACTS/274-378
C3DHC2_BACTS/314-418
C3DHH2_BACTS/37-137
C3DI98_BACTS/10-118
C3DIG5_BACTS/158-264
C3DQR6_BACTS/1-72
C3DSA4_BACTS/169-277
C3DT58_BACTS/78-177
C3DVG6_BACTS/451-561
C3DWQ4_BACTS/260-364
C3DZB0_BACTU/274-378
C3E119_BACTU/311-415
C3E167_BACTU/47-147
C3E243_BACTU/105-211
C3E935_BACTU/146-241
C3EAI6_BACTU/202-310
C3EBC7_BACTU/112-211
C3EC24_BACTU/1-47
C3EDA5_BACTU/154-250
C3EGE1_BACTK/274-378
C3EIB3_BACTK/308-412
C3EIF9_BACTK/47-147
C3ER59_BACTK/146-241
C3ESK6_BACTK/202-310
C3ETD8_BACTK/112-211
C3EUG4_BACTK/260-364
C3EUX8_BACTK/201-298
C3EX97_BACTU/276-380
C3EXZ6_BACTU/450-558
C3EZ40_BACTU/301-405
C3EZ87_BACTU/47-147
C3F078_BACTU/152-257
C3F0A1_BACTU/455-559
C3F7J8_BACTU/146-241
C3F930_BACTU/169-277
C3F9X7_BACTU/112-211
C3FAX0_BACTU/942-1046
C3FBV7_BACTU/22-128
C3FCZ3_BACTU/53-154
C3FFU7_BACTB/274-378
C3FHN4_BACTB/314-418
C3FHT0_BACTB/47-147
C3FIQ6_BACTB/151-257
C3FKF8_BACTB/201-298
C3FQZ7_BACTB/146-241
C3FSG8_BACTB/202-310
C3FTA1_BACTB/112-211
C3FVN5_BACTB/22-128
C3FW49_BACTB/34-142
C3FW74_BACTB/260-364
C3FYL5_BACTU/276-380
C3G0F8_BACTU/313-417
C3G0K6_BACTU/47-147
C3G1I7_BACTU/152-257
C3G1M0_BACTU/455-559
C3G8Q3_BACTU/146-241
C3GA43_BACTU/202-310
C3GAY5_BACTU/112-211
C3GBK8_BACTU/161-264
C3GEG5_BACTU/276-380
C3GGA5_BACTU/313-417
C3GGF2_BACTU/47-147
C3GHG4_BACTU/150-257
C3GHI8_BACTU/455-559
C3GM00_BACTU/22-128
C3GPI6_BACTU/146-241
C3GQY1_BACTU/169-277
C3GRR7_BACTU/112-211
C3GWN1_BACTU/274-378
C3GYI3_BACTU/314-418
C3GYN1_BACTU/47-147
C3GZK3_BACTU/97-203
C3H4K5_BACTU/22-128
C3H6T6_BACTU/146-241
C3H880_BACTU/202-310
C3H986_BACTU/112-211
C3H9Y7_BACTU/347-450
C3HBW9_BACTU/450-558
C3HE02_BACTU/276-380
C3HFZ0_BACTU/313-417
C3HG29_BACTU/47-147
C3HHD1_BACTU/150-257
C3HLP4_BACTU/22-128
C3HPA2_BACTU/146-241
C3HQQ1_BACTU/202-310
C3HRI5_BACTU/112-211
C3HSJ8_BACTU/479-587
C3HSU4_BACTU/64-170
C3HT83_BACTU/53-154
C3HT96_BACTU/479-587
C3HW02_BACTU/274-378
C3HXW9_BACTU/314-418
C3HY16_BACTU/37-137
C3HYS6_BACTU/316-424
C3I6P5_BACTU/157-252
C3I899_BACTU/202-310
C3I923_BACTU/112-211
C3IBY1_BACTU/246-346
C3IF14_BACTU/274-378
C3IGZ1_BACTU/314-418
C3IH37_BACTU/47-147
C3II09_BACTU/97-203
C3IMQ3_BACTU/22-128
C3IPW4_BACTU/157-252
C3IRA1_BACTU/202-310
C3IS19_BACTU/112-211
C3IUU2_BACTU/7-114
C3IWQ6_BACTU/1-87
C3IWX8_BACTU/72-179
C3IX04_BACTU/265-369
C3J9D3_9PORP/334-428
C3JCT8_9PORP/156-252
C3JLW5_RHOER/44-139
C3JPP9_RHOER/37-133
C3JQT4_RHOER/73-183
C3JR04_RHOER/95-191
C3JR91_RHOER/94-198
C3JS81_RHOER/196-292
C3JX40_RHOER/144-239
C3JX82_RHOER/185-281
C3K1K6_PSEFS/169-264
C3K2Z4_PSEFS/332-429
C3K4C9_PSEFS/97-200
C3K6V8_PSEFS/328-423
C3K707_PSEFS/176-271
C3KKN8_RHISN/441-548
C3KWG0_CLOB6/211-306
C3KYJ8_CLOB6/141-242
C3L3K1_CLOB6/157-253
C3L4M8_AMOA5/162-258
C3L6J6_BACAC/455-559
C3L6M1_BACAC/150-257
C3L6X9_BACAC/146-241
C3L9H9_BACAC/45-145
C3L9M7_BACAC/307-411
C3LCA7_BACAC/202-310
C3LFB4_BACAC/276-380
C3LFF5_BACAC/112-211
C3LL78_BACAC/321-429
C3LR67_VIBCM/282-376
C3LS23_VIBCM/211-306
C3LSN5_VIBCM/297-392
C3LT94_VIBCM/163-259
C3LUA4_VIBCM/295-390
C3LWV5_VIBCM/166-262
C3M9Y5_RHISN/345-449
C3MBU6_RHISN/410-506
C3MCM1_RHISN/335-430
C3MHQ1_RHISN/512-610
C3MPA6_SULIL/21-122
C3MXW7_SULIM/21-123
C3N4Y8_SULIA/21-123
C3NDI5_SULIY/21-122
C3NI65_SULIN/21-122
C3NRE1_VIBCJ/289-384
C3NSA6_VIBCJ/282-376
C3NT56_VIBCJ/163-259
C3NUQ1_VIBCJ/297-392
C3NW40_VIBCJ/211-306
C3NYD7_VIBCJ/288-383
C3NYS3_VIBCJ/166-262
C3P0K6_BACAA/276-380
C3P1D2_BACAA/112-211
C3P525_BACAA/307-411
C3P569_BACAA/45-145
C3P796_BACAA/455-559
C3P9D3_BACAA/146-241
C3PDK3_BACAA/202-310
C3PEZ6_CORA7/142-240
C3PF00_CORA7/142-238
C3PH52_CORA7/53-146
C3PI49_CORA7/23-130
C3PLJ0_RICAE/179-274
C3PN04_RICAE/129-218
C3PND0_RICAE/310-407
C3Q3Z0_9BACE/347-438
C3Q5U5_9BACE/199-294
C3Q624_9BACE/107-203
C3Q7A0_9BACE/183-279
C3Q7D7_9BACE/77-172
C3Q7Q7_9BACE/50-120
C3Q8H0_9BACE/99-192
C3Q8W3_9BACE/334-427
C3QDG0_9BACE/40-135
C3QE13_9BACE/76-171
C3QHB0_9BACE/109-205
C3QHI9_9BACE/199-294
C3QIA4_9BACE/184-280
C3QKU2_9BACE/99-192
C3QKV1_9BACE/45-131
C3QKV5_9BACE/202-309
C3QQW4_9BACE/92-185
C3QQX3_9BACE/45-131
C3QQX7_9BACE/202-309
C3QRH9_9BACE/40-135
C3QSY1_9BACE/76-171
C3QVB1_9BACE/334-427
C3QW75_9BACE/210-317
C3QW79_9BACE/45-131
C3QW89_9BACE/97-190
C3QX99_9BACE/184-280
C3QZC9_9BACE/109-205
C3QZN7_9BACE/199-294
C3R1A8_9BACE/40-135
C3R8L6_9BACE/80-175
C3R8Q6_9BACE/81-176
C3RCF0_9BACE/347-438
C3RDF6_9BACE/50-120
C3REP1_9BACE/199-294
C3RF58_9BACE/107-203
C3RG36_9BACE/183-279
C3RG72_9BACE/77-172
C3RKD0_9FIRM/93-190
C3RM29_9FIRM/102-200
C3SMM2_ECOLX/327-421
C3T5T7_ECOLX/291-386
C3T5T8_ECOLX/291-386
C3UMV5_9MICO/193-288
C3W9D1_FUSMR/252-346
C3W9S3_FUSMR/230-324
C3WHJ6_9FUSO/150-244
C3WJ20_9FUSO/393-487
C3WQA1_9FUSO/306-400
C3WRT2_9FUSO/274-368
C3WWK3_9FUSO/266-360
C3WXD9_9FUSO/304-398
C3X4Y3_OXAFO/305-402
C3X5K7_OXAFO/350-445
C3X709_OXAFO/176-270
C3X7F4_OXAFO/166-260
C3XB45_OXAFO/331-428
C3XBT1_OXAFO/366-461
C3XDS1_9HELI/268-365
C3XF55_9HELI/352-446
C3XFD9_9HELI/173-270
C3XFE0_9HELI/176-274
C3XG94_9HELI/169-264
C3XHG9_9HELI/1-59
C3XHH3_9HELI/43-157
C3XID1_9HELI/388-479
C3XJB2_9HELI/158-259
C3XJW6_9HELI/252-349
C3XKM9_9HELI/166-261
C3XLS2_9HELI/347-437
C3XN38_9HELI/350-449
C3XNZ4_9HELI/165-262
C3Y4M4_BRAFL/832-925
C3YT91_BRAFL/998-1091
C3ZZJ9_BRAFL/1302-1396
C4ASE3_BURMA/145-241
C4AXK9_BURMA/194-289
C4B0N4_BURMA/217-312
C4B1Q4_BURMA/194-289
C4EZD1_HAEIF/344-440
C4F3S1_HAEIF/344-440
C4F4B5_HAEIF/310-405
C4FEU9_9BIFI/55-149
C4FK07_9AQUI/19-114
C4FLZ0_9AQUI/3-99
C4FMP2_9FIRM/213-309
C4FR62_9FIRM/302-397
C4G745_ABIDE/303-398
C4GF51_9NEIS/278-369
C4GJP7_9NEIS/325-418
C4GK89_9NEIS/286-383
C4GL59_9NEIS/77-173
C4GVJ2_YERPN/40-163
C4GZU2_YERPE/350-444
C4GZW0_YERPE/40-163
C4H4S8_YERPE/40-163
C4H4T1_YERPE/40-163
C4H5R9_YERPE/310-405
C4H9T6_YERPE/231-326
C4HBZ9_YERPE/231-326
C4HEI8_YERPE/40-163
C4HEJ1_YERPE/40-163
C4HGH4_YERPE/350-444
C4HMA2_YERPE/40-163
C4HP23_YERPE/310-405
C4HQ80_YERPE/350-444
C4HS48_YERPE/40-163
C4HTI5_YERPE/40-163
C4HTI8_YERPE/40-163
C4HUT2_YERPE/310-405
C4HZJ9_YERPE/231-326
C4I1B0_BURPS/193-293
C4I2R3_BURPS/217-312
C4I869_BURPS/238-334
C4IEC1_CLOBU/142-245
C4IPX9_BRUAB/465-562
C4IQG4_BRUAB/330-426
C4IT66_BRUAB/507-604
C4IUS2_BRUAB/475-582
C4K0S9_RICPU/179-274
C4K1V2_RICPU/117-206
C4K2B1_RICPU/310-407
C4K3H8_HAMD5/345-439
C4K4A0_HAMD5/288-383
C4K6X4_HAMD5/219-314
C4KB37_THASP/172-267
C4KDJ2_THASP/187-282
C4KGJ1_SULIK/21-123
C4KMR4_BURPS/194-289
C4KVL5_BURPS/131-226
C4KXS6_BURPS/304-402
C4KYJ4_EXISA/153-260
C4KYM0_EXISA/127-230
C4KZ69_EXISA/387-494
C4KZG4_EXISA/203-310
C4L4C1_EXISA/320-427
C4L5K4_EXISA/331-435
C4LA05_TOLAT/309-404
C4LAY3_TOLAT/397-492
C4LBQ4_TOLAT/276-371
C4LBW7_TOLAT/169-276
C4LHE3_CORK4/152-248
C4LJB0_CORK4/106-200
C4RAK4_9ACTO/117-212
C4RAK5_9ACTO/152-250
C4RC91_9ACTO/92-187
C4RE43_9ACTO/254-372
C4RF28_9ACTO/97-206
C4RG40_9ACTO/106-220
C4RPN1_9ACTO/50-149
C4RWA9_YERBE/282-377
C4RY27_YERBE/123-218
C4S0C6_YERBE/346-440
C4S603_YERBE/207-302
C4S9W5_YERMO/289-384
C4SC88_YERMO/207-302
C4SE62_YERMO/123-218
C4SGZ8_YERMO/356-450
C4SJA6_YERFR/219-314
C4SP44_YERFR/289-384
C4SS40_YERFR/356-450
C4SUT5_YERFR/123-218
C4SWJ0_YERIN/219-314
C4T044_YERIN/134-229
C4T094_YERIN/289-384
C4T0I0_YERIN/567-686
C4T5E3_YERIN/356-450
C4TSB6_YERKR/219-314
C4TW09_YERKR/282-377
C4TW56_YERKR/123-218
C4TZX0_YERKR/329-423
C4U3V4_YERAL/137-232
C4U407_YERAL/289-384
C4U7C2_YERAL/220-315
C4UDL5_YERAL/63-157
C4UI97_YERRU/223-318
C4UIX9_YERRU/357-451
C4UJ85_YERRU/289-384
C4UT27_YERRO/225-320
C4UTP7_YERRO/346-440
C4UVQ9_YERRO/123-218
C4UVX3_YERRO/310-405
C4V1W5_9FIRM/217-313
C4V5Q7_9FIRM/272-367
C4VPG9_9LACO/305-421
C4WCV6_STAWA/148-265
C4WDP9_STAWA/1573-1675
C4WE73_9RHIZ/431-528
C4WGC9_9RHIZ/442-549
C4WHF0_9RHIZ/337-433
C4WHI0_9RHIZ/341-436
C4WJ50_9RHIZ/325-429
C4WYZ0_KLEPN/138-233
C4X2A1_KLEPN/323-417
C4XAE3_KLEPN/311-406
C4XCN3_KLEPN/274-369
C4XD83_KLEPN/121-216
C4XGZ4_DESMR/320-415
C4XH12_DESMR/336-431
C4XIS5_DESMR/239-334
C4XQ93_DESMR/250-345
C4XQD9_DESMR/328-425
C4XR25_DESMR/167-262
C4XT79_DESMR/196-291
C4YVB5_9RICK/117-206
C4YXE0_9RICK/258-353
C4YZ29_9RICK/310-407
C4Z1A7_EUBE2/163-261
C4Z1D1_EUBE2/398-493
C4Z3X6_EUBE2/295-398
C4ZAI6_EUBR3/120-218
C4ZE36_EUBR3/696-791
C4ZKE7_THASP/303-400
C4ZPA7_THASP/379-474
C4ZXK5_ECOBW/319-413
C4ZZL3_ECOBW/312-407
C4ZZP6_ECOBW/277-372
C5A0D8_ECOBW/143-238
C5AEN4_BURGB/131-226
C5AFI2_BURGB/200-295
C5AG15_BURGB/254-366
C5AGM5_BURGB/196-294
C5AH09_BURGB/155-250
C5AIN0_BURGB/98-194
C5AQH6_METEA/338-452
C5AQY0_METEA/344-440
C5AW83_METEA/554-651
C5AWT0_METEA/283-378
C5B9T6_EDWI9/311-406
C5BC38_EDWI9/350-444
C5BGI6_EDWI9/169-264
C5BJ26_TERTT/290-385
C5BMQ3_TERTT/168-264
C5BMR8_TERTT/154-249
C5BNV3_TERTT/278-375
C5BP27_TERTT/206-301
C5BVD2_BEUC1/112-213
C5BWU2_BEUC1/81-174
C5BYB2_BEUC1/339-441
C5C1R9_BEUC1/307-411
C5C7L3_MICLC/106-205
C5C7Z2_MICLC/273-376
C5CDF8_KOSOT/159-260
C5CDN6_KOSOT/292-384
C5CM19_VARPS/309-404
C5CTP6_VARPS/221-316
C5CUM1_VARPS/196-291
C5CWA5_VARPS/62-157
C5D5H1_GEOSW/150-246
C5D7H6_GEOSW/206-314
C5D7R3_GEOSW/338-443
C5D973_GEOSW/119-218
C5ECE5_BIFLI/86-181
C5EKR5_9FIRM/151-249
C5EL10_9FIRM/237-350
C5EUK2_9FIRM/143-257
C5EVE8_9FIRM/301-396
C5EXF2_9HELI/312-402
C5EZ24_9HELI/339-434
C5F014_9HELI/157-252
C5F1R3_9HELI/164-261
C5F2B2_9HELI/233-330
C5G2E1_9LACO/305-421
C5I674_9VIRU/1187-1281
C5IYA7_9CAUD/25-130
C5JB15_9BACT/69-190
C5L9L2_9ALVE/1-99
C5MYW1_STAA3/706-805
C5N180_STAA3/78-179
C5N1E8_STAA3/213-314
C5N6N3_STAA3/150-259
C5NBA3_BURMA/198-294
C5NGH3_BURMA/194-289
C5NGS4_BURMA/194-289
C5NJY0_BURMA/217-312
C5Q464_STAAU/78-179
C5Q4L9_STAAU/1142-1238
C5Q4V7_STAAU/214-315
C5QNI9_STAEP/155-270
C5QS24_STAEP/1714-1813
C5RZW4_9PAST/307-402
C5S0V8_9PAST/367-462
C5S1P3_9PAST/290-385
C5T2G4_ACIDE/1-61
C5T4A9_ACIDE/201-296
C5T8L6_ACIDE/357-452
C5TCT4_ACIDE/123-218
C5TEP3_ZYMMO/309-404
C5TFL8_ZYMMO/204-299
C5TG79_ZYMMO/187-283
C5TH66_ZYMMO/136-227
C5TKM1_NEIFL/294-356
C5TM88_NEIFL/135-230
C5TMD9_NEIFL/526-619
C5TNI3_NEIFL/68-165
C5TPI5_NEIFL/202-297
C5UR91_CLOBO/159-253
C5URS9_CLOBO/131-234
C5UVX4_CLOBO/293-388
C5VNU2_CLOBO/138-242
C5VRL5_CLOBO/147-238
C5W596_ECOBB/312-407
C5W851_ECOBB/277-372
C5W8F2_ECOBB/143-238
C5WAJ1_ECOBB/319-413
C5ZDK9_BURPS/131-226
C5ZFQ5_BURPS/304-402
C5ZHF7_BURPS/194-289
C5ZRE2_BURPS/193-293
C5ZT39_BURPS/238-334
C5ZUE9_BURPS/217-312
C5ZVP7_9HELI/355-450
C5ZWT6_9HELI/311-400
C5ZWZ9_9HELI/166-263
C5ZZ18_9HELI/244-341
C6A7N6_BIFLB/81-176
C6AA55_BARGA/524-621
C6ABH4_BARGA/307-410
C6ACP8_BARGA/291-387
C6AI94_BIFAS/81-176
C6AJU2_AGGAN/333-427
C6AJW8_AGGAN/300-395
C6AL17_AGGAN/317-413
C6AWE0_RHILS/433-529
C6AXD1_RHILS/501-599
C6AZJ2_RHILS/330-425
C6B041_RHILS/346-451
C6BEH4_RALP1/190-285
C6BGD5_RALP1/173-267
C6BSY0_DESAD/272-367
C6BVD6_DESAD/324-420
C6BYN9_DESAD/200-295
C6BYX9_DESAD/189-284
C6C6S6_DICDC/324-418
C6C734_DICDC/357-452
C6CAY1_DICDC/299-394
C6CJB3_DICZE/342-437
C6CLT4_DICZE/302-397
C6CNE9_DICZE/324-418
C6CW14_PAESJ/228-336
C6D4U0_PAESJ/288-385
C6D5C4_PAESJ/138-237
C6D820_PAESJ/421-514
C6D857_PAESJ/223-319
C6DDF8_PECCP/242-337
C6DFG0_PECCP/312-407
C6DIA5_PECCP/333-427
C6DNM9_MYCTK/274-369
C6DW06_MYCTK/75-171
C6DWU8_MYCTK/64-163
C6E2R3_GEOSM/297-392
C6E369_GEOSM/114-209
C6E638_GEOSM/321-416
C6E6N5_GEOSM/177-282
C6E730_GEOSM/47-142
C6EBX1_ECOBD/312-407
C6EDH6_ECOBD/319-413
C6EIP3_ECOBD/143-238
C6EJC5_ECOBD/277-372
C6HUI9_9BACT/181-276
C6HV31_9BACT/302-397
C6HXY2_9BACT/191-286
C6I0T2_9BACT/209-304
C6I175_9BACE/199-294
C6I2E4_9BACE/338-431
C6I408_9BACE/128-169
C6I4W5_9BACE/77-172
C6I9G7_9BACE/109-205
C6IA84_9BACE/184-280
C6IDE2_9BACE/210-317
C6IDE6_9BACE/45-131
C6IDF5_9BACE/98-191
C6II81_9BACE/336-429
C6IJZ8_9BACE/105-187
C6IK57_9BACE/76-171
C6ILP8_9BACE/199-294
C6ILX2_9BACE/109-205
C6IMM7_9BACE/183-279
C6INC6_9BACE/14-109
C6ING3_9BACE/210-317
C6ING7_9BACE/45-131
C6INH7_9BACE/102-195
C6IQI2_9BACE/103-198
C6IQJ2_9BACE/29-115
C6IQJ6_9BACE/212-319
C6IUD5_9BACE/99-192
C6IUJ4_9BACE/85-180
C6IWY1_9BACL/417-511
C6IY04_9BACL/142-241
C6J165_9BACL/221-329
C6J184_9BACL/295-392
C6J229_9BACL/216-311
C6J2P3_9BACL/304-401
C6J2V7_9BACL/155-249
C6J542_9BACL/232-327
C6J553_9BACL/245-340
C6J702_9BACL/218-314
C6J9L5_9FIRM/401-502
C6JGZ1_9FIRM/138-236
C6JIV6_FUSVA/267-361
C6JJ86_FUSVA/173-268
C6JP12_FUSVA/51-153
C6JPD2_FUSVA/160-256
C6JQ78_FUSVA/258-352
C6KUL6_9BACT/327-423
C6LD93_9FIRM/632-731
C6LIK5_9FIRM/156-254
C6M113_NEISI/492-585
C6M3Z1_NEISI/205-300
C6M4T9_NEISI/131-226
C6M8Y2_NEISI/270-364
C6M9K6_NEISI/89-186
C6MYJ7_9GAMM/274-369
C6MYQ8_9GAMM/366-463
C6N043_9GAMM/103-198
C6NR53_9GAMM/49-147
C6NSV4_9GAMM/346-441
C6PQ66_9CLOT/154-249
C6PYM2_9CLOT/158-253
C6Q136_9CLOT/134-235
C6R4Y1_9MICC/14-127
C6R9F0_9CORY/143-241
C6R9F1_9CORY/142-238
C6RAL6_9CORY/66-159
C6RD90_9PROT/193-290
C6RDH7_9PROT/172-267
C6REK1_9PROT/335-430
C6RG20_9PROT/319-409
C6RJD8_ACIRA/71-173
C6RLY6_ACIRA/76-176
C6RPV8_ACIRA/125-220
C6RRF9_ACIRA/171-266
C6RRI5_ACIRA/542-671
C6RUN6_VIBCH/297-392
C6RUX2_VIBCH/211-306
C6RW24_VIBCH/163-259
C6S0T2_VIBCH/227-322
C6S358_VIBCH/254-348
C6S7H0_NEIML/498-591
C6S7U8_NEIML/314-409
C6S8Z1_NEIML/293-387
C6SB38_NEIME/498-591
C6SB57_NEIME/293-387
C6SGB9_NEIME/127-222
C6SH79_NEIME/86-179
C6SMX6_NEIME/293-387
C6SNI1_NEIME/164-259
C6TRG7_BURPS/194-289
C6TYW1_BURPS/130-225
C6U181_BURPS/304-402
C6U2L6_BURPS/217-312
C6U832_BURPS/238-334
C6U9C6_BURPS/193-293
C6UC91_ECOBR/277-372
C6UCX6_ECOBR/143-238
C6UHD1_ECOBR/319-413
C6UJU6_ECOBR/291-386
C6US57_ECO5T/261-356
C6USX2_ECO5T/143-238
C6UXB8_ECO5T/312-407
C6UXP2_ECO5T/319-413
C6VF92_ECOBD/291-386
C6VVQ0_DYAFD/168-264
C6VWE7_DYAFD/347-439
C6VXU5_DYAFD/89-196
C6W2Z6_DYAFD/198-297
C6W5D5_DYAFD/145-186
C6W5D5_DYAFD/64-134
C6W6C3_DYAFD/115-234
C6W895_ACTMD/181-277
C6WEU6_ACTMD/131-227
C6WLS6_ACTMD/116-213
C6WU74_METML/303-398
C6WUP8_METML/250-345
C6WYF4_METML/221-316
C6WYY4_METML/321-418
C6X010_FLAB3/429-522
C6X0V3_FLAB3/219-314
C6X293_FLAB3/180-298
C6X4N9_FLAB3/138-248
C6X5F6_FLAB3/192-290
C6X630_FLAB3/91-199
C6X845_METSD/309-406
C6X9C5_METSD/191-286
C6X9H8_METSD/319-414
C6XCF7_METSD/250-345
C6XDI3_METSD/35-169
C6XFK3_LIBAP/1-75
C6XG49_LIBAP/511-608
C6XJ00_HIRBI/514-610
C6XK04_HIRBI/303-398
C6XKE9_HIRBI/238-347
C6XL13_HIRBI/300-397
C6XL33_HIRBI/306-400
C6XPH2_HIRBI/374-477
C6XQT7_HIRBI/225-321
C6XRC6_HIRBI/106-204
C6XV21_PEDHD/332-423
C6XYR4_PEDHD/76-189
C6XYT3_PEDHD/321-412
C6Y2B0_PEDHD/131-179
C6Y2B0_PEDHD/56-126
C6YEX0_VIBCH/163-259
C6YH13_VIBCH/295-390
C6YIQ9_VIBCH/166-262
C6YJM8_VIBCH/297-392
C6YK06_VIBCH/289-384
C6YK39_VIBCH/211-306
C6YM77_VIBCH/282-376
C6YZ09_9BACE/347-438
C6Z2Y7_9BACE/126-233
C6Z3I3_9BACE/109-205
C6Z3Z3_9BACE/45-131
C6Z403_9BACE/126-221
C6Z4P5_9BACE/199-294
C6Z7X0_9BACE/50-120
C6Z809_9BACE/80-175
C6Z841_9BACE/44-130
C6Z852_9BACE/98-191
C6Z8U1_9BACE/98-191
C6Z8V0_9BACE/45-131
C6Z8V4_9BACE/111-218
C6Z9D3_9BACE/128-235
C6ZAD0_9BACE/77-172
C6ZAG6_9BACE/183-279
C6ZB89_9BACE/45-131
C6ZB98_9BACE/102-195
C6ZBF7_9BACE/99-192
C6ZBL6_9BACE/80-151
C6ZC12_9BACE/80-151
C7BLD7_PHOAA/243-338
C7BMD1_PHOAA/309-404
C7BT02_PHOAA/339-433
C7BVJ6_9CAUD/650-755
C7BX86_HELPB/303-393
C7BZY8_HELPB/260-356
C7C1B6_HELPB/167-264
C7C1B7_HELPB/164-261
C7C507_9ENTR/614-727
C7CAX9_METED/283-378
C7CGJ9_METED/554-651
C7CL93_METED/338-452
C7CLJ8_METED/353-449
C7D7A5_9RHOB/332-427
C7D800_9RHOB/291-383
C7D899_9RHOB/64-183
C7FP99_9BACT/73-140
C7FPD5_9BACT/73-178
C7FPI0_9BACT/73-178
C7G5A2_9FIRM/320-415
C7G7R1_9FIRM/150-261
C7G8D3_9FIRM/419-514
C7GAI7_9FIRM/205-320
C7GAM9_9FIRM/154-252
C7GH96_9FIRM/526-620
C7GHN1_9FIRM/643-738
C7H0U3_9FIRM/285-380
C7H258_9FIRM/161-258
C7H2L8_9FIRM/330-418
C7H3U6_9FIRM/520-620
C7H501_9FIRM/294-398
C7H7V9_9FIRM/124-219
C7HBP0_CLOTM/195-294
C7HCG4_CLOTM/207-302
C7HD20_CLOTM/273-368
C7HFT6_CLOTM/201-296
C7HI71_CLOTM/274-369
C7IP31_THEET/279-374
C7IQ19_THEET/138-234
C7IQ67_THEET/198-293
C7IR49_THEET/175-273
C7ISR9_THEET/350-445
C7JGC3_ACEP3/391-484
C7JM56_ACEPA/391-484
C7JWC4_ACEPA/391-484
C7K6L6_ACEPA/391-484
C7KFT5_ACEPA/391-484
C7KQ51_ACEPA/391-484
C7KZG6_ACEPA/391-484
C7L1R5_ACEPA/391-484
C7LAZ0_BRUMC/426-523
C7LBJ0_BRUMC/325-421
C7LE69_BRUMC/329-433
C7LE89_BRUMC/507-604
C7LJ69_BRUMC/449-556
C7LNE7_DESBD/326-423
C7LNJ6_DESBD/322-417
C7LQ29_DESBD/186-281
C7LUM9_DESBD/271-366
C7LVX8_DESBD/93-211
C7M3X6_CAPOD/200-296
C7M7S5_CAPOD/129-174
C7M7S5_CAPOD/52-122
C7M8D6_CAPOD/322-415
C7M933_CAPOD/281-376
C7MB86_BRAFD/64-162
C7MDU7_BRAFD/186-282
C7ME31_BRAFD/343-442
C7MH85_BRAFD/122-248
C7MU37_SACVD/129-224
C7MY97_SACVD/98-197
C7MZP5_SACVD/220-315
C7MZV1_SACVD/78-179
C7ND93_LEPBD/171-255
C7NGY8_KYTSD/158-251
C7NLQ9_KYTSD/267-370
C7NRX3_HALUD/194-308
C7PF62_CHIPD/144-215
C7PFW0_CHIPD/199-295
C7PIA3_CHIPD/175-277
C7PNY0_CHIPD/134-174
C7PNY0_CHIPD/51-134
C7PNY9_CHIPD/389-483
C7PQ62_CHIPD/89-196
C7QA51_CATAD/15-119
C7QGW8_CATAD/419-525
C7QL67_CYAP0/71-191
C7QLA2_CYAP0/622-719
C7QQA2_CYAP0/86-197
C7QS80_CYAP0/343-442
C7QWL5_CYAP0/74-171
C7QXL5_CYAP0/173-274
C7QYE8_CYAP0/93-190
C7QZJ5_JONDD/90-196
C7R2F7_JONDD/386-485
C7R3C3_JONDD/60-156
C7R850_KANKD/363-458
C7R8E4_KANKD/269-364
C7R9M6_KANKD/205-300
C7RAJ4_KANKD/232-327
C7RB93_KANKD/269-358
C7RC43_KANKD/171-267
C7RKR6_ACCPU/179-274
C7RSH6_ACCPU/227-322
C7RT76_ACCPU/380-475
C7S7A2_9BACT/310-418
C7SQN3_9ACTO/250-349
C7SQN3_9ACTO/82-175
C7TDD0_LACRG/67-193
C7UHT4_ENTFA/319-415
C7UP60_ENTFA/40-140
C7UW13_ENTFA/26-137
C7V6H2_ENTFA/26-137
C7VEF9_ENTFA/802-902
C7VW08_ENTFA/1398-1497
C7WB21_ENTFA/26-137
C7WBB8_ENTFA/793-893
C7WD56_ENTFA/403-503
C7WIA6_ENTFA/44-155
C7WYX6_ENTFA/511-606
C7X0H4_ENTFA/40-140
C7X4I1_9PORP/339-434
C7X632_9PORP/280-377
C7X7S1_9PORP/35-130
C7X962_9PORP/125-220
C7X9F1_9PORP/210-317
C7X9F5_9PORP/45-131
C7X9G5_9PORP/105-198
C7XA32_9PORP/185-281
C7XC81_9PORP/48-119
C7XDG8_9PORP/204-299
C7XDY3_9PORP/136-232
C7XI22_9LACO/91-190
C7XI35_9LACO/83-179
C7XJ03_9LACO/268-377
C7XML2_9FUSO/274-368
C7XQ77_9FUSO/306-400
C7Y3B1_9LACO/268-380
C7Y679_9LACO/83-179
C7Y778_9LACO/91-190
C7ZRQ9_STAAU/153-259
C7ZTK7_STAAU/74-175
C7ZTT0_STAAU/214-315
C7ZX23_STAAU/747-841
C7ZYL0_STAAU/1142-1238
C7ZZE2_STAAU/153-259
C8A188_STAAU/74-175
C8A1F5_STAAU/214-315
C8A443_STAAU/1636-1737
C8A7M0_STAAU/74-175
C8A7T7_STAAU/214-315
C8A8E6_STAAU/153-259
C8AC21_STAAU/747-841
C8ADI4_STAAU/1142-1238
C8AEA9_STAAU/153-259
C8AG51_STAAU/74-175
C8AGB7_STAAU/214-315
C8AGL4_STAAU/1705-1806
C8AL75_STAAU/1142-1238
C8ALV0_STAAU/74-175
C8AM15_STAAU/214-315
C8AMM7_STAAU/153-259
C8AS40_STAAU/747-841
C8ATM2_STAAU/1142-1238
C8CH30_9VIRU/1142-1238
C8JTA4_LISMO/221-325
C8JUH7_LISMO/329-432
C8KEE1_LISMO/329-432
C8KIY2_STAAU/74-175
C8KMK4_STAAU/150-259
C8KP67_STAAU/208-309
C8KQG5_STAAU/74-175
C8KR01_STAAU/150-259
C8KX65_9PAST/367-462
C8L3P6_STAAU/1143-1242
C8L6B6_STAAU/149-259
C8L6M4_STAAU/1705-1806
C8L785_STAAU/74-175
C8L7F0_STAAU/214-315
C8L8B2_STAAU/1142-1238
C8L8S5_STAAU/150-259
C8LB22_STAAU/74-175
C8LF83_STAAU/214-315
C8LGB5_STAAU/1142-1238
C8LHY4_STAAU/74-175
C8LI47_STAAU/214-315
C8LIS7_STAAU/1705-1806
C8LML9_STAAU/149-259
C8LQ79_STAAU/1705-1806
C8LTB9_STAAU/149-259
C8LUE2_STAAU/74-175
C8LUK5_STAAU/214-315
C8LYH8_STAAU/149-259
C8LYX8_STAAU/1187-1281
C8M1K8_STAAU/74-175
C8M1S2_STAAU/214-315
C8M3J5_STAAU/1705-1806
C8M4D2_STAAU/1143-1242
C8M994_STAAU/74-175
C8M9F8_STAAU/214-315
C8MAS8_STAAU/149-259
C8MBC3_STAAU/150-259
C8MCE6_STAAU/1142-1238
C8MG09_STAAU/74-175
C8MGY1_STAAU/214-315
C8MK00_STAAU/1705-1806
C8MM62_STAAU/1143-1239
C8MMK1_STAAU/74-175
C8MMR5_STAAU/214-315
C8MR25_STAAU/149-259
C8MTN3_STAAU/74-175
C8MTU6_STAAU/214-315
C8MUB2_STAAU/149-259
C8MWI3_STAAU/1142-1238
C8MZ60_STAAU/1143-1239
C8N0T3_STAAU/214-315
C8N0Z6_STAAU/74-175
C8N2Z6_STAAU/149-259
C8N8L9_9GAMM/234-329
C8NBE9_9GAMM/127-220
C8NKR0_COREF/154-250
C8NN59_COREF/140-236
C8NPM6_COREF/14-106
C8NR13_COREF/86-182
C8P8X3_9LACO/463-568
C8PA06_9LACO/751-858
C8PA09_9LACO/696-802
C8PIG6_9PROT/336-431
C8PJB6_9PROT/239-336
C8PJT8_9PROT/160-255
C8PJX2_9PROT/163-259
C8PJZ7_9PROT/363-453
C8PL59_9PROT/171-268
C8PM64_9SPIO/285-380
C8PM94_9SPIO/232-327
C8PP05_9SPIO/200-295
C8PQU3_9SPIO/41-145
C8PR90_9SPIO/206-301
C8PR99_9SPIO/232-328
C8PSB4_9SPIO/178-273
C8PV87_9GAMM/169-265
C8PXU9_9GAMM/126-221
C8RQF2_CORJE/37-141
C8RQQ7_CORJE/145-241
C8RTT3_CORJE/76-177
C8RWE4_9RHOB/257-366
C8RWP8_9RHOB/159-267
C8RZI0_9RHOB/340-435
C8S570_9RHOB/303-395
C8SF80_9RHIZ/389-485
C8SIA4_9RHIZ/325-420
C8SU51_9RHIZ/348-450
C8SVC8_9RHIZ/536-633
C8SZX9_KLEPR/323-417
C8T264_KLEPR/229-324
C8T3I1_KLEPR/290-385
C8TFZ0_ECO26/277-372
C8TGC5_ECO26/143-238
C8TLL2_ECO26/319-413
C8TT97_ECO26/312-407
C8TZA1_ECO10/319-413
C8U381_ECO10/312-407
C8U9H4_ECO10/277-372
C8UAL9_ECO10/143-238
C8UBX0_ECO1A/312-407
C8UEV0_ECO1A/277-372
C8UF71_ECO1A/143-238
C8UJ03_ECO1A/319-413
C8VVF7_DESAS/216-311
C8VY28_DESAS/277-372
C8VZ84_DESAS/159-254
C8W0Q4_DESAS/185-279
C8W5R1_DESAS/150-245
C8WAY4_ZYMMN/187-283
C8WCV6_ZYMMN/391-486
C8WEF4_ZYMMN/271-362
C8WF32_ZYMMN/204-299
C8WU14_ALIAD/119-218
C8WWB6_ALIAD/214-322
C8WXL0_ALIAD/185-277
C8WZJ9_DESRD/324-421
C8X2B1_DESRD/231-326
C8X3R5_DESRD/328-423
C8X4U5_DESRD/281-375
C8X552_DESRD/194-289
C8X633_NAKMY/250-358
C8X6R4_NAKMY/73-201
C8X9M4_NAKMY/261-366
C8XBU3_NAKMY/58-154
C8XGW0_NAKMY/270-384
C8ZXX0_ENTGA/350-444
C9A5K3_ENTCA/107-194
C9A6Z1_ENTCA/342-436
C9A9A1_ENTCA/378-478
C9A9M4_ENTCA/411-511
C9AAU1_ENTCA/237-334
C9AKH7_ENTFC/282-392
C9AT60_ENTFC/282-392
C9AV50_ENTCA/342-436
C9AXE6_ENTCA/376-476
C9AY71_ENTCA/417-517
C9AYT1_ENTCA/255-352
C9B1W8_ENTCA/107-194
C9B748_ENTFC/822-922
C9B9B5_ENTFC/282-392
C9B9I9_ENTFC/395-490
C9BII1_ENTFC/282-392
C9BND3_ENTFC/363-463
C9BQY7_ENTFC/280-390
C9BW60_ENTFC/388-486
C9BWV5_ENTFC/822-922
C9BZ00_ENTFC/282-392
C9C5G1_ENTFC/822-922
C9C649_ENTFC/282-392
C9C6Q7_ENTFC/798-896
C9C7E6_ENTFC/363-463
C9CD95_ENTFC/798-896
C9CDN8_ENTFC/363-463
C9CG31_ENTFC/282-392
C9CGT0_ENTFC/281-391
C9CI21_ENTCA/342-436
C9CL22_ENTCA/417-517
C9CLG5_ENTCA/376-476
C9CM54_ENTCA/255-352
C9CQ88_ENTCA/107-194
C9CTD0_9RHOB/429-536
C9CWW1_9RHOB/309-403
C9CZC9_9RHOB/434-531
C9D0W8_9RHOB/262-371
C9D436_9RHOB/337-432
C9DAC6_9CAUD/18-123
C9DB73_9CAUD/25-130
C9DCB7_9CAUD/27-132
C9DD07_9CAUD/27-132
C9E2L3_9CAUD/31-131
C9KNK2_9FIRM/279-374
C9KQE0_9FIRM/275-371
C9KSR3_9BACE/163-258
C9KSY7_9BACE/109-205
C9KTI6_9BACE/211-318
C9KTJ0_9BACE/45-131
C9KTK0_9BACE/106-199
C9KUL0_9BACE/9-104
C9KVA4_9BACE/184-280
C9L066_9BACE/92-173
C9L0P3_9BACE/334-427
C9L0W0_9BACE/85-180
C9L640_RUMHA/84-197
C9L8Z9_RUMHA/185-283
C9LA90_RUMHA/332-427
C9LGX4_9BACT/404-496
C9LHT6_9BACT/111-207
C9LL02_9FIRM/273-368
C9LP52_9FIRM/208-303
C9LUC2_9FIRM/282-377
C9LV18_9FIRM/231-327
C9LV66_9FIRM/208-304
C9LZ41_LACHE/88-202
C9LZ53_LACHE/21-117
C9M6C3_9BACT/193-288
C9M8W2_9BACT/291-386
C9M8X7_9BACT/373-468
C9MA61_HAEIF/310-405
C9MCB4_HAEIF/346-442
C9ME38_HAEIF/303-398
C9MFE8_HAEIF/310-405
C9MHC7_HAEIF/346-442
C9MK07_HAEIF/303-398
C9MLT1_9BACT/107-201
C9MNQ2_9BACT/108-204
C9MT91_9BACT/560-648
C9MXS2_9FUSO/94-189
C9N199_9FUSO/128-209
C9NLC1_9VIBR/283-378
C9NMM8_9VIBR/167-263
C9NN20_9VIBR/203-298
C9NP02_9VIBR/293-388
C9NTY8_9VIBR/281-376
C9NV53_9VIBR/191-286
C9NVZ7_9VIBR/275-370
C9NXD4_9VIBR/214-312
C9NZ44_9VIBR/167-263
C9P1B8_VIBME/294-389
C9P2I7_VIBME/222-317
C9P7U2_VIBME/166-262
C9P853_VIBME/294-389
C9P993_VIBME/273-368
C9P9H8_VIBFU/211-306
C9PIH5_VIBFU/266-361
C9PJ25_VIBFU/166-262
C9PJ65_VIBFU/278-372
C9PKW1_VIBFU/294-389
C9PP66_9PAST/373-468
C9PQM6_9PAST/385-481
C9PSR3_9PAST/310-404
C9PST7_9BACT/53-158
C9PUJ5_9BACT/108-204
C9PVC9_9BACT/289-384
C9PVC9_9BACT/71-162
C9PXF3_9BACT/531-618
C9PZ57_9BACT/37-112
C9Q1R1_9VIBR/282-376
C9Q2L3_9VIBR/212-307
C9Q8Q6_9VIBR/295-390
C9QA65_9VIBR/229-324
C9QAX4_9VIBR/166-262
C9QCD5_VIBOR/148-244
C9QCI9_VIBOR/202-297
C9QCQ7_VIBOR/212-307
C9QFX9_VIBOR/275-370
C9QLD5_VIBOR/168-264
C9QNC4_VIBOR/277-372
C9QT80_ECOD1/312-407
C9QUP8_ECOD1/319-413
C9QZQ1_ECOD1/143-238
C9R0D9_ECOD1/277-372
C9R1V0_AGGAD/287-382
C9R3X8_AGGAD/382-478
C9R7A7_AGGAD/306-400
C9R9P7_AMMDK/123-213
C9RA98_AMMDK/345-440
C9RBJ7_AMMDK/273-368
C9RCA6_AMMDK/473-571
C9RIN7_FIBSS/335-430
C9RJ36_FIBSS/393-487
C9RMG1_FIBSS/171-271
C9RNB9_FIBSS/199-294
C9RNN4_FIBSS/285-381
C9RQU4_FIBSS/170-265
C9RR54_FIBSS/165-260
C9RU94_GEOSY/152-248
C9RUJ7_GEOSY/204-312
C9RVB1_GEOSY/321-426
C9RWL2_GEOSY/111-210
C9T254_9RHIZ/173-280
C9T400_9RHIZ/507-604
C9T5D9_9RHIZ/426-523
C9T5Y5_9RHIZ/330-426
C9T810_9RHIZ/329-433
C9TBE3_9RHIZ/173-280
C9TCV3_9RHIZ/507-604
C9TEV8_9RHIZ/330-426
C9TFF4_9RHIZ/426-523
C9TGR2_9RHIZ/329-433
C9TJ03_9RHIZ/273-380
C9TM64_9RHIZ/330-426
C9TP90_9RHIZ/507-604
C9TPA4_9RHIZ/426-523
C9TRA9_9RHIZ/329-433
C9TSS9_9RHIZ/329-433
C9TUF9_9RHIZ/426-523
C9TV08_9RHIZ/330-426
C9TVK5_9RHIZ/507-604
C9TYH7_9RHIZ/449-556
C9U2S2_BRUAB/426-523
C9U3B8_BRUAB/330-426
C9U5V7_BRUAB/329-433
C9U5X7_BRUAB/507-604
C9U8U5_BRUAB/449-556
C9UBZ1_BRUAB/426-523
C9UCJ1_BRUAB/330-426
C9UF30_BRUAB/329-433
C9UF50_BRUAB/507-604
C9UIF3_BRUAB/449-556
C9UL67_BRUAB/426-523
C9ULR7_BRUAB/330-426
C9UPB7_BRUAB/329-433
C9UPD7_BRUAB/507-604
C9URM9_BRUAB/445-552
C9UUD0_BRUAB/507-604
C9UX74_BRUAB/426-523
C9UXS0_BRUAB/330-426
C9V0A2_BRUAB/329-433
C9V1E5_BRUAB/449-556
C9V4Q9_BRUNE/449-556
C9V9L3_BRUNE/426-523
C9VA60_BRUNE/330-426
C9VBP8_BRUNE/507-604
C9VDD7_BRUNE/329-433
C9VG97_9RHIZ/449-556
C9VHZ2_9RHIZ/426-523
C9VI93_9RHIZ/507-604
C9VIV6_9RHIZ/330-426
C9VMI9_9RHIZ/329-433
C9VNH4_BRUAB/449-556
C9VRV8_BRUAB/426-523
C9VSF1_BRUAB/330-426
C9VUY6_BRUAB/329-433
C9VW35_BRUAB/507-604
C9WYM4_NEIM8/314-409
C9WZ07_NEIM8/503-596
C9X2U7_NEIM8/293-387
C9X6Q5_SALTD/311-406
C9X7Z3_SALTD/327-421
C9XFH6_SALTD/275-370
C9XG69_SALTD/144-239
C9XIP7_CLODC/118-217
C9XUK3_CROTZ/315-410
C9XZ14_CROTZ/195-290
C9XZR0_CROTZ/122-217
C9Y380_CROTZ/327-421
C9Y5W8_CROTZ/3-98
C9Y6N6_9BURK/195-290
C9Y887_9BURK/198-293
C9YE60_9BURK/98-193
C9YHT3_CLODR/118-217
C9YUC2_STRSW/69-159
C9YUU6_STRSW/419-514
C9YXS2_STRSW/238-338
C9Z0I6_STRSW/153-251
C9Z0R5_STRSW/86-189
C9Z298_STRSW/378-474
C9Z3P1_STRSW/105-203
C9Z544_STRSW/262-360
C9Z6Q3_STRSW/226-324
C9ZC08_STRSW/245-343
C9ZC74_STRSW/259-367
C9ZEM3_STRSW/453-542
C9ZFG9_STRSW/245-342
D0AIW7_ENTFC/50-160
D0AJD6_ENTFC/50-160
D0AJG9_ENTFC/89-199
D0ALN5_ENTFC/832-932
D0AN59_ENTFC/363-463
D0ASN4_ENTFC/282-392
D0ASY8_BRUAB/449-556
D0AWF3_BRUAB/330-426
D0AWY8_BRUAB/465-562
D0AY18_BRUAB/507-604
D0B154_BRUAB/329-433
D0B2B2_BRUME/465-562
D0B2V0_BRUME/330-426
D0B3B8_BRUME/507-604
D0B7Z4_BRUME/449-556
D0B9W1_BRUME/329-433
D0BBN1_BRUSU/330-426
D0BC66_BRUSU/465-562
D0BES1_BRUSU/507-604
D0BFX6_BRUSU/449-556
D0BJ36_BRUSU/329-433
D0BRQ7_9FUSO/266-360
D0BTH6_9FUSO/304-398
D0BXU0_9GAMM/178-273
D0BYJ1_9GAMM/165-260
D0BZ26_9GAMM/674-778
D0BZ62_9GAMM/127-222
D0C451_9GAMM/71-173
D0CBZ2_ACIBA/175-270
D0CEH0_ACIBA/169-264
D0CFB1_ACIBA/71-173
D0CFL3_ACIBA/127-222
D0CJ06_9SYNE/257-353
D0CNU3_9RHOB/88-198
D0CPS0_9RHOB/289-381
D0CVP6_9RHOB/59-178
D0CYF8_9RHOB/430-538
D0CYJ9_9RHOB/314-409
D0D1X7_9RHOB/308-400
D0D3L2_9RHOB/288-383
D0DGP8_9LACO/91-190
D0DGY2_9LACO/268-380
D0DHE9_9LACO/83-179
D0DMA8_9LACO/300-419
D0FMN9_ERWPY/335-429
D0FRT4_ERWPY/313-408
D0FVA2_ERWPY/275-370
D0G9Z8_BRUME/449-556
D0GD37_BRUME/507-604
D0GD58_BRUME/329-433
D0GFN4_BRUME/330-426
D0GG79_BRUME/465-562
D0GJ55_9FUSO/292-387
D0GL94_9FUSO/183-278
D0GMG1_9FUSO/192-287
D0GMU7_9FUSO/368-462
D0GTB4_VIBMI/295-390
D0GTJ9_VIBMI/211-306
D0GUP3_VIBMI/282-376
D0GXU2_VIBMI/278-373
D0H123_VIBCH/254-348
D0H638_VIBCH/163-259
D0H6M7_VIBCH/227-322
D0H998_VIBCH/211-306
D0H9I4_VIBCH/297-392
D0HAQ6_VIBMI/254-348
D0HBQ3_VIBMI/295-390
D0HBY6_VIBMI/211-306
D0HDJ0_VIBMI/298-393
D0HKH0_VIBCH/254-348
D0HKJ1_VIBCH/211-306
D0HKZ2_VIBCH/289-384
D0HMG5_VIBCH/297-392
D0HRQ1_VIBCH/163-259
D0HTU5_VIBCH/227-322
D0HUQ1_VIBCH/1-74
D0HUU6_VIBCH/128-222
D0HXE5_VIBCH/211-306
D0HZN9_VIBCH/216-315
D0I3Y5_VIBHO/298-393
D0I4J2_VIBHO/234-329
D0I7W1_VIBHO/180-277
D0I866_VIBHO/279-374
D0ICV1_VIBHO/295-390
D0ID40_9VIBR/282-376
D0IDD9_9VIBR/295-390
D0IDN4_9VIBR/211-306
D0IHD0_9VIBR/216-315
D0II70_9VIBR/278-373
D0IS90_HELP1/303-393
D0ISX3_HELP1/257-353
D0IUL0_HELP1/163-260
D0IUL1_HELP1/166-263
D0IYR2_COMT2/312-407
D0J2R9_COMT2/184-279
D0J2T8_COMT2/194-289
D0JCD2_YERPD/356-450
D0JG62_YERPD/40-163
D0JH55_YERPD/225-320
D0JJC0_YERPD/40-163
D0JJC2_YERPD/40-163
D0JLN5_YERPD/258-353
D0JR85_YERP1/103-198
D0JTR7_YERP1/40-163
D0JTS1_YERP1/40-163
D0JTS3_YERP1/40-163
D0JVP0_YERP1/282-377
D0JX77_YERP1/356-450
D0JZC5_HELP5/303-393
D0K006_HELP5/257-353
D0K1N5_HELP5/163-260
D0K1N6_HELP5/167-264
D0K3H4_STAAD/1186-1280
D0K6L0_STAAD/1705-1806
D0K7K5_STAAD/149-259
D0K7W7_STAAD/74-175
D0K831_STAAD/208-309
D0KBY5_PECWW/313-408
D0KD41_PECWW/333-427
D0KKY0_PECWW/243-338
D0KU76_SULS9/21-123
D0KW53_HALNC/343-440
D0KY80_HALNC/155-254
D0L5D2_GORB4/180-276
D0L670_GORB4/232-330
D0L7Z4_GORB4/136-232
D0L9U2_GORB4/92-188
D0LAP2_GORB4/57-156
D0LEQ3_GORB4/245-353
D0LEV4_GORB4/180-276
D0LEY0_GORB4/178-274
D0LEZ0_GORB4/239-335
D0LFK4_GORB4/83-190
D0LGV9_HALO1/292-389
D0LNC1_HALO1/105-200
D0LV98_HALO1/179-283
D0LVY0_HALO1/108-212
D0LYU2_HALO1/181-276
D0LZI3_HALO1/176-268
D0M5U6_VIBSE/274-369
D0M7X8_VIBSE/218-313
D0MAZ4_VIBSE/168-264
D0MBZ4_VIBSE/271-366
D0MDL9_RHOM4/195-291
D0MFU0_RHOM4/198-295
D0MJ25_RHOM4/288-385
D0MKE2_RHOM4/293-387
D0P7R8_BRUSU/449-556
D0P8Q9_BRUSU/329-433
D0P969_BRUSU/507-604
D0PC12_BRUSU/426-523
D0PCL1_BRUSU/330-426
D0PH24_BRUSU/273-380
D0PI13_BRUSU/329-433
D0PIT1_BRUSU/330-426
D0PK03_BRUSU/426-523
D0PLV0_BRUSU/507-604
D0R070_PLEAT/54-155
D0RFC3_9RHIZ/449-556
D0RGB5_9RHIZ/329-433
D0RGK1_9RHIZ/465-562
D0RH49_9RHIZ/330-426
D0RK38_9RHIZ/507-604
D0RQ36_9RICK/291-388
D0RRJ5_9RICK/160-256
D0RX89_9STRE/425-511
D0RZP4_ACICA/166-261
D0S1P9_ACICA/174-269
D0S4V1_ACICA/127-222
D0S554_ACICA/71-173
D0SAF7_ACIJO/170-265
D0SE40_ACIJO/73-173
D0SFF7_ACIJO/73-175
D0SFN5_ACIJO/124-219
D0SJA1_ACIJU/171-266
D0SJI8_ACIJU/173-268
D0SNS8_ACIJU/132-227
D0SP32_ACIJU/71-173
D0STG2_ACILW/77-177
D0SVB3_ACILW/174-269
D0SXE5_ACILW/73-175
D0SYG2_ACILW/124-219
D0T1E7_ACIRA/76-176
D0T278_ACIRA/171-266
D0T7T0_ACIRA/125-220
D0T801_ACIRA/71-173
D0T8E7_ACIRA/337-466
D0TA73_9BACE/125-220
D0TAH6_9BACE/185-281
D0TD73_9BACE/280-377
D0TEL2_9BACE/339-434
D0TFI8_9BACE/204-299
D0TFZ1_9BACE/122-218
D0TH16_9BACE/48-119
D0TML9_9BACE/334-427
D0TR87_9BACE/184-280
D0TUD2_9BACE/109-205
D0TUL1_9BACE/199-294
D0TV62_9BACE/40-135
D0TVR6_9BACE/76-171
D0TXX5_9BACE/202-309
D0TXX9_9BACE/45-131
D0TXY8_9BACE/110-203
D0W0F1_NEICI/520-613
D0W0I8_NEICI/264-359
D0W2N8_NEICI/292-386
D0WB53_NEILA/531-624
D0WBV8_NEILA/237-332
D0WDF1_NEILA/313-407
D0WE18_9ACTN/301-402
D0WNL6_9ACTO/348-450
D0WR50_9ACTO/178-271
D0WRR4_9ACTO/603-706
D0WTQ5_VIBAL/120-216
D0WUF2_VIBAL/207-302
D0WWX9_VIBAL/294-389
D0WY54_VIBAL/173-269
D0WYU9_VIBAL/31-126
D0WZ32_VIBAL/295-390
D0X2Q7_VIBAL/190-285
D0X4G4_VIBAL/66-161
D0X4S0_VIBHA/168-264
D0X6H5_VIBHA/306-401
D0X7T2_VIBHA/207-302
D0X9T1_VIBHA/197-292
D0XC92_VIBHA/294-389
D0XDS3_VIBHA/154-249
D0XDW2_VIBHA/171-267
D0XE47_VIBHA/296-391
D0YQH8_9ACTO/362-460
D0YUF7_9ACTO/100-194
D0YUP9_9ACTO/163-263
D0YVR8_LISDA/85-193
D0YW18_LISDA/176-271
D0YYY1_LISDA/319-414
D0YZU0_LISDA/171-267
D0Z035_LISDA/298-393
D0Z1F0_LISDA/296-390
D0Z3Z6_LISDA/300-395
D0ZDS8_EDWTE/214-309
D0ZH09_EDWTE/311-406
D0ZHA0_EDWTE/350-444
D0ZKA7_SALT1/311-406
D0ZLI7_SALT1/327-421
D0ZVL5_SALT1/275-370
D0ZWD3_SALT1/144-239
D1A1T3_THECD/162-246
D1A8W0_THECD/394-491
D1AH57_SEBTE/313-408
D1AK59_SEBTE/136-231
D1AMH9_SEBTE/359-451
D1AT11_ANACI/299-396
D1ATY6_ANACI/117-215
D1AVR1_STRM9/323-416
D1B063_SULD5/311-401
D1B0G1_SULD5/335-430
D1B3D6_SULD5/236-333
D1B3G1_SULD5/160-258
D1B641_THEAS/330-425
D1B8X2_THEAS/304-399
D1BEF0_SANKS/127-252
D1BK12_SANKS/358-457
D1BM83_VEIPT/294-389
D1BQ61_VEIPT/214-310
D1BY16_XYLCX/252-355
D1BYZ3_XYLCX/373-472
D1C021_XYLCX/69-177
D1C0X5_XYLCX/84-178
D1C166_SPHTD/85-180
D1C4B7_SPHTD/304-399
D1C606_SPHTD/246-348
D1C643_SPHTD/198-295
D1C6A5_SPHTD/261-358
D1CAA8_SPHTD/442-539
D1CAT0_SPHTD/249-358
D1CTY5_9RHIZ/507-604
D1CX51_9RHIZ/465-562
D1CXN2_9RHIZ/330-426
D1CZK3_9RHIZ/329-433
D1D0K8_9RHIZ/446-553
D1D324_NEIGO/500-593
D1D532_NEIGO/302-397
D1D7U7_NEIGO/293-387
D1D973_NEIGO/302-397
D1DC53_NEIGO/500-593
D1DDQ8_NEIGO/293-387
D1DFD7_NEIGO/500-593
D1DIF6_NEIGO/302-397
D1DK59_NEIGO/293-387
D1DP47_NEIGO/5-110
D1DPT8_NEIGO/500-593
D1DQ36_NEIGO/302-397
D1DRU4_NEIGO/293-387
D1DV72_NEIGO/302-397
D1DWS4_NEIGO/500-593
D1DYB0_NEIGO/293-387
D1E1Y0_NEIGO/302-397
D1E3G4_NEIGO/500-593
D1E4Z0_NEIGO/293-387
D1E895_NEIGO/302-397
D1E9M2_NEIGO/500-593
D1EB29_NEIGO/293-387
D1EEQ0_NEIGO/302-397
D1EG82_NEIGO/500-593
D1EHL9_NEIGO/293-387
D1EKG0_9RHIZ/449-556
D1EM70_9RHIZ/329-433
D1ENS1_9RHIZ/507-604
D1ERH5_9RHIZ/426-523
D1ES20_9RHIZ/330-426
D1EVB3_BRUME/449-556
D1EY98_BRUME/426-523
D1EYU3_BRUME/330-426
D1EZY6_BRUME/329-433
D1F020_BRUME/507-604
D1F2U3_BRUME/475-582
D1F4Z8_BRUME/507-604
D1F7U8_BRUME/426-523
D1F8E4_BRUME/330-426
D1FAX2_BRUME/329-433
D1FBF3_9RHIZ/449-556
D1FEL7_9RHIZ/426-523
D1FF61_9RHIZ/330-426
D1FG72_9RHIZ/507-604
D1FK33_9RHIZ/329-433
D1GM29_STAA0/74-175
D1GMH7_STAA0/208-309
D1GPM5_STAA0/1142-1238
D1GQH5_STAA0/1909-2014
D1GRH6_STAA0/97-207
D1JJL8_9BACE/77-172
D1JKD8_9BACE/128-169
D1JQV7_9BACE/338-431
D1JRZ4_9BACE/199-294
D1JUL0_9BACE/184-280
D1JVA1_9BACE/109-205
D1K5J3_9BACE/207-314
D1K5J7_9BACE/45-131
D1K5K7_9BACE/136-229
D1K744_9BACE/347-438
D1K7P4_9BACE/109-205
D1K8J6_9BACE/1-91
D1K8M7_9BACE/80-175
D1K8X8_9BACE/199-294
D1K9B0_9BACE/50-120
D1KA42_9BACE/183-279
D1KA80_9BACE/77-172
D1KBP7_9GAMM/151-248
D1KDF3_9GAMM/11-101
D1KDG4_9GAMM/170-265
D1NDF2_HAEIF/2-63
D1NDF3_HAEIF/29-68
D1NK40_CLOTM/207-302
D1NKV7_CLOTM/187-282
D1NMI6_CLOTM/273-368
D1NPE0_CLOTM/195-294
D1NPN0_CLOTM/274-369
D1NTS3_9BIFI/90-184
D1NZ81_9ENTR/311-406
D1P4Q5_9ENTR/165-260
D1P7I5_9ENTR/330-424
D1P9F6_9BACT/43-91
D1PCI1_9BACT/500-587
D1PDH4_9BACT/110-206
D1PFU6_9BACT/275-370
D1PFU6_9BACT/78-170
D1PJT6_9FIRM/369-465
D1PJT7_9FIRM/297-401
D1PKN5_9FIRM/168-263
D1PLA7_9FIRM/61-165
D1PLU5_9FIRM/621-707
D1PLU6_9FIRM/304-394
D1PM57_9FIRM/468-563
D1PMW6_9FIRM/297-398
D1PNE6_9FIRM/29-156
D1PP12_9FIRM/141-238
D1PQ41_9FIRM/217-317
D1PQN0_9FIRM/126-225
D1PRE6_9FIRM/29-155
D1PRS9_9FIRM/468-563
D1PSM4_9FIRM/334-433
D1PU89_9BACT/109-205
D1PW23_9BACT/531-643
D1PWC2_9BACT/132-226
D1PZ34_9BACT/252-347
D1PZ34_9BACT/74-167
D1Q0F1_9BACT/485-572
D1Q0L3_9BACT/123-217
D1Q2E7_YERPN/350-444
D1Q856_STAAU/1704-1805
D1Q8G4_STAAU/74-175
D1QCR5_STAAU/1186-1280
D1QD42_STAAU/150-259
D1QD89_STAAU/214-315
D1QEF1_STAAU/74-175
D1QEL6_STAAU/214-315
D1QFE7_STAAU/149-259
D1QGZ5_STAAU/1705-1806
D1QIY2_STAAU/1142-1238
D1QMP3_9BACT/110-206
D1QNT6_9BACT/257-352
D1QNT6_9BACT/76-169
D1QR66_9BACT/137-231
D1QSJ6_9BACT/464-551
D1QYK6_STAAU/74-175
D1QYS0_STAAU/214-315
D1R049_STAAU/149-259
D1RG21_LEGLO/142-237
D1RJT9_LEGLO/286-381
D1RK07_LEGLO/354-451
D1RSI1_SEROD/312-407
D1RX88_SEROD/226-321
D1RZP0_SEROD/143-238
D1S0K8_SEROD/310-404
D1TR82_YERPE/225-320
D1TSG9_YERPE/40-163
D1TXN1_YERPE/260-354
D1U0I4_YERPE/40-163
D1U0I7_YERPE/40-163
D1U0Z2_YERPE/282-377
D1VTW7_9FIRM/302-396
D1VY03_9BACT/248-343
D1VY03_9BACT/75-167
D1VYR9_9BACT/108-204
D1VZ98_9BACT/450-537
D1W2N5_9BACT/120-214
D1W5G4_9BACT/451-538
D1W8Z3_9BACT/239-334
D1W8Z3_9BACT/69-158
D1W9C5_9BACT/108-204
D1WC40_9LACO/287-403
D1XCV6_9ACTO/450-544
D1XE87_9ACTO/78-176
D1XHJ5_9ACTO/154-252
D1XI44_9ACTO/318-416
D1XKA8_9ACTO/126-248
D1XKD8_9ACTO/239-335
D1XSL8_9ACTO/197-295
D1XTF3_9ACTO/115-218
D1XW79_9BACT/108-204
D1Y0U9_9BACT/529-617
D1Y555_9BACT/182-277
D1Y845_9BACT/402-497
D1Y858_9BACT/300-395
D1YDB4_PROAC/1-79
D1YIZ7_9LACO/308-423
D1YMF7_9FIRM/294-389
D1YP33_9FIRM/214-310
D2A711_SHIF2/151-246
D2AAJ2_SHIF2/327-421
D2AI16_SHIF2/312-407
D2AII5_SHIF2/277-372
D2ASK7_STRRD/71-174
D2AUI5_STRRD/104-198
D2B165_STRRD/113-218
D2BEW6_STRRD/103-205
D2BV68_DICD5/311-406
D2C0X6_DICD5/344-439
D2C1A5_DICD5/323-418
D2C3C8_THENR/45-116
D2C5S0_THENR/150-244
D2C666_THENR/361-443
D2EL82_PEDAC/729-831
D2ELZ4_PEDAC/416-524
D2ET02_9BACE/204-311
D2ET06_9BACE/45-131
D2ET15_9BACE/112-205
D2EUQ4_9BACE/77-172
D2EV55_9BACE/199-294
D2EY40_9BACE/334-427
D2EYV4_9BACE/110-207
D2EZI6_9BACE/183-279
D2F3M2_STAAU/74-175
D2F3T9_STAAU/214-315
D2F761_STAAU/747-841
D2F8M3_STAAU/1142-1238
D2F9B4_STAAU/153-259
D2FDA7_STAAU/1701-1802
D2FEJ0_STAAU/1186-1280
D2FFQ5_STAAU/153-259
D2FHP6_STAAU/74-175
D2FHZ3_STAAU/214-315
D2FID4_STAAU/214-315
D2FIQ1_STAAU/74-175
D2FNL7_STAAU/1143-1239
D2FPI3_STAAU/148-259
D2FS15_STAAU/74-175
D2FS82_STAAU/214-315
D2FWV5_STAAU/747-841
D2FX03_STAAU/1142-1238
D2FXP9_STAAU/153-259
D2G208_STAAU/1705-1806
D2G2V8_STAAU/1142-1238
D2G3E3_STAAU/153-259
D2G5B3_STAAU/74-175
D2G5H9_STAAU/214-315
D2G6A9_STAAU/74-175
D2G6H6_STAAU/214-315
D2GB69_STAAU/1142-1238
D2GBW0_STAAU/64-172
D2GGE4_STAAU/1715-1816
D2GIN1_STAAU/74-175
D2GIU7_STAAU/214-315
D2GJH7_STAAU/153-259
D2GL35_STAAU/153-259
D2GN18_STAAU/74-175
D2GN85_STAAU/214-315
D2GSS6_STAAU/1186-1280
D2GT77_STAAU/1142-1238
D2GVL0_AILME/36-132
D2J8A7_STAAU/1261-1364
D2JLF7_9VIRU/1186-1280
D2L1K6_9DELT/197-292
D2L1V4_9DELT/237-332
D2L234_9DELT/178-273
D2L445_9DELT/190-285
D2L537_9DELT/307-404
D2L5C7_9DELT/72-190
D2L692_9DELT/320-416
D2L6B0_9DELT/336-431
D2MHP3_9BACT/200-295
D2MIA8_9BACT/281-376
D2MMB0_9FIRM/384-484
D2MMJ2_9FIRM/326-443
D2MR04_CAMJE/334-429
D2MTJ8_CAMJE/161-258
D2MTT6_CAMJE/237-333
D2MTV6_CAMJE/166-261
D2MTZ7_CAMJE/300-390
D2MYK9_CAMJE/161-258
D2MZ24_CAMJE/237-333
D2MZ46_CAMJE/166-261
D2MZ90_CAMJE/300-390
D2N0E8_CAMJE/334-429
D2N3R2_STAA5/74-175
D2N3Y1_STAA5/208-309
D2N476_STAA5/1191-1292
D2N7D1_STAA5/1191-1292
D2N9E5_STAA5/97-207
D2NCL4_ECOS5/319-413
D2NJD0_ECOS5/312-407
D2NLQ4_ECOS5/277-372
D2NM27_ECOS5/143-238
D2NNW4_ROTMD/105-218
D2NYH1_LISM1/329-432
D2P9U5_LISM2/329-432
D2PJE6_SULID/21-122
D2PMS8_KRIFD/463-557
D2PNI3_KRIFD/382-481
D2PR33_KRIFD/233-335
D2PS66_KRIFD/24-110
D2PUD9_KRIFD/198-294
D2PVS8_KRIFD/93-196
D2PZF4_KRIFD/82-176
D2PZH6_KRIFD/51-150
D2Q2G8_KRIFD/68-164
D2Q453_KRIFD/109-206
D2QE31_SPILD/33-145
D2QGC3_SPILD/129-249
D2QJ15_SPILD/147-195
D2QJ15_SPILD/73-143
D2QLT9_SPILD/375-468
D2QPV5_SPILD/177-272
D2QQX2_SPILD/169-265
D2QR50_SPILD/83-190
D2QTR1_SPILD/202-301
D2QV22_SPILD/135-231
D2RBH8_GARV4/96-190
D2RJ01_ACIFV/277-372
D2RNF6_ACIFV/215-310
D2S5N6_GEOOG/345-444
D2S7G5_GEOOG/259-366
D2SB76_GEOOG/142-240
D2SBD1_GEOOG/211-309
D2SBK3_GEOOG/293-391
D2SDZ3_GEOOG/65-160
D2SGB4_GEOOG/163-261
D2T5K0_ERWP6/275-370
D2T9V2_ERWP6/313-408
D2TC16_ERWP6/329-423
D2TIY9_CITRI/315-409
D2TLB1_CITRI/273-368
D2TMU5_CITRI/312-407
D2TPB9_CITRI/187-282
D2TSR2_CITRI/141-236
D2TXY1_9ENTR/323-418
D2U333_9ENTR/316-410
D2U3U0_9ENTR/245-340
D2U9W9_XANAP/162-258
D2UB27_XANAP/324-420
D2UB32_XANAP/302-397
D2UD90_XANAP/165-260
D2UES4_XANAP/159-267
D2UFX2_XANAP/203-298
D2UH39_STAAU/148-259
D2UIY3_STAAU/74-175
D2UJ47_STAAU/214-315
D2UNU9_STAAU/1143-1239
D2UTN9_STAAU/1142-1238
D2UUD0_STAAU/153-259
D2UW95_STAAU/74-175
D2UWF8_STAAU/214-315
D2XRZ5_9CAUD/27-132
D2XS97_9CAUD/18-123
D2Y932_VIBMI/211-306
D2YAF4_VIBMI/298-393
D2YB31_VIBMI/282-376
D2YE25_VIBMI/273-368
D2YHM1_VIBMI/166-262
D2YK27_VIBMI/163-259
D2YLZ2_VIBMI/282-376
D2YRA1_VIBMI/298-393
D2YRW2_VIBMI/166-262
D2YTR3_VIBMI/73-168
D2YUY9_VIBMI/211-306
D2Z313_9BACT/297-392
D2Z330_9BACT/388-483
D2Z7N2_9BACT/197-292
D2ZDM9_9ENTR/290-385
D2ZHX2_9ENTR/327-421
D2ZJM0_9ENTR/221-316
D2ZJX8_9ENTR/106-201
D2ZSU0_NEIMU/487-580
D2ZVF5_NEIMU/127-222
D2ZWM1_NEIMU/197-292
D2ZXX0_NEIMU/68-165
D2ZYQ8_NEIMU/270-364
D3A1D8_NEISU/294-388
D3A1P6_NEISU/68-165
D3A5F1_NEISU/293-386
D3A658_NEISU/216-311
D3A6U8_NEISU/131-226
D3A909_9CLOT/221-335
D3ABU3_9CLOT/86-200
D3AFF8_9CLOT/155-253
D3ALB6_9CLOT/293-388
D3ALW9_9CLOT/139-253
D3D753_9ACTO/176-274
D3D936_9ACTO/83-177
D3DFJ1_HYDTT/322-417
D3DFN3_HYDTT/103-198
D3DFR5_HYDTT/175-270
D3DIN1_HYDTT/66-163
D3DIN6_HYDTT/367-463
D3EG11_GEOS4/223-318
D3EIT3_GEOS4/232-340
D3EJ82_GEOS4/425-518
D3EKQ2_GEOS4/196-295
D3ELJ7_GEOS4/321-418
D3EMI0_GEOS4/141-239
D3EQL4_UCYNA/365-462
D3ES40_STAA4/74-175
D3ESA3_STAA4/208-309
D3EY04_STAA4/1142-1238
D3EYM8_STAA4/149-259
D3F0P3_CONWI/137-242
D3F117_CONWI/422-484
D3F1Z5_CONWI/541-641
D3F239_CONWI/302-397
D3F326_CONWI/327-430
D3F5K4_CONWI/399-507
D3FBG0_CONWI/205-301
D3FLB4_CAMJI/334-429
D3FMU2_CAMJI/161-258
D3FN65_CAMJI/237-333
D3FN85_CAMJI/166-261
D3FNC6_CAMJI/300-390
D3FU73_BACPE/198-337
D3FW85_BACPE/162-258
D3FYD5_BACPE/338-445
D3FZ26_BACPE/212-320
D3FZZ7_BACPE/61-162
D3G0E5_BACPE/123-222
D3G189_BACPE/599-707
D3G205_BACPE/256-354
D3GRS4_ECO44/277-372
D3GTN1_ECO44/143-238
D3GWJ0_ECO44/312-407
D3H1P9_ECO44/319-413
D3HH25_STRG3/420-508
D3HKU1_LEGLN/354-451
D3HL04_LEGLN/307-402
D3HRH9_LEGLN/142-237
D3HWJ5_9BACT/108-204
D3HXY0_9BACT/161-256
D3HXY0_9BACT/2-71
D3HY81_9BACT/36-120
D3HYV2_9BACT/77-171
D3I035_9BACT/498-585
D3I2I3_9BACT/64-160
D3I5R6_9BACT/35-105
D3I5R6_9BACT/99-158
D3I6R4_9BACT/232-294
D3I6R4_9BACT/289-369
D3I8J9_9BACT/555-643
D3IBC8_9BACT/108-204
D3IC54_9BACT/434-521
D3ICF6_9BACT/89-184
D3IHH7_9BACT/44-121
D3IK46_9BACT/108-204
D3IM72_9BACT/531-618
D3IMB8_9BACT/88-183
D3IMB9_9BACT/69-162
D3KKY3_LISMO/327-430
D3L0B2_9BACT/374-469
D3L0U7_9BACT/32-140
D3L3S9_9BACT/210-305
D3L3X0_9BACT/299-394
D3LJW6_ENTFC/281-391
D3LK18_ENTFC/282-392
D3LTN3_9FIRM/208-303
D3LVP6_9FIRM/316-411
D3LYN6_9ACTO/120-218
D3MAA1_9ACTO/117-211
D3NUK9_AZOS1/292-388
D3NX42_AZOS1/414-506
D3NYF3_AZOS1/365-462
D3P7Z3_AZOS1/101-219
D3P8L5_DEFDS/231-328
D3PAU0_DEFDS/205-300
D3PE02_DEFDS/284-379
D3PKS6_MEIRD/200-295
D3PKS8_MEIRD/211-306
D3PL30_MEIRD/106-211
D3PMC4_MEIRD/88-215
D3PME0_MEIRD/228-323
D3PMP9_MEIRD/335-429
D3PRP2_MEIRD/301-397
D3PVT9_STANL/217-337
D3PYJ7_STANL/294-389
D3Q169_STANL/69-175
D3Q3K2_STANL/179-276
D3Q3K3_STANL/183-280
D3Q499_STANL/147-243
D3Q4W7_STANL/125-220
D3Q5Q3_STANL/251-366
D3Q7K8_STANL/64-167
D3QAJ5_STANL/70-169
D3QPT9_ECOCB/277-372
D3QQJ0_ECOCB/143-238
D3QV41_ECOCB/327-421
D3QVX3_ECOCB/312-407
D3QZB5_CLOB3/335-438
D3R2M2_CLOB3/377-481
D3R4W2_BIFAB/101-196
D3R8V9_KLEVT/311-406
D3RC29_KLEVT/323-417
D3RHJ7_KLEVT/129-224
D3RIU9_KLEVT/276-371
D3RQC1_ALLVD/203-298
D3RRL4_ALLVD/317-411
D3RVI4_ALLVD/186-281
D3S984_THISK/362-457
D3S9T8_THISK/144-239
D3SC12_THISK/277-372
D3SD83_THISK/193-288
D3SM13_THEAH/106-201
D3SNG2_THEAH/322-417
D3SNR0_THEAH/52-146
D3SPJ1_THEAH/315-411
D3T467_THEIA/279-374
D3T5T7_THEIA/169-267
D3T6C6_THEIA/350-445
D3T7Y6_THEIA/198-293
D3T839_THEIA/138-234
D3UG12_HELM1/344-439
D3UGM7_HELM1/318-408
D3UID4_HELM1/166-263
D3UID5_HELM1/162-259
D3URW9_LISSS/334-437
D3V182_XENBS/309-404
D3V4X1_XENBS/234-329
D3V708_XENBS/335-429
D3VBN9_XENNA/257-352
D3VEW3_XENNA/311-406
D3VGU9_XENNA/337-431
D3X7N2_STAST/236-337
D4A526_RAT/51-149
D4B678_9ENTR/290-385
D4BGM7_9ENTR/155-250
D4BH55_9ENTR/223-318
D4BIP1_9ENTR/327-421
D4BPW2_BIFBR/65-160
D4BUA0_PRORE/315-410
D4BZ80_PRORE/254-349
D4C595_PRORE/322-416
D4C6C4_9CLOT/579-678
D4C8P6_9CLOT/301-396
D4C901_9CLOT/309-423
D4CA54_9CLOT/163-260
D4CF87_9CLOT/137-251
D4CUY9_9FUSO/288-382
D4CWI5_9FUSO/373-467
D4CXP6_9FUSO/1380-1485
D4DM45_NEIEG/304-398
D4DMM3_NEIEG/69-164
D4DQQ3_NEIEG/363-456
D4DTC3_NEIEG/112-209
D4DTM7_NEIEG/224-319
D4DWY4_SEROD/214-309
D4DZ91_SEROD/344-438
D4E264_SEROD/151-246
D4E5I2_SEROD/291-386
D4EB60_AGGAC/382-478
D4EFC4_AGGAC/287-382
D4EFI9_AGGAC/306-400
D4EIQ0_ENTFA/40-140
D4EQ50_ENTFA/1399-1498
D4ERQ1_ENTFA/1399-1498
D4EVJ6_ENTFA/40-140
D4F1H9_EDWTA/211-306
D4F4C4_EDWTA/290-385
D4FAS6_EDWTA/350-444
D4FC84_9LACO/91-190
D4FCM4_9LACO/83-179
D4FHB9_9LACO/267-379
D4FI24_STAEP/1228-1327
D4FTV8_STROR/429-516
D4FZK5_BACNA/163-257
D4G0Z3_BACNA/202-310
D4G2H3_BACNA/117-216
D4G8Y1_RIEPU/242-337
D4G9X3_TREPC/266-361
D4GAN3_TREPC/240-335
D4GBC0_TREPC/274-369
D4GBC3_TREPC/221-316
D4GBS4_TREPC/416-511
D4GE07_PANAM/347-441
D4GGB2_PANAM/315-410
D4GLF7_PANAM/269-364
D4H0R1_DENA2/286-380
D4H0Z6_DENA2/241-338
D4H1J5_DENA2/87-192
D4H2S9_DENA2/202-297
D4HUB6_ERWAC/329-423
D4HX23_ERWAC/275-370
D4I472_ERWAC/313-408
D4I9S0_ERWAE/277-372
D4IBS8_ERWAE/329-423
D4IF56_ERWAE/313-408
D4IJ33_9BACT/187-282
D4IJE0_9BACT/214-312
D4IJE1_9BACT/192-288
D4IK33_9BACT/204-300
D4ILI0_9BACT/135-173
D4ILI0_9BACT/50-119
D4IM39_9BACT/267-366
D4IMC4_9BACT/127-233
D4INA9_9BACT/276-373
D4J3V2_9FIRM/366-461
D4J694_9FIRM/182-280
D4JET7_9FIRM/254-371
D4JFY7_9FIRM/298-417
D4JGR6_9FIRM/120-218
D4JR54_9FIRM/519-615
D4JR70_9FIRM/327-428
D4JW96_9FIRM/122-220
D4JXJ4_9FIRM/330-426
D4K203_9FIRM/159-256
D4K581_9FIRM/341-445
D4K6J0_9FIRM/73-168
D4K745_9FIRM/152-249
D4KB41_9FIRM/330-427
D4KHW5_9FIRM/475-581
D4KKB6_9FIRM/154-252
D4KNN8_9FIRM/193-308
D4KP87_9FIRM/419-514
D4KR29_9FIRM/150-261
D4KSS5_9FIRM/301-396
D4KU89_9FIRM/154-252
D4KVA9_9FIRM/205-320
D4KXD5_9FIRM/150-261
D4KXY9_9FIRM/301-396
D4L2T9_9FIRM/419-514
D4L554_9FIRM/320-431
D4L695_9FIRM/169-284
D4LBG0_9FIRM/18-124
D4LC04_9FIRM/329-442
D4LD73_9FIRM/482-578
D4LEY6_9FIRM/145-244
D4LM52_9FIRM/244-342
D4LT15_9FIRM/141-254
D4LTT7_9FIRM/631-730
D4LV56_9FIRM/173-271
D4M138_9FIRM/154-252
D4M174_9FIRM/250-345
D4M3A1_9FIRM/291-386
D4M8Y3_9BACT/214-309
D4M966_9BACT/309-409
D4MIS9_9FIRM/122-220
D4MJB0_9FIRM/194-300
D4MJQ6_9FIRM/519-615
D4MJS1_9FIRM/327-428
D4MPK3_9FIRM/298-393
D4MT52_9FIRM/251-359
D4MUZ3_9FIRM/141-239
D4MYP4_9FIRM/310-405
D4P815_9CAUD/24-129
D4PMQ6_LISMO/329-432
D4PXL7_LISMO/329-432
D4Q403_LISMO/329-432
D4QPR4_ENTFC/282-392
D4QTT0_ENTFC/395-490
D4QWF7_ENTFC/282-392
D4QZF0_ENTFC/282-392
D4R574_ENTFC/376-476
D4R640_ENTFC/281-391
D4R7V6_ENTFC/793-891
D4RMF0_ENTFC/360-460
D4RPD1_ENTFC/280-390
D4RVS1_ENTFC/181-281
D4RX45_9FIRM/21-132
D4RYA4_9FIRM/160-258
D4RYE9_9FIRM/418-513
D4S2U1_9FIRM/342-447
D4S446_9FIRM/207-303
D4S6W8_9FIRM/272-367
D4SI05_ENTFC/282-392
D4SM27_ENTFC/1-57
D4SRX9_9XANT/176-272
D4SSJ8_9XANT/21-128
D4ST86_9XANT/325-421
D4SV92_9XANT/120-228
D4SW95_9XANT/101-200
D4SXA1_9XANT/157-252
D4SYX6_9XANT/1-83
D4SZ42_9XANT/201-307
D4SZG4_9XANT/363-458
D4T0C8_9XANT/202-297
D4T5E8_9XANT/363-458
D4T5R2_9XANT/157-252
D4T6H8_9XANT/176-272
D4T6K3_9XANT/120-228
D4T716_9XANT/325-421
D4T7W3_9XANT/202-297
D4T8K5_9XANT/101-200
D4TAP0_9XANT/201-307
D4TBF7_9XANT/1-83
D4TCJ1_9NOST/198-297
D4TD27_9NOST/162-265
D4TGF7_9NOST/424-523
D4TKD6_9NOST/366-463
D4TP62_9NOST/486-583
D4TR71_9NOST/167-268
D4TSC3_9NOST/367-466
D4TUQ4_9NOST/198-297
D4TWN0_9ACTO/324-423
D4TX49_9ACTO/207-309
D4TY60_9ACTO/16-109
D4U3Z0_STAAU/1705-1806
D4U4R3_STAAU/150-259
D4U5W1_STAAU/78-179
D4U6X5_STAAU/1142-1238
D4U9Y4_STAAU/208-309
D4UAQ8_STAAU/149-259
D4UCF6_STAAU/78-179
D4UCM0_STAAU/208-309
D4UI22_STAAU/1143-1239
D4UIA5_STAAU/1705-1806
D4UWP4_ENTFA/61-172
D4V427_BACVU/183-279
D4V4I1_BACVU/49-144
D4V5X8_BACVU/109-205
D4V6X5_BACVU/50-120
D4V7M2_BACVU/68-163
D4VBR0_BACVU/347-438
D4VCA9_BACVU/199-294
D4VF50_9BACE/199-294
D4VHK3_9BACE/109-205
D4VIQ8_9BACE/210-317
D4VIY6_9BACE/76-171
D4VMK8_9BACE/184-280
D4VNK6_9BACE/105-198
D4VNL7_9BACE/45-131
D4VP21_9BACE/334-427
D4VU32_ENTFC/395-490
D4VZS4_ENTFC/282-392
D4W283_9FIRM/356-451
D4W2S3_9FIRM/201-309
D4W5G1_9FIRM/129-230
D4W5H9_9FIRM/270-375
D4W7Q4_9FIRM/323-418
D4W7X7_9FIRM/154-254
D4W987_9FIRM/373-468
D4W9S5_BACOV/108-204
D4WB84_BACOV/76-171
D4WCE2_BACOV/98-191
D4WCF1_BACOV/45-131
D4WCF5_BACOV/210-317
D4WD19_BACOV/184-280
D4WET0_BACOV/334-427
D4WJB7_BACOV/163-258
D4WN74_BACOV/215-322
D4WN78_BACOV/44-130
D4WN87_BACOV/109-202
D4WRZ2_BACOV/76-171
D4WSQ6_BACOV/105-198
D4WSR6_BACOV/45-131
D4WSS0_BACOV/210-317
D4WX59_BACOV/199-294
D4WY53_BACOV/109-205
D4X1R0_BACOV/334-427
D4X255_BACOV/184-280
D4X4F3_9BURK/428-523
D4X775_9BURK/322-419
D4X7K6_9BURK/208-303
D4XDV3_9BURK/183-278
D4XFR2_9BURK/83-180
D4XHT7_9BURK/193-288
D4XI72_9BURK/216-311
D4XKT2_ACIHA/76-178
D4XRD4_ACIHA/169-264
D4XRM6_ACIHA/179-274
D4XU39_ACIHA/45-152
D4XUK9_ACIHA/124-219
D4Y3M9_BACTR/153-249
D4Y7G2_BACTR/119-218
D4Y8P3_BACTR/321-426
D4Y9E0_BACTR/205-313
D4YGD7_9LACT/62-124
D4YPW0_9MICO/265-362
D4YQ06_9MICO/66-161
D4YRA9_9LACO/90-188
D4YXK6_SPHJU/313-404
D4YYM3_SPHJU/273-368
D4Z0M0_SPHJU/73-181
D4Z4H2_SPHJU/88-183
D4Z4N3_SPHJU/365-460
D4Z6P6_SPHJU/168-265
D4ZAU4_SHEVD/225-320
D4ZDT5_SHEVD/195-290
D4ZFB4_SHEVD/276-371
D4ZGS7_SHEVD/349-444
D4ZJ76_SHEVD/169-265
D4ZML5_SHEVD/286-382
D4ZR32_SPIPL/85-205
D4ZTF0_SPIPL/176-273
D5A0D2_SPIPL/87-198
D5A1F4_SPIPL/617-714
D5A357_SPIPL/378-478
D5A3K7_SPIPL/130-238
D5A5E8_SPIPL/196-295
D5AKJ9_RHOCB/255-368
D5ALU6_RHOCB/319-411
D5APY6_RHOCB/73-190
D5ATK6_RHOCB/330-425
D5AWM5_RICPP/115-204
D5AWZ5_RICPP/312-409
D5B1X9_YERPZ/40-163
D5B2U8_YERPZ/225-320
D5B5G0_YERPZ/40-163
D5B5G2_YERPZ/40-163
D5B6Z1_YERPZ/282-377
D5B8I2_YERPZ/356-450
D5B9A4_ZUNPS/133-171
D5B9A4_ZUNPS/49-119
D5BB49_ZUNPS/182-289
D5BBG9_ZUNPS/186-282
D5BBK2_ZUNPS/304-398
D5BCP1_ZUNPS/277-372
D5BDB9_ZUNPS/196-292
D5BFA0_ZUNPS/27-133
D5BGH7_ZUNPS/201-297
D5BI37_ZUNPS/99-207
D5BMY5_PUNMI/344-441
D5BQT8_PUNMI/227-323
D5BRC2_PUNMI/447-552
D5BS01_PUNMI/410-505
D5BSK0_PUNMI/314-411
D5BTQ6_PUNMI/188-283
D5BUZ2_NITHN/176-272
D5BVU4_NITHN/137-232
D5BW35_NITHN/182-277
D5BZ62_NITHN/335-432
D5C5S1_ENTCC/311-406
D5C919_ENTCC/213-308
D5C9U4_ENTCC/139-234
D5CAK0_ENTCC/327-421
D5CFJ6_ENTCC/121-216
D5CK81_ENTCC/1-87
D5CLI0_SIDLE/213-308
D5CMK3_SIDLE/293-390
D5CNS5_SIDLE/273-368
D5CP13_SIDLE/176-271
D5CS96_SIDLE/24-134
D5CUI8_SIDLE/181-276
D5CZ22_ECOKI/277-372
D5CZS7_ECOKI/143-238
D5D4A5_ECOKI/312-407
D5D4B8_ECOKI/319-413
D5DGH5_BACMD/160-271
D5DL54_BACMD/52-153
D5DLJ8_BACMD/158-253
D5DM17_BACMD/207-315
D5DM43_BACMD/117-216
D5DNE7_BACMD/292-396
D5DRJ7_BACMQ/52-153
D5DT55_BACMQ/158-253
D5DUX7_BACMQ/160-272
D5DV93_BACMQ/207-315
D5DVJ4_BACMQ/292-396
D5DWF5_BACMQ/117-216
D5E9N9_METMS/33-154
D5EF03_AMICL/193-288
D5EG92_AMICL/304-399
D5EGB0_AMICL/403-498
D5EHZ8_CORAD/69-185
D5EUC2_PRER2/107-203
D5EYX5_PRER2/441-528
D5GXY3_LACCS/91-190
D5GY12_LACCS/83-179
D5H5Z4_SALRM/243-349
D5H7L6_SALRM/195-291
D5H8Q2_SALRM/280-375
D5H9L8_SALRM/309-405
D5HBA5_SALRM/216-315
D5HDG8_9FIRM/310-405
D5HEX8_9FIRM/150-248
D5HIF9_9FIRM/611-705
D5HIL3_9FIRM/330-425
D5MGA7_9BACT/182-277
D5MIU0_9BACT/187-283
D5MJL7_9BACT/309-404
D5MKV4_9BACT/206-301
D5MUA7_HAEIF/303-398
D5MUI4_HAEIF/303-398
D5N012_BACSU/117-216
D5N184_BACSU/161-256
D5N1K7_BACSU/225-333
D5NBV2_9BURK/209-304
D5NCB5_9BURK/220-315
D5NCZ9_9BURK/128-223
D5NHQ5_9BURK/159-254
D5NHT7_9BURK/216-311
D5NLV4_9BURK/152-247
D5NU95_CORAM/14-106
D5NW32_CORAM/150-246
D5NW33_CORAM/141-239
D5NYJ0_CORAM/156-252
D5PF24_9MYCO/262-358
D5PJ62_9MYCO/47-150
D5Q4K4_CLODI/689-784
D5Q959_CLODI/118-217
D5QH65_GLUHA/338-434
D5QM67_METTR/351-455
D5QMF2_METTR/423-519
D5QRV8_METTR/174-269
D5QWW5_METTR/534-631
D5RBI0_FUSNN/273-367
D5RDZ3_FUSNN/321-415
D5RGD4_9PROT/46-143
D5RI85_9PROT/13-108
D5RUJ3_9PROT/145-240
D5S4S3_CLODI/118-217
D5SZV6_LEUKI/273-378
D5T891_LEGP2/238-348
D5T8R0_LEGP2/280-375
D5T9F3_LEGP2/331-428
D5TAW8_LEGP2/174-269
D5TCN4_LEGP2/144-239
D5TGV0_BIFAV/81-176
D5TN33_BACT1/202-310
D5TQE8_BACT1/78-177
D5TQM5_BACT1/274-378
D5TUD5_BACT1/311-415
D5TUI7_BACT1/22-139
D5TUW7_BACT1/45-145
D5TWP1_BACT1/151-257
D5TYK9_BACT1/146-241
D5TZE6_BACT1/494-598
D5U3K3_BRAM5/501-595
D5U3V7_BRAM5/39-144
D5U3V9_BRAM5/281-376
D5U7C2_BRAM5/303-398
D5U9C3_BRAM5/264-359
D5UBE7_BRAM5/201-289
D5UBQ1_CELFN/341-440
D5UD44_CELFN/91-187
D5UL27_CELFN/56-152
D5UQF7_TSUPD/67-169
D5UWB2_TSUPD/233-329
D5UYH0_TSUPD/48-148
D5UZA3_ARCNC/334-429
D5V197_ARCNC/237-334
D5V292_ARCNC/168-265
D5V560_ARCNC/202-297
D5V5C2_ARCNC/338-429
D5VCH8_MORCR/222-315
D5VEJ1_CAUST/83-180
D5VHA9_CAUST/250-344
D5VIV7_CAUST/514-616
D5VJU5_CAUST/274-369
D5VN81_CAUST/336-433
D5VV08_CLOB2/157-253
D5VZ77_CLOB2/211-306
D5W1L9_CLOB2/141-242
D5W7T6_BURSC/214-309
D5W9S6_BURSC/135-230
D5WDD8_BURSC/233-330
D5WFS1_BURSC/163-258
D5WH29_BURSC/211-306
D5WIP5_BURSC/187-284
D5WR18_BACT2/170-277
D5WRC4_BACT2/378-474
D5WSE9_BACT2/277-378
D5WSK8_BACT2/208-316
D5WUP9_BACT2/191-283
D5WX39_BACT2/156-255
D5X0Y2_THIK1/219-314
D5X2Z1_THIK1/326-421
D5X2Z2_THIK1/349-444
D5X4Y9_THIK1/218-313
D5X949_THEPJ/465-560
D5XBE6_THEPJ/168-263
D5XCC1_THEPJ/279-374
D5XDJ5_THEPJ/173-268
D5XNU5_MYCTU/274-369
D5XRQ0_MYCTU/220-316
D5XXN2_MYCTU/52-133
D5Y1S7_MYCTU/220-316
D5Y6Y0_MYCTU/64-163
D5YA44_MYCTU/274-369
D5YDC7_MYCTU/220-316
D5YIJ8_MYCTU/64-163
D5YLP0_MYCTU/274-369
D5YPQ2_MYCTU/220-316
D5YVH4_MYCTU/64-163
D5YY62_MYCTU/274-369
D5Z1J2_MYCTU/220-316
D5Z775_MYCTU/64-163
D5Z908_MYCTU/274-369
D5ZE24_MYCTU/220-316
D5ZK83_MYCTU/64-163
D5ZMY7_MYCTU/274-369
D5ZR41_9ACTO/243-341
D5ZS39_9ACTO/168-252
D5ZS59_9ACTO/235-332
D5ZSN9_9ACTO/71-168
D5ZSW3_9ACTO/1-59
D5ZUI3_9ACTO/83-181
D5ZUU5_9ACTO/102-205
D5ZVR3_9ACTO/115-210
D6A1E1_9ACTO/309-407
D6A2X0_9ACTO/207-305
D6A373_9ACTO/458-553
D6AFG5_STRFL/214-312
D6AGK0_STRFL/502-596
D6AI88_STRFL/339-437
D6AKL9_STRFL/218-320
D6AM24_STRFL/45-152
D6AN89_STRFL/123-226
D6AQI9_STRFL/236-332
D6AQP4_STRFL/127-252
D6AR42_STRFL/91-189
D6AT50_STRFL/134-232
D6AW58_9ACTO/248-344
D6AXL9_9ACTO/58-157
D6AY81_9ACTO/75-176
D6AYW4_9ACTO/206-304
D6AZJ9_9ACTO/87-184
D6B457_9ACTO/485-579
D6B535_9ACTO/237-335
D6B639_9ACTO/326-424
D6B7F4_9ACTO/125-228
D6B8G4_9ACTO/283-382
D6B932_9ACTO/20-117
D6BB32_9ACTO/148-246
D6BBY7_9ACTO/239-337
D6BDJ7_9FUSO/304-398
D6BDQ0_9FUSO/266-360
D6CKD8_THIS3/326-421
D6CKD9_THIS3/323-418
D6CRD1_THIS3/218-313
D6CT09_THIS3/191-286
D6CWD2_9BACE/184-280
D6D073_9BACE/334-427
D6D0V3_9BACE/108-204
D6D128_9BACE/199-294
D6D266_9BACE/77-172
D6DHG3_CLOSC/298-393
D6DJQ6_CLOSC/137-251
D6DMX6_ENTCL/121-216
D6DQ77_ENTCL/290-385
D6DX97_ENTCL/272-367
D6DXK1_ENTCL/105-200
D6DZP1_9FIRM/120-218
D6E4F1_9FIRM/42-173
D6ECS4_STRLI/458-553
D6EDH9_STRLI/270-369
D6EF40_STRLI/203-301
D6EL15_STRLI/240-336
D6EL41_STRLI/168-252
D6EM59_STRLI/240-338
D6EP33_STRLI/145-243
D6EQR8_STRLI/94-197
D6ERG2_STRLI/77-174
D6F2N4_MYCTU/220-316
D6FKC5_MYCTU/64-163
D6FP82_MYCTU/64-163
D6FPJ2_MYCTU/220-316
D6FUI7_MYCTU/274-369
D6GB87_9ENTR/311-406
D6GIB2_9ENTR/276-371
D6GIY7_9ENTR/138-233
D6GL00_9ENTR/323-417
D6H002_STAAU/747-841
D6H1G8_STAAU/1142-1238
D6H2Z6_STAAU/74-175
D6H363_STAAU/214-315
D6H3T3_STAAU/153-259
D6H5K2_NEIGO/293-387
D6H7J1_NEIGO/500-593
D6H8U6_NEIGO/302-397
D6HBQ2_STAAU/153-259
D6HDK0_STAAU/74-175
D6HDR5_STAAU/214-315
D6HH01_STAAU/747-841
D6HIF6_STAAU/1142-1238
D6HJN7_9FIRM/95-192
D6HKX1_9FIRM/306-422
D6HMZ6_9FIRM/99-182
D6HRQ0_9FIRM/319-436
D6HY02_ECOLX/312-407
D6I060_ECOLX/277-372
D6I0I5_ECOLX/143-238
D6I2N0_ECOLX/327-421
D6IBG7_ECOLX/312-407
D6ICH2_ECOLX/277-372
D6ICV3_ECOLX/143-238
D6IFJ9_ECOLX/327-421
D6IQY1_ECOLX/312-407
D6IU80_ECOLX/277-372
D6IUL0_ECOLX/142-237
D6IW51_ECOLX/319-413
D6J0K7_STAAU/747-841
D6J1W2_STAAU/1142-1238
D6J2K2_STAAU/153-259
D6J421_STAAU/74-175
D6J488_STAAU/214-315
D6JAD8_ECOLX/312-407
D6JE81_ECOLX/277-372
D6JEK7_ECOLX/143-238
D6JGS9_ECOLX/327-421
D6JJX5_NEIGO/293-387
D6JLG5_NEIGO/500-593
D6JMN3_NEIGO/302-397
D6JR52_ACIG3/166-261
D6JUQ8_ACIG3/174-269
D6JW83_ACIG3/71-173
D6JWF6_ACIG3/288-411
D6JWJ3_ACIG3/127-222
D6K2J7_9ACTO/119-221
D6K3H9_9ACTO/143-241
D6K5U3_9ACTO/247-344
D6K8F2_9ACTO/136-234
D6KA27_9ACTO/79-182
D6KBS9_9ACTO/440-535
D6KCL0_9ACTO/280-379
D6KHG5_9FIRM/294-389
D6KJ63_9FIRM/214-310
D6KMM4_9FIRM/296-391
D6KPH7_9FIRM/214-310
D6KUN0_SCAIO/95-190
D6KWL9_9NEIS/147-244
D6KXZ9_9NEIS/290-387
D6L0D0_9NEIS/255-352
D6L1Y6_9NEIS/325-418
D6L5P8_PARDN/99-194
D6LA24_9FUSO/311-405
D6LCN5_9FUSO/274-368
D6LFD4_9FUSO/397-491
D6LKI8_9RHIZ/331-435
D6LLV9_9RHIZ/426-523
D6LN76_9RHIZ/330-426
D6LQ83_9RHIZ/507-604
D6LSU4_9RHIZ/56-163
D6LUD5_STAAU/78-179
D6LUK0_STAAU/208-309
D6LXY9_STAAU/1705-1806
D6LZG3_STAAU/1142-1238
D6M064_STAAU/153-259
D6M2K5_9ACTO/312-408
D6M5A8_9ACTO/237-332
D6MCV8_9CLOT/241-336
D6NTN7_EPIAK/51-151
D6QWN5_9VIRU/29-130
D6RWA8_BORVA/181-276
D6RX88_BORVA/232-329
D6RX97_BORVA/195-292
D6RXA4_BORVA/309-405
D6S7B1_PEPMA/307-402
D6SD23_STAAU/153-259
D6SDS0_STAAU/214-315
D6SDZ0_STAAU/78-179
D6SF31_STAAU/1142-1238
D6SJI0_STAAU/1669-1770
D6SLK9_9DELT/1568-1666
D6SMP3_9DELT/199-294
D6SQ79_9DELT/320-415
D6SR84_9DELT/246-341
D6SRI4_9DELT/178-273
D6SS30_9DELT/310-405
D6SUI9_9DELT/355-452
D6SXE1_GARVA/23-117
D6SZS2_GARVA/23-117
D6T3H3_STAAU/149-259
D6T4V3_STAAU/78-179
D6T518_STAAU/208-309
D6T9E9_STAAU/1143-1239
D6TA47_STAAU/1705-1806
D6TLL7_9CHLR/293-389
D6UAB4_STAAU/1713-1814
D6UD32_STAAU/563-657
D6UE53_STAAU/214-315
D6UEC2_STAAU/78-179
D6UQW5_9BACT/314-409
D6USZ1_9BACT/220-315
D6V017_9BACT/209-327
D6V3K1_9BRAD/593-690
D6V668_9BRAD/340-435
D6V9H0_9BRAD/331-427
D6VAZ4_9BRAD/326-429
D6X6N0_STRPR/90-187
D6X7P0_STRPR/441-535
D6XP91_HELPV/256-352
D6XPY9_HELPV/270-360
D6XS64_HELPV/163-260
D6XS65_HELPV/86-183
D6XTI1_BACIE/233-371
D6Y0Z6_BACIE/354-457
D6Y1J8_BACIE/376-471
D6Y7B6_THEBD/55-152
D6Y8L1_THEBD/83-189
D6YUM4_WADCW/232-344
D6Z1T8_DESAT/320-417
D6Z2X0_DESAT/322-416
D6Z3A9_DESAT/346-441
D6Z551_DESAT/186-281
D6Z5E6_DESAT/178-273
D6Z7M8_SEGRD/216-312
D6Z8Y9_SEGRD/56-153
D6ZG97_MOBCV/80-174
D6ZGE2_MOBCV/335-434
D6ZI42_MOBCV/295-394
D6ZJ06_MOBCV/104-204
D6ZUL1_BIFLJ/120-215
D6ZZ45_STAND/288-384
D7A8R2_STAND/500-597
D7A9E5_STAND/340-443
D7AF52_GEOSK/53-152
D7AJK4_GEOSK/291-386
D7AJR7_GEOSK/119-214
D7AMZ8_THEM3/198-293
D7AN52_THEM3/138-234
D7AQI4_THEM3/210-305
D7AQY5_THEM3/279-374
D7AR72_THEM3/167-265
D7ATL3_THEM3/350-445
D7B3P2_NOCDD/103-221
D7B6V3_NOCDD/217-312
D7BAU9_MEISD/229-324
D7BDN2_MEISD/85-215
D7BEW3_MEISD/353-456
D7BFT6_MEISD/56-159
D7BGY0_MEISD/202-297
D7BGY2_MEISD/206-301
D7BH58_MEISD/313-409
D7BMF5_ARCHD/209-318
D7BN22_ARCHD/80-174
D7BPS4_ARCHD/322-421
D7BT35_STRBB/321-419
D7BZF4_STRBB/453-547
D7C151_STRBB/102-200
D7C1T7_STRBB/280-378
D7C8L5_STRBB/165-263
D7CC54_STRBB/76-174
D7CDH9_STRBB/53-150
D7CEH3_STRBB/218-313
D7CH08_STRBB/306-404
D7CHP1_STRBB/181-284
D7CK61_SYNLT/181-276
D7CK86_SYNLT/344-439
D7CKC4_SYNLT/202-297
D7CL95_SYNLT/102-190
D7CPI9_SYNLT/278-373
D7CQY3_TRURR/269-363
D7CSK4_TRURR/168-263
D7CUD3_TRURR/110-212
D7CVN3_TRURR/345-438
D7CX51_TRURR/276-371
D7D0Q0_GEOSC/204-312
D7D2R6_GEOSC/152-248
D7D3X3_GEOSC/321-426
D7D555_GEOSC/111-210
D7D6S6_GEOSC/5-94
D7DJM2_METS0/250-345
D7DKA7_METS0/325-422
D7DM58_METS0/206-301
D7DN14_METS0/321-416
D7DW23_NOSA0/198-297
D7DXM4_NOSA0/681-778
D7DZD7_NOSA0/188-286
D7E038_NOSA0/302-397
D7E0G6_NOSA0/413-512
D7EP32_MYCTU/220-316
D7EVN3_MYCTU/64-163
D7EX97_MYCTU/274-369
D7FDJ0_HELP3/260-356
D7FEA7_HELP3/303-393
D7FGC1_HELP3/167-264
D7FGC2_HELP3/163-260
D7FNZ0_ECTSI/190-297
D7GD75_PROFC/351-453
D7GEL7_PROFC/126-218
D7GEL7_PROFC/288-390
D7GEW2_PROFC/272-367
D7GF89_PROFC/109-230
D7GFG9_PROFC/70-193
D7GPK1_9FIRM/207-321
D7GUU4_9FIRM/309-404
D7GZY2_BRUAB/507-604
D7H2M4_BRUAB/426-523
D7H361_BRUAB/330-426
D7H4B8_BRUAB/329-433
D7H697_BRUAB/449-556
D7HAY0_VIBCH/295-390
D7HDN1_VIBCH/211-306
D7HDX0_VIBCH/297-392
D7HHX5_VIBCH/282-376
D7HL99_VIBCH/163-259
D7HNX1_VIBCH/166-262
D7HPA4_VIBCH/295-390
D7HRK4_VIBCH/297-392
D7HS70_VIBCH/211-306
D7HT49_VIBCH/282-376
D7HTN6_PSESS/337-432
D7HVB3_PSESS/332-429
D7HX62_PSESS/170-265
D7I3P8_PSESS/186-281
D7I6N7_PSESS/175-278
D7I7F1_9BACE/210-317
D7I7F5_9BACE/45-131
D7I7G4_9BACE/102-195
D7I8X4_9BACE/76-171
D7I987_9BACE/14-109
D7IB71_9BACE/109-205
D7IBD6_9BACE/199-294
D7IBY4_9BACE/109-205
D7IK00_9BACE/336-429
D7ILF5_9BACE/339-434
D7IMV0_9BACE/280-377
D7IRW4_9BACE/48-119
D7IUI0_9BACE/122-218
D7IV29_9BACE/204-299
D7IW16_9BACE/125-220
D7IWC4_9BACE/185-281
D7IY11_9BACE/184-280
D7IZT1_9BACE/108-204
D7J001_9BACE/199-294
D7J0T6_9BACE/334-427
D7J3G7_9BACE/77-172
D7J5Y1_9BACE/99-192
D7J6W5_9BACE/222-329
D7J6W9_9BACE/45-131
D7J6X8_9BACE/103-196
D7JA69_9BACE/210-317
D7JA73_9BACE/45-131
D7JA82_9BACE/98-191
D7JDI1_9BACT/198-293
D7JDP7_9BACT/184-276
D7JE68_9BACT/333-426
D7JFA4_9BACT/172-274
D7JN08_ECOLX/312-407
D7JS02_ECOLX/142-237
D7JT38_ECOLX/277-372
D7JUJ6_ECOLX/319-413
D7K3T6_9BACE/334-427
D7K6H6_9BACE/184-280
D7K6S7_9BACE/76-171
D7K780_9BACE/134-215
D7K7X7_9BACE/109-205
D7K883_9BACE/199-294
D7MYQ5_9NEIS/214-309
D7MZP8_9NEIS/490-583
D7N1J8_9NEIS/127-222
D7N1P8_9NEIS/303-397
D7N275_9NEIS/68-165
D7N6I3_9FIRM/279-373
D7NBD9_9BACT/1-76
D7NBD9_9BACT/164-259
D7NBK5_9BACT/101-195
D7NCE8_9BACT/67-160
D7NCF3_9BACT/208-314
D7NCG5_9BACT/47-133
D7NDY7_9BACT/464-551
D7NF21_9BACT/96-192
D7RWE0_9CAUD/806-906
D7UJF1_LISMO/329-432
D7ULW8_LISMO/1361-1456
D7UVZ5_LISGR/337-440
D7UZI0_LISGR/1-64
D7V2H2_9LACO/425-528
D7VKX9_9SPHI/134-178
D7VKX9_9SPHI/55-125
D7VNF5_9SPHI/328-420
D7VUA6_9FLAO/421-514
D7VWW9_9FLAO/127-174
D7VWW9_9FLAO/51-121
D7VYA5_9FLAO/241-336
D7VZQ5_9FLAO/164-259
D7W5G0_9FLAO/156-249
D7W7H6_9FLAO/707-818
D7W8K1_9FLAO/140-250
D7W8Z3_9FLAO/162-257
D7WD08_9CORY/76-158
D7WEP6_9CORY/129-225
D7WEP7_9CORY/129-225
D7WF17_9CORY/58-151
D7WG41_BACCE/45-145
D7WIW9_BACCE/313-417
D7WLJ0_BACCE/202-310
D7WN30_9BACI/23-139
D7WP34_9BACI/207-315
D7WQA4_9BACI/80-171
D7WR91_9BACI/325-427
D7WWX9_9BACI/121-219
D7WZB4_9BACI/385-480
D7X1V8_ECOLX/8-103
D7X7U8_ECOLX/327-421
D7X9A6_ECOLX/291-386
D7XBK3_ECOLX/227-322
D7XP37_ECOLX/291-386
D7XTZ7_ECOLX/8-103
D7XUF2_ECOLX/227-322
D7XWV2_ECOLX/327-421
D7XXW9_ECOLX/121-216
D7Y1G5_ECOLX/291-386
D7Y5T7_ECOLX/227-322
D7Y7D5_ECOLX/327-421
D7YB08_ECOLX/8-103
D7YDD4_ECOLX/227-322
D7YGD4_ECOLX/327-421
D7YKG5_ECOLX/291-386
D7YL14_ECOLX/8-103
D7YVX9_ECOLX/227-322
D7YXZ5_ECOLX/8-103
D7Z0W1_ECOLX/327-421
D7Z694_ECOLX/291-386
D7Z8X1_ECOLX/291-386
D7Z9M0_ECOLX/327-421
D7ZLY4_ECOLX/227-322
D7ZME0_ECOLX/8-103
D7ZNM6_ECOLX/327-421
D7ZR55_ECOLX/291-386
D7ZVQ6_ECOLX/227-322
D7ZW16_ECOLX/8-103
D8A2Z2_ECOLX/291-386
D8A3Y0_ECOLX/8-103
D8ABU8_ECOLX/327-421
D8AGU0_ECOLX/227-322
D8AIM5_ECOLX/227-322
D8AK75_ECOLX/8-103
D8ALG3_ECOLX/327-421
D8AVD2_ECOLX/291-386
D8AXD9_ECOLX/8-103
D8AXX0_ECOLX/327-421
D8AZ74_ECOLX/227-322
D8B3I9_ECOLX/291-386
D8BCR5_ECOLX/227-322
D8BGD5_ECOLX/291-386
D8BHM1_ECOLX/327-421
D8BNT9_ECOLX/8-103
D8C0M3_ECOLX/277-372
D8C1F2_ECOLX/143-238
D8C2S7_ECOLX/327-421
D8C510_ECOLX/312-407
D8CAZ3_ECOLX/327-421
D8CG81_ECOLX/8-103
D8CGL1_ECOLX/227-322
D8CK05_ECOLX/291-386
D8D0U6_COMTE/312-407
D8D3N9_COMTE/184-279
D8D3Q8_COMTE/173-268
D8DU83_PREBR/456-543
D8DVE3_PREBR/95-188
D8DVF1_PREBR/44-130
D8DX10_PREBR/219-326
D8DZX8_PREBR/108-204
D8E026_PREBR/265-360
D8E026_PREBR/73-166
D8E1L9_ECOLX/227-322
D8E211_ECOLX/8-103
D8E6X1_ECOLX/327-421
D8EC15_ECOLX/291-386
D8EH07_ECOLX/327-421
D8EHX9_ECOLX/8-103
D8EIE0_ECOLX/227-322
D8EJP4_ECOLX/291-386
D8F0E4_9DELT/338-433
D8FDU4_9DELT/201-296
D8FJW9_9FIRM/302-396
D8FQP2_LACDE/101-203
D8FVJ3_9CYAN/724-821
D8FW32_9CYAN/79-190
D8FXH4_9CYAN/643-749
D8FXV5_9CYAN/150-249
D8FZV0_9CYAN/190-286
D8G0Q5_9CYAN/201-300
D8G1X4_9CYAN/133-229
D8G3M6_9CYAN/101-221
D8G517_9CYAN/67-166
D8G815_9CYAN/347-447
D8G962_9CYAN/147-246
D8GL05_CLOLD/131-232
D8GX59_BACAI/146-241
D8H1I3_BACAI/202-310
D8H1Z4_BACAI/276-380
D8H3T7_BACAI/112-211
D8H705_BACAI/313-417
D8H7J0_BACAI/45-145
D8H991_BACAI/150-257
D8HA34_BACAI/450-558
D8HDR5_STAAF/74-175
D8HDV1_STAAF/150-259
D8HEB2_STAAF/214-315
D8HF12_STAAF/705-806
D8HHZ7_STAAF/86-180
D8HQR9_AMYMU/97-192
D8HV10_AMYMU/54-156
D8I0W8_AMYMU/119-215
D8I9V7_BRAP9/595-689
D8IAB5_BRAP9/278-373
D8IAB7_BRAP9/40-145
D8ICH9_BRAP9/188-283
D8IEX3_BRAP9/162-250
D8IFG1_BRAP9/284-379
D8IJB2_LACSC/96-198
D8IJX7_LACSC/261-369
D8IKZ1_LACSC/320-427
D8IMP6_LACSC/821-929
D8IRT6_HERSS/152-247
D8IUX1_HERSS/368-463
D8IW73_HERSS/206-301
D8IX56_HERSS/362-459
D8IZV8_HERSS/230-325
D8J5I2_HALJB/157-278
D8JF30_ACISD/173-268
D8JKQ6_ACISD/71-173
D8JLE8_ACISD/127-222
D8JP14_ACISD/166-261
D8JPZ4_HYPDA/86-204
D8JWG8_HYPDA/425-521
D8JXM2_HYPDA/409-511
D8JYC5_HYPDA/539-635
D8K8M7_NITWC/165-260
D8K8Z6_NITWC/210-305
D8KBP5_NITWC/169-265
D8KBX0_NITWC/334-431
D8KLH0_CORPF/130-226
D8KNE1_CORPF/112-205
D8MKF9_ERWBE/335-429
D8MT78_ERWBE/314-409
D8MW47_ERWBE/286-381
D8N418_RALSO/174-268
D8N645_RALSO/190-285
D8NKA6_RALSO/167-261
D8NNM9_RALSO/190-285
D8NUS5_RALSO/167-261
D8NXX6_RALSO/190-285
D8P7P6_9BACT/238-333
D8PHL2_9BACT/193-288
D8PHM4_9BACT/294-389
D8QR27_SELML/211-310
D8QTQ1_SELML/229-261
D8R7V8_SELML/213-312
D8UN00_VOLCA/125-221
D8USZ8_9MICC/66-172
D9I7K6_9BACT/182-277
D9P2N1_ACTPL/271-366
D9P3U7_ACTPL/370-465
D9P5U0_ACTPL/299-394
D9PAR9_ACTPL/368-463
D9PAY4_ACTPL/271-366
D9PDK1_ACTPL/299-394
D9PKB8_9ZZZZ/9-94
D9PLZ3_9ZZZZ/260-355
D9PN47_9ZZZZ/298-393
D9PNC4_9ZZZZ/146-243
D9PPF3_PEPMA/307-402
D9Q387_CORP1/112-205
D9Q791_CORP1/130-226
D9Q999_CORP2/130-226
D9QB55_CORP2/112-205
D9QHS7_BRESC/301-398
D9QIF2_BRESC/262-351
D9QJD7_BRESC/274-369
D9QJH4_BRESC/175-271
D9QJJ3_BRESC/91-187
D9QLN4_BRESC/260-360
D9QQJ1_ACEAZ/219-314
D9QS29_ACEAZ/251-346
D9QTX6_ACEAZ/201-296
D9R100_CLOSW/139-253
D9R6L9_CLOSW/150-248
D9R808_CLOSW/261-358
D9RAX6_CLOSW/221-334
D9RBD2_STAAJ/1138-1232
D9RCX4_STAAJ/74-175
D9RDI0_STAAJ/208-309
D9RIZ5_STAAK/74-175
D9RJ62_STAAK/208-309
D9RPN4_STAAK/150-259
D9RRA0_PREMB/108-204
D9RSR6_PREMB/567-655
D9RUB9_PREMB/120-214
D9RVB9_PREMB/35-158
D9RYK1_THEOJ/282-377
D9RZV8_THEOJ/165-265
D9S174_THEOJ/350-445
D9S198_THEOJ/204-299
D9S1D3_THEOJ/211-306
D9S287_THEOJ/132-227
D9S8G7_FIBSS/133-233
D9SF51_GALCS/202-297
D9SIY0_GALCS/283-378
D9SJN9_GALCS/186-281
D9SJQ5_GALCS/293-390
D9STE6_CLOC7/212-325
D9STK0_CLOC7/116-224
D9SVS1_CLOC7/314-409
D9T0L3_MICAI/258-371
D9T0X3_MICAI/222-343
D9T1A3_MICAI/69-183
D9T1L1_MICAI/86-195
D9T2P4_MICAI/225-342
D9T8Q3_MICAI/168-261
D9TBK1_MICAI/50-149
D9TE23_MICAI/116-211
D9TE24_MICAI/146-244
D9TFC1_CALOO/192-291
D9TFC5_CALOO/279-374
D9THH7_CALOO/482-577
D9TJ57_CALOO/104-186
D9TNJ3_THETC/210-305
D9TP34_THETC/136-231
D9TPB0_THETC/321-416
D9TQQ1_THETC/211-306
D9TT41_THETC/279-374
D9TTM6_THETC/281-376
D9TTS8_THETC/171-269
D9UDX5_9ACTO/79-178
D9UF51_9ACTO/148-246
D9UG11_9ACTO/251-349
D9UJ27_9ACTO/216-312
D9UKL7_9ACTO/133-231
D9UKZ9_9ACTO/273-372
D9ULD1_9ACTO/109-212
D9ULX6_9ACTO/322-420
D9URD2_9ACTO/459-554
D9UVP1_9ACTO/54-154
D9V1F1_9ACTO/111-207
D9V3V1_9ACTO/121-217
D9VF70_9ACTO/51-146
D9VQ10_9ACTO/250-344
D9VRG5_9ACTO/230-328
D9VSS4_9ACTO/1-90
D9VUN8_9ACTO/414-508
D9VZJ5_9ACTO/21-124
D9W0N5_9ACTO/91-194
D9W0U0_9ACTO/76-170
D9W1Q5_9ACTO/140-238
D9W9R8_9ACTO/155-253
D9WBC7_9ACTO/61-159
D9WEU2_9ACTO/74-168
D9WFA0_9ACTO/21-119
D9WFH7_9ACTO/309-407
D9WIV5_9ACTO/181-275
D9WSY7_9ACTO/86-189
D9WUC8_9ACTO/283-378
D9WYQ9_STRVR/235-332
D9WZ47_STRVR/152-250
D9WZX3_STRVR/243-341
D9X5E8_STRVR/86-189
D9X7H2_STRVR/192-290
D9X8X1_STRVR/300-398
D9X9X5_STRVR/443-538
D9XJ38_STRVR/71-169
D9XJS4_9ACTO/65-162
D9XLZ3_9ACTO/263-364
D9XN68_9ACTO/115-210
D9XNG9_9ACTO/273-372
D9XPY1_9ACTO/243-341
D9XQT3_9ACTO/2-79
D9XRR9_9ACTO/231-328
D9XSL1_9ACTO/148-246
D9XT07_9ACTO/83-186
D9XTN6_9ACTO/99-198
D9XUF9_9ACTO/440-535
D9XUH7_9ACTO/49-163
D9XWK7_9ACTO/70-174
D9XYK2_9ACTO/200-298
D9Y071_9ACTO/93-196
D9Y0N3_9ACTO/312-410
D9Y2S9_9BURK/358-452
D9Y6H1_9BURK/154-247
D9Y8G6_9BURK/313-411
D9Y996_9DELT/195-290
D9YAR5_9DELT/323-420
D9YCV4_9DELT/90-186
D9YD32_9DELT/324-419
D9YDM1_9DELT/197-292
E0AFT2_CAUCR/501-603
E0DBU7_9CORY/20-132
E0DE89_9CORY/77-187
E0DFR4_9CORY/99-193
E0DIW9_9CORY/129-225
E0DKB2_9RHIZ/292-388
E0DN83_9RHIZ/329-433
E0DN97_9RHIZ/507-604
E0DPI6_9RHIZ/432-529
E0DRZ9_9RHIZ/453-560
E0DWL4_9RHIZ/446-553
E0DWT1_9RHIZ/426-523
E0DXP7_9RHIZ/507-604
E0DYY9_9RHIZ/329-433
E0E0L6_9RHIZ/330-426
E0E6T7_ACTPL/368-463
E0E7Y3_ACTPL/302-397
E0EB87_ACTPL/310-405
E0ECW1_ACTPL/370-465
E0EDV7_ACTPL/302-397
E0EH68_ACTPL/310-405
E0EJ23_ACTPL/368-463
E0EK31_ACTPL/19-114
E0EN78_ACTPL/310-405
E0ERW0_ACTPL/302-397
E0EUZ3_ACTPL/310-405
E0EWN8_ACTPL/368-463
E0EXU4_ACTPL/302-397
E0F155_ACTPL/310-405
E0F2Z5_ACTPL/368-463
E0F413_ACTPL/302-397
E0F784_ACTPL/310-405
E0F942_ACTPL/368-463
E0FA68_ACTPL/302-397
E0FDL4_ACTPL/310-405
E0FFC6_ACTPL/368-463
E0FGE2_ACTPL/302-397
E0FJI1_ACTPL/186-281
E0FLE7_ACTPL/368-463
E0FMP1_ACTPL/302-397
E0FQM5_ACTPL/310-405
E0FRQ0_9THEO/203-298
E0FUG4_9THEO/289-384
E0FUQ9_9THEO/175-273
E0FVC0_9THEO/1-60
E0FWB1_9THEO/138-234
E0FXL7_9THEO/198-293
E0G0C4_ENTFA/61-172
E0G4B5_ENTFA/802-902
E0G5E1_ENTFA/793-893
E0H0M4_ENTFA/524-624
E0H4A0_ENTFA/61-172
E0HBY3_ENTFA/794-894
E0HDT0_ENTFA/1398-1497
E0HGF6_ENTFA/31-131
E0HK52_9GAMM/182-278
E0HKC5_9GAMM/305-400
E0HKS5_9GAMM/332-427
E0HMR6_9GAMM/196-291
E0HS17_9GAMM/195-290
E0HSD6_9GAMM/50-150
E0HU19_9GAMM/286-385
E0HU88_9GAMM/277-372
E0HVP4_9BACT/402-494
E0HVV6_9BACT/161-257
E0HY82_9BACT/159-255
E0I6V7_9BACL/256-364
E0I783_9BACL/210-309
E0I7V7_9BACL/165-271
E0I9C3_9BACL/423-516
E0IDV6_9BACL/230-325
E0IEA0_9BACL/302-399
E0IEG8_9BACL/135-234
E0IGZ6_9GAMM/196-291
E0IJ17_9GAMM/182-278
E0IKM7_9GAMM/332-427
E0ILV3_9GAMM/305-400
E0IQ82_9GAMM/286-385
E0IQF2_9GAMM/277-372
E0IRK9_9GAMM/50-150
E0IRX8_9GAMM/195-290
E0IWE8_ECOLW/143-238
E0J275_ECOLW/277-372
E0J4W6_ECOLW/312-407
E0J5E8_ECOLW/319-413
E0J9W0_RHIME/440-547
E0JD35_RHIME/349-453
E0JDS9_RHIME/357-452
E0JI22_RHIME/411-507
E0JID6_RHIME/431-538
E0JPC5_RHIME/508-606
E0JSZ1_RHIME/349-453
E0JVF7_RHIME/411-507
E0JYM2_RHIME/440-547
E0JYV5_RHIME/357-452
E0K301_RHIME/431-538
E0K674_RHIME/508-606
E0KD21_STRVO/276-374
E0KD64_STRVO/303-401
E0KH02_STRVO/155-253
E0KJ26_STRVO/119-241
E0KX65_STRVO/91-194
E0KYM6_STRVO/290-385
E0L2N2_STRVO/468-562
E0LHD3_SPHCR/73-181
E0LLA3_SPHCR/376-471
E0LMA2_SPHCR/314-404
E0LMC7_SPHCR/269-364
E0LMR1_SPHCR/112-207
E0LPY6_SPHCR/171-268
E0LQB7_SPHCR/133-228
E0LW28_9ENTR/315-410
E0M409_9ENTR/391-485
E0M4L7_9ENTR/220-315
E0MJW5_9RHOB/280-375
E0MKR1_9RHOB/421-517
E0MMR7_9RHOB/341-452
E0MMY2_9RHOB/70-190
E0MS20_9RHOB/484-581
E0MWJ7_9CORY/143-241
E0MWJ8_9CORY/155-251
E0MYN1_9CORY/14-107
E0N267_9ACTO/335-434
E0N2B2_9ACTO/80-174
E0N5X4_9ACTO/157-257
E0N688_NEIME/293-387
E0N7X4_NEIME/79-174
E0N8F2_NEIME/503-596
E0NDC6_PEDAC/253-349
E0NNW4_9FIRM/294-388
E0NSK3_9BACT/108-204
E0NT37_9BACT/254-349
E0NT37_9BACT/76-167
E0NTM6_9BACT/444-531
E0NVH1_9BACT/30-100
E0NVH1_9BACT/96-153
E0NWE6_9FIRM/57-168
E0NXY1_9FIRM/272-367
E0P0E1_9FIRM/206-302
E0P3C2_STAAU/1142-1238
E0P405_STAAU/150-259
E0P642_STAAU/214-315
E0P6L1_STAAU/78-179
E0Q325_9STRE/429-516
E0Q672_9BIFI/104-202
E0QBS4_CAMCO/166-261
E0QC33_CAMCO/237-333
E0QCG2_CAMCO/161-258
E0QEH1_CAMCO/334-429
E0QG20_CAMCO/303-393
E0QIG9_9FIRM/271-366
E0QPN2_9ACTO/358-456
E0QSY1_9ACTO/1-86
E0QTT8_9ACTO/163-263
E0QUP8_ECOLX/143-238
E0QV41_ECOLX/277-372
E0R0G6_ECOLX/312-407
E0R5E1_ECOLX/319-413
E0RA87_PAEP6/408-501
E0RCP9_PAEP6/235-343
E0RHJ5_PAEP6/326-423
E0RIF6_PAEP6/140-239
E0RM78_PAEP6/243-338
E0RMS5_PAEP6/175-274
E0RPL6_SPITD/233-329
E0RR35_SPITD/187-282
E0RRH5_SPITD/195-290
E0RRJ6_SPITD/273-368
E0RRN3_SPITD/158-268
E0RSH0_SPITD/158-252
E0RVM3_BUTPB/162-252
E0RY78_BUTPB/307-402
E0S0I3_BUTPB/429-524
E0SB83_DICD3/342-437
E0SDI9_DICD3/306-401
E0SLK0_DICD3/324-418
E0T257_EDWTF/350-444
E0T635_EDWTF/311-406
E0T6Y2_EDWTF/171-266
E0TB49_PARBH/110-213
E0TB86_PARBH/341-436
E0TD97_PARBH/425-522
E0TFU1_PARBH/298-390
E0TGN3_PARBH/212-316
E0THA2_PARBH/346-441
E0THQ0_PARBH/37-132
E0TU29_BACPZ/117-216
E0TV76_BACPZ/161-256
E0U0P5_BACPZ/225-333
E0U5E8_CYAP2/541-645
E0UBM2_CYAP2/163-266
E0UH88_CYAP2/642-739
E0UHQ2_CYAP2/113-217
E0UIT2_CYAP2/364-468
E0UK05_CYAP2/88-199
E0UKL0_CYAP2/2105-2221
E0UL48_CYAP2/75-172
E0UPP8_SULAO/167-264
E0UQ67_SULAO/178-273
E0UQE4_SULAO/333-428
E0UQY1_SULAO/312-403
E0UUE9_SULAO/238-335
E0WQC1_9ENTR/359-453
E0WQU0_9ENTR/311-406
E0XQ92_9GAMM/312-409
E0XQU9_9GAMM/290-387
E0XR10_9PROT/312-409
E0XR50_9GAMM/289-386
E0XRL8_9PROT/376-474
E0XRY2_9GAMM/333-430
E0XRZ6_9RHOB/437-545
E0XSA2_9PROT/312-409
E0XSD9_9GAMM/310-407
E0XSM6_9PROT/292-389
E0XTH8_9GAMM/314-411
E0XUX5_9GAMM/374-471
E0XV50_9GAMM/347-444
E0XVT2_9GAMM/316-413
E0XW16_9PROT/278-375
E0XWK5_9RICK/312-409
E0XWS7_9GAMM/297-392
E0XWX0_9RICK/295-392
E0XX83_9PROT/322-419
E0XXG0_9PROT/312-409
E0XYX6_9RICK/298-395
E0XZI0_9PROT/235-332
E0Y208_9PROT/86-185
E0Y387_9GAMM/23-55
E0Y388_9GAMM/2-78
E1CR71_VIBPA/169-265
E1CSB0_VIBPA/173-269
E1CTC5_VIBPA/207-302
E1CUQ5_VIBPA/284-379
E1CY14_VIBPA/197-292
E1D0W3_VIBPA/274-369
E1D1R6_VIBPA/271-366
E1D6B5_VIBPA/169-265
E1DBM6_VIBPA/197-292
E1DCY0_VIBPA/274-369
E1DD22_VIBPA/207-302
E1DEI6_VIBPA/271-366
E1DFK7_VIBPA/173-269
E1DG22_VIBPA/277-372
E1DGN7_VIBPA/173-269
E1DHU2_VIBPA/274-369
E1DJQ4_VIBPA/271-366
E1DN93_VIBPA/197-292
E1DPL5_VIBPA/207-302
E1DPU5_VIBPA/294-389
E1DU54_VIBPA/169-265
E1DZG2_LACRE/797-905
E1DZI8_LACRE/774-876
E1E0M0_LACRE/378-486
E1E463_STAAU/214-315
E1E4D2_STAAU/78-179
E1E5R2_STAAU/1713-1814
E1E940_STAAU/1186-1280
E1E9H9_VIBPA/274-369
E1EAU4_VIBPA/207-302
E1EBI8_VIBPA/271-366
E1EBQ9_VIBPA/284-379
E1EDV0_VIBPA/169-265
E1EG05_VIBPA/173-269
E1EMN4_VIBPA/197-292
E1ESS0_ENTFA/31-131
E1F9V5_9THEO/350-445
E1FAD8_9THEO/256-351
E1FBQ8_9THEO/175-273
E1FCZ3_9THEO/138-234
E1FD38_9THEO/198-293
E1FF42_9THEO/279-374
E1G9L5_LOALO/59-164
E1GUA7_9BACT/212-318
E1GUB1_9BACT/67-160
E1GUN2_9BACT/108-204
E1GX10_9BACT/47-133
E1GXI2_9BACT/564-652
E1GXM8_9BACT/35-105
E1H7F9_MYCTU/220-316
E1HFI5_MYCTU/274-369
E1HHG3_ECOLX/8-103
E1HIR9_ECOLX/327-421
E1HLG3_ECOLX/227-322
E1HME4_ECOLX/291-386
E1HWE0_ECOLX/327-421
E1HYN6_ECOLX/227-322
E1I1A3_ECOLX/8-103
E1I288_ECOLX/291-386
E1IB56_9CHLR/75-179
E1IBV9_9CHLR/99-197
E1ICH3_9CHLR/353-455
E1ICL9_9CHLR/206-303
E1IDT0_9CHLR/52-147
E1IGK2_9CHLR/296-395
E1IIA9_9CHLR/148-262
E1ILV8_ECOLX/8-103
E1IMQ0_ECOLX/291-386
E1IQH8_ECOLX/227-322
E1IWX5_ECOLX/327-421
E1J3V7_ECOLX/8-103
E1J6B2_ECOLX/327-421
E1J801_ECOLX/291-386
E1JCS7_ECOLX/227-322
E1JKU5_9LACO/261-368
E1JN87_9LACO/96-198
E1JNL2_9LACO/252-360
E1JP07_9LACO/320-427
E1JQQ3_9LACO/56-164
E1JUG7_DESFR/141-236
E1JUP2_DESFR/303-400
E1JY86_DESFR/191-286
E1JYP0_DESFR/207-302
E1JZC4_DESFR/227-322
E1K1F3_DESFR/336-431
E1K241_DESFR/320-415
E1KCF9_9FIRM/186-285
E1KEH5_9FIRM/205-300
E1KG47_9FIRM/210-305
E1KGD1_9FIRM/298-407
E1KIF2_9FIRM/100-221
E1KIZ6_9FIRM/273-368
E1KKL5_9FIRM/203-312
E1KL62_9FIRM/230-346
E1KN85_9BACT/410-523
E1KQ67_9BACT/518-606
E1KQW6_9BACT/106-202
E1KSJ0_9BACT/101-158
E1KSJ0_9BACT/35-105
E1KWN9_PEPMA/307-402
E1L4R6_9FIRM/221-317
E1L8V0_9FIRM/299-394
E1L9Q9_9FIRM/221-317
E1LDA6_9FIRM/299-394
E1LRD4_STRMT/429-516
E1MCE7_9ACTO/100-194
E1MF98_9ACTO/163-263
E1MGT5_9ACTO/362-460
E1MKE8_9GAMM/306-401
E1MNM0_9GAMM/176-284
E1MPY2_9GAMM/195-290
E1MT61_9GAMM/330-427
E1N826_9BIFI/104-202
E1P2Z3_NEILA/485-578
E1P3L2_NEILA/293-387
E1P4G3_NEILA/245-340
E1P8U4_ECOAB/277-372
E1PAI6_ECOAB/143-238
E1PD31_ECOAB/312-407
E1PK03_ECOAB/327-421
E1PP57_CAMJM/334-429
E1PPW3_CAMJM/161-258
E1PQP5_CAMJM/237-333
E1PQR5_CAMJM/166-261
E1PQZ9_CAMJM/300-390
E1PUG5_HELPT/163-260
E1PUG6_HELPT/166-263
E1PVI6_HELPT/303-393
E1PW70_HELPT/256-352
E1PYB1_HELPM/167-264
E1PYB2_HELPM/163-260
E1PYW0_HELPM/260-356
E1PZL0_HELPM/303-393
E1Q5F7_HELPP/163-260
E1Q5F8_HELPP/167-264
E1Q5Z3_HELPP/256-352
E1Q6P3_HELPP/303-393
E1QA65_HELPC/163-260
E1QA66_HELPC/166-263
E1QAM6_HELPC/257-353
E1QBB5_HELPC/303-393
E1QFZ7_DESB2/329-424
E1QHU4_DESB2/262-352
E1QJF3_DESB2/157-253
E1QL30_DESB2/179-274
E1QMH6_DESB2/201-296
E1R374_SPISS/195-290
E1R4J5_SPISS/267-363
E1R5G0_SPISS/233-329
E1R5Q0_SPISS/45-148
E1R692_SPISS/198-293
E1R728_SPISS/174-269
E1RAA6_SPISS/376-488
E1RLU7_XYLFG/164-271
E1RLV3_XYLFG/144-233
E1RM70_XYLFG/203-298
E1RNJ5_XYLFG/2-74
E1RP68_XYLFG/320-416
E1RPR8_XYLFG/181-277
E1RU90_ECOUM/319-413
E1RYR1_ECOUM/312-407
E1RZI0_ECOUM/143-238
E1S164_ECOUM/277-372
E1S6L2_HELP9/163-260
E1S6L3_HELP9/168-265
E1S801_HELP9/260-356
E1S8Q9_HELP9/303-393
E1SC11_PANVC/264-359
E1SG02_PANVC/315-410
E1SIR5_PANVC/391-485
E1SN69_FERBD/196-291
E1SQM6_FERBD/168-264
E1SQP0_FERBD/408-503
E1SR20_FERBD/273-368
E1ST05_FERBD/202-297
E1SUI1_FERBD/291-386
E1SYL8_THESX/279-374
E1SZ06_THESX/198-293
E1SZC7_THESX/138-234
E1T0D2_THESX/256-351
E1T1I2_THESX/350-445
E1T2B0_THESX/175-273
E1T505_BURSG/133-228
E1T6U3_BURSG/210-305
E1TEN5_BURSG/165-260
E1TGK7_BURSG/220-315
E1TGZ5_BURSG/172-267
E1UB25_LISML/327-430
E1UME4_BACAS/164-259
E1UPR7_BACAS/201-309
E1US82_BACAS/117-216
E1V475_HALED/311-406
E1V5C6_HALED/417-512
E1V7Q7_HALED/266-361
E1VCR2_HALED/208-298
E1VHM0_9GAMM/297-390
E1VI27_9GAMM/328-425
E1VKT9_9GAMM/51-153
E1VNQ6_9GAMM/167-262
E1VQA8_9GAMM/191-287
E1VRD7_ARTAR/246-344
E1VS39_ARTAR/162-257
E1VSL5_ARTAR/262-364
E1VT37_ARTAR/249-344
E1VU77_ARTAR/55-148
E1VUX6_ARTAR/382-483
E1W010_ARTAR/248-364
E1W2J4_HAEP3/310-405
E1W3B8_HAEP3/303-398
E1W479_HAEP3/363-459
E1WAG9_SALTS/275-370
E1WDD4_SALTS/327-421
E1WGD0_SALTS/311-406
E1WHH8_SALTS/144-239
E1WLF3_BACF6/199-294
E1WM90_BACF6/338-431
E1WMZ8_BACF6/109-205
E1WQ79_BACF6/77-172
E1WSU3_BACF6/128-169
E1WVR7_BACF6/184-280
E1WXI5_BACMS/239-335
E1WYC5_BACMS/195-290
E1X0C2_BACMS/263-358
E1X2D1_BACMS/112-208
E1X2G3_BACMS/278-374
E1X3Y6_BACMS/432-535
E1XA44_HAEI1/343-439
E1XB05_HAEI1/303-398
E1XB58_HAEI1/311-406
E1XUU6_LEGPN/280-375
E1XV13_LEGPN/331-428
E1XVC4_LEGPN/174-269
E1Y1U5_LEGPN/144-239
E1Y2U1_LEGPN/241-348
E1YEY8_9DELT/298-393
E1YGH8_9DELT/207-302
E1YM10_9DELT/338-433
E1YQ49_9BACE/286-383
E1YRM1_9BACE/85-180
E1YXC0_9BACE/204-299
E1YXW1_9BACE/136-232
E1YY59_9BACE/185-281
E1YYG6_9BACE/125-220
E1YZ26_9BACE/48-119
E1Z1G0_9BACE/339-434
E2CBY7_9RHOB/294-389
E2CDK6_9RHOB/495-592
E2CEV4_9RHOB/362-466
E2CLV1_9RHOB/76-193
E2CQM7_9RHOB/482-578
E2JM16_BORAF/195-290
E2JMX2_BORAF/232-329
E2JMY1_BORAF/195-292
E2JMY8_BORAF/316-412
E2JNV5_BORBU/316-412
E2JNW2_BORBU/195-292
E2JNX1_BORBU/232-329
E2JQ27_BORBU/195-290
E2JUJ1_ECO57/261-356
E2JXA8_ECO57/143-238
E2K1A4_ECO57/319-413
E2K379_ECO57/312-407
E2K8A2_ECO57/261-356
E2KAA5_ECO57/143-238
E2KCW4_ECO57/319-413
E2KJG3_ECO57/312-407
E2KN08_ECO57/319-413
E2KSN7_ECO57/261-356
E2KU68_ECO57/143-238
E2KVS3_ECO57/312-407
E2L171_BORBU/195-290
E2L225_BORBU/232-329
E2L234_BORBU/195-292
E2L241_BORBU/316-412
E2MA15_PSESM/334-431
E2MCN7_PSESM/176-280
E2MED8_PSESM/186-281
E2MK45_PSESM/337-432
E2ML23_PSESM/170-265
E2MUE5_9CORY/127-223
E2N0W7_CAPSP/163-257
E2N162_CAPSP/328-421
E2N518_CAPSP/119-174
E2N518_CAPSP/52-125
E2N5B2_CAPSP/200-296
E2N611_CAPSP/279-374
E2N8U3_9BACE/110-207
E2NAX5_9BACE/338-431
E2NF83_9BACE/199-294
E2NFZ3_9BACE/75-170
E2NLG1_9BACE/144-251
E2NMM9_9BACE/184-280
E2NXE8_PASHA/287-382
E2NXT3_PASHA/381-476
E2NZ69_PASHA/324-419
E2P4R4_PASHA/287-382
E2P667_PASHA/324-419
E2P7E4_PASHA/381-476
E2PCA3_NEIPO/313-407
E2PEE0_NEIPO/237-332
E2PFT5_NEIPO/52-145
E2PJI3_9RHIZ/227-323
E2PM18_9RHIZ/449-556
E2PMU8_9RHIZ/337-441
E2PP13_9RHIZ/361-458
E2PRK1_9RHIZ/507-604
E2PZ56_STRCL/59-157
E2Q1Q7_STRCL/57-155
E2Q913_STRCL/86-186
E2QA83_STRCL/150-248
E2QGX1_ECOLX/327-421
E2QN60_ECOLX/312-407
E2QQJ4_ECOLX/277-372
E2QQW6_ECOLX/143-238
E2RCY6_CANFA/51-147
E2S1T3_9CORY/14-107
E2S548_9CORY/148-244
E2S549_9CORY/149-247
E2S782_9CORY/71-178
E2SD53_9ACTO/218-313
E2SD53_9ACTO/69-163
E2SE86_9ACTO/334-433
E2SF47_9ACTO/131-250
E2SFX9_9ACTO/116-213
E2SGQ8_9FIRM/229-349
E2SH95_9FIRM/335-449
E2SKS9_9FIRM/195-292
E2SMX9_9FIRM/103-180
E2SQ50_9FIRM/308-423
E2SRE4_9FIRM/98-195
E2T2R7_9RALS/174-268
E2T4W4_9RALS/190-285
E2T6T7_MYCTU/274-369
E2TFG1_MYCTU/220-316
E2TJN6_MYCTU/231-327
E2TSW0_MYCTU/274-369
E2TWB7_MYCTU/220-316
E2U4D9_MYCTU/274-369
E2U572_MYCTU/274-369
E2U7J5_MYCTU/220-316
E2UFV6_MYCTU/274-369
E2USA6_MYCTU/274-369
E2V3I9_MYCTU/274-369
E2V6Q1_MYCTU/231-327
E2VFY3_MYCTU/220-316
E2VP42_MYCTU/274-369
E2VS86_MYCTU/231-327
E2W0E8_MYCTU/274-369
E2W3I4_MYCTU/220-316
E2WBJ8_MYCTU/274-369
E2WFG6_MYCTU/220-316
E2WL34_MYCTU/64-100
E2WNK3_MYCTU/274-369
E2WQ17_ECOLX/312-407
E2WWB3_ECOLX/315-409
E2WXL6_ECOLX/277-372
E2WYX6_ECOLX/143-238
E2X4T7_SHIDY/293-387
E2X9T8_SHIDY/227-322
E2XIJ6_SHIDY/312-407
E2XKW3_PSEFL/351-446
E2XMU8_PSEFL/176-271
E2XXP9_PSEFL/169-264
E2XZ32_PSEFL/358-455
E2YAH6_ENTFA/31-131
E2YC45_ENTFA/1399-1498
E2YJG6_ENTFA/31-131
E2YMF3_ENTFA/1399-1498
E2YRY9_ENTFA/802-902
E2YUW0_ENTFA/1404-1503
E2Z5X1_ENTFA/61-172
E2Z6Z7_ENTFA/802-902
E2Z824_ENTFA/61-172
E2Z8M9_ENTFA/344-444
E2Z9M7_9FIRM/220-315
E2ZCE1_9FIRM/293-388
E2ZGZ4_9FIRM/526-626
E2ZIJ0_9FIRM/89-184
E2ZJJ6_9FIRM/158-255
E2ZK13_9FIRM/330-423
E2ZL50_9FIRM/325-429
E2ZSH2_PSEAE/174-278
E2ZSV4_PSEAE/201-296
E2ZY67_PSEAE/195-290
E2ZYN8_PSEAE/178-273
E3A0L7_PSEAE/129-224
E3A191_PSEAE/14-109
E3A2C9_PSEAE/274-370
E3A4R6_PSEAE/49-148
E3A5B4_PSEAE/338-435
E3AQF8_9SPHI/37-131
E3AUW8_9SPHI/183-278
E3AWL1_9SPHI/120-229
E3AXT6_9SPHI/57-151
E3B519_9SPHI/57-127
E3B5F7_9SPHI/326-419
E3B5Q9_9SPHI/95-202
E3B763_9MICO/306-405
E3B8S5_9MICO/251-347
E3B973_9MICO/71-164
E3BGQ1_9VIBR/183-278
E3BIV2_9VIBR/274-369
E3BJL5_9VIBR/274-369
E3BM06_9VIBR/204-299
E3BM66_9VIBR/293-388
E3BPC3_9VIBR/167-263
E3BSU5_9LACO/290-398
E3C8F7_9LACO/772-879
E3C8P5_9LACO/1025-1125
E3CAR3_9LACO/470-579
E3CQE3_STRVE/480-567
E3CVP1_9BACT/304-399
E3CWC1_9BACT/338-433
E3D481_NEIM7/314-409
E3D5K5_NEIM7/503-596
E3D6N1_NEIM7/293-387
E3D9R4_GARV3/135-229
E3DBS6_ERWSE/329-423
E3DHL4_ERWSE/275-370
E3DHS6_ERWSE/313-408
E3DMJ1_HALPG/250-345
E3DQQ4_HALPG/226-321
E3DR56_HALPG/334-429
E3DTG8_BACA1/202-310
E3DY58_BACA1/117-216
E3E052_BACA1/164-257
E3E9T4_PAEPS/179-284
E3E9W0_PAEPS/175-274
E3EA85_PAEPS/235-343
E3EAP8_PAEPS/326-423
E3EBS2_PAEPS/140-239
E3EC16_PAEPS/409-502
E3EIA4_PAEPS/1-47
E3EIA5_PAEPS/243-292
E3EKV7_PAEPS/747-842
E3EQ76_BIFBS/158-259
E3EZ43_KETVY/294-386
E3EZL1_KETVY/317-412
E3F6D5_CORP9/112-205
E3F869_CORP9/130-226
E3FCE6_STIAD/226-321
E3FCZ3_STIAD/201-296
E3FFM0_STIAD/225-320
E3FJY5_STIAD/6-71
E3FLJ4_STIAD/260-357
E3FM66_STIAD/78-196
E3FMS6_STIAD/206-307
E3G3L8_ENTCS/311-406
E3G4Y9_ENTCS/135-230
E3G5G9_ENTCS/121-216
E3G5U5_ENTCS/270-365
E3G990_ENTCS/323-417
E3GF19_EUBLK/315-411
E3GF32_EUBLK/979-1074
E3GJB9_EUBLK/264-364
E3GKN5_EUBLK/364-463
E3GL49_EUBLK/385-480
E3GLR6_EUBLK/1116-1211
E3GMH4_EUBLK/95-203
E3GMZ8_EUBLK/317-411
E3GRU6_HAEI2/346-442
E3GSK6_HAEI2/310-405
E3GSX9_HAEI2/303-398
E3H096_ROTDC/125-231
E3H7J1_ILYPC/113-208
E3H829_ILYPC/265-359
E3H8F0_ILYPC/174-269
E3HAP5_ILYPC/225-319
E3HEB5_ACHXA/322-419
E3HGE7_ACHXA/208-303
E3HIZ2_ACHXA/182-277
E3HLM7_ACHXA/437-532
E3HQ98_ACHXA/184-279
E3HU05_ACHXA/216-311
E3I267_RHOVT/352-452
E3I2P4_RHOVT/525-622
E3I2U2_RHOVT/88-204
E3I747_RHOVT/522-618
E3IB05_GEOS0/321-426
E3IC89_GEOS0/205-313
E3IFX2_GEOS0/153-249
E3II63_GEOS0/119-218
E3IK16_DESVR/292-387
E3IL33_DESVR/292-389
E3ILS5_DESVR/212-307
E3INL4_DESVR/323-418
E3IQB5_DESVR/502-597
E3IRI7_DESVR/200-295
E3J016_FRASU/108-202
E3JGP6_BUCA3/228-323
E3JI67_BUCAF/228-323
E3M4W1_CAERE/57-166
E3PAF9_ECOH1/312-407
E3PDI1_ECOH1/121-216
E3PHP9_ECOH1/277-372
E3PIE2_ECOH1/143-238
E3PMX7_ECOH1/319-413
E3PTJ9_CLOSD/272-367
E3PX43_CLOSD/202-297
E3R566_9LACO/268-377
E3R5H7_9LACO/91-190
E3R5J9_9LACO/83-179
E3SP99_9CAUD/523-626
E3USN3_ENTFC/282-392
E3UT06_ENTFC/395-490
E3XI83_ECOLX/143-238
E3XIJ9_ECOLX/227-322
E3XP71_ECOLX/312-407
E3XS73_ECOLX/319-413
E3XYU6_SHIFL/312-407
E3Y6E7_SHIFL/227-322
E3Y6L3_SHIFL/143-238
E3Y7I5_SHIFL/319-413
E3YBV0_LISMO/221-325
E3YJF4_LISMO/79-182
E3YT44_9LIST/164-267
E3Z250_LISIN/82-185
E3ZAK9_LISIN/330-433
E3ZJK6_LISIV/87-190
E3ZTE8_LISSE/334-437
E4A2D9_LISSE/334-437
E4A8D7_PROAC/61-154
E4ACE3_PROAC/61-154
E4AQD9_PROAC/61-154
E4AYE9_PROAC/61-154
E4B5K5_PROAC/61-154
E4B9R8_PROAC/1-83
E4BGQ9_PROAC/61-154
E4BLS2_PROAC/61-154
E4BX83_PROAC/61-154
E4C541_PROAC/61-154
E4C8Q2_PROAC/61-154
E4CGX5_PROAC/61-154
E4CR81_PROAC/61-154
E4CW51_PROAC/61-154
E4D5Y0_PROAC/61-154
E4DA72_PROAC/61-154
E4DIC1_PROAC/61-154
E4DRI1_PROAC/61-154
E4E327_PROAC/61-154
E4E469_PROAC/61-154
E4EFE0_PROAC/61-154
E4EKT3_PROAC/61-154
E4EUM5_PROAC/61-154
E4EZ02_PROAC/61-154
E4FBT6_PROAC/61-154
E4FHG5_PROAC/61-154
E4FNZ9_PROAC/61-154
E4FWD0_PROAC/61-154
E4G0K5_PROAC/61-154
E4G7Y6_PROAC/61-154
E4GKB8_PROAC/61-154
E4GRJ0_PROAC/61-154
E4GYA8_PROAC/1-89
E4H2E9_PROAC/61-154
E4HET7_PROAC/61-154
E4HGS9_PROAC/61-154
E4HRR2_PROAC/1-89
E4I360_PROAC/61-154
E4I7D3_ENTFC/832-932
E4I9A8_ENTFC/282-392
E4ICL2_ENTFC/793-891
E4ICQ4_ENTFC/344-444
E4ID97_ENTFC/832-932
E4IJI8_ENTFC/360-460
E4IJK8_ENTFC/793-891
E4IRU1_ENTFC/793-891
E4IYV4_ENTFC/793-891
E4IYY9_ENTFC/282-392
E4J3A5_ENTFC/344-444
E4J3N4_ENTFC/832-932
E4J7U0_ENTFC/282-392
E4J8T7_ENTFC/793-891
E4JBB3_ENTFC/360-460
E4JCR9_ENTFC/832-932
E4JEL1_ENTFC/793-891
E4JHI5_ENTFC/282-392
E4JJH6_ENTFC/832-932
E4JLX5_ENTFC/344-444
E4K4D9_9FIRM/102-176
E4K5G9_9FIRM/279-374
E4K5H3_9FIRM/178-277
E4K652_9FIRM/482-577
E4KRV0_9PORP/334-428
E4KS59_9PORP/71-167
E4KWC7_9FIRM/315-409
E4L1B6_9STRE/133-244
E4L8Q3_9FIRM/283-378
E4L9P4_9FIRM/194-289
E4LD24_9FIRM/193-289
E4LDS8_9FIRM/302-397
E4LJP1_9FIRM/231-326
E4LJT1_9FIRM/48-152
E4LN59_9FIRM/201-297
E4LRV0_9CLOT/68-192
E4LSI9_9CLOT/363-477
E4LV23_9CLOT/104-179
E4LVQ7_9CLOT/98-195
E4M047_9CLOT/307-422
E4M072_9CLOT/339-450
E4M2B0_9FIRM/156-264
E4M2F9_9FIRM/110-206
E4M478_9FIRM/366-464
E4M6F6_9FIRM/411-514
E4M6I7_9FIRM/145-243
E4M6K8_9FIRM/154-249
E4M8L7_9BACT/188-283
E4MD13_9BACT/161-257
E4MDF6_9BACT/289-386
E4MDN7_9BACT/269-368
E4MDR6_9BACT/207-305
E4MDR7_9BACT/192-288
E4MEK0_9BACT/134-172
E4MEK0_9BACT/49-119
E4MEQ6_9BACT/102-195
E4MER5_9BACT/45-131
E4MER9_9BACT/210-317
E4MPK5_CAPOC/129-174
E4MPK5_CAPOC/52-122
E4MTK3_CAPOC/322-415
E4MTM8_CAPOC/281-376
E4MU02_CAPOC/233-329
E4NB61_KITSK/230-328
E4NDE2_KITSK/215-313
E4NEZ3_KITSK/155-250
E4NHQ2_KITSK/102-200
E4NX68_BIFBP/196-297
E4P4L3_ECO8N/277-372
E4P694_ECO8N/143-238
E4P9L7_ECO8N/312-407
E4PE86_ECO8N/319-413
E4PIH1_MARAH/194-289
E4PLW5_MARAH/329-426
E4PNU0_MARAH/277-371
E4PP26_MARAH/213-308
E4PR84_MARAH/191-294
E4Q2A8_CALOW/482-577
E4Q3D5_CALOW/192-291
E4Q3E1_CALOW/279-374
E4Q3H9_CALOW/1-85
E4Q552_CALOW/102-187
E4Q7N6_CALH1/279-374
E4Q7P0_CALH1/192-291
E4Q986_CALH1/482-577
E4QBX6_CALH1/633-727
E4QDI2_CALH1/102-176
E4QEK8_BORBN/232-329
E4QEL7_BORBN/195-292
E4QEM4_BORBN/316-412
E4QG02_BORBN/195-290
E4QIW5_METS6/191-286
E4QJA1_METS6/319-414
E4QLW0_METS6/249-344
E4QNU5_METS6/280-377
E4QW10_HAEI6/346-442
E4QX72_HAEI6/310-405
E4QXX9_HAEI6/303-398
E4R672_PSEPB/59-159
E4R6G5_PSEPB/171-266
E4RAI1_PSEPB/337-432
E4RCB3_PSEPB/430-536
E4RDX6_PSEPB/174-277
E4REV6_PSEPB/316-413
E4RFN7_PSEPB/250-345
E4RLN0_HALSL/310-405
E4RMJ1_HALSL/232-327
E4RS29_LEAB4/190-285
E4RTA8_LEAB4/349-441
E4RU79_LEAB4/129-172
E4RU79_LEAB4/50-120
E4RVU2_LEAB4/94-189
E4RWX7_LEAB4/119-225
E4S175_BORBJ/232-329
E4S184_BORBJ/195-292
E4S191_BORBJ/316-412
E4S2L6_BORBJ/195-290
E4S4F9_CALKI/279-374
E4S4J0_CALKI/102-176
E4S4N1_CALKI/191-290
E4S5C5_CALKI/637-731
E4S6H7_CALKI/482-577
E4SDH7_CALK2/279-374
E4SDN9_CALK2/192-291
E4SET9_CALK2/618-716
E4SG27_CALK2/102-176
E4SHH8_CALK2/500-595
E4SJK0_LACAR/92-188
E4SJU1_LACAR/81-171
E4T005_LACDN/101-203
E4T617_PALPW/349-443
E4T729_PALPW/109-205
E4T7X5_PALPW/199-294
E4T8C3_PALPW/186-282
E4TCU8_RIEAD/419-511
E4TD89_RIEAD/175-270
E4TEX9_CALNY/214-309
E4THV3_CALNY/282-377
E4TJN1_CALNY/237-334
E4TL27_MARTH/316-409
E4TNJ1_MARTH/351-450
E4TNX7_MARTH/187-283
E4TP62_MARTH/84-190
E4TST0_MARTH/287-384
E4TSU5_MARTH/201-297
E4TSZ5_MARTH/137-246
E4TU50_MARTH/52-122
E4TVP5_MARTH/125-243
E4TWJ2_SULKY/238-335
E4TWV6_SULKY/162-257
E4TZN4_SULKY/334-429
E4U0S4_SULKY/332-443
E4U0Z7_SULKY/301-397
E4U5A3_OCEP5/93-222
E4U643_OCEP5/203-298
E4U8C1_OCEP5/285-381
E4U964_OCEP5/300-390
E4UAB6_OCEP5/215-310
E4UCW8_LIBSC/233-329
E4UDM3_LIBSC/518-615
E4VA11_BIFBI/114-215
E4VDC3_9HELI/21-116
E4VDT4_9HELI/238-335
E4VEY0_9HELI/164-261
E4VF52_9HELI/340-435
E4VHL4_9HELI/307-397
E4VHS9_9HELI/231-328
E4VJ36_9HELI/333-428
E4VLG5_9HELI/181-276
E4VN64_9HELI/149-239
E4VN65_9HELI/168-264
E4VPD3_BACFR/66-161
E4VQW9_BACFR/110-203
E4VR53_BACFR/45-131
E4VR57_BACFR/207-303
E4VTU6_BACFR/199-294
E4VVQ3_BACFR/210-317
E4VVQ7_BACFR/45-131
E4VVR6_BACFR/105-198
E4VW77_BACFR/338-431
E4VZV3_BACFR/184-280
E4W0J8_BACFR/109-205
E4W0M7_BACFR/99-192
E4WAP2_RHOE1/155-251
E4WE31_RHOE1/161-257
E4WE78_RHOE1/221-317
E4WG32_RHOE1/80-175
E4WGX7_RHOE1/94-190
E4ZB86_NEIL0/293-387
E4ZCE6_NEIL0/236-331
E4ZDF5_NEIL0/485-578
E5ALM8_BURRH/281-378
E5AQH9_BURRH/199-294
E5ASF2_BURRH/165-260
E5B0A8_ERWAM/329-423
E5B2A9_ERWAM/275-370
E5B6B2_ERWAM/313-408
E5BG67_9FUSO/284-378
E5BH66_9FUSO/269-363
E5BIV8_9FUSO/283-377
E5BP30_9FUSO/269-363
E5BQ77_9FUSO/259-353
E5BR91_9FUSO/51-152
E5BSR9_9FUSO/210-305
E5BWD8_9FUSO/259-353
E5BWT7_9FUSO/160-256
E5C0A0_9FUSO/285-379
E5C1T0_9FUSO/269-363
E5C4I5_9BACE/134-215
E5C4Z5_9BACE/76-171
E5C653_9BACE/88-183
E5C6U9_9BACE/199-294
E5C7B6_9BACE/109-205
E5C9P8_9BACE/334-427
E5CEA2_9BACE/184-280
E5CSD4_9STAP/1259-1358
E5CUI7_9STAP/149-264
E5G070_9VIRU/429-527
E5QQN5_STAAH/153-259
E5QRP1_STAAH/1142-1238
E5QTT4_STAAH/214-315
E5QUA5_STAAH/78-179
E5QVI3_STAAH/1713-1814
E5R6F8_STAAG/74-175
E5R6M2_STAAG/208-309
E5R8H6_STAAG/1142-1238
E5R9T8_STAAG/91-207
E5SR07_TRISP/59-169
E5TCI5_STAAU/74-175
E5TCN5_STAAU/208-309
E5THF0_STAAU/153-259
E5TJ47_STAAU/74-175
E5TJT7_STAAU/150-259
E5TJW4_STAAU/208-309
E5TKS2_STAAU/1705-1806
E5TP58_STAAU/1142-1238
E5TU69_STAAU/208-309
E5TUG6_STAAU/74-175
E5TVX0_STAAU/149-259
E5TWS7_STAAU/1143-1239
E5TZ92_STAAU/1705-1806
E5U4L4_ALCXX/110-205
E5U7Q2_ALCXX/157-252
E5UBS0_ALCXX/184-279
E5UD44_ALCXX/322-419
E5UDH6_ALCXX/208-303
E5UGQ0_ALCXX/52-147
E5UII5_NEIMU/202-297
E5UJ73_NEIMU/541-634
E5UJC3_NEIMU/131-226
E5UL18_NEIMU/68-165
E5ULB3_NEIMU/294-388
E5UN08_9BACE/347-438
E5UQF8_9BACE/109-205
E5USA3_9BACE/45-131
E5USA7_9BACE/208-315
E5USC3_9BACE/108-201
E5USM9_9BACE/80-175
E5USR9_9BACE/50-120
E5UT13_9BACE/202-309
E5UT17_9BACE/45-131
E5UT26_9BACE/110-203
E5UT93_9BACE/215-322
E5UT97_9BACE/44-130
E5UTA6_9BACE/117-210
E5UZS1_9BACE/210-317
E5UZS5_9BACE/52-138
E5UZT5_9BACE/102-195
E5V017_9BACE/183-279
E5V053_9BACE/77-172
E5V0C1_9BACE/199-294
E5V7K8_9BACE/334-427
E5VB60_9BACE/114-211
E5VDG0_9BACE/212-319
E5VDG4_9BACE/45-131
E5VDH3_9BACE/103-198
E5VDM8_9BACE/183-279
E5VEH3_9BACE/77-172
E5VEX1_9BACE/199-294
E5VFB3_9BACE/223-330
E5VFB7_9BACE/44-130
E5VFC9_9BACE/89-182
E5VH09_9FIRM/310-405
E5VN59_9FIRM/141-236
E5VQN8_9FIRM/2-109
E5VSH0_9FIRM/94-210
E5VUG7_9FIRM/303-398
E5VUT1_9FIRM/141-239
E5VZG9_9BACI/163-256
E5W0T8_9BACI/32-133
E5W3R0_9BACI/1055-1151
E5W7T0_9BACI/202-310
E5W8K8_9BACI/226-331
E5W8V2_9BACI/118-217
E5WFE6_9BACI/204-312
E5WFW0_9BACI/333-437
E5WGK5_9BACI/119-218
E5WH78_9BACI/391-487
E5WI50_9BACI/59-160
E5WJ33_9BACI/155-251
E5WQH7_9BACI/511-616
E5WRY7_9BACI/220-326
E5WV28_9BACE/47-116
E5WVS2_9BACE/335-428
E5WXT3_9BACE/163-258
E5WYA8_9BACE/151-247
E5WYX9_9BACE/110-207
E5X091_9BACE/207-314
E5X095_9BACE/45-131
E5X0A5_9BACE/102-195
E5X3X4_9BACE/83-176
E5XEH4_9FIRM/110-222
E5XJ10_9FIRM/265-360
E5XKA4_9FIRM/143-241
E5XSI5_9ACTO/51-150
E5XTE4_9ACTO/216-312
E5XZ69_9BIFI/120-215
E5Y3X4_BILWA/183-278
E5Y468_BILWA/110-205
E5Y507_BILWA/322-419
E5Y5J4_BILWA/324-419
E5Y7Z6_BILWA/309-406
E5YED9_9ENTR/313-408
E5YKT4_9ENTR/227-322
E5YN06_9ENTR/353-447
E5YPM0_9BACL/427-520
E5YTV4_9BACL/196-294
E5Z0S0_9BACL/148-267
E5Z1V4_9BACL/234-333
E5Z3Q5_9BACL/223-318
E5Z483_9BACL/232-340
E5Z5A7_9BACL/321-418
E5Z5G8_9BACL/122-220
E5Z6F6_CAMJE/161-258
E5Z8G9_CAMJE/237-333
E5Z8U6_CAMJE/300-390
E5Z8Y9_CAMJE/166-261
E5Z985_CAMJE/334-429
E5ZCY9_CAMJE/161-258
E5ZCZ6_CAMJE/334-429
E5ZD82_CAMJE/237-333
E5ZDT2_CAMJE/288-378
E5ZEH3_CAMJE/166-261
E5ZHN2_CAMJE/161-258
E5ZI16_CAMJE/237-333
E5ZI37_CAMJE/166-261
E5ZI82_CAMJE/300-390
E5ZK60_CAMJE/334-429
E5ZNA2_ECOLX/8-103
E5ZNP4_ECOLX/227-322
E5ZW75_ECOLX/291-386
E5ZZK8_ECOLX/327-421
E6A6S7_ECOLX/8-103
E6A757_ECOLX/227-322
E6A983_ECOLX/327-421
E6AGJ5_ECOLX/291-386
E6AK73_ECOLX/291-386
E6ANL2_ECOLX/227-322
E6ATF8_ECOLX/327-421
E6AX21_ECOLX/8-103
E6B1B7_ECOLX/315-409
E6BAT4_ECOLX/277-372
E6BBL9_ECOLX/143-238
E6BEJ1_ECOLX/291-386
E6BGA2_ECOLX/8-103
E6BMV0_ECOLX/227-322
E6BP26_ECOLX/327-421
E6BXS2_PROAC/61-154
E6C680_PROAC/61-154
E6CCH6_PROAC/61-154
E6CJN9_PROAC/1-83
E6CVU4_PROAC/61-154
E6CWS7_PROAC/1-83
E6D8U1_PROAC/1-83
E6DCA0_PROAC/61-154
E6DM96_PROAC/61-154
E6DR29_PROAC/61-154
E6E023_PROAC/61-154
E6E8K0_PROAC/44-137
E6EJQ8_PROAC/61-154
E6EP82_ENTFA/531-630
E6ETX7_ENTFA/1398-1497
E6FDD6_ENTFA/61-172
E6FF17_ENTFA/61-172
E6FS72_ENTFA/40-140
E6FTF5_ENTFA/319-414
E6FZU1_ENTFA/61-172
E6G7A9_ENTFA/61-172
E6G7V4_ENTFA/794-894
E6G8W4_ENTFA/40-140
E6GJC0_ENTFA/61-172
E6GR00_ENTFA/61-172
E6GZH2_ENTFA/1398-1497
E6GZM3_ENTFA/61-172
E6H1D2_ENTFA/1398-1497
E6H9C5_ENTFA/1398-1497
E6HMW0_ENTFA/61-172
E6IGB9_ENTFA/61-172
E6IQ96_ENTFA/40-140
E6IU07_ENTFA/793-893
E6J4D2_9ACTO/136-233
E6J5A6_9ACTO/89-192
E6J5C3_9ACTO/99-196
E6JC13_9ACTO/1-51
E6JCR8_9ACTO/131-227
E6JF24_RIEAN/419-511
E6JJ02_RIEAN/175-270
E6JQ63_STAEP/1162-1261
E6JRZ8_9SPIO/158-268
E6JSH9_9SPIO/273-368
E6JUI9_9SPIO/233-329
E6JVS4_9SPIO/187-282
E6JWK1_9SPIO/163-257
E6JX72_9SPIO/195-290
E6JYN3_PARDN/99-194
E6K3S1_9BACT/259-354
E6K3S1_9BACT/80-169
E6K5D8_9BACT/498-585
E6K690_9BACT/108-204
E6K6Q3_9BACT/67-160
E6K6Q9_9BACT/208-314
E6K6S5_9BACT/47-133
E6K8T4_9BACT/36-159
E6KKL0_STRSA/429-516
E6KQB8_9ACTO/41-134
E6KR87_9ACTO/244-346
E6KUS4_9ACTO/321-420
E6KV83_9PAST/322-416
E6KYM1_9PAST/381-477
E6L0J3_9PAST/292-387
E6L400_9PROT/338-433
E6L540_9PROT/327-418
E6L756_9PROT/241-338
E6L8V4_CAMUP/162-259
E6L9A9_CAMUP/167-262
E6LA98_CAMUP/297-387
E6LB58_CAMUP/334-429
E6LB89_CAMUP/237-333
E6LY94_9ACTO/1-88
E6LYF0_9ACTO/335-434
E6M0X8_9ACTO/157-257
E6M1L3_9ACTO/157-257
E6M400_9ACTO/335-434
E6M449_9ACTO/111-205
E6MFN0_9FIRM/288-383
E6MKE2_9FIRM/181-282
E6MNT9_9BACT/257-352
E6MNT9_9BACT/77-170
E6MPN4_9BACT/464-551
E6MRE5_9BACT/110-206
E6MYN7_NEIMH/293-387
E6MZ93_NEIMH/498-591
E6NDJ8_HELPI/303-393
E6NE86_HELPI/256-352
E6NFZ8_HELPI/163-260
E6NFZ9_HELPI/166-263
E6NH03_HELPK/163-260
E6NH04_HELPK/166-263
E6NIS7_HELPK/303-393
E6NJG2_HELPK/257-353
E6NKD3_HELPL/303-393
E6NMG9_HELPL/163-260
E6NMH0_HELPL/166-263
E6NNZ2_HELPL/257-353
E6NR44_HELPQ/256-352
E6NRS9_HELPQ/303-393
E6NTT9_HELPQ/163-260
E6NTU0_HELPQ/166-263
E6PDT4_9ZZZZ/195-290
E6PMK7_9ZZZZ/338-433
E6PMK8_9ZZZZ/353-448
E6PN20_9ZZZZ/224-319
E6PX48_9ZZZZ/206-301
E6Q2J3_9ZZZZ/195-290
E6Q3P1_9ZZZZ/297-392
E6Q7J7_9ZZZZ/297-392
E6QD98_9ZZZZ/370-464
E6RJ19_PSEU9/277-372
E6RJD2_PSEU9/164-260
E6RLV8_PSEU9/301-396
E6RP93_PSEU9/281-376
E6RQ30_PSEU9/174-269
E6RSH5_CAMJS/161-258
E6RSY0_CAMJS/237-333
E6RSZ9_CAMJS/166-261
E6RTC0_CAMJS/300-390
E6RTL0_CAMJS/334-429
E6RYN6_CAMJC/237-333
E6RYQ3_CAMJC/166-261
E6RYU0_CAMJC/300-390
E6RZQ4_CAMJC/334-429
E6S1R0_HELPF/303-393
E6S2E2_HELPF/256-352
E6S3S2_HELPF/163-260
E6S3S3_HELPF/157-226
E6S664_INTC7/368-467
E6S853_INTC7/76-197
E6SD29_INTC7/147-242
E6SDF7_INTC7/173-270
E6SEZ8_INTC7/78-173
E6SGG1_THEM7/176-286
E6SKD1_THEM7/310-406
E6SLI2_THEM7/366-461
E6SLL0_THEM7/142-237
E6SLN1_THEM7/151-249
E6SM00_THEM7/352-455
E6SRQ3_BACT6/187-283
E6SRV4_BACT6/110-207
E6STI1_BACT6/199-294
E6SV41_BACT6/77-172
E6SVH5_BACT6/340-433
E6SYJ8_SHEB6/278-373
E6SZM0_SHEB6/332-427
E6T1T7_SHEB6/50-150
E6T275_SHEB6/168-264
E6T2R0_SHEB6/195-290
E6T4H7_SHEB6/305-400
E6T5A2_SHEB6/243-360
E6T9E8_SHEB6/196-291
E6TGH4_MYCSR/48-147
E6THZ7_MYCSR/239-335
E6TQ37_MYCSR/222-318
E6TQU7_BACCJ/308-415
E6TRA9_BACCJ/209-305
E6TRJ3_BACCJ/348-454
E6TRR0_BACCJ/69-195
E6TUM6_BACCJ/215-353
E6TX82_BACCJ/129-228
E6TYU5_BACCJ/178-276
E6TYY2_BACCJ/308-412
E6TZW8_BACCJ/383-478
E6U105_BACCJ/202-297
E6U2F1_BACCJ/210-318
E6U2X3_ETHHY/152-251
E6U4L5_ETHHY/169-285
E6U6X2_ETHHY/240-335
E6UEG9_RUMA7/124-223
E6UHD7_RUMA7/415-524
E6UHD8_RUMA7/409-524
E6UMU4_CLOTL/201-296
E6UPG1_CLOTL/207-302
E6UQL5_CLOTL/274-369
E6UQU1_CLOTL/195-294
E6URT9_CLOTL/273-368
E6V1P2_VARPD/116-211
E6V2Z1_VARPD/62-156
E6V739_VARPD/207-302
E6V788_VARPD/312-407
E6V9W9_VARPD/200-295
E6VCE3_RHOPX/522-619
E6VHQ7_RHOPX/376-472
E6VJW2_RHOPX/349-452
E6VM18_RHOPX/347-442
E6VRZ2_DESAO/228-323
E6VVD8_DESAO/200-295
E6VWM8_DESAO/264-359
E6VZ72_DESAO/327-422
E6W2M3_DESIS/172-267
E6W2T8_DESIS/324-419
E6W5L1_DESIS/270-357
E6W761_DESIS/246-341
E6WA42_PANSA/316-411
E6WAI0_PANSA/333-427
E6WG91_PANSA/260-355
E6WPS4_PSEUU/324-420
E6WQQ5_PSEUU/201-296
E6WQX6_PSEUU/176-271
E6WRF2_PSEUU/168-276
E6WS06_PSEUU/81-180
E6WSB5_PSEUU/174-270
E6WX75_PSEUU/302-397
E6WZ27_NITSE/259-354
E6X063_NITSE/370-475
E6X277_NITSE/342-437
E6X2Q3_NITSE/341-432
E6X6J9_CELAD/278-373
E6XAE1_CELAD/309-403
E6XAI5_CELAD/132-171
E6XAI5_CELAD/48-118
E6XB43_CELAD/186-282
E6XB74_CELAD/93-200
E6XET5_CELAD/201-297
E6XF53_CELAD/73-185
E6XFN6_SHEP2/195-290
E6XGH5_SHEP2/303-398
E6XIE0_SHEP2/192-287
E6XK82_SHEP2/277-372
E6XNQ1_SHEP2/332-427
E6XNY8_SHEP2/194-290
E6XRQ6_SHEP2/50-150
E6Y2A4_HELPY/303-393
E6YIM2_BARC7/281-377
E6YIV0_BARC7/278-381
E6YIZ1_BARC7/525-622
E6YMR1_9RHIZ/266-362
E6YMY9_9RHIZ/287-390
E6YN51_9RHIZ/525-622
E6YS49_9RHIZ/271-367
E6YSC5_9RHIZ/278-381
E6YSH4_9RHIZ/525-622
E6YWE7_9RHIZ/278-374
E6YWM5_9RHIZ/278-381
E6YWR2_9RHIZ/525-622
E6YYH8_9RHIZ/286-382
E6YZ52_9RHIZ/285-389
E6Z184_9RHIZ/535-632
E7A6D9_HAEIF/303-398
E7A6Q1_HAEIF/298-393
E7A7B9_HAEIF/344-440
E7A9J4_HELFC/329-423
E7A9N8_HELFC/165-262
E7A9N9_HELFC/154-244
E7ADC1_HELFC/317-407
E7AE92_HAEIF/309-404
E7AEN7_HAEIF/303-398
E7AFA0_HAEIF/344-440
E7AYJ6_YERE1/355-449
E7B0Q4_YERE1/219-314
E7B6M0_YERE1/134-229
E7B6P8_YERE1/282-377
E7BFU6_NEIMW/293-387
E7BI28_NEIMW/503-596
E7BIM2_NEIMW/314-409
E7C1M3_9GAMM/295-392
E7C1P7_9GAMM/290-387
E7C1T5_9GAMM/292-389
E7C266_9GAMM/108-205
E7C2D0_9GAMM/314-411
E7C2G1_9DELT/111-206
E7C2I1_9RHIZ/503-600
E7C379_9GAMM/27-124
E7C404_9GAMM/333-430
E7C4W5_9GAMM/1-83
E7C553_9RHIZ/503-600
E7C5N6_9RHIZ/503-600
E7C601_9GAMM/380-477
E7C639_9RHIZ/2-54
E7C7C0_9GAMM/309-406
E7C7J1_9GAMM/402-499
E7C7R6_9GAMM/243-340
E7C855_9GAMM/417-514
E7C8H3_9PROT/292-389
E7C8J7_9GAMM/309-406
E7C8M8_9GAMM/350-447
E7C9V0_9RICK/312-407
E7C9Z0_9RICK/317-414
E7CA61_9RICK/58-155
E7CGN0_BACTU/189-286
E7D102_9GAMM/261-362
E7EYZ0_DANRE/9-108
E7FVK4_ERYRH/299-416
E7FVK6_ERYRH/299-416
E7FWY4_ERYRH/396-496
E7FWY5_ERYRH/398-505
E7FX69_ERYRH/285-394
E7FX70_ERYRH/344-452
E7FYJ4_9HELI/157-247
E7FZF6_9HELI/223-320
E7FZY2_9HELI/321-415
E7G0G8_9HELI/157-247
E7G0G9_9HELI/165-262
E7G2L5_9HELI/321-415
E7G3C3_9HELI/157-247
E7G454_9HELI/165-262
E7G455_9HELI/171-261
E7G4H4_9HELI/238-335
E7G826_9FIRM/78-187
E7GB27_9FIRM/101-199
E7GD08_9FIRM/105-186
E7GLW6_CLOSY/137-251
E7GP88_CLOSY/265-377
E7GPA3_CLOSY/300-395
E7GTE5_CLOSY/154-252
E7H0V9_9BURK/319-414
E7H2X7_9BURK/173-268
E7H3T3_9BURK/254-352
E7HDX8_ECOLX/315-409
E7HFC9_ECOLX/227-322
E7HFS0_ECOLX/143-238
E7HLP4_ECOLX/312-407
E7HRW0_ECOLX/143-238
E7HWQ2_ECOLX/327-421
E7HZ08_ECOLX/227-322
E7I2A8_ECOLX/312-407
E7I563_ECOLX/312-407
E7I7V0_ECOLX/327-421
E7I9X3_ECOLX/227-322
E7IKJ7_ECOLX/312-407
E7ILI6_ECOLX/277-372
E7ILX6_ECOLX/8-103
E7INS3_ECOLX/315-409
E7J0B3_ECOLX/312-407
E7J7T5_ECOLX/277-372
E7J879_ECOLX/143-238
E7JAF8_ECOLX/315-409
E7JK99_ECOLX/315-409
E7JLW1_ECOLX/143-238
E7JM65_ECOLX/277-372
E7JSG5_ECOLX/312-407
E7JY42_SHISO/1-72
E7K026_SHISO/227-322
E7K0M3_SHISO/315-409
E7K5M6_SHISO/312-407
E7M2N8_9BACL/328-421
E7M631_9BACL/203-297
E7M755_9BACL/317-418
E7M7C5_9BACL/65-166
E7M8F6_9BACL/184-290
E7MFU0_STAAU/73-185
E7MFY9_STAAU/214-315
E7MHQ6_STAAU/1713-1814
E7MIN6_STAAU/1142-1238
E7MIY5_STAAU/78-179
E7MNC6_9FIRM/399-495
E7MR16_9FIRM/300-417
E7MRY2_STAAU/78-179
E7MUY2_STAAU/1713-1814
E7MVH7_STAAU/150-259
E7MX34_STAAU/1187-1281
E7MYC0_STAAU/214-315
E7N4A2_9FIRM/271-366
E7N565_9FIRM/237-333
E7N7P1_9ACTO/14-109
E7NBS2_9ACTO/77-198
E7NDG2_9ACTO/264-368
E7NDQ2_9ACTO/334-432
E7NPT9_TREPH/202-297
E7NR91_TREPH/204-299
E7NS43_TREPH/189-284
E7NW14_TREPH/40-144
E7NWX0_TREPH/305-400
E7NX10_TREPH/204-299
E7NXL7_TREPH/234-330
E7NZE4_PSESG/373-468
E7P0W7_PSESG/332-429
E7P8U4_PSESG/186-281
E7P975_PSESG/133-228
E7PCQ6_PSESG/176-279
E7PER8_PSESG/332-429
E7PFJ2_PSESG/373-468
E7PG66_PSESG/176-279
E7PKZ5_PSESG/133-228
E7PLH8_PSESG/186-281
E7QML7_9EURY/1-49
E7QSB4_9EURY/213-323
E7RCH5_9BACL/334-438
E7RD72_9BACL/323-427
E7RE33_9BACL/371-475
E7RLP6_9BACT/110-206
E7RNF6_9BACT/435-522
E7RQK6_9BACT/248-343
E7RQK6_9BACT/75-182
E7RS03_9BACT/12-82
E7RU50_9BURK/327-424
E7RVQ3_9BURK/218-313
E7RYR0_9BURK/144-239
E7S603_STRAG/480-567
E7S6I5_STRAG/407-496
E7S799_STRAG/47-150
E7SGK7_SHIDY/293-387
E7SHF1_SHIDY/143-238
E7SP05_SHIDY/312-407
E7SPB3_SHIDY/261-356
E7SS10_SHIBO/312-407
E7ST99_SHIBO/143-238
E7SWZ2_SHIBO/277-372
E7SZ62_SHIBO/319-413
E7T6B1_SHIFL/312-407
E7T8Y9_SHIFL/319-413
E7T9X1_SHIFL/261-356
E7TCZ5_SHIFL/143-238
E7TTE1_ECO57/319-413
E7TWJ4_ECO57/143-238
E7TXH0_ECO57/277-372
E7TYQ0_ECO57/312-407
E7U7Y6_ECOLX/277-372
E7U888_ECOLX/143-238
E7U9R6_ECOLX/312-407
E7UB61_ECOLX/319-413
E7UD66_ECOLX/277-372
E7UDJ6_ECOLX/143-238
E7UGM7_ECOLX/319-413
E7URI6_ECOLX/312-407
E7UT18_SALTY/327-421
E7UV84_SALTY/217-312
E7UVJ7_SALTY/142-237
E7UZL7_SALTY/311-406
E7V6N7_SALMO/311-406
E7VCE8_SALMO/275-370
E7VDN6_SALMO/121-216
E7VEL8_SALMO/144-239
E7VGC9_SALMO/327-421
E7VHD0_SALMO/275-370
E7VIA9_SALMO/144-239
E7VNI1_SALMO/327-421
E7VR02_SALMO/311-406
E7VRR7_SALMO/121-216
E7VUF2_SALMO/311-406
E7VVH3_SALMO/121-216
E7VW04_SALMO/327-421
E7VYL1_SALMO/275-370
E7VYR9_SALMO/144-239
E7W5H7_SALMO/327-421
E7W643_SALMO/121-216
E7W938_SALMO/217-312
E7WAJ5_SALMO/144-239
E7WFV5_SALMO/311-406
E7WI85_SALMO/327-421
E7WKS0_SALMO/144-239
E7WL31_SALMO/275-370
E7WMR1_SALMO/311-406
E7WP19_SALMO/121-216
E7WUF1_SALMO/311-406
E7X024_SALMO/121-216
E7X0X9_SALMO/275-370
E7X188_SALMO/144-239
E7X1S2_SALMO/327-421
E7X5L9_SALMO/327-421
E7XC99_SALMO/311-406
E7XEP6_SALMO/275-370
E7XF01_SALMO/144-239
E7XGK3_SALMO/144-239
E7XIS0_SALMO/275-370
E7XPK8_SALMO/121-216
E7XR49_SALMO/311-406
E7XRX0_SALMO/327-421
E7XTN1_SALMO/275-370
E7XWF6_SALMO/121-216
E7Y024_SALMO/327-421
E7Y0Y9_SALMO/311-406
E7Y385_SALMO/144-239
E7YA06_SALMO/311-406
E7YBT5_SALMO/275-370
E7YE26_SALMO/144-239
E7YFW3_SALMO/327-421
E7YGD8_SALMO/121-216
E7YIQ1_SALMO/327-421
E7YKS6_SALMO/311-406
E7YP41_SALMO/121-216
E7YPG4_SALMO/275-370
E7YST3_SALMO/144-239
E7YYS2_SALMO/275-370
E7Z064_SALMO/144-239
E7Z1K6_SALMO/121-216
E7Z242_SALMO/311-406
E7Z3E9_SALMO/327-421
E7Z900_SALMO/144-239
E7ZA84_SALMO/121-216
E7ZB08_SALMO/275-370
E7ZBL8_SALMO/311-406
E7ZDQ2_SALMO/327-421
E7ZI99_SALMO/121-216
E7ZIW7_SALMO/327-421
E7ZJ61_SALMO/311-406
E7ZKS7_SALMO/275-370
E7ZMW0_SALMO/144-239
E7ZWW2_SALMO/121-216
E7ZX86_SALMO/327-421
E7ZXU3_SALMO/275-370
E7ZY53_SALMO/144-239
E8A432_SALMO/311-406
E8A7F5_SALMO/311-406
E8A877_SALMO/121-216
E8ABG3_SALMO/275-370
E8AC06_SALMO/144-239
E8ACX2_SALMO/327-421
E8AHZ8_SALMO/144-239
E8AK97_SALMO/327-421
E8AL28_SALMO/311-406
E8ASZ4_SALMO/121-216
E8ATH0_SALMO/275-370
E8AWI7_SALMO/311-406
E8AXV4_SALMO/144-239
E8B0Y7_SALMO/275-370
E8B555_SALMO/121-216
E8B5D7_SALMO/327-421
E8B7T3_SALMO/275-370
E8BAR5_SALMO/311-406
E8BDJ2_SALMO/327-421
E8BHV1_SALMO/144-239
E8BIJ3_SALMO/121-216
E8BM26_SALMO/311-406
E8BR99_SALMO/144-239
E8BRP3_SALMO/275-370
E8BT49_SALMO/121-216
E8BVP5_SALMO/327-421
E8C084_SALMO/144-239
E8C1C8_SALMO/311-406
E8C3R0_SALMO/327-421
E8C4I6_SALMO/121-216
E8C718_SALMO/275-370
E8CCR5_SALMO/144-239
E8CE82_SALMO/121-216
E8CHN6_SALMO/311-406
E8CIC1_SALMO/327-421
E8CJE3_SALMO/217-312
E8CNZ5_SALMO/311-406
E8CQF2_SALMO/121-216
E8CS59_SALMO/275-370
E8CSI9_SALMO/327-421
E8CVC9_SALMO/144-239
E8CZG1_SALMO/144-239
E8D4X7_SALMO/275-370
E8D5J7_SALMO/121-216
E8D5X1_SALMO/327-421
E8D736_SALMO/311-406
E8DEQ2_SALMO/275-370
E8DHQ1_SALMO/327-421
E8DIJ8_SALMO/144-239
E8DK98_SALMO/311-406
E8DKD8_SALMO/121-216
E8DQW5_SALMO/311-406
E8DSE8_SALMO/275-370
E8DTP7_SALMO/144-239
E8DXZ6_SALMO/121-216
E8DYC2_SALMO/327-421
E8E1K1_SALMO/311-406
E8E451_SALMO/275-370
E8E4G0_SALMO/144-239
E8E675_SALMO/327-421
E8E8C0_SALMO/121-216
E8EAS9_SALMO/311-406
E8EEP7_SALMO/275-370
E8EF06_SALMO/144-239
E8EKH6_SALMO/121-216
E8EKV2_SALMO/327-421
E8EM58_SALMO/311-406
E8ENW4_SALMO/327-421
E8EPR6_SALMO/144-239
E8ERP1_SALMO/121-216
E8EXA2_SALMO/275-370
E8F175_SALMO/327-421
E8F328_SALMO/275-370
E8F715_SALMO/144-239
E8F7W1_SALMO/311-406
E8F9P7_SALMO/121-216
E8FDG9_SALMO/311-406
E8FE00_SALMO/144-239
E8FK41_SALMO/275-370
E8FKH2_SALMO/327-421
E8FL96_SALMO/121-216
E8FSE4_SALMO/121-216
E8FT18_SALMO/275-370
E8FTE4_SALMO/327-421
E8FVM3_SALMO/144-239
E8FYJ5_SALMO/311-406
E8G2A8_SALMO/275-370
E8G3I7_SALMO/144-239
E8G519_SALMO/327-421
E8G5T6_SALMO/121-216
E8GA78_SALMO/311-406
E8GDY2_SALMO/121-216
E8GEW6_SALMO/144-239
E8GGF3_SALMO/311-406
E8GMH7_SALMO/327-421
E8GMX9_SALMO/275-370
E8GTV9_SALMO/275-370
E8GZI1_SALMO/144-239
E8H030_SALMO/311-406
E8H0B0_SALMO/327-421
E8H190_SALMO/121-216
E8H364_ECO57/312-407
E8H5L8_ECO57/143-238
E8H636_ECO57/277-372
E8H8F8_ECO57/319-413
E8HGI0_ECOLX/312-407
E8HJL3_ECOLX/277-372
E8HJY5_ECOLX/143-238
E8HM49_ECOLX/319-413
E8HVW7_ECOLX/312-407
E8HYM5_ECOLX/277-372
E8HYZ7_ECOLX/143-238
E8I189_ECOLX/319-413
E8I972_ECOLX/312-407
E8IC89_ECOLX/277-372
E8ICG3_ECOLX/143-238
E8IFA7_ECOLX/319-413
E8IQI9_ECOLX/277-372
E8IQW1_ECOLX/143-238
E8IT71_ECOLX/319-413
E8J0J7_ECOLX/312-407
E8J2F5_ECO57/312-407
E8J535_ECO57/277-372
E8J5F8_ECO57/143-238
E8J7R9_ECO57/319-413
E8JGM3_9ACTO/130-232
E8JL20_9ACTO/320-419
E8JLM2_9ACTO/60-153
E8KFN4_9PAST/310-405
E8KGB4_9PAST/379-474
E8KHL5_9PAST/300-395
E8KY93_9RHIZ/328-432
E8KZ56_9RHIZ/387-482
E8L2K4_9RHIZ/536-633
E8L3T3_9RHIZ/426-522
E8LB43_9FIRM/210-305
E8LC08_9FIRM/281-376
E8LGV1_9FIRM/327-422
E8LHR3_9GAMM/449-544
E8LL34_9GAMM/309-404
E8LLW9_9GAMM/194-289
E8LP16_9VIBR/237-332
E8LQT7_9VIBR/277-372
E8LR20_9VIBR/293-388
E8LSP1_9VIBR/171-267
E8LU67_9VIBR/160-256
E8LVM0_9VIBR/203-298
E8LXN0_9VIBR/274-369
E8M1T9_9VIBR/293-388
E8M1Z5_9VIBR/210-305
E8M4E1_9VIBR/293-388
E8M786_9VIBR/174-270
E8M8V1_9VIBR/277-372
E8MB15_9VIBR/81-192
E8MDF6_9VIBR/288-383
E8MJ53_BIFL2/120-215
E8MU28_BIFL1/120-215
E8MYJ1_ANATU/199-255
E8MYJ3_ANATU/133-243
E8N242_ANATU/193-296
E8N2H1_ANATU/301-398
E8N2R9_ANATU/201-311
E8N305_ANATU/285-384
E8N3F7_ANATU/269-365
E8N481_ANATU/368-472
E8N5F3_ANATU/361-456
E8N989_MICTS/136-237
E8NDH1_MICTS/58-149
E8NGG5_MICTS/370-468
E8NGQ6_MICTS/388-490
E8NJE1_SALET/327-421
E8NNX0_SALET/311-406
E8NSD0_SALET/271-366
E8NTD3_SALET/144-239
E8NYU3_YERPH/40-163
E8NZP4_YERPH/310-405
E8P029_YERPH/231-326
E8P350_YERPH/40-163
E8P353_YERPH/40-163
E8P5B0_YERPH/350-444
E8P8K9_ACIB1/175-270
E8PA78_ACIB1/147-242
E8PFV0_ACIB1/127-222
E8PGL6_ACIB1/71-173
E8PKM0_THESS/296-392
E8PKR5_THESS/216-311
E8PLX8_THESS/331-426
E8PQK6_THESS/89-209
E8PZJ3_ECOLW/277-372
E8Q5S9_BLOVB/193-288
E8Q717_BLOVB/330-425
E8QEX4_HELP7/163-260
E8QEX5_HELP7/167-264
E8QFQ9_HELP7/303-393
E8QGI5_HELP7/260-356
E8QKT7_HELP4/163-260
E8QKT8_HELP4/167-264
E8QLG5_HELP4/260-356
E8QM54_HELP4/303-393
E8QN82_HELPR/163-260
E8QN83_HELPR/167-264
E8QNZ7_HELPR/257-353
E8QPN6_HELPR/303-393
E8QRV1_HELPW/303-393
E8QUX6_HELPW/163-260
E8QUX7_HELPW/166-263
E8QVM8_HELPW/259-355
E8RFJ4_9DELT/284-379
E8RGS8_9DELT/345-440
E8RL88_9CAUL/303-398
E8RNL7_9CAUL/262-363
E8RQ71_9CAUL/276-370
E8RSC1_9CAUL/271-366
E8RTA2_9CAUL/91-198
E8RUK9_9CAUL/193-289
E8RW71_MICSL/168-261
E8RXM4_MICSL/50-149
E8RXX4_MICSL/69-183
E8S4B3_MICSL/87-196
E8S5M4_MICSL/258-371
E8S8Q9_MICSL/77-172
E8S9J3_MICSL/116-211
E8S9J4_MICSL/146-244
E8SCC1_MICSL/60-160
E8SFY2_STAPH/66-164
E8SHW1_STAPH/1509-1610
E8SLW5_NEIGO/293-387
E8SMZ8_NEIGO/275-370
E8SQ89_NEIGO/500-593
E8SUY5_GEOS2/204-312
E8SW74_GEOS2/321-426
E8SY33_GEOS2/111-210
E8T1I9_GEOS2/152-248
E8T211_THEA1/375-483
E8T4R5_THEA1/242-345
E8T501_THEA1/169-264
E8T6L2_THEA1/189-284
E8TAN0_MESCW/533-630
E8TGB7_MESCW/325-420
E8TKC2_MESCW/399-495
E8TLZ5_MESCW/330-433
E8TPP0_MESCW/220-332
E8TPV3_MESCW/473-570
E8TXK3_ALIDB/198-293
E8TYV6_ALIDB/321-416
E8TZ60_ALIDB/175-270
E8U4Q5_DEIML/79-178
E8U6E4_DEIML/69-168
E8U8S3_DEIML/347-440
E8U9Y2_DEIML/259-354
E8UAE1_DEIML/401-484
E8UE95_TAYEM/129-224
E8UEF0_TAYEM/199-294
E8UFR9_TAYEM/431-526
E8URM6_THEBF/175-273
E8US74_THEBF/256-351
E8UT87_THEBF/214-309
E8UTD1_THEBF/350-445
E8UUD0_THEBF/138-234
E8UUP7_THEBF/198-293
E8UW26_THEBF/279-374
E8UWX1_TERSS/354-449
E8UXX6_TERSS/219-314
E8VD91_BACST/117-216
E8VFV2_BACST/163-257
E8VK74_BACST/202-310
E8VKT4_VIBVU/198-293
E8VLC8_VIBVU/295-390
E8VQR2_VIBVU/165-261
E8VRR5_VIBVU/274-369
E8VXT8_VIBVU/295-391
E8VXY8_VIBVU/83-184
E8W068_STRFA/431-525
E8W3U9_STRFA/55-153
E8W521_STRFA/154-252
E8W7B1_STRFA/312-410
E8W8N1_STRFA/313-409
E8W8S6_STRFA/239-335
E8W9H6_STRFA/191-289
E8WG93_STRFA/126-229
E8WHU4_GEOS8/115-210
E8WIH3_GEOS8/57-155
E8WMW8_GEOS8/300-395
E8WR26_GEOS8/318-413
E8WUN6_GEOS8/50-145
E8WYH7_ACISM/229-324
E8X9F7_SALT4/311-406
E8X9K9_SALT4/144-239
E8XG19_SALT4/327-421
E8XL53_SALT4/275-370
E8XN14_RAHSY/316-411
E8XNF5_RAHSY/342-436
E8XVU9_RAHSY/99-194
E8XYR9_RAHSY/238-333
E8Y547_ECOKO/312-407
E8Y6I1_ECOKO/143-238
E8Y865_ECOKO/277-372
E8YB20_ECOKO/319-413
E8YFJ6_9BURK/56-179
E8YKI1_9BURK/140-235
E8YPN6_9BURK/213-308
E8YT10_9BURK/177-272
E8YTE4_9BURK/229-324
E8YVH6_9BURK/206-301
E8YW08_9BURK/178-273
E8ZMS9_CLOB0/133-234
E8ZRA2_CLOB0/157-253
E8ZRC2_CLOB0/211-306
E9A0L8_SALET/311-406
E9A5Y8_SALET/144-239
E9A686_SALET/275-370
E9A820_SALET/327-421
E9CKF5_9ENTR/216-311
E9CL10_9ENTR/339-434
E9CN15_9ENTR/312-407
E9HQ80_DAPPU/63-135
E9LUJ4_9VIRU/389-498
E9RMH2_LACRE/429-538
E9RSC8_9FIRM/155-266
E9RY35_9FIRM/157-255
E9RYT9_9FIRM/281-376
E9S123_TREDE/234-330
E9S1Q0_TREDE/207-302
E9S242_TREDE/140-235
E9S2A2_TREDE/263-358
E9S3J3_TREDE/200-295
E9S447_TREDE/199-294
E9SB99_RUMAL/132-231
E9SF97_RUMAL/232-338
E9SGZ7_RUMAL/428-539
E9SGZ9_RUMAL/443-552
E9SKJ6_CLOSY/265-377
E9SKL1_CLOSY/300-395
E9SKZ7_CLOSY/137-251
E9SPT0_CLOSY/673-767
E9STM0_CLOSY/154-252
E9SVR4_COREQ/106-202
E9SW58_COREQ/178-274
E9SYD1_COREQ/80-175
E9T515_COREQ/161-257
E9T5I7_COREQ/221-317
E9TCS0_ECOLX/327-421
E9THQ0_ECOLX/291-386
E9TJN6_ECOLX/8-103
E9TKJ9_ECOLX/227-322
E9TPX4_ECOLX/227-322
E9TXE9_ECOLX/291-386
E9TY40_ECOLX/327-421
E9U0Q9_ECOLX/8-103
E9UAX5_ECOLX/327-421
E9UDI7_ECOLX/291-386
E9UHV5_ECOLX/227-322
E9UI61_ECOLX/8-103
E9UQL3_9ACTO/257-361
E9US76_9ACTO/255-359
E9UU97_9ACTO/318-416
E9UVR1_9ACTO/255-359
E9UVV8_9ACTO/22-118
E9V1Z9_9ACTO/89-185
E9V7K9_ECOLX/312-407
E9V9U0_ECOLX/143-238
E9VAW2_ECOLX/277-372
E9VEE4_ECOLX/327-421
E9VM79_ECOLX/143-238
E9VMT0_ECOLX/277-372
E9VPT3_ECOLX/312-407
E9VU50_ECOLX/327-421
E9VXW3_ECOLX/277-372
E9VY89_ECOLX/143-238
E9W0G9_ECOLX/312-407
E9W8X8_ECOLX/327-421
E9WFR1_ECOLX/312-407
E9WJ18_ECOLX/143-238
E9WJD4_ECOLX/277-372
E9WLS8_ECOLX/327-421
E9WUB5_ECOLX/143-238
E9WUP2_ECOLX/277-372
E9WX44_ECOLX/312-407
E9WZZ5_ECOLX/327-421
E9X2U0_ECOLX/312-407
E9X7H7_ECOLX/143-238
E9X7V2_ECOLX/277-372
E9XEB0_ECOLX/327-421
E9XH89_ECOLX/143-238
E9XHB6_ECOLX/277-372
E9XIY8_ECOLX/312-407
E9XSI0_ECOLX/327-421
E9XSZ4_ECOLX/121-216
E9XZZ3_ECOLX/312-407
E9Y3C3_ECOLX/143-238
E9Y3M9_ECOLX/277-372
E9Y5Q5_ECOLX/327-421
E9YCK9_ECOLX/312-407
E9YFA6_ECOLX/143-238
E9YFL2_ECOLX/277-372
E9YGB6_ECOLX/327-421
E9YP49_ECOLX/312-407
E9YTG2_ECOLX/277-372
E9YTV8_ECOLX/143-238
E9YW22_ECOLX/327-421
E9Z279_ECOLX/127-222
E9Z3P4_ESCFE/144-239
E9Z7S0_ESCFE/312-407
E9ZCA5_ESCFE/327-421
E9ZDQ8_ESCFE/278-373
E9ZH59_MYCTU/220-316
E9ZMX7_MYCTU/64-163
E9ZQM0_MYCTU/274-369
E9ZSK6_NEIME/293-387
E9ZTM8_NEIME/314-409
E9ZU11_NEIME/503-596
E9ZYA3_NEIME/293-387
E9ZZ94_NEIME/314-409
E9ZZN6_NEIME/503-596
F0A3H5_NEIME/293-387
F0A563_NEIME/498-591
F0A8H6_NEIME/234-329
F0A9A1_NEIME/293-387
F0AAD5_NEIME/314-409
F0AAN9_NEIME/498-591
F0AEZ9_NEIME/293-387
F0AG63_NEIME/314-409
F0AGJ5_NEIME/503-596
F0AKM8_NEIME/293-387
F0ALY0_NEIME/252-347
F0AMH5_NEIME/498-591
F0AR44_NEIME/293-387
F0AS91_NEIME/314-409
F0ASL4_NEIME/498-591
F0AX08_NEIME/293-387
F0AY11_NEIME/209-304
F0AYD5_NEIME/503-596
F0B2I1_NEIME/293-387
F0B3Q4_NEIME/314-409
F0B448_NEIME/503-596
F0B8B8_9XANT/162-268
F0BB31_9XANT/81-180
F0BCK2_9XANT/185-280
F0BCP9_9XANT/303-398
F0BDQ2_9XANT/156-251
F0BFU8_9XANT/32-140
F0BHL6_9XANT/325-421
F0BKQ9_9XANT/175-271
F0BM15_9XANT/325-421
F0BNP8_9XANT/202-297
F0BNR7_9XANT/59-158
F0BPC6_9XANT/174-280
F0BQG7_9XANT/309-404
F0BR69_9XANT/176-272
F0BUI5_9XANT/259-364
F0BV11_9XANT/120-228
F0BXC2_9XANT/157-252
F0C150_9XANT/69-168
F0C1B0_9XANT/202-297
F0C1B8_9XANT/325-421
F0C365_9XANT/130-236
F0CAI6_9XANT/311-406
F0CBM2_9XANT/175-271
F0CCF8_9XANT/25-133
F0CDP2_9XANT/155-250
F0D3Z1_STAAU/78-179
F0D467_STAAU/214-315
F0D798_STAAU/1186-1280
F0D7J4_STAAU/1705-1806
F0D8E3_STAAU/152-259
F0DAH7_STAAU/78-179
F0DAZ5_STAAU/214-315
F0DDP1_STAAU/1705-1806
F0DFM9_STAAU/1186-1280
F0DFS5_STAAU/152-259
F0DHH2_9FIRM/371-466
F0DHI2_9FIRM/279-374
F0DI93_9FIRM/277-372
F0DLI2_9FIRM/149-244
F0DLK8_9FIRM/133-231
F0DNE6_9FIRM/350-445
F0DPA7_9FIRM/158-252
F0DPZ6_9FIRM/453-548
F0DQZ1_9FIRM/136-231
F0DR64_9FIRM/203-298
F0DS11_9FIRM/276-371
F0DSM0_9FIRM/167-265
F0DTI2_9FIRM/279-374
F0DWC7_9FIRM/301-396
F0DXY5_9PSED/333-430
F0E4D0_9PSED/171-266
F0E7K5_9PSED/174-277
F0E907_9PSED/336-431
F0EC44_9PSED/36-131
F0EF99_ENTCA/399-499
F0EGG2_ENTCA/379-479
F0EHN4_ENTCA/255-352
F0EKK4_ENTCA/342-436
F0EMY2_ENTCA/74-200
F0EQ03_ENTCA/340-435
F0EQK0_HAEPA/310-405
F0ER37_HAEPA/303-398
F0EV77_HAEPA/362-458
F0EY09_9NEIS/324-417
F0EZ85_9NEIS/301-390
F0F2Q9_9NEIS/306-403
F0F351_9BACT/108-204
F0F4G8_9BACT/563-651
F0FAX8_9BACT/35-108
F0FZ09_9BURK/110-205
F0G434_9BURK/10-106
F0GCG4_9BURK/91-189
F0GD88_9BURK/1-79
F0GFV8_9BURK/42-109
F0GKG2_9BURK/218-308
F0H9B2_9BACT/108-204
F0H9Y3_9BACT/35-110
F0HAB1_9BACT/567-655
F0HB95_9FIRM/270-375
F0HBB5_9FIRM/129-230
F0HBG3_9FIRM/369-464
F0HCU4_9FIRM/361-456
F0HF37_9FIRM/154-254
F0HHT0_9FIRM/201-309
F0HTH0_LACDL/101-216
F0I3U6_STRSA/425-511
F0ICD3_9FLAO/315-408
F0ICV6_9FLAO/279-374
F0ID76_9FLAO/186-282
F0IE90_9FLAO/148-193
F0IE90_9FLAO/70-143
F0IGD1_9FLAO/200-296
F0J674_ACIMA/283-381
F0JEA6_DESDE/337-432
F0JFN5_DESDE/265-360
F0JGK3_DESDE/200-295
F0JJW0_DESDE/192-287
F0JJW1_DESDE/194-289
F0JM41_ESCFE/312-407
F0JPC5_ESCFE/139-234
F0JS84_ESCFE/278-373
F0JW45_ESCFE/293-387
F0K2R0_LACD2/101-216
F0K5C5_CLOAE/140-243
F0KCL4_CLOAE/166-261
F0KHC0_ACICP/127-222
F0KI36_ACICP/71-173
F0KI85_ACICP/166-261
F0KJW9_ACICP/174-269
F0KSF7_YERE3/123-218
F0KTN4_YERE3/282-377
F0KZB8_YERE3/219-314
F0L027_YERE3/355-449
F0L4R1_9RHIZ/348-452
F0L5R7_9RHIZ/460-556
F0L6M2_9RHIZ/328-423
F0LET0_9RHIZ/509-606
F0LNQ9_VIBFU/290-384
F0LTN4_VIBFU/294-389
F0LWF4_VIBFU/211-306
F0LYT4_VIBFU/166-262
F0LZC7_VIBFU/266-361
F0M1T1_ARTPP/173-269
F0M496_ARTPP/259-362
F0M776_ARTPP/76-170
F0M7E1_ARTPP/377-478
F0MDH8_NEIMG/314-409
F0MFP2_NEIMG/293-387
F0MI79_NEIMG/503-596
F0ML47_NEIMH/314-409
F0MQ19_NEIMM/293-387
F0MQS0_NEIMM/314-409
F0MRI5_NEIMM/503-596
F0MXK4_NEIMP/503-596
F0MYC8_NEIMP/314-409
F0MZA0_NEIMP/293-387
F0N0M0_NEIMO/314-409
F0N1B8_NEIMO/503-596
F0N421_NEIMO/293-387
F0N7M6_NEIMN/503-596
F0N880_NEIMN/314-409
F0NAR3_NEIMN/293-387
F0NER9_SULIR/21-123
F0NK29_SULIH/21-123
F0NSJ7_LACHH/88-202
F0NXW5_WEEVC/209-304
F0P082_WEEVC/152-248
F0P0Y7_WEEVC/136-182
F0P0Y7_WEEVC/59-129
F0P2L9_WEEVC/456-548
F0P463_STAPE/66-164
F0PIY7_BACT0/151-257
F0PJM5_BACT0/276-380
F0PPS1_BACT0/202-310
F0PU71_BACT0/112-211
F0PUM0_BACT0/313-417
F0PVN5_BACT0/45-145
F0PYZ3_BACT0/146-241
F0PZV7_BACT0/258-362
F0Q2X5_ACIAP/197-292
F0Q3F0_ACIAP/323-418
F0Q450_ACIAP/187-282
F0QCM1_ACIAP/207-302
F0QJI7_ACIBD/147-242
F0QJZ8_ACIBD/127-222
F0QK33_ACIBD/392-518
F0QKY4_ACIBD/71-173
F0QN01_ACIBD/175-270
F0QZ06_BACSH/181-277
F0QZ41_BACSH/199-294
F0R0Y0_BACSH/109-205
F0R116_BACSH/284-382
F0R2E9_BACSH/334-425
F0R2S3_BACSH/48-118
F0R7F7_BACSH/72-165
F0R7G7_BACSH/48-134
F0R7H1_BACSH/196-286
F0R8E9_BACSH/205-302
F0R8F3_BACSH/45-131
F0R8G2_BACSH/102-195
F0R967_BACSH/99-192
F0RBR2_CELLC/201-297
F0REV4_CELLC/281-376
F0RFB5_CELLC/132-171
F0RFB5_CELLC/48-118
F0RFE2_CELLC/93-199
F0RHD2_CELLC/186-282
F0RIK1_CELLC/308-402
F0RIU1_DEIPM/77-175
F0RM40_DEIPM/242-337
F0RN25_DEIPM/472-563
F0RXF1_SPHGB/135-244
F0RYW5_SPHGB/271-368
F0S0L2_DESTD/235-338
F0S1Y2_DESTD/143-238
F0S3F2_DESTD/187-282
F0S3T8_DESTD/371-482
F0S4P2_PEDSD/187-283
F0S509_PEDSD/199-294
F0SA04_PEDSD/139-179
F0SA04_PEDSD/56-127
F0SBW4_PEDSD/320-412
F0SUZ4_SYNGF/401-497
F0SVH7_SYNGF/149-244
F0SYH8_SYNGF/368-463
F0SZG8_SYNGF/161-261
F0T0W8_SYNGF/193-288
F0T232_SYNGF/139-249
F0T284_SYNGF/278-373
F0TFA1_LACA3/92-188
F0TFC7_LACA3/427-532
F0TLW3_RIEAR/175-270
F0Y178_9STRA/76-184
F0YUL8_9CLOT/267-362
F0Z1K9_9CLOT/136-248
F0Z2D2_9CLOT/145-243
F0Z3M4_9CLOT/247-362
F1L558_ASCSU/54-160
F1NEF7_CHICK/215-313
F1NEF7_CHICK/65-163
F1NXC3_CHICK/215-312
F1NXC3_CHICK/65-163
F1RHA9_PIG/50-146
F1TC55_9CLOT/191-286
F1TDS5_9CLOT/157-257
F1TE89_9CLOT/190-287
F1TGU3_9CLOT/275-370
F1TH01_9CLOT/194-300
F1THY2_9CLOT/188-303
F1TID4_9CLOT/177-272
F1TPX6_PROAC/61-154
F1TWN4_PROAC/61-154
F1U314_PROAC/1-89
F1UAG4_PROAC/61-154
F1UJS4_PROAC/61-154
F1UMX5_PROAC/61-154
F1V0K9_PROAC/61-154
F1V504_PROAC/61-154
F1VFB2_PROAC/61-154
F1VJ37_PROAC/61-154
F1VRT0_MORCA/222-315
F1VTZ8_9BURK/351-446
F1W0E5_9BURK/241-336
F1W0W9_9BURK/312-409
F1W9A3_MORCA/224-317
F1WFC8_MORCA/222-315
F1WQV4_MORCA/222-315
F1WVY2_MORCA/222-315
F1WZ08_MORCA/224-317
F1X4U0_MORCA/224-317
F1X947_MORCA/224-317
F1XFZ4_MORCA/224-317
F1XRM3_ECO57/312-407
F1XV04_ECO57/143-238
F1XVE3_ECO57/277-372
F1XXT0_ECO57/319-413
F1Y477_ECO57/312-407
F1Y4T1_ECO57/277-372
F1Y570_ECO57/143-238
F1Y9L2_ECO57/319-413
F1YEC3_9ACTO/88-184
F1YIB8_9ACTO/57-156
F1YKL1_9ACTO/186-288
F1YSP9_9PROT/391-484
F1YYX7_9STRE/414-500
F1Z3V0_9SPHN/53-148
F1Z5N3_9SPHN/184-282
F1Z5W5_9SPHN/414-509
F1Z5X6_9SPHN/284-379
F1Z5Y1_9SPHN/314-405
F1Z602_9SPHN/145-241
F1ZDS8_9SPHN/109-204
F1ZER4_ECOLX/127-222
F1ZIC9_ECOLX/312-407
F1ZLE5_ECOLX/277-372
F1ZLV2_ECOLX/143-238
F1ZP41_ECOLX/319-413
F1ZRY9_THEET/175-273
F1ZTB7_THEET/289-384
F1ZW04_THEET/198-293
F1ZW95_THEET/203-298
F1ZXD6_THEET/350-445
F1ZY19_THEET/138-234
F2A0L6_THEET/1-25
F2A5I2_RHIET/501-599
F2ABD2_RHIET/356-461
F2ABR8_RHIET/301-396
F2AGV0_RHIET/436-532
F2AIE5_RHIET/55-157
F2B9B8_9NEIS/299-393
F2BB33_9NEIS/219-314
F2BEN1_9NEIS/355-448
F2BG40_9NEIS/131-226
F2BV44_9FIRM/283-378
F2BWZ8_9FIRM/194-289
F2BYR6_HAEAE/346-442
F2BZD1_HAEAE/303-398
F2BZX4_HAEAE/116-211
F2CNJ1_STRSA/412-502
F2CNJ1_STRSA/755-865
F2ES42_PANAN/269-364
F2EW45_PANAN/294-389
F2EXM4_PANAN/347-441
F2F2Y9_9BACL/324-428
F2F353_9BACL/389-484
F2F3Z1_9BACL/113-211
F2F916_9BACL/209-317
F2F964_9BACL/158-266
F2FCA3_SALDU/290-385
F2FCS9_SALDU/327-421
F2FHS4_SALDU/275-370
F2FIT1_SALDU/144-239
F2FTP4_SALGL/311-406
F2FU09_SALGL/327-421
F2FX50_SALGL/275-370
F2FY22_SALGL/144-239
F2G2J9_ALTMD/305-400
F2G7B4_ALTMD/287-382
F2G8B9_ALTMD/186-281
F2GAT8_ALTMD/180-290
F2GC60_ALTMD/199-294
F2GD10_ALTMD/190-285
F2GG41_MYCTU/274-369
F2GHX7_MYCTU/220-316
F2GPA6_MYCTU/64-163
F2GSU9_BRUME/329-433
F2GSX2_BRUME/507-604
F2GT58_BRUME/426-523
F2GUE7_BRUME/330-426
F2GZ61_BRUME/449-556
F2H0D1_BACTU/202-310
F2H1W8_BACTU/314-418
F2H214_BACTU/45-145
F2H3S5_BACTU/112-211
F2H6G0_BACTU/26-133
F2H8U1_BACTU/146-241
F2H912_BACTU/274-378
F2HFD9_BACTU/201-298
F2HFU7_BACTU/34-144
F2HH30_BACTU/265-369
F2HNQ8_LACLA/807-905
F2HRK9_BRUME/329-433
F2HRN3_BRUME/507-604
F2HU44_BRUME/426-523
F2HW14_BRUME/227-323
F2HZS6_BRUME/449-556
F2I0C8_9RICK/164-260
F2I385_9RICK/299-396
F2IAB1_9FLAO/123-219
F2IG02_9FLAO/332-430
F2ILN3_VIBCH/282-376
F2IP75_VIBCH/211-306
F2IPS9_VIBCH/297-392
F2IS94_VIBCH/281-376
F2IXG1_9PROT/328-423
F2IZ11_9PROT/323-419
F2J345_9PROT/512-609
F2J6T8_9PROT/321-425
F2J8W2_HELPY/163-260
F2J8W3_HELPY/168-265
F2J9K3_HELPY/260-356
F2JAT5_HELPY/303-393
F2JEH9_HELPY/260-356
F2JES8_HELPY/303-393
F2JG61_HELPY/163-260
F2JG62_HELPY/168-265
F2JJN7_9FIRM/68-196
F2JKQ2_9FIRM/495-591
F2JP64_9FIRM/76-176
F2JSE1_9FIRM/280-375
F2JT75_9FIRM/164-273
F2JUD3_9GAMM/277-371
F2JUP1_9GAMM/187-282
F2JWR5_9GAMM/333-428
F2K0S4_9GAMM/298-395
F2K8F8_PSEBR/169-264
F2KB68_PSEBR/174-276
F2KBE9_PSEBR/327-422
F2KDV0_PSEBR/1-59
F2KM10_PSEBR/300-397
F2KUP6_9BACT/567-655
F2KWK5_9BACT/91-187
F2KZD1_9BACT/35-110
F2L9T4_BURGA/130-225
F2LCP4_BURGA/208-303
F2LDH7_BURGA/267-365
F2LLP8_BURGA/87-183
F2LNF8_BURGA/154-249
F2LTH7_9DELT/332-427
F2LWF2_9DELT/288-376
F2LZZ6_LACAM/92-188
F2M011_LACAM/21-111
F2MLZ7_LACCA/391-467
F2MUT1_PSEST/317-412
F2MWH9_PSEST/174-278
F2MYL0_PSEST/169-264
F2MZM6_PSEST/329-426
F2MZQ1_PSEST/210-305
F2N268_PSEST/158-262
F2N580_PSEST/170-265
F2NEB6_9DELT/52-167
F2NGL9_9DELT/314-409
F2NKN2_9DEIN/88-216
F2NMZ8_9DEIN/236-331
F2NQ21_9DEIN/203-298
F2NQN1_9DEIN/286-382
F2NQS4_9DEIN/289-387
F2NTL9_9SPIO/233-328
F2NUB6_9SPIO/188-289
F2NV81_9SPIO/43-152
F2NV93_9SPIO/302-397
F2NVL6_9SPIO/218-313
F2NVX8_9SPIO/194-290
F2NW82_9SPIO/187-282
F2NWI0_9SPIO/234-330
F2NYD7_9SPIO/984-1092
F2NYE3_9SPIO/153-261
F2P6Q5_PHOMO/321-416
F2P8H4_PHOMO/91-198
F2PB22_PHOMO/165-260
F2PBE8_PHOMO/306-401
F2PC22_PHOMO/166-262
F2PCC3_PHOMO/217-312
F2PCZ4_PHOMO/300-395
F2R5I4_9ACTO/36-133
F2R7Z1_9ACTO/147-245
F2R947_9ACTO/119-222
F2RBP4_9ACTO/303-411
F2REK0_9ACTO/141-268
F2REM6_9ACTO/272-368
F2RG24_9ACTO/221-319
F2RHL1_9ACTO/222-320
F2RIW3_9ACTO/362-460
F2RK27_9ACTO/449-543
F2RLR8_9ACTO/53-151
F2UUP2_ACTVI/65-160
F2UV12_ACTVI/76-200
F2UVB1_ACTVI/511-614
F2V0D2_ACTVI/334-432
F2V7W7_MYCTU/274-369
F2V8D1_MYCTU/64-163
F2VB98_MYCTU/220-316
LASA_PSEAE/274-370
LECT2_BOVIN/51-147
LECT2_HUMAN/51-148
LECT2_MOUSE/51-148
LPPB_HAEIN/303-398
LPPB_HAESO/243-337
LSTP_STASI/277-378
LSTP_STAST/264-365
LYTH_BACSU/202-310
LYTM_STAA8/208-309
LYTM_STAAC/208-309
LYTM_STAAM/208-309
LYTM_STAAN/208-309
LYTM_STAAR/208-309
LYTM_STAAS/208-309
LYTM_STAAW/208-309
MIM1_CHICK/215-313
MIM1_CHICK/65-163
NLPD_BUCAI/228-323
NLPD_ECOLI/277-372
NLPD_PSEAE/195-290
NLPD_SALDU/275-370
NLPD_SALTI/271-366
NLPD_SALTY/275-370
NLPD_SHIFL/277-372
NLPD_YEREN/1-90
O03937_9CAUD/1255-1353
O08251_RHIME/411-507
O25247_HELPY/257-353
O25446_HELPY/303-393
O26068_HELPY/167-264
O26069_HELPY/163-260
O50513_STRCO/141-239
O51262_BORBU/232-329
O51270_BORBU/199-296
O51277_BORBU/316-412
O51702_BORBU/195-290
O51803_VIBCH/53-148
O52606_RALSO/75-169
O54308_STRSZ/43-146
O64046_BPSPB/1578-1674
O66890_AQUAE/245-341
O67629_AQUAE/307-402
O67634_AQUAE/87-182
O67878_AQUAE/156-251
O69910_STRCO/85-182
O80055_9CAUD/412-506
O83088_TREPA/234-330
O83190_TREPA/266-361
O83458_TREPA/240-335
O83700_TREPA/42-137
O83704_TREPA/205-300
O83836_TREPA/445-540
O85407_COXBU/68-130
P70868_BARBA/293-396
P71560_MYCTU/220-316
P72225_PSEPU/5-100
P73214_SYNY3/283-383
P73559_SYNY3/137-238
P74517_SYNY3/610-707
P74602_SYNY3/162-209
P74602_SYNY3/98-161
P96114_THEMA/45-121
PRLB_ACHLY/238-330
PRLB_LYSEN/41-134
Q01AU7_OSTTA/189-330
Q01PB4_SOLUE/157-272
Q020V0_SOLUE/184-280
Q022S2_SOLUE/161-256
Q026E4_SOLUE/98-206
Q028M6_SOLUE/320-415
Q02DF7_PSEAB/49-148
Q02DZ9_PSEAB/174-278
Q02EN3_PSEAB/325-420
Q02F94_PSEAB/129-224
Q02H36_PSEAB/201-296
Q02L18_PSEAB/274-370
Q02R95_PSEAB/195-290
Q02RU1_PSEAB/178-273
Q02T99_PSEAB/306-403
Q02XR7_LACLS/819-917
Q02ZE0_LACLS/869-967
Q03FH3_PEDPA/1199-1301
Q03G12_PEDPA/418-526
Q03RF2_LACBA/1489-1595
Q04P06_LEPBJ/238-333
Q04PD0_LEPBJ/205-300
Q04PI1_LEPBJ/51-158
Q04RB9_LEPBJ/141-238
Q04RG5_LEPBJ/234-331
Q04SX3_LEPBJ/190-285
Q04TT1_LEPBJ/259-356
Q04TY9_LEPBJ/53-153
Q04VA8_LEPBJ/151-258
Q04VH4_LEPBJ/125-215
Q04VQ5_LEPBJ/262-356
Q04W03_LEPBJ/217-314
Q04WD9_LEPBJ/235-330
Q04XA2_LEPBL/235-330
Q04XG9_LEPBL/217-314
Q04XR6_LEPBL/262-356
Q04Y00_LEPBL/125-215
Q04Y67_LEPBL/151-258
Q04ZN6_LEPBL/53-153
Q050Z7_LEPBL/190-285
Q052W3_LEPBL/259-356
Q053B2_LEPBL/234-331
Q053G2_LEPBL/141-238
Q055U4_LEPBL/51-158
Q055Z5_LEPBL/205-300
Q056M7_LEPBL/238-333
Q05SU0_9SYNE/233-329
Q05WL6_9SYNE/196-296
Q05WT4_9SYNE/22-115
Q05YF9_9SYNE/133-229
Q05YU1_9SYNE/164-264
Q066X2_9SYNE/231-327
Q06GF2_9NOCA/28-138
Q07IH5_RHOP5/531-628
Q07MC2_RHOP5/346-441
Q07MG6_RHOP5/404-523
Q07N41_RHOP5/356-452
Q07V05_RHOP5/334-437
Q07VW7_SHEFN/277-372
Q07WJ2_SHEFN/195-290
Q07YV3_SHEFN/376-471
Q080M0_SHEFN/300-395
Q083Y9_SHEFN/188-284
Q086A3_SHEFN/207-302
Q08PG1_STIAD/239-334
Q08QW3_STIAD/85-182
Q08RD2_STIAD/83-192
Q08SL0_STIAD/193-288
Q08WS0_STIAD/170-271
Q08YA0_STIAD/151-246
Q092I1_STIAD/249-346
Q095Z3_STIAD/86-196
Q098V0_STIAD/188-233
Q09BU9_STIAD/170-265
Q09CM8_STIAD/207-302
Q0A5H8_ALHEH/304-398
Q0A7L7_ALHEH/158-254
Q0AB17_ALHEH/172-268
Q0ABJ6_ALHEH/369-466
Q0ADP3_NITEC/226-321
Q0AFU4_NITEC/304-401
Q0AHK4_NITEC/324-419
Q0AK06_NITEC/83-180
Q0AKW6_MARMM/301-395
Q0AMQ4_MARMM/542-641
Q0AMS0_MARMM/161-267
Q0ANE4_MARMM/222-318
Q0AQ41_MARMM/305-400
Q0ARY8_MARMM/341-438
Q0AS14_MARMM/203-300
Q0ATV2_SYNWW/204-299
Q0AU43_SYNWW/346-441
Q0AUA9_SYNWW/183-278
Q0AWI5_SYNWW/99-186
Q0B0A6_SYNWW/279-374
Q0B5B7_BURCM/196-294
Q0B8E0_BURCM/175-270
Q0BAI0_BURCM/138-234
Q0BEV8_BURCM/193-288
Q0BFJ7_BURCM/258-356
Q0BGG3_BURCM/128-223
Q0BRE1_GRABC/361-460
Q0BWR1_HYPNA/243-352
Q0BXA8_HYPNA/312-403
Q0BXY4_HYPNA/115-211
Q0BYX6_HYPNA/297-392
Q0C4I1_HYPNA/308-405
Q0C4I2_HYPNA/304-401
Q0EXN4_9PROT/303-401
Q0EZS4_9PROT/203-298
Q0F0B9_9PROT/169-264
Q0F1E6_9PROT/285-381
Q0F2K5_9PROT/166-262
Q0F8M8_9RHOB/268-360
Q0FAK5_9RHOB/339-434
Q0FEM9_9RHOB/422-529
Q0FP79_9RHOB/309-404
Q0FTN2_9RHOB/313-405
Q0FU55_9RHOB/314-411
Q0FVJ7_9RHOB/255-362
Q0FZN7_9RHIZ/334-430
Q0G0I5_9RHIZ/507-604
Q0G112_9RHIZ/59-179
Q0G1K9_9RHIZ/484-588
Q0G700_9RHIZ/313-408
Q0GBT3_9CAUD/628-728
Q0HE89_SHESM/195-290
Q0HG65_SHESM/330-425
Q0HHE8_SHESM/303-398
Q0HI30_SHESM/186-282
Q0HL65_SHESM/196-291
Q0HNJ9_SHESM/50-150
Q0HQ94_SHESR/50-150
Q0HSF8_SHESR/355-450
Q0HTQ2_SHESR/303-398
Q0HUC7_SHESR/186-282
Q0HXG3_SHESR/196-291
Q0HZQ9_SHESR/195-290
Q0I0Q7_SHESR/277-372
Q0I4B0_HAES1/329-425
Q0I4E0_HAES1/310-405
Q0I5H5_HAES1/188-283
Q0I6D6_SYNS3/89-188
Q0I8B0_SYNS3/183-280
Q0IAJ0_SYNS3/227-323
Q0K145_CUPNH/79-177
Q0K952_CUPNH/185-279
Q0KCG0_CUPNH/137-228
Q0KDE5_CUPNH/299-395
Q0KED2_CUPNH/324-420
Q0P8Y1_CAMJE/300-390
Q0P921_CAMJE/166-261
Q0P941_CAMJE/237-333
Q0P9G7_CAMJE/161-258
Q0PC06_CAMJE/334-429
Q0PH56_NEIGO/1018-1122
Q0PJ42_BACTU/146-241
Q0RDQ3_FRAAA/230-324
Q0RUV4_RHOSR/87-197
Q0RWA2_RHOSR/84-180
Q0RWW5_RHOSR/94-194
Q0RX09_RHOSR/160-264
Q0RYA6_RHOSR/80-185
Q0RZ33_RHOSR/52-156
Q0RZW8_RHOSR/381-485
Q0S286_RHOSR/58-155
Q0S356_RHOSR/276-386
Q0S535_RHOSR/241-337
Q0SEG1_RHOSR/146-242
Q0SFB5_RHOSR/241-356
Q0SGZ6_RHOSR/145-241
Q0SM94_BORAP/195-290
Q0SNP9_BORAP/316-412
Q0SNQ6_BORAP/195-292
Q0SNR5_BORAP/232-329
Q0SPT9_CLOPS/250-345
Q0SR00_CLOPS/142-245
Q0SR46_CLOPS/179-269
Q0SSK4_CLOPS/331-426
Q0SWH5_CLOPS/300-395
Q0SYE1_SHIF8/319-413
Q0T116_SHIF8/143-238
Q0T1H3_SHIF8/277-372
Q0T3V0_SHIF8/312-407
Q0TBJ3_ECOL5/327-421
Q0TDY6_ECOL5/143-238
Q0TEB7_ECOL5/277-372
Q0TGX6_ECOL5/312-407
Q0TM38_CLOP1/250-345
Q0TNC9_CLOP1/142-245
Q0TNH7_CLOP1/179-269
Q0TPY9_CLOP1/341-436
Q0TQS3_CLOP1/913-1009
Q0TUN5_CLOP1/300-395
Q0VM75_ALCBS/281-375
Q0VML9_ALCBS/166-262
Q0VQC9_ALCBS/151-246
Q0VRZ4_ALCBS/206-301
Q0VSN5_ALCBS/297-394
Q0WF94_YERPE/289-384
Q0WKN1_YERPE/350-444
Q0YRK1_9CHLB/406-500
Q0YTH9_9CHLB/174-273
Q0YU11_9CHLB/137-232
Q10UV1_TRIEI/128-235
Q10W26_TRIEI/876-986
Q10Z71_TRIEI/497-596
Q10ZF6_TRIEI/90-201
Q111R6_TRIEI/88-208
Q116P3_TRIEI/186-285
Q119T5_TRIEI/195-292
Q119V0_TRIEI/716-813
Q11CQ2_MESSB/304-407
Q11E10_MESSB/503-600
Q11HD1_MESSB/311-407
Q11HE3_MESSB/314-409
Q11TV6_CYTH3/142-186
Q11TV6_CYTH3/64-130
Q11U70_CYTH3/173-269
Q11Z49_CYTH3/313-405
Q124P2_POLSJ/319-414
Q128R9_POLSJ/216-311
Q12FA9_POLSJ/198-293
Q12HV4_SHEDO/279-374
Q12KD6_SHEDO/336-431
Q12KX5_SHEDO/286-385
Q12L92_SHEDO/295-390
Q12LL8_SHEDO/166-262
Q12PY7_SHEDO/209-304
Q12RG0_SHEDO/376-474
Q12SB9_SHEDO/195-290
Q131C8_RHOPS/526-623
Q136I0_RHOPS/375-471
Q137K6_RHOPS/373-489
Q137R2_RHOPS/350-445
Q13DN4_RHOPS/354-457
Q13NN6_BURXL/159-254
Q13NR7_BURXL/225-320
Q13PV9_BURXL/220-315
Q13Q58_BURXL/152-247
Q13W82_BURXL/136-231
Q13Z70_BURXL/209-304
Q15P25_PSEA6/170-265
Q15PS6_PSEA6/263-357
Q15Q24_PSEA6/197-292
Q15QF6_PSEA6/166-262
Q15V78_PSEA6/145-255
Q15YJ6_PSEA6/303-398
Q162E5_ROSDO/434-541
Q163U1_ROSDO/303-395
Q164S2_ROSDO/338-433
Q17XE7_HELAH/261-357
Q17Y04_HELAH/298-388
Q17YY6_HELAH/166-263
Q17YY7_HELAH/163-260
Q18CL5_CLOD6/118-217
Q19NG7_ECOK1/121-216
Q19ZL8_9CAUD/18-123
Q1A0Q2_9CAUD/25-130
Q1ATA6_RUBXD/439-556
Q1AXU7_RUBXD/153-270
Q1B3V1_MYCSS/248-344
Q1BAI3_MYCSS/47-146
Q1BGY3_BURCA/194-289
Q1BKJ2_BURCA/308-406
Q1BM17_BURCA/139-235
Q1BNZ5_BURCA/185-280
Q1BWF8_BURCA/254-352
Q1BXB0_BURCA/131-226
Q1C281_YERPA/356-450
Q1C473_YERPA/231-326
Q1C810_YERPA/310-405
Q1C9Y4_YERPA/40-163
Q1C9Y7_YERPA/17-140
Q1CBA7_YERPA/40-163
Q1CD16_YERPN/356-450
Q1CET8_YERPN/40-163
Q1CGP6_YERPN/17-140
Q1CGP9_YERPN/40-163
Q1CJG1_YERPN/310-405
Q1CLR1_YERPN/231-326
Q1CR62_HELPH/163-260
Q1CR63_HELPH/166-263
Q1CTC0_HELPH/303-393
Q1CU25_HELPH/257-353
Q1CX54_MYXXD/160-267
Q1D057_MYXXD/280-377
Q1D0E0_MYXXD/294-389
Q1D1H5_MYXXD/203-298
Q1D403_MYXXD/206-301
Q1D6H6_MYXXD/249-350
Q1D8U3_MYXXD/207-302
Q1DAL9_MYXXD/227-322
Q1DBI2_MYXXD/65-166
Q1DCD3_MYXXD/201-296
Q1G9Y2_LACDA/101-203
Q1GFP0_SILST/328-421
Q1GHP4_SILST/337-432
Q1GLV7_SILST/429-536
Q1GNG1_SPHAL/197-294
Q1GPH9_SPHAL/366-461
Q1GR31_SPHAL/113-208
Q1GSB4_SPHAL/208-315
Q1GVM6_SPHAL/309-400
Q1GX71_SPHAL/276-371
Q1GXC4_METFK/309-406
Q1GZ35_METFK/185-280
Q1GZ81_METFK/324-419
Q1H094_METFK/229-324
Q1I2Q8_PSEE4/174-277
Q1I5K3_PSEE4/171-266
Q1I656_PSEE4/159-254
Q1IFY5_PSEE4/358-455
Q1IG63_PSEE4/331-426
Q1IHF8_ACIBL/190-285
Q1IW63_DEIGD/66-165
Q1IXE3_DEIGD/81-182
Q1IY73_DEIGD/262-357
Q1IYA7_DEIGD/420-517
Q1IZD2_DEIGD/346-439
Q1J2E3_DEIGD/229-326
Q1JXK8_DESAC/287-384
Q1JYK6_DESAC/148-244
Q1K2Q4_DESAC/185-280
Q1K2V1_DESAC/294-386
Q1K4A5_DESAC/310-405
Q1LIN5_RALME/190-285
Q1LLI1_RALME/194-288
Q1LPK3_RALME/142-232
Q1LRC4_RALME/325-421
Q1LTS8_BAUCH/306-399
Q1MA66_RHIL3/345-450
Q1MBB6_RHIL3/507-605
Q1MG42_RHIL3/330-425
Q1MHL9_RHIL3/441-537
Q1MPV3_LAWIP/198-293
Q1MQ85_LAWIP/302-399
Q1MR52_LAWIP/84-179
Q1MRB5_LAWIP/188-283
Q1MRE4_LAWIP/321-416
Q1MXQ3_9GAMM/286-383
Q1MZP1_9GAMM/185-280
Q1N0J2_9GAMM/166-261
Q1N1K1_9GAMM/169-264
Q1N4E5_9GAMM/281-376
Q1N4W0_9GAMM/131-226
Q1N9T8_9SPHN/314-404
Q1NAU3_9SPHN/233-329
Q1NB99_9SPHN/371-466
Q1NDL3_9SPHN/14-122
Q1NE61_9SPHN/269-364
Q1NEL5_9SPHN/174-272
Q1NFN6_9SPHN/109-204
Q1NIC1_9DELT/185-280
Q1NLR9_9DELT/178-273
Q1NNX5_9DELT/185-280
Q1NSB9_9DELT/286-383
Q1NSU1_9DELT/185-280
Q1NUT6_9DELT/346-441
Q1Q3B1_9BACT/147-243
Q1Q5R7_9BACT/49-164
Q1Q8L2_PSYCK/93-191
Q1QD09_PSYCK/168-264
Q1QKX0_NITHX/347-442
Q1QL02_NITHX/399-518
Q1QMD8_NITHX/346-442
Q1QQE9_NITHX/536-633
Q1QQT3_NITHX/352-455
Q1QU79_CHRSD/265-360
Q1QWI8_CHRSD/187-281
Q1QYG8_CHRSD/402-498
Q1R1J8_CHRSD/285-380
Q1R4X8_ECOUT/327-421
Q1R7G6_ECOUT/151-246
Q1R7V0_ECOUT/277-372
Q1RAS8_ECOUT/312-407
Q1RI46_RICBR/311-408
Q1RJV6_RICBR/163-252
Q1RK45_RICBR/179-274
Q1V1T3_PELUB/299-396
Q1V2Q2_PELUB/163-259
Q1V4R1_VIBAL/280-375
Q1V4Y1_VIBAL/242-337
Q1V5M6_VIBAL/207-302
Q1V5V2_VIBAL/173-269
Q1V7W1_VIBAL/285-380
Q1V990_VIBAL/290-385
Q1VB32_VIBAL/181-276
Q1VG40_VIBAL/168-264
Q1VQQ0_9FLAO/152-192
Q1VQQ0_9FLAO/70-140
Q1VT55_9FLAO/201-296
Q1VUE4_9FLAO/301-395
Q1VVY9_9FLAO/184-293
Q1VXX0_9FLAO/187-283
Q1VXZ6_9FLAO/283-378
Q1VYN9_9FLAO/92-198
Q1VZI6_9FLAO/53-164
Q1WRX9_LACS1/821-929
Q1YHE2_MOBAS/522-619
Q1YIQ0_MOBAS/338-434
Q1YKA8_MOBAS/441-545
Q1YMS6_MOBAS/84-204
Q1YNK6_MOBAS/356-451
Q1YR91_9GAMM/177-273
Q1YSC4_9GAMM/209-304
Q1YSS0_9GAMM/122-213
Q1YUN7_9GAMM/282-376
Q1YVL3_9GAMM/297-392
Q1YWC1_PHOPR/287-381
Q1Z1B1_PHOPR/285-380
Q1Z1C9_PHOPR/79-174
Q1Z335_PHOPR/169-265
Q1Z489_PHOPR/204-299
Q1Z5N2_PHOPR/318-413
Q1ZDV3_9GAMM/202-297
Q1ZEK4_9GAMM/306-400
Q1ZFT8_9GAMM/208-303
Q1ZHY1_9GAMM/305-400
Q1ZJY4_PHOAS/166-262
Q1ZLP5_PHOAS/332-426
Q1ZMI2_PHOAS/265-360
Q1ZN98_PHOAS/182-277
Q1ZP30_PHOAS/322-417
Q1ZT84_PHOAS/91-198
Q1ZTX1_PHOAS/298-393
Q20JW9_9BACT/394-490
Q20YI7_RHOPB/539-636
Q21241_CAEEL/194-303
Q213N9_RHOPB/346-441
Q213S8_RHOPB/400-519
Q214W3_RHOPB/361-457
Q21CZ6_RHOPB/331-434
Q21L71_SACD2/171-267
Q21LB5_SACD2/158-253
Q21LT0_SACD2/309-404
Q21MG2_SACD2/206-301
Q21NH2_SACD2/272-367
Q21UD0_RHOFD/198-293
Q21UR1_RHOFD/190-285
Q220S6_RHOFD/327-422
Q24ML7_DESHY/126-221
Q24MQ4_DESHY/69-168
Q24MU0_DESHY/283-378
Q24NQ9_DESHY/173-269
Q24PQ3_DESHY/342-437
Q24SD6_DESHY/203-298
Q24SN2_DESHY/145-240
Q24X48_DESHY/340-435
Q24X78_DESHY/160-260
Q24XP6_DESHY/1-34
Q252G9_DESHY/401-497
Q26EW4_FLABB/135-175
Q26EW4_FLABB/53-123
Q26FE3_FLABB/199-298
Q26GF6_FLABB/275-370
Q26H37_FLABB/185-281
Q26HB4_FLABB/80-186
Q26HD9_FLABB/302-394
Q26HF5_FLABB/194-292
Q28PB6_JANSC/339-434
Q28TI0_JANSC/276-368
Q2B1S1_9BACI/110-218
Q2B663_9BACI/59-160
Q2B6H3_9BACI/156-251
Q2B765_9BACI/349-453
Q2B8T3_9BACI/110-227
Q2BCN6_9BACI/390-486
Q2BFY3_9BACI/117-216
Q2BHE7_9GAMM/307-404
Q2BHW9_9GAMM/278-372
Q2BK60_9GAMM/181-276
Q2BKC2_9GAMM/180-277
Q2BKZ8_9GAMM/314-409
Q2BQW1_9GAMM/196-291
Q2BXM0_9GAMM/307-401
Q2C119_9GAMM/192-287
Q2C245_9GAMM/303-398
Q2C3C4_9GAMM/91-199
Q2C578_9GAMM/322-417
Q2C7Q7_9GAMM/166-262
Q2C805_9GAMM/275-370
Q2CAR1_9RHOB/305-397
Q2CB45_9RHOB/59-176
Q2CD30_9RHOB/328-423
Q2CD53_9RHOB/257-366
Q2FET0_STAA3/150-259
Q2FFE7_STAA3/1142-1238
Q2FGT8_STAA3/1705-1806
Q2FJZ4_STAA3/208-309
Q2FK57_STAA3/74-175
Q2FW53_STAA8/150-259
Q2FWU3_STAA8/1187-1281
Q2FYC8_STAA8/1705-1806
Q2G1F1_STAA8/74-175
Q2G3I1_NOVAD/117-212
Q2GA29_NOVAD/147-243
Q2GC05_NOVAD/173-271
Q2GCA0_NOVAD/382-477
Q2GCB3_NOVAD/269-364
Q2GCB8_NOVAD/317-408
Q2GHA8_EHRCR/99-196
Q2GLB1_ANAPZ/107-210
Q2IEZ6_ANADE/167-262
Q2IFS7_ANADE/252-352
Q2INR4_ANADE/271-366
Q2INX7_ANADE/204-299
Q2INZ5_ANADE/191-286
Q2IQB8_ANADE/304-399
Q2IQP2_ANADE/129-224
Q2IS77_RHOP2/525-622
Q2IVQ5_RHOP2/348-443
Q2IVV1_RHOP2/371-487
Q2IWH2_RHOP2/371-467
Q2J3J2_RHOP2/344-447
Q2J708_FRASC/66-160
Q2JHM8_SYNJB/152-278
Q2JKD6_SYNJB/293-388
Q2JKL3_SYNJB/437-534
Q2JP43_SYNJB/193-291
Q2JSH0_SYNJA/217-315
Q2JTF5_SYNJA/428-525
Q2JU38_SYNJA/293-388
Q2JUC4_SYNJA/181-294
Q2K2W6_RHIEC/345-450
Q2K3T5_RHIEC/501-599
Q2K7Z2_RHIEC/298-393
Q2K964_RHIEC/428-524
Q2KV12_BORA1/324-421
Q2KVH7_BORA1/203-298
Q2KW27_BORA1/181-276
Q2KWN4_BORA1/148-243
Q2L010_BORA1/181-276
Q2L0A2_BORA1/427-522
Q2LSN6_SYNAS/337-432
Q2LUT5_SYNAS/222-317
Q2LX94_SYNAS/282-379
Q2N6F1_ERYLH/327-417
Q2N6F5_ERYLH/257-352
Q2N6H1_ERYLH/372-467
Q2N6Q9_ERYLH/206-303
Q2N6Y3_ERYLH/113-208
Q2N7M7_ERYLH/52-164
Q2NAZ8_ERYLH/114-222
Q2NDM9_ERYLH/155-251
Q2NQW2_SODGM/332-426
Q2NTI6_SODGM/313-408
Q2NVM0_SODGM/260-355
Q2NX99_XANOM/309-404
Q2NZC6_XANOM/202-297
Q2P1L7_XANOM/155-250
Q2P2E0_XANOM/175-271
Q2P4Q7_XANOM/132-239
Q2P5X6_XANOM/94-193
Q2P6K0_XANOM/119-227
Q2P893_XANOM/325-421
Q2PY20_9BACT/200-297
Q2RFT5_MOOTA/376-470
Q2RFV6_MOOTA/195-291
Q2RFY4_MOOTA/146-244
Q2RL11_MOOTA/142-234
Q2RLP0_MOOTA/241-335
Q2RLV8_MOOTA/278-373
Q2RT77_RHORT/352-447
Q2RTH8_RHORT/357-453
Q2RTT5_RHORT/82-200
Q2RV11_RHORT/381-478
Q2RWC1_RHORT/393-490
Q2RX37_RHORT/307-404
Q2S0K8_SALRD/216-315
Q2S258_SALRD/309-405
Q2S312_SALRD/241-336
Q2S439_SALRD/157-253
Q2S5D4_SALRD/243-349
Q2S706_HAHCH/50-145
Q2S8S6_HAHCH/164-273
Q2S8Y8_HAHCH/324-421
Q2SA00_HAHCH/207-302
Q2SBS8_HAHCH/174-270
Q2SE71_HAHCH/231-329
Q2SHP3_HAHCH/238-333
Q2SKW1_HAHCH/185-280
Q2SLB8_HAHCH/316-411
Q2SMA8_HAHCH/286-380
Q2SUY4_BURTA/193-288
Q2SVT1_BURTA/332-430
Q2SWF3_BURTA/190-285
Q2T471_BURTA/183-283
Q2T4Q1_BURTA/84-179
Q2T5A2_BURTA/279-374
Q2T7L6_BURTA/176-272
Q2UZF9_9ACTO/124-227
Q2VNG5_METAI/327-423
Q2W0F4_MAGSA/317-412
Q2W4A3_MAGSA/245-341
Q2W8W9_MAGSA/313-410
Q2WAL7_MAGSA/399-492
Q2WAN8_MAGSA/188-284
Q2Y646_NITMU/202-297
Q2Y9Z8_NITMU/296-391
Q2YBK9_NITMU/318-415
Q2YBR6_NITMU/256-351
Q2YLB6_BRUA2/449-556
Q2YLJ2_BRUA2/329-433
Q2YLK9_BRUA2/507-604
Q2YN16_BRUA2/426-523
Q2YNM3_BRUA2/325-421
Q2YV19_STAAB/74-175
Q2YV98_STAAB/208-309
Q2Z0C2_9PROT/299-396
Q30Q86_SULDN/167-264
Q30SG4_SULDN/312-403
Q30ST1_SULDN/308-403
Q30TF8_SULDN/177-272
Q30TN0_SULDN/238-335
Q30US0_DESDG/295-392
Q30WJ8_DESDG/276-371
Q30Z96_DESDG/213-308
Q30ZM0_DESDG/321-416
Q312B1_DESDG/266-361
Q316V2_DESDG/199-294
Q31G74_THICR/137-233
Q31HH9_THICR/172-269
Q31IS5_THICR/290-386
Q31LW4_SYNE7/175-274
Q31QN9_SYNE7/486-583
Q31RE3_SYNE7/205-306
Q31RZ9_SYNE7/73-184
Q31V08_SHIBS/327-421
Q31WD4_SHIBS/151-246
Q31XA4_SHIBS/261-356
Q322F0_SHIBS/312-407
Q329P1_SHIDS/327-421
Q32CI8_SHIDS/277-372
Q32HA5_SHIDS/291-386
Q38K92_LACRE/351-459
Q390R4_BURS3/305-403
Q393S7_BURS3/139-235
Q397K3_BURS3/182-277
Q39FQ0_BURS3/192-287
Q39GQ6_BURS3/253-351
Q39HL0_BURS3/131-226
Q39R97_GEOMG/48-148
Q39UJ1_GEOMG/294-389
Q39V12_GEOMG/103-225
Q39VD1_GEOMG/46-142
Q39VZ0_GEOMG/108-203
Q3A0A7_PELCD/314-409
Q3A1P6_PELCD/287-384
Q3A244_PELCD/222-317
Q3A3Y9_PELCD/289-380
Q3A4I6_PELCD/178-285
Q3A4N2_PELCD/178-274
Q3A8W6_CARHZ/114-209
Q3ADS2_CARHZ/81-181
Q3AF61_CARHZ/119-208
Q3AFP3_CARHZ/272-367
Q3AG72_SYNSC/22-116
Q3AK02_SYNSC/244-340
Q3AM16_SYNSC/150-250
Q3AR33_CHLCH/404-498
Q3AU69_CHLCH/200-295
Q3AWJ1_SYNS9/196-296
Q3AXS4_SYNS9/253-349
Q3B1A6_PELLD/179-278
Q3B2D1_PELLD/125-220
Q3B5D6_PELLD/366-460
Q3B696_PELLD/302-399
Q3BNC1_XANC5/325-421
Q3BPU5_XANC5/120-228
Q3BQQ4_XANC5/174-280
Q3BR10_XANC5/101-200
Q3BSH2_XANC5/176-272
Q3BUS1_XANC5/157-252
Q3BXE4_XANC5/202-297
Q3BYD6_XANC5/259-364
Q3BZQ7_XANC5/309-404
Q3C071_XANC5/44-140
Q3D3V0_STRAG/47-150
Q3D4Y5_STRAG/6-109
Q3D5C0_STRAG/2-69
Q3D8H0_STRAG/47-150
Q3DFK8_STRAG/47-150
Q3DL71_STRAG/47-150
Q3DQE0_STRAG/47-150
Q3DSY8_STRAG/23-126
Q3ELV2_BACTI/112-211
Q3EN59_BACTI/146-241
Q3EQK6_BACTI/152-258
Q3EQW9_BACTI/274-375
Q3ET65_BACTI/22-128
Q3EUK8_BACTI/59-167
Q3EVD6_BACTI/54-158
Q3F136_BACTI/72-179
Q3F181_BACTI/265-369
Q3F1A8_BACTI/99-206
Q3IDD0_PSEHT/174-269
Q3IET2_PSEHT/281-376
Q3IGG6_PSEHT/164-260
Q3IIE5_PSEHT/273-373
Q3ILK0_PSEHT/301-396
Q3ISE5_NATPD/26-129
Q3IZB9_RHOS4/253-361
Q3J249_RHOS4/341-436
Q3J3D2_RHOS4/302-394
Q3J798_NITOC/210-305
Q3J8F5_NITOC/169-265
Q3JCM4_NITOC/334-431
Q3JCZ1_NITOC/156-251
Q3JFF1_BURP1/210-305
Q3JGK8_BURP1/183-283
Q3JKB9_BURP1/238-334
Q3JRP2_BURP1/190-285
Q3JSK3_BURP1/345-443
Q3JTJ1_BURP1/194-289
Q3K3Z6_STRA1/47-150
Q3K4F8_PSEPF/174-276
Q3K5W8_PSEPF/363-460
Q3K7C4_PSEPF/169-264
Q3KH82_PSEPF/191-286
Q3KJI0_PSEPF/331-426
Q3L938_RHOE4/84-186
Q3L9Q1_RHOE4/151-247
Q3L9Z6_RHOE4/94-198
Q3M148_ANAVT/110-205
Q3M3B0_ANAVT/204-303
Q3M3T3_ANAVT/76-173
Q3M883_ANAVT/645-742
Q3MAF9_ANAVT/188-289
Q3MCG9_ANAVT/81-192
Q3MD96_ANAVT/401-500
Q3MGS7_ANAVT/301-396
Q3QZ28_XYLFA/275-370
Q3QZV3_XYLFA/148-237
Q3R036_XYLFA/164-271
Q3R0K0_XYLFA/334-429
Q3R0T8_XYLFA/320-416
Q3R2R8_XYLFA/181-277
Q3R5Y7_XYLFA/253-348
Q3R7E3_XYLFA/248-343
Q3R7I6_XYLFA/146-235
Q3R7J4_XYLFA/164-271
Q3RB20_XYLFA/181-277
Q3REB9_XYLFA/320-416
Q3REW5_XYLFA/181-277
Q3RFV4_XYLFA/334-429
Q3RGF9_XYLFA/253-348
Q3RGK4_XYLFA/146-235
Q3RGL2_XYLFA/164-271
Q3SGA4_THIDA/312-407
Q3SKJ1_THIDA/206-301
Q3SLJ9_THIDA/299-396
Q3SRQ8_NITWN/350-446
Q3SS09_NITWN/346-441
Q3SV57_NITWN/538-635
Q3SVH6_NITWN/333-436
Q3Y0Z8_ENTFC/278-388
Q3YRG8_EHRCJ/97-194
Q3YVX8_SHISS/327-421
Q3YY04_SHISS/143-238
Q3YYC0_SHISS/277-372
Q3Z2L4_SHISS/291-386
Q40JX9_EHRCH/99-196
Q468B5_METBF/47-169
Q46MC3_CUPPJ/352-448
Q46ZH3_CUPPJ/186-280
Q473I2_CUPPJ/143-234
Q475S6_CUPPJ/325-421
Q47AB3_DECAR/177-272
Q47AE9_DECAR/169-264
Q47D26_DECAR/202-297
Q47IG5_DECAR/375-470
Q47S54_THEFY/84-178
Q47V02_COLP3/354-449
Q47VR9_COLP3/194-289
Q47VY1_COLP3/311-406
Q481E0_COLP3/182-278
Q486M5_COLP3/162-271
Q487E3_COLP3/181-276
Q48BQ1_PSE14/176-279
Q48C86_PSE14/373-468
Q48F89_PSE14/186-281
Q48LY4_PSE14/170-265
Q48NN4_PSE14/332-429
Q492L2_BLOPB/324-419
Q493M7_BLOPB/215-310
Q49WQ3_STAS1/156-263
Q4A0H0_STAS1/75-176
Q4BUK1_CROWT/146-192
Q4BUK1_CROWT/81-143
Q4BX41_CROWT/316-413
Q4C0X6_CROWT/328-427
Q4C220_CROWT/579-676
Q4C8G4_CROWT/74-171
Q4CAF4_CROWT/212-313
Q4E757_9RICK/175-272
Q4EA01_9RICK/1-93
Q4EAX2_9RICK/94-191
Q4EIL0_LISMO/329-432
Q4ERX2_LISMO/329-432
Q4FD00_9ENTE/3-114
Q4FD01_STREI/3-114
Q4FMB8_PELUB/163-259
Q4FN96_PELUB/299-396
Q4FQD9_PSYA2/91-189
Q4FTV9_PSYA2/170-266
Q4HFM2_CAMCO/334-429
Q4HGM7_CAMCO/161-258
Q4HH07_CAMCO/237-333
Q4HH38_CAMCO/166-261
Q4HHR2_CAMCO/172-262
Q4HQ16_CAMUP/333-428
Q4HQ47_CAMUP/237-333
Q4HQL7_CAMUP/297-389
Q4HSP7_CAMUP/167-262
Q4HTG0_CAMUP/162-259
Q4JBS1_SULAC/23-124
Q4JLG4_LACRE/774-876
Q4JLL7_LACRE/797-905
Q4JMU2_9BACT/334-429
Q4JTX5_CORJK/145-241
Q4JV17_CORJK/76-177
Q4K3L4_PSEF5/123-225
Q4K516_PSEF5/360-457
Q4K6V8_PSEF5/169-264
Q4KCG9_PSEF5/214-308
Q4KE65_PSEF5/441-548
Q4KHE6_PSEF5/184-279
Q4KJS0_PSEF5/325-420
Q4L5L0_STAHJ/1114-1219
Q4L983_STAHJ/69-170
Q4MJG8_BACCE/112-211
Q4MK46_BACCE/45-145
Q4MKY5_BACCE/479-587
Q4MR59_BACCE/202-310
Q4MS53_BACCE/146-241
Q4MSQ8_BACCE/246-350
Q4MUR5_BACCE/150-257
Q4MWY6_BACCE/276-380
Q4QME3_HAEI8/310-405
Q4QML5_HAEI8/303-398
Q4QND4_HAEI8/346-442
Q4T346_TETNG/49-150
Q4ULU1_RICFE/310-407
Q4UM82_RICFE/127-216
Q4UN12_RICFE/179-274
Q4UNQ6_XANC8/104-193
Q4UPQ8_XANC8/325-421
Q4UQX8_XANC8/202-297
Q4UTQ1_XANC8/164-259
Q4UVK3_XANC8/177-273
Q4UX00_XANC8/84-183
Q4UXA4_XANC8/157-263
Q4UY78_XANC8/124-232
Q4V0Q7_XANC8/303-398
Q4W535_CHLTE/324-421
Q4ZCL0_9CAUD/1705-1806
Q4ZCS7_9CAUD/47-148
Q4ZD05_9CAUD/1705-1806
Q4ZD58_9CAUD/47-149
Q4ZD65_9CAUD/1642-1738
Q4ZLB0_PSEU2/176-280
Q4ZLQ9_PSEU2/338-433
Q4ZMM6_PSEU2/335-432
Q4ZWP8_PSEU2/186-281
Q4ZX13_PSEU2/170-265
Q54080_SYNEL/176-275
Q54UM9_DICDI/566-677
Q57503_VIBCH/163-259
Q579G6_BRUAB/449-556
Q57B30_BRUAB/507-604
Q57B52_BRUAB/329-433
Q57DL9_BRUAB/325-421
Q57E59_BRUAB/426-523
Q57IC8_SALCH/327-421
Q57K78_SALCH/144-239
Q57KJ9_SALCH/271-366
Q57NA7_SALCH/311-406
Q5CZD9_BACFN/99-192
Q5E2A0_VIBF1/281-375
Q5E2X0_VIBF1/295-390
Q5E333_VIBF1/232-327
Q5E6M0_VIBF1/317-412
Q5E7E6_VIBF1/174-270
Q5F676_NEIG1/293-387
Q5F7W0_NEIG1/302-397
Q5F933_NEIG1/500-593
Q5FDA2_EHRRW/101-196
Q5FFY5_EHRRG/101-196
Q5FJT1_LACAC/87-185
Q5FJU4_LACAC/91-187
Q5FU32_GLUOX/212-303
Q5GQC9_BPSYP/559-662
Q5GRH5_PSEFL/171-266
Q5GS30_WOLTR/101-198
Q5GTY2_XANOR/377-472
Q5GW48_XANOR/214-309
Q5GYL4_XANOR/164-259
Q5GZD3_XANOR/195-291
Q5H1V1_XANOR/659-765
Q5H304_XANOR/131-230
Q5H3N9_XANOR/119-227
Q5H5K3_XANOR/325-421
Q5HAN2_EHRRW/99-194
Q5HE01_STAAC/150-259
Q5HIY6_STAAC/1705-1806
Q5HJG7_STAAC/74-175
Q5HMI8_STAEQ/1909-2015
Q5HTI8_CAMJR/300-390
Q5HTM8_CAMJR/166-261
Q5HTP8_CAMJR/237-333
Q5HU17_CAMJR/161-258
Q5HX35_CAMJR/334-429
Q5KRU3_CORGL/142-238
Q5KUL2_GEOKA/111-210
Q5KVA2_GEOKA/321-426
Q5KVM6_GEOKA/204-312
Q5KWN9_GEOKA/152-248
Q5L920_BACFN/109-205
Q5L9P5_BACFN/184-280
Q5LF96_BACFN/81-176
Q5LFH5_BACFN/128-169
Q5LGG6_BACFN/77-172
Q5LHE5_BACFN/199-294
Q5LIH6_BACFN/338-431
Q5LLW0_SILPO/259-368
Q5LNN3_SILPO/1-105
Q5LQ10_SILPO/299-391
Q5LR99_SILPO/391-486
Q5LVB1_SILPO/427-535
Q5N011_SYNP6/175-274
Q5N2B3_SYNP6/73-184
Q5N2W1_SYNP6/205-306
Q5N3K5_SYNP6/486-583
Q5NLX1_ZYMMO/271-362
Q5NMN3_ZYMMO/204-299
Q5NNV2_ZYMMO/187-283
Q5NR14_ZYMMO/391-486
Q5NZ83_AROAE/226-321
Q5P7N5_AROAE/364-459
Q5P7U1_AROAE/302-399
Q5P834_AROAE/194-289
Q5PA17_ANAMM/117-215
Q5PBR5_ANAMM/305-402
Q5PBZ1_SALPA/327-421
Q5PEF0_SALPA/275-370
Q5PIA3_SALPA/311-406
Q5PL32_SALPA/142-237
Q5QTY2_IDILO/168-264
Q5QUB4_IDILO/202-297
Q5QVP4_IDILO/322-417
Q5QZB0_IDILO/282-376
Q5QZG1_IDILO/131-233
Q5R0N8_IDILO/203-299
Q5SHG0_THET8/193-288
Q5SJE4_THET8/312-407
Q5SKE0_THET8/270-366
Q5SMA2_THET8/49-171
Q5UEZ4_9PROT/333-430
Q5UF51_9PROT/292-389
Q5WB84_BACSK/114-213
Q5WDG3_BACSK/346-453
Q5WDS5_BACSK/227-335
Q5WE52_BACSK/1294-1389
Q5WES0_BACSK/149-245
Q5WIC6_BACSK/1206-1300
Q5WU51_LEGPL/241-348
Q5WX52_LEGPL/145-240
Q5WY83_LEGPL/174-269
Q5WYX5_LEGPL/331-428
Q5WZ44_LEGPL/280-375
Q5X2D0_LEGPA/240-348
Q5X5S4_LEGPA/145-240
Q5X6S8_LEGPA/174-269
Q5X7H8_LEGPA/331-428
Q5X7P3_LEGPA/280-375
Q5XX91_9PSED/195-290
Q5YML8_NOCFA/154-250
Q5YPP7_NOCFA/378-474
Q5YS59_NOCFA/76-176
Q5YTH3_NOCFA/109-215
Q5YV33_NOCFA/118-214
Q5Z1Y0_NOCFA/138-234
Q5Z2E0_NOCFA/220-315
Q5ZSW9_LEGPH/240-352
Q5ZW05_LEGPH/145-240
Q5ZXA7_LEGPH/178-273
Q5ZY08_LEGPH/331-428
Q5ZY72_LEGPH/289-384
Q604K5_METCA/280-375
Q62BM2_BURMA/210-305
Q62DL8_BURMA/149-245
Q62JV4_BURMA/196-291
Q62L57_BURMA/131-226
Q630W6_BACCZ/112-211
Q631Z6_BACCZ/202-310
Q633Z6_BACCZ/146-241
Q63CT1_BACCZ/152-257
Q63DQ2_BACCZ/45-145
Q63DV0_BACCZ/313-417
Q63FS3_BACCZ/276-380
Q63JH0_BURPS/149-245
Q63LR7_BURPS/210-305
Q63MR8_BURPS/180-280
Q63U11_BURPS/246-344
Q63UU2_BURPS/196-291
Q63V60_BURPS/135-230
Q64MD4_BACFR/98-191
Q64P80_BACFR/109-205
Q64PY8_BACFR/184-280
Q64S95_BACFR/210-317
Q64S99_BACFR/45-131
Q64SA8_BACFR/105-198
Q64W99_BACFR/128-169
Q64XA2_BACFR/77-172
Q64YB3_BACFR/199-294
Q64ZK0_BACFR/338-431
Q65E08_BACLD/118-217
Q65ED1_BACLD/305-410
Q65FB3_BACLD/202-310
Q65GM1_BACLD/163-256
Q65HZ0_BACLD/50-151
Q65PR5_LACJO/425-528
Q65Q33_MANSM/307-402
Q65Q85_MANSM/168-263
Q65UG2_MANSM/360-456
Q660B3_BORGA/194-289
Q662A3_BORGA/316-412
Q662B0_BORGA/195-292
Q662B9_BORGA/232-329
Q666L3_YERPS/40-163
Q66AT5_YERPS/310-405
Q66EB8_YERPS/231-326
Q66GC3_YERPS/350-444
Q66XL9_PSECL/192-287
Q67J42_SYMTH/243-339
Q67J58_SYMTH/334-430
Q67LF8_SYMTH/86-181
Q67MH6_SYMTH/241-336
Q67QC3_SYMTH/75-190
Q67QI2_SYMTH/239-346
Q67R31_SYMTH/162-257
Q67T67_SYMTH/289-384
Q67TA6_SYMTH/141-239
Q67TE0_SYMTH/149-244
Q68WX2_RICTY/310-407
Q68X71_RICTY/115-204
Q6A7J5_PROAC/61-154
Q6ACP5_LEIXX/296-393
Q6AK15_DESPS/342-437
Q6AK42_DESPS/309-404
Q6APJ6_DESPS/207-302
Q6D1B7_ERWCT/242-337
Q6D4B0_ERWCT/312-407
Q6DAT3_ERWCT/333-427
Q6EMD6_ECOLX/112-207
Q6F6S3_ACIAD/79-181
Q6F711_ACIAD/138-233
Q6FCV5_ACIAD/175-270
Q6G034_BARQU/289-385
Q6G0S4_BARQU/307-410
Q6G0Y7_BARQU/530-627
Q6G283_BARHE/530-627
Q6G4Y6_BARHE/300-410
Q6G7Y1_STAAS/1186-1280
Q6GAK2_STAAS/1705-1806
Q6GCR3_STAAS/74-175
Q6GEM6_STAAR/153-259
Q6GFA1_STAAR/1142-1238
Q6GGR4_STAAR/1705-1806
Q6GKA3_STAAR/74-175
Q6HB03_BACHK/112-211
Q6HBT3_BACHK/208-316
Q6HD78_BACHK/146-241
Q6HK52_BACHK/455-559
Q6HK77_BACHK/152-257
Q6HL75_BACHK/45-145
Q6HLC3_BACHK/313-417
Q6HMJ7_BACHK/34-149
Q6HN92_BACHK/276-380
Q6HRF4_BACAN/208-316
Q6I082_BACAN/150-257
Q6J5A3_HAEIF/127-222
Q6KHM7_MYCMO/294-355
Q6LBB9_OLICO/61-179
Q6LMT8_PHOPR/200-295
Q6LPM6_PHOPR/296-391
Q6LTA8_PHOPR/318-413
Q6LUF0_PHOPR/167-263
Q6LUG6_PHOPR/169-265
Q6LUS0_PHOPR/296-391
Q6LVL3_PHOPR/290-384
Q6M2X3_CORGL/84-180
Q6M424_CORGL/57-149
Q6MGZ5_BDEBA/249-346
Q6MLK2_BDEBA/86-182
Q6MQR2_BDEBA/232-327
Q6MRC1_BDEBA/269-364
Q6MXP6_SERMA/121-216
Q6N1H4_RHOPA/521-618
Q6N5Y1_RHOPA/368-464
Q6N708_RHOPA/347-442
Q6NDE0_RHOPA/346-449
Q6NDZ4_9CAUD/85-205
Q6NGK4_CORDI/63-156
Q6NIE1_CORDI/131-227
Q6R868_9CAUD/1142-1238
Q6SEC2_9CAUD/425-528
Q6SGL5_9BACT/322-417
Q6SHC8_9BACT/311-408
Q6SHJ1_9BACT/299-396
Q6SHQ6_9BACT/312-409
Q6SHR6_9BACT/313-410
Q6SK11_ARTAU/239-338
Q6SK87_ARTAU/174-270
Q6T6V2_TREPE/266-361
Q6U5P3_KLEPN/121-216
Q6V0U6_PSESX/50-145
Q6VXQ1_ENTFC/376-476
Q6WFW5_BACTK/56-164
Q6XN47_RHOER/189-285
Q6XN89_RHOER/439-536
Q70K46_9ACTO/176-272
Q70K97_9ACTO/11-107
Q70KC1_9ACTO/78-185
Q716M6_9CAUD/18-123
Q71WS4_LISMF/329-432
Q725J0_DESVH/228-323
Q725M9_DESVH/292-389
Q729L3_DESVH/280-375
Q72AY9_DESVH/323-418
Q72CD6_DESVH/200-295
Q72EQ2_DESVH/502-597
Q72G83_THET2/87-209
Q72HS5_THET2/193-288
Q72JR3_THET2/312-407
Q72KG2_THET2/287-383
Q72LR9_LEPIC/235-330
Q72M26_LEPIC/235-330
Q72MA5_LEPIC/217-314
Q72MJ2_LEPIC/263-358
Q72ND8_LEPIC/3021-3106
Q72P54_LEPIC/262-356
Q72Q48_LEPIC/51-151
Q72Q57_LEPIC/91-200
Q72S19_LEPIC/219-314
Q72SI3_LEPIC/265-358
Q72T72_LEPIC/150-247
Q72TF7_LEPIC/234-331
Q72TL0_LEPIC/155-203
Q72UD6_LEPIC/150-257
Q72VM6_LEPIC/126-216
Q72VS2_LEPIC/51-158
Q72XH1_BACC1/112-211
Q72YB1_BACC1/202-310
Q72ZX8_BACC1/146-241
Q73A28_BACC1/151-256
Q73B16_BACC1/45-145
Q73B66_BACC1/313-417
Q73DB9_BACC1/274-378
Q73HR3_WOLPM/175-272
Q73IT8_WOLPM/87-183
Q73J23_TREDE/263-358
Q73KA1_TREDE/207-302
Q73KM8_TREDE/212-307
Q73LX4_TREDE/200-295
Q73N59_TREDE/199-294
Q73NL6_TREDE/4-103
Q73RH8_TREDE/234-330
Q73VQ6_MYCPA/48-151
Q742E0_MYCPA/263-359
Q745U1_THET2/79-191
Q74C38_GEOSL/119-214
Q74CA1_GEOSL/291-386
Q74FV4_GEOSL/103-202
Q74NP1_BACC1/494-598
Q74P71_BACC1/479-588
Q74VE3_YERPE/40-163
Q74VE6_YERPE/40-163
Q75NI9_SACER/174-269
Q75VW7_HYDTH/112-207
Q7A485_STAAN/149-259
Q7A7Y7_STAAN/74-175
Q7AD67_ECO57/291-386
Q7CGQ7_YERPE/40-163
Q7CKC8_YERPE/231-326
Q7CW99_AGRT5/345-449
Q7CYQ3_AGRT5/436-532
Q7M7X8_WOLSU/335-430
Q7MBF2_CHRVO/304-401
Q7MF16_VIBVY/83-184
Q7MF76_VIBVY/295-391
Q7MGY4_VIBVY/286-381
Q7MHR0_VIBVY/208-303
Q7MHZ3_VIBVY/295-390
Q7MNL2_VIBVY/171-267
Q7MRL3_WOLSU/164-261
Q7MSN8_WOLSU/241-338
Q7MST7_WOLSU/310-401
Q7MT11_PORGI/146-242
Q7MVT3_PORGI/332-426
Q7MY51_PHOLL/335-429
Q7N543_PHOLL/307-402
Q7N8K2_PHOLL/229-324
Q7NCK3_GLOVI/180-279
Q7NEZ6_GLOVI/182-277
Q7NFQ3_GLOVI/63-157
Q7NI54_GLOVI/169-269
Q7NLI1_GLOVI/252-348
Q7NMD2_GLOVI/77-170
Q7NMH6_GLOVI/289-384
Q7NNL3_GLOVI/34-129
Q7NRU9_CHRVO/231-326
Q7NSQ8_CHRVO/123-218
Q7NSR7_CHRVO/364-458
Q7NUX6_CHRVO/175-275
Q7P237_CHRVO/40-160
Q7P3F9_FUSNV/169-263
Q7P4H7_FUSNV/221-315
Q7P9L0_RICSI/179-274
Q7PBD5_RICSI/117-206
Q7PBR9_RICSI/310-407
Q7TUZ7_PROMM/232-328
Q7U0Z2_MYCBO/220-316
Q7U6X2_SYNPX/241-337
Q7UAZ2_SHIFL/319-413
Q7V622_PROMM/193-293
Q7V7J3_PROMM/230-326
Q7VHF0_HELHP/335-430
Q7VHU1_HELHP/236-333
Q7VI21_HELHP/326-416
Q7VIZ1_HELHP/148-239
Q7VIZ2_HELHP/168-264
Q7VJF4_HELHP/80-180
Q7VK81_HELHP/167-262
Q7VL29_HAEDU/312-406
Q7VLS8_HAEDU/390-485
Q7VN31_HAEDU/269-364
Q7VQG4_BLOFL/211-306
Q7VQX9_BLOFL/335-430
Q7VS42_BORPE/420-515
Q7VUR1_BORPE/186-281
Q7VUW4_BORPE/324-421
Q7VUZ6_BORPE/145-240
Q7VXN0_BORPE/192-287
Q7VZA5_BORPE/182-277
Q7W1Q5_BORPA/420-515
Q7W3Z7_BORPA/324-421
Q7W4C2_BORPA/210-305
Q7W672_BORPA/192-287
Q7WB27_BORPA/184-279
Q7WBC4_BORPA/93-188
Q7WFC9_BORBR/324-421
Q7WFT0_BORBR/205-300
Q7WI38_BORBR/190-285
Q7WMJ3_BORBR/182-277
Q7WMU3_BORBR/122-217
Q7WQN1_BORBR/420-515
Q7WTQ8_BORBU/195-290
Q7WVU7_PSECL/192-287
Q7X5H1_CITFR/144-239
Q814Y4_BACCR/112-211
Q815Z9_BACCR/202-310
Q817T9_BACCR/146-241
Q81A84_BACCR/22-139
Q81F05_BACCR/151-257
Q81FT9_BACCR/45-145
Q81FY1_BACCR/311-415
Q81HR4_BACCR/274-378
Q81K17_BACAN/112-211
Q81LE3_BACAN/146-241
Q81RY2_BACAN/455-559
Q81S02_BACAN/126-233
Q81SZ3_BACAN/45-145
Q81T40_BACAN/307-411
Q81UY2_BACAN/276-380
Q81XM7_BACAN/202-310
Q820N4_NITEU/222-317
Q826E3_STRAW/288-386
Q82EB5_STRAW/89-192
Q82EV6_STRAW/385-482
Q82FY4_STRAW/239-336
Q82HP6_STRAW/425-520
Q82JX6_STRAW/107-205
Q82KI3_STRAW/149-247
Q82MM0_STRAW/191-289
Q82TT9_NITEU/322-416
Q82UQ2_NITEU/304-401
Q832C0_ENTFA/672-767
Q835A4_ENTFA/1398-1497
Q83BH1_COXBU/308-403
Q83EX8_COXBU/307-403
Q83G70_TROWT/100-186
Q83HZ8_TROW8/67-154
Q83JU8_SHIFL/151-246
Q83PP5_SHIFL/319-413
Q83Z73_CITRO/187-282
Q84FE9_MYXXA/273-368
Q84FP9_VIBVU/169-264
Q859T2_9VIRU/48-152
Q879U3_XYLFT/28-137
Q879Y1_XYLFT/353-448
Q87AG7_XYLFT/203-298
Q87AK3_XYLFT/148-237
Q87AK9_XYLFT/149-256
Q87EM3_XYLFT/181-277
Q87F07_XYLFT/266-362
Q87FN0_VIBPA/168-264
Q87IT9_VIBPA/294-389
Q87KZ0_VIBPA/267-362
Q87LQ7_VIBPA/207-302
Q87LY7_VIBPA/294-389
Q87PW5_VIBPA/197-292
Q87S76_VIBPA/173-269
Q87U35_PSESM/144-248
Q87UH0_PSESM/337-432
Q886L3_PSESM/186-281
Q886Y0_PSESM/170-265
Q889Z0_PSESM/334-431
Q88C60_PSEPK/174-277
Q88CX3_PSEPK/337-432
Q88HJ5_PSEPK/441-547
Q88ME9_PSEPK/160-255
Q88P27_PSEPK/171-266
Q88QQ3_PSEPK/335-432
Q892M9_CLOTE/155-250
Q898X1_CLOTE/164-265
Q89CX6_BRAJA/1-106
Q89L05_BRAJA/358-454
Q89M08_BRAJA/368-485
Q89M70_BRAJA/349-444
Q89UK9_BRAJA/569-666
Q89X81_BRAJA/332-435
Q89Z01_BACTN/134-216
Q89ZI6_BACTN/76-171
Q8A0M5_BACTN/199-294
Q8A0U5_BACTN/109-205
Q8A242_BACTN/336-429
Q8A683_BACTN/183-279
Q8CK41_STRCO/330-428
Q8CKW8_YERPE/40-163
Q8CKX0_YERPE/33-156
Q8CVR7_ECOL6/151-246
Q8CVS5_ECOL6/277-372
Q8CX77_OCEIH/114-213
Q8D0F1_YERPE/310-405
Q8D1S6_YERPE/356-450
Q8D384_WIGBR/313-408
Q8D3Q5_VIBVU/295-391
Q8DBX4_VIBVU/295-390
Q8DC55_VIBVU/198-293
Q8DCW6_VIBVU/286-381
Q8DDA2_VIBVU/134-234
Q8DEU1_VIBVU/171-267
Q8DH06_THEEB/314-411
Q8DHU6_THEEB/285-380
Q8DHV5_THEEB/67-178
Q8DJP0_THEEB/201-298
Q8E2F7_STRA5/47-150
Q8E599_STRA3/416-505
Q8E7W5_STRA3/47-150
Q8E966_SHEON/50-150
Q8E9Q4_SHEON/195-290
Q8EBR7_SHEON/196-291
Q8EDC0_SHEON/306-401
Q8EF22_SHEON/194-290
Q8EHB4_SHEON/346-441
Q8EKP3_SHEON/244-339
Q8ENJ2_OCEIH/353-455
Q8ENV9_OCEIH/202-307
Q8EPP5_OCEIH/154-248
Q8EQM9_OCEIH/25-126
Q8EY76_LEPIN/235-330
Q8EYA5_LEPIN/253-348
Q8EYJ9_LEPIN/205-300
Q8EYU3_LEPIN/217-314
Q8F0N6_LEPIN/150-257
Q8F1N9_LEPIN/92-140
Q8F1X5_LEPIN/234-331
Q8F275_LEPIN/141-238
Q8F329_LEPIN/265-358
Q8F3M4_LEPIN/217-312
Q8F608_LEPIN/91-200
Q8F619_LEPIN/51-151
Q8F7A5_LEPIN/262-356
Q8F850_LEPIN/2968-3051
Q8F984_LEPIN/126-216
Q8F9D4_LEPIN/35-142
Q8FCA5_ECOL6/327-421
Q8FLF9_COREF/154-250
Q8FMV2_COREF/86-182
Q8FP69_COREF/81-173
Q8FR32_COREF/140-236
Q8FV97_BRUSU/449-556
Q8FYL0_BRUSU/507-604
Q8FYM7_BRUSU/329-433
Q8G137_BRUSU/325-421
Q8G1N1_BRUSU/426-523
Q8G492_BIFLO/120-215
Q8GMW2_PSEAP/1-88
Q8GMW3_PSEAP/1-87
Q8JJ67_ONCMY/54-155
Q8KB16_CHLTE/275-373
Q8KEX4_CHLTE/204-298
Q8LTH9_9CAUD/1705-1806
Q8LTQ0_9CAUD/798-896
Q8NMR8_CORGL/98-194
Q8NP00_CORGL/61-153
Q8NS24_CORGL/130-226
Q8NVQ7_STAAW/1186-1280
Q8NWK8_STAAW/1705-1806
Q8NYK6_STAAW/74-175
Q8P385_XANCP/104-193
Q8P474_XANCP/325-421
Q8P5X2_XANCP/124-232
Q8P6V7_XANCP/157-263
Q8P755_XANCP/84-183
Q8P8I3_XANCP/197-293
Q8P9Y4_XANCP/164-259
Q8PCJ3_XANCP/202-297
Q8PD91_XANCP/247-352
Q8PEF8_XANCP/303-398
Q8PFT0_XANAC/325-421
Q8PH91_XANAC/120-228
Q8PI57_XANAC/156-262
Q8PIH0_XANAC/93-192
Q8PK16_XANAC/176-272
Q8PLR1_XANAC/157-252
Q8PPA1_XANAC/202-297
Q8PQ62_XANAC/264-369
Q8PRD9_XANAC/309-404
Q8PT33_METMA/45-164
Q8R6U3_THETN/348-443
Q8R8B6_THETN/268-363
Q8R8M0_THETN/289-384
Q8RBB5_THETN/129-224
Q8RBH7_THETN/198-293
Q8RD77_THETN/166-264
Q8RG41_FUSNN/222-316
Q8RGM5_FUSNN/305-399
Q8RNB5_BARHE/290-386
Q8RQS6_9GAMM/241-333
Q8SBN9_9CAUD/876-972
Q8SDK4_BPPHD/1187-1281
Q8SDP3_9CAUD/1705-1806
Q8VPM3_9MICC/238-338
Q8VUQ1_PSEPU/333-430
Q8X2T2_ECO57/151-246
Q8X3L6_ECO57/130-194
Q8X7Z3_ECO57/277-372
Q8XCJ2_ECO57/291-386
Q8XDE2_ECO57/327-421
Q8XH74_CLOPE/250-345
Q8XID9_CLOPE/142-245
Q8XII4_CLOPE/176-269
Q8XJY9_CLOPE/341-436
Q8XNY0_CLOPE/300-395
Q8XVJ5_RALSO/190-285
Q8Y038_RALSO/167-261
Q8Y2T5_RALSO/32-137
Q8Y4E2_LISMO/329-432
Q8YD30_BRUME/475-582
Q8YG93_BRUME/321-418
Q8YGS9_BRUME/325-421
Q8YJ73_BRUME/329-433
Q8YJ89_BRUME/507-604
Q8YLN9_NOSS1/279-378
Q8YLY3_NOSS1/188-289
Q8YQ29_NOSS1/47-158
Q8YRU0_NOSS1/651-748
Q8YS16_NOSS1/204-303
Q8YUI4_NOSS1/1-73
Q8YVW1_NOSS1/76-173
Q8Z2F1_SALTI/327-421
Q8Z3Y0_SALTI/142-237
Q8Z5W8_SALTI/311-406
Q8ZL55_SALTY/327-421
Q8ZM83_SALTY/144-239
Q8ZNV9_SALTY/311-406
Q8ZS40_NOSS1/110-205
Q926D2_RHIME/411-507
Q927Y9_LISIN/330-433
Q92B35_LISIN/1355-1450
Q92GN0_RICCN/179-274
Q92I63_RICCN/332-429
Q92IL7_RICCN/129-218
Q92JZ9_RHIME/508-606
Q92KB3_RHIME/331-426
Q92LA9_RHIME/340-444
Q92MD1_RHIME/440-547
Q92UM7_RHIME/431-538
Q931M0_STAAM/1142-1238
Q93AG4_AZOVI/115-210
Q93EH7_HELHP/1-46
Q93KA3_ERWCH/1-64
Q97F81_CLOAB/140-243
Q97JM2_CLOAB/166-261
Q97Z25_SULSO/21-123
Q982M3_RHILO/325-420
Q98F01_RHILO/341-444
Q98GA2_RHILO/332-429
Q98IK0_RHILO/496-593
Q98LD1_RHILO/414-510
Q99S66_STAAM/149-259
Q99ST6_STAAN/1142-1238
Q99X10_STAAM/74-175
Q9A2X2_CAUCR/248-342
Q9A3A3_CAUCR/44-141
Q9A409_CAUCR/303-400
Q9A600_CAUCR/167-273
Q9A647_CAUCR/159-255
Q9A6T7_CAUCR/501-603
Q9A754_CAUCR/274-369
Q9AKE9_RICRI/179-274
Q9AKK4_RICMO/179-274
Q9APL3_ECOLX/62-157
Q9AYV6_BPTU2/796-894
Q9AZ57_9CAUD/808-906
Q9AZX5_9CAUD/784-882
Q9B0D2_9CAUD/1706-1807
Q9CD71_MYCLE/221-317
Q9CGP5_LACLA/784-882
Q9CKK1_PASMU/365-460
Q9CKU8_PASMU/310-404
Q9CP23_PASMU/402-498
Q9DFJ1_ONCMY/54-155
Q9DGE4_CYPCA/60-158
Q9ETT9_COREQ/83-184
Q9F1M5_SHEVI/195-290
Q9F7Q8_PRB01/278-375
Q9F7X9_ECOLX/74-169
Q9F8B0_ENTFA/61-172
Q9HT23_PSEAE/49-149
Q9HTJ7_PSEAE/174-278
Q9HU51_PSEAE/325-420
Q9HUP0_PSEAE/129-224
Q9HXK8_PSEAE/178-273
Q9I5Q4_PSEAE/306-403
Q9JP90_RUBGE/212-307
Q9JYP9_NEIMB/314-409
Q9K163_NEIMB/293-387
Q9K6I3_BACHD/124-223
Q9K6X4_BACHD/350-456
Q9K7C8_BACHD/210-318
Q9K8J0_BACHD/159-253
Q9K9K3_BACHD/205-344
Q9KCH1_BACHD/56-157
Q9KI20_COXBU/130-225
Q9KJW8_BARBA/299-395
Q9KKQ9_VIBCH/166-263
Q9KN86_VIBCH/295-390
Q9KU93_VIBCH/297-392
Q9KUI7_VIBCH/211-306
Q9KUL5_VIBCH/289-384
Q9KV23_VIBCH/282-376
Q9KY66_STRCO/458-553
Q9L528_PSEPU/160-255
Q9LCT4_PSEAE/201-296
Q9MBP2_9CAUD/1186-1280
Q9PA15_XYLFA/353-448
Q9PEP1_XYLFA/181-277
Q9PF16_XYLFA/149-256
Q9PF23_XYLFA/146-235
Q9PF73_XYLFA/203-298
Q9PGX9_XYLFA/266-362
Q9R3D9_ECOLX/60-155
Q9R9V8_PSEPU/1-90
Q9RFA5_XENNE/52-147
Q9RK67_STRCO/270-369
Q9RKK2_STRCO/168-252
Q9RKL9_STRCO/240-336
Q9RNF1_ECOLX/60-155
Q9RS36_DEIRA/348-445
Q9RU45_DEIRA/481-579
Q9RW21_DEIRA/271-366
Q9RWR8_DEIRA/90-188
Q9S4T2_LEGPN/145-240
Q9WWV6_PSEPU/168-243
Q9WYP0_THEMA/156-250
Q9WZ38_THEMA/361-443
Q9X1Z0_THEMA/45-116
Q9X351_BACAN/268-376
Q9X6S4_VIBPA/103-198
Q9X7W8_STRCO/203-301
Q9X8M5_STRCO/114-217
Q9XBJ9_BACCE/3-88
Q9Z5H9_MYCLE/231-327
Q9ZBY3_STRCO/240-338
Q9ZDC5_RICPR/312-409
Q9ZDM7_RICPR/115-204
Q9ZF68_BARQU/1-50
Q9ZHC6_SALTY/67-162
Q9ZJ59_HELPJ/167-264
Q9ZJ60_HELPJ/163-260
Q9ZL93_HELPJ/303-393
Q9ZLX0_HELPJ/260-356
SP2Q_BACSU/117-216
SP4FA_BACSU/163-257
Y1333_NEIMB/498-591
Y2891_MYCTU/64-163
Y2915_MYCBO/64-163
Y296_BUCBP/249-344
Y310_BUCAP/289-384
Y3786_MYCTU/274-369
Y3815_MYCBO/274-369
Y409_HAEIN/346-442
Y756_HAEIN/310-405
YEBA_ECOL6/312-407
YEBA_ECOLI/312-407
YEBA_SHIFL/312-407
YGER_ECOLI/143-238
YIBP_ECOLI/319-413
YOMI_BACSU/1578-1674
