# Supplementary material for: Contact prediction is hardest for the most informative contacts, but improves with the incorporation of contact potentials
Source: PLoS One. 2018 Jun 28;13(6):e0199585. doi: 10.1371/journal.pone.0199585 (PMC6023208; doi:10.1371/journal.pone.0199585)
Supplement: S1 Data — Each file in the ‘alignments’ directory herein corresponds to a protein family’s alignment and contains the accession number and sequence range of each sequence in the alignment. (TAR.GZ) [file pone.0199585.s001.tar.gz › alignments/UvrD-helicase]

A0AEH9_9PSED/153-258
A0AEH9_9PSED/9-141
A0AJL2_LISW6/12-275
A0JT41_ARTS2/62-330
A0JYL2_ARTS2/132-299
A0JYL2_ARTS2/35-129
A0JYL5_ARTS2/27-346
A0JYL6_ARTS2/196-339
A0K327_BURCH/5-277
A0K384_BURCH/104-220
A0K384_BURCH/20-126
A0K640_BURCH/11-448
A0K6R7_BURCH/8-269
A0KET2_AERHH/10-272
A0KQ58_AERHH/3-441
A0KQV9_AERHH/3-266
A0KS48_SHESA/3-266
A0KSE1_SHESA/10-272
A0KXF6_SHESA/10-456
A0L2Y9_SHESA/107-250
A0L2Y9_SHESA/3-126
A0L698_MAGSM/3-481
A0L7C0_MAGSM/395-500
A0LDC5_MAGSM/9-278
A0LFK0_SYNFM/6-264
A0LJ26_SYNFM/12-470
A0LM84_SYNFM/232-345
A0LM84_SYNFM/386-478
A0LRT9_ACIC1/24-308
A0LVT3_ACIC1/14-152
A0LVT3_ACIC1/147-278
A0LVT7_ACIC1/31-354
A0LVT8_ACIC1/25-304
A0M3U3_GRAFK/22-291
A0M6S1_GRAFK/2-445
A0NL49_OENOE/8-275
A0NVM7_9RHOB/52-317
A0P3P8_9RHOB/17-477
A0PB68_PASPI/85-245
A0PLZ3_MYCUA/7-322
A0PR86_MYCUA/12-287
A0PR94_MYCUA/19-333
A0PR95_MYCUA/5-301
A0PWD4_MYCUA/15-292
A0PYH2_CLONN/288-536
A0PZA6_CLONN/143-317
A0PZD2_CLONN/275-577
A0Q2Q4_CLONN/7-271
A0Q602_FRATN/3-273
A0Q612_FRATN/5-266
A0Q7L7_FRATN/1-433
A0Q889_FRATN/10-269
A0QBN7_MYCA1/21-295
A0QK53_MYCA1/52-327
A0QK57_MYCA1/19-338
A0QK58_MYCA1/5-301
A0QL86_MYCA1/5-315
A0QRV8_MYCS2/394-527
A0QS29_MYCS2/7-310
A0QTR9_MYCS2/10-306
A0QTS0_MYCS2/19-333
A0QTT0_MYCS2/23-296
A0R3N3_MYCS2/20-296
A0R7K9_PELPD/185-243
A0R7N9_PELPD/151-250
A0R905_BACAH/15-280
A0RAQ3_BACAH/275-587
A0RB51_BACAH/146-309
A0RB51_BACAH/51-176
A0RF17_BACAH/251-514
A0RN05_CAMFF/1-395
A0RNV8_CAMFF/8-273
A0RPJ6_CAMFF/6-265
A0RUT2_CENSY/125-268
A0RUT2_CENSY/3-122
A0RWP5_CENSY/1-111
A0RWP5_CENSY/121-247
A0XXA8_9GAMM/10-271
A0Y242_9GAMM/3-266
A0Y5Q8_9GAMM/2-437
A0Y926_9GAMM/10-279
A0Y9C9_9GAMM/4-270
A0YBC0_9GAMM/5-484
A0YWD5_LYNSP/51-357
A0YZD8_LYNSP/11-321
A0Z2V9_9GAMM/10-273
A0Z420_9GAMM/4-459
A0Z9T6_NODSP/249-364
A0Z9T6_NODSP/374-498
A0ZET8_NODSP/11-321
A0ZI59_NODSP/30-365
A1A191_BIFAA/15-308
A1A2L1_BIFAA/112-280
A1A2L1_BIFAA/12-106
A1A2S5_BIFAA/132-431
A1A303_BIFAA/25-384
A1A9N1_ECOK1/228-522
A1AF32_ECOK1/4-438
A1AHU8_ECOK1/3-266
A1AHY1_ECOK1/10-272
A1AQ64_PELPD/114-257
A1AQ64_PELPD/6-133
A1AQY7_PELPD/305-429
A1AQY7_PELPD/4-187
A1AS21_PELPD/4-267
A1AUN0_PELPD/7-270
A1AVC3_RUTMC/1-452
A1AVZ1_RUTMC/10-273
A1B1Z5_PARDP/110-245
A1B1Z5_PARDP/18-163
A1B5T4_PARDP/5-445
A1BA15_PARDP/35-304
A1BEA2_CHLPD/8-272
A1BGA3_CHLPD/302-452
A1BGA3_CHLPD/6-179
A1CER9_ASPCL/8-270
A1DFH0_NEOFI/8-269
A1DYK5_SALTI/77-154
A1EI35_VIBCH/212-509
A1EKD5_VIBCH/13-439
A1ENC4_VIBCH/11-272
A1ETH2_VIBCH/3-266
A1F0H7_VIBCH/212-509
A1F2B4_VIBCH/13-439
A1F654_VIBCH/11-272
A1F665_VIBCH/3-266
A1HME8_9FIRM/8-271
A1HTK7_9FIRM/4-452
A1INP7_NEIMA/14-275
A1IR34_NEIMA/6-460
A1ISN5_NEIMA/124-264
A1ISN5_NEIMA/4-129
A1JI64_YERE8/3-266
A1JI94_YERE8/10-272
A1JMV1_YERE8/197-491
A1JPB9_YERE8/4-438
A1K1U9_AZOSB/121-265
A1K1U9_AZOSB/5-131
A1K2A7_AZOSB/32-304
A1KAH3_AZOSB/8-273
A1KCB1_AZOSB/319-452
A1KCB1_AZOSB/6-185
A1KGA8_MYCBP/5-314
A1KH83_MYCBP/23-297
A1KNJ5_MYCBP/12-151
A1KNJ5_MYCBP/126-287
A1KNJ9_MYCBP/24-337
A1KNK0_MYCBP/5-305
A1KRR5_NEIMF/14-275
A1KT44_NEIMF/6-460
A1KUQ2_NEIMF/143-283
A1KUQ2_NEIMF/23-148
A1KYN5_9CYAN/9-164
A1QZD6_BORT9/11-170
A1QZD6_BORT9/159-266
A1R059_BORT9/2-414
A1R3L7_ARTAT/76-348
A1R887_ARTAT/113-295
A1R887_ARTAT/31-125
A1R890_ARTAT/39-358
A1R891_ARTAT/170-312
A1RFH4_SHESW/10-272
A1RFZ1_SHESW/10-310
A1RJ91_SHESW/20-469
A1RPE9_SHESW/3-266
A1S2M3_SHEAM/10-272
A1S6V0_SHEAM/5-453
A1SAR2_SHEAM/3-266
A1SAV2_SHEAM/250-356
A1SC12_NOCSJ/108-191
A1SDB2_NOCSJ/6-326
A1SGT7_NOCSJ/6-280
A1SGT8_NOCSJ/21-338
A1SGU5_NOCSJ/11-151
A1SGU5_NOCSJ/110-276
A1SMQ8_NOCSJ/26-302
A1SQE3_NOCSJ/495-541
A1SQW8_PSYIN/10-272
A1SUW1_PSYIN/14-456
A1SWI6_PSYIN/188-633
A1SXR9_PSYIN/1-93
A1SXR9_PSYIN/99-200
A1T091_PSYIN/3-266
A1T4E4_MYCVP/8-315
A1T623_MYCVP/9-300
A1T624_MYCVP/20-337
A1T629_MYCVP/141-292
A1T629_MYCVP/18-141
A1TEP6_MYCVP/20-294
A1THX9_MYCVP/379-528
A1TJW2_ACIAC/16-186
A1TJY8_ACIAC/153-265
A1TJY8_ACIAC/9-146
A1TNG2_ACIAC/35-304
A1TQH5_ACIAC/17-465
A1TS11_ACIAC/144-240
A1TVM6_ACIAC/5-264
A1TWK0_MARAV/9-464
A1TXU4_MARAV/4-268
A1U090_MARAV/246-332
A1U090_MARAV/387-493
A1U093_MARAV/102-183
A1U6U2_MARAV/15-278
A1U6V5_MARAV/33-307
A1U7Y3_MARAV/6-295
A1U855_MARAV/66-221
A1UB34_MYCSK/401-491
A1UBC3_MYCSK/21-325
A1UCS5_MYCSK/14-309
A1UCS6_MYCSK/19-337
A1UCT1_MYCSK/20-294
A1UL99_MYCSK/23-299
A1UTB0_BARBK/46-315
A1UUF1_BARBK/10-460
A1V2S1_BURMS/12-450
A1V3I9_BURMS/8-269
A1V8M9_BURMS/129-277
A1V8M9_BURMS/5-142
A1VCM0_DESVV/3-433
A1VGD3_DESVV/543-636
A1VGD3_DESVV/641-773
A1VHA7_DESVV/8-276
A1VJ47_POLNA/14-272
A1VKY4_POLNA/27-317
A1VMB0_POLNA/1-263
A1VPC3_POLNA/12-472
A1VQ25_POLNA/200-483
A1VV46_POLNA/159-240
A1VV79_POLNA/115-220
A1VVB9_POLNA/8-263
A1VWJ4_POLNA/212-660
A1VZC5_CAMJJ/6-263
A1W088_CAMJJ/7-274
A1W189_CAMJJ/4-398
A1W8E1_ACISJ/17-463
A1W8P4_ACISJ/121-215
A1WB21_ACISJ/37-306
A1WCJ7_ACISJ/4-263
A1WFH5_VEREI/5-264
A1WFM4_VEREI/21-467
A1WIJ4_VEREI/21-290
A1WL52_VEREI/36-245
A1WP36_VEREI/130-255
A1WP36_VEREI/14-155
A1WP98_VEREI/201-484
A1WPB4_VEREI/198-262
A1WQH2_VEREI/238-492
A1WWI3_HALHL/6-465
A1WXR0_HALHL/3-278
A1WZS5_HALHL/10-272
A1YKW0_CHICK/619-680
A1ZN69_9BACT/5-449
A1ZU41_9BACT/195-246
A1ZU89_9BACT/19-321
A1ZZ30_9BACT/8-276
A2AS53_MOUSE/626-692
A2AS54_MOUSE/599-665
A2BPA4_PROMS/12-322
A2BRT2_PROMS/3-462
A2BUT5_PROM5/12-322
A2BX90_PROM5/3-462
A2C0D7_PROM1/12-322
A2C3H4_PROM1/5-468
A2C8A3_PROM3/19-481
A2CCT0_PROM3/7-317
A2F0U7_TRIVA/123-250
A2F0U7_TRIVA/4-142
A2F783_TRIVA/9-285
A2P2S9_VIBCH/212-509
A2P6V1_VIBCH/13-439
A2PBB6_VIBCH/11-272
A2PPI3_VIBCH/212-509
A2PPQ3_VIBCH/11-272
A2PQF5_VIBCH/13-439
A2PY81_VIBCH/31-257
A2QP78_ASPNC/8-269
A2RE76_STRPG/8-270
A2RL58_LACLM/8-272
A2S3A1_BURM9/8-269
A2S406_BURM9/12-450
A2S6E7_BURM9/129-277
A2S6E7_BURM9/5-142
A2SC01_METPP/1-123
A2SC01_METPP/112-262
A2SEW4_METPP/22-283
A2SFA8_METPP/19-464
A2SMW0_METPP/170-259
A2ST33_METLZ/5-421
A2TR03_9FLAO/1-452
A2TUL6_9FLAO/12-281
A2TX70_9FLAO/12-452
A2U2E8_9FLAO/8-277
A2VGP4_MYCTU/23-297
A2VNZ5_MYCTU/41-316
A2VNZ9_MYCTU/5-305
A2VRH6_9BURK/11-448
A2VU32_9BURK/209-357
A2VU32_9BURK/85-220
A2W630_9BURK/24-296
A2WAT0_9BURK/8-269
A2WB99_9BURK/12-448
A3CM74_STRSV/8-270
A3CVL1_METMJ/156-280
A3CVL1_METMJ/19-134
A3CVM7_METMJ/254-422
A3CVM7_METMJ/3-223
A3CZR0_SHEB5/10-272
A3D4W2_SHEB5/15-208
A3D4W2_SHEB5/320-460
A3D9J8_SHEB5/209-658
A3D9R5_SHEB5/3-266
A3DBW8_CLOTH/3-298
A3DE23_CLOTH/18-284
A3DJE5_CLOTH/7-271
A3EIP2_VIBCH/212-509
A3EKH5_VIBCH/13-439
A3ELV7_VIBCH/11-272
A3ETY5_9BACT/12-404
A3EU22_9BACT/6-267
A3EVG0_9BACT/169-276
A3EVG0_9BACT/9-157
A3GIE1_PICST/82-361
A3GLV7_VIBCH/13-439
A3GNT5_VIBCH/11-272
A3GNX7_VIBCH/212-509
A3GUZ5_VIBCH/212-509
A3GX81_VIBCH/13-439
A3GXH4_VIBCH/11-272
A3H4I0_VIBCH/3-266
A3HT83_9BACT/267-565
A3HXJ5_9BACT/7-276
A3I1B9_9BACT/2-442
A3I455_9BACI/12-278
A3I832_9BACI/196-561
A3IAC3_9BACI/22-290
A3IC18_9BACI/14-471
A3IEV1_9BACI/212-593
A3IUG7_9CHRO/27-330
A3IZ93_9CHRO/11-321
A3J2V0_9FLAO/3-451
A3J718_9FLAO/11-280
A3J8G3_9ALTE/13-287
A3J8H0_9ALTE/10-273
A3JE71_9ALTE/4-268
A3JHF6_9ALTE/9-298
A3JI60_9ALTE/69-244
A3JIN2_9ALTE/8-464
A3JKQ5_9ALTE/222-279
A3JM51_9RHOB/21-469
A3JQK5_9RHOB/206-655
A3JT06_9RHOB/42-306
A3JX19_9RHOB/262-360
A3JZN7_9RHOB/31-295
A3KAY7_9RHOB/4-445
A3KRW6_PSEAE/4-330
A3L1I3_PSEAE/12-274
A3L1X0_PSEAE/4-266
A3L3Z4_PSEAE/53-239
A3L4V7_PSEAE/10-464
A3LBP3_PSEAE/4-330
A3LG55_PSEAE/12-274
A3LIH7_PSEAE/4-266
A3LKP4_PSEAE/53-239
A3LLL4_PSEAE/9-464
A3LZR3_PICST/17-309
A3M1L1_ACIBT/204-262
A3M1M2_ACIBT/1-128
A3M1M3_ACIBT/63-237
A3M1V3_ACIBT/10-272
A3M323_ACIBT/7-273
A3MIF6_BURM7/12-450
A3MJ72_BURM7/8-269
A3MQQ1_BURM7/129-277
A3MQQ1_BURM7/5-142
A3MZ01_ACTP2/3-266
A3MZ88_ACTP2/2-452
A3N1X4_ACTP2/10-276
A3N7V8_BURP6/12-450
A3N8P0_BURP6/8-269
A3NEZ1_BURP6/129-277
A3NEZ1_BURP6/5-142
A3NFC4_BURP6/149-277
A3NFC4_BURP6/19-156
A3NTJ2_BURP0/12-450
A3NUE2_BURP0/8-269
A3P0I8_BURP0/103-244
A3P0T9_BURP0/129-277
A3P0T9_BURP0/5-142
A3PB26_PROM0/12-322
A3PDK8_PROM0/3-462
A3PG31_RHOS1/7-453
A3PHR1_RHOS1/35-298
A3PM10_RHOS1/25-76
A3PUY8_MYCSJ/19-325
A3PWI1_MYCSJ/14-309
A3PWI2_MYCSJ/19-337
A3PWI7_MYCSJ/20-294
A3Q5P8_MYCSJ/23-301
A3Q9M9_SHELP/3-266
A3QCD6_SHELP/5-268
A3QEU8_SHELP/1-222
A3QEU8_SHELP/330-443
A3QIF3_SHELP/10-272
A3RTU2_RALSO/9-284
A3S0D1_RALSO/14-475
A3S0D7_RALSO/20-311
A3S9L6_9RHOB/8-455
A3SBS1_9RHOB/31-295
A3SKV6_9RHOB/4-448
A3SN17_9RHOB/31-295
A3SUH3_9RHOB/8-455
A3SX67_9RHOB/31-295
A3SZB5_9RHOB/4-409
A3TGL7_9MICO/134-282
A3TGL7_9MICO/17-106
A3TGM1_9MICO/29-345
A3TGM2_9MICO/154-297
A3TPG1_9MICO/528-573
A3TQ87_9MICO/85-368
A3TXV7_9RHOB/5-450
A3TXZ9_9RHOB/126-575
A3TZA4_9RHOB/31-295
A3U3B8_9RHOB/178-262
A3U658_CROAH/6-458
A3U974_CROAH/8-277
A3UE97_9RHOB/25-290
A3UEQ4_9RHOB/14-484
A3UKI3_9RHOB/147-281
A3UKI3_9RHOB/20-156
A3US89_VIBSP/190-633
A3UUB2_VIBSP/11-452
A3UVA5_VIBSP/200-499
A3UXY7_VIBSP/11-273
A3V094_VIBSP/3-266
A3V2G8_9RHOB/6-456
A3V6N4_9RHOB/33-297
A3VGD5_9RHOB/5-446
A3VKQ6_9RHOB/14-278
A3VKW2_9RHOB/32-113
A3VLZ7_9RHOB/1052-1157
A3VXP8_9RHOB/31-295
A3VYF3_9RHOB/7-103
A3W493_9RHOB/7-454
A3WBD0_9SPHN/25-290
A3WCX1_9SPHN/3-118
A3WCX8_9SPHN/8-308
A3WIV3_9GAMM/2-265
A3WKF3_9GAMM/10-271
A3WKH7_9GAMM/1-451
A3WS62_9BRAD/23-480
A3WU93_9BRAD/36-324
A3X0C7_9BRAD/156-265
A3X0C7_9BRAD/3-149
A3X5L1_9RHOB/154-288
A3X5L1_9RHOB/396-604
A3X7E4_9RHOB/12-458
A3X8V2_9RHOB/31-334
A3XE04_9RHOB/1-403
A3XIN8_LEEBM/8-277
A3XJ19_LEEBM/1-90
A3XJ19_LEEBM/95-219
A3XQM7_LEEBM/2-452
A3XTW0_9VIBR/200-499
A3XVJ4_9VIBR/10-452
A3XZ13_9VIBR/213-371
A3Y329_9VIBR/11-273
A3Y4G9_9VIBR/3-260
A3YC72_9GAMM/15-278
A3YD13_9GAMM/10-272
A3YGC7_9GAMM/12-459
A3YGQ1_9GAMM/4-281
A3YJH8_CAMJE/3-398
A3YM30_CAMJE/6-263
A3YMH8_CAMJE/7-274
A3YP59_CAMJE/7-274
A3YS82_CAMJE/4-398
A3YSJ1_CAMJE/6-263
A3YTS6_9SYNE/1-241
A3YX34_9SYNE/7-317
A3YYL1_9SYNE/9-461
A3Z089_9SYNE/401-480
A3Z091_9SYNE/124-265
A3Z091_9SYNE/8-120
A3Z4E4_9SYNE/7-317
A3Z805_9SYNE/4-470
A3ZBJ1_CAMJE/7-274
A3ZCJ2_CAMJE/3-398
A3ZE79_CAMJE/6-263
A3ZGH6_CAMJE/3-398
A3ZHQ7_CAMJE/7-274
A3ZKE7_CAMJE/6-263
A3ZTZ6_9PLAN/2-405
A3ZU44_9PLAN/9-268
A4A1X2_9PLAN/41-304
A4A4G9_9GAMM/5-468
A4A987_9GAMM/10-273
A4AIP4_9ACTN/27-314
A4ALD4_9ACTN/19-131
A4ALD5_9ACTN/16-335
A4ALE0_9ACTN/116-274
A4ALE0_9ACTN/12-142
A4ALZ1_MARSH/147-610
A4APK1_MARSH/2-449
A4ASA7_MARSH/19-288
A4B915_9GAMM/9-412
A4B988_9GAMM/9-271
A4B9A8_9GAMM/19-291
A4BKH1_9GAMM/32-295
A4BL21_9GAMM/265-530
A4BNY5_9GAMM/21-283
A4BQ40_9GAMM/6-457
A4BY30_9FLAO/2-454
A4C0C0_9FLAO/8-277
A4C7W3_9GAMM/3-266
A4CBT2_9GAMM/2-437
A4CC59_9GAMM/195-496
A4CFE6_9GAMM/10-271
A4CIH0_ROBBH/6-450
A4CKZ6_ROBBH/6-275
A4CT78_SYNPV/7-317
A4CVG8_SYNPV/15-468
A4EAH9_9ACTN/6-400
A4EC28_9ACTN/62-325
A4EEX3_9RHOB/1194-1300
A4EGU6_9RHOB/6-453
A4EJL6_9RHOB/1-176
A4ETJ3_9RHOB/11-457
A4F1M5_9RHOB/31-295
A4F8N4_SACEN/15-302
A4F8N5_SACEN/16-335
A4F8P9_SACEN/11-133
A4F8P9_SACEN/117-275
A4F8S0_SACEN/295-490
A4FFV5_SACEN/473-607
A4FFV5_SACEN/581-718
A4FP72_SACEN/34-319
A4G1V6_HERAR/8-269
A4G315_HERAR/21-476
A4G6K5_HERAR/140-261
A4G6K5_HERAR/3-133
A4G748_HERAR/16-295
A4GAD7_HERAR/12-276
A4GJS3_9BACT/10-274
A4H5P1_LEIBR/177-324
A4H5P1_LEIBR/284-473
A4HTY0_LEIIN/1-300
A4IJY5_GEOTN/12-275
A4IUK2_YERRU/85-245
A4IV64_YERPE/85-245
A4IVQ4_SALNS/85-245
A4IW78_FRATW/10-269
A4IWW1_FRATW/1-434
A4IYZ2_FRATW/5-266
A4IZ03_FRATW/3-273
A4J705_DESRM/7-269
A4JA75_BURVG/5-277
A4JCY3_BURVG/13-449
A4JDQ9_BURVG/8-269
A4JS84_BURVG/13-467
A4JTZ0_BURVG/152-230
A4JUQ2_BURVG/122-239
A4JUQ2_BURVG/5-96
A4KL93_MYCTU/34-309
A4KL97_MYCTU/24-337
A4KL98_MYCTU/5-305
A4KRN0_FRATU/1-82
A4KRP0_FRATU/5-266
A4KSV5_FRATU/10-269
A4LN18_BURPS/129-277
A4LN18_BURPS/5-142
A4LQK2_BURPS/8-269
A4LU97_BURPS/12-450
A4MVE7_HAEIF/10-276
A4MZW2_HAEIF/2-473
A4N0M7_HAEIF/3-266
A4N3T4_HAEIF/2-473
A4N523_HAEIF/10-276
A4N6A7_HAEIF/3-266
A4NA78_HAEIF/10-276
A4NAI9_HAEIF/2-464
A4NCE6_HAEIF/3-266
A4NFC8_HAEIF/2-464
A4NFX1_HAEIF/10-276
A4NHH8_HAEIF/3-266
A4NIS9_HAEIF/10-123
A4NIT0_HAEIF/2-328
A4NLE6_HAEIF/10-276
A4NNE8_HAEIF/3-266
A4NR97_HAEIF/2-473
A4NSL9_HAEIF/10-276
A4NT16_HAEIF/3-266
A4NXW3_HAEIF/10-276
A4NZ42_HAEIF/2-443
A4NZ46_HAEIF/1-28
A4P0W5_HAEIF/3-265
A4QCB0_CORGB/153-298
A4QCB1_CORGB/19-339
A4QCB4_CORGB/115-271
A4QCB4_CORGB/7-113
A4QCJ7_CORGB/17-288
A4REL5_MAGO7/15-260
A4RTQ9_OSTLU/543-648
A4RXK7_OSTLU/1-136
A4RXK7_OSTLU/124-261
A4SC83_PROVI/7-408
A4SDG4_PROVI/8-272
A4SEL9_PROVI/2-427
A4SHB5_AERS4/3-266
A4SSU7_AERS4/3-441
A4ST91_AERS4/10-272
A4STZ5_AERS4/87-244
A4SU01_AERS4/185-275
A4SYF5_POLSQ/18-483
A4SZL4_POLSQ/9-288
A4T1L3_MYCGI/5-314
A4T6W2_MYCGI/22-299
A4TFE0_MYCGI/20-337
A4TFE1_MYCGI/10-299
A4TFF0_MYCGI/138-289
A4TFF0_MYCGI/18-137
A4TKV9_YERPP/197-491
A4TLB8_YERPP/4-438
A4TR99_YERPP/10-272
A4TRD0_YERPP/3-266
A4TZQ0_9PROT/37-301
A4TZS7_9PROT/5-464
A4V7K9_PSEFS/115-228
A4V7X5_PSEFS/119-241
A4V820_PSEFS/26-482
A4V9E3_SALPK/135-249
A4V9E3_SALPK/4-119
A4VFX9_PSEU5/12-274
A4VGV2_PSEU5/1-255
A4VKX4_PSEU5/127-465
A4VQ17_PSEU5/382-495
A4VRQ5_PSEU5/5-429
A4VUA8_STRSY/8-270
A4VUW1_STRSY/143-276
A4VUW1_STRSY/25-121
A4W0J9_STRS2/8-270
A4W159_STRS2/138-271
A4W159_STRS2/20-116
A4W8X4_ENT38/197-491
A4WDZ7_ENT38/4-438
A4WG04_ENT38/10-272
A4WG32_ENT38/3-266
A4WQC0_RHOS5/32-295
A4WTK0_RHOS5/202-651
A4WWS3_RHOS5/21-467
A4WYD2_RHOS5/130-277
A4XB71_SALTO/134-279
A4XB71_SALTO/14-132
A4XB80_SALTO/37-345
A4XB81_SALTO/37-328
A4XBE9_SALTO/36-304
A4XDF1_SALTO/518-637
A4XDF1_SALTO/631-736
A4XIN8_CALS8/11-285
A4XKK0_CALS8/7-269
A4XNW1_PSEMY/4-266
A4XTT1_PSEMY/1-443
A4XXC0_PSEMY/102-252
A4XXC0_PSEMY/298-430
A4Y0Z4_PSEMY/12-274
A4Y799_SHEPC/15-464
A4YAV2_SHEPC/10-272
A4YBH4_SHEPC/3-266
A4YJH9_BRASO/11-468
A4YL24_BRASO/12-164
A4YL24_BRASO/188-294
A4YMM5_BRASO/5-97
A4YZG4_BRASO/321-358
A4YZG4_BRASO/40-280
A4ZZ41_9SPIO/67-195
A5BWC4_VITVI/251-332
A5BWC6_VITVI/21-132
A5CCR8_ORITB/2-448
A5CFB9_ORITB/8-267
A5CQ88_CLAM3/34-341
A5CQ92_CLAM3/177-316
A5CQ92_CLAM3/51-182
A5CU47_CLAM3/38-324
A5CX79_VESOH/10-273
A5CXW3_VESOH/1-452
A5CZ70_PELTS/7-270
A5DCU6_PICGU/146-287
A5DCU6_PICGU/25-182
A5DGH7_PICGU/12-282
A5DZQ5_LODEL/19-320
A5E6J0_LODEL/124-255
A5E6J0_LODEL/3-149
A5E897_BRASB/11-468
A5EPH2_BRASB/310-349
A5EPH2_BRASB/40-279
A5ET71_BRASB/12-294
A5EW07_DICNV/5-265
A5EWK9_DICNV/10-272
A5EXI1_DICNV/4-472
A5EZU3_VIBC3/212-509
A5F438_VIBC3/11-272
A5F443_VIBC3/3-266
A5F4N2_VIBC3/107-196
A5F4N2_VIBC3/4-149
A5F5V1_VIBC3/13-439
A5FDD0_FLAJ1/9-275
A5FDQ1_FLAJ1/11-99
A5FDQ1_FLAJ1/86-243
A5FFS5_FLAJ1/8-277
A5FM41_FLAJ1/7-446
A5FQD9_DEHSB/8-271
A5FTH5_ACICJ/39-314
A5FV14_ACICJ/8-272
A5FWN2_ACICJ/12-280
A5FYI1_ACICJ/8-459
A5G9K1_GEOUR/7-267
A5GA79_GEOUR/7-271
A5GCA9_GEOUR/2-169
A5GCA9_GEOUR/221-333
A5GF30_GEOUR/6-273
A5GIA1_SYNPW/7-317
A5GLW9_SYNPW/16-468
A5GQG6_SYNR3/7-317
A5GUA0_SYNR3/8-435
A5HZM6_CLOBH/9-279
A5HZQ5_CLOBH/208-572
A5I1F6_CLOBH/6-290
A5I1P6_CLOBH/122-259
A5I1P6_CLOBH/7-157
A5I3L0_CLOBH/7-281
A5I6Z8_CLOBH/7-271
A5I765_CLOBH/281-532
A5ICW9_LEGPC/4-468
A5ID00_LEGPC/10-272
A5IHY9_LEGPC/2-266
A5IMW7_THEP1/19-289
A5IU72_STAA9/8-271
A5IY88_MYCAA/18-291
A5IYL0_MYCAA/59-162
A5J5U2_BURMA/129-277
A5J5U2_BURMA/5-142
A5K9L6_PLAVS/21-399
A5K9L6_PLAVS/456-494
A5KFH3_CAMJE/7-274
A5KI60_CAMJE/6-263
A5KIK3_9FIRM/5-450
A5KJ96_9FIRM/7-271
A5KKK1_9FIRM/3-262
A5KSD5_9BACT/17-207
A5KSD6_9BACT/12-216
A5KZB1_9GAMM/200-499
A5L3P6_9GAMM/11-273
A5L7C4_9GAMM/11-452
A5L7N9_9GAMM/3-266
A5LDA5_STRPN/8-130
A5LDA6_STRPN/2-131
A5LEZ0_STRPN/28-470
A5LKV7_STRPN/113-227
A5LKV7_STRPN/7-116
A5LMH1_STRPN/8-270
A5LMM1_STRPN/28-137
A5LMM3_STRPN/12-288
A5LVX9_STRPN/8-270
A5LXD8_STRPN/28-470
A5M2J6_STRPN/8-270
A5M2P8_STRPN/28-470
A5MAN0_STRPN/8-270
A5MBS5_STRPN/233-675
A5MEA1_STRPN/28-470
A5MEF3_STRPN/8-270
A5MQI3_STRPN/1-41
A5MQI4_STRPN/8-217
A5MQW0_STRPN/28-470
A5MXJ1_STRPN/8-270
A5MXY9_STRPN/28-470
A5N095_CLOK5/282-580
A5N2X9_CLOK5/7-270
A5N5S7_CLOK5/210-534
A5N879_CLOK5/5-154
A5N879_CLOK5/85-257
A5N926_CLOK5/3-283
A5P6U5_9SPHN/8-461
A5P775_9SPHN/1-77
A5P776_9SPHN/23-196
A5PJZ9_BOVIN/629-695
A5TIA3_BURMA/129-277
A5TIA3_BURMA/5-142
A5TLR9_BURMA/8-269
A5TME9_BURMA/12-450
A5TU71_FUSNP/2-463
A5TUD1_FUSNP/6-285
A5TXD7_FUSNP/4-289
A5TXQ2_FUSNP/9-268
A5U013_MYCTA/5-314
A5U0Y9_MYCTA/23-297
A5U7L7_MYCTA/12-151
A5U7L7_MYCTA/126-287
A5U7M1_MYCTA/24-337
A5U7M2_MYCTA/5-305
A5UC91_HAEIE/2-473
A5UCS3_HAEIE/10-276
A5UE85_HAEIE/3-266
A5UHE1_HAEIG/3-266
A5UIV3_HAEIG/10-276
A5UJ85_METS3/457-761
A5UJE0_METS3/21-333
A5UL58_METS3/1264-1467
A5UN47_METS3/8-266
A5UP48_METS3/103-392
A5UPE5_ROSS1/290-453
A5UPF0_ROSS1/199-500
A5UPM7_ROSS1/11-275
A5UVF1_ROSS1/12-284
A5UVI5_ROSS1/409-485
A5UXF7_ROSS1/402-487
A5V5L2_SPHWW/149-414
A5V9S1_SPHWW/11-179
A5V9S1_SPHWW/345-464
A5VLG7_LACRD/11-274
A5VRG0_BRUO2/48-352
A5VT57_BRUO2/11-469
A5W568_PSEP1/140-250
A5W568_PSEP1/507-618
A5W947_PSEP1/1-446
A5WAY2_PSEP1/4-266
A5WB68_PSEP1/13-275
A5WC18_PSYWF/85-367
A5WES0_PSYWF/39-608
A5WGH3_PSYWF/4-270
A5WHX2_PSYWF/213-267
A5WJZ5_MYCTF/5-314
A5WKX1_MYCTF/23-297
A5WSA6_MYCTF/12-151
A5WSA6_MYCTF/126-287
A5WSB0_MYCTF/24-337
A5WSB1_MYCTF/5-305
A5XHH4_BURMA/12-450
A5XJ62_BURMA/8-269
A5XNX1_BURMA/8-269
A5XRS7_BURMA/129-277
A5XRS7_BURMA/5-142
A5Z389_9FIRM/2-262
A5Z5G3_9FIRM/11-275
A5Z8R6_9FIRM/17-281
A5ZAT8_9FIRM/3-449
A5ZC92_9BACE/2-448
A5ZD99_9BACE/9-305
A5ZLS6_9BACE/70-384
A5ZMD2_9FIRM/8-272
A5ZPF3_9FIRM/123-263
A5ZPF3_9FIRM/4-120
A5ZW44_9FIRM/5-457
A5ZZ97_VIBCH/212-509
A6A3J1_VIBCH/11-272
A6A3L4_VIBCH/13-439
A6A8M2_VIBCH/1-59
A6A9Y2_VIBCH/13-439
A6AAK8_VIBCH/29-299
A6ACV1_VIBCH/212-509
A6AE21_VIBCH/100-196
A6AE21_VIBCH/4-151
A6AHK1_VIBCH/11-272
A6APH4_VIBHA/200-499
A6ARF7_VIBHA/7-439
A6ATI0_VIBHA/10-272
A6AVT6_VIBHA/3-266
A6AZH2_VIBPA/21-454
A6B333_VIBPA/197-474
A6B4T3_VIBPA/3-266
A6B517_VIBPA/200-499
A6B636_VIBPA/10-272
A6BCY8_9FIRM/14-278
A6BE65_9FIRM/278-506
A6BEL8_9FIRM/3-266
A6BGJ9_9FIRM/7-205
A6BJ96_9FIRM/5-454
A6BJS6_9FIRM/10-281
A6BKR4_9FIRM/1-77
A6BSH9_YERPE/197-468
A6BTM1_YERPE/4-438
A6BX03_YERPE/3-266
A6BX32_YERPE/10-272
A6BZ21_9PLAN/248-360
A6BZ21_9PLAN/388-497
A6CC22_9PLAN/7-271
A6CC66_9PLAN/16-279
A6CDV1_9PLAN/7-438
A6CDV2_9PLAN/50-237
A6CGD0_9PLAN/15-293
A6CLK8_9BACI/159-306
A6CLK8_9BACI/48-156
A6CQ03_9BACI/14-467
A6CT12_9BACI/266-571
A6CTQ5_9BACI/1-239
A6CVP4_9VIBR/20-293
A6D0A3_9VIBR/7-439
A6D6J6_9VIBR/10-272
A6D708_9VIBR/200-500
A6D8R9_9VIBR/3-180
A6DAM0_9PROT/1-402
A6DAY1_9PROT/22-278
A6DC74_9PROT/6-262
A6DKH4_9BACT/8-274
A6DNF2_9BACT/6-414
A6DNQ6_9BACT/3-132
A6DNQ6_9BACT/90-262
A6DRE0_9BACT/238-385
A6DRE0_9BACT/364-505
A6DV53_9RHOB/341-398
A6DWK9_9RHOB/7-454
A6E4I2_9RHOB/31-295
A6EDY4_9SPHI/4-452
A6EGX1_9SPHI/1-253
A6EQH6_9BACT/3-454
A6ESL2_9BACT/16-285
A6EVS9_9ALTE/84-213
A6EXP8_9ALTE/6-464
A6EZW9_9ALTE/1-250
A6F0N7_9ALTE/10-273
A6F4N0_9ALTE/46-320
A6F905_9GAMM/10-271
A6FAM2_9GAMM/195-511
A6FE65_9GAMM/3-266
A6FE98_9GAMM/4-443
A6FL28_9RHOB/5-453
A6FPD0_9RHOB/1088-1188
A6FPD0_9RHOB/1182-1290
A6FQK5_9RHOB/31-295
A6FXM6_9DELT/13-465
A6G8Q1_9DELT/1-181
A6G8Q1_9DELT/232-375
A6GB18_9DELT/7-321
A6GBC2_9DELT/21-292
A6GE66_9DELT/2-460
A6GG96_9DELT/6-273
A6GL60_9BURK/5-265
A6GQQ3_9BURK/5-451
A6GTU0_9BURK/7-268
A6GW02_FLAPJ/7-446
A6GXZ5_FLAPJ/8-277
A6GZV6_FLAPJ/11-134
A6GZV6_FLAPJ/88-218
A6L4N4_BACV8/189-500
A6L5X4_BACV8/2-451
A6L642_BACV8/8-276
A6LAJ3_PARD8/10-279
A6LF26_PARD8/3-446
A6LK36_THEM4/3-332
A6LL40_THEM4/9-277
A6LQA9_CLOB8/7-271
A6LT39_CLOB8/116-259
A6LT39_CLOB8/5-151
A6LWK1_CLOB8/3-277
A6LWZ5_CLOB8/280-574
A6LXK8_CLOB8/266-571
A6LY54_CLOB8/10-153
A6LY54_CLOB8/125-263
A6N5C7_PSEAE/51-239
A6NUM3_9BACE/8-279
A6NVW3_9BACE/5-448
A6NZ65_9BACE/36-344
A6P0W2_9BACE/14-277
A6P133_9BACE/455-544
A6P133_9BACE/555-689
A6P1H2_9BACE/2-120
A6Q1X1_NITSB/2-387
A6Q3R3_NITSB/125-261
A6Q3R3_NITSB/6-150
A6Q521_NITSB/126-263
A6Q521_NITSB/8-129
A6Q6N8_SULNB/4-399
A6Q785_SULNB/8-269
A6Q9I3_SULNB/6-263
A6QID3_STAAE/8-271
A6QKQ9_ONYPE/5-283
A6RX56_BOTFB/10-268
A6SUR2_JANMA/8-269
A6SVL8_JANMA/16-468
A6SWS2_JANMA/137-261
A6T435_JANMA/12-276
A6T756_KLEP7/197-491
A6TDF6_KLEP7/4-438
A6TGG4_KLEP7/3-266
A6TGJ6_KLEP7/10-272
A6TLU3_ALKMQ/6-271
A6TM03_ALKMQ/284-580
A6TQ92_ALKMQ/109-271
A6TQ92_ALKMQ/9-155
A6U310_STAA2/8-271
A6UB40_SINMW/313-353
A6UB40_SINMW/47-283
A6UEI6_SINMW/19-479
A6UKM2_SINMW/1-402
A6ULR5_SINMW/9-293
A6UNC7_METVS/5-284
A6UTK0_META3/5-312
A6V8A4_PSEA7/113-266
A6V8A4_PSEA7/309-449
A6V9W8_PSEA7/53-239
A6VAV2_PSEA7/6-463
A6VEA1_PSEA7/41-303
A6VEQ9_PSEA7/12-274
A6VF49_METM7/6-98
A6VF49_METM7/76-222
A6VF53_METM7/3-357
A6VFA5_METM7/8-286
A6VM58_ACTSZ/3-266
A6VNJ9_ACTSZ/2-472
A6VNT1_ACTSZ/10-276
A6VY29_MARMS/5-283
A6W0A9_MARMS/15-453
A6W1H3_MARMS/15-278
A6W3R0_MARMS/10-272
A6W607_KINRD/37-314
A6W6P2_KINRD/17-172
A6W6P2_KINRD/185-322
A6W770_KINRD/168-316
A6W771_KINRD/19-347
A6W778_KINRD/139-284
A6W778_KINRD/18-133
A6WGC8_KINRD/7-430
A6WMH4_SHEB8/140-206
A6WMH4_SHEB8/4-75
A6WN00_SHEB8/14-219
A6WN00_SHEB8/315-460
A6WT77_SHEB8/10-272
A6WTE8_SHEB8/209-658
A6WTH2_SHEB8/3-266
A6WUA4_SHEB8/114-220
A6WUA4_SHEB8/15-124
A6WX35_OCHA4/12-470
A6WZS6_OCHA4/318-358
A6WZS6_OCHA4/48-287
A6XU05_VIBCH/212-509
A6XUS8_VIBCH/13-439
A6XYW6_VIBCH/11-272
A6Y0G6_VIBCH/3-266
A6ZNB5_YEAS7/120-261
A6ZNB5_YEAS7/4-140
A6ZPN3_YEAS7/15-301
A7A646_BIFAD/32-325
A7A7F6_BIFAD/35-394
A7A8V6_BIFAD/115-283
A7A8V6_BIFAD/15-109
A7A962_BIFAD/108-407
A7AFE8_9PORP/1049-1155
A7AFE8_9PORP/1163-1230
A7AIZ2_9PORP/3-445
A7ALM7_9PORP/8-277
A7AXS4_RUMGN/3-262
A7AXX0_RUMGN/5-453
A7B2E2_RUMGN/3-262
A7B860_RUMGN/7-271
A7B8W1_9ACTO/13-106
A7B8W1_9ACTO/131-279
A7BEI4_9ACTO/18-319
A7BEU0_9ACTO/89-359
A7BUG4_9GAMM/2-394
A7BX52_9GAMM/187-321
A7F5F5_SCLS1/10-268
A7FD44_YERP3/3-266
A7FD78_YERP3/10-272
A7FFE7_YERP3/4-438
A7FJS3_YERP3/197-491
A7FPW8_CLOB1/7-281
A7FRU0_CLOB1/9-279
A7FRW9_CLOB1/208-572
A7FTJ8_CLOB1/6-290
A7FTT9_CLOB1/122-259
A7FTT9_CLOB1/7-157
A7FYL8_CLOB1/7-271
A7FYT7_CLOB1/281-532
A7G8F1_CLOBH/281-532
A7G9A5_CLOBH/9-279
A7GBV1_CLOBL/3-275
A7GD19_CLOBL/6-290
A7GDB7_CLOBL/105-259
A7GDB7_CLOBL/7-157
A7GIK7_CLOBL/7-271
A7GIS7_CLOBL/281-532
A7GKJ0_BACCN/11-276
A7GMB7_BACCN/146-309
A7GMB7_BACCN/51-161
A7GQ56_BACCN/213-602
A7GWI9_CAMC5/1-393
A7GYF6_CAMC5/136-264
A7GYF6_CAMC5/6-127
A7GZ92_CAMC5/8-274
A7H2Q6_CAMJD/7-274
A7H3G0_CAMJD/124-256
A7H465_CAMJD/6-263
A7H5K2_CAMJD/3-398
A7H6H2_ANADF/11-275
A7H8M9_ANADF/236-279
A7HA18_ANADF/11-173
A7HA18_ANADF/286-429
A7HBX8_ANADF/36-304
A7HFX8_ANADF/16-279
A7HHJ3_ANADF/2-382
A7HKE9_FERNB/6-346
A7HKZ3_FERNB/28-297
A7HPC8_PARL1/11-467
A7HVW2_PARL1/36-301
A7HYM7_PARL1/154-276
A7HYM7_PARL1/19-146
A7I210_CAMHC/135-262
A7I210_CAMHC/4-125
A7I2C3_CAMHC/119-274
A7I2C3_CAMHC/7-133
A7I349_CAMHC/4-401
A7ID31_XANP2/119-230
A7IDD4_XANP2/201-483
A7IDE0_XANP2/6-449
A7IF81_XANP2/43-308
A7IJM3_XANP2/12-459
A7IJT5_XANP2/150-242
A7IKI6_XANP2/21-477
A7JAY6_FRATT/10-269
A7JCW0_FRATT/5-266
A7JCX1_FRATT/1-82
A7JCX2_FRATT/3-169
A7JE20_FRATT/1-434
A7JHC5_FRANO/3-273
A7JHD6_FRANO/5-266
A7JIX8_FRANO/1-433
A7JJJ2_FRANO/10-271
A7JLH5_FRANO/3-273
A7JLI6_FRANO/5-266
A7JN30_FRANO/1-433
A7JNP7_FRANO/10-269
A7JS73_PASHA/196-639
A7JUU1_PASHA/10-276
A7JVG0_PASHA/2-449
A7JVS1_PASHA/3-266
A7JZX7_VIBSE/12-123
A7JZX7_VIBSE/88-235
A7K1Q5_VIBSE/346-411
A7K3N4_VIBSE/21-454
A7K4G6_VIBSE/200-499
A7K5I5_VIBSE/11-273
A7K6B6_VIBSE/3-266
A7KFP2_KLEPN/107-249
A7KFP2_KLEPN/4-95
A7KFV0_KLEPN/5-266
A7KV33_9CAUD/22-285
A7LUM9_BACOV/203-518
A7LX10_BACOV/9-280
A7M1V6_BACOV/2-448
A7MFW3_ENTS8/197-491
A7MQI4_ENTS8/3-266
A7MQJ8_ENTS8/10-272
A7MR19_ENTS8/6-438
A7MXT0_VIBHB/11-273
A7N1B5_VIBHB/3-266
A7N1R6_VIBHB/8-439
A7N2T9_VIBHB/200-499
A7NB27_FRATF/1-434
A7NCE9_FRATF/5-266
A7NE25_FRATF/10-269
A7NGD4_ROSCS/11-275
A7NPD0_ROSCS/12-284
A7NR99_ROSCS/327-482
A7NRM2_ROSCS/200-502
A7RFU7_NEMVE/416-662
A7T204_NEMVE/494-578
A7TN77_VANPO/120-271
A7TN77_VANPO/3-129
A7UZ48_BACUN/2-456
A7UZ82_BACUN/147-267
A7UZ82_BACUN/9-140
A7V431_BACUN/8-277
A7V4W3_BACUN/203-520
A7VCG2_9CLOT/4-268
A7VD84_9CLOT/7-265
A7VJ43_9CLOT/5-457
A7VTM6_9CLOT/11-275
A7VW13_9CLOT/465-607
A7VW13_9CLOT/583-707
A7VXH9_9CLOT/6-452
A7WYC2_STAA1/134-251
A7X434_STAA1/8-271
A7YS05_FRATU/1-434
A7YTX4_FRATU/5-266
A7YUW3_FRATU/10-269
A7Z260_BACA2/12-275
A7Z3H2_BACA2/137-400
A7Z8R7_BACA2/318-588
A7ZBN4_CAMC1/2-394
A7ZDI5_CAMC1/136-264
A7ZDI5_CAMC1/6-129
A7ZE49_CAMC1/8-274
A7ZI15_ECO24/207-655
A7ZK66_ECO24/197-491
A7ZQS6_ECO24/4-438
A7ZRD1_ECO24/130-236
A7ZRD5_ECO24/3-275
A7ZTX9_ECO24/3-266
A7ZU18_ECO24/10-272
A7ZYR4_ECOHS/197-491
A8A3V3_ECOHS/4-438
A8A6N2_ECOHS/3-266
A8A6S1_ECOHS/10-272
A8ACT1_CITK8/3-266
A8ACW1_CITK8/10-272
A8AIB6_CITK8/197-491
A8ANF4_CITK8/138-248
A8ANF4_CITK8/2-141
A8AP33_CITK8/4-438
A8AXV7_STRGC/8-270
A8CUG8_STRSU/133-266
A8CUG8_STRSU/15-111
A8DWN9_NEMVE/1-29
A8EED5_BURPS/8-269
A8EF33_BURPS/12-450
A8EGW1_BURPS/167-315
A8EGW1_BURPS/43-180
A8ESA6_ARCB4/139-264
A8ESA6_ARCB4/6-131
A8EV06_ARCB4/187-255
A8EWG3_ARCB4/1-394
A8EWH9_ARCB4/122-266
A8EWH9_ARCB4/9-136
A8EXT1_RICCK/1-409
A8EYW4_RICCK/20-284
A8F1M5_RICM5/10-274
A8F2L6_RICM5/1-409
A8F5R7_THELT/8-274
A8FAQ0_BACP2/12-275
A8FC31_BACP2/141-280
A8FC31_BACP2/273-404
A8FLJ0_CAMJ8/6-263
A8FMF4_CAMJ8/7-274
A8FNE7_CAMJ8/4-398
A8FQF7_SHESH/10-272
A8FUM4_SHESH/30-491
A8FVJ1_SHESH/297-791
A8G0X8_SHESH/3-266
A8G172_SHESH/453-547
A8G172_SHESH/552-709
A8G2W5_PROM2/12-322
A8G5H3_PROM2/3-462
A8G826_SERP5/3-266
A8G856_SERP5/13-275
A8GCM3_SERP5/197-491
A8GIH0_SERP5/4-438
A8GJ55_SERP5/52-238
A8GNI8_RICAH/10-274
A8GPT0_RICAH/1-409
A8GS58_RICRS/10-274
A8GTG8_RICRS/1-409
A8GWL5_RICB8/10-274
A8GXB8_RICB8/1-406
A8GZF1_SHEPA/3-266
A8GZQ9_SHEPA/10-272
A8H4X5_SHEPA/192-670
A8H5A3_SHEPA/26-474
A8HYL6_AZOC5/72-337
A8I5W4_CHLRE/28-147
A8I5W6_CHLRE/86-193
A8IPX8_AZOC5/18-477
A8ITS3_CHLRE/132-404
A8ITS3_CHLRE/412-454
A8J7X7_CHLRE/1618-1740
A8KF97_BURPS/129-277
A8KF97_BURPS/5-142
A8KLU6_BURPS/12-450
A8KMM4_BURPS/8-269
A8L2I8_FRASN/135-278
A8L2I8_FRASN/2-122
A8L2I9_FRASN/19-336
A8L2J8_FRASN/143-297
A8L2J8_FRASN/33-151
A8L3E9_FRASN/453-565
A8L3T3_FRASN/670-799
A8LAX0_FRASN/71-375
A8LPA6_DINSH/7-460
A8LSL8_DINSH/42-306
A8LXE4_SALAI/626-731
A8LYW1_SALAI/351-502
A8M3E7_SALAI/133-279
A8M3E7_SALAI/14-129
A8M3F7_SALAI/37-345
A8M3F8_SALAI/7-298
A8M473_SALAI/36-304
A8M875_SALAI/410-520
A8MHS5_ALKOO/146-271
A8MHS5_ALKOO/9-157
A8MID8_ALKOO/203-325
A8MLJ7_ALKOO/22-286
A8N0W0_COPC7/519-817
A8N116_COPC7/627-831
A8PMU3_9COXI/10-470
A8PP66_9COXI/12-274
A8Q3F1_MALGO/6-283
A8QA74_MALGO/370-504
A8R6C2_SALET/5-265
A8R6C7_SALET/149-273
A8R6C7_SALET/28-163
A8R903_9FIRM/7-270
A8RAD7_9FIRM/15-454
A8RE40_9FIRM/101-250
A8RMK4_9CLOT/497-631
A8RMK4_9CLOT/654-757
A8RRN8_9CLOT/5-464
A8RV14_9CLOT/35-306
A8RZA2_9CLOT/106-262
A8RZA2_9CLOT/3-126
A8S588_9CLOT/7-271
A8SFJ3_9FIRM/24-330
A8SI11_9FIRM/6-477
A8SJB2_9FIRM/6-463
A8SMD3_9FIRM/122-269
A8SMD3_9FIRM/3-165
A8SMG4_9FIRM/7-273
A8ST85_9FIRM/138-264
A8ST85_9FIRM/6-139
A8STY9_9FIRM/8-506
A8SUE8_9FIRM/20-284
A8SXT3_9FIRM/61-330
A8T0Q1_9VIBR/11-88
A8T0Q1_9VIBR/79-234
A8T4M6_9VIBR/200-499
A8T649_9VIBR/3-266
A8T6X3_9VIBR/7-439
A8T9X8_9VIBR/11-273
A8TQW1_9PROT/35-299
A8U0G8_9PROT/10-476
A8U1W6_9PROT/236-338
A8U1W8_9PROT/11-71
A8U4Y8_9LACT/11-274
A8U8N0_9LACT/14-469
A8UFI8_9FLAO/7-447
A8UNB2_9FLAO/8-277
A8UYC6_9AQUI/2-154
A8V1I3_9AQUI/2-398
A8V3Q3_9AQUI/8-226
A8YLL0_MICAE/20-325
A8YNA9_MICAE/11-321
A8YTZ2_LACH4/10-273
A8Z2R9_STAAT/8-271
A8ZRA1_DEIGD/219-280
A8ZTY6_DESOH/5-264
A8ZV87_DESOH/363-411
A8ZX09_DESOH/10-439
A8ZXL9_DESOH/473-583
A8ZXL9_DESOH/598-734
A8ZYJ7_DESOH/105-262
A8ZYJ7_DESOH/4-128
A9ABC8_METM6/8-286
A9ABY3_BURM1/8-269
A9ACU8_BURM1/31-303
A9ACY6_BURM1/13-449
A9ARW6_BURM1/5-94
A9B0L3_HERA2/9-273
A9B676_HERA2/5-274
A9B929_HERA2/177-231
A9B929_HERA2/249-445
A9BB02_PROM4/9-473
A9BDV1_PROM4/12-322
A9BG64_PETMO/7-356
A9BHB1_PETMO/65-334
A9BNR5_DELAS/25-294
A9BPY5_DELAS/21-280
A9BRA9_DELAS/11-473
A9C2Z0_DELAS/94-204
A9CUX6_9RHIZ/15-477
A9CWX1_9GAMM/10-272
A9CX24_9GAMM/3-266
A9CZ57_9GAMM/192-478
A9CZ60_9GAMM/9-155
A9D3D2_9RHIZ/59-328
A9DBY5_9GAMM/16-266
A9DBY5_9GAMM/341-486
A9DPQ8_9FLAO/5-283
A9DS56_9FLAO/31-487
A9DTB2_9RHOB/157-293
A9DZ02_9RHOB/8-455
A9E2V6_9RHOB/31-295
A9E5F9_9FLAO/12-281
A9EBT7_9FLAO/145-266
A9EBT7_9FLAO/3-139
A9EPF9_9RHOB/31-295
A9ETX5_SORC5/24-287
A9F0Y3_9RHOB/7-457
A9F541_SORC5/1-254
A9FYZ3_9RHOB/198-479
A9G6V9_9RHOB/7-457
A9GBF4_SORC5/11-477
A9GDF5_9RHOB/31-295
A9GL76_SORC5/16-447
A9GRW6_SORC5/484-614
A9GRW6_SORC5/627-743
A9GT87_9RHOB/111-256
A9GT87_9RHOB/23-166
A9H0P3_9RHOB/31-295
A9H6B2_9RHOB/7-454
A9HA89_GLUDA/10-478
A9HDG1_9RHOB/228-332
A9HJP3_GLUDA/23-290
A9HR35_GLUDA/18-171
A9HR35_GLUDA/196-303
A9HXB3_BORPD/175-310
A9HXB3_BORPD/29-187
A9HY54_BORPD/11-138
A9HY54_BORPD/131-271
A9HZ19_BORPD/10-466
A9IAU7_BORPD/94-204
A9IL64_BART1/10-458
A9IRA6_BORPD/5-266
A9IW90_BART1/54-323
A9K197_BURMA/129-277
A9K197_BURMA/5-142
A9K9Q0_BURMA/12-450
A9KB32_BURMA/8-269
A9KDA5_COXBN/13-276
A9KFS9_COXBN/1-466
A9KP66_CLOPH/7-278
A9KRX8_CLOPH/128-263
A9KRX8_CLOPH/4-156
A9KW02_SHEB9/114-220
A9KW02_SHEB9/15-124
A9KZ96_SHEB9/140-206
A9KZ96_SHEB9/4-75
A9L0I3_SHEB9/14-220
A9L0I3_SHEB9/314-460
A9L4Q9_SHEB9/10-272
A9L5E8_SHEB9/209-658
A9L5H2_SHEB9/18-281
A9M0G6_NEIM0/143-283
A9M0G6_NEIM0/23-149
A9M3E9_NEIM0/1-234
A9M3L9_NEIM0/6-460
A9M4R6_9VIBR/94-538
A9M672_BRUC2/48-352
A9M9T6_BRUC2/11-469
A9MHS7_SALAR/197-491
A9MJ02_SALAR/10-272
A9MJ31_SALAR/3-266
A9MS89_SALAR/4-438
A9MTD4_SALPB/197-477
A9MXF1_SALPB/3-266
A9MY74_SALPB/10-272
A9N2K9_SALPB/4-438
A9N6W5_SALPB/197-491
A9N9C1_COXBR/10-273
A9NDU2_COXBR/1-466
A9NH49_ACHLI/5-100
A9NH49_ACHLI/93-222
A9NHW1_ACHLI/88-212
A9NHW3_ACHLI/10-165
A9NHW3_ACHLI/156-266
A9R2N4_YERPG/197-491
A9R2Q6_YERPG/4-438
A9R8H5_YERPG/3-266
A9R8V9_YERPG/10-272
A9RPQ2_PHYPA/5-235
A9U6Z0_PHYPA/176-546
A9U8F3_PHYPA/3-157
A9UZH4_MONBE/21-313
A9VDB1_MONBE/7-132
A9VI65_BACWK/210-592
A9VIF7_BACWK/251-509
A9VJU6_BACWK/148-309
A9VJU6_BACWK/51-176
A9VRG2_BACWK/15-280
A9VYQ4_METEP/13-462
A9VZJ0_METEP/47-312
A9W9P7_CHLAA/9-273
A9WD84_CHLAA/7-277
A9WFM4_CHLAA/30-333
A9WHI5_CHLAA/227-491
A9WKU6_RENSM/34-304
A9WN46_RENSM/117-277
A9WN46_RENSM/13-105
A9WPI7_RENSM/155-309
A9WPI8_RENSM/12-321
A9ZC29_YERPE/10-272
A9ZDN7_YERPE/3-266
A9ZEX9_YERPE/197-468
A9ZGG2_COXBU/10-273
A9ZL76_COXBU/1-466
A9ZNU0_9ACTO/768-860
A9ZUJ3_YERPE/197-468
A9ZZJ1_YERPE/3-266
A9ZZQ7_YERPE/10-272
ADDA_ALKMQ/4-439
ADDA_ALKOO/4-439
ADDA_ANOFW/11-464
ADDA_BACA2/12-463
ADDA_BACAH/14-466
ADDA_BACAN/14-466
ADDA_BACC0/14-466
ADDA_BACC1/14-466
ADDA_BACC2/14-466
ADDA_BACC4/14-466
ADDA_BACC7/14-466
ADDA_BACCN/15-467
ADDA_BACCQ/14-466
ADDA_BACCR/14-466
ADDA_BACCZ/14-466
ADDA_BACHK/14-466
ADDA_BACLD/11-461
ADDA_BACP2/11-463
ADDA_BACSU/11-462
ADDA_BACWK/14-466
ADDA_CARHZ/4-437
ADDA_CLOAB/8-470
ADDA_CLOB1/6-480
ADDA_CLOB6/6-480
ADDA_CLOB8/6-459
ADDA_CLOBA/6-459
ADDA_CLOBB/6-459
ADDA_CLOBH/6-480
ADDA_CLOBJ/6-480
ADDA_CLOBK/6-480
ADDA_CLOBL/6-480
ADDA_CLOBM/6-480
ADDA_CLOCE/6-461
ADDA_CLOD6/6-462
ADDA_CLOK1/8-455
ADDA_CLOK5/5-452
ADDA_CLONN/6-454
ADDA_CLOP1/5-458
ADDA_CLOPE/5-458
ADDA_CLOPH/6-460
ADDA_CLOPS/5-458
ADDA_CLOTH/7-462
ADDA_DESAP/6-460
ADDA_DESHD/6-466
ADDA_DESHY/6-466
ADDA_DESRM/6-456
ADDA_ENTFA/14-465
ADDA_EXIS2/5-444
ADDA_GEOKA/14-468
ADDA_GEOTN/14-468
ADDA_HELMI/28-492
ADDA_LACAC/4-453
ADDA_LACBA/7-458
ADDA_LACC3/4-454
ADDA_LACCB/4-454
ADDA_LACDA/5-458
ADDA_LACDB/5-458
ADDA_LACF3/5-466
ADDA_LACGA/4-452
ADDA_LACH4/4-453
ADDA_LACJO/4-452
ADDA_LACLA/6-454
ADDA_LACLM/6-454
ADDA_LACLS/6-454
ADDA_LACPL/7-464
ADDA_LACRD/254-578
ADDA_LACRD/6-269
ADDA_LACRJ/254-578
ADDA_LACRJ/6-269
ADDA_LACS1/7-457
ADDA_LACSS/9-462
ADDA_LEUCK/5-456
ADDA_LEUMM/5-455
ADDA_LISIN/14-463
ADDA_LISMF/14-463
ADDA_LISMH/14-463
ADDA_LISMO/14-463
ADDA_LISW6/14-463
ADDA_LYSSC/14-471
ADDA_MOOTA/197-463
ADDA_MOOTA/9-165
ADDA_NATTJ/12-463
ADDA_OCEIH/4-457
ADDA_OENOB/3-443
ADDA_PEDPA/6-452
ADDA_PELTS/19-472
ADDA_STAA1/12-456
ADDA_STAA2/12-456
ADDA_STAA3/12-456
ADDA_STAA8/12-456
ADDA_STAA9/12-456
ADDA_STAAB/12-456
ADDA_STAAC/12-456
ADDA_STAAE/12-456
ADDA_STAAM/12-456
ADDA_STAAN/12-456
ADDA_STAAR/12-456
ADDA_STAAS/12-456
ADDA_STAAT/12-456
ADDA_STAAW/12-456
ADDA_STACT/11-455
ADDA_STAEQ/11-455
ADDA_STAES/17-461
ADDA_STAHJ/13-459
ADDA_STAS1/14-458
ADDA_STRA1/28-464
ADDA_STRA3/28-464
ADDA_STRA5/28-464
ADDA_STREM/29-465
ADDA_STRGC/28-470
ADDA_STRMU/28-464
ADDA_STRP1/41-477
ADDA_STRP2/28-470
ADDA_STRP3/41-477
ADDA_STRP4/28-470
ADDA_STRP6/41-477
ADDA_STRP8/41-477
ADDA_STRPB/41-477
ADDA_STRPC/41-477
ADDA_STRPD/41-477
ADDA_STRPF/41-477
ADDA_STRPG/29-465
ADDA_STRPI/28-470
ADDA_STRPJ/28-470
ADDA_STRPM/41-477
ADDA_STRPN/28-470
ADDA_STRPS/28-470
ADDA_STRPZ/41-477
ADDA_STRR6/28-470
ADDA_STRS2/39-485
ADDA_STRS7/29-465
ADDA_STRSV/28-473
ADDA_STRSY/39-485
ADDA_STRT1/28-468
ADDA_STRT2/28-468
ADDA_STRTD/28-468
ADDA_STRU0/28-464
ADDA_SYMTH/9-465
ADDA_SYNWW/4-438
ADDA_THEP3/5-455
ADDA_THEPX/5-455
ADDA_THETN/5-443
B0A1Y1_YERPE/4-438
B0A6Q2_9CLOT/1-87
B0A6Q2_9CLOT/121-217
B0A866_9CLOT/6-470
B0A869_9CLOT/9-304
B0A8U8_9CLOT/10-270
B0A975_9CLOT/9-274
B0ACB8_9CLOT/297-392
B0AK47_BACAN/251-513
B0AT58_BACAN/15-280
B0AUE2_BACAN/276-587
B0AXC8_BACAN/148-309
B0AXC8_BACAN/51-161
B0AY10_BACAN/14-466
B0B8I3_CHLT2/6-265
B0B8L4_CHLT2/2-424
B0BA62_CHLTB/6-265
B0BA93_CHLTB/2-424
B0BQR1_ACTPJ/10-276
B0BT27_ACTPJ/3-266
B0BTM4_ACTPJ/2-452
B0BV07_RICRO/1-409
B0BXM6_RICRO/10-274
B0C7R5_ACAM1/11-321
B0CEV8_ACAM1/16-322
B0CHK1_BRUSI/48-352
B0CJK2_BRUSI/11-469
B0DAK6_LACBS/28-313
B0G319_9FIRM/3-265
B0G8B0_9FIRM/5-225
B0G8B1_9FIRM/5-184
B0G9S0_9FIRM/18-282
B0GF83_YERPE/4-438
B0GKM4_YERPE/10-272
B0GL46_YERPE/3-266
B0GLW3_YERPE/197-491
B0GQ53_YERPE/4-438
B0GQE2_YERPE/197-468
B0GUH9_YERPE/3-266
B0GUL0_YERPE/10-272
B0H2R6_YERPE/197-491
B0H6T1_YERPE/4-438
B0H8G5_YERPE/3-266
B0H957_YERPE/10-272
B0HFL3_YERPE/197-491
B0HJ26_YERPE/4-438
B0HL21_YERPE/10-272
B0HL53_YERPE/3-266
B0HTE4_YERPE/3-266
B0HZ40_YERPE/4-438
B0HZE8_YERPE/10-272
B0I0C8_YERPE/197-491
B0JPH9_MICAN/20-325
B0JUH2_MICAN/11-321
B0K3S0_THEPX/8-271
B0KBN7_THEP3/8-271
B0KGK9_PSEPG/4-390
B0KHT7_PSEPG/1-446
B0KIP0_PSEPG/120-250
B0KIP0_PSEPG/485-598
B0KQ68_PSEPG/4-266
B0KR78_PSEPG/13-275
B0KSV8_PSEPG/100-240
B0KSV8_PSEPG/7-92
B0KVA6_9BACT/11-295
B0MD30_9FIRM/461-608
B0MD30_9FIRM/565-702
B0MIY3_9FIRM/3-456
B0MJ86_9FIRM/7-270
B0MJ98_9FIRM/124-262
B0MJ98_9FIRM/4-126
B0MLR5_9FIRM/14-278
B0MNA1_9FIRM/18-66
B0MNA1_9FIRM/90-329
B0MQS7_9FIRM/3-444
B0MU18_9BACT/9-278
B0MXL4_9BACT/2-434
B0N0D4_9FIRM/6-466
B0N655_9FIRM/7-270
B0NBE0_EUBSP/3-266
B0NGN1_EUBSP/129-230
B0NH94_EUBSP/7-271
B0NIX4_EUBSP/477-603
B0NIX4_EUBSP/587-720
B0NKJ9_EUBSP/5-454
B0NN99_BACSE/1051-1169
B0NN99_BACSE/1142-1232
B0NNK3_BACSE/8-277
B0NP50_BACSE/16-479
B0NWV2_9CLOT/3-456
B0NYK2_9CLOT/7-270
B0NYM5_9CLOT/154-263
B0NYM5_9CLOT/5-147
B0P0N3_9CLOT/36-307
B0P1G2_9CLOT/105-209
B0P934_9FIRM/24-70
B0P934_9FIRM/95-329
B0PD60_9FIRM/6-452
B0PH29_9FIRM/23-314
B0PH91_9FIRM/462-573
B0PH91_9FIRM/569-708
B0PYH1_BACAN/251-513
B0Q523_BACAN/15-280
B0Q546_BACAN/14-466
B0Q5D6_BACAN/276-587
B0Q834_BACAN/148-309
B0Q834_BACAN/51-161
B0QC78_BACAN/251-513
B0QI20_BACAN/15-280
B0QLP1_BACAN/14-466
B0QLX5_BACAN/276-587
B0QNS5_BACAN/148-309
B0QNS5_BACAN/51-161
B0QTR1_HAEPR/10-277
B0QUJ7_HAEPR/3-266
B0QX52_HAEPR/2-456
B0R898_HALS3/152-278
B0R898_HALS3/5-104
B0RA36_HALS3/10-461
B0RE31_CLAMS/200-318
B0RE31_CLAMS/53-183
B0RE34_CLAMS/29-336
B0RIA8_CLAMS/38-324
B0RMH9_XANCB/8-531
B0RTN1_XANCB/157-277
B0RTN1_XANCB/19-146
B0RYQ2_XANCB/5-268
B0RZ36_XANCB/4-264
B0RZV9_FINM2/7-271
B0S0Y2_FINM2/4-387
B0S125_FINM2/144-262
B0S125_FINM2/3-149
B0S1X7_FINM2/96-194
B0S8V9_LEPBA/5-273
B0SAQ0_LEPBA/3-265
B0SCF4_LEPBA/129-245
B0SCF4_LEPBA/2-121
B0SHN1_LEPBA/6-270
B0SIS6_LEPBA/3-436
B0SKX6_LEPBP/129-245
B0SKX6_LEPBP/2-121
B0SR40_LEPBP/6-270
B0SRP7_LEPBP/5-273
B0SSS8_LEPBP/10-272
B0SUF0_LEPBP/3-436
B0SV42_CAUSK/139-220
B0SV42_CAUSK/18-116
B0T0E4_CAUSK/47-312
B0T527_CAUSK/3-470
B0TDL1_HELMI/9-272
B0TJQ2_SHEHH/3-266
B0TRE6_SHEHH/10-272
B0TRK3_SHEHH/22-465
B0TT01_SHEHH/192-680
B0TWY9_FRAP2/10-269
B0TXZ5_FRAP2/1-429
B0TZY6_FRAP2/3-273
B0U076_FRAP2/5-266
B0U1C8_XYLFM/5-268
B0U4C4_XYLFM/4-489
B0U612_XYLFM/4-264
B0UDC6_METS4/35-300
B0UM27_METS4/12-463
B0UTK9_HAES2/3-266
B0UUC8_HAES2/19-459
B0UVZ3_HAES2/10-276
B0V4N8_ACIBY/10-272
B0V8Y9_ACIBY/7-273
B0VB66_ACIBY/143-277
B0VB66_ACIBY/16-168
B0VE84_ACIBY/10-472
B0VE94_ACIBY/204-262
B0VGE7_CLOAI/131-287
B0VGK7_CLOAI/17-282
B0VGP3_CLOAI/2-478
B0VL86_ACIBS/39-301
B0VLS1_ACIBS/10-472
B0VLT3_ACIBS/204-262
B0VTE6_ACIBS/7-273
B0XUR3_ASPFC/8-269
B1AJE0_UREP2/10-279
B1B7X4_CLOBO/6-454
B1B8Z7_CLOBO/7-271
B1BAK9_CLOBO/147-317
B1BEY4_CLOPE/205-533
B1BGI7_CLOPE/206-579
B1BGP1_CLOPE/10-306
B1BHY5_CLOPE/5-458
B1BKU8_CLOPE/4-120
B1BKU8_CLOPE/86-251
B1BMT2_CLOPE/2-86
B1BMT2_CLOPE/93-216
B1BN01_CLOPE/7-270
B1BNN7_CLOPE/10-306
B1BQR8_CLOPE/7-270
B1BQZ1_CLOPE/7-136
B1BQZ1_CLOPE/98-247
B1BRG9_CLOPE/4-111
B1BRG9_CLOPE/82-251
B1BTH6_CLOPE/5-458
B1BUS9_CLOPE/205-534
B1BVZ3_CLOPE/206-577
B1C0C1_9FIRM/8-469
B1C3B0_9FIRM/7-270
B1C8W2_9FIRM/7-274
B1C9D6_9FIRM/3-436
B1CC30_9FIRM/16-458
B1EGI0_9ESCH/4-438
B1EPI2_9ESCH/227-521
B1ERC7_9ESCH/3-266
B1ERG0_9ESCH/10-272
B1ETQ3_BACAN/251-513
B1F1K2_BACAN/14-466
B1F1T6_BACAN/276-587
B1F4T3_BACAN/15-280
B1F572_BACAN/148-309
B1F572_BACAN/51-161
B1FCT5_9BURK/129-277
B1FCT5_9BURK/5-139
B1FM22_9BURK/8-269
B1G4R7_9BURK/129-277
B1G4R7_9BURK/5-137
B1G920_9BURK/8-269
B1GAA3_9BURK/37-319
B1GAL3_9BURK/10-447
B1GDZ8_BACAN/251-513
B1GHR2_BACAN/148-309
B1GHR2_BACAN/51-161
B1GL68_BACAN/14-466
B1GLF3_BACAN/276-587
B1GM58_BACAN/15-280
B1GYW6_UNCTG/9-274
B1GZD7_UNCTG/1-418
B1HAE0_BURPS/167-315
B1HAE0_BURPS/43-180
B1HHL2_BURPS/12-450
B1HIB2_BURPS/8-269
B1HNR4_LYSSC/212-593
B1HTW5_LYSSC/12-278
B1HZ85_LYSSC/196-561
B1I553_DESAP/13-276
B1IBM7_STRPI/8-270
B1IFH9_CLOBK/279-532
B1IHC0_CLOBK/3-276
B1IJU7_CLOBK/6-290
B1IKE8_CLOBK/105-259
B1IKE8_CLOBK/7-157
B1ING2_CLOBK/7-271
B1INV6_CLOBK/17-289
B1ITR6_ECOLC/385-493
B1IU24_ECOLC/4-438
B1IVX0_ECOLC/197-491
B1IW91_ECOLC/10-272
B1IWC2_ECOLC/3-266
B1J3Q6_PSEPW/3-448
B1J4P9_PSEPW/4-266
B1J9L0_PSEPW/140-275
B1J9L0_PSEPW/531-618
B1JFM2_PSEPW/13-276
B1JGZ1_YERPY/184-275
B1JPD7_YERPY/10-272
B1JQ13_YERPY/3-266
B1JQD7_YERPY/4-438
B1JQQ1_YERPY/197-491
B1JSZ8_BURCC/5-277
B1JYW3_BURCC/10-448
B1K059_BURCC/8-269
B1KHN4_SHEWM/14-462
B1KKU3_SHEWM/10-272
B1KQB1_SHEWM/3-266
B1KR75_SHEWM/12-306
B1KY03_CLOBM/3-275
B1L038_CLOBM/6-290
B1L0N9_CLOBM/122-259
B1L0N9_CLOBM/7-154
B1L1H4_CLOBM/7-271
B1L221_CLOBM/271-532
B1L2F3_CLOBM/17-289
B1LCA9_THESQ/19-289
B1LDP0_ECOSM/240-340
B1LDP0_ECOSM/385-493
B1LJ36_ECOSM/197-491
B1LLV1_ECOSM/3-266
B1LLY4_ECOSM/10-272
B1LR17_ECOSM/2-428
B1LSQ3_METRJ/17-476
B1LTW6_METRJ/38-303
B1MEY1_MYCA9/127-276
B1MEY1_MYCA9/9-144
B1MEY5_MYCA9/18-332
B1MEY6_MYCA9/20-305
B1MFU8_MYCA9/9-310
B1MJI8_MYCA9/27-312
B1MW75_LEUCK/211-602
B1MXQ7_LEUCK/10-274
B1Q5N6_CLOBO/6-480
B1Q6I1_CLOBO/280-572
B1Q721_CLOBO/3-275
B1Q9P2_CLOBO/281-532
B1Q9X2_CLOBO/7-271
B1QCE4_CLOBO/6-290
B1QCP2_CLOBO/7-259
B1QG26_CLOBO/6-480
B1QI14_CLOBO/281-532
B1QK10_CLOBO/3-277
B1QM80_CLOBO/7-271
B1QNT0_CLOBO/6-290
B1QP26_CLOBO/107-259
B1QP26_CLOBO/7-157
B1QQE5_CLOBO/17-289
B1QV07_CLOBU/109-259
B1QV07_CLOBU/5-154
B1QV26_CLOBU/6-459
B1R010_CLOBU/14-157
B1R010_CLOBU/147-272
B1R0A0_CLOBU/8-272
B1R451_CLOPE/4-300
B1R4V9_CLOPE/206-577
B1R5R8_CLOPE/4-112
B1R5R8_CLOPE/84-251
B1R815_CLOPE/5-458
B1RA37_CLOPE/7-270
B1RB71_CLOPE/205-534
B1RDJ3_CLOPE/10-306
B1RET0_CLOPE/4-112
B1RET0_CLOPE/84-251
B1REY1_CLOPE/7-270
B1RFE9_CLOPE/202-302
B1RFE9_CLOPE/295-381
B1RG33_CLOPE/206-577
B1RHA8_CLOPE/5-458
B1RJB9_CLOPE/205-534
B1RNW6_CLOPE/4-300
B1RPH1_CLOPE/7-270
B1RS76_CLOPE/5-458
B1RSG6_CLOPE/4-112
B1RSG6_CLOPE/84-251
B1RST1_CLOPE/205-534
B1RSV9_CLOPE/206-578
B1RU49_UREPA/10-279
B1RVI1_UREPA/10-279
B1RXW5_UREUR/10-279
B1S021_STRPN/8-270
B1S0D5_STRPN/28-470
B1S563_9BIFI/9-366
B1S6Q1_9BIFI/15-108
B1S6Q1_9BIFI/99-283
B1SB64_9BIFI/27-321
B1SEW1_9STRE/21-283
B1SFM2_9STRE/28-464
B1T0D8_9BURK/122-241
B1T0D8_9BURK/5-96
B1T6G0_9BURK/12-449
B1T858_9BURK/8-269
B1TCV3_9BURK/129-277
B1TCV3_9BURK/5-139
B1UJA6_BACAN/251-513
B1UUC0_BACAN/15-280
B1UVC7_BACAN/276-587
B1UVN9_BACAN/148-309
B1UVN9_BACAN/51-161
B1UXH3_BACAN/14-466
B1V0S6_CLOPE/10-306
B1V2U7_CLOPE/5-458
B1V3A6_CLOPE/7-270
B1V3V5_CLOPE/205-534
B1V4V6_CLOPE/206-579
B1V566_CLOPE/4-112
B1V566_CLOPE/84-251
B1VAQ4_PHYAS/12-278
B1VFC4_CORU7/58-335
B1VFC5_CORU7/53-373
B1VFC7_CORU7/128-273
B1VFF0_CORU7/168-438
B1VKL3_STRGG/200-251
B1VVP8_STRGG/535-613
B1VVY7_STRGG/115-201
B1VVY7_STRGG/15-139
B1W1E1_STRGG/131-288
B1W1E1_STRGG/24-135
B1W1E5_STRGG/19-345
B1W1E6_STRGG/315-360
B1W1E6_STRGG/37-293
B1W3Q6_STRGG/70-339
B1WPQ6_CYAA5/27-330
B1WQ20_CYAA5/11-321
B1WQ64_CYAA5/183-473
B1X8R6_ECODH/197-491
B1X9Z2_ECODH/3-266
B1XAH9_ECODH/10-272
B1XDM6_ECODH/4-438
B1XIA2_SYNP2/19-324
B1XPI1_SYNP2/8-318
B1XR08_SYNP2/3-415
B1XU59_POLNS/10-472
B1XW04_POLNS/9-288
B1XW87_LEPCP/8-267
B1XWN1_LEPCP/52-321
B1XZ25_LEPCP/2-199
B1XZ25_LEPCP/329-460
B1YJ16_EXIS2/12-275
B1YKK3_EXIS2/17-294
B1YNX7_BURA4/8-269
B1YQQ7_BURA4/129-277
B1YQQ7_BURA4/5-139
B1YW53_BURA4/12-449
B1Z6W8_BURA4/121-237
B1Z6W8_BURA4/8-104
B1ZCK1_METPB/196-478
B1ZGH6_METPB/136-242
B1ZGM7_METPB/11-458
B1ZI90_METPB/47-312
B1ZLY1_METPB/13-462
B1ZTI9_OPITP/2-200
B1ZTI9_OPITP/388-478
B2A098_OPITP/22-290
B2A3D2_NATTJ/118-387
B2A3Z4_NATTJ/124-224
B2A3Z4_NATTJ/3-134
B2A5W4_NATTJ/10-264
B2A7J4_NATTJ/16-307
B2A7U7_NATTJ/3-283
B2A860_NATTJ/10-422
B2AGL8_CUPTR/29-306
B2AK81_CUPTR/10-100
B2AK81_CUPTR/127-250
B2ARI7_PODAN/14-274
B2BJB8_MYXXA/1-253
B2D802_UREPA/10-279
B2DAQ4_UREUR/10-279
B2DI99_STRPN/28-470
B2DID7_STRPN/8-270
B2DN67_STRPN/8-270
B2DNA6_STRPN/28-470
B2DVC8_STRPN/8-270
B2DWM5_STRPN/28-470
B2DYQ7_STRPN/28-470
B2E1F7_STRPN/8-270
B2E5N4_STRPN/28-470
B2E5S1_STRPN/8-270
B2E8N6_BIFAN/51-346
B2EAC5_BIFAN/10-393
B2EB21_BIFAN/136-308
B2EB21_BIFAN/37-130
B2FJK1_STRMK/215-357
B2FJK1_STRMK/458-663
B2FND9_STRMK/10-273
B2FP80_STRMK/17-465
B2FS37_STRMK/97-194
B2FTZ4_STRMK/95-178
B2FU54_STRMK/4-264
B2G8U0_LACRJ/11-274
B2GDT0_LACF3/10-273
B2GEA5_LACF3/332-585
B2GL29_KOCRD/158-312
B2GL30_KOCRD/27-342
B2GL33_KOCRD/128-279
B2GL33_KOCRD/15-143
B2GM51_KOCRD/40-317
B2GVX7_BURPS/8-269
B2GWV2_BURPS/12-450
B2H916_BURPS/129-277
B2H916_BURPS/5-142
B2HED4_MYCMM/15-292
B2HEW0_MYCMM/5-301
B2HFH3_MYCMM/19-333
B2HFH8_MYCMM/137-297
B2HFH8_MYCMM/22-150
B2HL36_MYCMM/116-189
B2HSF6_MYCMM/7-322
B2HV27_ACIBC/7-273
B2I2N6_ACIBC/204-262
B2I2P6_ACIBC/10-472
B2I385_ACIBC/10-272
B2I666_XYLF2/5-268
B2I7Y5_XYLF2/4-489
B2IAA3_XYLF2/4-264
B2IGN4_BEII9/7-471
B2IH23_BEII9/45-310
B2IL96_BEII9/69-352
B2IQ19_STRPS/8-270
B2IQB2_STRPS/17-335
B2IUN2_NOSP7/39-362
B2IV62_NOSP7/11-321
B2JAU2_NOSP7/1051-1147
B2JAU2_NOSP7/1141-1257
B2JFG2_BURP8/51-333
B2JJ68_BURP8/164-313
B2JJ68_BURP8/41-174
B2JK49_BURP8/8-269
B2JKV3_BURP8/11-451
B2JYT9_YERPB/197-491
B2JZ58_YERPB/4-438
B2K044_YERPB/3-266
B2K076_YERPB/10-272
B2KB12_ELUMP/10-275
B2KE90_ELUMP/7-432
B2N0J8_ECOLX/4-438
B2N579_ECOLX/197-491
B2N5E2_ECOLX/10-272
B2N5H5_ECOLX/3-266
B2NDW6_UREUR/10-279
B2NFM2_UREUR/10-279
B2NPL0_ECO57/385-493
B2NTN8_ECO57/10-272
B2NTS2_ECO57/3-266
B2NY36_ECO57/197-491
B2NYK3_ECO57/4-438
B2P6D1_ECO57/385-493
B2P8D5_ECO57/10-272
B2PA22_ECO57/4-438
B2PAM7_ECO57/197-491
B2PBQ8_ECO57/3-266
B2PFC8_ECO57/7-441
B2PK31_ECO57/3-266
B2PK65_ECO57/10-272
B2PKF4_ECO57/197-491
B2PQ45_ECO57/385-493
B2PX25_PROST/4-443
B2PZ39_PROST/131-285
B2Q216_PROST/197-491
B2Q4K1_PROST/3-266
B2Q4N4_PROST/13-275
B2RKD8_PORG3/9-277
B2RMH3_PORG3/2-452
B2S051_BORHD/11-266
B2S0X7_BORHD/10-425
B2S250_TREPS/131-257
B2S250_TREPS/5-154
B2S4D5_TREPS/12-477
B2S4R5_TREPS/8-277
B2S6N7_BRUA1/48-352
B2S999_BRUA1/11-469
B2SF26_FRATM/10-269
B2SFS4_FRATM/1-434
B2SH91_FRATM/5-266
B2SHI4_XANOP/1-246
B2SIB2_XANOP/10-499
B2SJS6_XANOP/69-140
B2SU33_XANOP/10-273
B2SZK3_BURPP/8-269
B2T360_BURPP/11-449
B2T5W9_BURPP/31-313
B2T7I3_BURPP/5-277
B2T8W6_BURPP/149-656
B2T8W8_BURPP/104-243
B2TIZ6_CLOBB/7-271
B2TM50_CLOBB/3-282
B2TP81_CLOBB/200-572
B2TPA7_CLOBB/101-258
B2TPA7_CLOBB/4-137
B2TQL0_CLOBB/274-528
B2TTT2_SHIB3/197-491
B2TU14_SHIB3/3-266
B2TUW9_SHIB3/10-272
B2TYS1_SHIB3/4-438
B2U944_RALPJ/8-275
B2U9S4_RALPJ/14-475
B2UCJ8_RALPJ/109-249
B2UCJ8_RALPJ/9-139
B2UCQ6_RALPJ/199-257
B2UDQ5_RALPJ/114-222
B2UDQ5_RALPJ/15-127
B2UG78_RALPJ/9-284
B2UI29_RALPJ/23-316
B2ULJ5_AKKM8/2-457
B2UPY5_AKKM8/26-294
B2UQR8_AKKM8/10-266
B2UU61_HELPS/7-262
B2UVM4_HELPS/11-144
B2UVM4_HELPS/119-256
B2UVV7_HELPS/2-415
B2UWX4_CLOBA/200-572
B2UX00_CLOBA/107-258
B2UX00_CLOBA/4-146
B2UZ22_CLOBA/7-271
B2UZA0_CLOBA/275-528
B2V2T5_CLOBA/3-283
B2V7G3_SULSY/10-269
B2VDH1_ERWT9/197-491
B2VFW0_ERWT9/4-437
B2VG71_ERWT9/3-266
B2VI53_ERWT9/10-272
B2WB64_PYRTR/8-265
B3A0W0_ECO57/3-266
B3A0Z7_ECO57/10-272
B3A5B7_ECO57/385-493
B3ADJ8_ECO57/4-438
B3AF82_ECO57/197-491
B3AHW0_ECO57/385-493
B3AJ24_ECO57/4-438
B3ALJ4_ECO57/3-266
B3ALM8_ECO57/10-272
B3AZ47_ECO57/385-493
B3B7K0_ECO57/10-272
B3B808_ECO57/3-266
B3B962_ECO57/7-441
B3BAF2_ECO57/197-491
B3BBG3_ECO57/385-493
B3BG70_ECO57/3-266
B3BGA4_ECO57/10-272
B3BHU2_ECO57/197-491
B3BJK4_ECO57/4-438
B3BSL7_ECO57/385-493
B3C0F7_ECO57/3-266
B3C0S0_ECO57/10-272
B3C190_ECO57/197-491
B3C242_ECO57/4-438
B3CAU7_9BACE/203-517
B3CBU0_9BACE/158-616
B3CCC8_9BACE/7-271
B3CDX2_9BACE/2-450
B3CEB6_9BACE/9-278
B3CMH9_WOLPP/8-270
B3CNL4_WOLPP/2-454
B3CQE0_ORITI/2-448
B3CR52_ORITI/8-267
B3CWE7_BURM1/5-277
B3DQ57_BIFLD/18-178
B3DSF4_BIFLD/19-314
B3DTD1_BIFLD/6-363
B3DUG1_METI4/8-276
B3E192_METI4/5-422
B3E1Z6_GEOLS/466-593
B3E1Z6_GEOLS/578-702
B3E2F6_GEOLS/7-267
B3E3G6_GEOLS/4-267
B3E665_GEOLS/15-329
B3ECZ4_CHLL2/281-451
B3ECZ4_CHLL2/5-196
B3EGK2_CHLL2/8-272
B3EK56_CHLPB/1-389
B3ENW8_CHLPB/8-272
B3ESS8_AMOA5/3-445
B3EU74_AMOA5/8-277
B3G1U9_PSEAE/197-478
B3G2R6_PSEAE/1097-1202
B3G2R6_PSEAE/1194-1296
B3GYA5_ACTP7/10-276
B3GYY4_ACTP7/196-639
B3H0C1_ACTP7/3-266
B3H0N2_ACTP7/2-452
B3HAR6_ECOLX/3-266
B3HAV2_ECOLX/10-272
B3HC39_ECOLX/197-491
B3HHV9_ECOLX/4-438
B3HPD9_ECOLX/4-438
B3HY95_ECOLX/10-272
B3HYJ9_ECOLX/3-266
B3I959_ECOLX/4-438
B3IAW4_ECOLX/10-272
B3IC27_ECOLX/3-266
B3IDM0_ECOLX/197-491
B3IH25_ECOLX/10-272
B3IN23_ECOLX/197-491
B3IQR9_ECOLX/3-266
B3IRS3_ECOLX/4-438
B3J128_BACAN/251-514
B3J596_BACAN/276-587
B3J5H5_BACAN/14-466
B3J711_BACAN/15-280
B3JAX5_BACAN/148-309
B3JAX5_BACAN/51-161
B3JFB0_9BACE/1056-1167
B3JFB0_9BACE/1173-1236
B3JPL6_9BACE/8-277
B3JQC4_9BACE/23-481
B3KV95_HUMAN/98-180
B3L6C4_PLAKH/45-478
B3LIW8_YEAS1/120-261
B3LIW8_YEAS1/4-140
B3LQ21_YEAS1/15-301
B3PF82_CELJU/4-267
B3PGX1_CELJU/38-310
B3PHQ6_CELJU/382-475
B3PHY6_CELJU/11-309
B3PJ82_CELJU/16-482
B3PNG5_MYCA5/9-272
B3PNS4_RHIE6/6-290
B3PTT1_RHIE6/65-334
B3PVV7_RHIE6/19-481
B3Q1T6_RHIE6/150-281
B3Q239_RHIE6/154-264
B3Q239_RHIE6/4-152
B3Q3S4_RHIE6/110-177
B3Q3S4_RHIE6/7-111
B3Q3S5_RHIE6/3-383
B3Q610_RHOPT/8-466
B3QF13_RHOPT/309-350
B3QF13_RHOPT/38-286
B3QKJ7_RHOPT/11-163
B3QKJ7_RHOPT/187-292
B3QND3_CHLP8/4-432
B3QYG2_CHLT3/33-301
B3QYS3_CHLT3/22-286
B3R0N7_PHYMT/10-269
B3R1N0_CUPTR/20-210
B3R1N0_CUPTR/350-482
B3R5F8_CUPTR/8-273
B3R7J5_CUPTR/5-277
B3SEY0_TRIAD/403-652
B3WD53_LACCB/10-275
B3WHY3_ECOLX/4-438
B3WQU2_ECOLX/10-272
B3WSC2_ECOLX/3-266
B3WTI7_ECOLX/197-491
B3WZI0_SHIDY/197-491
B3X3W4_SHIDY/10-272
B3X4N2_SHIDY/4-438
B3X5G0_SHIDY/20-283
B3XGF4_ECOLX/10-272
B3XGI9_ECOLX/3-266
B3XJW0_ECOLX/4-438
B3XKE7_ECOLX/197-491
B3XN70_LACRE/6-578
B3XPD6_LACRE/11-274
B3XTT2_UREUR/10-279
B3XUA3_UREUR/10-279
B3YF36_SALET/3-266
B3YFM1_SALET/10-272
B3YGN5_SALET/197-491
B3YK09_SALET/4-438
B3YP44_BACCE/251-513
B3YVF7_BACCE/15-280
B3YXH4_BACCE/146-309
B3YXH4_BACCE/51-176
B3YZR2_BACCE/14-466
B3Z0F0_BACCE/276-587
B3Z2E8_BACCE/14-466
B3Z2L8_BACCE/275-587
B3ZAE9_BACCE/15-280
B3ZF35_BACCE/250-509
B3ZGW8_BACCE/148-309
B3ZGW8_BACCE/51-161
B3ZKC5_BACCE/251-514
B3ZM29_BACCE/275-587
B3ZMB6_BACCE/14-466
B3ZPW3_BACCE/15-280
B3ZWR5_BACCE/1-30
B3ZWR7_BACCE/147-261
B3ZWR7_BACCE/51-178
B3ZXE3_BACCE/153-271
B3ZXE3_BACCE/61-168
B3ZXE5_BACCE/1-29
B4A1Z3_SALNE/4-438
B4AB66_SALNE/197-491
B4ABF3_SALNE/10-272
B4ABI4_SALNE/3-266
B4AF66_BACPU/141-404
B4AFI2_BACPU/11-463
B4AI59_BACPU/12-275
B4AQ10_FRANO/1-433
B4AT45_FRANO/10-269
B4ATK7_FRANO/3-273
B4ATL8_FRANO/5-266
B4BIS7_9BACI/14-468
B4BQS1_9BACI/150-289
B4BQS1_9BACI/29-145
B4BRC8_9BACI/12-275
B4CU41_9BACT/9-273
B4CW83_9BACT/6-370
B4D4R3_9BACT/24-292
B4E715_BURCJ/39-300
B4ED33_BURCJ/11-448
B4EEE2_BURCJ/178-314
B4EEE2_BURCJ/502-664
B4EF32_BURCJ/5-277
B4EVE0_PROMH/197-490
B4EWQ1_PROMH/130-285
B4EWU4_PROMH/250-399
B4EWU4_PROMH/378-504
B4F1V1_PROMH/3-266
B4F1Y1_PROMH/10-272
B4F2F7_PROMH/6-444
B4RCL5_PHEZH/5-466
B4RFE2_PHEZH/30-295
B4RK68_NEIG2/7-460
B4RLY0_NEIG2/122-264
B4RLY0_NEIG2/4-132
B4RR67_NEIG2/14-275
B4S3G1_PROA2/8-272
B4S6V4_PROA2/15-283
B4S802_PROA2/1-388
B4S9Z4_PELPB/1-429
B4SDP8_PELPB/8-272
B4SNF4_STRM5/213-352
B4SNF4_STRM5/450-661
B4SNM6_STRM5/10-273
B4SNU3_STRM5/19-465
B4SRN5_STRM5/4-264
B4SZ24_SALNS/3-266
B4SZ55_SALNS/10-272
B4T205_SALNS/197-491
B4T4Y5_SALNS/4-438
B4TB11_SALHS/3-266
B4TB41_SALHS/10-272
B4TE02_SALHS/197-491
B4TG72_SALHS/381-494
B4TGP8_SALHS/4-438
B4TNT1_SALSV/36-299
B4TNW3_SALSV/10-272
B4TSI8_SALSV/197-491
B4TUL1_SALSV/4-438
B4U2N2_STREM/8-270
B4U5U9_HYDS0/13-160
B4U5U9_HYDS0/151-273
B4UBJ5_ANASK/7-270
B4UC49_ANASK/23-291
B4UFR2_ANASK/9-452
B4UIG7_ANASK/277-425
B4UIG7_ANASK/9-169
B4UKQ6_ANASK/16-280
B4UMV5_ANASK/83-156
B4V1Q6_9ACTO/89-215
B4V4Q7_9ACTO/69-338
B4V8L5_9ACTO/420-500
B4V913_9ACTO/183-329
B4V913_9ACTO/65-193
B4VFS8_9ACTO/66-339
B4VQT2_9CYAN/16-307
B4VVC0_9CYAN/15-297
B4W239_9CYAN/31-338
B4W7S5_9CAUL/4-450
B4WF43_9CAUL/30-293
B4WHB3_9SYNE/29-348
B4WKB0_9SYNE/221-503
B4WSC2_9SYNE/11-320
B4WUE6_9SYNE/354-481
B4X088_9GAMM/4-268
B4X1I5_9GAMM/48-310
B4X4Z1_9GAMM/1-449
B5BBK5_SALPK/197-491
B5BFF9_SALPK/4-438
B5BIS7_SALPK/3-266
B5BIW0_SALPK/10-272
B5BN16_UREUR/10-279
B5BXX7_SALET/197-491
B5BZH8_SALET/4-438
B5C627_SALET/3-266
B5C6R7_SALET/10-272
B5CB49_SALET/4-438
B5CE53_SALET/197-491
B5CH69_SALET/36-299
B5CHA1_SALET/10-272
B5CL82_9FIRM/13-165
B5CL82_9FIRM/140-273
B5CMT9_9FIRM/7-271
B5CQ86_9FIRM/5-453
B5CR00_9FIRM/3-262
B5CRL8_9FIRM/18-282
B5CZA5_9BACE/8-277
B5D323_9BACE/3-450
B5D3B4_9BACE/1056-1170
B5D3B4_9BACE/1173-1236
B5E4K2_STRP4/8-270
B5E5B0_STRP4/157-266
B5E5B0_STRP4/16-111
B5E8C4_GEOBB/7-267
B5EAR6_GEOBB/4-324
B5EIJ1_GEOBB/7-271
B5EKT7_ACIF5/98-246
B5EKY0_ACIF5/7-267
B5EPU6_ACIF5/2-461
B5EQJ5_ACIF5/7-266
B5EVV0_VIBFM/192-269
B5EW84_VIBFM/10-317
B5EZ38_SALA4/3-266
B5EZS8_SALA4/10-272
B5F1V9_SALA4/197-491
B5F4T7_SALA4/4-438
B5FAS5_VIBFM/5-445
B5FCU9_VIBFM/3-266
B5FD70_VIBFM/128-279
B5FD70_VIBFM/5-99
B5FF55_VIBFM/197-498
B5FF99_VIBFM/10-272
B5FN72_SALDC/3-266
B5FNU9_SALDC/10-272
B5FR05_SALDC/197-491
B5FTZ5_SALDC/4-438
B5GIA7_9ACTO/534-608
B5GJN9_9ACTO/39-320
B5GJP0_9ACTO/110-418
B5GJP5_9ACTO/148-288
B5GJP5_9ACTO/24-136
B5GQ78_STRCL/64-343
B5GQ79_STRCL/1-289
B5GQ84_STRCL/160-307
B5GQ84_STRCL/43-198
B5GSJ2_STRCL/507-585
B5GYX4_STRCL/74-343
B5HB04_STRPR/170-249
B5HB28_STRPR/1-287
B5HB32_STRPR/176-322
B5HB32_STRPR/58-207
B5HBR1_STRPR/410-532
B5HDC0_STRPR/534-617
B5HGE2_STRPR/144-205
B5HGE2_STRPR/15-137
B5HKA6_STRPR/50-321
B5HN77_9ACTO/196-331
B5HN77_9ACTO/67-185
B5HN82_9ACTO/38-343
B5HN83_9ACTO/14-295
B5HSF6_9ACTO/181-250
B5I6H5_9ACTO/19-88
B5I8E7_9ACTO/72-350
B5IF83_ACIB4/24-285
B5IK08_9CHRO/8-318
B5IMW6_9CHRO/341-461
B5IMW6_9CHRO/6-241
B5IZS4_9RHOB/4-456
B5J4E5_9RHOB/6-136
B5JAZ9_9RHOB/40-304
B5JC29_9RHOB/100-178
B5JHV0_9BACT/2-412
B5JJ89_9BACT/23-291
B5JRL3_9GAMM/1-449
B5JVS4_9GAMM/3-266
B5JW59_9GAMM/10-272
B5K3I8_9RHOB/2-400
B5K795_9RHOB/40-304
B5KA89_9RHOB/6-456
B5MJS9_SALET/4-438
B5MQS7_SALET/197-491
B5MSA5_SALET/3-266
B5MTG9_SALET/10-272
B5N3F6_SALET/4-438
B5N4A8_SALET/10-272
B5N603_SALET/3-266
B5N6Q3_SALET/197-491
B5NBW1_SALET/4-438
B5NHJ7_SALET/3-266
B5NHN1_SALET/10-272
B5NI97_SALET/197-491
B5NP29_SALET/4-438
B5NUT8_SALET/197-491
B5NVV2_SALET/10-272
B5NWN9_SALET/3-266
B5P409_SALET/4-438
B5P6Q2_SALET/197-491
B5P781_SALET/381-494
B5P8H8_SALET/10-272
B5P9A1_SALET/3-266
B5PGD6_SALET/4-438
B5PK26_SALET/197-491
B5PM48_SALET/10-272
B5PMT5_SALET/3-266
B5PV28_SALHA/4-438
B5PXL2_SALHA/10-272
B5PXP1_SALHA/3-266
B5PZY5_SALHA/197-491
B5Q5I2_SALVI/10-272
B5Q5L3_SALVI/3-266
B5Q648_SALVI/112-220
B5Q713_SALVI/4-438
B5QEJ4_SALVI/197-491
B5QGB6_CAMJE/7-274
B5QGV7_CAMJE/3-398
B5QIQ7_CAMJE/6-263
B5QKK5_LACRH/10-275
B5QNK1_LACRH/4-454
B5QVH0_SALEP/3-266
B5QW56_SALEP/10-272
B5QWS6_SALEP/4-438
B5QZG5_SALEP/197-491
B5R6C8_SALG2/197-491
B5RDX0_SALG2/4-438
B5RFP5_SALG2/10-272
B5RFS5_SALG2/3-266
B5RLS9_BORDL/12-168
B5RLS9_BORDL/139-267
B5RMI0_BORDL/2-414
B5RPX6_BORRA/2-414
B5RRF8_BORRA/12-168
B5RRF8_BORRA/139-267
B5RSV7_DEBHA/52-336
B5RXL6_RALSO/9-284
B5RZ65_RALSO/55-195
B5S148_RALSO/14-475
B5S1Y6_RALSO/209-291
B5S1Y6_RALSO/8-172
B5S615_RALSO/20-311
B5SB91_RALSO/1-292
B5SFE3_RALSO/1-80
B5SFE4_RALSO/8-163
B5SKS6_RALSO/9-284
B5SM24_RALSO/14-475
B5UHD6_BACCE/15-280
B5UHN2_BACCE/14-466
B5UHW5_BACCE/148-309
B5UHW5_BACCE/51-174
B5UKC9_BACCE/274-587
B5UUP8_BACCE/251-515
B5V0D0_BACCE/19-162
B5V0D0_BACCE/99-276
B5V0Q5_BACCE/250-515
B5V136_BACCE/15-280
B5V7T0_BACCE/275-587
B5V818_BACCE/14-466
B5VBI0_BACCE/148-309
B5VBI0_BACCE/51-161
B5VL83_YEAS6/15-301
B5VRG0_YEAS6/120-261
B5VRG0_YEAS6/4-140
B5VVV8_SPIMA/3-403
B5VW20_SPIMA/251-368
B5VW20_SPIMA/379-502
B5VWU9_SPIMA/49-358
B5W1T5_SPIMA/10-320
B5WCU3_9BURK/131-277
B5WCU3_9BURK/5-140
B5WD78_9BURK/269-540
B5WD79_9BURK/415-514
B5WMQ3_9BURK/18-279
B5WU74_9BURK/12-449
B5WUK0_9BURK/34-322
B5XLU5_STRPZ/8-270
B5XUQ9_KLEP3/3-438
B5XVI8_KLEP3/140-272
B5XY42_KLEP3/197-491
B5XYK3_KLEP3/10-272
B5XYZ5_KLEP3/3-266
B5Y6N2_COPPD/44-316
B5YD55_DICT6/30-294
B5YF03_DICT6/7-270
B5YHS6_THEYD/9-271
B5YI00_THEYD/3-112
B5YI00_THEYD/95-239
B5YL45_THEYD/4-429
B5YT92_ECO5E/197-491
B5YY26_ECO5E/3-266
B5YY60_ECO5E/10-272
B5Z3P4_ECO5E/385-493
B5Z4D7_ECO5E/4-438
B5Z7R7_HELPG/7-261
B5Z997_HELPG/12-143
B5Z997_HELPG/122-257
B5Z9I4_HELPG/1-406
B5ZC05_UREU1/10-279
B5ZHJ7_GLUDA/10-479
B5ZKP8_GLUDA/40-307
B5ZPL3_RHILW/6-290
B5ZV75_RHILW/19-481
B5ZWG4_RHILW/58-327
B6AC17_CRYMR/51-440
B6AL93_9BACT/6-267
B6ALD1_9BACT/12-404
B6AP56_9BACT/169-276
B6AP56_9BACT/9-160
B6ATC8_9RHOB/6-450
B6B3L9_9RHOB/188-637
B6B422_9RHOB/33-297
B6B5X3_9RHOB/7-453
B6B799_9RHOB/110-245
B6B799_9RHOB/18-163
B6BAZ7_9RHOB/31-295
B6BHP6_9PROT/1-397
B6BJ33_9PROT/1063-1181
B6BL54_9PROT/1040-1164
B6BL54_9PROT/1136-1223
B6BMB0_9PROT/121-264
B6BMB0_9PROT/8-131
B6BNS4_9PROT/138-264
B6BNS4_9PROT/6-114
B6BSF5_9RICK/10-274
B6BUB9_9PROT/3-410
B6BV29_9PROT/9-270
B6BY91_9GAMM/4-266
B6C0E1_9GAMM/8-478
B6C472_9GAMM/10-272
B6EGF0_ALISL/5-445
B6EI80_ALISL/197-498
B6EP51_ALISL/3-266
B6EPK3_ALISL/10-272
B6FIS4_9CLOT/7-271
B6FSE3_9CLOT/3-262
B6FTD7_9CLOT/279-540
B6FV67_9CLOT/5-454
B6FYK2_9CLOT/261-394
B6G0N7_9CLOT/6-269
B6G135_9CLOT/6-266
B6G1B5_9CLOT/6-339
B6G1B8_9CLOT/6-470
B6G7H3_9ACTN/114-378
B6GE82_9ACTN/6-414
B6HBW4_PENCW/8-264
B6HDN6_PENCW/721-859
B6I4B4_ECOSE/3-266
B6I4F4_ECOSE/10-272
B6I6L5_ECOSE/4-438
B6I937_ECOSE/197-491
B6IP09_RHOCS/42-288
B6IUA7_RHOCS/17-478
B6IZP8_COXB2/1-466
B6J3S2_COXB2/13-276
B6J6I2_COXB1/13-276
B6J7P0_COXB1/1-466
B6J9S3_OLICO/115-209
B6JB56_OLICO/334-369
B6JB56_OLICO/38-276
B6JCP7_OLICO/12-467
B6JMD3_HELP2/7-261
B6JNX6_HELP2/11-149
B6JNX6_HELP2/124-256
B6JP49_HELP2/2-413
B6K032_SCHJY/10-287
B6K198_SCHJY/270-529
B6KRJ7_TOXGO/729-1314
B6QHN1_PENMQ/10-270
B6QZZ1_9RHOB/49-314
B6R281_9RHOB/7-465
B6V2U6_BPSP1/32-292
B6VLR0_PHOAA/13-275
B6VYX4_9BACE/8-276
B6VZ18_9BACE/2-451
B6W4V6_9BACE/203-513
B6W7X3_9FIRM/7-270
B6W958_9FIRM/3-255
B6W9G1_9FIRM/2-273
B6WA25_9FIRM/6-434
B6WRB4_9DELT/2-425
B6WSW2_9DELT/5-285
B6WV09_9DELT/541-680
B6WV09_9DELT/812-871
B6WXC6_9DELT/8-282
B6XC22_9ENTR/205-499
B6XD08_9ENTR/13-275
B6XD39_9ENTR/3-266
B6XG05_9ENTR/6-447
B6XT16_9BIFI/26-325
B6XT85_9BIFI/126-283
B6XT85_9BIFI/15-108
B6XV75_9BIFI/35-328
B6XVB6_9BIFI/9-368
B6XVB7_9BIFI/70-300
B6Y6T5_9RICK/8-270
B6Y837_9RICK/2-454
B6YQT7_AZOPC/2-445
B6YRQ2_AZOPC/8-279
B6YXQ7_THEON/138-265
B6ZPT3_ECO57/10-272
B6ZPW7_ECO57/3-266
B6ZTQ9_ECO57/197-491
B6ZTY3_ECO57/385-493
B6ZVY8_ECO57/2-299
B6ZVY9_ECO57/6-118
B7A5I6_THEAQ/109-258
B7A5I6_THEAQ/2-126
B7A954_THEAQ/188-242
B7AA42_THEAQ/131-278
B7AA42_THEAQ/15-137
B7AJC0_9BACE/8-277
B7AJE1_9BACE/2-449
B7ANM0_9BACE/7-271
B7AQL9_9BACE/3-271
B7AS98_9BACE/1-151
B7AS99_9BACE/49-253
B7B5H8_9PORP/3-444
B7BB30_9PORP/29-261
B7BB31_9PORP/1-32
B7BEM4_9PORP/5-155
B7BEM4_9PORP/83-240
B7C8B0_9FIRM/9-272
B7CDX5_9FIRM/4-416
B7CU35_BURPS/8-269
B7CUW8_BURPS/12-450
B7CVC3_BURPS/129-277
B7CVC3_BURPS/5-142
B7DNT8_9BACL/5-442
B7DPE3_9BACL/250-449
B7DQB4_9BACL/14-277
B7DQM1_9BACL/124-220
B7DQM1_9BACL/248-376
B7DQV2_9BACL/43-195
B7DRH7_9BACL/11-271
B7GFV0_ANOFW/17-280
B7GHR4_ANOFW/5-283
B7GLR0_ANOFW/104-361
B7GM56_ANOFW/13-272
B7GPZ7_BIFLS/11-301
B7GQ33_BIFLS/21-518
B7GSB5_BIFLS/19-314
B7GUF8_BIFLS/6-363
B7GYL0_ACIB3/7-273
B7H0R1_ACIB3/10-272
B7H0Z5_ACIB3/10-472
B7H106_ACIB3/204-262
B7H4E0_ACIB3/16-268
B7H4U7_BACC4/15-280
B7HA32_BACC4/251-515
B7HG13_BACC4/275-587
B7HGY4_BACC4/148-309
B7HGY4_BACC4/51-174
B7HSW4_BACC7/15-280
B7HUC1_BACC7/250-515
B7HYJ2_BACC7/308-385
B7HYV4_BACC7/276-587
B7I0D8_BACC7/148-309
B7I0D8_BACC7/51-161
B7I377_ACIB5/143-277
B7I377_ACIB5/16-168
B7I3S8_ACIB5/204-262
B7I3T7_ACIB5/10-472
B7I4S3_ACIB5/10-272
B7I7U1_ACIB5/7-273
B7IGH3_THEAB/3-339
B7IH93_THEAB/8-276
B7IJN6_BACC2/251-514
B7IKB7_BACC2/275-592
B7IM61_BACC2/51-309
B7IUW4_BACC2/15-280
B7IZB5_BACC2/154-319
B7IZB5_BACC2/61-169
B7J1R9_BORBZ/11-165
B7J1R9_BORBZ/134-266
B7J2G9_BORBZ/11-264
B7J2I9_BORBZ/1-421
B7J5H5_ACIF2/7-267
B7J885_ACIF2/4-322
B7J9Q6_ACIF2/2-461
B7JAK5_ACIF2/7-266
B7JCX1_BACC0/276-587
B7JER6_BACC0/148-309
B7JER6_BACC0/51-161
B7JM95_BACC0/15-280
B7JRT2_BACC0/251-514
B7JUV8_CYAP8/20-327
B7K5Z3_CYAP8/15-325
B7K9J7_CYAP7/11-321
B7KFJ3_CYAP7/24-329
B7KSK1_METC4/13-462
B7KZ31_METC4/47-312
B7L2W1_METC4/10-183
B7L2W1_METC4/269-457
B7L8B9_ECO55/3-266
B7L973_ECO55/10-272
B7LE62_ECO55/197-491
B7LEZ3_ECO55/4-438
B7LFT1_ECO55/223-335
B7LNH5_ESCF3/7-441
B7LNX2_ESCF3/197-491
B7LP83_ESCF3/146-286
B7LU43_ESCF3/10-272
B7LU77_ESCF3/3-266
B7LY76_ECO8A/4-438
B7M5C5_ECO8A/3-266
B7M615_ECO8A/10-272
B7M891_ECO8A/197-491
B7MGI8_ECO45/3-266
B7MH77_ECO45/10-272
B7MIB6_ECO45/197-491
B7MLG6_ECO45/4-438
B7MR33_ECO81/10-272
B7MS73_ECO81/197-491
B7MYX4_ECO81/4-438
B7MZY5_ECO81/170-233
B7N271_ECO81/3-266
B7N3C5_ECOLU/197-491
B7N752_ECOLU/4-438
B7NF83_ECOLU/3-266
B7NFB5_ECOLU/10-272
B7NLF5_ECO7I/197-491
B7NTC9_ECO7I/10-272
B7NTG4_ECO7I/3-266
B7NVW5_ECO7I/4-438
B7PH97_IXOSC/1-187
B7QU33_9RHOB/7-459
B7QW20_9RHOB/31-295
B7R6Y9_9THEO/1-422
B7R798_9THEO/126-278
B7R798_9THEO/14-170
B7RKB6_9RHOB/96-247
B7RKU7_9RHOB/8-455
B7RLC0_9RHOB/177-625
B7RP88_9RHOB/31-295
B7RVB5_9GAMM/6-467
B7S263_9GAMM/10-273
B7S2C9_9GAMM/4-267
B7UHN7_ECO27/4-438
B7UMN3_ECO27/3-266
B7UN41_ECO27/197-491
B7UND0_ECO27/10-272
B7UWE6_PSEA8/4-330
B7UZ63_PSEA8/9-464
B7V5I7_PSEA8/4-266
B7V5Y4_PSEA8/12-274
B7VH95_VIBSL/3-266
B7VJZ3_VIBSL/11-452
B7VMG0_VIBSL/11-273
B7VP86_VIBSL/190-633
B7VR76_VIBSL/200-499
B7WP88_HUMAN/581-896
B7WQH9_COMTE/45-170
B7WRB2_COMTE/11-181
B7WRB2_COMTE/215-276
B7WSY4_COMTE/30-299
B7WY51_COMTE/123-264
B7WY51_COMTE/5-131
B7WY84_COMTE/12-466
B7XGI5_PSEPU/257-433
B7XGM3_PSEPU/105-237
B7XRZ9_BORGA/10-263
B7XS24_BORGA/1-421
B7XT14_BORGA/11-169
B7XT14_BORGA/137-266
B7XUA6_BORGA/10-263
B7XUS3_BORGA/11-165
B7XUS3_BORGA/135-266
B7XVP3_BORGA/2-421
B8ALN3_ORYSI/11-218
B8ARL6_ORYSI/197-491
B8ATL8_ORYSI/1191-1361
B8B686_ORYSI/287-564
B8C0C4_THAPS/58-361
B8C9E9_THAPS/1-86
B8CHT8_SHEPW/3-266
B8CMV6_SHEPW/25-475
B8CTT6_SHEPW/10-272
B8D121_HALOH/12-275
B8D1U5_HALOH/2-424
B8D7Y4_BUCAT/7-437
B8D8B3_BUCAT/3-266
B8D8F6_BUCA5/3-266
B8D9N2_BUCA5/7-437
B8DFG4_LISMH/10-273
B8DL18_DESVM/3-457
B8DM59_DESVM/560-650
B8DM59_DESVM/668-795
B8DQ46_DESVM/8-287
B8DSZ7_BIFA0/116-284
B8DSZ7_BIFA0/13-107
B8DUR3_BIFA0/19-314
B8DWI6_BIFA0/10-393
B8DZU4_DICTD/164-294
B8DZU4_DICTD/30-158
B8E0T4_DICTD/7-270
B8E566_SHEB2/15-219
B8E566_SHEB2/315-460
B8E614_SHEB2/10-272
B8E683_SHEB2/209-658
B8E891_SHEB2/3-266
B8ELH8_METSB/37-302
B8ES26_METSB/14-298
B8ESP2_METSB/10-463
B8F5T3_HAEPS/10-277
B8F788_HAEPS/2-456
B8F834_HAEPS/3-266
B8FA55_DESAA/144-260
B8FB90_DESAA/11-278
B8FB94_DESAA/1-433
B8FBU8_DESAA/502-620
B8FBU8_DESAA/605-761
B8FD17_DESAA/93-172
B8FKF8_DESAA/157-292
B8FKF8_DESAA/36-180
B8FP41_DESHD/7-270
B8FR88_DESHD/210-564
B8FST8_DESHD/310-565
B8FV60_DESHD/161-282
B8FV60_DESHD/20-191
B8GAN1_CHLAD/7-277
B8GAZ3_CHLAD/224-358
B8GBH8_CHLAD/10-274
B8GFE8_METPE/3-279
B8GG53_METPE/144-326
B8GG53_METPE/50-168
B8GJD7_METPE/166-272
B8GJD7_METPE/2-142
B8GLW7_THISH/9-270
B8GNN2_THISH/140-221
B8GNN2_THISH/21-110
B8GTC4_THISH/10-272
B8GTW0_THISH/16-461
B8H5Z3_CAUCN/49-314
B8H656_CAUCN/1-465
B8HBQ2_ARTCA/128-290
B8HBQ2_ARTCA/26-151
B8HBQ5_ARTCA/43-362
B8HBQ6_ARTCA/209-349
B8HDC0_ARTCA/70-338
B8HKT5_CYAP4/20-324
B8HPM2_CYAP4/11-323
B8HQ23_CYAP4/224-420
B8HW82_CYAP4/163-267
B8HW82_CYAP4/5-150
B8HWJ9_CYAP4/3-290
B8HYW2_CYAP4/211-494
B8I5U1_CLOCE/7-271
B8I7B7_CLOCE/25-288
B8IF10_METNO/72-337
B8IPV0_METNO/12-463
B8IZF9_DESDA/29-459
B8J1U7_DESDA/521-617
B8J1U7_DESDA/637-758
B8J1Z6_DESDA/8-280
B8J5I8_ANAD2/7-270
B8J7Y2_ANAD2/16-280
B8J8Q4_ANAD2/9-451
B8J956_ANAD2/23-291
B8JH81_ANAD2/10-169
B8JH81_ANAD2/281-426
B8K792_VIBPA/2-427
B8K9T9_VIBPA/200-498
B8KCD2_VIBPA/10-272
B8KGL6_9GAMM/6-468
B8KIE4_9GAMM/2-388
B8KLQ8_9GAMM/10-273
B8KMM2_9GAMM/2-393
B8KQY8_9GAMM/4-478
B8KUB7_9GAMM/10-273
B8L3K1_9GAMM/4-264
B8L506_9GAMM/220-359
B8L506_9GAMM/490-668
B8L747_9GAMM/17-465
B8L7B4_9GAMM/10-273
B8MJH6_TALSN/10-271
B8N0A9_ASPFN/2-133
B8ZK68_STRPJ/17-335
B8ZPT4_STRPJ/8-270
B8ZTZ8_MYCLB/21-299
B8ZUT5_MYCLB/138-293
B8ZUT5_MYCLB/15-147
B9AB51_BORBU/11-266
B9ABE1_BORBU/1-421
B9ACC2_BORBU/11-264
B9AD39_METSM/25-337
B9AD93_METSM/2-297
B9AE61_METSM/397-893
B9AEJ9_METSM/33-335
B9BBK8_9BURK/13-449
B9BCA1_9BURK/55-327
B9BE86_9BURK/8-269
B9BN15_9BURK/8-269
B9BXC0_9BURK/13-449
B9C0B9_9BURK/91-363
B9C881_9BURK/8-269
B9CGN9_9BURK/13-449
B9CIM2_9BURK/91-363
B9CK51_9ACTN/8-422
B9CL35_9ACTN/22-285
B9CP84_9ACTN/466-515
B9CQL2_STACP/11-455
B9CUB4_STACP/8-271
B9CWF3_9PAST/10-275
B9CXM2_9PAST/3-266
B9CZT9_WOLRE/2-394
B9D2X5_WOLRE/137-264
B9D2X5_WOLRE/6-129
B9D3M6_WOLRE/12-279
B9DJ31_STACT/8-301
B9DMT1_STACT/8-271
B9DUG5_STRU0/8-270
B9DWN0_CLOK1/16-279
B9DZA9_CLOK1/210-534
B9E1N9_CLOK1/5-154
B9E1N9_CLOK1/85-257
B9E2G4_CLOK1/17-297
B9E466_CLOK1/298-596
B9E831_MACCJ/8-271
B9EAN8_MACCJ/3-437
B9FCA3_ORYSJ/1191-1361
B9FXB1_ORYSJ/287-564
B9HJN9_POPTR/1143-1288
B9IS72_BACCQ/308-385
B9IT63_BACCQ/276-587
B9IU25_BACCQ/148-309
B9IU25_BACCQ/51-161
B9J1L5_BACCQ/11-276
B9J340_BACCQ/250-515
B9J936_AGRRK/9-293
B9JG48_AGRRK/24-486
B9JH20_AGRRK/56-325
B9JNX4_AGRRK/114-225
B9JNX4_AGRRK/6-138
B9JXR6_AGRVS/82-360
B9JXY5_AGRVS/16-478
B9K978_THENN/20-289
B9KCT9_CAMLR/7-272
B9KFA5_CAMLR/2-395
B9KGC4_CAMLR/132-264
B9KGC4_CAMLR/6-123
B9KI32_ANAMF/37-298
B9KJ85_ANAMF/6-427
B9KL39_RHOSK/1078-1175
B9KL39_RHOSK/1174-1279
B9KNI2_RHOSK/35-298
B9KRG6_RHOSK/7-453
B9KV98_RHOSK/214-319
B9KV98_RHOSK/314-397
B9KVC5_RHOSK/179-287
B9KVC5_RHOSK/7-165
B9KXW3_THERP/49-313
B9L572_THERP/312-439
B9L818_NAUPA/2-398
B9L8F6_NAUPA/128-263
B9L8F6_NAUPA/7-142
B9L990_NAUPA/6-262
B9LBU2_CHLSY/227-491
B9LC50_CHLSY/9-273
B9LFN8_CHLSY/7-277
B9LKF7_CHLSY/30-333
B9LRI5_HALLT/154-277
B9LRI5_HALLT/5-106
B9LSH2_HALLT/31-422
B9LVM1_HALLT/4-361
B9LZ16_GEOSF/7-267
B9M4M3_GEOSF/204-331
B9M4M3_GEOSF/5-192
B9M865_GEOSF/7-271
B9ME73_ACIET/47-316
B9MGH6_ACIET/4-263
B9MI32_ACIET/17-463
B9MK39_ANATD/16-293
B9MLH8_ANATD/3-286
B9MN20_ANATD/1-266
B9MRT1_ANATD/7-269
B9NAN7_POPTR/188-439
B9NIQ2_POPTR/125-266
B9NMZ6_9RHOB/31-295
B9NSL7_9RHOB/206-322
B9NSL7_9RHOB/461-657
B9NSN4_9RHOB/1-232
B9NU87_9RHOB/7-455
B9P021_PROMA/12-322
B9P2J0_PROMA/3-462
B9PA30_POPTR/23-237
B9PS16_TOXGO/763-1348
B9QMR3_TOXGO/729-1314
B9R0C4_9RHOB/18-477
B9R1E0_9RHOB/62-327
B9RA07_RICCO/213-472
B9RY33_RICCO/1329-1460
B9SBW9_RICCO/285-407
B9TAL0_RICCO/9-275
B9TF11_RICCO/3-117
B9TH86_RICCO/14-108
B9THK7_RICCO/17-182
B9VPM5_PLAFA/2-469
B9WE90_CANDC/15-306
B9WN68_CANDC/116-255
B9WTD9_STRSU/8-270
B9WTF6_STRSU/28-474
B9X3I6_BORBU/11-264
B9X4C3_BORBU/1-421
B9X4Y5_BORBU/11-266
B9X594_BORBU/11-165
B9X594_BORBU/134-266
B9X684_BORBU/11-264
B9X729_BORBU/1-421
B9X7R4_9SPIO/1-421
B9X8A3_9SPIO/10-263
B9X9R1_9BACT/7-274
B9XFA1_9BACT/3-429
B9XLR6_9BACT/104-249
B9XLR6_9BACT/28-161
B9XNK2_9BACT/24-292
B9XUW4_HELPY/2-415
B9XV03_HELPY/11-142
B9XV03_HELPY/125-256
B9XWF8_HELPY/7-261
B9XYM2_HELPY/11-142
B9XYM2_HELPY/125-256
B9Y0E8_HELPY/7-261
B9Y1T5_HELPY/2-68
B9Y1T7_HELPY/5-218
B9Y4V4_9FIRM/5-444
B9YE28_9FIRM/7-271
B9YZ35_9NEIS/1-443
B9YZ61_9NEIS/6-266
B9Z5T1_9NEIS/8-268
B9ZWS3_UREUR/10-279
C0A4D3_9BACT/623-739
C0A6D9_9BACT/27-295
C0AGD5_UREUR/10-279
C0AH81_BORBU/11-264
C0AIH3_BORBU/1-421
C0AJA2_BORBU/11-266
C0AK96_BORBU/11-264
C0AKJ7_BORBU/1-421
C0AL48_BORBU/11-266
C0AMA7_9SPIO/1-421
C0AMZ6_9SPIO/11-164
C0AMZ6_9SPIO/130-266
C0ANQ3_9SPIO/11-264
C0AQ30_9SPIO/11-151
C0AQ30_9SPIO/126-266
C0ARW3_9ENTR/10-272
C0AS09_9ENTR/9-272
C0AT21_9ENTR/5-444
C0B1B0_9ENTR/4-70
C0B1B1_9ENTR/103-332
C0B668_9FIRM/10-92
C0B669_9FIRM/3-158
C0B6W6_9FIRM/80-225
C0B7F5_9FIRM/7-271
C0BC06_9FIRM/3-266
C0BDK3_9FIRM/5-451
C0BHJ3_9BACT/8-460
C0BJR4_9BACT/12-281
C0BLQ9_9BACT/4-457
C0BN82_9BACT/8-277
C0BRA5_9BIFI/22-321
C0BRV4_9BIFI/124-300
C0BRV5_9BIFI/9-368
C0BSH4_9BIFI/127-283
C0BSH4_9BIFI/15-109
C0BT00_9BIFI/35-328
C0BYK3_9CLOT/7-271
C0C380_9CLOT/3-265
C0C473_9CLOT/5-454
C0C643_9CLOT/479-628
C0C643_9CLOT/581-722
C0CLZ2_9FIRM/3-262
C0CP19_9FIRM/7-271
C0CPC8_9FIRM/5-454
C0CWX3_9CLOT/514-781
C0CXR9_9CLOT/5-382
C0CXS0_9CLOT/1-75
C0CZF0_9CLOT/1-262
C0CZS4_9CLOT/134-262
C0CZS4_9CLOT/3-144
C0DS65_EIKCO/6-439
C0DTI7_EIKCO/1-262
C0DYJ0_EIKCO/1-116
C0DYJ1_EIKCO/2-61
C0E158_9CORY/50-328
C0E159_9CORY/18-334
C0E163_9CORY/11-120
C0E163_9CORY/121-275
C0E1V1_9CORY/9-77
C0E7Z2_9CORY/99-369
C0EAQ0_9CLOT/466-597
C0EAQ0_9CLOT/566-705
C0ECE2_9CLOT/11-297
C0EFI6_9CLOT/93-327
C0EHH1_9CLOT/20-468
C0EKZ6_NEIFL/5-375
C0EKZ7_NEIFL/1-77
C0ELU5_NEIFL/123-263
C0ELU5_NEIFL/3-131
C0EV13_9FIRM/3-453
C0EWY6_9FIRM/5-264
C0EXV0_9FIRM/7-271
C0F884_9RICK/3-146
C0FQC5_9FIRM/5-264
C0FS43_9FIRM/5-452
C0FU96_9FIRM/11-277
C0FWK5_9FIRM/10-142
C0FWK5_9FIRM/128-274
C0G314_9RHIZ/11-469
C0G5I1_9RHIZ/48-352
C0GCZ7_9FIRM/7-422
C0GD47_9FIRM/1047-1160
C0GD47_9FIRM/1139-1228
C0GDI3_9FIRM/5-457
C0GK06_9FIRM/1-249
C0M877_STRE4/29-465
C0M8W6_STRE4/8-270
C0MG96_STRS7/8-270
C0N6Z1_9GAMM/10-272
C0N789_9GAMM/3-418
C0N7C2_9GAMM/1-259
C0PXI1_SALPC/1-419
C0Q2V7_SALPC/3-266
C0Q3C2_SALPC/10-272
C0Q692_SALPC/70-235
C0Q8D0_SALPC/197-491
C0QC97_DESAH/3-263
C0QD81_DESAH/498-633
C0QD81_DESAH/611-758
C0QHA8_DESAH/1205-1321
C0QI07_DESAH/1-446
C0QQ32_PERMH/7-267
C0QTS0_PERMH/2-390
C0QYG3_BRAHW/5-438
C0R0K3_BRAHW/5-265
C0R2D4_BRAHW/153-264
C0R2D4_BRAHW/7-152
C0R2S9_WOLWR/2-470
C0R3Y8_WOLWR/8-270
C0RE52_BRUMB/48-352
C0RFY8_BRUMB/11-469
C0SPL5_STRSU/1-358
C0SWG2_BORBU/1-421
C0SXP5_BORBU/11-165
C0SXP5_BORBU/134-266
C0SY43_BORBU/11-264
C0SZ42_BORBU/1-421
C0SZA8_BORBU/11-266
C0T0E1_BORBU/11-242
C0VFZ6_9GAMM/122-218
C0VFZ6_9GAMM/17-133
C0VG43_9GAMM/134-277
C0VG43_9GAMM/3-100
C0VHQ3_9GAMM/201-263
C0VHR9_9GAMM/10-472
C0VI07_9GAMM/10-272
C0VJ72_9GAMM/7-273
C0VQG9_9CORY/11-131
C0VQG9_9CORY/129-277
C0VQH3_9CORY/17-326
C0VQH4_9CORY/30-311
C0VSX9_9CORY/10-270
C0VZJ3_9ACTO/55-324
C0W0T5_9ACTO/11-151
C0W0T5_9ACTO/129-277
C0W129_9ACTO/1-287
C0W6Z4_9ACTO/30-334
C0W8R7_9ACTO/136-412
C0W8Z2_9ACTO/1-93
C0W8Z2_9ACTO/116-268
C0WAB3_9FIRM/8-273
C0WBY0_9FIRM/6-406
C0WF21_9CORY/1-274
C0WFZ0_9CORY/5-108
C0WFZ1_9CORY/6-135
C0WJ78_9CORY/3-102
C0WJ79_9CORY/21-338
C0WJ82_9CORY/116-275
C0WJ82_9CORY/9-122
C0WLM5_LACBU/3-458
C0WS07_LACBU/210-577
C0WSC1_LACBU/10-273
C0WSM3_LACBU/25-316
C0WVX6_LACFE/5-466
C0WZA9_LACFE/304-581
C0WZU5_LACFE/14-277
C0X2D5_ENTFA/50-313
C0X2V1_ENTFA/218-574
C0X4G1_ENTFA/14-465
C0XH91_LACHI/210-577
C0XHM8_LACHI/10-273
C0XHV3_LACHI/3-458
C0XL18_LACHI/25-316
C0XQ81_9CORY/9-279
C0XV86_9CORY/21-288
C0XV87_9CORY/16-347
C0XV89_9CORY/134-274
C0XV89_9CORY/8-135
C0XVN5_BURPS/8-269
C0XW59_BURPS/129-277
C0XW59_BURPS/5-142
C0YBS7_BURPS/12-450
C0YY61_LACRE/11-274
C0YZS6_LACRE/254-578
C0YZS6_LACRE/6-269
C0Z4D5_BREBN/11-275
C0Z545_BREBN/13-464
C0Z6H3_BREBN/285-595
C0ZES2_BREBN/291-551
C0ZGU0_BREBN/179-447
C0ZQ88_RHOE4/8-315
C0ZX41_RHOE4/40-328
C0ZX42_RHOE4/27-348
C0ZX47_RHOE4/128-288
C0ZX47_RHOE4/17-136
C1A3F5_RHOE4/35-311
C1A6C2_GEMAT/194-300
C1A6C2_GEMAT/27-173
C1A8M7_GEMAT/29-292
C1ACJ1_GEMAT/11-440
C1AGW6_MYCBT/12-151
C1AGW6_MYCBT/126-287
C1AGX0_MYCBT/24-337
C1AGX1_MYCBT/5-305
C1AKW1_MYCBT/5-314
C1ALT5_MYCBT/23-297
C1AWW3_RHOOB/34-313
C1AXR2_RHOOB/11-318
C1B1I9_RHOOB/56-341
C1B1J0_RHOOB/19-340
C1B1J5_RHOOB/124-285
C1B1J5_RHOOB/14-132
C1C784_STRP7/8-270
C1C7C4_STRP7/28-470
C1CE74_STRZJ/8-270
C1CEB8_STRZJ/28-470
C1CKF4_STRZP/8-270
C1CKJ5_STRZP/28-470
C1CRJ0_STRZT/8-270
C1CRN0_STRZT/28-470
C1CVA3_DEIDV/16-282
C1D0X8_DEIDV/3-282
C1D2W0_DEIDV/13-114
C1D2W1_DEIDV/34-283
C1D6T6_LARHH/319-455
C1D6T6_LARHH/9-206
C1D9U8_LARHH/9-269
C1DBB6_LARHH/6-266
C1DFZ2_AZOVD/12-274
C1DJY5_AZOVD/4-266
C1DMH1_AZOVD/298-449
C1DMH1_AZOVD/6-265
C1DXV4_SULAA/10-269
C1E1D4_MICSR/759-964
C1E652_MICSR/59-341
C1EJU4_BACC3/10-279
C1EKF7_BACC3/276-587
C1EL50_BACC3/14-466
C1ELD6_BACC3/51-309
C1EV73_BACC3/15-280
C1EXU4_BACC3/251-514
C1F3E2_ACIC5/28-493
C1F5R1_ACIC5/107-205
C1F5R1_ACIC5/2-96
C1F7R1_ACIC5/8-277
C1FLH3_CLOBJ/6-290
C1FLR5_CLOBJ/121-259
C1FLR5_CLOBJ/7-157
C1FLS9_CLOBJ/7-271
C1FM07_CLOBJ/281-532
C1FTZ8_CLOBJ/281-573
C1FVA7_CLOBJ/3-275
C1HFK3_9ESCH/228-522
C1HTH0_9ESCH/3-266
C1HTK5_9ESCH/28-290
C1HWD1_NEIGO/7-460
C1HXU7_NEIGO/141-283
C1HXU7_NEIGO/23-151
C1I080_NEIGO/14-275
C1I2G8_9CLOT/272-574
C1I334_9CLOT/106-257
C1I334_9CLOT/5-135
C1I740_9CLOT/379-574
C1I7Z9_9CLOT/3-292
C1I9U5_9CLOT/17-281
C1IAF3_9CLOT/6-459
C1IBA6_9CLOT/274-525
C1IUC3_ENTCL/107-249
C1IUC3_ENTCL/4-95
C1IUH5_ENTCL/5-266
C1KW58_LISMC/10-273
C1KXM2_LISMC/14-463
C1M6V4_9ENTR/91-194
C1M9N9_9ENTR/204-498
C1MAZ7_9ENTR/4-438
C1MEL1_9ENTR/48-239
C1MEQ5_9ENTR/95-176
C1MG35_9ENTR/3-266
C1MG62_9ENTR/28-290
C1MGF5_MICPC/148-234
C1MJR4_MICPC/388-551
C1MMK9_MICPC/121-418
C1NBH3_9ESCH/192-473
C1ND31_9ESCH/4-438
C1NG93_9ESCH/3-266
C1NGC8_9ESCH/28-290
C1P8G5_BACCO/14-467
C1PAY7_BACCO/12-231
C1PAY8_BACCO/26-73
C1PC93_BACCO/282-573
C1PCZ8_BACCO/19-285
C1PH89_STAAU/8-307
C2BDK1_9FIRM/6-269
C2BDR6_9FIRM/3-256
C2BGY9_9FIRM/2-273
C2BHK3_9FIRM/6-431
C2C5N8_VIBCH/11-272
C2C5P8_VIBCH/3-266
C2C8U0_VIBCH/212-509
C2CAL8_VIBCH/13-439
C2CFA7_9FIRM/3-256
C2CFI3_9FIRM/6-269
C2CI17_9FIRM/6-432
C2CK79_9FIRM/3-273
C2CM59_CORST/78-351
C2CQX7_CORST/1-254
C2CQX8_CORST/23-340
C2CQY1_CORST/104-275
C2CQY1_CORST/9-122
C2CXI9_LACBR/3-458
C2D393_LACBR/210-577
C2D3L0_LACBR/10-273
C2D3W6_LACBR/25-316
C2DB00_ENTFA/127-223
C2DB00_ENTFA/4-103
C2DDW5_ENTFA/14-465
C2DEW5_ENTFA/50-313
C2DFI5_ENTFA/218-575
C2DKB6_ECOLX/228-522
C2DXM1_ECOLX/4-438
C2DY90_ECOLX/10-272
C2DYC7_ECOLX/3-266
C2E4L7_LACJO/218-273
C2E4W5_LACJO/34-297
C2E6J0_LACJO/4-452
C2EGT9_9LACO/12-462
C2EJD4_9LACO/13-276
C2EK48_9LACO/4-453
C2ELL7_9LACO/10-273
C2EU63_9LACO/6-467
C2EVD7_9LACO/14-277
C2FFF1_LACPA/4-454
C2FGP5_LACPA/10-275
C2FTD8_9SPHI/7-451
C2FX68_9SPHI/3-289
C2FY25_9SPHI/7-275
C2GH48_9CORY/30-311
C2GH49_9CORY/17-326
C2GH52_9CORY/11-131
C2GH52_9CORY/129-277
C2GIJ0_9CORY/10-270
C2GLW1_LACRE/11-274
C2GMD6_LACRE/252-578
C2GMD6_LACRE/6-274
C2GTL7_BIFLI/29-324
C2GUV1_BIFLI/6-363
C2GVS9_BIFLI/21-518
C2GW65_BIFLI/11-301
C2H162_ENTFA/50-313
C2H1P3_ENTFA/218-574
C2H617_ENTFA/21-472
C2H8J4_ENTFC/280-563
C2H9T1_ENTFC/210-546
C2HA17_ENTFC/91-372
C2HAN8_ENTFC/13-463
C2HBM9_ENTFC/14-277
C2HMY0_LACAC/10-273
C2HPU6_LACAC/4-453
C2HRT1_VIBCH/112-255
C2HRT1_VIBCH/19-149
C2HS04_VIBCH/11-272
C2HS26_VIBCH/3-266
C2HVJ7_VIBCH/13-439
C2I057_VIBCH/121-253
C2I057_VIBCH/47-144
C2I068_VIBCH/212-509
C2I4R0_VIBCH/11-272
C2I4S0_VIBCH/3-266
C2I4W0_VIBCH/13-439
C2I828_VIBCH/212-509
C2IBP5_VIBCH/53-252
C2IC62_VIBCH/11-272
C2IC80_VIBCH/3-266
C2ICN0_VIBCH/212-509
C2IJ72_VIBCH/13-439
C2IMN9_VIBCH/11-272
C2IMQ0_VIBCH/3-266
C2IRQ3_VIBCH/13-439
C2ISF3_VIBCH/212-509
C2IZU9_VIBCH/3-266
C2JBN5_VIBCH/212-261
C2JE66_VIBCH/11-272
C2JE77_VIBCH/3-266
C2JFS6_VIBCH/13-439
C2JIV1_ENTFA/14-465
C2JPD8_ENTFA/50-313
C2JPZ6_ENTFA/218-575
C2JW39_LACRH/10-275
C2JXB5_LACRH/4-454
C2KB80_9LACO/15-278
C2KFF6_9LACO/4-453
C2KIC2_LEUMC/215-606
C2KJV3_LEUMC/5-455
C2KL56_LEUMC/10-274
C2KQX4_9ACTO/187-340
C2KQX4_9ACTO/74-167
C2KR35_9ACTO/58-337
C2KR62_9ACTO/23-419
C2KTV5_9ACTO/111-241
C2KVI0_9FIRM/4-493
C2KVJ3_9FIRM/135-221
C2KVJ3_9FIRM/6-152
C2KYM5_9FIRM/114-249
C2KYM5_9FIRM/9-135
C2L0R7_9FIRM/7-271
C2L1F3_9FIRM/113-278
C2L1F3_9FIRM/20-151
C2LJW7_PROMI/197-490
C2LKM4_PROMI/10-272
C2LKQ6_PROMI/9-272
C2LKY3_PROMI/6-444
C2LS05_STRSL/28-468
C2LSM3_STRSL/8-270
C2LVW9_STAHO/13-455
C2M1G3_STAHO/8-271
C2M654_CAPGI/1-463
C2M8R9_CAPGI/7-276
C2M9X8_9PORP/2-442
C2MCD3_9PORP/134-271
C2ME74_9PORP/7-276
C2MFC6_BACCE/15-280
C2MGG4_BACCE/203-301
C2MH73_BACCE/274-591
C2MHG4_BACCE/1-391
C2MHP8_BACCE/146-309
C2MHP8_BACCE/51-176
C2MLS7_BACCE/250-515
C2MVP9_BACCE/15-280
C2MXA8_BACCE/276-591
C2MXJ8_BACCE/1-391
C2MXT2_BACCE/148-309
C2MXT2_BACCE/51-174
C2N1Z8_BACCE/250-515
C2NC73_BACCE/11-276
C2NE23_BACCE/275-587
C2NEB4_BACCE/1-391
C2NEJ8_BACCE/148-309
C2NEJ8_BACCE/51-161
C2NIR4_BACCE/251-514
C2NJX3_BACCE/120-283
C2NTF2_BACCE/11-276
C2NVC5_BACCE/276-587
C2NVK6_BACCE/1-391
C2NVU1_BACCE/148-309
C2NVU1_BACCE/51-174
C2NZM7_BACCE/251-515
C2P9J8_BACCE/15-280
C2PBE0_BACCE/275-591
C2PBM2_BACCE/1-391
C2PBV6_BACCE/148-309
C2PBV6_BACCE/51-176
C2PG23_BACCE/250-515
C2PH44_BACCE/1-129
C2PH44_BACCE/82-207
C2PKR7_BACCE/7-285
C2PQE5_BACCE/11-276
C2PSC9_BACCE/275-591
C2PSM4_BACCE/1-391
C2PSW7_BACCE/148-309
C2PSW7_BACCE/51-176
C2PW88_BACCE/260-524
C2Q6J4_BACCE/15-280
C2Q8F3_BACCE/276-586
C2Q8P3_BACCE/1-391
C2Q912_BACCE/147-309
C2Q912_BACCE/51-176
C2QCV3_BACCE/250-514
C2QMR3_BACCE/15-280
C2QPF3_BACCE/276-592
C2QPP0_BACCE/1-391
C2QPX5_BACCE/146-309
C2QPX5_BACCE/51-176
C2QU51_BACCE/250-515
C2R2P3_BACCE/15-280
C2R493_BACCE/104-209
C2R494_BACCE/7-285
C2R4I8_BACCE/275-587
C2R4S9_BACCE/1-391
C2R515_BACCE/148-309
C2R515_BACCE/51-174
C2R982_BACCE/251-515
C2RHN3_BACCE/15-280
C2RJI5_BACCE/275-587
C2RJS7_BACCE/1-391
C2RK40_BACCE/148-309
C2RK40_BACCE/51-174
C2RNS5_BACCE/250-515
C2RY54_BACCE/11-276
C2RZU0_BACCE/308-385
C2S043_BACCE/276-587
C2S0D3_BACCE/1-391
C2S0M3_BACCE/148-309
C2S0M3_BACCE/51-161
C2S4G0_BACCE/5-155
C2SEM8_BACCE/11-276
C2SGE1_BACCE/210-591
C2SGM7_BACCE/1-391
C2SGX0_BACCE/146-309
C2SGX0_BACCE/51-176
C2SLF8_BACCE/260-518
C2STY6_BACCE/7-283
C2SVH1_BACCE/15-280
C2SXC1_BACCE/275-587
C2SXL8_BACCE/1-391
C2SXV3_BACCE/148-309
C2SXV3_BACCE/51-174
C2T238_BACCE/250-515
C2T6P3_BACCE/9-282
C2TAV7_BACCE/15-280
C2TCV3_BACCE/276-587
C2TD59_BACCE/1-391
C2TDE4_BACCE/146-309
C2TDE4_BACCE/51-176
C2THP6_BACCE/251-513
C2TQM0_BACCE/170-335
C2TQM0_BACCE/77-184
C2TRX8_BACCE/15-280
C2TTQ8_BACCE/147-309
C2TTQ8_BACCE/51-169
C2TU08_BACCE/276-591
C2TU85_BACCE/1-420
C2TVV7_BACCE/195-286
C2TVV7_BACCE/36-183
C2TYM3_BACCE/251-515
C2U8I6_BACCE/15-280
C2UAB2_BACCE/275-587
C2UAK2_BACCE/1-391
C2UAT8_BACCE/148-309
C2UAT8_BACCE/51-174
C2UEX9_BACCE/250-515
C2UN36_BACCE/175-340
C2UN36_BACCE/82-192
C2UQ33_BACCE/15-280
C2URS0_BACCE/276-591
C2URZ7_BACCE/1-420
C2US82_BACCE/148-309
C2US82_BACCE/51-173
C2UWF7_BACCE/251-515
C2V6F8_BACCE/15-280
C2V8A8_BACCE/276-591
C2V8F8_BACCE/1-420
C2V8P5_BACCE/147-309
C2V8P5_BACCE/51-169
C2VC33_BACCE/303-604
C2VC36_BACCE/12-258
C2VC45_BACCE/79-389
C2VC47_BACCE/22-292
C2VCZ6_BACCE/251-515
C2VN75_BACCE/15-280
C2VQ26_BACCE/276-591
C2VQB7_BACCE/1-391
C2VQK4_BACCE/148-309
C2VQK4_BACCE/51-161
C2VUV1_BACCE/250-514
C2W3B6_BACCE/15-280
C2W595_BACCE/105-266
C2W595_BACCE/8-137
C2W8S3_BACCE/250-511
C2W8Y8_BACCE/281-592
C2WHB3_BACCE/15-280
C2WIX6_BACCE/274-587
C2WJ53_BACCE/1-391
C2WJE4_BACCE/148-309
C2WJE4_BACCE/51-174
C2WNJ5_BACCE/250-515
C2X6E2_BACCE/15-280
C2X886_BACCE/273-591
C2X8H9_BACCE/1-391
C2X8R6_BACCE/148-309
C2X8R6_BACCE/51-174
C2XCM7_BACCE/251-515
C2XNM2_BACCE/11-276
C2XQD7_BACCE/276-591
C2XQM6_BACCE/1-391
C2XQX2_BACCE/146-309
C2XQX2_BACCE/51-176
C2XV61_BACCE/259-524
C2XWV2_BACCE/278-591
C2Y588_BACCE/15-280
C2Y748_BACCE/275-587
C2Y7D8_BACCE/1-391
C2Y7M7_BACCE/1-102
C2Y7M7_BACCE/89-251
C2YBI8_BACCE/18-285
C2YFF5_BACCE/13-159
C2YFF5_BACCE/161-272
C2YJV2_BACCE/173-335
C2YJV2_BACCE/77-185
C2YL88_BACCE/15-280
C2YN54_BACCE/1-391
C2YN72_BACCE/278-592
C2YNK0_BACCE/148-309
C2YNK0_BACCE/51-174
C2YSN3_BACCE/250-516
C2YUQ2_BACCE/12-121
C2Z2C5_BACCE/11-276
C2Z487_BACCE/276-592
C2Z4K7_BACCE/51-309
C2Z4Q7_BACCE/1-391
C2Z8Z1_BACCE/260-524
C2ZJ04_BACCE/15-280
C2ZKS2_BACCE/276-592
C2ZL67_BACCE/1-391
C2ZLF6_BACCE/51-309
C2ZQN4_BACCE/260-524
C3A0K0_BACMY/11-276
C3A2D9_BACMY/275-591
C3A2M4_BACMY/1-391
C3A2W3_BACMY/146-309
C3A2W3_BACMY/51-176
C3A6Z3_BACMY/262-524
C3AGR0_BACMY/15-280
C3AIM0_BACMY/1-407
C3AIX4_BACMY/144-309
C3AIX4_BACMY/51-173
C3AM21_BACMY/251-511
C3AMA2_BACMY/275-597
C3AYM6_BACMY/15-280
C3B0C9_BACMY/1-407
C3B0N4_BACMY/147-309
C3B0N4_BACMY/51-177
C3B2Y7_BACMY/1-175
C3B2Y7_BACMY/134-248
C3B4A6_BACMY/251-511
C3B4I7_BACMY/275-597
C3BF27_9BACI/15-280
C3BH61_9BACI/1-407
C3BHF0_9BACI/144-309
C3BHF0_9BACI/51-173
C3BL40_9BACI/251-511
C3BL84_9BACI/278-590
C3BWV5_BACTU/11-276
C3BYR3_BACTU/276-591
C3BYZ6_BACTU/1-391
C3BZ84_BACTU/1-38
C3C3H0_BACTU/250-515
C3CD79_BACTU/15-280
C3CF76_BACTU/274-592
C3CFG3_BACTU/1-391
C3CFQ1_BACTU/148-309
C3CFQ1_BACTU/51-174
C3CJS4_BACTU/251-515
C3CW73_BACTU/15-280
C3CY36_BACTU/274-592
C3CYB7_BACTU/1-391
C3CYP3_BACTU/148-309
C3CYP3_BACTU/51-174
C3D2S6_BACTU/251-515
C3DE91_BACTS/15-168
C3DE92_BACTS/1-111
C3DG18_BACTS/8-278
C3DG19_BACTS/23-308
C3DG94_BACTS/275-592
C3DGH0_BACTS/1-391
C3DGQ7_BACTS/51-309
C3DKU4_BACTS/251-515
C3DNG6_BACTS/7-179
C3DY35_BACTU/15-280
C3DZZ7_BACTU/275-587
C3E085_BACTU/1-391
C3E0H3_BACTU/1-102
C3E0H3_BACTU/89-251
C3E4C6_BACTU/249-515
C3EFC6_BACTK/15-280
C3EH76_BACTK/274-587
C3EHG6_BACTK/1-391
C3EHR6_BACTK/148-309
C3EHR6_BACTK/51-174
C3ELR0_BACTK/251-515
C3EW82_BACTU/15-280
C3EY35_BACTU/276-587
C3EYB5_BACTU/1-391
C3EYJ9_BACTU/148-309
C3EYJ9_BACTU/51-161
C3F2P8_BACTU/251-513
C3F5M7_BACTU/34-319
C3FCA9_BACTU/12-259
C3FCB2_BACTU/303-604
C3FCP4_BACTU/154-319
C3FCP4_BACTU/61-163
C3FEQ9_BACTB/15-280
C3FGL9_BACTB/274-592
C3FGV5_BACTB/1-391
C3FH40_BACTB/148-309
C3FH40_BACTB/51-174
C3FL93_BACTB/251-515
C3FXP8_BACTU/11-276
C3FZD2_BACTU/276-587
C3FZK8_BACTU/1-391
C3FZV7_BACTU/11-189
C3G401_BACTU/251-509
C3GDG1_BACTU/15-280
C3GF84_BACTU/277-589
C3GFH7_BACTU/1-391
C3GFR1_BACTU/148-309
C3GFR1_BACTU/51-161
C3GJY5_BACTU/251-514
C3GTJ0_BACTU/174-317
C3GVP2_BACTU/15-280
C3GXH5_BACTU/275-587
C3GXR1_BACTU/1-391
C3GXZ4_BACTU/148-309
C3GXZ4_BACTU/51-174
C3H1Z9_BACTU/251-515
C3H8K9_BACTU/150-287
C3HBD6_BACTU/156-262
C3HBD6_BACTU/6-130
C3HCY0_BACTU/11-276
C3HEW1_BACTU/276-591
C3HF67_BACTU/13-465
C3HFG5_BACTU/148-309
C3HFG5_BACTU/51-161
C3HJL2_BACTU/250-514
C3HUV1_BACTU/15-280
C3HX06_BACTU/1-391
C3HX21_BACTU/275-591
C3HXC4_BACTU/148-309
C3HXC4_BACTU/51-174
C3I021_BACTU/53-189
C3I1U1_BACTU/7-156
C3IDZ1_BACTU/11-276
C3IFK7_BACTU/1-121
C3IFK7_BACTU/80-217
C3IFW6_BACTU/279-592
C3IG61_BACTU/1-391
C3IGE7_BACTU/51-309
C3IKE1_BACTU/251-515
C3ITX8_BACTU/163-306
C3IV38_BACTU/4-265
C3JB50_9PORP/12-139
C3JBU2_9PORP/2-448
C3JBX6_9PORP/8-277
C3JHT5_RHOER/111-204
C3JHT5_RHOER/17-139
C3JKT6_RHOER/11-127
C3JKT6_RHOER/124-282
C3JKU1_RHOER/27-348
C3JKU2_RHOER/59-345
C3JUW9_RHOER/8-315
C3JX81_RHOER/35-311
C3K220_PSEFS/1-447
C3K451_PSEFS/4-266
C3K4G1_PSEFS/12-274
C3KBP7_PSEFS/129-300
C3KBP7_PSEFS/489-602
C3KS08_RHISN/9-292
C3KSW5_CLOB6/13-213
C3KUA2_CLOB6/7-271
C3KUJ0_CLOB6/6-290
C3KUV5_CLOB6/281-532
C3KV66_CLOB6/107-259
C3KV66_CLOB6/7-157
C3L2J8_CLOB6/3-275
C3L542_BACAC/15-280
C3LBP3_BACAC/148-309
C3LBP3_BACAC/51-161
C3LBY1_BACAC/14-466
C3LCX2_BACAC/276-587
C3LG37_BACAC/251-513
C3LQ06_VIBCM/3-266
C3LQ92_VIBCM/13-439
C3LQF4_VIBCM/11-272
C3LVY2_VIBCM/212-509
C3M279_VIBC3/7-103
C3MBA4_RHISN/19-478
C3MEH1_RHISN/334-373
C3MEH1_RHISN/47-282
C3NT22_VIBCJ/11-272
C3NTH8_VIBCJ/3-266
C3NVS0_VIBCJ/13-439
C3NWR8_VIBCJ/212-509
C3P2U5_BACAA/276-587
C3P3J3_BACAA/14-466
C3P3S6_BACAA/148-309
C3P3S6_BACAA/51-161
C3PBP0_BACAA/15-280
C3PD42_BACAA/251-513
C3PEP1_CORA7/3-245
C3PEP2_CORA7/24-341
C3PEP5_CORA7/108-275
C3PEP5_CORA7/9-135
C3PEZ5_CORA7/58-331
C3PLK6_RICAE/1-409
C3PNH9_RICAE/10-274
C3Q0V7_9BACE/203-514
C3Q233_9BACE/8-276
C3Q252_9BACE/2-451
C3Q559_9BACE/110-274
C3QCX4_9BACE/2-448
C3QGR5_9BACE/9-280
C3QIM6_9BACE/203-517
C3QIP1_9BACE/1050-1166
C3QIP1_9BACE/1163-1231
C3QMD0_9BACE/203-517
C3QU35_9BACE/2-448
C3QZ11_9BACE/9-280
C3R4J3_9BACE/203-513
C3RB49_9BACE/492-590
C3RBA8_9BACE/2-451
C3RBF4_9BACE/8-276
C3RNV4_9FIRM/6-466
C3RQ43_9FIRM/7-270
C3SKC2_ECOLX/10-272
C3SKS7_ECOLX/3-266
C3SWN2_ECOLX/4-438
C3SWN3_ECOLX/4-438
C3SWN5_ECOLX/4-438
C3TFM2_ECOLX/197-491
C3TFM5_ECOLX/197-491
C3WAC5_FUSMR/3-281
C3WC10_FUSMR/1-423
C3WCT8_FUSMR/7-270
C3WE38_FUSMR/67-329
C3WGS8_9FUSO/2-466
C3WHU5_9FUSO/7-266
C3WIF4_9FUSO/6-282
C3WKP8_9FUSO/11-296
C3WP05_9FUSO/2-460
C3WRX2_9FUSO/4-289
C3WS30_9FUSO/7-266
C3WV84_9FUSO/2-462
C3WVY5_9FUSO/6-285
C3WWA5_9FUSO/7-266
C3WWG4_9FUSO/19-62
C3WZF3_9FUSO/110-233
C3WZF3_9FUSO/6-132
C3X2X2_OXAFO/9-452
C3X5F3_OXAFO/8-269
C3X6A9_OXAFO/9-273
C3X9A8_OXAFO/4-451
C3XBM7_OXAFO/8-269
C3XCH7_OXAFO/7-271
C3XD55_9HELI/7-272
C3XEE4_9HELI/3-261
C3XHI8_9HELI/1-267
C3XI94_9HELI/5-247
C3XKH6_9HELI/8-266
C3XLM0_9HELI/1-380
C3XLX5_9HELI/140-264
C3XLX5_9HELI/6-101
C3XRI3_BRAFL/1097-1484
C3XRI4_BRAFL/1002-1387
C3YAW6_BRAFL/300-488
C4AQZ0_BURMA/129-277
C4AQZ0_BURMA/5-142
C4AS10_BURMA/8-269
C4B330_BURMA/12-389
C4EYI3_HAEIF/10-276
C4F1T7_HAEIF/3-266
C4F1Y4_HAEIF/2-473
C4F4Z7_HAEIF/10-276
C4F5T1_HAEIF/2-464
C4F724_HAEIF/3-266
C4F7F3_9ACTN/6-395
C4FAI4_9ACTN/85-349
C4FDR5_9BIFI/168-312
C4FDR5_9BIFI/43-159
C4FEN7_9BIFI/160-461
C4FF84_9BIFI/38-333
C4FGD5_9BIFI/6-355
C4FGD6_9BIFI/8-341
C4FML4_9FIRM/5-465
C4FNW2_9FIRM/3-293
C4FPP5_9FIRM/14-165
C4FPP5_9FIRM/145-267
C4FQM1_9FIRM/8-271
C4FTG5_9FIRM/15-475
C4FUF6_9FIRM/16-279
C4G1J5_ABIDE/5-454
C4G2E3_ABIDE/3-123
C4G2E3_ABIDE/96-261
C4G2S8_ABIDE/7-278
C4G8V9_9FIRM/6-463
C4GBK5_9FIRM/7-272
C4GBP8_9FIRM/8-272
C4GEQ7_9NEIS/16-277
C4GFZ9_9NEIS/3-263
C4GIJ8_9NEIS/2-480
C4H2J6_YERPE/4-438
C4H4P2_YERPE/197-468
C4HEF4_YERPE/197-468
C4HF18_YERPE/10-272
C4HFC7_YERPE/3-266
C4HMG4_YERPE/4-438
C4HSA9_YERPE/4-438
C4HTM5_YERPE/197-491
C4IEK7_CLOBU/8-272
C4IEV0_CLOBU/14-157
C4IEV0_CLOBU/147-272
C4IKM3_CLOBU/109-259
C4IKM3_CLOBU/5-154
C4IMD2_CLOBU/6-459
C4IS95_BRUAB/48-352
C4ITT7_BRUAB/11-469
C4K0I1_RICPU/10-274
C4K0U3_RICPU/1-409
C4K4E0_HAMD5/10-272
C4K848_HAMD5/10-440
C4K8X2_HAMD5/6-269
C4KUU4_BURPS/12-450
C4KWG2_BURPS/8-269
C4KXQ4_BURPS/129-277
C4KXQ4_BURPS/5-142
C4L2B1_EXISA/12-276
C4L3Q8_EXISA/5-447
C4L6T7_EXISA/176-647
C4L7B3_TOLAT/5-433
C4L8M5_TOLAT/3-268
C4L980_TOLAT/10-275
C4L9R8_TOLAT/149-277
C4L9R8_TOLAT/19-158
C4LAU0_TOLAT/351-404
C4LDL2_TOLAT/213-661
C4LER9_TOLAT/200-487
C4LF53_TOLAT/154-278
C4LF53_TOLAT/5-144
C4LHE2_CORK4/24-300
C4LK51_CORK4/22-288
C4LK53_CORK4/24-362
C4LK54_CORK4/31-317
C4NV62_ECOLX/85-245
C4NVP1_SALCH/85-245
C4PNB8_CHLTZ/6-265
C4PNE9_CHLTZ/2-424
C4PPZ4_CHLTJ/6-265
C4PQ25_CHLTJ/2-424
C4QXN6_PICPG/124-258
C4QXN6_PICPG/14-172
C4R3W4_PICPG/5-305
C4RAK6_9ACTO/39-307
C4RHG8_9ACTO/513-635
C4RHG8_9ACTO/625-731
C4RQN2_9ACTO/188-248
C4RR02_9ACTO/131-278
C4RR02_9ACTO/14-129
C4RR19_9ACTO/1-255
C4RZM2_YERBE/1-383
C4S2G8_YERBE/10-272
C4S2J8_YERBE/3-266
C4S726_YERBE/197-491
C4S8R3_YERMO/197-491
C4SAP6_YERMO/1-435
C4SB17_YERMO/155-234
C4SB17_YERMO/6-115
C4SB20_YERMO/197-478
C4SFS6_YERMO/84-178
C4SGC3_YERMO/10-272
C4SH32_YERMO/3-266
C4SKJ4_YERFR/1-435
C4SR99_YERFR/197-491
C4SRG8_YERFR/10-272
C4SRN3_YERFR/3-266
C4SZM7_YERIN/197-491
C4T0U4_YERIN/1-435
C4T336_YERIN/10-272
C4T540_YERIN/3-266
C4T592_YERIN/102-208
C4TTM7_YERKR/197-491
C4TV99_YERKR/135-221
C4TXV4_YERKR/10-272
C4TYY5_YERKR/1-81
C4TYY6_YERKR/1-300
C4U266_YERKR/3-266
C4U5T2_YERAL/197-491
C4UBW2_YERAL/3-266
C4UCW0_YERAL/10-272
C4UDQ1_YERAL/1-423
C4UHS1_YERRU/199-493
C4UJ50_YERRU/4-437
C4ULT0_YERRU/3-266
C4UN73_YERRU/10-272
C4UQL6_YERRO/197-491
C4USK2_YERRO/183-278
C4UT86_YERRO/3-266
C4UTC0_YERRO/10-272
C4UVK2_YERRO/1-423
C4V2E0_9FIRM/7-270
C4V2E5_9FIRM/7-477
C4VKY8_9LACO/4-449
C4VN31_9LACO/10-274
C4VRT0_9LACO/210-569
C4VU97_9LACO/10-273
C4VUF9_9LACO/4-452
C4W986_STAWA/11-455
C4WDH5_STAWA/8-271
C4WF28_9RHIZ/48-353
C4WKP2_9RHIZ/26-483
C4WYP5_KLEPN/4-438
C4WZQ8_KLEPN/3-266
C4WZU1_KLEPN/12-274
C4X1M1_KLEPN/105-219
C4X1M1_KLEPN/14-108
C4X6C7_KLEPN/197-491
C4XF10_MYCFE/11-277
C4XGR7_DESMR/152-287
C4XGR7_DESMR/30-144
C4XJ30_DESMR/7-278
C4XKF1_DESMR/2-423
C4XND8_DESMR/475-605
C4XND8_DESMR/621-711
C4XPV6_DESMR/115-260
C4XPV6_DESMR/3-121
C4XPY1_DESMR/115-260
C4XPY1_DESMR/3-116
C4XQG3_DESMR/115-260
C4XQG3_DESMR/3-116
C4Y181_CLAL4/88-353
C4Y5M7_CLAL4/157-309
C4Y5M7_CLAL4/38-160
C4YN89_CANAW/116-255
C4YN89_CANAW/3-150
C4YQQ3_CANAW/16-307
C4YUM6_9RICK/10-274
C4YYU9_9RICK/1-435
C4Z0W6_EUBE2/106-265
C4Z0W6_EUBE2/6-115
C4Z2H5_EUBE2/6-270
C4Z484_EUBE2/7-454
C4Z7V0_EUBE2/75-180
C4Z7Y1_EUBE2/23-292
C4Z8S4_EUBR3/6-270
C4Z991_EUBR3/5-453
C4ZAR0_EUBR3/126-262
C4ZAR0_EUBR3/3-127
C4ZKB5_THASP/8-273
C4ZLD7_THASP/49-317
C4ZM86_THASP/2-481
C4ZMK0_THASP/5-265
C4ZQ88_ECOBW/197-491
C4ZZ46_ECOBW/3-266
C4ZZ76_ECOBW/10-272
C4ZZX2_ECOBW/4-438
C5A7C0_THEGJ/124-263
C5A8E4_BURGB/8-269
C5A8N0_BURGB/130-277
C5A8N0_BURGB/5-140
C5A9C5_BURGB/212-661
C5ADG2_BURGB/14-188
C5ADG2_BURGB/337-461
C5AP07_BURGB/176-254
C5AP71_METEA/47-312
C5ASC4_METEA/10-187
C5ASC4_METEA/281-456
C5ASM9_METEA/13-462
C5ATN3_METEA/126-276
C5ATN3_METEA/17-118
C5B080_METEA/10-458
C5B469_METEA/22-286
C5B4H3_METEA/118-268
C5B4H3_METEA/3-126
C5B538_METEA/14-307
C5B5Z7_METEA/9-458
C5BBB0_EDWI9/54-317
C5BBD8_EDWI9/10-272
C5BDJ4_EDWI9/161-237
C5BDN9_EDWI9/213-507
C5BH93_EDWI9/15-453
C5BIA4_TERTT/4-267
C5BKE6_TERTT/10-277
C5BPK6_TERTT/5-478
C5BZ27_BEUC1/136-282
C5BZ27_BEUC1/16-112
C5BZ31_BEUC1/28-351
C5BZ32_BEUC1/163-317
C5BZU0_BEUC1/62-348
C5C3C8_BEUC1/5-427
C5C915_MICLC/70-345
C5CB75_MICLC/11-275
C5CB78_MICLC/36-359
C5CHI0_KOSOT/14-321
C5CIC5_KOSOT/19-290
C5CJ65_VARPS/192-317
C5CJ65_VARPS/33-177
C5CL23_VARPS/3-232
C5CL23_VARPS/325-459
C5CL50_VARPS/217-678
C5CLI0_VARPS/5-263
C5CT62_VARPS/27-299
C5CYJ3_VARPS/14-463
C5D4J1_GEOSW/12-275
C5D6P7_GEOSW/14-468
C5DEJ8_LACTC/128-276
C5DEJ8_LACTC/4-168
C5DG97_LACTC/8-293
C5DR82_ZYGRC/115-271
C5DR82_ZYGRC/3-126
C5E0S5_ZYGRC/14-300
C5E844_BIFLI/6-363
C5EAM4_BIFLI/19-314
C5EE04_BIFLI/11-301
C5EJB8_9FIRM/521-632
C5EJB8_9FIRM/651-779
C5ENL1_9FIRM/5-466
C5EP01_9FIRM/7-271
C5EQS1_9FIRM/126-262
C5EQS1_9FIRM/3-110
C5EXZ5_9HELI/9-267
C5EY29_9HELI/132-262
C5EY29_9HELI/6-109
C5F1Q2_9HELI/3-402
C5F2D9_9HELI/287-357
C5F3F0_LACPA/10-275
C5F5D0_LACPA/4-454
C5G1S5_9LACO/10-274
C5G473_9LACO/4-449
C5J669_MYCCR/1-273
C5JAU7_9BACT/314-454
C5JAU7_9BACT/7-200
C5MA33_CANTT/16-306
C5MDR7_CANTT/147-256
C5MDR7_CANTT/3-167
C5MYR0_STAA3/8-271
C5N448_STAA3/12-456
C5NBD7_BURMA/167-315
C5NBD7_BURMA/43-180
C5NEY1_BURMA/8-269
C5NLW2_BURMA/12-450
C5NWQ3_9BACL/18-471
C5NWU8_9BACL/15-64
C5NYN7_9BACL/7-270
C5PY71_STAAU/12-456
C5Q4T1_STAAU/8-271
C5Q6E8_STAEP/8-271
C5Q7P7_STAEP/17-461
C5QLX2_STAEP/8-271
C5QQS0_STAEP/11-455
C5QU51_STAEP/8-271
C5QVU0_STAEP/11-455
C5RAZ6_WEIPA/3-460
C5RBQ7_WEIPA/8-272
C5RCH2_WEIPA/207-573
C5RZQ1_9PAST/3-266
C5S1K5_9PAST/2-457
C5S4J3_9PAST/10-275
C5T042_ACIDE/154-277
C5T042_ACIDE/16-170
C5T067_ACIDE/160-280
C5T270_ACIDE/32-301
C5TB61_ACIDE/92-351
C5TC17_ACIDE/35-252
C5TD70_ACIDE/14-194
C5TE45_ZYMMO/23-288
C5TFE9_ZYMMO/587-726
C5TGE5_ZYMMO/10-464
C5TLJ8_NEIFL/14-275
C5TMN8_NEIFL/5-466
C5TPE0_NEIFL/124-263
C5TPE0_NEIFL/3-124
C5UPM6_CLOBO/110-258
C5UPM6_CLOBO/4-145
C5UPQ2_CLOBO/200-572
C5USD9_CLOBO/7-271
C5UTR4_CLOBO/3-283
C5UVD1_CLOBO/6-459
C5UWS0_CLOBO/275-528
C5VP07_CLOBO/7-271
C5VQ49_CLOBO/174-317
C5VQT6_CLOBO/212-538
C5VR30_CLOBO/6-454
C5VUD6_9VIRU/108-251
C5VUD6_9VIRU/5-138
C5VVI8_STRSE/8-270
C5VVT0_STRSE/28-474
C5W326_ECOBB/197-491
C5W8C2_ECOBB/4-438
C5WB15_ECOBB/3-266
C5WB47_ECOBB/10-272
C5WFS8_STRDG/29-465
C5WGR7_STRDG/8-270
C5X9A5_SORBI/307-584
C5YF48_SORBI/1168-1327
C5ZCS7_BURPS/12-450
C5ZEE1_BURPS/8-269
C5ZF58_BURPS/103-244
C5ZFF7_BURPS/129-277
C5ZFF7_BURPS/5-142
C5ZWY9_9HELI/2-403
C5ZXF1_9HELI/131-262
C5ZXF1_9HELI/6-106
C5ZXI3_9HELI/131-267
C5ZXI3_9HELI/9-133
C6A858_BIFLB/51-346
C6A914_BIFLB/136-308
C6A914_BIFLB/37-130
C6A984_BIFLB/10-393
C6AB51_BARGA/10-459
C6AEI3_BARGA/46-315
C6AF56_BIFAS/136-308
C6AF56_BIFAS/37-130
C6AFC6_BIFAS/10-393
C6AIR6_BIFAS/51-346
C6AN42_AGGAN/1-468
C6ANP1_AGGAN/10-275
C6AQX1_AGGAN/3-266
C6ARQ8_RHILS/59-328
C6AVQ0_RHILS/202-651
C6B0F0_RHILS/6-290
C6B122_RHILS/19-481
C6B8Q0_RHILS/122-249
C6B8Q0_RHILS/23-154
C6BBA4_RALP1/16-283
C6BE01_RALP1/167-264
C6BF21_RALP1/128-231
C6BG38_RALP1/168-269
C6BG38_RALP1/6-142
C6BGB9_RALP1/14-475
C6BH51_RALP1/9-284
C6BKK7_RALP1/8-275
C6BN29_RALP1/23-316
C6BQ56_RALP1/115-229
C6BQ56_RALP1/3-142
C6BQP6_RALP1/109-249
C6BQP6_RALP1/9-139
C6BQV2_RALP1/199-257
C6BX85_DESAD/8-276
C6BZC9_DESAD/3-430
C6C0S1_DESAD/559-698
C6C798_DICDC/3-266
C6C7D5_DICDC/10-272
C6CAH1_DICDC/197-491
C6CBW8_DICDC/17-282
C6CC22_DICDC/5-440
C6CGH3_DICZE/3-266
C6CGL0_DICZE/10-272
C6CHH0_DICZE/9-454
C6CPM6_DICZE/197-491
C6CTT6_PAESJ/15-467
C6CTX2_PAESJ/286-583
C6CW81_PAESJ/165-317
C6CW81_PAESJ/59-182
C6D055_PAESJ/317-612
C6D4S8_PAESJ/14-277
C6D7P8_PAESJ/101-221
C6DAF6_PECCP/5-447
C6DHB3_PECCP/10-272
C6DHF7_PECCP/3-266
C6DKX4_PECCP/197-491
C6DU07_MYCTK/5-314
C6DW07_MYCTK/23-297
C6DXD7_MYCTK/41-316
C6DXE1_MYCTK/24-337
C6DXE2_MYCTK/5-305
C6DYD0_GEOSM/4-324
C6E2L6_GEOSM/7-271
C6E7W3_GEOSM/7-267
C6EG01_ECOBD/10-272
C6EG35_ECOBD/3-266
C6EI19_ECOBD/197-491
C6EJ49_ECOBD/4-438
C6GAA3_AERHY/54-245
C6GN66_STRSX/133-266
C6GN66_STRSX/15-111
C6GRE9_STRSX/8-270
C6GRK3_STRSX/28-474
C6GT40_STRS4/133-266
C6GT40_STRS4/15-111
C6GTL7_STRS4/8-270
C6GYT2_STRS4/39-485
C6HTV1_9BACT/80-140
C6HUX3_9BACT/21-283
C6HV35_9BACT/277-435
C6HV35_9BACT/7-169
C6HZQ0_9BACT/164-277
C6HZQ0_9BACT/9-139
C6I810_9BACE/2-448
C6I937_9BACE/8-277
C6IFN8_9BACE/2-448
C6IGS0_9BACE/9-278
C6IQ76_9BACE/224-519
C6IU33_9BACE/156-293
C6IU33_9BACE/5-110
C6IVP8_9BACL/401-588
C6IZE1_9BACL/14-468
C6IZV2_9BACL/386-524
C6IZZ2_9BACL/19-297
C6J2T5_9BACL/19-283
C6J3M4_9BACL/19-297
C6J730_9BACL/135-249
C6J730_9BACL/7-151
C6J914_9FIRM/129-262
C6J914_9FIRM/3-141
C6JER2_9FIRM/8-272
C6JEU5_9FIRM/5-457
C6JEV3_9FIRM/265-502
C6JLW6_FUSVA/33-298
C6JNW3_FUSVA/7-271
C6JPT7_FUSVA/8-288
C6JQU9_FUSVA/5-440
C6KUH1_9BACT/222-693
C6LEN7_9FIRM/3-262
C6LH77_9FIRM/5-461
C6LKC8_9FIRM/7-271
C6LLY4_9FIRM/117-267
C6M3T0_NEISI/14-275
C6M6J8_NEISI/123-263
C6M6J8_NEISI/3-127
C6M7Y9_NEISI/11-458
C6MYX2_9GAMM/21-285
C6N2S0_9GAMM/3-467
C6N2V3_9GAMM/10-272
C6NRA2_9GAMM/2-273
C6NTI8_9GAMM/21-280
C6NU55_9GAMM/289-455
C6NU55_9GAMM/5-196
C6NVE2_9GAMM/8-268
C6NXH4_9GAMM/212-275
C6NY73_9GAMM/108-173
C6PML3_9CLOT/3-293
C6PN85_9CLOT/5-452
C6PNN5_9CLOT/283-533
C6PVR3_9CLOT/273-578
C6PW57_9CLOT/7-318
C6PX68_9CLOT/7-271
C6Q0C8_9CLOT/3-271
C6Q0I3_9CLOT/169-323
C6Q0I3_9CLOT/93-197
C6Q225_9CLOT/208-571
C6R3Y9_9MICC/106-293
C6R3Z0_9MICC/76-400
C6R3Z2_9MICC/120-285
C6R3Z2_9MICC/21-140
C6R4C3_9MICC/150-431
C6R6J0_9CORY/115-275
C6R6J0_9CORY/9-120
C6R6J3_9CORY/21-338
C6R6J4_9CORY/11-284
C6R9E9_9CORY/45-318
C6RD24_9PROT/130-275
C6RD24_9PROT/8-135
C6RF68_9PROT/135-264
C6RF68_9PROT/6-129
C6RHJ1_9PROT/2-394
C6RNZ1_ACIRA/9-470
C6RP00_ACIRA/207-262
C6RPK2_ACIRA/7-273
C6RT52_ACIRA/10-272
C6RU70_VIBCH/3-266
C6RU86_VIBCH/11-272
C6S206_VIBCH/212-509
C6S2S0_VIBCH/13-439
C6S650_NEIML/6-460
C6S7R8_NEIML/124-264
C6S7R8_NEIML/4-129
C6S964_NEIML/14-275
C6SAY1_NEIME/6-460
C6SC18_NEIME/124-264
C6SC18_NEIME/4-130
C6SDZ6_NEIME/14-275
C6SHY0_NEIME/124-264
C6SHY0_NEIME/4-130
C6SJE0_NEIME/7-460
C6SMZ5_NEIME/14-275
C6SPJ6_STRMN/28-464
C6SQA4_STRMN/8-270
C6TXT6_BURPS/12-450
C6U094_BURPS/8-269
C6U0W4_BURPS/129-277
C6U0W4_BURPS/5-142
C6UCU6_ECOBR/4-438
C6UEU7_ECOBR/197-491
C6UI92_ECOBR/3-266
C6UIQ8_ECOBR/10-272
C6UNM8_ECO5T/197-491
C6UP90_ECO5T/385-493
C6USD3_ECO5T/4-438
C6UZR8_ECO5T/3-266
C6UZV1_ECO5T/10-272
C6V4L3_NEORI/1-131
C6V4L4_NEORI/37-161
C6V4V8_NEORI/2-307
C6VJ26_LACPJ/7-464
C6VNR1_LACPJ/10-273
C6VWG1_DYAFD/10-278
C6W379_DYAFD/4-279
C6W525_DYAFD/4-461
C6WJG5_ACTMD/585-701
C6WLS8_ACTMD/23-292
C6WM78_ACTMD/33-352
C6WM79_ACTMD/22-309
C6WMF4_ACTMD/8-273
C6WTK2_METML/15-276
C6WW43_METML/5-265
C6WWM9_METML/15-471
C6X052_FLAB3/5-467
C6X6F4_FLAB3/7-276
C6X921_METSD/14-275
C6XCN5_METSD/5-265
C6XD61_METSD/16-472
C6XGC2_LIBAP/30-296
C6XMI1_HIRBI/34-299
C6XMV6_HIRBI/15-484
C6XP89_HIRBI/196-477
C6XT90_PEDHD/7-275
C6XX65_PEDHD/2-450
C6YFX7_VIBCH/13-439
C6YI68_VIBCH/212-509
C6YLK0_VIBCH/3-266
C6YLM3_VIBCH/11-272
C6YMQ9_FRATT/10-269
C6YQ53_FRATT/1-202
C6YQ64_FRATT/3-169
C6YRB1_FRATT/1-385
C6YUA6_9GAMM/10-269
C6YV02_9GAMM/4-432
C6YVH5_9GAMM/3-273
C6YVI3_9GAMM/5-266
C6Z1Y7_9BACE/8-276
C6Z231_9BACE/2-451
C6Z8G8_9BACE/203-514
C7BKJ7_PHOAA/6-441
C7BPP8_PHOAA/197-490
C7BQK5_PHOAA/3-266
C7BXG7_HELPB/7-261
C7C123_HELPB/11-149
C7C123_HELPB/125-256
C7C1C6_HELPB/2-413
C7C6W2_METED/47-312
C7C996_METED/195-478
C7CMT8_METED/13-462
C7CQ79_ENTFA/5-268
C7CQT2_ENTFA/218-574
C7CTX2_ENTFA/14-465
C7CXQ3_ENTFA/5-268
C7CYA0_ENTFA/218-574
C7D4K6_ENTFA/14-465
C7D8R1_9RHOB/33-297
C7D9W1_9RHOB/219-315
C7DEY2_9RHOB/5-452
C7GAA3_9FIRM/5-452
C7GBX9_9FIRM/3-261
C7GE21_9FIRM/15-281
C7GR22_YEAS2/15-301
C7GRU8_YEAS2/120-261
C7GRU8_YEAS2/4-140
C7GZ83_9FIRM/3-444
C7GZC9_9FIRM/123-231
C7GZC9_9FIRM/6-151
C7H111_9FIRM/17-284
C7HA04_9FIRM/6-477
C7HAN7_9FIRM/237-336
C7HAN7_9FIRM/346-487
C7HAP7_9FIRM/1-46
C7HAP8_9FIRM/85-245
C7HGB5_CLOTM/3-298
C7HHP9_CLOTM/18-284
C7HI11_CLOTM/7-271
C7HIH1_CLOTM/4-291
C7HIW9_CLOTM/7-462
C7HRX0_9FIRM/2-273
C7HSP5_9FIRM/14-442
C7HU69_9FIRM/6-269
C7HUE6_9FIRM/3-255
C7IQI9_THEET/2-119
C7IQJ1_THEET/5-118
C7IVC4_THEET/1-204
C7IVC5_THEET/8-54
C7J1W5_ORYSJ/271-442
C7JGI5_ACEP3/27-294
C7JGX2_ACEP3/14-484
C7JI63_ACEP3/6-112
C7JMC0_ACEPA/27-294
C7JRM9_ACEPA/14-484
C7JS95_ACEPA/6-112
C7JTC0_ACEPA/14-484
C7JWI6_ACEPA/27-294
C7K0K8_ACEPA/6-112
C7K3L2_ACEPA/14-484
C7K6T0_ACEPA/27-294
C7K9A6_ACEPA/6-112
C7KCT1_ACEPA/14-484
C7KFZ9_ACEPA/27-294
C7KI04_ACEPA/6-112
C7KM47_ACEPA/14-484
C7KQB3_ACEPA/27-294
C7KRQ0_ACEPA/6-112
C7KWG2_ACEPA/14-484
C7KZM8_ACEPA/27-294
C7L084_ACEPA/6-112
C7L1X7_ACEPA/27-294
C7L6T6_ACEPA/14-484
C7L8Y0_ACEPA/6-112
C7LD06_BRUMC/48-352
C7LEX8_BRUMC/11-469
C7LL30_MYCML/10-277
C7LRP0_DESBD/9-281
C7LVF7_DESBD/5-432
C7LWY6_DESBD/464-560
C7LWY6_DESBD/563-690
C7M0J3_ACIFD/3-393
C7M0Y4_ACIFD/11-132
C7M0Y4_ACIFD/112-244
C7M335_ACIFD/9-271
C7M3I8_CAPOD/11-280
C7M5K5_CAPOD/2-454
C7MAK0_BRAFD/122-390
C7MBM6_BRAFD/26-347
C7MBM9_BRAFD/142-294
C7MBM9_BRAFD/28-134
C7MI38_BRAFD/2-420
C7MLK4_CRYCD/6-393
C7MP63_CRYCD/8-271
C7MQ54_SACVD/360-511
C7MU36_SACVD/25-296
C7MVN2_SACVD/17-312
C7MVN3_SACVD/26-345
C7MWG0_SACVD/17-133
C7MWG0_SACVD/174-282
C7N3Q2_SLAHD/304-513
C7N4R5_SLAHD/6-418
C7N6W8_SLAHD/7-270
C7NAU4_LEPBD/8-273
C7NBY2_LEPBD/1-438
C7NF04_KYTSD/76-360
C7NJY3_KYTSD/11-135
C7NJY3_KYTSD/125-276
C7NJY7_KYTSD/17-149
C7NJY7_KYTSD/197-325
C7NJY8_KYTSD/10-292
C7NLA1_KYTSD/536-581
C7NNU4_HALUD/1-278
C7NQY3_HALUD/6-362
C7NQZ8_HALUD/155-599
C7NT15_HALUD/6-362
C7NYM9_HALMD/194-280
C7NYM9_HALMD/2-108
C7P509_HALMD/13-393
C7PDS6_CHIPD/48-251
C7PDT4_CHIPD/6-429
C7PFH1_CHIPD/99-244
C7PL50_CHIPD/17-326
C7PMH5_CHIPD/9-278
C7PN54_CHIPD/70-176
C7PQN6_CHIPD/154-273
C7PQN6_CHIPD/17-183
C7QB76_CATAD/539-585
C7QE35_CATAD/116-284
C7QE35_CATAD/20-148
C7QE43_CATAD/16-329
C7QE44_CATAD/29-317
C7QGW9_CATAD/64-348
C7QSV3_CYAP0/15-325
C7QX85_CYAP0/20-327
C7R1B9_JONDD/52-322
C7R1Q7_JONDD/152-291
C7R1Q8_JONDD/20-344
C7R1R1_JONDD/143-293
C7R1R1_JONDD/27-136
C7R609_KANKD/6-269
C7R658_KANKD/132-266
C7R658_KANKD/18-142
C7R6T7_KANKD/10-272
C7RA35_KANKD/5-469
C7REA4_ANAPD/3-274
C7RGF9_ANAPD/6-432
C7RGW0_ANAPD/103-231
C7RGW0_ANAPD/6-150
C7RHP9_ANAPD/6-269
C7RHW7_ANAPD/3-256
C7RKC6_ACCPU/1100-1202
C7RKC6_ACCPU/1203-1304
C7RPP6_ACCPU/8-277
C7RQB9_ACCPU/4-263
C7RR22_ACCPU/15-460
C7RVE1_ACCPU/40-308
C7T9Q1_LACRG/117-270
C7T9Q1_LACRG/16-153
C7TBB7_LACRG/10-275
C7TCP8_LACRG/4-454
C7TI99_LACRL/10-275
C7TJG6_LACRL/4-454
C7U4S7_ENTFA/5-268
C7U5C3_ENTFA/218-574
C7U9E7_ENTFA/14-465
C7UCS1_ENTFA/218-574
C7UDZ4_ENTFA/11-274
C7UI79_ENTFA/14-465
C7UKX9_ENTFA/11-274
C7ULH4_ENTFA/210-550
C7UQY6_ENTFA/14-465
C7USD7_ENTFA/218-574
C7UTX1_ENTFA/11-274
C7UU76_ENTFA/14-465
C7V1F2_ENTFA/11-274
C7V1Z6_ENTFA/218-574
C7V4N1_ENTFA/14-465
C7V916_ENTFA/11-274
C7V9L1_ENTFA/218-574
C7VBN1_ENTFA/14-465
C7VL77_ENTFA/218-574
C7VLS1_ENTFA/11-274
C7VPE7_ENTFA/14-465
C7VQS4_ENTFA/7-129
C7VQS4_ENTFA/86-226
C7VRD8_ENTFA/11-274
C7VRY3_ENTFA/218-574
C7VU28_ENTFA/113-270
C7VU28_ENTFA/15-157
C7VX14_ENTFA/14-465
C7VZ55_ENTFA/11-274
C7VZP4_ENTFA/218-573
C7W3N8_ENTFA/14-465
C7W5U1_ENTFA/218-574
C7W6F8_ENTFA/11-274
C7W6Y1_ENTFA/14-465
C7WFN1_ENTFA/218-574
C7WG78_ENTFA/11-274
C7WJN0_ENTFA/14-465
C7WMC5_ENTFA/218-574
C7WN37_ENTFA/14-465
C7WTA5_ENTFA/11-274
C7WW04_ENTFA/11-274
C7WWK6_ENTFA/218-575
C7X2Y8_ENTFA/14-465
C7X362_ENTFA/7-279
C7X4G9_9PORP/135-274
C7X4G9_9PORP/5-146
C7X4Z8_9PORP/203-517
C7X7G8_9PORP/8-277
C7XDJ4_9PORP/3-445
C7XI01_9LACO/4-453
C7XKH2_9LACO/144-265
C7XLR3_9LACO/10-273
C7XMA2_9FUSO/9-268
C7XMQ2_9FUSO/4-289
C7XP81_9FUSO/2-462
C7XVU9_9LACO/8-271
C7XXL2_9LACO/6-459
C7XZX0_9LACO/4-449
C7Y1Y7_9LACO/10-274
C7Y799_9LACO/4-453
C7Y7S6_9LACO/10-273
C7Y9P6_ENTFA/14-465
C7YE54_ENTFA/210-567
C7YF48_ENTFA/11-274
C7YM68_NECH7/14-271
C7ZGG6_NECH7/145-234
C7ZVI1_STAAU/12-456
C7ZYE6_STAAU/8-271
C8A318_STAAU/12-456
C8A5Z2_STAAU/8-271
C8AAI7_STAAU/12-456
C8ADD3_STAAU/8-271
C8AI61_STAAU/12-456
C8AL26_STAAU/8-271
C8AQK3_STAAU/12-456
C8ATD0_STAAU/8-271
C8JQW8_LISMO/14-463
C8JYJ8_LISMO/12-275
C8K410_LISMO/14-463
C8K4V2_LISMO/12-275
C8KCL2_LISMO/14-463
C8KE43_LISMO/14-303
C8KFI3_LISMO/12-275
C8KLX2_STAAU/12-456
C8KTC5_STAAU/12-456
C8KZ30_9PAST/1-459
C8L0C2_STAAU/8-271
C8L6H0_STAAU/12-456
C8L9B8_STAAU/8-271
C8LCE5_STAAU/12-456
C8LG63_STAAU/8-271
C8LM21_STAAU/12-456
C8LPI5_STAAU/8-271
C8LUU1_STAAU/12-456
C8LWW6_STAAU/12-456
C8LZJ1_STAAU/8-271
C8M4I1_STAAU/8-271
C8M6E7_STAAU/12-456
C8MC94_STAAU/8-271
C8MG39_STAAU/12-456
C8MI99_STAAU/239-328
C8MM09_STAAU/8-271
C8MPK1_STAAU/12-456
C8MRD0_STAAU/12-456
C8MUE5_STAAU/8-271
C8MZ10_STAAU/8-271
C8N4R9_STAAU/12-456
C8NA25_9GAMM/3-481
C8NBN8_9GAMM/10-272
C8NBT1_9GAMM/8-267
C8NER4_9LACT/11-453
C8NHG1_9LACT/11-274
C8NIJ7_9LACT/171-514
C8NLQ8_COREF/7-113
C8NLQ8_COREF/83-271
C8NLR1_COREF/8-328
C8NLR2_COREF/162-297
C8NN64_COREF/47-318
C8NS11_COREF/288-416
C8P4X2_9LACO/6-568
C8P6C2_9LACO/1-270
C8PAK4_9LACO/4-455
C8PBZ7_9LACO/12-275
C8PCE6_9LACO/216-269
C8PEY7_9PROT/1-413
C8PG72_9PROT/145-274
C8PG72_9PROT/16-138
C8PIZ7_9PROT/129-275
C8PIZ7_9PROT/8-132
C8PM70_9SPIO/15-436
C8PPH0_9SPIO/139-258
C8PPH0_9SPIO/6-136
C8PTM7_9SPIO/11-151
C8PTM7_9SPIO/143-268
C8PVF0_9GAMM/43-593
C8PVS8_9GAMM/4-270
C8Q0U5_9GAMM/220-269
C8RQR0_CORJE/136-405
C8RQU6_CORJE/133-274
C8RQU6_CORJE/8-151
C8RQU8_CORJE/23-347
C8RQU9_CORJE/59-338
C8RU04_CORJE/83-186
C8S137_9RHOB/5-454
C8S409_9RHOB/1143-1249
C8S459_9RHOB/32-295
C8S4R6_9RHOB/179-628
C8SLV6_9RHIZ/326-365
C8SLV6_9RHIZ/45-284
C8SPV8_9RHIZ/10-468
C8SQB0_9RHIZ/194-303
C8SQB0_9RHIZ/23-177
C8SXN0_KLEPR/4-438
C8SY19_KLEPR/1-233
C8SY20_KLEPR/197-227
C8T0H7_KLEPR/10-272
C8T0L2_KLEPR/3-266
C8TG69_ECO26/4-438
C8TL04_ECO26/10-272
C8TL39_ECO26/3-266
C8TM78_ECO26/197-491
C8TYP3_ECO10/10-272
C8TYS8_ECO10/3-266
C8U5C6_ECO10/197-491
C8UAG8_ECO10/4-438
C8UF28_ECO1A/4-438
C8UJG0_ECO1A/3-266
C8UJJ5_ECO1A/10-272
C8ULI4_ECO1A/197-491
C8UQF6_ECO1A/5-265
C8UQG1_ECO1A/135-249
C8UQG1_ECO1A/4-119
C8V6U5_EMENI/11-272
C8VVH9_DESAS/444-498
C8VW55_DESAS/98-396
C8VW57_DESAS/39-317
C8VY12_DESAS/4-308
C8W206_DESAS/17-280
C8W759_ATOPD/6-408
C8W9K3_ATOPD/365-521
C8W9M5_ATOPD/8-271
C8WBZ1_ZYMMN/23-288
C8WEW4_ZYMMN/479-614
C8WEW4_ZYMMN/587-726
C8WFT6_ZYMMN/10-464
C8WGH3_EGGLE/6-413
C8WI10_EGGLE/43-314
C8WP33_EGGLE/8-271
C8WQ43_ALIAD/377-586
C8WQE1_ALIAD/5-442
C8WTI7_ALIAD/14-277
C8WV10_ALIAD/11-271
C8WXA5_ALIAD/105-255
C8WXA5_ALIAD/2-112
C8WYD2_ALIAD/124-227
C8WYD2_ALIAD/248-376
C8X4N6_DESRD/7-479
C8X4R8_DESRD/10-278
C8X5I7_DESRD/466-568
C8X5I7_DESRD/605-697
C8X6Z9_NAKMY/103-177
C8X833_NAKMY/10-279
C8XDJ8_NAKMY/39-325
C8XF94_NAKMY/128-271
C8XF94_NAKMY/7-100
C8XGW9_NAKMY/12-329
C8XJ56_NAKMY/47-330
C8XJ57_NAKMY/16-345
C8ZBC1_YEAS8/15-301
C8ZHM0_YEAS8/120-261
C8ZHM0_YEAS8/4-140
C8ZVU7_ENTGA/276-563
C8ZW14_ENTGA/15-278
C8ZW81_ENTGA/13-459
C8ZWM7_ENTGA/2-158
C9A7W5_ENTCA/11-274
C9A8J0_ENTCA/13-459
C9AE32_ENTFC/14-277
C9AF02_ENTFC/13-463
C9AHZ3_ENTFC/212-548
C9AI77_ENTFC/75-356
C9AJ09_ENTFC/281-564
C9AMP8_ENTFC/14-277
C9ANS4_ENTFC/13-463
C9APK0_ENTFC/280-564
C9ASH5_ENTFC/75-356
C9ASQ3_ENTFC/212-554
C9AW06_ENTCA/11-274
C9AWM3_ENTCA/13-459
C9B520_ENTFC/14-277
C9B5X9_ENTFC/13-463
C9B7K3_ENTFC/282-563
C9BAI3_ENTFC/75-356
C9BB44_ENTFC/14-277
C9BC56_ENTFC/13-463
C9BH18_ENTFC/281-564
C9BHW0_ENTFC/212-548
C9BI41_ENTFC/91-372
C9BJD3_ENTFC/13-463
C9BL67_ENTFC/75-356
C9BPN9_ENTFC/14-277
C9BSM3_ENTFC/6-147
C9BW13_ENTFC/15-115
C9BWS0_ENTFC/75-356
C9BY59_ENTFC/14-277
C9C0G2_ENTFC/14-277
C9C1B6_ENTFC/13-463
C9C4Z4_ENTFC/75-356
C9C690_ENTFC/282-563
C9CA33_ENTFC/14-277
C9CBK9_ENTFC/75-356
C9CBR3_ENTFC/12-160
C9CBR3_ENTFC/134-251
C9CF68_ENTFC/282-563
C9CH47_ENTCA/11-274
C9CJZ4_ENTCA/13-459
C9CTB9_9RHOB/1-59
C9CW07_9RHOB/31-295
C9CY69_9RHOB/6-453
C9E5I4_VIBCH/111-220
C9KJP8_9FIRM/3-494
C9KKI8_9FIRM/11-274
C9KLG0_9FIRM/36-307
C9KN36_9FIRM/18-307
C9KWX6_9BACE/2-448
C9KZ36_9BACE/9-278
C9L034_9BACE/1073-1193
C9L034_9BACE/1192-1253
C9L710_RUMHA/3-267
C9LAG5_RUMHA/5-457
C9LCG9_RUMHA/7-271
C9LD15_9BACT/6-275
C9LGJ8_9BACT/17-463
C9LQY5_9FIRM/6-470
C9LR66_9FIRM/17-280
C9LTM8_9FIRM/7-456
C9LTU3_9FIRM/18-281
C9LZ18_LACHE/4-453
C9M1X2_LACHE/1-96
C9M1X3_LACHE/6-140
C9M3C1_LACHE/10-273
C9M511_9BACT/28-291
C9M6N8_9BACT/23-463
C9MBQ5_HAEIF/11-277
C9MCN9_HAEIF/2-473
C9MES1_HAEIF/9-272
C9MJ04_HAEIF/11-277
C9MJL9_HAEIF/2-473
C9MJR0_HAEIF/9-272
C9MKW6_9BACT/116-275
C9MKW6_9BACT/7-110
C9MN29_9BACT/10-323
C9MQI9_9BACT/14-283
C9MQQ2_9BACT/2-453
C9MX44_9FUSO/8-273
C9MYA2_9FUSO/1-437
C9NMH1_9VIBR/3-266
C9NMJ6_9VIBR/10-272
C9NQP3_9VIBR/7-439
C9NUX3_9VIBR/200-498
C9P6H4_VIBME/11-439
C9P788_VIBME/200-497
C9P8Y0_VIBME/5-267
C9P8Z5_VIBME/3-266
C9PFU3_VIBFU/200-497
C9PJF4_VIBFU/3-266
C9PJH8_VIBFU/11-273
C9PLM4_VIBFU/8-441
C9PMC5_9PAST/3-266
C9PR37_9PAST/3-466
C9PR64_9PAST/10-276
C9PT90_9BACT/10-326
C9PU48_9BACT/1074-1192
C9PU48_9BACT/1167-1253
C9PYE8_9BACT/8-277
C9PZJ1_9BACT/2-452
C9Q6D1_9VIBR/13-439
C9Q9C1_9VIBR/200-497
C9QBC6_9VIBR/11-272
C9QBF3_9VIBR/3-266
C9QBV0_VIBOR/10-272
C9QC04_VIBOR/3-266
C9QFG3_VIBOR/200-498
C9QIZ8_VIBOR/7-439
C9QWD9_ECOD1/10-272
C9QX70_ECOD1/3-266
C9QZB4_ECOD1/197-491
C9R064_ECOD1/4-438
C9R4S1_AGGAD/2-468
C9R5K0_AGGAD/10-275
C9R791_AGGAD/197-640
C9R7F6_AGGAD/3-266
C9RD91_AMMDK/7-270
C9RIH4_METVM/157-294
C9RKG0_FIBSS/21-310
C9RM93_FIBSS/19-302
C9RMS6_FIBSS/10-113
C9RMS6_FIBSS/123-270
C9RNN7_FIBSS/1161-1245
C9RQA8_FIBSS/4-439
C9RS40_FIBSS/1-427
C9RVN1_GEOSY/13-276
C9RXI3_GEOSY/14-468
C9ST38_VERA1/18-277
C9T3B9_9RHIZ/11-469
C9T7C6_9RHIZ/48-352
C9TDI1_9RHIZ/11-469
C9TG29_9RHIZ/48-352
C9TNL1_9RHIZ/11-469
C9TQN6_9RHIZ/17-321
C9TWQ4_9RHIZ/11-469
C9TX48_9RHIZ/48-352
C9U4N0_BRUAB/48-352
C9U6K7_BRUAB/11-469
C9UDN4_BRUAB/48-352
C9UFT0_BRUAB/11-469
C9UN65_BRUAB/48-352
C9UQ22_BRUAB/11-469
C9UV10_BRUAB/11-469
C9UZ66_BRUAB/48-352
C9VBJ2_BRUNE/48-352
C9VCT5_BRUNE/11-469
C9VJA7_9RHIZ/11-469
C9VLS2_9RHIZ/48-352
C9VU76_BRUAB/48-352
C9VV20_BRUAB/11-469
C9WYQ6_NEIM8/124-264
C9WYQ6_NEIM8/4-130
C9X0D1_NEIM8/6-460
C9X2C0_NEIM8/14-275
C9X9S5_SALTD/3-266
C9XAF8_SALTD/10-272
C9XEB8_SALTD/197-491
C9XFP3_SALTD/4-438
C9XK50_CLODC/14-278
C9XLX7_CLODC/15-275
C9XND3_CLODC/6-302
C9XND6_CLODC/6-462
C9XPJ2_CLODC/193-549
C9XT80_CROTZ/26-288
C9XZJ3_CROTZ/6-438
C9Y0Q5_CROTZ/197-491
C9Y4T0_CROTZ/3-266
C9Y9R8_9BURK/74-343
C9YAA5_9BURK/28-467
C9YEQ7_9BURK/10-268
C9YIE0_CLODR/14-278
C9YJC7_CLODR/15-275
C9YJZ3_CLODR/6-302
C9YJZ6_CLODR/6-462
C9YKR9_CLODR/193-549
C9YMJ1_CLODR/90-186
C9YUU7_STRSW/73-351
C9YW01_STRSW/259-547
C9ZBR7_STRSW/142-288
C9ZBR7_STRSW/24-161
C9ZBS1_STRSW/29-334
C9ZBS2_STRSW/1-275
C9ZD46_STRSW/422-499
C9ZFT7_STRSW/419-535
D0A9D6_TRYB9/31-324
D0AC79_ENTFC/75-356
D0ACK1_ENTFC/287-552
D0ACS4_ENTFC/12-162
D0ACS4_ENTFC/136-253
D0AE85_ENTFC/14-277
D0AF10_ENTFC/13-463
D0AHR4_ENTFC/282-563
D0AKN4_ENTFC/289-549
D0AKV3_ENTFC/75-356
D0AMK5_ENTFC/13-463
D0APZ3_ENTFC/14-277
D0AR43_ENTFC/282-563
D0AYP0_BRUAB/11-469
D0B0I0_BRUAB/48-352
D0B3Z2_BRUME/11-469
D0B8L3_BRUME/48-352
D0BE51_BRUSU/11-469
D0BFC0_BRUSU/48-352
D0BK91_9LACT/11-456
D0BM73_9LACT/171-515
D0BN23_9LACT/1-264
D0BQP2_9FUSO/2-462
D0BR64_9FUSO/6-285
D0BRG0_9FUSO/9-268
D0BRL6_9FUSO/4-289
D0BSA8_9FUSO/6-129
D0BSA8_9FUSO/99-233
D0BW59_9GAMM/10-272
D0BWJ5_9GAMM/140-258
D0C043_9GAMM/204-262
D0C055_9GAMM/10-472
D0C3B8_9GAMM/7-273
D0C9R6_ACIBA/7-273
D0CAL7_ACIBA/39-301
D0CAV2_ACIBA/10-472
D0CAW2_ACIBA/204-262
D0CFR5_ACIBA/84-263
D0CK40_9SYNE/7-454
D0CLW1_9SYNE/7-317
D0CSJ6_9RHOB/7-455
D0CW49_9RHOB/33-297
D0D772_9RHOB/31-295
D0DA14_9RHOB/6-446
D0DC48_9RHOB/10-156
D0DC48_9RHOB/175-290
D0DGM7_9LACO/4-453
D0DI93_9LACO/10-273
D0DMJ4_9LACO/4-449
D0DQ80_9LACO/10-274
D0DRS7_LACFE/288-580
D0DSE6_LACFE/5-466
D0DT13_LACFE/10-273
D0DWD0_9LACO/4-449
D0DZJ4_9LACO/10-274
D0FMW9_ERWPY/3-266
D0FMZ8_ERWPY/10-272
D0FTN8_ERWPY/197-491
D0FVF0_ERWPY/5-437
D0GCF2_BRUME/11-469
D0GE99_BRUME/48-352
D0GJH7_9FUSO/2-438
D0GKJ0_9FUSO/7-271
D0GPM6_9FUSO/17-302
D0GR03_VIBMI/13-439
D0GVM1_VIBMI/11-272
D0GVN1_VIBMI/3-266
D0H020_VIBMI/200-497
D0H176_VIBCH/107-196
D0H176_VIBCH/4-149
D0H2B2_VIBCH/11-272
D0H4X4_VIBCH/13-439
D0H5M1_VIBCH/212-509
D0HB12_VIBMI/1-247
D0HB22_VIBMI/11-272
D0HEA1_VIBMI/200-497
D0HH58_VIBMI/13-439
D0HM80_VIBCH/11-272
D0HQR9_VIBCH/212-509
D0HSD7_VIBCH/13-439
D0HUL1_VIBCH/1-281
D0HYQ3_VIBCH/11-272
D0HZ31_VIBCH/13-439
D0I348_VIBHO/10-272
D0I4E4_VIBHO/3-266
D0IB53_VIBHO/200-494
D0ICR9_VIBHO/1-435
D0IJC3_9VIBR/200-497
D0ILV2_9VIBR/13-439
D0IMK5_9VIBR/3-266
D0IMN3_9VIBR/11-272
D0IT10_HELP1/7-262
D0IUC5_HELP1/11-142
D0IUC5_HELP1/125-256
D0IUK1_HELP1/2-415
D0IUW4_COMT2/11-166
D0IUW4_COMT2/225-276
D0IXL6_COMT2/12-465
D0IXQ1_COMT2/5-264
D0J0Y2_COMT2/30-299
D0J8X3_BLASP/5-453
D0J9T0_BLASP/7-264
D0JAI1_BLASB/3-261
D0JBE4_BLASB/5-454
D0JH05_YERPD/1-377
D0JJ90_YERPD/197-491
D0JJJ9_YERPD/10-272
D0JJM8_YERPD/3-266
D0JT40_YERP1/1-377
D0JTM5_YERP1/10-272
D0JTN8_YERP1/197-491
D0JU39_YERP1/3-266
D0K045_HELP5/3-257
D0K1E9_HELP5/11-146
D0K1E9_HELP5/121-256
D0K1M6_HELP5/2-415
D0K3N5_STAAD/12-456
D0K6G1_STAAD/8-271
D0KBL5_PECWW/10-272
D0KC43_PECWW/3-266
D0KH97_PECWW/197-491
D0KK84_PECWW/5-446
D0KM74_PECWW/144-275
D0KM74_PECWW/19-142
D0KVH3_HALNC/9-471
D0KZT3_HALNC/9-279
D0L0Z4_HALNC/9-276
D0L669_GORB4/29-303
D0L8X3_GORB4/10-328
D0LCG0_GORB4/7-123
D0LCG6_GORB4/395-506
D0LCG7_GORB4/15-110
D0LE97_GORB4/144-304
D0LE97_GORB4/31-152
D0LEA1_GORB4/16-338
D0LEA2_GORB4/49-342
D0LHE6_HALO1/499-780
D0LIZ3_HALO1/9-272
D0LJZ3_HALO1/7-264
D0LMZ6_HALO1/407-508
D0LU04_HALO1/35-470
D0M011_VIBSE/18-451
D0MDM9_RHOM4/475-612
D0MDM9_RHOM4/590-722
D0ME78_RHOM4/31-295
D0MED1_RHOM4/26-295
D0P9V0_BRUSU/11-469
D0PE09_BRUSU/48-352
D0PLB8_BRUSU/48-352
D0PMI5_BRUSU/11-469
D0R431_LACJF/4-452
D0R5K3_LACJF/10-273
D0R5V1_LACJF/210-265
D0RJV7_9RHIZ/48-352
D0RKR9_9RHIZ/11-469
D0RN21_9RICK/8-272
D0RVG1_9STRE/8-270
D0RVN9_9STRE/39-481
D0S0M8_ACICA/7-273
D0S5B4_ACICA/38-300
D0S687_ACICA/205-262
D0S698_ACICA/10-472
D0S8W7_ACIJO/7-273
D0SCU9_ACIJO/105-229
D0SCU9_ACIJO/14-137
D0SD36_ACIJO/10-275
D0SDD3_ACIJO/12-475
D0SDE5_ACIJO/205-262
D0SKG5_ACIJU/7-273
D0SPL0_ACIJU/204-263
D0SPM2_ACIJU/9-472
D0SPV9_ACIJU/10-272
D0SSG4_ACILW/10-275
D0SSR4_ACILW/4-472
D0SU90_ACILW/7-273
D0SXR9_ACILW/204-262
D0T4E0_ACIRA/7-273
D0T6B7_ACIRA/207-262
D0T6C6_ACIRA/9-470
D0T6L9_ACIRA/10-272
D0T922_9BACE/10-279
D0TBS7_9BACE/203-517
D0TFL1_9BACE/3-445
D0TGP6_9BACE/234-486
D0THA0_9BACE/67-146
D0TPB8_9BACE/9-280
D0TS90_9BACE/2-448
D0TX71_9BACE/1050-1166
D0TX71_9BACE/1163-1231
D0TX86_9BACE/203-517
D0U5A0_9PSED/108-444
D0W065_NEICI/124-264
D0W065_NEICI/4-130
D0W426_NEICI/14-275
D0W4R8_NEICI/6-460
D0W5N5_NEICI/1208-1303
D0W6W5_NEILA/6-99
D0W8S0_NEILA/1099-1226
D0W8S0_NEILA/1197-1308
D0W9G7_NEILA/122-263
D0W9G7_NEILA/3-129
D0W9U5_NEILA/14-275
D0WCE7_NEILA/6-460
D0WEY9_9ACTN/7-270
D0WF56_9ACTN/6-417
D0WNM3_9ACTO/30-363
D0WNX4_9ACTO/12-281
D0WQX3_9ACTO/328-556
D0WRX3_9ACTO/11-98
D0WRX3_9ACTO/149-277
D0WSR0_VIBAL/11-273
D0WV97_VIBAL/3-266
D0WX10_VIBAL/21-454
D0X1I2_VIBAL/1-251
D0X594_VIBHA/1-204
D0X851_VIBHA/7-439
D0X9Y2_VIBHA/200-499
D0XD47_VIBHA/11-273
D0YT27_9ACTO/140-304
D0YT27_9ACTO/38-132
D0YT79_9ACTO/58-337
D0YTA6_9ACTO/23-419
D0YW54_LISDA/10-465
D0YXK5_LISDA/203-504
D0YYJ6_LISDA/4-274
D0Z0T7_LISDA/1-235
D0Z154_LISDA/3-266
D0Z969_EDWTE/54-317
D0Z999_EDWTE/10-272
D0ZFT5_EDWTE/213-507
D0ZNP2_SALT1/36-299
D0ZNS8_SALT1/10-272
D0ZTK1_SALT1/197-491
D0ZVU3_SALT1/4-438
D0ZZR2_CHLPP/7-266
D0ZZU6_CHLPP/5-429
D1A297_THECD/14-283
D1AA51_THECD/412-505
D1ACL7_THECD/10-103
D1ACL7_THECD/112-274
D1ACM7_THECD/16-325
D1ACX8_THECD/22-301
D1AF88_THECD/527-603
D1AL65_SEBTE/7-270
D1ARC6_SEBTE/2-425
D1ASJ1_ANACI/27-288
D1AU13_ANACI/6-427
D1AXE9_STRM9/1-423
D1AYQ4_STRM9/7-269
D1B2V8_SULD5/6-265
D1B3H8_SULD5/7-264
D1B4A5_SULD5/2-396
D1B7B6_THEAS/16-459
D1B9M8_THEAS/13-156
D1B9M8_THEAS/136-271
D1BAV7_SANKS/132-300
D1BAV7_SANKS/34-124
D1BAW5_SANKS/22-332
D1BAW6_SANKS/161-308
D1BB24_SANKS/31-341
D1BMS4_VEIPT/8-271
D1BPK1_VEIPT/3-293
D1BPN9_VEIPT/5-465
D1BVM3_XYLCX/439-551
D1BXF2_XYLCX/80-378
D1BXK7_XYLCX/159-311
D1BXK8_XYLCX/75-392
D1BXL4_XYLCX/138-287
D1BXL4_XYLCX/21-130
D1C1U1_SPHTD/16-280
D1C5W8_SPHTD/6-428
D1C923_SPHTD/269-541
D1CD72_THET1/15-283
D1CUK0_9RHIZ/5-136
D1CUK1_9RHIZ/11-209
D1CYZ9_9RHIZ/48-352
D1D4P0_NEIGO/7-460
D1D5X5_NEIGO/141-283
D1D5X5_NEIGO/23-151
D1D641_NEIGO/14-275
D1DBM2_NEIGO/7-460
D1DCM0_NEIGO/141-283
D1DCM0_NEIGO/23-151
D1DDX8_NEIGO/14-275
D1DHZ4_NEIGO/7-460
D1DJH0_NEIGO/142-283
D1DJH0_NEIGO/23-146
D1DKC8_NEIGO/14-275
D1DN37_NEIGO/8-460
D1DPB6_NEIGO/122-264
D1DPB6_NEIGO/4-130
D1DS13_NEIGO/14-275
D1DUW7_NEIGO/7-460
D1DW94_NEIGO/142-283
D1DW94_NEIGO/23-146
D1DYH9_NEIGO/14-275
D1E1F1_NEIGO/7-460
D1E2Z0_NEIGO/141-283
D1E2Z0_NEIGO/23-151
D1E5K6_NEIGO/14-275
D1E648_NEIGO/14-275
D1E7S8_NEIGO/7-460
D1E941_NEIGO/142-283
D1E941_NEIGO/23-146
D1EE71_NEIGO/7-460
D1EFR2_NEIGO/142-283
D1EFR2_NEIGO/23-146
D1EHT8_NEIGO/14-275
D1EN60_9RHIZ/48-352
D1EPE9_9RHIZ/11-469
D1EWJ9_BRUME/48-352
D1F0P7_BRUME/11-469
D1F5N4_BRUME/11-469
D1F9S8_BRUME/48-352
D1FGV4_9RHIZ/11-469
D1FIZ0_9RHIZ/48-352
D1GNJ4_STAA0/12-160
D1GNJ4_STAA0/134-251
D1GP96_STAA0/8-271
D1GRL9_STAA0/12-456
D1J8P0_MYCHP/7-287
D1JDB4_9ARCH/7-272
D1JJV3_9BACE/1073-1182
D1JJV3_9BACE/1193-1253
D1JMQ7_9BACE/2-448
D1JP29_9BACE/8-277
D1JXE5_9BACE/203-513
D1K4F3_9BACE/8-276
D1K4H2_9BACE/2-451
D1KDD3_9GAMM/2-454
D1KF50_ARATH/247-534
D1N1Q3_9BACT/4-457
D1NAY9_9BACT/10-273
D1NDK2_HAEIF/1-58
D1NF27_HAEIF/9-46
D1NGV3_HAEIF/10-84
D1NIS4_CLOTM/18-284
D1NL86_CLOTM/130-260
D1NQ25_CLOTM/7-462
D1NQT5_CLOTM/7-271
D1NSA1_9BIFI/18-308
D1NSP2_9BIFI/22-292
D1NTB5_9BIFI/6-380
D1NZX2_9ENTR/205-499
D1P1F3_9ENTR/6-447
D1P2W8_9ENTR/54-316
D1P301_9ENTR/3-266
D1P9R7_9BACT/2-453
D1PAH3_9BACT/7-276
D1PF95_9BACT/31-291
D1PL59_9FIRM/23-328
D1PLS3_9FIRM/9-455
D1PRL0_9FIRM/14-277
D1PUQ8_9BACT/1-454
D1PYU2_9BACT/11-281
D1PYX3_9BACT/12-336
D1Q3G4_YERPE/10-272
D1Q3J9_YERPE/3-266
D1Q5T1_YERPE/10-272
D1Q5W5_YERPE/3-266
D1Q9K2_STAAU/12-456
D1QAK6_STAAU/8-271
D1QDC4_STAAU/1-142
D1QDC4_STAAU/102-228
D1QGJ9_STAAU/12-456
D1QIS6_STAAU/8-271
D1QME1_9BACT/2-451
D1QRJ1_9BACT/7-316
D1QUP1_9BACT/5-275
D1R0C9_STAAU/12-456
D1R204_STAAU/8-271
D1R4U3_9CHLA/12-277
D1R5N1_9CHLA/4-265
D1R7X5_9CHLA/3-447
D1RCF9_LEGLO/2-266
D1RG76_LEGLO/3-467
D1RGC6_LEGLO/10-272
D1RPA6_SEROD/197-491
D1RXV2_SEROD/1-247
D1RXY4_SEROD/13-275
D1RZJ9_SEROD/5-438
D1TR55_YERPE/4-438
D1TZU4_YERPE/3-266
D1U0P2_YERPE/10-272
D1U1A5_YERPE/197-491
D1VTS8_9FIRM/100-237
D1VTS8_9FIRM/19-134
D1VTU8_9FIRM/3-375
D1VU81_9FIRM/184-283
D1VUE5_9FIRM/6-269
D1VUK5_9FIRM/3-263
D1VY91_9BACT/14-331
D1VZG0_9BACT/3-454
D1W183_9BACT/8-277
D1W425_9BACT/2-459
D1W595_9BACT/8-277
D1W6A9_9BACT/16-331
D1WAZ0_9LACO/10-274
D1WD42_9LACO/4-449
D1WHM3_9LACO/4-449
D1WI65_9LACO/10-274
D1WIP1_STAEP/8-271
D1WLA5_STAEP/11-455
D1XCV5_9ACTO/73-342
D1XQ14_9ACTO/514-612
D1XU36_9ACTO/38-328
D1XU37_9ACTO/27-337
D1XU41_9ACTO/199-345
D1XU41_9ACTO/81-210
D1XUA1_9ACTO/167-250
D1XV45_9BACT/3-456
D1XX28_9BACT/7-321
D1XYU8_9BACT/6-275
D1Y2W6_9BACT/8-278
D1Y8H2_9BACT/11-273
D1Y8P0_9BACT/28-182
D1Y8P0_9BACT/302-459
D1YAD5_PROAC/475-558
D1YBS1_PROAC/129-297
D1YBS2_PROAC/23-333
D1YBS5_PROAC/2-183
D1YBS5_PROAC/205-310
D1YBS7_PROAC/142-290
D1YBS7_PROAC/25-139
D1YEU5_PROAC/45-321
D1YI75_9LACO/1-256
D1YJU1_9LACO/4-452
D1YLN3_9LACO/210-265
D1YPQ5_9FIRM/5-465
D1YPU3_9FIRM/3-293
D1YRG2_9FIRM/8-271
D1YX62_METPS/20-330
D1ZJ06_SORMK/15-278
D1ZM13_SORMK/142-228
D1ZYA5_SORMK/16-111
D2ABM0_SHIF2/220-514
D2ABU8_SHIF2/8-271
D2ABY6_SHIF2/10-272
D2AIP9_SHIF2/4-438
D2AKX2_FRATE/10-269
D2ANP1_FRATE/5-266
D2APE3_FRATE/1-434
D2B0J4_STRRD/10-109
D2B0J4_STRRD/118-274
D2B0K9_STRRD/16-319
D2B0L0_STRRD/2-281
D2B0S2_STRRD/419-495
D2BCZ3_STRRD/26-306
D2BGG8_DEHSV/12-281
D2BIE7_DEHSV/8-271
D2BLC6_LACLK/6-454
D2BQM2_LACLK/8-272
D2BTJ8_DICD5/197-491
D2BYP1_DICD5/10-272
D2BYS8_DICD5/3-266
D2BZV4_DICD5/9-460
D2C4H7_THENR/19-289
D2EEE4_9EURY/1-220
D2EH37_PEDAC/6-453
D2EKF9_PEDAC/10-273
D2ER22_9STRE/28-470
D2ER82_9STRE/8-270
D2EU47_9BACE/8-277
D2EUC9_9BACE/203-520
D2F1V6_9BACE/8-469
D2F582_STAAU/12-456
D2F8H1_STAAU/8-271
D2FBR1_STAAU/12-456
D2FF20_STAAU/8-271
D2FNG8_STAAU/8-271
D2FTZ2_STAAU/12-456
D2FWQ2_STAAU/8-271
D2FZX4_STAAU/12-456
D2G2Q7_STAAU/8-271
D2G8C2_STAAU/12-456
D2GB20_STAAU/8-271
D2GET0_STAAU/12-456
D2GHQ2_STAAU/8-271
D2GP37_STAAU/12-456
D2GT03_STAAU/8-271
D2GZR7_AILME/580-909
D2HEB9_AILME/629-696
D2L2C1_9DELT/474-571
D2L2C1_9DELT/598-719
D2L5I6_9DELT/2-163
D2L5I6_9DELT/350-423
D2L7B9_9DELT/7-278
D2MH56_9BACT/174-300
D2MH56_9BACT/368-635
D2MLK1_9BACT/3-452
D2MMT1_9FIRM/1-434
D2MPE9_9FIRM/7-271
D2MTL2_CAMJE/7-274
D2MUL4_CAMJE/3-398
D2MVN6_CAMJE/6-263
D2MWG5_CAMJE/3-369
D2MXQ9_CAMJE/134-263
D2MXQ9_CAMJE/6-134
D2MYM4_CAMJE/7-274
D2N5S9_STAA5/12-456
D2N8N9_STAA5/8-271
D2NDJ8_ECOS5/3-266
D2NDN3_ECOS5/10-272
D2NGE7_ECOS5/197-491
D2NM01_ECOS5/4-438
D2NR24_ROTMD/143-424
D2NS46_ROTMD/106-292
D2NS47_ROTMD/81-405
D2NS49_ROTMD/122-285
D2NS49_ROTMD/21-133
D2NUN2_LISM1/12-275
D2NX19_LISM1/14-463
D2P628_LISM2/12-275
D2P8E4_LISM2/14-463
D2PL95_KRIFD/143-289
D2PL95_KRIFD/24-137
D2PLA6_KRIFD/19-347
D2PLA7_KRIFD/29-307
D2PR47_KRIFD/8-313
D2PY25_KRIFD/5-418
D2Q0D3_KRIFD/488-563
D2Q449_KRIFD/31-305
D2Q5K1_BIFDB/15-108
D2Q5K1_BIFDB/99-283
D2Q5Y9_BIFDB/9-366
D2QA19_BIFDB/27-321
D2QQZ0_SPILD/4-456
D2QRY4_SPILD/8-276
D2QV07_SPILD/8-286
D2QY09_PIRSD/385-480
D2R2U9_PIRSD/3-416
D2R5I6_PIRSD/26-286
D2R6Z4_PIRSD/5-268
D2R9Y0_GARV4/144-437
D2RA55_GARV4/27-296
D2RC17_GARV4/15-414
D2RFW9_ARCPA/165-266
D2RFW9_ARCPA/8-105
D2RIV6_ACIFV/8-271
D2RKU1_ACIFV/4-404
D2RZN2_HALTV/32-456
D2RZU0_HALTV/163-280
D2RZU0_HALTV/2-130
D2SCJ0_GEOOG/270-371
D2SCJ0_GEOOG/446-542
D2SFE0_GEOOG/122-287
D2SFE0_GEOOG/23-152
D2SFF1_GEOOG/247-362
D2SFF1_GEOOG/48-200
D2SFF2_GEOOG/27-312
D2SGB6_GEOOG/33-300
D2T634_ERWP6/5-437
D2TCP1_ERWP6/27-290
D2TCS1_ERWP6/13-275
D2TDA3_ERWP6/197-491
D2TH67_CITRI/3-266
D2TIP0_CITRI/4-438
D2TS92_CITRI/197-491
D2TV17_CITRI/10-272
D2TWS6_9ENTR/1-248
D2TWV7_9ENTR/13-275
D2TZI8_9ENTR/197-491
D2U0S5_9ENTR/202-263
D2U286_9ENTR/11-403
D2U881_XANAP/3-465
D2U8R1_XANAP/10-273
D2UFC2_XANAP/60-161
D2UGY2_XANAP/4-264
D2UKT3_STAAU/12-456
D2UNP2_STAAU/8-271
D2UQR3_STAAU/12-456
D2UTJ0_STAAU/8-271
D2VDL3_NAEGR/201-425
D2VUP5_NAEGR/118-258
D2VUP5_NAEGR/209-365
D2VVC4_NAEGR/200-282
D2VVC4_NAEGR/99-200
D2W2R5_NAEGR/206-330
D2Y9J0_VIBMI/200-497
D2YA49_VIBMI/74-246
D2YET1_VIBMI/10-273
D2YEU2_VIBMI/11-272
D2YIN6_VIBMI/13-439
D2YLI9_VIBMI/11-272
D2YMN8_VIBMI/13-439
D2YQS5_VIBMI/10-273
D2YV64_VIBMI/200-497
D2Z4S0_9BACT/26-288
D2Z732_9BACT/18-456
D2ZAQ3_9ENTR/197-491
D2ZJS2_9ENTR/3-438
D2ZMA5_9ENTR/3-266
D2ZMD4_9ENTR/10-272
D2ZQ08_METSM/33-335
D2ZQE3_METSM/1264-1760
D2ZR45_METSM/104-348
D2ZRE4_METSM/2-297
D2ZRJ7_METSM/25-337
D2ZTV0_NEIMU/1099-1214
D2ZTV0_NEIMU/1192-1299
D2ZXQ8_NEIMU/11-458
D2ZXU5_NEIMU/122-263
D2ZXU5_NEIMU/3-128
D3A023_NEIMU/14-275
D3A1Y6_NEISU/14-275
D3A6A0_NEISU/122-263
D3A6A0_NEISU/3-128
D3A8J2_NEISU/5-466
D3ADR7_9CLOT/5-471
D3ALJ7_9CLOT/100-266
D3ALJ7_9CLOT/7-135
D3ANZ3_9CLOT/47-145
D3AQM8_9CLOT/7-271
D3ARI3_9CLOT/483-623
D3ARI3_9CLOT/599-728
D3ARI6_9CLOT/99-355
D3ARY0_9CLOT/21-89
D3ATK0_9CLOT/10-161
D3CWP6_9ACTO/659-781
D3D157_9ACTO/428-496
D3D1T4_9ACTO/351-386
D3D1T4_9ACTO/77-310
D3D3D2_9ACTO/159-269
D3D6C0_9ACTO/46-375
D3D6C1_9ACTO/138-283
D3D6C1_9ACTO/7-127
D3D9D4_9ACTO/118-271
D3D9D4_9ACTO/7-111
D3DGK5_HYDTT/129-246
D3DGK5_HYDTT/2-143
D3DGP1_HYDTT/161-255
D3E351_METRM/21-344
D3E377_METRM/14-360
D3E3C3_METRM/5-306
D3E507_GEOS4/13-469
D3E7R2_GEOS4/389-596
D3EBS2_GEOS4/175-311
D3EBS2_GEOS4/53-194
D3EJR6_GEOS4/340-605
D3ELF6_GEOS4/13-276
D3ELK7_GEOS4/356-531
D3EN46_UCYNA/11-321
D3EPI0_UCYNA/27-334
D3EV60_STAA4/12-456
D3EXV0_STAA4/8-271
D3F0E7_CONWI/17-280
D3F256_CONWI/7-395
D3F2U4_CONWI/5-289
D3FF74_CONWI/14-174
D3FF74_CONWI/201-321
D3FGQ7_MYCGH/8-287
D3FIB9_MYCGF/8-287
D3FLZ8_CAMJI/6-263
D3FMV6_CAMJI/7-274
D3FNW4_CAMJI/3-398
D3FTF3_BACPE/13-276
D3FUZ5_BACPE/148-411
D3FVR4_BACPE/3-425
D3GSR6_ECO44/4-438
D3GUX9_ECO44/223-335
D3H0I5_ECO44/197-491
D3H3Y7_ECO44/8-271
D3H4V1_ECO44/10-272
D3H8W8_STRM6/28-470
D3H8Z2_STRM6/1-301
D3H992_STRM6/8-270
D3H9L7_STRM6/12-160
D3H9L7_STRM6/134-251
D3HCN7_STRG3/28-464
D3HDE6_STRG3/119-274
D3HDE6_STRG3/14-162
D3HDR9_STRG3/8-270
D3HNV7_LEGLN/2-266
D3HR80_LEGLN/10-272
D3HRC8_LEGLN/3-467
D3HWC3_9BACT/8-282
D3I0C7_9BACT/2-451
D3I4R9_9BACT/14-283
D3I4S1_9BACT/2-449
D3I5Z4_9BACT/10-323
D3I741_9BACT/115-275
D3I741_9BACT/7-110
D3IAT1_9BACT/2-452
D3IB45_9BACT/8-323
D3IDV2_9BACT/7-276
D3IG18_9BACT/8-277
D3IH06_9BACT/2-453
D3ILJ7_9BACT/10-326
D3ILW4_9BACT/3-275
D3KN24_LISMO/12-275
D3KNM5_LISMO/14-463
D3KR41_LISMO/72-200
D3L102_9BACT/10-272
D3L541_9BACT/16-469
D3L7G1_OENOE/3-443
D3L7Q3_OENOE/8-275
D3LDJ8_ENTFC/282-563
D3LEV9_ENTFC/287-552
D3LFE2_ENTFC/11-274
D3LGY7_ENTFC/75-356
D3LHV8_ENTFC/12-162
D3LHV8_ENTFC/136-253
D3LM74_MICLU/11-275
D3LM78_MICLU/36-359
D3LN35_MICLU/66-341
D3LPD7_MICLU/66-341
D3LT84_9FIRM/8-271
D3LTG8_9FIRM/3-453
D3LW85_9FIRM/7-298
D3LX91_9ACTO/142-294
D3LX91_9ACTO/30-136
D3LXA3_9ACTO/209-440
D3LXA3_9ACTO/68-149
D3LXA4_9ACTO/172-314
D3LXA4_9ACTO/38-147
D3LYL6_9ACTO/659-803
D3LYL6_9ACTO/800-927
D3LYN7_9ACTO/54-345
D3MBN4_PROAC/467-558
D3MDL6_PROAC/45-321
D3MEZ5_PROAC/25-290
D3MEZ7_PROAC/189-310
D3MEZ7_PROAC/2-186
D3MF00_PROAC/23-333
D3MF01_PROAC/94-270
D3MGU6_PROAC/406-539
D3MJX6_PROAC/45-321
D3MLF1_PROAC/25-290
D3MLF3_PROAC/189-310
D3MLF3_PROAC/2-186
D3MLF6_PROAC/23-333
D3MLF7_PROAC/4-270
D3MND2_PROAC/467-558
D3MNP9_PROAC/130-254
D3MNP9_PROAC/5-122
D3MNT6_PROAC/406-539
D3MQL1_9FIRM/5-473
D3MQL4_9FIRM/5-315
D3MQU8_9FIRM/4-101
D3MQU8_9FIRM/99-263
D3MSR6_9FIRM/6-270
D3MU26_9FIRM/196-550
D3NW26_AZOS1/32-296
D3NY80_AZOS1/2-465
D3NYA1_AZOS1/283-387
D3NYA1_AZOS1/7-119
D3P9L0_DEFDS/8-268
D3PC93_DEFDS/9-387
D3PKQ9_MEIRD/6-285
D3PLL2_MEIRD/3-281
D3PNG8_MEIRD/364-452
D3PR99_MEIRD/8-272
D3PRC7_MEIRD/3-399
D3Q1D3_STANL/23-293
D3Q3W6_STANL/119-278
D3Q3W6_STANL/13-106
D3Q6I4_STANL/28-301
D3Q6I5_STANL/21-321
D3QE26_STALH/11-455
D3QIU0_STALH/8-271
D3QMA2_ECOCB/385-493
D3QPF8_ECOCB/197-491
D3QQF0_ECOCB/4-438
D3QX71_ECOCB/3-266
D3QXA5_ECOCB/10-272
D3R0W8_CLOB3/44-308
D3R379_CLOB3/7-533
D3R5D8_BIFAB/149-444
D3R6B0_BIFAB/196-367
D3R6B0_BIFAB/96-190
D3R6J1_BIFAB/10-393
D3R877_KLEVT/148-276
D3R877_KLEVT/19-131
D3RH84_KLEVT/10-272
D3RHB6_KLEVT/3-266
D3RHT9_KLEVT/3-438
D3RKR3_KLEVT/197-491
D3RS10_ALLVD/10-272
D3RS60_ALLVD/3-459
D3RTA9_ALLVD/4-267
D3RW64_ALLVD/1084-1178
D3RW64_ALLVD/1170-1286
D3S7Q8_METSF/19-319
D3SAR6_THISK/5-455
D3SC94_THISK/10-271
D3SDE5_THISK/6-271
D3SGF1_THISK/6-291
D3SGN1_THISK/167-239
D3SGU1_THISK/10-126
D3SGU1_THISK/102-259
D3SJE2_DEHSG/8-271
D3ST30_NATMM/168-280
D3ST30_NATMM/2-116
D3SXL2_NATMM/37-435
D3T618_THEIA/5-453
D3T7F8_THEIA/8-271
D3UGB5_HELM1/8-292
D3UHW2_HELM1/103-262
D3UHW2_HELM1/6-118
D3UJC6_HELM1/2-392
D3UP49_LISSS/10-273
D3UR26_LISSS/14-463
D3UV76_CHLTS/6-265
D3UVA7_CHLTS/2-424
D3UWS2_XENBS/197-490
D3V588_XENBS/6-446
D3V6I4_XENBS/10-272
D3V6L9_XENBS/3-266
D3VCM6_XENNA/15-471
D3VCU0_XENNA/4-276
D3VHW6_XENNA/3-266
D3VI01_XENNA/10-272
D3VQF8_MYCA6/18-291
D3ZB72_RAT/512-617
D4BBQ4_9ENTR/197-491
D4BE16_9ENTR/3-266
D4BE43_9ENTR/28-290
D4BGU4_9ENTR/4-438
D4BHN7_9ENTR/10-307
D4BMW0_BIFBR/7-371
D4BNE1_BIFBR/14-295
D4BP62_BIFBR/29-324
D4BVF0_PRORE/197-490
D4BWR5_PRORE/7-446
D4C3Z2_PRORE/13-275
D4C425_PRORE/3-266
D4C7Q2_9CLOT/5-458
D4C8W5_9CLOT/513-637
D4C8W5_9CLOT/615-775
D4C9L2_9CLOT/8-272
D4CG43_9CLOT/100-264
D4CG43_9CLOT/3-139
D4CKE0_9FIRM/17-296
D4CKN9_9FIRM/5-440
D4CNS2_9FIRM/58-322
D4CQ70_9FIRM/124-213
D4CQ70_9FIRM/8-122
D4CT96_9FUSO/11-221
D4CT97_9FUSO/5-91
D4CVB6_9FUSO/11-270
D4CWP6_9FUSO/2-463
D4CXC5_9FUSO/183-232
D4CXR6_9FUSO/157-720
D4CYG1_9FUSO/6-292
D4DP22_NEIEG/8-447
D4DQ14_NEIEG/122-263
D4DQ14_NEIEG/3-128
D4DVI4_NEIEG/14-275
D4E004_SEROD/3-266
D4E039_SEROD/13-275
D4E2A5_SEROD/4-440
D4E833_SEROD/197-491
D4EAI1_AGGAC/12-481
D4EAQ6_AGGAC/10-275
D4EEV6_AGGAC/3-266
D4EHC1_ENTFA/7-279
D4EJY9_ENTFA/14-465
D4EN73_ENTFA/218-575
D4EPU4_ENTFA/50-313
D4EUI4_ENTFA/14-465
D4EVW7_ENTFA/218-575
D4EZ78_ENTFA/50-313
D4EZX9_ENTFA/7-279
D4F2D3_EDWTA/2-438
D4F3V9_EDWTA/207-501
D4F9S6_EDWTA/30-293
D4F9V8_EDWTA/10-272
D4FEC1_9LACO/4-453
D4FGX6_9LACO/10-273
D4FMC4_STAEP/8-271
D4FNW7_STAEP/17-461
D4FT06_STROR/28-470
D4FT83_STROR/8-270
D4FUU1_BACNA/11-462
D4FV59_BACNA/136-399
D4G1D4_BACNA/331-582
D4G620_BACNA/12-275
D4G845_RIEPU/5-270
D4G9F9_TREPC/23-292
D4G9S3_TREPC/131-257
D4G9S3_TREPC/5-154
D4GBW0_TREPC/12-477
D4GGK8_PANAM/32-295
D4GGN5_PANAM/13-275
D4GLM1_PANAM/4-438
D4GNL4_PANAM/197-491
D4GRV6_HALVD/158-280
D4GRV6_HALVD/4-142
D4GX82_HALVD/24-400
D4H3Q2_DENA2/8-268
D4H410_DENA2/1-441
D4H9G5_PROAS/45-321
D4HCQ9_PROAS/467-558
D4HE97_PROAS/142-290
D4HE97_PROAS/25-139
D4HE99_PROAS/198-310
D4HE99_PROAS/2-182
D4HEA2_PROAS/23-333
D4HEA3_PROAS/4-270
D4HFJ6_PROAS/406-539
D4HUI5_ERWAC/3-266
D4HUL3_ERWAC/13-275
D4HWI5_ERWAC/5-437
D4I0D4_ERWAC/197-491
D4I9W9_ERWAE/5-437
D4IA32_ERWAE/197-491
D4ICG6_ERWAE/3-266
D4ICJ4_ERWAE/10-272
D4IK72_9BACT/1-392
D4IVN8_BUTFI/3-114
D4IVN8_BUTFI/93-223
D4IXM8_BUTFI/14-278
D4IXY6_BUTFI/1-84
D4J0P6_BUTFI/6-271
D4J261_BUTFI/165-299
D4J4N1_9FIRM/7-271
D4JBZ8_9FIRM/3-262
D4JC34_9FIRM/5-457
D4JCY3_9FIRM/2-116
D4JDZ1_9FIRM/3-413
D4JH10_9FIRM/5-453
D4JJB1_9FIRM/6-270
D4JNH0_9FIRM/126-262
D4JNH0_9FIRM/3-127
D4JQ80_9FIRM/291-338
D4JQ82_9FIRM/7-270
D4JQX7_9FIRM/18-66
D4JQX7_9FIRM/90-329
D4JUP3_9FIRM/7-286
D4JVG9_9FIRM/14-278
D4JW33_9FIRM/3-444
D4K3S0_9FIRM/24-330
D4K669_9FIRM/24-330
D4KH89_9FIRM/3-448
D4KJQ2_9FIRM/7-273
D4KNH2_9FIRM/5-452
D4KQF1_9FIRM/3-261
D4KT68_9FIRM/19-314
D4KV31_9FIRM/5-452
D4KW57_9FIRM/3-261
D4L0G7_9FIRM/15-281
D4L7X9_9FIRM/5-451
D4L8K1_9FIRM/13-277
D4LBJ9_9FIRM/44-205
D4LDF4_9FIRM/4-451
D4LDI5_9FIRM/88-322
D4LK51_9FIRM/27-291
D4LNH7_9FIRM/5-168
D4LNH8_9FIRM/5-293
D4LQX1_9FIRM/7-272
D4LRJ4_9FIRM/5-457
D4LTB1_9FIRM/135-267
D4LTB1_9FIRM/14-161
D4LVZ5_9FIRM/136-602
D4LX72_9FIRM/1-97
D4LX72_9FIRM/102-244
D4M0H0_9FIRM/7-284
D4M261_9FIRM/5-453
D4M4N2_9FIRM/7-271
D4M4Y4_9FIRM/3-262
D4M7P4_9BACT/19-479
D4MAT6_9BACT/10-155
D4MAT6_9BACT/153-272
D4MDX1_9ENTE/210-566
D4MEF9_9ENTE/11-274
D4MH35_9ENTE/14-465
D4MI50_9FIRM/14-278
D4MID4_9FIRM/18-66
D4MID4_9FIRM/91-329
D4MJB5_9FIRM/3-444
D4MTJ4_9FIRM/100-264
D4MTJ4_9FIRM/3-108
D4N028_9FIRM/105-209
D4N1D9_9FIRM/7-270
D4N1E8_9FIRM/3-456
D4PM52_LISMO/14-463
D4PPM0_LISMO/12-275
D4PVY2_LISMO/14-463
D4PXB7_LISMO/14-302
D4PYQ3_LISMO/12-275
D4Q265_LISMO/14-463
D4Q5I9_LISMO/12-275
D4QJ37_ENTFC/279-563
D4QLB8_ENTFC/11-274
D4QMH7_ENTFC/210-546
D4QNC4_ENTFC/13-463
D4QP61_ENTFC/91-372
D4QTI8_ENTFC/210-255
D4QVF5_ENTFC/11-274
D4QVS6_ENTFC/282-563
D4QWM6_ENTFC/13-463
D4QXL9_ENTFC/75-356
D4QYD9_ENTFC/75-356
D4QZM6_ENTFC/11-274
D4R2R9_ENTFC/13-463
D4R340_ENTFC/282-563
D4R5U1_ENTFC/13-463
D4R658_ENTFC/11-274
D4R785_ENTFC/4-155
D4R8K1_ENTFC/282-563
D4R986_ENTFC/75-202
D4R9Q8_ENTFC/12-160
D4R9Q8_ENTFC/134-251
D4RCB3_ENTFC/285-550
D4RGJ2_ENTFC/11-274
D4RHB9_ENTFC/13-463
D4RJ47_ENTFC/282-563
D4RK71_ENTFC/75-356
D4RNS7_ENTFC/11-274
D4RPR9_ENTFC/282-563
D4RUB1_ENTFC/13-463
D4RUE0_ENTFC/75-356
D4RWG4_9FIRM/7-271
D4S0R2_9FIRM/39-297
D4S0V7_9FIRM/17-463
D4S8H6_9FIRM/7-270
D4S8I2_9FIRM/7-481
D4SLQ7_ENTFC/13-463
D4SNJ3_ENTFC/282-563
D4SPH1_ENTFC/286-547
D4SPL6_ENTFC/75-356
D4SPQ9_ENTFC/11-274
D4SSF4_9XANT/1-331
D4ST53_9XANT/10-273
D4SUX2_9XANT/4-264
D4T1S1_9XANT/127-220
D4T1S1_9XANT/15-127
D4T3Y6_9XANT/4-264
D4T7C9_9XANT/10-273
D4TC71_9XANT/2-357
D4TC80_9XANT/997-1071
D4TCF5_9NOST/13-323
D4TCJ6_9NOST/26-336
D4TJU9_9NOST/304-496
D4TUP9_9NOST/37-347
D4TVH1_9NOST/1-251
D4TW08_9ACTO/89-359
D4TWB8_9ACTO/18-319
D4TWH6_9ACTO/13-106
D4TWH6_9ACTO/131-279
D4U2I0_STAAU/12-456
D4U6S4_STAAU/8-271
D4UDG8_STAAU/12-456
D4UHJ9_STAAU/8-271
D4UY95_ENTFA/11-274
D4UZX1_ENTFA/210-566
D4V174_ENTFA/14-465
D4V4V9_BACVU/2-451
D4VCL6_BACVU/8-276
D4VDR0_BACVU/203-514
D4VJ52_9BACE/9-280
D4VKU3_9BACE/2-448
D4VPW9_9BACE/203-517
D4VQT5_9BACE/1050-1166
D4VQT5_9BACE/1163-1231
D4VVI3_ENTFC/11-274
D4VY38_ENTFC/10-273
D4VY91_ENTFC/91-372
D4VYE8_ENTFC/280-563
D4VYL8_ENTFC/13-463
D4W120_ENTFC/210-546
D4W3S8_9FIRM/13-461
D4W463_9FIRM/163-287
D4W463_9FIRM/277-342
D4W6I7_9FIRM/10-295
D4W6P0_9FIRM/15-283
D4W731_9FIRM/8-268
D4W8C4_9FIRM/166-500
D4W9B9_BACOV/159-617
D4WAU2_BACOV/2-448
D4WI43_BACOV/203-517
D4WNP3_BACOV/9-280
D4WR65_BACOV/9-280
D4WSN6_BACOV/2-448
D4WWT8_BACOV/203-517
D4X163_BACOV/1050-1166
D4X163_BACOV/1163-1231
D4X3M5_9BURK/114-295
D4X3M5_9BURK/17-173
D4X6J8_9BURK/11-271
D4XF79_9BURK/6-267
D4XG65_9BURK/18-301
D4XHJ8_9BURK/11-462
D4XM06_ACIHA/201-263
D4XM24_ACIHA/10-472
D4XMB3_ACIHA/10-272
D4XNF6_ACIHA/7-273
D4XX02_9MOLU/12-275
D4Y8M3_BACTR/14-464
D4YAB8_BACTR/12-275
D4YDB9_BACTR/15-284
D4YE63_9LACT/20-492
D4YER3_9LACT/25-288
D4YK58_9MICO/17-370
D4YK61_9MICO/163-270
D4YK61_9MICO/8-121
D4YQY1_9MICO/32-300
D4YR85_9LACO/3-452
D4YVQ1_9LACO/10-273
D4YY08_SPHJU/166-276
D4YY08_SPHJU/19-165
D4Z1K2_SPHJU/15-199
D4Z1K2_SPHJU/345-468
D4Z2N8_SPHJU/197-478
D4Z2Z9_SPHJU/17-282
D4ZCT1_SHEVD/3-266
D4ZCV4_SHEVD/10-272
D4ZK91_SHEVD/192-672
D4ZL30_SHEVD/330-478
D4ZL30_SHEVD/4-255
D4ZYN9_SPIPL/10-320
D4ZZC7_SPIPL/106-276
D4ZZC7_SPIPL/24-117
D5A1D3_SPIPL/56-365
D5A611_SPIPL/3-403
D5AH62_STRGZ/8-58
D5AH63_STRGZ/2-203
D5AH87_STRGZ/39-485
D5AKG0_RHOCB/6-451
D5ASF4_RHOCB/2-399
D5ATC9_RHOCB/35-299
D5AVL3_RHOCB/148-277
D5AVL3_RHOCB/19-140
D5AX38_RICPP/14-279
D5AY02_RICPP/1-409
D5AZK3_YERPZ/51-236
D5B357_YERPZ/1-377
D5B584_YERPZ/10-272
D5B5B3_YERPZ/3-266
D5B5D0_YERPZ/197-491
D5BDP1_ZUNPS/2-446
D5BIC2_ZUNPS/5-290
D5BIU8_ZUNPS/8-277
D5BLY4_ZUNPS/1-90
D5BLY4_ZUNPS/95-219
D5BPR2_PUNMI/17-281
D5BTA7_PUNMI/7-472
D5BTD9_PUNMI/39-481
D5BYP1_NITHN/9-480
D5C0J9_NITHN/4-266
D5C2W0_NITHN/10-272
D5C973_ENTCC/3-438
D5CE92_ENTCC/190-484
D5CFT7_ENTCC/10-272
D5CFW5_ENTCC/3-266
D5CNN8_SIDLE/2-446
D5CPS4_SIDLE/9-270
D5CS20_SIDLE/5-265
D5CZD2_ECOKI/197-491
D5CZQ1_ECOKI/4-438
D5D555_ECOKI/3-266
D5D590_ECOKI/10-272
D5D9D8_BACMD/20-283
D5DAC8_BACMD/14-466
D5DAM7_BACMD/150-413
D5DKI3_BACMD/282-595
D5DP02_BACMQ/282-596
D5DWY1_BACMQ/12-275
D5DZV4_BACMQ/14-466
D5E0X0_BACMQ/150-413
D5E541_MYCCM/12-275
D5EBL4_METMS/6-286
D5EFH0_AMICL/11-273
D5EGS8_AMICL/18-454
D5ELP8_CORAD/17-438
D5EPH1_CORAD/21-289
D5ERS6_PRER2/9-277
D5ETJ0_PRER2/1-454
D5EWY4_PRER2/1-403
D5GNF3_TUBMM/17-286
D5GXW0_LACCS/4-453
D5H1T9_LACCS/10-273
D5H490_SALRM/5-302
D5H659_SALRM/29-297
D5H687_SALRM/29-292
D5H713_SALRM/7-286
D5HA84_SALRM/29-451
D5HBQ7_SALRM/149-292
D5HBQ7_SALRM/296-404
D5HDC7_9FIRM/4-268
D5HGR3_9FIRM/13-511
D5MH63_9BACT/232-392
D5MLK9_9BACT/10-281
D5MLQ3_9BACT/1-62
D5MLR2_9BACT/20-307
D5MWV9_BACSU/12-275
D5MZV3_BACSU/293-582
D5N3D0_BACSU/136-399
D5N401_BACSU/11-462
D5NAV2_9BURK/5-277
D5NCV8_9BURK/8-269
D5ND99_9BURK/182-301
D5ND99_9BURK/19-166
D5NEM6_9BURK/11-449
D5NNC4_9BURK/228-358
D5NQC8_9BURK/117-234
D5NQC8_9BURK/5-132
D5NRA3_9BURK/169-261
D5NW34_CORAM/136-407
D5NXD8_CORAM/20-294
D5NXD9_CORAM/21-339
D5NXE2_CORAM/11-125
D5NXE2_CORAM/127-277
D5PC41_9MYCO/12-317
D5PD86_9MYCO/5-301
D5PD88_9MYCO/62-379
D5PD93_9MYCO/167-316
D5PD93_9MYCO/41-186
D5PF22_9MYCO/21-298
D5PZR1_CLODI/14-278
D5Q0Y2_CLODI/15-275
D5Q548_CLODI/9-305
D5Q551_CLODI/6-462
D5Q5Y1_CLODI/193-550
D5QBV2_GLUHA/18-136
D5QD59_GLUHA/22-289
D5QDY2_GLUHA/18-167
D5QDY2_GLUHA/198-303
D5QJ18_GLUHA/37-505
D5QK23_METTR/34-299
D5QQT2_METTR/196-478
D5QU19_METTR/394-470
D5QWL9_METTR/10-461
D5RAK1_FUSNN/11-270
D5RCE7_FUSNN/2-462
D5RFU5_FUSNN/4-289
D5RGT1_9PROT/130-270
D5RGT1_9PROT/9-146
D5RH43_9PROT/29-485
D5RIQ3_9PROT/21-289
D5RWJ2_CLODI/15-275
D5S2M5_CLODI/193-550
D5S3F5_CLODI/6-462
D5S3F8_CLODI/9-305
D5S4A2_CLODI/14-278
D5S779_STRPA/28-470
D5S8S3_STRPA/14-276
D5SSE5_PLAL2/8-272
D5SUL7_PLAL2/7-270
D5SUY4_PLAL2/26-303
D5SVE1_PLAL2/6-440
D5T1C2_LEUKI/10-274
D5T3H1_LEUKI/211-600
D5T5I8_LEUKI/5-456
D5TAM2_LEGP2/2-266
D5TE69_LEGP2/4-468
D5TE99_LEGP2/10-272
D5THC2_BIFAV/51-346
D5TI82_BIFAV/136-308
D5TI82_BIFAV/37-130
D5TIF2_BIFAV/10-393
D5TMA7_BACT1/11-276
D5TMY7_BACT1/251-515
D5TSL5_BACT1/275-587
D5TSU9_BACT1/14-466
D5TTG3_BACT1/148-309
D5TTG3_BACT1/51-174
D5U4W4_BRAM5/5-265
D5U5L0_BRAM5/5-432
D5UA52_BRAM5/138-264
D5UA52_BRAM5/7-152
D5UB98_BRAM5/16-110
D5UB98_BRAM5/97-261
D5UCL2_CELFN/406-546
D5UHJ8_CELFN/8-318
D5UI12_CELFN/10-121
D5UI12_CELFN/123-276
D5UI16_CELFN/26-342
D5UI17_CELFN/164-318
D5UI82_CELFN/79-355
D5UJV0_CELFN/134-291
D5UJV0_CELFN/17-116
D5UQD2_TSUPD/14-173
D5UQD2_TSUPD/206-327
D5UUS1_TSUPD/120-278
D5UUS1_TSUPD/5-121
D5UVV6_TSUPD/54-337
D5UVV7_TSUPD/30-350
D5UWB3_TSUPD/34-309
D5UZE0_ARCNC/1-397
D5V2N2_ARCNC/135-264
D5V2N2_ARCNC/6-133
D5V5T3_ARCNC/127-265
D5V5T3_ARCNC/9-135
D5V9P1_MORCR/212-260
D5VBZ1_MORCR/15-516
D5VCX0_MORCR/19-285
D5VDX3_CAUST/3-465
D5VIX6_CAUST/43-308
D5VVX8_CLOB2/3-275
D5VXB5_CLOB2/281-532
D5VYE7_CLOB2/105-259
D5VYE7_CLOB2/7-157
D5W353_CLOB2/6-480
D5W6K6_BURSC/131-277
D5W6K6_BURSC/5-140
D5W6W0_BURSC/11-449
D5W9P1_BURSC/18-279
D5WAE9_BURSC/39-324
D5WNS2_BURSC/114-241
D5WNS2_BURSC/5-103
D5WQ77_BACT2/123-263
D5WQ77_BACT2/28-123
D5WR95_BACT2/4-426
D5WRW2_BACT2/19-297
D5WUX8_BACT2/18-281
D5WZL7_THIK1/8-273
D5X5G7_THIK1/2-262
D5X684_THIK1/4-464
D5XD67_THEPJ/6-269
D5XE00_THEPJ/6-460
D5XQQ7_MYCTU/5-314
D5XRP9_MYCTU/23-297
D5XYK9_MYCTU/12-151
D5XYK9_MYCTU/126-287
D5XYL4_MYCTU/24-320
D5XYL7_MYCTU/50-207
D5Y0V3_MYCTU/5-314
D5Y1S6_MYCTU/23-297
D5Y8C4_MYCTU/12-151
D5Y8C4_MYCTU/126-287
D5Y8C8_MYCTU/63-189
D5Y8D0_MYCTU/5-216
D5YCX1_MYCTU/5-314
D5YDC6_MYCTU/23-297
D5YJG1_MYCTU/129-290
D5YJG1_MYCTU/15-154
D5YJG5_MYCTU/24-337
D5YJG6_MYCTU/5-305
D5YNS9_MYCTU/5-314
D5YPQ1_MYCTU/23-297
D5YWE4_MYCTU/12-151
D5YWE4_MYCTU/126-287
D5YWE8_MYCTU/24-337
D5YWF0_MYCTU/5-305
D5Z0L0_MYCTU/5-314
D5Z1J1_MYCTU/23-297
D5Z837_MYCTU/12-146
D5Z837_MYCTU/127-284
D5Z841_MYCTU/24-337
D5ZD19_MYCTU/5-314
D5ZE22_MYCTU/23-297
D5ZL71_MYCTU/12-151
D5ZL71_MYCTU/126-287
D5ZL76_MYCTU/5-305
D5ZYY9_9ACTO/142-288
D5ZYY9_9ACTO/24-115
D5ZYZ5_9ACTO/6-287
D6A0M9_9ACTO/11-130
D6A0M9_9ACTO/111-200
D6A374_9ACTO/73-351
D6A6Q2_9ACTO/140-282
D6A6Q2_9ACTO/3-166
D6AG97_STRFL/508-600
D6AGJ9_STRFL/70-339
D6AL62_STRFL/37-339
D6AL64_STRFL/29-350
D6AMA3_STRFL/44-308
D6B460_9ACTO/75-362
D6B5M9_9ACTO/40-331
D6B5N0_9ACTO/29-342
D6B5N4_9ACTO/161-304
D6B5N4_9ACTO/40-179
D6BCS0_9FUSO/10-285
D6BDB1_9FUSO/6-285
D6BDT9_9FUSO/4-289
D6BGZ9_9FUSO/5-171
D6BIB5_9FUSO/7-266
D6CHM7_STRPN/157-266
D6CHM7_STRPN/16-111
D6CLU7_THIS3/2-262
D6CML0_THIS3/4-464
D6CPQ6_THIS3/8-273
D6CXG5_9BACE/203-517
D6D1T3_9BACE/155-293
D6D1T3_9BACE/5-110
D6D2P9_9BACE/1073-1185
D6D785_9BACE/2-448
D6D9P7_BIFLO/6-363
D6DB68_BIFLO/21-518
D6DH89_CLOSC/513-637
D6DH89_CLOSC/619-775
D6DI16_CLOSC/5-458
D6DKY1_CLOSC/8-272
D6DP54_ENTCL/14-276
D6DP78_ENTCL/3-266
D6DUC7_ENTCL/205-499
D6DXE3_ENTCL/3-438
D6DY04_9FIRM/5-453
D6E0G4_9FIRM/6-270
D6E509_9FIRM/126-262
D6E509_9FIRM/3-127
D6E6Y2_9ACTN/22-293
D6ECS5_STRLI/73-351
D6EW04_STRLI/186-333
D6EW04_STRLI/69-188
D6EW09_STRLI/38-319
D6F1P0_MYCTU/5-314
D6F2N3_MYCTU/23-297
D6F9I6_MYCTU/12-151
D6F9I6_MYCTU/126-287
D6F9J0_MYCTU/24-337
D6F9J1_MYCTU/5-305
D6FL98_MYCTU/12-151
D6FL98_MYCTU/126-287
D6FLA2_MYCTU/24-337
D6FLA3_MYCTU/5-305
D6FME1_MYCTU/5-314
D6FPJ1_MYCTU/23-297
D6FQV9_MYCTU/12-151
D6FQV9_MYCTU/126-287
D6FQW3_MYCTU/24-337
D6FQW4_MYCTU/5-305
D6GAY6_9ENTR/148-276
D6GAY6_9ENTR/19-131
D6GH83_9ENTR/197-491
D6GIN1_9ENTR/3-438
D6GP87_9ENTR/12-274
D6GPC0_9ENTR/3-266
D6GRV9_FILAD/195-493
D6GS95_FILAD/6-268
D6GTC4_FILAD/12-453
D6GUN6_9EURY/24-145
D6GUN7_9EURY/2-107
D6GYF5_STAAU/12-456
D6H1B5_STAAU/8-271
D6H5C1_NEIGO/14-275
D6H7R4_NEIGO/124-264
D6H7R4_NEIGO/4-130
D6HBB0_NEIGO/8-460
D6HFG6_STAAU/12-456
D6HIA6_STAAU/8-271
D6HKV4_9FIRM/4-442
D6HNF6_9FIRM/7-271
D6HQU4_9FIRM/115-276
D6HQU4_9FIRM/14-91
D6HV13_ECOLX/197-491
D6I0E0_ECOLX/7-441
D6I334_ECOLX/3-266
D6I369_ECOLX/10-272
D6I8N1_ECOLX/197-491
D6ICP8_ECOLX/7-441
D6ID76_ECOLX/223-334
D6IG13_ECOLX/3-266
D6IG48_ECOLX/10-272
D6IM34_ECOLX/197-491
D6IUF5_ECOLX/7-441
D6IWL6_ECOLX/3-266
D6IWP8_ECOLX/12-274
D6IYW1_STAAU/12-456
D6J0F6_STAAU/8-271
D6J8S8_ECOLX/197-491
D6JEE9_ECOLX/7-441
D6JH94_ECOLX/3-266
D6JHC8_ECOLX/10-272
D6JJF3_NEIGO/14-275
D6JLX1_NEIGO/124-264
D6JLX1_NEIGO/4-128
D6JN68_NEIGO/7-460
D6JS35_ACIG3/7-273
D6JVB2_ACIG3/204-262
D6JVC3_ACIG3/10-472
D6JVK5_ACIG3/35-297
D6K0D0_9ACTO/38-319
D6K0D3_9ACTO/27-332
D6K0D7_9ACTO/175-317
D6K0D7_9ACTO/53-147
D6K1Q5_9ACTO/11-139
D6K1Q5_9ACTO/140-201
D6K2A3_9ACTO/539-618
D6KBS8_9ACTO/88-366
D6KHZ3_9FIRM/8-271
D6KJM1_9FIRM/5-465
D6KJQ9_9FIRM/3-293
D6KN50_9FIRM/8-271
D6KQ05_9FIRM/5-465
D6KQ50_9FIRM/3-293
D6KTG1_SCAIO/25-395
D6KU88_SCAIO/41-343
D6KWD5_SCAIO/205-311
D6KWD5_SCAIO/43-181
D6KWI1_9NEIS/14-276
D6KXE0_9NEIS/1050-1172
D6KXE0_9NEIS/1157-1231
D6KYV4_9NEIS/2-460
D6L1B5_9NEIS/123-263
D6L1B5_9NEIS/3-137
D6L4H8_PARDN/10-430
D6L5D5_PARDN/54-347
D6L731_PARDN/113-284
D6L731_PARDN/16-114
D6LB06_9FUSO/2-463
D6LCE2_9FUSO/9-268
D6LCJ3_9FUSO/4-289
D6LF44_9FUSO/3-466
D6LFY8_9FUSO/6-289
D6LGK2_9FUSO/9-268
D6LM37_9RHIZ/11-469
D6LNI5_9RHIZ/48-352
D6LW57_STAAU/12-456
D6LZB3_STAAU/8-271
D6M5A7_9ACTO/1-207
D6M7R3_9CLOT/173-323
D6M7R3_9CLOT/25-71
D6M7R3_9CLOT/93-200
D6MGT5_9CLOT/5-452
D6MXZ5_9EURY/7-297
D6MY07_9EURY/4-294
D6PCR5_9BACT/1-465
D6RM91_COPC7/9-284
D6RRT4_9CAUD/136-274
D6RXI4_BORVA/11-164
D6RXI4_BORVA/130-266
D6RY93_BORVA/10-263
D6RYB7_BORVA/2-421
D6S2R6_9LACO/10-274
D6S5F7_9LACO/4-449
D6SA32_PEPMA/6-270
D6SA71_PEPMA/4-387
D6SAB6_PEPMA/150-262
D6SAB6_PEPMA/3-150
D6SF82_STAAU/8-271
D6SFN0_STAAU/12-456
D6SK98_9DELT/248-345
D6SK98_9DELT/379-499
D6SMJ5_9DELT/1090-1210
D6SMJ5_9DELT/1193-1290
D6SQZ6_9DELT/464-555
D6SQZ6_9DELT/563-691
D6SRK9_9DELT/6-486
D6STQ9_9DELT/8-276
D6SUD6_9DELT/376-457
D6SVS1_GARVA/31-300
D6SW03_GARVA/110-410
D6SYR2_GARVA/15-414
D6T063_GARVA/15-414
D6T0F4_GARVA/122-415
D6T0M0_GARVA/27-296
D6T6T5_STAAU/12-456
D6T933_STAAU/8-271
D6TFM3_9CHLR/26-307
D6TN69_9CHLR/259-542
D6TRD9_9CHLR/11-285
D6TS02_9CHLR/14-299
D6TX59_9CHLR/212-478
D6U8L5_9CHLR/2472-2758
D6U8L9_9CHLR/226-504
D6UBW9_STAAU/12-456
D6UDD0_STAAU/8-271
D6UNJ1_9BACT/50-318
D6UVH7_9BACT/13-490
D6V1V4_9BRAD/12-466
D6V2R0_9BRAD/38-341
D6V4B1_9BRAD/96-173
D6X7P1_STRPR/69-338
D6XQF1_HELPV/7-261
D6XS10_HELPV/11-142
D6XS10_HELPV/125-256
D6XS55_HELPV/2-415
D6XUK1_BACIE/12-455
D6XYW2_BACIE/35-298
D6XZ85_BACIE/351-568
D6Y5N1_THEBD/49-329
D6Y612_THEBD/369-495
D6Y7F2_THEBD/127-271
D6Y7F2_THEBD/7-99
D6Y7G0_THEBD/26-329
D6Y7G1_THEBD/22-301
D6Y7L8_THEBD/362-501
D6Y9Z7_THEBD/498-634
D6Y9Z7_THEBD/617-743
D6YE34_CHLT5/6-265
D6YE69_CHLT5/2-424
D6YG80_CHLT7/6-265
D6YGB3_CHLT7/2-424
D6YIU8_CHLT0/6-265
D6YIY1_CHLT0/2-424
D6YLH1_CHLTG/6-265
D6YLK4_CHLTG/2-424
D6YN81_CHLT1/6-265
D6YNB6_CHLT1/2-424
D6YSY9_WADCW/7-267
D6YTE9_WADCW/25-455
D6YYW0_CHLT9/6-265
D6YYZ3_CHLT9/2-424
D6Z1F7_DESAT/2-494
D6Z340_DESAT/25-294
D6Z7M7_SEGRD/11-284
D6Z9S8_SEGRD/133-280
D6Z9S8_SEGRD/8-119
D6ZCK4_SEGRD/17-297
D6ZCK5_SEGRD/17-352
D6ZI53_MOBCV/139-289
D6ZI53_MOBCV/23-115
D6ZI87_MOBCV/65-336
D6ZIC3_MOBCV/25-372
D6ZIH7_MOBCV/136-265
D6ZIH7_MOBCV/8-163
D6ZSI4_STRP0/28-470
D6ZSN4_STRP0/8-270
D6ZSV8_BIFLJ/6-363
D6ZTW6_BIFLJ/19-314
D6ZVB7_BIFLJ/11-301
D7A222_STAND/16-186
D7A222_STAND/314-466
D7A3E0_STAND/10-294
D7A7U2_STAND/71-336
D7AGC3_GEOSK/7-266
D7AH33_GEOSK/7-271
D7AIW7_GEOSK/318-432
D7AIW7_GEOSK/5-170
D7ARU3_THEM3/5-453
D7ATF4_THEM3/8-271
D7AWE8_NOCDD/284-395
D7AYY4_NOCDD/398-488
D7B5W1_NOCDD/10-99
D7B5W1_NOCDD/120-274
D7B5X5_NOCDD/45-348
D7B5X6_NOCDD/13-292
D7B8V7_NOCDD/11-285
D7BAI2_MEISD/205-257
D7BEU3_MEISD/3-280
D7BGJ6_MEISD/15-279
D7BJL0_MEISD/1-122
D7BJL0_MEISD/125-261
D7BJV5_ARCHD/14-362
D7BK23_ARCHD/56-324
D7BMJ8_ARCHD/10-114
D7BMJ8_ARCHD/110-276
D7BN95_ARCHD/302-558
D7BQD0_STRBB/153-297
D7BQD0_STRBB/33-158
D7BQD8_STRBB/19-338
D7BQD9_STRBB/1-252
D7BVU9_STRBB/553-626
D7BZF5_STRBB/71-347
D7CKS0_SYNLT/6-459
D7CL17_SYNLT/7-268
D7CWS1_TRURR/3-286
D7CX66_TRURR/14-265
D7CZF0_GEOSC/12-275
D7D2I4_GEOSC/14-468
D7DE80_CHLTD/6-265
D7DEB1_CHLTD/2-424
D7DF10_CHLTL/2-424
D7DHE9_CHLTL/6-265
D7DJ22_METS0/17-478
D7DM79_METS0/11-272
D7DPP1_METS0/5-265
D7DSU3_METV3/12-293
D7DU19_METV3/295-456
D7DWK5_NOSA0/39-356
D7DYB9_NOSA0/11-321
D7E6Q5_METEZ/320-389
D7E6Q7_METEZ/9-320
D7ENA6_MYCTU/5-314
D7EP31_MYCTU/23-297
D7EU68_MYCTU/12-151
D7EU68_MYCTU/126-287
D7EU72_MYCTU/24-337
D7EU73_MYCTU/5-305
D7FBQ2_HELP3/11-142
D7FBQ2_HELP3/125-256
D7FDE1_HELP3/7-261
D7FGD1_HELP3/2-413
D7FLP3_ECTSI/412-450
D7FLP3_ECTSI/86-341
D7FMX7_ECTSI/150-435
D7G6K8_ECTSI/858-923
D7GCF0_PROFC/48-325
D7GD95_PROFC/7-282
D7GD96_PROFC/20-333
D7GD99_PROFC/198-323
D7GD99_PROFC/5-171
D7GDA2_PROFC/141-291
D7GDA2_PROFC/26-131
D7GEV3_PROFC/494-559
D7GPC3_9FIRM/19-116
D7GPS9_9FIRM/3-309
D7GU17_9FIRM/5-457
D7GZD4_BRUAB/48-352
D7H0K3_BRUAB/11-469
D7HCA7_VIBCH/212-509
D7HEA0_VIBCH/13-439
D7HF00_VIBCH/1118-1247
D7HF00_VIBCH/1205-1319
D7HG42_VIBCH/3-266
D7HG70_VIBCH/11-272
D7HN25_VIBCH/212-509
D7HQC2_VIBCH/13-439
D7HRU0_VIBCH/11-272
D7HT57_VIBCH/3-266
D7HTE0_PSESS/4-266
D7I0I8_PSESS/134-272
D7I0I8_PSESS/483-610
D7I3Q7_PSESS/5-448
D7I6R9_PSESS/12-274
D7IC52_9BACE/203-517
D7IC60_9BACE/1-134
D7ICT2_9BACE/9-278
D7IJF4_9BACE/2-448
D7IQJ8_9BACE/8-277
D7IV05_9BACE/3-446
D7J287_9BACE/9-280
D7J2N2_9BACE/2-448
D7J5P6_9BACE/203-517
D7JCX3_9BACT/1-447
D7JDS7_9BACT/15-284
D7JLX1_ECOLX/197-491
D7JTB2_ECOLX/7-441
D7JVP0_ECOLX/3-266
D7JVS2_ECOLX/12-274
D7JZE0_9BACE/2-448
D7K178_9BACE/9-280
D7K574_9BACE/203-517
D7K979_9BACE/10-165
D7K979_9BACE/121-242
D7MZ22_9NEIS/1099-1211
D7MZ22_9NEIS/1191-1299
D7MZR5_9NEIS/4-456
D7N087_9NEIS/21-281
D7N235_9NEIS/14-275
D7N5G4_9FIRM/3-261
D7N6S0_9FIRM/6-270
D7N7S5_9FIRM/4-393
D7N9F3_9BACT/5-275
D7NAP2_9BACT/2-451
D7NEF3_9BACT/7-316
D7TAG6_VITVI/1035-1374
D7TAG8_VITVI/4669-4836
D7TAG8_VITVI/514-661
D7U745_VITVI/12-293
D7UGD4_LISMO/14-463
D7UM43_LISMO/12-275
D7UU99_LISGR/12-275
D7UWB2_LISGR/210-545
D7UZN0_LISGR/14-468
D7V1P0_9LACO/20-283
D7V3H0_9LACO/4-452
D7V717_9LACO/210-267
D7V7A4_LACPL/14-277
D7VAD9_LACPL/210-574
D7VCU4_LACPL/7-464
D7VL66_9SPHI/7-451
D7VPA2_9SPHI/7-275
D7VUC1_9FLAO/1-456
D7VXM4_9FLAO/7-276
D7W1F8_9FLAO/169-269
D7W1F8_9FLAO/5-140
D7W844_9FLAO/117-257
D7W844_9FLAO/6-140
D7WA33_9CORY/11-121
D7WA33_9CORY/121-277
D7WA35_9CORY/19-350
D7WA36_9CORY/28-297
D7WEP8_9CORY/9-279
D7WJZ3_BACCE/11-276
D7WP65_9BACI/12-278
D7WR79_9BACI/14-471
D7WSM6_9BACI/206-322
D7WU00_9BACI/196-561
D7WV42_9BACI/20-288
D7WZ73_9BACI/4-274
D7WZI2_9BACI/283-595
D7X252_ECOLX/228-522
D7X6Q2_ECOLX/4-438
D7XDB2_ECOLX/4-247
D7XDE9_ECOLX/3-266
D7XJ36_ECOLX/228-522
D7XM77_ECOLX/3-266
D7XMB5_ECOLX/10-272
D7XU59_ECOLX/4-438
D7Y8Q6_ECOLX/4-438
D7YAH7_ECOLX/228-522
D7YBR7_ECOLX/10-272
D7YBV4_ECOLX/3-266
D7YFU5_ECOLX/4-438
D7YG19_ECOLX/3-266
D7YG58_ECOLX/10-272
D7YLI5_ECOLX/228-522
D7YRB6_ECOLX/85-245
D7YWR3_ECOLX/228-522
D7YY23_ECOLX/4-438
D7Z1L9_ECOLX/8-251
D7Z1Q7_ECOLX/3-266
D7ZDM9_ECOLX/3-266
D7ZG39_ECOLX/228-522
D7ZK11_ECOLX/10-272
D7ZMK2_ECOLX/4-438
D7ZPZ0_ECOLX/385-493
D7ZT86_ECOLX/228-522
D7ZU66_ECOLX/1-252
D7ZUA2_ECOLX/3-266
D7ZXI6_ECOLX/4-438
D8A442_ECOLX/4-438
D8A7U3_ECOLX/228-522
D8ADU8_ECOLX/4-247
D8ADY5_ECOLX/3-266
D8AJN2_ECOLX/3-266
D8AQL9_ECOLX/228-522
D8ASL4_ECOLX/1-241
D8ASY0_ECOLX/4-438
D8AZQ6_ECOLX/10-272
D8AZU3_ECOLX/3-266
D8B087_ECOLX/228-522
D8B7H3_ECOLX/4-438
D8BE96_ECOLX/3-266
D8BED3_ECOLX/7-250
D8BH83_ECOLX/228-522
D8BNW7_ECOLX/4-438
D8BV93_ECOLX/197-491
D8BZB4_ECOLX/2-428
D8C4A4_ECOLX/3-266
D8C4E2_ECOLX/1-107
D8CAP9_ECOLX/10-272
D8CAT6_ECOLX/3-266
D8CBZ1_ECOLX/228-522
D8CGB0_ECOLX/4-438
D8D5Y3_COMTE/5-264
D8D617_COMTE/12-466
D8D9C3_COMTE/30-299
D8DAI4_COMTE/11-185
D8DAI4_COMTE/220-276
D8DTK9_PREBR/1-452
D8DW76_PREBR/1043-1165
D8DW76_PREBR/1134-1221
D8DWB2_PREBR/10-279
D8E1V4_ECOLX/4-438
D8E9I5_ECOLX/3-266
D8E9M5_ECOLX/10-272
D8EBW2_ECOLX/197-491
D8EI54_ECOLX/4-438
D8ERJ1_ECOLX/10-272
D8ERM8_ECOLX/3-266
D8ESX5_ECOLX/228-522
D8EXH2_9DELT/11-279
D8F2I1_9DELT/1114-1210
D8F2I1_9DELT/1205-1318
D8F481_9DELT/4-437
D8F9R3_9DELT/490-767
D8FGR7_9FIRM/6-269
D8FHL8_9FIRM/3-226
D8FIP6_9FIRM/3-263
D8FKV3_9FIRM/2-130
D8FMW5_LACDE/210-569
D8FPM3_LACDE/5-458
D8FRH5_LACDE/10-273
D8FTY0_9CYAN/23-333
D8FXX3_9CYAN/55-363
D8G404_9CYAN/5-282
D8GFM0_LACCZ/10-275
D8GGV8_LACCZ/4-454
D8GNM8_CLOLD/3-307
D8GPX4_CLOLD/109-281
D8GPX4_CLOLD/18-181
D8GRJ4_CLOLD/13-460
D8GSS9_CLOLD/208-570
D8GTR1_CLOLD/7-271
D8GU54_CLOLD/186-322
D8GU54_CLOLD/95-219
D8GUI2_CLOLD/283-536
D8GYR2_BACAI/11-276
D8H153_BACAI/250-514
D8H4E4_BACAI/275-591
D8H5E3_BACAI/14-466
D8H621_BACAI/148-309
D8H621_BACAI/51-159
D8HCT5_STAAF/8-271
D8HHE8_STAAF/12-456
D8HU59_AMYMU/330-468
D8I0W7_AMYMU/28-299
D8I594_AMYMU/13-311
D8I595_AMYMU/24-345
D8I6P8_AMYMU/17-281
D8I7C3_AMYMU/195-252
D8I9V9_BRAP9/3-303
D8I9W0_BRAP9/2-99
D8IDL8_BRAP9/2-262
D8IDT8_BRAP9/13-167
D8IDT8_BRAP9/147-275
D8IIP0_LACFC/10-273
D8IIY1_LACFC/104-392
D8IM85_LACSC/10-273
D8IMR3_LACSC/5-106
D8IMR3_LACSC/72-214
D8IMV2_LACSC/7-457
D8IUQ7_HERSS/8-272
D8IX84_HERSS/8-269
D8IYT9_HERSS/26-309
D8J043_HERSS/23-490
D8J7R2_HALJB/2-278
D8JBP7_HALJB/28-499
D8JER2_ACISD/7-273
D8JGZ7_ACISD/10-272
D8JHL8_ACISD/10-472
D8JHN0_ACISD/203-262
D8JQT1_HYPDA/66-331
D8JRC2_HYPDA/19-482
D8K0S4_DEHLB/7-270
D8K6Y2_NITWC/4-266
D8K7K4_NITWC/8-480
D8K9T5_NITWC/10-272
D8KDK7_LACLN/6-454
D8KJ38_LACLN/8-272
D8KL69_CORPF/58-328
D8KL70_CORPF/17-331
D8KL73_CORPF/125-271
D8KL73_CORPF/7-135
D8KLG9_CORPF/66-336
D8KNU3_CORPF/150-253
D8MEY1_LEUGT/5-456
D8MGK9_LEUGT/10-274
D8MHT2_LEUGT/211-602
D8MHZ9_LEUGT/77-194
D8MJH4_ERWBE/149-238
D8MKR6_ERWBE/3-266
D8MKU1_ERWBE/10-272
D8MQH0_ERWBE/197-491
D8MWA1_ERWBE/5-436
D8MWM5_ERWBE/14-296
D8N1X7_RALSO/20-311
D8N2U6_RALSO/10-139
D8N2U6_RALSO/141-252
D8N3V4_RALSO/1-259
D8N403_RALSO/15-475
D8N9M8_RALSO/8-275
D8NEG6_RALSO/35-311
D8NKC2_RALSO/14-475
D8NKW6_RALSO/9-284
D8NRP7_RALSO/8-275
D8NUU1_RALSO/14-475
D8NV46_RALSO/9-284
D8NZ33_RALSO/103-227
D8P0V1_RALSO/8-275
D8P5L4_RALSO/20-311
D8PCT5_9BACT/72-340
D8PEZ7_9BACT/9-449
D8Q4G2_SCHCM/7-277
D8QKM9_SCHCM/477-818
D8QYT2_SELML/1228-1529
D8RAC4_SELML/1238-1546
D8RAN4_SELML/4-57
D8RAN4_SELML/56-207
D8RCI0_SELML/263-530
D8RCR3_SELML/45-146
D8RCR5_SELML/51-169
D8T4Z2_SELML/253-522
D8U6C6_VOLCA/355-710
D8U6N4_VOLCA/19-114
D8U6N6_VOLCA/72-133
D8UQQ9_9MICC/176-325
D8UQQ9_9MICC/61-155
D8UQR1_9MICC/46-371
D8UQR2_9MICC/117-248
D8URY1_9MICC/5-286
D9CGU4_ECOLX/166-233
D9IV51_HORVD/307-584
D9N8F8_STRPN/8-270
D9NAH5_STRPN/28-470
D9NFR9_STRPN/8-270
D9NG38_STRPN/28-470
D9NN20_STRPN/8-270
D9NP05_STRPN/28-470
D9NUV5_STRPN/28-470
D9NVI4_STRPN/8-270
D9NZT7_STRPN/8-270
D9P1V7_STRPN/28-470
D9P4Y2_ACTPL/3-266
D9P578_ACTPL/2-452
D9P6I0_ACTPL/10-276
D9P8T6_ACTPL/3-266
D9P9M6_ACTPL/2-452
D9PBQ9_ACTPL/10-276
D9PGH9_9ZZZZ/1-55
D9PGT0_9ZZZZ/1-45
D9PMI0_9ZZZZ/6-56
D9PSD9_PEPMA/150-262
D9PSD9_PEPMA/3-156
D9PSI5_PEPMA/4-387
D9PSM0_PEPMA/6-270
D9PW62_METTM/12-282
D9PW98_METTM/7-275
D9Q6Z0_CORP1/58-328
D9Q6Z1_CORP1/17-331
D9Q6Z4_CORP1/125-271
D9Q6Z4_CORP1/7-135
D9Q790_CORP1/5-275
D9Q998_CORP2/66-336
D9QBK0_CORP2/94-212
D9QEV8_CORP2/58-328
D9QEV9_CORP2/17-331
D9QEW2_CORP2/125-271
D9QEW2_CORP2/7-135
D9QFG6_BRESC/11-463
D9QJB5_BRESC/52-315
D9QQW6_ACEAZ/2-418
D9QT48_ACEAZ/7-271
D9QYA5_MYCMG/10-277
D9QZ72_CLOSW/7-271
D9R0J8_CLOSW/330-589
D9R6X7_CLOSW/5-454
D9R8T8_CLOSW/7-266
D9RA43_CLOSW/156-277
D9RA43_CLOSW/18-138
D9RB85_STAAJ/8-271
D9RFQ1_STAAJ/12-456
D9RKW3_STAAK/12-160
D9RKW3_STAAK/134-251
D9RMR7_STAAK/8-271
D9RNF5_STAAK/12-456
D9RV52_PREMB/10-323
D9RVT0_PREMB/2-450
D9RVT2_PREMB/14-283
D9RYR8_THEOJ/7-269
D9RZP9_THEOJ/202-366
D9S449_FIBSS/1-427
D9S9I4_FIBSS/10-113
D9S9I4_FIBSS/123-270
D9SEH0_GALCS/125-235
D9SEH0_GALCS/3-135
D9SF59_GALCS/5-265
D9SG06_GALCS/1092-1187
D9SG06_GALCS/1182-1294
D9SIV8_GALCS/19-280
D9SK30_GALCS/1-443
D9SL36_CLOC7/9-467
D9SLT3_CLOC7/269-580
D9SQL9_CLOC7/7-297
D9SRM9_CLOC7/206-530
D9SUI7_CLOC7/282-563
D9SVK0_CLOC7/7-271
D9SX10_CLOC7/102-258
D9SX10_CLOC7/7-152
D9T3Y9_MICAI/513-633
D9T3Y9_MICAI/622-731
D9TD08_MICAI/128-276
D9TD08_MICAI/14-107
D9TDS8_MICAI/39-347
D9TDS9_MICAI/107-398
D9TE25_MICAI/44-312
D9TI07_CALOO/1-270
D9TKN2_CALOO/7-269
D9TPG2_THETC/18-335
D9TPG3_THETC/43-225
D9TQN4_THETC/7-270
D9TSS9_THETC/208-552
D9TTQ9_THETC/197-570
D9UQ94_9ACTO/534-608
D9URD3_9ACTO/74-355
D9UTR6_9ACTO/2-124
D9UTR8_9ACTO/16-324
D9UTS3_9ACTO/142-288
D9UTS3_9ACTO/24-119
D9V3V0_9ACTO/27-298
D9V732_9ACTO/13-312
D9V733_9ACTO/24-345
D9V8M5_9ACTO/20-284
D9V9J1_9ACTO/325-463
D9VUN7_9ACTO/69-338
D9VY11_9ACTO/34-235
D9VY13_9ACTO/26-336
D9VY18_9ACTO/194-339
D9VY18_9ACTO/75-207
D9WBK2_9ACTO/171-270
D9WEU1_9ACTO/74-343
D9WI10_9ACTO/5-269
D9WI16_9ACTO/42-244
D9WKD9_9ACTO/570-643
D9WQZ0_9ACTO/190-254
D9WTP8_9ACTO/458-566
D9X0F4_STRVR/422-502
D9X9X4_STRVR/73-351
D9XEB7_STRVR/52-333
D9XEB9_STRVR/27-332
D9XEC3_STRVR/174-317
D9XEC3_STRVR/53-165
D9XPN7_9ACTO/183-324
D9XPN7_9ACTO/60-164
D9XPP1_9ACTO/19-324
D9XPP3_9ACTO/67-347
D9XUG0_9ACTO/73-350
D9Y7C9_9BURK/14-280
D9Y876_9BURK/2-331
D9YAU3_9DELT/517-617
D9YAU3_9DELT/625-752
D9YB92_9DELT/8-289
D9YD56_9DELT/2-429
D9YFY0_9DELT/118-218
E0DD76_9CORY/50-328
E0DD77_9CORY/18-334
E0DD81_9CORY/119-271
E0DD81_9CORY/7-110
E0DGT5_9CORY/28-281
E0DIX4_9CORY/99-369
E0DJJ9_9RHIZ/11-469
E0DLN3_9RHIZ/48-352
E0DTS9_9RHIZ/11-469
E0DY47_9RHIZ/48-352
E0E146_9FIRM/196-555
E0E230_9FIRM/5-308
E0E233_9FIRM/5-480
E0E4W6_9FIRM/6-270
E0E507_9FIRM/4-263
E0E690_ACTPL/3-266
E0E6J2_ACTPL/2-452
E0E9H9_ACTPL/10-276
E0ECB8_ACTPL/3-266
E0ECM0_ACTPL/2-452
E0EFD0_ACTPL/10-276
E0EII5_ACTPL/3-266
E0EIT0_ACTPL/2-452
E0ELH5_ACTPL/10-276
E0EW49_ACTPL/3-266
E0EWE3_ACTPL/2-452
E0EZE7_ACTPL/10-276
E0F2E9_ACTPL/3-266
E0F2P9_ACTPL/2-452
E0F5G5_ACTPL/10-276
E0F8J5_ACTPL/3-266
E0FBU0_ACTPL/10-276
E0FET2_ACTPL/3-266
E0FF33_ACTPL/2-452
E0FHS9_ACTPL/10-276
E0FKS8_ACTPL/3-266
E0FL30_ACTPL/2-452
E0FNU7_ACTPL/10-276
E0FV84_9THEO/8-271
E0FXM8_9THEO/3-82
E0FXM9_9THEO/5-358
E0FZU6_ENTFA/218-574
E0G1U4_ENTFA/14-465
E0G4K8_ENTFA/50-313
E0GAK4_ENTFA/218-574
E0GC91_ENTFA/50-313
E0GFS9_ENTFA/14-465
E0GHW8_ENTFA/14-465
E0GI65_ENTFA/50-313
E0GJZ6_ENTFA/218-574
E0GTF0_ENTFA/218-574
E0GUR7_ENTFA/14-465
E0GYA3_ENTFA/50-313
E0H152_ENTFA/218-558
E0H5V1_ENTFA/14-465
E0H8L5_ENTFA/50-313
E0HCC4_ENTFA/218-575
E0HCR6_ENTFA/14-465
E0HHS0_ENTFA/50-313
E0HIS4_9GAMM/15-223
E0HIS4_9GAMM/313-460
E0HPK7_9GAMM/10-272
E0HTN1_9GAMM/3-266
E0HUC8_9GAMM/209-658
E0HYV3_9BACT/1-300
E0I1C4_9BACT/19-290
E0I391_9BACL/15-465
E0I683_9BACL/282-588
E0I695_9BACL/357-507
E0I7K0_9BACL/15-278
E0IAL2_9BACL/172-325
E0IAL2_9BACL/67-178
E0INM9_9GAMM/10-272
E0IP55_9GAMM/15-223
E0IP55_9GAMM/313-460
E0IT64_9GAMM/3-266
E0ITB3_9GAMM/209-658
E0IWK2_ECOLW/4-438
E0IZ80_ECOLW/197-491
E0J3Y2_ECOLW/10-272
E0J414_ECOLW/3-266
E0J5A4_ECOLW/140-234
E0J5A4_ECOLW/6-93
E0JAR1_RHIME/24-294
E0JIW2_RHIME/320-359
E0JIW2_RHIME/47-285
E0JND1_RHIME/19-480
E0K2A6_RHIME/320-359
E0K2A6_RHIME/47-285
E0K383_RHIME/24-294
E0K8V0_RHIME/19-480
E0KA41_RHIME/121-222
E0KA41_RHIME/17-125
E0KHK2_STRVO/392-505
E0KRU5_STRVO/60-341
E0KRU6_STRVO/29-337
E0KRV0_STRVO/152-297
E0KRV0_STRVO/33-160
E0KZ69_STRVO/591-666
E0L2N3_STRVO/76-345
E0LFG6_SPHCR/15-194
E0LFG6_SPHCR/349-468
E0LGP4_SPHCR/29-294
E0LM83_SPHCR/9-130
E0LU08_9ENTR/381-494
E0LXU6_9ENTR/6-438
E0LYN9_9ENTR/190-484
E0M1J4_9ENTR/3-266
E0M1M1_9ENTR/10-272
E0MJ78_9RHOB/38-335
E0MM84_9RHOB/11-474
E0MWA1_9CORY/20-291
E0MWA2_9CORY/21-338
E0MWA5_9CORY/116-275
E0MWA5_9CORY/9-122
E0MWJ6_9CORY/53-326
E0N525_9ACTO/139-289
E0N525_9ACTO/23-115
E0N558_9ACTO/65-336
E0N592_9ACTO/25-372
E0N814_NEIME/124-264
E0N814_NEIME/4-130
E0N9Y3_NEIME/14-468
E0NCV9_NEIME/14-275
E0NF99_PEDAC/13-276
E0NG74_PEDAC/6-453
E0NL57_9FIRM/5-265
E0NMM8_9FIRM/10-427
E0NNP3_9FIRM/7-268
E0NPX0_9BACT/5-464
E0NS95_9BACT/3-312
E0NVJ7_9BACT/9-278
E0NXG4_9FIRM/7-481
E0NXG9_9FIRM/7-270
E0P371_STAAU/8-271
E0P6T5_STAAU/12-160
E0P6T5_STAAU/134-251
E0P9R0_STAAU/12-456
E0PCT3_STREI/28-464
E0PDX9_STREI/8-270
E0PJB2_STRGY/28-464
E0PJX7_STRGY/119-274
E0PJX7_STRGY/14-162
E0PKA4_STRGY/8-270
E0PRE4_STRMT/28-470
E0PRK3_STRMT/8-270
E0PVQ2_STRPY/8-270
E0PWS3_STRPY/41-477
E0Q0Y1_9STRE/8-270
E0Q146_9STRE/28-470
E0Q1H6_9STRE/135-235
E0Q1H6_9STRE/8-155
E0Q4V4_9BIFI/9-366
E0Q579_9BIFI/115-283
E0Q579_9BIFI/15-108
E0Q6Q8_9BIFI/27-321
E0QCE4_CAMCO/7-272
E0QD54_CAMCO/139-263
E0QD54_CAMCO/6-152
E0QDC4_CAMCO/3-397
E0QIZ2_9FIRM/10-274
E0QK54_9FIRM/6-435
E0QL33_9FIRM/1032-1153
E0QL33_9FIRM/1132-1213
E0QSG3_9ACTO/187-340
E0QSG3_9ACTO/74-167
E0QSN1_9ACTO/58-337
E0QSQ8_9ACTO/23-419
E0QUU1_ECOLX/4-438
E0QXH4_ECOLX/197-491
E0R2W8_ECOLX/10-272
E0R304_ECOLX/3-266
E0R4B6_ECOLX/142-240
E0R4C0_ECOLX/140-234
E0R4C0_ECOLX/6-97
E0RF62_PAEP6/13-160
E0RF62_PAEP6/146-271
E0RF78_PAEP6/157-312
E0RF78_PAEP6/55-168
E0RFH0_PAEP6/410-588
E0RGS0_PAEP6/13-276
E0RHF8_PAEP6/18-472
E0RLT2_PAEP6/319-526
E0RR75_SPITD/10-266
E0RRV7_SPITD/9-263
E0RT53_SPITD/465-580
E0RT53_SPITD/585-710
E0RU03_SPITD/3-447
E0RWD5_BUTPB/10-275
E0RXR7_BUTPB/15-185
E0RXR7_BUTPB/152-282
E0RY36_BUTPB/306-496
E0S103_BUTPB/5-467
E0S132_BUTPB/18-282
E0S1Q6_BUTPB/7-271
E0S2W9_BUTPB/7-278
E0S443_BUTPB/294-589
E0S4F1_BUTPB/8-268
E0SCN4_DICD3/9-454
E0SKM4_DICD3/10-272
E0SKR5_DICD3/3-266
E0SN22_DICD3/197-491
E0SZA9_STRZA/28-470
E0SZL7_STRZA/8-270
E0T1Q2_EDWTF/1-133
E0T1Q2_EDWTF/118-258
E0T4P7_EDWTF/54-317
E0T4V4_EDWTF/213-507
E0T573_EDWTF/10-272
E0TCR5_PARBH/26-296
E0TD25_PARBH/25-475
E0TJG5_SULMC/132-258
E0TJG5_SULMC/5-155
E0TLF1_MYCHH/20-293
E0TMY7_STRZ6/157-266
E0TMY7_STRZ6/16-111
E0TN68_STRZ6/28-470
E0TNB3_STRZ6/8-270
E0TU76_BACPZ/12-275
E0TYT0_BACPZ/11-462
E0TZM5_BACPZ/136-399
E0U251_BACPZ/293-582
E0U5J7_CYAP2/24-328
E0U5M4_CYAP2/11-321
E0UD15_CYAP2/3-281
E0UE38_CYAP2/141-283
E0UE38_CYAP2/20-171
E0UJ62_CYAP2/3-281
E0UQ72_SULAO/8-264
E0UR43_SULAO/3-397
E0UUD1_SULAO/137-264
E0UUD1_SULAO/6-128
E0WRY3_9ENTR/8-269
E0WSW8_9ENTR/6-437
E0WUJ5_9ENTR/21-284
E0XVI3_9DELT/7-271
E0Y1D0_9PROT/31-295
E1CRL7_VIBPA/200-499
E1CTU8_VIBPA/3-266
E1CYG8_VIBPA/11-273
E1D151_VIBPA/21-454
E1D3N8_VIBPA/197-474
E1D738_VIBPA/21-454
E1DA53_VIBPA/11-273
E1DAC5_VIBPA/200-499
E1DDX1_VIBPA/3-266
E1DI60_VIBPA/21-454
E1DIW4_VIBPA/197-474
E1DJE4_VIBPA/11-273
E1DK58_VIBPA/200-499
E1DKZ3_VIBPA/3-266
E1DWC8_LACRE/252-578
E1DWC8_LACRE/6-274
E1DYZ4_LACRE/11-274
E1E7B1_STAAU/12-456
E1E993_STAAU/8-271
E1EAR0_VIBPA/197-474
E1ECK5_VIBPA/11-273
E1ECW3_VIBPA/3-266
E1EI11_VIBPA/21-454
E1EJV4_VIBPA/200-499
E1ENI7_ENTFA/14-465
E1EP15_ENTFA/210-566
E1EU01_ENTFA/11-274
E1FAI2_9THEO/8-271
E1FBG3_9THEO/5-455
E1GWI1_9BACT/5-319
E1GWK0_9BACT/12-281
E1GXN9_9BACT/1-457
E1GZU3_STRPN/8-270
E1H444_STRPN/28-470
E1H6J4_MYCTU/5-314
E1H7F8_MYCTU/23-297
E1HDV1_MYCTU/129-290
E1HDV1_MYCTU/15-154
E1HDV5_MYCTU/67-380
E1HDV6_MYCTU/5-305
E1HGM1_ECOLX/228-522
E1HLA3_ECOLX/4-438
E1HNQ6_ECOLX/10-272
E1HNU3_ECOLX/3-266
E1HWT5_ECOLX/3-266
E1HYG9_ECOLX/4-438
E1I154_ECOLX/228-522
E1I441_ECOLX/9-252
E1IA58_9CHLR/7-276
E1ID06_9CHLR/4-286
E1IIS8_9CHLR/9-273
E1ILP2_ECOLX/4-438
E1IQ18_ECOLX/228-522
E1ITF3_ECOLX/10-272
E1ITJ2_ECOLX/3-266
E1IU39_ECOLX/147-245
E1J296_ECOLX/228-522
E1J423_ECOLX/4-438
E1J5T7_ECOLX/3-266
E1J5X4_ECOLX/10-272
E1JLB4_9LACO/10-273
E1JQ15_9LACO/7-457
E1JWV7_DESFR/7-278
E1JYL9_DESFR/475-576
E1JYL9_DESFR/622-723
E1JZJ0_DESFR/2-153
E1JZJ0_DESFR/349-422
E1KC55_9FIRM/3-299
E1KE85_9FIRM/1049-1159
E1KE85_9FIRM/1148-1230
E1KEN6_9FIRM/7-271
E1KGT0_9FIRM/237-355
E1KGT0_9FIRM/361-490
E1KJG3_9FIRM/14-279
E1KNB4_9BACT/9-322
E1KST9_9BACT/1-450
E1KSU1_9BACT/16-285
E1KW75_PEPMA/144-262
E1KW75_PEPMA/3-149
E1KWC0_PEPMA/4-387
E1KWF5_PEPMA/6-270
E1KXF3_PEPMA/184-313
E1L1P8_9ACTN/348-548
E1L2S3_9ACTN/38-464
E1L2U0_9ACTN/66-330
E1L572_9FIRM/1-78
E1L572_9FIRM/71-191
E1L6L7_9FIRM/3-293
E1L726_9FIRM/8-271
E1L7G8_9FIRM/5-467
E1LA05_9FIRM/3-292
E1LAS6_9FIRM/8-271
E1LCV9_9FIRM/5-467
E1LFY7_STRMT/28-470
E1LG87_STRMT/8-270
E1LLG9_STRMT/28-470
E1LLK4_STRMT/8-270
E1LS08_STRMT/8-270
E1LS47_STRMT/28-470
E1LYQ0_STROR/28-123
E1LYQ1_STROR/1-345
E1LYY1_STROR/8-270
E1M4K4_STRMT/28-470
E1M4S7_STRMT/8-270
E1M6X4_9STRE/17-332
E1MA02_9STRE/8-137
E1MA03_9STRE/2-131
E1MBX8_9ACTO/23-419
E1MCP6_9ACTO/162-326
E1MCP6_9ACTO/60-154
E1MCU5_9ACTO/58-337
E1MGA9_9ACTO/111-241
E1MNN2_9GAMM/10-272
E1MQS1_9GAMM/4-266
E1MT63_9GAMM/1-450
E1N952_9BIFI/19-313
E1NBH3_9BIFI/115-283
E1NBH3_9BIFI/15-108
E1NBP7_9BIFI/9-366
E1NEZ2_9LACO/210-263
E1NGA4_9LACO/10-273
E1NGS4_9LACO/1-393
E1NGS5_9LACO/4-44
E1NIE3_9LACO/10-273
E1NJR3_9LACO/216-269
E1NLB6_9LACO/1-28
E1NLB7_9LACO/13-257
E1NLB8_9LACO/4-143
E1NLV0_9LACO/10-273
E1NMX3_9LACO/1-28
E1NMX4_9LACO/4-427
E1NQX0_9LACO/210-263
E1NRF3_9LACO/1-436
E1NTW8_9LACO/11-292
E1NV43_9LACO/10-273
E1NVJ8_9LACO/210-263
E1NWH1_9LACO/10-273
E1NXW1_9LACO/1-28
E1NXW2_9LACO/4-427
E1P0L3_NEILA/122-263
E1P0L3_NEILA/3-129
E1P1T5_NEILA/14-275
E1P1W9_NEILA/1099-1227
E1P1W9_NEILA/1197-1308
E1P4U3_NEILA/6-460
E1P868_ECOAB/3-266
E1P8Y5_ECOAB/10-272
E1PAF7_ECOAB/4-438
E1PFE3_ECOAB/228-522
E1PM87_CAMJM/4-398
E1PMY4_CAMJM/6-263
E1PPX7_CAMJM/7-274
E1PSP7_MYCFJ/11-277
E1PTZ6_HELPT/11-142
E1PTZ6_HELPT/125-256
E1PUF6_HELPT/2-415
E1PWB3_HELPT/7-262
E1PYC1_HELPM/2-413
E1Q021_HELPM/7-261
E1Q2D3_HELPM/11-146
E1Q2D3_HELPM/125-256
E1Q2P3_HELPP/7-262
E1Q4V8_HELPP/11-142
E1Q4V8_HELPP/125-256
E1Q5E8_HELPP/2-413
E1Q7A7_HELPC/7-262
E1Q9Q1_HELPC/11-142
E1Q9Q1_HELPC/125-256
E1QA56_HELPC/2-415
E1QC92_MYCPB/4-271
E1QC93_MYCPB/9-279
E1QF51_DESB2/12-280
E1QI26_DESB2/1-416
E1QJ06_DESB2/465-577
E1QJ06_DESB2/587-704
E1QWR8_OLSUV/41-304
E1QZK0_OLSUV/5-415
E1R0I6_9ACTO/100-169
E1R0P3_9ACTO/432-531
E1R0P3_9ACTO/602-668
E1R1X2_SPISS/9-263
E1R784_SPISS/492-629
E1R784_SPISS/640-746
E1R7Y8_SPISS/13-269
E1R960_SPISS/5-417
E1RDA1_METP4/9-287
E1RJM6_METP4/120-266
E1RKX0_XYLFG/5-489
E1RN52_XYLFG/4-264
E1RNX1_XYLFG/10-273
E1RVJ2_ECOUM/197-491
E1RVR8_ECOUM/3-266
E1RWI6_ECOUM/10-272
E1S087_ECOUM/4-438
E1S2K5_ECOUM/12-178
E1S6K3_HELP9/2-413
E1S6Z6_HELP9/11-144
E1S6Z6_HELP9/121-256
E1S970_HELP9/7-264
E1SCU2_PANVC/4-438
E1SIY4_PANVC/197-491
E1SK66_PANVC/3-266
E1SKP0_PANVC/10-272
E1SLY0_FERBD/2-444
E1SPI9_FERBD/3-266
E1SQD7_FERBD/10-272
E1SY50_THESX/8-271
E1T307_THESX/5-455
E1T4D1_BURSG/8-269
E1T5P6_BURSG/214-333
E1T5P6_BURSG/51-197
E1TB31_BURSG/11-447
E1TD58_BURSG/5-277
E1TN01_LACPS/10-273
E1TNZ7_LACPS/7-464
E1U933_LISML/12-275
E1UAJ6_LISML/14-463
E1UN03_BACAS/12-275
E1UQK6_BACAS/280-560
E1UQW5_BACAS/12-463
E1URK9_BACAS/137-400
E1UUC9_BACAS/1-147
E1UUC9_BACAS/103-224
E1V6P1_HALED/5-506
E1V9Q6_HALED/3-272
E1VCA4_HALED/12-275
E1VCE0_HALED/39-301
E1VFK9_9GAMM/15-277
E1VG66_9GAMM/4-267
E1VNR4_9GAMM/14-475
E1VT43_ARTAR/27-298
E1VUR3_ARTAR/297-570
E1VXK0_ARTAR/130-280
E1VXK0_ARTAR/16-110
E1VXK3_ARTAR/21-332
E1VXK4_ARTAR/139-297
E1W2I7_HAEP3/3-266
E1W532_HAEP3/10-276
E1W5R9_HAEP3/4-477
E1W7A7_SALTS/197-491
E1WAN7_SALTS/4-438
E1WDX9_SALTS/3-266
E1WE13_SALTS/10-272
E1WMN0_BACF6/2-448
E1WP95_BACF6/8-277
E1WRX2_BACF6/136-282
E1WRX2_BACF6/20-185
E1WT37_BACF6/284-388
E1X2N2_BACMS/7-274
E1X2T2_BACMS/9-274
E1X395_BACMS/4-430
E1X707_HAEI1/11-277
E1X7F0_HAEI1/2-473
E1XAV0_HAEI1/3-266
E1XGG6_STRZO/8-270
E1XGK2_STRZO/28-470
E1XK25_STRZN/28-470
E1XK67_STRZN/8-270
E1XR89_STRZI/8-270
E1XRD9_STRZI/28-470
E1XWQ2_LEGPN/4-468
E1XWT4_LEGPN/10-272
E1XY23_LEGPN/2-266
E1Y9V7_9DELT/45-110
E1YA16_9DELT/20-288
E1YBP4_9DELT/251-372
E1YC47_9DELT/2-456
E1YEA2_9DELT/1118-1222
E1YEA2_9DELT/1209-1327
E1YRT8_9BACE/155-613
E1YWP1_9BACE/10-279
E1YXH1_9BACE/3-446
E1YZZ9_9BACE/2-112
E1YZZ9_9BACE/85-229
E1Z526_9CHLO/1-305
E1ZAU6_9CHLO/153-230
E1ZAU6_9CHLO/7-170
E2CEK0_9RHOB/9-468
E2CKD2_9RHOB/44-309
E2JLM0_BORAF/10-263
E2JLP4_BORAF/1-421
E2JN65_BORAF/11-158
E2JN65_BORAF/142-266
E2JNM6_BORBU/11-266
E2JPT9_BORBU/1-421
E2JTZ4_ECO57/3-266
E2JU28_ECO57/10-272
E2JUY0_ECO57/197-491
E2JVZ4_ECO57/4-438
E2K1G8_ECO57/385-493
E2K7Y9_ECO57/3-266
E2K823_ECO57/10-272
E2K9G9_ECO57/4-438
E2KD28_ECO57/385-493
E2KF55_ECO57/197-491
E2KP59_ECO57/3-266
E2KPJ3_ECO57/10-272
E2KTH1_ECO57/4-438
E2KTK8_ECO57/385-493
E2L1G6_BORBU/1-421
E2L1I7_BORBU/11-264
E2L2C1_BORBU/11-266
E2M895_PSESM/134-290
E2M895_PSESM/511-610
E2MCK4_PSESM/12-274
E2MJK6_PSESM/23-171
E2MJV7_PSESM/3-448
E2MLM9_PSESM/4-266
E2MMG0_PSESM/3-39
E2MMG0_PSESM/50-239
E2MNR8_FRANO/3-273
E2MNS9_FRANO/5-266
E2MQD3_FRANO/1-433
E2MS04_FRANO/10-271
E2MUE7_9CORY/80-353
E2MXK3_9CORY/10-277
E2MXK5_9CORY/23-336
E2MXK6_9CORY/185-322
E2MZW2_CAPSP/2-453
E2N249_CAPSP/11-280
E2N9W4_9BACE/203-517
E2NHU4_9BACE/1073-1182
E2NI03_9BACE/11-279
E2NJI1_9BACE/9-278
E2NJP4_9BACE/2-450
E2NQZ1_9FIRM/7-458
E2NSZ0_9FIRM/95-181
E2NUZ3_9FIRM/7-269
E2NZ30_PASHA/2-449
E2P2X8_PASHA/3-266
E2P3D3_PASHA/10-276
E2P8X6_PASHA/3-266
E2P926_PASHA/12-278
E2PAN6_PASHA/2-449
E2PDN3_NEIPO/6-460
E2PEI5_NEIPO/1099-1227
E2PEI5_NEIPO/1200-1272
E2PEX6_NEIPO/123-264
E2PEX6_NEIPO/4-138
E2PGQ6_NEIPO/14-275
E2PR13_9RHIZ/11-469
E2PS86_9RHIZ/318-357
E2PS86_9RHIZ/48-292
E2Q4W2_STRCL/39-318
E2Q4W3_STRCL/21-327
E2Q5A0_STRCL/556-634
E2QHY6_ECOLX/10-272
E2QJG6_ECOLX/197-491
E2QNJ9_ECOLX/103-220
E2QNJ9_ECOLX/17-114
E2QQT9_ECOLX/4-438
E2S241_9CORY/115-275
E2S241_9CORY/9-120
E2S244_9CORY/21-338
E2S245_9CORY/19-292
E2S550_9CORY/45-318
E2S8Z2_9ACTO/479-529
E2SEA5_9ACTO/27-302
E2SEA6_9ACTO/25-319
E2SEA9_9ACTO/11-276
E2SFY2_9ACTO/31-294
E2SGT7_9FIRM/99-212
E2SIJ3_9FIRM/40-188
E2SIJ4_9FIRM/1-252
E2SM82_9FIRM/17-276
E2SNG1_9FIRM/7-271
E2ST20_9RALS/23-316
E2SXG3_9RALS/9-284
E2T1B4_9RALS/8-275
E2T2T3_9RALS/14-475
E2T4I5_9RALS/128-231
E2TEA2_MYCTU/5-314
E2TFG2_MYCTU/23-297
E2TG14_MYCTU/129-290
E2TG14_MYCTU/15-154
E2TG18_MYCTU/24-337
E2TIR5_MYCTU/5-314
E2TJN5_MYCTU/23-297
E2TR57_MYCTU/129-290
E2TR57_MYCTU/15-154
E2TR61_MYCTU/67-380
E2TR62_MYCTU/5-305
E2TVF0_MYCTU/5-314
E2TWB6_MYCTU/23-297
E2U2P6_MYCTU/129-290
E2U2P6_MYCTU/15-154
E2U2Q0_MYCTU/67-380
E2U2Q1_MYCTU/5-305
E2U7J4_MYCTU/23-297
E2UD49_MYCTU/5-314
E2UEJ7_MYCTU/129-290
E2UEJ7_MYCTU/15-154
E2UEK1_MYCTU/24-337
E2UEK2_MYCTU/5-305
E2UIC9_MYCTU/5-314
E2UJ95_MYCTU/23-297
E2UQM6_MYCTU/129-290
E2UQM6_MYCTU/15-154
E2UQN0_MYCTU/24-337
E2UUH5_MYCTU/5-314
E2UVE5_MYCTU/23-297
E2V1T6_MYCTU/129-290
E2V1T6_MYCTU/15-154
E2V1T9_MYCTU/67-380
E2V5Q3_MYCTU/17-326
E2V6Q0_MYCTU/23-297
E2VCY2_MYCTU/129-290
E2VCY2_MYCTU/15-154
E2VD20_MYCTU/67-380
E2VD21_MYCTU/5-305
E2VEZ1_MYCTU/5-314
E2VFY2_MYCTU/23-297
E2VM77_MYCTU/129-290
E2VM77_MYCTU/15-154
E2VM81_MYCTU/67-380
E2VM82_MYCTU/5-305
E2VRA9_MYCTU/5-314
E2VS85_MYCTU/23-297
E2VYQ5_MYCTU/129-290
E2VYQ5_MYCTU/15-154
E2VYQ9_MYCTU/67-380
E2VYR0_MYCTU/5-305
E2W2L1_MYCTU/5-314
E2W3I3_MYCTU/23-297
E2W9V7_MYCTU/129-290
E2W9V7_MYCTU/15-154
E2W9W1_MYCTU/67-380
E2W9W2_MYCTU/5-305
E2WFG5_MYCTU/23-297
E2WLZ1_MYCTU/129-290
E2WLZ1_MYCTU/15-154
E2WLZ5_MYCTU/24-337
E2WTG8_ECOLX/197-491
E2WUX9_ECOLX/91-174
E2WVR2_ECOLX/10-272
E2WVV2_ECOLX/3-266
E2WZ41_ECOLX/2-300
E2WZ42_ECOLX/2-112
E2X518_SHIDY/10-272
E2X573_SHIDY/3-266
E2X7I9_SHIDY/6-118
E2X7J0_SHIDY/2-300
E2XB87_SHIDY/197-491
E2XSA9_PSEFL/129-297
E2XSA9_PSEFL/503-602
E2XY40_PSEFL/2-273
E2XY40_PSEFL/297-446
E2Y071_PSEFL/12-274
E2Y0S2_PSEFL/4-266
E2Y271_ENTFA/14-465
E2Y670_ENTFA/218-574
E2Y713_ENTFA/50-313
E2Y9G2_ENTFA/14-465
E2YA71_ENTFA/50-313
E2YFL0_ENTFA/218-575
E2YG85_ENTFA/7-279
E2YI86_ENTFA/14-465
E2YIL6_ENTFA/50-313
E2YLF8_ENTFA/218-575
E2YPM4_ENTFA/7-279
E2YVM8_ENTFA/14-465
E2YXC8_ENTFA/50-313
E2YY08_ENTFA/218-574
E2Z235_ENTFA/14-465
E2Z449_ENTFA/50-313
E2Z7G9_ENTFA/218-575
E2ZBG2_9FIRM/7-462
E2ZC44_9FIRM/14-277
E2ZI34_9FIRM/24-74
E2ZI34_9FIRM/90-330
E2ZL11_9FIRM/6-477
E2ZPZ8_PSEAE/1-252
E2ZQ33_PSEAE/53-239
E2ZRE6_PSEAE/111-446
E2ZSA4_PSEAE/1-255
E2ZSI2_PSEAE/9-464
E2ZV92_PSEAE/121-222
E3A534_PSEAE/12-274
E3ARV4_9SPHI/7-275
E3AS68_9SPHI/221-374
E3B1Z3_9SPHI/19-330
E3B683_9MICO/123-278
E3B683_9MICO/13-104
E3B686_9MICO/41-361
E3B687_9MICO/194-343
E3BAD1_9MICO/108-394
E3BBP4_9MICO/205-330
E3BBP4_9MICO/22-198
E3BF03_9VIBR/11-273
E3BKA6_9VIBR/200-498
E3BMY3_9VIBR/9-440
E3BPB4_9VIBR/3-266
E3BRK9_9LACO/11-292
E3BT08_9LACO/210-263
E3BTD7_9LACO/10-273
E3BU16_9LACO/4-455
E3BV01_9LACO/10-273
E3BV85_9LACO/210-263
E3BX19_9LACO/4-455
E3BYF0_9LACO/210-263
E3C138_9LACO/4-201
E3C139_9LACO/3-218
E3C140_9LACO/1-28
E3C1F0_9LACO/10-273
E3C1W2_9LACO/10-273
E3C2S4_9LACO/210-263
E3C4T1_9LACO/4-455
E3C8N6_9LACO/6-568
E3CAD3_9LACO/11-280
E3CD58_STRPA/28-470
E3CEE7_STRPA/8-270
E3CGX4_STRDO/8-270
E3CLG7_STRDO/31-384
E3CLG8_STRDO/1-28
E3CPD8_STRVE/8-270
E3CQG6_STRVE/15-293
E3CQP2_STRVE/28-468
E3CXK6_9BACT/20-164
E3CXK6_9BACT/324-458
E3CXY5_9BACT/13-274
E3D3E3_NEIM7/6-460
E3D629_NEIM7/124-264
E3D629_NEIM7/4-130
E3D685_NEIM7/14-275
E3D7I9_GARV3/18-411
E3D933_GARV3/12-280
E3DAU1_GARV3/104-410
E3DCK1_ERWSE/197-491
E3DCZ6_ERWSE/3-266
E3DD24_ERWSE/10-272
E3DH08_ERWSE/5-437
E3DNG6_HALPG/49-490
E3DNQ3_HALPG/2-424
E3DPF8_HALPG/10-273
E3DPH1_HALPG/6-303
E3DPH2_HALPG/8-246
E3DQP1_HALPG/8-278
E3DUS5_BACA1/11-462
E3DV72_BACA1/291-587
E3DW96_BACA1/137-400
E3E1Y2_BACA1/12-275
E3E6H9_PAEPS/323-527
E3E9E5_PAEPS/18-472
E3EAK1_PAEPS/13-276
E3EC57_PAEPS/10-326
E3EF67_PAEPS/151-312
E3EF67_PAEPS/55-178
E3EIT9_PAEPS/400-588
E3EKZ6_PAEPS/17-296
E3ELW2_BIFBS/8-389
E3EM05_BIFBS/12-281
E3EM21_BIFBS/19-314
E3F5B9_KETVY/144-220
E3F5B9_KETVY/21-125
E3F781_CORP9/94-212
E3F7I0_CORP9/58-328
E3F7I1_CORP9/17-331
E3F7I4_CORP9/125-271
E3F7I4_CORP9/7-135
E3F7Z8_CORP9/66-336
E3FDL4_STIAD/19-282
E3FYL4_STIAD/3-452
E3G180_ENTCS/197-491
E3G2L9_ENTCS/101-244
E3G3X3_ENTCS/22-284
E3G401_ENTCS/3-266
E3G533_ENTCS/3-437
E3GJK4_EUBLK/3-441
E3GJP3_EUBLK/7-271
E3GLG2_EUBLK/463-602
E3GLG2_EUBLK/604-707
E3GQP0_EUBLK/15-275
E3GTA6_HAEI2/3-266
E3GUS4_HAEI2/2-473
E3GVB5_HAEI2/11-277
E3H0Z3_ROTDC/118-399
E3H4S9_ROTDC/176-325
E3H4S9_ROTDC/61-155
E3H4T1_ROTDC/51-376
E3H4T2_ROTDC/117-257
E3H7U5_ILYPC/7-271
E3HAC1_ILYPC/5-295
E3HCV1_ILYPC/1-428
E3HDE7_ILYPC/3-284
E3HG12_ACHXA/27-310
E3HNY0_ACHXA/11-462
E3HTV5_ACHXA/6-267
E3HUB8_ACHXA/1-261
E3HYH2_ACHXA/274-337
E3I035_RHOVT/37-302
E3I6E8_RHOVT/13-469
E3I796_RHOVT/113-203
E3I796_RHOVT/2-69
E3IDQ7_GEOS0/14-464
E3IGX1_GEOS0/12-275
E3IMS2_DESVR/8-276
E3IPQ9_DESVR/543-636
E3IPQ9_DESVR/641-773
E3ISE9_DESVR/3-433
E3IUV4_FRASU/178-320
E3IUV4_FRASU/45-159
E3IUV5_FRASU/229-461
E3IUV5_FRASU/90-177
E3IUW3_FRASU/147-295
E3IUW3_FRASU/34-125
E3IW63_FRASU/531-683
E3IW63_FRASU/675-794
E3J367_FRASU/64-351
E3JAH0_FRASU/407-523
E3JF86_BUCA0/3-266
E3JFJ2_BUCA3/3-266
E3JIA4_BUCAF/6-437
E3JIP1_BUCAF/3-266
E3JJD0_BUCAJ/3-266
E3L348_PUCGT/13-194
E3L348_PUCGT/181-256
E3NMS4_CAERE/698-818
E3NU81_CAERE/7-273
E3PHX4_ECOH1/4-438
E3PIY6_ECOH1/197-491
E3PNW8_ECOH1/3-266
E3PP00_ECOH1/10-272
E3PSE3_CLOSD/198-558
E3PT26_CLOSD/10-288
E3PU94_CLOSD/3-446
E3PW66_CLOSD/6-270
E3PXY4_CLOSD/1-260
E3QUA4_COLGM/18-276
E3R223_9LACO/15-178
E3R223_9LACO/155-265
E3R5F6_9LACO/4-453
E3RAA1_9LACO/4-452
E3RNC2_PYRTT/8-265
E3T5J8_9VIRU/34-296
E3T5S4_9VIRU/93-172
E3VZ14_MIMIV/189-277
E3VZ14_MIMIV/87-216
E3XIB1_ECOLX/2-428
E3XJR5_ECOLX/133-276
E3XJR5_ECOLX/17-136
E3XUV3_ECOLX/197-491
E3XW04_ECOLX/10-272
E3XW38_ECOLX/3-266
E3XWS0_SHIFL/135-249
E3XWS0_SHIFL/4-119
E3XYJ4_SHIFL/197-491
E3Y5S4_SHIFL/4-438
E3Y6W5_SHIFL/3-266
E3Y8V1_SHIFL/10-272
E3YKM8_LISMO/14-42
E3Z033_LISIN/1-85
E3Z034_LISIN/1-130
E3Z1K7_LISIN/1-113
E3Z8J8_LISIN/1-238
E3ZA28_LISIN/14-463
E3ZJ32_LISIV/14-463
E3ZRG0_LISSE/1-87
E3ZSY1_LISSE/14-463
E4A089_LISSE/1-86
E4A5P9_PROAC/45-321
E4A876_PROAC/406-539
E4AAH5_PROAC/453-545
E4AAK2_PROAC/25-290
E4AAK5_PROAC/189-310
E4AAK5_PROAC/2-186
E4AAK8_PROAC/23-333
E4AAK9_PROAC/94-270
E4ABT8_PROAC/7-273
E4ABT9_PROAC/23-333
E4ABU2_PROAC/1-267
E4ABU4_PROAC/37-302
E4ACL7_PROAC/398-540
E4AE99_PROAC/493-560
E4AH32_PROAC/45-321
E4AMP1_PROAC/453-545
E4APU5_PROAC/45-321
E4AQ97_PROAC/406-539
E4AQV6_PROAC/25-290
E4AQV9_PROAC/189-310
E4AQV9_PROAC/2-186
E4AQW2_PROAC/23-333
E4AQW3_PROAC/4-270
E4ARK6_PROAC/45-321
E4ASR5_PROAC/25-290
E4ASR8_PROAC/189-310
E4ASR8_PROAC/2-186
E4ASS1_PROAC/23-333
E4ASS2_PROAC/4-270
E4ATQ2_PROAC/453-545
E4AYL2_PROAC/406-539
E4B279_PROAC/45-321
E4B384_PROAC/453-545
E4B4Z8_PROAC/25-290
E4B501_PROAC/189-310
E4B501_PROAC/2-186
E4B504_PROAC/23-333
E4B505_PROAC/6-270
E4B5E1_PROAC/406-539
E4B613_PROAC/142-290
E4B613_PROAC/25-139
E4B616_PROAC/2-183
E4B616_PROAC/205-310
E4B619_PROAC/23-333
E4B620_PROAC/102-270
E4B947_PROAC/45-321
E4BCK0_PROAC/450-545
E4BE47_PROAC/7-273
E4BE48_PROAC/23-333
E4BE51_PROAC/1-267
E4BE53_PROAC/37-302
E4BEU0_PROAC/493-560
E4BGI5_PROAC/398-540
E4BIX2_PROAC/45-321
E4BNW5_PROAC/2-87
E4BPB9_PROAC/453-545
E4BSF3_PROAC/7-273
E4BSF4_PROAC/23-333
E4BSF7_PROAC/198-310
E4BSF7_PROAC/2-182
E4BSF9_PROAC/142-290
E4BSF9_PROAC/25-139
E4BSH6_PROAC/45-321
E4BX20_PROAC/2-87
E4BYQ2_PROAC/453-545
E4C0H0_PROAC/45-321
E4C0W8_PROAC/142-290
E4C0W8_PROAC/25-139
E4C0X1_PROAC/198-310
E4C0X1_PROAC/2-182
E4C0X4_PROAC/23-333
E4C0X5_PROAC/4-270
E4C5A2_PROAC/406-539
E4C5Y8_PROAC/453-545
E4C6V8_PROAC/25-290
E4C6W1_PROAC/189-310
E4C6W1_PROAC/2-186
E4C6W4_PROAC/23-333
E4C6W5_PROAC/94-270
E4C830_PROAC/45-321
E4C8I9_PROAC/406-539
E4CE36_PROAC/453-545
E4CEF2_PROAC/25-290
E4CEF5_PROAC/189-310
E4CEF5_PROAC/2-186
E4CEF9_PROAC/23-333
E4CEG0_PROAC/6-270
E4CF72_PROAC/45-321
E4CH35_PROAC/403-536
E4CL60_PROAC/453-545
E4CLN2_PROAC/149-290
E4CLN2_PROAC/25-163
E4CLN5_PROAC/189-310
E4CLN5_PROAC/2-186
E4CLN8_PROAC/23-333
E4CLN9_PROAC/4-270
E4CMK1_PROAC/45-321
E4CRI0_PROAC/406-539
E4CS72_PROAC/7-273
E4CS73_PROAC/23-333
E4CS76_PROAC/189-310
E4CS76_PROAC/2-186
E4CS78_PROAC/142-290
E4CS78_PROAC/25-139
E4CTP0_PROAC/453-545
E4CUN4_PROAC/45-321
E4CWB4_PROAC/406-539
E4CZM2_PROAC/45-321
E4D0I4_PROAC/453-545
E4D2A7_PROAC/143-290
E4D2A7_PROAC/25-140
E4D2B0_PROAC/189-310
E4D2B0_PROAC/2-186
E4D2B3_PROAC/23-333
E4D2B4_PROAC/4-270
E4D642_PROAC/406-539
E4D6H8_PROAC/45-321
E4D770_PROAC/25-290
E4D773_PROAC/189-310
E4D773_PROAC/2-186
E4D790_PROAC/9-273
E4D791_PROAC/23-333
E4D8Z3_PROAC/453-545
E4DAD3_PROAC/406-539
E4DAU2_PROAC/25-290
E4DAU5_PROAC/189-310
E4DAU5_PROAC/2-186
E4DAU8_PROAC/23-333
E4DAU9_PROAC/4-270
E4DCE6_PROAC/453-545
E4DEU1_PROAC/45-321
E4DI60_PROAC/407-539
E4DIV1_PROAC/45-321
E4DJS7_PROAC/7-273
E4DJS8_PROAC/23-333
E4DJT2_PROAC/189-310
E4DJT2_PROAC/2-186
E4DJT5_PROAC/25-290
E4DL88_PROAC/453-545
E4DPH4_PROAC/45-321
E4DRP3_PROAC/406-539
E4DT43_PROAC/453-545
E4DU04_PROAC/25-290
E4DU07_PROAC/189-310
E4DU07_PROAC/2-186
E4DU10_PROAC/23-333
E4DU11_PROAC/4-270
E4E0L0_PROAC/453-545
E4E255_PROAC/25-290
E4E258_PROAC/189-310
E4E258_PROAC/2-186
E4E261_PROAC/23-333
E4E262_PROAC/4-270
E4E2W5_PROAC/406-539
E4E3I2_PROAC/45-321
E4E403_PROAC/48-180
E4E561_PROAC/45-321
E4E726_PROAC/453-545
E4E8R3_PROAC/142-290
E4E8R3_PROAC/25-139
E4E8R6_PROAC/198-310
E4E8R6_PROAC/2-182
E4E8R9_PROAC/23-333
E4E8S0_PROAC/4-270
E4EFK3_PROAC/2-87
E4EGA1_PROAC/453-545
E4EHY1_PROAC/142-290
E4EHY1_PROAC/25-139
E4EHY4_PROAC/198-310
E4EHY4_PROAC/2-182
E4EHY7_PROAC/23-333
E4EHY8_PROAC/4-270
E4EIM3_PROAC/45-321
E4EKL9_PROAC/2-87
E4ENY8_PROAC/45-321
E4EP63_PROAC/453-545
E4EQT8_PROAC/142-290
E4EQT8_PROAC/25-139
E4EQU1_PROAC/198-310
E4EQU1_PROAC/2-182
E4EQU4_PROAC/23-333
E4EQU5_PROAC/4-270
E4EUG2_PROAC/2-87
E4EW31_PROAC/453-545
E4EY13_PROAC/45-321
E4EYF4_PROAC/7-273
E4EYF5_PROAC/23-333
E4EYF8_PROAC/198-310
E4EYF8_PROAC/2-182
E4EYG0_PROAC/142-290
E4EYG0_PROAC/25-139
E4EZF5_PROAC/406-539
E4F0Z7_PROAC/45-321
E4F3J1_PROAC/7-273
E4F3J2_PROAC/23-333
E4F3J5_PROAC/189-310
E4F3J5_PROAC/2-186
E4F3J8_PROAC/25-290
E4F546_PROAC/453-545
E4F8Y7_PROAC/453-545
E4F9A4_PROAC/7-273
E4F9A5_PROAC/23-333
E4F9A8_PROAC/189-310
E4F9A8_PROAC/2-186
E4F9B1_PROAC/25-290
E4FBM3_PROAC/406-539
E4FD34_PROAC/45-321
E4FDL6_PROAC/45-321
E4FHA3_PROAC/406-539
E4FIG3_PROAC/453-545
E4FKG6_PROAC/25-290
E4FKG9_PROAC/189-310
E4FKG9_PROAC/2-186
E4FKH2_PROAC/23-333
E4FKH3_PROAC/4-270
E4FP62_PROAC/406-539
E4FPG5_PROAC/45-321
E4FRE1_PROAC/453-545
E4FRH3_PROAC/7-273
E4FRH4_PROAC/23-333
E4FRH7_PROAC/189-310
E4FRH7_PROAC/2-186
E4FRI0_PROAC/25-290
E4FW68_PROAC/406-539
E4FXK5_PROAC/453-545
E4FYT8_PROAC/25-290
E4FYU1_PROAC/197-310
E4FYU1_PROAC/2-182
E4FYU4_PROAC/23-333
E4FYU5_PROAC/4-270
E4FZT1_PROAC/45-321
E4G0R9_PROAC/406-539
E4G2Q9_PROAC/453-545
E4G4J5_PROAC/25-290
E4G4J8_PROAC/197-310
E4G4J8_PROAC/2-182
E4G4K1_PROAC/23-333
E4G4K3_PROAC/4-270
E4G580_PROAC/45-321
E4G848_PROAC/406-539
E4GA73_PROAC/7-273
E4GA74_PROAC/23-333
E4GA77_PROAC/189-310
E4GA77_PROAC/2-186
E4GA80_PROAC/25-290
E4GAH7_PROAC/453-545
E4GE52_PROAC/45-321
E4GH83_PROAC/453-545
E4GKI3_PROAC/406-539
E4GL11_PROAC/25-290
E4GL14_PROAC/189-310
E4GL14_PROAC/2-186
E4GL17_PROAC/23-333
E4GL18_PROAC/4-270
E4GLP5_PROAC/45-321
E4GQA2_PROAC/45-321
E4GRQ7_PROAC/2-87
E4GSD9_PROAC/7-273
E4GSE0_PROAC/23-333
E4GSE3_PROAC/198-310
E4GSE3_PROAC/2-182
E4GSE5_PROAC/142-290
E4GSE5_PROAC/25-139
E4GU30_PROAC/453-545
E4GWC5_PROAC/7-273
E4GWC6_PROAC/23-333
E4GWC9_PROAC/2-180
E4GWC9_PROAC/204-310
E4GWD2_PROAC/25-290
E4GXF8_PROAC/458-545
E4H1N3_PROAC/45-321
E4H2T6_PROAC/406-539
E4H607_PROAC/45-321
E4H6T2_PROAC/7-273
E4H6T3_PROAC/23-333
E4H6T6_PROAC/189-310
E4H6T6_PROAC/2-186
E4H6T9_PROAC/25-290
E4H8F8_PROAC/453-545
E4HB52_PROAC/453-545
E4HEM4_PROAC/406-539
E4HFU6_PROAC/45-321
E4HGG3_PROAC/7-273
E4HGG4_PROAC/23-333
E4HGG7_PROAC/189-310
E4HGG7_PROAC/2-186
E4HGH0_PROAC/25-290
E4HH04_PROAC/398-540
E4HI91_PROAC/493-560
E4HNI5_PROAC/144-296
E4HNI5_PROAC/31-143
E4HNI7_PROAC/1-267
E4HNJ0_PROAC/23-333
E4HNJ1_PROAC/4-270
E4HPN3_PROAC/45-321
E4HQM5_PROAC/45-321
E4HSD1_PROAC/7-273
E4HSD2_PROAC/23-333
E4HSD5_PROAC/2-180
E4HSD5_PROAC/204-310
E4HSD8_PROAC/25-290
E4HU37_PROAC/458-545
E4I1Y0_PROAC/453-545
E4I2T0_PROAC/7-273
E4I2T1_PROAC/23-333
E4I2T4_PROAC/189-310
E4I2T4_PROAC/2-186
E4I2T7_PROAC/25-290
E4I2Z7_PROAC/406-539
E4I422_PROAC/45-321
E4I5R7_ENTFC/14-277
E4I9I6_ENTFC/282-563
E4IAN4_ENTFC/75-356
E4IBB1_ENTFC/13-463
E4IFC8_ENTFC/14-277
E4IHW1_ENTFC/282-563
E4IKZ1_ENTFC/13-463
E4ILL9_ENTFC/75-356
E4IPR0_ENTFC/282-563
E4IQ94_ENTFC/75-356
E4IR14_ENTFC/14-277
E4IT76_ENTFC/13-463
E4IW98_ENTFC/14-277
E4IWY0_ENTFC/282-563
E4J293_ENTFC/13-463
E4J3W7_ENTFC/75-356
E4J518_ENTFC/282-563
E4J8M8_ENTFC/14-277
E4JA03_ENTFC/75-356
E4JAF8_ENTFC/13-463
E4JF15_ENTFC/75-356
E4JHH2_ENTFC/14-277
E4JID7_ENTFC/282-563
E4JJW8_ENTFC/13-463
E4K3D8_9FIRM/7-269
E4K6F9_9FIRM/3-286
E4K6K6_9FIRM/1-266
E4KLT3_9LACT/13-482
E4KPN7_9LACT/11-274
E4KT20_9PORP/7-276
E4KVD6_9PORP/3-443
E4KXG9_9FIRM/3-263
E4KXU4_9FIRM/3-370
E4KYN1_9FIRM/6-270
E4L3H1_9STRE/8-270
E4L4Y2_9STRE/28-464
E4L7A9_9FIRM/6-468
E4L848_9FIRM/8-271
E4LCE8_9FIRM/8-271
E4LF01_9FIRM/5-465
E4LFV8_9FIRM/3-292
E4LH43_9FIRM/12-275
E4LL86_9FIRM/18-217
E4LL87_9FIRM/7-211
E4LL93_9FIRM/7-270
E4LRA7_9CLOT/7-271
E4LRR9_9CLOT/126-227
E4LRR9_9CLOT/19-120
E4LS32_9CLOT/14-273
E4LX61_9CLOT/4-442
E4M296_9FIRM/14-468
E4M675_9FIRM/8-270
E4M7Q5_9BACT/25-294
E4MDS1_9BACT/2-435
E4MFA1_9BACT/139-311
E4MFA1_9BACT/26-118
E4MH77_9FIRM/5-454
E4MKA5_9FIRM/120-262
E4MKA5_9FIRM/3-154
E4MLU0_9FIRM/3-261
E4MMZ9_9FIRM/7-270
E4MQT0_CAPOC/11-280
E4MRZ8_CAPOC/2-454
E4MYW6_KITSK/198-247
E4NBW2_KITSK/406-589
E4NCG4_KITSK/105-394
E4NGN3_KITSK/20-300
E4NGN4_KITSK/21-325
E4NGP4_KITSK/133-298
E4NGP4_KITSK/32-172
E4NL72_HALBP/203-280
E4NL72_HALBP/3-134
E4NRU7_HALBP/21-153
E4NRU7_HALBP/302-418
E4NU55_HALBP/4-361
E4NVA5_HALBP/432-875
E4NZW6_BIFBP/8-390
E4P084_BIFBP/12-281
E4P1A5_BIFBP/19-314
E4P2Y5_ECO8N/3-266
E4P318_ECO8N/10-272
E4P667_ECO8N/4-438
E4PB98_ECO8N/103-220
E4PB98_ECO8N/17-114
E4PCC0_ECO8N/197-491
E4PF96_MARAH/10-273
E4PFA7_MARAH/33-307
E4PHH6_MARAH/9-465
E4PHJ3_MARAH/112-220
E4PHJ3_MARAH/15-129
E4PK47_MARAH/4-268
E4PSF5_MYCLG/10-277
E4PZV0_MYCBG/18-291
E4Q180_CALOW/7-269
E4Q2S0_CALOW/1-270
E4Q8M5_CALH1/5-281
E4Q8U9_CALH1/16-293
E4QAY0_CALH1/7-269
E4QEV4_BORBN/11-266
E4QFK4_BORBN/11-264
E4QFM9_BORBN/1-421
E4QIC9_METS6/14-275
E4QMC7_METS6/5-265
E4QMF6_METS6/92-246
E4QNI0_METS6/20-476
E4QT80_MYCH1/10-285
E4QU32_HAEI6/2-473
E4QUY4_HAEI6/11-277
E4QY35_HAEI6/3-266
E4R005_BIFLM/6-363
E4R1H4_BIFLM/18-178
E4R460_BIFLM/19-314
E4R5B6_PSEPB/129-268
E4R5B6_PSEPB/496-607
E4R5H1_PSEPB/1-446
E4R6U6_PSEPB/342-537
E4R8J6_PSEPB/13-275
E4RCV1_PSEPB/4-266
E4RJ34_HALSL/10-273
E4RJ41_HALSL/5-302
E4RMF4_HALSL/12-294
E4RNS3_HALSL/2-422
E4RYJ7_LEAB4/7-441
E4RZG0_LEAB4/8-276
E4S1H1_BORBJ/11-266
E4S269_BORBJ/11-264
E4S294_BORBJ/1-421
E4S7N7_CALKI/7-269
E4S819_CALKI/1-266
E4S8F2_CALKI/3-286
E4S905_CALKI/153-469
E4SC12_CALK2/3-286
E4SC14_CALK2/15-331
E4SC37_CALK2/7-269
E4SH84_CALK2/1-266
E4SJH8_LACAR/4-453
E4SM94_LACAR/10-273
E4SNZ9_STRTN/8-270
E4SS54_STRTN/28-468
E4SWU2_LACDN/10-273
E4SXT7_LACDN/210-569
E4SZD9_LACDN/5-458
E4T0X8_PALPW/9-278
E4T594_PALPW/3-444
E4T8W7_RIEAD/8-277
E4TD64_RIEAD/1-454
E4TG66_CALNY/8-444
E4TI82_CALNY/9-269
E4TPE9_MARTH/5-460
E4TSJ5_MARTH/3-253
E4TSL9_MARTH/7-276
E4TXR5_SULKY/6-398
E4U010_SULKY/8-264
E4U0W5_SULKY/5-432
E4U176_SULKY/105-264
E4U176_SULKY/6-121
E4U4N5_OCEP5/3-277
E4U8J8_OCEP5/10-274
E4UAI1_OCEP5/129-269
E4UAI1_OCEP5/2-150
E4UAI8_OCEP5/1-264
E4UBK2_LIBSC/34-299
E4UCF7_LIBSC/19-476
E4V849_BIFBI/8-390
E4V895_BIFBI/15-284
E4V995_BIFBI/19-314
E4VL42_9HELI/2-409
E4VLS1_9HELI/128-270
E4VLS1_9HELI/13-141
E4VM52_9HELI/6-262
E4VRJ4_BACFR/8-277
E4VVB1_BACFR/2-448
E4WE77_RHOE1/34-310
E4WFL0_RHOE1/7-323
E4WFM2_RHOE1/266-536
E4WK10_RHOE1/139-299
E4WK10_RHOE1/28-144
E4WK15_RHOE1/15-336
E4WK16_RHOE1/47-335
E4ZAH3_NEIL0/14-275
E4ZD93_NEIL0/1099-1226
E4ZD93_NEIL0/1203-1308
E4ZDQ0_NEIL0/123-264
E4ZDQ0_NEIL0/4-130
E4ZE75_NEIL0/7-460
E4ZTW9_LEPMC/148-289
E4ZTW9_LEPMC/32-158
E5AE91_LEPMC/160-246
E5AGM5_CHLPS/4-429
E5AJ97_CHLPS/6-265
E5AKL7_BURRH/128-276
E5AKL7_BURRH/4-139
E5AP88_BURRH/8-269
E5AUM2_BURRH/9-444
E5B0I1_ERWAM/3-266
E5B0K9_ERWAM/13-275
E5B255_ERWAM/8-393
E5B450_ERWAM/197-491
E5BDJ5_9FUSO/7-269
E5BEJ0_9FUSO/1-425
E5BEJ4_9FUSO/2-281
E5BMP7_9FUSO/7-269
E5BNW1_9FUSO/2-281
E5BQY3_9FUSO/7-271
E5BV59_9FUSO/3-434
E5BVI3_9FUSO/7-168
E5BXK1_9FUSO/33-298
E5BZT4_9FUSO/7-269
E5C239_9FUSO/1-425
E5C243_9FUSO/2-281
E5C4E5_9BACE/1073-1184
E5C4E5_9BACE/1193-1253
E5C620_9BACE/2-448
E5C641_9BACE/12-152
E5CFP8_9BACE/9-280
E5CH05_9BACE/89-403
E5CKS7_STAHO/8-271
E5CNQ1_STAHO/16-458
E5CST6_9STAP/11-455
E5CTA2_9STAP/8-271
E5F8W5_KLEPN/115-265
E5QRB4_STAAH/12-456
E5QS37_STAAH/8-271
E5R8C6_STAAG/8-271
E5R9X7_STAAG/12-456
E5TDH4_STAAU/12-456
E5TGQ7_STAAU/8-271
E5TM48_STAAU/12-456
E5TQ64_STAAU/8-271
E5TTX9_STAAU/12-456
E5TWY4_STAAU/8-271
E5U182_ALCXX/5-266
E5U4D1_ALCXX/9-464
E5U7X7_ALCXX/11-271
E5UAL8_ALCXX/19-301
E5UIM3_NEIMU/123-263
E5UIM3_NEIMU/3-128
E5UJT9_NEIMU/4-50
E5UJU0_NEIMU/1-400
E5UKV0_NEIMU/14-275
E5UQU0_9BACE/203-514
E5URX2_9BACE/2-451
E5US17_9BACE/8-276
E5V1E8_9BACL/7-270
E5V2F4_9BACL/104-221
E5V2F4_9BACL/6-141
E5V2H9_9BACL/18-473
E5V8T5_9BACE/8-277
E5V8W4_9BACE/2-456
E5VFU4_9BACE/203-520
E5VGX2_9FIRM/156-263
E5VGX2_9FIRM/5-144
E5VIL5_9FIRM/3-456
E5VIM3_9FIRM/7-270
E5VKC7_9FIRM/36-307
E5VQ13_9FIRM/3-456
E5VTE5_9FIRM/118-254
E5VTE5_9FIRM/13-158
E5VWE9_9FIRM/124-262
E5VWE9_9FIRM/4-126
E5VWG0_9FIRM/7-270
E5W4R2_9BACI/137-400
E5W540_9BACI/11-461
E5W633_9BACI/1-261
E5W836_9BACI/286-587
E5WE17_9BACI/144-407
E5WEC5_9BACI/12-465
E5WEX9_9BACI/274-570
E5WPL2_9BACI/280-591
E5WTD2_9BACI/12-275
E5X0I6_9BACE/2-449
E5X0M3_9BACE/8-277
E5X664_9ACTN/6-182
E5X6Y8_9ACTN/8-271
E5XCP4_9ACTN/23-294
E5XCY9_9ACTN/23-162
E5XD69_9FIRM/7-271
E5XF43_9FIRM/3-262
E5XJ01_9FIRM/5-450
E5XR99_9ACTO/9-291
E5XRA1_9ACTO/17-346
E5XRQ8_9ACTO/204-355
E5XRQ8_9ACTO/83-194
E5XTE3_9ACTO/20-293
E5XVP0_9BIFI/11-301
E5XXD7_9BIFI/19-314
E5XY95_9BIFI/6-363
E5Y5I0_BILWA/3-435
E5Y7S1_BILWA/7-279
E5Y8V0_BILWA/489-582
E5Y8V0_BILWA/586-723
E5YD84_9ENTR/197-491
E5YIN9_9ENTR/2-441
E5YN70_9ENTR/10-272
E5YNE8_9ENTR/3-266
E5YQF8_9BACL/8-278
E5YRE0_9BACL/178-311
E5YRE0_9BACL/53-199
E5YXP7_9BACL/3-80
E5YXP7_9BACL/98-237
E5Z045_9BACL/282-601
E5Z561_9BACL/13-276
E5Z676_CAMJE/6-263
E5Z7S6_CAMJE/7-273
E5Z7X8_CAMJE/3-398
E5Z9H4_CAMJE/1-83
E5Z9H5_CAMJE/7-117
E5ZA76_CAMJE/2-77
E5ZBH8_CAMJE/3-398
E5ZDP0_CAMJE/6-263
E5ZHP6_CAMJE/7-274
E5ZKT6_CAMJE/6-263
E5ZLC0_CAMJE/5-398
E5ZND0_ECOLX/4-438
E5ZTC7_ECOLX/228-522
E6A1E9_ECOLX/4-247
E6A1L7_ECOLX/3-266
E6A6V6_ECOLX/4-438
E6A8Q6_ECOLX/8-251
E6A8U4_ECOLX/3-266
E6AE76_ECOLX/228-522
E6AHS2_ECOLX/3-266
E6AU28_ECOLX/10-272
E6AVL3_ECOLX/228-522
E6AWZ1_ECOLX/4-438
E6AZL1_ECOLX/197-491
E6B0S3_ECOLX/10-272
E6B0V7_ECOLX/3-266
E6BB08_ECOLX/2-112
E6BB09_ECOLX/2-300
E6BCY0_ECOLX/228-522
E6BG38_ECOLX/4-438
E6BNJ7_ECOLX/3-266
E6BNN4_ECOLX/10-272
E6BXL0_PROAC/406-539
E6BZL0_PROAC/453-545
E6BZM8_PROAC/25-290
E6BZN1_PROAC/189-310
E6BZN1_PROAC/2-186
E6BZN4_PROAC/23-333
E6BZN5_PROAC/4-270
E6C1H9_PROAC/45-321
E6C528_PROAC/7-273
E6C529_PROAC/23-333
E6C532_PROAC/189-310
E6C532_PROAC/2-186
E6C535_PROAC/25-290
E6C5H3_PROAC/45-321
E6C5Y4_PROAC/406-539
E6C8I4_PROAC/453-545
E6CBQ1_PROAC/458-545
E6CC31_PROAC/118-254
E6CC31_PROAC/5-126
E6CC75_PROAC/406-539
E6CEC9_PROAC/45-321
E6CF27_PROAC/7-273
E6CF28_PROAC/23-333
E6CF31_PROAC/2-184
E6CF31_PROAC/203-310
E6CF34_PROAC/145-290
E6CF34_PROAC/25-141
E6CKS8_PROAC/45-321
E6CL75_PROAC/7-273
E6CL76_PROAC/23-333
E6CL79_PROAC/2-180
E6CL79_PROAC/204-310
E6CL82_PROAC/25-290
E6CMX7_PROAC/458-545
E6CRW1_PROAC/45-321
E6CSX9_PROAC/453-545
E6CUK9_PROAC/142-290
E6CUK9_PROAC/25-139
E6CUL2_PROAC/198-310
E6CUL2_PROAC/2-182
E6CUL5_PROAC/23-333
E6CUL6_PROAC/4-270
E6CVN1_PROAC/2-87
E6D0L2_PROAC/45-321
E6D1H7_PROAC/458-545
E6D371_PROAC/25-290
E6D374_PROAC/2-180
E6D374_PROAC/204-310
E6D377_PROAC/23-333
E6D378_PROAC/4-270
E6D6D1_PROAC/450-545
E6D9Z4_PROAC/45-321
E6DAV2_PROAC/105-273
E6DAV3_PROAC/23-333
E6DAV6_PROAC/2-183
E6DAV6_PROAC/205-310
E6DAV9_PROAC/142-290
E6DAV9_PROAC/25-139
E6DC14_PROAC/406-539
E6DCV8_PROAC/45-321
E6DG10_PROAC/7-273
E6DG11_PROAC/23-333
E6DG14_PROAC/189-310
E6DG14_PROAC/2-186
E6DG17_PROAC/25-290
E6DH70_PROAC/453-545
E6DJ23_PROAC/7-273
E6DJ24_PROAC/23-333
E6DJ27_PROAC/189-310
E6DJ27_PROAC/2-186
E6DJ30_PROAC/25-290
E6DKE4_PROAC/453-545
E6DM29_PROAC/406-539
E6DN06_PROAC/45-321
E6DR90_PROAC/406-539
E6DUV3_PROAC/7-273
E6DUV4_PROAC/23-333
E6DUV7_PROAC/189-310
E6DUV7_PROAC/2-186
E6DUW0_PROAC/25-290
E6DWN3_PROAC/453-545
E6DXD5_PROAC/45-321
E6DYB4_PROAC/45-321
E6DZW3_PROAC/406-539
E6E1B6_PROAC/453-545
E6E2U1_PROAC/25-290
E6E2U4_PROAC/189-310
E6E2U4_PROAC/2-186
E6E2U7_PROAC/23-333
E6E2U8_PROAC/94-270
E6E9N6_PROAC/7-273
E6E9N7_PROAC/23-333
E6E9P0_PROAC/189-310
E6E9P0_PROAC/2-186
E6E9P2_PROAC/142-290
E6E9P2_PROAC/25-139
E6EB39_PROAC/453-545
E6ECA5_PROAC/45-321
E6EGB9_PROAC/7-273
E6EGC0_PROAC/23-333
E6EGC3_PROAC/189-310
E6EGC3_PROAC/2-186
E6EGC6_PROAC/25-290
E6EI46_PROAC/453-545
E6EIW4_PROAC/45-321
E6EJX0_PROAC/406-539
E6EKZ5_ENTFA/21-472
E6ENM3_ENTFA/218-575
E6EQL6_ENTFA/50-313
E6EW25_ENTFA/50-313
E6EZS1_ENTFA/14-465
E6F0B2_ENTFA/218-574
E6F4J6_ENTFA/50-313
E6F5H2_ENTFA/21-472
E6F788_ENTFA/218-574
E6FCL1_ENTFA/14-465
E6FDS1_ENTFA/218-574
E6FGS3_ENTFA/50-313
E6FK20_ENTFA/21-472
E6FNJ0_ENTFA/218-574
E6FS51_ENTFA/50-313
E6FSK2_ENTFA/218-575
E6FVL4_ENTFA/21-472
E6FW51_ENTFA/50-313
E6G2E0_ENTFA/21-472
E6G3E2_ENTFA/218-574
E6G576_ENTFA/50-313
E6GA82_ENTFA/50-313
E6GAS8_ENTFA/21-472
E6GEN3_ENTFA/218-574
E6GIL5_ENTFA/12-165
E6GIL5_ENTFA/128-251
E6GJJ0_ENTFA/50-313
E6GMY0_ENTFA/14-465
E6GPT8_ENTFA/218-574
E6GRA5_ENTFA/14-465
E6GU62_ENTFA/218-575
E6GUV7_ENTFA/50-313
E6H2K6_ENTFA/50-313
E6H5Q8_ENTFA/218-575
E6H769_ENTFA/14-465
E6HDG7_ENTFA/218-574
E6HFT7_ENTFA/14-465
E6HGC1_ENTFA/50-313
E6HHS9_ENTFA/14-465
E6HKK8_ENTFA/218-574
E6HPG5_ENTFA/50-313
E6HWD8_ENTFA/21-472
E6HY13_ENTFA/50-313
E6HYE0_ENTFA/218-574
E6HZS6_ENTFA/50-313
E6I361_ENTFA/14-465
E6I575_ENTFA/218-573
E6I868_ENTFA/218-574
E6IB45_ENTFA/50-313
E6IE32_ENTFA/14-465
E6IJ10_ENTFA/14-465
E6IK81_ENTFA/218-574
E6IN81_ENTFA/50-313
E6IQW4_ENTFA/218-574
E6ISD3_ENTFA/50-313
E6IUA2_ENTFA/21-472
E6IZW5_STRAP/39-481
E6J2G2_STRAP/25-287
E6J4C8_9ACTO/22-300
E6J511_9ACTO/6-421
E6J8E0_9ACTO/127-275
E6J8E0_9ACTO/4-140
E6J938_9ACTO/36-322
E6JAD3_9ACTO/19-340
E6JI47_RIEAN/8-277
E6JJ29_RIEAN/1-454
E6JK76_STAEP/11-455
E6JQP4_STAEP/8-271
E6JSA8_9SPIO/3-450
E6JSM2_9SPIO/9-263
E6JTE2_9SPIO/465-587
E6JTE2_9SPIO/587-710
E6JXD9_9SPIO/10-266
E6K0P8_PARDN/10-430
E6K1R3_PARDN/54-347
E6K2L8_PARDN/105-276
E6K2L8_PARDN/8-106
E6K8F3_9BACT/8-282
E6KAW4_9BACT/3-456
E6KLK8_STRSA/7-283
E6KMJ3_STRSA/28-470
E6KMR2_STRSA/8-270
E6KRD1_9ACTO/18-319
E6KRK6_9ACTO/90-360
E6KUW9_9ACTO/10-103
E6KUW9_9ACTO/166-276
E6KV30_9PAST/5-268
E6KXW3_9PAST/1-468
E6KY27_9PAST/10-275
E6L2J1_9PROT/24-151
E6L2J2_9PROT/2-96
E6L432_9PROT/1-394
E6L448_9PROT/122-266
E6L448_9PROT/9-136
E6L6T2_9PROT/187-255
E6L7M5_CAMUP/3-392
E6L9Q9_CAMUP/7-272
E6LAQ4_CAMUP/6-263
E6LC17_CAMUP/102-225
E6LG42_9ENTE/12-457
E6LGK4_9ENTE/12-275
E6LPB9_9FIRM/6-263
E6LQ39_9FIRM/2-434
E6LQL8_9FIRM/8-271
E6LU32_9LACO/1-28
E6LU33_9LACO/4-427
E6LUW0_9LACO/12-275
E6LV85_9LACO/11-292
E6M042_9ACTO/140-289
E6M042_9ACTO/23-116
E6M076_9ACTO/65-336
E6M0A9_9ACTO/25-372
E6M236_9ACTO/25-372
E6M269_9ACTO/65-336
E6M2A2_9ACTO/139-289
E6M2A2_9ACTO/23-116
E6M2L6_9ACTO/19-134
E6M2L6_9ACTO/98-237
E6M8N3_STALU/11-455
E6MCP1_STALU/8-271
E6MET8_9FIRM/7-271
E6MGN5_9FIRM/3-442
E6MGT3_9FIRM/172-305
E6MGT3_9FIRM/46-199
E6MKV0_9BACT/5-275
E6MLD7_9BACT/2-451
E6MTQ3_9BACT/7-315
E6MWC1_NEIMH/14-275
E6MXY7_NEIMH/124-264
E6MXY7_NEIMH/4-129
E6N0C8_NEIMH/6-460
E6NEC9_HELPI/7-262
E6NFR2_HELPI/11-152
E6NFR2_HELPI/122-256
E6NFY9_HELPI/2-413
E6NGR0_HELPK/11-151
E6NGR0_HELPK/122-256
E6NGZ4_HELPK/2-415
E6NIC2_HELPK/7-262
E6NM80_HELPL/11-144
E6NM80_HELPL/121-256
E6NMG0_HELPL/2-415
E6NNU9_HELPL/7-262
E6NS79_HELPQ/7-262
E6NTK1_HELPQ/11-149
E6NTK1_HELPQ/125-256
E6NTT0_HELPQ/2-415
E6PE89_9ZZZZ/8-271
E6PG80_9ZZZZ/232-333
E6PG80_9ZZZZ/401-478
E6PG82_9ZZZZ/102-172
E6PRP0_9ZZZZ/25-464
E6PSL3_9ZZZZ/8-273
E6PXQ5_9ZZZZ/20-316
E6PZA3_9ZZZZ/33-144
E6Q994_9ZZZZ/7-267
E6QEN8_9ZZZZ/2-461
E6QEX5_9ZZZZ/7-266
E6QHA8_9ZZZZ/175-278
E6QJ93_9ZZZZ/220-276
E6QJF5_9ZZZZ/175-254
E6QKC9_9ZZZZ/8-280
E6QLZ5_9ZZZZ/2-276
E6QMX9_9ZZZZ/10-158
E6QMX9_9ZZZZ/115-259
E6QMZ9_9ZZZZ/191-248
E6QT36_9ZZZZ/8-269
E6QUP4_9ZZZZ/15-275
E6QVY1_9ZZZZ/3-134
E6QVY1_9ZZZZ/98-230
E6QWB7_9ZZZZ/121-237
E6QWB7_9ZZZZ/5-116
E6R2P9_CRYGW/17-288
E6RGP8_PSEU9/2-437
E6RHW1_PSEU9/10-271
E6RJ61_PSEU9/1-204
E6RKV4_PSEU9/188-487
E6RMJ2_PSEU9/4-280
E6RSI9_CAMJS/7-274
E6RUF3_CAMJS/3-398
E6RWL2_CAMJS/6-263
E6RXK9_CAMJC/6-263
E6RYD9_CAMJC/7-274
E6RZM7_CAMJC/2-284
E6S2I5_HELPF/7-262
E6S3B3_HELPF/11-146
E6S3B3_HELPF/121-256
E6S3R3_HELPF/2-415
E6S7W3_INTC7/114-279
E6S7W3_INTC7/14-113
E6S7W7_INTC7/31-377
E6S7W8_INTC7/145-295
E6SDF6_INTC7/83-365
E6SDP8_INTC7/566-609
E6SIJ4_THEM7/25-481
E6SMF0_THEM7/8-270
E6SVA6_BACT6/2-465
E6SVE1_BACT6/8-277
E6SXK2_SHEB6/140-206
E6SXK2_SHEB6/4-75
E6T4Y8_SHEB6/10-272
E6T5Q4_SHEB6/209-658
E6T6E0_SHEB6/3-266
E6T8J1_SHEB6/14-220
E6T8J1_SHEB6/314-460
E6T9P4_SHEB6/114-220
E6T9P4_SHEB6/15-124
E6TFR5_MYCSR/5-314
E6THZ5_MYCSR/22-299
E6TNF3_MYCSR/138-289
E6TNF3_MYCSR/18-137
E6TNF8_MYCSR/20-337
E6TNF9_MYCSR/10-299
E6TR42_BACCJ/3-281
E6TR43_BACCJ/209-562
E6TTJ6_BACCJ/319-600
E6TWN0_BACCJ/12-274
E6TYV6_BACCJ/12-157
E6TYV6_BACCJ/162-272
E6U0B1_BACCJ/12-458
E6U4Y3_ETHHY/22-329
E6U7H0_ETHHY/6-452
E6UDT6_RUMA7/25-288
E6UI79_RUMA7/88-322
E6UKG4_RUMA7/5-470
E6UM20_CLOTL/4-291
E6UMB3_CLOTL/3-298
E6UPD0_CLOTL/18-284
E6URD6_CLOTL/7-462
E6USE5_CLOTL/7-271
E6V0K2_VARPD/14-463
E6V3G1_VARPD/27-310
E6V4P5_VARPD/21-292
E6V8H5_VARPD/5-263
E6VF50_RHOPX/8-466
E6VIH0_RHOPX/11-164
E6VIH0_RHOPX/187-292
E6VMH2_RHOPX/321-366
E6VMH2_RHOPX/38-273
E6VQ35_RHOPX/197-478
E6VUY1_DESAO/477-574
E6VUY1_DESAO/574-710
E6VYL7_DESAO/7-275
E6VZN9_DESAO/3-430
E6W4W2_DESIS/15-276
E6W5V0_DESIS/9-464
E6W9I4_PANSA/197-478
E6WCD6_PANSA/197-491
E6WGE2_PANSA/3-437
E6WHD8_PANSA/3-266
E6WHH6_PANSA/10-272
E6WWU2_PSEUU/10-272
E6WX29_PSEUU/121-262
E6WX29_PSEUU/2-127
E6WXK7_PSEUU/8-448
E6WXT4_NITSE/6-264
E6WZB2_NITSE/5-266
E6X2G8_NITSE/4-403
E6X5F0_CELAD/7-283
E6X804_CELAD/3-452
E6XAR1_CELAD/26-295
E6XJN7_SHEP2/310-407
E6XKB9_SHEP2/485-606
E6XKB9_SHEP2/605-753
E6XKG7_SHEP2/20-469
E6XPV4_SHEP2/10-272
E6XQS6_SHEP2/3-266
E6YFS7_BARC7/10-460
E6YIH2_BARC7/47-315
E6YJQ4_9RHIZ/10-458
E6YMJ6_9RHIZ/46-314
E6YNV3_9RHIZ/10-460
E6YRY4_9RHIZ/12-280
E6YT79_9RHIZ/10-459
E6YW96_9RHIZ/46-314
E6YXG5_9RHIZ/10-460
E6Z028_9RHIZ/47-316
E6ZMB1_9BASI/559-641
E6ZXE8_9BASI/46-333
E7A4J4_HAEIF/2-464
E7A583_HAEIF/11-277
E7A6L1_HAEIF/3-266
E7A9U6_HELFC/1-413
E7ACI4_HELFC/123-254
E7ACI4_HELFC/3-109
E7AD37_HELFC/143-269
E7AD37_HELFC/9-161
E7AEJ5_HAEIF/3-266
E7AH05_HAEIF/2-473
E7AHW4_HAEIF/11-277
E7AJG0_STRPN/157-266
E7AJG0_STRPN/16-111
E7B3A7_YERE1/1-377
E7B752_YERE1/10-272
E7B786_YERE1/3-266
E7BAA2_YERE1/197-491
E7BG61_NEIMW/6-460
E7BGA1_NEIMW/14-275
E7BIJ2_NEIMW/124-264
E7BIJ2_NEIMW/4-130
E7C710_9BACT/1-200
E7FJ70_9BURK/164-243
E7FSJ0_9LACO/5-455
E7FSU1_9LACO/21-288
E7FWK2_ERYRH/4-441
E7FXL2_ERYRH/7-270
E7FYE3_9HELI/11-269
E7FZR0_9HELI/105-252
E7FZR0_9HELI/4-120
E7G0F9_9HELI/2-337
E7G464_9HELI/2-337
E7G574_9HELI/11-269
E7G5K5_9FIRM/3-460
E7GCE6_9FIRM/7-270
E7GIN6_CLOSY/14-324
E7GIN7_CLOSY/5-106
E7GIP3_CLOSY/3-261
E7GM82_CLOSY/7-271
E7GT65_CLOSY/473-589
E7GT65_CLOSY/587-725
E7GVM9_STRAP/8-270
E7GX18_STRAP/28-470
E7H1U3_9BURK/102-198
E7H2U0_9BURK/67-400
E7H6F0_9BURK/9-277
E7H994_ECOLX/15-155
E7H995_ECOLX/197-290
E7HEG0_ECOLX/3-266
E7HEJ9_ECOLX/10-272
E7HFM5_ECOLX/4-438
E7HVP2_ECOLX/10-272
E7HVS7_ECOLX/3-266
E7HYP4_ECOLX/4-438
E7HZS5_ECOLX/197-491
E7I0D1_ECOLX/133-276
E7I0D1_ECOLX/17-136
E7I4S3_ECOLX/197-491
E7I8B9_ECOLX/3-266
E7I8F2_ECOLX/10-272
E7I9N5_ECOLX/2-300
E7I9N6_ECOLX/2-112
E7ILS4_ECOLX/2-428
E7ITA0_ECOLX/1-236
E7ITD8_ECOLX/10-272
E7J381_ECOLX/197-491
E7J825_ECOLX/4-438
E7JAV4_ECOLX/3-266
E7JAY8_ECOLX/10-272
E7JJM9_ECOLX/10-272
E7JJR5_ECOLX/3-266
E7JLY8_ECOLX/1-426
E7JRE9_ECOLX/90-178
E7JY85_SHISO/2-428
E7JYX6_SHISO/3-266
E7JZ09_SHISO/10-272
E7K3W4_SHISO/197-491
E7KI09_YEASA/120-261
E7KI09_YEASA/4-140
E7KQB3_YEASL/15-301
E7KTY7_YEASL/120-261
E7KTY7_YEASL/4-140
E7LK37_TRYCR/213-390
E7LK37_TRYCR/96-222
E7M5Q7_9BACL/2-89
E7M727_9BACL/14-277
E7M8D7_9BACL/339-600
E7M8R3_9BACL/1-495
E7MBI4_9BACL/155-312
E7MBI4_9BACL/54-170
E7MGR7_STAAU/12-456
E7MII5_STAAU/8-271
E7MKI1_9FIRM/9-474
E7MNV1_9FIRM/25-289
E7MTG1_STAAU/12-456
E7MX85_STAAU/8-271
E7N009_9FIRM/7-486
E7N014_9FIRM/7-270
E7N6H9_9ACTO/1-265
E7N7E3_9ACTO/23-338
E7N8S1_9ACTO/140-415
E7N9E2_9ACTO/14-166
E7N9F6_9ACTO/142-306
E7NBF3_9ACTO/20-111
E7NN45_YEASO/119-260
E7NN45_YEASO/4-142
E7NQJ6_TREPH/8-425
E7NRG3_TREPH/10-267
E7NS71_TREPH/7-259
E7NYU2_PSESG/4-266
E7P083_PSESG/3-45
E7P083_PSESG/49-243
E7P0N9_PSESG/7-448
E7P2I1_PSESG/6-167
E7P5A7_PSESG/149-344
E7P5A7_PSESG/543-628
E7P5Y3_PSESG/117-220
E7P5Y3_PSESG/15-130
E7P6C4_PSESG/134-272
E7P6C4_PSESG/479-610
E7P9N9_PSESG/163-293
E7PCT5_PSESG/12-274
E7PG95_PSESG/12-274
E7PGN6_PSESG/4-266
E7PGX7_PSESG/119-255
E7PGX7_PSESG/9-140
E7PGY6_PSESG/3-43
E7PGY6_PSESG/75-240
E7PID8_PSESG/7-448
E7PKG7_PSESG/163-293
E7PNR5_PSESG/117-255
E7PNR5_PSESG/462-593
E7PP77_PSESG/117-220
E7PP77_PSESG/15-130
E7PPI9_PSESG/185-282
E7PTU0_PSESG/8-115
E7PTU0_PSESG/90-225
E7PVG9_STRDY/29-465
E7PXI2_STRDY/139-266
E7PXI2_STRDY/16-115
E7PYJ1_STRDY/8-270
E7QGH5_YEASZ/15-301
E7QU72_9EURY/170-278
E7QU72_9EURY/3-122
E7R787_PICAD/8-281
E7RGD3_9BACL/16-280
E7RIE1_9BACL/11-459
E7RJR7_9BACL/12-278
E7RQ00_9BACT/11-327
E7RSF7_9BACT/8-277
E7RTG2_9BACT/20-477
E7RTQ3_9BURK/8-270
E7RVF4_9BURK/32-584
E7RZE9_9BURK/4-263
E7S415_STRAG/15-277
E7S4P3_STRAG/29-465
E7S9E4_9STRE/8-110
E7S9E4_9STRE/89-238
E7SBS1_9STRE/28-471
E7SC56_9STRE/14-276
E7SHA3_SHIDY/3-266
E7SHD7_SHIDY/10-272
E7SJM5_SHIDY/197-491
E7T3M0_SHIBO/197-491
E7T4Q1_SHIBO/3-266
E7T4T6_SHIBO/10-272
E7T7Y2_SHIFL/197-491
E7TCP3_SHIFL/3-266
E7TCS8_SHIFL/10-272
E7TFT6_SHIFL/203-315
E7TRZ8_ECO57/10-272
E7TS65_ECO57/385-493
E7TS78_ECO57/3-266
E7TXS1_ECO57/197-491
E7U0H2_ECOLX/3-266
E7U0K4_ECOLX/10-272
E7U1P0_ECOLX/3-82
E7U1P0_ECOLX/91-228
E7U3Y8_ECOLX/197-491
E7UJX0_ECOLX/197-491
E7UPU7_ECOLX/3-266
E7UPZ5_ECOLX/10-272
E7UW35_SALTY/3-266
E7UW66_SALTY/10-272
E7V0V0_SALTY/197-311
E7V0V1_SALTY/36-155
E7VEH6_SALMO/4-438
E7VG51_SALMO/3-266
E7VG83_SALMO/10-272
E7VI67_SALMO/4-438
E7VT49_SALMO/10-272
E7VT81_SALMO/3-266
E7VUU9_SALMO/3-266
E7VUY1_SALMO/10-272
E7VYM6_SALMO/4-438
E7W6P9_SALMO/197-491
E7WAK7_SALMO/4-438
E7WDQ4_SALMO/3-266
E7WDV6_SALMO/10-272
E7WKW2_SALMO/4-438
E7WN18_SALMO/197-491
E7WRB0_SALMO/10-272
E7WRE2_SALMO/3-266
E7WWF9_SALMO/10-272
E7WWJ1_SALMO/3-266
E7X146_SALMO/4-438
E7X665_SALMO/3-266
E7X696_SALMO/10-272
E7X989_SALMO/197-491
E7XEV7_SALMO/4-438
E7XIB6_SALMO/10-272
E7XIE8_SALMO/3-266
E7XKV0_SALMO/197-491
E7XS83_SALMO/4-438
E7XYR0_SALMO/10-272
E7XYU3_SALMO/3-266
E7Y0R9_SALMO/197-491
E7Y3C7_SALMO/4-438
E7Y7D2_SALMO/3-266
E7Y7G4_SALMO/10-272
E7YAS6_SALMO/4-438
E7YQN9_SALMO/197-491
E7YSJ2_SALMO/4-438
E7YT13_SALMO/3-266
E7YT71_SALMO/10-272
E7YUA7_SALMO/3-266
E7YUD9_SALMO/10-272
E7Z0A6_SALMO/4-438
E7ZEG2_SALMO/4-438
E7ZFC9_SALMO/3-266
E7ZFI6_SALMO/10-272
E7ZN02_SALMO/4-438
E7ZSL5_SALMO/10-272
E7ZSP7_SALMO/3-266
E7ZUA9_SALMO/3-266
E7ZUE1_SALMO/10-272
E7ZY11_SALMO/4-438
E8AAP0_SALMO/3-266
E8AAS2_SALMO/10-272
E8ABW3_SALMO/4-438
E8AMN0_SALMO/10-272
E8AMR2_SALMO/3-266
E8ANM3_SALMO/4-438
E8AX21_SALMO/197-491
E8AXR2_SALMO/4-438
E8B3Y5_SALMO/10-272
E8B417_SALMO/3-266
E8B912_SALMO/197-491
E8BEK6_SALMO/3-266
E8BHQ9_SALMO/4-438
E8BI66_SALMO/10-272
E8BJC9_SALMO/4-438
E8BMU0_SALMO/3-266
E8BMX2_SALMO/10-272
E8BQJ7_SALMO/197-491
E8C041_SALMO/4-438
E8C7D9_SALMO/10-272
E8C7H1_SALMO/3-266
E8CCV7_SALMO/4-438
E8CHG5_SALMO/10-272
E8CHJ9_SALMO/3-266
E8CNC8_SALMO/197-491
E8CTA8_SALMO/10-272
E8CTE0_SALMO/3-266
E8CV86_SALMO/4-438
E8CZS3_SALMO/4-438
E8D0K0_SALMO/197-491
E8D343_SALMO/10-272
E8D375_SALMO/3-266
E8DBL4_SALMO/10-272
E8DCD0_SALMO/3-266
E8DED6_SALMO/197-491
E8DEW9_SALMO/4-438
E8DQ01_SALMO/3-266
E8DQ33_SALMO/10-272
E8DTT9_SALMO/4-438
E8E0R5_SALMO/3-266
E8E0U7_SALMO/10-272
E8E4B8_SALMO/4-438
E8EDF3_SALMO/10-272
E8EDI5_SALMO/3-266
E8EEW3_SALMO/4-438
E8EPV9_SALMO/4-438
E8EQ33_SALMO/3-266
E8EQ65_SALMO/10-272
E8EUD6_SALMO/197-491
E8EZJ3_SALMO/197-491
E8F002_SALMO/10-272
E8F034_SALMO/3-266
E8F758_SALMO/4-438
E8FDV7_SALMO/4-438
E8FG22_SALMO/197-491
E8FMD8_SALMO/3-266
E8FMH0_SALMO/10-272
E8FV84_SALMO/3-266
E8FVB6_SALMO/10-272
E8FVR6_SALMO/4-438
E8G3E4_SALMO/4-438
E8GAX9_SALMO/197-491
E8GBI9_SALMO/10-272
E8GBM1_SALMO/3-266
E8GF09_SALMO/4-438
E8GKX8_SALMO/10-272
E8GL10_SALMO/3-266
E8GXA8_SALMO/197-491
E8GZD8_SALMO/4-438
E8H1L0_SALMO/3-266
E8H1P2_SALMO/10-272
E8H6B8_ECO57/4-438
E8H970_ECO57/3-266
E8H9A4_ECO57/10-272
E8HAJ8_ECO57/385-493
E8HDC0_ECO57/197-491
E8HJU3_ECOLX/4-438
E8HMV7_ECOLX/3-266
E8HMZ1_ECOLX/10-272
E8HNS2_ECOLX/385-493
E8HS69_ECOLX/197-491
E8HYV5_ECOLX/4-438
E8I1U5_ECOLX/3-266
E8I1X9_ECOLX/10-272
E8I3A2_ECOLX/385-493
E8I683_ECOLX/197-491
E8ICX4_ECOLX/4-438
E8IFW6_ECOLX/3-266
E8IG00_ECOLX/10-272
E8IHD6_ECOLX/385-493
E8IJI5_ECOLX/197-491
E8IQS0_ECOLX/4-438
E8IU33_ECOLX/3-266
E8IU68_ECOLX/10-272
E8IV77_ECOLX/385-493
E8IXQ1_ECOLX/197-491
E8J5B5_ECO57/4-438
E8J8C8_ECO57/3-266
E8J8G3_ECO57/10-272
E8J9T8_ECO57/385-493
E8JCP1_ECO57/197-491
E8JK76_9ACTO/32-302
E8JKJ9_9ACTO/33-334
E8JLT8_9ACTO/130-282
E8JLT8_9ACTO/16-110
E8JMI7_STREI/28-464
E8JNI7_STREI/8-270
E8JTX8_STRCR/8-270
E8JU06_STRCR/28-473
E8K070_9STRE/25-467
E8K074_9STRE/8-270
E8K301_9STRE/11-109
E8K301_9STRE/80-234
E8K3X2_STRPA/14-276
E8K5N7_STRPA/28-470
E8K8K4_STRPA/8-115
E8K8K4_STRPA/89-238
E8KBG2_9STRE/25-467
E8KBG6_9STRE/8-270
E8KGV1_9PAST/2-452
E8KIM6_9PAST/3-266
E8KJT9_9PAST/10-276
E8KNF0_STRSA/28-473
E8KQC7_STRSA/8-270
E8KT76_STRVE/28-468
E8KV65_STRVE/12-274
E8KZ93_9RHIZ/31-296
E8L547_9RHIZ/9-465
E8L6U8_9RHIZ/11-458
E8L7Z8_9RHIZ/38-322
E8L9Q7_9RHIZ/185-291
E8L9Q7_9RHIZ/7-166
E8LBE1_9FIRM/8-271
E8LFE5_9FIRM/15-417
E8LHB5_9GAMM/151-222
E8LHG7_9GAMM/3-266
E8LI43_9GAMM/9-276
E8LJ18_9GAMM/192-642
E8LKN6_9GAMM/12-281
E8LLA9_9GAMM/4-493
E8LQ08_9VIBR/7-439
E8LQI6_9VIBR/200-498
E8LUB9_9VIBR/3-266
E8LX53_9VIBR/10-272
E8M5T6_9VIBR/200-498
E8MCB2_9VIBR/10-272
E8MCD7_9VIBR/3-266
E8MCU9_9VIBR/8-439
E8ME56_BIFL2/21-518
E8ME94_BIFL2/11-301
E8MH32_BIFL2/6-363
E8MHZ5_BIFL2/19-314
E8MS33_BIFL1/6-363
E8MT13_BIFL1/19-314
E8MUU4_BIFL1/11-301
E8MZN5_ANATU/7-268
E8N3T8_ANATU/224-456
E8N4R6_ANATU/384-496
E8N6E1_ANATU/6-304
E8NC41_MICTS/19-377
E8NC44_MICTS/126-271
E8NC44_MICTS/9-121
E8NDQ9_MICTS/39-333
E8NI39_SALET/197-491
E8NMV1_SALET/36-299
E8NRQ3_SALET/10-272
E8NT89_SALET/4-438
E8P387_YERPH/197-491
E8P6A8_YERPH/3-266
E8P730_YERPH/10-272
E8PA18_ACIB1/204-262
E8PA28_ACIB1/10-472
E8PAR9_ACIB1/10-272
E8PE38_ACIB1/7-273
E8PL08_THESS/2-136
E8PL08_THESS/99-256
E8PM35_THESS/17-280
E8PNR9_THESS/127-257
E8PNR9_THESS/2-136
E8Q653_BLOVB/2-439
E8Q987_STRED/29-465
E8QAN4_STRED/8-270
E8QEF1_HELP7/12-151
E8QEF1_HELP7/126-257
E8QEW5_HELP7/2-413
E8QGN5_HELP7/7-262
E8QKB8_HELP4/11-141
E8QKB8_HELP4/122-256
E8QKS8_HELP4/2-413
E8QMN9_HELPR/12-143
E8QMN9_HELPR/124-257
E8QN73_HELPR/2-413
E8QQ46_HELPR/7-261
E8QSA4_HELPW/7-261
E8QTZ6_HELPW/11-144
E8QTZ6_HELPW/120-256
E8QUW7_HELPW/2-425
E8R1L2_ISOPI/25-285
E8R372_ISOPI/23-310
E8R3H4_ISOPI/14-459
E8RBK7_9DELT/25-293
E8RCD0_9DELT/3-434
E8RGS2_9DELT/470-599
E8RGS2_9DELT/605-704
E8RNF4_9CAUL/1-455
E8RRH2_9CAUL/28-296
E8S531_MICSL/513-633
E8S531_MICSL/622-731
E8S9J5_MICSL/44-312
E8SB27_MICSL/127-418
E8SB28_MICSL/39-347
E8SB44_MICSL/14-129
E8SB44_MICSL/90-277
E8SB80_MICSL/127-221
E8SEB6_STAPH/11-453
E8SK52_STAPH/8-271
E8SM19_NEIGO/7-460
E8SP63_NEIGO/14-275
E8SPH6_NEIGO/122-264
E8SPH6_NEIGO/4-132
E8SSL8_GEOS2/12-275
E8SV69_GEOS2/14-468
E8T3Y9_THEA1/8-264
E8T6M3_THEA1/2-351
E8TBE7_MESCW/10-470
E8TG43_MESCW/45-328
E8TKI1_MESCW/23-303
E8TQS4_ALIDB/18-287
E8TQX5_ALIDB/13-457
E8TTP4_ALIDB/4-263
E8U932_DEIML/36-302
E8UCT4_TAYEM/10-412
E8UD20_TAYEM/9-271
E8UE20_TAYEM/7-462
E8UFG2_TAYEM/178-288
E8UHK7_MYCFM/11-277
E8UN31_STREJ/8-270
E8UN55_STREJ/28-474
E8UR78_THEBF/5-455
E8UVM1_THEBF/8-271
E8UY14_TERSS/8-277
E8V116_TERSS/9-478
E8V186_TERSS/197-471
E8VA25_BACST/319-582
E8VCY2_BACST/12-275
E8VGT2_BACST/11-462
E8VHK6_BACST/136-399
E8VM46_VIBVU/6-439
E8VQD1_VIBVU/3-266
E8VU46_VIBVU/11-273
E8VYF7_VIBVU/200-499
E8W069_STRFA/70-339
E8W5J0_STRFA/511-609
E8WCH2_STRFA/374-497
E8WDS5_STRFA/142-288
E8WDS5_STRFA/24-117
E8WDT0_STRFA/29-340
E8WDT1_STRFA/38-329
E8WLY8_GEOS8/7-267
E8WN14_GEOS8/7-271
E8WPC5_GEOS8/4-324
E8WYS5_ACISM/16-491
E8X3X1_ACISM/8-277
E8X7Z9_ACISM/164-262
E8X8S7_SALT4/4-438
E8XE32_SALT4/197-491
E8XIM3_SALT4/36-299
E8XJD9_SALT4/10-272
E8XMM2_RAHSY/3-266
E8XPH7_RAHSY/7-453
E8XVC4_RAHSY/197-491
E8XZH9_RAHSY/10-272
E8Y2U0_ECOKO/197-491
E8Y7A0_ECOKO/4-438
E8Y8R2_ECOKO/10-272
E8Y8U4_ECOKO/3-266
E8YCU4_ECOKO/140-234
E8YCU4_ECOKO/6-93
E8YJ48_9BURK/5-277
E8YKE5_9BURK/8-269
E8YKX4_9BURK/12-447
E8YL73_9BURK/50-332
E8ZHS4_MYCHL/14-286
E8ZJG5_MYCHL/3-271
E8ZJV7_MYCHL/3-269
E8ZLF4_CLOB0/281-532
E8ZLS0_CLOB0/121-259
E8ZLS0_CLOB0/7-157
E8ZPD4_CLOB0/1-75
E8ZPR4_CLOB0/276-590
E8ZSR8_CLOB0/6-318
E8ZSR9_CLOB0/2-146
E8ZVH2_CLOB0/6-290
E8ZVT4_CLOB0/7-271
E9A018_SALET/197-491
E9A5P5_SALET/4-438
E9A8M2_SALET/3-266
E9A8Q4_SALET/10-272
E9AMR0_LEIME/1-288
E9B9V1_LEIDO/1-300
E9C5L4_9EUKA/22-294
E9CIJ6_9EUKA/761-888
E9CLK5_9ENTR/10-272
E9CMI3_9ENTR/5-438
E9CNV6_9ENTR/3-266
E9DL59_9STRE/28-468
E9DMH4_9STRE/14-276
E9E0U2_METAQ/13-270
E9EQX9_METAR/13-270
E9FGY5_9STRE/28-470
E9FGY6_9STRE/1-54
E9FH57_9STRE/8-270
E9FJW6_9STRE/8-270
E9FLW1_9STRE/28-470
E9FUN1_DAPPU/409-482
E9QBZ9_DANRE/584-646
E9RNY4_LACRE/254-578
E9RNY4_LACRE/6-269
E9RQ66_LACRE/11-274
E9RT14_9FIRM/3-128
E9RT14_9FIRM/97-207
E9RT15_9FIRM/1-63
E9RU65_9FIRM/276-506
E9RUR2_9FIRM/227-539
E9RVI2_9FIRM/7-271
E9RYU9_9FIRM/13-277
E9RYV0_9FIRM/5-185
E9S152_TREDE/12-418
E9S1N2_TREDE/10-147
E9S1N2_TREDE/123-267
E9S6G7_TREDE/141-260
E9S6G7_TREDE/8-138
E9SBW6_RUMAL/19-323
E9SEV0_RUMAL/93-206
E9SG69_RUMAL/5-468
E9SN09_CLOSY/5-454
E9SN16_CLOSY/3-261
E9SQV1_CLOSY/7-271
E9STE2_CLOSY/473-588
E9STE2_CLOSY/593-725
E9SWG7_COREQ/108-206
E9SXR7_COREQ/13-323
E9T3I0_COREQ/36-324
E9T3I1_COREQ/24-345
E9T3I6_COREQ/135-292
E9T3I6_COREQ/21-137
E9T5I8_COREQ/34-310
E9TEK9_ECOLX/228-522
E9TMH1_ECOLX/4-438
E9TMV0_ECOLX/10-272
E9TMZ3_ECOLX/3-266
E9TS19_ECOLX/3-266
E9TS56_ECOLX/1-224
E9TX98_ECOLX/228-522
E9U0T8_ECOLX/4-438
E9U5W7_ECOLX/228-522
E9U8L3_ECOLX/103-220
E9U8L3_ECOLX/17-114
E9UCK7_ECOLX/85-245
E9UCQ4_ECOLX/5-248
E9UCW7_ECOLX/3-266
E9UI33_ECOLX/4-438
E9UKT9_ECOLX/197-491
E9UM48_ECOLX/197-491
E9UN49_9ACTO/8-316
E9UQ70_9ACTO/449-543
E9V3B6_9ACTO/43-325
E9V3J9_9ACTO/19-293
E9V3K1_9ACTO/22-347
E9V3K5_9ACTO/27-292
E9V4W9_ECOLX/197-491
E9V9W6_ECOLX/4-438
E9VG47_ECOLX/10-272
E9VG81_ECOLX/3-266
E9VK71_ECOLX/197-491
E9VMA5_ECOLX/7-441
E9VWD0_ECOLX/3-266
E9VWG5_ECOLX/10-272
E9VY43_ECOLX/4-438
E9W5T1_ECOLX/197-491
E9W9U0_ECOLX/10-272
E9W9X4_ECOLX/3-266
E9WD19_ECOLX/197-491
E9WJ64_ECOLX/4-438
E9WNG3_ECOLX/3-266
E9WNJ5_ECOLX/10-272
E9WRD8_ECOLX/197-491
E9WUG1_ECOLX/4-438
E9X1Q1_ECOLX/3-266
E9X1T3_ECOLX/10-272
E9X5H9_ECOLX/197-491
E9X7L8_ECOLX/7-441
E9XF18_ECOLX/7-43
E9XF19_ECOLX/10-228
E9XF53_ECOLX/3-266
E9XHQ9_ECOLX/4-438
E9XHY2_ECOLX/5-281
E9XN00_ECOLX/197-491
E9XUF9_ECOLX/3-266
E9XUJ2_ECOLX/10-272
E9XXF2_ECOLX/197-491
E9Y3F4_ECOLX/4-438
E9Y7W1_ECOLX/3-266
E9Y7Z4_ECOLX/10-272
E9YB01_ECOLX/197-491
E9YFB3_ECOLX/4-438
E9YIK6_ECOLX/166-233
E9YLR4_ECOLX/10-272
E9YLU8_ECOLX/3-266
E9YSI2_ECOLX/197-491
E9YTP7_ECOLX/4-438
E9Z170_ECOLX/3-266
E9Z1A2_ECOLX/10-272
E9Z3S7_ESCFE/4-438
E9Z8S4_ESCFE/197-491
E9ZEM9_ESCFE/3-266
E9ZER2_ESCFE/10-272
E9ZG81_MYCTU/5-314
E9ZH58_MYCTU/23-297
E9ZNV6_MYCTU/129-290
E9ZNV6_MYCTU/15-154
E9ZNW0_MYCTU/24-337
E9ZNW1_MYCTU/5-305
E9ZSD3_NEIME/14-275
E9ZTR8_NEIME/124-264
E9ZTR8_NEIME/4-129
E9ZVF7_NEIME/6-460
E9ZY32_NEIME/14-275
E9ZZD6_NEIME/123-263
E9ZZD6_NEIME/3-129
EX5B_BORBU/1-421
EX5B_BUCAI/6-437
EX5B_BUCAP/20-447
EX5B_BUCBP/6-436
EX5B_CHLMU/2-424
EX5B_CHLPN/5-429
EX5B_CHLTR/2-424
EX5B_ECOLI/4-438
EX5B_HAEIN/2-473
EX5B_MYCTU/5-314
F0A0X6_NEIME/6-460
F0A658_NEIME/124-264
F0A658_NEIME/4-129
F0A6B0_NEIME/6-460
F0A7T6_NEIME/14-275
F0A921_NEIME/14-275
F0AAF5_NEIME/124-264
F0AAF5_NEIME/4-130
F0ACN7_NEIME/7-460
F0AER9_NEIME/14-275
F0AG95_NEIME/124-264
F0AG95_NEIME/4-130
F0AI01_NEIME/6-460
F0AK93_NEIME/14-275
F0AND5_NEIME/124-264
F0AND5_NEIME/4-129
F0ANI2_NEIME/6-460
F0AQX2_NEIME/14-275
F0ASB9_NEIME/124-264
F0ASB9_NEIME/4-129
F0ATZ3_NEIME/6-460
F0AWR3_NEIME/14-275
F0AY39_NEIME/124-264
F0AY39_NEIME/4-129
F0AZQ2_NEIME/6-460
F0B287_NEIME/14-275
F0B3S8_NEIME/124-264
F0B3S8_NEIME/4-129
F0B5G1_NEIME/6-460
F0B8Q3_9XANT/361-479
F0BA09_9XANT/107-249
F0BA09_9XANT/2-138
F0BDY9_9XANT/4-264
F0BFB1_9XANT/86-185
F0BFG1_9XANT/6-471
F0BFI7_9XANT/5-268
F0BIX7_9XANT/88-186
F0BKI1_9XANT/5-272
F0BNZ7_9XANT/4-264
F0BPY2_9XANT/5-268
F0BU24_9XANT/10-502
F0C253_9XANT/35-210
F0C7H6_9XANT/147-227
F0C7H6_9XANT/29-119
F0C8N2_9XANT/8-205
F0CBT5_9XANT/4-264
F0CBW8_9XANT/5-268
F0CCC8_9XANT/20-75
F0CEB5_SALMO/197-491
F0CFP6_SALMO/197-491
F0CHG4_SALMO/197-491
F0CJN0_SALMO/197-491
F0CLF3_SALMO/197-491
F0CMR3_SALMO/197-491
F0CNP2_SALMO/197-491
F0CPC2_SALMO/197-491
F0CQ97_SALMO/197-491
F0CR74_SALMO/197-491
F0CRZ7_SALMO/197-491
F0CTQ1_SALMO/197-491
F0CVZ3_SALMO/197-491
F0CXH2_SALMO/197-491
F0CYE7_SALMO/197-491
F0D0Y3_SALMO/197-491
F0D282_STAAU/12-456
F0D4L5_STAAU/116-186
F0D4Y5_STAAU/8-271
F0D6H0_STAAU/91-287
F0D9Z3_STAAU/12-456
F0DC68_STAAU/8-271
F0DD32_STAAU/116-186
F0DDZ9_STAAU/100-251
F0DI13_9FIRM/6-454
F0DJK3_9FIRM/365-557
F0DM14_9FIRM/7-269
F0DQ02_9FIRM/201-312
F0DSA5_9FIRM/11-326
F0DSA6_9FIRM/63-224
F0DVX4_9FIRM/7-270
F0DX02_9FIRM/303-554
F0E436_9PSED/4-266
F0E4P9_9PSED/13-275
F0E5R3_9PSED/2-446
F0E719_9PSED/154-250
F0E9S4_9PSED/112-266
F0ECD2_9PSED/11-115
F0ECD2_9PSED/95-179
F0EDJ9_9PSED/129-274
F0EDJ9_9PSED/526-607
F0ELA2_ENTCA/4-224
F0ELG6_ENTCA/49-312
F0EM39_ENTCA/13-459
F0EQH8_HAEPA/3-266
F0ETT3_HAEPA/4-468
F0EUE6_HAEPA/10-276
F0EWM7_9NEIS/22-282
F0EY85_9NEIS/20-490
F0EZP5_9NEIS/60-321
F0F7S0_9BACT/14-283
F0F7W7_9BACT/2-453
F0F895_9BACT/10-323
F0F9N1_9BACT/295-400
F0FA64_9BACT/474-562
F0FCR6_STRSA/28-473
F0FE53_STRSA/8-270
F0FHW2_STRSA/28-473
F0FKE6_STRSA/8-270
F0FSG1_STRSA/8-270
F0FU98_STRSA/28-473
F0G6J5_9BURK/5-277
F0G8T0_9BURK/12-99
F0GBA7_9BURK/8-269
F0GL83_9LACO/210-263
F0GLI0_9LACO/10-273
F0GNE3_9LACO/4-455
F0GPU5_9LACO/4-455
F0GRU5_9LACO/10-273
F0GSI5_9LACO/210-263
F0GT98_9FIRM/6-432
F0GUD0_9FIRM/6-269
F0GUM7_9FIRM/3-256
F0GXF7_9FIRM/184-313
F0GXS6_9FIRM/3-273
F0GYQ0_9FIRM/133-231
F0GYQ0_9FIRM/6-151
F0GZL1_9FIRM/6-269
F0GZT9_9FIRM/3-255
F0H019_9FIRM/114-273
F0H019_9FIRM/2-130
F0H087_9FIRM/6-434
F0H3Y2_9BACT/10-323
F0H9W6_9BACT/14-283
F0H9W8_9BACT/17-466
F0HCP4_9FIRM/8-268
F0HCW6_9FIRM/166-500
F0HF13_9FIRM/10-295
F0HG62_9FIRM/13-461
F0HH36_9FIRM/15-283
F0HMD9_9ACTN/6-413
F0HMP3_9ACTN/2-91
F0HNI6_9ACTN/20-291
F0HPX3_9ACTN/8-271
F0HT13_LACDL/5-458
F0HV70_LACDL/210-569
F0HX91_LACDL/10-273
F0I0L3_STRSA/8-272
F0I1K5_STRSA/28-473
F0I6J0_STRSA/28-473
F0I8F9_STRSA/8-270
F0I8X6_STRSA/4-273
F0IGI4_9FLAO/7-464
F0IHI2_9FLAO/7-276
F0ILP9_STRSA/28-473
F0INA4_STRSA/8-270
F0INS1_STRSA/4-278
F0IU30_STRSA/8-270
F0IVP1_STRSA/28-473
F0IYI8_ACIMA/8-459
F0J204_ACIMA/8-272
F0JBW1_DESDE/462-568
F0JBW1_DESDE/562-696
F0JE10_DESDE/2-427
F0JE39_DESDE/2-388
F0JER2_DESDE/9-277
F0JLC3_ESCFE/197-491
F0JNL4_ESCFE/2-428
F0JWA1_ESCFE/28-290
F0JWU2_ESCFE/3-266
F0K056_LACD2/210-569
F0K0A9_LACD2/10-273
F0K271_LACD2/5-458
F0K714_CLOAE/288-546
F0KAE5_CLOAE/167-323
F0KAE5_CLOAE/96-183
F0KAG9_CLOAE/277-584
F0KAK8_CLOAE/6-468
F0KBP0_CLOAE/101-242
F0KBP0_CLOAE/3-129
F0KE70_CLOAE/7-272
F0KFL5_ACICP/7-273
F0KLC4_ACICP/204-262
F0KLD6_ACICP/4-466
F0KM27_ACICP/10-272
F0KQ69_YERE3/3-266
F0KSS9_YERE3/197-491
F0KXP6_YERE3/10-272
F0KYX8_YERE3/1-377
F0L2Y4_9RHIZ/21-483
F0L7V1_9RHIZ/56-325
F0LE92_9RHIZ/9-293
F0LEM9_9RHIZ/2-172
F0LEM9_9RHIZ/288-403
F0LPQ3_VIBFU/11-273
F0LQ07_VIBFU/3-266
F0LW09_VIBFU/8-441
F0LXD1_VIBFU/200-497
F0M294_ARTPP/63-331
F0M874_ARTPP/116-284
F0M874_ARTPP/20-121
F0M877_ARTPP/48-372
F0M878_ARTPP/199-344
F0MD74_NEIMG/124-264
F0MD74_NEIMG/4-129
F0MDW6_NEIMG/14-275
F0MGQ8_NEIMG/6-460
F0MQG0_NEIMM/14-275
F0MQU9_NEIMM/124-264
F0MQU9_NEIMM/4-130
F0MT13_NEIMM/6-460
F0MVZ8_NEIMP/6-460
F0MY96_NEIMP/124-264
F0MY96_NEIMP/4-129
F0MYV6_NEIMP/14-275
F0N0Q7_NEIMO/124-264
F0N0Q7_NEIMO/4-129
F0N309_NEIMO/6-460
F0N3M1_NEIMO/14-275
F0N5W4_NEIMN/6-460
F0N851_NEIMN/124-264
F0N851_NEIMN/4-130
F0N8D7_NEIMN/14-275
F0NSL7_LACHH/4-453
F0NVP6_LACHH/15-278
F0NZA9_WEEVC/5-441
F0P235_WEEVC/8-277
F0P620_STAPE/8-271
F0P7S3_STAPE/291-524
F0P8K5_STAPE/11-453
F0P950_STAPE/12-160
F0P950_STAPE/134-251
F0PAJ2_ENTF6/210-566
F0PCK9_ENTF6/14-465
F0PFY3_ENTF6/3-261
F0PHN4_ENTF6/5-268
F0PM94_BACT0/308-385
F0PP37_BACT0/277-587
F0PQA1_BACT0/14-466
F0PSB1_BACT0/146-309
F0PSB1_BACT0/51-176
F0PUD2_BACT0/11-276
F0PUQ6_BACT0/250-515
F0PZC1_BACT0/175-340
F0PZC1_BACT0/82-192
F0Q0S3_ACIAP/17-465
F0Q6Y0_ACIAP/16-184
F0Q7B9_ACIAP/13-162
F0Q7B9_ACIAP/94-251
F0Q7S2_ACIAP/5-264
F0Q922_ACIAP/35-304
F0QF43_ACIBD/7-273
F0QMG9_ACIBD/204-262
F0QMH9_ACIBD/10-472
F0QN71_ACIBD/10-272
F0QQS4_MYCSL/17-329
F0QZQ3_BACSH/1093-1211
F0R379_BACSH/4-450
F0R4R2_BACSH/223-525
F0R680_BACSH/158-616
F0R7L4_BACSH/8-277
F0RB11_CELLC/8-277
F0RC58_CELLC/92-177
F0RGP4_CELLC/4-449
F0RGZ3_CELLC/320-433
F0RGZ3_CELLC/524-612
F0RH00_CELLC/297-485
F0RMJ1_DEIPM/39-305
F0RQB9_DEIPM/210-286
F0RQG6_DEIPM/210-274
F0RSW5_SPHGB/11-270
F0RTY2_SPHGB/15-424
F0RVL1_SPHGB/131-264
F0RVL1_SPHGB/9-154
F0RZA9_SPHGB/3-274
F0S0V1_DESTD/8-264
F0S2D4_DESTD/19-325
F0S626_PEDSD/140-256
F0S626_PEDSD/9-148
F0S8B6_PEDSD/6-451
F0SD50_PEDSD/9-277
F0SG43_PLABD/96-246
F0SHI4_PLABD/17-281
F0SN08_PLABD/10-272
F0SQZ4_PLABD/3-432
F0SV40_SYNGF/125-262
F0SV40_SYNGF/14-161
F0SZ81_SYNGF/6-468
F0T0G6_SYNGF/283-557
F0T0L6_SYNGF/7-270
F0T5D9_CHLP6/6-265
F0T5H1_CHLP6/4-429
F0T8W0_METSL/23-327
F0T9B7_METSL/11-281
F0TDD1_LACA3/10-273
F0TF78_LACA3/4-453
F0TLY8_RIEAR/1-454
F0TPP2_RIEAR/8-277
F0V0E8_SALBN/143-235
F0V106_9VIBR/4-78
F0V106_9VIBR/84-207
F0V3C2_9MOLU/17-329
F0VRR0_NEOCA/414-538
F0VRR0_NEOCA/588-913
F0VWV1_STRG2/1-421
F0VXM5_STRG2/119-274
F0VXM5_STRG2/14-162
F0VY02_STRG2/8-270
F0X9I1_9PEZI/77-343
F0Y798_9STRA/4-263
F0YFU5_9STRA/637-697
F0YLM1_9STRA/744-868
F0YUI4_9CLOT/5-486
F0YVJ8_9CLOT/7-271
F0YVQ7_9CLOT/284-557
F0YZR2_9CLOT/486-596
F0YZR2_9CLOT/588-748
F0Z4F3_9CLOT/3-154
F0Z4F3_9CLOT/99-262
F1LIX9_PSEPU/257-433
F1M298_RAT/588-691
F1MHD2_BOVIN/628-694
F1MSG2_BOVIN/632-697
F1ND48_CHICK/623-684
F1NFZ0_CHICK/483-989
F1P8M0_CANFA/628-695
F1PD19_CANFA/670-984
F1T3T4_9ACTN/44-308
F1T486_9ACTN/258-563
F1T5Z0_9ACTN/21-445
F1T9W0_9CLOT/6-460
F1TE13_9CLOT/7-271
F1TET6_9CLOT/13-275
F1TIK7_9CLOT/330-638
F1TNE1_PROAC/453-545
F1TQ46_PROAC/406-539
F1TR00_PROAC/97-273
F1TR01_PROAC/23-333
F1TR04_PROAC/189-310
F1TR04_PROAC/2-186
F1TR07_PROAC/25-290
F1TS52_PROAC/45-321
F1TW47_PROAC/7-273
F1TW48_PROAC/23-333
F1TW51_PROAC/198-310
F1TW51_PROAC/2-182
F1TW53_PROAC/142-290
F1TW53_PROAC/25-139
F1TW92_PROAC/2-87
F1TZ34_PROAC/453-545
F1TZD2_PROAC/45-321
F1U3Z7_PROAC/458-545
F1U505_PROAC/7-273
F1U506_PROAC/23-333
F1U509_PROAC/2-180
F1U509_PROAC/204-310
F1U512_PROAC/25-290
F1U6N8_PROAC/45-321
F1UAA0_PROAC/400-539
F1UBH8_PROAC/45-321
F1UCY5_PROAC/468-545
F1UE27_PROAC/142-290
F1UE27_PROAC/25-139
F1UE30_PROAC/2-160
F1UE30_PROAC/205-310
F1UE33_PROAC/23-333
F1UE34_PROAC/4-270
F1UG46_PROAC/453-545
F1UJV1_PROAC/2-87
F1UKQ9_PROAC/45-321
F1ULM1_PROAC/142-290
F1ULM1_PROAC/25-139
F1ULM4_PROAC/198-310
F1ULM4_PROAC/2-182
F1ULM7_PROAC/23-333
F1ULM8_PROAC/4-270
F1UN40_PROAC/406-539
F1URV4_PROAC/453-545
F1USZ9_PROAC/25-290
F1UT02_PROAC/189-310
F1UT02_PROAC/2-186
F1UT05_PROAC/23-333
F1UT06_PROAC/4-270
F1UTY3_PROAC/45-321
F1UYG4_PROAC/25-290
F1UYG7_PROAC/189-310
F1UYG7_PROAC/2-186
F1UYH0_PROAC/23-333
F1UYH1_PROAC/4-270
F1UYJ3_PROAC/453-545
F1V0S1_PROAC/406-539
F1V0Z4_PROAC/45-321
F1V4Q5_PROAC/406-539
F1V5N5_PROAC/7-273
F1V5N6_PROAC/23-333
F1V5N9_PROAC/189-310
F1V5N9_PROAC/2-186
F1V5P2_PROAC/25-290
F1V6D1_PROAC/45-321
F1V6T8_PROAC/453-545
F1VAT4_PROAC/45-321
F1VEF4_PROAC/453-545
F1VFH5_PROAC/2-87
F1VG29_PROAC/7-273
F1VG30_PROAC/23-333
F1VG33_PROAC/198-310
F1VG33_PROAC/2-182
F1VG35_PROAC/142-290
F1VG35_PROAC/25-139
F1VHK0_PROAC/45-321
F1VIX6_PROAC/406-539
F1VLV3_PROAC/7-273
F1VLV4_PROAC/23-333
F1VLV7_PROAC/189-310
F1VLV7_PROAC/2-186
F1VLW0_PROAC/25-290
F1VNL8_PROAC/453-545
F1VQJ3_MORCA/213-261
F1VSH7_MORCA/19-285
F1VU86_9BURK/8-269
F1VX91_9BURK/4-275
F1W1Y1_9BURK/163-281
F1W1Y1_9BURK/5-101
F1W2B5_9BURK/14-470
F1W435_9BURK/19-283
F1W6R2_MORCA/213-261
F1W8Y4_MORCA/15-516
F1W9X5_MORCA/19-285
F1WC74_MORCA/212-260
F1WCG8_MORCA/15-516
F1WCX9_MORCA/19-285
F1WID6_MORCA/212-260
F1WKK2_MORCA/15-516
F1WLA3_MORCA/19-285
F1WN43_MORCA/19-285
F1WPF0_MORCA/15-516
F1WR12_MORCA/212-260
F1WT13_MORCA/212-260
F1WTK9_MORCA/19-285
F1WZR5_MORCA/15-516
F1X0N5_MORCA/213-261
F1X1T9_MORCA/19-285
F1X2D6_MORCA/19-285
F1X2Y9_MORCA/213-261
F1X497_MORCA/15-516
F1X7P7_MORCA/213-261
F1X8N1_MORCA/15-516
F1XCA5_MORCA/19-285
F1XD66_MORCA/213-261
F1XFB7_MORCA/15-516
F1XG50_MORCA/19-285
F1XI98_ECO57/10-272
F1XID2_ECO57/3-266
F1XK28_ECO57/385-493
F1XS66_ECO57/197-491
F1Y194_ECO57/385-493
F1Y347_ECO57/3-266
F1Y380_ECO57/10-272
F1YB83_ECO57/197-491
F1YJ35_9ACTO/139-289
F1YJ35_9ACTO/17-154
F1YJL2_9ACTO/39-325
F1YJL3_9ACTO/21-345
F1YKL0_9ACTO/24-301
F1YNJ5_9ACTO/523-585
F1YP31_9ACTO/15-321
F1YPS0_9ACTO/3-115
F1YQB3_9PROT/67-334
F1YRR0_9PROT/14-484
F1YYE3_9STRE/28-464
F1Z0K5_9STRE/8-270
F1Z846_9SPHN/19-284
F1Z9R0_9SPHN/14-471
F1ZCN7_9SPHN/13-115
F1ZCN7_9SPHN/99-226
F1ZLP2_ECOLX/4-438
F1ZPM5_ECOLX/3-266
F1ZPQ8_ECOLX/10-272
F1ZS99_THEET/5-453
F1ZWK0_THEET/8-271
F2A727_RHIET/19-481
F2A882_RHIET/6-290
F2AJT7_RHIET/2-389
F2ANX5_RHOBA/8-268
F2AUM0_RHOBA/50-480
F2AW90_RHOBA/9-281
F2B5R0_STRPN/12-288
F2B5R1_STRPN/28-177
F2B5V8_STRPN/8-270
F2BAF4_9NEIS/87-348
F2BBG6_9NEIS/115-263
F2BBG6_9NEIS/3-123
F2BE82_9NEIS/78-522
F2BHV7_STRSA/28-473
F2BJ86_STRSA/8-270
F2BQT7_STRSA/28-473
F2BSX1_STRSA/8-270
F2BVC6_9FIRM/8-271
F2BWC2_9FIRM/6-468
F2BZJ0_HAEAE/3-266
F2C258_HAEAE/2-473
F2C402_HAEAE/11-277
F2C5M7_STRSA/28-473
F2C6S2_STRSA/8-270
F2CBF8_STRSA/28-473
F2CE01_STRSA/8-270
F2CKT2_STRSA/28-473
F2CME4_STRSA/8-270
F2DN48_HORVD/307-584
F2DVH6_HORVD/1-48
F2EQA4_PANAN/190-484
F2ER16_PANAN/10-272
F2ET70_PANAN/4-438
F2EZ40_PANAN/32-295
F2F0D0_9BACL/106-192
F2F2Y3_9BACL/12-475
F2F7J1_9BACL/12-278
F2F8A1_9BACL/210-592
F2FFB0_SALDU/36-299
F2FFE1_SALDU/10-272
F2FIN2_SALDU/4-438
F2FNA0_SALDU/197-491
F2FS41_SALGL/10-272
F2FS71_SALGL/36-299
F2FSA6_SALGL/197-491
F2FXZ4_SALGL/4-438
F2G1X5_ALTMD/3-266
F2G2Y6_ALTMD/10-273
F2G9P0_ALTMD/26-491
F2GHX8_MYCTU/23-297
F2GK67_MYCTU/12-151
F2GK67_MYCTU/126-287
F2GK71_MYCTU/24-337
F2GK72_MYCTU/5-305
F2GMS7_MYCTU/5-314
F2GQI9_BRUME/48-352
F2GU93_BRUME/11-469
F2H3V4_BACTU/15-280
F2H4A8_BACTU/251-515
F2HCJ8_BACTU/274-592
F2HDH6_BACTU/14-466
F2HED3_BACTU/148-309
F2HED3_BACTU/51-174
F2HJH7_LACLA/8-272
F2HPB4_LACLA/6-454
F2HTP1_BRUME/11-469
F2HV32_BRUME/48-352
F2I262_9RICK/14-278
F2I539_9LACT/7-124
F2I8E0_9LACT/11-274
F2IDS4_9FLAO/2-444
F2IIU4_9FLAO/7-276
F2IMX6_VIBCH/13-439
F2IS48_VIBCH/11-272
F2IU20_VIBCH/212-509
F2J291_9PROT/49-314
F2J4U5_9PROT/93-177
F2J6Y0_9PROT/10-468
F2J6Z3_9PROT/197-412
F2J6Z8_9PROT/204-654
F2J8V3_HELPY/2-413
F2J9V9_HELPY/7-264
F2JBH9_HELPY/11-144
F2JBH9_HELPY/121-256
F2JC77_HELPY/7-264
F2JFG5_HELPY/11-144
F2JFG5_HELPY/121-256
F2JG52_HELPY/2-413
F2JIQ6_9FIRM/3-279
F2JLJ3_9FIRM/3-468
F2JMN3_9FIRM/7-272
F2JMV8_9FIRM/278-551
F2JPT4_9FIRM/330-572
F2JRI1_9FIRM/3-260
F2JRP5_9FIRM/9-290
F2JTM7_9GAMM/15-278
F2JZ45_9GAMM/13-452
F2K1P3_9GAMM/10-272
F2K263_9GAMM/12-291
F2K6U9_PSEBR/4-266
F2K756_PSEBR/12-274
F2K833_PSEBR/109-249
F2K833_PSEBR/25-164
F2KBP9_PSEBR/1-448
F2KHN6_PSEBR/129-224
F2KHN6_PSEBR/458-606
F2KZE5_9BACT/2-449
F2KZE7_9BACT/14-283
F2KZV3_9BACT/10-323
F2L9V1_BURGA/8-269
F2LB24_BURGA/10-462
F2LFE7_BURGA/130-216
F2LH97_BURGA/130-277
F2LH97_BURGA/5-135
F2LRG7_BURGA/181-263
F2LT00_BURGA/120-239
F2LT00_BURGA/5-102
F2LW95_9DELT/11-266
F2LWQ6_9DELT/1-446
F2LZX2_LACAM/4-453
F2M355_LACAM/10-273
F2M528_LACCA/4-454
F2MAH1_LACCA/10-275
F2ME18_LACCA/4-454
F2MIW5_LACCA/10-275
F2MNA6_ENTFA/141-277
F2MNA6_ENTFA/18-149
F2MP61_ENTFA/21-472
F2MQT5_ENTFA/50-313
F2MT92_ENTFA/218-574
F2MWQ4_PSEST/4-266
F2MXM9_PSEST/12-274
F2MYS5_PSEST/127-465
F2N5E2_PSEST/1-454
F2N6Q6_PSEST/6-429
F2NBA3_9ACTN/11-274
F2NBK6_9ACTN/6-415
F2NEC6_9DELT/8-469
F2NJQ0_9DELT/19-287
F2NK78_9DEIN/7-271
F2NKF8_9DEIN/140-271
F2NKF8_9DEIN/3-152
F2NT07_9SPIO/11-157
F2NT07_9SPIO/134-263
F2NUG3_9SPIO/10-153
F2NUG3_9SPIO/162-273
F2NUL2_9SPIO/23-477
F2P519_PHOMO/10-272
F2P5P2_PHOMO/5-442
F2P8Z8_PHOMO/4-274
F2P997_PHOMO/197-497
F2PBR6_PHOMO/3-266
F2Q8H2_SALBN/145-235
F2Q8X9_SALEE/160-236
F2QD74_STROR/8-270
F2QDE8_STROR/28-470
F2QLJ2_PICPA/124-258
F2QLJ2_PICPA/14-172
F2QX26_PICPA/5-305
F2R1M8_9ACTO/6-283
F2R2J6_9ACTO/29-340
F2R2K1_9ACTO/146-288
F2R2K1_9ACTO/24-150
F2R4Y4_9ACTO/504-595
F2R994_9ACTO/109-206
F2R9H2_9ACTO/434-524
F2RK26_9ACTO/76-345
F2TZW2_9EUKA/116-381
F2UV27_ACTVI/23-339
F2UV28_ACTVI/148-306
F2UV38_ACTVI/156-308
F2UV38_ACTVI/42-134
F2UV90_ACTVI/112-388
F2V289_MYCTU/5-305
F2V290_MYCTU/24-337
F2V294_MYCTU/12-151
F2V294_MYCTU/126-287
F2V3X2_MYCTU/5-314
F2W6E1_9VIRU/143-281
F2W6X6_9VIRU/143-281
FBH1_SCHPO/462-532
FBX18_HUMAN/632-693
FBX18_MOUSE/626-692
HELD_BACSU/319-582
HELD_ECOLI/197-491
HMI1_YEAST/120-261
HMI1_YEAST/4-140
O24736_THETH/9-272
O25569_HELPY/7-261
O26013_HELPY/12-150
O26013_HELPY/126-257
O26077_HELPY/2-413
O26572_METTH/12-282
O26611_METTH/10-278
O26651_METTH/288-345
O31089_SERMA/10-272
O31335_BACCE/2-250
O51319_BORBU/12-166
O51319_BORBU/135-267
O51552_BORBU/11-264
O53347_MYCTU/24-337
O53348_MYCTU/5-305
O66983_AQUAE/142-247
O66983_AQUAE/3-151
O83140_TREPA/131-257
O83140_TREPA/5-154
O83868_TREPA/12-477
O83991_TREPA/8-277
O84614_CHLTR/6-265
P73339_SYNY3/28-331
P73465_SYNY3/13-323
P94894_LISMO/4-314
PCRA_BACSU/12-275
PCRA_GEOSE/12-275
PCRA_LEUCI/10-274
PCRA_MYCBO/23-297
PCRA_MYCLE/21-299
PCRA_MYCTU/23-297
PCRA_STAA8/8-271
PCRA_STAAC/8-271
PCRA_STAAM/8-271
PCRA_STAAN/8-271
PCRA_STAAR/8-271
PCRA_STAAS/8-271
PCRA_STAAW/8-271
PCRA_STAEQ/8-271
PCRA_STAES/8-271
Q018Z5_OSTTA/73-354
Q01DC1_OSTTA/498-575
Q027B7_SOLUE/6-389
Q027X2_SOLUE/145-261
Q027X4_SOLUE/32-335
Q029V8_SOLUE/7-278
Q02D20_SOLUE/6-401
Q02DR6_PSEAB/12-274
Q02E66_PSEAB/4-266
Q02GE0_PSEAB/13-161
Q02GE0_PSEAB/98-253
Q02GG6_PSEAB/52-239
Q02HF7_PSEAB/10-464
Q02JP0_PSEAB/5-330
Q02NM7_PSEAB/1098-1197
Q02NM7_PSEAB/1199-1297
Q02Z69_LACLS/8-272
Q03AC4_LACC3/10-275
Q03EG2_PEDPA/10-273
Q03HH0_PEDPA/208-572
Q03KR6_STRTD/8-270
Q03PP3_LACBA/298-579
Q03Q12_LACBA/10-273
Q03V16_LEUMM/211-599
Q03YP2_LEUMM/27-291
Q041A2_LACGA/210-265
Q041K1_LACGA/20-283
Q048C4_LACDB/210-579
Q04BW1_LACDB/10-273
Q04GN7_OENOB/8-275
Q04KJ9_STRP2/8-270
Q04QP2_LEPBJ/3-267
Q04T32_LEPBJ/7-275
Q04T79_LEPBJ/9-271
Q04UR1_LEPBJ/3-292
Q04YR5_LEPBL/3-292
Q051F4_LEPBL/7-275
Q051K1_LEPBL/9-271
Q053Y7_LEPBL/3-267
Q056W5_BUCCC/3-267
Q057F5_BUCCC/7-428
Q05UA4_9SYNE/7-317
Q05XZ6_9SYNE/10-201
Q05XZ6_9SYNE/351-456
Q05ZS6_9SYNE/7-458
Q063C0_9SYNE/7-317
Q07JA1_RHOP5/144-269
Q07ML6_RHOP5/202-307
Q07ML6_RHOP5/26-176
Q07PQ3_RHOP5/316-352
Q07PQ3_RHOP5/42-297
Q07UG5_RHOP5/10-468
Q07XN1_SHEFN/10-272
Q080D8_SHEFN/4-475
Q088K1_SHEFN/209-655
Q088M5_SHEFN/3-266
Q08SI5_STIAD/1-401
Q08TX4_STIAD/25-294
Q08VJ0_STIAD/6-271
Q093X6_STIAD/270-550
Q096D0_STIAD/191-328
Q096D0_STIAD/20-137
Q097U3_STIAD/234-280
Q09CT4_STIAD/12-275
Q0A4N4_ALHEH/14-277
Q0A7Z8_ALHEH/2-274
Q0AAH9_ALHEH/6-454
Q0ACW3_NITEC/12-291
Q0AGC8_NITEC/9-458
Q0AHY9_NITEC/8-273
Q0AMY6_MARMM/22-287
Q0ATK5_MARMM/14-467
Q0AZL3_SYNWW/1-83
Q0AZZ6_SYNWW/8-269
Q0BG43_BURCM/61-322
Q0BGR6_BURCM/12-449
Q0BJH5_BURCM/129-277
Q0BJH5_BURCM/5-139
Q0BKK5_FRATO/10-269
Q0BLS2_FRATO/5-266
Q0BMR0_FRATO/1-434
Q0BQJ4_GRABC/11-463
Q0BSX5_GRABC/136-220
Q0BSX5_GRABC/19-124
Q0BVP7_GRABC/28-296
Q0BY27_HYPNA/35-300
Q0BZ49_HYPNA/197-478
Q0BZ67_HYPNA/1103-1200
Q0BZ67_HYPNA/1194-1305
Q0C109_HYPNA/17-485
Q0CRN6_ASPTN/18-280
Q0EW02_9PROT/4-263
Q0F272_9PROT/9-261
Q0F345_9PROT/63-165
Q0F3C0_9PROT/1-463
Q0FE31_9RHOB/6-450
Q0FF27_9RHOB/34-297
Q0FIT7_9RHOB/10-290
Q0FJ57_9RHOB/31-295
Q0FV53_9RHOB/6-453
Q0FZV3_9RHIZ/37-309
Q0G5V0_9RHIZ/9-474
Q0HIA5_SHESM/331-401
Q0HJB9_SHESM/9-457
Q0HN14_SHESM/10-272
Q0HNB1_SHESM/3-266
Q0HQH5_SHESR/3-266
Q0HQR7_SHESR/10-272
Q0HVL2_SHESR/9-456
Q0I255_HAES1/10-276
Q0I2R4_HAES1/3-266
Q0I3D6_HAES1/19-459
Q0IBA6_SYNS3/4-465
Q0IDK9_SYNS3/7-317
Q0K5P7_CUPNH/154-305
Q0K5P7_CUPNH/33-165
Q0K842_CUPNH/8-273
Q0K935_CUPNH/20-482
Q0KEW5_CUPNH/26-303
Q0P8D6_CAMJE/3-398
Q0P9F3_CAMJE/7-274
Q0PAB3_CAMJE/6-263
Q0RC75_FRAAA/248-509
Q0RD02_FRAAA/45-331
Q0RD03_FRAAA/63-384
Q0RD12_FRAAA/157-318
Q0RD12_FRAAA/54-145
Q0RD72_FRAAA/633-770
Q0RD72_FRAAA/763-886
Q0REX7_FRAAA/496-610
Q0RRK4_FRAAA/57-352
Q0RSU0_FRAAA/135-223
Q0RU01_FRAAA/415-504
Q0S2S8_RHOSR/124-289
Q0S2S8_RHOSR/18-134
Q0S2T3_RHOSR/19-340
Q0S2T4_RHOSR/44-331
Q0S536_RHOSR/34-313
Q0SFN8_RHOSR/11-318
Q0SMM1_BORAP/1-421
Q0SMP9_BORAP/10-263
Q0SNG8_BORAP/11-158
Q0SNG8_BORAP/142-266
Q0SQT5_CLOPS/7-270
Q0SSK0_CLOPS/206-577
Q0STK9_CLOPS/4-112
Q0STK9_CLOPS/84-251
Q0SVF7_CLOPS/205-534
Q0SVV0_CLOPS/4-300
Q0SW21_CLOPS/3-108
Q0SYW8_SHIF8/8-271
Q0SZ04_SHIF8/10-272
Q0T143_SHIF8/4-438
Q0T672_SHIF8/220-514
Q0TAR2_ECOL5/10-272
Q0TAU4_ECOL5/3-266
Q0TE13_ECOL5/4-438
Q0TJ98_ECOL5/228-522
Q0TN58_CLOP1/7-270
Q0TPY4_CLOP1/206-578
Q0TR79_CLOP1/4-112
Q0TR79_CLOP1/84-251
Q0TTK7_CLOP1/205-534
Q0TU07_CLOP1/4-300
Q0V4V9_PHANO/8-265
Q0VL10_ALCBS/11-273
Q0VLG2_ALCBS/4-268
Q0VNI1_ALCBS/1-449
Q0W8K9_UNCMA/15-322
Q0WAE0_YERPE/3-266
Q0WAG9_YERPE/10-272
Q0WGX7_YERPE/197-468
Q0WI24_YERPE/4-438
Q0YQY1_9CHLB/5-427
Q0YUQ1_9CHLB/8-272
Q10WZ0_TRIEI/321-479
Q10WZ1_TRIEI/10-320
Q111T9_TRIEI/44-373
Q112H1_TRIEI/232-459
Q11CC5_MESSB/13-473
Q11GU4_MESSB/320-356
Q11GU4_MESSB/45-302
Q11KX6_MESSB/114-208
Q11PC0_CYTH3/43-252
Q11Q08_CYTH3/19-329
Q11UU1_CYTH3/7-275
Q11ZE8_POLSJ/26-234
Q120U4_POLSJ/125-250
Q120U4_POLSJ/15-150
Q123W9_POLSJ/142-283
Q123W9_POLSJ/25-150
Q12BA2_POLSJ/17-473
Q12CT3_POLSJ/23-296
Q12LP4_SHEDO/33-480
Q12S00_SHEDO/10-272
Q12S77_SHEDO/3-266
Q12XW1_METBU/7-276
Q133Z8_RHOPS/310-347
Q133Z8_RHOPS/38-286
Q136L7_RHOPS/11-165
Q136L7_RHOPS/186-292
Q138G8_RHOPS/118-232
Q13EP7_RHOPS/10-467
Q13F62_RHOPS/9-459
Q13SS2_BURXL/5-277
Q13VI7_BURXL/19-301
Q13WC3_BURXL/8-269
Q13XN1_BURXL/100-243
Q13ZS0_BURXL/145-259
Q13ZS0_BURXL/3-114
Q140W4_BURXL/12-449
Q14DG0_HUMAN/632-693
Q14GK6_FRAT1/1-434
Q14HC8_FRAT1/5-266
Q14JV4_FRAT1/10-269
Q14PI0_SPICI/9-271
Q15ND7_PSEA6/155-421
Q15NG0_PSEA6/10-272
Q15TK2_PSEA6/240-715
Q15V10_PSEA6/4-454
Q15XX8_PSEA6/456-737
Q15ZT6_PSEA6/3-266
Q162S0_ROSDO/1254-1360
Q163A6_ROSDO/112-220
Q163H5_ROSDO/31-295
Q166P4_ROSDO/146-595
Q16CX8_ROSDO/7-454
Q17V92_HELAH/11-144
Q17V92_HELAH/120-256
Q17WD6_HELAH/7-261
Q17YZ6_HELAH/2-424
Q187I0_CLOD6/90-186
Q189U3_CLOD6/15-275
Q18AN6_CLOD6/6-302
Q18BJ7_CLOD6/193-549
Q18D66_CLOD6/6-270
Q18IA0_HALWD/6-363
Q18KF8_HALWD/165-280
Q18KF8_HALWD/7-101
Q19NQ4_ECOK1/107-249
Q19NQ4_ECOK1/4-95
Q1AXT5_RUBXD/1-256
Q1B3U9_MYCSS/23-299
Q1BC63_MYCSS/27-301
Q1BC68_MYCSS/19-337
Q1BC69_MYCSS/14-309
Q1BDL8_MYCSS/21-325
Q1BDV5_MYCSS/401-491
Q1BRF4_BURCA/5-277
Q1BWY6_BURCA/67-328
Q1BXL0_BURCA/11-448
Q1CA22_YERPA/197-491
Q1CAR2_YERPA/4-438
Q1CBM2_YERPA/10-272
Q1CBQ7_YERPA/3-266
Q1CFC2_YERPN/4-438
Q1CGL3_YERPN/197-491
Q1CNH4_YERPN/10-272
Q1CNK6_YERPN/3-266
Q1CR53_HELPH/2-415
Q1CRC0_HELPH/12-150
Q1CRC0_HELPH/126-257
Q1CSW2_HELPH/7-261
Q1D6Q4_MYXXD/165-294
Q1D6Q4_MYXXD/25-172
Q1D937_MYXXD/3-456
Q1DAU6_MYXXD/6-271
Q1DC55_MYXXD/15-277
Q1G8K4_LACDA/210-569
Q1GBF8_LACDA/10-273
Q1GCN8_SILST/6-453
Q1GF10_SILST/31-295
Q1GNQ5_SPHAL/25-290
Q1GWU1_SPHAL/10-470
Q1GX41_SPHAL/190-473
Q1H0G8_METFK/16-470
Q1H217_METFK/27-287
Q1H4F3_METFK/15-276
Q1I2M3_PSEE4/13-275
Q1I2W2_PSEE4/4-266
Q1I998_PSEE4/140-274
Q1I998_PSEE4/539-618
Q1IBY5_PSEE4/1093-1233
Q1IBY5_PSEE4/1229-1310
Q1IFD5_PSEE4/2-447
Q1IKH7_ACIBL/14-492
Q1IVP8_ACIBL/7-276
Q1J014_DEIGD/13-279
Q1J6A6_STRPF/8-270
Q1JBH0_STRPB/8-270
Q1JGI8_STRPD/8-270
Q1JLF2_STRPC/8-270
Q1JXR9_DESAC/8-268
Q1K0K4_DESAC/9-471
Q1K1Y5_DESAC/6-269
Q1L9K3_RALME/10-147
Q1L9K3_RALME/127-250
Q1LAB9_RALME/132-231
Q1LBY0_RALME/144-277
Q1LBY0_RALME/16-138
Q1LHM6_RALME/5-277
Q1LK20_RALME/8-273
Q1LLG6_RALME/16-478
Q1LRV8_RALME/28-305
Q1LST8_BAUCH/1-434
Q1LTW8_BAUCH/10-272
Q1LXZ3_DANRE/588-650
Q1M2Q1_9ACTO/68-336
Q1ME62_RHIL3/62-331
Q1MLQ3_RHIL3/6-290
Q1MND1_RHIL3/19-481
Q1MQG7_LAWIP/520-604
Q1MQG7_LAWIP/604-760
Q1MQK1_LAWIP/7-279
Q1MSB8_LAWIP/15-439
Q1MXX3_9GAMM/6-269
Q1N1P5_9GAMM/6-277
Q1N2R0_9GAMM/1-435
Q1N3X2_9GAMM/13-275
Q1N9D0_9SPHN/17-282
Q1NCM7_9SPHN/2-405
Q1NDX0_9SPHN/16-190
Q1NDX0_9SPHN/333-465
Q1NRJ1_9DELT/34-302
Q1NSN7_9DELT/5-447
Q1NUA0_9DELT/34-302
Q1NY14_9DELT/4-447
Q1PL42_PROMA/12-322
Q1PY53_9BACT/7-267
Q1Q4K9_9BACT/36-479
Q1Q555_9BACT/7-280
Q1Q568_9BACT/92-253
Q1Q866_PSYCK/193-641
Q1Q8C0_PSYCK/205-262
Q1QB81_PSYCK/38-598
Q1QC05_PSYCK/64-356
Q1QD98_PSYCK/4-270
Q1QH06_NITHX/11-293
Q1QJS9_NITHX/301-343
Q1QJS9_NITHX/38-284
Q1QLV1_NITHX/7-455
Q1QS38_NITHX/11-468
Q1QSE3_CHRSD/16-278
Q1QSL3_CHRSD/14-277
Q1QX44_CHRSD/5-272
Q1QYD3_CHRSD/12-481
Q1R4C1_ECOUT/28-290
Q1R4G1_ECOUT/3-266
Q1R7J4_ECOUT/7-441
Q1RDQ1_ECOUT/228-522
Q1RFS4_ECOUT/15-172
Q1RJM5_RICBR/1-406
Q1V0C1_PELUB/10-274
Q1V3G1_VIBAL/3-266
Q1V5B8_VIBAL/11-273
Q1V5I2_VIBAL/200-499
Q1VF61_VIBAL/21-454
Q1VSN0_9FLAO/8-276
Q1VTB7_9FLAO/288-359
Q1VU21_9FLAO/1-49
Q1VY38_9FLAO/3-451
Q1VZ86_9FLAO/351-415
Q1W061_9FLAO/189-358
Q1W516_PSEAE/53-239
Q1W555_PSEAE/6-274
Q1WRW1_LACS1/5-106
Q1WRW1_LACS1/72-214
Q1WSH5_LACS1/10-273
Q1YFA6_MOBAS/8-475
Q1YJA3_MOBAS/14-314
Q1YRR3_9GAMM/5-268
Q1YTF0_9GAMM/5-468
Q1YV14_9GAMM/10-272
Q1YVV5_PHOPR/3-266
Q1YY64_PHOPR/10-272
Q1YZ80_PHOPR/4-274
Q1Z0B2_PHOPR/26-460
Q1Z0W1_PHOPR/197-497
Q1ZDD1_9GAMM/10-272
Q1ZEF6_9GAMM/139-258
Q1ZEF6_9GAMM/6-154
Q1ZGS9_9GAMM/188-633
Q1ZH40_9GAMM/6-447
Q1ZI41_9GAMM/3-266
Q1ZK16_PHOAS/3-266
Q1ZL95_PHOAS/10-272
Q1ZLL2_PHOAS/5-442
Q1ZSB9_PHOAS/197-497
Q1ZSL3_PHOAS/4-274
Q210V5_RHOPB/159-282
Q211W5_RHOPB/327-364
Q211W5_RHOPB/39-280
Q213Z3_RHOPB/188-293
Q213Z3_RHOPB/9-159
Q21CC4_RHOPB/11-467
Q21E60_SACD2/10-277
Q21J64_SACD2/4-491
Q21PC0_SACD2/117-272
Q21PC0_SACD2/18-115
Q21PD1_SACD2/4-267
Q21QH7_RHOFD/115-241
Q21QH7_RHOFD/3-106
Q21U07_RHOFD/31-305
Q21UE6_RHOFD/17-501
Q21Z66_RHOFD/198-475
Q21ZL8_RHOFD/16-84
Q23A78_TETTH/102-216
Q23A78_TETTH/30-126
Q23E11_TETTH/174-244
Q23E11_TETTH/46-181
Q23E12_TETTH/12-148
Q23E12_TETTH/91-211
Q23JB6_TETTH/20-99
Q23JB6_TETTH/93-220
Q23JB8_TETTH/19-158
Q23JB8_TETTH/98-221
Q23JB9_TETTH/19-119
Q23JB9_TETTH/97-219
Q23Q43_TETTH/594-871
Q23U94_TETTH/13-110
Q23U94_TETTH/85-212
Q245I3_TETTH/12-99
Q245I3_TETTH/87-201
Q245I4_TETTH/77-197
Q245I4_TETTH/9-88
Q24FH4_TETTH/104-215
Q24FH4_TETTH/25-129
Q24NG7_DESHY/10-282
Q24QL2_DESHY/12-275
Q24RU4_DESHY/210-564
Q24TN9_DESHY/200-508
Q24YC3_DESHY/310-565
Q24ZN5_DESHY/1078-1193
Q24ZN5_DESHY/1193-1259
Q24ZS1_DESHY/1047-1161
Q24ZS1_DESHY/1165-1229
Q252L7_CHLFF/4-429
Q256I8_CHLFF/6-265
Q26CB5_FLABB/8-277
Q26DA1_FLABB/1035-1156
Q26DA1_FLABB/1134-1217
Q26GK2_FLABB/2-453
Q28JX9_JANSC/4-454
Q28NL8_JANSC/34-298
Q2A1W1_FRATH/10-269
Q2A399_FRATH/5-266
Q2A4D1_FRATH/1-434
Q2B4C2_9BACI/141-404
Q2B8C4_9BACI/306-600
Q2B8I4_9BACI/44-301
Q2B975_9BACI/15-470
Q2BA54_9BACI/265-567
Q2BBV3_9BACI/12-275
Q2BKD8_9GAMM/6-435
Q2BNY9_9GAMM/190-631
Q2BQN2_9GAMM/10-273
Q2BRL8_9GAMM/4-266
Q2BXI3_9GAMM/5-442
Q2C2E2_9GAMM/197-497
Q2C2P4_9GAMM/10-272
Q2C483_9GAMM/3-266
Q2C6L4_9GAMM/4-274
Q2CCC5_9RHOB/140-589
Q2CDW6_9RHOB/32-296
Q2CH23_9RHOB/11-117
Q2CH24_9RHOB/222-297
Q2CJW5_9RHOB/4-453
Q2FFJ0_STAA3/8-271
Q2FNI4_METHJ/3-439
Q2FNN7_METHJ/140-277
Q2FNN7_METHJ/17-132
Q2G6T7_NOVAD/7-464
Q2G8T6_NOVAD/19-284
Q2GDU4_NEOSM/2-307
Q2GE51_NEOSM/16-280
Q2GFX8_EHRCR/8-270
Q2GH76_EHRCR/1-433
Q2GJH5_ANAPZ/28-290
Q2GL78_ANAPZ/7-354
Q2GSN3_CHAGB/14-274
Q2HHJ4_CHAGB/140-226
Q2IEH9_ANADE/138-265
Q2IEH9_ANADE/6-101
Q2IEM9_ANADE/173-266
Q2IEY4_ANADE/7-270
Q2IGD4_ANADE/9-452
Q2IIV1_ANADE/23-291
Q2IKU9_ANADE/278-426
Q2IKU9_ANADE/9-170
Q2IM45_ANADE/16-280
Q2IWK7_RHOP2/11-163
Q2IWK7_RHOP2/186-291
Q2IYH9_RHOP2/314-351
Q2IYH9_RHOP2/38-286
Q2J2H0_RHOP2/10-468
Q2J4E2_FRASC/472-603
Q2J6E2_FRASC/166-307
Q2J6E2_FRASC/28-125
Q2J6E3_FRASC/55-371
Q2J6F0_FRASC/120-289
Q2J6F0_FRASC/25-126
Q2J6J7_FRASC/488-629
Q2J6J7_FRASC/618-741
Q2JFB1_FRASC/65-357
Q2JGT8_FRASC/321-429
Q2JHC6_SYNJB/14-298
Q2JLR3_SYNJB/10-320
Q2JNV0_SYNJB/199-254
Q2JQT7_SYNJA/1-286
Q2JUV9_SYNJA/5-315
Q2K6E9_RHIEC/41-310
Q2KCP5_RHIEC/6-290
Q2KE77_RHIEC/19-481
Q2KU41_BORA1/11-271
Q2KVV3_BORA1/7-463
Q2KX58_BORA1/15-294
Q2L2J9_BORA1/6-267
Q2LPW8_SYNAS/156-262
Q2LPW8_SYNAS/59-154
Q2LRI5_SYNAS/114-241
Q2LRI5_SYNAS/3-151
Q2LTC8_SYNAS/5-443
Q2LTE2_SYNAS/8-276
Q2LTX9_SYNAS/19-184
Q2LTX9_SYNAS/199-281
Q2LU40_SYNAS/16-409
Q2N9M0_ERYLH/31-296
Q2NB35_ERYLH/10-463
Q2NHT7_METST/20-306
Q2NJI5_AYWBP/2-99
Q2NK11_AYWBP/26-301
Q2NK41_AYWBP/5-283
Q2NQB0_SODGM/3-266
Q2NQF8_SODGM/10-272
Q2NRH7_SODGM/2-436
Q2NU69_SODGM/197-491
Q2NXB7_XANOM/10-273
Q2NXK9_XANOM/10-499
Q2P901_XANOM/4-264
Q2QJK9_ACEAC/27-77
Q2RGX9_MOOTA/11-273
Q2RLV0_MOOTA/536-674
Q2RLV0_MOOTA/684-810
Q2RNR7_RHORT/21-494
Q2RU59_RHORT/28-293
Q2S065_SALRD/11-158
Q2S065_SALRD/158-266
Q2S1K8_SALRD/3-424
Q2S4M5_SALRD/7-286
Q2S550_SALRD/29-292
Q2S575_SALRD/29-297
Q2S8F2_HAHCH/4-267
Q2SAF8_HAHCH/240-437
Q2SAF8_HAHCH/323-489
Q2SKI4_HAHCH/8-288
Q2SNY3_HAHCH/10-272
Q2SPC8_HAHCH/29-302
Q2SQD6_HAHCH/3-430
Q2STJ5_BURTA/158-430
Q2SUN6_BURTA/61-499
Q2SV16_BURTA/21-102
Q2SV16_BURTA/89-245
Q2SVA2_BURTA/8-269
Q2SYL0_BURTA/152-281
Q2SYL0_BURTA/6-158
Q2TAK1_HUMAN/558-619
Q2UPT5_ASPOR/8-269
Q2VZK9_MAGSA/10-197
Q2VZK9_MAGSA/322-469
Q2W7F4_MAGSA/151-291
Q2W7F4_MAGSA/25-155
Q2W9E6_MAGSA/139-400
Q2YB41_NITMU/17-498
Q2YBK0_NITMU/8-269
Q2YPT1_BRUA2/48-352
Q2YQX2_BRUA2/11-469
Q2YU69_STAAB/8-271
Q30SL2_SULDN/131-264
Q30SL2_SULDN/6-121
Q30TG3_SULDN/122-264
Q30TG3_SULDN/8-132
Q30UG0_SULDN/3-397
Q30VD2_DESDG/8-278
Q30VK4_DESDG/506-601
Q30VK4_DESDG/607-737
Q311L1_DESDG/3-431
Q31AC2_PROM9/3-462
Q31CM8_PROM9/12-322
Q31EY4_THICR/36-497
Q31J65_THICR/4-266
Q31JE9_THICR/10-272
Q31K74_SYNE7/18-325
Q31L71_SYNE7/9-319
Q31N21_SYNE7/4-286
Q31P32_SYNE7/3-409
Q31UH5_SHIBS/10-272
Q31UK7_SHIBS/3-266
Q31XG8_SHIBS/4-438
Q31YM5_SHIBS/197-491
Q329V6_SHIDS/3-266
Q329Y9_SHIDS/10-272
Q32CA1_SHIDS/4-438
Q32HU4_SHIDS/197-491
Q331U3_CBCP/104-248
Q331U3_CBCP/3-133
Q382S1_9TRYP/31-324
Q38VC4_LACSS/10-273
Q39H84_BURS3/8-269
Q39HZ7_BURS3/12-449
Q39IQ8_BURS3/435-602
Q39KT5_BURS3/129-277
Q39KT5_BURS3/5-139
Q39QN8_GEOMG/461-556
Q39QN8_GEOMG/592-699
Q39S32_GEOMG/7-271
Q39UF2_GEOMG/2-169
Q39UF2_GEOMG/280-430
Q39ZI6_GEOMG/7-267
Q3A0B1_PELCD/6-270
Q3A0F8_PELCD/315-458
Q3A0S9_PELCD/8-268
Q3A3V6_PELCD/10-476
Q3A6F7_PELCD/154-283
Q3AD39_CARHZ/8-271
Q3AJ32_SYNSC/23-470
Q3AN78_SYNSC/7-317
Q3AQQ2_CHLCH/8-272
Q3ASJ0_CHLCH/2-172
Q3ASJ0_CHLCH/302-434
Q3AX66_SYNS9/7-454
Q3B0E6_SYNS9/7-317
Q3B472_PELLD/1-430
Q3B5P0_PELLD/8-272
Q3BM40_XANC5/10-502
Q3BM99_XANC5/4-264
Q3BMN4_XANC5/5-268
Q3C025_XANC5/200-479
Q3C050_XANC5/178-245
Q3CYX9_STRAG/8-270
Q3D0N4_STRAG/28-464
Q3D678_STRAG/8-270
Q3DAM6_STRAG/28-464
Q3DCB1_STRAG/8-270
Q3DH29_STRAG/28-464
Q3DN89_STRAG/28-464
Q3DNI5_STRAG/8-270
Q3DRC7_STRAG/28-464
Q3DRY9_STRAG/8-270
Q3EQF7_BACTI/51-309
Q3EQP5_BACTI/1-122
Q3EQP5_BACTI/89-222
Q3EW04_BACTI/14-466
Q3EWQ1_BACTI/15-280
Q3EYX5_BACTI/163-306
Q3EZR0_BACTI/327-639
Q3F0Y3_BACTI/13-274
Q3IDF8_PSEHT/10-271
Q3IIK2_PSEHT/194-524
Q3IJ14_PSEHT/2-441
Q3IJF4_PSEHT/1-247
Q3IKC7_PSEHT/94-240
Q3IPC6_NATPD/6-363
Q3IPC8_NATPD/256-703
Q3ITH7_NATPD/3-277
Q3IVS2_RHOS4/111-197
Q3J089_RHOS4/1098-1200
Q3J089_RHOS4/1194-1299
Q3J4N8_RHOS4/32-295
Q3J6B5_RHOS4/7-453
Q3J9N2_NITOC/4-266
Q3JCE9_NITOC/8-478
Q3JDH8_NITOC/10-272
Q3JT55_BURP1/8-269
Q3JU29_BURP1/676-1114
Q3JY15_BURP1/167-315
Q3JY15_BURP1/43-180
Q3K0V8_STRA1/8-270
Q3K4C4_PSEPF/12-274
Q3K4P8_PSEPF/4-266
Q3KCU2_PSEPF/129-298
Q3KCU2_PSEPF/474-606
Q3KIH3_PSEPF/1-269
Q3KIH3_PSEPF/304-448
Q3KL56_CHLTA/2-424
Q3KL87_CHLTA/6-265
Q3LBM9_9MOLU/1-98
Q3M7R8_ANAVT/9-319
Q3MD88_ANAVT/32-310
Q3MS98_9BACL/3-128
Q3QZD9_XYLFA/4-264
Q3R2Y3_XYLFA/5-268
Q3R4N0_XYLFA/4-264
Q3R5V0_XYLFA/5-268
Q3R5Z4_XYLFA/4-489
Q3R6Y6_XYLFA/6-489
Q3RFC1_XYLFA/5-268
Q3RFX3_XYLFA/4-264
Q3RHS3_XYLFA/4-489
Q3SF31_THIDA/7-267
Q3SG54_THIDA/15-276
Q3SJA8_THIDA/199-306
Q3SJA8_THIDA/24-181
Q3SMQ5_THIDA/1-452
Q3SQ27_NITWN/38-326
Q3SWM3_NITWN/12-469
Q3U8G7_MOUSE/165-299
Q3UBR6_MOUSE/165-299
Q3UGP2_MOUSE/626-692
Q3XZ79_ENTFC/11-274
Q3XZV9_ENTFC/13-463
Q3Y0Q7_ENTFC/282-563
Q3Y2X8_ENTFC/75-356
Q3YRJ2_EHRCJ/1-430
Q3YSM3_EHRCJ/8-270
Q3YVF3_SHISS/10-272
Q3YVI6_SHISS/3-266
Q3YY40_SHISS/4-438
Q3Z3F9_SHISS/197-491
Q3Z790_DEHE1/8-271
Q3ZY76_DEHSC/8-271
Q40K24_EHRCH/8-270
Q40K84_EHRCH/1-433
Q46538_DICNO/26-286
Q469F8_METBF/11-133
Q469F8_METBF/126-260
Q46H75_PROMT/12-322
Q46K42_PROMT/5-468
Q46N05_CUPPJ/33-108
Q46VZ9_CUPPJ/5-277
Q46ZF5_CUPPJ/15-478
Q474E0_CUPPJ/8-273
Q476L8_CUPPJ/52-329
Q478X4_DECAR/4-264
Q47CY8_DECAR/115-220
Q47IM8_DECAR/8-269
Q47IV6_DECAR/12-470
Q47KW1_THEFY/487-626
Q47KW1_THEFY/609-726
Q47LQ9_THEFY/11-281
Q47MG3_THEFY/422-502
Q47SJ9_THEFY/140-287
Q47SJ9_THEFY/23-115
Q47SK5_THEFY/19-321
Q47SK6_THEFY/21-300
Q47TW2_THEFY/407-487
Q480N9_COLP3/22-460
Q481U8_COLP3/220-703
Q481Y4_COLP3/17-177
Q48A47_COLP3/3-266
Q48AR5_COLP3/10-272
Q48BM1_PSE14/12-274
Q48IC3_PSE14/134-272
Q48IC3_PSE14/479-610
Q48NN1_PSE14/3-448
Q48QC4_PSE14/4-266
Q48T98_STRPM/8-270
Q493D5_BLOPB/3-437
Q49YU9_STAS1/8-271
Q4A5L9_MYCS5/13-283
Q4A7G4_MYCH7/113-174
Q4A7W7_MYCH7/10-285
Q4A9B6_MYCHJ/112-174
Q4A9R9_MYCHJ/10-285
Q4BXQ8_CROWT/11-321
Q4C0T6_CROWT/27-330
Q4C994_CROWT/247-364
Q4C994_CROWT/391-502
Q4DL52_TRYCR/141-327
Q4DL52_TRYCR/33-179
Q4DS64_TRYCR/33-327
Q4E808_9RICK/8-270
Q4EBE0_9RICK/2-168
Q4ECG4_9RICK/17-386
Q4EI48_LISMO/12-275
Q4EJC8_LISMO/14-463
Q4ENZ9_LISMO/14-463
Q4ESH7_LISMO/14-302
Q4ET57_LISMO/12-275
Q4F7B3_VIBAL/3-266
Q4FPM1_PELUB/10-274
Q4FQ58_PSYA2/206-261
Q4FS13_PSYA2/65-152
Q4FSN0_PSYA2/49-613
Q4FU65_PSYA2/4-270
Q4HEE9_CAMCO/3-397
Q4HGP5_CAMCO/1-251
Q4HI72_CAMCO/139-263
Q4HI72_CAMCO/6-152
Q4HP81_CAMUP/129-249
Q4HQF9_CAMUP/6-263
Q4HRS2_CAMUP/3-392
Q4HSC8_CAMUP/7-272
Q4JTS1_CORJK/27-306
Q4JTS2_CORJK/23-347
Q4JTS4_CORJK/133-274
Q4JTS4_CORJK/8-151
Q4JTX0_CORJK/17-286
Q4JUU3_CORJK/83-186
Q4K3G3_PSEF5/12-274
Q4K3U4_PSEF5/4-266
Q4K7K2_PSEF5/64-238
Q4KBP9_PSEF5/395-529
Q4KBP9_PSEF5/52-191
Q4KIQ5_PSEF5/1-448
Q4L7M0_STAHJ/8-271
Q4LBG3_PSESH/120-255
Q4LBG3_PSESH/9-136
Q4LBI3_PSESH/6-99
Q4MHY4_BACCE/11-276
Q4MJZ6_BACCE/146-309
Q4MJZ6_BACCE/51-176
Q4MP46_BACCE/250-515
Q4MPH4_BACCE/14-466
Q4MPQ0_BACCE/13-325
Q4P807_USTMA/565-646
Q4PDX2_USTMA/46-333
Q4QHW5_LEIMA/1-146
Q4QHW5_LEIMA/103-300
Q4QKK5_HAEI8/2-473
Q4QLB1_HAEI8/11-277
Q4QMR8_HAEI8/3-266
Q4SSV2_TETNG/527-596
Q4UN33_RICFE/1-409
Q4UNQ0_XANC8/8-539
Q4UNV4_XANC8/4-264
Q4UP69_XANC8/10-273
Q4WHX0_ASPFU/8-269
Q4XQM1_PLACH/37-411
Q4XQM1_PLACH/426-470
Q4YGN0_PLABA/125-187
Q4YGN0_PLABA/3-115
Q4Z6C1_PLABA/37-192
Q4ZL80_PSEU2/12-274
Q4ZSC4_PSEU2/859-974
Q4ZSC4_PSEU2/963-1058
Q4ZTH2_PSEU2/101-239
Q4ZTH2_PSEU2/475-577
Q4ZWH0_PSEU2/3-44
Q4ZWH0_PSEU2/73-245
Q4ZYM1_PSEU2/3-448
Q500M3_PSEU2/4-266
Q55WS0_CRYNE/17-288
Q57AF7_BRUAB/11-469
Q57C96_BRUAB/48-352
Q57HQ6_SALCH/10-272
Q57HT8_SALCH/36-299
Q57KC4_SALCH/4-438
Q57QS8_SALCH/197-491
Q58AS5_RALME/137-236
Q5ACI1_CANAL/116-255
Q5AND3_CANAL/16-307
Q5B6N3_EMENI/11-103
Q5B6N3_EMENI/85-224
Q5CNX8_CRYHO/34-405
Q5CVQ2_CRYPV/34-406
Q5D5C9_9RICK/55-208
Q5E1T0_VIBF1/3-266
Q5E4C9_VIBF1/197-498
Q5E4T6_VIBF1/6-131
Q5E4T7_VIBF1/190-433
Q5E7B9_VIBF1/5-445
Q5E8T3_VIBF1/10-272
Q5F609_NEIG1/14-275
Q5F8N1_NEIG1/124-264
Q5F8N1_NEIG1/4-128
Q5F9M3_NEIG1/7-460
Q5FE39_EHRRW/8-270
Q5FFW4_EHRRG/1-430
Q5FHA7_EHRRG/8-270
Q5FLL5_LACAC/10-273
Q5FNC6_GLUOX/16-283
Q5FT92_GLUOX/20-486
Q5GS08_WOLTR/8-270
Q5GTB1_WOLTR/3-473
Q5GTZ9_XANOR/10-273
Q5GU99_XANOR/19-508
Q5H6C4_XANOR/4-264
Q5HAQ4_EHRRW/1-430
Q5HBT8_EHRRW/8-270
Q5HSV0_CAMJR/3-398
Q5HU03_CAMJR/7-274
Q5HV15_CAMJR/6-263
Q5HY14_GLUOX/17-301
Q5KJH7_CRYNE/17-288
Q5L066_GEOKA/37-309
Q5L068_GEOKA/99-397
Q5L3C0_GEOKA/12-275
Q5L4Q3_CHLAB/6-265
Q5L7A3_CHLAB/4-429
Q5LCB0_BACFN/8-277
Q5LDC4_BACFN/2-448
Q5LGB0_BACFN/146-267
Q5LGB0_BACFN/9-142
Q5LLP9_SILPO/7-455
Q5LU84_SILPO/12-276
Q5LZW0_STRT1/14-276
Q5M4H1_STRT2/14-276
Q5MZ27_SYNP6/4-286
Q5N0Q3_SYNP6/9-319
Q5N1N9_SYNP6/18-325
Q5N536_SYNP6/3-409
Q5NF53_FRATT/1-434
Q5NFX6_FRATT/5-266
Q5NIF1_FRATT/10-269
Q5NMF2_ZYMMO/479-614
Q5NMF2_ZYMMO/587-726
Q5NNI8_ZYMMO/10-464
Q5NQ07_ZYMMO/23-288
Q5NV14_RALME/197-250
Q5NV53_RALME/169-292
Q5NV53_RALME/52-186
Q5NVY5_9ARCH/15-322
Q5NYH5_AROAE/125-217
Q5P250_AROAE/8-277
Q5P4B6_AROAE/5-265
Q5P4V8_AROAE/17-455
Q5P8U0_AROAE/255-377
Q5P8U0_AROAE/403-512
Q5PA43_ANAMM/6-427
Q5PB91_ANAMM/37-298
Q5PEM8_SALPA/4-438
Q5PGC5_SALPA/197-491
Q5PKJ7_SALPA/3-266
Q5PKM2_SALPA/10-272
Q5QUQ8_IDILO/15-462
Q5QUT0_IDILO/10-271
Q5QZ79_IDILO/2-265
Q5SIE7_THET8/9-272
Q5SJL0_THET8/128-257
Q5SJL0_THET8/2-138
Q5V057_HALMA/165-278
Q5V057_HALMA/2-148
Q5VAP0_RHIET/19-481
Q5WEU2_BACSK/3-423
Q5WF16_BACSK/148-408
Q5WF35_BACSK/382-575
Q5WJ31_BACSK/16-279
Q5WSZ4_LEGPL/2-266
Q5WVK8_LEGPL/10-272
Q5WVN9_LEGPL/4-468
Q5X176_LEGPA/2-266
Q5X474_LEGPA/10-272
Q5X4A5_LEGPA/4-468
Q5XBW2_STRP6/8-270
Q5YPP4_NOCFA/54-333
Q5YR01_NOCFA/39-328
Q5YR02_NOCFA/17-348
Q5YR07_NOCFA/127-283
Q5YR07_NOCFA/13-157
Q5YWP8_NOCFA/12-325
Q5ZRR4_LEGPH/2-266
Q5ZUF6_LEGPH/19-281
Q5ZUI6_LEGPH/4-468
Q600N7_MYCH2/26-301
Q605Y2_METCA/4-266
Q60A35_METCA/10-272
Q60AZ5_METCA/284-446
Q60AZ5_METCA/7-261
Q60BJ3_METCA/851-969
Q60BJ3_METCA/947-1054
Q62FM2_BURMA/129-277
Q62FM2_BURMA/5-142
Q62IT5_BURMA/12-450
Q62KW4_BURMA/8-269
Q63AD9_BACCZ/251-509
Q63EE1_BACCZ/146-309
Q63EE1_BACCZ/51-176
Q63EW0_BACCZ/276-587
Q63GS4_BACCZ/15-280
Q63PL9_BURPS/129-277
Q63PL9_BURPS/5-142
Q63TI9_BURPS/8-269
Q63VG2_BURPS/12-450
Q64AR7_9ARCH/8-79
Q64AR9_9ARCH/6-139
Q64TA4_BACFR/8-277
Q64UE7_BACFR/2-448
Q65F05_BACLD/283-584
Q65L81_BACLD/137-400
Q65MR3_BACLD/12-275
Q65ST5_MANSM/11-277
Q65TK4_MANSM/1-447
Q65VJ0_MANSM/3-266
Q660N8_BORGA/2-421
Q660R5_BORGA/10-263
Q661S3_BORGA/11-164
Q661S3_BORGA/136-266
Q667G7_YERPS/4-438
Q66CE5_YERPS/197-491
Q66FZ1_YERPS/10-272
Q66G21_YERPS/3-266
Q66K33_HUMAN/567-628
Q67K47_SYMTH/1-273
Q67KI7_SYMTH/81-314
Q67KI7_SYMTH/9-55
Q67LG5_SYMTH/11-294
Q67PV0_SYMTH/13-282
Q67PV1_SYMTH/11-135
Q67PV1_SYMTH/174-296
Q67PV5_SYMTH/388-481
Q67RU7_SYMTH/180-318
Q67RU7_SYMTH/61-197
Q68W15_RICTY/1-409
Q69A97_RHIME/89-210
Q6A6X9_PROAC/45-321
Q6A7B2_PROAC/406-539
Q6A846_PROAC/7-273
Q6A847_PROAC/23-333
Q6A850_PROAC/2-184
Q6A850_PROAC/203-310
Q6A852_PROAC/145-290
Q6A852_PROAC/25-141
Q6A9F9_PROAC/118-254
Q6A9F9_PROAC/5-126
Q6A9S6_PROAC/475-558
Q6AD55_LEIXX/49-341
Q6AFN0_LEIXX/10-101
Q6AFN0_LEIXX/135-274
Q6AFN3_LEIXX/48-357
Q6AJ72_DESPS/21-289
Q6ANK1_DESPS/15-445
Q6APW2_DESPS/4-272
Q6BW47_DEBHA/19-309
Q6C4F2_YARLI/9-290
Q6CK19_KLULA/8-284
Q6CK20_KLULA/13-298
Q6CUM9_KLULA/136-271
Q6CZD7_ERWCT/3-266
Q6CZH2_ERWCT/10-272
Q6D6C9_ERWCT/197-491
Q6D8H9_ERWCT/5-446
Q6D9K3_ERWCT/127-234
Q6F0P9_MESFL/8-274
Q6FDR1_ACIAD/7-273
Q6FET6_ACIAD/26-288
Q6FF16_ACIAD/7-470
Q6FF31_ACIAD/204-262
Q6FLH1_CANGA/21-321
Q6FQB4_CANGA/124-270
Q6FQB4_CANGA/6-125
Q6FZ85_BARQU/47-316
Q6G1C6_BARQU/10-458
Q6G2S0_BARHE/47-316
Q6G587_BARHE/10-460
Q6HHS9_BACHK/250-514
Q6HLV8_BACHK/147-309
Q6HLV8_BACHK/51-180
Q6HMC1_BACHK/276-587
Q6HP95_BACHK/15-280
Q6I1W2_BACAN/148-309
Q6I1W2_BACAN/51-161
Q6I4A9_BACAN/15-280
Q6I7K9_VIBCH/20-190
Q6KHF3_MYCMO/27-291
Q6KHF5_MYCMO/12-274
Q6KZM2_PICTO/1-264
Q6LLP4_PHOPR/10-272
Q6LMZ4_PHOPR/26-460
Q6LS45_PHOPR/1-255
Q6LST7_PHOPR/197-497
Q6LVY9_PHOPR/3-266
Q6LWD2_PHOPR/107-222
Q6LWD2_PHOPR/16-110
Q6M4L4_CORGL/655-717
Q6M705_CORGL/19-339
Q6M744_CORGL/421-558
Q6MAS4_PARUW/8-272
Q6MF91_PARUW/43-303
Q6MFB6_PARUW/3-444
Q6MFN4_NEUCR/15-278
Q6MI36_BDEBA/11-278
Q6MIL6_BDEBA/6-375
Q6MND7_BDEBA/7-267
Q6MSK3_MYCMS/10-277
Q6MXV5_SERMA/5-266
Q6MY08_SERMA/107-249
Q6MY08_SERMA/4-95
Q6N434_RHOPA/309-350
Q6N434_RHOPA/38-286
Q6N616_RHOPA/11-164
Q6N616_RHOPA/187-292
Q6N7P2_RHOPA/11-460
Q6NDN1_RHOPA/8-466
Q6NIE2_CORDI/27-297
Q6NIP2_CORDI/118-271
Q6NIP2_CORDI/7-128
Q6NIP5_CORDI/17-331
Q6NIP6_CORDI/54-324
Q6SFY1_9BACT/8-269
Q6SZN3_RHOFA/3-73
Q6WPL5_ECOLX/232-344
Q6WZD5_BORHE/11-266
Q6X3L7_PSEAE/53-239
Q6XUP3_9PSED/252-433
Q6XYV7_SPIKU/9-271
Q6Y9B2_BORHE/2-414
Q6YPV4_ONYPE/12-287
Q6YQ16_ONYPE/5-283
Q6YQ48_ONYPE/5-283
Q6YQ70_ONYPE/5-283
Q6YQL8_ONYPE/5-283
Q6YQQ8_ONYPE/5-283
Q6YRG4_ONYPE/5-283
Q6ZHK2_ORYSJ/287-564
Q708C0_PSEFL/26-482
Q71HX5_LACDL/3-120
Q71YQ9_LISMF/12-275
Q72AD5_DESVH/3-433
Q72EW5_DESVH/486-579
Q72EW5_DESVH/584-716
Q72FQ7_DESVH/8-276
Q72IS0_THET2/9-272
Q72JY0_THET2/128-257
Q72JY0_THET2/2-138
Q72NZ1_LEPIC/1-275
Q72P87_LEPIC/3-267
Q72RL3_LEPIC/14-282
Q72RW4_LEPIC/9-271
Q72V81_LEPIC/108-253
Q72V81_LEPIC/7-156
Q736R1_BACC1/251-514
Q73BS2_BACC1/147-309
Q73BS2_BACC1/51-178
Q73CD0_BACC1/13-80
Q73EM4_BACC1/11-276
Q73GJ1_WOLPM/8-270
Q73I24_WOLPM/17-462
Q73K85_TREDE/10-147
Q73K85_TREDE/123-267
Q73M89_TREDE/142-289
Q73P96_TREDE/141-260
Q73P96_TREDE/8-138
Q73RK3_TREDE/12-418
Q73SI0_MYCPA/5-227
Q73UR5_MYCPA/9-305
Q73UR6_MYCPA/19-338
Q73UR9_MYCPA/12-287
Q742E2_MYCPA/21-295
Q745W4_THET2/198-248
Q746V7_GEOSL/7-266
Q747J9_GEOSL/464-572
Q747J9_GEOSL/592-700
Q74CY7_GEOSL/318-432
Q74CY7_GEOSL/5-170
Q74HT5_LACJO/210-264
Q74I48_LACJO/10-273
Q74JQ2_LACJO/93-223
Q754I3_ASHGO/9-295
Q75A11_ASHGO/146-268
Q75A11_ASHGO/4-136
Q7A8N5_ECO57/385-493
Q7A9F9_ECO57/3-266
Q7AX08_NEIME/14-275
Q7CF22_STRP3/8-270
Q7CVE9_AGRT5/9-293
Q7CXZ3_AGRT5/56-325
Q7D2B8_AGRT5/21-483
Q7D432_AGRT5/158-250
Q7M8H8_WOLSU/104-261
Q7M8H8_WOLSU/6-110
Q7M9J2_WOLSU/132-266
Q7M9J2_WOLSU/9-136
Q7MAW3_PORGI/9-277
Q7MEP1_VIBVY/200-499
Q7MGN9_VIBVY/11-273
Q7MIA3_VIBVY/21-454
Q7MQG8_VIBVY/3-266
Q7MRK9_WOLSU/4-399
Q7MTA3_PORGI/2-452
Q7MYL0_PHOLL/3-266
Q7MYN9_PHOLL/10-272
Q7N5Z8_PHOLL/197-490
Q7N8T5_PHOLL/7-441
Q7NB99_MYCGA/8-287
Q7NF84_GLOVI/8-293
Q7NH00_GLOVI/229-491
Q7NHZ0_GLOVI/9-319
Q7NQR1_CHRVO/2-222
Q7NQR1_CHRVO/282-445
Q7NQR9_CHRVO/6-266
Q7P1K8_CHRVO/8-270
Q7P3X8_FUSNV/2-88
Q7P3X9_FUSNV/2-344
Q7P628_FUSNV/4-289
Q7P7G2_FUSNV/1-224
Q7P9M6_RICSI/1-409
Q7PBY2_RICSI/10-274
Q7RN27_PLAYO/37-207
Q7RUS7_NEUCR/140-227
Q7S6H2_NEUCR/15-278
Q7TX11_MYCBO/5-305
Q7TX12_MYCBO/24-337
Q7U1L0_MYCBO/5-314
Q7U7R4_SYNPX/11-449
Q7U9S2_SYNPX/7-317
Q7UIR9_RHOBA/8-268
Q7UPR6_RHOBA/9-281
Q7US04_RHOBA/52-480
Q7V0Z1_PROMP/3-462
Q7V2Z4_PROMP/12-322
Q7V4N2_PROMM/7-317
Q7V6R0_PROMM/19-481
Q7VBK0_PROMA/4-472
Q7VDN4_PROMA/11-321
Q7VFN2_HELHP/1-412
Q7VGG3_HELHP/144-280
Q7VGG3_HELHP/23-151
Q7VHN4_HELHP/6-262
Q7VMB4_HAEDU/2-455
Q7VME6_HAEDU/10-276
Q7VNG5_HAEDU/3-266
Q7VPV3_CHLPN/7-266
Q7VRE9_BLOFL/3-442
Q7VRY2_BORPE/6-267
Q7VU39_BORPE/12-137
Q7VU39_BORPE/131-272
Q7VX41_BORPE/19-300
Q7VY15_BORPE/11-219
Q7VY15_BORPE/330-465
Q7W0T7_BORPA/6-267
Q7W3B5_BORPA/1-110
Q7W3B5_BORPA/102-244
Q7WAZ0_BORPA/11-221
Q7WAZ0_BORPA/329-465
Q7WCK2_BORBR/6-267
Q7WEN4_BORBR/12-137
Q7WEN4_BORBR/131-272
Q7WLD9_BORBR/19-300
Q7WMF4_BORBR/11-221
Q7WMF4_BORBR/330-465
Q7WWX1_CUPNH/10-120
Q7WWX1_CUPNH/123-250
Q7WX21_CUPNH/188-250
Q7WXG7_CUPNH/195-292
Q7WXI2_CUPNH/64-141
Q7WY23_PSEAE/52-239
Q7WY49_PSEAE/13-161
Q7WY49_PSEAE/94-253
Q7XPT5_ORYSJ/1180-1350
Q817P7_BACCR/9-282
Q81GH7_BACCR/148-309
Q81GH7_BACCR/51-174
Q81GY6_BACCR/275-587
Q81IP3_BACCR/15-280
Q81PJ0_BACAN/251-513
Q81TN2_BACAN/117-278
Q81TN2_BACAN/20-130
Q81U46_BACAN/276-587
Q81ZG2_BACAN/11-276
Q821F6_CHLCV/6-265
Q824Y1_CHLCV/4-429
Q82D59_STRAW/578-657
Q82HP5_STRAW/73-356
Q82IQ6_STRAW/38-319
Q82IQ7_STRAW/41-347
Q82IR1_STRAW/178-325
Q82IR1_STRAW/61-181
Q82SY0_NITEU/10-490
Q82UL1_NITEU/8-273
Q82XZ7_NITEU/848-960
Q82XZ7_NITEU/951-1047
Q837B0_ENTFA/210-567
Q837V7_ENTFA/11-274
Q83A56_COXBU/13-276
Q83C98_COXBU/1-466
Q83G16_TROWT/95-264
Q83G17_TROWT/20-316
Q83G19_TROWT/104-270
Q83G19_TROWT/9-122
Q83GZ5_TROWT/11-288
Q83I45_TROW8/104-270
Q83I45_TROW8/9-122
Q83I47_TROW8/20-316
Q83I48_TROW8/95-264
Q83ID2_TROW8/11-288
Q83IW7_SHIFL/10-272
Q83IX8_SHIFL/3-266
Q83JW0_SHIFL/4-438
Q83LM2_SHIFL/197-491
Q84ER9_9BURK/153-265
Q84ER9_9BURK/9-145
Q84GD1_CORGL/115-221
Q84GD1_CORGL/15-136
Q879Z8_XYLFT/4-264
Q87B08_XYLFT/4-489
Q87F91_XYLFT/10-273
Q87ID4_VIBPA/200-499
Q87KG4_VIBPA/11-273
Q87M84_VIBPA/21-454
Q87QR6_VIBPA/197-474
Q87TM8_VIBPA/3-266
Q87U01_PSESM/12-274
Q87W28_PSESM/1-277
Q881U9_PSESM/429-528
Q881U9_PSESM/52-216
Q888Y5_PSESM/3-43
Q888Y5_PSESM/74-245
Q889H2_PSESM/3-448
Q88BA4_PSESM/4-266
Q88BG7_PSESM/192-293
Q88C31_PSEPK/13-275
Q88CB7_PSEPK/4-266
Q88DZ5_PSEPK/1-446
Q88GN9_PSEPK/121-219
Q88JT2_PSEPK/20-155
Q88JT2_PSEPK/386-498
Q88XQ1_LACPL/10-273
Q88Y78_LACPL/210-574
Q891H9_CLOTE/1-170
Q896L9_CLOTE/134-289
Q896L9_CLOTE/36-183
Q897M0_CLOTE/1-357
Q897P0_CLOTE/26-293
Q89BR0_BRAJA/5-450
Q89FY7_BRAJA/322-363
Q89FY7_BRAJA/54-294
Q89IZ1_BRAJA/188-292
Q89IZ1_BRAJA/8-177
Q89WD8_BRAJA/22-480
Q8A3F5_BACTN/157-615
Q8A6J1_BACTN/203-517
Q8A8W3_BACTN/2-448
Q8AA08_BACTN/9-278
Q8CZY3_YERPE/25-459
Q8D058_YERPE/197-491
Q8D1J9_YERPE/12-274
Q8D1K7_YERPE/21-284
Q8D2T2_WIGBR/10-272
Q8D2T8_WIGBR/4-427
Q8D7N0_VIBVU/200-499
Q8DBL8_VIBVU/21-454
Q8DDC3_VIBVU/3-266
Q8DDM8_VIBVU/11-273
Q8DG65_THEEB/9-319
Q8DM14_THEEB/17-330
Q8DPU8_STRR6/8-270
Q8DTY6_STRMU/1-245
Q8DZF9_STRA5/8-270
Q8E4R0_STRA3/28-307
Q8E525_STRA3/8-270
Q8E9F8_SHEON/3-266
Q8EF45_SHEON/318-459
Q8EF45_SHEON/9-194
Q8EJJ6_SHEON/10-272
Q8EP27_OCEIH/291-589
Q8ES83_OCEIH/12-275
Q8EUN0_MYCPE/9-283
Q8F3T3_LEPIN/9-271
Q8F454_LEPIN/14-282
Q8F763_LEPIN/3-267
Q8F7H9_LEPIN/4-288
Q8F8R6_LEPIN/108-253
Q8F8R6_LEPIN/7-129
Q8FBN3_ECOL6/28-290
Q8FBR1_ECOL6/3-266
Q8FEB3_ECOL6/7-441
Q8FJ75_ECOL6/228-522
Q8FR36_COREF/48-319
Q8FRG7_COREF/134-288
Q8FRG7_COREF/24-130
Q8FRH0_COREF/116-436
Q8FRH1_COREF/162-297
Q8FSZ8_COREF/288-416
Q8FXZ1_BRUSU/11-469
Q8FZR0_BRUSU/48-352
Q8G524_BIFLO/6-363
Q8G5W2_BIFLO/19-314
Q8G7Z2_BIFLO/11-301
Q8GHV1_PSERE/105-237
Q8GHY8_PSERE/257-433
Q8GM52_ZYMMO/22-287
Q8GQZ7_BACTN/1-79
Q8I3W6_PLAF7/36-505
Q8KDI1_CHLTE/4-432
Q8KFI3_CHLTE/19-283
Q8KI59_ECOLX/1-132
Q8KXC9_ECOLX/1-132
Q8KXD0_ECOLX/1-132
Q8KYV1_9PROT/6-455
Q8L1Z2_PSESX/2-450
Q8L286_PROVU/173-242
Q8NPP6_CORGL/107-247
Q8NS28_CORGL/17-288
Q8NSA0_CORGL/115-271
Q8NSA0_CORGL/7-113
Q8NSA3_CORGL/22-342
Q8NSA4_CORGL/153-298
Q8NSE1_CORGL/173-313
Q8P0T5_STRP8/8-270
Q8P379_XANCP/9-539
Q8P3D2_XANCP/4-264
Q8P3P3_XANCP/10-273
Q8PBQ0_XANCP/394-479
Q8PEL3_XANAC/10-477
Q8PEQ9_XANAC/4-264
Q8PF35_XANAC/12-275
Q8PFN7_XANAC/189-284
Q8PKB0_XANAC/172-357
Q8PKB0_XANAC/458-672
Q8Q0E6_METMA/148-276
Q8Q0E6_METMA/17-155
Q8Q0V3_METMA/167-645
Q8R692_FUSNN/7-266
Q8R698_FUSNN/4-289
Q8RC43_THETN/14-277
Q8REF7_FUSNN/2-462
Q8RMG4_NEIME/6-460
Q8RT50_PSEAE/67-197
Q8TND2_METAC/9-320
Q8TNY7_METAC/12-282
Q8TPP1_METAC/14-134
Q8TPP2_METAC/1-78
Q8VPP4_9MICC/97-180
Q8X013_NEUCR/140-227
Q8X6M9_ECO57/4-438
Q8X8P5_ECO57/10-272
Q8XAT6_ECO57/3-266
Q8XC70_ECO57/384-493
Q8XD92_ECO57/197-491
Q8XI61_CLOPE/7-270
Q8XJY4_CLOPE/206-577
Q8XL36_CLOPE/4-112
Q8XL36_CLOPE/84-251
Q8XMT9_CLOPE/205-534
Q8XNB5_CLOPE/4-300
Q8XP26_CLOPE/202-302
Q8XP26_CLOPE/295-381
Q8XQF1_RALSO/32-311
Q8XUA4_RALSO/9-284
Q8XX81_RALSO/43-310
Q8Y054_RALSO/15-475
Q8Y6C9_LISMO/10-273
Q8YE55_BRUME/11-469
Q8YI49_BRUME/17-321
Q8YNR6_NOSS1/9-319
Q8Z0D3_NOSS1/32-310
Q8Z1C6_SALTI/70-235
Q8Z385_SALTI/3-266
Q8Z3B0_SALTI/10-272
Q8Z419_SALTI/4-438
Q8Z7R7_SALTI/197-491
Q8ZMB6_SALTY/4-438
Q8ZQ65_SALTY/197-491
Q92AP9_LISIN/10-273
Q92GK9_RICCN/1-409
Q92NP4_RHIME/320-359
Q92NP4_RHIME/47-285
Q92TC4_RHIME/19-480
Q92XJ5_RHIME/24-294
Q932H3_STAAM/12-160
Q932H3_STAAM/134-251
Q935N6_SALTI/5-265
Q935Y5_SYNE7/18-325
Q93R35_STRCG/31-480
Q97AQ9_THEVO/1-267
Q97FQ4_CLOAB/7-272
Q97JY0_CLOAB/101-242
Q97JY0_CLOAB/3-129
Q97K93_CLOAB/277-584
Q97KB6_CLOAB/167-323
Q97KB6_CLOAB/96-183
Q97LF8_CLOAB/288-546
Q97QW1_STRPN/8-270
Q983V0_RHILO/159-264
Q983V0_RHILO/3-150
Q984L8_RHILO/23-303
Q98CM8_RHILO/10-469
Q98KF3_RHILO/17-288
Q98PF5_MYCPU/24-289
Q98PM4_MYCPU/5-269
Q99ZE1_STRP1/8-270
Q9A2L9_CAUCR/51-515
Q9A836_CAUCR/43-308
Q9ADU0_SALTY/105-213
Q9APU3_PSEAE/35-119
Q9AQF5_CLOCL/7-159
Q9CGH6_LACLA/8-272
Q9CLZ0_PASMU/3-266
Q9CNB6_PASMU/2-464
Q9CNL7_PASMU/10-276
Q9FCK0_STRCO/195-338
Q9FCK0_STRCO/74-186
Q9FCK4_STRCO/70-375
Q9FCK5_STRCO/38-319
Q9HJG8_THEAC/1-266
Q9HMB4_HALSA/152-278
Q9HMB4_HALSA/5-104
Q9HTQ8_PSEAE/4-266
Q9HWB6_PSEAE/9-464
Q9I3T9_PSEAE/5-330
Q9JYS9_NEIMB/124-264
Q9JYS9_NEIMB/4-129
Q9K037_NEIMB/6-460
Q9K1D0_NEIMB/14-275
Q9K8M6_BACHD/5-431
Q9K917_BACHD/149-412
Q9KF38_BACHD/20-283
Q9KLM6_VIBCH/212-509
Q9KPP6_VIBCH/13-439
Q9KVF6_VIBCH/11-272
Q9KVH9_VIBCH/3-266
Q9KX54_PSEAE/4-266
Q9KY67_STRCO/73-351
Q9L3E7_PROMA/12-304
Q9L3M1_9PROC/12-322
Q9L415_LACDE/5-64
Q9L4I8_ECOLX/15-124
Q9L4M3_9PROC/12-322
Q9L5V3_SALTI/135-249
Q9L5V3_SALTI/4-119
Q9L7T3_PSEAE/12-274
Q9PA40_XYLFA/26-286
Q9PG79_XYLFA/1-459
Q9PH94_XYLFA/10-273
Q9PJD1_CHLMU/6-265
Q9PKH5_CHLMU/141-599
Q9PPY9_UREPA/10-279
Q9R2U0_ECOLX/1-124
Q9RGW0_SALTI/149-273
Q9RGW0_SALTI/28-163
Q9RHB6_BRAJA/11-469
Q9RPH6_MYCSM/7-310
Q9RQ54_9ENTR/3-30
Q9RTI9_DEIRA/13-279
Q9S335_PROMA/11-321
Q9S3U7_LEGPN/1-68
Q9SW14_ARATH/247-482
Q9X0W5_THEMA/19-288
Q9X726_ECOLX/1-124
Q9Z7D4_CHLPN/7-266
Q9ZCJ7_RICPR/1-409
Q9ZG72_CHLTR/21-65
Q9ZJ69_HELPJ/2-413
Q9ZJE1_HELPJ/11-146
Q9ZJE1_HELPJ/122-256
Q9ZKT8_HELPJ/7-262
REP_BUCAI/3-266
REP_BUCAP/3-266
REP_BUCBP/3-263
REP_ECOLI/3-266
REP_HAEIN/3-266
REP_SALTY/3-266
SRS2_SCHPO/11-290
SRS2_YEAST/15-301
TRNK1_HUMAN/1132-1446
UVRD_ECOLI/10-272
UVRD_HAEIN/11-277
UVRD_MYCBO/12-151
UVRD_MYCBO/126-287
UVRD_MYCCT/10-277
UVRD_MYCGE/1-271
UVRD_MYCLE/12-144
UVRD_MYCLE/135-290
UVRD_MYCPN/9-279
UVRD_MYCTU/12-151
UVRD_MYCTU/126-287
UVRD_RICBR/10-274
UVRD_RICCN/10-274
UVRD_RICFE/11-275
UVRD_RICPR/14-279
UVRD_RICTY/14-279
UVRD_SALTY/10-272
Y340_MYCPN/4-271
YJCD_BACSU/136-284
YJCD_BACSU/265-399
YR568_MIMIV/187-277
YR568_MIMIV/87-216
