# Supplementary material for: Contact prediction is hardest for the most informative contacts, but improves with the incorporation of contact potentials
Source: PLoS One. 2018 Jun 28;13(6):e0199585. doi: 10.1371/journal.pone.0199585 (PMC6023208; doi:10.1371/journal.pone.0199585)
Supplement: S1 Data — Each file in the ‘alignments’ directory herein corresponds to a protein family’s alignment and contains the accession number and sequence range of each sequence in the alignment. (TAR.GZ) [file pone.0199585.s001.tar.gz › alignments/SLT]

A0AE80_STRAM/1-113
A0AGH2_LISW6/119-222
A0AXC7_BURCH/6-152
A0B1P9_BURCH/39-185
A0B2K3_BURCH/78-184
A0B4M4_BURCH/28-145
A0EX03_9CAUD/1280-1389
A0FDR6_HELPY/34-159
A0JV79_ARTS2/277-390
A0K2U0_BURCH/25-143
A0K5C9_BURCH/185-296
A0K6B3_BURCH/107-218
A0K6I0_BURCH/33-149
A0KBA5_BURCH/488-606
A0KF71_AERHH/362-479
A0KGV0_AERHH/162-272
A0KHU3_AERHH/118-228
A0KIJ5_AERHH/477-596
A0KIK1_AERHH/113-225
A0KL14_AERHH/326-443
A0KPN6_AERHH/225-354
A0KXE6_SHESA/480-596
A0KXT0_SHESA/100-215
A0L187_SHESA/114-228
A0L2I7_SHESA/114-224
A0L2V6_SHESA/25-146
A0L421_MAGSM/32-130
A0L423_MAGSM/39-155
A0L4I1_MAGSM/82-191
A0L537_MAGSM/195-299
A0L5A2_MAGSM/600-713
A0L965_MAGSM/34-142
A0LAH1_MAGSM/31-139
A0LEA1_SYNFM/90-199
A0LFI4_SYNFM/117-231
A0LG94_SYNFM/19-128
A0LG96_SYNFM/91-202
A0LH35_SYNFM/67-174
A0LT59_ACIC1/206-314
A0LW42_ACIC1/105-196
A0M099_GRAFK/107-218
A0M6J1_GRAFK/169-281
A0NT20_9RHOB/1-139
A0NVQ9_9RHOB/81-191
A0PB74_PASPI/27-171
A0PX47_MYCUA/191-276
A0PZF7_CLONN/37-155
A0Q2J0_CLONN/92-197
A0Q577_FRATN/484-605
A0Q6E1_FRATN/45-175
A0Q6K0_FRATN/47-170
A0QAM2_MYCA1/162-268
A0QNA9_MYCA1/184-264
A0R7S6_PELPD/26-140
A0R8S9_BACAH/45-176
A0RC96_BACAH/141-250
A0RM84_CAMFF/360-471
A0RQ66_CAMFF/78-187
A0T1M4_9XANT/65-175
A0XWT4_9GAMM/124-239
A0XXX3_9GAMM/284-396
A0Y1D0_9GAMM/68-206
A0Y4T4_9GAMM/471-581
A0Y4Z7_9GAMM/115-228
A0YBD0_9GAMM/144-256
A0YBY9_9GAMM/172-287
A0YCH6_9GAMM/297-412
A0YCX5_9GAMM/556-671
A0YDR2_9GAMM/87-191
A0YRE6_LYNSP/566-682
A0Z1S9_9GAMM/45-172
A0Z2K6_9GAMM/311-431
A0Z4W1_9GAMM/47-158
A0Z5V8_9GAMM/509-626
A0Z858_9GAMM/282-396
A0ZE60_NODSP/566-684
A0ZS52_9CAUD/872-984
A0ZXG4_9CAUD/14-126
A1A2W1_BIFAA/334-424
A1A7Q2_ECOK1/102-218
A1AJW1_ECOK1/482-602
A1AKF9_PELPD/24-138
A1AL07_PELPD/136-248
A1AM86_PELPD/83-193
A1AMD1_PELPD/137-244
A1ANL1_PELPD/576-692
A1APW1_PELPD/66-176
A1AQT7_PELPD/28-135
A1AWW3_RUTMC/41-166
A1AX32_RUTMC/100-214
A1AYB0_PARDP/55-161
A1AZG8_PARDP/54-161
A1AZL1_PARDP/34-171
A1AZX3_PARDP/488-602
A1B077_PARDP/59-164
A1B264_PARDP/55-161
A1B6X2_PARDP/55-166
A1B7F4_PARDP/55-166
A1B8M9_PARDP/101-209
A1BFF1_CHLPD/161-274
A1CY80_NEOFI/914-1027
A1DK76_NEOFI/93-191
A1EJV2_VIBCH/120-235
A1EPA4_VIBCH/302-417
A1EPZ8_VIBCH/209-338
A1EQI4_VIBCH/486-603
A1F120_VIBCH/302-417
A1F2F1_VIBCH/120-235
A1F6P4_VIBCH/486-603
A1F880_VIBCH/230-359
A1HN37_9FIRM/55-163
A1HPM6_9FIRM/42-159
A1HR61_9FIRM/249-347
A1HRS8_9FIRM/58-183
A1IPW0_NEIMA/458-570
A1ISA3_NEIMA/100-214
A1ISP7_NEIMA/94-202
A1JJB5_YERE8/476-596
A1JKA8_YERE8/124-240
A1JMI6_YERE8/56-184
A1JPQ5_YERE8/13-132
A1JQ28_YERE8/6-149
A1JQC0_YERE8/22-139
A1K2Q8_AZOSB/481-594
A1K540_AZOSB/279-394
A1K772_AZOSB/105-214
A1K7B0_AZOSB/94-197
A1K977_AZOSB/92-195
A1KAE9_AZOSB/165-273
A1KAV9_AZOSB/119-229
A1KBN7_AZOSB/181-290
A1KQM5_MYCBP/199-270
A1KUC6_NEIMF/100-214
A1KUR4_NEIMF/94-202
A1KW25_NEIMF/457-568
A1L4W6_ARATH/71-190
A1QZ55_BORT9/569-683
A1R5E3_ARTAT/323-437
A1RCE7_ARTAT/596-713
A1RFU0_SHESW/114-228
A1RH77_SHESW/27-174
A1RJ97_SHESW/480-595
A1RK79_SHESW/100-216
A1RQ28_SHESW/123-233
A1S4T7_SHEAM/128-240
A1S6T4_SHEAM/103-217
A1S6U4_SHEAM/476-592
A1SBK8_SHEAM/102-211
A1SBV9_NOCSJ/598-689
A1SEP4_NOCSJ/171-280
A1SRP4_PSYIN/474-592
A1SRW4_PSYIN/91-200
A1SS89_PSYIN/108-223
A1SZU1_PSYIN/292-408
A1TDA2_MYCVP/163-269
A1TJE5_ACIAC/130-242
A1TJJ6_ACIAC/38-179
A1TLU4_ACIAC/118-236
A1TQI4_ACIAC/119-227
A1TQQ7_ACIAC/51-164
A1TRH0_ACIAC/120-229
A1TTC9_ACIAC/109-216
A1TUV5_ACIAC/487-600
A1U0V2_MARAV/159-274
A1U4R0_MARAV/114-224
A1U7Z4_MARAV/31-153
A1U899_MARAV/25-169
A1UIL9_MYCSK/165-271
A1US25_BARBK/488-604
A1UTT2_BARBK/29-168
A1V1K1_BURMS/141-237
A1V308_BURMS/109-220
A1V7S5_BURMS/489-606
A1V994_BURMS/80-196
A1V9U0_DESVV/292-406
A1VC88_DESVV/336-449
A1VCC2_DESVV/12-153
A1VDU6_DESVV/212-340
A1VEF1_DESVV/120-228
A1VHL5_DESVV/134-243
A1VHS6_DESVV/321-429
A1VJM0_POLNA/520-634
A1VK85_POLNA/104-206
A1VLI7_POLNA/99-218
A1VMW2_POLNA/133-243
A1VQ70_POLNA/1-137
A1VRC7_POLNA/141-252
A1VV48_POLNA/46-162
A1VZ05_CAMJJ/74-184
A1VZI6_CAMJJ/367-485
A1W3D4_ACISJ/485-595
A1W4B4_ACISJ/101-206
A1W4S8_ACISJ/104-222
A1W5H5_ACISJ/32-175
A1W662_ACISJ/20-138
A1W6H7_ACISJ/119-229
A1W6Q5_ACISJ/114-226
A1W800_ACISJ/45-187
A1WDG3_ACISJ/23-142
A1WDN6_ACISJ/16-134
A1WFG6_VEREI/145-253
A1WHX6_VEREI/490-601
A1WKI0_VEREI/111-218
A1WNY7_VEREI/110-216
A1WP65_VEREI/101-225
A1WTS9_HALHL/218-346
A1WVK8_HALHL/92-224
A1WW49_HALHL/483-598
A1WXE0_HALHL/129-244
A1YBM9_9GAMM/1-142
A1YN12_ECOLX/79-207
A1Z006_9CAUD/428-538
A1ZDX6_9BACT/88-203
A1ZL20_9BACT/537-647
A1ZUS9_9BACT/126-238
A1ZXK3_9BACT/93-203
A2C9A8_PROM3/199-307
A2CCG5_PROM3/527-641
A2P6H8_VIBCH/120-235
A2P8V3_VIBCH/486-603
A2PAT6_VIBCH/302-417
A2PNK1_VIBCH/27-174
A2PSU0_VIBCH/486-603
A2PTB9_VIBCH/302-417
A2S1Q4_BURM9/39-153
A2S3R8_BURM9/109-220
A2S7E7_BURM9/16-133
A2S803_BURM9/489-606
A2S9D0_BURM9/123-219
A2SD41_METPP/94-204
A2SIE4_METPP/45-187
A2SIU6_METPP/147-254
A2SK01_METPP/139-249
A2SL09_METPP/507-615
A2SMQ0_METPP/37-160
A2SNL5_METPP/23-134
A2TQW2_9FLAO/182-296
A2TUQ8_9FLAO/106-218
A2TXD3_9FLAO/142-256
A2U2M0_9FLAO/96-206
A2VMR9_MYCTU/199-278
A2VR49_9BURK/33-149
A2VRB3_9BURK/107-218
A2VS81_9BURK/185-296
A2VTV5_9BURK/25-143
A2VUQ0_9BURK/445-563
A2W386_9BURK/78-184
A2W400_9BURK/96-175
A2W6A4_9BURK/25-142
A2W6S4_9BURK/488-606
A2W8E5_9BURK/302-402
A2WB31_9BURK/818-915
A2WB53_9BURK/107-218
A2WC06_9BURK/180-292
A2WDY2_9BURK/31-148
A2WFT8_9BURK/40-186
A2WGC5_9BURK/77-182
A2WHT8_9BURK/1-76
A3D436_SHEB5/104-220
A3D4V6_SHEB5/479-595
A3D8Z8_SHEB5/114-228
A3DDT9_CLOTH/40-157
A3DJ14_CLOTH/105-215
A3EI28_VIBCH/486-603
A3EIF4_VIBCH/302-417
A3EKB4_VIBCH/120-235
A3ELU8_VIBCH/230-359
A3ERL2_9BACT/535-651
A3ESJ4_9BACT/54-172
A3EUL2_9BACT/41-155
A3EVZ4_9BACT/11-124
A3EW64_9BACT/131-239
A3GJP4_VIBCH/120-235
A3GP94_VIBCH/486-603
A3GQ46_VIBCH/302-417
A3GV82_VIBCH/120-235
A3GZG9_VIBCH/27-174
A3H0S9_VIBCH/486-603
A3H1Q8_VIBCH/302-417
A3HVB8_9BACT/109-219
A3HWY5_9BACT/74-189
A3HY81_9BACT/295-412
A3I2U5_9BACT/106-217
A3IFZ4_9BACI/127-237
A3IL58_9CHRO/571-686
A3J0B7_9FLAO/137-251
A3J598_9FLAO/88-198
A3JEU1_9ALTE/109-219
A3JG99_9ALTE/154-269
A3JHG6_9ALTE/14-127
A3JL82_9ALTE/24-139
A3JLK2_9RHOB/22-166
A3JR67_9RHOB/159-266
A3JRQ2_9RHOB/482-595
A3JSR4_9RHOB/81-189
A3JT48_9RHOB/83-182
A3JYH7_9RHOB/16-145
A3JZR7_9RHOB/48-156
A3K029_9RHOB/142-248
A3K1S2_9RHOB/85-193
A3K3P3_9RHOB/44-151
A3K3V7_9RHOB/481-595
A3K4J1_9RHOB/108-208
A3K4J6_9RHOB/157-259
A3KBC0_9RHOB/118-210
A3KP47_DANRE/50-169
A3KT17_PSEAE/125-234
A3KVR3_PSEAE/307-424
A3KW54_PSEAE/482-599
A3KY31_PSEAE/255-370
A3LA06_PSEAE/482-599
A3LCE7_PSEAE/307-423
A3LCH7_PSEAE/32-174
A3LCX4_PSEAE/125-234
A3LEL4_PSEAE/255-370
A3M165_ACIBT/72-181
A3M2F5_ACIBT/146-255
A3M3J3_ACIBT/134-245
A3M826_ACIBT/182-297
A3M829_ACIBT/91-201
A3M930_ACIBT/484-600
A3MCH5_BURM7/39-153
A3MIP2_BURM7/109-220
A3MMR7_BURM7/141-237
A3MPK0_BURM7/16-133
A3MRJ4_BURM7/489-606
A3N045_ACTP2/542-654
A3N3Z0_BURP6/25-142
A3N4N9_BURP6/489-606
A3N841_BURP6/109-220
A3NCG3_BURP6/174-270
A3NLC9_BURP6/39-153
A3NPM0_BURP0/25-142
A3NQD1_BURP0/489-606
A3NTV1_BURP0/109-220
A3NY92_BURP0/174-270
A3P6Z1_BURP0/39-153
A3PGU0_RHOS1/89-197
A3PH61_RHOS1/153-261
A3PHJ4_RHOS1/78-161
A3PKF2_RHOS1/34-171
A3PM39_RHOS1/40-147
A3PMS7_RHOS1/519-630
A3PP14_RHOS1/39-179
A3Q232_MYCSJ/165-271
A3QET3_SHELP/99-214
A3QEU3_SHELP/483-601
A3QJ68_SHELP/119-229
A3RP65_RALSO/108-227
A3RPW2_RALSO/494-612
A3RQE5_RALSO/221-331
A3RS64_RALSO/93-205
A3RU28_RALSO/46-159
A3RUV1_RALSO/107-221
A3RY12_RALSO/42-157
A3SAF7_9RHOB/67-175
A3SBM2_9RHOB/140-227
A3SBV4_9RHOB/47-142
A3SCW2_9RHOB/37-144
A3SF44_9RHOB/125-232
A3SFS8_9RHOB/51-196
A3SG04_9RHOB/477-595
A3SH53_9RHOB/107-194
A3SIA2_9RHOB/491-605
A3SIS6_9RHOB/144-248
A3SM62_9RHOB/89-190
A3SNZ3_9RHOB/67-175
A3SS16_9RHOB/125-232
A3SS21_9RHOB/88-191
A3SV60_9RHOB/480-598
A3SX20_9RHOB/151-238
A3SY05_9RHOB/37-144
A3SYL9_9RHOB/125-232
A3T069_9RHOB/44-189
A3T1B1_9RHOB/67-175
A3T1E4_9RHOB/36-131
A3T2L2_9RHOB/120-222
A3T2L6_9RHOB/1-95
A3T384_9RHOB/1-89
A3T390_9RHOB/139-240
A3TKB6_9MICO/254-368
A3TQ19_9MICO/120-212
A3TWH7_9RHOB/9-135
A3TWI5_9RHOB/54-155
A3TWJ4_9RHOB/494-606
A3TWT7_9RHOB/87-195
A3TZ42_9RHOB/139-245
A3TZI0_9RHOB/92-191
A3U056_9RHOB/152-254
A3U061_9RHOB/78-182
A3U130_9RHOB/49-187
A3U3A3_9RHOB/87-191
A3U3A8_9RHOB/94-201
A3U3F4_9RHOB/139-239
A3U3F9_9RHOB/28-135
A3U684_CROAH/166-279
A3UAU4_CROAH/99-211
A3UC79_9RHOB/514-623
A3UHM9_9RHOB/37-144
A3UK07_9RHOB/290-355
A3UU97_VIBSP/316-430
A3UUV3_VIBSP/114-228
A3UXS2_VIBSP/488-603
A3UXS8_VIBSP/269-389
A3V530_9RHOB/522-634
A3V6P0_9RHOB/40-147
A3V7A7_9RHOB/136-245
A3V936_9RHOB/34-158
A3VB47_9RHOB/485-601
A3VI41_9RHOB/29-120
A3VIW8_9RHOB/33-140
A3VIX3_9RHOB/139-232
A3VJ87_9RHOB/86-189
A3VJ92_9RHOB/125-232
A3VJM2_9RHOB/75-183
A3VJX8_9RHOB/62-170
A3VKM9_9RHOB/143-250
A3VKX2_9RHOB/157-259
A3VM62_9RHOB/59-160
A3VX34_9RHOB/82-190
A3W244_9RHOB/78-165
A3W2J8_9RHOB/132-240
A3W3E2_9RHOB/18-125
A3W3E7_9RHOB/138-239
A3W5B9_9RHOB/88-195
A3W5D1_9RHOB/484-591
A3W5F5_9RHOB/17-157
A3W6D4_9RHOB/130-236
A3W6D8_9RHOB/14-118
A3W929_9RHOB/153-260
A3W933_9RHOB/88-191
A3W9I1_9SPHN/22-131
A3WBA7_9SPHN/469-579
A3WBT5_9SPHN/383-497
A3WCH3_9SPHN/63-160
A3WGU9_9SPHN/53-130
A3WHY3_9SPHN/101-210
A3WIH4_9GAMM/496-606
A3WP38_9GAMM/289-403
A3WQ54_9GAMM/127-239
A3WV07_9BRAD/607-718
A3WVN9_9BRAD/21-94
A3WVY0_9BRAD/559-670
A3WY82_9BRAD/16-126
A3WYZ6_9BRAD/76-190
A3X8X2_9RHOB/147-256
A3XAJ3_9RHOB/83-191
A3XC75_9RHOB/51-159
A3XDW0_9RHOB/36-144
A3XDW6_9RHOB/125-226
A3XE90_9RHOB/147-254
A3XE95_9RHOB/86-189
A3XEW0_9RHOB/480-594
A3XMM2_LEEBM/103-214
A3XRI3_LEEBM/178-291
A3XVK9_9VIBR/316-430
A3XZ89_9VIBR/113-227
A3Y3I7_9VIBR/296-416
A3Y3J9_9VIBR/488-603
A3Y4S8_9VIBR/3-81
A3Y6Z7_9GAMM/160-274
A3YL80_CAMJE/74-185
A3YM94_CAMJE/367-485
A3YRS8_CAMJE/74-185
A3YSQ0_CAMJE/367-485
A3YXK2_9SYNE/548-663
A3YZU1_9SYNE/124-225
A3Z6I1_9SYNE/170-278
A3Z8L2_9SYNE/519-633
A3ZDG7_CAMJE/74-185
A3ZE17_CAMJE/367-485
A3ZIJ1_CAMJE/74-185
A3ZK83_CAMJE/367-485
A4A342_9GAMM/99-214
A4A3H6_9GAMM/227-356
A4A3M1_9GAMM/49-173
A4A476_9GAMM/287-402
A4A721_9GAMM/500-625
A4A805_9GAMM/476-591
A4A9Q3_9GAMM/82-190
A4AC58_9GAMM/358-478
A4ADC9_9GAMM/29-173
A4AE31_9GAMM/33-177
A4AP68_MARSH/164-278
A4AQ75_MARSH/106-218
A4BCM9_9GAMM/79-183
A4BDE1_9GAMM/38-157
A4BDN9_9GAMM/77-186
A4BHL5_9GAMM/148-263
A4BIR3_9GAMM/467-579
A4BJD1_9GAMM/287-399
A4BLL3_9GAMM/86-186
A4BSR6_9GAMM/288-403
A4BTF2_9GAMM/488-600
A4BUS8_9GAMM/122-236
A4BXY9_9FLAO/128-241
A4C1N8_9FLAO/97-205
A4C542_9GAMM/76-186
A4C5I8_9GAMM/101-214
A4C7Q3_9GAMM/283-394
A4C832_9GAMM/140-255
A4CDH5_9GAMM/473-581
A4CI27_ROBBH/159-272
A4CIB3_ROBBH/308-423
A4CNK3_ROBBH/102-213
A4CSX8_SYNPV/544-659
A4CV55_SYNPV/174-278
A4ECQ8_9ACTN/46-167
A4EEH8_9RHOB/116-225
A4EHR0_9RHOB/469-581
A4EJK7_9RHOB/46-153
A4EMD3_9RHOB/90-198
A4ENS3_9RHOB/493-606
A4EQ04_9RHOB/146-253
A4EQZ8_9RHOB/82-189
A4EVY1_9RHOB/45-153
A4FLI9_SACEN/141-237
A4FQJ9_SACEN/307-402
A4G395_HERAR/91-208
A4G3Y3_HERAR/145-255
A4G6L0_HERAR/32-175
A4G7G6_HERAR/116-225
A4G8Q9_HERAR/113-222
A4G971_HERAR/478-596
A4GMT6_HELPY/34-159
A4GMW2_HELPY/34-159
A4GMY7_HELPY/34-159
A4GZF8_KLEPN/7-152
A4IL82_GEOTN/84-194
A4IUK8_YERRU/27-171
A4IV70_YERPE/27-171
A4IVR0_SALNS/27-171
A4IXY5_FRATW/45-175
A4IY32_FRATW/47-170
A4IZL5_FRATW/473-594
A4J2N3_DESRM/69-141
A4J318_DESRM/319-411
A4J4X0_DESRM/42-161
A4J7G8_DESRM/94-204
A4J9Z2_BURVG/54-171
A4JC79_BURVG/179-291
A4JD42_BURVG/6-102
A4JD98_BURVG/107-218
A4JDJ6_BURVG/56-171
A4JIK7_BURVG/488-605
A4JJI9_BURVG/83-188
A4JPS4_BURVG/40-186
A4JR11_BURVG/5-160
A4JTN0_BURVG/23-142
A4JUI9_BURVG/128-259
A4JUJ1_BURVG/21-130
A4JVC8_BURVG/15-130
A4JVI2_BURVG/31-183
A4JW72_BURVG/32-148
A4JWG2_BURVG/653-750
A4JWP4_9CAUD/33-159
A4KQ59_FRATU/484-605
A4KR43_FRATU/45-175
A4KRD3_FRATU/47-170
A4LMR9_BURPS/25-142
A4LPF1_BURPS/39-153
A4LTP8_BURPS/489-606
A4ME23_BURPS/174-270
A4MGY5_BURPS/115-226
A4MWN8_HAEIF/430-546
A4MWW9_HAEIF/191-319
A4MXG5_HAEIF/44-159
A4N2Z9_HAEIF/191-319
A4N372_HAEIF/430-546
A4N4N3_HAEIF/154-269
A4N7G3_HAEIF/191-319
A4N7N7_HAEIF/430-546
A4N8H4_HAEIF/44-159
A4NEU5_HAEIF/430-546
A4NF28_HAEIF/191-319
A4NG22_HAEIF/290-405
A4NK53_HAEIF/191-319
A4NKC5_HAEIF/200-316
A4NLM7_HAEIF/290-405
A4NPF5_HAEIF/191-319
A4NPM6_HAEIF/430-546
A4NU43_HAEIF/290-405
A4NVK1_HAEIF/290-405
A4NWU5_HAEIF/191-319
A4NX48_HAEIF/103-219
A4QF61_CORGB/1198-1312
A4SE88_PROVI/140-254
A4SEL4_PROVI/302-418
A4SI45_AERS4/70-184
A4SIF6_AERS4/195-324
A4SIY7_AERS4/58-196
A4SKG9_AERS4/122-232
A4SN86_AERS4/323-440
A4SPI7_AERS4/113-225
A4SPJ2_AERS4/482-601
A4SSP8_AERS4/303-421
A4STY9_AERS4/29-175
A4SUM7_AERS4/4-122
A4SVS0_POLSQ/187-298
A4SXM3_POLSQ/101-211
A4SYG9_POLSQ/56-167
A4T0E6_POLSQ/463-576
A4T8M9_MYCGI/102-208
A4TIK8_YERPP/56-184
A4TL57_YERPP/124-240
A4TQH8_YERPP/477-596
A4TW09_9PROT/474-586
A4TZ59_9PROT/39-177
A4U1M5_9PROT/491-601
A4U4D4_9PROT/22-109
A4V6S9_PSEFS/1-194
A4V9M6_SALPK/21-139
A4VL34_PSEU5/307-424
A4VLR3_PSEU5/118-229
A4VMD7_PSEU5/499-617
A4VNB6_PSEU5/76-180
A4W6B0_ENT38/482-602
A4W6V1_ENT38/105-221
A4W714_ENT38/503-614
A4WGR7_ENT38/1-121
A4WNS2_RHOS5/522-630
A4WPA2_RHOS5/150-258
A4WPP4_RHOS5/89-197
A4WQ24_RHOS5/41-147
A4WT40_RHOS5/30-167
A4WVT7_RHOS5/40-180
A4WX56_RHOS5/78-168
A4X0R0_RHOS5/1-143
A4X9J0_SALTO/130-255
A4XE96_NOVAD/76-185
A4XJF2_CALS8/453-584
A4XK72_CALS8/97-206
A4XKY6_CALS8/36-153
A4XMQ8_CALS8/439-570
A4XNS2_PSEMY/152-258
A4XSM3_PSEMY/500-617
A4XU08_PSEMY/92-202
A4XV32_PSEMY/305-423
A4Y1J9_SHEPC/123-233
A4Y6B7_SHEPC/100-216
A4Y793_SHEPC/480-595
A4YAI6_SHEPC/114-228
A4YQ87_BRASO/63-169
A4YTL9_BRASO/77-161
A4YWE0_BRASO/613-730
A4YWJ7_BRASO/84-197
A4YZQ1_BRASO/125-236
A5CDA8_ORITB/498-609
A5CQT0_CLAM3/145-231
A5CWC7_VESOH/41-166
A5D0Q6_PELTS/45-161
A5D3Z4_PELTS/86-196
A5EC16_BRASB/104-207
A5EH07_BRASB/79-188
A5EJF6_BRASB/78-160
A5EKM9_BRASB/603-717
A5EKU4_BRASB/101-214
A5EPQ0_BRASB/142-254
A5ET01_BRASB/1-105
A5ETT4_BRASB/59-172
A5EVA0_DICNV/462-580
A5EVA1_DICNV/102-211
A5EVA2_DICNV/388-493
A5EW38_DICNV/86-188
A5F636_VIBC3/120-235
A5F8W6_VIBC3/486-603
A5F9I4_VIBC3/209-338
A5FLA5_FLAJ1/142-255
A5FU38_ACICJ/8-152
A5FWW9_ACICJ/6-128
A5FXE3_ACICJ/440-553
A5FZS8_ACICJ/519-627
A5G1W6_ACICJ/108-225
A5G2K6_ACICJ/101-239
A5G4E6_GEOUR/77-186
A5G506_GEOUR/550-668
A5G8N6_GEOUR/141-254
A5G9U2_GEOUR/130-238
A5GII7_SYNPW/534-649
A5GLL5_SYNPW/174-278
A5GV85_SYNR3/158-261
A5GW65_SYNR3/430-545
A5I691_CLOBH/34-152
A5I701_CLOBH/98-204
A5IB13_LEGPC/82-193
A5IBE6_LEGPC/82-193
A5IBQ2_LEGPC/42-165
A5IGP4_LEGPC/435-554
A5IIL2_THEP1/27-144
A5IJA2_THEP1/74-193
A5IUC1_STAA9/1281-1390
A5J441_BURMA/39-153
A5J587_BURMA/80-196
A5J6P5_BURMA/489-606
A5J878_BURMA/174-270
A5KH14_CAMJE/367-485
A5KUN3_9GAMM/65-180
A5L0D8_9GAMM/18-143
A5L3V9_9GAMM/488-603
A5L3W6_9GAMM/269-389
A5L700_9GAMM/209-296
A5L761_9GAMM/175-295
A5L7B3_9GAMM/316-430
A5L7M2_9GAMM/43-157
A5MYK7_CLOK5/1022-1137
A5N2Y2_CLOK5/99-207
A5N5Z4_CLOK5/34-152
A5P743_9SPHN/474-588
A5P7X8_9SPHN/413-523
A5P8L7_9SPHN/71-180
A5PB30_9SPHN/77-186
A5PJT9_BOVIN/82-200
A5TF29_BURMA/155-251
A5TI16_BURMA/16-133
A5TM76_BURMA/101-212
A5TMU1_BURMA/39-153
A5TPP9_BURMA/489-606
A5U9M4_MYCTA/199-278
A5UDP5_HAEIE/430-546
A5UHX9_HAEIG/431-547
A5UWL2_ROSS1/683-800
A5V2N6_SPHWW/38-148
A5V3M0_SPHWW/517-625
A5VCL7_SPHWW/97-208
A5VDS5_SPHWW/408-523
A5VGQ3_SPHWW/183-283
A5VH60_SPHWW/9-153
A5VJT5_LACRD/1009-1087
A5VKJ0_LACRD/1073-1179
A5VN15_BRUO2/133-241
A5VPI3_BRUO2/520-636
A5VQX8_BRUO2/43-174
A5VRI7_BRUO2/96-206
A5VRP4_BRUO2/50-152
A5VTI9_BRUO2/4-141
A5W166_PSEP1/119-228
A5W2W9_PSEP1/89-198
A5W4K0_PSEP1/26-172
A5W623_PSEP1/318-436
A5W6H4_PSEP1/490-606
A5WFT2_PSYWF/255-369
A5WFT3_PSYWF/147-258
A5WGM0_PSYWF/111-221
A5WGM3_PSYWF/549-663
A5WUB7_MYCTF/199-278
A5WY50_RHIRD/32-175
A5XL57_BURMA/39-153
A5XR80_BURMA/16-133
A5XSM9_BURMA/489-606
A5XU60_BURMA/174-270
A5ZFM7_9BACE/130-245
A5ZH19_9BACE/297-415
A5ZLT9_9BACE/100-211
A5ZRX7_9FIRM/148-280
A5ZXM7_9FIRM/215-327
A5ZZG8_VIBCH/302-417
A6A1Q8_VIBCH/120-235
A6A5B8_VIBCH/230-359
A6A5V2_VIBCH/486-603
A6AAG2_VIBCH/230-359
A6ADA0_VIBCH/486-603
A6AEX3_VIBCH/120-235
A6AHB5_VIBCH/302-417
A6AK32_VIBHA/53-167
A6AM25_VIBHA/301-421
A6ARL4_VIBHA/202-331
A6ASC0_VIBHA/9-155
A6AT02_VIBHA/89-163
A6ATE4_VIBHA/304-424
A6ATE8_VIBHA/487-605
A6ATW0_VIBHA/308-423
A6B094_VIBPA/76-190
A6B266_VIBPA/307-422
A6B550_VIBPA/487-605
A6B7Y1_VIBPA/117-232
A6B7Z7_VIBPA/292-412
A6B9F6_VIBPA/188-311
A6BP22_YERPE/291-406
A6BPU8_YERPE/56-184
A6BTG3_YERPE/111-227
A6BTT1_YERPE/197-325
A6BV54_YERPE/477-596
A6CP25_9BACI/252-380
A6CQW9_9BACI/99-209
A6CX40_9VIBR/191-289
A6CZG2_9VIBR/95-219
A6D280_9VIBR/68-181
A6D2U1_9VIBR/308-421
A6D3P6_9VIBR/486-603
A6D3Q2_9VIBR/287-407
A6D5E7_9VIBR/64-170
A6D9T1_9VIBR/109-224
A6D9V8_9PROT/70-178
A6DA19_9PROT/347-451
A6DP05_9BACT/30-153
A6DS82_9BACT/315-431
A6DUX9_9RHOB/132-240
A6DX62_9RHOB/27-166
A6DZA5_9RHOB/82-176
A6E081_9RHOB/82-190
A6E1C5_9RHOB/49-156
A6E1D5_9RHOB/485-593
A6E1F9_9RHOB/61-202
A6E5M1_9RHOB/125-232
A6E5M5_9RHOB/86-189
A6EBJ7_9SPHI/92-207
A6EJI3_9SPHI/122-232
A6EL96_9BACT/177-290
A6ESE3_9BACT/95-208
A6EUF5_9ALTE/249-365
A6EX99_9ALTE/110-220
A6EYG0_9ALTE/249-365
A6F3C1_9ALTE/151-265
A6F9I9_9GAMM/294-408
A6FA18_9GAMM/117-230
A6FBP0_9GAMM/201-329
A6FCQ7_9GAMM/490-609
A6FD37_9GAMM/550-666
A6FD69_9GAMM/319-437
A6FLP4_9RHOB/94-201
A6FSR8_9RHOB/83-191
A6FT57_9RHOB/486-597
A6FU02_9RHOB/164-273
A6FVP2_9RHOB/64-169
A6G1K9_9DELT/66-179
A6G1X3_9DELT/625-745
A6G5F1_9DELT/110-220
A6G684_9DELT/373-496
A6GBG0_9DELT/730-850
A6GFE1_9DELT/149-264
A6GGD2_9DELT/90-201
A6GR47_9BURK/88-193
A6GS21_9BURK/135-247
A6GSV4_9BURK/142-251
A6GU57_9BURK/498-616
A6GUS6_9BURK/1-129
A6GVL6_FLAPJ/142-255
A6H154_FLAPJ/76-198
A6H952_9ZZZZ/46-160
A6KXZ9_BACV8/115-222
A6L1M2_BACV8/126-239
A6L2V2_BACV8/288-406
A6LA75_PARD8/101-209
A6LAT1_PARD8/292-410
A6LF11_PARD8/129-242
A6LK91_THEM4/62-164
A6LMK9_THEM4/49-169
A6LNX8_THEM4/27-139
A6LQA2_CLOB8/141-246
A6LRK7_CLOB8/40-158
A6LVP4_CLOB8/66-170
A6LX99_CLOB8/178-287
A6M2E4_CLOB8/302-403
A6N8V8_9BACT/14-132
A6PYF3_GADMO/47-118
A6PYF4_GADMO/48-172
A6PZ97_SALSA/65-185
A6Q328_NITSB/76-187
A6Q352_NITSB/362-467
A6Q905_SULNB/15-141
A6Q9D2_SULNB/258-372
A6Q9M4_SULNB/84-189
A6QAP2_SULNB/14-117
A6QIH8_STAAE/1280-1389
A6SXA1_JANMA/121-230
A6T0H9_JANMA/117-246
A6T2D0_JANMA/149-259
A6T2Y5_JANMA/478-596
A6T509_KLEP7/105-221
A6TGW8_KLEP7/334-452
A6TI06_KLEP7/490-610
A6TIF6_KLEP7/21-140
A6TIS9_KLEP7/21-140
A6TL69_ALKMQ/37-163
A6TPT6_ALKMQ/11-119
A6TPV1_ALKMQ/440-555
A6TSU4_ALKMQ/43-160
A6U358_STAA2/1281-1390
A6U653_SINMW/19-158
A6U798_SINMW/525-635
A6U8W2_SINMW/82-184
A6UBA6_SINMW/61-171
A6UBB1_SINMW/223-333
A6UBM3_SINMW/41-173
A6UMA8_SINMW/30-175
A6UMV3_SINMW/85-194
A6UMV7_SINMW/89-193
A6V375_PSEA7/482-599
A6V3M6_PSEA7/307-423
A6V708_PSEA7/105-215
A6VPL2_ACTSZ/512-628
A6VVZ8_MARMS/130-245
A6W0M0_MARMS/230-359
A6W8K2_KINRD/249-357
A6WD06_KINRD/269-382
A6WIZ7_SHEB8/114-228
A6WMW4_SHEB8/100-216
A6WN06_SHEB8/479-595
A6WU71_SHEB8/125-235
A6WV04_OCHA4/126-234
A6WWP5_OCHA4/5-145
A6WZG3_OCHA4/55-158
A6WZP5_OCHA4/101-208
A6X0E6_OCHA4/42-185
A6X2A1_OCHA4/547-664
A6X3U5_OCHA4/55-168
A6X6P1_OCHA4/25-162
A6X7P4_OCHA4/86-194
A6X7P8_OCHA4/151-257
A6XTG0_VIBCH/302-417
A6XW13_VIBCH/120-235
A6XXK8_VIBCH/209-338
A6XZV8_VIBCH/486-603
A7AED2_9PORP/292-410
A7AFR3_9PORP/100-209
A7AIQ6_9PORP/131-245
A7AY39_RUMGN/98-234
A7BEN1_9ACTO/392-478
A7BNA3_9GAMM/172-288
A7BQM8_9GAMM/491-607
A7BU49_9GAMM/1-76
A7BWV5_9GAMM/66-209
A7BX64_9GAMM/638-758
A7BX69_9GAMM/290-367
A7BZ49_9GAMM/44-151
A7C4U9_9GAMM/99-209
A7C4X6_9GAMM/1-73
A7DVA1_VIBVU/19-142
A7DYB8_9CAUD/1511-1633
A7FC43_YERP3/15-131
A7FC57_YERP3/23-147
A7FCA0_YERP3/20-141
A7FCL4_YERP3/22-136
A7FFK4_YERP3/108-224
A7FHF5_YERP3/48-176
A7FMG1_YERP3/477-596
A7FN46_YERP3/36-179
A7FXX1_CLOB1/27-145
A7FYM1_CLOB1/113-219
A7G7H4_CLOBH/27-145
A7G885_CLOBH/113-219
A7GHM7_CLOBL/34-152
A7GIL0_CLOBL/106-212
A7GKC0_BACCN/45-176
A7GNI9_BACCN/118-228
A7GXG0_CAMC5/76-188
A7GXH9_CAMC5/373-489
A7H379_CAMJD/1-68
A7H3M1_CAMJD/367-485
A7H4G7_CAMJD/76-185
A7H7K5_ANADF/576-694
A7HAT0_ANADF/70-202
A7HBR0_ANADF/597-715
A7HCG6_ANADF/559-676
A7HD73_ANADF/82-190
A7HGL9_ANADF/84-194
A7HH91_ANADF/183-288
A7HLS7_FERNB/30-145
A7HM04_FERNB/58-177
A7HR07_PARL1/444-558
A7HRR5_PARL1/316-432
A7HSD6_PARL1/59-172
A7HU54_PARL1/43-150
A7HUM7_PARL1/51-190
A7HX35_PARL1/577-693
A7HYN2_PARL1/32-175
A7HZT0_CAMHC/21-139
A7I062_CAMHC/75-187
A7I336_CAMHC/378-488
A7I3M4_CAMHC/2-158
A7ICU9_XANP2/63-172
A7ID63_XANP2/59-172
A7IDB3_XANP2/55-165
A7IJB9_XANP2/59-169
A7IJP6_XANP2/40-148
A7IK43_XANP2/67-163
A7IM09_XANP2/614-723
A7IMI9_XANP2/63-167
A7IQJ1_XANP2/5-153
A7IYB6_9CAUD/1630-1729
A7JB79_FRATT/484-605
A7JBI6_FRATT/47-170
A7JCR9_FRATT/45-175
A7JGK1_FRANO/484-605
A7JHR5_FRANO/45-175
A7JHX0_FRANO/47-170
A7JKQ6_FRANO/484-605
A7JLW3_FRANO/45-175
A7JM16_FRANO/47-170
A7JQ92_PASHA/197-325
A7JRU6_PASHA/555-671
A7JWE4_PASHA/291-405
A7JZA2_VIBSE/76-190
A7K0I0_VIBSE/116-231
A7K137_VIBSE/311-426
A7K5M4_VIBSE/209-338
A7K5P0_VIBSE/503-621
A7K5P2_VIBSE/302-422
A7K7J5_COMTE/16-134
A7KG39_KLEPN/21-142
A7KZV8_SALDU/6-151
A7LBP9_HELPY/34-158
A7LKV5_9GAMM/65-175
A7LTW0_BACOV/275-393
A7M3X8_BACOV/130-245
A7M598_BACOV/100-210
A7M774_9PLEU/48-178
A7MI33_ENTS8/108-224
A7MIH7_ENTS8/481-601
A7MRA6_ENTS8/7-154
A7MT03_VIBHB/89-163
A7MTB1_VIBHB/304-424
A7MTC1_VIBHB/487-605
A7MTP1_VIBHB/209-337
A7MUK8_VIBHB/125-271
A7MY09_VIBHB/117-232
A7MYZ9_VIBHB/280-400
A7MZJ1_VIBHB/99-226
A7N1P7_VIBHB/128-257
A7N796_VIBHB/53-167
A7N8V0_VIBHB/9-155
A7NAG6_FRATF/473-594
A7NC16_FRATF/47-170
A7NC78_FRATF/45-175
A7NF73_ROSCS/650-764
A7TWD3_9VIRU/1312-1424
A7TWR0_9VIRU/1312-1424
A7V144_BACUN/100-210
A7V7V3_BACUN/138-252
A7VAJ4_BACUN/302-419
A7VXF0_9CLOT/141-257
A7VZ93_9CLOT/43-160
A7X4A0_STAA1/1280-1389
A7XY52_ECOLX/21-139
A7YSW9_FRATU/484-605
A7YT24_FRATU/45-175
A7YTU0_FRATU/47-170
A7Z3E6_BACA2/109-219
A7ZCB4_CAMC1/377-489
A7ZEG7_CAMC1/76-186
A7ZH54_ECO24/73-112
A7ZHU7_ECO24/102-218
A7ZKW4_ECO24/79-207
A7ZQR7_ECO24/56-178
A7ZVT4_ECO24/482-602
A7ZWF3_ECOHS/102-218
A7ZZC7_ECOHS/79-207
A8A8C1_ECOHS/482-602
A8AEY5_CITK8/7-152
A8AIM6_CITK8/28-137
A8AKR3_CITK8/105-221
A8ALW4_CITK8/482-602
A8D3J6_LATCA/48-172
A8D9Q3_LARCR/48-178
A8D9Q7_LARCR/48-178
A8DJN3_9BACT/649-765
A8E8G9_BURPS/489-606
A8EEW1_BURPS/109-220
A8EGL8_BURPS/16-133
A8EHB0_BURPS/141-237
A8EPM0_BURPS/39-153
A8ETG1_ARCB4/72-180
A8EU52_ARCB4/385-501
A8EVN9_ARCB4/35-157
A8EYL3_RICCK/56-201
A8EZ29_RICCK/487-596
A8F1H1_RICM5/494-602
A8F1X7_RICM5/81-227
A8F349_THELT/25-139
A8F5Y3_THELT/55-174
A8F8G7_THELT/60-160
A8FC03_BACP2/137-247
A8FGP5_BACP2/1144-1272
A8FL66_CAMJ8/75-185
A8FLQ2_CAMJ8/367-485
A8FPJ9_SHESH/121-231
A8FUR5_SHESH/487-604
A8FUS4_SHESH/104-219
A8G8J3_SERP5/37-191
A8G9J1_SERP5/479-598
A8GA74_SERP5/124-240
A8GDP6_SERP5/69-197
A8GIN3_SERP5/228-345
A8GJA4_SERP5/37-191
A8GJI6_SERP5/37-191
A8GJN7_SERP5/53-181
A8GK92_SERP5/334-452
A8GNB2_RICAH/499-608
A8GNX9_RICAH/74-219
A8GRY2_RICRS/490-598
A8GSK4_RICRS/30-176
A8GVY9_RICB8/34-179
A8GVZ6_RICB8/489-599
A8H590_SHEPA/102-216
A8H598_SHEPA/481-598
A8H657_SHEPA/351-480
A8H9X7_SHEPA/124-234
A8HAA1_SHEPA/183-311
A8HTM3_AZOC5/9-98
A8I0D0_AZOC5/571-684
A8IP40_AZOC5/40-146
A8IPH4_AZOC5/11-148
A8KFK0_BURPS/16-133
A8KGF7_BURPS/39-153
A8KJZ0_BURPS/489-606
A8KM28_BURPS/115-226
A8KWY2_BURPS/141-237
A8L3F2_FRASN/152-260
A8L5D0_FRASN/61-175
A8L5H1_FRASN/52-178
A8L7P4_FRASN/68-180
A8L7R6_FRASN/40-161
A8LHS8_DINSH/140-248
A8LI96_DINSH/80-168
A8LKQ6_DINSH/484-597
A8LKY3_DINSH/87-195
A8LT04_DINSH/87-191
A8LT09_DINSH/147-254
A8LTZ3_DINSH/89-189
A8LTZ8_DINSH/147-254
A8LW50_SALAI/14-138
A8MF85_ALKOO/43-160
A8N663_COPC7/288-391
A8PKG7_9COXI/13-128
A8PMM6_9COXI/477-592
A8PNV9_9COXI/131-244
A8PP42_9COXI/6-140
A8R6Q8_SALET/21-139
A8R713_SALDU/30-177
A8SFX9_9FIRM/72-191
A8SI59_9FIRM/150-263
A8SN88_9FIRM/396-512
A8T4U3_9VIBR/117-232
A8T5J2_9VIBR/345-465
A8T7S7_9VIBR/484-602
A8T7T3_9VIBR/304-424
A8T9U6_9VIBR/53-166
A8TAN8_9VIBR/308-423
A8TBQ9_9VIBR/231-360
A8TLW3_9PROT/531-639
A8TXT6_9PROT/451-564
A8TZZ0_9PROT/34-138
A8UP23_9FLAO/103-216
A8UQ13_9FLAO/145-260
A8URW7_9AQUI/400-510
A8UT84_9AQUI/227-355
A8UVN9_9AQUI/96-206
A8UX77_9AQUI/38-147
A8UXY4_9AQUI/102-207
A8V1U0_9AQUI/1-109
A8V3S2_9AQUI/321-437
A8YMV3_MICAE/565-681
A8YQJ9_9CAUD/1308-1427
A8Z2W9_STAAT/1280-1389
A8ZR93_DEIGD/29-136
A8ZUF7_DESOH/259-388
A8ZUU1_DESOH/199-307
A8ZXM1_DESOH/74-183
A8ZY08_DESOH/68-193
A9ABP6_BURM1/488-606
A9ACD1_BURM1/68-184
A9ACM6_BURM1/107-218
A9AF27_BURM1/182-294
A9AJC2_BURM1/25-142
A9AMP0_BURM1/80-185
A9APA7_BURM1/43-189
A9ARP6_BURM1/128-256
A9ARP8_BURM1/22-131
A9AU21_BURM1/3-116
A9B4Z1_HERA2/629-746
A9BHW1_PETMO/67-166
A9BJZ2_PETMO/70-198
A9BMI2_DELAS/114-223
A9BMN8_DELAS/121-229
A9BN18_DELAS/125-242
A9BP64_DELAS/78-189
A9BXX1_DELAS/486-597
A9C2Z4_DELAS/37-179
A9CEN3_AGRT5/50-151
A9CHU0_AGRT5/44-180
A9CIA3_AGRT5/249-353
A9CY82_9GAMM/194-304
A9CYN7_9RHIZ/33-167
A9D2W6_9GAMM/282-394
A9DAF6_9RHIZ/58-151
A9DBG0_9RHIZ/502-615
A9DC16_9GAMM/223-340
A9DDX5_9RHIZ/54-165
A9DIL3_9GAMM/98-213
A9DRE7_9RHOB/58-202
A9DRG6_9RHOB/47-144
A9DRX3_9FLAO/188-302
A9DWX8_9RHOB/481-599
A9E158_9RHOB/132-240
A9E351_9RHOB/150-242
A9E761_9RHOB/43-149
A9E7B4_9FLAO/113-223
A9E9R9_9RHOB/84-191
A9EBB5_9RHOB/42-147
A9EBC6_9RHOB/139-239
A9EBW9_9RHOB/149-254
A9EBX9_9RHOB/84-187
A9EEH4_9RHOB/1-90
A9EEI1_9RHOB/139-240
A9EIR2_9RHOB/484-597
A9EMQ7_9RHOB/80-188
A9EUI6_SORC5/693-811
A9EWE0_9RHOB/199-308
A9F0H0_9RHOB/71-176
A9F236_9RHOB/45-153
A9FDG0_SORC5/278-390
A9FKV7_SORC5/178-292
A9FM67_9RHOB/80-188
A9FRM9_9RHOB/45-153
A9FWL3_9RHOB/481-594
A9G1S2_9RHOB/73-178
A9G1U0_9RHOB/146-256
A9G2F0_SORC5/179-289
A9G784_9RHOB/93-198
A9G954_9RHOB/130-239
A9GGG0_SORC5/607-723
A9GU68_9RHOB/80-188
A9GX36_SORC5/184-297
A9H0B7_9RHOB/84-193
A9H1T1_GLUDA/35-145
A9H3K6_9RHOB/483-598
A9H5K4_GLUDA/31-136
A9H670_GLUDA/7-121
A9H870_9RHOB/38-171
A9HAB0_GLUDA/480-605
A9HBJ1_9RHOB/134-241
A9HFI1_GLUDA/88-204
A9HH45_GLUDA/72-209
A9HJE1_GLUDA/517-627
A9HMP6_GLUDA/79-197
A9HQG2_GLUDA/31-139
A9HQX0_GLUDA/1-92
A9HSK6_GLUDA/35-138
A9HT75_GLUDA/1-114
A9HUB3_9RHOB/18-124
A9HZR9_BORPD/154-266
A9I2C8_BORPD/5-153
A9I476_BORPD/98-210
A9IAT6_BORPD/37-179
A9IBA2_BORPD/37-181
A9ID25_BORPD/43-165
A9IE47_BORPD/33-175
A9IFX9_BORPD/32-174
A9IGW9_BORPD/526-643
A9IPH5_BART1/10-113
A9IRK0_BART1/537-646
A9ITU5_BART1/10-126
A9IWB8_BART1/50-163
A9IY44_BART1/11-104
A9JMA3_9RICK/1-46
A9K094_BURMA/489-606
A9K0Y9_BURMA/16-133
A9K1T3_BURMA/141-237
A9K526_BURMA/39-153
A9KAM8_BURMA/109-220
A9KE48_COXBN/114-228
A9KGQ4_COXBN/103-216
A9KV37_SHEB9/125-235
A9L0A1_SHEB9/114-228
A9L0E8_SHEB9/100-216
A9L0I9_SHEB9/479-595
A9LK54_SALEN/7-145
A9LZM6_NEIM0/100-214
A9M0I1_NEIM0/94-202
A9M106_NEIM0/458-570
A9M4R4_9VIBR/49-157
A9M514_9VIBR/1-109
A9M5M1_BRUC2/43-174
A9M6A1_BRUC2/96-206
A9M6S1_BRUC2/133-241
A9MA19_BRUC2/520-636
A9MD62_BRUC2/30-167
A9MDI6_BRUC2/4-141
A9MF97_SALAR/20-139
A9MP64_SALAR/5-133
A9MPF4_SALAR/105-221
A9MR97_SALAR/494-614
A9MS45_SALAR/16-159
A9MZ22_SALPB/56-172
A9N1B6_SALPB/20-139
A9N2V5_SALPB/20-147
A9N2W3_SALPB/35-179
A9N4F1_SALPB/526-638
A9N7F2_SALPB/482-602
A9NB48_COXBR/91-204
A9Q1W5_9CAUD/1040-1151
A9R035_YERPG/477-596
A9R0B2_YERPG/48-176
A9R0G3_YERPG/44-160
A9RR09_PHYPA/64-193
A9VFZ1_BACWK/37-158
A9VNH3_BACWK/141-250
A9VQC3_BACWK/45-176
A9VUY7_BACWK/114-210
A9VWL6_METEP/46-154
A9VYY5_METEP/597-711
A9W0E2_METEP/23-163
A9W424_METEP/56-164
A9W549_METEP/29-101
A9W5U4_METEP/160-225
A9W663_METEP/137-212
A9W7E8_METEP/46-154
A9W7T1_METEP/28-138
A9WHU5_CHLAA/631-748
A9WRF5_RENSM/340-454
A9WTK5_RENSM/288-436
A9WX06_BRUSI/30-167
A9WX97_BRUSI/4-141
A9Z4V3_YERPE/477-596
A9Z6X1_YERPE/193-321
A9ZA10_YERPE/79-195
A9ZCB7_YERPE/291-406
A9ZD81_YERPE/48-176
A9ZK20_COXBU/91-204
A9ZVB5_YERPE/79-195
A9ZVS1_YERPE/193-321
B0A2G8_YERPE/477-596
B0A2Z1_YERPE/48-176
B0A530_YERPE/291-406
B0AA52_9CLOT/37-151
B0AMM1_BACAN/141-250
B0ATT0_BACAN/45-173
B0BNW1_ACTPJ/542-654
B0BXE2_RICRO/490-598
B0BY19_RICRO/81-227
B0CBJ1_ACAM1/567-681
B0CH03_BRUSI/43-174
B0CHV0_BRUSI/55-157
B0CII1_BRUSI/133-241
B0CKX0_BRUSI/520-636
B0D0W5_LACBS/177-279
B0FII4_BPE32/12-122
B0GCR0_YERPE/291-406
B0GF20_YERPE/79-195
B0GFR0_YERPE/193-321
B0GHF8_YERPE/48-176
B0GJN7_YERPE/477-596
B0GNG7_YERPE/477-596
B0GPZ4_YERPE/79-195
B0GUV1_YERPE/291-406
B0GWT9_YERPE/193-321
B0GY43_YERPE/48-176
B0H0A2_YERPE/291-406
B0H3W1_YERPE/79-195
B0H5U0_YERPE/48-176
B0H8N7_YERPE/477-596
B0HAK3_YERPE/193-321
B0HDY0_YERPE/48-176
B0HEG9_YERPE/79-195
B0HGQ8_YERPE/477-596
B0HHV6_YERPE/291-406
B0HIK1_YERPE/193-321
B0HPA9_YERPE/291-406
B0HRY8_YERPE/477-596
B0HVV1_YERPE/193-321
B0HZW5_YERPE/48-176
B0I0E8_YERPE/79-195
B0JL18_MICAN/565-681
B0JMY4_MICAN/107-191
B0K4E8_THEPX/72-181
B0K4F3_THEPX/52-171
B0K4T5_THEPX/412-539
B0K830_THEP3/412-539
B0KAF4_THEP3/67-176
B0KAF9_THEP3/52-171
B0KH70_PSEPG/482-598
B0KJH8_PSEPG/306-424
B0KN03_PSEPG/119-228
B0KRQ3_PSEPG/95-204
B0MPJ1_9FIRM/50-170
B0MWD1_9BACT/50-171
B0MZY1_9BACT/169-279
B0NDE2_EUBSP/135-244
B0NQI7_BACSE/122-233
B0NQS9_BACSE/275-392
B0NV33_BACSE/137-252
B0P906_9FIRM/5-122
B0Q1D9_BACAN/141-250
B0Q5H7_BACAN/45-173
B0QFX7_BACAN/141-250
B0QIA4_BACAN/45-173
B0QTX2_HAEPR/290-405
B0QUC5_HAEPR/521-637
B0QVA5_HAEPR/198-326
B0REQ0_CLAMS/119-205
B0RK88_BARHE/6-151
B0RKM9_YEREN/25-147
B0RMY2_XANCB/72-140
B0RNU7_XANCB/497-614
B0RR70_XANCB/196-308
B0RRE7_XANCB/11-144
B0RRW5_XANCB/194-303
B0RTF0_XANCB/93-204
B0RTN6_XANCB/29-172
B0RX61_XANCB/68-180
B0S406_FINM2/39-155
B0SDR4_LEPBA/80-186
B0SEJ4_LEPBA/608-724
B0SI36_LEPBA/89-198
B0SLT7_LEPBP/98-204
B0SMY0_LEPBP/608-724
B0STQ0_LEPBP/89-198
B0SV59_CAUSK/111-223
B0T1M5_CAUSK/534-638
B0T6S9_CAUSK/30-145
B0T763_CAUSK/13-86
B0T7V5_CAUSK/331-444
B0T8N5_CAUSK/109-219
B0TB66_HELMI/109-219
B0TES1_HELMI/46-165
B0TM51_SHEHH/183-311
B0TMJ9_SHEHH/347-476
B0TN69_SHEHH/114-224
B0TRK9_SHEHH/467-584
B0TRL7_SHEHH/101-217
B0TZL2_FRAP2/485-607
B0TZL3_FRAP2/489-608
B0TZT5_FRAP2/50-172
B0U094_FRAP2/48-175
B0U4P0_XYLFM/170-278
B0U6J5_XYLFM/479-598
B0U7H3_METS4/592-707
B0U858_METS4/27-93
B0U9F6_METS4/41-150
B0UAW5_METS4/41-149
B0UEL2_METS4/164-228
B0UGY6_METS4/30-142
B0UL95_METS4/138-247
B0UMW6_METS4/148-269
B0UP18_METS4/29-168
B0UPB9_METS4/42-150
B0V6R5_ACIBY/498-614
B0V835_ACIBY/362-456
B0VAB5_ACIBY/134-245
B0VCC4_ACIBY/81-190
B0VDQ1_ACIBY/91-201
B0VDQ4_ACIBY/211-326
B0VF04_CLOAI/45-153
B0VKV8_ACIBS/134-245
B0VNR3_ACIBS/709-817
B0VP84_ACIBS/81-190
B0VQX3_ACIBS/498-614
B0VT09_ACIBS/91-201
B0XST0_ASPFC/867-985
B0Y019_ASPFC/93-191
B0ZB86_9BURK/4-148
B0ZDY8_ECOLX/7-144
B1B725_SOLSE/48-178
B1BEB0_CLOBO/93-200
B1BIM2_CLOPE/36-153
B1BPT6_CLOPE/36-153
B1EEZ6_9ESCH/195-323
B1EH69_9ESCH/1-87
B1EIU9_9ESCH/292-407
B1EL52_9ESCH/102-218
B1ELK2_9ESCH/41-169
B1EMS7_9ESCH/482-602
B1EY74_BACAN/141-250
B1F289_BACAN/45-173
B1F9A1_9BURK/6-145
B1F9F4_9BURK/80-185
B1FAM9_9BURK/107-218
B1FBW0_9BURK/31-148
B1FDP6_9BURK/25-142
B1FE04_9BURK/5-153
B1FFE0_9BURK/488-606
B1FNZ7_9BURK/32-149
B1FP07_9BURK/33-149
B1FP35_9BURK/179-292
B1FT73_9BURK/23-138
B1G2R2_9BURK/205-301
B1G404_9BURK/7-152
B1G4J3_9BURK/24-142
B1G6X8_9BURK/331-447
B1G7N5_9BURK/113-223
B1G9G1_9BURK/480-599
B1G9H5_9BURK/47-151
B1GFX8_BACAN/141-250
B1GKD8_BACAN/45-173
B1H0D1_UNCTG/38-157
B1H8L6_BURPS/39-153
B1HAJ7_BURPS/25-142
B1HE66_BURPS/159-255
B1HGU5_BURPS/489-606
B1HHT9_BURPS/109-220
B1HKN3_BURPS/33-173
B1HNX9_LYSSC/127-237
B1I4A2_DESAP/33-152
B1I5D7_DESAP/452-566
B1IM09_CLOBK/34-152
B1ING5_CLOBK/106-212
B1IPU7_ECOLC/102-218
B1IS27_ECOLC/482-602
B1ITY9_ECOLC/1-119
B1J591_PSEPW/483-599
B1J687_PSEPW/306-423
B1J989_PSEPW/68-177
B1JAZ2_PSEPW/26-172
B1JBN4_PSEPW/119-230
B1JJ13_YERPY/56-184
B1JL23_YERPY/477-596
B1JNM7_YERPY/197-325
B1JR43_YERPY/121-237
B1JX73_BURCC/185-296
B1JZ34_BURCC/107-218
B1JZL9_BURCC/33-149
B1K000_BURCC/488-606
B1K1H4_BURCC/25-143
B1K4S0_BURCC/34-150
B1K6W1_BURCC/78-184
B1K7K1_BURCC/6-152
B1K8M0_BURCC/39-185
B1KHK4_SHEWM/104-219
B1KHL3_SHEWM/488-605
B1KL99_SHEWM/175-283
B1KMM5_SHEWM/186-314
B1KZT8_CLOBM/34-152
B1L1H7_CLOBM/98-205
B1L354_CLOBM/286-438
B1L8C1_THESQ/74-193
B1LC13_THESQ/27-144
B1LEJ9_ECOSM/482-602
B1LHM0_ECOSM/56-172
B1LRM4_ECOSM/67-186
B1LS46_METRJ/32-109
B1LTD8_METRJ/624-738
B1LUY9_METRJ/166-232
B1LX42_METRJ/28-140
B1LY86_METRJ/56-157
B1LYJ5_METRJ/42-151
B1M0M9_METRJ/162-232
B1M6L1_METRJ/27-163
B1M9R8_METRJ/5-151
B1MU19_SALDU/7-144
B1MUA3_SALDU/7-144
B1MZC1_LEUCK/1728-1839
B1P7U4_ECOLX/21-140
B1Q9W9_CLOBO/113-219
B1QAJ0_CLOBO/34-152
B1QH51_CLOBO/34-152
B1QM83_CLOBO/98-205
B1QVS7_CLOBU/36-155
B1R098_CLOBU/148-252
B1R375_CLOPE/36-153
B1REE5_CLOPE/36-153
B1RLD2_CLOPE/36-153
B1T065_9BURK/33-149
B1T0S4_9BURK/80-185
B1T209_9BURK/488-606
B1T4P1_9BURK/107-218
B1T628_9BURK/128-257
B1T630_9BURK/22-131
B1T6A3_9BURK/25-142
B1TBF5_9BURK/32-151
B1TD14_9BURK/1-105
B1TGL9_9BURK/1-127
B1UMH7_BACAN/141-250
B1UTS6_BACAN/45-173
B1V088_CLOPE/36-153
B1V6Y8_CLOPE/60-118
B1VC82_ECOLX/48-167
B1VJ45_PROMH/6-146
B1VN44_STRGG/135-224
B1VQK6_STRGG/200-280
B1VRA1_STRGG/60-177
B1VVJ3_STRGG/47-168
B1W1X3_STRGG/184-265
B1W2G9_STRGG/155-242
B1X0E0_CYAA5/576-691
B1XD75_ECODH/102-218
B1XFK2_ECODH/482-602
B1XM25_SYNP2/564-678
B1XSH5_POLNS/487-600
B1XTH6_POLNS/196-307
B1XYE6_LEPCP/134-242
B1XYW6_LEPCP/94-192
B1Y1E1_LEPCP/206-312
B1Y1W5_LEPCP/6-156
B1Y639_LEPCP/518-627
B1Y7C1_LEPCP/91-201
B1YEW3_EXIS2/50-201
B1YMV4_BURA4/107-218
B1YND8_BURA4/33-149
B1YPB6_BURA4/488-606
B1YQ51_BURA4/25-142
B1YUI9_BURA4/179-292
B1YYF6_BURA4/43-189
B1Z060_BURA4/80-186
B1Z5R3_BURA4/31-147
B1Z6B4_BURA4/22-131
B1Z6B6_BURA4/129-257
B1Z7K9_METPB/28-138
B1Z8A9_METPB/29-102
B1ZAE0_METPB/156-223
B1ZBB6_METPB/83-190
B1ZDN7_METPB/136-207
B1ZE64_METPB/61-167
B1ZGK3_METPB/59-167
B1ZIG5_METPB/40-148
B1ZJQ1_METPB/601-714
B1ZL48_METPB/41-181
B1ZVI9_OPITP/205-316
B2A642_NATTJ/46-160
B2A8C0_NATTJ/207-319
B2A8H8_NATTJ/139-253
B2AGG8_CUPTR/479-597
B2AIC1_CUPTR/347-463
B2AK63_CUPTR/22-138
B2AK65_CUPTR/130-254
B2CBC9_KLEPN/7-154
B2CG37_CAMFE/43-150
B2D722_VIBCH/120-235
B2FJ95_STRMK/179-288
B2FJH3_STRMK/8-143
B2FKZ9_STRMK/125-233
B2FP06_STRMK/199-312
B2FR56_STRMK/104-215
B2FUP4_STRMK/482-602
B2G2Q3_PRORE/6-151
B2G781_LACRJ/1009-1087
B2G7Y8_LACRJ/1076-1182
B2GJR2_KOCRD/250-364
B2GWH3_BURPS/115-226
B2GZ67_BURPS/159-255
B2H2I0_BURPS/489-606
B2H9C0_BURPS/25-142
B2HCG8_BURPS/39-153
B2HNR2_MYCMM/188-276
B2HW70_ACIBC/714-821
B2HWB3_ACIBC/709-818
B2HWE8_ACIBC/134-245
B2HXA6_ACIBC/211-326
B2HXA9_ACIBC/91-201
B2HZ54_ACIBC/484-600
B2I122_ACIBC/41-150
B2I3Y4_ACIBC/36-155
B2I6D7_XYLF2/15-126
B2I8U0_XYLF2/170-278
B2I9I1_XYLF2/479-598
B2IAT0_XYLF2/15-126
B2IDQ6_BEII9/557-668
B2IJE3_BEII9/23-161
B2IJU3_BEII9/35-147
B2IKR3_BEII9/110-211
B2IL34_BEII9/34-149
B2J7Y4_NOSP7/568-684
B2JEC8_BURP8/214-314
B2JFN2_BURP8/113-224
B2JIM6_BURP8/493-612
B2JJN9_BURP8/24-138
B2JML4_BURP8/39-156
B2JPQ8_BURP8/49-161
B2JQC5_BURP8/72-181
B2JVY5_BURP8/337-452
B2JXW5_BURP8/4-147
B2K3K2_YERPB/477-596
B2K672_YERPB/56-184
B2KAD2_YERPB/124-240
B2LS84_9VIBR/18-141
B2N0B1_ECOLX/482-602
B2N2I1_ECOLX/490-600
B2N354_ECOLX/292-407
B2NBC4_ECOLX/102-218
B2NBT5_ECOLX/79-207
B2NC42_ECOLX/76-196
B2NCH9_ECOLX/194-322
B2NKG8_ECO57/19-139
B2NN47_ECO57/194-322
B2NNF4_ECO57/292-407
B2NTV8_ECO57/27-153
B2NV03_ECO57/56-172
B2NW49_ECO57/482-602
B2NYV6_ECO57/41-169
B2P1E9_ECO57/194-322
B2P1S3_ECO57/27-153
B2P3I7_ECO57/292-407
B2P476_ECO57/19-139
B2P7Y1_ECO57/56-172
B2P9C9_ECO57/41-169
B2P9W7_ECO57/482-602
B2PEC1_ECO57/292-407
B2PES7_ECO57/27-153
B2PHT5_ECO57/19-139
B2PMB7_ECO57/482-602
B2PMP0_ECO57/194-322
B2PPI2_ECO57/41-169
B2PQE6_ECO57/56-172
B2PU49_PROST/193-321
B2PZW3_PROST/53-181
B2Q152_PROST/308-421
B2Q6N2_PROST/476-593
B2Q723_PROST/98-211
B2RFG5_SPAAU/48-172
B2RHC6_PORG3/135-248
B2RKI6_PORG3/354-470
B2RZX0_BORHD/569-684
B2S1Z1_TREPS/548-663
B2S3L3_TREPS/379-493
B2S651_BRUA1/43-174
B2S6R4_BRUA1/96-206
B2S6X4_BRUA1/55-157
B2S7W7_BRUA1/133-241
B2SAC3_BRUA1/547-663
B2SCB8_BRUA1/30-167
B2SCN6_BRUA1/4-141
B2SFC2_FRATM/484-605
B2SGI6_FRATM/45-175
B2SH26_FRATM/47-160
B2SLW3_XANOP/92-203
B2SPF9_XANOP/466-584
B2SVQ1_XANOP/181-292
B2SVR5_XANOP/1-97
B2SW90_XANOP/200-309
B2SZS6_BURPP/113-223
B2T038_BURPP/7-152
B2T6D3_BURPP/201-297
B2T6R1_BURPP/57-162
B2T6V4_BURPP/493-612
B2T7P1_BURPP/24-142
B2T9S1_BURPP/119-227
B2TB71_BURPP/7-157
B2TGX8_BURPP/99-211
B2TH76_BURPP/1-137
B2TIZ4_CLOBB/119-222
B2TL61_CLOBB/33-145
B2TMU7_CLOBB/342-441
B2TNM4_CLOBB/38-156
B2TSH7_SHIB3/7-151
B2TSY5_SHIB3/19-138
B2TZS5_SHIB3/482-602
B2TZT8_SHIB3/79-207
B2U349_SHIB3/102-218
B2U5S5_ECOLX/51-170
B2U6D7_ECOLX/48-167
B2U780_RALPJ/479-597
B2U7E7_RALPJ/218-328
B2U8N6_RALPJ/117-236
B2UCL6_RALPJ/112-238
B2UCL8_RALPJ/34-149
B2UCU8_RALPJ/94-206
B2UDL9_RALPJ/33-146
B2UGQ8_RALPJ/107-219
B2UKJ7_RALPJ/20-135
B2UKL3_RALPJ/22-137
B2UTI2_HELPS/391-508
B2UTW5_HELPS/2-115
B2UVY9_HELPS/79-192
B2UWE1_CLOBA/38-156
B2UZ20_CLOBA/119-225
B2V155_CLOBA/33-145
B2V739_SULSY/417-530
B2V7H5_SULSY/23-153
B2V7Y1_SULSY/122-233
B2V9X8_SULSY/97-201
B2VAU3_ERWT9/11-154
B2VB00_ERWT9/14-108
B2VB28_ERWT9/30-145
B2VDU3_ERWT9/35-163
B2VF00_ERWT9/194-322
B2VH08_ERWT9/481-600
B2VHJ8_ERWT9/129-245
B2ZSY1_ANAPL/53-102
B3A294_ECO57/19-139
B3A2M0_ECO57/27-153
B3A2Z3_ECO57/194-322
B3A9L6_ECO57/41-169
B3AA87_ECO57/482-602
B3ACJ1_ECO57/292-407
B3AF60_ECO57/8-151
B3AGR1_ECO57/19-139
B3AI42_ECO57/482-602
B3AIC2_ECO57/27-153
B3AIP6_ECO57/194-322
B3AN54_ECO57/292-407
B3ARC7_ECO57/56-172
B3AT00_ECO57/31-157
B3AU72_ECO57/41-169
B3AUZ6_ECO57/8-151
B3AXB3_ECO57/19-139
B3AXN1_ECO57/27-153
B3AY07_ECO57/194-322
B3B0N8_ECO57/292-407
B3B4M4_ECO57/482-602
B3B8K8_ECO57/41-169
B3BA44_ECO57/56-172
B3BBP5_ECO57/482-602
B3BDB6_ECO57/25-145
B3BDI1_ECO57/27-153
B3BDU9_ECO57/194-322
B3BIP2_ECO57/41-169
B3BJ50_ECO57/292-407
B3BNC9_ECO57/56-172
B3BS44_ECO57/194-322
B3BSV0_ECO57/482-602
B3BV01_ECO57/19-139
B3BVE0_ECO57/292-407
B3BXW1_ECO57/27-153
B3BYY5_ECO57/56-172
B3C315_ECO57/41-169
B3CE24_9BACE/99-209
B3CGL6_9BACE/137-251
B3CH01_9BACE/265-382
B3CRK9_ORITI/498-609
B3CVQ8_BURM1/17-134
B3CW42_BURM1/445-563
B3CZM7_BURM1/33-149
B3DCS2_BURM1/26-139
B3DQM1_BIFLD/188-313
B3DX19_METI4/35-156
B3E3K2_GEOLS/94-203
B3E407_GEOLS/144-258
B3E5L6_GEOLS/26-142
B3E664_GEOLS/551-669
B3E6J5_GEOLS/25-137
B3E7V1_GEOLS/161-269
B3EAZ3_GEOLS/24-134
B3EIV0_CHLL2/121-234
B3EQM9_CHLPB/128-241
B3ERW4_AMOA5/77-189
B3FJD7_9CAUD/1950-2057
B3FYL5_9CAUD/13-130
B3G136_PSEAE/46-167
B3H1A4_ACTP7/542-654
B3HBB1_ECOLX/31-157
B3HDH1_ECOLX/56-172
B3HEJ4_ECOLX/482-602
B3HG26_ECOLX/194-322
B3HG60_ECOLX/292-407
B3HGU0_ECOLX/72-193
B3HHN9_ECOLX/41-169
B3HHW7_ECOLX/56-178
B3HK39_ECOLX/47-166
B3HNU1_ECOLX/41-169
B3HQC9_ECOLX/56-172
B3HRH4_ECOLX/194-322
B3HTM8_ECOLX/292-407
B3HV54_ECOLX/482-602
B3HWI6_ECOLX/48-167
B3I099_ECOLX/25-145
B3I3T4_ECOLX/56-172
B3I4L8_ECOLX/99-195
B3I4Z3_ECOLX/194-322
B3I695_ECOLX/292-407
B3I974_ECOLX/58-174
B3IAP9_ECOLX/482-602
B3IBI8_ECOLX/21-140
B3IC71_ECOLX/72-194
B3ID77_ECOLX/41-169
B3IFL3_ECOLX/194-322
B3IG68_ECOLX/56-172
B3II05_ECOLX/292-407
B3INT2_ECOLX/19-139
B3IPI2_ECOLX/482-602
B3IR47_ECOLX/41-169
B3IRV4_ECOLX/27-153
B3ISV4_ECOLX/7-151
B3J476_BACAN/141-250
B3J779_BACAN/45-173
B3JP29_9BACE/82-194
B3JPE4_9BACE/126-239
B3JQU0_9BACE/289-407
B3PC70_CELJU/121-231
B3PGQ7_CELJU/46-178
B3PHL6_CELJU/513-629
B3PHQ2_CELJU/110-225
B3PNQ0_RHIE6/44-178
B3PPN7_RHIE6/13-106
B3PTX2_RHIE6/91-196
B3PTX8_RHIE6/181-291
B3PUM8_RHIE6/525-641
B3PXR3_RHIE6/71-171
B3Q2G5_RHIE6/5-138
B3Q3X1_RHIE6/5-121
B3QAT1_RHOPT/86-195
B3QE22_RHOPT/22-98
B3QH17_RHOPT/575-692
B3QHQ9_RHOPT/62-170
B3QNY4_CHLP8/149-261
B3QTL8_CHLT3/234-348
B3QTX8_CHLT3/99-210
B3QU47_CHLT3/315-431
B3R1X9_CUPTR/119-230
B3R5I7_CUPTR/101-220
B3R5V2_CUPTR/220-323
B3R893_CUPTR/100-212
B3RIZ1_TRIAD/42-163
B3TJQ7_9CAUD/118-186
B3U4R2_9BACT/239-368
B3VCL4_9CAUD/14-126
B3VCR4_9CAUD/14-126
B3VD18_9CAUD/13-126
B3VD73_9CAUD/14-130
B3WH27_ECOLX/41-169
B3WHC3_ECOLX/25-145
B3WHH6_ECOLX/194-322
B3WHZ8_ECOLX/58-174
B3WKL1_ECOLX/292-407
B3WLC4_ECOLX/56-172
B3WQN9_ECOLX/482-602
B3WTN2_ECOLX/20-139
B3WX09_SHIDY/194-322
B3WYI5_SHIDY/292-407
B3X0C7_SHIDY/56-172
B3X2H8_SHIDY/42-161
B3X463_SHIDY/482-602
B3X685_SHIDY/41-169
B3XBI4_ECOLX/194-322
B3XBR9_ECOLX/41-169
B3XDF3_ECOLX/292-407
B3XEG5_ECOLX/21-140
B3XF19_ECOLX/56-172
B3XIA1_ECOLX/482-602
B3XKH3_ECOLX/48-167
B3XM65_LACRE/1230-1322
B3Y177_ECO11/194-322
B3Y1D0_ECO11/19-139
B3YA93_SALET/56-172
B3YG36_SALET/41-169
B3YG96_SALET/293-407
B3YH80_SALET/44-155
B3YJ30_SALET/20-139
B3YK78_SALET/482-602
B3YKZ9_SALET/196-324
B3YS14_BACCE/141-250
B3YZ20_BACCE/45-173
B3Z763_BACCE/141-250
B3ZDE5_BACCE/45-176
B3ZP88_BACCE/141-250
B3ZSN0_BACCE/45-176
B4A1L7_SALNE/196-324
B4A2A6_SALNE/20-139
B4A405_SALNE/482-602
B4A6R4_SALNE/56-172
B4A976_SALNE/293-407
B4A9S1_SALNE/33-144
B4AAK7_SALNE/540-650
B4ABY2_SALNE/750-862
B4AF93_BACPU/136-246
B4AH39_BACPU/1196-1324
B4AHJ2_BACPU/1138-1266
B4ALN3_BACPU/1221-1351
B4AQ65_FRANO/473-594
B4AU00_FRANO/45-175
B4AU61_FRANO/47-170
B4BIF0_9BACI/83-193
B4D7U3_9BACT/1-111
B4E687_BURCJ/33-149
B4E7A2_BURCJ/25-143
B4E895_BURCJ/62-176
B4E8J8_BURCJ/488-606
B4EBU1_BURCJ/182-293
B4EEJ5_BURCJ/107-218
B4EI03_BURCJ/78-184
B4EIR5_BURCJ/6-152
B4EN85_BURCJ/37-183
B4ENT0_BURCJ/35-157
B4EQI8_BURCJ/28-147
B4ETK0_PROMH/59-187
B4EUG0_PROMH/93-208
B4EUQ6_PROMH/193-321
B4EWP4_PROMH/27-174
B4EXJ0_PROMH/27-177
B4EY49_PROMH/476-595
B4EZW4_PROMH/291-406
B4F389_COREQ/396-526
B4R8G0_PHEZH/12-83
B4R998_PHEZH/339-454
B4RAB1_PHEZH/93-198
B4RCW5_PHEZH/531-640
B4RFU4_PHEZH/8-155
B4RHX5_PHEZH/8-155
B4RKU3_NEIG2/94-202
B4RLS7_NEIG2/26-141
B4RME8_NEIG2/100-214
B4RRF1_NEIG2/453-565
B4S8I9_PROA2/128-239
B4SA75_PELPB/149-261
B4SIA6_STRM5/125-233
B4SIY7_STRM5/482-602
B4SLN6_STRM5/105-216
B4SNC2_STRM5/8-143
B4SQL0_STRM5/178-286
B4SQW6_STRM5/196-308
B4SV36_SALNS/56-172
B4T1E4_SALNS/293-407
B4T1R0_SALNS/44-155
B4T255_SALNS/503-614
B4T406_SALNS/20-139
B4T4I6_SALNS/482-602
B4T5M0_SALNS/196-324
B4T7I3_SALHS/40-167
B4TDE1_SALHS/293-407
B4TDJ8_SALHS/44-155
B4TFR9_SALHS/20-139
B4TH15_SALHS/482-602
B4THJ8_SALHS/196-324
B4TK82_SALHS/56-172
B4TL72_SALET/40-167
B4TLE8_SALET/21-140
B4TM62_SALSV/8-150
B4TS00_SALSV/293-407
B4TTR2_SALSV/20-139
B4TU52_SALSV/482-602
B4TV81_SALSV/196-324
B4TYG7_SALSV/56-172
B4U0P6_STREM/130-201
B4U6K1_HYDS0/100-213
B4U6Z2_HYDS0/22-139
B4U7Y8_HYDS0/31-158
B4U9A8_HYDS0/115-235
B4UA50_HYDS0/360-477
B4UBD9_ANASK/589-706
B4UD45_ANASK/84-193
B4UDS1_ANASK/597-714
B4UEU0_ANASK/203-308
B4UG96_ANASK/79-186
B4UYC6_9ACTO/57-148
B4V117_9ACTO/57-148
B4V1G5_9ACTO/149-236
B4V4K4_9ACTO/67-185
B4VB18_9ACTO/302-404
B4VBL3_9ACTO/54-171
B4VFX2_9ACTO/168-253
B4VGT0_9ACTO/172-253
B4VQP5_9CYAN/569-684
B4VRC5_9CYAN/626-742
B4W7G3_9CAUL/518-625
B4W816_9CAUL/65-174
B4WB35_9CAUL/374-488
B4WCK4_9CAUL/14-86
B4WEZ3_9CAUL/67-176
B4WJ20_9SYNE/618-734
B4WY63_9GAMM/290-405
B4WZ85_9GAMM/43-182
B4X1W0_9GAMM/63-172
B4X2D1_9GAMM/113-227
B4X2Z7_9GAMM/524-640
B4X386_9GAMM/479-596
B4YK30_9BURK/43-185
B5AC75_CTEID/50-170
B5AFK7_LABRO/1-100
B5ARY2_ECOLX/19-139
B5BAK8_SALPK/464-584
B5BAU3_SALPK/293-407
B5BDW8_SALPK/105-221
B5BET5_SALPK/20-139
B5BFR9_SALPK/196-324
B5BTX3_9CAUD/14-122
B5BVH9_SALET/482-602
B5BVV3_SALET/44-155
B5BXP2_SALET/293-407
B5BYW4_SALET/20-139
B5C058_SALET/196-324
B5C3L3_SALET/56-172
B5C8A6_SALET/482-602
B5CBG4_SALET/196-324
B5CBL7_SALET/20-139
B5CH15_SALET/293-407
B5CHV0_SALET/56-172
B5CJW8_SALET/8-150
B5CZF3_9BACE/287-405
B5D0H0_9BACE/127-241
B5D3V7_9BACE/26-140
B5E989_GEOBB/25-136
B5EB26_GEOBB/83-193
B5EBN2_GEOBB/120-234
B5EFH6_GEOBB/138-240
B5EH74_GEOBB/539-650
B5EKQ7_ACIF5/5-145
B5ELA8_ACIF5/67-176
B5EMF8_ACIF5/133-248
B5EQ56_ACIF5/494-603
B5ERV9_ACIF5/5-144
B5ET59_VIBFM/300-401
B5ET60_VIBFM/300-420
B5EW82_VIBFM/29-158
B5EWH0_SALA4/9-156
B5F1E7_SALA4/293-407
B5F1N5_SALA4/44-154
B5F3V9_SALA4/20-139
B5F540_SALA4/482-602
B5F5N8_SALA4/196-324
B5F8W9_SALA4/105-221
B5F9R2_VIBFM/210-339
B5F9V4_VIBFM/106-221
B5FAQ2_VIBFM/482-601
B5FAZ6_VIBFM/294-407
B5FE59_VIBFM/479-594
B5FEA3_VIBFM/220-349
B5FGZ9_SALDC/7-144
B5FJ55_SALDC/56-172
B5FRB1_SALDC/293-407
B5FT28_SALDC/20-139
B5FTD6_SALDC/482-602
B5FUX5_SALDC/196-324
B5G6X9_9ACTO/1-87
B5GE13_9ACTO/160-246
B5GEV6_9ACTO/43-159
B5GGJ6_9ACTO/190-281
B5GP92_STRCL/49-166
B5GTS7_STRCL/211-295
B5H0W7_STRCL/84-176
B5H1X0_STRCL/5-120
B5H5L7_STRPR/60-177
B5HGN5_STRPR/212-291
B5HGW2_STRPR/157-239
B5HJ82_STRPR/91-173
B5HJD1_STRPR/189-277
B5HM01_9ACTO/62-179
B5HQA2_9ACTO/77-160
B5HTJ1_9ACTO/493-631
B5HXL8_9ACTO/147-234
B5I2X3_9ACTO/168-252
B5I813_9ACTO/48-139
B5IM64_9CHRO/169-272
B5IQ16_9CHRO/521-633
B5IY16_9RHOB/146-254
B5IZL4_9RHOB/32-156
B5J1L7_9RHOB/492-609
B5J515_9RHOB/81-189
B5J5K9_9RHOB/37-138
B5JAX5_9RHOB/141-253
B5JUY3_9GAMM/302-417
B5JWW6_9GAMM/123-234
B5JXH9_9GAMM/494-609
B5JXR2_9GAMM/76-186
B5JYJ9_9GAMM/194-310
B5K0E4_9RHOB/478-588
B5K6M9_9RHOB/43-149
B5K8I3_9RHOB/1-72
B5K9N1_9RHOB/1-99
B5KAG7_9RHOB/160-262
B5KAH2_9RHOB/80-187
B5M9T7_9CAUD/489-592
B5MA28_9CAUD/489-592
B5MI19_SALET/293-407
B5MK51_SALET/20-139
B5MP90_SALET/196-324
B5MPQ6_SALET/482-602
B5MU56_SALET/20-139
B5MU97_SALET/56-172
B5MUU7_SALET/482-602
B5MVV8_SALET/196-324
B5MYF4_SALET/44-155
B5N1J2_SALET/293-407
B5N505_SALET/20-139
B5N6H5_SALET/21-139
B5N754_SALET/56-172
B5N8C3_SALET/56-172
B5N9N3_SALET/482-602
B5NBK8_SALET/20-139
B5NC83_SALET/196-324
B5NFK6_SALET/293-407
B5NLZ4_SALET/482-602
B5NNQ5_SALET/20-139
B5NPR4_SALET/44-155
B5NRQ3_SALET/293-407
B5NRR9_SALET/56-172
B5NVS0_SALET/41-169
B5NWX1_SALET/196-324
B5NXB2_SALET/56-172
B5P3N4_SALET/20-139
B5P4E5_SALET/196-324
B5P5G9_SALET/293-407
B5P645_SALET/44-155
B5P877_SALET/482-602
B5PDD5_SALET/56-172
B5PFB7_SALET/196-324
B5PGQ8_SALET/20-139
B5PH77_SALET/540-650
B5PJ74_SALET/293-407
B5PKR9_SALET/482-602
B5PNJ0_SALET/20-132
B5PSQ0_SALHA/56-172
B5PT89_SALHA/293-407
B5PUF9_SALHA/20-139
B5PVL9_SALHA/482-602
B5PYA7_SALHA/44-155
B5Q0K7_SALHA/196-324
B5Q300_SALVI/482-602
B5Q385_SALVI/22-167
B5Q4N5_SALVI/44-155
B5Q6D7_SALVI/196-324
B5Q7N8_SALVI/20-139
B5Q9A6_SALVI/293-407
B5QEM7_SALVI/56-172
B5QF68_CAMJE/74-185
B5QHK8_CAMJE/220-338
B5QTT4_SALEP/293-407
B5QVC6_SALEP/20-139
B5QY88_SALEP/196-324
B5R3B4_SALEP/494-614
B5R446_SALEP/105-221
B5R5L0_SALG2/105-221
B5R9W0_SALG2/494-614
B5RD35_SALG2/293-407
B5RDK2_SALG2/20-139
B5RE72_SALG2/196-324
B5RL85_BORDL/552-670
B5RR79_BORRA/552-670
B5RVM2_RALSO/93-205
B5RWJ5_RALSO/46-159
B5RZ83_RALSO/112-238
B5RZ85_RALSO/34-149
B5S1T3_RALSO/85-195
B5S2P3_RALSO/97-211
B5S4W7_RALSO/31-146
B5S6M0_RALSO/108-227
B5S7H4_RALSO/479-597
B5S964_RALSO/221-331
B5SCL1_RALSO/31-146
B5SEV8_RALSO/479-597
B5SEX9_RALSO/108-227
B5SGD0_RALSO/46-168
B5SH04_RALSO/58-168
B5SID9_RALSO/93-205
B5SIX8_RALSO/46-159
B5SJB3_RALSO/97-211
B5TA73_9CAUD/62-176
B5TTE6_9BACT/4-145
B5TTK0_9BACT/4-145
B5TTQ3_9BACT/4-145
B5URG1_BACCE/141-250
B5UVU1_BACCE/45-174
B5V377_BACCE/141-250
B5V9E7_BACCE/67-198
B5W1T3_SPIMA/568-684
B5WAS7_9BURK/340-456
B5WB55_9BURK/78-179
B5WD06_9BURK/24-136
B5WGM9_9BURK/206-301
B5WGW4_9BURK/110-220
B5WHA2_9BURK/493-612
B5WHB7_9BURK/47-157
B5WJP7_9BURK/494-611
B5WKG9_9BURK/76-185
B5WNV8_9BURK/40-167
B5WVE8_9BURK/39-155
B5X9P5_SALSA/65-160
B5XA96_SALSA/45-140
B5XAN4_SALSA/58-177
B5XCN8_SALSA/49-166
B5XDU9_SALSA/65-185
B5XET9_SALSA/48-167
B5XNH9_KLEP3/319-434
B5XPN9_KLEP3/7-148
B5XW31_KLEP3/22-90
B5XXX2_KLEP3/334-452
B5Y0E0_KLEP3/466-576
B5Y1G5_KLEP3/105-221
B5Y267_KLEP3/482-602
B5Y845_COPPD/105-218
B5Y9K4_COPPD/200-312
B5Y9T0_COPPD/87-210
B5YJJ1_THEYD/69-178
B5YJN5_THEYD/88-198
B5YJQ1_THEYD/473-591
B5YX51_ECO5E/19-139
B5Z0I5_ECO5E/56-172
B5Z131_ECO5E/292-407
B5Z4H3_ECO5E/27-153
B5Z4S4_ECO5E/482-602
B5Z4W8_ECO5E/9-151
B5Z6P6_HELPG/34-159
B5Z718_HELPG/391-508
B5Z9K2_HELPG/80-192
B5ZDU1_GLUDA/83-201
B5ZDZ9_GLUDA/88-204
B5ZFV8_GLUDA/31-136
B5ZG09_GLUDA/35-145
B5ZHI8_GLUDA/480-605
B5ZHQ8_GLUDA/39-150
B5ZJI1_GLUDA/35-140
B5ZK37_GLUDA/517-627
B5ZM56_GLUDA/72-209
B5ZMD1_RHILW/71-170
B5ZPI7_RHILW/44-177
B5ZQF4_RHILW/29-168
B5ZW63_RHILW/525-641
B5ZWK6_RHILW/59-165
B5ZWL1_RHILW/198-308
B6A0M8_RHILW/5-129
B6A596_RHILW/194-303
B6A5A0_RHILW/106-215
B6AKQ8_9BACT/41-155
B6APA7_9BACT/11-124
B6AQ02_9BACT/131-239
B6AQS2_9BACT/532-649
B6ARH0_9BACT/54-172
B6AUK1_9RHOB/2-127
B6AV08_9RHOB/478-594
B6AXZ2_9RHOB/65-173
B6B188_9RHOB/141-250
B6B4U2_9RHOB/45-153
B6B9A9_9RHOB/120-230
B6BCI8_9RHOB/481-593
B6BDE3_9RHOB/80-188
B6BIF3_9PROT/302-418
B6BJ86_9PROT/296-412
B6BJE7_9PROT/370-482
B6BJH7_9PROT/44-156
B6BLL1_9PROT/225-351
B6BPE6_9RICK/581-694
B6BTR9_9PROT/104-216
B6BZS7_9GAMM/80-190
B6C4A6_9GAMM/5-149
B6C5R6_9GAMM/162-267
B6C6A0_9GAMM/457-580
B6EGC8_ALISL/483-601
B6EH07_ALISL/294-407
B6EJV5_ALISL/106-221
B6EKV8_ALISL/206-335
B6ELW4_ALISL/489-605
B6EMT8_ALISL/210-339
B6ES55_ALISL/261-381
B6ES56_ALISL/300-420
B6ESZ4_ALISL/18-141
B6G1E1_9CLOT/39-153
B6GEJ0_9ACTN/48-166
B6HZS4_ECOSE/102-218
B6I5D2_ECOSE/246-361
B6I6P0_ECOSE/471-591
B6I6Y3_ECOSE/1-78
B6I9Q4_ECOSE/79-207
B6IC77_ECOSE/40-167
B6ICE5_ECOSE/20-139
B6IN14_RHOCS/497-609
B6INE4_RHOCS/136-246
B6IS48_RHOCS/59-197
B6IZZ9_COXB2/77-191
B6J1Z0_COXB2/103-216
B6J5U8_COXB1/103-216
B6J9T3_OLICO/107-220
B6JA80_OLICO/40-153
B6JCE1_OLICO/27-139
B6JFT5_OLICO/55-167
B6JGA3_OLICO/549-663
B6JHK1_OLICO/53-166
B6JK40_OLICO/76-179
B6JLA6_HELP2/34-159
B6JLN3_HELP2/391-508
B6JP81_HELP2/81-194
B6QX38_9RHOB/600-717
B6QZU9_9RHOB/47-160
B6R0P6_9RHOB/15-84
B6R7Z9_9RHOB/35-176
B6RFN9_KLEPN/30-177
B6UZ52_KLEPN/1-72
B6VNI0_PHOAA/193-321
B6VV57_9BACE/115-222
B6W0U3_9BACE/126-239
B6W220_9BACE/288-406
B6W6Q2_9FIRM/42-158
B6WRM2_9DELT/101-209
B6WU83_9DELT/69-191
B6WXX4_9DELT/114-223
B6X9Y8_9ENTR/480-600
B6XA99_9ENTR/124-235
B6XAN0_9ENTR/193-321
B6XEE0_9ENTR/274-388
B6XGL9_9ENTR/50-178
B6XUH7_9BIFI/1169-1274
B6Z9H9_9CAUD/14-126
B6ZQS3_ECO57/19-139
B6ZRJ6_ECO57/56-172
B6ZSN1_ECO57/482-602
B6ZVU9_ECO57/27-153
B6ZWQ9_ECO57/292-407
B6ZZ97_ECO57/194-322
B7A101_ECO57/41-169
B7ABL8_THEAQ/28-131
B7ABV7_THEAQ/389-505
B7AEI1_9BACE/137-252
B7AG96_9BACE/28-139
B7AHY2_9BACE/275-392
B7ATX7_9BACE/44-154
B7B574_9PORP/131-245
B7B9D6_9PORP/100-209
B7BBE1_9PORP/292-410
B7CKI3_BURPS/141-237
B7CUN0_BURPS/101-212
B7CVM1_BURPS/25-142
B7CYH0_BURPS/489-606
B7CYY7_BURPS/39-153
B7DND1_9BACL/95-204
B7DNT6_9BACL/51-180
B7DQS9_9BACL/303-429
B7DTE3_9BACL/317-418
B7DUX4_9BACL/317-418
B7GLK8_ANOFW/73-183
B7GW56_ACIB3/484-600
B7GX62_ACIB3/134-245
B7GY43_ACIB3/77-187
B7GY46_ACIB3/156-271
B7H273_ACIB3/81-190
B7H8V8_BACC4/104-208
B7HI69_BACC4/141-250
B7HJQ0_BACC4/45-176
B7HLW1_BACC7/139-248
B7HRW3_BACC7/67-198
B7I1Y3_ACIB5/72-181
B7I608_ACIB5/156-271
B7I611_ACIB5/62-172
B7I9D4_ACIB5/484-600
B7I9F2_ACIB5/134-245
B7IDL2_THEAB/50-169
B7IER8_THEAB/31-142
B7IGQ1_THEAB/60-164
B7IQC5_BACC2/141-250
B7IU04_BACC2/45-176
B7J1I7_BORBZ/557-672
B7J3T7_ACIF2/72-181
B7J4G4_ACIF2/133-248
B7J7B8_ACIF2/475-584
B7J7I2_ACIF2/89-203
B7J813_ACIF2/51-164
B7JB36_ACIF2/5-144
B7JIM7_BACC0/141-250
B7JLB7_BACC0/45-173
B7K2M8_CYAP8/571-687
B7K8R1_CYAP7/568-683
B7KNH7_METC4/74-182
B7KPN2_METC4/160-225
B7KQI0_METC4/137-212
B7KSU9_METC4/801-920
B7KVC6_METC4/597-711
B7KX67_METC4/28-138
B7KXI0_METC4/56-164
B7KY69_METC4/66-206
B7KZV4_METC4/115-208
B7L2E1_METC4/29-101
B7LDF0_ECO55/246-361
B7LEN8_ECO55/482-602
B7LF31_ECO55/27-153
B7LHB7_ECO55/102-218
B7LI61_ECO45/21-140
B7LIT0_ECO81/30-156
B7LJ64_ECOLU/52-171
B7LJD2_ECOLU/7-144
B7LKZ3_ESCF3/77-187
B7LNT4_ESCF3/482-602
B7LV07_ESCF3/246-361
B7LW86_ESCF3/102-218
B7LWZ9_ECO55/51-170
B7LXV5_ECO8A/482-602
B7LYB1_ECO8A/27-153
B7M210_ECO8A/102-218
B7M8B5_ECO8A/246-361
B7MBI7_ECO45/102-218
B7MIP2_ECO45/246-361
B7MNK1_ECO45/482-602
B7MQ20_ECO81/102-218
B7MWI2_ECO81/13-158
B7MY47_ECO81/246-361
B7MZR6_ECO81/33-188
B7MZZ4_ECO81/28-154
B7N2W2_ECO81/482-602
B7N6E5_ECOLU/246-361
B7N787_ECOLU/27-153
B7N873_ECOLU/102-218
B7NBY3_ECOLU/13-158
B7NH67_ECOLU/482-602
B7NJL4_ECO7I/76-197
B7NKW7_ECO7I/102-218
B7NRL0_ECO7I/246-361
B7NRY4_ECO7I/70-181
B7NW01_ECO7I/27-153
B7NW73_ECO7I/482-602
B7QQ39_9RHOB/141-248
B7QR66_9RHOB/48-156
B7QTC9_9RHOB/138-246
B7QTQ1_9RHOB/71-177
B7QYR2_9RHOB/484-598
B7R6I2_9THEO/56-165
B7R6I8_9THEO/43-161
B7RFU8_9RHOB/105-213
B7RLG2_9RHOB/119-226
B7RNB6_9RHOB/483-598
B7RPE7_9RHOB/122-208
B7RT03_9GAMM/283-397
B7RUQ1_9GAMM/41-171
B7RVB0_9GAMM/103-216
B7RZK1_9GAMM/348-468
B7S2N0_9GAMM/483-600
B7S370_9GAMM/77-187
B7T4V7_KLEPN/12-128
B7UF37_YERPS/28-154
B7UGZ8_ECO27/246-361
B7UJA7_ECO27/102-218
B7UMB7_ECO27/19-139
B7UR22_ECO27/482-602
B7UTE0_ECO27/12-138
B7UTF2_ECO27/21-140
B7UYI6_PSEA8/255-370
B7UYQ9_PSEA8/482-599
B7V541_PSEA8/25-167
B7V8I2_PSEA8/307-423
B7VB65_PSEA8/125-234
B7VFI3_9CAUD/489-592
B7VGA0_9CAUD/491-594
B7VIP6_VIBSL/113-227
B7VJN3_VIBSL/488-603
B7VJN9_VIBSL/301-421
B7VJY1_VIBSL/317-431
B7VKR7_VIBSL/209-338
B7WQH3_COMTE/25-167
B7WSC8_COMTE/486-599
B7WSZ7_COMTE/169-279
B7WTK1_COMTE/59-172
B7WUX8_COMTE/101-210
B7WXU0_COMTE/46-167
B7X0Y1_COMTE/106-217
B7X1K9_COMTE/130-240
B7X5U0_COMTE/118-234
B7XCV4_9RALS/119-225
B7XGT0_PSEPU/38-178
B7XST2_BORGA/555-670
B7XW18_BORGA/555-670
B8CH89_SHEPW/219-348
B8CKS6_SHEPW/260-372
B8CMV0_SHEPW/480-597
B8CNS4_SHEPW/101-217
B8CV51_SHEPW/107-217
B8D7G1_BUCAT/71-198
B8D957_BUCA5/71-198
B8DI65_LISMH/114-217
B8DKX7_DESVM/92-212
B8DLG3_DESVM/57-170
B8DMU3_DESVM/128-231
B8DNT0_DESVM/262-391
B8DPT4_DESVM/81-190
B8DQ19_DESVM/393-506
B8DQP2_DESVM/136-242
B8E560_SHEB2/479-595
B8E5A3_SHEB2/100-216
B8E8R1_SHEB2/114-228
B8E9T6_SHEB2/281-395
B8ECV9_SHEB2/125-235
B8EIV8_METSB/31-142
B8EJT2_METSB/72-174
B8EKW5_METSB/395-511
B8EL28_METSB/33-171
B8ENP1_METSB/333-456
B8ESC9_METSB/586-700
B8F3Z4_HAEPS/530-646
B8F604_HAEPS/297-412
B8FCF6_DESAA/69-179
B8FEU9_DESAA/213-322
B8FFE3_DESAA/205-319
B8FGC6_DESAA/61-180
B8FI44_DESAA/400-515
B8FJF4_DESAA/294-409
B8FTN6_DESHD/156-266
B8FU87_DESHD/48-165
B8FWK9_DESHD/54-175
B8GAL9_CHLAD/634-753
B8GL76_THISH/291-406
B8GLC7_THISH/87-197
B8GNM5_THISH/33-179
B8GNV2_THISH/127-241
B8GPG9_THISH/285-400
B8GS27_THISH/61-181
B8GYV3_CAUCN/13-86
B8GZH4_CAUCN/92-201
B8H480_CAUCN/524-629
B8H506_CAUCN/362-471
B8HGV5_ARTCA/318-432
B8HHX0_ARTCA/268-382
B8HRQ2_CYAP4/59-163
B8HXI8_CYAP4/573-688
B8I3Y5_CLOCE/46-164
B8I8G0_CLOCE/109-219
B8IAW7_METNO/149-214
B8ICU8_METNO/60-161
B8IFN0_METNO/30-141
B8IIC3_METNO/210-276
B8IJW9_METNO/42-149
B8IK31_METNO/145-273
B8IKF8_METNO/35-104
B8INE9_METNO/593-710
B8INS9_METNO/673-777
B8ISD3_METNO/673-742
B8IUL9_METNO/101-209
B8IVK2_METNO/65-167
B8IWG5_METNO/41-150
B8J3G5_DESDA/193-321
B8J3Q8_DESDA/116-227
B8J6Q9_ANAD2/84-193
B8J8A0_ANAD2/589-706
B8J8G9_ANAD2/204-308
B8JB59_ANAD2/597-714
B8JDE7_ANAD2/79-186
B8JFP0_ANAD2/15-150
B8K3D3_VIBPA/311-440
B8KCM6_VIBPA/35-150
B8KCR6_VIBPA/298-411
B8KDG7_VIBPA/490-608
B8KDH4_VIBPA/301-420
B8KE37_VIBPA/289-403
B8KFI1_9GAMM/287-401
B8KG29_9GAMM/30-158
B8KGA8_9GAMM/222-323
B8KGL3_9GAMM/108-220
B8KH47_9GAMM/479-591
B8KL27_9GAMM/349-469
B8KNA6_9GAMM/71-180
B8KPZ2_9GAMM/452-581
B8KRT8_9GAMM/39-169
B8KSD0_9GAMM/108-220
B8KSK6_9GAMM/91-199
B8KTN2_9GAMM/343-463
B8KTY1_9GAMM/228-357
B8KVG8_9GAMM/483-610
B8KXG4_9GAMM/282-395
B8KYB5_9GAMM/466-583
B8KZY7_9GAMM/105-216
B8L1D0_9GAMM/117-225
B8L2J0_9GAMM/25-167
B8L2U6_9GAMM/182-290
B8L3L0_9GAMM/482-602
B8L467_9GAMM/23-165
B8L4E9_9GAMM/196-309
B8P5Q6_POSPM/146-247
B8PJI0_POSPM/163-262
B8QU57_9CAUD/491-594
B8R8L9_9BACT/28-153
B8Y8G2_SALCH/20-139
B8YDC3_VIBAN/113-227
B8ZYB1_ECOLX/19-139
B8ZYH7_ECOLX/19-139
B9AAW7_BORBU/557-672
B9AY96_9BURK/80-185
B9AZ19_9BURK/44-190
B9BAM7_9BURK/182-294
B9BB96_9BURK/107-218
B9BBF1_9BURK/300-404
B9BCJ1_9BURK/25-142
B9BEG0_9BURK/79-195
B9BFH3_9BURK/62-180
B9BFJ7_9BURK/7-148
B9BG06_9BURK/488-606
B9BHT6_9BURK/427-542
B9BN86_9BURK/33-149
B9BNC0_9BURK/13-113
B9BNI8_9BURK/107-218
B9BQF1_9BURK/21-130
B9BRJ5_9BURK/80-185
B9BSR4_9BURK/182-294
B9BX51_9BURK/300-406
B9BZ80_9BURK/488-606
B9BZC5_9BURK/25-142
B9C0U6_9BURK/43-82
B9C1U0_9BURK/427-542
B9CB76_9BURK/21-130
B9CCM0_9BURK/488-606
B9CDE3_9BURK/80-185
B9CE68_9BURK/43-189
B9CFV5_9BURK/182-294
B9CGV7_9BURK/300-406
B9CI54_9BURK/107-218
B9CIC1_9BURK/13-113
B9CIF5_9BURK/33-149
B9CIW7_9BURK/25-142
B9CVX2_9PAST/552-667
B9D1Y6_WOLRE/369-479
B9D201_WOLRE/77-189
B9DJ05_STACT/1163-1274
B9DWN3_CLOK1/99-207
B9DZH2_CLOK1/34-152
B9E2N7_CLOK1/1022-1137
B9E7Q6_MACCJ/1232-1345
B9EBS1_MACCJ/298-422
B9ELT2_SALSA/50-176
B9HI49_POPTR/65-190
B9HI50_POPTR/2-99
B9HY34_POPTR/65-191
B9IWF9_BACCQ/139-248
B9J0K9_BACCQ/45-176
B9J985_AGRRK/28-167
B9JC64_AGRRK/522-636
B9JDG3_AGRRK/46-179
B9JE71_AGRRK/5-152
B9JH62_AGRRK/69-176
B9JH67_AGRRK/270-385
B9JJK6_AGRRK/70-169
B9JPR7_AGRRK/53-161
B9JRR2_AGRVS/26-165
B9JUM7_AGRVS/547-659
B9JY65_AGRVS/79-186
B9JY70_AGRVS/260-367
B9K418_AGRVS/28-173
B9K5Z4_AGRVS/86-194
B9K5Z7_AGRVS/160-264
B9K6D1_ECOLX/48-167
B9KA47_THENN/27-141
B9KAU4_THENN/74-192
B9KE97_CAMLR/39-150
B9KFZ8_CAMLR/76-187
B9KG63_CAMLR/369-486
B9KGW1_ANAMF/508-622
B9KJF1_RHOSK/25-162
B9KL70_RHOSK/40-147
B9KLH3_RHOSK/82-190
B9KM83_RHOSK/147-255
B9KMM2_RHOSK/495-606
B9KMT7_RHOSK/78-161
B9KQH8_RHOSK/19-159
B9KZR1_THERP/601-719
B9L4D2_THERP/203-309
B9L6H7_NAUPA/217-346
B9L8W3_NAUPA/343-451
B9LAD6_NAUPA/70-177
B9LLY8_CHLSY/631-748
B9M147_GEOSF/142-255
B9M265_GEOSF/77-187
B9M5H6_GEOSF/548-663
B9M7Q7_GEOSF/134-243
B9MA60_ACIET/114-226
B9MAC7_ACIET/119-229
B9MCK5_ACIET/485-595
B9ME01_ACIET/101-206
B9MES1_ACIET/112-230
B9MG58_ACIET/32-175
B9MK68_ANATD/98-198
B9MNH8_ANATD/445-581
B9MS83_ANATD/36-153
B9NIM0_POPTR/96-208
B9NJU8_POPTR/205-310
B9NLW0_9RHOB/495-605
B9NPP4_9RHOB/150-257
B9NPV4_9RHOB/35-143
B9NT07_9RHOB/100-208
B9NTH4_9RHOB/12-155
B9NXT7_9RHOB/93-201
B9P719_POPTR/5-116
B9P8N0_POPTR/1-77
B9PBT0_POPTR/80-188
B9PDJ9_POPTR/240-306
B9QYH8_9RHOB/300-418
B9QZF8_9RHOB/1-139
B9QZP1_9RHOB/311-432
B9R1I1_9RHOB/46-159
B9RHW0_RICCO/69-189
B9T9E3_RICCO/151-260
B9TEG0_RICCO/90-205
B9TFY6_RICCO/129-240
B9TG04_RICCO/2-104
B9TKQ4_RICCO/24-135
B9TL20_RICCO/84-197
B9TQW2_RICCO/23-96
B9TU22_GADMO/78-202
B9X4Q0_BORBU/557-672
B9X615_BORBU/557-672
B9XCK3_9BACT/173-282
B9XLJ0_9BACT/22-145
B9XUT0_HELPY/53-166
B9XWE4_HELPY/34-159
B9XXF1_HELPY/391-508
B9XYC8_HELPY/79-192
B9XZ27_HELPY/391-508
B9Y1V0_HELPY/33-159
B9YY41_9NEIS/104-211
B9YY88_9NEIS/100-200
B9Z0D4_9NEIS/232-376
B9Z0Y4_9NEIS/467-578
B9Z134_9NEIS/104-215
B9Z6B4_9NEIS/92-201
C0AB06_9BACT/208-318
C0AJ17_BORBU/557-672
C0AKW5_BORBU/557-672
C0APG9_9SPIO/557-672
C0APY6_9SPIO/557-672
C0AVS9_9ENTR/291-406
C0AXZ9_9ENTR/193-321
C0AY88_9ENTR/2-116
C0AZ80_9ENTR/476-595
C0B0M9_9ENTR/40-168
C0BA73_9FIRM/1182-1294
C0BGI3_9BACT/96-199
C0BLY7_9BACT/117-226
C0C1R3_9CLOT/102-212
C0DAL0_9CLOT/84-191
C0DRQ2_EIKCO/96-201
C0DTX8_EIKCO/96-209
C0DUW0_EIKCO/84-197
C0E189_9CORY/555-688
C0E266_9CORY/1458-1558
C0EHL0_9CLOT/42-161
C0EKU6_NEIFL/126-234
C0EL39_NEIFL/99-213
C0ENY7_NEIFL/457-567
C0G3J8_9RHIZ/133-241
C0G6U2_9RHIZ/43-174
C0G7D7_9RHIZ/82-184
C0G8R0_9RHIZ/30-167
C0G929_9RHIZ/4-141
C0GIG2_9FIRM/427-541
C0GKJ2_9FIRM/41-160
C0MBF2_STRE4/130-201
C0MGQ6_STRS7/127-198
C0N3H8_9GAMM/459-574
C0N3K4_9GAMM/268-383
C0N5S8_9GAMM/129-242
C0N841_9GAMM/100-209
C0N9I5_9GAMM/304-418
C0N9L3_9GAMM/384-513
C0PEM9_MAIZE/383-495
C0PWS0_SALPC/20-139
C0PY90_SALPC/196-324
C0PYI2_SALPC/293-407
C0Q4C2_SALPC/44-155
C0Q5C1_SALPC/35-141
C0Q6M9_SALPC/105-221
C0Q8F2_SALPC/494-614
C0Q9Y9_DESAH/197-307
C0QBX2_DESAH/96-206
C0QD79_DESAH/72-182
C0QET8_DESAH/280-396
C0QQC9_PERMH/97-210
C0QRI4_PERMH/119-228
C0QSL3_PERMH/458-566
C0QSR4_PERMH/32-169
C0QSR5_PERMH/227-356
C0QUA4_PERMH/46-162
C0QWK8_BRAHW/82-195
C0QYX4_BRAHW/576-694
C0QYX5_BRAHW/602-720
C0QZ70_BRAHW/116-229
C0QZX0_BRAHW/1-96
C0RE81_BRUMB/96-206
C0RGD0_BRUMB/133-241
C0RHY7_BRUMB/520-636
C0RJH2_BRUMB/43-174
C0RK21_BRUMB/4-141
C0RMS2_BRUMB/29-167
C0SWY8_BORBU/557-672
C0SZS5_BORBU/557-672
C0VGS4_9GAMM/211-326
C0VGS7_9GAMM/92-202
C0VI34_9GAMM/499-617
C0VJ24_9GAMM/62-171
C0VJT9_9GAMM/133-244
C0W0Y2_9ACTO/316-396
C0WAF4_9FIRM/49-161
C0WJC4_9CORY/26-78
C0WV03_LACBU/64-169
C0XU18_9CORY/417-524
C0XWF7_BURPS/25-142
C0XY75_BURPS/174-270
C0Y4G5_BURPS/39-153
C0Y4X4_BURPS/101-212
C0YF23_BURPS/489-606
C0Z1K7_LACRE/1076-1182
C0Z1S9_LACRE/1009-1087
C0Z4A8_BREBN/71-180
C0Z7Z2_BREBN/37-156
C0ZCC8_BREBN/102-209
C1A9U2_GEMAT/161-272
C1A9U3_GEMAT/136-246
C1AIZ6_MYCBT/199-270
C1B9E2_RHOOB/1285-1395
C1BBU2_RHOOB/397-537
C1BF55_ONCMY/65-198
C1BGU6_ONCMY/50-170
C1BHE7_ONCMY/18-135
C1BHK0_ONCMY/67-187
C1BHT6_ONCMY/67-187
C1BL43_OSMMO/50-170
C1BQ11_9MAXI/13-135
C1BW35_ESOLU/49-169
C1D4F4_LARHH/90-200
C1D553_LARHH/98-208
C1D7N6_LARHH/467-576
C1DA35_LARHH/7-113
C1DDZ8_AZOVD/250-364
C1DGH9_AZOVD/307-425
C1DLU6_AZOVD/76-179
C1DM42_AZOVD/115-225
C1DQV8_AZOVD/483-600
C1DUT9_SULAA/32-162
C1DW50_SULAA/137-243
C1DWB8_SULAA/401-515
C1DWW3_SULAA/89-201
C1ENU2_BACC3/141-250
C1EU70_BACC3/45-176
C1F2I2_ACIC5/224-335
C1F7L9_ACIC5/105-215
C1FLT2_CLOBJ/113-219
C1FVZ0_CLOBJ/34-152
C1HET5_9ESCH/102-218
C1HHL9_9ESCH/195-323
C1HJR8_9ESCH/79-207
C1HP44_9ESCH/292-407
C1HPE0_9ESCH/491-611
C1HU88_9ESCH/21-140
C1HUJ8_9ESCH/21-140
C1HV65_NEIGO/458-570
C1HX22_NEIGO/94-202
C1HY78_NEIGO/100-214
C1I5D0_9CLOT/35-153
C1I9U2_9CLOT/63-168
C1IUT5_ENTCL/21-142
C1JZW7_XANCM/65-175
C1L0Z8_LISMC/114-217
C1M5F6_9ENTR/83-211
C1M6R3_9ENTR/102-218
C1M8G9_9ENTR/292-407
C1MBA9_9ENTR/196-324
C1MCA4_9ENTR/482-602
C1MEH0_9ENTR/32-175
C1NBT3_9ESCH/491-611
C1NDH4_9ESCH/195-323
C1P8B8_BACCO/146-256
C2BCE7_9FIRM/43-151
C2BD86_9FIRM/652-740
C2CB20_VIBCH/120-235
C2CCW8_VIBCH/303-418
C2CE70_VIBCH/230-359
C2CET1_VIBCH/486-603
C2CGS3_9FIRM/42-158
C2DMC8_ECOLX/102-218
C2DNA4_ECOLX/482-602
C2DQU8_ECOLX/76-197
C2DS21_ECOLX/41-169
C2DVD0_ECOLX/292-407
C2DY07_ECOLX/195-323
C2ERN0_9LACO/1040-1163
C2EWF7_9LACO/1155-1264
C2FEE4_LACPA/1347-1465
C2FT75_9SPHI/126-238
C2G5N5_9SPHI/118-231
C2HV14_VIBCH/120-235
C2HV40_VIBCH/486-603
C2I150_VIBCH/230-359
C2I1I1_VIBCH/486-603
C2I748_VIBCH/120-235
C2IB18_VIBCH/303-418
C2IGR2_VIBCH/303-418
C2IIZ3_VIBCH/120-235
C2IJP6_VIBCH/486-603
C2IKF5_VIBCH/230-359
C2IMF8_VIBCH/486-603
C2IP69_VIBCH/303-418
C2IRH3_VIBCH/120-235
C2IYY5_VIBCH/230-359
C2J5Z8_VIBCH/303-418
C2J9Y5_VIBCH/303-418
C2JAE2_VIBCH/486-603
C2JEE5_VIBCH/230-359
C2JG05_VIBCH/120-235
C2JXE5_LACRH/1187-1305
C2KU55_9FIRM/57-166
C2LFG1_PROMI/59-187
C2LI33_PROMI/291-406
C2LLK0_PROMI/27-177
C2LMK7_PROMI/193-321
C2LMZ4_PROMI/93-208
C2LNL5_PROMI/476-595
C2M2U6_CAPGI/155-268
C2M7U1_CAPGI/7-122
C2M8H1_CAPGI/114-226
C2M9L4_9PORP/145-260
C2MDX2_9PORP/152-263
C2MF54_BACCE/67-198
C2MIY0_BACCE/141-250
C2MV77_BACCE/67-198
C2MZ16_BACCE/141-250
C2NC02_BACCE/45-176
C2NFR4_BACCE/141-250
C2NT82_BACCE/45-174
C2NX13_BACCE/141-250
C2P9B9_BACCE/67-198
C2PD33_BACCE/141-250
C2PQ72_BACCE/45-176
C2PU55_BACCE/141-250
C2Q5G3_BACCE/37-133
C2Q6A3_BACCE/45-174
C2QA56_BACCE/136-245
C2QMB6_BACCE/67-198
C2QR58_BACCE/141-250
C2R2G7_BACCE/45-176
C2R691_BACCE/141-250
C2RHG2_BACCE/45-176
C2RL90_BACCE/141-250
C2RXY6_BACCE/67-198
C2S1W1_BACCE/139-248
C2SEF2_BACCE/45-176
C2SI70_BACCE/141-250
C2SKF7_BACCE/37-157
C2SVA6_BACCE/45-176
C2SZ39_BACCE/141-250
C2TAN6_BACCE/45-173
C2TEP5_BACCE/141-250
C2TRP0_BACCE/45-176
C2TVF2_BACCE/141-250
C2U8B4_BACCE/45-176
C2UC09_BACCE/141-250
C2UTH6_BACCE/141-250
C2V683_BACCE/45-176
C2V9X3_BACCE/141-250
C2VN09_BACCE/45-176
C2VRZ9_BACCE/141-250
C2W341_BACCE/45-173
C2W9A2_BACCE/52-178
C2WGS2_BACCE/50-176
C2WGX6_BACCE/45-174
C2WKK8_BACCE/140-249
C2WY29_BACCE/45-176
C2X671_BACCE/45-174
C2X9Y9_BACCE/141-250
C2XNE7_BACCE/45-176
C2XS57_BACCE/143-252
C2Y3G2_BACCE/37-158
C2Y4Z7_BACCE/45-176
C2Y8V0_BACCE/141-251
C2YL10_BACCE/67-198
C2YPS6_BACCE/135-244
C2Z263_BACCE/45-176
C2Z935_BACCE/37-131
C2ZHS1_BACCE/142-251
C2ZIU3_BACCE/45-176
C2ZQQ8_BACCE/37-131
C2ZXY9_BACCE/142-251
C3A0B8_BACMY/45-176
C3A440_BACMY/1-92
C3A621_BACMY/37-157
C3AEJ9_BACMY/36-162
C3AGI2_BACMY/44-177
C3AM62_BACMY/14-135
C3AME4_BACMY/52-178
C3AYB6_BACMY/44-177
C3B4E7_BACMY/14-135
C3B4W6_BACMY/38-164
C3BET0_9BACI/45-177
C3BLB8_9BACI/14-134
C3BLN4_9BACI/52-178
C3BWN0_BACTU/67-198
C3C0H0_BACTU/138-247
C3CD09_BACTU/45-176
C3CGX5_BACTU/140-249
C3CW07_BACTU/45-176
C3CZT1_BACTU/140-249
C3DE35_BACTS/45-176
C3DI13_BACTS/141-250
C3DXW3_BACTU/45-176
C3E1U2_BACTU/141-250
C3EF33_BACTK/45-174
C3EIZ2_BACTK/156-265
C3EW02_BACTU/45-173
C3EZS1_BACTU/141-250
C3FEI6_BACTB/45-176
C3FIA9_BACTB/140-249
C3FXE4_BACTU/32-163
C3G180_BACTU/141-250
C3GD84_BACTU/45-173
C3GGY8_BACTU/141-250
C3GVH1_BACTU/67-198
C3GZ61_BACTU/141-250
C3HCQ3_BACTU/45-176
C3HGL2_BACTU/141-250
C3HUN8_BACTU/45-176
C3HYJ7_BACTU/141-250
C3IDT2_BACTU/45-176
C3IHN4_BACTU/141-250
C3IUU3_BACTU/103-200
C3J7W4_9PORP/135-246
C3J8C7_9PORP/119-237
C3JQT4_RHOER/401-525
C3K018_PSEFS/23-145
C3K1J3_PSEFS/291-406
C3K5K9_PSEFS/306-424
C3K609_PSEFS/483-598
C3K9P9_PSEFS/120-231
C3KFS9_PSEFL/32-176
C3KQX0_RHISN/5-145
C3KSP2_CLOB6/286-438
C3KUA5_CLOB6/98-205
C3L3L8_CLOB6/34-152
C3L7N9_BACAC/141-250
C3LK49_BACAC/45-173
C3LPP1_VIBCM/120-235
C3LRW7_VIBCM/230-359
C3LTB6_VIBCM/302-417
C3M4P1_VIBC3/230-359
C3M8E8_HAMD5/20-146
C3M8R4_RHISN/526-638
C3MD10_RHISN/61-159
C3MEP0_RHISN/61-168
C3MEP5_RHISN/229-336
C3MFG7_RHISN/41-173
C3MG39_RHISN/32-171
C3NNB1_VIBCJ/120-235
C3NRJ0_VIBCJ/230-359
C3NSQ5_VIBCJ/303-418
C3NTW1_VIBCJ/486-603
C3NU04_VIBCJ/27-174
C3P6F9_BACAA/141-250
C3PAR3_BACAA/45-173
C3PNC0_RICAE/490-598
C3PNU4_RICAE/81-227
C3PYI2_9BACE/108-215
C3Q1F1_9BACE/288-406
C3Q5U2_9BACE/126-239
C3QBJ2_9BACE/287-405
C3QE85_9BACE/100-210
C3QHJ2_9BACE/130-245
C3QPQ4_9BACE/292-410
C3QTB3_9BACE/100-210
C3QZP0_9BACE/130-245
C3R6I5_9BACE/288-406
C3R9F5_9BACE/108-215
C3REN8_9BACE/126-239
C3SCA9_ECOLX/27-153
C3SE22_ECOLX/491-611
C3SUY7_ECOLX/195-323
C3SUZ0_ECOLX/195-323
C3SZA7_ECOLX/246-361
C3SZB0_ECOLX/246-361
C3TD42_ECOLX/79-207
C3TP62_ECOLX/102-218
C3V9X9_9PSED/481-598
C3WCZ8_FUSMR/480-575
C3WPZ6_9FUSO/49-159
C3WRP8_9FUSO/47-156
C3WX55_9FUSO/47-156
C3X4E4_OXAFO/121-233
C3X5A6_OXAFO/128-241
C3X681_OXAFO/475-594
C3XAK1_OXAFO/95-207
C3XBI1_OXAFO/131-242
C3XCF9_OXAFO/487-606
C3XG91_9HELI/450-563
C3XIA7_9HELI/97-209
C3XKP3_9HELI/90-192
C3XKR0_9HELI/381-499
C3XNX8_9HELI/232-361
C3XXG0_BRAFL/777-898
C3XXG2_BRAFL/64-184
C3YR54_BRAFL/46-166
C3YYL0_BRAFL/453-549
C4AN43_BURMA/123-219
C4AUW3_BURMA/16-133
C4AW57_BURMA/489-606
C4AWI1_BURMA/39-153
C4B260_BURMA/109-220
C4EXC2_HAEIF/191-319
C4EXJ6_HAEIF/430-546
C4EYV6_HAEIF/290-405
C4F4C0_HAEIF/191-319
C4F4I8_HAEIF/430-546
C4FBE1_9ACTN/36-155
C4FHY9_9AQUI/24-153
C4FJ10_9AQUI/95-200
C4FJJ2_9AQUI/417-530
C4FKN4_9AQUI/128-239
C4FR91_9FIRM/38-157
C4GF18_9NEIS/479-595
C4GF24_9NEIS/100-211
C4GH29_9NEIS/108-220
C4GHE1_9NEIS/38-178
C4GWU6_YERPN/111-227
C4GZX3_YERPE/197-325
C4H1J6_YERPE/477-596
C4H2U9_YERPE/111-227
C4H7G4_YERPE/56-184
C4H8G4_YERPE/291-406
C4HC54_YERPE/111-227
C4HH99_YERPE/56-184
C4HJ80_YERPE/477-596
C4HKC1_YERPE/291-406
C4HM89_YERPE/197-325
C4HS33_YERPE/197-325
C4HVS4_YERPE/56-184
C4HWQ8_YERPE/111-227
C4HXF1_YERPE/291-406
C4I6J7_BURPS/39-153
C4IEK9_CLOBU/148-252
C4IH14_CLOBU/36-155
C4INQ7_BRUAB/133-241
C4IPU5_BRUAB/547-663
C4IRQ6_BRUAB/43-174
C4ISC3_BRUAB/96-206
C4ISI7_BRUAB/82-184
C4IU77_BRUAB/4-141
C4IWU0_BRUAB/30-167
C4K284_RICPU/81-226
C4K2C1_RICPU/490-598
C4K3H2_HAMD5/193-321
C4K5P5_HAMD5/16-142
C4K657_HAMD5/20-146
C4K7Z8_HAMD5/117-233
C4KMW6_BURPS/489-606
C4KSZ4_BURPS/174-270
C4KVH1_BURPS/101-212
C4KYE4_BURPS/25-142
C4L9S3_TOLAT/33-178
C4LBF8_TOLAT/476-594
C4LC57_TOLAT/104-217
C4LKH4_CORK4/978-1073
C4NV68_ECOLX/27-171
C4NVP7_SALCH/27-171
C4RWJ1_YERBE/476-596
C4RYG6_YERBE/56-184
C4S0Z6_YERBE/292-406
C4S2Q2_YERBE/61-177
C4S6L7_YERBE/193-321
C4S9E2_YERMO/22-139
C4S9T4_YERMO/4-127
C4SB57_YERMO/292-406
C4SCZ3_YERMO/48-176
C4SDD2_YERMO/476-596
C4SGW6_YERMO/193-321
C4SHW5_YERMO/61-177
C4SIT5_YERFR/476-596
C4SKA4_YERFR/56-184
C4SKW8_YERFR/197-325
C4SN95_YERFR/291-406
C4STQ1_YERFR/1-117
C4SVA1_YERFR/477-587
C4SXU2_YERIN/56-184
C4T0I0_YERIN/231-302
C4T3N9_YERIN/290-406
C4T4Z5_YERIN/1-62
C4T5G9_YERIN/1-117
C4T6K3_YERIN/476-596
C4T793_YERIN/202-330
C4TJC8_CRAGI/343-473
C4TT25_YERKR/476-595
C4TVI2_YERKR/291-406
C4TVK4_YERKR/1-117
C4TWW6_YERKR/197-325
C4U1J9_YERKR/2-55
C4U2E3_YERKR/48-176
C4U2V0_YERKR/506-618
C4U613_YERAL/56-184
C4U9G3_YERAL/477-596
C4UA11_YERAL/1-117
C4UAJ3_YERAL/193-321
C4UAQ7_YERAL/22-138
C4UBJ0_YERAL/292-406
C4UFX5_YERRU/46-174
C4UGJ3_YERRU/326-442
C4UIJ5_YERRU/193-321
C4UJU6_YERRU/86-202
C4UKM4_YERRU/27-153
C4UL10_YERRU/476-596
C4UMF2_YERRU/1-73
C4UND9_YERRU/397-507
C4UPY3_YERRO/48-176
C4USG4_YERRO/292-406
C4USS1_YERRO/1-117
C4UXQ5_YERRO/477-596
C4UY00_YERRO/193-321
C4V469_9FIRM/85-193
C4V4G7_9FIRM/25-142
C4WE39_9RHIZ/547-664
C4WEW5_9RHIZ/146-254
C4WF77_9RHIZ/96-203
C4WFD3_9RHIZ/62-165
C4WK98_9RHIZ/42-185
C4WLA4_9RHIZ/10-148
C4WNY7_9RHIZ/28-165
C4WZ57_KLEPN/196-324
C4X0Y0_KLEPN/361-479
C4X2I8_KLEPN/22-165
C4X300_KLEPN/490-610
C4X413_KLEPN/105-221
C4XA73_KLEPN/41-169
C4XAQ4_KLEPN/7-152
C4XC20_KLEPN/292-407
C4XJ12_DESMR/65-169
C4XJV5_DESMR/135-234
C4XKC2_DESMR/91-198
C4XN88_DESMR/276-387
C4XQ45_DESMR/625-737
C4XTK8_DESMR/44-207
C4YZ21_9RICK/487-596
C4Z013_9RICK/3-135
C4Z036_EUBE2/46-155
C4Z5W6_EUBE2/129-241
C4Z8X9_EUBR3/151-261
C4ZIW1_THASP/482-595
C4ZJB5_THASP/176-288
C4ZJH4_THASP/174-283
C4ZK40_THASP/126-235
C4ZKD7_THASP/89-189
C4ZN84_THASP/45-187
C4ZRU8_ECOBW/102-218
C4ZT74_ECOBW/482-602
C4ZXD3_ECOBW/292-407
C5A835_BURGB/25-142
C5ACE5_BURGB/178-284
C5AE42_BURGB/108-219
C5AEI0_BURGB/488-607
C5AKV9_BURGB/57-176
C5AMK7_BURGB/64-172
C5AMS8_BURGB/35-152
C5ANM3_BURGB/27-147
C5ANY3_BURGB/26-152
C5AQJ8_METEA/29-103
C5ARJ3_METEA/106-171
C5AT91_METEA/66-206
C5AUL4_METEA/137-212
C5AY40_METEA/597-711
C5AZ94_METEA/28-138
C5B1L3_METEA/37-145
C5B3C8_METEA/104-231
C5B3K4_METEA/74-182
C5B4N2_METEA/239-352
C5B774_EDWI9/479-599
C5B7V4_EDWI9/292-406
C5B8Q4_EDWI9/40-168
C5B9S5_EDWI9/48-157
C5BCW9_EDWI9/7-113
C5BDZ7_EDWI9/47-175
C5BEP3_EDWI9/1-117
C5BHZ1_TERTT/44-181
C5BJA3_TERTT/107-222
C5BL23_TERTT/506-620
C5BLS6_TERTT/286-401
C5BPN8_TERTT/82-185
C5C048_BEUC1/272-355
C5CA44_MICLC/269-382
C5CIS0_KOSOT/180-272
C5CNM7_VARPS/503-620
C5CPX9_VARPS/105-215
C5CST7_VARPS/95-214
C5CXW8_VARPS/101-207
C5CYK5_VARPS/124-232
C5D7A0_GEOSW/77-187
C5EXP1_9HELI/376-487
C5EZU4_9HELI/82-184
C5F087_9HELI/14-128
C5F0X8_9HELI/219-348
C5F1Z0_9HELI/1-106
C5F2I0_9HELI/5-150
C5F3K2_LACPA/1102-1220
C5I674_9VIRU/1312-1424
C5IHR2_9CAUD/74-182
C5JB38_9BACT/35-180
C5MYW1_STAA3/837-949
C5N735_BURMA/141-237
C5NAW7_BURMA/39-153
C5NEI9_BURMA/16-133
C5NEV6_BURMA/489-606
C5NI60_BURMA/109-220
C5NNA6_PASPI/17-135
C5Q3R0_STAAU/10-71
C5Q4L9_STAAU/1280-1389
C5QS24_STAEP/1853-1962
C5RYI6_9PAST/198-326
C5RZX3_9PAST/290-405
C5S299_9PAST/533-648
C5T001_ACIDE/13-131
C5T2E6_ACIDE/115-224
C5T3X3_ACIDE/101-219
C5T6J4_ACIDE/120-228
C5T6Q7_ACIDE/117-229
C5T7H6_ACIDE/32-175
C5T859_ACIDE/488-599
C5TAK5_ACIDE/157-267
C5TEI5_ZYMMO/524-635
C5TFF8_ZYMMO/21-86
C5TGQ5_ZYMMO/453-565
C5TIY1_NEIFL/457-567
C5TMI8_NEIFL/99-213
C5TNB5_NEIFL/126-234
C5UQJ0_CLOBO/33-145
C5UQV3_CLOBO/38-156
C5USE1_CLOBO/119-225
C5VP67_CLOBO/94-201
C5VQ07_CLOBO/37-155
C5VUT8_PSESS/7-148
C5W1H4_ECOBB/102-218
C5W473_ECOBB/41-169
C5W686_ECOBB/482-602
C5W7R1_ECOBB/292-407
C5W8P3_ECOBB/194-322
C5WJR9_STRDG/131-202
C5XW44_SORBI/281-393
C5XW44_SORBI/65-184
C5ZAK7_BURPS/174-270
C5ZDG7_BURPS/72-183
C5ZG38_BURPS/25-142
C5ZHM2_BURPS/489-606
C5ZUR8_BURPS/39-153
C5ZVW8_9HELI/81-183
C5ZXK6_9HELI/251-380
C5ZXN1_9HELI/380-491
C5ZZJ6_ECOLX/52-171
C6ACI6_BARGA/534-645
C6AD71_BARGA/10-126
C6ADM9_BARGA/10-110
C6AEK7_BARGA/50-163
C6AM03_AGGAN/291-405
C6AP76_AGGAN/583-701
C6AQ46_AGGAN/193-321
C6ARV1_RHILS/91-196
C6AS84_RHILS/193-303
C6ATG0_RHILS/524-641
C6AW91_RHILS/71-171
C6B0C6_RHILS/44-177
C6B1G0_RHILS/29-168
C6BAX9_RHILS/5-129
C6BDY6_RALP1/94-206
C6BE12_RALP1/33-177
C6BE43_RALP1/218-328
C6BEN1_RALP1/33-146
C6BF15_RALP1/117-236
C6BI07_RALP1/479-597
C6BJ90_RALP1/107-219
C6BQF4_RALP1/38-154
C6BQR3_RALP1/112-238
C6BQR5_RALP1/34-149
C6BRD6_RALP1/20-137
C6BRF3_RALP1/22-137
C6BRT1_DESAD/311-425
C6BUS1_DESAD/128-238
C6C1V2_DESAD/54-189
C6C9C4_DICDC/480-600
C6CAQ1_DICDC/292-406
C6CB91_DICDC/108-224
C6CC42_DICDC/193-321
C6CEZ6_DICZE/7-154
C6CHS3_DICZE/193-321
C6CI91_DICZE/33-173
C6CJ28_DICZE/479-599
C6CNF7_DICZE/108-224
C6CNN3_DICZE/292-406
C6CWY4_PAESJ/39-158
C6D5K9_PAESJ/100-203
C6DAC2_PECCP/210-338
C6DBL3_PECCP/319-433
C6DC68_PECCP/108-224
C6DDZ0_PECCP/55-167
C6DF28_PECCP/478-597
C6DPC6_MYCTK/199-278
C6DZ77_GEOSM/83-193
C6DZ95_GEOSM/12-148
C6DZI7_GEOSM/123-237
C6E1S4_GEOSM/100-213
C6E5S0_GEOSM/539-650
C6E8P8_GEOSM/138-248
C6E8X3_GEOSM/25-137
C6EA79_ECOBD/102-218
C6EBH9_ECOBD/482-602
C6EGS4_ECOBD/41-169
C6EIE7_ECOBD/195-323
C6EK32_ECOBD/292-407
C6GAB0_AERHY/27-171
C6HTZ3_9BACT/9-134
C6HUK2_9BACT/540-660
C6HUV9_9BACT/26-142
C6HW22_9BACT/123-236
C6HY95_9BACT/60-157
C6I5W6_9BACE/129-243
C6I6T4_9BACE/292-410
C6I9V6_9BACE/102-208
C6IL06_9BACE/100-210
C6ILP5_9BACE/130-244
C6IR12_9BACE/292-410
C6IZY7_9BACL/93-200
C6J372_9BACL/123-232
C6J3J2_9BACL/119-230
C6J6L7_9BACL/38-156
C6JNX9_FUSVA/359-467
C6KV52_9BACT/28-138
C6M2U5_NEISI/96-204
C6M4G1_NEISI/556-657
C6M6F1_NEISI/99-214
C6M7C1_NEISI/30-149
C6M907_NEISI/457-567
C6N052_9GAMM/80-193
C6N3W4_9GAMM/435-554
C6N470_9GAMM/61-186
C6NRH1_9GAMM/118-248
C6NS98_9GAMM/157-272
C6NTC0_9GAMM/74-183
C6NTW7_9GAMM/1-80
C6NVL2_9GAMM/472-581
C6NY74_9GAMM/6-141
C6NYD6_9GAMM/1-95
C6PT01_9CLOT/34-152
C6PX65_9CLOT/93-199
C6R5J0_9MICC/88-209
C6RG38_9PROT/77-188
C6RG54_9PROT/370-486
C6RJZ4_ACIRA/27-136
C6RJZ7_ACIRA/24-136
C6RKW2_ACIRA/163-278
C6RLU4_ACIRA/91-201
C6RP55_ACIRA/501-615
C6RQ65_ACIRA/33-143
C6RQW2_ACIRA/133-244
C6RTS9_VIBCH/486-603
C6RTX2_VIBCH/27-174
C6RV36_VIBCH/209-338
C6RW44_VIBCH/302-417
C6S2Z0_VIBCH/120-235
C6S4X4_NEIML/457-568
C6S7D9_NEIML/100-214
C6S7T1_NEIML/94-202
C6S9R1_NEIME/212-324
C6SAW0_NEIME/94-202
C6SCN8_NEIME/100-214
C6SHC2_NEIME/94-202
C6SK94_NEIME/1-115
C6SNK6_NEIME/113-226
C6TPJ9_BURPS/25-142
C6TR20_BURPS/489-606
C6TW25_BURPS/174-270
C6TY28_BURPS/115-226
C6U6E5_BURPS/39-153
C6UAT6_ECOBR/102-218
C6UDJ1_ECOBR/194-322
C6UG59_ECOBR/41-169
C6UM13_ECOBR/482-602
C6UQ81_ECO5T/482-602
C6UQW2_ECO5T/292-407
C6US13_ECO5T/41-169
C6USG9_ECO5T/27-153
C6UT71_ECO5T/194-322
C6UWV8_ECO5T/102-218
C6UYN6_ECO5T/19-139
C6V8W1_ECOBD/194-322
C6VNW8_LACPJ/1508-1631
C6W2V1_DYAFD/91-205
C6W4L2_DYAFD/86-188
C6W6E5_DYAFD/85-197
C6WJQ7_ACTMD/204-313
C6WQS2_ACTMD/173-278
C6WTW7_METML/86-186
C6WU70_METML/157-266
C6WWB5_METML/176-286
C6WWN7_METML/296-410
C6WYH8_METML/500-618
C6X6R8_METSD/56-167
C6X997_METSD/484-598
C6X9H3_METSD/183-291
C6X9X9_METSD/85-184
C6XCK7_METSD/112-222
C6XD18_METSD/283-397
C6XDS2_METSD/160-269
C6XE81_METSD/23-158
C6XEP5_METSD/27-179
C6XJY8_HIRBI/521-630
C6XK48_HIRBI/45-184
C6XV17_PEDHD/95-210
C6Y028_PEDHD/121-232
C6YEZ5_VIBCH/302-417
C6YFQ1_VIBCH/120-235
C6YJU6_VIBCH/230-359
C6YKB8_VIBCH/27-174
C6YKG3_VIBCH/486-603
C6YNE3_FRATT/484-605
C6YNR0_FRATT/47-170
C6YPV3_FRATT/45-175
C6YS60_9GAMM/485-607
C6YS61_9GAMM/489-608
C6YVK1_9GAMM/48-175
C6YW52_9GAMM/50-176
C6Z3X0_9BACE/115-222
C6Z474_9BACE/289-407
C6Z4P2_9BACE/126-239
C7BH35_PHOAA/56-184
C7BJV2_PHOAA/477-594
C7BMW3_PHOAA/110-226
C7BRL3_PHOAA/268-383
C7BUG6_ECOLX/19-139
C7BZV3_HELPB/391-508
C7C1E4_HELPB/81-194
C7C570_9ENTR/205-333
C7C7H4_METED/137-212
C7CAN8_METED/66-206
C7CC65_METED/597-711
C7CDY5_METED/28-138
C7CF62_METED/74-182
C7CHU6_METED/37-145
C7CLB5_METED/29-101
C7CMG1_METED/160-225
C7D607_9RHOB/483-595
C7D8L0_9RHOB/1-83
C7DBD7_9RHOB/55-163
C7DDD8_9RHOB/44-169
C7DFE0_9RHOB/29-137
C7E4R9_ERWST/25-137
C7G8Z0_9FIRM/86-196
C7H5N5_9FIRM/39-156
C7HBG0_CLOTM/105-215
C7HEW0_CLOTM/40-157
C7HT96_9FIRM/42-158
C7IQ43_THEET/67-176
C7IQ48_THEET/37-156
C7JCU8_ACEP3/462-590
C7JF19_ACEP3/90-207
C7JF27_ACEP3/80-198
C7JG81_ACEP3/52-169
C7JHA2_ACEP3/510-620
C7JIY4_ACEP3/38-158
C7JKH5_ACEPA/462-590
C7JMT2_ACEPA/510-620
C7JQT3_ACEPA/90-207
C7JQU1_ACEPA/80-198
C7JRH3_ACEPA/52-169
C7JSN2_ACEPA/38-158
C7JT64_ACEPA/52-169
C7JUP3_ACEPA/462-590
C7JWZ8_ACEPA/510-620
C7JZZ8_ACEPA/90-207
C7K006_ACEPA/80-198
C7K1C9_ACEPA/38-158
C7K2R6_ACEPA/90-207
C7K2S4_ACEPA/80-198
C7K3F6_ACEPA/52-169
C7K4Y5_ACEPA/462-590
C7K792_ACEPA/510-620
C7KA27_ACEPA/38-158
C7KBY5_ACEPA/90-207
C7KBZ3_ACEPA/80-198
C7KCM5_ACEPA/52-169
C7KE54_ACEPA/462-590
C7KGG1_ACEPA/510-620
C7KIS5_ACEPA/38-158
C7KLA1_ACEPA/90-207
C7KLA9_ACEPA/80-198
C7KLZ1_ACEPA/52-169
C7KNH0_ACEPA/462-590
C7KQS5_ACEPA/510-620
C7KSH1_ACEPA/38-158
C7KVL4_ACEPA/90-207
C7KVM2_ACEPA/80-198
C7KWA6_ACEPA/52-169
C7KXT5_ACEPA/462-590
C7L040_ACEPA/510-620
C7L105_ACEPA/38-158
C7L2D9_ACEPA/510-620
C7L5E0_ACEPA/90-207
C7L5E8_ACEPA/80-198
C7L651_ACEPA/52-169
C7L7K9_ACEPA/462-590
C7L9Q1_ACEPA/38-158
C7LAV6_BRUMC/487-603
C7LCF5_BRUMC/43-174
C7LD36_BRUMC/96-206
C7LDA6_BRUMC/55-157
C7LFC5_BRUMC/133-241
C7LGS4_BRUMC/4-141
C7LJQ9_BRUMC/30-167
C7LR87_DESBD/82-189
C7LRW8_DESBD/56-166
C7LTN8_DESBD/140-249
C7LXB2_DESBD/481-591
C7M213_ACIFD/241-348
C7M5U8_CAPOD/118-230
C7M5Z1_CAPOD/141-256
C7MRH0_SACVD/279-376
C7MX67_SACVD/182-275
C7N9M1_LEPBD/116-223
C7PG63_CHIPD/75-182
C7PQE3_CHIPD/118-229
C7PZD0_CATAD/423-538
C7Q0N8_CATAD/192-286
C7Q681_CATAD/87-157
C7QEC0_CATAD/201-300
C7QG97_CATAD/54-172
C7QKL7_CATAD/57-175
C7QNP1_CYAP0/571-687
C7R5W1_KANKD/85-194
C7R6B5_KANKD/113-228
C7RAB0_KANKD/288-402
C7RCE1_KANKD/485-594
C7RDT8_ANAPD/42-157
C7RIC9_ACCPU/102-206
C7RIG8_ACCPU/159-266
C7RJQ7_ACCPU/476-591
C7RNR8_ACCPU/63-172
C7RS91_ACCPU/91-200
C7RT61_ACCPU/152-262
C7RUP1_ACCPU/80-184
C7RUS3_ACCPU/128-236
C7RW33_ACCPU/15-83
C7S9G6_ECOLX/52-171
C7S9N4_ECOLX/67-186
C7T1V8_9CAUD/88-157
C7T210_9CAUD/74-143
C7T552_PSEPU/16-134
C7T581_PSEPU/23-215
C7TCS7_LACRG/1174-1292
C7X7B3_9PORP/101-209
C7X7Y2_9PORP/292-410
C7XDH8_9PORP/137-250
C7XPW6_9FUSO/49-159
C7Y653_9LACO/1688-1788
C7YXN2_NECH7/90-181
C7ZX23_STAAU/872-984
C7ZYL0_STAAU/1280-1389
C8AC21_STAAU/872-984
C8ADI4_STAAU/1280-1389
C8AL75_STAAU/1280-1389
C8AS40_STAAU/872-984
C8ATM2_STAAU/1280-1389
C8BNT7_PSESY/40-183
C8CGP5_ECOLX/48-167
C8CH30_9VIRU/1280-1389
C8CHM9_9VIRU/90-218
C8JY83_LISMO/114-217
C8K7E6_LISMO/114-217
C8K9V3_LISMO/114-217
C8KWK3_9PAST/290-405
C8KXA1_9PAST/194-322
C8L3P6_STAAU/1274-1386
C8L8B2_STAAU/1280-1389
C8LGB5_STAAU/1280-1389
C8LYX8_STAAU/1312-1424
C8M4D2_STAAU/1274-1386
C8MCE6_STAAU/1280-1389
C8MM62_STAAU/1281-1390
C8MWI3_STAAU/1280-1389
C8MZ60_STAAU/1281-1390
C8NAW4_9GAMM/36-159
C8NB31_9GAMM/42-149
C8NC66_9GAMM/604-713
C8NDD7_9GAMM/464-580
C8NDD8_9GAMM/150-259
C8NDD9_9GAMM/511-619
C8PI22_9PROT/24-190
C8PIT5_9PROT/74-187
C8PJR7_9PROT/382-497
C8PMS4_9SPIO/8-123
C8PT22_9SPIO/103-216
C8PYT2_9GAMM/327-442
C8PZC0_9GAMM/142-253
C8Q041_9GAMM/104-213
C8Q046_9GAMM/500-617
C8RQG0_CORJE/1261-1370
C8RX56_9RHOB/57-198
C8RXT4_9RHOB/144-252
C8RZE9_9RHOB/81-185
C8S1Y6_9RHOB/91-190
C8S1Z0_9RHOB/155-252
C8S2N3_9RHOB/71-165
C8S3A6_9RHOB/89-197
C8S4E4_9RHOB/468-578
C8SK26_9RHIZ/39-146
C8SKP1_9RHIZ/30-174
C8SLQ4_9RHIZ/117-221
C8SMC8_9RHIZ/531-643
C8SQZ9_9RHIZ/71-179
C8SR93_9RHIZ/41-156
C8SS53_9RHIZ/193-301
C8SSV1_9RHIZ/47-182
C8SVM3_9RHIZ/60-170
C8SYX1_KLEPR/319-434
C8T3B2_KLEPR/5-133
C8T426_KLEPR/1-117
C8T596_KLEPR/196-324
C8T7U2_KLEPR/226-346
C8T836_KLEPR/232-343
C8T960_KLEPR/105-221
C8TBN2_KLEPR/490-610
C8TD82_KLEPR/334-452
C8TGA4_ECO26/1-119
C8TGY8_ECO26/194-322
C8THN2_ECO26/102-218
C8TNR9_ECO26/19-139
C8TQE5_ECO26/482-602
C8TQK5_ECO26/41-169
C8TVQ3_ECO26/246-361
C8TWC6_ECO26/21-140
C8TWP0_ECO10/19-139
C8U164_ECO10/482-602
C8U1S3_ECO10/102-218
C8U6V5_ECO10/41-169
C8U8X3_ECO10/246-361
C8UAF4_ECO10/58-174
C8UAK2_ECO10/1-119
C8UAX2_ECO10/194-322
C8UB49_ECO10/21-140
C8UEC4_ECO1A/246-361
C8UF62_ECO1A/1-119
C8UFI2_ECO1A/194-322
C8UFM6_ECO1A/19-139
C8UH72_ECO1A/102-218
C8UN99_ECO1A/482-602
C8UNU9_ECO1A/41-169
C8UQR8_ECO1A/21-139
C8UR32_ECO1A/747-859
C8UUD7_LACRG/1177-1295
C8W0H5_DESAS/46-164
C8W0Q4_DESAS/38-143
C8W6G7_DESAS/106-215
C8WBL6_ZYMMN/524-635
C8WDP6_ZYMMN/35-138
C8WDV2_ZYMMN/40-148
C8WEX3_ZYMMN/21-86
C8WFL1_ZYMMN/453-565
C8WRT8_ALIAD/51-180
C8WT03_ALIAD/317-418
C8WVT3_ALIAD/81-151
C8WY54_ALIAD/98-207
C8WY76_ALIAD/303-429
C8WZB4_DESRD/166-271
C8X2Z5_DESRD/328-447
C8X4I0_DESRD/70-178
C8X575_DESRD/294-411
C8XEQ5_NAKMY/602-687
C9AN03_ENTFC/1364-1473
C9CTU4_9RHOB/486-596
C9CXJ5_9RHOB/77-185
C9D3Y5_9RHOB/46-153
C9D4S8_9RHOB/82-188
C9D4T4_9RHOB/115-215
C9E4K5_9ENTR/27-174
C9E4V4_VIBCH/27-174
C9E543_VIBCH/27-174
C9E5E0_VIBCH/27-174
C9E5X4_VIBFL/27-174
C9J4J0_HUMAN/82-173
C9JBA4_HUMAN/82-168
C9KK03_9FIRM/57-175
C9KSQ8_9BACE/121-236
C9KU79_9BACE/100-210
C9KYF7_9BACE/292-410
C9LFQ4_9BACT/130-245
C9LHG8_9BACT/203-318
C9LLP8_9FIRM/55-170
C9LSN9_9FIRM/92-201
C9LUL3_9FIRM/78-195
C9LWM9_9FIRM/178-274
C9M649_9BACT/552-665
C9M7T9_9BACT/110-223
C9MA66_HAEIF/191-319
C9MAD7_HAEIF/430-546
C9MDW1_HAEIF/290-405
C9MFF3_HAEIF/191-319
C9MFM2_HAEIF/430-546
C9MIC9_HAEIF/290-405
C9MMA5_9BACT/134-246
C9NML8_9VIBR/300-420
C9NMM5_9VIBR/490-608
C9NN93_9VIBR/209-338
C9NNH7_9VIBR/111-225
C9NQH6_9VIBR/284-398
C9NZ87_9VIBR/61-174
C9P160_VIBME/492-610
C9P2Q6_VIBME/210-339
C9P333_VIBME/116-230
C9P654_VIBME/302-416
C9P8N6_VIBME/276-405
C9PAB3_VIBFU/209-338
C9PB84_VIBFU/88-203
C9PBU3_VIBFU/43-155
C9PJB4_VIBFU/363-492
C9PKN4_VIBFU/263-383
C9PKP1_VIBFU/487-605
C9PLB7_VIBFU/302-415
C9PMS9_9PAST/560-676
C9PNW1_9PAST/193-321
C9PQ61_9PAST/290-406
C9PY53_9BACT/135-250
C9Q0W0_9BACT/204-322
C9Q1L9_9BACT/26-146
C9Q2D6_9VIBR/209-338
C9Q656_9VIBR/120-235
C9Q873_9VIBR/302-417
C9Q8J0_9VIBR/486-603
C9QC55_VIBOR/209-338
C9QCD8_VIBOR/490-608
C9QCE5_VIBOR/300-420
C9QJ58_VIBOR/283-397
C9QMI6_VIBOR/111-225
C9QPL5_ECOD1/292-407
C9QSS7_ECOD1/482-602
C9QY04_ECOD1/41-169
C9QZF6_ECOD1/195-323
C9QZQ7_ECOD1/1-119
C9R2J5_AGGAD/193-321
C9R341_AGGAD/575-693
C9R622_AGGAD/5-142
C9R6D0_AGGAD/291-405
C9R7X3_AMMDK/28-138
C9RCA6_AMMDK/301-401
C9RD27_AMMDK/37-153
C9RMP9_FIBSS/91-213
C9RPE1_FIBSS/616-725
C9RPN6_FIBSS/219-330
C9RY42_GEOSY/88-198
C9SZD4_9RHIZ/30-167
C9SZR7_9RHIZ/1-122
C9T2X5_9RHIZ/133-241
C9T5A4_9RHIZ/520-636
C9T6T6_9RHIZ/43-174
C9T7F5_9RHIZ/96-206
C9T869_9RHIZ/55-157
C9T8N2_9RHIZ/30-167
C9T913_9RHIZ/1-122
C9TDX7_9RHIZ/133-241
C9TFI8_9RHIZ/520-636
C9TG58_9RHIZ/96-206
C9TH55_9RHIZ/43-174
C9THE5_9RHIZ/55-157
C9TI40_9RHIZ/1-122
C9TIH1_9RHIZ/30-167
C9TLC3_9RHIZ/43-174
C9TN65_9RHIZ/133-241
C9TPD9_9RHIZ/520-636
C9TQR6_9RHIZ/96-206
C9TQY5_9RHIZ/55-157
C9TUC4_9RHIZ/520-636
C9TWC3_9RHIZ/43-174
C9TXG0_9RHIZ/96-206
C9TXN0_9RHIZ/55-157
C9TXV9_9RHIZ/133-241
C9TZW1_9RHIZ/30-167
C9U091_9RHIZ/1-122
C9U2N8_BRUAB/520-636
C9U443_BRUAB/43-174
C9U4Q9_BRUAB/96-206
C9U4X8_BRUAB/55-157
C9U703_BRUAB/133-241
C9U7Y6_BRUAB/1-122
C9U8B8_BRUAB/2-83
C9UBV7_BRUAB/520-636
C9UD44_BRUAB/43-174
C9UDR3_BRUAB/96-206
C9UDY3_BRUAB/55-157
C9UG77_BRUAB/133-241
C9UHG8_BRUAB/30-167
C9UHU5_BRUAB/1-122
C9UL33_BRUAB/520-636
C9UMM0_BRUAB/43-174
C9UN95_BRUAB/96-206
C9UNG5_BRUAB/55-157
C9UQG7_BRUAB/133-241
C9US58_BRUAB/30-167
C9USJ0_BRUAB/1-122
C9UVF7_BRUAB/133-241
C9UX39_BRUAB/356-472
C9UYM6_BRUAB/43-174
C9UZ95_BRUAB/96-206
C9UZG5_BRUAB/55-157
C9V0U1_BRUAB/1-122
C9V3K6_BRUAB/6-98
C9V740_BRUNE/4-141
C9V7G7_BRUNE/30-167
C9V7U9_BRUNE/133-241
C9V9H8_BRUNE/520-636
C9VB07_BRUNE/43-174
C9VBM1_BRUNE/96-206
C9VBU1_BRUNE/55-157
C9VDK0_9RHIZ/29-167
C9VDX6_9RHIZ/4-141
C9VGS3_9RHIZ/55-157
C9VHV6_9RHIZ/455-571
C9VK32_9RHIZ/116-224
C9VKG8_9RHIZ/43-174
C9VLV2_9RHIZ/17-128
C9VNS1_BRUAB/4-141
C9VP12_BRUAB/30-167
C9VRS8_BRUAB/520-636
C9VT25_BRUAB/96-206
C9VTT1_BRUAB/43-174
C9VUC7_BRUAB/55-157
C9VVG5_BRUAB/133-241
C9WB79_9CAUD/647-769
C9WYP3_NEIM8/94-202
C9WZ42_NEIM8/100-214
C9X265_NEIM8/457-569
C9X6H8_SALTD/41-169
C9X7A0_SALTD/105-221
C9XCA2_SALTD/44-155
C9XCT7_SALTD/293-407
C9XER3_SALTD/20-139
C9XFR6_SALTD/494-614
C9XGE2_SALTD/196-324
C9XIZ9_CLODC/118-222
C9XNK5_CLODC/37-152
C9XTY6_CROTZ/31-159
C9XV18_CROTZ/482-602
C9XWE0_CROTZ/112-228
C9Y0G6_CROTZ/181-309
C9Y5P7_CROTZ/7-154
C9Y8E6_9BURK/111-222
C9YAB3_9BURK/150-259
C9YAS0_9BURK/117-228
C9YE16_9BURK/514-631
C9YGA6_9BURK/104-223
C9YI34_CLODR/118-222
C9YK65_CLODR/37-152
C9YWP7_STRSW/125-277
C9YXS2_STRSW/61-186
C9YXT8_STRSW/166-250
C9YZW5_STRSW/139-221
C9ZF82_STRSW/136-223
C9ZFJ2_STRSW/81-196
C9ZFP9_STRSW/45-136
D0AV19_BRUAB/30-167
D0AVD9_BRUAB/1-122
D0AX21_BRUAB/547-663
D0AZ28_BRUAB/133-241
D0AZZ5_BRUAB/43-174
D0B0K7_BRUAB/96-206
D0B0R9_BRUAB/55-157
D0B281_BRUME/547-663
D0B4D0_BRUME/133-241
D0B5E9_BRUME/29-167
D0B5S1_BRUME/1-122
D0B8I6_BRUME/96-206
D0B949_BRUME/43-174
D0B9S2_BRUME/55-157
D0BAU2_BRUSU/43-174
D0BC99_BRUSU/547-663
D0BDR3_BRUSU/133-241
D0BF29_BRUSU/55-157
D0BF92_BRUSU/96-206
D0BI69_BRUSU/1-122
D0BIJ0_BRUSU/30-167
D0BUP9_9FUSO/47-156
D0BWG7_9GAMM/91-201
D0BWH0_9GAMM/211-326
D0BX85_9GAMM/325-433
D0BY05_9GAMM/498-614
D0C0R0_9GAMM/134-245
D0C1T7_9GAMM/81-190
D0CBA6_ACIBA/81-190
D0CBE4_ACIBA/91-201
D0CBE7_ACIBA/211-326
D0CD51_ACIBA/498-614
D0CDY2_ACIBA/134-245
D0CFN4_ACIBA/345-431
D0CKQ4_9SYNE/176-270
D0CL80_9SYNE/517-632
D0CR73_9RHOB/35-174
D0CS73_9RHOB/75-183
D0CUC5_9RHOB/489-600
D0CWY7_9RHOB/149-257
D0CY19_9RHOB/37-145
D0CZX0_9RHOB/49-156
D0D282_9RHOB/91-199
D0D614_9RHOB/140-246
D0D6G0_9RHOB/94-187
D0D6K6_9RHOB/481-594
D0D845_9RHOB/51-156
D0DHQ6_9LACO/1688-1788
D0DL21_9LACO/103-202
D0DUL7_LACFE/1204-1299
D0FPB4_ERWPY/483-600
D0FQ97_ERWPY/291-406
D0FT32_ERWPY/49-177
D0FV51_ERWPY/127-243
D0FVT6_ERWPY/207-335
D0FWF9_ERWPY/26-151
D0G965_BRUME/4-141
D0G9G5_BRUME/29-167
D0GE01_BRUME/55-157
D0GE69_BRUME/96-206
D0GET9_BRUME/43-174
D0GGB3_BRUME/547-663
D0GHY3_BRUME/133-241
D0GRF6_VIBMI/120-235
D0GS77_VIBMI/302-416
D0GSU6_VIBMI/486-603
D0GU17_VIBMI/209-338
D0GYD5_VIBMI/75-191
D0H1N4_VIBCH/209-338
D0H3A6_VIBCH/120-235
D0H617_VIBCH/302-417
D0H9Q1_VIBCH/486-603
D0HBI8_VIBMI/486-603
D0HC45_VIBMI/209-338
D0HF17_VIBMI/302-416
D0HJT3_VIBMI/120-235
D0HK85_VIBCH/209-338
D0HNE5_VIBCH/486-603
D0HRM8_VIBCH/302-417
D0HS64_VIBCH/120-235
D0HXB6_VIBCH/302-417
D0I084_VIBCH/486-603
D0I154_VIBCH/120-235
D0I4R2_VIBHO/210-339
D0I7V8_VIBHO/486-602
D0I8U4_VIBHO/203-332
D0ICJ0_VIBHO/57-169
D0ICJ7_VIBHO/293-407
D0ID69_9VIBR/486-603
D0IGJ2_9VIBR/286-400
D0IJT2_9VIBR/209-338
D0ILM9_9VIBR/120-235
D0ISI8_HELP1/391-508
D0ISV7_HELP1/34-159
D0IUN2_HELP1/83-196
D0J049_COMT2/101-210
D0J0W9_COMT2/169-279
D0J282_COMT2/130-240
D0J2E5_COMT2/118-234
D0J5A6_COMT2/100-211
D0J8A2_COMT2/486-599
D0J8K3_BLASP/134-245
D0JBR5_BLASB/78-189
D0JDE5_YERPD/291-406
D0JE30_YERPD/477-596
D0JG72_YERPD/193-321
D0JHJ8_YERPD/79-195
D0JK06_YERPD/48-176
D0JN47_YERP1/291-406
D0JNK4_YERP1/477-596
D0JQA4_YERP1/193-321
D0JT98_YERP1/124-240
D0JUS6_YERP1/56-184
D0JZM3_HELP5/391-508
D0JZZ1_HELP5/33-159
D0K1R0_HELP5/81-194
D0K3H4_STAAD/1311-1423
D0KGD9_PECWW/40-162
D0KGT2_PECWW/36-182
D0KHE5_PECWW/45-157
D0KJB3_PECWW/108-224
D0KJX9_PECWW/319-433
D0KKA4_PECWW/210-338
D0KM69_PECWW/33-175
D0KMQ3_PECWW/481-600
D0KZN3_HALNC/524-642
D0L0B2_HALNC/90-200
D0L0D9_HALNC/336-451
D0L128_HALNC/141-253
D0L164_HALNC/4-150
D0LIN3_HALO1/633-751
D0LIY8_HALO1/564-682
D0LPW9_HALO1/96-206
D0LYX2_HALO1/204-317
D0M6Q2_VIBSE/307-422
D0M747_VIBSE/209-338
D0M7D2_VIBSE/300-420
D0M7D7_VIBSE/484-602
D0MD11_RHOM4/225-336
D0P529_BRUSU/30-167
D0P5F9_BRUSU/1-122
D0P8X6_BRUSU/55-157
D0PA97_BRUSU/133-241
D0PBX8_BRUSU/520-636
D0PDG8_BRUSU/43-174
D0PE38_BRUSU/96-206
D0PEE4_BRUSU/1-122
D0PGL9_BRUSU/2-83
D0PJW8_BRUSU/520-636
D0PKS6_BRUSU/43-174
D0PLE7_BRUSU/96-206
D0PLL7_BRUSU/55-157
D0PMY1_BRUSU/133-241
D0QMQ0_ECOLX/19-156
D0R7D3_SALTD/21-139
D0RCK6_9RHIZ/30-167
D0RCP7_9RHIZ/1-122
D0RGG7_9RHIZ/547-663
D0RIT8_9RHIZ/17-128
D0RJ10_9RHIZ/55-157
D0RJB2_9RHIZ/43-174
D0RL63_9RHIZ/133-241
D0RNT4_9RICK/598-715
D0RZX6_ACICA/134-245
D0S123_ACICA/91-201
D0S126_ACICA/211-326
D0S3Y6_ACICA/498-615
D0S5U2_ACICA/81-190
D0S8P3_ACIJO/473-583
D0S931_ACIJO/65-175
D0SAE8_ACIJO/132-243
D0SBP4_ACIJO/92-202
D0SBP7_ACIJO/211-326
D0SF35_ACIJO/493-610
D0SGX4_ACIJO/1-93
D0SGZ3_ACIJO/31-150
D0SM24_ACIJU/74-184
D0SM27_ACIJU/211-326
D0SMG1_ACIJU/133-244
D0SP63_ACIJU/77-186
D0SP64_ACIJU/66-175
D0SPY7_ACIJU/497-614
D0SUX2_ACILW/132-243
D0SWQ0_ACILW/72-181
D0SWT2_ACILW/212-329
D0SWT5_ACILW/88-198
D0SYM3_ACILW/493-611
D0T017_ACILW/48-160
D0T0R1_ACIRA/33-143
D0T2X0_ACIRA/211-326
D0T2X3_ACIRA/91-201
D0T4S6_ACIRA/157-268
D0T746_ACIRA/501-615
D0T997_9BACE/101-209
D0TCG1_9BACE/292-410
D0TFJ8_9BACE/129-242
D0TTH6_9BACE/292-410
D0TUL4_9BACE/130-245
D0TVY7_9BACE/100-210
D0U4D0_9GAMM/9-139
D0UIP2_AGGAD/8-145
D0UIT1_AGGAD/5-137
D0UIX4_ERWPY/225-353
D0W0H1_NEICI/94-202
D0W180_NEICI/99-213
D0W2H9_NEICI/451-562
D0W8V4_NEILA/100-214
D0WBT4_NEILA/94-202
D0WCP6_NEILA/453-565
D0WQK8_9ACTO/227-340
D0WRZ4_9ACTO/59-183
D0WUC6_VIBAL/311-426
D0WVI0_VIBAL/97-212
D0WVR0_VIBAL/209-338
D0WX92_VIBAL/116-231
D0WY46_VIBAL/291-411
D0WY51_VIBAL/487-605
D0X800_VIBHA/231-359
D0X833_VIBHA/202-331
D0X8F6_VIBHA/117-232
D0X8V2_VIBHA/309-429
D0X9Q9_VIBHA/88-174
D0XDD6_VIBHA/344-459
D0XDW5_VIBHA/487-605
D0XDX0_VIBHA/304-424
D0XI64_VIBHA/75-189
D0YWE6_LISDA/116-231
D0YZH3_LISDA/295-409
D0YZT8_LISDA/482-596
D0Z291_LISDA/303-423
D0Z3Z8_LISDA/209-338
D0Z6P4_ECOH1/52-171
D0Z7J6_EDWTE/47-175
D0ZAF1_EDWTE/193-321
D0ZBY8_EDWTE/479-598
D0ZCF2_EDWTE/41-169
D0ZD98_EDWTE/36-152
D0ZDB3_EDWTE/292-406
D0ZDM4_EDWTE/50-160
D0ZHV9_SALT1/21-139
D0ZJ76_SALT1/41-169
D0ZL12_SALT1/105-221
D0ZR27_SALT1/44-155
D0ZSQ4_SALT1/293-407
D0ZV14_SALT1/20-139
D0ZV62_SALT1/482-602
D0ZWM1_SALT1/196-324
D1A8G8_THECD/189-267
D1AI81_SEBTE/33-149
D1APP6_SEBTE/43-151
D1ATQ4_ANACI/508-621
D1B080_SULD5/73-187
D1B097_SULD5/375-486
D1B4J7_SULD5/25-192
D1B6C2_THEAS/71-177
D1B7S5_THEAS/146-258
D1BG07_SANKS/292-404
D1BM54_VEIPT/38-157
D1BXU9_XYLCX/362-447
D1C166_SPHTD/204-314
D1C264_SPHTD/593-711
D1C606_SPHTD/378-470
D1CAR2_SPHTD/167-284
D1CV07_9RHIZ/132-240
D1CW92_9RHIZ/93-203
D1CWG9_9RHIZ/55-157
D1CX16_9RHIZ/520-636
D1CYG1_9RHIZ/43-174
D1D240_9RHIZ/4-141
D1D2D9_9RHIZ/30-167
D1D2Z0_NEIGO/100-214
D1D553_NEIGO/94-202
D1D6G5_NEIGO/458-570
D1D954_NEIGO/94-202
D1DAE8_NEIGO/458-570
D1DC87_NEIGO/100-214
D1DCR4_NEIGO/26-141
D1DFA2_NEIGO/100-214
D1DGR2_NEIGO/458-570
D1DIH6_NEIGO/94-202
D1DJC3_NEIGO/26-141
D1DLU4_NEIGO/458-570
D1DP68_NEIGO/26-141
D1DPQ3_NEIGO/100-214
D1DQ56_NEIGO/94-202
D1DT75_NEIGO/458-570
D1DV93_NEIGO/94-202
D1DW44_NEIGO/26-141
D1DWN9_NEIGO/100-214
D1E053_NEIGO/458-570
D1E200_NEIGO/94-202
D1E2U2_NEIGO/26-141
D1E3C9_NEIGO/100-214
D1E6C2_NEIGO/458-570
D1E8B6_NEIGO/94-202
D1E9I7_NEIGO/100-214
D1EBX7_NEIGO/16-127
D1ECY0_NEIGO/458-570
D1EES0_NEIGO/94-202
D1EFL5_NEIGO/26-141
D1EG47_NEIGO/100-214
D1EJK7_9RHIZ/4-141
D1EJY4_9RHIZ/30-167
D1EMM1_9RHIZ/43-174
D1EN90_9RHIZ/96-206
D1ENF7_9RHIZ/55-157
D1EPU4_9RHIZ/133-241
D1ERE0_9RHIZ/520-636
D1ESM3_BRUME/29-167
D1ET01_BRUME/4-141
D1EW11_BRUME/43-174
D1EWM9_BRUME/96-206
D1EWU8_BRUME/55-157
D1EY61_BRUME/1-94
D1F142_BRUME/133-241
D1F1Y0_BRUME/4-141
D1F2B3_BRUME/29-167
D1F632_BRUME/133-241
D1F7R2_BRUME/520-636
D1F989_BRUME/43-174
D1F9V8_BRUME/96-206
D1FA25_BRUME/38-138
D1FDT6_9RHIZ/4-141
D1FE64_9RHIZ/29-167
D1FEI3_9RHIZ/520-636
D1FG05_9RHIZ/43-174
D1FHA0_9RHIZ/116-224
D1FJ20_9RHIZ/17-128
D1FJ86_9RHIZ/55-157
D1GPM5_STAA0/1280-1389
D1JRZ7_9BACE/129-243
D1JT00_9BACE/292-410
D1JU31_9BACE/102-208
D1JZG2_9BACE/288-406
D1K493_9BACE/101-208
D1K8Y1_9BACE/126-239
D1KDH5_9GAMM/103-216
D1KDU7_9GAMM/9-140
D1L2W9_9CAUD/13-126
D1LZG0_RHILV/193-300
D1LZG4_RHILV/99-208
D1N357_9BACT/22-136
D1NBQ8_9BACT/35-153
D1NEW4_HAEIF/15-143
D1NFH4_HAEIF/22-127
D1NFJ1_HAEIF/1-77
D1NH62_HAEIF/27-116
D1NIJ1_CLOTM/40-157
D1NQG9_CLOTM/105-215
D1NYA3_9ENTR/53-181
D1P3U7_9ENTR/271-385
D1P5Z7_9ENTR/193-321
D1P674_9ENTR/100-211
D1P6F1_9ENTR/479-599
D1P802_9ENTR/6-146
D1P9M6_9BACT/229-347
D1PB50_9BACT/134-249
D1PDB1_9BACT/28-144
D1PKX2_9FIRM/47-166
D1PUP0_9BACT/27-146
D1PX82_9BACT/128-243
D1PYE6_9BACT/200-317
D1Q578_YERPE/477-596
D1QCR5_STAAU/1311-1423
D1QIY2_STAAU/1280-1389
D1QM81_9BACT/190-308
D1QPE1_9BACT/136-251
D1QW17_9BACT/25-141
D1REP5_LEGLO/50-174
D1RG09_LEGLO/58-173
D1RI00_LEGLO/435-554
D1RQ64_SEROD/57-185
D1RUI2_SEROD/193-321
D1RV30_SEROD/39-167
D1RVG1_SEROD/124-240
D1RWT9_SEROD/479-598
D1RZC7_SEROD/276-391
D1TQZ3_YERPE/79-195
D1TSF5_YERPE/193-321
D1TU68_YERPE/291-406
D1TUP4_YERPE/477-596
D1TXU1_YERPE/48-176
D1VX11_9BACT/219-336
D1W038_9BACT/130-245
D1W2S8_9BACT/222-340
D1W603_9BACT/130-245
D1W8Q2_9BACT/29-144
D1XBG1_9ACTO/61-175
D1XFM5_9ACTO/166-248
D1XGZ3_9ACTO/213-292
D1XP26_9ACTO/44-168
D1XQG5_9ACTO/150-237
D1XUM7_9ACTO/115-198
D1Y384_9BACT/36-150
D1Y5X7_9BACT/514-629
D1YGZ9_9LACO/1469-1576
D1YM78_9FIRM/38-157
D2A7A3_SHIF2/195-323
D2AD49_SHIF2/79-207
D2AFE5_SHIF2/482-602
D2AHC9_SHIF2/292-407
D2AIY6_SHIF2/102-218
D2AJ12_SHIF2/6-114
D2AJJ2_SHIF2/19-138
D2ALR1_FRATE/473-594
D2AM41_FRATE/47-170
D2ANI6_FRATE/45-175
D2AX34_STRRD/314-402
D2B209_STRRD/82-161
D2B5Q0_STRRD/220-328
D2BTD4_DICD5/193-321
D2BU81_DICD5/292-406
D2BUE8_DICD5/108-224
D2BWU5_DICD5/7-154
D2BX66_DICD5/479-599
D2C3C5_DICD5/7-151
D2C579_THENR/27-144
D2C6J1_THENR/74-193
D2D9F2_KLEPN/52-171
D2EL82_PEDAC/918-1029
D2ELZ4_PEDAC/273-351
D2ESN3_9BACE/100-210
D2EV52_9BACE/138-252
D2F016_9BACE/277-394
D2F761_STAAU/872-984
D2F8M3_STAAU/1280-1389
D2FEJ0_STAAU/1311-1423
D2FNL7_STAAU/1281-1390
D2FWV5_STAAU/872-984
D2FX03_STAAU/1280-1389
D2G2V8_STAAU/1280-1389
D2GB69_STAAU/1280-1389
D2GSS6_STAAU/1311-1423
D2GT77_STAAU/1280-1389
D2HDC7_AILME/68-181
D2IZU8_9CAUD/1291-1390
D2J014_9CAUD/1291-1390
D2J8A7_STAAU/1402-1509
D2JLF7_9VIRU/1311-1423
D2JTI7_STAAU/134-173
D2JTI8_STAAU/134-173
D2K7Y0_VIBAN/113-227
D2KRB7_9CAUD/736-827
D2L3Q5_9DELT/645-759
D2L3X2_9DELT/11-152
D2L4F8_9DELT/31-159
D2L5K3_9DELT/82-190
D2L5Z7_9DELT/114-223
D2L7D8_9DELT/67-173
D2LA17_9DELT/107-218
D2MIL0_9BACT/58-174
D2MSD0_CAMJE/74-185
D2MVG7_CAMJE/367-485
D2MWY8_CAMJE/75-185
D2MXX4_CAMJE/367-485
D2NC19_ECOS5/102-218
D2NH61_ECOS5/491-611
D2NHQ4_ECOS5/39-167
D2NLB3_ECOS5/292-407
D2NLX9_ECOS5/73-190
D2NMD1_ECOS5/194-322
D2NN99_ECOS5/21-140
D2NQ17_ROTMD/88-209
D2NZI0_LISM1/114-217
D2PAV5_LISM2/114-217
D2Q0B9_KRIFD/219-332
D2QBC4_SPILD/96-204
D2QBC5_SPILD/58-163
D2QBC6_SPILD/100-206
D2QF61_SPILD/84-178
D2QGD8_SPILD/19-114
D2QMR7_SPILD/105-214
D2QR07_SPILD/120-227
D2RIE7_ACIFV/49-164
D2S9M1_GEOOG/199-307
D2SFT3_GEOOG/205-279
D2SGR3_GEOOG/106-192
D2T4C3_ERWP6/479-596
D2T5E9_ERWP6/146-262
D2T6I8_ERWP6/291-406
D2T6W3_ERWP6/201-329
D2TCA4_ERWP6/49-177
D2TIZ4_CITRI/105-221
D2TKG6_CITRI/20-140
D2TM03_CITRI/41-169
D2TRB8_CITRI/77-197
D2TSX5_CITRI/195-323
D2TTP6_CITRI/482-602
D2TU12_CITRI/292-407
D2TUR0_CITRI/408-514
D2TVB5_CITRI/7-151
D2TVX4_9ENTR/53-181
D2TW45_9ENTR/1-104
D2TWG4_9ENTR/84-204
D2TX99_9ENTR/291-400
D2TXH1_9ENTR/197-325
D2TXU9_9ENTR/17-161
D2TYM0_9ENTR/429-538
D2U0W8_9ENTR/17-143
D2U416_9ENTR/92-202
D2U4K5_9ENTR/7-93
D2U4P2_9ENTR/23-113
D2U5U0_SHISO/52-171
D2UBL2_XANAP/101-212
D2UC70_XANAP/511-629
D2UCA8_XANAP/199-311
D2UCV8_XANAP/188-294
D2UDD9_XANAP/8-124
D2UE02_XANAP/11-144
D2UNU9_STAAU/1281-1390
D2UTN9_STAAU/1280-1389
D2YA54_VIBMI/27-169
D2YBS7_VIBMI/486-603
D2YD24_VIBMI/302-416
D2YD57_VIBMI/69-185
D2YE33_VIBMI/233-362
D2YIV9_VIBMI/120-235
D2YK47_VIBMI/302-416
D2YL16_VIBMI/486-603
D2YM09_VIBMI/230-359
D2YMW3_VIBMI/120-235
D2YS15_VIBMI/97-213
D2Z3L7_9BACT/85-194
D2Z3M6_9BACT/87-203
D2Z5G1_9BACT/86-191
D2Z671_9BACT/98-214
D2Z7E0_9BACT/502-614
D2Z9U2_9ENTR/464-584
D2ZAE6_9ENTR/49-168
D2ZDF9_9ENTR/5-133
D2ZFH7_9ENTR/292-407
D2ZFP7_9ENTR/104-220
D2ZHN7_9ENTR/75-181
D2ZK71_9ENTR/194-322
D2ZSC9_NEIMU/458-568
D2ZSY2_NEIMU/31-143
D2ZUA5_NEIMU/99-213
D2ZVB4_NEIMU/100-208
D3A3K1_NEISU/457-567
D3A5K5_NEISU/99-213
D3A7F9_NEISU/689-793
D3A7L8_NEISU/126-234
D3AHJ0_9CLOT/224-337
D3B960_POLPA/37-117
D3CVF3_9ACTO/57-125
D3D3N6_9ACTO/43-165
D3D5C6_9ACTO/71-174
D3D6A1_9ACTO/58-154
D3DGY2_HYDTT/94-205
D3DI04_HYDTT/424-534
D3DIK9_HYDTT/36-151
D3DKF9_HYDTT/38-152
D3E538_GEOS4/87-183
D3ECJ8_GEOS4/38-158
D3EF85_GEOS4/205-314
D3EQA8_UCYNA/451-567
D3EY04_STAA4/1280-1389
D3F3Z9_CONWI/95-205
D3F4W4_CONWI/106-173
D3F8V5_CONWI/314-408
D3FAY0_CONWI/62-177
D3FKF4_CAMJI/74-185
D3FM63_CAMJI/367-485
D3FSW7_BACPE/49-194
D3FV15_BACPE/116-226
D3FY52_BACPE/97-218
D3G189_BACPE/435-542
D3GML3_9ENTR/7-152
D3GS39_ECO44/102-218
D3GSV1_ECO44/27-153
D3GUM7_ECO44/195-323
D3GY32_ECO44/482-602
D3H1Z2_ECO44/41-169
D3H3R8_ECO44/292-407
D3H5C9_ECO44/21-140
D3HPX9_LEGLN/435-554
D3HRJ0_LEGLN/78-193
D3HSH5_LEGLN/50-174
D3HV58_9BACT/111-226
D3HYD7_9BACT/189-307
D3I4S5_9BACT/20-133
D3I754_9BACT/131-243
D3ICS7_9BACT/122-237
D3ICY1_9BACT/26-146
D3IEP8_9BACT/187-305
D3IFS8_9BACT/112-227
D3IIJ9_9BACT/194-312
D3IN23_9BACT/26-146
D3KPR4_LISMO/114-217
D3L0X7_9BACT/494-607
D3L396_9BACT/59-168
D3L581_9BACT/125-232
D3LC57_OENOE/1009-1130
D3LCJ6_OENOE/181-303
D3LLS3_MICLU/269-382
D3LVF4_9FIRM/304-421
D3LWL6_9FIRM/46-163
D3LYZ9_9ACTO/55-170
D3M4V2_9ACTO/91-213
D3M6P6_9ACTO/63-161
D3M7N2_9ACTO/75-201
D3MRQ4_9FIRM/17-132
D3NRW4_AZOS1/3-70
D3NSU0_AZOS1/1381-1495
D3NTM1_AZOS1/55-172
D3NU16_AZOS1/184-294
D3NUF3_AZOS1/515-629
D3NUH2_AZOS1/81-213
D3NUY8_AZOS1/131-241
D3NZ67_AZOS1/33-165
D3NZA3_AZOS1/49-172
D3P3S8_AZOS1/45-162
D3P7C9_AZOS1/525-641
D3P8M0_DEFDS/98-217
D3P9C6_DEFDS/135-242
D3PDD8_DEFDS/72-182
D3PF50_DEFDS/41-116
D3PKH7_MEIRD/26-156
D3PMX7_MEIRD/30-139
D3QN49_ECOCB/292-407
D3QNF2_ECOCB/482-602
D3QQV8_ECOCB/41-169
D3QR68_ECOCB/195-323
D3QW40_ECOCB/25-145
D3QWK6_ECOCB/102-218
D3QYK9_ECOCB/48-167
D3R9P2_KLEVT/41-169
D3RAR6_KLEVT/105-221
D3RCP7_KLEVT/482-602
D3RG45_KLEVT/334-452
D3RGN4_KLEVT/196-324
D3RK89_KLEVT/319-434
D3RN59_ALLVD/122-235
D3RNQ1_ALLVD/65-178
D3RQA1_ALLVD/487-598
D3RSR7_ALLVD/103-213
D3RTQ3_ALLVD/184-294
D3RU27_ALLVD/51-163
D3S8Y5_THISK/137-246
D3SE36_THISK/487-605
D3SEG8_THISK/116-231
D3SFI0_THISK/338-453
D3SGS1_THISK/139-247
D3SP11_THEAH/48-166
D3SPC3_THEAH/95-205
D3SPL5_THEAH/409-518
D3SPS8_THEAH/19-131
D3T809_THEIA/36-155
D3T815_THEIA/67-176
D3UGK4_HELM1/378-489
D3UIT6_HELM1/85-191
D3UKP5_LISSS/116-219
D3V1I2_XENBS/60-188
D3V493_XENBS/193-321
D3V4R3_XENBS/477-596
D3V8K3_XENBS/291-406
D3V8N3_XENBS/105-221
D3VAW2_XENNA/105-221
D3VD18_XENNA/26-154
D3VJJ9_XENNA/497-612
D3VKS4_XENNA/193-321
D3VLL0_XENNA/291-406
D3W6B8_9CAUD/14-126
D3WGD2_ECOLX/11-132
D3WGD4_SALVI/11-132
D3XNT1_HELPY/34-158
D4B6K0_9ENTR/292-407
D4B8L7_9ENTR/57-185
D4BDW3_9ENTR/102-218
D4BEX8_9ENTR/482-602
D4BG34_9ENTR/23-167
D4BGE4_9ENTR/196-324
D4C183_PRORE/99-210
D4C1L8_PRORE/480-598
D4C2W9_PRORE/51-179
D4C4G9_PRORE/193-321
D4C504_PRORE/271-383
D4CXH4_9FUSO/54-175
D4DR62_NEIEG/91-200
D4DRK6_NEIEG/453-563
D4DUA1_NEIEG/98-212
D4DWS4_SEROD/112-228
D4DXF0_SEROD/479-598
D4E0T6_SEROD/39-166
D4E1Q4_SEROD/193-321
D4E2R8_SEROD/290-406
D4E6Z5_SEROD/310-422
D4E744_SEROD/49-177
D4E7D7_SEROD/443-554
D4EA63_SEROD/19-138
D4EDV9_AGGAC/193-321
D4EF82_AGGAC/575-693
D4EGC7_AGGAC/291-405
D4F0D6_EDWTA/197-325
D4F1B6_EDWTA/480-599
D4F2K0_EDWTA/291-406
D4F4U8_EDWTA/11-139
D4F8N7_EDWTA/41-169
D4F974_EDWTA/107-223
D4FI24_STAEP/1357-1480
D4FV31_BACNA/125-235
D4FVI4_BACNA/1461-1589
D4FX21_BACNA/1025-1139
D4G9L2_TREPC/507-622
D4GB46_TREPC/165-279
D4GCP0_PANAM/48-175
D4GJK4_PANAM/476-596
D4GKG4_PANAM/109-225
D4GKL2_PANAM/299-414
D4GMD6_PANAM/194-322
D4H137_DENA2/26-131
D4H3R6_DENA2/116-230
D4H7I2_DENA2/223-350
D4H7K5_DENA2/95-213
D4HQJ7_KLEPN/21-140
D4HR19_KLEPN/16-109
D4HVS4_ERWAC/207-335
D4HX28_ERWAC/27-141
D4HX99_ERWAC/34-150
D4HYF5_ERWAC/283-397
D4I0K0_ERWAC/477-596
D4I1K7_ERWAC/49-177
D4I755_ERWAE/107-223
D4I8S2_ERWAE/292-406
D4I9R6_ERWAE/27-141
D4IAR6_ERWAE/194-322
D4IB78_ERWAE/49-177
D4IEZ5_ERWAE/481-600
D4IGU6_ERWAE/28-151
D4IGU7_ERWAE/27-152
D4IP24_9BACT/162-276
D4IQC1_9BACT/57-177
D4JIY6_9FIRM/151-261
D4JT91_9FIRM/50-170
D4K4H0_9FIRM/46-164
D4KHQ5_9FIRM/39-158
D4KKM1_9FIRM/86-196
D4KUX5_9FIRM/86-196
D4L579_9FIRM/57-173
D4M118_9FIRM/96-204
D4M861_9BACT/522-632
D4M9N6_9BACT/12-149
D4MM97_9FIRM/50-170
D4N5I2_9BACT/15-123
D4P728_9CAUD/2641-2747
D4PIC5_LISMO/114-217
D4PRP6_LISMO/114-217
D4Q395_LISMO/114-217
D4QIP2_ENTFC/1090-1199
D4REA1_ENTFC/1335-1444
D4S576_9FIRM/88-197
D4S5M8_9FIRM/29-147
D4ST01_9XANT/196-307
D4STC1_9XANT/514-632
D4SV05_9XANT/65-175
D4SVH3_9XANT/199-309
D4T0G2_9XANT/33-178
D4T0L4_9XANT/5-150
D4T0W0_9XANT/97-208
D4T1B8_9XANT/65-175
D4T1X4_9XANT/199-308
D4T2M9_9XANT/514-632
D4T890_9XANT/97-208
D4T8X8_9XANT/196-307
D4TBJ0_9XANT/33-178
D4TC58_9XANT/1-81
D4THE8_9NOST/564-682
D4TQU6_9NOST/566-684
D4TW67_9ACTO/392-478
D4U6X5_STAAU/1280-1389
D4UI22_STAAU/1281-1390
D4V697_BACVU/115-222
D4VCB2_BACVU/126-239
D4VCZ6_BACVU/275-393
D4VF53_9BACE/130-245
D4VH33_9BACE/100-210
D4VNA3_9BACE/295-413
D4WB20_BACOV/100-210
D4WIN4_BACOV/292-410
D4WJB4_BACOV/115-230
D4WW46_BACOV/100-210
D4WX63_BACOV/130-245
D4WZM2_BACOV/292-410
D4X455_9BURK/48-167
D4X4S6_9BURK/544-660
D4X6Z9_9BURK/122-237
D4X7C1_9BURK/89-203
D4X8D0_9BURK/22-141
D4XHW5_9BURK/151-261
D4XLH5_ACIHA/62-171
D4XME2_ACIHA/499-617
D4XP41_ACIHA/133-244
D4XSK4_ACIHA/211-326
D4XSK7_ACIHA/92-202
D4YA88_BACTR/80-190
D4YKH5_9MICO/227-334
D4YY70_SPHJU/8-154
D4Z1T7_SPHJU/416-524
D4Z2K6_SPHJU/40-148
D4Z5D1_SPHJU/33-141
D4Z689_SPHJU/513-619
D4Z8P1_SPHJU/15-131
D4Z952_SPHJU/56-167
D4ZDK2_SHEVD/203-313
D4ZI58_SHEVD/283-394
D4ZL11_SHEVD/112-227
D4ZL23_SHEVD/478-596
D4ZYP1_SPIPL/568-684
D5AKH8_RHOCB/37-180
D5AM75_RHOCB/492-602
D5AMX4_RHOCB/152-257
D5ARR6_RHOCB/45-152
D5AS28_RHOCB/41-174
D5AUB2_RHOCB/92-200
D5AWY7_RICPP/488-597
D5AX48_RICPP/92-237
D5AZG9_YERPZ/37-191
D5AZR3_YERPZ/291-406
D5B088_YERPZ/477-596
D5B2B7_YERPZ/193-321
D5B3B3_YERPZ/79-195
D5B633_YERPZ/48-176
D5B9D9_ZUNPS/320-436
D5BA69_ZUNPS/105-216
D5BBG6_ZUNPS/170-281
D5BUG0_PUNMI/426-541
D5BUI6_PUNMI/56-166
D5BVC9_NITHN/156-267
D5BWU2_NITHN/457-584
D5BZ48_NITHN/77-186
D5C1N2_NITHN/57-170
D5C5Y8_ENTCC/412-520
D5C6D1_ENTCC/41-169
D5C7Q4_ENTCC/292-407
D5CA20_ENTCC/193-321
D5CDM5_ENTCC/20-147
D5CDN2_ENTCC/30-173
D5CFB4_ENTCC/18-137
D5CG88_ENTCC/482-602
D5CI10_ENTCC/104-220
D5CKJ5_ENTCC/9-129
D5CL87_ENTCC/41-160
D5CN97_SIDLE/272-383
D5CNS1_SIDLE/92-196
D5CT32_SIDLE/47-157
D5CTC0_SIDLE/174-288
D5CU71_SIDLE/469-585
D5CUC4_SIDLE/44-162
D5CUH8_SIDLE/228-358
D5CVD7_ECOKI/102-218
D5CX26_ECOKI/482-602
D5CXQ4_ECOKI/246-361
D5D026_ECOKI/194-322
D5D104_ECOKI/79-207
D5DAL0_BACMD/110-220
D5DF84_BACMD/50-191
D5DQG9_BACMQ/50-189
D5E039_BACMQ/110-220
D5ECH0_AMICL/120-231
D5ED64_AMICL/95-212
D5ED77_AMICL/515-629
D5EQ63_CORAD/51-163
D5EUW0_PRER2/149-262
D5EWC7_PRER2/21-134
D5EWZ8_PRER2/184-300
D5GJ16_TUBMM/146-266
D5GVB2_9CAUD/94-221
D5GVW1_9CAUD/94-220
D5H5I2_SALRM/207-320
D5HCI6_SALRM/80-205
D5K9H1_NEIGO/16-127
D5MIW0_9BACT/589-707
D5MJU5_9BACT/68-178
D5ML04_9BACT/250-356
D5MPD8_PSEPU/38-178
D5MVC9_BACSU/1095-1223
D5N3A3_BACSU/126-236
D5N9X1_9BURK/41-183
D5NB13_9BURK/24-140
D5NBA0_9BURK/47-157
D5NBB3_9BURK/506-625
D5ND28_9BURK/113-223
D5NDZ3_9BURK/122-228
D5NED1_9BURK/94-203
D5NNJ3_9BURK/7-152
D5NNP1_9BURK/205-305
D5NQA7_9BURK/38-182
D5NR18_9BURK/30-174
D5NSJ7_9BURK/88-172
D5NSX4_9BURK/32-150
D5P884_9MYCO/171-273
D5PA23_9MYCO/176-260
D5Q5C0_CLODI/37-152
D5Q9G1_CLODI/97-201
D5QBU7_GLUHA/49-155
D5QC61_GLUHA/68-181
D5QDM5_GLUHA/49-152
D5QDU2_GLUHA/35-142
D5QFC3_GLUHA/50-167
D5QG03_GLUHA/526-639
D5QHY9_GLUHA/35-179
D5QIU9_GLUHA/77-193
D5QJ27_GLUHA/475-598
D5QL77_METTR/561-676
D5QMC5_METTR/53-159
D5QN58_METTR/53-158
D5QNF5_METTR/144-214
D5QQU9_METTR/59-171
D5QRA0_METTR/60-171
D5QTG7_METTR/1-139
D5RG04_9PROT/60-172
D5RH06_9PROT/75-192
D5RNV4_9PROT/266-371
D5RQY6_9PROT/24-150
D5RTY3_9PROT/136-253
D5RTZ6_9PROT/4-135
D5S386_CLODI/37-152
D5S4H2_CLODI/97-201
D5T4L3_LEUKI/1492-1595
D5TA31_LEGP2/435-554
D5TCB3_LEGP2/82-193
D5TCP4_LEGP2/77-188
D5TD04_LEGP2/28-151
D5TLC6_BACT1/45-176
D5TVW7_BACT1/141-250
D5U514_BRAM5/56-164
D5U5X1_BRAM5/126-239
D5U732_BRAM5/605-723
D5U7L5_BRAM5/83-196
D5UFG1_CELFN/323-434
D5UZZ9_ARCNC/77-185
D5V1E3_ARCNC/304-398
D5V233_ARCNC/222-351
D5VB96_MORCR/121-230
D5VC65_MORCR/155-265
D5VDE9_MORCR/511-627
D5VJ25_CAUST/350-462
D5VKI5_CAUST/35-147
D5VKW3_CAUST/509-613
D5VM22_CAUST/13-84
D5VV25_CLOB2/34-152
D5VX52_CLOB2/106-212
D5W5V0_BURSC/47-155
D5W5W3_BURSC/506-623
D5W741_BURSC/24-140
D5W8D1_BURSC/341-458
D5WA79_BURSC/110-220
D5WBK5_BURSC/204-302
D5WKB8_BURSC/493-611
D5WL57_BURSC/39-152
D5WN92_BURSC/21-136
D5WP01_BURSC/26-137
D5WP03_BURSC/129-263
D5WSR7_BACT2/43-158
D5WUG5_BACT2/180-289
D5X2P3_THIK1/3-136
D5X394_THIK1/119-231
D5X594_THIK1/100-205
D5X5H0_THIK1/521-631
D5X6J1_THIK1/126-237
D5X8X8_THEPJ/57-167
D5XAF9_THEPJ/202-310
D5XDW2_THEPJ/41-160
D5XP69_MYCTU/199-278
D5YAG1_MYCTU/199-278
D5YYH5_MYCTU/199-278
D5Z9C7_MYCTU/199-278
D5ZNA5_MYCTU/199-278
D5ZQ16_9ACTO/167-247
D5ZS88_9ACTO/53-171
D6A0E7_9ACTO/148-237
D6A4V2_9ACTO/85-165
D6A6L1_9ACTO/47-136
D6ABV9_STRFL/30-150
D6AJH2_STRFL/155-242
D6AJY1_STRFL/81-162
D6AP52_STRFL/175-258
D6AQF6_STRFL/55-172
D6AYZ6_9ACTO/48-139
D6B2G2_9ACTO/199-286
D6B9L5_9ACTO/18-136
D6BBK7_9ACTO/183-264
D6BIS8_9FUSO/49-159
D6CK65_XANAP/88-186
D6CK98_XANAP/35-182
D6CKC0_XANAP/31-176
D6CLV0_THIS3/493-603
D6CRX9_THIS3/100-206
D6CS84_THIS3/126-237
D6CUI7_THIS3/5-139
D6CUU1_THIS3/119-231
D6CVW8_THIS3/8-154
D6D131_9BACE/130-245
D6D2D1_9BACE/100-210
D6D3U4_9BACE/295-413
D6DN30_ENTCL/1-121
D6DQD0_ENTCL/5-133
D6DUP9_ENTCL/1-94
D6DXS4_ENTCL/194-322
D6DZ87_9FIRM/126-238
D6E417_9FIRM/151-261
D6EFK1_STRLI/84-163
D6EG18_STRLI/4-82
D6EG26_STRLI/63-150
D6EKY8_STRLI/62-178
D6ELL7_STRLI/165-244
D6EMX4_STRLI/91-172
D6EXK5_STRLI/149-237
D6FV83_MYCTU/199-270
D6GBF9_9ENTR/41-169
D6GEH2_9ENTR/319-434
D6GF11_9ENTR/105-221
D6GJ49_9ENTR/196-324
D6GM17_9ENTR/334-452
D6GMU0_9ENTR/482-602
D6GPI4_FILAD/28-136
D6GQ76_FILAD/33-146
D6GTS4_FILAD/155-262
D6H002_STAAU/872-984
D6H1G8_STAAU/1280-1389
D6H7D8_NEIGO/100-214
D6H7W3_NEIGO/26-141
D6H8S0_NEIGO/94-202
D6HA45_NEIGO/458-570
D6HH01_STAAU/872-984
D6HIF6_STAAU/1280-1389
D6HSB6_ECOLX/102-218
D6HTR3_ECOLX/17-136
D6HVR3_ECOLX/41-169
D6HWF5_ECOLX/484-600
D6HWT4_ECOLX/292-407
D6I0H1_ECOLX/1-119
D6I0U3_ECOLX/195-323
D6I4P0_ECOLX/491-611
D6I5A9_ECOLX/102-218
D6I705_ECOLX/41-169
D6I8V8_ECOLX/523-635
D6I9Z5_ECOLX/292-407
D6ICS9_ECOLX/27-153
D6ID58_ECOLX/195-323
D6IDD7_ECOLX/20-139
D6IHV0_ECOLX/491-611
D6IJQ0_ECOLX/491-611
D6IKB9_ECOLX/102-218
D6INU6_ECOLX/21-140
D6IP60_ECOLX/41-169
D6IST0_ECOLX/292-407
D6IUI8_ECOLX/1-112
D6IUW9_ECOLX/194-322
D6J0K7_STAAU/872-984
D6J1W2_STAAU/1280-1389
D6J6C1_ECOLX/492-612
D6J6Y2_ECOLX/102-218
D6J9G1_ECOLX/41-169
D6JD32_ECOLX/292-407
D6JEI3_ECOLX/27-153
D6JF90_ECOLX/195-323
D6JIS5_NEIGO/458-570
D6JLJ8_NEIGO/100-214
D6JML4_NEIGO/94-202
D6JR77_ACIG3/691-800
D6JRK4_ACIG3/134-245
D6JT07_ACIG3/211-326
D6JT10_ACIG3/91-201
D6JUW7_ACIG3/81-190
D6JXE3_ACIG3/484-601
D6JZA0_9ACTO/63-152
D6JZM8_9ACTO/88-176
D6K5P6_9ACTO/87-170
D6K5R1_9ACTO/63-179
D6K9S3_9ACTO/147-230
D6KAW6_9ACTO/75-159
D6KHE2_9FIRM/38-157
D6KMK1_9FIRM/38-157
D6KZ06_9NEIS/107-222
D6L050_9NEIS/90-199
D6L1U7_9NEIS/37-78
D6L285_9NEIS/457-570
D6L366_9NEIS/31-170
D6L6C1_PARDN/345-425
D6LCS3_9FUSO/47-156
D6LKP5_9RHIZ/43-174
D6LL06_9RHIZ/133-241
D6LLS5_9RHIZ/547-663
D6LNL3_9RHIZ/90-198
D6LPI4_9RHIZ/55-157
D6LQX5_9RHIZ/30-167
D6LRA1_9RHIZ/1-122
D6LZG3_STAAU/1280-1389
D6M6H3_9ACTO/38-156
D6RXA1_BORVA/534-649
D6S8H0_PEPMA/39-155
D6SF31_STAAU/1280-1389
D6SMA1_9DELT/480-598
D6SP06_9DELT/291-407
D6SP66_9DELT/294-411
D6STE0_9DELT/70-178
D6SUF3_9DELT/216-344
D6SUG1_9DELT/136-249
D6T0P9_GARVA/254-373
D6T9E9_STAAU/1281-1390
D6TFW5_9CHLR/233-341
D6TI24_9CHLR/56-144
D6TIH5_9CHLR/126-234
D6TLB2_9CHLR/59-144
D6U8N1_9CHLR/279-382
D6UD32_STAAU/688-800
D6UNF6_9BACT/211-326
D6URT5_9BACT/654-771
D6UYY8_9BACT/85-195
D6V0Y0_9BRAD/39-149
D6V2U8_9BRAD/27-137
D6V4G7_9BRAD/56-163
D6V4Z7_9BRAD/81-187
D6VA01_9BRAD/564-678
D6VA48_9BRAD/48-162
D6X754_STRPR/21-139
D6XPA8_HELPV/34-158
D6XPN8_HELPV/391-508
D6XS90_HELPV/83-196
D6XTC8_BACIE/105-215
D6XW83_BACIE/99-220
D6Y0I8_BACIE/51-186
D6Y335_THEBD/58-143
D6Y847_THEBD/150-234
D6Z4A7_DESAT/161-275
D6Z6L5_DESAT/168-279
D6ZFJ8_SEGRD/111-265
D7A6G9_STAND/40-146
D7A7X3_STAND/57-169
D7A923_STAND/74-179
D7AAC4_STAND/561-669
D7AAM0_STAND/68-180
D7AE49_GEOSK/135-241
D7AHE9_GEOSK/141-253
D7AIR9_GEOSK/552-671
D7AJQ6_GEOSK/79-189
D7AMJ1_GEOSK/84-189
D7AN28_THEM3/67-176
D7B702_NOCDD/131-205
D7BA11_MEISD/29-138
D7BI65_MEISD/429-547
D7BJK2_MEISD/29-140
D7BL46_ARCHD/240-357
D7BNI8_ARCHD/216-329
D7BRX0_STRBB/156-239
D7BUC8_STRBB/59-177
D7C500_STRBB/66-183
D7C9B7_STRBB/47-167
D7CDH8_STRBB/39-132
D7CGM2_STRBB/113-268
D7CID2_STRBB/180-262
D7CP14_SYNLT/44-161
D7CPD0_SYNLT/94-203
D7CXB5_TRURR/449-560
D7D1P9_GEOSC/88-198
D7DIL9_METS0/176-286
D7DIR2_METS0/291-404
D7DLW5_METS0/86-186
D7DMF5_METS0/79-186
D7DMJ9_METS0/474-592
D7DN06_METS0/174-284
D7DNV2_METS0/81-189
D7DXF2_NOSA0/564-682
D7EXK5_MYCTU/199-278
D7FDM2_HELP3/33-159
D7FDZ7_HELP3/391-508
D7FG95_HELP3/79-192
D7GK54_ECOLX/52-171
D7GKK7_ECOLX/21-139
D7GKU9_ECOLX/40-167
D7GST9_9FIRM/47-157
D7GXC0_9FIRM/87-200
D7GYV2_BRUAB/43-174
D7GZG3_BRUAB/96-206
D7GZM7_BRUAB/55-157
D7H0Z2_BRUAB/133-241
D7H2J0_BRUAB/520-636
D7H5F9_BRUAB/1-122
D7H5T0_BRUAB/30-167
D7HD80_VIBCH/486-603
D7HDF3_VIBCH/230-359
D7HE22_VIBCH/120-235
D7HF48_VIBCH/302-417
D7HL78_VIBCH/302-417
D7HQJ8_VIBCH/120-235
D7HRS0_VIBCH/486-603
D7HSC5_VIBCH/230-359
D7HVK0_PSESS/7-148
D7HWW2_PSESS/126-237
D7HXU2_PSESS/120-233
D7HYL3_PSESS/306-424
D7I1P7_PSESS/483-599
D7I3E9_PSESS/291-405
D7I957_9BACE/100-210
D7IAH9_9BACE/292-410
D7IBD9_9BACE/130-244
D7IQB3_9BACE/101-209
D7IQT8_9BACE/292-410
D7IV19_9BACE/129-242
D7J004_9BACE/130-245
D7J8U9_9BACE/100-210
D7J9K0_9BACE/308-426
D7JEY7_9BACT/131-245
D7JFI6_9BACT/280-398
D7JHF4_ECOLX/491-611
D7JJ52_ECOLX/21-140
D7JJD3_ECOLX/102-218
D7JMS0_ECOLX/41-169
D7JNR8_ECOLX/1-141
D7JP76_ECOLX/292-407
D7JRY0_ECOLX/1-112
D7JSB2_ECOLX/194-322
D7K1Y8_9BACE/292-410
D7K709_9BACE/100-210
D7K886_9BACE/130-245
D7KDP6_ARALL/72-190
D7MYV4_9NEIS/105-219
D7MZ57_9NEIS/96-201
D7N3A2_9NEIS/456-567
D7N4M1_9NEIS/5-137
D7NAU5_9BACT/190-308
D7NCY3_9BACT/136-251
D7NFR2_9BACT/10-127
D7RTW4_KLEOX/30-177
D7RWK0_9CAUD/1323-1450
D7SWW1_VITVI/68-190
D7UI39_LISMO/114-217
D7ULW8_LISMO/1485-1600
D7V0G7_LISGR/109-212
D7V7H2_LACPL/1509-1632
D7VKV2_9SPHI/118-231
D7VNF7_9SPHI/126-238
D7VXG3_9FLAO/52-161
D7WFL5_BACCE/141-250
D7WR57_9BACI/133-243
D7WUX1_9BACI/54-181
D7X2Q9_ECOLX/5-133
D7X372_ECOLX/491-611
D7X590_ECOLX/195-281
D7X6L5_ECOLX/27-153
D7X792_ECOLX/292-407
D7XBP7_ECOLX/102-218
D7XE97_ECOLX/52-171
D7XLI2_ECOLX/4-126
D7XMQ5_ECOLX/292-407
D7XQR9_ECOLX/491-611
D7XRF9_ECOLX/102-218
D7XTN4_ECOLX/195-323
D7XU23_ECOLX/1-119
D7XUU2_ECOLX/5-133
D7XXH9_ECOLX/1-68
D7Y2X6_ECOLX/491-611
D7Y5M5_ECOLX/102-218
D7Y8W6_ECOLX/5-133
D7Y9S5_ECOLX/292-407
D7YBB8_ECOLX/195-323
D7YC93_ECOLX/5-133
D7YGQ6_ECOLX/491-611
D7YKP8_ECOLX/195-323
D7YPP8_ECOLX/102-218
D7YR18_ECOLX/292-407
D7YRC2_ECOLX/27-171
D7YSU3_ECOLX/5-133
D7YXR5_ECOLX/195-303
D7YYC9_ECOLX/482-602
D7YZ73_ECOLX/292-407
D7Z304_ECOLX/102-218
D7Z747_ECOLX/5-133
D7ZA55_ECOLX/195-323
D7ZAW0_ECOLX/7-144
D7ZDP7_ECOLX/102-218
D7ZH77_ECOLX/7-151
D7ZII8_ECOLX/292-407
D7ZIP1_ECOLX/491-611
D7ZMG4_ECOLX/27-153
D7ZNH6_ECOLX/102-218
D7ZPG2_ECOLX/5-133
D7ZU05_ECOLX/195-323
D7ZUN8_ECOLX/292-407
D7ZVU4_ECOLX/491-611
D8A0S4_ECOLX/7-151
D8A1H2_ECOLX/76-197
D8A2L3_ECOLX/292-407
D8A3M7_ECOLX/102-218
D8A403_ECOLX/27-153
D8A751_ECOLX/195-304
D8ACA3_ECOLX/491-611
D8ACT8_ECOLX/5-133
D8AD37_ECOLX/44-155
D8AEC8_ECOLX/31-157
D8AFU5_ECOLX/1-131
D8AH21_ECOLX/7-151
D8AJZ0_ECOLX/491-611
D8AKI5_ECOLX/195-304
D8APT9_ECOLX/102-218
D8ARE5_ECOLX/108-216
D8AT20_ECOLX/1-119
D8AVV1_ECOLX/5-133
D8AW13_ECOLX/292-407
D8AX31_ECOLX/195-323
D8B0S7_ECOLX/5-133
D8B0X6_ECOLX/491-611
D8B7L1_ECOLX/1-119
D8B7X1_ECOLX/102-218
D8B991_ECOLX/292-407
D8BAJ5_ECOLX/7-144
D8BBU7_ECOLX/292-407
D8BHX0_ECOLX/482-602
D8BL65_ECOLX/102-218
D8BMU4_ECOLX/31-157
D8BNI0_ECOLX/195-303
D8BP44_ECOLX/5-133
D8BTG5_ECOLX/1-145
D8BUS0_ECOLX/292-407
D8BXT0_ECOLX/482-602
D8BZ76_ECOLX/27-153
D8C1P6_ECOLX/194-322
D8C5J6_ECOLX/5-133
D8C5V8_ECOLX/56-172
D8C6R5_ECOLX/31-157
D8C9F9_ECOLX/5-133
D8CAE6_ECOLX/292-407
D8CDK1_ECOLX/482-602
D8CEM7_ECOLX/2-86
D8CFX2_ECOLX/195-323
D8CJC7_ECOLX/102-218
D8D3I2_COMTE/117-228
D8D4M3_COMTE/118-234
D8D5C9_COMTE/59-172
D8D6C9_COMTE/38-147
D8D6Q0_COMTE/100-211
D8D9D6_COMTE/148-258
D8D9N5_COMTE/486-599
D8DT56_PREBR/132-246
D8DYW1_PREBR/186-303
D8E1Z2_ECOLX/1-119
D8E2A9_ECOLX/292-407
D8E323_ECOLX/5-133
D8E9S0_ECOLX/102-218
D8ECP1_ECOLX/491-611
D8EDP9_ECOLX/195-323
D8EHK7_ECOLX/195-323
D8EI16_ECOLX/1-119
D8EJ30_ECOLX/491-611
D8EKW2_ECOLX/5-133
D8ENP5_ECOLX/292-407
D8EU46_ECOLX/40-167
D8EUM9_ECOLX/102-218
D8EWZ2_9DELT/86-199
D8EX42_9DELT/56-166
D8FF64_9DELT/83-193
D8G1X3_9CYAN/83-152
D8G346_9CYAN/562-678
D8GK29_CLOLD/1032-1158
D8GRN6_CLOLD/21-140
D8GTR4_CLOLD/99-203
D8GU82_CLOLD/1496-1606
D8GXS6_BACAI/45-176
D8H8F5_BACAI/137-246
D8HF12_STAAF/841-964
D8HHZ7_STAAF/217-323
D8HKZ8_AMYMU/274-378
D8HM39_AMYMU/82-164
D8I7Z1_AMYMU/77-204
D8IA32_BRAP9/597-715
D8IBK0_BRAP9/101-214
D8IFP5_BRAP9/39-147
D8IFZ2_BRAP9/116-229
D8IPK2_HERSS/100-211
D8IQE9_HERSS/162-271
D8IRM0_HERSS/88-204
D8IUM2_HERSS/496-614
D8IVC9_HERSS/70-186
D8IZZ7_HERSS/42-160
D8JE37_ACISD/70-180
D8JE40_ACISD/182-297
D8JIG6_ACISD/41-150
D8JN40_ACISD/479-596
D8JPC6_ACISD/134-245
D8JR66_HYPDA/559-669
D8KB25_NITWC/459-583
D8KBV5_NITWC/79-186
D8KC94_NITWC/162-267
D8L2M9_KLEPN/21-140
D8L9Y5_CAMFE/43-157
D8MC10_9ENTR/7-154
D8MJF4_ERWBE/23-163
D8MK36_ERWBE/21-141
D8MMX7_ERWBE/458-577
D8MNH0_ERWBE/109-225
D8MQY8_ERWBE/37-165
D8MVS5_ERWBE/292-406
D8MWK6_ERWBE/154-282
D8N0I3_RALSO/17-130
D8N3H3_RALSO/35-179
D8N5Y2_RALSO/46-159
D8N6Z7_RALSO/220-330
D8N939_RALSO/84-194
D8NA93_RALSO/477-595
D8NB35_RALSO/107-221
D8NCE0_RALSO/108-227
D8NGL0_RALSO/45-166
D8NHU2_RALSO/17-132
D8NIB7_RALSO/107-221
D8NIX4_RALSO/28-147
D8NLU9_RALSO/108-227
D8NMS4_RALSO/178-288
D8NN28_RALSO/46-159
D8NNP9_RALSO/93-205
D8NRI5_RALSO/477-595
D8NSX3_RALSO/107-219
D8NTQ7_RALSO/84-194
D8NW63_RALSO/108-227
D8NXE0_RALSO/46-159
D8NXZ6_RALSO/93-205
D8NZJ8_RALSO/463-575
D8P0R0_RALSO/477-595
D8P1R8_RALSO/220-330
D8P475_RALSO/31-146
D8P7Q9_9BACT/598-715
D8P7S0_9BACT/70-180
D8P7U4_9BACT/60-141
D8P934_9BACT/56-166
D8PAB1_9BACT/96-205
D8PAL1_9BACT/123-239
D8PET5_9BACT/316-444
D8PIP4_9BACT/185-289
D8Q915_SCHCM/63-168
D8QB14_SCHCM/200-314
D8RLF4_SELML/90-216
D8S1V4_SELML/91-216
D8SCY9_SELML/59-187
D8SH47_SELML/63-191
D8UTJ8_9MICC/67-183
D9CGV5_ECOLX/28-154
D9CH15_ECOLX/24-183
D9P4L8_ACTPL/542-654
D9P6Q8_ACTPL/199-327
D9P7S0_ACTPL/290-405
D9P812_ACTPL/37-156
D9PAL7_ACTPL/199-327
D9PB80_ACTPL/541-654
D9PBL5_ACTPL/290-405
D9PGX0_9ZZZZ/104-213
D9PKS2_9ZZZZ/115-197
D9PMB4_9ZZZZ/451-570
D9PTK2_PEPMA/39-155
D9QFS0_BRESC/387-498
D9QGH4_BRESC/14-83
D9QL10_BRESC/514-619
D9QUA1_ACEAZ/42-161
D9R9X1_CLOSW/48-158
D9RBD2_STAAJ/1263-1381
D9RSA9_PREMB/131-243
D9RVS6_PREMB/7-122
D9RYG4_THEOJ/26-142
D9SAA6_FIBSS/618-727
D9SIQ0_GALCS/93-203
D9SIW4_GALCS/482-597
D9SJ27_GALCS/278-394
D9SJC3_GALCS/103-205
D9SRJ6_CLOC7/38-155
D9SVJ8_CLOC7/124-231
D9SYG0_MICAI/277-419
D9T561_MICAI/143-267
D9TAX3_MICAI/160-236
D9TJS2_CALOO/93-199
D9TK82_CALOO/36-153
D9TNL8_THETC/39-156
D9TNM3_THETC/75-184
D9UFE5_9ACTO/198-288
D9UIW9_9ACTO/48-131
D9UJ48_9ACTO/43-159
D9UJV9_9ACTO/356-469
D9UK63_9ACTO/893-1010
D9USK8_9ACTO/163-246
D9UUH6_9ACTO/958-1076
D9V0X4_9ACTO/13-122
D9V8A4_9ACTO/277-381
D9VIM7_9ACTO/60-183
D9VLG6_9ACTO/60-151
D9VPT6_9ACTO/158-240
D9VQ50_9ACTO/62-173
D9VTV4_9ACTO/179-260
D9VU85_9ACTO/60-151
D9VWW3_9ACTO/174-257
D9WDI2_9ACTO/169-257
D9WJY5_9ACTO/166-252
D9WUA2_9ACTO/58-177
D9WW52_9ACTO/48-166
D9WXW9_STRVR/61-179
D9WZK3_STRVR/165-246
D9X8D2_STRVR/176-258
D9XCU9_STRVR/135-223
D9XJP7_9ACTO/104-230
D9XK44_9ACTO/83-168
D9XN10_9ACTO/41-165
D9XRN3_9ACTO/152-240
D9XRU5_9ACTO/62-180
D9XS20_9ACTO/164-244
D9XWM0_9ACTO/83-162
D9Y302_9BURK/72-182
D9Y4D3_9BURK/22-139
D9Y5P7_9BURK/129-241
D9Y846_9BURK/69-210
D9Y9N9_9DELT/211-340
D9YCB7_9DELT/110-221
D9YEL8_9DELT/149-260
D9YFY2_9DELT/15-150
D9YGL9_9DELT/41-172
D9Z519_ECOLX/40-167
D9Z574_ECOLX/77-196
D9Z5N6_ECOLX/30-178
D9ZNE6_9CAUD/791-905
E0D8F4_SALTY/52-170
E0D8F5_SALTY/21-139
E0DE89_9CORY/546-679
E0DL78_9RHIZ/43-174
E0DLR1_9RHIZ/96-206
E0DMD1_9RHIZ/55-157
E0DPF0_9RHIZ/547-663
E0DPL3_9RHIZ/4-141
E0DQ13_9RHIZ/39-176
E0DSI8_9RHIZ/132-240
E0DTE0_9RHIZ/547-663
E0DUT0_9RHIZ/43-174
E0DW25_9RHIZ/55-157
E0DX84_9RHIZ/132-240
E0DY76_9RHIZ/93-203
E0DYJ2_9RHIZ/4-141
E0E0N1_9RHIZ/39-176
E0E0U8_9FIRM/43-158
E0E7G1_ACTPL/542-655
E0E881_ACTPL/37-156
E0E9M1_ACTPL/290-405
E0EAU4_ACTPL/199-327
E0EDE7_ACTPL/542-654
E0EEM2_ACTPL/37-156
E0EFH6_ACTPL/290-405
E0EGL6_ACTPL/199-327
E0EJL4_ACTPL/542-654
E0ELM1_ACTPL/291-405
E0EMR5_ACTPL/199-327
E0EXD0_ACTPL/542-655
E0EY46_ACTPL/37-156
E0EZI9_ACTPL/290-405
E0F0L2_ACTPL/199-327
E0F3I3_ACTPL/542-654
E0F5K6_ACTPL/290-405
E0F6P0_ACTPL/199-327
E0F9T3_ACTPL/542-655
E0FAG6_ACTPL/37-156
E0FBY2_ACTPL/290-405
E0FD20_ACTPL/199-327
E0FFX3_ACTPL/542-654
E0FHX1_ACTPL/290-405
E0FIU9_ACTPL/199-327
E0FLZ1_ACTPL/542-654
E0FNY9_ACTPL/290-405
E0FQ24_ACTPL/199-327
E0FWD6_9THEO/67-176
E0FWL5_9THEO/37-156
E0FWT8_9THEO/213-342
E0H9Y8_ENTFA/1294-1393
E0HIN7_9GAMM/104-220
E0HIT0_9GAMM/479-595
E0HMD2_9GAMM/281-395
E0HQY5_9GAMM/114-228
E0HT44_9GAMM/125-235
E0HVG5_9GAMM/64-172
E0HWX0_9BACT/171-270
E0I3C4_9BACL/101-209
E0IF45_9BACL/40-155
E0IHC8_9GAMM/281-395
E0IP61_9GAMM/479-595
E0IQ28_9GAMM/104-220
E0IQV9_9GAMM/125-235
E0ISB6_9GAMM/114-228
E0IUL6_ECOLW/484-600
E0IV67_ECOLW/41-169
E0IW48_ECOLW/194-322
E0IWG5_ECOLW/1-119
E0J3G6_ECOLW/40-167
E0J429_ECOLW/482-602
E0J4K2_ECOLW/292-407
E0J677_ECOLW/56-172
E0J7Q2_ECOLW/3-119
E0JFF3_RHIME/5-129
E0JFW6_RHIME/41-173
E0JI83_RHIME/82-184
E0JJ06_RHIME/61-173
E0JJ11_RHIME/223-333
E0JMV7_RHIME/520-630
E0JNP4_RHIME/32-171
E0JR98_RHIME/30-175
E0JUZ3_RHIME/82-184
E0JWG9_RHIME/41-173
E0JY64_RHIME/5-130
E0K065_RHIME/32-171
E0K2F0_RHIME/61-173
E0K2F5_RHIME/223-333
E0K566_RHIME/520-630
E0K826_RHIME/138-241
E0K830_RHIME/85-193
E0KFV3_STRVO/53-172
E0KVL0_STRVO/57-177
E0KY13_STRVO/165-247
E0L2C8_STRVO/153-239
E0LFP1_SPHCR/415-523
E0LH25_SPHCR/42-165
E0LKK2_SPHCR/44-160
E0LMH1_SPHCR/529-635
E0LQS1_SPHCR/8-154
E0LUP5_9ENTR/34-150
E0LWR4_9ENTR/476-595
E0LY29_9ENTR/194-322
E0LZ41_9ENTR/1-129
E0M2X6_9ENTR/291-405
E0MJY3_9RHOB/172-282
E0MLK1_9RHOB/526-643
E0MSK6_9RHOB/39-147
E0N7Z7_NEIME/94-202
E0N8K1_NEIME/100-214
E0NBG0_NEIME/458-570
E0NPW7_9BACT/202-319
E0NRH3_9BACT/24-136
E0NS17_9BACT/134-249
E0NWE0_9FIRM/50-161
E0NZ08_9FIRM/43-160
E0P254_9FIRM/85-193
E0P3C2_STAAU/1280-1389
E0QAS9_9BIFI/283-374
E0QB40_CAMCO/5-151
E0QCY6_CAMCO/237-352
E0QFG6_CAMCO/74-185
E0QK75_9FIRM/39-151
E0QL69_9FIRM/139-248
E0QUE7_ECOLX/194-322
E0QWV2_ECOLX/10-121
E0QX72_ECOLX/56-172
E0QZF3_ECOLX/41-169
E0R0Q7_ECOLX/292-407
E0R3M6_ECOLX/482-602
E0R4H3_ECOLX/28-180
E0R7H9_ECOLX/7-151
E0RD33_PAEP6/38-158
E0RHC0_PAEP6/98-204
E0RPE1_SPITD/532-640
E0RPJ8_SPITD/123-227
E0RPX4_SPITD/92-194
E0SB01_DICD3/292-406
E0SBT4_DICD3/193-321
E0SC45_DICD3/108-224
E0SH38_DICD3/507-626
E0SJH9_DICD3/20-167
E0T1M5_EDWTF/292-406
E0T2C2_EDWTF/50-160
E0T536_EDWTF/25-153
E0T6F6_EDWTF/193-321
E0T6T7_EDWTF/36-152
E0T791_EDWTF/47-175
E0T8F7_EDWTF/479-598
E0TBI8_PARBH/400-517
E0TEH0_PARBH/510-624
E0TZJ8_BACPZ/126-236
E0U1T3_BACPZ/1437-1565
E0U6Y6_CYAP2/235-328
E0UAF7_CYAP2/224-305
E0UD04_CYAP2/235-301
E0UEK1_CYAP2/568-681
E0UPB3_SULAO/299-415
E0UR91_SULAO/216-345
E0USN6_SULAO/72-183
E0WHR3_HELPY/34-159
E0WHU3_HELPY/34-159
E0WHX3_HELPY/34-159
E0WI03_HELPY/33-158
E0WI37_HELPY/34-159
E0WI67_HELPY/34-159
E0WI96_HELPY/34-159
E0WIC5_HELPY/34-159
E0WIF2_HELPY/34-158
E0WIG9_HELPY/34-158
E0WIK3_HELPY/34-159
E0WIR0_HELPY/34-159
E0WIT9_HELPY/34-158
E0WIW8_HELPY/34-159
E0WIZ7_HELPY/34-159
E0WJ56_HELPY/34-159
E0WJ85_HELPY/34-161
E0WJB4_HELPY/34-159
E0WJK2_HELPY/34-159
E0WJN1_HELPY/34-159
E0WJR1_HELPY/34-159
E0WJT9_HELPY/33-159
E0WJX0_HELPY/34-158
E0WJZ9_HELPY/34-159
E0WK27_HELPY/34-158
E0WR66_9ENTR/111-227
E0WU95_9ENTR/44-145
E0WUC9_9ENTR/195-323
E0XS23_9DELT/521-639
E0XTQ5_9SPHI/100-211
E0Y0H9_9PROT/474-591
E0Y150_9PROT/466-583
E0Y1B0_9PROT/466-583
E0YJ17_9CAUD/2368-2477
E1C8K5_CHICK/53-173
E1CSB3_VIBPA/484-602
E1CSB8_VIBPA/300-420
E1CYX1_VIBPA/117-232
E1CZU2_VIBPA/76-190
E1D1I7_VIBPA/209-261
E1D2M9_VIBPA/307-422
E1D3X4_VIBPA/307-422
E1D4D0_VIBPA/76-190
E1D5K6_VIBPA/117-232
E1DD64_VIBPA/209-306
E1DFJ9_VIBPA/300-420
E1DFK4_VIBPA/484-602
E1DGP0_VIBPA/484-602
E1DGP5_VIBPA/300-420
E1DH09_VIBPA/307-422
E1DID9_VIBPA/117-232
E1DPE5_VIBPA/209-338
E1DS06_VIBPA/76-190
E1E940_STAAU/1311-1423
E1EG02_VIBPA/484-602
E1EGE0_VIBPA/300-420
E1EKT2_VIBPA/1-96
E1EM62_VIBPA/209-338
E1EM83_VIBPA/307-422
E1FAD8_9THEO/412-539
E1FD17_9THEO/67-176
E1FD22_9THEO/37-156
E1HH57_ECOLX/195-323
E1HJP8_ECOLX/8-151
E1HLZ8_ECOLX/102-218
E1HPD1_ECOLX/14-139
E1HQU5_ECOLX/491-611
E1HU45_ECOLX/5-133
E1HUJ9_ECOLX/292-407
E1HYC6_ECOLX/102-218
E1I0W0_ECOLX/5-133
E1I843_ECOLX/491-611
E1I8C2_ECOLX/292-407
E1I8M4_ECOLX/195-323
E1IFT8_9CHLR/639-754
E1ILT1_ECOLX/1-119
E1IM78_ECOLX/195-323
E1IMU4_ECOLX/5-133
E1IN77_ECOLX/292-407
E1IRT5_ECOLX/491-611
E1IU33_ECOLX/27-171
E1IWH6_ECOLX/52-171
E1IXL7_ECOLX/7-154
E1IY56_ECOLX/102-218
E1IYU0_ECOLX/61-170
E1J3P6_ECOLX/292-407
E1J3T1_ECOLX/1-119
E1J5B4_ECOLX/491-611
E1JB46_ECOLX/5-133
E1JBP8_ECOLX/102-218
E1JDY0_ECOLX/195-323
E1JEJ4_ECOLX/52-171
E1JFN6_ECOLX/1-112
E1JNL4_9LACO/1232-1309
E1JP05_9LACO/1047-1160
E1JR12_DESFR/73-196
E1JR98_DESFR/72-196
E1JSA4_DESFR/114-223
E1JSW2_DESFR/594-710
E1JU89_DESFR/81-193
E1JZK7_DESFR/84-192
E1K0F0_DESFR/68-164
E1K2A0_DESFR/107-218
E1KAB5_9FIRM/102-212
E1KIW7_9FIRM/39-161
E1KMS9_9BACT/10-128
E1KR69_9BACT/126-238
E1KZY8_PEPMA/39-155
E1L3J8_9ACTN/47-166
E1L8X9_9FIRM/38-157
E1LCP3_9FIRM/38-157
E1MIC3_9GAMM/471-588
E1MIY5_9GAMM/89-199
E1MPT7_9GAMM/114-226
E1MRX2_9GAMM/294-410
E1MT34_9GAMM/192-305
E1NA81_9BIFI/1-75
E1P188_NEILA/456-568
E1P1Z8_NEILA/100-214
E1P4E4_NEILA/94-202
E1P6L9_ECOAB/102-218
E1P6M7_ECOAB/41-169
E1P728_ECOAB/292-407
E1PAB5_ECOAB/76-197
E1PBG8_ECOAB/195-323
E1PGZ1_ECOAB/482-602
E1PMA4_CAMJM/75-185
E1PN94_CAMJM/367-485
E1PUR7_HELPT/79-192
E1PVT6_HELPT/391-508
E1PW54_HELPT/34-158
E1PYL7_HELPM/79-192
E1PYY9_HELPM/34-159
E1PZA8_HELPM/391-508
E1Q5Q8_HELPP/80-192
E1Q611_HELPP/34-159
E1Q6K0_HELPP/391-508
E1QA89_HELPC/79-192
E1QAP3_HELPC/34-158
E1QB18_HELPC/391-508
E1QDW2_DESB2/76-189
E1QEI2_DESB2/118-227
E1QGU3_DESB2/135-244
E1QJQ3_DESB2/102-214
E1QLC7_DESB2/316-435
E1QLM6_DESB2/315-429
E1QMN5_SALET/21-140
E1QWB7_OLSUV/47-167
E1R276_SPISS/114-229
E1R856_SPISS/572-689
E1RAD9_SPISS/79-185
E1RLR1_XYLFG/170-278
E1RQC6_XYLFG/15-126
E1RRK8_XYLFG/477-596
E1RSF7_ECOUM/41-169
E1RYK5_ECOUM/194-322
E1S3E2_ECOUM/1-95
E1S3S0_ECOUM/292-407
E1S4D0_ECOUM/482-602
E1S5J6_ECOUM/21-140
E1S744_HELP9/83-196
E1S821_HELP9/34-159
E1S8F5_HELP9/391-508
E1SB79_PANVC/291-405
E1SCE8_PANVC/493-612
E1SDP6_PANVC/194-322
E1SEG3_PANVC/109-225
E1SG36_PANVC/523-628
E1SKE5_PANVC/1-129
E1SMS2_FERBD/328-446
E1SND3_FERBD/484-603
E1SNI5_FERBD/106-221
E1SQX7_FERBD/288-402
E1SQY3_FERBD/298-424
E1SS37_FERBD/80-193
E1STZ6_FERBD/197-326
E1SZ98_THESX/37-156
E1SZA3_THESX/67-176
E1T0D2_THESX/412-539
E1T3V9_BURSG/24-142
E1T533_BURSG/113-223
E1T6Y5_BURSG/200-300
E1TBZ5_BURSG/47-153
E1TC08_BURSG/480-599
E1TGS6_BURSG/124-233
E1TI86_BURSG/54-171
E1UE83_LISML/114-217
E1UP10_BACAS/1038-1149
E1UP99_BACAS/1240-1353
E1UPV7_BACAS/1039-1151
E1URI3_BACAS/109-219
E1URV7_BACAS/1190-1317
E1V3A0_HALED/127-242
E1V6T3_HALED/400-512
E1V7Z2_HALED/294-409
E1VA42_HALED/38-186
E1VFR8_9GAMM/24-144
E1VKA5_9GAMM/155-269
E1VKR0_9GAMM/28-170
E1VLW9_9GAMM/301-415
E1VNG8_9GAMM/623-737
E1VQR3_9GAMM/100-210
E1VXF5_ARTAR/444-558
E1W010_ARTAR/69-187
E1W1R1_HAEP3/290-405
E1W3T3_HAEP3/193-321
E1W463_HAEP3/569-685
E1W8C6_SALTS/105-221
E1WBB2_SALTS/494-614
E1WEQ8_SALTS/44-155
E1WG36_SALTS/41-169
E1WHQ1_SALTS/196-324
E1WJ42_SALTS/293-407
E1WLF6_BACF6/136-250
E1WT20_BACF6/292-410
E1WV56_BACF6/47-154
E1WYU9_BACMS/137-246
E1WZH7_BACMS/553-626
E1WZM8_BACMS/168-319
E1X020_BACMS/518-634
E1X0Z5_BACMS/119-228
E1X177_BACMS/525-635
E1X1K6_BACMS/209-322
E1X2F7_BACMS/118-237
E1X3B1_BACMS/129-229
E1X405_BACMS/93-192
E1X4W7_BACMS/133-246
E1XB63_HAEI1/191-319
E1XBD3_HAEI1/430-546
E1XUB9_9CAUD/14-128
E1Y150_LEGPN/448-567
E1Y1H1_LEGPN/82-193
E1Y1V5_LEGPN/77-188
E1Y266_LEGPN/42-165
E1YBC4_9DELT/89-202
E1YCM4_9DELT/289-404
E1YEA6_9DELT/81-191
E1YGA5_9DELT/176-286
E1YJC0_9DELT/85-194
E1YVG3_9BACE/292-410
E1YWX2_9BACE/101-209
E1YXF5_9BACE/132-245
E2CKG3_9RHOB/88-200
E2CNQ8_9RHOB/15-134
E2CNU7_9RHOB/90-201
E2CS66_9RHOB/101-209
E2CS70_9RHOB/145-244
E2D2G8_9BACT/85-166
E2EAN5_KLEPN/30-177
E2GHK7_ECOLX/52-171
E2JMY5_BORAF/557-672
E2JNV8_BORBU/557-672
E2JQW3_ECO57/292-407
E2JR40_ECO57/19-139
E2JR75_ECO57/482-602
E2JU67_ECO57/56-172
E2JWM2_ECO57/27-153
E2K080_ECO57/194-322
E2K1Q3_ECO57/41-169
E2K5S3_ECO57/292-407
E2K600_ECO57/19-139
E2K636_ECO57/482-602
E2K864_ECO57/56-172
E2KA84_ECO57/27-153
E2KBN4_ECO57/194-322
E2KI40_ECO57/41-169
E2KNI8_ECO57/19-139
E2KRL7_ECO57/292-407
E2KTT9_ECO57/482-602
E2KU48_ECO57/27-153
E2KV19_ECO57/194-322
E2KW27_ECO57/56-172
E2KYK8_ECO57/41-169
E2L238_BORBU/557-672
E2LB46_MONPE/78-166
E2MBL8_PSESM/306-424
E2MBX6_PSESM/126-237
E2MDI7_PSESM/120-233
E2ME09_PSESM/483-599
E2MGS8_PSESM/186-299
E2MLR7_PSESM/6-132
E2MMK0_PSESM/291-406
E2MMW1_PSESM/27-172
E2MP63_FRANO/45-180
E2MPC1_FRANO/47-170
E2MPH2_FRANO/473-594
E2MZ91_CAPSP/119-232
E2N3J1_CAPSP/137-252
E2NFB1_9BACE/136-251
E2NHF0_9BACE/99-209
E2NLR1_9BACE/265-382
E2NY10_PASHA/197-325
E2NYH3_PASHA/291-405
E2NZH9_PASHA/555-671
E2P570_PASHA/197-325
E2P725_PASHA/555-671
E2P7S8_PASHA/291-405
E2PDW0_NEIPO/453-565
E2PEG0_NEIPO/94-202
E2PFY9_NEIPO/100-214
E2PJD7_9RHIZ/43-174
E2PLK4_9RHIZ/3-140
E2PLX1_9RHIZ/51-189
E2PP49_9RHIZ/462-578
E2PQM2_9RHIZ/132-240
E2PRZ6_9RHIZ/55-157
E2PS60_9RHIZ/96-206
E2PXH3_STRCL/154-238
E2PXY9_STRCL/64-181
E2Q0L7_STRCL/99-180
E2Q211_STRCL/110-197
E2Q468_STRCL/168-252
E2QDV2_ECOLX/194-322
E2QFD3_ECOLX/102-218
E2QK42_ECOLX/22-161
E2QKW9_ECOLX/79-207
E2QLF3_ECOLX/482-602
E2QQ18_ECOLX/292-407
E2RPJ5_CANFA/84-195
E2SWT0_9RALS/477-595
E2SY76_9RALS/177-287
E2SZ94_9RALS/117-236
E2T344_9RALS/107-219
E2T4K4_9RALS/33-146
E2T4Y4_9RALS/94-206
E2T593_9RALS/22-137
E2T5A8_9RALS/20-137
E2T5M4_9RALS/23-142
E2T737_MYCTU/186-265
E2TT84_MYCTU/186-265
E2TTK0_MYCTU/186-265
E2U5I1_MYCTU/186-265
E2UG72_MYCTU/186-265
E2USS8_MYCTU/186-265
E2V3U5_MYCTU/186-265
E2VPF1_MYCTU/186-265
E2W0Q7_MYCTU/186-265
E2WNW0_MYCTU/199-278
E2WQD0_ECOLX/482-602
E2WRN7_ECOLX/1-103
E2WV31_ECOLX/41-169
E2WYM1_ECOLX/195-323
E2WZF6_ECOLX/292-407
E2X5L4_SHIDY/292-407
E2X6Z3_SHIDY/195-323
E2XCG7_SHIDY/1-95
E2XD87_SHIDY/482-602
E2XID6_SHIDY/5-133
E2XNE6_PSEFL/499-614
E2XNR8_PSEFL/306-424
E2XR16_PSEFL/119-230
E2XWH1_PSEFL/23-145
E2XXN3_PSEFL/291-406
E2XZE6_PSEFL/20-139
E2ZCQ0_9FIRM/12-130
E2ZHV9_9FIRM/73-191
E2ZT10_PSEAE/39-160
E2ZUI4_PSEAE/32-174
E2ZVU5_PSEAE/307-423
E2ZWB1_PSEAE/482-599
E2ZYL3_PSEAE/255-370
E3A262_PSEAE/106-215
E3B501_9SPHI/120-226
E3B5F3_9SPHI/119-231
E3BCB6_9MICO/69-185
E3BD00_9MICO/175-288
E3BGA2_9VIBR/486-604
E3BLM9_9VIBR/109-223
E3BLQ3_9VIBR/209-338
E3BPG4_9VIBR/55-167
E3BPW4_9VIBR/303-417
E3CVS6_9BACT/82-189
E3CZM7_9BACT/147-257
E3D366_NEIM7/458-570
E3D4C2_NEIM7/94-202
E3D5H2_NEIM7/100-214
E3DBL2_ERWSE/291-406
E3DDZ9_ERWSE/49-177
E3DEP6_ERWSE/483-600
E3DG69_ERWSE/200-328
E3DGQ3_ERWSE/36-180
E3DGR1_ERWSE/20-147
E3DHA4_ERWSE/26-151
E3DI61_ERWSE/62-178
E3DNP5_HALPG/43-157
E3DVK1_BACA1/117-227
E3DX05_BACA1/1157-1285
E3E8I5_PAEPS/100-204
E3EEQ8_PAEPS/38-158
E3EK48_PAEPS/144-265
E3EK82_PAEPS/56-176
E3ETJ7_HYDTT/27-141
E3EV70_HYDTT/6-121
E3EXE8_KETVY/23-166
E3EYE0_KETVY/77-185
E3F0H9_KETVY/489-595
E3F4D9_KETVY/83-188
E3F4Q2_KETVY/40-150
E3FHZ0_STIAD/647-764
E3FIF2_STIAD/186-292
E3FKQ5_STIAD/76-184
E3FMY6_STIAD/169-286
E3FPH6_STIAD/76-186
E3G238_ENTCS/21-140
E3G2C1_ENTCS/336-453
E3G452_ENTCS/196-324
E3G4E5_ENTCS/41-169
E3G6F2_ENTCS/14-132
E3G7W5_ENTCS/292-407
E3G8A3_ENTCS/105-221
E3GAR1_ENTCS/482-602
E3GMH4_EUBLK/236-352
E3GSD7_HAEI2/430-546
E3GSK1_HAEI2/191-319
E3GT13_HAEI2/270-385
E3H3Z0_ROTDC/67-183
E3H5Z2_ILYPC/491-604
E3H670_ILYPC/127-241
E3HF99_ACHXA/99-212
E3HFR0_ACHXA/317-434
E3HKR3_ACHXA/32-175
E3HP42_ACHXA/545-661
E3HRF2_ACHXA/151-262
E3HWP8_ACHXA/122-237
E3HXN3_ACHXA/16-134
E3HYL0_ACHXA/53-182
E3I6R3_RHOVT/32-171
E3I7D9_RHOVT/745-862
E3ICM5_GEOS0/80-190
E3IKB1_DESVR/45-169
E3IL54_DESVR/131-239
E3ILL7_DESVR/134-243
E3IM54_DESVR/44-168
E3IR52_DESVR/210-338
E3IRF3_DESVR/292-406
E3ISY9_DESVR/12-154
E3IT22_DESVR/336-449
E3ITF4_DESVR/333-441
E3IUS9_FRASU/142-243
E3IX37_FRASU/73-198
E3IYN3_FRASU/69-175
E3J184_FRASU/45-166
E3JB53_FRASU/38-138
E3JBK7_FRASU/218-321
E3JEC0_BUCA0/71-198
E3JGA0_BUCA3/71-198
E3JHR7_BUCAF/71-198
E3JJY5_BUCAJ/71-198
E3KCP6_PUCGT/192-298
E3PDF8_ECOH1/102-218
E3PFH4_ECOH1/482-602
E3PGA2_ECOH1/246-361
E3PIC4_ECOH1/27-153
E3PIN5_ECOH1/194-322
E3PP49_ECOH1/21-140
E3PPD5_ECOH1/67-186
E3PRM1_CLOSD/36-151
E3PU79_CLOSD/56-166
E3PYH3_ECOLX/52-171
E3TD85_9TELE/50-170
E3TFI4_ICTPU/50-170
E3XGL6_ECOLX/846-958
E3XHU5_ECOLX/56-172
E3XHY0_ECOLX/195-323
E3XJX2_ECOLX/292-407
E3XL50_ECOLX/482-602
E3XML6_ECOLX/41-169
E3XRW6_ECOLX/1-76
E3XWG5_SHIFL/21-139
E3XY83_SHIFL/292-407
E3Y202_SHIFL/5-133
E3Y619_SHIFL/195-323
E3Y9W5_SHIFL/6-114
E3YA01_SHIFL/56-172
E3YAN2_SHIFL/482-602
E3YDW8_LISMO/114-217
E3YN41_9LIST/111-214
E3YWU2_LISIN/115-193
E3Z5I0_LISIN/115-218
E3ZE08_LISIV/112-155
E3ZE09_LISIV/1-55
E3ZN50_LISSE/116-219
E3ZWZ7_LISSE/116-219
E4K307_9FIRM/36-153
E4K7F4_9FIRM/98-198
E4KUL3_9PORP/152-262
E4KW57_9PORP/141-256
E4L9T6_9FIRM/49-165
E4LDP9_9FIRM/38-157
E4LI14_9FIRM/46-163
E4LJT1_9FIRM/437-531
E4LKF8_9FIRM/1-67
E4M298_9FIRM/35-150
E4M2U6_9FIRM/184-293
E4M7G4_9BACT/57-182
E4MBY3_9BACT/170-280
E4MJA5_9FIRM/131-232
E4MS56_CAPOC/141-256
E4MV27_CAPOC/166-278
E4N4B2_KITSK/70-204
E4N6I1_KITSK/177-257
E4N749_KITSK/215-319
E4N7J5_KITSK/159-258
E4NGB9_KITSK/142-224
E4P2H3_ECO8N/41-169
E4P3I3_ECO8N/292-407
E4P4Y4_ECO8N/56-172
E4P781_ECO8N/194-322
E4P7H3_ECO8N/28-167
E4PAY4_ECO8N/482-602
E4PEM9_ECO8N/72-191
E4PGR6_MARAH/291-407
E4PHN7_MARAH/292-407
E4PKG7_MARAH/110-220
E4PNS6_MARAH/144-259
E4PRV0_MARAH/17-134
E4Q1P2_CALOW/36-153
E4Q2I6_CALOW/99-203
E4Q8J6_CALH1/99-199
E4QA44_CALH1/36-153
E4QBX6_CALH1/445-584
E4QEM1_BORBN/557-672
E4QIT7_METS6/460-574
E4QJ96_METS6/183-291
E4QJE7_METS6/56-167
E4QLN8_METS6/88-187
E4QM14_METS6/78-188
E4QND2_METS6/283-397
E4QQF4_METS6/160-269
E4QWS3_HAEI6/430-546
E4QWZ2_HAEI6/270-385
E4QX67_HAEI6/191-319
E4R699_PSEPB/34-149
E4R6H5_PSEPB/291-407
E4R7D6_PSEPB/335-453
E4R9A3_PSEPB/482-598
E4RB99_PSEPB/68-177
E4REA7_PSEPB/119-228
E4RIU7_HALSL/43-162
E4RY77_LEAB4/111-226
E4RY84_LEAB4/71-172
E4S188_BORBJ/557-672
E4S5C5_CALKI/449-589
E4S8S9_CALKI/36-153
E4SA52_CALKI/98-198
E4SBK9_CALK2/36-153
E4SCM5_CALK2/98-198
E4SET9_CALK2/437-564
E4T3Q3_PALPW/265-383
E4T4F1_PALPW/132-244
E4T7D2_PALPW/77-190
E4TF68_CALNY/106-224
E4TGS5_CALNY/174-280
E4TJS4_CALNY/19-130
E4TJS7_CALNY/72-181
E4TJU8_CALNY/214-341
E4TL30_MARTH/123-239
E4TN62_MARTH/101-213
E4TP05_MARTH/71-183
E4TS39_MARTH/313-429
E4TX34_SULKY/21-133
E4TYS9_SULKY/370-475
E4TZ80_SULKY/79-187
E4U088_SULKY/39-168
E4U1E3_SULKY/70-182
E4U9Y4_OCEP5/405-515
E4UAK8_OCEP5/27-135
E4VD32_9HELI/231-360
E4VG09_9HELI/378-489
E4VIF5_9HELI/79-189
E4VJZ9_9HELI/232-361
E4VMM1_9HELI/377-494
E4VTU9_BACFR/129-243
E4VYL3_BACFR/292-410
E4W0T1_BACFR/99-208
E4WZ32_OIKDI/64-193
E4XKN7_OIKDI/64-193
E4YHM3_OIKDI/64-193
E4YK05_OIKDI/64-195
E4ZA22_NEIL0/456-568
E4ZCG6_NEIL0/94-202
E4ZDC1_NEIL0/100-214
E5AKG1_BURRH/41-158
E5AMR3_BURRH/499-617
E5AP34_BURRH/121-231
E5ASE3_BURRH/164-278
E5ATF5_BURRH/196-297
E5AVY8_BURRH/23-142
E5B1T1_ERWAM/207-335
E5B2B9_ERWAM/27-141
E5B2I8_ERWAM/107-223
E5B4K8_ERWAM/49-177
E5B7N4_ERWAM/292-406
E5B8P5_ERWAM/477-596
E5BFM4_9FUSO/67-177
E5BR05_9FUSO/505-610
E5C3P0_9BACE/292-410
E5C4P7_9BACE/100-210
E5C6U5_9BACE/130-245
E5CSD4_9STAP/1400-1506
E5D6M9_9BACT/96-207
E5E3G2_9CAUD/489-592
E5G5R0_VIBHA/18-141
E5KBM0_PSEFL/105-220
E5L722_EDWTA/8-150
E5L7F3_9CAUD/14-126
E5QRP1_STAAH/1280-1389
E5R8H6_STAAG/1279-1389
E5RV25_9VIRU/7-119
E5TP58_STAAU/1280-1389
E5TWS7_STAAU/1281-1390
E5U7I3_ALCXX/151-261
E5UCW8_ALCXX/119-234
E5UD80_ALCXX/99-213
E5UGB5_ALCXX/451-567
E5UHQ4_NEIMU/457-567
E5UI09_NEIMU/94-202
E5UJX8_NEIMU/99-213
E5UPX2_9BACE/115-222
E5UUH3_9BACE/289-407
E5V0C4_9BACE/126-239
E5VA67_9BACE/100-210
E5VE53_9BACE/277-394
E5VG38_9BACE/84-195
E5W2F3_9BACI/505-633
E5W3R0_9BACI/901-1011
E5W4T8_9BACI/98-208
E5WE35_9BACI/94-203
E5WEF8_9BACI/933-1054
E5WG46_9BACI/131-255
E5WRY7_9BACI/44-188
E5WU15_9BACE/275-392
E5WXT6_9BACE/137-252
E5WZD6_9BACE/102-211
E5XN76_9ACTO/112-267
E5XTV1_9ACTO/149-250
E5Y2I2_BILWA/42-177
E5Y3E6_BILWA/197-325
E5Y5I3_BILWA/111-225
E5Y6Z5_BILWA/20-156
E5Y7M1_BILWA/39-162
E5Y9Y5_BILWA/108-217
E5YBH6_BILWA/52-162
E5YC28_9ENTR/39-167
E5YDL9_9ENTR/111-225
E5YER1_9ENTR/45-173
E5YFX8_9ENTR/307-422
E5YIH8_9ENTR/292-406
E5YJD2_9ENTR/193-321
E5YKW4_9ENTR/479-598
E5YNJ4_9ENTR/8-143
E5YSK9_9BACL/94-203
E5YUC1_9BACL/97-200
E5Z2J2_9BACL/38-158
E5Z9K2_CAMJE/74-185
E5ZAJ9_CAMJE/367-485
E5ZAW8_CAMJE/74-185
E5ZED2_CAMJE/367-485
E5ZJ64_CAMJE/75-185
E5ZKY8_CAMJE/367-485
E5ZMG8_ECOLX/102-218
E5ZMZ3_ECOLX/195-306
E5ZQM7_ECOLX/5-133
E6A0E9_ECOLX/21-140
E6A0Q2_ECOLX/491-611
E6A6H0_ECOLX/195-305
E6A881_ECOLX/482-602
E6ABH9_ECOLX/102-218
E6AFD1_ECOLX/5-133
E6AHG4_ECOLX/52-171
E6AIM0_ECOLX/292-407
E6AJL1_ECOLX/102-218
E6AN61_ECOLX/23-166
E6APQ0_ECOLX/482-602
E6ASK5_ECOLX/5-133
E6AVC6_ECOLX/1-83
E6AWT2_ECOLX/40-167
E6AXC8_ECOLX/195-304
E6B2W0_ECOLX/17-136
E6B449_ECOLX/1-76
E6B6L0_ECOLX/1-95
E6B7Y0_ECOLX/471-591
E6B8H8_ECOLX/41-169
E6B975_ECOLX/292-407
E6BBB3_ECOLX/195-323
E6BG75_ECOLX/1-119
E6BGL5_ECOLX/195-323
E6BGY9_ECOLX/292-407
E6BJB5_ECOLX/491-611
E6BLV0_ECOLX/5-133
E6BQE1_ECOLX/102-218
E6BRC9_ECOLX/52-171
E6BTM0_ECOLX/1-112
E6EP82_ENTFA/654-777
E6JQ63_STAEP/1289-1406
E6JUF8_9SPIO/92-194
E6JUK8_9SPIO/95-197
E6JVG0_9SPIO/533-640
E6K275_PARDN/459-539
E6K758_9BACT/129-244
E6K8M1_9BACT/201-319
E6KRL7_9ACTO/389-476
E6KW38_9PAST/291-405
E6KWH1_9PAST/582-700
E6KZR8_9PAST/192-320
E6L516_9PROT/72-180
E6L5U3_9PROT/385-501
E6L7D5_9PROT/35-157
E6L9F9_CAMUP/363-478
E6L9K1_CAMUP/73-184
E6LC74_CAMUP/26-179
E6LI38_9ENTE/131-194
E6MM04_9BACT/241-359
E6MN99_9BACT/61-179
E6MSJ3_9BACT/136-251
E6MVB5_NEIMH/458-570
E6MY10_NEIMH/94-202
E6MZ46_NEIMH/100-214
E6NDP1_HELPI/391-508
E6NE69_HELPI/34-159
E6NG23_HELPI/83-196
E6NH28_HELPK/83-196
E6NJ27_HELPK/404-521
E6NJE5_HELPK/34-159
E6NMJ3_HELPL/81-194
E6NP08_HELPL/34-159
E6NPI0_HELPL/403-521
E6NR61_HELPQ/34-159
E6NRH6_HELPQ/391-508
E6NTW5_HELPQ/83-196
E6NWH9_ECOD1/102-218
E6PE64_9ZZZZ/20-129
E6PEY9_9ZZZZ/36-152
E6PF51_9ZZZZ/51-163
E6PGP2_9ZZZZ/37-147
E6PHJ3_9ZZZZ/96-206
E6PLF8_9ZZZZ/124-233
E6PMU0_9ZZZZ/481-591
E6PMY5_9ZZZZ/139-251
E6PP58_9ZZZZ/3-140
E6PQR7_9ZZZZ/27-142
E6PVP4_9ZZZZ/97-205
E6PXJ6_9ZZZZ/26-136
E6Q0I6_9ZZZZ/46-162
E6Q323_9ZZZZ/89-205
E6Q376_9ZZZZ/51-163
E6Q5A9_9ZZZZ/96-206
E6QB60_9ZZZZ/107-214
E6QBC2_9ZZZZ/5-143
E6QCB0_9ZZZZ/4-138
E6QCQ1_9ZZZZ/5-143
E6QD06_9ZZZZ/72-181
E6QD39_9ZZZZ/126-241
E6QGP5_9ZZZZ/33-142
E6QHK2_9ZZZZ/132-242
E6QI16_9ZZZZ/531-643
E6QJD1_9ZZZZ/7-122
E6QM10_9ZZZZ/62-164
E6QNI9_9ZZZZ/175-290
E6QNV6_9ZZZZ/30-168
E6QP65_9ZZZZ/604-715
E6QPA3_9ZZZZ/17-155
E6QRE8_9ZZZZ/473-588
E6QSM0_9ZZZZ/35-147
E6QTD7_9ZZZZ/275-389
E6QTS3_9ZZZZ/188-297
E6RCF0_CRYGW/258-363
E6RGW6_PSEU9/219-348
E6RH45_PSEU9/471-581
E6RJP9_PSEU9/112-227
E6RMZ9_PSEU9/285-396
E6RPD4_PSEU9/41-179
E6RPU1_PSEU9/114-226
E6RQY1_PSEU9/252-376
E6RW40_CAMJS/74-185
E6RWS4_CAMJS/367-485
E6RX68_CAMJC/74-185
E6S204_HELPF/391-508
E6S2C5_HELPF/34-158
E6S3U8_HELPF/81-194
E6SBW4_INTC7/200-312
E6SGK4_THEM7/42-158
E6SHC5_THEM7/185-294
E6SPV9_BACT6/293-410
E6SR32_BACT6/108-213
E6STI4_BACT6/136-251
E6SWP4_BACT6/100-210
E6T5S8_SHEB6/114-228
E6T7T4_SHEB6/281-395
E6T8F7_SHEB6/100-216
E6T8J7_SHEB6/479-595
E6T8Z2_SHEB6/125-235
E6TP15_MYCSR/155-261
E6TW84_BACCJ/124-246
E6TX58_BACCJ/91-201
E6U7T9_ETHHY/44-161
E6UL47_RUMA7/77-193
E6UQE5_CLOTL/40-157
E6URR4_CLOTL/105-215
E6UUX7_VARPD/95-214
E6UVP4_VARPD/496-607
E6UX61_VARPD/118-230
E6UZU8_VARPD/115-225
E6V0L2_VARPD/124-234
E6VCR8_RHOPX/32-141
E6VF91_RHOPX/62-170
E6VMR7_RHOPX/576-693
E6VNI4_RHOPX/22-97
E6VP25_RHOPX/108-215
E6VPV1_RHOPX/55-160
E6VQ81_RHOPX/101-211
E6VRL1_DESAO/222-351
E6VUB0_DESAO/35-152
E6VVP8_DESAO/120-228
E6W0R0_DESIS/294-409
E6W2Q3_DESIS/150-263
E6W5F9_DESIS/222-351
E6W8P4_PANSA/194-322
E6W8Z3_PANSA/476-594
E6W9A2_PANSA/110-226
E6WB89_PANSA/40-168
E6WF38_PANSA/292-407
E6WLS8_PANSA/21-141
E6WNQ6_PANSA/21-141
E6WPA9_PSEUU/492-610
E6WR09_PSEUU/178-288
E6WU70_PSEUU/192-305
E6WUV1_PSEUU/85-196
E6WYY2_NITSE/342-466
E6X353_NITSE/105-215
E6X6Z1_CELAD/102-213
E6XAB9_CELAD/176-290
E6XGW6_SHEP2/281-395
E6XJ20_SHEP2/100-216
E6XJF4_SHEP2/118-228
E6XKH3_SHEP2/480-595
E6XNF5_SHEP2/114-228
E6XSE5_SHEP2/30-170
E6YH25_BARC7/13-152
E6YH54_BARC7/543-652
E6YIK1_BARC7/53-165
E6YL26_9RHIZ/13-152
E6YL57_9RHIZ/544-651
E6YMN7_9RHIZ/52-160
E6YQA0_9RHIZ/13-152
E6YQC8_9RHIZ/542-652
E6YRC5_9RHIZ/8-116
E6YS08_9RHIZ/52-165
E6YUU1_9RHIZ/13-152
E6YUW8_9RHIZ/545-652
E6YWC4_9RHIZ/52-165
E6YXL0_9RHIZ/45-177
E6YYB4_9RHIZ/539-650
E6YZ11_9RHIZ/10-119
E6Z064_9RHIZ/10-119
E6Z127_9RHIZ/20-159
E6Z1X8_PSESS/7-148
E6Z1Z0_PSESS/7-146
E6ZZ86_9BASI/228-335
E7A670_HAEIF/430-545
E7A6D4_HAEIF/191-319
E7A840_HAEIF/290-405
E7AAB1_HELFC/378-486
E7ABH9_HELFC/80-185
E7AE27_HAEIF/430-545
E7AE87_HAEIF/191-319
E7AFY2_HAEIF/290-405
E7B031_YERE1/193-321
E7B2C0_YERE1/292-406
E7B337_YERE1/1-117
E7B4Z3_YERE1/476-596
E7B999_YERE1/56-184
E7BDV7_NEIMW/458-570
E7BHZ4_NEIMW/100-214
E7BIK4_NEIMW/94-202
E7G0U6_9HELI/66-172
E7G1K9_9HELI/381-496
E7G2R0_9HELI/84-190
E7G3K9_9HELI/381-496
E7GN80_CLOSY/107-215
E7H0S7_9BURK/632-751
E7H3J3_9BURK/107-219
E7H602_9BURK/111-226
E7H742_ECOLX/56-172
E7H7T4_ECOLX/482-602
E7HC95_ECOLX/292-407
E7HG44_ECOLX/195-323
E7HK55_ECOLX/41-169
E7HPJ7_ECOLX/27-152
E7HPT7_ECOLX/482-602
E7HPX8_ECOLX/19-139
E7HRJ4_ECOLX/195-323
E7HRX1_ECOLX/27-153
E7HSF8_ECOLX/41-169
E7HUQ7_ECOLX/11-130
E7HXZ9_ECOLX/56-172
E7HYR9_ECOLX/56-184
E7I0J9_ECOLX/292-407
E7I108_ECOLX/21-140
E7I9I6_ECOLX/194-322
E7IAH9_ECOLX/490-583
E7IBW7_ECOLX/41-169
E7IE61_ECOLX/482-602
E7IEX7_ECOLX/13-124
E7IFA7_ECOLX/1-103
E7IGV6_ECOLX/255-350
E7IGY0_ECOLX/292-407
E7IJ87_ECOLX/21-82
E7IJ88_ECOLX/1-50
E7IL93_ECOLX/195-323
E7ILW0_ECOLX/1-78
E7IPB7_ECOLX/5-133
E7IR73_ECOLX/1-76
E7IUN6_ECOLX/292-407
E7IXG5_ECOLX/56-172
E7IXZ6_ECOLX/482-602
E7IZV4_ECOLX/749-861
E7J2G4_ECOLX/5-133
E7J567_ECOLX/292-407
E7J6K8_ECOLX/21-140
E7J8J7_ECOLX/195-323
E7JCN5_ECOLX/482-602
E7JDA7_ECOLX/56-172
E7JDQ2_ECOLX/32-143
E7JDU5_ECOLX/31-157
E7JED8_ECOLX/21-140
E7JEN6_ECOLX/1-65
E7JHV5_ECOLX/482-602
E7JMT9_ECOLX/195-323
E7JND3_ECOLX/292-407
E7JQI9_ECOLX/5-133
E7JTK6_SHISO/292-407
E7JXR7_SHISO/195-323
E7K2Y5_SHISO/482-602
E7K3S0_SHISO/102-218
E7K4S0_SHISO/5-133
E7M6S4_9BACL/39-154
E7M8V5_9BACL/100-208
E7MIN6_STAAU/1280-1389
E7MX34_STAAU/1312-1424
E7N0N2_9FIRM/85-193
E7N1L1_9FIRM/46-163
E7NQ59_TREPH/91-205
E7NSC6_TREPH/97-202
E7NY13_TREPH/545-660
E7P310_PSESG/100-213
E7P426_PSESG/297-415
E7P7E8_PSESG/483-599
E7P946_PSESG/269-384
E7P9D6_PSESG/126-237
E7PD67_PSESG/7-44
E7PDH1_PSESG/13-129
E7PDV8_PSESG/19-145
E7PED5_PSESG/7-148
E7PEF6_PSESG/7-148
E7PGY3_PSESG/27-172
E7PH54_PSESG/7-148
E7PKT4_PSESG/126-237
E7PL77_PSESG/269-384
E7PMT9_PSESG/297-415
E7PR32_PSESG/483-599
E7PRL0_PSESG/120-233
E7PTX8_PSESG/7-147
E7PUA1_PSESG/19-145
E7RNJ1_9BACT/23-143
E7RPJ4_9BACT/131-246
E7RT59_9BACT/200-318
E7RUP4_9BURK/176-288
E7RV05_9BURK/296-405
E7RWR9_9BURK/148-261
E7RYG6_9BURK/91-193
E7S064_9BURK/707-821
E7SEX7_SHIDY/482-602
E7SH43_SHIDY/292-407
E7SMP6_SHIDY/194-322
E7SND2_SHIDY/41-169
E7SNN8_SHIDY/56-172
E7SUE9_SHIBO/41-169
E7SWQ1_SHIBO/194-322
E7SY54_SHIBO/292-407
E7SZS3_SHIBO/56-172
E7T5R7_SHIBO/482-602
E7TA46_SHIFL/56-172
E7TA75_SHIFL/292-407
E7TFS2_SHIFL/194-322
E7TJA8_SHIFL/41-169
E7TPG2_ECO57/56-172
E7TRJ3_ECO57/482-602
E7TSX0_ECO57/19-139
E7TVN4_ECO57/292-407
E7TWH1_ECO57/27-153
E7TX67_ECO57/194-322
E7TZP3_ECO57/41-169
E7U1S1_ECOLX/56-172
E7U4K7_ECOLX/292-407
E7U6B3_ECOLX/41-169
E7U791_ECOLX/482-602
E7U8I8_ECOLX/194-322
E7UAY5_ECOLX/1-76
E7UDG9_ECOLX/1-73
E7UDV4_ECOLX/194-322
E7UED8_ECOLX/51-170
E7UGC5_ECOLX/19-139
E7UHL0_ECOLX/56-172
E7UJ41_ECOLX/482-602
E7UL41_ECOLX/292-407
E7UMQ3_ECOLX/41-169
E7UP04_ECOLX/32-157
E7UVS1_SALTY/196-324
E7UX13_SALTY/56-172
E7UZB6_SALTY/41-169
E7V213_SALTY/20-139
E7V2X3_SALTY/44-155
E7V364_SALTY/293-407
E7V5A1_SALTY/482-602
E7V6E2_SALMO/41-169
E7V8T2_SALMO/482-602
E7VBV6_SALMO/56-172
E7VCJ8_SALMO/20-139
E7VEU1_SALMO/195-323
E7VFB3_SALMO/293-407
E7VHB4_SALMO/20-139
E7VII2_SALMO/195-323
E7VJ86_SALMO/482-602
E7VK52_SALMO/293-407
E7VKD9_SALMO/41-169
E7VL21_SALMO/56-172
E7VU57_SALMO/41-169
E7VXG2_SALMO/293-407
E7VYG0_SALMO/20-139
E7VYZ2_SALMO/195-323
E7W0J7_SALMO/56-172
E7W396_SALMO/482-602
E7W752_SALMO/293-407
E7W887_SALMO/56-172
E7W9A2_SALMO/20-139
E7WAC2_SALMO/195-323
E7WD12_SALMO/482-602
E7WFQ1_SALMO/41-169
E7WJE7_SALMO/293-407
E7WJS4_SALMO/41-169
E7WKJ7_SALMO/195-323
E7WL82_SALMO/20-139
E7WQ86_SALMO/56-172
E7WS95_SALMO/482-602
E7WU56_SALMO/41-169
E7WXD3_SALMO/482-602
E7WZI2_SALMO/56-172
E7X0S8_SALMO/20-139
E7X1G1_SALMO/195-323
E7X2I6_SALMO/293-407
E7X7W9_SALMO/482-602
E7XBJ3_SALMO/41-169
E7XCR8_SALMO/56-172
E7XE07_SALMO/293-407
E7XEK0_SALMO/20-139
E7XF73_SALMO/195-323
E7XGV6_SALMO/195-323
E7XIL6_SALMO/20-139
E7XLD6_SALMO/56-172
E7XP22_SALMO/482-602
E7XQM9_SALMO/293-407
E7XQV4_SALMO/41-169
E7XSQ7_SALMO/56-172
E7XX36_SALMO/482-602
E7XY32_SALMO/20-139
E7XZW9_SALMO/293-407
E7Y1V7_SALMO/41-169
E7Y312_SALMO/195-323
E7Y6C7_SALMO/482-602
E7Y9R2_SALMO/41-169
E7YBM2_SALMO/293-407
E7YBY7_SALMO/20-139
E7YDV3_SALMO/195-323
E7YH25_SALMO/56-172
E7YJB7_SALMO/41-169
E7YKJ3_SALMO/56-172
E7YPL5_SALMO/20-139
E7YQ57_SALMO/482-602
E7YRK1_SALMO/293-407
E7YSD7_SALMO/196-324
E7YXD5_SALMO/56-172
E7YYM1_SALMO/20-139
E7YZZ1_SALMO/195-323
E7Z1U7_SALMO/41-169
E7Z471_SALMO/482-602
E7Z5I4_SALMO/293-407
E7Z710_SALMO/293-407
E7Z8L1_SALMO/56-172
E7Z973_SALMO/195-323
E7ZB59_SALMO/20-139
E7ZBC2_SALMO/41-169
E7ZGR4_SALMO/482-602
E7ZJF5_SALMO/41-169
E7ZKM6_SALMO/20-139
E7ZLW6_SALMO/293-407
E7ZMN7_SALMO/196-324
E7ZQ21_SALMO/482-602
E7ZU38_SALMO/56-172
E7ZUS9_SALMO/56-172
E7ZWD6_SALMO/41-169
E7ZXP2_SALMO/20-139
E7ZYC6_SALMO/196-324
E8A1L7_SALMO/482-602
E8A5R6_SALMO/293-407
E8A7P9_SALMO/41-169
E8A825_SALMO/293-407
E8AA17_SALMO/56-172
E8ABL4_SALMO/20-139
E8AC79_SALMO/195-323
E8AGT7_SALMO/482-602
E8AHS8_SALMO/56-172
E8AID0_SALMO/195-323
E8ALK4_SALMO/41-169
E8ANT7_SALMO/293-407
E8ARG2_SALMO/482-602
E8ATM1_SALMO/20-139
E8AW94_SALMO/41-169
E8AXL2_SALMO/195-323
E8AYT4_SALMO/56-172
E8B0T5_SALMO/20-139
E8B5Y2_SALMO/293-407
E8B6D1_SALMO/482-602
E8B7E4_SALMO/293-407
E8B7N2_SALMO/20-139
E8B807_SALMO/41-169
E8B994_SALMO/196-324
E8BEN0_SALMO/56-172
E8BHM1_SALMO/482-602
E8BML8_SALMO/41-169
E8BP08_SALMO/56-172
E8BP72_SALMO/20-139
E8BR26_SALMO/195-323
E8BUM7_SALMO/293-407
E8BUW6_SALMO/482-602
E8BWN9_SALMO/482-602
E8BYZ0_SALMO/293-407
E8C0F7_SALMO/195-323
E8C1R8_SALMO/41-169
E8C2L0_SALMO/56-172
E8C6W7_SALMO/20-139
E8C991_SALMO/41-169
E8CAC8_SALMO/56-172
E8CAR0_SALMO/482-602
E8CCJ2_SALMO/196-324
E8CF99_SALMO/293-407
E8CJ91_SALMO/20-139
E8CNQ2_SALMO/41-169
E8CR82_SALMO/482-602
E8CS08_SALMO/20-139
E8CT58_SALMO/293-407
E8CVK2_SALMO/195-323
E8CWZ6_SALMO/56-172
E8CXQ8_SALMO/41-169
E8CZX7_SALMO/195-323
E8D278_SALMO/293-407
E8D2Z0_SALMO/56-172
E8D3Y3_SALMO/20-139
E8D7C6_SALMO/482-602
E8DAJ1_SALMO/41-169
E8DDI2_SALMO/20-139
E8DFF3_SALMO/56-172
E8DFP4_SALMO/482-602
E8DH31_SALMO/293-407
E8DHM3_SALMO/196-324
E8DQM0_SALMO/41-169
E8DSJ9_SALMO/20-139
E8DTH4_SALMO/196-324
E8DUK0_SALMO/56-172
E8DVK6_SALMO/293-407
E8DX67_SALMO/482-602
E8DZY2_SALMO/482-602
E8E1A5_SALMO/41-169
E8E346_SALMO/293-407
E8E400_SALMO/20-139
E8E4N3_SALMO/196-324
E8E6P3_SALMO/56-172
E8EB71_SALMO/41-169
E8ECY5_SALMO/482-602
E8EEJ6_SALMO/20-139
E8EF79_SALMO/195-323
E8EHG1_SALMO/56-172
E8EJW7_SALMO/293-407
E8ELW2_SALMO/41-169
E8EMK7_SALMO/293-407
E8EPJ3_SALMO/195-323
E8ER28_SALMO/56-172
E8EVU5_SALMO/482-602
E8EXV1_SALMO/20-139
E8EZB8_SALMO/41-169
E8F277_SALMO/293-407
E8F379_SALMO/20-139
E8F5P0_SALMO/482-602
E8F6U2_SALMO/196-324
E8F849_SALMO/56-172
E8FCD1_SALMO/293-407
E8FE73_SALMO/196-324
E8FFT3_SALMO/41-169
E8FHK7_SALMO/56-172
E8FJZ0_SALMO/20-139
E8FLT1_SALMO/482-602
E8FMT1_SALMO/482-602
E8FNF9_SALMO/293-407
E8FRU4_SALMO/56-172
E8FSZ3_SALMO/41-169
E8FW74_SALMO/195-323
E8FWM5_SALMO/20-139
E8G0Z7_SALMO/482-602
E8G1T8_SALMO/41-169
E8G255_SALMO/20-139
E8G3R0_SALMO/195-323
E8G5K6_SALMO/293-407
E8GBC4_SALMO/56-172
E8GDK6_SALMO/293-407
E8GEC8_SALMO/195-323
E8GG58_SALMO/41-169
E8GKC9_SALMO/482-602
E8GL29_SALMO/56-172
E8GN30_SALMO/20-139
E8GQX6_SALMO/56-172
E8GU10_SALMO/20-139
E8GWZ0_SALMO/482-602
E8GY28_SALMO/293-407
E8GZQ4_SALMO/195-323
E8GZT5_SALMO/41-169
E8H545_ECO57/292-407
E8H5X0_ECO57/194-322
E8H8Y6_ECO57/19-139
E8HAX3_ECO57/482-602
E8HBT2_ECO57/56-172
E8HE19_ECO57/41-169
E8HIY1_ECOLX/292-407
E8HK87_ECOLX/194-322
E8HMD1_ECOLX/19-139
E8HQ00_ECOLX/482-602
E8HQM9_ECOLX/56-172
E8HSW5_ECOLX/41-169
E8HXZ7_ECOLX/292-407
E8HZ99_ECOLX/194-322
E8I0X6_ECOLX/56-172
E8I1R8_ECOLX/19-139
E8I4E6_ECOLX/482-602
E8I6T7_ECOLX/41-169
E8IBD1_ECOLX/292-407
E8ICR5_ECOLX/194-322
E8IFI9_ECOLX/19-139
E8IHP6_ECOLX/56-172
E8II05_ECOLX/482-602
E8IK79_ECOLX/41-169
E8IPD9_ECOLX/292-407
E8IR63_ECOLX/194-322
E8ITR1_ECOLX/19-139
E8IVZ4_ECOLX/482-602
E8IW12_ECOLX/56-172
E8IYB6_ECOLX/41-169
E8J4H9_ECO57/292-407
E8J5Q9_ECO57/194-322
E8J801_ECO57/19-139
E8JA22_ECO57/56-172
E8JAA8_ECO57/482-602
E8JDD7_ECO57/41-169
E8JJ81_9ACTO/255-381
E8JKF4_9ACTO/388-476
E8KE64_9PAST/197-325
E8KHC4_9PAST/550-665
E8KK96_9PAST/279-394
E8L233_9RHIZ/54-163
E8L387_9RHIZ/63-171
E8L3H6_9RHIZ/589-706
E8L433_9RHIZ/145-266
E8L7X6_9RHIZ/64-174
E8L9E9_9RHIZ/29-168
E8L9X6_9RHIZ/110-218
E8LA40_9RHIZ/11-121
E8LED7_9FIRM/58-175
E8LK10_9GAMM/94-208
E8LKF8_9GAMM/63-172
E8LKM5_9GAMM/511-630
E8LNK1_9VIBR/300-420
E8LS06_9VIBR/60-172
E8LS62_9VIBR/303-417
E8LSP4_9VIBR/490-608
E8LVE7_9VIBR/209-338
E8LVS2_9VIBR/322-451
E8M0C6_9VIBR/112-224
E8M789_9VIBR/490-608
E8M796_9VIBR/300-420
E8M7R5_9VIBR/119-233
E8M9L0_9VIBR/209-338
E8MCM6_9VIBR/303-416
E8N233_ANATU/99-217
E8N4U3_ANATU/690-806
E8NDH8_MICTS/84-171
E8NII4_SALET/41-169
E8NJ02_SALET/293-407
E8NJA4_SALET/196-324
E8NN49_SALET/105-221
E8NP79_SALET/494-614
E8NRD1_SALET/20-139
E8NUF7_SALET/41-155
E8NYC4_YERPH/56-184
E8NYV6_YERPH/197-325
E8P0W4_YERPH/111-227
E8P4A2_YERPH/477-596
E8P7M4_YERPH/291-406
E8P8M2_ACIB1/81-190
E8PAG3_ACIB1/156-271
E8PAG6_ACIB1/77-187
E8PD63_ACIB1/484-600
E8PG52_ACIB1/134-245
E8PIC5_ACIB1/691-800
E8PJ66_ACIB1/36-155
E8PJ88_ACIB1/1-95
E8PL18_THESS/28-134
E8PNB7_THESS/374-489
E8PS66_YERPE/8-150
E8PSC9_YERPE/8-153
E8Q388_ECOLW/195-323
E8Q693_BLOVB/57-184
E8QEZ7_HELP7/79-192
E8QG07_HELP7/391-508
E8QGG9_HELP7/1-115
E8QL45_HELP4/79-192
E8QLI3_HELP4/34-159
E8QLV9_HELP4/391-508
E8QNI9_HELPR/72-185
E8QP15_HELPR/33-159
E8QPD8_HELPR/390-508
E8QV04_HELPW/79-192
E8QVZ2_HELPW/393-508
E8RBC8_9DELT/66-174
E8RBY2_9DELT/102-200
E8RCX9_9DELT/168-276
E8REX3_9DELT/128-242
E8RG94_9DELT/214-327
E8RI05_9DELT/80-189
E8RP38_9CAUL/55-164
E8RQ97_9CAUL/23-145
E8RSY9_9CAUL/542-648
E8RTE2_9CAUL/424-540
E8RUQ7_9CAUL/33-149
E8S0F9_MICSL/160-236
E8S7Z8_MICSL/143-267
E8S901_MICSL/233-375
E8SN20_NEIGO/94-202
E8SPL5_NEIGO/453-565
E8SQ50_NEIGO/100-214
E8SRW6_NEIGO/16-127
E8SWF7_GEOS2/88-198
E8T215_THEA1/57-166
E8T2I1_THEA1/85-197
E8T2Y6_THEA1/397-500
E8T321_THEA1/21-157
E8T7C0_MESCW/39-146
E8TE31_MESCW/47-182
E8TF43_MESCW/121-226
E8TFG2_MESCW/41-156
E8TFV1_MESCW/13-152
E8TG21_MESCW/65-174
E8TGI1_MESCW/30-174
E8TK39_MESCW/179-286
E8TMJ8_MESCW/523-635
E8TUK9_ALIDB/36-178
E8TVT4_ALIDB/115-226
E8TWP3_ALIDB/179-289
E8TXB1_ALIDB/491-598
E8TY39_ALIDB/82-200
E8TY87_ALIDB/119-230
E8TZS7_ALIDB/53-174
E8U0U6_ALIDB/97-208
E8U2B9_ALIDB/19-136
E8U2U1_ALIDB/16-134
E8UDG5_TAYEM/26-166
E8UER6_TAYEM/91-201
E8US74_THEBF/412-539
E8UUF4_THEBF/67-176
E8UUN1_THEBF/37-156
E8V0E6_TERSS/217-331
E8V1R2_TERSS/645-763
E8V758_TERSS/97-207
E8VC71_BACST/1358-1473
E8VEC1_BACST/1351-1479
E8VHH9_BACST/125-235
E8VMK2_VIBVU/117-231
E8VPN6_VIBVU/310-424
E8VQQ9_VIBVU/487-605
E8VTP2_VIBVU/209-338
E8W2L2_STRFA/205-284
E8W4B7_STRFA/166-248
E8W8P0_STRFA/59-175
E8WFV8_STRFA/147-235
E8WGW0_STRFA/65-183
E8WJC6_GEOS8/143-252
E8WLP8_GEOS8/94-212
E8WLW0_GEOS8/25-136
E8WPU0_GEOS8/539-651
E8WSI1_GEOS8/119-233
E8WTR3_GEOS8/83-192
E8WZN1_ACISM/127-236
E8WZU3_ACISM/231-345
E8X1C0_ACISM/635-751
E8X8G9_SALT4/41-169
E8X8X9_SALT4/44-155
E8XAG1_SALT4/196-324
E8XDB6_SALT4/494-614
E8XHE5_SALT4/293-407
E8XIS5_SALT4/105-221
E8XL05_SALT4/20-139
E8XLG2_SALT4/21-139
E8XLW4_SALT4/40-167
E8XNQ5_RAHSY/112-228
E8XQ68_RAHSY/39-167
E8XQI5_RAHSY/291-406
E8XRQ8_RAHSY/193-321
E8XU61_RAHSY/479-598
E8XWE5_RAHSY/49-176
E8Y0G9_RAHSY/479-589
E8Y5M3_ECOKO/194-322
E8Y6J1_ECOKO/27-153
E8Y9R3_ECOKO/292-407
E8YAR3_ECOKO/484-600
E8YBT0_ECOKO/102-218
E8YDD2_ECOKO/41-169
E8YEG2_ECOKO/482-602
E8YER4_ECOKO/40-167
E8YFU5_9BURK/21-135
E8YHU2_9BURK/47-158
E8YHV4_9BURK/480-599
E8YJV1_9BURK/24-142
E8YKK8_9BURK/113-223
E8YMW1_9BURK/200-299
E8YQS8_9BURK/66-172
E8YR34_9BURK/50-168
E8ZRY4_CLOB0/34-152
E8ZVT7_CLOB0/106-212
E8ZXV2_SALET/105-221
E9A0Y5_SALET/41-169
E9A523_SALET/293-407
E9A640_SALET/20-139
E9A6E6_SALET/196-324
E9AAQ8_SALET/482-602
E9CKD8_9ENTR/129-245
E9CL75_9ENTR/291-405
E9CLR9_9ENTR/193-321
E9CML6_9ENTR/19-145
E9CNA6_9ENTR/24-151
E9CQI2_9ENTR/1-120
E9CQR3_9ENTR/7-143
E9EIS4_METAQ/92-196
E9ETI9_METAR/106-208
E9KIH3_9CAUD/19-131
E9LMB0_SALET/40-167
E9LUR1_9VIRU/1508-1625
E9RJJ6_BACNA/1483-1596
E9RKH3_LACRE/1076-1182
E9RMH4_LACRE/1009-1087
E9S1T7_TREDE/530-645
E9S279_TREDE/102-217
E9SCW7_RUMAL/70-186
E9SJB0_CLOSY/114-223
E9T8L3_ECOLX/1-119
E9T943_ECOLX/7-151
E9T9Y0_ECOLX/40-167
E9TA43_ECOLX/102-218
E9TBG0_ECOLX/108-216
E9TBZ7_ECOLX/292-407
E9TCJ0_ECOLX/491-611
E9TIT7_ECOLX/67-186
E9TIZ7_ECOLX/5-133
E9TJZ9_ECOLX/195-323
E9TPE9_ECOLX/5-133
E9TV90_ECOLX/72-193
E9TVD9_ECOLX/292-407
E9TYS7_ECOLX/482-602
E9U0C2_ECOLX/102-218
E9U0F1_ECOLX/195-323
E9U3A0_ECOLX/31-157
E9U4N5_ECOLX/1-93
E9U4N6_ECOLX/52-87
E9U831_ECOLX/102-218
E9U9Z9_ECOLX/292-407
E9UC35_ECOLX/491-611
E9UCJ8_ECOLX/4-101
E9UH11_ECOLX/5-133
E9UIG7_ECOLX/195-305
E9UJS3_ECOLX/52-88
E9UJS4_ECOLX/1-93
E9UW91_9ACTO/151-260
E9V9J3_ECOLX/195-323
E9VCF3_ECOLX/482-602
E9VF59_ECOLX/41-169
E9VGF9_ECOLX/292-407
E9VH69_ECOLX/21-140
E9VHP1_ECOLX/102-218
E9VHS0_ECOLX/7-152
E9VI75_ECOLX/102-218
E9VM09_ECOLX/27-177
E9VME1_ECOLX/195-323
E9VRX4_ECOLX/292-407
E9VT13_ECOLX/482-602
E9VW34_ECOLX/48-167
E9VWN5_ECOLX/41-169
E9VY74_ECOLX/27-153
E9VYJ3_ECOLX/194-322
E9W239_ECOLX/482-602
E9W2S5_ECOLX/292-407
E9W578_ECOLX/41-169
E9W9K5_ECOLX/21-140
E9WAJ3_ECOLX/102-218
E9WAT6_ECOLX/102-218
E9WDM3_ECOLX/41-169
E9WH56_ECOLX/6-114
E9WHU3_ECOLX/292-407
E9WIS2_ECOLX/195-323
E9WJ33_ECOLX/27-153
E9WKS6_ECOLX/482-602
E9WP58_ECOLX/1-105
E9WRV5_ECOLX/41-169
E9WU22_ECOLX/194-322
E9WV34_ECOLX/104-219
E9WZI3_ECOLX/482-602
E9X4Q8_ECOLX/41-169
E9X763_ECOLX/195-323
E9X7I6_ECOLX/27-153
E9X9J5_ECOLX/482-602
E9XA58_ECOLX/102-218
E9XCX8_ECOLX/292-407
E9XEU3_ECOLX/21-140
E9XFS1_ECOLX/7-146
E9XGY8_ECOLX/195-323
E9XHM5_ECOLX/1-112
E9XI81_ECOLX/292-407
E9XMC5_ECOLX/79-207
E9XQB6_ECOLX/102-218
E9XQY7_ECOLX/482-602
E9XTS6_ECOLX/21-140
E9XU99_ECOLX/19-145
E9XV51_ECOLX/7-151
E9XVF8_ECOLX/102-218
E9XY02_ECOLX/41-169
E9Y1Z1_ECOLX/292-407
E9Y324_ECOLX/195-323
E9Y527_ECOLX/482-602
E9Y7H6_ECOLX/40-167
E9Y877_ECOLX/48-167
E9YAE7_ECOLX/41-169
E9YCX7_ECOLX/102-218
E9YF07_ECOLX/195-323
E9YGW2_ECOLX/292-407
E9YHJ6_ECOLX/482-602
E9YIL6_ECOLX/28-154
E9YIS8_ECOLX/24-183
E9YM54_ECOLX/747-869
E9YM90_ECOLX/7-144
E9YR78_ECOLX/292-407
E9YTT4_ECOLX/1-112
E9YU58_ECOLX/195-323
E9YZA2_ECOLX/482-602
E9YZG4_ECOLX/79-207
E9Z0F0_ECOLX/67-186
E9Z251_ECOLX/102-218
E9Z3F4_ESCFE/195-323
E9Z6N5_ESCFE/41-169
E9Z8Y7_ESCFE/292-407
E9ZAU3_ESCFE/482-602
E9ZB78_ESCFE/45-155
E9ZEB5_ESCFE/102-218
E9ZEL3_ESCFE/747-859
E9ZEX4_ESCFE/7-156
E9ZQY1_MYCTU/186-265
E9ZTR1_NEIME/94-202
E9ZU45_NEIME/100-214
E9ZWP3_NEIME/458-570
E9ZZB0_NEIME/94-202
E9ZZS1_NEIME/100-214
EMTAL_SHIFL/57-185
EMTA_CITK8/41-169
EMTA_ECO27/41-169
EMTA_ECO45/41-169
EMTA_ECO55/41-169
EMTA_ECO57/41-169
EMTA_ECO5E/41-169
EMTA_ECO7I/41-169
EMTA_ECO81/41-169
EMTA_ECO8A/41-169
EMTA_ECOBW/41-169
EMTA_ECODH/41-169
EMTA_ECOK1/41-169
EMTA_ECOL5/41-169
EMTA_ECOL6/41-169
EMTA_ECOLC/41-169
EMTA_ECOLI/41-169
EMTA_ECOLU/41-169
EMTA_ECOSM/41-169
EMTA_ECOUT/41-169
EMTA_ENT38/41-169
EMTA_ENTS8/41-169
EMTA_ESCF3/41-169
EMTA_KLEP3/41-169
EMTA_KLEP7/41-169
EMTA_SALCH/41-169
EMTA_SALEP/41-169
EMTA_SALG2/41-169
EMTA_SALPA/41-169
EMTA_SALPB/41-169
EMTA_SALPC/41-169
EMTA_SALPK/41-169
EMTA_SALTI/41-169
EMTA_SALTY/41-169
EMTA_SHIBS/41-169
EMTA_SHIDS/41-169
EMTA_SHIF8/41-169
EMTA_SHIFL/41-169
EMTA_SHISS/41-169
F0A286_NEIME/458-570
F0A4J5_NEIME/94-202
F0A594_NEIME/100-214
F0A7W0_NEIME/457-568
F0AAE2_NEIME/94-202
F0AAS1_NEIME/100-214
F0ADK1_NEIME/458-570
F0AG80_NEIME/94-202
F0AGN0_NEIME/100-214
F0AJ64_NEIME/458-570
F0AMK6_NEIME/100-214
F0ANE9_NEIME/94-202
F0APT1_NEIME/457-568
F0ASA8_NEIME/94-202
F0ASP7_NEIME/100-214
F0AVT9_NEIME/458-570
F0AY25_NEIME/94-202
F0AYG6_NEIME/69-183
F0B481_NEIME/100-214
F0B6L7_NEIME/94-202
F0B6R1_NEIME/457-568
F0BA76_9XANT/192-302
F0BAM0_9XANT/93-204
F0BC89_9XANT/181-293
F0BCV3_9XANT/476-593
F0BG82_9XANT/68-180
F0BI75_9XANT/11-144
F0BJR7_9XANT/1-123
F0BLJ9_9XANT/11-144
F0BMD8_9XANT/193-302
F0BQL0_9XANT/8-147
F0BTQ8_9XANT/97-208
F0BUD5_9XANT/65-175
F0BWS6_9XANT/476-594
F0BXL6_9XANT/177-288
F0C265_9XANT/11-144
F0C2Y7_9XANT/202-311
F0C4Q4_9XANT/98-209
F0C5K9_9XANT/196-308
F0C6Q6_9XANT/477-595
F0C754_9XANT/17-130
F0CC65_9XANT/1-67
F0D798_STAAU/1311-1423
F0DFM9_STAAU/1311-1423
F0DKV7_9FIRM/86-196
F0DN09_9FIRM/42-161
F0DPZ6_9FIRM/287-413
F0DR15_9FIRM/74-183
F0DR21_9FIRM/39-156
F0DYT6_9PSED/21-138
F0E1M6_9PSED/1-116
F0E204_9PSED/11-120
F0E4E3_9PSED/291-407
F0E5L0_9PSED/305-423
F0ECS1_9PSED/482-598
F0ED54_9PSED/119-228
F0ES08_HAEPA/290-405
F0EV93_HAEPA/588-704
F0EVI3_HAEPA/193-321
F0EW92_9NEIS/89-195
F0EY90_9NEIS/35-175
F0EYL2_9NEIS/102-214
F0F2T4_9NEIS/466-582
F0F9B8_9BACT/131-243
F0FZ62_9BURK/33-148
F0G078_9BURK/1-73
F0G0R9_9BURK/59-167
F0G1K3_9BURK/99-211
F0G360_9BURK/488-606
F0G3T9_9BURK/78-184
F0GDK9_9BURK/25-142
F0GH31_9BURK/40-77
F0GVQ3_9FIRM/43-157
F0H3F6_9FIRM/42-158
F0IGZ2_9FLAO/117-228
F0IHW3_9FLAO/157-270
F0J0D9_ACIMA/519-627
F0J2X9_ACIMA/23-132
F0J352_ACIMA/1-99
F0J4Y3_ACIMA/59-176
F0J5D0_ACIMA/414-527
F0J6B6_ACIMA/6-128
F0J6G7_ACIMA/47-185
F0J777_ACIMA/8-152
F0J7T0_ACIMA/8-152
F0JBM8_DESDE/306-420
F0JCJ1_DESDE/75-184
F0JG17_DESDE/107-213
F0JHE9_DESDE/219-348
F0JI64_DESDE/121-230
F0JN69_ESCFE/44-154
F0JQA5_ESCFE/195-323
F0JRK2_ESCFE/34-150
F0JSL2_ESCFE/31-159
F0JT45_ESCFE/292-407
F0JXY4_ESCFE/52-171
F0JYD3_ESCFE/747-859
F0KB51_CLOAE/35-153
F0KB72_CLOAE/1848-1962
F0KE73_CLOAE/117-226
F0KHH5_ACICP/134-245
F0KJZ6_ACICP/81-190
F0KLS7_ACICP/211-326
F0KLT0_ACICP/62-172
F0KPX8_ACICP/484-601
F0KUA6_YERE3/292-406
F0KUS5_YERE3/56-184
F0KVG5_YERE3/1-117
F0KVK8_YERE3/193-321
F0KY65_YERE3/476-596
F0L1Z4_9RHIZ/44-180
F0L6C9_9RHIZ/36-175
F0L802_9RHIZ/62-169
F0L807_9RHIZ/250-354
F0L8Z5_9RHIZ/544-659
F0LA29_9RHIZ/58-159
F0LP49_VIBFU/355-484
F0LQU9_VIBFU/43-155
F0LU35_VIBFU/487-605
F0LU42_VIBFU/301-421
F0LUK4_VIBFU/45-160
F0LVP2_VIBFU/342-455
F0LWN5_VIBFU/209-338
F0M8X1_ARTPP/343-457
F0MD88_NEIMG/94-202
F0MFT8_NEIMG/457-568
F0MI48_NEIMG/100-214
F0MQT5_NEIMM/94-202
F0MRM0_NEIMM/100-214
F0MU23_NEIMM/458-570
F0MV93_NEIMP/458-570
F0MXH3_NEIMP/100-214
F0MYA9_NEIMP/94-202
F0N0P4_NEIMO/94-202
F0N1F0_NEIMO/100-214
F0N5N0_NEIMO/457-568
F0N7C3_NEIMN/100-214
F0N865_NEIMN/94-202
F0N956_NEIMN/458-570
F0PSA6_BACT0/67-198
F0PXQ0_BACT0/139-248
F0Q0R4_ACIAP/119-227
F0Q1D2_ACIAP/118-236
F0Q4D5_ACIAP/487-600
F0Q640_ACIAP/130-242
F0QCC7_ACIAP/120-229
F0QCK3_ACIAP/109-216
F0QE91_ACIBD/156-271
F0QE94_ACIBD/77-187
F0QGZ4_ACIBD/484-600
F0QIL6_ACIBD/134-245
F0QJV2_ACIBD/596-703
F0QKA8_ACIBD/81-190
F0QM64_ACIBD/725-832
F0QPP5_ACIBD/36-155
F0QPR6_ACIBD/1-98
F0QZ01_BACSH/102-211
F0QZ38_BACSH/127-240
F0R805_BACSH/288-406
F0RGH8_CELLC/102-213
F0RHC7_CELLC/172-287
F0RQ18_DEIPM/65-159
F0RQ87_DEIPM/56-164
F0RQA0_DEIPM/43-140
F0S053_DESTD/95-206
F0S2K7_DESTD/57-166
F0S474_DESTD/409-514
F0SBW8_PEDSD/119-233
F0SE69_PEDSD/98-210
F0SVN5_SYNGF/82-190
F0T0A9_SYNGF/42-167
F0T0B0_SYNGF/55-185
F0T2Q3_SYNGF/45-161
F0TD13_9PROT/12-129
F0TD59_9PROT/13-131
F0TFC7_LACA3/280-359
F0V085_SALBN/24-151
F0V098_SALBN/80-186
F0V0F4_SALBN/195-323
F0V0W5_9VIBR/23-146
F0V704_9CAUD/19-123
F0Z7J8_DICPU/27-119
F0ZN02_DICPU/33-123
F0ZP37_DICPU/28-124
F0ZX91_DICPU/182-278
F0ZZG3_DICPU/34-133
F1CNK3_ECOLX/12-128
F1M2A1_RAT/82-192
F1P5H6_CHICK/76-196
F1P5H7_CHICK/62-182
F1STE4_PIG/85-193
F1T5B1_9ACTN/47-167
F1TFN1_9CLOT/109-219
F1THS2_9CLOT/46-164
F1VPF4_MORCA/121-230
F1VS45_MORCA/511-627
F1VTF1_MORCA/155-265
F1VTY3_9BURK/103-213
F1VWQ8_9BURK/182-291
F1VXK0_9BURK/482-598
F1VYG0_9BURK/88-191
F1VYY4_9BURK/1-99
F1W2E7_9BURK/77-195
F1W7Z0_MORCA/121-230
F1W9D7_MORCA/155-265
F1WAE4_MORCA/511-627
F1WD51_MORCA/121-230
F1WDV2_MORCA/155-265
F1WEU6_MORCA/511-627
F1WGK6_MORCA/121-230
F1WIP1_MORCA/155-265
F1WKS6_MORCA/511-627
F1WMF6_MORCA/511-627
F1WMJ5_MORCA/121-230
F1WP59_MORCA/155-265
F1WUA9_MORCA/511-627
F1WV18_MORCA/121-230
F1WVW9_MORCA/155-265
F1WYH1_MORCA/121-230
F1WZF1_MORCA/155-265
F1X1A3_MORCA/511-627
F1X4M3_MORCA/155-265
F1X629_MORCA/121-230
F1X6Y3_MORCA/511-627
F1X8U7_MORCA/155-265
F1X9T6_MORCA/121-230
F1XCS1_MORCA/449-565
F1XEN9_MORCA/121-230
F1XFE9_MORCA/155-265
F1XGM4_MORCA/511-627
F1XKB8_ECO57/482-602
F1XML9_ECO57/292-407
F1XQC4_ECO57/41-169
F1XUQ1_ECO57/194-322
F1XV28_ECO57/27-153
F1XVQ8_ECO57/56-172
F1XXJ3_ECO57/19-139
F1XZB7_ECO57/41-169
F1Y105_ECO57/482-602
F1Y2Z1_ECO57/32-157
F1Y547_ECO57/27-153
F1Y5H4_ECO57/194-322
F1Y629_ECO57/56-172
F1Y704_ECO57/19-139
F1Y8Q7_ECO57/292-407
F1YQR6_9PROT/510-620
F1YR85_9PROT/64-181
F1YS78_9PROT/80-198
F1YS84_9PROT/87-201
F1YVB4_9PROT/462-590
F1YWE5_9PROT/764-873
F1Z4I7_9SPHN/1-108
F1Z820_9SPHN/520-629
F1ZA81_9SPHN/416-529
F1ZEN3_ECOLX/1-103
F1ZKV3_ECOLX/292-407
F1ZLS8_ECOLX/1-112
F1ZM57_ECOLX/195-323
F1ZRJ4_ECOLX/482-602
F1ZYY9_THEET/37-156
F1ZZN3_THEET/67-176
F2A4W9_RHIET/62-162
F2A6F1_RHIET/37-177
F2A7I1_RHIET/44-178
F2A845_RHIET/5-134
F2AAK5_RHIET/91-196
F2AAZ6_RHIET/204-314
F2AAZ8_RHIET/525-641
F2AIG7_RHIET/1-108
F2B8I0_9NEIS/114-225
F2BC58_9NEIS/526-638
F2BE34_9NEIS/91-199
F2BFV0_9NEIS/102-216
F2BW33_9FIRM/49-165
F2BZY1_HAEAE/191-319
F2C0C0_HAEAE/430-545
F2C2W4_HAEAE/44-159
F2EQU5_PANAN/233-348
F2ERM2_PANAN/48-175
F2ETF1_PANAN/194-322
F2EV10_PANAN/469-589
F2EY76_PANAN/89-205
F2F887_9BACL/142-252
F2F913_9BACL/54-181
F2FAY1_9ZZZZ/17-131
F2FE04_SALDU/5-133
F2FEE5_SALDU/293-407
F2FEQ7_SALDU/105-221
F2FH00_SALDU/20-139
F2FJP2_SALDU/196-324
F2FMD8_SALDU/494-614
F2FPN2_SALDU/7-144
F2FUL8_SALGL/293-407
F2FV43_SALGL/41-169
F2FX03_SALGL/20-139
F2FXJ6_SALGL/105-221
F2FYW6_SALGL/196-324
F2G0S0_SALGL/494-614
F2G308_ALTMD/269-383
F2G8B0_ALTMD/508-620
F2G8Y6_ALTMD/508-620
F2GCU0_ALTMD/139-253
F2GDQ7_MYCTU/199-278
F2GQL9_BRUME/96-206
F2GR11_BRUME/55-157
F2GT23_BRUME/80-197
F2GVH4_BRUME/43-174
F2GVT6_BRUME/133-241
F2GWC0_BRUME/29-167
F2GY98_BRUME/1-122
F2H1U0_BACTU/45-176
F2H494_BACTU/140-249
F2HSQ6_BRUME/43-174
F2HTX8_BRUME/133-241
F2HU10_BRUME/462-578
F2HV61_BRUME/50-160
F2HVT1_BRUME/55-157
F2HWN6_BRUME/4-141
F2HXE3_BRUME/29-167
F2I1D8_9RICK/592-708
F2IE14_9FLAO/305-421
F2IED5_9FLAO/132-243
F2IGL6_9FLAO/140-265
F2IKD3_9FLAO/91-204
F2IKT8_VIBCH/302-417
F2INL7_VIBCH/209-338
F2IQE1_VIBCH/486-603
F2IR14_VIBCH/120-235
F2J182_9PROT/55-166
F2J1I0_9PROT/107-217
F2J4P4_9PROT/1-139
F2J536_9PROT/15-91
F2J835_HELPY/391-508
F2JAI3_HELPY/83-196
F2JAK7_HELPY/34-159
F2JBR4_HELPY/34-159
F2JDT7_HELPY/391-508
F2JG89_HELPY/83-196
F2JZV1_9GAMM/148-264
F2K6H4_PSEBR/105-220
F2K995_PSEBR/306-424
F2K9G8_PSEBR/483-598
F2KI86_PSEBR/103-214
F2KL02_PSEBR/291-406
F2L877_BURGA/115-226
F2L9D7_BURGA/164-292
F2L9E7_BURGA/38-155
F2LCV0_BURGA/146-247
F2LFZ2_BURGA/488-606
F2LH26_BURGA/24-140
F2LIF3_BURGA/92-200
F2LIX3_BURGA/83-190
F2LL49_BURGA/44-163
F2LS82_BURGA/16-138
F2LSH4_BURGA/30-137
F2LSK8_BURGA/130-258
F2LSL0_BURGA/21-131
F2LTT2_9DELT/51-160
F2LY25_9DELT/135-244
F2MWE6_PSEST/137-251
F2MYB6_PSEST/37-179
F2MYY9_PSEST/307-424
F2N2G9_PSEST/479-597
F2N2L2_PSEST/76-180
F2N3V1_PSEST/70-181
F2N6I7_PSEST/291-405
F2NBJ6_9ACTN/47-166
F2NDR6_9DELT/90-198
F2NER6_9DELT/89-202
F2NF91_9DELT/308-418
F2NGQ2_9DELT/203-313
F2NHA6_9DELT/186-295
F2NHQ9_9DELT/125-236
F2NIN3_9DELT/90-200
F2NJW6_9DELT/105-215
F2NNV2_9DEIN/405-513
F2NRK5_9SPIO/107-220
F2NTM8_9SPIO/110-220
F2NXQ9_9SPIO/517-625
F2P5V6_PHOMO/113-228
F2P638_PHOMO/277-391
F2P8Y5_PHOMO/307-427
F2PC20_PHOMO/485-601
F2PDL9_PHOMO/74-187
F2PFX7_PHOMO/212-341
F2Q666_9BACT/17-131
F2Q7Y6_YEREN/36-179
F2Q869_YEREN/193-321
F2Q8A8_SALBN/80-186
F2Q8Q9_SALEE/25-152
F2Q8S2_SALEE/81-187
F2Q919_SALET/20-147
F2Q927_SALET/33-178
F2R191_9ACTO/144-231
F2R1U3_9ACTO/221-302
F2RFE7_9ACTO/175-258
F2RFM4_9ACTO/68-183
F2RKU3_9ACTO/43-133
F2V8M7_MYCTU/199-278
F2VQZ4_EPICO/48-112
F2VXT9_9PERO/48-177
F2VXU0_9PERO/49-172
IAGB_SALTI/20-139
IAGB_SALTS/20-139
IAGB_SALTY/20-139
IPGF_SHIFL/19-138
IPGF_SHISO/19-138
LYG2_HUMAN/82-196
LYG2_MOUSE/83-195
LYG_ANSAN/50-170
LYG_CASCA/50-170
LYG_CHICK/76-196
LYG_CYGAT/50-170
LYG_CYPCA/50-169
LYG_EPICO/48-177
LYG_PAROL/48-178
LYG_STRCA/50-170
LYG_TAKRU/48-174
MLTC_ACTP2/199-327
MLTC_ACTP7/199-327
MLTC_ACTPJ/199-327
MLTC_ACTSZ/192-320
MLTC_CITK8/195-323
MLTC_ECO24/194-322
MLTC_ECO27/194-322
MLTC_ECO45/194-322
MLTC_ECO55/194-322
MLTC_ECO57/194-322
MLTC_ECO5E/194-322
MLTC_ECO7I/194-322
MLTC_ECO81/194-322
MLTC_ECO8A/194-322
MLTC_ECOBW/194-322
MLTC_ECODH/194-322
MLTC_ECOHS/194-322
MLTC_ECOK1/194-322
MLTC_ECOL5/194-322
MLTC_ECOL6/194-322
MLTC_ECOLC/194-322
MLTC_ECOLI/194-322
MLTC_ECOLU/194-322
MLTC_ECOSE/194-322
MLTC_ECOSM/194-322
MLTC_ECOUT/194-322
MLTC_EDWI9/193-321
MLTC_ENT38/193-321
MLTC_ENTS8/195-323
MLTC_ERWCT/193-321
MLTC_ESCF3/194-322
MLTC_HAEDU/201-329
MLTC_HAEI8/191-319
MLTC_HAEIE/191-319
MLTC_HAEIG/191-319
MLTC_HAEIN/191-319
MLTC_HAEPS/198-326
MLTC_HAES1/190-318
MLTC_HAES2/190-318
MLTC_KLEP3/195-323
MLTC_KLEP7/195-323
MLTC_MANSM/191-319
MLTC_PASMU/192-320
MLTC_PHOLL/193-321
MLTC_SALAR/195-323
MLTC_SALCH/195-323
MLTC_SALPA/195-323
MLTC_SALPB/195-323
MLTC_SALTI/195-323
MLTC_SALTY/195-323
MLTC_SERP5/193-320
MLTC_SHIB3/194-322
MLTC_SHIBS/194-322
MLTC_SHIDS/194-322
MLTC_SHIF8/194-322
MLTC_SHIFL/194-322
MLTC_SHISS/194-322
MLTC_SODGM/193-321
MLTC_YERE8/193-321
MLTC_YERP3/193-321
MLTC_YERPA/193-321
MLTC_YERPB/193-321
MLTC_YERPE/193-321
MLTC_YERPG/193-321
MLTC_YERPN/193-321
MLTC_YERPP/193-321
MLTC_YERPS/193-321
MLTD_ECOL6/102-218
MLTD_ECOLI/102-218
MLTE_BUCAI/71-198
MLTE_BUCBP/50-178
MLTF1_ALHEH/294-409
MLTF2_ALHEH/285-400
MLTF_ACTP2/291-405
MLTF_ACTP7/290-405
MLTF_ACTPJ/290-405
MLTF_ACTSZ/293-408
MLTF_AERHH/295-409
MLTF_AERS4/295-409
MLTF_ALCBS/290-406
MLTF_ALTMD/295-409
MLTF_CELJU/297-411
MLTF_CHRSD/292-407
MLTF_CITK8/292-406
MLTF_COLP3/283-397
MLTF_DESOH/288-403
MLTF_ECO11/292-407
MLTF_ECO24/292-407
MLTF_ECO57/292-407
MLTF_ECODH/292-407
MLTF_ECOHS/292-407
MLTF_ECOK1/292-407
MLTF_ECOL5/292-407
MLTF_ECOL6/292-407
MLTF_ECOLC/292-407
MLTF_ECOLI/292-407
MLTF_ECOSM/292-407
MLTF_ECOUT/292-407
MLTF_ENT38/292-407
MLTF_ENTS8/292-407
MLTF_ERWCT/292-406
MLTF_ERWT9/291-406
MLTF_HAEDU/291-405
MLTF_HAEI8/290-405
MLTF_HAEIE/290-405
MLTF_HAEIG/290-405
MLTF_HAEIN/290-405
MLTF_HAES1/288-404
MLTF_HAES2/288-404
MLTF_HAHCH/304-419
MLTF_IDILO/287-401
MLTF_KLEP7/292-407
MLTF_MAGSM/287-403
MLTF_MANSM/290-405
MLTF_MARAV/288-403
MLTF_MARMM/291-406
MLTF_METFK/283-397
MLTF_NITMU/293-404
MLTF_PASMU/290-406
MLTF_PHOPR/295-409
MLTF_PSE14/291-405
MLTF_PSEA7/293-408
MLTF_PSEAB/292-407
MLTF_PSEAE/293-408
MLTF_PSEE4/291-406
MLTF_PSEF5/291-406
MLTF_PSEHT/284-396
MLTF_PSEMY/293-407
MLTF_PSEP1/291-407
MLTF_PSEPF/291-406
MLTF_PSEPG/291-407
MLTF_PSEPK/291-407
MLTF_PSEPW/291-407
MLTF_PSESM/291-406
MLTF_PSEU2/291-405
MLTF_PSEU5/291-405
MLTF_SACD2/299-413
MLTF_SALAR/293-407
MLTF_SALCH/293-407
MLTF_SALPA/293-407
MLTF_SALPB/293-407
MLTF_SALTI/293-407
MLTF_SALTY/293-407
MLTF_SERP5/291-406
MLTF_SHEAM/285-397
MLTF_SHEB5/281-395
MLTF_SHEB8/281-395
MLTF_SHEB9/281-395
MLTF_SHEDO/283-396
MLTF_SHEFN/283-395
MLTF_SHEHH/281-394
MLTF_SHELP/283-393
MLTF_SHEON/281-395
MLTF_SHEPA/281-394
MLTF_SHEPC/281-395
MLTF_SHESA/281-395
MLTF_SHESH/282-394
MLTF_SHESM/281-395
MLTF_SHESR/281-395
MLTF_SHESW/281-395
MLTF_SHEWM/283-394
MLTF_SHIB3/292-407
MLTF_SHIBS/292-407
MLTF_SHIDS/292-407
MLTF_SHIF8/292-407
MLTF_SHIFL/292-407
MLTF_SHISS/292-407
MLTF_SODGM/291-406
MLTF_SULDN/295-410
MLTF_THIDA/286-401
MLTF_VIBC3/302-417
MLTF_VIBCH/302-417
MLTF_VIBF1/294-407
MLTF_VIBHB/308-423
MLTF_VIBPA/307-422
MLTF_VIBVU/310-424
MLTF_VIBVY/310-424
MLTF_YERE8/292-406
MLTF_YERP3/291-406
MLTF_YERPA/291-406
MLTF_YERPB/291-406
MLTF_YERPE/291-406
MLTF_YERPG/291-406
MLTF_YERPN/291-406
MLTF_YERPP/291-406
MLTF_YERPS/291-406
MLTF_YERPY/291-406
O03937_9CAUD/1378-1501
O05448_MYCTU/199-278
O07378_9ZZZZ/40-167
O25259_HELPY/34-159
O25362_HELPY/390-508
O26092_HELPY/81-194
O36168_9CAUD/1329-1451
O48376_BPP1/747-869
O51274_BORBU/577-692
O52131_ECOLX/19-139
O64046_BPSPB/1424-1534
O64282_9CAUD/1335-1457
O64293_9CAUD/1401-1523
O66281_RHIRD/30-175
O67414_AQUAE/88-200
O67519_AQUAE/63-183
O67665_AQUAE/216-329
O80056_9CAUD/1-99
O80124_9CAUD/131-199
O83083_TREPA/548-663
O83631_TREPA/379-493
O85639_ECOLX/19-139
O85953_SPHAR/102-211
P71189_ENTAE/16-134
P84503_ANSCY/50-170
P84504_RHEAM/50-170
PBL_ECO57/27-153
PBL_ECOLI/27-153
Q01P47_SOLUE/231-344
Q01QM1_SOLUE/58-170
Q01WD5_SOLUE/80-225
Q01WY7_SOLUE/351-471
Q01X34_SOLUE/67-177
Q01XR9_SOLUE/44-154
Q023X7_SOLUE/537-653
Q025D7_SOLUE/348-467
Q02BZ6_SOLUE/93-202
Q02KV5_PSEAB/125-234
Q02P27_PSEAB/307-423
Q02PI4_PSEAB/482-599
Q03538_9ZZZZ/46-160
Q03FH3_PEDPA/1391-1500
Q03G12_PEDPA/273-351
Q04NA4_LEPBJ/76-185
Q04UK0_LEPBJ/604-719
Q04WI4_LEPBL/76-185
Q04YX4_LEPBL/604-719
Q05QP6_9SYNE/531-645
Q05Y56_9SYNE/165-269
Q061E3_9SYNE/498-609
Q065Q9_9SYNE/160-256
Q075V3_9BIVA/59-183
Q07GS8_ROSDO/91-197
Q07JC9_RHOP5/104-209
Q07KZ7_RHOP5/87-193
Q07L53_RHOP5/83-197
Q07NB4_RHOP5/605-721
Q07P40_RHOP5/22-98
Q07SG1_RHOP5/14-148
Q07WC9_SHEFN/205-313
Q080E3_SHEFN/480-595
Q081L1_SHEFN/105-221
Q082I1_SHEFN/103-214
Q08JH6_ECOLX/21-140
Q08KY9_BORPE/16-134
Q08NK4_STIAD/73-194
Q08NQ9_STIAD/621-740
Q08Q82_STIAD/76-186
Q08RA3_STIAD/18-136
Q08TH9_STIAD/94-208
Q08XG9_STIAD/91-209
Q08Z75_STIAD/544-659
Q094E6_STIAD/149-252
Q098T1_STIAD/164-270
Q099T6_STIAD/230-347
Q09B21_STIAD/101-209
Q09WT1_9CAUD/114-183
Q09YE6_9CAUD/101-170
Q0A750_ALHEH/117-230
Q0A8W0_ALHEH/494-611
Q0AA16_ALHEH/119-227
Q0AB95_ALHEH/82-193
Q0ACT0_NITEC/5-152
Q0ACY6_NITEC/5-147
Q0ADA5_NITEC/99-213
Q0AGN3_NITEC/80-180
Q0AIB7_NITEC/158-268
Q0AIP3_NITEC/475-586
Q0AJT3_NITEC/34-179
Q0APB1_MARMM/510-624
Q0AVE6_SYNWW/41-154
Q0AXZ4_SYNWW/53-163
Q0B107_BURCM/16-134
Q0B344_BURCM/31-147
Q0B6Y4_BURCM/80-186
Q0B7V4_BURCM/43-189
Q0BB38_BURCM/488-606
Q0BFT4_BURCM/32-151
Q0BGC6_BURCM/33-149
Q0BGK0_BURCM/107-218
Q0BHK2_BURCM/179-292
Q0BJQ9_BURCM/35-152
Q0BLW9_FRATO/45-175
Q0BM14_FRATO/47-170
Q0BN83_FRATO/484-605
Q0BR03_GRABC/434-548
Q0BR37_GRABC/95-212
Q0BR86_GRABC/7-131
Q0BS66_GRABC/96-208
Q0BSW0_GRABC/547-661
Q0BUD1_GRABC/58-209
Q0BYG3_HYPNA/564-680
Q0E6D3_PSEAE/46-160
Q0E837_ECOLX/21-140
Q0EW89_9PROT/154-262
Q0EXA8_9PROT/41-171
Q0EXV6_9PROT/83-184
Q0EYY1_9PROT/116-214
Q0F152_9PROT/486-601
Q0F260_9PROT/90-199
Q0FDS7_9RHOB/43-174
Q0FEF7_9RHOB/482-599
Q0FHL4_9RHOB/486-599
Q0FHZ4_9RHOB/44-170
Q0FML5_9RHOB/55-194
Q0FMU6_9RHOB/48-154
Q0FNA2_9RHOB/134-241
Q0FQ10_9RHOB/83-191
Q0FQ44_9RHOB/46-153
Q0FT30_9RHOB/55-159
Q0FXR5_9RHIZ/165-267
Q0FXS0_9RHIZ/96-203
Q0FZD1_9RHIZ/97-200
Q0G185_9RHIZ/87-198
Q0G2C8_9RHIZ/572-685
Q0H071_ECOLX/52-171
Q0HDH4_SHESM/114-224
Q0HEN7_SHESM/114-228
Q0HI82_SHESM/100-215
Q0HID3_SHESM/480-596
Q0HPQ5_SHESR/114-224
Q0HUH8_SHESR/100-215
Q0HVK3_SHESR/480-596
Q0HZB4_SHESR/114-228
Q0IAY4_SYNS3/172-275
Q0IDB5_SYNS3/544-659
Q0K6Q1_CUPNH/95-207
Q0K7T6_CUPNH/200-303
Q0K8C3_CUPNH/104-223
Q0K8W9_CUPNH/120-231
Q0KCY7_CUPNH/90-198
Q0KDS0_CUPNH/356-472
Q0KF19_CUPNH/479-596
Q0KFS4_SALSA/2-122
Q0KKJ7_9ZZZZ/8-154
Q0P6Q0_ENTSA/196-324
Q0PA47_CAMJE/367-485
Q0PAM3_CAMJE/74-185
Q0RE17_FRAAA/34-156
Q0RG24_FRAAA/8-107
Q0RMD6_FRAAA/1118-1213
Q0RTD1_FRAAA/132-237
Q0RUL1_FRAAA/69-180
Q0RWW5_RHOSR/395-535
Q0SNQ2_BORAP/562-677
Q0SRI8_CLOPS/36-154
Q0SX20_SHIF8/482-602
Q0T7X0_SHIF8/6-114
Q0T803_SHIF8/102-218
Q0T8R9_ECOL5/482-602
Q0TLC6_ECOL5/102-218
Q0TNW9_CLOP1/36-153
Q0VHD4_9XANT/65-175
Q0VHI5_EDWTA/28-138
Q0VJ85_9GAMM/255-383
Q0VP63_ALCBS/474-592
Q0VPC5_ALCBS/526-642
Q0VPM5_ALCBS/80-189
Q0VQ79_ALCBS/114-229
Q0VR00_ALCBS/43-182
Q0VUV7_9ZZZZ/17-135
Q0WHW6_YERPE/124-240
Q0WJL4_YERPE/477-596
Q0YQ79_9CHLB/172-285
Q113J3_TRIEI/561-677
Q11BL1_MESSB/55-165
Q11FV6_MESSB/42-155
Q11GI0_MESSB/138-246
Q11GR5_MESSB/87-193
Q11I67_MESSB/41-144
Q11JT8_MESSB/515-632
Q11JU2_MESSB/91-219
Q11L05_MESSB/55-167
Q11LP0_MESSB/26-166
Q11MQ0_MESSB/5-152
Q11N44_MESSB/49-156
Q11N48_MESSB/80-188
Q11QP3_CYTH3/75-189
Q11RC3_CYTH3/305-426
Q11YR7_CYTH3/102-207
Q11Z46_CYTH3/120-234
Q11ZK1_POLSJ/15-125
Q120E8_POLSJ/46-156
Q128G4_POLSJ/110-229
Q129K4_POLSJ/130-241
Q12B90_POLSJ/90-198
Q12FA4_POLSJ/106-217
Q12FT1_POLSJ/531-645
Q12GS0_POLSJ/194-302
Q12I44_SHEDO/200-310
Q12LP9_SHEDO/478-594
Q12MM1_SHEDO/106-221
Q12N35_SHEDO/105-217
Q134M0_RHOPS/22-98
Q135G2_RHOPS/90-203
Q136M7_RHOPS/63-172
Q137I9_RHOPS/320-440
Q137U4_RHOPS/578-695
Q13HT8_BURXL/7-152
Q13J42_BURXL/94-199
Q13S70_BURXL/126-234
Q13SK9_BURXL/24-140
Q13T56_BURXL/493-612
Q13TB8_BURXL/47-151
Q13V33_BURXL/205-303
Q13VY3_BURXL/32-174
Q13W40_BURXL/113-223
Q13XI5_BURXL/6-155
Q140D8_BURXL/6-156
Q14HH1_FRAT1/45-175
Q14IS7_FRAT1/47-170
Q14J49_FRAT1/484-605
Q15R68_PSEA6/252-366
Q15UM4_PSEA6/137-252
Q15ZF6_PSEA6/477-591
Q163L4_ROSDO/86-194
Q166G3_ROSDO/80-188
Q167X0_ROSDO/130-237
Q16BK5_ROSDO/462-575
Q16DR1_ROSDO/38-171
Q17VE4_HELAH/79-192
Q17WZ3_HELAH/393-508
Q18AY9_CLOD6/37-152
Q18CX0_CLOD6/97-201
Q19NE0_ECOK1/21-142
Q19Y22_9CAUD/1593-1705
Q1AC78_EDWIC/49-158
Q1AUF9_RUBXD/20-135
Q1B6F7_MYCSS/165-271
Q1BKX3_BURCA/6-152
Q1BPN6_BURCA/39-185
Q1BQI9_BURCA/78-184
Q1BST6_BURCA/488-606
Q1BX73_BURCA/33-148
Q1BXD8_BURCA/107-218
Q1BYB9_BURCA/185-296
Q1BZN2_BURCA/25-143
Q1C0L8_YERPA/477-596
Q1C724_YERPA/56-184
Q1CAJ8_YERPA/124-240
Q1CFI3_YERPN/124-240
Q1CIF9_YERPN/56-184
Q1CMX5_YERPN/477-596
Q1CR34_HELPH/81-194
Q1CTM5_HELPH/391-508
Q1CU07_HELPH/33-158
Q1CVZ2_MYXXD/389-506
Q1CYM9_MYXXD/78-185
Q1D0J5_MYXXD/222-330
Q1D3H9_MYXXD/76-185
Q1D560_MYXXD/544-658
Q1D713_MYXXD/119-235
Q1D731_MYXXD/642-761
Q1D7T9_MYXXD/94-211
Q1DFT1_MYXXD/635-754
Q1DG26_MYXXD/227-339
Q1EQQ3_STRKN/57-176
Q1GE42_SILST/136-240
Q1GGQ9_SILST/77-185
Q1GHU6_SILST/46-154
Q1GKD4_SILST/486-596
Q1GN12_SILST/86-187
Q1GN17_SILST/147-254
Q1GP13_SPHAL/21-93
Q1GPU6_SPHAL/51-164
Q1GQ73_SPHAL/55-168
Q1GSC7_SPHAL/517-627
Q1GTX3_SPHAL/408-524
Q1GW08_SPHAL/100-209
Q1GYL2_METFK/82-189
Q1GZ09_METFK/501-616
Q1H187_METFK/109-219
Q1H496_METFK/68-168
Q1H9U1_9ZZZZ/16-131
Q1I7D0_PSEE4/491-607
Q1I7T1_PSEE4/120-229
Q1IAQ0_PSEE4/66-175
Q1IC96_PSEE4/307-424
Q1IJB3_ACIBL/87-197
Q1IN58_ACIBL/633-749
Q1INF2_ACIBL/25-142
Q1ISJ3_ACIBL/135-245
Q1IU96_ACIBL/215-329
Q1JW48_DESAC/131-241
Q1K2H8_DESAC/73-183
Q1LE71_RALME/90-200
Q1LIQ5_RALME/96-208
Q1LJV6_RALME/201-306
Q1LKC9_RALME/119-238
Q1LKW5_RALME/32-174
Q1LL92_RALME/125-236
Q1LRK5_RALME/331-448
Q1LS14_RALME/484-601
Q1LSZ9_BAUCH/176-304
Q1M163_GADMO/48-172
Q1M9P1_RHIL3/149-255
Q1MCB4_RHIL3/85-170
Q1ME16_RHIL3/179-289
Q1ME21_RHIL3/91-196
Q1MHR2_RHIL3/80-180
Q1MJ64_RHIL3/493-610
Q1MLD3_RHIL3/36-175
Q1MLS6_RHIL3/44-177
Q1MNU5_LAWIP/34-156
Q1MP49_LAWIP/221-349
Q1MP54_LAWIP/116-225
Q1MSB4_LAWIP/137-243
Q1MXI6_9GAMM/23-139
Q1MXK8_9GAMM/108-223
Q1MYA2_9GAMM/295-408
Q1N0R1_9GAMM/228-356
Q1N2Q0_9GAMM/178-306
Q1N4S7_9GAMM/473-590
Q1N6W9_9GAMM/81-187
Q1N915_9SPHN/158-267
Q1N9N9_9SPHN/525-632
Q1NAH8_9SPHN/405-513
Q1NBZ4_9SPHN/8-154
Q1NCS0_9SPHN/29-145
Q1NCU6_9SPHN/133-244
Q1ND14_9SPHN/36-146
Q1NH27_9SPHN/40-161
Q1NMB5_9DELT/154-266
Q1NQM9_9DELT/216-345
Q1NSF5_9DELT/154-264
Q1NT45_9DELT/150-264
Q1NVZ9_9DELT/216-345
Q1Q930_PSYCK/574-692
Q1QBQ9_PSYCK/247-362
Q1QBR0_PSYCK/146-258
Q1QDS7_PSYCK/132-242
Q1QFG5_NITHX/76-179
Q1QJD9_NITHX/31-143
Q1QKK4_NITHX/53-167
Q1QL42_NITHX/585-696
Q1QMS1_NITHX/21-98
Q1QUL2_CHRSD/488-601
Q1QW61_CHRSD/111-224
Q1R1T6_ECOUT/21-140
Q1R249_ECOUT/482-602
Q1RFY0_ECOUT/102-218
Q1RJ04_RICBR/489-599
Q1RJ10_RICBR/34-179
Q1UZB5_PELUB/578-689
Q1V3X1_VIBAL/209-338
Q1V5V5_VIBAL/484-602
Q1V5W0_VIBAL/291-411
Q1VAH8_VIBAL/311-426
Q1VCW5_VIBAL/75-190
Q1VEX3_VIBAL/116-231
Q1VSC1_9FLAO/106-218
Q1VSD5_9FLAO/304-418
Q1VZD3_9FLAO/147-260
Q1XGI4_PSEPU/31-172
Q1YEJ3_MOBAS/546-658
Q1YG48_MOBAS/81-188
Q1YHJ5_MOBAS/90-199
Q1YM50_MOBAS/49-162
Q1YQ69_9GAMM/78-178
Q1YQ98_9GAMM/29-158
Q1YRG6_9GAMM/497-614
Q1YSE4_9GAMM/304-420
Q1YSZ5_9GAMM/120-232
Q1YY19_PHOPR/270-399
Q1YYR5_PHOPR/111-227
Q1YZD1_PHOPR/143-256
Q1Z0H6_PHOPR/304-422
Q1Z332_PHOPR/471-587
Q1Z4G4_PHOPR/218-348
Q1Z7P6_PHOPR/295-409
Q1ZBY6_9GAMM/221-350
Q1ZCC8_9GAMM/495-613
Q1ZHF2_9GAMM/88-197
Q1ZHI6_9GAMM/131-246
Q1ZI20_9GAMM/286-401
Q1ZJK7_PHOAS/113-228
Q1ZJY6_PHOAS/489-605
Q1ZPS7_PHOAS/277-391
Q1ZSM6_PHOAS/307-427
Q1ZU33_PHOAS/211-340
Q1ZWV7_PHOAS/56-169
Q204A5_STRLI/28-149
Q20ZK5_RHOPB/104-216
Q210U3_RHOPB/37-142
Q211S3_RHOPB/81-195
Q212Z6_RHOPB/117-224
Q213H9_RHOPB/88-194
Q213J8_RHOPB/582-696
Q21AB2_RHOPB/42-152
Q21J45_SACD2/124-239
Q21JI7_SACD2/45-170
Q21JU1_SACD2/505-622
Q21MA9_SACD2/65-174
Q21PX2_RHOFD/90-202
Q21RY8_RHOFD/190-296
Q21V30_RHOFD/119-229
Q21YF9_RHOFD/124-232
Q21YZ4_RHOFD/76-184
Q21ZH4_RHOFD/477-595
Q221R8_RHOFD/158-268
Q24S55_DESHY/54-173
Q24T94_DESHY/139-249
Q24XV7_DESHY/48-165
Q26BY8_FLABB/71-182
Q26H39_FLABB/1-72
Q27TJ7_ECOK1/52-171
Q28R59_JANSC/73-180
Q28R76_JANSC/155-247
Q28R77_JANSC/84-168
Q28TM8_JANSC/46-147
Q28TP3_JANSC/131-239
Q28WG1_JANSC/492-603
Q2A3F7_FRATH/45-175
Q2A3K4_FRATH/47-170
Q2A4W4_FRATH/484-605
Q2AC73_9BURK/23-135
Q2ACA4_9BURK/23-135
Q2B8X5_9BACI/87-196
Q2BJ11_9GAMM/123-237
Q2BJQ8_9GAMM/219-348
Q2BK67_9GAMM/294-410
Q2BMQ9_9GAMM/101-211
Q2BMT3_9GAMM/484-601
Q2BY88_9GAMM/211-340
Q2C155_9GAMM/113-228
Q2C6B8_9GAMM/277-390
Q2C6K2_9GAMM/307-427
Q2C7Q4_9GAMM/489-605
Q2C8H7_9GAMM/56-169
Q2CDI4_9RHOB/31-170
Q2CDL1_9RHOB/479-588
Q2CE61_9RHOB/83-191
Q2CFI8_9RHOB/40-141
Q2CGI8_9RHOB/47-182
Q2CIE9_9RHOB/147-257
Q2CIG9_9RHOB/77-176
Q2CIH0_9RHOB/131-221
Q2FFE7_STAA3/1280-1389
Q2FWU3_STAA8/1312-1424
Q2G675_NOVAD/100-209
Q2G7F4_NOVAD/415-529
Q2G8D7_NOVAD/506-616
Q2GBG5_NOVAD/40-151
Q2HNY7_AEQIR/59-183
Q2IEN4_ANADE/26-134
Q2IFH3_ANADE/84-193
Q2IG50_ANADE/203-308
Q2II93_ANADE/664-781
Q2IJ43_ANADE/589-705
Q2IJW7_ANADE/95-174
Q2IQI7_ANADE/79-186
Q2IVM3_RHOP2/578-695
Q2IXF6_RHOP2/74-186
Q2IXX6_RHOP2/86-193
Q2IY18_RHOP2/22-102
Q2J7B1_FRASC/39-161
Q2J8P7_FRASC/59-152
Q2JCC0_FRASC/46-170
Q2JH07_FRASC/69-180
Q2JQ19_SYNJB/552-665
Q2JTD0_SYNJA/549-663
Q2K2D6_RHIEC/30-175
Q2K6A4_RHIEC/201-311
Q2K6A9_RHIEC/91-197
Q2K999_RHIEC/71-170
Q2KAF3_RHIEC/525-640
Q2KCE3_RHIEC/19-158
Q2KCR7_RHIEC/44-177
Q2KV52_BORA1/96-207
Q2KW93_BORA1/150-262
Q2L111_BORA1/523-635
Q2LT42_SYNAS/138-239
Q2LTK1_SYNAS/91-201
Q2LTL0_SYNAS/204-312
Q2LU11_SYNAS/22-134
Q2LUM4_SYNAS/66-184
Q2LUV5_SYNAS/89-199
Q2N5M6_ERYLH/73-182
Q2N9J6_ERYLH/441-576
Q2NA11_ERYLH/418-532
Q2NBP7_ERYLH/76-185
Q2NC57_ERYLH/89-198
Q2NDM3_ERYLH/60-169
Q2NPZ5_SODGM/36-160
Q2NUS0_SODGM/77-198
Q2NVG2_SODGM/109-225
Q2NVJ8_SODGM/56-166
Q2P0S9_XANOM/181-292
Q2P269_XANOM/200-309
Q2P6Y5_XANOM/97-208
Q2P7H6_XANOM/524-642
Q2P9E2_XANOM/35-145
Q2PF92_9SPHN/105-213
Q2RHF2_MOOTA/35-146
Q2RI25_MOOTA/82-192
Q2RLP0_MOOTA/94-207
Q2RR97_RHORT/38-181
Q2RT79_RHORT/494-610
Q2RWQ3_RHORT/29-93
Q2RXS3_RHORT/407-519
Q2RY13_RHORT/31-120
Q2RZD3_SALRD/80-205
Q2S5U4_SALRD/264-377
Q2SB99_HAHCH/90-218
Q2SD06_HAHCH/92-194
Q2SG14_HAHCH/146-238
Q2SJ48_HAHCH/155-267
Q2SUV0_BURTA/109-220
Q2SYC7_BURTA/174-270
Q2T208_BURTA/489-604
Q2T2J8_BURTA/16-131
Q2T705_BURTA/39-153
Q2TTX8_ECOLX/67-186
Q2VLD5_BURCE/16-134
Q2VYX3_MAGSA/439-548
Q2W2I5_MAGSA/26-112
Q2W482_MAGSA/500-614
Q2W572_MAGSA/48-191
Q2W6G5_MAGSA/100-208
Q2Y683_NITMU/476-590
Q2Y9A4_NITMU/17-125
Q2YAI2_NITMU/67-179
Q2YBP6_NITMU/81-190
Q2YJF7_BRUA2/30-167
Q2YM60_BRUA2/96-206
Q2YPR5_BRUA2/133-241
Q2YRM1_BRUA2/55-157
Q2YRU4_BRUA2/43-174
Q30PK7_SULDN/20-177
Q30RM1_SULDN/69-179
Q30VC3_DESDG/134-244
Q30Y98_DESDG/341-460
Q310R3_DESDG/223-351
Q317C0_DESDG/362-477
Q31E89_THICR/44-176
Q31FI9_THICR/319-438
Q31FL8_THICR/243-372
Q31H52_THICR/145-258
Q31H53_THICR/487-606
Q31JJ6_THICR/213-342
Q31LA8_SYNE7/535-651
Q31SU6_SHIBS/491-611
Q324D8_SHIBS/148-259
Q325T5_SHIBS/102-218
Q326S2_SHIDS/19-138
Q327K3_SHIDS/491-611
Q32JQ2_SHIDS/102-218
Q38352_BPLLH/141-268
Q392Z4_BURS3/34-147
Q398F3_BURS3/194-300
Q39AA2_BURS3/107-213
Q39AE6_BURS3/89-200
Q39C41_BURS3/445-563
Q39HH2_BURS3/33-149
Q39HP0_BURS3/107-218
Q39IR5_BURS3/181-291
Q39L19_BURS3/25-142
Q39QJ9_GEOMG/78-185
Q39SJ9_GEOMG/132-246
Q39U92_GEOMG/79-189
Q39VW3_GEOMG/553-670
Q3A1N2_PELCD/125-234
Q3A2X4_PELCD/158-271
Q3A4Y7_PELCD/67-177
Q3A763_PELCD/338-458
Q3ABL7_CARHZ/44-159
Q3ABX0_CARHZ/173-281
Q3AF19_CARHZ/61-170
Q3AIP0_SYNSC/176-272
Q3AMY0_SYNSC/513-628
Q3AQT8_CHLCH/118-231
Q3AW31_SYNS9/528-641
Q3AYK3_SYNS9/173-269
Q3B3P5_PELLD/153-266
Q3B465_PELLD/295-411
Q3BP96_XANC5/483-601
Q3BRK1_XANC5/196-307
Q3BS97_XANC5/199-308
Q3BT03_XANC5/32-175
Q3BWP6_XANC5/97-208
Q3BYJ1_XANC5/35-145
Q3C064_XANC5/105-220
Q3C0D5_XANC5/33-178
Q3C0K5_SODGL/36-160
Q3EMU3_BACTI/141-250
Q3ID93_PSEHT/240-368
Q3IEX5_PSEHT/119-234
Q3IIR8_PSEHT/116-228
Q3IJ22_PSEHT/471-580
Q3IY85_RHOS4/39-179
Q3IZH0_RHOS4/495-606
Q3J060_RHOS4/40-147
Q3J1T7_RHOS4/34-171
Q3J4Z7_RHOS4/78-161
Q3J574_RHOS4/153-261
Q3J5J3_RHOS4/89-197
Q3J6W6_NITOC/162-267
Q3J863_NITOC/457-580
Q3JCN8_NITOC/80-190
Q3JDE7_NITOC/29-172
Q3JL29_BURP1/39-153
Q3JPM5_BURP1/174-270
Q3JTU6_BURP1/131-242
Q3JX36_BURP1/489-606
Q3JXR8_BURP1/25-142
Q3K8Z7_PSEPF/306-424
Q3K9D4_PSEPF/491-606
Q3KE80_PSEPF/117-228
Q3KET9_PSEPF/73-180
Q3L0S4_9CAUD/1217-1337
Q3L938_RHOE4/405-537
Q3M8M5_ANAVT/566-684
Q3R120_XYLFA/479-598
Q3R1J4_XYLFA/170-278
Q3R4P2_XYLFA/15-126
Q3R5F4_XYLFA/479-598
Q3R859_XYLFA/170-278
Q3RC89_XYLFA/15-126
Q3RCN1_XYLFA/170-278
Q3RH39_XYLFA/479-598
Q3SGD5_THIDA/472-590
Q3SH23_THIDA/86-188
Q3SIA9_THIDA/118-229
Q3SPS5_NITWN/31-143
Q3SRA1_NITWN/571-682
Q3SSQ7_NITWN/120-234
Q3SSZ9_NITWN/21-92
Q3SUC7_NITWN/136-249
Q3T4T3_BPPRD/9-116
Q3T4W4_BPPRD/9-116
Q3T4Z5_BPPRD/9-116
Q3T526_BPPRD/9-116
Q3YTP5_SHISS/19-138
Q3YU02_SHISS/491-611
Q3Z5F2_SHISS/102-218
Q44460_RHIRD/30-175
Q46694_ECOLX/30-177
Q46781_ECOLX/12-138
Q46X22_CUPPJ/89-202
Q46XW3_CUPPJ/340-456
Q46YR4_CUPPJ/98-217
Q46Z83_CUPPJ/124-235
Q47073_ECOLX/12-138
Q474N7_CUPPJ/201-304
Q476T2_CUPPJ/482-600
Q477X3_DECAR/470-584
Q47A69_DECAR/105-221
Q47B31_DECAR/82-191
Q47CQ7_DECAR/24-143
Q47DA5_DECAR/156-265
Q47DN4_DECAR/25-145
Q47GG1_DECAR/128-239
Q47GH8_DECAR/280-396
Q47ID1_DECAR/81-187
Q47LP5_THEFY/144-296
Q47SS1_THEFY/135-212
Q47UX0_COLP3/89-199
Q47Z41_COLP3/549-661
Q483N8_COLP3/123-239
Q48AT7_COLP3/485-600
Q48B16_PSE14/7-148
Q48GV8_PSE14/503-619
Q48K22_PSE14/306-424
Q48KX9_PSE14/120-233
Q48M44_PSE14/126-237
Q492R7_BLOPB/52-179
Q496G2_HUMAN/82-171
Q4AC42_9SPHN/16-134
Q4C4Y2_CROWT/571-686
Q4ELS3_LISMO/114-217
Q4EU87_LISMO/114-217
Q4FIG3_SALCH/40-167
Q4FLS0_PELUB/578-689
Q4FQU5_PSYA2/578-696
Q4FS85_PSYA2/147-259
Q4FS86_PSYA2/247-362
Q4FUT7_PSYA2/100-210
Q4G4B6_EDWTA/50-160
Q4HHX0_CAMCO/74-185
Q4HIE2_CAMCO/371-486
Q4HPA1_CAMUP/17-134
Q4HRJ0_CAMUP/363-478
Q4HRP6_CAMUP/73-184
Q4K7K6_PSEF5/27-169
Q4K8Q6_PSEF5/306-424
Q4KBH8_PSEF5/119-230
Q4KFC8_PSEF5/483-598
Q4L0U0_HAEIF/9-166
Q4LBI7_PSESH/27-172
Q4LBY6_SODGL/1-73
Q4LCE6_9ZZZZ/16-134
Q4MPX4_BACCE/45-176
Q4MUA0_BACCE/141-250
Q4P0Z5_USTMA/230-330
Q4QM71_HAEI8/430-546
Q4RZR7_TETNG/41-164
Q4T499_TETNG/239-350
Q4ULB9_RICFE/80-226
Q4ULV1_RICFE/526-633
Q4URM0_XANC8/93-204
Q4USC4_XANC8/16-128
Q4UV20_XANC8/29-171
Q4UVR9_XANC8/194-303
Q4UW71_XANC8/11-144
Q4UWE6_XANC8/141-253
Q4UYN7_XANC8/497-614
Q4WFA0_ASPFU/93-191
Q4ZCS7_9CAUD/183-306
Q4ZD65_9CAUD/1776-1893
Q4ZR95_PSEU2/483-599
Q4ZUR8_PSEU2/306-424
Q4ZVL4_PSEU2/120-233
Q4ZWG6_PSEU2/27-171
Q4ZX79_PSEU2/126-240
Q51916_PROMI/206-321
Q52VQ8_ERWAM/35-163
Q54XV8_DICDI/32-138
Q55476_SYNY3/691-807
Q576I3_BRUAB/30-167
Q57C01_BRUAB/55-157
Q57C66_BRUAB/96-206
Q57CT6_BRUAB/43-174
Q57E98_BRUAB/520-636
Q57FU9_BRUAB/133-241
Q57G29_SALCH/494-614
Q57H10_SALCH/41-155
Q57KP7_SALCH/20-139
Q57SZ9_SALCH/105-221
Q58PT8_ERWAM/99-227
Q59DL7_9CAUD/1431-1553
Q5DYU2_VIBF1/308-424
Q5E0U0_VIBF1/300-420
Q5E0U1_VIBF1/300-420
Q5E3G2_VIBF1/106-221
Q5E533_VIBF1/220-349
Q5E572_VIBF1/479-594
Q5E7E3_VIBF1/482-601
Q5E7T1_VIBF1/210-339
Q5EF68_ACIAI/130-242
Q5EPC5_NEIGO/26-141
Q5F505_NEIG1/458-570
Q5F7X8_NEIG1/94-202
Q5F901_NEIG1/100-214
Q5FND0_GLUOX/31-169
Q5FNL7_GLUOX/473-584
Q5FQP2_GLUOX/456-594
Q5FR24_GLUOX/75-194
Q5FS33_GLUOX/7-129
Q5FS81_GLUOX/7-129
Q5FT21_GLUOX/53-171
Q5FW09_XENTR/66-186
Q5GRE2_ALCXX/16-134
Q5GXQ1_XANOR/215-326
Q5GZ54_XANOR/212-321
Q5H429_XANOR/99-210
Q5H4P6_XANOR/524-642
Q5H6S0_XANOR/65-175
Q5HUV3_CAMJR/367-485
Q5HVC6_CAMJR/74-185
Q5HXQ5_GLUOX/68-189
Q5HXT5_GLUOX/52-158
Q5I718_DICNO/2-137
Q5JBL5_ECOLX/49-168
Q5KA64_CRYNE/259-361
Q5KRJ6_CORGL/1198-1312
Q5L1R9_GEOKA/88-198
Q5LA14_BACFN/47-154
Q5LAZ1_BACFN/292-410
Q5LHE2_BACFN/136-250
Q5LMK8_SILPO/497-606
Q5LNW9_SILPO/172-280
Q5LR47_SILPO/44-152
Q5LSX6_SILPO/78-186
Q5LWW6_SILPO/38-182
Q5N0L9_SYNP6/535-651
Q5NG19_FRATT/45-175
Q5NHC5_FRATT/47-170
Q5NHP7_FRATT/484-605
Q5NMG6_ZYMMO/21-86
Q5NNA0_ZYMMO/453-565
Q5NPL7_ZYMMO/524-635
Q5NUT7_9ACTO/12-133
Q5NV08_RALME/128-252
Q5NV10_RALME/22-138
Q5NWL4_AROAE/17-134
Q5NX44_AROAE/39-154
Q5NYG8_AROAE/25-144
Q5NYP3_AROAE/125-234
Q5P2P9_AROAE/113-225
Q5P3S7_AROAE/478-593
Q5P5C7_AROAE/32-171
Q5P7T0_AROAE/96-196
Q5P8K9_AROAE/22-128
Q5P973_AROAE/170-279
Q5P9S2_ANAMM/508-622
Q5PEB0_SALPA/20-139
Q5PFD5_SALPA/105-221
Q5PK32_SALPA/464-584
Q5QTZ8_IDILO/233-362
Q5QXH6_IDILO/490-600
Q5QZK9_IDILO/126-239
Q5SIA3_THET8/391-506
Q5ULL6_9CAUD/1031-1107
Q5W3J0_9ZZZZ/16-134
Q5WE52_BACSK/1413-1536
Q5WF02_BACSK/106-216
Q5WG53_BACSK/49-196
Q5WHB9_BACSK/95-218
Q5WIC6_BACSK/1326-1454
Q5WMB0_ECOLX/19-139
Q5WWT8_LEGPL/42-165
Q5WX42_LEGPL/82-193
Q5WXH1_LEGPL/82-193
Q5WYN6_LEGPL/435-554
Q5X5F5_LEGPA/42-165
Q5X5R3_LEGPA/82-193
Q5X647_LEGPA/82-193
Q5X785_LEGPA/435-554
Q5XK71_XENLA/66-185
Q5XU03_SINCH/48-178
Q5YMB6_NOCFA/56-176
Q5YPF3_NOCFA/277-382
Q5YST0_NOCFA/1480-1585
Q5YTH3_NOCFA/263-396
Q5Z0C7_NOCFA/120-205
Q5ZHG9_9BACT/46-160
Q5ZQZ1_9CAUD/93-215
Q5ZVN0_LEGPH/42-165
Q5ZVZ4_LEGPH/82-193
Q5ZWG3_LEGPH/82-193
Q5ZXR8_LEGPH/448-567
Q604Y2_METCA/161-270
Q606A7_METCA/215-324
Q606I8_METCA/109-222
Q606K8_METCA/93-201
Q607D4_METCA/203-311
Q608T6_METCA/158-267
Q60C23_METCA/236-351
Q62B13_BURMA/39-153
Q62EU4_BURMA/489-606
Q62G70_BURMA/16-133
Q62HV1_BURMA/174-270
Q62L90_BURMA/109-220
Q63D81_BACCZ/141-250
Q63GZ1_BACCZ/45-176
Q63K40_BURPS/39-153
Q63RP2_BURPS/159-255
Q63V96_BURPS/132-243
Q63YC6_BURPS/489-606
Q63Z31_BURPS/25-142
Q64QC3_BACFR/124-230
Q64RE0_BACFR/292-410
Q64YB0_BACFR/129-243
Q65ET5_BACLD/1243-1351
Q65KF5_BACLD/1545-1677
Q65L19_BACLD/1026-1154
Q65LA6_BACLD/98-208
Q65PT1_LACJO/1785-1897
Q65S88_MANSM/543-659
Q662A6_BORGA/555-670
Q663F0_YERPS/7-143
Q667M4_YERPS/124-240
Q669Y6_YERPS/56-184
Q66EU6_YERPS/477-596
Q67J57_SYMTH/142-244
Q67KI6_SYMTH/81-196
Q67R56_SYMTH/12-127
Q68JC2_ECOLX/31-157
Q68WS2_RICTY/64-209
Q68WX7_RICTY/488-597
Q6AJ27_DESPS/315-436
Q6AJ77_DESPS/187-289
Q6AL62_DESPS/67-191
Q6AMM0_DESPS/123-235
Q6AMU6_DESPS/46-157
Q6ANX7_DESPS/59-172
Q6AR68_DESPS/76-186
Q6D099_ERWCT/481-600
Q6D0T5_ERWCT/45-168
Q6D1V4_ERWCT/108-224
Q6D3G5_ERWCT/45-158
Q6D6Q8_ERWCT/7-147
Q6D9Q9_ERWCT/24-167
Q6D9S4_ERWCT/37-159
Q6DH80_DANRE/61-180
Q6EDW0_BPPRD/9-116
Q6EVV4_YERPS/36-179
Q6F5D7_XANOR/35-145
Q6F7W9_ACIAD/517-634
Q6F8Q2_ACIAD/91-201
Q6F8Q5_ACIAD/211-329
Q6FBQ4_ACIAD/50-159
Q6FD39_ACIAD/132-243
Q6G092_BARQU/536-647
Q6G1G2_BARQU/44-176
Q6G1K6_BARQU/50-163
Q6G2P6_BARHE/50-163
Q6G361_BARHE/10-114
Q6G469_BARHE/546-653
Q6G7Y1_STAAS/1311-1423
Q6GFA1_STAAR/1280-1389
Q6H242_9CAUD/1612-1774
Q6H252_9BURK/44-190
Q6H704_ORYSJ/282-396
Q6HKP1_BACHK/141-250
Q6HPG4_BACHK/45-176
Q6I6C7_ECOLX/6-151
Q6J1R1_9CAUD/300-407
Q6J1X5_9CAUD/1085-1203
Q6J2I1_PSEYM/7-146
Q6J6A3_9BURK/499-618
Q6JB04_ECOLX/40-167
Q6LGU9_PHOPR/5-153
Q6LK66_PHOPR/304-422
Q6LMK6_PHOPR/218-348
Q6LN62_PHOPR/111-227
Q6LQY9_PHOPR/142-256
Q6LUG3_PHOPR/484-600
Q6MHH0_BDEBA/386-492
Q6MHW3_BDEBA/310-426
Q6MIC1_BDEBA/173-275
Q6MJQ8_BDEBA/614-733
Q6MKD7_BDEBA/97-215
Q6MNH0_BDEBA/585-704
Q6MNV5_BDEBA/98-210
Q6MNV6_BDEBA/566-683
Q6MQE2_BDEBA/167-282
Q6MQY8_BDEBA/121-230
Q6MXJ9_SERMA/21-142
Q6N4E9_RHOPA/22-98
Q6N538_RHOPA/114-223
Q6N743_RHOPA/575-692
Q6N7M0_RHOPA/44-155
Q6NA27_RHOPA/124-230
Q6NAU3_RHOPA/62-170
Q6QIC7_9CAUD/35-157
Q6R868_9CAUD/1280-1389
Q6R8E7_SODGL/56-166
Q6SE70_9CAUD/1785-1897
Q6SHG5_9BACT/41-173
Q6SJ30_ECOLX/21-140
Q6TFR8_ERWAM/8-144
Q6TFS9_ERWAM/12-128
Q6UP51_CUPPJ/16-134
Q6V7L9_9CAUD/71-179
Q6VE89_PSESY/7-148
Q6VRJ1_HELPY/34-159
Q6VRM2_HELPY/34-159
Q6VRQ0_HELPY/34-159
Q6VRT1_HELPY/34-159
Q6VY42_9CAUD/946-1059
Q6WHM4_BPKV4/59-191
Q6WY18_BPT7/14-130
Q6WY70_BPT7/14-130
Q6WYC4_BPT7/14-130
Q6WYH3_BPT7/14-130
Q6WYM5_BPT7/14-130
Q6X911_SALET/24-151
Q6XGG2_ECOLX/7-152
Q6XVY2_SHIFL/19-138
Q706M6_PSEPU/32-174
Q70KC1_9ACTO/522-650
Q70W70_YEREN/8-143
Q71TD0_BPP1/747-869
Q71TP0_BPP1/747-869
Q722I0_LISMF/114-217
Q726E8_DESVH/292-406
Q728A5_DESVH/44-168
Q729Z5_DESVH/336-449
Q72A32_DESVH/7-149
Q72BU8_DESVH/212-340
Q72CL9_DESVH/131-239
Q72D03_DESVH/45-169
Q72G20_DESVH/134-243
Q72IM5_THET2/391-506
Q72NK6_LEPIC/604-718
Q72WG4_DESVH/333-441
Q73AJ2_BACC1/141-250
Q73EW8_BACC1/45-176
Q73KD8_TREDE/530-645
Q73KR8_TREDE/102-217
Q73RV4_MYCPA/184-264
Q73VK2_MYCPA/143-252
Q743J9_MYCPA/162-268
Q74AI0_GEOSL/73-178
Q74BC0_GEOSL/23-140
Q74C49_GEOSL/79-189
Q74D35_GEOSL/552-671
Q74EF2_GEOSL/141-253
Q74GE5_GEOSL/76-182
Q74YU1_YERPE/7-154
Q75FE6_LEPIC/76-193
Q75WY3_HELPY/34-159
Q75X09_HELPY/34-159
Q75X37_HELPY/34-159
Q75X65_HELPY/7-130
Q75X92_HELPY/34-159
Q75XC0_HELPY/33-159
Q75XE7_HELPY/34-159
Q75XH5_HELPY/34-159
Q75XK2_HELPY/34-159
Q75XM9_HELPY/34-159
Q75XQ6_HELPY/34-159
Q76M28_DELAC/16-134
Q775D3_BPBPP/303-412
Q79AJ3_BACTL/156-265
Q79BQ5_PSESD/16-134
Q79JW5_ECOLX/27-153
Q79SF3_9ZZZZ/30-177
Q79VS2_SALTY/40-167
Q7AK76_9ZZZZ/21-140
Q7B3X1_ECOLX/21-140
Q7BLG8_SALDU/24-151
Q7BLQ6_RHIRD/32-175
Q7BQW8_9ENTR/27-153
Q7CIU7_YERPE/56-184
Q7CR60_SALTY/105-221
Q7CXV3_AGRT5/62-169
Q7D048_AGRT5/518-633
Q7D174_AGRT5/18-130
Q7D4N0_MYCTU/199-278
Q7DB60_ECO57/19-139
Q7DJM6_9ZZZZ/40-167
Q7M7V0_WOLSU/81-185
Q7M906_WOLSU/223-352
Q7MAG4_WOLSU/377-483
Q7MBL4_VIBVY/19-143
Q7MHI3_VIBVY/209-338
Q7MII3_VIBVY/137-251
Q7MNK9_VIBVY/490-608
Q7MXN3_PORGI/138-251
Q7N1M4_PHOLL/46-160
Q7N1S7_PHOLL/520-631
Q7N1Z3_PHOLL/268-383
Q7N3P4_PHOLL/57-185
Q7N7P2_PHOLL/17-162
Q7N810_PHOLL/109-225
Q7N903_PHOLL/477-594
Q7NN92_GLOVI/507-620
Q7NUQ6_CHRVO/19-138
Q7NUT6_CHRVO/43-153
Q7NWF6_CHRVO/471-583
Q7NYM1_CHRVO/100-213
Q7P0J2_CHRVO/84-189
Q7P8T8_RICSI/81-227
Q7PBQ9_RICSI/490-598
Q7PC46_CAUCR/13-86
Q7TUY8_PROMM/199-307
Q7TVE4_MYCBO/199-270
Q7U7X6_SYNPX/152-248
Q7U9H7_SYNPX/515-630
Q7V4W3_PROMM/527-641
Q7VF48_HELHP/241-370
Q7VGJ8_HELHP/84-196
Q7VHA1_HELHP/53-169
Q7VIM4_HELHP/376-494
Q7VLB4_HAEDU/37-155
Q7VLM4_HAEDU/549-666
Q7VR32_BLOFL/87-214
Q7VUA4_BORPE/97-208
Q7VUM5_BORPE/516-634
Q7VZ71_BORPE/151-257
Q7W1Z0_BORPA/537-655
Q7W434_BORPA/97-207
Q7WB51_BORPA/151-257
Q7WDE0_BORBR/45-163
Q7WFJ1_BORBR/97-207
Q7WML8_BORBR/151-257
Q7WQW8_BORBR/537-655
Q7WWY7_CUPNH/127-252
Q7WWY9_CUPNH/21-137
Q7X123_XANCI/25-170
Q7X1L2_9BACT/24-140
Q7X3E0_9BACT/16-134
Q7X3K7_PSEPU/31-175
Q7Y4B2_9CAUD/1-121
Q7YXC1_OIKDI/52-181
Q7YXC2_OIKDI/28-157
Q7YXC3_OIKDI/64-193
Q81FD2_BACCR/132-241
Q81IW0_BACCR/45-176
Q81SF1_BACAN/141-250
Q81VH9_BACAN/45-173
Q829D8_STRAW/156-247
Q82A30_STRAW/112-264
Q82B60_STRAW/66-153
Q82DV6_STRAW/75-158
Q82G15_STRAW/63-179
Q82IC3_STRAW/149-237
Q82SC3_NITEU/99-213
Q82SS9_NITEU/158-268
Q82U81_NITEU/474-584
Q82UZ7_NITEU/81-181
Q83CL1_COXBU/114-228
Q83EK6_COXBU/103-216
Q83G77_TROWT/129-208
Q83MA9_SHIFL/6-114
Q83MN0_SHIFL/102-218
Q83NN1_TROW8/129-208
Q83NZ8_SHIFL/491-611
Q83SR8_SALTI/464-584
Q83T33_SALTI/72-193
Q83VQ0_9PROT/1-90
Q83XG0_9XANT/65-175
Q840G8_PSESY/126-237
Q847E4_PSEPU/32-176
Q848E2_STRLI/10-131
Q858J9_9CAUD/14-130
Q859E2_9CAUD/19-122
Q859R5_9VIRU/100-227
Q87AP5_XYLFT/170-278
Q87BU8_XYLFT/15-126
Q87DS8_XYLFT/540-659
Q87JI9_VIBPA/76-190
Q87LI4_VIBPA/209-338
Q87MF9_VIBPA/117-232
Q87S67_VIBPA/302-422
Q87S72_VIBPA/487-605
Q87YS7_PSESM/120-233
Q87ZA7_PSESM/483-599
Q882F0_PSESM/186-299
Q883U3_PSESM/306-424
Q88BM7_PSESM/19-145
Q88BT2_PSESM/6-132
Q88FF2_PSEPK/119-228
Q88HD8_PSEPK/68-177
Q88KH8_PSEPK/306-424
Q88KK3_PSEPK/11-118
Q88L07_PSEPK/498-614
Q891H5_CLOTE/82-189
Q892J6_CLOTE/59-177
Q89CV2_BRAJA/211-280
Q89F42_BRAJA/35-170
Q89FP5_BRAJA/57-171
Q89IW4_BRAJA/44-147
Q89JY0_BRAJA/86-200
Q89K45_BRAJA/657-769
Q89KX8_BRAJA/584-701
Q89ME7_BRAJA/85-203
Q89RQ6_BRAJA/91-199
Q89YA9_BRAJA/103-209
Q89Z90_BACTN/107-217
Q8A0M2_BACTN/130-244
Q8ABC7_BACTN/292-410
Q8CVF3_LEPIN/604-718
Q8CVF5_ECOL6/482-602
Q8CWH0_YERPE/132-248
Q8CZP1_YERPE/487-606
Q8D3C6_WIGBR/191-319
Q8DBD9_VIBVU/137-251
Q8DCC6_VIBVU/209-338
Q8DEU4_VIBVU/490-608
Q8DKC6_THEEB/559-674
Q8E8K4_SHEON/114-224
Q8EA91_SHEON/113-227
Q8EE26_SHEON/100-215
Q8EFE1_SHEON/480-596
Q8EPG8_OCEIH/106-216
Q8EX91_LEPIN/76-193
Q8FUS7_BRUSU/30-167
Q8FZN5_BRUSU/96-206
Q8G098_BRUSU/43-174
Q8G1R3_BRUSU/487-603
Q8G383_BRUSU/133-241
Q8GF74_PHOLU/110-225
Q8GFN6_CITFR/12-130
Q8GHP9_PSERE/38-178
Q8GMY2_LISMO/114-217
Q8GPT2_PSEAE/26-168
Q8GQ43_PSEAE/32-174
Q8KDR6_CHLTE/180-292
Q8KGV7_RHILO/41-158
Q8KI83_AGGAC/5-138
Q8KIM5_RHIEC/5-129
Q8KJL3_RHILO/30-174
Q8KJX4_PROVU/34-175
Q8KMV0_ECOLX/6-151
Q8KQN1_SALTI/1-118
Q8KQU4_VIBCH/27-174
Q8KW28_9RHOB/153-260
Q8KW30_9RHOB/216-319
Q8KW76_9RHOB/160-265
Q8MML4_DICDI/29-123
Q8NVQ7_STAAW/1311-1423
Q8P5D5_XANCP/497-614
Q8P7Q4_XANCP/141-253
Q8P7X8_XANCP/11-144
Q8P8B8_XANCP/194-303
Q8PB82_XANCP/16-128
Q8PBY1_XANCP/93-204
Q8PD91_XANCP/72-140
Q8PGQ5_XANAC/520-638
Q8PJ16_XANAC/139-250
Q8PJB8_XANAC/11-144
Q8PJS2_XANAC/199-308
Q8PKB9_XANAC/39-182
Q8PNI1_XANAC/97-207
Q8PQB1_XANAC/16-126
Q8PRJ6_XANAC/24-169
Q8R8B6_THETN/437-566
Q8RBD9_THETN/67-175
Q8RBE4_THETN/37-155
Q8RJP7_XANEU/35-145
Q8RKV9_PRORE/27-174
Q8RSI4_9BACT/16-134
Q8SCY1_BPDPK/1883-1991
Q8SD18_BPDPK/92-192
Q8SDK4_BPPHD/1312-1424
Q8VLC9_ECOLX/21-141
Q8VMF7_PSEPU/41-180
Q8VP09_9BURK/37-183
Q8VPM3_9MICC/60-179
Q8VRD8_HAEIF/9-166
Q8VTA2_RHIRD/28-173
Q8W5T9_BPT3/14-130
Q8X7Z2_ECO57/102-218
Q8XFM2_SALTI/105-221
Q8XIX1_CLOPE/36-153
Q8XRJ0_RALSO/32-147
Q8XVD5_RALSO/46-159
Q8XVL5_RALSO/93-205
Q8XX27_RALSO/84-194
Q8XZ53_RALSO/12-119
Q8XZ88_RALSO/104-217
Q8Y0R6_RALSO/108-227
Q8Y1I1_RALSO/180-290
Q8Y392_RALSO/479-597
Q8Y925_LISMO/114-217
Q8YDL8_BRUME/29-167
Q8YEK0_BRUME/19-127
Q8YG59_BRUME/520-636
Q8YHL2_BRUME/43-174
Q8YI79_BRUME/19-130
Q8YIE4_BRUME/33-135
Q8YXU7_NOSS1/566-684
Q8Z0T5_SALTI/464-584
Q8Z1K5_SALTI/35-141
Q8Z6V7_SALTI/72-139
Q8ZKI8_SALTY/44-155
Q91UQ4_9ZZZZ/4-149
Q91UX8_9ZZZZ/4-148
Q92DT7_LISIN/115-218
Q92HT5_RICCN/81-227
Q92I73_RICCN/490-598
Q92K36_RHIME/223-333
Q92KD1_RHIME/82-184
Q92KN0_RHIME/33-172
Q92NA1_RHIME/41-173
Q92NL1_RHIME/61-173
Q92R56_RHIME/521-631
Q92YZ3_RHIME/5-129
Q931M0_STAAM/1280-1389
Q93D61_ECOLX/45-171
Q93EI9_HELHP/37-89
Q93FL8_CITRO/20-140
Q93GP2_SALTY/21-139
Q93I74_ECOLX/21-139
Q93JD0_STRCO/91-172
Q93TD0_PSEYM/7-147
Q94476_DICDI/26-120
Q97FQ1_CLOAB/117-226
Q97K01_CLOAB/1848-1962
Q97K21_CLOAB/35-153
Q981S8_RHILO/99-204
Q985C0_RHILO/515-628
Q98A23_RHILO/41-158
Q98FG1_RHILO/128-235
Q98HC3_RHILO/7-129
Q98I80_RHILO/259-366
Q98K36_RHILO/47-179
Q98KA3_RHILO/166-271
Q98NT8_RHILO/60-170
Q99ST6_STAAN/1280-1389
Q9A5N1_CAUCR/92-201
Q9A8M1_CAUCR/362-471
Q9A901_CAUCR/520-625
Q9AHG6_COMTE/16-134
Q9AJ25_ECOLX/19-139
Q9AJX2_STRCO/165-244
Q9AZL4_9CAUD/312-425
Q9CI87_LACLA/1073-1185
Q9CNU8_PASMU/520-636
Q9EUG1_ECOLX/7-156
Q9F243_AGGAC/5-136
Q9F522_ECOLX/8-151
Q9F539_ECOLX/32-157
Q9F5A2_AGRRH/28-173
Q9FBP7_STRCO/149-237
Q9FZT9_9VIRU/91-220
Q9HZI6_PSEAE/482-599
Q9HZY1_PSEAE/307-423
Q9I2T2_PSEAE/125-234
Q9JMY1_HELPY/33-159
Q9JP38_PSESM/126-237
Q9JXP1_NEIMB/458-570
Q9JYR6_NEIMB/94-202
Q9JZ45_NEIMB/100-214
Q9K900_BACHD/112-222
Q9KD28_BACHD/93-214
Q9KKJ1_YEREN/22-139
Q9KPX5_VIBCH/120-235
Q9KU29_VIBCH/486-603
Q9KUR5_VIBCH/230-359
Q9KXJ4_STRCO/63-150
Q9KYD8_STRCO/68-184
Q9L5L2_SALTI/21-139
Q9LBD5_XANOR/17-127
Q9MBI9_9CAUD/1203-1313
Q9MBP1_9CAUD/1-99
Q9PBU0_XYLFA/15-130
Q9PDL6_XYLFA/540-659
Q9PEX1_XYLFA/170-278
Q9PHG9_XYLFA/15-130
Q9PHK3_XYLFA/3-150
Q9R6C3_RHIRD/30-175
Q9RH77_BRAJA/428-532
Q9SA28_ARATH/71-190
Q9T100_9CAUD/13-130
Q9WZF1_THEMA/66-185
Q9X023_THEMA/27-144
Q9X2W1_PSEPG/9-118
Q9X3X0_ZYMMO/157-269
Q9XAS4_STRCO/84-163
Q9XJA8_9CAUD/1431-1553
Q9ZD86_RICPR/91-237
Q9ZDD1_RICPR/488-597
Q9ZF87_BURPS/25-142
Q9ZIU8_SALTI/24-151
Q9ZJ37_HELPJ/84-196
Q9ZLI9_HELPJ/391-508
Q9ZLV4_HELPJ/34-161
SLT_ECO57/482-602
SLT_ECOLI/482-602
SLT_HAEIN/430-546
SLT_SALTY/482-602
TBTA_ALTSM/26-142
VIRB1_AGRT5/30-175
VIRB1_AGRT9/32-175
VIRB1_BRUA2/4-141
VIRB1_BRUAB/4-141
VIRB1_BRUME/4-141
VIRB1_BRUSU/4-141
VIRB1_RHIRD/32-175
VIVD_BPT7/14-130
VP07_BPPRD/9-117
X191_ECOLX/21-140
X192_ECOLX/21-140
X193_ECOLX/21-140
X19F_ECOLI/21-140
XKDO_BACSU/1099-1227
Y1137_DICDI/31-134
YJBJ_BACSU/62-172
YOMI_BACSU/1424-1534
YQBO_BACSU/1351-1479
