# Supplementary material for: Contact prediction is hardest for the most informative contacts, but improves with the incorporation of contact potentials
Source: PLoS One. 2018 Jun 28;13(6):e0199585. doi: 10.1371/journal.pone.0199585 (PMC6023208; doi:10.1371/journal.pone.0199585)
Supplement: S1 Data — Each file in the ‘alignments’ directory herein corresponds to a protein family’s alignment and contains the accession number and sequence range of each sequence in the alignment. (TAR.GZ) [file pone.0199585.s001.tar.gz › alignments/ArsA_ATPase]

A0B6R1_METTP/30-71
A0DJ02_PARTE/61-146
A0JRE0_ARTS2/360-519
A0JRE0_ARTS2/42-328
A0KJ10_AERHH/14-302
A0KJ10_AERHH/336-493
A0KJ10_AERHH/469-597
A0KXQ3_SHESA/332-490
A0KXQ3_SHESA/464-588
A0KXQ3_SHESA/8-294
A0LHU3_SYNFM/32-116
A0LPD1_SYNFM/36-75
A0LWG3_ACIC1/10-208
A0LWG4_ACIC1/12-298
A0PTL9_MYCUA/1-286
A0PVB3_MYCUA/21-186
A0PVB4_MYCUA/19-289
A0Q9Z2_MYCA1/10-283
A0Q9Z3_MYCA1/4-169
A0QF26_MYCA1/1-297
A0R039_MYCS2/14-330
A0R5H5_MYCS2/20-189
A0R5H6_MYCS2/19-336
A0R917_BACAH/2-304
A0YML9_LYNSP/1-85
A0YMU3_LYNSP/2-272
A0Z0C3_LYNSP/1-173
A0ZAK0_NODSP/1-307
A0ZD77_NODSP/2-264
A0ZJM9_NODSP/1-298
A0ZJM9_NODSP/328-584
A1AQB8_PELPD/43-84
A1BD03_CHLPD/1-307
A1BEA6_CHLPD/13-314
A1BFF2_CHLPD/1-307
A1BFV4_CHLPD/1-306
A1BIR2_CHLPD/1-299
A1BIR6_CHLPD/1-306
A1BZT0_BACCE/13-301
A1BZT0_BACCE/329-484
A1JPZ3_YERE8/327-484
A1JPZ3_YERE8/8-297
A1K818_AZOSB/326-480
A1K818_AZOSB/8-294
A1KKM5_MYCBP/1-283
A1KQ09_MYCBP/21-186
A1KQ10_MYCBP/19-291
A1L4Y1_ARATH/87-411
A1RM70_SHESW/332-489
A1RM70_SHESW/8-297
A1RWJ1_THEPD/6-269
A1SDI7_NOCSJ/37-361
A1SDI8_NOCSJ/17-204
A1SLC8_NOCSJ/1-305
A1TAZ1_MYCVP/19-335
A1TFB6_MYCVP/149-436
A1TFB6_MYCVP/468-625
A1TFB6_MYCVP/618-726
A1TGA9_MYCVP/197-270
A1TGA9_MYCVP/26-194
A1TGB0_MYCVP/25-344
A1UI77_MYCSK/8-326
A1UMP0_MYCSK/20-196
A1UMP1_MYCSK/19-306
A1VD17_DESVV/38-117
A1VTP9_POLNA/16-304
A1VTP9_POLNA/337-499
A1W8U8_ACISJ/12-296
A1W8U8_ACISJ/327-485
A1WZ45_HALHL/3-311
A1XP70_9RHIZ/327-482
A1XP70_9RHIZ/459-582
A1XP70_9RHIZ/8-296
A1ZKC0_9BACT/1-301
A2BJH6_HYPBU/1-292
A2BKZ8_HYPBU/5-233
A2BKZ9_HYPBU/15-100
A2BMA3_HYPBU/41-79
A2DYZ3_TRIVA/7-74
A2DYZ3_TRIVA/78-266
A2F2I8_TRIVA/13-84
A2F2I8_TRIVA/80-287
A2FSX7_TRIVA/13-292
A2RKM7_LACLM/12-297
A2RKM7_LACLM/325-480
A2VJS6_MYCTU/1-284
A2VM63_MYCTU/21-186
A2VM64_MYCTU/19-308
A2X8V0_ORYSI/39-283
A3AAM6_ORYSJ/39-283
A3DKV0_STAMF/5-325
A3ILD2_9CHRO/2-277
A3IXL5_9CHRO/1-302
A3MUH1_PYRCJ/14-325
A3MUH2_PYRCJ/10-327
A3Q1P1_MYCSJ/8-326
A3Q746_MYCSJ/20-196
A3Q747_MYCSJ/19-306
A3TI56_9MICO/13-197
A3TI57_9MICO/23-319
A3TKA4_9MICO/20-325
A3WMA6_9GAMM/91-173
A3WMB8_9GAMM/7-332
A4BPV7_9GAMM/2-307
A4BWG2_9FLAO/11-311
A4F6J1_SACEN/21-298
A4F6J2_SACEN/11-181
A4FAE1_SACEN/1-305
A4G025_METM5/24-332
A4HEP9_LEIBR/11-50
A4J296_DESRM/40-92
A4JMY5_BURVG/325-481
A4JMY5_BURVG/8-294
A4KIV7_MYCTU/1-283
A4KME6_MYCTU/21-186
A4KME7_MYCTU/19-291
A4NIR5_HAEIF/33-318
A4NIR5_HAEIF/345-503
A4NIR5_HAEIF/480-585
A4S2F3_OSTLU/7-330
A4SCZ1_PROVI/1-306
A4SCZ5_PROVI/1-299
A4SDG8_PROVI/13-314
A4SE89_PROVI/1-307
A4SIL5_AERS4/14-302
A4SIL5_AERS4/336-487
A4T5T6_MYCGI/19-338
A4T5T7_MYCGI/24-209
A4T7G2_MYCGI/327-483
A4T7G2_MYCGI/8-295
A4TBH3_MYCGI/1-286
A4TZZ9_9PROT/9-297
A4VG43_PSEU5/327-485
A4VG43_PSEU5/459-588
A4VG43_PSEU5/8-296
A4VGI0_PSEU5/9-330
A4WJA8_PYRAR/9-326
A4WJA9_PYRAR/14-325
A4XCX2_SALTO/17-191
A4XCX3_SALTO/30-312
A4YC51_SHEPC/332-490
A4YC51_SHEPC/465-588
A4YC51_SHEPC/8-294
A5AJG4_VITVI/20-301
A5BLT8_VITVI/90-421
A5CF50_ORITB/107-166
A5G5D4_GEOUR/1-300
A5G5D4_GEOUR/339-637
A5GA11_GEOUR/10-298
A5GA11_GEOUR/329-475
A5HZU8_CLOBH/13-298
A5HZU8_CLOBH/326-473
A5I9Y8_LEGPC/3-192
A5IH43_LEGPC/3-103
A5U4L1_MYCTA/1-283
A5U903_MYCTA/21-186
A5U904_MYCTA/19-291
A5UME7_METS3/19-326
A5URT4_ROSS1/1-300
A5UYK0_ROSS1/2-273
A5WER4_PSYWF/14-331
A5WPF4_MYCTF/1-284
A5WTP6_MYCTF/21-186
A5WTP7_MYCTF/19-291
A6CIH3_9BACI/16-304
A6CIH3_9BACI/333-491
A6GDP3_9DELT/11-187
A6GDP4_9DELT/11-174
A6GIY8_9DELT/1-297
A6GK15_9DELT/27-193
A6L7X3_BACV8/12-297
A6L7X3_BACV8/327-481
A6LV97_CLOB8/13-298
A6LV97_CLOB8/326-471
A6MCZ4_9ORYZ/23-318
A6Q7M4_SULNB/98-138
A6TI78_KLEP7/327-484
A6TI78_KLEP7/8-296
A6TLY5_ALKMQ/3-289
A6TLY6_ALKMQ/15-296
A6TNA8_ALKMQ/1-303
A6TP82_ALKMQ/3-289
A6TP83_ALKMQ/15-296
A6URE4_METVS/24-332
A6UVR0_META3/23-331
A6VIF3_METM7/24-332
A7FS13_CLOB1/13-298
A7FS13_CLOB1/326-473
A7GBE7_CLOBL/13-298
A7GBE7_CLOBL/326-473
A7H8Y4_ANADF/11-294
A7H8Y5_ANADF/1-155
A7MV37_VIBHB/328-482
A7MV37_VIBHB/461-582
A7MV37_VIBHB/9-298
A7NHU3_ROSCS/1-258
A7NJJ3_ROSCS/1-300
A7UBP9_9RHOB/327-484
A7UBP9_9RHOB/460-584
A7UBP9_9RHOB/8-296
A7VDL1_9CLOT/37-111
A8AC50_IGNH4/6-303
A8D7Y4_STREQ/12-298
A8D7Y4_STREQ/325-472
A8D7Y4_STREQ/460-579
A8DJF5_9BACT/4-308
A8IXB8_CHLRE/15-310
A8JGB0_CHLRE/102-444
A8JGB0_CHLRE/456-512
A8LF55_FRASN/17-193
A8LF56_FRASN/10-291
A8LFF8_FRASN/1-304
A8M8M8_SALAI/17-191
A8M8M9_SALAI/22-311
A8MGW2_ALKOO/14-298
A8MGW2_ALKOO/327-472
A8MGW2_ALKOO/459-582
A8USX1_9AQUI/4-301
A8UVV6_9AQUI/1-310
A8WE98_9BACT/1-166
A8WE98_9BACT/195-307
A8Y9S9_MICAE/17-317
A8Y9S9_MICAE/348-611
A8YGY4_MICAE/2-280
A9A8D1_METM6/24-332
A9AS12_BURM1/325-470
A9AS12_BURM1/8-294
A9B8G0_HERA2/1-300
A9FNX3_SORC5/23-180
A9GC02_SORC5/33-316
A9KJA6_CLOPH/13-298
A9KJA6_CLOPH/326-473
A9KJA6_CLOPH/458-582
A9KRJ5_CLOPH/2-304
A9KRJ6_CLOPH/1-302
A9N3V2_SALPB/10-297
A9N3V2_SALPB/328-486
A9N3V2_SALPB/459-585
A9N3W0_SALPB/327-484
A9N3W0_SALPB/466-583
A9N3W0_SALPB/8-296
A9NRH9_PICSI/26-322
A9PGI6_POPTR/82-407
A9PJI7_9ROSI/55-152
A9RXS6_PHYPA/22-321
A9SEZ0_PHYPA/22-358
A9T6J9_PHYPA/22-321
A9TN50_PHYPA/126-364
A9TRZ3_PHYPA/7-330
A9UT96_MONBE/31-231
A9VRH3_BACWK/2-304
A9WBH2_CHLAA/1-308
A9WBH6_CHLAA/2-301
A9WBH7_CHLAA/1-265
A9WE60_CHLAA/1-302
A9WFY3_CHLAA/1-300
A9WJ08_CHLAA/7-283
ARSA1_AQUAE/1-313
ARSA1_ECOLX/327-484
ARSA1_ECOLX/8-297
ARSA2_AQUAE/1-298
ARSA2_ECOLX/327-485
ARSA2_ECOLX/8-296
ARSA_ACIMA/327-484
ARSA_ACIMA/8-296
ARSA_CHLTE/1-306
ARSA_CHLVI/1-306
ARSA_HALSA/19-301
ARSA_HALSA/343-516
ARSA_HALSA/512-629
ARSA_METJA/26-334
ARSA_METTH/14-319
ARSA_SYNY3/1-307
ASNA1_PARTE/18-322
ASNA2_PARTE/14-318
ASNA_AEDAE/21-326
ASNA_ANOGA/21-326
ASNA_BABBO/27-298
ASNA_BOVIN/37-340
ASNA_BRUMA/19-329
ASNA_CAEBR/19-338
ASNA_CAEEL/18-336
ASNA_CRYPV/25-322
ASNA_CULQU/21-326
ASNA_DANRE/31-334
ASNA_DICDI/19-314
ASNA_DROAN/21-326
ASNA_DROER/21-326
ASNA_DROGR/21-326
ASNA_DROME/21-326
ASNA_DROMO/21-326
ASNA_DROPE/21-326
ASNA_DROPS/21-326
ASNA_DROSE/21-325
ASNA_DROSI/21-326
ASNA_DROVI/21-326
ASNA_DROWI/22-324
ASNA_DROYA/21-326
ASNA_ENTDI/18-325
ASNA_ENTHI/18-325
ASNA_GIAIC/14-338
ASNA_HUMAN/37-340
ASNA_LEIBR/13-230
ASNA_LEIBR/252-390
ASNA_LEIIN/13-239
ASNA_LEIIN/262-393
ASNA_LEIMA/13-239
ASNA_LEIMA/259-393
ASNA_MOUSE/37-340
ASNA_NEMVE/27-330
ASNA_PLABA/292-370
ASNA_PLABA/40-320
ASNA_PLACH/310-370
ASNA_PLACH/40-320
ASNA_PLAF7/305-368
ASNA_PLAF7/38-321
ASNA_PLAKH/306-366
ASNA_PLAKH/36-317
ASNA_PLAVI/304-366
ASNA_PLAVI/36-316
ASNA_PLAYO/306-370
ASNA_PLAYO/40-318
ASNA_THEPA/27-297
ASNA_TOXGO/19-279
ASNA_TOXGO/325-383
ASNA_TRYCR/15-342
ASNA_XENLA/31-334
ASNA_XENTR/31-334
B0C2S6_ACAM1/2-262
B0CF65_ACAM1/1-307
B0JG18_MICAN/2-279
B0JNW1_MICAN/1-302
B0JPL9_MICAN/1-298
B0JPL9_MICAN/328-590
B0NQ48_BACSE/12-297
B0NQ48_BACSE/327-475
B0NQ48_BACSE/466-563
B0R374_HALS3/21-347
B0RA87_HALS3/19-301
B0RA87_HALS3/343-516
B0RA87_HALS3/512-629
B1HYK9_LYSSC/12-299
B1HYK9_LYSSC/327-470
B1HYK9_LYSSC/474-586
B1I0V5_DESAP/1-307
B1L3F1_KORCO/1-294
B1L7F2_KORCO/20-62
B1MFV9_MYCA9/19-295
B1MFW0_MYCA9/28-198
B1MP13_MYCA9/17-329
B1Q6M2_CLOBO/24-309
B1Q6M2_CLOBO/337-491
B1VM57_STRGG/2-183
B1VM58_STRGG/26-333
B1VZS9_STRGG/1-295
B1WUG9_CYAA5/1-307
B1WVJ3_CYAA5/2-262
B1XIR5_SYNP2/1-307
B1XJE1_SYNP2/2-266
B1Y8Z4_THENV/4-240
B1YC84_THENV/14-325
B1YC85_THENV/9-326
B2HGV1_MYCMM/1-302
B2HK77_MYCMM/21-186
B2HK78_MYCMM/19-290
B2IVS9_NOSP7/2-258
B2IZ19_NOSP7/1-307
B2J651_NOSP7/339-598
B2J651_NOSP7/7-307
B2Q3R5_PROST/19-309
B2Q3R5_PROST/338-497
B2Q3R5_PROST/493-594
B2T6S3_BURPP/325-482
B2T6S3_BURPP/8-293
B2UWF7_CLOBA/13-299
B2UWF7_CLOBA/326-478
B3C8P0_9BACE/35-320
B3C8P0_9BACE/350-507
B3CC66_9BACE/12-297
B3CC66_9BACE/327-475
B3CC66_9BACE/466-563
B3ECK8_CHLL2/1-306
B3EE50_CHLL2/1-306
B3EGK6_CHLL2/13-314
B3EGQ4_CHLL2/1-299
B3EGQ8_CHLL2/1-306
B3EHX8_CHLL2/1-307
B3EIV1_CHLL2/1-307
B3EK06_CHLPB/1-306
B3EKZ5_CHLPB/1-307
B3ENK9_CHLPB/1-299
B3ENL4_CHLPB/1-306
B3ENX1_CHLPB/13-314
B3EQN0_CHLPB/1-307
B3G200_PSEAE/327-483
B3G200_PSEAE/8-295
B3H5S5_ARATH/19-303
B3QL96_CHLP8/1-307
B3QNY3_CHLP8/1-307
B3QQ79_CHLP8/13-314
B3QR38_CHLP8/1-306
B3QR42_CHLP8/1-299
B3QRC1_CHLP8/1-306
B3QS08_CHLT3/1-306
B3QTL2_CHLT3/1-299
B3QTL7_CHLT3/1-306
B3QV95_CHLT3/1-306
B3QVP8_CHLT3/13-314
B3S1S0_TRIAD/31-333
B3YJS5_SALET/326-485
B3YJS5_SALET/8-295
B3YVG9_BACCE/2-304
B3ZAG0_BACCE/2-304
B3ZPX4_BACCE/2-304
B4A7S6_SALNE/326-486
B4A7S6_SALNE/8-295
B4DEE5_HUMAN/34-319
B4F875_MAIZE/26-321
B4FEF1_MAIZE/26-321
B4FXM9_MAIZE/6-319
B4S381_PROA2/1-306
B4S3F8_PROA2/14-315
B4S3T3_PROA2/1-307
B4S524_PROA2/1-299
B4S528_PROA2/1-306
B4S8I8_PROA2/1-307
B4SA74_PELPB/1-306
B4SDP4_PELPB/13-314
B4SFF3_PELPB/1-299
B4SFF7_PELPB/1-306
B4SGH2_PELPB/1-306
B4SWC0_SALNS/326-486
B4SWC0_SALNS/8-295
B4U604_HYDS0/1-311
B4UFV4_ANASK/11-297
B4UFV5_ANASK/9-167
B4V3H2_9ACTO/40-280
B4VBT3_9ACTO/73-274
B4VBT4_9ACTO/104-406
B4VT26_9CYAN/1-307
B4VXF3_9CYAN/2-268
B4WIF9_9SYNE/1-302
B4WSL2_9SYNE/2-268
B4X198_9GAMM/21-344
B5EVR6_VIBFM/328-482
B5EVR6_VIBFM/9-297
B5EWW9_SALA4/326-486
B5EWW9_SALA4/8-295
B5GJX1_9ACTO/20-307
B5GY10_STRCL/8-189
B5GY11_STRCL/19-83
B5H1R6_STRCL/1-285
B5HA59_STRPR/20-306
B5HA60_STRPR/8-188
B5HVK1_9ACTO/2-184
B5HVK2_9ACTO/40-335
B5I2A5_9ACTO/1-282
B5JE64_9BACT/16-303
B5JE64_9BACT/333-487
B5LUS4_ECOLX/306-464
B5LUS4_ECOLX/7-275
B5LUS5_ECOLX/2-283
B5LUS5_ECOLX/313-470
B5LUS6_ECOLX/1-276
B5LUS6_ECOLX/307-465
B5MS06_SALET/326-486
B5MS06_SALET/8-295
B5NDZ5_SALET/326-485
B5NDZ5_SALET/8-296
B5NJT7_SALET/326-485
B5NJT7_SALET/8-295
B5RJX9_KLEP3/327-485
B5RJX9_KLEP3/8-296
B5RJY3_KLEP3/327-484
B5RJY3_KLEP3/458-583
B5RJY3_KLEP3/8-296
B5UHE8_BACCE/2-304
B5V148_BACCE/2-304
B5V3Q7_BACCE/13-301
B5V3Q7_BACCE/329-484
B5VFH0_YEAS6/1-173
B5VXK1_SPIMA/2-264
B5W738_SPIMA/1-307
B5W7R2_SPIMA/351-610
B5W7R2_SPIMA/8-313
B6AEX7_CRYMR/25-310
B6AEX7_CRYMR/318-373
B6K315_SCHJY/61-137
B6KJJ7_TOXGO/1-196
B6KJJ7_TOXGO/240-299
B6TBL9_MAIZE/61-374
B6TNJ2_MAIZE/26-321
B6TZB7_MAIZE/70-394
B6UYT3_KLEPN/4-134
B6UYT6_KLEPN/327-486
B6UYT6_KLEPN/8-296
B6W9R1_9FIRM/12-297
B6W9R1_9FIRM/325-470
B6YWD2_THEON/11-329
B7ACT3_9BACE/12-297
B7ACT3_9BACE/327-482
B7FHK0_MEDTR/20-316
B7FSN9_PHATC/466-798
B7FSN9_PHATC/97-447
B7G933_PHATC/20-343
B7H4V8_BACC4/2-304
B7HSX6_BACC7/2-304
B7IUX5_BACC2/1-303
B7JMA8_BACC0/2-304
B7JU54_BACC0/13-301
B7JU54_BACC0/329-484
B7JXU4_CYAP8/2-264
B7K1M0_CYAP8/1-307
B7K7B7_CYAP7/2-266
B7KDX9_CYAP7/1-307
B7NED5_ECOLU/16-304
B7NED5_ECOLU/335-492
B7PS86_IXOSC/34-335
B7R0J1_9EURY/11-329
B7SKG0_9PSED/326-484
B7SKG0_9PSED/457-584
B7SKG0_9PSED/8-297
B7ZWR0_MEDTR/41-269
B8AIG1_ORYSI/69-402
B8BDK7_ORYSI/24-319
B8BRP8_THAPS/483-640
B8BRP8_THAPS/90-421
B8BXF4_THAPS/26-340
B8BXZ3_THAPS/12-323
B8CZ62_HALOH/20-77
B8D348_DESK1/32-73
B8DIN3_DESVM/13-297
B8DIN3_DESVM/326-480
B8DIN3_DESVM/474-570
B8FJK6_DESAA/1-309
B8FKZ7_DESAA/10-329
B8FKZ8_DESAA/8-176
B8G132_DESHD/12-296
B8G132_DESHD/325-471
B8G4E7_CHLAD/8-285
B8G5W5_CHLAD/1-300
B8G7U8_CHLAD/1-265
B8G7U9_CHLAD/2-301
B8G7V3_CHLAD/1-308
B8G844_CHLAD/1-302
B8HKD6_CYAP4/2-268
B8HL64_CYAP4/1-307
B8HLX7_CYAP4/2-251
B8JEK9_ANAD2/11-296
B8JEL0_ANAD2/9-167
B8YJN2_9BACI/12-296
B8YJN2_9BACI/326-483
B8YJN2_9BACI/474-588
B8ZQM8_MYCLB/5-320
B8ZT04_MYCLB/21-189
B8ZT05_MYCLB/23-324
B9AFF1_METSM/19-326
B9F2Z5_ORYSJ/69-402
B9GPT9_POPTR/20-316
B9HLI8_POPTR/7-332
B9HWM7_POPTR/27-262
B9IC86_POPTR/20-316
B9J1M6_BACCQ/1-303
B9LAY3_CHLSY/1-300
B9LD21_CHLSY/7-283
B9LGI5_CHLSY/1-308
B9LGI9_CHLSY/2-301
B9LGJ0_CHLSY/1-265
B9LIY0_CHLSY/1-302
B9LN79_HALLT/155-326
B9LN79_HALLT/322-441
B9LU89_HALLT/2-314
B9LUA6_HALLT/48-392
B9LWW4_HALLT/18-300
B9LWW4_HALLT/342-628
B9MAZ1_ACIET/327-483
B9MAZ1_ACIET/9-298
B9MHA6_ACIET/12-296
B9MHA6_ACIET/327-487
B9Q4Z9_TOXGO/1-196
B9Q4Z9_TOXGO/240-299
B9RDI9_RICCO/22-318
B9SEH6_RICCO/86-265
B9STW8_RICCO/111-437
B9SY64_RICCO/88-412
B9Z4A6_9NEIS/326-484
B9Z4A6_9NEIS/8-295
C0PE66_MAIZE/37-204
C0QDL0_DESAH/4-257
C0WGT6_9CORY/6-313
C0WYD1_LACFE/13-299
C0WYD1_LACFE/326-474
C0WYD1_LACFE/464-569
C0ZJE7_BREBN/1-303
C0ZNC1_RHOE4/35-357
C0ZNC2_RHOE4/19-183
C1A106_RHOE4/6-319
C1AID1_MYCBT/21-186
C1AID2_MYCBT/19-291
C1AQ98_MYCBT/1-283
C1AS19_RHOOB/325-483
C1AS19_RHOOB/8-296
C1AU85_RHOOB/1-300
C1B9X0_RHOOB/27-315
C1B9X1_RHOOB/19-184
C1C1P4_9MAXI/28-338
C1D597_LARHH/8-39
C1D598_LARHH/1-220
C1D598_LARHH/253-370
C1EGU4_MICSR/7-329
C1EV84_BACC3/2-304
C1FUI9_CLOBJ/13-298
C1FUI9_CLOBJ/326-472
C1I718_9CLOT/13-298
C1I718_9CLOT/326-470
C1I718_9CLOT/457-581
C1M6V8_9ENTR/327-484
C1M6V8_9ENTR/8-297
C1M6W1_9ENTR/10-297
C1M6W1_9ENTR/328-486
C1M6W1_9ENTR/459-585
C1MF02_9ENTR/327-485
C1MF02_9ENTR/8-296
C1MF05_9ENTR/1-71
C1MF05_9ENTR/46-172
C1MP51_MICPC/7-335
C1PDM9_BACCO/17-300
C1PDM9_BACCO/330-477
C2BHF9_9FIRM/3-303
C2BHG0_9FIRM/1-301
C2CHW4_9FIRM/3-304
C2CHW5_9FIRM/2-303
C2CRF7_CORST/1-299
C2L0D8_9FIRM/12-297
C2L0D8_9FIRM/324-484
C2LZT6_STAHO/20-305
C2LZT6_STAHO/332-488
C2MFD7_BACCE/2-304
C2MJP9_BACCE/13-301
C2MJP9_BACCE/329-484
C2MJP9_BACCE/463-586
C2MVQ9_BACCE/1-299
C2NC84_BACCE/2-304
C2NTG3_BACCE/2-304
C2P9L1_BACCE/1-303
C2PQF6_BACCE/2-304
C2Q6K2_BACCE/2-304
C2QKX2_BACCE/13-301
C2QKX2_BACCE/329-475
C2QKX2_BACCE/462-587
C2QL75_BACCE/13-301
C2QL75_BACCE/329-484
C2QMS4_BACCE/1-299
C2R2Q3_BACCE/2-304
C2RHP3_BACCE/2-304
C2RY67_BACCE/2-304
C2SEN8_BACCE/2-304
C2TAW9_BACCE/2-304
C2TMP5_BACCE/13-299
C2TMP5_BACCE/329-486
C2TMP5_BACCE/477-588
C2TR49_BACCE/13-301
C2TR49_BACCE/329-484
C2TRY9_BACCE/2-304
C2TVW7_BACCE/13-301
C2TVW7_BACCE/329-485
C2TVW7_BACCE/461-586
C2UNQ5_BACCE/13-301
C2UNQ5_BACCE/329-484
C2UQ44_BACCE/2-304
C2V6G9_BACCE/2-304
C2VLH5_BACCE/13-301
C2VLH5_BACCE/329-477
C2VN87_BACCE/1-303
C2VZH2_BACCE/13-301
C2VZH2_BACCE/329-475
C2VZH2_BACCE/462-587
C2W3C4_BACCE/1-303
C2WG14_BACCE/13-301
C2WG14_BACCE/329-477
C2WHC4_BACCE/1-299
C2X6F2_BACCE/1-299
C2XNN3_BACCE/1-303
C2YLA1_BACCE/1-242
C2Z2D6_BACCE/2-304
C2ZJ15_BACCE/1-231
C3A0L2_BACMY/2-304
C3AGR8_BACMY/1-303
C3AYN4_BACMY/1-303
C3BF36_9BACI/1-303
C3BWW6_BACTU/1-299
C3CD89_BACTU/1-299
C3CW83_BACTU/2-304
C3DEA2_BACTS/1-120
C3DEA3_BACTS/1-162
C3EFD7_BACTK/2-304
C3EW93_BACTU/2-304
C3FER9_BACTB/1-299
C3FXQ9_BACTU/2-304
C3GDH2_BACTU/2-304
C3GVQ2_BACTU/2-304
C3HCZ1_BACTU/2-304
C3HUW1_BACTU/1-299
C3IE01_BACTU/1-303
C3JJ80_RHOER/6-319
C3JP31_RHOER/35-331
C3JP32_RHOER/1-160
C3JSD1_RHOER/328-487
C3JSD1_RHOER/460-585
C3JSD1_RHOER/8-295
C3L554_BACAC/1-120
C3L555_BACAC/2-169
C3PK99_CORA7/4-322
C3WQM0_9FUSO/1-303
C3WQM1_9FUSO/2-304
C3WYY2_9FUSO/2-304
C3WYY3_9FUSO/1-303
C3YCC5_BRAFL/34-310
C4L6C4_EXISA/12-296
C4L6C4_EXISA/326-481
C4LKI7_CORK4/341-490
C4LKI7_CORK4/8-302
C4QFM2_SCHMA/1-262
C4QM00_SCHMA/60-118
C4QRQ6_SCHMA/1-67
C4RE86_9ACTO/17-190
C4RE87_9ACTO/41-336
C4SZ55_YERIN/12-299
C4SZ55_YERIN/332-490
C5A5D5_THEGJ/11-329
C5DJ23_LACTC/17-74
C5KXB7_9ALVE/11-72
C5L071_9ALVE/23-289
C5L071_9ALVE/297-361
C5LC96_9ALVE/46-391
C5LY90_9ALVE/23-292
C5LY90_9ALVE/300-361
C5QAY9_STAEP/20-305
C5QAY9_STAEP/332-486
C5QAY9_STAEP/467-573
C5QQX8_STAEP/20-305
C5QQX8_STAEP/332-482
C5QQX8_STAEP/464-571
C5QYE1_STAEP/18-303
C5QYE1_STAEP/330-484
C5QYE1_STAEP/465-571
C5T841_ACIDE/12-297
C5T841_ACIDE/328-487
C5USP7_CLOBO/13-299
C5USP7_CLOBO/326-471
C5X622_SORBI/26-321
C5XYT4_SORBI/79-403
C5XZY5_SORBI/37-281
C5Y9U4_SORBI/61-373
C6A107_THESM/11-329
C6BDL6_RALP1/327-484
C6BDL6_RALP1/8-295
C6DNB7_MYCTK/21-186
C6DNB8_MYCTK/19-291
C6DPM5_MYCTK/1-284
C6GZ84_STRCL/1-285
C6HZR6_9BACT/326-484
C6HZR6_9BACT/476-586
C6HZR6_9BACT/8-296
C6I052_9BACT/326-484
C6I052_9BACT/476-584
C6I052_9BACT/8-296
C6I143_9BACT/2-63
C6IGB1_9BACE/12-297
C6IGB1_9BACE/327-482
C6IGB1_9BACE/473-562
C6LYE2_GIAIB/14-338
C6N235_9GAMM/3-93
C6N4X0_9GAMM/3-76
C6PZ27_9CLOT/13-298
C6PZ27_9CLOT/326-473
C6RCA9_9CORY/6-313
C6W9H6_ACTMD/3-310
C6WF74_ACTMD/15-292
C6WF75_ACTMD/11-192
C6Z0Y0_9BACE/12-297
C6Z0Y0_9BACE/327-481
C7BK46_PHOAA/327-486
C7BK46_PHOAA/481-583
C7BK46_PHOAA/8-298
C7D507_ENTFA/12-298
C7D507_ENTFA/325-472
C7D507_ENTFA/468-579
C7GJL6_YEAS2/18-336
C7HVG5_9FIRM/23-89
C7HW17_9FIRM/1-302
C7HW18_9FIRM/3-304
C7HWH9_9FIRM/12-299
C7HWH9_9FIRM/325-470
C7HWH9_9FIRM/458-562
C7M2G2_ACIFD/11-283
C7M2G3_ACIFD/77-153
C7M2S3_ACIFD/8-169
C7M2S4_ACIFD/11-292
C7MQP9_SACVD/14-193
C7MQQ0_SACVD/16-334
C7MZB5_SACVD/1-290
C7NJZ9_KYTSD/11-319
C7NMI6_HALUD/24-345
C7P160_HALMD/21-339
C7P537_HALMD/19-301
C7P537_HALMD/342-628
C7P7U9_METFA/26-334
C7Q3V9_CATAD/19-339
C7Q3W0_CATAD/9-188
C7QGP2_CATAD/2-277
C7QNI6_CYAP0/1-307
C7QVT1_CYAP0/2-263
C7RFZ2_ANAPD/12-295
C7RFZ2_ANAPD/325-480
C7UHN7_ENTFA/2-71
C7UHP2_ENTFA/12-297
C7UHP2_ENTFA/325-472
C7UHP2_ENTFA/459-579
C7WC06_ENTFA/12-298
C7WC06_ENTFA/325-472
C7WC06_ENTFA/468-579
C7WC10_ENTFA/12-298
C7WC10_ENTFA/325-480
C7WC10_ENTFA/458-577
C7WQM9_ENTFA/12-298
C7WQM9_ENTFA/325-472
C7WQM9_ENTFA/468-579
C7WQN3_ENTFA/12-298
C7WQN3_ENTFA/325-489
C7XQS3_9FUSO/1-303
C7XQS4_9FUSO/2-304
C7YRA2_NECH7/24-333
C7Z3S8_NECH7/8-79
C8VJ74_EMENI/26-334
C8WG03_ZYMMN/327-486
C8WG03_ZYMMN/8-296
C8X8E6_NAKMY/24-298
C8X8E7_NAKMY/37-215
C8XCW0_NAKMY/1-303
C8Z6K4_YEAS8/18-336
C9A1P3_ENTGA/12-96
C9KLP2_9FIRM/15-298
C9KLP2_9FIRM/329-490
C9M6E4_9BACT/3-315
C9P417_VIBME/327-484
C9P417_VIBME/461-586
C9P417_VIBME/8-296
C9P4V8_VIBME/8-333
C9RFN3_METVM/26-334
C9S5T3_VERA1/23-330
C9XR08_CLODC/31-115
C9Y5U8_CROTZ/16-305
C9Y5U8_CROTZ/335-480
C9Y5U9_CROTZ/6-125
C9Y5V3_CROTZ/1-117
C9YA76_9BURK/11-295
C9YA76_9BURK/328-487
C9YM24_CLODR/31-115
C9YTW4_STRSW/1-299
C9Z3V6_STRSW/2-185
C9Z3V7_STRSW/48-348
C9ZS40_TRYB9/10-50
CFD1_DEBHA/18-108
CFD1_NEUCR/8-88
CFD1_USTMA/30-60
D0BSW5_9FUSO/1-303
D0BSW6_9FUSO/2-304
D0DTD4_LACFE/12-298
D0DTD4_LACFE/325-474
D0DTD4_LACFE/457-563
D0LAV7_GORB4/30-269
D0LEA8_GORB4/16-306
D0LEA9_GORB4/28-207
D0LKB5_HALO1/186-263
D0LKB5_HALO1/25-183
D0LT16_HALO1/12-188
D0NW99_PHYIT/22-322
D0TIM7_9BACE/12-297
D0TIM7_9BACE/327-483
D0TIM7_9BACE/473-563
D1A8C4_THECD/21-313
D1A8C5_THECD/14-195
D1JI43_9ARCH/1-302
D1WJB1_STAEP/20-305
D1WJB1_STAEP/332-486
D1WJB1_STAEP/467-573
D1XGK2_9ACTO/1-280
D1XKR1_9ACTO/2-184
D1XKR2_9ACTO/22-304
D1Y631_9BACT/4-311
D1ZNF3_SORMK/26-328
D2A135_TRICA/20-325
D2B2L1_STRRD/28-383
D2B2L2_STRRD/37-215
D2B4X8_STRRD/2-303
D2HG06_AILME/37-356
D2PUQ2_KRIFD/15-327
D2PUQ3_KRIFD/1-176
D2Q091_KRIFD/1-291
D2R960_PIRSD/327-475
D2R960_PIRSD/8-292
D2RGH0_ARCPA/1-299
D2RLF5_ACIFV/12-296
D2RLF5_ACIFV/324-486
D2RRB0_HALTV/2-330
D2RWJ7_HALTV/189-415
D2RWJ7_HALTV/53-134
D2RYB9_HALTV/2-313
D2S677_GEOOG/40-328
D2S678_GEOOG/8-187
D2SAB7_GEOOG/1-279
D2VRQ1_NAEGR/37-342
D2YW44_9PEZI/16-322
D2Z8M8_9BACT/3-310
D2ZP61_METSM/19-326
D3B280_POLPA/35-85
D3B3Z0_POLPA/32-326
D3CXX5_9ACTO/5-283
D3CXX6_9ACTO/40-220
D3DAV6_9ACTO/1-313
D3DFF6_HYDTT/1-310
D3DGZ3_HYDTT/3-232
D3E0U6_METRM/14-321
D3EQ81_UCYNA/2-287
D3EQY1_UCYNA/1-302
D3F9Y7_CONWI/165-249
D3F9Y7_CONWI/9-174
D3F9Y8_CONWI/11-328
D3FW68_BACPE/19-307
D3FW68_BACPE/335-484
D3FW68_BACPE/472-591
D3H0U0_ECO44/327-484
D3H0U0_ECO44/8-296
D3HLL4_LEGLN/3-93
D3L1I4_9BACT/1-257
D3L332_9BACT/7-306
D3LXT4_9ACTO/1-306
D3M4K6_9ACTO/71-252
D3M4K7_9ACTO/35-330
D3QA56_STANL/17-297
D3QA57_STANL/13-190
D3QA57_STANL/167-253
D3S1X2_FERPA/2-300
D3S3N9_METSF/26-334
D3SLF0_THEAH/9-318
D3SMI0_THEAH/4-247
D3SRK0_NATMM/189-422
D3SRK0_NATMM/66-159
D3T075_NATMM/2-313
D3TN99_GLOMM/21-325
D3ZD98_RAT/37-342
D4B0S1_ARTBC/26-334
D4DFC9_TRIVH/26-332
D4FLN2_STAEP/18-303
D4FLN2_STAEP/330-484
D4FLN2_STAEP/465-571
D4GT90_HALVD/185-409
D4GT90_HALVD/52-137
D4GY53_HALVD/2-312
D4LPV7_9FIRM/1-33
D4TEB2_9NOST/2-252
D4TEI3_9NOST/1-307
D4TEP4_9NOST/1-297
D4TEP4_9NOST/327-610
D4TNN0_9NOST/1-307
D4TQ90_9NOST/1-114
D4TQ90_9NOST/144-428
D4TQ91_9NOST/1-164
D4TU14_9NOST/2-233
D4V0Y6_ENTFA/12-298
D4V0Y6_ENTFA/325-472
D4V0Y6_ENTFA/468-579
D4V0Z0_ENTFA/12-298
D4V0Z0_ENTFA/325-480
D4V0Z0_ENTFA/458-577
D4V4D7_BACVU/12-297
D4V4D7_BACVU/327-481
D4ZRJ7_SPIPL/2-263
D4ZWD5_SPIPL/351-610
D4ZWD5_SPIPL/8-313
D4ZYL1_SPIPL/1-307
D5CDS0_ENTCC/328-487
D5CDS0_ENTCC/468-587
D5CDS0_ENTCC/8-295
D5CKF2_ENTCC/327-485
D5CKF2_ENTCC/8-297
D5CKF6_ENTCC/10-298
D5CKF6_ENTCC/329-486
D5CKF6_ENTCC/460-585
D5E9L1_METMS/30-111
D5EFM3_AMICL/7-314
D5GGF4_TUBMM/26-325
D5HC05_SALRM/30-332
D5NRC7_9BURK/325-473
D5NRC7_9BURK/8-293
D5NY07_CORAM/8-324
D5P6Z4_9MYCO/7-320
D5P8V8_9MYCO/20-186
D5P8V9_9MYCO/19-297
D5Q529_CLODI/31-115
D5QV13_METTR/326-478
D5QV13_METTR/8-296
D5REL5_FUSNN/1-303
D5REL6_FUSNN/2-304
D5RZ03_CLODI/31-115
D5SNA9_PLAL2/21-308
D5SNA9_PLAL2/345-494
D5T6I6_LEGP2/3-192
D5T8W6_LEGP2/3-190
D5TMB7_BACT1/2-304
D5TZA6_BACT1/13-301
D5TZA6_BACT1/329-484
D5U1R4_THEAM/15-313
D5UMN4_TSUPD/34-213
D5UMN5_TSUPD/15-286
D5VSQ1_METIM/22-330
D5VUR3_CLOB2/13-298
D5VUR3_CLOB2/326-473
D5XNH8_MYCTU/21-186
D5XNH9_MYCTU/19-291
D5XUU8_MYCTU/1-283
D5Y5L9_MYCTU/1-283
D5Y9S7_MYCTU/21-186
D5Y9S8_MYCTU/19-289
D5YH13_MYCTU/1-283
D5YLC6_MYCTU/21-186
D5YLC7_MYCTU/19-291
D5YRZ1_MYCTU/1-284
D5YXV0_MYCTU/1-162
D5YXV1_MYCTU/19-289
D5Z551_MYCTU/1-283
D5ZAQ3_MYCTU/21-186
D5ZAQ4_MYCTU/19-291
D5ZG80_MYCTU/1-283
D5ZMM2_MYCTU/21-186
D5ZMM3_MYCTU/19-291
D6A7V1_9ACTO/2-182
D6A7V2_9ACTO/36-337
D6AB94_STRFL/12-308
D6AB95_STRFL/2-183
D6ASA8_STRFL/4-298
D6AWY1_9ACTO/1-301
D6AX42_9ACTO/29-318
D6AX43_9ACTO/2-172
D6BFW7_9FUSO/1-303
D6BFW8_9FUSO/2-304
D6BJA3_9FUSO/1-184
D6CMG7_THIS3/327-485
D6CMG7_THIS3/458-585
D6CMG7_THIS3/8-296
D6D3B8_9BACE/12-297
D6D3B8_9BACE/327-482
D6D3B8_9BACE/460-563
D6EIX5_STRLI/1-295
D6EQG0_STRLI/49-342
D6EQG1_STRLI/2-182
D6FI79_MYCTU/1-283
D6FTU2_MYCTU/21-186
D6FTU3_MYCTU/19-291
D6FWK4_MYCTU/1-283
D6IVS0_ECOLX/327-484
D6IVS0_ECOLX/8-296
D6K936_9ACTO/42-337
D6K937_9ACTO/2-184
D6KBA5_9ACTO/1-294
D6L9Q0_9FUSO/2-304
D6L9Q1_9FUSO/1-303
D6M294_9ACTO/1-169
D6M2B7_9ACTO/5-248
D6TMB3_9CHLR/1-299
D6XYX5_BACIE/12-297
D6XYX5_BACIE/328-476
D6XYX5_BACIE/476-587
D6Y2W8_THEBD/18-346
D6Y2W9_THEBD/18-197
D6Z0Q7_DESAT/331-477
D6Z0Q7_DESAT/8-294
D6ZF56_SEGRD/19-335
D6ZF57_SEGRD/27-203
D7B931_NOCDD/21-307
D7B932_NOCDD/18-210
D7CEN6_STRBB/18-305
D7CEN7_STRBB/2-182
D7CET2_STRBB/1-43
D7CET2_STRBB/66-304
D7CVB5_TRURR/5-324
D7DQT1_METV3/25-333
D7DVM9_NOSA0/3-251
D7DWV6_NOSA0/1-307
D7ESR2_MYCTU/1-284
D7EWZ0_MYCTU/21-186
D7EWZ1_MYCTU/19-291
D7FUN3_ECTSI/142-472
D7GG35_PROFC/330-474
D7GG35_PROFC/9-297
D7KP62_ARALL/19-315
D7KQU0_ARALL/56-304
D7L8X8_ARALL/86-410
D7MUD3_ARALL/69-391
D7P6A3_9DELT/2-307
D7SL18_VITVI/7-330
D7SWX1_VITVI/15-125
D7T9A5_VITVI/42-260
D7TKL3_VITVI/60-184
D7TM68_VITVI/262-589
D7U7R0_VITVI/20-315
D7WK04_BACCE/1-303
D7WNF0_9BACI/12-298
D7WNF0_9BACI/327-484
D7WNF0_9BACI/478-588
D7X8D4_ECOLX/327-484
D7X8D4_ECOLX/8-296
D7YAZ9_ECOLX/10-297
D7YAZ9_ECOLX/328-486
D7YAZ9_ECOLX/459-585
D7YB02_ECOLX/8-276
D8FAZ2_9DELT/1-309
D8FTC2_9CYAN/1-307
D8G4C0_9CYAN/2-268
D8G9S6_9CYAN/338-598
D8G9S6_9CYAN/7-308
D8GTI1_CLOLD/13-298
D8GTI1_CLOLD/326-473
D8GYS5_BACAI/2-258
D8HKB4_AMYMU/15-195
D8HKB5_AMYMU/15-342
D8HV47_AMYMU/1-286
D8J4A5_HALJB/2-312
D8J6U6_HALJB/26-357
D8J8K0_HALJB/2-311
D8K2C4_DEHLB/1-303
D8KIJ5_LACLN/12-297
D8KIJ5_LACLN/325-480
D8LHK4_ECTSI/155-231
D8LHK4_ECTSI/20-146
D8MA08_BLAHO/23-338
D8QKJ4_SCHCM/18-316
D8QQV2_SELML/31-299
D8R829_SELML/4-274
D8RQC9_SELML/18-314
D8RTG3_SELML/108-431
D8SQW5_SELML/7-330
D8TDC8_SELML/18-314
D8TVP7_VOLCA/20-322
D8UKL0_VOLCA/70-414
D9PU08_METTM/14-319
D9R5Q8_CLOSW/12-295
D9R5Q8_CLOSW/325-480
D9RAP4_CLOSW/12-295
D9RAP4_CLOSW/325-474
D9RXF4_PREMB/18-303
D9RXF4_PREMB/333-478
D9RXF4_PREMB/472-569
D9S045_THEOJ/3-289
D9S046_THEOJ/21-303
D9SJY5_GALCS/324-482
D9SJY5_GALCS/8-295
D9T0Q7_MICAI/16-193
D9T0Q8_MICAI/21-312
D9UHQ9_9ACTO/5-249
D9UJC5_9ACTO/20-311
D9UJC6_9ACTO/35-210
D9UWK4_9ACTO/1-294
D9V6I2_9ACTO/15-195
D9V6I3_9ACTO/18-366
D9VSY3_9ACTO/1-259
D9W1H1_9ACTO/1-180
D9W1H2_9ACTO/20-317
D9W925_9ACTO/1-40
D9W925_9ACTO/68-312
D9WAD3_9ACTO/20-311
D9WAD4_9ACTO/2-181
D9X3B9_STRVR/19-313
D9X3V3_STRVR/33-332
D9X3V4_STRVR/2-182
D9XMS6_9ACTO/1-279
D9Y1I8_9ACTO/2-183
D9Y1I9_9ACTO/35-335
E0KR74_STRVO/2-182
E0KR75_STRVO/39-329
E0KXD2_STRVO/1-43
E0KXD2_STRVO/69-309
E0N040_9CORY/6-313
E0QHM1_9FIRM/22-324
E0QHM2_9FIRM/1-303
E0RR21_SPITD/2-291
E0U9T8_CYAP2/2-267
E0UHF9_CYAP2/1-307
E0VDM0_PEDHC/34-339
E0XTH3_9GAMM/9-327
E1F0G3_GIAIA/14-338
E1FLL1_LOALO/18-328
E1GXP2_9BACT/99-169
E1HAZ5_MYCTU/1-299
E1HF80_MYCTU/21-186
E1HF81_MYCTU/10-283
E1IAP4_9CHLR/1-300
E1ICN2_9CHLR/1-247
E1ICN3_9CHLR/2-302
E1ICN7_9CHLR/1-308
E1IFL0_9CHLR/1-261
E1IH82_9CHLR/5-306
E1K4R2_9EURY/23-331
E1KKR6_9FIRM/1-303
E1MN46_9GAMM/11-299
E1MN46_9GAMM/329-488
E1MN46_9GAMM/473-585
E1R3V2_SPISS/2-272
E1RAB9_SPISS/25-106
E1RCN9_SPISS/2-291
E1V3D9_HALED/12-337
E1WZ82_BACMS/3-160
E1WZ83_BACMS/6-291
E1XYU4_LEGPN/3-108
E1YIX6_9DELT/367-405
E1YIX6_9DELT/46-87
E1Z2D0_9CHLO/38-324
E1Z6I9_9CHLO/10-318
E2AIS3_9HYME/23-311
E2AIS4_9HYME/23-114
E2BL31_9HYME/27-334
E2LQX0_MONPE/20-287
E2Q9R5_STRCL/10-191
E2Q9R6_STRCL/21-85
E2RSX0_CANFA/37-340
E2S320_9CORY/6-313
E2SC78_9ACTO/5-188
E2SC79_9ACTO/38-327
E2T6I0_MYCTU/21-186
E2T6I1_MYCTU/19-291
E2TAU5_MYCTU/1-299
E2TN90_MYCTU/1-299
E2TSK3_MYCTU/21-186
E2TSK4_MYCTU/10-283
E2TZS8_MYCTU/1-299
E2U432_MYCTU/21-186
E2U433_MYCTU/19-291
E2U4W8_MYCTU/21-186
E2U4W9_MYCTU/10-283
E2UB55_MYCTU/10-324
E2UFK4_MYCTU/21-186
E2UFK5_MYCTU/10-283
E2UMQ4_MYCTU/1-284
E2URZ9_MYCTU/21-186
E2US00_MYCTU/19-291
E2V0D2_MYCTU/1-299
E2V379_MYCTU/21-186
E2V380_MYCTU/19-291
E2VA65_MYCTU/1-299
E2VJH6_MYCTU/10-324
E2VNT8_MYCTU/21-186
E2VNT9_MYCTU/19-291
E2VVT8_MYCTU/1-284
E2W040_MYCTU/21-186
E2W041_MYCTU/19-291
E2W710_MYCTU/1-299
E2WB90_MYCTU/21-186
E2WB91_MYCTU/19-291
E2WJ13_MYCTU/1-284
E2WNC1_MYCTU/21-186
E2WNC2_MYCTU/10-283
E3G6Q1_ENTCS/327-484
E3G6Q1_ENTCS/8-294
E3GHY6_EUBLK/13-299
E3GHY6_EUBLK/328-484
E3GHY6_EUBLK/474-568
E3GZ72_METFV/14-319
E3J7F6_FRASU/21-203
E3J7F7_FRASU/79-372
E3JBJ4_FRASU/42-348
E3K4G7_PUCGT/34-216
E3KVY1_PUCGT/22-323
E3NC86_CAERE/18-337
E3QBW4_COLGM/24-330
E3REV1_PYRTT/24-333
E3WT33_ANODA/21-315
E3ZU06_LISSE/1-60
E3ZU06_LISSE/58-152
E4HMZ7_PROAC/11-297
E4HMZ7_PROAC/330-480
E4L1T7_9STRE/12-298
E4L1T7_9STRE/325-472
E4L1T7_9STRE/460-579
E4M520_9FIRM/14-331
E4M521_9FIRM/20-331
E4N9V9_KITSK/12-290
E4NE13_KITSK/24-214
E4NE14_KITSK/44-336
E4NS01_HALBP/172-414
E4NS01_HALBP/53-137
E4NTD9_HALBP/2-313
E4NVX3_HALBP/12-321
E4RJH3_HALSL/15-296
E4RJH4_HALSL/6-291
E4U5S6_OCEP5/2-290
E4WIS2_RHOE1/6-259
E4XB93_OIKDI/27-330
E4Y8E2_OIKDI/27-330
E4ZK25_LEPMC/86-395
E5BGC0_9FUSO/1-303
E5BGC1_9FUSO/2-304
E5C0F1_9FUSO/1-303
E5C0F2_9FUSO/8-310
E5CIF5_STAHO/25-310
E5CIF5_STAHO/337-494
E5CIF5_STAHO/469-576
E5CPX8_9STAP/25-310
E5CPX8_9STAP/337-491
E5R0A3_ARTGP/26-335
E5S619_TRISP/17-321
E5UWJ0_9BACE/12-297
E5UWJ0_9BACE/327-481
E5XMV0_9ACTO/16-304
E5XMV1_9ACTO/16-192
E6FTI4_ENTFA/2-71
E6FTI9_ENTFA/12-298
E6FTI9_ENTFA/325-472
E6FTI9_ENTFA/459-579
E6IBX8_ENTFA/12-298
E6IBX8_ENTFA/325-471
E6IBX8_ENTFA/470-576
E6IBY2_ENTFA/12-298
E6IBY2_ENTFA/325-472
E6IBY2_ENTFA/468-579
E6J994_9ACTO/16-369
E6J995_9ACTO/32-194
E6JQA7_STAEP/20-305
E6JQA7_STAEP/332-486
E6JQA7_STAEP/465-574
E6JXN1_9SPIO/2-290
E6NAK6_9ARCH/14-321
E6NAP6_9ARCH/10-326
E6PKJ4_9ZZZZ/326-484
E6PKJ4_9ZZZZ/466-585
E6PKJ4_9ZZZZ/8-296
E6PNE9_9ZZZZ/326-484
E6PNE9_9ZZZZ/8-296
E6QJN7_9ZZZZ/28-317
E6QJN7_9ZZZZ/347-504
E6QQB0_9ZZZZ/327-485
E6QQB0_9ZZZZ/8-295
E6QVM0_9ZZZZ/327-478
E6QVM0_9ZZZZ/8-295
E6RDB4_CRYGW/20-319
E6S8P9_INTC7/39-318
E6S8Q0_INTC7/15-195
E6SD05_INTC7/11-297
E6SD05_INTC7/329-486
E6SKW0_THEM7/14-331
E6SKW1_THEM7/20-331
E6TG90_MYCSR/8-324
E6TIM2_MYCSR/24-209
E6TIM3_MYCSR/19-338
E6XPK5_SHEP2/332-489
E6XPK5_SHEP2/8-297
E6ZMJ4_9BASI/24-325
E7DPH6_9NOSO/2-266
E7EVN0_HUMAN/34-322
E7KAG4_YEASA/18-336
E7KL02_YEASL/18-231
E7L4U8_TRYCR/15-342
E7LSE2_YEASV/18-336
E7NAZ8_9ACTO/10-296
E7NAZ8_9ACTO/329-482
E7NGG6_YEASO/18-336
E7Q1U6_YEASB/18-336
E7QCH8_YEASZ/18-336
E7QNS9_9EURY/2-314
E7QRK1_9EURY/24-346
E7R6J7_PICAD/19-325
E7RI69_9BACL/6-309
E7RYI5_9BURK/30-348
E7V6Z6_SALMO/326-486
E7V6Z6_SALMO/8-296
E7VRB3_SALMO/326-486
E7VRB3_SALMO/8-296
E7VUR2_SALMO/326-486
E7VUR2_SALMO/8-296
E7WGC0_SALMO/326-486
E7WGC0_SALMO/8-296
E7WMG6_SALMO/326-486
E7WMG6_SALMO/8-296
E7WUR0_SALMO/326-486
E7WUR0_SALMO/8-296
E7XHV1_SALMO/326-486
E7XHV1_SALMO/8-296
E7Y449_SALMO/326-486
E7Y449_SALMO/8-296
E7YAB6_SALMO/326-486
E7YAB6_SALMO/8-296
E7YKR4_SALMO/326-486
E7YKR4_SALMO/8-296
E7Z2F2_SALMO/326-486
E7Z2F2_SALMO/8-296
E7ZBX7_SALMO/326-486
E7ZBX7_SALMO/8-296
E7ZJI7_SALMO/326-486
E7ZJI7_SALMO/8-296
E8A4E3_SALMO/326-486
E8A4E3_SALMO/8-296
E8A7T1_SALMO/326-486
E8A7T1_SALMO/8-296
E8AKX7_SALMO/326-486
E8AKX7_SALMO/8-296
E8B602_SALMO/326-486
E8B602_SALMO/8-296
E8BEH5_SALMO/326-486
E8BEH5_SALMO/8-296
E8BKT9_SALMO/326-486
E8BKT9_SALMO/8-296
E8C1N5_SALMO/326-486
E8C1N5_SALMO/8-296
E8CGG7_SALMO/326-486
E8CGG7_SALMO/8-296
E8CPA5_SALMO/326-486
E8CPA5_SALMO/8-296
E8DBY3_SALMO/326-486
E8DBY3_SALMO/8-296
E8DR73_SALMO/326-486
E8DR73_SALMO/8-296
E8E1W1_SALMO/326-486
E8E1W1_SALMO/8-296
E8EB39_SALMO/326-486
E8EB39_SALMO/8-296
E8EMG9_SALMO/326-486
E8EMG9_SALMO/8-296
E8FBA2_SALMO/326-486
E8FBA2_SALMO/8-296
E8FX72_SALMO/326-486
E8FX72_SALMO/8-296
E8GAJ8_SALMO/326-486
E8GAJ8_SALMO/8-296
E8GI35_SALMO/326-486
E8GI35_SALMO/8-296
E8GV31_SALMO/326-486
E8GV31_SALMO/8-296
E8L372_9RHIZ/326-484
E8L372_9RHIZ/459-587
E8L372_9RHIZ/8-295
E8L9V8_9RHIZ/326-484
E8L9V8_9RHIZ/8-295
E8R8U4_DESM0/13-276
E8RI92_9DELT/328-488
E8RI92_9DELT/474-589
E8RI92_9DELT/9-296
E8S4F5_MICSL/21-311
E8S4F6_MICSL/16-193
E8T5Q8_THEA1/9-289
E8WF49_STRFA/22-316
E8WF50_STRFA/2-183
E8WGF8_STRFA/1-296
E8ZM91_CLOB0/24-309
E8ZM91_CLOB0/337-484
E8ZM91_CLOB0/480-590
E9ANL5_LEIME/13-239
E9ANL5_LEIME/258-393
E9BAQ9_LEIDO/13-239
E9BAQ9_LEIDO/262-393
E9C745_9EUKA/19-316
E9D0F6_COCPS/26-332
E9DTY4_METAQ/117-222
E9F054_METAR/25-328
E9GRY6_DAPPU/25-333
E9J0B4_SOLIN/3-223
E9T2J5_COREQ/27-203
E9T2J6_COREQ/21-293
E9T6H6_COREQ/1-288
E9UQE2_9ACTO/31-323
E9UQE3_9ACTO/1-188
E9V1N7_9ACTO/1-304
E9ZKV0_MYCTU/1-284
E9ZQA9_MYCTU/21-186
E9ZQB0_MYCTU/19-291
F0DVL4_9FIRM/13-297
F0DVL4_9FIRM/326-472
F0GXI8_9FIRM/12-295
F0GXI8_9FIRM/325-480
F0GXI8_9FIRM/471-580
F0GY97_9FIRM/12-298
F0GY97_9FIRM/325-474
F0H1C2_9FIRM/23-81
F0LII8_THEBM/11-329
F0PUE3_BACT0/1-303
F0S488_DESTD/4-297
F0SJU4_PLABD/10-294
F0SJU4_PLABD/330-488
F0SUY3_SYNGF/12-297
F0SUY3_SYNGF/325-485
F0T6P0_METSL/14-319
F0U8A9_AJECA/26-334
F0VI08_NEOCA/19-274
F0WZ07_9STRA/153-194
F0XLL0_9PEZI/26-338
F0YAE3_9STRA/334-478
F0YAE3_9STRA/36-284
F0YH32_9STRA/9-256
F0ZGG2_DICPU/6-60
F0ZQ05_DICPU/20-315
F1AG64_9SPHN/3-106
F1L9I5_ASCSU/18-329
F1QF33_DANRE/31-73
F1TD39_9CLOT/2-305
F1TD41_9CLOT/1-303
F1YHJ6_9ACTO/1-248
F1YK04_9ACTO/34-208
F1YK05_9ACTO/15-301
F1YZ82_9STRE/12-297
F1YZ82_9STRE/325-480
F2AKA1_RHOBA/330-477
F2AKA1_RHOBA/464-590
F2AKA1_RHOBA/8-295
F2BY05_9FIRM/12-297
F2BY05_9FIRM/324-483
F2D7V8_HORVD/73-279
F2DIV1_HORVD/26-321
F2DTD3_HORVD/73-397
F2DVB1_HORVD/37-133
F2EGM9_HORVD/37-282
F2GFC2_MYCTU/21-186
F2GFC3_MYCTU/19-291
F2GJY7_MYCTU/1-283
F2H3W4_BACTU/2-304
F2JMT3_9FIRM/1-303
F2JMT5_9FIRM/2-306
F2KME7_ARCVE/3-301
F2L0T3_9CREN/14-324
F2L0T4_9CREN/9-325
F2LXQ8_9DELT/2-292
F2MVQ4_PSEST/9-330
F2NHZ5_9DELT/10-305
F2NHZ5_9DELT/336-634
F2PX82_TRIEQ/26-335
F2QZB4_PICPA/18-327
F2RAF1_9ACTO/8-188
F2RAF2_9ACTO/44-343
F2RI92_9ACTO/1-42
F2RI92_9ACTO/47-282
F2S469_TRITO/26-335
F2SE96_TRIRU/26-332
F2TJL7_AJEDE/26-334
F2U5H5_9EUKA/21-319
F2V2F2_MYCTU/1-283
F2V6P9_MYCTU/21-186
F2V6Q0_MYCTU/19-289
F2Z5J4_PIG/37-340
GET3_AJECG/26-334
GET3_AJECH/26-334
GET3_AJECN/26-334
GET3_AJEDR/26-334
GET3_AJEDS/26-334
GET3_ARTOC/26-335
GET3_ASHGO/19-331
GET3_ASPCL/26-334
GET3_ASPFC/26-334
GET3_ASPFN/25-333
GET3_ASPFU/26-334
GET3_ASPNC/25-333
GET3_ASPOR/25-333
GET3_ASPTN/26-334
GET3_BOTFB/26-331
GET3_CANAL/18-333
GET3_CANAW/18-333
GET3_CANDC/18-333
GET3_CANGA/18-332
GET3_CANTT/18-332
GET3_CHAGB/27-334
GET3_CLAL4/18-331
GET3_COCIM/26-332
GET3_COCP7/26-325
GET3_COPC7/19-319
GET3_CRYNE/20-319
GET3_DEBHA/18-331
GET3_EMENI/26-334
GET3_KLULA/18-331
GET3_LACBS/19-324
GET3_LACTC/18-331
GET3_LODEL/18-332
GET3_MAGO7/24-334
GET3_MALGO/24-325
GET3_NEOFI/26-334
GET3_NEUCR/26-333
GET3_PARBA/26-334
GET3_PARBD/26-334
GET3_PARBP/26-334
GET3_PENCW/26-334
GET3_PENMQ/26-334
GET3_PHANO/24-326
GET3_PICGU/18-330
GET3_PICPG/18-327
GET3_PICST/18-330
GET3_PODAN/26-333
GET3_PYRTR/24-333
GET3_RHOGU/29-324
GET3_SCHJY/19-319
GET3_SCHPO/19-319
GET3_SCLS1/26-331
GET3_TALSN/26-334
GET3_UNCRE/25-331
GET3_USTMA/24-325
GET3_VANPO/18-334
GET3_YARLI/19-320
GET3_YEAS1/18-336
GET3_YEAS7/18-336
GET3_YEAST/18-336
GET3_ZYGRC/18-335
NBP35_SCHPO/61-114
NUBP2_DICDI/6-62
O27244_METTH/30-69
O53518_MYCTU/1-283
O69574_MYCLE/5-320
O69648_MYCTU/19-291
P72799_SYNY3/2-250
Q011W9_OSTTA/28-322
Q01U14_SOLUE/1-309
Q03N40_LACBA/12-297
Q08MV1_STIAD/10-183
Q08Z69_STIAD/343-641
Q08Z69_STIAD/5-308
Q091B7_STIAD/2-299
Q092J4_STIAD/13-335
Q092J5_STIAD/7-165
Q093L3_STIAD/1-69
Q0A537_ALHEH/325-481
Q0A537_ALHEH/8-294
Q0ABX0_ALHEH/8-312
Q0AYF1_SYNWW/16-299
Q0AYF1_SYNWW/329-473
Q0AYF1_SYNWW/464-582
Q0DXL7_ORYSJ/2-264
Q0DY73_ORYSJ/39-209
Q0PKW4_9TELE/31-334
Q0RBL1_FRAAA/33-213
Q0RBL2_FRAAA/112-431
Q0RFK8_FRAAA/1-307
Q0S8M8_RHOSR/38-213
Q0S8M9_RHOSR/27-309
Q0SHP1_RHOSR/1-249
Q0VPZ9_ALCBS/22-345
Q0W534_UNCMA/56-118
Q0W828_UNCMA/12-74
Q0YQ10_9CHLB/326-487
Q0YQ10_9CHLB/8-295
Q0YQ78_9CHLB/1-306
Q0YRA8_9CHLB/1-306
Q0YRT0_9CHLB/1-306
Q0YRT4_9CHLB/1-299
Q0YUQ5_9CHLB/13-314
Q0ZKK2_9STAP/18-303
Q0ZKK2_9STAP/330-484
Q112M5_TRIEI/340-601
Q112M5_TRIEI/7-308
Q117P6_TRIEI/2-271
Q11AD6_TRIEI/1-307
Q12U65_METBU/30-114
Q186T9_CLOD6/31-115
Q18DK2_HALWD/2-313
Q18H24_HALWD/19-301
Q18H24_HALWD/342-628
Q18HJ0_HALWD/2-309
Q18KS9_HALWD/180-421
Q18KS9_HALWD/55-159
Q1AWF0_RUBXD/1-304
Q1B2F7_MYCSS/19-306
Q1B2F8_MYCSS/20-196
Q1B6U8_MYCSS/8-326
Q1CVT7_MYXXD/13-191
Q1CVT8_MYXXD/8-170
Q1D068_MYXXD/13-336
Q1D069_MYXXD/183-256
Q1D069_MYXXD/22-180
Q1D4F4_MYXXD/2-298
Q1D553_MYXXD/346-644
Q1D553_MYXXD/5-310
Q1H178_METFK/327-484
Q1H178_METFK/9-298
Q1INY9_ACIBL/2-303
Q1INY9_ACIBL/332-632
Q1MAP0_RHIL3/12-297
Q1MAP0_RHIL3/328-489
Q1MRE6_LAWIP/23-62
Q1NPV7_9DELT/332-487
Q1NPV7_9DELT/466-590
Q1NPV7_9DELT/9-294
Q1QB75_PSYCK/16-336
Q1QW02_CHRSD/2-304
Q1Z8S2_PHOPR/331-489
Q1Z8S2_PHOPR/467-588
Q1Z8S2_PHOPR/9-298
Q1ZFE1_9GAMM/342-502
Q1ZFE1_9GAMM/473-600
Q1ZFE1_9GAMM/9-298
Q21S89_RHOFD/329-485
Q21S89_RHOFD/8-295
Q22KQ8_TETTH/325-367
Q24NK5_DESHY/32-317
Q24NK5_DESHY/345-490
Q24PV1_DESHY/12-295
Q24PV1_DESHY/325-470
Q24WB3_DESHY/37-99
Q2B7N4_9BACI/18-321
Q2EEU9_RHILO/1-139
Q2FSU5_METHJ/19-68
Q2HDE3_CHAGB/226-264
Q2IPH2_ANADE/87-245
Q2IPH3_ANADE/11-299
Q2J516_FRASC/15-195
Q2J517_FRASC/64-390
Q2J8E1_FRASC/1-307
Q2JHI7_SYNJB/2-308
Q2JLU4_SYNJB/27-342
Q2JLU4_SYNJB/389-674
Q2JP55_SYNJB/2-267
Q2JQN8_SYNJA/28-340
Q2JQN8_SYNJA/378-680
Q2JRG0_SYNJA/2-308
Q2JSF8_SYNJA/2-266
Q2LGR3_9ZZZZ/2-312
Q2LMN5_9BACT/13-302
Q2LMN5_9BACT/331-487
Q2NHP6_METST/14-318
Q2RUE7_RHORT/328-475
Q2RUE7_RHORT/8-295
Q2RZW1_SALRD/30-332
Q2W688_MAGSA/325-470
Q2W688_MAGSA/8-294
Q31LF4_SYNE7/2-226
Q31NT0_SYNE7/1-307
Q3AI38_SYNSC/53-279
Q3AQQ5_CHLCH/13-315
Q3AQT9_CHLCH/1-307
Q3AU26_CHLCH/1-306
Q3AU30_CHLCH/1-299
Q3AUD0_CHLCH/1-306
Q3B3P6_PELLD/1-307
Q3B507_PELLD/14-314
Q3B5N6_PELLD/13-314
Q3B676_PELLD/1-299
Q3B680_PELLD/1-306
Q3B6S1_PELLD/3-308
Q3EL34_BACTI/1-303
Q3IMU5_NATPD/94-132
Q3IS88_NATPD/2-313
Q3ISV3_NATPD/2-310
Q3IT61_NATPD/145-370
Q3IT61_NATPD/24-106
Q3L9K5_RHOE4/328-487
Q3L9K5_RHOE4/460-585
Q3L9K5_RHOE4/8-295
Q3M569_ANAVT/1-307
Q3M7T7_ANAVT/2-250
Q3MH41_ANAVT/339-604
Q3MH41_ANAVT/8-309
Q3T558_9GAMM/327-484
Q3T558_9GAMM/8-295
Q3T560_9GAMM/327-484
Q3T560_9GAMM/8-295
Q469B8_METBF/29-102
Q47CR4_DECAR/327-485
Q47CR4_DECAR/8-295
Q47Q40_THEFY/6-295
Q47TR4_THEFY/36-211
Q47TR5_THEFY/20-305
Q49UG7_STAS1/21-306
Q49UG7_STAS1/333-487
Q4C2B2_CROWT/1-307
Q4C3G0_CROWT/2-260
Q4D8T6_TRYCR/10-49
Q4FSN6_PSYA2/16-338
Q4G022_RAT/18-321
Q4LAA5_STAHJ/20-305
Q4LAA5_STAHJ/332-484
Q4LAA5_STAHJ/464-571
Q4MIX6_BACCE/1-303
Q4S7T5_TETNG/2-146
Q4S7T6_TETNG/25-42
Q4UCT5_THEAN/111-284
Q4UCT5_THEAN/27-106
Q4XXL5_PLACH/119-160
Q4Z0K1_PLABA/119-161
Q57WQ0_9TRYP/10-50
Q5BZ44_SCHJA/3-236
Q5CNY4_CRYHO/1-232
Q5HKC0_STAEQ/321-475
Q5HKC0_STAEQ/456-562
Q5HKC0_STAEQ/9-294
Q5JIF4_PYRKO/11-329
Q5N0H2_SYNP6/2-226
Q5N5D6_SYNP6/1-307
Q5NQZ4_ZYMMO/92-137
Q5P147_AROAE/330-491
Q5P147_AROAE/8-296
Q5Q1Q5_9BACI/13-301
Q5Q1Q5_9BACI/329-484
Q5Q1Q5_9BACI/461-586
Q5R0F0_IDILO/6-331
Q5R0F3_IDILO/74-112
Q5UZC1_HALMA/104-415
Q5V472_HALMA/140-362
Q5V472_HALMA/21-116
Q5V5P0_HALMA/1-215
Q5XF80_ARATH/69-391
Q5YZ30_NOCFA/1-310
Q5Z307_NOCFA/20-185
Q5Z308_NOCFA/15-296
Q5ZPB1_9DELT/14-319
Q63GR4_BACCZ/2-304
Q649U9_9ARCH/1-302
Q64CE8_9ARCH/29-67
Q64MA8_ORYSJ/24-319
Q67RM7_SYMTH/15-326
Q67RM8_SYMTH/19-336
Q6HP85_BACHK/2-304
Q6I497_BACAN/2-169
Q6I498_BACAN/1-128
Q6KZR9_PICTO/2-303
Q6LGU3_PHOPR/4-103
Q6LRX3_PHOPR/331-488
Q6LRX3_PHOPR/9-298
Q6LWG5_LACPL/12-297
Q6LWG5_LACPL/325-480
Q6LWG5_LACPL/458-564
Q6M0V5_METMP/24-332
Q6MH02_BDEBA/20-179
Q6MH03_BDEBA/7-317
Q6WB29_ALCFA/13-302
Q6WB29_ALCFA/331-488
Q6WB29_ALCFA/462-590
Q6XIF0_DROYA/1-149
Q6XN05_RHOER/328-487
Q6XN05_RHOER/483-585
Q6XN05_RHOER/8-295
Q6Z2T4_ORYSJ/69-406
Q73EL2_BACC1/1-303
Q73YN3_MYCPA/1-288
Q744E6_MYCPA/21-186
Q744E7_MYCPA/19-292
Q74NT8_BACC1/13-301
Q74NT8_BACC1/329-484
Q79JC2_SHESA/332-490
Q79JC2_SHESA/8-294
Q79SA6_9ZZZZ/327-485
Q79SA6_9ZZZZ/8-296
Q7D7E1_MYCTU/1-284
Q7M8M7_WOLSU/6-307
Q7NKT7_GLOVI/1-307
Q7NL99_GLOVI/2-246
Q7P865_FUSNV/1-239
Q7P866_FUSNV/1-303
Q7TVY5_MYCBO/19-291
Q7TYY2_MYCBO/1-283
Q7ULE5_RHOBA/330-477
Q7ULE5_RHOBA/464-590
Q7ULE5_RHOBA/8-295
Q7ZWC8_DANRE/31-73
Q82AI5_STRAW/1-295
Q82EM8_STRAW/2-183
Q82EM9_STRAW/46-337
Q846T6_MYXXA/13-336
Q893D3_CLOTE/17-302
Q893D3_CLOTE/332-488
Q893D3_CLOTE/475-588
Q8A9L3_BACTN/12-297
Q8A9L3_BACTN/327-483
Q8A9L3_BACTN/474-562
Q8ABJ4_BACTN/12-297
Q8ABJ4_BACTN/327-482
Q8ABJ4_BACTN/460-563
Q8C1Q1_MOUSE/1-238
Q8CQF2_STAES/25-310
Q8CQF2_STAES/337-491
Q8CQF2_STAES/468-578
Q8DGR3_THEEB/13-254
Q8DHV1_THEEB/1-307
Q8ERD0_OCEIH/6-307
Q8GUW6_CYPPP/62-137
Q8IH28_DROME/21-71
Q8IH28_DROME/68-109
Q8KAT5_CHLTE/1-307
Q8KB52_CHLTE/1-299
Q8KDR5_CHLTE/1-307
Q8KFH8_CHLTE/16-317
Q8KG52_CHLTE/1-306
Q8L248_SALTY/10-297
Q8L248_SALTY/328-486
Q8L248_SALTY/459-585
Q8RIN3_FUSNN/2-304
Q8RIN4_FUSNN/1-303
Q8RM80_LEGPN/3-108
Q8SRC7_ENCCU/2-81
Q8TUS4_METKA/13-330
Q8VEI6_MOUSE/1-210
Q8WQF2_CAEEL/1-152
Q8YNT0_NOSS1/2-252
Q8YTL7_NOSS1/1-307
Q8YUT7_NOSS1/339-604
Q8YUT7_NOSS1/8-309
Q8ZX71_PYRAE/2-291
Q926M2_LISIN/12-298
Q926M2_LISIN/325-472
Q926M2_LISIN/468-579
Q949M9_ARATH/19-315
Q979S7_THEVO/3-304
Q97CS5_THEVO/2-252
Q9CB87_MYCLE/23-324
Q9CB88_MYCLE/21-189
Q9FF47_ARATH/95-417
Q9HL03_THEAC/3-304
Q9HS79_HALSA/21-347
Q9KBX9_BACHD/7-310
Q9KJI3_KLEOX/328-487
Q9KJI3_KLEOX/469-585
Q9KJI3_KLEOX/8-297
Q9LPD0_ARATH/19-307
Q9RA89_9BACI/13-301
Q9RA89_9BACI/329-475
Q9SS46_ARATH/87-386
Q9ST64_SOLTU/70-365
Q9UZA6_PYRAB/11-329
Q9XA35_STRCO/49-342
Q9XA36_STRCO/2-183
Q9Y9X4_AERPE/1-190
Q9Y9X5_AERPE/11-115
Y1609_ARATH/58-309
Y2128_STRCO/1-295
Y3679_MYCTU/21-186
Y3704_MYCBO/21-186
