# Supplementary material for: Contact prediction is hardest for the most informative contacts, but improves with the incorporation of contact potentials
Source: PLoS One. 2018 Jun 28;13(6):e0199585. doi: 10.1371/journal.pone.0199585 (PMC6023208; doi:10.1371/journal.pone.0199585)
Supplement: S1 Data — Each file in the ‘alignments’ directory herein corresponds to a protein family’s alignment and contains the accession number and sequence range of each sequence in the alignment. (TAR.GZ) [file pone.0199585.s001.tar.gz › alignments/Transposase_11]

A0A2U9_SALTY/88-331
A0AEH0_9PSED/262-443
A0B3L2_BURCH/138-351
A0B7Z9_METTP/151-451
A0B8E6_METTP/151-451
A0B9J4_METTP/151-451
A0KSE4_SHESA/156-460
A0L2W5_SHESA/136-312
A0L390_SHESA/33-208
A0L3N9_MAGSM/252-481
A0L7F0_MAGSM/164-463
A0L7U2_MAGSM/252-481
A0L952_MAGSM/110-409
A0LAL5_MAGSM/252-481
A0LAY4_MAGSM/88-387
A0LAZ1_MAGSM/164-463
A0LJI4_SYNFM/181-514
A0LPS2_SYNFM/200-497
A0MLW7_BACTA/122-389
A0MLX1_BACTA/122-389
A0P0J9_9RHOB/11-152
A0P0R2_9RHOB/11-153
A0P1L7_9RHOB/11-172
A0P2K6_9RHOB/11-153
A0P2L1_9RHOB/11-197
A0P2L6_9RHOB/11-153
A0P2T7_9RHOB/11-197
A0P2T9_9RHOB/11-197
A0P3Y6_9RHOB/2-117
A0P464_9RHOB/11-197
A0P498_9RHOB/11-134
A0PKJ6_MYCUA/77-311
A0PKJ7_MYCUA/77-311
A0PKM0_MYCUA/77-311
A0PKM2_MYCUA/77-311
A0PKQ0_MYCUA/77-311
A0PKR0_MYCUA/77-311
A0PKU4_MYCUA/77-311
A0PKV2_MYCUA/1-68
A0PKV8_MYCUA/77-311
A0PKX8_MYCUA/77-311
A0PL73_MYCUA/26-260
A0PL87_MYCUA/77-311
A0PL96_MYCUA/77-311
A0PLD9_MYCUA/77-311
A0PLG8_MYCUA/77-311
A0PLJ0_MYCUA/2-171
A0PLK2_MYCUA/77-311
A0PLL0_MYCUA/77-311
A0PLL2_MYCUA/77-311
A0PLM1_MYCUA/77-311
A0PLN4_MYCUA/26-260
A0PLN9_MYCUA/26-260
A0PLR6_MYCUA/77-311
A0PLX2_MYCUA/77-311
A0PM56_MYCUA/77-311
A0PM58_MYCUA/1-68
A0PMD8_MYCUA/77-311
A0PMF0_MYCUA/77-311
A0PMF6_MYCUA/77-311
A0PMG7_MYCUA/77-311
A0PMI2_MYCUA/77-311
A0PMK3_MYCUA/77-313
A0PMM3_MYCUA/77-311
A0PMP3_MYCUA/77-311
A0PMQ4_MYCUA/77-311
A0PMX4_MYCUA/77-311
A0PMZ2_MYCUA/77-311
A0PN00_MYCUA/77-311
A0PN35_MYCUA/1-68
A0PN87_MYCUA/77-311
A0PNC3_MYCUA/1-68
A0PNI9_MYCUA/77-311
A0PNJ8_MYCUA/1-68
A0PNL3_MYCUA/77-311
A0PNN1_MYCUA/1-68
A0PNP0_MYCUA/77-311
A0PNR2_MYCUA/77-311
A0PNS5_MYCUA/77-311
A0PNW5_MYCUA/1-66
A0PNX2_MYCUA/77-311
A0PP24_MYCUA/77-311
A0PP68_MYCUA/77-311
A0PP71_MYCUA/77-311
A0PP94_MYCUA/1-68
A0PP97_MYCUA/77-311
A0PPB8_MYCUA/77-311
A0PPC4_MYCUA/77-311
A0PPC8_MYCUA/77-311
A0PPK6_MYCUA/77-311
A0PPM9_MYCUA/1-68
A0PPP8_MYCUA/77-311
A0PPQ0_MYCUA/77-311
A0PPR7_MYCUA/1-68
A0PPT2_MYCUA/77-311
A0PPW8_MYCUA/77-311
A0PPZ1_MYCUA/77-311
A0PQ41_MYCUA/1-68
A0PQ93_MYCUA/77-311
A0PQC9_MYCUA/77-311
A0PQE8_MYCUA/77-311
A0PQG2_MYCUA/77-311
A0PQG4_MYCUA/77-311
A0PQH2_MYCUA/1-68
A0PQH8_MYCUA/77-311
A0PQH9_MYCUA/77-311
A0PQJ3_MYCUA/77-311
A0PQJ9_MYCUA/1-68
A0PQQ9_MYCUA/77-311
A0PQU5_MYCUA/77-311
A0PQU8_MYCUA/77-311
A0PQX4_MYCUA/77-311
A0PQY8_MYCUA/77-311
A0PQZ0_MYCUA/77-311
A0PQZ8_MYCUA/77-311
A0PR09_MYCUA/77-311
A0PR25_MYCUA/77-311
A0PR35_MYCUA/77-311
A0PR37_MYCUA/1-68
A0PR52_MYCUA/77-311
A0PR88_MYCUA/77-311
A0PR90_MYCUA/77-317
A0PRF3_MYCUA/77-311
A0PRF4_MYCUA/77-311
A0PRN6_MYCUA/77-311
A0PRN9_MYCUA/1-68
A0PRQ8_MYCUA/77-311
A0PRS5_MYCUA/77-311
A0PRS7_MYCUA/77-311
A0PRV9_MYCUA/77-311
A0PRZ1_MYCUA/77-311
A0PRZ6_MYCUA/77-311
A0PS12_MYCUA/77-311
A0PS22_MYCUA/77-311
A0PS26_MYCUA/77-311
A0PS55_MYCUA/77-311
A0PS58_MYCUA/77-311
A0PS70_MYCUA/77-311
A0PS81_MYCUA/77-311
A0PSB0_MYCUA/77-311
A0PSC2_MYCUA/77-311
A0PSC4_MYCUA/77-311
A0PSI8_MYCUA/77-311
A0PSJ2_MYCUA/77-311
A0PSL0_MYCUA/77-311
A0PSP5_MYCUA/77-311
A0PSQ8_MYCUA/77-311
A0PST0_MYCUA/77-311
A0PSW9_MYCUA/77-311
A0PSY0_MYCUA/1-68
A0PT19_MYCUA/77-311
A0PT67_MYCUA/1-68
A0PTB4_MYCUA/77-311
A0PTC5_MYCUA/77-311
A0PTD9_MYCUA/77-311
A0PTE3_MYCUA/77-317
A0PTG0_MYCUA/77-311
A0PTH1_MYCUA/1-77
A0PTH4_MYCUA/77-311
A0PTL1_MYCUA/77-311
A0PTP4_MYCUA/2-171
A0PTQ4_MYCUA/77-311
A0PTQ8_MYCUA/77-311
A0PTR4_MYCUA/77-311
A0PTR5_MYCUA/77-311
A0PTY8_MYCUA/77-311
A0PU09_MYCUA/77-311
A0PU48_MYCUA/1-68
A0PU69_MYCUA/77-311
A0PUA1_MYCUA/77-311
A0PUA7_MYCUA/77-311
A0PUA8_MYCUA/77-311
A0PUD3_MYCUA/77-311
A0PUJ2_MYCUA/77-311
A0PUZ5_MYCUA/77-311
A0PV43_MYCUA/77-311
A0PV45_MYCUA/77-311
A0PV63_MYCUA/77-311
A0PVM3_MYCUA/77-311
A0PVM6_MYCUA/77-311
A0PVN4_MYCUA/77-311
A0PVN6_MYCUA/77-311
A0PVS7_MYCUA/77-311
A0PVS9_MYCUA/77-311
A0PVU4_MYCUA/1-68
A0PVV2_MYCUA/77-311
A0PVW8_MYCUA/77-311
A0PW16_MYCUA/77-311
A0PW18_MYCUA/77-311
A0PW20_MYCUA/77-311
A0PW21_MYCUA/77-311
A0PW26_MYCUA/77-311
A0PW36_MYCUA/77-311
A0PW37_MYCUA/77-311
A0PW40_MYCUA/77-311
A0PW64_MYCUA/77-311
A0PWD5_MYCUA/77-315
A0PWD7_MYCUA/77-311
A0PWF1_MYCUA/77-311
A0PWL1_MYCUA/77-318
A0PWM5_MYCUA/77-311
A0PWS0_MYCUA/77-311
A0PWS7_MYCUA/77-311
A0PWT1_MYCUA/1-68
A0PWX9_MYCUA/77-311
A0PX46_MYCUA/77-311
A0PY43_CLONN/197-380
A0QE53_MYCA1/136-400
A0QNK2_MYCS2/150-431
A0QP14_MYCS2/136-400
A0QRS6_MYCS2/191-488
A0R7Y6_PELPD/139-344
A0XZB2_9GAMM/286-363
A0YJM1_LYNSP/97-231
A0ZD01_NODSP/2-80
A0ZEC8_NODSP/1-144
A0ZED6_NODSP/6-154
A0ZHJ7_NODSP/1-148
A0ZI97_NODSP/16-184
A0ZIC1_NODSP/1-140
A0ZL66_NODSP/1-148
A0ZMH2_NODSP/2-154
A0ZS58_9CAUD/261-515
A0ZSZ0_9GAMM/88-331
A0ZSZ7_9VIBR/123-300
A0ZT02_9ENTR/115-344
A1A7S9_ECOK1/65-146
A1AAF5_ECOK1/94-325
A1AAG3_ECOK1/124-311
A1AJZ0_PELPD/258-444
A1AK75_PELPD/258-444
A1AKA6_PELPD/119-333
A1AKF4_PELPD/195-379
A1AN12_PELPD/258-444
A1AP26_PELPD/258-444
A1APB3_PELPD/200-377
A1APW2_PELPD/125-332
A1AQ20_PELPD/85-292
A1AUI0_PELPD/258-444
A1B4P9_PARDP/1-139
A1B6H9_PARDP/1-122
A1BCF6_CHLPD/1-211
A1BDB0_CHLPD/201-484
A1BHH5_CHLPD/119-333
A1BJP1_CHLPD/250-443
A1BJR7_CHLPD/1-205
A1BYU7_BACCE/118-385
A1BZC0_BACCE/66-333
A1BZF2_BACCE/118-385
A1EI95_VIBCH/135-313
A1EL25_VIBCH/40-221
A1F2P3_VIBCH/33-233
A1F326_VIBCH/135-313
A1FA10_VIBCH/8-107
A1FAY3_VIBCH/49-227
A1HLT9_9FIRM/132-384
A1HPP1_9FIRM/97-310
A1HQH6_9FIRM/109-322
A1IP73_NEIMA/135-322
A1IPS1_NEIMA/135-357
A1IQF6_NEIMA/135-287
A1IRD8_NEIMA/135-322
A1IRL1_NEIMA/135-322
A1IRM6_NEIMA/136-275
A1IRP8_NEIMA/135-322
A1ISL7_NEIMA/38-260
A1ISV4_NEIMA/125-269
A1ISZ0_NEIMA/136-322
A1JHZ4_YERE8/124-352
A1JI33_YERE8/93-329
A1JII2_YERE8/124-352
A1JJC5_YERE8/124-352
A1JLJ0_YERE8/93-329
A1JMR7_YERE8/93-329
A1JQI7_YERE8/93-329
A1JRN0_YERE8/99-328
A1K762_AZOSB/105-341
A1KMV5_MYCBP/2-121
A1KR19_PROMI/136-313
A1KRD2_NEIMF/136-322
A1KRY2_NEIMF/140-321
A1KTI0_NEIMF/136-322
A1KTI9_NEIMF/125-311
A1KTR1_NEIMF/135-322
A1KTS0_NEIMF/135-322
A1KUL7_NEIMF/1-153
A1KVP2_NEIMF/135-322
A1KW00_NEIMF/9-181
A1RCX1_ARTAT/100-278
A1REX0_SHESW/152-323
A1RI19_SHESW/102-345
A1RIV9_SHESW/74-363
A1RJM4_SHESW/85-247
A1RNX9_SHESW/134-364
A1RPE2_SHESW/102-345
A1ST00_PSYIN/100-339
A1ST16_PSYIN/100-339
A1ST22_PSYIN/100-339
A1ST33_PSYIN/100-339
A1SWD4_PSYIN/100-229
A1T2A6_MYCVP/189-487
A1TMF8_ACIAC/132-309
A1TXL9_MARAV/292-437
A1TY85_MARAV/133-306
A1TY86_MARAV/133-306
A1TZA8_MARAV/239-431
A1U8I1_MARAV/145-318
A1VLC4_POLNA/64-313
A1VSS2_POLNA/137-313
A1VV54_POLNA/3-128
A1VVS9_POLNA/9-130
A1VW57_POLNA/1-101
A1VWH1_POLNA/74-233
A1VWM3_POLNA/50-276
A1VWN7_POLNA/56-223
A1W269_ACISJ/138-347
A1W3L2_ACISJ/137-315
A1W6R6_ACISJ/133-310
A1W9D6_ACISJ/137-317
A1W9Z1_ACISJ/131-308
A1WA15_ACISJ/131-309
A1WB90_ACISJ/133-310
A1WE63_VEREI/76-251
A1WHE4_VEREI/195-296
A1WK06_VEREI/158-347
A1WL47_VEREI/2-72
A1WM69_VEREI/3-81
A1WMI1_VEREI/158-347
A1WMI2_VEREI/158-347
A1WP93_VEREI/2-147
A1WQU4_VEREI/2-238
A1WRV7_VEREI/1-61
A1WRZ5_VEREI/9-101
A1WSG0_VEREI/3-81
A1WSG1_VEREI/1-138
A1WSG3_VEREI/2-244
A1WU46_HALHL/138-354
A1WV49_HALHL/178-497
A1XWX6_SHEP2/88-331
A1ZHG7_9BACT/16-123
A1ZHP0_9BACT/133-469
A1ZLF3_9BACT/2-296
A1ZMG3_9BACT/131-469
A1ZMI6_9BACT/123-472
A1ZNH8_9BACT/123-342
A1ZPG0_9BACT/123-342
A1ZT00_9BACT/123-342
A1ZTW2_9BACT/55-332
A1ZVB2_9BACT/79-256
A2PRS5_VIBCH/40-221
A2QU47_ASPNC/88-331
A2RJ55_LACLM/114-365
A2RP80_CITFR/116-339
A2SCQ5_METPP/132-308
A2SE27_METPP/148-333
A2SIL0_METPP/136-321
A2SJ13_METPP/132-308
A2VGW4_MYCTU/10-155
A2VGX1_MYCTU/89-271
A2VLT5_MYCTU/2-121
A2YBA4_ORYSI/2-179
A3CZS9_SHEB5/129-328
A3D0D1_SHEB5/130-356
A3D0I9_SHEB5/62-288
A3D1S0_SHEB5/124-350
A3D2G9_SHEB5/124-350
A3D336_SHEB5/90-332
A3D7A7_SHEB5/1-114
A3D966_SHEB5/124-350
A3DB81_SHEB5/3-129
A3DKE5_CLOTH/167-348
A3EH21_VIBCH/122-350
A3EIG1_VIBCH/14-174
A3EJ14_VIBCH/31-259
A3EJQ9_VIBCH/122-350
A3EK01_VIBCH/122-350
A3EK08_VIBCH/3-110
A3ELA8_VIBCH/74-302
A3ELZ9_VIBCH/2-169
A3EN26_VIBCH/122-350
A3EP40_VIBCH/1-167
A3ESZ6_9BACT/253-595
A3ETU7_9BACT/138-372
A3ETV2_9BACT/200-312
A3EUE0_9BACT/205-353
A3GN23_VIBCH/33-233
A3GRR2_VIBCH/135-313
A3GVP5_VIBCH/135-313
A3GY13_VIBCH/33-233
A3H4G5_VIBCH/135-220
A3H586_VIBCH/13-174
A3I594_9BACI/1-122
A3IMX4_9CHRO/93-397
A3IP37_9CHRO/5-97
A3IP39_9CHRO/93-397
A3IQW3_9CHRO/171-359
A3IS08_9CHRO/127-377
A3IVJ5_9CHRO/72-314
A3IX85_9CHRO/115-296
A3IZI9_9CHRO/3-205
A3JDB1_9ALTE/82-246
A3JJY0_9ALTE/280-456
A3JJY1_9ALTE/43-133
A3K4G2_9RHOB/84-239
A3K734_9RHOB/2-142
A3K9N4_9RHOB/13-103
A3LAV0_PSEAE/132-311
A3M190_ACIBT/46-274
A3M7S7_ACIBT/2-146
A3NSE7_BURP0/138-351
A3NVE0_BURP0/5-140
A3P0I9_BURP0/138-351
A3PR46_RHOS1/219-372
A3QJQ3_SHELP/135-313
A3R4L4_ACIBA/12-79
A3RNP8_RALSO/136-312
A3RPM4_RALSO/3-123
A3RPY1_RALSO/1-148
A3RSQ2_RALSO/3-109
A3RTF9_RALSO/98-258
A3RU06_RALSO/2-61
A3RWV7_RALSO/17-112
A3RX62_RALSO/136-191
A3RX62_RALSO/220-312
A3RYT2_RALSO/18-137
A3RYW2_RALSO/1-123
A3RZY3_RALSO/7-139
A3S0K7_RALSO/136-312
A3S102_RALSO/3-148
A3SXG9_9RHOB/109-267
A3TZE5_9RHOB/1-121
A3UL28_VIBSP/128-355
A3UPU7_VIBSP/15-221
A3UQI0_VIBSP/94-227
A3W6A8_9RHOB/72-314
A3W6F6_9RHOB/8-93
A3W6R5_9RHOB/139-297
A3WIX0_9GAMM/66-220
A3WR49_9BRAD/138-352
A3WRP1_9BRAD/102-255
A3WTD1_9BRAD/51-211
A3WU47_9BRAD/16-188
A3WZ09_9BRAD/102-255
A3X0M7_9BRAD/3-125
A3X1X9_9BRAD/26-197
A3X208_9BRAD/51-211
A3X285_9BRAD/13-166
A3X2D3_9BRAD/1-81
A3X5L7_9RHOB/2-129
A3XRQ1_9VIBR/128-355
A3XW07_9VIBR/4-196
A3XXQ2_9VIBR/128-355
A3Y291_9VIBR/128-355
A3YGZ1_9GAMM/134-308
A3YUE7_9SYNE/139-316
A3YV11_9SYNE/135-330
A3YW86_9SYNE/140-317
A3YYE2_9SYNE/3-113
A3YYT1_9SYNE/135-330
A3Z0G6_9SYNE/14-98
A3Z114_9SYNE/139-323
A3Z116_9SYNE/135-220
A3Z206_9SYNE/140-317
A3Z291_9SYNE/140-266
A3Z4G0_9SYNE/140-364
A3Z6F0_9SYNE/130-338
A3ZMM8_9PLAN/131-365
A3ZNH0_9PLAN/154-412
A3ZP35_9PLAN/128-366
A3ZP49_9PLAN/105-266
A3ZP56_9PLAN/102-344
A3ZP59_9PLAN/143-365
A3ZQJ1_9PLAN/138-373
A3ZRQ5_9PLAN/116-358
A3ZT12_9PLAN/125-360
A3ZVR1_9PLAN/69-311
A3ZWE6_9PLAN/1-167
A3ZX14_9PLAN/102-344
A3ZX27_9PLAN/103-252
A3ZYT1_9PLAN/112-353
A3ZZQ0_9PLAN/128-366
A4A081_9PLAN/909-1144
A4A0C3_9PLAN/130-344
A4A0C6_9PLAN/117-339
A4A242_9PLAN/77-318
A4A2B6_9PLAN/2-63
A4ACU1_9GAMM/1-146
A4ALV5_9ACTN/134-396
A4BKZ7_9GAMM/96-326
A4BL98_9GAMM/96-326
A4BLH2_9GAMM/1-88
A4BLY6_9GAMM/233-457
A4BM76_9GAMM/233-458
A4BN06_9GAMM/1-146
A4BN24_9GAMM/1-146
A4BN93_9GAMM/233-458
A4BNE3_9GAMM/176-485
A4BNI7_9GAMM/136-307
A4BNR0_9GAMM/96-326
A4BNR9_9GAMM/136-307
A4BNY8_9GAMM/1-72
A4BP27_9GAMM/136-307
A4BP37_9GAMM/136-307
A4BPP3_9GAMM/136-307
A4BQ51_9GAMM/93-173
A4BQC0_9GAMM/147-318
A4BR66_9GAMM/136-307
A4BRF4_9GAMM/137-232
A4BRF6_9GAMM/1-185
A4BRJ4_9GAMM/136-307
A4BSI0_9GAMM/119-308
A4BST1_9GAMM/52-279
A4BT80_9GAMM/136-307
A4BUY0_9GAMM/1-160
A4BV25_9GAMM/1-86
A4BV52_9GAMM/2-72
A4BV72_9GAMM/18-125
A4BVG8_9GAMM/24-176
A4C5E2_9GAMM/135-332
A4CAT8_9GAMM/135-332
A4EQE4_9RHOB/27-180
A4F5J7_9BACT/1-249
A4F9C6_SACEN/112-217
A4FC39_SACEN/2-95
A4FC42_SACEN/100-266
A4FC76_SACEN/112-272
A4FC95_SACEN/99-192
A4FFS6_SACEN/112-272
A4FHL0_SACEN/53-219
A4FJW6_SACEN/100-266
A4FKU0_SACEN/112-217
A4IJN7_GEOTN/117-292
A4IQ22_GEOTN/179-474
A4ITT9_GEOTN/117-292
A4ITX6_GEOTN/121-296
A4IU23_GEOTN/87-338
A4IUI1_YERRU/88-331
A4IUI9_YERRU/88-331
A4IVF9_SALNS/123-362
A4J187_DESRM/118-332
A4J192_DESRM/165-409
A4J1A5_DESRM/1-178
A4J1M9_DESRM/166-409
A4J1R9_DESRM/166-409
A4J1X5_DESRM/137-396
A4J2U7_DESRM/118-332
A4J2V6_DESRM/119-332
A4J4S5_DESRM/2-75
A4J6U6_DESRM/166-409
A4J8S9_DESRM/6-143
A4JD53_BURVG/136-312
A4JFM7_BURVG/98-262
A4JFU0_BURVG/136-313
A4JGL4_BURVG/134-362
A4JH62_BURVG/137-314
A4JJP7_BURVG/98-263
A4JLF7_BURVG/98-263
A4JLT1_BURVG/131-359
A4JQL1_BURVG/98-264
A4JUH5_BURVG/132-309
A4JUT4_BURVG/98-263
A4JUZ3_BURVG/141-355
A4KFX3_MYCTU/10-155
A4KKM1_MYCTU/2-121
A4KVJ6_RHIME/80-238
A4KVJ9_RHIME/1-134
A4KWT9_9VIRU/88-331
A4LVN5_BURPS/83-242
A4PBP4_MICVR/141-377
A4Q8K4_AERSA/114-339
A4SU78_AERS4/103-340
A4SUB1_AERS4/114-339
A4T2G5_MYCGI/133-362
A4T3C9_MYCGI/136-400
A4T3L1_MYCGI/133-362
A4T537_MYCGI/253-497
A4T6W3_MYCGI/118-369
A4TFQ6_MYCGI/136-400
A4TWE9_9PROT/2-112
A4TZ02_9PROT/31-166
A4TZ03_9PROT/135-344
A4U073_9PROT/1-107
A4U1U5_9PROT/121-276
A4U2U4_9PROT/2-77
A4U3J3_9PROT/13-113
A4U3S8_9PROT/14-132
A4U3T8_9PROT/12-110
A4U3W2_9PROT/98-236
A4U5B7_9PROT/89-217
A4U5D4_9PROT/23-115
A4V9K8_SALPK/88-331
A4VBY8_BACUN/114-284
A4VC23_BACUN/88-331
A4VHB4_PSEU5/1-124
A4VIQ6_PSEU5/1-124
A4VK84_PSEU5/7-162
A4VLM8_PSEU5/138-346
A4VPX5_PSEU5/1-124
A4VSD8_STRSY/35-235
A4VY97_STRSY/1-186
A4VYM6_STRS2/35-235
A4W4J4_STRS2/107-363
A4WR28_RHOS5/161-248
A4WSG2_RHOS5/176-486
A4WSG9_RHOS5/13-113
A4WWU2_RHOS5/202-532
A4WYV0_RHOS5/2-96
A4WZR4_RHOS5/221-374
A4X3L9_SALTO/132-365
A4X524_SALTO/4-127
A4X6B1_SALTO/58-204
A4X8J5_SALTO/1-201
A4XCB2_SALTO/105-263
A4XFL6_CALS8/113-294
A4XK23_CALS8/185-489
A4XK41_CALS8/1-103
A4Y1Z8_SHEPC/95-332
A4YKV7_BRASO/266-438
A4YQK8_BRASO/262-433
A4YS82_BRASO/265-438
A4Z0A6_BRASO/262-434
A5A3J0_PSEAE/138-346
A5A6D0_SHIFL/101-337
A5A6E5_SHIFL/130-358
A5CYT3_PELTS/194-383
A5CZ67_PELTS/183-483
A5CZF8_PELTS/194-383
A5CZI9_PELTS/50-131
A5CZR2_PELTS/12-170
A5D0N7_PELTS/280-443
A5D1X0_PELTS/175-469
A5D1Y0_PELTS/52-241
A5EBY8_BRASB/240-542
A5EC94_BRASB/62-292
A5EII7_BRASB/138-358
A5EUH5_BRASB/204-390
A5EZ01_VIBC3/135-313
A5EZF2_VIBC3/135-313
A5FT09_ACICJ/27-135
A5FT35_ACICJ/108-263
A5FT36_ACICJ/2-105
A5FT53_ACICJ/190-477
A5FT92_ACICJ/81-344
A5FT98_ACICJ/108-263
A5FTB1_ACICJ/190-477
A5FTQ7_ACICJ/195-487
A5FTU9_ACICJ/91-224
A5FTZ4_ACICJ/74-145
A5FU03_ACICJ/67-309
A5FU04_ACICJ/109-268
A5FUC5_ACICJ/18-287
A5FUP2_ACICJ/126-281
A5FWE3_ACICJ/256-355
A5G120_ACICJ/69-228
A5G465_GEOUR/125-332
A5G5A9_GEOUR/200-377
A5GF35_GEOUR/200-373
A5IDQ7_LEGPC/40-155
A5II18_LEGPC/107-326
A5JTV9_ACIBA/11-79
A5KKC4_9FIRM/117-331
A5KTM2_9GAMM/97-335
A5KTR8_9GAMM/84-249
A5KTZ9_9GAMM/97-335
A5KU75_9GAMM/97-335
A5KV57_9GAMM/4-212
A5KVM7_9GAMM/97-241
A5KVX7_9GAMM/12-129
A5KVY1_9GAMM/84-249
A5KX34_9GAMM/97-335
A5KZH2_9GAMM/97-335
A5KZS6_9GAMM/97-335
A5L0I3_9GAMM/5-210
A5L288_9GAMM/97-335
A5L2K6_9GAMM/97-335
A5L402_9GAMM/97-335
A5L4K3_9GAMM/97-310
A5L6I5_9GAMM/49-230
A5L8R3_9GAMM/97-335
A5L8R5_9GAMM/35-273
A5LRI5_STRPN/2-89
A5MBR7_STRPN/2-89
A5MDZ4_STRPN/1-173
A5ME27_STRPN/71-306
A5ME77_STRPN/2-72
A5MEL9_STRPN/1-173
A5MI25_STRPN/6-165
A5MQP3_STRPN/2-89
A5MRD9_STRPN/1-173
A5N173_CLOK5/3-165
A5N5R2_CLOK5/1-202
A5N5R8_CLOK5/204-325
A5PFJ9_ECOLI/88-331
A5U186_MYCTA/89-271
A5UPX4_ROSS1/105-267
A5UQG7_ROSS1/97-306
A5UT29_ROSS1/105-263
A5UU43_ROSS1/105-267
A5UU51_ROSS1/105-267
A5UU95_ROSS1/105-267
A5UV58_ROSS1/105-267
A5UYS7_ROSS1/105-267
A5UZ65_ROSS1/105-267
A5UZJ2_ROSS1/105-267
A5V0H6_ROSS1/105-267
A5V8B1_SPHWW/108-263
A5VGW2_SPHWW/108-266
A5VH79_SPHWW/2-128
A5VHE2_SPHWW/62-217
A5VHF0_SPHWW/211-345
A5VIE5_LACRD/262-514
A5VLT9_LACRD/7-103
A5W055_PSEP1/133-312
A5WBL3_PSYWF/122-357
A5WC81_PSYWF/83-248
A5WL56_MYCTF/10-155
A5WLH8_MYCTF/89-271
A5WRL3_MYCTF/2-121
A5YS10_9EURY/3-109
A5YT44_9EURY/132-328
A5YT61_9EURY/131-317
A5YWL4_STAAU/205-459
A5ZA01_9FIRM/1-145
A5ZT49_9FIRM/187-506
A5ZTE8_9FIRM/219-481
A6ADV0_VIBCH/101-180
A6ADV1_VIBCH/3-159
A6BZL0_9PLAN/151-390
A6CA82_9PLAN/151-390
A6CCZ3_9PLAN/198-437
A6CGL6_9PLAN/123-357
A6CHG0_9BACI/109-324
A6CJP1_9BACI/109-324
A6D0G4_9VIBR/99-342
A6DFG9_9BACT/3-181
A6DG92_9BACT/1-120
A6DGU9_9BACT/20-111
A6DIZ5_9BACT/65-280
A6DJ14_9BACT/137-409
A6DJ60_9BACT/281-465
A6DKC1_9BACT/281-465
A6DKD2_9BACT/127-343
A6DKI9_9BACT/281-465
A6DL45_9BACT/77-319
A6DL50_9BACT/127-343
A6DLG6_9BACT/123-348
A6DM44_9BACT/1-158
A6DSH7_9BACT/127-342
A6DTQ2_9BACT/151-352
A6DTQ8_9BACT/281-465
A6DTZ9_9BACT/5-144
A6E278_9RHOB/138-383
A6FN61_9RHOB/142-382
A6FXH7_9DELT/97-292
A6G145_9DELT/143-404
A6GJ03_9DELT/79-274
A6KWS0_BACV8/98-239
A6L0R8_BACV8/128-351
A6L0R9_BACV8/138-367
A6L0S1_BACV8/138-367
A6M1E5_CLOB8/120-375
A6NRZ8_9BACE/1-124
A6Q827_SULNB/136-325
A6QHW6_STAAE/206-273
A6QJ24_STAAE/2-106
A6T555_KLEP7/136-313
A6TJJ1_ALKMQ/255-549
A6TK18_ALKMQ/88-331
A6TKF9_ALKMQ/255-549
A6TKY1_ALKMQ/178-473
A6TMM2_ALKMQ/255-549
A6TMU4_ALKMQ/255-549
A6TMU8_ALKMQ/255-549
A6TN04_ALKMQ/114-365
A6TSV1_ALKMQ/174-469
A6ULZ6_SINMW/33-146
A6UXI0_PSEA7/108-334
A6VYG7_MARMS/8-181
A6WI28_SHEB8/97-333
A6WIU3_SHEB8/97-333
A6WIW7_SHEB8/97-336
A6WIY1_SHEB8/116-264
A6WTA0_SHEB8/130-356
A6WWH1_OCHA4/89-254
A6X1S6_OCHA4/89-254
A6X2I8_OCHA4/109-268
A6X7H0_OCHA4/88-253
A6X844_OCHA4/136-350
A6X856_OCHA4/2-128
A7A2C4_YEAS7/88-331
A7A2D5_YEAS7/88-226
A7A2E7_YEAS7/88-332
A7A2F1_YEAS7/88-331
A7ACX2_9PORP/118-331
A7AE85_9PORP/1-38
A7AFI4_9PORP/257-397
A7AI56_9PORP/138-367
A7AI59_9PORP/138-367
A7AI60_9PORP/128-351
A7B0F8_RUMGN/36-269
A7B108_RUMGN/63-313
A7B1G4_RUMGN/63-313
A7B1R2_RUMGN/63-313
A7B1T9_RUMGN/23-93
A7B580_RUMGN/9-123
A7B831_RUMGN/114-328
A7BJB2_BACNA/118-332
A7BKV5_9GAMM/19-179
A7BW07_9GAMM/227-443
A7BWL4_9GAMM/1-141
A7BZC8_9GAMM/3-92
A7BZT6_9GAMM/2-61
A7BZU6_9GAMM/118-218
A7C1C1_9GAMM/111-366
A7C2A8_9GAMM/1-194
A7C4E9_9GAMM/4-143
A7C503_9GAMM/3-97
A7C6J6_9GAMM/1-178
A7DY39_SALET/106-348
A7FJS8_YERP3/88-331
A7GLL1_BACCN/2-191
A7GLL3_BACCN/115-362
A7GLU3_BACCN/1-241
A7GMF1_BACCN/81-252
A7GMK0_BACCN/118-385
A7H7X3_ANADF/160-397
A7H9W3_ANADF/171-387
A7I675_METB6/131-358
A7JB40_FRATT/1-155
A7JFE2_FRANO/131-322
A7JGH9_FRANO/83-199
A7JGY9_FRANO/131-322
A7JI36_FRANO/83-207
A7JKC8_FRANO/83-243
A7JMY1_FRANO/83-243
A7JWM4_PASHA/88-331
A7K6M6_VIBSE/147-204
A7KG23_KLEPN/109-286
A7KQK3_PHOLE/101-306
A7KS57_9BURK/23-159
A7LR30_BACOV/119-300
A7LSU1_BACOV/112-366
A7M6Y4_KLEPN/29-210
A7MRR2_VIBHB/141-368
A7MRS1_VIBHB/101-335
A7MRT8_VIBHB/89-328
A7MS82_VIBHB/139-330
A7MSG0_VIBHB/139-330
A7MSG5_VIBHB/80-245
A7MSG9_VIBHB/122-351
A7MSZ3_VIBHB/141-368
A7MTB7_VIBHB/124-357
A7MTI6_VIBHB/89-328
A7MTU0_VIBHB/141-368
A7MTX3_VIBHB/80-245
A7MU29_VIBHB/128-355
A7MUD6_VIBHB/122-351
A7MUS7_VIBHB/139-330
A7MVA3_VIBHB/82-273
A7MVA6_VIBHB/123-350
A7MVU5_VIBHB/139-330
A7MW74_VIBHB/139-330
A7MW80_VIBHB/89-328
A7MW82_VIBHB/89-328
A7MW84_VIBHB/2-168
A7MX48_VIBHB/127-318
A7MXD4_VIBHB/139-330
A7MXX4_VIBHB/84-249
A7MY89_VIBHB/2-161
A7MYG5_VIBHB/84-249
A7MYI9_VIBHB/89-312
A7MYJ1_VIBHB/89-328
A7MYP5_VIBHB/89-328
A7MYQ9_VIBHB/2-147
A7MZC3_VIBHB/1-118
A7MZQ4_VIBHB/4-74
A7MZW5_VIBHB/139-330
A7N0L6_VIBHB/139-330
A7N1H8_VIBHB/84-250
A7N1W6_VIBHB/124-357
A7N2S0_VIBHB/139-330
A7N2U8_VIBHB/139-330
A7N329_VIBHB/75-301
A7N354_VIBHB/128-355
A7N485_VIBHB/139-330
A7N4L2_VIBHB/139-330
A7N4N1_VIBHB/36-275
A7N504_VIBHB/124-357
A7N547_VIBHB/64-293
A7N5A6_VIBHB/14-149
A7N5B5_VIBHB/25-206
A7N698_VIBHB/140-330
A7N6D8_VIBHB/139-330
A7N6M2_VIBHB/139-330
A7N6S9_VIBHB/89-328
A7N7D9_VIBHB/139-330
A7N7H3_VIBHB/139-330
A7N7Z9_VIBHB/124-357
A7N8B9_VIBHB/137-366
A7N8G0_VIBHB/14-149
A7NEV7_FRATF/43-156
A7NGF0_ROSCS/117-308
A7NPW4_ROSCS/69-319
A7TUV4_STRLI/121-280
A7U831_ACIBA/92-192
A7V4I1_BACUN/138-367
A7V4I5_BACUN/138-367
A7V4I6_BACUN/128-294
A7V8G8_BACUN/27-117
A7WK46_PSESM/92-221
A7YFH8_KLEPN/29-210
A7YRS7_FRATU/43-140
A7ZGX5_ECO24/108-350
A7ZIU8_ECO24/100-343
A7ZVV9_ECOHS/106-348
A7ZXW6_ECOHS/100-249
A8A017_ECOHS/100-249
A8C6Y5_PSEAE/129-307
A8EDJ3_BURPS/5-140
A8F1V7_RICM5/180-386
A8HSE7_ECOLX/2-106
A8I8F6_AZOC5/111-264
A8INY2_AZOC5/34-198
A8KNK9_BURPS/4-148
A8KXB4_FRASN/160-382
A8KXP7_FRASN/134-368
A8KXQ5_FRASN/143-394
A8L101_FRASN/98-272
A8L1S1_FRASN/139-384
A8L426_FRASN/143-394
A8L4S2_FRASN/135-380
A8L6T7_FRASN/187-464
A8L994_FRASN/128-362
A8LA21_FRASN/187-481
A8LBL3_FRASN/98-230
A8LCZ2_FRASN/128-362
A8LE99_FRASN/1-111
A8LEB2_FRASN/1-42
A8LF21_FRASN/135-380
A8LG82_FRASN/133-362
A8LGI1_FRASN/105-216
A8M893_SALAI/128-347
A8R6J6_SALET/88-331
A8R6Z8_SALDU/128-367
A8R878_9FIRM/181-490
A8RCI9_9FIRM/169-502
A8RDL7_9FIRM/169-502
A8RFU1_9FIRM/116-364
A8RKR1_9CLOT/208-503
A8S043_9CLOT/70-356
A8S3K9_9CLOT/8-171
A8T361_9VIBR/43-224
A8TNY4_9PROT/138-349
A8TP63_9PROT/205-338
A8TPA3_9PROT/111-265
A8TQX9_9PROT/108-266
A8TS24_9PROT/108-266
A8TU34_9PROT/108-266
A8TVK4_9PROT/222-355
A8TWS9_9PROT/17-179
A8TXG2_9PROT/190-474
A8TY82_9PROT/108-266
A8TY94_9PROT/17-158
A8TYP5_9PROT/90-224
A8U1M6_9PROT/108-266
A8U3L8_9PROT/108-260
A8U3Q1_9PROT/108-268
A8U4C0_9PROT/139-357
A8U4F2_9PROT/108-195
A8U7S5_9LACT/263-498
A8U851_9LACT/2-221
A8UR40_9AQUI/107-278
A8URD9_9AQUI/9-183
A8UUJ4_9AQUI/107-278
A8UXQ5_9AQUI/65-278
A8V3H6_9AQUI/2-113
A8V3P6_9AQUI/100-274
A8V576_9AQUI/36-210
A8V5X9_9AQUI/71-245
A8W0I6_AGRRH/2-117
A8Y9K9_MICAE/171-475
A8YA42_MICAE/171-475
A8YAE7_MICAE/174-478
A8YBC5_MICAE/171-475
A8YCW4_MICAE/1-157
A8YFT4_MICAE/129-299
A8YG95_MICAE/7-126
A8YLR5_MICAE/108-335
A8YLT0_MICAE/11-315
A8YLV9_MICAE/9-134
A8YMK7_MICAE/149-371
A8YNF8_MICAE/171-477
A8YNW9_MICAE/1-149
A8YNZ9_MICAE/14-163
A8YTW5_LACH4/261-515
A8YU84_LACH4/15-138
A8YU85_LACH4/42-112
A8YUI6_LACH4/261-515
A8YUS6_LACH4/261-515
A8YUU7_LACH4/261-515
A8YUV5_LACH4/261-515
A8YV10_LACH4/261-515
A8YV31_LACH4/261-515
A8YVE4_LACH4/261-515
A8YXU4_LACH4/2-183
A8YXV2_LACH4/44-225
A8YYV6_STAAT/205-459
A8ZK85_ACAM1/120-295
A8ZKM6_ACAM1/91-311
A8ZMH5_ACAM1/85-295
A8ZMZ5_ACAM1/28-193
A8ZN15_ACAM1/96-259
A8ZQ42_ACAM1/104-205
A8ZQ45_ACAM1/3-155
A8ZQL6_ACAM1/136-302
A8ZR45_DEIGD/35-191
A8ZRM0_DEIGD/93-307
A8ZRP2_DEIGD/132-312
A8ZUQ7_DESOH/295-441
A8ZW27_DESOH/136-328
A9AG97_BURM1/136-313
A9ANM5_BURM1/136-313
A9ARZ4_BURM1/132-309
A9ASC6_BURM1/33-195
A9AUQ0_HERA2/125-332
A9AUQ4_HERA2/112-363
A9AUY5_HERA2/111-319
A9AVJ1_HERA2/144-315
A9AWG2_HERA2/111-319
A9AZS8_HERA2/112-363
A9B8U2_HERA2/112-257
A9BFI2_PETMO/204-417
A9BGD0_PETMO/35-248
A9CVV5_9GAMM/3-100
A9CY93_9GAMM/3-100
A9CYA8_9GAMM/1-189
A9CYJ5_9GAMM/3-100
A9CYJ7_9GAMM/1-84
A9CZJ7_9GAMM/3-100
A9D3K7_9GAMM/2-100
A9D5H8_9GAMM/3-100
A9D5I6_9GAMM/100-225
A9D5I8_9GAMM/3-79
A9D6W2_9GAMM/1-130
A9D8Q2_9GAMM/1-189
A9D8X5_9GAMM/2-186
A9D9Q8_9GAMM/3-87
A9DAK9_9GAMM/3-100
A9DC36_9GAMM/1-170
A9DCE5_9GAMM/3-100
A9DCS0_9GAMM/3-100
A9DDF4_9GAMM/1-170
A9DGH3_9GAMM/3-100
A9DHY1_9GAMM/3-100
A9DIV7_9GAMM/3-100
A9DLI3_9GAMM/1-189
A9DLJ7_9GAMM/3-100
A9DLM2_9GAMM/1-170
A9DNS7_9GAMM/9-110
A9DPG4_9GAMM/10-179
A9DPJ6_9GAMM/1-164
A9DPK2_9GAMM/1-189
A9DPU2_9GAMM/3-100
A9EB98_9RHOB/1-104
A9EE84_PASPI/123-300
A9EID7_9GAMM/3-100
A9EIM2_9GAMM/2-186
A9EKB0_9GAMM/14-238
A9EWH7_SORC5/125-349
A9F243_SORC5/140-364
A9F896_SORC5/125-349
A9FI52_9RHOB/23-176
A9FVD0_SORC5/3-148
A9FW84_9RHOB/1-117
A9GFA3_9RHOB/1-104
A9GTQ1_SORC5/140-364
A9GXW5_SORC5/5-221
A9GZE9_GLUDA/110-269
A9GZF2_GLUDA/1-173
A9GZF9_GLUDA/102-259
A9GZG2_GLUDA/135-346
A9H1J2_GLUDA/253-438
A9H441_GLUDA/253-440
A9H5N3_GLUDA/110-253
A9H6Y9_GLUDA/38-223
A9H9L7_GLUDA/88-247
A9HD30_GLUDA/81-225
A9HGC6_GLUDA/102-259
A9HGC9_GLUDA/135-346
A9HGG6_GLUDA/110-183
A9HGH4_GLUDA/88-247
A9HGK6_GLUDA/81-240
A9HPC8_GLUDA/175-380
A9I9Z8_BORPD/132-311
A9KH40_COXBN/117-231
A9KWE5_SHEB9/97-336
A9KWK8_SHEB9/4-148
A9KWL0_SHEB9/1-143
A9KWQ7_SHEB9/8-116
A9KZK8_SHEB9/97-333
A9KZL2_SHEB9/15-251
A9KZL6_SHEB9/97-333
A9L059_SHEB9/1-104
A9L086_SHEB9/116-344
A9L2Z6_SHEB9/124-350
A9LYU9_NEIM0/136-315
A9LYX3_NEIM0/39-187
A9M051_NEIM0/17-238
A9M0D9_NEIM0/135-322
A9M0E2_NEIM0/136-322
A9M0I2_NEIM0/1-65
A9M0P4_NEIM0/135-322
A9M0P5_NEIM0/1-118
A9M0X6_NEIM0/1-100
A9M135_NEIM0/135-322
A9M1B5_NEIM0/135-322
A9M1K1_NEIM0/125-311
A9M265_NEIM0/135-322
A9M282_NEIM0/39-225
A9M292_NEIM0/114-285
A9M293_NEIM0/124-296
A9M442_NEIM0/125-311
A9M4B7_NEIM0/39-225
A9M4I9_NEIM0/136-322
A9M4K7_NEIM0/136-322
A9M935_BRUC2/84-168
A9M949_BRUC2/2-122
A9M9F2_BRUC2/2-84
A9MF12_SALAR/105-329
A9MG50_SALAR/20-246
A9N930_COXBR/111-349
A9N990_COXBR/111-348
A9NE66_ACHLI/88-331
A9UHL4_KLEPN/108-177
A9VHE9_BACWK/118-264
A9VUM8_BACWK/118-384
A9VXJ2_METEP/108-263
A9W048_METEP/6-77
A9W0R8_METEP/108-199
A9WB86_CHLAA/336-496
A9WEZ4_CHLAA/97-258
A9WF84_CHLAA/97-256
A9WHK3_CHLAA/97-256
A9WK18_CHLAA/97-256
A9ZGZ8_COXBU/110-349
A9ZP11_STRSU/96-352
B0APA9_BACAN/88-331
B0AZ48_BACAN/118-385
B0AZ49_BACAN/118-385
B0BZT8_ACAM1/102-316
B0C365_ACAM1/68-300
B0C490_ACAM1/96-259
B0C4Z6_ACAM1/96-259
B0C5W2_ACAM1/104-345
B0C693_ACAM1/12-259
B0C6B8_ACAM1/41-117
B0C6H0_ACAM1/96-259
B0C8F4_ACAM1/104-345
B0C8I5_ACAM1/90-311
B0CAP3_ACAM1/98-319
B0CB38_ACAM1/96-259
B0CBZ8_ACAM1/78-303
B0CD14_ACAM1/6-200
B0CEC3_ACAM1/4-196
B0CG52_ACAM1/58-271
B0CKK8_BRUSI/2-122
B0FJW8_SALNE/123-362
B0G346_9FIRM/114-364
B0JFJ1_MICAN/130-474
B0JG14_MICAN/141-377
B0JG79_MICAN/130-474
B0JGW7_MICAN/130-474
B0JH13_MICAN/107-335
B0JHF4_MICAN/130-474
B0JIL1_MICAN/130-474
B0JIN7_MICAN/130-474
B0JIS3_MICAN/107-335
B0JJ38_MICAN/108-335
B0JJ40_MICAN/130-474
B0JJE0_MICAN/130-474
B0JK18_MICAN/130-474
B0JK63_MICAN/108-335
B0JKA8_MICAN/130-474
B0JKK0_MICAN/66-370
B0JKR5_MICAN/171-475
B0JLF9_MICAN/108-335
B0JMH6_MICAN/16-310
B0JMH7_MICAN/128-221
B0JMI1_MICAN/1-78
B0JMI7_MICAN/130-474
B0JMK9_MICAN/6-126
B0JMY5_MICAN/130-474
B0JN27_MICAN/108-335
B0JND7_MICAN/130-474
B0JP06_MICAN/130-474
B0JP09_MICAN/130-474
B0JP29_MICAN/130-474
B0JPC4_MICAN/130-474
B0JPP0_MICAN/17-228
B0JQ46_MICAN/2-94
B0JQ83_MICAN/130-474
B0JQJ5_MICAN/130-474
B0JRT4_MICAN/109-283
B0JRY4_MICAN/130-474
B0JSD3_MICAN/130-474
B0JSP9_MICAN/100-335
B0JSU0_MICAN/5-126
B0JUB6_MICAN/107-299
B0JUP1_MICAN/108-335
B0JV17_MICAN/100-335
B0JWE5_MICAN/2-94
B0JX24_MICAN/101-335
B0JXV4_MICAN/130-474
B0JXY6_MICAN/130-474
B0K0D3_THEPX/136-385
B0K8X7_THEP3/136-385
B0K9N0_THEP3/180-448
B0KCC1_THEP3/128-401
B0KJU4_PSEPG/133-312
B0LU54_9ACTO/1-128
B0MQM3_9FIRM/38-242
B0MUZ3_9BACT/1-112
B0NC64_EUBSP/104-206
B0NEM2_EUBSP/68-269
B0NKR0_BACSE/122-334
B0NXD2_9CLOT/107-362
B0NY81_9CLOT/108-362
B0NYG2_9CLOT/107-213
B0NZ84_9CLOT/6-167
B0P4J6_9CLOT/14-240
B0PE32_9FIRM/2-129
B0PEM4_9FIRM/135-316
B0PEN6_9FIRM/1-150
B0Q9E5_BACAN/88-331
B0QAI0_BACAN/118-385
B0QAI1_BACAN/118-385
B0QLI4_BACAN/88-331
B0QQZ4_BACAN/118-385
B0QR03_BACAN/118-385
B0QUA8_HAEPR/4-120
B0QV38_HAEPR/1-129
B0QVP7_HAEPR/3-80
B0QX30_HAEPR/1-158
B0QXL9_HAEPR/1-158
B0R2I5_HALS3/104-343
B0R2J3_HALS3/104-343
B0R389_HALS3/107-266
B0R8M3_HALS3/104-343
B0R8M5_HALS3/106-269
B0R8M6_HALS3/118-355
B0R8U2_HALS3/104-343
B0R9A9_HALS3/104-343
B0R9H2_HALS3/130-316
B0R9J9_HALS3/119-356
B0R9V4_HALS3/192-393
B0R9Y8_HALS3/119-356
B0RA51_HALS3/299-517
B0RLB3_XANCB/9-169
B0RLE0_XANCB/9-169
B0RLL7_XANCB/133-311
B0RLS3_XANCB/87-336
B0RMR6_XANCB/96-345
B0RNB3_XANCB/87-336
B0RP42_XANCB/278-421
B0RQ36_XANCB/9-169
B0RRP1_XANCB/133-311
B0RTC4_XANCB/9-169
B0RTL5_XANCB/87-323
B0RTM1_XANCB/133-335
B0RTN0_XANCB/133-311
B0RUV2_XANCB/3-155
B0RV38_XANCB/9-169
B0RXH6_XANCB/299-440
B0SX72_CAUSK/1-76
B0TA31_HELMI/137-377
B0TA97_HELMI/212-390
B0TA98_HELMI/200-404
B0TCH3_HELMI/137-377
B0TCH7_HELMI/200-404
B0TD95_HELMI/117-358
B0TDA0_HELMI/137-377
B0TE23_HELMI/137-246
B0TE96_HELMI/137-377
B0TFX9_HELMI/3-197
B0TH25_HELMI/137-377
B0TH28_HELMI/2-201
B0THH0_HELMI/2-201
B0THH8_HELMI/92-295
B0THY3_HELMI/201-404
B0TXE3_FRAP2/131-261
B0TZN3_FRAP2/131-252
B0UKP4_METS4/109-267
B0V4A7_ACIBY/12-79
B0V8H5_ACIBY/102-345
B0ZDW7_ECOLX/2-162
B0ZEA1_9BACT/105-351
B1C183_9FIRM/185-502
B1C1E7_9FIRM/212-513
B1C552_9FIRM/61-313
B1C560_9FIRM/68-320
B1EFC5_9ESCH/88-331
B1EFD4_9ESCH/88-331
B1EGN7_9ESCH/106-348
B1EM63_9ESCH/100-343
B1ENS4_9ESCH/94-337
B1F742_BACAN/118-385
B1F743_BACAN/118-385
B1FS60_9BURK/123-351
B1GQW8_BACAN/118-385
B1GQW9_BACAN/118-385
B1H6L8_BURPS/138-351
B1HJ70_BURPS/5-140
B1I0U1_DESAP/135-422
B1I1B7_DESAP/135-422
B1I1M7_DESAP/135-422
B1I2L1_DESAP/210-508
B1I3E9_DESAP/210-508
B1I5W6_DESAP/209-508
B1IL33_CLOBK/5-87
B1IRF8_ECOLC/106-348
B1IRZ7_ECOLC/100-249
B1IS03_ECOLC/100-343
B1ITS6_ECOLC/136-313
B1IY23_ECOLC/100-249
B1IY24_ECOLC/100-343
B1IZ61_ECOLC/100-343
B1IZ85_ECOLC/136-313
B1JA32_PSEPW/5-95
B1JB66_PSEPW/132-311
B1LEU0_ECOSM/88-331
B1LG48_ECOSM/124-352
B1LJV5_ECOSM/124-352
B1LJZ9_ECOSM/136-313
B1LNL6_ECOSM/124-352
B1MA54_METRJ/96-260
B1N6L4_9BACT/121-348
B1P7M5_ECOLX/253-347
B1P7M6_ECOLX/2-120
B1P7W4_ECOLX/106-200
B1Q0X4_ECOLX/123-362
B1Q2B7_BURCE/136-314
B1Q2B8_BURCE/137-317
B1QSW4_CLOBU/113-362
B1QT79_CLOBU/113-362
B1QTJ7_CLOBU/113-362
B1QUG0_CLOBU/113-362
B1R9G6_CLOPE/114-381
B1TDN7_9BURK/2-83
B1TGC0_9BURK/98-258
B1TH11_9BURK/1-148
B1TH13_9BURK/124-353
B1TH43_9BURK/25-151
B1UYA3_BACAN/118-385
B1UYA4_BACAN/118-385
B1V1K5_CLOPE/114-381
B1V1M1_CLOPE/114-381
B1V1M7_CLOPE/114-381
B1V1Z6_CLOPE/114-381
B1V316_CLOPE/114-381
B1V368_CLOPE/119-260
B1V8C9_PASPI/88-331
B1VCK3_ECOLX/148-325
B1VFP8_CORU7/165-419
B1VXW5_STRGG/8-92
B1WSK0_CYAA5/1-139
B1WVY8_CYAA5/126-368
B1WWR4_CYAA5/29-251
B1WZS9_CYAA5/126-368
B1X2E8_CYAA5/133-321
B1X2S4_CYAA5/126-331
B1X340_CYAA5/29-251
B1X343_CYAA5/4-96
B1X344_CYAA5/104-255
B1X5X8_ECODH/106-348
B1X651_ECODH/148-325
B1X6N7_ECODH/100-249
B1X6T2_ECODH/148-325
B1X7U2_ECODH/100-343
B1XCJ8_ECODH/136-313
B1XDG8_ECODH/100-343
B1XEQ4_ECODH/124-352
B1XQT5_SYNP2/85-306
B1XRQ2_SYNP2/85-306
B1Y0W6_LEPCP/152-343
B1YVK0_BURA4/123-351
B1Z8J7_METPB/85-247
B1Z8N8_METPB/85-250
B1Z9E6_METPB/104-263
B1ZAF0_METPB/86-250
B1ZCV7_METPB/99-259
B2AJ07_CUPTR/140-352
B2AJ12_CUPTR/150-342
B2AJ23_CUPTR/158-350
B2AJ24_CUPTR/140-351
B2AJ36_CUPTR/140-352
B2AJ49_CUPTR/158-350
B2AJ60_CUPTR/149-329
B2AJ65_CUPTR/140-352
B2AJ66_CUPTR/132-309
B2AJ68_CUPTR/2-179
B2AJ78_CUPTR/5-171
B2AJ88_CUPTR/140-352
B2AJB4_CUPTR/158-350
B2AJE1_CUPTR/140-352
B2AJE2_CUPTR/281-349
B2AJE8_CUPTR/150-342
B2AJH3_CUPTR/183-363
B2AJH6_CUPTR/140-352
B2AJW3_CUPTR/140-352
B2AK86_CUPTR/150-342
B2AKA7_CUPTR/150-342
B2AKB4_CUPTR/140-352
B2AKB8_CUPTR/158-350
B2AKC2_CUPTR/150-342
B2AKG7_CUPTR/140-352
B2AKI2_CUPTR/93-163
B2E8L2_BIFAN/131-312
B2G5X3_LACRJ/262-514
B2G614_LACRJ/204-456
B2GJH0_KOCRD/142-321
B2GLR6_KOCRD/35-194
B2GY14_BURPS/5-140
B2HFL0_MYCMM/134-397
B2HHP3_MYCMM/136-400
B2HHP5_MYCMM/136-400
B2IDB9_BEII9/85-251
B2IPG5_STRPS/1-173
B2IPL5_STRPS/2-89
B2IWM5_NOSP7/97-299
B2IXJ5_NOSP7/104-187
B2IY89_NOSP7/91-299
B2IZY6_NOSP7/91-299
B2J1G3_NOSP7/101-326
B2J1Q4_NOSP7/92-298
B2J2I5_NOSP7/155-360
B2JAE4_NOSP7/91-297
B2JL79_BURP8/111-271
B2JL82_BURP8/141-357
B2JRR2_BURP8/140-356
B2JSH0_BURP8/144-357
B2JSJ5_BURP8/139-312
B2JTA4_BURP8/141-357
B2JV26_BURP8/125-353
B2JW62_BURP8/141-357
B2JY71_BURP8/83-238
B2JYE6_BURP8/85-246
B2LS82_9VIBR/128-352
B2LXR8_BACFR/139-367
B2N055_ECOLX/130-358
B2N087_ECOLX/106-348
B2N2R0_ECOLX/106-348
B2N5J8_ECOLX/76-304
B2N6V7_ECOLX/130-358
B2N841_ECOLX/100-343
B2NB97_ECOLX/100-343
B2NDN3_ECOLX/100-343
B2NDN8_ECOLX/100-343
B2NDP2_ECOLX/100-343
B2NR66_ECO57/100-343
B2NUX1_ECO57/100-342
B2NUX4_ECO57/100-343
B2NX40_ECO57/100-343
B2P205_ECO57/100-343
B2P810_ECO57/100-343
B2P813_ECO57/100-342
B2P925_ECO57/100-343
B2PFQ5_ECO57/100-343
B2PQH5_ECO57/100-343
B2PQH8_ECO57/100-342
B2PVI2_PROST/3-83
B2PWX3_PROST/84-247
B2RED2_RHIME/68-298
B2RGQ1_PORG3/142-348
B2RGR0_PORG3/1-82
B2RGX8_PORG3/142-348
B2RH04_PORG3/1-201
B2RH84_PORG3/142-348
B2RH86_PORG3/142-348
B2RH92_PORG3/142-348
B2RH94_PORG3/1-128
B2RHJ8_PORG3/142-348
B2RI99_PORG3/142-330
B2RIA1_PORG3/142-348
B2RIB1_PORG3/142-348
B2RIC6_PORG3/142-348
B2RIC9_PORG3/142-348
B2RIG8_PORG3/142-348
B2RIS3_PORG3/142-348
B2RJ08_PORG3/142-348
B2RJ13_PORG3/106-344
B2RJ16_PORG3/142-348
B2RJ92_PORG3/142-348
B2RJC8_PORG3/50-166
B2RJE5_PORG3/142-348
B2RJI2_PORG3/39-217
B2RJQ1_PORG3/142-348
B2RJT4_PORG3/20-198
B2RJV6_PORG3/142-348
B2RJY4_PORG3/112-350
B2RJY5_PORG3/142-348
B2RKL8_PORG3/106-344
B2RKQ7_PORG3/142-348
B2RL93_PORG3/142-348
B2RLE3_PORG3/142-348
B2RLK1_PORG3/142-330
B2RLW2_PORG3/1-201
B2RM81_PORG3/142-348
B2SA05_BRUA1/84-166
B2SHP0_XANOP/1-155
B2SHT6_XANOP/13-134
B2SHT7_XANOP/1-155
B2SHT9_XANOP/133-311
B2SI00_XANOP/133-311
B2SID4_XANOP/1-155
B2SIE4_XANOP/1-155
B2SIH9_XANOP/1-155
B2SIM9_XANOP/1-112
B2SIN1_XANOP/133-311
B2SIP4_XANOP/113-292
B2SIP9_XANOP/108-316
B2SJ76_XANOP/2-121
B2SJS1_XANOP/90-339
B2SJU6_XANOP/90-339
B2SK77_XANOP/157-336
B2SKB7_XANOP/2-138
B2SKT7_XANOP/132-311
B2SKU1_XANOP/133-311
B2SL32_XANOP/133-311
B2SLR4_XANOP/26-186
B2SLZ7_XANOP/1-155
B2SM65_XANOP/133-311
B2SM91_XANOP/20-165
B2SM97_XANOP/1-55
B2SMA4_XANOP/26-186
B2SMJ2_XANOP/1-142
B2SMR0_XANOP/14-159
B2SN95_XANOP/1-157
B2SNE4_XANOP/90-339
B2SNE7_XANOP/13-134
B2SNK2_XANOP/13-134
B2SNK3_XANOP/1-131
B2SNR2_XANOP/13-134
B2SNR3_XANOP/1-155
B2SNR9_XANOP/133-312
B2SPF6_XANOP/133-311
B2SPS0_XANOP/90-339
B2SQ28_XANOP/133-311
B2SR34_XANOP/90-339
B2SRI6_XANOP/54-160
B2SRP0_XANOP/133-311
B2SRU2_XANOP/133-311
B2SSB4_XANOP/113-292
B2SSC2_XANOP/75-254
B2SSK5_XANOP/145-292
B2ST19_XANOP/114-322
B2ST28_XANOP/1-155
B2STF8_XANOP/10-149
B2STR0_XANOP/137-316
B2STR1_XANOP/133-311
B2STT8_XANOP/14-134
B2STW6_XANOP/10-149
B2STW8_XANOP/1-122
B2STY3_XANOP/1-122
B2SU45_XANOP/140-348
B2SUN6_XANOP/135-314
B2SUY2_XANOP/133-311
B2SV14_XANOP/136-315
B2SVB7_XANOP/13-134
B2SVC0_XANOP/1-155
B2SVV4_XANOP/133-311
B2SW01_XANOP/1-189
B2SW51_XANOP/133-312
B2SWG2_XANOP/1-155
B2T8Q2_BURPP/91-257
B2TEX1_BURPP/2-176
B2TSN2_SHIB3/130-358
B2TSU6_SHIB3/130-358
B2TTD2_SHIB3/130-358
B2TTQ5_SHIB3/130-358
B2TTZ0_SHIB3/130-358
B2TU33_SHIB3/130-358
B2TUF1_SHIB3/130-358
B2TYL6_SHIB3/130-358
B2U1H5_SHIB3/130-358
B2U2B7_SHIB3/130-358
B2U2U0_SHIB3/130-358
B2U3I3_SHIB3/130-358
B2U5I3_ECOLX/130-358
B2U5T4_ECOLX/74-309
B2U5T5_ECOLX/1-238
B2U673_ECOLX/108-350
B2U8P5_RALPJ/98-258
B2V8Z9_SULSY/105-280
B2Z3W5_ACIBA/12-79
B2ZDY7_THETH/94-212
B3A4S7_ECO57/100-343
B3AB37_ECO57/100-343
B3ABA8_ECO57/100-343
B3ABB1_ECO57/100-342
B3AJG1_ECO57/100-343
B3ARF7_ECO57/100-343
B3ARG0_ECO57/100-342
B3ART9_ECO57/100-343
B3AYE9_ECO57/100-343
B3B6C0_ECO57/100-343
B3B6C3_ECO57/100-342
B3BFC0_ECO57/100-343
B3BGG4_ECO57/100-343
B3BM58_ECO57/88-331
B3BM68_ECO57/88-331
B3BNF5_ECO57/100-342
B3BTC3_ECO57/100-343
B3BYV0_ECO57/100-342
B3BYV3_ECO57/100-343
B3CAQ4_9BACE/136-366
B3DAN2_BURM1/98-263
B3E228_GEOLS/127-333
B3E2B5_GEOLS/137-349
B3E573_GEOLS/116-252
B3E6V4_GEOLS/116-323
B3E8K5_GEOLS/116-312
B3EC47_CHLL2/179-454
B3ED90_CHLL2/169-456
B3EDJ3_CHLL2/255-444
B3EDJ7_CHLL2/252-444
B3EET7_CHLL2/139-332
B3EEV2_CHLL2/169-456
B3EGM8_CHLL2/251-444
B3EJ90_CHLPB/139-239
B3EJL3_CHLPB/156-306
B3EJW4_CHLPB/175-453
B3EMQ5_CHLPB/173-451
B3END8_CHLPB/140-332
B3EP03_CHLPB/140-332
B3EP88_CHLPB/139-332
B3EPM9_CHLPB/119-333
B3EPN0_CHLPB/173-451
B3EPR5_CHLPB/175-453
B3EYL9_GEOSE/108-320
B3EYM7_GEOSE/108-279
B3GYY5_ACTP7/88-331
B3H8P6_ECOLX/100-343
B3HNY0_ECOLX/102-335
B3I1Z1_ECOLX/136-313
B3I3M0_ECOLX/123-362
B3I4F9_ECOLX/100-343
B3IDZ4_ECOLX/100-343
B3IDZ8_ECOLX/100-343
B3IK24_ECOLX/100-343
B3ISS1_ECOLX/124-306
B3JD60_BACAN/118-385
B3JD61_BACAN/118-385
B3JDR5_9BACE/19-242
B3JDX1_9BACE/104-337
B3JDY3_9BACE/2-150
B3JDZ8_9BACE/162-392
B3JEA7_9BACE/208-386
B3JEA8_9BACE/2-192
B3JEU6_9BACE/136-366
B3JEV4_9BACE/1-152
B3JEX5_9BACE/1-104
B3JFA5_9BACE/14-197
B3JFG4_9BACE/117-330
B3JFV9_9BACE/119-331
B3JG11_9BACE/223-400
B3JG13_9BACE/119-331
B3JHK1_9BACE/8-238
B3JI37_9BACE/6-181
B3JIB4_9BACE/117-330
B3JIE8_9BACE/1-141
B3JIT5_9BACE/1-85
B3JIZ9_9BACE/1-141
B3JJQ0_9BACE/5-91
B3JK77_9BACE/104-337
B3JKB3_9BACE/2-156
B3JKN9_9BACE/117-330
B3JKR6_9BACE/44-112
B3JLS6_9BACE/16-228
B3JLT5_9BACE/57-269
B3JLY8_9BACE/3-71
B3JM90_9BACE/85-310
B3JMA2_9BACE/123-400
B3JMF9_9BACE/118-180
B3JMM2_9BACE/2-153
B3JN73_9BACE/6-171
B3JNH9_9BACE/9-155
B3JNI1_9BACE/119-333
B3JP40_9BACE/2-53
B3JPE5_9BACE/104-337
B3JPS2_9BACE/117-330
B3JPS3_9BACE/136-313
B3JQC0_9BACE/6-166
B3JQN2_9BACE/2-127
B3JQX7_9BACE/1-223
B3PC11_CELJU/116-330
B3PGK3_CELJU/116-330
B3QA00_RHOPT/131-313
B3QG33_RHOPT/109-268
B3QRV6_CHLT3/105-344
B3SPT0_PSEST/132-311
B3SPU7_PSEST/18-197
B3TB78_9ZZZZ/130-344
B3VMY6_KLEPN/2-128
B3VMY9_KLEPN/123-300
B3VMZ1_KLEPN/116-339
B3VTK7_9BURK/132-311
B3W813_LACCB/1-153
B3W824_LACCB/1-153
B3W932_LACCB/1-153
B3WDU1_LACCB/20-152
B3WM42_ECOLX/108-350
B3WMD1_ECOLX/100-343
B3WV36_SHIDY/130-358
B3WVB1_SHIDY/101-337
B3WVH2_SHIDY/130-358
B3WVL1_SHIDY/130-358
B3WVM6_SHIDY/101-337
B3WVU8_SHIDY/130-358
B3WW62_SHIDY/130-358
B3WWB0_SHIDY/121-338
B3WWE7_SHIDY/130-358
B3WWI4_SHIDY/101-337
B3WWL2_SHIDY/130-358
B3WWM8_SHIDY/342-570
B3WWN6_SHIDY/130-358
B3WXN3_SHIDY/130-358
B3WY54_SHIDY/130-358
B3WYZ4_SHIDY/101-337
B3X005_SHIDY/130-358
B3X053_SHIDY/130-358
B3X089_SHIDY/100-343
B3X0A7_SHIDY/7-250
B3X0X8_SHIDY/19-256
B3X167_SHIDY/130-358
B3X190_SHIDY/130-358
B3X1H8_SHIDY/100-343
B3X1I0_SHIDY/101-337
B3X1P1_SHIDY/1-168
B3X2E8_SHIDY/101-337
B3X362_SHIDY/130-358
B3X391_SHIDY/101-337
B3X3F1_SHIDY/130-351
B3X3N8_SHIDY/101-337
B3X3Q4_SHIDY/101-337
B3X3Z9_SHIDY/130-358
B3X4F6_SHIDY/118-346
B3X613_SHIDY/130-358
B3X662_SHIDY/130-321
B3X664_SHIDY/2-75
B3X737_SHIDY/101-337
B3X8D0_ECOLX/100-343
B3XAM1_ECOLX/100-251
B3XD94_ECOLX/106-348
B3XDB4_ECOLX/100-343
B3XJ74_ECOLX/106-348
B3XL75_LACRE/106-374
B3XRV3_LACRE/234-444
B3XXI8_9BACT/104-347
B3Y085_ECO11/100-343
B3Y978_LACPL/1-129
B3Y987_LACPL/254-508
B3Y990_LACPL/16-174
B3Y9I0_MYCAV/166-446
B3Y9L4_SALET/123-362
B3YCK0_SALET/88-331
B3ZCD2_BACCE/117-365
B3ZHA7_BACCE/118-383
B3ZHA9_BACCE/118-385
B3ZHM6_BACCE/118-385
B3ZYH8_BACCE/116-383
B3ZYI1_BACCE/110-285
B4BN18_9BACI/117-292
B4BPH0_9BACI/117-292
B4BSA2_9BACI/108-320
B4BSL0_9BACI/179-474
B4CU16_9BACT/211-508
B4D541_9BACT/5-127
B4D647_9BACT/139-351
B4D648_9BACT/103-263
B4D963_9BACT/3-143
B4DBH3_9BACT/5-91
B4DBQ8_9BACT/139-351
B4E6L4_BURCJ/98-264
B4E8L6_BURCJ/98-263
B4EMH1_BURCJ/98-264
B4RKU1_NEIG2/1-65
B4SAV6_PELPB/150-343
B4SAV7_PELPB/169-468
B4SBT6_PELPB/173-483
B4SC93_PELPB/259-444
B4SCA1_PELPB/119-333
B4SCN3_PELPB/169-468
B4SF26_PELPB/173-483
B4SFR8_PELPB/173-483
B4T7W3_SALHS/136-313
B4TEJ8_SALHS/88-331
B4TLT2_SALET/27-255
B4U0B5_STREM/181-498
B4U0E5_STREM/229-466
B4U1L2_STREM/112-339
B4U4R6_STREM/181-498
B4UGS0_ANASK/203-417
B4UH67_ANASK/132-312
B4UX61_9ACTO/99-252
B4UXR5_9ACTO/99-252
B4UYP7_9ACTO/15-162
B4VIU0_9CYAN/3-157
B4VLK2_9CYAN/7-188
B4VR01_9CYAN/44-382
B4VU28_9CYAN/172-473
B4VWQ5_9CYAN/130-360
B4W0I0_9CYAN/106-315
B4W0I5_9CYAN/9-83
B4W0J2_9CYAN/7-306
B4W185_9CYAN/173-464
B4W2Q7_9CYAN/1-170
B4WNR8_9SYNE/5-190
B4WTZ6_9SYNE/1-169
B4WUI0_9SYNE/104-300
B4WUL5_9SYNE/85-319
B4WVI3_9SYNE/70-304
B4Y0M8_OSCAG/116-298
B4Y2X5_9RHOO/105-343
B4Y365_9RHOO/1-155
B4Y375_9RHOO/140-331
B4Y377_9RHOO/179-495
B5AIF8_CLOPE/119-386
B5BJD6_SALPK/88-331
B5BP07_STAAU/205-459
B5CN98_9FIRM/191-501
B5CRG9_9FIRM/191-501
B5CXE0_9BACE/264-406
B5D4H4_9BACE/1-141
B5D4K7_9BACE/117-330
B5EK20_ACIF5/321-436
B5EK95_ACIF5/99-326
B5EKD6_ACIF5/1-201
B5EXM3_SALA4/88-331
B5G7M2_9ACTO/99-253
B5GCJ2_9ACTO/2-152
B5GM18_STRCL/135-229
B5GS42_STRCL/108-283
B5H1Y3_STRCL/111-273
B5H5Z9_STRPR/108-264
B5HJP4_STRPR/128-309
B5HPK2_9ACTO/115-253
B5HS14_9ACTO/106-254
B5I8C3_9ACTO/4-241
B5I8C6_9ACTO/82-165
B5I9F6_ACIB4/102-274
B5IA03_ACIB4/102-274
B5IAN7_ACIB4/101-274
B5ID46_ACIB4/104-271
B5IDI4_ACIB4/104-254
B5IDX2_ACIB4/63-211
B5IDX5_ACIB4/63-205
B5IX54_9RHOB/6-89
B5IX93_9RHOB/51-235
B5IZ31_9RHOB/62-106
B5J016_9RHOB/43-181
B5J1N2_9RHOB/6-81
B5J2A9_9RHOB/6-92
B5J306_9RHOB/1-122
B5J3F0_9RHOB/1-43
B5J425_9RHOB/1-190
B5J725_9RHOB/136-330
B5J727_9RHOB/63-257
B5J7Y2_9RHOB/67-251
B5J7Z4_9RHOB/88-268
B5J8U5_9RHOB/45-229
B5JB13_9RHOB/8-112
B5JB15_9RHOB/136-330
B5JB52_9RHOB/2-145
B5JC07_9RHOB/76-234
B5JCB9_9RHOB/76-234
B5JYN8_9RHOB/1-122
B5JZ57_9RHOB/118-360
B5JZD5_9RHOB/65-245
B5K069_9RHOB/86-299
B5K095_9RHOB/113-271
B5K0A9_9RHOB/1-168
B5K190_9RHOB/86-299
B5K1C6_9RHOB/110-336
B5K1I5_9RHOB/110-336
B5K1Y8_9RHOB/86-226
B5K201_9RHOB/113-271
B5K309_9RHOB/86-299
B5K361_9RHOB/118-359
B5K3B6_9RHOB/1-166
B5K466_9RHOB/140-255
B5K4R2_9RHOB/118-360
B5K5D5_9RHOB/1-137
B5K5J4_9RHOB/2-191
B5K6A2_9RHOB/110-336
B5K6B1_9RHOB/110-336
B5K6L5_9RHOB/86-299
B5K7T0_9RHOB/1-241
B5K861_9RHOB/118-360
B5K928_9RHOB/91-304
B5K9D1_9RHOB/2-144
B5K9H1_9RHOB/65-161
B5K9I2_9RHOB/24-204
B5KA83_9RHOB/8-60
B5KAL4_9RHOB/86-299
B5KBL8_9RHOB/86-299
B5KCI1_9RHOB/118-360
B5KCK1_9RHOB/86-299
B5KCR3_9RHOB/110-336
B5KCS0_9RHOB/86-299
B5KD83_9RHOB/118-359
B5KDA8_9RHOB/65-161
B5KDX4_9RHOB/65-245
B5KE09_9RHOB/2-125
B5KEB1_9RHOB/1-201
B5KED8_9RHOB/1-166
B5KEG1_9RHOB/12-99
B5KEP2_9RHOB/4-153
B5KES1_9RHOB/54-296
B5M9K1_STRLS/88-331
B5QNL7_LACRH/2-144
B5QS54_LACRH/1-123
B5RSE2_LACRH/1-153
B5RSF4_LACRH/1-129
B5S9T9_RALSO/2-80
B5SBK3_RALSO/43-203
B5SBM8_RALSO/6-57
B5SC49_RALSO/107-174
B5SDA6_RALSO/3-109
B5SFS2_RALSO/1-69
B5SHS1_RALSO/100-189
B5SIM8_RALSO/1-102
B5SJ62_RALSO/1-101
B5SKH3_RALSO/1-119
B5SKN4_RALSO/218-276
B5TTH9_9BACT/10-75
B5TTN2_9BACT/10-75
B5TTS4_9BACT/2-128
B5TTT7_9BACT/10-75
B5UMA7_BACCE/118-385
B5UXJ5_BACCE/121-388
B5UYR3_BACCE/118-385
B5UZ97_BACCE/128-395
B5V5L4_BACCE/118-385
B5VUG2_SPIMA/120-331
B5VWJ5_SPIMA/122-470
B5VWL5_SPIMA/131-317
B5VX65_SPIMA/122-470
B5W570_SPIMA/122-470
B5WA79_SPIMA/131-317
B5WFI6_9BURK/5-130
B5WFR6_9BURK/2-144
B5XID5_STRPZ/11-136
B5XID6_STRPZ/102-234
B5XIX2_STRPZ/102-342
B5YPQ6_ECO5E/100-343
B5YQP5_ECO5E/100-343
B5Z0L4_ECO5E/100-343
B5Z0L7_ECO5E/100-342
B5Z572_BACCE/118-385
B5Z5A1_BACCE/66-333
B5ZCJ9_GLUDA/174-380
B5ZDW2_GLUDA/131-300
B5ZFH1_GLUDA/111-268
B5ZI29_GLUDA/109-268
B5ZK76_GLUDA/253-438
B5ZKZ2_GLUDA/111-268
B5ZL09_GLUDA/111-268
B5ZL34_GLUDA/111-268
B5ZS13_RHILW/114-329
B5ZS56_RHILW/114-329
B5ZZ25_RHILW/114-329
B6AN48_9BACT/331-451
B6AN87_9BACT/137-379
B6AQ39_9BACT/90-372
B6AUB4_9RHOB/1-122
B6AZU9_9RHOB/2-128
B6BXZ9_9GAMM/13-64
B6CLK6_MYCMR/77-311
B6CLS4_MYCMR/77-311
B6CLT2_MYCMR/77-311
B6CLT3_MYCMR/175-462
B6CLX6_9MYCO/158-446
B6CLX9_9MYCO/174-462
B6CLY5_9MYCO/77-311
B6D410_9FLAO/141-344
B6EGT0_ALISL/128-352
B6EHB7_ALISL/101-335
B6EHK5_ALISL/88-331
B6EJK5_ALISL/122-346
B6F242_9STRE/107-333
B6FLV1_9CLOT/24-91
B6FP92_9CLOT/303-457
B6FTH4_9CLOT/1-150
B6FVK0_9CLOT/138-317
B6FVK5_9CLOT/101-335
B6FVR6_9CLOT/58-278
B6HYR3_ECOSE/75-223
B6HZV4_ECOSE/1-87
B6HZV5_ECOSE/2-66
B6HZV6_ECOSE/75-318
B6I1B5_ECOSE/136-313
B6I1I3_ECOSE/100-343
B6I8B2_ECOSE/100-343
B6IAK6_ECOSE/100-343
B6IAK7_ECOSE/48-262
B6IAL2_ECOSE/75-224
B6IML7_RHOCS/98-341
B6IN64_RHOCS/108-352
B6IV35_RHOCS/108-352
B6IVJ4_RHOCS/21-178
B6IYV3_COXB2/111-349
B6J4J2_COXB1/113-351
B6RFM6_KLEPN/88-331
B6VP09_KLEPN/123-362
B6VP10_KLEPN/136-313
B6VP16_PROMI/88-275
B6VP29_ECOLX/110-338
B6W2H9_9BACE/119-347
B6W389_9BACE/136-366
B6W561_9BACE/4-112
B6W5Z4_9BACE/92-252
B6WYJ2_9DELT/9-115
B6ZHN0_ENTFA/114-365
B6ZNI7_ECO57/79-322
B6ZPA3_ECO57/100-343
B6ZRF9_ECO57/100-342
B6ZRG4_ECO57/100-343
B7A6A2_THEAQ/2-174
B7A6G8_THEAQ/2-174
B7A7F4_THEAQ/128-312
B7A8Q4_THEAQ/65-276
B7AA71_THEAQ/146-330
B7AB75_THEAQ/2-174
B7AB87_THEAQ/39-231
B7AMN0_9BACE/120-333
B7AMS0_9BACE/90-248
B7BHJ6_9PORP/2-105
B7C7E2_9FIRM/119-369
B7CEB8_9FIRM/104-353
B7CEC0_9FIRM/8-145
B7CEC6_9FIRM/244-536
B7CEC8_9FIRM/111-362
B7CG79_BURPS/40-189
B7CPA6_BURPS/7-150
B7CSE9_BURPS/16-161
B7DQI9_9BACL/30-186
B7DQR6_9BACL/195-489
B7DSR1_9BACL/131-384
B7DVJ3_9BACL/1-160
B7DVJ4_9BACL/131-231
B7GET6_ANOFW/114-364
B7GFD8_ANOFW/71-283
B7GG44_ANOFW/111-323
B7GG47_ANOFW/1-124
B7GGV4_ANOFW/114-362
B7GLR6_ANOFW/131-377
B7GMJ9_ANOFW/97-345
B7HEZ3_BACC4/118-385
B7HUM5_BACC7/118-385
B7HW69_BACC7/69-263
B7HXJ5_BACC7/118-385
B7I1B6_BACC7/66-333
B7I3L4_ACIB5/10-75
B7I4G0_ACIB5/12-79
B7I4U8_ACIB5/10-75
B7IHA7_THEAB/1-115
B7IIN2_BACC2/118-385
B7INF5_BACC2/118-385
B7JAV1_ACIF2/20-298
B7JCE1_ECOLX/148-325
B7JTL5_BACC0/66-333
B7JTQ0_BACC0/118-385
B7JX06_CYAP8/114-306
B7JZD9_CYAP8/95-297
B7K1Q3_CYAP8/95-297
B7K570_CYAP8/2-222
B7K6G5_CYAP8/51-281
B7K6I8_CYAP8/100-297
B7KK53_CYAP7/170-473
B7KKF6_CYAP7/103-346
B7KLQ8_CYAP7/59-302
B7KLR5_CYAP7/104-362
B7KLT0_CYAP7/141-354
B7KLU5_CYAP7/169-293
B7KMB2_CYAP7/164-364
B7KME5_CYAP7/125-305
B7KMJ8_CYAP7/40-264
B7L3F0_METC4/92-259
B7L3F4_METC4/85-250
B7L3H5_METC4/139-354
B7L3U2_ESCF3/3-126
B7L3V1_ESCF3/88-331
B7L440_ECO55/88-331
B7L8E6_ECO55/100-343
B7LFD7_ECO55/61-304
B7LHE6_ECO55/100-243
B7LHE7_ECO55/2-66
B7LHE8_ECO55/75-318
B7LIZ9_ECOLU/61-304
B7LJ60_ECOLU/148-325
B7LJR3_ESCF3/124-352
B7M240_ECO8A/43-286
B7M246_ECO8A/100-243
B7M247_ECO8A/2-66
B7M248_ECO8A/75-318
B7M4P4_ECO8A/100-343
B7MC68_ECO45/65-146
B7MKY3_ECO45/105-335
B7MKZ1_ECO45/124-311
B7MT08_ECO81/148-325
B7N899_ECOLU/95-310
B7N8A2_ECOLU/100-343
B7N9G2_ECOLU/100-343
B7NEW1_ECOLU/124-352
B7NGP0_ECOLU/130-358
B7NJT1_ECO7I/130-358
B7NKZ9_ECO7I/124-352
B7NM66_ECO7I/130-358
B7NSG9_ECO7I/130-358
B7QQF4_9RHOB/1-144
B7R5R5_9THEO/183-487
B7R6R9_9THEO/183-487
B7R8X0_9THEO/80-384
B7S8S5_9HYME/88-331
B7TY33_KLEPN/92-320
B7U164_9RHOB/114-344
B7VU64_9BACT/102-179
B7WQ97_COMTE/128-337
B7WRH3_COMTE/4-122
B7WVN4_COMTE/35-126
B7WVN5_COMTE/6-79
B7X301_COMTE/1-110
B7X307_COMTE/1-116
B7XGC7_PSEPU/132-311
B8DUT4_BIFA0/135-316
B8E3L4_SHEB2/97-333
B8E487_SHEB2/97-336
B8E570_SHEB2/124-350
B8E660_SHEB2/97-333
B8E988_SHEB2/129-328
B8E991_SHEB2/129-328
B8EBM6_SHEB2/124-350
B8EBX5_SHEB2/124-350
B8F572_HAEPS/96-334
B8F5U3_HAEPS/96-334
B8F8U5_DESAA/192-485
B8F8Z3_DESAA/112-347
B8F976_DESAA/112-347
B8F9Q6_DESAA/168-501
B8FA68_DESAA/120-333
B8FD18_DESAA/144-437
B8FD47_DESAA/119-333
B8FD77_DESAA/172-498
B8FDX7_DESAA/120-333
B8FEP3_DESAA/110-338
B8FFI5_DESAA/236-548
B8FHZ5_DESAA/226-538
B8FI31_DESAA/117-329
B8FJL1_DESAA/236-548
B8FNX6_DESHD/181-459
B8FP54_DESHD/216-436
B8FPJ3_DESHD/122-335
B8FQC5_DESHD/122-334
B8FR76_DESHD/201-370
B8FSN6_DESHD/218-436
B8FSZ2_DESHD/122-335
B8FT84_DESHD/99-345
B8FVR1_DESHD/181-459
B8FXQ3_DESHD/122-335
B8FXU5_DESHD/55-309
B8G0N5_DESHD/211-494
B8GE84_METPE/110-281
B8GEC5_METPE/110-281
B8GER7_METPE/110-281
B8GK76_METPE/110-281
B8GL16_THISH/132-311
B8GLW0_THISH/135-308
B8GNI4_THISH/115-333
B8GNM9_THISH/135-308
B8GQX4_THISH/135-308
B8HPB8_CYAP4/108-351
B8HYT3_CYAP4/146-341
B8HYY8_CYAP4/85-296
B8IA82_METNO/66-307
B8ICV5_METNO/121-279
B8II45_METNO/136-425
B8IMB3_METNO/121-216
B8IQP3_METNO/108-263
B8IQR4_METNO/122-280
B8J678_ANAD2/241-417
B8JAJ2_ANAD2/241-417
B8JG30_ANAD2/234-409
B8QAX1_PSEST/132-311
B8Y990_PSEAE/140-331
B9B600_9BURK/137-317
B9BAC3_9BURK/128-357
B9BAP6_9BURK/128-357
B9BBU0_9BURK/122-351
B9BE29_9BURK/2-61
B9BG95_9BURK/74-201
B9BG96_9BURK/3-56
B9BXQ1_9BURK/128-357
B9CJE5_9BURK/128-357
B9DZ96_CLOK1/1-202
B9DZA2_CLOK1/204-325
B9E517_CLOK1/3-165
B9EHT2_MOUSE/88-331
B9J5Y9_BACCQ/118-385
B9J699_BACCQ/118-385
B9J6B4_BACCQ/118-385
B9JNA2_AGRRK/3-129
B9JNT2_AGRRK/25-153
B9K3D2_AGRVS/1-130
B9K4M7_AGRVS/2-122
B9K4N6_AGRVS/1-163
B9LBY6_CHLSY/109-268
B9LC90_CHLSY/109-268
B9LFD0_CHLSY/109-270
B9LHT9_CHLSY/109-270
B9LM99_CHLSY/109-208
B9LMD1_HALLT/128-314
B9LMN3_HALLT/132-326
B9LN46_HALLT/104-267
B9LV50_HALLT/106-269
B9LV91_HALLT/359-539
B9LVA2_HALLT/104-343
B9LVB4_HALLT/106-269
B9LVG9_HALLT/108-294
B9LVV9_HALLT/107-269
B9LW03_HALLT/375-648
B9LW44_HALLT/107-269
B9LWA4_HALLT/302-517
B9LWS6_HALLT/106-269
B9LX33_HALLT/132-316
B9LX83_HALLT/104-343
B9MA99_ACIET/138-347
B9MAX7_ACIET/138-333
B9MHR2_ACIET/134-318
B9MMJ6_ANATD/111-292
B9NXY6_9RHOB/2-65
B9PC38_POPTR/2-142
B9TNC9_RICCO/1-169
B9WSS1_STRSU/96-352
B9WT05_STRSU/135-319
B9WTI1_STRSU/2-159
B9WUS9_STRSU/2-120
B9WV48_STRSU/1-122
B9WVW7_STRSU/96-352
B9WWA0_STRSU/58-314
B9WY49_STRSU/1-122
B9XCY0_9BACT/130-372
B9XEG9_9BACT/105-350
B9YEF9_9FIRM/240-542
B9YEH0_9FIRM/61-311
B9Z060_9NEIS/139-331
C0A227_9BACT/1-117
C0A2V4_9BACT/1-104
C0A4G6_9BACT/113-342
C0A4Y7_9BACT/33-103
C0A7P5_9BACT/76-142
C0A9W9_9BACT/7-134
C0AB57_9BACT/53-119
C0AE23_9BACT/47-113
C0AF19_9BACT/113-342
C0BCH0_9FIRM/107-356
C0BDH6_9FIRM/10-204
C0DZ61_EIKCO/136-322
C0EKR1_NEIFL/1-65
C0EW19_9FIRM/2-63
C0F950_9RICK/24-125
C0FN11_9FIRM/68-319
C0FTT3_9FIRM/59-308
C0FVQ0_9FIRM/136-409
C0FW76_9FIRM/211-512
C0FWH0_9FIRM/192-501
C0FWL5_9FIRM/1-167
C0FZN9_9FIRM/20-286
C0FZV6_9FIRM/135-401
C0ING1_9BACT/15-247
C0M8I3_STRE4/212-498
C0M8Y4_STRE4/212-498
C0MCV7_STRS7/181-498
C0MCV9_STRS7/107-334
C0MHA9_STRS7/108-335
C0QB35_DESAH/202-375
C0QBK4_DESAH/128-367
C0QIX8_DESAH/7-179
C0QJU9_DESAH/200-375
C0QMU6_THEAB/95-239
C0RGJ2_BRUMB/2-84
C0RHL8_BRUMB/84-166
C0RHN1_BRUMB/2-122
C0RIQ3_BRUMB/2-84
C0RL75_BRUMB/86-203
C0VKK6_9GAMM/135-317
C0VKK7_9GAMM/116-331
C0VNT1_9GAMM/1-63
C0VNT2_9GAMM/50-278
C0VNZ4_9GAMM/78-242
C0VPX9_9GAMM/50-173
C0VQA7_9GAMM/1-92
C0VWZ9_9CORY/2-214
C0W983_9FIRM/195-501
C0WV29_LACBU/1-107
C0WV66_LACFE/106-372
C0WZA1_LACFE/1-91
C0X202_ENTFA/3-175
C0XFW3_LACHI/1-83
C0XMV1_LACHI/265-515
C0XT83_9CORY/110-374
C0Y7J6_BURPS/5-140
C1AG76_MYCBT/2-121
C1B673_RHOOB/186-417
C1BD08_RHOOB/101-252
C1BDW6_RHOOB/109-266
C1BDX2_RHOOB/19-168
C1BE59_RHOOB/217-525
C1C720_STRP7/2-89
C1D0Y0_DEIDV/88-275
C1D0Y4_DEIDV/88-295
C1D271_DEIDV/27-262
C1D283_DEIDV/7-78
C1D2S2_DEIDV/44-141
C1D2V1_DEIDV/15-96
C1D3R9_DEIDV/98-254
C1D3X7_DEIDV/98-254
C1D6Y3_LARHH/2-120
C1D959_LARHH/28-154
C1D9Q8_LARHH/2-83
C1DEY4_AZOVD/9-123
C1DHR3_AZOVD/120-348
C1DHX3_AZOVD/135-328
C1DIG8_AZOVD/133-325
C1DIH4_AZOVD/133-325
C1DIQ1_AZOVD/123-328
C1DNH8_AZOVD/79-239
C1DP19_AZOVD/71-299
C1DP27_AZOVD/132-311
C1EKV7_BACC3/118-385
C1HEL6_9ESCH/65-146
C1HJW3_9ESCH/94-325
C1HJX2_9ESCH/124-311
C1HKK9_9ESCH/1-47
C1HX20_NEIGO/1-65
C1IUS6_ENTCL/136-313
C1MGD2_9ENTR/136-313
C1NCF8_9ESCH/108-350
C1NCH5_9ESCH/148-325
C1P766_BACCO/36-202
C1P8N0_BACCO/210-383
C1PA12_BACCO/210-383
C1PBD6_BACCO/211-383
C1PC01_BACCO/145-427
C1PC37_BACCO/79-361
C1PC65_BACCO/210-385
C1PCB6_BACCO/136-412
C1PCL9_BACCO/180-462
C1PD51_BACCO/216-433
C1PDA6_BACCO/180-462
C1PDM3_BACCO/223-383
C2C5H6_VIBCH/33-233
C2C8B3_VIBCH/122-350
C2CS65_CORST/2-80
C2D1F8_LACBR/31-189
C2DR84_ECOLX/1-47
C2DRW0_ECOLX/124-310
C2E5S1_LACJO/61-326
C2EQD2_9LACO/261-412
C2ESL4_9LACO/72-242
C2FAL4_LACPA/41-199
C2FCB9_LACPA/1-102
C2GDT1_9CORY/2-214
C2GP77_LACRE/292-409
C2GSK0_LACRE/2-78
C2H8M2_ENTFC/2-123
C2HKS7_LACAC/261-515
C2I181_VIBCH/122-350
C2I195_VIBCH/141-369
C2I2A3_VIBCH/102-340
C2I456_VIBCH/3-110
C2I4H9_VIBCH/33-233
C2I6X7_VIBCH/122-350
C2I9Y4_VIBCH/122-350
C2ICE3_VIBCH/33-233
C2IDB1_VIBCH/135-313
C2IK84_VIBCH/2-148
C2IQ08_VIBCH/8-189
C2IU79_VIBCH/1-176
C2IYT4_VIBCH/2-148
C2JCB3_VIBCH/135-313
C2JE06_VIBCH/33-233
C2JP42_ENTFA/3-175
C2JTK6_LACRH/15-130
C2K1R4_LACRH/5-162
C2K1U2_LACRH/1-82
C2K1U5_LACRH/1-124
C2KDI1_9LACO/21-202
C2KDI2_9LACO/1-217
C2KDN1_9LACO/115-380
C2KDZ9_9LACO/3-190
C2KF47_9LACO/261-466
C2KG33_9LACO/261-515
C2KG77_9LACO/258-340
C2KGG0_9LACO/32-212
C2KLL7_LEUMC/104-272
C2KQP4_9ACTO/81-383
C2L0X6_9FIRM/196-503
C2LVB2_STRSL/1-173
C2LYN9_STAHO/2-104
C2M822_CAPGI/111-346
C2MDB0_9PORP/2-221
C2MEE9_9PORP/235-400
C2MUB9_BACCE/128-395
C2MUG0_BACCE/42-309
C2N9Y5_BACCE/118-385
C2NA03_BACCE/120-387
C2NAE4_BACCE/126-393
C2NAG7_BACCE/122-389
C2NB50_BACCE/118-272
C2NB51_BACCE/1-61
C2NNM9_BACCE/1-233
C2NRP7_BACCE/1-197
C2NSH2_BACCE/118-385
C2P8C1_BACCE/118-385
C2PFF3_BACCE/118-308
C2PFF4_BACCE/1-61
C2PH21_BACCE/137-269
C2PXX3_BACCE/112-379
C2PY07_BACCE/122-389
C2Q4I1_BACCE/5-77
C2Q4R8_BACCE/118-385
C2Q510_BACCE/122-389
C2Q517_BACCE/122-388
C2QLR9_BACCE/117-365
C2QV82_BACCE/118-385
C2QV89_BACCE/118-385
C2R477_BACCE/118-385
C2RNM1_BACCE/122-389
C2RXC0_BACCE/118-385
C2RZL5_BACCE/122-389
C2SCX7_BACCE/128-395
C2SD31_BACCE/69-263
C2SDC9_BACCE/66-333
C2SG86_BACCE/118-263
C2SM69_BACCE/118-229
C2SUE6_BACCE/2-197
C2T1M1_BACCE/122-389
C2TR23_BACCE/128-395
C2U4V2_BACCE/1-224
C2U678_BACCE/2-144
C2U740_BACCE/118-385
C2U742_BACCE/1-144
C2U771_BACCE/5-129
C2UE82_BACCE/12-133
C2V512_BACCE/27-293
C2V534_BACCE/1-195
C2V5F4_BACCE/122-248
C2V5J9_BACCE/1-198
C2VKB4_BACCE/150-416
C2VLA0_BACCE/1-233
C2VLB1_BACCE/122-389
C2VLJ7_BACCE/122-389
C2W6V2_BACCE/3-128
C2W8Z1_BACCE/134-401
C2WFI8_BACCE/138-379
C2WM64_BACCE/88-164
C2WPJ5_BACCE/138-368
C2WPL9_BACCE/4-107
C2WPM0_BACCE/118-269
C2WX48_BACCE/118-385
C2WX55_BACCE/118-385
C2WXI7_BACCE/118-385
C2X4S8_BACCE/1-229
C2X5A2_BACCE/122-389
C2X5K0_BACCE/6-133
C2X5K1_BACCE/118-188
C2XDH4_BACCE/118-385
C2XK87_BACCE/88-164
C2XKB0_BACCE/138-405
C2XKH0_BACCE/122-389
C2XKT4_BACCE/122-389
C2XLP0_BACCE/2-157
C2XMB4_BACCE/118-384
C2XVZ4_BACCE/118-212
C2Y2R1_BACCE/118-385
C2Y2V2_BACCE/4-129
C2Y2V3_BACCE/122-254
C2Y324_BACCE/122-389
C2Y327_BACCE/118-385
C2Y331_BACCE/4-104
C2Y332_BACCE/1-109
C2YJZ5_BACCE/3-164
C2YS15_BACCE/122-389
C2YTN9_BACCE/118-385
C2YTP2_BACCE/1-182
C2Z1D6_BACCE/1-149
C2Z1L7_BACCE/122-389
C2ZGL1_BACCE/1-176
C2ZH45_BACCE/2-129
C2ZHC4_BACCE/118-384
C2ZRJ2_BACCE/2-129
C2ZYK2_BACCE/118-384
C2ZZG2_BACCE/118-385
C3A812_BACMY/1-195
C3A8I6_BACMY/118-330
C3AES7_BACMY/128-395
C3AFH3_BACMY/9-82
C3AMD9_BACMY/3-89
C3ANB4_BACMY/128-216
C3APR7_BACMY/2-106
C3AUD5_BACMY/122-389
C3AUG4_BACMY/27-294
C3AUI1_BACMY/4-250
C3AUK0_BACMY/118-212
C3AUK1_BACMY/3-156
C3AUM2_BACMY/47-181
C3AUS8_BACMY/31-120
C3AVC1_BACMY/4-129
C3AWY9_BACMY/118-385
C3AX39_BACMY/118-385
C3AXS1_BACMY/5-253
C3B1Q6_BACMY/118-231
C3B4W1_BACMY/3-89
C3B5P4_BACMY/128-216
C3BBG3_BACMY/122-386
C3BBH1_BACMY/118-385
C3BC94_BACMY/47-181
C3BCU5_BACMY/2-106
C3BD71_BACMY/1-111
C3BD72_BACMY/4-87
C3BDE7_BACMY/31-120
C3BDV2_BACMY/118-384
C3BDZ7_BACMY/122-389
C3BMR1_9BACI/118-187
C3BND9_9BACI/35-181
C3BTW8_9BACI/122-192
C3BTW8_9BACI/188-296
C3BU29_9BACI/120-387
C3BU64_9BACI/1-246
C3BUA9_9BACI/118-346
C3BUJ0_9BACI/127-394
C3BUP4_9BACI/128-217
C3BV00_9BACI/1-233
C3BV98_9BACI/118-385
C3BVJ0_9BACI/118-385
C3BVR6_9BACI/9-276
C3BVR9_9BACI/118-385
C3BVY4_9BACI/1-214
C3CBL5_BACTU/128-395
C3CCG7_BACTU/10-276
C3CKR7_BACTU/7-133
C3CSV0_BACTU/120-387
C3CVD5_BACTU/122-389
C3CVD6_BACTU/122-389
C3D3S1_BACTU/7-133
C3DBE2_BACTU/118-301
C3DBE7_BACTU/6-74
C3DBV6_BACTU/138-356
C3DBW5_BACTU/73-339
C3DBZ8_BACTU/122-389
C3DC42_BACTU/1-68
C3DC43_BACTU/3-61
C3DDC9_BACTU/138-368
C3DNF5_BACTS/122-296
C3DWB0_BACTS/25-292
C3DX88_BACTS/1-215
C3EBZ9_BACTU/1-204
C3EDP5_BACTU/12-170
C3EUN7_BACTK/1-215
C3EVA3_BACTK/122-389
C3EVD4_BACTK/122-389
C3F1Y3_BACTU/118-385
C3FAJ4_BACTU/118-363
C3FBC9_BACTU/122-389
C3FBK7_BACTU/2-92
C3FBL4_BACTU/64-239
C3FC58_BACTU/118-385
C3FC59_BACTU/1-198
C3FC66_BACTU/4-105
C3FC67_BACTU/1-69
C3FC68_BACTU/1-182
C3FCZ6_BACTU/1-65
C3FCZ7_BACTU/7-163
C3FD30_BACTU/118-385
C3FDY6_BACTU/5-151
C3FJS8_BACTB/73-339
C3FJT7_BACTB/126-344
C3FM67_BACTB/7-133
C3FUE0_BACTB/1-68
C3FUE1_BACTB/3-61
C3FUJ0_BACTB/6-74
C3FUJ5_BACTB/118-315
C3FUQ0_BACTB/120-387
C3FV43_BACTB/122-389
C3FVF6_BACTB/122-389
C3GCC2_BACTU/25-140
C3GCC3_BACTU/104-195
C3GCL6_BACTU/119-386
C3GUH6_BACTU/120-387
C3H9V4_BACTU/118-241
C3HBU4_BACTU/146-412
C3HBU8_BACTU/118-385
C3HSF1_BACTU/126-282
C3HSM8_BACTU/118-385
C3HT67_BACTU/122-389
C3HT86_BACTU/1-65
C3HT87_BACTU/8-163
C3HTD5_BACTU/11-46
C3HTY5_BACTU/1-66
C3HZ89_BACTU/118-385
C3IA46_BACTU/103-283
C3IA47_BACTU/3-77
C3IAF3_BACTU/122-389
C3IAJ7_BACTU/118-292
C3IB54_BACTU/122-192
C3ICJ4_BACTU/122-389
C3IJ81_BACTU/1-90
C3ILA8_BACTU/118-385
C3ILB3_BACTU/66-333
C3IU79_BACTU/119-249
C3IVA8_BACTU/136-403
C3IVN2_BACTU/118-385
C3IVZ3_BACTU/9-276
C3IW55_BACTU/2-256
C3IWR1_BACTU/118-286
C3JD73_9PORP/4-128
C3KFU1_PSEFL/132-311
C3KKH4_RHISN/219-434
C3KKR8_RHISN/113-328
C3KL03_RHISN/263-409
C3KMH8_RHISN/250-330
C3KML6_RHISN/102-336
C3KQ91_RHISN/138-357
C3KQA0_RHISN/34-119
C3KRX8_RHISN/5-78
C3L3V1_AMOA5/12-171
C3L3V7_AMOA5/12-171
C3L4F4_AMOA5/12-171
C3L4T8_BACAC/118-279
C3L4T9_BACAC/1-89
C3L4V5_BACAC/1-89
C3LL24_BACAC/118-385
C3LL25_BACAC/118-385
C3LL31_BACAC/118-385
C3LUV3_VIBCM/135-313
C3M9W9_RHISN/265-345
C3MAD8_RHISN/249-329
C3MC10_RHISN/249-329
C3ME67_RHISN/138-357
C3MGG6_RHISN/250-330
C3N449_SULIA/108-271
C3N4J4_SULIA/109-272
C3N8V1_SULIY/1-69
C3NBD0_SULIY/107-282
C3NII2_SULIN/107-282
C3NJR0_SULIN/107-266
C3NJU3_SULIN/107-269
C3NKJ9_SULIN/107-269
C3NMC4_SULIN/107-282
C3NRE3_VIBCJ/2-148
C3NXI1_VIBCJ/135-313
C3PDV6_BACAA/118-385
C3PDV7_BACAA/118-385
C3PFK7_CORA7/143-422
C3PGZ0_CORA7/170-449
C3PHD1_CORA7/179-458
C3PIW6_CORA7/179-458
C3Q742_9BACE/119-331
C3Q8V9_9BACE/92-252
C3QDD5_9BACE/136-366
C3QL90_9BACE/10-186
C3QM62_9BACE/91-349
C3QM65_9BACE/268-410
C3QM69_9BACE/104-317
C3QM72_9BACE/74-325
C3QRF4_9BACE/136-366
C3R0J9_9BACE/120-335
C3R2Y4_9BACE/112-366
C3R466_9BACE/145-338
C3R476_9BACE/35-249
C3RGR0_9BACE/4-62
C3RGR6_9BACE/145-282
C3WBZ9_FUSMR/241-470
C4FHZ9_9AQUI/3-133
C4G2C5_ABIDE/106-412
C4G2M2_ABIDE/238-539
C4G4S4_ABIDE/205-511
C4G5Q8_ABIDE/243-539
C4G6G7_ABIDE/3-167
C4GE13_9FIRM/188-495
C4IFJ0_CLOBU/113-362
C4IGP3_CLOBU/113-362
C4IK17_CLOBU/113-362
C4IMA7_CLOBU/254-390
C4IPH7_BRUAB/84-166
C4KA79_THASP/105-341
C4KBH2_THASP/101-335
C4KCI0_THASP/101-335
C4KCY3_THASP/101-335
C4KD67_THASP/190-498
C4KDR6_SULIK/6-102
C4KLN1_BURPS/5-140
C4LER2_TOLAT/101-343
C4NUY0_ECOLX/123-320
C4NVF4_SALCH/123-320
C4RAB7_9PROT/4-181
C4RAC6_9PROT/80-319
C4RI01_9ACTO/106-263
C4RI02_9ACTO/91-239
C4RJ49_9ACTO/99-198
C4S776_YERBE/30-174
C4VSP4_9LACO/7-150
C4WQF3_9RHIZ/2-106
C4XDF2_KLEPN/1-145
C4XGQ6_DESMR/116-326
C4XGR5_DESMR/146-393
C4XHQ4_DESMR/146-392
C4XNF8_DESMR/146-392
C4XPQ8_DESMR/134-373
C4XPR0_DESMR/146-393
C4XPR2_DESMR/14-145
C4XRR2_DESMR/146-393
C4XSY4_DESMR/146-392
C4XUH0_DESMR/50-238
C4YU82_9RICK/3-158
C4YUG4_9RICK/3-150
C4YUI9_9RICK/2-109
C4YUK3_9RICK/3-154
C4YUL2_9RICK/2-102
C4YUW4_9RICK/1-54
C4YUW5_9RICK/2-112
C4YV07_9RICK/2-112
C4YVQ4_9RICK/3-158
C4YVX3_9RICK/2-58
C4YVX4_9RICK/3-87
C4YW79_9RICK/3-158
C4YWL0_9RICK/3-158
C4YX18_9RICK/3-158
C4YX63_9RICK/2-129
C4YX65_9RICK/2-147
C4YXV2_9RICK/1-54
C4YXX6_9RICK/2-158
C4YXZ0_9RICK/1-54
C4YY37_9RICK/2-112
C4YYG4_9RICK/3-158
C4YYI7_9RICK/1-126
C4YYS5_9RICK/1-131
C4YZ17_9RICK/137-297
C4YZ71_9RICK/3-158
C4YZQ2_9RICK/137-320
C4YZQ7_9RICK/1-144
C4YZQ9_9RICK/1-160
C4YZS2_9RICK/9-103
C4Z764_EUBE2/1-166
C4ZI32_EUBR3/15-100
C4ZMK9_THASP/140-331
C4ZMR4_THASP/140-295
C4ZMT0_THASP/140-331
C4ZMT9_THASP/180-495
C4ZPU2_ECOBW/106-348
C4ZQH6_ECOBW/148-325
C4ZQQ7_ECOBW/148-325
C4ZRE4_ECOBW/124-352
C4ZTT6_ECOBW/52-294
C4ZVB3_ECOBW/136-313
C4ZW33_ECOBW/100-343
C4ZWI1_ECOBW/100-249
C4ZWN1_ECOBW/100-343
C5A8C9_BURGB/56-212
C5A8D1_BURGB/56-212
C5A8I4_BURGB/56-212
C5A951_BURGB/56-212
C5AEQ1_BURGB/101-254
C5AF56_BURGB/98-264
C5AGR7_BURGB/136-313
C5AH42_BURGB/97-254
C5AHB0_BURGB/101-254
C5AHB3_BURGB/104-254
C5AIG8_BURGB/101-254
C5AIQ4_BURGB/101-254
C5AJ39_BURGB/101-254
C5AJ74_BURGB/101-254
C5AMP2_BURGB/62-267
C5AMP7_BURGB/101-254
C5AN30_BURGB/99-254
C5AN94_BURGB/101-254
C5ANB1_BURGB/104-254
C5ANQ9_BURGB/101-254
C5BE89_EDWI9/6-136
C5BG79_EDWI9/119-335
C5CDD4_KOSOT/2-178
C5CFZ7_KOSOT/2-178
C5CHE2_KOSOT/2-178
C5CYG4_VARPS/140-316
C5D2E6_GEOSW/139-385
C5D3A3_GEOSW/96-347
C5D658_GEOSW/96-345
C5D6G0_GEOSW/156-429
C5D6W8_GEOSW/96-347
C5D7X1_GEOSW/117-292
C5D8A4_GEOSW/139-385
C5DAD1_GEOSW/114-303
C5DAK6_GEOSW/117-292
C5EWW9_9FIRM/148-397
C5EWX7_9FIRM/87-253
C5EWZ5_9FIRM/55-168
C5FBB9_LACPA/17-171
C5IG76_SERMA/92-320
C5IUN1_ENTCL/123-362
C5IWK0_ECOLX/152-323
C5IZH6_PSEFL/132-311
C5J502_BACFR/97-341
C5J766_MYCCR/190-483
C5JAH9_9BACT/192-487
C5JAJ7_9BACT/120-331
C5JAK9_9BACT/208-528
C5N2T3_STAA3/1-120
C5N2T9_STAA3/38-104
C5Q3M3_STAAU/5-66
C5Q3Y6_STAAU/1-76
C5QA98_STAEP/229-483
C5QA99_STAEP/261-466
C5QXJ6_STAEP/3-115
C5R0V0_STAEP/222-383
C5S117_9PAST/1-241
C5S4H4_9PAST/8-128
C5SZC3_ACIDE/138-312
C5T3Q2_ACIDE/123-348
C5T6N2_ACIDE/139-311
C5TCU1_ACIDE/133-310
C5TCU7_ACIDE/133-310
C5TFA4_ZYMMO/2-86
C5TII5_ZYMMO/2-128
C5TK47_NEIFL/1-100
C5TK48_NEIFL/68-150
C5TK58_NEIFL/1-116
C5TK59_NEIFL/68-147
C5TL56_NEIFL/1-116
C5TM99_NEIFL/135-322
C5TND4_NEIFL/2-65
C5TPU5_NEIFL/1-116
C5TQ16_NEIFL/125-311
C5VPC1_CLOBO/113-294
C5VWB8_STRSE/96-352
C5VXN3_STRSE/35-235
C5W0L5_ECOBB/106-348
C5W182_ECOBB/100-249
C5W1I2_ECOBB/100-343
C5W3P8_ECOBB/100-243
C5W487_ECOBB/2-66
C5W488_ECOBB/100-251
C5W5W5_ECOBB/124-352
C5WA59_ECOBB/100-343
C5WEJ4_STRDG/1-122
C5WGD3_STRDG/140-313
C5WGS1_STRDG/140-369
C5WGZ7_STRDG/140-350
C5WIV3_STRDG/102-342
C5ZAH5_BURPS/138-351
C5ZF59_BURPS/138-351
C5ZGI4_BURPS/5-140
C5ZKB8_BURPS/4-177
C5ZZI1_ECOLX/106-348
C6A881_BIFLB/131-312
C6AIT9_BIFAS/131-312
C6AR20_TERTT/1-130
C6AR47_TERTT/6-74
C6AUF2_RHILS/110-351
C6AZA4_RHILS/110-351
C6B0A5_RHILS/9-158
C6CBB0_DICDC/122-350
C6CF98_DICZE/125-353
C6CH13_DICZE/93-328
C6CHG0_DICZE/93-329
C6CIW5_DICZE/100-342
C6CJI0_DICZE/100-342
C6CKE9_DICZE/125-353
C6DB45_PECCP/124-352
C6DV08_MYCTK/89-271
C6DVR7_MYCTK/12-156
C6DW91_MYCTK/2-121
C6DY52_GEOSM/130-335
C6EA70_ECOBD/100-343
C6EAD4_ECOBD/88-331
C6EB38_ECOBD/106-348
C6EB92_ECOBD/88-331
C6EB95_ECOBD/88-331
C6EC80_ECOBD/124-352
C6EEK0_ECOBD/100-343
C6EEQ4_ECOBD/100-251
C6EIC8_ECOBD/136-313
C6EJN2_ECOBD/100-249
C6G9X2_AERHY/123-362
C6GPX2_STRSX/35-235
C6GSU9_STRSX/96-352
C6GTU3_STRS4/35-235
C6GYB1_STRS4/96-352
C6HU84_9BACT/226-568
C6HV16_9BACT/13-124
C6HY13_9BACT/14-134
C6HY37_9BACT/11-109
C6HYK5_9BACT/170-472
C6HYV9_9BACT/5-145
C6HZK3_9BACT/179-481
C6I0E1_9BACT/226-568
C6I0N4_9BACT/33-180
C6I0N8_9BACT/178-481
C6I132_9BACT/323-431
C6I133_9BACT/1-62
C6I159_9BACT/226-568
C6IQH7_9BACE/136-366
C6IR27_9BACE/137-367
C6ITW2_9BACE/112-366
C6IUW9_9BACE/127-323
C6IVF9_9BACL/244-462
C6IWB2_9BACL/193-428
C6IX52_9BACL/228-353
C6J0N9_9BACL/115-331
C6J5I2_9BACL/15-187
C6J7P1_9BACL/193-394
C6J7Q6_9BACL/281-448
C6J7Q8_9BACL/188-413
C6J7R2_9BACL/118-327
C6J7R5_9BACL/113-361
C6JAI8_9FIRM/215-480
C6JAK3_9FIRM/222-481
C6JAL6_9FIRM/3-194
C6JBT2_9FIRM/196-507
C6JEA3_9FIRM/106-324
C6JFT0_9FIRM/68-318
C6JHT2_9FIRM/95-315
C6KI37_PSEST/132-311
C6KU97_9BACT/137-309
C6KUA7_9BACT/1-121
C6KUE8_9BACT/222-387
C6L0V3_9BACT/18-164
C6L0W2_9BACT/160-282
C6LAE6_9FIRM/101-339
C6LGD4_9FIRM/99-352
C6LK85_9FIRM/189-508
C6LKW4_9FIRM/99-352
C6LLB8_9FIRM/204-509
C6LM02_9FIRM/101-238
C6M0R2_NEISI/1-100
C6M0S6_NEISI/73-260
C6M0T8_NEISI/1-65
C6M279_NEISI/1-100
C6M294_NEISI/136-322
C6M3V5_NEISI/1-100
C6M683_NEISI/1-75
C6M7N5_NEISI/2-142
C6M832_NEISI/1-103
C6M8B2_NEISI/136-322
C6M9P6_NEISI/1-100
C6M9Y1_NEISI/1-100
C6MAR2_NEISI/1-74
C6MAW3_NEISI/1-98
C6MAW5_NEISI/136-221
C6MAX3_NEISI/1-178
C6MY57_9GAMM/129-329
C6MZX3_9GAMM/92-303
C6N0W0_9GAMM/113-339
C6N1U7_9GAMM/110-271
C6N2F7_9GAMM/2-82
C6N4G9_9GAMM/83-246
C6N6J0_9GAMM/101-342
C6NR31_9GAMM/2-102
C6NR43_9GAMM/4-124
C6NRC7_9GAMM/138-342
C6NRC8_9GAMM/139-312
C6NRG4_9GAMM/1-130
C6NRK3_9GAMM/118-322
C6NRK4_9GAMM/162-276
C6NRM4_9GAMM/3-156
C6NTX5_9GAMM/134-325
C6NTX9_9GAMM/137-275
C6NUL1_9GAMM/91-295
C6NUU6_9GAMM/138-342
C6NV15_9GAMM/138-342
C6NW27_9GAMM/134-325
C6NW30_9GAMM/137-308
C6NW91_9GAMM/128-332
C6NWU3_9GAMM/138-307
C6NWV4_9GAMM/4-102
C6NWV5_9GAMM/129-300
C6NWV6_9GAMM/137-308
C6NWW0_9GAMM/2-46
C6NWW9_9GAMM/140-332
C6NXG2_9GAMM/1-125
C6NXI2_9GAMM/1-127
C6NXK3_9GAMM/141-332
C6NXR5_9GAMM/137-308
C6NXR7_9GAMM/1-118
C6NXS2_9GAMM/41-245
C6NY08_9GAMM/129-300
C6NYS7_9GAMM/138-308
C6NYX8_9GAMM/4-124
C6NZ30_9GAMM/9-179
C6RKQ2_ACIRA/1-151
C6S007_VIBCH/135-313
C6S9Z0_NEIME/135-289
C6SA49_NEIME/135-357
C6SAK6_NEIME/2-138
C6SAM0_NEIME/1-102
C6SAN1_NEIME/135-277
C6SAW5_NEIME/1-65
C6SB31_NEIME/136-322
C6SBH2_NEIME/38-225
C6SC55_NEIME/1-100
C6SC60_NEIME/135-274
C6SCX3_NEIME/135-322
C6SDD8_NEIME/2-122
C6SDD9_NEIME/136-322
C6SDJ8_NEIME/1-118
C6SDT9_NEIME/145-347
C6SEL8_NEIME/1-135
C6SFU8_NEIME/1-102
C6SH03_NEIME/13-175
C6SH49_NEIME/1-69
C6SHC5_NEIME/1-65
C6SHZ5_NEIME/135-322
C6SI07_NEIME/38-225
C6SIC5_NEIME/32-253
C6SID1_NEIME/76-298
C6SIF3_NEIME/135-322
C6SIF5_NEIME/135-265
C6SIZ8_NEIME/136-322
C6SJP7_NEIME/38-225
C6SK07_NEIME/136-357
C6SKC4_NEIME/1-100
C6SKD9_NEIME/2-101
C6SKE0_NEIME/135-322
C6SLE6_NEIME/76-263
C6SLJ6_NEIME/38-225
C6SLU8_NEIME/135-322
C6SM12_NEIME/136-357
C6SM15_NEIME/136-357
C6SM36_NEIME/1-100
C6SM98_NEIME/136-322
C6SMP6_NEIME/1-118
C6SMW7_NEIME/136-322
C6SNB8_NEIME/1-65
C6SNH3_NEIME/135-322
C6SSR4_STRMN/5-176
C6TQ43_BURPS/5-140
C6UAU5_ECOBR/100-343
C6UBQ4_ECOBR/106-348
C6UCG2_ECOBR/100-343
C6UD78_ECOBR/100-249
C6UGL2_ECOBR/100-343
C6UHL7_ECOBR/100-243
C6UHL8_ECOBR/2-66
C6UHL9_ECOBR/100-251
C6UL48_ECOBR/124-352
C6UU47_ECO5T/7-261
C6UWZ4_ECO5T/100-343
C6UWZ7_ECO5T/100-342
C6V076_ECO5T/100-343
C6V1A8_ECO5T/100-343
C6VD31_ECOBD/100-243
C6VD32_ECOBD/2-66
C6VII2_LACPJ/254-508
C6VJT0_LACPJ/254-508
C6VKX0_LACPJ/254-508
C6VL62_LACPJ/254-508
C6VL92_LACPJ/254-508
C6VLQ5_LACPJ/254-508
C6VLW8_LACPJ/254-508
C6VMA3_LACPJ/254-508
C6VMC5_LACPJ/254-508
C6VP90_LACPJ/254-508
C6VQQ1_LACPJ/254-508
C6WCS4_ACTMD/133-364
C6YLC7_VIBCH/102-342
C6YMD6_VIBCH/135-313
C6YNA2_FRATT/1-155
C6YQU3_FRATT/83-212
C6YSM7_9GAMM/83-181
C6Z7R2_9BACE/121-354
C6ZBS2_9BACE/9-218
C6ZC52_9BACE/1-112
C7BNI0_PHOAA/124-352
C7CFV2_METED/17-164
C7CN18_METED/105-296
C7CN35_METED/106-266
C7CXC5_ENTFA/38-222
C7D5B0_ENTFA/114-365
C7DHM7_9EURY/177-313
C7DHQ2_9EURY/205-390
C7EY45_PSEAE/140-331
C7EY46_PSEAE/133-311
C7G9A2_9FIRM/4-115
C7G9G1_9FIRM/192-501
C7GBH5_9FIRM/135-315
C7GC60_9FIRM/136-409
C7GEK3_9FIRM/105-357
C7GFW6_9FIRM/105-360
C7GHC1_9FIRM/20-204
C7HJU2_CLOTM/167-348
C7IRW2_THEET/136-385
C7ITN2_THEET/115-285
C7J2F8_ORYSJ/106-348
C7J8H8_ORYSJ/88-331
C7JC89_ACEP3/135-346
C7JCA7_ACEP3/2-69
C7JES5_ACEP3/2-189
C7JI67_ACEP3/3-70
C7JI94_ACEP3/55-241
C7JIF6_ACEP3/59-216
C7JII2_ACEP3/47-258
C7JIJ1_ACEP3/1-209
C7JIK1_ACEP3/135-346
C7JIN8_ACEP3/1-65
C7JLH9_ACEPA/2-189
C7JPE3_ACEPA/135-346
C7JPG2_ACEPA/2-69
C7JRY8_ACEPA/55-241
C7JS11_ACEPA/59-216
C7JS37_ACEPA/47-258
C7JS46_ACEPA/1-209
C7JS56_ACEPA/135-346
C7JS93_ACEPA/1-65
C7JS99_ACEPA/3-70
C7JVP7_ACEPA/2-189
C7JYK9_ACEPA/135-346
C7JYM7_ACEPA/2-69
C7K0L2_ACEPA/3-70
C7K0N9_ACEPA/55-241
C7K0V1_ACEPA/59-216
C7K0X7_ACEPA/47-258
C7K0Y6_ACEPA/1-209
C7K0Z6_ACEPA/135-346
C7K133_ACEPA/1-65
C7K5Y9_ACEPA/2-189
C7K8V3_ACEPA/135-346
C7K8X2_ACEPA/2-69
C7K9B0_ACEPA/3-70
C7K9D7_ACEPA/55-241
C7K9J9_ACEPA/59-216
C7K9M5_ACEPA/47-258
C7K9N4_ACEPA/1-209
C7K9P4_ACEPA/135-346
C7K9T1_ACEPA/1-65
C7KAJ5_ACEPA/135-346
C7KAL4_ACEPA/2-69
C7KF58_ACEPA/2-189
C7KI08_ACEPA/3-70
C7KI35_ACEPA/55-241
C7KI97_ACEPA/59-216
C7KIC3_ACEPA/47-258
C7KID2_ACEPA/1-209
C7KIE2_ACEPA/135-346
C7KIH9_ACEPA/1-65
C7KJW1_ACEPA/135-346
C7KJX9_ACEPA/2-69
C7KPH4_ACEPA/2-189
C7KRQ4_ACEPA/3-70
C7KRT1_ACEPA/55-241
C7KRZ3_ACEPA/59-216
C7KS19_ACEPA/47-258
C7KS28_ACEPA/1-209
C7KS38_ACEPA/135-346
C7KS75_ACEPA/1-65
C7KU73_ACEPA/135-346
C7KU91_ACEPA/2-69
C7KYT9_ACEPA/2-189
C7L088_ACEPA/3-70
C7L0B5_ACEPA/55-241
C7L0H7_ACEPA/59-216
C7L0K3_ACEPA/47-258
C7L0L2_ACEPA/1-209
C7L0M2_ACEPA/135-346
C7L0Q9_ACEPA/1-65
C7L400_ACEPA/135-346
C7L418_ACEPA/2-69
C7L8L3_ACEPA/2-189
C7L8Y4_ACEPA/3-70
C7L911_ACEPA/55-241
C7L973_ACEPA/59-216
C7L999_ACEPA/47-258
C7L9A8_ACEPA/1-209
C7L9B8_ACEPA/135-346
C7L9F5_ACEPA/1-65
C7LGK4_BRUMC/84-168
C7NAW7_LEPBD/84-254
C7NCK9_LEPBD/84-254
C7NM48_HALUD/103-266
C7NW77_HALMD/2-123
C7NW81_HALMD/104-343
C7P2M1_HALMD/115-277
C7P520_HALMD/107-262
C7PAE4_CHIPD/125-346
C7PE78_CHIPD/125-346
C7PFA8_CHIPD/125-346
C7PTJ0_CHIPD/125-346
C7QY62_CYAP0/98-302
C7RIL9_ACCPU/104-303
C7RIX6_ACCPU/59-280
C7RIX8_ACCPU/162-347
C7RJ14_ACCPU/162-459
C7RJH1_ACCPU/163-347
C7RJJ0_ACCPU/178-492
C7RKC1_ACCPU/256-443
C7RKT8_ACCPU/100-342
C7RLK3_ACCPU/174-471
C7RLV8_ACCPU/174-471
C7RML8_ACCPU/174-471
C7RN65_ACCPU/233-538
C7RNQ6_ACCPU/162-347
C7RQN3_ACCPU/162-347
C7RT35_ACCPU/105-338
C7RTJ9_ACCPU/29-276
C7RUG7_ACCPU/233-538
C7RUM4_ACCPU/37-243
C7RUZ4_ACCPU/3-61
C7RVY1_ACCPU/135-305
C7T5A6_PSEPU/97-306
C7T8V5_LACRG/1-153
C7T938_LACRG/5-162
C7T9R0_LACRG/1-153
C7TBC7_LACRG/1-153
C7TBQ5_LACRG/105-296
C7TE11_LACRG/11-130
C7TFG8_LACRL/15-130
C7TNF6_LACRL/1-78
C7TNH8_LACRL/1-153
C7UTJ8_ENTFA/3-175
C7WUR6_ENTFA/114-365
C7WV15_ENTFA/114-365
C7X9J7_9PORP/129-304
C7XG22_9PORP/10-186
C7XH77_9LACO/1-115
C7XI99_9LACO/3-147
C7XJC6_9LACO/106-374
C7XJT9_9LACO/261-466
C7XLV8_9LACO/110-372
C7XM63_9LACO/14-268
C7XM67_9LACO/56-237
C7XM68_9LACO/48-228
C7XM72_9LACO/1-214
C7XM76_9LACO/25-268
C7XR71_9FUSO/128-350
C7Y2B9_9LACO/1-115
C7Y4B5_9LACO/111-376
C7Y4M3_9LACO/265-470
C7Y5L6_9LACO/258-340
C7Y5Q9_9LACO/261-515
C7Y8C0_9LACO/56-237
C7Y8C2_9LACO/106-374
C7Y8C3_9LACO/25-290
C7Y8C5_9LACO/1-214
C8C0G0_9BACT/1-172
C8C0R6_9ZZZZ/31-263
C8C155_9BACT/18-209
C8CLE9_ACIGA/10-75
C8MBA6_STAAU/46-308
C8NCR8_9GAMM/82-208
C8NJ28_COREF/1-116
C8NSA1_COREF/35-208
C8NSA5_COREF/1-164
C8NSN1_COREF/109-374
C8P7K8_9LACO/266-517
C8P7L8_9LACO/1-91
C8P875_9LACO/5-193
C8PA80_9LACO/200-451
C8PNH0_9SPIO/3-155
C8PSK2_9SPIO/90-263
C8PUV0_9GAMM/135-300
C8PWL9_9GAMM/123-302
C8PX68_9GAMM/5-62
C8PY24_9GAMM/68-296
C8Q0J8_9GAMM/135-317
C8Q1E5_9GAMM/42-219
C8S5Q3_9RHOB/1-118
C8SL22_9RHIZ/99-192
C8SX48_9RHIZ/59-234
C8SXA2_9RHIZ/100-335
C8TK86_ECO26/100-343
C8U2S8_ECO10/100-343
C8UJN2_ECO1A/100-343
C8UQL9_ECO1A/88-331
C8UVK5_LACRG/2-144
C8VWD1_DESAS/222-551
C8VWQ4_DESAS/175-505
C8VXI0_DESAS/58-370
C8VXN3_DESAS/284-514
C8VXW5_DESAS/198-507
C8VZR2_DESAS/217-514
C8W6M8_DESAS/284-513
C8W6S4_DESAS/23-368
C8WDT2_ZYMMN/118-348
C8WDT5_ZYMMN/131-361
C8WQA1_ALIAD/143-474
C8WRD5_ALIAD/218-494
C8WRR0_ALIAD/131-384
C8WSQ5_ALIAD/131-384
C8WSR6_ALIAD/196-489
C8WVZ6_ALIAD/208-494
C8WWU4_ALIAD/195-489
C8WYG3_ALIAD/207-494
C8WYG6_ALIAD/195-489
C8WZ02_DESRD/179-502
C8WZ04_DESRD/245-433
C8X1N5_DESRD/245-433
C8X2Y5_DESRD/245-433
C8X687_NAKMY/134-390
C8X7J8_NAKMY/138-488
C8X7L9_NAKMY/153-338
C8XGG2_NAKMY/135-391
C8ZWE2_ENTGA/1-100
C9B2Y7_ENTCA/254-508
C9B9J3_ENTFC/14-245
C9BQC7_ENTFC/116-334
C9BZS1_ENTFC/24-194
C9C7H0_ENTFC/116-334
C9CED5_ENTFC/19-192
C9CR31_ENTCA/254-508
C9D9K5_ACIBA/9-75
C9E1D1_BACFR/136-366
C9E5S5_VIBFL/8-137
C9KIM9_9FIRM/204-379
C9KRK3_9BACE/155-380
C9KS84_9BACE/127-347
C9KU43_9BACE/139-367
C9KU56_9BACE/136-366
C9KUI3_9BACE/136-366
C9KUS0_9BACE/257-348
C9KV29_9BACE/1-168
C9KV30_9BACE/98-317
C9KYV6_9BACE/112-366
C9LDA7_9BACT/2-178
C9LDB5_9BACT/58-128
C9LDE8_9BACT/142-307
C9LDJ4_9BACT/142-283
C9LDR3_9BACT/2-141
C9LEF1_9BACT/29-259
C9LFX6_9BACT/142-364
C9LG16_9BACT/142-364
C9LID1_9BACT/1-118
C9LIM8_9BACT/142-348
C9LJ92_9BACT/2106-2308
C9LJG0_9BACT/40-246
C9LJR6_9BACT/142-347
C9LKA6_9BACT/139-374
C9LKF8_9BACT/142-364
C9LKU2_9BACT/66-181
C9LZT7_LACHE/57-243
C9M028_LACHE/4-87
C9M0N9_LACHE/1-51
C9M3P4_LACHE/3-83
C9M3Q3_LACHE/42-112
C9M3Q4_LACHE/15-138
C9M4R6_LACHE/31-189
C9MKN4_9BACT/259-419
C9MKR1_9BACT/18-183
C9MKV8_9BACT/121-335
C9MKX7_9BACT/75-323
C9ML16_9BACT/1-207
C9MM78_9BACT/2-79
C9MMK6_9BACT/273-371
C9MNC6_9BACT/2-237
C9MNC9_9BACT/2-102
C9MND0_9BACT/194-285
C9MPN0_9BACT/12-212
C9MQ31_9BACT/2-106
C9MQ55_9BACT/118-331
C9MQC0_9BACT/2-149
C9MQE5_9BACT/10-53
C9MQH8_9BACT/1-129
C9MQT9_9BACT/1-181
C9MRA6_9BACT/2-237
C9MRR4_9BACT/256-452
C9MRU3_9BACT/2-237
C9MSA6_9BACT/2-149
C9MSJ3_9BACT/5-143
C9MSP6_9BACT/71-198
C9MTE1_9BACT/101-352
C9MTW2_9BACT/1-185
C9MTY1_9BACT/2-67
C9P0Y3_VIBME/88-309
C9P0Z2_VIBME/5-126
C9P124_VIBME/142-375
C9P3R5_VIBME/101-343
C9P3Y3_VIBME/101-335
C9P522_VIBME/152-323
C9P713_VIBME/101-341
C9P8R7_VIBME/101-341
C9PJ89_VIBFU/1-214
C9PLX6_VIBFU/2-93
C9Q3N9_9VIBR/122-351
C9QQE4_ECOD1/106-348
C9QQZ7_ECOD1/136-313
C9QSJ3_ECOD1/136-313
C9QTF9_ECOD1/124-352
C9QVR2_ECOD1/100-343
C9QW07_ECOD1/100-343
C9QWY5_ECOD1/136-313
C9R0R5_ECOD1/100-249
C9R546_AGGAD/109-333
C9RT31_GEOSY/92-343
C9RTV6_GEOSY/96-347
C9RVP6_GEOSY/96-347
C9RVW8_GEOSY/96-347
C9RW65_GEOSY/179-474
C9RXQ3_GEOSY/194-489
C9RXQ5_GEOSY/96-347
C9RY85_GEOSY/96-326
C9RZD7_GEOSY/97-347
C9RZF1_GEOSY/179-474
C9RZM5_GEOSY/99-347
C9S1K9_GEOSY/96-347
C9S223_GEOSY/96-347
C9S226_GEOSY/226-520
C9T457_9RHIZ/84-168
C9TCP6_9RHIZ/84-168
C9THT8_9RHIZ/2-64
C9TRY9_9RHIZ/84-168
C9U7M7_BRUAB/2-69
C9UK79_BRUAB/84-162
C9V956_BRUNE/84-168
C9V966_BRUNE/2-122
C9VHJ0_9RHIZ/84-168
C9VRF1_BRUAB/84-166
C9WY31_NEIM8/136-322
C9WY62_NEIM8/136-322
C9WY80_NEIM8/135-322
C9WYH8_NEIM8/140-321
C9WYS8_NEIM8/135-322
C9WYT1_NEIM8/136-357
C9WZS6_NEIM8/136-322
C9WZT6_NEIM8/136-322
C9X1C5_NEIM8/135-322
C9X2I7_NEIM8/136-322
C9X3J0_NEIM8/135-322
C9YSX6_STRSW/107-283
C9YUP4_STRSW/115-291
C9YZ30_STRSW/147-307
C9YZ39_STRSW/100-276
C9Z3J3_STRSW/95-249
C9Z534_STRSW/107-283
C9Z5K6_STRSW/134-293
C9Z9T6_STRSW/147-307
C9ZBC4_STRSW/119-372
C9ZBF3_STRSW/134-294
D0AC64_ENTFC/130-259
D0AJ16_ENTFC/1-164
D0AJ86_ENTFC/116-334
D0AMU7_ENTFC/116-334
D0AXD9_BRUAB/84-166
D0B1M8_BRUAB/1-137
D0B1X0_BRUME/84-166
D0BAF5_BRUME/2-84
D0BCL3_BRUSU/84-168
D0C0V0_9GAMM/1-126
D0C4K4_9GAMM/2-110
D0C5E6_9GAMM/1-126
D0C5F9_9GAMM/12-79
D0CG84_ACIBA/50-278
D0CUZ1_9RHOB/35-151
D0CZB5_9RHOB/1-182
D0D709_9RHOB/1-110
D0DE35_9RHOB/1-110
D0DF16_9LACO/1-116
D0DFM9_9LACO/261-502
D0DIB8_9LACO/261-515
D0DJI5_9LACO/1-128
D0DKV9_9LACO/31-91
D0DKY0_9LACO/261-515
D0DKY3_9LACO/111-376
D0DKY4_9LACO/111-376
D0DL01_9LACO/1-214
D0DL25_9LACO/7-105
D0DUC9_LACFE/36-277
D0DW10_LACFE/106-374
D0FZQ8_MYCIT/2-218
D0FZS9_PROMI/67-148
D0FZT0_PROMI/88-331
D0FZW6_PROMI/88-331
D0GGM7_BRUME/2-117
D0GGN7_BRUME/84-166
D0GIL7_9FUSO/169-337
D0H4E4_VIBCH/135-313
D0H4M9_VIBCH/135-313
D0HBU7_VIBMI/122-351
D0HES1_VIBMI/122-351
D0HIV0_VIBMI/122-351
D0HUD4_VIBCH/135-313
D0HXB0_VIBCH/140-368
D0HYI7_VIBCH/122-350
D0I208_VIBCH/122-350
D0I3D7_VIBHO/119-347
D0I479_VIBHO/142-370
D0I6N0_VIBHO/91-316
D0J4K5_COMT2/83-246
D0KN26_SULS9/87-304
D0KN41_SULS9/78-289
D0KNB3_SULS9/78-289
D0KNE1_SULS9/78-289
D0KNE4_SULS9/78-289
D0KNH6_SULS9/78-289
D0KNH8_SULS9/86-304
D0KNH9_SULS9/106-280
D0KNJ0_SULS9/78-289
D0KNL8_SULS9/78-289
D0KNZ2_SULS9/78-289
D0KNZ7_SULS9/78-289
D0KP04_SULS9/106-282
D0KP13_SULS9/111-329
D0KQG9_SULS9/78-289
D0KQL3_SULS9/78-289
D0KQW8_SULS9/78-289
D0KRI4_SULS9/78-289
D0KSI6_SULS9/86-304
D0KSK6_SULS9/86-304
D0KUC6_SULS9/87-304
D0KUW5_SULS9/78-289
D0KV69_SULS9/78-289
D0KV78_SULS9/78-289
D0KV99_SULS9/106-263
D0KVC9_SULS9/78-288
D0KY11_HALNC/140-331
D0L3L1_GORB4/143-396
D0L535_GORB4/166-444
D0L872_GORB4/143-396
D0L874_GORB4/166-444
D0L9W6_GORB4/143-396
D0LI35_HALO1/126-355
D0LPB8_HALO1/130-343
D0PBL2_BRUSU/84-162
D0QXI4_PSEPU/132-311
D0RIB3_9RHIZ/84-165
D0S8G8_ACIJO/1-172
D0S9P4_ACIJO/14-109
D0SG98_ACIJO/112-338
D0SH87_ACIJO/82-199
D0SHA5_ACIJO/52-236
D0SHM1_ACIJO/133-357
D0SHM2_ACIJO/123-348
D0SHM6_ACIJO/83-246
D0SHM8_ACIJO/46-237
D0SHN7_ACIJO/1-139
D0SRQ7_ACIJU/83-246
D0SRR0_ACIJU/9-109
D0SRR2_ACIJU/9-109
D0SRS5_ACIJU/39-168
D0SRS6_ACIJU/39-168
D0SZI6_ACILW/1-154
D0SZW2_ACILW/48-161
D0T0L4_ACILW/123-348
D0T0L5_ACILW/75-355
D0T0M3_ACILW/12-79
D0T0M4_ACILW/132-357
D0T0M8_ACILW/22-158
D0T0N6_ACILW/83-235
D0T0Q8_ACILW/5-167
D0T0Q9_ACILW/2-167
D0T2R1_ACIRA/22-179
D0T2S5_ACIRA/17-129
D0TML5_9BACE/92-252
D0TV37_9BACE/136-366
D0TYA5_9BACE/1-141
D0TYS6_9BACE/134-392
D0TYT3_9BACE/264-406
D0TYT4_9BACE/118-331
D0TYT5_9BACE/98-349
D0U532_9BACT/88-331
D0W0G8_NEICI/10-90
D0W5L5_NEICI/16-203
D0WB91_NEILA/17-120
D0WCB7_NEILA/1-100
D0WD95_NEILA/1-65
D0WDN7_NEILA/2-106
D0XC33_VIBHA/128-356
D0YTC6_9ACTO/63-353
D0YZZ4_LISDA/122-346
D0Z2V1_LISDA/122-346
D0Z4Z7_LISDA/14-238
D0ZEP0_EDWTE/40-227
D1BSD0_XYLCX/144-388
D1C4J1_SPHTD/140-287
D1C5D3_SPHTD/140-287
D1C7T0_SPHTD/140-287
D1C7X2_SPHTD/140-286
D1C8U6_SPHTD/140-287
D1C9T4_SPHTD/140-287
D1C9W8_SPHTD/140-287
D1CSV8_RHIFR/1-172
D1CZR8_9RHIZ/7-142
D1D551_NEIGO/1-75
D1D956_NEIGO/1-75
D1DIH4_NEIGO/1-65
D1DQ54_NEIGO/1-65
D1DV91_NEIGO/1-75
D1E1Z8_NEIGO/1-65
D1E8B4_NEIGO/1-65
D1EER8_NEIGO/1-65
D1ER22_9RHIZ/84-165
D1ESJ2_BRUME/2-83
D1EVR9_BRUME/1-118
D1EXU6_BRUME/84-166
D1F7E2_BRUME/84-166
D1F7F1_BRUME/1-118
D1FII3_9RHIZ/84-168
D1GSE0_STAA0/1-148
D1J9G6_9ARCH/75-201
D1J9J6_9ARCH/116-330
D1JA43_9ARCH/88-331
D1JAI5_9ARCH/4-139
D1JAV4_9ARCH/17-144
D1JAV6_9ARCH/132-240
D1JBG4_9ARCH/75-316
D1JBJ2_9ARCH/2-212
D1JCB6_9ARCH/171-471
D1JDA3_9ARCH/117-333
D1JDP7_9ARCH/117-333
D1JDY0_9ARCH/192-376
D1JE62_9ARCH/187-417
D1JEJ1_9ARCH/185-432
D1JFQ6_9ARCH/171-471
D1JFQ9_9ARCH/189-424
D1JHE4_9ARCH/193-374
D1JHQ1_9ARCH/221-416
D1JI83_9ARCH/223-416
D1JIR3_9ARCH/223-415
D1JIR7_9ARCH/195-485
D1JJ37_9ARCH/60-287
D1JWS5_9BACE/1-141
D1JWV8_9BACE/117-330
D1K7L7_9BACE/120-333
D1K8R1_9BACE/4-112
D1KAL8_9BACE/145-338
D1KAM0_9BACE/105-281
D1LDL5_ECOLX/123-362
D1N0Z4_9BACT/118-330
D1N4V9_9BACT/136-328
D1N6C3_9BACT/118-330
D1NC01_9BACT/136-328
D1P3L4_9ENTR/1-93
D1P8P1_9BACT/2-53
D1P904_9BACT/117-347
D1PB73_9BACT/136-366
D1PCQ1_9BACT/237-552
D1PCR1_9BACT/224-551
D1PDR5_9BACT/237-552
D1PDZ5_9BACT/62-188
D1PEP5_9BACT/136-300
D1PHF1_9BACT/117-347
D1PHL0_9BACT/136-251
D1PHQ2_9BACT/136-366
D1PHY0_9BACT/1-118
D1PI00_9BACT/1-125
D1PSR9_9BACT/120-335
D1PSS5_9BACT/6-162
D1PW17_9BACT/124-371
D1PZQ5_9BACT/127-347
D1PZQ7_9BACT/139-374
D1PZQ8_9BACT/136-366
D1PZT7_9BACT/3-113
D1Q011_9BACT/2-78
D1Q012_9BACT/121-185
D1Q0M9_9BACT/144-359
D1QDF2_STAAU/205-459
D1QE69_STAAU/126-197
D1QQ81_9BACT/2-98
D1QW12_9BACT/22-246
D1RFT7_LEGLO/78-178
D1RGP1_LEGLO/191-372
D1RHE1_LEGLO/70-269
D1RJA8_LEGLO/34-214
D1RKW6_LEGLO/195-372
D1TWR3_YERPE/1-87
D1VW31_9BACT/1-213
D1VW34_9BACT/1-213
D1VW64_9BACT/137-338
D1VWN9_9BACT/137-338
D1VY63_9BACT/139-369
D1VY64_9BACT/141-373
D1VZM3_9BACT/171-448
D1W161_9BACT/124-371
D1W1G6_9BACT/137-338
D1W1G8_9BACT/138-338
D1W1V2_9BACT/75-266
D1W202_9BACT/139-374
D1W207_9BACT/1-173
D1W2K3_9BACT/2-72
D1W3A8_9BACT/108-312
D1W3W5_9BACT/118-331
D1W3W6_9BACT/3-90
D1W5I5_9BACT/142-343
D1W881_9BACT/107-322
D1W8T5_9BACT/11-258
D1W922_9BACT/2-104
D1XF46_9ACTO/61-215
D1XTK5_9ACTO/95-281
D1XVZ4_9BACT/5-150
D1XXU9_9BACT/2-100
D1XZ25_9BACT/1-55
D1XZ52_9BACT/1-184
D1Y009_9BACT/74-250
D1Y042_9BACT/51-252
D1Y0B2_9BACT/1-122
D1Y365_9BACT/135-427
D1Y3Q5_9BACT/135-254
D1Y3X0_9BACT/39-281
D1Y525_9BACT/105-283
D1Y5F9_9BACT/1-82
D1Y617_9BACT/4-107
D1YWW7_METPS/127-308
D1YWY1_METPS/130-309
D1YWY7_METPS/128-309
D1YXP6_METPS/1-140
D1YXT4_METPS/98-332
D1YXX8_METPS/142-342
D2A7Q7_SHIF2/130-358
D2A8L2_SHIF2/130-358
D2A9N0_SHIF2/130-358
D2AAN9_SHIF2/130-358
D2ABG1_SHIF2/130-358
D2ABH7_SHIF2/130-358
D2ABP4_SHIF2/124-352
D2ABY8_SHIF2/130-358
D2ACR2_SHIF2/130-358
D2ADM5_SHIF2/130-358
D2AE76_SHIF2/130-358
D2AES8_SHIF2/18-246
D2AFG6_SHIF2/130-358
D2AHH1_SHIF2/2-218
D2AHH6_SHIF2/18-246
D2AIY2_SHIF2/130-358
D2AJ63_SHIF2/124-352
D2AJU6_SHIF2/124-352
D2ALK9_FRATE/1-155
D2B050_STRRD/107-283
D2BBJ4_STRRD/97-254
D2CY10_MYCSY/194-480
D2CY12_MYCSY/192-480
D2CY14_MYCSY/194-480
D2CY16_MYCSY/194-480
D2D999_KLEPN/123-362
D2DIP4_9BACT/170-366
D2DIP6_9BACT/79-275
D2EG33_9EURY/322-480
D2EX13_9BACE/72-245
D2F0N0_9BACE/117-330
D2FFL6_STAAU/2-220
D2G4Y1_STAAU/205-459
D2GDF1_STAAU/205-459
D2GHK5_STAAU/179-412
D2GSQ5_STAAU/264-497
D2J6R6_STAAU/261-515
D2JCP1_STAEP/261-515
D2JCQ1_STAEP/261-515
D2JTJ1_RHIET/65-310
D2JTJ2_RHIET/53-310
D2JTJ5_RHIET/65-310
D2JTK0_RHIET/65-310
D2JTK3_RHIET/91-310
D2JTN2_RHIET/110-310
D2JTN5_9RHIZ/65-310
D2JTN6_9RHIZ/65-310
D2JTN8_RHILE/65-310
D2JTN9_RHIFR/65-310
D2N996_STAA5/256-509
D2NHY6_ECOS5/124-312
D2NIE3_ECOS5/100-343
D2PEU1_SULID/1-69
D2PIM2_SULID/3-54
D2QB99_SPILD/89-248
D2QQP7_SPILD/65-214
D2QVC6_SPILD/114-295
D2QW97_PIRSD/100-260
D2QW99_PIRSD/100-260
D2QWA5_PIRSD/100-260
D2R901_PIRSD/100-260
D2RH57_ARCPA/148-347
D2S226_HALTV/108-270
D2S5G9_GEOOG/97-262
D2S8K8_GEOOG/103-265
D2SB34_GEOOG/97-262
D2SBL0_GEOOG/97-262
D2SE76_GEOOG/97-261
D2SEZ5_GEOOG/100-276
D2SUD5_9BACT/93-294
D2TH14_CITRI/124-352
D2THB0_CITRI/128-356
D2THV3_CITRI/126-321
D2TIW6_CITRI/149-356
D2TNL1_CITRI/124-352
D2TQC4_CITRI/128-356
D2U5Q5_SHISO/123-362
D2U9A3_XANAP/1-128
D2UAI4_XANAP/85-198
D2ULL2_STAAU/232-461
D2UPI1_STAAU/1-111
D2UTC1_STAAU/173-408
D2UVW8_STAAU/205-459
D2WHB1_RALSO/3-76
D2X5T4_ACIBA/10-109
D2YGR4_VIBMI/71-300
D2YH86_VIBMI/2-218
D2Z2J9_9BACT/138-330
D2Z4Q2_9BACT/137-330
D2Z8A0_9BACT/3-171
D2ZMF1_9ENTR/38-183
D2ZMF2_9ENTR/7-115
D2ZS45_METSM/24-165
D2ZTA7_NEIMU/77-263
D2ZTE7_NEIMU/116-347
D2ZUH3_NEIMU/135-289
D2ZV65_NEIMU/136-322
D2ZVB1_NEIMU/136-322
D2ZVM1_NEIMU/136-322
D2ZX72_NEIMU/1-100
D2ZXJ3_NEIMU/31-218
D2ZZR8_NEIMU/135-322
D3A022_NEIMU/116-347
D3A102_NEIMU/32-119
D3A155_NEIMU/1-84
D3A177_NEIMU/32-218
D3A179_NEIMU/135-322
D3A8D2_NEISU/1-92
D3ADK6_9CLOT/193-500
D3AKE6_9CLOT/193-500
D3CU54_9ACTO/1-81
D3D3D9_9ACTO/7-177
D3D3E2_9ACTO/113-345
D3DEB1_9ACTO/170-354
D3DYW2_METRM/117-316
D3E0N9_METRM/117-332
D3E1L8_METRM/117-331
D3E1R3_METRM/117-221
D3E267_METRM/117-332
D3E4N9_METRM/117-332
D3E7J6_GEOS4/88-331
D3FGD9_MYCGH/2-273
D3FTJ7_BACPE/115-329
D3G115_BACPE/100-318
D3GRJ2_ECO44/30-127
D3GS66_ECO44/95-310
D3GS68_ECO44/100-343
D3GW94_ECO44/100-343
D3H6Y8_STRM6/261-513
D3H7A9_STRM6/261-513
D3H9Q8_STRM6/261-513
D3HAE3_STRM6/234-486
D3HC57_STRG3/261-513
D3HCC4_STRG3/261-513
D3HDX5_STRG3/261-513
D3HFG8_STRG3/261-513
D3HG57_STRG3/261-513
D3HJJ9_LEGLN/195-372
D3HLS2_LEGLN/195-372
D3HLX7_LEGLN/89-288
D3HQY1_LEGLN/191-372
D3HRR0_LEGLN/82-182
D3I769_9BACT/117-220
D3I7F8_9BACT/6-122
D3I7G5_9BACT/81-241
D3I7Z8_9BACT/142-454
D3I975_9BACT/117-292
D3I989_9BACT/1-122
D3IBZ8_9BACT/137-338
D3IEH8_9BACT/121-175
D3IEI1_9BACT/85-278
D3IIL6_9BACT/126-254
D3IN29_9BACT/71-235
D3IN31_9BACT/4-188
D3IN36_9BACT/126-254
D3LCS4_OENOE/79-247
D3LI61_ENTFC/7-177
D3LJ78_ENTFC/116-334
D3LJ88_ENTFC/130-259
D3LXA1_9ACTO/142-280
D3M3N4_9ACTO/1-244
D3M978_9ACTO/100-228
D3MAJ4_9ACTO/1-188
D3MT73_9FIRM/3-274
D3NSN8_AZOS1/120-320
D3NSZ1_AZOS1/110-356
D3NTD7_AZOS1/122-280
D3NTQ7_AZOS1/138-348
D3NUD2_AZOS1/98-344
D3NVD0_AZOS1/97-333
D3NWI5_AZOS1/110-356
D3NWS3_AZOS1/30-193
D3NX64_AZOS1/102-344
D3NY15_AZOS1/98-344
D3NZA0_AZOS1/108-266
D3NZM4_AZOS1/98-344
D3P0H6_AZOS1/108-266
D3P0V4_AZOS1/108-266
D3P225_AZOS1/27-111
D3P226_AZOS1/100-206
D3P321_AZOS1/92-198
D3P322_AZOS1/2-124
D3P396_AZOS1/4-77
D3P3J7_AZOS1/24-237
D3P3J8_AZOS1/65-303
D3P3P9_AZOS1/98-344
D3P612_AZOS1/120-366
D3P843_AZOS1/56-144
D3P844_AZOS1/39-145
D3P866_AZOS1/2-136
D3P899_AZOS1/61-157
D3P8C3_AZOS1/2-125
D3PB15_DEFDS/140-340
D3PC81_DEFDS/140-340
D3PMP8_MEIRD/131-296
D3QLK5_ECOCB/100-343
D3QMN8_ECOCB/100-343
D3QWN8_ECOCB/100-343
D3QWP0_ECOCB/100-342
D3QY09_ECOCB/100-191
D3QYK7_ECOCB/128-357
D3R5G0_BIFAB/135-316
D3RMD0_ALLVD/104-264
D3RQG8_ALLVD/104-264
D3RXZ0_FERPA/174-392
D3S9B6_THISK/135-309
D3SS43_NATMM/107-269
D3SSY6_NATMM/118-329
D3SU28_NATMM/374-645
D3T023_NATMM/107-269
D3T175_NATMM/296-587
D3T275_NATMM/108-270
D3T4H9_THEIA/128-387
D3UFN6_HELM1/136-313
D3UW99_XENBS/83-173
D3V094_XENBS/25-135
D3V0I3_XENBS/84-247
D3V2P1_XENBS/118-346
D3V2P6_XENBS/102-339
D3V2X4_XENBS/118-262
D3V2Y9_XENBS/102-339
D3V3F8_XENBS/11-101
D3V3K2_XENBS/108-262
D3V465_XENBS/102-339
D3V494_XENBS/13-215
D3V792_XENBS/102-339
D3V7B7_XENBS/102-339
D3V7V1_XENBS/5-131
D3V7W7_XENBS/43-208
D3V8L7_XENBS/118-346
D3V8N1_XENBS/9-102
D3V8P1_XENNA/105-333
D3V8P5_XENNA/162-462
D3VAT8_XENNA/83-202
D3VBM1_XENNA/156-462
D3VBM4_XENNA/156-462
D3VCY4_XENNA/6-250
D3VDQ1_XENNA/83-202
D3VDW5_XENNA/97-334
D3VDY1_XENNA/119-228
D3VDY3_XENNA/25-131
D3VE69_XENNA/12-151
D3VF46_XENNA/1-119
D3VFC5_XENNA/53-170
D3VHH0_XENNA/98-210
D3VI45_XENNA/97-334
D3VJN6_XENNA/156-462
D3VJP2_XENNA/97-334
D3VJT8_XENNA/1-168
D3VJY6_XENNA/141-269
D3VJZ5_XENNA/83-202
D3VK07_XENNA/16-244
D3VKT4_XENNA/141-332
D3VLR3_XENNA/156-462
D3VRC5_MYCA6/1-115
D3ZLJ1_RAT/88-331
D4BKE2_9ENTR/191-379
D4C6Y5_9CLOT/194-377
D4CIE2_9FIRM/16-247
D4CIR2_9FIRM/196-421
D4CJC1_9FIRM/179-410
D4CJC5_9FIRM/176-410
D4CNV1_9FIRM/30-155
D4CNV7_9FIRM/172-434
D4CQU1_9FIRM/180-439
D4CR23_9FIRM/172-461
D4CR28_9FIRM/149-472
D4CRN1_9FUSO/3-228
D4CWN1_9FUSO/102-183
D4CWU1_9FUSO/130-240
D4CYS9_9FUSO/242-327
D4DMB1_NEIEG/1-100
D4DS30_NEIEG/15-130
D4DSI8_NEIEG/77-175
D4DTR6_NEIEG/135-259
D4DTY7_NEIEG/1-65
D4DU76_NEIEG/136-322
D4DVE9_NEIEG/10-167
D4DVL9_NEIEG/127-225
D4DVM0_NEIEG/58-245
D4DVP0_NEIEG/47-234
D4EAG5_AGGAC/86-238
D4EF23_AGGAC/40-201
D4EMC4_ENTFA/114-365
D4EWZ9_ENTFA/114-365
D4FBM3_9LACO/1-215
D4FC28_9LACO/1-111
D4FCZ6_9LACO/261-515
D4FE11_9LACO/82-350
D4FE42_9LACO/110-372
D4FF76_9LACO/6-105
D4FGN7_9LACO/261-466
D4FHF4_9LACO/111-376
D4FLP5_STAEP/205-459
D4FW59_BACNA/118-332
D4GPF7_HALVD/289-538
D4GPF9_HALVD/118-355
D4GQ39_HALVD/119-356
D4GQ89_HALVD/107-269
D4GQA9_HALVD/119-356
D4GQB2_HALVD/115-352
D4GQE8_HALVD/115-352
D4GQE9_HALVD/106-269
D4GQH3_HALVD/118-355
D4GQR9_HALVD/106-270
D4GR97_HALVD/118-355
D4GSU1_HALVD/119-356
D4GU64_HALVD/118-355
D4GUL1_HALVD/129-314
D4H0E0_HALVD/119-356
D4H0F0_HALVD/104-267
D4H0F2_HALVD/115-352
D4HQN0_KLEPN/123-291
D4HQX1_KLEPN/88-305
D4HQZ7_KLEPN/136-313
D4HR71_KLEPN/148-325
D4HT63_LEPIN/12-203
D4IJV6_9BACT/1-86
D4JDB2_9FIRM/25-174
D4JGC3_9FIRM/105-356
D4JW81_9FIRM/38-242
D4KLM2_9FIRM/192-501
D4KSM1_9FIRM/144-388
D4KVD0_9FIRM/105-359
D4L051_9FIRM/135-315
D4M3X2_9FIRM/106-355
D4M6K4_9FIRM/113-335
D4MWE6_9FIRM/1-165
D4NXP5_BACTK/122-389
D4QHE4_ENTFC/1-127
D4QHE5_ENTFC/116-197
D4QTT3_ENTFC/254-508
D4QYP0_ENTFC/116-334
D4R4X8_ENTFC/69-239
D4RKC4_ENTFC/116-334
D4SQL6_9XANT/133-311
D4T118_9XANT/133-311
D4T158_9XANT/2-100
D4TBZ1_9XANT/133-226
D4TC00_9XANT/133-311
D4TC16_9XANT/133-311
D4TC21_9XANT/133-268
D4TC25_9XANT/78-256
D4TC31_9XANT/133-311
D4TC35_9XANT/133-311
D4TCA4_9NOST/85-318
D4TDH9_9NOST/97-299
D4TE29_9NOST/12-97
D4TFS7_9NOST/93-318
D4TII5_9NOST/93-318
D4TII7_9NOST/7-97
D4TIW6_9NOST/3-60
D4TIW7_9NOST/63-265
D4TIW8_9NOST/85-286
D4TLJ9_9NOST/2-156
D4TT91_9NOST/131-360
D4UAG1_STAAU/205-459
D4UAM6_STAAU/2-142
D4UAN6_STAAU/1-221
D4V7Q3_BACVU/64-294
D4V817_BACVU/145-338
D4VBI6_BACVU/119-331
D4VFH3_9BACE/272-414
D4VFY5_9BACE/134-392
D4VLZ5_9BACE/118-331
D4VNU6_9BACE/98-349
D4VPD8_9BACE/92-252
D4VT64_9BACE/136-366
D4VU36_ENTFC/1-242
D4WAP5_BACOV/136-366
D4WDT6_BACOV/265-467
D4WI90_BACOV/5-214
D4WIB0_BACOV/127-304
D4WPS5_BACOV/136-366
D4WQ67_BACOV/272-414
D4WRI9_BACOV/118-331
D4WXQ5_BACOV/134-392
D4X0F3_BACOV/62-313
D4X1Z6_BACOV/92-252
D4XJY5_ACIHA/1-90
D4XK86_ACIHA/10-109
D4XKD8_ACIHA/30-116
D4XKE5_ACIHA/1-117
D4XUX2_9MOLU/181-473
D4XVN0_9MOLU/181-473
D4XX27_9MOLU/181-473
D4Y2W0_BACTR/117-292
D4Y516_BACTR/1-89
D4Y7N0_BACTR/117-207
D4YC57_BACTR/4-161
D4YDG8_BACTR/1-132
D4YDN1_BACTR/142-317
D4YJ68_9LACT/96-330
D4YKF3_9MICO/122-418
D4YSM9_9LACO/261-425
D4YUE2_9LACO/106-369
D4YVX2_9LACO/7-272
D4YYF4_SPHJU/62-195
D4YYL9_SPHJU/145-393
D4Z5I6_SPHJU/173-307
D4Z8K9_SPHJU/102-255
D4Z9B6_SPHJU/9-85
D4ZHZ6_SHEVD/4-223
D4ZJM3_SHEVD/122-346
D4ZMA9_SHEVD/49-156
D5AEY8_STRGZ/96-352
D5AFA0_STRGZ/35-235
D5AFN3_STRGZ/96-352
D5AGS3_STRGZ/2-120
D5BD54_ZUNPS/122-362
D5BIT3_ZUNPS/122-362
D5BUP0_NITHN/131-344
D5BVL0_NITHN/91-316
D5BXZ5_NITHN/125-460
D5C0B2_NITHN/116-329
D5C3D5_NITHN/101-262
D5C4C3_NITHN/91-316
D5C9Y2_ENTCC/90-323
D5CA21_ENTCC/90-323
D5CBC2_ENTCC/29-210
D5CCM9_ENTCC/90-323
D5CCS9_ENTCC/1-150
D5CDK8_ENTCC/90-323
D5CEG1_ENTCC/90-323
D5CFX1_ENTCC/2-138
D5CG27_ENTCC/90-323
D5CG56_ENTCC/36-217
D5CI64_ENTCC/90-323
D5D148_ECOKI/94-325
D5E6W3_METMS/95-268
D5E9Y6_METMS/95-227
D5EB37_METMS/95-268
D5FU99_PROST/123-362
D5GYH8_LACCS/261-515
D5GYY9_LACCS/261-515
D5GZ33_LACCS/14-268
D5GZG1_LACCS/1-48
D5H112_LACCS/261-515
D5H1S4_LACCS/261-515
D5H4E1_SALRM/94-252
D5H533_SALRM/92-174
D5H536_SALRM/42-226
D5H6Q3_SALRM/142-317
D5H6R0_SALRM/5-76
D5HAH3_SALRM/131-312
D5HBC5_SALRM/124-253
D5IGE5_ECOLX/106-348
D5KTW1_KLEPN/102-339
D5LG54_9RHOB/138-333
D5LG55_9RHOB/84-250
D5LG56_9RHOB/199-383
D5MH48_9BACT/1-247
D5NEL6_9BURK/14-121
D5NKP8_9BURK/140-352
D5NSN0_9BURK/140-312
D5NTB9_9BURK/150-341
D5NTK2_9BURK/137-488
D5NTM8_9BURK/135-260
D5NTQ6_9BURK/136-313
D5NTR3_9BURK/135-319
D5NTS9_9BURK/19-208
D5NTT8_9BURK/1-148
D5P1U9_9MYCO/2-194
D5P2B7_9MYCO/143-406
D5P523_9MYCO/151-414
D5P6E5_9MYCO/122-376
D5PCF8_9MYCO/136-400
D5PDZ4_9MYCO/15-278
D5PE29_9MYCO/301-481
D5PZV7_CLODI/78-214
D5QE57_GLUHA/5-51
D5QHM5_GLUHA/25-129
D5QQ72_METTR/113-333
D5QV44_METTR/7-110
D5QWS9_METTR/87-247
D5QX37_METTR/2-85
D5QXB5_METTR/224-335
D5R9Y7_FUSNN/243-469
D5RQ64_9PROT/4-134
D5S455_CLODI/78-214
D5SM76_STRCL/92-186
D5STB9_PLAL2/149-387
D5STD1_PLAL2/121-197
D5T653_LEGP2/40-155
D5T7G9_LEGP2/1-184
D5T9X8_LEGP2/97-337
D5TAQ6_LEGP2/1-184
D5TC76_LEGP2/88-330
D5THE5_BIFAV/131-312
D5TRV1_BACT1/118-385
D5TZH1_BACT1/118-385
D5VZR0_CLOB2/3-83
D5W4U9_BURSC/131-359
D5WA33_BURSC/138-352
D5WIV8_BURSC/111-271
D5WN42_BURSC/137-351
D5WN66_BURSC/136-312
D5WND1_BURSC/98-258
D5WNF5_BURSC/139-312
D5WP36_BURSC/138-352
D5WRJ4_BACT2/167-411
D5WT16_BACT2/167-411
D5WTU2_BACT2/167-411
D5WUE2_BACT2/167-411
D5WUL9_BACT2/166-411
D5WUT2_BACT2/167-408
D5WUV9_BACT2/164-411
D5WVD8_BACT2/160-372
D5WVQ8_BACT2/218-494
D5WVV7_BACT2/167-411
D5WWM2_BACT2/167-411
D5WWM3_BACT2/168-411
D5WY19_BACT2/146-391
D5WZK4_THIK1/137-317
D5X0R6_THIK1/136-327
D5X1E2_THIK1/179-494
D5X2H5_THIK1/135-315
D5X675_THIK1/131-309
D5X7H5_THEPJ/131-413
D5X9B5_THEPJ/131-413
D5XS01_MYCTU/89-271
D5XSB5_MYCTU/8-167
D5XXW2_MYCTU/2-121
D5Y217_MYCTU/89-271
D5Y2D6_MYCTU/8-167
D5Y754_MYCTU/2-121
D5YDM4_MYCTU/89-271
D5YDY9_MYCTU/38-220
D5YIS1_MYCTU/2-121
D5YQ06_MYCTU/10-155
D5YVP3_MYCTU/2-121
D5Z1T5_MYCTU/89-271
D5Z7E6_MYCTU/2-121
D5ZEC5_MYCTU/89-271
D5ZKF8_MYCTU/2-121
D5ZNN8_9ACTO/19-189
D5ZNT3_9ACTO/104-266
D5ZNY8_9ACTO/1-107
D5ZP13_9ACTO/128-245
D5ZQ98_9ACTO/101-216
D5ZTG7_9ACTO/139-332
D6AA08_9ACTO/145-364
D6AA17_9ACTO/100-273
D6AA67_9ACTO/4-107
D6AGQ6_STRFL/85-253
D6AXA1_9ACTO/99-253
D6B6B9_9ACTO/5-160
D6CKS0_THIS3/177-492
D6CMD9_THIS3/8-158
D6CTP7_THIS3/141-349
D6CVX9_SALRM/29-131
D6CVY0_SALRM/137-275
D6CXK2_9BACE/98-341
D6D076_9BACE/92-252
D6D3Q7_9BACE/134-392
D6E3L6_9FIRM/5-87
D6EJC9_STRLI/86-247
D6EJF1_STRLI/101-261
D6ELZ6_STRLI/154-313
D6EMX1_STRLI/106-264
D6EVC3_STRLI/47-202
D6EVD8_STRLI/2-89
D6F2Y3_MYCTU/89-271
D6F3A0_MYCTU/9-168
D6FKJ8_MYCTU/2-121
D6FPF2_MYCTU/2-121
D6FPU4_MYCTU/89-271
D6FQK2_MYCTU/89-271
D6GRP4_FILAD/54-307
D6GVM8_9EURY/118-295
D6GVN3_9EURY/313-469
D6GW49_9EURY/2-160
D6GWF9_9EURY/8-133
D6GX37_9EURY/118-295
D6H8S2_NEIGO/1-75
D6HJ02_STAAU/72-326
D6HTC7_ECOLX/1-64
D6HU78_ECOLX/75-222
D6HWP6_ECOLX/63-145
D6HWP7_ECOLX/1-183
D6HWW6_ECOLX/1-59
D6I6S3_ECOLX/1-50
D6I938_ECOLX/1-164
D6IFG8_ECOLX/9-167
D6IFG9_ECOLX/26-182
D6IFH0_ECOLX/79-294
D6IFH1_ECOLX/1-165
D6IKB0_ECOLX/136-313
D6IKE5_ECOLX/94-309
D6IKE7_ECOLX/100-317
D6IKE8_ECOLX/7-87
D6IMW1_ECOLX/100-343
D6IPR6_ECOLX/30-127
D6IX80_ECOLX/124-352
D6J718_ECOLX/79-322
D6JBU1_ECOLX/30-119
D6JML6_NEIGO/1-75
D6JR66_ACIG3/83-246
D6K286_9ACTO/99-253
D6K4T4_9ACTO/18-99
D6K4T9_9ACTO/135-294
D6KW31_SCAIO/13-156
D6KX12_9NEIS/82-153
D6KXH7_9NEIS/1-159
D6KXZ6_9NEIS/1-160
D6KXZ7_9NEIS/82-152
D6KYN1_9NEIS/3-106
D6KYS0_9NEIS/33-190
D6KZU8_9NEIS/82-249
D6L030_9NEIS/1-129
D6L031_9NEIS/112-225
D6L034_9NEIS/1-160
D6L035_9NEIS/3-106
D6L1K1_9NEIS/2-163
D6L1P3_9NEIS/1-100
D6L342_9NEIS/1-159
D6L378_9NEIS/137-318
D6L3A3_9NEIS/82-249
D6LJZ6_9RHIZ/2-122
D6LZ66_STAAU/258-491
D6MS47_9NOST/185-468
D6NF10_BIFAN/131-312
D6NLX4_VIBCH/102-222
D6QY26_KLEPN/102-345
D6SCI6_STAAU/261-515
D6SEH5_STAAU/261-515
D6SFM7_STAAU/261-515
D6SG96_STAAU/261-515
D6SGB2_STAAU/261-515
D6SGC3_STAAU/261-409
D6SHS7_STAAU/261-515
D6SKI6_9DELT/282-440
D6SKM1_9DELT/532-756
D6SM47_9DELT/365-558
D6SR64_9DELT/365-558
D6TC31_9CHLR/96-256
D6TDI6_9CHLR/135-311
D6TDX7_9CHLR/110-364
D6TEI9_9CHLR/98-256
D6TG79_9CHLR/135-371
D6TGB7_9CHLR/117-361
D6TPX4_9CHLR/127-362
D6TPY3_9CHLR/123-295
D6TQ36_9CHLR/124-311
D6TQ79_9CHLR/101-275
D6TQM8_9CHLR/135-335
D6TQX5_9CHLR/134-372
D6TTS2_9CHLR/127-362
D6TUC6_9CHLR/144-308
D6TV16_9CHLR/127-362
D6TV80_9CHLR/131-382
D6TXG3_9CHLR/175-315
D6TXL9_9CHLR/167-476
D6TYP0_9CHLR/144-308
D6U033_9CHLR/101-342
D6U056_9CHLR/117-361
D6U157_9CHLR/94-279
D6U2V9_9CHLR/144-308
D6U2W0_9CHLR/109-315
D6U2Y4_9CHLR/87-279
D6U317_9CHLR/96-256
D6U3J6_9CHLR/105-284
D6U401_9CHLR/94-279
D6U6X3_9CHLR/135-371
D6U723_9CHLR/45-226
D6U778_9CHLR/96-256
D6U788_9CHLR/148-312
D6U7N4_9CHLR/109-315
D6U8C6_9CHLR/160-469
D6U8G9_9CHLR/110-254
D6U8V9_9CHLR/106-284
D6V056_9BACT/138-346
D6XZV2_BACIE/97-391
D6YT38_WADCW/108-356
D6YTC5_WADCW/119-358
D6YUV6_WADCW/22-261
D6ZMW0_STRP0/9-81
D7AJY8_GEOSK/138-351
D7ASA4_THEM3/41-233
D7BA85_MEISD/78-303
D7BAD2_MEISD/92-332
D7BBQ3_MEISD/185-462
D7BCQ9_MEISD/115-346
D7BD21_MEISD/92-347
D7BES8_MEISD/78-303
D7BFC0_MEISD/78-303
D7BFR6_MEISD/106-337
D7BGB1_MEISD/89-184
D7BGM6_MEISD/92-332
D7BIQ3_MEISD/155-274
D7C169_STRBB/153-338
D7C9V0_STRBB/126-337
D7C9V4_STRBB/1-72
D7CBQ9_STRBB/30-251
D7CF96_STRBB/3-136
D7CZW9_GEOSC/194-489
D7D072_GEOSC/179-474
D7D081_GEOSC/134-409
D7D3S1_GEOSC/96-347
D7D5J4_GEOSC/194-489
D7DZL1_NOSA0/10-192
D7E674_METEZ/118-291
D7E7N6_METEZ/132-292
D7E9T9_METEZ/270-450
D7EBW0_METEZ/142-311
D7EPC3_MYCTU/12-156
D7EPD0_MYCTU/92-289
D7EVV3_MYCTU/2-121
D7GKQ7_ECOLX/106-348
D7GP00_9FIRM/117-299
D7GXD8_9BACT/88-331
D7H7A2_BRUAB/2-79
D7HDC7_VIBCH/134-313
D7HMD6_VIBCH/135-313
D7HS01_VIBCH/35-235
D7HVG4_PSESS/133-312
D7HX70_PSESS/154-382
D7I7D2_9BACE/90-248
D7J0V7_9BACE/134-392
D7J600_9BACE/136-366
D7JBW4_9BACE/272-414
D7JBW7_9BACE/139-367
D7JBW8_9BACE/98-341
D7JBW9_9BACE/98-349
D7JJF6_ECOLX/94-309
D7JJF9_ECOLX/100-297
D7JJG0_ECOLX/1-65
D7JKM5_ECOLX/2-82
D7JMK7_ECOLX/136-313
D7JML1_ECOLX/1-170
D7JPC3_ECOLX/30-127
D7JU95_ECOLX/5-82
D7KAH2_9BACE/74-325
D7NF74_9BACT/136-235
D7NF75_9BACT/1-81
D7NFM5_9BACT/1-108
D7NGJ8_9BACT/2-203
D7NGK7_9BACT/97-228
D7NGK9_9BACT/40-242
D7NMY2_CLOPE/1-148
D7NMZ8_CLOPE/1-168
D7PIW3_RALSO/136-312
D7PJQ1_9FIRM/1-269
D7WU87_9BACI/84-224
D7X0S2_ECOLX/148-325
D7X315_ECOLX/124-352
D7XFK0_ECOLX/1-62
D7XLT7_ECOLX/12-97
D7XUC7_ECOLX/106-348
D7Y008_ECOLX/106-348
D7Y4Y8_ECOLX/13-99
D7Y6M9_ECOLX/225-404
D7YAA7_ECOLX/139-317
D7YB94_ECOLX/133-361
D7YDX1_ECOLX/136-313
D7YF53_ECOLX/39-282
D7YHR9_ECOLX/106-334
D7YHX9_ECOLX/100-243
D7YHY1_ECOLX/1-62
D7YMH5_ECOLX/123-362
D7YVN2_ECOLX/1-47
D7YZJ0_ECOLX/133-319
D7Z7F3_ECOLX/124-352
D7ZCL8_ECOLX/6-180
D7ZJS8_ECOLX/148-325
D7ZM31_ECOLX/7-250
D7ZNR1_ECOLX/106-348
D7ZNR2_ECOLX/100-247
D7ZRZ0_ECOLX/100-243
D7ZSS3_ECOLX/7-156
D7ZTB7_ECOLX/13-98
D8A0V9_ECOLX/124-352
D8AHB4_ECOLX/106-348
D8AHC0_ECOLX/1-241
D8AHZ4_ECOLX/124-352
D8APE6_ECOLX/100-243
D8ATV5_ECOLX/1-61
D8AXE8_ECOLX/100-243
D8AYW8_ECOLX/1-241
D8B025_ECOLX/2-207
D8B7R1_ECOLX/2-79
D8BAM0_ECOLX/124-295
D8BCP4_ECOLX/1-47
D8BL97_ECOLX/2-82
D8BNZ8_ECOLX/92-325
D8BRF2_ECOLX/2-97
D8BRF3_ECOLX/108-350
D8BV34_ECOLX/100-243
D8C4J8_ECOLX/136-313
D8C953_ECOLX/1-47
D8C9M2_ECOLX/133-319
D8CI33_ECOLX/135-205
D8DU16_PREBR/118-333
D8E0R1_ECOLX/100-343
D8E8N7_ECOLX/75-223
D8E8P3_ECOLX/63-207
D8E9V4_ECOLX/100-243
D8E9V5_ECOLX/2-66
D8E9V6_ECOLX/75-318
D8ECR3_ECOLX/75-224
D8EGN0_ECOLX/148-325
D8EIB8_ECOLX/106-348
D8EJZ5_ECOLX/75-224
D8ESK7_ECOLX/136-313
D8EUQ1_ECOLX/100-243
D8EUQ2_ECOLX/2-66
D8EUQ3_ECOLX/75-318
D8EVE8_ECOLX/75-224
D8EVX6_9DELT/1-204
D8EW53_9DELT/8-90
D8EW62_9DELT/8-140
D8EW79_9DELT/187-550
D8EWF0_9DELT/125-367
D8EWI7_9DELT/4-185
D8EWK0_9DELT/2-182
D8EWS8_9DELT/5-204
D8EWZ6_9DELT/5-185
D8EX78_9DELT/125-367
D8EXI3_9DELT/12-106
D8EXZ5_9DELT/300-563
D8EY10_9DELT/134-365
D8EY46_9DELT/138-367
D8EY47_9DELT/300-563
D8EYK8_9DELT/124-292
D8EYT2_9DELT/110-327
D8EYT4_9DELT/124-273
D8EYY8_9DELT/4-255
D8EZ01_9DELT/26-123
D8EZ75_9DELT/1-190
D8F0B2_9DELT/11-215
D8F0C5_9DELT/1-170
D8F0L6_9DELT/15-118
D8F0N4_9DELT/58-346
D8F0X1_9DELT/6-125
D8F1S1_9DELT/4-143
D8F224_9DELT/191-479
D8F2E5_9DELT/1-150
D8F2R7_9DELT/2-85
D8F417_9DELT/1-150
D8F4G5_9DELT/12-84
D8F4U5_9DELT/5-82
D8F4Z8_9DELT/22-166
D8F5F1_9DELT/1-150
D8F654_9DELT/125-352
D8F764_9DELT/40-245
D8F7A9_9DELT/259-497
D8F7X0_9DELT/12-110
D8F7Z6_9DELT/11-166
D8F809_9DELT/143-329
D8F835_9DELT/89-229
D8F8C4_9DELT/8-91
D8F8G5_9DELT/2-188
D8F8K4_9DELT/15-173
D8F8U0_9DELT/8-90
D8F8U5_9DELT/1-57
D8F979_9DELT/50-281
D8F9D3_9DELT/195-428
D8F9S7_9DELT/103-341
D8FAW9_9DELT/191-479
D8FB06_9DELT/2-55
D8FB10_9DELT/326-556
D8FBF5_9DELT/16-119
D8FBY7_9DELT/15-171
D8FCV2_9DELT/3-217
D8FD01_9DELT/14-218
D8FD49_9DELT/191-479
D8FDM3_9DELT/7-181
D8FE63_9DELT/5-159
D8FEA8_9DELT/1-143
D8FEJ2_9DELT/301-531
D8FER1_9DELT/20-226
D8FF75_9DELT/8-209
D8FF76_9DELT/5-73
D8FG96_9DELT/2-181
D8FLI8_LACDE/89-256
D8FME7_LACDE/82-263
D8FN60_LACDE/1-183
D8FP36_LACDE/199-359
D8FPJ8_LACDE/1-179
D8FPT4_LACDE/261-495
D8FPX1_LACDE/2-183
D8FQ36_LACDE/1-176
D8FQ37_LACDE/105-378
D8FQJ9_LACDE/104-285
D8FR89_LACDE/10-276
D8FVT3_9CYAN/16-220
D8FX28_9CYAN/29-263
D8FZI8_9CYAN/70-206
D8G1T1_9CYAN/5-100
D8G5V4_9CYAN/126-298
D8GR05_CLOLD/105-348
D8GXR4_BACAI/118-385
D8H021_BACAI/2-72
D8H4P4_BACAI/1-125
D8H9Y1_BACAI/118-385
D8H9Y7_BACAI/118-385
D8H9Y8_BACAI/118-385
D8HAJ5_BACAI/118-279
D8HAJ6_BACAI/2-75
D8HAL1_BACAI/1-89
D8HDE9_STAAF/261-509
D8HIT9_AMYMU/31-203
D8HK99_AMYMU/131-349
D8HP45_AMYMU/131-349
D8HPE0_AMYMU/92-329
D8HQC5_AMYMU/92-329
D8HQM3_AMYMU/92-301
D8HT56_AMYMU/92-329
D8I3X7_AMYMU/92-329
D8I7L5_AMYMU/8-121
D8JA54_HALJB/329-490
D8JAX6_HALJB/299-589
D8JC14_HALJB/293-590
D8JCS7_HALJB/369-538
D8JZW2_DEHLB/135-306
D8K028_DEHLB/577-784
D8K1R9_DEHLB/139-346
D8K6C8_NITWC/99-341
D8K814_NITWC/1-117
D8KC63_NITWC/99-261
D8KH24_LACLN/114-365
D8LP47_ECTSI/85-295
D8LP60_ECTSI/85-297
D8MYI4_RALSO/6-128
D8N3A7_RALSO/205-380
D8N5A2_RALSO/122-351
D8N6C5_RALSO/125-353
D8N708_RALSO/98-333
D8NBG7_RALSO/98-258
D8NDE2_RALSO/111-268
D8NFS9_RALSO/73-294
D8NG15_RALSO/98-333
D8P218_RALSO/210-385
D8P653_RALSO/25-161
D8PE61_9BACT/115-241
D8PH01_9BACT/119-331
D9IVE1_PSEST/132-311
D9IXB0_ENTCL/2-117
D9MNY2_9BACT/116-329
D9MP59_9BACT/116-329
D9MPK0_SERLI/2-117
D9N6V8_STRPN/2-89
D9N708_STRPN/1-173
D9NEP2_STRPN/1-173
D9NEU2_STRPN/2-89
D9NP72_STRPN/2-89
D9NP83_STRPN/1-173
D9NV71_STRPN/1-173
D9NVC1_STRPN/2-89
D9P1K3_STRPN/1-173
D9P1Q3_STRPN/2-89
D9PJI0_9ZZZZ/138-380
D9PJL7_9ZZZZ/100-404
D9PN03_9ZZZZ/1-207
D9QPR2_ACEAZ/114-296
D9QSG5_ACEAZ/115-333
D9QVD5_ACEAZ/115-333
D9QW31_MYCMG/190-483
D9QW53_MYCMG/190-483
D9QW63_MYCMG/190-483
D9QW66_MYCMG/190-483
D9QW88_MYCMG/190-483
D9QW90_MYCMG/190-483
D9QWA0_MYCMG/190-483
D9QWC2_MYCMG/14-225
D9QWC4_MYCMG/1-229
D9QWC7_MYCMG/171-410
D9QWE7_MYCMG/190-483
D9QWH9_MYCMG/190-483
D9QWI4_MYCMG/190-483
D9QWP6_MYCMG/171-411
D9QWR1_MYCMG/190-483
D9QWR7_MYCMG/190-483
D9QWY6_MYCMG/190-483
D9QX09_MYCMG/190-461
D9QX51_MYCMG/1-108
D9QX52_MYCMG/162-455
D9QX53_MYCMG/190-416
D9QX77_MYCMG/190-460
D9QX88_MYCMG/1-251
D9QX92_MYCMG/1-251
D9QXJ8_MYCMG/190-483
D9QXL9_MYCMG/190-483
D9QXN2_MYCMG/190-483
D9QXP9_MYCMG/162-433
D9QXQ3_MYCMG/172-412
D9QXT2_MYCMG/190-483
D9QXT6_MYCMG/190-483
D9QXW5_MYCMG/162-455
D9QXZ8_MYCMG/190-264
D9QXZ9_MYCMG/1-87
D9QY31_MYCMG/190-461
D9QY54_MYCMG/190-483
D9QYB7_MYCMG/62-302
D9QYC1_MYCMG/190-483
D9QYD1_MYCMG/182-423
D9QYD2_MYCMG/190-483
D9QYD7_MYCMG/190-483
D9QYE3_MYCMG/171-412
D9QYF5_MYCMG/190-483
D9QYJ5_MYCMG/190-483
D9QYK1_MYCMG/190-483
D9QYK7_MYCMG/190-483
D9QYL3_MYCMG/190-483
D9QYM0_MYCMG/190-483
D9QYQ5_MYCMG/1-108
D9QYQ6_MYCMG/190-364
D9QYR0_MYCMG/190-483
D9QYS1_MYCMG/1-251
D9QYS6_MYCMG/190-483
D9QYW0_MYCMG/190-483
D9QYW6_MYCMG/190-483
D9QYY0_MYCMG/190-483
D9QYZ6_MYCMG/190-483
D9QZ05_MYCMG/190-483
D9QZ24_MYCMG/172-412
D9QZ26_MYCMG/1-251
D9RC40_STAAJ/205-459
D9RCJ2_STAAJ/261-515
D9RFQ4_STAAJ/262-515
D9RFR6_STAAJ/263-515
D9RG09_STAAJ/263-515
D9RI57_STAAJ/263-515
D9RPD9_STAAK/2-106
D9RS15_PREMB/127-351
D9RU85_PREMB/139-374
D9SCP4_GALCS/119-333
D9SEA9_GALCS/100-372
D9SK19_GALCS/119-292
D9SRZ2_CLOC7/134-558
D9T136_MICAI/141-393
D9T3G7_MICAI/97-297
D9T6T3_MICAI/141-393
D9TFI6_CALOO/145-388
D9TFI7_CALOO/190-498
D9TGS3_CALOO/113-294
D9TKW3_CALOO/145-388
D9TM64_THETC/99-348
D9TPC2_THETC/116-378
D9TPH8_THETC/190-425
D9TQ12_THETC/116-378
D9TRF5_THETC/209-496
D9TS47_THETC/209-496
D9UIL3_9ACTO/3-163
D9UPG4_9ACTO/99-252
D9UUR2_9ACTO/1-129
D9V5F0_9ACTO/116-275
D9VFJ8_9ACTO/39-198
D9W3E8_9ACTO/106-265
D9W3H0_9ACTO/99-253
D9W4T3_9ACTO/107-265
D9WCE8_9ACTO/1-130
D9WIP6_9ACTO/15-150
D9WKJ9_9ACTO/38-130
D9WL80_9ACTO/118-181
D9WVJ6_9ACTO/109-259
D9WW37_9ACTO/107-353
D9X318_STRVR/81-196
D9X340_STRVR/32-189
D9X377_STRVR/4-86
D9X722_STRVR/139-298
D9XJ74_9ACTO/30-111
D9XQ14_9ACTO/100-250
D9XQE8_9ACTO/135-206
D9Y2Z6_9BURK/199-501
D9Y4D9_9BURK/88-261
D9Y726_9BURK/210-497
D9Y8D2_9BURK/210-510
D9Y8J4_9BURK/217-508
D9Y908_9BURK/257-543
D9Y917_9BURK/106-408
D9Y920_9BURK/6-288
D9Y924_9BURK/12-295
D9Y926_9BURK/204-307
D9YI88_9DELT/105-338
D9Z4Y4_ECOLX/108-350
D9Z5B6_ECOLX/124-363
D9Z683_STAEP/205-459
D9Z6A3_STAEP/205-459
D9ZDL1_9ZZZZ/1-182
D9ZDL4_9ZZZZ/122-334
D9ZDV9_9ZZZZ/97-350
D9ZNB5_9BACT/43-199
D9ZNC1_9BACT/79-206
D9ZZE4_9RICK/110-362
E0AF24_PSEAE/106-348
E0FS92_9THEO/1-50
E0FW77_9THEO/139-350
E0FYP9_9THEO/3-181
E0FZ17_9THEO/191-498
E0FZ25_9THEO/181-372
E0FZ45_9THEO/128-401
E0FZ52_9THEO/128-401
E0FZ66_9THEO/3-113
E0GG05_ENTFA/2-173
E0GT95_ENTFA/2-173
E0H6W2_ENTFA/1-114
E0H6W3_ENTFA/116-197
E0HJ32_9GAMM/97-333
E0HKA8_9GAMM/90-331
E0HP33_9GAMM/62-288
E0HQV8_9GAMM/97-336
E0HRY1_9GAMM/15-251
E0HVA7_9GAMM/1-104
E0HWH2_9BACT/183-455
E0HXG8_9BACT/168-465
E0HXI7_9BACT/172-473
E0HYU7_9BACT/182-366
E0HZR3_9BACT/161-468
E0I056_9BACT/183-455
E0I2S9_9BACT/183-455
E0I4S5_9BACL/108-319
E0IFN4_9BACL/108-319
E0IFU5_9BACL/108-320
E0IFV5_9BACL/1-82
E0ILT6_9GAMM/90-331
E0IMS8_9GAMM/62-288
E0IR44_9GAMM/97-333
E0ISE0_9GAMM/97-336
E0ISE8_9GAMM/2-60
E0ITI0_9GAMM/97-333
E0ITW9_9GAMM/103-329
E0IU61_9GAMM/1-104
E0IU76_9GAMM/15-251
E0J5X0_ECOLW/1-65
E0J6C7_ECOLW/1-161
E0J7C5_ECOLW/1-65
E0J7M9_ECOLW/69-217
E0J7U8_ECOLW/100-182
E0J7Y9_ECOLW/58-206
E0JA04_RHIME/5-95
E0JBE9_RHIME/60-290
E0JD87_RHIME/31-106
E0JG29_RHIME/1-85
E0JIB0_RHIME/11-85
E0JIV3_RHIME/2-87
E0JIV4_RHIME/1-82
E0JJD4_RHIME/9-115
E0JJS5_RHIME/4-94
E0JNC8_RHIME/1-155
E0JNG8_RHIME/49-125
E0JNL1_RHIME/19-94
E0JPQ1_RHIME/1-162
E0JQQ2_RHIME/2-87
E0JR85_RHIME/32-249
E0JRA1_RHIME/44-119
E0JRI5_RHIME/2-88
E0JRP7_RHIME/1-88
E0JRQ0_RHIME/183-290
E0JRX9_RHIME/289-435
E0JS16_RHIME/96-326
E0JS32_RHIME/113-328
E0K8X7_RHIME/1-162
E0KAL9_RHIME/137-423
E0KB96_RHIME/113-328
E0KB98_RHIME/219-365
E0KBC2_RHIME/96-326
E0KBE8_RHIME/109-268
E0KBH1_RHIME/3-162
E0KC37_STRVO/92-239
E0KMC0_STRVO/127-280
E0KMW6_STRVO/96-315
E0KNI8_STRVO/119-339
E0KPB4_STRVO/107-294
E0KPD3_STRVO/1-127
E0KZ51_STRVO/144-396
E0L1L1_STRVO/108-267
E0L345_STRVO/144-373
E0L3H8_STRVO/107-283
E0LN17_SPHCR/55-128
E0LQ60_SPHCR/2-128
E0N7Q7_NEIME/1-72
E0N7Z4_NEIME/1-70
E0N865_NEIME/2-138
E0N9B0_NEIME/1-159
E0N9C9_NEIME/37-189
E0NAH3_NEIME/1-118
E0NAX4_NEIME/135-322
E0NB27_NEIME/38-180
E0NCJ4_NEIME/136-262
E0ND20_NEIME/13-175
E0ND59_NEIME/1-69
E0ND65_NEIME/32-165
E0NQL2_9BACT/1-74
E0NR65_9BACT/2-133
E0NT34_9BACT/1-113
E0PAX7_STAAU/2-196
E0PD36_STREI/1-59
E0PYT0_STRPY/102-342
E0PZB8_9STRE/2-223
E0Q139_9STRE/9-77
E0QM92_9ACTO/166-468
E0QUB4_ECOLX/1-161
E0QYG2_ECOLX/1-47
E0QYY5_ECOLX/124-311
E0QYZ4_ECOLX/92-325
E0R226_ECOLX/100-343
E0RKK4_PAEP6/3-88
E0RQU6_SPITD/9-250
E0S189_BUTPB/73-294
E0S4C5_BUTPB/112-369
E0S4G6_BUTPB/110-371
E0SFQ3_DICD3/122-350
E0SL40_DICD3/130-358
E0SUE1_STRZA/1-108
E0T892_EDWTF/198-379
E0TM08_STRZ6/1-173
E0TRM7_STRZ6/71-306
E0UFM5_CYAP2/127-348
E0ULR4_CYAP2/96-305
E0ULS7_CYAP2/104-304
E0UM19_CYAP2/70-281
E0UMG2_CYAP2/104-362
E0UMK3_CYAP2/91-302
E0UMV6_CYAP2/173-475
E0UMY6_CYAP2/99-301
E0UN42_CYAP2/142-356
E0UNM5_CYAP2/145-332
E0WRH8_9ENTR/11-240
E0WV11_9ENTR/187-402
E1DWH0_LACRE/2-139
E1DX56_LACRE/2-78
E1DYV2_LACRE/292-409
E1E4U2_STAAU/205-459
E1EB71_VIBPA/37-208
E1FD92_9THEO/136-385
E1GUA2_9BACT/15-127
E1GVB5_9BACT/54-214
E1GWQ2_9BACT/136-366
E1GYT1_9BACT/14-215
E1H3P0_STRPN/2-89
E1H7P5_MYCTU/12-156
E1HD52_MYCTU/2-121
E1HG99_ECOLX/136-294
E1HGB8_ECOLX/106-348
E1HI87_ECOLX/124-352
E1HLV5_ECOLX/1-61
E1HPF2_ECOLX/100-243
E1HVC6_ECOLX/96-186
E1HYF9_ECOLX/1-128
E1I2T6_ECOLX/1-78
E1I3H7_ECOLX/1-81
E1I3I1_ECOLX/100-243
E1I5Q7_ECOLX/1-99
E1IAG6_9CHLR/6-164
E1IAW1_9CHLR/6-144
E1IES4_9CHLR/88-248
E1IES5_9CHLR/2-58
E1IJ53_ECOLX/124-352
E1IT28_ECOLX/7-250
E1IW30_ECOLX/100-343
E1IWJ8_ECOLX/136-313
E1IWR0_ECOLX/75-224
E1IWZ4_ECOLX/7-250
E1IXU0_ECOLX/128-356
E1IY05_ECOLX/75-318
E1IY06_ECOLX/2-66
E1IY07_ECOLX/100-243
E1IZ85_ECOLX/7-219
E1IZB4_ECOLX/7-250
E1J159_ECOLX/100-343
E1JA32_ECOLX/75-318
E1JD02_ECOLX/100-194
E1JD03_ECOLX/29-119
E1JD97_ECOLX/106-348
E1JFF6_ECOLX/75-318
E1JGB0_ECOLX/100-194
E1JM91_9LACO/261-460
E1JSV6_DESFR/138-334
E1K7N0_9EURY/24-127
E1KBS4_9FIRM/109-327
E1KDF1_9FIRM/1-68
E1KDZ7_9FIRM/26-110
E1KGN0_9FIRM/1-65
E1KHH9_9FIRM/4-83
E1KHI0_9FIRM/1-65
E1KI51_9FIRM/3-73
E1KKA4_9FIRM/1-68
E1KKC4_9FIRM/1-61
E1KLE5_9FIRM/1-122
E1KLN8_9FIRM/109-327
E1KM07_9FIRM/229-542
E1KM70_9FIRM/212-496
E1KN86_9BACT/136-366
E1KNG7_9BACT/136-281
E1KNG8_9BACT/4-83
E1KNH8_9BACT/34-310
E1KNI0_9BACT/144-359
E1KNJ7_9BACT/137-338
E1KPG4_9BACT/239-551
E1KPH8_9BACT/63-375
E1KQ36_9BACT/234-546
E1KQ82_9BACT/234-546
E1KQ83_9BACT/69-299
E1KQC3_9BACT/234-546
E1KQX2_9BACT/129-304
E1KQX8_9BACT/129-304
E1KR90_9BACT/64-294
E1KT29_9BACT/234-546
E1KU22_9BACT/234-546
E1KU58_9BACT/234-546
E1KUH8_9BACT/234-494
E1LK44_STRMT/96-352
E1M8Z0_9STRE/66-302
E1MGK1_9ACTO/4-306
E1MHL4_9GAMM/125-313
E1MI46_9GAMM/125-313
E1P0N4_NEILA/32-218
E1P4V6_NEILA/9-181
E1P6T3_ECOAB/124-310
E1P8M7_ECOAB/1-47
E1QMJ5_SALET/88-331
E1QMK3_SALET/88-331
E1RD92_METP4/108-281
E1RE61_METP4/108-281
E1REY7_METP4/2-93
E1RFL5_METP4/108-281
E1RG61_METP4/108-265
E1S2D9_ECOUM/1-47
E1S3B4_ECOUM/65-146
E1S4X7_ECOUM/124-311
E1S4Y5_ECOUM/94-325
E1T3D5_THESX/136-385
E1TLC1_LACPS/254-508
E1TLU9_LACPS/254-508
E1TNZ6_LACPS/254-508
E1TSP4_LACPS/254-508
E1VSA9_ARTAR/143-402
E1VV88_ARTAR/142-402
E1VV91_ARTAR/143-402
E1VVQ6_ARTAR/132-360
E1VXZ9_ARTAR/143-402
E1VZY1_ARTAR/97-220
E1W0L1_ARTAR/129-389
E1W4H1_HAEP3/88-331
E1W4I1_HAEP3/88-331
E1XX27_LEGPN/88-333
E1XX54_LEGPN/4-212
E1XYM6_LEGPN/101-336
E1Y872_9DELT/124-332
E1Y8C4_9DELT/124-332
E1Y9E3_9DELT/124-332
E1Y9E8_9DELT/200-351
E1Y9N2_9DELT/3-70
E1Y9R1_9DELT/127-341
E1YA75_9DELT/200-351
E1YAI8_9DELT/17-209
E1YAJ7_9DELT/102-310
E1YAX8_9DELT/2-190
E1YB04_9DELT/140-333
E1YB92_9DELT/124-332
E1YBM7_9DELT/36-271
E1YBN6_9DELT/2-142
E1YBX3_9DELT/88-317
E1YCC1_9DELT/23-252
E1YD88_9DELT/109-337
E1YEG3_9DELT/127-332
E1YEZ6_9DELT/109-337
E1YGF4_9DELT/16-209
E1YH57_9DELT/88-317
E1YHD0_9DELT/124-332
E1YID4_9DELT/37-118
E1YIM3_9DELT/109-338
E1YJZ7_9DELT/11-93
E1YKN8_9DELT/16-209
E1YKZ7_9DELT/26-220
E1YLH8_9DELT/124-332
E1YM50_9DELT/124-332
E1YMC6_9DELT/3-171
E1YMJ3_9DELT/124-332
E1YMX0_9DELT/80-228
E1YTP1_9BACE/66-295
E1YTP2_9BACE/128-351
E1Z1U3_9BACE/131-360
E2CAP8_9RHOB/2-129
E2CCC4_9RHOB/2-129
E2CP48_9RHOB/4-76
E2CS92_9RHOB/66-188
E2CSA0_9RHOB/1-58
E2JUV2_ECO57/100-343
E2JUV4_ECO57/100-342
E2JZP9_ECO57/100-343
E2K295_ECO57/100-343
E2K8L8_ECO57/100-343
E2K8M0_ECO57/100-342
E2KHB1_ECO57/100-343
E2KI50_ECO57/100-343
E2KW56_ECO57/100-343
E2KW58_ECO57/100-342
E2L009_ECO57/100-343
E2L0D9_ECO57/100-343
E2MMV8_PSESM/133-311
E2MN79_PSESM/185-361
E2MPE3_FRANO/83-243
E2NN59_9BACE/40-186
E2NNL2_9FIRM/157-367
E2NVI8_9FIRM/62-314
E2PDS3_NEIPO/8-175
E2PGA4_NEIPO/76-263
E2PIN5_NEIPO/1-65
E2PIS4_NEIPO/1-76
E2PRK3_9RHIZ/59-204
E2Q8E7_STRCL/2-76
E2QBT2_ACIBA/12-79
E2QG11_ECOLX/7-163
E2QG16_ECOLX/60-146
E2QLJ8_ECOLX/124-310
E2QM13_ECOLX/28-118
E2QNJ5_ECOLX/100-343
E2SHX5_9FIRM/109-420
E2SJ86_9FIRM/201-506
E2SVX8_9RALS/98-258
E2T8U2_MYCTU/89-271
E2TDB9_MYCTU/2-121
E2TF73_MYCTU/12-156
E2TJS2_MYCTU/8-167
E2TJY7_MYCTU/12-156
E2TKA9_MYCTU/2-150
E2TQG5_MYCTU/2-121
E2TWJ0_MYCTU/12-156
E2U150_MYCTU/2-121
E2U7X2_MYCTU/10-155
E2UDR9_MYCTU/2-121
E2UJI4_MYCTU/10-155
E2UPZ0_MYCTU/2-121
E2UVN4_MYCTU/10-155
E2UW51_MYCTU/8-167
E2V159_MYCTU/2-121
E2V6C0_MYCTU/89-271
E2V6Y8_MYCTU/12-156
E2VCC9_MYCTU/2-121
E2VG74_MYCTU/10-155
E2VGJ4_MYCTU/89-271
E2VLE4_MYCTU/2-121
E2VSE7_MYCTU/10-155
E2VY06_MYCTU/2-121
E2W3S0_MYCTU/12-156
E2W962_MYCTU/2-121
E2WFQ4_MYCTU/12-156
E2WLA3_MYCTU/2-121
E2WQF5_ECOLX/1-64
E2WQF6_ECOLX/106-251
E2WRK8_ECOLX/100-343
E2WRM7_ECOLX/106-348
E2WSP0_ECOLX/106-348
E2WT15_ECOLX/7-250
E2WT16_ECOLX/100-249
E2WUE8_ECOLX/100-343
E2WUF2_ECOLX/100-249
E2WWR3_ECOLX/7-250
E2X0Y6_ECOLX/27-255
E2X2U2_SHIDY/1-122
E2X2W0_SHIDY/1-216
E2X317_SHIDY/130-275
E2X318_SHIDY/1-50
E2X3K1_SHIDY/1-50
E2X3K2_SHIDY/1-101
E2X3R6_SHIDY/2-61
E2X3S5_SHIDY/1-63
E2X5I8_SHIDY/124-352
E2X941_SHIDY/1-50
E2X9D4_SHIDY/130-358
E2XAU7_SHIDY/130-358
E2XC31_SHIDY/130-358
E2XEC8_SHIDY/124-352
E2XG68_SHIDY/1-122
E2XI68_SHIDY/130-358
E2YGK4_ENTFA/114-365
E2YPU5_ENTFA/114-365
E3A3A8_PSEAE/3-123
E3AKZ3_9SPHI/113-357
E3AL15_9SPHI/94-341
E3AWI0_9SPHI/2-64
E3AY07_9SPHI/3-136
E3AY08_9SPHI/121-361
E3C6G1_9LACO/54-305
E3CH05_STRDO/261-391
E3CHL7_STRDO/41-197
E3CHM0_STRDO/1-70
E3CHV5_STRDO/262-390
E3CIC1_STRDO/185-312
E3CIX6_STRDO/107-333
E3CJB6_STRDO/261-388
E3CJE3_STRDO/84-210
E3CJJ0_STRDO/4-65
E3CJK6_STRDO/262-388
E3CK33_STRDO/261-390
E3CK69_STRDO/84-211
E3CLD3_STRDO/261-391
E3CLV2_STRDO/4-65
E3CLV3_STRDO/97-269
E3CM66_STRDO/261-391
E3CMK7_STRDO/3-163
E3CPQ2_STRVE/1-91
E3CVN2_9BACT/138-330
E3CWP2_9BACT/138-330
E3CZV2_9BACT/138-330
E3D0J5_9BACT/138-330
E3D236_NEIM7/135-322
E3D246_NEIM7/136-322
E3D293_NEIM7/136-322
E3D337_NEIM7/135-322
E3D3H7_NEIM7/136-357
E3D5U5_NEIM7/136-322
E3D632_NEIM7/135-322
E3D6U5_NEIM7/136-322
E3DDF1_ERWSE/38-266
E3DNB6_HALPG/162-345
E3EHY0_PAEPS/73-257
E3ESI5_HYDTT/2-143
E3FEI2_STIAD/20-117
E3FFD7_STIAD/124-347
E3FFT7_STIAD/123-347
E3FGA1_STIAD/124-347
E3FHJ5_STIAD/123-347
E3FJ00_STIAD/124-347
E3FN22_STIAD/124-347
E3G1F4_ENTCS/124-352
E3HKV5_ACHXA/136-314
E3HXQ7_ACHXA/134-311
E3I561_RHOVT/138-352
E3IAE8_GEOS0/142-317
E3IC27_GEOS0/117-300
E3IGS8_GEOS0/117-292
E3NVJ8_CAERE/13-194
E3PBA5_ECOH1/108-350
E3PDJ8_ECOH1/75-318
E3PF00_ECOH1/106-348
E3PGH2_ECOH1/100-343
E3PH94_ECOH1/75-318
E3PH95_ECOH1/100-249
E3PLW0_ECOH1/100-343
E3PM76_ECOH1/69-312
E3Q0W8_ENTSA/4-178
E3Q1V3_ECOLX/88-327
E3Q1V5_ECOLX/88-327
E3Q1V7_ECOLX/87-326
E3Q1V9_ECOLX/88-327
E3Q1W3_ECOLX/94-333
E3Q1W5_ECOLX/87-326
E3Q1W7_ECOLX/88-327
E3R1D7_9LACO/106-374
E3R220_9LACO/47-228
E3R221_9LACO/111-283
E3R222_9LACO/111-376
E3R225_9LACO/106-347
E3R227_9LACO/106-374
E3R2M4_9LACO/261-515
E3R2S0_9LACO/261-515
E3R4D3_9LACO/261-515
E3R4E1_9LACO/111-376
E3R4P1_9LACO/34-258
E3R579_9LACO/111-376
E3R580_9LACO/261-515
E3R5J5_9LACO/261-515
E3R657_9LACO/261-515
E3R6C3_9LACO/62-330
E3R6Q1_9LACO/106-374
E3R7G7_9LACO/261-515
E3SES4_PSECO/132-311
E3UT09_ENTFC/266-520
E3XGJ0_ECOLX/124-342
E3XGJ6_ECOLX/88-331
E3XGQ9_ECOLX/88-331
E3XGR0_ECOLX/77-320
E3XGV9_ECOLX/124-352
E3XIG3_ECOLX/124-352
E3XIU3_ECOLX/77-240
E3XK10_ECOLX/168-226
E3XPJ9_ECOLX/77-320
E3XPZ4_ECOLX/7-101
E3XU19_ECOLX/88-331
E3XVR8_ECOLX/88-331
E3XYP0_SHIFL/124-352
E3XYR0_SHIFL/72-248
E3Y006_SHIFL/124-352
E3Y0R2_SHIFL/1-122
E3Y253_SHIFL/1-122
E3Y2X0_SHIFL/124-352
E3Y3Z3_SHIFL/124-352
E3Y522_SHIFL/124-352
E3Y5D4_SHIFL/124-352
E3Y6J6_SHIFL/124-352
E3Y6U2_SHIFL/124-320
E3Y6Z1_SHIFL/1-145
E3Y798_SHIFL/124-352
E3Y7V3_SHIFL/124-352
E3Y860_SHIFL/124-352
E3Y8U9_SHIFL/124-352
E3Y9D4_SHIFL/124-352
E3Y9N3_SHIFL/92-328
E3YB61_SHIFL/124-352
E3ZY53_LISSE/2-72
E4I9Z0_ENTFC/116-334
E4IJ01_ENTFC/116-334
E4J3X7_ENTFC/116-334
E4J9X6_ENTFC/116-334
E4JHV5_ENTFC/138-296
E4JJZ3_ENTFC/116-334
E4K3S7_9FIRM/113-294
E4K979_9FIRM/1-131
E4K9B9_9FIRM/167-475
E4K9C1_9FIRM/2-130
E4K9Z7_9FIRM/1-120
E4KA47_9FIRM/2-75
E4KA52_9FIRM/244-446
E4KA94_9FIRM/43-339
E4KAD0_9FIRM/185-489
E4KAI8_9FIRM/113-294
E4L667_9STRE/263-498
E4L6T8_9STRE/39-209
E4LHS5_9FIRM/135-315
E4LID5_9FIRM/1-152
E4LJF1_9FIRM/1-152
E4LTF0_9CLOT/88-339
E4LUH1_9CLOT/114-355
E4LUH3_9CLOT/191-503
E4LX66_9CLOT/109-226
E4MB70_9BACT/104-279
E4MCU7_9BACT/130-305
E4MI32_9FIRM/191-483
E4MK15_9FIRM/155-316
E4MLJ0_9FIRM/110-370
E4MNA1_9FIRM/3-80
E4MNI8_9FIRM/1-80
E4MNK2_9FIRM/182-495
E4MNK5_9FIRM/202-509
E4MYZ0_KITSK/102-262
E4MYZ2_KITSK/106-265
E4N2Z1_KITSK/107-283
E4N371_KITSK/133-358
E4N5F7_KITSK/19-94
E4NA21_KITSK/107-283
E4NA32_KITSK/132-361
E4NAU6_KITSK/107-283
E4NVA0_HALBP/328-490
E4NVT7_HALBP/272-420
E4NVZ6_HALBP/1-99
E4NW02_HALBP/7-75
E4NWM5_HALBP/300-497
E4P3A7_ECO8N/124-310
E4P512_ECO8N/60-146
E4P540_ECO8N/1-47
E4PB94_ECO8N/100-343
E4PYW2_MYCBG/171-411
E4PYZ9_MYCBG/190-483
E4PZ83_MYCBG/174-419
E4PZB8_MYCBG/171-411
E4PZZ2_MYCBG/174-419
E4Q056_MYCBG/190-483
E4Q0C9_MYCBG/190-483
E4Q0F2_MYCBG/174-419
E4Q0I8_MYCBG/190-483
E4Q231_CALOW/176-348
E4Q4A1_CALOW/263-382
E4Q9A6_CALH1/113-294
E4Q9D1_CALH1/114-294
E4QA32_CALH1/114-294
E4QDX2_CALH1/113-294
E4QSE1_MYCH1/141-432
E4QSR7_MYCH1/141-432
E4QT48_MYCH1/141-432
E4RNC3_HALSL/109-370
E4S5F9_CALKI/113-294
E4S773_CALKI/185-489
E4S7L9_CALKI/190-498
E4S842_CALKI/113-294
E4SAL7_CALKI/167-475
E4SAZ8_CALK2/185-489
E4SI56_LACAR/111-376
E4SK27_LACAR/183-440
E4SL44_LACAR/261-518
E4SLE2_LACAR/261-518
E4SLT6_LACAR/261-518
E4SMR1_LACAR/261-518
E4SN82_LACAR/261-518
E4SUW1_LACDN/1-159
E4SVL4_LACDN/2-183
E4SVX2_LACDN/29-206
E4SW51_LACDN/2-142
E4SXV2_LACDN/199-483
E4SY82_LACDN/199-483
E4SZB5_LACDN/29-210
E4TAA0_RIEAD/96-272
E4TET6_CALNY/125-338
E4TF73_CALNY/14-109
E4VTU3_BACFR/73-315
E4W3D5_BACFR/105-281
E5AK25_BACCE/118-385
E5AL65_BURRH/18-175
E5ANB7_BURRH/57-191
E5ARK4_BURRH/276-407
E5AT32_BURRH/3-137
E5ATV4_BURRH/4-80
E5AVA9_BURRH/38-117
E5AW77_BURRH/276-407
E5AZW1_ECOLX/1-108
E5AZW3_ECOLX/1-147
E5AZW5_ECOLX/1-151
E5BB84_CITDI/123-362
E5BSK2_9FUSO/242-404
E5CI54_9BACE/127-349
E5CI55_9BACE/112-366
E5E3P6_9CAUD/136-313
E5F0T4_VIBVU/102-342
E5FD73_KLEPN/2-121
E5G6G8_SALET/88-331
E5QRB1_STAAH/261-515
E5QRZ9_STAAH/261-515
E5QV48_STAAH/205-459
E5TR29_STAAU/205-459
E5UI13_NEIMU/136-322
E5USJ7_9BACE/4-112
E5USX5_9BACE/104-337
E5UV83_9BACE/99-206
E5UXI1_9BACE/9-218
E5UZ39_9BACE/117-330
E5UZD7_9BACE/1-141
E5V6G8_9BACE/1-75
E5VAJ8_9BACE/1-63
E5VB84_9BACE/1-58
E5VDH8_9BACE/136-366
E5VDI7_9BACE/119-347
E5VFR4_9BACE/117-347
E5VG25_9BACE/117-330
E5VG44_9FIRM/217-407
E5VH18_9FIRM/112-332
E5VIR2_9FIRM/106-360
E5VKD0_9FIRM/107-226
E5X318_9BACE/70-237
E5XDZ8_9FIRM/112-326
E5Y709_BILWA/90-250
E5Y871_BILWA/9-153
E5Y910_BILWA/2-128
E5YK26_9ENTR/2-209
E5YPP8_9BACL/123-383
E5ZM83_ECOLX/1-47
E5ZQH3_ECOLX/133-320
E5ZQI2_ECOLX/94-325
E5ZSS2_ECOLX/65-146
E5ZYU5_ECOLX/100-184
E5ZYU6_ECOLX/1-65
E6A2Y4_ECOLX/132-318
E6ADL7_ECOLX/1-47
E6AP65_ECOLX/1-47
E6ASQ8_ECOLX/64-252
E6AXF2_ECOLX/123-362
E6AXQ5_ECOLX/124-352
E6AY96_ECOLX/1-102
E6AYI3_ECOLX/136-313
E6AZ92_ECOLX/106-348
E6AZN9_ECOLX/1-147
E6B1R3_ECOLX/100-343
E6B1Y4_ECOLX/136-313
E6B2I9_ECOLX/1-106
E6B2J4_ECOLX/124-352
E6B4L2_ECOLX/1-87
E6B4N4_ECOLX/1-216
E6B6I2_ECOLX/100-343
E6B6J2_ECOLX/1-170
E6B6J4_ECOLX/100-343
E6B914_ECOLX/106-348
E6BAI9_ECOLX/124-352
E6BC60_ECOLX/7-132
E6BL99_ECOLX/100-318
E6BPT4_ECOLX/1-187
E6BQH6_ECOLX/100-343
E6BSI8_ECOLX/2-204
E6BSN7_ECOLX/106-348
E6BUG8_ECOLX/1-165
E6GUJ0_ENTFA/2-173
E6H0A0_ENTFA/2-173
E6HPU6_ENTFA/2-173
E6IGY5_ENTFA/2-173
E6J1J1_STRAP/263-498
E6J2Z5_STRAP/183-420
E6J4I8_9ACTO/123-376
E6JAN6_9ACTO/162-437
E6JDW5_9ACTO/109-362
E6JEA3_9ACTO/83-337
E6JHE9_RIEAN/96-272
E6JV34_9SPIO/177-418
E6JV75_9SPIO/177-418
E6JW27_9SPIO/2-233
E6K9L2_9BACT/137-338
E6K9N4_9BACT/60-276
E6KBA0_9BACT/144-390
E6LD50_9ENTE/1-63
E6LIN7_9ENTE/1-121
E6LNY7_9FIRM/131-450
E6LSI0_9FIRM/190-496
E6LSI2_9FIRM/142-387
E6MDG1_9FIRM/2-157
E6ML15_9BACT/136-338
E6ML40_9BACT/1-60
E6MPM6_9BACT/5-100
E6MVG1_NEIMH/136-357
E6MXF5_NEIMH/106-327
E6MZH8_NEIMH/124-311
E6MZM9_NEIMH/1-65
E6N041_NEIMH/135-322
E6NUG9_ECOD1/108-350
E6NUT3_ECOD1/100-243
E6NUT4_ECOD1/2-66
E6NZR2_ECOD1/148-325
E6P095_ECOD1/75-224
E6P0C5_ECOD1/148-325
E6PCN6_9ZZZZ/119-304
E6PJH9_9ZZZZ/197-372
E6PS82_9ZZZZ/131-359
E6PTU4_9ZZZZ/197-372
E6PWS0_9ZZZZ/121-333
E6PX03_9ZZZZ/137-343
E6PY57_9ZZZZ/135-307
E6Q2A5_9ZZZZ/110-281
E6QBJ4_9ZZZZ/25-205
E6QDX2_9ZZZZ/2-168
E6QDZ0_9ZZZZ/194-361
E6QE20_9ZZZZ/89-360
E6QEV6_9ZZZZ/141-332
E6QHU7_9ZZZZ/51-223
E6QI03_9ZZZZ/135-307
E6QJV0_9ZZZZ/51-223
E6QLC5_9ZZZZ/135-307
E6QLE2_9ZZZZ/135-307
E6QP09_9ZZZZ/146-358
E6QPZ9_9ZZZZ/213-359
E6QQ76_9ZZZZ/108-322
E6QTD3_9ZZZZ/108-322
E6QUM0_9ZZZZ/108-322
E6QUT7_9ZZZZ/131-340
E6QV14_9ZZZZ/150-401
E6QVK8_9ZZZZ/134-307
E6QVY7_9ZZZZ/209-359
E6QXH7_9ZZZZ/130-362
E6SIP8_THEM7/185-462
E6SZ39_SHEB6/124-350
E6T3M8_SHEB6/97-336
E6T524_SHEB6/97-333
E6T564_SHEB6/116-344
E6TAN2_MYCSR/165-446
E6TAQ7_MYCSR/135-416
E6TAR0_MYCSR/187-485
E6TBM3_MYCSR/136-401
E6TCK5_MYCSR/136-400
E6TDV8_MYCSR/133-362
E6TEE9_MYCSR/133-362
E6THL6_MYCSR/185-483
E6TJ84_MYCSR/165-446
E6TSP7_BACCJ/215-433
E6TYW5_BACCJ/115-329
E6U074_BACCJ/215-433
E6UCI0_RUMA7/121-337
E6UDT7_RUMA7/135-312
E6UG19_RUMA7/121-337
E6UJH1_RUMA7/121-337
E6UQ36_CLOTL/167-348
E6VSC2_DESAO/102-341
E6W1A2_DESIS/113-269
E6W2H1_DESIS/113-270
E6W309_DESIS/113-270
E6W351_DESIS/113-270
E6W452_DESIS/113-270
E6WTH8_PSEUU/138-350
E6XFI7_SHEP2/134-364
E6XFP1_SHEP2/134-364
E6XFT1_SHEP2/140-364
E6XFX5_SHEP2/88-331
E6XG20_SHEP2/88-331
E6XG44_SHEP2/97-333
E6XG49_SHEP2/135-221
E6XGC7_SHEP2/134-364
E6XGF8_SHEP2/102-345
E6XH60_SHEP2/135-364
E6XHG9_SHEP2/133-364
E6XK59_SHEP2/124-350
E6XLY3_SHEP2/80-244
E6XMB8_SHEP2/127-367
E6XMK2_SHEP2/74-363
E6XN52_SHEP2/134-364
E6XNW7_SHEP2/134-364
E6XNY0_SHEP2/140-364
E6XPT8_SHEP2/140-364
E6XR37_SHEP2/134-364
E6ZDM6_ECOLX/94-337
E7AXY3_PROMI/2-117
E7B5M0_YERE1/93-329
E7BDJ1_NEIMW/136-357
E7BDJ4_NEIMW/39-225
E7BDY3_NEIMW/136-261
E7BEV8_NEIMW/135-287
E7BGW7_NEIMW/136-322
E7BH73_NEIMW/136-322
E7BHA9_NEIMW/136-275
E7BHT3_NEIMW/135-322
E7BIZ1_NEIMW/131-317
E7BTD0_ECOLX/2-128
E7C2T1_9ACTN/88-331
E7C5R3_9RHIZ/106-348
E7C5W4_9BACT/106-348
E7C738_9BACT/106-269
E7CGD6_BACTU/118-388
E7CGR4_BACTU/128-332
E7CGR5_BACTU/120-387
E7DBG3_SALET/123-195
E7DBH7_SALET/123-362
E7DPI7_9NOSO/18-222
E7DQ16_9NOSO/18-148
E7DQ63_9NOSO/171-358
E7DQC7_9NOSO/101-298
E7DQE3_9NOSO/14-162
E7DQF8_9NOSO/13-249
E7FJA7_9BURK/131-309
E7GK74_CLOSY/25-139
E7GUT9_CLOSY/44-297
E7GUU0_CLOSY/106-214
E7H055_9BURK/5-111
E7H064_9BURK/139-312
E7H066_9BURK/16-87
E7H0C5_9BURK/241-545
E7H0R0_9BURK/5-111
E7H232_9BURK/5-111
E7H2V0_9BURK/4-233
E7H4H8_9BURK/5-111
E7H565_9BURK/173-455
E7H5Z8_9BURK/52-227
E7H6M6_9BURK/180-489
E7H6M8_9BURK/241-545
E7H6M9_9BURK/176-473
E7H6N0_9BURK/208-487
E7H6N3_9BURK/2-252
E7H717_ECOLX/7-250
E7H718_ECOLX/2-66
E7H719_ECOLX/100-243
E7H8Q4_ECOLX/7-250
E7HHM3_ECOLX/7-241
E7HIL2_ECOLX/7-156
E7HJ17_ECOLX/1-170
E7HUR5_ECOLX/100-343
E7HX42_ECOLX/7-250
E7HXW3_ECOLX/7-250
E7HXW5_ECOLX/100-243
E7I179_ECOLX/3-116
E7I1Q5_ECOLX/100-249
E7I306_ECOLX/106-349
E7I582_ECOLX/1-122
E7I5D5_ECOLX/124-338
E7I6M4_ECOLX/128-338
E7I7Q9_ECOLX/108-343
E7I7U4_ECOLX/31-266
E7I807_ECOLX/124-352
E7I9B0_ECOLX/166-401
E7I9T3_ECOLX/262-472
E7IA90_ECOLX/108-318
E7IAI8_ECOLX/31-266
E7IAM9_ECOLX/376-610
E7IAW4_ECOLX/15-218
E7IB77_ECOLX/7-106
E7IBR6_ECOLX/1-122
E7IC25_ECOLX/3-134
E7ICE1_ECOLX/365-599
E7IDS6_ECOLX/4-238
E7IEC2_ECOLX/1-122
E7IF32_ECOLX/456-690
E7IFI4_ECOLX/108-310
E7IFP1_ECOLX/130-365
E7IG17_ECOLX/126-361
E7IGB8_ECOLX/100-343
E7IGQ7_ECOLX/100-343
E7IIN4_ECOLX/139-349
E7IIU6_ECOLX/1-216
E7IMA7_ECOLX/7-156
E7IMQ3_ECOLX/100-343
E7IPM3_ECOLX/7-250
E7IRY1_ECOLX/7-250
E7IRY2_ECOLX/2-66
E7IRY3_ECOLX/100-243
E7IXR6_ECOLX/7-250
E7J1R6_ECOLX/7-158
E7J1S3_ECOLX/58-177
E7J3S0_ECOLX/7-156
E7J9D1_ECOLX/1-122
E7JDD7_ECOLX/100-215
E7JDD8_ECOLX/63-267
E7JDE7_ECOLX/7-150
E7JE68_ECOLX/1-53
E7JE85_ECOLX/3-189
E7JQP5_ECOLX/124-312
E7JTD8_SHISO/53-135
E7JTE4_SHISO/7-250
E7JTE8_SHISO/100-175
E7JTE9_SHISO/1-65
E7JTW9_SHISO/1-216
E7JTY1_SHISO/1-122
E7JTZ4_SHISO/130-358
E7JU12_SHISO/124-269
E7JU13_SHISO/1-50
E7JXE1_SHISO/130-358
E7JY67_SHISO/124-352
E7JYC6_SHISO/130-293
E7JYD3_SHISO/1-60
E7JYT2_SHISO/130-257
E7K0F5_SHISO/130-358
E7K0H5_SHISO/1-116
E7K0X2_SHISO/124-338
E7K0Z1_SHISO/130-358
E7K109_SHISO/130-275
E7K110_SHISO/1-50
E7K157_SHISO/72-300
E7K174_SHISO/130-233
E7K266_SHISO/1-75
E7K3P7_SHISO/130-358
E7K401_SHISO/130-269
E7K469_SHISO/1-100
E7K6J9_SHISO/130-358
E7K765_SHISO/2-209
E7MHW0_STAAU/205-459
E7MWQ9_STAAU/205-459
E7N3D1_9FIRM/1-152
E7N3D6_9FIRM/39-194
E7N8F4_9ACTO/18-140
E7NB08_9ACTO/1-57
E7NQ40_TREPH/111-347
E7NRJ6_TREPH/182-433
E7NRM6_TREPH/47-123
E7NTC1_TREPH/116-335
E7NTF1_TREPH/141-319
E7NXQ1_TREPH/1-97
E7P0Y2_PSESG/185-361
E7P1W9_PSESG/185-361
E7P2E6_PSESG/185-361
E7P4S5_PSESG/185-361
E7P657_PSESG/132-311
E7P6X2_PSESG/43-219
E7PCP5_PSESG/185-341
E7PFH6_PSESG/185-251
E7PFL7_PSESG/185-361
E7PG37_PSESG/132-311
E7PI81_PSESG/185-330
E7PLZ8_PSESG/50-226
E7PNY3_PSESG/43-219
E7PQL3_PSESG/43-219
E7PSP0_PSESG/185-361
E7PTU2_PSESG/132-311
E7PUI1_STRDY/102-342
E7PVC7_STRDY/102-342
E7PYU6_STRDY/102-198
E7QWN3_9EURY/107-269
E7RFI5_9BACL/21-283
E7SE66_SHIDY/1-145
E7SF42_SHIDY/130-358
E7SFE3_SHIDY/130-358
E7SFW4_SHIDY/130-358
E7SIS1_SHIDY/2-81
E7SJL0_SHIDY/130-357
E7SJQ7_SHIDY/130-319
E7SK40_SHIDY/1-61
E7SK41_SHIDY/130-276
E7SL50_SHIDY/130-358
E7SLS0_SHIDY/130-358
E7SMF7_SHIDY/130-358
E7SMG6_SHIDY/130-358
E7SN22_SHIDY/44-259
E7SQ79_SHIDY/2-74
E7SQU7_SHIDY/109-337
E7SRU8_SHIBO/101-337
E7SS56_SHIBO/130-358
E7SSD6_SHIBO/1-187
E7SSG2_SHIBO/124-352
E7SST1_SHIBO/9-212
E7ST03_SHIBO/1-145
E7ST68_SHIBO/130-358
E7STL2_SHIBO/130-358
E7STM9_SHIBO/130-358
E7STS3_SHIBO/101-337
E7SU68_SHIBO/2-100
E7SU79_SHIBO/1-216
E7SUA4_SHIBO/118-346
E7SVE2_SHIBO/130-358
E7SW72_SHIBO/130-273
E7SW73_SHIBO/2-81
E7SWR1_SHIBO/10-107
E7SWV9_SHIBO/1-122
E7SXM5_SHIBO/130-358
E7SYQ7_SHIBO/101-337
E7SZ27_SHIBO/100-343
E7SZ41_SHIBO/90-327
E7SZ43_SHIBO/100-214
E7SZK1_SHIBO/130-358
E7SZR0_SHIBO/130-358
E7SZX6_SHIBO/100-343
E7T008_SHIBO/11-75
E7T101_SHIBO/3-221
E7T1P7_SHIBO/100-337
E7T1V4_SHIBO/100-259
E7T2C6_SHIBO/7-250
E7T3E3_SHIBO/130-358
E7T538_SHIBO/101-337
E7T5K5_SHIBO/130-358
E7T5N4_SHIBO/2-81
E7T6S1_SHIFL/88-331
E7T812_SHIFL/130-358
E7T9Q9_SHIFL/130-358
E7TAC5_SHIFL/130-358
E7TAE4_SHIFL/2-81
E7TAE5_SHIFL/18-163
E7TB58_SHIFL/1-122
E7TB75_SHIFL/130-358
E7TBE5_SHIFL/130-358
E7TCM3_SHIFL/130-358
E7TCT1_SHIFL/130-358
E7TDG4_SHIFL/2-81
E7TDG5_SHIFL/130-262
E7TDZ5_SHIFL/130-358
E7TE49_SHIFL/130-358
E7TGU5_SHIFL/18-246
E7THN7_SHIFL/130-358
E7TJ91_SHIFL/2-81
E7TJ92_SHIFL/120-266
E7TJE7_SHIFL/130-233
E7TJS1_SHIFL/130-358
E7TK89_ECO57/100-343
E7TKM3_ECO57/79-322
E7TTJ2_ECO57/100-342
E7TTJ6_ECO57/100-343
E7TTZ6_ECO57/7-261
E7U632_ECOLX/124-312
E7U7L6_ECOLX/124-352
E7UFZ1_ECOLX/7-250
E7UHH9_ECOLX/69-312
E7UHI0_ECOLX/100-243
E7UQG4_ECOLX/69-218
E7UQU7_ECOLX/7-250
E7VCU9_SALMO/92-325
E7VMG4_SALMO/92-325
E7W1C7_SALMO/92-325
E7W8J9_SALMO/92-325
E7WQJ8_SALMO/92-325
E7WZ70_SALMO/92-325
E7XLE7_SALMO/92-325
E7Y4N2_SALMO/92-325
E7YBI4_SALMO/92-325
E7YKI2_SALMO/92-325
E7YY63_SALMO/92-325
E7Z990_SALMO/92-325
E7ZQ04_SALMO/136-313
E7ZTA9_SALMO/92-325
E7ZVK8_SALMO/92-325
E8A9Q5_SALMO/92-325
E8AGS0_SALMO/136-313
E8AQ72_SALMO/92-325
E8ARE5_SALMO/136-313
E8B1X7_SALMO/92-325
E8BE11_SALMO/92-325
E8BJ83_SALMO/92-325
E8C3D9_SALMO/92-325
E8CD33_SALMO/92-325
E8CXA7_SALMO/92-325
E8D8W1_SALMO/92-325
E8DK59_SALMO/92-325
E8DV47_SALMO/92-325
E8E7H2_SALMO/92-325
E8EGN2_SALMO/92-325
E8ERG9_SALMO/92-325
E8F1H8_SALMO/92-325
E8FAH7_SALMO/92-325
E8FUK2_SALMO/92-325
E8G3C2_SALMO/92-325
E8GIE9_SALMO/92-325
E8GQ48_SALMO/92-325
E8HBW4_ECO57/100-343
E8HBW7_ECO57/100-342
E8HC36_ECO57/100-343
E8HCG7_ECO57/1-170
E8HQU1_ECOLX/100-343
E8HQU3_ECOLX/100-342
E8HR36_ECOLX/100-343
E8HR87_ECOLX/1-180
E8I4L1_ECOLX/100-343
E8I4L4_ECOLX/100-342
E8I4T1_ECOLX/100-343
E8I558_ECOLX/100-343
E8I9V3_ECOLX/2-82
E8I9V4_ECOLX/100-191
E8IHS9_ECOLX/100-343
E8IHT2_ECOLX/100-342
E8IIK5_ECOLX/4-143
E8IMW2_ECOLX/2-82
E8IMW3_ECOLX/100-191
E8IW44_ECOLX/100-343
E8IW48_ECOLX/100-342
E8IWB2_ECOLX/100-343
E8IWQ0_ECOLX/1-170
E8JA53_ECO57/100-343
E8JA56_ECO57/100-342
E8JBE0_ECO57/100-343
E8JBS1_ECO57/1-170
E8KSW5_STRVE/4-113
E8KX88_STRVE/40-212
E8KYV8_9RHIZ/99-259
E8L5B0_9RHIZ/102-181
E8L5Z0_9RHIZ/32-192
E8L8P1_9RHIZ/143-320
E8L9B7_9RHIZ/144-328
E8L9D2_9RHIZ/126-261
E8LFH0_9FIRM/64-238
E8LJV5_9GAMM/218-524
E8LKG5_9GAMM/158-376
E8LKG6_9GAMM/216-514
E8LKT4_9GAMM/120-369
E8LKT5_9GAMM/238-568
E8LLU5_9GAMM/215-517
E8LM27_9GAMM/217-514
E8MZ48_ANATU/130-301
E8N379_ANATU/132-301
E8N3F5_ANATU/132-301
E8N4A0_ANATU/4-142
E8P8I0_ACIB1/12-79
E8P8S6_ACIB1/116-339
E8P8S9_ACIB1/116-339
E8PJ93_ACIB1/10-75
E8PJN8_THESS/1-94
E8PL60_THESS/180-363
E8PMC1_THESS/175-358
E8PQV0_THESS/61-251
E8PTW9_ECOLW/7-250
E8PUU9_ECOLW/100-343
E8Q400_ECOLW/100-343
E8RBZ0_9DELT/136-327
E8RHT1_9DELT/202-374
E8RKS3_9CAUL/117-346
E8S0H5_MICSL/88-287
E8SCQ2_MICSL/99-297
E8SIK2_STAPH/28-187
E8SN18_NEIGO/1-65
E8SSB1_GEOS2/96-347
E8SSN4_GEOS2/96-347
E8SSR9_GEOS2/179-474
E8ST50_GEOS2/96-347
E8ST52_GEOS2/96-347
E8SUS5_GEOS2/92-343
E8SVU1_GEOS2/194-489
E8SWW9_GEOS2/96-347
E8SWZ9_GEOS2/96-326
E8SYZ7_GEOS2/99-347
E8SZ71_GEOS2/179-474
E8SZ84_GEOS2/97-347
E8T1T1_GEOS2/195-489
E8T1T4_GEOS2/96-347
E8TQW4_ALIDB/138-347
E8TVS3_ALIDB/133-310
E8U408_DEIML/102-261
E8UKU6_STREJ/2-120
E8UMF5_STREJ/35-235
E8UQE2_STREJ/96-352
E8URL6_THEBF/136-385
E8UT02_THEBF/180-448
E8UWG8_THEBF/128-401
E8VLY1_VIBVU/128-356
E8VLZ1_VIBVU/128-356
E8VPE1_VIBVU/128-356
E8W5X6_STRFA/91-213
E8WGQ7_STRFA/53-264
E8WGR1_STRFA/144-373
E8WH56_STRFA/106-265
E8WH58_STRFA/101-261
E8WHH2_STRFA/102-262
E8WK56_GEOS8/117-323
E8WNN9_GEOS8/117-323
E8WVN9_ACISM/137-309
E8WW43_ACISM/137-309
E8WWC6_ACISM/137-309
E8WZW9_ACISM/137-309
E8X363_ACISM/133-305
E8X3Q8_ACISM/227-349
E8X794_ACISM/137-309
E8XNZ0_RAHSY/122-350
E8XQX4_RAHSY/122-350
E8XR04_RAHSY/122-350
E8XST3_RAHSY/122-350
E8XTY0_RAHSY/122-350
E8XX14_RAHSY/122-350
E8XX89_RAHSY/122-350
E8XYP7_RAHSY/122-350
E8Y3Z5_ECOKO/88-331
E8Y7R5_ECOKO/100-343
E8YBQ2_ECOKO/100-343
E8YGG3_9BURK/140-311
E8YHE9_9BURK/101-262
E9AB24_SALET/54-205
E9I7J1_DAPPU/147-335
E9L007_ECOLX/29-210
E9L6H9_9GAMM/115-344
E9RLF1_LACRE/262-514
E9RLJ5_LACRE/204-456
E9RPW1_LACRE/184-436
E9RQJ4_LACRE/7-103
E9S258_TREDE/141-335
E9S7N5_RUMAL/135-312
E9S8L5_RUMAL/69-230
E9SL24_CLOSY/136-407
E9SLI8_CLOSY/25-139
E9SNV6_CLOSY/89-342
E9T8K0_ECOLX/19-224
E9TG34_ECOLX/106-348
E9TMR1_ECOLX/1-87
E9TPA2_ECOLX/92-325
E9TPM7_ECOLX/2-82
E9TQD6_ECOLX/1-47
E9U204_ECOLX/126-311
E9U8K0_ECOLX/12-255
E9UD10_ECOLX/1-47
E9UGV4_ECOLX/133-361
E9UGW4_ECOLX/5-138
E9V6G4_ECOLX/65-146
E9VBX1_ECOLX/124-352
E9VF08_ECOLX/124-311
E9VF16_ECOLX/94-325
E9VIA3_ECOLX/65-146
E9VQI6_ECOLX/100-184
E9VWU7_ECOLX/124-311
E9VWV5_ECOLX/94-325
E9VZF4_ECOLX/75-224
E9W4D2_ECOLX/7-190
E9W703_ECOLX/100-343
E9W8A5_ECOLX/69-218
E9WAE7_ECOLX/69-312
E9WAE9_ECOLX/100-243
E9WAM1_ECOLX/100-343
E9WC65_ECOLX/43-286
E9WC66_ECOLX/100-247
E9WEH9_ECOLX/100-243
E9WKV0_ECOLX/1-83
E9WM57_ECOLX/1-170
E9WM58_ECOLX/100-296
E9WP36_ECOLX/106-348
E9WP38_ECOLX/100-320
E9WP87_ECOLX/100-315
E9WQ30_ECOLX/1-56
E9WQE6_ECOLX/69-312
E9WQE8_ECOLX/1-71
E9WQE9_ECOLX/7-156
E9WS39_ECOLX/136-313
E9WSQ6_ECOLX/100-243
E9WSQ7_ECOLX/100-343
E9WSV7_ECOLX/1-78
E9WUK5_ECOLX/1-54
E9WUW9_ECOLX/7-88
E9WZB5_ECOLX/1-76
E9X0D5_ECOLX/100-343
E9X224_ECOLX/106-348
E9X225_ECOLX/88-331
E9X3Z5_ECOLX/75-224
E9X400_ECOLX/63-267
E9X690_ECOLX/43-192
E9XA91_ECOLX/100-243
E9XA92_ECOLX/69-312
E9XBA3_ECOLX/248-363
E9XEP5_ECOLX/106-348
E9XKL0_ECOLX/16-102
E9XP98_ECOLX/100-343
E9XPA0_ECOLX/29-124
E9XQ87_ECOLX/1-170
E9XRA5_ECOLX/124-352
E9XUX2_ECOLX/5-203
E9XVC9_ECOLX/100-343
E9XVD0_ECOLX/7-201
E9XVE0_ECOLX/1-209
E9XVG5_ECOLX/100-343
E9XWD3_ECOLX/1-64
E9XWP8_ECOLX/7-250
E9XWP9_ECOLX/100-249
E9XX85_ECOLX/2-70
E9XZT2_ECOLX/9-81
E9Y1K1_ECOLX/1-81
E9Y3L7_ECOLX/1-81
E9Y6S8_ECOLX/2-168
E9Y8F9_ECOLX/1-127
E9Y8H0_ECOLX/88-331
E9Y8K5_ECOLX/106-348
E9Y9Q1_ECOLX/7-161
E9Y9Q3_ECOLX/100-243
E9YB60_ECOLX/88-331
E9YCR9_ECOLX/1-59
E9YCZ0_ECOLX/1-209
E9YDX7_ECOLX/1-79
E9YE94_ECOLX/2-196
E9YE95_ECOLX/100-249
E9YEM8_ECOLX/136-313
E9YFJ9_ECOLX/1-81
E9YFX9_ECOLX/100-343
E9YN38_ECOLX/106-348
E9YN69_ECOLX/69-258
E9YN73_ECOLX/1-65
E9YN89_ECOLX/37-169
E9YPL2_ECOLX/100-297
E9YRQ7_ECOLX/65-172
E9Z0V7_ECOLX/43-286
E9Z6S9_ESCFE/1-50
E9Z730_ESCFE/100-243
E9Z733_ESCFE/100-343
E9Z8G5_ESCFE/100-343
E9ZEG8_ESCFE/136-313
E9ZEZ2_ESCFE/12-79
E9ZF52_ESCFE/124-352
E9ZHE9_MYCTU/12-156
E9ZHT1_MYCTU/1-142
E9ZN49_MYCTU/2-121
E9ZS41_NEIME/3-101
E9ZSA0_NEIME/8-93
E9ZSD4_NEIME/125-311
E9ZSI5_NEIME/9-181
E9ZTI2_NEIME/124-254
E9ZTR4_NEIME/124-311
E9ZTV3_NEIME/38-260
E9ZUD7_NEIME/135-211
E9ZUL5_NEIME/126-313
E9ZUN8_NEIME/1-100
E9ZUQ3_NEIME/38-225
E9ZUR1_NEIME/135-322
E9ZUS6_NEIME/135-322
E9ZV01_NEIME/135-322
E9ZV02_NEIME/1-100
E9ZW36_NEIME/2-168
E9ZW68_NEIME/136-322
E9ZW93_NEIME/135-322
E9ZWS7_NEIME/1-141
E9ZXP1_NEIME/136-322
E9ZZ51_NEIME/135-274
E9ZZ54_NEIME/136-322
E9ZZD3_NEIME/136-322
E9ZZF3_NEIME/135-322
E9ZZH4_NEIME/39-260
E9ZZW2_NEIME/136-322
F0A0D2_NEIME/136-315
F0A0E2_NEIME/136-322
F0A2A4_NEIME/135-307
F0A2S0_NEIME/135-322
F0A300_NEIME/136-322
F0A326_NEIME/136-322
F0A365_NEIME/3-101
F0A398_NEIME/135-322
F0A3C5_NEIME/11-174
F0A3P3_NEIME/135-322
F0A464_NEIME/1-123
F0A495_NEIME/140-321
F0A4K4_NEIME/129-294
F0A4U9_NEIME/135-322
F0A4V7_NEIME/124-311
F0A503_NEIME/135-357
F0A5X7_NEIME/135-322
F0A5Y7_NEIME/135-322
F0A661_NEIME/135-322
F0A792_NEIME/13-181
F0A7M9_NEIME/1-65
F0A7N1_NEIME/135-322
F0AA88_NEIME/135-316
F0AAE1_NEIME/1-51
F0AB25_NEIME/136-357
F0ABJ5_NEIME/2-138
F0ABK6_NEIME/106-286
F0ABU2_NEIME/17-203
F0ACK8_NEIME/136-316
F0AD57_NEIME/135-322
F0ADH4_NEIME/135-357
F0AE75_NEIME/135-217
F0AEL2_NEIME/136-322
F0AG08_NEIME/136-322
F0AG79_NEIME/1-65
F0AG92_NEIME/135-322
F0AGB3_NEIME/135-322
F0AGD6_NEIME/39-260
F0AHA0_NEIME/135-315
F0AHB0_NEIME/136-322
F0AIH1_NEIME/135-322
F0AJ39_NEIME/135-322
F0AJA0_NEIME/135-357
F0AJZ7_NEIME/3-101
F0AK30_NEIME/135-322
F0AKE8_NEIME/136-322
F0AKF0_NEIME/1-65
F0AKK7_NEIME/13-181
F0AKQ9_NEIME/135-322
F0AKR0_NEIME/135-265
F0AKZ2_NEIME/11-174
F0ALK8_NEIME/140-321
F0ALQ1_NEIME/1-123
F0AM17_NEIME/135-322
F0AM73_NEIME/1-114
F0AM95_NEIME/135-357
F0AN54_NEIME/135-322
F0AN64_NEIME/135-322
F0AND8_NEIME/135-322
F0ANG1_NEIME/1-137
F0ARY7_NEIME/136-322
F0AS43_NEIME/136-322
F0ASF4_NEIME/17-203
F0AT82_NEIME/136-357
F0ATD1_NEIME/22-202
F0ATE1_NEIME/136-357
F0ATJ9_NEIME/136-315
F0AV54_NEIME/1-65
F0AV55_NEIME/136-212
F0AVX6_NEIME/136-357
F0AWH4_NEIME/3-101
F0AX72_NEIME/137-322
F0AX73_NEIME/135-265
F0AXT3_NEIME/140-321
F0AXW8_NEIME/136-322
F0AY36_NEIME/140-321
F0AY80_NEIME/1-153
F0AZ18_NEIME/135-322
F0AZ28_NEIME/135-322
F0AZA2_NEIME/136-322
F0AZA9_NEIME/135-322
F0B111_NEIME/1-65
F0B114_NEIME/1-70
F0B121_NEIME/9-181
F0B2N3_NEIME/135-322
F0B3N1_NEIME/135-316
F0B3Z6_NEIME/39-225
F0B4P2_NEIME/1-178
F0B532_NEIME/136-322
F0B636_NEIME/136-322
F0B6B4_NEIME/136-322
F0B6L8_NEIME/1-65
F0B6N7_NEIME/135-322
F0B6U4_NEIME/136-357
F0BIU1_9XANT/56-181
F0BZP5_9XANT/133-311
F0C0E8_9XANT/87-336
F0C0I4_9XANT/98-230
F0C105_9XANT/133-311
F0C107_9XANT/4-153
F0C1Q5_9XANT/2-86
F0C2T0_9XANT/73-205
F0C469_9XANT/133-311
F0C4B4_9XANT/133-282
F0C7E4_9XANT/98-229
F0CBN3_9XANT/98-230
F0CCJ8_9XANT/1-155
F0DQM3_9FIRM/99-348
F0DRE4_9FIRM/197-378
F0DS49_9FIRM/11-90
F0DSG8_9FIRM/5-76
F0DSM7_9FIRM/182-372
F0DSP8_9FIRM/99-348
F0DTR2_9FIRM/3-153
F0DV59_9FIRM/123-314
F0DVL1_9FIRM/2-56
F0DXC1_9FIRM/4-171
F0DXD4_9FIRM/5-195
F0DXI3_9FIRM/52-242
F0DXI4_9FIRM/11-90
F0DXK2_9FIRM/3-160
F0DXL9_9FIRM/4-153
F0DXM2_9FIRM/11-90
F0DXP6_9FIRM/51-128
F0DXV1_9PSED/133-312
F0DYB4_9PSED/1-130
F0E191_9PSED/100-167
F0E1Z2_9PSED/1-147
F0E497_9PSED/1-129
F0E511_9PSED/1-174
F0E6Q3_9PSED/130-196
F0ECF1_9PSED/1-150
F0F2P6_9NEIS/1-117
F0FB96_9BACT/256-355
F0FBB1_9BACT/138-236
F0FBB2_9BACT/138-237
F0FXP6_9BURK/45-195
F0G0Y9_9BURK/133-312
F0GY74_9FIRM/6-232
F0H4F8_9BACT/1-209
F0H5C7_9BACT/145-338
F0H5Y6_9BACT/105-281
F0H6H0_9BACT/2-237
F0H860_9BACT/1-231
F0H891_9BACT/145-338
F0HAM7_9BACT/136-338
F0HAM9_9BACT/5-87
F0HAW0_9BACT/141-343
F0HWC2_LACDL/261-495
F0HY70_LACDL/2-56
F0HYJ5_LACDL/44-331
F0HYK9_LACDL/7-180
F0ID71_9FLAO/1-86
F0IXG8_ACIMA/246-364
F0IY18_ACIMA/170-471
F0IZE6_ACIMA/100-342
F0IZQ2_ACIMA/48-192
F0IZQ4_ACIMA/1-112
F0IZQ6_ACIMA/109-267
F0J003_ACIMA/213-346
F0J113_ACIMA/5-241
F0J125_ACIMA/170-471
F0J127_ACIMA/170-471
F0J184_ACIMA/126-281
F0J2I5_ACIMA/213-346
F0J385_ACIMA/111-270
F0J5U5_ACIMA/195-487
F0J685_ACIMA/170-471
F0J6T6_ACIMA/201-497
F0J749_ACIMA/195-487
F0J7D4_ACIMA/14-85
F0J7D7_ACIMA/131-300
F0J7W0_ACIMA/170-471
F0J7X1_ACIMA/12-241
F0JPA8_ESCFE/2-82
F0JQ32_ESCFE/1-183
F0JQH4_ESCFE/124-352
F0JSG3_ESCFE/18-246
F0JX01_ESCFE/2-79
F0JY89_ESCFE/22-250
F0JYA3_ESCFE/1-137
F0JZ36_LACD2/3-166
F0K013_LACD2/46-229
F0K129_LACD2/3-183
F0K2P9_LACD2/29-210
F0K3H4_LACD2/48-229
F0M7S2_ARTPP/349-534
F0MC79_ARTPP/124-387
F0MCN9_ARTPP/144-352
F0MD16_NEIMG/11-174
F0MD32_NEIMG/1-153
F0MD77_NEIMG/140-321
F0MDE5_NEIMG/3-101
F0MDM4_NEIMG/136-322
F0ME16_NEIMG/1-123
F0ME93_NEIMG/1-70
F0ME96_NEIMG/1-65
F0MF93_NEIMG/135-265
F0MF94_NEIMG/136-322
F0MFR3_NEIMG/9-181
F0MH91_NEIMG/135-322
F0MHA0_NEIMG/135-322
F0MHH7_NEIMG/135-322
F0MHI7_NEIMG/135-322
F0MKZ8_NEIMH/136-322
F0ML87_NEIMH/136-212
F0MMP3_NEIMH/38-218
F0MMQ4_NEIMH/136-357
F0MMZ5_NEIMH/136-315
F0MP16_NEIMM/136-322
F0MQU6_NEIMM/136-322
F0MR63_NEIMM/39-260
F0MRF2_NEIMM/135-322
F0MS67_NEIMM/135-357
F0MS91_NEIMM/136-322
F0MSA0_NEIMM/135-322
F0MSX8_NEIMM/136-322
F0MTB0_NEIMM/136-322
F0MTQ8_NEIMM/124-346
F0MTS1_NEIMM/136-262
F0MU50_NEIMM/136-322
F0MU52_NEIMM/1-65
F0MUC8_NEIMM/135-285
F0MUY1_NEIMP/135-322
F0MV66_NEIMP/1-65
F0MV68_NEIMP/136-322
F0MVB6_NEIMP/135-322
F0MWU3_NEIMP/135-322
F0MWV3_NEIMP/135-322
F0MXN5_NEIMP/76-263
F0MXX7_NEIMP/38-225
F0MXZ6_NEIMP/135-322
F0MY62_NEIMP/135-322
F0MY74_NEIMP/135-322
F0MYB0_NEIMP/1-54
F0MYB5_NEIMP/135-322
F0MYN1_NEIMP/135-322
F0MYQ2_NEIMP/1-120
F0MYT8_NEIMP/135-322
F0MZ11_NEIMP/13-181
F0MZ78_NEIMP/135-322
F0MZP5_NEIMP/136-322
F0MZZ6_NEIMP/135-322
F0N015_NEIMP/135-322
F0N098_NEIMO/135-274
F0N0B2_NEIMO/11-174
F0N0D7_NEIMO/136-357
F0N1Z2_NEIMO/105-327
F0N241_NEIMO/136-322
F0N252_NEIMO/136-322
F0N2C0_NEIMO/136-322
F0N2F5_NEIMO/136-322
F0N2T0_NEIMO/11-197
F0N4T6_NEIMO/136-322
F0N520_NEIMO/136-322
F0N5K5_NEIMO/135-322
F0N603_NEIMN/135-322
F0N6K7_NEIMN/135-322
F0N6L6_NEIMN/135-322
F0N6P1_NEIMN/136-357
F0N7H9_NEIMN/136-322
F0N7T7_NEIMN/39-260
F0N854_NEIMN/136-322
F0N8V3_NEIMN/136-357
F0N8W6_NEIMN/136-262
F0N982_NEIMN/136-322
F0N984_NEIMN/1-65
F0N9N5_NEIMN/136-322
F0NA61_NEIMN/135-285
F0NB41_NEIMN/136-322
F0NSF7_LACHH/53-225
F0NSX8_LACHH/16-83
F0NUQ3_LACHH/53-225
F0NVD8_LACHH/53-225
F0PM51_BACT0/118-385
F0PTL7_BACT0/118-385
F0PZ78_BACT0/118-385
F0PZR6_BACT0/118-385
F0Q263_ACIAP/140-331
F0Q9V2_ACIAP/132-309
F0QNE7_ACIBD/10-75
F0R1Y4_BACSH/121-373
F0R584_BACSH/97-346
F0R6R6_BACSH/136-366
F0R7V5_BACSH/121-373
F0R7W0_BACSH/121-373
F0RIV9_DEIPM/88-293
F0RJF1_DEIPM/97-257
F0RJP8_DEIPM/59-213
F0RK72_DEIPM/67-271
F0RKJ5_DEIPM/88-293
F0RKJ6_DEIPM/95-297
F0RPI9_DEIPM/27-231
F0RPJ1_DEIPM/97-257
F0RPK1_DEIPM/97-257
F0RQJ1_DEIPM/91-306
F0RR65_DEIPM/98-274
F0RR90_DEIPM/53-257
F0RRA7_DEIPM/99-196
F0RRB5_DEIPM/53-257
F0RRC0_DEIPM/55-258
F0RRH6_SPHGB/171-464
F0RSL4_SPHGB/172-464
F0RY24_SPHGB/206-354
F0S032_DESTD/124-308
F0S0I3_DESTD/45-229
F0S168_DESTD/124-308
F0S1T0_DESTD/124-308
F0S237_DESTD/124-308
F0S260_DESTD/124-308
F0S282_DESTD/124-308
F0S2F2_DESTD/124-308
F0S2K3_DESTD/94-278
F0S2K4_DESTD/124-308
F0S2P3_DESTD/124-308
F0S2S8_DESTD/124-308
F0S2T3_DESTD/124-308
F0S2T9_DESTD/124-308
F0S3H4_DESTD/112-296
F0S3L8_DESTD/124-308
F0S3S0_DESTD/124-308
F0S3Z1_DESTD/124-308
F0S469_DESTD/124-308
F0SBY1_PEDSD/121-360
F0SFD5_PLABD/97-254
F0SG22_PLABD/97-254
F0SGT6_PLABD/97-254
F0SGV3_PLABD/134-381
F0SHN5_PLABD/134-381
F0SHS8_PLABD/103-212
F0SHT5_PLABD/103-212
F0SMA5_PLABD/97-254
F0TD70_9PROT/144-310
F0TD93_9PROT/171-350
F0TDF8_LACA3/261-518
F0TED8_LACA3/261-518
F0TEI9_LACA3/3-112
F0TER0_LACA3/106-371
F0TER4_LACA3/261-518
F0TGV6_LACA3/261-518
F0THN4_LACA3/1-95
F0TI34_LACA3/261-518
F0TIR9_LACA3/261-518
F0TKK1_RIEAR/2-59
F0TLG9_RIEAR/96-272
F0V4W2_STAAU/205-459
F0YXT0_9CLOT/93-345
F0Z2C7_9CLOT/106-359
F0Z5Z6_9CLOT/107-325
F1BYN8_AERSA/110-347
F1C5S2_KLEPN/29-155
F1C6X8_ENTCL/123-362
F1C7J8_ENTAE/123-362
F1D6D4_KLEPN/123-362
F1JZR6_ACIBA/50-278
F1SZS2_TETHA/187-374
F1SZV1_TETHA/187-374
F1W0M7_9BURK/141-375
F1W2H0_9BURK/60-237
F1W4R7_9BURK/43-202
F1W7J6_MORCA/2-78
F1WPY5_MORCA/2-78
F1WUY6_MORCA/2-78
F1X6E3_MORCA/2-78
F1XED9_MORCA/2-72
F1XSC8_ECO57/79-322
F1XSS5_ECO57/100-343
F1XTK2_ECO57/7-198
F1XVM3_ECO57/100-342
F1XVM7_ECO57/100-343
F1XZR4_ECO57/79-322
F1Y048_ECO57/100-343
F1Y664_ECO57/100-343
F1Y668_ECO57/100-342
F1Y815_ECO57/7-261
F1YRK6_9PROT/135-346
F1YS88_9PROT/143-351
F1YSB5_9PROT/135-346
F1YUQ1_9PROT/101-309
F1Z2R8_9STRE/263-498
F1Z409_9SPHN/2-128
F1Z432_9SPHN/1-108
F1Z4K7_9SPHN/88-247
F1ZES9_ECOLX/2-69
F1ZFQ8_ECOLX/1-65
F1ZGE0_ECOLX/65-172
F1ZIV9_ECOLX/100-297
F1ZRS8_THEET/128-401
F1ZS85_THEET/128-401
F1ZSW1_THEET/128-401
F1ZTI7_THEET/99-348
F1ZTR7_THEET/128-254
F1ZTV6_THEET/128-401
F1ZU10_THEET/25-330
F1ZUU7_THEET/128-401
F1ZVL0_THEET/128-276
F1ZWF9_THEET/128-401
F1ZWK9_THEET/136-385
F1ZWP5_THEET/128-276
F1ZXC2_THEET/40-295
F1ZYD4_THEET/139-347
F1ZYK8_THEET/78-225
F1ZYU4_THEET/1-146
F1ZYW3_THEET/128-262
F1ZZ70_THEET/5-258
F1ZZH6_THEET/180-448
F1ZZR5_THEET/3-207
F1ZZS2_THEET/128-314
F1ZZT7_THEET/79-248
F1ZZU9_THEET/128-269
F2A0G6_THEET/10-123
F2A0W5_THEET/1-216
F2A131_THEET/57-203
F2AJS1_RHIET/108-263
F2ANC5_RHOBA/120-362
F2B270_RHOBA/1-228
F2B299_RHOBA/145-384
F2B2A1_RHOBA/111-353
F2B4X6_STRPN/9-81
F2B5Y3_STRPN/263-513
F2G3M4_ALTMD/79-171
F2G9A9_ALTMD/136-313
F2GC70_ALTMD/97-337
F2GC71_ALTMD/10-141
F2GGC0_MYCTU/89-271
F2GHA5_MYCTU/12-156
F2GL50_MYCTU/2-121
F2GQ10_BRUME/8-103
F2GSA1_BRUME/56-159
F2GXT5_BRUME/8-102
F2H111_BACTU/118-385
F2H1F8_BACTU/118-385
F2H8G1_BACTU/5-129
F2HF48_BACTU/122-389
F2HF64_BACTU/128-358
F2HF65_BACTU/120-376
F2HFM8_BACTU/118-385
F2HFR1_BACTU/118-385
F2HFT0_BACTU/118-385
F2HGS5_BACTU/116-372
F2HMP0_LACLA/104-272
F2HQR0_BRUME/2-84
F2HSK7_BRUME/56-159
F2HUS9_BRUME/2-84
F2HYI3_BRUME/45-163
F2IVN5_9PROT/212-347
F2J3U7_9PROT/103-259
F2J6M0_9PROT/97-336
F2JGM4_9FIRM/103-361
F2JSN8_9FIRM/103-361
F2JVJ3_9GAMM/133-306
F2KP19_ARCVE/105-281
F2KUF4_9BACT/141-343
F2KUN1_9BACT/124-300
F2KVJ5_9BACT/124-300
F2L6H7_9PSEU/146-402
F2LT36_BURGA/137-314
F2LTY0_9DELT/191-498
F2LUM0_9DELT/191-498
F2LVE2_9DELT/191-498
F2LWK7_9DELT/191-498
F2M0S4_LACAM/261-518
F2M2T2_LACAM/23-150
F2M3J5_LACAM/261-518
F2M3L0_LACAM/2-62
F2M6S4_LACCA/1-153
F2M6T0_LACCA/1-153
F2M8G3_LACCA/1-153
F2MBX7_LACCA/20-152
F2MCV7_LACCA/1-153
F2MCW5_LACCA/1-153
F2MCX3_LACCA/1-153
F2MF72_LACCA/1-153
F2MFP5_LACCA/1-153
F2MH81_LACCA/1-153
F2MKY6_LACCA/20-152
F2MM17_LACCA/1-153
F2MX44_PSEST/132-311
F2MXT2_PSEST/132-311
F2MZ63_PSEST/136-314
F2MZH4_PSEST/132-311
F2N5B9_PSEST/1-98
F2N5C0_PSEST/74-133
F2N5M2_PSEST/3-123
F2NH12_9DELT/201-513
F2NIU9_9DELT/223-474
F2NJ20_9DELT/179-455
F2NKL0_9DEIN/237-306
F2NKZ1_9DEIN/169-306
F2NMD0_9DEIN/237-306
F2NN28_9DEIN/238-307
F2NNV6_9DEIN/169-306
F2NP61_9DEIN/165-305
F2NQX9_9DEIN/237-306
F2NRM6_9SPIO/101-340
F2NUX5_9SPIO/101-340
F2R342_9ACTO/44-244
F2R867_9ACTO/112-277
F2R8N4_9ACTO/107-264
F2V1P3_ACTVI/174-469
F2V448_MYCTU/89-271
F2V906_MYCTU/2-121
F2WK49_ECO57/88-331
F2WK59_ECO57/88-331
F2YL08_ECOLX/1-212
F2Z574_PIG/88-331
F2Z646_HALSA/106-269
F2Z667_VIBVU/124-352
INH10_ECOLI/148-325
INH11_ECOLI/148-325
INH12_ECOLI/148-325
INH13_ECOLI/136-313
INH14_ECOLI/136-313
INH15_ECOLI/136-313
INH16_ECOLI/136-313
INH17_ECOLI/136-313
INH18_ECOLI/136-313
INSG_ECOLI/124-352
INSH1_ECOLI/148-325
INSH2_ECOLI/148-325
INSH3_ECOLI/148-325
INSH4_ECOLI/148-325
INSH5_ECOLI/136-313
INSH6_ECOLI/148-325
INSH7_ECOLI/148-325
INSH8_ECOLI/148-325
INSH9_ECOLI/148-325
INSL1_ECOLI/106-348
INSL2_ECOLI/106-348
INSL3_ECOLI/106-348
O05546_GLUOX/111-268
O05661_ECOLX/148-328
O06026_LACLC/104-272
O07317_RHIME/77-236
O07439_MYCUL/77-310
O28645_ARCFU/118-324
O32501_DEIRA/1-156
O33754_STRPN/107-268
O34116_LACLA/114-365
O34164_ACIHA/91-276
O34186_HALVO/3-115
O48730_ARATH/40-208
O50197_LACRH/110-364
O50345_LACHE/31-189
O50546_STRTR/133-317
O51836_VIBCH/102-294
O51837_VIBCH/102-342
O51838_VIBCH/102-328
O51966_HALSA/104-343
O51972_HALSA/104-343
O52023_HALSA/104-343
O52240_STRSC/168-398
O54629_VIBCH/102-342
O54644_HALSA/47-255
O54648_HALSA/104-343
O67989_RHOOP/104-212
O68649_PSEPU/132-311
O69073_PSESG/129-308
O69141_STRPY/140-390
O69605_METED/31-172
O69804_STRAG/102-342
O70063_MYCSM/165-446
O85803_XANEU/133-311
O87010_PORGI/108-279
O87151_VIBCH/1-173
O87349_9LACT/104-272
O87488_PSEAE/102-345
P71168_ENTAG/122-350
P72992_SYNY3/1-82
P73073_SYNY3/95-297
P73414_SYNY3/98-257
P73683_SYNY3/98-257
P73880_SYNY3/98-257
P74077_SYNY3/95-297
P74278_SYNY3/95-297
P74472_SYNY3/6-99
P74487_SYNY3/98-244
P95131_MYCTU/2-121
P95894_SULSF/78-289
P95919_SULSF/78-289
P96097_THIFE/89-364
P96360_MYCTU/89-271
P97153_SYNY3/1-131
Q02V91_LACLS/104-272
Q02V93_LACLS/104-272
Q02VA4_LACLS/104-272
Q02VE1_LACLS/104-272
Q02VI0_LACLS/104-272
Q02VX2_LACLS/104-272
Q02W01_LACLS/104-272
Q02W72_LACLS/104-272
Q02WB3_LACLS/104-272
Q02WK5_LACLS/104-272
Q02WL2_LACLS/104-272
Q02WX7_LACLS/104-272
Q02X23_LACLS/104-272
Q02X34_LACLS/104-272
Q02X51_LACLS/104-272
Q02X85_LACLS/104-272
Q02X96_LACLS/104-272
Q02XH8_LACLS/104-263
Q02XJ4_LACLS/104-272
Q02XS5_LACLS/104-268
Q02XT8_LACLS/104-272
Q02XV3_LACLS/104-272
Q02YM4_LACLS/104-272
Q02YP3_LACLS/104-272
Q02YS2_LACLS/104-272
Q02YW1_LACLS/104-272
Q02Z65_LACLS/104-272
Q02ZC6_LACLS/87-255
Q02ZT5_LACLS/104-272
Q02ZU1_LACLS/104-272
Q02ZW7_LACLS/104-272
Q02ZY1_LACLS/104-272
Q030A0_LACLS/104-272
Q030L4_LACLS/104-272
Q030S8_LACLS/104-272
Q030V0_LACLS/104-272
Q032B5_LACLS/104-272
Q032H5_LACLS/104-271
Q033C5_LACLS/104-272
Q033D8_LACLS/104-272
Q033J1_LACC3/1-153
Q033J8_LACC3/1-153
Q033K2_LACC3/1-146
Q038R2_LACC3/41-199
Q03950_BACFR/138-368
Q03BK1_LACC3/1-148
Q03C68_LACC3/92-251
Q03C73_LACC3/1-153
Q03C78_LACC3/1-153
Q03K86_STRTD/135-319
Q03MT1_STRTD/133-308
Q03NX8_LACBA/254-508
Q03P91_LACBA/254-508
Q03UA1_LACBA/254-508
Q047M2_LACDB/3-183
Q047X1_LACDB/1-156
Q048I5_LACDB/3-183
Q049J5_LACDB/1-156
Q04A62_LACDB/2-56
Q04FU4_OENOB/1-153
Q04NT1_LEPBJ/83-323
Q04PA6_LEPBJ/83-323
Q04Q21_LEPBJ/83-323
Q04QP0_LEPBJ/12-150
Q04RX7_LEPBJ/83-323
Q04S44_LEPBJ/83-323
Q04TT4_LEPBJ/83-323
Q04TU4_LEPBJ/2-173
Q04TU6_LEPBJ/10-132
Q04U98_LEPBJ/83-323
Q04UW0_LEPBJ/83-323
Q04V25_LEPBJ/88-328
Q04W27_LEPBJ/83-323
Q04W92_LEPBJ/83-323
Q04X18_LEPBL/83-323
Q04XE5_LEPBL/83-323
Q04YF0_LEPBL/83-323
Q04YL6_LEPBL/83-323
Q04Z91_LEPBL/12-150
Q04ZS9_LEPBL/10-132
Q04ZX1_LEPBL/83-323
Q050K8_LEPBL/83-323
Q051P4_LEPBL/83-323
Q052E7_LEPBL/83-323
Q052W6_LEPBL/83-323
Q053S0_LEPBL/83-323
Q053T2_LEPBL/83-323
Q054W2_LEPBL/83-323
Q05H66_MYCMS/1-251
Q05HS9_XANOR/54-160
Q06H99_9VIBR/88-331
Q06WB8_SALNE/123-281
Q07027_VIBCH/33-233
Q07I28_RHOP5/101-332
Q07M55_RHOP5/134-310
Q07SJ1_RHOP5/123-411
Q07V25_RHOP5/101-334
Q07YD1_SHEFN/103-329
Q08536_BACFR/145-338
Q08JA9_ECOLX/128-367
Q08Q77_STIAD/103-264
Q08S25_STIAD/62-285
Q08S28_STIAD/103-264
Q08VM8_STIAD/103-264
Q08WW2_STIAD/103-264
Q08YH9_STIAD/62-285
Q093J6_STIAD/62-285
Q093Y3_STIAD/125-348
Q094D6_STIAD/62-285
Q098B6_STIAD/103-264
Q09BD0_STIAD/124-335
Q09DW6_STIAD/61-285
Q0A9K8_ALHEH/178-497
Q0ABP4_ALHEH/178-497
Q0ACF3_ALHEH/178-497
Q0AD75_NITEC/1-153
Q0AD78_NITEC/1-153
Q0ADE5_NITEC/1-72
Q0AFA0_NITEC/16-64
Q0AFP0_NITEC/1-86
Q0AH71_NITEC/1-145
Q0AHI3_NITEC/2-137
Q0AHN8_NITEC/1-155
Q0AJD1_NITEC/35-115
Q0AU13_SYNWW/133-390
Q0AUS5_SYNWW/362-496
Q0AVF8_SYNWW/15-272
Q0AWA1_SYNWW/199-469
Q0AXA3_SYNWW/134-390
Q0AZ11_SYNWW/133-390
Q0AZ21_SYNWW/133-390
Q0B0J8_SYNWW/24-294
Q0B0L1_SYNWW/134-390
Q0BE51_BURCM/136-311
Q0BR56_GRABC/87-193
Q0BR60_GRABC/59-225
Q0BSY4_GRABC/112-267
Q0EVP1_9PROT/112-250
Q0EVP4_9PROT/1-202
Q0EYQ4_9PROT/26-239
Q0EYQ5_9PROT/137-327
Q0F008_9PROT/12-107
Q0F009_9PROT/112-217
Q0F098_9PROT/112-325
Q0FHP5_9RHOB/1-170
Q0FJ29_9RHOB/45-221
Q0FJB9_9RHOB/219-358
Q0FJC3_9RHOB/70-209
Q0FJD0_9RHOB/2-115
Q0FK26_9RHOB/3-137
Q0FLZ1_9RHOB/45-229
Q0FLZ3_9RHOB/1-108
Q0FSW0_9RHOB/2-82
Q0FSW4_9RHOB/235-383
Q0FSW5_9RHOB/5-141
Q0FUA3_9RHOB/28-132
Q0G2K9_9RHIZ/136-346
Q0GND5_BACFR/139-367
Q0HHD1_SHESM/91-331
Q0HI06_SHESM/131-328
Q0JWM6_STRAM/18-164
Q0KII0_SOLLC/334-577
Q0KKM1_9ZZZZ/131-379
Q0QC66_KLEPN/88-322
Q0QC67_KLEPN/88-322
Q0QC68_KLEPN/88-305
Q0QXE4_PSEPU/132-311
Q0RL81_FRAAA/228-388
Q0RL83_FRAAA/120-269
Q0RMF6_FRAAA/42-201
Q0RVX7_RHOSR/72-186
Q0RW13_RHOSR/57-216
Q0RW87_RHOSR/22-165
Q0RWA7_RHOSR/120-280
Q0RWF4_RHOSR/122-281
Q0RXG9_RHOSR/164-462
Q0RYK3_RHOSR/292-471
Q0RYU7_RHOSR/294-471
Q0RZP4_RHOSR/1-166
Q0RZQ8_RHOSR/122-281
Q0SUW4_CLOPS/68-221
Q0SX07_SHIF8/130-358
Q0SXH3_SHIF8/130-358
Q0SY33_SHIF8/130-358
Q0SYS9_SHIF8/130-358
Q0SYU8_SHIF8/130-358
Q0SZ06_SHIF8/130-358
Q0SZN8_SHIF8/18-246
Q0T0J5_SHIF8/130-358
Q0T1R2_SHIF8/130-358
Q0T1R7_SHIF8/1-122
Q0T1R8_SHIF8/130-242
Q0T2D5_SHIF8/130-358
Q0T313_SHIF8/130-358
Q0T4R7_SHIF8/130-358
Q0T4W1_SHIF8/130-358
Q0T5F8_SHIF8/130-358
Q0T6B7_SHIF8/130-358
Q0T6F6_SHIF8/130-358
Q0T7C9_SHIF8/130-358
Q0THW0_ECOL5/1-47
Q0TID2_ECOL5/124-311
Q0TIE0_ECOL5/92-325
Q0TL99_ECOL5/7-87
Q0W0Q7_UNCMA/105-325
Q0W0V8_UNCMA/137-319
Q0W0Z5_UNCMA/159-452
Q0W147_UNCMA/155-450
Q0W207_UNCMA/128-310
Q0W240_UNCMA/175-450
Q0W2F3_UNCMA/129-310
Q0W2F9_UNCMA/117-299
Q0W3S0_UNCMA/80-333
Q0W4F7_UNCMA/180-456
Q0W4P6_UNCMA/180-456
Q0W5I6_UNCMA/95-316
Q0W611_UNCMA/133-314
Q0W7H2_UNCMA/175-450
Q0W7V7_UNCMA/129-310
Q0WNB8_ARATH/88-331
Q0WNG3_ARATH/88-331
Q10V90_TRIEI/10-196
Q10VB9_TRIEI/4-168
Q10W37_TRIEI/1-113
Q10YL2_TRIEI/4-168
Q10ZQ5_TRIEI/1-128
Q113R1_TRIEI/6-130
Q116M5_TRIEI/4-168
Q11ZB0_POLSJ/139-311
Q11ZL6_POLSJ/119-333
Q12AI7_POLSJ/132-361
Q12C82_POLSJ/199-343
Q12CZ5_POLSJ/132-361
Q12IG2_SHEDO/1-239
Q12IX5_SHEDO/89-329
Q12LF7_SHEDO/101-337
Q12Q18_SHEDO/101-337
Q12Q62_SHEDO/101-281
Q12RN8_SHEDO/101-337
Q12TD3_METBU/132-301
Q12TZ5_METBU/33-145
Q12UK6_METBU/132-301
Q12X26_METBU/16-141
Q12YP3_METBU/16-189
Q12Z50_METBU/32-204
Q12ZW2_RHOPS/131-313
Q13BS5_RHOPS/131-313
Q13H69_BURXL/77-255
Q13HP6_BURXL/98-258
Q13RK7_BURXL/32-201
Q13XN3_BURXL/141-357
Q144K2_BURXL/40-130
Q15Q85_PSEA6/89-332
Q15S87_PSEA6/89-332
Q15UH5_PSEA6/107-350
Q15UH7_PSEA6/107-350
Q15W26_PSEA6/89-332
Q17U39_ECOLX/92-320
Q18EH6_HALWD/86-274
Q18EH9_HALWD/135-380
Q18EI1_HALWD/2-85
Q18EK5_HALWD/139-384
Q18EK6_HALWD/10-172
Q18EQ4_HALWD/2-161
Q18H20_HALWD/1-133
Q18IL3_HALWD/106-269
Q19NR4_ECOK1/136-313
Q19SV1_ECOLX/19-171
Q1ARL9_RUBXD/142-308
Q1ARN0_RUBXD/90-253
Q1AT44_RUBXD/1-122
Q1AUU2_RUBXD/3-77
Q1BIU0_BURCA/138-351
Q1BJF6_BURCA/138-351
Q1G8F9_LACDA/196-483
Q1GR45_SPHAL/138-356
Q1GRA8_SPHAL/138-356
Q1I392_PSEE4/131-363
Q1IW14_DEIGD/97-257
Q1IXD2_DEIGD/88-277
Q1IXF5_DEIGD/89-294
Q1IXN7_DEIGD/119-307
Q1J2M1_DEIGD/90-262
Q1J2P8_DEIGD/2-181
Q1J2Q5_DEIGD/93-307
Q1J2T8_DEIGD/93-307
Q1J3Q2_DEIGD/2-176
Q1J3S0_DEIGD/118-307
Q1J541_STRPF/2-227
Q1J7E0_STRPF/105-345
Q1J866_STRPF/2-227
Q1J891_STRPF/140-346
Q1J8M8_STRPF/2-227
Q1J9L7_STRPB/105-345
Q1JA47_STRPB/105-345
Q1JDQ5_STRPB/1-78
Q1JDQ6_STRPB/105-252
Q1JDR7_STRPB/105-345
Q1JF90_STRPD/105-345
Q1JJR8_STRPC/105-345
Q1JK97_STRPC/2-203
Q1JL75_STRPC/105-345
Q1JN81_STRPC/105-345
Q1JNM2_STRPC/105-345
Q1JV77_PROMI/123-362
Q1LFQ5_RALME/134-362
Q1M9V0_RHIL3/289-435
Q1M9W0_RHIL3/1-145
Q1MWM2_9SPHN/2-128
Q1N411_9GAMM/116-330
Q1NCN4_9SPHN/108-266
Q1NHL1_9SPHN/2-153
Q1NJE4_9DELT/1-50
Q1NJY6_9DELT/119-333
Q1NK77_9DELT/5-137
Q1NKG8_9DELT/119-333
Q1NM95_9DELT/119-333
Q1NNR5_9DELT/1-140
Q1NQ47_9DELT/119-333
Q1NQF3_9DELT/113-374
Q1NRD7_9DELT/265-495
Q1NTK5_9DELT/119-333
Q1NTS2_9DELT/135-311
Q1NU66_9DELT/2-113
Q1NU75_9DELT/146-338
Q1NV76_9DELT/119-333
Q1NXU6_9DELT/192-480
Q1PUS3_9BACT/226-535
Q1PUW7_9BACT/322-434
Q1PVI0_9BACT/102-345
Q1PVX8_9BACT/322-434
Q1PWR1_9BACT/180-476
Q1PWT0_9BACT/102-345
Q1PWY7_9BACT/180-476
Q1PX63_9BACT/180-476
Q1PXA3_9BACT/287-512
Q1PXA8_9BACT/1-159
Q1PXA9_9BACT/2-258
Q1PXC2_9BACT/236-558
Q1PXJ2_9BACT/180-476
Q1PXV1_9BACT/111-364
Q1PY70_9BACT/52-282
Q1PZ85_9BACT/180-476
Q1Q0H1_9BACT/180-476
Q1Q0U4_9BACT/2-61
Q1Q1L8_9BACT/180-476
Q1Q2G3_9BACT/322-434
Q1Q2I0_9BACT/3-101
Q1Q2N5_9BACT/322-434
Q1Q337_9BACT/287-399
Q1Q362_9BACT/110-222
Q1Q3U0_9BACT/180-476
Q1Q493_9BACT/226-535
Q1Q4W4_9BACT/236-558
Q1Q5F3_9BACT/226-535
Q1Q5H5_9BACT/291-512
Q1Q5J6_9BACT/103-345
Q1Q5W7_9BACT/102-345
Q1Q5X0_9BACT/322-434
Q1Q701_9BACT/180-476
Q1Q717_9BACT/322-460
Q1Q750_9BACT/3-112
Q1Q7E3_9BACT/180-282
Q1Q7E4_9BACT/322-434
Q1Q7N7_9BACT/287-399
Q1Q7R3_PSYCK/2-86
Q1QFX3_NITHX/137-306
Q1QFY0_NITHX/114-279
Q1QG63_NITHX/137-302
Q1QG85_NITHX/6-138
Q1QGE0_NITHX/137-302
Q1QGJ2_NITHX/93-215
Q1QGZ1_NITHX/102-255
Q1QHB5_NITHX/138-358
Q1QIY2_NITHX/107-263
Q1QJ43_NITHX/102-255
Q1QJS0_NITHX/132-300
Q1QKF9_NITHX/10-230
Q1QMN9_NITHX/9-124
Q1QNV5_NITHX/138-340
Q1RBV7_ECOUT/1-47
Q1RCJ7_ECOUT/124-311
Q1RCK7_ECOUT/105-335
Q1RQK8_STRAM/134-293
Q1RR73_STRAM/15-140
Q1RRD5_STRAM/134-293
Q1VPD6_9FLAO/137-334
Q1VPK9_9FLAO/5-235
Q1VPP4_9FLAO/130-348
Q1VPU4_9FLAO/177-395
Q1VPU8_9FLAO/101-337
Q1VPV1_9FLAO/2-176
Q1VQQ8_9FLAO/1-142
Q1VQY8_9FLAO/2-176
Q1VRH7_9FLAO/229-395
Q1VRR5_9FLAO/145-316
Q1VRR9_9FLAO/6-79
Q1VRU0_9FLAO/137-308
Q1VRU5_9FLAO/101-222
Q1VS04_9FLAO/137-302
Q1VSK9_9FLAO/137-369
Q1VSS5_9FLAO/84-266
Q1VUC4_9FLAO/137-306
Q1VVS9_9FLAO/101-337
Q1VVV8_9FLAO/124-394
Q1VW69_9FLAO/177-395
Q1W0D2_9FLAO/84-302
Q1W508_PSEAE/97-272
Q1YMQ9_MOBAS/212-346
Q1YWU3_PHOPR/133-344
Q1YYI8_PHOPR/100-341
Q216R2_RHOPB/105-336
Q21W56_RHOFD/139-310
Q21ZC5_RHOFD/120-334
Q21ZW5_RHOFD/137-309
Q24MX8_DESHY/108-362
Q24N07_DESHY/122-242
Q24N11_DESHY/111-323
Q24NH7_DESHY/111-323
Q24NM1_DESHY/97-375
Q24QB2_DESHY/205-374
Q24RW9_DESHY/99-345
Q24SA2_DESHY/181-459
Q24TK1_DESHY/5-137
Q24TK2_DESHY/181-309
Q24VZ0_DESHY/9-91
Q24WX5_DESHY/122-335
Q24X15_DESHY/99-345
Q24YP8_DESHY/207-374
Q24ZR4_DESHY/181-459
Q251H6_DESHY/206-374
Q27T99_ECOK1/259-501
Q27TL6_ECOK1/108-350
Q2A169_FRATH/34-147
Q2C017_9GAMM/129-355
Q2CGW4_9RHOB/26-210
Q2ESN8_BACTU/118-385
Q2FD18_ACIBA/102-345
Q2FKM3_STAA3/201-455
Q2FL01_METHJ/121-246
Q2FLR9_METHJ/188-513
Q2FM24_METHJ/150-454
Q2FM27_METHJ/372-459
Q2FME2_METHJ/123-369
Q2FN68_METHJ/67-292
Q2FP00_METHJ/193-473
Q2FP03_METHJ/67-292
Q2FPQ6_METHJ/67-292
Q2FPY3_METHJ/123-369
Q2FQ19_METHJ/123-369
Q2FS06_METHJ/129-260
Q2FSY7_METHJ/67-292
Q2FTE2_METHJ/371-459
Q2FU81_METHJ/123-370
Q2FUE7_METHJ/67-292
Q2FUK1_METHJ/371-459
Q2FW68_STAA8/1-99
Q2FXE4_STAA8/206-273
Q2G049_STAA8/148-325
Q2G854_NOVAD/2-128
Q2HUF2_MEDTR/88-331
Q2HVY7_MEDTR/88-331
Q2J569_FRASC/349-418
Q2J582_FRASC/1-154
Q2J584_FRASC/44-275
Q2J5H4_FRASC/119-352
Q2J5U4_FRASC/62-217
Q2J5V2_FRASC/136-366
Q2J7K3_FRASC/127-287
Q2J9H3_FRASC/136-366
Q2JA58_FRASC/131-366
Q2JB40_FRASC/126-357
Q2JB90_FRASC/103-258
Q2JBB1_FRASC/70-141
Q2JBD1_FRASC/103-258
Q2JBE3_FRASC/141-289
Q2JDS4_FRASC/146-395
Q2JDZ3_FRASC/126-358
Q2JE04_FRASC/146-373
Q2JE22_FRASC/307-376
Q2JG03_FRASC/61-209
Q2JGA5_FRASC/122-371
Q2JGP7_FRASC/98-250
Q2JGT3_FRASC/158-305
Q2JKR9_SYNJB/1-128
Q2JKZ1_SYNJB/1-123
Q2K2E6_RHIEC/109-226
Q2K2F7_RHIEC/149-364
Q2K2H2_RHIEC/109-267
Q2K2H8_RHIEC/109-268
Q2K2I3_RHIEC/2-132
Q2K2K2_RHIEC/38-182
Q2KAJ9_RHIEC/88-331
Q2L5I7_CLOPE/114-381
Q2L5M9_CLOPE/114-381
Q2LWP3_SYNAS/110-292
Q2MFD5_STRRI/25-185
Q2MFT1_STRHY/206-337
Q2NSR7_SODGM/103-264
Q2NXG0_XANOM/1-122
Q2NXM4_XANOM/87-326
Q2NXP4_XANOM/1-155
Q2NXV4_XANOM/38-214
Q2NXV7_XANOM/23-176
Q2NY72_XANOM/132-311
Q2NYB1_XANOM/6-146
Q2NYC3_XANOM/14-134
Q2NYC4_XANOM/70-309
Q2NYK3_XANOM/133-311
Q2NYK8_XANOM/1-155
Q2NZ43_XANOM/1-155
Q2NZ51_XANOM/135-314
Q2NZ61_XANOM/1-112
Q2NZH2_XANOM/90-339
Q2P048_XANOM/54-160
Q2P0B3_XANOM/133-311
Q2P0L8_XANOM/90-339
Q2P164_XANOM/21-181
Q2P166_XANOM/12-134
Q2P182_XANOM/133-312
Q2P1B2_XANOM/10-149
Q2P1W5_XANOM/13-134
Q2P204_XANOM/133-311
Q2P217_XANOM/108-286
Q2P231_XANOM/133-312
Q2P288_XANOM/1-155
Q2P2I2_XANOM/133-311
Q2P2T8_XANOM/133-311
Q2P2U1_XANOM/32-281
Q2P2X5_XANOM/113-292
Q2P2Y0_XANOM/108-316
Q2P3K7_XANOM/1-155
Q2P3Z7_XANOM/1-153
Q2P3Z9_XANOM/13-134
Q2P401_XANOM/1-155
Q2P402_XANOM/133-311
Q2P406_XANOM/1-155
Q2P4H5_XANOM/87-326
Q2P4I6_XANOM/87-326
Q2P5C5_XANOM/1-155
Q2P5G5_XANOM/133-280
Q2P5N5_XANOM/140-319
Q2P5N9_XANOM/140-319
Q2P5X4_XANOM/133-311
Q2P647_XANOM/87-336
Q2P6G6_XANOM/133-212
Q2P6G7_XANOM/1-97
Q2P6Z8_XANOM/1-142
Q2P708_XANOM/87-326
Q2P722_XANOM/13-159
Q2P738_XANOM/1-136
Q2P799_XANOM/133-311
Q2P7H1_XANOM/13-134
Q2P7H8_XANOM/133-311
Q2P8N5_XANOM/133-341
Q2P8P3_XANOM/1-155
Q2P8S9_XANOM/1-155
Q2P8T1_XANOM/87-336
Q2P8T3_XANOM/1-155
Q2P8W2_XANOM/133-311
Q2P8X1_XANOM/10-149
Q2P959_XANOM/1-210
Q2P9A1_XANOM/132-311
Q2P9B4_XANOM/133-312
Q2P9H3_XANOM/90-339
Q2P9I4_XANOM/133-311
Q2P9K1_XANOM/133-311
Q2PBF5_PLARU/101-336
Q2PBF6_PLARU/101-336
Q2PBF7_PLARU/101-336
Q2PBF8_PLARU/101-336
Q2PBG0_PLARU/101-336
Q2PBG2_PLARU/101-336
Q2PBG3_PLARU/101-336
Q2QCS7_BACTU/116-383
Q2RR39_RHORT/77-202
Q2S0J1_SALRD/113-243
Q2S4X9_SALRD/94-251
Q2S5M9_SALRD/115-295
Q2S6S5_HAHCH/4-156
Q2SDK1_HAHCH/42-202
Q2SH31_HAHCH/82-183
Q2SK95_HAHCH/108-336
Q2SMD1_HAHCH/1-155
Q2SW28_BURTA/139-199
Q2TH82_SHIFL/130-358
Q2THD5_SHIFL/90-327
Q2VHG7_9LACT/104-272
Q2VHJ5_9LACT/104-272
Q2VHQ1_9LACT/104-272
Q2VNY2_ECOLX/106-348
Q2Y4J3_9ARCH/120-336
Q2Y5B2_NITMU/2-102
Q2YMP1_BRUA2/2-122
Q2YZZ2_9BACT/119-333
Q314T9_DESDG/145-392
Q31SK0_SHIBS/130-358
Q31SL2_SHIBS/130-358
Q31SR3_SHIBS/72-300
Q31TT6_SHIBS/120-348
Q31UC3_SHIBS/130-358
Q31UP6_SHIBS/130-358
Q31VJ7_SHIBS/18-246
Q31VV2_SHIBS/110-338
Q31WW6_SHIBS/130-358
Q31XL3_SHIBS/1-122
Q31XP0_SHIBS/130-358
Q31Y77_SHIBS/130-262
Q31Y78_SHIBS/1-50
Q31YS4_SHIBS/1-145
Q31ZA5_SHIBS/130-358
Q321R6_SHIBS/1-122
Q321Y8_SHIBS/1-122
Q326Y1_SHIDS/1-216
Q326Z2_SHIDS/130-358
Q32A43_SHIDS/130-358
Q32AI0_SHIDS/1-181
Q32CS7_SHIDS/130-358
Q32CZ3_SHIDS/130-358
Q32E26_SHIDS/130-358
Q32FF7_SHIDS/1-181
Q32GW6_SHIDS/130-358
Q32IM8_SHIDS/79-165
Q32J58_SHIDS/130-358
Q32JF1_SHIDS/130-358
Q333W7_9ACTO/13-112
Q38213_LAMBD/136-313
Q38WE9_LACSS/56-255
Q39PQ2_GEOMG/119-333
Q39QH8_GEOMG/138-335
Q39V10_GEOMG/119-333
Q39WR5_GEOMG/138-347
Q3A1U3_PELCD/148-385
Q3A5W8_PELCD/116-324
Q3B5Q7_PELLD/176-453
Q3BK50_9PROT/109-264
Q3BS18_XANC5/2-89
Q3C078_XANC5/133-311
Q3C1A9_BACNA/118-332
Q3EJM7_BACTI/88-202
Q3EKJ9_BACTI/1-114
Q3ES81_BACTI/118-385
Q3F033_BACTI/5-113
Q3F0C5_BACTI/2-256
Q3F0L1_BACTI/122-389
Q3F0L3_BACTI/85-352
Q3F0P1_BACTI/1-38
Q3F0Z7_BACTI/1-51
Q3F174_BACTI/118-385
Q3ILW5_NATPD/104-267
Q3JL39_BURP1/29-204
Q3JS70_BURP1/8-125
Q3JYL3_STRA1/88-331
Q3L240_RHITR/122-281
Q3L241_RHITR/109-268
Q3L7G9_ECOLX/2-117
Q3M263_ANAVT/5-123
Q3M8C5_ANAVT/97-299
Q3M9Z5_ANAVT/159-340
Q3MFC9_ANAVT/129-463
Q3S323_BACTT/110-285
Q3S5B7_SALNE/123-320
Q3S5C6_SALNE/123-362
Q3XY46_ENTFC/116-334
Q3XYH6_ENTFC/2-127
Q3XYP2_ENTFC/19-192
Q3YAT1_9MYCO/113-375
Q3YK41_STAAU/249-503
Q3YN17_BACTK/110-285
Q3YTF6_SHISS/1-216
Q3YTG9_SHISS/124-352
Q3YTS4_SHISS/5-117
Q3YTX5_SHISS/2-100
Q3YVF1_SHISS/130-233
Q3YVM6_SHISS/130-358
Q3YWJ4_SHISS/130-233
Q3YWJ5_SHISS/1-122
Q3YXH5_SHISS/130-358
Q3YXZ2_SHISS/130-358
Q3YYL9_SHISS/130-356
Q3YYS3_SHISS/130-358
Q3YZG8_SHISS/130-358
Q3Z1J4_SHISS/53-296
Q3Z1K1_SHISS/100-343
Q3Z1K3_SHISS/2-209
Q3Z518_SHISS/130-358
Q3Z5B8_SHISS/100-343
Q3Z5B9_SHISS/7-250
Q44283_ACEPA/159-393
Q44285_AERSA/103-340
Q44566_GLUXY/102-268
Q44579_GLUHA/110-269
Q44580_GLUHA/110-269
Q45713_BACTU/8-163
Q45714_BACTU/119-249
Q45776_BACTN/1-137
Q45799_BACVU/145-338
Q45R70_STRFR/2-57
Q46487_9MICO/16-143
Q465C2_METBF/134-451
Q465T2_METBF/116-357
Q466E6_METBF/148-456
Q466K8_METBF/120-335
Q466M1_METBF/120-335
Q466N1_METBF/109-320
Q46730_ECOLX/124-363
Q467V7_METBF/148-456
Q468G5_METBF/118-374
Q468N2_METBF/120-335
Q468U1_METBF/73-382
Q469E1_METBF/115-357
Q469H4_METBF/120-335
Q469K1_METBF/68-194
Q469U1_METBF/8-223
Q46AF8_METBF/115-357
Q46B20_METBF/8-164
Q46B76_METBF/8-223
Q46B99_METBF/35-337
Q46CN3_METBF/117-225
Q46CN5_METBF/115-357
Q46D13_METBF/120-335
Q46EB6_METBF/120-335
Q46FC2_METBF/9-224
Q46FK3_METBF/158-462
Q46GC6_METBF/115-357
Q46GF4_METBF/8-164
Q46GG3_METBF/120-335
Q46GI3_METBF/44-259
Q46MC1_CUPPJ/93-254
Q46NF8_CUPPJ/140-352
Q47076_ECOLX/3-116
Q47660_ECOLX/69-308
Q47975_HALSA/39-199
Q47977_HALSA/23-186
Q47DW9_DECAR/119-333
Q48339_GLUHA/110-269
Q48354_VIBAN/112-291
Q48369_9LACT/104-272
Q48559_LACHE/105-263
Q48566_LACHE/7-178
Q48B81_PSE14/185-361
Q48B94_PSE14/185-361
Q48C19_PSE14/132-311
Q48FV6_PSE14/132-311
Q48GJ6_PSE14/132-311
Q48JB7_PSE14/185-361
Q48JD4_PSE14/132-311
Q48L77_PSE14/169-345
Q48LI0_PSE14/185-361
Q48NF2_PSE14/104-280
Q48NG6_PSE14/185-361
Q48Q41_PSE14/129-308
Q48R52_STRPM/105-345
Q48S98_STRPM/105-345
Q48TU1_STRPM/105-345
Q48W90_STRP1/102-342
Q48WX0_STRP1/102-234
Q48WX1_STRP1/11-136
Q490H4_STRP1/102-342
Q490Q1_STRP1/102-234
Q490U1_STRP1/11-136
Q490U2_STRP1/102-234
Q4A5H7_MYCS5/8-152
Q4A5T7_MYCS5/92-384
Q4A6C3_MYCS5/195-480
Q4A6M4_MYCS5/126-305
Q4A6M5_MYCS5/5-101
Q4A6X1_MYCS5/195-487
Q4A754_MYCH7/185-476
Q4A7M8_MYCH7/185-476
Q4A844_MYCH7/185-476
Q4A8E7_MYCH7/185-476
Q4A8Q4_MYCH7/185-476
Q4A9C2_MYCHJ/185-476
Q4A9D5_MYCHJ/185-476
Q4A9E6_MYCHJ/185-476
Q4A9J3_MYCHJ/185-476
Q4A9P6_MYCHJ/185-476
Q4AA03_MYCHJ/185-476
Q4AA22_MYCHJ/185-476
Q4BUB0_CROWT/3-87
Q4BUD0_CROWT/5-156
Q4BUF6_CROWT/1-156
Q4BUI1_CROWT/6-111
Q4BUL6_CROWT/6-110
Q4BUM3_CROWT/123-304
Q4BUN2_CROWT/50-216
Q4BUP3_CROWT/1-80
Q4BUV8_CROWT/1-77
Q4BUW3_CROWT/60-241
Q4BV14_CROWT/3-123
Q4BV15_CROWT/123-304
Q4BV57_CROWT/6-111
Q4BVB9_CROWT/192-495
Q4BVJ2_CROWT/123-304
Q4BVP6_CROWT/6-97
Q4BVT1_CROWT/2-142
Q4BVT6_CROWT/1-156
Q4BW24_CROWT/124-304
Q4BW80_CROWT/123-304
Q4BWD9_CROWT/123-304
Q4BWS3_CROWT/4-155
Q4BWU3_CROWT/10-199
Q4BXF3_CROWT/103-346
Q4BXG3_CROWT/123-304
Q4BXM7_CROWT/50-280
Q4BXN3_CROWT/123-304
Q4BXR1_CROWT/2-100
Q4BXR4_CROWT/50-280
Q4BY89_CROWT/2-137
Q4BYB0_CROWT/3-87
Q4BZE9_CROWT/5-162
Q4BZY8_CROWT/50-161
Q4C0C0_CROWT/121-302
Q4C0D5_CROWT/123-304
Q4C0I3_CROWT/3-65
Q4C0I4_CROWT/95-210
Q4C0N1_CROWT/50-280
Q4C0Y8_CROWT/3-87
Q4C1H8_CROWT/50-280
Q4C2N7_CROWT/3-87
Q4C337_CROWT/4-154
Q4C3L5_CROWT/123-304
Q4C3N0_CROWT/50-280
Q4C3X3_CROWT/1-156
Q4C5T7_CROWT/1-156
Q4C5T8_CROWT/3-111
Q4C5X3_CROWT/121-305
Q4C622_CROWT/3-87
Q4C6Q6_CROWT/164-465
Q4C7Q3_CROWT/1-156
Q4C7Q4_CROWT/50-280
Q4C913_CROWT/192-495
Q4CAD7_CROWT/50-280
Q4CAP2_CROWT/1-156
Q4CAU2_CROWT/4-163
Q4CAV6_CROWT/50-280
Q4E6D2_9RICK/1-178
Q4E702_9RICK/1-165
Q4E8T3_9RICK/1-121
Q4EBW8_9RICK/4-148
Q4ECC8_9RICK/1-121
Q4ECN0_9RICK/110-222
Q4ECN1_9RICK/13-236
Q4FRY5_PSYA2/83-247
Q4GY37_KLEPN/123-362
Q4GY49_SERMA/123-362
Q4L349_STAHJ/261-421
Q4L3P0_STAHJ/261-478
Q4L4D8_STAHJ/98-352
Q4L4S5_STAHJ/261-515
Q4L4U9_STAHJ/261-515
Q4L502_STAHJ/261-515
Q4L568_STAHJ/261-515
Q4L594_STAHJ/261-421
Q4L683_STAHJ/261-515
Q4L6B2_STAHJ/261-515
Q4L6H6_STAHJ/261-421
Q4L6T6_STAHJ/261-515
Q4L762_STAHJ/261-515
Q4L7U5_STAHJ/261-515
Q4L7W4_STAHJ/261-515
Q4L831_STAHJ/98-257
Q4L859_STAHJ/261-421
Q4L875_STAHJ/248-502
Q4L950_STAHJ/261-515
Q4L987_STAHJ/261-515
Q4L9B1_STAHJ/261-515
Q4L9I4_STAHJ/261-515
Q4LA12_STAHJ/261-515
Q4LC28_SODGL/2-130
Q4MFQ9_BACCE/1-196
Q4MFT3_BACCE/118-272
Q4MFT6_BACCE/3-115
Q4MFU0_BACCE/1-253
Q4MFU7_BACCE/1-233
Q4MFY6_BACCE/2-102
Q4MFY7_BACCE/4-85
Q4MG09_BACCE/84-351
Q4MGN9_BACCE/1-178
Q4MGP0_BACCE/1-217
Q4MH41_BACCE/1-85
Q4MI47_BACCE/118-385
Q4MIN9_BACCE/118-354
Q4MJA4_BACCE/118-385
Q4MKK1_BACCE/8-244
Q4MNS5_BACCE/2-159
Q4MNS6_BACCE/118-230
Q4MP37_BACCE/122-389
Q4MP38_BACCE/84-351
Q4MUV4_BACCE/6-129
Q4MUV5_BACCE/118-230
Q4MV28_BACCE/44-255
Q4MV30_BACCE/118-229
Q4MXB3_BACCE/118-385
Q4MXB4_BACCE/8-243
Q4U1X0_PANTH/108-362
Q4UKV6_RICFE/137-274
Q4UNQ8_XANC8/2-104
Q4USD2_XANC8/133-311
Q4UTF2_XANC8/133-311
Q4UTI3_XANC8/87-336
Q4UUC7_XANC8/326-490
Q4UUT3_XANC8/9-169
Q4UV50_XANC8/133-311
Q4UV54_XANC8/324-470
Q4UW64_XANC8/133-311
Q4UW66_XANC8/278-421
Q4UWU8_XANC8/133-311
Q4UXU9_XANC8/325-471
Q4UY31_XANC8/9-169
Q4UY90_XANC8/9-169
Q4UYU2_XANC8/333-479
Q4UYV6_XANC8/9-169
Q4UZM9_XANC8/299-440
Q4V0E1_XANC8/9-169
Q4V0X3_BACCZ/6-86
Q4V0X7_BACCZ/118-385
Q4V137_BACCZ/3-82
Q4V157_BACCZ/120-387
Q4V1A5_BACCZ/118-385
Q4V1Y0_BACCZ/118-369
Q4V1Y4_BACCZ/118-385
Q4V216_BACCZ/118-192
Q4V222_BACCZ/1-187
Q4V230_BACCZ/153-420
Q4V248_BACCZ/10-140
Q4W1T9_PSEAE/132-311
Q4ZFR6_CLOPE/119-386
Q500K2_PSEU2/133-312
Q50761_MYCTU/95-292
Q51176_NEIME/11-174
Q52136_9PROT/41-226
Q52158_9ZZZZ/129-281
Q52511_PSESS/77-254
Q52958_RHIME/113-188
Q53371_ECOLX/88-331
Q53510_9LACT/104-272
Q53710_STAAU/1-222
Q54332_STRLI/98-252
Q54404_STRLI/101-261
Q55061_SYNY3/98-257
Q55070_SYNY3/95-184
Q55076_9SPHN/155-391
Q55567_SYNY3/6-99
Q55644_SYNY3/3-91
Q55646_SYNY3/95-217
Q56007_9SYNC/104-318
Q56368_9ZZZZ/88-331
Q56758_XANAU/151-381
Q56P29_PIG/88-331
Q56R08_SOLLC/88-331
Q57047_9ZZZZ/124-363
Q57143_PSEPU/75-266
Q573N0_9BACT/61-304
Q57414_ECOLX/124-363
Q57495_SYNY3/98-257
Q57520_VIBCH/102-342
Q57EK1_BRUAB/2-131
Q57RA2_SALCH/88-331
Q583L2_9TRYP/88-331
Q58M17_ENTCA/123-362
Q5D1B2_BACCE/148-312
Q5D6A0_PSEST/132-311
Q5DT40_BACTU/122-389
Q5EXL8_ECOLX/100-343
Q5FHW9_LACAC/261-501
Q5FMU5_LACAC/261-515
Q5FNW0_GLUOX/135-346
Q5FNY1_GLUOX/102-259
Q5FQM9_GLUOX/9-144
Q5FQN9_GLUOX/109-268
Q5FQX7_GLUOX/75-286
Q5FRC0_GLUOX/135-346
Q5FRG5_GLUOX/109-182
Q5FS78_GLUOX/135-346
Q5FSA6_GLUOX/102-259
Q5FTE0_GLUOX/76-233
Q5G1I2_PSEAE/116-339
Q5G1I4_PSEAE/116-339
Q5GJ49_KLEPN/126-303
Q5GRC3_ALCXX/134-311
Q5GTZ1_XANOR/1-85
Q5GU44_XANOR/1-122
Q5GUB0_XANOR/96-345
Q5GUC0_XANOR/1-155
Q5GUD4_XANOR/1-99
Q5GUG6_XANOR/1-155
Q5GUJ6_XANOR/38-214
Q5GUK2_XANOR/101-292
Q5GUW5_XANOR/133-311
Q5GUX3_XANOR/18-267
Q5GUY4_XANOR/157-336
Q5GV27_XANOR/7-147
Q5GV38_XANOR/133-302
Q5GV41_XANOR/1-153
Q5GV46_XANOR/70-178
Q5GV47_XANOR/5-136
Q5GVP4_XANOR/1-155
Q5GVP6_XANOR/133-234
Q5GVP7_XANOR/16-111
Q5GVW9_XANOR/13-134
Q5GVX5_XANOR/90-339
Q5GVY8_XANOR/1-112
Q5GWN2_XANOR/133-310
Q5GX26_XANOR/90-339
Q5GXG5_XANOR/141-319
Q5GXG7_XANOR/2-158
Q5GXH3_XANOR/90-339
Q5GXK7_XANOR/13-134
Q5GXW9_XANOR/133-311
Q5GY57_XANOR/14-134
Q5GY77_XANOR/45-223
Q5GY78_XANOR/173-352
Q5GYE2_XANOR/10-187
Q5GYW6_XANOR/13-134
Q5GYZ2_XANOR/133-311
Q5GZ16_XANOR/133-311
Q5GZ78_XANOR/1-153
Q5GZC5_XANOR/133-297
Q5GZF9_XANOR/133-275
Q5GZG7_XANOR/108-217
Q5GZI1_XANOR/133-311
Q5GZI4_XANOR/133-296
Q5GZU7_XANOR/32-281
Q5GZU9_XANOR/1-55
Q5GZX2_XANOR/133-311
Q5GZZ0_XANOR/113-292
Q5GZZ7_XANOR/157-365
Q5H030_XANOR/1-155
Q5H085_XANOR/133-311
Q5H0J5_XANOR/1-97
Q5H0L5_XANOR/1-138
Q5H0Z5_XANOR/133-311
Q5H107_XANOR/1-153
Q5H111_XANOR/13-134
Q5H113_XANOR/1-156
Q5H119_XANOR/1-155
Q5H121_XANOR/133-311
Q5H122_XANOR/133-311
Q5H1M8_XANOR/90-329
Q5H2I9_XANOR/133-311
Q5H2J2_XANOR/147-294
Q5H2J4_XANOR/90-339
Q5H2S6_XANOR/113-292
Q5H3K2_XANOR/1-155
Q5H3K6_XANOR/191-370
Q5H3S0_XANOR/1-155
Q5H3Y2_XANOR/5-132
Q5H445_XANOR/1-142
Q5H455_XANOR/39-180
Q5H460_XANOR/174-332
Q5H482_XANOR/13-159
Q5H499_XANOR/1-143
Q5H4P1_XANOR/13-134
Q5H4P9_XANOR/45-223
Q5H4W6_XANOR/108-286
Q5H580_XANOR/1-131
Q5H5Z2_XANOR/130-338
Q5H600_XANOR/3-118
Q5H608_XANOR/92-198
Q5H644_XANOR/1-155
Q5H646_XANOR/90-339
Q5H648_XANOR/1-155
Q5H687_XANOR/4-117
Q5H6I1_XANOR/11-151
Q5H6I2_XANOR/1-224
Q5H6L8_XANOR/45-223
Q5H6L9_XANOR/210-388
Q5H6N2_XANOR/133-311
Q5H6N8_XANOR/90-339
Q5H6P1_XANOR/3-145
Q5H6U5_XANOR/1-149
Q5H6V2_XANOR/1-155
Q5H6W2_XANOR/136-315
Q5H6Y6_XANOR/133-311
Q5H6Z6_XANOR/133-311
Q5HJW0_STAAC/205-459
Q5HXG0_GLUOX/109-268
Q5HXG8_GLUOX/63-274
Q5HXH1_GLUOX/135-346
Q5HXJ7_GLUOX/111-268
Q5HXK2_GLUOX/135-346
Q5HXL1_GLUOX/1-209
Q5HXW5_GLUOX/111-268
Q5HXY0_GLUOX/102-188
Q5IK52_9ACTO/168-398
Q5IQ96_SHIBO/88-331
Q5KV85_GEOKA/179-474
Q5KY66_GEOKA/96-347
Q5KYQ1_GEOKA/156-429
Q5KZ76_GEOKA/96-347
Q5KZ89_GEOKA/108-320
Q5L189_GEOKA/108-320
Q5L1K7_GEOKA/194-489
Q5L1W7_GEOKA/96-347
Q5L394_GEOKA/101-396
Q5L3A2_GEOKA/119-367
Q5L3M6_GEOKA/108-320
Q5LKB6_BACHK/122-389
Q5MPF0_9CREN/107-282
Q5MPF1_9CREN/107-282
Q5MRA5_BACTK/118-385
Q5MRA6_BACTU/118-385
Q5MRA7_BACTU/118-385
Q5MRA8_BACTF/118-385
Q5MRA9_BACTU/118-385
Q5MYT6_BACTI/118-385
Q5NW81_AROAE/135-192
Q5NW82_AROAE/1-119
Q5NWD0_AROAE/179-495
Q5NWD3_AROAE/179-495
Q5NWF3_AROAE/257-442
Q5NWH9_AROAE/1-155
Q5NWI3_AROAE/100-177
Q5NWV1_AROAE/75-266
Q5NWZ1_AROAE/75-266
Q5NZB6_AROAE/99-335
Q5NZV5_AROAE/105-341
Q5NZW4_AROAE/2-85
Q5P0K1_AROAE/69-305
Q5P183_AROAE/97-299
Q5P186_AROAE/1-74
Q5P2A2_AROAE/105-307
Q5P3V7_AROAE/1-183
Q5P413_AROAE/140-331
Q5P421_AROAE/94-285
Q5P589_AROAE/140-350
Q5P5H7_AROAE/110-281
Q5P7V6_AROAE/225-337
Q5P883_AROAE/171-355
Q5P8B0_AROAE/259-443
Q5P8D8_AROAE/179-495
Q5P8D9_AROAE/205-356
Q5P8P9_AROAE/225-337
Q5QG06_PSESH/185-361
Q5QJG0_SALTY/106-348
Q5QU56_IDILO/122-351
Q5SL26_THET8/7-125
Q5SLM0_THET8/94-212
Q5TM12_9BURK/136-313
Q5U821_BACTT/118-385
Q5UL04_PSESH/8-187
Q5UW85_HALMA/104-343
Q5UWL5_HALMA/1-234
Q5UWQ6_HALMA/106-269
Q5UWT9_HALMA/1-133
Q5UWW1_HALMA/125-312
Q5V1V4_HALMA/17-137
Q5V1V7_HALMA/104-267
Q5V1X4_HALMA/108-271
Q5V5W6_HALMA/106-269
Q5V7G5_HALMA/104-267
Q5V7J8_HALMA/106-192
Q5V7J9_HALMA/104-343
Q5V7M7_HALMA/44-207
Q5V7N0_HALMA/45-207
Q5V7Q0_HALMA/3-122
Q5V7S6_HALMA/115-277
Q5W391_9BACT/115-344
Q5W393_9BACT/109-286
Q5WSL0_LEGPL/22-206
Q5WUY5_LEGPL/188-372
Q5WVC2_LEGPL/192-372
Q5WWM8_LEGPL/192-372
Q5X030_LEGPL/192-372
Q5X3I0_LEGPA/9-124
Q5X3I4_LEGPA/51-195
Q5X3I9_LEGPA/84-248
Q5X429_LEGPA/90-295
Q5X789_LEGPA/90-295
Q5X8W8_LEGPA/92-327
Q5X909_LEGPA/84-248
Q5X953_LEGPA/90-295
Q5XDI0_STRP6/105-218
Q5Z010_NOCFA/93-290
Q5Z0L1_NOCFA/98-295
Q5Z251_NOCFA/98-295
Q5ZJU7_CHICK/88-331
Q5ZPI1_9MYCO/207-490
Q5ZSR9_LEGPH/8-136
Q5ZTP1_LEGPH/195-372
Q5ZTU2_LEGPH/187-393
Q5ZVX3_LEGPH/85-247
Q5ZWJ9_LEGPH/205-382
Q5ZXB3_LEGPH/90-295
Q5ZY84_LEGPH/8-141
Q5ZZX7_MYCH2/1-210
Q601W9_MYCH2/185-476
Q60AG9_METCA/136-305
Q60CL0_METCA/138-351
Q60CW0_BRUSU/2-122
Q60FA0_9PROT/40-251
Q60G68_9NOCA/121-281
Q63AL7_BACCZ/118-385
Q63K47_BURPS/15-191
Q63UD1_BURPS/4-146
Q647P2_9ARCH/152-353
Q647Q8_9ARCH/179-415
Q647U8_9ARCH/190-410
Q647Z5_9ARCH/132-298
Q648P7_9ARCH/42-270
Q648P8_9ARCH/135-365
Q649U3_9ARCH/221-416
Q64AW4_9ARCH/118-359
Q64B41_9ARCH/122-363
Q64B93_9ARCH/165-343
Q64BG7_9ARCH/132-302
Q64C40_9ARCH/75-247
Q64C78_9ARCH/187-417
Q64CC4_9ARCH/174-474
Q64CF8_9ARCH/187-417
Q64CW1_9ARCH/127-451
Q64D04_9ARCH/217-527
Q64D06_9ARCH/1-196
Q64E61_9ARCH/298-540
Q64E65_9ARCH/190-409
Q64E90_9ARCH/122-363
Q64EA8_9ARCH/187-417
Q64EJ5_9ARCH/132-362
Q64EL6_9ARCH/52-220
Q663Z0_YERPS/88-302
Q66VX6_9ZZZZ/88-331
Q66W63_KLEPN/136-313
Q67J39_SYMTH/261-442
Q67KA7_SYMTH/121-288
Q67KU7_SYMTH/285-482
Q67KV5_SYMTH/262-442
Q67M15_SYMTH/275-472
Q67M32_SYMTH/121-245
Q67M48_SYMTH/254-456
Q67M65_SYMTH/278-468
Q67M92_SYMTH/273-472
Q67MM2_SYMTH/262-442
Q67MM4_SYMTH/267-448
Q67NN3_SYMTH/134-279
Q67PW6_SYMTH/275-472
Q67QC2_SYMTH/280-472
Q67QD0_SYMTH/273-472
Q67R97_SYMTH/268-448
Q67RP6_SYMTH/262-461
Q67RW7_SYMTH/278-468
Q67SN1_SYMTH/263-461
Q67SP3_SYMTH/261-376
Q67SQ2_SYMTH/114-322
Q67SS4_SYMTH/263-461
Q683L5_MYCBV/166-459
Q68A44_RALSO/136-312
Q68E56_AERPU/114-343
Q68E58_AERPU/115-344
Q6A281_HAEIF/88-331
Q6A288_HAEIF/74-251
Q6A291_HAEIF/123-300
Q6A292_HAEIF/88-331
Q6AID2_DESPS/29-135
Q6AW98_HUMAN/88-331
Q6B4Q4_BACFR/137-367
Q6B4Q5_BACFR/139-367
Q6BE18_SERMA/92-192
Q6DVP5_SHISO/130-358
Q6EXA1_DESHA/181-300
Q6EZW1_BACAN/118-385
Q6F599_ECOLX/92-192
Q6F5B0_XANOR/135-314
Q6GER7_STAAR/261-515
Q6GFB9_STAAR/261-515
Q6GIB8_STAAR/261-515
Q6GIX2_STAAR/261-515
Q6GIY7_STAAR/261-515
Q6H2K3_MYCVN/188-486
Q6HI59_BACHK/2-72
Q6HY49_BACAN/2-72
Q6J2C9_PSEYM/133-311
Q6J2D4_PSEYM/130-308
Q6J2I7_PSEYM/136-313
Q6J726_BACSU/88-331
Q6JWU1_9BACT/269-408
Q6LDZ1_9ZZZZ/124-352
Q6LFX1_PHOPR/80-314
Q6LGE4_PHOPR/50-294
Q6LGL2_PHOPR/89-328
Q6LGM1_PHOPR/101-340
Q6LGM3_PHOPR/89-328
Q6LGN3_PHOPR/89-328
Q6LHB2_PHOPR/112-276
Q6LHB6_PHOPR/4-69
Q6LHG5_PHOPR/3-80
Q6LHK1_PHOPR/93-332
Q6LI09_PHOPR/102-342
Q6LID6_PHOPR/102-340
Q6LJ19_PHOPR/50-294
Q6LJK0_PHOPR/88-327
Q6LL98_PHOPR/90-334
Q6LLU8_PHOPR/90-334
Q6LNM0_PHOPR/90-334
Q6LPG7_PHOPR/90-334
Q6LRN9_PHOPR/102-244
Q6LRS6_PHOPR/1-149
Q6LRS8_PHOPR/94-254
Q6LTP5_PHOPR/90-333
Q6LTU3_PHOPR/97-308
Q6LV51_PHOPR/101-340
Q6LWC6_PHOPR/19-200
Q6MB99_PARUW/13-101
Q6MBP4_PARUW/2-58
Q6MBW0_PARUW/1-123
Q6MCG0_PARUW/2-58
Q6MCS3_PARUW/1-119
Q6MRV1_MYCMS/190-483
Q6MRY1_MYCMS/190-483
Q6MRZ3_MYCMS/190-483
Q6MS01_MYCMS/190-483
Q6MS06_MYCMS/190-483
Q6MS13_MYCMS/190-483
Q6MS47_MYCMS/190-483
Q6MS59_MYCMS/162-455
Q6MSA2_MYCMS/190-483
Q6MSA7_MYCMS/190-483
Q6MSB6_MYCMS/190-483
Q6MSB9_MYCMS/190-483
Q6MSF3_MYCMS/190-483
Q6MSG1_MYCMS/190-483
Q6MSH2_MYCMS/190-483
Q6MSH7_MYCMS/190-483
Q6MSI7_MYCMS/190-483
Q6MSS2_MYCMS/190-461
Q6MSU6_MYCMS/190-483
Q6MT12_MYCMS/190-483
Q6MT59_MYCMS/190-483
Q6MT72_MYCMS/190-483
Q6MT88_MYCMS/190-483
Q6MTN6_MYCMS/190-483
Q6MTQ7_MYCMS/190-483
Q6MTR4_MYCMS/190-483
Q6MTZ6_MYCMS/190-483
Q6MU00_MYCMS/190-483
Q6MU73_MYCMS/190-483
Q6MUD4_MYCMS/190-483
Q6MUF8_MYCMS/190-483
Q6MUG1_MYCMS/190-461
Q6MUJ3_MYCMS/190-483
Q6MXF6_SERMA/106-348
Q6MXH0_SERMA/88-331
Q6MXH9_SERMA/88-331
Q6MZ48_MYCUA/2-76
Q6MZ52_MYCUA/77-311
Q6MZ63_MYCUA/2-76
Q6MZ76_MYCUA/202-490
Q6MZA8_MYCUA/60-348
Q6NA92_RHOPA/130-241
Q6PS75_ECOLX/88-331
Q6PT89_SALCH/123-362
Q6PT93_SALTY/123-362
Q6Q515_ECOLX/88-331
Q6QHN9_ALCDE/18-195
Q6QHQ0_ALCDE/140-316
Q6QIE9_PSEAE/39-265
Q6QMY8_CHILA/88-331
Q6QNA0_BACTU/1-51
Q6REJ4_9NOCA/111-270
Q6SCK7_RALSO/136-312
Q6SEV8_9BACT/106-295
Q6SJ63_ECOLX/123-362
Q6SKC3_ARTAU/133-311
Q6SLK9_KLEPN/123-362
Q6TKV9_ECOLX/12-90
Q6U1Z9_HELMU/9-86
Q6UA23_XANCH/133-309
Q6UCB1_BACFR/136-366
Q6UCB3_BACFR/136-366
Q6W1Y6_RHISN/289-435
Q6W277_RHISN/138-357
Q6XEC1_KLEPN/88-331
Q6XMU0_RHOER/141-373
Q6XMY3_RHOER/19-168
Q6XMY5_RHOER/142-396
Q6XYR4_STRSU/90-270
Q6YRP9_SYNY3/95-297
Q6ZEJ0_SYNY3/95-297
Q6ZEU0_SYNY3/52-211
Q70AS9_BACCE/116-383
Q70BL4_ECOLX/88-331
Q70C57_STRTR/135-319
Q70V09_MYCBV/171-411
Q70W40_YEREN/77-256
Q72AJ0_DESVH/114-361
Q72HQ3_THET2/249-321
Q72IB6_THET2/97-305
Q72KK4_THET2/68-276
Q72LQ7_THET2/138-305
Q72QR8_LEPIC/23-169
Q72QR9_LEPIC/5-118
Q72X22_BACC1/118-385
Q734R5_BACC1/118-385
Q734S4_BACC1/118-385
Q737L2_BACC1/4-147
Q73GK4_WOLPM/1-121
Q73IB8_WOLPM/110-362
Q746G2_THET2/138-305
Q746G3_THET2/94-212
Q749H1_GEOSL/138-351
Q74BA0_GEOSL/116-323
Q74DL9_GEOSL/137-350
Q74GE7_GEOSL/116-323
Q74P20_BACC1/121-369
Q75TN9_BACFI/115-329
Q75TP1_BACAO/203-426
Q75TP4_BACAO/198-415
Q75TR3_BACHD/201-426
Q75TR4_BACHD/212-426
Q75TR5_BACHD/200-426
Q75U26_BACHD/115-329
Q75U27_BACHD/115-329
Q75U28_BACHD/115-329
Q75U29_BACHD/115-329
Q75U30_BACHD/115-329
Q75U31_BACHD/115-329
Q798P0_XANCA/87-336
Q79C31_9ZZZZ/124-363
Q79CI6_STAHA/1-222
Q79VF9_CORGL/140-404
Q79VX5_SALTY/88-331
Q79YB8_STRP3/102-342
Q7A208_STAAW/205-459
Q7A238_PROVU/148-325
Q7AK80_9ZZZZ/88-331
Q7AK88_9ZZZZ/88-331
Q7AL69_BACTI/118-385
Q7AL74_BACTI/119-249
Q7APA1_RHIME/96-326
Q7APM7_STRCO/101-261
Q7AQU3_SALTI/88-331
Q7B095_STRTR/104-272
Q7BLZ8_9ACTO/2-226
Q7BN10_SALTI/88-331
Q7BN84_LACLA/104-272
Q7BQ34_SHIFL/88-331
Q7BQ53_GEOSE/108-320
Q7BR81_AERPU/52-231
Q7BWB3_PORGI/106-344
Q7BWB8_PORGI/119-335
Q7CC45_VIBVU/128-356
Q7CE34_SHIFL/88-331
Q7CLW4_XANCP/87-336
Q7CMI3_BACAN/126-393
Q7CUY4_AGRT5/135-330
Q7DC25_ECO57/7-250
Q7DHG4_9PSED/129-308
Q7DJN8_METAM/88-331
Q7LX34_SULSO/106-282
Q7LX57_SULSO/78-289
Q7LX76_SULSO/78-289
Q7LXC0_SULSO/78-289
Q7LXV1_SULSO/78-289
Q7LXW6_SULSO/3-158
Q7LXX4_SULSO/86-304
Q7LYM0_HALSA/106-269
Q7M770_PORGI/119-335
Q7M776_PHOLL/155-462
Q7M787_GLOVI/101-295
Q7M796_PORGI/119-335
Q7M7B5_PORGI/142-348
Q7M7C3_VIBVY/128-356
Q7M7E9_PORGI/142-348
Q7M7F0_PHOLL/154-363
Q7M7H1_GLOVI/100-295
Q7MGY3_VIBVY/124-352
Q7MJC7_VIBVY/128-356
Q7MJD7_VIBVY/1-114
Q7ML52_VIBVY/128-356
Q7MLW1_VIBVY/128-356
Q7MP33_VIBVY/162-339
Q7MUZ9_PORGI/75-198
Q7MV39_PORGI/119-335
Q7MVJ9_PORGI/97-332
Q7N0T3_PHOLL/97-334
Q7NA16_PHOLL/101-338
Q7NA20_PHOLL/166-462
Q7NBK2_MYCGA/2-273
Q7NHH4_GLOVI/37-103
Q7NIQ2_GLOVI/37-103
Q7NLD1_GLOVI/101-295
Q7NMK4_GLOVI/101-295
Q7P4I7_FUSNV/247-466
Q7R710_PLAYO/138-334
Q7R779_PLAYO/82-282
Q7TTE3_SHIFL/124-352
Q7TTF2_RHOBA/129-371
Q7TTJ6_RHOBA/120-362
Q7TTL0_RHOBA/145-384
Q7TXJ5_MYCBO/2-121
Q7UAN5_SHIFL/124-352
Q7UAU0_SHIFL/2-61
Q7UAU1_SHIFL/124-287
Q7UAW4_SHIFL/124-352
Q7UB26_SHIFL/124-352
Q7UB28_SHIFL/124-352
Q7UB92_SHIFL/124-352
Q7UBI4_SHIFL/124-352
Q7UBS4_SHIFL/124-352
Q7UBW4_SHIFL/18-246
Q7UBW6_SHIFL/124-352
Q7UCJ4_SHIFL/124-352
Q7UCR8_SHIFL/124-352
Q7UD29_SHIFL/124-352
Q7UD34_SHIFL/124-352
Q7UD88_SHIFL/124-352
Q7UDI2_SHIFL/124-352
Q7UKV8_RHOBA/114-276
Q7ULM3_RHOBA/165-404
Q7UPU9_RHOBA/198-447
Q7UTH9_RHOBA/145-384
Q7UW93_RHOBA/114-276
Q7UXJ6_RHOBA/129-371
Q7UY96_RHOBA/93-327
Q7UZ22_RHOBA/153-400
Q7WRT5_9NOST/134-298
Q7WSN6_KLEPN/92-192
Q7WTG4_ECOLX/29-210
Q7WU56_BACOV/117-347
Q7WWK7_SALET/123-362
Q7WXQ7_CUPNH/4-101
Q7WXR7_CUPNH/1-164
Q7X0F4_9RHOB/138-333
Q7X0J3_PSESX/129-308
Q7XQA7_ORYSJ/88-331
Q81ZL5_NITEU/1-119
Q81ZM4_STRAW/325-397
Q81ZN1_NITEU/29-191
Q81ZP4_COXBU/111-349
Q81ZP5_SHIFL/130-358
Q81ZP9_NITEU/29-191
Q81ZQ1_SHIFL/130-358
Q81ZT3_SHIFL/130-358
Q82EZ7_STRAW/95-255
Q82Q37_STRAW/4-55
Q82QY0_STRAW/153-352
Q82R27_STRAW/107-281
Q82R31_STRAW/153-352
Q82R87_STRAW/141-370
Q82R89_STRAW/134-293
Q82RR5_STRAW/13-165
Q82SC8_NITEU/29-175
Q82V79_NITEU/92-249
Q83IS6_SHIFL/130-358
Q83IW6_SHIFL/130-358
Q83IY5_SHIFL/130-358
Q83JW8_SHIFL/130-358
Q83K12_SHIFL/130-358
Q83K15_SHIFL/1-50
Q83KX4_SHIFL/1-166
Q83LD4_SHIFL/130-358
Q83M46_SHIFL/130-358
Q83M76_SHIFL/92-328
Q83MC3_SHIFL/130-358
Q83Q74_SHIFL/88-331
Q83SC1_SHIFL/88-331
Q83VG3_LACLC/104-272
Q83WC5_ACICA/88-289
Q840E8_9GAMM/9-193
Q840X7_9ACTO/6-188
Q848L9_9BACT/88-331
Q84BB7_PSESM/77-254
Q84BN6_STAAU/198-366
Q84GD6_CORGL/140-404
Q84GJ0_GEOME/99-313
Q84I30_VIBVU/24-201
Q84IK4_9PSED/132-311
Q84UU1_9SOLA/88-331
Q877Q3_PSESM/136-313
Q877R1_BACTN/112-366
Q877R2_BACTN/117-330
Q877U1_PSESM/133-311
Q877V8_PSEPK/108-322
Q87W63_PSESM/286-414
Q880F3_PSESM/146-324
Q88GD1_PSEPK/133-312
Q88IM8_PSEPK/75-266
Q88SD5_LACPL/254-508
Q88SR4_LACPL/254-461
Q88VN7_LACPL/254-508
Q88Y77_LACPL/254-508
Q88ZT5_LACPL/254-508
Q896T1_CLOTE/142-430
Q89ZI5_BACTN/127-323
Q8A077_BACTN/75-271
Q8A4P1_BACTN/146-342
Q8A7C2_BACTN/127-323
Q8ABH9_BACTN/81-253
Q8ABT4_BACTN/14-135
Q8CLZ2_SHEON/90-332
Q8CLZ4_COREF/107-280
Q8CM19_SHEON/123-350
Q8CM45_COREF/109-279
Q8CM49_VIBVU/128-356
Q8CM86_COREF/133-366
Q8CM94_SHEON/84-248
Q8CM95_SHEON/84-248
Q8CM96_STRA5/102-342
Q8CMF5_VIBVU/124-352
Q8CPV8_STAES/261-515
Q8CWL0_VIBVU/84-312
Q8D6V5_VIBVU/8-189
Q8DAG6_VIBVU/128-356
Q8DGD3_THEEB/1-84
Q8DM76_THEEB/1-121
Q8DW49_STRMU/6-178
Q8E957_SHEON/90-332
Q8E9X7_SHEON/123-350
Q8EBL3_SHEON/90-332
Q8EC72_SHEON/84-248
Q8EF58_SHEON/101-336
Q8EHH7_SHEON/90-331
Q8F538_LEPIN/5-118
Q8F539_LEPIN/23-169
Q8FDN8_ECOL6/130-358
Q8FHI8_ECOL6/1-47
Q8FHX3_ECOL6/124-310
Q8FLE2_COREF/107-279
Q8FLH4_COREF/7-162
Q8FLI0_COREF/107-340
Q8FLI5_COREF/137-402
Q8FM92_COREF/107-280
Q8FPF7_COREF/107-280
Q8FPL7_COREF/13-189
Q8FRV1_COREF/133-366
Q8FSH8_COREF/133-366
Q8FT11_COREF/17-127
Q8GAY4_BURST/138-351
Q8GC95_CITFR/88-331
Q8GFP7_CITFR/92-320
Q8GFY0_CITFR/123-362
Q8GGW9_KLEPN/123-362
Q8GI38_PSERE/132-311
Q8GLC0_ACIBA/8-76
Q8GML0_9GAMM/9-193
Q8GNM5_CLOPE/114-260
Q8GP38_STRTR/133-317
Q8GPE6_STRTR/133-317
Q8GPW9_PSEAE/132-311
Q8K636_STRP3/55-295
Q8K8L3_STRP3/1-210
Q8KHX5_BACTI/21-136
Q8KJC2_RHILO/289-435
Q8KKX1_RHIEC/65-310
Q8KNR6_BACTI/119-249
Q8KSA7_ECOLX/128-369
Q8KVR8_BACFR/145-338
Q8KYQ6_BACAN/118-385
Q8L212_9ENTR/136-316
Q8NL09_XANCP/9-169
Q8NL24_XANCP/154-295
Q8NL29_XANCP/299-440
Q8NL36_XANCP/278-421
Q8NL46_XANCP/133-311
Q8NMM6_CORGL/128-392
Q8P263_STRP8/140-390
Q8P4X4_XANCP/87-323
Q8P570_XANCP/9-169
Q8P5W9_XANCP/346-510
Q8P5Y4_XANCP/9-169
Q8P7A4_XANCP/133-311
Q8P7Y5_XANCP/133-311
Q8P917_XANCP/9-169
Q8PB75_XANCP/133-311
Q8PDE6_XANCP/7-224
Q8PE47_XANCP/9-169
Q8PL76_XANAC/87-336
Q8PL87_XANAC/87-336
Q8PRM5_XANAC/90-339
Q8PRP6_METMA/141-457
Q8PRQ1_METMA/155-314
Q8PRQ2_METMA/160-462
Q8PRQ4_METMA/118-416
Q8PRQ7_METMA/158-462
Q8PSN2_METMA/155-314
Q8PWZ3_METMA/3-116
Q8PYI4_METMA/2-62
Q8Q079_METMA/155-314
Q8QNB6_ESV1/85-295
Q8QNC7_ESV1/85-295
Q8QTC0_WSSV/88-331
Q8R6I3_FUSNN/249-471
Q8R6J2_THETN/183-487
Q8R6J9_THETN/183-487
Q8R7J7_THETN/183-487
Q8R7Z8_THETN/80-384
Q8RDZ9_FUSNN/249-471
Q8RFZ6_FUSNN/249-471
Q8RH82_FUSNN/243-469
Q8RIQ9_FUSNN/249-471
Q8RK13_PSESG/43-219
Q8RLW1_BACTU/118-385
Q8RM90_MYCMS/172-412
Q8RM91_MYCMS/171-410
Q8RM92_MYCMS/62-302
Q8RM93_MYCMS/171-412
Q8RM94_MYCMS/171-411
Q8RM95_MYCMS/172-412
Q8RMN5_PSEPU/132-311
Q8RQG6_BACCE/1-151
Q8RQI7_BACCE/6-120
Q8RQK7_BACCE/88-331
Q8RSF5_YEREN/93-329
Q8TH47_METAC/159-462
Q8TJI4_METAC/123-413
Q8TJL2_METAC/3-85
Q8TKA8_METAC/165-458
Q8TKR0_METAC/147-456
Q8TKR9_METAC/3-142
Q8TLR6_METAC/123-418
Q8TLT5_METAC/313-486
Q8TLT6_METAC/170-462
Q8TM13_METAC/7-206
Q8TM35_METAC/109-266
Q8TMF5_METAC/1-86
Q8TMF7_METAC/132-302
Q8TMI0_METAC/61-303
Q8TMI7_METAC/132-456
Q8TMT6_METAC/136-370
Q8TP45_METAC/165-458
Q8TP98_METAC/107-343
Q8TPW7_METAC/313-486
Q8TQB0_METAC/33-357
Q8TQB9_METAC/159-462
Q8TRD8_METAC/313-486
Q8TRV9_METAC/160-462
Q8TS23_METAC/107-343
Q8TSG5_METAC/102-259
Q8U1G0_PYRFU/98-279
Q8U2P7_PYRFU/98-279
Q8U367_PYRFU/98-279
Q8U3D0_PYRFU/98-279
Q8VMJ9_PSEPU/75-266
Q8VSK3_SHIFL/88-331
Q8VSP3_SHIFL/129-357
Q8VUB7_BRASO/263-434
Q8VUD0_BURCE/140-357
Q8VV93_9GAMM/114-341
Q8VVL2_MYCMS/182-423
Q8X4R7_ECO57/100-343
Q8X565_ECO57/100-343
Q8X9E4_ECO57/79-322
Q8X9X7_ECO57/7-198
Q8XF84_RALSO/111-268
Q8XFM8_RALSO/136-312
Q8XFQ1_BRUME/2-83
Q8XFQ2_BRUME/2-84
Q8XGJ1_RALSO/111-268
Q8XGV4_RALSO/106-332
Q8XQT3_RALSO/130-309
Q8XUG7_RALSO/117-274
Q8XUI9_RALSO/111-268
Q8XYQ4_RALSO/130-309
Q8Y0N4_RALSO/111-268
Q8Y100_RALSO/112-287
Q8YFU6_BRUME/84-166
Q8YFV5_BRUME/2-122
Q8YJX1_NOSS1/16-189
Q8YK52_NOSS1/116-258
Q8YK53_NOSS1/1-78
Q8YPV8_NOSS1/16-189
Q8YV29_NOSS1/148-264
Q925Z4_RHIME/289-435
Q926B2_RHIME/113-328
Q92M34_RHIME/19-165
Q92N48_RHIME/109-324
Q92TP9_RHIME/113-328
Q92YI7_RHIME/13-159
Q930E8_RHIME/2-108
Q936Z0_PSESD/133-311
Q938Y3_ECOLX/95-334
Q939K3_KLEPN/123-362
Q93AE1_NEIME/1-118
Q93AE2_NEIME/135-322
Q93I79_PSES1/131-309
Q93KY5_ACICA/9-193
Q93L06_BURPS/21-234
Q93L07_BURCE/140-316
Q93L18_BURCE/18-195
Q93LI2_LACDE/18-199
Q93T69_RIEAN/96-272
Q93UN9_STRMU/122-293
Q93V19_9BACT/106-348
Q96Z75_SULTO/93-303
Q96ZR6_SULTO/108-302
Q976Y5_SULTO/68-302
Q978C6_THEVO/4-67
Q97AX1_THEVO/110-185
Q97CE0_THEVO/160-399
Q97TU7_SULSO/5-197
Q97TV4_SULSO/106-282
Q97TV6_SULSO/78-289
Q97TV8_SULSO/78-289
Q97TW0_SULSO/78-289
Q97TW7_SULSO/6-205
Q97U87_SULSO/86-304
Q97UB6_SULSO/78-289
Q97UJ1_SULSO/11-187
Q97UJ3_SULSO/78-289
Q97US2_SULSO/78-289
Q97US4_SULSO/5-146
Q97UY4_SULSO/78-280
Q97V03_SULSO/78-289
Q97VP0_SULSO/11-168
Q97VQ1_SULSO/87-285
Q97VS2_SULSO/78-289
Q97WA4_SULSO/11-164
Q97X98_SULSO/86-245
Q97X99_SULSO/3-89
Q97XA1_SULSO/111-270
Q97XA2_SULSO/3-89
Q97XC2_SULSO/28-242
Q97XG3_SULSO/78-289
Q97XG5_SULSO/111-329
Q97XJ2_SULSO/27-179
Q97XK0_SULSO/47-264
Q97XM5_SULSO/85-211
Q97XN6_SULSO/78-289
Q97Y07_SULSO/78-288
Q97Y57_SULSO/106-263
Q97Y69_SULSO/8-159
Q97Y87_SULSO/112-329
Q97YB8_SULSO/106-257
Q97YK5_SULSO/78-289
Q97YM1_SULSO/5-197
Q97YS0_SULSO/87-304
Q97YX2_SULSO/5-197
Q980Y1_SULSO/78-289
Q980Y4_SULSO/86-292
Q989Z8_RHILO/135-282
Q98AB5_RHILO/1-127
Q98P64_RHILO/69-167
Q99PZ2_PSERE/132-311
Q99XJ3_STRP1/102-342
Q99XV1_STRP1/140-390
Q99YR6_STRP1/102-342
Q9A1F6_STRP1/102-342
Q9ACD3_9GAMM/83-248
Q9AD67_STRCO/108-265
Q9AE82_NEIME/1-148
Q9AFL8_SHIFL/130-358
Q9AFX7_SHIFL/101-337
Q9AFY8_SHIFL/130-358
Q9AG81_XANOR/103-263
Q9AIT7_RALSO/111-268
Q9AN49_BRAJA/4-130
Q9AQF9_ACIAI/138-347
Q9AQP3_PSERE/132-311
Q9C7M4_ARATH/1-241
Q9E8P4_9REOV/88-331
Q9F117_ECOLX/94-185
Q9F130_PSEAC/15-148
Q9F731_SALTY/2-194
Q9F8S6_RALME/140-352
Q9FA97_RALSO/111-268
Q9FDG5_MYCHY/185-476
Q9HHP9_HALSA/22-223
Q9HI01_HALSA/47-284
Q9HI34_HALSA/104-343
Q9HPK7_HALSA/126-312
Q9HSX5_HALSA/107-248
Q9JMP3_9VIRU/213-376
Q9JPJ7_NEIME/136-322
Q9JWQ1_BACHD/216-433
Q9JYG0_NEIMB/135-322
Q9JYK6_NEIMB/136-322
Q9JYW8_NEIMB/124-311
Q9JZM0_NEIMB/136-357
Q9JZS2_NEIMB/136-315
Q9K2I8_VIBCH/135-313
Q9K388_SALTI/88-331
Q9K4S5_PSEPU/132-311
Q9K5V2_BACHD/207-432
Q9KET0_BACHD/98-308
Q9KF08_BACHD/115-329
Q9KJ08_LACLA/104-272
Q9KJZ8_9PSED/43-219
Q9KJZ9_9PSED/76-247
Q9KVZ9_BURGL/101-255
Q9KW15_RALSO/13-158
Q9L394_9SPHN/136-347
Q9L3G3_KLEPN/105-341
Q9L3G5_KLEPN/106-204
Q9L6W5_PSESM/87-265
Q9L8H1_STRCO/101-261
Q9L979_9LACT/72-323
Q9LBF1_BACFR/136-366
Q9LBF3_BACFR/139-367
Q9LBF4_BACFR/136-366
Q9LBF5_BACFR/137-367
Q9LC69_BACSU/118-332
Q9LCS3_AZOVI/133-325
Q9MBP7_9CAUD/261-515
Q9R2P3_MYCMS/166-459
Q9R3J0_DEIRA/91-353
Q9R3J8_DEIRA/99-259
Q9R3L4_DEIRA/56-258
Q9R757_PASMU/38-209
Q9R793_VIBAN/102-342
Q9R9F0_PSESX/129-308
Q9R9Q9_RHIME/109-268
Q9RAT1_LACLC/104-272
Q9RBU3_RALSO/136-312
Q9RBZ6_RALSO/130-309
Q9RC75_BACHD/205-370
Q9RC76_BACHD/139-372
Q9RI92_STRCO/111-274
Q9RMY2_BACAN/2-75
Q9RMY3_BACAN/2-151
Q9RNP6_VIBCH/129-307
Q9RQU3_BACAN/42-309
Q9RUU6_DEIRA/1-167
Q9RV34_DEIRA/17-219
Q9RY10_DEIRA/56-258
Q9RZF8_DEIRA/17-219
Q9RZJ3_DEIRA/55-258
Q9RZJ5_DEIRA/1-182
Q9RZK9_DEIRA/56-258
Q9RZL2_DEIRA/1-182
Q9RZM2_DEIRA/100-362
Q9RZR1_DEIRA/56-258
Q9RZU3_DEIRA/56-258
Q9S0L5_STAAU/205-459
Q9S1C5_PORGI/119-335
Q9S1C8_PORGI/3-94
Q9S1C9_PORGI/119-237
Q9S361_NEIME/135-322
Q9S459_SALTY/88-331
Q9S4I4_RHILE/109-268
Q9S4K4_PSEAE/88-331
Q9S6K4_BACTU/118-325
Q9SY99_ARATH/173-341
Q9UWG0_SULSF/78-289
Q9UWN3_SULSF/10-227
Q9UWN4_SULSF/106-282
Q9UWS3_SULSF/86-304
Q9UWT1_SULSF/3-158
Q9UWV4_SULSF/78-289
Q9WVU9_PSEAE/133-312
Q9X306_BACAN/118-385
Q9X307_BACAN/126-393
Q9X3R8_RIEAN/96-272
Q9X5K3_RHOER/159-413
Q9X5L9_RHIME/109-268
Q9X6G5_ENTFC/113-283
Q9X6I5_BACTU/1-51
Q9X6Y4_BACFR/130-306
Q9X9R0_9SPHN/68-212
Q9XAG8_STRCO/88-241
Q9XB34_KLEOX/123-362
Q9Z3E5_XANAC/87-336
Q9Z3F2_XANCP/104-264
Q9Z3F3_XANCP/104-264
Q9Z3T2_PSESX/133-311
Q9Z5V2_BACTU/1-51
Q9Z5V3_BACTU/118-329
Q9Z681_MYCMS/166-437
Q9Z9Y8_AGGAC/86-249
Q9ZA61_PORGI/142-348
Q9ZAA3_MYCMS/166-459
Q9ZAD0_PORGI/142-348
Q9ZAN3_VIBAN/102-342
Q9ZAN4_VIBAN/94-334
Q9ZF40_NEIME/51-238
Q9ZI63_PSEST/132-311
Q9ZI66_PSEST/132-311
Q9ZNB4_PORGI/87-198
T1106_NEIMB/89-275
T112_STRAL/99-253
T1151_CLOPE/114-381
T231A_BACTB/118-385
T231B_BACTB/118-385
T231C_BACTB/118-385
T231D_BACTF/118-385
T231E_BACTF/118-385
T231F_BACTI/118-385
T402_BURCE/40-202
T421_ECOLX/107-349
T4SA_SYNY3/95-297
T5377_GEOSE/108-320
T702_FREDI/110-270
TH11_HALSA/130-316
TN5P_ECOLX/124-363
TRA2_ECOLX/112-293
Y1391_AQUAE/118-296
Y4ZB_RHISN/82-297
YBFD_ECOLI/100-249
YBFL_ECOLI/100-343
YDCC_ECOLI/100-343
YDH2_XANAU/110-259
YHHI_ECOLI/100-343
YNCI_ECO57/100-342
YNCI_ECOLI/100-343
