# Supplementary material for: Contact prediction is hardest for the most informative contacts, but improves with the incorporation of contact potentials
Source: PLoS One. 2018 Jun 28;13(6):e0199585. doi: 10.1371/journal.pone.0199585 (PMC6023208; doi:10.1371/journal.pone.0199585)
Supplement: S1 Data — Each file in the ‘alignments’ directory herein corresponds to a protein family’s alignment and contains the accession number and sequence range of each sequence in the alignment. (TAR.GZ) [file pone.0199585.s001.tar.gz › alignments/B12-binding]

A0A007_9ACTO/1-105
A0ACM0_STRAM/213-329
A0B5M5_METTP/17-129
A0B6J0_METTP/24-101
A0K132_ARTS2/758-878
A0KAY8_BURCH/421-529
A0KFD9_AERHH/750-858
A0L0D7_SHESA/762-870
A0L4M1_MAGSM/585-702
A0L5I8_MAGSM/20-135
A0L6P1_MAGSM/11-127
A0L7M9_MAGSM/15-128
A0L849_MAGSM/6-132
A0LDY2_MAGSM/755-868
A0LFF5_SYNFM/5-123
A0LGQ3_SYNFM/9-138
A0LI74_SYNFM/12-168
A0LKA1_SYNFM/20-128
A0LKQ3_SYNFM/28-122
A0LL49_SYNFM/34-186
A0LMZ8_SYNFM/21-137
A0LNA4_SYNFM/62-157
A0LNC9_SYNFM/243-360
A0LQQ0_SYNFM/14-135
A0LRU1_ACIC1/7-124
A0LU36_ACIC1/729-849
A0LY74_GRAFK/566-683
A0LYM1_GRAFK/13-125
A0LZJ0_GRAFK/583-701
A0NMK2_9RHOB/103-217
A0NS42_9RHOB/24-132
A0NYZ3_9RHOB/532-646
A0P2A6_9RHOB/584-702
A0P2G4_9RHOB/752-859
A0PL69_MYCUA/3-120
A0PL93_MYCUA/794-897
A0PNV8_MYCUA/620-738
A0PZB9_CLONN/6-126
A0Q0N0_CLONN/689-802
A0QB38_MYCA1/3-120
A0QF92_MYCA1/771-872
A0QHS1_MYCA1/617-735
A0QX36_MYCS2/618-736
A0QZX6_MYCS2/763-866
A0R1U8_MYCS2/3-120
A0R6G7_MYCS2/107-222
A0RIN1_BACAH/707-821
A0RUU9_CENSY/10-127
A0RW50_CENSY/426-537
A0RWH1_CENSY/43-144
A0XXK4_9GAMM/397-513
A0YAN4_9GAMM/1-116
A0YB18_9GAMM/749-865
A0YBI7_9GAMM/114-232
A0YDG6_9GAMM/587-704
A0YNI6_LYNSP/19-130
A0YQZ8_LYNSP/22-130
A0YZR2_LYNSP/725-843
A0Z1Y5_9GAMM/588-706
A0Z6A6_9GAMM/103-221
A0Z6M3_9GAMM/1-97
A0ZC97_NODSP/23-130
A0ZGY7_NODSP/725-843
A0ZIN1_NODSP/23-130
A1AII8_ECOK1/752-856
A1AL02_PELPD/6-123
A1ALM5_PELPD/6-125
A1AM01_PELPD/20-130
A1AMH8_PELPD/17-119
A1AMH9_PELPD/2-132
A1ANI5_PELPD/594-710
A1ANV9_PELPD/684-796
A1ANX7_PELPD/91-215
A1AP02_PELPD/20-128
A1ARW4_PELPD/21-142
A1AS61_PELPD/10-138
A1ASC2_PELPD/16-130
A1ASV3_PELPD/24-138
A1AUB0_PELPD/226-343
A1AUB1_PELPD/37-173
A1AUG2_PELPD/19-142
A1B3D4_PARDP/765-873
A1B8A4_PARDP/584-701
A1B8U7_PARDP/556-670
A1B9R8_PARDP/9-196
A1BCZ0_CHLPD/40-133
A1BFM4_CHLPD/583-701
A1BHN4_CHLPD/47-154
A1BI87_CHLPD/746-847
A1BIN8_CHLPD/23-128
A1BIS9_CHLPD/10-133
A1BJ73_CHLPD/44-149
A1BJK3_CHLPD/22-133
A1ELH6_VIBCH/748-865
A1F695_VIBCH/748-865
A1HP33_9FIRM/5-122
A1HQG2_9FIRM/6-127
A1HS42_9FIRM/60-181
A1IVX3_SORCE/748-866
A1JMH3_YERE8/585-703
A1JRW4_YERE8/751-856
A1K233_AZOSB/4-127
A1K397_AZOSB/590-707
A1K3A8_AZOSB/19-128
A1K8H1_AZOSB/147-295
A1KAR8_AZOSB/179-298
A1KBY6_AZOSB/757-861
A1KF33_MYCBP/1-111
A1KIT4_MYCBP/617-735
A1KKG7_MYCBP/730-850
A1RGN7_SHESW/762-873
A1RVQ5_PYRIL/8-96
A1RWA1_THEPD/29-150
A1RZI0_THEPD/93-207
A1S085_THEPD/95-209
A1S3K9_SHEAM/764-865
A1SET9_NOCSJ/18-135
A1SHK0_NOCSJ/546-662
A1SIK2_NOCSJ/37-155
A1SJZ9_NOCSJ/762-872
A1SK32_NOCSJ/108-238
A1SMK9_NOCSJ/590-706
A1SMQ6_NOCSJ/17-133
A1SPA5_NOCSJ/11-118
A1SR72_PSYIN/749-858
A1T8S0_MYCVP/618-736
A1TAR9_MYCVP/766-869
A1TCY7_MYCVP/3-120
A1THC1_MYCVP/94-207
A1TID0_ACIAC/150-290
A1TIN7_ACIAC/425-532
A1TQ45_ACIAC/592-707
A1U0U1_MARAV/748-851
A1UHR9_MYCSK/626-744
A1UHU7_MYCSK/781-884
A1UIC2_MYCSK/101-213
A1UJT3_MYCSK/3-120
A1UNM9_MYCSK/86-198
A1UXS6_BURMS/17-143
A1V048_BURMS/421-529
A1VAB0_DESVV/16-136
A1VDP9_DESVV/684-796
A1VIG4_POLNA/437-543
A1VJ82_POLNA/15-140
A1VM84_POLNA/188-294
A1VPW2_POLNA/589-704
A1VT43_POLNA/20-132
A1W231_ACISJ/175-290
A1W2C7_ACISJ/422-528
A1W7J1_ACISJ/590-705
A1WA33_ACISJ/195-298
A1WDV0_VEREI/429-537
A1WNB2_VEREI/598-713
A1WXH7_HALHL/10-133
A1WZ06_HALHL/745-846
A1ZGB3_9BACT/29-140
A1ZQ26_9BACT/583-700
A1ZT30_9BACT/747-848
A2AXF3_STRCM/730-850
A2BIW4_HYPBU/12-124
A2BKT4_HYPBU/5-121
A2BR57_PROMS/734-852
A2BWK5_PROM5/734-852
A2C254_PROM1/732-850
A2C658_PROM3/22-130
A2C9S5_PROM3/754-872
A2P9B6_VIBCH/748-862
A2PTS1_VIBCH/748-862
A2RZZ2_BURM9/21-147
A2S5V8_BURM9/421-529
A2SC41_METPP/439-544
A2SE76_METPP/20-130
A2SEI7_METPP/588-703
A2SP19_METPP/6-119
A2SRL6_METLZ/36-99
A2TRT2_9FLAO/581-699
A2TS89_9FLAO/418-530
A2TUM9_9FLAO/13-120
A2TZV0_9FLAO/414-524
A2TZZ0_9FLAO/13-120
A2U077_9FLAO/557-675
A2VND5_MYCTU/1-111
A2VV09_9BURK/421-529
A2W725_9BURK/421-527
A3CSH4_METMJ/4-107
A3CU14_METMJ/39-97
A3CY66_METMJ/21-139
A3D7Y2_SHEB5/751-864
A3DD51_CLOTH/684-796
A3DII8_CLOTH/23-121
A3DJ54_CLOTH/94-208
A3DKA2_CLOTH/3-124
A3DLL6_STAMF/97-211
A3DMB0_STAMF/16-134
A3DNL6_STAMF/18-129
A3EL15_VIBCH/748-862
A3EQE0_9BACT/10-131
A3EQS2_9BACT/16-124
A3ERA3_9BACT/687-798
A3ERP8_9BACT/26-139
A3ESC3_9BACT/29-127
A3EVH0_9BACT/6-139
A3GMZ5_VIBCH/691-808
A3GZD1_VIBCH/748-865
A3HTS5_9BACT/14-121
A3HWN1_9BACT/579-697
A3I2Z4_9BACT/414-525
A3I4A1_9BACI/392-509
A3I4W9_9BACI/5-123
A3ICG1_9BACI/13-126
A3IDT0_9BACI/582-697
A3ILX1_9CHRO/18-127
A3IM62_9CHRO/21-123
A3IMD6_9CHRO/12-135
A3IQD8_9CHRO/25-138
A3IWD3_9CHRO/727-845
A3J105_9FLAO/13-121
A3J2B0_9FLAO/563-672
A3J505_9FLAO/592-710
A3JG88_9ALTE/748-851
A3JNJ9_9RHOB/523-636
A3JPA0_9RHOB/103-224
A3JVF9_9RHOB/580-697
A3JZK3_9RHOB/580-697
A3K3I9_9RHOB/534-651
A3K6H8_9RHOB/104-220
A3KIK3_STRAM/592-709
A3KT50_PSEAE/753-874
A3L855_PSEAE/753-874
A3M3A9_ACIBT/748-892
A3MAF4_BURM7/17-143
A3MR50_BURM7/421-529
A3MSF3_PYRCJ/28-154
A3MSX9_PYRCJ/22-96
A3N545_BURP6/421-529
A3NFD2_BURP6/17-143
A3NQU5_BURP0/421-529
A3P166_BURP0/17-143
A3PCY0_PROM0/734-852
A3PHU2_RHOS1/103-219
A3PI12_RHOS1/580-697
A3PL12_RHOS1/10-133
A3PN07_RHOS1/520-632
A3PP32_RHOS1/419-530
A3PQX8_RHOS1/5-118
A3PR33_RHOS1/1-135
A3Q185_MYCSJ/626-744
A3Q1B3_MYCSJ/781-884
A3Q1T6_MYCSJ/101-213
A3Q360_MYCSJ/3-120
A3Q826_MYCSJ/86-198
A3QAT4_SHELP/759-862
A3RVL6_RALSO/25-183
A3RWY4_RALSO/428-534
A3SB00_9RHOB/103-219
A3SC16_9RHOB/580-697
A3SEW0_9RHOB/522-635
A3SN34_9RHOB/104-223
A3SQ04_9RHOB/580-697
A3SQM6_9RHOB/525-638
A3SVR4_9RHOB/522-635
A3SWC7_9RHOB/103-219
A3SX94_9RHOB/580-697
A3TGD3_9MICO/533-644
A3TH16_9MICO/596-713
A3THB8_9MICO/15-127
A3TJ72_9MICO/177-284
A3TL15_9MICO/109-238
A3TL58_9MICO/761-867
A3TV19_9RHOB/522-634
A3TXN8_9RHOB/104-221
A3TYU5_9RHOB/580-697
A3U896_CROAH/13-120
A3U8E7_CROAH/581-699
A3UED0_9RHOB/404-508
A3UIZ5_9RHOB/583-701
A3UZX7_VIBSP/748-854
A3V2H8_9RHOB/85-206
A3V3K9_9RHOB/579-696
A3V572_9RHOB/522-632
A3V5M8_9RHOB/765-869
A3V8J5_9RHOB/104-225
A3VAK4_9RHOB/416-516
A3VE66_9RHOB/541-652
A3VHV0_9RHOB/579-697
A3VJZ7_9RHOB/104-220
A3VM45_9RHOB/27-134
A3VWC7_9RHOB/104-220
A3VYM5_9RHOB/580-698
A3VZZ9_9RHOB/20-137
A3W4L3_9RHOB/526-639
A3W665_9RHOB/10-133
A3WD04_9SPHN/613-730
A3WED5_9SPHN/403-505
A3WHU5_9SPHN/172-287
A3WRU5_9BRAD/789-889
A3WXB4_9BRAD/562-704
A3X040_9BRAD/1-99
A3XBA7_9RHOB/580-697
A3XBB3_9RHOB/103-217
A3XCQ4_9RHOB/526-639
A3XIE7_LEEBM/13-125
A3XKL5_LEEBM/428-536
A3XPF0_LEEBM/564-682
A3Y1W0_9VIBR/748-854
A3Y840_9GAMM/753-862
A3YX27_9SYNE/22-130
A3YZM5_9SYNE/759-877
A3Z6R5_9SYNE/748-866
A3Z9S0_9SYNE/22-130
A3ZUI9_9PLAN/757-867
A4A3C7_9GAMM/588-705
A4A4H1_9GAMM/749-859
A4ACS3_9GAMM/10-133
A4ASU8_MARSH/582-700
A4ATQ9_MARSH/419-530
A4BC32_9GAMM/748-855
A4BII8_9GAMM/7-118
A4BNK6_9GAMM/748-861
A4BTC1_9GAMM/9-131
A4BYQ7_9FLAO/557-675
A4C342_9FLAO/13-130
A4C929_9GAMM/397-536
A4CCW7_9GAMM/43-163
A4CMH7_ROBBH/13-121
A4CPQ9_ROBBH/745-861
A4CPZ6_ROBBH/615-733
A4CQH4_SYNPV/22-130
A4CUH0_SYNPV/748-866
A4E8K1_9ACTN/729-842
A4EGT7_9RHOB/128-242
A4EI54_9RHOB/522-635
A4EIY7_9RHOB/579-696
A4EK82_9RHOB/153-268
A4EKV2_9RHOB/104-225
A4EQS2_9RHOB/103-220
A4EVF3_9RHOB/580-697
A4EZ43_9RHOB/522-639
A4FGJ4_SACEN/727-846
A4FLA0_SACEN/609-727
A4FWG9_METM5/5-116
A4FY65_METM5/94-208
A4G0E6_METM5/10-105
A4G1D0_HERAR/5-123
A4G1H3_HERAR/766-878
A4G7R4_HERAR/182-287
A4H4V2_LEIBR/767-872
A4HFE8_LEIBR/594-707
A4HT60_LEIIN/770-875
A4I2L1_LEIIN/594-707
A4IKZ9_GEOTN/712-830
A4ILK5_GEOTN/10-130
A4IQP4_GEOTN/587-705
A4ITM1_GEOTN/12-123
A4J5E1_DESRM/6-121
A4J5E3_DESRM/6-122
A4J6L9_DESRM/681-793
A4J7Z5_DESRM/8-130
A4JIA0_BURVG/421-529
A4JRS9_BURVG/577-693
A4KH38_MYCTU/617-735
A4KIQ5_MYCTU/730-850
A4KNN4_MYCTU/1-117
A4KVE1_RHIME/31-159
A4LUT6_BURPS/17-143
A4MVX1_HAEIF/1-63
A4N1X7_HAEIF/1-66
A4N8A6_HAEIF/80-147
A4NDC5_HAEIF/1-66
A4NJP7_HAEIF/80-145
A4NQA2_HAEIF/1-117
A4NWP8_HAEIF/80-146
A4QE93_CORGB/760-879
A4QEB3_CORGB/599-717
A4RUZ2_OSTLU/765-872
A4SCX9_PROVI/10-133
A4SD32_PROVI/61-137
A4SD45_PROVI/746-848
A4SEZ4_PROVI/559-677
A4SG56_PROVI/21-133
A4SSJ3_AERS4/753-861
A4SXB2_POLSQ/608-723
A4SYS0_POLSQ/139-285
A4T0C7_POLSQ/432-545
A4T483_MYCGI/97-211
A4T8D7_MYCGI/3-120
A4T9J3_MYCGI/619-737
A4TB79_MYCGI/768-869
A4TH36_YERPP/751-855
A4TV67_9PROT/16-135
A4TXI5_9PROT/605-722
A4TZ22_9PROT/17-155
A4U178_9PROT/10-130
A4U2D8_9PROT/94-211
A4U2W1_9PROT/58-192
A4U2W7_9PROT/13-133
A4U3E6_9PROT/527-636
A4U3E9_9PROT/718-836
A4VLN1_PSEU5/749-866
A4W5D2_ENT38/747-851
A4WKT4_PYRAR/9-110
A4WQE9_RHOS5/103-219
A4WRA1_RHOS5/10-133
A4WUX5_RHOS5/580-697
A4WWY0_RHOS5/520-633
A4WX15_RHOS5/272-388
A4WYR2_RHOS5/411-527
A4WZ89_RHOS5/41-147
A4X6X2_SALTO/718-838
A4X766_SALTO/115-244
A4X792_SALTO/11-198
A4XAV3_SALTO/519-636
A4XBE6_SALTO/5-121
A4XGM7_CALS8/89-203
A4XH06_CALS8/22-139
A4XLU5_CALS8/2-119
A4XUA3_PSEMY/749-867
A4Y9P7_SHEPC/762-873
A4YG51_METS5/17-139
A4YIE3_METS5/21-136
A4YLY3_BRASO/755-856
A4YNQ4_BRASO/10-133
A4YPU8_BRASO/15-142
A4YRB5_BRASO/32-138
A4YRG9_BRASO/583-700
A5CWS5_VESOH/754-868
A5CZJ7_PELTS/5-128
A5D2I7_PELTS/6-124
A5D6S3_DANRE/622-740
A5EFZ3_BRASB/32-138
A5EG48_BRASB/583-700
A5EQ70_BRASB/10-133
A5ES00_BRASB/755-856
A5F8T5_VIBC3/748-865
A5FHG1_FLAJ1/13-121
A5FJS4_FLAJ1/415-521
A5FP21_FLAJ1/585-703
A5FQ53_DEHSB/23-128
A5FSG0_DEHSB/17-129
A5FSU9_DEHSB/17-129
A5FZ72_ACICJ/730-848
A5G0U4_ACICJ/10-133
A5G5R7_GEOUR/24-138
A5G637_GEOUR/16-118
A5G769_GEOUR/6-126
A5G7H9_GEOUR/19-138
A5G7J4_GEOUR/6-134
A5G7J7_GEOUR/15-120
A5G7K0_GEOUR/10-125
A5G8W5_GEOUR/6-128
A5G9L0_GEOUR/21-128
A5GA19_GEOUR/14-130
A5GA56_GEOUR/47-156
A5GA91_GEOUR/30-153
A5GCG0_GEOUR/15-118
A5GCG3_GEOUR/13-136
A5GCH1_GEOUR/20-138
A5GCJ3_GEOUR/684-796
A5GCW0_GEOUR/32-122
A5GDJ9_GEOUR/9-130
A5GFL1_GEOUR/6-124
A5GL88_SYNPW/748-866
A5GNW9_SYNPW/22-130
A5GQP1_SYNR3/22-130
A5GTA3_SYNR3/740-858
A5HUG8_9BACT/111-228
A5I1X2_CLOBH/94-210
A5I293_CLOBH/671-783
A5I564_CLOBH/3-123
A5IIP9_THEP1/13-168
A5IKF3_THEP1/649-761
A5IKN8_THEP1/3-110
A5IM46_THEP1/12-125
A5JHD2_9EURY/2-113
A5KL27_9FIRM/696-808
A5KNH0_9FIRM/3-124
A5L290_9GAMM/154-262
A5N0E3_CLOK5/23-128
A5N6T7_CLOK5/681-793
A5N898_CLOK5/4-123
A5P6R3_9SPHN/578-695
A5PAW4_9SPHN/406-517
A5TP89_BURMA/21-147
A5TSW8_FUSNP/711-818
A5TUN5_FUSNP/12-117
A5TUP2_FUSNP/22-124
A5TV37_FUSNP/4-127
A5TV47_FUSNP/121-249
A5TYT8_MYCTA/1-111
A5U2J8_MYCTA/617-735
A5U4F0_MYCTA/730-850
A5UK62_METS3/18-132
A5UKJ3_METS3/130-253
A5UL23_METS3/30-143
A5UPF4_ROSS1/804-909
A5UQR4_ROSS1/595-712
A5URU8_ROSS1/10-133
A5UUV6_ROSS1/5-124
A5UV44_ROSS1/187-302
A5UW33_ROSS1/6-124
A5UYC9_ROSS1/197-309
A5V115_ROSS1/73-192
A5V8Z2_SPHWW/435-542
A5VAC7_SPHWW/578-696
A5VNC2_BRUO2/771-882
A5W5N6_PSEP1/749-864
A5WD09_PSYWF/792-904
A5WIR9_MYCTF/1-111
A5WMH7_MYCTF/617-735
A5WP98_MYCTF/730-850
A5XJC5_BURMA/17-143
A5XZ29_BURMA/17-143
A5Z3E1_9FIRM/705-814
A5Z7T4_9FIRM/4-127
A5ZDB6_9BACE/19-125
A5ZH15_9BACE/747-854
A5ZJP6_9BACE/587-705
A5ZQS7_9FIRM/5-124
A6A2L0_VIBCH/748-862
A6AD31_VIBCH/748-862
A6ARL1_VIBHA/748-856
A6B8R4_VIBPA/748-853
A6BDT3_9FIRM/675-786
A6BF51_9FIRM/16-135
A6BKM6_9FIRM/111-225
A6BXE6_YERPE/751-855
A6BZ53_9PLAN/751-855
A6CDJ0_9PLAN/11-139
A6CFX0_9PLAN/192-310
A6CLH8_9BACI/81-186
A6CM45_9BACI/5-124
A6CNI4_9BACI/583-700
A6CQ35_9BACI/13-125
A6CR91_9BACI/180-297
A6D961_9VIBR/748-854
A6DGP4_9BACT/778-890
A6DIW4_9BACT/8-109
A6DJU6_9BACT/32-137
A6DVK3_9RHOB/10-133
A6DYV7_9RHOB/580-698
A6DZM9_9RHOB/104-220
A6E139_9RHOB/526-639
A6EBG1_9SPHI/745-848
A6EME2_9BACT/446-561
A6EMM1_9BACT/13-120
A6EPF4_9BACT/590-708
A6EUE9_9ALTE/11-126
A6EVN6_9ALTE/751-854
A6FBJ5_9GAMM/747-854
A6FIQ0_9GAMM/10-122
A6FLY6_9RHOB/524-641
A6FPX8_9RHOB/10-133
A6FPY4_9RHOB/150-273
A6FQE5_9RHOB/580-697
A6FR99_9RHOB/151-270
A6FS59_9RHOB/104-220
A6FWT9_9DELT/755-864
A6FY70_9DELT/33-173
A6FYD5_9DELT/30-135
A6G1H0_9DELT/609-726
A6GCW7_9DELT/13-146
A6GJA7_9DELT/1-108
A6GMV5_9BURK/20-129
A6GN35_9BURK/784-890
A6GQU3_9BURK/187-299
A6GYN7_FLAPJ/580-698
A6H0Y2_FLAPJ/13-123
A6KX66_BACV8/587-705
A6L0D1_BACV8/16-125
A6L3C1_BACV8/748-852
A6L4F5_BACV8/476-590
A6L929_PARD8/746-855
A6LBP0_PARD8/22-146
A6LEB4_PARD8/588-706
A6LJH3_THEM4/119-246
A6LKJ8_THEM4/5-120
A6LKZ2_THEM4/662-772
A6LLG9_THEM4/594-717
A6LLV9_THEM4/48-115
A6LRB2_CLOB8/86-200
A6LT93_CLOB8/3-123
A6LTA0_CLOB8/682-794
A6LXT9_CLOB8/16-121
A6LY07_CLOB8/742-856
A6LZ90_CLOB8/35-135
A6NRZ0_9BACE/3-114
A6NVP6_9BACE/478-589
A6NZH5_9BACE/675-787
A6P0J6_9BACE/100-215
A6P0J7_9BACE/91-209
A6P2Q1_9BACE/96-212
A6Q2F4_NITSB/710-827
A6Q983_SULNB/1-115
A6QBA6_SULNB/720-819
A6SU29_JANMA/47-165
A6SU92_JANMA/766-878
A6TGS0_KLEP7/747-851
A6TKW0_ALKMQ/15-128
A6TNY0_ALKMQ/3-124
A6TPX8_ALKMQ/95-208
A6TPY5_ALKMQ/95-208
A6TPY9_ALKMQ/98-209
A6TQQ7_ALKMQ/599-721
A6TT99_ALKMQ/24-124
A6TTI3_ALKMQ/666-775
A6TTM6_ALKMQ/4-127
A6TTU4_ALKMQ/23-123
A6TTU5_ALKMQ/14-128
A6TTU7_ALKMQ/14-128
A6TWP5_ALKMQ/5-122
A6TWQ2_ALKMQ/110-238
A6UAD1_SINMW/102-218
A6UDH0_SINMW/767-868
A6UHB2_SINMW/581-699
A6UJN6_SINMW/23-139
A6UPZ5_METVS/2-113
A6UR40_METVS/20-105
A6UUL0_META3/91-207
A6UUU8_META3/9-112
A6UV61_META3/9-127
A6V6X4_PSEA7/753-874
A6VFB9_METM7/94-208
A6VGT7_METM7/2-112
A6VI34_METM7/11-105
A6VRV9_MARMS/181-293
A6VXB2_MARMS/752-861
A6WJY7_SHEB8/762-898
A6WVC4_OCHA4/772-877
A6X0G3_OCHA4/583-699
A6XXZ1_VIBCH/748-862
A7AL74_9PORP/746-855
A7AL90_9PORP/605-723
A7AYB8_RUMGN/685-796
A7B5A9_RUMGN/16-137
A7BQA0_9GAMM/13-150
A7BQU9_9GAMM/13-135
A7BQW0_9GAMM/13-150
A7BUJ7_9GAMM/1-101
A7BW91_9GAMM/53-171
A7FDG4_YERP3/750-854
A7FU11_CLOB1/94-210
A7FUD0_CLOB1/671-783
A7FWR4_CLOB1/3-123
A7GDI1_CLOBL/94-210
A7GDV1_CLOBL/671-783
A7GGM1_CLOBL/3-123
A7GN26_BACCN/181-298
A7GSV2_BACCN/706-823
A7H6G1_ANADF/721-821
A7H8A4_ANADF/86-181
A7HBU6_ANADF/9-123
A7HCV3_ANADF/111-239
A7HD14_ANADF/79-201
A7HEJ3_ANADF/26-128
A7HF69_ANADF/20-133
A7HF82_ANADF/21-128
A7HJI6_FERNB/121-248
A7HL42_FERNB/660-766
A7HLV0_FERNB/18-113
A7HMN6_FERNB/6-122
A7HNJ4_FERNB/596-719
A7HTL1_PARL1/534-646
A7HTT8_PARL1/586-704
A7HVS9_PARL1/402-503
A7I4H1_METB6/233-349
A7I748_METB6/89-204
A7I7Y1_METB6/29-97
A7IEK3_XANP2/524-633
A7IJ79_XANP2/782-884
A7IPK4_XANP2/582-700
A7IQC0_XANP2/5-128
A7IQE6_XANP2/9-126
A7JW42_PASHA/746-857
A7LTW4_BACOV/747-855
A7LV51_BACOV/477-591
A7LWQ9_BACOV/16-125
A7LZK6_BACOV/587-705
A7MPE0_ENTS8/731-835
A7MU58_VIBHB/748-856
A7NF24_ROSCS/73-192
A7NJK7_ROSCS/10-133
A7NK25_ROSCS/187-302
A7NLM6_ROSCS/6-123
A7NLY2_ROSCS/149-256
A7NNC2_ROSCS/5-124
A7NQF0_ROSCS/195-309
A7NQR2_ROSCS/595-712
A7NQR8_ROSCS/757-862
A7RHJ6_NEMVE/662-780
A7SKT1_NEMVE/688-791
A7UH63_9DELT/13-133
A7V2A3_BACUN/588-706
A7VA46_BACUN/11-125
A7VAJ5_BACUN/753-858
A7VBG6_9CLOT/686-797
A7VF77_9CLOT/35-131
A7VP98_9CLOT/131-251
A7VVQ8_9CLOT/34-138
A7ZR25_ECO24/585-703
A7ZUN3_ECO24/747-851
A8A457_ECOHS/585-703
A8A7B5_ECOHS/747-851
A8A9E9_IGNH4/3-113
A8AJ70_CITK8/4-110
A8ANB5_CITK8/767-871
A8DJV5_9BACT/6-122
A8DX05_BURPS/17-143
A8ER28_ARCB4/716-834
A8F4M8_THELT/35-110
A8F538_THELT/2-119
A8F5A2_THELT/13-165
A8F5N1_THELT/2-115
A8F6Y8_THELT/650-761
A8F7Y3_THELT/106-233
A8F7Y7_THELT/9-127
A8F7Z2_THELT/10-125
A8FBU3_BACP2/710-828
A8FZS0_SHESH/766-866
A8G4U9_PROM2/735-853
A8GKE4_SERP5/729-833
A8H4V9_SHEPA/176-288
A8H811_SHEPA/728-828
A8HLE0_BURPS/17-143
A8HUY6_AZOC5/566-678
A8HVP5_AZOC5/759-873
A8HYR2_CHLRE/749-855
A8I4U0_AZOC5/585-703
A8L3X5_FRASN/532-650
A8L533_FRASN/21-134
A8L6P9_FRASN/131-247
A8L9J0_FRASN/3-120
A8LCR3_FRASN/784-893
A8LD21_FRASN/10-131
A8LGT1_FRASN/606-724
A8LI36_DINSH/10-133
A8LJI5_DINSH/524-636
A8LQ25_DINSH/158-274
A8LQS8_DINSH/580-697
A8LQX8_DINSH/142-257
A8LSK1_DINSH/129-245
A8M0M1_SALAI/28-157
A8M267_SALAI/722-842
A8M2C7_SALAI/109-238
A8M2I4_SALAI/536-654
A8M470_SALAI/5-121
A8M794_SALAI/2-121
A8M7A4_SALAI/8-120
A8MDS2_CALMQ/16-133
A8MFL1_ALKOO/673-785
A8MGL2_ALKOO/598-721
A8MHT9_ALKOO/5-126
A8MLR7_ALKOO/110-238
A8MLT2_ALKOO/5-123
A8R0J3_9ACTO/48-163
A8R0J7_9ACTO/41-158
A8R0J8_9ACTO/39-158
A8RQG4_9CLOT/8-150
A8S298_9CLOT/701-815
A8SDR3_9FIRM/685-795
A8SP62_9FIRM/687-799
A8T919_9VIBR/748-853
A8TIR1_9PROT/62-133
A8TTP5_9PROT/584-702
A8TTR5_9PROT/398-512
A8TX46_9PROT/103-224
A8U1X7_9PROT/15-133
A8U1Y1_9PROT/32-151
A8U2Q0_9PROT/16-133
A8UF06_9FLAO/416-520
A8UHR6_9FLAO/13-120
A8UIP2_9FLAO/19-133
A8UIP4_9FLAO/20-141
A8UKK6_9FLAO/581-699
A8WVF7_CAEBR/608-728
A8XY95_CAEBR/763-865
A8Y9S7_MICAE/20-130
A8YDM7_MICAE/23-128
A8YJN6_MICAE/725-843
A8ZRV4_DESOH/90-200
A8ZRX2_DESOH/578-695
A8ZUG0_DESOH/12-121
A8ZVM4_DESOH/16-133
A8ZVN3_DESOH/19-132
A8ZVP5_DESOH/26-133
A8ZVP9_DESOH/42-149
A8ZVQ0_DESOH/19-156
A8ZVQ1_DESOH/25-158
A8ZVQ2_DESOH/19-156
A8ZVW2_DESOH/15-168
A8ZW42_DESOH/16-149
A8ZW43_DESOH/15-136
A8ZWI8_DESOH/26-133
A8ZWN8_DESOH/6-136
A8ZWV0_DESOH/6-129
A8ZX61_DESOH/88-202
A8ZXM6_DESOH/24-124
A8ZYF1_DESOH/13-128
A8ZYY8_DESOH/90-206
A8ZYZ4_DESOH/94-207
A8ZZ29_DESOH/23-178
A8ZZD1_DESOH/50-145
A8ZZI9_DESOH/12-128
A9A0S1_DESOH/30-160
A9A1I4_NITMS/427-532
A9A2E3_NITMS/10-124
A9A3E2_NITMS/163-257
A9A8P4_METM6/11-105
A9A9W3_METM6/5-116
A9ABB4_METM6/94-208
A9AE60_BURM1/421-527
A9AVL9_HERA2/5-123
A9B073_HERA2/738-845
A9B162_HERA2/185-298
A9B624_HERA2/18-136
A9BAF6_PROM4/731-849
A9BG48_PETMO/121-248
A9BH54_PETMO/5-120
A9BHL6_PETMO/595-716
A9BIZ3_PETMO/652-763
A9BJ50_PETMO/23-129
A9BJW4_PETMO/2-122
A9BLZ1_DELAS/209-309
A9BPL1_DELAS/431-536
A9C2N6_DELAS/608-723
A9CFE8_AGRT5/582-699
A9CV91_9GAMM/770-870
A9CXY1_9RHIZ/581-698
A9CZ77_9RHIZ/20-159
A9D908_9GAMM/168-283
A9DA19_9RHIZ/96-213
A9DBY4_9RHIZ/102-219
A9DJE4_9FLAO/427-538
A9DP63_9FLAO/15-130
A9DP71_9FLAO/18-133
A9DPA7_9FLAO/20-141
A9DRZ9_9RHOB/522-633
A9E1Z0_9RHOB/584-701
A9E599_9RHOB/103-219
A9E8W6_9FLAO/13-120
A9E8Z6_9FLAO/581-699
A9EL36_9RHOB/580-697
A9EM24_9RHOB/104-218
A9ENR5_SORC5/45-158
A9EQU7_SORC5/375-492
A9ESN0_9RHOB/523-640
A9EWW6_SORC5/36-151
A9FAG8_SORC5/801-907
A9FI18_SORC5/6-120
A9FL79_SORC5/136-259
A9FLB0_9RHOB/104-218
A9FX05_SORC5/42-151
A9FYL1_SORC5/7-116
A9G0A2_9RHOB/580-697
A9G2T4_SORC5/21-119
A9G8T0_SORC5/753-863
A9G925_SORC5/14-141
A9GAJ9_SORC5/748-866
A9GES4_SORC5/105-233
A9GG54_9RHOB/523-640
A9GTF9_SORC5/14-141
A9GVB9_SORC5/174-288
A9H0Q2_9RHOB/150-265
A9H4J4_GLUDA/725-845
A9HAU6_9RHOB/580-697
A9HG58_9RHOB/10-133
A9HGQ6_9RHOB/525-638
A9HN76_9RHOB/415-515
A9HQN9_9RHOB/103-219
A9HSG2_GLUDA/2-120
A9HTB7_9RHOB/142-259
A9I155_BORPD/777-897
A9KHS7_CLOPH/18-122
A9KIR0_CLOPH/18-137
A9KR64_CLOPH/3-124
A9KSG0_CLOPH/721-833
A9L3D4_SHEB9/762-875
A9LBT6_BURMA/17-143
A9M5K6_BRUC2/581-697
A9M7D3_BRUC2/771-882
A9MHB4_SALAR/814-918
A9MJK7_SALAR/4-111
A9MRG0_SALAR/585-703
A9N1H8_SALPB/821-925
A9R539_YERPG/750-854
A9V1Z5_MONBE/777-880
A9VC22_MONBE/616-734
A9VH38_BACWK/706-820
A9VZB8_METEP/15-141
A9VZF8_METEP/531-649
A9W019_METEP/15-141
A9W344_METEP/759-872
A9W5F1_METEP/29-147
A9W5F2_METEP/22-142
A9W8T5_METEP/12-135
A9W9C3_METEP/584-702
A9W9E7_METEP/167-282
A9WAR8_CHLAA/5-123
A9WB65_CHLAA/10-133
A9WDH2_CHLAA/753-865
A9WI23_CHLAA/595-712
A9WJI6_CHLAA/190-307
A9ZDX6_YERPE/751-855
B0A4A3_YERPE/750-854
B0A6J2_9CLOT/678-787
B0A8X4_9CLOT/6-126
B0A938_9CLOT/89-203
B0A941_9CLOT/90-202
B0A944_9CLOT/89-201
B0A946_9CLOT/88-201
B0A9U6_9CLOT/94-210
B0ABU2_9CLOT/88-204
B0ABU5_9CLOT/88-204
B0AV15_BACAN/706-820
B0BZJ8_ACAM1/26-138
B0C433_ACAM1/737-855
B0CB74_ACAM1/22-130
B0CGY8_BRUSI/581-697
B0CJ47_BRUSI/775-886
B0CN36_STRLA/692-812
B0G1H1_9FIRM/679-790
B0G470_9FIRM/3-129
B0G7S1_9FIRM/93-207
B0GIZ6_YERPE/750-854
B0GSQ2_YERPE/750-854
B0HB30_YERPE/750-854
B0HKQ5_YERPE/750-854
B0I0I8_YERPE/750-854
B0JFV5_MICAN/725-843
B0JKI0_MICAN/23-130
B0JNN5_MICAN/20-130
B0JQI7_MICAN/23-128
B0K0G8_THEPX/3-121
B0K0P3_THEPX/595-717
B0K2S9_THEPX/7-124
B0K408_THEPX/3-117
B0K6M9_THEPX/678-789
B0K7W0_THEP3/678-789
B0K8U6_THEP3/7-124
B0K905_THEP3/3-121
B0K986_THEP3/595-717
B0KAB1_THEP3/3-120
B0KKH9_PSEPG/749-864
B0LJ01_9ACTO/703-823
B0MD08_9FIRM/5-124
B0MEJ4_9FIRM/666-778
B0MQG9_9FIRM/671-783
B0MVA4_9BACT/121-249
B0MWA1_9BACT/585-703
B0N048_9BACT/743-843
B0N1Y5_9FIRM/87-200
B0N2P4_9FIRM/665-777
B0N505_9FIRM/3-122
B0NAH0_EUBSP/674-785
B0NBN8_EUBSP/3-134
B0NFC1_EUBSP/93-207
B0NFC4_EUBSP/93-207
B0NNQ6_BACSE/11-125
B0NQS8_BACSE/750-855
B0NUL8_BACSE/587-705
B0NXP4_9CLOT/670-783
B0P0W0_9CLOT/7-127
B0PAF2_9FIRM/10-131
B0PBK1_9FIRM/24-141
B0PCL9_9FIRM/478-589
B0PEJ5_9FIRM/105-219
B0Q0E4_BACAN/706-820
B0R3X0_HALS3/9-128
B0R7I3_HALS3/6-128
B0RG42_CLAMS/14-130
B0RUL8_XANCB/234-356
B0RVQ4_XANCB/417-522
B0S0B5_FINM2/93-207
B0SFR0_LEPBA/22-142
B0SGP6_LEPBA/14-128
B0SI34_LEPBA/541-649
B0SI81_LEPBA/581-699
B0SIG4_LEPBA/752-854
B0SP57_LEPBP/22-142
B0SQA9_LEPBP/17-131
B0STP8_LEPBP/541-649
B0STU6_LEPBP/581-699
B0SU32_LEPBP/764-866
B0SVC8_CAUSK/529-640
B0T502_CAUSK/400-514
B0T7Z4_CAUSK/581-699
B0TAJ7_HELMI/677-789
B0TAL4_HELMI/11-121
B0TBM5_HELMI/10-133
B0TBZ3_HELMI/10-128
B0TCM2_HELMI/181-296
B0TF13_HELMI/6-124
B0TFN8_HELMI/35-151
B0THN0_HELMI/7-132
B0TK64_SHEHH/176-288
B0TT67_SHEHH/774-874
B0UAQ1_METS4/10-133
B0UBE3_METS4/15-141
B0UDK3_METS4/160-275
B0UG82_METS4/97-239
B0UK72_METS4/757-871
B0ULD2_METS4/583-701
B0ULU1_METS4/25-129
B0UN81_METS4/530-648
B0UPR6_METS4/14-206
B0V9J6_ACIBY/748-892
B0VFL5_CLOAI/105-234
B0VH71_CLOAI/582-698
B1ANE3_HUMAN/327-430
B1B9Q9_CLOBO/686-798
B1BAJ9_CLOBO/6-126
B1BG77_CLOPE/1-65
B1BN91_CLOPE/663-775
B1BVW9_CLOPE/3-123
B1BZ94_9FIRM/5-122
B1C150_9FIRM/666-778
B1C621_9FIRM/673-791
B1C662_9FIRM/3-123
B1EFY5_9ESCH/585-703
B1ERK5_9ESCH/747-851
B1F173_BACAN/706-820
B1FCC9_9BURK/421-529
B1FP45_9BURK/49-187
B1FW16_9BURK/1-98
B1FW56_9BURK/21-129
B1H0N5_UNCTG/681-792
B1H4P2_BURPS/17-143
B1HP45_LYSSC/5-123
B1HRV5_LYSSC/582-697
B1HTR9_LYSSC/713-826
B1I050_LYSSC/13-126
B1IJN5_CLOBK/3-123
B1IKU9_CLOBK/94-210
B1ILP3_CLOBK/671-783
B1IT86_ECOLC/585-703
B1IUN3_ECOLC/747-851
B1J6P9_PSEPW/749-864
B1JJM4_YERPY/751-855
B1JZC4_BURCC/421-529
B1KH32_SHEWM/769-888
B1KQP4_SHEWM/6-136
B1KRK3_SHEWM/170-288
B1KXU3_CLOBM/3-123
B1L1A4_CLOBM/94-208
B1L1X1_CLOBM/671-783
B1L398_KORCO/11-133
B1L5Q1_KORCO/90-204
B1L7E9_KORCO/29-149
B1L9N5_THESQ/649-761
B1L9X0_THESQ/3-110
B1LB46_THESQ/12-125
B1LCE7_THESQ/13-168
B1LDC1_ECOSM/585-703
B1LLH3_ECOSM/4-118
B1LPH5_ECOSM/747-851
B1LSG4_METRJ/168-280
B1LVN7_METRJ/759-872
B1LY30_METRJ/33-136
B1M1T0_METRJ/534-652
B1M3L9_METRJ/15-141
B1M7K6_METRJ/584-702
B1M8Y1_METRJ/155-271
B1MC19_MYCA9/626-744
B1MPF9_MYCA9/767-868
B1QCV5_CLOBO/94-210
B1QD72_CLOBO/671-783
B1QF23_CLOBO/3-123
B1QIZ4_CLOBO/94-210
B1QJW7_CLOBO/3-123
B1QQC0_CLOBO/671-783
B1QU49_CLOBU/684-796
B1QUZ7_CLOBU/13-132
B1R4T3_CLOPE/3-123
B1RG58_CLOPE/3-123
B1RQ22_CLOPE/3-123
B1T4J7_9BURK/34-153
B1T8D3_9BURK/421-529
B1UWV0_BACAN/706-820
B1V4Y1_CLOPE/3-123
B1VMU9_STRGG/610-727
B1VN24_STRGG/104-219
B1VRI2_STRGG/116-230
B1VRI4_STRGG/36-155
B1VSU2_STRGG/208-321
B1VT29_STRGG/94-202
B1VT38_STRGG/5-116
B1VV16_STRGG/532-646
B1W2Z4_STRGG/735-855
B1W3Q3_STRGG/7-125
B1WVP5_CYAA5/21-130
B1WZ63_CYAA5/727-845
B1XC18_ECODH/747-851
B1XKG9_SYNP2/725-843
B1XNF9_SYNP2/22-130
B1XSF6_POLNS/432-544
B1XUV3_POLNS/593-707
B1Y1R6_LEPCP/440-544
B1Y5M6_LEPCP/269-385
B1Y6S0_LEPCP/20-131
B1Y892_LEPCP/588-703
B1Y8Q1_THENV/4-110
B1YI41_EXIS2/172-285
B1YNQ5_BURA4/421-529
B1ZAV7_METPB/584-702
B1ZBP7_METPB/167-282
B1ZCS8_METPB/15-141
B1ZGE4_METPB/759-868
B1ZI58_METPB/531-649
B1ZNG1_OPITP/187-293
B1ZRF9_OPITP/90-203
B1ZRJ1_OPITP/10-131
B1ZTC9_OPITP/586-701
B1ZW83_OPITP/21-128
B1ZXE0_OPITP/89-202
B2A1L3_NATTJ/608-730
B2A3W8_NATTJ/4-121
B2A659_NATTJ/107-232
B2A6W8_NATTJ/243-362
B2A770_NATTJ/17-122
B2A781_NATTJ/665-777
B2A7L4_NATTJ/477-588
B2AG68_CUPTR/431-537
B2AGJ2_CUPTR/30-149
B2FLB3_STRMK/435-540
B2HG89_MYCMM/3-120
B2HGB8_MYCMM/761-864
B2HIE9_MYCMM/29-151
B2HPE8_MYCMM/620-738
B2HVC4_ACIBC/748-892
B2IGQ7_BEII9/587-705
B2IJ02_BEII9/756-858
B2IKP3_BEII9/33-138
B2J2E3_NOSP7/20-130
B2J2H4_NOSP7/727-845
B2J8L9_NOSP7/54-163
B2J9R6_NOSP7/23-130
B2JKG0_BURP8/33-141
B2JKJ4_BURP8/421-527
B2JPV3_BURP8/10-131
B2JQZ0_BURP8/562-674
B2K4Z0_YERPB/751-855
B2KJZ5_BURPS/21-147
B2N313_ECOLX/747-851
B2ND84_ECOLX/585-703
B2NIL6_RHOCE/170-287
B2NN99_ECO57/585-703
B2NQG8_ECO57/747-851
B2NYC1_ECO57/4-118
B2P1K1_ECO57/585-703
B2P959_ECO57/4-118
B2P9M2_ECO57/747-851
B2PG72_ECO57/4-118
B2PJ51_ECO57/747-851
B2PMI8_ECO57/585-703
B2Q553_PROST/740-847
B2R6K1_HUMAN/615-733
B2RHY0_PORG3/588-706
B2RJZ4_PORG3/121-248
B2S636_BRUA1/581-697
B2S8I0_BRUA1/771-882
B2SQ38_XANOP/416-521
B2SWR2_BURPP/21-129
B2SWV7_BURPP/421-529
B2TP83_CLOBB/679-791
B2TP98_CLOBB/3-123
B2UD75_RALPJ/25-138
B2UDX0_RALPJ/421-527
B2UNQ8_AKKM8/782-899
B2UNS8_AKKM8/584-701
B2UWX6_CLOBA/684-796
B2UWZ1_CLOBA/3-123
B2ZZ99_METME/781-889
B3A2U1_ECO57/585-703
B3A6K2_ECO57/747-851
B3AB70_ECO57/4-118
B3AH12_ECO57/747-851
B3AIJ4_ECO57/585-703
B3AJJ5_ECO57/4-118
B3AXV5_ECO57/585-703
B3AZV3_ECO57/747-851
B3B7P7_ECO57/4-118
B3BBX0_ECO57/747-851
B3BDQ2_ECO57/585-703
B3BGJ9_ECO57/4-118
B3BRZ1_ECO57/585-703
B3BTV8_ECO57/747-851
B3C1A1_ECO57/4-118
B3C5T4_9BACE/587-705
B3C6L0_9BACE/89-204
B3CH02_9BACE/748-853
B3E203_GEOLS/28-141
B3E428_GEOLS/718-835
B3E480_GEOLS/19-138
B3E490_GEOLS/6-134
B3E498_GEOLS/19-129
B3E499_GEOLS/20-122
B3E4A0_GEOLS/15-120
B3E4V8_GEOLS/18-145
B3E868_GEOLS/174-273
B3E8M2_GEOLS/8-130
B3E950_GEOLS/20-132
B3E983_GEOLS/24-138
B3EAT3_GEOLS/585-702
B3EBM6_GEOLS/21-141
B3EBN0_GEOLS/842-959
B3EDE2_CHLL2/45-155
B3EEA4_CHLL2/22-133
B3EEE0_CHLL2/43-151
B3EFP5_CHLL2/32-130
B3EG82_CHLL2/746-851
B3EGD3_CHLL2/24-128
B3EGR9_CHLL2/10-133
B3EHG3_CHLL2/42-149
B3EIB7_CHLL2/584-702
B3EKM4_CHLPB/24-157
B3EL09_CHLPB/34-130
B3EM00_CHLPB/10-117
B3EMA0_CHLPB/21-133
B3EN13_CHLPB/746-847
B3ENI7_CHLPB/22-128
B3ENM5_CHLPB/10-133
B3EP12_CHLPB/46-147
B3EPB3_CHLPB/42-149
B3EPG0_CHLPB/21-151
B3EQ32_CHLPB/43-153
B3EQS6_CHLPB/968-1086
B3HEQ5_ECOLX/747-851
B3HGR1_ECOLX/585-703
B3HRN6_ECOLX/747-851
B3I349_ECOLX/747-851
B3I4T2_ECOLX/585-703
B3IFR5_ECOLX/585-703
B3IGK7_ECOLX/747-851
B3J2L3_BACAN/706-820
B3JF69_9BACE/11-125
B3JGL1_9BACE/745-857
B3JPK4_9BACE/587-704
B3PL28_CELJU/760-865
B3PUC4_RHIE6/771-879
B3Q027_RHIE6/11-135
B3Q4W3_RHIE6/581-699
B3Q7C2_RHOPT/165-282
B3Q8J0_RHOPT/10-133
B3QAM5_RHOPT/583-700
B3QFQ1_RHOPT/54-186
B3QGP3_RHOPT/758-860
B3QHD1_RHOPT/30-138
B3QKY2_CHLP8/746-856
B3QLD2_CHLP8/44-149
B3QLG1_CHLP8/35-130
B3QLM8_CHLP8/21-133
B3QMI5_CHLP8/26-128
B3QMU0_CHLP8/578-696
B3QP87_CHLP8/45-154
B3QPY4_CHLP8/43-151
B3QQP3_CHLP8/6-191
B3QR20_CHLP8/10-133
B3QTZ4_CHLT3/746-849
B3QVG7_CHLT3/74-146
B3QWJ7_CHLT3/42-152
B3QWR5_CHLT3/10-133
B3QWV3_CHLT3/596-712
B3QZ62_CHLT3/74-172
B3T0X5_9ZZZZ/18-147
B3T1W6_9ZZZZ/6-140
B3T4R1_9ZZZZ/5-119
B3T5P5_9ZZZZ/15-136
B3T9R5_9ARCH/10-126
B3V599_9ARCH/10-126
B3WHN5_ECOLX/585-703
B3WJ78_ECOLX/747-851
B3WX59_SHIDY/585-703
B3XC96_ECOLX/747-851
B3YH48_SALET/747-851
B3YWA3_BACCE/706-820
B3ZET1_BACCE/706-820
B3ZT22_BACCE/706-820
B4A9N8_SALNE/747-851
B4AFE9_BACPU/710-828
B4BI37_9BACI/4-123
B4BIP4_9BACI/712-830
B4BLF8_9BACI/596-714
B4BP99_9BACI/11-122
B4CWI8_9BACT/64-140
B4CXE6_9BACT/47-146
B4CXE7_9BACT/22-122
B4D5I1_9BACT/51-162
B4D792_9BACT/29-141
B4D950_9BACT/789-900
B4DCE8_9BACT/6-124
B4DST3_HUMAN/627-730
B4E9N1_BURCJ/421-529
B4EYS2_PROMH/744-847
B4R7X6_PHEZH/582-700
B4RHL7_PHEZH/400-505
B4S426_PROA2/34-130
B4S4L0_PROA2/747-850
B4S4Q4_PROA2/20-128
B4S542_PROA2/10-133
B4S5S3_PROA2/42-149
B4S6S9_PROA2/21-142
B4S783_PROA2/951-1069
B4S8Q8_PROA2/26-128
B4S8U9_PROA2/43-153
B4S9E6_PROA2/40-148
B4SAG9_PELPB/46-155
B4SBM7_PELPB/45-149
B4SBT0_PELPB/2-110
B4SD04_PELPB/21-133
B4SEX1_PELPB/746-856
B4SFG8_PELPB/10-133
B4SFR3_PELPB/46-152
B4SGF3_PELPB/33-129
B4SGM9_PELPB/584-702
B4SPB7_STRM5/416-521
B4T1M8_SALNS/747-851
B4TDG5_SALHS/747-851
B4TQM7_SALSV/747-851
B4UC25_ANASK/9-127
B4UEN8_ANASK/111-239
B4UFR9_ANASK/4-124
B4UKP4_ANASK/721-842
B4V0B7_9ACTO/98-210
B4V0S8_9ACTO/206-308
B4V229_9ACTO/545-659
B4V4Q4_9ACTO/7-124
B4V6E7_9ACTO/735-855
B4VAC2_9ACTO/735-855
B4VDQ1_9ACTO/601-718
B4VSI4_9CYAN/2-81
B4W084_9CYAN/725-843
B4W3M1_9CYAN/23-130
B4W8M1_9CAUL/581-698
B4W9T1_9CAUL/400-509
B4WAR0_9CAUL/579-697
B4WKN0_9SYNE/17-127
B4WML6_9SYNE/738-856
B4X1C1_9GAMM/793-908
B4Y351_9BURK/196-313
B5BJT2_SALPK/747-851
B5BVT3_SALET/747-851
B5CJH1_SALET/747-851
B5CM24_9FIRM/676-787
B5CPE8_9FIRM/19-142
B5CYG0_9BACE/751-867
B5D0C8_9BACE/587-704
B5D341_9BACE/36-125
B5E8E1_GEOBB/19-130
B5E9H4_GEOBB/6-136
B5EA10_GEOBB/691-803
B5EAG1_GEOBB/28-146
B5EB90_GEOBB/3-125
B5EC04_GEOBB/13-136
B5EC25_GEOBB/16-120
B5ECX0_GEOBB/27-128
B5EFJ5_GEOBB/24-138
B5EFL4_GEOBB/16-130
B5EGI0_GEOBB/7-137
B5EGI5_GEOBB/17-133
B5EHH2_GEOBB/15-118
B5EHH4_GEOBB/13-136
B5EHP8_GEOBB/6-126
B5EIE0_GEOBB/15-124
B5F1J7_SALA4/747-851
B5FGL4_VIBFM/749-855
B5FQN0_SALDC/747-851
B5GEB4_9ACTO/735-855
B5GEH6_9ACTO/15-135
B5GHG8_9ACTO/160-246
B5GN38_STRCL/65-176
B5GRU4_STRCL/545-660
B5GYX7_STRCL/7-125
B5H1F7_STRCL/1-107
B5H1I4_STRCL/94-200
B5H2F7_STRCL/738-858
B5H6R7_STRPR/1-115
B5H8L9_STRPR/735-855
B5HCZ2_STRPR/204-308
B5HE02_STRPR/10-131
B5HIE2_STRPR/532-646
B5HIQ3_STRPR/726-846
B5HKD6_STRPR/1-99
B5HRL1_9ACTO/593-710
B5I0B5_9ACTO/544-656
B5I559_9ACTO/738-858
B5I598_9ACTO/11-123
B5I8F2_9ACTO/8-125
B5I9M7_ACIB4/11-132
B5IB30_ACIB4/4-116
B5IBX8_ACIB4/11-132
B5IJV3_9CHRO/729-847
B5IKT6_9CHRO/33-141
B5IX15_9RHOB/104-225
B5J2H5_9RHOB/533-644
B5J9V4_9RHOB/579-696
B5JES0_9BACT/87-200
B5JG72_9BACT/595-711
B5JGE4_9BACT/456-569
B5JGF0_9BACT/89-204
B5JQJ5_9BACT/762-865
B5JXV6_9GAMM/751-891
B5K3L6_9RHOB/526-638
B5K4Y9_9RHOB/579-696
B5KE69_9RHOB/132-252
B5MQL4_SALET/747-851
B5MYC2_SALET/747-851
B5N7P3_SALET/747-851
B5NPN2_SALET/747-851
B5P612_SALET/747-851
B5PIZ8_SALET/747-851
B5PYE0_SALHA/747-851
B5Q4R7_SALVI/747-851
B5QYG9_SALEP/747-851
B5R7Q7_SALG2/747-851
B5S7T0_RALSO/25-163
B5S7Y1_RALSO/428-534
B5SDW7_RALSO/421-527
B5SEH4_RALSO/25-183
B5UT51_BACCE/706-820
B5VBZ7_BACCE/706-820
B5VUB8_SPIMA/19-130
B5VXJ7_SPIMA/725-843
B5W8C2_SPIMA/23-129
B5WBH3_9BURK/8-136
B5WJR0_9BURK/421-529
B5WJU5_9BURK/21-130
B5WJZ2_9BURK/562-679
B5WK90_9BURK/10-131
B5XY19_KLEP3/747-851
B5Y6I8_COPPD/650-761
B5Y8Z7_COPPD/3-123
B5YD39_DICT6/89-203
B5YD60_DICT6/8-114
B5YEV3_DICT6/4-114
B5YKC4_THEYD/17-164
B5YQB0_ECO5E/585-703
B5YRD3_ECO5E/4-118
B5Z0B1_ECO5E/747-851
B5ZKJ3_GLUDA/10-131
B5ZX98_RHILW/764-872
B6A4D6_RHILW/581-699
B6A536_RHILW/586-703
B6AKB8_9BACT/16-124
B6AN10_9BACT/10-131
B6APS0_9BACT/6-139
B6AQ36_9BACT/29-127
B6AQN6_9BACT/26-139
B6AR37_9BACT/687-798
B6AUV8_9RHOB/103-219
B6B024_9RHOB/526-643
B6B1M7_9RHOB/579-696
B6B3N5_9RHOB/156-259
B6B3N7_9RHOB/193-305
B6B7L6_9RHOB/580-697
B6BAS6_9RHOB/522-634
B6BCX6_9RHOB/103-217
B6BGD9_9PROT/11-128
B6BGS7_9PROT/720-835
B6BH44_9PROT/4-121
B6BHA7_9PROT/21-139
B6BJF9_9PROT/1-116
B6BTL0_9PROT/15-143
B6BW08_9PROT/770-877
B6BXE5_9GAMM/11-131
B6BXX1_9GAMM/22-140
B6C144_9GAMM/750-854
B6ELR4_ALISL/749-855
B6FPN2_9CLOT/3-124
B6FS50_9CLOT/675-786
B6G102_9CLOT/8-128
B6G243_9CLOT/678-790
B6GAW1_9ACTN/729-843
B6I5M7_ECOSE/747-851
B6I749_ECOSE/585-703
B6IQJ6_RHOCS/10-133
B6IR79_RHOCS/14-141
B6ITX0_RHOCS/112-229
B6IW10_RHOCS/588-706
B6JG74_OLICO/31-138
B6JJE8_OLICO/758-859
B6QZT0_9RHOB/758-860
B6R457_9RHOB/584-701
B6R5J3_9RHOB/532-646
B6VSB3_9BACE/587-705
B6VYN2_9BACE/16-125
B6W3N6_9BACE/748-852
B6W4I5_9BACE/476-590
B6WT17_9DELT/680-792
B6XE62_9ENTR/746-850
B6YR37_AZOPC/756-865
B6YRJ8_AZOPC/588-706
B6YSY4_THEON/4-113
B6YWV1_THEON/7-127
B6ZNF0_ECO57/4-118
B6ZVL4_ECO57/747-851
B6ZVL6_ECO57/585-703
B7A7K0_THEAQ/749-865
B7AAA1_THEAQ/8-126
B7ACX9_9BACE/587-705
B7AGU2_9BACE/16-125
B7AHY1_9BACE/755-861
B7AQQ5_9BACE/691-802
B7BD90_9PORP/746-855
B7BE77_9PORP/588-706
B7CJX0_BURPS/421-529
B7CTG4_BURPS/17-143
B7FX73_PHATC/587-707
B7GBG7_PHATC/753-854
B7GF34_ANOFW/5-133
B7GHI1_ANOFW/594-711
B7GHL9_ANOFW/175-292
B7GLE3_ANOFW/17-136
B7GLS5_ANOFW/722-840
B7GMI5_ANOFW/14-126
B7GXY7_ACIB3/748-892
B7HCM6_BACC4/706-820
B7HPF4_BACC7/706-820
B7I8P5_ACIB5/748-892
B7ICP9_THEAB/13-93
B7ICY2_THEAB/5-121
B7IFD5_THEAB/3-110
B7IFQ8_THEAB/119-246
B7IHI6_THEAB/654-762
B7IHQ2_THEAB/594-717
B7IXP7_BACC2/706-820
B7JMX8_BACC0/706-820
B7K031_CYAP8/21-123
B7K3W4_CYAP8/725-843
B7K738_CYAP7/21-130
B7KCL1_CYAP7/41-149
B7KCS9_CYAP7/725-843
B7KV74_METC4/759-872
B7KVT8_METC4/584-702
B7KWH0_METC4/167-282
B7KXX7_METC4/15-141
B7KYZ8_METC4/531-649
B7L3K7_METC4/492-605
B7LAW1_ECO55/747-851
B7LKA7_ESCF3/747-851
B7LKM9_ESCF3/21-124
B7LYT4_ECO8A/585-703
B7M7S5_ECO8A/747-851
B7MJ00_ECO45/747-851
B7N2L7_ECO81/747-851
B7N7G2_ECOLU/585-703
B7N9X8_ECOLU/25-138
B7NFV5_ECOLU/747-851
B7NHX6_ECO7I/585-703
B7NMU8_ECO7I/25-139
B7NRU9_ECO7I/747-851
B7Q1G1_IXOSC/610-724
B7QRL1_9RHOB/522-638
B7QTS0_9RHOB/104-218
B7QY36_9RHOB/580-697
B7R277_9EURY/4-106
B7R2Y2_9EURY/7-126
B7R872_9THEO/121-248
B7R9L1_9THEO/5-123
B7RA13_9THEO/674-785
B7RIU8_9RHOB/580-697
B7RJD6_9RHOB/522-635
B7RQB9_9RHOB/103-219
B7RS72_9RHOB/22-140
B7RS74_9RHOB/20-131
B7RS77_9RHOB/1-104
B7RTT7_9GAMM/1-115
B7RUY3_9GAMM/589-703
B7RV80_9GAMM/114-232
B7RVB9_9GAMM/754-863
B7RXB5_9GAMM/29-132
B7ULK8_ECO27/4-118
B7UPG9_ECO27/747-851
B7VB32_PSEA8/753-874
B7VI88_VIBSL/748-854
B7VQM0_VIBSL/24-121
B7WSQ2_COMTE/594-709
B7X0B8_COMTE/434-546
B7X156_COMTE/149-290
B7XBM0_EUGGR/593-710
B7XQP3_ENTBH/1-135
B7ZLW7_HUMAN/722-825
B7ZLW8_HUMAN/773-876
B8BZW3_THAPS/579-699
B8C9X1_THAPS/759-863
B8CJ33_SHEPW/765-865
B8CR14_SHEPW/170-288
B8CW36_HALOH/177-293
B8CWR2_HALOH/3-121
B8CXT9_HALOH/16-122
B8CYB6_HALOH/89-205
B8CYC6_HALOH/10-134
B8CZI7_HALOH/698-812
B8D000_HALOH/596-719
B8D388_DESK1/5-125
B8D3A7_DESK1/28-138
B8DKK4_DESVM/697-809
B8DZS9_DICTD/89-203
B8DZU9_DICTD/5-119
B8E0H6_DICTD/4-112
B8E4M5_SHEB2/762-881
B8EJH4_METSB/586-703
B8ENQ4_METSB/43-148
B8EPY0_METSB/189-302
B8ETT2_METSB/755-857
B8F987_DESAA/28-145
B8F9C4_DESAA/14-130
B8F9C5_DESAA/16-133
B8F9X9_DESAA/10-125
B8FAS2_DESAA/11-128
B8FBG6_DESAA/416-529
B8FD03_DESAA/12-131
B8FDF4_DESAA/89-202
B8FDF7_DESAA/100-211
B8FDJ8_DESAA/14-127
B8FE04_DESAA/27-149
B8FE09_DESAA/18-134
B8FE10_DESAA/27-141
B8FE11_DESAA/24-142
B8FE12_DESAA/40-116
B8FE31_DESAA/18-132
B8FEL7_DESAA/6-123
B8FF35_DESAA/21-139
B8FF36_DESAA/10-139
B8FF38_DESAA/10-132
B8FFK5_DESAA/20-174
B8FFY1_DESAA/91-198
B8FFY4_DESAA/91-198
B8FG10_DESAA/26-133
B8FIB8_DESAA/14-115
B8FJ53_DESAA/56-164
B8FKB5_DESAA/92-207
B8FKH8_DESAA/18-189
B8FKI1_DESAA/11-135
B8FKI3_DESAA/17-135
B8FKS4_DESAA/13-126
B8FM74_DESAA/17-133
B8FMF7_DESAA/22-140
B8FMR3_DESAA/595-712
B8FMS4_DESAA/6-136
B8FMY3_DESAA/6-117
B8FN09_DESAA/87-197
B8FPC7_DESHD/90-203
B8FPC9_DESHD/91-202
B8FPW1_DESHD/89-202
B8FPW4_DESHD/89-202
B8FQI0_DESHD/88-202
B8FQI7_DESHD/91-204
B8FQP6_DESHD/88-204
B8FSA9_DESHD/94-204
B8FSB4_DESHD/91-204
B8FSZ0_DESHD/23-121
B8FTG3_DESHD/91-204
B8FUQ6_DESHD/88-198
B8FUR0_DESHD/92-206
B8FUW0_DESHD/91-204
B8FV85_DESHD/85-201
B8FV89_DESHD/90-201
B8FVK6_DESHD/4-116
B8FVZ8_DESHD/90-201
B8FW55_DESHD/89-203
B8FWA6_DESHD/10-128
B8FXL1_DESHD/88-203
B8FXP0_DESHD/89-206
B8FXY5_DESHD/21-121
B8FY82_DESHD/11-126
B8FYM9_DESHD/86-199
B8FYW7_DESHD/3-124
B8FZI0_DESHD/94-204
B8FZU3_DESHD/88-204
B8G0D0_DESHD/89-202
B8G2T4_CHLAD/94-215
B8G2V8_CHLAD/10-133
B8G4C0_CHLAD/5-123
B8G6B9_CHLAD/190-307
B8G8J4_CHLAD/595-712
B8GC11_CHLAD/753-859
B8GFG5_METPE/12-134
B8GHN3_METPE/90-204
B8GHQ1_METPE/12-97
B8GJ97_METPE/20-133
B8GLZ0_THISH/747-854
B8GXX9_CAUCN/405-514
B8GZD5_CAUCN/581-699
B8H3A5_CAUCN/529-640
B8HGP1_ARTCA/756-876
B8HKJ7_CYAP4/21-130
B8HM76_CYAP4/10-133
B8HR05_CYAP4/750-868
B8HSF9_CYAP4/14-119
B8HVM1_CYAP4/22-130
B8HVU7_CYAP4/23-130
B8I0G3_CLOCE/89-206
B8I5E9_CLOCE/17-127
B8I5I3_CLOCE/684-805
B8I5I4_CLOCE/18-130
B8I6H8_CLOCE/3-123
B8I970_CLOCE/92-206
B8I976_CLOCE/969-1087
B8I9E8_CLOCE/26-145
B8IC88_METNO/15-141
B8ID48_METNO/583-701
B8IFA0_METNO/10-131
B8IH83_METNO/758-872
B8IS74_METNO/31-139
B8IT27_METNO/545-663
B8J0R7_DESDA/684-798
B8J7W9_ANAD2/721-840
B8J933_ANAD2/9-127
B8J9G1_ANAD2/4-124
B8JC68_ANAD2/111-239
B8KDU5_VIBPA/748-856
B8KEU6_9GAMM/10-133
B8KGD4_9GAMM/588-706
B8KGM0_9GAMM/749-859
B8KP95_9GAMM/6-113
B8KQY4_9GAMM/738-843
B8KRM8_9GAMM/587-704
B8L4T0_9GAMM/416-521
B8XVS6_RHOSH/520-632
B8XVS8_RHOSH/580-697
B8ZRE3_MYCLB/741-861
B8ZS74_MYCLB/625-743
B9AG88_METSM/30-153
B9AGR9_METSM/130-253
B9AH46_METSM/18-132
B9B380_9BURK/421-527
B9BNV7_9BURK/577-693
B9BVU0_9BURK/421-527
B9C946_9BURK/577-693
B9CD05_9BURK/421-527
B9E0A6_CLOK1/681-793
B9E1Q7_CLOK1/11-130
B9E4B0_CLOK1/35-140
B9IXP5_BACCQ/706-820
B9JBD1_AGRRK/584-702
B9JGE3_AGRRK/102-218
B9JHA8_AGRRK/799-899
B9JIJ3_AGRRK/24-130
B9JXM5_AGRVS/170-285
B9JYB0_AGRVS/765-872
B9K1M1_AGRVS/581-699
B9K6U8_THENN/8-82
B9K8L3_THENN/12-125
B9KA85_THENN/13-166
B9KAI7_THENN/15-103
B9KC48_THENN/649-761
B9KK20_RHOSK/10-133
B9KNA7_RHOSK/520-632
B9KNL5_RHOSK/103-219
B9KNT9_RHOSK/580-697
B9KTK0_RHOSK/419-530
B9KVW9_RHOSK/5-119
B9KZ90_THERP/5-122
B9LFA9_CHLSY/10-133
B9LFK4_CHLSY/5-123
B9LHB2_CHLSY/753-865
B9LK44_CHLSY/595-712
B9LLD6_CHLSY/190-307
B9LT47_HALLT/10-129
B9LZ90_GEOSF/24-138
B9LZB2_GEOSF/12-131
B9M0I7_GEOSF/35-147
B9M0N9_GEOSF/94-210
B9M129_GEOSF/23-128
B9M430_GEOSF/6-124
B9M4J9_GEOSF/683-795
B9M4Z8_GEOSF/13-136
B9M501_GEOSF/15-118
B9M639_GEOSF/28-148
B9M6W9_GEOSF/23-123
B9M703_GEOSF/12-130
B9M7H2_GEOSF/10-125
B9M7H5_GEOSF/15-120
B9M7H8_GEOSF/6-134
B9M7X7_GEOSF/23-123
B9M7Y5_GEOSF/16-138
B9M808_GEOSF/19-138
B9M855_GEOSF/2-125
B9M9Y8_ACIET/172-290
B9MAK3_ACIET/439-545
B9MCD1_ACIET/195-298
B9MJG8_ACIET/590-705
B9MKJ3_ANATD/2-119
B9MLY3_ANATD/53-176
B9MP88_ANATD/89-203
B9NMV6_9RHOB/579-696
B9NQX5_9RHOB/103-217
B9NRT3_9RHOB/522-633
B9NXQ8_9RHOB/4-116
B9P1X2_PROMA/735-853
B9P5F4_POPTR/322-427
B9QTC5_9RHOB/532-644
B9QW10_9RHOB/103-217
B9QYI6_9RHOB/2-87
B9QZV2_9RHOB/584-702
B9R0F7_9RHOB/41-136
B9R5L4_9RHOB/752-857
B9XCS4_9BACT/221-339
B9XDZ3_9BACT/24-131
B9XDZ4_9BACT/23-121
B9XE02_9BACT/20-128
B9XN85_9BACT/4-124
B9XRK9_9BACT/38-149
B9XS35_9BACT/665-776
B9YCE1_9FIRM/3-121
B9Z5C5_9NEIS/756-861
B9Z654_9NEIS/151-293
B9ZUJ4_CHOCO/80-198
BCHE_RHOCB/10-133
BCHE_RHOS4/10-133
BCHE_RUBGE/10-133
BCHE_SYNY3/12-135
C0A3C8_9BACT/21-128
C0A5G4_9BACT/598-714
C0A9J1_9BACT/106-219
C0ACR7_9BACT/424-532
C0ARP3_9ENTR/602-705
C0B742_9FIRM/686-797
C0B9V6_9FIRM/35-161
C0BFV7_9BACT/415-521
C0BM50_9BACT/759-868
C0C1G7_9CLOT/4-132
C0C3T5_9CLOT/672-783
C0CMS2_9FIRM/3-124
C0CWG1_9CLOT/23-122
C0D4W7_9CLOT/715-827
C0D664_9CLOT/231-343
C0DA98_9CLOT/4-128
C0E376_9CORY/599-716
C0E3A2_9CORY/733-852
C0ECI7_9CLOT/665-779
C0EEY6_9CLOT/46-166
C0ET07_9FIRM/90-213
C0EUQ1_9FIRM/4-127
C0EVI8_9FIRM/703-815
C0FPZ8_9FIRM/67-178
C0FSS2_9FIRM/17-132
C0FUI3_9FIRM/5-124
C0G3W0_9RHIZ/771-882
C0G6S5_9RHIZ/599-715
C0GCI8_9FIRM/92-205
C0GEB8_9FIRM/105-233
C0GFF3_9FIRM/89-204
C0GFQ0_9FIRM/105-217
C0GH72_9FIRM/6-128
C0GKR2_9FIRM/7-125
C0JRX4_9ACTO/10-139
C0JRZ9_STRLU/6-139
C0N6J3_9GAMM/9-127
C0N6S9_9GAMM/748-865
C0Q492_SALPC/747-851
C0Q9G5_DESAH/86-199
C0QA89_DESAH/13-138
C0QAM2_DESAH/15-133
C0QE57_DESAH/89-203
C0QG80_DESAH/89-205
C0QHS2_DESAH/24-181
C0QJJ6_DESAH/96-210
C0QJK8_DESAH/89-203
C0QKE8_DESAH/24-177
C0QL29_DESAH/14-128
C0QLM2_DESAH/581-698
C0QMI9_DESAH/96-210
C0QRY9_PERMH/716-833
C0QXJ7_BRAHW/35-147
C0QY88_BRAHW/738-858
C0QZI7_BRAHW/31-143
C0RGP1_BRUMB/771-882
C0RJF7_BRUMB/581-697
C0VIC7_9GAMM/748-868
C0VW71_9CORY/605-722
C0WB71_9FIRM/683-794
C0XXE7_BURPS/17-143
C0YGE3_BURPS/421-529
C0Z844_BREBN/12-126
C0Z9D3_BREBN/4-124
C0ZBM1_BREBN/709-827
C0ZD06_BREBN/590-707
C0ZZL2_RHOE4/617-735
C0ZZW2_RHOE4/727-846
C1A5U1_GEMAT/764-869
C1A940_GEMAT/5-122
C1A9H3_GEMAT/27-139
C1AJN8_MYCBT/1-111
C1ANE0_MYCBT/617-735
C1AQ40_MYCBT/730-850
C1ASR2_RHOOB/727-846
C1B4S6_RHOOB/617-735
C1CUZ4_DEIDV/738-851
C1CWG3_DEIDV/6-124
C1D1F3_DEIDV/580-697
C1D9Z0_LARHH/757-859
C1DBA5_LARHH/184-287
C1DBZ8_LARHH/143-290
C1DM06_AZOVD/794-912
C1DU66_SULAA/715-832
C1EAX2_MICSR/888-998
C1ERX7_BACC3/706-820
C1F3P8_ACIC5/10-128
C1F4I7_ACIC5/24-139
C1F6A7_ACIC5/723-841
C1F852_ACIC5/27-128
C1FMI6_CLOBJ/94-210
C1FN90_CLOBJ/671-783
C1FTP4_CLOBJ/3-123
C1HQ30_9ESCH/752-856
C1I323_9CLOT/3-123
C1I794_9CLOT/744-858
C1M934_9ENTR/4-111
C1MB73_9ENTR/585-703
C1MFD2_9ENTR/752-856
C1MHB3_MICPC/732-842
C1NAP0_9ESCH/747-851
C1NDC5_9ESCH/585-703
C1P7X9_BACCO/13-122
C1PC51_BACCO/712-830
C2DTM3_ECOLX/747-851
C2GHL9_9CORY/605-722
C2HTK7_VIBCH/748-862
C2I1Q8_VIBCH/748-862
C2IKT1_VIBCH/748-865
C2IN70_VIBCH/748-862
C2JE87_VIBCH/748-865
C2LM17_PROMI/746-849
C2M980_9PORP/114-240
C2MAB5_9PORP/589-706
C2MB23_9PORP/4-111
C2MQP2_BACCE/706-820
C2N6C4_BACCE/706-820
C2NMV2_BACCE/706-820
C2P3L2_BACCE/706-820
C2PJX1_BACCE/706-821
C2Q0V2_BACCE/706-820
C2QH46_BACCE/706-820
C2QYA7_BACCE/706-820
C2RD95_BACCE/706-820
C2RT66_BACCE/706-820
C2S8Y9_BACCE/706-820
C2SQ64_BACCE/706-820
C2T608_BACCE/706-820
C2TLN8_BACCE/706-820
C2U2L0_BACCE/706-820
C2UJ26_BACCE/706-820
C2V0K0_BACCE/706-820
C2VGW9_BACCE/706-820
C2VYW7_BACCE/706-820
C2W607_BACCE/178-295
C2WC33_BACCE/706-817
C2WSS5_BACCE/706-820
C2X2K1_BACCE/706-820
C2XGQ9_BACCE/706-820
C2XZ88_BACCE/706-820
C2YFH2_BACCE/706-820
C2YWJ2_BACCE/706-820
C2ZCV0_BACCE/706-820
C2ZUD2_BACCE/706-820
C3AAV2_BACMY/706-820
C3AQL7_BACMY/706-817
C3B1F6_BACMY/178-295
C3B7V0_BACMY/706-817
C3BI65_9BACI/178-295
C3BPZ3_9BACI/706-817
C3C7X5_BACTU/706-820
C3CP28_BACTU/706-820
C3D722_BACTU/706-820
C3DQ63_BACTS/1-105
C3E8J1_BACTU/706-820
C3EQD5_BACTK/706-820
C3F706_BACTU/706-820
C3FQF3_BACTB/706-820
C3G865_BACTU/706-820
C3GNZ7_BACTU/706-820
C3H694_BACTU/706-820
C3HNQ8_BACTU/706-820
C3I653_BACTU/706-820
C3JBJ0_9PORP/589-706
C3JBK1_9PORP/121-247
C3JH74_RHOER/88-207
C3JNS5_RHOER/213-332
C3JT28_RHOER/617-735
C3K9R8_PSEFS/749-864
C3KMA2_RHISN/582-700
C3KVD0_CLOB6/94-208
C3KW30_CLOB6/671-783
C3L1B8_CLOB6/3-123
C3LKT2_BACAC/706-820
C3LRC1_VIBCM/748-865
C3M978_RHISN/766-868
C3MDT3_RHISN/102-218
C3MJF2_SULIL/8-126
C3MTT4_SULIM/8-126
C3N0E4_SULIA/8-126
C3N8D1_SULIY/8-126
C3NJA7_SULIN/8-126
C3NS50_VIBCJ/748-865
C3P8G2_BACAA/706-820
C3PZM5_9BACE/748-852
C3Q062_9BACE/476-590
C3Q3A6_9BACE/587-705
C3Q433_9BACE/16-125
C3QBI8_9BACE/747-854
C3QBV9_9BACE/477-591
C3QFW9_9BACE/587-705
C3QGP7_9BACE/7-109
C3QPD2_9BACE/477-591
C3QPQ8_9BACE/747-855
C3QWT3_9BACE/587-705
C3QYZ4_9BACE/16-125
C3R4R5_9BACE/476-590
C3R639_9BACE/748-852
C3RBT4_9BACE/587-705
C3RC86_9BACE/16-125
C3RK90_9FIRM/674-786
C3RLW7_9FIRM/3-122
C3RP66_9FIRM/87-200
C3SHY2_ECOLX/747-851
C3SVL2_ECOLX/585-703
C3SVL3_ECOLX/585-703
C3WBE7_FUSMR/713-825
C3WCD5_FUSMR/4-126
C3WCF9_FUSMR/6-125
C3WGW4_9FUSO/711-818
C3WJ76_9FUSO/22-124
C3WJ83_9FUSO/17-122
C3WJ85_9FUSO/13-117
C3WJP4_9FUSO/121-249
C3WJQ4_9FUSO/4-113
C3WT10_9FUSO/4-126
C3WT19_9FUSO/121-249
C3WZP4_9FUSO/121-249
C3WZQ3_9FUSO/4-127
C3WZX5_9FUSO/711-818
C3X585_OXAFO/6-123
C3X5U7_OXAFO/768-875
C3XBG0_OXAFO/18-136
C3XC26_OXAFO/768-880
C3XLV5_9HELI/716-834
C3YH00_BRAFL/821-923
C3ZCG4_BRAFL/582-699
C4AU60_BURMA/17-143
C4AXT0_BURMA/421-529
C4F2B3_HAEIF/80-147
C4FMM8_9FIRM/690-801
C4FMY9_9FIRM/595-712
C4FPF4_9FIRM/6-123
C4FQM7_9FIRM/5-124
C4GEB2_9FIRM/720-832
C4HAZ7_YERPE/750-854
C4HEA3_YERPE/750-854
C4HRJ8_YERPE/750-854
C4I4R7_BURPS/17-143
C4IKN3_CLOBU/13-132
C4IKP6_CLOBU/684-796
C4IR27_BRUAB/771-882
C4IRN9_BRUAB/599-715
C4KCL7_THASP/19-134
C4KDB4_THASP/590-707
C4KJJ2_SULIK/8-126
C4KNR8_BURPS/421-529
C4L6L2_EXISA/171-274
C4L880_TOLAT/749-866
C4LIL8_CORK4/770-888
C4LIM7_CORK4/598-716
C4RAK3_9ACTO/6-123
C4RJN3_9ACTO/195-296
C4RJX3_9ACTO/19-144
C4RK10_9ACTO/87-200
C4RMF4_9ACTO/718-838
C4RNB1_9ACTO/755-863
C4RQ65_9ACTO/536-654
C4RR81_9ACTO/36-169
C4RX31_YERBE/765-869
C4SCZ8_YERMO/585-703
C4SHY9_YERMO/765-869
C4SK99_YERFR/585-703
C4ST49_YERFR/761-865
C4STC4_YERFR/4-108
C4SXU8_YERIN/585-703
C4T514_YERIN/4-106
C4T679_YERIN/751-855
C4TZC0_YERKR/509-613
C4U618_YERAL/585-703
C4U6E7_YERAL/4-112
C4UDY5_YERAL/771-875
C4ULI3_YERRU/777-881
C4UPY8_YERRO/585-702
C4UXJ1_YERRO/751-855
C4V012_YERRO/4-110
C4V4Q8_9FIRM/5-122
C4V513_9FIRM/598-714
C4V5G1_9FIRM/679-793
C4WH05_9RHIZ/772-877
C4WK82_9RHIZ/587-703
C4X018_KLEPN/777-881
C4XGK6_DESMR/3-134
C4XGL0_DESMR/20-143
C4XGL3_DESMR/14-137
C4XGL4_DESMR/1-130
C4XKJ3_DESMR/23-131
C4XN04_DESMR/28-139
C4XS82_DESMR/684-798
C4XU61_DESMR/19-137
C4XUI0_DESMR/7-123
C4XUJ2_DESMR/23-147
C4Z1L6_EUBE2/682-793
C4Z8W4_EUBR3/696-807
C4ZIA0_EUBR3/3-124
C4ZIJ5_THASP/149-298
C4ZMW7_THASP/758-868
C5A0I7_ECOBW/585-703
C5A0V6_ECOBW/747-851
C5A1L2_THEGJ/5-113
C5A214_THEGJ/10-129
C5ADV2_BURGB/421-527
C5AND4_BURGB/581-696
C5AR88_METEA/29-147
C5AR89_METEA/22-142
C5AV67_METEA/584-702
C5AV91_METEA/167-282
C5AZM2_METEA/759-872
C5B397_METEA/15-141
C5B6Y7_EDWI9/747-852
C5BJB9_TERTT/749-854
C5CDK1_KOSOT/595-717
C5CDQ3_KOSOT/5-122
C5CDX8_KOSOT/24-129
C5CE37_KOSOT/10-111
C5CFU1_KOSOT/14-177
C5CH01_KOSOT/119-248
C5CWK7_VARPS/590-705
C5CX30_VARPS/433-541
C5D446_GEOSW/596-713
C5D740_GEOSW/712-830
C5D7G2_GEOSW/4-123
C5D9Q1_GEOSW/11-123
C5EJL8_9FIRM/685-804
C5EVY3_9FIRM/3-131
C5EY17_9HELI/714-832
C5JAF8_9BACT/26-138
C5K5V1_9ALVE/783-892
C5KDF9_9ALVE/796-905
C5N8T4_BURMA/17-143
C5NCC7_BURMA/421-529
C5S2W6_9PAST/746-857
C5SZT9_ACIDE/196-300
C5T611_ACIDE/593-708
C5T733_ACIDE/429-536
C5TAI2_ACIDE/129-276
C5TGY8_ZYMMO/403-516
C5UPN5_CLOBO/3-123
C5UPQ0_CLOBO/684-796
C5VQ38_CLOBO/6-126
C5VTW2_CLOBO/669-781
C5W8K1_ECOBB/585-703
C5WBQ3_ECOBB/747-851
C5ZIG8_BURPS/421-529
C5ZNL6_BURPS/17-143
C5ZZR9_THESM/13-132
C6A4A8_THESM/7-127
C6A4I8_THESM/4-113
C6AML8_AGGAN/745-853
C6ASC4_RHILS/764-869
C6BAB2_RHILS/581-699
C6BKD6_RALP1/25-138
C6BKJ6_RALP1/421-527
C6BTZ8_DESAD/687-799
C6BXN6_DESAD/10-138
C6C8P4_DICDC/748-852
C6CI13_DICZE/748-852
C6CUN9_PAESJ/12-124
C6CUS8_PAESJ/710-827
C6CW91_PAESJ/3-123
C6D7B7_PAESJ/174-272
C6DFQ1_PECCP/747-851
C6DPT7_MYCTK/730-850
C6DRL8_MYCTK/1-117
C6DSV2_MYCTK/617-735
C6DY72_GEOSM/693-805
C6E020_GEOSM/6-136
C6E1K7_GEOSM/3-125
C6E1U1_GEOSM/29-147
C6E438_GEOSM/17-133
C6E443_GEOSM/2-132
C6E4D6_GEOSM/15-124
C6E4U3_GEOSM/16-130
C6E4W1_GEOSM/24-138
C6E575_GEOSM/6-126
C6E5U4_GEOSM/16-133
C6E602_GEOSM/13-136
C6E604_GEOSM/15-118
C6E621_GEOSM/11-142
C6E622_GEOSM/17-138
C6E624_GEOSM/22-123
C6E625_GEOSM/13-123
C6E7Y0_GEOSM/24-130
C6EE05_ECOBD/747-851
C6EIJ2_ECOBD/585-703
C6HUN5_9BACT/30-143
C6HW85_9BACT/695-806
C6HY44_9BACT/27-129
C6HZ58_9BACT/16-123
C6I5N9_9BACE/93-207
C6I6E9_9BACE/88-202
C6I6T8_9BACE/748-853
C6IAI4_9BACE/587-705
C6IEJ3_9BACE/478-592
C6IGU5_9BACE/21-125
C6INE3_9BACE/587-705
C6IR08_9BACE/747-855
C6J4R4_9BACL/2-123
C6J513_9BACL/734-852
C6JCK1_9FIRM/89-204
C6JCK5_9FIRM/89-204
C6JD19_9FIRM/7-124
C6JIG3_FUSVA/724-827
C6JIH6_FUSVA/6-131
C6JK78_FUSVA/121-249
C6JKG3_FUSVA/4-126
C6JRA3_FUSVA/90-205
C6LIG3_9FIRM/89-203
C6LMK1_9FIRM/57-154
C6PR89_9CLOT/85-200
C6PSI1_9CLOT/91-205
C6PTT1_9CLOT/18-121
C6PU16_9CLOT/95-209
C6PVB7_9CLOT/8-127
C6PXK8_9CLOT/2-126
C6PZ57_9CLOT/2-123
C6PZA9_9CLOT/679-791
C6PZT9_9CLOT/85-199
C6Q2S4_9CLOT/88-204
C6RQ71_ACIRA/748-878
C6RTL3_VIBCH/748-865
C6TRW8_BURPS/421-529
C6U5A5_BURPS/21-147
C6UDE6_ECOBR/585-703
C6UJP3_ECOBR/747-851
C6UN88_HODCD/736-854
C6UT20_ECO5T/585-703
C6V1E2_ECO5T/4-118
C6V1X2_ECO5T/747-851
C6VUA2_DYAFD/22-123
C6VY91_DYAFD/844-961
C6W4B8_DYAFD/762-862
C6WBX3_ACTMD/146-256
C6WIB0_ACTMD/725-844
C6WIH4_ACTMD/14-126
C6WKG8_ACTMD/598-716
C6WNK6_ACTMD/88-201
C6WQQ6_ACTMD/96-208
C6WTP7_METML/779-895
C6WZJ6_FLAB3/517-632
C6X230_FLAB3/409-513
C6X2K4_FLAB3/12-118
C6XB51_METSD/804-918
C6XDC9_METSD/177-292
C6XJ84_HIRBI/581-699
C6XJZ0_HIRBI/597-714
C6XLT7_HIRBI/529-638
C6XMD4_HIRBI/401-504
C6XUY2_PEDHD/745-849
C6XXC5_PEDHD/9-126
C6Y3V3_PEDHD/13-123
C6YJA5_VIBCH/748-865
C6Z564_9BACE/16-125
C6Z5Z0_9BACE/748-852
C6Z8Z2_9BACE/476-590
C6ZAB8_9BACE/587-705
C7BGQ6_PHOAA/47-163
C7C6Q4_METED/15-141
C7C6S9_METED/531-649
C7CA88_METED/584-702
C7CAB2_METED/167-282
C7CCL1_METED/165-281
C7CDH6_METED/759-872
C7CJH0_METED/12-135
C7D6E5_9RHOB/103-219
C7D7H5_9RHOB/522-636
C7D9H4_9RHOB/579-696
C7DFS4_9RHOB/175-287
C7DFS6_9RHOB/156-271
C7DII0_9EURY/13-130
C7G1T9_STRGR/12-134
C7G6V2_9FIRM/697-808
C7G8J3_9FIRM/55-172
C7H8B4_9FIRM/689-799
C7HBC3_CLOTM/94-208
C7HBU3_CLOTM/35-133
C7HCP2_CLOTM/3-124
C7HDP9_CLOTM/684-796
C7HV52_9FIRM/93-207
C7ISA0_THEET/7-124
C7ITF9_THEET/3-120
C7IU37_THEET/678-789
C7IVF6_THEET/9-141
C7IVH4_THEET/3-121
C7IVJ3_THEET/595-717
C7JB66_ACEP3/27-134
C7JD72_ACEP3/10-131
C7JDM1_ACEP3/22-129
C7JFY7_ACEP3/744-863
C7JKT9_ACEPA/22-129
C7JNP5_ACEPA/27-134
C7JPW0_ACEPA/10-131
C7JR79_ACEPA/744-863
C7JV07_ACEPA/22-129
C7JXW1_ACEPA/27-134
C7JZ25_ACEPA/10-131
C7K0E6_ACEPA/744-863
C7K1U3_ACEPA/10-131
C7K362_ACEPA/744-863
C7K599_ACEPA/22-129
C7K855_ACEPA/27-134
C7KB12_ACEPA/10-131
C7KCD1_ACEPA/744-863
C7KEG8_ACEPA/22-129
C7KHC4_ACEPA/27-134
C7KKC8_ACEPA/10-131
C7KLP7_ACEPA/744-863
C7KNT4_ACEPA/22-129
C7KRN8_ACEPA/27-134
C7KTH5_ACEPA/27-134
C7KUN9_ACEPA/10-131
C7KW12_ACEPA/744-863
C7KY49_ACEPA/22-129
C7L3A2_ACEPA/27-134
C7L4G7_ACEPA/10-131
C7L5V7_ACEPA/744-863
C7L7X3_ACEPA/22-129
C7LCE0_BRUMC/581-697
C7LFP4_BRUMC/771-876
C7LNW5_DESBD/97-213
C7LRB7_DESBD/23-128
C7LUC9_DESBD/4-123
C7LWR6_DESBD/679-791
C7LY65_ACIFD/719-838
C7M294_ACIFD/518-628
C7M2P2_ACIFD/26-141
C7MMW4_CRYCD/23-130
C7MQ40_SACVD/104-210
C7MUL0_SACVD/723-843
C7MUS6_SACVD/597-715
C7MZ84_SACVD/12-121
C7N1R7_SLAHD/700-812
C7N2T2_SLAHD/94-208
C7N7T4_SLAHD/96-210
C7NB07_LEPBD/721-840
C7NE10_LEPBD/23-122
C7NE11_LEPBD/21-129
C7NE12_LEPBD/14-117
C7NE13_LEPBD/20-122
C7NE15_LEPBD/25-122
C7NLV1_KYTSD/612-730
C7P0B8_HALMD/12-131
C7P170_HALMD/3-129
C7P5C8_METFA/14-121
C7P8Q3_METFA/2-113
C7P8T2_METFA/4-127
C7PDB8_CHIPD/9-125
C7PK48_CHIPD/437-546
C7PMM2_CHIPD/9-116
C7Q763_CATAD/539-656
C7Q855_CATAD/735-855
C7Q908_CATAD/68-164
C7QGW7_CATAD/7-124
C7QKA2_CATAD/43-161
C7QL32_CYAP0/21-123
C7QMW6_CYAP0/725-843
C7R4L4_JONDD/733-853
C7RCM5_KANKD/747-849
C7RJK8_ACCPU/755-865
C7RKA3_ACCPU/16-140
C7RL21_ACCPU/19-128
C7RN62_ACCPU/188-286
C7RNY6_ACCPU/26-130
C7RQ86_ACCPU/63-164
C7RQX2_ACCPU/591-709
C7RRW3_ACCPU/534-651
C7X9A0_9PORP/746-855
C7XB14_9PORP/22-146
C7XBR9_9PORP/588-706
C7XRT5_9FUSO/4-126
C7XS23_9FUSO/121-249
C8KXT7_9PAST/746-836
C8NNU6_COREF/752-871
C8NNV9_COREF/601-718
C8Q0K3_9GAMM/782-903
C8RYN2_9RHOB/144-254
C8RYN4_9RHOB/10-133
C8S0B0_9RHOB/152-268
C8S1F8_9RHOB/580-697
C8S3B0_9RHOB/522-636
C8S4S4_9RHOB/102-223
C8SEV2_9RHIZ/102-218
C8SJ24_9RHIZ/11-135
C8SJG9_9RHIZ/15-141
C8SML5_9RHIZ/579-696
C8ST69_9RHIZ/102-218
C8TDD4_KLEPR/94-199
C8TGS7_ECO26/585-703
C8TMQ3_ECO26/747-851
C8TZU5_ECO10/747-851
C8UAS0_ECO10/585-703
C8UFC1_ECO1A/585-703
C8UKR6_ECO1A/747-851
C8VVB9_DESAS/94-211
C8VW97_DESAS/11-138
C8VXU5_DESAS/6-116
C8W2L3_DESAS/681-794
C8W4J4_DESAS/13-121
C8W4Q1_DESAS/18-136
C8WE82_ZYMMN/403-516
C8WTI1_ALIAD/91-190
C8X0L8_DESRD/226-341
C8X153_DESRD/684-799
C8X318_DESRD/243-359
C8X534_DESRD/43-191
C8X627_NAKMY/180-277
C8X8S7_NAKMY/734-854
C8XC41_NAKMY/594-712
C8XDK3_NAKMY/17-134
C9CS98_9RHOB/420-520
C9CSN3_9RHOB/530-642
C9CWL9_9RHOB/580-697
C9CXE5_9RHOB/103-219
C9KIT7_9FIRM/34-150
C9KQD5_9FIRM/694-806
C9KVM8_9BACE/587-705
C9KWG7_9BACE/14-125
C9KYF1_9BACE/747-860
C9L528_RUMHA/6-125
C9L6P8_RUMHA/4-130
C9LNA1_9FIRM/596-711
C9LNB2_9FIRM/6-123
C9LV24_9FIRM/670-781
C9LWA0_9FIRM/596-713
C9LXH3_9FIRM/4-121
C9M596_9BACT/684-796
C9M7K8_9BACT/597-714
C9MA11_9BACT/92-206
C9MB41_HAEIF/35-102
C9MG82_HAEIF/35-153
C9MVF0_9FUSO/721-840
C9MZX0_9FUSO/26-122
C9MZX3_9FUSO/20-122
C9MZX4_9FUSO/13-117
C9MZX6_9FUSO/21-129
C9MZX8_9FUSO/23-122
C9N067_9FUSO/22-123
C9NZY3_9VIBR/722-830
C9P2V8_VIBME/725-833
C9P9V4_VIBFU/730-839
C9PPY3_9PAST/749-861
C9PUU1_9BACT/27-127
C9PYM3_9BACT/751-855
C9Q269_9VIBR/746-860
C9QC35_VIBOR/748-852
C9QHB6_VIBOR/457-570
C9QV60_ECOD1/747-851
C9QZK0_ECOD1/585-703
C9RB59_AMMDK/17-120
C9REB3_METVM/17-119
C9REZ7_METVM/2-113
C9RK62_FIBSS/19-141
C9RQ92_FIBSS/781-890
C9RWR2_GEOSY/11-123
C9RXL8_GEOSY/712-830
C9RYR2_GEOSY/3-123
C9RZA4_GEOSY/596-714
C9T543_9RHIZ/636-747
C9T6S1_9RHIZ/581-697
C9TE96_9RHIZ/771-882
C9TH40_9RHIZ/581-697
C9TLD8_9RHIZ/581-697
C9TMU8_9RHIZ/771-882
C9TT14_9RHIZ/771-882
C9TWA8_9RHIZ/581-697
C9U427_BRUAB/581-697
C9U7C5_BRUAB/771-882
C9UD28_BRUAB/581-697
C9UGJ9_BRUAB/771-882
C9UMK3_BRUAB/581-697
C9UQU0_BRUAB/771-882
C9UVS7_BRUAB/771-882
C9UYL0_BRUAB/581-697
C9V867_BRUNE/771-882
C9VAZ2_BRUNE/581-697
C9VKF4_9RHIZ/581-697
C9VKT0_9RHIZ/771-882
C9VTR8_BRUAB/581-697
C9VVT4_BRUAB/771-882
C9XC75_SALTD/776-880
C9XKA5_CLODC/598-717
C9XLT9_CLODC/3-123
C9XR10_CLODC/88-201
C9XSK1_CLODC/675-787
C9Y1X5_CROTZ/747-851
C9YAN3_9BURK/594-708
C9YC08_9BURK/445-550
C9YDS3_9BURK/20-133
C9YIJ5_CLODR/598-717
C9YJ91_CLODR/3-123
C9YM26_CLODR/88-201
C9YS66_CLODR/675-787
C9YUU4_STRSW/9-126
C9YX84_STRSW/11-124
C9YYW2_STRSW/595-712
C9Z177_STRSW/105-213
C9Z185_STRSW/100-209
C9Z309_STRSW/739-859
C9ZEW0_STRSW/544-656
D0AZE3_BRUAB/771-882
D0AZY1_BRUAB/581-697
D0B4P4_BRUME/771-882
D0B964_BRUME/581-697
D0BAV6_BRUSU/581-697
D0BDF1_BRUSU/771-882
D0BS20_9FUSO/4-127
D0BS29_9FUSO/121-249
D0BUM0_9FUSO/711-818
D0C202_9GAMM/748-891
D0CJ36_9SYNE/752-870
D0CQ12_9RHOB/103-219
D0CQ63_9RHOB/522-633
D0CWN5_9RHOB/579-696
D0CZR1_9RHOB/533-644
D0D0L2_9RHOB/416-515
D0D746_9RHOB/580-698
D0GEV5_BRUME/581-697
D0GHL5_BRUME/771-882
D0GK40_9FUSO/722-841
D0GKJ8_9FUSO/23-123
D0GUJ4_VIBMI/748-862
D0H313_VIBCH/748-865
D0HCA4_VIBMI/748-862
D0HM53_VIBCH/748-865
D0HZF5_VIBCH/1-114
D0I572_VIBHO/746-854
D0ICZ2_9VIBR/748-862
D0IV98_COMT2/150-290
D0IVD6_COMT2/422-533
D0IWR3_COMT2/594-709
D0JIV0_YERPD/750-854
D0JSY4_YERP1/750-854
D0KAM6_PECWW/747-851
D0KUR1_SULS9/8-123
D0KYI6_HALNC/757-860
D0LDN9_GORB4/625-743
D0LDR3_GORB4/738-858
D0LHS9_HALO1/203-307
D0LLE7_HALO1/23-115
D0LME6_HALO1/15-116
D0LTF7_HALO1/12-150
D0LTG5_HALO1/102-179
D0LXL7_HALO1/790-900
D0LYC4_HALO1/24-141
D0M6H6_VIBSE/748-856
D0MF55_RHOM4/749-856
D0MH32_RHOM4/12-123
D0MJ30_RHOM4/168-266
D0MU48_PHYIT/702-806
D0PAL9_BRUSU/771-882
D0PDF1_BRUSU/581-697
D0PKQ9_BRUSU/581-697
D0PNA4_BRUSU/771-882
D0RJ95_9RHIZ/581-697
D0RLI4_9RHIZ/771-882
D0RQ23_9RICK/41-163
D0S0C8_ACICA/748-873
D0SAS6_ACIJO/748-895
D0SKA4_ACIJU/748-868
D0SUJ6_ACILW/748-850
D0T4K1_ACIRA/748-878
D0TAB1_9BACE/746-855
D0TB42_9BACE/170-279
D0TD18_9BACE/126-240
D0THK5_9BACE/588-706
D0TPA0_9BACE/16-125
D0TQU8_9BACE/587-705
D0TTH2_9BACE/747-854
D0TTU3_9BACE/477-591
D0X0X3_VIBAL/748-801
D0XAC0_VIBHA/748-856
D0Z1R6_LISDA/744-861
D0Z9V7_EDWTE/747-852
D0ZQZ4_SALT1/782-886
D1A2R0_THECD/724-844
D1A2W4_THECD/110-245
D1A413_THECD/604-722
D1A7M6_THECD/14-124
D1A9H0_THECD/3-126
D1AAM8_THECD/21-123
D1AP89_SEBTE/668-780
D1B1S3_SULD5/6-123
D1B335_SULD5/714-817
D1B7B4_THEAS/219-332
D1B7X8_THEAS/685-801
D1B8C3_THEAS/5-122
D1BG25_SANKS/732-852
D1BMR8_VEIPT/5-124
D1BNH0_VEIPT/6-123
D1BPY1_VEIPT/595-712
D1BQ67_VEIPT/688-799
D1BTI0_XYLCX/745-865
D1C324_SPHTD/9-127
D1CAG6_SPHTD/11-126
D1CAG9_SPHTD/18-129
D1CAH0_SPHTD/18-141
D1CBA6_THET1/7-121
D1CCR4_THET1/20-137
D1CGR1_THET1/187-296
D1CVC7_9RHIZ/465-571
D1CYE6_9RHIZ/581-697
D1EMK6_9RHIZ/581-697
D1EQ63_9RHIZ/771-882
D1EVZ7_BRUME/581-697
D1F1G0_BRUME/771-882
D1F6F3_BRUME/771-882
D1F974_BRUME/581-697
D1FFZ1_9RHIZ/581-697
D1FHL8_9RHIZ/771-882
D1GLU9_9ACTO/16-141
D1J9R7_9ARCH/15-131
D1JA70_9ARCH/33-157
D1JBA9_9ARCH/19-131
D1JDE9_9ARCH/1-117
D1JGC7_9ARCH/33-157
D1JHR2_9ARCH/87-199
D1JS71_9BACE/93-207
D1JSZ5_9BACE/748-853
D1JTD2_9BACE/88-202
D1JUW2_9BACE/587-705
D1JXM1_9BACE/476-590
D1JYT7_9BACE/748-852
D1K6E3_9BACE/587-705
D1K791_9BACE/16-125
D1N7X1_9BACT/89-198
D1N8K3_9BACT/7-139
D1N8S2_9BACT/15-119
D1N9Q4_9BACT/22-123
D1NA36_9BACT/686-799
D1NKG5_CLOTM/3-124
D1NM92_CLOTM/684-796
D1NPJ2_CLOTM/33-133
D1NQM4_CLOTM/94-208
D1P758_9ENTR/746-850
D1PGK1_9BACT/759-871
D1PMD8_9FIRM/661-773
D1Q333_YERPN/750-854
D1RUZ5_SEROD/756-860
D1TXH5_YERPE/750-854
D1W7I2_9BACT/23-123
D1XCV8_9ACTO/7-124
D1XMZ8_9ACTO/735-855
D1XN98_9ACTO/532-646
D1XPH9_9ACTO/13-137
D1XR89_9ACTO/107-222
D1Y1B8_9BACT/596-713
D1Y627_9BACT/677-791
D1Y8U4_PROAC/630-754
D1YBL3_PROAC/598-716
D1YM31_9FIRM/688-799
D1YPA7_9FIRM/595-712
D1YRF6_9FIRM/5-124
D1YS70_9FIRM/6-123
D1YUH7_METPS/9-134
D1YUP0_METPS/26-95
D2A748_SHIF2/585-703
D2AD89_SHIF2/747-851
D2AQU3_STRRD/8-120
D2ATZ7_STRRD/723-843
D2AXV0_STRRD/777-888
D2B1P7_STRRD/98-212
D2BBR4_STRRD/591-709
D2BCZ9_STRRD/7-125
D2BG24_DEHSV/17-129
D2BIN0_DEHSV/23-128
D2BJD7_DEHSV/17-129
D2BJM2_DEHSV/148-259
D2BXE5_DICD5/747-851
D2C3Q2_THENR/12-125
D2C5B5_THENR/13-168
D2C7H1_THENR/3-110
D2C7Q3_THENR/649-761
D2EZ89_9BACE/587-705
D2F015_9BACE/753-858
D2F0D8_9BACE/11-125
D2H1P9_AILME/615-733
D2I0F1_AILME/769-872
D2KTX8_9ACTO/21-139
D2L131_9DELT/93-208
D2L162_9DELT/14-140
D2L4H5_9DELT/10-138
D2L581_9DELT/4-134
D2L588_9DELT/20-143
D2L598_9DELT/13-131
D2L5E4_9DELT/1-130
D2L5E5_9DELT/11-135
D2L7X1_9DELT/684-799
D2LA99_9DELT/22-128
D2MH73_9BACT/748-854
D2MIP1_9BACT/24-129
D2MJ47_9BACT/177-288
D2NEQ0_ECOS5/747-851
D2PDZ4_SULID/8-126
D2PMV6_KRIFD/103-232
D2PQB9_KRIFD/739-847
D2PWY6_KRIFD/97-211
D2Q3B9_KRIFD/527-641
D2Q455_KRIFD/7-124
D2QEM5_SPILD/21-133
D2QKR8_SPILD/744-846
D2QUW5_SPILD/597-714
D2QXK9_PIRSD/756-861
D2RF75_ARCPA/53-175
D2RHE6_ARCPA/12-129
D2RHE7_ARCPA/50-175
D2RMA2_ACIFV/686-797
D2RRC0_HALTV/3-129
D2RXE0_HALTV/3-130
D2RXW1_HALTV/10-129
D2RZZ9_HALTV/10-129
D2S1C6_HALTV/10-129
D2S6D2_GEOOG/762-870
D2SEQ5_GEOOG/533-649
D2SG61_GEOOG/605-722
D2SGR5_GEOOG/12-122
D2SNF5_STRFR/46-185
D2TPL9_CITRI/18-121
D2TPM0_CITRI/16-116
D2TPM2_CITRI/23-121
D2TPM3_CITRI/15-125
D2TSQ2_CITRI/725-829
D2TVG5_9ACTO/217-334
D2UDY3_XANAP/420-528
D2UXW4_NAEGR/602-723
D2UYB1_NAEGR/762-869
D2YHU0_VIBMI/748-862
D2YUG0_VIBMI/748-863
D2Z3G4_9BACT/6-122
D2Z5Y6_9BACT/597-719
D2Z706_9BACT/92-205
D2ZHQ8_9ENTR/747-851
D2ZMI8_METSM/18-132
D3AAE2_9CLOT/29-134
D3AIT2_9CLOT/11-128
D3AV91_9CLOT/1-90
D3BM55_POLPA/739-841
D3BT33_POLPA/605-723
D3CZ68_9ACTO/3-120
D3D023_9ACTO/21-130
D3D229_9ACTO/13-131
D3D371_9ACTO/295-406
D3DAE6_9ACTO/606-724
D3DBG2_9ACTO/6-124
D3DBM9_9ACTO/13-131
D3DDA2_9ACTO/15-133
D3DE52_9ACTO/545-663
D3E4D2_METRM/23-141
D3E8S3_GEOS4/710-828
D3F0W9_CONWI/716-818
D3F5Q9_CONWI/535-648
D3F6E7_CONWI/21-132
D3F959_CONWI/16-133
D3FPQ5_BACPE/13-123
D3FVH8_BACPE/92-193
D3FVN6_BACPE/3-123
D3FVP0_BACPE/586-704
D3FWP4_BACPE/90-211
D3G015_BACPE/179-295
D3G025_BACPE/712-830
D3GSZ3_ECO44/747-851
D3GTS9_ECO44/585-703
D3GY78_ECO44/4-117
D3HVY9_9BACT/762-866
D3I4Q7_9BACT/746-858
D3I4R4_9BACT/23-123
D3IGH8_9BACT/751-855
D3IMP3_9BACT/27-127
D3JWU7_9DELT/13-133
D3JWV2_9DELT/105-219
D3KZ43_SPIPL/725-843
D3L125_9BACT/32-169
D3L3E4_9BACT/695-807
D3L3M9_9BACT/22-215
D3L5F1_9BACT/11-129
D3LYN4_9ACTO/8-125
D3M057_9ACTO/540-657
D3M0R3_9ACTO/740-860
D3M0W6_9ACTO/33-164
D3M0W7_9ACTO/38-165
D3MAF6_9ACTO/1-100
D3MB63_PROAC/598-716
D3MCT0_PROAC/636-760
D3MIC8_PROAC/636-760
D3MMB7_PROAC/598-716
D3MUN4_9FIRM/96-210
D3NT31_AZOS1/721-832
D3P540_AZOS1/586-703
D3P8Q5_DEFDS/21-128
D3P8U9_DEFDS/704-820
D3P9Y6_DEFDS/4-121
D3PM42_MEIRD/171-283
D3PR18_MEIRD/762-876
D3PSA3_MEIRD/5-123
D3PZR4_STANL/104-233
D3Q2U0_STANL/5-122
D3Q595_STANL/722-842
D3QK18_ECOCB/747-851
D3QMS2_ECOCB/25-139
D3QQN8_ECOCB/585-703
D3RG91_KLEVT/747-851
D3RMR6_ALLVD/237-355
D3RNT4_ALLVD/105-217
D3RTP5_ALLVD/748-854
D3RUK8_ALLVD/11-141
D3RVY0_ALLVD/10-133
D3RZ17_FERPA/5-124
D3RZH8_FERPA/96-208
D3RZR1_FERPA/5-125
D3S0Z8_FERPA/16-130
D3S1I6_FERPA/8-123
D3S3G4_FERPA/52-181
D3S560_METSF/2-113
D3S732_METSF/15-121
D3S829_METSF/4-127
D3SCH9_THISK/745-849
D3SJM1_DEHSG/23-128
D3SKI8_DEHSG/149-259
D3SSN9_NATMM/8-133
D3SY61_NATMM/24-143
D3T3Q0_THEIA/678-789
D3T858_THEIA/3-120
D3T8E3_THEIA/3-121
D3ZKG1_RAT/613-731
D4BAV4_9ENTR/23-124
D4BAV7_9ENTR/19-121
D4BAV8_9ENTR/19-116
D4BAW0_9ENTR/4-121
D4BAW1_9ENTR/26-136
D4BC79_9ENTR/4-111
D4BGI8_9ENTR/585-703
D4BKX9_9ENTR/747-851
D4BZU0_PRORE/746-849
D4C7Y5_9CLOT/716-827
D4CAY9_9CLOT/23-141
D4CJX1_9FIRM/22-146
D4CSD2_9FUSO/599-716
D4CSS6_9FUSO/4-110
D4CST4_9FUSO/121-249
D4CTJ4_9FUSO/13-117
D4CTJ6_9FUSO/17-122
D4CTK4_9FUSO/22-124
D4CWW1_9FUSO/711-818
D4E0I9_SEROD/746-850
D4F072_EDWTA/749-853
D4GH93_PANAM/768-873
D4GUG5_HALVD/10-129
D4H130_DENA2/585-703
D4H4S2_DENA2/13-132
D4H4S3_DENA2/24-138
D4H5Z8_DENA2/703-821
D4HBK6_PROAS/610-734
D4HCB8_PROAS/598-716
D4IP79_9BACT/742-851
D4IQ83_9BACT/585-703
D4J6I1_9FIRM/3-124
D4JC64_9FIRM/682-794
D4JHW6_9FIRM/3-124
D4JIZ9_9FIRM/696-807
D4KD30_9FIRM/75-189
D4KHC2_9FIRM/670-782
D4KHR8_9FIRM/2-120
D4KIX5_9FIRM/3-124
D4KMW9_9FIRM/668-779
D4KPD1_9FIRM/55-172
D4KZF5_9FIRM/697-808
D4LCE8_9FIRM/23-122
D4LF38_9FIRM/666-777
D4LG86_9FIRM/88-203
D4LLT0_9FIRM/89-204
D4LMI8_9FIRM/1-76
D4LWD9_9FIRM/6-124
D4LYS9_9FIRM/364-480
D4M5L1_9FIRM/676-787
D4MAB6_9BACT/602-717
D4MTN1_9FIRM/558-669
D4N0X2_9FIRM/7-127
D4N1A5_9FIRM/670-783
D4S0T9_9FIRM/5-124
D4S1Z9_9FIRM/669-780
D4S4M7_9FIRM/683-797
D4S5U8_9FIRM/22-139
D4S654_9FIRM/151-268
D4SR66_9XANT/416-521
D4SXC6_9XANT/19-141
D4T5M3_9XANT/416-521
D4T6B6_9XANT/19-141
D4TCX6_9NOST/725-843
D4TDW9_9NOST/21-130
D4TFE2_9NOST/6-129
D4TN20_9NOST/725-843
D4TU45_9NOST/21-129
D4V5B7_BACVU/476-590
D4VBV8_BACVU/16-125
D4VC77_BACVU/587-705
D4VEJ9_BACVU/748-852
D4VER8_9BACE/587-705
D4VGU8_9BACE/16-125
D4VLY9_9BACE/477-591
D4VNA7_9BACE/747-854
D4W541_9FIRM/3-121
D4WDQ8_BACOV/477-591
D4WDT7_BACOV/16-125
D4WIN0_BACOV/747-855
D4WNY4_BACOV/587-705
D4WQ52_BACOV/16-125
D4WSG2_BACOV/587-705
D4WZM6_BACOV/747-854
D4X037_BACOV/477-591
D4X6S4_9BURK/801-906
D4XSH8_ACIHA/748-868
D4Y2U0_BACTR/596-713
D4Y7A7_BACTR/11-124
D4Y916_BACTR/4-123
D4YC67_BACTR/712-830
D4Z1Q6_SPHJU/584-701
D4Z566_SPHJU/402-514
D4ZG22_SHEVD/770-870
D4ZGW5_SHEVD/129-242
D4ZXI4_SPIPL/725-843
D4ZXW1_SPIPL/23-129
D5A406_SPIPL/19-130
D5ANS8_RHOCB/99-207
D5AQ90_RHOCB/580-697
D5ARG0_RHOCB/525-638
D5AS54_RHOCB/419-532
D5AVC3_RHOCB/103-224
D5B4I5_YERPZ/750-854
D5BI47_ZUNPS/13-126
D5BKC5_ZUNPS/580-698
D5BKM3_ZUNPS/426-539
D5BST3_PUNMI/103-225
D5BTP6_PUNMI/592-710
D5BW03_NITHN/20-139
D5BWG1_NITHN/749-858
D5C081_NITHN/11-131
D5CBN9_ENTCC/747-851
D5CLK3_SIDLE/21-121
D5CLW7_SIDLE/4-124
D5CM04_SIDLE/16-140
D5CTJ6_SIDLE/758-859
D5D6K9_ECOKI/747-851
D5D9J1_BACMD/90-201
D5DBM3_BACMD/712-830
D5DCY2_BACMD/3-123
D5DED0_BACMD/76-171
D5DGT2_BACMD/92-190
D5DL44_BACMD/178-274
D5DLC3_BACMD/586-704
D5DM81_BACMD/8-115
D5DRI7_BACMQ/178-292
D5DRU6_BACMQ/76-173
D5DS47_BACMQ/586-704
D5DWJ3_BACMQ/8-115
D5DX16_BACMQ/92-190
D5DXK9_BACMQ/90-201
D5DZA5_BACMQ/3-123
D5E063_BACMQ/712-830
D5E740_METMS/91-203
D5E7N3_METMS/82-196
D5E7N7_METMS/95-209
D5E8Q0_METMS/92-204
D5EA25_METMS/82-196
D5EAQ3_METMS/94-211
D5EB80_METMS/240-354
D5EBE4_METMS/121-233
D5EBE6_METMS/123-236
D5EBU2_METMS/93-213
D5ED37_AMICL/30-168
D5EEN7_AMICL/6-122
D5EH92_AMICL/2-111
D5EM00_CORAD/812-916
D5EMH1_CORAD/89-201
D5EQ58_CORAD/594-710
D5EQC0_CORAD/61-137
D5ETI0_PRER2/593-707
D5EZ62_PRER2/735-839
D5H9W0_SALRM/12-125
D5HA70_SALRM/581-699
D5HGD3_9FIRM/687-799
D5MF03_9BACT/9-131
D5MGY5_9BACT/750-863
D5N8H6_9BURK/27-138
D5NJ56_9BURK/421-529
D5NKL9_9BURK/21-129
D5NR36_9BURK/35-151
D5P4V6_9MYCO/794-895
D5P6V7_9MYCO/108-223
D5PEN5_9MYCO/3-120
D5PHK8_9MYCO/617-735
D5PZY4_CLODI/598-717
D5Q0U4_CLODI/3-123
D5Q527_CLODI/88-201
D5Q9X5_CLODI/693-805
D5QB96_GLUHA/726-846
D5QH02_GLUHA/9-131
D5QJ21_GLUHA/25-138
D5QLP5_METTR/581-699
D5QLV6_METTR/528-645
D5QST0_METTR/751-852
D5RCR5_FUSNN/121-249
D5RCS4_FUSNN/4-126
D5RLA8_9PROT/723-841
D5RWN0_CLODI/3-123
D5RZ05_CLODI/88-201
D5S1N7_CLODI/693-805
D5S429_CLODI/598-717
D5SLH5_STRCL/59-175
D5SPE9_PLAL2/777-881
D5TXN6_BACT1/706-820
D5U2L7_THEAM/17-123
D5U2U5_THEAM/6-126
D5U6P9_BRAM5/32-145
D5U8M7_BRAM5/35-146
D5UPG1_TSUPD/612-730
D5UPJ9_TSUPD/760-862
D5UW00_TSUPD/30-144
D5V1W4_ARCNC/1-99
D5V4W3_ARCNC/715-831
D5V7G6_ARCNC/17-143
D5VFP9_CAUST/401-510
D5VM85_CAUST/581-699
D5VNJ3_CAUST/529-638
D5VQC3_METIM/2-111
D5VSG6_METIM/15-116
D5VYX4_CLOB2/94-210
D5VZD4_CLOB2/671-783
D5W3D0_CLOB2/3-123
D5WAH9_BURSC/21-130
D5WAL5_BURSC/421-529
D5WK08_BURSC/562-679
D5WMU0_BURSC/8-136
D5WSZ6_BACT2/724-842
D5WT66_BACT2/4-123
D5WTR8_BACT2/5-120
D5WWT9_BACT2/12-125
D5WXX8_BACT2/6-122
D5X3V1_THIK1/19-138
D5X5E8_THIK1/199-305
D5X700_THIK1/426-532
D5X8E4_THEPJ/89-203
D5X8U8_THEPJ/89-205
D5X8V4_THEPJ/88-199
D5X934_THEPJ/488-603
D5X9F5_THEPJ/11-133
D5X9Q5_THEPJ/28-153
D5X9Q6_THEPJ/32-157
D5XA40_THEPJ/14-129
D5XBA2_THEPJ/29-139
D5XBA3_THEPJ/11-139
D5XBM7_THEPJ/91-204
D5XBN0_THEPJ/94-209
D5XBN5_THEPJ/91-204
D5XCN0_THEPJ/35-143
D5XD11_THEPJ/17-123
D5XD13_THEPJ/12-135
D5XDM8_THEPJ/93-207
D5XDN4_THEPJ/90-206
D5XDX8_THEPJ/93-205
D5XDX9_THEPJ/95-208
D5XDY1_THEPJ/117-213
D5XDY3_THEPJ/117-227
D5XEC0_THEPJ/12-134
D5XN27_MYCTU/1-111
D5XTD1_MYCTU/617-735
D5XUN8_MYCTU/730-850
D5Y4W4_MYCTU/71-191
D5YB59_MYCTU/1-111
D5YEZ8_MYCTU/617-735
D5YGV3_MYCTU/705-825
D5YMP9_MYCTU/1-111
D5YRC9_MYCTU/617-735
D5YRT1_MYCTU/730-850
D5YZ64_MYCTU/1-111
D5Z3Y3_MYCTU/617-735
D5ZA17_MYCTU/1-111
D5ZBR8_MYCTU/1-111
D5ZFS2_MYCTU/266-384
D5ZIY2_MYCTU/730-850
D5ZRG9_9ACTO/736-856
D5ZVU6_9ACTO/10-131
D6A2M7_9ACTO/11-124
D6A371_9ACTO/8-125
D6A7C9_9ACTO/537-649
D6A7G1_9ACTO/25-143
D6A8K8_9ACTO/86-200
D6A8V0_9ACTO/198-269
D6ADV5_STRFL/532-646
D6AGK2_STRFL/7-124
D6AMW7_STRFL/735-855
D6AXY2_9ACTO/604-721
D6AYH6_9ACTO/101-213
D6AYT6_9ACTO/532-647
D6B455_9ACTO/8-125
D6BAE7_9ACTO/739-859
D6BCX4_9FUSO/599-716
D6BEE0_9FUSO/121-249
D6BEE9_9FUSO/4-127
D6BEM0_9FUSO/711-818
D6CLS9_THIS3/199-305
D6CN23_THIS3/428-534
D6CV29_THIS3/19-132
D6D3U0_9BACE/747-854
D6D5J5_9BACE/16-125
D6D8K2_9BACE/587-705
D6DIA6_CLOSC/716-827
D6DLM3_CLOSC/9-141
D6E3C0_9FIRM/3-124
D6E430_9FIRM/696-807
D6EBP2_9ACTN/78-166
D6ECS2_STRLI/8-125
D6EHW4_STRLI/212-313
D6EI66_STRLI/537-649
D6ENK0_STRLI/736-856
D6ERF3_STRLI/104-218
D6FSS2_MYCTU/617-735
D6FWD8_MYCTU/730-850
D6FWP6_MYCTU/1-111
D6GM63_9ENTR/747-851
D6GWG2_9EURY/27-150
D6HP90_9FIRM/7-121
D6HPR5_9FIRM/92-205
D6HQM5_9FIRM/662-773
D6I0N6_ECOLX/585-703
D6I3Q6_ECOLX/747-851
D6I6V8_ECOLX/4-119
D6ID06_ECOLX/585-703
D6IGV2_ECOLX/747-851
D6III5_ECOLX/747-851
D6INC3_ECOLX/4-117
D6IUR4_ECOLX/585-703
D6J4Z8_ECOLX/747-851
D6J849_ECOLX/4-117
D6JER1_ECOLX/585-703
D6JRT8_ACIG3/748-868
D6K423_9ACTO/9-125
D6K660_9ACTO/544-656
D6K8M6_9ACTO/736-856
D6KBT1_9ACTO/8-124
D6KEH6_9ACTO/91-204
D6KEJ8_9ACTO/592-709
D6KFW5_9ACTO/8-128
D6KHA5_9FIRM/22-122
D6KHY7_9FIRM/5-124
D6KIN1_9FIRM/6-123
D6KJ57_9FIRM/688-799
D6KJD8_9FIRM/595-712
D6KMG2_9FIRM/29-129
D6KN44_9FIRM/5-124
D6KNT6_9FIRM/6-123
D6KPH1_9FIRM/688-799
D6KPR2_9FIRM/595-712
D6L8S4_9FUSO/121-249
D6L8T5_9FUSO/4-126
D6LF05_9FUSO/711-818
D6LIC6_9FUSO/4-110
D6LID5_9FUSO/121-249
D6LJ20_9FUSO/13-117
D6LJ22_9FUSO/17-122
D6LJ29_9FUSO/22-124
D6LKN2_9RHIZ/581-697
D6LLC2_9RHIZ/771-882
D6PB56_9ARCH/18-125
D6PJN3_9ZZZZ/5-123
D6S8U4_PEPMA/93-207
D6SL14_9DELT/118-230
D6SPC2_9DELT/19-136
D6SQ19_9DELT/37-191
D6SQ40_9DELT/21-128
D6SQ51_9DELT/11-124
D6SRJ7_9DELT/90-201
D6SRZ7_9DELT/25-144
D6SRZ8_9DELT/12-138
D6SRZ9_9DELT/15-119
D6SSX9_9DELT/102-218
D6TJM7_9CHLR/744-850
D6TML5_9CHLR/7-125
D6TNP1_9CHLR/250-365
D6TP48_9CHLR/319-436
D6U7N0_9CHLR/12-127
D6UMR7_9BACT/53-159
D6UQE4_9BACT/24-139
D6URC0_9BACT/31-131
D6UTF7_9BACT/6-126
D6UTF9_9BACT/19-130
D6UTG0_9BACT/14-138
D6UTG1_9BACT/18-133
D6UW42_9BACT/19-123
D6UXS4_9BACT/22-141
D6UZC5_9BACT/424-528
D6V3W2_9BRAD/755-858
D6V586_9BRAD/31-138
D6X782_STRPR/603-720
D6X7L2_STRPR/19-125
D6X7N8_STRPR/7-124
D6XC38_9ACTO/204-299
D6XT75_BACIE/4-124
D6XVC1_BACIE/179-290
D6XVL1_BACIE/4-119
D6XXG6_BACIE/718-835
D6XYN3_BACIE/87-192
D6Y0V0_BACIE/8-115
D6Y1M6_THEBD/584-702
D6Y5A6_THEBD/21-123
D6YAW5_THEBD/20-128
D6YBK6_THEBD/723-842
D6YUM3_WADCW/3-110
D6Z043_DESAT/22-137
D6Z0B5_DESAT/106-218
D6Z2P9_DESAT/6-135
D6Z2Q0_DESAT/16-120
D6Z2R0_DESAT/18-140
D6Z2R1_DESAT/27-134
D7A2F2_STAND/753-868
D7A364_STAND/586-704
D7A5U6_STAND/5-126
D7ADH3_GEOSK/14-126
D7ADK5_GEOSK/6-134
D7ADK8_GEOSK/15-120
D7ADL4_GEOSK/19-129
D7ADL5_GEOSK/17-122
D7ADN8_GEOSK/14-130
D7ADT0_GEOSK/683-795
D7AFA3_GEOSK/26-128
D7AGC6_GEOSK/19-138
D7AH12_GEOSK/14-130
D7AHT4_GEOSK/24-138
D7AJ08_GEOSK/6-124
D7AK71_GEOSK/330-450
D7AMK4_GEOSK/94-210
D7AMX2_GEOSK/14-137
D7AN73_THEM3/3-120
D7ANG5_THEM3/3-121
D7AQ58_THEM3/678-789
D7AXU8_NOCDD/108-221
D7B417_NOCDD/723-843
D7B6V7_NOCDD/6-123
D7B9R6_NOCDD/609-727
D7BF22_MEISD/171-279
D7BFP5_MEISD/5-123
D7BGK6_MEISD/741-856
D7BST9_STRBB/739-859
D7BZF2_STRBB/7-124
D7C275_STRBB/11-126
D7C4D5_STRBB/10-134
D7CB99_STRBB/18-134
D7CH12_STRBB/90-197
D7CH60_STRBB/606-723
D7CJZ3_SYNLT/94-208
D7CKR4_SYNLT/15-121
D7CLC9_SYNLT/731-843
D7CLF4_SYNLT/6-119
D7CMD6_SYNLT/3-124
D7CQ45_TRURR/6-124
D7CTS8_TRURR/745-848
D7CUI3_TRURR/172-286
D7D138_GEOSC/3-123
D7D2D5_GEOSC/712-830
D7D429_GEOSC/596-714
D7D5A5_GEOSC/11-123
D7D9I2_STAHD/18-129
D7DAS4_STAHD/16-134
D7DBH3_STAHD/97-211
D7DNI8_METS0/781-894
D7DQV2_METV3/94-208
D7DRE5_METV3/6-124
D7DV80_METV3/50-121
D7DWB7_NOSA0/20-130
D7DWI1_NOSA0/20-130
D7E050_NOSA0/19-130
D7E529_NOSA0/725-843
D7E790_METEZ/123-236
D7E7G3_METEZ/93-208
D7E907_METEZ/93-211
D7E9D7_METEZ/95-212
D7E9M2_METEZ/93-206
D7EAA5_METEZ/93-206
D7EAA9_METEZ/96-210
D7EB31_METEZ/98-214
D7EQT9_MYCTU/617-735
D7ESK6_MYCTU/730-850
D7EY91_MYCTU/1-111
D7FKS1_ECTSI/608-726
D7FUT0_ECTSI/733-837
D7GCN5_PROFC/598-712
D7GCV4_PROFC/100-185
D7GDP5_PROFC/720-840
D7GSC5_9FIRM/5-126
D7GVK6_9FIRM/709-820
D7GYT9_BRUAB/581-697
D7H1A3_BRUAB/623-734
D7HD92_VIBCH/748-862
D7HSI3_VIBCH/748-865
D7I0E0_PSESS/350-466
D7I847_9BACE/587-705
D7IAH6_9BACE/251-359
D7IAW2_9BACE/478-592
D7ICK6_9BACE/21-125
D7IRI3_9BACE/588-706
D7ITF5_9BACE/170-279
D7ITQ1_9BACE/22-146
D7IW56_9BACE/746-855
D7IYE3_9BACE/587-705
D7J269_9BACE/16-125
D7JAS1_9BACE/477-591
D7JBS5_9BACE/747-854
D7JDC7_9BACT/580-698
D7JFG8_9BACT/4-111
D7JGS8_9BACT/121-248
D7JI25_ECOLX/747-851
D7JL38_ECOLX/4-117
D7JS56_ECOLX/585-703
D7K195_9BACE/16-125
D7K1M1_9BACE/477-591
D7K1Z1_9BACE/747-855
D7K635_9BACE/587-705
D7VWC2_9FLAO/409-519
D7VX68_9FLAO/579-693
D7VYI2_9FLAO/12-121
D7WLV3_9BACI/713-826
D7WWC0_9BACI/582-697
D7X1Q0_ECOLX/585-703
D7XBA7_ECOLX/747-851
D7XDK0_ECOLX/4-117
D7XT73_ECOLX/747-851
D7XTU0_ECOLX/585-703
D7XXU6_ECOLX/747-851
D7YB66_ECOLX/164-273
D7YIP5_ECOLX/747-851
D7YKV7_ECOLX/585-703
D7Z530_ECOLX/747-851
D7ZCI2_ECOLX/25-139
D7ZDT0_ECOLX/747-851
D7ZM84_ECOLX/585-703
D7ZP52_ECOLX/585-703
D7ZTG7_ECOLX/752-856
D8A3G3_ECOLX/585-703
D8A850_ECOLX/25-139
D8AD73_ECOLX/747-851
D8AHL2_ECOLX/747-851
D8AKD3_ECOLX/585-703
D8AX82_ECOLX/585-703
D8B611_ECOLX/747-851
D8BF77_ECOLX/747-851
D8BRV4_ECOLX/747-851
D8C195_ECOLX/448-566
D8C9R9_ECOLX/747-851
D8D559_COMTE/594-709
D8DBT9_COMTE/434-545
D8DBX7_COMTE/150-290
D8DXX5_PREBR/126-230
D8E267_ECOLX/585-703
D8EA71_ECOLX/747-851
D8EHS2_ECOLX/585-703
D8EVA5_ECOLX/747-851
D8EWL4_9DELT/12-133
D8F1M2_9DELT/20-179
D8F2K9_9DELT/54-145
D8F2L6_9DELT/18-124
D8F5A3_9DELT/752-866
D8F7A4_9DELT/24-147
D8F7E7_9DELT/17-141
D8F865_9DELT/7-117
D8F8Z1_9DELT/14-119
D8F8Z8_9DELT/6-134
D8FAU8_9DELT/92-203
D8FBT4_9DELT/21-128
D8FCG4_9DELT/9-127
D8FDS3_9DELT/12-136
D8FET8_9DELT/6-123
D8FG27_9DELT/7-55
D8FUT8_9CYAN/1-102
D8FYY1_9CYAN/726-844
D8G0G1_9CYAN/22-130
D8G3H2_9CYAN/23-123
D8GIB1_CLOLD/95-209
D8GIL4_CLOLD/2-113
D8GJF7_CLOLD/85-199
D8GJG8_CLOLD/85-199
D8GJH1_CLOLD/85-199
D8GJH5_CLOLD/85-192
D8GJK7_CLOLD/91-207
D8GKC0_CLOLD/4-123
D8GNB1_CLOLD/679-791
D8GNX5_CLOLD/88-204
D8GSQ5_CLOLD/18-121
D8GVK5_BACAI/706-820
D8HST5_AMYMU/527-642
D8HWE5_AMYMU/12-124
D8HWX2_AMYMU/32-158
D8HX20_AMYMU/1-121
D8HYJ7_AMYMU/725-845
D8I1K8_AMYMU/746-855
D8I2D2_AMYMU/593-711
D8IB62_BRAP9/739-858
D8IE30_BRAP9/37-147
D8IG14_BRAP9/31-144
D8IVK9_HERSS/766-875
D8IW30_HERSS/15-143
D8J5I9_HALJB/10-129
D8JDW7_ACISD/748-868
D8JQP1_HYPDA/538-651
D8JSR2_HYPDA/587-705
D8JZ01_HYPDA/405-511
D8K0S5_DEHLB/18-128
D8K1F3_DEHLB/229-346
D8K337_DEHLB/18-128
D8K547_NITWC/750-854
D8K5W8_NITWC/11-131
D8KMM8_CORPF/738-857
D8KMP6_CORPF/598-716
D8KVZ3_ZONAL/171-289
D8M518_BLAHO/609-725
D8MLT5_ERWBE/747-857
D8N9E7_RALSO/421-527
D8N9K4_RALSO/25-154
D8NQP6_RALSO/421-527
D8NQU9_RALSO/25-174
D8NZW7_RALSO/421-527
D8P020_RALSO/25-138
D8P9N3_9BACT/127-201
D8P9R4_9BACT/240-351
D8PBK0_9BACT/26-144
D8PED6_9BACT/748-859
D8PFK7_9BACT/13-140
D8PFK9_9BACT/19-136
D8PGU8_9BACT/183-284
D8PGU9_9BACT/183-292
D8PHS7_9BACT/8-119
D8PI79_9BACT/143-261
D8TLD6_VOLCA/2293-2399
D9PKC0_9ZZZZ/91-203
D9PN93_9ZZZZ/11-128
D9PUR1_METTM/11-133
D9PVC1_METTM/214-328
D9PY35_METTM/2-102
D9Q0U4_ACIS3/16-133
D9Q2E5_ACIS3/12-132
D9Q8D7_CORP1/738-857
D9Q8F4_CORP1/598-716
D9QAE5_CORP2/738-857
D9QAG2_CORP2/598-716
D9QFF2_BRESC/580-697
D9QK45_BRESC/400-514
D9QPA5_BRESC/166-283
D9QPL9_ACEAZ/89-203
D9QPP2_ACEAZ/89-203
D9QPY6_ACEAZ/89-206
D9QPY8_ACEAZ/89-206
D9QQE9_ACEAZ/89-204
D9QQJ5_ACEAZ/93-207
D9QQX0_ACEAZ/33-153
D9QRT2_ACEAZ/93-207
D9QUA8_ACEAZ/89-204
D9QUS6_ACEAZ/89-206
D9QUT1_ACEAZ/91-206
D9QUW4_ACEAZ/4-124
D9R2Z4_CLOSW/9-133
D9R4F1_CLOSW/691-802
D9RVU0_PREMB/23-123
D9RVU8_PREMB/746-858
D9RXY9_THEOJ/3-122
D9RY10_THEOJ/595-718
D9RY54_THEOJ/490-605
D9RZ10_THEOJ/7-119
D9S090_THEOJ/2-115
D9S248_THEOJ/92-206
D9S2C6_THEOJ/91-204
D9S2C9_THEOJ/94-207
D9S2V0_THEOJ/43-158
D9S362_THEOJ/90-204
D9S3I0_THEOJ/7-119
D9SF28_GALCS/14-131
D9SGK1_GALCS/91-210
D9SI53_GALCS/745-854
D9SP47_CLOC7/19-218
D9SRP0_CLOC7/172-282
D9SRP1_CLOC7/95-210
D9SSS9_CLOC7/742-863
D9SUU8_CLOC7/94-208
D9SV04_CLOC7/23-123
D9SX36_CLOC7/5-123
D9T165_MICAI/30-147
D9TA48_MICAI/97-203
D9TAE2_MICAI/722-842
D9TBL2_MICAI/104-216
D9TBS7_MICAI/531-648
D9TCF4_MICAI/106-235
D9TE22_MICAI/5-122
D9TG60_CALOO/52-176
D9TH44_CALOO/89-203
D9TJF5_CALOO/2-119
D9TM15_THETC/678-789
D9TNZ5_THETC/13-132
D9TPZ0_THETC/3-121
D9TQS4_THETC/3-110
D9UDH2_9ACTO/735-855
D9UMA7_9ACTO/102-217
D9UUG0_9ACTO/43-158
D9UWQ3_9ACTO/13-122
D9V2D1_9ACTO/14-139
D9V2P5_9ACTO/740-849
D9V5C5_9ACTO/593-711
D9VEZ0_9ACTO/19-143
D9VH55_9ACTO/540-657
D9VIE6_9ACTO/12-138
D9VNL9_9ACTO/735-855
D9VQB5_9ACTO/534-648
D9VUP0_9ACTO/7-124
D9VX46_9ACTO/100-211
D9W2D3_9ACTO/601-718
D9W3C1_9ACTO/723-843
D9W3V8_9ACTO/17-136
D9W9M2_9ACTO/609-726
D9WEG2_9ACTO/18-143
D9WF66_9ACTO/734-854
D9WG03_9ACTO/17-126
D9WVH0_9ACTO/534-649
D9WYC6_STRVR/736-856
D9X2X1_STRVR/593-710
D9X4B8_STRVR/544-656
D9X9X8_STRVR/8-125
D9XF35_STRVR/67-163
D9XKN1_9ACTO/537-649
D9XKY9_9ACTO/117-232
D9XT49_9ACTO/736-856
D9XUF7_9ACTO/8-125
D9XYT5_9ACTO/22-143
D9YDT6_9DELT/683-801
E0DEX4_9CORY/733-852
E0DEZ2_9CORY/599-716
E0DL61_9RHIZ/581-697
E0DM73_9RHIZ/771-876
E0DUR4_9RHIZ/581-697
E0FS82_9THEO/595-717
E0FSL7_9THEO/121-249
E0FU31_9THEO/3-121
E0FUC0_9THEO/678-789
E0FV67_9THEO/5-122
E0FWY2_9THEO/3-120
E0FXF7_9THEO/89-203
E0HQ31_9GAMM/762-870
E0HWM1_9BACT/2-163
E0HYC2_9BACT/96-209
E0HYN7_9BACT/119-248
E0HZ29_9BACT/3-118
E0HZR8_9BACT/594-717
E0I0M1_9BACT/89-203
E0I0V8_9BACT/1-118
E0I0W5_9BACT/1-118
E0I1B9_9BACT/22-128
E0I2U7_9BACT/242-358
E0I542_9BACL/701-819
E0I5U4_9BACL/12-125
E0I5Y3_9BACL/26-204
E0I6M2_9BACL/14-136
E0IIA7_9GAMM/762-870
E0IW97_ECOLW/585-703
E0J0I0_ECOLW/747-851
E0JD89_RHIME/767-868
E0JK51_RHIME/102-218
E0JRK2_RHIME/581-699
E0JSF2_RHIME/767-868
E0JZT5_RHIME/102-218
E0K6V2_RHIME/581-699
E0KF52_STRVO/100-215
E0KGJ1_STRVO/11-125
E0KWW8_STRVO/537-652
E0KY64_STRVO/733-853
E0L0I7_STRVO/610-727
E0L2N0_STRVO/7-124
E0LFK1_SPHCR/580-697
E0LIE0_SPHCR/399-511
E0M2D3_9ENTR/763-868
E0MIY3_9RHOB/583-701
E0MLP3_9RHOB/103-219
E0MPY6_9RHOB/237-352
E0NQK4_9BACT/587-705
E0NU55_9BACT/4-111
E0NYZ7_9FIRM/380-504
E0P1K3_9FIRM/598-714
E0P1R8_9FIRM/5-122
E0P2T0_9FIRM/689-802
E0QJ96_9FIRM/3-125
E0QLH5_9FIRM/677-789
E0R4Y9_ECOLX/747-851
E0R9Q2_PAEP6/4-123
E0RAT1_PAEP6/710-828
E0RFJ4_PAEP6/228-346
E0RNR6_SPITD/747-852
E0RR67_SPITD/19-178
E0S281_BUTPB/700-812
E0SI43_DICD3/747-851
E0SPT8_IGNAA/19-128
E0SR68_IGNAA/89-203
E0SSP2_IGNAA/1-124
E0T5V1_EDWTF/747-852
E0TCA6_PARBH/402-519
E0U5T3_CYAP2/10-133
E0U5U5_CYAP2/40-149
E0U786_CYAP2/22-130
E0UBI0_CYAP2/725-843
E0UJI8_CYAP2/20-130
E0US60_SULAO/720-835
E0USU2_SULAO/3-122
E0XU86_9CHLR/7-124
E0XUY9_9GAMM/586-703
E0Y1G9_9PROT/104-221
E1ARJ6_STRAU/728-848
E1BY22_CHICK/613-731
E1CG50_9ACTO/1-116
E1CYN0_VIBPA/748-853
E1DDB6_VIBPA/748-853
E1DQF8_VIBPA/748-853
E1EEQ4_VIBPA/748-853
E1FCX5_9THEO/3-117
E1FDN2_9THEO/3-121
E1FDV8_9THEO/595-717
E1FET8_9THEO/7-124
E1FFZ0_9THEO/678-789
E1H5C6_MYCTU/31-151
E1H902_MYCTU/617-735
E1HAT6_MYCTU/730-850
E1HHA7_ECOLX/585-703
E1HKQ0_ECOLX/747-851
E1I1G1_ECOLX/585-703
E1I911_ECOLX/747-851
E1I9V4_9CHLR/10-133
E1IBS2_9CHLR/243-356
E1IC94_9CHLR/196-313
E1IDW0_9CHLR/34-144
E1IDW1_9CHLR/65-160
E1IEI6_9CHLR/2-121
E1IEU8_9CHLR/97-211
E1IFR4_9CHLR/96-209
E1IGB4_9CHLR/737-855
E1IGP2_9CHLR/16-136
E1IGV2_9CHLR/596-707
E1IM15_ECOLX/585-703
E1IS99_ECOLX/747-851
E1J2Z9_ECOLX/747-851
E1J415_ECOLX/585-703
E1JVM8_DESFR/22-128
E1JXJ6_DESFR/28-139
E1JXV6_DESFR/7-126
E1JXW0_DESFR/24-141
E1JYC7_DESFR/1-130
E1JYC8_DESFR/11-135
E1JYD3_DESFR/4-134
E1K0Y3_DESFR/682-796
E1K1S1_DESFR/23-145
E1K3S2_9EURY/7-113
E1K5K7_9EURY/4-123
E1K9E3_9FIRM/4-124
E1KBM5_9FIRM/22-226
E1KBM9_9FIRM/966-1084
E1KCI8_9FIRM/683-795
E1KEG1_9FIRM/95-210
E1KH52_9FIRM/31-142
E1KJ38_9FIRM/31-148
E1KJ83_9FIRM/6-128
E1KLF8_9FIRM/13-123
E1KLF9_9FIRM/19-127
E1KLG0_9FIRM/24-121
E1L4R0_9FIRM/688-799
E1L6Q9_9FIRM/6-123
E1L720_9FIRM/5-124
E1L7Q9_9FIRM/595-712
E1L9Q3_9FIRM/688-799
E1LAS0_9FIRM/5-124
E1LBW4_9FIRM/6-123
E1LD39_9FIRM/595-712
E1MIF0_9GAMM/92-208
E1MLG4_9GAMM/749-862
E1MLV3_9GAMM/9-130
E1NZ03_ARTGO/757-877
E1PBL5_ECOAB/752-856
E1QF12_DESB2/14-124
E1QFB7_DESB2/4-121
E1QFR6_DESB2/22-146
E1QHH1_DESB2/102-213
E1QHH5_DESB2/92-203
E1QIJ0_DESB2/12-128
E1QJV9_DESB2/11-203
E1QJW0_DESB2/21-205
E1QRS8_VULDI/4-120
E1QU17_VULDI/18-135
E1R8L0_SPISS/14-167
E1R8U4_SPISS/89-207
E1RAG6_SPISS/2-125
E1RBM2_SPISS/717-835
E1RCC6_SPISS/28-181
E1RES1_METP4/18-202
E1REX8_METP4/21-148
E1RF42_METP4/15-136
E1RF57_METP4/89-202
E1RJU5_METP4/39-97
E1RK86_METP4/2-107
E1RYC9_ECOUM/747-851
E1SAU7_PANVC/784-889
E1STX6_FERBD/749-850
E1SXS4_THESX/678-789
E1SZE5_THESX/3-117
E1T0W2_THESX/7-124
E1T2V3_THESX/595-717
E1T3A5_THESX/3-121
E1T5B4_BURSG/21-129
E1T5U2_BURSG/421-529
E1TGX4_BURSG/565-677
E1V310_HALED/754-870
E1VK40_9GAMM/540-652
E1VKB4_9GAMM/746-860
E1VQF6_9GAMM/592-709
E1W3Y6_HAEP3/746-851
E1WEM8_SALTS/747-851
E1WLN5_BACF6/93-207
E1WS68_BACF6/88-202
E1WT23_BACF6/748-853
E1WWF0_BACF6/587-705
E1X0H3_BACMS/580-696
E1X152_BACMS/9-115
E1X3E1_BACMS/759-863
E1X5Q6_BACMS/12-161
E1Y8R8_9DELT/23-177
E1YCV7_9DELT/25-149
E1YDW0_9DELT/18-177
E1YE28_9DELT/24-134
E1YE72_9DELT/577-693
E1YH41_9DELT/3-75
E1YLW5_9DELT/21-127
E1YLW6_9DELT/6-136
E1YLX6_9DELT/20-133
E1YME7_9DELT/27-128
E1YMN6_9DELT/15-136
E1YVJ3_9BACE/22-146
E1YYC6_9BACE/746-855
E1Z0A0_9BACE/588-706
E1Z2B7_9CHLO/641-760
E1ZPJ8_9CHLO/789-894
E1ZUA0_9CHLO/428-545
E2CE11_9RHOB/530-645
E2CKI5_9RHOB/752-860
E2CNH0_9RHOB/585-703
E2CPX6_9RHOB/103-217
E2CPZ9_9RHOB/29-170
E2D2P0_9BACT/1-100
E2JXG3_ECO57/747-851
E2JYR8_ECO57/585-703
E2K2C9_ECO57/4-118
E2KAG1_ECO57/747-851
E2KB16_ECO57/585-703
E2KI84_ECO57/4-118
E2KR26_ECO57/747-851
E2KUC0_ECO57/585-703
E2L0H3_ECO57/4-118
E2M8E5_PSESM/749-864
E2MWP8_9CORY/601-718
E2MWQ9_9CORY/749-869
E2N9M4_9BACE/587-705
E2NFF1_9BACE/22-146
E2NLR2_9BACE/431-538
E2NUH8_9FIRM/670-782
E2P230_PASHA/746-857
E2PJF3_9RHIZ/581-697
E2PQ50_9RHIZ/771-876
E2PZD7_STRCL/94-202
E2Q748_STRCL/9-124
E2Q774_STRCL/611-728
E2QJ40_ECOLX/747-851
E2QS62_CANFA/615-733
E2R716_CANFA/773-879
E2S9W9_9ACTO/759-866
E2SCS6_9ACTO/519-632
E2SDG6_9ACTO/597-715
E2SFC1_9ACTO/13-126
E2SN12_9FIRM/6-120
E2SWA8_9RALS/421-527
E2SWG4_9RALS/25-138
E2T7S2_MYCTU/31-151
E2T8X2_MYCTU/617-735
E2THJ7_MYCTU/31-151
E2TLB4_MYCTU/617-735
E2TU88_MYCTU/31-151
E2TXW6_MYCTU/617-735
E2U662_MYCTU/31-151
E2U9A4_MYCTU/617-735
E2UGT3_MYCTU/31-151
E2UTA5_MYCTU/31-151
E2UY25_MYCTU/617-735
E2V4I0_MYCTU/31-151
E2V895_MYCTU/617-735
E2VHJ8_MYCTU/617-735
E2VQ39_MYCTU/31-151
E2VTY6_MYCTU/617-735
E2VVN1_MYCTU/730-850
E2W1E4_MYCTU/31-151
E2W6V4_MYCTU/730-850
E2WCJ9_MYCTU/31-151
E2WDB9_MYCTU/1-117
E2WH14_MYCTU/617-735
E2WIU4_MYCTU/730-850
E2WYS1_ECOLX/585-703
E2X1K6_ECOLX/747-851
E2X3U3_SHIDY/747-852
E2X754_SHIDY/365-483
E2XAH0_SHIDY/4-118
E2XR39_PSEFL/756-871
E2ZDC4_9FIRM/716-828
E2ZDH1_9FIRM/5-125
E2ZDZ8_9FIRM/9-139
E2ZF43_9FIRM/23-142
E2ZJF6_9FIRM/691-801
E3A296_PSEAE/753-874
E3AZ95_9SPHI/760-862
E3B0E4_9SPHI/42-165
E3B0E5_9SPHI/11-127
E3B281_9SPHI/10-125
E3B589_9SPHI/13-122
E3B7Y5_9MICO/175-285
E3BAD2_9MICO/23-141
E3BDN0_9MICO/774-880
E3CXR8_9BACT/680-792
E3CZ65_9BACT/6-124
E3DMZ0_HALPG/676-789
E3DP54_HALPG/106-232
E3DQY9_HALPG/21-142
E3E4I7_PAEPS/687-805
E3EED5_PAEPS/4-123
E3EIW6_PAEPS/228-345
E3EX22_KETVY/767-870
E3FAR9_CORP9/738-857
E3FAT6_CORP9/598-716
E3FCM7_STIAD/108-236
E3FMF7_STIAD/9-132
E3FNM1_STIAD/116-231
E3FPC4_STIAD/91-212
E3FSV8_STIAD/14-125
E3FT41_STIAD/65-192
E3FXN3_STIAD/162-275
E3G0K8_STIAD/6-129
E3G1U9_ENTCS/4-110
E3G2G3_ENTCS/747-851
E3G496_ENTCS/585-703
E3GDQ1_EUBLK/90-204
E3GDQ7_EUBLK/89-203
E3GG57_EUBLK/671-783
E3GH82_EUBLK/89-200
E3GHG4_EUBLK/87-198
E3GI19_EUBLK/453-554
E3GIL0_EUBLK/90-195
E3GIL5_EUBLK/89-200
E3GIU2_EUBLK/90-205
E3GJM0_EUBLK/97-210
E3GJU2_EUBLK/89-203
E3GLQ2_EUBLK/4-123
E3GM09_EUBLK/88-206
E3GND7_EUBLK/103-216
E3GPB2_EUBLK/90-202
E3GPP9_EUBLK/89-205
E3GPQ9_EUBLK/89-202
E3GPT9_EUBLK/115-225
E3GPU1_EUBLK/89-205
E3GQ59_EUBLK/112-223
E3GQ61_EUBLK/88-202
E3GQB2_EUBLK/19-143
E3GQB3_EUBLK/28-140
E3GQJ2_EUBLK/87-200
E3GW58_METFV/1-106
E3H6C8_ILYPC/6-124
E3H9Y8_ILYPC/4-126
E3HCT9_ILYPC/5-122
E3HDK0_ILYPC/722-827
E3HDQ2_ILYPC/242-356
E3HLP8_ACHXA/13-129
E3HVK2_ACHXA/777-882
E3I204_RHOVT/28-148
E3I2J0_RHOVT/161-277
E3I2N1_RHOVT/584-701
E3I2Y0_RHOVT/104-221
E3I3R6_RHOVT/539-651
E3I648_RHOVT/10-133
E3I6V1_RHOVT/401-514
E3IBZ1_GEOS0/4-123
E3ID92_GEOS0/712-830
E3IHV3_GEOS0/596-713
E3IIX8_GEOS0/11-124
E3IPN5_DESVR/9-117
E3IPN8_DESVR/16-136
E3IQL3_DESVR/684-796
E3IXK2_FRASU/555-672
E3IYT0_FRASU/15-126
E3J2Y3_FRASU/608-726
E3JAH3_FRASU/772-882
E3JAR0_FRASU/36-153
E3M453_CAERE/801-903
E3M8G8_CAERE/702-817
E3PBY4_ECOH1/747-851
E3PIJ2_ECOH1/585-703
E3PR72_CLOSD/95-209
E3PRJ4_CLOSD/121-249
E3PU13_CLOSD/647-759
E3PVD0_CLOSD/17-121
E3PVG1_CLOSD/236-342
E3PWL0_CLOSD/1-132
E3PWL1_CLOSD/18-123
E3PWL2_CLOSD/21-126
E3PX99_CLOSD/5-122
E3PXV8_CLOSD/5-123
E3PY95_CLOSD/603-725
E3T6T8_9BACT/17-132
E3T6X0_9BACT/17-132
E3XJ61_ECOLX/1-113
E3XJI1_ECOLX/747-851
E3Y448_SHIFL/747-851
E3Y5V6_SHIFL/585-703
E4A5H7_PROAC/636-760
E4A7N2_PROAC/598-716
E4ABI0_PROAC/195-314
E4AEQ1_PROAC/598-716
E4AG50_PROAC/635-759
E4AM80_PROAC/598-716
E4AXV2_PROAC/598-716
E4B1C4_PROAC/636-760
E4B2S7_PROAC/598-716
E4B6P6_PROAC/630-754
E4BD11_PROAC/598-716
E4BEG8_PROAC/195-314
E4BG75_PROAC/598-716
E4BLI9_PROAC/635-759
E4BR66_PROAC/610-734
E4BRC0_PROAC/598-716
E4BU28_PROAC/610-734
E4BY95_PROAC/598-716
E4C2H9_PROAC/636-760
E4C5I3_PROAC/598-716
E4CB28_PROAC/636-760
E4CCK4_PROAC/598-716
E4CHG2_PROAC/636-760
E4CJH9_PROAC/598-716
E4CPW8_PROAC/81-205
E4CU43_PROAC/598-716
E4CX29_PROAC/636-760
E4D025_PROAC/598-716
E4D2M2_PROAC/636-760
E4D9E6_PROAC/598-716
E4DBY9_PROAC/598-716
E4DF68_PROAC/636-760
E4DNM6_PROAC/598-716
E4DR24_PROAC/598-716
E4DUB8_PROAC/636-760
E4DXF5_PROAC/636-760
E4E003_PROAC/598-716
E4EA24_PROAC/598-716
E4EBC8_PROAC/610-734
E4ED11_PROAC/610-734
E4EFU2_PROAC/598-716
E4EJD6_PROAC/610-734
E4EL99_PROAC/598-716
E4ERC1_PROAC/610-734
E4EVL9_PROAC/598-716
E4F374_PROAC/636-760
E4F5S8_PROAC/598-716
E4FAW9_PROAC/598-716
E4FFY3_PROAC/636-760
E4FI08_PROAC/598-716
E4FND3_PROAC/636-760
E4FSV0_PROAC/598-716
E4FX75_PROAC/598-716
E4G296_PROAC/598-716
E4G899_PROAC/636-760
E4GC71_PROAC/598-716
E4GJD3_PROAC/636-760
E4GJS4_PROAC/598-716
E4GPJ5_PROAC/610-734
E4GUI5_PROAC/598-716
E4GXW0_PROAC/598-716
E4GZ69_PROAC/636-760
E4H3F0_PROAC/636-760
E4H907_PROAC/598-716
E4HA17_PROAC/598-716
E4HHU0_PROAC/598-716
E4HJ39_PROAC/635-759
E4HP09_PROAC/195-314
E4HUI8_PROAC/598-716
E4HUP5_PROAC/636-760
E4I2D2_PROAC/598-716
E4K487_9FIRM/89-203
E4K4V3_9FIRM/51-176
E4K749_9FIRM/2-119
E4KSK6_9PORP/589-706
E4KSY1_9PORP/114-240
E4KTF9_9PORP/4-112
E4LBX9_9FIRM/6-123
E4LCE2_9FIRM/5-124
E4LD30_9FIRM/688-799
E4LFB8_9FIRM/595-712
E4LH19_9FIRM/683-797
E4LH53_9FIRM/5-123
E4LI39_9FIRM/598-714
E4LRC5_9CLOT/667-781
E4LTK4_9CLOT/90-204
E4LUX9_9CLOT/8-120
E4M135_9FIRM/18-136
E4M4D9_9FIRM/11-134
E4M7D7_9BACT/585-703
E4M7I6_9BACT/18-148
E4MC87_9BACT/741-846
E4MHD6_9FIRM/704-815
E4MM87_9FIRM/3-129
E4MN55_9FIRM/20-130
E4N095_KITSK/532-644
E4N2M6_KITSK/734-854
E4N4H7_KITSK/88-203
E4N573_KITSK/128-243
E4N8S5_KITSK/6-137
E4NCG3_KITSK/7-125
E4NRA5_HALBP/14-133
E4P5N9_ECO8N/747-851
E4PNR2_MARAH/748-851
E4Q396_CALOW/2-119
E4Q4Z0_CALOW/52-176
E4Q6Q9_CALOW/89-203
E4Q7S7_CALH1/2-119
E4QB38_CALH1/89-203
E4QD72_CALH1/51-176
E4QN59_METS6/804-918
E4QP51_METS6/177-292
E4R777_PSEPB/749-864
E4RIR2_HALSL/674-787
E4RMC9_HALSL/89-209
E4RNZ5_HALSL/244-362
E4RR14_LEAB4/748-861
E4RRT1_LEAB4/574-692
E4S616_CALKI/89-203
E4S977_CALKI/51-176
E4SAU1_CALKI/2-119
E4SDJ7_CALK2/89-203
E4SDS7_CALK2/2-119
E4SEB7_CALK2/53-176
E4T0B7_PALPW/23-127
E4T2Z5_PALPW/170-274
E4T386_PALPW/580-698
E4T592_PALPW/743-845
E4TDS7_RIEAD/420-527
E4TFL2_CALNY/586-704
E4TIG6_CALNY/14-163
E4TJJ8_CALNY/705-823
E4TPQ8_MARTH/893-993
E4TRB3_MARTH/581-699
E4TSK9_MARTH/16-123
E4TXB2_SULKY/717-817
E4U329_SULKY/5-123
E4U782_OCEP5/8-126
E4U971_OCEP5/748-866
E4VUA0_BACFR/93-207
E4VYL7_BACFR/748-853
E4W054_BACFR/587-705
E4WHB0_RHOE1/617-735
E4WHF2_RHOE1/730-849
E4XIY7_OIKDI/606-722
E5AMJ2_BURRH/431-544
E5BE15_9FUSO/6-112
E5BF22_9FUSO/121-249
E5BLX3_9FUSO/121-249
E5BRL0_9FUSO/6-128
E5BRM2_9FUSO/724-838
E5BSJ0_9FUSO/22-124
E5BSJ4_9FUSO/16-116
E5BW45_9FUSO/91-211
E5BWP8_9FUSO/3-126
E5BX56_9FUSO/121-249
E5BZB1_9FUSO/6-112
E5C283_9FUSO/121-249
E5C3P4_9BACE/747-855
E5CEN4_9BACE/587-705
E5CFG2_9BACE/16-125
E5DHQ8_STRGB/220-336
E5S7E6_TRISP/495-596
E5S7E8_TRISP/510-611
E5SGD9_TRISP/676-791
E5U0R2_ALCXX/146-290
E5U874_ALCXX/777-882
E5UMY0_9BACE/16-125
E5UQL3_9BACE/476-590
E5UTA9_9BACE/15-127
E5UVC8_9BACE/587-705
E5UVU6_9BACE/748-852
E5VAS8_9BACE/588-706
E5VD44_9BACE/11-125
E5VE52_9BACE/753-858
E5VIR5_9FIRM/670-783
E5VP78_9FIRM/7-127
E5VRX1_9FIRM/666-778
E5W500_9BACI/710-825
E5WDS0_9BACI/5-123
E5WGW4_9BACI/13-123
E5WI35_9BACI/179-293
E5WIC9_9BACI/595-712
E5WMP5_9BACI/258-376
E5WP59_9BACI/85-190
E5WU14_9BACE/755-861
E5WYJ1_9BACE/587-705
E5WZT8_9BACE/22-146
E5X1F4_9BACE/14-125
E5X360_9BACE/90-205
E5XE64_9FIRM/696-808
E5XJK0_9FIRM/3-124
E5Y1H7_BILWA/90-207
E5Y4Q7_BILWA/95-209
E5Y8U3_BILWA/682-795
E5YJ87_9ENTR/747-851
E5YVM2_9BACL/710-828
E5Z364_9BACL/3-123
E5ZSQ9_ECOLX/747-851
E6ADC1_ECOLX/747-851
E6AHX5_ECOLX/747-851
E6B3R4_ECOLX/747-851
E6BBG4_ECOLX/585-703
E6BGF9_ECOLX/585-703
E6BLY7_ECOLX/747-851
E6BYM8_PROAC/598-716
E6C4A8_PROAC/636-760
E6C8Z3_PROAC/598-716
E6CAX2_PROAC/636-760
E6CB95_PROAC/598-716
E6CGV0_PROAC/636-760
E6CND4_PROAC/598-716
E6CRE4_PROAC/610-734
E6CSH3_PROAC/598-716
E6CXX4_PROAC/636-760
E6D1A5_PROAC/598-716
E6D6S6_PROAC/630-754
E6DAE7_PROAC/598-716
E6DDB3_PROAC/636-760
E6DHM9_PROAC/598-716
E6DL44_PROAC/598-716
E6DND7_PROAC/636-760
E6DSE4_PROAC/636-760
E6DX40_PROAC/598-716
E6E0L1_PROAC/598-716
E6E352_PROAC/636-760
E6E7Y6_PROAC/636-760
E6EBT4_PROAC/598-716
E6EIK4_PROAC/598-716
E6J8C2_9ACTO/615-733
E6J8H1_9ACTO/728-848
E6JG25_RIEAN/420-527
E6JRP7_9SPIO/747-852
E6JXD0_9SPIO/19-178
E6K7A7_9BACT/762-866
E6KY17_9PAST/745-853
E6L173_9PROT/716-834
E6LQ60_9FIRM/669-779
E6ME32_9FIRM/685-797
E6MGQ0_9FIRM/25-131
E6MHU9_9FIRM/23-147
E6MHV0_9FIRM/27-140
E6MLC8_9BACT/753-857
E6N413_9ARCH/15-123
E6PEM5_9ZZZZ/5-120
E6PHD6_9ZZZZ/108-236
E6PI36_9ZZZZ/726-831
E6PNB1_9ZZZZ/36-148
E6PSD0_9ZZZZ/5-126
E6PVI6_9ZZZZ/433-541
E6PVL0_9ZZZZ/192-308
E6PZQ3_9ZZZZ/668-785
E6Q2A9_9ZZZZ/5-120
E6Q417_9ZZZZ/726-831
E6Q547_9ZZZZ/108-236
E6QHZ9_9ZZZZ/24-139
E6QJX0_9ZZZZ/16-134
E6RNS0_PSEU9/397-514
E6S6E3_INTC7/536-651
E6S9R8_INTC7/15-130
E6SA58_INTC7/763-873
E6SAN1_INTC7/104-233
E6SDF9_INTC7/15-132
E6SFH7_INTC7/184-277
E6SLS1_THEM7/18-136
E6SPW2_BACT6/753-858
E6ST51_BACT6/587-705
E6SVV4_BACT6/22-146
E6SX20_SHEB6/762-875
E6TB85_MYCSR/3-120
E6TBG4_MYCSR/619-737
E6TH71_MYCSR/763-864
E6TNK8_MYCSR/97-211
E6TXE5_BACCJ/9-116
E6TXT2_BACCJ/4-118
E6TY18_BACCJ/3-123
E6TYQ1_BACCJ/178-286
E6U1T9_BACCJ/710-827
E6U266_BACCJ/90-185
E6U5I5_ETHHY/22-129
E6U6U9_ETHHY/669-781
E6U742_ETHHY/2-122
E6UD75_RUMA7/24-121
E6UKG7_RUMA7/668-777
E6ULP6_CLOTL/3-124
E6UQ90_CLOTL/35-133
E6USA1_CLOTL/94-208
E6USI0_CLOTL/684-796
E6V0A8_VARPD/432-540
E6V1U5_VARPD/590-705
E6V7G0_VARPD/856-962
E6VFQ6_RHOPX/583-700
E6VHV7_RHOPX/10-133
E6VJ76_RHOPX/30-138
E6VK05_RHOPX/758-861
E6VLQ5_RHOPX/54-186
E6VR40_DESAO/684-796
E6VR68_DESAO/38-188
E6VRK5_DESAO/23-128
E6VUG4_DESAO/23-147
E6VX30_DESAO/23-141
E6VZK6_DESAO/29-146
E6VZL2_DESAO/11-129
E6W196_DESIS/92-199
E6W3E3_DESIS/718-824
E6W4K3_DESIS/585-702
E6WI44_PANSA/763-867
E6WTH2_PSEUU/22-131
E6WTZ2_PSEUU/417-530
E6X0N2_NITSE/720-834
E6X5D3_CELAD/426-536
E6XC55_CELAD/591-709
E6XKP6_SHEP2/762-873
E7AIB8_HAEIF/1-117
E7AYU7_YERE1/765-869
E7B8S4_YERE1/4-107
E7B9A5_YERE1/585-703
E7C3S7_9BACT/738-845
E7C4Y3_9BACT/19-143
E7C5Y6_9GAMM/586-703
E7C7K6_9GAMM/586-703
E7FB51_DANRE/771-873
E7G958_9FIRM/664-776
E7GAA1_9FIRM/6-122
E7GJP5_CLOSY/714-824
E7GNJ0_CLOSY/6-136
E7HFY0_ECOLX/571-689
E7HRQ5_ECOLX/585-703
E7HV27_ECOLX/747-851
E7I5Z4_ECOLX/747-851
E7I7Q5_ECOLX/585-703
E7IL30_ECOLX/585-703
E7IU68_ECOLX/747-851
E7J8D3_ECOLX/585-703
E7JBK1_ECOLX/747-851
E7JIS9_ECOLX/747-851
E7JXY6_SHISO/585-703
E7JZS8_SHISO/747-851
E7M4P0_9BACL/710-827
E7N1R5_9FIRM/598-714
E7N337_9FIRM/688-802
E7N3I3_9FIRM/5-123
E7P512_PSESG/749-864
E7PNM1_PSESG/749-864
E7QRC2_9EURY/10-129
E7RFH8_9BACL/713-830
E7RFM6_9BACL/580-697
E7RJD1_9BACL/177-283
E7RKZ4_9BACL/16-128
E7RSR1_9BACT/749-854
E7RZQ6_9BURK/774-879
E7SFY8_SHIDY/747-851
E7SHL9_SHIDY/111-193
E7ST38_SHIBO/365-483
E7T246_SHIBO/747-851
E7TF61_SHIFL/110-228
E7TKQ7_ECO57/4-118
E7TQM0_ECO57/747-851
E7TX15_ECO57/585-703
E7UA39_ECOLX/4-118
E7UC25_ECOLX/747-851
E7UDQ2_ECOLX/585-703
E7UIM4_ECOLX/747-851
E7V2U4_SALTY/747-851
E7V910_SALMO/747-851
E7VQ51_SALMO/747-851
E7W495_SALMO/747-851
E7WDC5_SALMO/747-851
E7WRP8_SALMO/747-851
E7WY50_SALMO/747-851
E7X6V8_SALMO/747-851
E7XSG5_SALMO/747-851
E7Y4B4_SALMO/747-851
E7YC47_SALMO/747-851
E7YMQ4_SALMO/747-851
E7Z5B0_SALMO/747-851
E7ZFK3_SALMO/747-851
E7ZP63_SALMO/747-851
E8A1X3_SALMO/747-851
E8ADJ7_SALMO/747-851
E8ASJ0_SALMO/747-851
E8AUP3_SALMO/747-851
E8BGK7_SALMO/747-851
E8BS29_SALMO/747-851
E8C5R1_SALMO/747-851
E8CAI0_SALMO/747-851
E8CUI5_SALMO/747-851
E8D1G6_SALMO/747-851
E8DEM2_SALMO/747-851
E8DWE3_SALMO/747-851
E8DYV4_SALMO/747-851
E8EJF6_SALMO/747-851
E8EWL7_SALMO/747-851
E8F4H1_SALMO/747-851
E8FAI7_SALMO/747-851
E8FR34_SALMO/747-851
E8GC42_SALMO/747-851
E8GJX6_SALMO/747-851
E8GWR3_SALMO/747-851
E8H5R8_ECO57/585-703
E8H9T0_ECO57/747-851
E8HCK1_ECO57/4-118
E8HK35_ECOLX/585-703
E8HNY8_ECOLX/747-851
E8HRC1_ECOLX/4-118
E8HZ47_ECOLX/585-703
E8I2I3_ECOLX/747-851
E8I592_ECOLX/4-118
E8ICL3_ECOLX/585-703
E8IGM1_ECOLX/747-851
E8IIN9_ECOLX/4-118
E8IR11_ECOLX/585-703
E8IUS3_ECOLX/747-851
E8IWT4_ECOLX/4-118
E8J5K8_ECO57/585-703
E8J926_ECO57/747-851
E8JBV4_ECO57/4-118
E8KXZ5_9RHIZ/751-854
E8KY72_9RHIZ/528-641
E8L4V2_9RHIZ/581-698
E8LC75_9FIRM/596-710
E8LCQ2_9FIRM/4-124
E8LEL2_9FIRM/4-121
E8LF87_9FIRM/85-168
E8LFR4_9FIRM/666-776
E8LQE3_9VIBR/748-853
E8M9N1_9VIBR/748-856
E8MYZ7_ANATU/2-120
E8N466_ANATU/737-858
E8N4D7_ANATU/6-124
E8N4L8_ANATU/199-306
E8N4L9_ANATU/193-309
E8N569_ANATU/27-131
E8NUC7_SALET/747-851
E8P2S8_YERPH/750-854
E8PES8_ACIB1/748-892
E8PJR6_THESS/749-865
E8PP04_THESS/5-123
E8QXT5_ISOPI/224-328
E8QZN0_ISOPI/617-735
E8R0S5_ISOPI/769-872
E8R7S4_DESM0/11-122
E8R7U2_DESM0/13-126
E8RB72_9DELT/401-519
E8RDP4_9DELT/7-131
E8REI6_9DELT/585-702
E8RFB1_9DELT/595-713
E8RGI5_9DELT/4-123
E8RHH8_9DELT/17-130
E8RRZ7_9CAUL/404-508
E8RWJ7_MICSL/531-648
E8RWR2_MICSL/104-216
E8RY12_MICSL/30-147
E8S9E9_MICSL/106-235
E8S9J2_MICSL/5-122
E8SCH4_MICSL/722-842
E8SDK4_MICSL/97-203
E8SVQ7_GEOS2/712-830
E8SX58_GEOS2/3-123
E8SY83_GEOS2/11-123
E8SZB5_GEOS2/596-714
E8T3A0_THEA1/5-129
E8T5Z7_THEA1/720-833
E8TDL3_MESCW/11-135
E8TEC8_MESCW/15-141
E8TIB0_MESCW/102-218
E8TLA7_MESCW/779-880
E8TNM5_MESCW/579-696
E8TT21_ALIDB/430-537
E8U1N4_ALIDB/584-699
E8U7F0_DEIML/10-128
E8U945_DEIML/746-856
E8U9E2_DEIML/588-703
E8UAM3_DEIML/177-296
E8URI6_THEBF/7-124
E8URW9_THEBF/3-121
E8USB8_THEBF/595-717
E8UUB1_THEBF/3-120
E8UWM9_THEBF/678-789
E8V151_TERSS/22-141
E8V332_TERSS/16-120
E8V5Q8_TERSS/24-139
E8V7W9_TERSS/430-533
E8VT14_VIBVU/748-855
E8VZR5_STRFA/612-729
E8W066_STRFA/7-124
E8W0A4_STRFA/100-215
E8W2A4_STRFA/17-138
E8W2A8_STRFA/11-128
E8W2A9_STRFA/21-133
E8W6W3_STRFA/735-855
E8WCC3_STRFA/224-339
E8WDL9_STRFA/532-646
E8WEP2_STRFA/14-137
E8WGT9_STRFA/33-149
E8WLX1_GEOS8/17-130
E8WMJ2_GEOS8/2-125
E8WMU3_GEOS8/693-805
E8WNE7_GEOS8/27-128
E8WNV5_GEOS8/15-124
E8WQL7_GEOS8/6-123
E8WR37_GEOS8/12-123
E8WR38_GEOS8/22-123
E8WR46_GEOS8/16-137
E8WR47_GEOS8/11-142
E8WR60_GEOS8/15-118
E8WR62_GEOS8/13-136
E8WSC8_GEOS8/14-119
E8WSU0_GEOS8/25-138
E8WTC3_GEOS8/23-123
E8WTI4_GEOS8/16-130
E8WU56_GEOS8/22-142
E8WU57_GEOS8/7-137
E8WUD3_GEOS8/8-138
E8WUD8_GEOS8/17-131
E8WW86_ACISM/422-525
E8WWQ6_ACISM/53-159
E8WY72_ACISM/25-141
E8WYP5_ACISM/6-126
E8WYP8_ACISM/19-130
E8WYP9_ACISM/36-155
E8WYQ0_ACISM/5-129
E8WYQ1_ACISM/18-133
E8X4I8_ACISM/16-120
E8X8U6_SALT4/782-886
E8XYB1_RAHSY/753-863
E8Y5K7_ECOKO/747-851
E8Y5S2_ECOKO/585-703
E8YKP2_9BURK/21-129
E8YL84_9BURK/421-529
E8ZMY7_CLOB0/94-210
E8ZQ49_CLOB0/1-109
E8ZWA4_CLOB0/3-123
E9A9F6_SALET/776-880
E9AD07_LEIMA/594-707
E9AL19_LEIME/770-879
E9AYT2_LEIME/594-707
E9B920_LEIDO/770-875
E9BIW5_LEIDO/594-707
E9BYJ9_9EUKA/600-717
E9C2V3_9EUKA/775-875
E9FY35_DAPPU/597-715
E9G6S3_DAPPU/770-875
E9RU86_9FIRM/687-798
E9RXI6_9FIRM/3-124
E9RY86_9FIRM/3-103
E9S6T0_TREDE/5-124
E9SCL3_RUMAL/19-152
E9SD10_RUMAL/24-120
E9SG66_RUMAL/668-777
E9SQA3_CLOSY/714-824
E9SS94_CLOSY/6-136
E9SU84_CLOSY/22-144
E9T695_COREQ/727-846
E9T6E0_COREQ/623-741
E9T8Q9_ECOLX/747-851
E9TJU4_ECOLX/585-703
E9TTE9_ECOLX/747-851
E9UBS8_ECOLX/747-851
E9USW8_9ACTO/11-123
E9UVI9_9ACTO/103-233
E9UXJ1_9ACTO/11-119
E9UYC1_9ACTO/753-864
E9UYE7_9ACTO/11-123
E9UZJ3_9ACTO/180-295
E9UZY6_9ACTO/546-663
E9V369_9ACTO/464-582
E9VDD6_ECOLX/747-851
E9VVL3_ECOLX/747-851
E9VYE1_ECOLX/585-703
E9W148_ECOLX/747-851
E9WIW5_ECOLX/585-703
E9WJS1_ECOLX/747-851
E9WU64_ECOLX/585-703
E9WY16_ECOLX/747-851
E9X7C6_ECOLX/585-703
E9X8C8_ECOLX/747-851
E9XH38_ECOLX/585-703
E9XNS9_ECOLX/4-117
E9XS21_ECOLX/747-851
E9Y363_ECOLX/585-703
E9Y406_ECOLX/747-851
E9YF51_ECOLX/585-703
E9YKI9_ECOLX/747-851
E9YRU4_ECOLX/4-118
E9YU09_ECOLX/585-703
E9YWJ1_ECOLX/747-851
E9Z4H3_ESCFE/4-108
E9ZBB5_ESCFE/747-851
E9ZIT9_MYCTU/617-735
E9ZKN8_MYCTU/730-801
E9ZRN0_MYCTU/1-117
F0BLB2_9XANT/416-521
F0BTN0_9XANT/40-162
F0BW28_9XANT/416-521
F0C5M4_9XANT/1-85
F0CD04_9XANT/40-162
F0DJL5_9FIRM/8-130
F0DM93_9FIRM/680-792
F0DR46_9FIRM/5-123
F0DUP3_9FIRM/3-117
F0DVM9_9FIRM/678-789
F0DW66_9FIRM/3-121
F0DXG4_9FIRM/30-151
F0EBP0_9PSED/749-866
F0EVH0_HAEPA/746-854
F0GE84_9BURK/421-527
F0HH12_9FIRM/3-121
F0IZ81_ACIMA/730-848
F0IZN1_ACIMA/161-278
F0J2D6_ACIMA/10-133
F0JDQ8_DESDE/24-137
F0JGU9_DESDE/40-192
F0JH92_DESDE/684-796
F0JJF6_DESDE/23-137
F0JN36_ESCFE/747-851
F0JXC9_ESCFE/4-108
F0K6Y9_CLOAE/744-861
F0K8I1_CLOAE/25-148
F0KAG4_CLOAE/5-124
F0KB23_CLOAE/18-135
F0KGC3_ACICP/748-874
F0KTD2_YERE3/765-869
F0KUR9_YERE3/585-703
F0KWH9_YERE3/4-107
F0L8C2_9RHIZ/769-872
F0LCD5_9RHIZ/582-699
F0LI25_THEBM/4-113
F0LMQ6_THEBM/7-127
F0LWU3_VIBFU/748-857
F0M4M2_ARTPP/732-852
F0NG24_SULIR/8-126
F0NMR9_SULIH/8-126
F0NXI3_WEEVC/581-699
F0P1Q8_WEEVC/29-136
F0P1U9_WEEVC/12-122
F0PW57_BACT0/706-820
F0Q156_ACIAP/150-290
F0Q2H0_ACIAP/592-707
F0Q2T0_ACIAP/425-532
F0QGK8_ACIBD/748-892
F0QX96_VULM7/4-120
F0QY99_VULM7/18-135
F0QZY2_BACSH/587-704
F0R3V0_BACSH/748-855
F0R8E1_BACSH/14-125
F0RD98_CELLC/419-533
F0RH43_CELLC/589-707
F0RHS9_CELLC/13-120
F0RMS5_DEIPM/585-703
F0RNB8_DEIPM/22-137
F0RPU7_DEIPM/757-865
F0RRS9_SPHGB/232-337
F0RSY6_SPHGB/12-126
F0RX30_SPHGB/739-851
F0S0B5_DESTD/723-834
F0SDG7_PEDSD/741-841
F0SE89_PEDSD/11-123
F0SJR5_PLABD/4-124
F0SLW7_PLABD/750-868
F0SW37_SYNGF/94-208
F0SXL1_SYNGF/31-148
F0SYE7_SYNGF/93-210
F0SYH1_SYNGF/708-825
F0SZC5_SYNGF/11-132
F0T1R0_SYNGF/19-130
F0T9Z3_METSL/17-132
F0TAJ7_METSL/18-132
F0TAN9_METSL/217-333
F0TBD4_METSL/13-133
F0TCJ2_METSL/130-249
F0TLB3_RIEAR/420-527
F0Y975_9STRA/605-723
F0YXB0_9CLOT/89-205
F0YYL9_9CLOT/87-203
F0Z3C0_9CLOT/16-137
F0Z5M5_9CLOT/676-787
F0ZCH2_DICPU/572-690
F0ZS97_DICPU/761-861
F1KS55_ASCSU/765-867
F1KUP0_ASCSU/611-729
F1KWB3_ASCSU/613-727
F1MKZ8_BOVIN/617-735
F1N0S3_BOVIN/760-865
F1NGK3_CHICK/765-868
F1NLY0_CHICK/770-873
F1RHM1_PIG/772-875
F1RQ10_PIG/389-507
F1RQ11_PIG/390-508
F1SVG6_METAC/124-238
F1SVI3_METAC/126-240
F1SVM3_METAC/124-238
F1T7B6_9CLOT/6-134
F1T7C4_9CLOT/41-158
F1T7E8_9CLOT/68-163
F1T7F1_9CLOT/11-128
F1T967_9CLOT/685-797
F1TBN4_9CLOT/16-127
F1TBN5_9CLOT/21-129
F1TDH6_9CLOT/18-124
F1TDQ4_9CLOT/11-124
F1TDR8_9CLOT/240-363
F1TG80_9CLOT/3-123
F1TI33_9CLOT/13-118
F1TKE1_PROAC/636-760
F1TPK7_PROAC/598-716
F1TTD8_PROAC/610-734
F1TX88_PROAC/598-716
F1U1R0_PROAC/636-760
F1U5R7_PROAC/598-716
F1U7X5_PROAC/636-760
F1UBZ1_PROAC/598-716
F1UEW1_PROAC/610-734
F1ULF9_PROAC/598-716
F1UQR2_PROAC/598-716
F1UV68_PROAC/636-760
F1UXE8_PROAC/598-716
F1V8S2_PROAC/598-716
F1VCS1_PROAC/610-734
F1VEV9_PROAC/598-716
F1VIQ0_PROAC/598-716
F1VLJ2_PROAC/636-760
F1VWJ8_9BURK/4-123
F1W3G1_9BURK/24-133
F1XHZ2_ECO57/747-851
F1XS92_ECO57/4-118
F1XUV1_ECO57/585-703
F1XZM9_ECO57/4-118
F1Y5C3_ECO57/585-703
F1Y8G4_ECO57/747-851
F1YG36_9ACTO/611-729
F1YR35_9PROT/744-863
F1YVL4_9PROT/64-171
F1YW36_9PROT/27-134
F1YWS8_9PROT/19-140
F1Z5F0_9SPHN/577-695
F1ZCL1_9SPHN/402-511
F1ZGH8_ECOLX/4-118
F1ZM06_ECOLX/585-703
F1ZQD1_ECOLX/747-851
F1ZTI6_THEET/3-121
F1ZTQ8_THEET/3-120
F1ZUG9_THEET/595-717
F1ZXA3_THEET/5-122
F1ZY97_THEET/121-249
F1ZYB2_THEET/13-130
F1ZYL4_THEET/678-789
F2AG21_RHIET/11-135
F2AJA0_RHIET/581-699
F2ART6_RHOBA/29-130
F2AWE5_RHOBA/755-864
F2AWM7_RHOBA/19-125
F2C387_HAEAE/1-116
F2ER88_PANAN/768-873
F2F767_9BACL/13-124
F2F7E5_9BACL/713-830
F2F844_9BACL/4-123
F2F946_9BACL/581-697
F2FI21_SALDU/782-886
F2FX79_SALGL/782-886
F2G408_ALTMD/398-504
F2GEL2_MYCTU/617-735
F2GKJ4_MYCTU/730-850
F2GM11_MYCTU/1-111
F2GQE9_BRUME/771-882
F2GVF7_BRUME/581-697
F2H6T5_BACTU/706-820
F2HSN9_BRUME/581-697
F2HVE1_BRUME/771-882
F2I9S0_9FLAO/409-513
F2IBA9_9FLAO/581-698
F2IG36_9FLAO/13-119
F2ING2_VIBCH/748-862
F2IV73_9PROT/584-702
F2IY40_9PROT/30-209
F2J1F3_9PROT/753-861
F2J233_9PROT/527-639
F2J3K7_9PROT/37-142
F2J5U2_9PROT/102-218
F2JGX5_9FIRM/676-788
F2JHD3_9FIRM/40-126
F2JHD4_9FIRM/14-116
F2JHD5_9FIRM/18-121
F2JHD8_9FIRM/22-124
F2JJA7_9FIRM/745-849
F2JNF0_9FIRM/18-132
F2JRH7_9FIRM/4-123
F2K2Q2_9GAMM/753-862
F2K500_9GAMM/170-288
F2KEU3_PSEBR/749-864
F2L3N4_9CREN/1-108
F2LE95_BURGA/421-527
F2LVY3_9DELT/688-800
F2LW88_9DELT/585-714
F2N3R9_PSEST/749-866
F2NCC2_9DELT/18-168
F2NET5_9DELT/55-122
F2NG42_9DELT/6-123
F2NGA5_9DELT/22-127
F2NH85_9DELT/34-148
F2NHS8_9DELT/49-162
F2NLC7_9DEIN/5-123
F2NW07_9SPIO/733-849
F2PAG2_PHOMO/747-855
F2R7B0_9ACTO/59-176
F2RC46_9ACTO/17-141
F2RDZ7_9ACTO/741-861
F2REQ7_9ACTO/532-647
F2RGE3_9ACTO/592-709
F2RH40_9ACTO/725-845
F2RK29_9ACTO/7-123
F2TYS4_9EUKA/771-873
F2V6U9_MYCTU/617-735
F2VAM7_MYCTU/1-111
F2VCM9_MYCTU/730-850
F2YRZ7_9ACTO/12-134
MAMA1_HALMA/8-134
MAMA2_HALMA/2-128
MAMA_CARHZ/4-128
MAMA_CLOCO/4-127
MAMA_CLOTE/4-127
MAMA_CLOTT/4-128
MAMA_DESHY/4-116
MAMA_ECO57/4-118
MAMA_FUSNN/4-126
MAMA_HALSA/6-128
MAMA_SHIDS/4-118
MAMA_TREDE/5-124
MAMA_YERE8/4-107
MEAA_METEA/531-649
METH_BOVIN/773-876
METH_CAEEL/763-864
METH_DICDI/766-866
METH_ECOLI/747-851
METH_HUMAN/773-876
METH_MOUSE/761-864
METH_MYCLE/741-861
METH_MYCTU/730-850
METH_PSEAE/753-874
METH_RAT/761-864
METH_SALTY/747-851
METH_SYNY3/725-843
METH_VIBCH/748-865
METH_VIBF1/749-855
METH_VIBFI/749-855
METH_VIBPA/748-853
METH_VIBVU/748-855
METH_VIBVY/748-855
MGM_EUBBA/473-582
MTBC1_METAC/92-206
MTBC1_METMA/93-207
MTBC2_METAC/93-207
MTBC2_METMA/93-207
MTBC3_METAC/92-206
MTBC3_METMA/46-160
MTBC_METBA/92-206
MTMC1_METAC/95-214
MTMC1_METBA/94-213
MTMC1_METMA/95-214
MTMC2_METAC/94-213
MTMC2_METBA/94-213
MTMC2_METMA/95-214
MTTC1_METAC/95-209
MTTC1_METMA/95-209
MTTC2_METAC/95-209
MTTC2_METMA/95-209
MTTC_METBA/95-209
MUTA_BOVIN/615-733
MUTA_CAEEL/606-721
MUTA_HUMAN/615-733
MUTA_MACFA/615-733
MUTA_MOUSE/614-731
MUTA_PIG/615-733
MUTA_PONAB/615-733
MUTB_MYCBO/617-735
MUTB_MYCTU/617-735
MUTB_PORGI/588-706
MUTB_PROFR/598-712
MUTB_RHIME/581-699
MUTB_STRCM/601-718
O24770_BACME/126-249
O26227_METTH/192-305
O27239_METTH/2-102
O27812_METTH/11-133
O28064_ARCFU/12-132
O30224_ARCFU/118-231
O30229_ARCFU/89-202
O33614_STRCU/537-648
O58013_PYRHO/10-130
O59360_PYRHO/8-117
O87603_9FIRM/88-201
P94920_METBA/124-238
P95326_MYXXA/5-129
P96395_MYCTU/1-111
Q01C49_OSTTA/837-944
Q01PK8_SOLUE/21-137
Q01R21_SOLUE/51-153
Q01R39_SOLUE/89-205
Q01R52_SOLUE/584-701
Q01S20_SOLUE/6-126
Q01S23_SOLUE/19-129
Q01S25_SOLUE/16-132
Q01SH5_SOLUE/10-127
Q01U36_SOLUE/55-156
Q01UE2_SOLUE/26-121
Q01V42_SOLUE/10-128
Q01YW7_SOLUE/747-864
Q022V5_SOLUE/14-141
Q024B8_SOLUE/91-204
Q02KY8_PSEAB/753-874
Q04NK1_LEPBJ/597-715
Q04NN4_LEPBJ/757-866
Q04NQ7_LEPBJ/539-655
Q04RA7_LEPBJ/12-127
Q04VR9_LEPBJ/16-173
Q04WT4_LEPBL/597-715
Q04WW8_LEPBL/757-866
Q04WZ5_LEPBL/539-655
Q04XQ0_LEPBL/16-173
Q05SW6_9SYNE/746-864
Q05VZ3_9SYNE/22-130
Q067A1_9SYNE/751-869
Q07JM3_RHOP5/10-133
Q07K32_RHOP5/758-859
Q07LM6_RHOP5/6-123
Q07QI4_RHOP5/583-701
Q07QN0_RHOP5/31-138
Q07RJ8_RHOP5/230-346
Q07RY7_RHOP5/166-279
Q07X67_SHEFN/193-302
Q086U0_SHEFN/756-889
Q08PP1_STIAD/93-214
Q08R07_STIAD/9-132
Q08RV5_STIAD/726-843
Q08S51_STIAD/19-130
Q08S53_STIAD/598-716
Q08SN1_STIAD/63-191
Q08ZQ8_STIAD/337-449
Q08ZQ9_STIAD/180-296
Q08ZT4_STIAD/91-194
Q095P0_STIAD/104-179
Q095X6_STIAD/9-102
Q098H5_STIAD/99-214
Q099N9_STIAD/21-148
Q0A6R3_ALHEH/762-875
Q0AIP5_NITEC/755-872
Q0ALW5_MARMM/402-511
Q0AQM5_MARMM/587-705
Q0AX05_SYNWW/718-830
Q0AY74_SYNWW/4-124
Q0AZU8_SYNWW/93-207
Q0BBF1_BURCM/421-529
Q0BVV3_GRABC/722-840
Q0BXK2_HYPNA/531-644
Q0C0E6_HYPNA/401-509
Q0C2J9_HYPNA/584-701
Q0EXI9_9PROT/8-127
Q0F311_9PROT/748-861
Q0FAT6_9RHOB/575-692
Q0FGF9_9RHOB/103-219
Q0FNI1_9RHOB/533-643
Q0FP39_9RHOB/769-875
Q0FQ00_9RHOB/104-220
Q0FU31_9RHOB/580-697
Q0FYR3_9RHIZ/112-230
Q0G2C4_9RHIZ/595-712
Q0G312_9RHIZ/767-870
Q0HLZ9_SHESM/762-870
Q0HRT7_SHESR/762-870
Q0I732_SYNS3/38-146
Q0IAG2_SYNS3/748-866
Q0III1_BOVIN/615-733
Q0JWN0_STRAM/92-200
Q0K051_CUPNH/13-130
Q0KAC1_CUPNH/561-675
Q0KEZ0_CUPNH/30-144
Q0KFB8_CUPNH/431-537
Q0RDC4_FRAAA/611-729
Q0RDH2_FRAAA/65-177
Q0RFZ8_FRAAA/598-716
Q0RTX2_FRAAA/33-138
Q0RU92_FRAAA/732-840
Q0S0D8_RHOSR/626-744
Q0SIE4_RHOSR/727-846
Q0SSH5_CLOPS/3-123
Q0SXY9_SHIF8/747-851
Q0T0Y3_SHIF8/585-703
Q0TA51_ECOL5/752-856
Q0TPW0_CLOP1/3-123
Q0VPX6_ALCBS/749-866
Q0W3A8_UNCMA/117-229
Q0W769_UNCMA/26-95
Q0W7F7_UNCMA/30-144
Q0YPB5_9CHLB/584-702
Q0YPF8_9CHLB/106-221
Q0YQ27_9CHLB/73-183
Q0YQR2_9CHLB/10-133
Q0YQU2_9CHLB/46-155
Q0YRA9_9CHLB/33-130
Q0YRQ9_9CHLB/24-142
Q0YRV6_9CHLB/23-128
Q0YS58_9CHLB/46-154
Q0YTR4_9CHLB/22-133
Q0YTW5_9CHLB/28-149
Q0YUB4_9CHLB/746-856
Q10V46_TRIEI/25-138
Q111X5_TRIEI/752-870
Q114T7_TRIEI/23-130
Q116Y2_TRIEI/726-844
Q11K19_MESSB/580-698
Q11LJ3_MESSB/774-876
Q11V61_CYTH3/415-520
Q123Z4_POLSJ/4-129
Q124U5_POLSJ/30-142
Q12BK4_POLSJ/593-708
Q12H53_POLSJ/437-543
Q12Q22_SHEDO/75-214
Q12Q73_SHEDO/755-858
Q12TR0_METBU/95-209
Q12TS8_METBU/47-161
Q12VM0_METBU/24-153
Q12W91_METBU/95-209
Q12W94_METBU/130-244
Q12XC8_METBU/93-209
Q12XM8_METBU/94-210
Q12XN3_METBU/94-210
Q12XQ7_METBU/123-236
Q12XQ9_METBU/121-232
Q132N0_RHOPS/167-284
Q133D6_RHOPS/30-138
Q133H5_RHOPS/758-859
Q139S7_RHOPS/583-700
Q13B15_RHOPS/10-133
Q13F37_RHOPS/11-135
Q13IA4_BURXL/10-131
Q146I2_BURXL/421-529
Q146L7_BURXL/21-128
Q162G0_ROSDO/415-515
Q163H2_ROSDO/150-268
Q167J8_ROSDO/103-219
Q168F5_ROSDO/580-697
Q169M2_ROSDO/10-133
Q169T1_ROSDO/522-635
Q16DR7_ROSDO/134-251
Q181J6_CLOD6/675-787
Q186U1_CLOD6/88-201
Q188N7_CLOD6/598-717
Q189Q5_CLOD6/3-123
Q18HV8_HALWD/10-129
Q1ATI1_RUBXD/5-123
Q1B1H1_MYCSS/86-198
Q1B5A4_MYCSS/3-120
Q1B6Q3_MYCSS/101-213
Q1B778_MYCSS/737-840
Q1B7A5_MYCSS/626-744
Q1BT51_BURCA/421-529
Q1CC32_YERPA/751-855
Q1CNS9_YERPN/751-855
Q1CYF0_MYXXD/5-129
Q1D3K2_MYXXD/144-259
Q1D3K8_MYXXD/74-184
Q1D464_MYXXD/108-236
Q1DA39_MYXXD/598-716
Q1DA41_MYXXD/19-130
Q1DAB4_MYXXD/8-132
Q1DAW7_MYXXD/708-826
Q1DDV8_MYXXD/181-297
Q1DDV9_MYXXD/163-277
Q1DFQ9_MYXXD/98-213
Q1EQB3_STRKN/544-659
Q1GFG8_SILST/532-649
Q1GGL3_SILST/103-220
Q1GL81_SILST/420-522
Q1GMN6_SILST/530-639
Q1GSH5_SPHAL/44-221
Q1GTT6_SPHAL/580-697
Q1GX59_SPHAL/404-510
Q1GYB3_METFK/776-892
Q1I895_PSEE4/749-866
Q1IKV3_ACIBL/18-140
Q1ILW4_ACIBL/31-131
Q1IM61_ACIBL/34-156
Q1IP63_ACIBL/22-142
Q1IP77_ACIBL/32-137
Q1IP80_ACIBL/24-139
Q1IPN3_ACIBL/12-131
Q1IQK1_ACIBL/424-527
Q1IRR6_ACIBL/8-125
Q1ITB8_ACIBL/7-126
Q1ITC1_ACIBL/19-130
Q1ITC2_ACIBL/21-141
Q1ITC3_ACIBL/19-129
Q1ITC4_ACIBL/12-127
Q1IY48_DEIGD/18-136
Q1IYQ2_DEIGD/741-854
Q1IYR8_DEIGD/587-704
Q1JVQ3_DESAC/583-700
Q1JWJ4_DESAC/682-794
Q1JWM1_DESAC/4-128
Q1JYQ7_DESAC/29-134
Q1JZE0_DESAC/10-128
Q1K091_DESAC/14-126
Q1K0R0_DESAC/15-119
Q1K0R1_DESAC/7-139
Q1K0R2_DESAC/26-145
Q1K1H1_DESAC/101-222
Q1LHU6_RALME/24-137
Q1LRY0_RALME/27-140
Q1LSA2_RALME/431-537
Q1M8E3_RHIL3/581-699
Q1MDX8_RHIL3/743-848
Q1MM70_RHIL3/11-135
Q1MP17_LAWIP/19-141
Q1N637_9GAMM/12-120
Q1N6S1_9GAMM/420-527
Q1N8M4_9SPHN/398-511
Q1NE01_9SPHN/580-697
Q1NJ97_9DELT/22-137
Q1NQG6_9DELT/18-140
Q1NQG7_9DELT/26-134
Q1NQS7_9DELT/16-119
Q1NQS8_9DELT/8-137
Q1NYE1_9DELT/22-137
Q1PHM0_9BURK/1-114
Q1PUP5_9BACT/3-128
Q1PUP7_9BACT/19-141
Q1PUQ9_9BACT/11-140
Q1PVH8_9BACT/18-120
Q1PVX0_9BACT/16-136
Q1PVX3_9BACT/8-128
Q1PVY4_9BACT/22-135
Q1PZ63_9BACT/11-157
Q1Q080_9BACT/26-139
Q1Q0N1_9BACT/20-129
Q1Q1C1_9BACT/136-258
Q1Q260_9BACT/6-136
Q1Q280_9BACT/13-121
Q1Q2X1_9BACT/20-128
Q1Q3Z2_9BACT/176-281
Q1Q4R6_9BACT/1-113
Q1Q4U1_9BACT/21-126
Q1QDM1_PSYCK/792-896
Q1QK28_NITHX/585-703
Q1QR88_NITHX/732-833
Q1QWB7_CHRSD/756-869
Q1R3S9_ECOUT/747-851
Q1V9B3_VIBAL/748-856
Q1VSA3_9FLAO/580-698
Q1VYI9_9FLAO/13-119
Q1YJL8_MOBAS/771-877
Q1YKD2_MOBAS/584-702
Q1YME3_MOBAS/103-220
Q1YPA2_9GAMM/623-741
Q1YQP3_9GAMM/31-140
Q1YT41_9GAMM/742-845
Q1YT97_9GAMM/103-221
Q1Z1U1_PHOPR/747-860
Q1ZNV8_PHOAS/746-856
Q20XY5_RHOPB/49-159
Q20ZU0_RHOPB/22-145
Q210B6_RHOPB/758-870
Q217W7_RHOPB/559-700
Q218B5_RHOPB/31-138
Q219A7_RHOPB/229-347
Q219R3_RHOPB/162-277
Q21J59_SACD2/751-856
Q21RL7_RHOFD/110-238
Q21SD8_RHOFD/20-133
Q21TW4_RHOFD/9-136
Q21UN6_RHOFD/589-704
Q21ZV0_RHOFD/9-136
Q221T5_RHOFD/449-561
Q24MI0_DESHY/91-204
Q24MV6_DESHY/3-124
Q24N48_DESHY/89-206
Q24NA2_DESHY/88-203
Q24P30_DESHY/11-126
Q24R07_DESHY/90-203
Q24R09_DESHY/95-206
Q24RA6_DESHY/89-202
Q24SP8_DESHY/94-208
Q24SQ2_DESHY/88-198
Q24TK3_DESHY/35-133
Q24TY2_DESHY/114-227
Q24TY6_DESHY/94-204
Q24WM7_DESHY/86-199
Q24X89_DESHY/10-128
Q24XE2_DESHY/89-203
Q24Y34_DESHY/103-216
Q250B5_DESHY/91-204
Q251K4_DESHY/94-204
Q252C0_DESHY/21-121
Q26BZ8_FLABB/13-121
Q26DU4_FLABB/581-699
Q28LX8_JANSC/580-697
Q28P95_JANSC/104-221
Q28U98_JANSC/522-632
Q28UL7_JANSC/149-264
Q28W32_JANSC/155-270
Q2B468_9BACI/90-181
Q2B5J9_9BACI/3-123
Q2B5M4_9BACI/596-713
Q2B641_9BACI/179-296
Q2B9Z7_9BACI/91-187
Q2BAQ5_9BACI/712-829
Q2BG53_9BACI/13-125
Q2BIP5_9GAMM/1-117
Q2BMJ6_9GAMM/749-858
Q2C0E1_9GAMM/746-855
Q2CDC9_9RHOB/104-221
Q2CJG7_9RHOB/583-700
Q2FST8_METHJ/94-208
Q2G3D2_NOVAD/409-519
Q2GA67_NOVAD/575-692
Q2I764_9ACTO/26-150
Q2IDK7_ANADE/45-147
Q2IGE2_ANADE/4-124
Q2IHY2_ANADE/111-239
Q2IIX2_ANADE/9-127
Q2IM33_ANADE/721-840
Q2ISY4_RHOP2/167-284
Q2ITA4_RHOP2/23-146
Q2IU77_RHOP2/600-717
Q2IWM1_RHOP2/12-135
Q2IYD0_RHOP2/51-167
Q2IZ88_RHOP2/761-862
Q2J6T8_FRASC/25-134
Q2J7L7_FRASC/19-171
Q2J8N0_FRASC/615-733
Q2J8Z0_FRASC/36-151
Q2JA29_FRASC/10-131
Q2JB03_FRASC/559-677
Q2JBV3_FRASC/74-199
Q2JC39_FRASC/65-173
Q2JGT6_FRASC/776-885
Q2JJ81_SYNJB/19-130
Q2JJL4_SYNJB/732-850
Q2JS51_SYNJA/724-842
Q2K286_RHIEC/581-699
Q2K667_RHIEC/778-890
Q2KD42_RHIEC/11-135
Q2KUI4_BORA1/777-882
Q2KZI6_BORA1/206-310
Q2LTL5_SYNAS/18-177
Q2LWJ5_SYNAS/687-801
Q2MG00_MICOL/19-171
Q2N883_ERYLH/406-512
Q2NB67_ERYLH/577-692
Q2NG46_METST/134-250
Q2NHM7_METST/134-251
Q2NHM9_METST/137-251
Q2P418_XANOM/416-521
Q2RGN1_MOOTA/89-201
Q2RGN3_MOOTA/91-205
Q2RII2_MOOTA/420-534
Q2RIW0_MOOTA/87-199
Q2RIW5_MOOTA/89-203
Q2RJ67_MOOTA/89-203
Q2RJ69_MOOTA/92-206
Q2RK91_MOOTA/19-121
Q2RLG8_MOOTA/87-199
Q2RM07_MOOTA/3-124
Q2RNF3_RHORT/10-133
Q2RPT8_RHORT/538-656
Q2RRG6_RHORT/597-713
Q2RU64_RHORT/718-835
Q2RWC9_RHORT/18-134
Q2S1M2_SALRD/581-699
Q2SJ31_HAHCH/748-858
Q2T1N4_BURTA/421-527
Q2T9B7_BURTA/17-143
Q2VZD2_MAGSA/26-153
Q2W111_MAGSA/30-130
Q2W262_MAGSA/185-350
Q2W980_MAGSA/20-147
Q2WA92_MAGSA/731-849
Q2WAL1_MAGSA/533-646
Q2WB53_MAGSA/32-147
Q2WB55_MAGSA/12-132
Q2WB85_MAGSA/7-129
Q2XP48_ECOLX/747-851
Q2Y4W4_9ARCH/8-90
Q2YD17_NITMU/785-901
Q2YP51_BRUA2/771-882
Q2YRV9_BRUA2/581-697
Q30NX6_SULDN/720-825
Q30UK8_SULDN/6-123
Q30WR6_DESDG/78-194
Q30ZI4_DESDG/716-828
Q31AW2_PROM9/734-852
Q31JA5_THICR/751-868
Q31MR8_SYNE7/22-130
Q31NG7_SYNE7/740-858
Q31TY4_SHIBS/747-851
Q328N9_SHIDS/747-852
Q39CG2_BURS3/417-525
Q39PW5_GEOMG/12-138
Q39RD8_GEOMG/26-128
Q39S05_GEOMG/104-220
Q39SY3_GEOMG/24-138
Q39TI9_GEOMG/6-122
Q39UX1_GEOMG/15-125
Q39UY8_GEOMG/17-138
Q39UZ2_GEOMG/18-129
Q39UZ3_GEOMG/17-122
Q39V00_GEOMG/6-134
Q39V03_GEOMG/14-120
Q39VB8_GEOMG/6-123
Q39WG5_GEOMG/15-130
Q39Y34_GEOMG/13-136
Q39Y82_GEOMG/684-796
Q39ZH4_GEOMG/14-130
Q3A0Z9_PELCD/679-791
Q3A1N1_PELCD/26-146
Q3A5H4_PELCD/8-127
Q3A5I3_PELCD/40-163
Q3A790_PELCD/7-128
Q3AH60_SYNSC/22-130
Q3AJX3_SYNSC/752-870
Q3ANR1_CHLCH/44-151
Q3APY1_CHLCH/727-837
Q3AQD3_CHLCH/38-148
Q3AQZ5_CHLCH/43-150
Q3AR90_CHLCH/582-700
Q3AS31_CHLCH/41-151
Q3AU18_CHLCH/10-133
Q3AUD1_CHLCH/37-130
Q3AUD3_CHLCH/22-133
Q3AXU0_SYNS9/751-869
Q3B2A9_PELLD/21-133
Q3B2R9_PELLD/43-151
Q3B3A3_PELLD/47-157
Q3B3C9_PELLD/584-702
Q3B4C9_PELLD/38-147
Q3B5T6_PELLD/31-128
Q3B628_PELLD/746-848
Q3B692_PELLD/10-133
Q3B6I7_PELLD/41-149
Q3BUU7_XANC5/40-162
Q3BV80_XANC5/416-521
Q3EQ84_BACTI/707-821
Q3IBJ5_9BACT/6-127
Q3IHN0_PSEHT/397-535
Q3IQZ8_NATPD/13-132
Q3IWY4_RHOS4/419-530
Q3IZ90_RHOS4/520-632
Q3J4D7_RHOS4/580-697
Q3J4K8_RHOS4/103-219
Q3J9Y7_NITOC/20-138
Q3JAD6_NITOC/11-131
Q3JBT9_NITOC/750-854
Q3JIB1_BURP1/21-147
Q3JWP5_BURP1/421-529
Q3KBK9_PSEPF/749-866
Q3M8M4_ANAVT/725-843
Q3MC69_ANAVT/20-130
Q3ME29_ANAVT/75-193
Q3MEA1_ANAVT/23-130
Q3SM63_THIDA/755-867
Q3SQE9_NITWN/562-704
Q3SVZ1_NITWN/761-861
Q3UJU1_MOUSE/613-731
Q3YUX1_SHISS/747-851
Q3YXV5_SHISS/585-703
Q3Z707_DEHE1/23-128
Q3ZKK0_ESCBL/747-851
Q3ZW09_DEHSC/149-259
Q3ZWE6_DEHSC/17-129
Q3ZYI7_DEHSC/23-128
Q465E1_METBF/121-235
Q465E4_METBF/94-213
Q465H0_METBF/93-207
Q465J0_METBF/146-252
Q466Z3_METBF/20-138
Q46AM1_METBF/39-155
Q46CD5_METBF/95-209
Q46CD6_METBF/87-201
Q46DL1_METBF/124-238
Q46E71_METBF/94-213
Q46E74_METBF/94-213
Q46EH4_METBF/124-238
Q46EJ4_METBF/26-95
Q46L03_PROMT/732-850
Q46MS9_CUPPJ/203-308
Q476P8_CUPPJ/26-139
Q477D2_CUPPJ/431-537
Q477Q6_DECAR/16-140
Q477U2_DECAR/9-139
Q478J8_DECAR/587-704
Q47935_9ACTO/25-136
Q47EY0_DECAR/145-293
Q47JH9_DECAR/48-155
Q47K26_DECAR/751-868
Q47L28_THEFY/17-129
Q47L77_THEFY/610-728
Q47NW1_THEFY/724-844
Q481X8_COLP3/52-172
Q487C0_COLP3/748-858
Q48925_METBA/146-255
Q48IG8_PSE14/749-864
Q4A4A4_STRFR/10-131
Q4C4U7_CROWT/752-870
Q4CAT4_CROWT/26-135
Q4FUN8_PSYA2/792-904
Q4J7Z0_SULAC/15-134
Q4JCI8_SULAC/4-117
Q4KAG9_PSEF5/749-866
Q4MNT8_BACCE/706-820
Q4QIT5_LEIMA/770-875
Q4SH07_TETNG/577-695
Q4SYB4_TETNG/316-423
Q4UT49_XANC8/417-522
Q4W2U5_9RHOB/490-605
Q4W2V1_9RHOB/490-604
Q4ZTL9_PSEU2/749-864
Q50258_MICOL/19-171
Q50899_MYXXA/163-277
Q50900_MYXXA/181-297
Q54273_STRHY/68-163
Q54K63_DICDI/164-282
Q55321_SYNE7/13-126
Q56184_STRWE/46-185
Q57CV1_BRUAB/581-697
Q57FI9_BRUAB/771-882
Q57H39_SALCH/776-880
Q59HB4_HUMAN/62-180
Q5CB59_THESQ/3-110
Q5CBB1_9THEM/1-110
Q5CBD4_9THEM/15-110
Q5CBG0_9THEM/7-110
Q5CBI7_9THEM/3-110
Q5CBP5_THENE/43-148
Q5CBR6_THENE/3-110
Q5FP86_GLUOX/723-838
Q5FT40_GLUOX/71-192
Q5H144_XANOR/416-521
Q5IW50_STRVR/67-163
Q5JG04_PYRKO/7-127
Q5JH12_PYRKO/5-113
Q5KUG0_GEOKA/11-123
Q5KXD1_GEOKA/597-714
Q5L1F3_GEOKA/3-123
Q5L229_GEOKA/712-830
Q5L9F4_BACFN/587-705
Q5LAY8_BACFN/748-853
Q5LBC3_BACFN/88-202
Q5LH72_BACFN/93-207
Q5LRG8_SILPO/103-219
Q5LUE9_SILPO/579-696
Q5LXF8_SILPO/533-644
Q5MBS1_9RHIZ/494-608
Q5N5P4_SYNP6/740-858
Q5N5Z8_SYNP6/22-130
Q5NLP1_ZYMMO/403-516
Q5P0L0_AROAE/191-338
Q5P368_AROAE/23-139
Q5P385_AROAE/591-709
Q5P448_AROAE/753-862
Q5P5Z8_AROAE/10-129
Q5PKY1_SALPA/747-851
Q5R872_PONAB/227-330
Q5SJH0_THET8/8-126
Q5SKM5_THET8/749-865
Q5V3J5_HALMA/28-147
Q5WGV1_BACSK/712-829
Q5YU27_NOCFA/622-740
Q5YUV1_NOCFA/737-857
Q5Z110_NOCFA/13-123
Q5ZIC7_CHICK/770-873
Q608E7_METCA/755-860
Q60AI7_METCA/6-124
Q60AV6_METCA/11-131
Q62EJ4_BURMA/21-147
Q634T2_BACCZ/707-821
Q63PB8_BURPS/17-143
Q63Y04_BURPS/416-524
Q648D7_9ARCH/11-132
Q64C86_9ARCH/34-160
Q64PN9_BACFR/587-705
Q64RD7_BACFR/748-853
Q64RR8_BACFR/88-202
Q64Y32_BACFR/93-207
Q65LG4_BACLD/710-825
Q65TU4_MANSM/744-857
Q664W6_YERPS/750-854
Q67LG1_SYMTH/729-841
Q67LJ6_SYMTH/9-126
Q67Q71_SYMTH/4-122
Q67TH0_SYMTH/104-233
Q6A5H7_PROAC/636-760
Q6AA65_PROAC/598-716
Q6AL44_DESPS/410-520
Q6AM43_DESPS/16-145
Q6AM80_DESPS/30-137
Q6D014_ERWCT/747-851
Q6FDC4_ACIAD/748-869
Q6HDR2_BACHK/707-821
Q6I860_9ACTO/597-715
Q6L2E7_PICTO/31-144
Q6LM78_PHOPR/747-856
Q6LXK0_METMP/2-112
Q6LY42_METMP/92-209
Q6LZ00_METMP/94-207
Q6M170_METMP/9-105
Q6M580_CORGL/735-854
Q6MHC7_BDEBA/5-125
Q6MLZ8_BDEBA/9-120
Q6MPC6_BDEBA/189-300
Q6MZH4_HUMAN/327-430
Q6N3E6_RHOPA/30-138
Q6N3J1_RHOPA/758-860
Q6N3Z2_RHOPA/10-142
Q6N8R8_RHOPA/583-700
Q6N981_RHOPA/10-133
Q6N9K5_RHOPA/165-282
Q6NH74_CORDI/598-716
Q6NH83_CORDI/740-859
Q6R7M2_RHIFR/766-868
Q6V6X0_METVO/98-212
Q6VZZ8_9FIRM/88-165
Q6W002_9FIRM/88-204
Q70E92_9EURY/134-250
Q70KE5_MICEC/25-178
Q726T7_DESVH/16-136
Q726U0_DESVH/9-117
Q72BP9_DESVH/684-796
Q72JU2_THET2/8-126
Q72L12_THET2/748-864
Q72MK2_LEPIC/16-173
Q72TB6_LEPIC/12-125
Q730T4_BACC1/706-820
Q73YU6_MYCPA/776-877
Q740W6_MYCPA/617-735
Q743B1_MYCPA/3-120
Q746V3_GEOSL/19-138
Q748T0_GEOSL/683-795
Q748W3_GEOSL/14-137
Q74AB3_GEOSL/330-450
Q74AG8_GEOSL/94-210
Q74CU3_GEOSL/6-124
Q74E14_GEOSL/24-138
Q74ET8_GEOSL/14-130
Q74FQ8_GEOSL/26-128
Q74GH3_GEOSL/8-93
Q74GJ8_GEOSL/17-122
Q74GJ9_GEOSL/19-129
Q74GK5_GEOSL/15-120
Q74GK8_GEOSL/6-134
Q74GP2_GEOSL/14-126
Q74NB0_NANEQ/1-113
Q75FI0_LEPIC/597-715
Q75FU6_LEPIC/757-866
Q75FX3_LEPIC/539-655
Q76KY8_STRHA/29-153
Q79E27_RHOSH/10-116
Q7CLE0_YERPE/751-855
Q7CXR2_AGRT5/764-866
Q7M929_WOLSU/709-827
Q7MVI7_PORGI/121-248
Q7NDJ4_GLOVI/21-130
Q7NEE4_GLOVI/23-130
Q7NI69_GLOVI/40-149
Q7NL35_GLOVI/22-130
Q7NMF7_GLOVI/24-130
Q7NND4_GLOVI/725-843
Q7NRA2_CHRVO/6-142
Q7NRB8_CHRVO/9-143
Q7P1L0_CHRVO/758-866
Q7P1X6_CHRVO/134-279
Q7P2G6_FUSNV/1-117
Q7P2M0_FUSNV/121-249
Q7U2K0_MYCBO/1-111
Q7U475_SYNPX/22-130
Q7U6U8_SYNPX/752-870
Q7UEZ7_RHOBA/87-193
Q7UKY7_RHOBA/767-876
Q7URI1_RHOBA/39-141
Q7UX65_RHOBA/65-184
Q7V1J3_PROMP/733-851
Q7V7L3_PROMM/754-872
Q7V8Z7_PROMM/22-130
Q7VBY3_PROMA/730-848
Q7VEQ5_MYCBO/730-850
Q7VTE8_BORPE/777-889
Q7W3P8_BORPA/777-894
Q7WF24_BORBR/777-889
Q7WSC2_THIRO/10-133
Q7X542_9ACTO/10-130
Q7ZAA8_METVO/94-208
Q818K0_BACCR/707-821
Q81LY1_BACAN/706-820
Q820L0_NITEU/755-872
Q828K2_STRAW/756-876
Q82HP8_STRAW/8-125
Q82LH0_STRAW/592-709
Q82LU8_STRAW/544-656
Q82NS7_STRAW/218-323
Q83IR7_SHIFL/747-851
Q83Q99_SHIFL/585-703
Q83X55_STRRO/710-830
Q83XN8_STRCT/17-138
Q83XP2_STRCT/11-128
Q83XP3_STRCT/4-134
Q84FZ1_METEX/584-702
Q881Z7_PSESM/749-864
Q88KB5_PSEPK/749-864
Q893L2_CLOTE/673-785
Q896L1_CLOTE/3-123
Q89QS0_BRAJA/583-701
Q89QX7_BRAJA/50-156
Q89RM4_BRAJA/28-135
Q89UJ8_BRAJA/758-858
Q89W40_BRAJA/11-135
Q8A5Z6_BACTN/587-705
Q8AA25_BACTN/21-125
Q8AAX2_BACTN/478-592
Q8ABD0_BACTN/747-855
Q8DK43_THEEB/723-841
Q8DKT5_THEEB/48-157
Q8EI23_SHEON/762-873
Q8EXD9_LEPIN/597-715
Q8EXU9_LEPIN/757-866
Q8EXY3_LEPIN/539-655
Q8EZ64_LEPIN/16-173
Q8F222_LEPIN/12-125
Q8FB59_ECOL6/747-851
Q8FTB9_COREF/601-718
Q8FTD2_COREF/752-871
Q8G0B0_BRUSU/581-697
Q8G2X1_BRUSU/771-882
Q8GHB6_9ACTO/26-146
Q8JIY6_DANRE/771-873
Q8KB86_CHLTE/23-128
Q8KBD1_CHLTE/746-850
Q8KBK9_CHLTE/15-108
Q8KBT5_CHLTE/22-133
Q8KCC1_CHLTE/1-109
Q8KCU0_CHLTE/33-142
Q8KE90_CHLTE/131-240
Q8KG96_CHLTE/41-149
Q8KNC4_MICEC/28-157
Q8KPW9_SACER/609-727
Q8KRL5_RUBGE/70-185
Q8KYY8_9PROT/155-270
Q8NQA9_CORGL/599-717
Q8NQD1_CORGL/760-879
Q8PAH2_XANCP/417-522
Q8PM73_XANAC/416-521
Q8PUA7_METMA/146-255
Q8PWE1_METMA/134-248
Q8PWQ4_METMA/24-95
Q8PXZ3_METMA/124-238
Q8PY11_METMA/34-150
Q8Q0G2_METMA/126-241
Q8R6J8_THETN/5-122
Q8R927_THETN/674-785
Q8RAI0_THETN/595-717
Q8RB33_THETN/3-121
Q8RB98_THETN/3-119
Q8RBT2_THETN/121-248
Q8RHX8_FUSNN/121-249
Q8RPG0_DESHA/80-191
Q8THF9_METAC/104-220
Q8THX4_METAC/92-208
Q8THZ4_METAC/71-188
Q8TII5_METAC/133-246
Q8TSD9_METAC/97-205
Q8TU32_METAC/33-95
Q8TWP0_METKA/20-135
Q8TWY6_METKA/12-128
Q8TX78_METKA/1-110
Q8TX87_METKA/39-108
Q8TZP1_PYRFU/7-125
Q8U078_PYRFU/5-114
Q8VED0_MOUSE/613-731
Q8VJP7_MYCTU/709-780
Q8VPJ5_CLOST/606-728
Q8VW41_9ACTO/10-132
Q8X5Z8_ECO57/747-851
Q8XD15_ECO57/585-703
Q8XJV8_CLOPE/3-123
Q8Y2P1_RALSO/421-527
Q8Y2U5_RALSO/25-156
Q8YEW8_BRUME/771-882
Q8YHJ9_BRUME/599-715
Q8YQD1_NOSS1/20-130
Q8YV77_NOSS1/23-130
Q8YZZ6_NOSS1/725-843
Q8Z1V6_SALTI/747-851
Q8ZV70_PYRAE/6-110
Q8ZXT2_PYRAE/31-153
Q92LQ0_RHIME/767-868
Q92P19_RHIME/102-218
Q93SV2_CHLTE/10-133
Q96YS7_SULTO/6-123
Q976Y3_SULTO/19-135
Q978L1_THEVO/30-153
Q97AM3_THEVO/13-126
Q97B77_THEVO/13-134
Q97HK1_CLOAB/25-148
Q97K49_CLOAB/18-135
Q97K98_CLOAB/5-124
Q97LI3_CLOAB/744-861
Q97WF7_SULSO/8-123
Q985L7_RHILO/555-672
Q98D74_RHILO/11-135
Q98L10_RHILO/108-224
Q9A3X0_CAUCR/529-640
Q9A5S3_CAUCR/581-699
Q9A6F7_CAUCR/405-514
Q9AF90_PSEPU/751-866
Q9AJY1_STRCO/104-219
Q9APJ8_9RHIZ/489-604
Q9C4R5_9EURY/126-240
Q9C4R9_9EURY/124-238
Q9C4S2_9EURY/124-238
Q9CBM7_MYCLE/625-743
Q9EWH3_STRCO/736-856
Q9EZ60_STRCM/537-652
Q9F164_AMYMD/593-711
Q9F6Y1_CHLAU/10-133
Q9F8U1_9ACTO/26-146
Q9HKV2_THEAC/13-134
Q9HKY0_THEAC/13-126
Q9HLL1_THEAC/3-119
Q9HRJ2_HALSA/9-128
Q9JPA0_RUBGE/108-223
Q9K6D3_BACHD/13-121
Q9K8P8_BACHD/582-696
Q9K8Q1_BACHD/3-123
Q9KCE1_BACHD/712-830
Q9KY64_STRCO/8-125
Q9L1X6_STRCO/6-123
Q9RA53_THETH/579-695
Q9RI53_STRCO/212-313
Q9RJ84_STRCM/8-125
Q9RSU1_DEIRA/8-126
Q9RVE5_DEIRA/585-702
Q9RVQ6_DEIRA/756-868
Q9V1F4_PYRAB/4-114
Q9V224_PYRAB/10-130
Q9WY26_THEMA/3-110
Q9WYA5_THEMA/649-761
Q9WZY6_THEMA/13-168
Q9X1M3_THEMA/12-125
Q9X5S2_STRLA/41-158
Q9X7F9_METCH/492-605
Q9YA30_AERPE/8-110
Q9YBB1_AERPE/19-127
Q9ZBK2_STRCO/537-649
Q9ZFE5_CLOST/121-249
Q9ZGB9_STRCY/16-135
Q9ZGF1_HELMO/10-133
SBM_ECOLI/585-703
Y1042_HAEIN/137-255
Y1242_SYNY3/23-130
Y1487_METJA/4-127
Y1620_METJA/15-121
Y309_SYNY3/15-131
Y819_PYRHO/14-135
Y865_METJA/8-122
Y932_METKA/17-123
YBCC_RHOCA/73-181
