# Supplementary material for: Contact prediction is hardest for the most informative contacts, but improves with the incorporation of contact potentials
Source: PLoS One. 2018 Jun 28;13(6):e0199585. doi: 10.1371/journal.pone.0199585 (PMC6023208; doi:10.1371/journal.pone.0199585)
Supplement: S1 Data — Each file in the ‘alignments’ directory herein corresponds to a protein family’s alignment and contains the accession number and sequence range of each sequence in the alignment. (TAR.GZ) [file pone.0199585.s001.tar.gz › alignments/UTRA]

A0ACT8_STRAM/94-234
A0AE58_STRAM/114-252
A0AEK9_LISW6/97-238
A0AFG3_LISW6/92-229
A0AG27_LISW6/95-233
A0AH23_LISW6/90-228
A0AH76_LISW6/94-233
A0AI58_LISW6/91-229
A0AKA9_LISW6/89-227
A0AKB0_LISW6/91-228
A0AYI4_BURCH/89-226
A0AZ44_BURCH/126-268
A0B3X3_BURCH/92-231
A0FL30_LACPA/106-166
A0JT64_ARTS2/100-238
A0JTN9_ARTS2/106-251
A0JX23_ARTS2/103-241
A0K0S2_ARTS2/90-231
A0K895_BURCH/98-238
A0K8U5_BURCH/89-226
A0K9V5_BURCH/105-241
A0KAP8_BURCH/101-237
A0KCC9_BURCH/111-246
A0KEI9_AERHH/86-225
A0KF83_AERHH/89-226
A0KJL7_AERHH/168-307
A0KQ65_AERHH/104-243
A0KRC5_SHESA/89-226
A0LSB4_ACIC1/101-241
A0LSD7_ACIC1/107-245
A0LVW6_ACIC1/99-237
A0NHE8_OENOE/1-85
A0NIJ3_OENOE/89-230
A0NJN7_OENOE/98-221
A0NKS8_OENOE/92-230
A0NM82_9RHOB/96-230
A0NQH8_9RHOB/107-243
A0NY50_9RHOB/92-228
A0NZ84_9RHOB/95-235
A0P020_9RHOB/99-239
A0P0G2_9RHOB/97-236
A0P185_9RHOB/120-259
A0PLK5_MYCUA/115-255
A0PSU9_MYCUA/110-251
A0PWK8_MYCUA/96-239
A0Q2D9_CLONN/98-237
A0Q2E8_CLONN/94-235
A0QAS5_MYCA1/106-252
A0QDI1_MYCA1/102-240
A0QI46_MYCA1/97-235
A0QML3_MYCA1/82-220
A0QN39_MYCA1/98-236
A0QP45_MYCS2/88-227
A0QP63_MYCS2/83-222
A0QQJ5_MYCS2/95-234
A0QRT1_MYCS2/82-220
A0R184_MYCS2/100-237
A0R3X6_MYCS2/98-235
A0R715_MYCS2/89-227
A0R9R3_BACAH/89-228
A0RGH6_BACAH/95-234
A0RHG4_BACAH/100-238
A0RI58_BACAH/100-239
A0RK64_BACAH/98-233
A0Y0M7_9GAMM/100-239
A0Y264_9GAMM/89-226
A0Y8G1_9GAMM/99-237
A0YAA1_9GAMM/121-232
A0YDY7_9GAMM/137-278
A0YXR8_LYNSP/87-227
A0Z8Y8_9GAMM/102-241
A0Z9U1_NODSP/150-295
A1ABB6_ECOK1/86-225
A1ACW7_ECOK1/107-243
A1AH18_ECOK1/100-240
A1AIU9_ECOK1/98-238
A1AN97_PELPD/97-236
A1AZX6_PARDP/92-229
A1B3V3_PARDP/107-244
A1B4W8_PARDP/104-240
A1BBF0_PARDP/90-234
A1BBV6_PARDP/96-232
A1EHS6_VIBCH/86-225
A1ESF0_VIBCH/90-227
A1F5V1_VIBCH/86-225
A1F9W2_VIBCH/90-227
A1JJ09_YERE8/96-236
A1JNX5_YERE8/86-225
A1JS22_YERE8/105-242
A1K5R0_AZOSB/96-235
A1KGS6_MYCBP/106-246
A1R3U9_ARTAT/87-228
A1R431_ARTAT/93-231
A1R5Z3_ARTAT/136-271
A1R679_ARTAT/108-246
A1R6D7_ARTAT/102-241
A1R6U0_ARTAT/101-239
A1R882_ARTAT/109-248
A1RQ58_SHESW/89-226
A1S1N7_SHEAM/89-226
A1SDR0_NOCSJ/92-231
A1SE50_NOCSJ/106-246
A1SNS1_NOCSJ/73-210
A1STQ7_PSYIN/90-227
A1SY85_PSYIN/110-248
A1T0V8_PSYIN/94-233
A1T157_MYCVP/85-224
A1T1L9_MYCVP/86-231
A1T7F2_MYCVP/112-249
A1TC04_MYCVP/88-227
A1TC92_MYCVP/98-235
A1TEY7_MYCVP/96-235
A1TGN9_MYCVP/88-227
A1THI9_MYCVP/102-239
A1TP95_ACIAC/131-272
A1TRE5_ACIAC/109-246
A1TX50_MARAV/99-239
A1U9A0_MYCSK/42-191
A1U9A8_MYCSK/88-227
A1UCF8_MYCSK/61-121
A1UIZ0_MYCSK/99-238
A1ULH9_MYCSK/96-235
A1UVN8_BURMS/93-235
A1UZ11_BURMS/118-260
A1UZT6_BURMS/101-237
A1V0B3_BURMS/105-245
A1V0Z8_BURMS/105-241
A1V619_BURMS/89-226
A1VRQ2_POLNA/139-280
A1VUP3_POLNA/107-249
A1W9K8_ACISJ/138-278
A1WGB6_VEREI/129-271
A1WJ49_VEREI/98-237
A1WP03_VEREI/105-242
A1WPF5_VEREI/110-219
A1WR01_VEREI/111-250
A1WRP0_VEREI/97-232
A2P7S1_VIBCH/86-225
A2PBI1_VIBCH/90-227
A2PPF8_VIBCH/86-225
A2PXC9_VIBCH/90-227
A2RED4_STRPG/97-235
A2RFF6_STRPG/91-231
A2RGT4_STRPG/88-227
A2RIG1_LACLM/88-228
A2RK48_LACLM/92-230
A2RWH0_BURM9/93-235
A2S5E2_BURM9/98-238
A2S664_BURM9/101-237
A2SA97_BURM9/89-226
A2SHT8_METPP/111-252
A2SNQ6_METPP/93-233
A2VG96_MYCTU/106-246
A2VVA3_9BURK/101-237
A2VW05_9BURK/168-304
A2VWY3_9BURK/89-226
A2VXH2_9BURK/98-238
A2VZS0_9BURK/126-268
A2W0C8_9BURK/195-332
A2W2A1_9BURK/92-231
A2W4J9_9BURK/111-246
A2W4K5_9BURK/95-233
A2W7A3_9BURK/101-237
A2W802_9BURK/105-241
A2W8X1_9BURK/89-226
A2W9F6_9BURK/98-238
A2WDT1_9BURK/165-307
A2WH15_9BURK/92-231
A2WHS6_9BURK/163-300
A3CK13_STRSV/88-228
A3CN16_STRSV/88-226
A3CPN0_STRSV/89-228
A3DAF5_SHEB5/89-226
A3DDE6_CLOTH/131-238
A3EM73_VIBCH/86-225
A3ENV7_VIBCH/90-227
A3GM40_VIBCH/86-225
A3GUA3_VIBCH/1-76
A3H1F2_VIBCH/86-225
A3H487_VIBCH/90-227
A3I506_9BACI/96-237
A3ICC2_9BACI/95-234
A3IFJ9_9BACI/97-236
A3IUL6_9CHRO/95-243
A3J926_9ALTE/92-231
A3JPV2_9RHOB/97-230
A3K4E6_9RHOB/99-242
A3K6N5_9RHOB/95-235
A3K7F8_9RHOB/106-242
A3K8K2_9RHOB/91-225
A3KKK2_STRAM/103-233
A3KR88_PSEAE/92-231
A3KU71_PSEAE/96-236
A3KVJ6_PSEAE/90-229
A3KWS1_PSEAE/92-231
A3KX52_PSEAE/98-235
A3KY27_PSEAE/104-240
A3L2F0_PSEAE/106-243
A3L6B2_PSEAE/92-231
A3L8Y4_PSEAE/96-236
A3L9H5_PSEAE/90-229
A3L9I9_PSEAE/92-231
A3LDH8_PSEAE/98-235
A3LEK8_PSEAE/104-240
A3LJ24_PSEAE/106-243
A3M4E2_ACIBT/94-233
A3M5F0_ACIBT/98-240
A3M5P0_ACIBT/98-237
A3MA54_ACIBT/106-243
A3MBR3_BURM7/118-260
A3ME89_BURM7/93-235
A3MLT6_BURM7/89-226
A3MN24_BURM7/105-241
A3MPC5_BURM7/105-245
A3MQ63_BURM7/101-237
A3N5G6_BURP6/101-237
A3N6M7_BURP6/105-241
A3NBG9_BURP6/89-226
A3NDA3_BURP6/105-245
A3NKK9_BURP6/93-235
A3NM96_BURP6/118-260
A3NR63_BURP0/101-237
A3NSB0_BURP0/105-241
A3NXA2_BURP0/89-226
A3NZ13_BURP0/105-245
A3P674_BURP0/93-235
A3P7Q8_BURP0/118-260
A3PIG8_RHOS1/130-269
A3PK20_RHOS1/88-223
A3PSV6_MYCSJ/42-191
A3PSW4_MYCSJ/88-227
A3PW41_MYCSJ/90-229
A3Q2D6_MYCSJ/99-238
A3Q5X8_MYCSJ/96-235
A3QJH6_SHELP/89-226
A3R4S4_9ACTO/103-241
A3RNL0_RALSO/92-234
A3RST8_RALSO/110-249
A3RTC0_RALSO/132-269
A3RUJ5_RALSO/113-248
A3RVQ5_RALSO/126-268
A3SDP9_9RHOB/116-247
A3SDW1_9RHOB/103-242
A3SG91_9RHOB/91-231
A3SIJ1_9RHOB/88-225
A3SKJ5_9RHOB/90-230
A3SN02_9RHOB/98-239
A3SVE8_9RHOB/91-231
A3SZL2_9RHOB/103-242
A3TND1_9MICO/101-238
A3TPA3_9MICO/95-233
A3TSV1_9RHOB/92-232
A3U0D7_9RHOB/96-240
A3UEY0_9RHOB/99-240
A3UKG5_9RHOB/87-221
A3UNU2_VIBSP/96-235
A3UPW7_VIBSP/83-212
A3USF9_VIBSP/90-229
A3UVK4_VIBSP/92-229
A3UZK9_VIBSP/86-225
A3V5S5_9RHOB/103-242
A3V7Y1_9RHOB/90-229
A3V809_9RHOB/91-227
A3VEK8_9RHOB/90-230
A3VZ29_9RHOB/99-238
A3W0Z6_9RHOB/115-254
A3W2D8_9RHOB/93-233
A3W5I7_9RHOB/92-228
A3W649_9RHOB/93-227
A3WKL7_9GAMM/87-224
A3X3L6_9RHOB/101-241
A3X9S7_9RHOB/99-235
A3XTQ2_9VIBR/86-225
A3XYM0_9VIBR/90-229
A3Y111_9VIBR/92-229
A3Y666_9GAMM/80-219
A3YBA4_9GAMM/106-242
A3YCR4_9GAMM/99-238
A3YGP2_9GAMM/94-233
A3YH87_9GAMM/107-244
A4AEP1_9ACTN/46-185
A4AF40_9ACTN/88-227
A4APM2_MARSH/98-236
A4BIU3_9GAMM/88-238
A4BJ99_9GAMM/112-248
A4C8E5_9GAMM/96-233
A4E7Q2_9ACTN/103-244
A4E9T6_9ACTN/104-248
A4E9T8_9ACTN/95-236
A4E9U9_9ACTN/96-234
A4EBS3_9ACTN/99-239
A4EBW8_9ACTN/1-56
A4EBY2_9ACTN/94-234
A4EBY3_9ACTN/93-230
A4EC30_9ACTN/1-86
A4ECZ6_9ACTN/94-234
A4ED05_9ACTN/94-234
A4EJX5_9RHOB/77-212
A4ENY3_9RHOB/101-241
A4ERY3_9RHOB/100-237
A4EUR4_9RHOB/106-242
A4EYA7_9RHOB/90-224
A4EYD5_9RHOB/88-224
A4F723_SACEN/102-242
A4FBE1_SACEN/118-256
A4FDW7_SACEN/96-231
A4FEJ8_SACEN/101-238
A4FK59_SACEN/92-230
A4FP40_SACEN/107-247
A4G5Z8_HERAR/165-306
A4GA93_HERAR/98-238
A4GAA2_HERAR/99-241
A4IMF6_GEOTN/114-252
A4INV2_GEOTN/90-229
A4IP56_GEOTN/93-232
A4IQE8_GEOTN/94-233
A4ITB7_GEOTN/92-230
A4J852_DESRM/94-229
A4J859_DESRM/93-228
A4JG45_BURVG/89-226
A4JH50_BURVG/115-251
A4JI17_BURVG/101-237
A4JKB3_BURVG/92-231
A4JLE7_BURVG/89-226
A4JM72_BURVG/125-267
A4JQF9_BURVG/111-246
A4KFA8_MYCTU/106-246
A4LDN4_BURPS/89-226
A4LEV5_BURPS/137-279
A4LJJ5_BURPS/101-237
A4LQT6_BURPS/93-235
A4MEV5_BURPS/105-245
A4MGD8_BURPS/105-241
A4QAF2_CORGB/107-245
A4QG30_CORGB/92-231
A4QHT5_CORGB/117-255
A4SSN6_AERS4/89-226
A4SSV3_AERS4/93-232
A4STH6_AERS4/86-225
A4SWW1_POLSQ/97-239
A4T2H8_MYCGI/102-241
A4T2M1_MYCGI/98-235
A4T3S7_MYCGI/86-231
A4T670_MYCGI/100-239
A4T742_MYCGI/96-235
A4TJT6_YERPP/105-242
A4TK20_YERPP/115-251
A4TQR1_YERPP/96-236
A4U4H7_9PROT/98-238
A4VSW1_STRSY/90-227
A4VTC3_STRSY/89-228
A4VTH4_STRSY/102-242
A4VTH5_STRSY/95-235
A4VUQ1_STRSY/88-226
A4VZ48_STRS2/90-227
A4VZK0_STRS2/38-177
A4VZQ3_STRS2/102-145
A4VZQ4_STRS2/7-100
A4VZQ5_STRS2/95-235
A4W0Z6_STRS2/88-226
A4W4S6_ENT38/86-225
A4W5L5_ENT38/96-236
A4W7D5_ENT38/83-214
A4W8B3_ENT38/100-237
A4W8G0_ENT38/93-229
A4WYP8_RHOS5/95-234
A4X179_SALTO/31-169
A4X180_SALTO/91-230
A4X6G3_SALTO/99-239
A4X6X0_SALTO/104-246
A4X7C6_SALTO/44-176
A4XLW3_CALS8/96-235
A4XRY2_PSEMY/92-231
A4XWC6_PSEMY/98-235
A4XZP9_PSEMY/104-241
A4Y1I1_SHEPC/89-226
A4YNK4_BRASO/97-234
A4YWR4_BRASO/19-148
A4YYR0_BRASO/96-236
A4YZ63_BRASO/95-234
A5CMW7_CLAM3/98-237
A5CP28_CLAM3/107-245
A5EHZ5_BRASB/88-227
A5ENP8_BRASB/96-236
A5EP41_BRASB/95-234
A5EQ41_BRASB/101-241
A5EQC0_BRASB/99-236
A5F064_VIBC3/86-225
A5F1X9_VIBC3/90-227
A5FZC2_ACICJ/98-237
A5G2M8_ACICJ/108-240
A5I3B4_CLOBH/89-228
A5I5S1_CLOBH/97-238
A5IPD3_STAA9/88-227
A5IQ28_STAA9/91-232
A5ISG1_STAA9/91-230
A5J2I7_BURMA/93-235
A5J6A0_BURMA/101-237
A5J8I0_BURMA/105-241
A5J8X8_BURMA/119-259
A5JAP6_BURMA/118-260
A5KMZ9_9FIRM/161-299
A5KQC8_9FIRM/95-233
A5KUH3_9GAMM/32-160
A5KW59_9GAMM/96-235
A5KWR4_9GAMM/86-225
A5L455_9GAMM/86-226
A5L644_9GAMM/92-229
A5LBD6_STRPN/88-227
A5LCJ4_STRPN/88-226
A5LE60_STRPN/86-228
A5LFB4_STRPN/93-232
A5LIV2_STRPN/100-242
A5LNX7_STRPN/93-232
A5LQ66_STRPN/88-226
A5LRG7_STRPN/93-232
A5LSP0_STRPN/88-226
A5LVD2_STRPN/100-242
A5LWT1_STRPN/88-227
A5LXY3_STRPN/100-242
A5M0K3_STRPN/88-226
A5M3N8_STRPN/88-227
A5M3S2_STRPN/93-232
A5M5I3_STRPN/100-242
A5M865_STRPN/88-226
A5MAR7_STRPN/93-232
A5MAZ3_STRPN/88-227
A5MF10_STRPN/88-227
A5MFW3_STRPN/100-242
A5MH93_STRPN/88-226
A5MIM8_STRPN/93-232
A5MKX9_STRPN/100-242
A5MMS0_STRPN/88-226
A5MN72_STRPN/93-232
A5MRA4_STRPN/88-227
A5MT52_STRPN/88-226
A5MUR4_STRPN/1-59
A5MWY1_STRPN/86-228
A5MWZ2_STRPN/93-232
A5MXU0_STRPN/88-227
A5TDN4_BURMA/119-259
A5TES8_BURMA/105-241
A5TG10_BURMA/93-235
A5TII5_BURMA/101-237
A5TJ76_BURMA/89-226
A5TNH3_BURMA/118-260
A5U0I1_MYCTA/106-246
A5VFA7_SPHWW/90-226
A5VI79_LACRD/89-228
A5VM52_LACRD/93-232
A5VQM7_BRUO2/101-241
A5VUH7_BRUO2/111-247
A5VVI2_BRUO2/96-232
A5VVJ3_BRUO2/100-237
A5W6P1_PSEP1/100-242
A5W7K6_PSEP1/92-231
A5W7N7_PSEP1/95-237
A5WA69_PSEP1/104-241
A5WDE4_PSYWF/104-235
A5WDR4_PSYWF/162-277
A5WKG2_MYCTF/106-246
A5XJ18_BURMA/89-226
A5XJR3_BURMA/93-235
A5XLT1_BURMA/121-263
A5XN51_BURMA/89-226
A5XS84_BURMA/101-237
A5XUG7_BURMA/105-241
A5XUW8_BURMA/119-259
A5Z898_9FIRM/99-238
A5ZYY3_VIBCH/86-225
A6A826_VIBCH/90-227
A6ABJ3_VIBCH/86-225
A6AHW7_VIBCH/90-227
A6AK50_VIBHA/86-225
A6AMN1_VIBHA/84-212
A6AVF5_VIBHA/91-228
A6B076_VIBPA/86-225
A6B6Y4_VIBPA/91-228
A6BDL3_9FIRM/131-266
A6BR39_YERPE/105-242
A6BRB7_YERPE/115-251
A6BY50_YERPE/96-236
A6CP50_9BACI/91-230
A6CQ62_9BACI/95-233
A6CUX0_9VIBR/92-229
A6CVB0_9VIBR/86-226
A6CVB7_9VIBR/91-229
A6CVI0_9VIBR/84-223
A6CVP2_9VIBR/87-226
A6CVR6_9VIBR/84-212
A6CVS3_9VIBR/106-242
A6CWI7_9VIBR/121-260
A6CWP1_9VIBR/86-226
A6CYJ3_9VIBR/93-231
A6CYL9_9VIBR/91-230
A6DUS9_9RHOB/93-233
A6DW71_9RHOB/114-254
A6E1I7_9RHOB/29-164
A6E619_9RHOB/88-225
A6EKI8_9SPHI/98-235
A6FDA3_9GAMM/87-226
A6FHG4_9GAMM/90-227
A6FLQ3_9RHOB/92-224
A6FMU8_9RHOB/94-234
A6FQ41_9RHOB/82-236
A6FUR7_9RHOB/114-254
A6GLH0_9BURK/114-253
A6GN60_9BURK/97-237
A6GNA8_9BURK/77-219
A6GPQ3_9BURK/116-255
A6GTT2_9BURK/108-248
A6LVU9_CLOB8/89-228
A6M002_CLOB8/90-227
A6M1U7_CLOB8/89-227
A6M205_CLOB8/86-224
A6M240_CLOB8/90-229
A6M242_CLOB8/95-234
A6M2S4_CLOB8/94-239
A6M2W3_CLOB8/82-214
A6NSB2_9BACE/92-231
A6NZC8_9BACE/124-262
A6NZD0_9BACE/97-236
A6QDN8_STAAE/88-227
A6QED0_STAAE/91-232
A6QGH6_STAAE/91-230
A6SXI3_JANMA/98-239
A6SY48_JANMA/138-278
A6T6K9_KLEP7/97-234
A6T6R3_KLEP7/99-235
A6T944_KLEP7/88-225
A6TFW1_KLEP7/87-226
A6TFY6_KLEP7/86-225
A6TH21_KLEP7/98-238
A6TME3_ALKMQ/91-232
A6TPZ0_ALKMQ/89-226
A6TY49_STAA2/88-227
A6TYV0_STAA2/91-232
A6U196_STAA2/91-230
A6UCC9_SINMW/96-235
A6UCN1_SINMW/104-241
A6UDE3_SINMW/98-237
A6UEZ9_SINMW/108-244
A6UGW4_SINMW/47-184
A6UHB1_SINMW/98-238
A6UHR6_SINMW/105-247
A6UKP2_SINMW/94-231
A6UMM5_SINMW/95-233
A6V110_PSEA7/134-270
A6V247_PSEA7/98-235
A6V2H2_PSEA7/92-231
A6V3T7_PSEA7/90-229
A6V954_PSEA7/92-231
A6VDM2_PSEA7/106-243
A6VKR9_ACTSZ/102-241
A6VSN2_MARMS/102-239
A6VTX4_MARMS/98-238
A6VVU4_MARMS/106-242
A6W273_MARMS/111-248
A6W2Z3_MARMS/132-272
A6WFD4_KINRD/99-237
A6WHH9_SHEB8/89-226
A6WYV1_OCHA4/100-237
A6WYW7_OCHA4/110-246
A6X109_OCHA4/100-240
A6X4U6_OCHA4/110-246
A6X4Y5_OCHA4/108-245
A6X6J1_OCHA4/94-234
A6X8B4_OCHA4/94-231
A6X8B8_OCHA4/92-229
A6XSI6_VIBCH/86-225
A6Y0A2_VIBCH/90-227
A7A2R7_BIFAD/88-226
A7B112_RUMGN/100-237
A7B113_RUMGN/91-231
A7B3K9_RUMGN/90-233
A7B6T6_RUMGN/87-234
A7BEH3_9ACTO/110-247
A7FIK7_YERP3/105-242
A7FIS1_YERP3/115-251
A7FMN5_YERP3/96-236
A7FV46_CLOB1/89-228
A7FX75_CLOB1/97-238
A7GEV3_CLOBL/89-228
A7GH53_CLOBL/97-238
A7GRC2_BACCN/95-233
A7GS77_BACCN/77-216
A7IEX3_XANP2/126-266
A7JYE1_VIBSE/88-227
A7JZ82_VIBSE/86-225
A7JZJ0_VIBSE/96-235
A7K6F7_VIBSE/91-228
A7KJG7_STAXY/90-231
A7LZH4_BACOV/144-283
A7ME41_ENTS8/96-235
A7MPY8_ENTS8/86-225
A7MQX3_ENTS8/90-229
A7MRH1_ENTS8/99-230
A7MVK4_VIBHB/91-228
A7N325_VIBHB/86-225
A7NPR2_ROSCS/97-237
A7VC17_9CLOT/90-232
A7VC18_9CLOT/97-236
A7VQ06_9CLOT/101-240
A7WXS8_STAA1/88-227
A7WYL3_STAA1/91-232
A7X1R3_STAA1/91-230
A7Z1Y3_BACA2/90-229
A7Z2F7_BACA2/90-229
A7Z4V3_BACA2/95-233
A7Z5M3_BACA2/88-226
A7Z8G7_BACA2/94-234
A7Z976_BACA2/95-234
A7ZJB0_ECO24/90-229
A7ZLZ4_ECO24/86-225
A7ZNS0_ECO24/107-243
A7ZSQ0_ECO24/96-235
A7ZTN7_ECO24/86-225
A7ZU77_ECO24/91-231
A7ZUX2_ECO24/96-236
A7ZXZ0_ECOHS/90-229
A8A088_ECOHS/86-225
A8A1W6_ECOHS/107-243
A8A5I1_ECOHS/96-235
A8A6E3_ECOHS/86-225
A8A6X5_ECOHS/91-231
A8A7J9_ECOHS/96-236
A8ACJ6_CITK8/86-225
A8AEC3_CITK8/107-243
A8AJ17_CITK8/95-232
A8AJ69_CITK8/90-229
A8AMY1_CITK8/98-238
A8AUA4_STRGC/88-228
A8AXA0_STRGC/88-226
A8AYS1_STRGC/88-227
A8E968_BURPS/101-237
A8EA73_BURPS/105-241
A8EBT1_BURPS/89-226
A8EI40_BURPS/119-259
A8EP08_BURPS/118-260
A8EQN9_BURPS/93-235
A8F3M7_THELT/101-241
A8F3Q7_THELT/97-236
A8F418_THELT/94-210
A8F751_THELT/92-238
A8F787_THELT/95-232
A8F7V9_THELT/93-236
A8FB00_BACP2/90-229
A8FDF1_BACP2/95-233
A8FEW9_BACP2/90-229
A8FHS7_BACP2/95-234
A8FJ90_BACP2/88-225
A8G1S7_SHESH/89-226
A8G940_SERP5/97-237
A8GDJ1_SERP5/105-242
A8GHT8_SERP5/90-230
A8GKE3_SERP5/91-230
A8HA93_SHEPA/89-226
A8HR28_AZOC5/119-261
A8I7D2_AZOC5/95-234
A8IID1_AZOC5/115-255
A8KDA1_BURPS/121-263
A8KJ67_BURPS/101-237
A8KKH8_BURPS/105-241
A8KV48_BURPS/93-235
A8KVK2_BURPS/89-226
A8KW74_BURPS/98-238
A8LIQ0_DINSH/92-225
A8LQF4_DINSH/99-238
A8LXM0_SALAI/31-169
A8LXM1_SALAI/91-230
A8M265_SALAI/98-240
A8M335_SALAI/42-175
A8M4Q5_SALAI/98-238
A8M6J9_SALAI/100-238
A8R8J6_9FIRM/84-219
A8RA03_9FIRM/97-236
A8RG59_9CLOT/102-239
A8RGW9_9CLOT/96-234
A8RR95_9CLOT/101-241
A8RSU3_9CLOT/107-238
A8RTF3_9CLOT/108-251
A8RXP9_9CLOT/96-233
A8RY53_9CLOT/98-237
A8RYN6_9CLOT/102-245
A8S113_9CLOT/115-252
A8SFJ5_9FIRM/105-240
A8SHU5_9FIRM/92-231
A8T1P3_9VIBR/91-228
A8TBD5_9VIBR/86-225
A8TPD5_9PROT/121-236
A8TSI8_9PROT/97-238
A8TTJ0_9PROT/92-229
A8TV02_9PROT/96-238
A8U1F6_9PROT/114-234
A8U5S4_9LACT/89-228
A8U6P2_9LACT/91-230
A8U744_9LACT/86-227
A8U8C2_9LACT/88-226
A8UC13_9LACT/91-229
A8UCT1_9LACT/88-227
A8VZT6_AGRRH/108-246
A8YTW2_LACH4/89-229
A8YTX8_LACH4/98-237
A8YUU2_LACH4/66-204
A8YUV0_LACH4/92-231
A8Z0M7_STAAT/88-227
A8Z3V7_STAAT/91-230
A9AEV3_BURM1/101-237
A9AGL6_BURM1/105-241
A9AGP8_BURM1/89-226
A9AIQ6_BURM1/98-238
A9AL77_BURM1/92-231
A9AMD4_BURM1/126-268
A9AP97_BURM1/89-226
A9BFC7_PETMO/95-227
A9BGL5_PETMO/91-234
A9BJA0_PETMO/93-241
A9BPC7_DELAS/111-248
A9BSS9_DELAS/89-236
A9BTB3_DELAS/131-240
A9BVJ9_DELAS/115-256
A9CEY8_AGRT5/92-228
A9CHL1_AGRT5/104-240
A9CKL6_AGRT5/100-240
A9CKN0_AGRT5/97-234
A9D0T7_9RHIZ/81-216
A9D4Y8_9GAMM/89-226
A9D839_9RHIZ/108-246
A9D945_9RHIZ/100-239
A9DHS8_9RHIZ/101-241
A9DQH6_9RHOB/90-230
A9E9J3_9RHOB/93-229
A9EEA8_9RHOB/96-230
A9EJ79_9RHOB/106-242
A9EM50_9RHOB/96-229
A9ES66_9RHOB/90-230
A9EZN3_9RHOB/105-241
A9FL03_9RHOB/96-229
A9FVF0_9RHOB/106-242
A9G7U7_9RHOB/92-228
A9GGI3_9RHOB/90-230
A9GWS8_9RHOB/94-234
A9HFX2_9RHOB/106-242
A9HFZ7_9RHOB/41-176
A9HNA7_GLUDA/93-230
A9HPU0_GLUDA/125-242
A9HUZ5_9RHOB/95-229
A9HYJ2_BORPD/121-263
A9I3D1_BORPD/91-231
A9I832_BORPD/97-239
A9I863_BORPD/105-238
A9IHX2_BORPD/95-234
A9IIS5_BORPD/153-295
A9IK07_BORPD/104-241
A9IS23_BORPD/121-259
A9JXR8_BURMA/93-235
A9JZV0_BURMA/101-237
A9K1H9_BURMA/105-241
A9K4E9_BURMA/118-260
A9KA45_BURMA/89-226
A9KV79_SHEB9/89-226
A9LB98_BURMA/119-259
A9M5B4_BRUC2/101-241
A9MBF5_BRUC2/111-247
A9MCJ3_BRUC2/110-246
A9MCK7_BRUC2/100-237
A9MDA0_BRUC2/94-234
A9MJF1_SALAR/81-218
A9MKW1_SALAR/107-243
A9MLK8_SALAR/97-236
A9MTJ3_SALPB/97-234
A9MUM6_SALPB/97-236
A9MWF8_SALPB/97-237
A9MX01_SALPB/94-233
A9MZF4_SALPB/99-238
A9N7J4_SALPB/107-243
A9QZ54_YERPG/105-242
A9R5E1_YERPG/96-236
A9R844_YERPG/115-251
A9VER0_BACWK/89-228
A9VFF6_BACWK/95-234
A9VM65_BACWK/98-233
A9VS03_BACWK/89-227
A9VS36_BACWK/100-238
A9WKW4_RENSM/98-236
A9WMI3_RENSM/102-240
A9WSX3_RENSM/130-269
A9WVS7_BRUSI/110-246
A9WVT9_BRUSI/100-237
A9WXB3_BRUSI/94-234
A9WYJ0_BRUSI/111-247
A9Z517_YERPE/96-236
A9ZBH1_YERPE/105-242
A9ZF98_YERPE/115-251
A9ZY44_YERPE/96-236
A9ZYS2_YERPE/115-251
B0A019_YERPE/105-242
B0A7C1_9CLOT/88-226
B0A7Q3_9CLOT/90-227
B0ALP9_BACAN/93-232
B0ANT2_BACAN/98-233
B0ASJ2_BACAN/37-176
B0AWM6_BACAN/95-233
B0AXM0_BACAN/89-228
B0CGQ2_BRUSI/101-241
B0G6Q2_9FIRM/86-227
B0GBI6_YERPE/96-236
B0GI69_YERPE/105-242
B0GIF4_YERPE/115-251
B0GS12_YERPE/105-242
B0GS95_YERPE/106-242
B0GTG5_YERPE/96-236
B0H0U1_YERPE/96-236
B0H536_YERPE/105-242
B0H7U4_YERPE/115-251
B0HCF5_YERPE/115-251
B0HCP0_YERPE/105-242
B0HN38_YERPE/96-236
B0HSB0_YERPE/105-242
B0HUT1_YERPE/96-236
B0HXF1_YERPE/115-251
B0K2V8_THEPX/99-239
B0K8S0_THEP3/99-239
B0KCB1_THEP3/96-234
B0KG66_PSEPG/91-233
B0KM60_PSEPG/104-241
B0KTR2_PSEPG/95-237
B0KTT7_PSEPG/92-231
B0LU74_9ACTO/152-293
B0MFW2_9FIRM/97-237
B0MGF3_9FIRM/97-235
B0MHF4_9FIRM/92-231
B0MHF5_9FIRM/91-229
B0MI92_9FIRM/68-205
B0MI99_9FIRM/91-228
B0N118_9FIRM/93-230
B0N1P4_9FIRM/97-231
B0N1Z2_9FIRM/90-229
B0N3I5_9FIRM/90-227
B0N4Z1_9FIRM/90-229
B0N538_9FIRM/87-225
B0NC55_EUBSP/107-250
B0P049_9CLOT/104-245
B0P3Z2_9CLOT/89-228
B0P469_9CLOT/99-237
B0P5P3_9FIRM/108-245
B0PG71_9FIRM/94-233
B0PX57_BACAN/93-232
B0PZJ7_BACAN/98-233
B0Q3F7_BACAN/77-216
B0Q493_BACAN/95-233
B0Q793_BACAN/89-228
B0QD75_BACAN/93-232
B0QGW2_BACAN/37-176
B0QHY4_BACAN/98-233
B0QL53_BACAN/89-228
B0QMZ5_BACAN/100-238
B0RFG8_CLAMS/104-242
B0RGR0_CLAMS/107-245
B0RNT9_XANCB/113-248
B0RUX0_XANCB/124-261
B0RVF8_XANCB/89-229
B0SV16_CAUSK/95-232
B0SYH6_CAUSK/85-222
B0SYU9_CAUSK/90-227
B0T0N4_CAUSK/91-230
B0T4C8_CAUSK/104-240
B0TM55_SHEHH/89-226
B0U956_METS4/93-235
B0U9H0_METS4/94-233
B0UGE1_METS4/120-257
B0UIG9_METS4/104-244
B0UQ18_METS4/91-228
B0V4J9_ACIBY/98-237
B0V9Z3_ACIBY/106-243
B0VBA2_ACIBY/94-233
B0VE01_ACIBY/98-240
B0VPV4_ACIBS/106-243
B1A4I8_9GAMM/102-240
B1B784_CLOBO/96-237
B1BC01_CLOBO/94-235
B1BC10_CLOBO/96-235
B1BH18_CLOPE/89-228
B1BI92_CLOPE/94-233
B1BK27_CLOPE/92-227
B1BV34_CLOPE/92-227
B1BWM3_CLOPE/89-228
B1BXV0_CLOPE/94-233
B1C7Q8_9FIRM/1-108
B1C7X2_9FIRM/90-229
B1CAM7_9FIRM/93-231
B1EIJ5_9ESCH/86-225
B1ELX9_9ESCH/86-225
B1ER24_9ESCH/107-243
B1EUY6_BACAN/93-232
B1EVM1_BACAN/98-233
B1EWH2_BACAN/37-176
B1EZ89_BACAN/95-233
B1F424_BACAN/89-228
B1FAE7_9BURK/92-231
B1FC51_9BURK/89-226
B1FEB1_9BURK/111-246
B1FN26_9BURK/89-226
B1FP63_9BURK/188-330
B1FPQ9_9BURK/101-237
B1FR30_9BURK/98-238
B1FR48_9BURK/115-251
B1FV47_9BURK/118-260
B1FWY3_9BURK/216-352
B1FYH1_9BURK/90-234
B1FZH7_9BURK/89-241
B1G1H3_9BURK/87-223
B1G2C3_9BURK/105-241
B1G5D3_9BURK/89-226
B1G8S1_9BURK/118-255
B1G8S2_9BURK/143-278
B1GAZ1_9BURK/107-247
B1GCQ6_BACAN/93-232
B1GEW5_BACAN/98-233
B1GIW2_BACAN/37-176
B1GKS1_BACAN/95-233
B1GNU7_BACAN/89-228
B1H6Y4_BURPS/93-235
B1H7P1_BURPS/118-260
B1HAR9_BURPS/119-259
B1HDK3_BURPS/89-226
B1HF17_BURPS/105-241
B1HG46_BURPS/101-237
B1HP11_LYSSC/96-237
B1HR23_LYSSC/95-234
B1HV70_LYSSC/98-237
B1I7W6_STRPI/95-237
B1I895_STRPI/88-227
B1I8X1_STRPI/93-232
B1ICN0_STRPI/88-226
B1IKY6_CLOBK/97-238
B1IN83_CLOBK/89-228
B1IP90_ECOLC/96-235
B1ITV7_ECOLC/96-236
B1IW41_ECOLC/91-231
B1IY00_ECOLC/90-229
B1IYR0_ECOLC/86-225
B1IYY0_ECOLC/107-243
B1J1R9_PSEPW/92-231
B1J1U0_PSEPW/97-239
B1J2Q3_PSEPW/104-241
B1JEZ7_PSEPW/96-236
B1JKL6_YERPY/102-239
B1JLU3_YERPY/96-236
B1JMC5_YERPY/105-242
B1JN30_YERPY/115-251
B1JTZ9_BURCC/98-238
B1JV49_BURCC/89-226
B1JXE2_BURCC/105-241
B1JYS2_BURCC/101-237
B1K2U0_BURCC/92-231
B1K393_BURCC/126-268
B1K5G3_BURCC/89-226
B1KBW0_BURCC/111-246
B1KP57_SHEWM/89-226
B1KUN8_CLOBM/89-228
B1KZ09_CLOBM/97-238
B1LF75_ECOSM/86-225
B1LIE5_ECOSM/97-237
B1LL08_ECOSM/86-225
B1LMQ6_ECOSM/91-231
B1LN87_ECOSM/107-243
B1LQC1_ECOSM/96-236
B1LY62_METRJ/102-242
B1M872_METRJ/99-240
B1M8T7_METRJ/130-268
B1MAP9_MYCA9/100-238
B1MJ89_MYCA9/96-234
B1MM07_MYCA9/89-228
B1MVI2_LEUCK/87-224
B1MWV7_LEUCK/171-309
B1MYM3_LEUCK/89-227
B1N0A8_LEUCK/92-230
B1QAZ1_CLOBO/97-238
B1QBM2_CLOBO/89-228
B1QPN2_CLOBO/97-238
B1QR57_CLOBO/89-228
B1QTF2_CLOBU/89-227
B1QU08_CLOBU/89-228
B1QXU7_CLOBU/96-235
B1QY18_CLOBU/94-238
B1QZ86_CLOBU/90-229
B1R065_CLOBU/95-234
B1R7G0_CLOPE/89-228
B1RA04_CLOPE/92-227
B1RAX5_CLOPE/94-233
B1RIN8_CLOPE/89-228
B1RJ56_CLOPE/92-227
B1RJE2_CLOPE/94-233
B1RNJ9_CLOPE/89-228
B1RSQ1_CLOPE/92-227
B1RSY9_CLOPE/94-233
B1S0H4_STRPN/88-227
B1S189_STRPN/95-237
B1S209_STRPN/88-226
B1S2C7_STRPN/93-232
B1S6A1_9BIFI/99-239
B1SDJ4_9STRE/92-229
B1SDJ9_9STRE/93-231
B1SF97_9STRE/88-226
B1SYN4_9BURK/123-265
B1T301_9BURK/101-237
B1T3Y1_9BURK/92-231
B1T4S9_9BURK/110-245
B1T8A2_9BURK/89-226
B1TAC7_9BURK/98-238
B1TBJ8_9BURK/115-251
B1TD74_9BURK/89-226
B1UL12_BACAN/93-232
B1UPI8_BACAN/98-233
B1UR02_BACAN/95-233
B1US83_BACAN/37-176
B1USF1_BACAN/89-228
B1V4L8_CLOPE/92-227
B1V5T8_CLOPE/94-233
B1V6N7_CLOPE/89-228
B1VM75_STRGG/107-248
B1VNF0_STRGG/104-244
B1VVC1_STRGG/105-243
B1VVG0_STRGG/93-232
B1VW09_STRGG/105-245
B1VZH2_STRGG/98-237
B1W186_STRGG/104-244
B1W269_STRGG/139-279
B1W2C2_STRGG/109-242
B1W5D7_STRGG/100-234
B1X6R0_ECODH/90-229
B1X722_ECODH/96-235
B1X7J2_ECODH/107-243
B1X9B4_ECODH/86-225
B1XAM8_ECODH/91-231
B1XCY7_ECODH/96-236
B1XV62_POLNS/97-239
B1Y1X9_LEPCP/104-245
B1Y8A2_LEPCP/114-253
B1YEI4_EXIS2/90-228
B1YFY2_EXIS2/88-226
B1YI49_EXIS2/95-231
B1YJ32_EXIS2/97-235
B1YN75_BURA4/101-237
B1YS39_BURA4/98-238
B1YT79_BURA4/89-226
B1YVC4_BURA4/115-251
B1Z0F2_BURA4/89-226
B1Z1L2_BURA4/123-265
B1Z2C7_BURA4/92-231
B1Z5L5_BURA4/111-246
B2AGM4_CUPTR/101-237
B2AH32_CUPTR/103-244
B2AHK8_CUPTR/95-234
B2AIC9_CUPTR/101-243
B2AIH9_CUPTR/103-239
B2DHJ2_STRPN/88-226
B2DIT7_STRPN/96-237
B2DJI4_STRPN/93-232
B2DJY0_STRPN/88-227
B2DPK0_STRPN/95-237
B2DPU5_STRPN/88-226
B2DQD9_STRPN/88-227
B2DQK1_STRPN/93-232
B2DTB2_STRPN/88-226
B2DUZ7_STRPN/88-227
B2DW86_STRPN/86-228
B2DWK0_STRPN/93-232
B2DYH8_STRPN/88-226
B2DZH6_STRPN/95-237
B2E0P4_STRPN/88-227
B2E1T1_STRPN/93-232
B2E3E9_STRPN/88-227
B2E4X3_STRPN/88-226
B2E7D0_STRPN/95-237
B2E7H2_STRPN/93-232
B2FKF6_STRMK/95-232
B2G5Q5_LACRJ/89-228
B2G9F9_LACRJ/93-232
B2GA96_LACF3/89-228
B2GEK3_LACF3/94-232
B2H0P2_BURPS/119-259
B2H1J8_BURPS/101-237
B2H3Q4_BURPS/105-241
B2H897_BURPS/93-235
B2HAE1_BURPS/89-226
B2HBX0_BURPS/118-260
B2HGZ2_MYCMM/115-255
B2HLM2_MYCMM/96-239
B2HRX6_MYCMM/110-251
B2HY44_ACIBC/94-233
B2I0D9_ACIBC/98-240
B2I1E1_ACIBC/98-237
B2I2C6_ACIBC/106-243
B2IMJ4_STRPS/93-232
B2IQR2_STRPS/91-229
B2IRE1_STRPS/100-242
B2ISY3_STRPS/88-227
B2JCC1_BURP8/101-237
B2JCJ4_BURP8/92-229
B2JDW8_BURP8/105-241
B2JLW4_BURP8/111-246
B2JLW5_BURP8/101-238
B2JMD8_BURP8/92-234
B2JN55_BURP8/105-245
B2JQD4_BURP8/118-260
B2JXT8_BURP8/91-223
B2K241_YERPB/115-251
B2K2A5_YERPB/105-242
B2K2U2_YERPB/96-236
B2K4L9_YERPB/102-239
B2N266_ECOLX/96-236
B2N4N0_ECOLX/91-231
B2N6C6_ECOLX/86-225
B2N6L5_ECOLX/107-243
B2N731_ECOLX/90-229
B2N907_ECOLX/96-235
B2NKD0_ECO57/86-225
B2NL47_ECO57/97-237
B2NLH1_ECO57/118-257
B2NQT5_ECO57/96-236
B2NSX6_ECO57/91-231
B2NUF0_ECO57/107-243
B2P048_ECO57/97-237
B2P2Q2_ECO57/96-236
B2P436_ECO57/86-225
B2P4L8_ECO57/91-231
B2P7V6_ECO57/107-243
B2PBW9_ECO57/118-257
B2PGT6_ECO57/96-235
B2PH58_ECO57/97-237
B2PHX5_ECO57/86-225
B2PJG7_ECO57/96-236
B2PKC4_ECO57/91-231
B2PP70_ECO57/107-243
B2PV62_PROST/104-240
B2PXR4_PROST/90-228
B2PY53_PROST/1-94
B2Q0L1_PROST/103-240
B2S5V3_BRUA1/101-241
B2SBD3_BRUA1/111-247
B2SCF5_BRUA1/94-234
B2SD99_BRUA1/100-237
B2SDB2_BRUA1/110-246
B2SJI3_XANOP/87-224
B2SN33_XANOP/98-233
B2SPC0_XANOP/89-229
B2SXE0_BURPP/101-237
B2SXJ7_BURPP/96-238
B2T2Y3_BURPP/89-226
B2T6L0_BURPP/105-241
B2T8I1_BURPP/96-237
B2T9P7_BURPP/118-260
B2TAD3_BURPP/99-241
B2TBK1_BURPP/113-248
B2TBK4_BURPP/116-253
B2TFG2_BURPP/105-245
B2TIB9_CLOBB/89-228
B2TL67_CLOBB/96-237
B2TQ39_CLOBB/95-234
B2TUB4_SHIB3/90-229
B2TUT8_SHIB3/86-225
B2TY87_SHIB3/107-243
B2U3I1_SHIB3/96-235
B2U704_RALPJ/121-263
B2UBQ5_RALPJ/95-232
B2UHA9_RALPJ/92-231
B2UHR5_RALPJ/92-234
B2UHZ6_RALPJ/98-238
B2UJY0_RALPJ/96-231
B2UYJ5_CLOBA/95-234
B2V0Y7_CLOBA/92-235
B2V0Y8_CLOBA/91-234
B2V161_CLOBA/96-237
B2V265_CLOBA/89-228
B2VC11_ERWT9/105-242
B2VFH8_ERWT9/86-225
B3A186_ECO57/96-235
B3A1K8_ECO57/97-237
B3A2D3_ECO57/86-225
B3A6D3_ECO57/96-236
B3A730_ECO57/91-231
B3A936_ECO57/107-243
B3AFQ5_ECO57/96-235
B3AG26_ECO57/97-237
B3AGV2_ECO57/86-225
B3AHC8_ECO57/96-236
B3ALT7_ECO57/91-231
B3ARL4_ECO57/107-243
B3AW82_ECO57/96-235
B3AWK6_ECO57/97-237
B3AXF4_ECO57/86-225
B3B049_ECO57/96-236
B3B255_ECO57/91-231
B3B2F0_ECO57/107-243
B3BAX5_ECO57/96-236
B3BC99_ECO57/96-235
B3BCM4_ECO57/97-237
B3BDF8_ECO57/86-225
B3BFP6_ECO57/91-231
B3BLX8_ECO57/107-243
B3BQS8_ECO57/118-257
B3BR51_ECO57/97-237
B3BTJ1_ECO57/96-236
B3BUL5_ECO57/86-225
B3BVG9_ECO57/107-243
B3BWX7_ECO57/91-231
B3D6B6_BURM1/123-265
B3DWS1_METI4/97-237
B3HA33_ECOLX/139-278
B3HBP9_ECOLX/91-231
B3HDY0_ECOLX/90-229
B3HG77_ECOLX/107-243
B3HHC3_ECOLX/96-235
B3HJN5_ECOLX/96-236
B3HLE2_ECOLX/107-243
B3HRZ9_ECOLX/96-236
B3HTC4_ECOLX/96-238
B3HX67_ECOLX/91-231
B3HZF2_ECOLX/96-235
B3I032_ECOLX/97-237
B3I309_ECOLX/107-243
B3I3E0_ECOLX/96-236
B3I5J6_ECOLX/139-278
B3I624_ECOLX/91-231
B3IAE5_ECOLX/90-229
B3IGU5_ECOLX/96-236
B3IH80_ECOLX/91-231
B3IJB6_ECOLX/96-235
B3IKG9_ECOLX/139-278
B3IKU0_ECOLX/107-243
B3IPL4_ECOLX/90-229
B3IZI7_BACAN/93-232
B3J356_BACAN/37-176
B3J6G0_BACAN/98-233
B3JAA1_BACAN/82-220
B3JAE1_BACAN/89-228
B3JFK1_9BACE/95-235
B3PJE1_CELJU/100-240
B3PRW2_RHIE6/110-246
B3PUC1_RHIE6/108-244
B3PXK2_RHIE6/100-240
B3Q171_RHIE6/93-230
B3Q172_RHIE6/103-240
B3Q3Z9_RHIE6/88-225
B3QDK8_RHOPT/96-236
B3R2V4_CUPTR/96-233
B3R569_CUPTR/92-234
B3R6A7_CUPTR/102-239
B3R8L3_CUPTR/102-242
B3R943_CUPTR/133-248
B3R985_CUPTR/98-240
B3RA69_CUPTR/98-237
B3RAK6_CUPTR/89-229
B3RCH2_CUPTR/103-243
B3W6X8_LACCB/117-228
B3W867_LACCB/99-234
B3W8C2_LACCB/90-228
B3W8P6_LACCB/90-230
B3W8T5_LACCB/89-228
B3WB19_LACCB/90-227
B3WBB2_LACCB/89-229
B3WBD2_LACCB/98-237
B3WBK2_LACCB/86-222
B3WFC3_LACCB/96-237
B3WJ35_ECOLX/96-236
B3WJG3_ECOLX/97-237
B3WJN2_ECOLX/96-235
B3WMM4_ECOLX/86-225
B3WPD0_ECOLX/91-231
B3WPW1_ECOLX/107-243
B3WQB1_ECOLX/90-229
B3WW21_SHIDY/139-278
B3WWG4_SHIDY/107-243
B3WYV2_SHIDY/96-236
B3X3R5_SHIDY/90-229
B3X951_ECOLX/107-243
B3XCM2_ECOLX/96-236
B3XFN2_ECOLX/91-231
B3XI39_ECOLX/90-229
B3XIU1_ECOLX/96-235
B3XLJ9_LACRE/94-232
B3XQL3_LACRE/89-228
B3Y9W0_SALET/107-243
B3YBC3_SALET/94-233
B3YCU6_SALET/97-236
B3YD36_SALET/97-234
B3YEA5_SALET/97-237
B3YGF8_SALET/96-235
B3YR52_BACCE/98-233
B3YTX5_BACCE/95-233
B3YVQ6_BACCE/37-176
B3YXR0_BACCE/93-232
B3YY72_BACCE/89-228
B3Z4S1_BACCE/93-232
B3Z5T5_BACCE/95-233
B3Z6T1_BACCE/37-176
B3ZEB8_BACCE/98-233
B3ZFF8_BACCE/89-228
B3ZID9_BACCE/93-232
B3ZLB2_BACCE/98-233
B3ZMV4_BACCE/95-233
B3ZRX9_BACCE/77-216
B3ZVE3_BACCE/89-228
B4A5H3_SALNE/97-236
B4A794_SALNE/94-233
B4A886_SALNE/107-243
B4A8I7_SALNE/97-234
B4AAX7_SALNE/96-235
B4ADS8_BACPU/95-233
B4AGQ5_BACPU/95-234
B4AHW1_BACPU/90-229
B4AK43_BACPU/88-225
B4ALA5_BACPU/90-229
B4BIX8_9BACI/1-117
B4BL63_9BACI/94-233
B4BMG4_9BACI/91-230
B4BSH0_9BACI/92-231
B4E9E3_BURCJ/105-241
B4EAA2_BURCJ/101-237
B4EC55_BURCJ/98-238
B4EDX4_BURCJ/89-226
B4EFB1_BURCJ/126-268
B4ELH2_BURCJ/92-231
B4EM58_BURCJ/89-226
B4EPN2_BURCJ/111-246
B4RA91_PHEZH/93-230
B4RED5_PHEZH/92-229
B4SP52_STRM5/95-232
B4SWF0_SALNS/97-236
B4SWS2_SALNS/94-233
B4SXJ3_SALNS/97-237
B4SXX6_SALNS/107-243
B4SZJ2_SALNS/97-234
B4T054_SALNS/96-235
B4T8D7_SALHS/97-236
B4T8S1_SALHS/94-233
B4T9V9_SALHS/107-243
B4TA37_SALHS/97-237
B4TC43_SALHS/97-234
B4TCK5_SALHS/96-235
B4TMB0_SALSV/94-233
B4TMV3_SALSV/97-237
B4TNK1_SALSV/107-243
B4TPT1_SALSV/96-235
B4TQT4_SALSV/97-234
B4TZ01_SALSV/97-236
B4U283_STREM/91-231
B4U286_STREM/89-230
B4U2Z9_STREM/88-226
B4UZQ2_9ACTO/113-251
B4V1C6_9ACTO/109-242
B4V831_9ACTO/107-240
B4V8S5_9ACTO/91-235
B4V958_9ACTO/104-244
B4VE92_9ACTO/110-242
B4VEW6_9ACTO/89-229
B4W5Z4_9CAUL/90-225
B4WAP6_9CAUL/92-231
B4WKL3_9SYNE/57-194
B4WQP4_9SYNE/91-236
B5ABE0_9ENTR/47-186
B5BC35_SALPK/81-218
B5BDA2_SALPK/94-233
B5BF38_SALPK/107-243
B5BHP7_SALPK/97-236
B5BIH1_SALPK/97-237
B5BJI7_SALPK/99-238
B5BWS4_SALET/97-234
B5C3F9_SALET/97-236
B5C4N2_SALET/94-233
B5C549_SALET/97-237
B5C5N6_SALET/107-243
B5C7N1_SALET/96-235
B5C9I4_SALET/97-236
B5CA22_SALET/97-237
B5CC72_SALET/107-243
B5CD59_SALET/97-234
B5CF53_SALET/94-233
B5CFI6_SALET/96-235
B5CMM3_9FIRM/99-236
B5CMM4_9FIRM/94-237
B5E1Z7_STRP4/88-227
B5E2T9_STRP4/93-232
B5E5K6_STRP4/95-237
B5E5U1_STRP4/88-226
B5ELH1_ACIF5/105-244
B5ETN5_VIBFM/89-226
B5EXH0_SALA4/94-233
B5EXY4_SALA4/107-243
B5EY59_SALA4/97-237
B5F067_SALA4/97-234
B5F0Q1_SALA4/96-235
B5F9G8_SALA4/97-236
B5FES8_VIBFM/86-224
B5FKM3_SALDC/97-236
B5FKT5_SALDC/94-233
B5FMW0_SALDC/107-243
B5FP56_SALDC/97-234
B5FPR7_SALDC/96-235
B5GBQ8_9ACTO/109-248
B5GD23_9ACTO/117-257
B5GDX2_9ACTO/110-243
B5GJL9_9ACTO/93-231
B5GP68_STRCL/114-250
B5GQC4_STRCL/104-244
B5GR09_STRCL/95-237
B5GR30_STRCL/104-244
B5GRQ2_STRCL/98-236
B5GSU3_STRCL/75-215
B5GSU4_STRCL/98-236
B5GUM7_STRCL/99-237
B5GY80_STRCL/93-231
B5GZX3_STRCL/102-242
B5H3U4_STRCL/99-238
B5H7N5_STRPR/96-233
B5H9N0_STRPR/101-241
B5H9W0_STRPR/108-242
B5HB77_STRPR/104-244
B5HEW0_STRPR/92-230
B5HHN2_STRPR/93-232
B5HHP2_STRPR/94-232
B5HN21_9ACTO/104-244
B5HQB4_9ACTO/112-252
B5HVM1_9ACTO/98-242
B5HWE8_9ACTO/114-252
B5HXQ3_9ACTO/109-242
B5I311_9ACTO/101-241
B5I3D3_9ACTO/88-228
B5I7Q4_9ACTO/107-248
B5IYI3_9RHOB/120-259
B5J2P8_9RHOB/92-230
B5J357_9RHOB/106-242
B5J5G6_9RHOB/91-231
B5JBI4_9RHOB/94-228
B5JYQ5_9RHOB/120-235
B5K083_9RHOB/111-244
B5K2I0_9RHOB/92-230
B5K3G9_9RHOB/91-231
B5KEB3_9RHOB/68-207
B5LAN9_9BURK/101-237
B5MHG6_SALET/97-236
B5MKR3_SALET/97-234
B5MM40_SALET/107-243
B5MMX6_SALET/96-235
B5MNP2_SALET/94-233
B5MX01_SALET/97-236
B5MXF4_SALET/107-243
B5MZ13_SALET/96-235
B5N0J4_SALET/94-233
B5N0Q4_SALET/97-237
B5N5L5_SALET/97-234
B5N8Q5_SALET/94-233
B5ND55_SALET/97-236
B5NDU9_SALET/97-237
B5NEE2_SALET/107-243
B5NGD1_SALET/97-234
B5NH30_SALET/96-235
B5NJW1_SALET/107-243
B5NN27_SALET/97-234
B5NSA1_SALET/94-233
B5NSC8_SALET/97-236
B5NTS9_SALET/96-235
B5NUI9_SALET/97-237
B5NXY7_SALET/94-233
B5NYY5_SALET/97-234
B5P267_SALET/97-236
B5P2B1_SALET/97-237
B5P2Q3_SALET/107-243
B5P7F8_SALET/96-235
B5PB34_SALET/107-243
B5PC57_SALET/97-236
B5PFV0_SALET/97-234
B5PJI9_SALET/96-235
B5PQB9_SALHA/107-243
B5PR27_SALHA/97-237
B5PRV9_SALHA/97-236
B5PS73_SALHA/94-233
B5PXA1_SALHA/96-235
B5PYW3_SALHA/97-234
B5Q3I0_SALVI/107-243
B5Q520_SALVI/96-235
B5Q6L4_SALVI/97-237
B5Q7E5_SALVI/97-236
B5QB42_SALVI/97-234
B5QDL2_SALVI/94-233
B5QJG6_LACRH/117-228
B5QLA7_LACRH/98-237
B5QLH3_LACRH/86-222
B5QMB9_LACRH/89-228
B5QPH1_LACRH/88-189
B5QPJ8_LACRH/98-235
B5QQS9_LACRH/96-237
B5QR26_LACRH/90-230
B5QRJ5_LACRH/89-229
B5QTH8_SALEP/94-233
B5QX01_SALEP/96-235
B5QX60_SALEP/81-218
B5R0D7_SALEP/107-243
B5R403_SALEP/97-236
B5R6T1_SALG2/94-233
B5R756_SALG2/81-218
B5RBY5_SALG2/107-243
B5RFA3_SALG2/96-235
B5RGS4_SALG2/97-236
B5RKJ6_KLEP3/95-235
B5RW33_RALSO/95-232
B5RYA8_RALSO/92-234
B5RZ19_RALSO/91-230
B5S2F8_RALSO/122-264
B5S9P0_RALSO/104-239
B5SA75_RALSO/113-248
B5SAJ3_RALSO/91-230
B5SBS6_RALSO/92-234
B5SHM7_RALSO/95-232
B5SIR6_RALSO/120-262
B5UJ61_BACCE/89-228
B5ULG0_BACCE/93-232
B5UP47_BACCE/98-233
B5USK1_BACCE/47-186
B5UWV2_BACCE/82-220
B5V4Y1_BACCE/93-232
B5V955_BACCE/98-233
B5VAD0_BACCE/37-176
B5VCG0_BACCE/89-228
B5VCI9_BACCE/95-233
B5WBC4_9BURK/95-233
B5WEM7_9BURK/115-252
B5WEM8_9BURK/121-256
B5WHP0_9BURK/105-241
B5WJC0_9BURK/116-251
B5WKU2_9BURK/97-237
B5WM55_9BURK/89-226
B5WP86_9BURK/101-237
B5WQL0_9BURK/92-234
B5WT08_9BURK/118-260
B5XIZ0_STRPZ/88-227
B5XKL5_STRPZ/91-231
B5XLN7_STRPZ/88-226
B5XQN8_KLEP3/88-225
B5XT63_KLEP3/86-225
B5XVX4_KLEP3/86-225
B5XYI7_KLEP3/96-235
B5XYS3_KLEP3/93-229
B5XZ81_KLEP3/97-234
B5Y397_KLEP3/96-236
B5Y9Q4_COPPD/104-246
B5YK04_THEYD/102-234
B5YTT2_ECO5E/118-257
B5YUQ7_ECO5E/97-237
B5YV48_ECO5E/107-243
B5YX89_ECO5E/86-225
B5YZ08_ECO5E/91-231
B5Z1G6_ECO5E/96-236
B5ZFE0_GLUDA/110-227
B5ZU72_RHILW/110-246
B5ZWT1_RHILW/100-240
B5ZX95_RHILW/108-244
B5ZZV6_RHILW/88-225
B6A0U4_RHILW/97-233
B6A3W1_RHILW/103-240
B6A3W2_RHILW/93-230
B6AVT6_9RHOB/43-182
B6B0N0_9RHOB/91-227
B6B5D9_9RHOB/92-227
B6B667_9RHOB/99-234
B6BC51_9RHOB/90-230
B6BPP4_9RICK/91-231
B6BU37_9PROT/88-230
B6EHT1_ALISL/86-225
B6ERX4_ALISL/90-227
B6FT31_9CLOT/97-237
B6FT32_9CLOT/90-229
B6FT62_9CLOT/91-231
B6FT63_9CLOT/119-248
B6FZF4_9CLOT/89-226
B6G198_9CLOT/96-237
B6G884_9ACTN/94-234
B6G8F0_9ACTN/92-231
B6G9P5_9ACTN/102-242
B6G9U2_9ACTN/102-242
B6GCT6_9ACTN/99-243
B6GD71_9ACTN/90-232
B6GED0_9ACTN/100-239
B6HYU2_ECOSE/107-243
B6I2T3_ECOSE/118-257
B6I3R7_ECOSE/86-225
B6I4K9_ECOSE/91-231
B6I5X4_ECOSE/96-236
B6I801_ECOSE/90-229
B6IAU1_ECOSE/86-225
B6IWC1_RHOCS/112-237
B6JJR6_OLICO/96-233
B6R2I1_9RHOB/77-214
B6R6U9_9RHOB/112-250
B6R8K9_9RHOB/111-247
B6VJI0_9NOCA/102-241
B6VJK0_9NOCA/105-243
B6WXB1_9DELT/131-245
B6XC99_9ENTR/90-229
B6XFH2_9ENTR/91-228
B6XIW1_9ENTR/99-236
B6ZPG6_ECO57/91-231
B6ZQN0_ECO57/86-225
B6ZSS7_ECO57/97-237
B6ZTH0_ECO57/96-235
B6ZV41_ECO57/96-236
B7A482_ECO57/107-243
B7AHV0_9BACE/96-235
B7AV68_9BACE/91-230
B7B5P4_9PORP/141-252
B7C8C7_9FIRM/95-230
B7C8C8_9FIRM/24-166
B7CD80_9FIRM/93-233
B7CE58_9FIRM/98-231
B7CGS8_BURPS/93-235
B7CIF5_BURPS/105-241
B7CJJ8_BURPS/101-237
B7CLA6_BURPS/105-245
B7CM65_BURPS/89-226
B7CRK6_BURPS/121-263
B7DUP9_9BACL/91-232
B7GG56_ANOFW/95-233
B7GI24_ANOFW/90-229
B7GUU3_ACIB3/106-243
B7H2Q5_ACIB3/98-237
B7H384_ACIB3/66-208
B7H4A6_ACIB3/94-233
B7H6E2_BACC4/93-232
B7H944_BACC4/47-186
B7H9L9_BACC4/98-233
B7HBR5_BACC4/89-228
B7HDR7_BACC4/82-220
B7HLC7_BACC7/95-233
B7HN31_BACC7/37-176
B7HTV4_BACC7/98-233
B7HVD6_BACC7/89-228
B7HYY9_BACC7/93-232
B7I273_ACIB5/106-243
B7I3B1_ACIB5/94-233
B7I6I3_ACIB5/98-240
B7I8C8_ACIB5/98-237
B7IM11_BACC2/98-233
B7IQE1_BACC2/93-232
B7ITP4_BACC2/95-233
B7IWG5_BACC2/47-186
B7IX07_BACC2/89-228
B7J660_ACIF2/105-244
B7JDC7_BACC0/98-233
B7JG86_BACC0/93-232
B7JJ71_BACC0/95-233
B7JL32_BACC0/47-186
B7JQB3_BACC0/89-228
B7K430_CYAP8/92-242
B7L4Q2_ECO55/96-235
B7L828_ECO55/86-225
B7L8L7_ECO55/86-225
B7L9C7_ECO55/91-231
B7L9X2_ECO55/107-243
B7LAD6_ECO55/90-229
B7LB45_ECO55/96-236
B7LK26_ESCF3/86-225
B7LKM8_ESCF3/90-229
B7LSV8_ESCF3/100-240
B7LU11_ESCF3/105-243
B7LZP3_ECO8A/86-225
B7M1S7_ECO8A/96-235
B7M482_ECO8A/107-243
B7M4H3_ECO8A/86-225
B7M671_ECO8A/91-231
B7M699_ECO8A/90-229
B7M8L3_ECO8A/96-236
B7MDX2_ECO45/100-240
B7MEF6_ECO45/107-243
B7MJX7_ECO45/96-236
B7MN01_ECO45/86-225
B7MRA8_ECO81/96-236
B7MX23_ECO81/107-243
B7NCD1_ECOLU/107-243
B7NEA9_ECOLU/100-240
B7NF01_ECOLU/86-225
B7NFG8_ECOLU/91-231
B7NG39_ECOLU/96-236
B7NIP3_ECO7I/86-225
B7NN96_ECO7I/100-240
B7NPN2_ECO7I/107-243
B7NQY4_ECO7I/86-225
B7NSR5_ECO7I/96-236
B7NUZ9_ECO7I/91-231
B7QRG2_9RHOB/90-230
B7QTU7_9RHOB/95-229
B7QUZ7_9RHOB/92-228
B7QX73_9RHOB/106-242
B7R928_9THEO/78-216
B7RKH5_9RHOB/114-246
B7RPV5_9RHOB/91-231
B7RRF7_9RHOB/100-240
B7RRN4_9RHOB/103-242
B7RRQ4_9RHOB/98-237
B7RY34_9GAMM/109-250
B7SUW7_THITH/117-256
B7UFB8_ECO27/107-243
B7ULK6_ECO27/90-229
B7UPS6_ECO27/96-236
B7UWN4_PSEA8/90-229
B7UX45_PSEA8/92-231
B7UYJ4_PSEA8/104-240
B7V140_PSEA8/98-235
B7V3J8_PSEA8/106-243
B7V7X0_PSEA8/92-231
B7V924_PSEA8/96-236
B7VN09_VIBSL/92-229
B7VR18_VIBSL/86-225
B7VRL6_VIBSL/90-229
B7WWF3_COMTE/127-237
B7X083_COMTE/96-233
B7X085_COMTE/105-242
B7X092_COMTE/93-230
B7X0I4_COMTE/116-257
B8CGY3_SHEPW/89-226
B8CWG4_HALOH/97-237
B8D187_HALOH/102-242
B8D1T8_HALOH/94-227
B8DA50_LISMH/94-233
B8DAP0_LISMH/97-238
B8DBS7_LISMH/90-228
B8DBS8_LISMH/89-227
B8DCV0_LISMH/92-229
B8DEH7_LISMH/94-233
B8DEN3_LISMH/90-228
B8DGX1_LISMH/100-238
B8DHP9_LISMH/91-229
B8DKP1_DESVM/92-231
B8DQ73_DESVM/95-237
B8FDF8_DESAA/99-237
B8FFL1_DESAA/134-236
B8FJH5_DESAA/92-232
B8FKB6_DESAA/108-245
B8FPD0_DESHD/86-225
B8FSA8_DESHD/97-233
B8FV88_DESHD/91-231
B8FVE3_DESHD/95-237
B8FXN5_DESHD/94-231
B8FYN0_DESHD/99-240
B8FZH9_DESHD/94-230
B8GSC7_THISH/99-239
B8GZN7_CAUCN/125-261
B8H001_CAUCN/156-292
B8H2S4_CAUCN/89-226
B8H700_ARTCA/112-247
B8H8P6_ARTCA/102-240
B8HDE8_ARTCA/100-238
B8HZT3_CLOCE/91-234
B8I7U6_CLOCE/100-237
B8IF77_METNO/91-233
B8II10_METNO/542-679
B8IQB5_METNO/106-245
B8IU23_METNO/120-257
B8IV24_METNO/104-244
B8K5Z5_VIBPA/92-229
B8K8C2_VIBPA/86-196
B8KJM7_9GAMM/109-250
B8KTZ9_9GAMM/94-232
B8L4Z1_9GAMM/95-232
B8L899_9GAMM/101-241
B8ZJP0_STRPJ/95-237
B8ZKZ6_STRPJ/88-226
B8ZNI9_STRPJ/88-227
B8ZP82_STRPJ/93-232
B9B213_9BURK/89-226
B9B310_9BURK/92-231
B9B3I2_9BURK/101-237
B9B4C1_9BURK/105-241
B9B7I0_9BURK/123-265
B9BDS4_9BURK/89-226
B9BFU9_9BURK/98-238
B9BJX0_9BURK/123-265
B9BKM3_9BURK/89-226
B9BP52_9BURK/102-237
B9BR90_9BURK/105-241
B9BU58_9BURK/101-237
B9BXY1_9BURK/98-238
B9BYJ7_9BURK/92-231
B9BYY2_9BURK/89-226
B9C3X5_9BURK/123-265
B9C4M9_9BURK/89-226
B9C7F3_9BURK/98-238
B9C804_9BURK/89-226
B9C9E2_9BURK/102-237
B9CAD6_9BURK/105-241
B9CBU7_9BURK/101-237
B9CEA8_9BURK/92-231
B9CMD3_9ACTN/124-262
B9CML8_9ACTN/91-230
B9CMV5_9ACTN/94-231
B9CN11_9ACTN/98-235
B9CN12_9ACTN/94-234
B9CNA9_9ACTN/93-231
B9CP74_9ACTN/94-234
B9CUT6_STACP/91-230
B9DLG9_STACT/92-233
B9DPE3_STACT/91-230
B9DSS2_STRU0/91-231
B9DSS5_STRU0/88-230
B9DUB4_STRU0/88-226
B9DW51_STRU0/90-227
B9E8X5_MACCJ/90-231
B9EBG4_MACCJ/91-228
B9ISR5_BACCQ/93-232
B9IV83_BACCQ/95-233
B9IWR6_BACCQ/95-234
B9J2E3_BACCQ/94-229
B9J4R9_BACCQ/89-228
B9J6R2_AGRRK/99-239
B9JD76_AGRRK/93-235
B9JDC3_AGRRK/93-230
B9JDJ0_AGRRK/120-256
B9JH98_AGRRK/96-236
B9JHA7_AGRRK/108-244
B9JI43_AGRRK/105-246
B9JID6_AGRRK/98-235
B9JJY4_AGRRK/72-209
B9JNP5_AGRRK/85-227
B9JQU1_AGRVS/159-296
B9JYS5_AGRVS/100-240
B9K292_AGRVS/97-234
B9K2W2_AGRVS/105-241
B9K3K4_AGRVS/141-281
B9KC01_THENN/104-244
B9KQ27_RHOSK/112-251
B9KSW3_RHOSK/88-223
B9KVV2_RHOSK/109-249
B9KWN8_RHOSK/95-235
B9KWT6_RHOSK/89-231
B9MBP1_ACIET/116-256
B9MFK8_ACIET/106-246
B9MKL3_ANATD/99-238
B9NLK4_9RHOB/93-229
B9NN16_9RHOB/109-244
B9NWJ5_9RHOB/93-227
B9PEF0_POPTR/41-180
B9QUF4_9RHOB/99-239
B9QUW4_9RHOB/95-230
B9QY06_9RHOB/100-239
B9R3L4_9RHOB/108-247
B9R492_9RHOB/105-241
B9R528_9RHOB/92-230
B9TDZ4_RICCO/106-248
B9TEH5_RICCO/248-388
B9TG17_RICCO/72-209
B9TN80_RICCO/102-170
B9WSM6_STRSU/88-226
B9WTS3_STRSU/88-228
B9WTS4_STRSU/94-234
B9WTW5_STRSU/89-228
B9WU69_STRSU/89-226
B9XBS3_9BACT/93-233
B9Y2P6_9FIRM/90-230
B9Y3F8_9FIRM/87-226
B9Y3N6_9FIRM/23-163
B9Y3N7_9FIRM/96-233
B9Y4B1_9FIRM/101-242
B9Y4F9_9FIRM/93-231
B9Y4H3_9FIRM/87-226
B9Y566_9FIRM/95-238
B9Y8J6_9FIRM/95-233
B9Y9M4_9FIRM/106-245
B9YEC2_9FIRM/90-229
B9YYH4_9NEIS/95-231
B9Z188_9NEIS/94-238
B9Z442_9NEIS/94-233
C0AT97_9ENTR/92-198
C0B5P3_9FIRM/92-235
C0BD46_9FIRM/89-229
C0BD47_9FIRM/97-237
C0BQC1_9BIFI/99-239
C0BXQ2_9CLOT/96-240
C0BXR8_9CLOT/94-239
C0BZ55_9CLOT/96-235
C0C2R1_9CLOT/101-241
C0C2R2_9CLOT/102-240
C0C432_9CLOT/91-234
C0CKC0_9FIRM/92-233
C0CLH0_9FIRM/117-257
C0CT42_9CLOT/96-235
C0CUC1_9CLOT/92-231
C0CUV0_9CLOT/107-244
C0CUV1_9CLOT/114-254
C0CXF6_9CLOT/97-240
C0D1G1_9CLOT/96-235
C0D1G3_9CLOT/95-234
C0D3K4_9CLOT/98-236
C0D4D0_9CLOT/96-233
C0D733_9CLOT/94-233
C0D734_9CLOT/94-233
C0D747_9CLOT/37-179
C0D776_9CLOT/105-247
C0D7H7_9CLOT/98-237
C0D7H8_9CLOT/95-235
C0D850_9CLOT/99-242
C0D8Q2_9CLOT/97-234
C0D8U5_9CLOT/97-237
C0D9N7_9CLOT/90-229
C0DB33_9CLOT/99-236
C0DB34_9CLOT/24-163
C0E5W2_9CORY/103-241
C0EYB8_9FIRM/93-233
C0G6J0_9RHIZ/101-241
C0G8U6_9RHIZ/94-234
C0GA76_9RHIZ/113-249
C0GAP9_9RHIZ/166-302
C0GAR0_9RHIZ/100-237
C0KTJ5_RHOSH/112-251
C0KTJ7_RHOSH/112-251
C0MA85_STRE4/88-226
C0MBZ9_STRE4/91-231
C0MC02_STRE4/89-230
C0MFC6_STRS7/88-226
C0MHC0_STRS7/89-230
C0MHC3_STRS7/91-231
C0N7K8_9GAMM/108-250
C0PWX7_SALPC/97-234
C0Q0Z0_SALPC/107-243
C0Q161_SALPC/97-236
C0Q419_SALPC/99-238
C0Q7V4_SALPC/94-233
C0QEW5_DESAH/104-240
C0QMA3_DESAH/120-232
C0QYR2_BRAHW/95-234
C0RJ74_BRUMB/101-241
C0RL43_BRUMB/111-247
C0RM57_BRUMB/110-246
C0RM72_BRUMB/100-237
C0RMV5_BRUMB/94-234
C0ST91_ECOLX/107-243
C0VLI8_9GAMM/106-243
C0VWN6_9CORY/97-233
C0VXX2_9ACTO/102-239
C0VYE3_9ACTO/88-225
C0W2W3_9ACTO/118-257
C0W6K7_9ACTO/103-240
C0W708_9ACTO/97-234
C0WG94_9CORY/100-238
C0WQT4_LACBU/93-232
C0WUS3_LACBU/89-228
C0WVF4_LACFE/89-228
C0WZ01_LACFE/123-233
C0X138_ENTFA/88-227
C0X2N2_ENTFA/85-227
C0X4F6_ENTFA/89-228
C0X4K4_ENTFA/92-230
C0X4Y8_ENTFA/91-230
C0X646_ENTFA/94-234
C0X9H0_ENTFA/91-225
C0XFX7_LACHI/89-228
C0XGF5_LACHI/93-232
C0XXK4_BURPS/105-241
C0XZJ7_BURPS/105-245
C0Y2R9_BURPS/89-226
C0Y369_BURPS/118-260
C0YBG5_BURPS/129-271
C0YEG5_BURPS/101-237
C0YXG8_LACRE/89-228
C0YYV6_LACRE/93-232
C0ZF30_BREBN/95-233
C0ZQR4_RHOE4/133-269
C0ZQX7_RHOE4/93-238
C0ZWJ5_RHOE4/125-262
C0ZY38_RHOE4/101-240
C1A237_RHOE4/94-232
C1ALC9_MYCBT/106-246
C1AVN2_RHOOB/100-237
C1AW73_RHOOB/103-241
C1B2W7_RHOOB/89-228
C1B3H5_RHOOB/114-242
C1B3Z5_RHOOB/93-238
C1B489_RHOOB/102-241
C1B7J8_RHOOB/91-230
C1BBD6_RHOOB/109-245
C1C843_STRP7/88-226
C1C9F1_STRP7/88-227
C1C9W2_STRP7/95-237
C1CA65_STRP7/93-232
C1CBN4_STRZJ/95-237
C1CF30_STRZJ/88-226
C1CGA9_STRZJ/88-227
C1CGV0_STRZJ/93-232
C1CHX0_STRZP/95-237
C1CLE9_STRZP/88-226
C1CMJ5_STRZP/88-227
C1CMW7_STRZP/93-232
C1CNT6_STRZT/95-237
C1CQR9_STRZT/88-226
C1CTB5_STRZT/88-227
C1CTS7_STRZT/93-232
C1D0Q9_DEIDV/85-223
C1D1Y0_DEIDV/86-224
C1D2P6_DEIDV/111-250
C1D440_DEIDV/95-233
C1D7Y4_LARHH/94-234
C1DB65_LARHH/94-235
C1ELQ7_BACC3/93-232
C1EP16_BACC3/95-233
C1EQS7_BACC3/37-176
C1EX31_BACC3/98-233
C1EXG2_BACC3/89-228
C1FPP3_CLOBJ/89-228
C1FV14_CLOBJ/97-238
C1HKS7_9ESCH/86-225
C1HMN8_9ESCH/107-243
C1HQF7_9ESCH/98-238
C1HS56_9ESCH/100-240
C1I219_9CLOT/91-229
C1I2D0_9CLOT/94-238
C1I2V0_9CLOT/92-231
C1I6V0_9CLOT/97-243
C1I8E9_9CLOT/92-227
C1I9V1_9CLOT/90-229
C1I9Z5_9CLOT/90-229
C1KV39_LISMC/97-238
C1KWU7_LISMC/89-227
C1KWU8_LISMC/90-228
C1KX98_LISMC/100-238
C1KZ87_LISMC/92-229
C1L0K4_LISMC/94-233
C1L1H4_LISMC/90-228
C1L1M9_LISMC/94-233
C1L2G1_LISMC/91-229
C1M6E8_9ENTR/107-243
C1M966_9ENTR/95-232
C1M995_9ENTR/95-232
C1MFN1_9ENTR/99-239
C1MFW3_9ENTR/93-231
C1NAZ2_9ESCH/96-236
C1NEZ4_9ESCH/118-257
C1NG04_9ESCH/100-239
C1NGI7_9ESCH/91-231
C1P736_BACCO/93-232
C1P9C2_BACCO/94-233
C1PBX8_BACCO/97-235
C1PCV7_BACCO/90-229
C2BF38_9FIRM/90-226
C2BGY1_9FIRM/90-232
C2BHA3_9FIRM/119-230
C2BHC9_9FIRM/85-225
C2C9A2_VIBCH/86-225
C2CBQ2_VIBCH/79-216
C2CJB4_9FIRM/88-227
C2CLD1_CORST/96-233
C2CN03_CORST/92-231
C2CRE5_CORST/95-233
C2D286_LACBR/93-232
C2D5T3_LACBR/89-228
C2DBG9_ENTFA/91-225
C2DC39_ENTFA/94-234
C2DD91_ENTFA/91-230
C2DDI7_ENTFA/89-228
C2DDS2_ENTFA/92-230
C2DHC7_ENTFA/88-227
C2DHP2_ENTFA/96-235
C2DJ16_ECOLX/97-237
C2DP29_ECOLX/91-231
C2DR15_ECOLX/86-225
C2DT97_ECOLX/96-236
C2DU41_ECOLX/107-243
C2E3H1_LACJO/94-232
C2E3H4_LACJO/86-222
C2E3P8_LACJO/89-230
C2E3Q8_LACJO/89-228
C2E4V0_LACJO/89-228
C2E521_LACJO/105-245
C2E529_LACJO/1-129
C2E7G2_LACJO/94-232
C2EGH0_9LACO/89-227
C2EH41_9LACO/90-227
C2EH46_9LACO/101-240
C2ELK4_9LACO/89-228
C2ELS0_9LACO/94-232
C2EMM8_9LACO/1-85
C2EMN6_9LACO/95-234
C2EN18_9LACO/101-240
C2EQM3_9LACO/92-231
C2ER43_9LACO/90-228
C2ET48_9LACO/94-232
C2ET57_9LACO/89-228
C2EUQ2_9LACO/86-223
C2F8Z7_LACPA/86-222
C2F9D7_LACPA/93-230
C2F9Y3_LACPA/91-231
C2FDD2_LACPA/126-237
C2FEK7_LACPA/89-228
C2FEN7_LACPA/106-247
C2G3C2_9SPHI/97-235
C2GL80_9CORY/97-233
C2GRH9_LACRE/89-228
C2GS45_LACRE/94-232
C2GZ64_ENTFA/88-227
C2H0F9_ENTFA/96-231
C2H1C9_ENTFA/85-227
C2H218_ENTFA/11-67
C2H3T2_ENTFA/91-225
C2H448_ENTFA/83-222
C2H496_ENTFA/94-234
C2H5G0_ENTFA/91-230
C2H5P3_ENTFA/89-228
C2H5X5_ENTFA/92-230
C2H973_ENTFC/88-227
C2HA29_ENTFC/114-252
C2HCP6_ENTFC/91-230
C2HD89_ENTFC/105-239
C2HE83_ENTFC/95-237
C2HMK2_LACAC/90-228
C2HMW8_LACAC/89-228
C2HN35_LACAC/94-232
C2HNW8_LACAC/1-85
C2HNX7_LACAC/1-119
C2HPA4_LACAC/90-229
C2HXL1_VIBCH/79-216
C2I0K3_VIBCH/86-225
C2I5C5_VIBCH/79-216
C2IAD3_VIBCH/96-235
C2ICY8_VIBCH/86-225
C2IHN4_VIBCH/79-216
C2IPQ9_VIBCH/86-225
C2IWG9_VIBCH/79-216
C2J1A2_VIBCH/86-225
C2J7L9_VIBCH/79-216
C2J912_VIBCH/79-216
C2JBZ1_VIBCH/86-225
C2JIZ6_ENTFA/92-230
C2JJ83_ENTFA/89-228
C2JJH4_ENTFA/91-230
C2JKX3_ENTFA/94-234
C2JNB1_ENTFA/96-235
C2JNM5_ENTFA/88-227
C2JPN1_ENTFA/85-227
C2JQZ6_ENTFA/91-225
C2JTF9_LACRH/106-247
C2JUB3_LACRH/86-222
C2JUI5_LACRH/89-229
C2JYC8_LACRH/91-230
C2K0E2_LACRH/100-240
C2K151_LACRH/117-228
C2KB67_9LACO/89-228
C2KBG6_9LACO/94-232
C2KC83_9LACO/89-228
C2KC90_9LACO/93-231
C2KF90_9LACO/101-240
C2KLB2_LEUMC/89-230
C2KLK2_LEUMC/98-236
C2KM29_LEUMC/102-240
C2KRP1_9ACTO/140-277
C2KTD8_9ACTO/112-249
C2LQN8_STRSL/88-226
C2LU82_STRSL/88-227
C2LVF5_STAHO/90-231
C2LY04_STAHO/91-230
C2MG28_BACCE/89-228
C2MNA7_BACCE/95-234
C2MPC4_BACCE/82-220
C2MQ40_BACCE/37-176
C2MSF5_BACCE/98-233
C2MW67_BACCE/89-228
C2N3N3_BACCE/95-234
C2N4Q2_BACCE/89-227
C2N4T5_BACCE/82-220
C2N5S8_BACCE/37-176
C2N879_BACCE/98-233
C2NCY6_BACCE/89-228
C2NKF3_BACCE/95-234
C2NLJ7_BACCE/82-220
C2NMA9_BACCE/47-186
C2NPK0_BACCE/98-233
C2NU68_BACCE/89-228
C2P1B0_BACCE/95-234
C2P2D8_BACCE/82-220
C2P348_BACCE/47-186
C2P5G9_BACCE/98-233
C2PAB4_BACCE/89-228
C2PHU1_BACCE/95-234
C2PIS0_BACCE/89-227
C2PIV8_BACCE/82-220
C2PJL9_BACCE/37-176
C2PLZ0_BACCE/98-233
C2PR85_BACCE/89-228
C2PUG5_BACCE/94-233
C2PZB1_BACCE/89-227
C2PZE4_BACCE/82-220
C2Q0A4_BACCE/37-176
C2Q2H8_BACCE/98-233
C2Q7B8_BACCE/89-228
C2QFK8_BACCE/82-220
C2QGK4_BACCE/47-186
C2QIU3_BACCE/98-233
C2QNB8_BACCE/89-228
C2QVU0_BACCE/93-232
C2QWW5_BACCE/82-220
C2QXM8_BACCE/37-176
C2QZZ2_BACCE/98-233
C2R3G2_BACCE/89-228
C2RAT7_BACCE/95-234
C2RBV5_BACCE/89-227
C2RBY8_BACCE/82-220
C2RCH5_BACCE/47-186
C2REY4_BACCE/98-233
C2RIE6_BACCE/89-228
C2RQS7_BACCE/95-234
C2RRR3_BACCE/89-227
C2RRU6_BACCE/82-220
C2RSK6_BACCE/47-186
C2RUS8_BACCE/98-233
C2RYZ7_BACCE/89-228
C2S688_BACCE/95-234
C2S7J0_BACCE/82-220
C2S8E0_BACCE/37-176
C2SAM2_BACCE/98-233
C2SFD9_BACCE/89-228
C2SNR0_BACCE/89-227
C2SNU4_BACCE/82-220
C2SPK3_BACCE/37-176
C2SRV3_BACCE/98-233
C2SW87_BACCE/89-228
C2T3L4_BACCE/95-234
C2T4L3_BACCE/90-227
C2T4P6_BACCE/82-220
C2T5F9_BACCE/47-186
C2T7P1_BACCE/98-233
C2TBT1_BACCE/89-228
C2TJ91_BACCE/93-232
C2TKB4_BACCE/82-220
C2TLK7_BACCE/37-176
C2TNE6_BACCE/98-233
C2TSN9_BACCE/89-228
C2U044_BACCE/95-234
C2U130_BACCE/82-220
C2U213_BACCE/37-176
C2U483_BACCE/98-233
C2U9A1_BACCE/89-228
C2UGI7_BACCE/95-234
C2UHM9_BACCE/89-227
C2UHR2_BACCE/82-220
C2UIS8_BACCE/47-186
C2UKL0_BACCE/98-233
C2UQT7_BACCE/89-228
C2UXY0_BACCE/95-234
C2UZ33_BACCE/82-220
C2UZY1_BACCE/37-176
C2V283_BACCE/98-233
C2V775_BACCE/89-228
C2VEG8_BACCE/95-234
C2VFL4_BACCE/82-220
C2VGH5_BACCE/37-176
C2VIL0_BACCE/98-233
C2VNY8_BACCE/89-228
C2VWC7_BACCE/93-232
C2VXJ6_BACCE/82-220
C2VYB8_BACCE/37-176
C2W0N4_BACCE/98-233
C2W428_BACCE/117-256
C2W5C7_BACCE/94-233
C2WAT8_BACCE/82-220
C2WBG8_BACCE/47-186
C2WFP8_BACCE/100-235
C2WHW5_BACCE/89-228
C2WQ97_BACCE/95-234
C2WRD8_BACCE/89-227
C2WRH2_BACCE/82-220
C2WS76_BACCE/37-176
C2WUE1_BACCE/98-233
C2WYG1_BACCE/89-228
C2X112_BACCE/95-234
C2X258_BACCE/37-176
C2X755_BACCE/89-228
C2XE66_BACCE/95-234
C2XFB6_BACCE/89-202
C2XFF2_BACCE/82-220
C2XG63_BACCE/37-176
C2XIE3_BACCE/98-233
C2XPD1_BACCE/89-228
C2XXM1_BACCE/89-227
C2XXQ4_BACCE/82-220
C2XYM4_BACCE/37-176
C2Y0W2_BACCE/98-233
C2Y607_BACCE/89-228
C2YD20_BACCE/95-234
C2YE43_BACCE/82-220
C2YEU9_BACCE/47-186
C2YH41_BACCE/98-233
C2YLZ8_BACCE/89-228
C2YQ42_BACCE/94-233
C2YV41_BACCE/89-227
C2YV77_BACCE/82-220
C2YVZ2_BACCE/47-186
C2YY75_BACCE/98-233
C2Z351_BACCE/89-228
C2ZBE7_BACCE/1-78
C2ZBI3_BACCE/82-220
C2ZC97_BACCE/37-176
C2ZEG5_BACCE/72-208
C2ZJQ2_BACCE/89-228
C2ZSY0_BACCE/1-78
C2ZT16_BACCE/82-220
C2ZTS7_BACCE/37-176
C2ZW16_BACCE/98-233
C3A1B3_BACMY/89-228
C3A9E9_BACMY/89-227
C3A9I3_BACMY/82-220
C3AA96_BACMY/37-176
C3ACG9_BACMY/98-233
C3AHI4_BACMY/109-248
C3AP64_BACMY/82-220
C3AQ22_BACMY/37-176
C3AZE2_BACMY/109-248
C3B7E4_BACMY/47-186
C3BCC7_BACMY/82-220
C3BFX7_9BACI/89-228
C3BNH0_9BACI/82-220
C3BPF8_9BACI/47-186
C3BXN1_BACTU/89-228
C3C530_BACTU/95-234
C3C6B7_BACTU/82-220
C3C769_BACTU/47-186
C3C9L2_BACTU/98-233
C3CE05_BACTU/89-228
C3CLA4_BACTU/95-234
C3CMA8_BACTU/89-227
C3CME1_BACTU/82-220
C3CNG8_BACTU/47-186
C3CQT3_BACTU/98-233
C3CWY8_BACTU/89-228
C3D4D0_BACTU/95-234
C3D5E0_BACTU/89-227
C3D5H3_BACTU/82-220
C3D6G2_BACTU/37-176
C3D8S5_BACTU/98-233
C3DF78_BACTS/89-228
C3DMA9_BACTS/95-234
C3DNI7_BACTS/1-104
C3DPI4_BACTS/47-186
C3DRY6_BACTS/98-233
C3DYZ6_BACTU/89-228
C3E606_BACTU/95-234
C3E736_BACTU/82-220
C3E7Z5_BACTU/47-186
C3EA65_BACTU/98-233
C3EG59_BACTK/89-228
C3ENA5_BACTK/95-234
C3EP71_BACTK/89-227
C3EPA5_BACTK/82-220
C3EQ47_BACTK/47-186
C3ES93_BACTK/98-233
C3EWY6_BACTU/89-228
C3F4C6_BACTU/93-232
C3F5Q6_BACTU/82-220
C3F6X1_BACTU/37-176
C3F8S1_BACTU/72-208
C3FFI1_BACTB/89-228
C3FMS6_BACTB/95-234
C3FNT2_BACTB/89-227
C3FNW5_BACTB/82-220
C3FPU3_BACTB/37-176
C3FS84_BACTB/98-233
C3FYC3_BACTU/89-228
C3G5P7_BACTU/93-232
C3G6U4_BACTU/82-220
C3G7L7_BACTU/37-176
C3G9T1_BACTU/98-233
C3GE03_BACTU/89-228
C3GLL3_BACTU/93-232
C3GMP8_BACTU/82-220
C3GNJ8_BACTU/47-186
C3GQM9_BACTU/98-233
C3GWE4_BACTU/89-228
C3H3S7_BACTU/95-234
C3H4V4_BACTU/82-220
C3H5P9_BACTU/37-176
C3H7X5_BACTU/98-233
C3HDR0_BACTU/89-228
C3HGW7_BACTU/94-233
C3HLA0_BACTU/95-234
C3HMF6_BACTU/82-220
C3HNJ1_BACTU/47-186
C3HQF2_BACTU/98-233
C3HVQ6_BACTU/89-228
C3I3M7_BACTU/22-161
C3I4R2_BACTU/82-220
C3I5K1_BACTU/47-186
C3I7V5_BACTU/98-233
C3IES4_BACTU/89-228
C3ILV1_BACTU/95-234
C3IMT9_BACTU/82-220
C3INR1_BACTU/47-186
C3IQY9_BACTU/98-233
C3JFC4_RHOER/117-253
C3JFI3_RHOER/93-238
C3JGI6_RHOER/100-237
C3JI01_RHOER/95-233
C3JLZ0_RHOER/101-240
C3JQB9_RHOER/141-280
C3JQD0_RHOER/219-359
C3K0M2_PSEFS/99-236
C3K1I3_PSEFS/100-236
C3K1J8_PSEFS/88-227
C3K5L5_PSEFS/92-229
C3K7E0_PSEFS/105-242
C3K915_PSEFS/93-232
C3K946_PSEFS/105-242
C3K9E2_PSEFS/94-236
C3KMB0_RHISN/103-243
C3KMM1_RHISN/133-272
C3KNH4_RHISN/87-224
C3KXP8_CLOB6/89-228
C3L2N9_CLOB6/97-238
C3L7D3_BACAC/95-233
C3LB76_BACAC/98-233
C3LBE1_BACAC/11-150
C3LGD4_BACAC/89-228
C3LIR8_BACAC/37-176
C3LLQ2_VIBCM/90-227
C3LVL5_VIBCM/86-225
C3MC31_RHISN/108-244
C3MHY5_RHISN/142-279
C3NR89_VIBCJ/79-216
C3NX33_VIBCJ/86-225
C3NZK5_BACAA/89-228
C3P350_BACAA/93-232
C3P5J7_BACAA/100-238
C3P760_BACAA/37-176
C3PCJ2_BACAA/98-233
C3PHW4_CORA7/92-231
C3PIH6_CORA7/96-234
C3PK83_CORA7/98-236
C3QFZ0_9BACE/111-250
C3QWQ4_9BACE/111-250
C3RH96_9FIRM/93-230
C3RIT6_9FIRM/97-231
C3RLV4_9FIRM/90-223
C3RLZ8_9FIRM/87-225
C3RNL5_9FIRM/90-227
C3RP60_9FIRM/90-229
C3SCM0_ECOLX/107-243
C3SGY7_ECOLX/96-236
C3SGY8_ECOLX/96-236
C3SJN2_ECOLX/91-231
C3SLS7_ECOLX/86-225
C3SLT1_ECOLX/86-225
C3SQC2_ECOLX/118-257
C3UN05_9MICO/1-109
C3W9W0_FUSMR/96-235
C3W9W3_FUSMR/94-233
C3WAQ2_FUSMR/92-230
C3WCJ6_FUSMR/99-237
C3WG42_FUSMR/90-225
C4APP9_BURMA/101-237
C4ARM5_BURMA/121-263
C4ATD7_BURMA/105-245
C4ATH6_BURMA/93-235
C4AWZ7_BURMA/105-241
C4AYK5_BURMA/89-226
C4F9F6_9ACTN/130-269
C4F9F7_9ACTN/96-236
C4F9G0_9ACTN/99-236
C4F9G1_9ACTN/76-216
C4F9G6_9ACTN/104-243
C4FAD9_9ACTN/94-234
C4FAJ4_9ACTN/90-233
C4FAZ5_9ACTN/92-231
C4FYC6_9FIRM/88-227
C4FZX4_ABIDE/101-238
C4G2Z3_ABIDE/100-239
C4G2Z5_ABIDE/101-240
C4G530_ABIDE/97-238
C4H5F4_YERPE/115-251
C4H5G9_YERPE/105-242
C4HA55_YERPE/96-236
C4HCP5_YERPE/96-236
C4HNH5_YERPE/115-251
C4HNS4_YERPE/105-242
C4HU50_YERPE/105-160
C4HUF0_YERPE/16-118
C4HXL9_YERPE/115-251
C4HZX8_YERPE/96-236
C4I4C8_BURPS/93-235
C4I830_BURPS/118-260
C4ICJ5_CLOBU/89-228
C4IEI6_CLOBU/96-235
C4IEP2_CLOBU/95-234
C4IM39_CLOBU/90-229
C4IMW9_CLOBU/89-227
C4IN41_CLOBU/94-238
C4IRF6_BRUAB/73-213
C4IUU3_BRUAB/100-237
C4IUV7_BRUAB/110-246
C4IVV8_BRUAB/113-249
C4K9S7_THASP/97-235
C4KPH6_BURPS/101-237
C4KQT4_BURPS/89-226
C4KRT2_BURPS/105-241
C4KUI6_BURPS/105-245
C4L0F0_EXISA/96-234
C4L1T2_EXISA/89-227
C4L211_EXISA/88-226
C4L2C7_EXISA/96-234
C4L5Q4_EXISA/89-228
C4L6K3_EXISA/95-231
C4L6X4_EXISA/91-230
C4LB44_TOLAT/86-180
C4RBR3_9ACTO/122-263
C4RIL5_9ACTO/124-261
C4RL17_9ACTO/87-226
C4RMF2_9ACTO/98-239
C4RMW2_9ACTO/93-235
C4RQ24_9ACTO/105-246
C4RQ25_9ACTO/28-173
C4RY23_YERBE/115-252
C4RYZ4_YERBE/107-247
C4SE55_YERMO/115-252
C4SI74_YERMO/106-246
C4SK33_YERFR/105-242
C4SLL0_YERFR/96-236
C4SMH7_YERFR/86-225
C4SZ26_YERIN/121-250
C4T036_YERIN/105-242
C4T1L0_YERIN/96-236
C4T1W9_YERIN/86-225
C4T4T9_YERIN/86-225
C4TSQ0_YERKR/104-244
C4TW65_YERKR/47-184
C4U0F5_YERKR/86-225
C4U1Y8_YERKR/86-225
C4U3U7_YERAL/113-250
C4UCZ8_YERAL/106-246
C4UKE0_YERRU/105-242
C4UVQ2_YERRO/105-242
C4VLW0_9LACO/94-232
C4VN14_9LACO/89-228
C4VNB5_9LACO/90-226
C4VP24_9LACO/90-227
C4VP76_9LACO/98-233
C4VQE1_9LACO/93-235
C4VQK9_9LACO/85-222
C4VQL3_9LACO/94-232
C4VRJ9_9LACO/88-230
C4VRL1_9LACO/89-229
C4VT40_9LACO/93-233
C4VT48_9LACO/3-141
C4VTH6_9LACO/90-229
C4VTK0_9LACO/94-232
C4VUB3_9LACO/89-228
C4W8H4_STAWA/91-230
C4WAH8_STAWA/87-226
C4WCJ9_STAWA/90-231
C4WG90_9RHIZ/110-246
C4WGA3_9RHIZ/100-237
C4WHQ6_9RHIZ/100-240
C4WPQ4_9RHIZ/100-236
C4WQH2_9RHIZ/110-246
C4X135_KLEPN/98-238
C4X3D5_KLEPN/94-233
C4X3G1_KLEPN/86-225
C4X5S3_KLEPN/97-234
C4X5Y3_KLEPN/99-235
C4X8D8_KLEPN/88-225
C4ZSI5_ECOBW/107-243
C4ZUN0_ECOBW/96-235
C4ZWK4_ECOBW/90-229
C4ZYW1_ECOBW/86-225
C5A040_ECOBW/91-231
C5A196_ECOBW/96-236
C5AA08_BURGB/89-226
C5AC72_BURGB/105-241
C5AGH5_BURGB/100-235
C5AH57_BURGB/129-270
C5B8C3_EDWI9/111-247
C5BX21_BEUC1/92-231
C5BYM7_BEUC1/115-251
C5C670_BEUC1/103-240
C5CGK4_KOSOT/97-239
C5CH64_KOSOT/92-235
C5CME3_VARPS/96-235
C5CSI4_VARPS/122-264
C5CUZ5_VARPS/105-247
C5CX16_VARPS/94-231
C5CYD5_VARPS/105-245
C5D0S7_VARPS/99-234
C5D162_VARPS/114-253
C5D3K9_GEOSW/94-233
C5D9E9_GEOSW/95-233
C5DAU8_GEOSW/99-238
C5EEL2_9FIRM/130-255
C5EES7_9FIRM/103-238
C5EEU8_9FIRM/95-235
C5EF11_9FIRM/92-231
C5EPH0_9FIRM/101-238
C5EPN2_9FIRM/95-230
C5EPP2_9FIRM/94-234
C5EQ35_9FIRM/96-234
C5ERK7_9FIRM/94-235
C5ERP4_9FIRM/99-245
C5ESW9_9FIRM/101-237
C5ESZ2_9FIRM/93-236
C5ESZ3_9FIRM/103-240
C5ET07_9FIRM/101-237
C5ET09_9FIRM/91-231
C5ETV3_9FIRM/103-239
C5F492_LACPA/96-237
C5F4H2_LACPA/89-228
C5F6Z3_LACPA/90-227
C5F796_LACPA/89-229
C5F7H7_LACPA/86-222
C5F9X3_LACPA/118-228
C5FAK5_LACPA/98-238
C5G1U5_9LACO/91-230
C5G2R8_9LACO/94-229
C5G4K8_9LACO/94-232
C5G5M5_9LACO/90-226
C5N1D5_STAA3/88-227
C5N1Z7_STAA3/91-232
C5N519_STAA3/97-236
C5N7D5_BURMA/105-245
C5NA58_BURMA/93-235
C5NB78_BURMA/121-263
C5NE71_BURMA/101-237
C5NKM2_BURMA/89-226
C5NKW9_BURMA/105-241
C5NUU6_9BACL/89-227
C5NVS3_9BACL/89-229
C5NXF1_9BACL/90-228
C5Q0I1_STAAU/97-236
C5Q160_STAAU/88-227
C5Q5F4_STAAU/91-232
C5Q8R5_STAEP/91-230
C5QPK5_STAEP/90-231
C5QRM6_STAEP/91-230
C5QWP3_STAEP/91-230
C5R8R4_WEIPA/92-230
C5R984_WEIPA/95-233
C5RAN3_WEIPA/89-228
C5RBH6_WEIPA/102-239
C5RCD6_WEIPA/89-196
C5S419_9PAST/101-240
C5T3I8_ACIDE/106-246
C5T7C0_ACIDE/116-256
C5T7S4_ACIDE/119-256
C5UQI4_CLOBO/96-237
C5UUF4_CLOBO/89-228
C5UXL4_CLOBO/95-234
C5UZL6_CLOBO/91-234
C5UZL7_CLOBO/92-235
C5VPA0_CLOBO/96-235
C5VQH5_CLOBO/96-237
C5VW95_STRSE/88-226
C5VYG4_STRSE/89-226
C5VZ94_STRSE/89-228
C5VZK7_STRSE/94-234
C5VZK8_STRSE/88-228
C5W1A5_ECOBB/90-229
C5W6K2_ECOBB/107-243
C5W9V4_ECOBB/96-235
C5WBB3_ECOBB/91-231
C5WBY3_ECOBB/96-236
C5WFL2_STRDG/94-234
C5WFL5_STRDG/87-228
C5WGE2_STRDG/88-226
C5WJI5_STRDG/88-227
C5ZAD7_BURPS/105-241
C5ZC48_BURPS/105-245
C5ZJ72_BURPS/101-237
C5ZKB4_BURPS/89-226
C5ZPY1_BURPS/93-235
C5ZT77_BURPS/118-260
C6AL47_AGGAN/90-228
C6ASC1_RHILS/108-244
C6AZW5_RHILS/110-246
C6B273_RHILS/100-240
C6B791_RHILS/103-240
C6B795_RHILS/93-230
C6BAT6_RHILS/87-224
C6BD37_RALP1/95-232
C6BJI7_RALP1/110-252
C6BLM1_RALP1/96-231
C6BMA8_RALP1/92-231
C6BMR6_RALP1/92-234
C6BMZ6_RALP1/98-238
C6C0A0_DESAD/106-231
C6C436_DICDC/136-273
C6C792_DICDC/89-219
C6CA02_DICDC/105-242
C6CA81_DICDC/91-230
C6CBH7_DICDC/112-250
C6CDJ2_DICDC/94-234
C6CKV4_DICZE/91-230
C6CMZ8_DICZE/94-234
C6CQD1_DICZE/105-242
C6CVA8_PAESJ/96-230
C6DAC8_PECCP/94-233
C6DB09_PECCP/107-243
C6DDR6_PECCP/95-233
C6DI83_PECCP/84-214
C6DIU4_PECCP/104-240
C6DUW2_MYCTK/106-246
C6EAK9_ECOBD/107-243
C6ED21_ECOBD/96-236
C6EF29_ECOBD/91-231
C6EFK2_ECOBD/96-235
C6EJK8_ECOBD/90-229
C6GQ30_STRSX/89-228
C6GQ57_STRSX/94-234
C6GQQ8_STRSX/89-226
C6GR58_STRSX/88-228
C6GRS7_STRSX/88-226
C6GTA1_STRS4/88-226
C6GUS8_STRS4/89-226
C6GVG3_STRS4/89-228
C6GVV0_STRS4/94-234
C6GVV1_STRS4/88-228
C6INN4_9BACE/98-235
C6IXB0_9BACL/89-228
C6IZ30_9BACL/94-231
C6JBS4_9FIRM/93-233
C6JIF9_FUSVA/96-235
C6JL81_FUSVA/96-235
C6JL84_FUSVA/94-233
C6JMA1_FUSVA/102-235
C6JN62_FUSVA/92-230
C6R5B6_9MICC/127-271
C6R6A8_9CORY/92-231
C6R7G0_9CORY/100-238
C6R7V9_9CORY/96-233
C6RYT9_VIBCH/90-227
C6RZP1_VIBCH/86-225
C6SQK5_STRMN/88-226
C6SSX0_STRMN/88-227
C6TSM7_BURPS/101-237
C6TUC2_BURPS/89-226
C6TUY7_BURPS/105-241
C6TXL7_BURPS/105-245
C6U4U8_BURPS/93-235
C6U7Z3_BURPS/118-260
C6UDA1_ECOBR/90-229
C6UFX4_ECOBR/96-235
C6UIX6_ECOBR/91-231
C6UKA0_ECOBR/96-236
C6UKS5_ECOBR/107-243
C6UVE7_ECO5T/96-235
C6UWH5_ECO5T/100-240
C6UYS4_ECO5T/86-225
C6V0S3_ECO5T/91-231
C6V1J7_ECO5T/107-243
C6V304_ECO5T/96-236
C6VIZ3_LACPJ/94-231
C6VJ01_LACPJ/93-232
C6VJ98_LACPJ/104-241
C6VJN3_LACPJ/86-222
C6VJW9_LACPJ/87-229
C6VKD0_LACPJ/94-232
C6VKN6_LACPJ/86-222
C6VKY1_LACPJ/92-231
C6VL64_LACPJ/92-233
C6VMS5_LACPJ/85-227
C6VSL7_DYAFD/97-235
C6W908_ACTMD/94-232
C6WAF5_ACTMD/109-249
C6WC33_ACTMD/110-245
C6WGQ5_ACTMD/98-238
C6WRI0_ACTMD/92-224
C6WRI4_ACTMD/106-246
C6WUR5_METML/96-238
C6XBB0_METSD/100-238
C6XJ85_HIRBI/110-249
C6Y1J9_PEDHD/97-235
C6YED6_VIBCH/90-227
C6YHV2_VIBCH/86-225
C7BSL1_PHOAA/99-236
C7CNW2_ENTFA/88-227
C7CPV6_ENTFA/96-231
C7CQH0_ENTFA/85-227
C7CS09_ENTFA/94-234
C7CTC1_ENTFA/91-230
C7CTK1_ENTFA/90-192
C7CTT0_ENTFA/92-230
C7CVR7_ENTFA/91-225
C7CW31_ENTFA/89-228
C7CXY9_ENTFA/85-227
C7CYY2_ENTFA/88-227
C7CZ80_ENTFA/96-235
C7D2G5_ENTFA/91-225
C7D2W4_ENTFA/94-234
C7D400_ENTFA/91-230
C7D481_ENTFA/91-229
C7D4G4_ENTFA/92-230
C7DDW4_9RHOB/92-226
C7H821_9FIRM/105-240
C7HD27_CLOTM/131-238
C7HTM1_9FIRM/86-225
C7HVP7_9FIRM/85-225
C7IRR9_THEET/96-234
C7IS75_THEET/78-218
C7LC53_BRUMC/101-241
C7LI02_BRUMC/111-247
C7LJ33_BRUMC/96-232
C7LJ47_BRUMC/100-237
C7LJU7_BRUMC/94-234
C7LM53_MYCML/100-232
C7LNP5_DESBD/95-235
C7M025_ACIFD/92-230
C7M0M8_ACIFD/101-237
C7M1I5_ACIFD/1-88
C7MF59_BRAFD/110-247
C7MHG8_BRAFD/88-227
C7MQ08_SACVD/96-236
C7MQE4_SACVD/105-245
C7MSH6_SACVD/108-246
C7MTU5_SACVD/87-224
C7N0B4_SACVD/111-252
C7N8Y9_LEPBD/90-228
C7N9W1_LEPBD/89-227
C7NB68_LEPBD/89-228
C7PHH5_CHIPD/98-236
C7PY65_CATAD/95-233
C7PYQ1_CATAD/91-234
C7PZ79_CATAD/105-244
C7PZL4_CATAD/100-240
C7Q2Q7_CATAD/109-249
C7Q2Q8_CATAD/27-166
C7Q2R3_CATAD/30-172
C7Q719_CATAD/101-241
C7Q7P7_CATAD/90-229
C7Q9D0_CATAD/117-258
C7QCT4_CATAD/100-238
C7QDA0_CATAD/103-243
C7QDV8_CATAD/118-258
C7QFM7_CATAD/88-229
C7QIN5_CATAD/98-236
C7QPM5_CYAP0/92-242
C7RCF1_KANKD/92-229
C7RF68_ANAPD/86-225
C7RQY9_ACCPU/99-239
C7T7K9_LACRG/88-189
C7T7N7_LACRG/90-227
C7T7U7_LACRG/89-229
C7T7W5_LACRG/98-237
C7T830_LACRG/86-222
C7T8W6_LACRG/96-237
C7T9D4_LACRG/90-230
C7TA53_LACRG/117-228
C7TDR3_LACRG/89-228
C7TFL6_LACRL/96-237
C7TG30_LACRL/90-230
C7TGT4_LACRL/117-228
C7TKE8_LACRL/89-228
C7TMZ8_LACRL/89-229
C7TN65_LACRL/86-222
C7U351_ENTFA/96-235
C7U3M9_ENTFA/88-184
C7U511_ENTFA/85-227
C7U6J1_ENTFA/91-229
C7U6S1_ENTFA/91-230
C7U6W0_ENTFA/91-199
C7U9U6_ENTFA/92-230
C7UA16_ENTFA/94-234
C7UDA2_ENTFA/96-231
C7UEN8_ENTFA/88-227
C7UF01_ENTFA/96-235
C7UG92_ENTFA/91-230
C7UH01_ENTFA/91-225
C7UHV5_ENTFA/94-234
C7UHY9_ENTFA/92-232
C7UII4_ENTFA/92-230
C7UIR9_ENTFA/89-228
C7UJ97_ENTFA/88-227
C7UKC8_ENTFA/96-231
C7UL61_ENTFA/85-227
C7UPE9_ENTFA/91-225
C7UPH8_ENTFA/94-234
C7UQF2_ENTFA/91-230
C7UQN2_ENTFA/89-228
C7UQU3_ENTFA/92-230
C7UUB7_ENTFA/92-230
C7UUK0_ENTFA/89-228
C7UVG2_ENTFA/91-230
C7UVZ7_ENTFA/94-234
C7UWF9_ENTFA/91-225
C7UZS1_ENTFA/88-227
C7V1N4_ENTFA/85-227
C7V4S3_ENTFA/92-230
C7V505_ENTFA/89-228
C7V583_ENTFA/91-230
C7V6C0_ENTFA/94-234
C7V6R5_ENTFA/91-225
C7VBS3_ENTFA/92-230
C7VC06_ENTFA/89-228
C7VC88_ENTFA/91-230
C7VDC9_ENTFA/94-234
C7VDY4_ENTFA/91-225
C7VFG2_ENTFA/88-227
C7VGB9_ENTFA/91-225
C7VHA4_ENTFA/88-227
C7VMQ1_ENTFA/94-234
C7VNT8_ENTFA/91-230
C7VP20_ENTFA/89-228
C7VPA4_ENTFA/92-230
C7VQ12_ENTFA/88-227
C7VRM3_ENTFA/85-227
C7VUP3_ENTFA/91-225
C7VV36_ENTFA/94-234
C7VWF0_ENTFA/91-230
C7VWN2_ENTFA/89-228
C7VWX2_ENTFA/92-230
C7VXD4_ENTFA/92-231
C7VXL8_ENTFA/88-227
C7W1K1_ENTFA/91-225
C7W1Y7_ENTFA/94-234
C7W326_ENTFA/91-230
C7W3A7_ENTFA/89-228
C7W3J6_ENTFA/92-230
C7W5F6_ENTFA/85-227
C7W6T8_ENTFA/92-230
C7W7J7_ENTFA/88-227
C7W7W6_ENTFA/96-235
C7W9K4_ENTFA/89-228
C7W9T7_ENTFA/91-230
C7WAZ0_ENTFA/94-234
C7WBG9_ENTFA/91-225
C7WDM5_ENTFA/91-225
C7WFZ2_ENTFA/85-227
C7WIK7_ENTFA/96-235
C7WIX4_ENTFA/88-227
C7WJS2_ENTFA/92-230
C7WK03_ENTFA/89-228
C7WK83_ENTFA/91-230
C7WLD2_ENTFA/94-234
C7WN84_ENTFA/92-230
C7WNH5_ENTFA/89-228
C7WNQ9_ENTFA/91-230
C7WPT5_ENTFA/94-234
C7WQ41_ENTFA/91-225
C7WSX8_ENTFA/88-227
C7WTX7_ENTFA/85-227
C7WW89_ENTFA/85-227
C7WXM8_ENTFA/88-227
C7X0R3_ENTFA/91-225
C7X190_ENTFA/94-234
C7X2C6_ENTFA/91-230
C7X2K8_ENTFA/89-228
C7X2U6_ENTFA/92-230
C7XGH3_9LACO/89-228
C7XGI0_9LACO/93-231
C7XHA9_9LACO/101-240
C7XLS6_9LACO/92-231
C7XM21_9LACO/94-232
C7XU74_9LACO/114-229
C7XV79_9LACO/94-232
C7XWF7_9LACO/89-228
C7XZD9_9LACO/94-232
C7XZK9_9LACO/90-227
C7Y1Z9_9LACO/89-228
C7Y2E8_9LACO/93-231
C7Y2F5_9LACO/89-228
C7Y386_9LACO/94-232
C7Y750_9LACO/101-240
C7Y7T9_9LACO/92-231
C7Y9T9_ENTFA/92-230
C7YAH5_ENTFA/89-228
C7YB68_ENTFA/91-230
C7YBP9_ENTFA/94-234
C7YC91_ENTFA/91-225
C7YEU6_ENTFA/96-235
C7YFD6_ENTFA/88-227
C7ZTR8_STAAU/88-227
C7ZUA2_STAAU/91-232
C7ZWM5_STAAU/91-230
C7ZZ98_STAAU/91-232
C8A1E3_STAAU/88-227
C8A3G3_STAAU/91-230
C8A7S4_STAAU/88-227
C8A8A4_STAAU/91-232
C8ABE4_STAAU/91-230
C8AGA5_STAAU/88-227
C8AGZ1_STAAU/91-232
C8AKF4_STAAU/91-230
C8AM03_STAAU/88-227
C8AMI5_STAAU/91-232
C8ARG1_STAAU/91-230
C8JR92_LISMO/100-238
C8JRN8_LISMO/90-228
C8JRN9_LISMO/92-230
C8JRR8_LISMO/95-235
C8JSL7_LISMO/97-238
C8JTS4_LISMO/90-228
C8JTX9_LISMO/94-233
C8JV96_LISMO/94-233
C8JW10_LISMO/91-229
C8JX51_LISMO/92-229
C8JZB7_LISMO/97-238
C8K108_LISMO/5-130
C8K165_LISMO/94-233
C8K1W5_LISMO/91-229
C8K3I4_LISMO/94-233
C8K3N4_LISMO/100-238
C8K637_LISMO/92-229
C8K6W3_LISMO/92-230
C8K6W4_LISMO/90-228
C8K7R2_LISMO/94-233
C8K880_LISMO/91-229
C8KAE4_LISMO/91-228
C8KAJ8_LISMO/94-233
C8KBQ9_LISMO/95-235
C8KBT9_LISMO/92-230
C8KBU0_LISMO/90-228
C8KC88_LISMO/100-238
C8KCS1_LISMO/97-238
C8KF69_LISMO/92-229
C8KJ34_STAAU/88-227
C8KJN6_STAAU/91-230
C8KQ42_STAAU/91-230
C8KQL5_STAAU/88-227
C8KUI2_STAAU/91-232
C8KWM2_9PAST/100-240
C8L412_STAAU/91-230
C8L7D8_STAAU/88-227
C8L7X7_STAAU/91-232
C8LB73_STAAU/88-227
C8LDE3_STAAU/91-232
C8LDN5_STAAU/91-230
C8LGZ2_STAAU/91-232
C8LI35_STAAU/88-227
C8LKD7_STAAU/91-230
C8LQC0_STAAU/91-232
C8LUJ3_STAAU/88-227
C8LVR5_STAAU/91-230
C8M1R0_STAAU/88-227
C8M295_STAAU/91-232
C8M2S6_STAAU/91-230
C8M5T3_STAAU/91-230
C8M6T8_STAAU/91-232
C8M9E6_STAAU/88-227
C8MET0_STAAU/91-230
C8MGZ2_STAAU/88-227
C8MH28_STAAU/91-232
C8MMQ3_STAAU/88-227
C8MN91_STAAU/91-232
C8MNU2_STAAU/91-230
C8MTT4_STAAU/88-227
C8MVY4_STAAU/91-232
C8MXR8_STAAU/91-230
C8N0U5_STAAU/88-227
C8N524_STAAU/91-232
C8N5T8_STAAU/91-230
C8NDX1_9LACT/93-232
C8NIS1_9LACT/100-239
C8NJG5_COREF/107-245
C8NMV6_COREF/101-242
C8NQT3_COREF/94-233
C8P5J4_9LACO/85-223
C8P9V8_9LACO/89-228
C8PA48_9LACO/103-235
C8PBY2_9LACO/90-228
C8PDF4_9LACO/95-232
C8RUN4_CORJE/89-229
C8RWZ4_9RHOB/104-240
C8S0U8_9RHOB/91-226
C8S1U0_9RHOB/127-233
C8SFZ4_9RHIZ/95-232
C8SH07_9RHIZ/103-243
C8SIP7_9RHIZ/110-244
C8SQC7_9RHIZ/108-244
C8SRJ5_9RHIZ/96-236
C8ST41_9RHIZ/100-237
C8SZ90_KLEPR/94-233
C8SZB7_KLEPR/86-225
C8T137_KLEPR/99-235
C8T196_KLEPR/97-234
C8T9S4_KLEPR/88-225
C8TD20_KLEPR/98-238
C8TIR3_ECO26/96-235
C8TK63_ECO26/91-231
C8TKN4_ECO26/90-229
C8TLC7_ECO26/86-225
C8TMY7_ECO26/96-236
C8TRQ3_ECO26/86-225
C8TU27_ECO26/107-243
C8TXZ1_ECO10/96-235
C8TY98_ECO10/97-237
C8TYJ2_ECO10/91-231
C8TZ13_ECO10/86-225
C8U030_ECO10/96-236
C8U372_ECO10/90-229
C8U644_ECO10/107-243
C8U8K7_ECO10/86-225
C8UD35_ECO1A/107-243
C8UHK6_ECO1A/96-235
C8UJ72_ECO1A/86-225
C8UK28_ECO1A/90-229
C8UKC9_ECO1A/91-231
C8ULV1_ECO1A/96-236
C8UPX7_ECO1A/86-225
C8UXJ6_LACRG/98-235
C8UXS4_LACRG/34-173
C8VVK1_DESAS/88-230
C8W7Q0_ATOPD/94-234
C8W8G7_ATOPD/91-230
C8W8S5_ATOPD/94-231
C8W8X7_ATOPD/122-261
C8WA95_ATOPD/93-231
C8WXP8_ALIAD/91-232
C8X6S4_NAKMY/99-237
C8X724_NAKMY/98-234
C8X871_NAKMY/111-253
C8XAJ8_NAKMY/87-226
C8XDU4_NAKMY/105-245
C8ZXW1_ENTGA/54-157
C8ZXW2_ENTGA/103-240
C8ZXY2_ENTGA/90-234
C8ZZN1_ENTGA/89-221
C9A0V0_ENTGA/91-230
C9A132_ENTGA/94-234
C9A150_ENTGA/89-226
C9A1F8_ENTGA/91-233
C9A1M3_ENTGA/94-242
C9A2E0_ENTGA/92-229
C9A2E5_ENTGA/91-225
C9A3M1_ENTGA/90-229
C9A3R9_ENTGA/88-228
C9A406_ENTGA/96-234
C9A410_ENTGA/91-229
C9A5Y1_ENTCA/90-228
C9A6Z5_ENTCA/98-231
C9A8W0_ENTCA/88-228
C9A963_ENTCA/91-229
C9A967_ENTCA/91-229
C9A9B9_ENTCA/94-234
C9A9C6_ENTCA/85-227
C9A9Y3_ENTCA/91-225
C9AA15_ENTCA/91-233
C9AA70_ENTCA/90-229
C9AAA6_ENTCA/91-229
C9ABX9_ENTCA/84-216
C9ACD1_ENTCA/91-230
C9ACN1_ENTCA/92-229
C9AFK9_ENTFC/91-229
C9AG07_ENTFC/91-225
C9AGJ2_ENTFC/91-230
C9AHE7_ENTFC/88-227
C9AIQ6_ENTFC/85-227
C9ALA3_ENTFC/91-225
C9ALS9_ENTFC/91-230
C9APE2_ENTFC/91-229
C9AQX1_ENTFC/88-227
C9ARM8_ENTFC/85-227
C9ATS0_ENTCA/90-228
C9AV54_ENTCA/98-231
C9AX09_ENTCA/88-228
C9AXB8_ENTCA/91-229
C9AXC2_ENTCA/91-229
C9AXH1_ENTCA/94-234
C9AXH8_ENTCA/85-227
C9AXS4_ENTCA/91-225
C9AXV5_ENTCA/91-233
C9AXY1_ENTCA/94-242
C9AY08_ENTCA/90-229
C9AYI9_ENTCA/91-229
C9AZW7_ENTCA/84-216
C9B0B8_ENTCA/91-230
C9B0L1_ENTCA/92-229
C9B3D2_ENTFC/91-225
C9B3Z0_ENTFC/91-230
C9B6I9_ENTFC/91-229
C9B8S3_ENTFC/88-227
C9BCR3_ENTFC/91-229
C9BDA2_ENTFC/91-225
C9BDW4_ENTFC/91-230
C9BF40_ENTFC/88-227
C9BFV8_ENTFC/85-227
C9BJY9_ENTFC/91-229
C9BKG7_ENTFC/88-227
C9BM02_ENTFC/91-225
C9BNH5_ENTFC/92-229
C9BP41_ENTFC/91-230
C9BRH2_ENTFC/94-234
C9BS17_ENTFC/91-229
C9BTR0_ENTFC/91-225
C9BUA3_ENTFC/91-230
C9BV25_ENTFC/88-227
C9BW68_ENTFC/93-233
C9BZB6_ENTFC/94-234
C9C1X6_ENTFC/91-229
C9C2F6_ENTFC/91-225
C9C3G0_ENTFC/91-230
C9C3P0_ENTFC/94-234
C9C486_ENTFC/88-227
C9C5Y4_ENTFC/86-223
C9C7R1_ENTFC/94-234
C9C8L7_ENTFC/91-229
C9CAU6_ENTFC/88-227
C9CC73_ENTFC/91-225
C9CDT1_ENTFC/1-101
C9CE43_ENTFC/91-230
C9CGG9_ENTFC/94-234
C9CI25_ENTCA/98-231
C9CIL1_ENTCA/90-228
C9CKC1_ENTCA/91-229
C9CKG6_ENTCA/90-229
C9CKJ2_ENTCA/94-242
C9CKL8_ENTCA/91-233
C9CKP9_ENTCA/91-225
C9CLD3_ENTCA/85-227
C9CLE0_ENTCA/94-234
C9CLI8_ENTCA/91-229
C9CLJ2_ENTCA/91-229
C9CLV1_ENTCA/88-228
C9CN90_ENTCA/84-216
C9CNN7_ENTCA/91-230
C9CNY0_ENTCA/92-229
C9CT36_9RHOB/92-226
C9CT72_9RHOB/94-234
C9CTN6_9RHOB/106-242
C9CYM8_9RHOB/106-244
C9D2Y8_9RHOB/97-236
C9KLA8_9FIRM/115-254
C9KN05_9FIRM/91-230
C9KVQ0_9BACE/128-267
C9LZV6_LACHE/90-229
C9M0B3_LACHE/92-231
C9M0C0_LACHE/66-204
C9M2D0_LACHE/90-228
C9M361_LACHE/18-145
C9M3D7_LACHE/89-228
C9M3F5_LACHE/89-229
C9MUS0_9FUSO/90-228
C9MUW5_9FUSO/13-152
C9MWW7_9FUSO/1-37
C9MWW8_9FUSO/91-192
C9NUC0_9VIBR/86-225
C9NUM6_9VIBR/81-212
C9NXU7_9VIBR/97-235
C9P577_VIBME/92-229
C9P6Y1_VIBME/86-225
C9P8Q6_VIBME/94-233
C9PE46_VIBFU/92-229
C9PG21_VIBFU/106-242
C9PHA8_VIBFU/86-225
C9PI98_VIBFU/92-231
C9Q3Z0_9VIBR/92-231
C9Q439_9VIBR/90-227
C9Q919_9VIBR/86-224
C9QGT2_VIBOR/86-225
C9QKM0_VIBOR/92-229
C9QM46_VIBOR/137-276
C9QRW7_ECOD1/107-243
C9QU95_ECOD1/96-236
C9QUH8_ECOD1/86-225
C9QW87_ECOD1/91-231
C9QWQ8_ECOD1/96-235
C9R0P1_ECOD1/90-229
C9RSQ0_GEOSY/90-229
C9RT09_GEOSY/90-229
C9S002_GEOSY/94-233
C9S0E5_GEOSY/95-233
C9SZH5_9RHIZ/94-234
C9T0Z4_9RHIZ/111-247
C9T217_9RHIZ/110-246
C9T231_9RHIZ/100-237
C9T6I3_9RHIZ/101-241
C9T8S0_9RHIZ/94-234
C9TA87_9RHIZ/111-247
C9TBA6_9RHIZ/110-246
C9TBC0_9RHIZ/100-237
C9TGV1_9RHIZ/101-241
C9TID3_9RHIZ/94-234
C9TJ29_9RHIZ/100-237
C9TJ44_9RHIZ/110-246
C9TK78_9RHIZ/111-247
C9TLM4_9RHIZ/101-241
C9TVT3_9RHIZ/101-241
C9TYK1_9RHIZ/100-237
C9TYL5_9RHIZ/110-246
C9TZZ9_9RHIZ/94-234
C9U1E4_9RHIZ/111-247
C9U5A9_BRUAB/101-241
C9U879_BRUAB/94-234
C9U8Y1_BRUAB/110-246
C9UA11_BRUAB/111-247
C9UEB6_BRUAB/101-241
C9UHK5_BRUAB/94-234
C9UIH6_BRUAB/100-237
C9UIJ0_BRUAB/110-246
C9UJM2_BRUAB/111-247
C9UMB4_BRUAB/101-241
C9URJ0_BRUAB/110-246
C9URK4_BRUAB/100-237
C9US97_BRUAB/94-234
C9UTN1_BRUAB/111-247
C9UYC1_BRUAB/101-241
C9V0K1_BRUAB/94-234
C9V1G7_BRUAB/100-237
C9V1I1_BRUAB/110-246
C9V2L2_BRUAB/111-247
C9V4T1_BRUNE/100-237
C9V4U5_BRUNE/110-246
C9V5X3_BRUNE/111-247
C9V7D0_BRUNE/94-234
C9VAQ6_BRUNE/101-241
C9VDN7_9RHIZ/94-234
C9VF33_9RHIZ/111-247
C9VG63_9RHIZ/110-246
C9VG76_9RHIZ/100-237
C9VK69_9RHIZ/101-241
C9VNJ6_BRUAB/100-237
C9VNL2_BRUAB/110-246
C9VNX0_BRUAB/94-234
C9VQ69_BRUAB/111-247
C9VTI2_BRUAB/101-241
C9X724_SALTD/97-236
C9X8W0_SALTD/97-237
C9X968_SALTD/94-233
C9X9D7_SALTD/107-243
C9XBC3_SALTD/96-235
C9XCE8_SALTD/81-218
C9XMG5_CLODC/96-237
C9XNH1_CLODC/112-251
C9XPU7_CLODC/89-227
C9XQG4_CLODC/93-232
C9XS41_CLODC/94-234
C9XSU7_CLODC/91-224
C9XZA9_CROTZ/96-235
C9XZX8_CROTZ/93-229
C9Y266_CROTZ/96-235
C9Y402_CROTZ/86-225
C9Y5D6_CROTZ/99-230
C9Y9P5_9BURK/122-262
C9YCX9_9BURK/116-252
C9YG72_9BURK/100-237
C9YH23_9BURK/103-243
C9YJW5_CLODR/96-237
C9YK31_CLODR/112-251
C9YQB6_CLODR/89-227
C9YQR2_CLODR/93-232
C9YRQ6_CLODR/94-234
C9YSD7_CLODR/91-224
C9YT16_STRSW/107-245
C9YTL5_STRSW/47-186
C9YTL6_STRSW/108-249
C9YUH9_STRSW/88-227
C9YWK1_STRSW/110-242
C9YWM8_STRSW/115-261
C9YXU1_STRSW/117-262
C9Z2T4_STRSW/101-241
C9Z732_STRSW/3-78
C9Z7M1_STRSW/88-228
C9ZAD1_STRSW/104-244
C9ZB74_STRSW/90-225
C9ZC51_STRSW/115-254
C9ZDB1_STRSW/109-242
C9ZGI0_STRSW/98-236
D0AD55_ENTFC/88-227
D0AEF6_ENTFC/94-232
D0AFP1_ENTFC/94-234
D0AGS4_ENTFC/91-225
D0AH53_ENTFC/91-230
D0AIT8_ENTFC/86-223
D0AJ45_ENTFC/93-233
D0AK82_ENTFC/88-227
D0AL04_ENTFC/91-225
D0ALV0_ENTFC/94-234
D0AM01_ENTFC/94-232
D0ANR2_ENTFC/91-230
D0ARG3_ENTFC/86-223
D0ASH4_ENTFC/94-234
D0AT10_BRUAB/100-237
D0AT23_BRUAB/110-246
D0AU32_BRUAB/111-247
D0AV55_BRUAB/94-234
D0AZQ0_BRUAB/101-241
D0B5I6_BRUME/94-234
D0B6V7_BRUME/111-247
D0B7V9_BRUME/110-246
D0B7X2_BRUME/100-237
D0B9E4_BRUME/101-241
D0BB38_BRUSU/101-241
D0BFZ8_BRUSU/100-237
D0BG11_BRUSU/110-246
D0BH18_BRUSU/111-247
D0BIF3_BRUSU/94-234
D0BLL3_9LACT/93-232
D0C3M6_9GAMM/106-243
D0C3Q4_9GAMM/94-233
D0C4D4_9GAMM/100-237
D0C4T6_9GAMM/98-240
D0C6Z4_ACIBA/98-237
D0C7D1_ACIBA/98-240
D0C8G1_ACIBA/94-233
D0CFD8_ACIBA/106-243
D0CU00_9RHOB/96-230
D0CU07_9RHOB/93-229
D0CXS8_9RHOB/118-254
D0D2U0_9RHOB/92-229
D0D4X4_9RHOB/90-230
D0D9I3_9RHOB/94-234
D0DCZ7_9RHOB/129-244
D0DD01_9RHOB/110-248
D0DD57_9RHOB/90-227
D0DEX9_9LACO/89-228
D0DEY6_9LACO/93-231
D0DGG1_9LACO/101-240
D0DI80_9LACO/92-231
D0DIE7_9LACO/94-232
D0DJI8_9LACO/100-240
D0DM11_9LACO/94-232
D0DMU4_9LACO/90-226
D0DNH8_9LACO/90-227
D0DPU7_9LACO/94-229
D0DQ97_9LACO/89-228
D0DS27_LACFE/94-232
D0DUC3_LACFE/89-192
D0DXF9_9LACO/94-232
D0DYA6_9LACO/90-227
D0DZI1_9LACO/89-228
D0FU08_ERWPY/105-242
D0G992_BRUME/94-234
D0GA18_BRUME/100-237
D0GA31_BRUME/110-246
D0GB59_BRUME/111-247
D0GF40_BRUME/101-241
D0GIN4_9FUSO/89-228
D0GIN9_9FUSO/89-228
D0GMQ2_9FUSO/97-237
D0GN33_9FUSO/96-236
D0GWY7_VIBMI/90-227
D0GZN0_VIBMI/86-225
D0H0H7_VIBMI/89-229
D0H5B1_VIBCH/86-225
D0H878_VIBCH/90-227
D0HEP2_VIBMI/86-225
D0HG16_VIBMI/90-227
D0HQG1_VIBCH/86-225
D0HR36_VIBCH/90-227
D0HV87_VIBCH/90-227
D0HZI3_VIBCH/86-225
D0I601_VIBHO/86-226
D0I9I5_VIBHO/86-225
D0IAP4_VIBHO/90-227
D0IFK1_9VIBR/90-227
D0IIZ9_9VIBR/86-225
D0IVG5_COMT2/87-224
D0IVH3_COMT2/87-224
D0IVH5_COMT2/96-233
D0J3E1_COMT2/116-257
D0J593_COMT2/127-237
D0JHF3_YERPD/96-236
D0JL76_YERPD/115-251
D0JLF0_YERPD/105-242
D0JRX0_YERP1/96-236
D0JVX3_YERP1/105-242
D0JW46_YERP1/115-251
D0K4J7_STAAD/91-230
D0K819_STAAD/88-227
D0K9C4_STAAD/91-232
D0KC89_PECWW/85-214
D0KED7_PECWW/106-246
D0KES1_PECWW/104-240
D0KH61_PECWW/95-236
D0KJN0_PECWW/107-243
D0KX54_HALNC/97-242
D0L579_GORB4/89-233
D0L5R6_GORB4/87-226
D0LF85_GORB4/102-238
D0LUY6_HALO1/142-278
D0MDV0_RHOM4/97-236
D0P568_BRUSU/94-234
D0P6K3_BRUSU/111-247
D0P7N0_BRUSU/110-246
D0P7P4_BRUSU/100-237
D0PD62_BRUSU/101-241
D0PFL8_BRUSU/111-247
D0PGQ6_BRUSU/94-234
D0PGY8_BRUSU/110-246
D0PH02_BRUSU/100-237
D0PKH1_BRUSU/101-241
D0R1T2_LACJF/86-222
D0R1T5_LACJF/95-232
D0R239_LACJF/89-228
D0R251_LACJF/89-230
D0R365_LACJF/94-232
D0R5E6_LACJF/90-227
D0R5L8_LACJF/89-228
D0RD27_9RHIZ/94-234
D0RE00_9RHIZ/111-247
D0RF87_9RHIZ/110-246
D0RFA1_9RHIZ/100-237
D0RIM3_9RHIZ/101-241
D0RRY5_9STRE/88-228
D0RTK2_9STRE/88-226
D0RWB7_9STRE/88-227
D0S528_ACICA/106-243
D0SJC7_ACIJU/106-243
D0SZW1_ACILW/84-222
D0TQS7_9BACE/128-267
D0UWI5_9ACTO/167-308
D0UZ71_9ACTO/92-232
D0WLJ1_9ACTO/137-277
D0WRM2_9ACTO/97-236
D0WVG4_VIBAL/86-225
D0WXF1_VIBAL/91-228
D0WYH0_VIBAL/88-227
D0WZW1_VIBAL/96-235
D0X4R3_VIBHA/86-214
D0X6F9_VIBHA/101-240
D0XF82_VIBHA/97-235
D0XGI9_VIBHA/86-225
D0XHJ2_VIBHA/91-228
D0YPL9_9ACTO/94-231
D0YS21_9ACTO/105-242
D0YTV7_9ACTO/37-113
D0Z4L5_LISDA/163-299
D0Z8Z3_EDWTE/111-247
D0ZBK7_EDWTE/90-230
D0ZKF7_SALT1/97-236
D0ZLT3_SALT1/97-237
D0ZN13_SALT1/94-233
D0ZNF8_SALT1/107-243
D0ZPW9_SALT1/96-235
D0ZRA0_SALT1/97-234
D1A560_THECD/111-255
D1A562_THECD/98-243
D1A5F0_THECD/117-252
D1A5F2_THECD/115-256
D1ABV9_THECD/111-243
D1ACH1_THECD/103-243
D1ADE4_THECD/92-235
D1ADW2_THECD/100-240
D1AF17_THECD/95-234
D1AFC5_SEBTE/95-240
D1AFG1_SEBTE/82-213
D1AG81_SEBTE/96-236
D1AJI3_SEBTE/93-231
D1AMM8_SEBTE/94-233
D1ANN7_SEBTE/93-231
D1ANP2_SEBTE/136-243
D1APC6_SEBTE/90-229
D1APK9_SEBTE/92-229
D1APL0_SEBTE/99-235
D1AQI9_SEBTE/99-238
D1AQQ1_SEBTE/96-234
D1ARE1_SEBTE/89-227
D1AVL8_STRM9/91-231
D1B874_THEAS/95-235
D1BE81_SANKS/107-246
D1BFT8_SANKS/86-230
D1BUC7_XYLCX/97-236
D1CA90_SPHTD/95-235
D1CH22_THET1/96-236
D1CHG2_THET1/89-228
D1CI93_THET1/93-233
D1CY61_9RHIZ/101-241
D1D0N0_9RHIZ/100-237
D1D0P4_9RHIZ/113-249
D1D1G0_9RHIZ/111-247
D1EIF7_9RHIZ/111-247
D1EJU7_9RHIZ/94-234
D1EKI2_9RHIZ/100-237
D1EKJ6_9RHIZ/110-246
D1EMC0_9RHIZ/101-241
D1ESR1_BRUME/94-234
D1EU50_BRUME/111-247
D1EV76_BRUME/110-246
D1EV90_BRUME/100-237
D1EZD8_BRUME/101-241
D1F272_BRUME/94-234
D1F2W5_BRUME/100-237
D1F2X9_BRUME/110-246
D1F403_BRUME/111-247
D1F8Y8_BRUME/101-241
D1FBH5_9RHIZ/100-171
D1FBH6_9RHIZ/1-58
D1FBJ0_9RHIZ/110-246
D1FCM5_9RHIZ/111-247
D1FE26_9RHIZ/94-234
D1FFQ5_9RHIZ/101-241
D1GMG6_STAA0/88-227
D1GNY7_STAA0/91-232
D1GT87_STAA0/91-230
D1NMJ3_CLOTM/131-238
D1NV72_9BIFI/101-241
D1P203_9ENTR/90-228
D1P5S1_9ENTR/99-236
D1PMV5_9FIRM/110-249
D1Q7D5_STAAU/91-230
D1QBH7_STAAU/91-232
D1QCN5_STAAU/88-227
D1QEK3_STAAU/88-227
D1QHE4_STAAU/91-232
D1QHN3_STAAU/91-230
D1QWV4_STAAU/91-230
D1QYQ7_STAAU/88-227
D1QZA2_STAAU/91-232
D1RN87_SEROD/101-237
D1RQ06_SEROD/105-242
D1RQP4_SEROD/86-226
D1RUZ4_SEROD/91-230
D1S097_SEROD/97-237
D1TQJ1_YERPE/96-236
D1TY80_YERPE/115-251
D1U188_YERPE/105-242
D1W9Q4_9LACO/94-232
D1WB07_9LACO/89-228
D1WBD7_9LACO/90-226
D1WBH3_9LACO/89-228
D1WCC7_9LACO/94-232
D1WES1_9LACO/98-233
D1WGZ0_9LACO/90-227
D1WI38_9LACO/90-227
D1WNZ8_STAEP/91-230
D1XD79_9ACTO/104-244
D1XJF8_9ACTO/98-235
D1XMB5_9ACTO/113-253
D1XPA0_9ACTO/106-244
D1XQK7_9ACTO/109-242
D1Y604_9BACT/3-132
D1YAT5_PROAC/94-231
D1YAW2_PROAC/103-240
D1YFN4_9LACO/93-235
D1YGE5_9LACO/10-148
D1YGH7_9LACO/1-100
D1YI58_9LACO/89-228
D1YIC6_9LACO/93-233
D1YID3_9LACO/3-141
D1YKQ9_9LACO/89-229
D1YKS1_9LACO/31-173
D1YKY7_9LACO/85-222
D1YKZ0_9LACO/6-115
D2A9H2_SHIF2/118-257
D2AB86_SHIF2/86-224
D2ACH1_SHIF2/91-231
D2ADY6_SHIF2/107-243
D2AWE2_STRRD/100-238
D2AXM8_STRRD/98-237
D2AXN0_STRRD/112-253
D2AXR0_STRRD/100-239
D2AXX9_STRRD/99-232
D2AZ20_STRRD/91-231
D2B1D1_STRRD/101-241
D2B610_STRRD/90-230
D2B627_STRRD/90-230
D2B8F0_STRRD/90-229
D2B8X7_STRRD/130-260
D2B9J6_STRRD/142-283
D2BAU9_STRRD/91-228
D2BAX9_STRRD/31-172
D2BAY0_STRRD/97-236
D2BAY5_STRRD/105-243
D2BBJ2_STRRD/33-183
D2BBQ1_STRRD/92-235
D2BCE6_STRRD/88-229
D2BE20_STRRD/88-228
D2BEQ5_STRRD/95-234
D2BFF4_STRRD/101-239
D2BFW8_STRRD/107-250
D2BKA0_LACLK/92-230
D2BNV7_LACLK/88-228
D2BRD6_LACLK/91-229
D2BTF4_DICD5/105-242
D2BUX6_DICD5/111-250
D2BVX0_DICD5/91-230
D2C0H2_DICD5/94-232
D2C365_DICD5/94-234
D2DXU3_9BACT/114-256
D2EH23_PEDAC/93-233
D2EH99_PEDAC/94-230
D2EHB7_PEDAC/95-237
D2EIM0_PEDAC/90-228
D2EJ24_PEDAC/102-235
D2EJ84_PEDAC/86-218
D2EJ85_PEDAC/89-226
D2EJM3_PEDAC/93-232
D2EJX4_PEDAC/84-222
D2EKU9_PEDAC/89-228
D2ELW6_PEDAC/89-227
D2EM66_9STRE/87-228
D2ERD4_9STRE/88-226
D2EZJ7_9BACE/95-235
D2EZL3_9BACE/96-235
D2F3S7_STAAU/88-227
D2F4B5_STAAU/91-232
D2F6H3_STAAU/91-230
D2FAK5_STAAU/91-232
D2FCM0_STAAU/91-230
D2FHY1_STAAU/88-227
D2FIC3_STAAU/88-227
D2FJC2_STAAU/91-232
D2FLF6_STAAU/91-230
D2FS69_STAAU/88-227
D2FSQ7_STAAU/91-232
D2FUV5_STAAU/91-230
D2G0S9_STAAU/91-230
D2G5G7_STAAU/88-227
D2G604_STAAU/91-232
D2G6G4_STAAU/88-223
D2G715_STAAU/97-235
D2G980_STAAU/91-230
D2GFP1_STAAU/91-230
D2GIT5_STAAU/88-227
D2GJD5_STAAU/91-232
D2GN72_STAAU/88-227
D2GNT4_STAAU/91-232
D2GR02_STAAU/91-230
D2KKV9_9ACTO/96-162
D2N3W8_STAA5/88-227
D2N4N1_STAA5/91-232
D2N6Q5_STAA5/91-230
D2NC66_ECOS5/97-237
D2NF96_ECOS5/90-229
D2NFM3_ECOS5/96-236
D2NK49_ECOS5/107-243
D2NPB9_ROTMD/127-271
D2NVF7_LISM1/95-235
D2NVI7_LISM1/89-227
D2NVI8_LISM1/90-228
D2NWP7_LISM1/100-238
D2NXA7_LISM1/92-229
D2NY71_LISM1/94-233
D2P046_LISM1/97-238
D2P0F2_LISM1/90-228
D2P0M8_LISM1/94-233
D2P1M7_LISM1/91-229
D2P3G4_LISM2/94-233
D2P4G3_LISM2/91-229
D2P6T2_LISM2/95-235
D2P6W2_LISM2/89-227
D2P6W3_LISM2/90-228
D2P7P0_LISM2/100-238
D2P8S6_LISM2/92-229
D2PA26_LISM2/94-233
D2PBH0_LISM2/97-238
D2PBS4_LISM2/90-228
D2PMN4_KRIFD/99-237
D2PNE3_KRIFD/101-239
D2PPX5_KRIFD/101-238
D2PQL6_KRIFD/85-225
D2PS37_KRIFD/103-239
D2PVL3_KRIFD/93-232
D2PVT6_KRIFD/104-245
D2PZX1_KRIFD/97-235
D2Q110_KRIFD/87-224
D2Q8N5_BIFDB/99-239
D2QLR7_SPILD/108-247
D2QX24_PIRSD/93-241
D2RAN0_GARV4/94-232
D2S6J9_GEOOG/97-234
D2SC08_GEOOG/114-249
D2SGI3_GEOOG/92-232
D2TE08_ERWP6/105-242
D2THX8_CITRI/86-223
D2THX9_CITRI/88-225
D2TKM9_CITRI/97-236
D2TM68_CITRI/100-240
D2TPH9_CITRI/97-234
D2TQP3_CITRI/107-243
D2TSM9_CITRI/87-226
D2UAX3_XANAP/115-252
D2UC64_XANAP/108-244
D2UJ36_STAAU/88-227
D2UJM9_STAAU/91-232
D2ULP1_STAAU/91-230
D2URM6_STAAU/91-230
D2UWE7_STAAU/88-227
D2UX00_STAAU/91-232
D2YC63_VIBMI/89-229
D2YGC4_VIBMI/79-216
D2YH12_VIBMI/94-233
D2YKE3_VIBMI/89-229
D2YSH5_VIBMI/90-227
D2YSJ4_VIBMI/99-238
D2ZEH8_9ENTR/107-243
D2ZGW8_9ENTR/90-229
D2ZH07_9ENTR/81-218
D2ZH83_9ENTR/93-229
D2ZHA5_9ENTR/96-236
D3AAH3_9CLOT/1-131
D3AC74_9CLOT/6-63
D3ADQ0_9CLOT/96-237
D3ADZ4_9CLOT/105-245
D3AEM7_9CLOT/114-238
D3AGC3_9CLOT/106-240
D3AGC4_9CLOT/112-247
D3AGJ0_9CLOT/412-499
D3AIU5_9CLOT/95-234
D3AJY5_9CLOT/97-244
D3AMS2_9CLOT/109-247
D3ASU1_9CLOT/95-220
D3D2C8_9ACTO/116-259
D3DB11_9ACTO/107-250
D3EC05_GEOS4/90-229
D3ELE1_GEOS4/94-230
D3ES91_STAA4/88-227
D3ETK6_STAA4/91-232
D3EW23_STAA4/91-230
D3F0V8_CONWI/105-245
D3FAN4_CONWI/101-240
D3FBY4_CONWI/111-253
D3FS77_BACPE/94-233
D3FTY5_BACPE/94-231
D3FUF4_BACPE/90-229
D3FXA0_BACPE/91-230
D3GTY2_ECO44/96-236
D3GZJ3_ECO44/96-235
D3GZW6_ECO44/107-243
D3H0B7_ECO44/100-240
D3H309_ECO44/86-225
D3H503_ECO44/91-231
D3H689_STRM6/87-228
D3H9P1_STRM6/88-226
D3HC75_STRG3/92-229
D3HDE7_STRG3/88-226
D3HGJ9_STRG3/88-227
D3HI69_STRG3/93-231
D3KJ82_LISMO/97-238
D3KJH3_LISMO/92-230
D3KJH4_LISMO/90-228
D3KKE3_LISMO/92-229
D3KL90_LISMO/94-233
D3KLM0_LISMO/90-228
D3KN92_LISMO/94-233
D3KPU8_LISMO/91-229
D3KQU4_LISMO/100-238
D3LA30_OENOE/91-229
D3LAF8_OENOE/89-230
D3LAV5_OENOE/98-221
D3LBN4_OENOE/92-230
D3LEY4_ENTFC/91-225
D3LFI9_ENTFC/88-227
D3LFX6_ENTFC/91-230
D3LJ14_ENTFC/94-232
D3LJK9_ENTFC/93-233
D3M7E5_9ACTO/57-200
D3M7P1_9ACTO/106-244
D3M9E6_9ACTO/107-247
D3M9T2_9ACTO/1-108
D3MBH6_PROAC/96-233
D3MFR1_PROAC/103-240
D3MI37_PROAC/103-240
D3MN74_PROAC/84-221
D3NZ16_AZOS1/95-230
D3P0X3_AZOS1/100-235
D3P1L5_AZOS1/146-280
D3P286_AZOS1/116-254
D3P2I8_AZOS1/102-240
D3P2Z7_AZOS1/111-247
D3P3S4_AZOS1/95-232
D3PCT2_DEFDS/92-229
D3PLJ2_MEIRD/83-219
D3PSJ2_MEIRD/96-232
D3PX41_STANL/100-240
D3Q966_STANL/155-217
D3Q966_STANL/97-169
D3Q9J1_STANL/90-226
D3QDA5_STALH/92-230
D3QEZ4_STALH/92-231
D3QGM9_STALH/87-227
D3QGN6_STALH/90-231
D3QJN5_ECOCB/107-243
D3QKA9_ECOCB/96-236
D3QTK0_ECOCB/118-257
D3QUA5_ECOCB/100-240
D3QW81_ECOCB/86-225
D3QXG0_ECOCB/91-231
D3R2P2_CLOB3/129-241
D3RAY4_KLEVT/86-225
D3RF72_KLEVT/96-236
D3RFQ0_KLEVT/88-225
D3RL28_KLEVT/86-225
D3RLH7_KLEVT/93-229
D3RM20_KLEVT/97-234
D3T709_THEIA/96-234
D3ULH2_LISSS/90-228
D3ULM8_LISSS/94-233
D3UMI6_LISSS/91-230
D3UPV3_LISSS/90-227
D3UPV4_LISSS/90-228
D3URM3_LISSS/92-229
D3USH1_LISSS/94-233
D3USW6_LISSS/93-232
D3V763_XENBS/104-240
D3V8E8_XENBS/99-236
D3VG87_XENNA/104-240
D3VKY2_XENNA/100-237
D4B7Z5_9ENTR/107-243
D4BBG7_9ENTR/95-232
D4BBJ4_9ENTR/95-232
D4BE98_9ENTR/91-231
D4BKL5_9ENTR/96-236
D4BLB2_BIFBR/1-133
D4BWF7_PRORE/116-253
D4BXG2_PRORE/90-228
D4BYA6_PRORE/107-243
D4C3L9_PRORE/94-233
D4CB46_9CLOT/94-233
D4CB49_9CLOT/94-233
D4CC14_9CLOT/89-228
D4CDF9_9CLOT/92-231
D4CJG9_9FIRM/92-231
D4CN30_9FIRM/96-232
D4DW62_SEROD/96-237
D4DXY3_SEROD/97-237
D4E781_SEROD/115-252
D4E7J6_SEROD/113-249
D4EK31_ENTFA/92-230
D4EKC0_ENTFA/89-228
D4EKK8_ENTFA/91-230
D4ELX9_ENTFA/88-227
D4EMI1_ENTFA/85-227
D4EN01_ENTFA/91-225
D4ENV1_ENTFA/94-234
D4ERG0_ENTFA/91-225
D4ETW7_ENTFA/91-230
D4EU54_ENTFA/89-228
D4EUE2_ENTFA/92-230
D4EUR0_ENTFA/94-234
D4EX91_ENTFA/85-227
D4EXU0_ENTFA/88-227
D4F6B3_EDWTA/94-233
D4F6P9_EDWTA/115-251
D4F860_EDWTA/110-250
D4FC04_9LACO/89-228
D4FEG9_9LACO/90-229
D4FF92_9LACO/94-232
D4FGJ2_9LACO/1-39
D4FGW2_9LACO/89-228
D4FH17_9LACO/93-231
D4FJH9_STAEP/91-230
D4FPZ3_STROR/88-227
D4FQM4_STROR/87-228
D4FSJ5_STROR/88-226
D4FWT1_BACNA/95-233
D4G119_BACNA/94-234
D4G1Z9_BACNA/95-234
D4G410_BACNA/88-226
D4G4M9_BACNA/87-226
D4G5U1_BACNA/91-229
D4G6D8_BACNA/90-229
D4GCN0_PANAM/107-243
D4GG96_PANAM/86-225
D4GHP9_PANAM/94-233
D4GMC3_PANAM/97-238
D4GN82_PANAM/126-263
D4H277_DENA2/95-233
D4HBR5_PROAS/103-240
D4HCK1_PROAS/96-233
D4HZL3_ERWAC/126-263
D4I981_ERWAE/105-242
D4IW23_BUTFI/93-231
D4J9U9_9FIRM/93-229
D4JCG7_9FIRM/93-233
D4JFV0_9FIRM/104-245
D4JNA5_9FIRM/92-233
D4JNA6_9FIRM/88-227
D4JZC6_9FIRM/98-239
D4K1D0_9FIRM/101-225
D4K3S8_9FIRM/105-240
D4K667_9FIRM/105-240
D4KEJ9_9FIRM/74-217
D4KHD9_9FIRM/103-243
D4KI27_9FIRM/97-238
D4LI03_9FIRM/96-180
D4LMQ2_9FIRM/92-233
D4M434_9FIRM/88-226
D4MBW7_9ENTE/3-143
D4MC94_9ENTE/91-225
D4ME65_9ENTE/85-227
D4MFK0_9ENTE/88-227
D4MHC5_9ENTE/89-191
D4MHJ6_9ENTE/91-230
D4MPB3_9FIRM/89-228
D4MV69_9FIRM/89-228
D4PHN7_LISMO/94-233
D4PHU5_LISMO/90-228
D4PIS9_LISMO/94-233
D4PKR4_LISMO/91-229
D4PLJ7_LISMO/97-238
D4PMH8_LISMO/100-238
D4PN37_LISMO/90-228
D4PN38_LISMO/92-230
D4PP01_LISMO/92-229
D4PR93_LISMO/94-233
D4PS92_LISMO/91-228
D4PSE9_LISMO/94-233
D4PT97_LISMO/91-229
D4PV26_LISMO/95-235
D4PV56_LISMO/92-230
D4PV57_LISMO/90-228
D4PVK7_LISMO/100-238
D4PX06_LISMO/97-238
D4PY87_LISMO/92-229
D4Q0J1_LISMO/97-238
D4Q177_LISMO/90-228
D4Q1D2_LISMO/94-233
D4Q2J0_LISMO/100-238
D4Q345_LISMO/90-228
D4Q346_LISMO/92-230
D4Q3P7_LISMO/94-233
D4Q4H8_LISMO/91-229
D4Q569_LISMO/92-229
D4QIE8_ENTFC/88-227
D4QII7_ENTFC/85-227
D4QJN7_ENTFC/84-226
D4QL01_ENTFC/91-229
D4QMX3_ENTFC/91-230
D4QQJ1_ENTFC/91-225
D4QRU4_ENTFC/88-227
D4QSA4_ENTFC/91-229
D4QU88_ENTFC/91-230
D4QYB0_ENTFC/91-225
D4QZ26_ENTFC/94-234
D4R0M9_ENTFC/91-230
D4R3B2_ENTFC/91-229
D4R4H9_ENTFC/88-227
D4R7G9_ENTFC/88-227
D4R7K0_ENTFC/91-229
D4R7Y1_ENTFC/94-233
D4RA10_ENTFC/97-234
D4RA12_ENTFC/91-230
D4RA27_ENTFC/93-233
D4RBV0_ENTFC/91-230
D4RDH7_ENTFC/91-225
D4RF68_ENTFC/91-230
D4RHH4_ENTFC/94-234
D4RHL1_ENTFC/88-227
D4RJT0_ENTFC/94-233
D4RK80_ENTFC/86-223
D4RLV3_ENTFC/91-229
D4RM64_ENTFC/91-225
D4RMM8_ENTFC/91-229
D4RNK2_ENTFC/92-229
D4RP85_ENTFC/88-227
D4RQX9_ENTFC/91-225
D4RS12_ENTFC/91-230
D4S549_9FIRM/95-232
D4SK25_ENTFC/91-225
D4SKK6_ENTFC/92-229
D4SMR4_ENTFC/91-230
D4SMV0_ENTFC/91-229
D4SP52_ENTFC/88-227
D4SUR7_9XANT/89-229
D4SWJ8_9XANT/98-235
D4T059_9XANT/135-270
D4T6N0_9XANT/98-235
D4T753_9XANT/89-229
D4T9Q8_9XANT/135-270
D4TLU5_9NOST/91-236
D4TSH4_9NOST/91-236
D4TWC8_9ACTO/110-247
D4U3E8_STAAU/91-230
D4U615_STAAU/88-227
D4UA57_STAAU/91-232
D4UCK8_STAAU/88-227
D4UD48_STAAU/91-232
D4UEI5_STAAU/91-230
D4UW91_ENTFA/85-227
D4UY31_ENTFA/2-127
D4UYX9_ENTFA/96-235
D4UZ57_ENTFA/94-234
D4UZ68_ENTFA/88-227
D4UZD8_ENTFA/91-225
D4V1B6_ENTFA/92-230
D4V1P4_ENTFA/89-228
D4VEP5_9BACE/96-235
D4VUH3_ENTFC/91-225
D4VV61_ENTFC/88-227
D4VX44_ENTFC/91-230
D4VXK8_ENTFC/91-229
D4VZA2_ENTFC/85-227
D4VZW7_ENTFC/92-231
D4W287_9FIRM/87-226
D4W3A5_9FIRM/90-227
D4W4D5_9FIRM/89-228
D4W539_9FIRM/98-235
D4W8F9_9FIRM/96-237
D4W8T2_9FIRM/89-228
D4WNV7_BACOV/96-235
D4WSD9_BACOV/96-235
D4X5J4_9BURK/118-259
D4X6B0_9BURK/96-233
D4X9C8_9BURK/112-253
D4XBI0_9BURK/104-238
D4XBR3_9BURK/101-239
D4XG92_9BURK/105-242
D4XHS2_9BURK/98-233
D4XRI4_ACIHA/106-243
D4Y2L7_BACTR/94-233
D4Y4Q7_BACTR/95-233
D4Y6A0_BACTR/90-229
D4YAN6_BACTR/99-238
D4YFS8_9LACT/88-228
D4YI00_9LACT/88-222
D4YRJ6_9LACO/117-255
D4YVJ5_9LACO/94-232
D4YVR4_9LACO/96-234
D4YXH9_SPHJU/76-213
D4ZF83_SHEVD/89-226
D5AFR3_STRGZ/90-227
D5AG51_STRGZ/89-228
D5AG97_STRGZ/102-242
D5AG98_STRGZ/95-235
D5AHI4_STRGZ/88-226
D5ARS9_RHOCB/92-229
D5AVC9_RHOCB/95-235
D5B3G9_YERPZ/96-236
D5B774_YERPZ/105-242
D5B784_YERPZ/115-251
D5BC61_ZUNPS/102-238
D5BPZ0_PUNMI/118-251
D5BQ68_PUNMI/92-216
D5CA67_ENTCC/86-225
D5CCH5_ENTCC/87-226
D5CCP6_ENTCC/96-236
D5CGD7_ENTCC/93-229
D5CGJ8_ENTCC/100-237
D5CHE3_ENTCC/90-229
D5CJT7_ENTCC/107-243
D5D2Q2_ECOKI/86-225
D5D3I9_ECOKI/97-237
D5D6B3_ECOKI/107-243
D5D7B0_ECOKI/96-236
D5DCK0_BACMD/90-229
D5DCS0_BACMD/94-233
D5DDC0_BACMD/94-231
D5DFU4_BACMD/95-235
D5DH77_BACMD/88-226
D5DKV3_BACMD/95-233
D5DQ43_BACMQ/95-233
D5DSJ8_BACMQ/95-235
D5DZ41_BACMQ/94-233
D5DZH3_BACMQ/88-226
D5E1J2_BACMQ/94-231
D5E1S8_BACMQ/98-237
D5E2A7_BACMQ/90-229
D5E2L3_BACMQ/89-227
D5FU75_PSEPU/92-231
D5GYM8_LACCS/93-232
D5H1S7_LACCS/89-228
D5H211_LACCS/94-232
D5H2V1_LACCS/89-228
D5H2V8_LACCS/91-231
D5H5L2_SALRM/93-232
D5K8E6_RHOS4/130-269
D5MWH6_BACSU/88-226
D5MXC8_BACSU/95-234
D5MZ30_BACSU/95-233
D5N1I3_BACSU/94-234
D5N1U6_BACSU/90-229
D5N2R8_BACSU/87-226
D5N6G2_BACSU/91-229
D5N8G9_9BURK/94-236
D5NA65_9BURK/105-241
D5NGI1_9BURK/89-226
D5NHC8_9BURK/119-261
D5NJF1_9BURK/101-237
D5NK96_9BURK/116-253
D5NK97_9BURK/102-237
D5NLY0_9BURK/105-245
D5NMK6_9BURK/96-237
D5NML7_9BURK/97-238
D5NYF6_CORAM/101-239
D5P061_CORAM/93-231
D5P0G3_CORAM/90-228
D5P0I4_CORAM/107-245
D5P103_CORAM/90-229
D5P838_9MYCO/106-252
D5PAB8_9MYCO/97-236
D5PZF6_CLODI/94-234
D5Q1G7_CLODI/96-237
D5Q586_CLODI/112-251
D5Q872_CLODI/93-232
D5Q8K8_CLODI/92-231
D5Q8L2_CLODI/89-139
D5Q8L3_CLODI/1-88
D5Q9S1_CLODI/91-224
D5QER7_GLUHA/86-222
D5RMF9_9PROT/94-233
D5RPG6_9PROT/103-240
D5RPH5_9PROT/99-240
D5RQ00_9PROT/106-246
D5RRZ9_9PROT/105-244
D5RUU4_CLODI/93-232
D5RV63_CLODI/92-231
D5RV68_CLODI/89-227
D5RW10_CLODI/96-237
D5S191_CLODI/94-234
D5S1U1_CLODI/91-224
D5S3C0_CLODI/112-251
D5S567_STRPA/88-228
D5S6P8_STRPA/88-227
D5S832_STRPA/88-226
D5SII7_STRCL/132-270
D5T2D8_LEUKI/94-232
D5T2G5_LEUKI/114-225
D5T4B8_LEUKI/92-230
D5TM14_BACT1/83-219
D5TPM2_BACT1/89-228
D5TSY8_BACT1/93-232
D5TUP8_BACT1/90-227
D5TUT0_BACT1/100-238
D5TWA8_BACT1/47-186
D5U4E1_BRAM5/89-228
D5UNU3_TSUPD/97-236
D5UPF7_TSUPD/91-228
D5UTT3_TSUPD/91-229
D5UWX0_TSUPD/101-237
D5V2W8_ARCNC/84-230
D5V2W9_ARCNC/92-228
D5V5I8_ARCNC/89-230
D5V9P2_MORCR/133-242
D5VM59_CAUST/119-255
D5VMB7_CAUST/92-231
D5VMP2_CAUST/101-238
D5VNT9_CAUST/102-238
D5W0A5_CLOB2/89-228
D5W481_CLOB2/97-238
D5W6N4_BURSC/89-226
D5WAT8_BURSC/101-237
D5WBW3_BURSC/105-241
D5WEL1_BURSC/118-260
D5WF03_BURSC/92-234
D5WFW4_BURSC/105-245
D5WGU5_BURSC/119-254
D5WGU6_BURSC/119-256
D5WH18_BURSC/116-257
D5WWF1_BACT2/95-233
D5X4M6_THIK1/130-269
D5XBM9_THEPJ/89-226
D5XR83_MYCTU/106-246
D5Y1C3_MYCTU/106-246
D5YBR9_MYCTU/106-246
D5YP89_MYCTU/106-246
D5Z128_MYCTU/106-246
D5ZDJ7_MYCTU/106-246
D5ZPY1_9ACTO/104-245
D5ZRB5_9ACTO/101-241
D5ZRN0_9ACTO/104-244
D5ZVA0_9ACTO/99-233
D5ZWB4_9ACTO/114-253
D5ZXI1_9ACTO/110-241
D5ZYU6_9ACTO/104-244
D6A0B5_9ACTO/104-242
D6A287_9ACTO/103-240
D6A2T2_9ACTO/114-252
D6A8S5_9ACTO/98-236
D6A9D8_9ACTO/94-234
D6A9E0_9ACTO/100-238
D6AAT9_9ACTO/89-220
D6AAX0_STRFL/1-58
D6ABZ3_STRFL/93-232
D6ACU6_STRFL/96-234
D6AFZ2_STRFL/1-127
D6AHJ7_STRFL/107-248
D6AIJ5_STRFL/98-234
D6AKU3_STRFL/109-242
D6AM65_STRFL/95-235
D6AMF8_STRFL/104-244
D6AN31_STRFL/121-261
D6ATD5_STRFL/98-237
D6AUV0_STRFL/89-229
D6AXS6_9ACTO/107-245
D6AYF3_9ACTO/100-239
D6B1K3_9ACTO/106-242
D6B1K8_9ACTO/92-227
D6B1L5_9ACTO/108-250
D6B2T7_9ACTO/30-171
D6B2T8_9ACTO/104-241
D6B4N5_9ACTO/109-242
D6B5S4_9ACTO/112-252
D6B746_9ACTO/99-233
D6B8G7_9ACTO/1-129
D6BAK6_9ACTO/101-241
D6BCG4_9ACTO/98-239
D6CKP8_THIS3/100-237
D6CLA1_THIS3/130-269
D6D8I4_9BACE/96-235
D6DE31_CLOSC/89-228
D6DEM4_CLOSC/92-231
D6DLI6_CLOSC/94-233
D6DPZ4_ENTCL/96-236
D6DUV7_ENTCL/93-229
D6DV11_ENTCL/101-238
D6DV39_ENTCL/90-229
D6DVS0_ENTCL/96-236
D6EDB0_STRLI/103-243
D6EDU5_STRLI/114-252
D6EEN5_STRLI/94-234
D6EJP4_STRLI/102-239
D6EK00_STRLI/105-245
D6EMD6_STRLI/115-252
D6EMM7_STRLI/101-241
D6EP24_STRLI/112-253
D6ES93_STRLI/103-233
D6EUQ7_STRLI/104-244
D6EW94_STRLI/109-242
D6F265_MYCTU/106-246
D6FNA1_MYCTU/106-246
D6GDB5_9ENTR/88-225
D6GEY5_9ENTR/78-217
D6GGN8_9ENTR/97-234
D6GGU7_9ENTR/93-229
D6GKM9_9ENTR/86-225
D6GLW2_9ENTR/98-238
D6GZP8_STAAU/91-230
D6H350_STAAU/88-227
D6H3P0_STAAU/91-232
D6HDQ3_STAAU/88-227
D6HE86_STAAU/91-232
D6HGC1_STAAU/91-230
D6HLL1_9FIRM/97-236
D6HLL2_9FIRM/90-230
D6HQ06_9FIRM/85-217
D6HQ72_9FIRM/98-237
D6HQ76_9FIRM/107-244
D6HUA2_ECOLX/90-229
D6HX51_ECOLX/86-225
D6HYL2_ECOLX/113-249
D6I254_ECOLX/96-235
D6I2U7_ECOLX/86-225
D6I3C1_ECOLX/91-231
D6I3Y4_ECOLX/99-239
D6I9G6_ECOLX/107-243
D6IF35_ECOLX/97-237
D6IFT4_ECOLX/86-225
D6IGA1_ECOLX/91-231
D6IH44_ECOLX/96-236
D6IIS0_ECOLX/96-236
D6IRK0_ECOLX/107-243
D6IVP3_ECOLX/100-240
D6IWD4_ECOLX/86-225
D6IWU8_ECOLX/91-231
D6IXM4_STAAU/91-232
D6IZT5_STAAU/91-230
D6J475_STAAU/88-227
D6J579_ECOLX/96-236
D6JBZ6_ECOLX/107-243
D6JH14_ECOLX/86-225
D6JHI5_ECOLX/91-231
D6JQK4_ACIG3/94-233
D6JWA9_ACIG3/106-243
D6JZR3_9ACTO/108-242
D6K0I4_9ACTO/104-244
D6K0R5_9ACTO/81-202
D6K1N7_9ACTO/105-244
D6K4T2_9ACTO/42-157
D6K4U5_9ACTO/115-254
D6K611_9ACTO/107-245
D6K670_9ACTO/95-237
D6K8T1_9ACTO/101-241
D6KC46_9ACTO/84-224
D6KEV3_9ACTO/98-237
D6KGV1_9ACTO/107-242
D6KSW8_SCAIO/43-191
D6LPX4_9RHIZ/73-213
D6LR13_9RHIZ/94-234
D6LSK8_9RHIZ/111-247
D6LSQ4_9RHIZ/105-241
D6LSR8_9RHIZ/100-237
D6LUI8_STAAU/60-199
D6LV45_STAAU/91-232
D6LX95_STAAU/97-236
D6M2N0_9ACTO/85-224
D6M4P0_9ACTO/99-229
D6S281_9LACO/98-233
D6S2Q3_9LACO/89-228
D6S663_9LACO/94-232
D6SD71_STAAU/91-232
D6SDT3_STAAU/88-227
D6SHG3_STAAU/97-236
D6SY81_GARVA/94-231
D6T2F2_GARVA/94-232
D6T4G6_STAAU/91-230
D6T506_STAAU/88-227
D6T7K0_STAAU/91-232
D6TJF7_9CHLR/97-238
D6TKW8_9CHLR/105-246
D6TL58_9CHLR/94-232
D6TM24_9CHLR/94-234
D6TVI8_9CHLR/95-235
D6U5C2_9CHLR/96-236
D6U8S4_9CHLR/104-252
D6UAZ9_STAAU/97-236
D6UDL8_STAAU/91-232
D6UE66_STAAU/88-227
D6UNP7_9BACT/107-247
D6URI7_9BACT/96-236
D6UTC4_9BACT/113-256
D6V9E1_9BRAD/100-242
D6XB23_9ACTO/98-236
D6XCH7_9ACTO/95-233
D6XU23_BACIE/93-231
D6XVV2_BACIE/94-232
D6XVV5_BACIE/95-234
D6XXM7_BACIE/91-231
D6XYH2_BACIE/89-228
D6Y6D3_THEBD/104-243
D6Y6E9_THEBD/26-167
D6Y6W8_THEBD/94-234
D6Y7V4_THEBD/102-241
D6Y7Y1_THEBD/97-236
D6Y8L7_THEBD/99-239
D6Y9Q6_THEBD/105-243
D6YB63_THEBD/99-237
D6YQX1_PANVC/95-236
D6ZII5_MOBCV/3-140
D6ZJL2_MOBCV/90-224
D6ZMS2_STRP0/93-232
D6ZNL5_STRP0/88-227
D6ZPN6_STRP0/100-242
D6ZRT6_STRP0/88-226
D7A112_STAND/101-243
D7A1Q7_STAND/115-244
D7A4E1_STAND/113-253
D7A6U7_STAND/103-243
D7AA60_STAND/98-236
D7ADN2_GEOSK/97-236
D7ASQ0_THEM3/96-234
D7AX57_NOCDD/97-237
D7AXG3_NOCDD/102-241
D7AYN0_NOCDD/99-237
D7AZW3_NOCDD/105-252
D7B0A7_NOCDD/89-228
D7B574_NOCDD/96-236
D7B5N8_NOCDD/94-233
D7B5X4_NOCDD/109-249
D7B6Y5_NOCDD/90-227
D7B6Y6_NOCDD/100-246
D7B720_NOCDD/106-247
D7B908_NOCDD/94-235
D7BBH3_MEISD/96-232
D7BFG8_MEISD/83-218
D7BLB8_ARCHD/83-224
D7BLL2_ARCHD/111-248
D7BLU4_ARCHD/102-239
D7BQP7_STRBB/53-189
D7BRT0_STRBB/108-242
D7BSI3_STRBB/101-241
D7BTA0_STRBB/89-229
D7BTG9_STRBB/109-241
D7BW85_STRBB/114-250
D7BWK6_STRBB/89-228
D7BY24_STRBB/103-239
D7BY75_STRBB/94-233
D7C4I2_STRBB/92-230
D7C538_STRBB/114-253
D7CHN0_STRBB/149-289
D7CI21_STRBB/89-233
D7CZH3_GEOSC/95-233
D7D4C0_GEOSC/99-238
D7D6F5_GEOSC/90-229
D7D6R3_GEOSC/90-229
D7DHI5_METS0/116-254
D7DNQ9_METS0/97-239
D7ENR8_MYCTU/106-246
D7GFT6_PROFC/105-242
D7GPZ9_9FIRM/94-233
D7H3N9_BRUAB/101-241
D7H4E6_BRUAB/111-247
D7H5P4_BRUAB/94-234
D7H6B7_BRUAB/100-237
D7H6D1_BRUAB/110-246
D7H851_VIBCH/90-227
D7HCP7_VIBCH/86-225
D7HKB5_VIBCH/90-227
D7HMS0_VIBCH/86-225
D7HUM6_PSESS/105-242
D7HXJ5_PSESS/92-231
D7I104_PSESS/92-229
D7I185_PSESS/95-237
D7IYG4_9BACE/128-267
D7JIA8_ECOLX/96-236
D7JPR8_ECOLX/107-243
D7JUG9_ECOLX/100-240
D7JUS7_ECOLX/86-225
D7JVX5_ECOLX/91-231
D7K606_9BACE/144-283
D7UET1_LISMO/97-238
D7UFQ5_LISMO/90-228
D7UFQ6_LISMO/92-230
D7UGR0_LISMO/100-238
D7UGX4_LISMO/90-228
D7UH29_LISMO/94-233
D7UK89_LISMO/91-229
D7UKF9_LISMO/94-233
D7UL72_LISMO/92-229
D7UVD0_LISGR/89-229
D7UWF2_LISGR/91-230
D7UWR2_LISGR/84-215
D7UWT2_LISGR/91-226
D7UWX9_LISGR/93-229
D7UXB5_LISGR/95-233
D7V0U6_LISGR/94-233
D7V1M4_9LACO/89-228
D7V1V4_9LACO/93-233
D7V1V8_9LACO/90-228
D7V4G5_9LACO/94-232
D7V4K1_9LACO/105-244
D7V5L4_9LACO/94-232
D7V5L6_9LACO/85-222
D7V5T4_9LACO/89-230
D7V5U6_9LACO/89-229
D7V7V1_LACPL/104-241
D7V844_LACPL/108-250
D7V8J9_LACPL/86-222
D7VCL9_LACPL/86-222
D7VCW8_LACPL/93-232
D7VDB8_LACPL/101-239
D7VDE7_LACPL/89-228
D7VEQ9_LACPL/85-227
D7VTC0_9SPHI/97-235
D7WCA8_9CORY/93-232
D7WMP5_9BACI/95-234
D7WQE8_9BACI/94-233
D7X190_ECOLX/86-225
D7X3L8_ECOLX/91-231
D7X548_ECOLX/96-236
D7X8G7_ECOLX/97-237
D7XF00_ECOLX/107-243
D7XHG9_ECOLX/107-243
D7XJK0_ECOLX/86-225
D7XLM0_ECOLX/86-225
D7XRZ0_ECOLX/96-238
D7XSW9_ECOLX/91-231
D7XTJ3_ECOLX/96-236
D7XV23_ECOLX/90-229
D7XWE9_ECOLX/96-235
D7Y048_ECOLX/107-243
D7Y191_ECOLX/1-131
D7Y3N2_ECOLX/90-229
D7Y4M6_ECOLX/120-257
D7Y5E4_ECOLX/91-231
D7Y653_ECOLX/96-235
D7YA92_ECOLX/96-236
D7YGV3_ECOLX/107-243
D7YIZ0_ECOLX/96-236
D7YLX5_ECOLX/86-225
D7YN16_ECOLX/91-231
D7YNI8_ECOLX/90-229
D7YQD1_ECOLX/97-237
D7YRW3_ECOLX/86-225
D7YVS1_ECOLX/91-231
D7YX40_ECOLX/107-243
D7Z125_ECOLX/97-237
D7Z354_ECOLX/96-236
D7Z3I1_ECOLX/86-225
D7Z963_ECOLX/86-225
D7ZD56_ECOLX/107-243
D7ZE28_ECOLX/96-236
D7ZH26_ECOLX/91-231
D7ZLA8_ECOLX/86-225
D7ZSP7_ECOLX/90-229
D7ZWM2_ECOLX/107-243
D7ZX16_ECOLX/96-235
D7ZYL5_ECOLX/91-231
D7ZZL8_ECOLX/96-236
D8A095_ECOLX/1-131
D8A4N0_ECOLX/97-237
D8A502_ECOLX/107-243
D8AE50_ECOLX/86-225
D8AFE6_ECOLX/96-236
D8AG48_ECOLX/86-225
D8AHX0_ECOLX/96-236
D8AIE7_ECOLX/96-235
D8AJ71_ECOLX/90-229
D8AK52_ECOLX/86-225
D8AKV1_ECOLX/107-243
D8ALR0_ECOLX/91-231
D8AZK5_ECOLX/107-243
D8B2P0_ECOLX/86-225
D8B465_ECOLX/96-235
D8B595_ECOLX/91-231
D8B5Q9_ECOLX/96-236
D8B694_ECOLX/90-229
D8BE59_ECOLX/10-149
D8BFY3_ECOLX/107-243
D8BIS4_ECOLX/91-231
D8BMS1_ECOLX/96-238
D8BND9_ECOLX/96-236
D8BS56_ECOLX/96-236
D8BTD6_ECOLX/91-231
D8BW08_ECOLX/118-257
D8BZL5_ECOLX/107-243
D8C0D0_ECOLX/90-229
D8C322_ECOLX/47-186
D8C915_ECOLX/91-231
D8CBP9_ECOLX/96-236
D8CET4_ECOLX/107-243
D8CIF6_ECOLX/86-225
D8CIP0_ECOLX/97-237
D8D203_COMTE/127-237
D8D3B1_COMTE/116-257
D8DBQ1_COMTE/96-233
D8DBQ3_COMTE/105-242
D8DBR0_COMTE/87-224
D8E3I2_ECOLX/96-236
D8E4Q7_ECOLX/96-238
D8E586_ECOLX/107-243
D8E743_ECOLX/86-225
D8E894_ECOLX/96-235
D8E8L3_ECOLX/90-229
D8EA48_ECOLX/72-211
D8EAL5_ECOLX/91-231
D8EGT2_ECOLX/86-225
D8EK19_ECOLX/90-229
D8EPK3_ECOLX/96-236
D8ES24_ECOLX/107-243
D8ET20_ECOLX/91-231
D8ETQ3_ECOLX/86-225
D8FAV0_9DELT/103-243
D8FLT8_LACDE/93-232
D8FNM5_LACDE/89-225
D8FNU0_LACDE/90-227
D8FPD1_LACDE/89-228
D8GCC7_LACCZ/91-231
D8GDF5_LACCZ/90-227
D8GDR4_LACCZ/117-228
D8GE44_LACCZ/89-229
D8GEC2_LACCZ/86-222
D8GHN8_LACCZ/96-237
D8GHR8_LACCZ/89-228
D8GNC2_CLOLD/89-226
D8H0G2_BACAI/98-233
D8H0Y6_BACAI/89-228
D8H5R1_BACAI/93-232
D8H7Y7_BACAI/100-238
D8H9H4_BACAI/47-186
D8HAV7_STAAF/91-230
D8HEA0_STAAF/88-227
D8HFV7_STAAF/91-232
D8HJK1_AMYMU/104-244
D8HKQ5_AMYMU/88-224
D8HT87_AMYMU/102-238
D8HWL0_AMYMU/106-241
D8HZD1_AMYMU/102-240
D8I2K3_AMYMU/110-248
D8I5L3_AMYMU/81-220
D8I7W9_AMYMU/107-241
D8I887_AMYMU/105-245
D8IFD4_BRAP9/90-230
D8IJ47_LACFC/94-232
D8IM11_LACSC/89-227
D8IMK5_LACSC/101-240
D8IML0_LACSC/90-227
D8IX27_HERSS/96-238
D8IZX3_HERSS/186-328
D8JKA6_ACISD/66-208
D8JKT2_ACISD/106-243
D8JM33_ACISD/94-233
D8KGA6_LACLN/88-228
D8KI22_LACLN/92-230
D8KQA5_CORPF/112-250
D8MDN2_LEUGT/94-232
D8MDQ4_LEUGT/112-225
D8ME53_LEUGT/92-230
D8MI46_LEUGT/89-227
D8ML08_ERWBE/95-236
D8MLT6_ERWBE/89-228
D8MMG7_ERWBE/99-242
D8MQ39_ERWBE/105-242
D8MQ44_ERWBE/105-242
D8MQV5_ERWBE/83-214
D8MTY1_ERWBE/94-233
D8MYK6_RALSO/91-230
D8MZ76_RALSO/97-231
D8N100_RALSO/89-234
D8N2H5_RALSO/92-234
D8N7E7_RALSO/95-232
D8NAP7_RALSO/94-236
D8NF17_RALSO/92-234
D8NFP6_RALSO/91-230
D8NGD7_RALSO/97-231
D8NPI6_RALSO/95-232
D8NSG6_RALSO/122-264
D8NYU5_RALSO/95-232
D8P1P4_RALSO/122-264
D8P2L1_RALSO/96-231
D8P6D2_RALSO/92-234
D8P724_RALSO/91-230
D8USH6_9MICC/92-232
D9N7N8_STRPN/93-232
D9N8M0_STRPN/100-242
D9N9L2_STRPN/88-226
D9NB37_STRPN/88-227
D9NC80_STRPN/88-227
D9NEZ6_STRPN/93-232
D9NFA2_STRPN/100-242
D9NHK8_STRPN/88-226
D9NI77_STRPN/100-242
D9NK45_STRPN/88-227
D9NLN1_STRPN/88-226
D9NNV6_STRPN/93-232
D9NPN4_STRPN/95-237
D9NS43_STRPN/88-226
D9NSW4_STRPN/88-227
D9NVC7_STRPN/93-232
D9NWZ3_STRPN/88-227
D9NXK3_STRPN/88-226
D9NYF0_STRPN/100-242
D9P1Q9_STRPN/93-232
D9Q530_CORP1/103-241
D9QCZ4_CORP2/112-250
D9QUA4_ACEAZ/80-197
D9R0P0_CLOSW/104-249
D9R1M5_CLOSW/102-241
D9R1P1_CLOSW/96-235
D9R1P3_CLOSW/92-231
D9R1V0_CLOSW/92-232
D9R2J2_CLOSW/97-240
D9R3Q4_CLOSW/92-229
D9R400_CLOSW/86-215
D9R7B8_CLOSW/101-239
D9R9D8_CLOSW/89-228
D9R9L8_CLOSW/100-239
D9R9M0_CLOSW/96-235
D9R9M3_CLOSW/90-232
D9R9M4_CLOSW/98-237
D9RAW8_CLOSW/94-234
D9RDG8_STAAJ/88-227
D9RED9_STAAJ/91-232
D9RGK4_STAAJ/91-230
D9RJ51_STAAK/88-227
D9RL26_STAAK/91-232
D9S0U2_THEOJ/92-228
D9S1T7_THEOJ/91-231
D9S2D0_THEOJ/89-226
D9SDD7_GALCS/109-248
D9SHL9_GALCS/97-238
D9TAE0_MICAI/98-239
D9TDX3_MICAI/114-251
D9TFA4_CALOO/96-235
D9TS33_THETC/94-232
D9UFV5_9ACTO/104-245
D9UGK5_9ACTO/85-224
D9UI27_9ACTO/102-246
D9UKD9_9ACTO/115-252
D9UKU6_9ACTO/1-121
D9UP02_9ACTO/85-226
D9UQR4_9ACTO/103-241
D9USP8_9ACTO/110-243
D9UTW4_9ACTO/117-257
D9UU55_9ACTO/100-231
D9UV85_9ACTO/99-239
D9UW40_9ACTO/87-226
D9UXP5_9ACTO/103-243
D9UZ86_9ACTO/105-243
D9V1W9_9ACTO/99-237
D9V3E3_9ACTO/102-242
D9V3Y3_9ACTO/91-231
D9V452_9ACTO/97-235
D9V5T1_9ACTO/106-244
D9VEU8_9ACTO/102-246
D9VKM5_9ACTO/105-240
D9VM09_9ACTO/116-256
D9VMU1_9ACTO/89-229
D9VNS2_9ACTO/114-251
D9VS62_9ACTO/108-250
D9VXQ7_9ACTO/107-247
D9VXR6_9ACTO/108-242
D9VXX7_9ACTO/104-245
D9VYA2_9ACTO/93-231
D9VYJ4_9ACTO/104-244
D9W0P7_9ACTO/98-242
D9WAG9_9ACTO/106-247
D9WCH3_9ACTO/110-252
D9WFP5_9ACTO/94-233
D9WGC9_9ACTO/107-247
D9WHC6_9ACTO/117-248
D9WJT9_9ACTO/107-242
D9WMR8_9ACTO/113-254
D9WP40_9ACTO/89-228
D9WRD7_9ACTO/114-251
D9WRH0_9ACTO/1-58
D9WSG3_9ACTO/89-234
D9WVP1_9ACTO/92-230
D9WVW6_9ACTO/111-251
D9WVW7_9ACTO/31-172
D9WWV5_9ACTO/110-247
D9WYJ5_STRVR/101-241
D9WZY7_STRVR/110-242
D9X455_STRVR/98-236
D9X6P6_STRVR/11-88
D9X8B9_STRVR/7-147
D9X8P8_STRVR/114-252
D9X9K3_STRVR/88-219
D9XCY1_STRVR/109-242
D9XEH3_STRVR/104-244
D9XFX9_STRVR/101-239
D9XGL2_STRVR/98-233
D9XJN2_9ACTO/95-234
D9XJN4_9ACTO/101-238
D9XKQ0_9ACTO/104-244
D9XNJ3_9ACTO/102-240
D9XNQ1_9ACTO/104-244
D9XP91_9ACTO/104-244
D9XQ08_9ACTO/108-240
D9XQ10_9ACTO/88-225
D9XQ16_9ACTO/108-250
D9XQT1_9ACTO/109-242
D9XS98_9ACTO/101-241
D9XTQ8_9ACTO/88-231
D9XUL2_9ACTO/104-244
D9XVM0_9ACTO/101-246
D9XWH1_9ACTO/100-240
D9XX07_9ACTO/102-216
D9XZK6_9ACTO/114-252
D9Y026_9ACTO/58-199
D9Y027_9ACTO/81-222
D9Y0B6_9ACTO/25-155
D9Y3H2_9BURK/89-233
D9Y3Q5_9BURK/108-250
D9Y7B7_9BURK/91-233
D9Y7R1_9BURK/96-238
D9YC37_9DELT/107-245
D9YEW3_9DELT/107-246
D9YHZ6_9DELT/114-246
DASR_STRAW/104-244
DASR_STRCO/104-244
DASR_STRGR/103-243
E0DEB7_9CORY/103-241
E0DPN7_9RHIZ/96-233
E0DPZ0_9RHIZ/94-234
E0DR64_9RHIZ/111-247
E0DRW3_9RHIZ/110-246
E0DRX7_9RHIZ/100-237
E0DV72_9RHIZ/101-241
E0DWH9_9RHIZ/113-249
E0DWJ2_9RHIZ/100-237
E0DZC4_9RHIZ/111-247
E0FT30_9THEO/94-232
E0FUJ4_9THEO/99-238
E0G0N7_ENTFA/96-231
E0G1G8_ENTFA/89-228
E0G1Q2_ENTFA/92-230
E0G3F9_ENTFA/94-234
E0G5J8_ENTFA/85-227
E0G5Z7_ENTFA/91-225
E0G6G1_ENTFA/96-235
E0G6M7_ENTFA/88-227
E0G8H7_ENTFA/91-230
E0GCV3_ENTFA/91-225
E0GDI1_ENTFA/94-234
E0GEK1_ENTFA/91-230
E0GET8_ENTFA/89-228
E0GFD7_ENTFA/88-227
E0GFX2_ENTFA/92-230
E0GHH1_ENTFA/89-228
E0GJF8_ENTFA/92-230
E0GL25_ENTFA/94-234
E0GLS4_ENTFA/91-225
E0GNJ0_ENTFA/88-227
E0GR39_ENTFA/91-230
E0GRK8_ENTFA/91-225
E0GS73_ENTFA/94-234
E0GSW7_ENTFA/96-235
E0GUM5_ENTFA/92-230
E0GV76_ENTFA/91-230
E0GVJ1_ENTFA/89-228
E0GY08_ENTFA/85-227
E0GYI3_ENTFA/88-227
E0H401_ENTFA/91-225
E0H4T9_ENTFA/91-230
E0H5D5_ENTFA/88-227
E0H5H8_ENTFA/89-228
E0H5Q9_ENTFA/92-230
E0H7Y8_ENTFA/94-234
E0H8C0_ENTFA/85-227
E0H8Z1_ENTFA/96-231
E0HCV8_ENTFA/92-230
E0HD45_ENTFA/89-228
E0HDE0_ENTFA/91-230
E0HEL0_ENTFA/94-234
E0HFG0_ENTFA/96-235
E0HFS3_ENTFA/88-227
E0HH01_ENTFA/91-225
E0HU31_9GAMM/89-226
E0HXJ6_9BACT/91-239
E0HXT7_9BACT/64-203
E0I010_9BACT/102-240
E0I028_9BACT/90-233
E0I2G4_9BACT/88-226
E0I2T4_9BACT/92-235
E0I4Q1_9BACL/94-230
E0IQ94_9GAMM/89-226
E0IX53_ECOLW/86-225
E0J000_ECOLW/96-235
E0J096_ECOLW/96-236
E0J345_ECOLW/86-225
E0J4T5_ECOLW/91-231
E0J6F8_ECOLW/90-229
E0J6N5_ECOLW/107-243
E0J954_RHIME/98-237
E0J9V7_RHIME/104-241
E0JA24_RHIME/91-228
E0JA31_RHIME/92-229
E0JCB5_RHIME/47-184
E0JG80_RHIME/108-244
E0JHX7_RHIME/96-235
E0JLD3_RHIME/95-228
E0JM08_RHIME/105-247
E0JRK1_RHIME/99-239
E0JUB6_RHIME/47-184
E0JW00_RHIME/96-235
E0JYL9_RHIME/104-241
E0K145_RHIME/108-244
E0K4H4_RHIME/90-229
E0K6E7_RHIME/98-237
E0K6V3_RHIME/99-239
E0K722_RHIME/105-247
E0KBN6_STRVO/89-228
E0KCR7_STRVO/107-247
E0KF60_STRVO/99-240
E0KLB7_STRVO/105-244
E0KMI2_STRVO/114-251
E0KMI7_STRVO/31-174
E0KMI8_STRVO/109-251
E0KPH3_STRVO/103-244
E0KQC3_STRVO/95-231
E0KR04_STRVO/100-240
E0KS01_STRVO/114-254
E0KS70_STRVO/107-247
E0KTM4_STRVO/109-242
E0KV13_STRVO/108-246
E0KVD5_STRVO/101-241
E0KW76_STRVO/103-246
E0KZ37_STRVO/105-246
E0KZM5_STRVO/95-234
E0LMU8_SPHCR/134-198
E0LT03_9ENTR/95-236
E0LUM9_9ENTR/105-242
E0M2E8_9ENTR/91-229
E0M3S4_9ENTR/93-232
E0MMI5_9RHOB/88-227
E0N0N0_9CORY/100-238
E0N4P2_9ACTO/90-224
E0N5F3_9ACTO/105-242
E0NEF3_PEDAC/89-227
E0NEM5_PEDAC/112-250
E0NFQ0_PEDAC/89-228
E0NG88_PEDAC/98-238
E0NH17_PEDAC/97-239
E0NH36_PEDAC/90-226
E0NHN2_PEDAC/120-256
E0NHT3_PEDAC/84-223
E0NI06_PEDAC/86-218
E0NI07_PEDAC/90-226
E0NIE3_PEDAC/93-232
E0P630_STAAU/88-227
E0P6Z9_STAAU/96-237
E0P8U3_STAAU/97-236
E0PBB0_STREI/93-231
E0PBB8_STREI/98-235
E0PBU2_STREI/102-242
E0PBU4_STREI/88-230
E0PDJ6_STREI/88-226
E0PGS6_STREI/88-227
E0PHA8_STRGY/93-231
E0PHB9_STRGY/98-235
E0PJX8_STRGY/88-226
E0PMZ3_STRGY/88-227
E0PND5_STRMT/129-270
E0PQX9_STRMT/88-226
E0PTM9_STRPY/88-227
E0PVW2_STRPY/97-235
E0PWX2_STRPY/91-231
E0PZ88_9STRE/88-227
E0Q1H1_9STRE/88-226
E0Q416_9STRE/87-228
E0Q8H8_9BIFI/99-239
E0QL10_9FIRM/100-240
E0QNF0_9ACTO/112-249
E0QT84_9ACTO/140-277
E0QY84_ECOLX/86-225
E0R1W1_ECOLX/107-243
E0R4M9_ECOLX/96-236
E0R5S8_ECOLX/97-237
E0RAH8_PAEP6/146-285
E0RFC5_PAEP6/90-230
E0RL54_PAEP6/89-228
E0SCA4_DICD3/121-260
E0SEI7_DICD3/91-230
E0SIC3_DICD3/94-234
E0SM91_DICD3/143-280
E0SNE3_DICD3/91-232
E0SU38_STRZA/95-237
E0SV54_STRZA/88-226
E0SXE2_STRZA/88-227
E0SY74_STRZA/93-232
E0T404_EDWTF/90-230
E0TAE5_EDWTF/111-247
E0TM67_STRZ6/88-226
E0TPH7_STRZ6/95-237
E0TPX6_STRZ6/93-232
E0TTE2_STRZ6/88-227
E0TTH4_BACPZ/91-229
E0TV07_BACPZ/95-233
E0TVK2_BACPZ/90-229
E0TZ86_BACPZ/88-226
E0U0R9_BACPZ/94-172
E0U0U5_BACPZ/87-226
E0U3M8_BACPZ/95-234
E0XPG5_9BACT/85-225
E0XXG1_9PROT/91-226
E1CWE0_VIBPA/96-235
E1CZW0_VIBPA/86-225
E1D3K5_VIBPA/91-228
E1D4B2_VIBPA/86-225
E1D4L9_VIBPA/96-235
E1D8D9_VIBPA/91-228
E1DMY1_VIBPA/91-228
E1DRY8_VIBPA/86-225
E1DS97_VIBPA/96-235
E1DXK4_LACRE/94-232
E1DY77_LACRE/89-228
E1E3N2_STAAU/91-232
E1E476_STAAU/88-227
E1E6E5_STAAU/97-236
E1ECC6_VIBPA/91-228
E1EKR3_VIBPA/86-225
E1EL23_VIBPA/96-235
E1EMY3_ENTFA/91-230
E1EN65_ENTFA/89-228
E1ENE5_ENTFA/92-230
E1EPG7_ENTFA/91-225
E1EQ82_ENTFA/94-234
E1ETP7_ENTFA/88-227
E1ETR3_ENTFA/96-231
E1FCB8_9THEO/99-239
E1GYU8_STRPN/93-232
E1H0C9_STRPN/88-226
E1H0Y7_STRPN/88-227
E1H3E7_STRPN/100-242
E1H704_MYCTU/106-246
E1HG64_ECOLX/107-243
E1HIB5_ECOLX/96-236
E1HIZ4_ECOLX/86-225
E1HMW2_ECOLX/96-235
E1HTT7_ECOLX/90-229
E1HUW7_ECOLX/91-231
E1HWL6_ECOLX/86-225
E1HZD1_ECOLX/86-225
E1I2X7_ECOLX/90-229
E1I3K2_ECOLX/91-231
E1I727_ECOLX/97-237
E1I7A2_ECOLX/107-243
E1I8R6_ECOLX/96-236
E1IJB5_ECOLX/107-243
E1INW0_ECOLX/96-235
E1IS33_ECOLX/86-225
E1IUU0_ECOLX/86-225
E1IV93_ECOLX/96-236
E1IWT4_ECOLX/90-229
E1IXV2_ECOLX/91-231
E1J0W6_ECOLX/96-238
E1J1S5_ECOLX/96-235
E1J3C1_ECOLX/96-236
E1J4W1_ECOLX/91-231
E1J9Y4_ECOLX/107-243
E1JA58_ECOLX/90-229
E1JBZ6_ECOLX/86-225
E1JD46_ECOLX/86-225
E1JLK6_9LACO/89-227
E1JNB8_9LACO/94-233
E1JNC3_9LACO/90-227
E1KG98_9FIRM/125-238
E1L2D3_9ACTN/99-239
E1L2E1_9ACTN/94-234
E1L3B6_9ACTN/89-227
E1LGI1_STRMT/88-226
E1LJ18_STRMT/87-228
E1LKA4_STRMT/88-226
E1LNF8_STRMT/87-228
E1LRQ0_STRMT/88-226
E1LSY9_STRMT/87-228
E1M0P0_STRMT/88-226
E1M2J7_STRMT/101-242
E1M801_9STRE/88-226
E1MB14_9STRE/87-228
E1MBI9_9ACTO/112-249
E1MC51_9ACTO/105-242
E1ND97_9BIFI/99-239
E1NEJ5_9LACO/1-131
E1NFH1_9LACO/89-229
E1NGC0_9LACO/90-228
E1NIG0_9LACO/90-228
E1NIV9_9LACO/95-232
E1NLW5_9LACO/90-228
E1NN01_9LACO/1-131
E1NSF4_9LACO/95-232
E1NV59_9LACO/90-228
E1NWI6_9LACO/90-228
E1NXY0_9LACO/95-232
E1NYH0_9LACO/89-229
E1P9H2_ECOAB/86-225
E1P9U8_ECOAB/91-231
E1PCL4_ECOAB/96-236
E1PGM4_ECOAB/107-243
E1PIA3_ECOAB/97-237
E1QHH2_DESB2/121-260
E1QVV2_OLSUV/98-238
E1QW15_OLSUV/93-232
E1QW58_OLSUV/107-250
E1QWK0_OLSUV/96-232
E1QWK1_OLSUV/87-226
E1QXD4_OLSUV/134-273
E1QXD5_OLSUV/108-247
E1QXT5_OLSUV/107-247
E1QXX3_OLSUV/90-228
E1QYL2_OLSUV/106-245
E1QYR3_OLSUV/95-235
E1QYT3_OLSUV/88-225
E1QYW7_OLSUV/116-253
E1QYW8_OLSUV/93-233
E1QZ48_OLSUV/97-237
E1QZC3_OLSUV/98-238
E1R0U1_SPISS/98-237
E1R262_SPISS/111-229
E1R265_SPISS/96-237
E1R3V8_SPISS/128-219
E1R3V9_SPISS/97-235
E1R5Y1_SPISS/103-240
E1R8D6_SPISS/100-239
E1R8T7_SPISS/95-235
E1RAT8_SPISS/110-258
E1RB62_SPISS/99-232
E1RBP3_SPISS/95-235
E1RSS4_ECOUM/97-237
E1RV89_ECOUM/107-243
E1RZB6_ECOUM/96-236
E1S1I4_ECOUM/86-225
E1SAW3_PANVC/91-229
E1SHP9_PANVC/105-242
E1SHV6_PANVC/93-232
E1SR37_FERBD/88-225
E1T0L0_THESX/99-239
E1T6G4_BURSG/101-237
E1T7K8_BURSG/105-241
E1T9K6_BURSG/109-244
E1TCC7_BURSG/89-226
E1TFG4_BURSG/99-241
E1TG42_BURSG/124-259
E1TG43_BURSG/118-255
E1TGQ2_BURSG/118-260
E1TIP4_BURSG/106-244
E1TKI6_LACPS/92-231
E1TNP9_LACPS/94-231
E1TNQ8_LACPS/93-232
E1TP71_LACPS/86-222
E1TPZ1_LACPS/94-232
E1TQV1_LACPS/104-241
E1TRB7_LACPS/92-233
E1TRI6_LACPS/89-223
E1TRK2_LACPS/87-229
E1TSW0_LACPS/86-222
E1TTX6_LACPS/85-227
E1U8L7_LISML/97-238
E1U9S3_LISML/89-227
E1U9S4_LISML/90-228
E1UA74_LISML/100-238
E1UD84_LISML/92-229
E1UDU0_LISML/94-233
E1UER9_LISML/90-228
E1UEX5_LISML/94-233
E1UFW1_LISML/91-229
E1UM79_BACAS/90-229
E1UNN2_BACAS/90-229
E1UPT1_BACAS/94-234
E1URE8_BACAS/95-234
E1UU65_BACAS/95-233
E1UVC8_BACAS/88-226
E1V3V6_HALED/106-246
E1V4P9_HALED/101-237
E1V7T0_HALED/131-273
E1VCK9_HALED/91-228
E1VW79_ARTAR/103-241
E1W6K1_HAEP3/89-228
E1W8U0_SALTS/94-233
E1W9S7_SALTS/81-218
E1WD32_SALTS/97-236
E1WDL0_SALTS/97-237
E1WEC3_SALTS/96-235
E1WH78_SALTS/107-243
E1XBS3_STRZO/88-226
E1XCU8_STRZO/88-227
E1XD64_STRZO/93-232
E1XE08_STRZO/95-237
E1XHA5_STRZN/95-237
E1XKM7_STRZN/88-226
E1XLT3_STRZN/88-227
E1XM57_STRZN/93-232
E1XMU5_STRZI/88-227
E1XN56_STRZI/93-232
E1XNU6_STRZI/95-237
E1XS11_STRZI/88-226
E2CF65_9RHOB/90-230
E2CKL3_9RHOB/92-228
E2CPM9_9RHOB/99-237
E2CRF9_9RHOB/107-243
E2JRI0_ECO57/107-243
E2JSI8_ECO57/86-225
E2JVD7_ECO57/91-231
E2JW02_ECO57/118-257
E2JY39_ECO57/97-237
E2JZ03_ECO57/96-236
E2K6W5_ECO57/86-225
E2K8Z7_ECO57/118-257
E2K909_ECO57/91-231
E2KAT8_ECO57/97-237
E2KB99_ECO57/96-236
E2KC30_ECO57/107-243
E2KLP6_ECO57/96-235
E2KMB5_ECO57/97-237
E2KML9_ECO57/107-243
E2KNM8_ECO57/86-225
E2KPQ2_ECO57/91-231
E2KRY8_ECO57/96-236
E2MF40_PSESM/105-242
E2MG22_PSESM/92-231
E2MKH4_PSESM/92-229
E2MXR0_9CORY/90-229
E2NRK1_9FIRM/89-226
E2NVG4_9FIRM/86-224
E2NWB2_9FIRM/88-226
E2PK15_9RHIZ/111-247
E2PLM8_9RHIZ/96-233
E2PLT9_9RHIZ/95-235
E2PM40_9RHIZ/100-237
E2PML1_9RHIZ/110-246
E2PNE7_9RHIZ/101-241
E2PWH4_STRCL/126-266
E2PX14_STRCL/110-248
E2PYS0_STRCL/100-237
E2Q3Z5_STRCL/35-175
E2Q5F4_STRCL/128-268
E2Q9J9_STRCL/104-238
E2QFY6_ECOLX/97-237
E2QJZ5_ECOLX/96-236
E2QM82_ECOLX/86-225
E2QNW9_ECOLX/107-243
E2RZP6_RHOER/141-280
E2S3N3_9CORY/100-238
E2S663_9CORY/96-233
E2S6E1_9CORY/92-231
E2SHX4_9FIRM/88-227
E2SHZ6_9FIRM/90-230
E2SM97_9FIRM/91-231
E2SNA3_9FIRM/76-212
E2SPG4_9FIRM/97-236
E2SPJ8_9FIRM/90-227
E2SRH8_9FIRM/104-242
E2SRI2_9FIRM/73-212
E2ST54_9RALS/98-238
E2STD5_9RALS/92-234
E2STV0_9RALS/92-231
E2SUK9_9RALS/102-236
E2SZZ4_9RALS/95-232
E2T179_9RALS/121-263
E2TDU4_MYCTU/106-246
E2TJ79_MYCTU/106-246
E2TVW3_MYCTU/106-246
E2U7C2_MYCTU/106-246
E2UIU1_MYCTU/106-246
E2UUZ3_MYCTU/106-246
E2V671_MYCTU/106-246
E2VFH6_MYCTU/106-246
E2VRS8_MYCTU/106-246
E2W331_MYCTU/106-246
E2WF10_MYCTU/106-246
E2WT40_ECOLX/90-229
E2WV23_ECOLX/86-225
E2WVG6_ECOLX/91-231
E2WW38_ECOLX/86-225
E2WX26_ECOLX/118-257
E2X0R4_ECOLX/107-243
E2X280_ECOLX/96-236
E2X4E7_SHIDY/86-225
E2X4L3_SHIDY/94-234
E2X8T9_SHIDY/9-132
E2XEV3_SHIDY/107-243
E2XKY9_PSEFL/105-242
E2XPH5_PSEFL/92-231
E2XSE3_PSEFL/1-86
E2XWQ9_PSEFL/93-230
E2XXM3_PSEFL/100-236
E2XXN9_PSEFL/88-227
E2Y0Y5_ENTFA/94-234
E2Y138_ENTFA/89-228
E2Y163_ENTFA/89-228
E2Y1R7_ENTFA/91-225
E2Y3G4_ENTFA/85-227
E2Y4V8_ENTFA/91-230
E2Y553_ENTFA/92-230
E2Y7F8_ENTFA/88-227
E2YB87_ENTFA/92-230
E2YBH5_ENTFA/89-228
E2YBR0_ENTFA/91-230
E2YD24_ENTFA/94-234
E2YDW2_ENTFA/91-225
E2YEF2_ENTFA/88-227
E2YH21_ENTFA/85-227
E2YKJ3_ENTFA/88-227
E2YKV6_ENTFA/92-230
E2YLU3_ENTFA/85-227
E2YM17_ENTFA/91-230
E2YND2_ENTFA/94-234
E2YNN9_ENTFA/89-228
E2YQ42_ENTFA/91-225
E2YRW5_ENTFA/92-230
E2YTE1_ENTFA/91-225
E2YUL1_ENTFA/94-234
E2YWL9_ENTFA/89-228
E2YWV3_ENTFA/91-230
E2Z0N0_ENTFA/88-227
E2Z1A9_ENTFA/89-228
E2Z1I8_ENTFA/91-230
E2Z277_ENTFA/92-230
E2Z5M3_ENTFA/91-225
E2Z7T8_ENTFA/85-227
E2Z873_ENTFA/94-234
E2Z8M0_ENTFA/96-235
E2Z8W9_ENTFA/88-227
E2ZHX8_9FIRM/105-240
E2ZQN5_PSEAE/92-231
E2ZVM3_PSEAE/90-229
E2ZX06_PSEAE/92-231
E2ZXE6_PSEAE/98-235
E2ZYK4_PSEAE/104-240
E3A162_PSEAE/106-243
E3A2X6_PSEAE/96-236
E3BMK8_9VIBR/86-225
E3BNC6_9VIBR/92-229
E3BR04_9LACO/95-232
E3BSH3_9LACO/90-228
E3BUE3_9LACO/95-232
E3BV15_9LACO/90-228
E3BVI7_9LACO/89-229
E3BXZ2_9LACO/95-232
E3C1G4_9LACO/90-228
E3C1X7_9LACO/90-228
E3C454_9LACO/95-232
E3C7G0_9LACO/94-232
E3C7K3_9LACO/90-223
E3C8K9_9LACO/89-228
E3CAZ6_STRPA/88-226
E3CC87_STRPA/88-228
E3CGL5_STRDO/88-227
E3CIN4_STRDO/88-226
E3CJY1_STRDO/90-229
E3CN17_STRVE/88-227
E3CPK6_STRVE/88-226
E3CWR6_9BACT/87-226
E3CWR7_9BACT/91-229
E3DA80_GARV3/61-200
E3DB96_ERWSE/105-242
E3DNI3_HALPG/96-235
E3DQ09_HALPG/96-235
E3DS21_HALPG/97-236
E3DTM2_BACA1/87-226
E3DU88_BACA1/94-234
E3DWS3_BACA1/95-234
E3E032_BACA1/92-230
E3E1D0_BACA1/95-152
E3E3I3_BACA1/90-229
E3E7H0_PAEPS/89-228
E3ECA8_PAEPS/93-232
E3EE34_PAEPS/95-235
E3EGM1_PAEPS/90-230
E3EI78_PAEPS/94-234
E3EIQ5_PAEPS/94-233
E3EQI3_BIFBS/89-225
E3EY22_KETVY/118-254
E3EY75_KETVY/123-257
E3FAB0_CORP9/112-250
E3G1J4_ENTCS/74-223
E3G1L5_ENTCS/96-236
E3G2C3_ENTCS/91-226
E3G2Y2_ENTCS/93-229
E3G3P6_ENTCS/96-233
E3G3T2_ENTCS/90-229
E3G5K8_ENTCS/91-231
E3G8D3_ENTCS/94-233
E3GCS8_ENTCS/107-243
E3GDJ4_EUBLK/101-241
E3GGQ9_EUBLK/96-236
E3GHG3_EUBLK/23-155
E3GIL1_EUBLK/93-229
E3GJM1_EUBLK/98-234
E3GJU3_EUBLK/90-228
E3GJU4_EUBLK/89-223
E3GND6_EUBLK/93-230
E3GQ62_EUBLK/88-225
E3GQJ1_EUBLK/87-227
E3H5H6_ROTDC/105-245
E3H755_ILYPC/90-228
E3HBB0_ILYPC/97-235
E3HH17_ACHXA/105-242
E3HMP2_ACHXA/102-246
E3HNH0_ACHXA/102-238
E3HQ82_ACHXA/94-233
E3HR47_ACHXA/101-239
E3HRY1_ACHXA/103-240
E3HSR3_ACHXA/110-248
E3HUF5_ACHXA/104-244
E3HUK3_ACHXA/111-252
E3HVB4_ACHXA/94-234
E3HVG8_ACHXA/98-240
E3I9E0_GEOS0/95-233
E3IE89_GEOS0/99-238
E3IFJ0_GEOS0/90-229
E3IIM7_GEOS0/94-233
E3IVX3_FRASU/104-247
E3IX01_FRASU/101-242
E3IX27_FRASU/108-249
E3IYA3_FRASU/114-253
E3J0D2_FRASU/107-246
E3PB04_ECOH1/91-231
E3PCP5_ECOH1/107-243
E3PD22_ECOH1/96-236
E3PHB8_ECOH1/90-229
E3PLI2_ECOH1/96-235
E3PN92_ECOH1/86-225
E3PY05_CLOSD/93-233
E3R3D0_9LACO/101-240
E3R4G3_9LACO/94-232
E3R5S4_9LACO/89-228
E3R735_9LACO/92-231
E3R7Y9_9LACO/89-228
E3R892_9LACO/94-232
E3R893_9LACO/75-212
E3R8B9_9LACO/92-232
E3R8C6_9LACO/3-141
E3R8J5_9LACO/88-230
E3R8K6_9LACO/89-229
E3RB85_9LACO/94-232
E3RBB8_9LACO/125-264
E3USE2_ENTFC/2-91
E3UT29_ENTFC/94-234
E3XJ56_ECOLX/90-229
E3XKL7_ECOLX/96-236
E3XQ74_ECOLX/107-243
E3Y0Z6_SHIFL/107-243
E3Y1G6_SHIFL/90-229
E3Y714_SHIFL/86-224
E3Y8B9_SHIFL/96-235
E3Y8P5_SHIFL/91-231
E3YCP3_LISMO/118-255
E3YDF2_LISMO/94-233
E3YEH1_LISMO/90-228
E3YEN1_LISMO/94-233
E3YFM4_LISMO/91-229
E3YHY0_LISMO/92-230
E3YHY1_LISMO/88-228
E3YKW5_9LIST/4-47
E3YLZ8_9LIST/92-229
E3YMP4_9LIST/94-233
E3YNK7_9LIST/90-228
E3YNR5_9LIST/94-233
E3YPM3_9LIST/91-229
E3YRU2_9LIST/89-227
E3YRU3_9LIST/90-228
E3YUB9_LISIN/97-230
E3YWC8_LISIN/95-233
E3YXD7_LISIN/90-228
E3YXJ4_LISIN/94-216
E3YYE2_LISIN/89-227
E3Z0S7_LISIN/89-227
E3Z0S8_LISIN/90-228
E3Z3D7_LISIN/97-238
E3Z4F0_LISIN/92-229
E3Z568_LISIN/95-233
E3Z618_LISIN/90-228
E3Z675_LISIN/94-219
E3Z719_LISIN/93-231
E3Z969_LISIN/95-235
E3Z9A2_LISIN/90-227
E3Z9A3_LISIN/90-228
E3Z9Q7_LISIN/100-238
E3ZBU9_LISIV/97-238
E3ZCX3_LISIV/92-229
E3ZDJ5_LISIV/94-233
E3ZED0_LISIV/88-209
E3ZEP5_LISIV/103-241
E3ZFW5_LISIV/89-228
E3ZI66_LISIV/90-227
E3ZI67_LISIV/90-228
E3ZK58_LISIV/93-232
E3ZKZ4_LISSE/97-238
E3ZM27_LISSE/92-229
E3ZMN0_LISSE/94-136
E3ZMN1_LISSE/1-92
E3ZNN3_LISSE/90-228
E3ZNU1_LISSE/94-216
E3ZPY3_LISSE/91-230
E3ZS61_LISSE/90-227
E3ZS62_LISSE/90-228
E3ZU40_LISSE/93-232
E3ZV08_LISSE/97-238
E3ZVZ0_LISSE/1-116
E3ZWK3_LISSE/1-92
E3ZXL5_LISSE/90-228
E3ZXT3_LISSE/94-219
E3ZYN7_LISSE/91-230
E4A0Z4_LISSE/90-227
E4A0Z5_LISSE/90-228
E4A3M3_PROAC/103-240
E4A7D8_PROAC/84-221
E4AEH6_PROAC/84-221
E4AHP0_PROAC/103-240
E4ALG1_PROAC/103-240
E4AMH1_PROAC/84-221
E4AX52_PROAC/103-240
E4AXL1_PROAC/84-221
E4AZL2_PROAC/103-240
E4B317_PROAC/84-221
E4B8G6_PROAC/103-240
E4BCS7_PROAC/84-221
E4BFZ5_PROAC/84-221
E4BJQ7_PROAC/103-240
E4BMV5_PROAC/103-240
E4BRK7_PROAC/84-221
E4BVV7_PROAC/103-240
E4BYI4_PROAC/84-221
E4C3T0_PROAC/103-240
E4C5S2_PROAC/84-221
E4C9F3_PROAC/103-240
E4CCU6_PROAC/84-221
E4CGE4_PROAC/103-240
E4CJR9_PROAC/84-221
E4CN98_PROAC/103-240
E4CTV5_PROAC/81-218
E4CYV4_PROAC/103-240
E4D0B5_PROAC/84-221
E4D4A4_PROAC/103-240
E4D959_PROAC/84-221
E4DC78_PROAC/84-221
E4DGW1_PROAC/103-240
E4DMY6_PROAC/103-240
E4DNW5_PROAC/84-221
E4DRB4_PROAC/84-221
E4DW00_PROAC/103-240
E4DZI5_PROAC/103-240
E4E091_PROAC/84-221
E4E6P4_PROAC/103-240
E4EAB2_PROAC/84-221
E4EDI9_PROAC/103-240
E4EG33_PROAC/84-221
E4EL13_PROAC/84-221
E4EMC0_PROAC/103-240
E4ET66_PROAC/103-240
E4EVV4_PROAC/84-221
E4F199_PROAC/103-240
E4F5I8_PROAC/84-221
E4F6K5_PROAC/103-240
E4FAM7_PROAC/84-221
E4FE55_PROAC/103-240
E4FI97_PROAC/84-221
E4FLH6_PROAC/103-240
E4FSK8_PROAC/84-221
E4FUN5_PROAC/103-240
E4FWZ4_PROAC/84-221
E4G2I9_PROAC/84-221
E4G781_PROAC/103-240
E4GBY2_PROAC/84-221
E4GDE1_PROAC/103-240
E4GHN9_PROAC/103-240
E4GJF6_PROAC/84-221
E4GMR7_PROAC/103-240
E4GU97_PROAC/84-221
E4GXN0_PROAC/84-221
E4H0W9_PROAC/103-240
E4H538_PROAC/103-240
E4H8R6_PROAC/84-221
E4HAA6_PROAC/84-221
E4HD08_PROAC/103-240
E4HI20_PROAC/84-221
E4HKI1_PROAC/103-240
E4HUA7_PROAC/84-221
E4HWG3_PROAC/103-240
E4I041_PROAC/103-240
E4I248_PROAC/84-221
E4I7J4_ENTFC/105-239
E4I8H2_ENTFC/88-227
E4IA56_ENTFC/114-252
E4IAK0_ENTFC/91-230
E4IBQ6_ENTFC/93-233
E4IDN8_ENTFC/105-239
E4IDV0_ENTFC/114-252
E4IE95_ENTFC/91-230
E4IKR1_ENTFC/88-227
E4IKV8_ENTFC/93-233
E4IPC2_ENTFC/105-239
E4IQK9_ENTFC/88-227
E4ITM2_ENTFC/91-230
E4ITU5_ENTFC/114-252
E4IUL1_ENTFC/105-245
E4IVI6_ENTFC/105-239
E4IY30_ENTFC/114-252
E4IZF4_ENTFC/88-227
E4J2L5_ENTFC/91-230
E4J3C7_ENTFC/93-233
E4J5J1_ENTFC/88-227
E4J9T2_ENTFC/91-230
E4JAP4_ENTFC/105-239
E4JB86_ENTFC/114-252
E4JCA2_ENTFC/93-233
E4JFQ5_ENTFC/91-230
E4JHT2_ENTFC/88-227
E4JIE6_ENTFC/86-223
E4JIR1_ENTFC/114-252
E4JIY1_ENTFC/105-239
E4JJG1_ENTFC/94-234
E4JK95_ENTFC/93-233
E4K894_9FIRM/8-121
E4KQW7_9LACT/95-231
E4L1G7_9STRE/88-226
E4L355_9STRE/91-231
E4L4F0_9STRE/89-227
E4L530_9STRE/88-230
E4LM05_9FIRM/95-232
E4LQD9_9CLOT/96-233
E4LQV1_9CLOT/77-212
E4LS43_9CLOT/92-231
E4LTF5_9CLOT/91-231
E4LTX4_9CLOT/93-233
E4LVU7_9CLOT/97-236
E4LVU8_9CLOT/90-230
E4LW62_9CLOT/90-230
E4LW99_9CLOT/97-236
E4LXS2_9CLOT/98-237
E4LXS6_9CLOT/104-242
E4LZ89_9CLOT/88-227
E4M0B0_9CLOT/89-226
E4M269_9FIRM/94-241
E4M6B9_9FIRM/99-239
E4MC27_9BACT/97-235
E4MIC8_9FIRM/92-231
E4MM47_9FIRM/94-233
E4N043_KITSK/96-235
E4N484_KITSK/97-235
E4N9B0_KITSK/97-239
E4NAK2_KITSK/96-235
E4ND42_KITSK/104-244
E4ND75_KITSK/105-245
E4NGP2_KITSK/111-250
E4NGT2_KITSK/113-253
E4NHE3_KITSK/97-235
E4NIN3_KITSK/95-233
E4NIY9_KITSK/105-244
E4P017_BIFBP/89-225
E4P5Y2_ECO8N/86-225
E4P7C2_ECO8N/96-236
E4PC23_ECO8N/107-243
E4PCX6_ECO8N/97-237
E4PTK4_MYCLG/112-232
E4Q3B8_CALOW/99-238
E4Q7Q7_CALH1/96-235
E4QNP5_METS6/93-231
E4R9J0_PSEPB/92-229
E4RAD7_PSEPB/91-233
E4REQ6_PSEPB/92-231
E4RET5_PSEPB/95-237
E4RKF9_HALSL/97-229
E4S4P8_CALKI/96-235
E4SDQ6_CALK2/99-238
E4SI90_LACAR/89-227
E4SI98_LACAR/91-231
E4SLQ1_LACAR/64-201
E4SM79_LACAR/89-228
E4SMM4_LACAR/94-232
E4ST41_STRTN/17-156
E4SU91_STRTN/88-226
E4SWS7_LACDN/89-228
E4SX82_LACDN/93-232
E4SXY2_LACDN/89-225
E4U6S9_OCEP5/107-243
E4VB72_BIFBI/89-225
E4W9N2_RHOE1/108-244
E4W9Y0_RHOE1/156-224
E4WG67_RHOE1/88-227
E5ASN8_BURRH/115-256
E5B3Q8_ERWAM/126-263
E5BDE7_9FUSO/89-228
E5BMU0_9FUSO/89-228
E5BQC5_9FUSO/92-230
E5BR25_9FUSO/1-84
E5BRM7_9FUSO/96-235
E5BTS3_9FUSO/101-235
E5BYA8_9FUSO/96-235
E5BYB1_9FUSO/94-233
E5BZY1_9FUSO/89-228
E5CES8_9BACE/128-267
E5CIY7_STAHO/90-231
E5CMZ9_STAHO/91-230
E5CQY7_9STAP/91-230
E5QSH7_STAAH/91-232
E5QTU7_STAAH/88-227
E5QX53_STAAH/97-236
E5R6L0_STAAG/88-227
E5R7S6_STAAG/91-232
E5RBQ4_STAAG/91-230
E5RV81_PSEAH/104-244
E5TCM3_STAAU/88-227
E5TE76_STAAU/91-230
E5THA2_STAAU/91-232
E5TIR5_STAAU/91-230
E5TIY8_STAAU/88-227
E5TNW2_STAAU/91-232
E5TRX6_STAAU/91-230
E5TU56_STAAU/88-227
E5TV00_STAAU/91-232
E5U4J7_ALCXX/94-233
E5U840_ALCXX/98-240
E5U8K8_ALCXX/102-238
E5U989_ALCXX/103-240
E5UF38_ALCXX/121-262
E5UFH8_ALCXX/116-257
E5V2M5_9BACL/2-118
E5V3K2_9BACL/101-239
E5V4B4_9BACL/89-229
E5VHA3_9FIRM/104-237
E5VKB8_9FIRM/92-233
E5VLS2_9FIRM/89-228
E5VRD9_9FIRM/86-223
E5VRE6_9FIRM/86-223
E5VRF1_9FIRM/2-70
E5VVF0_9FIRM/91-229
E5VVF1_9FIRM/92-231
E5VYW0_9FIRM/97-237
E5VYX7_9FIRM/97-235
E5W0I4_9BACI/90-229
E5W2F9_9BACI/95-233
E5W5U5_9BACI/90-229
E5WA35_9BACI/94-233
E5WBA8_9BACI/92-230
E5WCB2_9BACI/96-237
E5WCT6_9BACI/95-233
E5WFS5_9BACI/94-233
E5WGB4_9BACI/95-233
E5WKJ4_9BACI/94-231
E5WKP6_9BACI/89-230
E5WLS9_9BACI/92-230
E5WM39_9BACI/96-235
E5WNN9_9BACI/97-236
E5WTW2_9BACE/96-235
E5XFV9_9FIRM/95-233
E5XID9_9FIRM/90-229
E5XII1_9FIRM/95-233
E5XMX6_9ACTO/89-228
E5Y2M0_BILWA/95-235
E5YDX2_9ENTR/101-240
E5YEJ6_9ENTR/112-248
E5YHN2_9ENTR/100-237
E5YJ80_9ENTR/95-234
E5YJY3_9ENTR/96-236
E5YX64_9BACL/90-229
E5Z126_9BACL/88-229
E5Z545_9BACL/94-230
E5ZSD1_ECOLX/98-238
E5ZX34_ECOLX/86-225
E5ZXF0_ECOLX/97-237
E5ZYL5_ECOLX/107-243
E6A547_ECOLX/107-243
E6A6B3_ECOLX/96-236
E6A9T5_ECOLX/91-231
E6ACA9_ECOLX/86-225
E6ACK2_ECOLX/97-237
E6ALN1_ECOLX/107-243
E6ASC3_ECOLX/86-225
E6AWA6_ECOLX/97-237
E6B0G5_ECOLX/96-235
E6B0L5_ECOLX/91-231
E6B145_ECOLX/86-225
E6B2B9_ECOLX/107-243
E6B413_ECOLX/96-236
E6BC89_ECOLX/90-229
E6BD73_ECOLX/90-229
E6BF60_ECOLX/96-238
E6BIC6_ECOLX/96-235
E6BK23_ECOLX/107-243
E6BMG6_ECOLX/86-225
E6BNB1_ECOLX/91-231
E6BPC0_ECOLX/86-225
E6BPP1_ECOLX/96-236
E6BVV0_PROAC/103-240
E6BYE9_PROAC/84-221
E6C2I5_PROAC/103-240
E6C8Q2_PROAC/84-221
E6CBI3_PROAC/84-221
E6CDC3_PROAC/103-240
E6CJ03_PROAC/103-240
E6CN49_PROAC/84-221
E6CPP1_PROAC/103-240
E6CSR1_PROAC/84-221
E6CZN2_PROAC/103-240
E6D121_PROAC/84-221
E6D3R7_PROAC/103-240
E6DAN3_PROAC/84-221
E6DEM4_PROAC/103-240
E6DHD9_PROAC/84-221
E6DKV4_PROAC/84-221
E6DQ39_PROAC/103-240
E6DTY9_PROAC/103-240
E6DWV0_PROAC/84-221
E6E0V0_PROAC/84-221
E6E4M0_PROAC/103-240
E6E665_PROAC/103-240
E6EBJ4_PROAC/84-221
E6EFQ6_PROAC/103-240
E6EIB5_PROAC/84-221
E6EKV3_ENTFA/92-230
E6EN75_ENTFA/91-230
E6EPA8_ENTFA/94-234
E6EQG3_ENTFA/89-228
E6ES18_ENTFA/91-225
E6ESM7_ENTFA/88-227
E6ET19_ENTFA/96-235
E6EX55_ENTFA/89-228
E6EXD8_ENTFA/91-230
E6EYN3_ENTFA/94-234
E6EZW3_ENTFA/92-230
E6F0V5_ENTFA/88-227
E6F244_ENTFA/91-225
E6F3W9_ENTFA/85-227
E6F490_ENTFA/89-228
E6F4H1_ENTFA/92-230
E6F6M5_ENTFA/91-230
E6F7U5_ENTFA/88-227
E6F8I2_ENTFA/91-225
E6F950_ENTFA/83-222
E6F9A3_ENTFA/94-234
E6FCW3_ENTFA/92-230
E6FCY0_ENTFA/85-227
E6FEA7_ENTFA/89-228
E6FEJ1_ENTFA/91-230
E6FEW5_ENTFA/94-234
E6FF62_ENTFA/89-228
E6FI06_ENTFA/88-227
E6FJ20_ENTFA/91-225
E6FK62_ENTFA/92-230
E6FKR6_ENTFA/91-230
E6FN91_ENTFA/101-242
E6FP58_ENTFA/91-225
E6FPA3_ENTFA/89-228
E6FPJ6_ENTFA/94-234
E6FPY3_ENTFA/88-227
E6FTR8_ENTFA/91-225
E6FV52_ENTFA/88-227
E6FVG2_ENTFA/96-235
E6FVQ7_ENTFA/92-230
E6FVV5_ENTFA/85-227
E6FY80_ENTFA/89-228
E6FYH3_ENTFA/91-230
E6FZN9_ENTFA/94-234
E6G2I2_ENTFA/92-230
E6G2R4_ENTFA/89-228
E6G4U0_ENTFA/91-225
E6G4Y3_ENTFA/85-227
E6G5N2_ENTFA/88-227
E6G658_ENTFA/91-230
E6G7I6_ENTFA/94-234
E6G8E5_ENTFA/89-228
E6G956_ENTFA/91-225
E6GA05_ENTFA/96-231
E6GAN6_ENTFA/92-230
E6GC56_ENTFA/94-234
E6GD56_ENTFA/91-230
E6GFM9_ENTFA/85-227
E6GG32_ENTFA/88-227
E6GGS5_ENTFA/91-230
E6GHY7_ENTFA/94-234
E6GIF5_ENTFA/96-235
E6GLV6_ENTFA/85-227
E6GMM6_ENTFA/89-228
E6GMV8_ENTFA/92-230
E6GNC6_ENTFA/88-227
E6GP76_ENTFA/91-225
E6GR63_ENTFA/92-230
E6GRT8_ENTFA/91-225
E6GV48_ENTFA/85-227
E6GVD5_ENTFA/88-227
E6GVQ4_ENTFA/96-235
E6GWV3_ENTFA/94-234
E6GYU3_ENTFA/89-228
E6GZ30_ENTFA/91-230
E6H0F0_ENTFA/94-234
E6H1S3_ENTFA/91-230
E6H208_ENTFA/89-228
E6H2N4_ENTFA/85-227
E6H2X1_ENTFA/91-225
E6H7B1_ENTFA/92-230
E6H867_ENTFA/96-235
E6H8I5_ENTFA/88-227
E6H8X2_ENTFA/91-230
E6H9Z7_ENTFA/96-235
E6HEI3_ENTFA/94-234
E6HF44_ENTFA/88-227
E6HFX9_ENTFA/92-230
E6HG62_ENTFA/89-228
E6HGQ3_ENTFA/85-227
E6HHE7_ENTFA/91-225
E6HIE0_ENTFA/94-234
E6HIR1_ENTFA/89-228
E6HJ24_ENTFA/92-230
E6HK34_ENTFA/91-230
E6HME3_ENTFA/88-227
E6HNX8_ENTFA/91-225
E6HRY2_ENTFA/89-228
E6HS59_ENTFA/96-231
E6HST5_ENTFA/88-227
E6HT31_ENTFA/91-225
E6HW13_ENTFA/89-228
E6HW96_ENTFA/92-230
E6HWR3_ENTFA/91-230
E6HXY4_ENTFA/94-234
E6HZI4_ENTFA/85-227
E6I072_ENTFA/89-228
E6I195_ENTFA/92-230
E6I1M6_ENTFA/88-227
E6I279_ENTFA/91-230
E6I4K9_ENTFA/94-234
E6I6A4_ENTFA/91-225
E6I9G0_ENTFA/89-228
E6IAP0_ENTFA/94-234
E6ICV8_ENTFA/91-225
E6IDA1_ENTFA/88-227
E6IDY9_ENTFA/92-230
E6IFZ8_ENTFA/91-230
E6IJ52_ENTFA/92-230
E6ILF2_ENTFA/91-225
E6ILZ4_ENTFA/94-234
E6IM88_ENTFA/96-235
E6IMJ6_ENTFA/88-227
E6IMY7_ENTFA/85-227
E6INV4_ENTFA/91-230
E6IP40_ENTFA/89-228
E6IQJ6_ENTFA/96-231
E6IRC0_ENTFA/89-228
E6IRK5_ENTFA/91-230
E6ITK6_ENTFA/94-234
E6IUE5_ENTFA/92-230
E6IVN0_ENTFA/88-227
E6IXU1_ENTFA/91-225
E6IYF0_STRAP/93-231
E6IZM1_STRAP/88-228
E6J0E1_STRAP/99-238
E6J345_STRAP/88-226
E6JE45_9ACTO/84-226
E6JKV3_STAEP/91-230
E6KJJ0_STRSA/87-228
E6KL87_STRSA/88-226
E6KRB8_9ACTO/110-247
E6KWS8_9PAST/109-247
E6LE91_9ENTE/88-228
E6LEG6_9ENTE/88-228
E6LH16_9ENTE/91-229
E6LP45_9FIRM/109-250
E6LSY1_9LACO/89-229
E6LUF6_9LACO/95-232
E6LUX4_9LACO/90-228
E6LW76_9ACTO/90-224
E6M0H1_9ACTO/105-242
E6M197_9ACTO/105-242
E6M626_9ACTO/90-224
E6M7Z2_STALU/92-230
E6MB16_STALU/87-227
E6MC38_STALU/92-231
E6MCM1_STALU/93-234
E6MGF0_9FIRM/93-233
E6PVD2_9ZZZZ/98-240
E6PVD7_9ZZZZ/118-256
E6PW79_9ZZZZ/114-256
E6QAG2_9ZZZZ/2-115
E6RJ85_PSEU9/89-226
E6S7K8_INTC7/53-187
E6SHE2_THEM7/95-242
E6SM36_THEM7/99-239
E6SZC9_SHEB6/89-226
E6TDQ1_MYCSR/98-235
E6TDV0_MYCSR/102-241
E6TGX1_MYCSR/96-235
E6TKL6_MYCSR/88-227
E6TKS1_MYCSR/86-231
E6TT30_BACCJ/94-233
E6TW96_BACCJ/94-235
E6U1F1_BACCJ/89-228
E6U3B6_ETHHY/91-228
E6U4C3_ETHHY/90-229
E6U4C7_ETHHY/83-215
E6URT2_CLOTL/131-238
E6UZG7_VARPD/101-241
E6V090_VARPD/94-231
E6V3C7_VARPD/105-246
E6V3K6_VARPD/110-249
E6V9I5_VARPD/95-234
E6VN66_RHOPX/96-236
E6VTK0_DESAO/94-234
E6W8N4_PANSA/95-236
E6W9R1_PANSA/105-242
E6WE19_PANSA/95-234
E6WI96_PANSA/88-226
E6WJT1_PANSA/107-243
E6XK42_SHEP2/89-226
E7B1M0_YERE1/66-205
E7B5A2_YERE1/96-236
E7B6L0_YERE1/105-242
E7FMI4_9LACO/89-227
E7FMU4_9LACO/93-229
E7FPG9_9LACO/86-225
E7FQ72_9LACO/92-228
E7FRF9_9LACO/94-231
E7FTB0_9LACO/88-223
E7FTL1_9LACO/103-242
E7FUF3_ERYRH/88-227
E7FV26_ERYRH/84-212
E7G5V0_9FIRM/95-235
E7G6M2_9FIRM/90-228
E7G6P2_9FIRM/91-226
E7G8I3_9FIRM/87-225
E7GDV5_9FIRM/96-231
E7GE28_9FIRM/91-229
E7GIC5_CLOSY/94-232
E7GID5_CLOSY/94-233
E7GW59_STRAP/88-226
E7GXK2_STRAP/88-227
E7GY57_STRAP/93-231
E7GZP7_STRAP/88-228
E7H5F1_9BURK/93-234
E7HAT2_ECOLX/86-225
E7HCY3_ECOLX/96-236
E7HE71_ECOLX/86-225
E7HEV6_ECOLX/91-231
E7HHA1_ECOLX/118-257
E7HII8_ECOLX/90-229
E7HMG1_ECOLX/107-243
E7HPF4_ECOLX/10-149
E7HR13_ECOLX/118-257
E7HRD2_ECOLX/97-237
E7HTR0_ECOLX/107-243
E7HVI5_ECOLX/91-231
E7HW13_ECOLX/47-186
E7I1T0_ECOLX/90-229
E7I6F0_ECOLX/91-231
E7I6Q4_ECOLX/118-257
E7I867_ECOLX/86-225
E7IBA6_ECOLX/107-243
E7IDA0_ECOLX/96-236
E7IGT7_ECOLX/90-229
E7IM82_ECOLX/90-229
E7IPY6_ECOLX/96-235
E7IT07_ECOLX/47-186
E7ITJ4_ECOLX/91-231
E7IW23_ECOLX/107-243
E7IWV8_ECOLX/96-236
E7IYR0_ECOLX/86-225
E7J1I9_ECOLX/86-225
E7J3P6_ECOLX/90-229
E7J7E1_ECOLX/107-243
E7JAN2_ECOLX/56-195
E7JB48_ECOLX/91-231
E7JBU3_ECOLX/96-236
E7JIG9_ECOLX/96-236
E7JPR0_ECOLX/107-243
E7JVT0_SHISO/107-243
E7K5Y7_SHISO/118-257
E7K6P2_SHISO/47-186
E7K6X2_SHISO/96-236
E7K8W4_SHISO/90-229
E7M4K5_9BACL/86-228
E7M527_9BACL/89-227
E7M8L7_9BACL/104-243
E7M992_9BACL/79-218
E7MBC7_9BACL/95-232
E7MD91_STAAU/97-236
E7MJ40_STAAU/88-227
E7MJG1_STAAU/91-232
E7ML35_9FIRM/113-253
E7MLT4_9FIRM/95-235
E7MMX9_9FIRM/101-240
E7MMY0_9FIRM/90-230
E7MRZ7_STAAU/88-227
E7MSK1_STAAU/97-236
E7MXV8_STAAU/91-232
E7N288_9FIRM/95-233
E7NAQ2_9ACTO/118-255
E7NBT2_9ACTO/93-230
E7NRX5_TREPH/108-246
E7P2R0_PSESG/92-231
E7P6M4_PSESG/83-220
E7P6Y6_PSESG/95-237
E7PC24_PSESG/105-242
E7PHR1_PSESG/105-242
E7PQB0_PSESG/98-235
E7PRW2_PSESG/92-231
E7PV69_STRDY/91-231
E7PWZ0_STRDY/88-226
E7PZQ2_STRDY/88-227
E7RC36_9BACL/88-224
E7RH46_9BACL/95-234
E7RKS2_9BACL/94-233
E7S4H9_STRAG/88-226
E7S8I7_9STRE/88-228
E7SA19_9STRE/1-49
E7SB91_9STRE/88-226
E7SDZ7_SHIDY/90-229
E7SHE8_SHIDY/96-175
E7SI15_SHIDY/96-235
E7SNV7_SHIDY/56-195
E7SQD3_SHIDY/107-243
E7SZD4_SHIBO/86-225
E7SZK2_SHIBO/91-231
E7T041_SHIBO/86-225
E7T0Y2_SHIBO/90-229
E7T200_SHIBO/96-236
E7T4V3_SHIBO/107-243
E7T783_SHIFL/107-243
E7T977_SHIFL/96-235
E7TCG9_SHIFL/56-195
E7TJ26_SHIFL/96-236
E7TJN2_SHIFL/90-229
E7TNY1_ECO57/107-243
E7TPJ4_ECO57/96-236
E7TQF3_ECO57/97-237
E7TRE2_ECO57/91-231
E7TRR9_ECO57/118-257
E7TST5_ECO57/86-225
E7U2Z9_ECOLX/91-231
E7U4T4_ECOLX/107-243
E7UA60_ECOLX/90-229
E7UBJ9_ECOLX/97-237
E7UCD9_ECOLX/96-236
E7UFE6_ECOLX/86-225
E7UH35_ECOLX/47-186
E7UI71_ECOLX/96-236
E7ULP9_ECOLX/96-235
E7UN07_ECOLX/107-243
E7UNU1_ECOLX/91-231
E7UR01_ECOLX/90-208
E7USR4_SALTY/97-236
E7UTA5_SALTY/97-237
E7UUD5_SALTY/97-234
E7UWI6_SALTY/96-235
E7UXQ7_SALTY/94-233
E7V0D0_SALTY/107-243
E7V9W8_SALMO/107-243
E7VBJ4_SALMO/94-233
E7VDK4_SALMO/97-236
E7VDU2_SALMO/97-234
E7VFV5_SALMO/99-238
E7VGK7_SALMO/97-237
E7VKH0_SALMO/97-234
E7VN28_SALMO/99-238
E7VNQ9_SALMO/97-237
E7VNX1_SALMO/94-233
E7VRN5_SALMO/97-236
E7VRZ3_SALMO/107-243
E7VTN0_SALMO/99-238
E7VVK4_SALMO/97-236
E7VVS6_SALMO/97-237
E7VXT4_SALMO/107-243
E7W117_SALMO/94-233
E7W5Q4_SALMO/97-237
E7W674_SALMO/97-236
E7W7R7_SALMO/94-233
E7WDY4_SALMO/107-243
E7WF86_SALMO/96-235
E7WIG3_SALMO/97-237
E7WIM9_SALMO/107-243
E7WNL8_SALMO/99-238
E7WNY7_SALMO/97-236
E7WPR6_SALMO/94-233
E7WYW1_SALMO/94-233
E7X056_SALMO/97-236
E7X1J4_SALMO/97-237
E7X268_SALMO/107-243
E7X3Q6_SALMO/99-238
E7X5C5_SALMO/97-236
E7X5U8_SALMO/97-237
E7X6K0_SALMO/99-238
E7X881_SALMO/94-233
E7XCZ1_SALMO/107-243
E7XFI4_SALMO/97-234
E7XFQ5_SALMO/99-238
E7XFW3_SALMO/94-233
E7XK48_SALMO/107-243
E7XNT7_SALMO/97-237
E7XQ41_SALMO/97-236
E7XSN3_SALMO/94-233
E7XUE6_SALMO/97-237
E7XW13_SALMO/97-236
E7XXU5_SALMO/99-238
E7Y1I1_SALMO/107-243
E7Y420_SALMO/97-234
E7Y638_SALMO/97-237
E7Y741_SALMO/107-243
E7YF07_SALMO/94-233
E7YG94_SALMO/99-238
E7YGM6_SALMO/97-236
E7YHI5_SALMO/107-243
E7YIH4_SALMO/97-237
E7YK73_SALMO/94-233
E7YP08_SALMO/97-236
E7YU34_SALMO/99-238
E7YV99_SALMO/107-243
E7YXV5_SALMO/94-233
E7Z111_SALMO/97-236
E7Z3M7_SALMO/97-237
E7Z3W8_SALMO/99-238
E7Z841_SALMO/94-233
E7Z9K6_SALMO/97-236
E7ZDY0_SALMO/97-237
E7ZE31_SALMO/107-243
E7ZF65_SALMO/96-235
E7ZI67_SALMO/97-236
E7ZIN9_SALMO/97-237
E7ZQ96_SALMO/99-238
E7ZS42_SALMO/107-243
E7ZTL7_SALMO/94-233
E7ZVA0_SALMO/94-233
E7ZWZ3_SALMO/97-236
E7ZXG4_SALMO/97-237
E8A3B7_SALMO/99-238
E8A532_SALMO/107-243
E8A8M3_SALMO/97-236
E8A9E8_SALMO/94-233
E8AAI5_SALMO/99-238
E8ACN5_SALMO/97-237
E8ADA0_SALMO/107-243
E8AKI4_SALMO/97-237
E8AKT5_SALMO/107-243
E8AQI1_SALMO/94-233
E8ASW3_SALMO/97-236
E8AT80_SALMO/96-235
E8AYI9_SALMO/97-234
E8AZA5_SALMO/94-233
E8B238_SALMO/99-238
E8B2G8_SALMO/97-237
E8B3T2_SALMO/107-243
E8B586_SALMO/97-236
E8BB17_SALMO/97-234
E8BBR5_SALMO/107-243
E8BDG3_SALMO/97-237
E8BF15_SALMO/96-235
E8BH24_SALMO/94-233
E8BIG1_SALMO/97-236
E8BJ55_SALMO/107-243
E8BMG9_SALMO/94-233
E8BSG8_SALMO/97-234
E8BUD6_SALMO/97-236
E8BVX3_SALMO/97-237
E8BW70_SALMO/96-235
E8BZH8_SALMO/107-243
E8C251_SALMO/99-238
E8C331_SALMO/94-233
E8C3Y8_SALMO/97-237
E8C4L8_SALMO/97-236
E8C8K4_SALMO/97-237
E8CEB4_SALMO/97-236
E8CF11_SALMO/97-151
E8CFQ4_SALMO/99-238
E8CFT2_SALMO/1-76
E8CGX2_SALMO/107-243
E8CH79_SALMO/94-233
E8CL14_SALMO/99-238
E8CQI4_SALMO/97-236
E8CSA2_SALMO/97-237
E8CTM1_SALMO/107-243
E8CWH2_SALMO/94-233
E8CYC8_SALMO/94-233
E8D477_SALMO/99-238
E8D542_SALMO/107-243
E8D5M7_SALMO/97-236
E8D648_SALMO/97-237
E8D9D7_SALMO/97-234
E8DCN2_SALMO/107-243
E8DD83_SALMO/94-233
E8DG59_SALMO/99-238
E8DHX9_SALMO/97-237
E8DKG9_SALMO/97-236
E8DLP0_SALMO/97-234
E8DQC1_SALMO/99-238
E8DRI5_SALMO/107-243
E8DV21_SALMO/94-233
E8DY28_SALMO/97-236
E8DYK0_SALMO/97-237
E8E151_SALMO/99-238
E8E6F3_SALMO/97-237
E8E763_SALMO/94-233
E8E7X0_SALMO/107-243
E8E889_SALMO/97-236
E8EDT8_SALMO/99-238
E8EGA9_SALMO/97-237
E8EGZ1_SALMO/94-233
E8EIQ4_SALMO/107-243
E8EKK8_SALMO/97-236
E8EL54_SALMO/107-243
E8EP42_SALMO/97-237
E8EQK8_SALMO/94-233
E8ERD1_SALMO/96-235
E8ERK9_SALMO/97-236
E8F0W2_SALMO/99-238
E8F8L4_SALMO/94-233
E8F9D3_SALMO/97-234
E8F9S7_SALMO/97-236
E8FA53_SALMO/97-237
E8FF95_SALMO/107-243
E8FII5_SALMO/94-233
E8FIX8_SALMO/97-234
E8FKQ0_SALMO/97-237
E8FKU9_SALMO/97-236
E8FM07_SALMO/99-238
E8FNS4_SALMO/99-238
E8FPG5_SALMO/107-243
E8FRC4_SALMO/94-233
E8FSB3_SALMO/97-236
E8FT67_SALMO/97-237
E8FYK3_SALMO/97-234
E8G4S9_SALMO/97-237
E8G5Q3_SALMO/97-236
E8G7R5_SALMO/94-233
E8G8Y9_SALMO/97-234
E8GAC3_SALMO/99-238
E8GC65_SALMO/107-243
E8GCT8_SALMO/107-243
E8GI63_SALMO/97-236
E8GKR8_SALMO/99-238
E8GLE1_SALMO/94-233
E8GMQ5_SALMO/97-237
E8GQF6_SALMO/94-233
E8GRW5_SALMO/107-243
E8GVN0_SALMO/99-238
E8GYK3_SALMO/97-234
E8H0I7_SALMO/97-237
E8H1C2_SALMO/97-236
E8H3U7_ECO57/107-243
E8H7R2_ECO57/96-235
E8H830_ECO57/97-237
E8H8S0_ECO57/86-225
E8H9C7_ECO57/91-231
E8HA27_ECO57/96-236
E8HHM6_ECOLX/107-243
E8HLB8_ECOLX/97-237
E8HLR8_ECOLX/96-235
E8HMH3_ECOLX/86-225
E8HN46_ECOLX/91-231
E8HP86_ECOLX/96-236
E8HWP9_ECOLX/107-243
E8I0D6_ECOLX/96-235
E8I0Q5_ECOLX/97-237
E8I1H1_ECOLX/86-225
E8I234_ECOLX/91-231
E8I2T0_ECOLX/96-236
E8IA35_ECOLX/107-243
E8IEI5_ECOLX/96-235
E8IEV6_ECOLX/97-237
E8IFN2_ECOLX/86-225
E8IG56_ECOLX/91-231
E8IGW8_ECOLX/96-236
E8IN43_ECOLX/107-243
E8ISF4_ECOLX/96-235
E8ISS3_ECOLX/97-237
E8ITV4_ECOLX/86-225
E8IUC4_ECOLX/91-231
E8IVH8_ECOLX/96-236
E8J380_ECO57/107-243
E8J6W4_ECO57/97-237
E8J7H1_ECO57/96-235
E8J844_ECO57/86-225
E8J8L8_ECO57/91-231
E8J9C3_ECO57/96-236
E8JKK9_9ACTO/112-249
E8JN71_STREI/88-226
E8JQP6_STREI/1-78
E8JR42_STREI/98-235
E8JR48_STREI/93-231
E8JUC3_STRCR/88-226
E8JUL6_STRCR/88-227
E8JW12_STRCR/88-228
E8K187_9STRE/88-226
E8K214_9STRE/87-228
E8K4S9_STRPA/88-226
E8K668_STRPA/1-61
E8K939_STRPA/88-228
E8KCB2_9STRE/88-226
E8KCW3_9STRE/87-228
E8KGS0_9PAST/104-240
E8KMJ7_STRSA/114-254
E8KN04_STRSA/98-237
E8KPJ3_STRSA/88-226
E8KSN7_STRVE/47-186
E8KVE6_STRVE/88-226
E8LHH4_9GAMM/88-222
E8LP65_9VIBR/92-229
E8LV09_9VIBR/96-235
E8LV96_9VIBR/86-225
E8LY20_9VIBR/86-226
E8M652_9VIBR/107-244
E8M6C8_9VIBR/96-234
E8M9A0_9VIBR/86-225
E8MZ14_ANATU/94-234
E8N6X6_MICTS/90-222
E8N7V4_MICTS/87-226
E8NIX1_SALET/107-243
E8NL67_SALET/97-237
E8NRW1_SALET/94-233
E8NSY2_SALET/99-238
E8NTN6_SALET/97-236
E8NV09_SALET/97-234
E8P0D4_YERPH/105-242
E8P0E8_YERPH/115-251
E8P188_YERPH/96-236
E8PBP4_ACIB1/94-233
E8PEZ5_ACIB1/66-208
E8PGB2_ACIB1/98-237
E8PGI9_ACIB1/106-243
E8PPW5_THESS/86-219
E8Q8V0_STRED/91-231
E8Q8V3_STRED/87-228
E8Q9C2_STRED/88-227
E8QAA5_STRED/88-226
E8RR42_9CAUL/101-237
E8RS98_9CAUL/105-241
E8RX58_MICSL/103-240
E8SBP0_MICSL/124-261
E8SCH6_MICSL/98-239
E8SGH9_STAPH/91-230
E8SH86_STAPH/91-230
E8SHE0_STAPH/89-228
E8SIL1_STAPH/91-232
E8STN0_GEOS2/90-229
E8SUQ4_GEOS2/90-229
E8SYJ4_GEOS2/94-233
E8SZM4_GEOS2/95-233
E8T7N3_MESCW/106-242
E8T8M9_MESCW/95-232
E8TBP0_MESCW/101-244
E8TCZ4_MESCW/96-236
E8TEQ3_MESCW/108-244
E8TIE3_MESCW/98-235
E8TUA4_ALIDB/99-236
E8TUA6_ALIDB/109-246
E8TYB9_ALIDB/117-257
E8U0P1_ALIDB/95-234
E8U0R2_ALIDB/106-253
E8U1W3_ALIDB/101-240
E8U1Y7_ALIDB/97-238
E8U303_DEIML/104-244
E8UBI7_DEIML/85-223
E8UD63_TAYEM/91-229
E8UJX6_STREJ/89-226
E8UKB5_STREJ/89-228
E8UKG3_STREJ/94-234
E8UKG4_STREJ/88-205
E8UNF0_STREJ/88-226
E8URG0_THEBF/99-239
E8UWF8_THEBF/96-234
E8V3K4_TERSS/113-254
E8V943_BACST/94-234
E8VBA9_BACST/91-229
E8VBE5_BACST/95-233
E8VBV5_BACST/95-234
E8VE70_BACST/90-229
E8VJG3_BACST/87-226
E8VQK8_VIBVU/91-228
E8VXX5_VIBVU/86-224
E8W1J6_STRFA/102-246
E8W2N6_STRFA/95-231
E8W5N5_STRFA/112-252
E8WAV2_STRFA/108-250
E8WAV7_STRFA/93-231
E8WAW1_STRFA/98-242
E8WCB3_STRFA/96-234
E8WCT4_STRFA/104-244
E8WES2_STRFA/120-258
E8WEW9_STRFA/109-242
E8WFR3_STRFA/93-232
E8WHB3_STRFA/104-244
E8XBQ2_SALT4/97-234
E8XCY5_SALT4/107-243
E8XFB5_SALT4/97-236
E8XGY2_SALT4/97-237
E8XKD5_SALT4/96-235
E8XKL7_SALT4/94-233
E8XM69_RAHSY/100-240
E8XMS9_RAHSY/99-237
E8XPN0_RAHSY/126-263
E8XRH0_RAHSY/105-242
E8XS42_RAHSY/112-251
E8XXN1_RAHSY/96-236
E8XYB0_RAHSY/91-230
E8XZP0_RAHSY/85-214
E8Y2J4_ECOKO/107-243
E8Y4Q2_ECOKO/96-236
E8Y633_ECOKO/90-229
E8Y7Y5_ECOKO/91-231
E8Y974_ECOKO/86-225
E8YCQ1_ECOKO/86-225
E8YDU4_ECOKO/96-235
E8YHS5_9BURK/107-247
E8YK80_9BURK/89-226
E8YLV5_9BURK/101-237
E8YNL3_9BURK/105-241
E8YQV1_9BURK/118-260
E8YS90_9BURK/99-241
E8YUU5_9BURK/158-293
E8YUU6_9BURK/118-255
E8ZN99_CLOB0/97-238
E8ZUW2_CLOB0/89-228
E8ZZE6_SALET/97-234
E9A3P5_SALET/107-243
E9A7R7_SALET/97-236
E9A8W0_SALET/96-235
E9DMY2_9STRE/88-226
E9DQA8_9STRE/88-227
E9FFL5_9STRE/91-229
E9FJA2_9STRE/90-231
E9FK72_9STRE/88-226
E9FPY2_9STRE/101-242
E9RL81_LACRE/89-228
E9RQW2_LACRE/93-232
E9RVA4_9FIRM/92-237
E9RWK6_9FIRM/97-244
E9SIF0_CLOSY/94-233
E9SIG2_CLOSY/94-232
E9SY95_COREQ/88-227
E9T4W4_COREQ/93-238
E9T776_COREQ/165-233
E9T7H9_COREQ/113-249
E9TB00_ECOLX/90-229
E9TBB0_ECOLX/86-225
E9TCM2_ECOLX/91-231
E9TD59_ECOLX/107-243
E9TFM3_ECOLX/96-235
E9TGJ3_ECOLX/86-225
E9TK40_ECOLX/96-236
E9TP10_ECOLX/96-236
E9TRU0_ECOLX/10-149
E9TUG9_ECOLX/107-243
E9TY85_ECOLX/91-231
E9TZZ6_ECOLX/96-238
E9U7J3_ECOLX/97-237
E9U9E9_ECOLX/98-238
E9UEE2_ECOLX/86-225
E9UFP7_ECOLX/107-243
E9UQ90_9ACTO/116-250
E9UWF8_9ACTO/89-228
E9UXR1_9ACTO/99-236
E9V120_9ACTO/85-223
E9V391_9ACTO/92-237
E9V6T0_ECOLX/86-225
E9V8F8_ECOLX/107-243
E9VD21_ECOLX/96-236
E9VE05_ECOLX/97-237
E9VNZ0_ECOLX/86-225
E9VQQ9_ECOLX/107-243
E9VUI9_ECOLX/97-237
E9VV95_ECOLX/96-236
E9VZN5_ECOLX/86-225
E9W1D3_ECOLX/96-236
E9W4B6_ECOLX/107-243
E9W7Q8_ECOLX/97-237
E9W7Z5_ECOLX/96-235
E9W8C9_ECOLX/90-229
E9W978_ECOLX/86-225
E9WA59_ECOLX/91-231
E9WC89_ECOLX/90-229
E9WGE5_ECOLX/107-243
E9WK12_ECOLX/96-236
E9WLL1_ECOLX/86-225
E9WMG7_ECOLX/96-235
E9WMT2_ECOLX/91-231
E9WQH4_ECOLX/90-229
E9WWJ9_ECOLX/107-243
E9WYA7_ECOLX/96-236
E9X0P9_ECOLX/96-235
E9X165_ECOLX/86-225
E9X1E1_ECOLX/91-231
E9X3R5_ECOLX/86-225
E9X664_ECOLX/90-229
E9X8L6_ECOLX/96-236
E9XBR9_ECOLX/107-243
E9XE26_ECOLX/86-225
E9XF83_ECOLX/91-231
E9XIC1_ECOLX/107-243
E9XRT2_ECOLX/96-236
E9XSA0_ECOLX/86-225
E9XUP9_ECOLX/91-231
E9XWS3_ECOLX/90-229
E9Y0S1_ECOLX/107-243
E9Y4A2_ECOLX/96-236
E9Y5Z6_ECOLX/9-148
E9Y6H8_ECOLX/96-235
E9Y7F4_ECOLX/91-231
E9YBV6_ECOLX/107-243
E9YEB9_ECOLX/90-229
E9YGK3_ECOLX/9-148
E9YJS5_ECOLX/96-235
E9YK96_ECOLX/96-236
E9YKK3_ECOLX/91-231
E9YPS9_ECOLX/107-243
E9YWA3_ECOLX/86-225
E9YWS4_ECOLX/96-236
E9Z0J8_ECOLX/91-231
E9Z4H4_ESCFE/90-229
E9ZCT1_ESCFE/97-237
E9ZDH3_ESCFE/86-225
E9ZGP7_MYCTU/478-618
F0B8P7_9XANT/89-229
F0BC35_9XANT/98-235
F0BI42_9XANT/19-154
F0BRM6_9XANT/89-229
F0BVL6_9XANT/98-235
F0BWC7_9XANT/98-233
F0C6B7_9XANT/89-229
F0C7C3_9XANT/98-235
F0C7V3_9XANT/113-248
F0CG99_SALMO/97-234
F0CHZ2_SALMO/97-234
F0CIB6_SALMO/97-234
F0CK63_SALMO/97-234
F0CKB1_SALMO/97-234
F0CLY6_SALMO/97-234
F0CMC1_SALMO/97-234
F0CN96_SALMO/97-234
F0CP75_SALMO/97-234
F0CPV5_SALMO/97-234
F0CQT0_SALMO/97-234
F0CRQ8_SALMO/97-234
F0CSI0_SALMO/97-234
F0CT68_SALMO/97-234
F0CUA2_SALMO/97-234
F0CUS9_SALMO/97-234
F0CY05_SALMO/97-234
F0CYY0_SALMO/97-234
F0CZD5_SALMO/97-234
F0D0F1_SALMO/97-234
F0D1Q0_STAAU/91-230
F0D455_STAAU/88-227
F0D8X1_STAAU/91-232
F0D9C7_STAAU/91-230
F0DAY3_STAAU/88-227
F0DGY9_STAAU/91-232
F0DIT3_9FIRM/94-229
F0DV25_9FIRM/94-232
F0E3W6_9PSED/104-241
F0E4I8_9PSED/93-231
F0ECL7_9PSED/95-237
F0ECQ2_9PSED/92-231
F0EF50_ENTCA/91-229
F0EFD2_ENTCA/120-258
F0EFD7_ENTCA/91-229
F0EFQ3_ENTCA/88-228
F0EG15_ENTCA/91-233
F0EG46_ENTCA/91-225
F0EGS2_ENTCA/92-234
F0EGS9_ENTCA/94-234
F0EIT1_ENTCA/84-216
F0EJ13_ENTCA/90-227
F0EKK9_ENTCA/98-231
F0ENU3_ENTCA/136-273
F0EP48_ENTCA/91-230
F0EP97_ENTCA/89-227
F0EPF3_ENTCA/93-231
F0ESW6_HAEPA/89-228
F0FBY9_STRSA/89-228
F0FDD0_STRSA/88-226
F0FGD1_STRSA/88-228
F0FIB9_STRSA/98-237
F0FJJ6_STRSA/88-226
F0FMF0_STRSA/88-228
F0FQH9_STRSA/88-228
F0FT83_STRSA/98-237
F0FTI6_STRSA/88-226
F0FXH2_9BURK/1-100
F0G3A9_9BURK/89-226
F0G3V7_9BURK/105-241
F0G682_9BURK/126-268
F0G6M8_9BURK/95-233
F0GAH6_9BURK/136-275
F0GG88_9BURK/129-230
F0GH95_9BURK/92-231
F0GI70_9BURK/98-238
F0GKJ3_9BURK/94-234
F0GLJ5_9LACO/90-228
F0GM32_9LACO/89-229
F0GMH6_9LACO/95-232
F0GQW7_9LACO/95-232
F0GRW1_9LACO/90-228
F0GXC5_9FIRM/86-225
F0HBG7_9FIRM/87-226
F0HC46_9FIRM/89-228
F0HGH8_9FIRM/89-228
F0HH14_9FIRM/98-235
F0HI48_9FIRM/90-227
F0HIM3_9FIRM/96-237
F0HVB6_LACDL/89-225
F0HX76_LACDL/97-236
F0HXG4_LACDL/93-232
F0HY88_LACDL/13-122
F0I209_STRSA/88-226
F0I354_STRSA/89-228
F0I531_STRSA/88-228
F0I5J1_STRSA/98-237
F0I7L2_STRSA/88-226
F0IAJ0_STRSA/88-228
F0IJA0_STRSA/114-254
F0IKW5_STRSA/98-237
F0IMF4_STRSA/88-226
F0IRX7_STRSA/114-254
F0IUX5_STRSA/88-226
F0IWK0_STRSA/98-237
F0IZD2_ACIMA/98-237
F0J6I9_ACIMA/108-240
F0JCX1_DESDE/109-249
F0JIK8_DESDE/94-234
F0JME9_ESCFE/47-186
F0JUW2_ESCFE/100-240
F0JVZ5_ESCFE/107-243
F0JXC8_ESCFE/90-229
F0K095_LACD2/89-228
F0K0P9_LACD2/93-232
F0K1T1_LACD2/1-107
F0KAT8_CLOAE/97-234
F0KDV2_CLOAE/96-237
F0KEA4_CLOAE/95-231
F0KI10_ACICP/106-243
F0KKC8_ACICP/94-233
F0KNL6_ACICP/66-208
F0KSF0_YERE3/47-184
F0L075_YERE3/96-236
F0L0R2_YERE3/66-205
F0L3C5_9RHIZ/105-241
F0L3R9_9RHIZ/97-234
F0L4A0_9RHIZ/100-240
F0LBD6_9RHIZ/92-228
F0LDE7_9RHIZ/100-237
F0LEY4_9RHIZ/105-242
F0LV70_VIBFU/92-229
F0LZK1_VIBFU/92-231
F0LZP8_VIBFU/90-229
F0M0N6_VIBFU/86-225
F0M1U4_ARTPP/102-240
F0M2B9_ARTPP/100-238
F0M434_ARTPP/105-249
F0M600_ARTPP/85-223
F0NTQ3_LACHH/92-231
F0NTR1_LACHH/66-204
F0NVA6_LACHH/101-239
F0NVE2_LACHH/94-232
F0NVQ8_LACHH/89-228
F0NVS3_LACHH/81-221
F0NVX8_LACHH/116-228
F0P4S1_STAPE/89-228
F0P5L2_STAPE/91-230
F0P7B9_STAPE/91-230
F0P9L3_STAPE/91-232
F0PC89_ENTF6/88-227
F0PD50_ENTF6/92-230
F0PDT9_ENTF6/89-228
F0PEE0_ENTF6/91-230
F0PGL9_ENTF6/94-234
F0PGQ1_ENTF6/2-91
F0PHY1_ENTF6/91-225
F0PIN9_BACT0/89-228
F0PKV4_BACT0/93-232
F0PMW8_BACT0/98-233
F0PPM6_BACT0/95-233
F0PTW5_BACT0/95-234
F0Q505_ACIAP/117-257
F0Q567_ACIAP/100-240
F0QCF1_ACIAP/109-246
F0QEL3_ACIBD/66-208
F0QFX8_ACIBD/98-237
F0QKV8_ACIBD/106-243
F0QLF2_ACIBD/94-233
F0RU69_SPHGB/129-270
F0RYC2_SPHGB/91-231
F0SW13_SYNGF/94-235
F0T2U1_SYNGF/90-229
F0TDB6_LACA3/89-228
F0TDI0_LACA3/94-232
F0TEH1_LACA3/89-227
F0TEI1_LACA3/93-231
F0TG73_LACA3/88-231
F0VU97_STRG2/88-227
F0VV49_STRG2/93-231
F0VV61_STRG2/92-229
F0VXM6_STRG2/88-226
F0YUX2_9CLOT/91-232
F0YV25_9CLOT/89-228
F0YW33_9CLOT/93-233
F0YX33_9CLOT/105-244
F0Z2S2_9CLOT/104-245
F1T437_9ACTN/91-230
F1T4C8_9ACTN/102-242
F1T4F6_9ACTN/94-232
F1T584_9ACTN/101-243
F1T612_9ACTN/91-229
F1T625_9ACTN/94-234
F1T632_9ACTN/97-237
F1T799_9CLOT/91-234
F1TF58_9CLOT/93-232
F1TI98_9CLOT/106-239
F1TLS2_PROAC/103-240
F1TPD0_PROAC/84-221
F1TV51_PROAC/103-240
F1TXE2_PROAC/84-221
F1U2N5_PROAC/103-240
F1U5Y3_PROAC/84-221
F1U9L3_PROAC/103-240
F1UC69_PROAC/84-221
F1UI62_PROAC/103-240
F1UL70_PROAC/84-221
F1UQ97_PROAC/103-240
F1UR06_PROAC/84-221
F1UUZ6_PROAC/103-240
F1UXN6_PROAC/84-221
F1V484_PROAC/103-240
F1V8I2_PROAC/84-221
F1V9U0_PROAC/103-240
F1VEM2_PROAC/84-221
F1VIF7_PROAC/84-221
F1VJT3_PROAC/103-240
F1VQJ2_MORCA/133-242
F1VWI1_9BURK/109-252
F1VZW1_9BURK/99-238
F1W4I6_9BURK/1-133
F1W6R3_MORCA/133-242
F1WC75_MORCA/133-242
F1WID7_MORCA/133-242
F1WR13_MORCA/133-242
F1WT12_MORCA/133-242
F1X0N4_MORCA/133-242
F1X2Y8_MORCA/133-242
F1X7P8_MORCA/133-242
F1XD67_MORCA/133-242
F1XKY3_ECO57/96-236
F1XW85_ECO57/107-243
F1XWN2_ECO57/91-231
F1XWW3_ECO57/97-237
F1XX81_ECO57/118-257
F1XXF9_ECO57/86-225
F1XYN0_ECO57/107-243
F1Y2M9_ECO57/96-235
F1Y2R3_ECO57/97-237
F1Y5M9_ECO57/91-231
F1Y6F5_ECO57/96-236
F1Y6W8_ECO57/86-225
F1YGM3_9ACTO/64-202
F1YKJ6_9ACTO/98-236
F1YNS7_9ACTO/90-230
F1YXY3_9STRE/91-231
F1YXY7_9STRE/88-231
F1YZT1_9STRE/92-230
F1YZU0_9STRE/88-226
F1Z1R6_9STRE/96-234
F1ZAW0_9SPHN/90-225
F1ZBU3_9SPHN/90-226
F1ZJ27_ECOLX/107-243
F1ZPC6_ECOLX/86-225
F1ZPY6_ECOLX/91-231
F1ZQL8_ECOLX/96-236
F1ZST3_THEET/94-232
F2A2L3_RHIET/74-211
F2A895_RHIET/111-251
F2A9U5_RHIET/120-256
F2AAS8_RHIET/103-240
F2AAS9_RHIET/109-246
F2AG30_RHIET/108-244
F2B2I5_STRPN/86-228
F2B5A8_STRPN/88-227
F2B6N5_STRPN/88-226
F2B7Q6_STRPN/93-232
F2BH36_STRSA/89-228
F2BIN7_STRSA/88-226
F2BLN3_STRSA/88-228
F2BNT3_STRSA/88-228
F2BQ62_STRSA/89-228
F2BS31_STRSA/88-226
F2C4T1_STRSA/89-228
F2C656_STRSA/88-226
F2C9F4_STRSA/88-228
F2CC47_STRSA/98-237
F2CD57_STRSA/88-226
F2CHD2_STRSA/88-228
F2CJX7_STRSA/98-237
F2CLK8_STRSA/88-226
F2CPF9_STRSA/88-228
F2EPG7_PANAN/126-263
F2ERL6_PANAN/107-243
F2ETE0_PANAN/97-238
F2EW29_PANAN/47-186
F2EX73_PANAN/93-157
F2F138_9BACL/92-229
F2F2Q9_9BACL/95-234
F2FBU3_SALDU/97-236
F2FGI9_SALDU/94-233
F2FH27_SALDU/99-238
F2FKX2_SALDU/97-234
F2FNF2_SALDU/107-243
F2FQI2_SALGL/97-234
F2FQU3_SALGL/99-238
F2FRC9_SALGL/107-243
F2FUQ0_SALGL/97-236
F2FZA3_SALGL/94-233
F2GB05_ALTMD/88-213
F2GNQ8_MYCTU/106-246
F2GV70_BRUME/101-241
F2GWG4_BRUME/94-234
F2GXQ1_BRUME/113-249
F2GZ18_BRUME/105-241
F2GZ33_BRUME/100-237
F2H3J0_BACTU/47-186
F2H784_BACTU/89-228
F2HAC1_BACTU/93-232
F2HDB8_BACTU/98-233
F2HER1_BACTU/89-227
F2HEU6_BACTU/95-233
F2HIW5_LACLA/88-228
F2HMU8_LACLA/92-230
F2HRZ6_BRUME/101-241
F2HXR7_BRUME/94-234
F2HYE9_BRUME/111-247
F2HZN2_BRUME/105-241
F2HZP8_BRUME/100-237
F2INV1_VIBCH/90-227
F2ISQ2_VIBCH/86-225
F2J2Z4_9PROT/99-239
F2J4K7_9PROT/115-254
F2JM92_9FIRM/94-237
F2JRV9_9FIRM/92-233
F2JV36_9GAMM/107-244
F2JXY2_9GAMM/89-228
F2K8G5_PSEBR/88-227
F2KC27_PSEBR/92-231
F2KD97_PSEBR/105-242
F2KFS9_PSEBR/95-237
F2KGX0_PSEBR/97-234
F2KKZ4_PSEBR/100-236
F2LCT9_BURGA/89-226
F2LEG3_BURGA/105-240
F2LG62_BURGA/97-237
F2LGV3_BURGA/105-241
F2LM93_BURGA/95-235
F2LND6_BURGA/98-238
F2LNE8_BURGA/123-264
F2LZ34_LACAM/89-227
F2LZ43_LACAM/91-231
F2M1D6_LACAM/88-231
F2M343_LACAM/89-228
F2M3A7_LACAM/94-232
F2M3Z4_LACCA/91-231
F2M4L3_LACCA/90-227
F2M4U5_LACCA/99-234
F2M5S9_LACCA/89-229
F2M5V0_LACCA/98-237
F2M6H9_LACCA/86-222
F2M6U1_LACCA/90-228
F2M7C1_LACCA/128-239
F2M7L9_LACCA/106-247
F2M7X9_LACCA/89-228
F2MDK1_LACCA/90-227
F2MDR0_LACCA/99-234
F2MEA5_LACCA/89-229
F2MES8_LACCA/98-237
F2MEZ2_LACCA/86-222
F2MFN9_LACCA/90-228
F2MFU1_LACCA/117-228
F2MGG5_LACCA/96-237
F2MGJ6_LACCA/89-228
F2MLE4_LACCA/91-231
F2MNG8_ENTFA/94-234
F2MPD6_ENTFA/89-228
F2MPZ1_ENTFA/92-230
F2MQ83_ENTFA/91-225
F2MQE2_ENTFA/88-227
F2MQV6_ENTFA/90-228
F2MRT5_ENTFA/91-230
F2MSH0_ENTFA/85-227
F2N453_PSEST/100-239
F2N797_9ACTN/98-237
F2N798_9ACTN/100-239
F2N7K0_9ACTN/100-241
F2N7U1_9ACTN/96-230
F2N8Y0_9ACTN/96-233
F2N9Y9_9ACTN/83-236
F2NAJ9_9ACTN/94-234
F2NAW2_9ACTN/87-228
F2NB39_9ACTN/86-223
F2NB62_9ACTN/100-238
F2NBT2_9ACTN/91-230
F2NN50_9DEIN/84-220
F2PF35_PHOMO/84-222
F2QDR9_STROR/88-226
F2QGB3_STROR/87-228
F2R1D8_9ACTO/109-242
F2R1Y5_9ACTO/93-233
F2R1Y6_9ACTO/85-224
F2R2Q7_9ACTO/104-244
F2R4P0_9ACTO/124-264
F2R7H7_9ACTO/105-249
F2R8U1_9ACTO/106-247
F2R8U2_9ACTO/31-171
F2RA44_9ACTO/95-233
F2RDB5_9ACTO/92-230
F2RE79_9ACTO/101-241
F2RFY9_9ACTO/101-246
F2RKE8_9ACTO/130-270
F2RKV9_9ACTO/105-245
F2UV05_ACTVI/93-230
F2V1A5_ACTVI/126-263
F2VCY1_MYCTU/106-246
FRLR_ECO57/96-235
FRLR_ECOLI/96-235
FRLR_SHIFL/96-235
GMUR_BACSU/91-229
HUTC_KLEAE/97-234
HUTC_PSEAE/106-243
HUTC_PSEPU/104-241
KORA_STRLI/100-237
MNGR_ECOLI/90-229
O50192_9ACTO/100-241
O50196_LACRH/92-233
O50521_STRCO/105-246
O70026_9ACTO/103-238
O86331_MYCTU/106-246
O86763_STRCO/108-250
PHNF_ECOLI/96-236
PHNF_MYCS2/91-230
PHNR_SALCH/94-233
PHNR_SALPA/94-233
PHNR_SALTI/94-233
PHNR_SALTY/94-233
Q01W60_SOLUE/97-235
Q02ER1_PSEAB/106-243
Q02IW2_PSEAB/92-231
Q02M96_PSEAB/96-236
Q02NV9_PSEAB/90-229
Q02Q80_PSEAB/92-231
Q02QL8_PSEAB/98-235
Q02RN0_PSEAB/104-240
Q02YD9_LACLS/92-230
Q02YJ0_LACLS/91-229
Q031P1_LACLS/83-223
Q033U2_LACC3/86-222
Q034B2_LACC3/89-229
Q037P5_LACC3/89-228
Q037S3_LACC3/106-247
Q03BF1_LACC3/117-228
Q03D97_PEDPA/89-227
Q03DC4_PEDPA/90-227
Q03DE5_PEDPA/95-237
Q03E15_PEDPA/89-228
Q03H74_PEDPA/93-232
Q03HE5_PEDPA/84-222
Q03HN9_PEDPA/88-226
Q03HP0_PEDPA/88-225
Q03HP4_PEDPA/92-231
Q03KY4_STRTD/88-226
Q03ND6_LACBA/95-221
Q03SY3_LACBA/89-228
Q03T35_LACBA/94-232
Q03TZ4_LACBA/93-231
Q03UT9_LEUMM/94-232
Q03YU6_LEUMM/89-230
Q03Z29_LEUMM/89-227
Q041I3_LACGA/89-228
Q041S6_LACGA/95-235
Q041T5_LACGA/3-141
Q045B6_LACGA/94-232
Q045E1_LACGA/149-288
Q046M0_LACGA/94-232
Q046M3_LACGA/85-222
Q046T4_LACGA/92-234
Q046U6_LACGA/89-229
Q04BQ6_LACDB/93-232
Q04BX3_LACDB/89-228
Q04DA1_OENOB/92-230
Q04DZ4_OENOB/98-221
Q04EB4_OENOB/89-230
Q04EL9_OENOB/91-229
Q04IF2_STRP2/93-232
Q04IS3_STRP2/88-227
Q04JQ7_STRP2/88-226
Q04N12_STRP2/95-237
Q05077_STRCL/99-238
Q07191_STRAM/108-250
Q07LY6_RHOP5/96-236
Q07W35_SHEFN/101-238
Q099V6_STIAD/109-245
Q0AP89_MARMM/100-237
Q0B392_BURCM/111-246
Q0B4B4_BURCM/89-226
Q0B5X9_BURCM/92-231
Q0BAF8_BURCM/126-268
Q0BBN2_BURCM/101-237
Q0BCI7_BURCM/115-251
Q0BDK7_BURCM/89-226
Q0BEA8_BURCM/98-238
Q0BZK5_HYPNA/94-230
Q0C361_HYPNA/107-246
Q0C370_HYPNA/95-224
Q0FGJ6_9RHOB/95-230
Q0FJW6_9RHOB/90-230
Q0FN76_9RHOB/99-237
Q0FNU0_9RHOB/95-235
Q0FVZ0_9RHOB/96-235
Q0FWQ5_9RHOB/1-50
Q0FX03_9RHOB/101-240
Q0FX24_9RHOB/95-234
Q0FY49_9RHIZ/100-237
Q0G463_9RHIZ/97-237
Q0GC34_9ACTO/177-231
Q0HP38_SHESM/89-226
Q0I0K6_SHESR/89-226
Q0JZ01_CUPNH/102-242
Q0K106_CUPNH/89-229
Q0K1P5_CUPNH/98-237
Q0K2J4_CUPNH/114-248
Q0K2Q4_CUPNH/98-238
Q0K3N9_CUPNH/103-234
Q0K3W3_CUPNH/101-243
Q0K564_CUPNH/95-234
Q0K7C7_CUPNH/102-239
Q0K8F6_CUPNH/146-287
Q0KBF1_CUPNH/98-234
Q0KC33_CUPNH/106-251
Q0KC74_CUPNH/109-221
Q0KEW0_CUPNH/101-237
Q0RCM5_FRAAA/118-259
Q0RGR4_FRAAA/92-232
Q0RPZ8_FRAAA/153-293
Q0RTY2_FRAAA/106-249
Q0RVS2_RHOSR/105-243
Q0RVU2_RHOSR/133-272
Q0RXP2_RHOSR/106-243
Q0S1G8_RHOSR/102-241
Q0S260_RHOSR/122-261
Q0S7Q5_RHOSR/111-247
Q0SAM9_RHOSR/91-230
Q0SCR1_RHOSR/95-240
Q0SGH0_RHOSR/95-233
Q0SH13_RHOSR/100-237
Q0SJZ8_RHOSR/96-238
Q0SPS6_CLOPS/94-233
Q0SQB3_CLOPS/92-227
Q0SVJ5_CLOPS/89-228
Q0SYM7_SHIF8/86-224
Q0SZ57_SHIF8/91-231
Q0SZU3_SHIF8/118-257
Q0T338_SHIF8/107-243
Q0T6W8_SHIF8/90-229
Q0T9U0_ECOL5/96-236
Q0TAI8_ECOL5/91-231
Q0TFZ1_ECOL5/107-243
Q0THQ4_ECOL5/10-149
Q0TM23_CLOP1/94-233
Q0TML7_CLOP1/92-227
Q0TTP3_CLOP1/89-228
Q11C81_MESSB/89-231
Q11E15_MESSB/95-232
Q11E27_MESSB/120-232
Q126N8_POLSJ/109-250
Q127L2_POLSJ/99-241
Q12EC6_POLSJ/92-229
Q12EP5_POLSJ/118-255
Q12T47_SHEDO/89-226
Q132E4_RHOPS/96-236
Q13FV9_BURXL/95-232
Q13GS2_BURXL/98-241
Q13I34_BURXL/95-234
Q13LT0_BURXL/93-235
Q13P44_BURXL/116-253
Q13P45_BURXL/87-222
Q13Q31_BURXL/105-245
Q13S40_BURXL/119-261
Q13UT8_BURXL/105-241
Q141F8_BURXL/89-226
Q145S3_BURXL/97-238
Q145U3_BURXL/96-237
Q145Z5_BURXL/101-237
Q15RX0_PSEA6/104-243
Q15S59_PSEA6/109-246
Q15VQ7_PSEA6/99-242
Q15X42_PSEA6/88-225
Q166X8_ROSDO/77-217
Q167F4_ROSDO/85-219
Q169J4_ROSDO/106-242
Q169K2_ROSDO/92-227
Q180V1_CLOD6/94-234
Q181P8_CLOD6/91-224
Q183X1_CLOD6/89-227
Q184S8_CLOD6/93-232
Q18AL2_CLOD6/96-237
Q18AS4_CLOD6/95-234
Q1AR75_RUBXD/104-247
Q1ASH5_RUBXD/89-228
Q1AUT0_RUBXD/95-234
Q1AV88_RUBXD/106-243
Q1AYC8_RUBXD/109-248
Q1B3M1_MYCSS/96-235
Q1B646_MYCSS/99-238
Q1BCI5_MYCSS/61-121
Q1BFM4_MYCSS/88-227
Q1BFN2_MYCSS/42-191
Q1BHD4_BURCA/98-238
Q1BHY4_BURCA/89-226
Q1BIE1_BURCA/111-246
Q1BJT8_BURCA/92-231
Q1BLI4_BURCA/89-226
Q1BM39_BURCA/126-268
Q1BTE2_BURCA/101-237
Q1BU82_BURCA/105-241
Q1C3Q2_YERPA/96-236
Q1C8A0_YERPA/105-242
Q1C8I9_YERPA/115-251
Q1CHG7_YERPN/115-251
Q1CJP7_YERPN/105-242
Q1CM16_YERPN/96-236
Q1CZ81_MYXXD/94-234
Q1GBA6_LACDA/93-232
Q1GBH3_LACDA/89-228
Q1GC83_SILST/76-212
Q1GKZ5_SILST/94-234
Q1GL57_SILST/92-223
Q1GLY1_SILST/108-242
Q1GMJ2_SILST/106-242
Q1GQF6_SPHAL/120-257
Q1GSH3_SPHAL/94-217
Q1GYX1_METFK/113-251
Q1I3Q6_PSEE4/104-241
Q1I5M1_PSEE4/122-258
Q1IDE9_PSEE4/92-231
Q1IGQ4_PSEE4/96-236
Q1IUM3_ACIBL/93-233
Q1IV12_ACIBL/93-233
Q1IXH6_DEIGD/85-223
Q1J2U1_DEIGD/87-224
Q1J3J1_DEIGD/107-246
Q1J4A9_STRPF/88-227
Q1J6G7_STRPF/97-235
Q1J7J7_STRPF/94-234
Q1J9E1_STRPB/88-227
Q1JBN0_STRPB/97-227
Q1JCQ1_STRPB/94-234
Q1JEJ2_STRPD/88-227
Q1JGP8_STRPD/97-235
Q1JHS0_STRPD/94-234
Q1JJJ0_STRPC/88-227
Q1JLL3_STRPC/97-235
Q1JMM7_STRPC/94-234
Q1LAU7_RALME/93-232
Q1LBZ7_RALME/86-230
Q1LD65_RALME/105-242
Q1LEZ5_RALME/100-245
Q1LGG3_RALME/99-238
Q1LJE7_RALME/104-241
Q1LKG1_RALME/138-278
Q1LQC3_RALME/105-244
Q1M369_RHIL3/98-235
Q1M6H6_RHIL3/103-240
Q1M6H8_RHIL3/93-230
Q1M7E5_RHIL3/88-225
Q1MAF1_RHIL3/112-248
Q1MDX9_RHIL3/108-244
Q1MMY5_RHIL3/100-240
Q1N7G9_9SPHN/93-235
Q1NHU3_9SPHN/98-234
Q1Q9E7_PSYCK/124-255
Q1Q9Q3_PSYCK/104-235
Q1QWP2_CHRSD/120-259
Q1QZM5_CHRSD/98-239
Q1R193_CHRSD/90-228
Q1R1B5_CHRSD/89-226
Q1R3F9_ECOUT/99-239
Q1R5D6_ECOUT/100-240
Q1R9X1_ECOUT/107-243
Q1RBM9_ECOUT/86-225
Q1V7V6_VIBAL/91-228
Q1VB76_VIBAL/88-227
Q1VCU9_VIBAL/86-225
Q1VD50_VIBAL/68-207
Q1WS12_LACS1/90-227
Q1WS17_LACS1/94-233
Q1WSQ9_LACS1/89-227
Q1YPF9_9GAMM/113-252
Q1YUL1_9GAMM/95-231
Q1Z5V7_PHOPR/106-242
Q1Z604_PHOPR/86-226
Q1Z626_PHOPR/103-238
Q1Z8F2_PHOPR/90-227
Q1ZAH2_PHOPR/93-232
Q1ZEU7_9GAMM/86-224
Q1ZN12_PHOAS/82-222
Q1ZN29_PHOAS/90-227
Q1ZW81_PHOAS/84-222
Q219T7_RHOPB/96-236
Q21AF1_RHOPB/103-248
Q21QS7_RHOFD/1-71
Q21QS9_RHOFD/95-244
Q21QV2_RHOFD/92-229
Q21XH2_RHOFD/118-258
Q222Z7_RHOFD/103-243
Q223J2_RHOFD/95-233
Q24N56_DESHY/94-231
Q24R10_DESHY/92-231
Q24TY7_DESHY/97-233
Q24WM6_DESHY/99-240
Q24XF9_DESHY/95-237
Q251K5_DESHY/94-230
Q27I79_9ACTO/108-249
Q28KT3_JANSC/100-239
Q28KZ1_JANSC/101-224
Q28ND9_JANSC/90-230
Q28R05_JANSC/101-238
Q28SN6_JANSC/106-242
Q2B0G2_9BACI/95-233
Q2B734_9BACI/94-233
Q2B7V6_9BACI/97-236
Q2BB48_9BACI/89-228
Q2BD83_9BACI/84-218
Q2BDB7_9BACI/90-228
Q2BFD9_9BACI/98-238
Q2BFG0_9BACI/90-229
Q2C761_9GAMM/84-222
Q2C8Z8_9GAMM/90-227
Q2CC09_9RHOB/77-212
Q2CEE7_9RHOB/98-234
Q2CF71_9RHOB/94-229
Q2CFD3_9RHOB/109-245
Q2CH84_9RHOB/109-251
Q2CIA3_9RHOB/87-224
Q2FHG1_STAA3/91-230
Q2FJG6_STAA3/91-232
Q2FK06_STAA3/88-227
Q2FZ17_STAA8/91-230
Q2G0T8_STAA8/91-232
Q2G1B1_STAA8/88-227
Q2G5M1_NOVAD/102-238
Q2ISM9_RHOP2/96-236
Q2ISQ4_RHOP2/114-249
Q2J131_RHOP2/139-248
Q2J526_FRASC/107-247
Q2K068_RHIEC/93-230
Q2K070_RHIEC/103-240
Q2K307_RHIEC/120-256
Q2K668_RHIEC/108-244
Q2KDU3_RHIEC/100-240
Q2KVG5_BORA1/104-239
Q2KVN1_BORA1/101-239
Q2KXH6_BORA1/105-240
Q2L0G2_BORA1/134-244
Q2L1X7_BORA1/111-253
Q2LER0_9ACTO/108-255
Q2LER1_9ACTO/40-173
Q2LEU7_9ACTO/99-235
Q2NRB0_SODGM/138-279
Q2NRU5_SODGM/93-182
Q2NTW1_SODGM/91-228
Q2NZ23_XANOM/113-248
Q2P347_XANOM/87-224
Q2P7D9_XANOM/89-229
Q2RIW4_MOOTA/95-235
Q2RUV0_RHORT/93-231
Q2S5R9_SALRD/93-232
Q2S6Y1_HAHCH/129-265
Q2SEP9_HAHCH/90-227
Q2SHL9_HAHCH/92-231
Q2SPP9_HAHCH/90-228
Q2SST3_MYCCT/116-232
Q2SXJ6_BURTA/89-226
Q2T0I9_BURTA/105-241
Q2T1E5_BURTA/101-237
Q2T6A6_BURTA/129-271
Q2T7J1_BURTA/228-370
Q2UZE7_9ACTO/98-242
Q2YIL3_BRUA2/100-237
Q2YIU0_BRUA2/96-232
Q2YJC1_BRUA2/94-234
Q2YKD7_BRUA2/111-247
Q2YPX9_BRUA2/101-241
Q2YV64_STAAB/88-227
Q2YVS3_STAAB/84-225
Q2YXN9_STAAB/91-230
Q2Z1B1_CUPNE/146-287
Q30W25_DESDG/105-245
Q31DV6_THICR/93-233
Q31TQ1_SHIBS/96-236
Q31UU3_SHIBS/86-225
Q31VQ8_SHIBS/118-257
Q323C1_SHIBS/107-243
Q324I2_SHIBS/90-229
Q329C9_SHIDS/86-225
Q329I0_SHIDS/96-236
Q32EA4_SHIDS/107-243
Q38UM8_LACSS/91-229
Q38UY5_LACSS/91-229
Q38WC7_LACSS/91-227
Q38YY7_LACSS/93-232
Q392W9_BURS3/89-226
Q393V2_BURS3/126-268
Q395Q6_BURS3/103-243
Q396S8_BURS3/94-234
Q39BG9_BURS3/92-231
Q39CR7_BURS3/101-237
Q39DK8_BURS3/105-241
Q39EP1_BURS3/89-226
Q39F86_BURS3/98-238
Q39MM7_BURS3/135-271
Q3A2C9_PELCD/96-232
Q3BPC6_XANC5/89-229
Q3BV00_XANC5/98-235
Q3BXL5_XANC5/113-248
Q3D2J1_STRAG/88-226
Q3D8W8_STRAG/88-226
Q3DC80_STRAG/88-226
Q3DLX2_STRAG/88-226
Q3DUX8_STRAG/88-226
Q3EP56_BACTI/98-233
Q3EVX5_BACTI/101-240
Q3EY42_BACTI/89-228
Q3IJC8_PSEHT/89-226
Q3IVB8_RHOS4/95-235
Q3J292_RHOS4/88-223
Q3J3W3_RHOS4/112-251
Q3JKF0_BURP1/228-370
Q3JLP5_BURP1/129-271
Q3JNX5_BURP1/119-259
Q3JQH4_BURP1/89-226
Q3JV91_BURP1/105-241
Q3JWB8_BURP1/101-237
Q3K1B9_STRA1/88-226
Q3K8M9_PSEPF/91-228
Q3KBF2_PSEPF/97-237
Q3KCG5_PSEPF/95-237
Q3KFM6_PSEPF/92-231
Q3KHK6_PSEPF/124-260
Q3KJF4_PSEPF/105-242
Q3L9E9_RHOE4/101-240
Q3LAJ7_9ACTO/107-245
Q3SGJ6_THIDA/97-237
Q3XYN3_ENTFC/2-91
Q3XZ06_ENTFC/94-233
Q3XZJ0_ENTFC/114-252
Q3Y031_ENTFC/97-234
Q3Y033_ENTFC/91-230
Q3Y0A2_ENTFC/91-225
Q3Y3L2_ENTFC/94-234
Q3Y3V7_ENTFC/86-223
Q3YUN9_SHISS/96-236
Q3YWC8_SHISS/86-225
Q3YWP6_SHISS/118-257
Q3Z0A9_SHISS/107-243
Q3Z474_SHISS/90-229
Q46MG9_CUPPJ/109-223
Q46Q50_CUPPJ/94-233
Q46QD9_CUPPJ/109-221
Q46RP6_CUPPJ/96-235
Q46S36_CUPPJ/117-258
Q46TI3_CUPPJ/97-236
Q46TJ6_CUPPJ/98-237
Q46TM3_CUPPJ/109-249
Q46TN3_CUPPJ/105-249
Q46UM7_CUPPJ/105-245
Q46VE3_CUPPJ/98-240
Q46VG7_CUPPJ/120-256
Q46XQ5_CUPPJ/104-241
Q46YU5_CUPPJ/140-281
Q474A9_CUPPJ/107-244
Q47C35_DECAR/114-245
Q47KF1_THEFY/27-110
Q47KP6_THEFY/99-238
Q47KP8_THEFY/108-250
Q47SH5_THEFY/96-236
Q47TZ3_THEFY/86-225
Q487V6_COLP3/101-238
Q48HA8_PSE14/118-260
Q48HL5_PSE14/92-229
Q48L82_PSE14/92-231
Q48PL7_PSE14/105-242
Q48QY1_STRPM/88-227
Q48TF8_STRPM/97-235
Q48UH0_STRPM/94-234
Q48YN7_STRP1/88-226
Q49UY5_STAS1/90-231
Q49X65_STAS1/90-229
Q4EDS5_LISMO/94-165
Q4EE34_LISMO/94-233
Q4EEP9_LISMO/9-147
Q4EEQ0_LISMO/102-240
Q4EGJ0_LISMO/91-229
Q4EHU2_LISMO/97-238
Q4EKD4_LISMO/90-228
Q4EL99_LISMO/100-238
Q4EMB0_LISMO/92-229
Q4EPA0_LISMO/91-229
Q4EQ82_LISMO/92-229
Q4EQC5_LISMO/89-227
Q4EQC6_LISMO/90-228
Q4EQG4_LISMO/95-235
Q4ERH7_LISMO/94-233
Q4ESZ5_LISMO/100-238
Q4EUS6_LISMO/97-238
Q4EVH2_LISMO/91-228
Q4EVX8_LISMO/94-233
Q4JT42_CORJK/89-229
Q4K6W8_PSEF5/88-227
Q4K8F5_PSEF5/92-231
Q4KFQ5_PSEF5/79-216
Q4KHS0_PSEF5/100-236
Q4KJP0_PSEF5/105-242
Q4L3D2_STAHJ/90-231
Q4L5Y0_STAHJ/91-230
Q4MGZ6_BACCE/95-233
Q4MMM8_BACCE/89-227
Q4MN55_BACCE/89-228
Q4MNB1_BACCE/98-233
Q4MTP7_BACCE/95-234
Q4MXW0_BACCE/93-232
Q4UQR9_XANC8/89-229
Q4UTC2_XANC8/64-201
Q4UYP5_XANC8/113-248
Q4ZRQ5_PSEU2/99-241
Q4ZSB8_PSEU2/93-230
Q4ZU79_PSEU2/92-229
Q4ZW17_PSEU2/106-245
Q4ZZI4_PSEU2/129-266
Q54677_STRPH/99-240
Q576E7_BRUAB/94-234
Q577R9_BRUAB/111-247
Q579D2_BRUAB/96-232
Q579E5_BRUAB/100-237
Q57D37_BRUAB/101-241
Q57HE7_SALCH/96-235
Q57I50_SALCH/97-237
Q57IM0_SALCH/97-236
Q57MJ5_SALCH/107-243
Q57RG8_SALCH/81-218
Q58IM4_9ACTO/109-249
Q58IQ5_9ACTO/130-270
Q58T00_9ACTO/124-261
Q58Y45_PARPN/88-227
Q5E0C2_VIBF1/89-226
Q5E4M1_VIBF1/86-224
Q5FKB2_LACAC/90-229
Q5FKN3_LACAC/92-231
Q5FKP0_LACAC/89-227
Q5FLF3_LACAC/94-232
Q5FLM6_LACAC/89-228
Q5FLZ0_LACAC/90-228
Q5FRS3_GLUOX/97-234
Q5GVU8_XANOR/146-281
Q5H072_XANOR/98-235
Q5HGF4_STAAC/91-230
Q5HIK1_STAAC/91-232
Q5HJB2_STAAC/88-227
Q5HPR4_STAEQ/91-230
Q5KXM6_GEOKA/94-233
Q5KYU6_GEOKA/90-229
Q5KZ56_GEOKA/135-274
Q5L0G9_GEOKA/95-233
Q5LQP9_SILPO/103-242
Q5LRE0_SILPO/92-228
Q5LSC6_SILPO/112-248
Q5LTD9_SILPO/92-231
Q5LTP4_SILPO/92-227
Q5LW75_SILPO/90-230
Q5M028_STRT1/88-226
Q5M4P3_STRT2/88-226
Q5NYB1_AROAE/99-235
Q5PC67_SALPA/97-237
Q5PG60_SALPA/97-234
Q5PIR1_SALPA/99-238
Q5PJQ2_SALPA/97-236
Q5PMV7_SALPA/107-243
Q5QCP4_HERAR/120-260
Q5QV28_IDILO/87-224
Q5WFW1_BACSK/92-229
Q5WG93_BACSK/91-229
Q5WHY2_BACSK/94-233
Q5WHY4_BACSK/92-228
Q5WIK2_BACSK/89-228
Q5WKC1_BACSK/97-236
Q5WKS3_BACSK/91-229
Q5X9J4_STRP6/88-227
Q5XC22_STRP6/97-235
Q5XD14_STRP6/94-234
Q5YMA0_NOCFA/130-270
Q5YME6_NOCFA/98-236
Q5YTW1_NOCFA/95-234
Q5YWZ8_NOCFA/107-246
Q5Z0H1_NOCFA/107-243
Q62AG9_BURMA/184-326
Q62CE6_BURMA/93-235
Q62F80_BURMA/101-237
Q62H66_BURMA/105-245
Q62HJ9_BURMA/105-241
Q62LJ5_BURMA/89-226
Q632J7_BACCZ/98-233
Q635M7_BACCZ/95-234
Q636N3_BACCZ/95-233
Q638G9_BACCZ/93-232
Q63CY4_BACCZ/94-233
Q63G15_BACCZ/89-228
Q63JJ5_BURPS/118-260
Q63KN3_BURPS/93-235
Q63R16_BURPS/119-259
Q63SH7_BURPS/89-226
Q63WK0_BURPS/105-241
Q63XP5_BURPS/111-247
Q65CQ6_BACLD/94-233
Q65HN1_BACLD/90-229
Q65JG2_BACLD/95-233
Q65MI1_BACLD/90-229
Q65NS0_BACLD/92-230
Q66AE7_YERPS/127-264
Q66B13_YERPS/105-242
Q66B70_YERPS/115-251
Q66F23_YERPS/96-236
Q67LW3_SYMTH/98-244
Q67RZ5_SYMTH/94-234
Q6A9Y4_PROAC/84-221
Q6AAK9_PROAC/103-240
Q6AC32_LEIXX/106-244
Q6AG43_LEIXX/89-228
Q6D3A3_ERWCT/92-233
Q6D639_ERWCT/98-236
Q6DAA7_ERWCT/104-240
Q6DAR3_ERWCT/89-218
Q6F0U8_MESFL/85-224
Q6G9T6_STAAS/91-230
Q6GC13_STAAS/91-232
Q6GCK8_STAAS/88-227
Q6GHF8_STAAR/91-230
Q6GJJ8_STAAR/91-232
Q6GK47_STAAR/88-227
Q6HC38_BACHK/98-233
Q6HEB3_BACHK/95-234
Q6HF22_BACHK/95-233
Q6HG20_BACHK/93-232
Q6HNI3_BACHK/89-228
Q6HRQ8_BACAN/98-233
Q6JHM7_9PSEU/92-237
Q6JHX2_STRRO/104-242
Q6LQ60_PHOPR/90-227
Q6M1W9_CORGL/117-255
Q6NBY0_RHOPA/96-236
Q6NEN1_CORDI/133-271
Q6RCD7_PSEST/93-230
Q6RGN9_STRLA/105-245
Q6TMT8_STRCL/95-237
Q6WB87_ALCFA/88-226
Q71I05_LACDL/1-73
Q71I18_LACDL/1-92
Q71XM2_LISMF/100-238
Q71Y18_LISMF/90-228
Q71Y19_LISMF/89-227
Q720G9_LISMF/91-229
Q721K8_LISMF/94-233
Q721R2_LISMF/90-228
Q722X5_LISMF/94-233
Q723T9_LISMF/92-229
Q725E9_LISMF/97-238
Q72YM2_BACC1/94-229
Q731P5_BACC1/100-239
Q732T3_BACC1/95-233
Q734I1_BACC1/93-232
Q73A79_BACC1/94-233
Q73DL4_BACC1/89-228
Q73U63_MYCPA/98-236
Q73XQ7_MYCPA/92-230
Q741I5_MYCPA/161-299
Q743F7_MYCPA/106-252
Q74GH9_GEOSL/97-236
Q74I30_LACJO/89-228
Q74IA3_LACJO/90-227
Q74KF1_LACJO/94-232
Q74KJ3_LACJO/149-288
Q74LJ6_LACJO/94-232
Q74LK0_LACJO/86-222
Q74LQ7_LACJO/88-230
Q74LR7_LACJO/89-228
Q7A1T1_STAAW/91-232
Q7A5X5_STAAN/91-230
Q7A7C9_STAAN/91-232
Q7A7U1_STAAN/88-227
Q7BQA9_MYCFO/76-215
Q7BUC5_MYCSM/87-226
Q7CEM1_STRP3/88-227
Q7CF40_STRP3/88-226
Q7CI26_YERPE/115-251
Q7CKG3_YERPE/96-236
Q7CMP2_STRP8/88-227
Q7CPF7_SALTY/97-237
Q7CQ95_SALTY/107-243
Q7CTC1_AGRT5/185-322
Q7CTN6_AGRT5/101-238
Q7MF40_VIBVY/86-224
Q7MK62_VIBVY/91-228
Q7N293_PHOLL/99-236
Q7NSW7_CHRVO/88-227
Q7NWY2_CHRVO/94-234
Q7NZ59_CHRVO/140-284
Q7P0L2_CHRVO/101-237
Q7P193_CHRVO/122-259
Q7U195_MYCBO/106-246
Q7UDE9_SHIFL/90-229
Q7VT54_BORPE/134-248
Q7VT84_BORPE/111-254
Q7VU76_BORPE/105-238
Q7VUC7_BORPE/100-238
Q7VW98_BORPE/124-266
Q7VXG0_BORPE/104-240
Q7VZL3_BORPE/111-250
Q7W0X8_BORPA/94-234
Q7W2A7_BORPA/111-254
Q7W412_BORPA/102-240
Q7W4L1_BORPA/95-234
Q7W4Q5_BORPA/105-238
Q7W5Q9_BORPA/137-279
Q7W6W2_BORPA/122-238
Q7W8G0_BORPA/111-250
Q7W973_BORPA/104-240
Q7WAI8_BORPA/96-234
Q7WAR2_BORPA/106-240
Q7WCH4_BORPA/108-252
Q7WD95_BORBR/111-253
Q7WFE4_BORBR/100-238
Q7WFG3_BORBR/134-248
Q7WG36_BORBR/95-234
Q7WG81_BORBR/105-238
Q7WHJ4_BORBR/104-240
Q7WIZ7_BORBR/122-238
Q7WJN5_BORBR/96-234
Q7WJX0_BORBR/106-240
Q7WM22_BORBR/111-250
Q7WNA2_BORBR/94-234
Q7WQH9_BORBR/108-252
Q7WR74_BORBR/111-254
Q816I8_BACCR/94-229
Q819D2_BACCR/97-236
Q81A04_BACCR/95-233
Q81A35_BACCR/1-104
Q81AZ2_BACCR/23-162
Q81HZ6_BACCR/89-228
Q81KA8_BACAN/94-229
Q81MH6_BACAN/95-234
Q81MW2_BACAN/93-232
Q81V70_BACAN/89-228
Q81WP3_BACAN/95-233
Q826N6_STRAW/108-246
Q826V6_STRAW/98-233
Q827N6_STRAW/1-47
Q828S6_STRAW/101-241
Q82C57_STRAW/110-241
Q82DW1_STRAW/110-250
Q82GA8_STRAW/115-254
Q82H10_STRAW/115-254
Q82H25_STRAW/98-242
Q82IF8_STRAW/109-242
Q82LM6_STRAW/102-240
Q82YE3_STRAW/103-242
Q82ZB0_ENTFA/88-227
Q82ZL9_ENTFA/96-235
Q833B3_ENTFA/91-225
Q833W6_ENTFA/94-234
Q835P8_ENTFA/91-230
Q835X6_ENTFA/89-228
Q836F7_ENTFA/92-230
Q837M2_ENTFA/85-227
Q83PK8_SHIFL/86-224
Q83S98_SHIFL/90-229
Q849H3_STRVN/104-244
Q878Q7_STRP3/97-235
Q87J98_VIBPA/96-235
Q87JK9_VIBPA/86-225
Q87Q73_VIBPA/91-228
Q87UX0_PSESM/105-242
Q87YC4_PSESM/92-231
Q882R7_PSESM/92-229
Q88CZ4_PSEPK/104-241
Q88L69_PSEPK/100-242
Q88M47_PSEPK/92-231
Q88M77_PSEPK/160-302
Q88RC8_PSEPK/96-236
Q88SC5_LACPL/85-227
Q88TL8_LACPL/94-232
Q88TX6_LACPL/86-222
Q88U65_LACPL/93-232
Q88U72_LACPL/94-231
Q88Z17_LACPL/92-231
Q88ZB3_LACPL/86-222
Q88ZP6_LACPL/87-229
Q88ZR2_LACPL/89-223
Q88ZY9_LACPL/104-241
Q89GV0_BRAJA/97-234
Q89II8_BRAJA/95-237
Q89V38_BRAJA/97-237
Q8A5Y3_BACTN/98-235
Q8CJV4_STRCO/115-252
Q8CPG1_STAES/91-230
Q8CUZ0_OCEIH/90-231
Q8D3L8_VIBVU/86-224
Q8DA17_VIBVU/91-228
Q8DNB0_STRR6/93-232
Q8DNI5_STRR6/88-227
Q8DP83_STRR6/91-229
Q8DRL5_STRR6/100-242
Q8DU82_STRMU/88-226
Q8DZX6_STRA5/88-226
Q8E5M7_STRA3/88-226
Q8EKJ6_SHEON/89-226
Q8ELM1_OCEIH/94-228
Q8EP45_OCEIH/92-231
Q8EQS6_OCEIH/95-233
Q8ESL5_OCEIH/94-235
Q8FAV3_ECOL6/99-239
Q8FBG5_ECOL6/91-231
Q8FCM7_ECOL6/100-240
Q8FHD7_ECOL6/86-225
Q8FLY4_COREF/116-254
Q8FN27_COREF/115-254
Q8FQI9_COREF/109-250
Q8FUP1_BRUSU/94-234
Q8FVB7_BRUSU/100-237
Q8FVD1_BRUSU/96-232
Q8FWE2_BRUSU/111-247
Q8G0J3_BRUSU/101-241
Q8GGE2_9ACTO/106-245
Q8GLN3_PSEFL/88-225
Q8K846_STRP3/91-231
Q8KJ78_RHILO/86-226
Q8KJ84_RHILO/86-226
Q8KN20_9ACTO/104-244
Q8KRD9_RHOER/97-231
Q8KST2_STRMU/88-227
Q8NLP5_CORGL/89-227
Q8NTZ4_CORGL/107-245
Q8NWY7_STAAW/91-230
Q8NYH1_STAAW/88-227
Q8P0Y5_STRP8/88-226
Q8P1N1_STRP8/91-231
Q8P5C7_XANCP/113-248
Q8PAA4_XANCP/98-235
Q8PCQ2_XANCP/89-229
Q8PGT4_XANAC/89-229
Q8PLZ5_XANAC/91-228
Q8PPH5_XANAC/113-248
Q8RCG8_THETN/94-232
Q8VKD9_MYCTU/480-620
Q8VLL1_STRCO/106-247
Q8X5T8_ECO57/100-240
Q8XC05_ECO57/86-225
Q8XDW0_ECO57/96-236
Q8XF22_SALTI/107-243
Q8XGI5_SALTI/97-237
Q8XH58_CLOPE/94-233
Q8XHP7_CLOPE/92-227
Q8XMX5_CLOPE/89-228
Q8XPY0_RALSO/92-234
Q8XSY1_RALSO/97-231
Q8XTM7_RALSO/91-230
Q8XW27_RALSO/95-232
Q8XXW6_RALSO/126-268
Q8Y5C1_LISMO/100-238
Q8Y5Q2_LISMO/90-228
Q8Y5Q3_LISMO/89-227
Q8Y5T1_LISMO/95-235
Q8Y7M1_LISMO/91-229
Q8Y8E6_LISMO/94-233
Q8Y8J9_LISMO/90-228
Q8Y9F3_LISMO/94-233
Q8Y9Z6_LISMO/92-229
Q8YAU3_LISMO/97-238
Q8YBX9_BRUME/113-249
Q8YCZ4_BRUME/110-246
Q8YD07_BRUME/100-237
Q8YDQ9_BRUME/94-234
Q8YHC1_BRUME/101-241
Q8YUV5_NOSS1/91-236
Q8Z276_SALTI/97-236
Q8Z2X1_SALTI/96-235
Q8Z898_SALTI/97-234
Q8ZKR0_SALTY/96-235
Q8ZLC9_SALTY/97-236
Q8ZQR0_SALTY/97-234
Q92A10_LISIN/90-228
Q92A11_LISIN/89-227
Q92CF1_LISIN/91-229
Q92D63_LISIN/94-233
Q92DB4_LISIN/90-228
Q92E76_LISIN/95-233
Q92ER8_LISIN/92-229
Q92FT4_LISIN/97-238
Q92LS6_RHIME/98-237
Q92MC8_RHIME/104-241
Q92MP5_RHIME/96-235
Q92SZ4_RHIME/108-244
Q92U50_RHIME/105-247
Q92XB1_RHIME/87-224
Q92XP3_RHIME/92-229
Q92XP9_RHIME/95-232
Q930I2_RHIME/95-233
Q93F79_XANOR/89-229
Q93IY5_STRCO/109-242
Q93J21_STRCO/91-227
Q93J26_STRCO/106-242
Q93SC9_9ACTO/100-241
Q97DH5_CLOAB/97-234
Q97MK7_CLOAB/96-237
Q97NK6_STRPN/93-232
Q97NW8_STRPN/88-227
Q97PZ2_STRPN/91-229
Q97T92_STRPN/86-228
Q97TU0_CLOAB/95-231
Q982A8_RHILO/89-228
Q983I3_RHILO/99-236
Q987C4_RHILO/95-232
Q98DC1_RHILO/108-244
Q98GG5_RHILO/102-243
Q98JW7_RHILO/98-238
Q99UJ5_STAAM/91-230
Q99WC7_STAAM/91-232
Q99WW1_STAAM/88-227
Q99XQ3_STRP1/88-227
Q99ZJ9_STRP1/97-235
Q9A0L8_STRP1/91-231
Q9A9L8_CAUCR/89-226
Q9AAR0_CAUCR/156-292
Q9AAZ7_CAUCR/102-238
Q9ACN8_STRLI/105-245
Q9AD59_STRCO/104-244
Q9AEZ0_9ACTO/113-246
Q9AGU6_PSESX/105-242
Q9AQD7_9LACT/92-220
Q9CFN0_LACLA/92-230
Q9CID8_LACLA/88-228
Q9EVW0_STRSQ/104-244
Q9F8X4_PSEFL/88-227
Q9FCF5_STRCO/105-245
Q9HXN8_PSEAE/104-240
Q9HYM0_PSEAE/98-235
Q9HYZ1_PSEAE/92-231
Q9I041_PSEAE/90-229
Q9I1H6_PSEAE/96-236
Q9I4J3_PSEAE/92-231
Q9K3H8_STRCO/103-233
Q9K616_BACHD/114-252
Q9K7N8_BACHD/92-230
Q9KA96_BACHD/94-232
Q9KED8_BACHD/95-234
Q9KEH9_BACHD/89-228
Q9KFQ9_BACHD/94-233
Q9KLZ1_VIBCH/86-225
Q9KSQ0_VIBCH/90-227
Q9KZB5_STRCO/114-252
Q9RIQ2_9ACTO/101-238
Q9RJN4_STRCO/103-243
Q9RK80_STRCO/94-234
Q9RKT6_STRCO/98-236
Q9RXP4_DEIRA/109-247
Q9RYU6_DEIRA/130-269
Q9S2B4_STRCO/101-241
Q9X8D2_STRCO/108-250
Q9X8D7_STRCO/92-227
Q9X8E2_STRCO/106-242
Q9X9T6_STRCO/153-242
Q9Z9T2_BACHD/119-257
Q9ZC75_YERPE/105-242
TRER_BACSU/90-229
Y4628_STRCO/106-249
Y6150_RHIME/99-239
YBGA_BACSU/87-226
YEGW_ECO57/107-243
YEGW_ECOL6/107-243
YEGW_ECOLI/107-243
YEGW_SHIFL/107-243
YIDP_ECOLI/86-225
YIHL_ECO57/91-231
YIHL_ECOLI/91-231
YIHL_SHIFL/91-231
YMFC_BACSU/95-233
YURK_BACSU/94-234
YVOA_BACSU/95-234
YYDK_BACSU/88-226
