# Supplementary material for: Contact prediction is hardest for the most informative contacts, but improves with the incorporation of contact potentials
Source: PLoS One. 2018 Jun 28;13(6):e0199585. doi: 10.1371/journal.pone.0199585 (PMC6023208; doi:10.1371/journal.pone.0199585)
Supplement: S1 Data — Each file in the ‘alignments’ directory herein corresponds to a protein family’s alignment and contains the accession number and sequence range of each sequence in the alignment. (TAR.GZ) [file pone.0199585.s001.tar.gz › alignments/DNA_gyraseA_C]

A0AEJ3_LISW6/507-552
A0AEJ3_LISW6/555-594
A0AEJ3_LISW6/611-656
A0AEJ3_LISW6/659-706
A0AEJ3_LISW6/709-757
A0AEJ3_LISW6/760-807
A0AI90_LISW6/505-530
A0AI90_LISW6/550-601
A0AI90_LISW6/607-653
A0AI90_LISW6/656-702
A0AI90_LISW6/708-748
A0B8Z5_METTP/498-544
A0B8Z5_METTP/547-597
A0B8Z5_METTP/603-647
A0B8Z5_METTP/650-697
A0B8Z5_METTP/700-746
A0B8Z5_METTP/748-796
A0JQT8_ARTS2/529-576
A0JQT8_ARTS2/579-616
A0JQT8_ARTS2/635-680
A0JQT8_ARTS2/683-732
A0JQT8_ARTS2/735-783
A0JQT8_ARTS2/786-831
A0JVF1_ARTS2/575-631
A0JVF1_ARTS2/679-726
A0JVF1_ARTS2/747-784
A0K5L6_BURCH/547-594
A0K5L6_BURCH/597-647
A0K5L6_BURCH/653-698
A0K5L6_BURCH/701-748
A0K5L6_BURCH/752-800
A0K5L6_BURCH/803-850
A0KKQ2_AERHH/538-585
A0KKQ2_AERHH/588-638
A0KKQ2_AERHH/644-689
A0KKQ2_AERHH/692-777
A0KKQ2_AERHH/781-828
A0KKQ2_AERHH/831-878
A0KPK2_AERHH/600-641
A0KPK2_AERHH/649-701
A0KT51_SHESA/599-636
A0KT51_SHESA/649-695
A0KWN4_SHESA/537-584
A0KWN4_SHESA/587-637
A0KWN4_SHESA/643-688
A0KWN4_SHESA/691-763
A0KWN4_SHESA/767-814
A0KWN4_SHESA/817-864
A0L6J7_MAGSM/536-583
A0L6J7_MAGSM/586-636
A0L6J7_MAGSM/646-690
A0L6J7_MAGSM/721-767
A0L6J7_MAGSM/772-820
A0L6J7_MAGSM/823-870
A0L827_MAGSM/597-642
A0L827_MAGSM/649-690
A0LLR6_SYNFM/497-544
A0LLR6_SYNFM/547-597
A0LLR6_SYNFM/605-648
A0LLR6_SYNFM/651-697
A0LLR6_SYNFM/700-747
A0LLR6_SYNFM/751-798
A0LQS2_ACIC1/514-561
A0LQS2_ACIC1/564-612
A0LQS2_ACIC1/620-665
A0LQS2_ACIC1/668-717
A0LQS2_ACIC1/720-768
A0LQS2_ACIC1/771-816
A0LUT4_ACIC1/666-713
A0LUT4_ACIC1/732-769
A0M1I2_GRAFK/501-546
A0M1I2_GRAFK/551-601
A0M1I2_GRAFK/612-656
A0M1I2_GRAFK/662-708
A0M1I2_GRAFK/712-760
A0M1I2_GRAFK/763-809
A0NL21_OENOE/511-558
A0NL21_OENOE/561-611
A0NL21_OENOE/619-664
A0NL21_OENOE/667-713
A0NL21_OENOE/717-765
A0NL21_OENOE/768-815
A0NMB2_9RHOB/556-604
A0NMB2_9RHOB/607-642
A0NMB2_9RHOB/654-699
A0NQU4_9RHOB/541-588
A0NQU4_9RHOB/592-641
A0NQU4_9RHOB/650-695
A0NQU4_9RHOB/698-746
A0NQU4_9RHOB/799-847
A0NQU4_9RHOB/850-895
A0PKB7_MYCUA/516-563
A0PKB7_MYCUA/566-603
A0PKB7_MYCUA/622-667
A0PKB7_MYCUA/670-719
A0PKB7_MYCUA/722-770
A0PKB7_MYCUA/773-818
A0Q196_CLONN/518-557
A0Q196_CLONN/565-617
A0Q196_CLONN/623-667
A0Q196_CLONN/813-856
A0Q196_CLONN/863-905
A0Q3U0_CLONN/503-550
A0Q3U0_CLONN/553-603
A0Q3U0_CLONN/609-654
A0Q3U0_CLONN/658-704
A0Q3U0_CLONN/707-755
A0Q3U0_CLONN/758-805
A0Q573_FRATN/546-593
A0Q573_FRATN/596-630
A0Q573_FRATN/641-687
A0Q7Y6_FRATN/539-586
A0Q7Y6_FRATN/589-639
A0Q7Y6_FRATN/646-690
A0Q7Y6_FRATN/693-740
A0Q7Y6_FRATN/744-792
A0Q7Y6_FRATN/795-842
A0Q8S1_MYCA1/516-563
A0Q8S1_MYCA1/566-604
A0Q8S1_MYCA1/622-667
A0Q8S1_MYCA1/670-719
A0Q8S1_MYCA1/722-770
A0Q8S1_MYCA1/773-818
A0QPN1_MYCS2/580-628
A0QPN1_MYCS2/644-670
A0R885_BACAH/507-554
A0R885_BACAH/557-604
A0R885_BACAH/612-658
A0R885_BACAH/661-708
A0R885_BACAH/712-759
A0R885_BACAH/762-808
A0RGZ1_BACAH/503-518
A0RGZ1_BACAH/548-598
A0RGZ1_BACAH/605-651
A0RGZ1_BACAH/654-699
A0RGZ1_BACAH/705-754
A0RQW5_CAMFF/506-553
A0RQW5_CAMFF/556-606
A0RQW5_CAMFF/612-657
A0RQW5_CAMFF/693-741
A0RQW5_CAMFF/745-793
A0RQW5_CAMFF/796-842
A0SJA2_STAXY/506-553
A0SJA2_STAXY/556-606
A0SJA2_STAXY/613-658
A0SJA2_STAXY/661-708
A0SJA2_STAXY/713-760
A0SJA2_STAXY/764-811
A0Y2F9_9GAMM/599-644
A0Y2F9_9GAMM/649-699
A0Y646_9GAMM/539-586
A0Y646_9GAMM/589-639
A0Y646_9GAMM/645-690
A0Y646_9GAMM/693-757
A0Y646_9GAMM/761-808
A0Y646_9GAMM/811-858
A0Y8S6_9GAMM/599-643
A0Y8S6_9GAMM/651-703
A0YDR7_9GAMM/542-589
A0YDR7_9GAMM/592-642
A0YDR7_9GAMM/648-693
A0YDR7_9GAMM/696-743
A0YDR7_9GAMM/748-793
A0YDR7_9GAMM/797-844
A0YQ86_LYNSP/508-554
A0YQ86_LYNSP/558-608
A0YQ86_LYNSP/614-659
A0YQ86_LYNSP/662-711
A0YQ86_LYNSP/750-799
A0YQ86_LYNSP/802-849
A0YTZ0_LYNSP/588-625
A0YTZ0_LYNSP/652-696
A0YTZ0_LYNSP/700-749
A0YTZ0_LYNSP/752-800
A0YTZ0_LYNSP/803-849
A0Z754_9GAMM/542-589
A0Z754_9GAMM/592-642
A0Z754_9GAMM/648-693
A0Z754_9GAMM/696-743
A0Z754_9GAMM/746-794
A0Z754_9GAMM/797-843
A0Z8F4_9GAMM/598-639
A0Z8F4_9GAMM/650-700
A0Z8F4_9GAMM/723-750
A0ZF25_NODSP/492-538
A0ZF25_NODSP/542-592
A0ZF25_NODSP/598-643
A0ZF25_NODSP/646-695
A0ZF25_NODSP/749-799
A0ZF25_NODSP/803-850
A0ZJC1_NODSP/577-626
A0ZJC1_NODSP/637-681
A0ZJC1_NODSP/685-734
A0ZJC1_NODSP/737-783
A0ZJC1_NODSP/788-835
A0ZZA4_BIFAA/521-568
A0ZZA4_BIFAA/571-616
A0ZZA4_BIFAA/627-665
A0ZZA4_BIFAA/681-730
A0ZZA4_BIFAA/735-783
A0ZZA4_BIFAA/786-831
A1A255_BIFAA/685-777
A1A255_BIFAA/811-853
A1AD84_ECOK1/538-585
A1AD84_ECOK1/588-638
A1AD84_ECOK1/645-689
A1AD84_ECOK1/692-739
A1AD84_ECOK1/743-790
A1AD84_ECOK1/793-840
A1AFT6_ECOK1/592-636
A1AFT6_ECOK1/641-685
A1AJX6_PELPD/526-573
A1AJX6_PELPD/576-624
A1AJX6_PELPD/632-677
A1AJX6_PELPD/680-727
A1AJX6_PELPD/733-781
A1AJX6_PELPD/784-831
A1AVX3_RUTMC/644-682
A1AVX7_RUTMC/545-592
A1AVX7_RUTMC/595-643
A1AVX7_RUTMC/651-696
A1AVX7_RUTMC/699-746
A1AVX7_RUTMC/749-797
A1AVX7_RUTMC/800-847
A1B539_PARDP/563-611
A1B539_PARDP/614-645
A1B539_PARDP/657-702
A1B8T7_PARDP/547-594
A1B8T7_PARDP/597-643
A1B8T7_PARDP/657-701
A1B8T7_PARDP/704-752
A1B8T7_PARDP/806-854
A1B8T7_PARDP/857-904
A1BJS0_CHLPD/502-549
A1BJS0_CHLPD/552-592
A1BJS0_CHLPD/608-653
A1BJS0_CHLPD/656-703
A1BJS0_CHLPD/707-755
A1BJS0_CHLPD/758-805
A1BPQ0_9PROT/504-551
A1BPQ0_9PROT/554-604
A1BPQ0_9PROT/610-655
A1BPQ0_9PROT/659-707
A1BPQ0_9PROT/711-758
A1BPQ0_9PROT/762-809
A1BPQ1_9PROT/504-551
A1BPQ1_9PROT/554-604
A1BPQ1_9PROT/610-655
A1BPQ1_9PROT/659-707
A1BPQ1_9PROT/711-758
A1BPQ1_9PROT/762-809
A1BPQ2_9PROT/504-551
A1BPQ2_9PROT/554-604
A1BPQ2_9PROT/610-655
A1BPQ2_9PROT/659-707
A1BPQ2_9PROT/711-758
A1BPQ2_9PROT/762-809
A1BPQ3_9PROT/504-551
A1BPQ3_9PROT/554-604
A1BPQ3_9PROT/610-655
A1BPQ3_9PROT/659-707
A1BPQ3_9PROT/711-758
A1BPQ3_9PROT/762-809
A1BPQ4_9PROT/504-551
A1BPQ4_9PROT/554-604
A1BPQ4_9PROT/610-655
A1BPQ4_9PROT/659-707
A1BPQ4_9PROT/711-758
A1BPQ4_9PROT/762-809
A1BPQ5_9PROT/504-551
A1BPQ5_9PROT/554-604
A1BPQ5_9PROT/610-655
A1BPQ5_9PROT/659-707
A1BPQ5_9PROT/711-759
A1BPQ5_9PROT/762-809
A1BPQ6_9PROT/504-551
A1BPQ6_9PROT/554-604
A1BPQ6_9PROT/610-655
A1BPQ6_9PROT/659-707
A1BPQ6_9PROT/711-759
A1BPQ6_9PROT/762-809
A1BPQ7_9PROT/504-551
A1BPQ7_9PROT/554-604
A1BPQ7_9PROT/610-655
A1BPQ7_9PROT/659-707
A1BPQ7_9PROT/711-759
A1BPQ7_9PROT/762-809
A1BPQ8_9PROT/451-498
A1BPQ8_9PROT/501-551
A1BPQ8_9PROT/557-602
A1BPQ8_9PROT/606-654
A1BPQ8_9PROT/658-706
A1BPQ8_9PROT/709-756
A1ERR1_VIBCH/537-584
A1ERR1_VIBCH/587-637
A1ERR1_VIBCH/643-688
A1ERR1_VIBCH/691-763
A1ERR1_VIBCH/766-814
A1ERR1_VIBCH/817-864
A1ES35_VIBCH/598-642
A1ES35_VIBCH/647-695
A1F892_VIBCH/537-584
A1F892_VIBCH/587-637
A1F892_VIBCH/643-688
A1F892_VIBCH/691-763
A1F892_VIBCH/766-814
A1F892_VIBCH/817-864
A1HLR1_9FIRM/1-42
A1HLR1_9FIRM/146-193
A1HLR1_9FIRM/45-92
A1HLR1_9FIRM/95-143
A1HLR2_9FIRM/503-550
A1HLR2_9FIRM/553-603
A1ISI4_NEIMA/549-596
A1ISI4_NEIMA/599-649
A1ISI4_NEIMA/655-699
A1ISI4_NEIMA/703-788
A1ISI4_NEIMA/797-844
A1ISI4_NEIMA/847-894
A1JLA2_YERE8/538-585
A1JLA2_YERE8/588-638
A1JLA2_YERE8/644-689
A1JLA2_YERE8/692-739
A1JLA2_YERE8/742-790
A1JLA2_YERE8/793-840
A1JQT3_YERE8/596-635
A1JQT3_YERE8/645-697
A1K4C8_AZOSB/539-586
A1K4C8_AZOSB/589-639
A1K4C8_AZOSB/645-690
A1K4C8_AZOSB/693-740
A1K4C8_AZOSB/744-792
A1K4C8_AZOSB/795-842
A1K4H4_AZOSB/705-751
A1KEE7_MYCBP/515-562
A1KEE7_MYCBP/565-603
A1KEE7_MYCBP/621-666
A1KEE7_MYCBP/669-718
A1KEE7_MYCBP/721-769
A1KEE7_MYCBP/772-817
A1KUK5_NEIMF/549-596
A1KUK5_NEIMF/599-649
A1KUK5_NEIMF/655-699
A1KUK5_NEIMF/703-788
A1KUK5_NEIMF/797-844
A1KUK5_NEIMF/847-894
A1QZM0_BORT9/512-559
A1QZM0_BORT9/562-612
A1QZM0_BORT9/618-663
A1QZM0_BORT9/666-713
A1QZM0_BORT9/716-765
A1QZM0_BORT9/768-813
A1R0S8_ARTAT/528-575
A1R0S8_ARTAT/578-615
A1R0S8_ARTAT/634-679
A1R0S8_ARTAT/682-731
A1R0S8_ARTAT/734-782
A1R0S8_ARTAT/785-830
A1R5M1_ARTAT/578-633
A1R5M1_ARTAT/682-728
A1R5M1_ARTAT/749-786
A1RJD2_SHESW/537-584
A1RJD2_SHESW/587-637
A1RJD2_SHESW/643-688
A1RJD2_SHESW/691-758
A1RJD2_SHESW/762-809
A1RJD2_SHESW/812-859
A1RNG7_SHESW/650-695
A1S6D0_SHEAM/537-584
A1S6D0_SHEAM/587-637
A1S6D0_SHEAM/643-688
A1S6D0_SHEAM/691-763
A1S6D0_SHEAM/765-814
A1S6D0_SHEAM/817-864
A1SA37_SHEAM/599-644
A1SA37_SHEAM/649-699
A1SCM2_NOCSJ/523-570
A1SCM2_NOCSJ/573-619
A1SCM2_NOCSJ/629-675
A1SCM2_NOCSJ/678-727
A1SCM2_NOCSJ/760-809
A1SCM2_NOCSJ/812-858
A1SKW6_NOCSJ/623-663
A1SKW6_NOCSJ/667-714
A1SKW6_NOCSJ/735-775
A1ST91_PSYIN/599-638
A1ST91_PSYIN/649-697
A1STY7_PSYIN/538-585
A1STY7_PSYIN/588-638
A1STY7_PSYIN/643-689
A1STY7_PSYIN/692-764
A1STY7_PSYIN/767-815
A1STY7_PSYIN/818-865
A1T108_MYCVP/1043-1088
A1T108_MYCVP/1091-1140
A1T108_MYCVP/1143-1191
A1T108_MYCVP/1194-1239
A1T108_MYCVP/937-984
A1T108_MYCVP/987-1023
A1THL3_MYCVP/581-631
A1THL3_MYCVP/646-665
A1TLU5_ACIAC/687-732
A1TSA2_ACIAC/550-597
A1TSA2_ACIAC/600-648
A1TSA2_ACIAC/660-705
A1TSA2_ACIAC/708-755
A1TSA2_ACIAC/759-807
A1TSA2_ACIAC/810-856
A1TZE4_MARAV/538-585
A1TZE4_MARAV/588-638
A1TZE4_MARAV/644-689
A1TZE4_MARAV/692-739
A1TZE4_MARAV/743-789
A1TZE4_MARAV/793-841
A1U4E3_MARAV/598-638
A1U4E3_MARAV/650-701
A1U8S6_MYCSK/1043-1088
A1U8S6_MYCSK/1091-1140
A1U8S6_MYCSK/1143-1191
A1U8S6_MYCSK/1194-1239
A1U8S6_MYCSK/937-984
A1U8S6_MYCSK/987-1034
A1UP60_MYCSK/578-625
A1UST2_BARBK/537-584
A1UST2_BARBK/588-637
A1UST2_BARBK/646-692
A1UST2_BARBK/695-743
A1UST2_BARBK/800-850
A1UST2_BARBK/853-900
A1UT51_BARBK/554-601
A1UT51_BARBK/605-650
A1UT51_BARBK/652-697
A1V6M7_BURMS/569-616
A1V6M7_BURMS/619-669
A1V6M7_BURMS/675-720
A1V6M7_BURMS/723-770
A1V6M7_BURMS/774-822
A1V6M7_BURMS/825-872
A1V9C1_DESVV/519-565
A1V9C1_DESVV/569-619
A1V9C1_DESVV/625-668
A1V9C1_DESVV/673-720
A1V9C1_DESVV/726-774
A1V9C1_DESVV/776-824
A1VR14_POLNA/550-597
A1VR14_POLNA/600-648
A1VR14_POLNA/660-705
A1VR14_POLNA/708-755
A1VR14_POLNA/759-807
A1VR14_POLNA/810-856
A1W015_CAMJJ/505-552
A1W015_CAMJJ/555-605
A1W015_CAMJJ/611-656
A1W015_CAMJJ/695-743
A1W015_CAMJJ/747-795
A1W015_CAMJJ/798-844
A1W4S9_ACISJ/578-612
A1W4S9_ACISJ/686-731
A1W8Q0_ACISJ/561-608
A1W8Q0_ACISJ/611-659
A1W8Q0_ACISJ/671-716
A1W8Q0_ACISJ/719-766
A1W8Q0_ACISJ/770-818
A1W8Q0_ACISJ/821-867
A1WEY0_VEREI/687-732
A1WMJ3_VEREI/579-626
A1WMJ3_VEREI/629-677
A1WMJ3_VEREI/689-734
A1WMJ3_VEREI/737-784
A1WMJ3_VEREI/788-836
A1WMJ3_VEREI/839-885
A1WUJ5_HALHL/539-586
A1WUJ5_HALHL/589-639
A1WUJ5_HALHL/645-690
A1WUJ5_HALHL/693-740
A1WUJ5_HALHL/742-790
A1WUJ5_HALHL/793-840
A1WYI4_HALHL/599-642
A1WYI4_HALHL/649-700
A1XKG4_9RHIZ/143-176
A1XKG5_9RHIZ/143-176
A1XKG6_RHIFR/143-176
A1XKG7_9RHIZ/143-176
A1XKG8_9RHIZ/143-176
A1XKG9_ENSAD/143-176
A1XKH0_RHIME/143-176
A1XKH1_9RHIZ/143-176
A1XKH2_9RHIZ/143-176
A1XKH3_SINSA/143-176
A1XKH4_SINTE/143-176
A1XKH7_SINTE/143-176
A1XKH8_9RHIZ/143-176
A1XKI0_9RHIZ/143-176
A1ZUE0_9BACT/503-550
A1ZUE0_9BACT/553-603
A1ZUE0_9BACT/614-659
A1ZUE0_9BACT/662-710
A1ZUE0_9BACT/714-759
A1ZUE0_9BACT/765-812
A2BND1_PROMS/660-709
A2BND1_PROMS/712-735
A2BRP1_PROMS/519-566
A2BRP1_PROMS/569-619
A2BRP1_PROMS/625-670
A2BRP1_PROMS/673-722
A2BRP1_PROMS/751-798
A2BRP1_PROMS/802-849
A2BX49_PROM5/519-566
A2BX49_PROM5/569-619
A2BX49_PROM5/625-670
A2BX49_PROM5/673-722
A2BX49_PROM5/748-796
A2BX49_PROM5/799-846
A2BZA8_PROM1/623-666
A2BZA8_PROM1/669-718
A2BZA8_PROM1/723-768
A2C3M0_PROM1/519-566
A2C3M0_PROM1/569-618
A2C3M0_PROM1/625-670
A2C3M0_PROM1/673-722
A2C3M0_PROM1/747-795
A2C3M0_PROM1/798-845
A2C5K1_PROM3/624-666
A2C5K1_PROM3/669-718
A2C5K1_PROM3/723-770
A2C856_PROM3/519-565
A2C856_PROM3/569-617
A2C856_PROM3/625-669
A2C856_PROM3/673-722
A2C856_PROM3/750-798
A2C856_PROM3/801-848
A2I979_9PROT/364-411
A2I979_9PROT/414-464
A2I979_9PROT/470-515
A2I979_9PROT/519-567
A2I979_9PROT/571-618
A2I979_9PROT/622-660
A2I985_9PROT/114-159
A2I985_9PROT/163-211
A2I985_9PROT/215-261
A2I985_9PROT/58-108
A2I985_9PROT/8-55
A2I987_9PROT/114-159
A2I987_9PROT/163-211
A2I987_9PROT/215-261
A2I987_9PROT/58-108
A2I987_9PROT/8-55
A2I988_9PROT/114-159
A2I988_9PROT/163-211
A2I988_9PROT/215-261
A2I988_9PROT/58-108
A2I988_9PROT/8-55
A2I989_9PROT/114-159
A2I989_9PROT/163-211
A2I989_9PROT/215-261
A2I989_9PROT/58-108
A2I989_9PROT/8-55
A2ICY4_RHILV/143-176
A2ICY7_ENSAD/143-176
A2P3V2_VIBCH/537-584
A2P3V2_VIBCH/587-637
A2P3V2_VIBCH/643-688
A2P3V2_VIBCH/691-763
A2P3V2_VIBCH/766-814
A2P3V2_VIBCH/817-864
A2P733_VIBCH/598-642
A2P733_VIBCH/647-695
A2PR98_VIBCH/537-584
A2PR98_VIBCH/587-637
A2PR98_VIBCH/643-688
A2PR98_VIBCH/691-763
A2PR98_VIBCH/766-814
A2PR98_VIBCH/817-864
A2REG8_STRPG/502-549
A2REG8_STRPG/552-602
A2REG8_STRPG/609-654
A2REG8_STRPG/657-704
A2REG8_STRPG/707-755
A2REG8_STRPG/758-805
A2REZ5_STRPG/546-596
A2REZ5_STRPG/604-650
A2REZ5_STRPG/653-700
A2REZ5_STRPG/702-739
A2RL64_LACLM/509-556
A2RL64_LACLM/559-609
A2RL64_LACLM/615-660
A2RL64_LACLM/663-710
A2RL64_LACLM/713-761
A2RL64_LACLM/764-811
A2RLE3_LACLM/546-597
A2RLE3_LACLM/653-700
A2RLE3_LACLM/703-751
A2S4S4_BURM9/547-594
A2S4S4_BURM9/597-647
A2S4S4_BURM9/653-698
A2S4S4_BURM9/701-748
A2S4S4_BURM9/752-800
A2S4S4_BURM9/803-850
A2SI05_METPP/549-596
A2SI05_METPP/599-647
A2SI05_METPP/659-704
A2SI05_METPP/707-754
A2SI05_METPP/758-806
A2SI05_METPP/809-854
A2SIX2_METPP/573-605
A2SIX2_METPP/673-719
A2SQI3_METLZ/508-555
A2SQI3_METLZ/558-607
A2SQI3_METLZ/613-658
A2SQI3_METLZ/661-709
A2SQI3_METLZ/711-759
A2SQI3_METLZ/762-809
A2TP04_9FLAO/501-546
A2TP04_9FLAO/551-600
A2TP04_9FLAO/612-657
A2TP04_9FLAO/660-708
A2TP04_9FLAO/712-760
A2TP04_9FLAO/763-810
A2U0L8_9FLAO/501-546
A2U0L8_9FLAO/551-601
A2U0L8_9FLAO/612-656
A2U0L8_9FLAO/660-708
A2U0L8_9FLAO/712-760
A2U0L8_9FLAO/763-809
A2VMU8_MYCTU/515-562
A2VMU8_MYCTU/565-603
A2VMU8_MYCTU/621-666
A2VMU8_MYCTU/669-718
A2VMU8_MYCTU/721-769
A2VMU8_MYCTU/772-817
A2WBS7_9BURK/547-594
A2WBS7_9BURK/597-647
A2WBS7_9BURK/653-698
A2WBS7_9BURK/701-748
A2WBS7_9BURK/752-800
A2WBS7_9BURK/803-850
A3CN69_STRSV/509-556
A3CN69_STRSV/559-609
A3CN69_STRSV/616-661
A3CN69_STRSV/664-711
A3CN69_STRSV/714-762
A3CN69_STRSV/765-812
A3CN75_STRSV/546-593
A3CN75_STRSV/603-651
A3CN75_STRSV/653-700
A3CN75_STRSV/702-747
A3CN75_STRSV/771-815
A3CVD7_METMJ/503-549
A3CVD7_METMJ/552-602
A3CVD7_METMJ/608-653
A3CVD7_METMJ/656-703
A3CVD7_METMJ/705-753
A3CVD7_METMJ/756-803
A3D4A0_SHEB5/537-584
A3D4A0_SHEB5/587-637
A3D4A0_SHEB5/643-688
A3D4A0_SHEB5/691-758
A3D4A0_SHEB5/762-809
A3D4A0_SHEB5/812-859
A3D8I4_SHEB5/599-636
A3D8I4_SHEB5/650-695
A3DC65_CLOTH/541-591
A3DC65_CLOTH/643-685
A3DHY4_CLOTH/512-559
A3DHY4_CLOTH/562-612
A3DHY4_CLOTH/618-663
A3DHY4_CLOTH/666-711
A3DHY4_CLOTH/716-764
A3DHY4_CLOTH/767-813
A3EM47_VIBCH/537-584
A3EM47_VIBCH/587-637
A3EM47_VIBCH/643-688
A3EM47_VIBCH/691-763
A3EQB9_9BACT/505-549
A3EQB9_9BACT/553-602
A3EQB9_9BACT/609-654
A3EQB9_9BACT/657-704
A3EQB9_9BACT/707-754
A3EQB9_9BACT/758-805
A3GRY5_VIBCH/473-520
A3GRY5_VIBCH/523-573
A3GRY5_VIBCH/579-624
A3GRY5_VIBCH/627-699
A3GRY5_VIBCH/702-750
A3GRY5_VIBCH/753-800
A3H491_VIBCH/598-642
A3H491_VIBCH/647-695
A3H511_VIBCH/104-154
A3H511_VIBCH/160-205
A3H511_VIBCH/208-280
A3H511_VIBCH/283-331
A3H511_VIBCH/334-381
A3H511_VIBCH/54-101
A3HTG5_9BACT/505-552
A3HTG5_9BACT/555-605
A3HTG5_9BACT/616-661
A3HTG5_9BACT/664-712
A3HTG5_9BACT/716-763
A3HTG5_9BACT/767-814
A3IAV5_9BACI/505-552
A3IAV5_9BACI/555-605
A3IAV5_9BACI/611-656
A3IAV5_9BACI/659-706
A3IAV5_9BACI/709-757
A3IAV5_9BACI/760-806
A3IC12_9BACI/504-530
A3IC12_9BACI/549-598
A3IC12_9BACI/606-649
A3IC12_9BACI/655-702
A3IC12_9BACI/707-756
A3ILI6_9CHRO/508-554
A3ILI6_9CHRO/558-608
A3ILI6_9CHRO/615-659
A3ILI6_9CHRO/662-711
A3ILI6_9CHRO/744-792
A3ILI6_9CHRO/795-842
A3IV74_9CHRO/586-609
A3IV74_9CHRO/643-688
A3IV74_9CHRO/692-740
A3IV74_9CHRO/743-838
A3J5N9_9FLAO/501-548
A3J5N9_9FLAO/551-601
A3J5N9_9FLAO/612-657
A3J5N9_9FLAO/660-708
A3J5N9_9FLAO/715-768
A3J5N9_9FLAO/772-818
A3JF23_9ALTE/598-643
A3JF23_9ALTE/654-705
A3JJQ9_9ALTE/538-585
A3JJQ9_9ALTE/588-638
A3JJQ9_9ALTE/644-689
A3JJQ9_9ALTE/692-739
A3JJQ9_9ALTE/742-789
A3JJQ9_9ALTE/793-841
A3JLJ0_9RHOB/632-674
A3JLJ0_9RHOB/679-724
A3JSJ8_9RHOB/544-591
A3JSJ8_9RHOB/594-644
A3JSJ8_9RHOB/653-698
A3JSJ8_9RHOB/701-749
A3JSJ8_9RHOB/801-849
A3JSJ8_9RHOB/852-899
A3K264_9RHOB/541-588
A3K264_9RHOB/591-639
A3K264_9RHOB/650-695
A3K264_9RHOB/701-749
A3K264_9RHOB/800-847
A3K264_9RHOB/851-898
A3K972_9RHOB/619-667
A3K972_9RHOB/670-707
A3K972_9RHOB/718-762
A3KWJ1_PSEAE/539-586
A3KWJ1_PSEAE/589-639
A3KWJ1_PSEAE/688-733
A3KWJ1_PSEAE/736-783
A3KWJ1_PSEAE/786-834
A3KWJ1_PSEAE/837-884
A3L2T3_PSEAE/599-644
A3L2T3_PSEAE/649-699
A3L6J0_PSEAE/539-586
A3L6J0_PSEAE/589-639
A3L6J0_PSEAE/688-733
A3L6J0_PSEAE/736-783
A3L6J0_PSEAE/786-834
A3L6J0_PSEAE/837-884
A3LJF8_PSEAE/599-644
A3LJF8_PSEAE/649-699
A3M7Z9_ACIBT/541-588
A3M7Z9_ACIBT/591-638
A3M7Z9_ACIBT/647-692
A3M7Z9_ACIBT/695-740
A3M7Z9_ACIBT/773-821
A3M7Z9_ACIBT/824-871
A3MHN4_BURM7/547-594
A3MHN4_BURM7/597-647
A3MHN4_BURM7/653-698
A3MHN4_BURM7/701-748
A3MHN4_BURM7/752-800
A3MHN4_BURM7/803-850
A3MZ08_ACTP2/537-584
A3MZ08_ACTP2/587-635
A3MZ08_ACTP2/647-692
A3MZ08_ACTP2/695-734
A3MZ08_ACTP2/774-822
A3MZ08_ACTP2/825-871
A3MZU4_ACTP2/597-638
A3MZU4_ACTP2/648-690
A3NC36_BURP6/547-594
A3NC36_BURP6/597-647
A3NC36_BURP6/653-698
A3NC36_BURP6/701-748
A3NC36_BURP6/752-800
A3NC36_BURP6/803-850
A3NXX5_BURP0/547-594
A3NXX5_BURP0/597-647
A3NXX5_BURP0/653-698
A3NXX5_BURP0/701-748
A3NXX5_BURP0/752-800
A3NXX5_BURP0/803-850
A3PA52_PROM0/660-709
A3PA52_PROM0/712-734
A3PDG7_PROM0/519-566
A3PDG7_PROM0/569-619
A3PDG7_PROM0/625-670
A3PDG7_PROM0/673-722
A3PDG7_PROM0/751-799
A3PDG7_PROM0/802-849
A3PGH9_RHOS1/630-667
A3PGH9_RHOS1/677-722
A3PJ81_RHOS1/529-576
A3PJ81_RHOS1/579-616
A3PJ81_RHOS1/639-683
A3PJ81_RHOS1/686-734
A3PJ81_RHOS1/787-835
A3PJ81_RHOS1/838-885
A3PSE3_MYCSJ/516-563
A3PSE3_MYCSJ/566-613
A3PSE3_MYCSJ/622-667
A3PSE3_MYCSJ/670-719
A3PSE3_MYCSJ/722-770
A3PSE3_MYCSJ/773-818
A3Q8K8_MYCSJ/578-625
A3QAC5_SHELP/649-701
A3QEB7_SHELP/537-584
A3QEB7_SHELP/587-637
A3QEB7_SHELP/643-688
A3QEB7_SHELP/691-738
A3QEB7_SHELP/742-788
A3QEB7_SHELP/792-839
A3RP64_RALSO/676-721
A3RYJ8_RALSO/676-723
A3RYJ8_RALSO/726-774
A3RYJ8_RALSO/782-827
A3RYJ8_RALSO/830-877
A3RYJ8_RALSO/891-938
A3RYJ8_RALSO/941-987
A3S880_9RHOB/587-635
A3S880_9RHOB/638-676
A3S880_9RHOB/685-730
A3SB25_9RHOB/544-591
A3SB25_9RHOB/594-642
A3SB25_9RHOB/653-692
A3SB25_9RHOB/704-752
A3SB25_9RHOB/804-852
A3SB25_9RHOB/855-902
A3SI33_9RHOB/631-668
A3SI33_9RHOB/678-723
A3SPK7_9RHOB/519-566
A3SPK7_9RHOB/569-618
A3SPK7_9RHOB/628-669
A3SPK7_9RHOB/679-727
A3SPK7_9RHOB/781-814
A3SPK7_9RHOB/832-879
A3ST42_9RHOB/506-554
A3ST42_9RHOB/557-595
A3ST42_9RHOB/606-651
A3SWF4_9RHOB/146-193
A3SWF4_9RHOB/196-245
A3SWF4_9RHOB/255-294
A3SWF4_9RHOB/306-354
A3SWF4_9RHOB/406-454
A3SWF4_9RHOB/457-504
A3TKE7_9MICO/666-713
A3TKE7_9MICO/733-773
A3TN38_9MICO/535-582
A3TN38_9MICO/585-632
A3TN38_9MICO/641-686
A3TN38_9MICO/689-738
A3TN38_9MICO/794-839
A3TUA1_9RHOB/632-669
A3TUA1_9RHOB/679-724
A3TWR9_9RHOB/3-30
A3TWR9_9RHOB/81-119
A3TXH9_9RHOB/519-566
A3TXH9_9RHOB/569-617
A3TXH9_9RHOB/628-666
A3TXH9_9RHOB/679-727
A3TXH9_9RHOB/778-826
A3TXH9_9RHOB/829-876
A3U9V0_CROAH/501-546
A3U9V0_CROAH/551-601
A3U9V0_CROAH/612-656
A3U9V0_CROAH/660-709
A3U9V0_CROAH/713-761
A3U9V0_CROAH/764-811
A3UC93_9RHOB/557-585
A3UC93_9RHOB/608-645
A3UC93_9RHOB/655-700
A3UDK2_9RHOB/531-578
A3UDK2_9RHOB/582-631
A3UDK2_9RHOB/641-687
A3UDK2_9RHOB/690-738
A3UDK2_9RHOB/797-834
A3UDK2_9RHOB/847-894
A3UWD5_VIBSP/537-584
A3UWD5_VIBSP/587-637
A3UWD5_VIBSP/643-688
A3UWD5_VIBSP/691-738
A3UWD5_VIBSP/741-789
A3UWD5_VIBSP/792-839
A3V0F1_VIBSP/598-635
A3V0F1_VIBSP/647-699
A3V366_9RHOB/580-628
A3V366_9RHOB/631-666
A3V366_9RHOB/677-722
A3V610_9RHOB/544-591
A3V610_9RHOB/594-644
A3V610_9RHOB/653-699
A3V610_9RHOB/702-750
A3V610_9RHOB/801-849
A3V610_9RHOB/852-899
A3VFM2_9RHOB/658-706
A3VFM2_9RHOB/709-752
A3VFM2_9RHOB/755-811
A3VJJ2_9RHOB/544-591
A3VJJ2_9RHOB/594-643
A3VJJ2_9RHOB/653-698
A3VJJ2_9RHOB/704-753
A3VJJ2_9RHOB/805-853
A3VJJ2_9RHOB/856-903
A3W295_9RHOB/580-628
A3W295_9RHOB/631-668
A3W295_9RHOB/678-723
A3W334_9RHOB/534-581
A3W334_9RHOB/584-632
A3W334_9RHOB/643-688
A3W334_9RHOB/691-739
A3W334_9RHOB/790-838
A3W334_9RHOB/841-888
A3W9T5_9SPHN/481-522
A3W9T5_9SPHN/530-574
A3WC48_9SPHN/541-588
A3WC48_9SPHN/591-640
A3WC48_9SPHN/652-698
A3WC48_9SPHN/701-749
A3WC48_9SPHN/790-838
A3WC48_9SPHN/841-888
A3WL75_9GAMM/538-585
A3WL75_9GAMM/588-638
A3WL75_9GAMM/644-689
A3WL75_9GAMM/692-739
A3WL75_9GAMM/748-794
A3WL75_9GAMM/798-845
A3WQ61_9GAMM/593-635
A3WQ61_9GAMM/643-695
A3WYV7_9BRAD/557-605
A3WYV7_9BRAD/608-700
A3WZK5_9BRAD/539-586
A3WZK5_9BRAD/590-639
A3WZK5_9BRAD/648-693
A3WZK5_9BRAD/696-744
A3WZK5_9BRAD/804-854
A3WZK5_9BRAD/857-904
A3X472_9RHOB/582-630
A3X472_9RHOB/633-672
A3X472_9RHOB/680-736
A3XAV6_9RHOB/544-591
A3XAV6_9RHOB/594-631
A3XAV6_9RHOB/653-698
A3XAV6_9RHOB/704-752
A3XAV6_9RHOB/765-851
A3XAV6_9RHOB/854-901
A3XM11_LEEBM/501-546
A3XM11_LEEBM/551-601
A3XM11_LEEBM/612-657
A3XM11_LEEBM/660-708
A3XM11_LEEBM/712-760
A3XM11_LEEBM/763-810
A3Y3M0_9VIBR/537-584
A3Y3M0_9VIBR/587-637
A3Y3M0_9VIBR/643-688
A3Y3M0_9VIBR/691-738
A3Y3M0_9VIBR/741-789
A3Y3M0_9VIBR/792-839
A3Y4D1_9VIBR/598-635
A3Y4D1_9VIBR/647-699
A3Y7B6_9GAMM/538-585
A3Y7B6_9GAMM/588-637
A3Y7B6_9GAMM/658-703
A3Y7B6_9GAMM/706-754
A3Y7B6_9GAMM/758-805
A3Y7B6_9GAMM/808-854
A3Y7F8_9GAMM/620-670
A3YN02_CAMJE/505-552
A3YN02_CAMJE/555-605
A3YN02_CAMJE/611-656
A3YN02_CAMJE/695-743
A3YN02_CAMJE/747-795
A3YN02_CAMJE/798-844
A3YNY2_CAMJE/505-552
A3YNY2_CAMJE/555-605
A3YNY2_CAMJE/611-656
A3YNY2_CAMJE/695-743
A3YNY2_CAMJE/747-795
A3YNY2_CAMJE/798-844
A3YWG7_9SYNE/623-666
A3YWG7_9SYNE/669-718
A3YWG7_9SYNE/721-767
A3YY49_9SYNE/514-560
A3YY49_9SYNE/564-614
A3YY49_9SYNE/620-663
A3YY49_9SYNE/668-717
A3YY49_9SYNE/747-795
A3YY49_9SYNE/798-845
A3Z3V0_9SYNE/630-671
A3Z3V0_9SYNE/676-724
A3Z3V0_9SYNE/729-779
A3Z7T0_9SYNE/519-563
A3Z7T0_9SYNE/569-616
A3Z7T0_9SYNE/625-669
A3Z7T0_9SYNE/673-722
A3Z7T0_9SYNE/753-801
A3Z7T0_9SYNE/804-851
A3ZBB7_CAMJE/505-552
A3ZBB7_CAMJE/555-605
A3ZBB7_CAMJE/611-656
A3ZBB7_CAMJE/695-743
A3ZBB7_CAMJE/747-795
A3ZBB7_CAMJE/798-844
A3ZHY1_CAMJE/505-552
A3ZHY1_CAMJE/555-605
A3ZHY1_CAMJE/611-656
A3ZHY1_CAMJE/695-743
A3ZHY1_CAMJE/747-795
A3ZHY1_CAMJE/798-844
A3ZRK0_9PLAN/522-569
A3ZRK0_9PLAN/572-622
A3ZRK0_9PLAN/629-674
A3ZRK0_9PLAN/677-724
A3ZRK0_9PLAN/728-819
A3ZRK0_9PLAN/822-869
A4A8Q9_9GAMM/600-643
A4A8Q9_9GAMM/648-700
A4AAR3_9GAMM/538-585
A4AAR3_9GAMM/588-638
A4AAR3_9GAMM/644-688
A4AAR3_9GAMM/691-738
A4AAR3_9GAMM/742-788
A4AAR3_9GAMM/792-838
A4AEW7_9ACTN/523-570
A4AEW7_9ACTN/573-620
A4AEW7_9ACTN/629-674
A4AEW7_9ACTN/677-726
A4AEW7_9ACTN/729-776
A4AEW7_9ACTN/780-825
A4ALQ5_9ACTN/670-717
A4ALQ5_9ACTN/734-778
A4AQX6_MARSH/501-546
A4AQX6_MARSH/551-601
A4AQX6_MARSH/612-656
A4AQX6_MARSH/660-708
A4AQX6_MARSH/712-760
A4AQX6_MARSH/763-809
A4BAP5_9GAMM/595-635
A4BAP5_9GAMM/645-695
A4BJH9_9GAMM/538-585
A4BJH9_9GAMM/588-638
A4BJH9_9GAMM/643-689
A4BJH9_9GAMM/692-739
A4BJH9_9GAMM/742-789
A4BJH9_9GAMM/793-840
A4BM47_9GAMM/539-586
A4BM47_9GAMM/589-639
A4BM47_9GAMM/645-690
A4BM47_9GAMM/693-739
A4BM47_9GAMM/742-790
A4BM47_9GAMM/793-840
A4BSY5_9GAMM/645-694
A4BZD7_9FLAO/501-546
A4BZD7_9FLAO/551-601
A4BZD7_9FLAO/612-656
A4BZD7_9FLAO/660-708
A4BZD7_9FLAO/712-760
A4BZD7_9FLAO/763-810
A4C958_9GAMM/599-644
A4C958_9GAMM/649-700
A4C9Q1_9GAMM/538-585
A4C9Q1_9GAMM/588-638
A4C9Q1_9GAMM/644-689
A4C9Q1_9GAMM/692-764
A4C9Q1_9GAMM/767-814
A4C9Q1_9GAMM/818-865
A4CK42_ROBBH/501-546
A4CK42_ROBBH/551-601
A4CK42_ROBBH/612-656
A4CK42_ROBBH/662-708
A4CK42_ROBBH/712-760
A4CK42_ROBBH/763-809
A4CVQ2_SYNPV/519-563
A4CVQ2_SYNPV/569-615
A4CVQ2_SYNPV/625-669
A4CVQ2_SYNPV/673-722
A4CVQ2_SYNPV/749-797
A4CVQ2_SYNPV/800-847
A4CWT7_SYNPV/677-725
A4CWT7_SYNPV/730-769
A4ECR3_9ACTN/1-46
A4ECR3_9ACTN/106-151
A4ECR3_9ACTN/154-201
A4ECR3_9ACTN/204-252
A4ECR3_9ACTN/255-301
A4ECR3_9ACTN/50-100
A4EHV7_9RHOB/582-630
A4EHV7_9RHOB/633-674
A4EHV7_9RHOB/679-732
A4EMQ7_9RHOB/544-591
A4EMQ7_9RHOB/594-644
A4EMQ7_9RHOB/653-692
A4EMQ7_9RHOB/704-752
A4EMQ7_9RHOB/804-852
A4EMQ7_9RHOB/855-902
A4ERB2_9RHOB/504-551
A4ERB2_9RHOB/554-602
A4ERB2_9RHOB/614-654
A4ERB2_9RHOB/664-712
A4ERB2_9RHOB/762-806
A4ERB2_9RHOB/809-856
A4EWV1_9RHOB/582-630
A4EWV1_9RHOB/634-672
A4EWV1_9RHOB/680-736
A4F5N8_SACEN/512-559
A4F5N8_SACEN/562-605
A4F5N8_SACEN/618-663
A4F5N8_SACEN/666-715
A4F5N8_SACEN/718-766
A4F5N8_SACEN/769-815
A4G394_HERAR/572-610
A4G394_HERAR/624-662
A4G394_HERAR/673-719
A4G866_HERAR/549-596
A4G866_HERAR/599-649
A4G866_HERAR/659-704
A4G866_HERAR/707-754
A4G866_HERAR/758-806
A4G866_HERAR/809-855
A4GJW5_9BACT/594-639
A4GJW5_9BACT/644-683
A4IJ89_GEOTN/505-552
A4IJ89_GEOTN/555-604
A4IJ89_GEOTN/611-656
A4IJ89_GEOTN/659-706
A4IJ89_GEOTN/709-756
A4IJ89_GEOTN/760-801
A4INV6_GEOTN/504-539
A4INV6_GEOTN/549-599
A4INV6_GEOTN/605-651
A4INV6_GEOTN/655-700
A4INV6_GEOTN/707-755
A4IWJ0_FRATW/539-586
A4IWJ0_FRATW/589-639
A4IWJ0_FRATW/646-690
A4IWJ0_FRATW/693-740
A4IWJ0_FRATW/744-792
A4IWJ0_FRATW/795-842
A4IZL9_FRATW/546-593
A4IZL9_FRATW/596-631
A4IZL9_FRATW/641-687
A4J0F6_DESRM/504-551
A4J0F6_DESRM/554-604
A4J0F6_DESRM/610-655
A4J0F6_DESRM/658-705
A4J0F6_DESRM/708-756
A4J0F6_DESRM/759-805
A4JCG9_BURVG/547-594
A4JCG9_BURVG/597-647
A4JCG9_BURVG/653-698
A4JCG9_BURVG/701-748
A4JCG9_BURVG/752-800
A4JCG9_BURVG/803-850
A4JTQ2_BURVG/609-659
A4JTQ2_BURVG/709-754
A4KN38_MYCTU/515-562
A4KN38_MYCTU/565-603
A4KN38_MYCTU/621-666
A4KN38_MYCTU/669-718
A4KN38_MYCTU/721-769
A4KN38_MYCTU/772-817
A4KQ55_FRATU/546-593
A4KQ55_FRATU/596-631
A4KQ55_FRATU/641-687
A4KQB3_FRATU/539-586
A4KQB3_FRATU/589-639
A4KQB3_FRATU/646-690
A4KQB3_FRATU/693-740
A4KQB3_FRATU/744-792
A4KQB3_FRATU/795-842
A4LED2_BURPS/547-594
A4LED2_BURPS/597-647
A4LED2_BURPS/653-698
A4LED2_BURPS/701-748
A4LED2_BURPS/752-800
A4LED2_BURPS/803-850
A4MZP2_HAEIF/18-65
A4MZP3_HAEIF/340-387
A4MZP3_HAEIF/390-440
A4MZP3_HAEIF/446-491
A4MZP3_HAEIF/494-539
A4N0Q9_HAEIF/596-637
A4N0Q9_HAEIF/646-690
A4N436_HAEIF/535-582
A4N436_HAEIF/585-635
A4N436_HAEIF/641-686
A4N436_HAEIF/689-733
A4N436_HAEIF/767-815
A4N436_HAEIF/818-864
A4N717_HAEIF/596-637
A4N717_HAEIF/646-690
A4N9R7_HAEIF/596-637
A4N9R7_HAEIF/646-690
A4NAS3_HAEIF/275-322
A4NAS3_HAEIF/325-375
A4NAS3_HAEIF/381-426
A4NAS3_HAEIF/429-474
A4NAS3_HAEIF/508-555
A4NAS3_HAEIF/558-604
A4NDQ6_HAEIF/535-582
A4NDQ6_HAEIF/585-635
A4NDQ6_HAEIF/641-686
A4NDQ6_HAEIF/689-735
A4NDQ6_HAEIF/767-815
A4NDQ6_HAEIF/818-864
A4NFG3_HAEIF/596-637
A4NFG3_HAEIF/646-690
A4NKT4_HAEIF/535-582
A4NKT4_HAEIF/585-635
A4NKT4_HAEIF/641-686
A4NKT4_HAEIF/689-735
A4NKT4_HAEIF/767-815
A4NKT4_HAEIF/818-864
A4NMR2_HAEIF/596-637
A4NMR2_HAEIF/646-690
A4NRG5_HAEIF/535-582
A4NRG5_HAEIF/585-635
A4NRG5_HAEIF/641-686
A4NRG5_HAEIF/689-736
A4NRG5_HAEIF/768-815
A4NRG5_HAEIF/818-864
A4NRJ5_HAEIF/596-637
A4NRJ5_HAEIF/646-690
A4P0C6_HAEIF/596-637
A4P0C6_HAEIF/646-694
A4P0W9_HAEIF/221-268
A4P0W9_HAEIF/271-321
A4P0W9_HAEIF/327-372
A4P0W9_HAEIF/375-420
A4P0W9_HAEIF/454-501
A4P0W9_HAEIF/504-550
A4Q9T1_CORGB/511-558
A4Q9T1_CORGB/561-608
A4Q9T1_CORGB/617-662
A4Q9T1_CORGB/665-714
A4Q9T1_CORGB/717-765
A4Q9T1_CORGB/768-813
A4S991_OSTLU/536-583
A4S991_OSTLU/586-625
A4S991_OSTLU/784-831
A4SCI6_PROVI/502-549
A4SCI6_PROVI/552-599
A4SCI6_PROVI/608-653
A4SCI6_PROVI/657-703
A4SCI6_PROVI/707-755
A4SCI6_PROVI/758-805
A4SIH6_AERS4/649-695
A4SMA0_AERS4/538-585
A4SMA0_AERS4/588-638
A4SMA0_AERS4/644-689
A4SMA0_AERS4/692-787
A4SMA0_AERS4/791-838
A4SMA0_AERS4/841-888
A4SW49_POLSQ/550-597
A4SW49_POLSQ/600-649
A4SW49_POLSQ/656-701
A4SW49_POLSQ/704-751
A4SW49_POLSQ/772-820
A4SW49_POLSQ/823-870
A4SXA3_POLSQ/643-682
A4SXA3_POLSQ/695-742
A4T3N2_MYCGI/578-628
A4T3N2_MYCGI/643-678
A4T4U5_MYCGI/1043-1088
A4T4U5_MYCGI/1091-1140
A4T4U5_MYCGI/1143-1191
A4T4U5_MYCGI/1194-1239
A4T4U5_MYCGI/937-984
A4T4U5_MYCGI/987-1023
A4THV5_YERPP/596-636
A4THV5_YERPP/645-697
A4TNI7_YERPP/538-585
A4TNI7_YERPP/588-638
A4TNI7_YERPP/645-689
A4TNI7_YERPP/692-739
A4TNI7_YERPP/742-790
A4TNI7_YERPP/793-840
A4U1G5_9PROT/553-597
A4U1G5_9PROT/604-697
A4U1Q1_9PROT/532-579
A4U1Q1_9PROT/583-632
A4U1Q1_9PROT/642-686
A4U1Q1_9PROT/689-737
A4U1Q1_9PROT/767-815
A4U1Q1_9PROT/818-864
A4VLZ7_PSEU5/558-605
A4VLZ7_PSEU5/608-658
A4VLZ7_PSEU5/704-749
A4VLZ7_PSEU5/752-799
A4VLZ7_PSEU5/802-849
A4VLZ7_PSEU5/853-900
A4VR29_PSEU5/600-643
A4VR29_PSEU5/649-701
A4VUE1_STRSY/501-539
A4VUE1_STRSY/546-597
A4VUE1_STRSY/653-700
A4VUE1_STRSY/702-750
A4VVA2_STRSY/502-549
A4VVA2_STRSY/552-602
A4VVA2_STRSY/609-654
A4VVA2_STRSY/657-704
A4VVA2_STRSY/707-755
A4VVA2_STRSY/758-805
A4W0N6_STRS2/501-539
A4W0N6_STRS2/546-597
A4W0N6_STRS2/603-649
A4W0N6_STRS2/653-700
A4W0N6_STRS2/702-750
A4W1K5_STRS2/502-549
A4W1K5_STRS2/552-602
A4W1K5_STRS2/609-654
A4W1K5_STRS2/657-704
A4W1K5_STRS2/707-755
A4W1K5_STRS2/758-805
A4WCN4_ENT38/538-585
A4WCN4_ENT38/588-638
A4WCN4_ENT38/645-689
A4WCN4_ENT38/692-739
A4WCN4_ENT38/743-790
A4WCN4_ENT38/793-840
A4WEF6_ENT38/592-636
A4WEF6_ENT38/641-693
A4WRQ3_RHOS5/529-576
A4WRQ3_RHOS5/579-616
A4WRQ3_RHOS5/639-683
A4WRQ3_RHOS5/686-734
A4WRQ3_RHOS5/787-833
A4WRQ3_RHOS5/838-885
A4WVM5_RHOS5/630-667
A4WVM5_RHOS5/677-722
A4X0U4_SALTO/527-574
A4X0U4_SALTO/577-624
A4X0U4_SALTO/633-678
A4X0U4_SALTO/681-730
A4X0U4_SALTO/733-781
A4X0U4_SALTO/784-830
A4X5J5_SALTO/682-729
A4X5J5_SALTO/739-782
A4XFI6_CALS8/504-551
A4XFI6_CALS8/554-604
A4XFI6_CALS8/609-654
A4XFI6_CALS8/657-704
A4XFI6_CALS8/707-755
A4XFI6_CALS8/758-806
A4XPV3_PSEMY/600-644
A4XPV3_PSEMY/649-699
A4XTE6_PSEMY/539-586
A4XTE6_PSEMY/589-639
A4XTE6_PSEMY/690-735
A4XTE6_PSEMY/738-785
A4XTE6_PSEMY/788-836
A4XTE6_PSEMY/839-886
A4Y3H2_SHEPC/650-695
A4Y758_SHEPC/537-584
A4Y758_SHEPC/587-637
A4Y758_SHEPC/643-688
A4Y758_SHEPC/691-758
A4Y758_SHEPC/762-809
A4Y758_SHEPC/812-859
A4YV25_BRASO/539-586
A4YV25_BRASO/590-639
A4YV25_BRASO/648-693
A4YV25_BRASO/696-744
A4YV25_BRASO/800-848
A4YV25_BRASO/851-897
A4YWB5_BRASO/557-605
A4YWB5_BRASO/608-700
A5CCC3_ORITB/530-575
A5CCC3_ORITB/580-629
A5CCC3_ORITB/640-685
A5CCC3_ORITB/688-736
A5CCC3_ORITB/789-836
A5CCC3_ORITB/840-887
A5CLT9_CLAM3/565-612
A5CLT9_CLAM3/615-656
A5CLT9_CLAM3/671-716
A5CLT9_CLAM3/719-768
A5CLT9_CLAM3/771-819
A5CLT9_CLAM3/822-868
A5CRJ5_CLAM3/670-717
A5CRJ5_CLAM3/737-776
A5CXA3_VESOH/543-590
A5CXA3_VESOH/593-639
A5CXA3_VESOH/649-694
A5CXA3_VESOH/697-744
A5CXA3_VESOH/747-795
A5CXA3_VESOH/798-844
A5D6F1_PELTS/503-550
A5D6F1_PELTS/553-603
A5D6F1_PELTS/609-653
A5D6F1_PELTS/657-704
A5D6F1_PELTS/707-755
A5D6F1_PELTS/758-805
A5EJR9_BRASB/539-586
A5EJR9_BRASB/590-639
A5EJR9_BRASB/648-693
A5EJR9_BRASB/696-744
A5EJR9_BRASB/799-847
A5EJR9_BRASB/850-896
A5EKK1_BRASB/557-605
A5EKK1_BRASB/608-700
A5EW68_DICNV/538-585
A5EW68_DICNV/588-638
A5EW68_DICNV/644-689
A5EW68_DICNV/692-739
A5EW68_DICNV/742-789
A5EW68_DICNV/793-839
A5F1S0_VIBC3/537-584
A5F1S0_VIBC3/587-637
A5F1S0_VIBC3/643-688
A5F1S0_VIBC3/691-763
A5F1S0_VIBC3/766-814
A5F1S0_VIBC3/817-864
A5F5K4_VIBC3/598-642
A5F5K4_VIBC3/647-695
A5FGR8_FLAJ1/501-548
A5FGR8_FLAJ1/551-601
A5FGR8_FLAJ1/612-657
A5FGR8_FLAJ1/660-708
A5FGR8_FLAJ1/715-769
A5FGR8_FLAJ1/772-818
A5FPC6_DEHSB/501-548
A5FPC6_DEHSB/551-599
A5FPC6_DEHSB/608-652
A5FPC6_DEHSB/656-703
A5FPC6_DEHSB/706-754
A5FPC6_DEHSB/757-809
A5FXQ9_ACICJ/535-577
A5FXQ9_ACICJ/585-635
A5FXQ9_ACICJ/644-689
A5FXQ9_ACICJ/692-742
A5FXQ9_ACICJ/798-845
A5FXQ9_ACICJ/850-896
A5FXT8_ACICJ/550-598
A5FXT8_ACICJ/648-693
A5GDX5_GEOUR/503-550
A5GDX5_GEOUR/553-603
A5GDX5_GEOUR/609-654
A5GDX5_GEOUR/657-704
A5GDX5_GEOUR/710-757
A5GDX5_GEOUR/761-808
A5GHL6_SYNPW/678-725
A5GHL6_SYNPW/730-767
A5GM50_SYNPW/515-559
A5GM50_SYNPW/565-611
A5GM50_SYNPW/621-665
A5GM50_SYNPW/669-718
A5GM50_SYNPW/745-793
A5GM50_SYNPW/796-843
A5GPU9_SYNR3/627-669
A5GPU9_SYNR3/672-721
A5GPU9_SYNR3/724-772
A5GRY6_SYNR3/514-560
A5GRY6_SYNR3/564-614
A5GRY6_SYNR3/621-665
A5GRY6_SYNR3/668-717
A5GRY6_SYNR3/744-792
A5GRY6_SYNR3/795-842
A5GZV2_9MOLU/127-178
A5GZV2_9MOLU/185-230
A5GZV2_9MOLU/233-279
A5GZV2_9MOLU/284-329
A5GZV2_9MOLU/78-117
A5HXQ3_CLOBH/501-548
A5HXQ3_CLOBH/551-599
A5HXQ3_CLOBH/607-652
A5HXQ3_CLOBH/655-701
A5HXQ3_CLOBH/704-753
A5HXQ3_CLOBH/756-803
A5I5K5_CLOBH/517-561
A5I5K5_CLOBH/564-600
A5I5K5_CLOBH/621-665
A5I5K5_CLOBH/857-904
A5IBQ9_LEGPC/538-585
A5IBQ9_LEGPC/588-638
A5IBQ9_LEGPC/644-689
A5IBQ9_LEGPC/692-739
A5IBQ9_LEGPC/743-790
A5IBQ9_LEGPC/794-840
A5III0_LEGPC/598-637
A5III0_LEGPC/649-699
A5IN92_THEP1/500-547
A5IN92_THEP1/551-600
A5IN92_THEP1/604-650
A5IN92_THEP1/654-701
A5IN92_THEP1/706-754
A5IN92_THEP1/757-803
A5INP7_STAA9/506-553
A5INP7_STAA9/556-606
A5INP7_STAA9/613-658
A5INP7_STAA9/661-708
A5INP7_STAA9/713-761
A5INP7_STAA9/764-811
A5ISN8_STAA9/502-540
A5ISN8_STAA9/547-595
A5ISN8_STAA9/604-649
A5ISN8_STAA9/652-694
A5ISN8_STAA9/702-751
A5IXX2_MYCAA/558-608
A5IXX2_MYCAA/614-660
A5IXX2_MYCAA/663-710
A5IXX2_MYCAA/713-751
A5IZ04_MYCAA/571-618
A5IZ04_MYCAA/621-674
A5IZ04_MYCAA/680-725
A5IZ04_MYCAA/727-774
A5IZ04_MYCAA/778-825
A5IZ04_MYCAA/828-875
A5JCI6_BURMA/569-616
A5JCI6_BURMA/619-669
A5JCI6_BURMA/675-720
A5JCI6_BURMA/723-770
A5JCI6_BURMA/774-822
A5JCI6_BURMA/825-872
A5K033_PLAVS/1005-1042
A5K033_PLAVS/1050-1096
A5K033_PLAVS/1107-1144
A5KFN9_CAMJE/505-552
A5KFN9_CAMJE/555-605
A5KFN9_CAMJE/611-656
A5KFN9_CAMJE/695-743
A5KFN9_CAMJE/747-795
A5KFN9_CAMJE/798-844
A5KLN4_9FIRM/620-664
A5KLN4_9FIRM/667-714
A5KN40_9FIRM/509-556
A5KN40_9FIRM/559-609
A5KN40_9FIRM/615-660
A5KN40_9FIRM/663-710
A5KN40_9FIRM/713-761
A5KN40_9FIRM/764-811
A5KSZ7_9BACT/524-570
A5KSZ7_9BACT/574-624
A5KSZ7_9BACT/631-674
A5KSZ7_9BACT/679-725
A5KSZ7_9BACT/729-776
A5KSZ7_9BACT/781-828
A5L4H7_9GAMM/537-584
A5L4H7_9GAMM/587-637
A5L4H7_9GAMM/643-688
A5L4H7_9GAMM/691-738
A5L4H7_9GAMM/741-789
A5L4H7_9GAMM/792-839
A5L5B0_9GAMM/598-641
A5L5B0_9GAMM/647-699
A5LC07_STRPN/489-527
A5LC07_STRPN/534-585
A5LC07_STRPN/592-640
A5LC07_STRPN/642-689
A5LC07_STRPN/691-736
A5LDF7_STRPN/369-416
A5LDF7_STRPN/419-469
A5LDF7_STRPN/476-521
A5LDF7_STRPN/524-571
A5LDF7_STRPN/574-622
A5LDF7_STRPN/625-672
A5LK72_STRPN/489-527
A5LK72_STRPN/534-585
A5LK72_STRPN/592-640
A5LK72_STRPN/642-689
A5LK72_STRPN/691-736
A5LMS2_STRPN/502-549
A5LMS2_STRPN/552-602
A5LMS2_STRPN/609-654
A5LMS2_STRPN/657-704
A5LMS2_STRPN/707-755
A5LMS2_STRPN/758-805
A5LUW5_STRPN/489-527
A5LUW5_STRPN/534-585
A5LUW5_STRPN/592-640
A5LUW5_STRPN/642-689
A5LUW5_STRPN/691-736
A5LV82_STRPN/502-549
A5LV82_STRPN/552-602
A5LV82_STRPN/609-654
A5LV82_STRPN/657-704
A5LV82_STRPN/707-755
A5LV82_STRPN/758-805
A5LZH4_STRPN/489-527
A5LZH4_STRPN/534-585
A5LZH4_STRPN/592-640
A5LZH4_STRPN/642-689
A5LZH4_STRPN/691-736
A5M3E0_STRPN/502-549
A5M3E0_STRPN/552-602
A5M3E0_STRPN/609-654
A5M3E0_STRPN/657-704
A5M3E0_STRPN/707-755
A5M3E0_STRPN/758-805
A5M7H0_STRPN/502-549
A5M7H0_STRPN/552-602
A5M7H0_STRPN/609-654
A5M7H0_STRPN/657-704
A5M7H0_STRPN/707-755
A5M7H0_STRPN/758-787
A5MBC2_STRPN/489-527
A5MBC2_STRPN/534-585
A5MBC2_STRPN/592-640
A5MBC2_STRPN/642-689
A5MBC2_STRPN/691-736
A5MGU2_STRPN/502-549
A5MGU2_STRPN/552-602
A5MGU2_STRPN/609-654
A5MGU2_STRPN/657-704
A5MGU2_STRPN/707-755
A5MGU2_STRPN/758-805
A5MH16_STRPN/489-527
A5MH16_STRPN/534-585
A5MH16_STRPN/592-640
A5MH16_STRPN/642-689
A5MH16_STRPN/691-736
A5MJY7_STRPN/489-527
A5MJY7_STRPN/534-585
A5MJY7_STRPN/592-640
A5MJY7_STRPN/642-689
A5MJY7_STRPN/691-736
A5MP41_STRPN/502-549
A5MP41_STRPN/552-602
A5MP41_STRPN/609-654
A5MP41_STRPN/657-704
A5MP41_STRPN/707-755
A5MP41_STRPN/758-805
A5MSM5_STRPN/502-549
A5MSM5_STRPN/552-602
A5MSM5_STRPN/609-654
A5MSM5_STRPN/657-704
A5MSM5_STRPN/707-755
A5MSM5_STRPN/758-805
A5MW03_STRPN/489-527
A5MW03_STRPN/534-585
A5MW03_STRPN/592-640
A5MW03_STRPN/642-689
A5MW03_STRPN/691-736
A5MZ59_CLOK5/517-559
A5MZ59_CLOK5/564-615
A5MZ59_CLOK5/622-666
A5MZ59_CLOK5/806-848
A5MZ59_CLOK5/854-901
A5N463_CLOK5/501-548
A5N463_CLOK5/551-601
A5N463_CLOK5/607-652
A5N463_CLOK5/655-702
A5N463_CLOK5/705-753
A5N463_CLOK5/756-803
A5P7M8_9SPHN/540-587
A5P7M8_9SPHN/590-639
A5P7M8_9SPHN/699-747
A5P7M8_9SPHN/787-839
A5P7M8_9SPHN/842-902
A5PBE9_9SPHN/673-718
A5TQL0_BURMA/547-594
A5TQL0_BURMA/597-647
A5TQL0_BURMA/653-698
A5TQL0_BURMA/701-748
A5TQL0_BURMA/752-800
A5TQL0_BURMA/803-850
A5TSE0_FUSNP/499-548
A5TSE0_FUSNP/549-599
A5TSE0_FUSNP/605-650
A5TSE0_FUSNP/655-702
A5TSE0_FUSNP/706-754
A5TSE0_FUSNP/757-804
A5TY74_MYCTA/515-562
A5TY74_MYCTA/565-603
A5TY74_MYCTA/621-666
A5TY74_MYCTA/669-718
A5TY74_MYCTA/721-769
A5TY74_MYCTA/772-817
A5UBS3_HAEIE/535-582
A5UBS3_HAEIE/585-635
A5UBS3_HAEIE/641-686
A5UBS3_HAEIE/689-735
A5UBS3_HAEIE/767-815
A5UBS3_HAEIE/818-864
A5UEH6_HAEIG/596-637
A5UEH6_HAEIG/646-690
A5UR92_ROSS1/504-550
A5UR92_ROSS1/554-604
A5UR92_ROSS1/610-654
A5UR92_ROSS1/658-705
A5UR92_ROSS1/709-755
A5UR92_ROSS1/759-803
A5V2G3_SPHWW/557-602
A5V2G3_SPHWW/608-652
A5V2G3_SPHWW/657-702
A5VF35_SPHWW/552-599
A5VF35_SPHWW/603-652
A5VF35_SPHWW/662-708
A5VF35_SPHWW/711-759
A5VF35_SPHWW/799-845
A5VF35_SPHWW/850-897
A5VHF8_LACRD/506-553
A5VHF8_LACRD/556-606
A5VHF8_LACRD/614-659
A5VHF8_LACRD/664-709
A5VHF8_LACRD/712-760
A5VHF8_LACRD/763-810
A5VJM3_LACRD/503-538
A5VJM3_LACRD/548-598
A5VJM3_LACRD/604-649
A5VJM3_LACRD/659-705
A5VPT8_BRUO2/586-634
A5VPT8_BRUO2/637-678
A5VPT8_BRUO2/684-729
A5VQM4_BRUO2/545-592
A5VQM4_BRUO2/596-645
A5VQM4_BRUO2/654-700
A5VQM4_BRUO2/703-751
A5VQM4_BRUO2/808-858
A5VQM4_BRUO2/861-908
A5W7G1_PSEP1/539-586
A5W7G1_PSEP1/589-639
A5W7G1_PSEP1/688-733
A5W7G1_PSEP1/736-783
A5W7G1_PSEP1/786-834
A5W7G1_PSEP1/837-884
A5W9U8_PSEP1/600-644
A5W9U8_PSEP1/649-701
A5WDT4_PSYWF/554-601
A5WDT4_PSYWF/604-653
A5WDT4_PSYWF/663-708
A5WDT4_PSYWF/711-758
A5WDT4_PSYWF/762-810
A5WDT4_PSYWF/813-860
A5WHJ3_PSYWF/606-651
A5WHJ3_PSYWF/667-713
A5WI60_MYCTF/515-562
A5WI60_MYCTF/565-603
A5WI60_MYCTF/621-666
A5WI60_MYCTF/669-718
A5WI60_MYCTF/721-769
A5WI60_MYCTF/772-817
A5XXG8_BURMA/569-616
A5XXG8_BURMA/619-669
A5XXG8_BURMA/675-720
A5XXG8_BURMA/723-770
A5XXG8_BURMA/774-822
A5XXG8_BURMA/825-872
A5Y092_9RHIZ/143-176
A5Y093_RHIFR/143-176
A5Y095_9RHIZ/143-176
A5Y096_9RHIZ/143-176
A5Y099_9RHIZ/143-176
A5Y0A6_SINSA/143-176
A5Y0A8_SINSB/143-176
A5Y0A9_RHISN/143-176
A5Y0B0_9RHIZ/143-176
A5Y0B1_9RHIZ/143-176
A5Y0B2_9RHIZ/143-176
A5Y0B3_9RHIZ/143-176
A5Y0B4_9RHIZ/143-176
A5Y0B5_9RHIZ/143-176
A5Y0B6_RHIGA/143-176
A5Y0B7_RHITR/143-176
A5Y0B8_AGRRH/143-176
A5Y0B9_AGRRH/143-176
A5Y0C0_RHILO/143-176
A5Y0C1_9RHIZ/143-176
A5Y0C2_MESPL/143-176
A5Z3F7_9FIRM/563-614
A5Z3F7_9FIRM/619-663
A5Z3F7_9FIRM/718-765
A5Z7E9_9FIRM/492-539
A5Z7E9_9FIRM/542-592
A5Z7E9_9FIRM/598-643
A5Z7E9_9FIRM/646-691
A5Z7E9_9FIRM/696-744
A5Z7E9_9FIRM/747-794
A5ZCG3_9BACE/501-547
A5ZCG3_9BACE/551-600
A5ZCG3_9BACE/612-657
A5ZCG3_9BACE/660-709
A5ZCG3_9BACE/714-762
A5ZCG3_9BACE/765-812
A5ZTT9_9FIRM/513-560
A5ZTT9_9FIRM/563-613
A5ZTT9_9FIRM/619-664
A5ZTT9_9FIRM/667-712
A5ZTT9_9FIRM/717-765
A5ZTT9_9FIRM/768-815
A5ZWL5_9FIRM/565-605
A5ZWL5_9FIRM/668-715
A6A778_VIBCH/598-642
A6A778_VIBCH/647-695
A6A7D5_VIBCH/537-584
A6A7D5_VIBCH/587-637
A6A7D5_VIBCH/643-688
A6A7D5_VIBCH/691-763
A6A7D5_VIBCH/766-814
A6A7D5_VIBCH/817-864
A6AEB5_VIBCH/537-584
A6AEB5_VIBCH/587-637
A6AEB5_VIBCH/643-688
A6AEB5_VIBCH/691-763
A6AEB5_VIBCH/766-814
A6AEB5_VIBCH/817-848
A6AGY3_VIBCH/140-189
A6AGY3_VIBCH/91-135
A6AV72_VIBHA/537-584
A6AV72_VIBHA/587-637
A6AV72_VIBHA/643-688
A6AV72_VIBHA/691-738
A6AV72_VIBHA/741-789
A6AV72_VIBHA/792-839
A6B7D6_VIBPA/537-584
A6B7D6_VIBPA/587-637
A6B7D6_VIBPA/643-688
A6B7D6_VIBPA/691-738
A6B7D6_VIBPA/741-789
A6B7D6_VIBPA/792-839
A6BGW8_9FIRM/509-556
A6BGW8_9FIRM/559-609
A6BGW8_9FIRM/615-660
A6BGW8_9FIRM/663-708
A6BGW8_9FIRM/713-761
A6BGW8_9FIRM/764-811
A6BJC6_9FIRM/619-663
A6BJC6_9FIRM/666-713
A6BT37_YERPE/538-585
A6BT37_YERPE/588-638
A6BT37_YERPE/645-689
A6BT37_YERPE/692-739
A6BT37_YERPE/742-790
A6BT37_YERPE/793-840
A6BUI9_YERPE/596-636
A6BUI9_YERPE/645-697
A6CC19_9PLAN/578-626
A6CC19_9PLAN/644-690
A6CC19_9PLAN/694-739
A6CCA0_9PLAN/542-589
A6CCA0_9PLAN/592-642
A6CCA0_9PLAN/648-693
A6CCA0_9PLAN/696-743
A6CCA0_9PLAN/747-835
A6CCA0_9PLAN/838-885
A6CPM5_9BACI/505-552
A6CPM5_9BACI/555-603
A6CPM5_9BACI/612-656
A6CPM5_9BACI/659-706
A6CPM5_9BACI/709-757
A6CPM5_9BACI/760-807
A6D2D4_9VIBR/537-584
A6D2D4_9VIBR/587-637
A6D2D4_9VIBR/643-688
A6D2D4_9VIBR/691-738
A6D2D4_9VIBR/741-789
A6D2D4_9VIBR/792-839
A6D6C3_9VIBR/598-640
A6D6C3_9VIBR/647-697
A6DA14_9PROT/497-544
A6DA14_9PROT/547-597
A6DA14_9PROT/603-648
A6DA14_9PROT/652-700
A6DA14_9PROT/704-752
A6DA14_9PROT/755-802
A6DH72_9BACT/508-552
A6DH72_9BACT/556-606
A6DH72_9BACT/613-658
A6DH72_9BACT/661-708
A6DH72_9BACT/711-758
A6DH72_9BACT/761-808
A6DX97_9RHOB/580-628
A6DX97_9RHOB/631-668
A6DX97_9RHOB/678-723
A6E427_9RHOB/534-581
A6E427_9RHOB/584-632
A6E427_9RHOB/643-688
A6E427_9RHOB/691-739
A6E427_9RHOB/790-838
A6E427_9RHOB/841-888
A6E8Q3_9SPHI/507-554
A6E8Q3_9SPHI/557-607
A6E8Q3_9SPHI/618-662
A6E8Q3_9SPHI/666-714
A6E8Q3_9SPHI/719-766
A6E8Q3_9SPHI/769-816
A6ER35_9BACT/501-546
A6ER35_9BACT/551-601
A6ER35_9BACT/612-657
A6ER35_9BACT/660-708
A6ER35_9BACT/712-759
A6ER35_9BACT/763-809
A6F359_9ALTE/538-585
A6F359_9ALTE/588-638
A6F359_9ALTE/644-689
A6F359_9ALTE/692-739
A6F359_9ALTE/742-788
A6F359_9ALTE/793-841
A6F458_9ALTE/598-643
A6F458_9ALTE/651-701
A6FBK5_9GAMM/649-699
A6FGP2_9GAMM/537-584
A6FGP2_9GAMM/587-637
A6FGP2_9GAMM/642-688
A6FGP2_9GAMM/691-808
A6FGP2_9GAMM/812-858
A6FGP2_9GAMM/862-909
A6FMY1_9RHOB/626-674
A6FMY1_9RHOB/677-717
A6FMY1_9RHOB/724-769
A6FRX8_9RHOB/534-581
A6FRX8_9RHOB/584-634
A6FRX8_9RHOB/643-688
A6FRX8_9RHOB/691-739
A6FRX8_9RHOB/788-836
A6FRX8_9RHOB/839-886
A6FX31_9DELT/599-647
A6FX31_9DELT/720-767
A6GFQ2_9DELT/541-588
A6GFQ2_9DELT/592-640
A6GFQ2_9DELT/650-695
A6GFQ2_9DELT/698-745
A6GFQ2_9DELT/754-800
A6GFQ2_9DELT/803-850
A6GNJ3_9BURK/673-720
A6GUA6_9BURK/545-592
A6GUA6_9BURK/595-645
A6GUA6_9BURK/652-697
A6GUA6_9BURK/700-747
A6GUA6_9BURK/751-799
A6GUA6_9BURK/802-848
A6GVE9_SALTI/538-585
A6GVE9_SALTI/588-638
A6GVE9_SALTI/645-689
A6GVE9_SALTI/692-739
A6GVE9_SALTI/743-790
A6GVE9_SALTI/793-840
A6GVF3_SALTI/592-637
A6GVF3_SALTI/641-693
A6GXM8_FLAPJ/501-548
A6GXM8_FLAPJ/551-601
A6GXM8_FLAPJ/612-657
A6GXM8_FLAPJ/660-708
A6GXM8_FLAPJ/712-760
A6GXM8_FLAPJ/763-809
A6L5G3_BACV8/501-547
A6L5G3_BACV8/551-598
A6L5G3_BACV8/612-657
A6L5G3_BACV8/660-709
A6L5G3_BACV8/714-762
A6L5G3_BACV8/765-813
A6LAY9_PARD8/502-549
A6LAY9_PARD8/552-602
A6LAY9_PARD8/614-659
A6LAY9_PARD8/662-711
A6LAY9_PARD8/716-764
A6LAY9_PARD8/767-814
A6LM89_THEM4/499-545
A6LM89_THEM4/550-599
A6LM89_THEM4/603-648
A6LM89_THEM4/652-698
A6LM89_THEM4/703-750
A6LM89_THEM4/754-801
A6LPB7_CLOB8/502-549
A6LPB7_CLOB8/552-602
A6LPB7_CLOB8/608-651
A6LPB7_CLOB8/656-699
A6LPB7_CLOB8/706-754
A6LPB7_CLOB8/757-803
A6M1F3_CLOB8/519-562
A6M1F3_CLOB8/566-618
A6M1F3_CLOB8/757-806
A6M1F3_CLOB8/814-833
A6M1F3_CLOB8/861-903
A6M1F3_CLOB8/936-970
A6NQF3_9BACE/516-563
A6NQF3_9BACE/566-616
A6NQF3_9BACE/622-667
A6NQF3_9BACE/670-717
A6NQF3_9BACE/720-772
A6NQF3_9BACE/775-822
A6Q294_NITSB/505-552
A6Q294_NITSB/555-605
A6Q294_NITSB/611-656
A6Q294_NITSB/660-708
A6Q294_NITSB/712-760
A6Q294_NITSB/763-810
A6QAQ7_SULNB/505-552
A6QAQ7_SULNB/555-605
A6QAQ7_SULNB/611-656
A6QAQ7_SULNB/660-708
A6QAQ7_SULNB/712-760
A6QAQ7_SULNB/763-810
A6QD45_STAAE/512-559
A6QD45_STAAE/562-612
A6QD45_STAAE/619-664
A6QD45_STAAE/667-714
A6QD45_STAAE/719-767
A6QD45_STAAE/770-817
A6QGQ8_STAAE/502-540
A6QGQ8_STAAE/547-595
A6QGQ8_STAAE/604-649
A6QGQ8_STAAE/652-694
A6QGQ8_STAAE/702-751
A6SVU9_JANMA/572-613
A6SVU9_JANMA/624-663
A6SVU9_JANMA/673-719
A6T1G8_JANMA/549-596
A6T1G8_JANMA/599-648
A6T1G8_JANMA/659-704
A6T1G8_JANMA/707-754
A6T1G8_JANMA/758-806
A6T1G8_JANMA/809-855
A6TBT6_KLEP7/538-585
A6TBT6_KLEP7/588-638
A6TBT6_KLEP7/645-689
A6TBT6_KLEP7/692-739
A6TBT6_KLEP7/743-790
A6TBT6_KLEP7/793-840
A6TE12_KLEP7/592-636
A6TE12_KLEP7/641-693
A6TJ82_ALKMQ/503-550
A6TJ82_ALKMQ/553-603
A6TJ82_ALKMQ/609-654
A6TJ82_ALKMQ/657-704
A6TJ82_ALKMQ/707-755
A6TJ82_ALKMQ/758-805
A6TSS8_ALKMQ/501-535
A6TSS8_ALKMQ/646-690
A6TSS8_ALKMQ/859-902
A6TXF6_STAA2/506-553
A6TXF6_STAA2/556-606
A6TXF6_STAA2/613-658
A6TXF6_STAA2/661-708
A6TXF6_STAA2/713-761
A6TXF6_STAA2/764-811
A6U1H6_STAA2/502-540
A6U1H6_STAA2/547-595
A6U1H6_STAA2/604-649
A6U1H6_STAA2/652-694
A6U1H6_STAA2/702-751
A6U7N3_SINMW/567-615
A6U7N3_SINMW/618-662
A6U7N3_SINMW/665-710
A6U8W1_SINMW/537-584
A6U8W1_SINMW/588-637
A6U8W1_SINMW/646-692
A6U8W1_SINMW/695-743
A6U8W1_SINMW/799-849
A6U8W1_SINMW/852-899
A6V2Q7_PSEA7/539-586
A6V2Q7_PSEA7/589-639
A6V2Q7_PSEA7/688-733
A6V2Q7_PSEA7/736-783
A6V2Q7_PSEA7/786-834
A6V2Q7_PSEA7/837-884
A6VD77_PSEA7/600-644
A6VD77_PSEA7/649-699
A6VMZ8_ACTSZ/596-637
A6VMZ8_ACTSZ/646-695
A6VQ58_ACTSZ/537-584
A6VQ58_ACTSZ/587-637
A6VQ58_ACTSZ/643-688
A6VQ58_ACTSZ/691-736
A6VQ58_ACTSZ/769-817
A6VQ58_ACTSZ/820-867
A6VZ69_MARMS/546-592
A6VZ69_MARMS/597-642
A6VZ69_MARMS/648-697
A6VZ93_MARMS/538-585
A6VZ93_MARMS/588-638
A6VZ93_MARMS/663-708
A6VZ93_MARMS/711-758
A6VZ93_MARMS/761-809
A6VZ93_MARMS/812-858
A6W3W0_KINRD/514-561
A6W3W0_KINRD/564-613
A6W3W0_KINRD/620-655
A6W3W0_KINRD/678-727
A6W3W0_KINRD/730-778
A6W3W0_KINRD/781-826
A6W893_KINRD/675-722
A6W893_KINRD/741-781
A6WJF6_SHEB8/599-636
A6WJF6_SHEB8/650-695
A6WNN6_SHEB8/537-584
A6WNN6_SHEB8/587-637
A6WNN6_SHEB8/643-688
A6WNN6_SHEB8/691-758
A6WNN6_SHEB8/762-809
A6WNN6_SHEB8/812-859
A6X0Z4_OCHA4/533-580
A6X0Z4_OCHA4/584-633
A6X0Z4_OCHA4/642-688
A6X0Z4_OCHA4/691-739
A6X0Z4_OCHA4/796-846
A6X0Z4_OCHA4/849-896
A6X1Z8_OCHA4/581-629
A6X1Z8_OCHA4/632-673
A6X1Z8_OCHA4/679-724
A6XZ48_VIBCH/537-584
A6XZ48_VIBCH/587-637
A6XZ48_VIBCH/643-688
A6XZ48_VIBCH/691-763
A6XZ48_VIBCH/766-814
A6XZ48_VIBCH/817-864
A6XZB1_VIBCH/598-642
A6XZB1_VIBCH/647-695
A7A2X7_BIFAD/539-586
A7A2X7_BIFAD/589-634
A7A2X7_BIFAD/645-683
A7A2X7_BIFAD/699-748
A7A2X7_BIFAD/753-801
A7A2X7_BIFAD/804-849
A7A8A6_BIFAD/684-776
A7A8A6_BIFAD/811-853
A7AEC6_9PORP/502-549
A7AEC6_9PORP/552-602
A7AEC6_9PORP/614-659
A7AEC6_9PORP/662-711
A7AEC6_9PORP/716-764
A7AEC6_9PORP/767-814
A7AZZ2_RUMGN/509-556
A7AZZ2_RUMGN/559-609
A7AZZ2_RUMGN/615-660
A7AZZ2_RUMGN/663-710
A7AZZ2_RUMGN/713-761
A7AZZ2_RUMGN/764-811
A7B8A0_RUMGN/620-664
A7B8A0_RUMGN/667-713
A7BAS7_9ACTO/517-564
A7BAS7_9ACTO/567-612
A7BAS7_9ACTO/623-671
A7BAS7_9ACTO/676-725
A7BAS7_9ACTO/728-776
A7BAS7_9ACTO/779-824
A7BCS8_9ACTO/677-723
A7BCS8_9ACTO/747-782
A7BZP6_9GAMM/1-42
A7BZP6_9GAMM/146-192
A7BZP6_9GAMM/45-92
A7BZP6_9GAMM/95-143
A7C399_9GAMM/11-54
A7C399_9GAMM/60-111
A7FE96_YERP3/596-636
A7FE96_YERP3/645-697
A7FKF3_YERP3/538-585
A7FKF3_YERP3/588-638
A7FKF3_YERP3/644-689
A7FKF3_YERP3/692-739
A7FKF3_YERP3/742-790
A7FKF3_YERP3/793-840
A7FPF6_CLOB1/501-548
A7FPF6_CLOB1/551-599
A7FPF6_CLOB1/607-652
A7FPF6_CLOB1/655-701
A7FPF6_CLOB1/704-753
A7FPF6_CLOB1/756-803
A7FPY7_CLOB1/517-561
A7FPY7_CLOB1/564-600
A7FPY7_CLOB1/621-665
A7FPY7_CLOB1/857-904
A7FZT3_CLOBH/501-548
A7FZT3_CLOBH/551-599
A7FZT3_CLOBH/607-652
A7FZT3_CLOBH/655-701
A7FZT3_CLOBH/704-753
A7FZT3_CLOBH/756-803
A7G9B6_CLOBL/501-548
A7G9B6_CLOBL/551-599
A7G9B6_CLOBL/607-652
A7G9B6_CLOBL/655-701
A7G9B6_CLOBL/704-753
A7G9B6_CLOBL/756-803
A7GGY9_CLOBL/517-561
A7GGY9_CLOBL/564-600
A7GGY9_CLOBL/621-665
A7GGY9_CLOBL/857-904
A7GJS4_BACCN/506-553
A7GJS4_BACCN/556-604
A7GJS4_BACCN/612-657
A7GJS4_BACCN/660-707
A7GJS4_BACCN/710-758
A7GJS4_BACCN/761-807
A7GQT7_BACCN/503-518
A7GQT7_BACCN/548-598
A7GQT7_BACCN/605-651
A7GQT7_BACCN/654-697
A7GQT7_BACCN/705-754
A7GZV8_CAMC5/506-553
A7GZV8_CAMC5/556-606
A7GZV8_CAMC5/612-657
A7GZV8_CAMC5/705-753
A7GZV8_CAMC5/757-805
A7GZV8_CAMC5/808-854
A7H314_CAMJD/505-552
A7H314_CAMJD/555-605
A7H314_CAMJD/611-656
A7H314_CAMJD/695-743
A7H314_CAMJD/747-795
A7H314_CAMJD/798-844
A7HIX5_ANADF/521-568
A7HIX5_ANADF/571-621
A7HIX5_ANADF/655-700
A7HIX5_ANADF/703-750
A7HIX5_ANADF/760-808
A7HIX5_ANADF/811-859
A7HL65_FERNB/518-564
A7HL65_FERNB/568-617
A7HL65_FERNB/622-667
A7HL65_FERNB/671-718
A7HL65_FERNB/722-770
A7HL65_FERNB/773-820
A7HX51_PARL1/554-602
A7HX51_PARL1/605-649
A7HX51_PARL1/652-697
A7HXM3_PARL1/589-636
A7HXM3_PARL1/641-688
A7HXM3_PARL1/698-745
A7HXM3_PARL1/749-797
A7HXM3_PARL1/860-908
A7HXM3_PARL1/911-958
A7I2Q4_CAMHC/504-551
A7I2Q4_CAMHC/554-604
A7I2Q4_CAMHC/610-655
A7I2Q4_CAMHC/703-751
A7I2Q4_CAMHC/755-803
A7I2Q4_CAMHC/806-852
A7I8T9_METB6/513-559
A7I8T9_METB6/563-611
A7I8T9_METB6/618-663
A7I8T9_METB6/666-713
A7I8T9_METB6/715-760
A7I8T9_METB6/764-811
A7IM65_XANP2/557-603
A7IM65_XANP2/608-653
A7IM65_XANP2/655-699
A7INE4_XANP2/538-585
A7INE4_XANP2/589-638
A7INE4_XANP2/647-692
A7INE4_XANP2/695-743
A7INE4_XANP2/797-845
A7INE4_XANP2/848-895
A7JB75_FRATT/546-593
A7JB75_FRATT/596-631
A7JB75_FRATT/641-687
A7JEI6_FRATT/539-586
A7JEI6_FRATT/589-639
A7JEI6_FRATT/646-690
A7JEI6_FRATT/693-740
A7JEI6_FRATT/744-792
A7JEI6_FRATT/795-842
A7JGJ7_FRANO/546-593
A7JGJ7_FRANO/596-630
A7JGJ7_FRANO/641-687
A7JJ99_FRANO/539-586
A7JJ99_FRANO/589-639
A7JJ99_FRANO/646-690
A7JJ99_FRANO/693-740
A7JJ99_FRANO/744-792
A7JJ99_FRANO/795-842
A7JKQ2_FRANO/546-593
A7JKQ2_FRANO/596-630
A7JKQ2_FRANO/641-687
A7JNF5_FRANO/539-586
A7JNF5_FRANO/589-639
A7JNF5_FRANO/646-690
A7JNF5_FRANO/693-740
A7JNF5_FRANO/744-792
A7JNF5_FRANO/795-842
A7JRW2_PASHA/597-637
A7JRW2_PASHA/648-692
A7JTG3_PASHA/537-584
A7JTG3_PASHA/587-635
A7JTG3_PASHA/647-692
A7JTG3_PASHA/695-735
A7JTG3_PASHA/775-823
A7JTG3_PASHA/826-872
A7K6K3_VIBSE/598-637
A7K6K3_VIBSE/647-696
A7KK59_DELAC/550-597
A7KK59_DELAC/600-648
A7KK59_DELAC/660-705
A7KK59_DELAC/708-755
A7KK59_DELAC/759-807
A7KK59_DELAC/810-856
A7LK14_MYCPA/433-500
A7LK14_MYCPA/503-541
A7LK14_MYCPA/559-604
A7LK14_MYCPA/607-656
A7LK14_MYCPA/659-707
A7LK16_MYCPA/424-497
A7LK16_MYCPA/500-538
A7LK16_MYCPA/556-601
A7LK16_MYCPA/604-653
A7LK16_MYCPA/656-704
A7LNB5_LACRE/506-553
A7LNB5_LACRE/556-606
A7LNB5_LACRE/614-659
A7LNB5_LACRE/664-709
A7LNB5_LACRE/712-760
A7LNB5_LACRE/763-810
A7LSD4_BACOV/501-547
A7LSD4_BACOV/551-600
A7LSD4_BACOV/612-657
A7LSD4_BACOV/660-709
A7LSD4_BACOV/714-762
A7LSD4_BACOV/765-812
A7MJS7_ENTS8/596-637
A7MJS7_ENTS8/645-696
A7MPB0_ENTS8/538-585
A7MPB0_ENTS8/588-638
A7MPB0_ENTS8/645-689
A7MPB0_ENTS8/692-739
A7MPB0_ENTS8/743-790
A7MPB0_ENTS8/793-840
A7MU78_VIBHB/537-584
A7MU78_VIBHB/587-637
A7MU78_VIBHB/643-688
A7MU78_VIBHB/691-738
A7MU78_VIBHB/741-789
A7MU78_VIBHB/792-839
A7MWM4_VIBHB/598-641
A7MWM4_VIBHB/647-696
A7NAG2_FRATF/546-593
A7NAG2_FRATF/596-631
A7NAG2_FRATF/641-687
A7NAN9_FRATF/539-586
A7NAN9_FRATF/589-639
A7NAN9_FRATF/646-690
A7NAN9_FRATF/693-740
A7NAN9_FRATF/744-792
A7NAN9_FRATF/795-842
A7NG73_ROSCS/504-551
A7NG73_ROSCS/554-604
A7NG73_ROSCS/610-654
A7NG73_ROSCS/658-704
A7NG73_ROSCS/709-755
A7NG73_ROSCS/759-803
A7TXA0_9BURK/550-597
A7TXA0_9BURK/600-648
A7TXA0_9BURK/660-705
A7TXA0_9BURK/708-755
A7TXA0_9BURK/759-807
A7TXA0_9BURK/810-856
A7V354_BACUN/501-547
A7V354_BACUN/551-596
A7V354_BACUN/612-657
A7V354_BACUN/660-709
A7V354_BACUN/714-762
A7V354_BACUN/765-813
A7VBP9_9CLOT/636-663
A7VBP9_9CLOT/681-726
A7VDH0_9CLOT/510-557
A7VDH0_9CLOT/560-610
A7VDH0_9CLOT/616-661
A7VDH0_9CLOT/664-711
A7VDH0_9CLOT/714-762
A7VDH0_9CLOT/765-813
A7VRR6_9CLOT/521-568
A7VRR6_9CLOT/571-621
A7VRR6_9CLOT/627-672
A7VRR6_9CLOT/675-722
A7VRR6_9CLOT/725-772
A7VRR6_9CLOT/775-822
A7VVJ3_9CLOT/533-569
A7VVJ3_9CLOT/676-724
A7WWN5_STAA1/506-553
A7WWN5_STAA1/556-606
A7WWN5_STAA1/613-658
A7WWN5_STAA1/661-708
A7WWN5_STAA1/713-761
A7WWN5_STAA1/764-811
A7X213_STAA1/502-540
A7X213_STAA1/547-595
A7X213_STAA1/604-649
A7X213_STAA1/652-694
A7X213_STAA1/702-751
A7YSP2_FRATU/546-593
A7YSP2_FRATU/596-631
A7YSP2_FRATU/641-687
A7YSQ3_FRATU/539-586
A7YSQ3_FRATU/589-639
A7YSQ3_FRATU/646-690
A7YSQ3_FRATU/693-740
A7YSQ3_FRATU/744-792
A7YSQ3_FRATU/795-842
A7Z0C9_BACA2/479-526
A7Z0C9_BACA2/529-573
A7Z0C9_BACA2/585-630
A7Z0C9_BACA2/633-680
A7Z0C9_BACA2/683-731
A7Z0C9_BACA2/734-781
A7Z578_BACA2/504-537
A7Z578_BACA2/549-599
A7Z578_BACA2/605-651
A7Z578_BACA2/654-699
A7Z578_BACA2/704-753
A7ZCI3_CAMC1/506-553
A7ZCI3_CAMC1/556-606
A7ZCI3_CAMC1/612-657
A7ZCI3_CAMC1/704-752
A7ZCI3_CAMC1/756-804
A7ZCI3_CAMC1/807-853
A7ZP49_ECO24/538-585
A7ZP49_ECO24/588-638
A7ZP49_ECO24/645-689
A7ZP49_ECO24/692-739
A7ZP49_ECO24/743-790
A7ZP49_ECO24/793-840
A7ZRQ5_ECO24/592-636
A7ZRQ5_ECO24/641-685
A8A295_ECOHS/538-585
A8A295_ECOHS/588-638
A8A295_ECOHS/645-689
A8A295_ECOHS/692-739
A8A295_ECOHS/743-790
A8A295_ECOHS/793-840
A8A4H6_ECOHS/592-636
A8A4H6_ECOHS/641-685
A8ADY6_CITK8/538-585
A8ADY6_CITK8/588-638
A8ADY6_CITK8/645-689
A8ADY6_CITK8/692-739
A8ADY6_CITK8/743-790
A8ADY6_CITK8/793-840
A8APQ5_CITK8/592-636
A8APQ5_CITK8/641-692
A8AXK8_STRGC/502-549
A8AXK8_STRGC/552-602
A8AXK8_STRGC/609-654
A8AXK8_STRGC/657-704
A8AXK8_STRGC/707-755
A8AXK8_STRGC/758-805
A8AXL3_STRGC/546-593
A8AXL3_STRGC/603-651
A8AXL3_STRGC/653-700
A8AXL3_STRGC/702-740
A8DJD0_9BACT/506-553
A8DJD0_9BACT/556-606
A8DJD0_9BACT/612-657
A8DJD0_9BACT/660-707
A8DJD0_9BACT/710-758
A8DJD0_9BACT/761-808
A8DVS4_NEMVE/3-48
A8DVS4_NEMVE/51-87
A8E7Y2_BURPS/531-578
A8E7Y2_BURPS/581-631
A8E7Y2_BURPS/637-682
A8E7Y2_BURPS/685-732
A8E7Y2_BURPS/736-784
A8E7Y2_BURPS/787-834
A8EVQ6_ARCB4/504-551
A8EVQ6_ARCB4/554-604
A8EVQ6_ARCB4/610-655
A8EVQ6_ARCB4/659-707
A8EVQ6_ARCB4/711-758
A8EVQ6_ARCB4/762-809
A8EXD4_RICCK/600-642
A8EXD4_RICCK/648-692
A8EXU9_RICCK/529-574
A8EXU9_RICCK/581-629
A8EXU9_RICCK/638-683
A8EXU9_RICCK/686-734
A8EXU9_RICCK/785-833
A8EXU9_RICCK/836-883
A8F0H4_RICM5/550-580
A8F0H4_RICM5/600-645
A8F0H4_RICM5/647-692
A8F0W2_RICM5/530-575
A8F0W2_RICM5/582-629
A8F0W2_RICM5/639-684
A8F0W2_RICM5/687-735
A8F0W2_RICM5/786-834
A8F0W2_RICM5/837-884
A8F431_THELT/500-547
A8F431_THELT/550-600
A8F431_THELT/604-648
A8F431_THELT/653-700
A8F431_THELT/704-752
A8F431_THELT/756-803
A8F8Z0_BACP2/505-552
A8F8Z0_BACP2/555-599
A8F8Z0_BACP2/611-656
A8F8Z0_BACP2/659-706
A8F8Z0_BACP2/709-757
A8F8Z0_BACP2/762-809
A8FDS1_BACP2/504-538
A8FDS1_BACP2/549-599
A8FDS1_BACP2/605-651
A8FDS1_BACP2/654-701
A8FDS1_BACP2/705-754
A8FM76_CAMJ8/505-552
A8FM76_CAMJ8/555-605
A8FM76_CAMJ8/611-656
A8FM76_CAMJ8/695-743
A8FM76_CAMJ8/747-795
A8FM76_CAMJ8/798-844
A8FRB9_SHESH/599-642
A8FRB9_SHESH/649-700
A8FVN9_SHESH/537-584
A8FVN9_SHESH/587-637
A8FVN9_SHESH/643-688
A8FVN9_SHESH/691-758
A8FVN9_SHESH/761-809
A8FVN9_SHESH/812-859
A8G1Z2_PROM2/660-709
A8G1Z2_PROM2/712-738
A8G5D2_PROM2/519-566
A8G5D2_PROM2/569-619
A8G5D2_PROM2/625-670
A8G5D2_PROM2/673-722
A8G5D2_PROM2/751-798
A8G5D2_PROM2/802-849
A8GGX7_SERP5/538-585
A8GGX7_SERP5/588-638
A8GGX7_SERP5/644-689
A8GGX7_SERP5/692-739
A8GGX7_SERP5/742-790
A8GGX7_SERP5/793-840
A8GJR3_SERP5/596-637
A8GJR3_SERP5/645-697
A8GM12_RICAH/550-581
A8GM12_RICAH/600-644
A8GM12_RICAH/652-692
A8GMJ3_RICAH/529-573
A8GMJ3_RICAH/581-629
A8GMJ3_RICAH/638-683
A8GMJ3_RICAH/686-734
A8GMJ3_RICAH/785-833
A8GMJ3_RICAH/836-883
A8GQN0_RICRS/550-580
A8GQN0_RICRS/600-645
A8GQN0_RICRS/647-692
A8GR58_RICRS/529-574
A8GR58_RICRS/581-628
A8GR58_RICRS/638-683
A8GR58_RICRS/686-734
A8GR58_RICRS/785-833
A8GR58_RICRS/836-883
A8GUA7_RICB8/529-574
A8GUA7_RICB8/581-628
A8GUA7_RICB8/638-683
A8GUA7_RICB8/686-734
A8GUA7_RICB8/785-833
A8GUA7_RICB8/836-883
A8GUH8_RICB8/550-580
A8GUH8_RICB8/600-645
A8GUH8_RICB8/648-692
A8H4A0_SHEPA/536-583
A8H4A0_SHEPA/586-636
A8H4A0_SHEPA/642-687
A8H4A0_SHEPA/690-757
A8H4A0_SHEPA/760-808
A8H4A0_SHEPA/811-858
A8H8I2_SHEPA/599-644
A8H8I2_SHEPA/649-700
A8HKJ3_BURPS/547-594
A8HKJ3_BURPS/597-647
A8HKJ3_BURPS/653-698
A8HKJ3_BURPS/701-748
A8HKJ3_BURPS/752-800
A8HKJ3_BURPS/803-850
A8I3C3_AZOC5/557-605
A8I3C3_AZOC5/608-700
A8I5V8_AZOC5/538-585
A8I5V8_AZOC5/589-638
A8I5V8_AZOC5/648-692
A8I5V8_AZOC5/695-743
A8I5V8_AZOC5/795-843
A8I5V8_AZOC5/846-893
A8LB22_FRASN/512-559
A8LB22_FRASN/562-610
A8LB22_FRASN/618-663
A8LB22_FRASN/666-714
A8LB22_FRASN/720-768
A8LB22_FRASN/771-817
A8LK19_DINSH/543-590
A8LK19_DINSH/594-640
A8LK19_DINSH/652-697
A8LK19_DINSH/700-748
A8LK19_DINSH/800-848
A8LK19_DINSH/851-898
A8LLG0_DINSH/587-634
A8LLG0_DINSH/638-672
A8LLG0_DINSH/685-730
A8LVH5_SALAI/527-574
A8LVH5_SALAI/577-624
A8LVH5_SALAI/633-678
A8LVH5_SALAI/681-730
A8LVH5_SALAI/733-781
A8LVH5_SALAI/784-830
A8LVU5_SALAI/739-783
A8MEA6_ALKOO/503-550
A8MEA6_ALKOO/553-602
A8MEA6_ALKOO/609-654
A8MEA6_ALKOO/657-704
A8MEA6_ALKOO/707-755
A8MEA6_ALKOO/758-805
A8PMV9_9COXI/535-582
A8PMV9_9COXI/585-635
A8PMV9_9COXI/641-686
A8PMV9_9COXI/689-736
A8PMV9_9COXI/740-786
A8PMV9_9COXI/790-837
A8PNH6_9COXI/598-640
A8PNH6_9COXI/648-687
A8RAJ1_9FIRM/504-550
A8RAJ1_9FIRM/554-604
A8RAJ1_9FIRM/610-654
A8RAJ1_9FIRM/658-704
A8RAJ1_9FIRM/707-755
A8RAJ1_9FIRM/758-805
A8RB69_9FIRM/511-553
A8RB69_9FIRM/556-606
A8RB69_9FIRM/612-656
A8RB69_9FIRM/661-701
A8RB69_9FIRM/711-752
A8RRC0_9CLOT/619-663
A8RRC0_9CLOT/666-712
A8S2L3_9CLOT/508-555
A8S2L3_9CLOT/558-608
A8S2L3_9CLOT/614-659
A8S2L3_9CLOT/662-709
A8S2L3_9CLOT/712-760
A8S2L3_9CLOT/763-812
A8SBV1_9FIRM/512-556
A8SBV1_9FIRM/561-611
A8SBV1_9FIRM/619-663
A8SBV1_9FIRM/667-714
A8SBV1_9FIRM/717-763
A8SBV1_9FIRM/766-813
A8SK37_9FIRM/502-549
A8SK37_9FIRM/552-602
A8SK37_9FIRM/608-653
A8SK37_9FIRM/656-703
A8SK37_9FIRM/706-754
A8SK37_9FIRM/757-803
A8SPN0_9FIRM/635-676
A8SPN0_9FIRM/680-726
A8SS98_9FIRM/510-557
A8SS98_9FIRM/560-610
A8SS98_9FIRM/615-660
A8SS98_9FIRM/663-708
A8SS98_9FIRM/713-761
A8SS98_9FIRM/764-811
A8TAV1_9VIBR/537-584
A8TAV1_9VIBR/587-637
A8TAV1_9VIBR/643-688
A8TAV1_9VIBR/691-763
A8TAV1_9VIBR/766-814
A8TAV1_9VIBR/817-864
A8TKG0_9PROT/555-602
A8TKG0_9PROT/606-639
A8TKG0_9PROT/653-699
A8TKW9_9PROT/532-579
A8TKW9_9PROT/582-630
A8TKW9_9PROT/642-686
A8TKW9_9PROT/689-737
A8TKW9_9PROT/792-840
A8TKW9_9PROT/843-890
A8U8G5_9LACT/504-536
A8U8G5_9LACT/549-596
A8U8G5_9LACT/606-647
A8U8G5_9LACT/659-706
A8U8G5_9LACT/712-758
A8UA59_9LACT/505-552
A8UA59_9LACT/555-605
A8UA59_9LACT/612-657
A8UA59_9LACT/660-707
A8UA59_9LACT/710-758
A8UA59_9LACT/761-808
A8ULN0_9FLAO/501-546
A8ULN0_9FLAO/551-614
A8ULN1_9FLAO/1-47
A8ULN1_9FLAO/102-148
A8ULN1_9FLAO/51-99
A8UVW0_9AQUI/571-613
A8UVW0_9AQUI/618-665
A8UVW0_9AQUI/669-715
A8V0U3_9AQUI/435-529
A8V0U3_9AQUI/532-573
A8V0U3_9AQUI/582-621
A8YK16_MICAE/684-729
A8YK16_MICAE/733-780
A8YK16_MICAE/784-881
A8YM05_MICAE/508-555
A8YM05_MICAE/558-608
A8YM05_MICAE/614-659
A8YM05_MICAE/662-711
A8YM05_MICAE/742-790
A8YM05_MICAE/793-840
A8YVG9_LACH4/549-599
A8YVG9_LACH4/605-647
A8YVG9_LACH4/659-706
A8YVG9_LACH4/714-760
A8YW46_LACH4/507-553
A8YW46_LACH4/557-607
A8YW46_LACH4/613-658
A8YW46_LACH4/661-708
A8YW46_LACH4/711-759
A8YW46_LACH4/762-809
A8YYS9_STAAT/506-553
A8YYS9_STAAT/556-606
A8YYS9_STAAT/613-658
A8YYS9_STAAT/661-708
A8YYS9_STAAT/713-761
A8YYS9_STAAT/764-811
A8Z225_STAAT/502-540
A8Z225_STAAT/547-595
A8Z225_STAAT/604-649
A8Z225_STAAT/652-694
A8Z225_STAAT/702-751
A8Z6B7_SULMW/498-547
A8Z6B7_SULMW/550-600
A8Z6B7_SULMW/611-656
A8Z6B7_SULMW/659-709
A8Z6B7_SULMW/714-756
A8Z6B7_SULMW/762-812
A8ZUS0_DESOH/504-551
A8ZUS0_DESOH/554-604
A8ZUS0_DESOH/611-655
A8ZUS0_DESOH/659-705
A8ZUS0_DESOH/708-756
A8ZUS0_DESOH/759-806
A9ADW1_BURM1/547-594
A9ADW1_BURM1/597-647
A9ADW1_BURM1/653-698
A9ADW1_BURM1/701-748
A9ADW1_BURM1/752-800
A9ADW1_BURM1/803-850
A9B0P0_HERA2/504-551
A9B0P0_HERA2/554-604
A9B0P0_HERA2/610-655
A9B0P0_HERA2/658-705
A9B0P0_HERA2/708-755
A9B0P0_HERA2/758-803
A9B9K2_PROM4/668-717
A9B9K2_PROM4/720-756
A9BB46_PROM4/519-566
A9BB46_PROM4/569-618
A9BB46_PROM4/625-670
A9BB46_PROM4/673-722
A9BB46_PROM4/756-804
A9BB46_PROM4/807-854
A9BGA4_PETMO/504-551
A9BGA4_PETMO/554-604
A9BGA4_PETMO/611-656
A9BGA4_PETMO/660-707
A9BGA4_PETMO/710-751
A9BGA4_PETMO/761-808
A9BKP6_HEMAN/560-606
A9BKP6_HEMAN/609-659
A9BKP6_HEMAN/665-710
A9BKP6_HEMAN/713-762
A9BKP6_HEMAN/771-819
A9BKP6_HEMAN/823-870
A9BM03_DELAS/550-597
A9BM03_DELAS/600-648
A9BM03_DELAS/660-705
A9BM03_DELAS/708-755
A9BM03_DELAS/759-807
A9BM03_DELAS/810-856
A9BN17_DELAS/577-614
A9BN17_DELAS/697-742
A9CJF3_AGRT5/559-607
A9CJF3_AGRT5/610-653
A9CJF3_AGRT5/657-702
A9CYT7_9GAMM/537-584
A9CYT7_9GAMM/587-637
A9CYT7_9GAMM/643-688
A9CYT7_9GAMM/691-758
A9CYT7_9GAMM/762-809
A9CYT7_9GAMM/812-859
A9D1B5_9GAMM/599-644
A9D1B5_9GAMM/649-701
A9D4G1_9RHIZ/558-606
A9D4G1_9RHIZ/609-649
A9D4G1_9RHIZ/656-701
A9D9J4_9RHIZ/536-583
A9D9J4_9RHIZ/587-636
A9D9J4_9RHIZ/645-691
A9D9J4_9RHIZ/694-742
A9D9J4_9RHIZ/801-847
A9D9J4_9RHIZ/854-901
A9DVJ4_9RHOB/624-672
A9DVJ4_9RHOB/675-718
A9DVJ4_9RHOB/723-768
A9E3P5_9FLAO/501-546
A9E3P5_9FLAO/551-601
A9E3P5_9FLAO/612-656
A9E3P5_9FLAO/660-708
A9E3P5_9FLAO/712-760
A9E3P5_9FLAO/763-810
A9E4B7_9RHOB/513-560
A9E4B7_9RHOB/563-612
A9E4B7_9RHOB/622-660
A9E4B7_9RHOB/673-721
A9E4B7_9RHOB/774-821
A9E4B7_9RHOB/825-872
A9EH97_9RHOB/583-631
A9EH97_9RHOB/635-673
A9EH97_9RHOB/681-737
A9EMF0_9RHOB/534-581
A9EMF0_9RHOB/584-634
A9EMF0_9RHOB/644-690
A9EMF0_9RHOB/693-742
A9EMF0_9RHOB/755-836
A9EMF0_9RHOB/839-886
A9F3U1_SORC5/581-629
A9F3U1_SORC5/649-694
A9F3U1_SORC5/697-743
A9FNC5_9RHOB/534-581
A9FNC5_9RHOB/584-634
A9FNC5_9RHOB/644-690
A9FNC5_9RHOB/693-742
A9FNC5_9RHOB/755-836
A9FNC5_9RHOB/839-886
A9GJT2_9RHOB/583-631
A9GJT2_9RHOB/635-673
A9GJT2_9RHOB/681-737
A9GSU4_9RHOB/544-591
A9GSU4_9RHOB/594-641
A9GSU4_9RHOB/654-691
A9GSU4_9RHOB/704-752
A9GSU4_9RHOB/802-850
A9GSU4_9RHOB/853-900
A9GW54_SORC5/533-580
A9GW54_SORC5/583-633
A9GW54_SORC5/639-684
A9GW54_SORC5/687-733
A9GW54_SORC5/738-786
A9GW54_SORC5/789-836
A9HCR5_9RHOB/580-627
A9HCR5_9RHOB/631-667
A9HCR5_9RHOB/678-723
A9HM65_GLUDA/536-578
A9HM65_GLUDA/586-635
A9HM65_GLUDA/646-690
A9HM65_GLUDA/693-743
A9HM65_GLUDA/808-849
A9HM65_GLUDA/861-908
A9HRQ1_GLUDA/551-599
A9HRQ1_GLUDA/649-690
A9IJI1_BORPD/549-596
A9IJI1_BORPD/599-649
A9IJI1_BORPD/655-700
A9IJI1_BORPD/703-750
A9IJI1_BORPD/754-802
A9IJI1_BORPD/805-851
A9IJY2_BORPD/673-720
A9IVI1_BART1/609-653
A9IVI1_BART1/656-701
A9IVT6_BART1/526-573
A9IVT6_BART1/577-626
A9IVT6_BART1/635-680
A9IVT6_BART1/683-731
A9IVT6_BART1/790-840
A9IVT6_BART1/843-890
A9K5G2_BURMA/547-594
A9K5G2_BURMA/597-647
A9K5G2_BURMA/653-698
A9K5G2_BURMA/701-748
A9K5G2_BURMA/752-800
A9K5G2_BURMA/803-850
A9KB84_COXBN/601-642
A9KB84_COXBN/651-703
A9KCT7_COXBN/539-586
A9KCT7_COXBN/589-639
A9KCT7_COXBN/645-690
A9KCT7_COXBN/693-740
A9KCT7_COXBN/743-790
A9KCT7_COXBN/794-841
A9KPP6_CLOPH/508-555
A9KPP6_CLOPH/558-608
A9KPP6_CLOPH/614-659
A9KPP6_CLOPH/662-708
A9KPP6_CLOPH/712-760
A9KPP6_CLOPH/763-812
A9KS51_CLOPH/616-660
A9KS51_CLOPH/670-715
A9L1T2_SHEB9/599-636
A9L1T2_SHEB9/650-695
A9L2Y3_SHEB9/537-584
A9L2Y3_SHEB9/587-637
A9L2Y3_SHEB9/643-688
A9L2Y3_SHEB9/691-758
A9L2Y3_SHEB9/762-809
A9L2Y3_SHEB9/812-859
A9M034_NEIM0/549-596
A9M034_NEIM0/599-649
A9M034_NEIM0/655-699
A9M034_NEIM0/703-788
A9M034_NEIM0/797-844
A9M034_NEIM0/847-894
A9M1A3_NEIM0/670-716
A9M5B1_BRUC2/533-580
A9M5B1_BRUC2/584-633
A9M5B1_BRUC2/642-688
A9M5B1_BRUC2/691-739
A9M5B1_BRUC2/796-846
A9M5B1_BRUC2/849-896
A9MAD6_BRUC2/581-629
A9MAD6_BRUC2/632-673
A9MAD6_BRUC2/679-724
A9MJY4_SALAR/538-585
A9MJY4_SALAR/588-638
A9MJY4_SALAR/645-689
A9MJY4_SALAR/692-739
A9MJY4_SALAR/743-790
A9MJY4_SALAR/793-840
A9MQI5_SALAR/592-636
A9MQI5_SALAR/641-693
A9N5E6_SALPB/538-585
A9N5E6_SALPB/588-638
A9N5E6_SALPB/645-689
A9N5E6_SALPB/692-739
A9N5E6_SALPB/743-790
A9N5E6_SALPB/793-840
A9N5U8_SALPB/592-636
A9N5U8_SALPB/641-693
A9NAV7_COXBR/599-640
A9NAV7_COXBR/649-701
A9NC16_COXBR/537-584
A9NC16_COXBR/587-637
A9NC16_COXBR/643-688
A9NC16_COXBR/691-738
A9NC16_COXBR/741-788
A9NC16_COXBR/792-839
A9NE70_ACHLI/507-554
A9NE70_ACHLI/557-607
A9NE70_ACHLI/614-655
A9NE70_ACHLI/662-709
A9NE70_ACHLI/713-761
A9NE70_ACHLI/764-811
A9NF72_ACHLI/556-606
A9NF72_ACHLI/612-655
A9NF72_ACHLI/660-704
A9R283_YERPG/538-585
A9R283_YERPG/588-638
A9R283_YERPG/645-689
A9R283_YERPG/692-739
A9R283_YERPG/742-790
A9R283_YERPG/793-840
A9R7B9_YERPG/596-636
A9R7B9_YERPG/645-697
A9SV22_PHYPA/529-576
A9SV22_PHYPA/579-629
A9SV22_PHYPA/635-679
A9SV22_PHYPA/683-730
A9SV22_PHYPA/744-783
A9VM95_BACWK/506-553
A9VM95_BACWK/556-603
A9VM95_BACWK/612-657
A9VM95_BACWK/660-707
A9VM95_BACWK/711-758
A9VM95_BACWK/761-807
A9VNU4_BACWK/503-518
A9VNU4_BACWK/548-598
A9VNU4_BACWK/605-651
A9VNU4_BACWK/654-699
A9VNU4_BACWK/705-754
A9VW09_METEP/540-587
A9VW09_METEP/591-640
A9VW09_METEP/650-695
A9VW09_METEP/698-746
A9VW09_METEP/801-849
A9VW09_METEP/852-899
A9W1K1_METEP/557-604
A9W1K1_METEP/655-695
A9WK19_CHLAA/504-551
A9WK19_CHLAA/554-604
A9WK19_CHLAA/609-653
A9WK19_CHLAA/657-704
A9WK19_CHLAA/707-755
A9WK19_CHLAA/759-803
A9WR35_RENSM/513-560
A9WR35_RENSM/563-610
A9WR35_RENSM/619-664
A9WR35_RENSM/667-716
A9WR35_RENSM/719-767
A9WR35_RENSM/770-816
A9WS11_RENSM/676-723
A9WS11_RENSM/744-784
A9YU74_SHIBO/592-636
A9Z9Z9_YERPE/538-585
A9Z9Z9_YERPE/588-638
A9Z9Z9_YERPE/645-689
A9Z9Z9_YERPE/692-739
A9Z9Z9_YERPE/742-790
A9Z9Z9_YERPE/793-840
A9ZE77_YERPE/596-636
A9ZE77_YERPE/645-697
A9ZJG4_COXBU/599-640
A9ZJG4_COXBU/649-701
A9ZL12_COXBU/537-584
A9ZL12_COXBU/587-637
A9ZL12_COXBU/643-688
A9ZL12_COXBU/691-738
A9ZL12_COXBU/741-788
A9ZL12_COXBU/792-839
A9ZUC6_YERPE/538-585
A9ZUC6_YERPE/588-638
A9ZUC6_YERPE/645-689
A9ZUC6_YERPE/692-739
A9ZUC6_YERPE/742-790
A9ZUC6_YERPE/793-840
A9ZVN5_YERPE/596-636
A9ZVN5_YERPE/645-697
B0A623_9CLOT/505-551
B0A623_9CLOT/554-604
B0A623_9CLOT/611-656
B0A623_9CLOT/659-706
B0A623_9CLOT/709-757
B0A623_9CLOT/760-807
B0AS55_BACAN/503-518
B0AS55_BACAN/548-598
B0AS55_BACAN/605-651
B0AS55_BACAN/654-699
B0AS55_BACAN/705-754
B0AXV2_BACAN/506-553
B0AXV2_BACAN/556-603
B0AXV2_BACAN/611-657
B0AXV2_BACAN/660-707
B0AXV2_BACAN/711-758
B0AXV2_BACAN/761-807
B0B0K4_STAIN/506-553
B0B0K4_STAIN/556-606
B0B0K4_STAIN/613-658
B0B0K4_STAIN/661-708
B0B0K4_STAIN/713-761
B0B0K4_STAIN/764-811
B0B0K6_9STAP/506-553
B0B0K6_9STAP/556-606
B0B0K6_9STAP/613-658
B0B0K6_9STAP/661-708
B0B0K6_9STAP/713-761
B0B0K6_9STAP/764-811
B0B0K8_9STAP/506-553
B0B0K8_9STAP/556-606
B0B0K8_9STAP/613-658
B0B0K8_9STAP/661-708
B0B0K8_9STAP/713-761
B0B0K8_9STAP/764-811
B0B0L0_STAIN/503-544
B0B0L0_STAIN/547-597
B0B0L0_STAIN/602-649
B0B0L0_STAIN/655-701
B0B0L0_STAIN/705-754
B0B0L2_9STAP/503-544
B0B0L2_9STAP/547-597
B0B0L2_9STAP/603-649
B0B0L2_9STAP/655-701
B0B0L2_9STAP/705-754
B0B0L4_9STAP/503-544
B0B0L4_9STAP/547-597
B0B0L4_9STAP/603-649
B0B0L4_9STAP/655-701
B0B0L4_9STAP/705-754
B0B9T9_CHLT2/505-553
B0B9T9_CHLT2/556-607
B0B9T9_CHLT2/613-658
B0B9T9_CHLT2/662-710
B0B9T9_CHLT2/713-761
B0B9T9_CHLT2/764-811
B0BBG9_CHLTB/505-553
B0BBG9_CHLTB/556-607
B0BBG9_CHLTB/613-658
B0BBG9_CHLTB/662-710
B0BBG9_CHLTB/713-761
B0BBG9_CHLTB/764-811
B0BT33_ACTPJ/537-584
B0BT33_ACTPJ/587-635
B0BT33_ACTPJ/647-692
B0BT33_ACTPJ/695-734
B0BT33_ACTPJ/774-822
B0BT33_ACTPJ/825-871
B0BUD6_ACTPJ/585-626
B0BUD6_ACTPJ/636-678
B0BW20_RICRO/550-580
B0BW20_RICRO/600-645
B0BW20_RICRO/647-692
B0BWK5_RICRO/529-574
B0BWK5_RICRO/581-628
B0BWK5_RICRO/638-683
B0BWK5_RICRO/686-734
B0BWK5_RICRO/785-833
B0BWK5_RICRO/836-883
B0BZD7_ACAM1/563-603
B0BZD7_ACAM1/620-664
B0BZD7_ACAM1/668-715
B0BZD7_ACAM1/718-766
B0CDP0_ACAM1/512-556
B0CDP0_ACAM1/562-612
B0CDP0_ACAM1/618-663
B0CDP0_ACAM1/666-715
B0CDP0_ACAM1/757-807
B0CDP0_ACAM1/810-857
B0CGP9_BRUSI/533-580
B0CGP9_BRUSI/584-633
B0CGP9_BRUSI/642-688
B0CGP9_BRUSI/691-739
B0CGP9_BRUSI/796-846
B0CGP9_BRUSI/849-896
B0CL80_BRUSI/581-629
B0CL80_BRUSI/632-673
B0CL80_BRUSI/679-724
B0FC94_SHIBO/531-578
B0FC94_SHIBO/581-631
B0FC94_SHIBO/638-682
B0G2U1_9FIRM/619-663
B0G2U1_9FIRM/666-712
B0G8J5_9FIRM/509-556
B0G8J5_9FIRM/559-609
B0G8J5_9FIRM/615-660
B0G8J5_9FIRM/663-710
B0G8J5_9FIRM/713-761
B0G8J5_9FIRM/764-811
B0GAN3_YERPE/596-636
B0GAN3_YERPE/645-697
B0GG34_YERPE/538-585
B0GG34_YERPE/588-638
B0GG34_YERPE/645-689
B0GG34_YERPE/692-739
B0GG34_YERPE/742-790
B0GG34_YERPE/793-840
B0GMQ5_YERPE/596-636
B0GMQ5_YERPE/645-697
B0GR30_YERPE/538-585
B0GR30_YERPE/588-638
B0GR30_YERPE/645-689
B0GR30_YERPE/692-739
B0GR30_YERPE/742-790
B0GR30_YERPE/793-840
B0H3F3_YERPE/538-585
B0H3F3_YERPE/588-638
B0H3F3_YERPE/645-689
B0H3F3_YERPE/692-739
B0H3F3_YERPE/742-790
B0H3F3_YERPE/793-840
B0H681_YERPE/596-636
B0H681_YERPE/645-697
B0HEY1_YERPE/538-585
B0HEY1_YERPE/588-638
B0HEY1_YERPE/645-689
B0HEY1_YERPE/692-739
B0HEY1_YERPE/742-790
B0HEY1_YERPE/793-840
B0HG41_YERPE/596-636
B0HG41_YERPE/645-697
B0HRC6_YERPE/596-636
B0HRC6_YERPE/645-697
B0HU28_YERPE/538-585
B0HU28_YERPE/588-638
B0HU28_YERPE/645-689
B0HU28_YERPE/692-739
B0HU28_YERPE/742-790
B0HU28_YERPE/793-840
B0JJA3_MICAN/714-759
B0JJA3_MICAN/763-810
B0JJA3_MICAN/814-911
B0JNA3_MICAN/508-555
B0JNA3_MICAN/558-608
B0JNA3_MICAN/614-659
B0JNA3_MICAN/662-711
B0JNA3_MICAN/742-790
B0JNA3_MICAN/793-840
B0K0X7_THEPX/502-549
B0K0X7_THEPX/552-602
B0K0X7_THEPX/608-653
B0K0X7_THEPX/656-703
B0K0X7_THEPX/706-754
B0K0X7_THEPX/757-804
B0KAH0_THEP3/502-549
B0KAH0_THEP3/552-602
B0KAH0_THEP3/608-653
B0KAH0_THEP3/656-703
B0KAH0_THEP3/706-754
B0KAH0_THEP3/757-804
B0KL14_PSEPG/600-644
B0KL14_PSEPG/649-701
B0KTX6_PSEPG/539-586
B0KTX6_PSEPG/589-639
B0KTX6_PSEPG/688-733
B0KTX6_PSEPG/736-783
B0KTX6_PSEPG/786-834
B0KTX6_PSEPG/837-884
B0L8X1_9DELT/1-19
B0L8X1_9DELT/22-69
B0L8X1_9DELT/75-123
B0L8X2_9DELT/1-19
B0L8X2_9DELT/22-69
B0L8X2_9DELT/74-122
B0L8X3_9DELT/1-19
B0L8X3_9DELT/22-69
B0L8X3_9DELT/75-123
B0MCX2_9FIRM/620-664
B0MCX2_9FIRM/673-719
B0MGR7_9FIRM/510-557
B0MGR7_9FIRM/560-610
B0MGR7_9FIRM/616-661
B0MGR7_9FIRM/664-709
B0MGR7_9FIRM/714-762
B0MGR7_9FIRM/765-812
B0MRF5_9FIRM/535-582
B0MRF5_9FIRM/585-635
B0MRF5_9FIRM/641-685
B0MRF5_9FIRM/689-735
B0MRF5_9FIRM/739-787
B0MRF5_9FIRM/791-837
B0MSS0_9BACT/525-571
B0MSS0_9BACT/575-625
B0MSS0_9BACT/636-681
B0MSS0_9BACT/684-731
B0MSS0_9BACT/736-784
B0MSS0_9BACT/787-834
B0N229_9FIRM/501-548
B0N229_9FIRM/551-601
B0N229_9FIRM/611-655
B0N229_9FIRM/659-703
B0N229_9FIRM/708-756
B0N229_9FIRM/759-806
B0N7F5_9FIRM/554-604
B0N7F5_9FIRM/610-656
B0N7F5_9FIRM/659-705
B0N7F5_9FIRM/710-747
B0NAD1_EUBSP/620-663
B0NAD1_EUBSP/666-713
B0NEQ2_EUBSP/509-556
B0NEQ2_EUBSP/559-609
B0NEQ2_EUBSP/615-660
B0NEQ2_EUBSP/663-708
B0NEQ2_EUBSP/713-761
B0NEQ2_EUBSP/764-811
B0NPS2_BACSE/501-547
B0NPS2_BACSE/551-596
B0NPS2_BACSE/612-657
B0NPS2_BACSE/660-709
B0NPS2_BACSE/714-762
B0NPS2_BACSE/765-813
B0NZQ5_9CLOT/564-603
B0NZQ5_9CLOT/670-717
B0P0A4_9CLOT/510-557
B0P0A4_9CLOT/560-609
B0P0A4_9CLOT/616-659
B0P0A4_9CLOT/664-709
B0P0A4_9CLOT/714-762
B0P0A4_9CLOT/765-812
B0PBP1_9FIRM/519-566
B0PBP1_9FIRM/569-619
B0PBP1_9FIRM/628-673
B0PBP1_9FIRM/676-723
B0PBP1_9FIRM/728-775
B0PBP1_9FIRM/778-825
B0PFE7_9FIRM/561-593
B0PFE7_9FIRM/663-711
B0Q6D0_BACAN/503-518
B0Q6D0_BACAN/548-598
B0Q6D0_BACAN/605-651
B0Q6D0_BACAN/654-699
B0Q6D0_BACAN/705-754
B0Q9H9_BACAN/506-553
B0Q9H9_BACAN/556-603
B0Q9H9_BACAN/611-657
B0Q9H9_BACAN/660-707
B0Q9H9_BACAN/711-758
B0Q9H9_BACAN/761-807
B0QKY6_BACAN/506-553
B0QKY6_BACAN/556-603
B0QKY6_BACAN/611-657
B0QKY6_BACAN/660-707
B0QKY6_BACAN/711-758
B0QKY6_BACAN/761-807
B0QPU8_BACAN/503-518
B0QPU8_BACAN/548-598
B0QPU8_BACAN/605-651
B0QPU8_BACAN/654-699
B0QPU8_BACAN/705-754
B0QUI4_HAEPR/597-637
B0QUI4_HAEPR/647-694
B0QWM2_HAEPR/537-584
B0QWM2_HAEPR/587-636
B0QWM2_HAEPR/647-692
B0QWM2_HAEPR/695-735
B0QWM2_HAEPR/775-823
B0QWM2_HAEPR/826-872
B0R4D5_HALS3/509-556
B0R4D5_HALS3/559-609
B0R4D5_HALS3/618-663
B0R4D5_HALS3/666-713
B0R4D5_HALS3/718-766
B0R4D5_HALS3/769-815
B0RC16_CLAMS/670-717
B0RC16_CLAMS/737-776
B0RH76_CLAMS/556-603
B0RH76_CLAMS/606-647
B0RH76_CLAMS/662-707
B0RH76_CLAMS/710-759
B0RH76_CLAMS/762-810
B0RH76_CLAMS/813-859
B0RUX8_XANCB/537-584
B0RUX8_XANCB/587-637
B0RUX8_XANCB/643-688
B0RUX8_XANCB/691-738
B0RUX8_XANCB/776-823
B0RUX8_XANCB/827-874
B0RW45_XANCB/600-641
B0RW45_XANCB/649-699
B0S421_FINM2/500-547
B0S421_FINM2/550-600
B0S421_FINM2/607-652
B0S421_FINM2/655-702
B0S421_FINM2/705-749
B0S421_FINM2/756-802
B0S912_LEPBA/542-579
B0S912_LEPBA/583-633
B0S912_LEPBA/638-682
B0S912_LEPBA/686-733
B0S912_LEPBA/736-784
B0S912_LEPBA/787-834
B0SK36_LEPBP/542-579
B0SK36_LEPBP/583-633
B0SK36_LEPBP/638-682
B0SK36_LEPBP/686-733
B0SK36_LEPBP/736-784
B0SK36_LEPBP/787-834
B0SZS5_CAUSK/542-589
B0SZS5_CAUSK/593-641
B0SZS5_CAUSK/651-696
B0SZS5_CAUSK/699-747
B0SZS5_CAUSK/806-854
B0SZS5_CAUSK/857-904
B0T3I7_CAUSK/570-618
B0T3I7_CAUSK/621-653
B0T3I7_CAUSK/667-712
B0TAN1_HELMI/503-550
B0TAN1_HELMI/553-603
B0TAN1_HELMI/609-654
B0TAN1_HELMI/657-704
B0TAN1_HELMI/707-755
B0TAN1_HELMI/758-805
B0TT39_SHEHH/536-583
B0TT39_SHEHH/586-636
B0TT39_SHEHH/642-687
B0TT39_SHEHH/690-757
B0TT39_SHEHH/760-808
B0TT39_SHEHH/811-858
B0TU80_SHEHH/599-643
B0TU80_SHEHH/649-700
B0TXG1_FRAP2/539-586
B0TXG1_FRAP2/589-639
B0TXG1_FRAP2/646-690
B0TXG1_FRAP2/693-740
B0TXG1_FRAP2/744-792
B0TXG1_FRAP2/795-842
B0TZL5_FRAP2/546-592
B0TZL5_FRAP2/596-631
B0TZL5_FRAP2/641-687
B0U5G2_XYLFM/537-584
B0U5G2_XYLFM/587-637
B0U5G2_XYLFM/643-688
B0U5G2_XYLFM/691-738
B0U5G2_XYLFM/777-823
B0U5G2_XYLFM/827-874
B0U6I6_XYLFM/600-646
B0U6I6_XYLFM/651-701
B0UG49_METS4/558-606
B0UG49_METS4/609-650
B0UG49_METS4/657-701
B0UMW0_METS4/539-586
B0UMW0_METS4/590-635
B0UMW0_METS4/649-694
B0UMW0_METS4/697-745
B0UMW0_METS4/804-852
B0UMW0_METS4/855-902
B0UT30_HAES2/596-639
B0UT30_HAES2/646-697
B0UUV7_HAES2/537-584
B0UUV7_HAES2/587-637
B0UUV7_HAES2/643-688
B0UUV7_HAES2/691-735
B0UUV7_HAES2/770-817
B0UUV7_HAES2/820-866
B0VCC7_ACIBY/596-638
B0VCC7_ACIBY/644-690
B0VDL7_ACIBY/541-588
B0VDL7_ACIBY/591-638
B0VDL7_ACIBY/647-692
B0VDL7_ACIBY/695-740
B0VDL7_ACIBY/773-821
B0VDL7_ACIBY/824-871
B0VIP6_CLOAI/503-550
B0VIP6_CLOAI/553-603
B0VIP6_CLOAI/609-654
B0VIP6_CLOAI/657-704
B0VIP6_CLOAI/717-765
B0VIP6_CLOAI/768-815
B0VP98_ACIBS/596-638
B0VP98_ACIBS/644-690
B0VT39_ACIBS/541-588
B0VT39_ACIBS/591-638
B0VT39_ACIBS/647-692
B0VT39_ACIBS/695-740
B0VT39_ACIBS/773-821
B0VT39_ACIBS/824-871
B1AI67_UREP2/521-568
B1AI67_UREP2/571-617
B1AI67_UREP2/626-670
B1AI67_UREP2/674-720
B1AI67_UREP2/724-772
B1AI67_UREP2/775-822
B1AJA8_UREP2/550-600
B1AJA8_UREP2/608-654
B1AJA8_UREP2/659-706
B1BBA0_CLOBO/518-554
B1BBA0_CLOBO/565-608
B1BBA0_CLOBO/623-665
B1BBA0_CLOBO/757-796
B1BBA0_CLOBO/813-858
B1BBA0_CLOBO/863-905
B1BBK7_CLOBO/1200-1251
B1BBK7_CLOBO/1304-1351
B1BC40_CLOBO/503-550
B1BC40_CLOBO/553-603
B1BC40_CLOBO/609-654
B1BC40_CLOBO/658-704
B1BC40_CLOBO/707-755
B1BC40_CLOBO/758-805
B1BI52_CLOPE/502-549
B1BI52_CLOPE/552-602
B1BI52_CLOPE/608-652
B1BI52_CLOPE/656-700
B1BI52_CLOPE/706-754
B1BI52_CLOPE/757-804
B1BIE8_CLOPE/518-560
B1BIE8_CLOPE/565-617
B1BIE8_CLOPE/625-667
B1BIE8_CLOPE/757-799
B1BIE8_CLOPE/861-908
B1BIE8_CLOPE/946-978
B1BSR1_CLOPE/518-560
B1BSR1_CLOPE/565-617
B1BSR1_CLOPE/625-667
B1BSR1_CLOPE/757-799
B1BSR1_CLOPE/861-908
B1BSR1_CLOPE/946-978
B1BXF1_CLOPE/502-549
B1BXF1_CLOPE/552-602
B1BXF1_CLOPE/608-652
B1BXF1_CLOPE/656-700
B1BXF1_CLOPE/706-754
B1BXF1_CLOPE/757-804
B1C1X9_9FIRM/545-595
B1C1X9_9FIRM/601-647
B1C1X9_9FIRM/650-696
B1C1X9_9FIRM/701-740
B1C5H9_9FIRM/501-548
B1C5H9_9FIRM/551-601
B1C5H9_9FIRM/611-656
B1C5H9_9FIRM/659-703
B1C5H9_9FIRM/708-756
B1C5H9_9FIRM/759-806
B1C9C4_9FIRM/507-553
B1C9C4_9FIRM/557-607
B1C9C4_9FIRM/613-658
B1C9C4_9FIRM/661-708
B1C9C4_9FIRM/711-759
B1C9C4_9FIRM/763-810
B1EGF2_9ESCH/592-636
B1EGF2_9ESCH/641-685
B1EJQ2_9ESCH/538-585
B1EJQ2_9ESCH/588-638
B1EJQ2_9ESCH/645-689
B1EJQ2_9ESCH/692-739
B1EJQ2_9ESCH/743-790
B1EJQ2_9ESCH/793-840
B1F1A6_BACAN/506-553
B1F1A6_BACAN/556-603
B1F1A6_BACAN/611-657
B1F1A6_BACAN/660-707
B1F1A6_BACAN/711-758
B1F1A6_BACAN/761-807
B1F334_BACAN/503-518
B1F334_BACAN/548-598
B1F334_BACAN/605-651
B1F334_BACAN/654-699
B1F334_BACAN/705-754
B1FBZ8_9BURK/531-578
B1FBZ8_9BURK/581-631
B1FBZ8_9BURK/637-682
B1FBZ8_9BURK/685-732
B1FBZ8_9BURK/736-784
B1FBZ8_9BURK/787-834
B1FXY5_9BURK/673-720
B1G2V2_9BURK/531-578
B1G2V2_9BURK/581-631
B1G2V2_9BURK/637-682
B1G2V2_9BURK/685-732
B1G2V2_9BURK/736-784
B1G2V2_9BURK/787-834
B1GMC4_BACAN/503-518
B1GMC4_BACAN/548-598
B1GMC4_BACAN/605-651
B1GMC4_BACAN/654-699
B1GMC4_BACAN/705-754
B1GQ28_BACAN/506-553
B1GQ28_BACAN/556-603
B1GQ28_BACAN/611-657
B1GQ28_BACAN/660-707
B1GQ28_BACAN/711-758
B1GQ28_BACAN/761-807
B1GZ07_UNCTG/515-560
B1GZ07_UNCTG/563-614
B1GZ07_UNCTG/624-669
B1GZ07_UNCTG/672-719
B1GZ07_UNCTG/722-770
B1GZ07_UNCTG/773-819
B1HD00_BURPS/569-616
B1HD00_BURPS/619-669
B1HD00_BURPS/675-720
B1HD00_BURPS/723-770
B1HD00_BURPS/774-822
B1HD00_BURPS/825-872
B1HS37_LYSSC/505-552
B1HS37_LYSSC/555-605
B1HS37_LYSSC/611-656
B1HS37_LYSSC/659-706
B1HS37_LYSSC/709-757
B1HS37_LYSSC/760-806
B1I1I1_DESAP/502-548
B1I1I1_DESAP/552-602
B1I1I1_DESAP/608-653
B1I1I1_DESAP/656-703
B1I1I1_DESAP/706-754
B1I1I1_DESAP/757-803
B1IB23_STRPI/504-542
B1IB23_STRPI/549-600
B1IB23_STRPI/607-655
B1IB23_STRPI/657-704
B1IB23_STRPI/706-751
B1IC16_STRPI/502-549
B1IC16_STRPI/552-602
B1IC16_STRPI/609-654
B1IC16_STRPI/657-704
B1IC16_STRPI/707-755
B1IC16_STRPI/758-805
B1IDU9_CLOBK/501-548
B1IDU9_CLOBK/551-599
B1IDU9_CLOBK/607-652
B1IDU9_CLOBK/655-702
B1IDU9_CLOBK/705-753
B1IDU9_CLOBK/756-803
B1IKI3_CLOBK/517-561
B1IKI3_CLOBK/564-600
B1IKI3_CLOBK/621-665
B1IKI3_CLOBK/857-904
B1ISD7_ECOLC/592-636
B1ISD7_ECOLC/641-685
B1IXV7_ECOLC/538-585
B1IXV7_ECOLC/588-638
B1IXV7_ECOLC/645-689
B1IXV7_ECOLC/692-739
B1IXV7_ECOLC/743-790
B1IXV7_ECOLC/793-840
B1J5G6_PSEPW/539-586
B1J5G6_PSEPW/589-639
B1J5G6_PSEPW/688-733
B1J5G6_PSEPW/736-783
B1J5G6_PSEPW/786-834
B1J5G6_PSEPW/837-884
B1JAF3_PSEPW/600-644
B1JAF3_PSEPW/649-700
B1JM43_YERPY/596-636
B1JM43_YERPY/645-697
B1JS95_YERPY/538-585
B1JS95_YERPY/588-638
B1JS95_YERPY/645-689
B1JS95_YERPY/692-739
B1JS95_YERPY/742-790
B1JS95_YERPY/793-840
B1JXR4_BURCC/531-578
B1JXR4_BURCC/581-631
B1JXR4_BURCC/637-682
B1JXR4_BURCC/685-732
B1JXR4_BURCC/736-784
B1JXR4_BURCC/787-834
B1KF44_SHEWM/537-584
B1KF44_SHEWM/587-637
B1KF44_SHEWM/643-688
B1KF44_SHEWM/691-758
B1KF44_SHEWM/761-809
B1KF44_SHEWM/812-859
B1KHW6_SHEWM/599-644
B1KHW6_SHEWM/649-701
B1KYI7_CLOBM/517-561
B1KYI7_CLOBM/564-600
B1KYI7_CLOBM/621-665
B1KYI7_CLOBM/857-904
B1L1L2_CLOBM/501-548
B1L1L2_CLOBM/551-599
B1L1L2_CLOBM/607-652
B1L1L2_CLOBM/655-701
B1L1L2_CLOBM/704-753
B1L1L2_CLOBM/756-803
B1L836_THESQ/500-547
B1L836_THESQ/551-600
B1L836_THESQ/604-650
B1L836_THESQ/654-701
B1L836_THESQ/706-754
B1L836_THESQ/757-803
B1LF09_ECOSM/592-636
B1LF09_ECOSM/641-685
B1LKX7_ECOSM/538-585
B1LKX7_ECOSM/588-638
B1LKX7_ECOSM/645-689
B1LKX7_ECOSM/692-739
B1LKX7_ECOSM/743-790
B1LKX7_ECOSM/793-840
B1LUK4_METRJ/557-605
B1LUK4_METRJ/608-652
B1LUK4_METRJ/665-700
B1LVR5_METRJ/537-584
B1LVR5_METRJ/588-636
B1LVR5_METRJ/647-692
B1LVR5_METRJ/695-743
B1LVR5_METRJ/796-844
B1LVR5_METRJ/847-894
B1ME58_MYCA9/517-564
B1ME58_MYCA9/567-604
B1ME58_MYCA9/623-668
B1ME58_MYCA9/671-720
B1ME58_MYCA9/723-771
B1ME58_MYCA9/774-819
B1MW34_LEUCK/505-551
B1MW34_LEUCK/555-605
B1MW34_LEUCK/613-658
B1MW34_LEUCK/661-708
B1MW34_LEUCK/711-758
B1MW34_LEUCK/762-809
B1MZI1_LEUCK/546-595
B1MZI1_LEUCK/656-703
B1NGY6_9RHIZ/143-176
B1QEQ1_CLOBO/517-561
B1QEQ1_CLOBO/564-600
B1QEQ1_CLOBO/621-665
B1QEQ1_CLOBO/857-904
B1QFJ5_CLOBO/501-548
B1QFJ5_CLOBO/551-599
B1QFJ5_CLOBO/607-652
B1QFJ5_CLOBO/655-702
B1QFJ5_CLOBO/705-753
B1QFJ5_CLOBO/756-803
B1QFR9_CLOBO/1-42
B1QFR9_CLOBO/146-193
B1QFR9_CLOBO/45-92
B1QFR9_CLOBO/95-143
B1QL33_CLOBO/517-561
B1QL33_CLOBO/564-600
B1QL33_CLOBO/621-665
B1QL33_CLOBO/857-904
B1QMN7_CLOBO/501-548
B1QMN7_CLOBO/551-599
B1QMN7_CLOBO/607-652
B1QMN7_CLOBO/655-701
B1QMN7_CLOBO/704-753
B1QMN7_CLOBO/756-803
B1QSM2_CLOBU/503-550
B1QSM2_CLOBU/553-603
B1QSM2_CLOBU/609-652
B1QSM2_CLOBU/657-700
B1QSM2_CLOBU/707-755
B1QSM2_CLOBU/758-804
B1QXC8_CLOBU/519-561
B1QXC8_CLOBU/566-618
B1QXC8_CLOBU/861-903
B1R3F1_CLOPE/518-560
B1R3F1_CLOPE/565-617
B1R3F1_CLOPE/625-667
B1R3F1_CLOPE/757-799
B1R3F1_CLOPE/861-908
B1R3F1_CLOPE/946-978
B1RC00_CLOPE/502-549
B1RC00_CLOPE/552-602
B1RC00_CLOPE/608-652
B1RC00_CLOPE/656-700
B1RC00_CLOPE/706-754
B1RC00_CLOPE/757-804
B1RE69_CLOPE/565-617
B1RE69_CLOPE/625-667
B1RE69_CLOPE/757-798
B1RE69_CLOPE/861-908
B1RE69_CLOPE/946-978
B1RKK3_CLOPE/502-549
B1RKK3_CLOPE/552-602
B1RKK3_CLOPE/608-652
B1RKK3_CLOPE/656-700
B1RKK3_CLOPE/706-754
B1RKK3_CLOPE/757-804
B1RLK8_CLOPE/518-560
B1RLK8_CLOPE/565-617
B1RLK8_CLOPE/625-667
B1RLK8_CLOPE/757-799
B1RLK8_CLOPE/861-908
B1RLK8_CLOPE/946-978
B1RTP9_CLOPE/502-549
B1RTP9_CLOPE/552-602
B1RTP9_CLOPE/608-652
B1RTP9_CLOPE/656-700
B1RTP9_CLOPE/706-754
B1RTP9_CLOPE/757-804
B1RU23_UREPA/550-600
B1RU23_UREPA/608-654
B1RU23_UREPA/659-706
B1RUM7_UREPA/521-568
B1RUM7_UREPA/571-617
B1RUM7_UREPA/626-670
B1RUM7_UREPA/674-720
B1RUM7_UREPA/724-772
B1RUM7_UREPA/775-822
B1RVF0_UREPA/550-600
B1RVF0_UREPA/608-654
B1RVF0_UREPA/659-706
B1RW15_UREPA/521-568
B1RW15_UREPA/571-617
B1RW15_UREPA/626-670
B1RW15_UREPA/674-720
B1RW15_UREPA/724-772
B1RW15_UREPA/775-822
B1RXC1_UREUR/521-568
B1RXC1_UREUR/571-617
B1RXC1_UREUR/626-670
B1RXC1_UREUR/674-719
B1RXC1_UREUR/724-772
B1RXC1_UREUR/775-822
B1RYB4_UREUR/550-600
B1RYB4_UREUR/608-654
B1RYB4_UREUR/659-706
B1S3V7_STRPN/504-542
B1S3V7_STRPN/549-600
B1S3V7_STRPN/607-655
B1S3V7_STRPN/657-704
B1S3V7_STRPN/706-751
B1S499_STRPN/502-549
B1S499_STRPN/552-602
B1S499_STRPN/609-654
B1S499_STRPN/657-704
B1S499_STRPN/707-755
B1S499_STRPN/758-805
B1S8I7_9BIFI/691-782
B1S8I7_9BIFI/817-858
B1S8L7_9BIFI/539-586
B1S8L7_9BIFI/589-627
B1S8L7_9BIFI/645-683
B1S8L7_9BIFI/699-747
B1S8L7_9BIFI/753-801
B1S8L7_9BIFI/804-849
B1SER1_9STRE/502-549
B1SER1_9STRE/552-600
B1SER1_9STRE/609-654
B1SER1_9STRE/657-704
B1SER1_9STRE/707-755
B1SER1_9STRE/758-805
B1SEZ6_9STRE/501-541
B1SEZ6_9STRE/546-597
B1SEZ6_9STRE/602-650
B1SEZ6_9STRE/653-700
B1SEZ6_9STRE/702-740
B1SYY3_9BURK/547-594
B1SYY3_9BURK/597-647
B1SYY3_9BURK/653-698
B1SYY3_9BURK/701-748
B1SYY3_9BURK/752-800
B1SYY3_9BURK/803-850
B1URQ4_BACAN/503-518
B1URQ4_BACAN/548-598
B1URQ4_BACAN/605-651
B1URQ4_BACAN/654-699
B1URQ4_BACAN/705-754
B1UX84_BACAN/506-553
B1UX84_BACAN/556-603
B1UX84_BACAN/611-657
B1UX84_BACAN/660-707
B1UX84_BACAN/711-758
B1UX84_BACAN/761-807
B1UZ36_CLOPE/518-560
B1UZ36_CLOPE/565-617
B1UZ36_CLOPE/625-667
B1UZ36_CLOPE/757-799
B1UZ36_CLOPE/861-908
B1UZ36_CLOPE/946-978
B1V7I8_CLOPE/502-549
B1V7I8_CLOPE/552-602
B1V7I8_CLOPE/608-652
B1V7I8_CLOPE/656-700
B1V7I8_CLOPE/706-754
B1V7I8_CLOPE/757-804
B1V9B7_PHYAS/508-555
B1V9B7_PHYAS/558-608
B1V9B7_PHYAS/615-660
B1V9B7_PHYAS/663-710
B1V9B7_PHYAS/716-764
B1V9B7_PHYAS/767-813
B1VDY1_CORU7/514-561
B1VDY1_CORU7/564-612
B1VDY1_CORU7/620-665
B1VDY1_CORU7/668-717
B1VDY1_CORU7/720-768
B1VDY1_CORU7/771-816
B1VPF6_STRGG/502-548
B1VPF6_STRGG/552-599
B1VPF6_STRGG/608-658
B1VPF6_STRGG/661-710
B1VPF6_STRGG/713-761
B1VPF6_STRGG/764-809
B1VXQ2_STRGG/669-716
B1VXQ2_STRGG/739-773
B1WTN4_CYAA5/508-554
B1WTN4_CYAA5/558-608
B1WTN4_CYAA5/615-659
B1WTN4_CYAA5/662-711
B1WTN4_CYAA5/744-792
B1WTN4_CYAA5/795-842
B1WV99_CYAA5/594-617
B1WV99_CYAA5/651-696
B1WV99_CYAA5/700-748
B1WV99_CYAA5/751-845
B1X4H7_PAUCH/621-664
B1X4H7_PAUCH/668-717
B1X4H7_PAUCH/720-768
B1X5H0_PAUCH/514-561
B1X5H0_PAUCH/564-614
B1X5H0_PAUCH/621-664
B1X5H0_PAUCH/668-717
B1X5H0_PAUCH/751-799
B1X5H0_PAUCH/802-849
B1X8C5_ECODH/538-585
B1X8C5_ECODH/588-638
B1X8C5_ECODH/645-689
B1X8C5_ECODH/692-739
B1X8C5_ECODH/743-790
B1X8C5_ECODH/793-840
B1XFH0_ECODH/592-636
B1XFH0_ECODH/641-685
B1XIF9_SYNP2/493-537
B1XIF9_SYNP2/541-591
B1XIF9_SYNP2/597-642
B1XIF9_SYNP2/645-695
B1XIF9_SYNP2/725-773
B1XIF9_SYNP2/776-823
B1XQN0_SYNP2/646-691
B1XQN0_SYNP2/697-743
B1XQN0_SYNP2/746-794
B1XUV9_POLNS/693-740
B1XVQ8_POLNS/550-597
B1XVQ8_POLNS/600-649
B1XVQ8_POLNS/656-701
B1XVQ8_POLNS/704-751
B1XVQ8_POLNS/772-820
B1XVQ8_POLNS/823-870
B1Y2L5_LEPCP/549-596
B1Y2L5_LEPCP/599-647
B1Y2L5_LEPCP/659-704
B1Y2L5_LEPCP/707-754
B1Y2L5_LEPCP/758-806
B1Y2L5_LEPCP/809-855
B1Y7E2_LEPCP/577-621
B1Y7E2_LEPCP/677-724
B1YGB7_EXIS2/503-550
B1YGB7_EXIS2/553-603
B1YGB7_EXIS2/652-697
B1YGB7_EXIS2/700-747
B1YGB7_EXIS2/750-798
B1YGB7_EXIS2/801-848
B1YGY5_EXIS2/504-536
B1YGY5_EXIS2/548-598
B1YGY5_EXIS2/604-649
B1YGY5_EXIS2/653-700
B1YV28_BURA4/547-594
B1YV28_BURA4/597-647
B1YV28_BURA4/653-698
B1YV28_BURA4/701-748
B1YV28_BURA4/752-800
B1YV28_BURA4/803-850
B1Z7V6_METPB/540-587
B1Z7V6_METPB/591-640
B1Z7V6_METPB/650-695
B1Z7V6_METPB/698-746
B1Z7V6_METPB/800-848
B1Z7V6_METPB/851-898
B1ZA18_METPB/557-604
B1ZA18_METPB/655-696
B1ZTK3_OPITP/503-549
B1ZTK3_OPITP/552-602
B1ZTK3_OPITP/608-654
B1ZTK3_OPITP/657-710
B1ZTK3_OPITP/715-761
B1ZTK3_OPITP/767-813
B2A2Z3_NATTJ/504-551
B2A2Z3_NATTJ/554-604
B2A2Z3_NATTJ/610-655
B2A2Z3_NATTJ/658-705
B2A2Z3_NATTJ/708-756
B2A2Z3_NATTJ/759-806
B2C4K3_XANAL/537-584
B2C4K3_XANAL/587-637
B2C4K3_XANAL/643-688
B2C4K3_XANAL/691-781
B2C4K3_XANAL/813-861
B2C4K3_XANAL/864-911
B2D8E1_UREPA/521-568
B2D8E1_UREPA/571-617
B2D8E1_UREPA/626-670
B2D8E1_UREPA/674-720
B2D8E1_UREPA/724-772
B2D8E1_UREPA/775-822
B2D8L1_UREPA/550-600
B2D8L1_UREPA/608-654
B2D8L1_UREPA/659-706
B2D9Z1_UREUR/521-568
B2D9Z1_UREUR/571-617
B2D9Z1_UREUR/626-670
B2D9Z1_UREUR/674-719
B2D9Z1_UREUR/724-772
B2D9Z1_UREUR/775-822
B2DB49_UREUR/550-600
B2DB49_UREUR/608-654
B2DB49_UREUR/659-706
B2DGU6_STRPN/489-527
B2DGU6_STRPN/534-585
B2DGU6_STRPN/592-640
B2DGU6_STRPN/642-689
B2DGU6_STRPN/691-736
B2DII6_STRPN/502-549
B2DII6_STRPN/552-602
B2DII6_STRPN/609-654
B2DII6_STRPN/657-704
B2DII6_STRPN/707-755
B2DII6_STRPN/758-805
B2DNG0_STRPN/502-549
B2DNG0_STRPN/552-602
B2DNG0_STRPN/609-654
B2DNG0_STRPN/657-704
B2DNG0_STRPN/707-755
B2DNG0_STRPN/758-805
B2DRG2_STRPN/504-542
B2DRG2_STRPN/549-600
B2DRG2_STRPN/607-655
B2DRG2_STRPN/657-704
B2DRG2_STRPN/706-751
B2DSS9_STRPN/504-542
B2DSS9_STRPN/549-600
B2DSS9_STRPN/607-655
B2DSS9_STRPN/657-704
B2DSS9_STRPN/706-751
B2DTF6_STRPN/502-549
B2DTF6_STRPN/552-602
B2DTF6_STRPN/609-654
B2DTF6_STRPN/657-704
B2DTF6_STRPN/707-755
B2DTF6_STRPN/758-805
B2DXS1_STRPN/489-527
B2DXS1_STRPN/534-585
B2DXS1_STRPN/592-640
B2DXS1_STRPN/642-689
B2DXS1_STRPN/691-736
B2DXZ7_STRPN/502-549
B2DXZ7_STRPN/552-602
B2DXZ7_STRPN/609-654
B2DXZ7_STRPN/657-704
B2DXZ7_STRPN/707-755
B2DXZ7_STRPN/758-805
B2E480_STRPN/504-542
B2E480_STRPN/549-600
B2E480_STRPN/607-655
B2E480_STRPN/657-704
B2E480_STRPN/706-751
B2E7Z2_STRPN/502-549
B2E7Z2_STRPN/552-602
B2E7Z2_STRPN/609-654
B2E7Z2_STRPN/657-704
B2E7Z2_STRPN/707-755
B2E7Z2_STRPN/758-805
B2E890_BIFAN/684-773
B2E890_BIFAN/811-851
B2EBX7_BIFAN/549-596
B2EBX7_BIFAN/599-647
B2EBX7_BIFAN/655-692
B2EBX7_BIFAN/709-757
B2EBX7_BIFAN/763-811
B2EBX7_BIFAN/814-859
B2FIC5_STRMK/600-643
B2FIC5_STRMK/649-699
B2FKI6_STRMK/537-584
B2FKI6_STRMK/587-637
B2FKI6_STRMK/643-688
B2FKI6_STRMK/691-738
B2FKI6_STRMK/773-820
B2FKI6_STRMK/824-871
B2G4Z0_LACRJ/506-553
B2G4Z0_LACRJ/556-606
B2G4Z0_LACRJ/614-659
B2G4Z0_LACRJ/664-709
B2G4Z0_LACRJ/712-760
B2G4Z0_LACRJ/763-810
B2G737_LACRJ/503-538
B2G737_LACRJ/548-598
B2G737_LACRJ/604-649
B2G737_LACRJ/659-705
B2GC58_LACF3/506-541
B2GC58_LACF3/551-601
B2GC58_LACF3/607-655
B2GC58_LACF3/661-707
B2GEV3_LACF3/506-553
B2GEV3_LACF3/556-606
B2GEV3_LACF3/614-659
B2GEV3_LACF3/662-709
B2GEV3_LACF3/712-760
B2GEV3_LACF3/763-807
B2GIG3_KOCRD/512-559
B2GIG3_KOCRD/562-598
B2GIG3_KOCRD/618-663
B2GIG3_KOCRD/666-715
B2GIG3_KOCRD/718-765
B2GIG3_KOCRD/769-814
B2GJ74_KOCRD/657-674
B2GJ74_KOCRD/677-723
B2GJ74_KOCRD/746-784
B2GZC6_BURPS/547-594
B2GZC6_BURPS/597-647
B2GZC6_BURPS/653-698
B2GZC6_BURPS/701-748
B2GZC6_BURPS/752-800
B2GZC6_BURPS/803-850
B2HI51_MYCMM/516-563
B2HI51_MYCMM/566-603
B2HI51_MYCMM/622-667
B2HI51_MYCMM/670-719
B2HI51_MYCMM/722-770
B2HI51_MYCMM/773-818
B2HX77_ACIBC/541-588
B2HX77_ACIBC/591-638
B2HX77_ACIBC/647-692
B2HX77_ACIBC/695-740
B2HX77_ACIBC/773-821
B2HX77_ACIBC/824-871
B2I1Q2_ACIBC/596-638
B2I1Q2_ACIBC/644-690
B2I9H4_XYLF2/600-646
B2I9H4_XYLF2/651-701
B2I9R9_XYLF2/537-584
B2I9R9_XYLF2/587-637
B2I9R9_XYLF2/643-688
B2I9R9_XYLF2/691-738
B2I9R9_XYLF2/777-823
B2I9R9_XYLF2/827-874
B2IEG9_BEII9/561-608
B2IEG9_BEII9/659-703
B2IFU9_BEII9/537-584
B2IFU9_BEII9/588-637
B2IFU9_BEII9/646-691
B2IFU9_BEII9/694-742
B2IFU9_BEII9/800-848
B2IFU9_BEII9/851-898
B2INX4_STRPS/504-542
B2INX4_STRPS/549-600
B2INX4_STRPS/607-655
B2INX4_STRPS/657-704
B2INX4_STRPS/706-751
B2IPR2_STRPS/521-568
B2IPR2_STRPS/571-621
B2IPR2_STRPS/628-673
B2IPR2_STRPS/676-723
B2IPR2_STRPS/726-774
B2IPR2_STRPS/777-824
B2IY50_NOSP7/568-617
B2IY50_NOSP7/628-671
B2IY50_NOSP7/676-725
B2IY50_NOSP7/728-775
B2IY50_NOSP7/779-826
B2J2D6_NOSP7/508-554
B2J2D6_NOSP7/558-608
B2J2D6_NOSP7/614-659
B2J2D6_NOSP7/662-711
B2J2D6_NOSP7/760-810
B2J2D6_NOSP7/814-861
B2JEZ8_BURP8/531-578
B2JEZ8_BURP8/581-631
B2JEZ8_BURP8/637-682
B2JEZ8_BURP8/685-732
B2JEZ8_BURP8/736-784
B2JEZ8_BURP8/787-834
B2K2F7_YERPB/596-636
B2K2F7_YERPB/645-697
B2K9A5_YERPB/538-585
B2K9A5_YERPB/588-638
B2K9A5_YERPB/644-689
B2K9A5_YERPB/692-739
B2K9A5_YERPB/742-790
B2K9A5_YERPB/793-840
B2KAM8_ELUMP/512-559
B2KAM8_ELUMP/562-612
B2KAM8_ELUMP/622-667
B2KAM8_ELUMP/670-715
B2KAM8_ELUMP/723-771
B2KAM8_ELUMP/774-820
B2LLK4_9ACTO/150-180
B2LLK6_9ACTO/147-179
B2LLK7_9ACTO/150-180
B2LLK8_9ACTO/150-180
B2LLK9_9ACTO/150-180
B2N5P0_ECOLX/538-585
B2N5P0_ECOLX/588-638
B2N5P0_ECOLX/645-689
B2N5P0_ECOLX/692-739
B2N5P0_ECOLX/743-790
B2N5P0_ECOLX/793-840
B2NCA8_ECOLX/592-636
B2NCA8_ECOLX/641-685
B2NDS7_UREUR/550-600
B2NDS7_UREUR/608-654
B2NDS7_UREUR/659-706
B2NDT5_UREUR/550-600
B2NDT5_UREUR/608-654
B2NDT5_UREUR/659-706
B2NFD4_UREUR/521-568
B2NFD4_UREUR/571-617
B2NFD4_UREUR/626-670
B2NFD4_UREUR/674-719
B2NFD4_UREUR/724-772
B2NFD4_UREUR/775-822
B2NFT0_UREUR/550-600
B2NFT0_UREUR/608-654
B2NFT0_UREUR/659-706
B2NFU8_UREUR/550-600
B2NFU8_UREUR/608-654
B2NFU8_UREUR/659-706
B2NH99_UREUR/521-568
B2NH99_UREUR/571-617
B2NH99_UREUR/626-670
B2NH99_UREUR/674-719
B2NH99_UREUR/724-772
B2NH99_UREUR/775-822
B2NLQ9_ECO57/538-585
B2NLQ9_ECO57/588-638
B2NLQ9_ECO57/645-689
B2NLQ9_ECO57/692-739
B2NLQ9_ECO57/743-790
B2NLQ9_ECO57/793-840
B2NMZ4_ECO57/592-636
B2NMZ4_ECO57/641-685
B2P197_ECO57/592-636
B2P197_ECO57/641-685
B2P6L4_ECO57/538-585
B2P6L4_ECO57/588-638
B2P6L4_ECO57/645-689
B2P6L4_ECO57/692-739
B2P6L4_ECO57/743-790
B2P6L4_ECO57/793-840
B2PIC5_ECO57/538-585
B2PIC5_ECO57/588-638
B2PIC5_ECO57/645-689
B2PIC5_ECO57/692-739
B2PIC5_ECO57/743-790
B2PIC5_ECO57/793-840
B2PMU4_ECO57/592-636
B2PMU4_ECO57/641-685
B2PX88_PROST/596-641
B2PX88_PROST/646-697
B2Q034_PROST/544-591
B2Q034_PROST/594-644
B2Q034_PROST/650-695
B2Q034_PROST/698-745
B2Q034_PROST/748-796
B2Q034_PROST/799-846
B2RJ49_PORG3/503-549
B2RJ49_PORG3/553-603
B2RJ49_PORG3/615-660
B2RJ49_PORG3/664-712
B2RJ49_PORG3/717-765
B2RJ49_PORG3/768-815
B2S0D7_BORHD/507-548
B2S0D7_BORHD/557-607
B2S0D7_BORHD/613-658
B2S0D7_BORHD/661-708
B2S0D7_BORHD/711-759
B2S0D7_BORHD/763-808
B2S1V5_TREPS/509-556
B2S1V5_TREPS/559-608
B2S1V5_TREPS/615-660
B2S1V5_TREPS/663-710
B2S1V5_TREPS/713-760
B2S1V5_TREPS/764-810
B2S503_BRUA1/581-629
B2S503_BRUA1/632-673
B2S503_BRUA1/679-724
B2S5V0_BRUA1/545-592
B2S5V0_BRUA1/596-645
B2S5V0_BRUA1/654-700
B2S5V0_BRUA1/703-751
B2S5V0_BRUA1/808-858
B2S5V0_BRUA1/861-908
B2SFC6_FRATM/546-593
B2SFC6_FRATM/596-631
B2SFC6_FRATM/641-687
B2SFW6_FRATM/539-586
B2SFW6_FRATM/589-639
B2SFW6_FRATM/646-690
B2SFW6_FRATM/693-740
B2SFW6_FRATM/744-792
B2SFW6_FRATM/795-842
B2SIW2_XANOP/537-584
B2SIW2_XANOP/587-637
B2SIW2_XANOP/643-688
B2SIW2_XANOP/691-738
B2SIW2_XANOP/776-823
B2SIW2_XANOP/827-874
B2SQX7_XANOP/599-641
B2SQX7_XANOP/649-699
B2T210_BURPP/673-720
B2T639_BURPP/547-594
B2T639_BURPP/597-647
B2T639_BURPP/653-698
B2T639_BURPP/701-748
B2T639_BURPP/752-800
B2T639_BURPP/803-850
B2THC0_CLOBB/502-549
B2THC0_CLOBB/552-602
B2THC0_CLOBB/608-652
B2THC0_CLOBB/656-699
B2THC0_CLOBB/706-754
B2THC0_CLOBB/757-803
B2TLD4_CLOBB/518-562
B2TLD4_CLOBB/565-617
B2TLD4_CLOBB/756-803
B2TLD4_CLOBB/860-903
B2TW19_SHIB3/538-585
B2TW19_SHIB3/588-638
B2TW19_SHIB3/645-689
B2TW19_SHIB3/692-739
B2TW19_SHIB3/743-790
B2TW19_SHIB3/793-840
B2U1D1_SHIB3/592-636
B2U1D1_SHIB3/641-679
B2U880_RALPJ/545-592
B2U880_RALPJ/595-644
B2U880_RALPJ/651-696
B2U880_RALPJ/699-746
B2U880_RALPJ/760-807
B2U880_RALPJ/810-856
B2URM6_AKKM8/524-574
B2URM6_AKKM8/580-617
B2URM6_AKKM8/647-692
B2URM6_AKKM8/695-742
B2URM6_AKKM8/745-793
B2URM6_AKKM8/796-842
B2UTC7_HELPS/506-553
B2UTC7_HELPS/556-606
B2UTC7_HELPS/612-656
B2UTC7_HELPS/660-707
B2UTC7_HELPS/711-759
B2UTC7_HELPS/763-809
B2UX49_CLOBA/502-549
B2UX49_CLOBA/552-602
B2UX49_CLOBA/608-652
B2UX49_CLOBA/656-699
B2UX49_CLOBA/706-754
B2UX49_CLOBA/757-803
B2V1W9_CLOBA/518-562
B2V1W9_CLOBA/565-617
B2V1W9_CLOBA/756-802
B2V1W9_CLOBA/860-903
B2VA09_SULSY/591-685
B2VA09_SULSY/688-735
B2VA09_SULSY/738-786
B2VGI4_ERWT9/596-638
B2VGI4_ERWT9/645-695
B2VIL7_ERWT9/538-585
B2VIL7_ERWT9/588-638
B2VIL7_ERWT9/645-689
B2VIL7_ERWT9/692-739
B2VIL7_ERWT9/742-789
B2VIL7_ERWT9/793-840
B2ZA27_CLOSE/468-498
B3A345_ECO57/592-636
B3A345_ECO57/641-685
B3A5L0_ECO57/538-585
B3A5L0_ECO57/588-638
B3A5L0_ECO57/645-689
B3A5L0_ECO57/692-739
B3A5L0_ECO57/743-790
B3A5L0_ECO57/793-840
B3AIV1_ECO57/592-636
B3AIV1_ECO57/641-685
B3AL20_ECO57/538-585
B3AL20_ECO57/588-638
B3AL20_ECO57/645-689
B3AL20_ECO57/692-739
B3AL20_ECO57/743-790
B3AL20_ECO57/793-840
B3AY60_ECO57/592-636
B3AY60_ECO57/641-685
B3B132_ECO57/538-585
B3B132_ECO57/588-638
B3B132_ECO57/645-689
B3B132_ECO57/692-739
B3B132_ECO57/743-790
B3B132_ECO57/793-840
B3BE02_ECO57/592-636
B3BE02_ECO57/641-685
B3BH57_ECO57/538-585
B3BH57_ECO57/588-638
B3BH57_ECO57/645-689
B3BH57_ECO57/692-739
B3BH57_ECO57/743-790
B3BH57_ECO57/793-840
B3BS95_ECO57/592-636
B3BS95_ECO57/641-685
B3BTZ6_ECO57/538-585
B3BTZ6_ECO57/588-638
B3BTZ6_ECO57/645-689
B3BTZ6_ECO57/692-739
B3BTZ6_ECO57/743-790
B3BTZ6_ECO57/793-840
B3C8T5_9BACE/501-547
B3C8T5_9BACE/551-596
B3C8T5_9BACE/612-657
B3C8T5_9BACE/660-709
B3C8T5_9BACE/714-762
B3C8T5_9BACE/765-813
B3CME1_WOLPP/526-573
B3CME1_WOLPP/576-626
B3CME1_WOLPP/633-678
B3CME1_WOLPP/681-729
B3CME1_WOLPP/784-832
B3CME1_WOLPP/835-882
B3CTZ0_ORITI/530-575
B3CTZ0_ORITI/580-629
B3CTZ0_ORITI/640-685
B3CTZ0_ORITI/688-736
B3CTZ0_ORITI/789-836
B3CTZ0_ORITI/840-887
B3DP17_BIFLD/539-586
B3DP17_BIFLD/589-638
B3DP17_BIFLD/645-682
B3DP17_BIFLD/699-748
B3DP17_BIFLD/753-801
B3DP17_BIFLD/804-849
B3DRA5_BIFLD/747-794
B3DRA5_BIFLD/829-868
B3DXI4_METI4/542-592
B3DXI4_METI4/598-647
B3DXI4_METI4/665-710
B3DXI4_METI4/713-760
B3DXI4_METI4/763-810
B3DXI4_METI4/814-860
B3E999_GEOLS/526-573
B3E999_GEOLS/576-626
B3E999_GEOLS/633-678
B3E999_GEOLS/681-728
B3E999_GEOLS/734-782
B3E999_GEOLS/785-832
B3EE75_CHLL2/502-549
B3EE75_CHLL2/552-597
B3EE75_CHLL2/608-653
B3EE75_CHLL2/657-703
B3EE75_CHLL2/707-755
B3EE75_CHLL2/758-805
B3EK37_CHLPB/502-549
B3EK37_CHLPB/552-602
B3EK37_CHLPB/609-653
B3EK37_CHLPB/656-703
B3EK37_CHLPB/707-755
B3EK37_CHLPB/758-805
B3ESJ9_AMOA5/504-551
B3ESJ9_AMOA5/554-604
B3ESJ9_AMOA5/615-660
B3ESJ9_AMOA5/664-711
B3ESJ9_AMOA5/716-762
B3ESJ9_AMOA5/766-813
B3F5E9_STREQ/502-549
B3F5E9_STREQ/552-602
B3F5E9_STREQ/609-654
B3F5E9_STREQ/657-704
B3F5E9_STREQ/707-755
B3F5E9_STREQ/758-805
B3F5F0_STREQ/502-549
B3F5F0_STREQ/552-602
B3F5F0_STREQ/609-654
B3F5F0_STREQ/657-704
B3F5F0_STREQ/707-755
B3F5F0_STREQ/758-805
B3F5F1_STREQ/502-549
B3F5F1_STREQ/552-602
B3F5F1_STREQ/609-654
B3F5F1_STREQ/657-704
B3F5F1_STREQ/707-755
B3F5F1_STREQ/758-805
B3F5F2_STREQ/502-549
B3F5F2_STREQ/552-602
B3F5F2_STREQ/609-654
B3F5F2_STREQ/657-704
B3F5F2_STREQ/707-755
B3F5F2_STREQ/758-805
B3F5F4_STREQ/502-549
B3F5F4_STREQ/552-602
B3F5F4_STREQ/609-654
B3F5F4_STREQ/657-704
B3F5F4_STREQ/707-755
B3F5F4_STREQ/758-805
B3F5G1_STREQ/546-596
B3F5G1_STREQ/653-700
B3F5G1_STREQ/702-740
B3F5G4_STREQ/546-596
B3F5G4_STREQ/653-700
B3F5G4_STREQ/702-740
B3F5G6_STREQ/546-596
B3F5G6_STREQ/653-700
B3F5G6_STREQ/702-740
B3GN39_SHIFL/592-636
B3GXC2_ACTP7/597-638
B3GXC2_ACTP7/648-690
B3H0C9_ACTP7/537-584
B3H0C9_ACTP7/587-635
B3H0C9_ACTP7/647-692
B3H0C9_ACTP7/695-734
B3H0C9_ACTP7/774-822
B3H0C9_ACTP7/825-871
B3HC29_ECOLX/538-585
B3HC29_ECOLX/588-638
B3HC29_ECOLX/645-689
B3HC29_ECOLX/692-739
B3HC29_ECOLX/743-790
B3HC29_ECOLX/793-840
B3HEX1_ECOLX/592-636
B3HEX1_ECOLX/641-685
B3HLS2_ECOLX/538-585
B3HLS2_ECOLX/588-638
B3HLS2_ECOLX/645-689
B3HLS2_ECOLX/692-739
B3HLS2_ECOLX/743-790
B3HLS2_ECOLX/793-840
B3HTE2_ECOLX/592-636
B3HTE2_ECOLX/641-685
B3I0J7_ECOLX/592-636
B3I0J7_ECOLX/641-685
B3I1B6_ECOLX/538-585
B3I1B6_ECOLX/588-638
B3I1B6_ECOLX/645-689
B3I1B6_ECOLX/692-739
B3I1B6_ECOLX/743-790
B3I1B6_ECOLX/793-840
B3IF29_ECOLX/592-636
B3IF29_ECOLX/641-685
B3IHN1_ECOLX/538-585
B3IHN1_ECOLX/588-638
B3IHN1_ECOLX/645-689
B3IHN1_ECOLX/692-739
B3IHN1_ECOLX/743-790
B3IHN1_ECOLX/793-840
B3IZ22_BACAN/503-518
B3IZ22_BACAN/548-598
B3IZ22_BACAN/605-651
B3IZ22_BACAN/654-699
B3IZ22_BACAN/705-754
B3JCJ8_BACAN/506-553
B3JCJ8_BACAN/556-603
B3JCJ8_BACAN/611-657
B3JCJ8_BACAN/660-707
B3JCJ8_BACAN/711-758
B3JCJ8_BACAN/761-807
B3JJD6_9BACE/501-547
B3JJD6_9BACE/551-598
B3JJD6_9BACE/612-657
B3JJD6_9BACE/660-709
B3JJD6_9BACE/714-762
B3JJD6_9BACE/765-813
B3LCM1_PLAKH/1045-1086
B3LCM1_PLAKH/943-980
B3LCM1_PLAKH/988-1035
B3PDS9_CELJU/600-640
B3PDS9_CELJU/652-701
B3PII5_CELJU/538-585
B3PII5_CELJU/588-638
B3PII5_CELJU/644-689
B3PII5_CELJU/692-738
B3PII5_CELJU/742-789
B3PII5_CELJU/793-839
B3PLT5_MYCA5/517-556
B3PLT5_MYCA5/562-611
B3PLT5_MYCA5/618-664
B3PLT5_MYCA5/717-749
B3PN30_MYCA5/567-614
B3PN30_MYCA5/617-668
B3PN30_MYCA5/674-719
B3PN30_MYCA5/722-769
B3PN30_MYCA5/772-819
B3PN30_MYCA5/822-869
B3PVA4_RHIE6/560-608
B3PVA4_RHIE6/611-654
B3PVA4_RHIE6/658-703
B3PZQ4_RHIE6/516-563
B3PZQ4_RHIE6/567-616
B3PZQ4_RHIE6/625-671
B3PZQ4_RHIE6/674-722
B3PZQ4_RHIE6/778-828
B3PZQ4_RHIE6/831-878
B3QIM4_RHOPT/539-586
B3QIM4_RHOPT/590-639
B3QIM4_RHOPT/648-693
B3QIM4_RHOPT/696-744
B3QIM4_RHOPT/804-852
B3QIM4_RHOPT/855-902
B3QJI0_RHOPT/608-645
B3QJI0_RHOPT/657-702
B3QRK9_CHLP8/502-549
B3QRK9_CHLP8/552-602
B3QRK9_CHLP8/608-653
B3QRK9_CHLP8/657-703
B3QRK9_CHLP8/707-755
B3QRK9_CHLP8/758-805
B3QRZ3_CHLT3/502-549
B3QRZ3_CHLT3/552-601
B3QRZ3_CHLT3/608-653
B3QRZ3_CHLT3/656-703
B3QRZ3_CHLT3/707-755
B3QRZ3_CHLT3/758-805
B3R0L9_PHYMT/515-562
B3R0L9_PHYMT/565-615
B3R0L9_PHYMT/622-666
B3R0L9_PHYMT/670-717
B3R0L9_PHYMT/721-768
B3R0L9_PHYMT/772-820
B3R362_CUPTR/545-592
B3R362_CUPTR/595-644
B3R362_CUPTR/651-696
B3R362_CUPTR/699-746
B3R362_CUPTR/761-808
B3R362_CUPTR/811-857
B3R5I6_CUPTR/573-614
B3R5I6_CUPTR/624-663
B3R5I6_CUPTR/676-720
B3TAI1_9ZZZZ/521-566
B3TAI1_9ZZZZ/570-621
B3TAI1_9ZZZZ/631-678
B3TAI1_9ZZZZ/681-745
B3TAI1_9ZZZZ/749-823
B3W6R1_LACCB/505-552
B3W6R1_LACCB/555-605
B3W6R1_LACCB/612-657
B3W6R1_LACCB/660-707
B3W6R1_LACCB/710-758
B3W6R1_LACCB/761-808
B3WEB3_LACCB/547-597
B3WEB3_LACCB/604-646
B3WEB3_LACCB/656-703
B3WEB3_LACCB/710-757
B3WH70_ECOLX/592-636
B3WH70_ECOLX/641-685
B3WK20_ECOLX/538-585
B3WK20_ECOLX/588-638
B3WK20_ECOLX/645-689
B3WK20_ECOLX/692-739
B3WK20_ECOLX/743-790
B3WK20_ECOLX/793-840
B3WXB1_SHIDY/592-636
B3WXB1_SHIDY/641-685
B3X1R6_SHIDY/538-585
B3X1R6_SHIDY/588-638
B3X1R6_SHIDY/645-689
B3X1R6_SHIDY/692-739
B3X1R6_SHIDY/743-790
B3X1R6_SHIDY/793-840
B3X9I0_ECOLX/538-585
B3X9I0_ECOLX/588-638
B3X9I0_ECOLX/645-689
B3X9I0_ECOLX/692-739
B3X9I0_ECOLX/743-790
B3X9I0_ECOLX/793-840
B3XB65_ECOLX/592-636
B3XB65_ECOLX/641-685
B3XMX0_LACRE/506-553
B3XMX0_LACRE/556-606
B3XMX0_LACRE/614-659
B3XMX0_LACRE/664-709
B3XMX0_LACRE/712-760
B3XMX0_LACRE/763-810
B3XQ92_LACRE/503-538
B3XQ92_LACRE/548-598
B3XQ92_LACRE/604-649
B3XQ92_LACRE/659-705
B3XSE2_UREUR/521-568
B3XSE2_UREUR/571-617
B3XSE2_UREUR/626-670
B3XSE2_UREUR/674-719
B3XSE2_UREUR/724-772
B3XSE2_UREUR/775-822
B3XSL7_UREUR/550-600
B3XSL7_UREUR/608-654
B3XSL7_UREUR/659-706
B3XTH2_UREUR/550-600
B3XTH2_UREUR/608-654
B3XTH2_UREUR/659-706
B3XUD2_UREUR/550-600
B3XUD2_UREUR/608-654
B3XUD2_UREUR/659-706
B3XV21_UREUR/521-568
B3XV21_UREUR/571-617
B3XV21_UREUR/626-670
B3XV21_UREUR/674-719
B3XV21_UREUR/724-772
B3XV21_UREUR/775-822
B3YBM9_SALET/538-585
B3YBM9_SALET/588-638
B3YBM9_SALET/645-689
B3YBM9_SALET/692-739
B3YBM9_SALET/743-790
B3YBM9_SALET/793-840
B3YLS3_SALET/592-636
B3YLS3_SALET/641-693
B3YTR0_BACCE/503-518
B3YTR0_BACCE/548-598
B3YTR0_BACCE/605-651
B3YTR0_BACCE/654-699
B3YTR0_BACCE/705-754
B3YZ86_BACCE/506-553
B3YZ86_BACCE/556-603
B3YZ86_BACCE/611-657
B3YZ86_BACCE/660-707
B3YZ86_BACCE/711-758
B3YZ86_BACCE/761-807
B3Z572_BACCE/503-518
B3Z572_BACCE/548-598
B3Z572_BACCE/605-651
B3Z572_BACCE/654-699
B3Z572_BACCE/705-754
B3ZFQ1_BACCE/506-553
B3ZFQ1_BACCE/556-603
B3ZFQ1_BACCE/611-657
B3ZFQ1_BACCE/660-707
B3ZFQ1_BACCE/711-758
B3ZFQ1_BACCE/761-807
B3ZN41_BACCE/503-518
B3ZN41_BACCE/548-598
B3ZN41_BACCE/605-651
B3ZN41_BACCE/654-699
B3ZN41_BACCE/705-754
B3ZQE0_BACCE/506-553
B3ZQE0_BACCE/556-603
B3ZQE0_BACCE/611-657
B3ZQE0_BACCE/660-707
B3ZQE0_BACCE/711-758
B3ZQE0_BACCE/761-807
B4A1F1_SALNE/592-636
B4A1F1_SALNE/641-693
B4A7W9_SALNE/538-585
B4A7W9_SALNE/588-638
B4A7W9_SALNE/645-689
B4A7W9_SALNE/692-739
B4A7W9_SALNE/743-790
B4A7W9_SALNE/793-840
B4ADF0_BACPU/504-538
B4ADF0_BACPU/549-599
B4ADF0_BACPU/605-651
B4ADF0_BACPU/654-701
B4ADF0_BACPU/705-754
B4AKD7_BACPU/505-552
B4AKD7_BACPU/555-599
B4AKD7_BACPU/611-656
B4AKD7_BACPU/659-706
B4AKD7_BACPU/709-757
B4AKD7_BACPU/762-809
B4APQ1_FRANO/539-586
B4APQ1_FRANO/589-639
B4APQ1_FRANO/646-690
B4APQ1_FRANO/693-740
B4APQ1_FRANO/744-792
B4APQ1_FRANO/795-842
B4AQ61_FRANO/546-593
B4AQ61_FRANO/596-630
B4AQ61_FRANO/641-687
B4BPL3_9BACI/505-552
B4BPL3_9BACI/555-604
B4BPL3_9BACI/611-656
B4BPL3_9BACI/659-706
B4BPL3_9BACI/709-756
B4BPL3_9BACI/760-801
B4BSG6_9BACI/502-537
B4BSG6_9BACI/547-597
B4BSG6_9BACI/603-649
B4BSG6_9BACI/653-698
B4BSG6_9BACI/705-753
B4D634_9BACT/528-580
B4D634_9BACT/584-634
B4D634_9BACT/647-691
B4D634_9BACT/695-742
B4D634_9BACT/745-792
B4D634_9BACT/796-842
B4EB47_BURCJ/547-594
B4EB47_BURCJ/597-647
B4EB47_BURCJ/653-698
B4EB47_BURCJ/701-748
B4EB47_BURCJ/752-800
B4EB47_BURCJ/803-850
B4EZ29_PROMH/539-586
B4EZ29_PROMH/589-639
B4EZ29_PROMH/645-690
B4EZ29_PROMH/693-740
B4EZ29_PROMH/743-791
B4EZ29_PROMH/794-841
B4F2J2_PROMH/649-694
B4F2J2_PROMH/833-869
B4F2J2_PROMH/883-935
B4R9P6_PHEZH/537-584
B4R9P6_PHEZH/589-636
B4R9P6_PHEZH/646-691
B4R9P6_PHEZH/695-743
B4R9P6_PHEZH/804-852
B4R9P6_PHEZH/855-902
B4RCT9_PHEZH/557-605
B4RCT9_PHEZH/610-642
B4RCT9_PHEZH/659-704
B4RMC5_NEIG2/549-596
B4RMC5_NEIG2/599-649
B4RMC5_NEIG2/655-699
B4RMC5_NEIG2/703-788
B4RMC5_NEIG2/797-844
B4RMC5_NEIG2/847-894
B4S3A3_PROA2/502-549
B4S3A3_PROA2/552-602
B4S3A3_PROA2/609-653
B4S3A3_PROA2/656-703
B4S3A3_PROA2/707-755
B4S3A3_PROA2/758-805
B4SAT3_PELPB/502-549
B4SAT3_PELPB/552-602
B4SAT3_PELPB/608-653
B4SAT3_PELPB/656-703
B4SAT3_PELPB/707-755
B4SAT3_PELPB/758-805
B4SP83_STRM5/537-584
B4SP83_STRM5/587-637
B4SP83_STRM5/643-688
B4SP83_STRM5/691-738
B4SP83_STRM5/773-820
B4SP83_STRM5/824-871
B4SQ41_STRM5/599-644
B4SQ41_STRM5/649-699
B4SYU4_SALNS/538-585
B4SYU4_SALNS/588-638
B4SYU4_SALNS/645-689
B4SYU4_SALNS/692-739
B4SYU4_SALNS/743-790
B4SYU4_SALNS/793-840
B4T642_SALNS/592-636
B4T642_SALNS/641-693
B4TAU5_SALHS/538-585
B4TAU5_SALHS/588-638
B4TAU5_SALHS/645-689
B4TAU5_SALHS/692-739
B4TAU5_SALHS/743-790
B4TAU5_SALHS/793-840
B4TI23_SALHS/592-636
B4TI23_SALHS/641-693
B4TPF7_SALSV/538-585
B4TPF7_SALSV/588-638
B4TPF7_SALSV/645-689
B4TPF7_SALSV/692-739
B4TPF7_SALSV/743-790
B4TPF7_SALSV/793-840
B4TVQ6_SALSV/592-636
B4TVQ6_SALSV/641-693
B4U308_STREM/502-549
B4U308_STREM/552-602
B4U308_STREM/609-654
B4U308_STREM/657-704
B4U308_STREM/707-755
B4U308_STREM/758-805
B4U3C9_STREM/546-596
B4U3C9_STREM/653-700
B4U3C9_STREM/702-740
B4U7F0_HYDS0/568-609
B4U7F0_HYDS0/615-662
B4U7F0_HYDS0/668-703
B4UKE8_ANASK/521-568
B4UKE8_ANASK/571-621
B4UKE8_ANASK/654-699
B4UKE8_ANASK/702-747
B4UKE8_ANASK/758-806
B4UKE8_ANASK/809-857
B4V8R4_9ACTO/669-716
B4V8R4_9ACTO/739-773
B4VFZ5_9ACTO/499-545
B4VFZ5_9ACTO/549-596
B4VFZ5_9ACTO/605-642
B4VFZ5_9ACTO/662-711
B4VFZ5_9ACTO/714-762
B4VFZ5_9ACTO/765-810
B4VPJ9_9CYAN/483-529
B4VPJ9_9CYAN/533-583
B4VPJ9_9CYAN/589-634
B4VPJ9_9CYAN/637-686
B4VPJ9_9CYAN/725-773
B4VPJ9_9CYAN/776-823
B4W4B2_9CYAN/492-532
B4W4B2_9CYAN/550-593
B4W4B2_9CYAN/597-646
B4W4B2_9CYAN/649-697
B4W4B2_9CYAN/701-746
B4W7D2_9CAUL/603-641
B4W7D2_9CAUL/651-695
B4WB82_9CAUL/543-590
B4WB82_9CAUL/594-641
B4WB82_9CAUL/652-697
B4WB82_9CAUL/700-747
B4WB82_9CAUL/808-844
B4WB82_9CAUL/860-907
B4WQS4_9SYNE/540-580
B4WQS4_9SYNE/599-644
B4WQS4_9SYNE/647-696
B4WQS4_9SYNE/699-746
B4WQS4_9SYNE/751-781
B4WSI9_9SYNE/509-555
B4WSI9_9SYNE/558-608
B4WSI9_9SYNE/614-658
B4WSI9_9SYNE/662-711
B4WSI9_9SYNE/739-786
B4WSI9_9SYNE/790-837
B4X456_9GAMM/592-637
B4X456_9GAMM/642-694
B4X4F7_9GAMM/539-586
B4X4F7_9GAMM/589-639
B4X4F7_9GAMM/688-733
B4X4F7_9GAMM/736-783
B4X4F7_9GAMM/786-833
B4X4F7_9GAMM/837-884
B5BCS4_SALPK/538-585
B5BCS4_SALPK/588-638
B5BCS4_SALPK/645-689
B5BCS4_SALPK/692-739
B5BCS4_SALPK/743-790
B5BCS4_SALPK/793-840
B5BFY6_SALPK/592-637
B5BFY6_SALPK/641-693
B5BMD9_UREUR/521-568
B5BMD9_UREUR/571-617
B5BMD9_UREUR/626-670
B5BMD9_UREUR/674-719
B5BMD9_UREUR/724-772
B5BMD9_UREUR/775-822
B5BNJ6_UREUR/550-600
B5BNJ6_UREUR/608-654
B5BNJ6_UREUR/659-706
B5C0M9_SALET/592-636
B5C0M9_SALET/641-693
B5C6L1_SALET/538-585
B5C6L1_SALET/588-638
B5C6L1_SALET/645-689
B5C6L1_SALET/692-739
B5C6L1_SALET/743-790
B5C6L1_SALET/793-840
B5CEH4_SALET/538-585
B5CEH4_SALET/588-638
B5CEH4_SALET/645-689
B5CEH4_SALET/692-739
B5CEH4_SALET/743-790
B5CEH4_SALET/793-840
B5CGK8_SALET/592-636
B5CGK8_SALET/641-693
B5CNG5_9FIRM/509-556
B5CNG5_9FIRM/559-609
B5CNG5_9FIRM/615-660
B5CNG5_9FIRM/663-710
B5CNG5_9FIRM/713-761
B5CNG5_9FIRM/764-811
B5CQM2_9FIRM/622-666
B5CQM2_9FIRM/669-716
B5CVM6_9BACE/501-547
B5CVM6_9BACE/551-598
B5CVM6_9BACE/612-657
B5CVM6_9BACE/660-709
B5CVM6_9BACE/714-762
B5CVM6_9BACE/765-813
B5E3M7_STRP4/501-539
B5E3M7_STRP4/546-597
B5E3M7_STRP4/604-652
B5E3M7_STRP4/654-701
B5E3M7_STRP4/703-748
B5E4V5_STRP4/502-549
B5E4V5_STRP4/552-602
B5E4V5_STRP4/609-654
B5E4V5_STRP4/657-704
B5E4V5_STRP4/707-755
B5E4V5_STRP4/758-805
B5E7Q2_GEOBB/503-550
B5E7Q2_GEOBB/553-603
B5E7Q2_GEOBB/608-654
B5E7Q2_GEOBB/657-704
B5E7Q2_GEOBB/710-758
B5E7Q2_GEOBB/761-808
B5EPR4_ACIF5/529-575
B5EPR4_ACIF5/579-629
B5EPR4_ACIF5/635-680
B5EPR4_ACIF5/683-730
B5EPR4_ACIF5/733-781
B5EPR4_ACIF5/784-831
B5EYV7_SALA4/538-585
B5EYV7_SALA4/588-638
B5EYV7_SALA4/645-689
B5EYV7_SALA4/692-739
B5EYV7_SALA4/743-790
B5EYV7_SALA4/793-840
B5F667_SALA4/592-636
B5F667_SALA4/641-693
B5FB60_VIBFM/597-640
B5FB60_VIBFM/647-684
B5FDT9_VIBFM/537-584
B5FDT9_VIBFM/587-637
B5FDT9_VIBFM/643-688
B5FDT9_VIBFM/691-738
B5FDT9_VIBFM/741-788
B5FDT9_VIBFM/792-839
B5FNR3_SALDC/538-585
B5FNR3_SALDC/588-638
B5FNR3_SALDC/645-689
B5FNR3_SALDC/692-739
B5FNR3_SALDC/743-790
B5FNR3_SALDC/793-840
B5FV40_SALDC/592-636
B5FV40_SALDC/641-693
B5G741_9ACTO/673-720
B5G741_9ACTO/744-779
B5GKB5_9ACTO/530-577
B5GKB5_9ACTO/580-616
B5GKB5_9ACTO/636-682
B5GKB5_9ACTO/689-738
B5GKB5_9ACTO/741-789
B5GKB5_9ACTO/792-838
B5GW79_STRCL/749-796
B5H359_STRCL/519-565
B5H359_STRCL/569-613
B5H359_STRCL/625-662
B5H359_STRCL/681-730
B5H359_STRCL/733-781
B5H359_STRCL/784-829
B5H8T4_STRPR/667-714
B5H8T4_STRPR/735-772
B5I762_9ACTO/519-565
B5I762_9ACTO/569-605
B5I762_9ACTO/625-664
B5I762_9ACTO/678-727
B5I762_9ACTO/730-778
B5I762_9ACTO/781-826
B5IAL1_ACIB4/493-533
B5IAL1_ACIB4/542-583
B5IAL1_ACIB4/595-640
B5IAL1_ACIB4/643-688
B5IAL1_ACIB4/694-740
B5IAL1_ACIB4/742-788
B5IGD1_ACIB4/107-153
B5IGD1_ACIB4/59-105
B5IGD1_ACIB4/8-53
B5IIX4_9CHRO/639-682
B5IIX4_9CHRO/685-734
B5IIX4_9CHRO/738-783
B5ING9_9CHRO/513-559
B5ING9_9CHRO/563-613
B5ING9_9CHRO/619-663
B5ING9_9CHRO/667-716
B5ING9_9CHRO/756-804
B5ING9_9CHRO/807-854
B5J0Y4_9RHOB/616-664
B5J0Y4_9RHOB/667-711
B5J0Y4_9RHOB/714-759
B5J552_9RHOB/544-591
B5J552_9RHOB/594-642
B5J552_9RHOB/653-694
B5J552_9RHOB/704-752
B5J552_9RHOB/803-851
B5J552_9RHOB/854-901
B5JQR1_9BACT/505-551
B5JQR1_9BACT/554-604
B5JQR1_9BACT/611-655
B5JQR1_9BACT/658-705
B5JQR1_9BACT/710-748
B5JQR1_9BACT/755-801
B5JSE9_9GAMM/537-583
B5JSE9_9GAMM/587-637
B5JSE9_9GAMM/642-688
B5JSE9_9GAMM/691-738
B5JSE9_9GAMM/740-788
B5JSE9_9GAMM/791-838
B5JUY9_9GAMM/595-640
B5JUY9_9GAMM/645-695
B5K188_9RHOB/615-663
B5K188_9RHOB/666-705
B5K188_9RHOB/713-758
B5K7I1_9RHOB/544-591
B5K7I1_9RHOB/594-642
B5K7I1_9RHOB/653-696
B5K7I1_9RHOB/704-752
B5K7I1_9RHOB/803-851
B5K7I1_9RHOB/854-901
B5MIV6_SALET/538-585
B5MIV6_SALET/588-638
B5MIV6_SALET/645-689
B5MIV6_SALET/692-739
B5MIV6_SALET/743-790
B5MIV6_SALET/793-840
B5MP26_SALET/592-636
B5MP26_SALET/641-693
B5MVP4_SALET/592-636
B5MVP4_SALET/641-693
B5NCF2_SALET/592-636
B5NCF2_SALET/641-693
B5NEQ5_SALET/538-585
B5NEQ5_SALET/588-638
B5NEQ5_SALET/645-689
B5NEQ5_SALET/692-739
B5NEQ5_SALET/743-790
B5NEQ5_SALET/793-840
B5NKI2_SALET/538-585
B5NKI2_SALET/588-638
B5NKI2_SALET/645-689
B5NKI2_SALET/692-739
B5NKI2_SALET/743-790
B5NKI2_SALET/793-840
B5NQQ7_SALET/592-636
B5NQQ7_SALET/641-693
B5P335_SALET/538-585
B5P335_SALET/588-638
B5P335_SALET/645-689
B5P335_SALET/692-739
B5P335_SALET/743-790
B5P335_SALET/793-840
B5P4Y4_SALET/592-636
B5P4Y4_SALET/641-693
B5PAR4_SALET/538-585
B5PAR4_SALET/588-638
B5PAR4_SALET/645-689
B5PAR4_SALET/692-739
B5PAR4_SALET/743-790
B5PAR4_SALET/793-840
B5PF41_SALET/592-636
B5PF41_SALET/641-693
B5PU34_SALHA/538-585
B5PU34_SALHA/588-638
B5PU34_SALHA/645-689
B5PU34_SALHA/692-739
B5PU34_SALHA/743-790
B5PU34_SALHA/793-840
B5PWZ2_SALHA/592-636
B5PWZ2_SALHA/641-693
B5Q2W1_SALVI/538-585
B5Q2W1_SALVI/588-638
B5Q2W1_SALVI/645-689
B5Q2W1_SALVI/692-739
B5Q2W1_SALVI/743-790
B5Q2W1_SALVI/793-840
B5Q5V6_SALVI/592-637
B5Q5V6_SALVI/641-693
B5QN71_LACRH/505-552
B5QN71_LACRH/555-605
B5QN71_LACRH/612-657
B5QN71_LACRH/660-707
B5QN71_LACRH/710-758
B5QN71_LACRH/761-808
B5QRN6_LACRH/547-597
B5QRN6_LACRH/604-645
B5QRN6_LACRH/656-703
B5QRN6_LACRH/712-757
B5QZ11_SALEP/592-636
B5QZ11_SALEP/641-693
B5R245_SALEP/538-585
B5R245_SALEP/588-638
B5R245_SALEP/645-689
B5R245_SALEP/692-739
B5R245_SALEP/743-790
B5R245_SALEP/793-840
B5RC97_SALG2/538-585
B5RC97_SALG2/588-638
B5RC97_SALG2/645-689
B5RC97_SALG2/692-739
B5RC97_SALG2/743-790
B5RC97_SALG2/793-840
B5RED3_SALG2/592-636
B5RED3_SALG2/641-693
B5RLZ1_BORDL/512-559
B5RLZ1_BORDL/562-612
B5RLZ1_BORDL/618-663
B5RLZ1_BORDL/666-713
B5RLZ1_BORDL/716-765
B5RLZ1_BORDL/768-813
B5RRN7_BORRA/512-559
B5RRN7_BORRA/562-612
B5RRN7_BORRA/618-663
B5RRN7_BORRA/666-713
B5RRN7_BORRA/716-765
B5RRN7_BORRA/768-813
B5S6L9_RALSO/676-721
B5S6S3_RALSO/502-549
B5S6S3_RALSO/552-601
B5S6S3_RALSO/608-653
B5S6S3_RALSO/656-703
B5S6S3_RALSO/717-764
B5S6S3_RALSO/767-813
B5SEX8_RALSO/676-721
B5SFX8_RALSO/502-549
B5SFX8_RALSO/552-601
B5SFX8_RALSO/608-653
B5SFX8_RALSO/656-703
B5SFX8_RALSO/717-764
B5SFX8_RALSO/767-813
B5UKW5_BACCE/503-518
B5UKW5_BACCE/548-598
B5UKW5_BACCE/605-651
B5UKW5_BACCE/654-699
B5UKW5_BACCE/705-754
B5UQT3_BACCE/506-553
B5UQT3_BACCE/556-603
B5UQT3_BACCE/612-657
B5UQT3_BACCE/660-707
B5UQT3_BACCE/711-758
B5UQT3_BACCE/761-807
B5V4T3_BACCE/503-518
B5V4T3_BACCE/548-598
B5V4T3_BACCE/605-651
B5V4T3_BACCE/654-699
B5V4T3_BACCE/705-754
B5V5P9_BACCE/506-553
B5V5P9_BACCE/556-603
B5V5P9_BACCE/611-657
B5V5P9_BACCE/660-707
B5V5P9_BACCE/711-758
B5V5P9_BACCE/761-807
B5VWX8_SPIMA/583-619
B5VWX8_SPIMA/666-711
B5VWX8_SPIMA/714-763
B5VWX8_SPIMA/771-811
B5W785_SPIMA/508-554
B5W785_SPIMA/558-608
B5W785_SPIMA/614-659
B5W785_SPIMA/662-711
B5W785_SPIMA/758-807
B5W785_SPIMA/810-857
B5WDW7_9BURK/672-719
B5WMW1_9BURK/531-578
B5WMW1_9BURK/581-631
B5WMW1_9BURK/637-682
B5WMW1_9BURK/685-732
B5WMW1_9BURK/736-784
B5WMW1_9BURK/787-834
B5XL24_STRPZ/546-596
B5XL24_STRPZ/604-650
B5XL24_STRPZ/653-700
B5XL24_STRPZ/702-739
B5XLJ9_STRPZ/502-549
B5XLJ9_STRPZ/552-602
B5XLJ9_STRPZ/609-654
B5XLJ9_STRPZ/657-704
B5XLJ9_STRPZ/707-755
B5XLJ9_STRPZ/758-805
B5XNZ4_KLEP3/538-585
B5XNZ4_KLEP3/588-638
B5XNZ4_KLEP3/645-689
B5XNZ4_KLEP3/692-739
B5XNZ4_KLEP3/743-790
B5XNZ4_KLEP3/793-840
B5XU60_KLEP3/592-636
B5XU60_KLEP3/641-692
B5Y5U7_PHATC/502-539
B5Y5U7_PHATC/555-603
B5Y5U7_PHATC/611-655
B5Y5U7_PHATC/659-706
B5Y5U7_PHATC/711-761
B5Y5U7_PHATC/764-811
B5Y886_COPPD/528-575
B5Y886_COPPD/576-618
B5Y886_COPPD/622-669
B5Y886_COPPD/671-717
B5YEN5_DICT6/503-550
B5YEN5_DICT6/553-603
B5YEN5_DICT6/609-654
B5YEN5_DICT6/657-704
B5YEN5_DICT6/707-755
B5YEN5_DICT6/758-805
B5YGW5_THEYD/517-562
B5YGW5_THEYD/567-617
B5YGW5_THEYD/622-667
B5YGW5_THEYD/670-718
B5YGW5_THEYD/721-769
B5YGW5_THEYD/772-817
B5YR62_ECO5E/592-636
B5YR62_ECO5E/641-685
B5YX16_ECO5E/538-585
B5YX16_ECO5E/588-638
B5YX16_ECO5E/645-689
B5YX16_ECO5E/692-739
B5YX16_ECO5E/743-790
B5YX16_ECO5E/793-840
B5Z766_HELPG/511-558
B5Z766_HELPG/561-611
B5Z766_HELPG/617-663
B5Z766_HELPG/667-714
B5Z766_HELPG/718-766
B5Z766_HELPG/770-815
B5ZAR1_UREU1/521-568
B5ZAR1_UREU1/571-617
B5ZAR1_UREU1/626-670
B5ZAR1_UREU1/674-719
B5ZAR1_UREU1/724-772
B5ZAR1_UREU1/775-822
B5ZBW2_UREU1/550-600
B5ZBW2_UREU1/608-654
B5ZBW2_UREU1/659-706
B5ZBX0_UREU1/550-600
B5ZBX0_UREU1/608-654
B5ZBX0_UREU1/659-706
B5ZLD5_GLUDA/551-599
B5ZLD5_GLUDA/649-690
B5ZPR1_RHILW/537-584
B5ZPR1_RHILW/588-637
B5ZPR1_RHILW/646-692
B5ZPR1_RHILW/695-743
B5ZPR1_RHILW/799-849
B5ZPR1_RHILW/852-899
B5ZX25_RHILW/560-608
B5ZX25_RHILW/611-654
B5ZX25_RHILW/658-703
B6AMY4_9BACT/505-549
B6AMY4_9BACT/553-602
B6AMY4_9BACT/609-654
B6AMY4_9BACT/657-704
B6AMY4_9BACT/707-754
B6AMY4_9BACT/758-805
B6AN31_9BACT/505-549
B6AN31_9BACT/553-602
B6AN31_9BACT/609-654
B6AN31_9BACT/657-704
B6AN31_9BACT/707-754
B6AN31_9BACT/758-805
B6AVM8_9RHOB/579-627
B6AVM8_9RHOB/630-667
B6AVM8_9RHOB/677-722
B6AW32_9RHOB/544-591
B6AW32_9RHOB/594-642
B6AW32_9RHOB/653-693
B6AW32_9RHOB/704-752
B6AW32_9RHOB/805-853
B6AW32_9RHOB/856-903
B6BDS0_9RHOB/583-631
B6BDS0_9RHOB/635-674
B6BDS0_9RHOB/681-737
B6BE12_9RHOB/534-581
B6BE12_9RHOB/584-632
B6BE12_9RHOB/644-690
B6BE12_9RHOB/693-741
B6BE12_9RHOB/793-841
B6BE12_9RHOB/844-891
B6BJD8_9PROT/505-552
B6BJD8_9PROT/555-605
B6BJD8_9PROT/610-656
B6BJD8_9PROT/660-708
B6BJD8_9PROT/712-760
B6BJD8_9PROT/765-807
B6BPL3_9RICK/529-576
B6BPL3_9RICK/579-627
B6BPL3_9RICK/638-683
B6BPL3_9RICK/686-734
B6BPL3_9RICK/757-804
B6BPL3_9RICK/808-855
B6BU89_9PROT/538-585
B6BU89_9PROT/588-638
B6BU89_9PROT/644-689
B6BU89_9PROT/692-739
B6BU89_9PROT/743-791
B6BU89_9PROT/794-841
B6BZ35_9GAMM/646-698
B6C2V0_9GAMM/538-585
B6C2V0_9GAMM/588-638
B6C2V0_9GAMM/644-689
B6C2V0_9GAMM/692-739
B6C2V0_9GAMM/741-789
B6C2V0_9GAMM/792-838
B6DVI6_EDWTA/570-614
B6DVI6_EDWTA/619-670
B6ELZ0_ALISL/597-640
B6ELZ0_ALISL/647-686
B6EN41_ALISL/543-590
B6EN41_ALISL/593-643
B6EN41_ALISL/649-694
B6EN41_ALISL/697-744
B6EN41_ALISL/747-794
B6EN41_ALISL/798-845
B6FN15_9CLOT/563-604
B6FN15_9CLOT/619-663
B6FN15_9CLOT/666-712
B6FQG6_9CLOT/509-556
B6FQG6_9CLOT/559-609
B6FQG6_9CLOT/615-660
B6FQG6_9CLOT/663-709
B6FQG6_9CLOT/713-761
B6FQG6_9CLOT/764-811
B6G1U2_9CLOT/506-552
B6G1U2_9CLOT/555-605
B6G1U2_9CLOT/611-656
B6G1U2_9CLOT/659-706
B6G1U2_9CLOT/709-757
B6G1U2_9CLOT/760-807
B6GDL7_9ACTN/567-613
B6GDL7_9ACTN/617-667
B6GDL7_9ACTN/673-718
B6GDL7_9ACTN/721-768
B6GDL7_9ACTN/771-819
B6GDL7_9ACTN/822-868
B6I3Z4_ECOSE/592-636
B6I3Z4_ECOSE/641-685
B6I7I6_ECOSE/538-585
B6I7I6_ECOSE/588-638
B6I7I6_ECOSE/645-689
B6I7I6_ECOSE/692-739
B6I7I6_ECOSE/743-790
B6I7I6_ECOSE/793-840
B6IMY8_RHOCS/615-654
B6IMY8_RHOCS/662-707
B6ISP6_RHOCS/532-579
B6ISP6_RHOCS/584-632
B6ISP6_RHOCS/641-687
B6ISP6_RHOCS/690-739
B6ISP6_RHOCS/798-844
B6ISP6_RHOCS/849-896
B6J1E1_COXB2/539-586
B6J1E1_COXB2/589-639
B6J1E1_COXB2/645-690
B6J1E1_COXB2/693-740
B6J1E1_COXB2/743-790
B6J1E1_COXB2/794-841
B6J3F6_COXB2/601-642
B6J3F6_COXB2/651-703
B6J478_COXB1/601-642
B6J478_COXB1/651-703
B6J894_COXB1/539-586
B6J894_COXB1/589-639
B6J894_COXB1/645-690
B6J894_COXB1/693-740
B6J894_COXB1/743-790
B6J894_COXB1/794-841
B6JFC7_OLICO/538-585
B6JFC7_OLICO/589-637
B6JFC7_OLICO/647-692
B6JFC7_OLICO/695-743
B6JFC7_OLICO/797-845
B6JFC7_OLICO/848-894
B6JGG7_OLICO/608-652
B6JGG7_OLICO/655-700
B6JLT5_HELP2/506-553
B6JLT5_HELP2/556-606
B6JLT5_HELP2/612-657
B6JLT5_HELP2/661-708
B6JLT5_HELP2/712-760
B6JLT5_HELP2/764-806
B6KQ39_TOXGO/1007-1055
B6KQ39_TOXGO/1089-1130
B6KQ39_TOXGO/1207-1248
B6KQ39_TOXGO/655-694
B6KQ39_TOXGO/734-768
B6QX43_9RHOB/555-603
B6QX43_9RHOB/606-644
B6QX43_9RHOB/653-698
B6QY58_9RHOB/538-585
B6QY58_9RHOB/589-638
B6QY58_9RHOB/647-692
B6QY58_9RHOB/695-743
B6QY58_9RHOB/791-837
B6QY58_9RHOB/842-889
B6VZH5_9BACE/501-547
B6VZH5_9BACE/551-598
B6VZH5_9BACE/612-657
B6VZH5_9BACE/660-709
B6VZH5_9BACE/714-762
B6VZH5_9BACE/765-813
B6WBH0_9FIRM/504-551
B6WBH0_9FIRM/554-603
B6WBH0_9FIRM/610-655
B6WBH0_9FIRM/658-705
B6WBH0_9FIRM/708-756
B6WBH0_9FIRM/759-805
B6WUP4_9DELT/506-552
B6WUP4_9DELT/556-606
B6WUP4_9DELT/612-657
B6WUP4_9DELT/660-707
B6WUP4_9DELT/713-761
B6WUP4_9DELT/764-811
B6XFX7_9ENTR/596-641
B6XFX7_9ENTR/646-698
B6XJ42_9ENTR/538-585
B6XJ42_9ENTR/588-638
B6XJ42_9ENTR/644-689
B6XJ42_9ENTR/692-739
B6XJ42_9ENTR/742-790
B6XJ42_9ENTR/793-840
B6XSI5_9BIFI/539-586
B6XSI5_9BIFI/589-634
B6XSI5_9BIFI/645-682
B6XSI5_9BIFI/699-747
B6XSI5_9BIFI/753-801
B6XSI5_9BIFI/804-849
B6XTS3_9BIFI/689-780
B6XTS3_9BIFI/815-857
B6Y6P7_9RICK/526-573
B6Y6P7_9RICK/576-626
B6Y6P7_9RICK/633-678
B6Y6P7_9RICK/681-729
B6Y6P7_9RICK/784-832
B6Y6P7_9RICK/835-882
B6YS22_AZOPC/504-551
B6YS22_AZOPC/555-604
B6YS22_AZOPC/615-660
B6YS22_AZOPC/663-711
B6YS22_AZOPC/716-764
B6YS22_AZOPC/767-814
B6ZY76_ECO57/538-585
B6ZY76_ECO57/588-638
B6ZY76_ECO57/645-689
B6ZY76_ECO57/692-739
B6ZY76_ECO57/743-790
B6ZY76_ECO57/793-840
B6ZZ34_ECO57/592-636
B6ZZ34_ECO57/641-685
B7A5R3_THEAQ/497-544
B7A5R3_THEAQ/547-597
B7A5R3_THEAQ/603-648
B7A5R3_THEAQ/651-699
B7A5R3_THEAQ/705-752
B7A5R3_THEAQ/755-802
B7AJW7_9BACE/501-547
B7AJW7_9BACE/551-596
B7AJW7_9BACE/612-657
B7AJW7_9BACE/660-709
B7AJW7_9BACE/714-762
B7AJW7_9BACE/765-813
B7AQJ5_9BACE/571-621
B7AQJ5_9BACE/627-671
B7AQJ5_9BACE/696-743
B7AU88_9BACE/181-226
B7AU88_9BACE/229-279
B7AU88_9BACE/285-330
B7AU88_9BACE/333-378
B7AU88_9BACE/383-431
B7AU88_9BACE/434-481
B7B8N7_9PORP/502-549
B7B8N7_9PORP/552-602
B7B8N7_9PORP/614-659
B7B8N7_9PORP/662-711
B7B8N7_9PORP/716-764
B7B8N7_9PORP/767-814
B7C854_9FIRM/608-651
B7C854_9FIRM/657-702
B7CCH3_9FIRM/507-554
B7CCH3_9FIRM/557-607
B7CCH3_9FIRM/613-657
B7CCH3_9FIRM/661-707
B7CCH3_9FIRM/710-757
B7CCH3_9FIRM/761-808
B7CK53_BURPS/569-616
B7CK53_BURPS/619-669
B7CK53_BURPS/675-720
B7CK53_BURPS/723-770
B7CK53_BURPS/774-822
B7CK53_BURPS/825-872
B7DUN3_9BACL/505-552
B7DUN3_9BACL/555-605
B7DUN3_9BACL/615-660
B7DUN3_9BACL/663-710
B7DUN3_9BACL/713-752
B7DUN3_9BACL/764-810
B7GFL3_ANOFW/501-548
B7GFL3_ANOFW/551-599
B7GFL3_ANOFW/607-652
B7GFL3_ANOFW/655-702
B7GFL3_ANOFW/705-753
B7GFL3_ANOFW/756-802
B7GI28_ANOFW/501-543
B7GI28_ANOFW/546-596
B7GI28_ANOFW/601-647
B7GI28_ANOFW/650-693
B7GI28_ANOFW/699-744
B7GQI5_BIFLS/747-794
B7GQI5_BIFLS/829-868
B7GSG5_BIFLS/539-586
B7GSG5_BIFLS/589-638
B7GSG5_BIFLS/645-682
B7GSG5_BIFLS/699-748
B7GSG5_BIFLS/753-801
B7GSG5_BIFLS/804-849
B7GY77_ACIB3/541-588
B7GY77_ACIB3/591-638
B7GY77_ACIB3/647-692
B7GY77_ACIB3/695-740
B7GY77_ACIB3/773-821
B7GY77_ACIB3/824-871
B7H1S1_ACIB3/596-638
B7H1S1_ACIB3/644-690
B7HAW9_BACC4/503-518
B7HAW9_BACC4/548-598
B7HAW9_BACC4/605-651
B7HAW9_BACC4/654-699
B7HAW9_BACC4/705-754
B7HIH9_BACC4/506-553
B7HIH9_BACC4/556-603
B7HIH9_BACC4/612-657
B7HIH9_BACC4/660-707
B7HIH9_BACC4/711-758
B7HIH9_BACC4/761-807
B7HPS2_BACC7/506-553
B7HPS2_BACC7/556-603
B7HPS2_BACC7/611-657
B7HPS2_BACC7/660-707
B7HPS2_BACC7/711-758
B7HPS2_BACC7/761-807
B7I045_BACC7/503-518
B7I045_BACC7/548-598
B7I045_BACC7/605-651
B7I045_BACC7/654-697
B7I045_BACC7/705-754
B7I2E3_ACIB5/596-638
B7I2E3_ACIB5/644-690
B7I5X9_ACIB5/541-588
B7I5X9_ACIB5/591-638
B7I5X9_ACIB5/647-692
B7I5X9_ACIB5/695-740
B7I5X9_ACIB5/773-821
B7I5X9_ACIB5/824-871
B7IDD3_THEAB/499-545
B7IDD3_THEAB/550-599
B7IDD3_THEAB/603-648
B7IDD3_THEAB/652-697
B7IDD3_THEAB/703-750
B7IDD3_THEAB/754-801
B7IRP4_BACC2/503-518
B7IRP4_BACC2/548-598
B7IRP4_BACC2/605-651
B7IRP4_BACC2/654-699
B7IRP4_BACC2/705-754
B7IS25_BACC2/506-553
B7IS25_BACC2/556-603
B7IS25_BACC2/612-657
B7IS25_BACC2/660-707
B7IS25_BACC2/710-758
B7IS25_BACC2/761-807
B7J201_BORBZ/507-554
B7J201_BORBZ/557-603
B7J201_BORBZ/613-657
B7J201_BORBZ/661-708
B7J201_BORBZ/711-760
B7J201_BORBZ/763-808
B7J6V0_ACIF2/529-575
B7J6V0_ACIF2/579-629
B7J6V0_ACIF2/635-680
B7J6V0_ACIF2/683-730
B7J6V0_ACIF2/733-781
B7J6V0_ACIF2/784-831
B7JI25_BACC0/503-518
B7JI25_BACC0/548-598
B7JI25_BACC0/605-651
B7JI25_BACC0/654-699
B7JI25_BACC0/705-754
B7JJC2_BACC0/506-553
B7JJC2_BACC0/556-603
B7JJC2_BACC0/611-657
B7JJC2_BACC0/660-707
B7JJC2_BACC0/711-758
B7JJC2_BACC0/761-807
B7JVT1_CYAP8/508-554
B7JVT1_CYAP8/558-608
B7JVT1_CYAP8/615-659
B7JVT1_CYAP8/662-711
B7JVT1_CYAP8/746-794
B7JVT1_CYAP8/797-844
B7K4F6_CYAP8/581-604
B7K4F6_CYAP8/638-681
B7K4F6_CYAP8/690-735
B7K4F6_CYAP8/739-787
B7KBQ0_CYAP7/508-554
B7KBQ0_CYAP7/558-608
B7KBQ0_CYAP7/614-659
B7KBQ0_CYAP7/662-711
B7KBQ0_CYAP7/744-792
B7KBQ0_CYAP7/795-842
B7KIH9_CYAP7/552-581
B7KIH9_CYAP7/594-619
B7KIH9_CYAP7/651-695
B7KIH9_CYAP7/699-748
B7KIH9_CYAP7/751-799
B7KPI7_METC4/557-604
B7KPI7_METC4/655-695
B7KU01_METC4/540-587
B7KU01_METC4/591-640
B7KU01_METC4/650-695
B7KU01_METC4/698-746
B7KU01_METC4/801-849
B7KU01_METC4/852-899
B7LAP8_ECO55/538-585
B7LAP8_ECO55/588-638
B7LAP8_ECO55/645-689
B7LAP8_ECO55/692-739
B7LAP8_ECO55/743-790
B7LAP8_ECO55/793-840
B7LGG5_ECO55/592-636
B7LGG5_ECO55/641-685
B7LM96_ESCF3/538-585
B7LM96_ESCF3/588-638
B7LM96_ESCF3/645-689
B7LM96_ESCF3/692-739
B7LM96_ESCF3/743-790
B7LM96_ESCF3/793-840
B7LPZ3_ESCF3/592-637
B7LPZ3_ESCF3/641-692
B7LZH2_ECO8A/592-636
B7LZH2_ECO8A/641-685
B7M5R6_ECO8A/538-585
B7M5R6_ECO8A/588-638
B7M5R6_ECO8A/645-689
B7M5R6_ECO8A/692-739
B7M5R6_ECO8A/743-790
B7M5R6_ECO8A/793-840
B7MA88_ECO45/592-636
B7MA88_ECO45/641-685
B7MFZ7_ECO45/538-585
B7MFZ7_ECO45/588-638
B7MFZ7_ECO45/645-689
B7MFZ7_ECO45/692-739
B7MFZ7_ECO45/743-790
B7MFZ7_ECO45/793-840
B7MXR2_ECO81/538-585
B7MXR2_ECO81/588-638
B7MXR2_ECO81/645-689
B7MXR2_ECO81/692-739
B7MXR2_ECO81/743-790
B7MXR2_ECO81/793-840
B7N0F9_ECO81/592-636
B7N0F9_ECO81/641-685
B7N5J3_ECOLU/538-585
B7N5J3_ECOLU/588-638
B7N5J3_ECOLU/645-689
B7N5J3_ECOLU/692-739
B7N5J3_ECOLU/743-790
B7N5J3_ECOLU/793-840
B7ND10_ECOLU/592-636
B7ND10_ECOLU/641-685
B7NJ20_ECO7I/592-636
B7NJ20_ECO7I/641-685
B7NN43_ECO7I/538-585
B7NN43_ECO7I/588-638
B7NN43_ECO7I/645-689
B7NN43_ECO7I/692-739
B7NN43_ECO7I/743-790
B7NN43_ECO7I/793-840
B7QST4_9RHOB/544-591
B7QST4_9RHOB/594-642
B7QST4_9RHOB/654-700
B7QST4_9RHOB/703-751
B7QST4_9RHOB/802-850
B7QST4_9RHOB/853-900
B7QWE5_9RHOB/583-631
B7QWE5_9RHOB/635-675
B7QWE5_9RHOB/681-737
B7R8A4_9THEO/502-549
B7R8A4_9THEO/552-602
B7R8A4_9THEO/608-653
B7R8A4_9THEO/656-703
B7R8A4_9THEO/706-754
B7R8A4_9THEO/757-804
B7RL34_9RHOB/585-633
B7RL34_9RHOB/636-674
B7RL34_9RHOB/685-728
B7RQ59_9RHOB/40-88
B7RQ59_9RHOB/91-138
B7RQ60_9RHOB/544-591
B7RQ60_9RHOB/594-631
B7RQ60_9RHOB/653-692
B7RQ60_9RHOB/704-744
B7RYF2_9GAMM/538-585
B7RYF2_9GAMM/588-638
B7RYF2_9GAMM/644-689
B7RYF2_9GAMM/692-739
B7RYF2_9GAMM/743-789
B7RYF2_9GAMM/793-840
B7S0V3_9GAMM/599-639
B7S0V3_9GAMM/650-701
B7UFP3_ECO27/538-585
B7UFP3_ECO27/588-638
B7UFP3_ECO27/645-689
B7UFP3_ECO27/692-739
B7UFP3_ECO27/743-790
B7UFP3_ECO27/793-840
B7UIS6_ECO27/592-636
B7UIS6_ECO27/641-685
B7V353_PSEA8/599-644
B7V353_PSEA8/649-699
B7V9J8_PSEA8/539-586
B7V9J8_PSEA8/589-639
B7V9J8_PSEA8/688-733
B7V9J8_PSEA8/736-783
B7V9J8_PSEA8/786-834
B7V9J8_PSEA8/837-884
B7VGR9_VIBSL/537-584
B7VGR9_VIBSL/587-637
B7VGR9_VIBSL/643-688
B7VGR9_VIBSL/691-738
B7VGR9_VIBSL/741-789
B7VGR9_VIBSL/792-839
B7VIX8_VIBSL/598-635
B7VIX8_VIBSL/647-699
B7X3V2_COMTE/550-597
B7X3V2_COMTE/600-648
B7X3V2_COMTE/660-705
B7X3V2_COMTE/708-755
B7X3V2_COMTE/768-816
B7X3V2_COMTE/819-865
B7X5T9_COMTE/577-618
B7X5T9_COMTE/698-743
B7XRI1_BORGA/507-554
B7XRI1_BORGA/557-603
B7XRI1_BORGA/613-657
B7XRI1_BORGA/661-708
B7XRI1_BORGA/711-760
B7XRI1_BORGA/763-808
B7XUC7_BORGA/507-554
B7XUC7_BORGA/557-603
B7XUC7_BORGA/613-657
B7XUC7_BORGA/661-708
B7XUC7_BORGA/711-760
B7XUC7_BORGA/763-808
B8AM88_ORYSI/516-563
B8AM88_ORYSI/566-616
B8AM88_ORYSI/622-667
B8AM88_ORYSI/670-717
B8AM88_ORYSI/736-783
B8AM88_ORYSI/794-841
B8BXG7_THAPS/501-550
B8BXG7_THAPS/553-603
B8BXG7_THAPS/609-652
B8BXG7_THAPS/657-704
B8BXG7_THAPS/708-758
B8BXG7_THAPS/761-810
B8CIV7_SHEPW/600-643
B8CIV7_SHEPW/649-701
B8CMG6_SHEPW/537-584
B8CMG6_SHEPW/587-637
B8CMG6_SHEPW/643-688
B8CMG6_SHEPW/691-758
B8CMG6_SHEPW/762-809
B8CMG6_SHEPW/812-859
B8CXA6_HALOH/539-566
B8CXA6_HALOH/595-639
B8CXA6_HALOH/642-689
B8CXA6_HALOH/692-726
B8CXA6_HALOH/741-787
B8CZP0_HALOH/505-552
B8CZP0_HALOH/555-605
B8CZP0_HALOH/611-655
B8CZP0_HALOH/658-703
B8CZP0_HALOH/708-756
B8CZP0_HALOH/759-806
B8D784_BUCAT/519-566
B8D784_BUCAT/569-618
B8D784_BUCAT/625-670
B8D784_BUCAT/673-720
B8D784_BUCAT/723-770
B8D784_BUCAT/774-820
B8D8Y0_BUCA5/519-566
B8D8Y0_BUCA5/569-618
B8D8Y0_BUCA5/625-670
B8D8Y0_BUCA5/673-720
B8D8Y0_BUCA5/723-770
B8D8Y0_BUCA5/774-820
B8DAQ3_LISMH/507-552
B8DAQ3_LISMH/555-594
B8DAQ3_LISMH/611-656
B8DAQ3_LISMH/659-706
B8DAQ3_LISMH/709-757
B8DAQ3_LISMH/760-807
B8DG44_LISMH/505-530
B8DG44_LISMH/550-600
B8DG44_LISMH/607-653
B8DG44_LISMH/656-703
B8DG44_LISMH/708-747
B8DQA8_DESVM/498-545
B8DQA8_DESVM/548-598
B8DQA8_DESVM/604-649
B8DQA8_DESVM/652-699
B8DQA8_DESVM/705-753
B8DQA8_DESVM/755-803
B8DTB4_BIFA0/684-773
B8DTB4_BIFA0/811-851
B8DV11_BIFA0/549-596
B8DV11_BIFA0/599-647
B8DV11_BIFA0/655-692
B8DV11_BIFA0/709-757
B8DV11_BIFA0/763-811
B8DV11_BIFA0/814-859
B8E096_DICTD/503-550
B8E096_DICTD/553-603
B8E096_DICTD/609-654
B8E096_DICTD/657-703
B8E096_DICTD/707-755
B8E096_DICTD/758-805
B8EA89_SHEB2/537-584
B8EA89_SHEB2/587-637
B8EA89_SHEB2/643-688
B8EA89_SHEB2/691-758
B8EA89_SHEB2/762-809
B8EA89_SHEB2/812-859
B8ED47_SHEB2/599-636
B8ED47_SHEB2/650-695
B8ERL4_METSB/611-654
B8ERL4_METSB/658-703
B8ET28_METSB/537-584
B8ET28_METSB/588-636
B8ET28_METSB/646-691
B8ET28_METSB/694-742
B8ET28_METSB/804-851
B8ET28_METSB/855-902
B8F306_HAEPS/537-584
B8F306_HAEPS/587-636
B8F306_HAEPS/647-692
B8F306_HAEPS/695-735
B8F306_HAEPS/775-823
B8F306_HAEPS/826-872
B8F409_HAEPS/585-625
B8F409_HAEPS/635-682
B8FHA6_DESAA/503-550
B8FHA6_DESAA/553-603
B8FHA6_DESAA/609-654
B8FHA6_DESAA/657-704
B8FHA6_DESAA/707-755
B8FHA6_DESAA/758-805
B8FW91_DESHD/553-603
B8FW91_DESHD/609-652
B8FW91_DESHD/655-702
B8FW91_DESHD/710-759
B8FXX1_DESHD/506-553
B8FXX1_DESHD/556-606
B8FXX1_DESHD/614-658
B8FXX1_DESHD/661-707
B8FXX1_DESHD/712-760
B8FXX1_DESHD/763-809
B8G337_CHLAD/504-551
B8G337_CHLAD/554-604
B8G337_CHLAD/609-653
B8G337_CHLAD/657-704
B8G337_CHLAD/707-755
B8G337_CHLAD/759-803
B8GGZ1_METPE/509-556
B8GGZ1_METPE/559-607
B8GGZ1_METPE/614-659
B8GGZ1_METPE/662-709
B8GGZ1_METPE/711-757
B8GGZ1_METPE/761-808
B8GRR5_THISH/538-585
B8GRR5_THISH/588-638
B8GRR5_THISH/644-689
B8GRR5_THISH/692-739
B8GRR5_THISH/741-789
B8GRR5_THISH/792-839
B8GTV5_THISH/598-643
B8GTV5_THISH/648-698
B8GVD2_CAUCN/570-618
B8GVD2_CAUCN/667-709
B8GVE6_CAUCN/538-585
B8GVE6_CAUCN/589-636
B8GVE6_CAUCN/647-692
B8GVE6_CAUCN/695-743
B8GVE6_CAUCN/803-851
B8GVE6_CAUCN/854-901
B8H7D4_ARTCA/529-576
B8H7D4_ARTCA/579-616
B8H7D4_ARTCA/635-680
B8H7D4_ARTCA/683-732
B8H7D4_ARTCA/735-783
B8H7D4_ARTCA/786-831
B8HH20_ARTCA/573-629
B8HH20_ARTCA/677-724
B8HH20_ARTCA/745-783
B8HKE2_CYAP4/512-558
B8HKE2_CYAP4/562-612
B8HKE2_CYAP4/618-663
B8HKE2_CYAP4/666-715
B8HKE2_CYAP4/754-804
B8HKE2_CYAP4/807-854
B8HNL0_CYAP4/580-619
B8HNL0_CYAP4/637-682
B8HNL0_CYAP4/685-732
B8HNL0_CYAP4/735-781
B8HNL0_CYAP4/786-833
B8I2A6_CLOCE/511-558
B8I2A6_CLOCE/561-611
B8I2A6_CLOCE/617-662
B8I2A6_CLOCE/665-712
B8I2A6_CLOCE/715-763
B8I2A6_CLOCE/766-812
B8IL74_METNO/663-701
B8IV01_METNO/540-587
B8IV01_METNO/591-633
B8IV01_METNO/650-695
B8IV01_METNO/698-746
B8IV01_METNO/805-853
B8IV01_METNO/856-903
B8J1G9_DESDA/502-547
B8J1G9_DESDA/552-601
B8J1G9_DESDA/608-653
B8J1G9_DESDA/656-703
B8J1G9_DESDA/709-757
B8J1G9_DESDA/760-807
B8JCU8_ANAD2/522-569
B8JCU8_ANAD2/572-622
B8JCU8_ANAD2/655-700
B8JCU8_ANAD2/703-748
B8JCU8_ANAD2/759-807
B8JCU8_ANAD2/810-858
B8K9A0_VIBPA/12-63
B8KAT6_VIBPA/537-584
B8KAT6_VIBPA/587-637
B8KAT6_VIBPA/643-688
B8KAT6_VIBPA/691-738
B8KAT6_VIBPA/741-789
B8KAT6_VIBPA/792-839
B8KIV1_9GAMM/538-585
B8KIV1_9GAMM/588-638
B8KIV1_9GAMM/644-688
B8KIV1_9GAMM/691-738
B8KIV1_9GAMM/742-788
B8KIV1_9GAMM/792-838
B8KJU4_9GAMM/599-644
B8KJU4_9GAMM/648-700
B8KUQ1_9GAMM/598-641
B8KUQ1_9GAMM/650-696
B8KUQ1_9GAMM/722-749
B8KX24_9GAMM/541-588
B8KX24_9GAMM/591-641
B8KX24_9GAMM/647-692
B8KX24_9GAMM/695-742
B8KX24_9GAMM/746-792
B8KX24_9GAMM/796-843
B8L322_9GAMM/599-641
B8L322_9GAMM/649-699
B8L4W5_9GAMM/537-584
B8L4W5_9GAMM/587-637
B8L4W5_9GAMM/643-688
B8L4W5_9GAMM/691-738
B8L4W5_9GAMM/773-820
B8L4W5_9GAMM/824-871
B8Q1Q8_ERWAM/94-141
B8Q1Q9_9ENTR/148-163
B8Q1Q9_9ENTR/98-145
B8Q1R0_9ENTR/148-163
B8Q1R0_9ENTR/98-145
B8Q1R1_ERWRD/148-163
B8Q1R1_ERWRD/98-145
B8Q1R2_9ENTR/148-163
B8Q1R2_9ENTR/98-145
B8Q1R4_9ENTR/148-163
B8Q1R4_9ENTR/98-145
B8Q1R6_9ENTR/148-163
B8Q1R6_9ENTR/98-145
B8Q1R7_9ENTR/148-163
B8Q1R7_9ENTR/98-145
B8Q1R8_9ENTR/148-163
B8Q1R8_9ENTR/98-145
B8Q1R9_9ENTR/148-163
B8Q1R9_9ENTR/98-145
B8Q1S0_PECCY/148-163
B8Q1S0_PECCY/98-145
B8Q1S1_PECCY/148-163
B8Q1S1_PECCY/98-145
B8Q1S2_PECCC/148-163
B8Q1S2_PECCC/98-145
B8Q1S4_9ENTR/148-163
B8Q1S4_9ENTR/98-145
B8Q1S5_9ENTR/148-163
B8Q1S5_9ENTR/98-145
B8Q1S6_ERWCA/148-163
B8Q1S6_ERWCA/98-145
B8Q1S7_ERWCA/148-163
B8Q1S7_ERWCA/98-145
B8Q1S8_PECWW/148-163
B8Q1S8_PECWW/98-145
B8Q1S9_9ENTR/148-163
B8Q1S9_9ENTR/98-145
B8Q1T0_ERWCT/148-163
B8Q1T0_ERWCT/98-145
B8Q1T1_ERWCT/148-163
B8Q1T1_ERWCT/98-145
B8Q1T2_ERWCA/148-163
B8Q1T2_ERWCA/98-145
B8Q1T3_ERWCH/148-163
B8Q1T3_ERWCH/98-145
B8Q1T5_ENTAG/148-163
B8Q1T5_ENTAG/98-145
B8Q1T6_9ENTR/148-163
B8Q1T6_9ENTR/98-145
B8Q1T7_9ENTR/148-163
B8Q1T7_9ENTR/98-145
B8Q1T8_PANAN/148-163
B8Q1T8_PANAN/98-145
B8Q1T9_PANAN/148-163
B8Q1T9_PANAN/98-145
B8ZNQ3_STRPJ/489-527
B8ZNQ3_STRPJ/534-585
B8ZNQ3_STRPJ/592-640
B8ZNQ3_STRPJ/642-689
B8ZNQ3_STRPJ/691-736
B8ZQ83_STRPJ/502-549
B8ZQ83_STRPJ/552-602
B8ZQ83_STRPJ/609-654
B8ZQ83_STRPJ/657-704
B8ZQ83_STRPJ/707-755
B8ZQ83_STRPJ/758-805
B8ZTP3_MYCLB/1042-1087
B8ZTP3_MYCLB/1090-1139
B8ZTP3_MYCLB/1142-1190
B8ZTP3_MYCLB/1193-1238
B8ZTP3_MYCLB/936-983
B8ZTP3_MYCLB/986-1024
B9ABV5_BORBU/507-554
B9ABV5_BORBU/557-603
B9ABV5_BORBU/613-657
B9ABV5_BORBU/661-708
B9ABV5_BORBU/711-760
B9ABV5_BORBU/763-808
B9B4S8_9BURK/672-719
B9BAD2_9BURK/569-616
B9BAD2_9BURK/619-669
B9BAD2_9BURK/675-720
B9BAD2_9BURK/723-770
B9BAD2_9BURK/774-822
B9BAD2_9BURK/825-872
B9BSG5_9BURK/547-594
B9BSG5_9BURK/597-647
B9BSG5_9BURK/653-698
B9BSG5_9BURK/701-748
B9BSG5_9BURK/752-800
B9BSG5_9BURK/803-850
B9CG53_9BURK/547-594
B9CG53_9BURK/597-647
B9CG53_9BURK/653-698
B9CG53_9BURK/701-748
B9CG53_9BURK/752-800
B9CG53_9BURK/803-850
B9CLS7_9ACTN/577-624
B9CLS7_9ACTN/627-677
B9CLS7_9ACTN/683-728
B9CLS7_9ACTN/731-778
B9CLS7_9ACTN/781-829
B9CLS7_9ACTN/832-878
B9CRR7_STACP/502-541
B9CRR7_STACP/547-595
B9CRR7_STACP/604-649
B9CRR7_STACP/652-698
B9CRR7_STACP/702-751
B9CSF3_STACP/506-553
B9CSF3_STACP/556-606
B9CSF3_STACP/613-658
B9CSF3_STACP/661-708
B9CSF3_STACP/713-761
B9CSF3_STACP/764-811
B9D3C2_WOLRE/506-553
B9D3C2_WOLRE/556-606
B9D3C2_WOLRE/612-657
B9D3C2_WOLRE/707-755
B9D3C2_WOLRE/759-807
B9D3C2_WOLRE/810-856
B9DP59_STACT/502-539
B9DP59_STACT/548-595
B9DP59_STACT/603-649
B9DP59_STACT/652-695
B9DP59_STACT/702-751
B9DPW9_STACT/506-553
B9DPW9_STACT/556-606
B9DPW9_STACT/613-658
B9DPW9_STACT/661-708
B9DPW9_STACT/713-761
B9DPW9_STACT/764-811
B9DS54_STRU0/502-549
B9DS54_STRU0/552-602
B9DS54_STRU0/609-654
B9DS54_STRU0/657-704
B9DS54_STRU0/707-755
B9DS54_STRU0/758-805
B9DSB4_STRU0/501-534
B9DSB4_STRU0/546-597
B9DSB4_STRU0/603-650
B9DSB4_STRU0/653-700
B9DSB4_STRU0/702-748
B9DXT3_CLOK1/502-549
B9DXT3_CLOK1/552-602
B9DXT3_CLOK1/608-653
B9DXT3_CLOK1/656-703
B9DXT3_CLOK1/706-754
B9DXT3_CLOK1/757-804
B9E358_CLOK1/517-559
B9E358_CLOK1/564-615
B9E358_CLOK1/622-666
B9E358_CLOK1/806-848
B9E358_CLOK1/854-901
B9E905_MACCJ/506-553
B9E905_MACCJ/556-606
B9E905_MACCJ/613-658
B9E905_MACCJ/661-708
B9E905_MACCJ/713-761
B9E905_MACCJ/764-811
B9EBV8_MACCJ/502-540
B9EBV8_MACCJ/548-597
B9EBV8_MACCJ/604-649
B9EBV8_MACCJ/652-698
B9EBV8_MACCJ/702-751
B9F6X5_ORYSJ/516-563
B9F6X5_ORYSJ/566-616
B9F6X5_ORYSJ/622-667
B9F6X5_ORYSJ/670-717
B9F6X5_ORYSJ/736-783
B9F6X5_ORYSJ/794-841
B9HVG1_POPTR/582-629
B9HVG1_POPTR/632-682
B9HVG1_POPTR/688-733
B9HVG1_POPTR/736-783
B9HVG1_POPTR/806-853
B9HVG1_POPTR/864-911
B9IUA8_BACCQ/503-518
B9IUA8_BACCQ/548-598
B9IUA8_BACCQ/605-651
B9IUA8_BACCQ/654-699
B9IUA8_BACCQ/705-754
B9IYH3_BACCQ/506-553
B9IYH3_BACCQ/556-603
B9IYH3_BACCQ/611-657
B9IYH3_BACCQ/660-707
B9IYH3_BACCQ/711-758
B9IYH3_BACCQ/761-807
B9JCW3_AGRRK/561-609
B9JCW3_AGRRK/612-657
B9JCW3_AGRRK/659-704
B9JFA0_AGRRK/537-584
B9JFA0_AGRRK/588-637
B9JFA0_AGRRK/646-692
B9JFA0_AGRRK/695-743
B9JFA0_AGRRK/799-849
B9JFA0_AGRRK/852-899
B9JV64_AGRVS/567-615
B9JV64_AGRVS/618-661
B9JV64_AGRVS/665-710
B9JWS1_AGRVS/536-583
B9JWS1_AGRVS/587-636
B9JWS1_AGRVS/645-691
B9JWS1_AGRVS/694-742
B9JWS1_AGRVS/798-848
B9JWS1_AGRVS/851-898
B9K9M8_THENN/500-547
B9K9M8_THENN/551-600
B9K9M8_THENN/604-650
B9K9M8_THENN/654-701
B9K9M8_THENN/705-753
B9K9M8_THENN/756-802
B9KD25_CAMLR/505-552
B9KD25_CAMLR/555-605
B9KD25_CAMLR/611-656
B9KD25_CAMLR/691-739
B9KD25_CAMLR/743-791
B9KD25_CAMLR/794-840
B9KI34_ANAMF/532-579
B9KI34_ANAMF/582-632
B9KI34_ANAMF/644-688
B9KI34_ANAMF/691-739
B9KI34_ANAMF/794-841
B9KI34_ANAMF/845-891
B9KRK9_RHOSK/542-589
B9KRK9_RHOSK/592-629
B9KRK9_RHOSK/652-696
B9KRK9_RHOSK/699-747
B9KRK9_RHOSK/800-848
B9KRK9_RHOSK/851-898
B9KSR2_RHOSK/630-667
B9KSR2_RHOSK/677-722
B9KYU8_THERP/510-557
B9KYU8_THERP/560-610
B9KYU8_THERP/616-661
B9KYU8_THERP/664-711
B9KYU8_THERP/714-762
B9KYU8_THERP/765-810
B9L8W8_NAUPA/497-544
B9L8W8_NAUPA/547-597
B9L8W8_NAUPA/603-648
B9L8W8_NAUPA/652-699
B9L8W8_NAUPA/704-752
B9L8W8_NAUPA/755-802
B9LBY7_CHLSY/504-551
B9LBY7_CHLSY/554-604
B9LBY7_CHLSY/609-653
B9LBY7_CHLSY/657-704
B9LBY7_CHLSY/707-755
B9LBY7_CHLSY/759-803
B9LMK3_HALLT/509-556
B9LMK3_HALLT/559-609
B9LMK3_HALLT/614-660
B9LMK3_HALLT/663-710
B9LMK3_HALLT/715-763
B9LMK3_HALLT/766-813
B9M7S5_GEOSF/528-575
B9M7S5_GEOSF/578-628
B9M7S5_GEOSF/634-679
B9M7S5_GEOSF/682-729
B9M7S5_GEOSF/735-782
B9M7S5_GEOSF/786-833
B9MES2_ACIET/578-612
B9MES2_ACIET/686-731
B9MHF5_ACIET/550-597
B9MHF5_ACIET/600-648
B9MHF5_ACIET/660-705
B9MHF5_ACIET/708-755
B9MHF5_ACIET/759-807
B9MHF5_ACIET/810-856
B9ML43_ANATD/504-551
B9ML43_ANATD/554-604
B9ML43_ANATD/609-654
B9ML43_ANATD/657-704
B9ML43_ANATD/707-755
B9ML43_ANATD/758-806
B9NQW2_9RHOB/544-591
B9NQW2_9RHOB/594-642
B9NQW2_9RHOB/654-698
B9NQW2_9RHOB/701-749
B9NQW2_9RHOB/800-848
B9NQW2_9RHOB/851-898
B9NRX0_9RHOB/583-631
B9NRX0_9RHOB/634-672
B9NRX0_9RHOB/681-737
B9NZ64_PROMA/660-709
B9NZ64_PROMA/712-738
B9P2E8_PROMA/519-566
B9P2E8_PROMA/569-619
B9P2E8_PROMA/625-670
B9P2E8_PROMA/673-722
B9P2E8_PROMA/751-798
B9P2E8_PROMA/802-849
B9PYK0_TOXGO/1052-1086
B9PYK0_TOXGO/1323-1371
B9PYK0_TOXGO/1405-1446
B9PYK0_TOXGO/1523-1564
B9PYK0_TOXGO/973-1012
B9QH61_TOXGO/1022-1063
B9QH61_TOXGO/1140-1181
B9QH61_TOXGO/589-626
B9QH61_TOXGO/668-702
B9QH61_TOXGO/940-988
B9QSC7_9RHOB/542-589
B9QSC7_9RHOB/593-642
B9QSC7_9RHOB/651-696
B9QSC7_9RHOB/699-747
B9QSC7_9RHOB/800-847
B9QSC7_9RHOB/851-896
B9QV00_9RHOB/556-604
B9QV00_9RHOB/607-642
B9QV00_9RHOB/654-699
B9SK05_RICCO/123-173
B9SK05_RICCO/179-224
B9SK05_RICCO/227-274
B9SK05_RICCO/297-344
B9SK05_RICCO/355-402
B9SK05_RICCO/73-120
B9WSX3_STRSU/502-549
B9WSX3_STRSU/552-602
B9WSX3_STRSU/609-654
B9WSX3_STRSU/657-704
B9WSX3_STRSU/707-755
B9WSX3_STRSU/758-805
B9WTG2_STRSU/489-527
B9WTG2_STRSU/534-584
B9WTG2_STRSU/641-688
B9WTG2_STRSU/690-738
B9X336_BORBU/507-554
B9X336_BORBU/557-603
B9X336_BORBU/613-657
B9X337_BORBU/19-68
B9X337_BORBU/71-116
B9X5T5_BORBU/507-554
B9X5T5_BORBU/557-603
B9X5T5_BORBU/613-657
B9X5T5_BORBU/661-708
B9X5T5_BORBU/711-760
B9X5T5_BORBU/763-808
B9X8R9_9SPIO/507-554
B9X8R9_9SPIO/557-602
B9X8R9_9SPIO/613-657
B9X8R9_9SPIO/661-708
B9X8R9_9SPIO/711-760
B9X8R9_9SPIO/763-808
B9XGG7_9BACT/542-590
B9XGG7_9BACT/600-649
B9XGG7_9BACT/666-711
B9XGG7_9BACT/726-772
B9XGG7_9BACT/776-824
B9XGG7_9BACT/827-873
B9XUD9_HELPY/506-553
B9XUD9_HELPY/556-606
B9XUD9_HELPY/612-658
B9XUD9_HELPY/662-709
B9XUD9_HELPY/713-761
B9XUD9_HELPY/765-811
B9Y143_HELPY/506-553
B9Y143_HELPY/556-606
B9Y143_HELPY/612-658
B9Y143_HELPY/662-709
B9Y143_HELPY/713-761
B9Y143_HELPY/765-807
B9Y585_9FIRM/507-552
B9Y585_9FIRM/557-607
B9Y585_9FIRM/614-659
B9Y585_9FIRM/662-706
B9Y585_9FIRM/711-759
B9Y585_9FIRM/762-808
B9Y764_9FIRM/511-551
B9Y764_9FIRM/556-606
B9Y764_9FIRM/612-658
B9Y764_9FIRM/661-706
B9Y764_9FIRM/712-750
B9Z0S5_9NEIS/540-587
B9Z0S5_9NEIS/590-640
B9Z0S5_9NEIS/646-691
B9Z0S5_9NEIS/694-741
B9Z0S5_9NEIS/745-793
B9Z0S5_9NEIS/797-844
B9ZWL8_UREUR/550-600
B9ZWL8_UREUR/608-654
B9ZWL8_UREUR/659-706
B9ZWM7_UREUR/550-600
B9ZWM7_UREUR/608-654
B9ZWM7_UREUR/659-706
B9ZXC7_UREUR/521-568
B9ZXC7_UREUR/571-617
B9ZXC7_UREUR/626-670
B9ZXC7_UREUR/674-719
B9ZXC7_UREUR/724-772
B9ZXC7_UREUR/775-822
C0AA41_9BACT/438-484
C0AA41_9BACT/487-536
C0AA41_9BACT/543-591
C0AA41_9BACT/594-649
C0AA41_9BACT/652-693
C0AA41_9BACT/704-750
C0AG70_UREUR/226-276
C0AG70_UREUR/284-330
C0AG70_UREUR/335-382
C0AG80_UREUR/550-600
C0AG80_UREUR/608-654
C0AG80_UREUR/659-706
C0AGY7_UREUR/521-568
C0AGY7_UREUR/571-617
C0AGY7_UREUR/626-670
C0AGY7_UREUR/674-719
C0AGY7_UREUR/724-772
C0AGY7_UREUR/775-822
C0AHQ8_BORBU/507-554
C0AHQ8_BORBU/557-603
C0AHQ8_BORBU/613-657
C0AHQ8_BORBU/661-708
C0AHQ8_BORBU/711-760
C0AHQ8_BORBU/763-808
C0AJS6_BORBU/507-554
C0AJS6_BORBU/557-603
C0AJS6_BORBU/613-657
C0AJS6_BORBU/661-708
C0AJS6_BORBU/711-760
C0AJS6_BORBU/763-808
C0AN80_9SPIO/507-554
C0AN80_9SPIO/557-603
C0AN80_9SPIO/613-657
C0AN80_9SPIO/661-708
C0AN80_9SPIO/711-760
C0AN80_9SPIO/763-808
C0AT72_9ENTR/123-169
C0AT72_9ENTR/307-343
C0AT72_9ENTR/357-407
C0AT72_9ENTR/70-106
C0AV76_9ENTR/545-592
C0AV76_9ENTR/595-645
C0AV76_9ENTR/651-696
C0AV76_9ENTR/699-746
C0AV76_9ENTR/749-797
C0AV76_9ENTR/800-847
C0B787_9FIRM/619-663
C0B787_9FIRM/666-713
C0BFK2_9FIRM/509-556
C0BFK2_9FIRM/559-609
C0BFK2_9FIRM/615-660
C0BFK2_9FIRM/663-708
C0BFK2_9FIRM/713-761
C0BFK2_9FIRM/764-811
C0BH88_9BACT/501-546
C0BH88_9BACT/551-601
C0BH88_9BACT/612-657
C0BH88_9BACT/660-708
C0BH88_9BACT/712-760
C0BH88_9BACT/763-809
C0BMW1_9BACT/501-546
C0BMW1_9BACT/551-601
C0BMW1_9BACT/612-656
C0BMW1_9BACT/667-708
C0BMW1_9BACT/712-760
C0BMW1_9BACT/763-809
C0BS05_9BIFI/733-780
C0BS05_9BIFI/815-856
C0BUC1_9BIFI/539-586
C0BUC1_9BIFI/589-634
C0BUC1_9BIFI/645-683
C0BUC1_9BIFI/699-747
C0BUC1_9BIFI/753-801
C0BUC1_9BIFI/804-849
C0C2X0_9CLOT/509-556
C0C2X0_9CLOT/559-609
C0C2X0_9CLOT/615-660
C0C2X0_9CLOT/663-708
C0C2X0_9CLOT/713-761
C0C2X0_9CLOT/764-811
C0C3N2_9CLOT/620-663
C0C3N2_9CLOT/666-713
C0CJ97_9FIRM/621-665
C0CJ97_9FIRM/668-714
C0CSE5_9FIRM/509-555
C0CSE5_9FIRM/559-609
C0CSE5_9FIRM/615-660
C0CSE5_9FIRM/663-708
C0CSE5_9FIRM/713-761
C0CSE5_9FIRM/764-811
C0CSZ7_9CLOT/508-555
C0CSZ7_9CLOT/558-608
C0CSZ7_9CLOT/614-659
C0CSZ7_9CLOT/662-709
C0CSZ7_9CLOT/712-760
C0CSZ7_9CLOT/763-812
C0D091_9CLOT/616-660
C0D091_9CLOT/663-709
C0DYX1_EIKCO/546-593
C0DYX1_EIKCO/596-646
C0DYX1_EIKCO/652-697
C0DYX1_EIKCO/700-783
C0DYX1_EIKCO/792-839
C0DYX1_EIKCO/842-889
C0E1Q5_9CORY/506-553
C0E1Q5_9CORY/556-593
C0E1Q5_9CORY/612-657
C0E1Q5_9CORY/660-709
C0E1Q5_9CORY/712-760
C0E1Q5_9CORY/763-807
C0EA09_9CLOT/509-555
C0EA09_9CLOT/559-609
C0EA09_9CLOT/615-660
C0EA09_9CLOT/663-710
C0EA09_9CLOT/713-761
C0EA09_9CLOT/764-811
C0ELS5_NEIFL/549-596
C0ELS5_NEIFL/599-649
C0ELS5_NEIFL/655-699
C0ELS5_NEIFL/703-788
C0ELS5_NEIFL/797-844
C0ELS5_NEIFL/847-894
C0F071_9FIRM/672-719
C0F071_9FIRM/723-754
C0F0A1_9FIRM/510-557
C0F0A1_9FIRM/560-610
C0F0A1_9FIRM/616-661
C0F0A1_9FIRM/664-711
C0F0A1_9FIRM/714-762
C0F0A1_9FIRM/765-814
C0F9X8_9RICK/526-573
C0F9X8_9RICK/576-624
C0F9X8_9RICK/633-678
C0F9X8_9RICK/681-729
C0F9X8_9RICK/784-832
C0F9X8_9RICK/835-882
C0FMZ6_9FIRM/565-662
C0FMZ6_9FIRM/668-715
C0FWW1_9FIRM/509-555
C0FWW1_9FIRM/559-609
C0FWW1_9FIRM/615-660
C0FWW1_9FIRM/663-708
C0FWW1_9FIRM/713-761
C0FWW1_9FIRM/764-811
C0G5M0_9RHIZ/586-634
C0G5M0_9RHIZ/637-678
C0G5M0_9RHIZ/684-729
C0G6I8_9RHIZ/545-592
C0G6I8_9RHIZ/596-645
C0G6I8_9RHIZ/654-700
C0G6I8_9RHIZ/703-751
C0G6I8_9RHIZ/808-858
C0G6I8_9RHIZ/861-908
C0GI67_9FIRM/503-550
C0GI67_9FIRM/553-603
C0GI67_9FIRM/609-654
C0GI67_9FIRM/657-704
C0GI67_9FIRM/711-759
C0GI67_9FIRM/762-808
C0J489_NEIME/549-596
C0J489_NEIME/599-649
C0J489_NEIME/655-699
C0J489_NEIME/703-788
C0J489_NEIME/797-844
C0J489_NEIME/847-894
C0J491_NEIME/549-596
C0J491_NEIME/599-649
C0J491_NEIME/655-699
C0J491_NEIME/703-788
C0J491_NEIME/797-844
C0J491_NEIME/847-894
C0J493_NEIME/549-596
C0J493_NEIME/599-649
C0J493_NEIME/655-699
C0J493_NEIME/703-788
C0J493_NEIME/797-844
C0J493_NEIME/847-894
C0J495_NEIME/549-596
C0J495_NEIME/599-649
C0J495_NEIME/655-699
C0J495_NEIME/703-788
C0J495_NEIME/797-844
C0J495_NEIME/847-894
C0J497_NEILA/549-596
C0J497_NEILA/599-649
C0J497_NEILA/655-699
C0J497_NEILA/703-786
C0J497_NEILA/795-842
C0J497_NEILA/845-892
C0J499_NEILA/549-596
C0J499_NEILA/599-649
C0J499_NEILA/655-699
C0J499_NEILA/703-786
C0J499_NEILA/795-842
C0J499_NEILA/845-892
C0J4A0_NEILA/549-596
C0J4A0_NEILA/599-649
C0J4A0_NEILA/655-699
C0J4A0_NEILA/703-786
C0J4A0_NEILA/795-842
C0J4A0_NEILA/845-892
C0M7J4_STRE4/549-599
C0M7J4_STRE4/607-653
C0M7J4_STRE4/656-703
C0M7J4_STRE4/705-746
C0M7W7_STRE4/502-549
C0M7W7_STRE4/552-602
C0M7W7_STRE4/609-654
C0M7W7_STRE4/657-704
C0M7W7_STRE4/707-755
C0M7W7_STRE4/758-805
C0ME62_STRS7/549-599
C0ME62_STRS7/656-703
C0ME62_STRS7/705-743
C0MFB6_STRS7/502-549
C0MFB6_STRS7/552-602
C0MFB6_STRS7/609-654
C0MFB6_STRS7/657-704
C0MFB6_STRS7/707-755
C0MFB6_STRS7/758-805
C0N6L1_9GAMM/595-635
C0N6L1_9GAMM/645-696
C0N967_9GAMM/538-585
C0N967_9GAMM/588-638
C0N967_9GAMM/644-689
C0N967_9GAMM/692-739
C0N967_9GAMM/743-789
C0N967_9GAMM/793-839
C0PYU4_SALPC/600-644
C0PYU4_SALPC/649-701
C0Q096_SALPC/538-585
C0Q096_SALPC/588-638
C0Q096_SALPC/645-689
C0Q096_SALPC/692-739
C0Q096_SALPC/743-790
C0Q096_SALPC/793-840
C0QA00_DESAH/504-551
C0QA00_DESAH/554-604
C0QA00_DESAH/610-655
C0QA00_DESAH/658-705
C0QA00_DESAH/708-756
C0QA00_DESAH/759-806
C0QRN3_PERMH/1009-1103
C0QRN3_PERMH/1106-1158
C0QRN3_PERMH/1160-1209
C0R046_BRAHW/525-572
C0R046_BRAHW/575-625
C0R046_BRAHW/631-676
C0R046_BRAHW/679-722
C0R046_BRAHW/729-777
C0R046_BRAHW/780-827
C0R4M7_WOLWR/526-573
C0R4M7_WOLWR/576-626
C0R4M7_WOLWR/633-678
C0R4M7_WOLWR/681-729
C0R4M7_WOLWR/784-832
C0R4M7_WOLWR/835-882
C0RI92_BRUMB/581-629
C0RI92_BRUMB/632-673
C0RI92_BRUMB/679-724
C0RJ71_BRUMB/533-580
C0RJ71_BRUMB/584-633
C0RJ71_BRUMB/642-688
C0RJ71_BRUMB/691-739
C0RJ71_BRUMB/796-846
C0RJ71_BRUMB/849-896
C0SPM2_STRSU/501-539
C0SPM2_STRSU/546-597
C0SPM2_STRSU/603-649
C0SPM2_STRSU/653-700
C0SPM2_STRSU/702-750
C0SX56_BORBU/507-554
C0SX56_BORBU/557-603
C0SX56_BORBU/613-657
C0SX56_BORBU/661-708
C0SX56_BORBU/711-760
C0SX56_BORBU/763-808
C0T111_BORBU/507-554
C0T111_BORBU/557-603
C0T111_BORBU/613-657
C0T111_BORBU/661-708
C0T111_BORBU/711-760
C0T111_BORBU/763-808
C0VIE6_9GAMM/541-588
C0VIE6_9GAMM/591-639
C0VIE6_9GAMM/647-692
C0VIE6_9GAMM/695-731
C0VIE6_9GAMM/772-820
C0VIE6_9GAMM/823-870
C0VJ42_9GAMM/596-632
C0VJ42_9GAMM/644-690
C0VSI7_9CORY/509-556
C0VSI7_9CORY/559-606
C0VSI7_9CORY/615-660
C0VSI7_9CORY/663-712
C0VSI7_9CORY/715-763
C0VSI7_9CORY/766-810
C0VY08_9ACTO/529-576
C0VY08_9ACTO/579-626
C0VY08_9ACTO/635-685
C0VY08_9ACTO/688-737
C0VY08_9ACTO/740-788
C0VY08_9ACTO/791-836
C0W1T2_9ACTO/660-706
C0W1T2_9ACTO/730-766
C0W364_9ACTO/162-209
C0W364_9ACTO/232-271
C0W4S6_9ACTO/515-562
C0W4S6_9ACTO/565-608
C0W4S6_9ACTO/621-669
C0W4S6_9ACTO/674-723
C0W4S6_9ACTO/729-777
C0W4S6_9ACTO/780-825
C0WAL8_9FIRM/511-556
C0WAL8_9FIRM/569-619
C0WAL8_9FIRM/628-673
C0WAL8_9FIRM/676-723
C0WAL8_9FIRM/727-775
C0WAL8_9FIRM/778-825
C0WHB8_9CORY/511-558
C0WHB8_9CORY/561-608
C0WHB8_9CORY/617-662
C0WHB8_9CORY/665-714
C0WHB8_9CORY/717-765
C0WHB8_9CORY/768-813
C0WMC6_LACBU/516-563
C0WMC6_LACBU/566-616
C0WMC6_LACBU/624-669
C0WMC6_LACBU/672-719
C0WMC6_LACBU/722-770
C0WMC6_LACBU/773-820
C0WTW4_LACBU/501-531
C0WTW4_LACBU/545-595
C0WTW4_LACBU/602-627
C0WTW4_LACBU/656-703
C0WTW4_LACBU/706-755
C0WVU3_LACFE/501-548
C0WVU3_LACFE/551-601
C0WVU3_LACFE/609-654
C0WVU3_LACFE/657-704
C0WVU3_LACFE/707-755
C0WVU3_LACFE/758-802
C0WYR9_LACFE/506-541
C0WYR9_LACFE/551-601
C0WYR9_LACFE/607-655
C0WYR9_LACFE/661-707
C0X3K1_ENTFA/505-552
C0X3K1_ENTFA/555-604
C0X3K1_ENTFA/612-657
C0X3K1_ENTFA/660-707
C0X3K1_ENTFA/710-758
C0X3K1_ENTFA/761-808
C0X5K0_ENTFA/149-188
C0X5K0_ENTFA/194-244
C0X5K0_ENTFA/251-300
C0X5K0_ENTFA/305-351
C0X5K0_ENTFA/357-403
C0XIJ2_LACHI/516-563
C0XIJ2_LACHI/566-616
C0XIJ2_LACHI/624-669
C0XIJ2_LACHI/672-719
C0XIJ2_LACHI/722-770
C0XIJ2_LACHI/773-820
C0XM35_LACHI/501-531
C0XM35_LACHI/545-595
C0XM35_LACHI/602-627
C0XM35_LACHI/656-703
C0XM35_LACHI/706-755
C0XTI9_9CORY/513-560
C0XTI9_9CORY/563-600
C0XTI9_9CORY/619-664
C0XTI9_9CORY/667-716
C0XTI9_9CORY/719-767
C0XTI9_9CORY/770-815
C0Y9M5_BURPS/547-594
C0Y9M5_BURPS/597-647
C0Y9M5_BURPS/653-698
C0Y9M5_BURPS/701-748
C0Y9M5_BURPS/752-800
C0Y9M5_BURPS/803-850
C0YZM8_LACRE/506-553
C0YZM8_LACRE/556-606
C0YZM8_LACRE/614-659
C0YZM8_LACRE/664-709
C0YZM8_LACRE/712-760
C0YZM8_LACRE/763-810
C0Z196_LACRE/503-538
C0Z196_LACRE/548-598
C0Z196_LACRE/604-649
C0Z196_LACRE/659-705
C0ZEN0_BREBN/509-547
C0ZEN0_BREBN/662-708
C0ZEN0_BREBN/715-760
C0ZH47_BREBN/503-550
C0ZH47_BREBN/553-603
C0ZH47_BREBN/609-654
C0ZH47_BREBN/657-704
C0ZH47_BREBN/707-755
C0ZH47_BREBN/758-805
C0ZLF0_RHOE4/516-563
C0ZLF0_RHOE4/566-616
C0ZLF0_RHOE4/622-667
C0ZLF0_RHOE4/670-719
C0ZLF0_RHOE4/722-770
C0ZLF0_RHOE4/773-818
C1A5L6_GEMAT/512-559
C1A5L6_GEMAT/562-612
C1A5L6_GEMAT/618-663
C1A5L6_GEMAT/666-713
C1A5L6_GEMAT/716-764
C1A5L6_GEMAT/767-813
C1AJ03_MYCBT/515-562
C1AJ03_MYCBT/565-603
C1AJ03_MYCBT/621-666
C1AJ03_MYCBT/669-718
C1AJ03_MYCBT/721-769
C1AJ03_MYCBT/772-817
C1B7U1_RHOOB/516-563
C1B7U1_RHOOB/566-616
C1B7U1_RHOOB/622-667
C1B7U1_RHOOB/670-719
C1B7U1_RHOOB/722-770
C1B7U1_RHOOB/773-818
C1C6I8_STRP7/504-542
C1C6I8_STRP7/549-600
C1C6I8_STRP7/607-655
C1C6I8_STRP7/657-704
C1C6I8_STRP7/706-751
C1C7I5_STRP7/502-549
C1C7I5_STRP7/552-602
C1C7I5_STRP7/609-654
C1C7I5_STRP7/657-704
C1C7I5_STRP7/707-755
C1C7I5_STRP7/758-805
C1CDK2_STRZJ/504-542
C1CDK2_STRZJ/549-600
C1CDK2_STRZJ/607-655
C1CDK2_STRZJ/657-704
C1CDK2_STRZJ/706-751
C1CEH7_STRZJ/502-549
C1CEH7_STRZJ/552-602
C1CEH7_STRZJ/609-654
C1CEH7_STRZJ/657-704
C1CEH7_STRZJ/707-755
C1CEH7_STRZJ/758-805
C1CJU5_STRZP/504-542
C1CJU5_STRZP/549-600
C1CJU5_STRZP/607-655
C1CJU5_STRZP/657-704
C1CJU5_STRZP/706-751
C1CKW0_STRZP/502-549
C1CKW0_STRZP/552-602
C1CKW0_STRZP/609-654
C1CKW0_STRZP/657-704
C1CKW0_STRZP/707-755
C1CKW0_STRZP/758-805
C1CR84_STRZT/502-549
C1CR84_STRZT/552-602
C1CR84_STRZT/609-654
C1CR84_STRZT/657-704
C1CR84_STRZT/707-755
C1CR84_STRZT/758-805
C1CS38_STRZT/504-542
C1CS38_STRZT/549-600
C1CS38_STRZT/607-655
C1CS38_STRZT/657-704
C1CS38_STRZT/706-751
C1CVF4_DEIDV/498-543
C1CVF4_DEIDV/548-599
C1CVF4_DEIDV/606-650
C1CVF4_DEIDV/653-702
C1CVF4_DEIDV/708-756
C1CVF4_DEIDV/759-806
C1D8N0_LARHH/540-587
C1D8N0_LARHH/590-640
C1D8N0_LARHH/646-691
C1D8N0_LARHH/694-741
C1D8N0_LARHH/745-793
C1D8N0_LARHH/796-843
C1D9X7_LARHH/666-712
C1DFS1_AZOVD/600-642
C1DFS1_AZOVD/649-700
C1DRQ8_AZOVD/539-586
C1DRQ8_AZOVD/589-639
C1DRQ8_AZOVD/688-733
C1DRQ8_AZOVD/736-783
C1DRQ8_AZOVD/786-834
C1DRQ8_AZOVD/837-884
C1DW89_SULAA/591-685
C1DW89_SULAA/688-735
C1EGN9_MICSR/618-665
C1EGN9_MICSR/668-718
C1EGN9_MICSR/729-774
C1EGN9_MICSR/785-824
C1EGN9_MICSR/854-900
C1EGN9_MICSR/908-955
C1EMQ0_BACC3/503-518
C1EMQ0_BACC3/548-598
C1EMQ0_BACC3/605-651
C1EMQ0_BACC3/654-699
C1EMQ0_BACC3/705-754
C1ES13_BACC3/506-553
C1ES13_BACC3/556-603
C1ES13_BACC3/611-657
C1ES13_BACC3/660-707
C1ES13_BACC3/711-758
C1ES13_BACC3/761-807
C1F921_ACIC5/533-577
C1F921_ACIC5/582-632
C1F921_ACIC5/639-684
C1F921_ACIC5/687-734
C1F921_ACIC5/749-796
C1F921_ACIC5/799-846
C1FPH9_CLOBJ/501-548
C1FPH9_CLOBJ/551-599
C1FPH9_CLOBJ/607-652
C1FPH9_CLOBJ/655-702
C1FPH9_CLOBJ/705-753
C1FPH9_CLOBJ/756-803
C1FUG9_CLOBJ/517-561
C1FUG9_CLOBJ/564-600
C1FUG9_CLOBJ/621-665
C1FUG9_CLOBJ/857-904
C1HHB7_9ESCH/592-636
C1HHB7_9ESCH/641-685
C1HN34_9ESCH/538-585
C1HN34_9ESCH/588-638
C1HN34_9ESCH/645-689
C1HN34_9ESCH/692-739
C1HN34_9ESCH/743-790
C1HN34_9ESCH/793-840
C1HY59_NEIGO/549-596
C1HY59_NEIGO/599-649
C1HY59_NEIGO/655-699
C1HY59_NEIGO/703-788
C1HY59_NEIGO/797-844
C1HY59_NEIGO/847-894
C1I8B0_9CLOT/518-562
C1I8B0_9CLOT/565-613
C1I8B0_9CLOT/623-667
C1I8B0_9CLOT/757-806
C1I8B0_9CLOT/862-903
C1IBC9_9CLOT/502-549
C1IBC9_9CLOT/552-602
C1IBC9_9CLOT/608-653
C1IBC9_9CLOT/656-699
C1IBC9_9CLOT/706-754
C1IBC9_9CLOT/757-804
C1KV23_LISMC/507-552
C1KV23_LISMC/555-594
C1KV23_LISMC/611-656
C1KV23_LISMC/659-706
C1KV23_LISMC/709-757
C1KV23_LISMC/760-807
C1L2J5_LISMC/505-530
C1L2J5_LISMC/550-601
C1L2J5_LISMC/607-653
C1L2J5_LISMC/656-702
C1L2J5_LISMC/708-746
C1M6X7_9ENTR/538-585
C1M6X7_9ENTR/588-638
C1M6X7_9ENTR/645-689
C1M6X7_9ENTR/692-739
C1M6X7_9ENTR/743-790
C1M6X7_9ENTR/793-840
C1MBG4_9ENTR/592-637
C1MBG4_9ENTR/641-692
C1N3Z1_MICPC/1028-1075
C1N3Z1_MICPC/627-674
C1N3Z1_MICPC/677-727
C1N3Z1_MICPC/738-783
C1N3Z1_MICPC/786-823
C1N3Z1_MICPC/965-1011
C1NDZ8_9ESCH/592-636
C1NDZ8_9ESCH/641-685
C1PE30_BACCO/506-552
C1PE30_BACCO/555-594
C1PE30_BACCO/611-656
C1PE30_BACCO/659-706
C1PE30_BACCO/709-757
C1PE30_BACCO/760-807
C1PFK2_BACCO/504-538
C1PFK2_BACCO/549-599
C1PFK2_BACCO/605-651
C1PFK2_BACCO/654-700
C1PFK2_BACCO/706-764
C2BFP5_9FIRM/502-549
C2BFP5_9FIRM/552-602
C2BFP5_9FIRM/608-653
C2BFP5_9FIRM/656-701
C2BFP5_9FIRM/706-754
C2BFP5_9FIRM/757-805
C2C4X0_VIBCH/598-642
C2C4X0_VIBCH/647-695
C2CBD9_VIBCH/537-584
C2CBD9_VIBCH/587-637
C2CBD9_VIBCH/643-688
C2CBD9_VIBCH/691-763
C2CBD9_VIBCH/766-814
C2CBD9_VIBCH/817-864
C2CJK5_9FIRM/502-549
C2CJK5_9FIRM/552-602
C2CJK5_9FIRM/608-653
C2CJK5_9FIRM/656-701
C2CJK5_9FIRM/706-754
C2CJK5_9FIRM/757-803
C2CSR9_CORST/511-558
C2CSR9_CORST/561-608
C2CSR9_CORST/617-662
C2CSR9_CORST/665-714
C2CSR9_CORST/717-765
C2CSR9_CORST/768-813
C2CYC4_LACBR/516-563
C2CYC4_LACBR/566-616
C2CYC4_LACBR/624-669
C2CYC4_LACBR/672-719
C2CYC4_LACBR/722-770
C2CYC4_LACBR/773-820
C2D4X7_LACBR/501-531
C2D4X7_LACBR/545-595
C2D4X7_LACBR/602-627
C2D4X7_LACBR/656-703
C2D4X7_LACBR/706-755
C2DCM9_ENTFA/507-545
C2DCM9_ENTFA/552-602
C2DCM9_ENTFA/609-658
C2DCM9_ENTFA/663-709
C2DCM9_ENTFA/715-761
C2DGI1_ENTFA/505-552
C2DGI1_ENTFA/555-604
C2DGI1_ENTFA/612-657
C2DGI1_ENTFA/660-707
C2DGI1_ENTFA/710-758
C2DGI1_ENTFA/761-808
C2DUH6_ECOLX/538-585
C2DUH6_ECOLX/588-638
C2DUH6_ECOLX/645-689
C2DUH6_ECOLX/692-739
C2DUH6_ECOLX/743-790
C2DUH6_ECOLX/793-840
C2DVR9_ECOLX/592-636
C2DVR9_ECOLX/641-685
C2E415_LACJO/508-554
C2E415_LACJO/558-608
C2E415_LACJO/614-659
C2E415_LACJO/662-708
C2E415_LACJO/712-760
C2E415_LACJO/763-810
C2E6F6_LACJO/550-600
C2E6F6_LACJO/607-651
C2E6F6_LACJO/660-707
C2EFF1_9LACO/504-539
C2EFF1_9LACO/549-599
C2EFF1_9LACO/605-654
C2EFF1_9LACO/658-704
C2EFF1_9LACO/707-755
C2EHQ1_9LACO/504-551
C2EHQ1_9LACO/554-604
C2EHQ1_9LACO/614-659
C2EHQ1_9LACO/662-708
C2EHQ1_9LACO/712-760
C2EHQ1_9LACO/763-807
C2ENI8_9LACO/549-599
C2ENI8_9LACO/605-653
C2ENI8_9LACO/659-706
C2ENI8_9LACO/714-759
C2ENW0_9LACO/507-553
C2ENW0_9LACO/557-607
C2ENW0_9LACO/613-658
C2ENW0_9LACO/661-707
C2ENW0_9LACO/711-759
C2ENW0_9LACO/762-809
C2ESF7_9LACO/503-539
C2ESF7_9LACO/548-598
C2ESF7_9LACO/604-650
C2ESF7_9LACO/659-705
C2EUA0_9LACO/507-554
C2EUA0_9LACO/557-607
C2EUA0_9LACO/614-660
C2EUA0_9LACO/663-710
C2EUA0_9LACO/713-761
C2EUA0_9LACO/764-811
C2FB28_LACPA/505-552
C2FB28_LACPA/555-605
C2FB28_LACPA/612-657
C2FB28_LACPA/660-707
C2FB28_LACPA/710-758
C2FB28_LACPA/761-808
C2FFN5_LACPA/547-597
C2FFN5_LACPA/604-646
C2FFN5_LACPA/656-703
C2FFN5_LACPA/710-757
C2FVS2_9SPHI/512-559
C2FVS2_9SPHI/562-611
C2FVS2_9SPHI/623-668
C2FVS2_9SPHI/671-719
C2FVS2_9SPHI/724-770
C2FVS2_9SPHI/774-821
C2GFG7_9CORY/509-556
C2GFG7_9CORY/559-606
C2GFG7_9CORY/615-660
C2GFG7_9CORY/663-712
C2GFG7_9CORY/715-763
C2GFG7_9CORY/766-810
C2GLG7_LACRE/503-538
C2GLG7_LACRE/548-598
C2GLG7_LACRE/604-649
C2GLG7_LACRE/658-705
C2GMA0_LACRE/506-553
C2GMA0_LACRE/556-606
C2GMA0_LACRE/614-659
C2GMA0_LACRE/664-709
C2GMA0_LACRE/712-760
C2GMA0_LACRE/763-810
C2GY32_BIFLI/539-586
C2GY32_BIFLI/589-638
C2GY32_BIFLI/645-682
C2GY32_BIFLI/699-748
C2GY32_BIFLI/753-801
C2GY32_BIFLI/804-849
C2GYJ8_BIFLI/783-830
C2GYJ8_BIFLI/865-904
C2H4T7_ENTFA/507-545
C2H4T7_ENTFA/552-602
C2H4T7_ENTFA/609-658
C2H4T7_ENTFA/663-709
C2H4T7_ENTFA/715-761
C2H6W8_ENTFA/505-552
C2H6W8_ENTFA/555-604
C2H6W8_ENTFA/612-657
C2H6W8_ENTFA/660-707
C2H6W8_ENTFA/710-758
C2H6W8_ENTFA/761-808
C2H8Q5_ENTFC/505-552
C2H8Q5_ENTFC/555-595
C2H8Q5_ENTFC/612-657
C2H8Q5_ENTFC/660-707
C2H8Q5_ENTFC/710-758
C2H8Q5_ENTFC/761-808
C2HAB3_ENTFC/504-534
C2HAB3_ENTFC/549-598
C2HAB3_ENTFC/606-653
C2HAB3_ENTFC/660-706
C2HAB3_ENTFC/712-758
C2HAB3_ENTFC/763-809
C2HKJ9_LACAC/507-553
C2HKJ9_LACAC/557-607
C2HKJ9_LACAC/613-658
C2HKJ9_LACAC/661-707
C2HKJ9_LACAC/711-759
C2HKJ9_LACAC/762-809
C2HPQ6_LACAC/549-599
C2HPQ6_LACAC/605-650
C2HPQ6_LACAC/659-706
C2HPQ6_LACAC/714-760
C2HW99_VIBCH/598-642
C2HW99_VIBCH/647-695
C2HXQ3_VIBCH/537-584
C2HXQ3_VIBCH/587-637
C2HXQ3_VIBCH/643-688
C2HXQ3_VIBCH/691-763
C2HXQ3_VIBCH/766-814
C2HXQ3_VIBCH/817-864
C2I5H0_VIBCH/537-584
C2I5H0_VIBCH/587-637
C2I5H0_VIBCH/643-688
C2I5H0_VIBCH/691-763
C2I5H0_VIBCH/766-814
C2I5H0_VIBCH/817-864
C2IHS8_VIBCH/537-584
C2IHS8_VIBCH/587-637
C2IHS8_VIBCH/643-688
C2IHS8_VIBCH/691-763
C2IHS8_VIBCH/766-814
C2IHS8_VIBCH/817-864
C2IJH2_VIBCH/598-642
C2IJH2_VIBCH/647-695
C2IRZ9_VIBCH/598-642
C2IRZ9_VIBCH/647-695
C2IWL3_VIBCH/537-584
C2IWL3_VIBCH/587-637
C2IWL3_VIBCH/643-688
C2IWL3_VIBCH/691-763
C2IWL3_VIBCH/766-814
C2IWL3_VIBCH/817-864
C2J7W0_VIBCH/537-584
C2J7W0_VIBCH/587-637
C2J7W0_VIBCH/643-688
C2J7W0_VIBCH/691-763
C2J7W0_VIBCH/766-814
C2J7W0_VIBCH/817-864
C2J8W6_VIBCH/537-584
C2J8W6_VIBCH/587-637
C2J8W6_VIBCH/643-688
C2J8W6_VIBCH/691-763
C2J8W6_VIBCH/766-814
C2J8W6_VIBCH/817-864
C2JFH7_VIBCH/598-642
C2JFH7_VIBCH/647-695
C2JKC1_ENTFA/101-147
C2JKC1_ENTFA/153-199
C2JKC1_ENTFA/47-96
C2JRU2_ENTFA/505-552
C2JRU2_ENTFA/555-604
C2JRU2_ENTFA/612-657
C2JRU2_ENTFA/660-707
C2JRU2_ENTFA/710-758
C2JRU2_ENTFA/761-808
C2JTX0_LACRH/505-552
C2JTX0_LACRH/555-605
C2JTX0_LACRH/612-657
C2JTX0_LACRH/660-707
C2JTX0_LACRH/710-758
C2JTX0_LACRH/761-808
C2JX39_LACRH/547-597
C2JX39_LACRH/604-645
C2JX39_LACRH/656-703
C2JX39_LACRH/712-757
C2KCN2_9LACO/507-553
C2KCN2_9LACO/557-607
C2KCN2_9LACO/613-658
C2KCN2_9LACO/661-706
C2KCN2_9LACO/711-759
C2KCN2_9LACO/762-809
C2KFD1_9LACO/550-600
C2KFD1_9LACO/607-655
C2KFD1_9LACO/660-707
C2KFD1_9LACO/715-762
C2KJK6_LEUMC/546-597
C2KJK6_LEUMC/605-651
C2KJK6_LEUMC/656-702
C2KMB3_LEUMC/505-552
C2KMB3_LEUMC/555-605
C2KMB3_LEUMC/613-658
C2KMB3_LEUMC/661-708
C2KMB3_LEUMC/711-759
C2KMB3_LEUMC/762-809
C2KQ73_9ACTO/699-745
C2KQ73_9ACTO/771-803
C2KT40_9ACTO/527-574
C2KT40_9ACTO/577-613
C2KT40_9ACTO/633-683
C2KT40_9ACTO/686-735
C2KT40_9ACTO/738-786
C2KT40_9ACTO/789-834
C2KVR0_9FIRM/565-615
C2KVR0_9FIRM/621-665
C2KVR0_9FIRM/667-714
C2KY17_9FIRM/119-166
C2KY17_9FIRM/175-220
C2KY17_9FIRM/223-268
C2KY17_9FIRM/273-321
C2KY17_9FIRM/324-372
C2KY17_9FIRM/69-116
C2LHN2_PROMI/545-592
C2LHN2_PROMI/595-645
C2LHN2_PROMI/651-696
C2LHN2_PROMI/699-746
C2LHN2_PROMI/749-797
C2LHN2_PROMI/800-847
C2LL17_PROMI/649-694
C2LL17_PROMI/833-869
C2LL17_PROMI/883-935
C2LSU3_STRSL/502-549
C2LSU3_STRSL/552-602
C2LSU3_STRSL/610-655
C2LSU3_STRSL/658-705
C2LSU3_STRSL/708-756
C2LSU3_STRSL/759-806
C2LUX2_STRSL/546-597
C2LUX2_STRSL/603-651
C2LUX2_STRSL/653-700
C2LUX2_STRSL/702-743
C2LVJ1_STAHO/507-554
C2LVJ1_STAHO/557-607
C2LVJ1_STAHO/614-659
C2LVJ1_STAHO/662-708
C2LVJ1_STAHO/714-762
C2LVJ1_STAHO/765-811
C2M0F0_STAHO/502-544
C2M0F0_STAHO/547-595
C2M0F0_STAHO/604-649
C2M0F0_STAHO/652-699
C2M0F0_STAHO/702-751
C2M5D1_CAPGI/501-546
C2M5D1_CAPGI/551-601
C2M5D1_CAPGI/612-657
C2M5D1_CAPGI/660-708
C2M5D1_CAPGI/713-767
C2M5D1_CAPGI/771-817
C2MB60_9PORP/503-548
C2MB60_9PORP/554-598
C2MB60_9PORP/615-660
C2MB60_9PORP/663-712
C2MB60_9PORP/717-766
C2MB60_9PORP/769-816
C2MNS8_BACCE/503-518
C2MNS8_BACCE/548-598
C2MNS8_BACCE/605-651
C2MNS8_BACCE/654-699
C2MNS8_BACCE/705-754
C2MU79_BACCE/506-553
C2MU79_BACCE/556-603
C2MU79_BACCE/611-657
C2MU79_BACCE/660-707
C2MU79_BACCE/711-758
C2MU79_BACCE/761-807
C2N457_BACCE/503-518
C2N457_BACCE/548-598
C2N457_BACCE/605-651
C2N457_BACCE/654-699
C2N457_BACCE/705-754
C2N9Y3_BACCE/506-553
C2N9Y3_BACCE/556-603
C2N9Y3_BACCE/612-657
C2N9Y3_BACCE/660-707
C2N9Y3_BACCE/711-758
C2N9Y3_BACCE/761-807
C2NKZ9_BACCE/503-518
C2NKZ9_BACCE/548-598
C2NKZ9_BACCE/605-651
C2NKZ9_BACCE/654-699
C2NKZ9_BACCE/705-754
C2NRA4_BACCE/506-553
C2NRA4_BACCE/556-603
C2NRA4_BACCE/611-657
C2NRA4_BACCE/660-707
C2NRA4_BACCE/711-758
C2NRA4_BACCE/761-807
C2P1V1_BACCE/503-518
C2P1V1_BACCE/548-598
C2P1V1_BACCE/605-651
C2P1V1_BACCE/654-699
C2P1V1_BACCE/705-754
C2P736_BACCE/506-553
C2P736_BACCE/556-603
C2P736_BACCE/612-657
C2P736_BACCE/660-707
C2P736_BACCE/711-758
C2P736_BACCE/761-807
C2PIA8_BACCE/503-518
C2PIA8_BACCE/548-598
C2PIA8_BACCE/605-651
C2PIA8_BACCE/654-699
C2PIA8_BACCE/705-754
C2PNM9_BACCE/506-553
C2PNM9_BACCE/556-603
C2PNM9_BACCE/611-657
C2PNM9_BACCE/660-707
C2PNM9_BACCE/711-758
C2PNM9_BACCE/761-807
C2PYX5_BACCE/503-518
C2PYX5_BACCE/548-598
C2PYX5_BACCE/605-651
C2PYX5_BACCE/654-699
C2PYX5_BACCE/705-754
C2Q471_BACCE/506-553
C2Q471_BACCE/556-603
C2Q471_BACCE/612-657
C2Q471_BACCE/660-707
C2Q471_BACCE/711-758
C2Q471_BACCE/761-807
C2QEY1_BACCE/503-518
C2QEY1_BACCE/548-598
C2QEY1_BACCE/605-651
C2QEY1_BACCE/654-699
C2QEY1_BACCE/705-754
C2QKL4_BACCE/506-553
C2QKL4_BACCE/556-603
C2QKL4_BACCE/612-657
C2QKL4_BACCE/660-707
C2QKL4_BACCE/710-758
C2QKL4_BACCE/761-807
C2QWF7_BACCE/503-518
C2QWF7_BACCE/548-598
C2QWF7_BACCE/605-651
C2QWF7_BACCE/654-699
C2QWF7_BACCE/705-754
C2R1M7_BACCE/506-553
C2R1M7_BACCE/556-603
C2R1M7_BACCE/612-657
C2R1M7_BACCE/660-707
C2R1M7_BACCE/711-758
C2R1M7_BACCE/761-807
C2RBK6_BACCE/503-518
C2RBK6_BACCE/548-598
C2RBK6_BACCE/605-651
C2RBK6_BACCE/654-699
C2RBK6_BACCE/705-754
C2RGM8_BACCE/506-553
C2RGM8_BACCE/556-603
C2RGM8_BACCE/612-657
C2RGM8_BACCE/660-707
C2RGM8_BACCE/711-758
C2RGM8_BACCE/761-807
C2RR99_BACCE/503-518
C2RR99_BACCE/548-598
C2RR99_BACCE/605-651
C2RR99_BACCE/654-699
C2RR99_BACCE/705-754
C2RWJ4_BACCE/506-553
C2RWJ4_BACCE/556-603
C2RWJ4_BACCE/612-657
C2RWJ4_BACCE/660-707
C2RWJ4_BACCE/711-758
C2RWJ4_BACCE/761-807
C2S6S3_BACCE/503-518
C2S6S3_BACCE/548-598
C2S6S3_BACCE/605-651
C2S6S3_BACCE/654-697
C2S6S3_BACCE/705-754
C2SCH3_BACCE/506-553
C2SCH3_BACCE/556-603
C2SCH3_BACCE/611-657
C2SCH3_BACCE/660-707
C2SCH3_BACCE/711-758
C2SCH3_BACCE/761-807
C2SN96_BACCE/503-518
C2SN96_BACCE/548-598
C2SN96_BACCE/605-651
C2SN96_BACCE/654-699
C2SN96_BACCE/705-754
C2STK0_BACCE/506-553
C2STK0_BACCE/556-603
C2STK0_BACCE/612-657
C2STK0_BACCE/660-707
C2STK0_BACCE/711-758
C2STK0_BACCE/761-807
C2T448_BACCE/503-518
C2T448_BACCE/548-598
C2T448_BACCE/605-651
C2T448_BACCE/654-699
C2T448_BACCE/705-754
C2T9E7_BACCE/506-553
C2T9E7_BACCE/556-603
C2T9E7_BACCE/612-657
C2T9E7_BACCE/660-707
C2T9E7_BACCE/711-758
C2T9E7_BACCE/761-807
C2TJS1_BACCE/503-518
C2TJS1_BACCE/548-598
C2TJS1_BACCE/605-651
C2TJS1_BACCE/654-699
C2TJS1_BACCE/705-754
C2TQ22_BACCE/506-553
C2TQ22_BACCE/556-603
C2TQ22_BACCE/611-657
C2TQ22_BACCE/660-707
C2TQ22_BACCE/711-758
C2TQ22_BACCE/761-807
C2U0N0_BACCE/503-518
C2U0N0_BACCE/548-598
C2U0N0_BACCE/605-651
C2U0N0_BACCE/654-699
C2U0N0_BACCE/705-754
C2U620_BACCE/506-553
C2U620_BACCE/556-603
C2U620_BACCE/612-657
C2U620_BACCE/660-707
C2U620_BACCE/710-758
C2U620_BACCE/761-807
C2UH22_BACCE/503-518
C2UH22_BACCE/548-598
C2UH22_BACCE/605-651
C2UH22_BACCE/654-699
C2UH22_BACCE/705-754
C2UMD1_BACCE/506-553
C2UMD1_BACCE/556-603
C2UMD1_BACCE/612-657
C2UMD1_BACCE/660-707
C2UMD1_BACCE/711-758
C2UMD1_BACCE/761-807
C2UPC3_BACCE/506-553
C2UPC3_BACCE/556-603
C2UPC3_BACCE/612-657
C2UPC3_BACCE/660-707
C2UPC3_BACCE/710-758
C2UPC3_BACCE/761-807
C2UYF8_BACCE/503-518
C2UYF8_BACCE/548-598
C2UYF8_BACCE/605-651
C2UYF8_BACCE/654-699
C2UYF8_BACCE/705-754
C2VEZ3_BACCE/503-518
C2VEZ3_BACCE/548-598
C2VEZ3_BACCE/605-651
C2VEZ3_BACCE/654-699
C2VEZ3_BACCE/705-754
C2VK98_BACCE/506-553
C2VK98_BACCE/556-603
C2VK98_BACCE/612-657
C2VK98_BACCE/660-707
C2VK98_BACCE/710-758
C2VK98_BACCE/761-807
C2VWV2_BACCE/503-518
C2VWV2_BACCE/548-598
C2VWV2_BACCE/605-651
C2VWV2_BACCE/654-699
C2VWV2_BACCE/705-754
C2W2F7_BACCE/506-553
C2W2F7_BACCE/556-603
C2W2F7_BACCE/612-657
C2W2F7_BACCE/660-707
C2W2F7_BACCE/711-758
C2W2F7_BACCE/761-807
C2W2N1_BACCE/479-526
C2W2N1_BACCE/529-577
C2W2N1_BACCE/585-630
C2W2N1_BACCE/633-680
C2W2N1_BACCE/683-731
C2W2N1_BACCE/734-780
C2WAD0_BACCE/1-37
C2WAD0_BACCE/40-85
C2WAD0_BACCE/91-147
C2WG79_BACCE/506-553
C2WG79_BACCE/556-603
C2WG79_BACCE/612-657
C2WG79_BACCE/660-707
C2WG79_BACCE/711-758
C2WG79_BACCE/761-807
C2WQT2_BACCE/503-518
C2WQT2_BACCE/548-598
C2WQT2_BACCE/605-651
C2WQT2_BACCE/654-699
C2WQT2_BACCE/705-754
C2X1E8_BACCE/503-518
C2X1E8_BACCE/548-598
C2X1E8_BACCE/605-651
C2X1E8_BACCE/654-699
C2X1E8_BACCE/705-754
C2XEV8_BACCE/503-518
C2XEV8_BACCE/548-598
C2XEV8_BACCE/605-651
C2XEV8_BACCE/654-699
C2XEV8_BACCE/705-754
C2XK42_BACCE/506-553
C2XK42_BACCE/556-603
C2XK42_BACCE/612-657
C2XK42_BACCE/660-707
C2XK42_BACCE/711-758
C2XK42_BACCE/761-807
C2Y2L0_BACCE/506-553
C2Y2L0_BACCE/556-603
C2Y2L0_BACCE/612-657
C2Y2L0_BACCE/660-707
C2Y2L0_BACCE/711-758
C2Y2L0_BACCE/761-807
C2YDK2_BACCE/503-518
C2YDK2_BACCE/548-598
C2YDK2_BACCE/605-651
C2YDK2_BACCE/654-699
C2YDK2_BACCE/705-754
C2YIT1_BACCE/506-553
C2YIT1_BACCE/556-603
C2YIT1_BACCE/612-657
C2YIT1_BACCE/660-707
C2YIT1_BACCE/711-758
C2YIT1_BACCE/761-807
C2YUR0_BACCE/503-518
C2YUR0_BACCE/548-598
C2YUR0_BACCE/605-651
C2YUR0_BACCE/654-699
C2YUR0_BACCE/705-754
C2Z000_BACCE/506-553
C2Z000_BACCE/556-603
C2Z000_BACCE/611-657
C2Z000_BACCE/660-707
C2Z000_BACCE/711-758
C2Z000_BACCE/761-807
C2ZAW6_BACCE/1-37
C2ZAW6_BACCE/40-85
C2ZAW6_BACCE/91-140
C2ZG36_BACCE/506-553
C2ZG36_BACCE/556-603
C2ZG36_BACCE/612-657
C2ZG36_BACCE/660-707
C2ZG36_BACCE/711-758
C2ZG36_BACCE/761-807
C2ZIA3_BACCE/506-553
C2ZIA3_BACCE/556-603
C2ZIA3_BACCE/612-657
C2ZIA3_BACCE/660-707
C2ZIA3_BACCE/711-758
C2ZIA3_BACCE/761-807
C2ZSH1_BACCE/503-518
C2ZSH1_BACCE/548-598
C2ZSH1_BACCE/605-651
C2ZSH1_BACCE/654-699
C2ZSH1_BACCE/705-754
C3A8Y2_BACMY/503-518
C3A8Y2_BACMY/548-598
C3A8Y2_BACMY/605-651
C3A8Y2_BACMY/654-699
C3A8Y2_BACMY/705-754
C3AE67_BACMY/506-553
C3AE67_BACMY/556-603
C3AE67_BACMY/612-657
C3AE67_BACMY/660-707
C3AE67_BACMY/711-758
C3AE67_BACMY/761-807
C3AG10_BACMY/506-553
C3AG10_BACMY/556-603
C3AG10_BACMY/612-657
C3AG10_BACMY/660-707
C3AG10_BACMY/710-758
C3AG10_BACMY/761-807
C3ANL1_BACMY/503-518
C3ANL1_BACMY/548-598
C3ANL1_BACMY/605-651
C3ANL1_BACMY/654-700
C3ANL1_BACMY/705-754
C3AXU4_BACMY/506-553
C3AXU4_BACMY/556-603
C3AXU4_BACMY/612-657
C3AXU4_BACMY/660-707
C3AXU4_BACMY/710-758
C3AXU4_BACMY/761-807
C3B610_BACMY/503-518
C3B610_BACMY/548-598
C3B610_BACMY/605-651
C3B610_BACMY/654-700
C3B610_BACMY/705-754
C3BMZ6_9BACI/503-518
C3BMZ6_9BACI/548-598
C3BMZ6_9BACI/605-651
C3BMZ6_9BACI/654-699
C3BMZ6_9BACI/705-754
C3BTC5_9BACI/506-553
C3BTC5_9BACI/556-603
C3BTC5_9BACI/612-657
C3BTC5_9BACI/660-707
C3BTC5_9BACI/710-758
C3BTC5_9BACI/761-807
C3C5L9_BACTU/503-518
C3C5L9_BACTU/548-598
C3C5L9_BACTU/605-651
C3C5L9_BACTU/654-699
C3C5L9_BACTU/705-754
C3CBB2_BACTU/506-553
C3CBB2_BACTU/556-603
C3CBB2_BACTU/611-657
C3CBB2_BACTU/660-707
C3CBB2_BACTU/711-758
C3CBB2_BACTU/761-807
C3CLV5_BACTU/503-518
C3CLV5_BACTU/548-598
C3CLV5_BACTU/605-651
C3CLV5_BACTU/654-699
C3CLV5_BACTU/705-754
C3CSN2_BACTU/506-553
C3CSN2_BACTU/556-603
C3CSN2_BACTU/612-657
C3CSN2_BACTU/660-707
C3CSN2_BACTU/710-758
C3CSN2_BACTU/761-807
C3CV72_BACTU/559-600
C3CV72_BACTU/662-709
C3D540_BACTU/503-518
C3D540_BACTU/548-598
C3D540_BACTU/605-651
C3D540_BACTU/654-699
C3D540_BACTU/705-754
C3DAI0_BACTU/506-553
C3DAI0_BACTU/556-603
C3DAI0_BACTU/612-657
C3DAI0_BACTU/660-707
C3DAI0_BACTU/710-758
C3DAI0_BACTU/761-807
C3DMV7_BACTS/503-518
C3DMV7_BACTS/548-598
C3DMV7_BACTS/605-651
C3DMV7_BACTS/654-699
C3DMV7_BACTS/705-754
C3DTU1_BACTS/506-553
C3DTU1_BACTS/556-603
C3DTU1_BACTS/612-657
C3DTU1_BACTS/660-707
C3DTU1_BACTS/710-758
C3DTU1_BACTS/761-807
C3E6H7_BACTU/503-518
C3E6H7_BACTU/548-598
C3E6H7_BACTU/605-651
C3E6H7_BACTU/654-699
C3E6H7_BACTU/705-754
C3EBY3_BACTU/506-553
C3EBY3_BACTU/556-603
C3EBY3_BACTU/612-657
C3EBY3_BACTU/660-707
C3EBY3_BACTU/711-758
C3EBY3_BACTU/761-807
C3ENQ9_BACTK/503-518
C3ENQ9_BACTK/548-598
C3ENQ9_BACTK/605-651
C3ENQ9_BACTK/654-699
C3ENQ9_BACTK/705-754
C3ETZ5_BACTK/506-553
C3ETZ5_BACTK/556-603
C3ETZ5_BACTK/612-657
C3ETZ5_BACTK/660-707
C3ETZ5_BACTK/711-758
C3ETZ5_BACTK/761-807
C3F4V7_BACTU/503-518
C3F4V7_BACTU/548-598
C3F4V7_BACTU/605-651
C3F4V7_BACTU/654-699
C3F4V7_BACTU/705-754
C3FAI6_BACTU/506-553
C3FAI6_BACTU/556-603
C3FAI6_BACTU/611-657
C3FAI6_BACTU/660-707
C3FAI6_BACTU/711-758
C3FAI6_BACTU/761-807
C3FNC9_BACTB/503-518
C3FNC9_BACTB/548-598
C3FNC9_BACTB/605-651
C3FNC9_BACTB/654-699
C3FNC9_BACTB/705-754
C3FTW0_BACTB/506-553
C3FTW0_BACTB/556-603
C3FTW0_BACTB/612-657
C3FTW0_BACTB/660-707
C3FTW0_BACTB/710-758
C3FTW0_BACTB/761-807
C3FWU6_BACTU/506-553
C3FWU6_BACTU/556-603
C3FWU6_BACTU/611-657
C3FWU6_BACTU/660-707
C3FWU6_BACTU/711-758
C3FWU6_BACTU/761-807
C3G673_BACTU/503-518
C3G673_BACTU/548-598
C3G673_BACTU/605-651
C3G673_BACTU/654-699
C3G673_BACTU/705-754
C3GM57_BACTU/503-518
C3GM57_BACTU/548-598
C3GM57_BACTU/605-651
C3GM57_BACTU/654-699
C3GM57_BACTU/705-754
C3GSC3_BACTU/506-553
C3GSC3_BACTU/556-603
C3GSC3_BACTU/611-657
C3GSC3_BACTU/660-707
C3GSC3_BACTU/711-758
C3GSC3_BACTU/761-807
C3H448_BACTU/503-518
C3H448_BACTU/548-598
C3H448_BACTU/605-651
C3H448_BACTU/654-699
C3H448_BACTU/705-754
C3H9Q5_BACTU/506-553
C3H9Q5_BACTU/556-603
C3H9Q5_BACTU/612-657
C3H9Q5_BACTU/660-707
C3H9Q5_BACTU/711-758
C3H9Q5_BACTU/761-807
C3HLV4_BACTU/503-518
C3HLV4_BACTU/548-598
C3HLV4_BACTU/605-651
C3HLV4_BACTU/654-699
C3HLV4_BACTU/705-754
C3HS23_BACTU/506-553
C3HS23_BACTU/556-603
C3HS23_BACTU/611-657
C3HS23_BACTU/660-707
C3HS23_BACTU/711-758
C3HS23_BACTU/761-807
C3I476_BACTU/503-518
C3I476_BACTU/548-598
C3I476_BACTU/605-651
C3I476_BACTU/654-699
C3I476_BACTU/705-754
C3I9M8_BACTU/506-553
C3I9M8_BACTU/556-603
C3I9M8_BACTU/612-657
C3I9M8_BACTU/660-707
C3I9M8_BACTU/710-758
C3I9M8_BACTU/761-807
C3IMD7_BACTU/503-518
C3IMD7_BACTU/548-598
C3IMD7_BACTU/605-651
C3IMD7_BACTU/654-699
C3IMD7_BACTU/705-754
C3IWD9_BACTU/506-553
C3IWD9_BACTU/556-603
C3IWD9_BACTU/612-657
C3IWD9_BACTU/660-707
C3IWD9_BACTU/710-758
C3IWD9_BACTU/761-807
C3JD53_9PORP/505-551
C3JD53_9PORP/555-605
C3JD53_9PORP/617-662
C3JD53_9PORP/665-714
C3JD53_9PORP/719-767
C3JD53_9PORP/770-818
C3JLE8_RHOER/516-563
C3JLE8_RHOER/566-616
C3JLE8_RHOER/622-667
C3JLE8_RHOER/670-719
C3JLE8_RHOER/722-770
C3JLE8_RHOER/773-818
C3K6J4_PSEFS/539-586
C3K6J4_PSEFS/589-639
C3K6J4_PSEFS/645-690
C3K6J4_PSEFS/693-740
C3K6J4_PSEFS/743-790
C3K6J4_PSEFS/794-841
C3KDM2_PSEFS/602-646
C3KDM2_PSEFS/651-702
C3KXR3_CLOB6/501-548
C3KXR3_CLOB6/551-599
C3KXR3_CLOB6/607-652
C3KXR3_CLOB6/655-701
C3KXR3_CLOB6/704-753
C3KXR3_CLOB6/756-803
C3L241_CLOB6/517-561
C3L241_CLOB6/564-600
C3L241_CLOB6/621-665
C3L241_CLOB6/857-904
C3L9D6_BACAC/503-518
C3L9D6_BACAC/548-598
C3L9D6_BACAC/605-651
C3L9D6_BACAC/654-699
C3L9D6_BACAC/705-754
C3LIC7_BACAC/506-553
C3LIC7_BACAC/556-603
C3LIC7_BACAC/611-657
C3LIC7_BACAC/660-707
C3LIC7_BACAC/711-758
C3LIC7_BACAC/761-807
C3LLV4_VIBCM/537-584
C3LLV4_VIBCM/587-637
C3LLV4_VIBCM/643-688
C3LLV4_VIBCM/691-763
C3LLV4_VIBCM/766-814
C3LLV4_VIBCM/817-864
C3LQX3_VIBCM/598-642
C3LQX3_VIBCM/647-695
C3M9H2_RHISN/562-610
C3M9H2_RHISN/613-654
C3M9H2_RHISN/660-705
C3MD09_RHISN/537-584
C3MD09_RHISN/588-637
C3MD09_RHISN/646-692
C3MD09_RHISN/695-743
C3MD09_RHISN/799-849
C3MD09_RHISN/852-899
C3NR44_VIBCJ/537-584
C3NR44_VIBCJ/587-637
C3NR44_VIBCJ/643-688
C3NR44_VIBCJ/691-763
C3NR44_VIBCJ/766-814
C3NR44_VIBCJ/817-864
C3NVH1_VIBCJ/598-642
C3NVH1_VIBCJ/647-695
C3P439_BACAA/503-518
C3P439_BACAA/548-598
C3P439_BACAA/605-651
C3P439_BACAA/654-699
C3P439_BACAA/705-754
C3P8Q0_BACAA/506-553
C3P8Q0_BACAA/556-603
C3P8Q0_BACAA/611-657
C3P8Q0_BACAA/660-707
C3P8Q0_BACAA/711-758
C3P8Q0_BACAA/761-807
C3PE80_CORA7/511-558
C3PE80_CORA7/561-608
C3PE80_CORA7/617-662
C3PE80_CORA7/665-714
C3PE80_CORA7/717-765
C3PE80_CORA7/768-813
C3PMA7_RICAE/550-580
C3PMA7_RICAE/600-645
C3PMA7_RICAE/647-692
C3PMP7_RICAE/529-574
C3PMP7_RICAE/581-628
C3PMP7_RICAE/638-683
C3PMP7_RICAE/686-734
C3PMP7_RICAE/785-833
C3PMP7_RICAE/836-883
C3Q2E5_9BACE/501-547
C3Q2E5_9BACE/551-598
C3Q2E5_9BACE/612-657
C3Q2E5_9BACE/660-709
C3Q2E5_9BACE/714-762
C3Q2E5_9BACE/765-813
C3QDB7_9BACE/501-547
C3QDB7_9BACE/551-600
C3QDB7_9BACE/612-657
C3QDB7_9BACE/660-709
C3QDB7_9BACE/714-762
C3QDB7_9BACE/765-812
C3QTL0_9BACE/501-547
C3QTL0_9BACE/551-600
C3QTL0_9BACE/612-657
C3QTL0_9BACE/660-709
C3QTL0_9BACE/714-762
C3QTL0_9BACE/765-812
C3RAU2_9BACE/501-547
C3RAU2_9BACE/551-598
C3RAU2_9BACE/612-657
C3RAU2_9BACE/660-709
C3RAU2_9BACE/714-762
C3RAU2_9BACE/765-813
C3RP26_9FIRM/501-548
C3RP26_9FIRM/551-601
C3RP26_9FIRM/611-655
C3RP26_9FIRM/659-703
C3RP26_9FIRM/708-756
C3RP26_9FIRM/759-806
C3RQL8_9FIRM/539-589
C3SUH2_ECOLX/592-636
C3SUH2_ECOLX/641-685
C3T307_ECOLX/538-585
C3T307_ECOLX/588-638
C3T307_ECOLX/645-689
C3T307_ECOLX/692-739
C3T307_ECOLX/743-790
C3T307_ECOLX/793-840
C3WFJ3_FUSMR/499-544
C3WFJ3_FUSMR/549-599
C3WFJ3_FUSMR/605-650
C3WFJ3_FUSMR/655-702
C3WFJ3_FUSMR/707-755
C3WFJ3_FUSMR/758-806
C3WMI4_9FUSO/499-547
C3WMI4_9FUSO/549-599
C3WMI4_9FUSO/605-650
C3WMI4_9FUSO/655-702
C3WMI4_9FUSO/706-754
C3WMI4_9FUSO/757-804
C3WTR3_9FUSO/499-548
C3WTR3_9FUSO/549-599
C3WTR3_9FUSO/605-650
C3WTR3_9FUSO/655-702
C3WTR3_9FUSO/706-754
C3WTR3_9FUSO/757-804
C3X0L8_9FUSO/117-167
C3X0L8_9FUSO/173-218
C3X0L8_9FUSO/223-270
C3X0L8_9FUSO/274-322
C3X0L8_9FUSO/325-372
C3X0L8_9FUSO/67-116
C3X4C2_OXAFO/573-609
C3X4C2_OXAFO/624-668
C3X4C2_OXAFO/675-720
C3X754_OXAFO/549-596
C3X754_OXAFO/599-646
C3X754_OXAFO/659-704
C3X754_OXAFO/707-754
C3X754_OXAFO/758-806
C3X754_OXAFO/809-855
C3XAH5_OXAFO/573-609
C3XAH5_OXAFO/674-720
C3XD38_OXAFO/549-596
C3XD38_OXAFO/599-647
C3XD38_OXAFO/659-704
C3XD38_OXAFO/707-754
C3XD38_OXAFO/758-806
C3XD38_OXAFO/809-855
C3XIV8_9HELI/506-552
C3XIV8_9HELI/555-605
C3XIV8_9HELI/611-656
C3XIV8_9HELI/660-708
C3XIV8_9HELI/712-760
C3XIV8_9HELI/764-811
C3XLU3_9HELI/506-553
C3XLU3_9HELI/556-606
C3XLU3_9HELI/612-657
C3XLU3_9HELI/661-709
C3XLU3_9HELI/713-761
C3XLU3_9HELI/764-810
C4ARI7_BURMA/569-616
C4ARI7_BURMA/619-669
C4ARI7_BURMA/675-720
C4ARI7_BURMA/723-770
C4ARI7_BURMA/774-822
C4ARI7_BURMA/825-872
C4F0B8_HAEIF/535-582
C4F0B8_HAEIF/585-635
C4F0B8_HAEIF/641-686
C4F0B8_HAEIF/689-735
C4F0B8_HAEIF/767-815
C4F0B8_HAEIF/818-864
C4F185_HAEIF/596-637
C4F185_HAEIF/646-690
C4F346_HAEIF/596-637
C4F346_HAEIF/646-690
C4F6C6_HAEIF/535-582
C4F6C6_HAEIF/585-635
C4F6C6_HAEIF/641-686
C4F6C6_HAEIF/689-735
C4F6C6_HAEIF/767-815
C4F6C6_HAEIF/818-864
C4FB31_9ACTN/567-613
C4FB31_9ACTN/617-667
C4FB31_9ACTN/673-718
C4FB31_9ACTN/721-768
C4FB31_9ACTN/771-819
C4FB31_9ACTN/822-868
C4FD74_9BIFI/553-600
C4FD74_9BIFI/603-648
C4FD74_9BIFI/659-697
C4FD74_9BIFI/713-761
C4FD74_9BIFI/767-815
C4FD74_9BIFI/818-864
C4FEI3_9BIFI/735-782
C4FEI3_9BIFI/817-858
C4FHU8_9AQUI/591-685
C4FHU8_9AQUI/688-735
C4FHU8_9AQUI/738-786
C4FMN3_9FIRM/506-553
C4FMN3_9FIRM/556-604
C4FMN3_9FIRM/614-658
C4FMN3_9FIRM/661-708
C4FMN3_9FIRM/714-762
C4FMN3_9FIRM/765-813
C4FX88_9FIRM/548-598
C4FX88_9FIRM/602-651
C4FX88_9FIRM/656-703
C4FX88_9FIRM/709-755
C4FYE3_9FIRM/508-555
C4FYE3_9FIRM/558-607
C4FYE3_9FIRM/614-659
C4FYE3_9FIRM/662-709
C4FYE3_9FIRM/712-760
C4FYE3_9FIRM/763-809
C4G1I7_ABIDE/614-658
C4G1I7_ABIDE/667-712
C4G5Q1_ABIDE/509-556
C4G5Q1_ABIDE/559-609
C4G5Q1_ABIDE/615-660
C4G5Q1_ABIDE/663-708
C4G5Q1_ABIDE/713-761
C4G5Q1_ABIDE/764-815
C4GB09_9FIRM/622-666
C4GB09_9FIRM/669-715
C4GCC6_9FIRM/518-565
C4GCC6_9FIRM/568-617
C4GCC6_9FIRM/625-670
C4GCC6_9FIRM/673-720
C4GCC6_9FIRM/723-771
C4GCC6_9FIRM/774-821
C4GEH9_9NEIS/547-594
C4GEH9_9NEIS/597-647
C4GEH9_9NEIS/653-698
C4GEH9_9NEIS/701-784
C4GEH9_9NEIS/790-837
C4GEH9_9NEIS/840-886
C4H277_YERPE/596-636
C4H277_YERPE/645-697
C4H3A0_YERPE/538-585
C4H3A0_YERPE/588-638
C4H3A0_YERPE/645-689
C4H3A0_YERPE/692-739
C4H3A0_YERPE/742-790
C4H3A0_YERPE/793-840
C4HCY9_YERPE/538-585
C4HCY9_YERPE/588-638
C4HCY9_YERPE/645-689
C4HCY9_YERPE/692-739
C4HCY9_YERPE/742-790
C4HCY9_YERPE/793-840
C4HK91_YERPE/596-636
C4HK91_YERPE/645-697
C4HR88_YERPE/596-636
C4HR88_YERPE/645-697
C4HSW4_YERPE/538-585
C4HSW4_YERPE/588-638
C4HSW4_YERPE/645-689
C4HSW4_YERPE/692-739
C4HSW4_YERPE/742-790
C4HSW4_YERPE/793-840
C4IDS8_CLOBU/519-561
C4IDS8_CLOBU/566-618
C4IDS8_CLOBU/861-903
C4IMQ3_CLOBU/503-550
C4IMQ3_CLOBU/553-603
C4IMQ3_CLOBU/609-652
C4IMQ3_CLOBU/657-700
C4IMQ3_CLOBU/707-755
C4IMQ3_CLOBU/758-804
C4IQ40_BRUAB/586-634
C4IQ40_BRUAB/637-678
C4IQ40_BRUAB/684-729
C4IRF2_BRUAB/545-592
C4IRF2_BRUAB/596-645
C4IRF2_BRUAB/654-700
C4IRF2_BRUAB/703-751
C4IRF2_BRUAB/808-858
C4IRF2_BRUAB/861-908
C4K0Z1_RICPU/529-574
C4K0Z1_RICPU/581-628
C4K0Z1_RICPU/638-683
C4K0Z1_RICPU/686-734
C4K0Z1_RICPU/785-833
C4K0Z1_RICPU/836-883
C4K186_RICPU/550-580
C4K186_RICPU/600-645
C4K186_RICPU/647-692
C4K4N4_HAMD5/596-636
C4K4N4_HAMD5/645-696
C4K6E6_HAMD5/540-587
C4K6E6_HAMD5/590-640
C4K6E6_HAMD5/646-691
C4K6E6_HAMD5/694-741
C4K6E6_HAMD5/744-792
C4K6E6_HAMD5/795-841
C4KAV4_THASP/671-715
C4KAV4_THASP/718-764
C4KB63_THASP/538-585
C4KB63_THASP/588-638
C4KB63_THASP/644-689
C4KB63_THASP/692-739
C4KB63_THASP/743-791
C4KB63_THASP/794-841
C4KS74_BURPS/569-616
C4KS74_BURPS/619-669
C4KS74_BURPS/675-720
C4KS74_BURPS/723-770
C4KS74_BURPS/774-822
C4KS74_BURPS/825-872
C4KZY8_EXISA/502-549
C4KZY8_EXISA/552-602
C4KZY8_EXISA/629-673
C4KZY8_EXISA/676-725
C4KZY8_EXISA/728-774
C4KZY8_EXISA/777-824
C4L236_EXISA/549-598
C4L236_EXISA/605-650
C4L236_EXISA/653-699
C4L9W3_TOLAT/598-638
C4L9W3_TOLAT/650-701
C4LEN0_TOLAT/538-585
C4LEN0_TOLAT/588-638
C4LEN0_TOLAT/644-689
C4LEN0_TOLAT/692-739
C4LEN0_TOLAT/743-790
C4LEN0_TOLAT/793-840
C4LGC6_CORK4/516-563
C4LGC6_CORK4/566-612
C4LGC6_CORK4/622-667
C4LGC6_CORK4/670-719
C4LGC6_CORK4/722-770
C4LGC6_CORK4/773-817
C4PM42_CHLTZ/505-553
C4PM42_CHLTZ/556-607
C4PM42_CHLTZ/613-658
C4PM42_CHLTZ/662-710
C4PM42_CHLTZ/713-761
C4PM42_CHLTZ/764-811
C4PPJ6_CHLTJ/505-553
C4PPJ6_CHLTJ/556-607
C4PPJ6_CHLTJ/613-658
C4PPJ6_CHLTJ/662-710
C4PPJ6_CHLTJ/713-761
C4PPJ6_CHLTJ/764-811
C4RFI6_9ACTO/575-654
C4RFI6_9ACTO/684-731
C4RFI6_9ACTO/741-785
C4RIE1_9ACTO/528-575
C4RIE1_9ACTO/578-625
C4RIE1_9ACTO/634-679
C4RIE1_9ACTO/682-731
C4RIE1_9ACTO/734-782
C4RIE1_9ACTO/785-831
C4RWZ4_YERBE/596-635
C4RWZ4_YERBE/645-697
C4S565_YERBE/538-585
C4S565_YERBE/588-638
C4S565_YERBE/644-689
C4S565_YERBE/692-739
C4S565_YERBE/742-790
C4S565_YERBE/793-840
C4SBT4_YERMO/596-635
C4SBT4_YERMO/645-697
C4SD64_YERMO/538-585
C4SD64_YERMO/588-638
C4SD64_YERMO/644-689
C4SD64_YERMO/692-739
C4SD64_YERMO/742-790
C4SD64_YERMO/793-840
C4SPF1_YERFR/538-585
C4SPF1_YERFR/588-638
C4SPF1_YERFR/644-689
C4SPF1_YERFR/692-739
C4SPF1_YERFR/742-790
C4SPF1_YERFR/793-840
C4SQZ5_YERFR/596-636
C4SQZ5_YERFR/645-697
C4T3A3_YERIN/596-636
C4T3A3_YERIN/645-697
C4T725_YERIN/538-585
C4T725_YERIN/588-638
C4T725_YERIN/644-689
C4T725_YERIN/692-739
C4T725_YERIN/742-790
C4T725_YERIN/793-840
C4TGI2_LACBR/506-553
C4TGI2_LACBR/556-606
C4TGI2_LACBR/614-659
C4TGI2_LACBR/663-709
C4TGI2_LACBR/712-760
C4TGI2_LACBR/763-810
C4TGI3_LACBR/504-535
C4TGI3_LACBR/549-599
C4TGI3_LACBR/659-706
C4TGI3_LACBR/709-758
C4TTE7_YERKR/538-585
C4TTE7_YERKR/588-638
C4TTE7_YERKR/644-689
C4TTE7_YERKR/692-739
C4TTE7_YERKR/742-790
C4TTE7_YERKR/793-840
C4TUH8_YERKR/596-635
C4TUH8_YERKR/645-697
C4UA00_YERAL/104-143
C4UA00_YERAL/153-205
C4UCY0_YERAL/538-585
C4UCY0_YERAL/588-638
C4UCY0_YERAL/644-689
C4UCY0_YERAL/692-739
C4UCY0_YERAL/742-790
C4UCY0_YERAL/793-840
C4UFZ9_YERRU/538-585
C4UFZ9_YERRU/588-638
C4UFZ9_YERRU/644-689
C4UFZ9_YERRU/692-739
C4UFZ9_YERRU/742-790
C4UFZ9_YERRU/793-840
C4UKY1_YERRU/596-636
C4UKY1_YERRU/645-697
C4UU01_YERRO/596-635
C4UU01_YERRO/645-697
C4UUT9_YERRO/538-585
C4UUT9_YERRO/588-638
C4UUT9_YERRO/644-689
C4UUT9_YERRO/692-739
C4UUT9_YERRO/742-790
C4UUT9_YERRO/793-840
C4V1S5_9FIRM/514-561
C4V1S5_9FIRM/564-614
C4V1S5_9FIRM/620-665
C4V1S5_9FIRM/668-715
C4V1S5_9FIRM/718-766
C4V1S5_9FIRM/769-816
C4VNE1_9LACO/506-549
C4VNE1_9LACO/556-606
C4VNE1_9LACO/612-657
C4VNE1_9LACO/660-707
C4VNE1_9LACO/710-758
C4VNE1_9LACO/761-808
C4VNX6_9LACO/550-600
C4VNX6_9LACO/606-652
C4VNX6_9LACO/660-707
C4VRZ7_9LACO/508-554
C4VRZ7_9LACO/558-608
C4VRZ7_9LACO/614-659
C4VRZ7_9LACO/662-708
C4VRZ7_9LACO/712-760
C4VRZ7_9LACO/763-810
C4VUJ0_9LACO/550-600
C4VUJ0_9LACO/607-655
C4VUJ0_9LACO/660-707
C4WAR6_STAWA/547-595
C4WAR6_STAWA/605-650
C4WAR6_STAWA/653-700
C4WAR6_STAWA/703-752
C4WBF6_STAWA/506-553
C4WBF6_STAWA/556-606
C4WBF6_STAWA/613-658
C4WBF6_STAWA/661-708
C4WBF6_STAWA/713-761
C4WBF6_STAWA/764-811
C4WFN8_9RHIZ/598-646
C4WFN8_9RHIZ/649-690
C4WFN8_9RHIZ/696-741
C4WHS1_9RHIZ/545-592
C4WHS1_9RHIZ/596-645
C4WHS1_9RHIZ/654-700
C4WHS1_9RHIZ/703-751
C4WHS1_9RHIZ/808-858
C4WHS1_9RHIZ/861-908
C4WZ94_KLEPN/592-636
C4WZ94_KLEPN/641-693
C4XBC8_KLEPN/538-585
C4XBC8_KLEPN/588-638
C4XBC8_KLEPN/645-689
C4XBC8_KLEPN/692-739
C4XBC8_KLEPN/743-790
C4XBC8_KLEPN/793-840
C4XE59_MYCFE/559-609
C4XE59_MYCFE/615-661
C4XES3_MYCFE/588-635
C4XES3_MYCFE/638-691
C4XES3_MYCFE/697-742
C4XES3_MYCFE/745-791
C4XES3_MYCFE/795-842
C4XT13_DESMR/497-543
C4XT13_DESMR/547-593
C4XT13_DESMR/603-648
C4XT13_DESMR/651-698
C4XT13_DESMR/703-751
C4XT13_DESMR/754-801
C4YVX1_9RICK/529-574
C4YVX1_9RICK/581-629
C4YVX1_9RICK/639-683
C4YVX1_9RICK/686-734
C4YVX1_9RICK/785-833
C4YVX1_9RICK/836-883
C4YYB2_9RICK/551-581
C4YYB2_9RICK/601-646
C4YYB2_9RICK/648-693
C4Z0V3_EUBE2/620-664
C4Z0V3_EUBE2/689-736
C4Z178_EUBE2/511-556
C4Z178_EUBE2/560-609
C4Z178_EUBE2/617-662
C4Z178_EUBE2/665-712
C4Z178_EUBE2/715-763
C4Z178_EUBE2/766-813
C4Z942_EUBR3/508-555
C4Z942_EUBR3/558-608
C4Z942_EUBR3/614-659
C4Z942_EUBR3/662-709
C4Z942_EUBR3/712-760
C4Z942_EUBR3/763-809
C4ZD55_EUBR3/570-670
C4ZD55_EUBR3/675-720
C4ZQT8_ECOBW/592-636
C4ZQT8_ECOBW/641-685
C4ZU72_ECOBW/538-585
C4ZU72_ECOBW/588-638
C4ZU72_ECOBW/645-689
C4ZU72_ECOBW/692-739
C4ZU72_ECOBW/743-790
C4ZU72_ECOBW/793-840
C5ACM6_BURGB/547-594
C5ACM6_BURGB/597-647
C5ACM6_BURGB/653-698
C5ACM6_BURGB/701-748
C5ACM6_BURGB/752-800
C5ACM6_BURGB/803-850
C5ATS1_METEA/540-587
C5ATS1_METEA/591-640
C5ATS1_METEA/650-695
C5ATS1_METEA/698-746
C5ATS1_METEA/801-849
C5ATS1_METEA/852-899
C5AWB5_METEA/557-604
C5AWB5_METEA/655-695
C5B4N9_METEA/540-632
C5B4N9_METEA/644-693
C5B4N9_METEA/696-744
C5B4N9_METEA/790-838
C5B4N9_METEA/841-888
C5B6Y4_EDWI9/596-638
C5B6Y4_EDWI9/645-696
C5B7G2_EDWI9/538-585
C5B7G2_EDWI9/588-638
C5B7G2_EDWI9/645-689
C5B7G2_EDWI9/692-739
C5B7G2_EDWI9/743-790
C5B7G2_EDWI9/793-839
C5BSJ1_TERTT/538-585
C5BSJ1_TERTT/588-638
C5BSJ1_TERTT/644-689
C5BSJ1_TERTT/692-739
C5BSJ1_TERTT/742-789
C5BSJ1_TERTT/793-840
C5BTN1_TERTT/598-641
C5BTN1_TERTT/648-700
C5BUP9_BEUC1/531-578
C5BUP9_BEUC1/581-629
C5BUP9_BEUC1/637-686
C5BUP9_BEUC1/690-739
C5BUP9_BEUC1/742-790
C5BUP9_BEUC1/793-838
C5C5J3_BEUC1/566-668
C5C5J3_BEUC1/671-718
C5C5J3_BEUC1/739-779
C5C7X9_MICLC/544-591
C5C7X9_MICLC/594-631
C5C7X9_MICLC/650-695
C5C7X9_MICLC/698-747
C5C7X9_MICLC/750-798
C5C7X9_MICLC/801-848
C5CCL2_MICLC/686-733
C5CCL2_MICLC/763-802
C5CHA8_KOSOT/500-548
C5CHA8_KOSOT/551-601
C5CHA8_KOSOT/608-652
C5CHA8_KOSOT/657-703
C5CHA8_KOSOT/709-757
C5CHA8_KOSOT/760-807
C5CTE6_VARPS/550-597
C5CTE6_VARPS/600-646
C5CTE6_VARPS/660-705
C5CTE6_VARPS/708-755
C5CTE6_VARPS/759-807
C5CTE6_VARPS/810-856
C5D332_GEOSW/505-552
C5D332_GEOSW/555-605
C5D332_GEOSW/612-657
C5D332_GEOSW/660-707
C5D332_GEOSW/710-758
C5D332_GEOSW/761-808
C5DAU4_GEOSW/502-527
C5DAU4_GEOSW/547-597
C5DAU4_GEOSW/604-649
C5DAU4_GEOSW/652-698
C5DAU4_GEOSW/704-752
C5E977_BIFLI/539-586
C5E977_BIFLI/589-638
C5E977_BIFLI/645-682
C5E977_BIFLI/699-748
C5E977_BIFLI/753-801
C5E977_BIFLI/804-849
C5EC67_BIFLI/747-794
C5EC67_BIFLI/829-868
C5EII4_9FIRM/619-663
C5EII4_9FIRM/666-712
C5EQT6_9FIRM/508-555
C5EQT6_9FIRM/558-608
C5EQT6_9FIRM/614-659
C5EQT6_9FIRM/662-707
C5EQT6_9FIRM/712-760
C5EQT6_9FIRM/763-812
C5EXM4_9HELI/504-550
C5EXM4_9HELI/553-603
C5EXM4_9HELI/609-654
C5EXM4_9HELI/658-706
C5EXM4_9HELI/710-758
C5EXM4_9HELI/761-807
C5F5K8_LACPA/547-597
C5F5K8_LACPA/604-646
C5F5K8_LACPA/656-703
C5F5K8_LACPA/710-757
C5F7U7_LACPA/505-552
C5F7U7_LACPA/555-605
C5F7U7_LACPA/612-657
C5F7U7_LACPA/660-707
C5F7U7_LACPA/710-758
C5F7U7_LACPA/761-808
C5G434_9LACO/550-600
C5G434_9LACO/606-652
C5G434_9LACO/660-707
C5J5K8_MYCCR/560-604
C5J5K8_MYCCR/610-660
C5J5K8_MYCCR/666-711
C5J5K8_MYCCR/716-761
C5J5K8_MYCCR/766-813
C5J5K8_MYCCR/816-863
C5J6X2_MYCCR/606-652
C5J6X2_MYCCR/655-702
C5JAG1_9BACT/598-643
C5JAG1_9BACT/647-691
C5JAM2_9BACT/529-576
C5JAM2_9BACT/579-629
C5JAM2_9BACT/636-681
C5JAM2_9BACT/684-732
C5JAM2_9BACT/782-829
C5JAM2_9BACT/833-880
C5N0S8_STAA3/506-553
C5N0S8_STAA3/556-606
C5N0S8_STAA3/613-658
C5N0S8_STAA3/661-708
C5N0S8_STAA3/713-761
C5N0S8_STAA3/764-811
C5N5B1_STAA3/502-540
C5N5B1_STAA3/547-595
C5N5B1_STAA3/604-649
C5N5B1_STAA3/652-694
C5N5B1_STAA3/702-751
C5NAI1_BURMA/569-616
C5NAI1_BURMA/619-669
C5NAI1_BURMA/675-720
C5NAI1_BURMA/723-770
C5NAI1_BURMA/774-822
C5NAI1_BURMA/825-872
C5NY46_9BACL/504-551
C5NY46_9BACL/554-604
C5NY46_9BACL/611-656
C5NY46_9BACL/659-706
C5NY46_9BACL/709-757
C5NY46_9BACL/760-807
C5Q094_STAAU/502-540
C5Q094_STAAU/547-595
C5Q094_STAAU/604-649
C5Q094_STAAU/652-694
C5Q094_STAAU/702-751
C5Q1H9_STAAU/506-553
C5Q1H9_STAAU/556-606
C5Q1H9_STAAU/613-658
C5Q1H9_STAAU/661-708
C5Q1H9_STAAU/713-761
C5Q1H9_STAAU/764-811
C5Q8Z5_STAEP/502-543
C5Q8Z5_STAEP/547-595
C5Q8Z5_STAEP/604-649
C5Q8Z5_STAEP/652-695
C5Q8Z5_STAEP/702-751
C5QAM6_STAEP/506-553
C5QAM6_STAEP/556-606
C5QAM6_STAEP/613-658
C5QAM6_STAEP/661-708
C5QAM6_STAEP/713-761
C5QAM6_STAEP/764-811
C5QP83_STAEP/506-553
C5QP83_STAEP/556-606
C5QP83_STAEP/613-658
C5QP83_STAEP/661-708
C5QP83_STAEP/713-761
C5QP83_STAEP/764-811
C5QS87_STAEP/502-541
C5QS87_STAEP/547-595
C5QS87_STAEP/604-649
C5QS87_STAEP/652-696
C5QS87_STAEP/702-751
C5QWW8_STAEP/502-543
C5QWW8_STAEP/547-595
C5QWW8_STAEP/604-649
C5QWW8_STAEP/652-695
C5QWW8_STAEP/702-751
C5QYN3_STAEP/506-553
C5QYN3_STAEP/556-606
C5QYN3_STAEP/613-658
C5QYN3_STAEP/661-708
C5QYN3_STAEP/713-761
C5QYN3_STAEP/764-811
C5R9Y7_WEIPA/507-551
C5R9Y7_WEIPA/557-607
C5R9Y7_WEIPA/615-660
C5R9Y7_WEIPA/663-709
C5R9Y7_WEIPA/713-761
C5R9Y7_WEIPA/764-809
C5RBE2_WEIPA/504-536
C5RBE2_WEIPA/548-599
C5RBE2_WEIPA/607-651
C5RBE2_WEIPA/662-709
C5RBE2_WEIPA/712-761
C5S1J4_9PAST/537-584
C5S1J4_9PAST/587-638
C5S1J4_9PAST/647-692
C5S1J4_9PAST/695-738
C5S1J4_9PAST/774-822
C5S1J4_9PAST/825-871
C5S3C0_9PAST/596-641
C5S3C0_9PAST/647-683
C5T3X4_ACIDE/578-612
C5T3X4_ACIDE/686-731
C5T4D6_ACIDE/550-597
C5T4D6_ACIDE/600-648
C5T4D6_ACIDE/660-705
C5T4D6_ACIDE/708-755
C5T4D6_ACIDE/759-807
C5T4D6_ACIDE/810-856
C5TEK7_ZYMMO/562-609
C5TEK7_ZYMMO/613-661
C5TEK7_ZYMMO/672-718
C5TEK7_ZYMMO/721-769
C5TEK7_ZYMMO/809-856
C5TEK7_ZYMMO/860-907
C5TGI5_ZYMMO/607-652
C5TGI5_ZYMMO/656-701
C5TPB8_NEIFL/549-596
C5TPB8_NEIFL/599-649
C5TPB8_NEIFL/655-699
C5TPB8_NEIFL/703-788
C5TPB8_NEIFL/797-844
C5TPB8_NEIFL/847-894
C5UPX9_CLOBO/518-562
C5UPX9_CLOBO/565-617
C5UPX9_CLOBO/756-801
C5UPX9_CLOBO/860-903
C5UW17_CLOBO/502-549
C5UW17_CLOBO/552-602
C5UW17_CLOBO/608-652
C5UW17_CLOBO/656-699
C5UW17_CLOBO/706-754
C5UW17_CLOBO/757-803
C5VPW4_CLOBO/502-549
C5VPW4_CLOBO/552-602
C5VPW4_CLOBO/608-653
C5VPW4_CLOBO/657-703
C5VPW4_CLOBO/706-753
C5VPW4_CLOBO/757-804
C5VS55_CLOBO/518-558
C5VS55_CLOBO/565-617
C5VS55_CLOBO/623-667
C5VS55_CLOBO/673-720
C5VS55_CLOBO/813-858
C5VS55_CLOBO/863-910
C5VS55_CLOBO/924-970
C5VUH4_9VIRU/535-563
C5VUH4_9VIRU/640-686
C5VVT7_STRSE/501-539
C5VVT7_STRSE/546-597
C5VVT7_STRSE/603-649
C5VVT7_STRSE/653-700
C5VVT7_STRSE/702-750
C5VWT1_STRSE/502-549
C5VWT1_STRSE/552-602
C5VWT1_STRSE/609-654
C5VWT1_STRSE/657-704
C5VWT1_STRSE/707-755
C5VWT1_STRSE/758-805
C5W6X0_ECOBB/538-585
C5W6X0_ECOBB/588-638
C5W6X0_ECOBB/645-689
C5W6X0_ECOBB/692-739
C5W6X0_ECOBB/743-790
C5W6X0_ECOBB/793-840
C5W8X5_ECOBB/592-636
C5W8X5_ECOBB/641-685
C5WG96_STRDG/502-549
C5WG96_STRDG/552-602
C5WG96_STRDG/609-654
C5WG96_STRDG/657-704
C5WG96_STRDG/707-755
C5WG96_STRDG/758-805
C5WH03_STRDG/546-596
C5WH03_STRDG/653-700
C5WH03_STRDG/702-740
C5WVZ2_SORBI/599-643
C5WVZ2_SORBI/646-696
C5WVZ2_SORBI/702-747
C5WVZ2_SORBI/750-797
C5WVZ3_SORBI/132-179
C5WVZ3_SORBI/74-121
C5Z9V0_BURPS/547-594
C5Z9V0_BURPS/597-647
C5Z9V0_BURPS/653-698
C5Z9V0_BURPS/701-748
C5Z9V0_BURPS/752-800
C5Z9V0_BURPS/803-850
C5ZX54_9HELI/504-550
C5ZX54_9HELI/553-603
C5ZX54_9HELI/609-654
C5ZX54_9HELI/658-706
C5ZX54_9HELI/710-758
C5ZX54_9HELI/761-807
C6A5K6_BIFLB/549-596
C6A5K6_BIFLB/599-647
C6A5K6_BIFLB/655-692
C6A5K6_BIFLB/709-757
C6A5K6_BIFLB/763-811
C6A5K6_BIFLB/814-859
C6A8K4_BIFLB/684-773
C6A8K4_BIFLB/811-851
C6AE43_BARGA/609-654
C6AE43_BARGA/656-701
C6AE71_BARGA/537-584
C6AE71_BARGA/588-637
C6AE71_BARGA/646-691
C6AE71_BARGA/694-742
C6AE71_BARGA/801-851
C6AE71_BARGA/854-901
C6AG64_BIFAS/549-596
C6AG64_BIFAS/599-647
C6AG64_BIFAS/655-692
C6AG64_BIFAS/709-757
C6AG64_BIFAS/763-811
C6AG64_BIFAS/814-859
C6AJ62_BIFAS/684-773
C6AJ62_BIFAS/811-851
C6ALH9_AGGAN/537-584
C6ALH9_AGGAN/587-637
C6ALH9_AGGAN/643-688
C6ALH9_AGGAN/691-740
C6ALH9_AGGAN/769-816
C6ALH9_AGGAN/820-866
C6AP20_AGGAN/597-640
C6AP20_AGGAN/647-694
C6AU45_RHILS/560-608
C6AU45_RHILS/611-654
C6AU45_RHILS/658-703
C6AXS1_RHILS/537-584
C6AXS1_RHILS/588-636
C6AXS1_RHILS/646-692
C6AXS1_RHILS/695-743
C6AXS1_RHILS/799-849
C6AXS1_RHILS/852-899
C6BEV6_RALP1/545-592
C6BEV6_RALP1/595-644
C6BEV6_RALP1/651-696
C6BEV6_RALP1/699-746
C6BEV6_RALP1/760-807
C6BEV6_RALP1/810-856
C6BUN7_DESAD/497-544
C6BUN7_DESAD/547-597
C6BUN7_DESAD/604-648
C6BUN7_DESAD/651-698
C6BUN7_DESAD/704-751
C6BUN7_DESAD/754-801
C6C442_DICDC/596-636
C6C442_DICDC/645-697
C6CBQ9_DICDC/538-585
C6CBQ9_DICDC/588-638
C6CBQ9_DICDC/645-689
C6CBQ9_DICDC/692-739
C6CBQ9_DICDC/742-790
C6CBQ9_DICDC/793-840
C6CMC3_DICZE/596-635
C6CMC3_DICZE/644-697
C6CQP7_DICZE/538-585
C6CQP7_DICZE/588-638
C6CQP7_DICZE/645-689
C6CQP7_DICZE/692-739
C6CQP7_DICZE/742-790
C6CQP7_DICZE/793-840
C6CSZ5_PAESJ/504-551
C6CSZ5_PAESJ/554-604
C6CSZ5_PAESJ/610-655
C6CSZ5_PAESJ/658-705
C6CSZ5_PAESJ/708-755
C6CSZ5_PAESJ/759-806
C6CYI7_PAESJ/504-548
C6CYI7_PAESJ/551-601
C6CYI7_PAESJ/609-651
C6CYI7_PAESJ/656-703
C6CYI7_PAESJ/707-748
C6DBN6_PECCP/538-585
C6DBN6_PECCP/588-638
C6DBN6_PECCP/644-689
C6DBN6_PECCP/692-739
C6DBN6_PECCP/742-790
C6DBN6_PECCP/793-840
C6DIU1_PECCP/595-637
C6DIU1_PECCP/645-696
C6DQ81_MYCTK/515-562
C6DQ81_MYCTK/565-603
C6DQ81_MYCTK/621-666
C6DQ81_MYCTK/669-718
C6DQ81_MYCTK/721-769
C6DQ81_MYCTK/772-817
C6E7Q9_GEOSM/503-550
C6E7Q9_GEOSM/553-603
C6E7Q9_GEOSM/608-654
C6E7Q9_GEOSM/657-704
C6E7Q9_GEOSM/710-758
C6E7Q9_GEOSM/761-808
C6E9X0_ECOBD/538-585
C6E9X0_ECOBD/588-638
C6E9X0_ECOBD/645-689
C6E9X0_ECOBD/692-739
C6E9X0_ECOBD/743-790
C6E9X0_ECOBD/793-840
C6EHX4_ECOBD/592-636
C6EHX4_ECOBD/641-685
C6GNS4_STRSX/502-549
C6GNS4_STRSX/552-602
C6GNS4_STRSX/609-654
C6GNS4_STRSX/657-704
C6GNS4_STRSX/707-755
C6GNS4_STRSX/758-805
C6GRL0_STRSX/501-539
C6GRL0_STRSX/546-597
C6GRL0_STRSX/603-649
C6GRL0_STRSX/653-700
C6GRL0_STRSX/702-750
C6GTI8_STRS4/501-539
C6GTI8_STRS4/546-597
C6GTI8_STRS4/603-649
C6GTI8_STRS4/653-700
C6GTI8_STRS4/702-750
C6GYG5_STRS4/502-549
C6GYG5_STRS4/552-602
C6GYG5_STRS4/609-654
C6GYG5_STRS4/657-704
C6GYG5_STRS4/707-755
C6GYG5_STRS4/758-805
C6HYH3_9BACT/508-553
C6HYH3_9BACT/558-608
C6HYH3_9BACT/614-659
C6HYH3_9BACT/662-709
C6HYH3_9BACT/712-760
C6HYH3_9BACT/763-809
C6I8P9_9BACE/501-547
C6I8P9_9BACE/551-596
C6I8P9_9BACE/612-657
C6I8P9_9BACE/660-709
C6I8P9_9BACE/714-762
C6I8P9_9BACE/765-813
C6IG25_9BACE/20-67
C6IG26_9BACE/501-547
C6IG26_9BACE/551-601
C6IG26_9BACE/612-657
C6IG26_9BACE/660-709
C6IG26_9BACE/714-731
C6IWT3_9BACL/503-550
C6IWT3_9BACL/553-603
C6IWT3_9BACL/609-654
C6IWT3_9BACL/657-703
C6IWT3_9BACL/707-755
C6IWT3_9BACL/758-805
C6J495_9BACL/502-538
C6J495_9BACL/549-599
C6J495_9BACL/608-652
C6J495_9BACL/655-702
C6J495_9BACL/706-747
C6J495_9BACL/767-808
C6JGI2_9FIRM/565-605
C6JGI2_9FIRM/668-714
C6JH69_9FIRM/513-559
C6JH69_9FIRM/563-613
C6JH69_9FIRM/619-664
C6JH69_9FIRM/667-712
C6JH69_9FIRM/717-765
C6JH69_9FIRM/768-815
C6JLF1_FUSVA/499-546
C6JLF1_FUSVA/549-599
C6JLF1_FUSVA/605-650
C6JLF1_FUSVA/655-702
C6JLF1_FUSVA/706-754
C6JLF1_FUSVA/757-804
C6LKK8_9FIRM/514-561
C6LKK8_9FIRM/564-614
C6LKK8_9FIRM/620-665
C6LKK8_9FIRM/668-713
C6LKK8_9FIRM/718-766
C6LKK8_9FIRM/769-816
C6LLB1_9FIRM/621-665
C6LLB1_9FIRM/674-715
C6M9X5_NEISI/549-596
C6M9X5_NEISI/599-649
C6M9X5_NEISI/655-700
C6M9X5_NEISI/703-788
C6M9X5_NEISI/797-844
C6M9X5_NEISI/847-894
C6N2G7_9GAMM/597-635
C6N2G7_9GAMM/649-699
C6N465_9GAMM/538-585
C6N465_9GAMM/588-638
C6N465_9GAMM/645-689
C6N465_9GAMM/692-739
C6N465_9GAMM/742-790
C6N465_9GAMM/793-840
C6NWD9_9GAMM/529-575
C6NWD9_9GAMM/579-629
C6NWD9_9GAMM/635-680
C6NWD9_9GAMM/683-730
C6NWD9_9GAMM/733-781
C6NWD9_9GAMM/784-831
C6PY13_9CLOT/517-553
C6PY13_9CLOT/564-612
C6PY13_9CLOT/622-666
C6PY13_9CLOT/757-805
C6PY13_9CLOT/810-831
C6PY13_9CLOT/859-904
C6Q077_9CLOT/501-548
C6Q077_9CLOT/551-601
C6Q077_9CLOT/607-652
C6Q077_9CLOT/655-701
C6Q077_9CLOT/705-753
C6Q077_9CLOT/756-803
C6R2B4_9MICC/577-632
C6R2B4_9MICC/634-676
C6R2B4_9MICC/681-727
C6R2B4_9MICC/745-781
C6R2T0_9MICC/529-576
C6R2T0_9MICC/579-618
C6R2T0_9MICC/635-680
C6R2T0_9MICC/683-732
C6R2T0_9MICC/735-783
C6R2T0_9MICC/786-831
C6R742_9CORY/511-558
C6R742_9CORY/561-608
C6R742_9CORY/617-662
C6R742_9CORY/665-714
C6R742_9CORY/717-765
C6R742_9CORY/768-813
C6REX2_9PROT/505-552
C6REX2_9PROT/555-605
C6REX2_9PROT/611-656
C6REX2_9PROT/705-753
C6REX2_9PROT/757-805
C6REX2_9PROT/808-854
C6RQR3_ACIRA/541-588
C6RQR3_ACIRA/591-640
C6RQR3_ACIRA/731-776
C6RQR3_ACIRA/779-817
C6RQR3_ACIRA/853-901
C6RQR3_ACIRA/904-951
C6RSM1_ACIRA/596-640
C6RSM1_ACIRA/644-690
C6RYY3_VIBCH/537-584
C6RYY3_VIBCH/587-637
C6RYY3_VIBCH/643-688
C6RYY3_VIBCH/691-763
C6RYY3_VIBCH/766-814
C6RYY3_VIBCH/817-864
C6S2H3_VIBCH/598-642
C6S2H3_VIBCH/647-695
C6S7L9_NEIML/549-596
C6S7L9_NEIML/599-649
C6S7L9_NEIML/655-699
C6S7L9_NEIML/703-788
C6S7L9_NEIML/797-844
C6S7L9_NEIML/847-894
C6SAT4_NEIME/549-596
C6SAT4_NEIME/599-649
C6SAT4_NEIME/655-699
C6SAT4_NEIME/703-788
C6SAT4_NEIME/797-844
C6SAT4_NEIME/847-894
C6SBE7_NEIME/682-728
C6SHQ6_NEIME/549-596
C6SHQ6_NEIME/599-649
C6SHQ6_NEIME/655-699
C6SHQ6_NEIME/703-788
C6SHQ6_NEIME/797-844
C6SHQ6_NEIME/847-894
C6SKM4_NEIME/670-716
C6SQ79_STRMN/540-591
C6SQ79_STRMN/598-645
C6SQ79_STRMN/647-694
C6SQ79_STRMN/696-743
C6SQG1_STRMN/507-554
C6SQG1_STRMN/557-607
C6SQG1_STRMN/614-659
C6SQG1_STRMN/662-709
C6SQG1_STRMN/712-760
C6SQG1_STRMN/763-810
C6TVC4_BURPS/547-594
C6TVC4_BURPS/597-647
C6TVC4_BURPS/653-698
C6TVC4_BURPS/701-748
C6TVC4_BURPS/752-800
C6TVC4_BURPS/803-850
C6UE72_ECOBR/592-636
C6UE72_ECOBR/641-685
C6ULP2_ECOBR/538-585
C6ULP2_ECOBR/588-638
C6ULP2_ECOBR/645-689
C6ULP2_ECOBR/692-739
C6ULP2_ECOBR/743-790
C6ULP2_ECOBR/793-840
C6UTR2_ECO5T/592-636
C6UTR2_ECO5T/641-685
C6V2V9_ECO5T/538-585
C6V2V9_ECO5T/588-638
C6V2V9_ECO5T/645-689
C6V2V9_ECO5T/692-739
C6V2V9_ECO5T/743-790
C6V2V9_ECO5T/793-840
C6V665_NEORI/523-570
C6V665_NEORI/573-623
C6V665_NEORI/628-673
C6V665_NEORI/676-724
C6V665_NEORI/754-802
C6V665_NEORI/805-852
C6VIH5_LACPJ/509-554
C6VIH5_LACPJ/557-607
C6VIH5_LACPJ/615-660
C6VIH5_LACPJ/663-710
C6VIH5_LACPJ/713-761
C6VIH5_LACPJ/764-811
C6VQG9_LACPJ/505-536
C6VQG9_LACPJ/550-600
C6VQG9_LACPJ/606-651
C6VQG9_LACPJ/661-706
C6VQG9_LACPJ/709-759
C6W441_DYAFD/504-550
C6W441_DYAFD/554-604
C6W441_DYAFD/615-660
C6W441_DYAFD/663-711
C6W441_DYAFD/715-763
C6W441_DYAFD/766-812
C6WCG0_ACTMD/516-563
C6WCG0_ACTMD/566-616
C6WCG0_ACTMD/622-667
C6WCG0_ACTMD/670-719
C6WCG0_ACTMD/723-770
C6WCG0_ACTMD/773-818
C6WIH8_ACTMD/1056-1100
C6WIH8_ACTMD/891-1046
C6WVE9_METML/538-585
C6WVE9_METML/588-638
C6WVE9_METML/644-689
C6WVE9_METML/692-739
C6WVE9_METML/743-791
C6WVE9_METML/794-840
C6X523_FLAB3/505-551
C6X523_FLAB3/555-605
C6X523_FLAB3/617-661
C6X523_FLAB3/664-711
C6X523_FLAB3/716-764
C6X523_FLAB3/767-814
C6XE05_METSD/538-585
C6XE05_METSD/588-638
C6XE05_METSD/644-689
C6XE05_METSD/692-739
C6XE05_METSD/743-791
C6XE05_METSD/794-840
C6XHB2_LIBAP/537-584
C6XHB2_LIBAP/587-637
C6XHB2_LIBAP/646-691
C6XHB2_LIBAP/694-741
C6XHB2_LIBAP/798-848
C6XHB2_LIBAP/851-898
C6XHT3_LIBAP/561-609
C6XHT3_LIBAP/612-657
C6XHT3_LIBAP/659-704
C6XIU3_HIRBI/557-605
C6XIU3_HIRBI/611-645
C6XIU3_HIRBI/655-694
C6XJ15_HIRBI/564-611
C6XJ15_HIRBI/614-664
C6XJ15_HIRBI/673-724
C6XJ15_HIRBI/727-775
C6XJ15_HIRBI/837-884
C6XJ15_HIRBI/887-934
C6XXU9_PEDHD/507-554
C6XXU9_PEDHD/557-607
C6XXU9_PEDHD/618-662
C6XXU9_PEDHD/666-714
C6XXU9_PEDHD/718-766
C6XXU9_PEDHD/769-816
C6YFA5_VIBCH/537-584
C6YFA5_VIBCH/587-637
C6YFA5_VIBCH/643-688
C6YFA5_VIBCH/691-763
C6YFA5_VIBCH/766-814
C6YFA5_VIBCH/817-864
C6YG87_VIBCH/598-642
C6YG87_VIBCH/647-695
C6YND9_FRATT/546-593
C6YND9_FRATT/596-631
C6YND9_FRATT/641-687
C6YRJ2_FRATT/539-586
C6YRJ2_FRATT/589-639
C6YRJ2_FRATT/646-690
C6YRJ2_FRATT/693-740
C6YRJ2_FRATT/744-792
C6YRJ2_FRATT/795-842
C6YS63_9GAMM/546-592
C6YS63_9GAMM/596-631
C6YS63_9GAMM/641-687
C6YUK0_9GAMM/539-586
C6YUK0_9GAMM/589-639
C6YUK0_9GAMM/646-690
C6YUK0_9GAMM/693-740
C6YUK0_9GAMM/744-792
C6YUK0_9GAMM/795-842
C6Z2K7_9BACE/486-532
C6Z2K7_9BACE/536-583
C6Z2K7_9BACE/597-642
C6Z2K7_9BACE/645-694
C6Z2K7_9BACE/699-747
C6Z2K7_9BACE/750-798
C7BKB7_PHOAA/596-637
C7BKB7_PHOAA/646-693
C7BRT0_PHOAA/541-588
C7BRT0_PHOAA/591-641
C7BRT0_PHOAA/647-692
C7BRT0_PHOAA/695-742
C7BRT0_PHOAA/745-793
C7BRT0_PHOAA/796-843
C7BZA2_HELPB/506-553
C7BZA2_HELPB/556-606
C7BZA2_HELPB/612-657
C7BZA2_HELPB/661-708
C7BZA2_HELPB/712-760
C7BZA2_HELPB/764-806
C7C7U6_METED/540-587
C7C7U6_METED/591-640
C7C7U6_METED/650-695
C7C7U6_METED/698-746
C7C7U6_METED/801-849
C7C7U6_METED/852-899
C7CGN1_METED/557-604
C7CGN1_METED/655-695
C7CRA3_ENTFA/505-552
C7CRA3_ENTFA/555-604
C7CRA3_ENTFA/612-657
C7CRA3_ENTFA/660-707
C7CRA3_ENTFA/710-758
C7CRA3_ENTFA/761-808
C7CSQ2_ENTFA/504-542
C7CSQ2_ENTFA/549-599
C7CSQ2_ENTFA/606-655
C7CSQ2_ENTFA/660-706
C7CSQ2_ENTFA/712-758
C7D0C1_ENTFA/505-552
C7D0C1_ENTFA/555-604
C7D0C1_ENTFA/612-657
C7D0C1_ENTFA/660-707
C7D0C1_ENTFA/710-758
C7D0C1_ENTFA/761-807
C7D3E5_ENTFA/504-542
C7D3E5_ENTFA/549-599
C7D3E5_ENTFA/606-655
C7D3E5_ENTFA/660-706
C7D3E5_ENTFA/712-758
C7D6Q5_9RHOB/583-630
C7D6Q5_9RHOB/634-674
C7D6Q5_9RHOB/681-726
C7DFH9_9RHOB/542-589
C7DFH9_9RHOB/592-628
C7DFH9_9RHOB/652-688
C7DFH9_9RHOB/702-750
C7DFH9_9RHOB/802-850
C7DFH9_9RHOB/853-900
C7DIB2_9EURY/500-546
C7DIB2_9EURY/550-600
C7DIB2_9EURY/605-648
C7DIB2_9EURY/653-700
C7DIB2_9EURY/703-748
C7DIB2_9EURY/754-801
C7GCK0_9FIRM/509-555
C7GCK0_9FIRM/559-609
C7GCK0_9FIRM/615-660
C7GCK0_9FIRM/663-710
C7GCK0_9FIRM/713-761
C7GCK0_9FIRM/764-811
C7GGC0_9FIRM/568-668
C7GGC0_9FIRM/671-718
C7H086_9FIRM/505-551
C7H086_9FIRM/554-604
C7H086_9FIRM/610-655
C7H086_9FIRM/658-705
C7H086_9FIRM/708-758
C7H086_9FIRM/761-807
C7H1V9_9FIRM/512-556
C7H1V9_9FIRM/561-610
C7H1V9_9FIRM/620-663
C7H1V9_9FIRM/667-714
C7H1V9_9FIRM/717-763
C7H1V9_9FIRM/766-813
C7H694_9FIRM/524-561
C7H694_9FIRM/668-715
C7HDI6_CLOTM/512-559
C7HDI6_CLOTM/562-612
C7HDI6_CLOTM/618-663
C7HDI6_CLOTM/666-711
C7HDI6_CLOTM/716-764
C7HDI6_CLOTM/767-813
C7HIZ2_CLOTM/541-591
C7HIZ2_CLOTM/643-685
C7HWB6_9FIRM/504-551
C7HWB6_9FIRM/554-603
C7HWB6_9FIRM/610-655
C7HWB6_9FIRM/658-705
C7HWB6_9FIRM/708-756
C7HWB6_9FIRM/759-805
C7IRF1_THEET/502-549
C7IRF1_THEET/552-602
C7IRF1_THEET/608-653
C7IRF1_THEET/656-703
C7IRF1_THEET/706-754
C7IRF1_THEET/757-804
C7JD53_ACEP3/558-606
C7JD53_ACEP3/656-701
C7JFW8_ACEP3/536-580
C7JFW8_ACEP3/586-635
C7JFW8_ACEP3/646-690
C7JFW8_ACEP3/693-743
C7JFW8_ACEP3/808-855
C7JFW8_ACEP3/861-908
C7JPU1_ACEPA/558-606
C7JPU1_ACEPA/656-701
C7JR62_ACEPA/536-580
C7JR62_ACEPA/586-635
C7JR62_ACEPA/646-690
C7JR62_ACEPA/693-743
C7JR62_ACEPA/808-855
C7JR62_ACEPA/861-908
C7JZ06_ACEPA/558-606
C7JZ06_ACEPA/656-701
C7K0C7_ACEPA/536-580
C7K0C7_ACEPA/586-635
C7K0C7_ACEPA/646-690
C7K0C7_ACEPA/693-743
C7K0C7_ACEPA/808-855
C7K0C7_ACEPA/861-908
C7K345_ACEPA/536-580
C7K345_ACEPA/586-635
C7K345_ACEPA/646-690
C7K345_ACEPA/693-743
C7K345_ACEPA/808-855
C7K345_ACEPA/861-908
C7K9A1_ACEPA/558-606
C7K9A1_ACEPA/656-701
C7KAZ3_ACEPA/558-606
C7KAZ3_ACEPA/656-701
C7KCB4_ACEPA/536-580
C7KCB4_ACEPA/586-635
C7KCB4_ACEPA/646-690
C7KCB4_ACEPA/693-743
C7KCB4_ACEPA/808-855
C7KCB4_ACEPA/861-908
C7KKA9_ACEPA/558-606
C7KKA9_ACEPA/656-701
C7KLN0_ACEPA/536-580
C7KLN0_ACEPA/586-635
C7KLN0_ACEPA/646-690
C7KLN0_ACEPA/693-743
C7KLN0_ACEPA/808-855
C7KLN0_ACEPA/861-908
C7KUM0_ACEPA/558-606
C7KUM0_ACEPA/656-701
C7KVZ3_ACEPA/536-580
C7KVZ3_ACEPA/586-635
C7KVZ3_ACEPA/646-690
C7KVZ3_ACEPA/693-743
C7KVZ3_ACEPA/808-855
C7KVZ3_ACEPA/861-908
C7L4E8_ACEPA/558-606
C7L4E8_ACEPA/656-701
C7L5U0_ACEPA/536-580
C7L5U0_ACEPA/586-635
C7L5U0_ACEPA/646-690
C7L5U0_ACEPA/693-743
C7L5U0_ACEPA/808-855
C7L5U0_ACEPA/861-908
C7LB61_BRUMC/581-629
C7LB61_BRUMC/632-673
C7LB61_BRUMC/679-724
C7LC50_BRUMC/533-580
C7LC50_BRUMC/584-633
C7LC50_BRUMC/642-688
C7LC50_BRUMC/691-739
C7LC50_BRUMC/796-846
C7LC50_BRUMC/849-896
C7LLN6_MYCML/518-550
C7LLN6_MYCML/567-618
C7LLN6_MYCML/625-670
C7LLN6_MYCML/673-719
C7LLN6_MYCML/723-768
C7LLN6_MYCML/774-819
C7LMV1_MYCML/544-594
C7LMV1_MYCML/601-647
C7LMV1_MYCML/651-697
C7LMV1_MYCML/700-749
C7LWV9_DESBD/497-544
C7LWV9_DESBD/547-597
C7LWV9_DESBD/603-648
C7LWV9_DESBD/651-698
C7LWV9_DESBD/703-750
C7LWV9_DESBD/754-798
C7M119_ACIFD/508-555
C7M119_ACIFD/558-607
C7M119_ACIFD/614-659
C7M119_ACIFD/664-706
C7M119_ACIFD/713-760
C7M119_ACIFD/763-810
C7M9I4_CAPOD/501-548
C7M9I4_CAPOD/551-601
C7M9I4_CAPOD/612-657
C7M9I4_CAPOD/660-708
C7M9I4_CAPOD/713-767
C7M9I4_CAPOD/771-817
C7MCG7_BRAFD/565-670
C7MCG7_BRAFD/677-723
C7MCG7_BRAFD/744-785
C7MEZ8_BRAFD/569-616
C7MEZ8_BRAFD/619-669
C7MEZ8_BRAFD/675-712
C7MEZ8_BRAFD/731-780
C7MEZ8_BRAFD/783-831
C7MEZ8_BRAFD/834-879
C7MLD7_CRYCD/540-587
C7MLD7_CRYCD/590-640
C7MLD7_CRYCD/646-691
C7MLD7_CRYCD/694-741
C7MLD7_CRYCD/744-792
C7MLD7_CRYCD/795-842
C7MRN9_SACVD/513-560
C7MRN9_SACVD/563-613
C7MRN9_SACVD/619-664
C7MRN9_SACVD/667-716
C7MRN9_SACVD/719-767
C7MRN9_SACVD/770-815
C7MWM4_SACVD/573-653
C7MWM4_SACVD/683-730
C7MWM4_SACVD/740-783
C7N0K5_SLAHD/513-560
C7N0K5_SLAHD/563-613
C7N0K5_SLAHD/618-664
C7N0K5_SLAHD/667-714
C7N0K5_SLAHD/717-765
C7N0K5_SLAHD/768-815
C7NEF8_LEPBD/535-582
C7NEF8_LEPBD/585-635
C7NEF8_LEPBD/641-686
C7NEF8_LEPBD/691-738
C7NEF8_LEPBD/746-794
C7NEF8_LEPBD/797-844
C7NI98_KYTSD/632-724
C7NI98_KYTSD/744-785
C7NID6_KYTSD/536-583
C7NID6_KYTSD/586-636
C7NID6_KYTSD/642-687
C7NID6_KYTSD/690-739
C7NID6_KYTSD/746-793
C7NID6_KYTSD/796-843
C7NP30_HALUD/512-559
C7NP30_HALUD/562-612
C7NP30_HALUD/617-663
C7NP30_HALUD/666-713
C7NP30_HALUD/718-766
C7NP30_HALUD/769-816
C7NZR8_HALMD/508-555
C7NZR8_HALMD/558-608
C7NZR8_HALMD/614-659
C7NZR8_HALMD/662-709
C7NZR8_HALMD/714-762
C7NZR8_HALMD/765-812
C7PUW6_CHIPD/508-555
C7PUW6_CHIPD/558-608
C7PUW6_CHIPD/619-664
C7PUW6_CHIPD/667-715
C7PUW6_CHIPD/721-769
C7PUW6_CHIPD/772-819
C7QCY3_CATAD/669-716
C7QCY3_CATAD/740-777
C7QFM3_CATAD/509-556
C7QFM3_CATAD/559-606
C7QFM3_CATAD/615-660
C7QFM3_CATAD/663-712
C7QFM3_CATAD/715-763
C7QFM3_CATAD/766-811
C7QQ66_CYAP0/647-691
C7QQ66_CYAP0/695-744
C7QQ66_CYAP0/747-795
C7QVM7_CYAP0/508-554
C7QVM7_CYAP0/558-608
C7QVM7_CYAP0/615-659
C7QVM7_CYAP0/662-711
C7QVM7_CYAP0/746-794
C7QVM7_CYAP0/797-844
C7R4L3_JONDD/676-723
C7R4L3_JONDD/743-781
C7R4R2_JONDD/522-569
C7R4R2_JONDD/572-608
C7R4R2_JONDD/628-678
C7R4R2_JONDD/681-730
C7R4R2_JONDD/733-781
C7R4R2_JONDD/784-829
C7R6I9_KANKD/593-638
C7R6I9_KANKD/643-691
C7RAM0_KANKD/538-585
C7RAM0_KANKD/588-638
C7RAM0_KANKD/644-689
C7RAM0_KANKD/692-739
C7RAM0_KANKD/742-789
C7RAM0_KANKD/793-839
C7RF00_ANAPD/502-549
C7RF00_ANAPD/552-602
C7RF00_ANAPD/608-653
C7RF00_ANAPD/656-701
C7RF00_ANAPD/706-754
C7RF00_ANAPD/757-803
C7RMI9_ACCPU/590-635
C7RMI9_ACCPU/688-734
C7RU20_ACCPU/539-586
C7RU20_ACCPU/589-639
C7RU20_ACCPU/645-690
C7RU20_ACCPU/693-740
C7RU20_ACCPU/744-792
C7RU20_ACCPU/795-841
C7T8F8_LACRG/505-552
C7T8F8_LACRG/555-605
C7T8F8_LACRG/612-657
C7T8F8_LACRG/660-707
C7T8F8_LACRG/710-758
C7T8F8_LACRG/761-808
C7TCH2_LACRG/547-597
C7TCH2_LACRG/604-645
C7TCH2_LACRG/656-703
C7TCH2_LACRG/712-757
C7TF62_LACRL/505-552
C7TF62_LACRL/555-605
C7TF62_LACRL/612-657
C7TF62_LACRL/660-707
C7TF62_LACRL/710-758
C7TF62_LACRL/761-808
C7TJ92_LACRL/547-597
C7TJ92_LACRL/604-645
C7TJ92_LACRL/656-703
C7TJ92_LACRL/712-757
C7U5T5_ENTFA/505-552
C7U5T5_ENTFA/555-604
C7U5T5_ENTFA/612-657
C7U5T5_ENTFA/660-707
C7U5T5_ENTFA/710-758
C7U5T5_ENTFA/761-808
C7U8J4_ENTFA/504-542
C7U8J4_ENTFA/549-599
C7U8J4_ENTFA/606-655
C7U8J4_ENTFA/660-706
C7U8J4_ENTFA/712-758
C7UFW9_ENTFA/505-552
C7UFW9_ENTFA/555-604
C7UFW9_ENTFA/612-657
C7UFW9_ENTFA/660-707
C7UFW9_ENTFA/710-758
C7UFW9_ENTFA/761-808
C7UH46_ENTFA/504-542
C7UH46_ENTFA/549-599
C7UH46_ENTFA/606-655
C7UH46_ENTFA/660-706
C7UH46_ENTFA/712-758
C7ULZ5_ENTFA/505-552
C7ULZ5_ENTFA/555-604
C7ULZ5_ENTFA/612-657
C7ULZ5_ENTFA/660-707
C7ULZ5_ENTFA/710-758
C7ULZ5_ENTFA/761-808
C7UQ60_ENTFA/504-542
C7UQ60_ENTFA/549-599
C7UQ60_ENTFA/606-655
C7UQ60_ENTFA/660-706
C7UQ60_ENTFA/712-758
C7UUV1_ENTFA/504-542
C7UUV1_ENTFA/549-599
C7UUV1_ENTFA/606-655
C7UUV1_ENTFA/660-706
C7UUV1_ENTFA/712-758
C7UY47_ENTFA/505-552
C7UY47_ENTFA/555-604
C7UY47_ENTFA/612-657
C7UY47_ENTFA/660-707
C7UY47_ENTFA/710-758
C7UY47_ENTFA/761-808
C7V2V6_ENTFA/505-552
C7V2V6_ENTFA/555-604
C7V2V6_ENTFA/612-657
C7V2V6_ENTFA/660-707
C7V2V6_ENTFA/710-758
C7V2V6_ENTFA/761-808
C7V5T4_ENTFA/504-542
C7V5T4_ENTFA/549-599
C7V5T4_ENTFA/606-655
C7V5T4_ENTFA/660-706
C7V5T4_ENTFA/712-758
C7V759_ENTFA/505-552
C7V759_ENTFA/555-604
C7V759_ENTFA/612-657
C7V759_ENTFA/660-707
C7V759_ENTFA/710-758
C7V759_ENTFA/761-808
C7VCU0_ENTFA/504-542
C7VCU0_ENTFA/549-599
C7VCU0_ENTFA/606-655
C7VCU0_ENTFA/660-706
C7VCU0_ENTFA/712-758
C7VK49_ENTFA/505-552
C7VK49_ENTFA/555-604
C7VK49_ENTFA/612-657
C7VK49_ENTFA/660-707
C7VK49_ENTFA/710-758
C7VK49_ENTFA/761-808
C7VN87_ENTFA/504-542
C7VN87_ENTFA/549-599
C7VN87_ENTFA/606-655
C7VN87_ENTFA/660-706
C7VN87_ENTFA/712-758
C7VSY5_ENTFA/505-552
C7VSY5_ENTFA/555-604
C7VSY5_ENTFA/612-657
C7VSY5_ENTFA/660-707
C7VSY5_ENTFA/710-758
C7VSY5_ENTFA/761-808
C7VVM2_ENTFA/504-542
C7VVM2_ENTFA/549-599
C7VVM2_ENTFA/606-655
C7VVM2_ENTFA/660-706
C7VVM2_ENTFA/712-758
C7W024_ENTFA/505-552
C7W024_ENTFA/555-604
C7W024_ENTFA/612-657
C7W024_ENTFA/660-707
C7W024_ENTFA/710-758
C7W024_ENTFA/761-808
C7W2G5_ENTFA/504-542
C7W2G5_ENTFA/549-599
C7W2G5_ENTFA/606-655
C7W2G5_ENTFA/660-706
C7W2G5_ENTFA/712-758
C7W8T1_ENTFA/505-552
C7W8T1_ENTFA/555-604
C7W8T1_ENTFA/612-657
C7W8T1_ENTFA/660-707
C7W8T1_ENTFA/710-758
C7W8T1_ENTFA/761-808
C7WAF2_ENTFA/504-542
C7WAF2_ENTFA/549-599
C7WAF2_ENTFA/606-655
C7WAF2_ENTFA/660-706
C7WAF2_ENTFA/712-758
C7WF30_ENTFA/505-552
C7WF30_ENTFA/555-604
C7WF30_ENTFA/612-657
C7WF30_ENTFA/660-707
C7WF30_ENTFA/710-758
C7WF30_ENTFA/761-808
C7WKU9_ENTFA/504-542
C7WKU9_ENTFA/549-599
C7WKU9_ENTFA/606-655
C7WKU9_ENTFA/660-706
C7WKU9_ENTFA/712-758
C7WPA3_ENTFA/504-542
C7WPA3_ENTFA/549-599
C7WPA3_ENTFA/606-655
C7WPA3_ENTFA/660-706
C7WPA3_ENTFA/712-758
C7WTR2_ENTFA/505-552
C7WTR2_ENTFA/555-604
C7WTR2_ENTFA/612-657
C7WTR2_ENTFA/660-707
C7WTR2_ENTFA/710-758
C7WTR2_ENTFA/761-808
C7WYR6_ENTFA/505-552
C7WYR6_ENTFA/555-604
C7WYR6_ENTFA/612-657
C7WYR6_ENTFA/660-707
C7WYR6_ENTFA/710-758
C7WYR6_ENTFA/761-808
C7X1S5_ENTFA/504-542
C7X1S5_ENTFA/549-599
C7X1S5_ENTFA/606-655
C7X1S5_ENTFA/660-706
C7X1S5_ENTFA/712-758
C7X839_9PORP/502-549
C7X839_9PORP/552-602
C7X839_9PORP/614-659
C7X839_9PORP/662-711
C7X839_9PORP/716-764
C7X839_9PORP/767-814
C7XHE9_9LACO/550-600
C7XHE9_9LACO/607-655
C7XHE9_9LACO/660-707
C7XHE9_9LACO/715-762
C7XJI1_9LACO/507-553
C7XJI1_9LACO/557-607
C7XJI1_9LACO/613-658
C7XJI1_9LACO/661-706
C7XJI1_9LACO/711-759
C7XJI1_9LACO/762-809
C7XSN2_9FUSO/499-548
C7XSN2_9FUSO/549-599
C7XSN2_9FUSO/605-650
C7XSN2_9FUSO/655-702
C7XSN2_9FUSO/706-754
C7XSN2_9FUSO/757-804
C7XU56_9LACO/503-539
C7XU56_9LACO/548-598
C7XU56_9LACO/661-706
C7XXJ6_9LACO/506-553
C7XXJ6_9LACO/556-606
C7XXJ6_9LACO/615-660
C7XXJ6_9LACO/663-710
C7XXJ6_9LACO/713-761
C7XXJ6_9LACO/764-811
C7XZT0_9LACO/550-600
C7XZT0_9LACO/607-655
C7XZT0_9LACO/660-706
C7Y0H9_9LACO/506-549
C7Y0H9_9LACO/556-606
C7Y0H9_9LACO/612-657
C7Y0H9_9LACO/660-707
C7Y0H9_9LACO/710-758
C7Y0H9_9LACO/761-808
C7Y560_9LACO/507-553
C7Y560_9LACO/557-607
C7Y560_9LACO/613-658
C7Y560_9LACO/661-706
C7Y560_9LACO/711-759
C7Y560_9LACO/762-809
C7Y7C4_9LACO/550-600
C7Y7C4_9LACO/607-655
C7Y7C4_9LACO/660-707
C7Y7C4_9LACO/715-762
C7YA88_ENTFA/504-542
C7YA88_ENTFA/549-599
C7YA88_ENTFA/606-655
C7YA88_ENTFA/660-706
C7YA88_ENTFA/712-758
C7YGD6_ENTFA/505-552
C7YGD6_ENTFA/555-604
C7YGD6_ENTFA/612-657
C7YGD6_ENTFA/660-707
C7YGD6_ENTFA/710-758
C7YGD6_ENTFA/761-808
C7ZT68_STAAU/506-553
C7ZT68_STAAU/556-606
C7ZT68_STAAU/613-658
C7ZT68_STAAU/661-708
C7ZT68_STAAU/713-761
C7ZT68_STAAU/764-811
C7ZWW5_STAAU/502-540
C7ZWW5_STAAU/547-595
C7ZWW5_STAAU/604-649
C7ZWW5_STAAU/652-694
C7ZWW5_STAAU/702-751
C8A0U9_STAAU/506-553
C8A0U9_STAAU/556-606
C8A0U9_STAAU/613-658
C8A0U9_STAAU/661-708
C8A0U9_STAAU/713-761
C8A0U9_STAAU/764-811
C8A3Q2_STAAU/502-540
C8A3Q2_STAAU/547-595
C8A3Q2_STAAU/604-649
C8A3Q2_STAAU/652-694
C8A3Q2_STAAU/702-751
C8A781_STAAU/506-553
C8A781_STAAU/556-606
C8A781_STAAU/613-658
C8A781_STAAU/661-708
C8A781_STAAU/713-761
C8A781_STAAU/764-811
C8ABN1_STAAU/502-540
C8ABN1_STAAU/547-595
C8ABN1_STAAU/604-649
C8ABN1_STAAU/652-694
C8ABN1_STAAU/702-751
C8AFR2_STAAU/506-553
C8AFR2_STAAU/556-606
C8AFR2_STAAU/613-658
C8AFR2_STAAU/661-708
C8AFR2_STAAU/713-761
C8AFR2_STAAU/764-811
C8AKP1_STAAU/502-540
C8AKP1_STAAU/547-595
C8AKP1_STAAU/604-649
C8AKP1_STAAU/652-694
C8AKP1_STAAU/702-751
C8AP32_STAAU/506-553
C8AP32_STAAU/556-606
C8AP32_STAAU/613-658
C8AP32_STAAU/661-708
C8AP32_STAAU/713-761
C8AP32_STAAU/764-811
C8ARP7_STAAU/502-540
C8ARP7_STAAU/547-595
C8ARP7_STAAU/604-649
C8ARP7_STAAU/652-694
C8ARP7_STAAU/702-751
C8JSK4_LISMO/507-552
C8JSK4_LISMO/555-594
C8JSK4_LISMO/611-656
C8JSK4_LISMO/659-706
C8JSK4_LISMO/709-757
C8JSK4_LISMO/760-807
C8JW46_LISMO/122-168
C8JW46_LISMO/171-217
C8JW46_LISMO/20-45
C8JW46_LISMO/223-261
C8JW46_LISMO/65-116
C8JZD1_LISMO/507-552
C8JZD1_LISMO/555-594
C8JZD1_LISMO/611-656
C8JZD1_LISMO/659-706
C8JZD1_LISMO/709-757
C8JZD1_LISMO/760-807
C8K1T0_LISMO/190-215
C8K1T0_LISMO/235-286
C8K1T0_LISMO/292-338
C8K1T0_LISMO/341-387
C8K1T0_LISMO/393-431
C8K8B5_LISMO/505-530
C8K8B5_LISMO/550-601
C8K8B5_LISMO/607-653
C8K8B5_LISMO/656-702
C8K8B5_LISMO/708-746
C8KE17_LISMO/507-552
C8KE17_LISMO/555-594
C8KE17_LISMO/611-656
C8KE17_LISMO/659-706
C8KE17_LISMO/709-757
C8KE17_LISMO/760-807
C8KLY4_STAAU/502-540
C8KLY4_STAAU/547-595
C8KLY4_STAAU/604-649
C8KLY4_STAAU/652-694
C8KLY4_STAAU/702-751
C8KUV0_STAAU/502-540
C8KUV0_STAAU/547-595
C8KUV0_STAAU/604-649
C8KUV0_STAAU/652-694
C8KUV0_STAAU/702-751
C8KX43_9PAST/596-641
C8KX43_9PAST/647-684
C8KZ20_9PAST/537-584
C8KZ20_9PAST/587-638
C8KZ20_9PAST/647-692
C8KZ20_9PAST/695-738
C8KZ20_9PAST/774-822
C8KZ20_9PAST/825-871
C8L3D9_STAAU/506-553
C8L3D9_STAAU/556-606
C8L3D9_STAAU/613-658
C8L3D9_STAAU/661-708
C8L3D9_STAAU/713-761
C8L3D9_STAAU/764-811
C8L4R4_STAAU/502-540
C8L4R4_STAAU/547-595
C8L4R4_STAAU/604-649
C8L4R4_STAAU/652-694
C8L4R4_STAAU/702-751
C8LA95_STAAU/506-553
C8LA95_STAAU/556-606
C8LA95_STAAU/613-658
C8LA95_STAAU/661-708
C8LA95_STAAU/713-761
C8LA95_STAAU/764-811
C8LBD0_STAAU/502-540
C8LBD0_STAAU/547-595
C8LBD0_STAAU/604-649
C8LBD0_STAAU/652-694
C8LBD0_STAAU/702-751
C8LJL2_STAAU/506-553
C8LJL2_STAAU/556-606
C8LJL2_STAAU/613-658
C8LJL2_STAAU/661-708
C8LJL2_STAAU/713-761
C8LJL2_STAAU/764-811
C8LK58_STAAU/502-540
C8LK58_STAAU/547-595
C8LK58_STAAU/604-649
C8LK58_STAAU/652-694
C8LK58_STAAU/702-751
C8LS04_STAAU/506-553
C8LS04_STAAU/556-606
C8LS04_STAAU/613-658
C8LS04_STAAU/661-708
C8LS04_STAAU/713-761
C8LS04_STAAU/764-811
C8LVI7_STAAU/502-540
C8LVI7_STAAU/547-595
C8LVI7_STAAU/604-649
C8LVI7_STAAU/652-694
C8LVI7_STAAU/702-751
C8M0X9_STAAU/506-553
C8M0X9_STAAU/556-606
C8M0X9_STAAU/613-658
C8M0X9_STAAU/661-708
C8M0X9_STAAU/713-761
C8M0X9_STAAU/764-811
C8M302_STAAU/502-540
C8M302_STAAU/547-595
C8M302_STAAU/604-649
C8M302_STAAU/652-694
C8M302_STAAU/702-751
C8M5K7_STAAU/502-540
C8M5K7_STAAU/547-595
C8M5K7_STAAU/604-649
C8M5K7_STAAU/652-694
C8M5K7_STAAU/702-751
C8M8K4_STAAU/506-553
C8M8K4_STAAU/556-606
C8M8K4_STAAU/613-658
C8M8K4_STAAU/661-708
C8M8K4_STAAU/713-761
C8M8K4_STAAU/764-811
C8MCY7_STAAU/506-553
C8MCY7_STAAU/556-606
C8MCY7_STAAU/613-658
C8MCY7_STAAU/661-708
C8MCY7_STAAU/713-761
C8MCY7_STAAU/764-811
C8MHD1_STAAU/502-540
C8MHD1_STAAU/547-594
C8MHD1_STAAU/604-649
C8MHD1_STAAU/652-694
C8MHD1_STAAU/702-751
C8MKK2_STAAU/502-540
C8MKK2_STAAU/547-595
C8MKK2_STAAU/604-649
C8MKK2_STAAU/652-694
C8MKK2_STAAU/702-751
C8MLU5_STAAU/506-553
C8MLU5_STAAU/556-606
C8MLU5_STAAU/613-658
C8MLU5_STAAU/661-708
C8MLU5_STAAU/713-761
C8MLU5_STAAU/764-811
C8MV59_STAAU/506-553
C8MV59_STAAU/556-606
C8MV59_STAAU/613-658
C8MV59_STAAU/661-708
C8MV59_STAAU/713-761
C8MV59_STAAU/764-811
C8MVV5_STAAU/502-540
C8MVV5_STAAU/547-595
C8MVV5_STAAU/604-649
C8MVV5_STAAU/652-694
C8MVV5_STAAU/702-751
C8MZR5_STAAU/506-553
C8MZR5_STAAU/556-606
C8MZR5_STAAU/613-658
C8MZR5_STAAU/661-708
C8MZR5_STAAU/713-761
C8MZR5_STAAU/764-811
C8N5L0_STAAU/502-540
C8N5L0_STAAU/547-595
C8N5L0_STAAU/604-649
C8N5L0_STAAU/652-694
C8N5L0_STAAU/702-751
C8N900_9GAMM/567-614
C8N900_9GAMM/617-667
C8N900_9GAMM/673-718
C8N900_9GAMM/721-768
C8N900_9GAMM/771-820
C8N900_9GAMM/822-868
C8NEP4_9LACT/504-540
C8NEP4_9LACT/549-590
C8NEP4_9LACT/610-658
C8NEP4_9LACT/662-709
C8NEP4_9LACT/717-761
C8NI18_9LACT/508-555
C8NI18_9LACT/558-607
C8NI18_9LACT/615-660
C8NI18_9LACT/663-710
C8NI18_9LACT/713-761
C8NI18_9LACT/764-811
C8NRU0_COREF/511-558
C8NRU0_COREF/561-598
C8NRU0_COREF/617-662
C8NRU0_COREF/665-714
C8NRU0_COREF/717-765
C8NRU0_COREF/768-813
C8P527_9LACO/501-548
C8P527_9LACO/551-601
C8P527_9LACO/608-654
C8P527_9LACO/657-704
C8P527_9LACO/707-755
C8P527_9LACO/758-805
C8P8N2_9LACO/495-530
C8P8N2_9LACO/540-590
C8P8N2_9LACO/651-698
C8PAM5_9LACO/552-602
C8PAM5_9LACO/609-653
C8PAM5_9LACO/662-710
C8PB12_9LACO/506-553
C8PB12_9LACO/556-606
C8PB12_9LACO/612-657
C8PB12_9LACO/660-707
C8PB12_9LACO/710-758
C8PB12_9LACO/761-808
C8PKZ3_9PROT/505-552
C8PKZ3_9PROT/555-605
C8PKZ3_9PROT/611-656
C8PKZ3_9PROT/720-767
C8PKZ3_9PROT/772-820
C8PKZ3_9PROT/823-869
C8PS29_9SPIO/509-556
C8PS29_9SPIO/559-607
C8PS29_9SPIO/615-660
C8PS29_9SPIO/663-710
C8PS29_9SPIO/712-760
C8PS29_9SPIO/763-810
C8PWB0_9GAMM/657-701
C8PZ75_9GAMM/547-594
C8PZ75_9GAMM/597-647
C8PZ75_9GAMM/656-701
C8PZ75_9GAMM/704-748
C8PZ75_9GAMM/782-830
C8PZ75_9GAMM/833-880
C8RVG9_CORJE/514-561
C8RVG9_CORJE/564-612
C8RVG9_CORJE/620-665
C8RVG9_CORJE/668-717
C8RVG9_CORJE/720-768
C8RVG9_CORJE/771-816
C8S2L0_9RHOB/579-627
C8S2L0_9RHOB/631-667
C8S2L0_9RHOB/677-721
C8S3X4_9RHOB/543-590
C8S3X4_9RHOB/593-643
C8S3X4_9RHOB/653-697
C8S3X4_9RHOB/700-748
C8S3X4_9RHOB/802-849
C8S3X4_9RHOB/853-900
C8SEB2_9RHIZ/538-585
C8SEB2_9RHIZ/589-638
C8SEB2_9RHIZ/647-693
C8SEB2_9RHIZ/696-744
C8SEB2_9RHIZ/803-853
C8SEB2_9RHIZ/856-903
C8SUJ3_9RHIZ/560-608
C8SUJ3_9RHIZ/611-650
C8SUJ3_9RHIZ/658-703
C8T4E7_KLEPR/592-636
C8T4E7_KLEPR/641-693
C8T739_KLEPR/538-585
C8T739_KLEPR/588-638
C8T739_KLEPR/645-689
C8T739_KLEPR/692-739
C8T739_KLEPR/743-790
C8T739_KLEPR/793-840
C8TH44_ECO26/592-636
C8TH44_ECO26/641-685
C8TUN2_ECO26/538-585
C8TUN2_ECO26/588-638
C8TUN2_ECO26/645-689
C8TUN2_ECO26/692-739
C8TUN2_ECO26/743-790
C8TUN2_ECO26/793-840
C8TWV8_ECO10/592-636
C8TWV8_ECO10/641-685
C8U6G3_ECO10/538-585
C8U6G3_ECO10/588-638
C8U6G3_ECO10/645-689
C8U6G3_ECO10/692-739
C8U6G3_ECO10/743-790
C8U6G3_ECO10/793-840
C8UDJ0_ECO1A/538-585
C8UDJ0_ECO1A/588-638
C8UDJ0_ECO1A/645-689
C8UDJ0_ECO1A/692-739
C8UDJ0_ECO1A/743-790
C8UDJ0_ECO1A/793-840
C8UFV5_ECO1A/592-636
C8UFV5_ECO1A/641-685
C8VVA3_DESAS/501-548
C8VVA3_DESAS/551-601
C8VVA3_DESAS/606-652
C8VVA3_DESAS/655-702
C8VVA3_DESAS/705-753
C8VVA3_DESAS/756-803
C8W8K9_ATOPD/548-595
C8W8K9_ATOPD/598-649
C8W8K9_ATOPD/655-700
C8W8K9_ATOPD/703-750
C8W8K9_ATOPD/753-801
C8W8K9_ATOPD/804-849
C8WAS5_ZYMMN/607-652
C8WAS5_ZYMMN/656-701
C8WBN8_ZYMMN/562-609
C8WBN8_ZYMMN/613-661
C8WBN8_ZYMMN/672-718
C8WBN8_ZYMMN/721-769
C8WBN8_ZYMMN/809-856
C8WBN8_ZYMMN/860-907
C8WIN1_EGGLE/581-628
C8WIN1_EGGLE/631-681
C8WIN1_EGGLE/687-732
C8WIN1_EGGLE/735-781
C8WIN1_EGGLE/785-831
C8WIN1_EGGLE/836-883
C8WXT2_ALIAD/505-552
C8WXT2_ALIAD/555-605
C8WXT2_ALIAD/615-660
C8WXT2_ALIAD/663-710
C8WXT2_ALIAD/713-752
C8WXT2_ALIAD/764-810
C8X5Q8_DESRD/498-543
C8X5Q8_DESRD/548-597
C8X5Q8_DESRD/604-649
C8X5Q8_DESRD/652-699
C8X5Q8_DESRD/704-752
C8X5Q8_DESRD/755-799
C8XHV5_NAKMY/512-559
C8XHV5_NAKMY/562-610
C8XHV5_NAKMY/618-663
C8XHV5_NAKMY/666-715
C8XHV5_NAKMY/718-766
C8XHV5_NAKMY/769-814
C8ZZB2_ENTGA/504-529
C8ZZB2_ENTGA/549-599
C8ZZB2_ENTGA/606-655
C8ZZB2_ENTGA/660-706
C8ZZB2_ENTGA/713-758
C8ZZB2_ENTGA/763-793
C9A4A9_ENTGA/504-551
C9A4A9_ENTGA/554-601
C9A4A9_ENTGA/611-656
C9A4A9_ENTGA/659-706
C9A4A9_ENTGA/709-757
C9A4A9_ENTGA/760-807
C9A4N1_ENTCA/504-536
C9A4N1_ENTCA/549-599
C9A4N1_ENTCA/606-655
C9A4N1_ENTCA/660-705
C9A4N1_ENTCA/712-759
C9A8S3_ENTCA/488-535
C9A8S3_ENTCA/538-577
C9A8S3_ENTCA/595-640
C9A8S3_ENTCA/643-690
C9A8S3_ENTCA/693-741
C9A8S3_ENTCA/744-791
C9AFC5_ENTFC/505-535
C9AFC5_ENTFC/550-599
C9AFC5_ENTFC/607-654
C9AFC5_ENTFC/661-707
C9AFC5_ENTFC/713-759
C9AFC5_ENTFC/764-810
C9AGY8_ENTFC/505-552
C9AGY8_ENTFC/555-595
C9AGY8_ENTFC/612-657
C9AGY8_ENTFC/660-707
C9AGY8_ENTFC/710-758
C9AGY8_ENTFC/761-808
C9AP57_ENTFC/505-535
C9AP57_ENTFC/550-599
C9AP57_ENTFC/607-654
C9AP57_ENTFC/661-707
C9AP57_ENTFC/713-759
C9AP57_ENTFC/764-810
C9AQH2_ENTFC/505-552
C9AQH2_ENTFC/555-595
C9AQH2_ENTFC/612-657
C9AQH2_ENTFC/660-707
C9AQH2_ENTFC/710-758
C9AQH2_ENTFC/761-808
C9AWX4_ENTCA/488-535
C9AWX4_ENTCA/538-577
C9AWX4_ENTCA/595-640
C9AWX4_ENTCA/643-690
C9AWX4_ENTCA/693-741
C9AWX4_ENTCA/744-791
C9B1B1_ENTCA/504-536
C9B1B1_ENTCA/549-599
C9B1B1_ENTCA/606-655
C9B1B1_ENTCA/660-705
C9B1B1_ENTCA/712-758
C9B6A4_ENTFC/505-535
C9B6A4_ENTFC/550-599
C9B6A4_ENTFC/607-654
C9B6A4_ENTFC/661-706
C9B6A4_ENTFC/713-759
C9B8F1_ENTFC/505-552
C9B8F1_ENTFC/555-595
C9B8F1_ENTFC/612-657
C9B8F1_ENTFC/660-707
C9B8F1_ENTFC/710-758
C9B8F1_ENTFC/761-808
C9BCH9_ENTFC/505-535
C9BCH9_ENTFC/550-599
C9BCH9_ENTFC/607-654
C9BCH9_ENTFC/661-707
C9BCH9_ENTFC/713-759
C9BCH9_ENTFC/764-810
C9BFJ9_ENTFC/505-552
C9BFJ9_ENTFC/555-595
C9BFJ9_ENTFC/612-657
C9BFJ9_ENTFC/660-707
C9BFJ9_ENTFC/710-758
C9BFJ9_ENTFC/761-808
C9BJQ6_ENTFC/505-535
C9BJQ6_ENTFC/550-599
C9BJQ6_ENTFC/607-654
C9BJQ6_ENTFC/661-706
C9BJQ6_ENTFC/713-759
C9BK41_ENTFC/505-552
C9BK41_ENTFC/555-595
C9BK41_ENTFC/612-657
C9BK41_ENTFC/660-707
C9BK41_ENTFC/710-758
C9BK41_ENTFC/761-808
C9BSA1_ENTFC/505-535
C9BSA1_ENTFC/550-599
C9BSA1_ENTFC/607-654
C9BSA1_ENTFC/661-706
C9BSA1_ENTFC/713-759
C9BUL6_ENTFC/505-552
C9BUL6_ENTFC/555-595
C9BUL6_ENTFC/612-657
C9BUL6_ENTFC/660-707
C9BUL6_ENTFC/710-758
C9BUL6_ENTFC/761-808
C9C1P1_ENTFC/504-534
C9C1P1_ENTFC/549-598
C9C1P1_ENTFC/606-653
C9C1P1_ENTFC/660-705
C9C1P1_ENTFC/712-758
C9C3V6_ENTFC/505-552
C9C3V6_ENTFC/555-595
C9C3V6_ENTFC/612-657
C9C3V6_ENTFC/660-707
C9C3V6_ENTFC/710-758
C9C3V6_ENTFC/761-808
C9C8V2_ENTFC/505-535
C9C8V2_ENTFC/550-599
C9C8V2_ENTFC/607-654
C9C8V2_ENTFC/661-706
C9C8V2_ENTFC/713-759
C9CBN3_ENTFC/505-552
C9CBN3_ENTFC/555-595
C9CBN3_ENTFC/612-657
C9CBN3_ENTFC/660-707
C9CBN3_ENTFC/710-758
C9CBN3_ENTFC/761-808
C9CLY6_ENTCA/488-535
C9CLY6_ENTCA/538-577
C9CLY6_ENTCA/595-640
C9CLY6_ENTCA/643-690
C9CLY6_ENTCA/693-741
C9CLY6_ENTCA/744-791
C9CPM9_ENTCA/504-536
C9CPM9_ENTCA/549-599
C9CPM9_ENTCA/606-655
C9CPM9_ENTCA/660-705
C9CPM9_ENTCA/712-758
C9CU47_9RHOB/583-631
C9CU47_9RHOB/635-674
C9CU47_9RHOB/681-737
C9CXT9_9RHOB/560-607
C9CXT9_9RHOB/610-658
C9CXT9_9RHOB/669-713
C9CXT9_9RHOB/720-768
C9CXT9_9RHOB/819-867
C9CXT9_9RHOB/870-917
C9KLW4_9FIRM/503-550
C9KLW4_9FIRM/553-603
C9KLW4_9FIRM/609-654
C9KLW4_9FIRM/657-704
C9KLW4_9FIRM/707-755
C9KLW4_9FIRM/758-805
C9L3D5_9BACE/501-547
C9L3D5_9BACE/551-600
C9L3D5_9BACE/612-657
C9L3D5_9BACE/660-709
C9L3D5_9BACE/714-762
C9L3D5_9BACE/765-812
C9L914_RUMHA/509-555
C9L914_RUMHA/559-609
C9L914_RUMHA/615-660
C9L914_RUMHA/663-709
C9L914_RUMHA/713-761
C9L914_RUMHA/764-811
C9LB35_RUMHA/565-611
C9LB35_RUMHA/621-663
C9LB35_RUMHA/668-714
C9LDN5_9BACT/500-547
C9LDN5_9BACT/551-599
C9LDN5_9BACT/612-657
C9LDN5_9BACT/660-709
C9LDN5_9BACT/714-762
C9LDN5_9BACT/765-813
C9LNG8_9FIRM/504-550
C9LNG8_9FIRM/553-603
C9LNG8_9FIRM/611-656
C9LNG8_9FIRM/659-708
C9LNG8_9FIRM/710-755
C9LNG8_9FIRM/758-806
C9LYV0_9FIRM/503-550
C9LYV0_9FIRM/553-603
C9LYV0_9FIRM/609-654
C9LYV0_9FIRM/657-703
C9LYV0_9FIRM/707-755
C9LYV0_9FIRM/758-804
C9LZL1_LACHE/549-599
C9LZL1_LACHE/605-647
C9LZL1_LACHE/659-706
C9LZL1_LACHE/714-760
C9M0P9_LACHE/507-553
C9M0P9_LACHE/557-607
C9M0P9_LACHE/613-658
C9M0P9_LACHE/661-708
C9M0P9_LACHE/711-759
C9M0P9_LACHE/762-809
C9M5P0_9BACT/508-555
C9M5P0_9BACT/558-604
C9M5P0_9BACT/613-658
C9M5P0_9BACT/661-708
C9M5P0_9BACT/711-759
C9M5P0_9BACT/762-809
C9ME07_HAEIF/535-582
C9ME07_HAEIF/585-635
C9ME07_HAEIF/641-686
C9ME07_HAEIF/689-736
C9ME07_HAEIF/768-815
C9ME07_HAEIF/818-864
C9MF40_HAEIF/596-637
C9MF40_HAEIF/646-690
C9MGR2_HAEIF/596-637
C9MGR2_HAEIF/646-690
C9MJ71_HAEIF/535-582
C9MJ71_HAEIF/585-635
C9MJ71_HAEIF/641-686
C9MJ71_HAEIF/689-735
C9MJ71_HAEIF/768-815
C9MJ71_HAEIF/818-864
C9MQC2_9BACT/506-548
C9MQC2_9BACT/556-614
C9MQC2_9BACT/617-662
C9MQC2_9BACT/665-714
C9MQC2_9BACT/719-767
C9MQC2_9BACT/770-817
C9MZF3_9FUSO/139-186
C9MZF3_9FUSO/2-28
C9MZF3_9FUSO/33-80
C9MZF3_9FUSO/87-136
C9MZF4_9FUSO/535-582
C9MZF4_9FUSO/585-635
C9NNV4_9VIBR/598-641
C9NNV4_9VIBR/647-696
C9NXQ7_9VIBR/537-584
C9NXQ7_9VIBR/587-637
C9NXQ7_9VIBR/643-688
C9NXQ7_9VIBR/691-738
C9NXQ7_9VIBR/741-789
C9NXQ7_9VIBR/792-839
C9P1I3_VIBME/544-589
C9P1I3_VIBME/594-643
C9P504_VIBME/537-584
C9P504_VIBME/587-637
C9P504_VIBME/643-688
C9P504_VIBME/691-749
C9P504_VIBME/752-800
C9P504_VIBME/803-850
C9PD03_VIBFU/537-584
C9PD03_VIBFU/587-637
C9PD03_VIBFU/642-688
C9PD03_VIBFU/691-738
C9PD03_VIBFU/741-789
C9PD03_VIBFU/792-839
C9PL20_VIBFU/598-642
C9PL20_VIBFU/647-697
C9PPP5_9PAST/596-636
C9PPP5_9PAST/646-695
C9PPR5_9PAST/548-595
C9PPR5_9PAST/598-648
C9PPR5_9PAST/654-699
C9PPR5_9PAST/702-751
C9PPR5_9PAST/781-828
C9PPR5_9PAST/831-877
C9PYD7_9BACT/506-548
C9PYD7_9BACT/556-606
C9PYD7_9BACT/617-662
C9PYD7_9BACT/665-713
C9PYD7_9BACT/718-766
C9PYD7_9BACT/769-817
C9Q573_9VIBR/537-584
C9Q573_9VIBR/587-637
C9Q573_9VIBR/643-688
C9Q573_9VIBR/691-749
C9Q573_9VIBR/752-800
C9Q573_9VIBR/803-850
C9Q6M5_9VIBR/598-642
C9Q6M5_9VIBR/647-695
C9QL72_VIBOR/537-584
C9QL72_VIBOR/587-637
C9QL72_VIBOR/643-688
C9QL72_VIBOR/691-738
C9QL72_VIBOR/741-789
C9QL72_VIBOR/792-839
C9QMW2_VIBOR/598-642
C9QMW2_VIBOR/647-699
C9QR78_ECOD1/538-585
C9QR78_ECOD1/588-638
C9QR78_ECOD1/645-689
C9QR78_ECOD1/692-739
C9QR78_ECOD1/743-790
C9QR78_ECOD1/793-840
C9QYZ2_ECOD1/592-636
C9QYZ2_ECOD1/641-685
C9R576_AGGAD/598-641
C9R576_AGGAD/648-698
C9R598_AGGAD/537-584
C9R598_AGGAD/587-637
C9R598_AGGAD/643-688
C9R598_AGGAD/691-741
C9R598_AGGAD/769-817
C9R598_AGGAD/820-866
C9RA74_AMMDK/498-545
C9RA74_AMMDK/548-598
C9RA74_AMMDK/604-649
C9RA74_AMMDK/652-699
C9RA74_AMMDK/702-750
C9RA74_AMMDK/753-800
C9RSQ5_GEOSY/502-538
C9RSQ5_GEOSY/547-597
C9RSQ5_GEOSY/603-649
C9RSQ5_GEOSY/653-699
C9RSQ5_GEOSY/704-753
C9RXS2_GEOSY/505-552
C9RXS2_GEOSY/555-604
C9RXS2_GEOSY/612-657
C9RXS2_GEOSY/660-707
C9RXS2_GEOSY/710-757
C9RXS2_GEOSY/761-803
C9T5K9_9RHIZ/581-629
C9T5K9_9RHIZ/632-673
C9T5K9_9RHIZ/679-724
C9T6I0_9RHIZ/533-580
C9T6I0_9RHIZ/584-633
C9T6I0_9RHIZ/642-688
C9T6I0_9RHIZ/691-739
C9T6I0_9RHIZ/796-846
C9T6I0_9RHIZ/849-896
C9TF84_9RHIZ/581-629
C9TF84_9RHIZ/632-673
C9TF84_9RHIZ/679-724
C9TGU8_9RHIZ/533-580
C9TGU8_9RHIZ/584-633
C9TGU8_9RHIZ/642-688
C9TGU8_9RHIZ/691-739
C9TGU8_9RHIZ/796-846
C9TGU8_9RHIZ/849-896
C9TLM7_9RHIZ/533-580
C9TLM7_9RHIZ/584-633
C9TLM7_9RHIZ/642-688
C9TLM7_9RHIZ/691-739
C9TLM7_9RHIZ/796-846
C9TLM7_9RHIZ/849-896
C9TMI6_9RHIZ/581-629
C9TMI6_9RHIZ/632-673
C9TMI6_9RHIZ/679-724
C9TUN2_9RHIZ/581-629
C9TUN2_9RHIZ/632-673
C9TUN2_9RHIZ/679-724
C9TVK2_9RHIZ/533-580
C9TVK2_9RHIZ/584-633
C9TVK2_9RHIZ/642-688
C9TVK2_9RHIZ/691-739
C9TVK2_9RHIZ/796-846
C9TVK2_9RHIZ/849-896
C9U2Z2_BRUAB/581-629
C9U2Z2_BRUAB/632-673
C9U2Z2_BRUAB/679-724
C9U5A6_BRUAB/533-580
C9U5A6_BRUAB/584-633
C9U5A6_BRUAB/642-688
C9U5A6_BRUAB/691-739
C9U5A6_BRUAB/796-846
C9U5A6_BRUAB/849-896
C9UC63_BRUAB/581-629
C9UC63_BRUAB/632-673
C9UC63_BRUAB/679-724
C9UEB3_BRUAB/533-580
C9UEB3_BRUAB/584-633
C9UEB3_BRUAB/642-688
C9UEB3_BRUAB/691-739
C9UEB3_BRUAB/796-846
C9UEB3_BRUAB/849-896
C9ULD9_BRUAB/581-629
C9ULD9_BRUAB/632-673
C9ULD9_BRUAB/679-724
C9UMB1_BRUAB/533-580
C9UMB1_BRUAB/584-633
C9UMB1_BRUAB/642-688
C9UMB1_BRUAB/691-739
C9UMB1_BRUAB/796-846
C9UMB1_BRUAB/849-896
C9UXE4_BRUAB/581-629
C9UXE4_BRUAB/632-673
C9UXE4_BRUAB/679-724
C9UYB8_BRUAB/533-580
C9UYB8_BRUAB/584-633
C9UYB8_BRUAB/642-688
C9UYB8_BRUAB/691-739
C9UYB8_BRUAB/796-846
C9UYB8_BRUAB/849-896
C9V9T6_BRUNE/581-629
C9V9T6_BRUNE/632-673
C9V9T6_BRUNE/679-724
C9VAQ3_BRUNE/533-580
C9VAQ3_BRUNE/584-633
C9VAQ3_BRUNE/642-688
C9VAQ3_BRUNE/691-739
C9VAQ3_BRUNE/796-846
C9VAQ3_BRUNE/849-896
C9VI62_9RHIZ/581-629
C9VI62_9RHIZ/632-673
C9VI62_9RHIZ/679-724
C9VK66_9RHIZ/533-580
C9VK66_9RHIZ/584-633
C9VK66_9RHIZ/642-688
C9VK66_9RHIZ/691-739
C9VK66_9RHIZ/796-846
C9VK66_9RHIZ/849-896
C9VS27_BRUAB/581-629
C9VS27_BRUAB/632-673
C9VS27_BRUAB/679-724
C9VTH9_BRUAB/533-580
C9VTH9_BRUAB/584-633
C9VTH9_BRUAB/642-688
C9VTH9_BRUAB/691-739
C9VTH9_BRUAB/796-846
C9VTH9_BRUAB/849-896
C9WYW2_NEIM8/549-596
C9WYW2_NEIM8/599-649
C9WYW2_NEIM8/655-699
C9WYW2_NEIM8/703-788
C9WYW2_NEIM8/797-844
C9WYW2_NEIM8/847-894
C9XAA9_SALTD/538-585
C9XAA9_SALTD/588-638
C9XAA9_SALTD/645-689
C9XAA9_SALTD/692-739
C9XAA9_SALTD/743-790
C9XAA9_SALTD/793-840
C9XGV8_SALTD/592-636
C9XGV8_SALTD/641-693
C9XIB8_CLODC/503-549
C9XIB8_CLODC/552-602
C9XIB8_CLODC/608-653
C9XIB8_CLODC/656-703
C9XIB8_CLODC/706-754
C9XIB8_CLODC/757-804
C9XWM9_CROTZ/538-585
C9XWM9_CROTZ/588-638
C9XWM9_CROTZ/645-689
C9XWM9_CROTZ/692-739
C9XWM9_CROTZ/743-790
C9XWM9_CROTZ/793-840
C9Y0A1_CROTZ/596-637
C9Y0A1_CROTZ/645-696
C9Y9W7_9BURK/550-597
C9Y9W7_9BURK/600-648
C9Y9W7_9BURK/660-705
C9Y9W7_9BURK/708-755
C9Y9W7_9BURK/759-807
C9Y9W7_9BURK/810-841
C9YGA5_9BURK/587-623
C9YGA5_9BURK/714-759
C9Z0I9_STRSW/669-716
C9Z0I9_STRSW/740-776
C9ZAK1_STRSW/519-565
C9ZAK1_STRSW/569-605
C9ZAK1_STRSW/625-664
C9ZAK1_STRSW/678-727
C9ZAK1_STRSW/730-778
C9ZAK1_STRSW/781-826
D0ACP9_ENTFC/505-552
D0ACP9_ENTFC/555-595
D0ACP9_ENTFC/612-657
D0ACP9_ENTFC/660-707
D0ACP9_ENTFC/710-758
D0ACP9_ENTFC/761-808
D0AEN9_ENTFC/505-535
D0AEN9_ENTFC/550-599
D0AEN9_ENTFC/607-654
D0AEN9_ENTFC/661-706
D0AEN9_ENTFC/713-759
D0AJU3_ENTFC/505-552
D0AJU3_ENTFC/555-595
D0AJU3_ENTFC/612-657
D0AJU3_ENTFC/660-707
D0AJU3_ENTFC/710-758
D0AJU3_ENTFC/761-808
D0AM83_ENTFC/505-535
D0AM83_ENTFC/550-599
D0AM83_ENTFC/607-654
D0AM83_ENTFC/661-706
D0AM83_ENTFC/713-759
D0AWS1_BRUAB/581-629
D0AWS1_BRUAB/632-673
D0AWS1_BRUAB/679-724
D0AZP7_BRUAB/533-580
D0AZP7_BRUAB/584-633
D0AZP7_BRUAB/642-688
D0AZP7_BRUAB/691-739
D0AZP7_BRUAB/796-846
D0AZP7_BRUAB/849-896
D0B2I0_BRUME/581-629
D0B2I0_BRUME/632-673
D0B2I0_BRUME/679-724
D0B9E7_BRUME/533-580
D0B9E7_BRUME/584-633
D0B9E7_BRUME/642-688
D0B9E7_BRUME/691-739
D0B9E7_BRUME/796-846
D0B9E7_BRUME/849-896
D0BB41_BRUSU/533-580
D0BB41_BRUSU/584-633
D0BB41_BRUSU/642-688
D0BB41_BRUSU/691-739
D0BB41_BRUSU/796-846
D0BB41_BRUSU/849-896
D0BBZ9_BRUSU/581-629
D0BBZ9_BRUSU/632-673
D0BBZ9_BRUSU/679-724
D0BKA5_9LACT/504-542
D0BKA5_9LACT/549-587
D0BKA5_9LACT/610-658
D0BKA5_9LACT/662-709
D0BKA5_9LACT/717-761
D0BMB4_9LACT/510-557
D0BMB4_9LACT/560-610
D0BMB4_9LACT/617-662
D0BMB4_9LACT/665-712
D0BMB4_9LACT/715-763
D0BMB4_9LACT/766-813
D0BT68_9FUSO/499-548
D0BT68_9FUSO/549-599
D0BT68_9FUSO/605-650
D0BT68_9FUSO/655-702
D0BT68_9FUSO/706-754
D0BT68_9FUSO/757-804
D0BWN5_9GAMM/541-588
D0BWN5_9GAMM/591-638
D0BWN5_9GAMM/647-692
D0BWN5_9GAMM/695-740
D0BWN5_9GAMM/773-821
D0BWN5_9GAMM/824-871
D0C1S0_9GAMM/596-635
D0C1S0_9GAMM/644-690
D0CB90_ACIBA/596-638
D0CB90_ACIBA/644-690
D0CBH9_ACIBA/541-588
D0CBH9_ACIBA/591-638
D0CBH9_ACIBA/647-692
D0CBH9_ACIBA/695-740
D0CBH9_ACIBA/773-821
D0CBH9_ACIBA/824-871
D0CH63_9SYNE/519-566
D0CH63_9SYNE/569-618
D0CH63_9SYNE/625-669
D0CH63_9SYNE/673-722
D0CH63_9SYNE/744-792
D0CH63_9SYNE/795-842
D0CMJ8_9SYNE/626-668
D0CMJ8_9SYNE/672-720
D0CMJ8_9SYNE/723-768
D0CPY3_9RHOB/544-591
D0CPY3_9RHOB/594-642
D0CPY3_9RHOB/654-698
D0CPY3_9RHOB/701-749
D0CPY3_9RHOB/801-849
D0CPY3_9RHOB/852-899
D0CVK0_9RHOB/583-631
D0CVK0_9RHOB/634-675
D0CVK0_9RHOB/681-737
D0D2H9_9RHOB/545-592
D0D2H9_9RHOB/595-645
D0D2H9_9RHOB/654-699
D0D2H9_9RHOB/705-753
D0D2H9_9RHOB/806-853
D0D2H9_9RHOB/857-904
D0DB66_9RHOB/670-710
D0DB66_9RHOB/717-762
D0DG45_9LACO/507-553
D0DG45_9LACO/557-607
D0DG45_9LACO/613-658
D0DG45_9LACO/661-706
D0DG45_9LACO/711-759
D0DG45_9LACO/762-809
D0DGK1_9LACO/550-600
D0DGK1_9LACO/607-655
D0DGK1_9LACO/660-707
D0DGK1_9LACO/715-762
D0DMM9_9LACO/550-600
D0DMM9_9LACO/606-652
D0DMM9_9LACO/660-707
D0DPT2_9LACO/506-549
D0DPT2_9LACO/556-606
D0DPT2_9LACO/612-657
D0DPT2_9LACO/660-707
D0DPT2_9LACO/710-758
D0DPT2_9LACO/761-808
D0DRA6_LACFE/503-538
D0DRA6_LACFE/548-598
D0DRA6_LACFE/604-652
D0DRA6_LACFE/658-704
D0DSB6_LACFE/506-553
D0DSB6_LACFE/556-606
D0DSB6_LACFE/614-659
D0DSB6_LACFE/662-709
D0DSB6_LACFE/712-760
D0DSB6_LACFE/763-807
D0DW90_9LACO/550-600
D0DW90_9LACO/607-655
D0DW90_9LACO/660-706
D0DZ94_9LACO/506-549
D0DZ94_9LACO/556-606
D0DZ94_9LACO/612-657
D0DZ94_9LACO/660-707
D0DZ94_9LACO/710-758
D0DZ94_9LACO/761-808
D0FNN6_ERWPY/596-638
D0FNN6_ERWPY/645-695
D0FR12_ERWPY/538-585
D0FR12_ERWPY/588-638
D0FR12_ERWPY/645-689
D0FR12_ERWPY/692-739
D0FR12_ERWPY/742-789
D0FR12_ERWPY/793-840
D0GF43_BRUME/533-580
D0GF43_BRUME/584-633
D0GF43_BRUME/642-688
D0GF43_BRUME/691-739
D0GF43_BRUME/796-846
D0GF43_BRUME/849-896
D0GG08_BRUME/581-629
D0GG08_BRUME/632-673
D0GG08_BRUME/679-724
D0GPF9_9FUSO/534-581
D0GPF9_9FUSO/584-634
D0GPF9_9FUSO/639-685
D0GPF9_9FUSO/690-737
D0GPF9_9FUSO/746-793
D0GPF9_9FUSO/796-843
D0GQQ7_VIBMI/598-642
D0GQQ7_VIBMI/647-695
D0GWU4_VIBMI/537-584
D0GWU4_VIBMI/587-637
D0GWU4_VIBMI/643-688
D0GWU4_VIBMI/691-763
D0GWU4_VIBMI/766-814
D0GWU4_VIBMI/817-864
D0H571_VIBCH/598-642
D0H571_VIBCH/647-695
D0H833_VIBCH/537-584
D0H833_VIBCH/587-637
D0H833_VIBCH/643-688
D0H833_VIBCH/691-763
D0H833_VIBCH/766-814
D0H833_VIBCH/817-864
D0HG54_VIBMI/537-584
D0HG54_VIBMI/587-637
D0HG54_VIBMI/643-688
D0HG54_VIBMI/691-763
D0HG54_VIBMI/766-814
D0HG54_VIBMI/817-864
D0HHE3_VIBMI/598-642
D0HHE3_VIBMI/647-695
D0HQZ2_VIBCH/537-584
D0HQZ2_VIBCH/587-637
D0HQZ2_VIBCH/643-688
D0HQZ2_VIBCH/691-763
D0HQZ2_VIBCH/766-814
D0HQZ2_VIBCH/817-864
D0HV77_VIBCH/296-343
D0HV77_VIBCH/346-396
D0HV77_VIBCH/402-447
D0HV77_VIBCH/450-522
D0HV77_VIBCH/525-573
D0HV77_VIBCH/576-623
D0HVU0_VIBCH/218-262
D0HVU0_VIBCH/267-316
D0I6S4_VIBHO/537-584
D0I6S4_VIBHO/587-637
D0I6S4_VIBHO/642-687
D0I6S4_VIBHO/691-738
D0I6S4_VIBHO/741-789
D0I6S4_VIBHO/792-839
D0I8A1_VIBHO/596-634
D0I8A1_VIBHO/646-696
D0IFG1_9VIBR/537-584
D0IFG1_9VIBR/587-637
D0IFG1_9VIBR/643-688
D0IFG1_9VIBR/691-763
D0IFG1_9VIBR/766-814
D0IFG1_9VIBR/817-864
D0IM48_9VIBR/598-642
D0IM48_9VIBR/647-695
D0ISD5_HELP1/506-553
D0ISD5_HELP1/556-606
D0ISD5_HELP1/612-658
D0ISD5_HELP1/662-709
D0ISD5_HELP1/713-761
D0ISD5_HELP1/765-811
D0J2E6_COMT2/584-625
D0J2E6_COMT2/705-750
D0J3Y4_COMT2/550-597
D0J3Y4_COMT2/600-648
D0J3Y4_COMT2/660-705
D0J3Y4_COMT2/708-755
D0J3Y4_COMT2/768-816
D0J3Y4_COMT2/819-865
D0J8V5_BLASP/501-547
D0J8V5_BLASP/551-600
D0J8V5_BLASP/612-657
D0J8V5_BLASP/660-708
D0J8V5_BLASP/713-761
D0J8V5_BLASP/764-811
D0JBG1_BLASB/502-548
D0JBG1_BLASB/552-601
D0JBG1_BLASB/613-658
D0JBG1_BLASB/661-709
D0JBG1_BLASB/715-762
D0JBG1_BLASB/766-812
D0JFD7_YERPD/596-636
D0JFD7_YERPD/645-697
D0JIC3_YERPD/538-585
D0JIC3_YERPD/588-638
D0JIC3_YERPD/645-689
D0JIC3_YERPD/692-739
D0JIC3_YERPD/742-790
D0JIC3_YERPD/793-840
D0JPH4_YERP1/596-636
D0JPH4_YERP1/645-697
D0JSD5_YERP1/538-585
D0JSD5_YERP1/588-638
D0JSD5_YERP1/645-689
D0JSD5_YERP1/692-739
D0JSD5_YERP1/742-790
D0JSD5_YERP1/793-840
D0JZH1_HELP5/506-553
D0JZH1_HELP5/556-606
D0JZH1_HELP5/612-657
D0JZH1_HELP5/661-708
D0JZH1_HELP5/712-760
D0JZH1_HELP5/764-806
D0K4T1_STAAD/502-540
D0K4T1_STAAD/547-595
D0K4T1_STAAD/604-649
D0K4T1_STAAD/652-694
D0K4T1_STAAD/702-751
D0K727_STAAD/506-553
D0K727_STAAD/556-606
D0K727_STAAD/613-658
D0K727_STAAD/661-708
D0K727_STAAD/713-761
D0K727_STAAD/764-811
D0KER8_PECWW/595-639
D0KER8_PECWW/645-696
D0KJ08_PECWW/538-585
D0KJ08_PECWW/588-638
D0KJ08_PECWW/644-689
D0KJ08_PECWW/692-739
D0KJ08_PECWW/742-790
D0KJ08_PECWW/793-840
D0L0F0_HALNC/539-586
D0L0F0_HALNC/590-639
D0L0F0_HALNC/645-690
D0L0F0_HALNC/693-740
D0L0F0_HALNC/742-790
D0L0F0_HALNC/793-840
D0LA38_GORB4/515-562
D0LA38_GORB4/565-601
D0LA38_GORB4/621-666
D0LA38_GORB4/669-718
D0LA38_GORB4/721-769
D0LA38_GORB4/772-817
D0LGV8_HALO1/571-619
D0LGV8_HALO1/626-672
D0LGV8_HALO1/675-720
D0LNR4_HALO1/529-576
D0LNR4_HALO1/579-630
D0LNR4_HALO1/637-681
D0LNR4_HALO1/684-731
D0LNR4_HALO1/736-784
D0LNR4_HALO1/787-834
D0M185_VIBSE/537-584
D0M185_VIBSE/587-637
D0M185_VIBSE/643-688
D0M185_VIBSE/691-763
D0M185_VIBSE/766-813
D0M185_VIBSE/817-864
D0MDS7_RHOM4/527-574
D0MDS7_RHOM4/577-627
D0MDS7_RHOM4/640-685
D0MDS7_RHOM4/688-735
D0MDS7_RHOM4/741-788
D0MDS7_RHOM4/791-837
D0MI54_RHOM4/548-594
D0MI54_RHOM4/623-668
D0MI54_RHOM4/671-717
D0PC84_BRUSU/581-629
D0PC84_BRUSU/632-673
D0PC84_BRUSU/679-724
D0PD59_BRUSU/533-580
D0PD59_BRUSU/584-633
D0PD59_BRUSU/642-688
D0PD59_BRUSU/691-739
D0PD59_BRUSU/796-846
D0PD59_BRUSU/849-896
D0PK75_BRUSU/581-629
D0PK75_BRUSU/632-673
D0PK75_BRUSU/679-724
D0PKG8_BRUSU/533-580
D0PKG8_BRUSU/584-633
D0PKG8_BRUSU/642-688
D0PKG8_BRUSU/691-739
D0PKG8_BRUSU/796-846
D0PKG8_BRUSU/849-896
D0R2Q1_LACJF/508-554
D0R2Q1_LACJF/558-608
D0R2Q1_LACJF/614-659
D0R2Q1_LACJF/662-708
D0R2Q1_LACJF/712-760
D0R2Q1_LACJF/763-810
D0R467_LACJF/550-600
D0R467_LACJF/607-653
D0R467_LACJF/660-707
D0RGS3_9RHIZ/581-629
D0RGS3_9RHIZ/632-673
D0RGS3_9RHIZ/679-724
D0RIM0_9RHIZ/533-580
D0RIM0_9RHIZ/584-633
D0RIM0_9RHIZ/642-688
D0RIM0_9RHIZ/691-739
D0RIM0_9RHIZ/796-846
D0RIM0_9RHIZ/849-896
D0RNU6_9RICK/545-593
D0RNU6_9RICK/596-634
D0RNY7_9RICK/525-572
D0RNY7_9RICK/576-614
D0RNY7_9RICK/634-679
D0RNY7_9RICK/682-730
D0RNY7_9RICK/746-794
D0RNY7_9RICK/797-844
D0RV66_9STRE/509-556
D0RV66_9STRE/559-609
D0RV66_9STRE/616-661
D0RV66_9STRE/664-711
D0RV66_9STRE/714-762
D0RV66_9STRE/765-812
D0RV72_9STRE/546-593
D0RV72_9STRE/603-651
D0RV72_9STRE/653-700
D0RV72_9STRE/702-740
D0RV72_9STRE/771-815
D0S162_ACICA/541-588
D0S162_ACICA/591-640
D0S162_ACICA/647-692
D0S162_ACICA/695-740
D0S162_ACICA/773-821
D0S162_ACICA/824-871
D0S5V9_ACICA/596-634
D0S5V9_ACICA/644-690
D0SBV6_ACIJO/541-588
D0SBV6_ACIJO/591-640
D0SBV6_ACIJO/732-776
D0SBV6_ACIJO/779-823
D0SBV6_ACIJO/854-902
D0SBV6_ACIJO/905-952
D0SDS5_ACIJO/596-641
D0SDS5_ACIJO/644-689
D0SK89_ACIJU/541-588
D0SK89_ACIJU/591-639
D0SK89_ACIJU/647-692
D0SK89_ACIJU/695-731
D0SK89_ACIJU/773-821
D0SK89_ACIJU/824-871
D0SP88_ACIJU/596-629
D0SP88_ACIJU/644-690
D0SWQ2_ACILW/541-588
D0SWQ2_ACILW/591-640
D0SWQ2_ACILW/732-776
D0SWQ2_ACILW/779-826
D0SWQ2_ACILW/855-903
D0SWQ2_ACILW/906-953
D0SY00_ACILW/596-640
D0SY00_ACILW/644-690
D0T4X2_ACIRA/541-588
D0T4X2_ACIRA/591-640
D0T4X2_ACIRA/731-776
D0T4X2_ACIRA/779-817
D0T4X2_ACIRA/853-901
D0T4X2_ACIRA/904-951
D0T603_ACIRA/596-640
D0T603_ACIRA/644-690
D0TCA4_9BACE/502-549
D0TCA4_9BACE/552-602
D0TCA4_9BACE/614-659
D0TCA4_9BACE/662-711
D0TCA4_9BACE/716-764
D0TCA4_9BACE/767-814
D0TSM9_9BACE/501-547
D0TSM9_9BACE/551-600
D0TSM9_9BACE/612-657
D0TSM9_9BACE/660-709
D0TSM9_9BACE/714-762
D0TSM9_9BACE/765-812
D0W091_NEICI/549-596
D0W091_NEICI/599-649
D0W091_NEICI/655-699
D0W091_NEICI/703-788
D0W091_NEICI/797-844
D0W091_NEICI/847-894
D0W7J7_NEILA/549-596
D0W7J7_NEILA/599-649
D0W7J7_NEILA/655-699
D0W7J7_NEILA/703-786
D0W7J7_NEILA/795-842
D0W7J7_NEILA/845-892
D0WHH9_9ACTN/515-560
D0WHH9_9ACTN/563-613
D0WHH9_9ACTN/619-664
D0WHH9_9ACTN/667-714
D0WHH9_9ACTN/717-765
D0WHH9_9ACTN/768-814
D0WL03_9ACTO/511-556
D0WL03_9ACTO/561-611
D0WL03_9ACTO/617-665
D0WL03_9ACTO/669-718
D0WL03_9ACTO/721-769
D0WL03_9ACTO/771-816
D0WQJ1_9ACTO/100-147
D0WQJ1_9ACTO/168-209
D0WQJ1_9ACTO/58-72
D0WZG8_VIBAL/537-584
D0WZG8_VIBAL/587-637
D0WZG8_VIBAL/643-688
D0WZG9_VIBAL/1-62
D0WZG9_VIBAL/116-163
D0WZG9_VIBAL/65-112
D0X0F1_VIBAL/113-153
D0X0F1_VIBAL/163-214
D0X7B2_VIBHA/598-641
D0X7B2_VIBHA/647-696
D0XHT9_VIBHA/537-584
D0XHT9_VIBHA/587-637
D0XHT9_VIBHA/643-688
D0XHT9_VIBHA/691-738
D0XHT9_VIBHA/741-789
D0XHT9_VIBHA/792-839
D0YSM0_9ACTO/699-745
D0YSM0_9ACTO/771-803
D0YU03_9ACTO/526-573
D0YU03_9ACTO/576-612
D0YU03_9ACTO/632-682
D0YU03_9ACTO/685-734
D0YU03_9ACTO/737-785
D0YU03_9ACTO/788-833
D0YYK7_LISDA/537-584
D0YYK7_LISDA/587-637
D0YYK7_LISDA/643-688
D0YYK7_LISDA/691-738
D0YYK7_LISDA/741-788
D0YYK7_LISDA/792-839
D0Z070_LISDA/596-638
D0Z070_LISDA/646-683
D0Z9V4_EDWTE/596-640
D0Z9V4_EDWTE/645-696
D0ZAT7_EDWTE/538-585
D0ZAT7_EDWTE/588-638
D0ZAT7_EDWTE/645-689
D0ZAT7_EDWTE/692-739
D0ZAT7_EDWTE/743-790
D0ZAT7_EDWTE/793-839
D0ZPL3_SALT1/538-585
D0ZPL3_SALT1/588-638
D0ZPL3_SALT1/645-689
D0ZPL3_SALT1/692-739
D0ZPL3_SALT1/743-790
D0ZPL3_SALT1/793-840
D0ZX84_SALT1/592-636
D0ZX84_SALT1/641-693
D1A168_CHLPP/505-552
D1A168_CHLPP/556-604
D1A168_CHLPP/613-656
D1A168_CHLPP/662-710
D1A168_CHLPP/713-761
D1A168_CHLPP/764-811
D1ABF8_THECD/667-714
D1ABF8_THECD/733-770
D1ADA6_THECD/514-561
D1ADA6_THECD/564-600
D1ADA6_THECD/620-664
D1ADA6_THECD/668-716
D1ADA6_THECD/720-768
D1ADA6_THECD/771-816
D1AIT4_SEBTE/506-553
D1AIT4_SEBTE/556-606
D1AIT4_SEBTE/612-657
D1AIT4_SEBTE/662-708
D1AIT4_SEBTE/717-765
D1AIT4_SEBTE/768-815
D1ASI5_ANACI/526-573
D1ASI5_ANACI/576-626
D1ASI5_ANACI/638-682
D1ASI5_ANACI/685-733
D1ASI5_ANACI/788-835
D1ASI5_ANACI/839-885
D1AVF2_STRM9/535-582
D1AVF2_STRM9/585-635
D1AVF2_STRM9/642-688
D1AVF2_STRM9/693-739
D1AVF2_STRM9/748-786
D1AVF2_STRM9/811-858
D1B0P1_SULD5/505-552
D1B0P1_SULD5/555-605
D1B0P1_SULD5/611-656
D1B0P1_SULD5/660-707
D1B0P1_SULD5/712-760
D1B0P1_SULD5/763-810
D1B8A6_THEAS/509-556
D1B8A6_THEAS/559-605
D1B8A6_THEAS/613-656
D1B8A6_THEAS/661-707
D1B8A6_THEAS/711-756
D1B8A6_THEAS/762-809
D1BG28_SANKS/676-723
D1BG28_SANKS/744-785
D1BI12_SANKS/526-573
D1BI12_SANKS/576-622
D1BI12_SANKS/632-682
D1BI12_SANKS/685-734
D1BI12_SANKS/737-785
D1BI12_SANKS/788-833
D1BQ50_VEIPT/506-553
D1BQ50_VEIPT/556-604
D1BQ50_VEIPT/614-658
D1BQ50_VEIPT/661-708
D1BQ50_VEIPT/714-762
D1BQ50_VEIPT/765-813
D1BTA6_XYLCX/519-566
D1BTA6_XYLCX/569-613
D1BTA6_XYLCX/625-663
D1BTA6_XYLCX/678-727
D1BTA6_XYLCX/730-780
D1BTA6_XYLCX/783-828
D1BTH4_XYLCX/660-704
D1BTH4_XYLCX/707-754
D1BTH4_XYLCX/778-816
D1C4I8_SPHTD/503-550
D1C4I8_SPHTD/553-603
D1C4I8_SPHTD/609-654
D1C4I8_SPHTD/657-704
D1C4I8_SPHTD/707-755
D1C4I8_SPHTD/758-805
D1C5K4_SPHTD/517-550
D1C5K4_SPHTD/560-610
D1C5K4_SPHTD/616-660
D1C5K4_SPHTD/664-711
D1C5K4_SPHTD/716-763
D1C5K4_SPHTD/766-812
D1CB18_THET1/504-549
D1CB18_THET1/552-602
D1CB18_THET1/608-652
D1CB18_THET1/656-703
D1CB18_THET1/706-753
D1CB18_THET1/757-804
D1CXA8_9RHIZ/131-172
D1CXA8_9RHIZ/178-223
D1CXA8_9RHIZ/80-128
D1CY58_9RHIZ/533-580
D1CY58_9RHIZ/584-633
D1CY58_9RHIZ/642-688
D1CY58_9RHIZ/691-739
D1CY58_9RHIZ/796-846
D1CY58_9RHIZ/849-896
D1D2X1_NEIGO/549-596
D1D2X1_NEIGO/599-649
D1D2X1_NEIGO/655-699
D1D2X1_NEIGO/703-788
D1D2X1_NEIGO/797-844
D1D2X1_NEIGO/847-894
D1DCA7_NEIGO/549-596
D1DCA7_NEIGO/599-649
D1DCA7_NEIGO/655-699
D1DCA7_NEIGO/703-788
D1DCA7_NEIGO/797-844
D1DCA7_NEIGO/847-894
D1DF83_NEIGO/549-596
D1DF83_NEIGO/599-649
D1DF83_NEIGO/655-699
D1DF83_NEIGO/703-788
D1DF83_NEIGO/797-844
D1DF83_NEIGO/847-894
D1DPN4_NEIGO/549-596
D1DPN4_NEIGO/599-649
D1DPN4_NEIGO/655-699
D1DPN4_NEIGO/703-788
D1DPN4_NEIGO/797-844
D1DPN4_NEIGO/847-894
D1DWM0_NEIGO/549-596
D1DWM0_NEIGO/599-649
D1DWM0_NEIGO/655-699
D1DWM0_NEIGO/703-788
D1DWM0_NEIGO/797-844
D1DWM0_NEIGO/847-894
D1E3B0_NEIGO/549-596
D1E3B0_NEIGO/599-649
D1E3B0_NEIGO/655-699
D1E3B0_NEIGO/703-788
D1E3B0_NEIGO/797-844
D1E3B0_NEIGO/847-894
D1E9G8_NEIGO/549-596
D1E9G8_NEIGO/599-649
D1E9G8_NEIGO/655-699
D1E9G8_NEIGO/703-788
D1E9G8_NEIGO/797-844
D1E9G8_NEIGO/847-894
D1EG28_NEIGO/549-596
D1EG28_NEIGO/599-649
D1EG28_NEIGO/655-699
D1EG28_NEIGO/703-788
D1EG28_NEIGO/797-844
D1EG28_NEIGO/847-894
D1EMB7_9RHIZ/533-580
D1EMB7_9RHIZ/584-633
D1EMB7_9RHIZ/642-688
D1EMB7_9RHIZ/691-739
D1EMB7_9RHIZ/796-846
D1EMB7_9RHIZ/849-896
D1ERP7_9RHIZ/581-629
D1ERP7_9RHIZ/632-673
D1ERP7_9RHIZ/679-724
D1EYH0_BRUME/581-629
D1EYH0_BRUME/632-673
D1EYH0_BRUME/679-724
D1EZD5_BRUME/533-580
D1EZD5_BRUME/584-633
D1EZD5_BRUME/642-688
D1EZD5_BRUME/691-739
D1EZD5_BRUME/796-846
D1EZD5_BRUME/849-896
D1F820_BRUME/581-629
D1F820_BRUME/632-673
D1F820_BRUME/679-724
D1F8Y5_BRUME/533-580
D1F8Y5_BRUME/584-633
D1F8Y5_BRUME/642-688
D1F8Y5_BRUME/691-739
D1F8Y5_BRUME/796-846
D1F8Y5_BRUME/849-896
D1FET7_9RHIZ/581-629
D1FET7_9RHIZ/632-673
D1FET7_9RHIZ/679-724
D1FFQ2_9RHIZ/533-580
D1FFQ2_9RHIZ/584-633
D1FFQ2_9RHIZ/642-688
D1FFQ2_9RHIZ/691-739
D1FFQ2_9RHIZ/796-846
D1FFQ2_9RHIZ/849-896
D1GTQ0_STAA0/502-540
D1GTQ0_STAA0/547-595
D1GTQ0_STAA0/604-649
D1GTQ0_STAA0/652-694
D1GTQ0_STAA0/702-751
D1GU18_STAA0/506-553
D1GU18_STAA0/556-606
D1GU18_STAA0/613-658
D1GU18_STAA0/661-708
D1GU18_STAA0/713-761
D1GU18_STAA0/764-811
D1J8L4_MYCHP/574-621
D1J8L4_MYCHP/624-675
D1J8L4_MYCHP/681-727
D1J8L4_MYCHP/730-778
D1J8L4_MYCHP/781-828
D1J8L4_MYCHP/831-878
D1J8U9_MYCHP/562-611
D1J8U9_MYCHP/618-665
D1JED8_9ARCH/507-554
D1JED8_9ARCH/557-611
D1JED8_9ARCH/625-670
D1JED8_9ARCH/683-730
D1JED8_9ARCH/740-786
D1JED8_9ARCH/789-836
D1JNP3_9BACE/501-547
D1JNP3_9BACE/551-596
D1JNP3_9BACE/612-657
D1JNP3_9BACE/660-709
D1JNP3_9BACE/714-762
D1JNP3_9BACE/765-813
D1K4R0_9BACE/501-547
D1K4R0_9BACE/551-598
D1K4R0_9BACE/612-657
D1K4R0_9BACE/660-709
D1K4R0_9BACE/714-762
D1K4R0_9BACE/765-813
D1MX63_ALTAT/599-644
D1MX63_ALTAT/649-699
D1N7T7_9BACT/503-550
D1N7T7_9BACT/553-603
D1N7T7_9BACT/612-656
D1N7T7_9BACT/660-710
D1N7T7_9BACT/743-790
D1N7T7_9BACT/793-839
D1NEH2_HAEIF/1-45
D1NEH2_HAEIF/127-157
D1NEH2_HAEIF/77-124
D1NHN6_HAEIF/139-180
D1NLH0_CLOTM/541-591
D1NLH0_CLOTM/643-685
D1NP37_CLOTM/512-559
D1NP37_CLOTM/562-612
D1NP37_CLOTM/618-663
D1NP37_CLOTM/666-711
D1NP37_CLOTM/716-764
D1NP37_CLOTM/767-813
D1NRW0_9BIFI/760-806
D1NRW0_9BIFI/849-894
D1NWD0_9BIFI/541-588
D1NWD0_9BIFI/591-640
D1NWD0_9BIFI/647-684
D1NWD0_9BIFI/701-749
D1NWD0_9BIFI/755-803
D1NWD0_9BIFI/806-851
D1P1I2_9ENTR/596-641
D1P1I2_9ENTR/646-698
D1P5J1_9ENTR/544-591
D1P5J1_9ENTR/594-644
D1P5J1_9ENTR/650-695
D1P5J1_9ENTR/698-745
D1P5J1_9ENTR/748-796
D1P5J1_9ENTR/799-846
D1PA51_9BACT/506-548
D1PA51_9BACT/556-604
D1PA51_9BACT/617-662
D1PA51_9BACT/665-713
D1PA51_9BACT/718-766
D1PA51_9BACT/769-816
D1PRM5_9FIRM/512-557
D1PRM5_9FIRM/562-610
D1PRM5_9FIRM/620-661
D1PRM5_9FIRM/668-715
D1PRM5_9FIRM/718-762
D1PRM5_9FIRM/765-812
D1PUI7_9BACT/513-555
D1PUI7_9BACT/563-611
D1PUI7_9BACT/626-671
D1PUI7_9BACT/674-722
D1PUI7_9BACT/727-775
D1PUI7_9BACT/778-825
D1Q7N7_STAAU/502-540
D1Q7N7_STAAU/547-595
D1Q7N7_STAAU/604-649
D1Q7N7_STAAU/652-694
D1Q7N7_STAAU/702-751
D1Q7Y6_STAAU/506-553
D1Q7Y6_STAAU/556-606
D1Q7Y6_STAAU/613-658
D1Q7Y6_STAAU/661-708
D1Q7Y6_STAAU/713-761
D1Q7Y6_STAAU/764-811
D1QI08_STAAU/506-553
D1QI08_STAAU/556-606
D1QI08_STAAU/613-658
D1QI08_STAAU/661-708
D1QI08_STAAU/713-761
D1QI08_STAAU/764-811
D1QKT9_STAAU/502-540
D1QKT9_STAAU/547-595
D1QKT9_STAAU/604-649
D1QKT9_STAAU/652-694
D1QKT9_STAAU/702-751
D1QQI7_9BACT/506-545
D1QQI7_9BACT/556-603
D1QQI7_9BACT/617-662
D1QQI7_9BACT/665-713
D1QQI7_9BACT/718-766
D1QQI7_9BACT/769-816
D1QX35_STAAU/502-540
D1QX35_STAAU/547-595
D1QX35_STAAU/604-649
D1QX35_STAAU/652-694
D1QX35_STAAU/702-751
D1R169_STAAU/506-553
D1R169_STAAU/556-606
D1R169_STAAU/613-658
D1R169_STAAU/661-708
D1R169_STAAU/713-761
D1R169_STAAU/764-811
D1R591_9CHLA/506-554
D1R591_9CHLA/557-608
D1R591_9CHLA/614-659
D1R591_9CHLA/662-710
D1R591_9CHLA/713-761
D1R591_9CHLA/764-810
D1RDA0_LEGLO/597-636
D1RDA0_LEGLO/647-688
D1RMH1_LEGLO/538-585
D1RMH1_LEGLO/588-638
D1RMH1_LEGLO/644-689
D1RMH1_LEGLO/692-739
D1RMH1_LEGLO/742-790
D1RMH1_LEGLO/793-840
D1RTP5_SEROD/538-585
D1RTP5_SEROD/588-638
D1RTP5_SEROD/644-689
D1RTP5_SEROD/692-739
D1RTP5_SEROD/742-790
D1RTP5_SEROD/793-840
D1RV35_SEROD/596-637
D1RV35_SEROD/645-697
D1TQ78_YERPE/538-585
D1TQ78_YERPE/588-638
D1TQ78_YERPE/645-689
D1TQ78_YERPE/692-739
D1TQ78_YERPE/742-790
D1TQ78_YERPE/793-840
D1TTB6_YERPE/596-636
D1TTB6_YERPE/645-697
D1VRK5_9FIRM/506-553
D1VRK5_9FIRM/556-606
D1VRK5_9FIRM/612-657
D1VRK5_9FIRM/660-707
D1VRK5_9FIRM/710-758
D1VRK5_9FIRM/761-805
D1VW79_9BACT/506-545
D1VW79_9BACT/556-603
D1VW79_9BACT/617-662
D1VW79_9BACT/665-713
D1VW79_9BACT/718-766
D1VW79_9BACT/769-816
D1W7U2_9BACT/494-533
D1W7U2_9BACT/544-591
D1W7U2_9BACT/605-650
D1W7U2_9BACT/653-701
D1W7U2_9BACT/706-754
D1W7U2_9BACT/757-804
D1W9H5_9LACO/506-549
D1W9H5_9LACO/556-606
D1W9H5_9LACO/612-657
D1W9H5_9LACO/660-707
D1W9H5_9LACO/710-758
D1W9H5_9LACO/761-808
D1WBA4_9LACO/550-600
D1WBA4_9LACO/606-652
D1WBA4_9LACO/660-707
D1WBC1_9LACO/550-600
D1WBC1_9LACO/607-655
D1WBC1_9LACO/660-706
D1WGK3_9LACO/506-549
D1WGK3_9LACO/556-606
D1WGK3_9LACO/612-657
D1WGK3_9LACO/660-707
D1WGK3_9LACO/710-758
D1WGK3_9LACO/761-808
D1WJ66_STAEP/506-553
D1WJ66_STAEP/556-606
D1WJ66_STAEP/613-658
D1WJ66_STAEP/661-708
D1WJ66_STAEP/713-761
D1WJ66_STAEP/764-811
D1WNR6_STAEP/502-543
D1WNR6_STAEP/547-595
D1WNR6_STAEP/604-649
D1WNR6_STAEP/652-695
D1WNR6_STAEP/702-751
D1XHJ2_9ACTO/668-715
D1XHJ2_9ACTO/738-772
D1XJQ8_9ACTO/522-568
D1XJQ8_9ACTO/572-615
D1XJQ8_9ACTO/628-674
D1XJQ8_9ACTO/681-730
D1XJQ8_9ACTO/733-781
D1XJQ8_9ACTO/784-829
D1Y0N9_9BACT/506-548
D1Y0N9_9BACT/556-606
D1Y0N9_9BACT/617-662
D1Y0N9_9BACT/665-714
D1Y0N9_9BACT/719-767
D1Y0N9_9BACT/770-817
D1Y742_9BACT/505-552
D1Y742_9BACT/555-601
D1Y742_9BACT/609-654
D1Y742_9BACT/657-704
D1Y742_9BACT/707-753
D1Y742_9BACT/758-805
D1YCK9_PROAC/615-697
D1YCK9_PROAC/727-762
D1YCV4_PROAC/526-573
D1YCV4_PROAC/576-626
D1YCV4_PROAC/632-678
D1YCV4_PROAC/681-730
D1YCV4_PROAC/738-786
D1YCV4_PROAC/789-835
D1YGV0_9LACO/550-600
D1YGV0_9LACO/607-655
D1YGV0_9LACO/660-707
D1YKC9_9LACO/508-554
D1YKC9_9LACO/558-608
D1YKC9_9LACO/614-659
D1YKC9_9LACO/662-708
D1YKC9_9LACO/712-760
D1YKC9_9LACO/763-810
D1YP47_9FIRM/506-553
D1YP47_9FIRM/556-604
D1YP47_9FIRM/614-658
D1YP47_9FIRM/661-708
D1YP47_9FIRM/714-762
D1YP47_9FIRM/765-813
D1YWG1_METPS/501-548
D1YWG1_METPS/551-601
D1YWG1_METPS/607-652
D1YWG1_METPS/655-702
D1YWG1_METPS/705-753
D1YWG1_METPS/756-803
D2A7K9_SHIF2/592-636
D2A7K9_SHIF2/641-685
D2AF29_SHIF2/538-585
D2AF29_SHIF2/588-638
D2AF29_SHIF2/645-689
D2AF29_SHIF2/692-739
D2AF29_SHIF2/743-790
D2AF29_SHIF2/793-840
D2ALQ7_FRATE/546-593
D2ALQ7_FRATE/596-631
D2ALQ7_FRATE/641-687
D2APY8_FRATE/539-586
D2APY8_FRATE/589-639
D2APY8_FRATE/646-690
D2APY8_FRATE/693-740
D2APY8_FRATE/744-792
D2APY8_FRATE/795-842
D2AVV1_STRRD/512-559
D2AVV1_STRRD/562-605
D2AVV1_STRRD/618-663
D2AVV1_STRRD/666-714
D2AVV1_STRRD/718-766
D2AVV1_STRRD/769-815
D2B921_STRRD/665-712
D2B921_STRRD/731-771
D2BJV8_DEHSV/501-548
D2BJV8_DEHSV/551-599
D2BJV8_DEHSV/608-653
D2BJV8_DEHSV/656-703
D2BJV8_DEHSV/707-754
D2BJV8_DEHSV/757-809
D2BQ91_LACLK/546-597
D2BQ91_LACLK/653-700
D2BQ91_LACLK/703-750
D2BQL6_LACLK/509-556
D2BQL6_LACLK/559-609
D2BQL6_LACLK/615-660
D2BQL6_LACLK/663-710
D2BQL6_LACLK/713-761
D2BQL6_LACLK/764-811
D2BUN4_DICD5/538-585
D2BUN4_DICD5/588-638
D2BUN4_DICD5/645-689
D2BUN4_DICD5/692-739
D2BUN4_DICD5/742-790
D2BUN4_DICD5/793-840
D2C252_DICD5/596-635
D2C252_DICD5/645-697
D2C4U8_THENR/500-547
D2C4U8_THENR/551-600
D2C4U8_THENR/604-650
D2C4U8_THENR/654-701
D2C4U8_THENR/706-754
D2C4U8_THENR/757-803
D2EH11_PEDAC/505-552
D2EH11_PEDAC/555-604
D2EH11_PEDAC/616-661
D2EH11_PEDAC/664-711
D2EH11_PEDAC/714-762
D2EH11_PEDAC/765-812
D2EIV6_PEDAC/549-598
D2EIV6_PEDAC/606-654
D2EIV6_PEDAC/660-706
D2EIV6_PEDAC/709-758
D2EQL3_9STRE/501-542
D2EQL3_9STRE/546-597
D2EQL3_9STRE/604-652
D2EQL3_9STRE/654-701
D2EQL3_9STRE/703-748
D2EQN1_9STRE/507-554
D2EQN1_9STRE/557-607
D2EQN1_9STRE/614-659
D2EQN1_9STRE/662-709
D2EQN1_9STRE/712-760
D2EQN1_9STRE/763-810
D2F2G2_9BACE/501-547
D2F2G2_9BACE/551-596
D2F2G2_9BACE/612-657
D2F2G2_9BACE/660-709
D2F2G2_9BACE/714-762
D2F2G2_9BACE/765-813
D2F384_STAAU/506-553
D2F384_STAAU/556-606
D2F384_STAAU/613-658
D2F384_STAAU/661-708
D2F384_STAAU/713-761
D2F384_STAAU/764-811
D2F6R4_STAAU/502-540
D2F6R4_STAAU/547-595
D2F6R4_STAAU/604-649
D2F6R4_STAAU/652-694
D2F6R4_STAAU/702-751
D2FCW0_STAAU/502-540
D2FCW0_STAAU/547-595
D2FCW0_STAAU/604-649
D2FCW0_STAAU/652-694
D2FCW0_STAAU/702-751
D2FH67_STAAU/506-553
D2FH67_STAAU/556-606
D2FH67_STAAU/613-658
D2FH67_STAAU/661-708
D2FH67_STAAU/713-761
D2FH67_STAAU/764-811
D2FLN5_STAAU/502-540
D2FLN5_STAAU/547-595
D2FLN5_STAAU/604-649
D2FLN5_STAAU/652-694
D2FLN5_STAAU/702-751
D2FQT5_STAAU/506-553
D2FQT5_STAAU/556-606
D2FQT5_STAAU/613-658
D2FQT5_STAAU/661-708
D2FQT5_STAAU/713-761
D2FQT5_STAAU/764-811
D2FRM6_STAAU/506-553
D2FRM6_STAAU/556-606
D2FRM6_STAAU/613-658
D2FRM6_STAAU/661-708
D2FRM6_STAAU/713-761
D2FRM6_STAAU/764-811
D2FV45_STAAU/502-540
D2FV45_STAAU/547-595
D2FV45_STAAU/604-649
D2FV45_STAAU/652-694
D2FV45_STAAU/702-751
D2G117_STAAU/502-540
D2G117_STAAU/547-595
D2G117_STAAU/604-649
D2G117_STAAU/652-694
D2G117_STAAU/702-751
D2G4V3_STAAU/506-553
D2G4V3_STAAU/556-606
D2G4V3_STAAU/613-658
D2G4V3_STAAU/661-708
D2G4V3_STAAU/713-761
D2G4V3_STAAU/764-811
D2G9G8_STAAU/502-540
D2G9G8_STAAU/547-595
D2G9G8_STAAU/604-649
D2G9G8_STAAU/652-694
D2G9G8_STAAU/702-751
D2GDB9_STAAU/506-553
D2GDB9_STAAU/556-606
D2GDB9_STAAU/613-658
D2GDB9_STAAU/661-708
D2GDB9_STAAU/713-761
D2GDB9_STAAU/764-811
D2GFZ6_STAAU/502-540
D2GFZ6_STAAU/547-595
D2GFZ6_STAAU/604-649
D2GFZ6_STAAU/652-694
D2GFZ6_STAAU/702-751
D2GKX9_STAAU/506-553
D2GKX9_STAAU/556-606
D2GKX9_STAAU/613-658
D2GKX9_STAAU/661-708
D2GKX9_STAAU/713-761
D2GKX9_STAAU/764-811
D2GML2_STAAU/506-553
D2GML2_STAAU/556-606
D2GML2_STAAU/613-658
D2GML2_STAAU/661-708
D2GML2_STAAU/713-761
D2GML2_STAAU/764-811
D2GRA5_STAAU/502-540
D2GRA5_STAAU/547-595
D2GRA5_STAAU/604-649
D2GRA5_STAAU/652-694
D2GRA5_STAAU/702-751
D2L6K4_9DELT/501-547
D2L6K4_9DELT/551-596
D2L6K4_9DELT/607-652
D2L6K4_9DELT/655-701
D2L6K4_9DELT/707-754
D2L6K4_9DELT/758-805
D2MII6_9BACT/1-33
D2MM14_9FIRM/509-546
D2MM14_9FIRM/554-604
D2MM14_9FIRM/610-655
D2MM14_9FIRM/659-704
D2MMX8_9FIRM/514-561
D2MMX8_9FIRM/564-614
D2MMX8_9FIRM/621-666
D2MMX8_9FIRM/669-714
D2MMX8_9FIRM/719-766
D2MMX8_9FIRM/769-815
D2MTD7_CAMJE/505-552
D2MTD7_CAMJE/555-605
D2MTD7_CAMJE/611-656
D2MTD7_CAMJE/695-743
D2MTD7_CAMJE/747-795
D2MTD7_CAMJE/798-844
D2MYD6_CAMJE/505-552
D2MYD6_CAMJE/555-605
D2MYD6_CAMJE/611-656
D2MYD6_CAMJE/695-743
D2MYD6_CAMJE/747-795
D2MYD6_CAMJE/798-844
D2N348_STAA5/506-553
D2N348_STAA5/556-606
D2N348_STAA5/613-658
D2N348_STAA5/661-708
D2N348_STAA5/713-761
D2N348_STAA5/764-811
D2N6Y3_STAA5/502-540
D2N6Y3_STAA5/547-595
D2N6Y3_STAA5/604-649
D2N6Y3_STAA5/652-694
D2N6Y3_STAA5/702-751
D2NKH8_ECOS5/538-585
D2NKH8_ECOS5/588-638
D2NKH8_ECOS5/645-689
D2NKH8_ECOS5/692-739
D2NKH8_ECOS5/743-790
D2NKH8_ECOS5/793-840
D2NMM1_ECOS5/592-636
D2NMM1_ECOS5/641-685
D2NQB2_ROTMD/535-582
D2NQB2_ROTMD/585-624
D2NQB2_ROTMD/641-686
D2NQB2_ROTMD/689-738
D2NQB2_ROTMD/741-789
D2NQB2_ROTMD/792-837
D2NTV6_ROTMD/577-632
D2NTV6_ROTMD/634-676
D2NTV6_ROTMD/681-727
D2NTV6_ROTMD/745-781
D2P0J2_LISM1/507-552
D2P0J2_LISM1/555-594
D2P0J2_LISM1/611-656
D2P0J2_LISM1/659-706
D2P0J2_LISM1/709-757
D2P0J2_LISM1/760-807
D2P1R1_LISM1/505-530
D2P1R1_LISM1/550-601
D2P1R1_LISM1/607-653
D2P1R1_LISM1/656-702
D2P1R1_LISM1/708-746
D2P4J7_LISM2/505-530
D2P4J7_LISM2/550-601
D2P4J7_LISM2/607-653
D2P4J7_LISM2/656-702
D2P4J7_LISM2/708-746
D2PBI4_LISM2/507-552
D2PBI4_LISM2/555-594
D2PBI4_LISM2/611-656
D2PBI4_LISM2/659-706
D2PBI4_LISM2/709-757
D2PBI4_LISM2/760-807
D2PLT1_KRIFD/620-661
D2PLT1_KRIFD/665-712
D2PLT1_KRIFD/732-770
D2PQF5_KRIFD/513-559
D2PQF5_KRIFD/563-613
D2PQF5_KRIFD/619-665
D2PQF5_KRIFD/668-717
D2PQF5_KRIFD/725-773
D2PQF5_KRIFD/778-821
D2Q6I3_BIFDB/539-586
D2Q6I3_BIFDB/589-627
D2Q6I3_BIFDB/645-683
D2Q6I3_BIFDB/699-747
D2Q6I3_BIFDB/753-801
D2Q6I3_BIFDB/804-849
D2QB26_BIFDB/691-782
D2QB26_BIFDB/817-858
D2QCP2_SPILD/509-556
D2QCP2_SPILD/559-609
D2QCP2_SPILD/620-665
D2QCP2_SPILD/668-717
D2QCP2_SPILD/722-770
D2QCP2_SPILD/773-820
D2QWS9_PIRSD/550-597
D2QWS9_PIRSD/600-650
D2QWS9_PIRSD/657-702
D2QWS9_PIRSD/705-752
D2QWS9_PIRSD/755-859
D2QWS9_PIRSD/862-909
D2RAU1_GARV4/725-772
D2RAU1_GARV4/807-848
D2RCN4_GARV4/542-589
D2RCN4_GARV4/592-641
D2RCN4_GARV4/648-686
D2RCN4_GARV4/703-752
D2RCN4_GARV4/757-805
D2RCN4_GARV4/808-853
D2REE0_ARCPA/562-608
D2REE0_ARCPA/604-649
D2REE0_ARCPA/653-688
D2REE0_ARCPA/701-734
D2RMU1_ACIFV/511-556
D2RMU1_ACIFV/569-619
D2RMU1_ACIFV/628-673
D2RMU1_ACIFV/676-722
D2RMU1_ACIFV/727-771
D2RMU1_ACIFV/778-825
D2RUH8_HALTV/510-557
D2RUH8_HALTV/560-610
D2RUH8_HALTV/616-661
D2RUH8_HALTV/664-711
D2RUH8_HALTV/716-764
D2RUH8_HALTV/767-813
D2SGE1_GEOOG/510-555
D2SGE1_GEOOG/560-610
D2SGE1_GEOOG/616-661
D2SGE1_GEOOG/664-713
D2SGE1_GEOOG/717-764
D2SGE1_GEOOG/767-815
D2T2V9_ERWP6/596-638
D2T2V9_ERWP6/645-695
D2T858_ERWP6/538-585
D2T858_ERWP6/588-638
D2T858_ERWP6/645-689
D2T858_ERWP6/692-739
D2T858_ERWP6/742-789
D2T858_ERWP6/793-840
D2TRL7_CITRI/592-637
D2TRL7_CITRI/641-693
D2TSD3_CITRI/538-585
D2TSD3_CITRI/588-638
D2TSD3_CITRI/645-689
D2TSD3_CITRI/692-739
D2TSD3_CITRI/743-790
D2TSD3_CITRI/793-840
D2U2B5_9ENTR/596-641
D2U2B5_9ENTR/646-694
D2U4I6_9ENTR/544-591
D2U4I6_9ENTR/594-644
D2U4I6_9ENTR/650-695
D2U4I6_9ENTR/698-745
D2U4I6_9ENTR/748-796
D2U4I6_9ENTR/799-845
D2UDW4_XANAP/537-584
D2UDW4_XANAP/587-637
D2UDW4_XANAP/643-688
D2UDW4_XANAP/691-781
D2UDW4_XANAP/813-861
D2UDW4_XANAP/864-911
D2UEE6_XANAP/599-644
D2UEE6_XANAP/649-699
D2UII4_STAAU/506-553
D2UII4_STAAU/556-606
D2UII4_STAAU/613-658
D2UII4_STAAU/661-708
D2UII4_STAAU/713-761
D2UII4_STAAU/764-811
D2ULX2_STAAU/502-540
D2ULX2_STAAU/547-595
D2ULX2_STAAU/604-649
D2ULX2_STAAU/652-694
D2ULX2_STAAU/702-751
D2URX5_STAAU/502-540
D2URX5_STAAU/547-595
D2URX5_STAAU/604-649
D2URX5_STAAU/652-694
D2URX5_STAAU/702-751
D2UVT6_STAAU/506-553
D2UVT6_STAAU/556-606
D2UVT6_STAAU/613-658
D2UVT6_STAAU/661-708
D2UVT6_STAAU/713-761
D2UVT6_STAAU/764-811
D2YAY2_VIBMI/537-584
D2YAY2_VIBMI/587-637
D2YAY2_VIBMI/643-688
D2YAY2_VIBMI/691-763
D2YAY2_VIBMI/766-814
D2YAY2_VIBMI/817-864
D2YHJ2_VIBMI/598-642
D2YHJ2_VIBMI/647-695
D2YKS1_VIBMI/537-584
D2YKS1_VIBMI/587-637
D2YKS1_VIBMI/643-688
D2YKS1_VIBMI/691-763
D2YKS1_VIBMI/766-814
D2YKS1_VIBMI/817-864
D2YME5_VIBMI/598-642
D2YME5_VIBMI/647-695
D2Z564_9BACT/507-553
D2Z564_9BACT/557-605
D2Z564_9BACT/611-656
D2Z564_9BACT/659-706
D2Z564_9BACT/712-756
D2Z564_9BACT/760-807
D2ZET9_9ENTR/538-585
D2ZET9_9ENTR/588-638
D2ZET9_9ENTR/645-689
D2ZET9_9ENTR/692-739
D2ZET9_9ENTR/743-790
D2ZET9_9ENTR/793-840
D2ZKE6_9ENTR/592-636
D2ZKE6_9ENTR/641-692
D2ZXR1_NEIMU/549-596
D2ZXR1_NEIMU/599-649
D2ZXR1_NEIMU/655-700
D2ZXR1_NEIMU/703-788
D2ZXR1_NEIMU/797-844
D2ZXR1_NEIMU/847-894
D3A6C1_NEISU/549-596
D3A6C1_NEISU/599-649
D3A6C1_NEISU/655-699
D3A6C1_NEISU/703-788
D3A6C1_NEISU/797-844
D3A6C1_NEISU/847-894
D3AET9_9CLOT/509-556
D3AET9_9CLOT/559-609
D3AET9_9CLOT/614-660
D3AET9_9CLOT/663-708
D3AET9_9CLOT/713-761
D3AET9_9CLOT/764-812
D3APX9_9CLOT/619-663
D3APX9_9CLOT/666-712
D3CTA6_9ACTO/491-538
D3CTA6_9ACTO/541-589
D3CTA6_9ACTO/597-642
D3CTA6_9ACTO/645-693
D3CTA6_9ACTO/699-747
D3CTA6_9ACTO/750-796
D3DHJ0_HYDTT/569-612
D3DHJ0_HYDTT/617-664
D3DHJ0_HYDTT/667-712
D3E725_GEOS4/503-550
D3E725_GEOS4/553-603
D3E725_GEOS4/609-654
D3E725_GEOS4/657-704
D3E725_GEOS4/707-755
D3E725_GEOS4/758-802
D3E8J5_GEOS4/504-538
D3E8J5_GEOS4/551-601
D3E8J5_GEOS4/608-653
D3E8J5_GEOS4/656-703
D3E8J5_GEOS4/707-748
D3E8J5_GEOS4/768-811
D3ENJ2_UCYNA/635-680
D3ENJ2_UCYNA/683-732
D3ENJ2_UCYNA/735-783
D3ENM4_UCYNA/508-554
D3ENM4_UCYNA/558-608
D3ENM4_UCYNA/615-659
D3ENM4_UCYNA/662-711
D3ENM4_UCYNA/744-792
D3ENM4_UCYNA/795-842
D3ER47_STAA4/506-553
D3ER47_STAA4/556-606
D3ER47_STAA4/613-658
D3ER47_STAA4/661-708
D3ER47_STAA4/713-761
D3ER47_STAA4/764-811
D3EW97_STAA4/502-540
D3EW97_STAA4/547-595
D3EW97_STAA4/604-649
D3EW97_STAA4/652-694
D3EW97_STAA4/702-751
D3EYQ9_CONWI/510-557
D3EYQ9_CONWI/560-610
D3EYQ9_CONWI/616-662
D3EYQ9_CONWI/665-712
D3EYQ9_CONWI/715-763
D3EYQ9_CONWI/766-812
D3FGU6_MYCGH/545-595
D3FGU6_MYCGH/599-645
D3FGU6_MYCGH/649-696
D3FHR8_MYCGH/515-561
D3FHR8_MYCGH/564-614
D3FHR8_MYCGH/619-664
D3FHR8_MYCGH/674-714
D3FHR8_MYCGH/718-766
D3FHR8_MYCGH/769-816
D3FI82_MYCGF/545-595
D3FI82_MYCGF/599-645
D3FI82_MYCGF/649-696
D3FJ87_MYCGF/515-561
D3FJ87_MYCGF/564-614
D3FJ87_MYCGF/619-664
D3FJ87_MYCGF/674-714
D3FJ87_MYCGF/718-766
D3FJ87_MYCGF/769-816
D3FMN3_CAMJI/505-552
D3FMN3_CAMJI/555-605
D3FMN3_CAMJI/611-656
D3FMN3_CAMJI/695-743
D3FMN3_CAMJI/747-795
D3FMN3_CAMJI/798-844
D3FPY5_BACPE/504-529
D3FPY5_BACPE/549-588
D3FPY5_BACPE/605-651
D3FPY5_BACPE/654-701
D3FPY5_BACPE/706-753
D3FQI3_BACPE/503-550
D3FQI3_BACPE/553-603
D3FQI3_BACPE/609-654
D3FQI3_BACPE/657-704
D3FQI3_BACPE/707-755
D3FQI3_BACPE/758-805
D3GVS5_ECO44/592-636
D3GVS5_ECO44/641-685
D3H0S0_ECO44/538-585
D3H0S0_ECO44/588-638
D3H0S0_ECO44/645-689
D3H0S0_ECO44/692-739
D3H0S0_ECO44/743-790
D3H0S0_ECO44/793-840
D3H8F9_STRM6/501-539
D3H8F9_STRM6/546-597
D3H8F9_STRM6/604-652
D3H8F9_STRM6/654-701
D3H8F9_STRM6/703-748
D3H8Q9_STRM6/502-549
D3H8Q9_STRM6/552-602
D3H8Q9_STRM6/609-654
D3H8Q9_STRM6/657-704
D3H8Q9_STRM6/707-755
D3H8Q9_STRM6/758-805
D3HD60_STRG3/501-540
D3HD60_STRG3/546-597
D3HD60_STRG3/602-651
D3HD60_STRG3/653-700
D3HD60_STRG3/702-740
D3HDL0_STRG3/502-549
D3HDL0_STRG3/552-601
D3HDL0_STRG3/609-654
D3HDL0_STRG3/657-704
D3HDL0_STRG3/707-755
D3HDL0_STRG3/758-805
D3HN27_LEGLN/597-636
D3HN27_LEGLN/647-688
D3HTD7_LEGLN/538-585
D3HTD7_LEGLN/588-638
D3HTD7_LEGLN/644-689
D3HTD7_LEGLN/692-739
D3HTD7_LEGLN/742-790
D3HTD7_LEGLN/793-840
D3I1L9_9BACT/506-546
D3I1L9_9BACT/556-604
D3I1L9_9BACT/617-662
D3I1L9_9BACT/665-713
D3I1L9_9BACT/718-766
D3I1L9_9BACT/769-816
D3I400_9BACT/494-536
D3I400_9BACT/544-604
D3I400_9BACT/605-650
D3I400_9BACT/653-702
D3I400_9BACT/707-755
D3I400_9BACT/758-805
D3IAN4_9BACT/501-541
D3IAN4_9BACT/551-600
D3IAN4_9BACT/612-657
D3IAN4_9BACT/660-708
D3IAN4_9BACT/713-761
D3IAN4_9BACT/764-811
D3IG10_9BACT/506-548
D3IG10_9BACT/556-606
D3IG10_9BACT/617-662
D3IG10_9BACT/665-713
D3IG10_9BACT/718-766
D3IG10_9BACT/769-817
D3KJ66_LISMO/507-552
D3KJ66_LISMO/555-594
D3KJ66_LISMO/611-656
D3KJ66_LISMO/659-706
D3KJ66_LISMO/709-757
D3KJ66_LISMO/760-807
D3KQ54_LISMO/505-530
D3KQ54_LISMO/550-601
D3KQ54_LISMO/607-653
D3KQ54_LISMO/656-702
D3KQ54_LISMO/708-746
D3L3I6_9BACT/506-548
D3L3I6_9BACT/555-601
D3L3I6_9BACT/609-653
D3L3I6_9BACT/657-703
D3L3I6_9BACT/708-755
D3L3I6_9BACT/758-805
D3L6M6_OENOE/511-558
D3L6M6_OENOE/561-611
D3L6M6_OENOE/619-664
D3L6M6_OENOE/667-713
D3L6M6_OENOE/717-765
D3L6M6_OENOE/768-815
D3L9H3_OENOE/547-598
D3L9H3_OENOE/656-703
D3LDB0_ENTFC/505-535
D3LDB0_ENTFC/550-599
D3LDB0_ENTFC/607-654
D3LDB0_ENTFC/661-706
D3LDB0_ENTFC/713-759
D3LH54_ENTFC/505-552
D3LH54_ENTFC/555-595
D3LH54_ENTFC/612-657
D3LH54_ENTFC/660-707
D3LH54_ENTFC/710-758
D3LH54_ENTFC/761-808
D3LPB9_MICLU/544-591
D3LPB9_MICLU/594-631
D3LPB9_MICLU/650-695
D3LPB9_MICLU/698-747
D3LPB9_MICLU/750-798
D3LPB9_MICLU/801-848
D3LS49_MICLU/686-733
D3LS49_MICLU/763-800
D3LS62_MICLU/544-591
D3LS62_MICLU/594-631
D3LS62_MICLU/650-695
D3LS62_MICLU/698-747
D3LS62_MICLU/750-798
D3LS62_MICLU/801-848
D3LST5_9FIRM/504-550
D3LST5_9FIRM/554-605
D3LST5_9FIRM/612-656
D3LST5_9FIRM/659-706
D3LST5_9FIRM/710-757
D3LST5_9FIRM/760-808
D3M2I2_9ACTO/418-465
D3M2I2_9ACTO/468-515
D3M2I2_9ACTO/524-569
D3M2I2_9ACTO/572-621
D3M2I2_9ACTO/626-674
D3M2I2_9ACTO/677-723
D3MCP8_PROAC/615-697
D3MCP8_PROAC/727-762
D3MD17_PROAC/526-573
D3MD17_PROAC/576-626
D3MD17_PROAC/632-678
D3MD17_PROAC/681-730
D3MD17_PROAC/738-786
D3MD17_PROAC/789-835
D3MIL2_PROAC/526-573
D3MIL2_PROAC/576-626
D3MIL2_PROAC/632-678
D3MIL2_PROAC/681-730
D3MIL2_PROAC/738-786
D3MIL2_PROAC/789-835
D3MKM3_PROAC/615-697
D3MKM3_PROAC/727-762
D3MQ45_9FIRM/502-549
D3MQ45_9FIRM/552-602
D3MQ45_9FIRM/612-657
D3MQ45_9FIRM/660-706
D3MQ45_9FIRM/710-758
D3MQ45_9FIRM/761-808
D3NUF1_AZOS1/533-580
D3NUF1_AZOS1/584-632
D3NUF1_AZOS1/643-688
D3NUF1_AZOS1/691-739
D3NUF1_AZOS1/793-841
D3NUF1_AZOS1/844-891
D3NVN7_AZOS1/554-601
D3NVN7_AZOS1/605-642
D3NVN7_AZOS1/652-697
D3PA93_DEFDS/500-548
D3PA93_DEFDS/551-601
D3PA93_DEFDS/607-651
D3PA93_DEFDS/654-701
D3PA93_DEFDS/704-752
D3PA93_DEFDS/755-800
D3PF27_DEFDS/566-616
D3PF27_DEFDS/625-669
D3PF27_DEFDS/674-722
D3PF27_DEFDS/733-777
D3PF27_DEFDS/786-831
D3PMN8_MEIRD/497-544
D3PMN8_MEIRD/547-597
D3PMN8_MEIRD/603-648
D3PMN8_MEIRD/651-700
D3PMN8_MEIRD/705-753
D3PMN8_MEIRD/756-803
D3PTX2_STANL/519-566
D3PTX2_STANL/569-615
D3PTX2_STANL/625-670
D3PTX2_STANL/673-722
D3PTX2_STANL/725-773
D3PTX2_STANL/776-823
D3QD32_STALH/502-542
D3QD32_STALH/547-594
D3QD32_STALH/604-648
D3QD32_STALH/652-699
D3QD32_STALH/702-750
D3QGZ7_STALH/506-553
D3QGZ7_STALH/556-606
D3QGZ7_STALH/613-658
D3QGZ7_STALH/661-708
D3QGZ7_STALH/713-761
D3QGZ7_STALH/764-811
D3QKS7_ECOCB/538-585
D3QKS7_ECOCB/588-638
D3QKS7_ECOCB/645-689
D3QKS7_ECOCB/692-739
D3QKS7_ECOCB/743-790
D3QKS7_ECOCB/793-840
D3QRW6_ECOCB/592-636
D3QRW6_ECOCB/641-685
D3R271_CLOB3/542-566
D3R271_CLOB3/644-686
D3R2Z9_CLOB3/528-575
D3R2Z9_CLOB3/578-628
D3R2Z9_CLOB3/634-679
D3R2Z9_CLOB3/682-729
D3R2Z9_CLOB3/732-777
D3R2Z9_CLOB3/783-828
D3R7D9_BIFAB/549-596
D3R7D9_BIFAB/599-647
D3R7D9_BIFAB/655-692
D3R7D9_BIFAB/709-757
D3R7D9_BIFAB/763-811
D3R7D9_BIFAB/814-859
D3RGK7_KLEVT/592-636
D3RGK7_KLEVT/641-692
D3RLN9_KLEVT/538-585
D3RLN9_KLEVT/588-638
D3RLN9_KLEVT/645-689
D3RLN9_KLEVT/692-739
D3RLN9_KLEVT/743-790
D3RLN9_KLEVT/793-840
D3RSJ3_ALLVD/600-644
D3RSJ3_ALLVD/649-701
D3RUQ2_ALLVD/1060-1107
D3RUQ2_ALLVD/1110-1160
D3RUQ2_ALLVD/1166-1211
D3RUQ2_ALLVD/1214-1261
D3RUQ2_ALLVD/1265-1312
D3RUQ2_ALLVD/1315-1362
D3S0F9_FERPA/492-539
D3S0F9_FERPA/542-590
D3S0F9_FERPA/593-623
D3S0F9_FERPA/635-679
D3S0F9_FERPA/683-731
D3S0F9_FERPA/733-767
D3S9K8_THISK/538-585
D3S9K8_THISK/588-638
D3S9K8_THISK/644-689
D3S9K8_THISK/692-739
D3S9K8_THISK/743-788
D3S9K8_THISK/792-839
D3SEK2_THISK/651-703
D3SGL4_THISK/510-553
D3SGL4_THISK/560-609
D3SGL4_THISK/616-662
D3SGL4_THISK/667-713
D3SGL4_THISK/721-768
D3SGL4_THISK/772-809
D3SKS1_DEHSG/501-548
D3SKS1_DEHSG/551-599
D3SKS1_DEHSG/608-652
D3SKS1_DEHSG/656-703
D3SKS1_DEHSG/706-754
D3SKS1_DEHSG/757-809
D3SP27_THEAH/569-611
D3SP27_THEAH/616-662
D3SP27_THEAH/666-721
D3SX76_NATMM/510-557
D3SX76_NATMM/560-610
D3SX76_NATMM/616-661
D3SX76_NATMM/664-711
D3SX76_NATMM/716-763
D3SX76_NATMM/767-814
D3T539_THEIA/500-547
D3T539_THEIA/550-600
D3T539_THEIA/606-651
D3T539_THEIA/654-701
D3T539_THEIA/704-752
D3T539_THEIA/755-802
D3UI15_HELM1/501-548
D3UI15_HELM1/551-601
D3UI15_HELM1/606-652
D3UI15_HELM1/656-704
D3UI15_HELM1/708-756
D3UI15_HELM1/760-806
D3UKA0_LISSS/507-552
D3UKA0_LISSS/555-594
D3UKA0_LISSS/611-656
D3UKA0_LISSS/659-706
D3UKA0_LISSS/709-757
D3UKA0_LISSS/760-807
D3UMM4_LISSS/505-530
D3UMM4_LISSS/550-600
D3UMM4_LISSS/607-653
D3UMM4_LISSS/656-703
D3UMM4_LISSS/708-748
D3UTZ9_CHLTS/505-553
D3UTZ9_CHLTS/556-607
D3UTZ9_CHLTS/613-658
D3UTZ9_CHLTS/662-710
D3UTZ9_CHLTS/713-761
D3UTZ9_CHLTS/764-811
D3UWN6_XENBS/538-585
D3UWN6_XENBS/588-638
D3UWN6_XENBS/645-689
D3UWN6_XENBS/692-752
D3UWN6_XENBS/755-803
D3UWN6_XENBS/806-853
D3V2H0_XENBS/597-638
D3V2H0_XENBS/647-697
D3VCR2_XENNA/596-637
D3VCR2_XENNA/646-697
D3VJ52_XENNA/538-585
D3VJ52_XENNA/588-638
D3VJ52_XENNA/645-689
D3VJ52_XENNA/692-752
D3VJ52_XENNA/755-803
D3VJ52_XENNA/806-853
D3VPP2_MYCA6/558-608
D3VPP2_MYCA6/614-660
D3VPP2_MYCA6/663-710
D3VPP2_MYCA6/713-751
D3VR86_MYCA6/571-618
D3VR86_MYCA6/621-674
D3VR86_MYCA6/680-725
D3VR86_MYCA6/727-774
D3VR86_MYCA6/778-825
D3VR86_MYCA6/828-875
D4B7F6_9ENTR/538-585
D4B7F6_9ENTR/588-638
D4B7F6_9ENTR/645-689
D4B7F6_9ENTR/692-739
D4B7F6_9ENTR/743-790
D4B7F6_9ENTR/793-840
D4BJR4_9ENTR/592-636
D4BJR4_9ENTR/641-691
D4BLF6_BIFBR/540-587
D4BLF6_BIFBR/590-639
D4BLF6_BIFBR/646-683
D4BLF6_BIFBR/700-748
D4BLF6_BIFBR/754-802
D4BLF6_BIFBR/805-850
D4BS93_BIFBR/744-791
D4BS93_BIFBR/826-865
D4BWU4_PRORE/596-640
D4BWU4_PRORE/646-691
D4BYM6_PRORE/570-617
D4BYM6_PRORE/620-670
D4BYM6_PRORE/676-721
D4BYM6_PRORE/724-771
D4BYM6_PRORE/774-822
D4BYM6_PRORE/825-872
D4CCL8_9CLOT/509-555
D4CCL8_9CLOT/559-609
D4CCL8_9CLOT/615-660
D4CCL8_9CLOT/663-710
D4CCL8_9CLOT/713-761
D4CCL8_9CLOT/764-810
D4CED4_9CLOT/619-663
D4CED4_9CLOT/666-711
D4CI60_9FIRM/508-554
D4CI60_9FIRM/558-605
D4CI60_9FIRM/614-659
D4CI60_9FIRM/662-709
D4CI60_9FIRM/712-760
D4CI60_9FIRM/763-809
D4CLH2_9FIRM/565-605
D4CLH2_9FIRM/621-665
D4CLH2_9FIRM/670-717
D4CUP3_9FUSO/499-547
D4CUP3_9FUSO/549-599
D4CUP3_9FUSO/605-650
D4CUP3_9FUSO/655-702
D4CUP3_9FUSO/706-754
D4CUP3_9FUSO/757-804
D4DVB6_NEIEG/549-596
D4DVB6_NEIEG/599-649
D4DVB6_NEIEG/655-700
D4DVB6_NEIEG/703-788
D4DVB6_NEIEG/797-823
D4DVB7_NEIEG/1-45
D4E0T1_SEROD/596-635
D4E0T1_SEROD/645-696
D4E3T1_SEROD/579-626
D4E3T1_SEROD/629-679
D4E3T1_SEROD/685-730
D4E3T1_SEROD/733-780
D4E3T1_SEROD/783-831
D4E3T1_SEROD/834-881
D4EAN0_AGGAC/537-584
D4EAN0_AGGAC/587-637
D4EAN0_AGGAC/643-688
D4EAN0_AGGAC/691-740
D4EAN0_AGGAC/769-817
D4EAN0_AGGAC/820-866
D4EC69_AGGAC/566-609
D4EC69_AGGAC/616-663
D4EL34_ENTFA/505-552
D4EL34_ENTFA/555-604
D4EL34_ENTFA/612-657
D4EL34_ENTFA/660-707
D4EL34_ENTFA/710-758
D4EL34_ENTFA/761-808
D4EQJ1_ENTFA/507-545
D4EQJ1_ENTFA/552-602
D4EQJ1_ENTFA/609-658
D4EQJ1_ENTFA/663-709
D4EQJ1_ENTFA/715-761
D4ESN4_ENTFA/505-552
D4ESN4_ENTFA/555-604
D4ESN4_ENTFA/612-657
D4ESN4_ENTFA/660-707
D4ESN4_ENTFA/710-758
D4ESN4_ENTFA/761-808
D4ETG1_ENTFA/507-545
D4ETG1_ENTFA/552-602
D4ETG1_ENTFA/609-658
D4ETG1_ENTFA/663-709
D4ETG1_ENTFA/715-761
D4F067_EDWTA/596-640
D4F067_EDWTA/645-696
D4F7L2_EDWTA/2-21
D4F7L2_EDWTA/25-72
D4F7L2_EDWTA/75-121
D4F7L3_EDWTA/538-585
D4F7L3_EDWTA/588-638
D4F7L3_EDWTA/645-689
D4F7L3_EDWTA/692-718
D4FDG5_9LACO/550-600
D4FDG5_9LACO/607-655
D4FDG5_9LACO/660-707
D4FDG5_9LACO/715-762
D4FE94_9LACO/507-553
D4FE94_9LACO/557-607
D4FE94_9LACO/613-658
D4FE94_9LACO/661-706
D4FE94_9LACO/711-759
D4FE94_9LACO/762-809
D4FJ99_STAEP/502-543
D4FJ99_STAEP/547-595
D4FJ99_STAEP/604-649
D4FJ99_STAEP/652-695
D4FJ99_STAEP/702-751
D4FLS2_STAEP/506-553
D4FLS2_STAEP/556-606
D4FLS2_STAEP/613-658
D4FLS2_STAEP/661-708
D4FLS2_STAEP/713-761
D4FLS2_STAEP/764-811
D4FTF0_STROR/502-549
D4FTF0_STROR/552-602
D4FTF0_STROR/609-654
D4FTF0_STROR/657-704
D4FTF0_STROR/707-755
D4FTF0_STROR/758-805
D4FTH0_STROR/501-539
D4FTH0_STROR/546-597
D4FTH0_STROR/603-652
D4FTH0_STROR/654-701
D4FTH0_STROR/703-748
D4FXB5_BACNA/549-599
D4FXB5_BACNA/605-651
D4FXB5_BACNA/654-699
D4FXB5_BACNA/704-753
D4G392_BACNA/505-552
D4G392_BACNA/555-596
D4G392_BACNA/611-656
D4G392_BACNA/659-706
D4G392_BACNA/709-757
D4G392_BACNA/760-807
D4G7N6_RIEPU/541-588
D4G7N6_RIEPU/591-641
D4G7N6_RIEPU/647-692
D4G7N6_RIEPU/695-742
D4G7N6_RIEPU/745-793
D4G7N6_RIEPU/796-843
D4G9H8_TREPC/509-556
D4G9H8_TREPC/559-608
D4G9H8_TREPC/615-660
D4G9H8_TREPC/663-710
D4G9H8_TREPC/713-760
D4G9H8_TREPC/764-810
D4GJ29_PANAM/538-585
D4GJ29_PANAM/588-638
D4GJ29_PANAM/645-689
D4GJ29_PANAM/692-739
D4GJ29_PANAM/743-789
D4GJ29_PANAM/793-840
D4GN34_PANAM/610-654
D4GN34_PANAM/659-710
D4GZ02_HALVD/522-569
D4GZ02_HALVD/572-622
D4GZ02_HALVD/629-674
D4GZ02_HALVD/677-724
D4GZ02_HALVD/729-776
D4GZ02_HALVD/780-827
D4H6E8_DENA2/502-549
D4H6E8_DENA2/552-601
D4H6E8_DENA2/608-652
D4H6E8_DENA2/655-702
D4H6E8_DENA2/705-753
D4H6E8_DENA2/756-802
D4HDK5_PROAS/615-697
D4HDK5_PROAS/727-762
D4HEG8_PROAS/526-573
D4HEG8_PROAS/576-626
D4HEG8_PROAS/632-678
D4HEG8_PROAS/681-730
D4HEG8_PROAS/738-786
D4HEG8_PROAS/789-835
D4HVC8_ERWAC/596-639
D4HVC8_ERWAC/645-695
D4HWY0_ERWAC/538-585
D4HWY0_ERWAC/588-638
D4HWY0_ERWAC/645-689
D4HWY0_ERWAC/692-739
D4HWY0_ERWAC/742-789
D4HWY0_ERWAC/793-840
D4I7B8_ERWAE/538-585
D4I7B8_ERWAE/588-638
D4I7B8_ERWAE/645-689
D4I7B8_ERWAE/692-739
D4I7B8_ERWAE/742-789
D4I7B8_ERWAE/793-840
D4IBJ8_ERWAE/596-639
D4IBJ8_ERWAE/645-695
D4IXT2_BUTFI/521-568
D4IXT2_BUTFI/571-621
D4IXT2_BUTFI/627-672
D4IXT2_BUTFI/675-722
D4IXT2_BUTFI/725-773
D4IXT2_BUTFI/776-823
D4J3L7_BUTFI/620-665
D4J3L7_BUTFI/668-715
D4J4X4_9FIRM/509-555
D4J4X4_9FIRM/559-609
D4J4X4_9FIRM/615-660
D4J4X4_9FIRM/663-710
D4J4X4_9FIRM/713-761
D4J4X4_9FIRM/764-811
D4JAU4_9FIRM/618-662
D4JAU4_9FIRM/665-712
D4JP11_9FIRM/570-670
D4JP11_9FIRM/675-720
D4JWQ7_9FIRM/535-582
D4JWQ7_9FIRM/585-635
D4JWQ7_9FIRM/641-685
D4JWQ7_9FIRM/689-735
D4JWQ7_9FIRM/739-787
D4JWQ7_9FIRM/791-837
D4JZF4_9FIRM/512-556
D4JZF4_9FIRM/561-609
D4JZF4_9FIRM/620-662
D4JZF4_9FIRM/667-714
D4JZF4_9FIRM/717-763
D4JZF4_9FIRM/766-813
D4K1X1_9FIRM/524-559
D4K1X1_9FIRM/667-715
D4K8V1_9FIRM/512-556
D4K8V1_9FIRM/561-611
D4K8V1_9FIRM/619-663
D4K8V1_9FIRM/667-714
D4K8V1_9FIRM/717-763
D4K8V1_9FIRM/766-813
D4KES2_9FIRM/124-171
D4KES2_9FIRM/174-222
D4KES2_9FIRM/19-69
D4KES2_9FIRM/225-272
D4KES2_9FIRM/75-121
D4KN64_9FIRM/564-664
D4KN64_9FIRM/667-714
D4KT95_9FIRM/509-555
D4KT95_9FIRM/559-609
D4KT95_9FIRM/615-660
D4KT95_9FIRM/663-710
D4KT95_9FIRM/713-761
D4KT95_9FIRM/764-811
D4KZQ6_9FIRM/568-668
D4KZQ6_9FIRM/671-718
D4KZY2_9FIRM/509-555
D4KZY2_9FIRM/559-609
D4KZY2_9FIRM/615-660
D4KZY2_9FIRM/663-710
D4KZY2_9FIRM/713-761
D4KZY2_9FIRM/764-811
D4L5T3_9FIRM/508-555
D4L5T3_9FIRM/558-608
D4L5T3_9FIRM/614-659
D4L5T3_9FIRM/662-709
D4L5T3_9FIRM/713-759
D4L5T3_9FIRM/762-809
D4LJA2_9FIRM/565-606
D4LJA2_9FIRM/621-665
D4LJA2_9FIRM/668-714
D4LLM9_9FIRM/513-559
D4LLM9_9FIRM/563-613
D4LLM9_9FIRM/619-664
D4LLM9_9FIRM/667-712
D4LLM9_9FIRM/717-765
D4LLM9_9FIRM/768-815
D4LTX0_9FIRM/565-602
D4LTX0_9FIRM/668-715
D4LYA0_9FIRM/513-560
D4LYA0_9FIRM/563-613
D4LYA0_9FIRM/619-664
D4LYA0_9FIRM/667-712
D4LYA0_9FIRM/717-765
D4LYA0_9FIRM/768-815
D4M1B3_9FIRM/509-556
D4M1B3_9FIRM/559-609
D4M1B3_9FIRM/615-660
D4M1B3_9FIRM/663-708
D4M1B3_9FIRM/713-761
D4M1B3_9FIRM/764-811
D4M5I0_9FIRM/620-664
D4M5I0_9FIRM/667-714
D4MG33_9ENTE/505-552
D4MG33_9ENTE/555-604
D4MG33_9ENTE/612-657
D4MG33_9ENTE/660-707
D4MG33_9ENTE/710-758
D4MG33_9ENTE/761-808
D4MNV6_9FIRM/535-582
D4MNV6_9FIRM/585-635
D4MNV6_9FIRM/641-685
D4MNV6_9FIRM/689-735
D4MNV6_9FIRM/739-787
D4MNV6_9FIRM/791-837
D4MX54_9FIRM/510-557
D4MX54_9FIRM/560-609
D4MX54_9FIRM/616-659
D4MX54_9FIRM/664-709
D4MX54_9FIRM/714-762
D4MX54_9FIRM/765-812
D4MXP9_9FIRM/564-603
D4MXP9_9FIRM/670-717
D4PKM9_LISMO/505-530
D4PKM9_LISMO/550-601
D4PKM9_LISMO/607-653
D4PKM9_LISMO/656-702
D4PKM9_LISMO/708-746
D4PLL3_LISMO/507-552
D4PLL3_LISMO/555-594
D4PLL3_LISMO/611-656
D4PLL3_LISMO/659-706
D4PLL3_LISMO/709-757
D4PLL3_LISMO/760-807
D4PTD2_LISMO/505-530
D4PTD2_LISMO/550-601
D4PTD2_LISMO/607-653
D4PTD2_LISMO/656-702
D4PTD2_LISMO/708-746
D4PWZ3_LISMO/507-552
D4PWZ3_LISMO/555-594
D4PWZ3_LISMO/611-656
D4PWZ3_LISMO/659-706
D4PWZ3_LISMO/709-757
D4PWZ3_LISMO/760-807
D4Q0K8_LISMO/507-552
D4Q0K8_LISMO/555-594
D4Q0K8_LISMO/611-656
D4Q0K8_LISMO/659-706
D4Q0K8_LISMO/709-757
D4Q0K8_LISMO/760-807
D4Q4E3_LISMO/505-530
D4Q4E3_LISMO/550-601
D4Q4E3_LISMO/607-653
D4Q4E3_LISMO/656-702
D4Q4E3_LISMO/708-746
D4QH32_ENTFC/504-534
D4QH32_ENTFC/549-598
D4QH32_ENTFC/606-653
D4QH32_ENTFC/660-706
D4QH32_ENTFC/712-758
D4QH32_ENTFC/763-809
D4QNR4_ENTFC/505-552
D4QNR4_ENTFC/555-595
D4QNR4_ENTFC/612-657
D4QNR4_ENTFC/660-707
D4QNR4_ENTFC/710-758
D4QNR4_ENTFC/761-808
D4QSP9_ENTFC/504-534
D4QSP9_ENTFC/549-598
D4QSP9_ENTFC/606-653
D4QSP9_ENTFC/660-705
D4QSP9_ENTFC/712-758
D4QVH0_ENTFC/505-552
D4QVH0_ENTFC/555-595
D4QVH0_ENTFC/612-657
D4QVH0_ENTFC/660-707
D4QVH0_ENTFC/710-758
D4QVH0_ENTFC/761-808
D4R326_ENTFC/505-552
D4R326_ENTFC/555-595
D4R326_ENTFC/612-657
D4R326_ENTFC/660-707
D4R326_ENTFC/710-758
D4R326_ENTFC/761-808
D4R3K1_ENTFC/504-534
D4R3K1_ENTFC/549-598
D4R3K1_ENTFC/606-653
D4R3K1_ENTFC/660-705
D4R3K1_ENTFC/712-758
D4R7Z1_ENTFC/504-534
D4R7Z1_ENTFC/549-598
D4R7Z1_ENTFC/606-653
D4R7Z1_ENTFC/660-705
D4R7Z1_ENTFC/712-758
D4RCX2_ENTFC/505-552
D4RCX2_ENTFC/555-595
D4RCX2_ENTFC/612-657
D4RCX2_ENTFC/660-707
D4RCX2_ENTFC/710-758
D4RCX2_ENTFC/761-808
D4REW6_ENTFC/504-534
D4REW6_ENTFC/549-598
D4REW6_ENTFC/606-653
D4REW6_ENTFC/660-705
D4REW6_ENTFC/712-758
D4RKQ2_ENTFC/505-552
D4RKQ2_ENTFC/555-595
D4RKQ2_ENTFC/612-657
D4RKQ2_ENTFC/660-707
D4RKQ2_ENTFC/710-758
D4RKQ2_ENTFC/761-808
D4RS06_ENTFC/504-534
D4RS06_ENTFC/549-598
D4RS06_ENTFC/606-653
D4RS06_ENTFC/660-705
D4RS06_ENTFC/712-758
D4RVI9_ENTFC/505-552
D4RVI9_ENTFC/555-595
D4RVI9_ENTFC/612-657
D4RVI9_ENTFC/660-707
D4RVI9_ENTFC/710-758
D4RVI9_ENTFC/761-808
D4RX27_9FIRM/620-663
D4RX27_9FIRM/681-728
D4RY23_9FIRM/509-556
D4RY23_9FIRM/559-609
D4RY23_9FIRM/615-660
D4RY23_9FIRM/663-708
D4RY23_9FIRM/713-761
D4RY23_9FIRM/764-811
D4S3U3_9FIRM/505-552
D4S3U3_9FIRM/555-605
D4S3U3_9FIRM/611-656
D4S3U3_9FIRM/659-706
D4S3U3_9FIRM/709-757
D4S3U3_9FIRM/760-807
D4SKF6_ENTFC/505-552
D4SKF6_ENTFC/555-595
D4SKF6_ENTFC/612-657
D4SKF6_ENTFC/660-707
D4SKF6_ENTFC/710-758
D4SKF6_ENTFC/761-808
D4SNR6_ENTFC/504-534
D4SNR6_ENTFC/549-598
D4SNR6_ENTFC/606-653
D4SNR6_ENTFC/660-705
D4SNR6_ENTFC/712-758
D4SWJ0_9XANT/537-584
D4SWJ0_9XANT/587-637
D4SWJ0_9XANT/643-688
D4SWJ0_9XANT/691-738
D4SWJ0_9XANT/776-823
D4SWJ0_9XANT/827-874
D4SX09_9XANT/112-155
D4SX09_9XANT/162-212
D4T563_9XANT/599-641
D4T563_9XANT/649-699
D4T6M2_9XANT/537-584
D4T6M2_9XANT/587-637
D4T6M2_9XANT/643-688
D4T6M2_9XANT/691-738
D4T6M2_9XANT/776-823
D4T6M2_9XANT/827-874
D4TEX2_9NOST/483-529
D4TEX2_9NOST/533-583
D4TEX2_9NOST/589-634
D4TEX2_9NOST/637-686
D4TEX2_9NOST/732-782
D4TEX2_9NOST/785-832
D4TJL6_9NOST/636-681
D4TJL6_9NOST/684-732
D4TJL6_9NOST/736-784
D4TJL6_9NOST/787-833
D4TPX8_9NOST/576-617
D4TPX8_9NOST/636-681
D4TPX8_9NOST/684-733
D4TPX8_9NOST/736-784
D4TPX8_9NOST/787-833
D4TQ09_9NOST/483-529
D4TQ09_9NOST/533-583
D4TQ09_9NOST/589-634
D4TQ09_9NOST/637-686
D4TQ09_9NOST/720-770
D4TQ09_9NOST/773-820
D4TZL5_9ACTO/517-564
D4TZL5_9ACTO/567-612
D4TZL5_9ACTO/623-671
D4TZL5_9ACTO/676-725
D4TZL5_9ACTO/728-776
D4TZL5_9ACTO/779-824
D4U101_9ACTO/677-723
D4U101_9ACTO/747-782
D4U3N4_STAAU/502-540
D4U3N4_STAAU/547-595
D4U3N4_STAAU/604-649
D4U3N4_STAAU/652-694
D4U3N4_STAAU/702-751
D4U7V2_STAAU/506-553
D4U7V2_STAAU/556-606
D4U7V2_STAAU/613-658
D4U7V2_STAAU/661-708
D4U7V2_STAAU/713-761
D4U7V2_STAAU/764-811
D4UES0_STAAU/502-540
D4UES0_STAAU/547-595
D4UES0_STAAU/604-649
D4UES0_STAAU/652-694
D4UES0_STAAU/702-751
D4UGD8_STAAU/506-553
D4UGD8_STAAU/556-606
D4UGD8_STAAU/613-658
D4UGD8_STAAU/661-708
D4UGD8_STAAU/713-761
D4UGD8_STAAU/764-811
D4V1X5_ENTFA/505-552
D4V1X5_ENTFA/555-604
D4V1X5_ENTFA/612-657
D4V1X5_ENTFA/660-707
D4V1X5_ENTFA/710-758
D4V1X5_ENTFA/761-808
D4V373_ENTFA/504-542
D4V373_ENTFA/549-599
D4V373_ENTFA/606-655
D4V373_ENTFA/660-706
D4V373_ENTFA/712-758
D4VAY6_BACVU/501-547
D4VAY6_BACVU/551-598
D4VAY6_BACVU/612-657
D4VAY6_BACVU/660-709
D4VAY6_BACVU/714-762
D4VAY6_BACVU/765-813
D4VFP4_9BACE/501-547
D4VFP4_9BACE/551-600
D4VFP4_9BACE/612-657
D4VFP4_9BACE/660-709
D4VFP4_9BACE/714-762
D4VFP4_9BACE/765-812
D4VU66_ENTFC/504-534
D4VU66_ENTFC/549-598
D4VU66_ENTFC/606-653
D4VU66_ENTFC/660-706
D4VU66_ENTFC/712-758
D4VU66_ENTFC/763-809
D4W0A1_ENTFC/505-552
D4W0A1_ENTFC/555-595
D4W0A1_ENTFC/612-657
D4W0A1_ENTFC/660-707
D4W0A1_ENTFC/710-758
D4W0A1_ENTFC/761-808
D4W7I0_9FIRM/505-546
D4W7I0_9FIRM/550-600
D4W7I0_9FIRM/606-652
D4W7I0_9FIRM/655-702
D4W7I0_9FIRM/705-742
D4W7Q6_9FIRM/503-550
D4W7Q6_9FIRM/553-603
D4W7Q6_9FIRM/609-654
D4W7Q6_9FIRM/657-704
D4W7Q6_9FIRM/707-755
D4W7Q6_9FIRM/758-805
D4WBU9_BACOV/501-547
D4WBU9_BACOV/551-600
D4WBU9_BACOV/612-657
D4WBU9_BACOV/660-709
D4WBU9_BACOV/714-762
D4WBU9_BACOV/765-812
D4WVA4_BACOV/501-547
D4WVA4_BACOV/551-600
D4WVA4_BACOV/612-657
D4WVA4_BACOV/660-709
D4WVA4_BACOV/714-762
D4WVA4_BACOV/765-812
D4X9K6_9BURK/549-596
D4X9K6_9BURK/599-649
D4X9K6_9BURK/655-700
D4X9K6_9BURK/703-750
D4X9K6_9BURK/754-802
D4X9K6_9BURK/805-851
D4XLJ0_ACIHA/596-632
D4XLJ0_ACIHA/644-690
D4XSF8_ACIHA/541-588
D4XSF8_ACIHA/591-640
D4XSF8_ACIHA/647-692
D4XSF8_ACIHA/695-747
D4XSF8_ACIHA/772-820
D4XSF8_ACIHA/823-870
D4XVG2_9MOLU/557-607
D4XVG2_9MOLU/613-659
D4XVG2_9MOLU/662-709
D4XVN1_9MOLU/567-613
D4XVN1_9MOLU/617-670
D4XVN1_9MOLU/676-721
D4XVN1_9MOLU/724-769
D4XVN1_9MOLU/774-821
D4XVN1_9MOLU/824-871
D4YAN1_BACTR/502-526
D4YAN1_BACTR/547-597
D4YAN1_BACTR/604-649
D4YAN1_BACTR/652-698
D4YAN1_BACTR/704-753
D4YBF1_BACTR/505-552
D4YBF1_BACTR/555-605
D4YBF1_BACTR/612-657
D4YBF1_BACTR/660-707
D4YBF1_BACTR/710-758
D4YBF1_BACTR/761-808
D4YDW1_9LACT/501-541
D4YDW1_9LACT/601-650
D4YDW1_9LACT/658-704
D4YDW1_9LACT/711-757
D4YHA6_9LACT/505-552
D4YHA6_9LACT/555-605
D4YHA6_9LACT/614-659
D4YHA6_9LACT/662-709
D4YHA6_9LACT/712-760
D4YHA6_9LACT/763-810
D4YKU2_9MICO/523-570
D4YKU2_9MICO/573-622
D4YKU2_9MICO/629-679
D4YKU2_9MICO/682-731
D4YKU2_9MICO/734-782
D4YKU2_9MICO/785-830
D4YNL7_9MICO/548-604
D4YNL7_9MICO/605-647
D4YNL7_9MICO/653-699
D4YNL7_9MICO/722-754
D4YSS1_9LACO/508-553
D4YSS1_9LACO/558-608
D4YSS1_9LACO/614-659
D4YSS1_9LACO/662-709
D4YSS1_9LACO/712-760
D4YSS1_9LACO/763-810
D4YV05_9LACO/549-599
D4YV05_9LACO/606-645
D4YV05_9LACO/658-705
D4YV05_9LACO/713-751
D4Z130_SPHJU/571-619
D4Z130_SPHJU/622-667
D4Z130_SPHJU/671-716
D4Z2Y3_SPHJU/533-580
D4Z2Y3_SPHJU/584-631
D4Z2Y3_SPHJU/642-688
D4Z2Y3_SPHJU/692-740
D4Z2Y3_SPHJU/781-827
D4Z2Y3_SPHJU/832-879
D4ZFJ1_SHEVD/599-644
D4ZFJ1_SHEVD/649-701
D4ZK40_SHEVD/537-584
D4ZK40_SHEVD/587-637
D4ZK40_SHEVD/643-688
D4ZK40_SHEVD/691-758
D4ZK40_SHEVD/762-809
D4ZK40_SHEVD/812-859
D4ZUF9_SPIPL/508-555
D4ZUF9_SPIPL/558-608
D4ZUF9_SPIPL/614-659
D4ZUF9_SPIPL/662-711
D4ZUF9_SPIPL/760-809
D4ZUF9_SPIPL/812-859
D5A1K0_SPIPL/583-624
D5A1K0_SPIPL/665-710
D5A1K0_SPIPL/713-762
D5A1K0_SPIPL/770-815
D5ABZ8_PICSI/120-167
D5ABZ8_PICSI/62-109
D5ABZ8_PICSI/9-38
D5AH95_STRGZ/501-539
D5AH95_STRGZ/546-597
D5AH95_STRGZ/603-649
D5AH95_STRGZ/653-700
D5AH95_STRGZ/702-750
D5AHT9_STRGZ/502-549
D5AHT9_STRGZ/552-602
D5AHT9_STRGZ/609-654
D5AHT9_STRGZ/657-704
D5AHT9_STRGZ/707-755
D5AHT9_STRGZ/758-805
D5AL55_RHOCB/630-671
D5AL55_RHOCB/677-722
D5AUS0_RHOCB/543-590
D5AUS0_RHOCB/593-643
D5AUS0_RHOCB/653-697
D5AUS0_RHOCB/700-748
D5AUS0_RHOCB/806-853
D5AUS0_RHOCB/857-904
D5AVZ0_RICPP/550-586
D5AVZ0_RICPP/601-646
D5AVZ0_RICPP/648-693
D5AWC8_RICPP/529-574
D5AWC8_RICPP/581-628
D5AWC8_RICPP/638-683
D5AWC8_RICPP/686-734
D5AWC8_RICPP/785-833
D5AWC8_RICPP/836-883
D5B156_YERPZ/596-636
D5B156_YERPZ/645-697
D5B435_YERPZ/538-585
D5B435_YERPZ/588-638
D5B435_YERPZ/645-689
D5B435_YERPZ/692-739
D5B435_YERPZ/742-790
D5B435_YERPZ/793-840
D5BF18_ZUNPS/501-546
D5BF18_ZUNPS/551-601
D5BF18_ZUNPS/612-656
D5BF18_ZUNPS/660-708
D5BF18_ZUNPS/712-760
D5BF18_ZUNPS/763-809
D5BQS8_PUNMI/537-584
D5BQS8_PUNMI/588-625
D5BQS8_PUNMI/647-691
D5BQS8_PUNMI/694-742
D5BQS8_PUNMI/747-794
D5BQS8_PUNMI/798-852
D5BR74_PUNMI/654-694
D5BVT6_NITHN/593-630
D5BVT6_NITHN/642-690
D5BWP7_NITHN/538-585
D5BWP7_NITHN/588-638
D5BWP7_NITHN/644-689
D5BWP7_NITHN/692-739
D5BWP7_NITHN/741-789
D5BWP7_NITHN/792-838
D5CAZ0_ENTCC/592-636
D5CAZ0_ENTCC/641-692
D5CK46_ENTCC/538-585
D5CK46_ENTCC/588-638
D5CK46_ENTCC/645-689
D5CK46_ENTCC/692-739
D5CK46_ENTCC/743-790
D5CK46_ENTCC/793-840
D5CTY4_SIDLE/539-586
D5CTY4_SIDLE/589-639
D5CTY4_SIDLE/645-690
D5CTY4_SIDLE/693-740
D5CTY4_SIDLE/744-792
D5CTY4_SIDLE/795-842
D5D0Q0_ECOKI/592-636
D5D0Q0_ECOKI/641-685
D5D724_ECOKI/538-585
D5D724_ECOKI/588-638
D5D724_ECOKI/645-689
D5D724_ECOKI/692-739
D5D724_ECOKI/743-790
D5D724_ECOKI/793-840
D5D8E7_SULMD/498-547
D5D8E7_SULMD/550-600
D5D8E7_SULMD/611-656
D5D8E7_SULMD/659-709
D5D8E7_SULMD/714-741
D5D8E7_SULMD/760-810
D5D922_BACMD/505-552
D5D922_BACMD/555-599
D5D922_BACMD/612-656
D5D922_BACMD/659-706
D5D922_BACMD/709-757
D5D922_BACMD/760-807
D5DEU6_BACMD/504-538
D5DEU6_BACMD/549-599
D5DEU6_BACMD/605-651
D5DEU6_BACMD/654-701
D5DEU6_BACMD/708-752
D5DTB8_BACMQ/504-538
D5DTB8_BACMQ/549-599
D5DTB8_BACMQ/605-651
D5DTB8_BACMQ/654-701
D5DTB8_BACMQ/708-752
D5DUR3_BACMQ/505-552
D5DUR3_BACMQ/555-599
D5DUR3_BACMQ/612-656
D5DUR3_BACMQ/659-706
D5DUR3_BACMQ/709-757
D5DUR3_BACMQ/760-807
D5E4S4_MYCCM/567-613
D5E4S4_MYCCM/617-670
D5E4S4_MYCCM/676-721
D5E4S4_MYCCM/724-769
D5E4S4_MYCCM/774-821
D5E4S4_MYCCM/824-871
D5E651_MYCCM/557-607
D5E651_MYCCM/613-659
D5E651_MYCCM/662-706
D5E651_MYCCM/712-752
D5EB23_METMS/519-566
D5EB23_METMS/569-619
D5EB23_METMS/625-670
D5EB23_METMS/673-720
D5EB23_METMS/723-771
D5EB23_METMS/774-821
D5ECW5_AMICL/510-557
D5ECW5_AMICL/560-606
D5ECW5_AMICL/614-659
D5ECW5_AMICL/662-709
D5ECW5_AMICL/715-759
D5ECW5_AMICL/763-810
D5EPI4_CORAD/511-556
D5EPI4_CORAD/559-609
D5EPI4_CORAD/616-661
D5EPI4_CORAD/664-712
D5EPI4_CORAD/715-758
D5EPI4_CORAD/762-808
D5EZ76_PRER2/504-546
D5EZ76_PRER2/554-604
D5EZ76_PRER2/615-660
D5EZ76_PRER2/663-711
D5EZ76_PRER2/716-764
D5EZ76_PRER2/767-814
D5GXT5_LACCS/549-599
D5GXT5_LACCS/606-654
D5GXT5_LACCS/659-706
D5GXT5_LACCS/714-761
D5H0B8_LACCS/507-553
D5H0B8_LACCS/557-607
D5H0B8_LACCS/613-658
D5H0B8_LACCS/661-707
D5H0B8_LACCS/711-759
D5H0B8_LACCS/762-809
D5H992_SALRM/548-594
D5H992_SALRM/624-670
D5H992_SALRM/673-719
D5HBE1_SALRM/592-639
D5HBE1_SALRM/642-692
D5HBE1_SALRM/705-749
D5HBE1_SALRM/753-800
D5HBE1_SALRM/807-852
D5HBE1_SALRM/858-905
D5HET6_9FIRM/510-557
D5HET6_9FIRM/560-610
D5HET6_9FIRM/615-660
D5HET6_9FIRM/663-708
D5HET6_9FIRM/713-761
D5HET6_9FIRM/764-810
D5HG21_9FIRM/635-665
D5HG21_9FIRM/680-726
D5MLW1_9BACT/512-558
D5MLW1_9BACT/561-611
D5MLW1_9BACT/617-662
D5MLW1_9BACT/665-712
D5MLW1_9BACT/716-763
D5MLW1_9BACT/766-812
D5MVZ7_BACSU/505-552
D5MVZ7_BACSU/555-596
D5MVZ7_BACSU/611-656
D5MVZ7_BACSU/659-706
D5MVZ7_BACSU/709-757
D5MVZ7_BACSU/760-807
D5MZG0_BACSU/550-600
D5MZG0_BACSU/606-652
D5MZG0_BACSU/655-700
D5MZG0_BACSU/705-754
D5NFP6_9BURK/673-720
D5NI46_9BURK/531-578
D5NI46_9BURK/581-631
D5NI46_9BURK/637-682
D5NI46_9BURK/685-732
D5NI46_9BURK/736-784
D5NI46_9BURK/787-834
D5NX11_CORAM/511-558
D5NX11_CORAM/561-608
D5NX11_CORAM/617-662
D5NX11_CORAM/665-714
D5NX11_CORAM/717-765
D5NX11_CORAM/768-811
D5P9Z2_9MYCO/1042-1087
D5P9Z2_9MYCO/1090-1139
D5P9Z2_9MYCO/1142-1190
D5P9Z2_9MYCO/1193-1238
D5P9Z2_9MYCO/936-983
D5P9Z2_9MYCO/986-1024
D5Q9M9_CLODI/503-549
D5Q9M9_CLODI/552-602
D5Q9M9_CLODI/608-653
D5Q9M9_CLODI/656-703
D5Q9M9_CLODI/706-754
D5Q9M9_CLODI/757-804
D5QCC6_GLUHA/533-573
D5QCC6_GLUHA/583-632
D5QCC6_GLUHA/643-687
D5QCC6_GLUHA/690-740
D5QCC6_GLUHA/804-843
D5QCC6_GLUHA/857-904
D5QG50_GLUHA/606-642
D5QG50_GLUHA/650-695
D5QSH4_METTR/539-586
D5QSH4_METTR/590-638
D5QSH4_METTR/649-693
D5QSH4_METTR/696-744
D5QSH4_METTR/802-850
D5QSH4_METTR/853-899
D5QUC9_METTR/612-644
D5QUC9_METTR/658-703
D5RE79_FUSNN/499-548
D5RE79_FUSNN/549-599
D5RE79_FUSNN/605-650
D5RE79_FUSNN/655-702
D5RE79_FUSNN/706-754
D5RE79_FUSNN/757-804
D5RPN1_9PROT/545-587
D5RPN1_9PROT/594-644
D5RPN1_9PROT/653-698
D5RPN1_9PROT/701-751
D5RPN1_9PROT/815-864
D5RPN1_9PROT/867-913
D5RR76_9PROT/557-605
D5RR76_9PROT/608-643
D5RR76_9PROT/655-700
D5S1Y3_CLODI/503-549
D5S1Y3_CLODI/552-602
D5S1Y3_CLODI/608-653
D5S1Y3_CLODI/656-703
D5S1Y3_CLODI/706-754
D5S1Y3_CLODI/757-804
D5S887_STRPA/502-549
D5S887_STRPA/552-602
D5S887_STRPA/609-654
D5S887_STRPA/657-704
D5S887_STRPA/707-755
D5S887_STRPA/758-805
D5S892_STRPA/501-539
D5S892_STRPA/546-597
D5S892_STRPA/603-650
D5S892_STRPA/653-698
D5S892_STRPA/704-748
D5SN32_PLAL2/557-605
D5SN32_PLAL2/624-669
D5SN32_PLAL2/673-717
D5SNH9_PLAL2/541-587
D5SNH9_PLAL2/590-640
D5SNH9_PLAL2/646-691
D5SNH9_PLAL2/694-741
D5SNH9_PLAL2/745-842
D5SNH9_PLAL2/845-892
D5T1L2_LEUKI/505-551
D5T1L2_LEUKI/555-605
D5T1L2_LEUKI/613-658
D5T1L2_LEUKI/661-708
D5T1L2_LEUKI/711-759
D5T1L2_LEUKI/762-809
D5T3V7_LEUKI/546-597
D5T3V7_LEUKI/656-702
D5TBK9_LEGP2/598-637
D5TBK9_LEGP2/649-699
D5TD11_LEGP2/538-585
D5TD11_LEGP2/588-638
D5TD11_LEGP2/644-689
D5TD11_LEGP2/692-739
D5TD11_LEGP2/743-790
D5TD11_LEGP2/794-840
D5TER8_BIFAV/549-596
D5TER8_BIFAV/599-647
D5TER8_BIFAV/655-692
D5TER8_BIFAV/709-757
D5TER8_BIFAV/763-811
D5TER8_BIFAV/814-859
D5THR8_BIFAV/684-773
D5THR8_BIFAV/811-851
D5TJ90_BACT1/506-553
D5TJ90_BACT1/556-603
D5TJ90_BACT1/612-657
D5TJ90_BACT1/660-707
D5TJ90_BACT1/711-758
D5TJ90_BACT1/761-807
D5TTV4_BACT1/503-518
D5TTV4_BACT1/548-598
D5TTV4_BACT1/605-651
D5TTV4_BACT1/654-699
D5TTV4_BACT1/705-754
D5U445_BRAM5/525-572
D5U445_BRAM5/575-625
D5U445_BRAM5/631-676
D5U445_BRAM5/679-722
D5U445_BRAM5/729-777
D5U445_BRAM5/780-827
D5UED0_CELFN/635-677
D5UED0_CELFN/680-727
D5UED0_CELFN/746-787
D5UF40_CELFN/512-559
D5UF40_CELFN/562-608
D5UF40_CELFN/618-665
D5UF40_CELFN/671-720
D5UF40_CELFN/723-773
D5UF40_CELFN/776-822
D5UPB2_TSUPD/516-563
D5UPB2_TSUPD/566-603
D5UPB2_TSUPD/622-667
D5UPB2_TSUPD/670-719
D5UPB2_TSUPD/722-770
D5UPB2_TSUPD/773-818
D5V0S3_ARCNC/504-551
D5V0S3_ARCNC/554-604
D5V0S3_ARCNC/610-655
D5V0S3_ARCNC/659-707
D5V0S3_ARCNC/711-759
D5V0S3_ARCNC/762-809
D5V8P6_MORCR/598-691
D5VCB9_MORCR/546-593
D5VCB9_MORCR/596-646
D5VCB9_MORCR/653-698
D5VCB9_MORCR/701-749
D5VCB9_MORCR/773-821
D5VCB9_MORCR/824-871
D5VKQ0_CAUST/538-585
D5VKQ0_CAUST/589-635
D5VKQ0_CAUST/647-692
D5VKQ0_CAUST/695-743
D5VKQ0_CAUST/802-850
D5VKQ0_CAUST/853-900
D5W0U3_CLOB2/501-548
D5W0U3_CLOB2/551-599
D5W0U3_CLOB2/607-652
D5W0U3_CLOB2/655-701
D5W0U3_CLOB2/704-753
D5W0U3_CLOB2/756-803
D5W426_CLOB2/517-561
D5W426_CLOB2/564-600
D5W426_CLOB2/621-665
D5W426_CLOB2/857-904
D5W589_BURSC/672-719
D5WAZ3_BURSC/531-578
D5WAZ3_BURSC/581-631
D5WAZ3_BURSC/637-682
D5WAZ3_BURSC/685-732
D5WAZ3_BURSC/736-784
D5WAZ3_BURSC/787-834
D5WQZ8_BACT2/504-549
D5WQZ8_BACT2/552-602
D5WQZ8_BACT2/608-653
D5WQZ8_BACT2/656-703
D5WQZ8_BACT2/706-754
D5WQZ8_BACT2/757-803
D5X294_THIK1/540-587
D5X294_THIK1/590-640
D5X294_THIK1/646-691
D5X294_THIK1/694-741
D5X294_THIK1/745-793
D5X294_THIK1/796-842
D5X8C6_THEPJ/507-554
D5X8C6_THEPJ/557-607
D5X8C6_THEPJ/613-658
D5X8C6_THEPJ/661-708
D5X8C6_THEPJ/711-759
D5X8C6_THEPJ/762-808
D5XPA4_MYCTU/515-562
D5XPA4_MYCTU/565-603
D5XPA4_MYCTU/621-666
D5XPA4_MYCTU/669-718
D5XPA4_MYCTU/721-769
D5XPA4_MYCTU/772-817
D5YAJ5_MYCTU/515-562
D5YAJ5_MYCTU/565-603
D5YAJ5_MYCTU/621-666
D5YAJ5_MYCTU/669-718
D5YAJ5_MYCTU/721-769
D5YAJ5_MYCTU/772-817
D5YM36_MYCTU/515-562
D5YM36_MYCTU/565-603
D5YM36_MYCTU/621-666
D5YM36_MYCTU/669-718
D5YM36_MYCTU/721-769
D5YM36_MYCTU/772-817
D5YYL0_MYCTU/515-562
D5YYL0_MYCTU/565-603
D5YYL0_MYCTU/621-666
D5YYL0_MYCTU/669-718
D5YYL0_MYCTU/721-769
D5YYL0_MYCTU/772-817
D5Z9F9_MYCTU/515-562
D5Z9F9_MYCTU/565-603
D5Z9F9_MYCTU/621-666
D5Z9F9_MYCTU/669-718
D5Z9F9_MYCTU/721-769
D5Z9F9_MYCTU/772-817
D5ZB40_MYCTU/515-562
D5ZB40_MYCTU/565-603
D5ZB40_MYCTU/621-666
D5ZB40_MYCTU/669-718
D5ZB40_MYCTU/721-769
D5ZB40_MYCTU/772-817
D5ZQX1_9ACTO/519-565
D5ZQX1_9ACTO/569-605
D5ZQX1_9ACTO/625-664
D5ZQX1_9ACTO/678-727
D5ZQX1_9ACTO/730-778
D5ZQX1_9ACTO/781-826
D5ZSW7_9ACTO/668-715
D5ZSW7_9ACTO/739-775
D6ARV1_STRFL/527-573
D6ARV1_STRFL/577-624
D6ARV1_STRFL/633-683
D6ARV1_STRFL/686-735
D6ARV1_STRFL/738-786
D6ARV1_STRFL/789-834
D6AT47_STRFL/668-715
D6AT47_STRFL/738-772
D6BB00_9ACTO/524-570
D6BB00_9ACTO/574-610
D6BB00_9ACTO/630-679
D6BB00_9ACTO/683-732
D6BB00_9ACTO/735-783
D6BB00_9ACTO/786-831
D6BB29_9ACTO/665-712
D6BB29_9ACTO/736-771
D6BG01_9FUSO/499-548
D6BG01_9FUSO/549-599
D6BG01_9FUSO/605-650
D6BG01_9FUSO/655-702
D6BG01_9FUSO/706-754
D6BG01_9FUSO/757-804
D6CUI0_THIS3/540-587
D6CUI0_THIS3/590-640
D6CUI0_THIS3/646-691
D6CUI0_THIS3/694-741
D6CUI0_THIS3/745-793
D6CUI0_THIS3/796-842
D6D6S2_9BACE/501-547
D6D6S2_9BACE/551-600
D6D6S2_9BACE/612-657
D6D6S2_9BACE/660-709
D6D6S2_9BACE/714-762
D6D6S2_9BACE/765-812
D6DD05_BIFLO/746-793
D6DD05_BIFLO/828-867
D6DFB6_CLOSC/509-555
D6DFB6_CLOSC/559-609
D6DFB6_CLOSC/615-660
D6DFB6_CLOSC/663-710
D6DFB6_CLOSC/713-761
D6DFB6_CLOSC/764-810
D6DKB5_CLOSC/377-421
D6DKB5_CLOSC/424-469
D6DRD4_ENTCL/538-585
D6DRD4_ENTCL/588-638
D6DRD4_ENTCL/645-689
D6DRD4_ENTCL/692-739
D6DRD4_ENTCL/743-790
D6DRD4_ENTCL/793-840
D6DXV7_ENTCL/592-632
D6DXV7_ENTCL/641-692
D6E644_9FIRM/570-670
D6E644_9FIRM/675-719
D6EMC5_STRLI/443-490
D6EMC5_STRLI/493-529
D6EMC5_STRLI/549-595
D6EMC5_STRLI/602-651
D6EMC5_STRLI/654-702
D6EMC5_STRLI/705-750
D6EP36_STRLI/669-716
D6EP36_STRLI/740-774
D6FPM1_MYCTU/142-186
D6FPM1_MYCTU/92-139
D6FVB6_MYCTU/515-562
D6FVB6_MYCTU/565-603
D6FVB6_MYCTU/621-666
D6FVB6_MYCTU/669-718
D6FVB6_MYCTU/721-769
D6FVB6_MYCTU/772-817
D6GAC1_9ENTR/538-585
D6GAC1_9ENTR/588-638
D6GAC1_9ENTR/645-689
D6GAC1_9ENTR/692-739
D6GAC1_9ENTR/743-790
D6GAC1_9ENTR/793-840
D6GJ84_9ENTR/592-636
D6GJ84_9ENTR/641-692
D6GS45_FILAD/511-603
D6GS45_FILAD/605-700
D6GSU6_FILAD/504-550
D6GSU6_FILAD/553-603
D6GSU6_FILAD/610-655
D6GSU6_FILAD/659-705
D6GSU6_FILAD/708-756
D6GSU6_FILAD/759-805
D6GYP5_STAAU/502-540
D6GYP5_STAAU/547-595
D6GYP5_STAAU/604-649
D6GYP5_STAAU/652-694
D6GYP5_STAAU/702-751
D6H2K6_STAAU/506-553
D6H2K6_STAAU/556-606
D6H2K6_STAAU/613-658
D6H2K6_STAAU/661-708
D6H2K6_STAAU/713-761
D6H2K6_STAAU/764-811
D6H724_NEIGO/549-596
D6H724_NEIGO/599-649
D6H724_NEIGO/655-699
D6H724_NEIGO/703-788
D6H724_NEIGO/797-844
D6H724_NEIGO/847-894
D6HD61_STAAU/506-553
D6HD61_STAAU/556-606
D6HD61_STAAU/613-658
D6HD61_STAAU/661-708
D6HD61_STAAU/713-761
D6HD61_STAAU/764-811
D6HGK7_STAAU/502-540
D6HGK7_STAAU/547-595
D6HGK7_STAAU/604-649
D6HGK7_STAAU/652-694
D6HGK7_STAAU/702-751
D6HK16_9FIRM/504-550
D6HK16_9FIRM/554-604
D6HK16_9FIRM/610-654
D6HK16_9FIRM/658-704
D6HK16_9FIRM/707-755
D6HK16_9FIRM/758-805
D6HMI1_9FIRM/511-548
D6HMI1_9FIRM/556-606
D6HMI1_9FIRM/612-657
D6HMI1_9FIRM/661-707
D6HYY3_ECOLX/538-585
D6HYY3_ECOLX/588-638
D6HYY3_ECOLX/645-689
D6HYY3_ECOLX/692-739
D6HYY3_ECOLX/743-790
D6HYY3_ECOLX/793-840
D6I111_ECOLX/592-636
D6I111_ECOLX/641-685
D6IC40_ECOLX/538-585
D6IC40_ECOLX/588-638
D6IC40_ECOLX/645-689
D6IC40_ECOLX/692-739
D6IC40_ECOLX/743-790
D6IC40_ECOLX/793-840
D6IDU4_ECOLX/592-636
D6IDU4_ECOLX/641-685
D6IRX7_ECOLX/538-585
D6IRX7_ECOLX/588-638
D6IRX7_ECOLX/645-689
D6IRX7_ECOLX/692-739
D6IRX7_ECOLX/743-790
D6IRX7_ECOLX/793-840
D6IT59_ECOLX/592-636
D6IT59_ECOLX/641-685
D6J020_STAAU/454-492
D6J020_STAAU/499-547
D6J020_STAAU/556-601
D6J020_STAAU/604-646
D6J020_STAAU/654-703
D6J3N2_STAAU/449-496
D6J3N2_STAAU/499-549
D6J3N2_STAAU/556-601
D6J3N2_STAAU/604-651
D6J3N2_STAAU/656-704
D6J3N2_STAAU/707-754
D6JCD1_ECOLX/538-585
D6JCD1_ECOLX/588-638
D6JCD1_ECOLX/645-689
D6JCD1_ECOLX/692-739
D6JCD1_ECOLX/743-790
D6JCD1_ECOLX/793-840
D6JFG1_ECOLX/592-636
D6JFG1_ECOLX/641-685
D6JLL8_NEIGO/549-596
D6JLL8_NEIGO/599-649
D6JLL8_NEIGO/655-699
D6JLL8_NEIGO/703-788
D6JLL8_NEIGO/797-844
D6JLL8_NEIGO/847-894
D6JSX8_ACIG3/541-588
D6JSX8_ACIG3/591-641
D6JSX8_ACIG3/647-692
D6JSX8_ACIG3/695-740
D6JSX8_ACIG3/773-821
D6JSX8_ACIG3/824-871
D6JUY4_ACIG3/596-634
D6JUY4_ACIG3/644-690
D6K3H6_9ACTO/669-716
D6K3H6_9ACTO/740-775
D6K721_9ACTO/340-386
D6K721_9ACTO/390-426
D6K721_9ACTO/446-485
D6K721_9ACTO/499-548
D6K721_9ACTO/551-599
D6K721_9ACTO/602-647
D6KJ74_9FIRM/487-534
D6KJ74_9FIRM/537-585
D6KJ74_9FIRM/595-639
D6KJ74_9FIRM/642-689
D6KJ74_9FIRM/695-743
D6KJ74_9FIRM/746-794
D6KPI9_9FIRM/487-534
D6KPI9_9FIRM/537-585
D6KPI9_9FIRM/595-639
D6KPI9_9FIRM/642-689
D6KPI9_9FIRM/695-743
D6KPI9_9FIRM/746-794
D6KSM9_SCAIO/520-567
D6KSM9_SCAIO/570-620
D6KSM9_SCAIO/626-664
D6KSM9_SCAIO/690-742
D6KSM9_SCAIO/747-795
D6KSM9_SCAIO/798-844
D6KUR2_SCAIO/680-770
D6KUR2_SCAIO/811-845
D6L173_9NEIS/609-653
D6L173_9NEIS/664-709
D6L250_9NEIS/545-592
D6L250_9NEIS/595-645
D6L250_9NEIS/651-696
D6L250_9NEIS/699-782
D6L250_9NEIS/788-835
D6L250_9NEIS/838-885
D6L3K5_PARDN/530-577
D6L3K5_PARDN/580-629
D6L3K5_PARDN/636-674
D6L3K5_PARDN/700-752
D6L3K5_PARDN/757-805
D6L3K5_PARDN/808-853
D6L5S9_PARDN/702-792
D6L5S9_PARDN/822-867
D6L8E5_9FUSO/499-548
D6L8E5_9FUSO/549-599
D6L8E5_9FUSO/605-650
D6L8E5_9FUSO/655-702
D6L8E5_9FUSO/706-754
D6L8E5_9FUSO/757-804
D6LDK4_9FUSO/499-549
D6LDK4_9FUSO/549-599
D6LDK4_9FUSO/605-650
D6LDK4_9FUSO/655-702
D6LDK4_9FUSO/706-754
D6LDK4_9FUSO/757-804
D6LMV2_9RHIZ/581-629
D6LMV2_9RHIZ/632-673
D6LMV2_9RHIZ/679-724
D6LPX1_9RHIZ/533-580
D6LPX1_9RHIZ/584-633
D6LPX1_9RHIZ/642-688
D6LPX1_9RHIZ/691-739
D6LPX1_9RHIZ/796-846
D6LPX1_9RHIZ/849-896
D6LXK0_STAAU/502-540
D6LXK0_STAAU/547-595
D6LXK0_STAAU/604-649
D6LXK0_STAAU/652-694
D6LXK0_STAAU/702-751
D6M1M4_STAAU/507-554
D6M1M4_STAAU/557-607
D6M1M4_STAAU/614-659
D6M1M4_STAAU/662-709
D6M1M4_STAAU/714-762
D6M1M4_STAAU/765-812
D6RXS0_BORVA/507-554
D6RXS0_BORVA/557-604
D6RXS0_BORVA/613-657
D6RXS0_BORVA/661-708
D6RXS0_BORVA/711-760
D6RXS0_BORVA/763-808
D6S3J7_9LACO/506-549
D6S3J7_9LACO/556-606
D6S3J7_9LACO/612-657
D6S3J7_9LACO/660-707
D6S3J7_9LACO/710-758
D6S3J7_9LACO/761-808
D6S558_9LACO/550-600
D6S558_9LACO/607-655
D6S558_9LACO/660-706
D6S9I2_PEPMA/500-547
D6S9I2_PEPMA/550-600
D6S9I2_PEPMA/607-652
D6S9I2_PEPMA/655-702
D6S9I2_PEPMA/705-749
D6S9I2_PEPMA/756-802
D6SED5_STAAU/506-553
D6SED5_STAAU/556-606
D6SED5_STAAU/613-658
D6SED5_STAAU/661-708
D6SED5_STAAU/713-761
D6SED5_STAAU/764-811
D6SH55_STAAU/502-540
D6SH55_STAAU/547-595
D6SH55_STAAU/604-649
D6SH55_STAAU/652-694
D6SH55_STAAU/702-751
D6SP73_9DELT/497-544
D6SP73_9DELT/547-593
D6SP73_9DELT/603-648
D6SP73_9DELT/651-698
D6SP73_9DELT/703-751
D6SP73_9DELT/754-800
D6SX11_GARVA/542-589
D6SX11_GARVA/592-641
D6SX11_GARVA/648-686
D6SX11_GARVA/703-752
D6SX11_GARVA/757-805
D6SX11_GARVA/808-853
D6SY18_GARVA/725-772
D6SY18_GARVA/807-848
D6T117_GARVA/542-589
D6T117_GARVA/592-641
D6T117_GARVA/648-686
D6T117_GARVA/703-752
D6T117_GARVA/757-805
D6T117_GARVA/808-853
D6T2L9_GARVA/725-772
D6T2L9_GARVA/807-848
D6T4I4_STAAU/502-540
D6T4I4_STAAU/547-595
D6T4I4_STAAU/604-649
D6T4I4_STAAU/652-694
D6T4I4_STAAU/702-751
D6T8B4_STAAU/506-553
D6T8B4_STAAU/556-606
D6T8B4_STAAU/613-658
D6T8B4_STAAU/661-708
D6T8B4_STAAU/713-761
D6T8B4_STAAU/764-811
D6TF17_9CHLR/503-550
D6TF17_9CHLR/553-602
D6TF17_9CHLR/609-654
D6TF17_9CHLR/657-703
D6TF17_9CHLR/707-755
D6TF17_9CHLR/759-806
D6U6S9_9CHLR/571-621
D6U6S9_9CHLR/627-672
D6U6S9_9CHLR/675-720
D6U6S9_9CHLR/741-788
D6UAR3_STAAU/502-540
D6UAR3_STAAU/547-595
D6UAR3_STAAU/604-649
D6UAR3_STAAU/652-694
D6UAR3_STAAU/702-751
D6UET5_STAAU/506-553
D6UET5_STAAU/556-606
D6UET5_STAAU/613-658
D6UET5_STAAU/661-708
D6UET5_STAAU/713-761
D6UET5_STAAU/764-811
D6UMG1_9BACT/593-637
D6UMG1_9BACT/642-692
D6UMG1_9BACT/699-744
D6UMG1_9BACT/747-794
D6UMG1_9BACT/866-913
D6UMG1_9BACT/916-963
D6V6R5_9BRAD/538-585
D6V6R5_9BRAD/589-637
D6V6R5_9BRAD/647-692
D6V6R5_9BRAD/695-743
D6V6R5_9BRAD/797-845
D6V6R5_9BRAD/848-894
D6V9Y4_9BRAD/608-645
D6V9Y4_9BRAD/655-700
D6XPU2_HELPV/506-553
D6XPU2_HELPV/556-606
D6XPU2_HELPV/612-658
D6XPU2_HELPV/662-709
D6XPU2_HELPV/713-761
D6XPU2_HELPV/765-811
D6XUE0_BACIE/549-599
D6XUE0_BACIE/605-651
D6XUE0_BACIE/654-701
D6XUE0_BACIE/706-747
D6XV01_BACIE/503-550
D6XV01_BACIE/553-603
D6XV01_BACIE/609-654
D6XV01_BACIE/657-704
D6XV01_BACIE/707-755
D6XV01_BACIE/758-805
D6Y209_THEBD/515-562
D6Y209_THEBD/565-603
D6Y209_THEBD/621-666
D6Y209_THEBD/669-718
D6Y209_THEBD/722-770
D6Y209_THEBD/773-819
D6Y3Y9_THEBD/560-615
D6Y3Y9_THEBD/666-713
D6Y3Y9_THEBD/732-772
D6YCU4_CHLT5/505-553
D6YCU4_CHLT5/556-607
D6YCU4_CHLT5/613-658
D6YCU4_CHLT5/662-710
D6YCU4_CHLT5/713-761
D6YCU4_CHLT5/764-811
D6YEZ0_CHLT7/505-553
D6YEZ0_CHLT7/556-607
D6YEZ0_CHLT7/613-658
D6YEZ0_CHLT7/662-710
D6YEZ0_CHLT7/713-761
D6YEZ0_CHLT7/764-811
D6YHK4_CHLT0/505-553
D6YHK4_CHLT0/556-607
D6YHK4_CHLT0/613-658
D6YHK4_CHLT0/662-710
D6YHK4_CHLT0/713-761
D6YHK4_CHLT0/764-811
D6YK81_CHLTG/505-553
D6YK81_CHLTG/556-607
D6YK81_CHLTG/613-658
D6YK81_CHLTG/662-710
D6YK81_CHLTG/713-761
D6YK81_CHLTG/764-811
D6YPL8_CHLT1/505-553
D6YPL8_CHLT1/556-607
D6YPL8_CHLT1/613-658
D6YPL8_CHLT1/662-710
D6YPL8_CHLT1/713-761
D6YPL8_CHLT1/764-811
D6YW60_WADCW/503-551
D6YW60_WADCW/554-594
D6YW60_WADCW/611-656
D6YW60_WADCW/659-707
D6YW60_WADCW/710-758
D6YW60_WADCW/760-808
D6YXL7_CHLT9/505-553
D6YXL7_CHLT9/556-607
D6YXL7_CHLT9/613-658
D6YXL7_CHLT9/662-710
D6YXL7_CHLT9/713-761
D6YXL7_CHLT9/764-811
D6Z5P0_DESAT/505-552
D6Z5P0_DESAT/555-605
D6Z5P0_DESAT/615-659
D6Z5P0_DESAT/663-710
D6Z5P0_DESAT/715-763
D6Z5P0_DESAT/766-813
D6Z9S3_SEGRD/514-561
D6Z9S3_SEGRD/564-613
D6Z9S3_SEGRD/620-665
D6Z9S3_SEGRD/668-717
D6Z9S3_SEGRD/720-768
D6Z9S3_SEGRD/771-818
D6ZHK1_MOBCV/696-744
D6ZHK1_MOBCV/769-805
D6ZJV4_MOBCV/530-577
D6ZJV4_MOBCV/580-626
D6ZJV4_MOBCV/636-683
D6ZJV4_MOBCV/689-738
D6ZJV4_MOBCV/741-789
D6ZJV4_MOBCV/792-837
D6ZLV0_STRP0/501-539
D6ZLV0_STRP0/546-597
D6ZLV0_STRP0/604-652
D6ZLV0_STRP0/654-701
D6ZLV0_STRP0/703-748
D6ZSC2_STRP0/521-568
D6ZSC2_STRP0/571-621
D6ZSC2_STRP0/628-673
D6ZSC2_STRP0/676-723
D6ZSC2_STRP0/726-774
D6ZSC2_STRP0/777-824
D6ZUR3_BIFLJ/747-794
D6ZUR3_BIFLJ/829-868
D6ZX59_BIFLJ/539-586
D6ZX59_BIFLJ/589-638
D6ZX59_BIFLJ/645-682
D6ZX59_BIFLJ/699-748
D6ZX59_BIFLJ/753-801
D6ZX59_BIFLJ/804-849
D7AAE2_STAND/654-699
D7AAI1_STAND/538-585
D7AAI1_STAND/589-638
D7AAI1_STAND/647-691
D7AAI1_STAND/694-742
D7AAI1_STAND/806-853
D7AAI1_STAND/857-904
D7ALU0_GEOSK/529-576
D7ALU0_GEOSK/579-629
D7ALU0_GEOSK/635-680
D7ALU0_GEOSK/683-730
D7ALU0_GEOSK/736-784
D7ALU0_GEOSK/787-834
D7APY9_THEM3/500-547
D7APY9_THEM3/550-600
D7APY9_THEM3/606-651
D7APY9_THEM3/654-701
D7APY9_THEM3/704-752
D7APY9_THEM3/755-802
D7B319_NOCDD/561-584
D7B319_NOCDD/667-714
D7B319_NOCDD/733-771
D7B607_NOCDD/527-574
D7B607_NOCDD/577-613
D7B607_NOCDD/633-677
D7B607_NOCDD/681-730
D7B607_NOCDD/736-784
D7B607_NOCDD/788-834
D7BAV3_MEISD/497-544
D7BAV3_MEISD/547-597
D7BAV3_MEISD/603-648
D7BAV3_MEISD/651-699
D7BAV3_MEISD/704-752
D7BAV3_MEISD/755-802
D7BLH5_ARCHD/512-559
D7BLH5_ARCHD/562-612
D7BLH5_ARCHD/618-665
D7BLH5_ARCHD/671-720
D7BLH5_ARCHD/723-771
D7BLH5_ARCHD/774-819
D7BNJ9_ARCHD/656-703
D7BNJ9_ARCHD/724-765
D7C8L8_STRBB/668-715
D7C8L8_STRBB/739-773
D7C8V8_STRBB/520-566
D7C8V8_STRBB/570-613
D7C8V8_STRBB/626-665
D7C8V8_STRBB/679-728
D7C8V8_STRBB/731-779
D7C8V8_STRBB/782-827
D7CPP2_SYNLT/503-550
D7CPP2_SYNLT/553-603
D7CPP2_SYNLT/609-653
D7CPP2_SYNLT/657-702
D7CPP2_SYNLT/707-751
D7CPP2_SYNLT/758-805
D7CQR2_TRURR/503-548
D7CQR2_TRURR/553-603
D7CQR2_TRURR/609-652
D7CQR2_TRURR/657-704
D7CQR2_TRURR/711-759
D7CQR2_TRURR/762-808
D7D6Q8_GEOSC/502-538
D7D6Q8_GEOSC/547-597
D7D6Q8_GEOSC/603-649
D7D6Q8_GEOSC/653-699
D7D6Q8_GEOSC/704-753
D7D7A9_GEOSC/505-552
D7D7A9_GEOSC/555-604
D7D7A9_GEOSC/612-657
D7D7A9_GEOSC/660-707
D7D7A9_GEOSC/710-757
D7D7A9_GEOSC/761-803
D7DD11_CHLTD/505-553
D7DD11_CHLTD/556-607
D7DD11_CHLTD/613-658
D7DD11_CHLTD/662-710
D7DD11_CHLTD/713-761
D7DD11_CHLTD/764-811
D7DG80_CHLTL/505-553
D7DG80_CHLTL/556-607
D7DG80_CHLTL/613-658
D7DG80_CHLTL/662-710
D7DG80_CHLTL/713-761
D7DG80_CHLTL/764-811
D7DHN5_METS0/538-585
D7DHN5_METS0/588-638
D7DHN5_METS0/644-689
D7DHN5_METS0/692-739
D7DHN5_METS0/743-791
D7DHN5_METS0/794-840
D7DKF5_METS0/666-712
D7E0D1_NOSA0/508-554
D7E0D1_NOSA0/558-608
D7E0D1_NOSA0/614-659
D7E0D1_NOSA0/662-711
D7E0D1_NOSA0/756-806
D7E0D1_NOSA0/809-856
D7E0L0_NOSA0/576-625
D7E0L0_NOSA0/636-678
D7E0L0_NOSA0/684-733
D7E0L0_NOSA0/736-783
D7E0L0_NOSA0/788-834
D7E9I1_METEZ/521-568
D7E9I1_METEZ/571-621
D7E9I1_METEZ/627-672
D7E9I1_METEZ/675-722
D7E9I1_METEZ/727-775
D7E9I1_METEZ/778-825
D7EXP0_MYCTU/515-562
D7EXP0_MYCTU/565-603
D7EXP0_MYCTU/621-666
D7EXP0_MYCTU/669-718
D7EXP0_MYCTU/721-769
D7EXP0_MYCTU/772-817
D7FE52_HELP3/506-553
D7FE52_HELP3/556-606
D7FE52_HELP3/612-658
D7FE52_HELP3/662-709
D7FE52_HELP3/713-761
D7FE52_HELP3/765-807
D7GE35_PROFC/669-716
D7GE35_PROFC/736-775
D7GHE5_PROFC/538-585
D7GHE5_PROFC/588-638
D7GHE5_PROFC/644-690
D7GHE5_PROFC/693-742
D7GHE5_PROFC/760-808
D7GHE5_PROFC/813-856
D7GRL3_9FIRM/508-555
D7GRL3_9FIRM/558-608
D7GRL3_9FIRM/614-659
D7GRL3_9FIRM/662-709
D7GRL3_9FIRM/712-760
D7GRL3_9FIRM/763-812
D7GWX8_9FIRM/563-598
D7GWX8_9FIRM/670-717
D7H2T7_BRUAB/586-634
D7H2T7_BRUAB/637-678
D7H2T7_BRUAB/684-729
D7H3N7_BRUAB/533-580
D7H3N7_BRUAB/584-633
D7H3N7_BRUAB/642-688
D7H3N7_BRUAB/691-739
D7H3N7_BRUAB/796-846
D7H3N7_BRUAB/849-896
D7H896_VIBCH/103-150
D7H896_VIBCH/153-203
D7H896_VIBCH/209-254
D7H896_VIBCH/257-329
D7H896_VIBCH/332-380
D7H896_VIBCH/383-430
D7HEJ7_VIBCH/598-642
D7HEJ7_VIBCH/647-695
D7HK71_VIBCH/238-285
D7HK71_VIBCH/288-338
D7HK71_VIBCH/344-389
D7HK71_VIBCH/392-464
D7HK71_VIBCH/467-515
D7HK71_VIBCH/518-565
D7HQ22_VIBCH/492-536
D7HQ22_VIBCH/541-589
D7HU36_PSESS/600-643
D7HU36_PSESS/649-703
D7I2Q7_PSESS/539-586
D7I2Q7_PSESS/589-639
D7I2Q7_PSESS/684-729
D7I2Q7_PSESS/732-779
D7I2Q7_PSESS/782-829
D7I2Q7_PSESS/833-880
D7IDG7_9BACE/501-547
D7IDG7_9BACE/551-601
D7IDG7_9BACE/612-657
D7IDG7_9BACE/660-709
D7IDG7_9BACE/714-762
D7IDG7_9BACE/765-812
D7IQZ5_9BACE/502-549
D7IQZ5_9BACE/552-602
D7IQZ5_9BACE/614-659
D7IQZ5_9BACE/662-711
D7IQZ5_9BACE/716-764
D7IQZ5_9BACE/767-814
D7JAZ6_9BACE/501-547
D7JAZ6_9BACE/551-600
D7JAZ6_9BACE/612-657
D7JAZ6_9BACE/660-709
D7JAZ6_9BACE/714-762
D7JAZ6_9BACE/765-812
D7JDY7_9BACT/502-548
D7JDY7_9BACT/552-602
D7JDY7_9BACT/613-658
D7JDY7_9BACT/661-710
D7JDY7_9BACT/714-780
D7JDY7_9BACT/783-831
D7JQH5_ECOLX/538-585
D7JQH5_ECOLX/588-638
D7JQH5_ECOLX/645-689
D7JQH5_ECOLX/692-739
D7JQH5_ECOLX/743-790
D7JQH5_ECOLX/793-840
D7JTI1_ECOLX/592-636
D7JTI1_ECOLX/641-685
D7JZU0_9BACE/501-547
D7JZU0_9BACE/551-600
D7JZU0_9BACE/612-657
D7JZU0_9BACE/660-709
D7JZU0_9BACE/714-762
D7JZU0_9BACE/765-812
D7L923_ARALL/600-647
D7L923_ARALL/650-700
D7L923_ARALL/706-751
D7L923_ARALL/754-801
D7L923_ARALL/824-871
D7L923_ARALL/882-929
D7N032_9NEIS/549-596
D7N032_9NEIS/599-649
D7N032_9NEIS/655-700
D7N032_9NEIS/703-788
D7N032_9NEIS/797-844
D7N032_9NEIS/847-894
D7N8B2_9FIRM/503-550
D7N8B2_9FIRM/553-603
D7N8B2_9FIRM/610-653
D7N8B2_9FIRM/657-704
D7N8B2_9FIRM/707-755
D7N8B2_9FIRM/758-802
D7NA45_9BACT/506-545
D7NA45_9BACT/556-603
D7NA45_9BACT/617-662
D7NA45_9BACT/665-713
D7NA45_9BACT/718-766
D7NA45_9BACT/769-816
D7TF98_VITVI/477-524
D7TF98_VITVI/527-577
D7TF98_VITVI/583-628
D7TF98_VITVI/631-678
D7TF98_VITVI/702-749
D7TF98_VITVI/760-807
D7UEU3_LISMO/507-552
D7UEU3_LISMO/555-594
D7UEU3_LISMO/611-656
D7UEU3_LISMO/659-706
D7UEU3_LISMO/709-757
D7UEU3_LISMO/760-807
D7UKC4_LISMO/505-530
D7UKC4_LISMO/550-601
D7UKC4_LISMO/607-653
D7UKC4_LISMO/656-702
D7UKC4_LISMO/708-746
D7UV16_LISGR/507-552
D7UV16_LISGR/555-603
D7UV16_LISGR/611-656
D7UV16_LISGR/659-706
D7UV16_LISGR/709-757
D7UV16_LISGR/760-807
D7UYJ9_LISGR/505-528
D7UYJ9_LISGR/550-586
D7UYJ9_LISGR/607-653
D7UYJ9_LISGR/656-702
D7UYJ9_LISGR/708-763
D7V3E1_9LACO/550-600
D7V3E1_9LACO/607-652
D7V3E1_9LACO/660-707
D7V656_9LACO/508-554
D7V656_9LACO/558-608
D7V656_9LACO/614-659
D7V656_9LACO/662-708
D7V656_9LACO/712-760
D7V656_9LACO/763-810
D7V9M0_LACPL/505-536
D7V9M0_LACPL/550-600
D7V9M0_LACPL/606-651
D7V9M0_LACPL/661-706
D7V9M0_LACPL/709-759
D7VEB2_LACPL/509-554
D7VEB2_LACPL/557-607
D7VEB2_LACPL/615-660
D7VEB2_LACPL/663-710
D7VEB2_LACPL/713-761
D7VEB2_LACPL/764-811
D7VQD0_9SPHI/512-559
D7VQD0_9SPHI/562-611
D7VQD0_9SPHI/623-668
D7VQD0_9SPHI/671-719
D7VQD0_9SPHI/724-770
D7VQD0_9SPHI/774-821
D7W2D9_9FLAO/505-551
D7W2D9_9FLAO/555-605
D7W2D9_9FLAO/617-661
D7W2D9_9FLAO/664-711
D7W2D9_9FLAO/716-764
D7W2D9_9FLAO/767-814
D7WBT0_9CORY/513-560
D7WBT0_9CORY/563-610
D7WBT0_9CORY/619-664
D7WBT0_9CORY/667-716
D7WBT0_9CORY/719-767
D7WBT0_9CORY/770-816
D7WJN2_BACCE/506-553
D7WJN2_BACCE/556-603
D7WJN2_BACCE/612-657
D7WJN2_BACCE/660-707
D7WJN2_BACCE/711-758
D7WJN2_BACCE/761-807
D7WRS9_9BACI/504-530
D7WRS9_9BACI/549-598
D7WRS9_9BACI/606-651
D7WRS9_9BACI/655-702
D7WRS9_9BACI/707-756
D7WZ79_9BACI/505-552
D7WZ79_9BACI/555-605
D7WZ79_9BACI/611-656
D7WZ79_9BACI/659-706
D7WZ79_9BACI/709-757
D7WZ79_9BACI/760-806
D7X5L6_ECOLX/538-585
D7X5L6_ECOLX/588-638
D7X5L6_ECOLX/645-689
D7X5L6_ECOLX/692-739
D7X5L6_ECOLX/743-790
D7X5L6_ECOLX/793-840
D7XFA2_ECOLX/592-636
D7XFA2_ECOLX/641-685
D7XL47_ECOLX/538-585
D7XL47_ECOLX/588-638
D7XL47_ECOLX/645-689
D7XL47_ECOLX/692-739
D7XL47_ECOLX/743-790
D7XL47_ECOLX/793-840
D7XS02_ECOLX/592-636
D7XS02_ECOLX/641-685
D7XZL9_ECOLX/592-636
D7XZL9_ECOLX/641-685
D7Y488_ECOLX/538-585
D7Y488_ECOLX/588-638
D7Y488_ECOLX/645-689
D7Y488_ECOLX/692-739
D7Y488_ECOLX/743-790
D7Y488_ECOLX/793-840
D7YH48_ECOLX/592-636
D7YH48_ECOLX/641-685
D7YP28_ECOLX/538-585
D7YP28_ECOLX/588-638
D7YP28_ECOLX/645-689
D7YP28_ECOLX/692-739
D7YP28_ECOLX/743-790
D7YP28_ECOLX/793-840
D7YTI7_ECOLX/592-636
D7YTI7_ECOLX/641-685
D7YZV6_ECOLX/538-585
D7YZV6_ECOLX/588-638
D7YZV6_ECOLX/645-689
D7YZV6_ECOLX/692-739
D7YZV6_ECOLX/743-790
D7YZV6_ECOLX/793-840
D7Z799_ECOLX/592-636
D7Z799_ECOLX/641-685
D7ZF58_ECOLX/538-585
D7ZF58_ECOLX/588-638
D7ZF58_ECOLX/645-689
D7ZF58_ECOLX/692-739
D7ZF58_ECOLX/743-790
D7ZF58_ECOLX/793-840
D7ZXW6_ECOLX/538-585
D7ZXW6_ECOLX/588-638
D7ZXW6_ECOLX/645-689
D7ZXW6_ECOLX/692-739
D7ZXW6_ECOLX/743-790
D7ZXW6_ECOLX/793-840
D7ZZ65_ECOLX/592-636
D7ZZ65_ECOLX/641-685
D8A5H9_ECOLX/538-585
D8A5H9_ECOLX/588-638
D8A5H9_ECOLX/645-689
D8A5H9_ECOLX/692-739
D8A5H9_ECOLX/743-790
D8A5H9_ECOLX/793-840
D8A7D1_ECOLX/592-636
D8A7D1_ECOLX/641-685
D8ANQ7_ECOLX/538-585
D8ANQ7_ECOLX/588-638
D8ANQ7_ECOLX/645-689
D8ANQ7_ECOLX/692-739
D8ANQ7_ECOLX/743-790
D8ANQ7_ECOLX/793-840
D8ATI0_ECOLX/592-636
D8ATI0_ECOLX/641-685
D8B871_ECOLX/592-636
D8B871_ECOLX/641-685
D8B9J7_ECOLX/538-585
D8B9J7_ECOLX/588-638
D8B9J7_ECOLX/645-689
D8B9J7_ECOLX/692-739
D8B9J7_ECOLX/743-790
D8B9J7_ECOLX/793-840
D8BFJ1_ECOLX/538-585
D8BFJ1_ECOLX/588-638
D8BFJ1_ECOLX/645-689
D8BFJ1_ECOLX/692-739
D8BFJ1_ECOLX/743-790
D8BFJ1_ECOLX/793-840
D8BMQ0_ECOLX/592-636
D8BMQ0_ECOLX/641-685
D8BT35_ECOLX/592-636
D8BT35_ECOLX/641-685
D8BX81_ECOLX/538-585
D8BX81_ECOLX/588-638
D8BX81_ECOLX/645-689
D8BX81_ECOLX/692-739
D8BX81_ECOLX/743-790
D8BX81_ECOLX/793-840
D8CD02_ECOLX/592-636
D8CD02_ECOLX/641-685
D8CF76_ECOLX/538-585
D8CF76_ECOLX/588-638
D8CF76_ECOLX/645-689
D8CF76_ECOLX/692-739
D8CF76_ECOLX/743-790
D8CF76_ECOLX/793-840
D8D412_COMTE/577-618
D8D412_COMTE/698-743
D8D961_COMTE/550-597
D8D961_COMTE/600-648
D8D961_COMTE/660-705
D8D961_COMTE/708-755
D8D961_COMTE/768-816
D8D961_COMTE/819-865
D8DZ12_PREBR/506-547
D8DZ12_PREBR/556-605
D8DZ12_PREBR/617-662
D8DZ12_PREBR/665-713
D8DZ12_PREBR/718-766
D8DZ12_PREBR/769-816
D8E4P5_ECOLX/592-636
D8E4P5_ECOLX/641-685
D8E7R3_ECOLX/538-585
D8E7R3_ECOLX/588-638
D8E7R3_ECOLX/645-689
D8E7R3_ECOLX/692-739
D8E7R3_ECOLX/743-790
D8E7R3_ECOLX/793-840
D8EQ00_ECOLX/538-585
D8EQ00_ECOLX/588-638
D8EQ00_ECOLX/645-689
D8EQ00_ECOLX/692-739
D8EQ00_ECOLX/743-790
D8EQ00_ECOLX/793-840
D8ERQ8_ECOLX/592-636
D8ERQ8_ECOLX/641-685
D8FD24_9DELT/502-549
D8FD24_9DELT/552-602
D8FD24_9DELT/608-653
D8FD24_9DELT/656-702
D8FD24_9DELT/706-753
D8FD24_9DELT/757-803
D8FKM6_9FIRM/506-553
D8FKM6_9FIRM/556-606
D8FKM6_9FIRM/612-657
D8FKM6_9FIRM/660-707
D8FKM6_9FIRM/710-758
D8FKM6_9FIRM/761-805
D8FNG7_LACDE/508-553
D8FNG7_LACDE/558-607
D8FNG7_LACDE/614-659
D8FNG7_LACDE/662-709
D8FNG7_LACDE/712-760
D8FNG7_LACDE/763-810
D8FPN0_LACDE/550-599
D8FPN0_LACDE/608-655
D8FPN0_LACDE/661-708
D8FUK0_9CYAN/671-716
D8FUK0_9CYAN/719-768
D8FUK0_9CYAN/771-818
D8FUK0_9CYAN/822-868
D8G8R4_9CYAN/508-554
D8G8R4_9CYAN/558-608
D8G8R4_9CYAN/614-659
D8G8R4_9CYAN/662-711
D8G8R4_9CYAN/764-813
D8G8R4_9CYAN/816-863
D8GAQ3_LACCZ/505-552
D8GAQ3_LACCZ/555-605
D8GAQ3_LACCZ/612-657
D8GAQ3_LACCZ/660-707
D8GAQ3_LACCZ/710-758
D8GAQ3_LACCZ/761-808
D8GGM3_LACCZ/547-597
D8GGM3_LACCZ/604-646
D8GGM3_LACCZ/656-703
D8GGM3_LACCZ/710-757
D8GK03_CLOLD/501-548
D8GK03_CLOLD/551-601
D8GK03_CLOLD/607-652
D8GK03_CLOLD/655-702
D8GK03_CLOLD/705-753
D8GK03_CLOLD/756-803
D8GPS9_CLOLD/517-553
D8GPS9_CLOLD/564-604
D8GPS9_CLOLD/622-666
D8GPS9_CLOLD/857-903
D8GPS9_CLOLD/911-954
D8GUW8_BACAI/506-553
D8GUW8_BACAI/556-603
D8GUW8_BACAI/611-657
D8GUW8_BACAI/660-707
D8GUW8_BACAI/711-758
D8GUW8_BACAI/761-807
D8H6M3_BACAI/503-518
D8H6M3_BACAI/548-598
D8H6M3_BACAI/605-651
D8H6M3_BACAI/654-699
D8H6M3_BACAI/705-754
D8HB43_STAAF/502-540
D8HB43_STAAF/547-595
D8HB43_STAAF/604-649
D8HB43_STAAF/652-694
D8HB43_STAAF/702-751
D8HD00_STAAF/506-553
D8HD00_STAAF/556-606
D8HD00_STAAF/613-658
D8HD00_STAAF/661-708
D8HD00_STAAF/713-761
D8HD00_STAAF/764-811
D8HSV7_AMYMU/514-561
D8HSV7_AMYMU/564-614
D8HSV7_AMYMU/620-665
D8HSV7_AMYMU/668-717
D8HSV7_AMYMU/720-768
D8HSV7_AMYMU/771-816
D8I6W1_AMYMU/574-731
D8I6W1_AMYMU/741-784
D8IG48_BRAP9/525-572
D8IG48_BRAP9/575-625
D8IG48_BRAP9/631-676
D8IG48_BRAP9/679-721
D8IG48_BRAP9/729-777
D8IG48_BRAP9/780-827
D8IGA7_LACFC/506-553
D8IGA7_LACFC/556-606
D8IGA7_LACFC/614-659
D8IGA7_LACFC/662-709
D8IGA7_LACFC/712-760
D8IGA7_LACFC/763-807
D8IHS6_LACFC/503-538
D8IHS6_LACFC/548-598
D8IHS6_LACFC/604-652
D8IHS6_LACFC/658-704
D8IJA8_LACSC/504-551
D8IJA8_LACSC/554-604
D8IJA8_LACSC/614-659
D8IJA8_LACSC/662-708
D8IJA8_LACSC/712-760
D8IJA8_LACSC/763-807
D8IL46_LACSC/504-539
D8IL46_LACSC/549-599
D8IL46_LACSC/605-654
D8IL46_LACSC/658-704
D8IL46_LACSC/707-756
D8IR47_HERSS/549-596
D8IR47_HERSS/599-649
D8IR47_HERSS/659-704
D8IR47_HERSS/707-754
D8IR47_HERSS/758-806
D8IR47_HERSS/809-855
D8IRL9_HERSS/572-606
D8IRL9_HERSS/674-719
D8J640_HALJB/508-555
D8J640_HALJB/558-608
D8J640_HALJB/614-659
D8J640_HALJB/662-709
D8J640_HALJB/712-760
D8J640_HALJB/763-810
D8JE86_ACISD/541-588
D8JE86_ACISD/591-640
D8JE86_ACISD/647-692
D8JE86_ACISD/695-740
D8JE86_ACISD/773-821
D8JE86_ACISD/824-871
D8JIE9_ACISD/644-690
D8JQM2_HYPDA/539-586
D8JQM2_HYPDA/590-638
D8JQM2_HYPDA/648-693
D8JQM2_HYPDA/696-745
D8JQM2_HYPDA/804-852
D8JQM2_HYPDA/855-902
D8JXW7_HYPDA/556-604
D8JXW7_HYPDA/607-645
D8JXW7_HYPDA/654-699
D8K235_DEHLB/504-551
D8K235_DEHLB/554-605
D8K235_DEHLB/611-656
D8K235_DEHLB/659-706
D8K235_DEHLB/709-757
D8K235_DEHLB/760-812
D8K7S0_NITWC/646-698
D8K8T4_NITWC/538-585
D8K8T4_NITWC/588-638
D8K8T4_NITWC/644-689
D8K8T4_NITWC/692-739
D8K8T4_NITWC/741-789
D8K8T4_NITWC/792-838
D8KJ44_LACLN/502-549
D8KJ44_LACLN/552-602
D8KJ44_LACLN/608-653
D8KJ44_LACLN/656-703
D8KJ44_LACLN/706-754
D8KJ44_LACLN/757-804
D8KJC6_LACLN/546-597
D8KJC6_LACLN/653-700
D8KJC6_LACLN/703-751
D8KJN5_CORPF/513-560
D8KJN5_CORPF/563-600
D8KJN5_CORPF/619-664
D8KJN5_CORPF/667-716
D8KJN5_CORPF/719-767
D8KJN5_CORPF/770-814
D8LPZ0_ECTSI/668-716
D8LPZ0_ECTSI/719-769
D8LPZ0_ECTSI/775-819
D8LPZ0_ECTSI/823-855
D8LPZ0_ECTSI/859-903
D8LPZ0_ECTSI/911-958
D8MCT6_LEUGT/505-552
D8MCT6_LEUGT/555-605
D8MCT6_LEUGT/613-658
D8MCT6_LEUGT/661-708
D8MCT6_LEUGT/711-759
D8MCT6_LEUGT/762-809
D8MF21_LEUGT/546-597
D8MF21_LEUGT/656-702
D8MUR4_ERWBE/538-585
D8MUR4_ERWBE/588-638
D8MUR4_ERWBE/645-689
D8MUR4_ERWBE/692-739
D8MUR4_ERWBE/743-789
D8MUR4_ERWBE/793-840
D8MX05_ERWBE/596-639
D8MX05_ERWBE/644-687
D8NC75_RALSO/545-592
D8NC75_RALSO/595-644
D8NC75_RALSO/651-696
D8NC75_RALSO/699-746
D8NC75_RALSO/760-807
D8NC75_RALSO/810-856
D8NCE1_RALSO/677-721
D8NLU8_RALSO/676-721
D8NM24_RALSO/545-592
D8NM24_RALSO/595-644
D8NM24_RALSO/651-696
D8NM24_RALSO/699-746
D8NM24_RALSO/760-807
D8NM24_RALSO/810-856
D8NW62_RALSO/676-721
D8NWC4_RALSO/545-592
D8NWC4_RALSO/595-644
D8NWC4_RALSO/651-696
D8NWC4_RALSO/699-746
D8NWC4_RALSO/760-807
D8NWC4_RALSO/810-856
D8P7F0_9BACT/503-550
D8P7F0_9BACT/553-603
D8P7F0_9BACT/609-654
D8P7F0_9BACT/657-704
D8P7F0_9BACT/709-756
D8P7F0_9BACT/760-807
D8S9B4_SELML/532-579
D8S9B4_SELML/582-632
D8S9B4_SELML/638-683
D8S9B4_SELML/686-732
D8S9B4_SELML/758-805
D8S9B4_SELML/815-862
D8SVR4_SELML/532-579
D8SVR4_SELML/582-632
D8SVR4_SELML/638-683
D8SVR4_SELML/686-732
D8SVR4_SELML/758-805
D8SVR4_SELML/815-862
D8TXP4_VOLCA/1065-1112
D8TXP4_VOLCA/651-695
D8TXP4_VOLCA/700-727
D8TXP4_VOLCA/854-904
D8TXP4_VOLCA/984-1022
D8UNR3_9MICC/532-579
D8UNR3_9MICC/582-623
D8UNR3_9MICC/638-683
D8UNR3_9MICC/686-735
D8UNR3_9MICC/738-786
D8UNR3_9MICC/789-834
D8UP87_9MICC/681-728
D8UP87_9MICC/747-781
D9N681_STRPN/502-549
D9N681_STRPN/552-602
D9N681_STRPN/609-654
D9N681_STRPN/657-704
D9N681_STRPN/707-755
D9N681_STRPN/758-805
D9NB00_STRPN/489-527
D9NB00_STRPN/534-585
D9NB00_STRPN/592-640
D9NB00_STRPN/642-689
D9NB00_STRPN/691-736
D9NDS6_STRPN/502-549
D9NDS6_STRPN/552-602
D9NDS6_STRPN/609-654
D9NDS6_STRPN/657-704
D9NDS6_STRPN/707-755
D9NDS6_STRPN/758-805
D9NHF6_STRPN/489-527
D9NHF6_STRPN/534-585
D9NHF6_STRPN/592-640
D9NHF6_STRPN/642-689
D9NHF6_STRPN/691-736
D9NL45_STRPN/502-549
D9NL45_STRPN/552-602
D9NL45_STRPN/609-654
D9NL45_STRPN/657-704
D9NL45_STRPN/707-755
D9NL45_STRPN/758-805
D9NNF1_STRPN/489-527
D9NNF1_STRPN/534-585
D9NNF1_STRPN/592-640
D9NNF1_STRPN/642-689
D9NNF1_STRPN/691-736
D9NRL0_STRPN/502-549
D9NRL0_STRPN/552-602
D9NRL0_STRPN/609-654
D9NRL0_STRPN/657-704
D9NRL0_STRPN/707-755
D9NRL0_STRPN/758-805
D9NW05_STRPN/489-527
D9NW05_STRPN/534-585
D9NW05_STRPN/592-640
D9NW05_STRPN/642-689
D9NW05_STRPN/691-736
D9NX16_STRPN/502-549
D9NX16_STRPN/552-602
D9NX16_STRPN/609-654
D9NX16_STRPN/657-704
D9NX16_STRPN/707-755
D9NX16_STRPN/758-805
D9P2D4_STRPN/489-527
D9P2D4_STRPN/534-585
D9P2D4_STRPN/592-640
D9P2D4_STRPN/642-689
D9P2D4_STRPN/691-736
D9P429_ACTPL/597-638
D9P429_ACTPL/648-690
D9P4Y8_ACTPL/537-584
D9P4Y8_ACTPL/587-635
D9P4Y8_ACTPL/647-692
D9P4Y8_ACTPL/695-734
D9P4Y8_ACTPL/774-822
D9P4Y8_ACTPL/825-871
D9P8S8_ACTPL/537-584
D9P8S8_ACTPL/587-635
D9P8S8_ACTPL/647-692
D9P8S8_ACTPL/695-734
D9P8S8_ACTPL/774-822
D9P8S8_ACTPL/825-871
D9PEE9_ACTPL/597-638
D9PEE9_ACTPL/648-690
D9PQV0_PEPMA/500-547
D9PQV0_PEPMA/550-600
D9PQV0_PEPMA/607-652
D9PQV0_PEPMA/655-702
D9PQV0_PEPMA/705-749
D9PQV0_PEPMA/756-802
D9Q5H4_CORP1/513-560
D9Q5H4_CORP1/563-600
D9Q5H4_CORP1/619-664
D9Q5H4_CORP1/667-716
D9Q5H4_CORP1/719-767
D9Q5H4_CORP1/770-814
D9QD64_CORP2/513-560
D9QD64_CORP2/563-600
D9QD64_CORP2/619-664
D9QD64_CORP2/667-716
D9QD64_CORP2/719-767
D9QD64_CORP2/770-814
D9QI32_BRESC/552-598
D9QI32_BRESC/603-691
D9QLP1_BRESC/552-599
D9QLP1_BRESC/603-650
D9QLP1_BRESC/661-706
D9QLP1_BRESC/709-757
D9QLP1_BRESC/818-858
D9QLP1_BRESC/870-917
D9QPQ3_ACEAZ/541-591
D9QPQ3_ACEAZ/597-641
D9QPQ3_ACEAZ/644-691
D9QPQ3_ACEAZ/694-740
D9QSA4_ACEAZ/504-551
D9QSA4_ACEAZ/554-604
D9QSA4_ACEAZ/610-654
D9QSA4_ACEAZ/657-704
D9QSA4_ACEAZ/707-755
D9QSA4_ACEAZ/758-805
D9QW00_MYCMG/518-550
D9QW00_MYCMG/567-618
D9QW00_MYCMG/625-670
D9QW00_MYCMG/673-719
D9QW00_MYCMG/723-768
D9QW00_MYCMG/774-819
D9QXJ0_MYCMG/544-594
D9QXJ0_MYCMG/601-647
D9QXJ0_MYCMG/651-697
D9QXJ0_MYCMG/700-749
D9QZV0_CLOSW/514-561
D9QZV0_CLOSW/564-614
D9QZV0_CLOSW/619-665
D9QZV0_CLOSW/668-713
D9QZV0_CLOSW/718-766
D9QZV0_CLOSW/769-815
D9R002_CLOSW/630-674
D9R002_CLOSW/677-723
D9RC13_STAAJ/506-553
D9RC13_STAAJ/556-606
D9RC13_STAAJ/613-658
D9RC13_STAAJ/661-708
D9RC13_STAAJ/713-761
D9RC13_STAAJ/764-811
D9RGU2_STAAJ/502-540
D9RGU2_STAAJ/547-595
D9RGU2_STAAJ/604-649
D9RGU2_STAAJ/652-694
D9RGU2_STAAJ/702-751
D9RIK4_STAAK/502-540
D9RIK4_STAAK/547-595
D9RIK4_STAAK/604-649
D9RIK4_STAAK/652-694
D9RIK4_STAAK/702-751
D9RPV6_STAAK/506-553
D9RPV6_STAAK/556-606
D9RPV6_STAAK/613-658
D9RPV6_STAAK/661-708
D9RPV6_STAAK/713-761
D9RPV6_STAAK/764-811
D9RVY3_PREMB/506-548
D9RVY3_PREMB/556-616
D9RVY3_PREMB/617-662
D9RVY3_PREMB/665-714
D9RVY3_PREMB/719-767
D9RVY3_PREMB/770-817
D9RYX7_THEOJ/503-550
D9RYX7_THEOJ/553-603
D9RYX7_THEOJ/609-654
D9RYX7_THEOJ/657-704
D9RYX7_THEOJ/707-755
D9RYX7_THEOJ/758-805
D9SF67_GALCS/541-588
D9SF67_GALCS/591-641
D9SF67_GALCS/647-692
D9SF67_GALCS/695-742
D9SF67_GALCS/746-794
D9SF67_GALCS/797-844
D9SFQ2_GALCS/596-642
D9SFQ2_GALCS/647-686
D9SFQ2_GALCS/698-744
D9SML3_CLOC7/502-549
D9SML3_CLOC7/552-602
D9SML3_CLOC7/608-653
D9SML3_CLOC7/656-703
D9SML3_CLOC7/706-754
D9SML3_CLOC7/757-803
D9SPV6_CLOC7/517-552
D9SPV6_CLOC7/564-616
D9SPV6_CLOC7/624-666
D9SPV6_CLOC7/810-855
D9SPV6_CLOC7/859-904
D9T2Z6_MICAI/1053-1098
D9T2Z6_MICAI/1101-1150
D9T2Z6_MICAI/1153-1201
D9T2Z6_MICAI/1204-1250
D9T2Z6_MICAI/947-994
D9T2Z6_MICAI/997-1043
D9T389_MICAI/575-654
D9T389_MICAI/684-731
D9T389_MICAI/741-783
D9TGQ4_CALOO/504-551
D9TGQ4_CALOO/554-604
D9TGQ4_CALOO/609-654
D9TGQ4_CALOO/657-704
D9TGQ4_CALOO/707-755
D9TGQ4_CALOO/758-803
D9TMD0_THETC/507-554
D9TMD0_THETC/557-607
D9TMD0_THETC/613-658
D9TMD0_THETC/661-708
D9TMD0_THETC/711-759
D9TMD0_THETC/762-809
D9UF48_9ACTO/673-720
D9UF48_9ACTO/744-780
D9UGY8_9ACTO/530-577
D9UGY8_9ACTO/580-616
D9UGY8_9ACTO/636-684
D9UGY8_9ACTO/689-738
D9UGY8_9ACTO/741-789
D9UGY8_9ACTO/792-838
D9V9Z2_9ACTO/578-683
D9V9Z2_9ACTO/688-732
D9V9Z2_9ACTO/745-789
D9VHE5_9ACTO/512-559
D9VHE5_9ACTO/562-610
D9VHE5_9ACTO/618-663
D9VHE5_9ACTO/666-715
D9VHE5_9ACTO/718-766
D9VHE5_9ACTO/769-814
D9W1Q2_9ACTO/669-716
D9W1Q2_9ACTO/739-775
D9W2Y3_9ACTO/520-566
D9W2Y3_9ACTO/570-620
D9W2Y3_9ACTO/626-663
D9W2Y3_9ACTO/683-732
D9W2Y3_9ACTO/735-783
D9W2Y3_9ACTO/786-831
D9W705_9ACTO/520-566
D9W705_9ACTO/570-612
D9W705_9ACTO/626-673
D9W705_9ACTO/679-728
D9W705_9ACTO/731-779
D9W705_9ACTO/782-827
D9W9S1_9ACTO/667-714
D9W9S1_9ACTO/738-772
D9WZ44_STRVR/669-716
D9WZ44_STRVR/740-776
D9X055_STRVR/340-386
D9X055_STRVR/390-426
D9X055_STRVR/446-496
D9X055_STRVR/499-548
D9X055_STRVR/551-599
D9X055_STRVR/602-647
D9XMH9_9ACTO/520-567
D9XMH9_9ACTO/570-606
D9XMH9_9ACTO/626-667
D9XMH9_9ACTO/679-728
D9XMH9_9ACTO/731-779
D9XMH9_9ACTO/782-827
D9XSL4_9ACTO/667-714
D9XSL4_9ACTO/738-774
D9Y352_9BURK/603-650
D9Y352_9BURK/653-703
D9Y352_9BURK/711-756
D9Y352_9BURK/759-806
D9Y352_9BURK/812-859
D9Y352_9BURK/862-909
D9Y735_9BURK/696-742
D9YAS0_9DELT/504-551
D9YAS0_9DELT/555-604
D9YAS0_9DELT/611-656
D9YAS0_9DELT/659-706
D9YAS0_9DELT/712-760
D9YAS0_9DELT/763-810
E0DHI3_9CORY/519-566
E0DHI3_9CORY/569-606
E0DHI3_9CORY/625-670
E0DHI3_9CORY/673-722
E0DHI3_9CORY/725-773
E0DHI3_9CORY/776-820
E0DK27_9RHIZ/581-629
E0DK27_9RHIZ/632-673
E0DK27_9RHIZ/679-724
E0DKT8_9RHIZ/545-592
E0DKT8_9RHIZ/596-645
E0DKT8_9RHIZ/654-700
E0DKT8_9RHIZ/703-751
E0DKT8_9RHIZ/808-858
E0DKT8_9RHIZ/861-908
E0DV69_9RHIZ/545-592
E0DV69_9RHIZ/596-645
E0DV69_9RHIZ/654-700
E0DV69_9RHIZ/703-751
E0DV69_9RHIZ/808-858
E0DV69_9RHIZ/861-908
E0E1L5_9FIRM/503-549
E0E1L5_9FIRM/553-602
E0E1L5_9FIRM/612-657
E0E1L5_9FIRM/660-707
E0E1L5_9FIRM/710-758
E0E1L5_9FIRM/761-808
E0E697_ACTPL/537-584
E0E697_ACTPL/587-635
E0E697_ACTPL/647-692
E0E697_ACTPL/695-734
E0E697_ACTPL/774-822
E0E697_ACTPL/825-871
E0E780_ACTPL/597-638
E0E780_ACTPL/648-690
E0ECC5_ACTPL/537-584
E0ECC5_ACTPL/587-635
E0ECC5_ACTPL/647-692
E0ECC5_ACTPL/695-734
E0ECC5_ACTPL/774-822
E0ECC5_ACTPL/825-871
E0ED49_ACTPL/597-638
E0ED49_ACTPL/648-690
E0EIJ2_ACTPL/537-584
E0EIJ2_ACTPL/587-635
E0EIJ2_ACTPL/647-692
E0EIJ2_ACTPL/695-736
E0EIJ2_ACTPL/774-822
E0EIJ2_ACTPL/825-871
E0EJA7_ACTPL/597-637
E0EJA7_ACTPL/648-690
E0EQT4_ACTPL/600-641
E0EQT4_ACTPL/651-693
E0EW56_ACTPL/537-584
E0EW56_ACTPL/587-635
E0EW56_ACTPL/647-692
E0EW56_ACTPL/695-734
E0EW56_ACTPL/774-822
E0EW56_ACTPL/825-871
E0EX34_ACTPL/597-638
E0EX34_ACTPL/648-690
E0F2F6_ACTPL/537-584
E0F2F6_ACTPL/587-635
E0F2F6_ACTPL/647-692
E0F2F6_ACTPL/695-734
E0F2F6_ACTPL/774-822
E0F2F6_ACTPL/825-871
E0F384_ACTPL/597-638
E0F384_ACTPL/648-690
E0F8K2_ACTPL/537-584
E0F8K2_ACTPL/587-635
E0F8K2_ACTPL/647-692
E0F8K2_ACTPL/695-734
E0F8K2_ACTPL/774-822
E0F8K2_ACTPL/825-871
E0F9I7_ACTPL/597-638
E0F9I7_ACTPL/648-690
E0FET9_ACTPL/537-584
E0FET9_ACTPL/587-635
E0FET9_ACTPL/647-692
E0FET9_ACTPL/695-736
E0FET9_ACTPL/774-822
E0FET9_ACTPL/825-871
E0FFL9_ACTPL/597-638
E0FFL9_ACTPL/648-690
E0FKT6_ACTPL/537-584
E0FKT6_ACTPL/587-635
E0FKT6_ACTPL/647-692
E0FKT6_ACTPL/695-734
E0FKT6_ACTPL/774-822
E0FKT6_ACTPL/825-871
E0FLN8_ACTPL/597-638
E0FLN8_ACTPL/648-690
E0FST7_9THEO/502-549
E0FST7_9THEO/552-602
E0FST7_9THEO/608-653
E0FST7_9THEO/656-703
E0FST7_9THEO/706-754
E0FST7_9THEO/757-804
E0G289_ENTFA/505-552
E0G289_ENTFA/555-604
E0G289_ENTFA/612-657
E0G289_ENTFA/660-707
E0G289_ENTFA/710-758
E0G289_ENTFA/761-808
E0G7V5_ENTFA/507-545
E0G7V5_ENTFA/552-602
E0G7V5_ENTFA/609-658
E0G7V5_ENTFA/663-709
E0G7V5_ENTFA/715-761
E0GE24_ENTFA/507-545
E0GE24_ENTFA/552-602
E0GE24_ENTFA/609-658
E0GE24_ENTFA/663-709
E0GE24_ENTFA/715-761
E0GGD0_ENTFA/505-552
E0GGD0_ENTFA/555-604
E0GGD0_ENTFA/612-657
E0GGD0_ENTFA/660-707
E0GGD0_ENTFA/710-758
E0GGD0_ENTFA/761-808
E0GIS5_ENTFA/507-545
E0GIS5_ENTFA/552-602
E0GIS5_ENTFA/609-658
E0GIS5_ENTFA/663-709
E0GIS5_ENTFA/715-761
E0GN67_ENTFA/505-552
E0GN67_ENTFA/555-604
E0GN67_ENTFA/612-657
E0GN67_ENTFA/660-707
E0GN67_ENTFA/710-758
E0GN67_ENTFA/761-808
E0GRV2_ENTFA/507-545
E0GRV2_ENTFA/552-602
E0GRV2_ENTFA/609-658
E0GRV2_ENTFA/663-709
E0GRV2_ENTFA/715-761
E0GXL9_ENTFA/505-552
E0GXL9_ENTFA/555-604
E0GXL9_ENTFA/612-657
E0GXL9_ENTFA/660-707
E0GXL9_ENTFA/710-758
E0GXL9_ENTFA/761-808
E0H299_ENTFA/505-552
E0H299_ENTFA/555-604
E0H299_ENTFA/612-657
E0H299_ENTFA/660-707
E0H299_ENTFA/710-758
E0H299_ENTFA/761-808
E0H7E6_ENTFA/507-545
E0H7E6_ENTFA/552-602
E0H7E6_ENTFA/609-658
E0H7E6_ENTFA/663-709
E0H7E6_ENTFA/715-761
E0HF51_ENTFA/507-545
E0HF51_ENTFA/552-602
E0HF51_ENTFA/609-658
E0HF51_ENTFA/663-709
E0HF51_ENTFA/715-761
E0HHZ5_ENTFA/505-552
E0HHZ5_ENTFA/555-604
E0HHZ5_ENTFA/612-657
E0HHZ5_ENTFA/660-707
E0HHZ5_ENTFA/710-758
E0HHZ5_ENTFA/761-808
E0HJD0_9GAMM/537-584
E0HJD0_9GAMM/587-637
E0HJD0_9GAMM/643-688
E0HJD0_9GAMM/691-758
E0HJD0_9GAMM/762-809
E0HJD0_9GAMM/812-859
E0HQL4_9GAMM/599-636
E0HQL4_9GAMM/650-695
E0HWP7_9BACT/501-548
E0HWP7_9BACT/551-601
E0HWP7_9BACT/608-653
E0HWP7_9BACT/657-704
E0HWP7_9BACT/709-757
E0HWP7_9BACT/760-806
E0I4X1_9BACL/504-528
E0I4X1_9BACL/551-601
E0I4X1_9BACL/608-653
E0I4X1_9BACL/656-703
E0I4X1_9BACL/707-748
E0I977_9BACL/503-550
E0I977_9BACL/553-602
E0I977_9BACL/609-654
E0I977_9BACL/657-704
E0I977_9BACL/707-755
E0I977_9BACL/758-805
E0IK74_9GAMM/537-584
E0IK74_9GAMM/587-637
E0IK74_9GAMM/643-688
E0IK74_9GAMM/691-758
E0IK74_9GAMM/762-809
E0IK74_9GAMM/812-859
E0IS07_9GAMM/599-636
E0IS07_9GAMM/650-695
E0IVY2_ECOLW/592-636
E0IVY2_ECOLW/641-685
E0IY78_ECOLW/538-585
E0IY78_ECOLW/588-638
E0IY78_ECOLW/645-689
E0IY78_ECOLW/692-739
E0IY78_ECOLW/743-790
E0IY78_ECOLW/793-840
E0JBJ2_RHIME/567-615
E0JBJ2_RHIME/618-662
E0JBJ2_RHIME/665-710
E0JI82_RHIME/537-584
E0JI82_RHIME/588-637
E0JI82_RHIME/646-692
E0JI82_RHIME/695-743
E0JI82_RHIME/799-849
E0JI82_RHIME/852-899
E0JUZ2_RHIME/537-584
E0JUZ2_RHIME/588-637
E0JUZ2_RHIME/646-692
E0JUZ2_RHIME/695-743
E0JUZ2_RHIME/799-849
E0JUZ2_RHIME/852-899
E0JX11_RHIME/567-615
E0JX11_RHIME/618-662
E0JX11_RHIME/665-710
E0KGZ9_STRVO/668-715
E0KGZ9_STRVO/739-773
E0L1B6_STRVO/525-572
E0L1B6_STRVO/575-621
E0L1B6_STRVO/631-680
E0L1B6_STRVO/684-733
E0L1B6_STRVO/736-784
E0L1B6_STRVO/787-832
E0LGR3_SPHCR/533-580
E0LGR3_SPHCR/584-630
E0LGR3_SPHCR/642-688
E0LGR3_SPHCR/692-740
E0LGR3_SPHCR/780-825
E0LGR3_SPHCR/831-878
E0LNY1_SPHCR/571-619
E0LNY1_SPHCR/622-666
E0LNY1_SPHCR/671-716
E0LYA1_9ENTR/596-640
E0LYA1_9ENTR/645-696
E0M1R2_9ENTR/538-585
E0M1R2_9ENTR/588-638
E0M1R2_9ENTR/645-689
E0M1R2_9ENTR/692-739
E0M1R2_9ENTR/743-789
E0M1R2_9ENTR/793-840
E0MKP4_9RHOB/558-605
E0MKP4_9RHOB/609-658
E0MKP4_9RHOB/667-713
E0MKP4_9RHOB/716-764
E0MKP4_9RHOB/825-875
E0MKP4_9RHOB/878-925
E0ML76_9RHOB/569-617
E0ML76_9RHOB/620-652
E0ML76_9RHOB/672-717
E0MUE5_9CORY/511-558
E0MUE5_9CORY/561-608
E0MUE5_9CORY/617-662
E0MUE5_9CORY/665-714
E0MUE5_9CORY/717-765
E0MUE5_9CORY/768-813
E0N145_9ACTO/696-744
E0N145_9ACTO/769-805
E0N4E8_9ACTO/530-577
E0N4E8_9ACTO/580-626
E0N4E8_9ACTO/636-683
E0N4E8_9ACTO/689-738
E0N4E8_9ACTO/741-789
E0N4E8_9ACTO/792-837
E0N885_NEIME/549-596
E0N885_NEIME/599-649
E0N885_NEIME/655-699
E0N885_NEIME/703-788
E0N885_NEIME/797-844
E0N885_NEIME/847-894
E0NDP8_PEDAC/549-598
E0NDP8_PEDAC/606-654
E0NDP8_PEDAC/660-706
E0NDP8_PEDAC/709-758
E0NGA0_PEDAC/505-552
E0NGA0_PEDAC/555-604
E0NGA0_PEDAC/616-661
E0NGA0_PEDAC/664-711
E0NGA0_PEDAC/714-762
E0NGA0_PEDAC/765-812
E0NJJ9_9FIRM/505-552
E0NJJ9_9FIRM/555-605
E0NJJ9_9FIRM/611-656
E0NJJ9_9FIRM/659-706
E0NJJ9_9FIRM/709-757
E0NJJ9_9FIRM/760-804
E0NRN6_9BACT/506-549
E0NRN6_9BACT/556-605
E0NRN6_9BACT/617-662
E0NRN6_9BACT/665-713
E0NRN6_9BACT/718-766
E0NRN6_9BACT/769-816
E0P0I5_9FIRM/522-569
E0P0I5_9FIRM/572-622
E0P0I5_9FIRM/628-673
E0P0I5_9FIRM/676-723
E0P0I5_9FIRM/726-774
E0P0I5_9FIRM/777-824
E0P5M0_STAAU/506-553
E0P5M0_STAAU/556-606
E0P5M0_STAAU/613-658
E0P5M0_STAAU/661-708
E0P5M0_STAAU/713-761
E0P5M0_STAAU/764-811
E0P8K3_STAAU/502-540
E0P8K3_STAAU/547-595
E0P8K3_STAAU/604-649
E0P8K3_STAAU/652-694
E0P8K3_STAAU/702-751
E0PDB6_STREI/501-540
E0PDB6_STREI/546-597
E0PDB6_STREI/602-651
E0PDB6_STREI/653-700
E0PDB6_STREI/702-740
E0PDS2_STREI/502-549
E0PDS2_STREI/552-601
E0PDS2_STREI/609-654
E0PDS2_STREI/657-704
E0PDS2_STREI/707-755
E0PDS2_STREI/758-805
E0PJN7_STRGY/501-540
E0PJN7_STRGY/546-597
E0PJN7_STRGY/602-651
E0PJN7_STRGY/653-700
E0PJN7_STRGY/702-740
E0PK47_STRGY/502-549
E0PK47_STRGY/552-601
E0PK47_STRGY/609-654
E0PK47_STRGY/657-704
E0PK47_STRGY/707-755
E0PK47_STRGY/758-805
E0PQY9_STRMT/502-549
E0PQY9_STRMT/552-602
E0PQY9_STRMT/609-654
E0PQY9_STRMT/657-704
E0PQY9_STRMT/707-755
E0PQY9_STRMT/758-805
E0PR06_STRMT/501-539
E0PR06_STRMT/546-597
E0PR06_STRMT/604-652
E0PR06_STRMT/654-701
E0PR06_STRMT/703-748
E0PVY7_STRPY/502-549
E0PVY7_STRPY/552-602
E0PVY7_STRPY/609-654
E0PVY7_STRPY/657-704
E0PVY7_STRPY/707-755
E0PVY7_STRPY/758-805
E0PWF5_STRPY/546-596
E0PWF5_STRPY/604-650
E0PWF5_STRPY/653-700
E0PWF5_STRPY/702-739
E0Q0P4_9STRE/501-543
E0Q0P4_9STRE/546-597
E0Q0P4_9STRE/604-652
E0Q0P4_9STRE/654-701
E0Q0P4_9STRE/703-748
E0Q0R1_9STRE/502-549
E0Q0R1_9STRE/552-602
E0Q0R1_9STRE/609-654
E0Q0R1_9STRE/657-704
E0Q0R1_9STRE/707-755
E0Q0R1_9STRE/758-805
E0Q5Q6_9BIFI/691-782
E0Q5Q6_9BIFI/817-858
E0Q9H9_9BIFI/539-586
E0Q9H9_9BIFI/589-627
E0Q9H9_9BIFI/645-683
E0Q9H9_9BIFI/699-747
E0Q9H9_9BIFI/753-801
E0Q9H9_9BIFI/804-849
E0QCN5_CAMCO/505-552
E0QCN5_CAMCO/555-605
E0QCN5_CAMCO/611-656
E0QCN5_CAMCO/689-737
E0QCN5_CAMCO/741-789
E0QCN5_CAMCO/792-838
E0QM61_9FIRM/508-553
E0QM61_9FIRM/556-606
E0QM61_9FIRM/612-657
E0QM61_9FIRM/660-707
E0QM61_9FIRM/710-758
E0QM61_9FIRM/761-808
E0QN61_9ACTO/526-573
E0QN61_9ACTO/576-612
E0QN61_9ACTO/632-682
E0QN61_9ACTO/685-734
E0QN61_9ACTO/737-785
E0QN61_9ACTO/788-833
E0QRU1_9ACTO/699-745
E0QRU1_9ACTO/771-803
E0R1I5_ECOLX/538-585
E0R1I5_ECOLX/588-638
E0R1I5_ECOLX/645-689
E0R1I5_ECOLX/692-739
E0R1I5_ECOLX/743-790
E0R1I5_ECOLX/793-840
E0R7B3_ECOLX/592-636
E0R7B3_ECOLX/641-685
E0RBN6_PAEP6/504-548
E0RBN6_PAEP6/551-601
E0RBN6_PAEP6/608-652
E0RBN6_PAEP6/656-703
E0RBN6_PAEP6/707-749
E0RM21_PAEP6/503-550
E0RM21_PAEP6/553-603
E0RM21_PAEP6/609-654
E0RM21_PAEP6/657-704
E0RM21_PAEP6/707-755
E0RM21_PAEP6/758-805
E0RRS3_SPITD/504-551
E0RRS3_SPITD/554-604
E0RRS3_SPITD/610-655
E0RRS3_SPITD/658-705
E0RRS3_SPITD/708-756
E0RRS3_SPITD/759-806
E0RW99_BUTPB/617-662
E0RW99_BUTPB/665-712
E0S2D5_BUTPB/524-571
E0S2D5_BUTPB/574-624
E0S2D5_BUTPB/631-676
E0S2D5_BUTPB/679-724
E0S2D5_BUTPB/729-777
E0S2D5_BUTPB/780-827
E0SDZ1_DICD3/538-585
E0SDZ1_DICD3/588-638
E0SDZ1_DICD3/645-689
E0SDZ1_DICD3/692-739
E0SDZ1_DICD3/742-790
E0SDZ1_DICD3/793-840
E0SI58_DICD3/596-635
E0SI58_DICD3/645-697
E0SY23_STRZA/489-527
E0SY23_STRZA/534-585
E0SY23_STRZA/592-640
E0SY23_STRZA/642-689
E0SY23_STRZA/691-736
E0T062_STRZA/502-549
E0T062_STRZA/552-602
E0T062_STRZA/609-654
E0T062_STRZA/657-704
E0T062_STRZA/707-755
E0T062_STRZA/758-805
E0T379_EDWTF/538-585
E0T379_EDWTF/588-638
E0T379_EDWTF/645-689
E0T379_EDWTF/692-739
E0T379_EDWTF/743-790
E0T379_EDWTF/793-839
E0T5U8_EDWTF/596-640
E0T5U8_EDWTF/645-696
E0TD83_PARBH/561-607
E0TD83_PARBH/612-650
E0TD83_PARBH/664-709
E0TFH4_PARBH/546-593
E0TFH4_PARBH/597-645
E0TFH4_PARBH/655-700
E0TFH4_PARBH/703-744
E0TFH4_PARBH/811-859
E0TFH4_PARBH/862-909
E0TJ67_SULMC/539-589
E0TJ67_SULMC/600-642
E0TJ67_SULMC/684-721
E0TJ67_SULMC/763-790
E0TKK7_MYCHH/569-616
E0TKK7_MYCHH/619-669
E0TKK7_MYCHH/677-722
E0TKK7_MYCHH/725-772
E0TKK7_MYCHH/775-822
E0TKK7_MYCHH/825-872
E0TKM4_MYCHH/606-652
E0TKM4_MYCHH/655-700
E0TMS4_STRZ6/502-549
E0TMS4_STRZ6/552-602
E0TMS4_STRZ6/609-654
E0TMS4_STRZ6/657-704
E0TMS4_STRZ6/707-755
E0TMS4_STRZ6/758-805
E0TPU5_STRZ6/489-527
E0TPU5_STRZ6/534-585
E0TPU5_STRZ6/592-640
E0TPU5_STRZ6/642-689
E0TPU5_STRZ6/691-736
E0TWG0_BACPZ/550-600
E0TWG0_BACPZ/606-652
E0TWG0_BACPZ/655-700
E0TWG0_BACPZ/705-754
E0TXL6_BACPZ/505-552
E0TXL6_BACPZ/555-596
E0TXL6_BACPZ/611-656
E0TXL6_BACPZ/659-706
E0TXL6_BACPZ/709-757
E0TXL6_BACPZ/760-807
E0UBN7_CYAP2/508-554
E0UBN7_CYAP2/558-608
E0UBN7_CYAP2/614-659
E0UBN7_CYAP2/662-711
E0UBN7_CYAP2/744-792
E0UBN7_CYAP2/795-842
E0UDS6_CYAP2/673-717
E0UDS6_CYAP2/721-770
E0UDS6_CYAP2/773-819
E0UQ42_SULAO/504-551
E0UQ42_SULAO/554-604
E0UQ42_SULAO/610-655
E0UQ42_SULAO/659-707
E0UQ42_SULAO/711-760
E0UQ42_SULAO/764-807
E0WRC9_9ENTR/546-593
E0WRC9_9ENTR/596-646
E0WRC9_9ENTR/652-697
E0WRC9_9ENTR/700-747
E0WRC9_9ENTR/750-797
E0WRC9_9ENTR/801-848
E0WS66_9ENTR/600-640
E0WS66_9ENTR/649-691
E0XPE1_9BACT/544-589
E0XPE1_9BACT/594-639
E0YIY2_9CAUD/492-521
E0YIY2_9CAUD/633-681
E1D0Q3_VIBPA/598-637
E1D0Q3_VIBPA/647-697
E1D2U2_VIBPA/537-584
E1D2U2_VIBPA/587-637
E1D2U2_VIBPA/643-688
E1D2U2_VIBPA/691-738
E1D2U2_VIBPA/741-789
E1D2U2_VIBPA/792-839
E1DAA7_VIBPA/598-637
E1DAA7_VIBPA/647-697
E1DAS8_VIBPA/537-584
E1DAS8_VIBPA/587-637
E1DAS8_VIBPA/643-688
E1DAS8_VIBPA/691-738
E1DAS8_VIBPA/741-789
E1DAS8_VIBPA/792-839
E1DQ57_VIBPA/598-637
E1DQ57_VIBPA/647-697
E1DRT6_VIBPA/537-584
E1DRT6_VIBPA/587-637
E1DRT6_VIBPA/643-688
E1DRT6_VIBPA/691-738
E1DRT6_VIBPA/741-789
E1DRT6_VIBPA/792-839
E1DW90_LACRE/506-553
E1DW90_LACRE/556-606
E1DW90_LACRE/614-659
E1DW90_LACRE/664-709
E1DW90_LACRE/712-760
E1DW90_LACRE/763-810
E1E0E9_LACRE/503-538
E1E0E9_LACRE/548-598
E1E0E9_LACRE/604-649
E1E0E9_LACRE/658-705
E1E4X2_STAAU/506-553
E1E4X2_STAAU/556-606
E1E4X2_STAAU/613-658
E1E4X2_STAAU/661-708
E1E4X2_STAAU/713-761
E1E4X2_STAAU/764-811
E1E662_STAAU/502-540
E1E662_STAAU/547-595
E1E662_STAAU/604-649
E1E662_STAAU/652-694
E1E662_STAAU/702-751
E1EEY5_VIBPA/106-146
E1EEY5_VIBPA/156-206
E1EFK2_VIBPA/537-584
E1EFK2_VIBPA/587-637
E1EFK2_VIBPA/643-688
E1EFK2_VIBPA/691-738
E1EFK2_VIBPA/741-789
E1EFK2_VIBPA/792-839
E1ER67_ENTFA/504-542
E1ER67_ENTFA/549-599
E1ER67_ENTFA/606-655
E1ER67_ENTFA/660-706
E1ER67_ENTFA/712-758
E1EVE5_ENTFA/505-552
E1EVE5_ENTFA/555-604
E1EVE5_ENTFA/612-657
E1EVE5_ENTFA/660-707
E1EVE5_ENTFA/710-758
E1EVE5_ENTFA/761-808
E1FC28_9THEO/502-549
E1FC28_9THEO/552-602
E1FC28_9THEO/608-653
E1FC28_9THEO/656-703
E1FC28_9THEO/706-754
E1FC28_9THEO/757-804
E1GVR2_9BACT/506-548
E1GVR2_9BACT/556-606
E1GVR2_9BACT/617-662
E1GVR2_9BACT/665-714
E1GVR2_9BACT/719-767
E1GVR2_9BACT/770-818
E1GZE7_STRPN/489-527
E1GZE7_STRPN/534-585
E1GZE7_STRPN/592-640
E1GZE7_STRPN/642-689
E1GZE7_STRPN/691-736
E1HFW7_MYCTU/515-562
E1HFW7_MYCTU/565-603
E1HFW7_MYCTU/621-666
E1HFW7_MYCTU/669-718
E1HFW7_MYCTU/721-769
E1HFW7_MYCTU/772-817
E1HGZ0_ECOLX/592-636
E1HGZ0_ECOLX/641-685
E1HSW0_ECOLX/538-585
E1HSW0_ECOLX/588-638
E1HSW0_ECOLX/645-689
E1HSW0_ECOLX/692-739
E1HSW0_ECOLX/743-790
E1HSW0_ECOLX/793-840
E1HX81_ECOLX/592-636
E1HX81_ECOLX/641-685
E1I4V9_ECOLX/538-585
E1I4V9_ECOLX/588-638
E1I4V9_ECOLX/645-689
E1I4V9_ECOLX/692-739
E1I4V9_ECOLX/743-790
E1I4V9_ECOLX/793-840
E1IGI9_9CHLR/1024-1071
E1IGI9_9CHLR/1074-1124
E1IGI9_9CHLR/1129-1174
E1IGI9_9CHLR/1177-1223
E1IGI9_9CHLR/1227-1274
E1IGI9_9CHLR/1278-1322
E1IJP8_ECOLX/538-585
E1IJP8_ECOLX/588-638
E1IJP8_ECOLX/645-689
E1IJP8_ECOLX/692-739
E1IJP8_ECOLX/743-790
E1IJP8_ECOLX/793-840
E1IKW0_ECOLX/592-636
E1IKW0_ECOLX/641-685
E1J0X8_ECOLX/592-636
E1J0X8_ECOLX/641-685
E1J4S8_ECOLX/538-585
E1J4S8_ECOLX/588-638
E1J4S8_ECOLX/645-689
E1J4S8_ECOLX/692-739
E1J4S8_ECOLX/743-790
E1J4S8_ECOLX/793-840
E1JN93_9LACO/504-551
E1JN93_9LACO/554-604
E1JN93_9LACO/614-659
E1JN93_9LACO/662-708
E1JN93_9LACO/712-760
E1JN93_9LACO/763-807
E1JNN2_9LACO/504-539
E1JNN2_9LACO/549-599
E1JNN2_9LACO/605-654
E1JNN2_9LACO/658-704
E1JNN2_9LACO/707-749
E1JVB4_DESFR/497-543
E1JVB4_DESFR/547-592
E1JVB4_DESFR/603-648
E1JVB4_DESFR/651-697
E1JVB4_DESFR/703-751
E1JVB4_DESFR/754-801
E1KDA5_9FIRM/512-559
E1KDA5_9FIRM/562-612
E1KDA5_9FIRM/618-663
E1KDA5_9FIRM/666-713
E1KDA5_9FIRM/716-764
E1KDA5_9FIRM/767-813
E1KNM0_9BACT/506-549
E1KNM0_9BACT/556-605
E1KNM0_9BACT/617-662
E1KNM0_9BACT/665-714
E1KNM0_9BACT/719-767
E1KNM0_9BACT/770-817
E1KXN7_PEPMA/500-547
E1KXN7_PEPMA/550-600
E1KXN7_PEPMA/607-652
E1KXN7_PEPMA/655-702
E1KXN7_PEPMA/705-749
E1KXN7_PEPMA/756-802
E1L3Q4_9ACTN/629-676
E1L3Q4_9ACTN/679-729
E1L3Q4_9ACTN/735-779
E1L3Q4_9ACTN/783-829
E1L3Q4_9ACTN/833-881
E1L3Q4_9ACTN/884-930
E1L4T1_9FIRM/506-553
E1L4T1_9FIRM/556-604
E1L4T1_9FIRM/614-658
E1L4T1_9FIRM/661-708
E1L4T1_9FIRM/714-762
E1L4T1_9FIRM/765-813
E1L9K0_9FIRM/506-553
E1L9K0_9FIRM/556-604
E1L9K0_9FIRM/614-658
E1L9K0_9FIRM/661-708
E1L9K0_9FIRM/714-762
E1L9K0_9FIRM/765-813
E1LFG6_STRMT/489-527
E1LFG6_STRMT/534-585
E1LFG6_STRMT/592-640
E1LFG6_STRMT/642-689
E1LFG6_STRMT/691-735
E1LG65_STRMT/502-549
E1LG65_STRMT/552-602
E1LG65_STRMT/609-654
E1LG65_STRMT/657-704
E1LG65_STRMT/707-755
E1LG65_STRMT/758-805
E1LK99_STRMT/501-539
E1LK99_STRMT/546-597
E1LK99_STRMT/604-652
E1LK99_STRMT/654-701
E1LK99_STRMT/703-748
E1LL97_STRMT/502-549
E1LL97_STRMT/552-602
E1LL97_STRMT/609-654
E1LL97_STRMT/657-704
E1LL97_STRMT/707-755
E1LL97_STRMT/758-805
E1LRP3_STRMT/489-530
E1LRP3_STRMT/534-585
E1LRP3_STRMT/592-640
E1LRP3_STRMT/642-689
E1LRP3_STRMT/691-736
E1LSA1_STRMT/502-549
E1LSA1_STRMT/552-602
E1LSA1_STRMT/609-654
E1LSA1_STRMT/657-704
E1LSA1_STRMT/707-755
E1LSA1_STRMT/758-805
E1LZ58_STROR/489-527
E1LZ58_STROR/534-585
E1LZ58_STROR/591-640
E1LZ58_STROR/642-689
E1LZ58_STROR/691-736
E1M474_STRMT/501-539
E1M474_STRMT/546-597
E1M474_STRMT/604-652
E1M474_STRMT/654-701
E1M474_STRMT/703-748
E1M4R1_STRMT/502-549
E1M4R1_STRMT/552-602
E1M4R1_STRMT/609-654
E1M4R1_STRMT/657-704
E1M4R1_STRMT/707-755
E1M4R1_STRMT/758-805
E1M9E0_9STRE/501-539
E1M9E0_9STRE/546-597
E1M9E0_9STRE/604-652
E1M9E0_9STRE/654-701
E1M9E0_9STRE/703-741
E1MAC2_9STRE/1-26
E1MAC2_9STRE/29-77
E1MAC2_9STRE/80-127
E1MAC3_9STRE/502-549
E1MAC3_9STRE/552-579
E1MBR4_9ACTO/526-573
E1MBR4_9ACTO/576-612
E1MBR4_9ACTO/632-682
E1MBR4_9ACTO/685-734
E1MBR4_9ACTO/737-785
E1MBR4_9ACTO/788-833
E1ME40_9ACTO/699-745
E1ME40_9ACTO/771-803
E1MN27_9GAMM/594-638
E1MN27_9GAMM/643-695
E1MRM2_9GAMM/538-585
E1MRM2_9GAMM/588-638
E1MRM2_9GAMM/644-689
E1MRM2_9GAMM/692-739
E1MRM2_9GAMM/742-789
E1MRM2_9GAMM/792-839
E1N9L7_9BIFI/691-782
E1N9L7_9BIFI/817-858
E1NB16_9BIFI/539-586
E1NB16_9BIFI/589-627
E1NB16_9BIFI/645-683
E1NB16_9BIFI/699-747
E1NB16_9BIFI/753-801
E1NB16_9BIFI/804-849
E1NGQ3_9LACO/552-602
E1NGQ3_9LACO/609-653
E1NGQ3_9LACO/662-710
E1NGY4_9LACO/506-553
E1NGY4_9LACO/556-606
E1NGY4_9LACO/612-657
E1NGY4_9LACO/660-707
E1NGY4_9LACO/710-758
E1NGY4_9LACO/761-808
E1NJ81_9LACO/506-553
E1NJ81_9LACO/556-606
E1NJ81_9LACO/612-657
E1NJ81_9LACO/660-707
E1NJ81_9LACO/710-758
E1NJ81_9LACO/761-808
E1NL93_9LACO/552-602
E1NL93_9LACO/609-653
E1NL93_9LACO/662-710
E1NM33_9LACO/506-553
E1NM33_9LACO/556-606
E1NM33_9LACO/612-657
E1NM33_9LACO/660-707
E1NM33_9LACO/710-758
E1NM33_9LACO/761-808
E1NMF9_9LACO/108-152
E1NMF9_9LACO/161-209
E1NMF9_9LACO/51-101
E1NMF9_9LACO/8-42
E1NRS4_9LACO/108-152
E1NRS4_9LACO/161-209
E1NRS4_9LACO/51-101
E1NRS4_9LACO/8-42
E1NSA0_9LACO/353-400
E1NSA0_9LACO/403-453
E1NSA0_9LACO/459-504
E1NSA0_9LACO/507-554
E1NSA0_9LACO/557-605
E1NSA0_9LACO/608-655
E1NXI9_9LACO/506-553
E1NXI9_9LACO/556-606
E1NXI9_9LACO/612-657
E1NXI9_9LACO/660-707
E1NXI9_9LACO/710-758
E1NXI9_9LACO/761-808
E1NXT7_9LACO/552-602
E1NXT7_9LACO/609-653
E1NXT7_9LACO/662-710
E1P0H7_NEILA/549-596
E1P0H7_NEILA/599-649
E1P0H7_NEILA/655-699
E1P0H7_NEILA/703-786
E1P0H7_NEILA/795-842
E1P0H7_NEILA/845-892
E1PDA2_ECOAB/592-636
E1PDA2_ECOAB/641-685
E1PHZ4_ECOAB/538-585
E1PHZ4_ECOAB/588-638
E1PHZ4_ECOAB/645-689
E1PHZ4_ECOAB/692-739
E1PHZ4_ECOAB/743-790
E1PHZ4_ECOAB/793-840
E1PPJ6_CAMJM/505-552
E1PPJ6_CAMJM/555-605
E1PPJ6_CAMJM/611-656
E1PPJ6_CAMJM/695-743
E1PPJ6_CAMJM/747-795
E1PPJ6_CAMJM/798-844
E1PRT1_MYCFJ/558-608
E1PRT1_MYCFJ/614-660
E1PSD3_MYCFJ/577-624
E1PSD3_MYCFJ/627-680
E1PSD3_MYCFJ/686-731
E1PSD3_MYCFJ/734-780
E1PSD3_MYCFJ/784-831
E1PSD3_MYCFJ/834-881
E1PVN4_HELPT/506-553
E1PVN4_HELPT/556-606
E1PVN4_HELPT/612-656
E1PVN4_HELPT/660-707
E1PVN4_HELPT/711-759
E1PVN4_HELPT/763-809
E1PZG1_HELPM/511-558
E1PZG1_HELPM/561-611
E1PZG1_HELPM/617-663
E1PZG1_HELPM/667-714
E1PZG1_HELPM/718-766
E1PZG1_HELPM/770-815
E1Q6E4_HELPP/506-553
E1Q6E4_HELPP/556-606
E1Q6E4_HELPP/612-658
E1Q6E4_HELPP/662-709
E1Q6E4_HELPP/713-761
E1Q6E4_HELPP/765-811
E1QB71_HELPC/506-553
E1QB71_HELPC/556-606
E1QB71_HELPC/612-656
E1QB71_HELPC/660-707
E1QB71_HELPC/711-759
E1QB71_HELPC/763-809
E1QBD4_MYCPB/515-562
E1QBD4_MYCPB/565-615
E1QBD4_MYCPB/620-665
E1QBD4_MYCPB/668-715
E1QBD4_MYCPB/718-765
E1QBD4_MYCPB/769-816
E1QBP1_MYCPB/547-597
E1QBP1_MYCPB/604-650
E1QBP1_MYCPB/656-702
E1QBP1_MYCPB/705-743
E1QGC8_DESB2/504-551
E1QGC8_DESB2/554-604
E1QGC8_DESB2/610-655
E1QGC8_DESB2/658-705
E1QGC8_DESB2/709-756
E1QGC8_DESB2/759-806
E1QXK9_OLSUV/578-625
E1QXK9_OLSUV/628-678
E1QXK9_OLSUV/684-729
E1QXK9_OLSUV/732-779
E1QXK9_OLSUV/782-830
E1QXK9_OLSUV/833-879
E1RA59_SPISS/504-551
E1RA59_SPISS/554-604
E1RA59_SPISS/610-655
E1RA59_SPISS/658-705
E1RA59_SPISS/708-755
E1RA59_SPISS/759-805
E1RIX3_METP4/511-558
E1RIX3_METP4/561-611
E1RIX3_METP4/616-661
E1RIX3_METP4/665-712
E1RIX3_METP4/714-761
E1RIX3_METP4/764-811
E1RTT7_ECOUM/538-585
E1RTT7_ECOUM/588-638
E1RTT7_ECOUM/645-689
E1RTT7_ECOUM/692-739
E1RTT7_ECOUM/743-790
E1RTT7_ECOUM/793-840
E1RXN8_ECOUM/592-636
E1RXN8_ECOUM/641-685
E1S8K7_HELP9/506-553
E1S8K7_HELP9/556-606
E1S8K7_HELP9/612-658
E1S8K7_HELP9/662-709
E1S8K7_HELP9/713-761
E1S8K7_HELP9/765-810
E1SEB0_PANVC/596-640
E1SEB0_PANVC/645-696
E1SJT3_PANVC/538-585
E1SJT3_PANVC/588-638
E1SJT3_PANVC/645-689
E1SJT3_PANVC/692-739
E1SJT3_PANVC/743-789
E1SJT3_PANVC/793-840
E1STN3_FERBD/537-584
E1STN3_FERBD/587-637
E1STN3_FERBD/643-688
E1STN3_FERBD/691-738
E1STN3_FERBD/742-789
E1STN3_FERBD/792-839
E1SWL7_FERBD/599-637
E1SWL7_FERBD/649-701
E1T1Q8_THESX/502-549
E1T1Q8_THESX/552-602
E1T1Q8_THESX/608-653
E1T1Q8_THESX/656-703
E1T1Q8_THESX/706-754
E1T1Q8_THESX/757-804
E1T6A3_BURSG/531-578
E1T6A3_BURSG/581-631
E1T6A3_BURSG/637-682
E1T6A3_BURSG/685-732
E1T6A3_BURSG/736-784
E1T6A3_BURSG/787-834
E1TC50_BURSG/624-720
E1TQ31_LACPS/509-554
E1TQ31_LACPS/557-607
E1TQ31_LACPS/615-660
E1TQ31_LACPS/663-710
E1TQ31_LACPS/713-761
E1TQ31_LACPS/764-811
E1TSD1_LACPS/505-536
E1TSD1_LACPS/550-600
E1TSD1_LACPS/606-651
E1TSD1_LACPS/661-706
E1TSD1_LACPS/709-759
E1U8K5_LISML/507-552
E1U8K5_LISML/555-594
E1U8K5_LISML/611-656
E1U8K5_LISML/659-706
E1U8K5_LISML/709-757
E1U8K5_LISML/760-807
E1UFZ3_LISML/505-530
E1UFZ3_LISML/550-600
E1UFZ3_LISML/607-653
E1UFZ3_LISML/656-703
E1UFZ3_LISML/708-747
E1UJ75_BACAS/505-552
E1UJ75_BACAS/555-599
E1UJ75_BACAS/611-656
E1UJ75_BACAS/659-706
E1UJ75_BACAS/709-757
E1UJ75_BACAS/760-807
E1UUZ1_BACAS/504-537
E1UUZ1_BACAS/549-599
E1UUZ1_BACAS/605-651
E1UUZ1_BACAS/655-699
E1UUZ1_BACAS/704-753
E1V3C6_HALED/540-587
E1V3C6_HALED/590-640
E1V3C6_HALED/646-691
E1V3C6_HALED/694-741
E1V3C6_HALED/767-813
E1V3C6_HALED/817-864
E1V842_HALED/600-643
E1V842_HALED/650-686
E1VHZ0_9GAMM/599-644
E1VHZ0_9GAMM/649-701
E1VIG5_9GAMM/538-585
E1VIG5_9GAMM/588-638
E1VIG5_9GAMM/644-689
E1VIG5_9GAMM/692-739
E1VIG5_9GAMM/742-790
E1VIG5_9GAMM/793-840
E1VRK1_ARTAR/526-573
E1VRK1_ARTAR/576-622
E1VRK1_ARTAR/632-677
E1VRK1_ARTAR/680-729
E1VRK1_ARTAR/732-780
E1VRK1_ARTAR/783-829
E1VX80_ARTAR/674-721
E1VX80_ARTAR/742-778
E1W6F6_HAEP3/585-628
E1W6F6_HAEP3/634-685
E1W6N3_HAEP3/535-582
E1W6N3_HAEP3/585-635
E1W6N3_HAEP3/641-686
E1W6N3_HAEP3/689-737
E1W6N3_HAEP3/768-815
E1W6N3_HAEP3/818-864
E1WCB2_SALTS/538-585
E1WCB2_SALTS/588-638
E1WCB2_SALTS/645-689
E1WCB2_SALTS/692-739
E1WCB2_SALTS/743-790
E1WCB2_SALTS/793-840
E1WHW2_SALTS/592-636
E1WHW2_SALTS/641-693
E1WNR8_BACF6/501-547
E1WNR8_BACF6/551-596
E1WNR8_BACF6/612-657
E1WNR8_BACF6/660-709
E1WNR8_BACF6/714-762
E1WNR8_BACF6/765-813
E1X1M8_BACMS/514-561
E1X1M8_BACMS/564-613
E1X1M8_BACMS/622-667
E1X1M8_BACMS/670-717
E1X1M8_BACMS/721-768
E1X1M8_BACMS/771-817
E1X783_HAEI1/535-582
E1X783_HAEI1/585-635
E1X783_HAEI1/641-686
E1X783_HAEI1/689-735
E1X783_HAEI1/768-815
E1X783_HAEI1/818-864
E1X800_HAEI1/596-637
E1X800_HAEI1/646-690
E1XFV0_STRZO/489-527
E1XFV0_STRZO/534-585
E1XFV0_STRZO/592-640
E1XFV0_STRZO/642-689
E1XFV0_STRZO/691-736
E1XGQ3_STRZO/502-549
E1XGQ3_STRZO/552-602
E1XGQ3_STRZO/609-654
E1XGQ3_STRZO/657-704
E1XGQ3_STRZO/707-755
E1XGQ3_STRZO/758-805
E1XJ70_STRZN/489-527
E1XJ70_STRZN/534-585
E1XJ70_STRZN/592-640
E1XJ70_STRZN/642-689
E1XJ70_STRZN/691-736
E1XJX0_STRZN/502-549
E1XJX0_STRZN/552-602
E1XJX0_STRZN/609-654
E1XJX0_STRZN/657-704
E1XJX0_STRZN/707-755
E1XJX0_STRZN/758-805
E1XQM4_STRZI/489-527
E1XQM4_STRZI/534-585
E1XQM4_STRZI/592-640
E1XQM4_STRZI/642-689
E1XQM4_STRZI/691-736
E1XRI8_STRZI/502-549
E1XRI8_STRZI/552-602
E1XRI8_STRZI/609-654
E1XRI8_STRZI/657-704
E1XRI8_STRZI/707-755
E1XRI8_STRZI/758-805
E1XYK0_LEGPN/598-637
E1XYK0_LEGPN/649-698
E1Y273_LEGPN/538-585
E1Y273_LEGPN/588-638
E1Y273_LEGPN/644-689
E1Y273_LEGPN/692-739
E1Y273_LEGPN/743-790
E1Y273_LEGPN/794-840
E1YB56_9DELT/503-550
E1YB56_9DELT/553-603
E1YB56_9DELT/609-654
E1YB56_9DELT/658-704
E1YB56_9DELT/707-755
E1YB56_9DELT/758-805
E1YVA4_9BACE/502-549
E1YVA4_9BACE/552-602
E1YVA4_9BACE/614-659
E1YVA4_9BACE/662-711
E1YVA4_9BACE/716-764
E1YVA4_9BACE/767-814
E1ZRV4_9CHLO/587-634
E1ZRV4_9CHLO/637-671
E1ZRV4_9CHLO/698-743
E1ZRV4_9CHLO/746-793
E1ZRV4_9CHLO/839-883
E1ZRV4_9CHLO/902-949
E1ZUQ7_9CHLO/22-57
E1ZUQ7_9CHLO/83-125
E2CPS8_9RHOB/558-601
E2CPS8_9RHOB/609-644
E2CPS8_9RHOB/656-701
E2CR96_9RHOB/538-585
E2CR96_9RHOB/589-638
E2CR96_9RHOB/647-692
E2CR96_9RHOB/695-743
E2CR96_9RHOB/795-843
E2CR96_9RHOB/846-891
E2JL51_BORAF/507-554
E2JL51_BORAF/557-602
E2JL51_BORAF/613-657
E2JL51_BORAF/661-708
E2JL51_BORAF/711-760
E2JL51_BORAF/763-808
E2JNE4_BORBU/507-554
E2JNE4_BORBU/557-603
E2JNE4_BORBU/613-657
E2JNE4_BORBU/661-708
E2JNE4_BORBU/711-760
E2JNE4_BORBU/763-808
E2JUC0_ECO57/538-585
E2JUC0_ECO57/588-638
E2JUC0_ECO57/645-689
E2JUC0_ECO57/692-739
E2JUC0_ECO57/743-790
E2JUC0_ECO57/793-840
E2K149_ECO57/592-636
E2K149_ECO57/641-685
E2K8Q3_ECO57/538-585
E2K8Q3_ECO57/588-638
E2K8Q3_ECO57/645-689
E2K8Q3_ECO57/692-739
E2K8Q3_ECO57/743-790
E2K8Q3_ECO57/793-840
E2KCR2_ECO57/592-636
E2KCR2_ECO57/641-685
E2KNR5_ECO57/538-585
E2KNR5_ECO57/588-638
E2KNR5_ECO57/645-689
E2KNR5_ECO57/692-739
E2KNR5_ECO57/743-790
E2KNR5_ECO57/793-840
E2KV70_ECO57/592-636
E2KV70_ECO57/641-685
E2L1H0_BORBU/507-554
E2L1H0_BORBU/557-603
E2L1H0_BORBU/613-657
E2L1H0_BORBU/661-708
E2L1H0_BORBU/711-760
E2L1H0_BORBU/763-808
E2MAV3_PSESM/600-644
E2MAV3_PSESM/649-701
E2MD45_PSESM/539-586
E2MD45_PSESM/589-639
E2MD45_PSESM/684-729
E2MD45_PSESM/732-779
E2MD45_PSESM/782-829
E2MD45_PSESM/833-880
E2MPG8_FRANO/546-593
E2MPG8_FRANO/596-631
E2MPG8_FRANO/641-687
E2MQ12_FRANO/539-586
E2MQ12_FRANO/589-639
E2MQ12_FRANO/646-690
E2MQ12_FRANO/693-740
E2MQ12_FRANO/744-792
E2MQ12_FRANO/795-842
E2MYF9_9CORY/520-567
E2MYF9_9CORY/570-606
E2MYF9_9CORY/626-671
E2MYF9_9CORY/674-723
E2MYF9_9CORY/726-774
E2MYF9_9CORY/777-822
E2N0S3_CAPSP/501-548
E2N0S3_CAPSP/551-601
E2N0S3_CAPSP/612-657
E2N0S3_CAPSP/660-708
E2N0S3_CAPSP/713-767
E2N0S3_CAPSP/771-817
E2NKR0_9BACE/462-508
E2NKR0_9BACE/512-557
E2NKR0_9BACE/573-618
E2NKR0_9BACE/621-670
E2NKR0_9BACE/675-723
E2NKR0_9BACE/726-774
E2NPG2_9FIRM/502-549
E2NPG2_9FIRM/552-602
E2NPG2_9FIRM/610-655
E2NPG2_9FIRM/658-703
E2NPG2_9FIRM/707-755
E2NPG2_9FIRM/758-805
E2NV21_9FIRM/546-596
E2NV21_9FIRM/602-648
E2NV21_9FIRM/651-697
E2NYT3_PASHA/537-584
E2NYT3_PASHA/587-635
E2NYT3_PASHA/647-692
E2NYT3_PASHA/695-735
E2NYT3_PASHA/775-823
E2NYT3_PASHA/826-872
E2P3R9_PASHA/597-637
E2P3R9_PASHA/648-692
E2P4H1_PASHA/537-584
E2P4H1_PASHA/587-635
E2P4H1_PASHA/647-692
E2P4H1_PASHA/695-735
E2P4H1_PASHA/775-823
E2P4H1_PASHA/826-872
E2P707_PASHA/597-637
E2P707_PASHA/648-692
E2PDG1_NEIPO/672-718
E2PE16_NEIPO/549-596
E2PE16_NEIPO/599-649
E2PE16_NEIPO/655-699
E2PE16_NEIPO/703-788
E2PE16_NEIPO/797-844
E2PE16_NEIPO/847-894
E2PNE4_9RHIZ/500-547
E2PNE4_9RHIZ/551-600
E2PNE4_9RHIZ/609-655
E2PNE4_9RHIZ/658-706
E2PNE4_9RHIZ/763-813
E2PNE4_9RHIZ/816-863
E2PNV8_9RHIZ/581-629
E2PNV8_9RHIZ/632-673
E2PNV8_9RHIZ/679-724
E2QA80_STRCL/682-729
E2QA80_STRCL/752-786
E2QE39_ECOLX/592-636
E2QE39_ECOLX/641-685
E2QP97_ECOLX/538-585
E2QP97_ECOLX/588-638
E2QP97_ECOLX/645-689
E2QP97_ECOLX/692-739
E2QP97_ECOLX/743-790
E2QP97_ECOLX/793-840
E2S7E4_9CORY/511-558
E2S7E4_9CORY/561-608
E2S7E4_9CORY/617-662
E2S7E4_9CORY/665-714
E2S7E4_9CORY/717-765
E2S7E4_9CORY/768-812
E2S8R5_9ACTO/511-558
E2S8R5_9ACTO/561-611
E2S8R5_9ACTO/617-663
E2S8R5_9ACTO/666-715
E2S8R5_9ACTO/732-780
E2S8R5_9ACTO/783-828
E2SAC4_9ACTO/661-708
E2SAC4_9ACTO/727-768
E2SHM0_9FIRM/504-550
E2SHM0_9FIRM/554-604
E2SHM0_9FIRM/610-654
E2SHM0_9FIRM/658-704
E2SHM0_9FIRM/707-755
E2SHM0_9FIRM/758-805
E2SIW9_9FIRM/555-605
E2SIW9_9FIRM/612-655
E2SIW9_9FIRM/660-705
E2SIW9_9FIRM/710-744
E2SZ35_9RALS/545-592
E2SZ35_9RALS/595-644
E2SZ35_9RALS/651-696
E2SZ35_9RALS/699-746
E2SZ35_9RALS/760-807
E2SZ35_9RALS/810-856
E2T770_MYCTU/515-562
E2T770_MYCTU/565-603
E2T770_MYCTU/621-666
E2T770_MYCTU/669-718
E2T770_MYCTU/721-769
E2T770_MYCTU/772-817
E2TGY6_MYCTU/515-562
E2TGY6_MYCTU/565-603
E2TGY6_MYCTU/621-666
E2TGY6_MYCTU/669-718
E2TGY6_MYCTU/721-769
E2TGY6_MYCTU/772-817
E2TTN2_MYCTU/515-562
E2TTN2_MYCTU/565-603
E2TTN2_MYCTU/621-666
E2TTN2_MYCTU/669-718
E2TTN2_MYCTU/721-769
E2TTN2_MYCTU/772-817
E2U5L0_MYCTU/515-562
E2U5L0_MYCTU/565-603
E2U5L0_MYCTU/621-666
E2U5L0_MYCTU/669-718
E2U5L0_MYCTU/721-769
E2U5L0_MYCTU/772-817
E2UGA5_MYCTU/515-562
E2UGA5_MYCTU/565-603
E2UGA5_MYCTU/621-666
E2UGA5_MYCTU/669-718
E2UGA5_MYCTU/721-769
E2UGA5_MYCTU/772-817
E2USW0_MYCTU/515-562
E2USW0_MYCTU/565-603
E2USW0_MYCTU/621-666
E2USW0_MYCTU/669-718
E2USW0_MYCTU/721-769
E2USW0_MYCTU/772-817
E2V3Y0_MYCTU/515-562
E2V3Y0_MYCTU/565-603
E2V3Y0_MYCTU/621-666
E2V3Y0_MYCTU/669-718
E2V3Y0_MYCTU/721-769
E2V3Y0_MYCTU/772-817
E2VPI2_MYCTU/515-562
E2VPI2_MYCTU/565-603
E2VPI2_MYCTU/621-666
E2VPI2_MYCTU/669-718
E2VPI2_MYCTU/721-769
E2VPI2_MYCTU/772-817
E2W0T9_MYCTU/515-562
E2W0T9_MYCTU/565-603
E2W0T9_MYCTU/621-666
E2W0T9_MYCTU/669-718
E2W0T9_MYCTU/721-769
E2W0T9_MYCTU/772-817
E2WBZ3_MYCTU/515-562
E2WBZ3_MYCTU/565-603
E2WBZ3_MYCTU/621-666
E2WBZ3_MYCTU/669-718
E2WBZ3_MYCTU/721-769
E2WBZ3_MYCTU/772-817
E2WNY9_MYCTU/515-562
E2WNY9_MYCTU/565-603
E2WNY9_MYCTU/621-666
E2WNY9_MYCTU/669-718
E2WNY9_MYCTU/721-769
E2WNY9_MYCTU/772-817
E2WYE8_ECOLX/592-636
E2WYE8_ECOLX/641-685
E2X0C4_ECOLX/538-585
E2X0C4_ECOLX/588-638
E2X0C4_ECOLX/645-689
E2X0C4_ECOLX/692-739
E2X0C4_ECOLX/743-790
E2X0C4_ECOLX/793-840
E2X6B4_SHIDY/538-585
E2X6B4_SHIDY/588-638
E2X6B4_SHIDY/645-689
E2X6B4_SHIDY/692-739
E2X6B4_SHIDY/743-790
E2X6B4_SHIDY/793-840
E2X7B9_SHIDY/566-610
E2X7B9_SHIDY/615-659
E2XKD1_PSEFL/601-646
E2XKD1_PSEFL/651-702
E2XNM3_PSEFL/539-586
E2XNM3_PSEFL/589-639
E2XNM3_PSEFL/645-690
E2XNM3_PSEFL/693-740
E2XNM3_PSEFL/743-790
E2XNM3_PSEFL/794-841
E2Y2Q1_ENTFA/507-545
E2Y2Q1_ENTFA/552-602
E2Y2Q1_ENTFA/609-658
E2Y2Q1_ENTFA/663-709
E2Y2Q1_ENTFA/715-761
E2Y367_ENTFA/505-552
E2Y367_ENTFA/555-604
E2Y367_ENTFA/612-657
E2Y367_ENTFA/660-707
E2Y367_ENTFA/710-758
E2Y367_ENTFA/761-808
E2YCI5_ENTFA/507-545
E2YCI5_ENTFA/552-602
E2YCI5_ENTFA/609-658
E2YCI5_ENTFA/663-709
E2YCI5_ENTFA/715-761
E2YHP4_ENTFA/505-552
E2YHP4_ENTFA/555-604
E2YHP4_ENTFA/612-657
E2YHP4_ENTFA/660-707
E2YHP4_ENTFA/710-758
E2YHP4_ENTFA/761-808
E2YMU3_ENTFA/507-545
E2YMU3_ENTFA/552-602
E2YMU3_ENTFA/609-658
E2YMU3_ENTFA/663-709
E2YMU3_ENTFA/715-761
E2YRI7_ENTFA/505-552
E2YRI7_ENTFA/555-604
E2YRI7_ENTFA/612-657
E2YRI7_ENTFA/660-707
E2YRI7_ENTFA/710-758
E2YRI7_ENTFA/761-808
E2YU49_ENTFA/505-552
E2YU49_ENTFA/555-604
E2YU49_ENTFA/612-657
E2YU49_ENTFA/660-707
E2YU49_ENTFA/710-758
E2YU49_ENTFA/761-808
E2YVD1_ENTFA/507-545
E2YVD1_ENTFA/552-602
E2YVD1_ENTFA/609-658
E2YVD1_ENTFA/663-709
E2YVD1_ENTFA/715-761
E2Z1R5_ENTFA/507-545
E2Z1R5_ENTFA/552-602
E2Z1R5_ENTFA/609-658
E2Z1R5_ENTFA/663-709
E2Z1R5_ENTFA/715-761
E2Z6N5_ENTFA/505-552
E2Z6N5_ENTFA/555-604
E2Z6N5_ENTFA/612-657
E2Z6N5_ENTFA/660-707
E2Z6N5_ENTFA/710-758
E2Z6N5_ENTFA/761-808
E2Z9D9_9FIRM/504-550
E2Z9D9_9FIRM/554-605
E2Z9D9_9FIRM/611-656
E2Z9D9_9FIRM/659-706
E2Z9D9_9FIRM/709-757
E2Z9D9_9FIRM/760-808
E2ZEC8_9FIRM/516-560
E2ZEC8_9FIRM/565-615
E2ZEC8_9FIRM/624-667
E2ZEC8_9FIRM/671-718
E2ZEC8_9FIRM/721-767
E2ZEC8_9FIRM/770-817
E2ZWQ1_PSEAE/539-586
E2ZWQ1_PSEAE/589-639
E2ZWQ1_PSEAE/688-733
E2ZWQ1_PSEAE/736-783
E2ZWQ1_PSEAE/786-834
E2ZWQ1_PSEAE/837-884
E3A0R3_PSEAE/599-644
E3A0R3_PSEAE/649-699
E3AQ11_9SPHI/511-558
E3AQ11_9SPHI/561-611
E3AQ11_9SPHI/622-666
E3AQ11_9SPHI/670-718
E3AQ11_9SPHI/722-767
E3AQ11_9SPHI/773-820
E3B8Z5_9MICO/570-617
E3B8Z5_9MICO/620-666
E3B8Z5_9MICO/676-720
E3B8Z5_9MICO/724-773
E3B8Z5_9MICO/789-835
E3B8Z5_9MICO/838-884
E3BD19_9MICO/670-717
E3BD19_9MICO/738-769
E3BFQ1_9VIBR/537-584
E3BFQ1_9VIBR/587-637
E3BFQ1_9VIBR/643-688
E3BFQ1_9VIBR/691-738
E3BFQ1_9VIBR/741-788
E3BFQ1_9VIBR/792-839
E3BQF8_9VIBR/598-636
E3BQF8_9VIBR/647-698
E3BS42_9LACO/506-553
E3BS42_9LACO/556-606
E3BS42_9LACO/612-657
E3BS42_9LACO/660-707
E3BS42_9LACO/710-758
E3BS42_9LACO/761-808
E3BTZ5_9LACO/552-602
E3BTZ5_9LACO/609-653
E3BTZ5_9LACO/662-710
E3BUM1_9LACO/506-553
E3BUM1_9LACO/556-606
E3BUM1_9LACO/612-657
E3BUM1_9LACO/660-707
E3BUM1_9LACO/710-758
E3BUM1_9LACO/761-808
E3BWZ8_9LACO/552-602
E3BWZ8_9LACO/609-653
E3BWZ8_9LACO/662-710
E3C0E3_9LACO/506-553
E3C0E3_9LACO/556-606
E3C0E3_9LACO/612-657
E3C0E3_9LACO/660-707
E3C0E3_9LACO/710-758
E3C0E3_9LACO/761-808
E3C161_9LACO/552-602
E3C161_9LACO/609-653
E3C161_9LACO/662-710
E3C3B7_9LACO/506-553
E3C3B7_9LACO/556-606
E3C3B7_9LACO/612-657
E3C3B7_9LACO/660-707
E3C3B7_9LACO/710-758
E3C3B7_9LACO/761-808
E3C4V2_9LACO/552-602
E3C4V2_9LACO/609-653
E3C4V2_9LACO/662-710
E3C6K5_9LACO/503-538
E3C6K5_9LACO/548-598
E3C6K5_9LACO/659-706
E3C6V7_9LACO/505-552
E3C6V7_9LACO/555-605
E3C6V7_9LACO/612-658
E3C6V7_9LACO/661-708
E3C6V7_9LACO/711-759
E3C6V7_9LACO/762-809
E3CDW4_STRPA/502-549
E3CDW4_STRPA/552-602
E3CDW4_STRPA/609-654
E3CDW4_STRPA/657-704
E3CDW4_STRPA/707-755
E3CDW4_STRPA/758-805
E3CDX2_STRPA/519-558
E3CDX2_STRPA/564-615
E3CDX2_STRPA/621-668
E3CDX2_STRPA/671-717
E3CDX2_STRPA/722-766
E3CH12_STRDO/555-606
E3CH12_STRDO/611-660
E3CH12_STRDO/662-709
E3CH12_STRDO/711-749
E3CJA6_STRDO/502-549
E3CJA6_STRDO/552-602
E3CJA6_STRDO/609-654
E3CJA6_STRDO/657-704
E3CJA6_STRDO/707-755
E3CJA6_STRDO/758-805
E3CQ67_STRVE/546-597
E3CQ67_STRVE/603-651
E3CQ67_STRVE/653-700
E3CQ67_STRVE/702-740
E3CSC4_STRVE/502-549
E3CSC4_STRVE/552-602
E3CSC4_STRVE/610-655
E3CSC4_STRVE/658-705
E3CSC4_STRVE/708-756
E3CSC4_STRVE/759-806
E3CZ44_9BACT/509-556
E3CZ44_9BACT/559-606
E3CZ44_9BACT/613-656
E3CZ44_9BACT/661-708
E3CZ44_9BACT/711-756
E3CZ44_9BACT/762-809
E3D1F5_NEIM7/670-716
E3D5X9_NEIM7/549-596
E3D5X9_NEIM7/599-649
E3D5X9_NEIM7/655-699
E3D5X9_NEIM7/703-788
E3D5X9_NEIM7/797-844
E3D5X9_NEIM7/847-894
E3D7Q9_GARV3/542-589
E3D7Q9_GARV3/592-641
E3D7Q9_GARV3/648-686
E3D7Q9_GARV3/703-752
E3D7Q9_GARV3/757-805
E3D7Q9_GARV3/808-853
E3D9F7_GARV3/683-774
E3D9F7_GARV3/804-850
E3DEZ0_ERWSE/596-638
E3DEZ0_ERWSE/645-695
E3DJV0_ERWSE/538-585
E3DJV0_ERWSE/588-638
E3DJV0_ERWSE/645-689
E3DJV0_ERWSE/692-739
E3DJV0_ERWSE/742-789
E3DJV0_ERWSE/793-840
E3DLD3_HALPG/599-642
E3DLD3_HALPG/645-692
E3DLD3_HALPG/695-742
E3DLD3_HALPG/744-784
E3DLI8_HALPG/503-550
E3DLI8_HALPG/553-603
E3DLI8_HALPG/609-653
E3DLI8_HALPG/656-701
E3DLI8_HALPG/706-754
E3DLI8_HALPG/758-804
E3E2M9_BACA1/505-552
E3E2M9_BACA1/555-599
E3E2M9_BACA1/611-656
E3E2M9_BACA1/659-706
E3E2M9_BACA1/709-757
E3E2M9_BACA1/760-807
E3E316_BACA1/549-599
E3E316_BACA1/605-651
E3E316_BACA1/654-699
E3E316_BACA1/704-753
E3E7U6_PAEPS/504-542
E3E7U6_PAEPS/551-601
E3E7U6_PAEPS/608-653
E3E7U6_PAEPS/656-703
E3E7U6_PAEPS/707-749
E3EDT0_PAEPS/503-550
E3EDT0_PAEPS/553-603
E3EDT0_PAEPS/609-654
E3EDT0_PAEPS/657-704
E3EDT0_PAEPS/707-755
E3EDT0_PAEPS/758-805
E3EMY1_BIFBS/686-775
E3EMY1_BIFBS/810-851
E3END2_BIFBS/540-587
E3END2_BIFBS/590-635
E3END2_BIFBS/646-684
E3END2_BIFBS/701-750
E3END2_BIFBS/755-803
E3END2_BIFBS/806-851
E3EZF2_KETVY/581-629
E3EZF2_KETVY/632-673
E3EZF2_KETVY/679-724
E3F304_KETVY/120-167
E3F304_KETVY/170-220
E3F304_KETVY/230-274
E3F304_KETVY/277-325
E3F304_KETVY/376-424
E3F304_KETVY/427-474
E3F9W3_CORP9/513-560
E3F9W3_CORP9/563-600
E3F9W3_CORP9/619-664
E3F9W3_CORP9/667-716
E3F9W3_CORP9/719-767
E3F9W3_CORP9/770-814
E3FFY4_STIAD/569-616
E3FFY4_STIAD/620-669
E3FFY4_STIAD/675-720
E3FFY4_STIAD/723-770
E3FFY4_STIAD/773-821
E3FFY4_STIAD/824-871
E3FVB7_STIAD/583-631
E3FVB7_STIAD/638-684
E3G3D1_ENTCS/592-636
E3G3D1_ENTCS/641-693
E3GB79_ENTCS/538-585
E3GB79_ENTCS/588-638
E3GB79_ENTCS/645-689
E3GB79_ENTCS/692-739
E3GB79_ENTCS/743-790
E3GB79_ENTCS/793-840
E3GHQ6_EUBLK/513-560
E3GHQ6_EUBLK/563-613
E3GHQ6_EUBLK/618-664
E3GHQ6_EUBLK/667-714
E3GHQ6_EUBLK/717-765
E3GHQ6_EUBLK/768-814
E3GUB6_HAEI2/535-582
E3GUB6_HAEI2/585-635
E3GUB6_HAEI2/641-686
E3GUB6_HAEI2/689-735
E3GUB6_HAEI2/767-815
E3GUB6_HAEI2/818-864
E3GUW9_HAEI2/596-637
E3GUW9_HAEI2/646-690
E3H1C8_ROTDC/681-728
E3H1C8_ROTDC/747-781
E3H315_ROTDC/530-577
E3H315_ROTDC/580-621
E3H315_ROTDC/636-681
E3H315_ROTDC/684-733
E3H315_ROTDC/736-784
E3H315_ROTDC/787-832
E3H638_ILYPC/500-547
E3H638_ILYPC/550-600
E3H638_ILYPC/606-651
E3H638_ILYPC/655-702
E3H638_ILYPC/706-753
E3H638_ILYPC/757-804
E3HHT0_ACHXA/631-673
E3HHT0_ACHXA/679-725
E3HVP4_ACHXA/549-596
E3HVP4_ACHXA/599-649
E3HVP4_ACHXA/655-700
E3HVP4_ACHXA/703-750
E3HVP4_ACHXA/754-802
E3HVP4_ACHXA/805-851
E3I2T2_RHOVT/538-585
E3I2T2_RHOVT/589-637
E3I2T2_RHOVT/647-691
E3I2T2_RHOVT/694-742
E3I2T2_RHOVT/818-866
E3I2T2_RHOVT/869-916
E3I6K3_RHOVT/555-603
E3I6K3_RHOVT/606-646
E3I6K3_RHOVT/653-698
E3IE94_GEOS0/502-526
E3IE94_GEOS0/547-597
E3IE94_GEOS0/604-649
E3IE94_GEOS0/652-698
E3IE94_GEOS0/704-753
E3IHN0_GEOS0/505-552
E3IHN0_GEOS0/555-605
E3IHN0_GEOS0/612-657
E3IHN0_GEOS0/660-707
E3IHN0_GEOS0/710-758
E3IHN0_GEOS0/761-808
E3IL37_DESVR/500-546
E3IL37_DESVR/550-600
E3IL37_DESVR/606-649
E3IL37_DESVR/654-701
E3IL37_DESVR/707-755
E3IL37_DESVR/757-805
E3J256_FRASU/511-558
E3J256_FRASU/561-609
E3J256_FRASU/617-662
E3J256_FRASU/665-714
E3J256_FRASU/719-767
E3J256_FRASU/770-816
E3JE40_BUCA0/519-566
E3JE40_BUCA0/569-618
E3JE40_BUCA0/625-670
E3JE40_BUCA0/673-720
E3JE40_BUCA0/723-770
E3JE40_BUCA0/774-820
E3JG16_BUCA3/519-566
E3JG16_BUCA3/569-618
E3JG16_BUCA3/625-670
E3JG16_BUCA3/673-720
E3JG16_BUCA3/723-770
E3JG16_BUCA3/774-820
E3JHI5_BUCAF/519-566
E3JHI5_BUCAF/569-618
E3JHI5_BUCAF/625-670
E3JHI5_BUCAF/673-720
E3JHI5_BUCAF/723-770
E3JHI5_BUCAF/774-820
E3NTF6_CAERE/559-585
E3NTF6_CAERE/588-634
E3NTF6_CAERE/644-689
E3NTF6_CAERE/692-740
E3NTF6_CAERE/744-792
E3NTF6_CAERE/795-840
E3NVL0_CAERE/198-245
E3NVL0_CAERE/248-297
E3NVL0_CAERE/389-433
E3NVL0_CAERE/436-482
E3NVL0_CAERE/513-561
E3NVL0_CAERE/564-611
E3PDT2_ECOH1/538-585
E3PDT2_ECOH1/588-638
E3PDT2_ECOH1/645-689
E3PDT2_ECOH1/692-739
E3PDT2_ECOH1/743-790
E3PDT2_ECOH1/793-840
E3PJD9_ECOH1/592-636
E3PJD9_ECOH1/641-685
E3PQZ2_CLOSD/508-554
E3PQZ2_CLOSD/557-607
E3PQZ2_CLOSD/613-658
E3PQZ2_CLOSD/661-708
E3PQZ2_CLOSD/711-758
E3PQZ2_CLOSD/762-808
E3R1R4_9LACO/146-196
E3R1R4_9LACO/202-247
E3R1R4_9LACO/250-296
E3R1R4_9LACO/300-348
E3R1R4_9LACO/351-398
E3R1R4_9LACO/96-142
E3RAD1_9LACO/550-600
E3RAD1_9LACO/607-655
E3RAD1_9LACO/660-707
E3WIP8_9LACO/506-549
E3WIP8_9LACO/556-606
E3WIP8_9LACO/612-657
E3WIP8_9LACO/660-707
E3WIP8_9LACO/710-758
E3WIP8_9LACO/761-808
E3XRA7_ECOLX/538-585
E3XRA7_ECOLX/588-638
E3XRA7_ECOLX/645-689
E3XRA7_ECOLX/692-739
E3XRA7_ECOLX/743-790
E3XRA7_ECOLX/793-840
E3XTT4_ECOLX/592-636
E3XTT4_ECOLX/641-685
E3XX76_SHIFL/538-585
E3XX76_SHIFL/588-638
E3XX76_SHIFL/645-689
E3XX76_SHIFL/692-739
E3XX76_SHIFL/743-790
E3XX76_SHIFL/793-840
E3Y6D4_SHIFL/592-636
E3Y6D4_SHIFL/641-685
E3YBC3_LISMO/1-33
E3YBC3_LISMO/36-84
E3YBC3_LISMO/87-134
E3YFR3_LISMO/505-530
E3YFR3_LISMO/550-584
E3YFR4_LISMO/117-155
E3YFR4_LISMO/16-62
E3YFR4_LISMO/65-111
E3YKU1_9LIST/1-35
E3YKU1_9LIST/38-86
E3YKU1_9LIST/89-136
E3YPR8_9LIST/505-530
E3YPR8_9LIST/550-601
E3YPR8_9LIST/607-653
E3YPR8_9LIST/656-703
E3YPR8_9LIST/708-746
E3YU97_LISIN/1-37
E3YU97_LISIN/144-191
E3YU97_LISIN/194-242
E3YU97_LISIN/245-292
E3YU97_LISIN/40-80
E3YU97_LISIN/96-141
E3YYI4_LISIN/505-530
E3YYI4_LISIN/550-601
E3YYI4_LISIN/607-652
E3YYI4_LISIN/655-702
E3YYI4_LISIN/707-745
E3Z757_LISIN/505-530
E3Z757_LISIN/550-601
E3Z757_LISIN/607-652
E3Z757_LISIN/655-702
E3Z757_LISIN/707-753
E3ZG00_LISIV/505-530
E3ZG00_LISIV/550-601
E3ZG00_LISIV/607-653
E3ZG00_LISIV/656-703
E3ZG00_LISIV/708-748
E3ZKX3_LISSE/388-433
E3ZKX3_LISSE/436-475
E3ZKX3_LISSE/492-537
E3ZKX3_LISSE/540-587
E3ZKX3_LISSE/590-638
E3ZKX3_LISSE/641-688
E3ZQ20_LISSE/135-186
E3ZQ20_LISSE/192-238
E3ZQ20_LISSE/241-288
E3ZQ20_LISSE/293-333
E3ZQ20_LISSE/90-115
E3ZUZ0_LISSE/507-552
E3ZUZ0_LISSE/555-591
E3ZUZ1_LISSE/59-106
E3ZUZ1_LISSE/8-56
E3ZYS0_LISSE/133-180
E3ZYS0_LISSE/185-226
E3ZYS0_LISSE/27-78
E3ZYS0_LISSE/84-130
E4A4T2_PROAC/526-573
E4A4T2_PROAC/576-626
E4A4T2_PROAC/632-678
E4A4T2_PROAC/681-730
E4A4T2_PROAC/738-786
E4A4T2_PROAC/789-835
E4A9K8_PROAC/615-697
E4A9K8_PROAC/727-762
E4ADG8_PROAC/615-697
E4ADG8_PROAC/726-762
E4AGF1_PROAC/526-573
E4AGF1_PROAC/576-626
E4AGF1_PROAC/632-678
E4AGF1_PROAC/681-730
E4AGF1_PROAC/738-786
E4AGF1_PROAC/789-834
E4AK41_PROAC/526-573
E4AK41_PROAC/576-626
E4AK41_PROAC/632-678
E4AK41_PROAC/681-730
E4AK41_PROAC/738-786
E4AK41_PROAC/789-835
E4ANK4_PROAC/615-697
E4ANK4_PROAC/727-762
E4AUM3_PROAC/615-697
E4AUM3_PROAC/727-762
E4AVR7_PROAC/526-573
E4AVR7_PROAC/576-626
E4AVR7_PROAC/632-678
E4AVR7_PROAC/681-730
E4AVR7_PROAC/738-786
E4AVR7_PROAC/789-835
E4B108_PROAC/526-573
E4B108_PROAC/576-626
E4B108_PROAC/632-678
E4B108_PROAC/681-730
E4B108_PROAC/738-786
E4B108_PROAC/789-835
E4B450_PROAC/615-697
E4B450_PROAC/727-762
E4B6Z5_PROAC/526-573
E4B6Z5_PROAC/576-626
E4B6Z5_PROAC/632-678
E4B6Z5_PROAC/681-730
E4B6Z5_PROAC/738-786
E4B6Z5_PROAC/789-835
E4BBQ1_PROAC/615-697
E4BBQ1_PROAC/727-762
E4BEY1_PROAC/615-697
E4BEY1_PROAC/726-762
E4BL87_PROAC/526-573
E4BL87_PROAC/576-626
E4BL87_PROAC/632-678
E4BL87_PROAC/681-730
E4BL87_PROAC/738-786
E4BL87_PROAC/789-834
E4BQ84_PROAC/615-697
E4BQ84_PROAC/727-762
E4BSR5_PROAC/526-573
E4BSR5_PROAC/576-626
E4BSR5_PROAC/632-678
E4BSR5_PROAC/681-730
E4BSR5_PROAC/738-786
E4BSR5_PROAC/789-835
E4BU87_PROAC/526-573
E4BU87_PROAC/576-626
E4BU87_PROAC/632-678
E4BU87_PROAC/681-730
E4BU87_PROAC/738-786
E4BU87_PROAC/789-835
E4BZM1_PROAC/615-697
E4BZM1_PROAC/727-762
E4C449_PROAC/526-573
E4C449_PROAC/576-626
E4C449_PROAC/632-678
E4C449_PROAC/681-730
E4C449_PROAC/738-786
E4C449_PROAC/789-835
E4C7J5_PROAC/615-697
E4C7J5_PROAC/727-762
E4CAT4_PROAC/526-573
E4CAT4_PROAC/576-626
E4CAT4_PROAC/632-678
E4CAT4_PROAC/681-730
E4CAT4_PROAC/738-786
E4CAT4_PROAC/789-835
E4CDF4_PROAC/615-697
E4CDF4_PROAC/727-762
E4CHT2_PROAC/526-573
E4CHT2_PROAC/576-626
E4CHT2_PROAC/632-678
E4CHT2_PROAC/681-730
E4CHT2_PROAC/738-786
E4CHT2_PROAC/789-835
E4CKJ3_PROAC/615-697
E4CKJ3_PROAC/727-762
E4CPT6_PROAC/526-573
E4CPT6_PROAC/576-626
E4CPT6_PROAC/632-678
E4CPT6_PROAC/681-730
E4CPT6_PROAC/738-786
E4CPT6_PROAC/789-835
E4CTC2_PROAC/615-697
E4CTC2_PROAC/727-762
E4CXF8_PROAC/526-573
E4CXF8_PROAC/576-626
E4CXF8_PROAC/632-678
E4CXF8_PROAC/681-730
E4CXF8_PROAC/738-786
E4CXF8_PROAC/789-835
E4D1F6_PROAC/615-697
E4D1F6_PROAC/727-762
E4D2W8_PROAC/526-573
E4D2W8_PROAC/576-626
E4D2W8_PROAC/632-678
E4D2W8_PROAC/681-730
E4D2W8_PROAC/738-786
E4D2W8_PROAC/789-835
E4D835_PROAC/615-697
E4D835_PROAC/727-762
E4DDA2_PROAC/615-697
E4DDA2_PROAC/727-762
E4DFG4_PROAC/526-573
E4DFG4_PROAC/576-626
E4DFG4_PROAC/632-678
E4DFG4_PROAC/681-730
E4DFG4_PROAC/738-786
E4DFG4_PROAC/789-835
E4DKJ2_PROAC/615-697
E4DKJ2_PROAC/727-762
E4DLK9_PROAC/526-573
E4DLK9_PROAC/576-626
E4DLK9_PROAC/632-678
E4DLK9_PROAC/681-730
E4DLK9_PROAC/738-786
E4DLK9_PROAC/789-835
E4DSB8_PROAC/615-697
E4DSB8_PROAC/727-762
E4DUL9_PROAC/526-573
E4DUL9_PROAC/576-626
E4DUL9_PROAC/632-678
E4DUL9_PROAC/681-730
E4DUL9_PROAC/738-786
E4DUL9_PROAC/789-835
E4DX67_PROAC/526-573
E4DX67_PROAC/576-626
E4DX67_PROAC/632-678
E4DX67_PROAC/681-730
E4DX67_PROAC/738-786
E4DX67_PROAC/789-835
E4E1C7_PROAC/615-697
E4E1C7_PROAC/727-762
E4E802_PROAC/615-697
E4E802_PROAC/727-762
E4EB33_PROAC/526-573
E4EB33_PROAC/576-626
E4EB33_PROAC/632-678
E4EB33_PROAC/681-730
E4EB33_PROAC/738-786
E4EB33_PROAC/789-835
E4ECF3_PROAC/526-573
E4ECF3_PROAC/576-626
E4ECF3_PROAC/632-678
E4ECF3_PROAC/681-730
E4ECF3_PROAC/738-786
E4ECF3_PROAC/789-835
E4EH99_PROAC/615-697
E4EH99_PROAC/727-762
E4EJN2_PROAC/526-573
E4EJN2_PROAC/576-626
E4EJN2_PROAC/632-678
E4EJN2_PROAC/681-730
E4EJN2_PROAC/738-786
E4EJN2_PROAC/789-835
E4EQ28_PROAC/615-697
E4EQ28_PROAC/727-762
E4ERL4_PROAC/526-573
E4ERL4_PROAC/576-626
E4ERL4_PROAC/632-678
E4ERL4_PROAC/681-730
E4ERL4_PROAC/738-786
E4ERL4_PROAC/789-835
E4EWY7_PROAC/615-697
E4EWY7_PROAC/727-762
E4F2V0_PROAC/526-573
E4F2V0_PROAC/576-626
E4F2V0_PROAC/632-678
E4F2V0_PROAC/681-730
E4F2V0_PROAC/738-786
E4F2V0_PROAC/789-835
E4F482_PROAC/615-697
E4F482_PROAC/727-762
E4F7S0_PROAC/526-573
E4F7S0_PROAC/576-626
E4F7S0_PROAC/632-678
E4F7S0_PROAC/681-730
E4F7S0_PROAC/738-786
E4F7S0_PROAC/789-835
E4FA61_PROAC/615-697
E4FA61_PROAC/727-762
E4FFN7_PROAC/526-573
E4FFN7_PROAC/576-626
E4FFN7_PROAC/632-678
E4FFN7_PROAC/681-730
E4FFN7_PROAC/738-786
E4FFN7_PROAC/789-835
E4FJD4_PROAC/615-697
E4FJD4_PROAC/727-762
E4FN08_PROAC/526-573
E4FN08_PROAC/576-626
E4FN08_PROAC/632-678
E4FN08_PROAC/681-730
E4FN08_PROAC/738-786
E4FN08_PROAC/789-835
E4FSD1_PROAC/615-697
E4FSD1_PROAC/727-762
E4FTA7_PROAC/526-573
E4FTA7_PROAC/576-626
E4FTA7_PROAC/632-678
E4FTA7_PROAC/681-730
E4FTA7_PROAC/738-786
E4FTA7_PROAC/789-835
E4FZ58_PROAC/615-697
E4FZ58_PROAC/727-762
E4G3N1_PROAC/615-697
E4G3N1_PROAC/727-762
E4G5U0_PROAC/526-573
E4G5U0_PROAC/576-626
E4G5U0_PROAC/632-678
E4G5U0_PROAC/681-730
E4G5U0_PROAC/738-786
E4G5U0_PROAC/789-835
E4G8J6_PROAC/526-573
E4G8J6_PROAC/576-626
E4G8J6_PROAC/632-678
E4G8J6_PROAC/681-730
E4G8J6_PROAC/738-786
E4G8J6_PROAC/789-835
E4GB89_PROAC/615-697
E4GB89_PROAC/727-762
E4GGC9_PROAC/615-697
E4GGC9_PROAC/727-762
E4GJ37_PROAC/526-573
E4GJ37_PROAC/576-626
E4GJ37_PROAC/632-678
E4GJ37_PROAC/681-730
E4GJ37_PROAC/738-786
E4GJ37_PROAC/789-835
E4GPA0_PROAC/526-573
E4GPA0_PROAC/576-626
E4GPA0_PROAC/632-678
E4GPA0_PROAC/681-730
E4GPA0_PROAC/738-786
E4GPA0_PROAC/789-835
E4GT56_PROAC/615-697
E4GT56_PROAC/727-762
E4GVU2_PROAC/615-697
E4GVU2_PROAC/727-762
E4GZH0_PROAC/526-573
E4GZH0_PROAC/576-626
E4GZH0_PROAC/632-678
E4GZH0_PROAC/681-730
E4GZH0_PROAC/738-786
E4GZH0_PROAC/789-835
E4H3P7_PROAC/526-573
E4H3P7_PROAC/576-626
E4H3P7_PROAC/632-678
E4H3P7_PROAC/681-730
E4H3P7_PROAC/738-786
E4H3P7_PROAC/789-835
E4H7J9_PROAC/615-697
E4H7J9_PROAC/727-762
E4HBD3_PROAC/615-697
E4HBD3_PROAC/727-762
E4HE87_PROAC/526-573
E4HE87_PROAC/576-626
E4HE87_PROAC/632-678
E4HE87_PROAC/681-730
E4HE87_PROAC/738-786
E4HE87_PROAC/789-835
E4HIU0_PROAC/526-573
E4HIU0_PROAC/576-626
E4HIU0_PROAC/632-678
E4HIU0_PROAC/681-730
E4HIU0_PROAC/738-786
E4HIU0_PROAC/789-834
E4HMP5_PROAC/615-697
E4HMP5_PROAC/726-762
E4HT86_PROAC/615-697
E4HT86_PROAC/727-762
E4HUZ5_PROAC/526-573
E4HUZ5_PROAC/576-626
E4HUZ5_PROAC/632-678
E4HUZ5_PROAC/681-730
E4HUZ5_PROAC/738-786
E4HUZ5_PROAC/789-835
E4HYX6_PROAC/526-573
E4HYX6_PROAC/576-626
E4HYX6_PROAC/632-678
E4HYX6_PROAC/681-730
E4HYX6_PROAC/738-786
E4HYX6_PROAC/789-835
E4I1G1_PROAC/615-697
E4I1G1_PROAC/727-762
E4I6C6_ENTFC/504-534
E4I6C6_ENTFC/549-598
E4I6C6_ENTFC/606-653
E4I6C6_ENTFC/660-705
E4I6C6_ENTFC/712-758
E4IBX8_ENTFC/505-552
E4IBX8_ENTFC/555-595
E4IBX8_ENTFC/612-657
E4IBX8_ENTFC/660-707
E4IBX8_ENTFC/710-758
E4IBX8_ENTFC/761-808
E4IGA3_ENTFC/504-534
E4IGA3_ENTFC/549-598
E4IGA3_ENTFC/606-653
E4IGA3_ENTFC/660-705
E4IGA3_ENTFC/712-758
E4IJ69_ENTFC/505-552
E4IJ69_ENTFC/555-595
E4IJ69_ENTFC/612-657
E4IJ69_ENTFC/660-707
E4IJ69_ENTFC/710-758
E4IJ69_ENTFC/761-808
E4IP29_ENTFC/505-552
E4IP29_ENTFC/555-595
E4IP29_ENTFC/612-657
E4IP29_ENTFC/660-707
E4IP29_ENTFC/710-758
E4IP29_ENTFC/761-808
E4IQS1_ENTFC/504-534
E4IQS1_ENTFC/549-598
E4IQS1_ENTFC/606-653
E4IQS1_ENTFC/660-705
E4IQS1_ENTFC/712-758
E4IYF4_ENTFC/504-534
E4IYF4_ENTFC/549-598
E4IYF4_ENTFC/606-653
E4IYF4_ENTFC/660-705
E4IYF4_ENTFC/712-758
E4J2R5_ENTFC/505-552
E4J2R5_ENTFC/555-595
E4J2R5_ENTFC/612-657
E4J2R5_ENTFC/660-707
E4J2R5_ENTFC/710-758
E4J2R5_ENTFC/761-808
E4J5C8_ENTFC/504-534
E4J5C8_ENTFC/549-598
E4J5C8_ENTFC/606-653
E4J5C8_ENTFC/660-705
E4J5C8_ENTFC/712-758
E4JAU4_ENTFC/505-552
E4JAU4_ENTFC/555-595
E4JAU4_ENTFC/612-657
E4JAU4_ENTFC/660-707
E4JAU4_ENTFC/710-758
E4JAU4_ENTFC/761-808
E4JFU8_ENTFC/504-534
E4JFU8_ENTFC/549-598
E4JFU8_ENTFC/606-653
E4JFU8_ENTFC/660-705
E4JFU8_ENTFC/712-758
E4JLU3_ENTFC/505-552
E4JLU3_ENTFC/555-595
E4JLU3_ENTFC/612-657
E4JLU3_ENTFC/660-707
E4JLU3_ENTFC/710-758
E4JLU3_ENTFC/761-808
E4K8M2_9FIRM/135-183
E4K8M2_9FIRM/186-234
E4K8M2_9FIRM/37-82
E4K8M2_9FIRM/85-132
E4KME1_9LACT/508-555
E4KME1_9LACT/558-608
E4KME1_9LACT/616-661
E4KME1_9LACT/664-710
E4KME1_9LACT/714-762
E4KME1_9LACT/765-811
E4KQ18_9LACT/505-535
E4KQ18_9LACT/550-600
E4KQ18_9LACT/614-663
E4KQ18_9LACT/668-713
E4KQ18_9LACT/722-771
E4KRS4_9PORP/503-548
E4KRS4_9PORP/554-599
E4KRS4_9PORP/615-660
E4KRS4_9PORP/663-712
E4KRS4_9PORP/717-766
E4KRS4_9PORP/769-816
E4KWZ1_9FIRM/506-553
E4KWZ1_9FIRM/556-606
E4KWZ1_9FIRM/613-657
E4KWZ1_9FIRM/660-706
E4KWZ1_9FIRM/710-758
E4KWZ1_9FIRM/761-805
E4L1H8_9STRE/502-549
E4L1H8_9STRE/552-602
E4L1H8_9STRE/609-654
E4L1H8_9STRE/657-704
E4L1H8_9STRE/707-755
E4L1H8_9STRE/758-805
E4L3J5_9STRE/546-597
E4L3J5_9STRE/605-650
E4L3J5_9STRE/653-699
E4L3J5_9STRE/702-746
E4L7C9_9FIRM/504-547
E4L7C9_9FIRM/553-604
E4L7C9_9FIRM/611-655
E4L7C9_9FIRM/659-708
E4L7C9_9FIRM/710-764
E4L7C9_9FIRM/758-806
E4LD09_9FIRM/506-553
E4LD09_9FIRM/556-604
E4LD09_9FIRM/614-658
E4LD09_9FIRM/661-708
E4LD09_9FIRM/714-762
E4LD09_9FIRM/765-813
E4LGI5_9FIRM/505-552
E4LGI5_9FIRM/555-605
E4LGI5_9FIRM/611-656
E4LGI5_9FIRM/659-706
E4LGI5_9FIRM/709-757
E4LGI5_9FIRM/760-807
E4LP52_9CLOT/556-606
E4LP52_9CLOT/613-657
E4LP52_9CLOT/661-706
E4LP52_9CLOT/711-747
E4LYW9_9CLOT/504-550
E4LYW9_9CLOT/554-604
E4LYW9_9CLOT/610-654
E4LYW9_9CLOT/658-704
E4LYW9_9CLOT/707-755
E4LYW9_9CLOT/758-805
E4M440_9FIRM/504-551
E4M440_9FIRM/554-604
E4M440_9FIRM/610-655
E4M440_9FIRM/658-705
E4M440_9FIRM/708-756
E4M440_9FIRM/759-806
E4M8J5_9BACT/511-558
E4M8J5_9BACT/561-611
E4M8J5_9BACT/622-667
E4M8J5_9BACT/670-717
E4M8J5_9BACT/722-770
E4M8J5_9BACT/773-820
E4MGH6_9FIRM/561-612
E4MGH6_9FIRM/617-661
E4MGH6_9FIRM/665-712
E4MI24_9FIRM/511-557
E4MI24_9FIRM/561-611
E4MI24_9FIRM/617-662
E4MI24_9FIRM/665-711
E4MI24_9FIRM/715-763
E4MI24_9FIRM/766-815
E4MQN0_CAPOC/501-548
E4MQN0_CAPOC/551-601
E4MQN0_CAPOC/612-657
E4MQN0_CAPOC/660-708
E4MQN0_CAPOC/713-767
E4MQN0_CAPOC/771-817
E4MZE7_KITSK/525-572
E4MZE7_KITSK/575-611
E4MZE7_KITSK/631-669
E4MZE7_KITSK/684-733
E4MZE7_KITSK/736-784
E4MZE7_KITSK/787-832
E4NI61_KITSK/667-714
E4NI61_KITSK/740-772
E4NLL7_HALBP/522-569
E4NLL7_HALBP/572-622
E4NLL7_HALBP/630-675
E4NLL7_HALBP/678-725
E4NLL7_HALBP/730-777
E4NLL7_HALBP/781-828
E4NXN2_BIFBP/686-775
E4NXN2_BIFBP/810-851
E4NXQ5_BIFBP/540-587
E4NXQ5_BIFBP/590-635
E4NXQ5_BIFBP/646-684
E4NXQ5_BIFBP/701-750
E4NXQ5_BIFBP/755-803
E4NXQ5_BIFBP/806-851
E4P857_ECO8N/592-636
E4P857_ECO8N/641-685
E4PDC2_ECO8N/538-585
E4PDC2_ECO8N/588-638
E4PDC2_ECO8N/645-689
E4PDC2_ECO8N/692-739
E4PDC2_ECO8N/743-790
E4PDC2_ECO8N/793-840
E4PIN2_MARAH/598-638
E4PIN2_MARAH/651-701
E4PJD8_MARAH/538-585
E4PJD8_MARAH/588-638
E4PJD8_MARAH/644-689
E4PJD8_MARAH/692-739
E4PJD8_MARAH/743-789
E4PJD8_MARAH/793-841
E4PT53_MYCLG/518-550
E4PT53_MYCLG/567-618
E4PT53_MYCLG/625-670
E4PT53_MYCLG/673-719
E4PT53_MYCLG/723-769
E4PT53_MYCLG/774-819
E4PU78_MYCLG/544-594
E4PU78_MYCLG/601-647
E4PU78_MYCLG/651-697
E4PU78_MYCLG/700-749
E4PZG3_MYCBG/571-618
E4PZG3_MYCBG/621-674
E4PZG3_MYCBG/680-725
E4PZG3_MYCBG/727-774
E4PZG3_MYCBG/778-825
E4PZG3_MYCBG/828-875
E4Q0I9_MYCBG/558-608
E4Q0I9_MYCBG/614-660
E4Q0I9_MYCBG/663-710
E4Q0I9_MYCBG/713-753
E4Q1S8_CALOW/504-551
E4Q1S8_CALOW/554-604
E4Q1S8_CALOW/609-654
E4Q1S8_CALOW/657-704
E4Q1S8_CALOW/707-755
E4Q1S8_CALOW/758-806
E4Q9A4_CALH1/504-551
E4Q9A4_CALH1/554-604
E4Q9A4_CALH1/609-654
E4Q9A4_CALH1/657-704
E4Q9A4_CALH1/707-755
E4Q9A4_CALH1/758-806
E4QF39_BORBN/507-554
E4QF39_BORBN/557-603
E4QF39_BORBN/613-657
E4QF39_BORBN/661-708
E4QF39_BORBN/711-760
E4QF39_BORBN/763-808
E4QI37_METS6/538-585
E4QI37_METS6/588-638
E4QI37_METS6/644-689
E4QI37_METS6/692-739
E4QI37_METS6/743-791
E4QI37_METS6/794-840
E4QS31_MYCH1/509-553
E4QS31_MYCH1/558-604
E4QTI7_MYCH1/541-588
E4QTI7_MYCH1/591-641
E4QTI7_MYCH1/647-692
E4QTI7_MYCH1/698-741
E4QTI7_MYCH1/747-794
E4QTI7_MYCH1/797-844
E4QUI0_HAEI6/596-637
E4QUI0_HAEI6/646-690
E4QZ19_HAEI6/535-582
E4QZ19_HAEI6/585-635
E4QZ19_HAEI6/641-686
E4QZ19_HAEI6/689-736
E4QZ19_HAEI6/768-815
E4QZ19_HAEI6/818-864
E4R1M9_BIFLM/539-586
E4R1M9_BIFLM/589-638
E4R1M9_BIFLM/645-682
E4R1M9_BIFLM/699-748
E4R1M9_BIFLM/753-801
E4R1M9_BIFLM/804-849
E4R2G1_BIFLM/747-794
E4R2G1_BIFLM/829-868
E4R8C1_PSEPB/600-644
E4R8C1_PSEPB/649-701
E4RDT5_PSEPB/539-586
E4RDT5_PSEPB/589-639
E4RDT5_PSEPB/688-733
E4RDT5_PSEPB/736-783
E4RDT5_PSEPB/786-834
E4RDT5_PSEPB/837-884
E4RKI2_HALSL/597-639
E4RKI2_HALSL/643-690
E4RKI2_HALSL/693-734
E4RKI2_HALSL/742-782
E4RNH2_HALSL/503-550
E4RNH2_HALSL/553-603
E4RNH2_HALSL/609-653
E4RNH2_HALSL/656-701
E4RNH2_HALSL/706-754
E4RNH2_HALSL/757-804
E4RR46_LEAB4/509-555
E4RR46_LEAB4/559-609
E4RR46_LEAB4/620-665
E4RR46_LEAB4/668-715
E4RR46_LEAB4/719-766
E4RR46_LEAB4/770-816
E4S1Q5_BORBJ/507-554
E4S1Q5_BORBJ/557-603
E4S1Q5_BORBJ/613-657
E4S1Q5_BORBJ/661-708
E4S1Q5_BORBJ/711-760
E4S1Q5_BORBJ/763-808
E4S5D9_CALKI/504-551
E4S5D9_CALKI/554-604
E4S5D9_CALKI/609-654
E4S5D9_CALKI/657-704
E4S5D9_CALKI/707-755
E4S5D9_CALKI/758-806
E4SC05_CALK2/504-551
E4SC05_CALK2/554-604
E4SC05_CALK2/609-654
E4SC05_CALK2/657-704
E4SC05_CALK2/707-755
E4SC05_CALK2/758-806
E4SJ61_LACAR/507-553
E4SJ61_LACAR/557-607
E4SJ61_LACAR/613-658
E4SJ61_LACAR/661-707
E4SJ61_LACAR/711-759
E4SJ61_LACAR/762-809
E4SJC8_LACAR/549-599
E4SJC8_LACAR/606-653
E4SJC8_LACAR/659-706
E4SJC8_LACAR/714-759
E4SPS3_STRTN/502-549
E4SPS3_STRTN/552-602
E4SPS3_STRTN/610-655
E4SPS3_STRTN/658-705
E4SPS3_STRTN/708-756
E4SPS3_STRTN/759-806
E4ST79_STRTN/546-597
E4ST79_STRTN/603-651
E4ST79_STRTN/653-700
E4ST79_STRTN/702-743
E4SUM1_LACDN/508-553
E4SUM1_LACDN/558-607
E4SUM1_LACDN/614-659
E4SUM1_LACDN/662-709
E4SUM1_LACDN/712-760
E4SUM1_LACDN/763-810
E4SZD2_LACDN/550-599
E4SZD2_LACDN/608-655
E4SZD2_LACDN/661-708
E4T2N1_PALPW/502-548
E4T2N1_PALPW/552-602
E4T2N1_PALPW/613-658
E4T2N1_PALPW/661-710
E4T2N1_PALPW/715-781
E4T2N1_PALPW/784-831
E4T907_RIEAD/505-551
E4T907_RIEAD/555-605
E4T907_RIEAD/616-661
E4T907_RIEAD/664-711
E4T907_RIEAD/716-763
E4T907_RIEAD/767-814
E4TI26_CALNY/503-550
E4TI26_CALNY/553-603
E4TI26_CALNY/609-653
E4TI26_CALNY/656-703
E4TI26_CALNY/706-754
E4TI26_CALNY/757-803
E4TPA1_MARTH/504-551
E4TPA1_MARTH/554-604
E4TPA1_MARTH/615-660
E4TPA1_MARTH/663-711
E4TPA1_MARTH/715-762
E4TPA1_MARTH/766-813
E4U2X9_SULKY/504-551
E4U2X9_SULKY/554-604
E4U2X9_SULKY/610-654
E4U2X9_SULKY/659-707
E4U2X9_SULKY/711-760
E4U2X9_SULKY/763-807
E4U4E4_OCEP5/497-544
E4U4E4_OCEP5/547-597
E4U4E4_OCEP5/603-648
E4U4E4_OCEP5/651-698
E4U4E4_OCEP5/703-751
E4U4E4_OCEP5/754-801
E4UCY4_LIBSC/561-609
E4UCY4_LIBSC/612-656
E4UCY4_LIBSC/659-704
E4UDV3_LIBSC/537-584
E4UDV3_LIBSC/588-637
E4UDV3_LIBSC/646-691
E4UDV3_LIBSC/694-741
E4UDV3_LIBSC/798-848
E4UDV3_LIBSC/851-898
E4VAR0_BIFBI/686-775
E4VAR0_BIFBI/810-851
E4VCC2_BIFBI/518-565
E4VCC2_BIFBI/568-613
E4VCC2_BIFBI/624-662
E4VCC2_BIFBI/679-728
E4VCC2_BIFBI/733-781
E4VCC2_BIFBI/784-829
E4VL35_9HELI/503-550
E4VL35_9HELI/553-603
E4VL35_9HELI/608-654
E4VL35_9HELI/658-705
E4VL35_9HELI/710-758
E4VL35_9HELI/762-808
E4VR22_BACFR/501-547
E4VR22_BACFR/551-596
E4VR22_BACFR/612-657
E4VR22_BACFR/660-709
E4VR22_BACFR/714-762
E4VR22_BACFR/765-813
E4W4S7_9MYCO/516-563
E4W4S7_9MYCO/566-604
E4W4S7_9MYCO/622-667
E4W4S7_9MYCO/670-719
E4W4S7_9MYCO/722-770
E4W4S7_9MYCO/773-818
E4WB70_RHOE1/516-563
E4WB70_RHOE1/566-616
E4WB70_RHOE1/622-667
E4WB70_RHOE1/670-719
E4WB70_RHOE1/722-770
E4WB70_RHOE1/773-818
E4XU22_OIKDI/500-552
E4XU22_OIKDI/556-605
E4XU22_OIKDI/623-668
E4XU22_OIKDI/671-720
E4XU22_OIKDI/723-771
E4XU22_OIKDI/774-820
E4ZDL6_NEIL0/549-596
E4ZDL6_NEIL0/599-649
E4ZDL6_NEIL0/655-699
E4ZDL6_NEIL0/703-786
E4ZDL6_NEIL0/795-842
E4ZDL6_NEIL0/845-892
E5AHZ8_CHLPS/505-553
E5AHZ8_CHLPS/556-607
E5AHZ8_CHLPS/613-658
E5AHZ8_CHLPS/662-710
E5AHZ8_CHLPS/713-761
E5AHZ8_CHLPS/764-811
E5ANP4_BURRH/545-592
E5ANP4_BURRH/595-645
E5ANP4_BURRH/651-696
E5ANP4_BURRH/699-746
E5ANP4_BURRH/750-798
E5ANP4_BURRH/801-848
E5B1C3_ERWAM/596-639
E5B1C3_ERWAM/645-695
E5B6X6_ERWAM/538-585
E5B6X6_ERWAM/588-638
E5B6X6_ERWAM/645-689
E5B6X6_ERWAM/692-739
E5B6X6_ERWAM/742-789
E5B6X6_ERWAM/793-840
E5BHR3_9FUSO/499-545
E5BHR3_9FUSO/549-599
E5BHR3_9FUSO/605-650
E5BHR3_9FUSO/654-701
E5BHR3_9FUSO/705-752
E5BHR3_9FUSO/756-803
E5BJF6_9FUSO/499-546
E5BJF6_9FUSO/549-599
E5BJF6_9FUSO/605-650
E5BJF6_9FUSO/654-701
E5BJF6_9FUSO/705-752
E5BJF6_9FUSO/756-803
E5BXC2_9FUSO/499-546
E5BXC2_9FUSO/549-599
E5BXC2_9FUSO/605-650
E5BXC2_9FUSO/655-702
E5BXC2_9FUSO/706-754
E5BXC2_9FUSO/757-804
E5C176_9FUSO/499-545
E5C176_9FUSO/549-599
E5C176_9FUSO/605-650
E5C176_9FUSO/654-701
E5C176_9FUSO/705-752
E5C176_9FUSO/756-803
E5C4V4_9BACE/501-547
E5C4V4_9BACE/551-600
E5C4V4_9BACE/612-657
E5C4V4_9BACE/660-709
E5C4V4_9BACE/714-762
E5C4V4_9BACE/765-812
E5CIB4_STAHO/507-554
E5CIB4_STAHO/557-607
E5CIB4_STAHO/614-659
E5CIB4_STAHO/662-708
E5CIB4_STAHO/714-762
E5CIB4_STAHO/765-811
E5CMS8_STAHO/502-544
E5CMS8_STAHO/547-595
E5CMS8_STAHO/604-649
E5CMS8_STAHO/652-699
E5CMS8_STAHO/702-751
E5CR64_9STAP/502-541
E5CR64_9STAP/547-595
E5CR64_9STAP/604-649
E5CR64_9STAP/652-698
E5CR64_9STAP/702-751
E5CV56_9STAP/507-554
E5CV56_9STAP/557-607
E5CV56_9STAP/614-659
E5CV56_9STAP/662-709
E5CV56_9STAP/714-762
E5CV56_9STAP/765-812
E5L9E0_9MOLU/423-473
E5L9E0_9MOLU/480-506
E5QV78_STAAH/506-553
E5QV78_STAAH/556-606
E5QV78_STAAH/613-658
E5QV78_STAAH/661-708
E5QV78_STAAH/713-761
E5QV78_STAAH/764-811
E5QWE5_STAAH/502-540
E5QWE5_STAAH/547-595
E5QWE5_STAAH/604-649
E5QWE5_STAAH/652-694
E5QWE5_STAAH/702-751
E5R5H8_STAAG/506-553
E5R5H8_STAAG/556-606
E5R5H8_STAAG/613-658
E5R5H8_STAAG/661-708
E5R5H8_STAAG/713-761
E5R5H8_STAAG/764-811
E5RC64_STAAG/502-540
E5RC64_STAAG/547-595
E5RC64_STAAG/604-649
E5RC64_STAAG/652-694
E5RC64_STAAG/702-751
E5TBR9_STAAU/506-553
E5TBR9_STAAU/556-606
E5TBR9_STAAU/613-658
E5TBR9_STAAU/661-708
E5TBR9_STAAU/713-761
E5TBR9_STAAU/764-811
E5TEQ9_STAAU/502-540
E5TEQ9_STAAU/547-595
E5TEQ9_STAAU/604-649
E5TEQ9_STAAU/652-694
E5TEQ9_STAAU/702-751
E5TKK9_STAAU/506-553
E5TKK9_STAAU/556-606
E5TKK9_STAAU/613-658
E5TKK9_STAAU/661-708
E5TKK9_STAAU/713-761
E5TKK9_STAAU/764-811
E5TPT1_STAAU/502-540
E5TPT1_STAAU/547-595
E5TPT1_STAAU/604-649
E5TPT1_STAAU/652-694
E5TPT1_STAAU/702-751
E5TRE1_STAAU/502-540
E5TRE1_STAAU/547-595
E5TRE1_STAAU/604-649
E5TRE1_STAAU/652-694
E5TRE1_STAAU/702-751
E5TWB0_STAAU/506-553
E5TWB0_STAAU/556-606
E5TWB0_STAAU/613-658
E5TWB0_STAAU/661-708
E5TWB0_STAAU/713-761
E5TWB0_STAAU/764-811
E5UAT0_ALCXX/574-622
E5UAT0_ALCXX/626-668
E5UAT0_ALCXX/674-720
E5UC14_ALCXX/549-596
E5UC14_ALCXX/599-649
E5UC14_ALCXX/655-700
E5UC14_ALCXX/703-750
E5UC14_ALCXX/754-802
E5UC14_ALCXX/805-851
E5UIN9_NEIMU/549-596
E5UIN9_NEIMU/599-649
E5UIN9_NEIMU/655-699
E5UIN9_NEIMU/703-788
E5UIN9_NEIMU/797-844
E5UIN9_NEIMU/847-894
E5URG4_9BACE/501-547
E5URG4_9BACE/551-598
E5URG4_9BACE/612-657
E5URG4_9BACE/660-709
E5URG4_9BACE/714-762
E5URG4_9BACE/765-813
E5V110_9BACL/504-551
E5V110_9BACL/554-604
E5V110_9BACL/611-656
E5V110_9BACL/659-706
E5V110_9BACL/709-757
E5V110_9BACL/760-806
E5VC08_9BACE/501-547
E5VC08_9BACE/551-596
E5VC08_9BACE/612-657
E5VC08_9BACE/660-709
E5VC08_9BACE/714-762
E5VC08_9BACE/765-813
E5VMG7_9FIRM/142-189
E5VMG7_9FIRM/36-75
E5VNE3_9FIRM/510-557
E5VNE3_9FIRM/560-609
E5VNE3_9FIRM/616-659
E5VNE3_9FIRM/664-709
E5VNE3_9FIRM/714-762
E5VNE3_9FIRM/765-812
E5VTA1_9FIRM/518-562
E5VTA1_9FIRM/571-617
E5VVS4_9FIRM/510-557
E5VVS4_9FIRM/560-610
E5VVS4_9FIRM/616-661
E5VVS4_9FIRM/664-709
E5VVS4_9FIRM/714-762
E5VVS4_9FIRM/765-812
E5W1W8_9BACI/504-529
E5W1W8_9BACI/549-599
E5W1W8_9BACI/605-651
E5W1W8_9BACI/654-700
E5W1W8_9BACI/704-753
E5WA71_9BACI/505-552
E5WA71_9BACI/555-596
E5WA71_9BACI/611-656
E5WA71_9BACI/659-706
E5WA71_9BACI/709-756
E5WA71_9BACI/760-807
E5WHB9_9BACI/505-552
E5WHB9_9BACI/555-604
E5WHB9_9BACI/610-656
E5WHB9_9BACI/659-706
E5WHB9_9BACI/709-757
E5WHB9_9BACI/760-806
E5WND8_9BACI/504-529
E5WND8_9BACI/549-599
E5WND8_9BACI/605-651
E5WND8_9BACI/654-701
E5WND8_9BACI/706-755
E5X2Q2_9BACE/501-547
E5X2Q2_9BACE/551-596
E5X2Q2_9BACE/612-657
E5X2Q2_9BACE/660-709
E5X2Q2_9BACE/714-762
E5X2Q2_9BACE/765-813
E5X8S4_9ACTN/581-628
E5X8S4_9ACTN/631-681
E5X8S4_9ACTN/687-732
E5X8S4_9ACTN/735-781
E5X8S4_9ACTN/785-831
E5X8S4_9ACTN/836-883
E5XEP8_9FIRM/620-664
E5XEP8_9FIRM/667-714
E5XFZ2_9FIRM/509-556
E5XFZ2_9FIRM/559-609
E5XFZ2_9FIRM/615-660
E5XFZ2_9FIRM/663-710
E5XFZ2_9FIRM/713-761
E5XFZ2_9FIRM/764-811
E5XVC8_9ACTO/514-561
E5XVC8_9ACTO/564-613
E5XVC8_9ACTO/620-665
E5XVC8_9ACTO/668-717
E5XVC8_9ACTO/720-768
E5XVC8_9ACTO/771-818
E5XXS4_9BIFI/539-586
E5XXS4_9BIFI/589-638
E5XXS4_9BIFI/645-682
E5XXS4_9BIFI/699-748
E5XXS4_9BIFI/753-801
E5XXS4_9BIFI/804-849
E5XXZ7_9BIFI/747-794
E5XXZ7_9BIFI/829-868
E5Y7Z2_BILWA/498-545
E5Y7Z2_BILWA/548-597
E5Y7Z2_BILWA/604-647
E5Y7Z2_BILWA/652-699
E5Y7Z2_BILWA/703-750
E5Y7Z2_BILWA/753-801
E5YGT1_9ENTR/538-585
E5YGT1_9ENTR/588-638
E5YGT1_9ENTR/644-689
E5YGT1_9ENTR/692-739
E5YGT1_9ENTR/742-790
E5YGT1_9ENTR/793-840
E5YJ82_9ENTR/596-635
E5YJ82_9ENTR/645-697
E5YPU9_9BACL/503-550
E5YPU9_9BACL/553-603
E5YPU9_9BACL/609-654
E5YPU9_9BACL/657-704
E5YPU9_9BACL/707-755
E5YPU9_9BACL/758-802
E5YW51_9BACL/504-547
E5YW51_9BACL/551-601
E5YW51_9BACL/608-653
E5YW51_9BACL/656-703
E5YW51_9BACL/707-748
E5YW51_9BACL/765-811
E5Z6N9_CAMJE/505-552
E5Z6N9_CAMJE/555-605
E5Z6N9_CAMJE/611-656
E5Z6N9_CAMJE/695-743
E5Z6N9_CAMJE/747-795
E5Z6N9_CAMJE/798-844
E5ZG45_CAMJE/179-226
E5ZG45_CAMJE/229-279
E5ZG45_CAMJE/285-330
E5ZG45_CAMJE/369-417
E5ZG45_CAMJE/421-469
E5ZG45_CAMJE/472-518
E5ZHG4_CAMJE/505-552
E5ZHG4_CAMJE/555-605
E5ZHG4_CAMJE/611-656
E5ZHG4_CAMJE/695-743
E5ZHG4_CAMJE/747-795
E5ZHG4_CAMJE/798-844
E5ZQ17_ECOLX/592-636
E5ZQ17_ECOLX/641-685
E5ZY78_ECOLX/538-585
E5ZY78_ECOLX/588-638
E5ZY78_ECOLX/645-689
E5ZY78_ECOLX/692-739
E5ZY78_ECOLX/743-790
E5ZY78_ECOLX/793-840
E6A3B5_ECOLX/592-636
E6A3B5_ECOLX/641-685
E6ABD5_ECOLX/538-585
E6ABD5_ECOLX/588-638
E6ABD5_ECOLX/645-689
E6ABD5_ECOLX/692-739
E6ABD5_ECOLX/743-790
E6ABD5_ECOLX/793-840
E6AQK4_ECOLX/538-585
E6AQK4_ECOLX/588-638
E6AQK4_ECOLX/645-689
E6AQK4_ECOLX/692-739
E6AQK4_ECOLX/743-790
E6AQK4_ECOLX/793-840
E6ARI8_ECOLX/592-636
E6ARI8_ECOLX/641-685
E6B9Q6_ECOLX/538-585
E6B9Q6_ECOLX/588-638
E6B9Q6_ECOLX/645-689
E6B9Q6_ECOLX/692-739
E6B9Q6_ECOLX/743-790
E6B9Q6_ECOLX/793-840
E6BBR4_ECOLX/592-636
E6BBR4_ECOLX/641-685
E6BF48_ECOLX/592-636
E6BF48_ECOLX/641-685
E6BKH7_ECOLX/538-585
E6BKH7_ECOLX/588-638
E6BKH7_ECOLX/645-689
E6BKH7_ECOLX/692-739
E6BKH7_ECOLX/743-790
E6BKH7_ECOLX/793-840
E6BX89_PROAC/526-573
E6BX89_PROAC/576-626
E6BX89_PROAC/632-678
E6BX89_PROAC/681-730
E6BX89_PROAC/738-786
E6BX89_PROAC/789-835
E6BYR2_PROAC/615-697
E6BYR2_PROAC/727-762
E6C3V2_PROAC/526-573
E6C3V2_PROAC/576-626
E6C3V2_PROAC/632-678
E6C3V2_PROAC/681-730
E6C3V2_PROAC/738-786
E6C3V2_PROAC/789-835
E6C7K9_PROAC/615-697
E6C7K9_PROAC/727-762
E6CAM4_PROAC/526-573
E6CAM4_PROAC/576-626
E6CAM4_PROAC/632-678
E6CAM4_PROAC/681-730
E6CAM4_PROAC/738-786
E6CAM4_PROAC/789-835
E6CFZ8_PROAC/615-697
E6CFZ8_PROAC/727-762
E6CH51_PROAC/526-573
E6CH51_PROAC/576-626
E6CH51_PROAC/632-678
E6CH51_PROAC/681-730
E6CH51_PROAC/738-786
E6CH51_PROAC/789-835
E6CM58_PROAC/615-697
E6CM58_PROAC/727-762
E6CR50_PROAC/526-573
E6CR50_PROAC/576-626
E6CR50_PROAC/632-678
E6CR50_PROAC/681-730
E6CR50_PROAC/738-786
E6CR50_PROAC/789-835
E6CTU5_PROAC/615-697
E6CTU5_PROAC/727-762
E6CY78_PROAC/526-573
E6CY78_PROAC/576-626
E6CY78_PROAC/632-678
E6CY78_PROAC/681-730
E6CY78_PROAC/738-786
E6CY78_PROAC/789-835
E6D224_PROAC/615-697
E6D224_PROAC/727-762
E6D5Q1_PROAC/615-697
E6D5Q1_PROAC/727-762
E6D6Y2_PROAC/526-573
E6D6Y2_PROAC/576-626
E6D6Y2_PROAC/632-678
E6D6Y2_PROAC/681-730
E6D6Y2_PROAC/738-786
E6D6Y2_PROAC/789-835
E6DDQ9_PROAC/526-573
E6DDQ9_PROAC/576-626
E6DDQ9_PROAC/632-678
E6DDQ9_PROAC/681-730
E6DDQ9_PROAC/738-786
E6DDQ9_PROAC/789-835
E6DFW0_PROAC/615-697
E6DFW0_PROAC/727-762
E6DJ99_PROAC/615-697
E6DJ99_PROAC/727-762
E6DNN6_PROAC/526-573
E6DNN6_PROAC/576-626
E6DNN6_PROAC/632-678
E6DNN6_PROAC/681-730
E6DNN6_PROAC/738-786
E6DNN6_PROAC/789-835
E6DSJ6_PROAC/526-573
E6DSJ6_PROAC/576-626
E6DSJ6_PROAC/632-678
E6DSJ6_PROAC/681-730
E6DSJ6_PROAC/738-786
E6DSJ6_PROAC/789-835
E6DVR0_PROAC/615-697
E6DVR0_PROAC/727-762
E6E191_PROAC/615-697
E6E191_PROAC/727-762
E6E3I6_PROAC/526-573
E6E3I6_PROAC/576-626
E6E3I6_PROAC/632-678
E6E3I6_PROAC/681-730
E6E3I6_PROAC/738-786
E6E3I6_PROAC/789-835
E6E7L6_PROAC/526-573
E6E7L6_PROAC/576-626
E6E7L6_PROAC/632-678
E6E7L6_PROAC/681-730
E6E7L6_PROAC/738-786
E6E7L6_PROAC/789-835
E6EAF4_PROAC/615-697
E6EAF4_PROAC/727-762
E6EEB9_PROAC/526-573
E6EEB9_PROAC/576-626
E6EEB9_PROAC/632-678
E6EEB9_PROAC/681-730
E6EEB9_PROAC/738-786
E6EEB9_PROAC/789-835
E6EH78_PROAC/615-697
E6EH78_PROAC/727-762
E6EML6_ENTFA/505-552
E6EML6_ENTFA/555-604
E6EML6_ENTFA/612-657
E6EML6_ENTFA/660-707
E6EML6_ENTFA/710-758
E6EML6_ENTFA/761-808
E6EPV0_ENTFA/507-545
E6EPV0_ENTFA/552-602
E6EPV0_ENTFA/609-658
E6EPV0_ENTFA/663-709
E6EPV0_ENTFA/715-761
E6EW01_ENTFA/505-552
E6EW01_ENTFA/555-604
E6EW01_ENTFA/612-657
E6EW01_ENTFA/660-707
E6EW01_ENTFA/710-758
E6EW01_ENTFA/761-808
E6EZ77_ENTFA/507-545
E6EZ77_ENTFA/552-602
E6EZ77_ENTFA/609-658
E6EZ77_ENTFA/663-709
E6EZ77_ENTFA/715-761
E6F5F0_ENTFA/505-552
E6F5F0_ENTFA/555-604
E6F5F0_ENTFA/612-657
E6F5F0_ENTFA/660-707
E6F5F0_ENTFA/710-758
E6F5F0_ENTFA/761-808
E6F8M2_ENTFA/507-545
E6F8M2_ENTFA/552-602
E6F8M2_ENTFA/609-658
E6F8M2_ENTFA/663-709
E6F8M2_ENTFA/715-761
E6FD57_ENTFA/505-552
E6FD57_ENTFA/555-604
E6FD57_ENTFA/612-657
E6FD57_ENTFA/660-707
E6FD57_ENTFA/710-758
E6FD57_ENTFA/761-808
E6FFP1_ENTFA/507-545
E6FFP1_ENTFA/552-602
E6FFP1_ENTFA/609-658
E6FFP1_ENTFA/663-709
E6FFP1_ENTFA/715-761
E6FLL9_ENTFA/505-552
E6FLL9_ENTFA/555-604
E6FLL9_ENTFA/612-657
E6FLL9_ENTFA/660-707
E6FLL9_ENTFA/710-758
E6FLL9_ENTFA/761-808
E6FRN7_ENTFA/507-545
E6FRN7_ENTFA/552-602
E6FRN7_ENTFA/609-658
E6FRN7_ENTFA/663-709
E6FRN7_ENTFA/715-761
E6FWV1_ENTFA/505-552
E6FWV1_ENTFA/555-604
E6FWV1_ENTFA/612-657
E6FWV1_ENTFA/660-707
E6FWV1_ENTFA/710-758
E6FWV1_ENTFA/761-808
E6FZ30_ENTFA/507-545
E6FZ30_ENTFA/552-602
E6FZ30_ENTFA/609-658
E6FZ30_ENTFA/663-709
E6FZ30_ENTFA/715-761
E6G1Z2_ENTFA/505-552
E6G1Z2_ENTFA/555-604
E6G1Z2_ENTFA/612-657
E6G1Z2_ENTFA/660-707
E6G1Z2_ENTFA/710-758
E6G1Z2_ENTFA/761-808
E6G6T0_ENTFA/507-545
E6G6T0_ENTFA/552-602
E6G6T0_ENTFA/609-658
E6G6T0_ENTFA/663-709
E6G6T0_ENTFA/715-761
E6GCH5_ENTFA/507-545
E6GCH5_ENTFA/552-602
E6GCH5_ENTFA/609-658
E6GCH5_ENTFA/663-709
E6GCH5_ENTFA/715-761
E6GF03_ENTFA/505-552
E6GF03_ENTFA/555-604
E6GF03_ENTFA/612-657
E6GF03_ENTFA/660-707
E6GF03_ENTFA/710-758
E6GF03_ENTFA/761-808
E6GHE4_ENTFA/507-545
E6GHE4_ENTFA/552-602
E6GHE4_ENTFA/609-658
E6GHE4_ENTFA/663-709
E6GHE4_ENTFA/715-761
E6GIZ1_ENTFA/505-552
E6GIZ1_ENTFA/555-604
E6GIZ1_ENTFA/612-657
E6GIZ1_ENTFA/660-707
E6GIZ1_ENTFA/710-758
E6GIZ1_ENTFA/761-808
E6GTK3_ENTFA/505-552
E6GTK3_ENTFA/555-604
E6GTK3_ENTFA/612-657
E6GTK3_ENTFA/660-707
E6GTK3_ENTFA/710-758
E6GTK3_ENTFA/761-808
E6GXE6_ENTFA/507-545
E6GXE6_ENTFA/552-602
E6GXE6_ENTFA/609-658
E6GXE6_ENTFA/663-709
E6GXE6_ENTFA/715-761
E6H1B3_ENTFA/507-545
E6H1B3_ENTFA/552-602
E6H1B3_ENTFA/609-658
E6H1B3_ENTFA/663-709
E6H1B3_ENTFA/715-761
E6H6H4_ENTFA/505-552
E6H6H4_ENTFA/555-604
E6H6H4_ENTFA/612-657
E6H6H4_ENTFA/660-707
E6H6H4_ENTFA/710-758
E6H6H4_ENTFA/761-808
E6H9R7_ENTFA/507-545
E6H9R7_ENTFA/552-602
E6H9R7_ENTFA/609-658
E6H9R7_ENTFA/663-709
E6H9R7_ENTFA/715-761
E6HAD7_ENTFA/505-552
E6HAD7_ENTFA/555-604
E6HAD7_ENTFA/612-657
E6HAD7_ENTFA/660-707
E6HAD7_ENTFA/710-758
E6HAD7_ENTFA/761-808
E6HJG9_ENTFA/507-545
E6HJG9_ENTFA/552-602
E6HJG9_ENTFA/609-658
E6HJG9_ENTFA/663-709
E6HJG9_ENTFA/715-761
E6HLV4_ENTFA/505-552
E6HLV4_ENTFA/555-604
E6HLV4_ENTFA/612-657
E6HLV4_ENTFA/660-707
E6HLV4_ENTFA/710-758
E6HLV4_ENTFA/761-808
E6HVD9_ENTFA/505-552
E6HVD9_ENTFA/555-604
E6HVD9_ENTFA/612-657
E6HVD9_ENTFA/660-707
E6HVD9_ENTFA/710-758
E6HVD9_ENTFA/761-808
E6HXE1_ENTFA/507-545
E6HXE1_ENTFA/552-602
E6HXE1_ENTFA/609-658
E6HXE1_ENTFA/663-709
E6HXE1_ENTFA/715-761
E6I0F4_ENTFA/505-552
E6I0F4_ENTFA/555-604
E6I0F4_ENTFA/612-657
E6I0F4_ENTFA/660-707
E6I0F4_ENTFA/710-758
E6I0F4_ENTFA/761-808
E6I2L6_ENTFA/507-545
E6I2L6_ENTFA/552-602
E6I2L6_ENTFA/609-658
E6I2L6_ENTFA/663-709
E6I2L6_ENTFA/715-761
E6I753_ENTFA/505-552
E6I753_ENTFA/555-604
E6I753_ENTFA/612-657
E6I753_ENTFA/660-707
E6I753_ENTFA/710-758
E6I753_ENTFA/761-808
E6IFC1_ENTFA/507-545
E6IFC1_ENTFA/552-602
E6IFC1_ENTFA/609-658
E6IFC1_ENTFA/663-709
E6IFC1_ENTFA/715-761
E6IHF5_ENTFA/507-545
E6IHF5_ENTFA/552-602
E6IHF5_ENTFA/609-658
E6IHF5_ENTFA/663-709
E6IHF5_ENTFA/715-761
E6IJ92_ENTFA/505-552
E6IJ92_ENTFA/555-604
E6IJ92_ENTFA/612-657
E6IJ92_ENTFA/660-707
E6IJ92_ENTFA/710-758
E6IJ92_ENTFA/761-808
E6ISY4_ENTFA/507-545
E6ISY4_ENTFA/552-602
E6ISY4_ENTFA/609-658
E6ISY4_ENTFA/663-709
E6ISY4_ENTFA/715-761
E6IX70_ENTFA/505-552
E6IX70_ENTFA/555-604
E6IX70_ENTFA/612-657
E6IX70_ENTFA/660-707
E6IX70_ENTFA/710-758
E6IX70_ENTFA/761-808
E6J314_STRAP/502-549
E6J314_STRAP/552-602
E6J314_STRAP/609-654
E6J314_STRAP/657-704
E6J314_STRAP/707-755
E6J314_STRAP/758-805
E6J3A7_STRAP/546-597
E6J3A7_STRAP/603-651
E6J3A7_STRAP/653-700
E6J3A7_STRAP/702-744
E6J3A7_STRAP/772-817
E6JAY4_9ACTO/515-562
E6JAY4_9ACTO/565-615
E6JAY4_9ACTO/621-665
E6JAY4_9ACTO/669-718
E6JAY4_9ACTO/727-775
E6JAY4_9ACTO/778-823
E6JHT9_RIEAN/505-551
E6JHT9_RIEAN/555-605
E6JHT9_RIEAN/616-661
E6JHT9_RIEAN/664-711
E6JHT9_RIEAN/716-763
E6JHT9_RIEAN/767-814
E6JLI0_STAEP/502-543
E6JLI0_STAEP/547-595
E6JLI0_STAEP/604-649
E6JLI0_STAEP/652-695
E6JLI0_STAEP/702-751
E6JQH4_STAEP/506-553
E6JQH4_STAEP/556-606
E6JQH4_STAEP/613-658
E6JQH4_STAEP/661-708
E6JQH4_STAEP/713-761
E6JQH4_STAEP/764-811
E6JS38_9SPIO/504-551
E6JS38_9SPIO/554-604
E6JS38_9SPIO/610-655
E6JS38_9SPIO/658-705
E6JS38_9SPIO/708-756
E6JS38_9SPIO/759-806
E6JYE9_PARDN/541-588
E6JYE9_PARDN/591-640
E6JYE9_PARDN/647-685
E6JYE9_PARDN/711-763
E6JYE9_PARDN/768-816
E6JYE9_PARDN/819-864
E6JYV8_PARDN/702-792
E6JYV8_PARDN/822-867
E6KA47_9BACT/506-546
E6KA47_9BACT/556-604
E6KA47_9BACT/617-662
E6KA47_9BACT/665-713
E6KA47_9BACT/718-766
E6KA47_9BACT/769-816
E6KMY3_STRSA/502-549
E6KMY3_STRSA/552-602
E6KMY3_STRSA/609-654
E6KMY3_STRSA/657-704
E6KMY3_STRSA/707-755
E6KMY3_STRSA/758-805
E6KN02_STRSA/501-539
E6KN02_STRSA/546-597
E6KN02_STRSA/604-652
E6KN02_STRSA/654-701
E6KN02_STRSA/703-748
E6KP50_9ACTO/676-722
E6KP50_9ACTO/746-783
E6KT06_9ACTO/517-564
E6KT06_9ACTO/567-611
E6KT06_9ACTO/623-670
E6KT06_9ACTO/676-725
E6KT06_9ACTO/728-776
E6KT06_9ACTO/779-824
E6KWU2_9PAST/537-584
E6KWU2_9PAST/587-637
E6KWU2_9PAST/643-688
E6KWU2_9PAST/691-736
E6KWU2_9PAST/769-816
E6KWU2_9PAST/820-866
E6KWV9_9PAST/597-640
E6KWV9_9PAST/647-694
E6L3J0_9PROT/504-551
E6L3J0_9PROT/554-604
E6L3J0_9PROT/610-655
E6L3J0_9PROT/659-707
E6L3J0_9PROT/711-758
E6L3J0_9PROT/762-809
E6LAK5_CAMUP/505-552
E6LAK5_CAMUP/555-605
E6LAK5_CAMUP/611-656
E6LAK5_CAMUP/686-734
E6LAK5_CAMUP/738-786
E6LAK5_CAMUP/789-835
E6LEK2_9ENTE/505-552
E6LEK2_9ENTE/555-598
E6LEK2_9ENTE/612-657
E6LEK2_9ENTE/660-707
E6LEK2_9ENTE/710-758
E6LEK2_9ENTE/761-808
E6LFL0_9ENTE/504-534
E6LFL0_9ENTE/549-596
E6LFL0_9ENTE/606-655
E6LFL0_9ENTE/662-710
E6LFL0_9ENTE/716-757
E6LJZ2_9FIRM/507-553
E6LJZ2_9FIRM/557-607
E6LJZ2_9FIRM/613-658
E6LJZ2_9FIRM/661-708
E6LJZ2_9FIRM/711-759
E6LJZ2_9FIRM/762-808
E6LND3_9FIRM/563-599
E6LND3_9FIRM/619-663
E6LND3_9FIRM/668-713
E6LU10_9LACO/552-602
E6LU10_9LACO/609-653
E6LU10_9LACO/662-710
E6LVR1_9LACO/506-553
E6LVR1_9LACO/556-606
E6LVR1_9LACO/612-657
E6LVR1_9LACO/660-707
E6LVR1_9LACO/710-758
E6LVR1_9LACO/761-808
E6LWF1_9ACTO/530-577
E6LWF1_9ACTO/580-626
E6LWF1_9ACTO/636-683
E6LWF1_9ACTO/689-738
E6LWF1_9ACTO/741-789
E6LWF1_9ACTO/792-837
E6LZG9_9ACTO/697-745
E6LZG9_9ACTO/770-806
E6M2K4_9ACTO/696-744
E6M2K4_9ACTO/769-805
E6M5M7_9ACTO/530-577
E6M5M7_9ACTO/580-626
E6M5M7_9ACTO/636-683
E6M5M7_9ACTO/689-738
E6M5M7_9ACTO/741-789
E6M5M7_9ACTO/792-837
E6M7R8_STALU/502-542
E6M7R8_STALU/547-594
E6M7R8_STALU/604-648
E6M7R8_STALU/652-699
E6M7R8_STALU/702-750
E6MCA7_STALU/506-553
E6MCA7_STALU/556-606
E6MCA7_STALU/613-658
E6MCA7_STALU/661-708
E6MCA7_STALU/713-761
E6MCA7_STALU/764-811
E6MIN2_9FIRM/510-557
E6MIN2_9FIRM/560-610
E6MIN2_9FIRM/616-661
E6MIN2_9FIRM/664-710
E6MIN2_9FIRM/714-762
E6MIN2_9FIRM/765-811
E6MMP0_9BACT/506-545
E6MMP0_9BACT/556-603
E6MMP0_9BACT/617-662
E6MMP0_9BACT/665-713
E6MMP0_9BACT/718-766
E6MMP0_9BACT/769-816
E6MZG0_NEIMH/549-596
E6MZG0_NEIMH/599-649
E6MZG0_NEIMH/655-699
E6MZG0_NEIMH/703-788
E6MZG0_NEIMH/797-844
E6MZG0_NEIMH/847-894
E6N045_NEIMH/672-718
E6NDU9_HELPI/506-553
E6NDU9_HELPI/556-606
E6NDU9_HELPI/612-658
E6NDU9_HELPI/662-709
E6NDU9_HELPI/713-761
E6NDU9_HELPI/765-811
E6NIX6_HELPK/506-553
E6NIX6_HELPK/556-606
E6NIX6_HELPK/612-658
E6NIX6_HELPK/662-709
E6NIX6_HELPK/713-761
E6NIX6_HELPK/765-811
E6NPD0_HELPL/506-553
E6NPD0_HELPL/556-606
E6NPD0_HELPL/612-658
E6NPD0_HELPL/662-709
E6NPD0_HELPL/713-761
E6NPD0_HELPL/765-811
E6NRN3_HELPQ/506-553
E6NRN3_HELPQ/556-606
E6NRN3_HELPQ/612-658
E6NRN3_HELPQ/662-709
E6NRN3_HELPQ/713-761
E6NRN3_HELPQ/765-811
E6PCR5_9ZZZZ/511-555
E6PCR5_9ZZZZ/562-612
E6PCR5_9ZZZZ/618-662
E6PCR5_9ZZZZ/666-713
E6PCR5_9ZZZZ/717-766
E6PCR5_9ZZZZ/769-814
E6PLL7_9ZZZZ/634-738
E6PRJ3_9ZZZZ/540-587
E6PRJ3_9ZZZZ/590-640
E6PRJ3_9ZZZZ/646-691
E6PRJ3_9ZZZZ/694-741
E6PRJ3_9ZZZZ/745-793
E6PRJ3_9ZZZZ/796-843
E6PY92_9ZZZZ/547-591
E6PY92_9ZZZZ/596-646
E6PY92_9ZZZZ/653-698
E6PY92_9ZZZZ/701-748
E6PY92_9ZZZZ/757-802
E6PY92_9ZZZZ/807-853
E6Q690_9ZZZZ/511-555
E6Q690_9ZZZZ/562-612
E6Q690_9ZZZZ/618-662
E6Q690_9ZZZZ/666-713
E6Q690_9ZZZZ/717-766
E6Q690_9ZZZZ/769-814
E6Q831_9ZZZZ/511-555
E6Q831_9ZZZZ/562-612
E6Q831_9ZZZZ/618-662
E6Q831_9ZZZZ/666-713
E6Q831_9ZZZZ/717-766
E6Q831_9ZZZZ/769-814
E6Q9V1_9ZZZZ/529-575
E6Q9V1_9ZZZZ/579-629
E6Q9V1_9ZZZZ/635-680
E6Q9V1_9ZZZZ/683-730
E6Q9V1_9ZZZZ/733-781
E6Q9V1_9ZZZZ/784-831
E6QR37_9ZZZZ/701-748
E6QX62_9ZZZZ/541-588
E6QX62_9ZZZZ/591-641
E6QX62_9ZZZZ/647-692
E6QX62_9ZZZZ/695-742
E6QX62_9ZZZZ/746-794
E6QX62_9ZZZZ/797-843
E6RHP5_PSEU9/599-644
E6RHP5_PSEU9/649-699
E6RIR4_PSEU9/539-586
E6RIR4_PSEU9/589-639
E6RIR4_PSEU9/645-690
E6RIR4_PSEU9/693-765
E6RIR4_PSEU9/769-816
E6RIR4_PSEU9/819-866
E6RSB7_CAMJS/505-552
E6RSB7_CAMJS/555-605
E6RSB7_CAMJS/611-656
E6RSB7_CAMJS/695-743
E6RSB7_CAMJS/747-795
E6RSB7_CAMJS/798-844
E6RY74_CAMJC/451-498
E6RY74_CAMJC/501-551
E6RY74_CAMJC/557-602
E6RY74_CAMJC/641-689
E6RY74_CAMJC/693-741
E6RY74_CAMJC/744-790
E6S1V5_HELPF/506-553
E6S1V5_HELPF/556-606
E6S1V5_HELPF/612-658
E6S1V5_HELPF/662-709
E6S1V5_HELPF/713-761
E6S1V5_HELPF/765-811
E6SBU9_INTC7/622-662
E6SBU9_INTC7/666-713
E6SBU9_INTC7/732-773
E6SDW9_INTC7/544-591
E6SDW9_INTC7/594-639
E6SDW9_INTC7/650-695
E6SDW9_INTC7/698-747
E6SDW9_INTC7/753-800
E6SDW9_INTC7/803-848
E6SKE5_THEM7/504-551
E6SKE5_THEM7/554-604
E6SKE5_THEM7/610-655
E6SKE5_THEM7/658-705
E6SKE5_THEM7/708-756
E6SKE5_THEM7/759-806
E6STL2_BACT6/501-547
E6STL2_BACT6/551-596
E6STL2_BACT6/612-657
E6STL2_BACT6/660-709
E6STL2_BACT6/714-762
E6STL2_BACT6/765-813
E6SZ26_SHEB6/537-584
E6SZ26_SHEB6/587-637
E6SZ26_SHEB6/643-688
E6SZ26_SHEB6/691-758
E6SZ26_SHEB6/762-809
E6SZ26_SHEB6/812-859
E6T7H3_SHEB6/599-636
E6T7H3_SHEB6/650-695
E6TGR3_MYCSR/1043-1088
E6TGR3_MYCSR/1091-1140
E6TGR3_MYCSR/1143-1191
E6TGR3_MYCSR/1194-1239
E6TGR3_MYCSR/937-984
E6TGR3_MYCSR/987-1023
E6TJU9_MYCSR/578-627
E6TJU9_MYCSR/635-679
E6TRK5_BACCJ/503-550
E6TRK5_BACCJ/553-603
E6TRK5_BACCJ/609-654
E6TRK5_BACCJ/657-704
E6TRK5_BACCJ/707-755
E6TRK5_BACCJ/758-805
E6U299_BACCJ/507-528
E6U299_BACCJ/549-599
E6U299_BACCJ/605-651
E6U299_BACCJ/654-701
E6U5D1_ETHHY/503-550
E6U5D1_ETHHY/553-603
E6U5D1_ETHHY/609-654
E6U5D1_ETHHY/657-704
E6U5D1_ETHHY/708-755
E6U5D1_ETHHY/758-805
E6UB34_RUMA7/500-547
E6UB34_RUMA7/550-598
E6UB34_RUMA7/606-650
E6UB34_RUMA7/654-701
E6UB34_RUMA7/704-748
E6UB34_RUMA7/751-797
E6UJV7_RUMA7/516-551
E6UJV7_RUMA7/556-603
E6UJV7_RUMA7/660-704
E6ULM3_CLOTL/541-591
E6ULM3_CLOTL/643-685
E6UUJ2_CLOTL/512-559
E6UUJ2_CLOTL/562-612
E6UUJ2_CLOTL/618-663
E6UUJ2_CLOTL/666-711
E6UUJ2_CLOTL/716-764
E6UUJ2_CLOTL/767-813
E6V6N6_VARPD/550-597
E6V6N6_VARPD/600-646
E6V6N6_VARPD/660-705
E6V6N6_VARPD/708-755
E6V6N6_VARPD/759-807
E6V6N6_VARPD/810-856
E6VJD9_RHOPX/608-647
E6VJD9_RHOPX/657-702
E6VK85_RHOPX/539-586
E6VK85_RHOPX/590-639
E6VK85_RHOPX/648-693
E6VK85_RHOPX/696-744
E6VK85_RHOPX/804-852
E6VK85_RHOPX/855-902
E6VSG3_DESAO/499-545
E6VSG3_DESAO/549-592
E6VSG3_DESAO/605-647
E6VSG3_DESAO/654-700
E6VSG3_DESAO/705-753
E6VSG3_DESAO/756-803
E6W0A6_DESIS/506-553
E6W0A6_DESIS/556-606
E6W0A6_DESIS/612-657
E6W0A6_DESIS/660-707
E6W0A6_DESIS/713-756
E6W0A6_DESIS/764-811
E6WD37_PANSA/596-641
E6WD37_PANSA/645-697
E6WG76_PANSA/538-585
E6WG76_PANSA/588-638
E6WG76_PANSA/645-689
E6WG76_PANSA/692-739
E6WG76_PANSA/743-790
E6WG76_PANSA/793-840
E6WR27_PSEUU/599-643
E6WR27_PSEUU/649-699
E6WTS0_PSEUU/537-584
E6WTS0_PSEUU/587-637
E6WTS0_PSEUU/644-688
E6WTS0_PSEUU/691-738
E6WTS0_PSEUU/741-789
E6WTS0_PSEUU/792-839
E6X3J4_NITSE/505-552
E6X3J4_NITSE/555-605
E6X3J4_NITSE/611-656
E6X3J4_NITSE/660-708
E6X3J4_NITSE/712-760
E6X3J4_NITSE/763-810
E6XDR3_CELAD/501-546
E6XDR3_CELAD/551-601
E6XDR3_CELAD/612-656
E6XDR3_CELAD/660-708
E6XDR3_CELAD/712-760
E6XDR3_CELAD/763-809
E6XJL3_SHEP2/650-695
E6XKK8_SHEP2/537-584
E6XKK8_SHEP2/587-637
E6XKK8_SHEP2/643-688
E6XKK8_SHEP2/691-758
E6XKK8_SHEP2/762-809
E6XKK8_SHEP2/812-859
E6YHK0_BARC7/537-584
E6YHK0_BARC7/588-637
E6YHK0_BARC7/646-692
E6YHK0_BARC7/695-743
E6YHK0_BARC7/800-850
E6YHK0_BARC7/853-900
E6YHN0_BARC7/558-604
E6YHN0_BARC7/611-654
E6YHN0_BARC7/656-701
E6YLH4_9RHIZ/537-584
E6YLH4_9RHIZ/588-637
E6YLH4_9RHIZ/646-691
E6YLH4_9RHIZ/694-742
E6YLH4_9RHIZ/799-849
E6YLH4_9RHIZ/852-899
E6YLL0_9RHIZ/558-605
E6YLL0_9RHIZ/611-653
E6YLL0_9RHIZ/656-701
E6YQR9_9RHIZ/537-584
E6YQR9_9RHIZ/587-637
E6YQR9_9RHIZ/646-691
E6YQR9_9RHIZ/694-742
E6YQR9_9RHIZ/799-849
E6YQR9_9RHIZ/852-899
E6YQV0_9RHIZ/609-654
E6YQV0_9RHIZ/656-701
E6YVA0_9RHIZ/537-584
E6YVA0_9RHIZ/588-637
E6YVA0_9RHIZ/646-691
E6YVA0_9RHIZ/694-742
E6YVA0_9RHIZ/799-849
E6YVA0_9RHIZ/852-899
E6YVD7_9RHIZ/558-605
E6YVD7_9RHIZ/611-653
E6YVD7_9RHIZ/656-701
E6YZL1_9RHIZ/610-654
E6YZL1_9RHIZ/656-701
E6YZU5_9RHIZ/537-584
E6YZU5_9RHIZ/588-638
E6YZU5_9RHIZ/646-692
E6YZU5_9RHIZ/695-743
E6YZU5_9RHIZ/800-850
E6YZU5_9RHIZ/853-900
E7A444_HAEIF/535-582
E7A444_HAEIF/585-635
E7A444_HAEIF/641-686
E7A444_HAEIF/689-735
E7A444_HAEIF/767-815
E7A444_HAEIF/818-864
E7A4N6_HAEIF/593-634
E7A4N6_HAEIF/643-687
E7ACJ3_HELFC/499-546
E7ACJ3_HELFC/549-599
E7ACJ3_HELFC/605-649
E7ACJ3_HELFC/653-699
E7ACJ3_HELFC/704-752
E7ACJ3_HELFC/755-801
E7AGN8_HAEIF/535-582
E7AGN8_HAEIF/585-635
E7AGN8_HAEIF/641-686
E7AGN8_HAEIF/689-735
E7AGN8_HAEIF/768-815
E7AGN8_HAEIF/818-864
E7AHC7_HAEIF/596-637
E7AHC7_HAEIF/646-690
E7AZP7_YERE1/596-635
E7AZP7_YERE1/645-697
E7B0C3_YERE1/538-585
E7B0C3_YERE1/588-638
E7B0C3_YERE1/644-689
E7B0C3_YERE1/692-739
E7B0C3_YERE1/742-790
E7B0C3_YERE1/793-840
E7BI77_NEIMW/549-596
E7BI77_NEIMW/599-649
E7BI77_NEIMW/655-699
E7BI77_NEIMW/703-788
E7BI77_NEIMW/797-844
E7BI77_NEIMW/847-894
E7FNU4_9LACO/505-536
E7FNU4_9LACO/550-600
E7FNU4_9LACO/607-652
E7FNU4_9LACO/662-707
E7FNU4_9LACO/710-750
E7FSA8_9LACO/492-539
E7FSA8_9LACO/542-592
E7FSA8_9LACO/600-645
E7FSA8_9LACO/648-695
E7FSA8_9LACO/698-746
E7FSA8_9LACO/749-796
E7FV84_ERYRH/506-600
E7FV84_ERYRH/606-652
E7FV84_ERYRH/655-699
E7FV84_ERYRH/705-741
E7FX39_ERYRH/507-553
E7FX39_ERYRH/557-607
E7FX39_ERYRH/613-658
E7FX39_ERYRH/661-705
E7FX39_ERYRH/710-758
E7FX39_ERYRH/761-808
E7G1M6_9HELI/518-565
E7G1M6_9HELI/568-617
E7G1M6_9HELI/624-668
E7G1M6_9HELI/672-718
E7G1M6_9HELI/723-771
E7G1M6_9HELI/774-820
E7G278_9HELI/518-565
E7G278_9HELI/568-617
E7G278_9HELI/624-668
E7G278_9HELI/672-718
E7G278_9HELI/723-771
E7G278_9HELI/774-820
E7GAZ5_9FIRM/502-549
E7GAZ5_9FIRM/552-602
E7GAZ5_9FIRM/612-657
E7GAZ5_9FIRM/660-704
E7GAZ5_9FIRM/709-757
E7GAZ5_9FIRM/760-807
E7GCS7_9FIRM/546-596
E7GCS7_9FIRM/602-648
E7GCS7_9FIRM/651-697
E7GCS7_9FIRM/702-748
E7GKF1_CLOSY/619-663
E7GKF1_CLOSY/667-712
E7GSB9_CLOSY/509-556
E7GSB9_CLOSY/559-609
E7GSB9_CLOSY/615-660
E7GSB9_CLOSY/663-710
E7GSB9_CLOSY/713-761
E7GSB9_CLOSY/764-810
E7GW21_STRAP/546-597
E7GW21_STRAP/603-651
E7GW21_STRAP/653-700
E7GW21_STRAP/702-740
E7GW21_STRAP/772-817
E7GW27_STRAP/502-549
E7GW27_STRAP/552-602
E7GW27_STRAP/609-654
E7GW27_STRAP/657-704
E7GW27_STRAP/707-755
E7GW27_STRAP/758-805
E7H315_9BURK/764-811
E7H5S8_9BURK/607-654
E7H5S8_9BURK/657-707
E7H5S8_9BURK/713-756
E7H5S8_9BURK/759-806
E7H5S8_9BURK/810-858
E7H5S8_9BURK/861-907
E7HB56_ECOLX/538-585
E7HB56_ECOLX/588-638
E7HB56_ECOLX/645-689
E7HB56_ECOLX/692-739
E7HB56_ECOLX/743-790
E7HB56_ECOLX/793-840
E7HG86_ECOLX/592-636
E7HG86_ECOLX/641-685
E7HQ31_ECOLX/592-636
E7HQ31_ECOLX/641-685
E7HU42_ECOLX/538-585
E7HU42_ECOLX/588-638
E7HU42_ECOLX/645-689
E7HU42_ECOLX/692-739
E7HU42_ECOLX/743-790
E7HU42_ECOLX/793-840
E7I9B2_ECOLX/592-636
E7I9B2_ECOLX/641-685
E7ICJ9_ECOLX/538-585
E7ICJ9_ECOLX/588-638
E7ICJ9_ECOLX/645-689
E7ICJ9_ECOLX/692-739
E7ICJ9_ECOLX/743-790
E7ICJ9_ECOLX/793-840
E7IQQ0_ECOLX/592-636
E7IQQ0_ECOLX/641-685
E7IVL0_ECOLX/538-585
E7IVL0_ECOLX/588-638
E7IVL0_ECOLX/645-689
E7IVL0_ECOLX/692-739
E7IVL0_ECOLX/743-790
E7IVL0_ECOLX/793-840
E7J619_ECOLX/538-585
E7J619_ECOLX/588-638
E7J619_ECOLX/645-689
E7J619_ECOLX/692-739
E7J619_ECOLX/743-790
E7J619_ECOLX/793-840
E7J8R7_ECOLX/589-633
E7J8R7_ECOLX/638-682
E7JMJ2_ECOLX/592-636
E7JMJ2_ECOLX/641-685
E7JPA4_ECOLX/538-585
E7JPA4_ECOLX/588-638
E7JPA4_ECOLX/645-689
E7JPA4_ECOLX/692-739
E7JPA4_ECOLX/743-790
E7JPA4_ECOLX/793-840
E7JVA9_SHISO/538-585
E7JVA9_SHISO/588-638
E7JVA9_SHISO/645-689
E7JVA9_SHISO/692-739
E7JVA9_SHISO/743-790
E7JVA9_SHISO/793-840
E7JXJ9_SHISO/592-636
E7JXJ9_SHISO/641-685
E7M2S3_9BACL/511-558
E7M2S3_9BACL/561-611
E7M2S3_9BACL/617-662
E7M2S3_9BACL/666-712
E7M2S3_9BACL/715-763
E7M2S3_9BACL/766-813
E7M4B4_9BACL/502-546
E7M4B4_9BACL/549-599
E7M4B4_9BACL/606-651
E7M4B4_9BACL/654-700
E7M4B4_9BACL/705-747
E7MCY7_STAAU/506-553
E7MCY7_STAAU/556-606
E7MCY7_STAAU/613-658
E7MCY7_STAAU/661-708
E7MCY7_STAAU/713-761
E7MCY7_STAAU/764-811
E7MEG9_STAAU/502-540
E7MEG9_STAAU/547-595
E7MEG9_STAAU/604-649
E7MEG9_STAAU/652-694
E7MEG9_STAAU/702-751
E7MLL3_9FIRM/514-560
E7MLL3_9FIRM/564-611
E7MLL3_9FIRM/620-665
E7MLL3_9FIRM/668-713
E7MLL3_9FIRM/717-765
E7MLL3_9FIRM/768-814
E7MP94_9FIRM/554-604
E7MP94_9FIRM/610-655
E7MP94_9FIRM/659-704
E7MSA7_STAAU/506-553
E7MSA7_STAAU/556-606
E7MSA7_STAAU/613-658
E7MSA7_STAAU/661-708
E7MSA7_STAAU/713-761
E7MSA7_STAAU/764-811
E7MVA4_STAAU/502-540
E7MVA4_STAAU/547-595
E7MVA4_STAAU/604-649
E7MVA4_STAAU/652-694
E7MVA4_STAAU/702-751
E7N594_9FIRM/514-561
E7N594_9FIRM/564-614
E7N594_9FIRM/620-665
E7N594_9FIRM/668-715
E7N594_9FIRM/718-766
E7N594_9FIRM/769-816
E7N627_9ACTO/701-747
E7N627_9ACTO/770-806
E7NAF2_9ACTO/522-569
E7NAF2_9ACTO/572-615
E7NAF2_9ACTO/628-676
E7NAF2_9ACTO/681-730
E7NAF2_9ACTO/736-784
E7NAF2_9ACTO/787-832
E7NQS3_TREPH/509-556
E7NQS3_TREPH/559-609
E7NQS3_TREPH/615-660
E7NQS3_TREPH/663-710
E7NQS3_TREPH/713-760
E7NQS3_TREPH/764-811
E7P8C2_PSESG/539-586
E7P8C2_PSESG/589-639
E7P8C2_PSESG/684-729
E7P8C2_PSESG/732-779
E7P8C2_PSESG/782-829
E7P8C2_PSESG/833-880
E7PBH0_PSESG/600-643
E7PBH0_PSESG/649-701
E7PHG7_PSESG/600-643
E7PHG7_PSESG/649-701
E7PSA8_PSESG/539-586
E7PSA8_PSESG/589-639
E7PSA8_PSESG/684-729
E7PSA8_PSESG/732-779
E7PSA8_PSESG/782-829
E7PSA8_PSESG/833-880
E7PWL2_STRDY/502-549
E7PWL2_STRDY/552-602
E7PWL2_STRDY/609-654
E7PWL2_STRDY/657-704
E7PWL2_STRDY/707-755
E7PWL2_STRDY/758-805
E7PYL7_STRDY/546-597
E7PYL7_STRDY/653-700
E7PYL7_STRDY/702-740
E7QUS8_9EURY/505-552
E7QUS8_9EURY/555-605
E7QUS8_9EURY/611-656
E7QUS8_9EURY/659-706
E7QUS8_9EURY/710-757
E7QUS8_9EURY/761-808
E7RC39_9BACL/505-551
E7RC39_9BACL/555-605
E7RC39_9BACL/611-656
E7RC39_9BACL/659-706
E7RC39_9BACL/709-757
E7RC39_9BACL/760-807
E7RFS0_9BACL/504-530
E7RFS0_9BACL/549-599
E7RFS0_9BACL/605-651
E7RFS0_9BACL/654-701
E7RFS0_9BACL/706-753
E7RSP7_9BACT/506-546
E7RSP7_9BACT/556-604
E7RSP7_9BACT/617-662
E7RSP7_9BACT/665-713
E7RSP7_9BACT/718-766
E7RSP7_9BACT/769-816
E7RVD5_9BURK/681-723
E7RXI9_9BURK/555-602
E7RXI9_9BURK/605-655
E7RXI9_9BURK/661-706
E7RXI9_9BURK/709-756
E7RXI9_9BURK/760-808
E7RXI9_9BURK/811-857
E7S404_STRAG/546-597
E7S404_STRAG/602-648
E7S404_STRAG/653-700
E7S404_STRAG/702-742
E7S4I5_STRAG/502-549
E7S4I5_STRAG/552-602
E7S4I5_STRAG/609-654
E7S4I5_STRAG/657-703
E7S4I5_STRAG/707-755
E7S4I5_STRAG/758-805
E7SBF4_9STRE/502-549
E7SBF4_9STRE/552-602
E7SBF4_9STRE/609-654
E7SBF4_9STRE/657-704
E7SBF4_9STRE/707-755
E7SBF4_9STRE/758-805
E7SBG0_9STRE/501-540
E7SBG0_9STRE/546-597
E7SBG0_9STRE/603-650
E7SBG0_9STRE/653-699
E7SBG0_9STRE/704-742
E7SE60_SHIDY/538-585
E7SE60_SHIDY/588-638
E7SE60_SHIDY/645-689
E7SE60_SHIDY/692-739
E7SE60_SHIDY/743-790
E7SE60_SHIDY/793-840
E7SGY6_SHIDY/592-636
E7SGY6_SHIDY/641-685
E7SWH9_SHIBO/592-636
E7SWH9_SHIBO/641-685
E7T2T1_SHIBO/538-585
E7T2T1_SHIBO/588-638
E7T2T1_SHIBO/645-689
E7T2T1_SHIBO/692-739
E7T2T1_SHIBO/743-790
E7T2T1_SHIBO/793-840
E7TG74_SHIFL/592-636
E7TG74_SHIFL/641-685
E7TIH7_SHIFL/538-585
E7TIH7_SHIFL/588-638
E7TIH7_SHIFL/645-689
E7TIH7_SHIFL/692-739
E7TIH7_SHIFL/743-790
E7TIH7_SHIFL/793-840
E7TN10_ECO57/538-585
E7TN10_ECO57/588-638
E7TN10_ECO57/645-689
E7TN10_ECO57/692-739
E7TN10_ECO57/743-790
E7TN10_ECO57/793-840
E7TXL5_ECO57/592-636
E7TXL5_ECO57/641-685
E7U565_ECOLX/538-585
E7U565_ECOLX/588-638
E7U565_ECOLX/645-689
E7U565_ECOLX/692-739
E7U565_ECOLX/743-790
E7U565_ECOLX/793-840
E7U7D2_ECOLX/592-636
E7U7D2_ECOLX/641-685
E7UEN5_ECOLX/592-636
E7UEN5_ECOLX/641-685
E7UK94_ECOLX/538-585
E7UK94_ECOLX/588-638
E7UK94_ECOLX/645-689
E7UK94_ECOLX/692-739
E7UK94_ECOLX/743-790
E7UK94_ECOLX/793-840
E7UUT5_SALTY/592-636
E7UUT5_SALTY/641-693
E7V415_SALTY/538-585
E7V415_SALTY/588-638
E7V415_SALTY/645-689
E7V415_SALTY/692-739
E7V415_SALTY/743-790
E7V415_SALTY/793-840
E7V670_SALMO/538-585
E7V670_SALMO/588-638
E7V670_SALMO/645-689
E7V670_SALMO/692-739
E7V670_SALMO/743-790
E7V670_SALMO/793-840
E7VF09_SALMO/592-636
E7VF09_SALMO/641-693
E7VIQ0_SALMO/592-636
E7VIQ0_SALMO/641-693
E7VSZ8_SALMO/538-585
E7VSZ8_SALMO/588-638
E7VSZ8_SALMO/645-689
E7VSZ8_SALMO/692-739
E7VSZ8_SALMO/743-790
E7VSZ8_SALMO/793-840
E7VWD9_SALMO/538-585
E7VWD9_SALMO/588-638
E7VWD9_SALMO/645-689
E7VWD9_SALMO/692-739
E7VWD9_SALMO/743-790
E7VWD9_SALMO/793-840
E7VZ59_SALMO/592-636
E7VZ59_SALMO/641-693
E7W546_SALMO/538-585
E7W546_SALMO/588-638
E7W546_SALMO/645-689
E7W546_SALMO/692-739
E7W546_SALMO/743-790
E7W546_SALMO/793-840
E7WB03_SALMO/592-636
E7WB03_SALMO/641-693
E7WH86_SALMO/538-585
E7WH86_SALMO/588-638
E7WH86_SALMO/645-689
E7WH86_SALMO/692-739
E7WH86_SALMO/743-790
E7WH86_SALMO/793-840
E7WKC9_SALMO/592-636
E7WKC9_SALMO/641-693
E7WTJ1_SALMO/538-585
E7WTJ1_SALMO/588-638
E7WTJ1_SALMO/645-689
E7WTJ1_SALMO/692-739
E7WTJ1_SALMO/743-790
E7WTJ1_SALMO/793-840
E7X0F3_SALMO/592-636
E7X0F3_SALMO/641-693
E7XD91_SALMO/538-585
E7XD91_SALMO/588-638
E7XD91_SALMO/645-689
E7XD91_SALMO/692-739
E7XD91_SALMO/743-790
E7XD91_SALMO/793-840
E7XFD9_SALMO/592-636
E7XFD9_SALMO/641-693
E7XGN9_SALMO/592-636
E7XGN9_SALMO/641-693
E7XLQ1_SALMO/538-585
E7XLQ1_SALMO/588-638
E7XLQ1_SALMO/645-689
E7XLQ1_SALMO/692-739
E7XLQ1_SALMO/743-790
E7XLQ1_SALMO/793-840
E7XVH1_SALMO/538-585
E7XVH1_SALMO/588-638
E7XVH1_SALMO/645-689
E7XVH1_SALMO/692-739
E7XVH1_SALMO/743-790
E7XVH1_SALMO/793-840
E7Y3L6_SALMO/592-636
E7Y3L6_SALMO/641-693
E7Y849_SALMO/538-585
E7Y849_SALMO/588-638
E7Y849_SALMO/645-689
E7Y849_SALMO/692-739
E7Y849_SALMO/743-790
E7Y849_SALMO/793-840
E7YDN4_SALMO/592-636
E7YDN4_SALMO/641-693
E7YN97_SALMO/538-585
E7YN97_SALMO/588-638
E7YN97_SALMO/645-689
E7YN97_SALMO/692-739
E7YN97_SALMO/743-790
E7YN97_SALMO/793-840
E7YSA5_SALMO/592-636
E7YSA5_SALMO/641-693
E7YUR0_SALMO/538-585
E7YUR0_SALMO/588-638
E7YUR0_SALMO/645-689
E7YUR0_SALMO/692-739
E7YUR0_SALMO/743-790
E7YUR0_SALMO/793-840
E7YZS2_SALMO/592-636
E7YZS2_SALMO/641-693
E7Z6A0_SALMO/538-585
E7Z6A0_SALMO/588-638
E7Z6A0_SALMO/645-689
E7Z6A0_SALMO/692-739
E7Z6A0_SALMO/743-790
E7Z6A0_SALMO/793-840
E7Z8T0_SALMO/592-636
E7Z8T0_SALMO/641-693
E7ZJW4_SALMO/538-585
E7ZJW4_SALMO/588-638
E7ZJW4_SALMO/645-689
E7ZJW4_SALMO/692-739
E7ZJW4_SALMO/743-790
E7ZJW4_SALMO/793-840
E7ZMG9_SALMO/592-636
E7ZMG9_SALMO/641-693
E7ZVR9_SALMO/538-585
E7ZVR9_SALMO/588-638
E7ZVR9_SALMO/645-689
E7ZVR9_SALMO/692-739
E7ZVR9_SALMO/743-790
E7ZVR9_SALMO/793-840
E7ZYJ4_SALMO/592-636
E7ZYJ4_SALMO/641-693
E8A6Y2_SALMO/538-585
E8A6Y2_SALMO/588-638
E8A6Y2_SALMO/645-689
E8A6Y2_SALMO/692-739
E8A6Y2_SALMO/743-790
E8A6Y2_SALMO/793-840
E8ACE7_SALMO/592-636
E8ACE7_SALMO/641-693
E8AI61_SALMO/592-636
E8AI61_SALMO/641-693
E8AJ62_SALMO/538-585
E8AJ62_SALMO/588-638
E8AJ62_SALMO/645-689
E8AJ62_SALMO/692-739
E8AJ62_SALMO/743-790
E8AJ62_SALMO/793-840
E8AU69_SALMO/538-585
E8AU69_SALMO/588-638
E8AU69_SALMO/645-689
E8AU69_SALMO/692-739
E8AU69_SALMO/743-790
E8AU69_SALMO/793-840
E8AVP5_SALMO/592-636
E8AVP5_SALMO/641-693
E8B9G1_SALMO/592-636
E8B9G1_SALMO/641-693
E8BCN1_SALMO/538-585
E8BCN1_SALMO/588-638
E8BCN1_SALMO/645-689
E8BCN1_SALMO/692-739
E8BCN1_SALMO/743-790
E8BCN1_SALMO/793-840
E8BLP3_SALMO/538-585
E8BLP3_SALMO/588-638
E8BLP3_SALMO/645-689
E8BLP3_SALMO/692-739
E8BLP3_SALMO/743-790
E8BLP3_SALMO/793-840
E8BQV7_SALMO/592-636
E8BQV7_SALMO/641-693
E8BYU1_SALMO/538-585
E8BYU1_SALMO/588-638
E8BYU1_SALMO/645-689
E8BYU1_SALMO/692-739
E8BYU1_SALMO/743-790
E8BYU1_SALMO/793-840
E8C0M4_SALMO/592-636
E8C0M4_SALMO/641-693
E8CCC5_SALMO/592-636
E8CCC5_SALMO/641-693
E8CD67_SALMO/538-585
E8CD67_SALMO/588-638
E8CD67_SALMO/645-689
E8CD67_SALMO/692-739
E8CD67_SALMO/743-790
E8CD67_SALMO/793-840
E8CL72_SALMO/538-585
E8CL72_SALMO/588-638
E8CL72_SALMO/645-689
E8CL72_SALMO/692-739
E8CL72_SALMO/743-790
E8CL72_SALMO/793-840
E8CVS0_SALMO/592-636
E8CVS0_SALMO/641-693
E8CZ15_SALMO/538-585
E8CZ15_SALMO/588-638
E8CZ15_SALMO/645-689
E8CZ15_SALMO/692-739
E8CZ15_SALMO/743-790
E8CZ15_SALMO/793-840
E8D045_SALMO/592-636
E8D045_SALMO/641-693
E8DC69_SALMO/538-585
E8DC69_SALMO/588-638
E8DC69_SALMO/645-689
E8DC69_SALMO/692-739
E8DC69_SALMO/743-790
E8DC69_SALMO/793-840
E8DLD2_SALMO/592-636
E8DLD2_SALMO/641-693
E8DN44_SALMO/538-585
E8DN44_SALMO/588-638
E8DN44_SALMO/645-689
E8DN44_SALMO/692-739
E8DN44_SALMO/743-790
E8DN44_SALMO/793-840
E8DTA6_SALMO/592-636
E8DTA6_SALMO/641-693
E8E2Z4_SALMO/538-585
E8E2Z4_SALMO/588-638
E8E2Z4_SALMO/645-689
E8E2Z4_SALMO/692-739
E8E2Z4_SALMO/743-790
E8E2Z4_SALMO/793-840
E8E4V0_SALMO/592-636
E8E4V0_SALMO/641-693
E8E9M2_SALMO/538-585
E8E9M2_SALMO/588-638
E8E9M2_SALMO/645-689
E8E9M2_SALMO/692-739
E8E9M2_SALMO/743-790
E8E9M2_SALMO/793-840
E8EFE7_SALMO/592-636
E8EFE7_SALMO/641-693
E8EN15_SALMO/538-585
E8EN15_SALMO/588-638
E8EN15_SALMO/645-689
E8EN15_SALMO/692-739
E8EN15_SALMO/743-790
E8EN15_SALMO/793-840
E8EPC5_SALMO/592-636
E8EPC5_SALMO/641-693
E8F2K5_SALMO/538-585
E8F2K5_SALMO/588-638
E8F2K5_SALMO/645-689
E8F2K5_SALMO/692-739
E8F2K5_SALMO/743-790
E8F2K5_SALMO/793-840
E8F6M5_SALMO/592-636
E8F6M5_SALMO/641-693
E8FEE1_SALMO/592-636
E8FEE1_SALMO/641-693
E8FIS9_SALMO/538-585
E8FIS9_SALMO/588-638
E8FIS9_SALMO/645-689
E8FIS9_SALMO/692-739
E8FIS9_SALMO/743-790
E8FIS9_SALMO/793-840
E8FW07_SALMO/592-636
E8FW07_SALMO/641-693
E8FZH1_SALMO/125-172
E8FZH1_SALMO/176-223
E8FZH1_SALMO/21-71
E8FZH1_SALMO/226-273
E8FZH1_SALMO/78-122
E8G2I3_SALMO/538-585
E8G2I3_SALMO/588-638
E8G2I3_SALMO/645-689
E8G2I3_SALMO/692-739
E8G2I3_SALMO/743-790
E8G2I3_SALMO/793-840
E8G3X8_SALMO/592-636
E8G3X8_SALMO/641-693
E8GDD6_SALMO/538-585
E8GDD6_SALMO/588-638
E8GDD6_SALMO/645-689
E8GDD6_SALMO/692-739
E8GDD6_SALMO/743-790
E8GDD6_SALMO/793-840
E8GEN9_SALMO/592-636
E8GEN9_SALMO/641-693
E8GUS9_SALMO/538-585
E8GUS9_SALMO/588-638
E8GUS9_SALMO/645-689
E8GUS9_SALMO/692-739
E8GUS9_SALMO/743-790
E8GUS9_SALMO/793-840
E8GYU1_SALMO/592-636
E8GYU1_SALMO/641-693
E8H484_ECO57/538-585
E8H484_ECO57/588-638
E8H484_ECO57/645-689
E8H484_ECO57/692-739
E8H484_ECO57/743-790
E8H484_ECO57/793-840
E8H6K6_ECO57/592-636
E8H6K6_ECO57/641-685
E8HI53_ECOLX/538-585
E8HI53_ECOLX/588-638
E8HI53_ECOLX/645-689
E8HI53_ECOLX/692-739
E8HI53_ECOLX/743-790
E8HI53_ECOLX/793-840
E8HKF6_ECOLX/592-636
E8HKF6_ECOLX/641-685
E8HX35_ECOLX/538-585
E8HX35_ECOLX/588-638
E8HX35_ECOLX/645-689
E8HX35_ECOLX/692-739
E8HX35_ECOLX/743-790
E8HX35_ECOLX/793-840
E8I024_ECOLX/592-636
E8I024_ECOLX/641-685
E8IAH0_ECOLX/538-585
E8IAH0_ECOLX/588-638
E8IAH0_ECOLX/645-689
E8IAH0_ECOLX/692-739
E8IAH0_ECOLX/743-790
E8IAH0_ECOLX/793-840
E8ID79_ECOLX/592-636
E8ID79_ECOLX/641-685
E8INH9_ECOLX/538-585
E8INH9_ECOLX/588-638
E8INH9_ECOLX/645-689
E8INH9_ECOLX/692-739
E8INH9_ECOLX/743-790
E8INH9_ECOLX/793-840
E8IRI0_ECOLX/592-636
E8IRI0_ECOLX/641-685
E8J3L6_ECO57/538-585
E8J3L6_ECO57/588-638
E8J3L6_ECO57/645-689
E8J3L6_ECO57/692-739
E8J3L6_ECO57/743-790
E8J3L6_ECO57/793-840
E8J625_ECO57/592-636
E8J625_ECO57/641-685
E8JFK0_9ACTO/676-723
E8JFK0_9ACTO/746-783
E8JIU0_9ACTO/517-564
E8JIU0_9ACTO/567-614
E8JIU0_9ACTO/623-672
E8JIU0_9ACTO/676-724
E8JIU0_9ACTO/728-776
E8JIU0_9ACTO/779-824
E8JMX3_STREI/501-540
E8JMX3_STREI/546-597
E8JMX3_STREI/602-651
E8JMX3_STREI/653-700
E8JMX3_STREI/702-740
E8JNC6_STREI/502-549
E8JNC6_STREI/552-600
E8JNC6_STREI/609-654
E8JNC6_STREI/657-704
E8JNC6_STREI/707-755
E8JNC6_STREI/758-805
E8JSK0_STRCR/546-597
E8JSK0_STRCR/603-651
E8JSK0_STRCR/653-700
E8JSK0_STRCR/702-747
E8JSK0_STRCR/771-815
E8JTF5_STRCR/502-549
E8JTF5_STRCR/552-602
E8JTF5_STRCR/609-654
E8JTF5_STRCR/657-704
E8JTF5_STRCR/707-755
E8JTF5_STRCR/758-805
E8K0E8_9STRE/502-549
E8K0E8_9STRE/552-602
E8K0E8_9STRE/609-654
E8K0E8_9STRE/657-704
E8K0E8_9STRE/707-755
E8K0E8_9STRE/758-805
E8K0M8_9STRE/501-530
E8K0M8_9STRE/546-597
E8K0M8_9STRE/604-652
E8K0M8_9STRE/654-701
E8K0M8_9STRE/703-741
E8K4K8_STRPA/501-539
E8K4K8_STRPA/546-597
E8K4K8_STRPA/603-650
E8K4K8_STRPA/653-699
E8K4K8_STRPA/704-748
E8K4L6_STRPA/502-549
E8K4L6_STRPA/552-602
E8K4L6_STRPA/609-654
E8K4L6_STRPA/657-704
E8K4L6_STRPA/707-755
E8K4L6_STRPA/758-805
E8KBN2_9STRE/502-549
E8KBN2_9STRE/552-602
E8KBN2_9STRE/609-654
E8KBN2_9STRE/657-704
E8KBN2_9STRE/707-755
E8KBN2_9STRE/758-805
E8KBX4_9STRE/501-538
E8KBX4_9STRE/546-597
E8KBX4_9STRE/604-652
E8KBX4_9STRE/654-701
E8KBX4_9STRE/703-752
E8KG52_9PAST/537-584
E8KG52_9PAST/587-635
E8KG52_9PAST/647-692
E8KG52_9PAST/695-736
E8KG52_9PAST/774-822
E8KG52_9PAST/825-871
E8KGR3_9PAST/597-638
E8KGR3_9PAST/648-691
E8KPD5_STRSA/540-587
E8KPD5_STRSA/597-645
E8KPD5_STRSA/647-694
E8KPD5_STRSA/696-744
E8KPD5_STRSA/765-809
E8KPE1_STRSA/509-556
E8KPE1_STRSA/559-609
E8KPE1_STRSA/616-661
E8KPE1_STRSA/664-711
E8KPE1_STRSA/714-762
E8KPE1_STRSA/765-812
E8KUG9_STRVE/502-549
E8KUG9_STRVE/552-602
E8KUG9_STRVE/610-655
E8KUG9_STRVE/658-705
E8KUG9_STRVE/708-756
E8KUG9_STRVE/759-806
E8KW56_STRVE/546-597
E8KW56_STRVE/603-651
E8KW56_STRVE/653-700
E8KW56_STRVE/702-743
E8KZL2_9RHIZ/539-586
E8KZL2_9RHIZ/590-639
E8KZL2_9RHIZ/649-693
E8KZL2_9RHIZ/696-744
E8KZL2_9RHIZ/802-850
E8KZL2_9RHIZ/853-899
E8L3G1_9RHIZ/662-707
E8LE12_9FIRM/506-548
E8LE12_9FIRM/557-607
E8LE12_9FIRM/613-658
E8LE12_9FIRM/661-708
E8LE12_9FIRM/712-760
E8LE12_9FIRM/763-810
E8LH89_9GAMM/551-597
E8LH89_9GAMM/602-647
E8LH89_9GAMM/652-704
E8LLV3_9GAMM/586-633
E8LLV3_9GAMM/636-687
E8LLV3_9GAMM/693-742
E8LLV3_9GAMM/745-834
E8LLV3_9GAMM/840-889
E8LLV3_9GAMM/892-939
E8LNH5_9VIBR/598-637
E8LNH5_9VIBR/647-699
E8LYV0_9VIBR/537-584
E8LYV0_9VIBR/587-637
E8LYV0_9VIBR/643-688
E8LYV0_9VIBR/691-738
E8LYV0_9VIBR/741-789
E8LYV0_9VIBR/792-839
E8M6Y9_9VIBR/537-584
E8M6Y9_9VIBR/587-637
E8M6Y9_9VIBR/643-688
E8M6Y9_9VIBR/691-738
E8M6Y9_9VIBR/741-789
E8M6Y9_9VIBR/792-839
E8M7U3_9VIBR/598-637
E8M7U3_9VIBR/647-698
[truncated: 124,630 more chars]
