# Supplementary material for: Contact prediction is hardest for the most informative contacts, but improves with the incorporation of contact potentials
Source: PLoS One. 2018 Jun 28;13(6):e0199585. doi: 10.1371/journal.pone.0199585 (PMC6023208; doi:10.1371/journal.pone.0199585)
Supplement: S1 Data — Each file in the ‘alignments’ directory herein corresponds to a protein family’s alignment and contains the accession number and sequence range of each sequence in the alignment. (TAR.GZ) [file pone.0199585.s001.tar.gz › alignments/BPD_transp_1]

EDD50444/59-289
EDD50444/516-701
ECY49068/70-275
ECY49068/505-698
EBL01999/5-124
EBL01999/351-487
2004018595/117-309
EDE28262/138-343
2004208555/114-325
ECW07645/115-318
ECV29021/138-357
2000442190/114-334
EDA95747/114-333
EBN35606/126-329
ECU28885/19-210
2004017863/113-304
EBR82193/14-219
EDE19335/49-266
EBZ37739/6-211
ECK82457/96-301
EDJ15217/113-305
EBG65843/8-200
EBM56513/20-225
EBX32018/4-203
ECB83734/57-256
EDJ58236/19-255
EDJ06916/117-321
ECW15793/122-328
EBT47546/2-198
EBI26304/64-268
ECL66033/30-220
EDH44717/113-304
2004021180/2-199
2004208163/116-338
ECB85408/46-251
ECL51279/92-283
2000497340/48-269
EDE39811/13-231
EDJ26503/137-342
EDC00643/5-211
2001422579/8-228
EDI88463/61-261
EBN18614/67-272
EBO28470/15-215
2004017967/55-247
ECY38260/167-328
ECY38260/487-654
ECU61778/10-279
EDJ59842/114-304
ECA75229/28-235
EBL66279/19-225
EDC71753/124-330
EDJ01477/127-328
EDJ01921/122-327
2004211989/113-333
EDG88524/140-345
ECD66405/22-215
EDG74418/87-356
EDB06988/114-315
EDG99090/114-315
EDF79218/122-327
2001493524/114-320
2000590260/113-304
ECI79951/58-279
EDA69478/117-339
EDG41871/119-336
ECV45702/114-314
ECV67486/114-314
EBR85432/82-287
2004039299/116-308
2004033878/114-319
EBM44373/115-317
EBO10709/102-303
ECY76009/120-313
ECG42211/3-202
EBN73789/34-225
ECK95319/47-248
EDA23189/14-215
ECZ49550/153-315
ECZ49550/473-636
ECN84595/23-222
ECI99198/25-225
ECY07978/129-333
ECO97456/23-214
ECF36622/24-230
EBM99461/23-222
EBJ57933/114-311
EBO18616/66-272
EDF51632/122-327
2001380468/8-200
ECP98876/45-236
EDJ21642/46-237
EDH47373/130-336
2001221531/50-242
ECQ27061/34-241
EBJ35623/6-211
EDD94156/112-313
EBY11279/12-217
EBG38612/54-254
2001316961/44-235
ECF33681/87-293
EBV59985/10-215
ECY70440/114-304
ECV37726/114-311
EBI29858/103-300
EDC99559/91-296
ECC76410/48-247
EBA79919/143-350
ECP08334/29-220
EBY16462/45-252
EBG91409/90-297
EDJ58002/131-332
EBI23276/47-252
EDF21251/116-346
2004208541/114-314
ECK65250/24-214
EDJ03160/113-333
ECF40000/27-235
EDF94036/122-391
EBY01959/1-203
ECH34406/16-206
EDH17001/144-349
EBP00071/120-320
ECR72757/76-267
EBG66861/120-311
EBM10382/76-277
ECL29943/45-246
EDJ38499/112-303
ECW57741/69-274
ECI94553/100-305
2004208376/78-277
EBC80626/32-230
EBF51045/123-314
2001341464/57-253
EBH12966/113-304
ECW25359/12-225
2000502450/114-318
ECV04004/121-325
EDJ27912/38-251
EDD66770/22-212
EDE08478/113-312
ECC07748/23-224
EBR00075/72-279
EDH72551/121-326
EDB53766/121-326
EDF31373/124-329
EBP68352/62-263
ECE44158/79-279
ECZ23515/115-306
ECY99227/97-302
ECO97228/78-283
EBA93933/158-349
EDJ77311/135-339
EDB03896/77-276
EBC07618/121-326
ECV81380/121-326
ECW69740/121-326
ECY76615/121-326
EDA52577/79-279
2004018978/132-357
EBH43435/110-300
ECR87322/74-280
EBL56904/3-199
EBG77567/7-213
2004241579/17-208
ECD97954/55-246
EDH35376/128-333
EBZ08972/7-208
EDC63738/126-345
EBO85797/133-338
EDF55642/113-313
ECY99659/118-309
EBA92484/128-329
EBP08405/58-261
2004226535/131-352
EBO26766/1-191
ECX51376/142-301
ECX51376/454-619
EBJ81231/38-245
ECV11562/138-359
ECA61490/47-237
EBV82702/126-327
EBC25878/128-329
EBH66747/41-247
EDB70981/119-329
ECL67063/26-233
2004217176/116-309
EBC75531/3-183
EDE26034/113-356
ECX09317/131-350
EDA64540/119-325
EBM06410/150-356
2004211355/171-377
2004211355/491-651
ECG52404/65-263
ECP68372/2-206
ECW27629/126-339
EBH17712/33-243
ECX31538/117-323
2001244906/113-313
EBP94446/97-293
EDB57589/1-203
ECV79652/103-306
EDI22507/160-366
EBC87503/113-320
2004034159/2-199
EBB50395/112-303
EDJ24510/127-328
EBS36117/60-269
EBN70313/8-217
EDA74345/113-303
2004214470/94-301
EBC01692/65-265
EBP01254/72-273
EDI11892/126-287
EDI11892/446-580
2004218635/113-304
EDD84912/115-322
EDE97989/111-310
EBJ23154/117-321
ECV36556/131-350
EBF42191/142-332
ECJ80146/23-224
EBO93805/1-199
EDA23807/65-272
ECX94740/112-319
ECJ15457/19-219
EBF50168/110-301
EDB28973/56-273
EBM78664/114-321
EBY17505/53-258
EDD97275/121-315
EBF16674/136-356
ECV10996/113-304
ECY72356/131-335
EBJ90663/15-216
EDC27912/33-225
EDB14367/113-313
ECW09222/80-272
EDF55485/131-334
EBK50144/123-323
EBK55004/130-334
EBL39882/32-233
EDI61159/131-334
EDH14547/116-310
EDD55965/112-319
EDA74438/24-225
EBG36961/129-335
EDH68551/116-323
EDE77951/215-376
EDE77951/541-705
EDA88727/112-312
EDA88068/130-334
EDJ02026/104-311
EDF87838/113-314
EBV07626/57-267
EDI48200/115-311
EDI83174/51-243
ECC82219/61-252
2001264178/82-282
EDG76472/146-347
EBO63726/1-202
EDJ53527/214-424
2001264685/113-304
EBP65588/129-335
EDA18873/116-309
ECM60065/1-189
ECP42396/37-237
EDD29782/113-314
ECZ69966/132-335
EDB45531/131-334
2004031826/106-311
EBF06780/13-221
EBO92776/47-207
EBO92776/359-514
EDJ13499/112-319
EDG39565/65-261
EDE67961/129-335
ECY91182/140-343
ECU99721/124-331
ECY84665/14-207
ECB68398/86-278
EDJ06000/22-221
EBU42771/29-234
EBP72545/120-311
2001227492/175-355
2001203014/126-331
EBD18191/40-247
2001386196/2-208
EBA75431/121-328
EBB69225/1-188
EBP36759/69-270
ECU64703/78-270
EBV64541/1-194
EDJ06543/131-338
ECX51125/115-323
EDJ70502/113-305
EDB17126/112-313
EDE91734/119-311
ECW93521/34-240
ECX39712/4-147
ECX39712/306-475
EDI38719/107-314
EBP71270/112-306
ECT23508/4-211
EBN02863/118-316
EDJ36984/118-309
2004213992/112-303
ECC51688/15-222
ECM27087/50-269
ECU95088/35-235
EBF18344/115-335
2001264898/3-185
ECC77868/84-275
EDG20620/3-209
ECG44714/6-213
EDJ07731/125-317
ECX41312/1-200
EBH85190/144-345
EBF13970/112-319
EBN38714/112-319
EDH31426/115-311
EDJ17410/119-329
EBH87965/114-310
ECV99995/127-340
EDB91525/124-331
EBN57839/85-301
2001369035/115-307
EBV87578/14-213
2004014760/99-288
EDJ03693/113-309
EBN09025/125-332
2001429295/87-289
EBP12526/61-268
ECX57874/217-375
ECX57874/540-712
EBB34574/90-297
ECL29850/77-277
EBM94645/14-206
ECV24234/201-404
2001210836/115-319
EDJ33455/123-330
EBI92432/77-283
EBM81470/121-320
2004041708/33-232
EDC43926/112-313
EBI12385/66-257
EDA44646/16-223
EBD22415/47-252
ECS12928/2-189
ECY30766/79-282
2004208547/112-310
EDI87501/124-340
EDI45744/131-323
EDG93908/16-173
EDG93908/337-509
EDJ04247/119-315
EBE53662/114-312
EBF07011/115-314
EDJ57863/29-236
EDJ44405/173-382
EBE30892/150-356
2004004012/117-316
EBV23503/33-248
ECB02616/35-242
EBG08927/113-313
EDG90552/116-286
EDG90552/491-648
EBQ26205/112-319
ECW23662/112-319
ECA98287/3-210
ECX09022/131-339
EDC48312/131-339
EBM47451/37-238
ECF87979/59-265
ECD01433/112-319
EDA34897/32-239
ECV25535/156-359
EDF12879/6-214
2001520230/51-255
EBO91190/114-317
ECC89303/33-240
ECQ64933/11-218
EBX79230/75-282
ECC63577/63-270
ECW85403/150-356
EDJ03669/3-203
ECL78154/84-286
EDD81823/16-224
EBC90399/1-206
EBD49437/124-331
EBM46920/128-329
2001252260/136-338
EDJ76698/2-153
EDJ76698/317-490
ECU93372/117-327
EDH93727/120-324
EDB03404/149-355
ECZ88049/28-235
EBK62115/112-319
ECJ75171/26-232
EBI17687/77-284
EDB35177/113-320
ECV17023/4-209
EBZ37173/59-266
EDF97144/117-324
2001465813/87-285
ECQ12475/2-196
EDH59572/33-240
EDA78849/113-318
EBE51857/46-254
EBG62514/112-319
EDE53981/128-329
EBN96277/79-286
EBI37695/16-223
ECC90723/15-206
EBQ72936/91-287
EBF42507/115-314
EBL96827/114-304
2004207297/112-319
ECC10854/6-199
ECZ89861/112-319
EDA25053/112-319
ECY13766/112-319
EDD11059/149-355
EDE02308/38-245
ECX42240/112-319
EDB86766/112-319
ECE68742/36-243
EBG86335/112-319
EDJ07122/131-334
ECI88252/56-248
ECX59586/12-219
EDD48547/136-335
EDC67737/22-221
EBJ98067/38-246
EDJ32413/171-362
EDA16224/112-306
ECT56442/58-266
EBN54813/1-180
EDD82957/12-219
ECG06928/17-236
EDB67830/33-240
EBE23260/58-266
ECQ02773/9-216
EBS28586/10-184
EDE42206/116-314
EBR87009/35-242
EBI53152/119-326
EDF61908/25-232
ECC05971/35-242
EBS86111/32-239
ECR65739/58-266
ECT14329/59-266
EBE90236/2-209
EDE63336/115-323
EDG18555/141-297
EDG18555/463-633
ECW21701/149-355
EBB73794/10-217
EDE35135/115-323
EDI69823/15-222
EBI12675/125-332
EDF09003/49-256
EDG39980/39-246
ECJ89787/52-244
EDJ46352/26-233
EDH30861/112-319
ECR20539/16-210
ECB14902/8-227
ECV48295/217-375
ECV48295/540-712
ECN64757/2-197
EBT12326/1-205
EDI17949/125-332
ECZ25113/131-338
EDG64631/112-319
EBH99047/112-319
EDJ33396/128-333
EDC99981/124-331
EDB71371/112-319
2001207018/7-227
EBJ51870/28-235
EBP39593/120-314
EDH86699/82-283
EDJ73046/112-319
EDE51796/60-259
2004007930/7-206
EBM24618/32-239
EBH14988/30-237
EBD23754/116-323
ECL94662/99-306
ECL66728/53-260
EDC44519/34-241
EDJ03897/125-332
ECN02868/23-230
ECT37855/1-186
EDJ35443/131-335
ECW98077/99-307
EBN13888/70-289
EDG13122/112-319
ECT61051/1-172
EDC09351/64-271
EDF19100/116-323
EDD41757/113-320
2004210982/114-312
2004046410/117-323
EBH43806/56-263
EBA69014/125-319
EDD89061/23-230
ECV48817/119-326
ECV21601/131-339
ECF15875/22-214
EDB45846/112-319
EDI35834/99-306
ECV80535/11-209
ECJ70352/27-230
EDB74116/112-319
EBM62403/40-239
EDG38649/112-319
EBF71250/159-343
EBI72510/84-291
ECO46302/22-229
ECX43201/112-319
EDD83183/112-319
EDJ01551/209-408
EBI64519/2-209
EDG59773/112-319
ECY14260/11-209
EBC45761/83-290
EDC95318/112-319
EBJ31637/62-269
EDG72742/219-376
EDG72742/540-711
EBI39624/131-334
ECY66980/85-245
ECY66980/466-628
EDC45116/112-319
EBK06019/89-280
EBK00821/48-255
2004215462/102-293
EDC84748/51-258
EBN63883/30-187
EBN63883/352-516
EBX10469/13-220
EBP15753/36-243
EDG36771/112-319
EBH46578/124-331
ECY70150/112-319
EDB32354/112-319
EDB51109/112-319
ECS65931/102-301
EBM39790/114-322
EBQ83067/88-294
EDH38969/32-239
EDD05866/1-189
ECW71941/97-292
ECB34390/49-256
ECB79398/35-242
EBM84155/119-326
EBQ88613/112-319
EDA18945/112-319
EDD58370/112-319
EBD35748/119-326
EDA37826/119-326
EDD62723/119-326
EDG66394/119-326
EDI94228/112-319
ECV46115/112-319
EDB71341/96-303
ECW85364/119-326
ECZ49851/17-175
ECZ49851/339-511
ECX85488/124-331
ECM80007/53-229
ECP67636/62-269
ECV36706/7-173
ECV36706/378-533
EBJ14024/90-297
ECW63439/112-319
EDG89965/23-232
EBX04235/81-288
2000028190/112-319
EDI18345/112-319
EDI72027/2-209
ECN88556/27-246
EBZ08614/110-300
EBO30555/141-332
EDG94569/133-340
ECN09678/51-270
EDC02221/1-205
EDA31028/103-322
EDB13410/123-322
EBQ95639/22-229
ECO60367/17-224
ECQ09453/3-184
EDC83160/132-323
EDD73576/112-319
EDE49324/48-247
ECY07211/114-313
EBD15275/39-245
ECG61035/2-183
EDB70410/82-289
ECI17814/56-261
ECY11506/101-308
EDD16375/110-317
ECB34391/53-260
EBK12909/114-313
EBO66289/113-317
EBD78282/123-330
EBD52331/112-319
EDA39345/136-338
ECX93879/4-161
ECX93879/325-497
ECY83661/133-340
ECV37331/112-319
ECV35051/124-331
ECY56405/124-331
EBH28119/112-319
EDG90412/118-325
ECW99527/132-339
ECE29400/80-291
ECX35820/112-319
EBS07228/114-313
EDF49670/151-358
ECR67427/1-220
EBA77871/130-337
EBK14087/22-213
EBH21910/123-316
EBD97378/153-359
ECT64668/10-217
EBE46693/112-319
EDI19433/118-325
ECC91580/45-264
EBQ72273/58-264
ECS10777/27-228
ECW62077/124-331
EDB63232/37-235
ECW87879/112-319
EDD28981/120-339
EDD17680/218-375
EDD17680/540-704
ECX61945/3-160
ECX61945/324-488
ECB61410/110-319
ECR97715/15-221
EDJ16581/115-317
EBQ47882/76-282
ECT48648/49-269
EDG41141/31-238
ECV73233/94-301
2001449785/114-313
EDE44845/61-269
EBD68290/130-337
ECV35988/142-308
ECV35988/513-668
EDH25927/112-319
EBQ08923/42-234
ECY67194/118-319
EBZ89963/112-282
ECZ26231/218-375
ECZ26231/541-711
EDH76508/127-333
EBO32220/124-331
ECX82744/78-237
ECX82744/401-573
ECW82947/112-319
ECU88799/219-376
ECU88799/541-704
EDB68155/114-313
EDB98432/57-256
ECV78108/118-325
ECZ08340/118-325
EDF90124/124-331
EBE12678/115-309
ECG06666/53-259
EDF25230/117-337
ECC92190/59-257
ECF03885/3-213
EDC80656/155-361
EDG72890/26-245
ECM48548/23-230
EBE12055/57-264
2001483133/49-241
EDF28388/134-341
EBT84398/17-215
EDA80045/46-240
EBL52383/8-207
ECD79376/82-280
EBL28126/120-339
EBP73026/131-338
EDJ26939/112-303
2004039566/47-251
ECO07905/85-288
ECV30376/115-335
ECC99725/24-231
2000525460/113-312
2004010114/112-305
EBC62902/121-321
EBZ92452/46-235
EBI49901/36-243
EDE32421/115-314
EDE23645/14-224
EDB34283/112-319
EBD29377/3-201
EBB88472/43-241
ECV56165/218-375
ECV56165/539-710
EBA94731/121-340
ECZ00205/45-243
ECV48942/121-340
EBI47241/64-271
EBO78474/125-332
2001513686/24-195
EDB64322/13-220
ECS29320/2-185
ECZ07755/124-316
EDJ33878/113-312
ECZ75643/121-314
EBS01289/4-205
EBR73532/1-198
ECX08480/114-320
EDD19472/121-340
ECV45635/115-308
ECO80897/7-207
ECV15547/115-335
ECW87866/74-280
EBO41398/121-329
ECY56418/6-213
EBO48639/19-215
2004177338/116-319
EBY35032/68-275
EBZ26587/27-227
ECW62718/116-336
EBP13158/114-314
EDC39050/218-375
EDC39050/539-710
ECH33587/32-223
EBS16973/6-184
2001491417/103-306
ECL81958/81-272
EBJ76944/57-265
EBM26292/114-319
EDE56794/80-283
ECX21599/112-301
EDH74210/54-261
ECR79817/51-270
EDA49303/79-277
EDG07671/115-313
ECV26753/121-314
EDE72411/120-340
ECG42771/91-298
EDG35383/68-275
EDB80163/120-322
EDB70489/112-319
ECV51340/116-334
EDA74204/114-313
ECV16867/112-308
EDD18209/69-234
EDD18209/440-594
EDH99499/67-273
EDI49693/115-313
ECV42024/230-387
ECV42024/541-707
EBJ10042/8-215
ECZ87488/120-313
ECB14389/39-237
EBJ90905/67-265
EBQ09010/31-195
EBQ09010/402-519
EDE96763/114-312
EBQ35587/1-167
EDF73420/120-339
EBY36202/8-215
2004211044/112-308
EDD02320/145-350
EDD62526/144-349
EDC53837/77-234
EDC53837/399-569
EBD87236/114-312
EDD00323/115-313
EBT28271/64-262
ECW53788/156-363
ECP37300/2-178
ECX32913/37-235
ECU82010/218-375
ECU82010/540-712
EBH39930/23-230
ECR15869/1-208
EBO54798/43-215
ECZ46411/219-376
ECZ46411/541-712
EDA50424/134-341
ECE81001/66-286
ECY65866/83-240
ECY65866/404-569
EDB94447/115-323
EBL02238/121-340
EDI80263/216-375
EDI80263/540-712
EBL02076/26-184
EBL02076/348-518
EBX49684/47-254
EDA11352/31-229
EDE32590/114-322
EDF73563/124-316
ECZ54678/80-237
ECZ54678/402-566
EDB15872/59-247
EDB56494/114-321
2001238728/124-341
ECW46427/151-341
ECA49554/2-199
EBE14623/64-262
EBC13701/26-218
EBW13098/90-268
2001375932/66-266
ECV48126/116-314
ECZ83102/116-314
ECZ55123/219-403
ECZ55123/541-712
EBO76092/173-373
EDF63731/123-321
EDA40379/59-216
EDA40379/381-552
EBK77028/14-222
EDC67784/40-197
EDC67784/362-532
ECI16204/22-206
EBM28958/41-240
EBM95504/2-203
ECZ68956/15-224
EDD48275/53-237
EBK34786/3-213
ECJ85235/82-281
EDI88385/219-376
EDI88385/541-712
EBK97041/120-339
EDE39401/129-329
EDA69959/143-350
EBJ93746/81-274
ECD64364/63-261
EDC57306/123-331
EBN69777/91-310
ECN47141/67-265
ECP75870/7-214
EBA96038/2-199
ECV43576/140-310
ECV43576/516-682
ECV64774/116-315
ECD44170/58-249
ECS66707/1-205
EBG43931/114-340
EBD50309/113-336
ECY99530/118-316
EBM22141/98-306
EDC01185/219-376
EDC01185/541-712
2000365820/134-341
ECI97183/2-166
EDH65016/216-373
EDH65016/538-710
EDE96573/94-286
EDA88934/9-202
EDD84888/219-376
EDD84888/541-712
EBG58281/79-279
2004216885/113-312
EDC46016/218-376
EDC46016/539-711
EBU99903/60-251
EBY83343/43-250
EDA15604/58-256
ECB35007/104-296
EBM68992/139-347
EBO98906/114-309
EDE99111/116-322
EBF19068/167-358
ECW53506/130-334
2004215249/113-316
EBK11299/112-304
EDI58045/55-260
EDH57902/112-319
EDF32048/116-322
ECZ88563/116-315
EDC59239/114-312
ECZ99550/134-341
2004216551/125-325
EBE21661/99-291
EBA79366/65-280
EBK60551/114-312
EDC16021/114-312
EDE52555/114-322
ECA78273/3-199
EBK64708/134-341
EDC24710/117-315
EDB46855/69-226
EDB46855/390-562
EBP56633/91-283
ECK24366/24-232
ECK61338/112-319
ECZ39093/112-304
EDI03665/4-211
ECU53283/7-142
EDC97435/118-314
EDJ38459/124-331
EDD76541/211-368
EDD76541/533-704
ECV29604/113-313
EBB31135/70-277
ECY61279/83-240
ECY61279/405-576
EBH66754/99-306
ECC65762/52-244
EDE99857/139-346
ECZ04920/46-203
ECZ04920/369-532
2001498273/1-180
EDJ36277/66-286
2001242423/76-238
EBH71155/7-199
EBG55054/30-235
EDH64039/79-236
EDH64039/401-571
EBV47885/119-299
ECF56175/56-245
ECB10909/31-234
EDF32473/153-310
EDF32473/474-639
ECK93977/76-275
2001409279/88-276
EDJ62107/150-357
ECO68197/67-259
2001443251/7-214
EBZ30301/4-203
ECI50234/6-199
ECW67122/131-338
EBN51183/120-339
EDE34291/115-325
EBM17525/121-321
EBG80993/129-336
EBY09650/3-200
EDG34929/92-316
ECW74736/140-297
ECW74736/461-633
2004044988/117-306
EDI64510/124-322
ECN78740/32-172
EBI65318/16-222
EDE25601/1-172
2004220955/137-347
EDF99686/150-357
EDE88740/66-271
EDC00783/113-304
EDG78423/120-339
EDC32107/112-301
EDG91383/4-125
EDG91383/277-439
ECE48487/78-278
2001488839/17-224
EDA68251/174-381
ECZ57369/116-321
2004223745/113-318
EDJ49174/116-314
EDE79347/113-312
ECW66581/118-314
ECZ49202/114-273
EBW14958/2-200
ECY56324/120-328
ECF63714/2-170
ECK17337/8-212
ECA65748/1-175
ECB74667/4-180
ECP28593/4-203
ECF18948/113-304
ECQ98076/71-290
EBO66620/86-293
EBK71078/113-304
2001394892/64-269
ECB89806/47-253
EBC27861/117-327
EDB80283/112-304
EBJ81339/95-302
ECY64298/200-357
ECY64298/522-693
2001249055/45-212
EDE88278/116-322
EBF55373/19-217
EBC22014/2-170
ECH20126/114-306
EBD50568/112-304
EDF81962/116-315
EDA01995/132-336
ECZ14435/57-249
EBX93667/63-261
EBK35964/117-341
EDD51175/154-361
EDF05001/42-241
EBY54621/50-257
ECH19511/3-135
EDC79871/217-375
EDC79871/540-704
EBW54137/111-310
EDA38886/112-304
ECY57503/46-245
EDI82077/112-319
EDF36569/219-376
EDF36569/541-712
ECW14150/18-216
EBK38703/114-312
EDF05460/44-242
EBK54133/113-304
EDB63968/113-304
ECJ36376/87-273
EDD01087/116-300
EDF49777/121-294
ECN47235/30-226
EBI26595/121-299
ECQ98596/7-210
EDH35279/219-376
EDH35279/541-712
EBU74937/84-291
ECY58608/106-298
EDG10266/115-313
ECY71965/117-318
ECX59711/74-273
EDC90714/141-298
EDC90714/463-628
EBY95484/50-249
EBB13802/98-295
EDI56399/114-312
ECV72421/146-353
ECX29778/146-353
ECC63377/68-250
ECY30134/217-376
ECY30134/540-711
EBC29823/33-233
EBQ51492/39-198
EBQ51492/362-521
EBE83905/3-203
EDF70615/113-312
ECF40602/2-185
EDA64954/1-198
EDE58485/92-300
EDH39502/234-441
ECZ72476/86-270
ECZ72476/408-579
EBV48111/4-177
EDE50462/31-241
EBN08904/115-309
ECW92271/114-312
ECV58404/145-352
EBL96972/20-215
ECG24761/110-308
ECR85305/4-199
2001378681/115-302
ECZ94553/124-331
EBW77689/52-251
ECW60687/118-275
ECW60687/439-611
EDJ53303/114-312
ECY27318/121-319
EBC71073/119-322
ECU18648/50-257
EDG27032/112-304
EBT86942/105-297
ECE22457/130-316
EBA68686/5-212
ECI64780/46-245
EDB26454/144-349
EDA32476/218-376
EDA32476/541-712
EBS30387/65-258
EBE19908/118-339
ECF59777/51-258
EDA36696/66-273
EBS51987/3-193
EDC11468/114-321
ECE03732/2-209
EBE67435/89-296
EBM10379/50-257
EBP78451/22-213
ECL66588/45-234
EDA04979/118-325
ECG73193/77-284
EDH55280/146-353
ECY12330/93-300
2000442200/106-290
EDB83716/5-189
ECW29559/175-340
ECW29559/490-607
EBP94088/112-304
EDI10632/114-321
EBJ69684/28-235
EDH18779/128-333
ECZ62638/113-312
ECQ28854/87-261
ECZ76161/126-333
EBT86916/27-218
EDI74083/113-312
EDB59501/218-375
EDB59501/539-711
EBY40442/41-248
EBF62959/5-178
EDE90191/126-325
EBZ34969/3-193
ECM60825/24-207
ECR58805/65-253
ECN36984/38-243
EBP60888/122-306
2001437424/46-253
EBG02695/1-178
ECM48656/40-243
ECZ28155/112-304
EBI50922/123-321
EDH46258/9-216
ECB40774/10-202
EDI04620/146-349
EBF06389/11-203
EDG07149/122-329
EBB52568/36-243
EDJ77266/44-206
EDJ77266/370-535
2004021971/138-345
EDI02299/21-179
EDI02299/344-505
EBQ29815/58-250
ECO72839/103-294
ECB41451/25-232
EDF85070/1-204
EBP02918/115-325
ECY34167/215-373
ECY34167/538-710
EBV69603/44-224
ECV24671/126-333
EBC81388/112-319
ECW45745/148-367
EBP73283/119-338
ECV82414/11-187
ECZ95716/164-371
EBP39869/3-200
EBG94721/115-322
EBU99879/42-242
ECZ26143/126-333
EBH82669/3-202
EBH17711/129-313
EBE04114/150-356
EBU59394/63-258
ECB55958/107-267
EBH17353/7-214
EDH18300/114-321
EBJ02594/43-235
ECM64127/1-204
EDG57372/2-195
EBG64576/115-322
EBH10668/42-249
ECW81853/113-311
EDA83711/72-279
EBJ08557/2-195
EBG27167/13-150
EBD23715/115-282
ECX30607/34-241
ECV73753/125-332
EDE11859/148-355
EBE00636/156-363
EBK33291/124-331
EBQ81979/115-313
EBO52611/1-101
EBO52611/263-431
EBE48000/112-304
ECX92573/133-333
EBL29948/118-310
ECM84757/35-242
EBR30117/3-193
EDD74469/146-353
ECC16931/29-225
EBK26856/146-353
EBB54297/17-224
EBA76379/4-142
ECD69055/13-215
EDH49624/9-167
EDH49624/331-503
2004240365/6-142
ECU68030/60-242
2004036895/132-304
EBP86450/150-356
EDF04937/112-319
ECM80583/113-302
EBP09426/115-314
EDC45084/33-238
EBK81703/90-289
EBI78742/139-346
EDD05812/118-310
EDD68344/114-306
EDA26340/124-331
ECR81262/126-287
ECW73049/112-304
EBU76025/61-256
EBH10765/281-469
ECY13768/112-304
ECJ14620/11-188
EBI19884/112-313
ECC82918/24-231
EBM17104/118-301
EBI88148/67-274
2001373022/22-238
ECE00182/68-260
EBF22373/199-401
EDE68610/110-305
EBD92489/5-212
EDA45959/179-378
EDA45959/494-654
EDA29404/60-218
EDA29404/383-546
2001219328/42-284
EBL93525/115-313
ECW69310/2-198
EBQ94953/114-306
ECQ58807/2-209
ECN88153/102-292
ECJ39921/20-227
EBA84963/66-271
EBZ39170/1-188
EBJ58469/47-239
EBD72286/106-301
ECK42392/13-151
ECT64079/8-204
ECT61353/19-221
EDG95087/112-304
EDB64036/1-179
EDG79238/16-155
EBW58773/90-289
EBJ46677/113-320
ECH55311/2-193
EDI03368/125-323
2004216362/94-298
ECV50783/129-328
EBH75141/125-332
EBR64942/92-289
EBJ45830/1-175
EBO30710/136-342
ECJ95890/30-238
EDB43948/110-305
EBJ62790/7-199
EDJ76111/7-199
ECV19154/112-304
ECV46465/112-304
EDC84547/112-304
EDD26891/112-304
ECP62869/3-170
EBN41188/2-209
EBQ65276/115-322
EDE64376/136-335
ECW82187/80-285
ECX96984/63-261
EDE40667/2-189
ECL99738/25-232
EBA98637/114-307
EBI00696/63-255
EBL55906/1-191
ECJ71897/47-189
ECY87453/144-349
2004017864/110-293
ECJ27009/4-139
EBC36260/112-304
EBH58848/112-304
EBD23308/112-304
EDA89381/253-460
ECK83093/50-254
EDJ45099/63-261
ECY66668/116-308
EDJ54145/42-249
EBM94864/7-134
EBM94864/267-443
EBO81580/35-233
EBC73952/112-291
EBB17033/53-261
EBE35817/74-281
EBV47623/22-167
ECV49566/111-302
2001410656/101-305
ECI77735/113-300
ECT49234/92-259
ECZ26908/112-311
EBE50601/78-285
ECX07386/129-336
EBK64452/110-302
ECE75362/19-158
ECX96447/117-315
EBX67526/15-150
EBH89547/1-204
EBQ16180/57-255
ECM60629/122-293
EBO22243/69-267
EBB55842/25-232
EDA44062/144-350
ECX72697/144-351
ECR50486/3-199
EBM39885/128-325
EDH73355/122-314
ECF32393/79-277
ECK88373/9-141
EBF54147/65-255
EDJ49842/148-368
EBU04749/114-320
ECD07189/2-196
2001278443/70-277
EDH86808/20-227
EBZ58224/10-149
2001449325/134-341
EBU98171/18-154
EDB29358/144-351
ECV41461/115-326
ECV64604/118-310
EBZ90231/1-160
EDH97373/124-331
ECU48261/8-215
EBQ16350/125-309
EBF01017/104-311
ECV51388/158-321
ECV51388/536-693
EBC52938/114-292
EBG07518/108-307
ECN63022/2-194
EBK60864/156-363
EDE29398/18-154
EDC80682/1-191
EDF09829/118-325
ECI08973/4-209
2001337994/20-156
EDD46587/218-375
EDD46587/539-676
EDH39718/114-312
2004210983/88-271
ECW54159/156-363
EBF54504/44-251
ECY12263/115-313
EDI38033/115-313
ECV07110/135-342
EDE14746/112-319
ECV39938/152-359
EDE65480/171-370
EBM41374/1-172
ECW08939/113-311
EBE79359/121-288
ECP60566/16-155
EBK00966/122-329
ECJ22791/1-180
ECV52024/117-317
ECY86039/109-293
EBM90673/163-370
EBB10851/2-198
ECL70412/4-187
EBP26441/15-202
EBP26441/313-489
EDF66707/154-361
ECF24260/13-220
ECW87784/89-281
ECW87784/372-512
EDG88313/154-361
EBL95346/132-336
EDG65063/132-336
EBG68630/64-269
EBO87969/133-316
EBK64355/90-274
EDH68646/157-364
ECP26837/2-186
ECH48779/35-175
2004213417/114-314
2001312752/119-301
EBM17103/2-136
EBL09511/146-353
EBL91563/119-311
EDH41777/114-313
ECY30140/218-376
ECY30140/540-679
EDH82940/2-182
EBD53313/154-361
ECO70380/1-192
ECZ14724/157-364
EBB20646/3-138
EBE56744/62-270
EDE09389/119-311
EBG13182/22-206
2004224810/153-320
2004224810/532-693
EBC36845/16-223
EBN54711/99-282
EBQ41544/41-245
EDB50757/154-318
EDB50757/532-688
EBC89520/81-286
EBN53254/131-328
EDJ71053/131-328
EBN51568/154-361
ECU92909/143-341
EBF99736/86-291
ECY59531/154-361
EDA22568/154-361
EBO00930/113-311
EDJ10126/139-357
ECR78074/14-154
ECW21922/118-327
EBB62202/1-164
EDF75682/112-304
EBT21367/4-186
ECM65269/20-227
EDJ19006/113-311
EBX23241/2-133
EBH40699/114-332
EDD23234/154-361
EDI81332/20-180
EDI81332/401-562
ECZ48098/137-334
2004012703/47-251
EBD55830/56-263
EBE82482/126-333
2001493021/5-197
ECY93156/154-361
EBQ43860/6-204
ECW23198/60-257
EBI96083/29-167
EBV70442/7-170
ECX94108/118-317
ECV90901/223-407
EBT64577/43-250
EBI04601/3-183
EDA59690/123-331
2000544800/107-298
EBF12496/130-335
ECZ80584/2-176
EDC36324/2-179
ECD54745/1-179
EDE81605/76-272
EDI92468/123-331
EDB34245/123-331
ECJ03118/35-242
EBD70191/23-215
EDI16338/126-333
EBW81986/3-189
EBU14421/3-185
ECZ07475/14-213
EBP62794/115-313
EBV98711/2-196
EBA92948/19-155
ECV08926/176-383
ECL47983/3-135
ECO97575/4-202
EBQ05197/115-334
ECZ87389/103-295
ECK40578/1-184
EBL93921/145-352
EDH81432/107-290
EBF40586/146-351
ECB95202/4-185
2004207527/109-300
EBY21900/2-179
EDJ44813/362-559
EDG21168/3-160
EDG21168/326-491
ECO13044/83-260
ECZ29478/125-331
ECZ29478/445-607
EDA27949/113-311
ECO61342/15-150
EDA15545/118-317
EDF63912/113-295
ECV40075/3-116
ECV40075/336-498
EBC60132/133-338
EBC88203/146-351
EBC88636/146-351
EBC88688/146-351
EBC88826/146-351
EBF31022/146-351
EBF45662/146-351
EBF81226/146-351
ECW40850/146-351
EDG33241/134-292
EDG33241/514-671
2001449084/116-315
EBC88765/149-354
EDE90347/3-199
EBA67071/112-304
EBL95305/37-194
EBL95305/358-488
EDH73244/218-375
EDH73244/539-675
ECZ15705/114-307
ECI56349/112-295
EDF17832/150-309
EDF17832/530-690
ECY12378/133-331
ECY27256/148-308
ECY27256/529-695
ECN50096/2-186
ECM95985/3-212
EDA82657/130-335
EDJ57883/1-206
EBL04197/3-192
ECO77279/59-242
EBL39924/103-256
EBX22046/14-161
EDF88763/54-246
ECM67597/5-204
EBH22176/26-219
ECW24581/150-357
ECW39650/150-357
ECZ91925/139-329
ECF37216/21-160
EBC19418/154-361
EBE33111/153-360
EBN29768/154-361
EDB15525/29-168
EDA55183/57-249
EDF21002/52-250
EDB43688/112-304
ECQ47725/62-251
EBV93474/25-162
ECH41975/81-279
ECV35783/112-304
EDG55386/120-314
EBM85409/122-329
EDA48363/1-109
EDA48363/274-446
2004226880/116-315
ECR97342/12-212
EBQ35515/4-165
EBE37768/112-304
ECQ59089/24-208
EDJ27216/151-359
ECJ56760/22-203
2001507052/18-153
EDF76438/112-304
EBN11641/55-212
EBN11641/376-512
EBD84543/36-233
EBE82287/124-322
2001310208/114-313
ECP69432/68-260
ECA90237/1-180
ECI03345/116-303
EBL42963/112-304
EDD82517/3-166
ECY06488/113-311
2004207526/114-341
EBL69506/116-322
EBH27204/2-144
EBH27204/307-470
EBK20993/77-274
EBE73068/40-237
EBW46228/12-193
ECS30327/114-278
ECW93482/29-186
ECW93482/351-464
ECZ57477/117-286
2001260481/153-343
ECV52026/128-311
EDI64361/112-304
ECQ02722/89-292
2001353869/17-200
EBF77237/169-376
EDE25586/12-219
EBO70415/5-181
2004021452/113-307
ECE32063/2-184
EBX54762/3-196
ECT70749/6-205
EBI14235/126-330
EDH34179/112-304
EBF23175/2-132
ECP60931/2-196
ECQ83192/18-155
EBE05559/52-261
EBT19370/132-329
2001379516/36-203
EBF90784/162-369
EBI01171/13-203
2004021181/122-305
EBO83082/105-288
ECR87958/23-162
EBO71365/11-163
EBZ78648/104-294
2001253814/113-259
EDH29746/133-331
ECV34702/118-304
EDD52883/112-304
ECR75334/62-260
ECZ89034/114-306
EBH31398/43-226
ECD57509/22-203
ECW30846/150-357
ECO27395/64-271
ECG84635/24-203
EBI11794/13-147
EBH46038/124-316
ECZ88681/112-304
EDD45566/112-304
ECW96911/112-304
2001381859/1-174
EBB62946/20-217
ECX50052/57-255
EDF92154/88-285
EBD87677/14-197
EBA79043/19-217
ECX43832/127-314
ECX43832/425-601
EBJ52390/80-272
ECV85070/27-185
ECV85070/349-463
EBS02547/9-155
EBQ44378/112-291
ECD04453/14-148
EDB18382/177-333
EDB18382/491-651
EBL67762/1-180
EDB19308/119-317
EBQ13915/3-193
EDH39632/126-324
ECQ86386/98-239
ECD37469/1-187
EBM13683/160-368
EBG87121/162-343
EDG67780/2-139
2004216367/307-512
ECM40961/4-181
EDF21521/149-310
EDF21521/530-643
EBM66882/118-278
EBR68659/16-191
ECE85956/76-242
ECG61752/14-212
EDI36593/231-436
ECL59702/3-201
EDF98733/112-304
ECV46623/112-304
ECY58475/112-304
EDJ06001/131-314
EDH97550/24-207
2001364917/1-135
ECE86882/2-134
ECV00362/157-314
ECV00362/535-693
EBV77086/4-119
ECG64701/2-125
ECZ51057/139-296
ECZ51057/517-675
EBP17318/105-288
EDB41514/44-241
2001207637/115-319
EDE36610/105-288
ECI88472/84-281
ECZ90992/145-342
ECB25383/51-251
EDE49850/120-325
EBN41189/158-339
EBL79234/2-135
EBU19337/2-183
EBE05615/139-336
EBI93455/6-167
ECO55009/2-188
2000328130/115-296
ECC59135/121-297
EBX61534/77-275
ECK08845/117-291
EBE10827/35-233
EBX19916/21-171
ECT61406/70-268
ECT36913/47-266
EBU61231/13-192
ECD07343/6-154
EDG04402/112-304
EBU64700/59-257
ECK15897/1-206
EDC41730/37-307
EBW68715/28-163
EDA23808/117-301
ECV86037/69-267
EBQ88689/112-295
ECS06627/64-261
ECY12497/48-246
EBP16602/105-288
ECY57947/112-304
EDE63323/188-384
EBQ95557/13-200
EBQ95557/311-487
ECK03005/6-167
2001350953/12-215
EDE14491/58-255
EDF14913/7-144
ECU44608/8-146
ECR68115/40-238
EDB37123/237-424
EDB37123/535-711
EDF02522/182-338
EDF02522/560-716
EDI61336/153-359
ECT69722/133-306
ECE30743/25-222
ECW39104/2-135
EBH34306/16-213
EDB55841/3-107
EDB55841/272-436
EDH85340/67-274
2001462968/12-147
EDI79820/132-337
ECP99282/24-200
2001446022/12-180
ECV84323/120-318
ECR92744/129-283
ECG06038/117-279
ECM59834/2-205
EBM57270/1-191
EBW08934/2-190
EDC03841/237-424
EDC03841/535-711
EBC44631/107-304
ECL21032/41-245
ECQ86466/27-221
EDA53792/115-309
ECJ52601/34-171
EDH27781/116-314
ECP64483/3-199
EDE47031/105-288
EDB75971/113-311
ECZ98430/18-168
ECO47831/103-273
ECB90947/3-195
EBD02006/2-178
EBH59383/6-185
ECP32334/17-200
EDF68826/13-151
EDJ66011/2-145
EDJ66011/310-473
EDE85630/145-352
ECM51677/26-207
ECE76163/2-185
ECL78290/12-151
ECX71067/189-345
ECX71067/503-663
EBC44293/90-288
EBS15170/3-154
EDA17027/8-127
EDA17027/291-463
ECJ84662/32-183
ECH41830/32-215
EDG56468/10-148
ECX36562/136-333
EDE82676/136-333
EBY25460/104-302
EBD78375/113-310
ECF70472/47-252
EBH38534/112-304
ECX78789/145-352
ECF65843/19-163
ECS71210/61-258
EBB20604/116-297
EBB47303/29-165
EBF71514/4-126
ECC43418/2-189
ECF50420/31-212
ECC72540/106-300
EBP10511/98-281
EDI52865/118-317
ECX53467/153-351
ECF56372/12-183
ECG06527/24-163
EBE17500/77-274
EDD38896/9-198
ECK40255/22-161
ECW81319/125-322
EBX64312/84-267
EBO70236/105-288
EBO96283/105-288
EBU28189/17-214
2000506680/121-306
EDD18524/148-346
EDJ65219/6-186
EDJ65219/274-449
EDB46966/230-385
EDE46831/67-273
EBO28157/135-297
ECZ89836/108-291
ECA06067/25-165
EDA92861/137-334
ECX25007/149-305
ECX25007/463-623
EDB20024/93-276
EDC55061/153-351
EBH27053/124-322
2000016170/73-256
EBD34808/2-161
EBD34808/382-536
EDE19336/386-571
ECJ61940/19-194
EBT37706/37-218
EDB77653/84-282
ECB24009/6-276
2001390660/40-223
ECX12968/171-369
EDD75355/27-214
EDD75355/325-500
EBN15613/3-150
EBN15613/371-531
EBK35637/127-324
ECV98035/217-424
EDD90365/153-351
ECV51998/153-351
EDI59900/5-143
EDA61714/9-148
EBK09204/22-205
EBH09909/8-130
EBH09909/294-459
EBG56886/12-150
EBI30294/138-345
EDH91611/148-346
EBY79840/8-227
EDD29698/20-159
ECW88892/26-209
EBI45567/53-235
EDH18232/1-180
EBG25944/69-266
ECT69785/3-120
EDJ07355/78-269
EBK64921/2-132
ECY75398/31-214
EDE83358/98-280
ECR42373/99-292
ECZ32952/16-225
EBU93522/62-259
ECB08839/107-271
EBT21042/11-204
EDF07289/121-329
ECV75478/31-213
EDI92032/126-326
ECV24817/132-330
EBS66074/2-185
EDD19725/119-317
2001208816/3-181
ECN13231/32-184
EDB27218/42-239
ECZ02327/89-306
ECW62120/6-119
ECW62120/285-455
EBV47240/89-271
EBT19478/14-201
EBE66274/34-231
EBN73790/111-293
EDF70262/145-352
ECU37653/6-126
ECE57653/92-287
EDA95748/121-304
EBP77342/148-346
EBV92938/84-267
ECV10999/112-295
EDF09830/158-339
EDG12735/28-226
EDG12735/359-535
EBR62556/4-141
ECK80746/37-218
EDD91603/119-301
EDD94158/93-276
EBB26834/116-286
EBY37646/1-173
ECL82788/76-275
EBE46661/12-149
ECN33446/33-188
ECK86596/49-230
EBZ57696/2-176
EBI97068/63-260
ECU99719/117-300
ECS67744/10-149
EBE41217/121-294
EBF00228/2-143
EBF00228/307-472
EDE67203/315-527
EDA25586/20-178
EDA25586/342-448
EBJ49998/1-133
EBX43235/16-198
EBR33468/72-255
EBB72953/69-266
ECA40881/1-171
EBK70025/156-354
EDH73354/99-282
ECW16093/108-274
ECW16093/410-579
EBV75947/117-318
EBU09426/2-134
ECK73980/6-167
ECG34421/60-257
ECY05227/218-376
ECY05227/541-695
ECH17280/9-145
ECF18572/28-225
EDD91605/116-301
EDG57889/133-330
ECT61052/11-194
ECY32490/5-139
EBF53565/51-259
EBT73661/60-259
EDG82992/2-180
EDE64202/22-161
ECX91164/72-246
EDH86810/186-368
ECC38101/38-217
ECU50394/2-130
ECK16759/80-268
ECX30608/186-368
EDG79184/112-306
ECM16591/26-210
ECW84235/237-424
ECW84235/535-711
EBX76242/1-198
ECF73657/100-297
EDJ58235/413-601
EDA64257/112-310
EDG61420/39-236
ECL05758/5-144
EDB63835/126-323
ECX84034/123-306
EDI84819/237-424
EDI84819/535-711
ECK82987/4-161
ECZ58532/4-148
ECZ58532/286-457
ECZ57245/125-322
EBD24088/5-149
EBD24088/287-458
ECV68705/158-339
EBB32941/20-159
ECZ06704/96-281
EBE50357/158-339
EDG60216/218-375
EDG60216/540-665
EDA67224/9-192
EDA81944/145-352
ECP34653/63-246
ECF07550/52-231
EBX13955/16-199
EBT83846/98-287
ECQ31233/94-291
EBW38665/37-220
EBB89819/88-272
EDG67896/136-333
EBJ99492/34-231
2001244036/116-286
EBO18875/1-115
EBO18875/267-427
EDE81842/2-173
EBL15749/1-135
ECO72840/27-210
ECB18030/99-281
EBE45655/3-190
ECF26521/94-291
EDF59270/131-328
EDH32900/146-326
2004223870/140-337
EBL82747/23-162
ECB09210/62-245
ECJ12446/60-257
ECO25477/18-191
EBE70984/116-297
EBO83480/99-282
EDE14520/16-286
EBG39262/6-161
EBX51283/55-243
EDB64342/144-348
ECV19157/107-289
ECV46462/107-289
EDE81844/107-289
EDF01163/107-289
EBP97581/106-287
EBY90624/57-269
EDG20540/7-145
ECV29020/129-312
EBU50931/17-199
ECZ11062/162-318
ECZ11062/540-679
ECZ50430/80-263
ECI78443/53-236
ECW96583/112-303
EBV05904/125-315
ECV32497/128-326
ECU07273/104-291
EBB65493/7-216
ECQ30506/79-254
ECN12627/19-159
2001205834/123-329
EBY38009/2-173
ECM80149/2-115
ECQ23681/54-252
ECV19065/12-209
2004017413/126-311
ECW25361/110-293
EBS75820/112-270
EBC53354/2-134
EBQ00969/145-342
ECH53579/6-186
ECT12453/66-248
2001285908/1-109
ECP42961/1-180
ECW81512/155-316
ECW81512/535-640
ECT89112/13-193
EBH58402/114-307
EBB85814/123-317
EBV41178/70-263
EBD95919/3-178
2001287491/8-146
EBI00474/138-345
ECZ66782/159-340
EBJ46897/106-294
EDJ56216/215-419
ECU48260/95-276
EDD05044/160-361
ECY48460/16-155
ECZ63413/8-130
ECZ63413/292-463
EDC37013/116-282
ECW54571/125-322
EBB54298/161-342
ECT72600/47-241
EDH51699/66-248
ECP48338/23-203
ECC54467/1-178
EDE30143/1-127
ECX13985/148-346
EDF00916/99-282
EDB82884/125-322
ECB91245/3-185
EDD12094/126-323
ECF07551/4-197
ECE37908/77-262
ECG06331/71-277
ECP04031/3-163
EDH13841/115-385
EBY44351/3-192
EDA64053/9-190
ECZ39023/17-157
EBS01280/4-141
EBC34429/137-327
ECR65434/4-141
EDA12140/114-283
ECJ02405/88-278
ECT34911/94-259
EBX60485/7-142
EBD48497/74-245
EBY06520/1-173
ECP39389/71-254
ECP57419/71-258
EBL05080/2-181
EBH87311/2-106
EBH87311/272-442
EBT73509/98-277
EDD37946/86-292
2001497858/81-292
ECY93157/161-342
ECZ80891/37-219
EDB87425/114-279
ECV34834/108-295
ECV34834/406-582
ECW40849/162-343
EDH40989/122-329
EBT77395/2-132
EDE67958/88-270
EBY42678/26-210
EDA89359/182-367
EDJ06917/349-531
EDJ77141/164-372
ECW95801/125-322
EBY97029/77-271
EDA93208/116-309
EDD07233/116-280
ECF15167/75-270
EDE57468/115-322
ECG26342/5-219
ECY26904/76-270
EBW82797/88-277
EBI99866/125-322
ECX66067/125-322
EDF91155/125-322
EBG22746/3-138
EBG22746/303-473
EDH56489/302-462
EDH56489/627-788
EDC13341/237-424
EDC13341/535-711
EBD25312/36-175
EDE36612/115-322
ECO69635/17-155
ECC95531/83-273
EBP12080/18-157
EBK05792/2-166
EBN03210/184-342
EBN03210/506-608
ECS41419/24-163
EDC96759/20-203
ECZ44026/194-353
ECZ44026/518-680
EDI03668/186-368
EBX70179/14-153
EDG37874/104-287
EBA92950/99-282
EDH40754/5-199
EDG72811/129-323
EBD21081/90-287
ECM27086/54-237
ECA83187/14-225
ECN16524/101-285
2001472559/118-267
ECL36011/33-231
ECZ21681/106-300
ECA56885/32-184
EDE69497/4-178
EDH92061/67-243
EDB98431/96-281
EDC67739/96-281
ECO16671/115-273
EBH82403/99-282
EBT25479/20-157
EDJ52310/105-286
EDB24701/96-281
EBM54625/6-173
EDH74221/89-272
ECK78600/2-170
EBY92114/2-117
EDH17493/148-326
EBN42672/96-281
EBR88960/2-167
EBY38301/123-299
EBH72642/112-293
EDC16198/9-185
EBQ68881/21-204
2001387449/36-218
EDH19338/235-423
2001407829/110-291
EDI86087/125-322
EBO93906/81-296
EBY28451/43-236
EBO30826/47-186
ECZ87221/12-169
ECZ87221/334-433
ECN80744/115-285
ECT88019/69-252
EBS20441/25-164
EBA80908/35-217
EBQ19943/19-216
EDC01972/18-157
EDC98079/126-323
EDF94272/133-330
ECT22621/19-289
EDC43925/93-277
ECY66469/119-325
2004031060/73-256
EDE96529/113-297
EDE47030/116-322
EBJ02563/78-233
EBL98713/99-281
EBF69182/4-200
ECH30344/66-249
EDE29065/296-488
EDB18761/93-276
ECB53929/31-214
EBW48791/58-267
EDG13123/151-334
EDE28241/115-322
ECQ14282/3-140
ECZ85523/112-294
EBP73016/47-206
EDD50794/19-157
EDH23918/148-346
EBW09412/1-168
ECR01088/58-198
EBI48582/119-325
ECF74762/17-214
EDI61161/113-306
EBH30510/155-335
2004208548/114-296
ECX54548/7-227
ECP73355/10-169
EBG28125/17-157
ECN71019/4-141
EBG88506/3-175
EBE62683/38-196
EBE62683/361-466
ECB03478/1-109
ECZ80388/112-297
ECT51817/5-174
EDF72096/117-337
ECP72854/86-264
EBB23082/3-137
EBS60761/3-137
ECP61076/23-163
EBG66970/2-187
EBO93505/118-325
ECZ89834/2-114
EBO30009/70-253
EBV15817/80-283
ECT36544/96-279
EBZ30512/6-176
EDC57703/115-385
2004214667/116-315
EBA77217/112-300
EBT20079/14-197
ECX78594/120-314
EDH83615/116-321
EDB16820/10-193
ECJ39922/79-261
ECS46443/92-258
EBC28194/77-271
ECT18519/114-283
ECF37217/19-212
EBL67844/119-303
EBA67768/83-265
ECO03135/3-142
EBF88548/381-551
EBH33164/19-159
EBI13973/10-149
ECP66586/2-132
ECJ24965/22-204
EDE51246/118-509
EDE39813/166-352
EBI58617/27-211
EBT32128/3-162
ECA82369/2-188
ECX01895/202-368
ECX01895/523-687
2000514540/17-154
EDF59094/3-176
EDD90659/10-208
EDD90659/341-475
ECX92943/11-196
ECX92943/310-486
EBW33748/54-234
EBJ58856/5-178
ECS83360/3-123
2004005457/49-236
EBV35623/26-165
EBU53000/21-215
EBQ17175/30-212
EBF22667/5-188
EBK71850/112-294
ECX72706/124-287
EBN07029/4-207
ECO31298/38-222
ECR75269/2-167
ECO73863/84-278
EBT26132/97-280
ECI05448/33-216
EDE99143/120-325
EBT76652/100-282
2001305273/115-224
EBX20677/125-292
EBB83124/2-191
EBL65002/123-338
EBH37864/4-170
EBH17221/2-136
ECX88210/9-193
EDJ38134/346-546
EBP08677/109-322
ECI85890/43-231
EBH14795/112-294
ECO05705/3-143
EDF15950/63-246
ECV30304/183-365
EBP71218/108-299
ECM25337/28-211
EDI03749/3-167
ECN47846/2-137
ECU17595/99-286
ECP57781/22-161
EBX88739/2-132
EBJ16977/2-132
ECB95825/6-138
EBP27915/8-147
EBF62958/113-287
EBH00428/132-326
EDD83755/107-294
EDD83755/405-537
EBW06337/7-167
2001429519/3-186
ECY23299/120-298
ECX29931/217-426
EBL99374/112-290
ECA67336/1-180
EBJ08712/7-167
ECP96350/76-255
EBW51683/14-153
2001438242/33-171
EBC87625/74-267
EBC87625/372-505
ECX17366/71-269
ECK59426/4-138
EBF61874/320-487
EBR08554/62-255
ECR14243/42-226
EBU48140/19-155
EBM14477/150-334
EBF35398/2-183
EDF14914/123-304
ECR64922/59-248
2004010629/93-300
ECO47832/58-252
ECW67556/2-163
EDA12141/96-281
EDI55864/163-320
EDI55864/483-612
EBS36961/5-142
ECJ65229/115-284
EDA58100/37-220
ECL21153/33-213
ECR85215/86-267
EDA15530/121-305
EDA15530/443-562
EDB54934/7-142
EBC82700/2-133
ECX88221/386-525
EBM47550/139-333
ECW63066/19-289
EBZ77149/25-176
EBD32620/3-104
EBD32620/268-433
ECN47031/24-213
2001334015/24-159
EBC71991/118-296
ECY15786/113-272
ECW64697/95-278
2004226815/184-345
2004226815/510-671
EBF84187/104-285
EBY09051/9-175
EBH17498/7-146
ECE86386/1-131
ECE75401/65-240
EDC11398/45-243
EBY05319/1-179
EBC51336/6-190
ECV74357/186-368
ECS70500/122-292
ECY39670/121-297
EBK72219/120-308
EBQ24672/121-300
EDJ08998/149-361
EBU43033/4-141
ECE17790/2-187
ECL34209/104-298
EBW89952/26-209
EBT76754/123-282
ECY46912/9-170
ECT17254/114-269
EBY10999/2-132
ECG76464/17-163
EBF43091/2-188
EBN42673/1-169
ECG46107/117-270
ECQ40658/2-160
EDF77318/17-155
EBS65957/112-293
EBW50375/9-170
2001495403/33-226
ECZ80583/98-281
EDJ01220/8-146
ECV35784/103-285
EBU29307/72-238
EDH30749/107-300
ECX33239/110-281
EBI35729/1-131
EBI39716/10-193
EDB63233/94-278
EDE18917/22-159
2000561740/2-133
EBW44301/115-299
EBV32053/3-135
EDJ01218/257-439
EBQ35588/26-222
EBE46241/100-281
EDF17267/88-252
EDE10470/98-281
EBM10317/25-183
EBO34973/40-218
ECR19282/3-136
ECH52720/5-188
2004226881/170-345
EBJ43259/7-172
EBS42500/1-129
EBX90390/1-135
2004044989/106-281
EDE52556/119-317
EDA23190/93-276
EDE64204/159-343
EBP67545/32-187
EBP67545/354-488
EDH71475/10-128
EDH71475/293-465
EBG16459/88-269
EBH97467/2-175
EBK00328/3-134
ECX92576/96-279
2004030109/88-286
EBR61283/7-173
EBK61944/213-422
EDE27876/155-339
EDJ03161/255-438
EBY77381/20-163
ECY57946/108-290
ECV97563/2-186
EBD15619/70-241
ECC65313/117-295
ECC25601/2-203
ECW69424/24-222
ECV18088/113-296
EDE49058/74-258
EBM09080/119-294
EBM90996/28-211
EDA70556/13-152
ECO24764/23-207
EBI18243/110-293
EDJ76112/108-290
ECQ62569/4-171
EDA67933/29-215
EDA67933/327-460
EBE56606/69-238
EBJ64730/148-330
ECP44425/36-219
EDF87837/114-297
EDJ03668/112-294
ECX40930/8-166
EBY92139/8-232
2000574950/1-109
EBB74991/114-301
EBX56677/34-217
EBO60084/63-250
ECW46066/159-341
EDJ54105/189-359
EBZ89964/115-302
EDA08281/1-132
ECJ15000/1-132
EBN20936/75-242
EDH98959/8-126
EDG53995/125-314
ECN96199/1-132
ECM42778/2-132
EBK28692/15-197
ECY07974/164-346
ECP93739/90-278
EBI21145/121-279
EDE37250/112-300
ECG89527/4-137
ECZ08658/108-291
EBJ55472/118-294
EDA88071/115-309
EBQ92164/126-284
2004219679/116-293
EBP89400/65-246
EBT67794/1-180
EBI08704/3-265
ECD43760/67-273
2001241158/53-227
EBH23621/5-171
EDH10303/57-240
EDC30658/1-188
2001449786/100-285
EBH47467/8-170
ECX21600/98-281
EBB86010/108-290
EBG17084/1-182
ECR04024/1-165
EDD40440/108-290
ECY94284/1-184
ECY72357/106-300
EBI17988/1-181
EBC59301/2-161
EDD82519/103-287
ECB78016/121-287
ECG83705/4-175
ECQ98561/1-199
EDJ15218/184-365
EBZ66463/53-235
ECW52227/111-305
EDH24883/151-332
EDB27219/115-295
EBM98487/97-280
EBQ46974/120-284
ECH74548/2-193
EBX50816/80-278
ECI67803/56-258
ECD09818/64-262
EDB45533/133-326
ECO18475/2-132
EBP66456/171-352
2001307226/72-279
ECB64033/2-172
EDH55282/186-368
EDC45319/116-386
ECS10427/37-220
ECP95144/97-278
ECZ24261/103-286
EBC73223/41-238
EBL60775/49-232
EDJ01920/161-344
EBC80679/1-181
EBQ96025/152-333
EBM25018/41-225
EDI40179/247-431
EDI40179/545-725
2004019885/71-266
EBG39264/119-262
EBB57924/61-254
ECU16446/3-169
ECO95004/51-215
2000152700/115-323
2001068690/115-323
2004033187/71-266
ECO34986/5-142
ECV45636/109-321
EBY01938/17-152
EDF25115/114-297
ECG50105/43-187
2004218636/118-297
ECZ28097/81-288
ECZ28097/403-567
EBF48504/44-225
ECP27844/6-189
EDI45405/147-354
ECE97633/28-197
EDE95929/108-291
EDF40903/15-204
EDF40903/313-482
ECS62390/1-126
EDE08475/97-280
ECY44975/108-291
ECE06105/55-238
2000424860/115-323
ECI61956/19-189
ECX92974/158-342
EBP27410/21-157
ECW82022/119-299
EDC54261/125-307
ECB47368/2-166
ECC51004/137-315
ECS38640/2-138
ECV46114/108-291
EBI62504/1-188
EDJ12483/138-312
ECX01577/75-257
ECH36053/64-250
EBV09203/88-255
ECG88504/18-154
2001229515/27-234
2004016515/116-307
EDF76439/114-296
EDB25170/192-399
EDB25170/514-678
EBP91325/2-213
ECW34681/105-287
ECR40212/78-257
EBS09209/1-132
EBQ20494/93-272
EDG84852/70-181
ECY67124/108-290
EBP62571/57-327
EDA49265/2-211
ECX12879/115-309
EBF20260/72-253
EBS75415/38-221
EDG35014/113-334
EBO47033/37-215
ECL90539/74-261
ECQ04203/23-205
ECZ70554/12-195
ECJ87463/37-205
EDH18234/110-294
EDE29652/1-109
EDE29652/263-429
ECS38502/12-152
EBQ02742/2-172
EBY91586/89-273
ECW99389/134-328
EBT27921/103-289
EDJ45626/15-189
EBP79516/68-250
ECW39106/104-285
ECE52072/10-147
ECL15351/25-208
ECG83799/120-307
EDA86891/113-314
EBR62754/12-221
ECN41640/39-223
EDI03750/100-283
EBZ28591/22-160
ECY13532/122-320
EBH41955/21-201
2000042440/5-185
ECB01385/114-281
EDE90605/96-292
EBB75960/15-178
ECW35278/210-391
EBA99796/187-368
2004216780/118-295
ECN32424/123-320
EBL81794/107-290
EBH68089/40-203
EDG20542/97-280
EDC75469/112-285
ECW85487/119-299
ECK08846/37-219
EDE90647/225-385
EBI48703/8-190
EBQ82012/119-312
EBJ39985/72-265
EDB92675/130-310
ECM22000/100-280
EDB74857/21-184
ECY77200/104-286
ECY22063/153-351
ECV91563/21-226
EDB03897/110-290
ECY11428/13-149
EDB51108/108-291
EDD99644/26-164
EDB17936/115-385
ECN32932/65-233
ECW58673/4-130
EDB13409/84-269
2004208542/118-299
EBY03709/4-184
ECV53108/17-186
ECY76399/36-175
ECJ71899/52-236
ECX84033/5-123
EDE97988/111-294
EDE15724/16-200
ECF52729/2-167
2001516974/13-179
EBH34308/11-190
ECK07617/9-202
ECW71769/46-239
ECY93168/42-218
EBY47391/47-233
ECS55968/1-177
ECM79348/20-232
EDA53051/71-240
ECN75238/68-260
EDG47808/120-307
EBG31817/131-304
ECU69625/1-165
EDC03340/66-273
EDC03340/388-552
EBG77566/88-269
EDJ53529/189-372
2001446683/2-125
EBC71815/42-240
ECZ68285/48-246
ECL46267/11-125
ECT74712/132-300
ECF27574/61-244
EBH94791/156-338
EBC55422/13-194
EBL53677/14-165
ECN73083/72-245
EBF56600/1-181
EDE54371/125-288
EDE54371/416-575
ECV64601/97-280
EBY92140/43-227
EDE48734/106-288
2001480905/88-265
EBY12842/81-265
2001430525/39-237
ECA94843/28-226
ECK63290/14-154
EBO30947/127-326
EBN06026/4-124
EDJ04248/283-471
ECK91145/42-226
ECO41137/20-159
ECU69624/6-163
EBX09725/24-205
ECS99510/7-206
ECZ58100/3-141
EBG27166/110-292
ECN07262/14-183
ECV37628/22-159
EBP37331/11-205
EBI93049/80-262
EBK55995/2-117
ECS61507/1-132
ECW34616/151-349
ECZ01037/129-323
EBS11548/17-200
EDI55310/44-227
EBO68151/5-143
EDJ09706/231-418
ECR77785/2-122
ECP51507/118-277
ECL78572/38-182
ECJ52064/118-304
EBF98475/145-330
EDJ42985/165-363
ECW09223/291-477
EDE31218/165-355
ECZ41355/120-342
EDB91523/143-312
EBR20040/29-212
EBK96452/15-199
ECP84679/74-241
EBZ23034/117-285
ECQ06454/2-172
EBH71157/97-280
ECG50451/121-308
EBG65686/87-295
ECP61253/6-145
EBB81874/110-300
EDD63761/119-301
EDC71751/126-308
EDG11006/106-312
EBN54592/43-256
EBW19197/5-174
ECW59785/218-375
ECW59785/539-639
EDG84853/93-276
ECA85357/3-119
2001256656/49-236
ECZ19737/120-342
EBK31381/5-144
ECB85630/112-281
EDJ07121/125-318
EBP23490/113-294
ECU15412/20-225
EBE27275/46-215
ECZ66881/1-125
EDF36761/3-167
EDF36761/278-454
ECX03160/193-356
ECX03160/515-656
EDA04376/125-334
ECB70403/2-117
EBX52707/55-236
ECP40221/6-189
ECK59543/69-250
EBL46756/116-295
ECY92590/42-226
EDJ09704/81-286
EBC06669/117-260
EBF82185/146-338
EDD48549/107-290
ECY55749/12-175
ECY55749/390-503
EDF75684/103-286
EBY19102/19-203
EBL53668/23-163
ECV24237/116-309
ECI89172/83-264
EDF00602/145-347
2001396410/3-163
2004219680/11-205
ECY06070/114-297
ECP91752/106-231
EDH31876/55-246
EDH31876/363-545
EBG16458/24-156
ECJ22789/110-278
EBV69544/3-169
ECX66738/40-222
EBU92963/21-203
EDD94279/64-233
ECA45410/12-148
EBY14081/26-162
2000365810/186-367
EBF18713/96-277
EBU87517/4-185
ECC77230/48-209
EBD40563/133-294
EDF35247/103-285
2001247391/193-377
EDJ07732/113-293
EBO17440/1-158
ECA62322/112-277
EBU64002/119-308
EBW16750/49-242
EBK75691/97-280
ECE24076/4-140
2004216366/281-468
EBC13489/105-276
EDF94274/120-302
EBJ93775/41-198
ECR94663/32-214
EDD90016/116-386
ECC94794/68-244
EBX91326/112-275
ECD39148/2-181
EBJ75498/22-160
EBN90249/123-274
ECR68116/15-197
ECE84967/16-198
ECV64197/20-202
ECL61264/20-160
EDG57888/120-302
2001391962/79-262
EDJ25636/100-284
EBF78369/120-325
EBU58988/88-267
ECI16337/51-233
ECM45922/106-288
EBZ08013/10-149
ECZ25406/103-286
ECW96913/98-281
EDF48573/115-385
ECV46625/98-281
ECJ44895/99-287
EBE73652/47-226
EBX23865/16-198
EDG77460/4-141
EBK84918/116-292
EDA49367/2-136
EDA49367/301-440
EBD93140/115-385
EDD39787/115-385
EDH10320/115-385
ECW05736/197-384
2001409508/89-273
2001409508/372-561
EDC95321/108-291
EDA73397/42-226
EBO34118/80-264
EDG27035/144-327
2004223744/113-307
ECQ01715/73-250
2001437903/98-278
ECQ83705/49-232
EBO18497/156-340
EBF15661/5-199
EDE44849/119-317
EBH17220/125-307
EBB79343/2-122
2001288296/106-313
EBP58021/166-382
2001399033/50-231
EBG73714/190-371
EBT11683/5-175
EBY35628/3-136
ECP36933/8-207
EBL74298/53-235
EBV12454/6-112
ECM86031/3-173
EBJ86423/72-265
ECZ26857/1-103
EDF26913/71-239
EBV57809/2-170
EBP92714/115-385
EBE51457/1-185
2001298181/85-270
ECV79654/113-306
EDI87232/157-324
EBP81451/29-172
2004009104/88-277
2004009104/377-546
ECN48149/97-261
ECF53146/1-184
EDC96716/137-318
EDF11080/75-243
ECX92975/196-352
EDG06148/121-305
ECS15246/1-160
EBT22040/4-141
EDB16972/24-252
ECY92581/112-294
EDI59902/110-290
ECA61319/41-210
ECY44972/27-166
EBE60479/144-324
ECX44217/27-196
EBY42695/108-287
ECA19080/104-280
ECV92933/201-384
ECX50193/2-180
2004043751/4-168
ECR89785/22-159
EBS46939/1-188
ECB43734/2-167
EDG24368/2-124
ECS71211/15-196
ECZ89035/108-290
ECZ63439/69-241
EDE27875/156-359
ECM98965/121-299
EDG20622/187-369
ECN80746/27-211
EDB57737/81-242
EBO71366/104-244
ECZ36832/129-323
EBP91148/164-356
EDC96799/108-264
EDC96799/427-568
ECZ11853/112-278
ECV84578/20-174
ECV32498/177-353
ECZ47794/23-165
EBQ80848/3-124
ECS10870/6-144
EBP38021/101-299
EDI57120/198-385
EDI57120/496-628
EBK73745/101-294
ECH74550/4-172
EDE23628/2-82
EDE23628/252-354
ECY42774/104-286
ECC87939/21-202
ECZ88680/98-281
ECO55010/37-218
EBH78258/94-277
EDB64142/13-195
EDE11860/184-365
EBH90743/121-315
ECT79764/9-147
EBI67765/3-138
EDD00102/108-291
EBS34374/2-126
ECI79952/17-198
ECY82143/87-256
EBL99757/97-279
EBE49578/10-148
ECX00985/184-365
EBH15577/33-191
EDJ05807/15-189
EDJ36497/20-201
EBG25195/3-137
ECO46303/27-207
EBX35847/52-209
ECV80537/137-321
ECG45344/25-187
EDD00100/3-137
ECY79242/4-124
ECY79242/235-411
EDH20586/24-206
ECB78930/76-261
EBN47492/51-256
ECV31222/116-386
ECB34167/41-202
2001335998/67-258
EBE43890/29-210
EBN01156/5-126
ECV07108/183-365
EBH29483/43-208
EBY85963/101-285
EDH87822/115-385
EDA57953/8-206
EDB60783/177-338
EBE49057/79-250
EDH74212/119-301
EDB63837/116-295
EBY82240/1-127
EDB04363/133-403
EDC00645/115-297
ECX89374/84-259
ECX89374/342-510
EDF58555/1-130
EDJ14855/152-351
EDE51252/155-339
ECY07209/89-274
EBX01166/103-273
ECG30512/3-125
2004214469/125-310
EBI52034/2-122
ECZ14433/117-298
EDJ02029/107-301
EDJ13497/108-302
EDB58997/1-100
EDB58997/265-401
ECZ93625/53-218
ECN39168/20-199
EDC98082/116-295
EBA79717/112-280
ECV00131/115-385
EDA60858/115-385
EBM54784/145-346
EDD65454/120-289
ECQ09454/1-183
ECJ47401/101-307
ECR20324/24-162
ECP43116/87-254
EBQ71614/101-289
2001270220/121-295
EBF70055/157-338
ECG61255/20-209
EBE91136/116-295
EBK54142/100-271
ECF70825/43-204
EBB85374/3-120
EDB48231/115-385
EBW36350/103-284
EDG41519/125-294
EBP11986/15-154
EBQ24671/27-224
ECG28777/2-192
EDC63359/113-270
EBW54800/94-276
EBT90688/26-195
ECX09316/123-304
EBZ08613/87-266
ECA73911/2-191
ECY96915/127-290
EDJ70555/76-425
2004032449/60-256
EBH32859/26-207
ECV24816/119-301
EDD12093/116-295
EDD99647/121-305
ECW23197/124-297
ECX19260/116-295
ECF72599/36-217
ECD71644/100-283
EBW91342/17-287
EBS84912/3-122
EDA04274/126-310
EDB24699/17-156
EBQ46014/124-291
ECJ04087/27-166
ECV66030/105-254
ECV66030/352-522
ECB44210/1-127
ECQ12477/2-184
EBE23360/170-351
ECL17602/103-286
EBM53172/35-193
EBY91585/48-281
EBD27725/1-181
EDC65116/116-295
ECM10045/26-210
ECV82416/137-321
EBK61911/154-331
ECF65333/15-154
EDG80042/111-299
EBU48541/61-238
EBD18271/123-297
ECV25212/33-216
EBC51354/115-291
ECZ52357/1-125
EDF52246/263-451
EBU76349/60-242
2004039298/101-284
EDJ59305/19-202
EDF91513/115-385
EBU20468/67-220
EBL98712/1-161
EBI53030/108-268
EBF96722/141-338
ECX45124/120-319
ECA74268/120-288
ECC27548/64-246
EDG61422/116-295
ECW53047/185-366
ECW25929/140-317
EDH39140/50-232
ECL12359/125-309
EDF84673/113-295
EBT46225/14-148
ECG20151/69-263
EBD08026/14-194
EBG02246/171-346
EBH10582/150-322
ECP55949/7-167
ECY14262/94-279
2001232703/50-238
EBP84421/83-268
EBI26901/6-145
EDF92156/122-304
EBV85558/87-301
EDJ41018/283-464
ECK79803/124-263
ECS39692/36-199
ECB67102/36-218
EDB66390/128-299
EBQ96724/2-172
EDB68736/99-257
ECZ36076/101-266
ECE54407/28-190
EBY97793/106-281
EBH29096/5-118
ECE73876/113-282
ECQ55453/104-273
ECQ44043/49-230
2001326707/2-132
EDH99394/3-156
EDH99394/313-436
ECE37156/54-234
ECY41763/115-297
ECY42773/3-121
EDE29063/151-335
EDB42528/123-289
EBV14745/2-136
ECS05706/87-248
2001310837/112-296
EBP98356/98-271
EDC85172/116-295
EDD83424/120-289
EBB14600/29-197
EDI44968/3-119
EDH59863/113-270
EBK58027/108-291
EDH68553/114-308
EBH49098/158-325
ECV90903/1-105
ECQ46559/77-229
2001344496/3-196
ECT14656/84-255
EDJ58003/108-289
EBM40933/91-285
EBH63572/175-336
ECE96395/54-238
ECP57417/2-179
EDH07456/98-297
ECJ21433/106-288
EDF59260/120-279
ECC53866/7-142
EBW59999/27-177
EBB72956/36-221
ECT94820/82-264
EBK50174/76-257
2000479660/1-109
EBL12848/123-281
EDG64762/112-275
EBK20367/148-315
EBR46699/102-283
EBF64540/50-188
ECQ80236/78-279
EDA30975/97-279
EBG74724/40-219
EBM94646/124-303
ECG02346/3-134
EDH82941/116-298
EDH19472/117-301
ECD80679/29-212
EDE37249/3-120
ECX48534/54-235
ECY76613/92-274
EBM21593/96-277
2004018977/132-324
EDI83173/124-303
ECM51627/4-191
ECW81062/135-341
ECZ17773/169-350
ECB68399/70-249
EBL52132/29-210
ECP54294/76-257
ECJ42373/37-219
2000212340/59-258
EBD34476/17-183
2000396520/138-456
ECR28260/29-169
ECV18084/3-120
ECA67002/38-208
2000453490/114-308
ECO64359/2-138
2001426667/8-191
EBJ12225/116-286
EBS98712/2-176
ECE80497/100-280
EDB70430/138-297
EDB70430/462-567
EDB73660/155-316
ECC15871/92-272
EDA29947/118-278
ECH72368/41-192
2001266604/1-116
EBY18341/1-150
ECQ71373/100-272
EBK67467/34-183
ECE32163/2-189
ECS79088/4-184
EBX12728/113-270
EDB62289/72-234
EBJ84255/1-110
2004009316/34-215
EBB50783/134-295
ECV86451/79-237
EBM25520/47-221
ECY12332/184-365
EDJ70499/124-303
ECX81721/20-209
ECZ64441/114-308
EDJ24508/92-275
EBB18550/127-310
EBW34476/56-243
EBO49714/2-122
ECR71139/57-226
EBS03618/112-272
2001206879/125-308
EBJ04294/105-299
ECG41396/45-228
EBU45206/136-265
EDA52578/108-291
EDB62182/24-228
ECZ46326/57-238
ECJ29324/1-114
EBO15959/241-417
ECC01017/2-185
EBY86638/112-269
2000589280/4-181
EBM77173/120-325
EBM20437/1-170
EDA51714/88-249
EBD58252/62-244
ECT38539/117-279
EBF21327/92-272
EDA04963/74-255
ECG24754/15-196
EDB48775/179-360
EBN02370/103-285
2000172250/114-315
2000440680/114-315
ECO57614/1-159
ECF56736/56-237
ECQ92209/3-134
EBD84769/6-140
EBY41725/1-182
EDC86328/216-387
EBJ63797/2-166
ECC59136/127-309
ECA84310/71-262
ECQ58254/39-220
ECV37145/1-125
EDF40985/159-320
ECC89315/121-278
EDG37875/7-143
EBJ86212/10-197
EDF51631/94-276
EDF79217/94-276
ECW94823/129-307
2004226536/204-385
EDG67687/2-103
EDG67687/261-421
EBJ42879/131-288
ECO58247/117-279
EBF26561/144-326
ECE05840/110-275
EDB69842/118-280
ECV29603/128-309
EDB00312/169-349
EBB04052/116-292
EDI37515/1-113
ECL99689/2-115
EDF72614/120-278
EDB86147/71-250
EBK24312/85-274
ECF50894/104-286
EBV29577/2-117
EBQ73291/2-126
ECC35883/106-287
ECL15378/23-185
2001281106/21-208
EBG59553/59-266
EDA66281/90-273
EDE96528/2-124
ECS46442/110-293
EDD92806/27-216
EDH54834/89-265
EBB99922/144-326
ECV36554/123-304
ECF18947/103-286
EDH63242/124-306
ECH12531/1-112
ECQ34912/116-276
2004208377/110-291
EDD80675/2-174
ECZ87388/99-280
ECX41314/92-274
EDB15527/92-274
EDF20817/92-274
ECW58461/268-439
EDJ54149/186-367
EDE80845/115-273
ECL37008/1-192
EBJ97543/92-274
ECC21870/92-274
ECY99229/92-274
EDB02093/92-274
EDB53767/92-274
EDB57591/92-274
ECX62968/113-271
ECA54627/2-118
EBM22948/137-334
EBW96445/20-158
EBN92677/238-447
ECK30397/114-256
ECV50398/118-280
ECB54057/19-141
EBG50140/4-121
EBO36514/14-152
ECS32400/11-200
ECD83680/118-280
EDF49668/161-341
ECA52390/113-257
ECI86329/130-295
EDG79240/106-288
EBC59640/124-286
EBS98991/107-268
ECY43371/80-257
EBZ54457/15-199
2001380399/90-241
EDH76000/112-275
2001373791/7-210
EBL58676/19-203
EDB34756/21-206
EBI40670/98-260
ECF63892/92-249
EBF63501/146-322
EBO64060/1-88
EBO64060/242-406
2004045941/15-212
ECD26969/60-249
EDB11222/60-249
ECN09042/29-207
EBH27714/1-88
EBH27714/251-423
EBK71781/43-226
EDB84043/115-385
EDB82321/49-215
EDJ09534/113-282
ECX31540/106-288
ECG05627/3-140
ECA04736/12-172
ECM52778/65-232
EBI05673/1-99
EBI05673/265-400
EBO36516/256-438
EDD05867/127-309
ECQ04202/125-273
EDC85321/2-89
EDC85321/254-425
EBF94448/37-218
EBQ45409/113-270
EDA32962/37-222
EBB81129/79-264
EBY62460/18-199
EDD66135/69-258
EBM29515/81-273
EDJ44812/124-297
EBH41768/115-385
EBA85198/3-119
EDC72164/146-317
ECM60129/36-170
ECN69967/48-208
EBO04594/12-206
EBW45483/29-217
ECV59808/192-398
ECV59808/514-678
ECY35883/148-321
EDC49689/112-260
EBE10605/64-233
ECX24966/115-385
EDB89036/3-120
ECW89838/150-331
2001408957/221-403
ECT30567/2-192
ECV39478/115-385
EBK13531/49-231
2004216779/115-309
ECY99462/116-297
EDG82994/113-295
ECU93435/434-592
EBE25958/126-294
ECS14146/2-130
EBR91036/84-265
ECO77202/57-225
EDF83067/191-354
EDF83067/513-648
ECO76009/2-176
EBJ07468/15-181
EBI72291/122-303
EBJ60305/150-319
EBO40396/2-174
ECE99553/115-290
EDB33163/165-346
EBN32604/3-117
EBN32604/229-404
EBS19692/4-122
EDA35101/183-364
EBM51768/188-370
ECX36561/116-295
EDD69149/116-295
ECS18175/112-272
ECS95226/119-281
ECX09993/65-250
EDB66309/13-152
EDG41051/161-341
ECV74931/17-202
EDJ15423/168-348
EDF89235/79-260
EBD79663/179-360
EBG89581/8-193
ECZ01191/1-115
EDJ23482/11-195
EDJ23482/306-465
EDC67132/3-98
EDC67132/262-427
EDJ13245/2-182
ECE43410/14-147
2004018594/92-274
EBX87845/51-206
ECZ89981/118-317
2001359772/68-249
EBD24597/116-295
ECW48133/177-360
EBQ52472/102-284
EDE82678/116-295
EBL75926/12-150
ECV92323/61-249
EBZ79759/14-202
ECT94630/116-264
EDE49362/189-374
EDH13246/142-306
ECX59557/26-164
ECM70013/76-247
EBJ15129/4-256
ECV76101/65-250
EBF22308/53-241
EBY16797/89-232
ECV89797/70-256
ECP26380/89-232
ECY49140/101-274
EDJ35442/130-323
ECR32101/4-142
EDA75132/98-287
EBU64572/16-155
ECB69890/1-115
2004225042/120-325
EBQ04543/14-170
EDD09430/60-249
EBI33836/160-322
EBX36510/1-162
EBG89787/58-215
EBR19741/1-131
EDH16810/147-313
ECO35721/63-247
EDD12968/3-120
EBD70426/8-170
EDC47054/60-249
ECV68704/19-158
EDD10073/133-313
EBG56887/107-281
EBJ52880/2-118
EDJ60990/2-118
ECV93586/93-274
2000435350/75-273
2001016510/75-273
EBL18378/5-161
EDA27753/91-249
EDG78659/236-418
EBH29348/2-133
EBH29348/221-396
EBE92724/125-312
EBH18093/48-205
EBH18093/371-462
ECO63896/119-299
EDG24370/92-274
EDD36428/220-377
EDD36428/542-635
2001407589/1-177
ECY30765/108-301
ECF26453/6-189
ECZ84594/58-215
EBF21326/38-177
EDB74391/4-118
EDB74391/339-496
EBR94991/12-151
2001206578/4-189
EBO70235/16-152
2004046105/30-210
2001313595/7-183
EBS43460/1-158
EBD37385/15-152
EBE41284/1-166
ECD71014/16-154
EDB41515/147-326
EDF70618/90-274
ECV67904/4-180
EDG82625/113-268
ECQ87606/1-115
ECR20003/58-245
EDD49879/78-266
EDJ62284/83-264
ECN06963/2-165
ECT54630/1-127
EBS92682/73-246
EBD20618/106-288
ECJ83206/84-267
EBV71066/76-273
EDD80307/178-350
ECX29532/48-229
EDG62153/59-249
ECY32128/2-173
2000205970/102-300
EBU28541/12-146
ECU88685/94-252
ECU88685/351-520
EBP91587/50-206
EDE57467/105-245
EDI11111/113-264
EDH57690/247-413
ECS01518/8-166
EBQ82010/1-113
EBD64124/51-208
ECT27310/39-181
ECV03001/129-327
2004216361/213-388
EBK37689/2-118
EDF67531/118-274
ECE47777/8-162
EBB48199/58-254
EBS06110/79-272
EBC21064/57-251
ECQ47130/3-139
2004217175/93-274
EBM65559/5-252
2001416391/5-157
ECD79219/142-321
EBF71516/99-279
2004031866/110-300
EBD00261/4-125
ECG06039/23-230
EBJ57293/113-296
EBF35661/118-306
ECB88868/18-168
ECP14834/1-157
ECE84218/116-245
EDE46830/106-279
EDC64830/121-300
ECV51341/107-291
ECF46149/27-222
ECG39983/104-261
ECM48151/91-267
EBI48631/5-110
ECD23677/3-120
ECV97566/159-340
EDA75576/80-279
ECR81466/2-100
EDF24075/107-291
ECV72422/184-364
EBX49992/35-174
EBK06731/55-222
ECY96991/16-173
ECF53933/2-110
EDE93651/128-309
2001214886/115-299
ECY91183/267-452
EBP17317/14-150
EBP78452/99-267
EBY40979/15-191
ECK43508/24-217
EBH96738/118-278
EBW91982/9-166
EBW17667/73-260
EBV01438/35-191
ECF44910/118-297
ECW91548/110-288
EDD36140/161-341
ECQ98563/24-211
EBV91421/41-218
EDE35702/124-319
EDJ52309/11-130
2004211046/276-464
2004033078/110-300
EBZ03362/3-120
EBF55372/304-489
ECW14149/303-488
ECH35871/28-226
ECD82954/2-168
ECQ41346/5-142
ECW64500/2-127
EBU28811/9-115
EBI57210/18-167
EBJ22210/4-178
ECE32231/3-118
ECN94266/4-177
ECY42674/25-187
EBE57114/184-365
EBM15171/108-278
EBF86677/218-399
EBB19775/5-161
EBE46240/6-117
EBV87794/3-127
2001463841/73-254
ECF86807/67-231
ECF41137/27-216
EBM27081/79-276
EBO01474/39-244
ECE18462/1-117
ECX31714/74-231
ECC31296/30-241
ECI18312/2-106
EBD92490/186-365
EBH76307/116-298
EBE66273/119-262
ECH41841/62-243
ECC58381/117-287
EBH13981/65-222
ECO99006/8-170
ECO10657/110-307
ECX23447/219-376
ECX23447/541-630
ECP39597/112-302
EBH91254/131-324
EBP11985/91-279
ECZ63898/118-275
EBP08716/14-182
EBA64447/1-169
2004211990/115-298
EDI27999/85-262
EDH87801/117-273
ECE96396/93-241
EBY03109/71-247
ECX69169/115-385
EDC66148/163-343
2004214666/91-268
EDH18518/262-428
ECX45782/66-254
ECX45782/371-559
2001345495/74-178
ECW91703/116-315
ECT29570/88-268
EBN01157/2-178
EBQ18607/116-272
EBL99407/115-385
EBO81811/113-303
EDJ30219/119-300
EBF23204/185-366
2000006170/52-242
EDF58088/121-320
EDG59482/185-366
EBD53667/118-306
EDJ33877/432-617
EDH30915/127-335
EBQ29816/110-251
ECP05268/112-275
2001161460/58-248
EBH23409/2-157
EBJ18575/90-246
ECO64555/2-132
EDC33630/71-255
ECC62950/1-155
EBJ09023/84-263
EBP03971/107-296
2001323058/84-272
ECL56627/5-134
ECE14693/7-173
2004045340/2-182
EBB74861/71-260
ECB05465/28-226
ECC71892/1-100
EBC09706/114-255
EBP21911/3-163
ECF79092/18-184
EBG75874/191-372
2001487065/8-196
ECN88767/31-221
ECZ37790/20-223
EDE31246/88-277
ECC82834/32-236
ECR33200/65-263
EDG21883/121-320
EBT15498/2-111
EDE58085/92-259
EDE58085/399-567
ECR91000/1-108
ECA78261/81-274
EBZ01121/134-315
EBB56734/91-271
EDH98960/113-296
EBI65655/109-266
ECZ16103/158-325
EDJ77501/117-274
ECN79112/1-108
ECA35906/100-270
EBA86029/124-277
EDG35017/123-277
ECQ42002/25-167
ECQ36583/103-285
ECU15410/31-209
EBJ88653/96-275
EBK70360/2-163
ECZ69733/219-377
ECZ69733/541-634
ECE32164/11-190
ECL12900/121-270
ECW82021/3-165
EBZ76182/1-171
ECW75564/118-275
EDJ53305/663-848
EDG19701/176-348
EBG22132/122-315
EDG44115/121-288
EBR51532/95-246
EDC80683/117-260
EBO42159/77-254
EBD61440/213-395
2000413460/76-275
EBV43424/2-105
EDG68636/20-208
EBC46175/119-273
EBP47069/114-250
ECO28734/48-216
2001280841/5-199
ECV06907/78-277
ECF40501/1-154
EBP70230/165-350
ECZ95061/95-308
ECX35290/97-269
ECZ12520/117-310
ECB00064/86-269
ECX78790/179-360
EBH76100/101-276
ECY76438/17-198
EDE59563/114-263
ECM92475/36-219
ECM80151/1-164
EDD09235/145-329
EBF15662/92-272
2004021453/135-320
ECB94760/68-266
ECZ40785/159-319
ECB57661/81-288
EDB48774/11-149
2004030488/94-270
EBK36326/154-312
EBF97308/102-285
EBH29098/110-293
EBK39741/60-217
ECV11809/111-269
EBB27937/6-187
ECL75495/101-244
ECK25511/138-295
EBD61705/2-103
ECT36939/2-114
EDA48029/118-275
EDA31801/89-271
2001339223/1-171
ECK37964/27-208
EDI33512/110-297
ECQ52931/71-238
EDJ42482/214-419
ECZ62785/103-297
ECO56870/110-269
EDJ47873/119-276
EBS34324/2-161
EBD24284/6-122
EBD24284/201-372
EBK49258/118-275
ECV19067/147-326
EBD28509/190-385
ECM18892/2-105
ECL34632/54-226
ECJ39881/1-151
EBB32206/3-139
EBF86392/15-194
EBF86392/346-478
EDG62392/63-220
ECT69784/1-166
EDC77892/36-220
EDC77892/307-482
EDI88462/138-319
EBM47590/134-329
ECA78274/27-221
EBZ25877/87-270
EBP59387/121-312
EDA12415/112-288
ECV25532/267-452
ECO85232/2-115
EDD86499/186-385
EBU23104/113-281
EBI04996/58-244
EDE55552/120-306
EBT47647/36-216
EBQ00323/84-279
EBQ00323/392-508
ECX19258/5-137
ECH73037/23-180
EBS51687/67-238
EDE91265/59-249
EDF65803/59-249
EBD37637/59-249
EBJ76850/3-171
ECW09062/120-289
EBK22495/2-175
ECY07724/36-207
2004015229/1-176
ECH59136/73-252
ECV31749/105-271
ECV31749/413-573
EBP90992/12-163
EDB75678/118-275
EBQ73127/166-361
EDJ28193/65-249
EDJ28193/369-544
ECB94153/27-208
EDB76419/161-316
ECP24042/16-205
EBV77814/10-143
EBM40727/30-217
EBB15280/64-227
EDE21529/20-200
ECL09365/4-160
EBK31932/16-199
EBX60159/41-208
ECH27614/63-237
EBP93472/49-233
ECG95648/51-232
ECI39828/111-253
2004216884/102-285
ECU98072/110-304
ECW35277/3-138
EBB79992/74-231
EBE41524/176-356
EBV75102/47-216
ECE65829/112-249
ECX00060/118-275
2004036712/20-223
ECK69043/52-239
2004208556/102-283
ECW14930/138-307
EBK64354/52-235
EDA67965/118-275
2004041195/85-219
EBQ80934/79-246
EBK58026/6-130
EDJ77142/162-342
EDG67895/146-323
ECV95733/53-240
ECV95733/326-501
ECZ60986/120-326
ECV16868/263-447
ECG34750/128-288
EBZ42625/24-185
EBT08429/1-174
EDH54881/174-350
EDF32967/51-226
ECU29410/23-180
EDF54492/1-166
EDD94245/1-169
ECI26194/125-265
EBN54814/111-292
ECE60392/160-304
ECI28389/106-246
ECV10501/106-263
EBN56602/119-276
ECJ63570/121-288
ECZ64841/116-273
EDA81945/156-337
EDA39703/67-248
ECW52585/48-216
ECV45624/118-275
ECZ65452/118-275
EDA76419/118-275
EDE50464/111-291
ECX48616/67-262
EBH33500/40-196
EDH22535/122-307
ECW27431/143-323
EBF64563/12-146
ECF44263/1-165
ECF23117/64-220
EDJ01457/146-329
EBB01522/69-251
EBM62402/102-242
ECT77609/4-119
ECT52796/77-249
ECH26922/115-271
EDG02283/95-266
ECB83388/33-241
ECJ16177/8-209
EBL51233/129-334
EBJ92903/112-285
EDA35177/1-179
EBH14698/111-279
ECG93897/120-275
EBI96271/133-302
EDC73059/125-293
ECV65771/48-240
EDA90497/206-362
2004010628/14-211
EBT18041/1-158
EDF91550/118-275
EDC82357/3-160
EBH74527/262-428
EDB70739/262-428
2001482951/55-235
EDA44537/11-163
EDI67962/27-203
2001283712/67-221
ECG06143/130-298
ECY42594/130-298
EBY43407/43-216
EBN16657/7-124
EBG37595/90-262
ECI14700/118-272
2001388631/78-264
EDE41804/103-265
EDE41804/394-551
ECR17622/1-155
EDA80047/122-302
EDD29781/114-293
ECX49203/21-215
EBK85363/3-171
ECF65973/144-315
ECV68064/1-157
EDF32418/120-276
ECX41128/118-274
EDJ62613/71-239
EDD95896/120-276
ECL09364/25-181
EDG90949/33-215
EBK97231/59-216
ECL12899/92-274
EDI63113/112-272
ECW93850/1-115
ECW93850/274-438
ECT40479/2-136
EBM41073/92-282
EDC64829/5-137
ECO27949/107-246
EDC24128/1-188
ECS00231/48-229
ECK37963/1-179
ECV27027/123-291
EDI82461/109-301
EDI82461/414-595
EBK04475/118-274
ECJ96260/2-108
EDH56527/60-249
EBY64493/2-118
ECX31624/115-385
EDB02063/115-385
EDG48819/115-385
EDJ05079/191-378
EDG09748/129-327
EBJ04470/46-217
EBF10983/303-489
EDD85628/120-289
EDB16793/118-275
EBQ87147/118-274
EBJ37780/164-342
EBY67933/4-160
EBZ93236/4-160
EBL74435/18-174
EDF81556/120-326
ECH91236/12-169
ECF36095/1-149
2004225043/193-380
ECX95226/7-125
ECX95226/290-452
EDI07843/168-334
ECJ63227/108-290
EDC27911/111-291
EBG10345/228-395
ECR74889/44-238
ECK40860/1-183
EBG02010/67-241
ECW14510/67-241
ECW18348/67-241
EDC33114/3-105
ECH61473/1-109
ECJ21378/1-109
2001208817/112-301
ECV61461/130-286
ECP69925/8-197
ECO13409/18-174
ECS83128/18-174
EDI06576/134-302
ECP48995/39-228
EBW51216/34-190
2004038955/18-187
EBH94455/95-251
ECY63664/120-276
EDF61052/120-276
EDG64010/120-276
EDG76552/120-276
EBS43053/111-286
EDD45432/120-276
EBU59273/2-112
ECQ80234/115-254
ECK17430/111-305
ECT66618/18-174
EDJ46704/129-297
EDE66631/111-291
EBZ10919/28-184
EDA87284/175-361
ECI12581/119-282
EDD20827/1-166
EBS81197/14-171
EBT47525/2-124
EDA48545/124-278
ECW69426/107-280
ECZ41836/123-279
EDH97242/134-302
EBX72504/113-245
2001320332/109-281
EDA51897/119-283
EDJ62108/157-338
EBO40395/147-287
ECL54692/25-206
EDF40838/129-327
EDG36966/113-260
EBB44091/101-282
EBS98286/22-209
EBW25960/80-249
EBU76356/1-156
EBL70242/1-158
ECA24183/77-271
ECS12275/22-158
EBH57302/2-156
ECO59849/18-155
EBQ08596/118-300
EDH84162/34-219
ECV11565/148-329
ECQ64190/47-205
EBQ46699/147-315
EBU34002/8-144
2004037016/89-288
2001224683/96-299
EBW24182/15-204
ECW55995/70-259
EDH33220/20-138
EDH33220/247-425
EDE69498/99-276
ECY36419/125-292
EBK78705/122-278
EBC30621/117-326
EDA18872/101-282
EDJ04346/54-248
ECV49469/3-128
EBT77148/3-118
EBO41995/80-244
2001248498/86-255
EBP53921/1-109
ECA42014/17-211
EBO09158/129-263
2001295554/105-279
ECK69576/17-212
EBZ47220/22-217
EDF21057/84-273
EBY49256/21-216
EDG24896/42-199
EDE43655/148-343
ECH01398/14-209
ECU01211/7-179
EBD44104/121-277
ECB33270/12-206
ECU41424/7-195
EBM47921/2-116
EDG21137/3-122
EBH25286/76-241
ECV41910/101-268
ECV41910/408-576
2001487720/86-248
ECK93003/18-174
EDG34931/103-277
ECV49565/106-288
EDC69716/108-297
EDJ12621/257-425
EBI53709/1-156
ECZ27026/23-179
EBM56514/86-227
2004033188/87-278
EBE76193/3-95
EBE76193/260-423
EBM46689/105-290
EBS45702/86-242
EBF92447/2-118
2004033386/85-280
ECQ03131/96-285
EBT78885/21-177
EBN49596/2-163
ECH44559/1-105
EDH10010/128-265
2001403260/61-226
ECD86146/1-127
ECW55182/40-223
ECW55182/316-486
EBT66426/56-251
EBI97829/78-234
EBV95991/2-118
EBI30055/99-280
ECG41809/16-155
EDF72094/101-281
EBA68104/174-350
ECU92993/627-815
EBC89727/43-200
ECT06994/43-200
EBG81043/7-135
ECK73598/44-225
EBZ24103/34-194
ECU34187/37-219
EBG16348/53-238
2004019739/46-242
ECO69668/39-195
EBR49108/77-233
ECV50781/109-298
ECJ17386/7-142
ECT38671/109-274
EBX85248/38-194
EBR82302/1-102
ECD12188/14-175
ECW30847/159-340
EBG38645/27-215
EBC79877/33-189
EBH79831/33-189
EBU83830/33-189
EBF46991/139-322
ECM44751/112-251
ECD98009/12-172
EBT98810/1-167
EBT40924/37-218
EBL06485/138-294
ECZ44719/116-274
EBO16314/3-164
ECW48696/109-301
ECW48696/414-595
EBL64342/139-295
EBX19658/36-192
ECF46666/125-269
EBZ09616/43-199
EDG36268/118-298
EDG36268/401-553
ECF67371/2-116
ECY29304/139-295
ECY64867/187-365
EBE21370/37-193
ECM75414/37-193
EBE84422/1-100
EBE84422/204-369
EBL58675/2-125
EDH38861/61-225
EDH38861/317-479
ECX63123/89-245
ECL04713/38-194
ECV57443/38-194
EBM74170/2-138
EBT97259/48-204
EDE04353/1-152
EDJ60406/122-278
EBG83800/22-217
EBG78267/40-196
EDE20851/182-379
ECB28278/72-235
ECN65147/26-187
EDE55112/114-289
ECQ71288/65-226
ECT93160/21-190
ECO20622/108-273
EBR51763/6-139
2004012590/55-253
EDE02891/49-205
EBN64776/118-274
ECU63310/14-152
EBC06175/44-200
EBJ72783/44-200
EBV25958/1-189
EDJ42481/571-758
EDC25352/125-291
EDH07831/166-339
EDE37436/5-163
ECV79470/120-297
ECT99166/1-110
EBI76174/1-158
ECG92533/4-120
ECT22297/18-175
EBJ12232/44-205
EBL66280/115-289
2004213418/90-272
EBC04525/37-243
ECH22978/34-229
ECO78908/15-153
ECK45616/1-175
ECE17454/22-203
EBI80062/81-266
EBJ34365/48-209
EBC48255/36-231
EDB94508/121-277
ECR32767/37-232
ECL16679/108-303
ECJ97866/120-261
EBR23983/38-199
EBO38319/84-279
EBJ73875/3-114
2004017005/137-319
ECJ33399/3-104
EBS54063/48-214
ECS88883/55-211
ECH29997/35-174
ECW81854/106-290
EDC15487/12-169
EBD97822/40-201
EBQ20169/63-219
EBI14140/35-192
ECB01986/7-194
EBH92415/54-248
ECT49409/112-268
ECU87219/70-259
EBH72519/158-321
EDG84866/127-285
ECT21092/34-190
ECX51524/132-310
EBH07308/58-214
EDC32337/58-214
ECG78777/3-191
EDJ65635/120-276
2001447182/211-379
EBS89172/22-217
EBE75292/112-268
EDF63888/242-402
ECM03131/3-119
EBK76187/94-262
ECG42926/65-225
EDI17162/60-249
ECZ14434/100-275
ECP26393/37-193
ECJ96571/133-298
EBP60225/29-212
2001431317/31-209
EDI17586/5-179
ECY58607/98-239
ECJ04714/59-220
2000559630/82-247
EBV47572/63-219
2004022187/75-244
EDI84850/74-257
EDI84850/350-520
EBJ28440/118-274
2001372695/7-117
ECO21333/31-200
EBU59191/6-123
EBS95546/26-183
EDF77877/39-234
EBX79730/116-283
ECR59362/88-230
ECY41760/1-95
EBS67492/26-186
2004220956/123-309
ECE58389/41-197
EDE74668/125-281
EBV48669/20-207
EDG55388/117-298
EBP44724/73-229
EDB58404/70-259
ECI88253/1-167
EDD07070/119-276
2004022850/13-143
ECY06087/116-293
ECR24921/26-186
ECF47055/26-186
ECG34873/119-285
2001365340/10-162
EBJ20437/111-306
EBP10447/6-135
EDA57396/38-194
ECR25772/65-246
EBS77440/65-226
ECG26327/78-234
EDG06253/80-250
ECZ85778/100-268
2004026534/24-211
EBV04653/116-258
EBX42961/99-236
2001426420/3-164
EBP92904/3-163
EDC78335/110-305
EDA20017/6-166
ECW81060/194-381
EBI87519/73-229
EBC39293/113-278
ECD97955/27-203
ECR89899/83-224
EBX87482/85-241
EBK57862/118-274
EBU88513/2-172
EBT29034/107-243
ECP67634/1-167
ECN25301/15-175
ECY96556/107-302
EBF40411/111-293
EBY75810/62-222
EDI63619/100-254
EDH75516/78-234
EBX35293/117-284
ECK99637/2-199
ECK33625/17-198
ECX19986/112-267
EDD77124/7-201
ECG71129/64-224
ECP67868/2-128
ECM82268/15-175
EBZ94644/19-179
EBE46150/7-164
ECQ12962/82-238
EBR33376/32-188
EBB07400/76-246
EDC01832/123-291
EDF21423/123-291
EBR33652/5-135
EBG67835/2-155
EBV54611/19-155
ECT48516/4-160
ECR20123/87-243
EDG25102/196-383
2000193180/44-237
2000370400/44-237
ECP03473/40-208
EBF06388/100-282
EDG39566/123-293
ECV97437/100-257
EBS15728/2-156
ECW05735/5-211
ECZ44760/111-306
ECB93079/4-161
ECI67802/81-247
EDI98749/5-162
ECT27724/4-164
ECS25199/113-271
EBE03796/160-337
EBU41500/2-176
EBH87818/103-272
ECG21530/93-249
ECN60887/93-249
ECU94821/57-213
ECX15288/7-170
ECR98084/29-189
EBX71920/104-260
ECC64125/104-260
EBB44814/21-183
EBW71111/2-216
ECF58706/125-285
ECD02899/1-98
EBW06759/3-163
EDD66299/117-278
2001386117/130-304
EBF84441/1-156
2001252887/2-181
2000185230/104-317
EBZ23667/48-208
EDB32175/136-309
ECQ98077/82-250
EBV94757/74-249
EDH23927/83-265
EBY05588/27-221
EBU75988/97-253
EDG97243/97-253
ECK08185/25-164
EBN33590/62-224
EDA78531/4-185
EBJ42539/100-256
EBV74123/58-247
ECV60022/59-248
EBY23553/23-179
ECF45908/19-232
EBH25486/7-167
EBH25486/282-417
EBQ57838/39-195
ECY05774/39-195
EDJ38497/351-534
ECT55822/42-210
ECW89376/2-92
ECW89376/203-376
EBM24149/85-267
EBL60822/120-275
EDB77389/120-276
EDA50329/11-172
EBA68957/10-172
2004224245/244-409
EDE99858/156-338
EBQ02175/101-292
EBI39149/21-181
ECD67841/7-159
ECR98063/105-261
ECE48731/13-170
ECP61091/130-273
EBW11161/27-214
EDH38970/111-304
ECD53147/130-270
EBC99506/63-258
ECB41570/13-173
EBI08716/7-167
ECS13451/50-244
EBD37776/103-264
ECD97983/112-268
EBS25999/103-244
ECR73287/88-247
EBQ10108/46-202
EBE40447/28-189
EDB60514/95-289
ECJ62518/3-114
ECX45663/103-284
EDJ57884/159-340
ECI95864/2-126
ECW29463/1-120
ECW29463/256-425
EDI65273/11-135
EDI65273/244-421
EBN03418/75-231
ECD02753/19-171
ECH38315/119-275
EBP49538/5-152
EBP49538/287-379
EBR60833/26-189
EBY11379/96-272
EBT66203/115-257
ECX61976/34-223
EBL79095/94-277
EBA75610/85-267
EBP12247/77-265
EBO15251/37-215
ECL05608/63-225
ECR86479/19-232
ECM47207/78-234
ECA18976/112-272
EBA72667/136-293
ECV93606/136-293
ECV95199/136-293
ECW00424/136-293
ECW07302/136-293
ECW31806/136-293
ECW34173/136-293
EBJ75780/112-273
EBL29848/164-343
EDI92031/44-207
EBE29075/244-415
EBB01510/123-318
ECX68306/153-299
EDB87579/110-291
EBY67105/72-233
EBQ82492/51-211
2004227223/72-247
ECK00977/125-265
ECH24054/112-288
ECU85423/24-204
ECQ29247/116-270
ECV55451/60-249
ECJ24196/92-252
EDE08178/270-478
EBN37777/8-141
EDA03149/83-239
EDB33576/145-301
EBO78262/92-292
ECZ82406/1-177
EBI10610/11-171
ECM93431/25-206
ECG95286/24-140
2004006094/32-214
EDG90496/73-262
EBQ81719/2-143
EBR46220/63-257
ECC11437/130-286
ECT31041/12-169
EBK38934/19-180
EDI45681/42-237
ECV30746/376-584
EDJ33398/165-347
ECM77074/56-250
EDA68207/136-297
EBH52790/131-287
ECL12181/43-214
ECG73192/74-269
EDG77461/111-306
EBI78432/135-291
2001026150/44-237
ECQ81833/4-164
EDB93187/185-346
EBH60882/1-161
EDI04281/286-454
ECV66832/125-281
ECZ23214/99-255
2001407830/1-109
EDI80890/4-94
EDI80890/205-381
ECJ92729/137-268
EBK73893/10-168
EBD50815/120-276
ECK05935/42-210
EBR73933/7-220
EDB66715/72-228
ECW60936/107-299
ECW60936/412-591
ECZ04487/8-168
ECS93813/51-211
ECY74202/131-292
ECP76999/36-196
ECY18591/158-314
ECK84955/5-122
ECD85520/22-179
EBT86826/90-285
ECV42630/88-277
EBA99795/3-118
EDB85800/69-229
ECW81318/117-299
EBX35739/65-225
EDA59456/118-300
ECE14166/150-311
EBM03840/121-315
EBW54968/127-296
ECW84863/167-323
EDA32616/120-277
EDD83397/120-277
EDG22386/120-277
ECV78641/85-279
ECJ71786/71-232
2001504088/16-173
ECC25599/17-198
ECI39626/29-186
ECD94697/82-268
EBB80184/157-313
EBT32439/32-192
EDE23646/103-283
EBU07372/32-218
EDH44721/87-247
EBB02633/125-333
ECD62796/38-225
EBI38967/104-260
ECN37779/34-221
EBF80179/112-266
EDJ26502/776-958
EBL66597/57-246
EDH24875/62-257
ECV13214/59-248
EBD09917/60-217
EDC95506/65-251
EDC95506/347-505
ECN69914/98-259
EBL53678/161-332
EBJ16217/159-320
EBZ25356/36-196
ECX06681/69-232
ECX95141/78-239
ECV43516/35-191
EDB83009/232-389
EBR58602/30-187
EDB20603/172-352
EBC56362/69-232
EDA50810/76-262
ECT25806/115-258
ECJ90917/81-263
ECN60633/1-113
EDE90587/82-264
EBI13981/2-124
EBD64289/72-235
ECD61964/131-287
2004033387/107-302
2001349987/9-139
ECW97213/190-346
EBO89478/118-303
EDH59473/83-243
EBO49977/111-291
ECT97770/7-167
ECK98069/61-327
ECK22565/2-158
EDC30659/117-299
EBH94106/183-339
EDG77466/112-264
EBY05189/28-188
2001395409/106-289
ECL25977/30-191
ECE07713/67-227
EDC41815/178-334
ECT91631/10-170
2000272270/1-161
EBP34178/75-235
ECF51172/81-244
ECB75326/20-263
ECR95877/100-260
EBB84370/130-286
ECY68045/128-284
2000123180/44-237
EDA33494/111-306
EBO21663/90-252
ECG55712/2-176
EBS08650/40-197
EDB23834/113-308
ECD61746/94-275
EBC12756/34-194
EBT66205/41-204
EDC53363/189-345
ECV84234/93-282
ECV84234/380-560
EBH35561/68-228
EDH47460/87-255
ECT54201/2-116
EDH66643/191-347
ECL05353/1-109
EBU08958/69-229
ECN18012/50-205
EDA75689/90-259
ECY02553/243-413
EDH71372/113-275
ECN74104/15-176
EDC23645/246-435
EDC23645/545-719
EBM66285/41-232
ECP25848/57-219
EBW27635/97-260
ECG50458/59-225
ECV60077/111-306
EDI54314/61-242
ECL08298/73-233
EDG85107/102-265
EBB25413/7-194
EBX16386/91-268
ECW70504/205-391
EDA53629/111-306
ECD98527/19-180
EDG76242/147-303
ECK12642/18-179
ECZ21331/159-319
EBQ88786/113-273
EDE83357/2-128
ECS68332/1-174
ECB35633/19-180
ECH61822/19-180
EBQ13202/201-357
2001286384/82-250
EDE45598/156-352
EBP13566/120-280
ECH64606/113-262
ECP48677/34-195
ECO69939/48-204
EBM63036/224-384
EBG99133/85-245
ECL74443/46-254
ECK37428/54-210
EBF16093/111-268
ECD51312/128-269
ECC60704/5-195
ECU82890/216-412
EBY26088/69-229
EBU73050/129-285
ECV26460/119-287
EDG12525/417-581
EBQ58203/121-281
ECB66095/47-191
ECG86248/45-206
2001274883/3-166
EBE59214/208-364
EBQ79763/208-364
EDF69922/137-345
EBB46713/1-109
ECH37903/82-264
EBH74757/167-355
ECQ48528/8-178
EBI56440/87-247
2001335178/134-277
ECU55994/1-109
EBB99456/98-270
EBT92264/11-145
ECB36976/26-186
EBW42729/2-167
EBO26768/13-163
ECY84339/151-312
EBC88963/67-233
EBD55829/103-298
EBD29378/56-250
EDH87635/162-346
EBS69851/50-210
EBJ97396/221-377
EBU52136/75-231
EBN16659/103-277
ECC20336/60-220
EBY28046/1-180
EBO18349/116-277
EBP10221/116-277
ECX88949/116-277
EBN65008/81-263
EBZ65355/8-207
EBU01485/56-212
EDA07615/169-325
EBH14552/92-252
EBT05911/51-211
EBV41283/117-274
ECZ77709/54-241
EBQ90135/116-272
ECD98526/31-192
EDB45296/31-192
EDE05956/109-294
EBD30972/131-294
ECW49184/231-387
EDF11262/227-388
EDB97724/26-186
ECV74356/3-119
EBR83522/121-263
EBF37749/178-336
EDB69059/70-259
ECY89821/55-216
ECP47262/60-223
ECC08195/34-195
2004048136/29-227
EBE76754/240-396
ECM43187/22-179
EDA85760/114-296
ECX05813/93-261
ECN74046/19-193
EDI83917/111-306
EBU51860/6-166
ECW66309/16-212
ECV10265/96-265
ECV10265/405-573
ECY86710/196-384
ECW06779/65-243
EBO30827/14-181
EBT60043/83-246
ECN79156/15-175
EBV33773/41-202
ECP14374/13-174
EBU19400/58-218
EBZ12917/30-225
EBV48252/116-276
EDB76145/28-185
ECB48187/8-168
EDJ41087/69-247
EDI05648/2-168
EDI05648/282-460
ECA66256/46-204
EBX82125/114-284
ECB03403/65-260
EBX46411/25-188
ECC73671/7-145
EBI32689/153-313
ECO69320/146-285
ECB18377/114-253
2001246801/120-325
EDI38720/108-243
EDC92712/124-297
ECT96445/2-155
ECO77278/74-257
2001463784/16-202
EBS92019/24-152
EBG83971/23-180
EDH36654/91-260
ECO62278/19-181
ECE99552/1-179
2001499872/114-274
EBL49886/120-270
EBF58607/91-295
2004022713/25-198
EBY78226/88-251
ECH40495/52-245
EDC67524/196-384
ECA33395/25-232
ECC59082/19-179
EDJ57867/381-575
EBL17117/1-176
EBS19756/1-160
ECA55576/136-296
EBD86864/44-205
ECA99913/123-283
EBP05950/164-326
EBF22220/197-362
ECT51214/71-258
EBF34596/246-444
ECO26467/2-153
ECI14461/133-293
EDG73902/115-296
EDE17725/162-319
EDE17725/481-541
EBV33818/114-309
EBJ92206/106-281
EBY03793/95-257
EBG76010/70-230
EDC24700/32-189
EBG72223/124-284
EDJ20721/165-369
EDA92856/117-299
EBC42885/140-307
ECC39609/5-110
EBW20918/2-162
2001241244/4-185
EBO49978/2-124
ECI23921/133-289
EBR87916/29-199
EBF38247/28-226
EBF42286/28-226
EBG07823/28-226
EBU43125/28-226
ECD05648/28-226
ECO55799/28-226
ECW26696/28-226
ECW48344/28-226
EDI04698/4-167
ECW42323/80-241
ECR66955/23-212
2004031867/84-287
EBF25932/125-312
ECY99662/83-262
EBT75567/120-299
ECK86946/10-209
ECP05269/26-220
EDB63028/287-443
ECI79017/112-262
EBK28670/103-265
EBB20055/38-220
ECV42720/1-110
EBN56030/85-241
EDI29790/135-297
EDA08760/4-164
EDB62385/163-331
EBR46669/7-143
EDD67701/42-223
EBC79166/2-153
EBJ80137/17-181
ECT29817/15-187
ECN41474/86-249
EBV39628/17-137
2000590270/130-312
EBI16181/35-192
EBH38544/11-171
EDA59458/2-116
EBR26012/90-251
EBF01001/298-454
ECW83127/301-457
ECX87388/116-274
ECZ58826/338-494
EDE99922/223-421
EBE97441/113-260
EBT61987/7-196
EBF61610/48-177
EBD92844/295-456
EBR79236/1-131
EDF46623/114-322
EDB93268/109-272
ECZ20383/36-198
ECA52862/58-214
ECT41098/22-193
EBK52243/46-202
EDI09143/335-491
EDI09615/335-491
EBS75161/97-258
ECX50198/83-255
EBA92821/139-294
EBA92821/458-529
EBN55532/97-258
EBJ11363/35-197
EBX82888/13-132
ECS02565/41-249
EBQ95221/314-470
ECB71216/162-275
EBJ42325/136-310
ECN49636/36-198
EDI88564/113-276
EBD92549/35-195
EDE90349/111-306
EDG07152/111-306
EBW63952/59-220
ECG51281/82-238
ECU20519/19-179
EDI77994/201-361
EBY49933/41-197
ECF73014/62-249
ECD93415/97-253
EDA56384/70-259
EBN30528/65-240
ECZ08721/163-326
EBQ73293/29-187
EBG32142/322-478
ECV10817/98-271
EDI87071/124-298
EBR70814/18-178
EBP95719/77-263
EDC36423/119-287
ECF16496/19-179
ECV27187/106-278
EDC19364/98-285
EBT86742/9-172
ECG62872/77-255
EBC79842/209-369
EBE41456/121-315
EDG82863/331-487
EBZ57426/118-280
ECX91491/165-325
ECL71264/5-183
ECT77915/3-120
ECT27019/65-226
EBK00170/11-168
ECX18120/334-490
EBG42787/28-221
ECZ89527/335-491
EDJ64600/335-491
EDJ67798/335-491
ECO81768/31-164
ECV44321/336-492
ECW88897/336-492
ECZ31137/336-492
EDC68981/336-492
EBL63896/22-182
EDG78437/239-395
EBZ66216/126-269
EBO94545/338-494
EDD08971/338-494
2001303987/84-260
ECY66455/339-495
EDD44151/201-364
2001334059/1-110
EBB94723/61-221
EBU17045/42-204
EDA27948/84-268
ECG56598/57-244
EBI79628/60-233
ECX41984/72-209
ECY38531/77-237
ECY38531/458-547
EBV48025/126-289
EBQ11742/43-214
EBW04981/24-184
EBZ37467/6-124
ECQ28652/4-169
EBT77977/19-195
ECA35195/62-222
EBW45605/85-257
EBH88604/71-232
ECZ58587/27-187
EBS72474/122-277
ECT34315/6-167
EDB70696/177-337
ECY94205/73-260
EBZ18789/113-248
EDB71051/136-296
EBE00729/1-164
EDJ21644/107-288
EBT14257/18-178
2000453500/117-294
ECV87574/28-225
EDG98353/460-620
EDG75988/187-365
ECF80980/37-204
2000403420/176-363
ECC57520/89-259
ECM48758/113-273
EDF12883/134-328
EBP25187/139-347
ECX39342/14-174
ECY07603/312-493
EBI51747/177-353
ECY65997/102-277
EDD74092/55-236
EDG26741/53-213
EBA92831/41-223
EBR81526/3-120
ECS87445/46-206
EBN91623/1-165
ECX25651/121-277
EBX89880/72-251
EBH90305/17-175
ECJ11044/2-153
EBE41923/121-277
EBI86814/6-112
ECU63366/69-229
EBD56760/147-300
ECX24437/119-275
EDF60178/119-275
ECG99832/29-225
EDD81626/128-283
2001227684/21-190
EDA88049/187-374
EBT90654/120-275
2000204910/75-266
2001001610/75-266
EBY78325/118-278
EBK79765/121-277
EBL37077/121-277
EBL73303/121-277
EDA98117/121-277
EDG10908/121-277
EBC46850/86-247
ECL91958/1-105
EBK95103/1-159
ECX91863/148-305
EBE17859/5-175
EBE17859/267-441
EDB17171/94-277
EDG84132/1-184
EBH70293/121-277
EDD91778/121-277
EDH62231/121-277
ECV45027/312-473
EBL39881/93-232
EDE40823/92-315
EBT62064/21-178
EBH39178/3-175
EDC64447/120-276
EBO21198/8-144
ECX80057/6-171
EBO52940/27-193
EBO52940/273-455
EBK88307/196-383
ECY62993/196-383
ECY90880/196-383
EDA04647/196-383
EDA22776/196-383
EDD60850/196-383
EBZ24333/15-175
EBS28663/26-187
ECQ09524/3-163
ECY89840/320-480
EBL73782/360-522
EDC56558/387-548
EBT07126/13-196
EBL02742/106-267
ECS41427/98-259
EDH12866/131-287
EDG00856/123-267
EDC32771/459-620
ECU72412/1-158
ECN97099/103-290
EBR22376/2-167
EBE37779/3-164
ECH77313/2-121
EDE34336/25-231
EBD39739/6-140
EDG78660/3-121
ECH44366/41-221
EDI92717/418-579
ECA11793/89-276
EDJ42167/5-139
EDD23733/142-302
EBK84135/92-282
EBK84135/390-522
EDD20276/11-171
EBU69232/104-265
ECV69200/161-323
EBQ46558/3-165
EBX43992/99-238
ECP74307/40-201
EBN14588/13-233
ECS42620/118-255
EBD31545/121-278
ECY68272/16-176
EBI87288/109-270
ECW73053/546-714
EBP31370/112-265
EDF38406/307-463
EBJ36398/163-326
ECY57798/163-326
EDB28152/163-326
EBH11873/326-482
EDI08179/5-167
EDB71232/163-325
2001287054/100-269
EDH14863/124-303
EBQ75691/266-426
ECW97511/164-327
EBG54764/48-208
ECH44846/69-229
ECY29107/335-491
ECX24759/165-328
EDF47521/46-206
ECZ57153/5-168
ECQ45736/6-138
EDB48605/183-364
EBR22095/3-175
EBD28242/123-330
EDD17503/42-217
EBT58943/125-296
EDG86605/10-171
ECD91105/78-217
ECH09829/74-243
EBN79123/48-208
EBN07030/165-327
ECZ56902/181-345
EBQ03594/3-157
EBN24392/170-333
ECY82872/339-495
ECZ71887/339-495
ECW65816/340-496
ECM95986/1-179
ECY74818/17-189
EBR41157/52-212
EDE41674/61-270
EDA95211/112-304
ECK05076/10-148
EBP27462/296-455
EDB08739/129-336
EBR33644/165-323
EBI87985/2-131
EDE34289/209-389
ECH98268/1-129
ECS39591/43-215
ECY41881/152-329
EBZ38794/22-194
EBG05299/216-399
EBF99747/26-145
ECG21546/20-150
ECY35211/20-221
EDB97988/181-344
EDA82714/47-238
EBB06516/107-287
EDH55972/14-174
EBH96565/118-276
EBQ53104/196-384
EBF49994/2-184
EDG33798/64-250
EBH47403/16-211
EBN18613/92-221
EBK42132/124-280
EBS80447/3-119
2000415220/104-317
EDC34208/459-620
ECC84272/144-307
ECY81637/55-215
EBD63446/121-277
ECF48450/4-169
ECQ97395/87-249
EDH05652/87-249
EDC59505/52-212
EDI10633/111-305
2001382102/2-130
EBB12669/86-248
EBX73787/1-165
EBL45656/111-300
EDG64567/13-226
ECO37099/1-130
EDD80125/252-412
EDA61549/104-291
ECE05842/27-222
EBB00209/198-355
ECO21947/134-280
ECE05187/109-269
2004005208/29-213
2004038643/29-213
ECK53364/31-222
2001255002/24-209
ECN29804/28-226
EDA42112/68-257
ECW03778/39-216
EBM90532/71-256
EDI66208/118-274
EBN40400/36-193
EDH18301/111-305
ECX13690/118-274
EDC04528/121-277
EDG83324/121-277
EDC44492/196-384
EBY47158/159-290
ECT82119/9-170
ECL47088/101-228
ECX97400/167-327
ECN69539/15-175
EBQ12717/2-111
EBW44890/42-212
ECH02306/57-237
ECY64742/186-346
ECV21603/137-331
ECS06176/1-130
ECT18381/63-259
2000274540/26-220
2000274540/332-514
EBB01214/172-332
EBM70078/72-254
EBW79884/65-225
EBW41260/65-225
EBH26074/87-247
EDB44591/65-225
EDC54992/150-311
EDC55528/73-233
EDD99562/336-491
EBI25018/1-159
EBI29795/134-292
ECI73820/66-226
EBF88609/85-246
EDI67777/294-450
EBZ18268/122-296
EBU69178/37-194
ECZ62601/111-271
ECN49583/3-165
ECV66262/106-290
EBN26144/117-304
EBW55610/74-256
EDC41617/196-384
EBG89333/194-354
ECZ72259/115-279
EDD77985/49-230
ECI39662/164-302
EDH21900/154-358
ECT82056/118-274
ECV06875/343-511
ECP84343/2-183
EBG55628/196-383
EDA07194/196-383
ECP39144/72-232
2004046425/23-218
ECT70137/9-136
ECT47905/73-233
EDC92317/111-273
EDC45977/18-130
EDC45977/235-405
EBM00373/118-274
EBK14274/80-250
EBH50065/2-173
EDJ46895/54-248
2001229957/5-144
ECZ47410/208-369
EDA94175/156-338
ECD44717/120-272
ECS20388/78-238
ECM76019/86-244
EBL25087/5-218
EDE40926/75-233
ECA47937/63-243
EBA65831/33-222
ECZ45281/33-222
EBX98277/132-281
EBO54370/3-153
EBV05311/145-305
EBS75458/90-250
EDE55306/124-307
ECV56436/78-272
EBB54002/168-307
EDE49852/138-333
ECV96538/22-158
ECH72343/29-201
2000563970/72-234
ECV06464/222-410
EBO63164/123-318
EBH63419/134-294
EBC53666/119-275
EDF25720/2-106
EBH80332/164-287
ECC38103/2-116
EBQ47983/8-168
ECB34222/106-266
ECK17339/1-174
EBE43354/179-340
ECQ70342/119-276
ECZ71537/121-277
EBX77148/35-207
EBQ26301/223-383
EDE07604/120-258
EDB20025/114-253
EBD12792/113-280
ECY47185/77-210
EBN24065/183-344
EBM17735/165-340
EDC90938/134-290
EBX10139/1-154
ECC06552/46-233
ECL32711/8-179
2001462901/31-201
EBG25196/157-284
EBM40934/101-229
EDJ36276/123-249
ECG06616/87-267
EBC82707/87-243
ECW08940/130-313
EBK46913/113-268
EBH35831/63-224
EBS55044/118-245
ECH13570/2-153
ECH99161/130-270
EBJ31457/112-259
EBV80547/102-282
EBD49972/134-294
EBP42737/147-326
ECP41297/1-163
ECK00649/130-290
EDC47766/465-628
EBI52035/124-307
EDB73242/68-257
ECW99059/170-331
EBQ30419/2-187
EBU44890/13-152
EBG75227/188-348
EDD09883/67-221
ECV45700/99-281
EBK90921/102-262
EDJ73478/32-213
ECO27339/118-267
EDF26315/2-105
ECE94718/16-269
EDB43949/94-274
EDI85032/118-275
ECH41976/37-232
ECH67596/37-232
EBJ79734/171-331
ECA88887/64-235
ECC78956/98-259
EDG85877/57-276
EDJ30817/84-262
EBX98911/2-170
ECC86352/90-250
2001341574/37-172
ECR59152/118-252
ECL96345/17-177
EBW18712/110-270
EBU61149/110-270
ECX32136/59-239
EDD68323/83-272
EBH11111/94-274
ECK62306/6-178
ECK62308/6-178
ECX59558/352-521
ECU99439/127-281
EBG22374/13-208
ECK74117/87-248
2001488982/55-216
EBI99831/94-274
EBK57628/94-274
EDB97833/94-274
EDC39993/2-100
ECX93336/386-499
ECY15231/156-305
EBL50859/263-423
EBA95710/151-311
EBN84379/148-308
ECO30684/164-285
ECI35829/28-185
ECF26535/4-177
ECH72637/1-153
ECM26116/75-245
ECO59899/103-240
ECZ54870/401-561
EDE95928/4-107
ECI06558/132-292
EBC69268/111-305
ECX39781/130-290
EDB44653/145-301
EBW35317/118-246
EBI29152/172-334
EDH10935/153-313
ECV44479/465-625
EBM52838/2-165
ECB98909/4-194
EBR14237/33-190
ECM79163/28-224
EDJ38215/2-167
EDE68612/94-274
ECY87645/365-525
ECZ38777/118-257
2001328018/7-194
2004016065/112-309
EDG12082/77-237
EBI95100/17-182
EBU75738/17-182
EBC75886/5-185
EDB14369/94-277
ECT90365/18-183
ECU05293/15-186
2004007002/36-224
ECR32962/57-214
EDG05637/115-299
EDG05637/386-562
EBK33474/12-212
EDE93134/111-289
EBB36269/85-257
2001425688/118-256
ECZ94563/2-186
ECK61551/2-124
EDH44549/1-168
EBV93816/97-254
2000335680/92-289
EDF10549/118-252
ECC42386/73-253
ECA73462/125-289
EBO55982/111-291
EDH41776/111-291
2004215458/88-269
EBH14720/269-429
ECZ51672/104-275
EBV32455/28-185
ECY99463/4-123
EBB96273/116-274
ECE58492/2-169
EBR52611/57-253
EDE89247/122-259
EDA51536/95-272
EBK45151/230-390
EDI85005/192-352
EDG52170/187-347
ECH22308/1-160
ECY26242/125-292
EBD82915/109-260
ECU45229/119-248
EDE00607/118-274
EDD59179/6-160
ECW72326/87-244
2000166620/29-212
2000260830/29-212
2000162430/29-212
2000462100/29-212
2001030670/29-212
ECA46917/98-258
EDD54693/126-273
EDJ76832/103-260
EDE16112/82-273
EDE16112/365-560
EBB96082/182-342
EBQ78658/21-183
EBV36807/100-260
EBH14796/103-241
EBZ94599/101-264
ECX63491/70-259
ECT75680/54-218
EBM59070/125-294
EBI64694/182-343
ECP89620/15-186
EBF67026/39-208
EBN27898/1-162
ECT35633/6-210
ECV03002/134-306
EDJ31125/39-218
2001367960/113-315
EDA50303/465-625
EBQ47818/24-217
EDA31202/119-276
ECG34024/16-221
EBF23850/171-358
EBR88123/143-303
ECP62100/145-299
EBU98312/116-272
ECK83474/135-295
EDA59304/465-625
EBN87368/272-433
EBY94448/22-193
ECI77923/22-193
ECU59945/22-193
2004047480/93-270
ECM95624/2-229
EBT17947/111-285
EDE58420/132-332
ECQ37093/103-263
ECV25692/111-287
EBI34168/118-278
EBB20509/114-254
EDD01639/65-251
EDD01639/347-505
EBY17993/2-104
ECA05482/112-258
EBP08777/6-193
ECZ69965/269-400
ECS07700/86-215
ECS17328/98-255
EBU86545/106-282
EBA68466/53-233
EBA83475/89-284
ECW75769/163-321
ECH09787/35-217
ECP72131/87-278
EDG86164/178-339
EDJ46353/120-314
ECY86887/255-469
ECY82376/6-123
ECY82376/288-381
EBI74051/3-152
EBW15507/107-279
EDA74440/142-339
EBC70609/1-169
EBL62674/244-409
ECG50626/121-277
EBH93911/243-405
EBD58654/121-259
EBS00281/78-239
ECY06489/92-276
ECC39246/81-275
ECV08252/93-291
EBJ80779/56-224
EBD00598/18-157
EDA83983/81-252
EBN50356/184-344
EDG08264/121-281
EBP89584/85-256
EBC13781/206-382
EBB43219/55-212
EDI78006/4-183
EDG04403/108-262
EBK71785/131-287
ECY84475/465-626
EBR84767/120-282
EBB24256/20-207
EBE97775/2-100
EBI17052/2-105
EBL78568/122-278
EDC29614/122-278
EBS56130/38-210
ECC62745/2-168
EDI89405/119-276
ECY56326/103-289
EBN14425/166-347
EBE98221/19-232
ECA04480/92-249
ECS99738/117-312
ECV29185/228-397
EBX86234/31-192
ECY85127/106-293
EBC90168/54-211
EBB17733/64-235
EDH65093/83-243
EBD65363/169-329
EBP53561/1-194
EDC59990/222-382
EBU92821/101-253
EDG76257/448-608
EBP63681/63-220
EBH61718/192-352
EDH66766/381-541
EBT47231/108-246
EDB72499/425-585
EBJ47504/211-351
2000253740/29-212
ECV72414/43-215
EDG82291/3-149
EDD64757/178-343
EBN50179/201-361
EDC97437/112-296
EBG60641/3-138
EBG60641/303-396
EBY47351/127-272
EDA85465/117-313
EBI17054/37-232
ECL54240/2-105
ECY44658/109-287
EDD21040/379-539
EBK97573/197-357
EDG27936/2-151
ECY65006/183-329
EBL96942/120-273
ECM27543/2-173
EDH65429/460-620
EDB29903/98-284
EBP53920/114-262
EDH72071/463-623
EBH40949/130-267
ECW85013/323-484
ECB26488/4-124
EBN50299/114-257
2001247937/67-250
EBJ70842/119-285
ECN94250/3-140
EDF68828/97-260
ECH11577/64-209
EDH96265/3-189
ECX03977/425-585
ECB46512/73-233
EBI26479/118-276
ECH27901/119-254
EBS28671/111-297
ECJ12188/120-271
2004021358/29-203
ECF88747/9-191
ECB34781/2-137
EDD40595/154-314
EBH97805/260-420
EBE95083/3-170
EDE10818/98-270
EDE90618/20-206
ECK49877/51-222
ECC81658/156-297
ECZ31585/3-164
2004008008/23-218
EDF91121/119-276
ECX13331/4-167
ECJ30007/24-218
EDD18021/96-267
ECX37152/17-197
EDF70408/97-273
EBP61344/110-292
EDI78227/116-310
2001450585/148-320
EBS71535/51-220
EBH02304/65-211
EBW97307/3-97
EBI30689/99-270
EDG88862/111-289
ECW87880/116-311
EBN82360/2-132
ECH26486/21-184
ECC92903/2-154
ECO22298/33-213
ECZ76001/382-542
EDI71686/335-474
EDD70907/218-378
EDJ41020/34-172
2001247237/119-286
EBT62838/6-137
ECT22758/167-303
EDA78545/153-323
EDH10023/465-626
EDF23101/5-168
ECQ72930/2-116
ECY69873/62-248
EDH11290/465-626
EDD81363/256-419
ECL57403/113-245
EBX37452/15-176
EBB60569/377-538
EDB50570/62-248
EDA98877/465-626
2000164940/274-476
2001068680/274-476
EDB44467/96-264
ECM68053/158-268
ECV08425/93-291
EBY48054/27-199
ECS10819/158-269
EBB56742/3-124
ECY24290/84-238
EBT18554/87-259
EBX03414/45-210
ECD51305/53-214
2004035083/1-202
ECS12289/10-181
EDH46259/110-304
EBC91048/63-234
EDF77719/75-238
ECQ60802/129-256
EBL67761/131-326
EDD23070/35-217
EBH16360/7-122
2000566910/76-224
EBB16565/114-283
ECB35008/103-242
ECX43403/72-258
ECX43403/354-483
EBN33380/89-260
EDG13623/37-232
ECH59570/5-121
ECW25643/108-282
ECL05696/1-101
ECU95089/255-426
EBD32025/234-394
EBG37948/167-339
EBK64922/8-147
ECP58393/76-204
EDB68060/217-378
ECL05008/109-278
EBT34629/54-211
EDA99354/4-174
2004215246/109-289
EBC41020/11-159
EBP70836/186-332
EDH99712/473-635
ECI06614/94-268
ECW68796/457-617
ECW36397/21-191
EDE55958/277-496
ECV10531/84-277
EDD65416/26-221
ECX06459/28-209
EBW80036/23-218
2001375436/27-168
EBU19925/3-122
2000359400/111-268
EBN20365/317-479
EBK64640/132-303
EDG70391/31-220
ECJ47170/24-204
EDJ59523/272-432
EBY12841/114-248
EDF98933/32-227
ECP96450/3-180
EBR66113/84-245
EDD76733/302-462
ECU01598/89-245
EBB43524/29-220
EDH39811/65-231
EDH39811/311-493
EDE87753/269-429
ECZ66656/159-282
ECZ38925/107-276
EDA63668/420-580
ECX82805/35-207
ECB25375/93-253
ECU72104/3-177
EDB74015/167-333
EDE79911/256-416
EBI65358/68-263
EBG67812/7-134
EBG67812/247-426
EBJ68912/3-97
EBJ68912/262-367
ECS15318/3-163
EDG77450/320-480
EBE33953/130-325
EBH61495/130-325
EBA98963/264-424
EDD39813/264-424
EBM79701/264-424
EDH26395/112-311
EBV31519/44-215
EDG62745/133-328
ECL69698/103-245
EBW79835/1-169
EBH35279/198-385
ECV43601/311-525
ECX24501/311-525
ECX55286/311-525
EBR11074/2-157
ECW98666/120-288
EDI70079/118-275
EBV17280/24-195
ECY44758/112-311
2001465024/157-303
EBA90979/60-242
ECM13579/64-191
ECU44474/74-231
ECF89208/15-208
EDH14371/144-298
EBK79423/252-418
EDE50427/2-170
EBG95608/158-320
EBG13424/4-186
ECJ88514/133-276
EDJ49177/102-243
ECO78862/103-260
ECQ64279/94-262
ECI61998/5-153
EDI69551/235-439
ECJ36921/71-227
EBO83092/123-291
EBK83096/119-276
EBH84951/370-530
EBI42542/83-243
ECW68873/402-569
EDG48018/204-391
ECI79618/98-256
EDA25474/23-205
EBK00424/118-275
ECV58928/118-275
ECB52792/34-230
ECD30629/2-107
EBF62426/39-208
EBX84004/118-245
EBL73138/242-402
EBI32855/176-347
ECB43288/29-191
ECH43806/7-167
2001236487/1-171
EBJ04751/149-300
EBZ35352/87-282
EBL56905/97-259
ECW97066/13-208
ECH33443/34-206
ECN36062/58-229
EBO23544/2-177
EBE89868/7-195
EBE89868/286-474
ECM17055/35-221
ECV82702/87-265
EDC55515/77-272
EBS60139/61-242
ECQ55454/111-303
ECM52928/112-274
EDJ43325/61-261
EBZ66215/125-252
ECK59428/3-119
EBE49645/103-248
ECM12544/3-163
EDA02686/119-276
2000486620/30-211
EDH87386/38-214
ECO98769/2-121
ECX40152/72-258
ECX40152/354-512
EDF32046/113-284
2000401260/72-236
EDE64678/39-225
EBL45072/98-284
EBM54624/114-309
EBB93792/1-102
EBY88390/113-251
ECG71883/80-252
ECQ20579/2-126
EBN51375/325-485
EBT11358/19-208
EBC38053/1-158
EDE30557/7-190
EDB62772/413-575
EBL82749/114-309
EDC01973/114-309
EDD85136/414-576
ECR86155/76-247
ECW60079/330-490
EBJ41292/48-215
EBM64738/97-268
EBC71908/54-239
ECK62547/71-239
EDF27200/247-407
ECY55741/27-210
EDA14337/328-488
EBZ78649/57-238
EDA09967/119-276
EBC74140/225-396
ECZ97085/119-276
EBV18858/35-232
EBE41090/107-278
EDE29226/127-308
EDA96249/148-324
EBV88188/80-259
EBD83471/152-324
EBG61649/115-298
ECC98518/26-264
2000085070/2-154
EBH46223/170-342
EDA56908/465-625
ECS01718/97-260
EBU89860/34-204
ECO09038/11-174
ECO21857/2-106
EDH04071/97-283
2000172260/92-289
2000326840/92-289
2000440690/92-289
EBU01069/30-195
ECK52722/30-195
ECV04296/38-207
EBN89389/158-306
ECN68516/33-216
EBH36915/112-265
EDA77333/12-182
ECJ83899/162-288
EDE58344/8-189
EDE58344/364-553
ECZ93123/465-625
EBX11666/113-231
ECQ43727/30-202
EDI44969/118-311
ECY70068/27-225
EBF60201/1-94
EDG38665/357-517
EBG74587/98-293
ECX20673/97-271
EBZ24136/103-245
ECV83374/358-518
ECB56414/60-227
EBZ10686/125-262
ECV23700/111-289
EDG78963/465-625
EDC79770/128-251
EBL82324/372-532
ECY57513/22-195
EDG57893/5-156
EDH30918/188-374
EBL48697/80-251
ECK81258/92-217
EDC57308/154-326
EBV65872/83-255
ECL85819/12-176
EDD63759/2-113
ECY78887/108-279
EBM96776/97-268
ECC55577/26-197
EBW51527/40-223
EBM87941/41-232
EBZ20847/47-234
2001335487/95-270
EDF66794/102-282
EBD61706/106-233
EDD31918/112-283
EBX89214/163-299
EBH03190/65-229
ECD23357/61-232
EBK93450/97-268
EDB52524/81-264
EDH87633/37-146
ECY79859/465-625
EDH63241/1-103
ECY11191/331-488
EDH80891/331-488
ECM51678/154-300
2001372108/2-132
EBV47384/28-212
EBJ82184/109-304
EBE42578/149-314
EBE45656/158-276
EBJ92207/2-97
EBJ30740/32-227
ECV78109/137-332
EBK77176/88-259
EBW07171/118-249
EDB07151/272-432
EDE91721/97-268
ECY84134/452-613
ECY10390/221-425
EBW10069/1-102
EBV52647/120-274
2001251798/93-214
EBM19325/48-231
EBM19325/346-520
ECZ85008/97-279
ECQ29673/92-277
EBG59871/113-308
ECV21429/400-560
ECY57821/411-571
EDB90541/173-344
EBI01432/16-174
EBI01432/339-411
EDE93762/334-494
EDI17950/118-311
EBW06473/2-110
ECG04072/2-150
EDI20470/221-421
EDJ60991/124-319
EDH43542/43-213
EBP46196/124-285
EDC08422/465-627
2001234246/105-284
ECB75552/126-279
EBZ29193/22-192
EBY53238/10-194
EBP27917/116-311
EBW04619/2-103
ECM10271/13-184
EDG28331/465-625
EBB80114/9-191
EBX79406/100-262
EDC93939/89-253
EBU14311/1-127
ECR43790/114-286
EBU25388/2-103
EDE60149/96-275
ECW59678/361-521
EBX04059/1-102
EDE81296/103-269
EDE91607/79-245
EBT53065/96-267
ECI38368/2-212
EBL35992/97-268
EBM58039/97-268
EBV48080/97-268
ECX56531/97-268
EDC08104/65-260
ECO55316/39-208
ECS38054/39-208
EBI22297/34-215
ECO31237/10-145
EBW20379/98-269
ECT58214/93-248
ECT90996/4-160
EBU01827/103-286
ECB49437/81-247
ECV35717/115-353
EDH17867/113-265
EDF16449/93-273
EBG46609/124-319
ECY11508/124-319
EBJ45437/3-188
ECK84641/104-257
EBU30328/81-260
2004019969/31-212
EBI65905/189-325
EBQ53967/62-224
EBD64333/210-382
ECA05432/92-256
ECP21365/97-234
ECT22680/11-169
2001363911/2-126
2001284774/60-242
EBV04180/110-286
ECW12115/35-214
EBD20278/91-273
EDG17381/360-520
EBL45012/4-164
EDC14228/35-215
EDB61868/5-165
EBW61738/97-245
EBW62864/97-245
ECW42324/202-401
ECJ13681/106-277
EDC92288/118-273
ECA36390/25-220
EBZ35670/27-222
ECD16980/124-255
EBV71817/126-270
EBI97773/26-221
ECL85529/41-236
EBV47249/119-275
EBJ77316/67-254
EDH31903/141-317
EBR25842/23-194
EBM72938/121-278
EBG35433/34-199
ECG44146/2-100
EDA28008/61-244
EBP61343/7-124
EBH97468/141-257
EBL90467/62-245
ECG06215/14-184
EDG67324/34-223
ECY64761/41-205
ECA80721/2-100
ECW59764/435-595
EDF27199/60-231
ECY69481/196-384
EDE98387/465-625
EBD54407/3-168
ECV32774/95-263
EBI87684/114-281
ECI34010/1-195
EBG61634/34-191
EDC83084/87-257
2001387330/58-196
EBV69247/2-174
ECT06741/21-231
ECD09956/92-279
2001266160/150-270
EBH85461/5-166
ECE25514/104-278
EBH04491/125-297
EBF88166/67-207
ECZ16306/83-272
ECW70506/137-345
EBJ47680/36-231
ECJ25607/37-232
ECQ98595/37-232
EBZ52427/25-235
ECL00763/64-213
ECQ41019/3-182
EBE50787/41-236
ECD89988/6-181
EDG79594/4-149
EDF71368/168-325
2001374581/56-242
EBH93708/38-233
2000616490/88-245
ECV37146/117-312
ECY32315/159-320
EBG32834/51-234
ECG78009/92-236
EDG07065/74-278
EDC85236/75-285
ECR10200/9-145
ECZ76351/131-287
ECW46557/113-287
EDE99110/121-262
EDJ54107/297-501
ECI97559/37-200
ECO90262/1-125
EBO58023/32-195
EBB22521/109-281
EDD61536/36-217
EBP66057/51-207
ECY78101/439-600
EBL80026/101-242
2001284776/115-248
EBQ33169/35-236
EBN48932/43-224
EBP24928/100-294
ECG77533/88-259
EBY55162/1-179
EDG07834/100-298
ECW13792/46-212
ECW21176/46-212
EBF54730/46-212
EBN91980/52-223
EBA77705/107-308
ECP55549/56-229
EDB41241/65-251
EDB41241/339-505
EBE94074/12-168
EBN33973/370-530
ECZ02669/151-323
2004225469/191-377
EDC45808/107-278
ECH01060/8-173
ECE51635/64-277
ECZ61227/132-327
EBT24263/159-283
ECI59726/88-238
EDF26175/51-222
EBI52756/171-351
ECB98923/21-188
EBO46401/99-288
ECT48270/101-271
2001450869/24-221
EDF19003/112-256
EDJ64346/11-198
ECN94796/39-206
EBH83549/37-208
EBC38834/131-274
EDF04629/64-250
ECB29603/35-215
EBN62352/5-168
ECU92992/111-292
EBB56033/165-320
EBW73820/123-274
EBN43644/232-405
EDA84722/467-655
2001280844/36-223
ECQ75105/107-278
EBJ60010/3-122
EBI72047/122-288
EDE46367/90-282
ECX31337/104-287
EDJ17412/190-334
ECX74977/2-149
ECB94559/54-235
ECO26876/150-297
EBM95505/116-311
ECE75121/26-204
ECC14363/11-141
EBZ48852/96-266
EDB31222/3-146
ECR38069/92-273
ECT83668/52-247
EBV62353/6-192
ECK53911/12-184
EBQ87536/1-160
EBW23392/46-233
EBA96039/132-327
EDB57909/132-303
ECV15129/117-252
EBI96801/78-244
ECE04562/16-186
EDF49342/204-393
EBJ20743/80-263
ECS14292/125-280
EBN98135/339-499
EDB89307/29-230
2004013658/28-198
EBJ26258/2-104
ECV28274/190-358
ECV28274/499-667
ECV66771/65-251
ECV66771/347-505
EBR52112/76-260
EDA32660/43-229
EBH79580/216-379
EBJ77544/33-198
ECZ44666/159-263
ECE62322/2-166
EBF11418/40-206
ECX39254/119-308
ECJ69858/159-298
ECO22194/108-274
EBK08756/118-301
ECP56306/34-209
EDH17825/464-624
EDD53293/2-157
ECP25426/25-195
EDF05649/236-440
EDG44654/18-199
ECP34249/82-247
EDE32591/119-246
EBC63152/52-215
EBR25844/1-116
EBG70182/213-395
ECP79693/81-246
ECC41724/14-206
EBH67663/22-182
EBJ87358/117-289
ECF48471/53-246
EDC02723/124-307
EBB78973/16-198
2001251707/41-236
EDC25194/125-308
EBL54554/64-229
ECH71985/7-189
ECY65416/115-279
EBB07954/11-146
EDH15626/37-217
EBF01858/159-331
ECV49737/37-226
EBL22542/112-283
EDA68121/81-294
ECD28111/122-278
EBK37691/124-319
ECR38568/63-248
ECZ61685/67-228
EBS94837/97-246
EBM78492/276-450
EBA88209/97-268
EDD16377/114-309
ECE76568/31-212
EBO60727/134-493
EBS03586/61-254
EBN48298/101-272
EBO76270/108-269
2001310355/77-224
EBO01540/108-291
ECZ76909/114-307
ECW93556/6-169
ECW93556/271-445
ECZ96310/158-268
ECJ87007/5-156
ECW62400/17-110
ECH21225/55-220
ECY73961/3-197
EBJ64527/3-94
EBJ64527/253-345
EBO45347/105-303
ECG27424/5-192
ECY30806/76-259
ECL32398/85-250
ECT48535/9-172
EBK10067/4-156
ECO32883/97-244
EBB23194/3-173
EBZ67073/44-233
EDJ39128/62-253
ECA29632/79-292
ECD11096/106-275
ECZ89280/75-262
2001322062/154-351
2004225470/122-330
EBI23347/92-273
ECZ71692/167-336
ECI77289/3-111
EDC58307/465-624
ECS58994/42-237
EBF85289/139-291
ECS17361/1-113
EDG78947/94-289
ECY67397/68-238
EDH28736/93-229
EDB19034/1-158
EBP28383/143-282
EBY07427/127-280
ECL36372/66-236
ECW74445/159-336
ECA97482/41-204
ECH51776/9-139
EBP68353/93-235
EBC97604/29-199
ECL05348/2-156
ECZ60987/195-382
ECC87937/18-157
EDE78894/111-306
ECX30797/111-275
EDJ64505/37-230
ECT79559/96-256
ECL94843/35-216
ECA07767/15-175
EBS82282/69-232
ECU71310/115-291
EBR25677/1-134
ECN92007/114-260
EBJ27139/41-228
ECR46510/1-182
EBL79342/124-307
EDD85071/124-307
EDC10424/102-285
EDJ44359/111-267
EBL43071/1-166
EDC83549/248-415
ECI44815/38-233
EBH44409/188-376
EDH45490/76-267
EDH45490/359-553
ECS43505/7-189
EBO20046/42-173
EBS48672/49-225
EBR60603/67-249
EBE50356/6-119
ECH16059/138-288
EDB15177/203-404
EBD18030/12-181
EBH23622/124-319
EBY02198/114-247
ECD03078/40-253
ECY82589/106-289
EBG23562/27-189
2001399194/7-114
ECZ75428/465-625
EDA86892/125-303
EBN99428/120-264
EBH69687/86-279
EBU35443/9-182
EBI57396/114-279
EBC41081/25-212
ECA17955/79-244
EBQ32546/2-139
EBW05022/104-269
EBN81457/120-252
EBQ98241/2-150
ECZ05395/107-280
EDB91984/54-249
ECB47548/51-227
EBW13738/24-227
EDE93487/76-244
2004007636/2-164
EDJ66355/210-381
ECY55545/125-320
EDD62720/125-320
2001252662/128-303
EBI35393/1-169
ECP71434/40-206
ECO60369/7-200
ECR87335/2-125
EBW27324/29-172
EBF61501/123-330
ECV05425/91-284
ECV05425/382-573
EDF14510/99-264
EBU78204/9-190
ECD82746/101-282
ECZ59349/465-625
EBB27465/92-273
EDA18944/117-312
EDC34071/27-216
ECK72413/1-167
EBU10514/33-204
EBW33701/2-175
EBF16409/93-219
ECH55313/1-191
EDI13200/221-383
EBO78080/42-206
ECM16625/2-107
ECY97341/31-221
EDE88556/59-254
ECV12304/78-269
EBA96600/2-157
ECW68419/46-222
ECQ68688/37-210
ECZ06708/114-307
EBJ35300/7-175
EBF43403/89-248
EBU48564/18-191
EBH63327/92-273
ECD63949/118-251
EDF65485/97-268
EBD71144/48-255
ECH58690/27-209
EBR41120/65-258
ECZ79204/98-311
EBX23989/51-227
EBQ55448/225-387
ECZ37976/26-219
EBC21174/70-200
EDA13686/69-250
EDC85235/95-230
EBC95669/22-195
ECG64234/22-195
EDE11127/63-258
EBP02322/24-226
ECY82999/125-308
ECZ35973/125-308
EDA28419/125-308
EDA73272/125-308
EDA73420/125-308
EDD65252/125-308
EDG10769/125-308
EBV55638/2-158
ECD43761/85-271
ECS85512/2-187
ECX56508/64-250
EBT19366/127-310
EDF22391/70-252
EBK89207/12-180
ECV71060/117-312
2001491418/1-176
EBD77445/7-175
ECZ68957/181-323
ECY72472/105-318
EDA28866/93-263
ECG35990/101-264
ECP13830/55-250
EDH33777/159-320
EBK07799/109-266
ECS68370/32-218
ECO77444/35-217
2000609740/31-168
EDF07578/156-285
ECD05191/29-202
EDC72926/37-219
EDB50565/182-353
EBK24807/58-253
EDJ46579/267-468
ECT18212/1-105
EDA56588/60-236
EBN48441/16-164
ECA53843/28-199
EBT70517/66-238
EBC74976/122-262
EBV70182/58-201
EBY20771/91-268
EDH02721/120-277
EBN76959/135-273
EBI15624/202-363
EDB89040/117-312
EDD82959/117-312
EBX62486/19-185
EBZ72745/44-200
EDH15569/462-622
EBN81636/22-165
EBC77550/54-226
EDC27094/115-272
EBX47119/129-286
EDA99230/139-322
EBM50205/56-238
ECT28454/58-160
EBO74061/112-310
2004014881/29-205
EBA95991/7-173
2001465025/63-242
ECZ25112/114-307
EBT99881/4-164
EBU33221/33-206
ECY87007/120-317
EBD56588/252-441
EDH45998/119-282
ECY29526/10-174
2001273998/15-150
EDE53697/28-139
EBZ93476/3-100
EBK00539/225-374
EBM52655/98-300
ECQ63001/33-215
ECP24554/7-138
ECZ70058/6-164
EBX46601/3-159
ECX98822/118-281
EBJ18415/1-155
ECK02196/107-230
EBY00314/33-215
EDD13092/36-233
ECR83659/121-253
EDI95224/17-160
EDI95224/256-388
EBE56941/84-246
ECD67260/38-224
2004049899/22-202
EDH25925/124-319
EDI88465/80-275
ECU37654/12-150
EBV19143/2-152
EDD85317/122-279
ECN02603/54-236
EBG94523/212-384
ECA01828/81-242
EBT25385/20-157
ECH08165/66-250
2004236599/74-182
EDC67351/70-252
ECU80257/75-233
ECO52785/30-192
ECI29787/91-272
ECZ00513/75-233
EBK05891/41-217
EBM04886/88-246
ECT54409/96-230
EBY27299/139-268
ECC06227/169-311
EBX70001/66-250
EBD72506/25-238
EBV92854/66-236
ECM32681/3-137
ECV91538/114-242
ECW48885/159-342
ECY68203/159-342
EBJ90401/81-238
ECZ95499/124-319
EDA36954/81-252
ECZ24371/118-276
EDF96715/77-290
EDD96821/465-622
EDD69168/93-295
EBP20626/105-309
EBE55780/112-258
ECX07970/155-320
EDI36896/53-255
EBV86923/164-313
2001516022/116-247
EBV77156/11-145
EDF97128/106-319
EBB43914/36-192
ECV55689/257-458
EDF21147/125-308
EDE28309/94-276
2001496732/33-225
2001218010/81-250
ECG36208/62-249
ECD58935/4-176
EBR36868/31-222
EBN09127/119-312
EDG62043/273-439
ECH76044/81-255
ECQ91006/93-288
EBQ55981/117-289
EBW68886/8-220
EBY93062/124-254
EDB70572/92-273
EBQ69785/302-464
ECH67031/25-238
EDA66497/130-297
EBG70218/94-260
ECX30133/3-96
EDB70491/114-307
ECW63438/113-306
EDA83710/161-269
2000206760/51-234
2000454430/51-234
ECV30069/60-236
EDF26401/112-251
ECK08186/1-160
EBK03303/31-238
EDG65539/93-259
EBX57945/111-277
EDI88136/91-286
EDC02089/38-206
EDG22320/70-252
ECP59221/2-123
EBV66656/129-286
ECH10523/72-243
EBH84421/46-222
EDC26268/87-267
EBM40980/15-189
EBM40980/302-466
ECF34812/11-150
EBA71991/40-206
ECC18885/98-260
EDA05271/73-249
EDI34749/70-246
ECF49561/3-153
EDJ30679/102-285
ECO40771/1-136
EBE16863/191-356
EBB58088/176-331
ECI58559/105-275
ECO80898/24-202
2001384157/93-234
EDE97097/93-266
EBJ52402/61-244
EBG05586/155-338
2001235920/5-141
ECF26021/124-260
EBX10353/102-297
EDI77659/114-279
ECA90812/19-182
2004005706/3-161
ECX96986/109-287
EDH39717/109-287
EBL23535/150-286
EBX44773/11-195
ECB63923/115-284
EDC78139/92-273
ECE81471/119-300
EDB67654/116-366
ECY40676/246-447
ECA14524/37-225
ECO43539/36-216
ECM68894/103-272
ECM55097/48-218
EBG19411/111-293
EBS25855/88-288
EBU64457/99-255
EDA94109/91-283
EBI91363/24-200
ECJ94310/104-208
EBZ93332/121-259
EDI08979/176-357
EDG05841/210-375
EBW66498/48-204
ECU54584/90-268
ECX13117/67-251
ECX13117/345-505
EBD99785/61-243
ECB98041/2-192
EBJ27019/11-168
EBC20621/110-305
ECM98966/110-305
ECM75491/2-115
ECW98364/187-347
EDH44710/80-255
EBL80580/115-271
2004027923/31-222
ECD07949/118-268
ECD11097/106-268
2001441422/119-259
ECA11958/2-129
EBG17288/34-206
2004207298/116-310
ECE77102/22-222
EBW28859/120-232
ECN38655/12-183
EDA00130/64-228
EBO54089/2-136
EBU27008/1-129
EBJ71425/61-243
EBT85085/124-265
ECV73143/2-146
EDJ37872/106-304
ECV12785/60-236
2001486237/59-228
EBG28124/117-312
EBJ70003/117-312
EBN80489/117-312
ECV35048/117-312
ECW85365/117-312
ECX35821/117-312
ECX59588/117-312
ECZ52359/117-312
EDA08282/117-312
EDD12970/117-312
EDF25719/117-312
EDF26314/117-312
EDF38842/117-312
EDG36772/117-312
EDG39982/117-312
ECV69125/117-312
EBF04637/95-282
EDB16590/23-209
EBY03806/4-161
ECQ16491/12-148
ECB75476/83-251
EBM74171/152-326
EBW01552/145-289
EBN83094/45-221
ECU90528/143-319
ECP47894/4-93
2004033077/83-279
2001390101/37-209
EDH18467/4-159
ECD15627/113-256
EDG96110/92-273
EBU85492/2-183
EDC99980/114-309
ECX76855/43-215
ECP98828/2-131
EBN47146/75-245
ECH89865/121-316
EBF86418/86-280
EDA66223/86-267
EBM53656/73-260
EDB33632/115-297
EBM70275/51-221
EDB64738/186-380
EDB64738/486-591
ECK92799/69-262
EBO15360/82-274
EBW27834/27-208
2004209147/65-241
EBN52047/36-196
EBC33607/140-310
EBI86518/192-325
EBG17993/77-261
EBP67345/58-244
2001207017/127-262
ECW91829/48-224
EBR29909/26-230
EBH78262/108-274
ECE89046/46-239
ECQ66037/60-221
EBK73741/1-111
EBK73741/276-369
EBQ74878/4-181
EBJ31847/134-285
EBW84721/6-207
EDJ17486/79-286
EDB02921/5-177
EDC02223/126-321
EDD58368/126-321
2001101250/92-243
EDF08435/105-286
EDH71353/338-495
EDE83751/74-260
ECV51077/141-341
ECZ66880/92-221
2000250610/8-149
ECV17024/136-329
ECW06859/340-543
ECC25151/97-229
ECN45990/3-169
EBR99454/154-287
EBI27026/95-268
ECD58026/57-235
EDI51642/26-229
ECL45459/12-136
ECP83875/4-148
EBD57451/114-309
EDB60642/114-309
2001128520/2-149
EBT84680/22-223
EBP18635/151-309
EBA94080/106-319
EDA79028/50-231
EBA90631/61-243
EDB67829/114-307
EDI53098/146-294
EBJ00149/122-278
ECK85420/125-285
EBP49639/5-141
EBL92535/73-259
EDB11589/221-416
ECK82407/1-173
ECH37082/80-223
EDI02246/41-235
EBN54142/106-319
EBR26069/47-260
EBO49716/14-154
EDE68706/31-221
ECL21990/45-215
EBA88286/161-331
ECG20486/16-217
EBV66760/1-160
EDA08071/465-631
EBX10594/15-216
EBE27096/106-293
EBB32399/3-154
EDE10641/95-275
EDE10641/394-567
EBD13113/9-191
EDG33796/465-631
EBE90713/225-390
EDJ28108/188-361
EDB64463/114-307
ECY56025/1-109
ECX41343/378-544
2001247998/99-241
EBS07846/137-274
EBD12508/131-284
EDD88924/193-380
2004007964/81-241
ECW56325/114-307
EBU49892/55-228
ECR04560/20-199
2001228466/167-317
EBL93715/210-375
2001429296/98-280
ECA21545/3-154
EDF09700/226-374
EBZ80361/89-266
EBC55781/121-259
ECT69839/121-252
EDC84546/107-219
EBE40176/133-328
EBH47468/133-328
ECN09235/123-289
EBN23142/44-208
EBG46839/3-110
ECZ65997/37-243
2004005979/105-301
EDH31918/321-478
EBA85533/63-246
EBC20524/63-246
ECB62666/7-211
ECM89818/70-252
EDC71559/107-264
ECA70262/22-179
EDE68864/70-252
EBA94475/61-243
EBW56938/61-243
ECA47136/61-243
EDF81961/90-260
EBR71879/51-237
EBB12220/194-324
ECL86073/97-294
EBU81694/28-210
ECV06349/100-293
ECV06349/398-560
EDA57103/9-182
EDD67289/353-506
ECM29253/59-230
EBH93351/133-328
EBI80022/133-328
EDB45847/133-328
EBE90171/70-252
EDA45214/93-264
EDA20865/107-300
ECZ15820/117-312
ECT17847/58-222
ECK74847/77-238
ECJ70873/31-217
2001382022/5-208
EBD74581/63-246
2000149760/90-278
2001159890/90-278
EDG01180/119-262
EDI81947/91-293
ECG10465/58-199
ECP55716/77-249
EBV64036/112-276
EBN01287/80-250
EBK97140/1-87
EBK97140/252-370
EDH41564/2-159
EDH75721/39-206
EBV34954/2-172
EBN10566/112-283
EBR21611/121-259
EBS09278/15-167
EBE17383/219-390
ECL61445/18-175
ECT93683/12-190
EDG21881/121-295
ECO45282/133-279
EBO52100/67-253
EDE68187/168-348
ECH86611/89-260
ECE00085/42-224
EBQ45817/122-279
EBM63287/116-267
ECE81372/2-125
EDE38787/204-368
EDG41329/269-469
EDF25349/81-252
EBH46734/112-258
EBS54338/79-249
EBD25450/3-186
EDC65060/86-247
EDA66203/124-273
EBO66274/64-258
ECD10374/120-254
EBB65612/12-192
EDH68880/91-253
EDH14224/70-256
ECP24457/103-242
ECZ20549/79-237
EBB63010/113-275
ECQ27201/91-265
EDJ50793/3-138
EDD40048/60-242
ECX19539/91-266
EBS38375/100-242
ECZ02328/206-389
EBF35397/175-316
ECZ30934/115-353
EBH89848/133-326
EBG27640/118-241
EDH94195/174-334
EBL95736/117-289
EBL95736/384-564
EBZ78148/28-162
EDD89062/151-279
ECP39732/2-195
EBF60034/92-297
EBS62757/12-198
EBR23569/73-255
EBB98443/86-259
EBV20657/114-276
ECC83577/18-182
2001217577/46-224
EBS55993/66-247
EDI44022/91-266
EBM86666/97-235
ECM47274/89-260
ECY88128/134-267
ECR43552/2-182
ECJ37417/63-246
ECY00072/465-624
2001295849/12-180
EBL31505/46-259
EDB22313/151-323
EBT69906/18-147
EBF26630/173-346
EBF14721/78-251
ECV91207/78-251
ECW17861/78-251
EDD16643/42-213
EBZ35349/54-236
EBP08404/124-237
EDA75023/118-224
EBP03869/130-279
EBD20246/8-178
ECX07422/218-394
ECA80529/73-235
EDF25667/79-249
EDH72552/94-266
ECZ85706/92-271
EDF15654/33-190
ECY27130/127-299
ECI31231/10-146
ECJ97355/121-226
EBW82971/70-252
ECX56642/70-252
ECY61432/70-252
EBV04513/36-196
EBB27994/72-243
ECS67060/92-262
ECM53356/158-262
ECC93036/104-297
ECO75527/108-279
EBC17764/115-286
EDG49229/205-392
EDJ29326/23-227
ECP28581/5-140
ECR40203/61-228
EDB00847/67-249
EBI65864/1-84
EBI65864/242-346
EBS63807/63-246
EDJ45100/235-421
ECV06756/94-266
EBM73177/133-269
EDG16359/46-228
EDG16359/331-520
EDE92336/70-252
EBC64074/101-264
ECC29099/41-198
ECK71767/1-191
EDJ67421/84-266
EDE98136/70-252
EBV38706/124-303
EDE15814/301-481
2004019846/111-287
EBI78960/131-278
EDJ32538/197-385
EBG09580/8-178
EBX07691/42-199
ECQ10919/2-190
EBK93851/12-194
EBV45101/85-221
EDJ27132/368-549
ECB79186/49-206
2001238761/45-227
EBJ90902/13-194
EBM69991/74-245
2001383996/4-183
ECN28180/7-190
EDF09005/117-312
EBV77702/16-154
EDA60313/96-277
EDG65577/70-252
2000464840/226-427
EDE50891/90-259
EBB40337/128-281
2004026010/82-279
ECT68235/61-234
ECZ87390/115-268
ECF85998/63-240
ECU19309/116-261
ECP18616/26-229
EBO43737/287-450
EDJ30065/108-281
ECJ86041/6-192
ECT32522/1-147
EBX45846/1-197
EDB34248/174-361
EDF12714/254-454
ECI03257/33-222
EDF42583/183-355
EBU52200/2-184
EBH37863/114-307
EBL04761/62-229
EDB81113/70-255
EDB81113/351-480
ECR62018/156-299
ECI87456/37-240
EBL44441/45-240
ECI32501/156-297
EBF55538/10-168
ECI91364/56-217
EDH76757/4-156
EDH60258/237-424
EDH60258/535-633
ECV56016/257-457
EBZ79562/3-100
EDD65595/2-195
EDC32136/61-242
EDI16021/65-229
EBS80296/72-241
2004003983/112-315
EBO21943/3-179
EBJ44934/158-320
ECV48816/114-307
EDD06673/177-364
ECL76357/27-214
ECY76143/110-296
ECZ43055/120-243
ECW24777/14-172
ECW81889/179-366
EBZ05342/82-244
ECR19728/21-192
ECP61089/2-206
EDH11956/164-326
ECX88249/91-290
ECV32591/321-527
EBZ16815/119-224
ECX17509/164-351
ECV38121/121-244
ECO54775/18-176
EDG90608/117-312
EBC45946/24-193
EBX20191/17-185
ECS97943/151-322
EDC14854/115-275
EBL72643/51-211
EBV16903/99-263
EBN27556/3-151
ECZ94597/76-248
EDB18760/1-94
ECW24027/189-342
ECW24027/442-615
ECM18798/24-226
ECH53372/158-321
2001225870/1-165
ECX98920/338-495
EBK14618/182-346
EBD67542/91-266
EBF21930/81-291
ECE40346/2-100
EBR37973/63-220
EDB96321/61-238
ECX94745/114-308
EBG58282/136-279
2001319263/7-113
EBK06455/171-346
ECV77551/103-270
ECV77551/366-548
ECA47637/1-165
EDF55762/106-292
ECO28493/34-227
EBJ15064/2-148
ECI50721/33-190
EBR53253/58-229
EDA48011/68-245
EBN62270/218-388
ECK29109/9-104
ECD78197/61-247
ECI69939/58-215
ECN79426/60-225
EDB59090/1-166
EDI30471/62-226
ECG55075/137-301
ECP37292/3-166
ECW02336/113-308
EBM01432/1-160
ECD47887/130-293
ECA91495/33-204
EBF27514/78-251
ECK84406/82-263
EDI93230/60-246
EDI93230/342-500
EBV19414/113-293
EBS83282/23-226
ECW91066/70-252
EBJ73874/111-230
ECT24939/2-147
EBO48596/135-503
EDH45850/29-230
ECY78800/131-295
ECO56792/2-156
EBO51511/89-288
EDD26912/85-298
EDF37210/298-462
EDF87903/76-258
EBF92301/93-248
EBT62757/118-264
ECA55387/117-281
EDE29343/89-275
EDE29343/375-563
EBJ10860/9-195
EDB81061/2-156
ECZ57877/161-332
EBB22166/90-302
2004030506/94-290
EDE07228/171-335
ECA66297/104-253
EDB44577/193-364
EBB76449/156-271
EBG34143/99-312
2000220770/1-183
ECI24126/21-199
ECX41986/142-304
EDA94949/115-255
ECN19513/37-238
EBH40621/71-244
EBW13386/25-238
2000463390/83-252
EBK24957/82-277
2001443353/159-284
ECU63670/45-231
ECL03602/78-251
EBK64453/99-236
ECA41378/7-122
EDB72648/149-310
EBI12898/9-178
EBT18903/124-278
ECV04001/123-296
EDE42702/113-311
EBO13746/86-248
ECW59864/74-246
EBM64397/106-319
ECX26029/106-319
EDD30979/106-319
EDG67685/106-319
EDE90099/153-324
ECX35717/97-277
EBI64786/107-314
EBT80127/1-108
EBE80186/15-201
EBD10126/36-213
EBF45102/126-273
EBR43568/90-264
ECS64337/113-249
EBI91617/20-157
EBS22956/58-229
ECT73393/12-193
ECV53296/70-252
EDF36117/94-307
EBV51322/123-287
EDF38414/32-214
EDA81812/131-301
EDF50461/34-213
ECG58589/56-236
EBI50980/295-425
EBM24507/36-213
EBD91428/2-162
EDH84663/62-265
EBM98164/117-295
ECV04014/136-307
ECL68049/15-202
ECH81887/55-237
ECE08098/114-237
EDC79575/170-341
EBF37224/70-248
2000574940/173-312
EBJ58436/70-230
EBU85578/124-289
2001219781/101-230
ECW01114/60-228
EBI63414/4-207
EBZ14377/48-230
EDB02685/312-528
ECV41231/1-134
ECA42015/2-105
ECO88653/31-212
EBT90374/33-212
EBE44675/162-323
EDH90686/119-288
EBQ87021/112-235
EBP22999/44-228
ECY92745/2-149
ECY92745/314-395
ECW72798/159-320
ECX09443/159-320
EDB64361/159-320
ECJ99253/108-280
ECV12071/163-328
EDB26726/179-366
EBY61951/8-132
ECG08628/1-112
ECK14152/95-284
2004041194/87-283
ECC24989/56-222
EBT03089/1-141
EDD81678/78-235
EBI38345/2-150
EBY94845/127-313
ECC73709/2-157
EDG84703/91-266
ECR86684/115-235
ECK67503/80-237
EBZ37784/13-216
ECW25432/126-336
ECR81261/93-234
EBV30670/4-151
ECU78194/14-176
EBH62973/193-323
EBI10271/2-157
ECS71560/74-241
ECU16448/131-259
EDH21587/113-293
EDA90801/3-116
ECR28324/23-224
2004023032/7-199
2000645440/16-198
ECV64338/70-252
ECZ68913/53-222
ECD94270/74-254
EBO79729/183-369
EBN37180/116-276
EDH64152/349-479
EBD38982/4-173
2004219356/224-425
ECL69719/3-183
EBN44418/159-375
2000396510/210-389
EBR26198/33-214
EDD84713/64-246
EDC26484/106-283
ECG13871/29-204
ECT42356/112-265
ECZ84830/179-366
EBF20156/2-196
EBV82327/95-236
EBQ24023/150-338
EDD26184/397-538
ECY15785/86-234
EDB88396/99-270
EBP15085/101-228
EBF23174/234-417
ECV29819/308-526
ECH01424/76-247
ECX33258/103-279
EDB21345/103-279
EDF78698/76-203
2001272863/99-269
EDB59247/134-305
ECX20199/67-249
EBK19884/7-214
EBK04353/28-224
ECU97227/260-460
ECY76670/260-460
EBU15074/2-153
EBB41009/7-174
EDC82358/148-269
ECN91983/103-245
EBS82369/32-214
ECX88216/158-288
EBC32434/114-274
ECB04350/28-197
EDH25827/113-293
ECV36282/2-145
EDB96941/97-266
EBS32697/85-286
EBC31878/2-153
EDC28680/70-252
2000025290/73-243
EDA05075/227-424
ECM24973/165-295
ECJ07627/3-139
EBQ68349/233-405
ECO39898/2-156
ECP81335/2-156
ECX41830/89-265
EDH30860/114-308
EBF31261/7-177
EBF31261/265-455
ECS26941/31-192
ECS29936/4-173
ECX20017/172-333
EBP31394/41-223
EBW52955/2-158
EBS62344/37-208
ECZ62537/283-483
EBJ69327/10-177
EBJ62464/4-158
EBH05138/18-180
EBK25864/108-267
EBJ03927/3-168
ECJ67358/75-231
ECT20716/9-179
EBI81241/59-241
EBN43738/59-241
EBB37971/2-151
EBG85970/52-268
ECN47735/26-217
EBQ47906/142-314
EBE46660/106-283
EBT68547/70-252
ECJ98954/94-283
ECB10151/17-153
EBT30382/64-232
ECF82146/120-250
2001276572/15-186
EBK43578/2-102
EBT03253/10-169
EBL75925/140-281
EBU55056/98-282
ECE84217/79-223
EBC87189/87-268
EBJ39293/1-107
EDC86449/216-387
EBS07803/51-255
EDF15439/151-286
EBV66604/127-266
ECX65939/91-266
ECL72777/2-183
ECR44348/34-214
ECG65796/5-195
EBE49581/70-205
2000105740/183-385
2000208450/77-266
2000476210/77-266
2001022720/77-266
ECP82381/110-267
EBR53342/35-206
EDD38805/105-269
ECO80198/7-141
EBT15894/2-136
EDH31540/145-289
EDD35763/106-319
EBM93040/69-238
EBM93040/323-495
ECJ83634/112-268
EBI52054/15-178
EDH34180/99-220
ECV93873/209-344
EDG81519/62-228
EBZ08277/71-243
ECE64786/67-249
ECH62381/2-172
EBJ59266/61-243
ECD21448/2-182
ECG80207/2-182
ECC69900/20-199
ECS63963/3-98
ECR48471/1-204
EDC15548/51-230
ECW70378/32-214
EBQ01447/90-264
ECA13473/8-143
ECZ38773/2-114
EBC31160/57-240
EDF49609/117-274
ECZ65680/152-352
ECP73973/65-263
ECV70987/61-243
EBS80046/81-253
EBI27826/18-198
EDG66490/3-183
EBO22108/2-132
ECW93237/118-254
ECL67102/77-245
EDB80504/118-261
ECV48408/97-266
ECP60891/33-204
ECC53182/148-288
ECF97108/69-251
ECF57050/67-236
EDC73190/163-325
EBX48718/26-198
2001403309/6-227
ECG31854/20-202
ECU09873/40-204
EBA84407/62-266
ECP68441/62-266
ECQ84906/45-224
EDB08740/193-379
EDF64724/193-379
EBD48365/36-229
EBO43104/69-255
EBG38889/23-194
ECF70984/106-282
EDF56731/86-287
ECM91160/41-227
ECU62369/5-120
ECU22537/36-216
2004041426/13-145
EBN89395/178-365
2004014726/23-212
ECX17791/115-272
EDD18109/393-538
EBC28202/84-254
ECK48228/70-239
EDI81777/87-254
EDJ57356/244-444
EDC70884/117-274
EDG98601/117-274
EDG98955/117-274
EBG54327/2-125
EDG47712/2-182
EDG99407/174-374
EDJ34546/553-713
EBR48098/4-138
2001251307/7-200
ECL23041/156-293
ECO81189/109-275
ECL28751/77-269
ECX76246/37-252
EDF75794/70-252
EBR35218/55-234
EDC90308/122-260
EDG72813/248-452
EDF56425/98-283
EBK89068/1-160
EBO55796/193-362
EDA40000/60-263
ECZ82189/257-458
EDA75602/127-300
ECN17161/104-228
ECN88152/2-153
ECJ19418/12-136
EBV56154/130-306
EDB13892/22-143
EDB13892/239-397
ECI85107/91-292
EBI94840/54-236
EBD78323/156-334
ECY38942/95-259
EDE51797/87-279
ECO43996/57-270
ECC70111/38-195
EBO54797/95-256
ECY12377/235-421
EDF00795/170-356
EBL50290/80-253
2004036883/260-473
EDC41620/83-232
ECB15611/2-175
EDD48276/98-206
EBM71938/7-145
ECR20291/79-237
EDD29755/120-282
EDG21136/108-290
EDI14649/77-261
EBK19113/169-329
ECB17755/27-219
EBM44199/69-251
EDJ52111/93-238
2004213173/102-305
ECE88451/74-235
2001460905/105-282
EBW36743/125-261
EDD23408/115-272
ECI47980/2-146
ECZ49835/1-197
EBJ23334/32-258
ECG50936/3-154
EDB97424/1-152
ECW24726/108-276
EBK54168/1-122
EBB04849/45-217
EDJ24976/1-175
ECC47222/12-189
EDG77793/106-319
EDB76017/46-247
EBG81718/75-248
EBR54186/77-260
EBG84775/77-254
EDA96590/97-267
EDE96810/96-277
ECL01157/4-177
ECR47600/2-196
EBH06256/29-219
2004015604/24-193
EDG64630/114-307
2000214730/13-202
EBB24658/2-148
EBQ68840/2-147
ECS82255/124-259
ECW86555/174-344
EBK77125/5-173
ECH14072/81-250
ECP59539/145-280
EBE40084/8-171
ECJ27010/1-132
EBD38358/136-312
EBP94234/126-312
2001253815/1-134
EBN35211/106-319
EBK94082/106-319
EDD66771/113-293
ECE57655/1-167
EBB69707/126-251
EDB97834/1-108
2001421333/41-227
EDC37967/66-236
ECR99375/18-150
ECQ89123/104-261
ECR30988/85-264
ECO18202/5-202
2001412537/19-189
ECZ78281/97-266
ECR28927/119-239
EBI00157/85-254
EDC10193/89-275
EBM53445/106-319
EDG59776/106-319
EBE78333/2-166
EBS51164/116-272
EBS08024/120-276
EBU91530/84-264
ECG22329/116-262
2001374307/113-265
EBO89539/6-138
EBN83095/97-269
EBN28261/149-330
EDE70032/149-330
EDJ12620/117-285
EBP88891/112-247
EBR83758/28-179
ECV68439/115-272
EBM08831/78-234
EBL53857/106-319
ECM61460/2-113
ECA28147/103-246
ECO67462/117-274
EBC88786/217-427
ECF96552/86-245
ECH31844/5-129
EBC88845/227-437
EBF36471/227-437
EBM88833/133-256
EBT00447/119-247
2001124480/115-262
EBL63613/125-300
EDC07365/108-290
EBY64220/5-186
EDC16022/106-283
EBW19382/8-156
EDG85751/129-340
EBW10817/162-303
EDH57791/152-292
EDD00657/105-279
ECM27182/1-149
EBV51509/3-150
EDJ65661/17-243
ECF44527/8-179
2001467832/164-303
ECC03769/76-241
EBS71773/97-237
EBE96653/22-195
EBY81881/36-213
EBZ84466/6-182
ECN43847/4-188
ECY58505/70-252
ECT11150/2-188
EDI78532/80-245
ECU43080/2-127
ECH80093/7-178
EBR96790/4-165
EBW53548/2-187
2004012554/103-227
ECU15862/7-158
ECV98472/245-455
ECW21751/245-455
EDB95241/70-252
EBS82292/99-263
ECI99200/3-137
EDA40629/104-304
ECW68472/67-251
ECW68472/346-506
EBV72429/3-197
EBX44132/32-213
EBL91262/1-181
EBK33095/120-277
EDB77081/1-102
ECW01813/98-256
2001087380/28-198
ECM36964/42-236
EBB89113/98-225
ECE44088/21-212
ECJ12618/124-248
EBN02355/54-245
EBX09962/97-237
ECH09849/1-97
EDB63294/419-549
ECB18517/170-300
ECV39655/45-225
ECX06862/179-366
EDI65098/116-272
EDG13180/72-258
EDG13180/347-513
ECS38110/5-146
EDA34322/4-176
EDA34322/289-463
ECK81003/23-169
ECQ28610/128-292
EDH44147/38-214
EDB17560/134-334
EBS51402/1-176
EBL52382/142-286
EDD40831/77-256
2004048523/96-270
ECT21105/87-231
EDG64722/106-319
ECK03577/2-100
ECB66197/59-240
EDA71905/34-222
ECY68091/144-292
EDC71876/195-406
ECY96355/115-277
EBO28471/118-257
ECU26718/6-173
EBQ49128/167-328
ECV41462/346-526
ECB08896/20-206
EBR49944/7-139
ECP77843/91-222
EDE45722/45-248
EDE45722/430-619
EBT34588/95-256
ECH24414/2-138
EBY59579/16-198
ECO80701/78-253
ECT07471/6-204
ECW06006/6-204
ECL03215/85-243
EBN06028/7-145
EDF05459/101-260
EBT24445/100-287
EBF79257/104-273
ECE02120/23-206
ECS18188/1-184
EBU77147/108-265
EDH48130/90-266
ECY97254/2-134
ECS71045/2-92
EBJ65303/159-294
ECW31018/245-455
ECW36746/245-455
EBS06194/9-168
ECD69213/13-195
EDJ25347/40-223
ECX07979/62-248
ECX07979/344-502
ECS75746/25-224
EDF69873/294-496
ECX41657/126-306
2004035737/127-311
EBH28335/55-226
EBK22672/3-193
ECV93728/3-150
EDF91378/347-503
EBB35526/57-228
ECI70149/27-243
EDF93844/280-480
ECW36937/132-350
EBM24619/168-284
EDB80282/99-203
EDB19116/97-266
ECX53214/106-319
EBI19244/4-140
ECI72375/6-188
ECV53871/284-484
ECO32305/1-167
EBB84361/123-265
EDB56466/56-258
ECD39808/141-272
ECL76795/54-253
ECA86546/6-205
ECY17851/92-254
EBB18766/70-251
EDB82294/6-180
EDF07816/20-202
EBS12455/125-261
EBW00299/6-175
EDI38032/131-309
EDH86071/60-264
ECU28612/19-217
ECM74170/184-316
EDD19724/119-236
EDB58400/81-245
ECK78847/104-268
2001327154/29-203
ECZ92825/70-252
EBU45561/91-299
EDG07673/108-285
EBK43935/74-240
ECW99430/116-356
EBM71325/59-241
EBQ82356/20-205
EBM19544/51-240
ECN85348/29-195
EBB60167/2-107
EBC09966/63-246
EBL17178/37-227
EDG22624/60-222
EBN09135/118-289
ECI38849/1-158
EDA67525/65-195
2001511276/2-153
EDA90712/113-289
EBZ58200/2-130
EDB02340/261-461
ECW73946/163-291
EBO01122/147-325
ECZ71690/90-259
EBV62305/92-221
EBT44849/29-158
EBE97774/80-257
2004212217/222-423
EDA19301/117-303
ECU82424/73-245
EBY38897/18-200
EBT70967/16-207
EBN42480/60-238
EBR90133/21-227
EBF62095/32-214
EBT87731/1-97
EBG55183/128-304
EBC99735/19-174
ECY36674/1-181
EBG62205/149-261
ECV97442/107-265
EBZ36220/2-184
ECD86004/22-212
EBE59170/65-244
EBP11145/105-281
ECZ51167/133-320
EDD52682/3-78
EDD52682/299-457
EBS24844/10-168
EBQ97547/63-237
2004225128/78-236
EBT59956/104-271
ECV22425/65-246
ECY19761/65-246
ECY22575/65-246
ECH29970/8-146
EDB54596/63-245
EDH47407/326-483
EBE74195/63-245
EBQ15549/65-246
EBW53170/2-140
EBI31537/244-406
EBM02075/5-155
ECI88589/69-237
EBI22124/12-175
ECP57706/79-305
2001431816/4-156
EBC29203/111-276
EBM27576/79-255
EBY32244/60-242
EDI76635/224-388
EBI36192/23-196
EDA45644/45-227
EDA84994/113-287
EDA30784/124-259
ECY25809/1-168
EBG84085/59-241
ECE98482/93-218
ECF86618/125-255
ECY10237/106-278
EBW24344/7-171
EBH95496/2-151
ECJ26004/32-196
EDH44284/50-255
EDJ57036/2-167
ECY03561/78-236
EBJ02749/2-126
EBJ94902/2-142
ECX08188/2-142
2001394919/14-195
ECT68154/48-253
EBJ06558/63-246
EBQ74120/26-201
EDD39346/163-294
ECG13372/2-119
ECA96672/1-142
2001513717/85-214
ECF19129/113-239
EDA51727/41-215
EBZ29443/15-217
EDH52034/301-504
EBR62586/158-297
2001489026/2-161
EDF53681/80-261
ECP12922/1-180
EBH25720/9-199
EDF22508/283-483
ECZ75973/142-329
2001334700/59-273
ECF30793/19-221
ECO18234/46-206
EBF43385/109-273
EDA64017/32-222
EDF90629/23-189
ECX50051/90-262
ECM47186/5-204
ECC63543/7-135
ECV07036/58-248
ECN60231/35-194
EBD26486/70-252
2004225098/219-417
ECP31501/54-230
EBB10471/1-101
ECI23454/102-242
2004021324/1-128
ECJ29364/3-183
ECN69064/10-201
EBR88333/3-165
EBF34949/145-351
ECZ03714/74-251
2001271208/9-143
2004034281/123-316
EBE04436/20-132
EBE04436/223-411
EBW15894/68-271
EDF28320/117-273
EBJ73243/124-249
EBQ98410/32-220
EDA17901/102-273
ECB94370/32-191
ECE73943/116-242
ECN02032/156-282
EBO97209/72-246
EBF67517/1-122
ECD44171/51-232
ECV28267/52-242
EDG30382/60-273
EBB63608/160-338
2001312084/78-248
EDD71677/90-257
EBX83152/60-217
ECD85882/12-195
EBI29281/7-172
ECJ77516/103-242
2001467828/15-143
ECV37482/312-524
ECY55548/263-466
ECE51871/5-141
EDF21270/263-466
ECN53784/117-261
EBU45702/56-264
ECE19339/26-210
ECA65713/2-183
ECY12499/225-413
ECD79377/4-181
EBS09549/32-222
ECN32405/16-197
ECY22872/267-469
ECR92392/17-135
EBW18409/75-240
EDJ76739/61-225
ECJ67570/2-152
ECF62312/24-196
ECO64865/7-166
EBN05932/147-284
EDB99055/59-241
ECO82111/4-158
ECF12676/2-186
EBN47494/141-296
ECY31903/76-238
EDC06439/115-271
EBH16704/33-223
ECY94422/6-172
EDI02439/91-297
ECZ53373/150-317
ECJ08889/118-223
EBT95270/12-133
EDI86166/113-280
EBC84682/5-199
EDI05529/115-353
EBH47684/90-248
EBL08376/1-91
EBO13809/7-141
ECA02068/13-194
EDI58425/159-311
EBT65517/93-270
ECG44411/44-270
EBM17562/5-175
ECV90627/108-286
EDA78983/278-447
EDD83949/216-432
ECD92962/4-205
ECP23012/19-204
EDH07455/119-258
ECC01125/31-222
EBJ62921/12-199
EBX84834/60-241
EBW31109/2-138
EDH46635/257-458
ECR13030/86-264
EBK63868/13-164
ECZ68356/70-252
2001469253/2-123
ECW93988/34-227
EDE89818/36-213
ECX61220/73-271
EBX35837/93-217
EBA67394/155-316
EBK35024/24-189
EDJ62064/63-245
ECX34274/181-367
EDB63074/259-462
EDC35043/336-464
ECV15546/115-295
ECX34497/67-251
ECX34497/347-500
EBM34900/1-121
EBM34900/305-446
EBD79717/125-306
EDG18684/180-366
EBU97746/11-174
ECT21348/132-237
EBU58719/46-228
EDC98941/69-238
EDC98941/323-495
ECG37661/166-281
EDH30941/8-191
EBJ75790/2-184
EBB48711/104-271
EBR31213/128-272
ECR34495/119-257
EBN19814/32-214
EBO65315/128-256
EBI89951/24-191
ECM42264/97-237
EBM27908/110-306
EBS11433/138-268
ECZ94246/46-223
2001280734/21-140
EBS78585/49-211
EBS38850/25-211
EBI64423/78-254
ECA80458/32-222
ECR49172/10-211
EDH33098/1-171
ECT85621/4-146
ECU27301/4-203
EBD60023/82-247
EBZ50468/3-149
EBS70750/91-262
EDI98294/101-278
EDH52853/31-218
EBD44162/188-343
EDG77610/190-357
ECE23637/146-312
EDF00917/2-87
ECS20778/12-198
ECX54687/31-221
2004014316/108-279
EBE99641/243-406
2004014361/113-287
EBG81940/113-280
EBP61351/67-226
ECC84548/104-231
EBL26504/97-235
EDE61135/33-214
EBR83909/127-242
EBL31740/59-234
EBA90353/273-489
EBQ76205/336-490
EBO93195/80-256
ECX46264/111-291
EBU49881/5-194
EDD44180/228-424
EDI69746/76-238
ECO76010/3-125
ECE86883/3-173
EBT17550/47-225
ECH89606/19-175
EDA39124/1-186
ECA94181/1-154
EBE35062/22-155
EBN63993/97-235
2001488840/155-261
EDE34428/27-228
EBB11310/3-92
ECV04610/38-223
ECV04610/321-479
ECK10565/156-286
EBF75510/19-220
EDB58316/73-254
EDB58316/355-529
EBC58262/47-230
EBU04139/3-146
2001456152/92-241
ECW11343/81-251
EBV43898/80-210
ECZ12417/97-272
EBN40199/2-141
2004016163/46-245
ECY44415/72-235
ECV38959/59-241
EBT53792/62-232
EDH20245/83-251
ECX55034/92-261
EDC92252/63-245
ECL26041/101-238
ECF21681/103-241
EBG12874/98-242
ECL14088/66-229
EDF55124/98-279
EBG91884/112-249
ECM88799/118-271
ECF76539/15-214
EBB69140/55-225
ECU97546/12-201
EBO08790/25-153
2004026636/91-292
EDC47291/63-245
ECI79016/99-214
EBR41597/11-157
EBS07004/39-244
ECV71729/171-357
EBX70834/65-246
ECY32675/65-246
2001205145/134-335
ECT29906/67-203
EDF55170/14-193
EDA04976/133-290
EDA04976/455-527
ECL81173/19-201
EDA52553/111-324
EDE99216/257-459
EBX07740/2-164
ECY44338/140-300
EDC48354/62-232
ECM63270/60-242
EBB31752/16-218
ECP63138/112-290
ECO75960/60-208
ECF63778/1-128
ECP33019/1-141
EBA74047/34-192
EDE99050/59-241
EBU80609/48-230
EBF31842/1-141
EDA84993/1-108
EBR80857/100-224
ECW57740/92-198
EBV36227/131-309
EBD80830/166-295
2001228122/3-151
EBF39222/173-331
ECJ06593/118-218
ECQ69492/38-218
EBJ40400/104-290
EBH47170/73-255
EDH15250/249-452
EDF47587/93-252
EDB77080/110-292
EDB53616/2-151
ECY35276/109-292
EDJ01282/110-315
EBX38214/160-277
ECK68813/92-291
2004219189/144-334
EBC90852/18-180
ECZ50176/21-183
EDI41069/132-318
ECH41599/112-250
ECP30257/1-173
ECU92422/107-272
EBW66857/22-178
EBE21660/116-222
ECV83832/117-276
ECV83832/440-514
EBO79238/74-244
ECQ73295/88-241
EDG05641/24-214
EBF97525/136-259
EDA90800/158-267
ECY96324/206-415
EBS38534/5-162
2001249125/92-279
ECZ42294/114-236
2001288821/57-248
ECN09031/2-132
EBH15128/170-341
ECK98748/4-167
ECG88542/88-192
ECI06662/158-260
ECV79031/176-316
ECZ55969/190-361
EBJ21604/2-170
EBQ53627/178-364
ECD04053/6-142
EBI44045/161-258
EDE39400/107-285
EDI82993/177-357
EBW55622/25-224
EBH27197/4-114
EBH27197/205-370
2001212093/91-283
EBL42442/155-316
ECT52256/11-194
EDB65120/69-249
ECN25319/149-273
EDB71851/118-255
ECI18709/133-263
EBK52062/12-195
EBP92333/8-150
ECA14525/129-296
EBI21863/29-219
EBP04890/116-281
EDI89030/2-131
2001207636/152-334
EBS08235/112-312
ECD30604/86-256
ECW44932/46-203
EDD69692/3-150
ECX96445/109-252
EBI96443/218-352
2001353689/109-258
EBL53669/156-286
EBV36837/9-136
2001481689/27-202
ECN37979/66-252
ECI22522/132-284
ECC69061/85-217
EDH79027/21-203
EBA97283/71-240
EBA97283/446-503
EBQ19944/117-224
ECM27044/4-145
EBR45420/6-183
EDA35593/5-187
EDB14786/15-143
EDB14786/238-418
ECP61351/6-184
EDG22580/51-257
ECF38154/19-176
EBB34949/18-158
ECO58819/139-271
EBM35404/6-140
EDF75808/120-305
EDC01058/119-255
ECB78720/21-222
EBL47911/118-252
EDF31111/149-310
ECW29484/106-314
EBI54687/110-313
ECZ13635/185-348
ECH69409/96-234
ECE57345/94-252
ECB35877/42-220
ECN42035/114-247
EBJ81179/3-172
EBJ07623/71-257
ECD05793/186-322
EDF22509/59-241
EDG84607/31-221
2001229923/42-255
EBC50260/41-223
EDC33127/59-241
2004220325/177-363
EBY42739/2-197
EDJ00718/465-596
EDA47677/59-241
EBK89262/5-148
EBS47812/37-200
ECB16207/2-186
EBP01437/160-335
EBM05810/31-222
EBX26154/9-184
EDF04899/81-269
EDF04899/383-549
EBX82221/2-141
ECE01287/2-141
EBG38831/2-102
EBF17134/34-168
EBZ18994/2-137
ECV10452/442-598
2001075590/63-230
ECV69152/34-227
ECT69840/121-244
ECV30375/115-295
EBC34411/104-262
ECZ39930/178-357
EBZ31350/16-207
ECX60915/69-238
ECX60915/323-495
EBU96640/22-213
EBS08672/87-216
ECL57508/4-104
EDJ05081/131-338
ECK64294/84-226
ECY44759/123-305
EDH26390/123-305
2004223285/235-433
EBK01364/31-221
ECS19656/112-248
EBZ68173/108-246
ECN59771/12-172
ECS06131/2-141
ECR38250/156-286
EDF42452/54-236
2001439706/17-213
ECS21347/53-236
EBW23598/107-285
ECJ42079/31-221
EDF17885/183-369
EBL66045/35-223
EBK16703/33-214
EBJ17616/137-320
EBD86806/89-265
EBX63948/11-173
ECO49071/96-207
EBH27200/93-255
ECK42085/24-173
EBV27933/41-207
EDH82661/34-211
ECQ78415/112-250
ECS30760/43-183
EDE95717/157-314
EBY54595/21-212
2004020794/34-215
ECM54917/3-178
EBT54191/38-196
ECN74859/39-243
EBT10514/44-218
EBG82145/16-224
ECX00435/467-634
EDC58943/33-215
EBT62369/2-145
EDG94414/178-364
EBW29904/1-128
EBP53696/2-157
EBS60926/23-200
EBI53402/135-299
EDF31585/196-329
ECS95848/34-227
EDB71605/36-205
ECF05626/57-214
ECZ31080/161-260
EDG70457/59-241
EBU20450/3-105
ECV51818/69-238
ECV51818/323-495
ECU41517/56-266
ECN03557/22-223
EBB99719/5-169
ECV58770/101-314
2004208162/108-291
ECD57673/24-202
EBR88032/2-161
ECW14294/59-245
EDH59862/10-183
ECO78559/82-280
EBB88925/192-316
ECY66956/51-224
EBQ60608/16-193
ECE01774/28-254
ECZ32402/33-224
EBF87865/11-148
ECW85485/1-100
ECX93383/84-268
ECX93383/368-552
ECX65370/78-245
EBB36957/71-274
EBC34979/2-184
EDE63964/220-384
ECB55120/25-177
EDB53206/208-389
EBB95164/28-201
EBG97497/19-217
EBG97497/309-480
ECY67238/115-291
EBT91862/20-207
EBR62039/93-260
ECE77118/49-235
ECR90242/3-123
EBU76967/2-187
ECK76398/26-206
ECN99687/54-258
ECB02603/86-222
ECG33639/2-131
ECV93514/89-294
ECM75072/76-227
EBW16623/39-222
EDB03946/59-241
ECH74134/2-202
EDG63922/113-246
ECK76820/141-289
EBG81500/31-221
EDI14833/75-245
ECT44480/103-272
EBB71490/19-158
2004036603/100-299
ECC81877/3-166
EBU87290/48-211
EDA72765/6-162
2000396970/34-232
2001471251/25-210
EDJ28107/151-318
ECW55459/208-389
EBT57633/8-187
EBH89757/179-339
EBC34379/51-210
ECE74677/2-153
EDC43020/95-275
EBD52638/63-245
ECT21723/1-154
ECV05801/1144-1288
EDH40224/38-214
EBI73999/113-241
EBY12141/32-222
ECN60540/5-141
ECY81038/208-389
ECU36905/74-265
ECW93145/67-242
EDF27837/40-235
EBG94419/387-514
ECZ97067/74-241
EDF13907/2-140
EBB40245/32-211
EBK94210/120-297
ECZ44430/120-297
ECY42425/250-416
ECP99283/113-228
ECB04642/3-185
EBO87967/1-95
ECJ88302/16-195
EDG36580/100-306
ECA20558/4-165
2000501670/120-291
EDA29340/31-209
ECC22421/127-257
ECT16306/2-137
EBU32402/2-185
EBD95538/17-208
EBW62384/23-214
ECF88370/1-148
EBC90284/2-137
EDJ27219/214-389
EBI93470/107-269
EBY80205/7-189
EBO01369/59-242
EDH28358/59-242
ECT54386/160-292
EBB29153/41-227
EDB70192/2-187
EBS90741/31-213
EBB05598/2-149
EBN38510/7-147
EBY89661/5-163
EBO74144/3-140
ECT61692/124-224
EDJ01795/238-424
EDF52867/20-198
ECS89992/77-264
EBL09555/1-90
ECX13506/66-248
ECF34785/82-205
ECF95560/59-258
ECL59530/70-274
EBR24969/130-264
ECY73696/175-361
EBR98227/75-217
EDE44359/52-232
EBU41496/4-159
EDE32985/7-106
EDE32985/207-395
EBA75223/30-231
ECV85821/14-194
ECV85821/293-475
EBT15497/97-195
ECL97037/3-132
EBW18324/117-279
EDA03322/91-270
EBD12908/107-277
EBP97713/70-239
EBT37689/42-217
EDD68342/98-198
EBT78467/62-249
EBX26370/42-236
EBY84271/1-197
2001400700/86-289
EBW27030/10-190
EBJ24853/2-165
2004043295/3-120
EBJ35260/173-302
EDA03803/112-258
ECX13572/63-245
2001437222/96-277
EBG97440/86-267
ECX51539/7-182
ECC68040/124-305
EBK62502/19-205
ECX39704/3-137
EBW53656/80-216
EBI99353/68-254
2000463460/113-283
ECI95441/143-285
ECR50488/49-220
EBB99641/60-264
ECV43655/34-178
ECB04712/9-177
EBI45214/2-172
EBZ71283/106-247
EDE85091/117-273
2001205144/93-331
EBA70057/107-311
EBM43663/229-431
EDE08252/33-222
2001465684/1-136
EBM14588/3-203
ECZ07773/2-140
ECT89216/120-277
ECD41297/112-241
EDA64956/105-283
ECJ27609/2-147
2004010451/29-212
ECI22521/105-283
ECV98159/20-223
EBF29441/1-158
EBO83081/1-108
EDG11746/3-192
2000220210/15-192
EBS79487/2-138
ECT67549/10-179
2001208433/93-286
2000184830/22-216
2001010820/22-216
EBR45301/4-170
ECB98108/3-162
EBS87035/32-223
2000158000/72-239
EDC25856/63-246
EBC88092/1-151
2004007530/226-405
ECJ30970/82-213
EBI84830/112-248
ECT00881/2-184
ECZ55016/234-412
EBC88313/37-238
EDF93525/87-292
ECU61310/39-211
EDB38173/172-387
ECJ26262/41-162
EBO04185/31-199
EBT25458/46-226
EDF00779/1-128
EBD05425/13-195
EDG35740/59-241
EBT69655/118-259
EBZ95360/92-236
EDA82863/113-282
EBI76102/36-227
EBR28743/174-304
EBR92888/56-242
ECT98700/114-239
ECV29713/60-236
EDC52433/251-390
2001436565/28-168
EBP56209/116-255
EBJ42357/2-149
EDA59937/43-217
ECZ72578/123-243
ECK87412/66-248
EBO23419/8-193
ECZ59742/155-315
ECA64510/8-186
EBX02778/20-193
EBP20624/9-151
EBJ49999/92-191
EDE08923/134-334
ECT48976/2-192
ECC21869/92-192
EBZ15641/74-228
EBN94716/2-206
ECB89011/3-182
EDH62667/21-207
ECD23812/7-171
ECY11738/117-253
EDC45783/63-245
ECM14108/33-222
EDD47474/59-241
EDD18838/37-226
ECN18274/113-257
EBL57180/63-246
EBR85309/21-193
ECC21944/1-166
ECY64800/2-181
EBS70243/42-233
EDG86498/140-327
EBA92211/70-296
EBU92315/2-184
EDB69442/55-228
ECB10117/2-142
2001257654/85-234
EDI87174/51-216
EDJ58802/93-259
EBO44061/131-263
EDH77123/104-284
EBQ48541/34-220
ECD79122/114-301
EBH26199/91-186
EBQ16652/57-227
EDA21574/117-253
EBI90105/195-319
EBM47551/75-243
ECB14390/6-183
ECV47822/126-309
EDJ35558/145-327
EBI81901/9-181
EDA38438/6-145
EDF22758/5-199
ECW30688/167-327
EBF89670/43-244
EBJ32567/11-183
EDE25585/151-277
ECZ73609/60-246
EBK90570/209-343
2000054390/35-221
ECT24057/81-241
EDC56847/139-308
EDF10146/31-221
ECI85686/8-149
2000349860/89-257
ECY63234/180-343
EDE66590/89-267
EBV61517/92-282
EBG42419/109-281
2004004256/36-220
ECZ59923/175-337
EBR76560/2-151
ECJ88246/55-233
ECZ31614/96-275
EBG27508/63-245
ECK66213/4-196
EDA81729/35-216
ECM16358/123-254
EBT64719/20-198
EDA61713/109-286
ECZ22770/168-326
ECW69636/65-251
EBC55720/27-196
EBG12143/22-204
2004018082/67-214
EBF83998/55-256
EBB39258/154-316
EBK61769/98-283
ECW47611/101-331
ECR54393/65-243
EBT32000/14-179
2004226693/21-215
EDE63335/125-295
ECT31816/25-203
EBZ96998/1-146
EDJ24451/214-390
EBS81303/51-228
ECS89579/60-242
ECG62046/92-249
EBB13767/51-258
ECH33392/26-206
EBH34562/72-250
EBW85318/122-279
ECN62878/25-193
EBE44779/107-283
EDI79454/169-377
EBQ71406/4-173
ECG52549/24-159
EBT02744/88-260
ECG99063/124-264
EBR97616/4-160
ECZ87485/31-221
EBX43245/2-144
ECE55345/61-235
EDC19794/67-253
EBT28040/93-257
EBL63612/52-243
ECP45108/15-241
ECP58382/2-87
EDH70772/2-165
ECI30732/115-255
EBK15518/91-249
ECG03652/115-270
EBE32229/69-255
EBY00083/64-214
ECG51051/75-251
EBR87066/101-242
ECP57027/123-265
ECZ71275/79-242
EDC32738/59-241
EBI39698/73-264
EBM40020/75-237
ECP20322/18-195
2001232222/13-195
EBG37415/104-267
ECZ51575/18-187
ECZ04305/31-221
EBE09439/67-258
ECE83245/3-162
EBI73998/2-92
ECM47276/2-137
ECY73516/32-214
EDB39080/59-241
ECY88187/33-215
EDH02999/383-513
EBH02576/33-223
EBM81469/109-237
EBO52931/31-166
EBS08627/38-217
ECD89328/112-321
EDA12695/42-217
EDG77302/219-418
ECA14176/103-288
ECK55265/27-224
ECJ30371/60-234
EDC09781/36-207
EBD77018/98-281
ECZ10411/67-246
EBL99379/33-222
ECY13530/194-367
EDJ48949/313-486
EBQ21940/142-264
ECZ69206/57-236
EDB10108/85-280
2001407526/40-228
EDG34098/16-176
ECS86241/23-203
EBH40227/63-245
EDG84610/291-491
EDI07554/52-234
EBL39165/88-281
EBJ94045/43-216
EDD39065/59-239
EBZ45373/6-176
EBV69864/12-203
EBS83969/118-222
2001124940/44-221
ECV65682/32-209
EBT88353/109-239
ECX00983/1-101
EDD49410/65-247
EBS02857/5-159
EDG58211/178-364
EBB51061/31-204
2000635400/4-143
ECJ02135/1-135
EDH68546/459-627
EBG51784/69-266
ECG40027/54-232
EDE91027/52-212
EBG58156/2-154
ECW29280/27-223
ECZ74326/210-387
EDD65251/66-257
ECE46737/99-301
EDA20677/203-402
ECY32493/110-287
ECR72756/100-259
ECZ74817/125-292
EDD65430/120-225
EDI98246/24-147
EDI98246/238-414
ECF23374/61-242
ECZ32951/169-283
EBS99595/19-205
2004003270/195-371
ECZ00321/55-227
EDF56998/44-217
EBB68879/6-178
EBB25641/64-247
ECK71092/7-164
EBE56763/3-163
ECT21193/1-191
ECL00259/120-315
ECT67201/56-175
EDJ63922/93-284
EBH09861/43-217
ECX11947/65-251
ECX11947/347-505
EDG45496/219-390
ECO23173/7-161
EBT82306/116-276
EBY70079/5-192
EBD39200/331-467
EDB80162/137-318
ECV92932/1-86
EBD42999/11-143
ECH87070/2-141
EBO78786/348-535
EBI54970/64-267
EDH37966/113-319
EDB95166/102-254
2001234269/14-154
ECA85358/1-113
ECV20192/146-330
EBF37878/90-291
EDC63072/12-198
EBC98660/117-255
EBW28179/70-255
ECZ57868/42-217
ECR10350/75-222
EBZ84612/21-179
EDA49764/31-221
EDB93448/53-227
EBS38003/101-238
ECE58857/33-223
EDC58102/102-272
EBP21700/73-237
ECG53619/30-210
ECP99426/8-183
EBR79230/117-227
EBU76917/25-218
EDA84070/12-211
EBT17597/112-298
EDA44538/121-248
EBC04360/27-195
EDH22814/29-226
ECO08952/49-234
ECY67403/4-201
EDA18370/4-201
ECZ89116/127-305
EBZ59498/20-207
EDD87753/44-217
ECP14574/141-256
ECP42486/93-269
2001500960/14-174
EDA60182/118-221
EDB99126/2-155
EDF46780/12-152
2001212140/68-192
EDG26078/98-271
2001306889/34-207
ECR03297/7-136
EDA78428/75-276
2004015661/43-228
EBO75569/244-388
EBG66095/43-238
EBO44487/153-310
EBL01854/4-189
EBL46092/225-394
EBH86262/63-246
ECY65003/14-152
EBF10693/89-271
ECK83279/69-244
2001437175/113-232
EBJ80435/91-270
EBM54656/91-270
ECS36234/3-178
ECX55105/91-270
EBG48846/15-153
ECL58112/1-182
EBG50142/111-289
ECG36209/120-283
EBJ14429/76-233
EBV12060/22-200
EBD10528/97-229
EDI65561/1-151
EBQ40750/198-350
ECX48142/250-450
ECA35122/63-246
EBE23327/125-308
ECO53290/23-201
ECT45813/7-166
EBO81495/10-146
EBA78162/33-223
EDE61325/76-268
ECB98565/43-221
EBP38863/46-228
ECS95434/3-166
ECD85609/3-147
EBS84926/106-284
ECS83461/8-147
ECZ73475/44-217
EDG99104/97-301
EDC02724/105-296
EBQ51375/88-264
EDC17999/43-217
ECE83243/67-238
EBF27162/147-273
EBH09457/52-216
EBT82234/15-193
EBD83973/92-275
EBQ42691/118-274
ECV95552/107-305
ECV27382/211-381
EBU03638/12-144
EBW05898/31-209
ECU22901/3-101
EBF45683/4-169
EBJ77127/51-258
EBM88436/226-416
EBW54246/37-218
ECX73537/75-253
EDG19452/110-290
ECR00821/53-239
EDC95830/232-433
EBL96973/93-264
ECO56767/9-188
ECM51760/95-288
EDI74320/57-189
2001470822/130-252
ECY84176/211-381
EBM15172/78-237
EBH26835/37-228
ECJ29647/103-265
EBP29416/159-297
EBY10113/95-251
ECM60763/2-135
EDE64064/73-273
EBS24006/2-190
ECR35985/68-287
ECZ84282/114-298
EBC59568/1-182
ECG38543/3-100
EBT62076/14-205
EDF58739/103-275
ECY82996/92-283
ECZ92742/92-283
ECX59106/258-464
EBF22739/98-299
EBZ11544/69-227
EBC90724/14-221
2001381449/41-235
ECI23115/163-286
EDD50052/12-146
ECN00543/77-236
EBV10669/116-234
EBH66305/212-381
EBR44415/88-275
ECG71177/35-164
EBV32162/25-161
2001375516/62-254
ECV60173/104-287
2000258740/45-242
EDG85864/240-438
ECX03631/83-277
2001406276/1-188
EBG92793/14-149
EBU85288/97-261
EBI19392/275-404
EBT13466/101-213
EDA24626/210-380
EDB96258/76-267
EBL63991/55-184
EBQ70344/43-216
EDA72756/3-149
EBB44752/41-219
ECX21620/92-299
EBZ35064/50-232
EBQ54088/3-161
ECB79496/26-231
EBB22957/101-244
EBG26545/51-216
ECF88602/12-196
EDJ59640/33-224
EBA77776/159-319
EBE27155/55-227
2004023715/18-164
ECR58520/1-157
EDB06822/19-146
EBF47943/3-178
ECV18010/187-384
EDG25635/31-221
EDA49302/109-286
ECW22021/106-311
EDD96842/276-492
ECR91438/2-92
EDD15371/59-241
ECZ31081/1-109
2000306870/49-228
2001510614/114-262
EDH40542/99-294
ECV01124/69-237
ECV01124/323-495
ECW84491/156-316
ECK66611/6-192
ECX62385/307-523
ECS25817/102-282
EDH43164/78-251
EDH44247/78-251
ECD58544/42-212
ECH10246/96-237
EBM22946/249-458
EDD75088/9-127
EDD75088/291-376
ECI38881/26-204
ECF75983/50-211
EBV94501/179-321
EDJ32411/129-255
EBN75266/51-216
EDC72776/51-216
ECT18447/40-223
ECE36207/2-92
EDB25698/19-146
ECE70220/44-183
EDA58243/91-310
ECX46317/299-499
EBM40750/139-289
EBN97557/414-572
EBD34361/7-180
EBU58354/2-148
EDF27350/210-387
EDJ65558/23-201
EDD45121/34-212
EBT92182/30-165
EDA73419/92-283
ECZ45579/109-287
EBG01557/52-209
EDG99509/24-219
ECM52843/119-281
2001354099/10-142
EBH70993/37-199
EBG71560/5-158
ECV49578/99-300
ECG15476/97-279
EDH39229/10-128
EDH39229/290-358
ECJ29228/121-267
EDD19874/101-258
EBG87390/21-204
EBH09562/1-178
EDB61017/144-331
ECG40734/29-220
ECJ90077/52-228
ECV91572/182-368
EDH74922/306-519
EDE28610/2-129
ECL63579/55-233
ECX33609/64-251
ECX33609/347-443
ECZ52356/169-326
EDB71412/336-460
EBO16669/5-184
EDH68418/79-249
EBL44323/4-175
ECC76172/2-154
EDI31080/192-308
ECV48127/109-286
2001278964/48-169
EBM78971/97-227
EBV03091/51-238
EDC01118/125-308
EDC07456/125-308
EDB82550/126-273
2001320567/12-180
EBF75724/114-219
EBH42376/31-204
EDE69964/49-227
2004237117/60-238
EBI92095/47-216
EBK43507/47-216
ECQ33306/47-216
ECV70932/47-216
EDC34923/305-522
ECX97493/47-225
ECL92372/4-175
ECZ41465/7-171
ECC63376/72-191
EBC81629/123-246
ECP26376/77-231
EBE77045/93-294
ECO51279/29-170
EBY15295/53-216
EDG99688/63-245
2001402983/88-275
EDE31285/15-149
ECA07167/66-254
EDD96619/115-346
ECR80208/12-198
EBH75240/45-216
EBU41052/46-183
ECL02343/46-183
EBY88090/11-191
EDE01651/257-457
ECV04291/86-259
ECN66526/41-219
EBG53092/100-278
EBD55379/118-223
EBG20013/397-525
EBV36226/163-292
EBE33440/128-332
ECX11969/128-332
ECX20152/128-332
EBK55964/57-234
EBK41127/99-294
ECH83223/44-239
EBB37049/109-287
EDB24263/51-228
EDF09203/59-241
ECO59203/1-181
EDH39268/115-297
EBG36636/28-222
ECB26178/38-166
EDC29177/63-245
EBP03745/115-228
ECX38232/64-254
EBV91794/97-283
EBP72487/40-207
ECE83012/162-303
EDC33116/108-285
ECX81032/120-305
EBD46861/33-210
EBS73422/3-128
ECV10816/94-262
ECU28611/1-202
EBL77366/92-283
EDF10849/211-388
ECZ56176/2-145
EBT75884/145-282
ECV38887/19-152
EBM67606/122-307
ECD29032/3-191
EBT79631/79-283
EBO03724/188-374
ECT06604/57-258
ECY74530/268-454
EBW63948/30-211
EDA86784/2-171
2001457422/46-234
EBI13297/94-285
ECW48883/94-285
EDB38194/94-285
EDD97764/94-285
EDF15440/94-285
EDG61326/94-285
EBT39064/92-281
EBE31217/112-242
EBY40570/1-100
EBH40643/3-100
EDF10419/124-309
ECP01783/6-151
EDI36592/165-296
EDC87905/167-330
EBW15593/2-144
EBX04783/62-241
ECH35122/43-224
ECP97603/34-228
EBH37180/111-241
ECW36930/104-299
EDI56401/110-287
EBC17451/109-300
EBG33367/109-300
ECX72820/109-300
EDF68160/109-300
EDH52311/63-245
EBY88956/4-155
ECN82308/40-222
EDE49746/160-336
ECT39246/75-209
EDJ03695/293-436
2004027950/43-228
EBH54531/1-147
ECG76764/112-251
EBL81771/42-217
ECI34086/15-241
2001362484/2-85
EDB81240/173-360
EDA83976/114-290
ECG53242/3-126
EDG70929/97-259
EBJ36228/51-229
EBY44803/56-240
EBV58151/135-269
EDI49692/108-285
ECG95646/2-102
ECZ91785/107-326
EDE11587/32-222
EBL58691/30-141
EBL58691/241-417
EBM58282/132-317
EDF39125/236-423
ECW85983/230-416
ECC02519/27-184
EBL81557/120-256
ECQ86581/85-286
EDH03843/6-143
ECR05905/55-229
ECL04897/21-187
EBD07701/95-295
EBG92367/88-270
EBE98436/87-265
EDJ37419/59-243
ECD17026/185-309
ECL63693/6-198
EBL64229/117-251
EDD08286/27-148
EDD08286/244-402
ECW05806/251-452
ECW93802/221-416
EDI87305/97-269
ECR40501/100-231
ECB89632/38-224
EDA28581/147-352
EBJ49212/1-140
ECA20021/2-103
EDG00009/118-288
EBF19167/140-297
ECF27801/172-320
ECL62627/99-242
2000126120/96-293
2001036890/96-293
EDF94591/33-224
EBW35333/121-250
EBF54578/34-232
EBZ37974/115-257
EBV47394/4-183
ECR62294/97-236
EDG73608/98-275
ECQ96868/65-243
ECX82630/109-300
EDG51704/109-300
ECW66323/59-224
ECR48276/117-259
EDB59959/130-300
ECD55302/74-228
EBM57288/74-252
ECK63805/29-219
EBS38671/12-144
EBX66220/75-244
2000343850/88-265
ECT92278/107-265
EBB96032/71-243
ECJ34529/102-259
EBB18952/79-286
EDF58921/150-309
ECI14021/55-208
ECW21752/263-464
ECW25434/263-464
ECH44662/3-161
EBH16465/1-136
EBN92581/42-229
2001514038/16-157
2001361572/44-189
EBV84935/64-275
EDG74589/121-274
ECG55229/3-209
EBL54747/128-332
ECU91330/2-131
ECP15690/110-249
EBY54256/4-85
ECH37813/172-299
ECC32038/101-270
EBB12878/164-287
ECU75233/5-120
EDB11787/43-216
ECK83805/2-135
ECG30661/43-212
EBS67823/72-231
EDB71452/3-132
ECD81546/43-203
2001082760/3-171
EBN62329/236-366
ECF55326/117-251
EDG84505/167-330
ECK91792/51-237
EBG68016/28-222
ECN79412/3-164
2000452620/78-262
ECZ02354/245-449
EDF89684/4-176
EBD52416/106-261
ECM60557/23-213
ECC04121/5-172
2001463643/1-87
ECL77418/94-238
EDJ01140/431-564
EDI05434/63-245
EBB65620/55-238
EDJ19161/141-300
ECY03454/240-461
ECW81134/54-241
ECV45171/91-291
ECB13420/2-128
EBO55440/98-290
ECW93799/180-381
EDI85592/7-178
EDA94293/33-199
EDA94293/355-427
EBV30477/20-191
EBU64773/39-225
ECF36434/167-271
EDE33241/21-195
EBU37224/4-176
EBR58804/10-218
ECQ84090/5-197
ECN25227/1-179
EBS48162/70-233
2000191630/89-260
2001029700/89-260
ECV04424/252-456
ECV45709/304-520
EBT40322/38-213
2001415806/58-238
EBG12103/45-231
EBK76895/100-297
EDF09457/120-274
EBK34374/1-102
ECS34211/2-185
ECT22038/7-209
EDE44052/157-343
2001422792/13-184
2000400770/22-211
EBY15925/156-279
EBN48067/175-391
ECY34488/2-74
ECY34488/295-455
ECX40055/312-528
ECU88664/35-205
EDI37837/63-245
ECN94648/41-199
ECG32366/121-233
ECX39660/130-306
2004019284/43-228
EBW08609/5-172
EBN23444/99-301
ECV48870/236-423
2000455320/89-260
ECV68104/128-332
2001336169/95-254
ECY73725/86-284
ECY73725/365-552
2001236752/8-142
EBI19253/84-287
ECE20822/65-253
EDJ70257/32-222
EBU15612/41-242
EBH25254/41-215
EBL81770/32-212
EBP51021/2-192
EBG88505/48-163
ECJ20980/28-254
2001329484/108-259
EBH31395/141-338
EBB97067/91-204
EBS15069/16-152
ECE46308/15-151
ECC59435/59-241
EBT56076/109-269
ECD06051/136-246
ECS05163/40-220
EBI93423/35-202
EBI40845/4-188
EDJ49040/50-235
EDE12171/103-279
EBQ16181/107-248
EBM01636/115-347
EDB42493/240-437
ECR04761/2-200
ECR48036/88-242
EBM65333/2-89
ECW15787/50-246
ECV50817/225-420
EBV41432/113-269
EBC57072/26-213
EDA71240/19-160
ECB83596/168-320
2001241482/4-190
EDJ33868/128-318
EBU20759/1-163
ECW76688/71-243
ECC98696/42-215
EDB29181/57-236
EBF38327/65-178
EDD04561/14-196
2004019132/46-223
EDC85752/105-251
EBH60499/8-212
ECU50915/98-260
ECF88396/3-131
ECV93872/2-191
ECV58766/102-302
EBZ27472/119-236
EBZ34953/86-262
ECB57659/5-140
EBN99329/130-306
ECL55995/92-255
EDG17043/73-259
EDG17043/345-532
ECP04033/7-183
ECW13263/70-230
EDH71215/212-411
EDH19212/78-251
ECR92091/1-160
EBK45328/310-465
ECA61187/113-255
EBV85718/123-273
ECH37483/2-160
2000187850/77-259
EDA60885/46-214
ECO33477/112-253
EBK33587/38-211
EDB55343/55-237
2004215157/286-481
2004215157/596-777
EBE12333/96-283
ECP57907/36-182
ECI48314/70-256
2004176700/81-249
EBO83616/76-218
ECS65197/41-208
EBJ80354/117-302
ECB12012/131-261
ECF80077/97-258
EBB52183/50-232
EDF13780/10-190
EBS21494/2-133
ECX80505/165-324
EDF78961/52-218
ECZ59065/82-264
EBQ12302/16-185
EDA99534/132-348
EDE96362/94-284
EBO94287/66-252
ECR84747/9-167
EDE02759/98-291
ECK19122/45-217
EBO64190/1-161
EBS31013/5-127
EBP98271/3-110
EBV98385/134-283
ECE36597/55-250
2001204923/93-292
EDI65299/59-242
EBT66843/2-134
ECS51026/2-182
EBT08024/128-285
ECI89824/22-199
ECX62902/63-245
EBU52685/26-182
EDA11269/37-212
ECD88694/59-241
EDE64591/303-504
ECB93628/126-249
EBB97117/55-241
EBV36006/60-198
EBH09117/106-238
EBC09465/27-200
EBW47874/95-273
ECL18238/124-255
EBE05545/7-170
ECV73178/115-253
EDH69129/3-123
ECV10888/33-216
ECO30106/32-214
ECH62918/137-274
ECW07761/27-222
ECB93263/46-175
EDB66326/114-261
EBA89762/144-360
EBV23647/74-236
EDA07806/162-258
ECC17900/124-246
EDF40149/98-271
ECI45079/83-212
ECA42748/89-261
ECT19151/163-286
EBK90022/1-145
EDJ16580/119-236
EBW48088/77-237
ECW70085/2-144
EBM54388/178-347
ECR92982/57-221
2004207982/110-276
ECU98411/190-372
ECZ19262/98-270
EBY97719/12-196
ECX48052/137-323
ECT34809/18-190
ECO16121/1-142
2004019785/85-245
EDB66645/45-211
EBF46565/193-379
EDH37077/257-461
ECD10068/114-299
EBS87596/78-256
EBF48059/42-247
ECC78381/174-298
EDD83933/3-147
EDA78851/117-242
ECV38944/92-256
ECV38944/344-512
EBE82152/1-140
EBE82152/228-395
EBO36743/151-255
EDF79769/40-249
ECX29034/305-521
EDH76367/73-273
EBE57953/31-221
ECX58175/21-228
ECC88463/179-302
EDI32551/1-146
EDB90742/79-257
EBY56730/47-216
2000132580/7-176
2004211937/94-285
ECI23222/87-273
ECK53576/131-267
ECJ99167/109-235
EDG02496/1-133
EBF15087/67-265
EBO41510/107-312
EBH86899/99-250
EBH34760/103-306
EDA17306/102-328
EBJ09139/28-196
EBH78941/2-144
ECK37781/53-228
EBZ10406/23-212
ECB57555/5-184
EBV89380/138-294
EDA04182/165-441
EDC36731/234-429
ECV69795/305-522
2001502161/97-279
ECT69336/58-257
EDC65788/159-293
ECF21506/108-226
EDC00661/217-412
EBM84064/77-255
ECG24350/70-252
EDI64362/100-214
EDA15605/109-277
ECW27524/112-320
ECM84429/55-229
EDB46376/94-281
EBT46974/65-259
EBP68036/29-223
2001216766/101-295
2001216766/393-504
EDA84764/86-291
ECO45481/23-182
EBP85201/352-491
EDH18050/102-307
ECJ92432/38-215
ECW43671/2-149
EBH93234/48-217
EDG64569/23-224
EBQ47012/2-158
ECI33974/12-188
EDI64509/112-289
EBL14127/17-204
ECC07989/24-199
EBT48441/3-181
2001487379/77-234
ECE77834/77-256
EBV74854/2-133
EBI00562/284-405
EBN47690/187-373
ECN95475/2-171
EBY78949/73-259
EDF91402/1-140
EBS54351/11-104
EDD68159/90-291
EDF01222/110-336
ECC74256/6-185
EBS89422/99-285
ECC75641/3-163
ECH08296/125-277
ECB72099/6-179
EBC67486/2-155
ECD83804/98-241
EBT28310/90-247
ECO13466/117-248
ECE27269/32-189
ECX59710/109-287
ECZ55120/1-148
ECH37769/10-186
ECY42718/86-263
EBO56756/68-244
ECJ20337/60-219
EBW57446/101-261
ECT02272/93-268
EBX95912/100-259
2004033446/241-447
ECG69334/143-300
EBW17850/112-233
EBI58225/125-257
EBW77523/4-189
ECE32064/2-180
ECT61355/2-180
EDD70187/2-145
EBF97234/62-260
ECT53863/13-180
ECH61954/125-255
ECX49871/157-351
EBM81108/47-231
EBJ87258/1-169
ECY79164/91-284
ECY79164/382-524
ECQ23340/4-119
EBY88786/9-188
ECR79819/117-287
ECX45781/159-345
EDE14883/365-495
EBS32974/14-201
ECL64274/96-280
ECX83615/40-247
ECD82589/14-180
ECX97289/52-249
EBT42389/5-214
ECZ32588/87-292
ECB83389/52-237
2000366820/24-213
EDD56582/306-521
ECZ62053/2-202
ECX88693/267-472
EBQ22785/73-261
EBQ22785/352-492
ECE85268/74-277
2001414019/102-247
ECR17594/40-192
ECJ29703/35-221
EBX68519/4-178
2004039230/118-285
ECW05152/41-228
EDD74917/68-233
ECA00411/159-290
EBY76979/15-185
EBY69072/4-169
EBN82701/4-135
EDG97169/1-220
ECQ25549/9-148
EBR18746/3-159
EDH48161/201-406
ECV52196/129-333
ECY67301/100-267
ECY67301/368-547
ECT18086/154-313
ECO96043/2-143
ECV19970/115-310
EDF15282/206-425
ECX67642/177-353
EDJ39233/69-256
EBK71123/102-233
ECV47618/252-456
ECX01328/63-245
ECX92905/215-459
EBZ91905/27-214
ECG40116/105-268
EBP94616/92-273
ECB34133/1-136
ECA91132/120-289
EBR33806/95-273
EBH95265/104-282
EBP29447/4-173
EBP29447/272-398
EBR02023/62-230
ECV01434/47-235
EBB13299/118-232
EDF63712/221-396
ECI12303/63-245
EBN33729/114-223
EBT59189/68-266
2001207774/72-246
2001207774/392-556
ECY50173/191-376
EBT63204/12-187
EDE67338/99-294
EDB17281/28-156
ECN73525/2-133
EBS66866/130-254
ECY02467/208-413
EDH32862/95-271
2001234098/83-286
EBP77005/54-211
ECV41427/159-345
ECE71955/35-156
ECA53772/19-245
EDA78411/47-235
ECS28929/50-257
ECZ44758/2-99
2001305083/32-204
EBR77772/2-139
EDA39522/45-233
EDC84051/48-216
EDG70158/125-258
EBB18484/74-233
EDE10468/1-98
EBI37980/16-188
EBZ03803/5-138
EDI83932/147-348
EBT46962/26-231
EBN00371/98-294
EBT78916/36-173
ECV53007/92-283
ECO97751/15-195
EBU94240/120-262
ECX91563/95-271
ECX88297/44-226
2000221910/89-276
EBA73111/78-276
EBD68495/20-200
ECZ60165/154-380
ECG93405/2-191
EDE05638/76-242
EDE05638/349-465
EDC00782/110-238
ECL04293/7-191
EBT47586/9-141
ECW25932/91-271
EBN72538/61-236
2000464260/27-216
EDI61330/107-312
ECY24580/1-186
ECT29698/121-259
ECF16635/104-251
ECN73676/121-244
ECZ91789/210-389
EDB12103/43-230
EDB12103/326-423
EBP67142/89-235
EBY20750/105-250
EBR44003/9-199
ECR80553/1-108
EBW95606/181-306
ECV18047/391-586
EBV07792/31-221
ECW88638/123-250
ECW97312/305-500
ECH88757/94-226
EBS71127/136-256
EDA19429/26-183
EBR01152/27-196
EBI14624/2-189
EBQ86649/231-417
ECY46913/107-251
EBQ12716/188-313
EBE42392/114-231
ECY99536/51-222
EBY08366/11-207
EBH28748/60-231
ECX98952/98-289
EBH38535/108-222
EBH45908/63-245
EBV11096/158-289
EDJ28278/143-325
EBY57626/10-145
EBU60847/71-258
ECM68150/33-208
EBD86237/210-389
ECR03649/58-245
EDD11391/114-301
EBT80166/44-178
EBD94358/31-221
ECP36289/92-259
ECE54735/71-246
EBP73078/1-163
EBG26356/48-216
ECK40085/27-203
ECT18459/3-213
EBZ25051/4-170
ECS33652/75-204
EBM18204/199-382
ECQ17804/100-286
ECW99482/63-246
EBI97121/3-137
ECG46070/48-216
EDA04131/109-287
EDF05002/109-287
ECM35649/16-153
ECP04789/15-189
EBC07352/104-249
2004212770/36-216
2001464851/17-215
2004018912/11-142
ECW05731/147-277
ECC10424/50-236
EBB44823/17-194
ECE85997/46-178
ECA39992/46-178
ECB90938/8-157
2001473726/4-140
EBC16585/6-185
2004041870/92-272
EBJ27900/92-293
EDJ34013/30-216
EBK41245/109-296
ECP99285/32-242
EDI54648/31-221
EDI72827/199-400
ECV32544/120-323
EBF08802/245-445
EBV70831/80-210
ECC01355/109-251
ECR24260/106-249
EDG87226/303-514
EDB86760/39-213
ECX66604/44-218
ECQ06079/5-141
ECA70044/117-251
EBH60793/61-239
EBI64077/59-229
EBL04198/109-283
EBT55040/4-173
EDA49794/205-424
EBR88188/98-231
EBV64022/5-144
EBT27339/67-242
2001428069/114-281
ECF62131/35-203
ECZ86424/159-315
EBS30230/122-295
EBQ04540/2-183
ECC76173/92-252
EBN26074/104-290
EDF17245/165-324
EDE88277/113-219
EBO29126/64-246
EBJ95087/95-305
EBX11144/152-288
EBW05310/75-262
EDF23872/100-271
2001500073/85-260
ECH32939/73-251
EDB92545/125-271
EBY00273/55-229
EBO70414/100-213
ECX11545/466-597
EBA63700/45-229
EBY29475/2-133
EDA58242/211-390
EDH53004/120-304
ECM02091/33-224
ECP47893/99-211
EBM34591/147-326
EBH91286/36-183
ECA13174/26-216
EDF79452/61-247
EBI58518/37-210
ECS09811/31-220
ECY03199/84-263
ECT73773/89-291
ECZ86955/33-224
EBN19351/215-393
EBJ14546/94-269
EDG37291/203-381
2001097280/78-259
EBP03337/10-198
EDG85481/1-147
ECM55428/3-181
EBF93751/35-214
ECD80915/115-228
ECG44554/48-223
EDH59094/99-285
EBC63573/65-249
EBC63573/349-501
EBE10655/85-285
EBT82478/33-223
EBF04299/157-318
ECG24354/76-246
EDD92805/210-389
EBQ61769/18-141
ECF91525/42-225
EBO64016/69-266
ECL46002/1-87
ECG94957/2-99
EBB07301/16-145
EBB07301/249-426
EBE76041/129-333
ECF73387/19-221
EBR56867/71-246
EDF64723/2-186
EDJ23680/96-281
EDI69578/100-270
ECQ57660/2-121
EDH06880/33-227
EDB70439/8-188
EBR47381/2-161
ECL85310/2-188
EDB04294/306-475
2001391069/115-221
EDH57786/57-239
EBK06135/47-253
2001275855/62-244
ECT03575/5-128
2001481165/2-117
EDA34665/7-165
EBO18617/95-193
EBZ51942/74-276
ECY80070/243-442
2001295972/5-145
EBB56814/28-198
EBC37040/42-217
ECK76228/2-179
EDB03605/119-289
EDH00120/3-190
ECE70080/17-225
EBT87732/88-187
2001285194/94-222
EDJ61550/54-249
EBL80301/34-227
EBB44648/29-226
ECK76609/18-175
ECW03168/128-326
EDH50435/1-143
ECL05595/7-151
EBC42408/120-278
EBS55472/75-207
2001261679/41-223
ECH66192/86-242
ECM63515/103-213
2001297050/104-275
2001208434/133-344
EBW82822/109-267
EBM23541/76-268
EDE45285/72-264
EBW66097/16-156
EBS91557/31-188
EDH97035/131-278
2004039903/77-249
ECH19884/5-162
EBF64092/74-269
ECL61057/6-147
ECP44028/109-251
ECF20481/80-258
ECI63636/3-169
EDJ16100/255-481
2001443918/42-173
EDF88309/33-222
ECZ93368/250-411
ECD25544/16-184
EBR67552/91-266
EBH10580/181-361
EBS25211/8-110
EDA18202/48-216
EBG87903/40-210
ECF68047/163-267
EDI29632/168-325
ECQ79014/5-220
ECP72947/107-212
EBQ36854/22-146
ECC72345/6-158
EDI38725/244-430
ECV11081/147-344
ECV11081/452-593
EBV96849/123-280
EDH97324/152-311
EBP27363/31-221
EDB69016/153-331
ECZ27719/91-277
ECX51523/115-310
EBC88987/112-310
EBC89074/112-310
ECV23268/112-310
ECV98162/112-310
ECW36428/112-310
EDJ13191/27-196
ECF12730/3-130
EBJ31560/76-253
ECH86702/20-196
EBR88769/8-175
EDA77417/42-224
ECM61245/41-232
EBN54714/32-197
EDJ26245/105-269
ECZ03112/124-258
EBX29759/2-90
ECZ92332/157-314
EDC65079/6-165
ECF85416/10-149
EDJ37807/110-308
EBX46000/3-170
EBW00823/35-223
ECA49824/115-246
ECV23269/104-307
ECV90009/104-307
ECW36429/104-307
EBT15391/142-284
ECR48035/23-196
ECN49790/48-178
EDH99565/77-248
EDD96144/210-389
EBP18983/31-148
EBP18983/248-432
EBD93113/12-194
ECX33016/77-257
ECG37344/6-203
ECS55090/19-220
EBI43126/4-178
ECZ49885/34-212
EBF76769/333-503
ECX76880/132-314
EBM95961/94-295
ECS31864/153-290
ECS19577/97-233
ECI85735/5-92
ECW92273/110-253
EDB11336/31-221
EDJ30063/41-210
ECZ20688/135-292
EBD02525/48-245
EBD10584/48-245
EBJ79835/34-223
EBR27102/27-206
ECW17386/98-284
EDF22415/229-415
ECW85621/196-374
ECW08426/203-385
ECW06808/122-320
ECW29482/122-320
EBM67037/164-359
EDH10195/210-388
ECQ18371/54-238
EBW01429/12-181
EBV78687/128-256
EDA70157/1-123
EBT42935/5-174
EBG03321/241-378
EBS00036/4-158
ECZ32116/100-287
EDC47669/12-151
ECR91231/13-204
EDA27144/92-221
EBO96987/43-216
EBB29971/63-238
EBF54505/146-286
ECM44331/1-86
ECE08263/30-208
ECV37626/170-357
EDB88633/18-211
EBB91426/114-222
EBH39015/98-275
2001384712/93-278
ECN05217/2-98
EBZ88388/90-251
2001404108/15-197
ECJ57182/55-230
EBP82916/75-245
EBV88513/154-264
EBW13046/23-224
ECD35768/5-198
EBR28704/38-225
ECA44024/59-232
ECY99529/109-260
EDJ21755/27-223
ECZ72940/14-194
EBC94975/18-178
EBZ80362/72-233
EBW58100/2-197
EDG54793/210-388
EBK34652/41-214
EBM97931/23-197
ECT67360/24-160
ECX60870/92-253
ECC21947/1-162
EBK44688/98-305
ECK10574/3-203
EBQ56921/75-244
ECG14427/3-161
ECH73610/3-161
ECS73702/67-245
2004212282/104-281
ECY43344/181-318
ECH40448/58-233
EBL91221/5-174
2001360352/2-187
EBD12427/74-249
EDE08786/85-289
EBR25161/4-196
EDD45845/210-388
ECR54370/2-180
EBQ82946/107-288
ECO92245/112-221
EBE97012/11-134
EBE97012/214-402
ECB12622/41-225
ECS41622/93-229
EBK65573/103-285
EBE84205/52-220
ECM62537/2-132
ECS20587/11-190
ECZ92136/111-286
EDD97476/210-388
ECH38880/46-228
ECV05844/36-232
ECJ71269/12-194
EDD07993/102-315
EBJ37767/35-190
EBF98542/153-348
ECF76419/37-232
ECZ38303/5-162
2001368261/9-104
EBG03886/2-145
ECX76737/2-180
EDC39510/94-295
EBN20220/26-225
ECY14713/114-296
2004176753/81-249
ECR73046/23-183
ECQ02429/19-198
2001285307/32-204
EBX29617/1-92
EBA93239/107-336
EBH86932/115-252
ECA67854/156-326
ECU64230/39-223
EDF27776/111-307
EBA74062/137-335
2001234734/6-202
EBK87722/212-398
EBC79130/65-246
EBZ15493/3-210
EBE42930/103-284
EBH73548/63-245
EBH31008/33-224
EBR19934/90-244
EBF72400/67-245
2001259632/25-197
EBL90549/72-238
ECO45517/147-321
ECG78010/1-87
EBR32993/29-207
ECY72473/94-296
2000028390/78-254
ECZ26058/44-218
EDH60724/50-185
2000204470/27-216
2001013520/27-216
EBT34799/8-142
EBT34804/43-186
ECP71500/107-294
ECV19816/95-292
ECV19816/473-614
EBR57037/77-253
EBX69629/40-229
EBB69658/40-223
EBV81518/3-125
EBH07507/44-212
ECV19787/38-230
EBY53630/10-147
ECX49537/85-275
ECW36398/78-233
ECJ06873/46-219
ECZ43540/146-372
EBO34972/157-267
EBB00248/9-215
EBN51307/211-342
EDG60998/8-188
EDA34328/24-211
EBP38546/10-200
EBO92843/123-306
EBT26800/7-176
EDI14158/43-214
ECZ16635/187-385
EBZ81459/1-188
EBI79389/85-228
2004223869/198-387
2004211290/106-287
ECK30450/141-293
ECG66328/3-133
EDF48476/210-388
EBW65775/117-256
ECZ09297/96-280
2001385369/18-178
EBP17770/177-400
EDF15283/134-312
EBO02551/14-201
EBO02551/291-474
EDB76913/160-283
EBK16790/183-369
EBZ29139/115-265
EBX25623/117-266
ECK75175/1-124
EBX26709/64-169
2004236737/2-160
EDF80502/210-389
EDF67601/71-259
EDF67601/360-466
ECU24287/18-154
EBE87340/229-415
ECD16066/70-214
EDB38484/61-257
EDB38484/346-514
ECQ91194/9-195
ECX23334/229-415
EBQ65370/108-294
EDA68333/35-216
EDA81186/15-185
2001387918/8-207
ECZ26742/50-214
2001311060/9-215
EBI14357/49-189
2004025703/73-256
EDH62947/31-221
EBC15336/12-183
2001300584/92-229
2001265881/242-375
EBO43390/181-356
ECJ34462/128-259
EBM37089/153-289
EBF63057/45-227
EDD04055/234-370
EBF16982/130-298
EBK51807/70-239
ECF17725/37-231
ECS71467/75-247
ECK82811/39-244
EDH23943/112-296
ECD52042/66-259
EBK60716/63-246
EDG66448/93-267
ECX61013/137-319
EBQ18801/62-228
EDE18739/66-258
EDE96765/106-241
ECZ36167/111-286
EBD70413/120-301
EBZ68064/3-171
2000438180/111-308
EBL30516/76-232
2000038990/94-252
EDF84019/236-435
ECC15341/6-153
ECG21590/12-186
EDJ61206/31-221
EDA00603/53-231
EBZ41500/18-156
EDE83650/57-252
ECM03169/125-250
EDI07532/32-222
EBC28889/12-203
ECN16283/32-226
EDE62910/148-341
EBX37778/95-301
ECS77601/7-130
ECE42421/133-269
EBI86813/108-213
EDJ33787/120-297
ECP60289/16-198
EDG54238/81-252
EDG54238/339-503
EBS51191/88-265
EBJ13464/121-241
ECD39495/6-133
EDF82903/75-253
ECH13430/39-175
ECC00527/4-183
EDC11437/113-275
ECF76417/4-190
ECT88018/112-246
EDF42038/181-367
EDE90569/210-388
ECH59759/11-180
ECW66330/81-285
EBS53675/2-141
EDA27751/111-267
EBS01470/138-298
EBE52550/52-223
EBP01424/68-250
EDB51767/31-221
EBH50668/85-264
ECT91254/120-224
ECJ10697/2-147
ECW00581/153-348
ECW03289/153-348
ECF57587/108-238
EDB00523/5-173
ECT48682/53-231
EDF17010/94-296
EDJ17167/153-321
2001218841/102-288
EBK22302/7-168
EBK22302/283-368
ECU91670/47-235
EBI72484/2-177
EBY11364/40-209
EBJ55638/31-221
ECV43893/227-423
EBL25088/19-220
EBV84088/33-225
EDA13172/146-372
ECW28357/70-230
ECW39193/70-230
ECW47396/70-230
2001406740/141-256
EBE05544/84-264
ECX50669/302-452
EDC77843/86-289
EBM09195/4-150
ECO07459/3-198
ECG15852/13-197
EBK43571/61-243
EBS82786/10-182
ECG89029/11-211
ECG26819/30-208
EDH69939/121-223
EBE35398/236-423
ECT95022/45-210
EDJ15884/238-409
EDE60151/91-296
ECF47851/6-198
ECZ64743/150-296
EBB48449/161-312
ECJ76791/124-261
EBH04158/195-382
EBV96272/89-286
EBR57966/2-171
EBP94684/10-172
ECI43446/94-264
EDD05042/368-563
EBK96655/89-276
EBT07661/7-145
EDA87663/88-293
EDC15053/70-214
EBD93576/70-214
ECY90393/43-217
ECO72919/46-220
EDE49034/120-264
EBN73948/457-584
ECU83373/25-232
EDA86241/33-224
2001512878/119-285
ECX11376/111-286
ECX66238/111-286
EDF41774/111-286
EDA05289/180-362
EDA60428/119-325
ECW30899/129-334
EBN22469/97-209
EDD68250/173-344
EBK48566/93-280
ECR62326/105-244
EBW01327/112-287
EBB55739/98-275
EBN24797/18-202
EBX31824/18-202
2001262854/234-377
EBR76423/12-186
EDI26570/43-220
ECP71932/1-130
ECS25737/45-179
EBQ51774/76-239
ECQ83862/46-217
2004015836/107-305
ECK14095/46-219
EBA89528/101-293
ECA52759/102-253
ECV55807/75-259
ECV55807/355-514
EBU89783/1-103
EDG38391/4-188
EDF98734/98-202
EBT01825/1-102
ECO54715/28-224
ECB10736/1-135
EBI78363/199-332
ECJ86665/109-255
EBK35542/31-221
EDJ37247/162-339
EDC07862/48-216
ECE18036/3-177
EBN10827/87-318
EBB37026/108-286
EDC52432/568-763
ECY52040/94-281
ECY52040/375-554
EDH39633/98-290
ECW16018/39-214
ECA33880/126-257
EBL03642/71-256
EBI54155/207-354
ECE45905/7-182
EBE56251/5-140
2004045515/71-246
ECV60180/96-250
EBL69942/152-338
ECI13549/109-236
ECI67320/2-180
EBS62373/42-224
2004009027/22-203
EBD37562/33-223
EDE99276/74-203
EBN57792/2-156
EBG85703/7-123
2001404081/231-457
ECM14999/116-276
ECJ21781/5-129
EBW41418/49-248
ECE14058/51-229
ECJ24699/1-131
EBL86165/105-296
EBV38771/2-121
EDG07066/88-279
ECC51277/43-225
EDF88764/103-208
EBT65131/93-246
ECO07721/86-270
EBE61027/25-210
EBQ14184/67-227
ECY84984/86-243
EDA64632/33-223
EDH39106/99-292
EBN23264/111-286
EBY64495/2-124
ECL24705/87-265
EBY59440/30-217
EDI61315/104-285
EBD00187/87-256
EBV82604/46-225
ECN87224/13-182
EBL35031/229-415
EDJ51108/312-484
EBK12385/95-298
ECE27520/3-166
2000326850/1-135
ECK26581/38-220
EBF62723/13-154
EDH27901/105-314
EBQ89600/46-218
ECY64989/96-279
EDA49886/92-288
EBA70998/26-193
EDA81814/42-217
EBS68859/6-203
EBN23443/74-209
ECD81366/98-284
EBC84318/4-129
EBA66658/98-277
EDE27519/99-293
EDC78297/4-106
EBV72072/1-93
EBH96045/99-286
ECD58820/44-239
ECK41918/1-130
EBO16468/113-311
EBU80386/17-207
ECE54526/10-145
ECM84923/31-221
2000132590/114-264
2001082750/114-264
ECE69173/88-246
EBH48436/31-221
EBB42030/5-169
ECX43579/229-415
EDJ67192/33-224
EBR74232/51-228
ECJ00531/82-264
EBR90205/130-290
ECT14936/125-297
ECT22599/101-212
EDG35013/92-230
EBI43304/14-193
ECI19549/134-281
EDH82662/31-208
EDA20920/210-388
2001306732/45-236
ECX37720/24-154
EBG45858/37-210
EDI46469/75-244
EBV52157/7-191
EDE28260/91-218
EDF23873/29-211
ECY70816/8-187
ECX07385/109-260
ECF01847/9-201
EBQ88669/2-152
ECP86404/3-150
2000372020/101-288
EBK26765/22-199
EBF20906/173-315
EDC92732/84-257
EBE64673/33-223
ECD03079/18-219
EDG11805/215-391
ECV65335/229-415
EBB27628/1-157
2001236796/3-138
EBB06269/107-295
2001213908/2-174
ECB36354/37-193
EBP95957/4-176
EBW28953/163-286
ECX22639/177-364
EBX17883/159-264
EDG57205/171-328
ECK15540/2-115
ECR99658/117-294
ECD49876/2-144
ECV12480/69-259
EDB56811/116-290
EDG04359/31-221
2001325419/42-189
EBL90096/223-409
EBK45979/2-178
ECD79121/112-240
ECA52761/116-273
EBJ19975/100-256
EBI02324/33-223
EDF52896/5-174
ECW78823/31-221
EDC60641/70-257
EDC60641/366-532
EBG73582/25-203
EBI80066/115-301
EBK04481/2-116
ECY80435/1-154
ECG27449/39-196
2001468819/6-98
EDJ71402/55-228
ECW29790/386-583
ECM23485/1-96
EBJ37525/85-268
EDF50032/171-357
ECR54106/98-231
EBO12611/106-289
EDH82783/270-480
ECT25113/98-244
2004047825/29-206
ECJ40403/1-203
EDJ27128/101-293
EDH29935/4-152
EBU55979/36-217
ECK45332/11-207
ECG33638/152-281
EBI36965/12-194
EBJ11948/4-192
2001385322/99-210
EDF96717/94-296
EBB76648/41-223
EBE80878/70-214
EBG82942/1-113
ECM18698/4-167
ECX98950/185-377
ECX45162/13-187
EDC06664/20-155
EBM72254/74-210
ECB78640/1-220
EDF20006/23-212
ECW15110/63-248
EDB92769/112-244
ECV44586/72-260
ECV44586/367-526
EBC69510/6-180
EBE28013/229-415
EDJ20115/224-406
EDH40682/232-430
ECB91056/90-265
ECQ73797/63-243
ECW27525/188-320
ECY61515/135-314
ECL79818/111-253
EBO93677/20-136
EBO93677/236-420
EBW95967/32-222
EDF28364/93-271
ECN73673/121-229
ECU92030/248-454
ECF50770/154-259
ECZ70676/88-294
2000415210/86-291
ECX72594/71-256
EDE90567/142-360
EBA97863/228-428
EBE86718/19-222
ECC89524/24-203
EDC26435/48-216
EBZ57034/106-286
EDH10671/74-210
EDA85273/98-281
EBO38802/18-210
EBV51898/3-175
ECB96899/7-164
ECZ25519/113-315
EDI47453/32-222
EBB70988/3-117
ECM75239/32-214
ECX08766/59-228
ECG51990/2-126
ECI95876/51-231
EBA76724/37-180
EDJ08536/130-334
EBB97477/122-287
ECV29138/34-214
EDG07007/70-214
EDB47722/31-221
EBI55082/127-233
EBX33387/150-255
EDE86181/108-287
EBF71790/1-187
2000159860/14-181
ECO37029/108-261
EBS25298/86-281
ECZ62016/98-281
EDG12182/48-249
EBD84697/192-328
EBG31378/98-271
ECV75900/98-271
ECW78397/1-178
2004237930/5-150
ECO02780/47-240
EBV04568/68-250
EDE56053/111-281
ECA17344/93-212
EDF13795/19-144
EBK94727/31-221
ECO18733/95-275
EDD54962/98-281
EBC12215/177-339
ECZ67324/268-430
ECX93956/108-308
2000105320/86-291
EDH99382/37-227
EBB22034/2-150
EDI65750/18-208
EBG09834/7-160
EBY65438/46-175
ECW07756/12-180
EDE58703/79-273
ECE24269/4-177
ECB75358/102-235
EBX73889/94-232
ECC00346/109-287
EBH31299/2-120
ECJ68143/8-180
2000308630/78-237
EDC26364/26-216
ECN45149/55-228
EBE62755/208-359
ECV02586/194-381
ECS97724/4-116
EDE78050/19-192
2000514990/104-314
2000516350/78-253
EBO76566/102-306
EBF19991/79-238
EDH62688/265-465
ECV99526/5-154
EBD13246/1-121
ECD46033/1-95
EDD69167/128-307
EDC45387/101-280
EBD96295/28-187
ECS04539/103-285
EDJ39646/190-353
ECZ67283/12-209
EBW99868/95-259
ECZ14125/55-228
EBY88955/9-155
ECV36279/99-281
ECX09221/99-281
EBD40116/240-438
ECM55787/5-186
EBZ79134/86-242
EBK07024/76-261
ECE60984/40-197
EDB98626/2-171
EDE26442/123-283
EDG00597/70-214
EBI67764/108-213
EBM88249/209-389
ECD70283/114-228
ECE17131/18-203
ECT47352/24-242
ECP04851/29-147
2000185240/86-291
EDC80431/108-287
ECU60294/109-261
ECZ83478/31-221
ECT95021/44-240
ECD96911/1-161
EDD62679/2-164
ECK67640/145-281
ECM22316/102-277
EDC94331/217-385
EDC94331/488-665
EDF23767/71-244
ECU68029/78-229
EBD58729/144-331
EBY26512/65-266
EBT87247/4-194
EBL82038/100-309
ECZ12201/100-287
ECW80301/7-164
EBJ22233/117-300
ECU97857/388-572
EDJ35619/1-129
EBH20180/195-382
ECR99430/31-221
EDD19398/250-448
ECG99758/3-174
ECV16998/109-290
EDD46987/250-448
EBG52806/2-124
EBN37781/21-199
2001468877/11-139
EBR34524/1-170
ECO76202/40-257
ECB91857/114-241
EDE68186/129-266
EDE09113/51-237
ECB23972/119-289
2004026009/93-293
EDD42104/97-271
EBL86038/44-217
EBC31424/98-290
ECE19227/98-290
EBC11487/43-217
ECM68325/100-276
EBA86807/154-284
EBS24033/68-282
ECR27852/142-272
ECB02926/76-262
EBA88522/224-410
EDG11748/224-420
EBA73358/1-128
EBG12162/83-241
EDI15493/143-283
EDA18011/34-224
2001228026/129-274
EBS39824/2-130
EBV83248/16-185
EBH48782/55-228
EBA93864/181-367
EDE89404/85-260
ECV34733/31-221
EDC56688/118-275
EDA92579/195-381
ECU10212/2-163
EDI05057/153-276
EDH47936/55-238
ECN41260/12-196
ECW82874/50-216
EBE37478/41-222
EDG82893/444-631
ECG44194/1-164
ECJ66642/39-258
2001403523/46-208
ECB25466/98-263
EDD93554/97-259
ECA60834/117-242
EDC67571/97-271
EDA63783/40-237
EDB05112/88-262
ECV16252/37-232
ECW85182/103-285
ECL85982/116-255
ECE71059/125-283
ECB76506/34-205
ECP34247/51-208
ECT70650/10-143
2001347113/86-266
2001122060/116-321
ECR29377/6-171
ECJ07210/120-233
EBO69943/96-252
EBV05470/47-231
EBN27814/129-308
ECT88328/125-264
EBI22661/22-206
ECF83063/6-190
EBP08224/36-218
ECI27635/52-236
EDH49374/76-246
EBH02943/32-214
EDF86957/75-253
EDC85226/6-132
EBM29904/13-201
ECC18118/2-179
ECN39799/105-246
EDE85146/5-187
ECR45753/32-183
EBS29293/84-268
ECI95141/2-119
EDB50937/5-131
EBF68207/150-320
EBI60191/31-221
ECZ75620/112-247
EBG12163/6-153
EDF72842/43-227
ECZ56830/127-250
ECV59988/89-270
EDE82072/219-405
ECD60403/118-223
ECI75965/150-286
EDD99690/11-199
EDG55562/12-194
EDJ19050/35-168
ECP08774/67-246
EDG37745/79-220
EBT09997/48-219
ECN02057/93-241
EBZ43755/4-168
EBJ27820/94-251
ECW02330/10-180
EDG11170/173-353
2004172151/107-291
ECY02314/74-237
EDJ72748/9-181
ECK79356/8-164
EBM98753/185-326
EDB09413/113-289
EDG39224/235-417
ECA49027/37-219
EDH50674/98-302
EBD82855/60-242
ECG24039/65-251
EDF36115/94-295
ECA68649/19-147
EBY59766/15-203
EBT13537/7-145
ECH84596/8-198
EBW43602/43-227
EBK67081/31-221
EDD59334/31-221
EBW22365/115-250
ECX54505/98-271
EBL96674/8-130
2001459834/53-259
EDE90782/151-311
EDG81390/2-181
ECM54215/90-270
EBE45144/98-271
ECP21715/168-287
EDD03247/31-221
EDC86925/63-245
EBF29780/2-145
EDE41809/1-122
ECE97921/8-177
ECS56773/2-176
ECG83330/71-242
ECW63072/98-271
EDI90432/98-271
EBG47441/31-213
EDC12623/31-220
EBT34282/2-199
ECJ37691/9-151
EBF85407/48-216
EDJ45340/12-206
EDJ01288/115-315
ECA36707/144-281
ECP23747/158-251
ECC94720/2-146
ECY04432/173-359
EBW15450/100-282
EDH74376/114-205
2004034147/8-179
ECD38536/1-99
EDD52726/65-247
EDH62134/63-245
EBT12044/59-240
EBE76740/205-391
EBH10669/158-253
ECS90442/29-165
2001374995/78-226
EBI19153/31-220
EBG70217/82-255
ECU76164/55-226
2001408103/109-284
EBN42299/84-285
ECG99848/113-293
ECJ49317/12-193
ECY03832/100-284
EBK14794/3-159
EBK14794/253-377
ECK88482/128-248
ECB85733/115-258
ECH92405/118-270
EBY96694/2-115
ECW02337/102-317
EBT88533/31-221
ECU27418/89-244
ECV30943/283-424
EDE28034/107-241
ECY68152/32-163
ECY44104/129-334
EDI92018/33-223
EBN37326/54-251
EBO19235/12-208
EBN50677/2-200
EBA89943/23-213
ECL60711/2-130
ECV02858/100-285
ECZ28754/100-285
EDH28734/16-228
EDG09551/215-393
ECO76130/20-198
EBB53577/131-312
EDC52083/4-137
EDG51067/97-271
EDH06236/215-433
ECF35178/31-221
EBW46679/14-204
ECF65010/2-124
EDA07191/129-337
ECW41647/134-297
EBC34310/1-187
EBT17568/2-144
ECQ05819/26-176
EBH44955/142-326
ECK78905/97-267
EBZ28625/7-141
EBB96054/178-287
EBR37566/6-131
EDE64065/98-290
EDH61825/65-248
ECV46319/224-420
EBA88092/30-200
EBN77491/16-200
ECZ96048/2-202
2001277279/22-204
EBU97257/2-181
ECP08753/12-193
ECY79949/49-227
EDH84193/99-273
EBP94375/33-226
ECV92558/191-468
EBF10904/245-392
EBN35277/31-174
EBL71232/13-141
ECT74431/1-130
EDB87231/2-165
ECC28379/117-276
EBW26159/25-215
2001480100/31-212
ECV72752/2-111
ECV72752/203-379
2001378197/1-154
EDB77901/175-335
EBD34400/184-369
EBH77760/12-191
EDD94938/235-370
EBN07866/93-295
EDF24833/5-141
EBL48981/27-214
2004209708/101-284
ECM11002/53-237
ECQ61621/11-143
2004016036/26-219
2001276571/94-209
EBI17718/31-221
EBR44053/52-230
EBO90933/3-123
EBW75644/39-186
ECJ04200/3-153
EBH65011/221-382
ECS47248/55-239
EBT20163/9-179
EDA94132/172-363
ECW21910/391-586
ECA10649/19-237
EBQ09564/62-245
EDD65596/94-295
ECO89528/89-247
EBM50945/102-297
EBZ20772/28-205
ECV36135/153-310
EBN02197/61-242
EDE04063/61-242
ECD69988/89-219
EBB21032/18-202
ECD07243/7-140
EBB27379/193-298
EBH36194/26-216
ECE06837/71-241
EDB87947/80-266
EDB87947/363-521
ECU83716/206-406
EDD32351/153-336
EDF61909/117-299
EBW22413/90-283
ECU90397/108-288
EBV06253/1-130
2001288873/1-155
EBT56764/120-216
EBK48200/55-228
ECF48452/73-230
EBB42417/3-125
ECM61235/57-262
EBD92689/44-212
ECU70444/5-153
EDF96248/164-345
EDD08011/101-274
ECH43791/45-203
ECH46160/26-210
ECQ72031/1-174
ECV79924/2-153
EBR20534/2-196
EDE66577/102-297
EDC65258/97-271
EBH48290/31-219
ECZ49317/79-239
EDD16981/4-150
EBT16298/21-211
EDE62133/100-315
EBT48964/50-237
EDA44063/2-135
EDG28241/218-361
ECV51080/98-275
EBF81889/78-237
EDF24529/13-134
EBM08332/6-91
ECB06952/44-233
EDF37741/151-331
EBM86230/183-361
EDG71560/183-361
ECW63446/259-421
EBN48920/65-264
EBD98144/31-221
ECZ21923/3-184
EDG47268/72-245
EBK44203/93-256
EDG77033/181-374
EBU85361/152-276
EDE96479/268-472
EBX24463/3-208
ECV59991/113-296
EDF85567/181-374
ECL36339/20-200
EBB59985/87-285
EBX34513/13-203
EDJ62987/32-222
EDF76308/246-464
ECG70425/47-187
EDG05491/149-307
EBZ48194/137-279
ECW56740/65-247
EBP06353/5-180
EBM75985/72-251
EBY50533/42-221
EBH50397/96-225
2004035763/38-207
ECP33494/136-257
EDB22777/210-389
EBH24556/264-426
EBJ57419/9-199
ECT70136/111-279
EDB02389/229-415
ECG55822/124-280
ECU58701/72-244
EDD21762/40-258
2001293433/41-217
ECF71873/3-140
ECS98874/29-165
EDE12225/2-129
EDH32452/240-434
2001333365/34-216
ECI16453/97-226
ECX32970/72-244
ECL27124/10-207
EDJ71346/15-167
ECZ80571/8-184
EBB64077/50-223
EBJ60085/112-290
ECA90240/29-164
ECX88450/108-308
EBS55754/1-173
EBT90671/93-199
EBB48615/123-258
ECS96657/32-214
EDC16043/1-93
EDB12567/218-375
EBI88947/243-357
ECA60120/18-197
EBE73357/31-221
EBT61587/151-285
ECF85077/101-242
EDH84394/123-305
EDJ43117/153-354
ECZ79099/85-268
EBE10902/175-359
EDH13080/141-321
EBU16273/63-240
EBD63565/168-325
ECD86430/78-264
ECC89566/4-121
ECJ05512/26-223
EBE67759/41-232
ECZ65985/181-374
EBH57822/31-221
ECW12116/77-252
EBL66665/31-221
EDE66819/87-266
ECY61513/198-417
EDD66880/29-170
EDJ14776/35-204
EBY09282/15-120
ECE82546/101-273
EBI02637/14-204
EDD46870/22-218
EDD46870/299-489
ECP64688/31-221
2001341724/27-185
EBP36393/98-271
ECT98319/5-163
ECT00362/31-221
EDH78216/105-308
EBI63409/31-221
EBN19074/31-221
ECR54504/31-221
ECT00971/31-221
EDC48487/31-221
EDD08493/31-221
EDF30472/31-221
EDG07917/31-221
ECB92533/27-250
EBS68776/2-165
EBR63751/1-143
EBT58638/153-306
EBD03465/163-287
EDG93334/31-221
2004031829/88-266
EDC48444/95-272
ECG55073/79-236
EDF66161/32-222
ECZ54361/32-222
EBS99077/128-306
EBG19193/31-221
ECS09238/7-202
2004208962/34-216
EDE37632/4-169
EBI31699/17-212
EBX75223/101-225
ECZ26856/127-229
EDJ49838/85-259
EDB91093/97-266
EDJ22543/89-264
ECY66667/109-212
EBD09708/18-199
ECX74742/946-1091
2000035920/2-124
EBM79407/31-221
EBV42639/4-162
ECP39835/4-133
EBN44479/228-414
EBX18140/2-152
EDI71326/63-242
EBI47018/31-221
EDG02095/107-314
ECY71117/89-270
ECV53610/113-295
EBK04533/31-220
ECP67871/23-214
EBS71690/5-136
EDB07219/141-320
EDB10086/96-314
ECW55660/406-583
EDA67086/28-202
EBL79235/277-380
ECD70857/51-211
ECE85477/2-132
EBW01787/1-115
EBD00591/38-235
EBR25325/149-282
EDI24968/335-440
EDH59424/31-221
EBT70601/5-182
ECN66379/24-220
EBE56695/346-476
ECB20343/1-142
ECD48133/78-234
EBX15292/9-143
2000461130/81-286
ECY02101/99-293
ECH23639/32-222
ECU93357/98-294
EDG14547/60-262
EBL36472/157-280
EDB36354/78-258
2001216812/65-243
ECC77193/5-140
EBS95523/18-154
ECX11734/35-221
EBH50388/106-288
EBY73948/11-171
EBS98913/178-302
EBH56401/16-193
EBH56401/292-471
EBC11367/31-221
ECW48777/31-221
EDH75932/10-147
ECO62412/31-221
EBL27225/100-299
EBH76064/55-228
EDH42279/13-174
EDH40558/120-296
ECD64443/150-282
EBN22996/81-252
ECN71021/2-178
EBW05665/30-209
EDD05725/104-286
EDD10474/104-286
EDC14602/15-194
EBG92384/98-289
ECN63023/29-165
EBD94880/3-98
ECY64442/64-245
EBC71800/74-242
EBE25945/117-251
EDE26661/88-282
EBL24827/31-221
EBS46148/6-182
EBG98625/338-449
EBZ46047/2-175
ECX62388/92-279
EDD81223/92-279
EBP98358/1-156
ECM95844/118-223
ECZ28509/4-147
EBO35105/134-329
ECJ96881/12-178
ECB81359/2-134
ECE78387/31-221
EDJ36983/108-235
ECP64911/10-164
EBJ85640/37-184
EBF63203/31-227
EBD48924/105-289
EBK92087/128-311
EBY59309/46-234
EBM55204/91-268
EBX17586/10-159
ECM12122/106-265
EDF07655/6-192
EBK77298/105-261
EBR49043/9-191
ECN00915/85-211
EDA10754/193-350
EBN42669/74-257
EBN42669/352-473
EDC24523/99-281
EBL29949/94-200
EBB52394/3-135
EBJ37855/102-284
EBQ19574/133-270
EDI85112/201-362
ECZ61954/25-195
ECZ61954/279-451
ECQ66468/4-178
ECY68153/40-216
EDI28357/131-266
EBN69357/3-166
2004172694/327-482
EBH21695/104-286
ECM32892/156-283
EBG38588/2-166
EDD50732/77-264
EBT36266/19-227
EBS94763/2-136
EDG39407/176-371
EBM78147/203-383
EBL05079/111-264
EBD85799/2-128
EDH70111/31-222
EBV34457/36-240
ECY48486/135-313
EBI91020/16-142
EBJ27205/3-124
ECB02765/6-193
EDF21533/210-352
ECN35224/111-271
EBI23455/162-325
2001248372/5-164
EBU55917/2-179
ECE76483/102-264
EBD29670/4-120
EDB53733/85-254
EBL66421/31-220
EBT04310/31-221
ECC52207/98-255
2004173449/300-529
EBI16216/3-169
ECZ96060/230-426
EBP01616/23-212
2001269838/11-212
ECF85316/96-280
EBG50768/17-223
ECT01785/10-148
EBJ54684/228-341
EBV29186/153-274
ECY59000/40-218
EDG86546/202-386
EDG86546/483-665
EBF43090/159-270
2001250954/151-260
ECA99896/55-236
2000097620/20-148
ECV76285/83-265
EBG53187/81-240
ECX73346/31-221
EDG67684/94-295
EBS42152/37-188
EDJ45600/27-228
ECW89424/97-266
EDA76545/42-222
EBF71520/76-257
EBB16929/118-247
2001466201/9-142
ECO61309/4-118
EBF90704/15-191
EBN17241/8-197
EBB46841/88-271
ECZ37310/3-119
EBE42264/31-221
EDJ68375/31-221
EDB71342/114-293
ECM81618/12-196
EBV90687/1-141
ECG21751/31-221
2001458366/38-212
EBT26126/1-164
EBU05951/117-230
EBQ88297/112-233
EBZ44276/70-219
2004044351/108-245
EDG18939/31-221
ECI40695/8-172
EDE24809/62-247
2004224123/99-269
EDE67045/97-283
ECX65235/173-353
EBN61383/120-300
ECN93862/101-249
ECP03034/37-227
EBE30825/98-228
EDC83885/146-359
EBD71571/31-221
EDB86886/235-417
ECJ79573/3-160
ECW01182/77-239
ECW01182/333-504
EDG97946/5-183
ECU85143/268-467
EDI78955/26-216
EDA31678/198-377
2004040067/33-215
EBU74111/79-261
EBP62065/79-259
ECJ11474/34-212
EBB52941/40-258
EBQ15354/31-221
EDH15884/31-221
EDH70845/31-221
ECR38862/36-172
EBZ46701/7-133
EBR29243/5-140
EDA78082/24-226
EBJ80785/102-286
ECW12003/102-307
EBC45305/41-245
EBB55805/2-186
EDC00286/99-268
EBR30990/54-238
EBN12108/5-131
ECE40748/92-267
EBU71630/31-221
EDD68786/31-220
EDF63336/31-220
ECZ07002/155-335
EDH14698/1-183
ECP17791/14-203
EBH79840/109-290
EBX38419/28-218
EBD43751/1-161
EBR71376/1-134
ECP06698/54-251
EBW33618/74-286
EBU76518/47-204
2001229612/121-254
EBJ36646/216-349
EBU37817/82-237
ECO23891/2-187
EDG85270/215-395
ECW91426/108-235
ECR94316/31-221
EBE05208/57-231
EDF07530/2-224
ECS25249/4-160
2000439180/29-217
EBJ79021/9-155
ECL53677/63-260
EBG65569/230-356
ECF80965/159-251
ECQ69829/110-267
ECM44596/9-204
EBM52654/128-256
ECF67968/117-249
ECR72488/1-96
EBN18662/94-285
ECV47820/94-285
EDA45451/4-127
ECV74159/104-286
EBR67833/132-305
2001217894/4-132
EBW97200/115-285
EBR00502/4-157
EDH97383/35-171
EBH39418/368-479
ECW91932/97-266
EDF72641/233-369
EBR46684/21-195
EBL85227/245-389
2001258300/14-195
ECO32535/61-242
ECU54822/93-268
EBZ61936/54-220
EDE63682/92-262
EDH60981/63-245
ECZ89429/215-394
EBF30731/3-173
EDA10550/216-320
ECD56340/38-224
ECG62027/5-181
ECT70705/12-196
ECX54376/395-567
ECH30596/2-128
EBW50384/122-279
ECC66176/78-255
EBT70129/4-184
ECT52144/2-176
ECZ73001/2-165
EBZ98073/26-216
EDD17851/106-300
ECW01267/111-295
EBK32735/163-262
EBK43530/101-290
ECJ21027/29-157
ECE33940/2-173
EBT85550/13-161
2004013954/104-306
EBK54761/68-252
EBW51048/3-140
EBR58054/126-276
EBY88434/31-221
ECL77224/31-221
ECX30506/31-221
ECJ90439/110-255
EBU79200/2-144
EBU98875/2-144
ECT29999/50-238
EBD00183/60-257
EBQ97746/4-188
ECW73685/8-195
EBH89537/281-398
ECY05174/95-302
ECL10535/56-217
ECZ08038/146-337
EDD95620/115-306
EBY97420/2-144
EBT44309/27-217
ECE17741/18-142
ECZ98619/47-237
EBX33283/14-170
ECW51688/106-277
ECH31023/70-227
EDB74288/86-253
EDB74288/355-522
EBH64166/196-375
ECB59413/32-209
2004043046/84-227
EDJ10725/195-390
EBH67338/31-221
EBT66695/29-155
ECQ00810/108-211
EBC23911/36-226
EBQ58577/45-234
EBQ58577/329-467
EBS60582/29-226
ECM41657/27-198
EDE19115/121-280
ECC96642/63-242
ECL90883/61-241
ECU98058/234-429
EBJ79031/178-355
ECX05669/77-258
EBB61486/33-223
ECV11205/57-237
EBJ06393/154-341
ECW81917/98-266
EBM62032/27-176
EDJ39620/144-340
EDJ39620/422-550
EDG19081/120-304
EBI70113/185-355
ECF26020/93-240
EBF16101/182-351
EDC61421/76-240
EDC61421/340-515
EBQ91068/19-188
EBH18454/78-257
EDD08702/78-257
2004006095/38-221
ECT25297/25-152
EDH20902/144-349
EBC78058/32-184
EBY87083/8-206
EBL41043/221-360
EBR02305/145-309
ECW06316/109-305
ECA57697/3-149
ECE02240/115-238
EBY30205/110-311
ECP52402/85-260
EBH63718/270-399
EBN94845/45-186
ECY88186/44-223
EBD48549/100-274
ECS80290/7-192
EDE98475/61-242
EDG82077/183-379
ECL52225/14-174
EBP48662/116-324
EBW82231/61-201
ECJ95139/59-233
EBZ62739/48-223
EBF70308/130-347
EBF30467/102-286
EBF11397/3-207
ECX11290/78-257
EBJ90665/17-123
EDE96192/31-221
EBD35164/97-304
ECX59970/97-304
EBD86488/6-138
ECB15746/46-234
EBJ48341/34-212
EDI09605/91-291
ECE93775/10-194
EDA73577/10-194
2004233788/4-174
EDH95724/97-299
EBT50810/71-268
ECJ10652/122-239
EDB84019/114-296
2001280527/22-156
EDG58732/117-301
EBQ94889/28-203
EBO49828/219-404
2004209701/93-276
EBI92839/198-328
EDI34406/162-367
ECQ41947/128-256
EBQ77534/221-347
EBH59690/5-175
EBS50683/91-248
ECO52264/65-240
EBR76340/7-201
EDF25229/100-213
ECD18238/12-196
EDA94394/46-241
ECP83872/19-174
EBW34733/97-304
EBG15354/34-227
ECW51154/34-227
2000376040/18-142
2000267850/29-217
EBO18004/2-151
EBU88285/116-298
ECV65772/71-261
ECY69966/104-286
EDI98858/132-316
ECJ06830/108-302
ECQ55336/47-222
EDB49444/60-258
EDB49444/356-523
ECS43814/10-196
ECD61736/4-177
EBY91150/26-204
EBE66885/44-217
EBV38485/13-136
ECI18277/61-193
EBE70084/61-211
2000380910/104-298
EBT48540/90-247
ECQ40018/97-286
EBQ27440/112-315
ECE34357/13-146
EDJ43602/4-156
EBX00119/1-136
EDB79756/88-293
EBE73067/117-230
EBK94793/215-392
ECZ25407/2-116
ECW13528/137-306
ECT18031/4-186
ECV47452/211-389
EBX36321/4-142
2004033793/79-201
EBS46521/2-93
EBB79107/34-211
ECV29756/133-332
EBH77234/31-221
EBU17994/7-176
ECX03979/133-238
EBS86910/162-261
ECV07037/290-471
ECT13026/33-223
EBG69041/223-410
EDG48022/125-333
ECU76209/13-203
EBH97245/64-243
EDH63199/60-242
ECY45523/31-220
ECC76191/14-204
EBZ83986/106-260
ECP55268/38-217
ECE06140/36-226
EBD50612/31-220
ECB29379/2-130
ECY02468/223-420
ECG92395/79-232
EBE89294/5-206
ECL96262/5-185
EDH49696/166-369
EBI79801/70-227
ECM60913/1-178
ECA50937/101-216
EBF83021/166-369
EBT63426/21-227
ECZ73527/172-356
ECD07344/2-126
EDI28026/86-269
ECP42142/50-217
ECG58588/29-223
EBT43922/81-302
EBI61716/153-291
EBH89847/4-91
ECO56583/117-229
EDF03001/194-382
EDG93714/171-334
EBI19449/4-137
EBN15824/4-137
ECY78454/145-350
2001313357/75-245
ECV88088/125-309
ECD19174/93-276
ECL99618/1-127
ECN54922/49-223
ECE96595/4-184
EDF17761/211-389
ECW56777/107-311
ECY61442/215-392
ECD71340/46-181
ECP47304/5-140
EDJ26038/256-443
EBW69139/2-131
ECC14892/1-141
EBK13335/116-278
EDF18094/215-394
EBC93045/96-242
EDD29327/159-342
ECL25366/5-141
EBT18857/57-266
EBC34980/118-250
EBU54722/73-253
ECS76321/41-231
2001480960/113-279
EBV82289/114-245
ECT87781/150-282
ECE78140/118-253
EDB49583/15-143
ECY73515/3-161
2001264716/112-233
EDE52433/11-202
ECT84688/84-273
EBU93801/2-168
EBW44307/16-200
EDB68153/96-208
2001452352/96-260
EBD29348/57-241
ECO69254/18-208
ECO68581/89-246
ECP68429/89-287
EBR36893/2-167
EDD47688/215-392
ECP58381/107-222
ECO24811/17-192
EDB23436/210-388
EDE78288/98-275
EDJ69911/4-115
ECV64974/104-305
EBM95325/110-310
EDJ59764/135-309
ECG37466/29-196
EBU92001/2-169
ECY35498/39-217
ECS59151/43-180
ECK03618/122-258
EDI85547/81-272
ECD77816/111-258
EBS84859/116-288
EBC21303/59-276
ECS82554/63-225
EBV69630/45-254
EBN58963/1-207
ECY65550/211-389
EDD61029/31-220
EBI39516/101-281
EDI38416/148-308
EBE92791/43-227
ECS39684/21-198
EBW29683/19-209
ECX88250/102-310
EBS71359/5-158
EDC35800/31-221
ECZ20204/9-137
EDB14808/303-487
EBJ04616/1-143
2004024556/99-280
EDD65053/34-177
2004213991/216-396
EBU64434/2-176
ECE48794/87-231
EBU46743/28-224
ECN40117/75-258
EBR56932/112-258
EDG02053/145-329
EBL56600/5-164
ECY38421/44-207
EDI07834/44-207
ECC01293/12-186
EBH91783/94-276
2004019845/105-299
ECA94585/103-234
ECQ27203/58-227
EDC83426/147-334
ECJ04529/1-128
EDA97502/45-227
EBS46949/32-222
ECU07761/3-126
ECZ95803/76-250
EBO71925/108-271
ECY74718/235-417
ECG34969/120-270
ECI36267/1-87
ECY13685/31-201
EBV58741/33-223
EBS96356/97-278
ECY59680/82-268
EBL36210/3-106
ECM11668/70-214
ECL35839/31-217
EDD46778/44-215
EDG21952/81-268
EBT39623/32-222
ECS27693/91-272
EDE32223/142-318
ECA78126/166-270
EBS55212/11-95
ECU82154/250-452
2001412467/46-178
2000069650/3-157
EDG49502/44-215
EBL55905/126-275
EDA29973/13-193
EDC51274/168-329
EBF44685/50-254
ECL78323/45-223
EBP81572/97-268
ECR54241/110-236
ECN80943/3-100
2004013889/38-207
ECR83362/176-312
ECJ33791/34-188
ECE68732/31-221
ECP70944/133-269
EBT59049/22-219
EDG14524/79-254
ECX44143/31-221
ECV98105/7-139
ECW97940/98-269
EBZ79594/52-223
ECH47050/121-240
ECM41263/45-218
EDG36245/93-292
ECH81814/57-264
2001283738/31-235
EBN31719/104-283
EBB39354/98-271
EDD72656/180-364
2001376233/68-247
EBD67842/59-233
EDI46878/112-256
ECV84104/39-226
ECA95944/129-285
EBQ01432/119-320
EBZ18820/31-221
ECY89842/82-256
ECG78007/114-226
EBV76808/65-223
EBW86114/39-210
EDB32995/117-286
EDF26330/104-285
EDF74303/87-274
EBP11662/74-223
ECG52575/9-181
EBR26376/100-233
EBN10509/49-236
EDH87286/86-290
2001457089/16-152
EBV03463/76-207
EBR97873/109-285
EBS25213/97-229
EDC43165/19-139
EBK94656/56-199
EDC24900/1-129
ECS30268/5-140
EDA61189/104-285
EDJ69844/89-269
ECT57745/34-221
EBV99579/135-269
EBZ68746/7-171
EBM92699/106-303
EBI57413/133-238
2001338566/5-161
EBP17503/9-186
ECE43253/2-156
ECL06188/60-200
ECO29480/51-239
EBQ73620/2-95
EDH80805/186-343
ECH53399/96-269
ECK77875/82-268
ECT35670/45-184
EBD35522/198-416
2004036602/96-263
ECH39039/3-132
ECV29817/92-279
EDF76132/56-274
2001476227/13-154
2001510289/6-113
EBT59435/33-209
EBU02803/39-168
ECF46401/37-194
EDF51337/136-354
EBJ68682/74-181
EBJ05232/3-130
EBO67019/98-274
EBY66641/5-132
ECN73523/1-129
ECI40004/78-235
EDG26079/95-300
EDA61547/49-257
ECV32592/31-221
ECU17733/27-145
EBB27868/4-169
EBG91370/184-371
EDB37174/152-298
EBZ08278/68-263
EDC89612/19-203
EDB95115/117-286
ECL74371/116-249
EDB70255/53-244
ECY28176/101-254
EBG06043/24-217
ECL21992/135-292
EBJ83873/66-240
EDD44187/31-221
EBS49277/2-185
EBM25550/3-180
2001481108/25-216
EBY47096/150-280
ECS52113/1-152
EBI40639/110-290
ECP32028/102-266
EBQ12565/29-225
ECA80188/112-240
ECF96974/33-211
EBA77571/9-173
EBJ15806/96-211
2001434261/4-181
EDC43977/3-129
EDF00922/110-290
ECY43066/205-424
ECB60947/43-229
EDI20471/175-384
EBT39702/3-160
EBW08094/149-321
EBU52151/2-152
EBD90782/108-289
EBB28965/18-175
ECT94858/79-210
ECW31019/263-406
EDA75121/3-180
EDF49692/185-326
EBW43170/2-187
EDE45216/94-292
2001260507/13-200
ECR85306/29-165
2001361741/47-227
EBC91102/4-209
EBC91912/31-228
EDG90036/164-320
EBJ92821/4-140
EBC05273/107-264
EBM40612/105-286
ECB74142/4-182
EBT22375/6-179
EDH82973/4-135
EDH57120/4-192
ECG64963/8-168
ECO35262/3-132
EBK80374/30-221
EBJ19471/126-263
EDB25498/111-274
ECQ31359/165-288
EBA80480/104-291
2001405876/76-199
EDE56933/75-204
ECS50565/77-251
EBG02611/109-288
ECV47450/11-229
ECO56766/12-244
ECW42501/65-198
EBN19493/56-264
EDB69299/34-214
EDB87696/114-296
EDB15338/215-391
EBN41101/166-384
EDI94553/4-132
EBR32745/5-141
ECR81464/113-214
ECU15168/69-254
EBN17456/218-375
EBD81313/2-154
EBE22447/1-134
ECX99383/33-224
EDD23725/168-372
ECK15225/32-230
ECR34705/8-187
EDE68495/185-343
2004033330/92-267
EDC11315/40-220
ECY82293/104-285
ECM88798/103-256
ECU55958/7-212
EDJ32589/368-553
EBU83205/17-157
EBK92718/98-269
EBW89881/98-284
ECE43920/81-256
EBH87915/152-328
EBZ45539/87-228
ECV73220/133-306
ECZ68400/116-243
EBK65060/106-280
ECX69156/28-172
2000016660/89-260
EBO77293/9-135
ECP75572/13-189
EBC91737/14-220
ECD55554/68-228
EBG99897/16-151
EBP11144/1-101
EDE25895/113-273
EBK36194/3-190
ECD34440/5-131
EBH86929/1-96
EBN34768/218-375
ECI02159/3-169
EDB77306/60-258
EDB77306/356-523
ECT05240/1-104
2001303560/80-264
EDH38130/10-201
EBN95744/228-417
ECZ00158/232-400
2001346791/11-218
EDB00825/114-289
EBO56689/90-249
EBF88365/39-225
EBJ50907/46-230
ECT54362/1-219
EBB34078/67-224
EBR27117/5-205
EBT14828/6-207
EBU88838/43-175
EDE20640/137-297
EBF84520/199-372
EBX42998/97-265
EDH56028/74-269
ECR63580/121-278
EBL35526/218-375
ECX99362/102-309
ECL71555/7-215
EDG30388/210-352
ECH90492/13-176
ECV46255/224-421
EDI37370/181-355
EBB29785/84-254
ECJ04309/4-181
2004208961/38-220
2004238837/39-238
EBH26101/88-251
ECT53995/2-162
EBE50335/94-275
EBT42181/72-270
EDA30745/72-253
EDE77728/28-199
ECW24580/159-271
ECZ43491/104-291
ECX97724/101-287
ECM84150/55-228
ECA86144/42-213
EBA79365/102-200
ECR21567/101-224
ECF76929/2-190
EDD47322/198-416
ECQ50255/101-234
ECY43056/95-265
2001368729/104-271
ECM96788/2-168
EDG87108/20-158
ECL85753/88-267
EBD20239/5-167
ECL15501/100-244
EBU94148/88-245
ECG56599/41-249
EDB17175/31-221
2001287029/7-183
EBP79349/87-261
EDD71128/18-198
ECV17616/198-416
EDJ41159/114-307
ECR08480/14-195
EBE99348/30-159
EBJ27746/51-231
EBM86606/85-286
ECK38467/149-286
EBF48813/37-223
ECT62429/2-87
ECH09040/2-150
EBU35740/103-238
ECG94131/4-122
EBX50645/43-247
EBB93791/108-210
EDJ14856/1-94
EBX04898/109-251
EBM63218/205-424
EBU15134/33-223
ECV15476/228-425
ECZ83382/228-425
2001433350/92-271
EBJ85856/83-270
EDF10063/109-296
ECJ62997/10-204
ECC30578/14-168
EBS21374/59-233
ECR72190/14-201
ECK55242/74-258
ECG24557/31-221
EBT63363/28-234
EDF96232/14-142
ECA43388/46-233
EBR30869/31-206
EBR95045/97-284
EBW03781/65-261
ECE33485/2-189
2004015835/111-286
EDA82706/2-163
2004238530/2-89
2001299494/5-108
ECF75275/4-150
EDE10968/138-347
EBP22817/111-293
EDE96825/74-260
ECA21316/66-252
ECF58688/7-134
EDA36080/3-220
EBM82838/210-351
EDE60958/123-301
ECK97339/88-274
ECE17467/2-161
ECM87852/98-236
EBW81105/117-230
ECF58548/117-230
EBW53228/46-252
ECU73225/76-264
EBU25285/82-186
EBW17498/59-236
ECK77400/42-229
EBQ77716/98-278
EDG86727/100-282
ECA65926/15-153
ECX68834/212-390
ECM99614/2-101
EBN35858/215-388
ECR36317/143-260
EBK24416/80-237
ECI38678/1-131
EBE82456/72-244
ECA70588/61-241
EBW89645/77-236
ECE45229/17-197
EDF68497/2-133
EBJ66390/18-198
EDI48632/20-155
EBS93258/30-236
ECC03930/32-212
ECK79281/2-188
EBW67140/89-245
EBK60312/8-174
EBH01374/218-375
ECX53826/64-235
ECX50192/293-466
EDH14073/26-158
EBE18656/3-161
2001037620/94-261
EBV48468/195-298
EDG99903/298-525
ECG66603/11-153
EBQ67858/29-203
ECW70376/41-217
ECW00223/93-266
EBJ28405/23-211
EBG66292/3-138
EBL48558/160-346
ECX89472/16-143
EBM01474/6-185
EBD91853/187-374
EBX79535/3-173
EBL93333/258-442
EBN29568/11-217
ECP91853/15-144
EBV97956/37-176
ECW72201/41-180
ECZ01190/114-292
2000211270/54-221
ECX81033/74-260
EBN88429/54-234
EBF54023/111-295
ECZ85239/110-267
EDD86750/181-309
EBV00501/24-160
EDI36958/62-236
EBJ61062/127-287
EDD41551/219-376
EBB19425/183-340
ECQ54990/69-235
EDG10663/114-301
ECR48730/2-159
EBZ53920/116-294
EDG11362/75-261
ECY45556/164-324
EDI74325/104-285
EBZ77689/44-163
EBA99817/54-250
ECE56139/94-251
2001468782/42-163
ECT07908/3-208
ECV34206/96-280
EDC02420/96-280
EBL14439/46-244
EBF50309/79-263
EBX97892/2-95
EBC91327/74-271
EBR22499/104-290
ECV43892/247-455
ECX96031/3-140
EBC15523/8-137
EBW51745/3-194
2001328384/7-161
EDA94108/79-293
ECP19775/3-173
EDH45676/127-286
EDC30950/70-257
EBS00918/3-138
ECE30899/14-202
EBF12529/114-235
EDH53002/71-268
EBY24433/43-240
ECJ53433/2-155
ECW49985/3-169
EDH05788/4-172
EBE10271/19-209
ECE83013/156-300
EBF01837/4-172
EBJ17412/4-172
EDA28786/231-427
EBZ45512/68-255
EBC66655/40-172
EDI34489/101-303
ECX01097/2-169
EBF41588/31-230
ECW82599/83-287
EBF35262/63-269
EBQ02910/4-162
2001266620/124-298
ECU99006/123-317
EDF42871/102-329
EBD15371/9-135
EBM98984/64-228
2001437429/114-246
EDJ00591/98-302
EBF89679/315-481
EBF98424/63-249
EDH03029/198-366
EBE88578/291-475
ECX86985/49-223
EBU97300/79-236
ECV49468/168-355
EDA57338/80-254
EBJ62267/99-242
EDE99604/3-193
EDC34280/121-295
EDG10910/14-166
EDC06149/219-376
EBX96653/1-169
EBI83144/71-251
EDA35036/86-269
EBL33455/38-199
EDH20631/228-412
ECG98952/12-190
EDD96376/100-294
EDD96376/401-569
EBD59734/143-338
EBF93479/136-279
ECW50443/68-248
EDH39028/4-140
ECC01047/5-162
ECH54522/85-227
EBT03954/133-298
EBM68025/88-295
EDC94904/38-226
EDC94904/332-492
EBL98525/215-395
EBQ79331/3-156
EBI17324/14-202
ECW55670/109-290
EBX95472/44-218
2001238616/69-269
EBR89820/123-227
EBC80717/31-221
EDI31383/31-221
ECV95936/83-269
EDD72669/237-424
2004033440/78-247
EBK98449/46-231
EBJ41654/46-254
ECT52497/72-256
2004034873/122-292
ECQ93361/70-228
EBP08151/30-131
EDC38374/2-156
EDD77195/292-476
ECG88324/84-231
EBP18357/6-192
EDF85222/292-476
EBL95443/98-285
EBO53748/68-211
EDH30286/113-318
EDC61342/237-424
EBL88742/76-250
EBI30495/123-250
EBE83043/97-271
EDE74090/53-259
EBA79951/75-255
ECJ39603/4-159
ECW51628/112-240
ECR10045/25-199
EBC94423/13-219
EDC78536/118-223
EBU53459/14-172
ECC09112/3-166
EDB85112/3-131
EDF46188/264-448
ECV40848/292-476
EDF08999/100-307
EBK63230/160-347
EBF44033/104-286
EBA72118/3-119
ECZ00403/5-140
ECN52589/115-220
EDA59623/31-221
EDG99833/87-271
ECZ70374/31-220
EBM03838/6-93
EBP79986/56-196
EBX48304/2-126
EBW03888/34-230
ECX27203/2-133
ECX27203/232-413
ECO06737/83-280
ECP60682/63-259
ECU21106/27-185
2004004013/108-281
EDG36211/340-519
EBJ42583/97-266
EBC97000/3-123
EDC77265/292-476
EBP94377/113-221
ECJ73519/5-195
ECH80464/104-220
EDG17545/32-222
EBI14601/105-285
EDG00996/101-280
EBZ14353/2-165
ECU53262/84-221
ECU07967/128-251
EBO94422/352-478
EDF17023/100-307
ECF88373/37-194
ECN55525/95-258
EBP08045/40-197
ECP96643/24-195
ECK03578/99-205
ECN16525/2-159
ECH85552/31-221
EDD42346/2-107
EDD42346/220-401
ECX80997/292-476
EDE75608/68-254
EDH66488/31-221
ECB10540/141-298
EBV94281/99-254
ECE57832/6-140
2004047378/6-188
EBM96422/31-221
EBY45186/2-149
EDC75872/33-223
EBO19316/94-295
EBU72415/5-156
ECO23409/68-255
EBU53028/14-150
EBC62754/110-312
ECY28651/72-243
EBI34840/2-142
ECA74436/14-189
ECL70405/115-262
EBZ53812/3-110
ECY86573/292-476
EDC10808/81-263
EDC10808/366-555
EDE63127/1-112
EDH93461/99-272
EBJ54763/1-156
EBQ62173/119-287
ECD85046/70-254
ECF27471/48-232
ECW49868/218-375
ECW49868/539-611
ECB24010/23-210
EBV92668/13-192
EDA21302/108-289
ECL74976/4-168
ECA23155/18-138
2001235563/59-243
EBA80654/236-440
EDJ63600/95-276
EBW95288/17-207
EDG92195/292-476
EBE14545/59-241
ECG13067/3-107
EBX94461/51-232
ECG37953/105-260
EDH37347/1-81
ECL06496/98-212
EBB51407/114-265
ECG58714/189-310
EDD58765/176-333
EDH82862/1-121
EDJ19269/143-329
EBN53336/1-176
EDB63650/33-213
2001515454/2-115
EBR78686/145-314
EBG07794/93-269
EBW39965/88-225
EDA81492/31-222
ECC23497/50-234
ECG35190/3-178
EDC57218/166-323
ECY44139/4-140
ECF76490/68-246
ECI07860/112-247
EBH83916/140-297
ECX91312/67-249
EBC68632/49-206
EDF01062/100-307
EBI76897/175-312
ECJ52719/98-229
ECU92910/138-312
EBI02026/105-285
ECV73956/105-285
ECW83577/105-285
EDA39344/86-263
EBU26821/33-197
EBP26797/31-221
EBC91923/22-219
EDF21004/195-386
ECG62908/11-237
EBE11344/40-218
EBD61953/214-371
EDB33873/18-208
EBX26832/4-157
EBF39096/2-166
EBS53229/6-89
ECX77530/224-421
ECY44360/224-421
ECS40048/46-185
EBZ38607/89-222
ECE79712/135-285
EBI06210/4-114
EDE13090/40-222
ECS04995/1-155
EDE97754/37-227
EDD58708/31-221
ECE70596/137-294
ECC75503/29-209
2001395853/1-171
EBK56915/57-248
2004009001/2-152
EDB66308/110-228
EDD73667/31-221
EBH42800/87-277
2000219150/89-224
ECL69314/22-206
EBI37547/1-91
2004008243/91-273
EBZ34493/2-133
ECH95602/4-136
EBV59567/4-128
ECA61188/84-290
ECZ00877/159-364
ECQ86295/58-228
EDA29964/224-421
ECU18320/31-221
EBB39674/116-274
2001383176/85-203
EBX94761/76-250
EDD22526/105-285
ECB41390/3-183
2001317772/19-153
2001483886/86-230
EBT06496/44-187
EDG80060/254-399
2001259652/14-149
ECV39942/162-280
ECN69607/110-235
ECL54522/6-171
EBZ68354/115-255
EBC65068/75-249
ECW11665/37-224
EBZ49961/124-273
EBR72358/184-288
ECY66302/148-346
EBD94879/169-356
EDF65811/123-331
EDH09947/123-331
EBN90717/102-299
EBN44130/29-209
EBQ85614/238-412
EDF68565/261-468
ECX38951/96-275
EDG97423/272-484
EBZ92351/5-119
ECI33577/122-296
EBW38745/40-214
EBJ74191/21-195
EBT64339/31-169
ECZ27468/42-183
ECZ22873/33-223
ECE61757/30-222
ECI40401/82-224
ECS00152/4-206
2001448067/36-206
ECC49066/5-190
EDG28681/31-221
EBO18654/2-199
ECZ88306/33-217
EBV96163/65-245
ECN37491/3-181
EDF35584/31-221
ECJ54553/3-120
2001518518/116-246
2001357393/35-241
EBP68506/42-216
EBW85091/2-188
ECI77292/32-219
EDF48475/199-417
ECU81859/71-254
ECU81859/351-509
ECO49675/3-162
EBT86095/47-253
ECS66371/18-163
ECQ64860/90-274
EDE75972/204-347
ECX50528/49-241
EDE05564/235-410
EDI34060/97-271
ECW76924/106-286
EDC71268/106-286
EDJ75702/106-286
ECV61993/77-264
ECW46539/3-137
ECG08364/78-254
ECI77734/127-227
ECX40732/106-288
EBH48964/3-134
EBS14857/105-206
EBJ56986/4-184
EBC60445/103-272
ECA20583/2-169
EBD34358/43-233
EBY70516/32-199
ECT52432/8-146
EDG77303/227-435
EBH17135/3-174
ECF15344/12-170
EDA86131/109-286
EBD96267/11-146
EBL14080/19-220
EBU24483/1-201
EBR83611/3-174
ECN17447/23-159
ECN70955/2-108
EDG24633/116-294
ECQ75106/143-300
EBA75430/107-222
EBE74174/10-138
ECT79081/63-223
EDB56467/120-310
EBT62617/43-247
ECS40562/1-89
EDB17168/1-82
ECY52219/119-263
ECY52219/407-597
EDI28217/253-427
ECS32612/135-272
EBB38496/4-201
ECF43441/181-284
EDG59473/58-245
ECF10447/11-190
EBV70320/134-237
EBN04015/37-180
ECU83376/100-307
EBG25591/30-167
EBR79658/1-118
ECK61840/83-228
EBT23523/60-278
EDE57149/190-330
EDE33239/120-247
EBK23480/125-309
EBV67056/109-280
EDD14616/90-279
EDD14616/380-512
EBO20976/113-312
ECV91704/4-176
EDB52487/25-208
EDG34513/46-230
EBB68143/99-302
EDF07732/234-409
ECX65639/76-240
ECX65639/340-516
EDJ30436/345-487
EBC27917/94-231
EDH89928/8-168
ECP31963/47-244
ECP54638/8-195
ECP69331/20-204
EDB12338/81-269
EDB12338/380-520
ECW63260/179-387
ECN08923/2-192
EDE57859/124-273
2000136420/94-261
ECL64890/92-276
2004236179/40-196
EBA79726/136-293
EDD74384/15-223
EDC28736/1-135
EBI82493/13-197
EDG86659/37-180
EBE03824/3-141
EBY96514/2-159
EDH02167/153-310
ECY72239/32-223
EDG50256/117-223
EDF61175/4-188
2004239938/21-194
EBB02553/74-247
ECE90465/123-258
EDB71880/116-287
EBG52805/114-301
EDC96303/114-301
EBB51775/58-202
EDG10660/164-392
EBZ58706/28-211
EBN83430/85-269
ECL94588/3-169
EDI25448/82-240
EBW00967/84-290
EDG70277/71-268
EDG70277/366-530
ECI17793/48-255
ECM18158/20-213
EBT44499/147-294
EDG82829/24-208
EDJ27342/73-285
EDH20164/120-298
EBG90482/110-290
EBG86406/104-284
EBR48930/164-296
EDD08080/251-376
EDA28243/4-165
EDA28243/245-414
ECM76098/18-177
EBS64174/145-259
EBX40422/91-287
2004216662/143-334
2000492410/79-294
ECM00730/3-160
ECP42036/3-169
ECY52203/78-258
ECE86715/4-118
EDH55944/85-229
EDA55071/5-131
ECT01805/36-243
ECN39296/3-181
ECO99879/112-241
EBV45964/31-221
EDB77522/106-286
EBH08397/161-250
ECM66901/147-282
EBR23717/24-160
2001343653/68-265
ECN49992/47-169
EBO26125/51-195
ECE66426/97-225
ECR54777/2-154
EBQ59608/89-265
EDB47395/69-238
EDD69852/254-462
ECL26523/2-174
EDB91210/148-298
EBP81450/169-306
ECH84360/52-232
ECA99184/109-236
ECI65865/66-261
ECA05612/31-221
EBY28452/2-185
ECV64742/95-302
EBH46854/32-200
ECB91798/27-240
ECS65892/152-287
ECZ79031/185-343
ECZ15023/27-209
EBT70926/99-247
EDD35237/103-267
ECW46176/87-273
EDD54247/3-187
EDD17111/31-221
EDF00548/31-221
ECA13175/69-256
EDG36165/117-298
EBO49780/104-289
EDG61153/102-264
EDJ44193/2-173
EBF34532/128-345
EBT47450/87-244
ECH15657/98-230
ECF37123/24-160
ECE06537/4-143
EBL20610/88-285
ECX62459/49-236
ECP36773/10-139
ECV53276/112-238
ECW86783/34-175
ECC15919/32-214
EDC68533/79-192
EDE25614/91-281
ECM11358/163-292
EBU90098/8-145
EBB74822/81-261
EBM10169/3-136
EBX17601/113-234
ECY78890/110-290
ECN52705/1-171
EBU60481/138-277
ECK65310/43-170
EBB60650/114-285
EDF63192/97-266
ECT56890/78-256
ECX57167/106-257
EBN35822/35-287
EBN35822/388-585
EBM29119/219-416
EDE96481/215-412
EDB60081/128-321
EBT04253/4-137
EBC41973/151-285
ECK57759/34-202
EBQ74912/77-261
ECT10792/60-245
EBK81704/137-269
EBP67421/124-222
EDA10353/145-341
ECY88098/192-410
EBI47606/87-271
ECC20969/91-248
EBF68206/3-134
EDG52707/33-223
EDB81976/183-401
ECX02662/96-280
EBY38364/2-125
ECR50866/4-125
ECS98480/45-246
EBN69313/118-244
EBE58675/22-204
EDG83967/44-171
EBR27830/20-214
ECO81823/45-245
2001262660/15-142
ECV77500/144-279
EDB74286/144-279
ECT22885/114-290
EDG98015/145-342
ECX39403/132-311
2001328822/13-170
ECX00813/6-139
ECT97041/27-209
2001264690/16-216
EBK35562/218-358
EDA40078/115-297
ECP21748/10-193
ECP30064/2-184
ECS36450/2-121
EDD01927/11-195
ECJ06437/5-178
EDG45277/224-326
ECA70426/136-293
EDG49228/126-334
EBU22439/4-181
EBN93158/1-161
EDE35695/100-299
EDA77940/7-189
EDE40937/38-209
EBO96281/2-96
ECL14210/35-240
EDA85291/1-203
EDC39080/3-158
EBD24386/27-211
EBF64090/311-459
EDG58052/121-217
EDG42314/198-416
ECX16216/392-560
EDJ28277/468-623
ECE08033/19-203
EBF49227/60-266
ECA61488/2-165
EBX04896/7-186
ECV18909/235-410
EBD07859/48-228
ECM18533/4-191
EBW36678/153-288
2000287820/132-316
EDH87209/103-272
EBO87307/31-156
ECO67108/1-188
ECJ39858/38-219
EBD21121/97-284
ECV42471/40-232
EDH54831/1-92
ECG51466/32-158
EBK89574/81-252
EBW98502/35-221
EBG83859/101-283
EBU06315/22-212
ECX71742/94-284
ECP32605/7-175
ECL91558/86-245
EBJ96002/110-290
ECN44784/47-221
EDF69645/5-127
ECM88250/147-258
EDA71149/50-237
EBW12021/100-257
EDB38174/92-257
EBG34199/21-208
2001408592/2-101
EBQ16067/56-218
ECM30668/7-159
ECK55516/39-210
EDJ31127/54-234
ECB36702/8-181
ECS55092/64-221
EBB40219/13-191
EBP05215/79-270
ECT01893/31-221
EBH91574/78-259
EDH73498/169-354
ECX54226/125-333
ECV96540/134-305
ECA46676/95-260
2000614970/2-126
EDA04378/229-409
ECT70537/84-279
EBI46934/84-264
ECS11314/118-218
EDF84941/240-434
ECT42215/2-162
ECV48656/94-272
EDJ00562/2-185
ECR82407/3-128
ECY05651/149-336
ECK53318/10-143
ECL80358/125-241
EBQ32373/247-456
EBI72294/3-132
EBE76134/136-269
ECS37513/119-249
ECL24988/60-227
EBZ28002/1-88
EBV45299/2-154
ECS53125/107-247
2000224890/34-222
ECZ82188/224-420
EBB90678/206-307
EDH00566/257-465
ECC23003/153-271
ECH55052/3-146
EBB18571/70-250
EBT73851/55-212
ECS21026/111-248
ECQ76355/102-237
EDG64294/90-261
ECO82609/41-174
ECV63484/92-263
ECC13361/38-219
ECL27868/2-180
EBP56125/2-165
ECX78205/60-223
2004230079/33-212
EBB89338/158-298
ECX15030/392-560
ECZ96309/1-101
EBX89129/137-305
EDD08892/236-410
EBB09199/3-116
ECK04337/3-126
ECG71178/26-183
EDG13113/221-422
EBH36129/31-221
EBR95628/42-221
ECV11282/146-315
EBE46355/114-301
EBN19813/3-161
ECU12847/140-242
ECM85569/134-269
EBC46176/8-209
EDJ31518/4-148
EBL82882/13-214
ECA80723/7-141
EBH89592/230-390
EBS90466/5-132
EDJ07748/83-287
ECP37454/127-262
EBY35145/83-223
EDH32318/47-218
EDE34338/228-425
ECX72091/264-473
EBK24659/5-185
EBB78636/2-152
EDI04854/104-285
EBC17296/137-285
EDI80539/41-228
ECJ26114/2-182
EDA37694/4-157
EBP97863/130-306
ECS47308/110-267
ECD79318/1-116
ECG89412/155-257
EBS84824/17-153
ECG76370/7-204
ECN15337/1-160
EBD68223/3-127
EDB32821/4-160
EBM76798/123-331
EDB05436/123-331
EDD15445/123-331
EDD60851/123-331
ECR64401/27-207
EBW57504/1-111
ECR59855/174-289
ECU15169/88-222
EDB72151/41-213
EBB33950/4-138
ECD06704/4-138
ECW63516/236-410
EBB46012/9-196
EDE62211/114-310
EBS09530/3-138
ECZ36070/219-376
2001416780/25-225
EDB72202/33-223
ECA72081/23-150
EBW44217/44-228
EBM58903/107-289
EBL30285/10-204
EBL30285/297-463
ECO75528/112-269
ECV74374/218-375
EDA28848/89-296
EDE74005/234-430
EBP02246/115-300
EDH65081/21-200
ECM81444/3-92
ECV35590/219-378
ECY69314/101-285
2000374810/94-261
ECM85568/137-272
EBW18943/176-307
EDB07196/134-330
EBT44713/99-233
EBE16324/19-206
ECB23060/46-216
EBD51919/98-273
ECQ05135/3-182
2004042789/91-288
EBH69598/174-348
EBM22332/76-279
EDE66570/100-299
ECA52601/3-131
ECP24123/20-156
EBC07895/2-132
EBL58915/14-200
ECA52561/32-216
ECD95557/1-118
2001231678/206-387
EBA90713/114-292
EBP61805/7-153
ECK31446/15-106
ECM64960/158-250
EBP75266/112-232
EDC30346/110-290
EBX34350/28-224
EBL38330/146-313
EDJ64228/1-117
EBM85889/106-313
EBE88506/69-237
EBE88506/323-454
EDC61142/355-471
EDE66816/15-148
EDI77661/108-279
EDF93050/89-267
EBF76285/111-254
EDE49035/100-298
ECJ39222/45-185
EDC57845/50-232
ECY04299/25-206
ECF75689/61-221
EBR60343/5-133
EDG37986/235-409
EBX24981/138-262
EBY90459/65-250
EDF18336/152-331
EBE31410/43-224
ECZ52461/104-291
ECL74623/6-134
EBM37218/68-254
EBO47124/1-127
ECK04570/14-148
EBG11593/33-222
ECE27395/137-282
ECP00307/87-204
EBS96755/25-234
EDA43083/125-333
EBD71303/1-82
EBO79675/97-263
EDJ37248/4-186
EBD32180/14-157
EBD32180/259-441
EBE58635/100-239
ECV45145/100-282
EBN52269/3-128
EBL65945/51-235
ECU83377/118-306
EDB82154/3-171
ECZ13471/110-290
ECY69592/235-410
EBG58288/31-221
EDC97524/186-370
ECO37135/149-284
EDH50113/237-422
EBM76297/237-423
ECV41982/76-267
EBJ43807/66-240
ECA02711/62-221
ECH00740/2-166
EBR54958/11-200
ECR88133/91-226
ECI02246/16-156
EBT08280/88-264
EBX28164/62-259
ECY80577/83-241
EBM84077/115-333
EDI45293/39-222
EBU34137/38-147
ECV54730/107-303
EDF01060/118-306
EBF30732/143-315
EBH98510/137-319
EBC33306/21-203
ECZ44385/93-276
EDB36266/2-129
ECK57554/80-258
ECN42226/2-113
ECV45248/224-421
EDG44487/224-421
EBS93704/2-196
EBZ71639/19-216
EBI46458/71-251
ECL87400/4-182
EBZ67075/57-242
ECV68921/108-287
ECY37853/64-246
ECD55634/94-229
EBO78765/5-132
EDF94868/234-408
EDB47810/101-268
EBQ17437/40-224
EBP04109/67-249
EBI89207/10-141
ECN63480/11-177
ECZ53971/8-152
ECA70425/4-130
ECI75260/4-170
EBI61035/31-168
ECS96613/11-201
EBY41974/56-185
ECW49746/173-360
EBL82881/110-285
ECL54219/43-249
EBD19144/123-258
EBM61711/155-373
EBD06607/69-249
EDD41411/198-416
ECL77063/95-268
EDD79548/68-264
EDD79548/367-534
EBZ08195/159-266
ECA73370/10-146
EBT83335/73-253
EBS19665/2-182
EBB98809/20-156
ECW18057/49-217
ECL44131/106-281
EBC67512/2-178
ECQ44035/134-261
ECA55353/176-307
EBU19718/50-230
EBB52993/76-190
ECE75606/41-192
ECW50620/66-260
ECW50620/339-531
EDC52670/83-209
ECX66154/191-400
ECA18999/87-225
EBD71965/46-229
ECC66813/105-239
EDF07405/170-349
ECB52087/39-199
EBT66277/3-134
ECT44404/49-229
EDG33857/174-360
EBM15543/1-174
ECV00659/224-421
EBD03901/2-137
EDF98770/42-222
EBF32359/79-279
EBF11633/1-123
ECY84548/33-207
EBI59348/68-272
EBE97857/111-240
EBU54034/7-140
EBD37874/46-242
EBN97718/254-438
EDF86287/100-292
EBS48444/93-253
ECH38718/1-124
EDH08910/159-340
EBO41265/2-133
ECY68721/110-290
ECQ65890/35-203
ECI65789/1-197
ECS19657/27-161
EBJ39103/32-169
2000483410/1-92
EBK35497/187-381
EBW82599/152-296
ECX92412/4-173
ECA99167/28-162
ECV29258/110-289
EDA45364/80-274
EBC62659/93-248
EBC07420/72-200
EDC55966/229-385
2004211936/128-311
ECF03893/40-217
EBT04220/48-245
EDE07365/219-376
ECG95972/31-169
ECU85613/110-290
EBU43562/124-269
EDA47893/245-452
EDA31467/31-221
EDH84194/119-290
EBE37591/3-164
EBI44488/132-320
EDJ70960/91-269
EDH84542/220-413
ECX62667/4-172
EBR54532/7-164
ECJ99140/12-140
EBP46750/3-129
EBN44248/182-368
EDD48047/182-368
EDD61964/182-368
EDH17784/189-385
ECR17059/4-165
EDG32264/184-354
EBG57844/55-239
ECV29147/439-612
ECV29147/719-892
EDF02764/13-151
EBH52896/183-369
ECL69329/112-240
EDI48566/2-112
ECM21624/132-266
EBZ45593/2-103
EDB65982/95-277
ECP14192/4-182
ECE82419/50-229
EBY96116/11-208
ECW80995/202-339
EBA63322/7-187
ECT01328/2-131
EDJ69060/107-289
ECM90636/2-130
ECS00212/4-154
ECK73008/33-214
2004025707/245-424
ECY83420/110-290
EBH22055/132-289
EDI09187/154-338
ECF76502/78-215
EBK65364/4-184
EDE61710/33-225
ECX30795/136-300
ECS96690/57-234
EBG57692/53-169
ECQ19998/28-194
EBK33438/20-203
EBO31043/6-143
EBN25821/19-162
EDI92718/2-132
EBS05338/3-94
EBC18171/90-257
EDJ64058/3-186
EDJ64058/280-465
2001483541/21-195
EDA85601/117-286
EBX67566/2-133
EDG02973/247-398
EDF67851/91-272
EBE69985/31-221
EBS34281/157-278
EDE68623/111-241
ECC11776/54-238
EDC09228/14-194
EBW00568/65-201
ECT17538/1-151
ECE36304/19-197
ECR20680/114-248
EBK27165/133-305
ECF12266/4-133
ECQ26124/43-210
EBJ11131/31-168
EBY94657/26-216
ECV21405/215-375
ECB42375/169-273
EBP15084/89-291
ECZ16141/189-365
EBR93132/109-236
ECU88861/228-425
ECZ72349/228-425
ECL99084/70-206
ECV42721/117-221
EBO56614/35-164
ECV00502/262-469
ECW98829/117-243
ECL51106/54-204
EBI49231/56-266
ECG46850/9-141
ECI18429/95-256
EBW18391/168-322
ECV51780/81-252
EBS84326/72-260
ECA66486/95-264
EBB17132/111-290
EBC96348/15-171
ECX58177/122-318
ECY99399/4-149
EBU39864/2-161
EBQ74842/109-252
EDF26085/95-255
ECV08183/111-308
ECL50904/172-297
ECC18630/42-202
EDC73567/31-221
EBW99512/116-258
EDB17559/234-430
EDH07329/234-430
EDB92243/52-229
ECV43654/98-285
ECF32570/1-129
EBB59960/95-275
EBJ51120/13-109
ECX71024/336-565
ECL81909/2-121
ECA88182/22-156
EBO58459/27-217
EBW90555/33-226
ECX88692/224-420
EBH28837/84-268
EBG97256/195-362
ECH91336/13-165
EBE79474/63-247
EDI64005/32-222
EBZ84117/3-169
EBD25655/28-164
EDF39100/60-253
EDF39100/355-517
EBA83393/100-274
EBZ58902/100-274
EBZ58903/100-274
ECW74931/100-274
EBW57330/3-123
EBC82154/140-314
EBV29986/111-247
EDH14724/85-228
EBI08837/5-146
EBS23075/2-164
EBM33860/2-179
ECF90408/164-268
EBR83444/42-199
EBZ90219/5-125
EDA62726/465-586
EBP49629/4-181
EDE23941/9-150
ECJ79606/109-266
EBG20321/164-322
ECH01426/72-270
EDJ56817/211-400
EBS83199/7-179
ECX77531/53-259
ECV68922/19-220
ECL60963/107-280
EBI43682/103-274
ECG62889/5-145
EDC23481/87-247
ECR73925/138-278
EBW60010/47-176
EBW01513/148-289
EBB84868/119-254
EBC88058/185-319
EDH45375/98-267
ECV28565/111-308
EDC41729/166-352
ECX72418/91-286
EBD46817/177-357
ECL60015/4-167
ECG33298/22-147
ECI35168/50-229
ECI58697/14-112
2001405196/6-118
ECW11479/29-213
EBV50653/6-154
ECN45242/31-218
ECZ55017/171-385
ECB15014/91-244
EBF05751/2-137
EBC26939/138-265
EBR74408/84-241
ECA67171/83-295
EDB14552/31-221
EDI33107/97-271
EBF69922/263-398
ECY79602/144-304
EDE39421/71-254
EBQ18396/253-427
EBF37524/98-264
EBE80065/3-180
EDE80549/68-238
ECV92830/134-321
ECY33167/253-427
EDE42125/85-253
ECZ15134/125-238
EDE20140/111-311
EBM31639/148-344
EBQ74656/2-153
2000562270/21-214
EBI72395/5-150
EBR44190/112-238
EDB68380/1-125
ECK55843/40-226
ECR71218/56-243
EDG99106/96-271
EBW26902/134-308
ECP46856/86-255
ECX73353/48-245
ECM98070/86-245
EBX13065/39-219
EBQ98375/2-127
EBQ54393/118-237
EDG86088/97-271
EDE01650/234-430
EBW90923/104-300
EBJ08863/106-205
ECW45753/186-372
EDH53522/15-177
EDC27078/164-296
EDE84099/104-279
EDA25055/78-212
EBC35025/75-237
EBT26731/9-193
EDH14442/6-187
ECL36370/71-228
EBH17500/38-175
2004023462/93-272
2001292560/1-197
EDB10874/5-165
ECV49579/74-269
EDA26041/32-175
EBM44036/27-192
EBK51928/110-288
ECL85981/47-253
ECY61002/96-271
ECY61002/376-509
EBV06448/1-122
EDA16247/101-306
EBR58503/18-176
EDI75197/236-410
EBO04777/6-129
ECZ92387/139-323
EDG16023/98-294
EBN05389/1-119
EDA36914/21-155
EDH81536/99-272
EBZ65294/4-137
EDG10555/98-285
EDG12832/2-202
ECD94813/189-296
ECE03734/4-117
EDF22831/243-427
EBD79504/9-163
ECP20351/102-242
ECU98078/185-391
ECO17975/70-207
EBI65757/17-174
2001503456/1-158
ECT67548/65-235
ECH44437/105-234
ECT37696/2-170
ECZ44835/109-287
ECA02946/23-211
EBN54715/42-217
EBC22024/26-184
ECA74073/35-206
EDE28033/54-251
ECF78662/86-243
ECI95134/50-247
EDF04670/37-234
EDH69140/237-424
EDH18231/269-457
EBD75761/2-127
EBY29523/108-240
ECW67786/2-163
EBJ11415/162-266
EBH07245/163-347
ECI00653/5-139
EDJ04711/270-476
ECN40415/53-248
EBQ86072/34-194
ECU49794/80-237
EBI67595/33-176
ECJ94242/28-230
EBX52270/98-233
EBZ36289/3-125
EDB60080/57-238
ECJ29648/140-278
EBS86604/92-289
EDC22510/120-298
ECB91361/103-232
ECT29613/15-149
ECX18846/149-333
EBE48894/86-257
EBC18964/92-269
EBK47984/86-270
EDB64501/33-223
EDB48658/162-363
ECT27302/6-133
EDJ20907/91-264
EBX15471/11-138
EDH27983/117-297
ECX19761/1-109
EBK91789/114-301
EDA49561/115-297
EDE32387/105-288
2000436610/213-406
ECO05799/53-259
2001390078/35-202
EDG64295/132-310
EBA83379/30-194
ECJ30370/120-284
ECS88384/211-368
EBJ79568/32-222
EBW96690/42-238
EDC67992/113-300
EBU01049/49-246
EDA20405/1-134
ECB52404/97-247
EBU12872/13-161
ECQ01714/141-278
2001206895/2-131
ECB07222/64-256
EBI20317/180-337
EBO54693/90-285
ECG47547/131-259
ECQ43167/33-173
EDH74104/247-421
ECM27089/24-165
EBN10116/110-285
ECZ62536/234-430
EBE57595/157-283
EDA36397/33-196
ECE35094/143-296
ECE23669/70-250
ECI23422/71-242
EBR33901/129-265
EBO05556/68-260
EBB88744/79-247
EBS56101/8-176
EDF26626/33-223
EBJ47562/22-153
EBQ64572/236-410
ECR25728/54-190
EBR97318/21-156
EBK46181/67-256
EBK46181/356-483
EBS83701/19-139
ECZ72408/73-266
2001334495/9-216
EDH57037/4-137
EBR54548/133-271
EDJ15496/181-367
ECX33039/96-274
ECL54385/54-232
EDC57706/166-352
EDF90133/15-150
2004220657/34-211
EBU91918/2-145
ECX84652/32-222
ECJ17789/114-264
EDB16822/167-353
EBV47305/113-250
ECZ24387/4-131
EDH50597/218-375
EDC49624/104-280
EBG64914/126-307
EBB97997/115-299
ECI52529/80-255
2001405295/91-291
EDH74034/112-232
EBK38650/33-223
EDI88542/165-392
EDE50266/111-311
EBI12687/90-256
EBI53839/5-172
EDF72898/251-457
2004206994/35-214
ECV21975/224-419
ECB78466/137-274
ECY35279/99-259
ECE86941/1-193
EBC91249/42-242
ECG39108/10-137
EBX03823/15-177
EBQ90369/2-178
2001278503/9-214
EBZ86962/2-189
EBM20765/126-295
EBY16798/125-265
EBD35852/31-221
EBU77099/14-172
EDE97261/221-414
EBZ08541/156-291
EBC01153/31-221
ECT88563/96-238
ECU88571/235-409
EBY79441/36-220
ECZ70820/93-271
EBT45914/114-263
EBP25466/105-305
ECR36530/111-240
EBH13819/2-119
EDF68016/114-257
EBL07410/72-200
ECZ57342/166-302
EDG56264/118-306
EDD20488/21-211
EBS28016/5-129
ECB18843/4-186
ECS49687/1-91
EBJ45660/146-333
EBZ14017/117-214
ECP03839/20-191
ECQ61350/46-249
EDF03804/224-420
EBY59564/111-240
ECS66695/12-138
EDH26979/228-423
ECX91583/87-246
EDF11698/115-297
ECV06864/86-251
EBW02819/111-245
ECW04378/213-399
EDB16464/109-287
ECP34421/93-234
ECM79868/52-224
EBW74045/11-168
EBI94706/142-307
EDB85911/31-221
EDH65955/237-424
EDC09065/1-120
2001451788/37-234
ECO67946/57-241
EBO69525/56-215
EBE27695/32-222
ECT83759/55-239
ECH81815/112-254
ECL08639/12-152
EBS97888/169-303
ECZ70581/39-226
ECD06589/17-177
EBH90687/103-273
EDD48534/103-273
EBB61649/2-169
ECF21505/2-89
EBU91884/1-176
EBD65238/3-174
EBH94157/155-342
EBS28860/164-262
EDA70727/204-422
EDE68434/204-422
EBB41597/4-159
ECD20560/56-240
EBJ78350/94-278
EDF69874/228-424
EBT71402/33-168
ECN28090/65-207
EBU73403/11-147
EBP71219/110-251
EBH19666/38-240
EDE59939/152-346
EDC45290/107-266
EDD58222/219-376
ECX59968/122-315
EBK65389/237-424
EDH49163/97-266
2001405585/78-264
EDH86148/72-229
EDC19930/75-259
EBR24224/26-189
EBS53981/2-166
EBT08157/45-216
EBK36180/70-204
EBS85668/99-283
ECP18845/100-303
EDA43053/39-226
EDC17416/81-265
EBN64805/16-195
EBM91136/3-106
EBC93984/119-254
EDB38192/159-271
ECI34445/42-221
ECK77092/98-305
ECR37345/62-222
EBV53243/147-309
EBJ58940/31-221
ECL40070/31-166
EBJ10057/1-129
ECZ65998/94-268
ECX14270/100-252
EDB92227/106-267
EBR31284/70-223
ECY00937/159-344
EBD86940/24-214
EBR02943/95-305
EBE20415/2-124
EBK21304/115-302
EDI25735/203-396
ECN99645/10-189
ECZ54346/96-266
ECC40127/13-146
ECJ88578/33-192
EBO64653/154-347
ECN36239/67-224
2001226713/31-162
ECS44758/105-214
EBX36885/122-310
EDB60921/3-158
EDJ16533/240-433
EDE42495/183-340
EBB49591/38-225
EBH18267/178-335
EBS28986/134-265
EDE74292/30-148
EBF08454/58-226
EDB12827/219-376
EDH49695/90-271
EBL40223/5-171
ECG26343/99-286
ECI11333/4-169
ECA83404/8-175
ECY68580/110-290
EBI38336/115-299
ECE20272/109-277
EBK50145/94-227
EBM98126/31-221
ECZ81748/153-311
EDE86422/198-361
ECV29722/100-278
EBO24878/35-216
EBP26309/35-216
EDD94594/398-535
EBB17728/131-266
EBV50075/1-187
ECJ70123/86-242
2000050870/16-149
EDD23204/98-231
ECT17281/2-157
ECK11487/79-263
EDA39521/46-232
EBN70841/44-217
EDF16873/111-240
EBC90703/46-203
EBX14775/8-121
ECU88665/34-205
EBL34613/80-263
EDJ67850/2-153
EBE43602/91-290
EDB61120/207-306
EBB91820/177-366
ECZ05576/24-146
ECZ05576/268-389
EBM99501/79-263
ECG89729/11-180
EBH60199/31-221
EDH23626/66-255
EDH23626/350-527
EDE18787/122-293
2004037718/104-299
EBL30515/135-295
EDH80718/238-426
EBI43433/94-278
ECF88878/31-179
ECM47579/27-236
EBS67613/42-195
EDH73399/237-424
ECG12881/8-192
ECU93371/292-459
ECP30810/91-262
EBK84195/324-475
ECV44392/63-208
EBM29214/33-225
EDE29006/33-225
EBV52316/148-262
EBH12338/126-263
EBG05129/147-319
EBO17231/64-221
EDI34488/101-236
EBK57711/87-271
EBB10746/113-212
EBN47830/224-358
EBR38827/146-284
EDG15562/105-285
ECS16336/3-128
EBK49029/218-362
EDG05839/558-770
EBQ71982/224-398
EBF26168/82-266
ECF60744/8-204
ECV82357/19-141
EBN09224/3-169
EBV32195/102-230
ECR04558/3-189
EBN66399/31-221
EBM31409/15-168
EDJ43541/97-290
EBN11480/1-127
ECX05847/63-208
EBZ24618/1-151
EDF46523/118-306
ECJ39702/37-195
ECS24034/156-288
EBA92254/43-222
EBX06507/43-222
EDB58374/63-226
EDG22098/2-165
ECV10434/270-461
2001216254/79-187
EDC02553/7-185
ECV31104/106-288
EBR97602/116-255
EDC79573/95-252
EBB73625/2-101
EBB73625/198-356
ECG78625/17-193
EBD15783/2-175
ECY28239/4-150
ECY45291/71-243
ECS49387/43-251
ECI76741/98-239
EBI12674/137-308
ECN38575/34-209
EBI24328/111-261
EBE88251/110-269
EDE69975/177-366
ECJ01814/120-236
ECZ15589/39-226
EDH72588/56-185
ECR85877/191-323
ECT37464/112-224
EDE12433/126-334
EDE67857/75-245
EBK19715/105-285
ECX14141/105-285
EBF94376/2-113
2004033456/85-263
2000065630/81-263
EDE17209/85-275
EBT02685/51-248
ECT31560/134-283
ECM44703/70-268
ECX18439/75-257
ECC87412/29-235
EBV13688/8-165
ECS10425/133-254
EBB53069/140-275
ECY35557/17-220
EDH48254/207-400
EDC04831/2-157
EBB72960/73-239
ECP93464/38-170
ECX76244/586-796
EBW52539/123-263
EBE51351/105-285
EBU59292/105-285
ECX11833/105-285
ECX13756/105-285
EDA31163/105-285
EDC53738/105-285
EDD07975/105-285
ECL27127/14-168
ECY11384/104-288
EBN25416/105-285
ECD18373/7-189
EBP27631/234-430
EBE79777/105-285
EBE89536/105-285
EBL44894/105-285
EDB59739/105-285
EDB91316/105-285
EBL59521/6-170
ECE67311/44-166
ECX78638/216-376
ECB39265/33-165
ECU82223/406-583
ECF69393/27-184
ECG55231/111-248
EBS55000/22-192
EDE92733/107-277
ECW61848/183-319
EBK94211/14-156
ECD97347/38-225
EDG67774/105-287
EDF86867/29-194
EBW17994/1-130
EDB71624/110-290
ECF57201/51-230
EDJ30058/35-204
2004041610/45-231
2000567130/35-236
ECN72149/4-182
ECU25107/114-220
2001277314/57-221
EBY33565/55-231
EBC27585/84-277
2001312890/115-241
ECN93863/82-215
EBE49262/22-197
EBR27237/16-146
ECO43342/16-146
EBK03477/53-232
EBJ87090/103-290
EDA81115/2-166
EDH21292/10-125
ECO70948/15-174
EBV55736/60-217
EDA87056/111-280
ECA07755/3-146
EDH60721/228-424
EBE32091/10-197
EBT60960/37-221
ECY00241/119-296
ECV47539/118-306
ECS10839/6-138
2001451142/7-199
ECW49298/66-260
ECW49298/339-530
EBH90163/12-146
EBL65823/1-139
EBQ44709/25-215
ECH83993/36-198
ECJ00859/36-198
EBK70053/104-288
EDH74526/104-288
ECC98412/73-255
EBX58750/65-209
EDH42060/82-209
ECG35871/52-278
EDG44486/256-462
ECD75863/22-240
EDE49322/87-224
EBI30366/35-157
EBH17355/162-256
ECR56891/8-184
ECH11469/148-263
EDC54489/105-285
EDG94295/105-285
EDF81555/198-314
EBH23475/37-188
ECY41461/174-297
ECM47385/4-87
EBY14008/48-227
EBI23115/129-337
EBT13455/22-196
EDA59057/39-226
EDH36829/122-300
2004209704/92-276
EBV56786/112-237
EBO36725/87-258
EDJ74414/149-336
2004016658/83-227
ECQ16441/2-199
EBX52089/75-252
EBB28621/112-230
EBQ67685/218-375
EBV79379/6-130
ECJ37636/51-230
EBQ02080/4-116
EBQ04408/39-218
EBO82228/6-153
ECH40256/7-189
EBN18231/224-417
ECT56885/55-232
ECV60579/39-227
ECK83165/61-229
EDH48652/66-223
ECD60477/7-133
EDH93851/70-296
EBK68575/104-288
EDD06440/104-288
EDD91343/104-288
ECN93613/2-87
EBJ38452/11-187
2001294243/1-153
EBC03558/207-342
EDC28669/1-97
EDC28669/193-351
ECI65328/97-227
ECJ13210/31-218
ECY28468/29-221
ECI81219/35-204
EBH57524/37-221
EBO79430/84-280
EBC61511/2-99
EDC81027/130-308
EDA35726/91-277
EDB63398/72-250
ECN86770/53-237
ECZ09894/235-409
ECX83617/21-214
EBK41594/12-145
ECX85016/228-424
ECR45973/2-119
ECE48792/17-168
EBW92597/85-273
ECU77918/166-280
EBP97187/103-270
EDD85756/3-169
EDC79116/25-214
EBH74568/110-286
EDI06588/218-375
EDF09000/118-306
EBW91898/71-242
EDG19276/21-160
2004004428/93-262
EBE12392/104-288
EBH76651/123-296
EBC67347/1-179
2001303433/3-190
EDI85865/9-145
EDC39972/259-443
ECV00200/1-236
EBM29906/22-211
EDG40510/94-274
EBT88671/178-308
EDC09064/94-271
ECO45015/53-224
ECW39555/21-152
EBD37875/177-365
EDF07165/7-136
EBV63400/68-252
ECU74671/8-142
EDB46965/178-364
EDG33320/6-168
EBW16510/73-257
EBT55851/36-220
EBW19339/6-190
EBP44903/63-231
EDC03413/136-266
ECU17218/65-231
2001409043/84-274
EBY72125/18-153
EDC99560/27-162
ECY80069/99-308
EDI78783/148-308
ECY85275/116-277
ECZ92198/91-262
ECU29447/12-174
EBD16100/2-120
ECE44211/4-135
ECA82306/161-291
ECV60050/31-221
EBE30826/26-226
EBU95328/98-261
ECY20673/49-244
EDC66226/5-115
EBB98796/10-141
ECA39088/11-139
EBQ81193/236-399
ECG23327/75-270
ECN72633/60-234
ECP69029/4-122
2000432610/79-263
EBR75200/115-212
EBC76551/160-295
EDJ28269/161-361
EDG97638/105-284
ECV69123/6-90
ECX05202/15-191
ECH70713/9-140
EBF58301/1-165
EDH83126/10-185
EBS33087/82-264
ECY19815/175-363
EBK24182/94-271
ECQ47590/2-158
EDC17246/292-467
ECH86610/114-272
EDD56829/16-151
EBO88609/270-410
EBC17957/8-178
EBH30991/236-371
EBM70807/94-278
EBH93007/172-348
EBA85471/56-235
ECP98830/1-114
EBE47156/32-222
ECS40573/34-212
EBD11815/144-280
ECV27383/199-416
EBJ60981/211-344
EBY38766/83-280
EBY26842/27-135
EBB38067/71-238
EDA92145/227-381
EBJ34880/77-254
2000603330/88-240
2001496875/60-235
EDJ06926/137-303
ECX59742/104-286
EBQ53411/156-320
EBO09654/82-250
ECK73942/27-184
ECZ29544/3-135
ECC69529/143-263
ECS71996/41-247
ECY10444/139-338
EBQ61768/76-261
EDH69135/76-261
EBT93915/21-181
EDC45625/96-273
EBT86560/15-143
EBT37478/145-275
EDA35549/2-132
ECZ69414/86-269
EBE12679/81-181
EBO92901/91-272
EBW94880/10-145
ECY99037/71-248
2004027353/2-152
EBT43688/110-237
EBI37548/114-286
ECE69634/20-154
ECY88725/218-362
ECA69807/188-326
ECC96570/3-122
EBW59541/160-286
ECI34315/70-254
ECL16564/158-248
EBQ79703/79-245
EDH00088/237-421
EBI21058/2-154
2001400625/77-272
EDB03122/17-192
EBQ37550/109-249
EBC48963/103-274
EDA22988/256-462
2001409278/93-263
EBT09577/32-222
EBM75851/95-279
EDA22428/235-409
EDA53505/217-375
EBP67802/56-239
EDE53997/5-192
EDA83783/93-290
ECJ63902/122-253
ECV35874/93-272
ECA51827/61-240
EDC40708/110-290
ECS36788/6-182
ECI47977/30-188
ECK15479/1-112
EBV67776/87-224
ECY47581/72-243
EBN73592/222-429
EBE11536/178-366
2001443370/145-291
ECY81817/129-335
ECG48468/152-269
EDI39228/104-299
ECM84999/5-162
2001352091/102-249
ECW36186/8-135
ECD10464/29-163
EBG13843/62-255
ECX52643/85-253
ECV91673/118-311
EDI95039/219-356
EDC06526/4-133
EBJ87635/25-151
EDB04358/174-361
EBK96679/104-288
EDG66412/104-288
EDH25697/58-270
ECD81530/42-219
EDH45286/82-250
EDH73380/112-225
2001303131/1-110
ECZ52493/219-356
EBL96027/104-288
EBU09388/104-288
ECY60527/104-288
EDB37462/104-288
EDE00207/119-216
ECV92766/209-376
EBE30275/39-228
ECF10945/4-174
EBD87381/148-279
EBC53741/24-203
EBG78606/40-224
EBJ48325/117-266
EDD47897/104-288
ECU55810/2-155
EDC08930/48-235
EBB77395/81-225
EDG46561/90-274
EBM28929/9-189
2001439963/62-266
ECP68203/2-118
EBP43534/57-214
EBX11299/193-305
EBC96264/124-267
ECW83014/291-475
EBE58891/122-307
EBR67117/112-224
EBO15280/36-176
EBK48586/93-275
EBK38769/162-346
2000412690/98-266
ECR40211/103-249
ECK52724/51-209
EDB24387/17-152
ECL61251/1-152
ECX65977/107-289
EBI01419/107-291
EDA51223/3-130
EBM71418/175-355
ECU90371/40-222
EDG99229/11-174
ECS16174/80-225
EBQ03618/84-271
ECN99688/103-241
EBI98023/212-334
ECX67811/101-283
EDE95991/101-283
ECW61250/46-238
ECW05696/136-233
ECZ11268/124-247
ECM68737/19-224
EBU65959/97-225
ECF38922/3-187
EBR45759/138-296
ECU22532/44-215
EBR44478/135-297
EDA30785/2-176
ECG89529/79-183
EBY50548/114-240
ECH42418/67-200
ECZ36210/195-396
EDG99901/542-720
ECX11971/96-273
EBB76842/115-282
EBX35146/1-153
EBU15115/170-297
ECD67504/14-137
EDJ27486/90-274
EBJ05223/1-162
EBI20004/131-309
EDB80207/2-171
ECH29611/138-277
2004005696/99-280
ECX06683/36-214
2004214250/53-235
EBJ63567/78-255
EBF48093/191-377
ECG25627/143-282
EBM15826/134-318
EBI92798/3-174
ECV28040/106-286
EBV73969/1-113
EBC87676/33-223
ECV65455/3-127
EDH69983/37-226
EDB99436/91-275
EBX70709/102-267
2001355450/77-217
ECV06379/551-740
2004212216/248-458
EDE85986/228-361
EBU28362/9-134
EBX80359/56-186
ECP32519/50-229
ECR54503/4-182
ECQ33177/9-142
ECI18086/74-196
ECT12798/31-160
EBD70651/38-222
EBW04382/8-165
EDF16248/82-275
ECS82406/159-258
EBC84623/32-212
ECP36087/31-210
ECG95682/5-145
ECQ02521/97-281
EBC18051/92-276
EDH50404/70-272
ECN52865/2-130
ECQ67327/70-211
ECZ98621/2-188
EDC02862/20-179
ECB14815/4-161
EBJ56162/168-336
ECR82382/1-114
EBW00284/125-278
EBP18614/2-104
EBO12810/3-124
EDH37936/218-375
ECV00436/121-294
EBB58340/82-250
EBP27933/22-201
EDB91099/26-208
ECS04644/3-156
ECO43390/97-281
EDF54416/97-281
ECA25489/1-122
EDG35509/5-182
EBT12129/9-148
EBK32197/90-274
ECX05070/90-274
EBN29006/111-220
EBH49979/85-265
EBB07124/20-138
EDB39583/291-475
ECJ96966/33-238
ECB00027/41-228
EDH21864/159-335
EBT24064/102-237
ECB83825/114-263
EDA75487/130-307
EBU63143/11-201
EDA83001/128-296
2004211876/80-259
EBX79803/13-172
EBY51979/31-221
ECM86479/78-262
ECE38172/118-240
EBP85410/32-208
EBN47801/78-276
ECB98821/2-135
ECY70788/155-279
EBG04002/94-267
EBQ05629/32-213
ECJ90385/23-227
EBR14561/124-227
EDB63842/43-169
ECO76132/23-241
ECR86187/121-259
ECV31223/174-361
ECX15706/174-361
EBS27918/164-267
EBO62514/32-156
ECG67701/5-137
ECG12905/63-227
ECF49942/25-177
EDB22679/12-191
ECX48141/98-269
ECW54501/91-275
2004036617/94-271
ECX12880/4-88
ECD37600/114-257
ECM35239/51-249
EBH29166/12-142
ECV00658/251-457
ECR95699/3-166
ECA08278/6-181
ECF41169/147-289
EDA29286/229-426
2001139070/112-253
EDB52971/116-241
EBE07242/2-178
ECD24430/69-227
ECC92706/92-287
EBA98997/161-365
EBK24110/76-254
EBG47185/234-369
ECS31827/60-189
ECR23348/2-131
ECD45892/2-227
ECU90198/413-592
EBD77063/102-286
EDI18367/23-203
2001331786/113-268
EBY52612/7-175
EDH40900/52-243
EBL77566/167-353
EBV45618/17-94
EDB29360/186-282
EBV92082/10-153
EDH77332/7-102
EDB16601/128-322
ECH52178/2-108
EDJ68709/14-193
EBB00832/47-225
EDH99155/43-263
EBD89530/142-329
2004026095/100-311
EBI87202/3-87
EBM68358/8-183
ECJ87680/103-277
EBW79942/14-176
EBR70936/169-286
ECK22921/90-252
ECS07122/97-231
ECE64412/10-174
EDC80429/119-262
EBJ12197/164-266
ECY28292/14-190
EBR36998/2-130
EBL80928/124-249
ECX21806/221-395
EBE03680/126-300
ECT27520/118-232
ECY56958/17-116
ECY56958/210-389
EBS01730/112-232
ECZ01643/292-476
ECE35421/1-87
ECV04423/228-366
EDF11878/180-317
EBW92623/94-225
EBC19321/108-286
EBP13058/121-243
EBJ18879/209-344
EBB22490/19-196
EBF80439/5-207
2000438190/84-266
ECG23839/1-112
EBF84174/3-141
EBD37973/153-286
EBT04866/109-234
EDE31254/104-314
EBR62752/15-184
ECU82891/251-456
ECV06463/130-343
EBE52940/2-113
ECP51052/38-225
EBZ50959/14-197
EBE77015/110-288
EBK56032/38-225
EBG60881/218-375
EBP84448/7-202
EBV77055/7-131
EBQ38730/76-271
EDD92429/114-273
EBO93475/82-278
ECI53115/4-182
ECZ28638/123-302
EDA95642/215-357
ECU88847/55-261
EDE53700/89-280
ECM34025/38-209
EBU20567/14-148
ECC60703/7-200
ECD84535/35-153
ECF09312/2-100
2001419609/104-253
EBJ13787/2-185
EBU27676/106-283
ECW00449/6-120
ECW00449/214-380
EBZ01460/12-145
EBK33110/20-221
ECF64021/18-202
ECD49587/54-249
EBO38768/34-209
EBI13459/50-201
2001405586/63-195
ECF15179/128-259
ECV10440/40-236
2001306534/137-248
ECH14989/209-306
EBH17534/29-167
EDD50796/169-356
2004226284/30-223
EDA28635/97-259
ECB14314/7-141
ECV30143/198-415
EBU60352/129-289
EBD74123/95-276
EBT46346/123-258
ECE42900/54-243
ECM39569/9-179
EBQ42542/237-424
EBC38317/25-226
ECG32773/15-185
2001283284/5-128
EBZ13497/3-127
ECK51866/21-214
EBU17424/39-196
ECC99321/101-283
ECV62506/221-427
EBZ87160/97-194
ECQ16973/74-209
2001503526/5-172
EBR75846/10-138
EDH56027/109-279
EBB82883/174-313
ECF52430/3-181
ECZ16007/126-339
ECR87564/2-118
EDJ20722/90-301
ECS34250/121-220
ECA42094/11-190
EBL88132/247-391
ECR11518/6-154
EDB91080/5-89
EDI39234/105-286
ECA84254/5-192
ECR10989/10-123
EBD78506/4-136
EBN57892/8-135
EBV28716/40-192
EBR37368/120-248
EDI82462/45-212
ECA79955/65-249
EDJ14411/131-327
EBL96530/173-369
ECK65252/6-127
EDH72587/34-203
ECL04752/3-187
EDA49264/183-316
EBW91365/3-183
ECM02169/17-175
ECI87926/2-90
EBZ52176/32-203
2001479141/8-142
EBW24235/3-177
ECH66541/19-198
EBO33243/132-268
EDF58560/167-353
EDF83576/312-488
ECK18063/2-76
EBG02743/53-217
ECW15929/53-217
EDD00462/115-213
EDI13519/87-264
EBK20271/5-180
ECV27883/47-215
ECV54021/144-339
ECU22903/116-221
EDA74075/110-288
ECX31810/44-228
EDB26477/5-148
EBB58854/38-203
EBV90257/25-172
ECC95178/12-172
ECG39639/22-217
EBM03891/3-159
EBJ14668/1-191
ECM87124/41-220
EBL86488/110-288
2004235811/56-250
ECY28294/237-424
EDJ27737/77-273
ECY59130/11-134
EDI73481/238-369
EDC74616/97-278
EBC03002/7-191
EBF66060/15-180
ECH24117/82-260
2001386343/81-263
EBQ29404/197-401
EDF73936/5-130
ECQ62570/28-163
ECE19385/93-282
EDJ35743/342-522
ECM56682/43-177
ECY14009/224-387
EBZ66553/31-176
ECH10343/68-231
ECP25132/7-134
EBL24576/3-113
EDC57015/104-288
EBW09003/21-232
EBT61671/33-213
EBB22759/136-256
EBS84991/100-221
EBO98141/93-283
EBP98419/236-363
2001325150/2-113
EBP09490/3-159
EDB90544/110-288
EDF10899/110-288
EBA99016/2-124
ECK40042/2-174
EBT57455/77-237
EBO19042/42-197
EDE39295/33-162
ECO10430/12-147
ECQ19391/92-250
EBP56015/24-195
EBS96141/45-178
EBV78541/12-183
EBB27722/8-187
EBS90319/142-276
EBR75168/9-179
ECJ67532/6-162
ECT52245/5-138
ECY44363/251-457
ECO44373/54-218
ECO97172/137-282
2001260215/71-258
2001260215/361-493
EBE45562/17-134
EBE45562/242-400
ECJ92686/8-199
ECV64770/247-402
ECN80552/9-143
ECG38822/43-218
EBT48249/29-167
EBV76663/71-242
EBP40920/77-211
EBI46179/3-118
EBC35965/82-277
ECR95697/35-173
EBO80602/87-272
EBO14372/51-235
ECY61426/215-353
EBV72127/84-224
EDF91511/174-361
ECW83344/92-263
ECM18847/11-207
EDF81049/11-123
EBH94618/47-234
ECF17921/116-247
EDB91417/110-288
ECD75108/32-175
ECQ19997/2-160
ECN08488/4-182
EBZ08194/134-257
EBJ03988/21-195
ECJ05890/93-244
EBN36440/2-159
EBX12107/125-284
ECJ13745/163-298
EBY51863/23-157
2001511339/29-166
ECT14404/32-222
ECC22450/14-137
ECY51485/90-240
ECT08477/23-208
EBO67018/3-131
ECI80178/123-223
EBU77033/8-91
EDE19278/140-335
EBS44627/27-227
EBG44683/102-254
EBP27330/86-224
EBM26367/125-288
ECX44590/51-244
ECZ14138/116-300
EBH19220/25-209
ECC96629/13-142
ECV65438/251-457
EBD24856/1-170
ECG36748/33-240
ECV19827/90-287
EBO89320/7-128
EDC06563/74-259
ECR86200/97-245
ECT03504/5-173
ECX36632/110-288
EBT92447/107-228
EBD13156/13-134
ECW79998/11-180
EDG20852/42-197
ECR04088/5-151
EBO27068/197-346
ECO28950/94-286
EBT68417/88-271
ECP98875/112-227
ECJ98551/22-158
EBN92536/140-282
ECC99320/129-271
EBS54137/9-139
EBQ73623/171-358
ECY11431/171-358
ECY05166/105-302
EBK52059/24-156
EDA88142/90-274
EDC07455/24-156
ECM14998/60-247
ECB80026/173-269
ECL05108/5-139
ECX59107/227-363
EDA93404/33-223
EDA46851/28-166
EDJ75858/87-283
EDD26328/3-144
EDD26328/246-427
ECW20632/138-334
2000493350/4-88
ECW63068/172-359
ECZ08656/2-88
EBX97714/93-257
EDG84674/228-357
ECX85533/185-341
EBL82769/154-311
EDF36586/26-156
ECN76216/31-210
ECY81247/144-343
EBR87704/5-131
EDG41251/56-235
ECF39585/150-281
EBT20933/25-204
ECF16916/15-205
ECH52916/17-141
2001424484/123-328
EBZ05057/122-262
ECY41348/74-228
EBW97247/26-154
EBU83414/95-277
ECL46388/8-257
ECC05091/67-263
EDB46592/291-475
ECX88639/89-255
ECW12288/67-248
EDC23720/110-288
ECW92349/124-332
EDA65679/3-154
ECY35922/238-415
EDC66497/238-415
EDF51086/339-514
EBP21266/3-114
EBF58056/138-334
EBF70934/138-334
EBF94975/138-334
EBF99035/138-334
EBG09648/138-334
ECV88725/138-334
ECW07651/138-334
EBH09197/236-417
EBW04618/109-302
EBR29237/1-218
ECH78982/4-136
EBX89420/15-142
EDF69012/20-155
ECX01424/236-371
EBJ49891/38-225
ECD39183/17-178
ECH92404/112-228
EBF51208/53-224
2001382483/8-115
ECQ43852/200-306
EDA26429/220-417
ECG84772/55-236
EBA93696/269-441
ECR50070/32-185
ECV51204/301-472
ECV68690/94-271
EBL06551/4-213
EDB78208/103-288
ECG38338/39-257
EDF35593/74-250
ECX79435/36-220
ECX79435/317-474
ECB22905/31-221
EBF58303/53-224
EBG02744/53-224
EDB17283/139-301
EDD99692/139-301
EDJ69059/139-301
EBJ39246/4-130
EBS82050/10-189
EBD56422/74-241
2004025803/77-258
ECZ12619/116-300
ECD64444/112-226
EDH76316/2-120
EDJ02648/96-264
EDA64539/103-281
2001213773/145-265
EBJ56722/4-161
EBU64551/97-218
EBO86339/116-293
ECL96708/73-266
EBU97922/16-195
EDC03672/6-169
ECE72450/35-214
ECT25967/69-269
ECD62549/54-211
EBW27917/31-174
EBO98231/85-258
EBG47671/281-438
EBP90012/68-267
EDE05214/219-376
EBQ90603/134-291
EBC56513/18-146
ECA14716/94-253
EBZ76351/63-213
EBX17345/11-189
2001319467/26-170
EDA99501/45-181
EBW62393/8-147
EBY43727/11-133
EBK86386/95-279
EDE56148/97-226
EBJ05323/4-129
ECP88440/94-231
EBZ13073/5-126
EBJ77648/31-188
ECJ73936/124-281
EBR78138/62-219
EBX67422/16-163
EBO82715/37-170
EBN09334/236-432
EBH96072/6-105
EBN69090/39-228
EDF48572/169-356
ECM27056/18-151
ECM52020/14-144
ECR59363/126-260
EBF72886/11-169
ECE67327/39-226
ECT16160/7-167
EBV47164/2-86
EBF48769/93-264
EBJ16505/4-164
ECI21424/29-216
EBS23476/140-281
2001313511/4-188
EBD99980/37-164
EDB44004/366-540
EBM28069/25-143
ECX20088/134-294
ECR89548/131-255
ECW15932/53-224
EBM76923/41-228
ECJ52222/112-256
EBL29111/60-254
EBL29111/361-488
EBU50318/114-268
EDC91940/14-206
ECZ62866/10-189
ECJ28840/137-274
EBH19752/205-390
EBW99549/2-187
EBS74691/88-297
ECJ30146/19-198
ECY84177/198-415
ECC90440/110-282
ECP21017/3-129
ECN36120/62-255
EDG59775/94-285
ECN29766/1-167
ECL49069/94-247
EBC93350/127-270
ECG49892/193-288
ECE84318/94-266
EBB88955/7-119
ECI72645/116-280
EBI28055/97-300
2001339339/3-171
EBN29563/3-189
EDG84673/83-289
ECU86839/113-276
ECQ33936/8-136
EBF91993/15-141
EBC50534/104-239
ECW34996/16-142
ECX40932/178-365
ECT42117/90-262
EBB66071/6-159
EBI18950/303-419
2001432826/4-120
EBT33104/60-217
EBB09685/47-253
EBP73416/116-293
EDE54260/109-315
ECZ29237/40-235
ECJ34599/2-86
EDA68068/102-232
ECH88756/137-285
EDB28555/36-214
ECS83587/88-221
EBS75809/80-280
EBO32579/2-121
ECW52415/97-297
EDE32905/86-265
EDC89193/292-476
EBX24824/139-268
EDF41028/86-283
EDF41028/382-554
EBW09599/31-200
EBF21411/53-224
EBG84774/88-231
EBD07908/28-152
EDB44209/174-361
EDH10322/174-361
ECD43817/116-255
EBT97219/12-162
EBK74836/89-273
ECK60639/52-180
EBV10312/21-213
EBW13680/23-207
ECY67994/150-300
ECM66616/6-162
2001411140/73-274
EDH91638/146-291
ECC61822/125-250
EDJ17333/28-212
EBN23262/29-167
ECH79514/94-222
ECV68103/96-226
EDB39533/26-205
EDD05321/229-414
EBM97933/126-305
EBB80016/87-258
EBI58582/31-214
EBM85370/6-110
ECP16081/8-135
2001379525/53-173
EBU26254/2-170
ECW30823/9-177
2001359408/94-226
EBI58141/154-338
EBQ55832/192-379
ECE54059/110-278
EBH58085/236-371
EBA74827/49-220
EBW41730/115-311
ECB87262/15-218
EBH14987/114-288
ECV36095/405-580
EDB05509/405-580
EDD05639/405-580
EDD16304/405-580
EDG48633/405-580
EBL72462/106-276
EBI26322/125-299
EBS97102/100-234
2001435748/66-193
ECV27965/113-227
EBX39929/77-246
EDA11190/153-347
EBH61493/3-87
EBA82584/77-263
EDH08909/4-199
EBS24545/65-226
EDI28032/6-184
EDB86532/138-330
ECZ72350/262-468
ECW05470/53-217
EBN64061/2-184
EBS10127/109-240
ECZ80181/91-275
EBN84694/27-148
EDI47841/78-245
2001423050/75-203
EBI60845/41-218
ECB31137/6-174
ECE44125/159-274
EDF28830/71-242
EDA06298/204-399
EBS29920/160-295
ECU89881/91-275
EBP08705/103-297
EDG85866/86-291
ECY68221/97-297
ECE49477/146-277
ECW08936/146-278
EBD04942/3-114
EDE67876/178-343
EDG41747/228-425
EBF42522/105-285
EBL63419/31-210
EBB54148/3-129
ECI24962/11-146
EDJ35362/96-267
ECJ03127/8-176
ECB67732/96-270
ECV84832/303-487
ECV43717/84-287
EBT92532/29-195
EDJ64316/39-226
ECM70784/54-260
ECE94717/78-242
EBW79391/5-141
EBT88495/151-269
EDJ34269/108-304
ECO88362/36-200
ECJ26755/38-142
EDD94747/96-296
ECY99434/91-275
EBZ13593/87-216
EBO64417/2-116
2001313317/85-221
ECE16841/3-170
ECB95663/10-210
EDH34233/92-268
ECV05800/574-788
2001489529/1-123
EDH72523/5-116
EDH72523/219-384
ECX81910/215-412
ECB98586/58-235
ECM71696/8-130
EDD48424/211-426
EBE73774/4-135
EBG03134/116-303
ECK26715/97-268
ECR05814/3-187
EBT52438/49-224
ECD46396/2-112
EBK64905/40-212
2001282112/48-208
EBK02122/5-129
EBS50920/49-236
EBZ27863/150-280
EBF87260/279-402
ECD65659/46-238
EBS68152/15-140
EDA15443/55-226
EBT07144/43-201
EBK69309/4-188
ECZ63460/1-127
ECD51571/23-160
ECD53298/107-240
EDB15871/127-300
EBC39051/58-216
EDF35946/86-274
EDF35946/365-538
EBM26219/2-178
EBQ23105/31-156
EBE62492/24-198
EBV61821/38-221
ECZ48391/10-130
ECY59676/303-449
ECH63576/115-216
EDJ54050/576-739
EBM57122/90-274
EDF20002/187-382
ECW89882/162-363
EDB79061/163-262
EDE83067/4-142
EDF79845/558-705
EDF45806/88-298
EBO83615/61-258
ECM11508/12-188
ECH03521/7-191
ECG42638/133-280
EBY84890/33-223
EBU38356/11-181
EBN47147/18-178
ECG61967/8-164
EBR20825/130-263
ECF45455/33-166
EDE79025/95-253
ECT34695/30-206
EDE64586/18-190
EBK71368/103-246
EDG74513/80-259
EDI95872/103-285
ECI95502/1-124
ECP89000/101-201
EBI33575/17-202
ECO51626/17-202
EDD39106/322-493
ECK05886/59-188
ECA71743/2-117
EBS82729/59-217
ECV72224/33-223
EDB38585/292-476
EDB62658/3-125
EDA40473/61-237
EBN87487/225-422
ECW05472/53-223
EBB94472/19-254
ECU98035/250-459
EDI31165/90-286
2000307150/136-277
EBT52733/25-194
EDC47312/144-274
ECW79740/26-184
ECW79173/32-222
EBP22997/121-305
ECP00178/86-251
EDI34166/187-358
EDH46636/224-420
ECC62655/115-255
EBP90128/76-259
EBA99487/230-425
ECX72093/230-425
ECC38026/3-138
ECY04268/34-196
EBR25514/14-233
EBB47305/1-96
EDI58896/8-165
ECV30558/57-236
ECR34711/31-178
EBZ43314/179-284
ECE55566/25-243
EDD51903/1-113
EBO49606/129-329
EDC65114/3-90
2001491850/161-352
EBS31188/38-166
EBL90979/94-265
EDB66155/3-111
ECU93105/60-236
EBD31162/5-138
EBB70453/1-120
ECB59009/65-222
ECB06883/1-216
EBX97687/132-266
2001515927/3-148
EBZ61009/62-242
EBI76139/3-117
EBL90464/6-127
ECV64740/116-306
EBR81590/3-121
ECH23313/24-225
2004029858/31-219
EBC93699/112-276
ECJ28017/7-183
EBP96610/52-244
EBW85255/148-282
EBQ67873/43-218
EDC31701/14-190
ECJ82926/78-234
EBX53649/103-285
2004023716/93-263
EBA66317/98-285
EBJ54509/23-199
2001426309/49-234
EBP91490/83-268
EBZ34734/90-211
EBW67056/9-173
EDB16970/166-352
EDE46104/14-134
EBO61947/116-273
ECE57829/51-208
ECU58722/110-274
EDD09464/172-359
EDD98981/77-277
EBF68274/70-215
ECL66491/3-175
ECZ85738/224-420
ECD85510/5-132
EBJ61607/9-241
EBQ20970/45-246
EBQ70343/34-203
EDG12526/4-86
ECV96257/444-557
ECZ41816/79-256
ECA13122/115-210
EDH82594/223-429
EBA77685/145-307
EBL65195/164-296
EDA24434/86-282
EDA24434/362-557
EBP04171/12-171
EDH77904/30-191
EBI45843/2-148
EBJ44546/71-231
ECV06940/291-469
ECA79644/46-177
EDE38733/75-259
ECQ61285/78-231
EBV53125/2-122
EBR31033/150-289
ECT18071/2-85
EDE29768/54-238
ECY46633/114-296
EBH70673/124-266
ECZ44429/15-227
EBN86329/245-385
EBI27111/32-211
EBE60026/48-225
EBP79199/109-287
EBO23233/96-261
ECX81896/23-183
EBS71558/108-238
ECA61959/41-212
EBP25264/103-263
ECI34665/20-204
EBB66819/5-128
ECF47218/84-268
ECD13527/42-172
ECL56467/46-178
ECW53593/110-290
ECG41226/110-277
EBB01892/197-304
EBF41725/8-123
ECC01151/41-241
EBS04605/86-291
ECR56677/4-96
ECB29770/40-204
ECU35787/139-276
EDC25193/3-167
EDF97847/204-422
2004209325/78-248
EDH91440/107-284
ECH57547/97-247
EBD11273/32-216
ECB39313/2-178
EBO70494/123-280
EDJ72846/115-237
EBH95251/103-287
EDH20860/59-237
EBS90800/7-171
EBS71215/60-221
ECO32332/58-237
ECX81947/101-276
EBM95322/41-228
EBF87255/139-321
EBB00007/31-198
ECH23450/3-115
EBX82411/2-172
ECE06519/111-275
EBZ45510/9-185
EBD58342/35-219
ECR54775/2-134
2004017759/79-214
EBD98965/22-210
ECV47554/225-422
EBR44405/2-179
ECV72166/39-206
ECN22207/103-282
ECV84205/20-179
EBX30426/82-208
EBH68217/32-217
ECF18570/16-124
EBN66206/117-215
ECA49512/105-282
ECE77130/198-312
EBQ00175/13-180
ECO15597/4-136
EDE24220/48-240
EBN50729/47-211
EBV59380/4-129
ECQ44034/132-221
EBN40185/185-343
ECW02320/23-203
EBD98964/104-241
EBQ95499/25-210
EBQ95499/315-492
ECZ55613/90-296
EBC77131/59-234
EDD85070/25-160
EDG70079/22-155
ECR21601/23-149
EBW44755/3-87
EDB29683/9-212
EDD15430/179-336
ECR29488/6-155
EBC39872/123-273
EBA81250/166-350
EBR89341/2-114
EDE95781/130-297
ECL53610/130-270
EBC92312/102-299
EDH87285/97-272
EBJ78166/86-273
EBB07175/224-390
EBR73341/79-258
ECP09065/50-198
2001409607/189-388
ECV60273/251-372
EDC01257/464-582
EBC70942/73-248
ECK90125/12-213
EBH18958/2-148
ECY62758/122-304
EBZ53396/70-238
EBX17051/113-197
EBP33195/61-254
ECC01802/62-256
EBZ26783/154-283
ECS70241/4-177
2001295823/119-302
EBG59327/192-379
EBT67547/128-234
ECE93155/87-254
2004024015/50-223
ECA33773/67-245
ECV56018/224-420
EBH96778/130-266
2001218295/7-126
EBJ32314/13-188
EDF14716/4-160
EBL91362/16-201
EDG09552/98-316
EBK08608/55-231
EDH71563/224-420
EDC80017/292-476
EBJ98234/5-130
EBH01231/190-379
ECL85071/31-210
EDH52247/13-197
EDI55223/67-255
EDI55223/344-469
EBB29810/35-220
ECW32125/285-437
ECS86700/117-267
EDF90125/117-267
ECU15540/93-276
EBM15220/6-150
EBF01523/26-199
EBM90844/218-347
ECP06628/70-221
EDG23367/70-221
EBD57713/85-254
EDB95593/3-165
EDB32994/3-208
EDA49166/143-317
ECE94701/7-134
EBB28435/92-305
ECW51243/173-360
ECG37382/118-221
ECZ42485/73-260
ECZ42485/370-532
EBH44022/135-294
EBS46842/117-248
ECD67897/79-237
EDH76587/97-276
EBJ05060/146-303
EBJ97542/3-86
EDI50010/84-216
EBN57025/81-252
EDB95114/99-304
EBP16410/118-262
EBM02953/218-375
EBU76387/41-226
EDG34095/78-273
ECW77295/133-300
ECE98392/97-232
ECX01710/14-193
EBO57910/48-228
2004031012/97-296
ECZ63184/205-423
ECK15003/74-209
ECO53920/128-231
ECB10025/37-177
EDE14437/106-284
EDH17398/235-409
EDG00257/56-220
ECV53483/87-284
ECV53483/362-505
EBD07751/2-178
EDC75306/2-167
ECE16611/40-223
EDJ14416/14-142
EBT43279/2-157
EBT71072/156-286
ECR04492/77-212
ECF89265/90-203
EBG02696/112-251
EBY80491/85-251
EBS17773/78-235
EBV20331/94-231
ECK21322/31-192
EDJ01139/260-469
EDA99536/98-285
2004233200/8-180
2001505433/18-157
EDH85495/17-176
ECY62939/53-210
EDH89803/167-296
ECI72742/2-189
EDD25365/30-206
EBB95243/31-179
ECY45862/4-137
EBP56924/6-204
ECS37722/6-126
EDG69553/14-144
ECE56645/50-226
EBY48510/66-199
ECQ00609/39-257
ECZ32655/69-261
ECZ32655/343-491
ECY84848/23-147
EDA26590/94-298
ECA60679/63-220
ECO19281/117-275
ECO95190/5-182
EBT46474/26-188
ECB11169/2-104
EBC88016/145-280
ECQ41258/2-125
ECG61254/141-266
ECW91357/32-158
ECH94917/76-233
EBR52064/28-167
EBG35408/3-118
ECD55643/147-288
ECL77848/1-122
ECJ02176/80-264
EDH36258/110-294
EBL52872/110-241
EBL95345/117-241
ECR18119/3-122
ECJ50704/5-152
EBP12079/113-225
EBU43001/3-164
EBS53741/183-284
ECA22114/79-256
EDA93549/234-410
ECY78888/37-238
2001438206/7-155
EDG30387/10-142
ECJ07091/1-218
ECG84655/4-188
EDH49554/102-304
ECC15876/112-260
ECX24883/33-209
2000077780/22-216
ECK31447/79-270
ECU90025/320-546
ECN67047/11-151
ECC01140/2-169
ECW29791/181-389
EBU67025/12-143
EBD90427/89-235
ECW80275/218-375
2001047970/23-217
ECB05263/38-221
ECQ86776/2-123
EBB51236/3-128
EBE06052/21-152
EDF32347/2-113
2000464830/249-458
EBD32854/139-313
2000204900/79-275
2001001620/79-275
EDF00276/2-126
ECQ39638/9-187
EBF51207/53-218
EBZ04215/1-159
2001517321/4-112
EBS74321/11-190
ECC31502/4-158
EDH60952/88-264
ECT99691/117-266
ECO12067/96-297
EBE19876/268-443
ECV97188/156-316
EDE63126/160-331
ECU88544/320-546
ECG95267/117-266
EDA04181/289-514
2004020007/14-146
2004025168/109-300
EDA86311/108-287
ECU82155/223-419
EBC44820/87-296
2001505669/46-208
ECV45146/84-280
EBU05862/5-145
EBM73363/89-273
ECJ72323/93-267
ECZ65983/249-390
ECD35769/15-189
ECN38521/1-130
EBI39971/80-284
EBS77004/42-181
EBS99474/182-310
EBB77416/103-262
EBD59117/124-298
EDB53447/3-174
EDG31531/18-197
EBD37561/7-185
ECN54594/11-190
EDA60859/173-360
EDB29684/152-339
EDF39187/15-195
ECP68442/61-228
EBR41042/22-212
EBT30699/2-205
EBP44790/76-236
EBL50272/127-239
ECA67606/3-160
ECZ83380/251-457
ECM89882/18-175
EBW19588/124-259
EBF83382/256-378
EBP86913/90-286
ECY87573/3-139
EBJ14009/43-244
EBS74171/14-193
EDA91376/14-193
ECR05071/46-239
EBP40086/84-247
ECR36184/2-149
ECQ14954/55-246
ECG89192/59-242
EBB88503/212-324
EBY60557/1-109
EBU61226/4-161
ECJ00384/45-216
ECA17925/213-319
2001343104/8-206
EDA51725/132-328
EBZ50138/1-126
ECB67614/56-251
EBF40198/193-401
EBT57464/1-76
EDF47725/103-294
EBG08782/128-266
EDH84665/228-423
EDC06464/188-346
EBG36125/10-186
ECQ57424/105-235
EBX36670/51-230
ECZ86717/230-363
EBW46715/22-154
EBG08876/191-374
EBP67144/31-231
EBH06199/39-216
ECS64863/11-190
EBV87659/85-272
2004006108/4-161
EBW24075/152-252
EBP19668/109-308
ECG87507/88-232
EBT00855/84-272
EBS97913/64-221
EBG52326/235-363
EBC60582/17-213
EDA16043/205-423
EDB98426/124-291
ECO88329/46-180
ECC56102/39-218
ECR88756/40-242
2004040465/1-164
ECA40642/57-190
2001323103/15-153
ECR50285/3-131
EBL74396/163-337
EBS25877/121-220
EBO20327/22-170
ECX53099/29-193
2001339502/6-106
EDB41422/2-125
EBX08722/59-210
ECI08521/137-260
ECD77491/111-239
ECW22123/173-296
EBD61465/237-417
ECF98032/31-170
EDI91476/84-289
ECT86163/3-150
ECM79869/21-160
ECV98721/72-278
ECH06172/6-134
ECP19753/3-105
EBK25175/105-262
EBO60507/1-119
EBK25783/1-121
EDC55249/66-251
EDC55249/336-527
ECB80584/116-266
ECG50550/114-262
EBR32909/29-219
ECW01031/172-332
ECH22927/25-151
EDJ30308/1-134
EBC88032/149-284
ECK75515/2-169
EDA50739/130-287
EBU59689/18-253
EDB48826/81-276
EDB48826/356-540
ECZ49979/31-211
EDA60884/46-209
2001105830/98-265
ECF11930/75-274
EBG09584/3-121
EBR98485/51-195
EBJ65639/88-247
EBV16821/145-272
EDG54374/185-341
2001366783/30-180
ECL01544/20-204
ECT89339/2-128
EBE50407/3-128
2001299960/51-227
EBN68931/4-131
EBV52709/104-235
EBJ22125/43-219
2001360656/8-157
EDD42084/133-275
ECV10692/102-285
EBK20948/8-187
EBX39844/62-183
EBH54645/218-318
EBU50782/80-226
EBC38080/94-229
EBM51694/97-303
ECZ15916/36-254
EDF70498/109-284
EBK88730/115-295
EBR56408/110-239
ECZ44413/23-152
ECD29273/109-258
ECI94639/92-276
ECW13604/298-488
ECV93811/138-330
EDH86147/91-269
EBR50277/109-233
ECW97098/2-101
EDD95140/58-237
EDD95140/321-513
ECD74812/3-128
ECJ90296/31-174
2000432620/93-262
2001253787/71-265
ECR57294/4-128
ECL83558/56-190
ECR83149/15-149
ECC59642/50-218
EBR50150/1-121
EDI02652/10-144
ECV15475/251-457
ECE18249/79-246
EBT80517/2-131
2001204922/102-286
EDF62061/80-273
EBT09838/7-162
EDJ73601/39-206
EBW07239/11-168
ECU92031/224-421
EDH01564/118-299
ECW30826/41-199
ECE43466/3-160
ECG14398/3-160
ECZ24260/4-99
ECS83711/3-168
EBY84589/3-187
ECM70234/130-299
ECC02842/1-158
ECY50169/6-141
ECW96714/99-268
ECC51253/7-177
2001244633/20-130
EBT41533/3-130
EBS72922/139-272
EBQ95640/125-262
ECO45557/3-173
ECA00615/31-228
EDC38592/2-130
2001514650/11-147
ECX81223/146-343
EDA12910/169-355
ECY67498/110-289
EDA29963/251-457
EBU78371/2-149
2004036711/91-264
EBC28714/123-249
EBD60513/27-125
EDH59571/117-267
EBE97858/29-166
EBS01621/7-185
ECD71709/188-308
ECH16846/65-230
ECI65582/2-92
EBB00784/82-250
ECT30486/80-237
ECV36280/91-285
EBO96484/13-188
ECU20225/29-165
ECV74760/4-149
EBZ30691/30-220
EDA12208/86-281
EBM44773/334-536
ECV95931/104-300
ECX44175/6-163
EBR38538/136-271
ECP15394/33-190
EBZ40606/75-196
ECS82882/99-232
EBL25976/5-115
EDF45823/80-273
EBF23090/3-122
ECK88330/32-175
ECH38336/40-267
ECI38880/16-204
EBQ50171/111-255
ECS29322/4-148
EBT97437/5-126
EDE73582/2-134
EDC64269/126-301
ECE30970/31-175
EDA70250/128-300
EBK01825/153-315
ECP15696/166-301
EBU98765/6-207
EBK34814/173-283
2001380533/121-244
EBV66132/167-273
EBJ62638/11-142
2001296273/83-199
EBB03688/3-121
EDG37770/73-262
EDG37770/352-521
ECS99500/12-187
EDE37958/44-217
ECS40261/74-244
ECC27364/63-207
ECM67060/74-248
EBB95141/1-127
ECC06894/8-178
ECV45713/87-274
EBN89910/14-163
EBR30941/29-176
EDE85629/179-279
EDG54795/40-178
EDF75886/17-178
EDG99501/31-182
ECH62580/102-242
EDF85969/81-251
EBZ97221/5-163
2000298950/16-189
EDC52072/219-376
ECW35046/98-260
EBL51387/20-150
ECQ85797/111-272
EBS25977/10-147
ECC93072/27-206
EDI99300/46-225
ECI24845/133-301
EBO56415/133-309
ECR54985/1-122
EDC30085/133-309
EDA57660/219-376
EBG53091/34-213
EBG53091/313-471
EDC22252/32-175
EBS64118/1-84
ECO33805/99-225
EBE94880/86-282
EBC77649/10-131
EDD94971/257-384
ECW69270/8-171
EBR08909/128-258
EBM57113/70-235
EBI27770/103-284
ECS84724/26-204
ECG57347/110-245
EBJ91606/35-163
ECQ54130/3-128
EBV00940/9-154
ECP32953/29-190
ECC46476/5-147
EDI77460/101-291
EBD31478/26-205
ECV00433/7-152
ECW37751/109-279
ECS05867/6-96
EDH13844/168-354
ECF73163/16-184
ECE67729/59-204
ECY38312/99-304
ECR06463/136-263
ECB07310/23-160
ECX43716/20-147
ECB61106/7-120
EBJ37140/5-167
EBI37989/13-144
EBE23771/17-177
EDG38646/1-128
EBC93462/98-233
2001489874/28-193
EDD98551/133-304
2001491269/22-204
EBS94780/7-127
ECM72579/188-319
EDC24524/29-223
EBH15972/179-374
EBB23724/12-228
EBI27255/80-232
EBV88450/87-210
EBN45641/2-154
EBK14034/109-266
EBN40513/156-342
ECR06464/72-272
EDF22380/247-456
ECR90892/6-132
EDJ07357/93-268
EBI69242/48-232
EBS93010/128-292
EDB55074/162-334
EBR30939/77-238
ECK77822/4-151
ECY68868/212-350
EBE86970/209-379
EDG32262/197-415
EBK85830/45-224
ECB78389/128-270
ECY31925/28-194
ECH64755/31-176
EBT95218/4-137
EBV78038/2-79
EBX56785/7-133
EBB30660/2-180
ECM85443/110-240
EBM62711/77-257
EBP87765/8-183
EBR52476/112-269
EBQ49180/12-144
ECD70602/9-174
EBD16101/110-272
EBB23508/1-165
EBA66005/3-201
EBK93434/5-124
EBT75027/6-134
EBE57310/125-246
EBI10387/26-215
ECX65745/46-225
EBG80291/123-302
ECW15208/111-277
EDF93526/226-359
EBC08199/2-129
EBI62395/2-129
EDC52724/20-221
ECL97320/6-186
ECO50786/6-186
ECR46509/24-145
EBC87992/146-281
EBU59316/60-247
ECT77587/3-120
2001462818/104-244
EBW74835/8-138
EBT11195/9-134
EDE52034/115-329
2001295824/140-337
ECW75958/104-246
ECS60330/65-241
EBT41517/8-188
ECW60974/48-227
ECX51774/15-205
EBS75491/116-245
2001369982/47-194
EBS66260/122-249
ECV46036/111-306
EDF82906/37-255
ECC98851/6-130
EDF60003/197-415
EBW43896/3-114
EDB48716/46-230
EBU66115/61-245
ECH91113/76-211
ECX07859/96-275
EDC84747/133-282
ECK98123/61-240
ECE12467/18-154
EBA94960/2-158
EBC84765/2-126
EBO39614/22-206
ECC75511/114-226
EDE51798/94-264
EDA73302/88-271
EDA73302/379-540
EDH89424/71-242
EBH87348/172-325
ECY89508/1-124
EBZ20951/131-267
ECR23482/5-169
ECX30975/229-399
EBC13273/89-225
ECF42526/9-147
EDE29207/193-324
EDF23948/94-289
EBI34918/110-273
ECW87125/72-258
ECW87125/355-512
EDE62812/47-225
EBB35149/156-257
ECJ92412/3-147
EDG21889/105-273
EBR15693/143-275
EBC91570/1-92
EBL80927/2-208
EBP86714/110-222
ECJ26945/2-119
EBY78504/18-110
EDB81707/113-246
EDE32227/98-296
EDG40327/234-431
ECC94635/163-287
ECS14519/128-285
EDD07992/100-223
EBK65274/104-285
ECL73160/40-232
EBR41919/11-213
ECE64849/18-172
EBL42203/156-335
ECD27755/64-243
ECF90430/52-231
EBK29221/137-277
ECX84084/7-174
EBB04303/157-278
EDA72458/31-211
EBN58964/224-352
EBI86737/218-346
EDB71560/108-287
EBU36090/24-208
2001376921/72-177
EDB88498/19-203
EBM15273/98-296
EBX48770/6-125
EDA20628/81-266
EDA69169/114-222
EDE54097/6-120
EDB79763/117-272
EDJ23671/6-176
ECS61869/35-169
EBJ15589/9-138
EBB56714/1-158
EBR21328/73-257
EBD37431/3-108
EBD37431/204-301
ECZ20158/68-255
ECZ20158/345-529
EBW55202/82-260
ECZ31574/77-253
ECW69507/200-357
EBK16661/10-187
EDA41895/30-166
ECO13610/11-210
EBB01626/5-162
ECV58173/2-181
2004208384/80-285
EBU59693/2-157
EDD07432/288-462
EBA85482/50-234
EDC24537/186-343
EBQ15018/30-187
EBU50098/130-266
EBP88933/39-228
ECZ62015/96-290
EDA85274/96-290
EDD54963/96-290
EDF03611/107-289
ECW24014/35-203
ECN34974/3-125
ECF45983/2-135
ECW69839/13-192
EBD44597/66-233
EDE52638/104-260
EBK65059/55-259
ECA23918/58-229
EDE57853/142-326
ECZ88621/339-436
EBX10895/5-171
EBX08937/13-204
ECR42542/58-239
EDG28027/62-241
ECB58718/80-237
ECI98852/55-191
EBS07865/25-213
EDJ47791/75-250
ECO30573/12-191
EBR62885/55-205
ECD64549/3-160
ECH06339/107-226
ECB21051/6-132
ECJ71095/31-215
ECU23263/2-126
EBS58558/10-191
EDB99921/3-127
ECZ56829/4-86
EDA82051/115-208
EBW26372/100-251
ECI15651/9-133
ECO10588/52-223
ECD62859/14-135
EBJ59124/53-237
EDB82551/2-85
EDB31747/72-258
EDB31747/354-515
ECP96479/14-197
ECV07164/457-650
EBO77672/20-197
ECZ75498/116-296
2001417613/51-243
EBM19872/51-234
ECQ56338/34-213
ECP97281/2-114
ECW87524/78-211
ECN37218/42-229
EDG62098/121-239
EBJ48884/44-164
ECH45275/185-299
2001489073/45-180
EBJ28230/120-214
ECP17219/122-283
EBY42552/102-267
EBO56774/2-131
EBC39330/4-129
EBY48729/92-253
2004012924/78-268
EBJ99235/117-263
ECS93023/59-241
EBZ37717/16-141
ECT25211/2-164
ECO11959/30-172
EBZ77623/132-261
ECZ43209/116-295
EDH32708/91-275
ECG24355/84-247
EBB64671/160-287
ECD89329/72-259
2001243840/19-152
ECS71414/103-294
EDF48703/3-129
ECP50260/15-142
EBJ26588/114-283
EDI85191/77-210
EBV58150/189-318
ECH62743/1-107
EBR42235/96-231
ECD10067/125-244
EBS73443/48-210
2004031011/90-263
2004213171/90-269
EDB93516/220-394
2001434664/165-293
EBS85689/8-133
ECK48518/44-223
ECA09214/44-223
ECA45560/130-263
EBN25229/117-269
EDJ12041/116-309
EBD03305/41-231
EBG15526/111-294
ECG37345/92-253
ECQ05028/92-253
ECZ79276/35-212
ECB94763/31-174
EDG90189/137-299
ECJ08059/106-247
EBT68831/23-212
2001401810/116-284
EBM67385/5-131
EBS82057/6-137
EDE68624/6-137
ECV62782/37-210
EDB07927/66-250
ECE88452/31-189
EDF40147/102-305
EBO51047/2-106
ECX41837/35-208
ECR48423/38-149
EDG81379/66-251
EDG81379/351-527
2000295280/98-265
EDD19399/247-457
ECR55864/72-251
EDA54812/2-106
EDI81807/91-236
EDD87156/20-178
EBT83056/43-222
ECN88706/70-249
EDD06093/164-320
EBY57230/124-222
EDH23360/89-297
EBS43183/99-242
EBN11418/80-239
EDA67399/2-103
ECX46147/111-277
ECV79696/12-137
EDE62132/97-282
EDD78360/48-233
EDD78360/330-487
EBV28932/27-250
ECH51839/9-175
ECZ70321/116-296
EDF86178/108-279
ECJ87309/12-131
EDC57271/97-299
EDH75138/136-293
ECW64103/129-288
EDH74251/89-249
ECV24678/98-277
EBS84372/1-150
ECZ38244/98-275
EBE98437/8-167
EBV28874/94-230
ECA81309/5-185
EDA68332/11-133
EBI62959/49-214
EBC93640/6-165
ECO67326/56-214
EDF47979/101-266
EDG42456/101-266
EDA77933/55-189
2001226902/9-139
EDA87461/9-131
EDC65297/1-189
EBY54271/3-194
EBP96443/6-179
ECI18563/1-107
ECG68381/7-195
EDJ06739/134-353
EBO04638/115-262
ECL31361/89-225
EBL01707/112-224
EBI13458/5-162
EBX67083/3-130
ECJ66676/93-258
EDG02091/12-147
EBV66845/13-201
ECA63752/2-116
EBN37051/94-271
ECL66074/55-216
EBD08651/109-235
ECG52596/25-160
EBM36505/153-362
EDG61666/101-267
2004009421/8-171
EBD20749/2-85
ECX28936/90-274
EBU43806/40-172
EBC01577/78-221
ECJ53441/23-199
EBM41840/3-188
EBH55112/33-213
EBH48465/25-152
ECC79136/1-165
EDB38914/229-364
EBZ76737/58-223
EBH05298/175-332
EBW43933/1-179
EBQ66035/78-254
ECI92975/2-140
EBC14731/81-252
ECV80244/85-209
EBC22238/12-194
ECE71832/108-231
2001276878/27-196
EBE70999/86-273
ECX27987/2-127
ECX24190/90-274
EDD76916/96-272
ECQ97465/34-211
EBZ93164/139-274
ECN33909/102-236
EBB78283/19-177
ECL72841/87-268
EDF46657/233-368
EBJ09792/89-248
EBS62120/6-186
2001353980/4-151
EBC97168/8-138
ECE72108/4-161
ECG78324/14-150
EBN80670/16-200
EBR43219/123-284
ECC44178/6-130
ECL47571/3-123
EDJ31561/152-315
ECS15855/2-121
ECQ31994/23-218
EDG41618/216-375
EBQ63087/124-264
ECN84629/9-208
EBW27002/123-263
EBB14238/1-178
EBY44546/39-219
EBT04540/29-230
ECQ12988/8-144
ECW67319/108-287
ECL97203/31-182
EBO84901/41-237
EBL33770/14-144
EDJ72722/72-188
EBP84281/12-129
EBG51873/31-183
ECI30812/7-158
ECP18555/37-169
ECA18396/8-183
EBC95775/19-153
ECU19882/32-177
EBU34362/8-159
ECE39403/62-242
EBM08424/2-159
EBL62416/8-153
EDB11587/248-456
EBB39815/2-149
2004218768/92-274
2004218768/372-553
2004032987/5-167
EBZ61665/5-121
EBH81934/2-114
EBY61342/6-121
EBC92101/66-231
EBS60135/79-207
EDI46874/77-254
ECM69478/11-206
EBA71092/4-119
EBF31790/4-119
ECA46677/95-236
EDE55369/94-274
EBU40612/77-278
ECA70150/93-270
ECD53691/20-147
EBW08681/94-231
EDH00688/67-254
EDH00688/356-472
ECX66153/228-363
EDJ12040/110-285
EBV02388/98-297
EBH63731/108-287
ECP31544/92-261
ECJ13242/100-227
EBX13231/90-247
2001408593/80-260
EBX80391/48-225
EBK99227/101-266
EBW09899/6-160
ECN54520/92-228
EBB21029/2-166
EDH62752/229-364
EDA77934/34-207
EBG30062/2-123
ECU70478/11-138
EBM32195/4-178
ECP03790/2-125
ECY76160/77-254
EDB15340/197-416
EBX01297/168-273
ECL52099/132-245
ECW63261/8-173
ECO36943/185-310
EDG77308/85-286
EDE69383/99-294
ECU07966/31-249
ECL27393/2-177
EDF00413/73-252
ECD91614/4-158
ECJ77266/67-223
EBB42707/54-237
EDB70441/224-404
EDH12933/2-153
ECC26918/63-205
EDG70906/201-375
EBW04987/34-180
ECI12972/30-220
2001343617/79-249
EBC02801/1-127
ECW54463/1-117
EDA18270/39-196
EBK26057/2-124
EBL28788/194-383
EBZ94102/136-288
EDE95059/5-132
EBJ18530/74-231
EBZ03030/112-231
ECQ91007/112-231
ECV09840/422-599
EBS24085/134-278
ECV18281/94-253
EDB35328/138-336
EDB66815/108-287
EDB98094/90-274
ECY57515/266-376
EBH39575/90-269
2001322458/91-257
EBJ85976/2-180
EBB30381/28-202
ECO12863/105-239
ECR25418/1-163
EBB50602/92-252
EBB57629/11-180
EBT24015/173-286
ECX98013/60-223
EBX43578/48-205
EDB85840/108-287
EDH14860/35-170
EBD07133/97-271
ECH84351/14-189
EDA07976/66-251
EDD77407/4-117
EBC18790/133-323
EBC95407/173-279
ECB94783/41-184
ECY92374/15-192
ECK94658/6-173
EBM07983/65-253
2004218377/44-233
ECF73671/4-144
EBV80536/76-212
ECX15985/12-191
EBG41914/117-240
ECB94313/13-203
EBN51517/11-190
EBW19146/11-190
ECT92853/85-265
EDD54233/136-326
ECG70423/1-186
ECP94529/14-193
ECT43037/33-234
ECC30576/8-195
EBV64118/21-196
EBO02064/5-155
ECM48122/184-312
EDG82282/117-279
EDH08757/8-144
ECB78388/116-213
EDA87288/262-388
2004213508/70-265
EDD16997/91-288
EBM52837/18-175
EBC90730/217-375
EBQ38194/217-375
ECK41927/2-86
ECD63465/51-229
2001271377/41-233
EDE48380/143-344
EBP97862/20-205
EDA09800/48-223
2001490015/86-212
EDA72961/142-369
ECJ73178/3-125
ECH21722/11-193
ECF20480/47-228
ECY22955/71-259
ECY22955/348-535
ECZ29546/219-403
EBR58449/129-270
EDG30381/94-236
2001390785/93-200
ECK40084/72-226
EBJ01895/63-215
ECT92533/3-123
EDI78960/97-281
ECY57959/74-257
EBM06666/13-211
ECD68537/126-266
EBU54379/83-201
EBI31464/103-235
ECJ05789/2-183
EBV95470/88-254
EBY37785/80-237
EDF59261/169-355
EBN12537/117-250
ECK98730/7-181
EDF65543/169-355
EDC41137/31-174
ECB98019/1-132
EBE88249/97-276
2001250104/11-165
ECK66920/5-188
EBL02970/125-289
ECH43473/7-132
EBB65461/39-175
ECV50818/5-205
ECP29830/128-255
EBK60142/130-306
EBI47764/115-305
EDJ57032/72-236
EDJ57032/330-492
EBH28329/1-117
EBY67541/30-167
EBU16263/1-150
ECY35519/10-170
EBC62730/110-290
EBK44465/5-115
EBI30431/212-333
EBN32086/2-116
EBO05835/8-123
EBR29036/116-258
ECH08422/9-144
EBU58958/73-202
ECJ58995/20-199
EDF62445/111-291
EBG13423/394-506
EBO81581/83-269
EDA78053/191-358
EBK77382/220-371
ECO21741/74-279
2001291879/77-232
EDI66811/217-375
EDC79926/218-375
2004206995/30-223
EDD74778/240-344
2004177337/69-253
EBJ33285/181-317
EBC00512/94-242
EBG10582/168-365
EBZ79595/69-232
EBP19305/13-185
ECM20099/48-242
EDG23769/103-268
EBD84911/54-249
EDA19304/104-283
EBN29564/230-363
EDA16014/219-418
EDE25591/164-331
ECG53666/3-146
EDA98285/21-168
EDF65353/289-449
EBW31318/31-174
ECZ38771/159-250
ECK41937/41-224
ECY60054/137-299
EDD11123/4-118
ECD95281/37-216
EDA21866/152-310
EDC46235/292-467
2004218482/94-265
ECY73670/134-277
ECY25229/2-130
ECQ87705/3-110
EBD37841/53-237
ECZ38948/81-316
EBT41132/6-222
ECL71631/2-130
EBH47835/98-241
EBJ85561/5-141
EBY07174/4-156
ECA20582/12-142
EBC96635/3-173
ECK55056/2-128
ECX50181/9-207
ECL94464/2-112
EBI16346/13-192
EDA60762/166-349
EBQ46343/88-264
EBM04576/90-274
EBF93203/94-253
EDJ08804/94-253
EDG89558/10-167
EDF77471/80-261
EDD45828/44-231
ECP79347/32-214
EBJ76416/16-144
ECC30474/9-188
EBV04835/22-198
ECK42587/165-286
ECW13527/127-268
ECO42005/135-271
2001356291/6-152
EBC94736/2-137
ECG88773/35-233
EDJ05334/189-384
EDB60106/67-246
EBQ13664/93-233
EBF36700/38-146
ECH43770/75-269
ECE23362/29-209
EBD99956/85-286
ECX77962/85-286
EDB05827/85-286
EDB67115/85-286
ECK17252/46-230
ECS41189/2-126
EBC64918/13-177
EDD64127/30-225
ECD03721/74-207
EBT84757/116-252
EBH91287/3-160
2001233924/9-160
EDE54324/79-281
EBO02202/5-167
EBU86830/21-156
ECG43646/10-210
ECZ52125/5-180
EBI27192/237-400
ECP13185/1-118
EBM59760/89-259
EBJ04242/5-128
EDF67966/4-173
ECM84928/2-137
ECH10031/2-88
ECS96132/6-155
ECW60239/253-376
ECW02148/96-266
EBJ77852/30-158
ECX70855/108-287
ECT59931/4-138
ECY68720/87-288
ECZ92619/43-268
EDA19983/81-265
EDD27686/75-266
EDD27686/358-542
EDE18916/278-394
EBU64026/13-140
EBS52191/8-135
ECF32052/28-203
EBD50236/163-255
EDE35077/2-167
ECK02649/4-136
EDD65512/85-286
ECH81079/63-257
ECV06073/70-263
EBL78345/3-203
ECT29315/34-167
EBZ60147/35-170
ECX67808/136-326
EDB22301/15-195
EBJ43393/67-251
ECQ81329/18-153
ECG23564/143-235
ECW25508/114-280
EBO36105/163-312
EBC77709/97-281
EBR73828/183-318
EDF12739/100-279
EBK27980/39-196
EDC58106/101-283
2000168410/70-255
2000383960/70-255
2001121030/70-255
EBB75229/4-179
EDE12761/262-470
EDB55461/96-280
ECM43069/6-163
EBI70003/5-158
EBI15876/4-107
EBI15876/207-386
ECN32195/67-265
EBG12988/12-200
EBP80738/109-298
EBQ92835/3-115
EBR63473/68-247
ECE80350/9-137
EBS44227/31-210
EDE96401/89-315
EDC43528/87-263
EBB38581/9-140
2004033331/83-273
EBX48672/6-107
EBQ60336/87-267
EBG18441/2-124
EBP14407/19-199
EDE43635/1-109
EBS28827/116-254
EDJ75650/88-264
EBW16597/5-149
ECY74791/3-131
ECZ45597/109-288
EBP78848/235-409
EDE42207/101-218
ECD72865/2-127
EBW20783/167-315
EDC38807/31-186
EDA46852/210-331
EDI17754/39-208
EBR53873/74-235
EDJ46194/135-315
EBQ07095/154-294
EBF04883/1-157
EBC72183/172-301
EDD35762/94-224
ECU97245/228-424
EDD99760/4-118
EBD40011/4-140
EBE08809/5-127
EDH15675/338-442
EBT42945/3-151
2000504280/29-194
EBQ03931/123-260
ECX66064/7-91
ECB86355/155-296
ECF91852/40-182
ECH99415/109-215
ECV44559/75-234
ECV44559/323-489
EDI51643/228-423
EBP51337/11-199
EBY88040/17-142
EBB04553/217-375
ECL74457/21-209
EDF19834/247-447
EDA57153/85-280
EBW07534/35-214
EBR22123/6-156
ECN96910/109-235
EBY33939/37-213
EBY64386/91-224
EBY93763/69-226
ECW74778/108-287
EBN62328/4-96
EBJ23014/104-248
ECH10112/38-203
EBW43248/63-247
ECV37481/90-277
EDJ05205/3-121
EDC58338/42-164
ECC73237/142-280
EDG00102/73-257
EBB51638/39-222
EBU69139/2-126
ECH78790/7-142
ECN61182/83-218
ECQ61284/73-205
EBZ49918/7-122
ECI13987/9-137
ECY09802/126-324
EDJ48329/85-291
ECS57453/82-246
ECX08280/7-204
EBL13445/106-256
EBO82877/8-177
EBO82877/282-436
EDC20295/217-384
ECF84545/2-116
ECU38917/19-208
EBM58146/139-296
EDE69382/95-227
ECI45960/156-265
EBY91149/7-193
ECP61342/117-209
EBS89648/4-91
2004036849/129-286
EDE85985/21-169
EBH15833/3-111
EBY97231/18-189
EBW53685/31-212
ECY90784/111-291
ECS70784/2-126
ECT44204/37-195
2000567120/98-271
EBQ17866/148-306
EBE89794/78-279
ECF46621/6-126
EDI43860/237-343
EBD73001/207-371
ECT15659/112-271
ECI12716/2-126
ECI11162/48-219
ECV55373/4-111
EBD00390/85-219
EBW01035/35-211
EBA97628/263-412
ECM41734/25-172
EBD29294/114-308
EBG51249/111-289
ECV21977/250-450
EBO87674/109-240
EBB73710/2-170
ECE28731/101-265
EBT65100/3-182
ECS40237/5-162
EBR49700/2-148
ECT70823/3-130
ECI53127/19-158
EBC74897/36-122
EBY63285/147-252
EDE24835/111-279
EBV53123/8-172
EDF35566/46-238
ECV17984/100-279
ECW98621/100-279
EDH55577/90-274
ECD62448/118-291
EDE99403/248-457
EBT15662/175-306
ECV02732/97-281
EDB67534/95-295
EBB51620/22-191
EDB09799/36-194
ECU66277/41-220
EDG51415/10-176
EDF28387/102-267
EBP83871/67-279
EDG05210/157-292
ECI13100/8-177
ECR36061/33-223
EBT75818/12-191
ECZ81785/93-211
EBR66374/112-208
ECE35750/61-187
EBY52223/2-123
2001446611/51-228
EBT30666/7-178
EBB68250/58-252
EBM73423/42-221
EBE49046/110-241
ECT76860/16-140
ECZ69159/91-269
EBJ72944/51-258
ECH31991/110-240
EBH97818/32-233
EBN01617/374-524
EBL71093/38-214
EBK99576/10-134
EDG25915/63-201
EBG22170/84-282
EBR91300/53-253
ECB26223/116-244
EDG48820/168-334
ECC63569/24-170
ECW71564/194-371
ECR97344/1-115
EBC25288/75-275
EDC30350/219-376
EBE38347/104-237
EBX62286/86-270
ECR85579/13-129
EBM67604/13-146
ECY24531/146-346
ECP54428/16-101
EBA77249/116-299
ECC74618/125-283
ECJ43259/6-167
EBQ58873/7-126
ECI81719/12-214
EBB89982/95-258
ECF43292/96-275
ECY38205/217-358
EBE91711/20-146
EDC10048/1-161
EDH13318/217-375
ECE67170/177-287
2001399977/5-177
2004028062/92-263
ECD55633/84-245
EBU23236/1-158
EDA42809/34-226
ECX18206/96-268
EDF30455/50-226
EBT14610/103-200
ECN12126/3-117
EBS97974/22-179
ECF31913/74-251
EDB23048/85-282
2001438454/5-151
EDI07199/37-216
EBY19703/98-227
ECT16175/1-83
ECX57140/3-118
ECI18553/146-268
ECW23035/5-113
ECV48588/80-261
EBX17230/35-181
EBW65097/82-254
EBT18851/19-176
EDF75429/7-168
EDF42035/93-267
EBH39389/51-223
ECW27432/2-70
ECR75963/177-298
ECM73705/2-134
EBX05995/104-245
ECU44201/6-104
EBX93696/60-217
EBD04660/119-257
EBW83943/29-208
EDC86942/235-422
ECZ65144/96-275
EDA96162/96-275
2001486379/35-215
ECR34725/10-140
EDH86597/1-155
ECV32758/83-241
EBD62379/1-112
EBH16085/105-240
EBN10117/21-150
EDH80821/100-274
ECY81036/197-416
EBR65292/8-125
EDF92936/90-250
ECX84305/405-553
ECB35167/51-242
EBE42136/54-197
EBP90073/201-413
EBL61722/3-139
EBR64151/14-170
ECP58878/52-231
EBD28961/60-191
EBJ02857/16-145
2001454128/55-211
EDJ46084/112-281
EBO05194/67-261
EBW09862/173-297
ECF11859/70-238
ECW73712/236-421
ECZ71882/4-171
ECD82185/59-236
EDA42503/168-386
EDA31683/12-191
EBV03192/45-210
EBF14410/18-154
EDC62277/22-108
EBI37844/5-158
EBW95827/15-151
EBS71250/4-173
EBH91812/165-322
ECB84153/80-237
EBC32504/96-275
ECV51895/96-275
ECX58010/96-275
EDA35772/96-275
EDE99991/96-275
EDG49459/96-275
ECK00939/43-222
EBR25781/133-268
EBN23178/6-140
ECH03210/99-241
EBX31633/63-215
2000607690/82-250
EBH46415/96-226
ECB92516/122-262
EDD81225/1-121
ECY70140/6-129
ECY41381/236-420
EBM60111/15-180
ECO44149/7-148
EDB54479/97-276
ECI37620/168-322
EBH58856/252-436
EBM51695/94-208
ECX99659/100-280
ECX22159/81-253
EBZ58222/3-133
EDB99623/10-153
EDB95164/30-212
ECL90477/25-164
EBJ60717/192-329
2001400386/184-338
ECY71675/37-223
ECP24424/5-131
EDB92240/236-400
EDD92499/104-265
ECY82870/4-122
EBL87463/102-257
EBR44276/62-240
EBN75290/183-359
EDF80479/100-279
EBN16806/10-155
EDG53637/108-275
ECW72511/31-167
EBR47933/115-206
ECK71735/3-119
EDJ06929/685-889
EBO55781/87-299
EBN92414/219-377
ECX24723/72-258
EBK43506/34-213
EBV74682/4-175
ECE97195/20-143
EBP86514/1-110
EDA09474/219-376
ECY75611/88-267
EDB70254/32-175
ECH03000/40-219
EBS34065/3-126
ECC38127/2-122
ECX11378/30-169
EDD97383/90-274
EBL10563/4-180
EBQ65468/103-257
EBV15167/85-264
ECM28054/24-213
EDC06457/79-250
ECU85142/215-412
EDC06163/39-163
2001202351/86-272
2001202351/371-559
ECI46442/2-125
ECE33789/60-217
EBZ36139/34-191
EBF64625/52-278
EDF53639/5-161
ECI85108/156-290
EBX24913/2-173
ECN87589/199-321
EBU26705/3-129
EDI80093/3-153
ECZ07273/64-240
EBE86099/92-276
ECA75465/91-270
EBV02527/4-149
EBE51858/137-266
ECT23950/37-179
EBM01467/87-271
2004004492/15-145
EBM73362/13-218
ECX64460/100-279
ECY64379/100-279
EDA95966/100-279
EBS70412/6-159
ECM84667/38-222
EBF06781/137-264
EDC48311/137-264
EBH90800/128-290
ECS44999/91-222
ECW82557/67-256
EBZ41410/9-133
ECI27632/3-101
EBC40274/74-216
ECG69335/140-257
ECG82250/61-240
EDF42863/2-121
ECY99199/12-169
ECK72183/1-210
ECM88284/1-99
EBQ00146/90-274
ECZ22364/7-176
ECX11171/109-292
EDG87982/4-127
EBF15015/137-299
EDC06826/6-134
EBI34798/137-294
ECV24670/111-244
EBZ60324/100-272
ECY38290/78-256
EBT62144/31-212
ECE12705/2-175
ECU07997/117-278
ECW17797/103-315
2001265899/2-94
EBC23238/70-254
ECY82814/39-210
EBY24431/14-155
EBV87437/8-225
ECT61486/31-191
EDJ12022/97-323
EDF11427/218-380
EBC33096/63-242
EDA06698/70-259
EDA06698/348-532
EBV11668/122-270
EBI12650/39-203
EBI39891/182-337
ECW55669/85-286
ECG43454/41-217
ECF94933/94-231
EBZ32154/6-174
EBF55744/17-153
EDC72829/2-123
ECW81951/90-274
ECV18008/103-315
ECN48884/167-290
EBU00320/31-199
ECJ62123/14-174
EBH73338/108-287
EBU08327/5-147
ECN20087/31-182
EBD61830/96-219
EBS98433/6-133
EBL06939/1-158
ECD72427/31-236
EBF73444/21-201
EBR40987/6-132
EBW25145/85-248
ECU05239/62-241
EDG70645/88-259
EBY54750/15-204
EDJ61688/190-389
ECS33892/6-211
ECG92338/16-176
EDA06230/3-127
EBS91837/10-174
ECX32998/7-158
EDA90614/110-212
EBP29052/60-254
ECN63642/2-110
EDD88701/105-276
EDE45230/82-277
ECW64927/192-333
EBJ96908/34-225
ECX45117/34-225
EDD04010/27-200
EBO41220/83-249
ECR51073/10-157
ECY12305/7-136
ECP71659/129-277
ECH19428/5-205
EDI18810/34-239
EBO59021/3-134
ECU85488/36-220
ECU85488/317-474
ECX39010/192-399
2001489542/94-322
EBB98517/149-284
EBI04211/145-334
ECZ53859/38-244
EBN09355/5-167
ECS97200/2-154
ECC00972/100-244
ECJ61342/105-240
ECB50865/2-151
EBT53499/4-127
EBK27320/157-323
ECZ36168/29-168
EBG33579/164-264
EBM70809/8-213
EBX43589/152-326
EDG67783/100-274
ECJ53102/28-189
EBJ30662/52-229
EBS99132/21-149
EDH08854/3-130
ECR27748/41-204
EDJ33037/184-355
ECC56235/6-131
EBD00424/21-187
ECJ95710/5-120
ECI24914/2-197
EDF23736/73-264
EDA36742/21-247
EBZ34381/12-217
ECC77567/18-150
ECA22390/2-176
ECY03707/90-274
ECY11047/90-274
EDH70344/90-274
EDH74921/104-291
EBZ80614/61-187
ECX95206/412-589
EBG47624/114-241
ECW74859/63-202
EBN40546/121-278
EDF60100/94-242
EBK96678/12-217
EBT77221/12-141
EBY49253/2-172
EBC83266/5-140
EBV12988/54-225
EBI47476/167-345
ECH22628/4-184
EDC43494/109-292
EBH62377/108-287
ECT79934/152-269
EBT44780/25-185
2001373501/16-148
2001487101/119-267
EDI69949/9-139
ECW65410/292-476
EBR59634/55-221
EDA73717/54-237
ECG85869/32-190
ECC90275/3-182
EBH96878/15-139
EDI91566/132-315
ECJ84473/8-147
EBJ56075/106-240
EDI46846/72-261
ECD69715/107-275
ECO46055/119-261
EDC64625/91-286
ECF64512/3-132
EDJ64698/2-82
ECH41874/40-251
EDH69906/95-290
EBJ39188/2-120
2001222295/53-226
ECZ65805/9-144
ECL33199/2-126
2000323950/84-242
ECQ14374/89-213
EDE57854/93-308
ECE64976/74-278
EDD52847/100-279
EDF54726/100-279
EDF76392/100-279
EDF80983/100-279
EDG06455/100-279
EBF34866/138-286
ECK17170/2-126
EBP07946/52-194
EBD11011/95-256
EBG59954/92-276
EDB49587/106-263
ECK03813/60-218
EBY72382/2-161
EBJ24269/3-104
ECL73567/5-165
EDG46400/164-370
EDD96145/49-197
ECV70933/34-213
ECL78834/69-269
EDA84724/123-334
ECF17690/2-147
EBZ38929/2-214
EDG86737/31-191
EBP00879/103-298
EBZ14195/108-283
ECJ18429/27-233
ECO71775/17-162
EBO20843/2-123
EBO18648/16-154
EDC57337/2-171
ECX96734/90-274
ECP44263/7-188
EBT49673/30-210
ECR92608/45-179
ECL18617/3-160
EDA37690/271-486
ECC39558/31-217
EDE56737/92-251
ECO89620/3-107
EBV49403/5-170
EBC70603/2-116
EBO51286/26-167
EDA11087/113-269
EDF97127/94-229
ECR05928/96-225
EBA63684/81-257
EBD93285/65-242
ECU56710/113-236
ECP82393/13-192
EDF00163/228-363
EBD68468/12-191
EDB06653/34-188
ECC76915/2-171
EBJ53241/110-240
EBD06391/157-289
EBY26948/117-249
ECP49710/24-146
EBS31746/141-273
ECZ59545/73-268
ECT89337/36-173
ECG61882/3-127
ECS26087/3-183
EBG19516/95-313
EBG68393/97-281
EBK88662/185-341
ECR32378/4-119
EDD31107/67-239
EDE68854/7-93
EDH87092/1-168
EBN60636/8-135
EBJ97134/3-119
EBH95226/40-232
ECT01234/34-161
ECH94205/112-271
EDJ77484/111-273
EDJ39442/94-253
EDC77854/101-280
EDD58891/4-182
ECN90421/16-131
ECG74923/163-315
EBM82837/50-184
EBF02610/99-276
ECW91844/219-343
ECK15711/5-139
EDG65862/93-270
EBZ51058/87-248
ECE58263/34-171
EBE78502/110-289
EDF16155/132-315
ECV16995/85-286
EDB42492/190-393
EDB79274/2-110
EBM70339/49-236
ECP23925/24-206
ECT90545/5-128
EDI06925/61-227
ECR18353/60-224
EDA49885/1-100
EBQ19158/2-111
EBN28445/136-326
EBT14010/32-179
ECB33324/1-132
ECO24888/12-135
ECU70442/81-213
EDI50759/3-117
2004239578/6-180
EBN05930/141-299
EBD61829/16-211
EBZ14276/7-160
2004225073/90-292
2001264692/68-239
ECL80289/4-107
EDD14397/103-284
EBZ25052/99-232
ECS40572/58-244
ECC29561/7-128
EBG85971/90-230
EBT89852/12-197
EBC70980/1-81
2001494766/38-204
ECA10512/3-86
ECF48084/79-248
EBO89576/36-226
ECW94108/24-135
ECG46364/6-123
EBB93351/9-176
EDI76987/112-303
ECK72241/4-139
EBQ04216/207-394
EBB35934/128-289
EDB24085/3-106
EBK39223/42-171
ECV12069/85-248
EDI54051/231-402
EDD71156/121-217
EBT49835/91-275
ECX10608/218-375
ECE51356/103-287
EBV26886/91-275
ECC03505/94-230
EDH18725/3-116
ECN47830/90-230
2000008830/2-173
EBS53653/88-246
ECB15961/81-200
ECB91769/27-165
ECU81760/97-281
ECD53088/1-118
2001328767/62-267
EBF29879/57-244
EDB01772/91-275
EDB38977/91-275
EDB49126/91-275
EDC92044/91-275
EDD60751/91-275
EDD95905/91-275
EDF07088/91-275
EBT04280/3-155
EDH22533/2-89
ECW11640/183-379
EBT03448/5-134
ECA45851/63-207
ECT98733/81-252
EBU27274/98-234
ECL73408/8-147
ECW40568/129-278
EBP66000/104-303
ECV27315/100-279
ECI43952/2-114
ECQ92027/127-244
ECS84076/25-186
ECA43942/3-160
ECL73536/176-299
EDA42944/98-277
2001311725/106-278
EBC40888/174-299
EBL61724/3-160
ECJ49037/76-241
EBJ06714/38-181
EBE66768/70-254
ECF17207/2-117
EDA50633/125-282
EDA40309/107-283
ECY84446/12-179
ECE97017/10-114
EBN93886/81-262
ECP63041/4-175
ECX30519/201-408
EDB25648/146-372
ECH10481/2-112
EBR55416/85-248
EBO67547/3-175
ECO04102/6-119
ECC27630/114-270
ECV93113/142-310
EBT77218/6-199
EBO84981/2-108
ECW62503/16-103
ECE03581/18-105
EBI08110/3-106
EBP95622/85-292
ECS82086/1-123
EBU33657/69-175
ECU26175/25-204
EDD56792/31-204
EBP52558/75-261
EDI76548/77-254
EDB57265/92-276
EDB28423/84-275
ECD61757/1-108
EDE83505/107-285
ECW56893/235-420
EDJ49879/38-202
EDJ49879/301-459
EDI89733/22-189
EDF35545/101-268
EDH65505/121-307
EBO34414/103-303
EBC92482/3-180
ECI21971/113-284
EBY05990/28-209
ECH99767/4-183
ECG62949/72-249
EDD47900/13-218
EBA93635/109-288
ECT78735/3-88
ECQ47724/1-120
ECZ00206/109-228
EBJ39766/69-245
EBK65273/2-202
ECA17634/79-236
ECT34100/8-165
EBS17096/80-259
EBF70210/136-227
EBC71253/46-255
ECB70858/8-137
EBT90572/137-279
EBV88135/4-133
ECX38730/7-157
EDB03921/90-274
EDB19231/90-274
EBK53922/224-337
ECY72236/20-142
ECU25382/3-142
EBL97444/16-152
EDC76214/121-218
EDF96741/109-292
EBJ48520/86-243
EDH17271/187-345
EBP73281/111-209
EDB59389/90-274
EBJ54907/63-257
EBM58333/37-211
EBW69068/3-125
EBD92554/91-275
ECV53657/91-275
EBK28248/8-192
2004240669/5-130
EDA88332/5-132
ECK24374/19-144
2001404641/87-257
EBV15884/41-211
ECH88018/98-191
ECS31840/28-108
EBH72615/15-139
ECH19020/70-236
EDA80817/218-402
EDJ18900/11-189
ECW82898/91-275
ECI23239/2-122
EBK17256/41-201
EDG22765/91-286
EDH42971/11-125
2004015970/110-264
EBJ58540/27-206
ECT38910/220-321
ECO44433/8-110
EBR45863/32-175
EBH98714/125-230
EDF52404/42-221
ECN60872/3-160
EDC11799/31-210
2000652030/71-185
ECO07903/92-230
ECK78505/5-205
ECM70760/2-176
ECV31969/2-138
EBT01807/10-206
EDB57571/110-241
EDF32710/81-275
EDF64559/81-275
ECP46207/98-216
EBW36045/91-275
EBL66222/220-410
ECY48954/100-279
EBB99111/177-314
ECH00783/9-197
ECB26828/1-86
EBO26339/35-214
EBE99424/5-139
EBH54276/174-331
ECI67853/1-114
ECB04388/139-284
ECI70081/36-236
ECT74670/86-260
ECJ89373/46-225
EBY28621/88-267
EBO94134/135-321
EBY38204/116-236
ECJ96855/22-203
EBA63531/24-210
2001359254/59-223
EBZ87474/28-209
EDA86140/85-282
ECD00732/1-111
EDD87754/5-160
EBK09910/46-209
ECW86004/259-423
ECE98610/105-240
ECC02841/2-210
EDD05623/2-111
EBS93709/2-111
ECE80728/113-284
EBE21748/195-377
EDH17554/100-298
EBM01656/16-181
EBH16824/12-198
EBH16824/287-471
EBJ95972/47-205
ECX83272/110-241
ECD80088/48-227
EBS41159/18-147
ECY63660/113-252
EDC21857/3-166
ECB44056/4-132
2004218188/174-358
EBI32013/6-140
EBT48166/90-258
EBD00693/34-211
ECV32685/49-221
EBD81648/163-320
EDE50237/147-327
ECR55865/80-256
ECI95986/109-284
EBJ50468/48-226
EBH56826/92-270
EBQ83009/218-375
EBJ39534/93-269
EBX06665/3-114
ECA19117/34-195
EBD00262/142-254
EDC44031/219-376
ECR53037/2-181
EDC08936/103-311
ECW49650/8-145
ECR64227/2-120
ECJ73252/17-196
EBH60200/5-176
EBR59378/2-170
EBJ75572/72-266
EDI70232/96-230
EBX44847/34-154
ECC92331/89-247
EDJ67198/89-288
ECM91843/1-119
EDC46924/118-205
ECM02693/31-180
2004029980/79-248
EBF01522/110-241
EBC21497/116-293
EDG73038/91-275
EBC06844/106-248
EBB91856/112-230
EBE41969/132-298
ECW35137/94-252
ECX21636/40-219
EBA99319/218-375
ECF73137/39-218
ECY71738/96-275
ECR30879/15-185
EDG15372/4-119
2004225074/94-278
EBS01202/10-127
ECL70922/89-228
EBL42863/10-171
EDB70935/81-263
EDJ70230/219-376
EBT80261/55-171
EBV03235/4-89
ECJ48545/41-218
EBM76849/104-280
ECP91801/41-220
ECW81915/10-195
EBI93770/6-178
ECF86097/2-115
EBC71948/18-138
ECF77355/23-183
EDJ05470/132-311
ECT57004/4-173
EBE49047/8-193
ECB93475/27-227
ECQ41381/88-234
EBN33781/24-138
EBN33781/226-414
EBW35187/3-117
ECC47899/21-189
EBV39830/7-187
EDC52671/30-212
ECF41067/47-184
ECV28824/136-330
ECF20203/80-238
2001225316/12-146
EDB27726/84-267
ECQ22237/36-217
EDB02342/228-360
EBH65825/218-375
ECJ12484/10-120
EBF69317/5-177
EDC71875/90-231
EDC40655/185-369
ECX86871/104-288
EBQ42577/79-267
ECI89390/29-206
EBI62095/105-262
ECQ63686/85-251
EDJ63840/151-339
EBG26843/19-144
EBI33888/156-347
EBR26236/72-287
EDH45912/4-119
EDH86141/32-225
ECC97613/16-162
ECZ53098/111-290
ECB92868/59-241
ECI60762/28-207
ECD74085/3-175
EBC46629/5-130
ECM58781/19-202
ECV28962/128-322
ECZ34475/110-285
EBD59732/4-91
2004030172/61-224
EBV46064/4-190
2001438433/63-199
EDH34864/133-324
EBU04439/2-147
ECN70964/4-127
ECR86495/3-131
EBP04793/113-308
EBB43597/78-257
EDJ68036/24-145
ECP34130/36-227
ECG48753/2-115
ECF00691/5-161
EBT98772/5-141
ECP53236/10-172
EDE58298/119-288
EBL51868/10-176
EBZ92761/17-138
EDD49540/99-280
EDE72785/81-252
ECC62656/112-237
2004013766/65-234
2004036903/4-119
ECI15559/73-224
ECW78006/31-166
EDB26826/107-231
EBR68476/33-227
EBM14475/1-82
2001373864/1-100
2004022548/22-175
EBY89841/20-119
EDE23942/120-251
ECG33572/110-252
ECM69943/67-273
ECB38425/12-184
EBR63191/32-226
EBF05325/80-263
EBG32988/21-200
ECR86682/1-85
EDD63439/109-292
EDJ46578/3-188
ECV66156/103-283
ECU60114/101-250
EBN80296/36-237
ECT90124/14-219
ECX86614/91-275
EDB77005/106-284
EDA19483/204-422
EBJ72641/6-165
ECV22343/69-257
EBR06282/21-187
2004231045/88-190
EBJ17608/120-207
EBY70997/11-190
EDB76018/234-368
EDE75347/107-278
EBD62675/36-232
EDH79430/2-216
ECP18491/190-295
EDI85190/22-216
ECV14055/77-253
EBL39923/119-233
2004225099/243-452
2001416988/7-118
EBQ22586/88-248
ECK17436/5-110
EBD59417/115-232
EDI34167/3-164
EBY18079/100-238
ECJ76365/104-233
ECH75868/2-159
EDC88593/101-271
EBL64249/91-275
EBN81278/107-284
EBI47620/5-155
ECS83546/1-141
EBI80322/16-222
ECD29995/2-133
ECD24935/1-131
2001231300/2-77
EBL40503/219-395
ECF35860/132-233
EDF80581/220-377
EDI92798/6-169
ECB08184/6-182
ECL48762/4-129
ECV87525/15-142
ECX10134/70-261
EBW96419/50-229
EDH58030/8-123
EBF28363/18-146
EBG48453/2-147
EBM38591/107-234
ECV59899/208-369
EBM89823/206-409
EBC39033/1-94
ECU11126/83-226
ECH60806/129-230
EDG46240/131-331
EBN24049/116-292
ECW51798/8-110
2004225780/94-274
ECZ09271/78-265
ECZ09271/356-546
EDF10151/8-182
EBF28539/127-246
EDB64616/5-158
EDB93051/91-285
EBE84275/42-219
EBI22500/21-178
EBH68556/102-281
EBH19887/35-206
EBO15051/125-311
ECU24224/20-216
ECV39504/77-257
EDA12696/34-199
ECZ11992/108-287
EBH00331/219-376
EBP00124/78-254
EBO48822/105-273
EBX57648/11-107
ECF01507/12-131
EDI63789/68-256
EDI63789/344-533
ECO21242/4-121
2004037914/85-196
EDB63841/113-291
EBX81350/93-253
EBI48584/33-222
ECY35642/66-255
ECY35642/344-531
EDG83590/85-282
EBS94711/23-214
ECJ87525/32-187
ECK70290/3-110
ECP74095/10-95
ECL64840/152-294
EBV43426/68-244
EDE20482/95-272
EBX75450/65-198
EBM25066/99-231
EBN13707/224-358
EBD89700/107-281
EBM23198/12-195
EBY71859/2-118
EDG70388/96-275
EDI14159/33-203
ECJ11578/87-264
ECB15824/8-158
ECL47572/39-219
ECL59104/131-288
ECH06983/40-184
ECQ53178/105-233
ECU50713/74-258
2004008724/31-215
EBN22083/155-331
EDH84085/34-213
EBY45728/1-125
EBE31019/100-279
ECT18380/3-118
ECZ44833/8-196
ECP86403/83-243
EBV90885/8-178
EBH59719/161-246
EBE39976/183-340
ECH41897/59-197
ECN86502/2-145
EBK06368/86-270
EBS99522/152-276
EDE94827/98-277
ECD41024/6-139
EBB60096/69-223
EBU93526/67-231
ECQ04209/94-231
EBE91984/35-161
EBV69143/17-159
EBB76555/32-200
EBP55827/28-217
EBT10144/1-81
EDI55408/31-153
EDB35738/71-261
EDB35738/370-524
ECL84710/3-120
ECX18478/2-184
EBC95146/45-236
EBX72748/6-180
ECA46799/29-186
ECH43213/1-92
EBM04168/7-144
ECZ09579/7-144
ECZ26720/2-179
ECZ26720/260-402
ECB68416/51-232
EDF79676/73-249
EDJ01794/6-141
EBO64017/109-292
EBE12459/150-326
EDD73574/108-254
ECD61287/1-218
ECA99970/74-248
EDA27084/72-259
EDA27084/350-536
EDF24221/96-275
EDG18106/2-140
ECX71887/218-375
ECL93588/8-139
ECV32684/74-234
EBW71143/59-195
ECM12264/95-271
EDH01093/74-253
EDI30667/7-134
EDC46554/247-456
ECV59115/257-437
EBU90326/3-136
2001441961/107-228
ECX06589/56-226
ECM43201/5-128
EBB49529/4-153
ECX55436/252-397
ECZ21644/233-355
ECY41582/209-366
ECB14313/3-175
EBL19133/132-315
EDD75351/106-286
ECR88705/190-295
EDH68945/90-274
ECJ77862/7-143
ECL21348/81-252
ECQ39415/5-125
EBV26049/117-252
EBY29391/135-270
ECR58207/2-110
ECY14664/83-280
EBM59522/51-209
ECZ14123/34-211
ECJ30161/4-139
EBE55611/97-272
ECT44339/4-88
ECF99614/36-181
EBO56336/7-182
EDC36646/100-279
EDA73837/270-444
EBO02312/117-283
2004012366/90-267
EBE61553/122-283
ECP58394/25-219
ECN60821/3-125
ECD81671/5-188
ECR38129/6-144
EBY36889/85-286
ECV49973/85-286
ECZ19500/85-286
EDA77695/85-286
ECY35558/101-283
EDE74327/101-283
EDB03328/10-141
EBY46866/25-184
EBR58125/97-276
EDD18057/96-275
ECT78030/134-288
ECX81038/17-153
EBG94720/111-240
EDF74564/81-275
ECI17798/63-244
EBS53399/2-216
ECM84151/62-220
EBU03616/18-217
EBT26192/6-122
EBL85951/236-408
EBW70951/52-243
EBE81728/65-232
EDI59977/2-168
EBI98252/92-283
EDI84922/100-279
EDJ75772/90-250
EDA83075/78-264
EBX85802/17-145
EBO71885/134-331
EDH79682/90-283
EDF21625/14-199
EDF21625/296-453
EBP47857/2-108
ECZ14390/96-275
EBM30327/216-419
EBF17135/39-216
EBI52340/9-171
EDI68876/137-295
ECX23452/86-263
EBW94439/7-146
EDD88660/72-264
EBC97308/3-143
EBV88767/108-247
EBE99422/34-203
EBM57260/5-189
ECI83056/2-189
EBN67372/72-252
EDI63665/137-293
EDJ65662/89-271
EBZ24135/1-81
EDA19363/67-250
EBM88358/128-239
EDB82441/83-267
EBD87900/38-223
EBE28165/6-148
EBU07777/83-264
EBY69398/87-274
2001368493/40-172
EBH31007/6-127
EBV13431/169-294
EBG94014/100-279
ECP49660/40-193
EBG68570/133-275
ECZ52460/164-368
EDC06879/1-123
ECM93312/36-215
ECO99217/1-124
EBT16594/8-129
2004043802/78-224
EBL14079/110-234
EBG87745/96-275
ECS83008/1-112
EBY11939/9-191
ECB70817/105-232
EDC95282/292-419
EBD23809/101-268
ECX76418/101-268
EDG09284/101-268
EDA64209/100-279
ECZ61076/130-247
EDA09187/164-368
EDD17564/107-280
ECG05508/73-252
ECR64435/65-244
EBZ63253/2-105
EBM90768/248-451
2004033439/3-116
EBH76723/2-127
EDD37003/129-274
ECB67513/15-147
EBV85737/114-270
ECB39527/103-256
EBF68273/107-236
ECU09698/95-226
EBH55991/145-318
ECX25995/252-461
ECC13577/43-216
EBX09250/11-199
ECD49206/1-115
ECA21549/107-296
EBM09563/4-137
EBY91418/10-174
EDB90691/100-279
EDC16381/146-372
EDI71486/238-359
2001363487/2-126
EBI13287/108-267
EDG26193/58-218
EBK31092/226-335
EBX91598/33-191
ECD05791/2-141
EBD53818/5-93
EDG41283/259-465
EBD97893/111-290
ECX52191/59-242
ECP99196/38-162
ECG23433/2-173
EBT03820/6-131
EBX14782/6-107
EBJ40876/4-113
ECC44407/60-235
EDB09319/3-125
ECF56942/6-166
EBZ65765/41-176
EBY45580/2-118
EDC62077/4-90
ECW70229/6-108
EDA38625/135-293
EBW19540/31-168
ECW21040/91-264
ECA97140/8-145
EDB83129/36-214
EBG94211/34-222
EBT10308/78-269
ECK28622/20-156
ECJ20059/104-239
ECO42227/56-245
ECE83694/20-175
ECL21566/67-249
ECO47020/21-181
EBI46419/73-274
ECW65866/218-375
EBB34659/8-119
EDJ73763/93-269
EBO43360/109-236
ECC40328/5-134
EBO78078/30-187
EBX01028/131-260
EDC00282/20-224
ECK91494/176-301
ECV22312/130-314
EDI14261/130-314
EDJ76485/78-257
ECZ18146/218-375
ECC91319/23-166
EDH12409/221-412
ECD30147/3-127
EBR40039/102-269
EBV09457/79-236
ECX64431/85-277
2001426310/122-296
EDI95080/105-268
ECV46459/84-284
EBM48938/87-245
ECU30736/80-256
EBR52609/64-235
ECQ11806/94-234
EDA72860/48-223
ECF01503/4-113
2004211291/118-319
EBP08519/66-241
EBK39425/114-321
ECW76537/218-375
EDJ72366/67-256
ECI10819/38-185
EBS74855/19-154
ECP61339/2-66
EDI82740/57-261
2004218631/81-268
ECX86296/92-207
EBB21302/5-171
EBX61513/34-192
EDI07831/39-215
EDA99511/101-288
EBO07732/154-323
ECE48571/6-169
ECS96344/6-169
ECR63352/1-122
2001398866/33-194
EDA18720/84-316
2000305220/69-196
EBX13573/38-150
EBN15702/79-248
ECG08506/48-215
EBI24821/113-300
EDH40556/107-306
2001509154/2-160
EDB71623/4-134
ECZ82878/100-281
EBL32149/10-118
EDB65606/92-276
ECL14748/2-109
EBP76407/57-247
EBH28820/3-172
ECX09223/92-286
EDJ73144/155-332
EDA12494/218-375
ECN59496/8-175
EDH40677/9-152
EDC77488/93-273
ECP41441/10-184
EBH00167/10-148
EBH00167/232-372
ECZ37418/50-208
ECP36483/32-210
EDF72254/88-288
2001276115/2-89
EBT57292/39-235
EBB59330/96-275
EBB76502/33-169
EBS17543/89-266
ECV14960/228-379
ECZ83584/115-283
ECZ83584/383-563
EDA55072/104-242
EDC14837/104-288
EDB68381/89-271
ECV04404/116-325
EBO21662/1-120
ECM12659/3-136
ECP27565/1-121
ECD38341/8-110
EBT09661/53-193
EDH45189/84-247
ECV35911/101-310
EBT22180/7-156
ECO49494/4-117
EBH09862/36-203
ECQ39080/4-134
EDH57039/3-127
ECO48116/93-210
EBA99614/6-149
ECW33373/199-369
2000380460/28-210
EBO99848/117-309
EDC36732/90-298
EBC35664/129-302
EDB85138/90-274
EBB36821/95-236
EBK94417/90-257
EDB65889/90-257
EDF34553/82-252
EBO62274/12-189
ECU85178/100-279
EBG58423/81-276
EBE39973/16-104
EBT61531/16-104
EDC12443/141-298
ECZ89405/84-283
EDC97614/101-271
2001456219/2-122
ECF17374/8-145
ECK05643/32-140
EDA60332/2-157
EBE84419/157-275
ECG17235/88-207
EDF22382/238-357
2001518658/16-108
ECB12269/74-265
2001317715/144-282
ECB39268/2-130
EDG73610/96-296
2004027544/90-282
ECP55517/165-304
ECE76811/1-139
ECN73055/47-189
EDD21084/2-167
2001257752/88-239
EBJ38371/189-334
EDA24780/1-122
2004016107/8-172
ECT28622/87-229
2001277966/130-236
ECO86976/1-104
EDA78192/107-285
ECY84035/85-286
EBH56306/101-280
ECR13457/1-125
EBT31790/59-201
EBN93322/138-312
ECR44396/72-224
EBU05361/1-128
ECB16934/92-216
ECY90464/71-268
EBG61249/176-295
ECL53903/113-232
ECO80195/1-82
EDI91565/48-249
EBQ37148/119-265
EDB02684/90-229
EBW53865/13-97
ECZ01636/199-357
ECQ17819/9-172
EDC87668/34-165
ECO59690/99-231
EBI35842/87-262
EDD04056/170-348
EBN33787/219-376
ECN23934/3-130
EBZ77757/77-183
EDF84939/249-448
ECB57202/18-143
ECE37498/176-281
ECQ67631/2-127
EBF10012/20-167
ECZ90848/97-276
EBN74642/100-279
EBH45480/111-290
EBH53804/9-178
EBZ66735/30-189
EBK39259/19-154
ECZ23513/37-213
EBO34577/21-185
ECC54981/114-235
EBS94733/33-164
ECV98248/373-554
EBB69277/108-255
EBP93967/221-412
EBB36231/142-319
ECE27125/26-168
ECS98104/63-242
EBX66160/14-220
EBZ44885/31-203
EBV46018/22-154
EDF84317/50-226
EDA56361/9-164
EDE12593/96-280
EBC49350/77-235
2001481382/26-156
ECY00561/94-290
ECX02660/126-301
ECO45043/6-172
ECN32539/64-157
EDD96051/100-279
EBB47856/2-104
EBB32674/54-256
ECV11307/146-344
EBP01423/78-258
ECO98932/79-192
ECH81444/3-110
ECC84042/128-266
ECL61393/38-197
EDD95041/206-409
EBE32553/100-279
EBD16292/9-166
ECH22617/8-132
EBT83871/11-183
EBM64072/2-137
EDG58423/187-394
EBV64499/31-145
EBH07023/86-275
ECW21785/88-248
EDE38796/19-196
EBY70996/52-231
ECE76561/2-113
EBM06073/78-276
EBB73135/167-302
ECR87381/9-185
EDG20853/34-213
EDB77961/217-375
EBL80959/89-285
ECJ02339/6-141
2000239370/13-115
2004034595/97-245
EBQ66034/2-130
EDB85007/96-275
EBU58969/34-184
EBW92923/8-120
2004034280/95-269
ECO05919/7-156
EBY45235/6-133
ECH08272/22-200
EBI26370/41-201
EBM27831/117-246
EBC45910/94-280
ECL74255/36-225
EDE50633/261-418
EDH45849/93-230
ECZ45596/48-239
ECI24292/6-158
ECL70903/54-251
EBT78924/3-132
EDA22601/212-413
ECK04958/104-219
EBQ17438/93-264
ECB70841/1-186
EBD45299/52-231
EBB49831/9-137
ECY12967/2-108
ECY12967/199-385
ECW63739/100-279
EBL71016/382-496
ECP29845/4-123
EDF17266/182-307
EDB89897/102-278
EBI89911/30-207
EBQ46723/120-297
2000448850/58-244
2000448850/332-523
ECB59415/77-283
ECP33638/34-195
ECJ82884/2-145
EDH78982/131-251
ECK05645/2-149
ECV41861/98-275
ECT40609/17-196
ECX35571/148-339
EBG76772/2-170
ECC86464/31-170
ECI53681/142-265
EBE35104/4-198
ECP18082/50-226
2001428180/66-201
EDC11473/159-316
EBN10607/31-211
EBI77605/46-243
EBY88973/132-274
EDA21299/15-144
ECG70268/105-286
ECT58836/85-248
ECZ85212/180-354
EBI42950/46-207
EBH98396/317-427
EBO66202/59-248
ECU20418/50-227
2000541380/6-107
EDB51653/100-279
2004036882/105-269
EBC59856/2-105
EBB58759/100-308
ECJ89333/1-118
EBI19039/189-348
EBJ56335/31-208
EBL67595/10-151
EDD52752/90-250
ECI08620/39-165
EBN95739/113-270
EDC29568/103-256
ECU92821/78-251
EDF60555/84-266
ECM27390/42-184
EBI57101/7-194
ECY84649/96-275
2000463350/38-222
EBL70312/31-211
EDC11094/62-182
EBS69340/163-284
ECE99286/3-91
EBM39823/58-252
EBO21572/52-175
EBU87334/1-105
EBJ46233/90-254
EBJ55156/156-322
ECZ59380/100-279
EDG06950/34-208
EDE33478/211-406
EDH37416/100-283
ECP63064/115-245
ECJ63149/67-227
EBS05387/6-170
EDJ22200/94-299
ECA01719/5-174
ECL10157/19-195
EDI45817/225-416
EBC06633/1-116
EBY56038/48-182
EBR53469/2-88
ECZ26057/6-180
ECD94801/116-231
EBJ39909/85-272
EBJ95582/103-237
ECR54862/42-243
EBH26792/163-320
ECO20530/7-142
EBP76839/52-237
EBT23387/3-103
EDB62286/234-416
EDI35835/122-253
EDD74361/4-163
EDG52705/3-173
EBD92755/100-279
EBS24360/91-249
EBH01368/2-150
EBJ58745/100-279
EBR89983/80-214
ECF99569/3-112
ECE50060/83-235
EBC52543/41-244
ECF49411/1-134
EBU14851/28-223
ECV54587/148-314
2001264179/114-216
ECW65827/201-364
ECZ09831/116-251
2001300724/6-151
EBS54350/94-188
EDF33303/115-224
EBN42316/291-426
EDF78957/41-202
EBB78270/94-200
EDB67581/88-233
ECC00858/27-228
ECV75776/65-177
EBX37246/3-179
EBI95475/83-240
EBE71370/2-125
2004007543/96-295
ECM58376/4-88
EBT83999/71-252
2004208385/90-274
2001447458/26-252
ECX86897/2-187
ECO43658/12-179
EBB01573/2-114
ECW33169/4-116
EBS69293/7-122
ECC95413/157-263
EBC74903/127-272
EBH16816/7-130
EDC12422/345-522
EDH45326/19-165
EBX38512/125-271
EDE34246/115-309
EDE34826/115-309
ECI10975/2-85
ECW75999/81-278
EBR26446/2-122
EDH05545/11-163
EBH87565/105-284
EBZ36394/98-261
EDI00052/90-268
EDA43918/88-248
EBB92250/42-243
ECV09842/132-335
EBV02847/2-108
EBI17004/175-351
ECN04225/24-167
EBI23194/85-281
EDC84684/65-267
EBQ43195/51-230
ECD43373/23-230
EBX00211/117-259
EDD57601/293-469
EBY43444/84-212
EBM21219/111-301
EBP30172/39-176
2001026160/34-224
2001488726/6-137
EDJ48628/114-274
EBT07036/128-263
ECJ62360/64-209
ECI96516/117-264
EBF48768/2-123
EBC37712/13-165
EBR54651/68-185
EBN02862/123-220
EBY37547/55-252
EBQ50637/85-189
ECW93568/95-298
EBA82092/1-110
EBM19543/32-179
ECR17988/18-147
ECE41859/15-134
EDB87695/195-367
EBH28038/96-291
EBF58535/11-192
2000123190/34-224
EBD60251/9-139
ECQ66271/2-155
2004035485/96-293
EBH36127/5-179
ECX15687/85-282
EBE49207/98-224
EDE48911/105-270
2004025153/96-268
2004225930/79-259
2001305680/95-230
EBZ37447/3-205
EDG89319/3-91
EDG89319/187-344
EDI44599/412-589
EBJ59333/11-140
EBM96420/4-191
ECZ26988/3-145
ECG99653/9-169
ECV40719/127-323
EBP90981/247-436
EDG17788/6-136
ECU36046/8-175
EBD10747/3-153
EBK09790/133-275
EDE32384/49-190
EBW85950/151-258
EBA83724/13-139
EBW13986/2-120
EDC94712/90-267
EBR47149/20-185
EDD39786/174-299
EBB46734/1-109
ECA85195/3-119
EBT94211/2-155
EBT39880/2-169
EBY88818/1-81
ECM98699/126-250
EBD42541/77-221
EBL45763/175-304
EDI14817/46-188
EBZ24582/189-309
EBK34324/14-131
EDC01335/203-361
EBW46587/10-148
EDH21265/151-317
ECT42898/2-120
EBE06051/191-292
ECW44871/97-277
ECS01814/81-202
EBO96700/4-155
ECY67496/41-167
EDB65860/292-466
ECI46272/19-208
ECX84299/101-280
2004209592/92-288
EDI44474/2-204
ECJ11232/82-278
ECN44705/7-128
EBX56822/18-207
EBD01708/8-143
EBQ18836/101-278
EDH30395/88-249
EBM29642/2-137
EBZ84414/52-222
ECQ00845/82-290
EBJ49143/13-258
EBQ87662/60-223
ECD81463/16-201
EDJ57354/296-507
ECU50912/46-204
EBN66547/186-346
EBF89212/287-493
EDA68363/6-166
ECF77332/8-111
EBY69220/69-244
EDE82346/292-469
EDB79437/85-286
ECN53040/4-199
EBR46525/11-161
EBX84813/3-145
EDE05545/132-268
EDE41961/89-264
EBZ41015/12-187
EBC64373/107-279
EDA50117/2-135
EBW29045/8-148
ECI32201/18-166
EBA89598/5-170
EBK50467/92-297
EBX51552/10-189
ECB33334/2-120
EDB29260/89-292
EBW13478/88-248
ECX62098/88-248
EBV89150/1-142
EDJ08808/114-274
EBC70065/10-155
EDA59936/21-194
EBX97480/21-200
ECG42327/90-263
EDI87553/221-412
EBU85216/4-162
ECW53682/60-285
EBL33764/113-284
EBL70040/240-431
EDH32379/104-289
EBD41253/20-144
ECJ32251/6-165
EBO94560/31-212
EDD44841/9-139
EBO47526/34-165
ECN51150/34-206
ECO24708/112-229
ECZ43489/3-118
EBI61695/10-150
EBX54301/71-260
EBC34547/8-177
ECU74947/12-128
EBL70313/37-224
ECF85317/67-264
EBT60844/104-245
EBP23158/1-127
ECN09426/143-250
EDH72280/83-280
EBH76875/2-118
EDF26513/84-281
ECB82545/57-235
2001036880/10-159
ECL76750/12-139
EBP52318/80-277
EBM59832/180-388
ECF17120/2-155
EBV06025/158-286
ECV47556/251-462
EBC82967/4-169
ECZ02973/14-197
ECS40561/171-274
ECV53387/93-289
EBH34740/100-279
EBH66526/79-259
ECO56022/49-209
EDA64698/100-279
ECY49680/1-125
ECV20038/59-248
ECF62311/42-181
2004046283/6-162
ECE62808/2-177
ECS75007/77-253
ECM24056/40-244
ECR30627/41-201
ECZ14137/35-222
EDF94110/102-278
EDJ71344/102-278
EBW64004/34-166
EBV64475/5-93
ECE79748/105-247
EBR71949/139-298
ECI95088/28-206
ECP68428/32-239
2001263654/114-291
EBF52780/103-287
ECG84893/86-282
ECV20588/100-279
ECN26789/29-197
EDE99669/73-263
EDE99669/369-549
EBT14228/1-167
EDF23286/93-282
ECE05773/2-131
EBB73298/4-121
EDD39672/293-469
EDE21419/18-216
EBR02011/4-123
ECB80250/64-198
EBM87758/102-278
2001509743/2-106
ECQ10146/98-235
EDC69916/105-247
ECF65178/91-270
EDI69550/72-286
EBX94745/14-131
ECU98635/100-279
ECK88699/5-163
ECY50013/1-102
ECR98536/130-254
ECE98231/16-156
ECX23592/3-196
EBF49388/217-493
EDJ16099/217-493
EBS69865/46-251
ECN13283/139-272
ECA85770/4-164
2001239004/76-242
EBK97000/81-277
EBM06094/81-277
EDA35682/81-277
EDF00245/81-277
ECZ41588/2-202
EDB00493/87-251
EBO17007/185-392
EBT62256/34-195
ECT18321/24-175
ECY03403/338-430
EBR67479/99-215
EBQ98323/99-241
ECB03788/7-140
EBK48201/35-200
ECV38390/417-594
2001452079/67-260
EBA73160/3-127
EDB42094/2-106
EBI38911/36-219
EBL94284/43-248
EDG85891/101-280
ECJ74602/1-86
EBG07144/121-248
EBD85239/88-292
EBD67136/133-275
EBN07129/69-228
ECG53632/8-185
EBS01385/14-138
2001482104/3-185
ECT43027/32-165
ECF55815/34-195
EBR49933/4-193
EBH34262/62-263
EDC23721/62-263
EBP09407/9-162
EBG75606/1-199
EBK78700/90-254
EBU94025/1-127
EDB09419/90-254
2001403144/6-120
EBY58053/2-128
EBC46202/70-229
ECW73042/90-252
ECG79928/3-167
EDC27076/155-296
2000464900/29-212
ECW93367/84-267
EBU92477/62-241
ECX82952/133-274
EBK53825/220-398
EDD93374/90-254
ECS17238/2-128
EBM43600/88-283
EDD58709/3-190
EDC90034/101-280
EBO31816/96-281
ECM91588/10-190
EBP84797/141-323
EBP84797/427-551
EBJ40379/67-272
EBQ32152/12-149
EDG94631/2-136
EBU32542/168-273
ECB84154/81-273
ECN39477/169-291
ECV51633/88-252
EBM31545/122-318
ECN35885/122-226
EDI55027/103-249
EDF24007/121-281
ECD90812/146-247
EBY62467/101-280
EBH23949/106-272
EBH23949/373-493
2001467699/21-196
EBV64505/7-127
EBK08192/129-295
ECQ34078/32-231
EDI70993/67-255
EDE85933/293-469
ECN64846/142-244
ECX86570/91-275
EBY70184/144-279
EBU03877/2-124
ECN89582/71-224
ECZ79243/93-294
ECB46988/1-125
ECT46622/33-198
ECI94977/77-249
ECE84744/39-138
2004026366/76-255
ECL12666/169-274
EDC43838/101-280
EDD98079/292-466
EBD70018/65-267
ECG02243/3-179
EBF84186/5-72
ECV86569/77-238
ECB05068/219-339
EBS04736/19-159
EDE29205/113-321
EDG65178/12-143
ECD65445/23-145
EBE71557/3-157
ECM10653/4-127
EBE72862/31-169
EBI52796/90-254
EBK42530/90-254
ECV36673/90-254
ECO52722/16-214
EDB69373/100-279
EBZ43574/13-139
EBC92146/3-143
EDD48639/3-180
ECY95191/35-195
ECP67944/114-259
ECQ91229/76-290
EBC73246/58-244
ECP32640/59-204
EBB78016/174-309
EDE04085/46-238
EBG29849/112-293
EDC38968/85-282
EBL38395/129-308
ECZ22828/20-208
EBU92601/189-280
EDH11916/105-285
EBB40277/13-139
EBR87705/32-150
EBA78328/101-280
EBJ02587/101-280
ECC85799/58-236
ECB66871/7-141
EBK77657/81-254
ECX07536/5-156
EDJ40720/326-494
ECT21743/86-260
EDE58296/2-181
ECJ72041/1-128
EDJ67420/87-288
ECX69340/103-281
EDH78215/98-295
ECE94553/1-132
EBB88607/63-245
EBF86816/105-304
ECE92496/11-206
EBI61147/10-152
ECY90389/10-168
ECZ80490/104-264
ECI07722/14-204
ECT83758/54-259
EBQ00751/50-237
ECW89421/8-181
EBT87304/94-275
ECB73829/93-266
EBQ69833/102-271
EDC33191/7-169
EBE91852/101-280
EDA63515/93-266
ECZ82535/94-294
ECG26261/92-238
EDF82575/96-265
EDI51103/67-255
EDI51103/344-531
EDB90054/46-227
ECR51821/1-116
ECY85256/8-154
ECS69631/62-220
ECN54620/66-271
EDI08526/98-269
EDC58973/101-280
EBG51874/3-191
EBD42284/45-173
ECK02678/21-142
EDD90639/127-285
EBQ97888/2-155
ECV35966/71-273
EBP71362/71-242
ECJ53627/2-118
ECL12358/111-233
EBP60208/114-319
ECD62243/24-207
ECT37326/85-272
EBN92140/75-254
ECX38905/101-278
EBH83621/91-227
ECU85611/85-286
EDD08699/14-146
ECY94639/7-141
EBV00421/11-181
EBF20105/33-229
ECS46812/3-198
ECX77957/8-136
2004235154/2-156
EBK12109/171-337
ECL74827/11-149
EBK65313/2-115
EBV25801/15-194
EBJ50157/14-199
EDB78985/108-292
EBC40849/103-290
EDA33263/116-304
EDG37797/8-174
ECK16435/4-88
ECC97109/11-183
ECB19072/14-220
ECB17500/129-260
ECC62531/92-274
2001305870/22-236
EDH56615/202-386
EDH56615/483-616
ECA32089/133-268
EBM41023/35-201
ECI00651/5-135
EDA57152/2-101
EBB20645/104-188
ECW38667/73-240
ECQ76352/107-249
EBX68577/4-190
EBC65725/106-286
ECG89209/90-219
EBS76557/6-173
ECV17639/90-250
EDA28357/164-355
ECY63299/41-206
EBH87052/108-283
ECV42631/142-350
ECF72600/1-88
EBV60443/83-245
EBU80097/18-199
EBT40918/43-201
ECJ98969/47-159
ECZ88015/46-207
EBP28099/200-357
ECJ23583/23-210
EDJ06093/142-284
ECM42204/91-268
ECT79267/61-238
EBF87848/94-237
ECB46735/2-115
EDJ40653/95-284
EBJ75882/33-155
EBR25347/4-121
EBB12743/34-170
ECM21439/7-170
EDC36524/31-175
ECY48733/209-419
ECN58135/32-175
EDF25472/101-280
EDB12003/417-594
EBK67850/4-90
ECZ28725/4-90
EDI63221/2-113
EBT58350/39-207
EBL08393/75-254
ECI17191/183-282
EDC83119/17-143
EBV90208/14-190
EDJ48603/82-246
EDJ48603/339-504
ECS45526/7-202
ECE39424/2-152
EDE37760/98-275
EBE05557/76-258
EDF61271/78-242
ECZ27472/88-269
EDI99378/80-278
EDB35307/101-280
2001266198/34-160
ECV21552/224-423
EDG93815/101-280
ECC06893/7-146
EBC95625/78-203
EBE60573/4-193
2001380618/186-307
EDC06455/76-258
ECX53901/2-113
EDA86473/7-176
EBD50768/4-150
EBE82703/101-280
EBO46402/3-145
EDB64324/100-274
ECU93385/362-551
ECY49216/126-255
EDE48134/206-399
ECU38106/13-184
ECB19674/2-137
EDE21032/131-302
ECP58091/1-119
EDE76123/93-290
ECN03093/62-263
EBT70553/49-230
EDD76689/292-466
EBV86649/71-269
EDE16294/39-210
ECX18207/88-292
EBQ23492/45-170
ECQ61985/20-210
ECM51560/11-146
ECZ98429/94-209
ECO57361/12-207
EDE92444/100-279
ECN61729/127-228
EDF92339/292-466
EBY78520/2-169
2004018198/88-236
EDG99245/82-249
ECB54364/2-178
ECD50647/102-278
EBC63658/37-216
ECH46704/100-277
ECQ90939/133-273
ECA02828/3-181
EBL83349/71-250
EDJ22203/242-425
2001279652/63-222
EDF55238/103-284
EBM04649/3-158
EBJ33637/97-274
EBJ76204/97-274
ECW85002/13-191
ECN82815/5-126
ECY58164/79-266
EBW76447/84-263
EDA78188/123-303
EBZ48765/92-269
ECM42205/92-269
EBB96272/5-186
EBV60739/13-220
EDH39108/96-280
ECV71316/31-161
ECX56039/100-279
2001292447/23-220
EBK71124/101-283
EBR29357/7-138
EDC70939/249-379
EDA01592/5-130
EDA23075/6-90
ECK10211/2-151
ECW62078/101-280
EBV68432/50-251
EDG57786/292-466
EBS78287/27-240
EDH88622/201-359
EDD24214/31-155
EBN97080/115-239
EBV36172/91-250
ECX83114/101-280
ECK80140/106-263
EDH61865/6-121
ECZ33081/13-220
EBJ48883/7-168
ECV66710/74-255
ECE84398/41-184
EDF35092/292-466
EBU30653/53-187
ECZ80090/3-86
2001365642/14-187
ECG37263/175-303
EDG01394/80-227
ECO63613/3-86
EDB70778/5-128
EDJ56236/34-198
EBM14497/3-120
EDH32860/29-229
EDH13363/198-379
ECG53463/147-278
EDI86291/5-187
EBY62217/91-277
EBS61490/10-191
EBR66475/7-155
EBS99367/1-97
ECS10077/2-122
ECJ82952/93-222
EBM76847/33-165
EDF58983/67-243
EBD72093/101-280
EBM41109/150-290
EBE35105/32-204
EBN74135/81-232
EBO82039/58-240
ECZ51998/43-242
EBF26697/3-136
ECW45448/165-334
EDE70033/100-303
EBE30695/1-109
EBT90566/95-245
2000193190/34-224
2000370410/34-224
ECD35033/8-135
EDG79463/96-275
EBO85991/2-174
EDE12590/2-120
EBD32794/31-214
ECX91014/107-286
EBH97104/236-371
EBJ84099/125-239
EDD82907/292-468
ECX68614/269-443
ECV08182/75-265
ECV28564/75-265
EDB06584/101-280
EBP66276/166-373
ECJ30147/65-231
ECS03025/8-173
EBC62903/107-219
EDE72290/100-279
ECC64245/7-185
ECI72900/14-188
ECO64867/36-215
EBF14228/3-182
EBM53171/174-299
ECV51047/189-379
ECY15262/8-184
EBC01980/85-282
ECU48529/121-297
ECV97595/91-262
ECL62048/126-317
ECP17890/118-218
ECF51414/2-116
EDB11786/46-225
ECC12506/135-277
EDA57792/188-346
ECU20316/71-232
ECY48464/81-252
ECY65478/11-95
EDC27648/11-95
ECX87560/107-286
ECP19927/128-243
EBM89989/94-273
ECY60567/292-466
ECY97013/87-288
ECF18224/86-226
EBN79109/101-280
ECR23398/32-215
EBZ40653/152-276
2000005840/91-242
ECB23307/11-203
ECB42137/47-252
2004004612/3-118
EDC09857/37-166
EBT20254/8-162
ECA77988/8-162
ECC06650/99-278
EBM78189/104-285
EBS23803/3-143
EDI47022/89-255
ECE46563/45-163
EBS50317/79-218
EBY16837/141-258
ECC27530/14-122
EDE58974/5-170
EBB18012/4-198
EBN92595/76-266
2000452520/34-224
EDE98501/34-225
EBP32440/93-283
EDC40709/96-292
2001362784/16-147
ECU08198/110-234
EDE23514/103-283
EBF13493/1-132
EDE12762/231-366
ECP93466/1-152
EBD86136/4-113
EBY36996/137-254
EDE98604/99-278
ECN56827/29-218
EDF71638/234-360
ECC03814/106-194
ECJ20981/37-220
ECN49625/24-164
ECZ11142/201-415
EBX07657/17-193
EBO15361/302-445
EBL19878/113-307
EBM43690/5-137
EDG87229/104-291
EBX05839/2-170
ECV10450/203-379
EBH31394/20-141
ECB13633/34-195
ECU76894/2-121
ECA32090/103-284
ECE42545/12-96
ECK81259/4-72
ECF18366/12-104
2004208742/81-278
EDJ37340/77-178
ECY62374/102-278
EBU81682/36-187
ECN07933/96-233
EBI39434/2-149
ECE98883/143-281
EBE89116/43-213
ECB51160/81-232
ECX15942/1-109
EDI34456/74-271
ECU60682/36-215
ECK18076/107-290
EBP02321/93-279
ECT96190/10-148
EDE16126/32-208
ECU19554/31-198
ECV49218/162-364
EBF53407/2-149
ECV51542/204-362
EDG92524/193-313
ECV74462/52-231
EBW77876/9-121
ECX90533/90-274
ECY61400/101-280
EDD39763/101-280
EDE14521/182-340
EBI03498/176-318
EBW59220/104-235
ECV75929/104-235
EBE59326/46-191
EDB99269/4-180
EDA07246/101-280
EBU27614/29-199
EDD02266/101-280
ECE66662/10-189
EDA75600/173-361
ECU90423/101-280
ECX67374/101-280
EDF99866/103-284
ECZ72262/86-282
EDF07531/97-280
EBB78271/2-92
EDF75671/111-288
EBE86662/21-208
2004026365/19-147
EDB23454/2-109
EDD52873/34-215
ECQ07052/2-132
EDA94920/218-376
EBI01717/337-443
ECI42572/11-241
EBZ67746/8-139
ECY71255/86-281
ECG33717/19-174
EBY77421/4-117
EBG90966/79-261
ECV38808/221-412
ECT47271/3-113
ECF06766/7-132
ECB40891/2-136
EBX76007/166-295
EBN99278/187-345
ECV22547/67-256
ECF26093/10-166
EDD45844/1-108
ECP31526/44-221
ECQ30349/6-160
ECZ09829/71-258
ECP76547/2-114
ECR87390/1-213
ECX45743/69-267
2004213129/113-273
ECV72164/26-202
EBK03866/100-220
2001503538/5-168
EBK18611/33-164
ECY35281/92-296
ECI34770/29-160
EBC54343/13-136
ECR42053/16-201
EDB34774/6-210
ECW60213/2-144
EBC56330/69-245
ECK44102/101-280
ECH45452/101-280
EDG31559/100-294
ECZ58232/97-273
ECK94758/7-178
EBI26434/3-88
ECH31832/3-88
EDJ74550/90-281
EDB89856/39-202
ECJ37705/1-198
2001461398/29-214
EBM33861/228-348
EBQ68424/67-256
EBY87993/7-129
EDA92470/91-275
EDH80359/1-131
EBH04099/101-278
EBF03243/28-161
EBD31451/101-280
ECT14163/47-221
ECL32168/15-207
EDH36136/67-249
ECZ84173/17-209
EDE50428/148-334
EBE55240/133-258
EBN08601/96-275
EDF67672/96-275
EDG05813/96-275
EDH02644/96-275
2004024485/89-268
EBB64643/4-123
ECG74663/5-146
EBW06466/78-249
ECI13550/1-77
EBI81750/90-267
EBA82768/15-207
EDB51965/35-218
EBK80290/98-209
EBK17151/110-234
ECC19047/3-207
EBC29426/5-121
ECU90523/109-277
EBV56641/132-286
EBV41994/105-242
ECX65662/1-113
ECW98050/106-282
EDB70000/106-282
EDC75512/106-282
EDB22074/86-269
EDJ71639/63-267
EBN12563/140-305
EBC48646/106-318
EDH91439/116-258
ECX65308/101-280
ECA63583/8-200
EBR06500/84-229
ECN59082/3-129
ECU52459/2-71
EBP03844/1-137
ECY23241/167-273
ECB85691/65-226
EBU93704/6-126
EBI20783/90-223
EDB12985/99-278
ECZ39267/2-183
ECP57855/2-110
ECQ14781/76-214
EBD66672/4-176
ECF59123/41-181
ECP81363/105-281
ECE88843/93-232
ECY70005/6-127
EDC64456/101-280
EBY57586/2-126
ECW89045/118-314
EDC64960/221-412
ECC87015/63-199
ECC98456/34-173
ECJ03730/2-162
ECX65475/101-280
ECR27854/14-155
EBS95941/5-130
EDH45374/17-249
EDG57229/53-222
EBU42549/3-128
ECC69912/12-122
ECD61088/5-116
ECQ06974/3-141
ECW52891/60-285
EBT67537/1-79
EBT70340/9-203
ECC29001/137-241
EBQ98614/85-226
EBH18081/3-174
EDF63496/192-329
EDG93446/465-571
ECG74833/2-116
EDB48209/29-164
EDD73926/69-251
EBV97824/88-209
ECS07594/91-221
EDA32764/76-258
EDD72035/101-280
2004218630/14-295
EDA85114/10-183
EDG62091/101-280
ECK47984/2-161
ECA41477/22-154
ECH82638/102-245
EBG17937/30-211
EDB98723/2-117
ECP12897/14-134
EDJ19268/76-253
EDC35099/70-258
EDB58461/2-117
EDB58461/217-393
EBV84621/64-204
EBP87608/96-195
EBW69285/17-206
ECY59065/81-247
ECH03821/3-176
2004216186/80-256
ECC72989/2-110
EBR51661/199-296
ECF79383/14-136
EBI65663/101-280
ECE83150/34-199
EBS97957/2-128
ECI22143/109-292
EDJ31081/49-208
EBV00716/19-197
EBH72504/99-300
EBY14272/92-267
2004026103/9-177
ECL54220/137-257
ECN87877/113-199
EBJ84212/46-219
EBV78654/77-194
EBD71297/15-146
ECZ12986/32-221
EDA08871/23-179
EDC76969/96-262
EBH84357/94-292
ECY00378/100-240
EDA20619/39-182
ECL18953/6-195
EDH76955/3-146
EBD15956/19-148
EDB52519/97-268
ECD28280/35-206
EBG94774/17-107
EBT45802/12-128
EBT44147/56-210
EBZ79946/58-190
EDH05816/62-348
EDC51417/35-205
ECA69140/5-112
EDI06805/412-589
EDG52262/10-194
EBJ65904/100-279
2001394819/31-221
2004218187/101-386
EBN57032/16-101
EBC38566/52-222
EBN14007/68-227
EDH63375/100-279
EBZ38138/134-264
ECH35444/1-183
ECJ67208/1-146
ECN72776/80-260
ECW58668/2-121
2004013767/79-252
ECY53799/53-262
ECL11619/8-186
EBO78787/39-163
ECR75271/18-156
ECZ91314/100-279
EBH55117/14-138
EBZ37407/14-138
EBE12541/85-286
ECX09104/85-286
ECX83273/85-286
EDB91413/85-286
EDD43990/85-286
EDE08357/85-286
EDG90582/85-286
EDH10620/85-286
EBQ52849/81-258
EDH10501/64-245
EDA67381/100-279
ECN13848/3-142
EDD39185/201-378
ECX45523/114-296
EDC49327/122-209
ECW88553/32-222
EBI79955/19-153
ECW55588/98-289
EDJ73600/52-228
EBQ22487/36-170
ECI84162/4-121
ECM11807/107-266
ECS77096/36-206
ECF93805/7-159
EBF68267/3-151
ECZ70322/82-269
EBD54808/87-288
EDD57948/88-269
ECG58660/8-147
ECV27295/94-295
2004046227/89-230
EBN16177/45-234
EDD76525/6-139
ECL91114/34-210
ECU02353/84-265
EDC96301/165-392
ECV20045/29-211
EBQ20493/2-87
EBF03239/10-113
EDF13794/225-404
EBR71211/119-208
EBM55881/100-229
EDF40029/84-194
ECK29833/2-105
EDI37208/75-281
EBQ86099/9-139
EDI69581/103-308
ECX31267/192-399
ECC97229/13-201
ECH74135/1-161
EBW94704/1-101
EBW94704/267-337
EBO81579/110-281
EBY89573/37-221
EBU76357/4-140
ECJ65200/1-167
EDA97504/96-262
EDI67839/103-284
EBT99056/19-90
ECH51962/18-106
ECW59829/249-440
ECZ56910/78-254
EBV33777/103-266
EDH26840/76-241
EDA29906/34-198
EBB20090/9-129
ECP28857/1-150
ECK36144/8-141
EBB70385/4-145
EBO93578/11-133
ECU17012/1-110
ECW80529/81-272
ECB68275/19-107
ECK74034/19-107
EDH21422/37-197
EDA20825/93-283
EBW95558/177-302
ECP25789/15-139
EBO27069/21-184
EBL34076/86-263
ECY43041/91-262
EBO24877/42-232
EBD44976/178-308
ECC07213/2-165
EBR38344/90-257
EBX88113/103-262
EDB22775/29-168
ECP93264/24-173
2004018603/103-267
ECC86339/37-215
EDA49052/19-152
EDF52214/12-195
2001467182/19-138
EBO41298/52-270
EDE95427/75-244
EBB60948/3-172
ECY43042/1-129
EDF99864/17-211
ECM73764/2-120
EDA64754/100-279
EBX21302/7-157
ECT65119/78-226
2001394846/2-109
ECM20075/9-192
EBE01216/4-149
EBM56299/198-379
2004043774/71-181
EDE18919/96-279
ECW78968/160-337
EBU93373/18-214
ECA41573/4-168
EBS28716/28-201
ECN37524/14-139
ECV34611/15-143
EBB94728/26-183
EDF00920/86-287
ECB19454/154-257
ECI76824/58-217
2001339297/4-114
EBH00979/5-184
ECB84754/3-179
ECZ53594/37-243
EBE03088/2-114
ECH40952/17-139
ECE04314/95-221
EBJ78178/63-199
EBC70981/112-218
EBL52871/2-184
EBV24307/37-207
2001283071/9-135
EBT21740/5-153
ECX71161/293-466
ECM95406/1-124
EBZ81688/103-277
EDA17902/103-277
ECB88616/61-251
ECB81633/76-242
EBQ52853/44-176
EDF27349/150-361
EBO38767/2-122
ECL94635/16-139
ECG91343/9-112
ECY74567/121-277
ECE43652/10-209
2001476373/61-201
ECL14197/130-246
EDA09576/11-134
ECB55038/93-253
ECQ07293/24-214
ECE68161/14-217
EBV74705/15-151
EBX52840/110-264
EDC03011/26-221
EDC03011/301-493
EBW30953/4-125
EBD59036/89-295
EBE54341/17-102
EBO20047/24-170
ECT68161/114-239
ECQ31590/37-202
EBS33493/1-62
EBQ61871/148-256
EDH48905/39-228
EBN66397/2-111
ECS73700/7-213
ECM53582/96-277
EBF12227/34-195
EBF12227/289-455
EBE22077/77-242
EBW53673/121-286
EBE12054/101-237
ECN51508/2-105
ECX29922/90-277
EDD65057/90-277
ECZ64483/94-273
EDF10900/26-156
EBT76399/37-223
EBT90271/4-131
ECW45786/120-328
EBT47730/104-262
ECX95054/100-279
EBS51819/7-166
EDH35975/96-281
ECU33876/2-128
EBL80014/91-261
EBJ01550/142-267
ECC96568/2-141
EDC17997/18-188
ECL03923/9-145
EBY92112/203-317
EDG54140/3-131
ECE27127/7-123
EBJ24223/101-280
ECK99935/4-132
EBY53624/2-109
ECM43203/139-283
ECH28242/35-199
ECY61145/35-199
EBW99737/6-167
ECV13124/112-215
EBD07709/81-262
ECA67581/128-255
ECH60769/2-121
ECQ90860/121-257
EBJ89782/37-222
ECM84960/48-237
ECO47295/54-256
EBF79610/13-121
ECT67689/13-121
EDB73021/69-228
EBK45446/60-241
ECY54785/4-179
EBL16513/2-194
ECL05697/122-204
ECC04859/1-127
ECC95409/68-237
EBU05590/12-209
ECK64922/98-250
EBP42430/171-296
EBT33270/4-104
EBA73622/9-160
EBA73622/270-417
ECJ76368/28-194
EBY85851/86-220
EBX95270/2-132
ECV26548/70-264
2004242146/1-119
EBH00398/169-359
EBR27248/3-114
EDJ19051/127-305
ECE38658/3-194
EBQ64307/4-168
ECS57159/169-283
ECV84577/174-299
EBX06886/5-175
2001264339/4-146
2001361885/2-122
EDA20618/19-156
EDJ24653/104-289
ECM19471/99-280
ECQ20313/18-206
EDG20130/85-277
ECG52278/85-244
EDI90835/103-259
EBT91893/83-166
ECY05065/113-273
EDI35157/40-157
ECB11262/17-135
EDA74344/123-227
EBK75431/99-280
EDF31280/99-280
EDF50478/99-280
EDF81980/99-280
ECM64021/1-139
EDG52260/99-276
ECY45863/92-201
EBE17271/163-263
EDD82511/100-279
EBF57339/2-109
ECU01213/123-247
ECQ93039/7-123
EBW69883/32-222
ECO57974/8-90
EBQ98309/91-225
EBW76660/65-220
EDH87313/90-261
ECL87852/67-246
EBK96003/218-321
ECM98747/19-140
2001351531/114-221
EBR90840/1-110
EBA93303/60-233
ECW85938/32-211
ECK67747/108-231
ECK45992/56-227
EBU45355/7-159
EBU59608/2-130
2004004567/43-239
EBY81137/4-154
ECV93114/181-382
ECE38628/54-224
EBL75256/33-220
EBE62357/237-427
EBY20458/3-160
EDC58761/5-166
ECY05062/229-430
2001445941/48-255
EDF50198/35-166
ECY20606/67-270
ECW65822/264-380
ECO51624/49-244
ECS60220/43-150
EBO24485/82-260
ECD22586/80-268
ECY60509/5-135
ECS86432/7-137
EBX23354/79-221
ECU76341/93-221
EBX60920/3-119
EBT44676/2-155
EBN13706/2-131
EBE48795/3-117
ECZ49360/28-211
EDB76278/87-290
EBL18585/14-131
EBL18585/226-389
EBU24436/1-109
EBU54014/2-198
EBD33469/81-240
EDC34556/221-412
EBE58476/34-179
EDE97223/34-178
ECO87317/31-166
EDE41528/31-248
EBS86359/70-279
EDH68905/57-254
EBG36334/49-244
EBB67104/16-136
ECX92764/130-312
EBN75666/2-165
ECB98504/10-228
EBS68407/2-113
ECQ90938/91-272
ECY90783/119-310
EBI72031/18-112
ECV29264/216-407
EDC03728/100-279
EDF14856/17-131
EDF14856/231-352
2001251999/88-244
EBS83461/142-260
ECP46850/3-130
EBR43094/7-112
ECH88390/5-186
EBQ53735/121-288
ECP07639/3-178
ECP73461/1-127
ECJ17495/4-124
ECG62025/3-127
ECA42763/6-136
EBO23404/107-286
ECS26417/81-235
ECV52097/133-275
EBR93112/8-166
EDA95021/72-265
ECO57475/78-204
EBC04180/4-115
EBC04180/200-324
ECV74941/26-209
ECJ93416/1-105
ECJ77409/39-182
EBT36910/7-193
ECL10193/5-186
EBF51319/4-112
ECV83842/124-297
ECK03283/8-154
ECC69909/128-289
ECQ01361/18-196
ECM93111/125-249
2001233486/96-273
EBH32833/166-274
ECZ12620/2-110
EDH48898/37-198
ECR45606/36-206
EBV76327/3-145
ECX87317/68-257
2004004995/102-311
ECZ75497/107-294
EBR14847/40-231
ECH88389/59-261
EBT16321/16-108
EBV05280/130-288
ECW08161/343-499
ECW08161/600-719
EBV34094/118-225
ECK67369/1-140
ECC15711/111-285
2000630090/90-266
EBJ98265/81-205
EBN78788/75-252
EBB30311/80-267
EBB92046/5-164
EBY86134/2-121
EBS80707/5-121
ECI94481/107-213
ECV06908/218-406
ECL53083/47-160
ECY02186/128-298
ECA87885/25-211
EBZ06308/8-156
EBA85191/75-254
ECY34227/98-288
EDI19420/12-174
ECL36421/94-217
EDG37551/37-198
EBS95767/5-132
EDG24511/234-368
ECW45987/113-289
2000413450/92-277
EBK16706/17-194
EBP60886/2-70
EBN42466/94-218
ECB30490/48-239
ECP91552/169-294
ECZ17674/292-466
2000506690/6-89
EDJ13743/108-292
EBW63664/19-167
ECZ96660/103-284
ECM14551/93-291
ECW45750/92-296
EBL32615/3-194
ECP00056/4-97
ECH19503/98-272
EDG34988/87-290
ECW76673/235-370
ECL73120/25-208
EDB78203/81-267
EDB78203/364-496
EBO05298/17-175
EBI02266/3-161
EBS29271/9-183
EBU56952/45-177
EDE19493/6-177
EDB15703/100-279
EBP18358/109-292
ECQ42852/64-223
EBO54539/11-190
ECK85010/72-229
EBU92486/90-241
ECJ27038/7-111
ECB72061/1-167
EBP28082/141-249
EDH19076/13-143
EDB77767/40-200
EBM95797/90-250
ECU54202/3-180
ECP09665/3-106
ECV29721/126-318
EDI96907/60-258
EDF78174/189-323
2001355115/33-174
EDE56268/9-177
ECL86486/1-120
EBW90531/98-255
EDB55267/96-275
ECV69863/267-389
EBF39869/75-262
2001370938/59-249
ECD57793/66-197
ECT05271/92-246
2000303090/2-116
EBB46644/12-156
ECP80696/90-271
ECB67335/81-202
EBU76369/131-228
EBF84451/23-201
2004028712/89-263
ECX06475/3-147
ECZ28958/118-294
EDF58579/98-277
ECG64938/77-256
EBS67973/10-138
EBU95795/56-189
ECN38927/82-268
2004215337/30-211
EDI60301/51-217
EBG27721/219-318
ECH66191/125-238
ECQ11181/98-201
EBR61095/32-139
ECZ64739/175-335
ECJ94867/1-119
EBN41047/4-177
EDH00495/4-177
ECT93910/40-218
ECG48713/4-114
ECF96622/9-125
ECP55456/12-207
EBR18083/85-249
EBS49981/164-284
EBS60984/79-209
EBI86418/5-149
ECF59229/67-246
ECJ04406/1-82
2001385739/10-194
ECN35279/79-238
ECR80306/35-240
EBC55447/98-277
ECM23130/98-277
EDF55915/98-277
2001223509/4-119
EDH87180/96-264
EDD68703/92-273
EBM56452/193-411
EBT59055/82-258
EBT99005/177-280
EBM57194/1-162
ECQ03812/2-86
ECQ03812/185-314
EDD48636/148-330
EBG83860/4-181
EDF58360/111-303
ECO05488/94-218
ECZ51244/102-278
ECC85015/21-145
EDA81643/6-140
ECH56120/6-121
EBW76907/33-222
ECR90999/93-184
ECP79651/4-191
ECP09573/77-243
ECK51867/97-239
EBX71141/3-181
EBS98733/13-137
EBX95759/72-197
EBJ28389/3-113
ECF40451/150-298
ECY03728/112-291
EDH56265/112-291
EBP52522/39-155
ECG16622/103-223
ECK21646/9-141
EDC69389/98-277
2001471148/119-233
ECV76334/80-255
ECG99115/29-206
EDH44145/33-210
EBC39746/1-150
EBJ71303/85-286
EBM10025/85-286
EBR61094/17-144
EDI02457/57-252
EBI41349/4-137
EBJ56828/24-151
EBR75434/93-263
ECZ76280/42-194
EBZ50517/21-136
ECI92706/11-139
EDE28628/3-104
ECJ25606/10-94
ECF32383/9-166
ECZ64312/97-211
ECM02658/1-103
2001267712/30-169
ECQ30611/55-255
EBQ51338/10-125
ECN57317/40-165
EBO88167/10-118
ECG93799/27-214
ECC92191/1-156
EBW31172/142-300
2004037067/11-141
EDE00222/35-196
ECY67435/100-279
EBL56952/100-279
EDB44872/100-279
EBO55073/137-282
EBS82585/12-183
EBT07263/9-147
EBL17510/81-251
ECM96973/8-161
ECG25352/9-142
ECJ67531/1-192
ECV34205/88-292
EBT19965/4-154
EBJ43550/82-266
EDF13802/5-164
EBT34051/139-240
EBQ94285/82-222
2004014359/72-246
EDJ67219/197-415
ECM05216/103-209
EBT12029/76-246
EDI08783/1-116
ECC47773/9-179
ECF51103/6-170
EBB64191/37-203
ECL87290/36-241
ECU97547/113-298
ECX48701/124-295
ECC47022/79-194
ECD53695/5-176
EDB08024/45-244
EBD75902/48-238
EBR26715/179-307
ECP32891/146-303
EBU10300/37-242
2004029981/79-252
ECX39611/72-196
ECU17321/70-216
EBU20623/43-199
EBW16131/190-308
2001238653/6-125
EBX47152/79-250
EBC21355/96-269
ECH82637/65-247
ECS47137/26-197
2004008525/3-123
EBO76070/4-216
EDG02324/82-277
EBE92805/105-238
ECY28808/112-285
ECF66128/90-216
ECU62165/121-260
EDF11007/98-277
EDA23218/101-270
ECO47112/64-251
EBA65116/12-122
EBY24919/12-151
ECX87559/83-284
2001459135/3-127
ECE64133/8-129
EDE17053/449-725
ECR23393/103-203
ECT31962/155-276
EBC36909/149-320
2001405296/133-264
ECV18049/198-406
ECS22777/7-184
ECA18476/51-233
EDA96049/37-243
EBK74369/6-125
EDA05074/242-442
EDA24193/108-296
ECV48409/13-199
2004026968/76-283
ECM49375/16-148
EBE77511/10-137
EDH16707/26-215
EDD20802/4-192
EBG90480/1-126
ECZ22365/32-217
EDI70391/218-376
EBV81148/4-156
EDG48190/29-206
EDA18196/35-203
ECM39570/8-136
ECC46321/2-120
ECM41064/114-272
EBH30263/93-282
EBT94845/118-243
ECE63388/6-133
EBX14166/82-222
ECW86348/11-201
2004213451/108-312
EBI73022/136-313
ECB29269/1-109
EBP03695/43-240
2001412472/13-202
2001505228/15-144
EDB24730/98-277
EBR79227/1-115
EBT59953/2-115
EDG59864/2-115
EBU29798/3-114
EBR66419/109-209
ECD68133/42-166
EBH09116/25-181
EDB00704/417-594
EBM69373/107-278
EBC37631/160-292
EDD20146/76-244
EBQ86132/36-217
ECO74442/1-213
2001261349/73-262
EDH46343/85-217
EDI70233/63-268
EBU07517/6-126
EBB79614/53-169
2001402874/84-283
ECX68765/3-109
ECU56298/5-124
ECK81035/3-181
EDC20620/103-281
EBL64418/91-260
ECR72899/4-143
ECD07976/111-229
EDA60540/97-276
ECT24513/79-232
ECB58999/3-123
ECS91060/5-134
ECH43771/66-245
ECB91951/146-254
ECC75601/126-255
EBO70485/114-291
2001496731/2-119
ECU85164/82-277
EDC62685/7-183
ECC95710/20-188
ECS73559/1-98
EDD66573/76-244
EBR48102/12-131
EDH00113/116-289
ECE92495/70-265
EBC07020/12-189
EBK57339/41-223
EDA74078/85-286
EDB57573/85-286
ECN97248/10-136
EDA30977/3-86
2001254486/25-153
EBQ02794/109-287
EBR87021/39-213
EBD66123/2-153
2001453337/1-150
ECK77126/70-237
EBC99820/101-234
ECB74300/88-225
ECH60184/105-238
EBS28948/13-152
ECX00306/90-277
ECX29032/90-277
ECX69158/90-277
ECH88020/112-219
EBH75426/3-161
EBT01446/4-156
ECN03559/9-166
2004027429/91-295
EBM09423/46-219
EDB61193/3-106
EBO43391/2-115
EBR73121/194-284
EBL50585/380-484
ECV32348/198-406
2001408535/10-142
EBN28259/7-155
EDJ69843/104-307
EDD83563/84-262
ECI13794/120-231
EBD77595/53-228
2001320144/43-229
EBO16994/93-296
EBY35855/17-208
ECQ98293/2-115
EBD73157/39-242
EBP65801/103-289
EDF27357/130-309
EDD66683/3-130
EBP99651/124-281
ECK17690/108-275
ECB64764/9-146
EDA09818/2-126
EDI02700/240-449
EBB14947/29-231
ECC91341/181-297
ECF29898/39-223
EDC24521/78-258
EBK03769/29-234
ECX91565/93-293
ECF14009/2-102
EDH36954/82-260
ECZ92134/2-134
ECJ90874/59-232
EBR24138/5-90
EBA98607/44-223
EBZ97220/8-153
ECI33451/50-214
ECW64929/6-173
EBM01907/90-206
ECA49513/133-275
EBP01678/82-276
2001359466/2-117
2001360383/15-148
EBI83644/85-272
EBN16846/98-277
EBX45119/97-297
EBL74718/22-188
ECW48134/1-73
ECG35698/140-245
EDF50686/140-306
EBA87584/417-555
EBD85911/79-240
EDA07977/97-284
EBX58697/104-269
EDB72150/35-214
ECX45250/89-252
EBY47641/103-303
ECK25473/98-207
EBE38768/71-227
ECO75974/1-163
ECN60870/10-198
ECS09513/11-183
2001254587/109-257
EBC03592/137-309
EDF43937/23-142
EDB71459/5-160
EDB71459/255-432
EBI22760/5-122
EBI22760/286-358
EDB22721/121-237
ECZ43828/4-124
ECV41012/141-320
ECH95604/102-237
EDJ52836/90-268
EDC94983/82-277
EBR66420/1-79
EBR50028/10-142
EDH80428/82-277
ECD74548/2-127
EBQ88347/4-187
EBS93420/208-343
ECT27600/70-210
EBP80739/110-243
EDE74595/2-107
EBC74902/94-259
EDI08257/97-276
EDH73752/35-214
ECW87147/96-275
ECL33793/3-202
ECE91128/20-158
ECI85684/2-94
EDH05735/82-277
EDB50517/133-275
EBM64073/11-150
EDB90601/25-220
ECS83460/1-141
ECZ16168/97-271
EDG56763/45-206
2001475521/1-148
EDD74919/1-161
2001415316/29-158
ECZ92654/86-252
EDC66172/88-292
EDD08356/88-292
EBS52527/25-220
2001254355/100-263
EBW17426/112-227
EDJ45339/268-452
2000609730/89-285
ECF52706/72-242
EBI27015/82-266
EBJ22047/8-188
ECX35816/107-302
EBS64183/2-147
ECL54659/104-235
EBI91603/5-173
ECV63631/81-278
EBO22244/60-181
ECJ67443/183-288
EDA87462/81-263
ECZ89019/202-413
EBJ31415/22-155
EBG18440/95-268
EDA51860/405-527
ECH33722/71-195
ECV18279/114-250
ECU08199/85-280
EBW98362/41-191
ECX43203/114-229
EBK01173/113-210
EBB24900/2-149
EBU20441/114-229
ECU75597/89-223
ECE46357/27-198
EDB33757/180-386
EDE84462/92-274
ECU97478/104-310
EDC37617/82-277
ECT96191/10-201
EBE80581/100-279
2004028456/66-265
ECI01592/2-117
EBH57821/15-137
2004213706/98-258
EBX51273/125-264
ECM39074/13-190
ECJ14495/63-199
ECZ14696/4-125
EBQ46342/9-192
EBZ66004/55-170
EBG95756/83-308
EBI11834/7-194
ECN46229/2-108
EBG61885/43-213
EDG41841/85-280
EBC24296/72-250
EBT15778/2-205
EBZ57383/31-149
EBL18277/81-200
ECH44561/3-110
EDI55258/89-268
EBI83916/2-109
EDC19915/7-116
2004009339/117-256
EBX91930/8-175
ECX21264/24-165
ECE57287/10-133
EDH82322/193-399
ECG70547/10-147
ECK38873/4-129
EBX54777/123-234
EDC92734/94-294
EDD92665/82-284
ECU54048/3-113
EDG37618/3-141
EBM95554/1-123
EBP35690/3-164
ECE74958/2-112
ECK39935/2-123
ECH91103/11-150
EDF57578/61-263
ECL06977/1-123
ECX02683/104-291
EDA01923/85-292
EBB20327/2-110
EBK15568/46-216
ECC42707/21-143
ECX50469/124-289
EDD78656/116-313
EBE16844/2-113
ECM48014/78-248
ECO05251/14-171
EDE22598/70-247
EBA83531/80-284
ECF51299/2-190
EDJ26786/113-299
ECP57477/15-130
EBW52396/1-127
EBP70228/1-84
ECQ28589/5-127
EBR79911/52-265
EBA80986/24-216
EBK31487/125-251
EDC81793/46-223
EBO79389/79-248
EDF61624/81-200
ECP69332/27-232
ECG32609/19-201
EBD67138/100-259
EBX25611/5-142
ECV30748/237-444
EDF30294/297-471
ECW45914/70-231
ECW45914/325-491
ECC24720/7-148
EBZ53424/8-101
EDA09819/77-212
EBU92981/2-109
ECK78202/106-235
EBH15058/2-119
ECW98476/80-285
ECT81771/1-110
EBE03089/9-190
ECD03574/6-180
EDH60883/15-189
ECR83988/14-145
EBR77882/8-174
ECT52631/31-221
EDB65086/218-376
EDC52726/110-288
ECH53324/55-211
EDA75488/156-346
EBN78757/432-536
ECZ57867/3-144
EDA42684/40-206
ECQ57826/8-140
ECF76480/41-214
EDH72279/109-282
EBY07109/111-229
ECK98477/7-109
EDC14227/41-219
ECH46415/48-218
EBW48526/15-174
ECX54523/132-257
ECO83403/7-123
EBR60395/43-169
ECQ53768/7-141
2001210371/28-177
ECQ07768/81-251
EBU85869/2-131
EBC77424/33-162
EBH56978/396-534
ECR16847/85-248
EBK11536/38-230
2001368860/8-104
EBI26523/13-136
EBU77358/109-251
2004226283/50-227
ECP72407/1-126
EDH00883/3-106
ECI12722/166-271
EDB09641/31-149
EDC40652/111-310
EBX67976/96-275
EBH47240/3-110
EBV64706/81-283
ECY56200/307-469
EBZ71496/21-130
2004025839/4-107
EDA03337/101-278
EBD77219/31-161
ECB26830/157-260
ECP76503/153-243
EBB33724/4-217
ECW49284/41-222
ECZ47535/214-387
ECO75220/14-133
EDF55993/100-279
ECO86065/90-222
EDA94131/114-301
EDB97238/5-121
ECV16106/82-277
EBM07427/116-314
EDF57028/2-157
ECY45899/89-260
ECA69688/19-194
ECW81948/80-284
EBP75317/122-292
ECQ31467/2-121
EBO89816/31-219
2000205960/89-285
2001016520/89-285
ECU54681/97-251
EDE39296/95-280
EBY55782/112-245
EBI45601/94-295
EBS79226/9-140
EBD02375/85-248
EBI75671/33-221
EBZ10405/108-223
ECQ11338/31-166
EBS03581/27-218
EDH38116/73-237
ECC62219/3-124
EBM27830/31-230
ECZ93465/165-370
EBT77230/4-172
ECP96677/2-171
EBU23165/160-271
ECH60380/100-259
EDF45137/81-201
ECY01046/67-201
EDD53077/47-171
EDH26625/100-279
ECX91013/64-265
ECI66785/101-245
ECJ93488/3-113
EBP52680/112-233
EDC66474/100-259
EBO37266/67-223
2000070510/38-216
ECZ73474/46-216
ECP71809/7-164
EDI04949/3-153
EBW41337/2-186
EBV97942/65-223
EDE84441/73-253
ECP46120/135-248
2004212174/44-228
EBC64862/103-258
EDA04454/293-427
ECZ88157/93-283
EDF79052/121-293
ECR67875/1-170
ECB87737/106-243
EBK21499/52-252
EDF94770/42-199
EDG15559/83-273
ECI95129/85-302
ECC26649/100-264
ECA70974/1-115
ECJ72750/1-115
ECL55096/12-183
ECC27879/1-87
ECE78310/182-281
EBK85846/88-222
EDB99847/142-321
ECJ47400/2-139
ECI43319/61-243
ECU18936/7-153
EBI53196/54-211
EBT79920/80-220
EDJ15805/251-411
ECM62203/4-177
ECO81109/88-235
ECF79384/3-133
EBF30393/79-258
ECZ34816/1-133
ECK70819/6-175
ECO97538/7-178
EDJ51360/76-250
EBT02259/41-211
EDE78448/135-286
EBZ79758/63-268
ECK69408/89-260
ECR47678/6-174
EBV93129/65-176
EBL79442/5-128
EDJ64313/45-218
EDB63077/228-423
ECD45277/25-211
EBK44082/96-275
EBK61700/96-275
ECZ19260/5-131
EBI40545/1-121
ECK52762/81-199
EBL90981/2-167
EDA28356/109-275
ECD69379/3-156
EDB70296/71-266
EBR75446/4-114
EBF05928/5-125
EBM97458/86-226
EBF85448/33-229
EBT19031/198-303
EBV48250/2-106
ECM84339/31-210
EBX62044/96-275
ECY23285/96-275
EDH21050/219-374
ECM17998/20-145
EDD96408/91-267
EBW53539/2-105
EBK05833/55-259
EBZ13592/93-235
EBJ99473/7-141
EDG40328/265-463
EBS80328/8-164
2001395274/12-141
EDA73287/139-258
ECA65424/48-226
EDI33106/64-260
EDA24853/10-132
ECD04305/12-133
ECK04399/123-286
ECM60800/60-236
EDE63512/155-328
EBG53460/4-166
ECE31362/1-110
EDJ49845/164-269
EBE89293/104-239
EBE18221/91-264
ECS36936/114-248
ECH07579/90-252
2001330824/156-320
EBF86652/117-281
EDE99606/34-224
EBQ45181/4-162
ECI51737/6-159
ECD64389/54-213
EBB01194/3-112
EDE47299/98-283
EBF68940/52-220
EBC93088/132-272
EBS68401/34-224
EBT15121/18-213
EBB89647/169-288
ECR40635/35-213
EBM05231/44-223
ECV18800/112-298
2004041273/94-291
EBM52331/41-236
EDI39321/97-276
2004047878/29-212
EBY27964/81-201
EBB46361/6-162
EDF41691/98-255
2001464192/21-183
EBM56011/65-252
EDE95782/101-294
ECR20717/84-259
EDD83182/114-228
EBG66725/10-193
EDJ56275/200-371
EBK54063/133-269
EBV98686/25-217
EBB93507/159-310
EBZ26222/17-139
ECH59514/81-277
EBD98142/4-122
EBJ73675/65-253
EDF70495/8-193
EDH54436/68-253
EBX36241/72-260
2001267877/2-124
EDD13079/52-247
ECY12182/18-158
EDE86970/80-266
EDE86970/352-489
EBO43401/60-244
ECJ67294/105-220
EBJ59731/1-99
ECG34065/1-110
EDA68359/5-182
EBZ58041/17-149
EDA27145/23-228
EBO97738/21-170
ECA72873/1-139
ECM95581/2-110
ECS33893/2-110
EDH77331/111-225
EBB67248/46-209
ECI23106/2-186
EBV45946/94-216
EBE76475/45-169
EBU39751/99-281
2001351862/7-131
ECS83005/14-148
2001451883/3-124
EBJ14173/93-283
EBR28591/84-219
ECW53681/54-248
EDF82334/96-277
ECV31105/96-265
EBM34331/4-174
2004213128/104-299
ECK07631/31-166
EBL65056/54-249
ECV08424/78-272
EDH40230/33-208
EBQ07463/2-114
ECK27616/1-121
ECW67529/1-121
ECN83499/24-218
EBK03481/51-253
ECC79169/3-150
EDI63817/97-276
EBG27371/40-208
EBO14747/27-149
EBB04811/113-228
EDJ75653/228-403
EBY72037/165-267
EDA46910/261-418
EBM09408/70-204
ECL75547/42-234
2001213919/64-282
ECA04590/33-215
ECN66434/160-277
2004008835/3-189
ECZ73386/18-158
EDF26494/13-163
EDF64818/84-274
ECE20638/3-146
EBU06623/6-209
ECB09033/119-211
EDD08355/95-232
ECY01955/2-147
EDC72772/35-203
EBM65814/6-126
EBP68410/103-216
ECS38362/75-181
EBQ04111/7-191
EDC72229/465-570
ECG87678/7-153
EBG08875/35-169
EBI67267/2-107
EBY08759/1-149
EDB46390/236-372
EBF11635/75-262
EBI14144/93-283
EBD35147/84-245
EDI23243/279-423
ECO39454/84-263
ECQ14367/33-237
EDA36904/230-345
EBV25923/70-238
EBE88250/7-183
ECV77867/106-280
EDA76963/19-209
ECD86276/103-236
ECJ53440/46-245
EBW13870/136-278
ECV28823/102-242
ECH44438/64-296
EBR16021/10-151
EDJ35361/109-296
EBN95574/28-227
ECF61418/4-93
EDE44210/64-269
ECB20437/133-263
ECG86196/102-243
EBR49302/22-206
EBQ06972/109-288
EBG52778/105-282
EBW27675/34-224
ECS43794/102-318
EBT89417/71-240
ECU12909/2-138
EBR77943/3-133
ECZ08913/2-103
ECF32153/31-169
EBY04036/14-201
2001098070/126-293
EBN31345/139-321
ECI96612/69-263
ECK62357/101-246
EBE36993/35-203
ECG66855/78-217
ECP05500/4-181
ECP65628/52-244
ECE28502/85-258
EBQ18799/13-182
EDI06927/44-247
EBL34077/86-269
EBA74675/77-250
EBF91950/77-250
EBW25091/109-275
ECD55137/44-214
EBV75715/80-238
ECD78201/2-161
EBV50626/49-241
ECP86421/123-261
ECF48702/101-234
EBR46576/136-278
EBP34058/59-263
EBC61262/4-120
EBM94245/210-324
2004241143/19-215
ECZ21104/84-283
EDA34896/114-228
ECX07420/212-412
ECC74279/96-280
EBD06852/109-208
ECR87745/68-262
EDI07531/38-227
EBE92806/35-227
EBE01080/104-223
EDD89065/65-253
ECH86701/17-155
EBT32126/39-184
ECI34004/63-266
EDF08449/77-283
EBG26544/29-197
ECV59990/3-120
ECO33841/111-279
ECN15730/21-139
EBN00765/12-152
ECX09220/80-258
EDB95610/35-204
ECO54848/8-143
ECG82237/114-222
EBK50565/87-292
EBM85782/22-200
EBP39294/148-268
EDA35725/109-294
EBV17030/8-159
EBG95238/2-115
ECH82076/81-249
EBJ70888/4-129
EBQ30524/7-135
EBK45327/2-175
ECH99756/125-212
ECU10768/53-179
ECL89994/3-109
EBJ66780/119-317
EBT09009/125-303
EBB48918/206-309
ECH08295/67-256
EBM81576/3-147
ECQ11509/1-107
EBX72068/3-87
EBH37524/23-150
EBC25662/3-113
EDI26574/34-205
EBF53196/7-135
EDG78987/256-428
EBU39400/169-289
EBS50552/2-125
EBZ52783/6-131
ECJ97137/141-275
EBT85023/12-190
EBG15781/101-278
EDB65979/2-118
EDC64865/72-254
EDC64865/351-512
EBN54709/2-68
EBE42423/21-176
EDI08997/133-303
ECX67548/194-365
EBE28985/32-173
2004233734/109-216
EDH31519/101-280
ECI09795/57-235
EDA21174/159-249
ECR91234/37-223
ECV14053/41-173
EDB66816/4-182
EBV85345/16-169
ECA00979/100-232
ECA95011/148-295
EBY20667/78-257
EDD83948/98-224
ECJ53623/82-197
EBK91544/116-248
EBK13110/74-276
EDE11574/124-287
EBD30916/5-116
EBR57676/2-111
EDD70198/364-528
2004033459/30-196
ECL42715/2-105
EDB43438/93-282
EBS72873/31-221
EDB11333/2-189
EBZ60835/171-287
EBT47076/1-103
EBQ56979/79-278
EBI80533/35-224
ECK91640/88-221
EBW51792/19-210
ECW19289/98-266
ECF14838/77-245
EBG02127/53-258
ECP59619/8-212
ECH30470/77-200
EDJ25385/40-167
ECC79964/1-129
EBH93559/100-289
EBK69335/40-208
EBI81286/3-197
EDF55233/22-206
EBH64088/82-281
ECL19243/140-258
EBM05393/52-277
EBH27425/108-260
EBT95970/2-134
ECF71607/109-262
EBL72612/132-262
EDD25381/147-348
ECL18169/82-226
EBF68216/114-219
2000149750/100-318
2001159900/100-318
ECC04972/213-317
ECN58390/2-166
ECI73313/77-168
EBQ51372/40-228
EBB39524/114-244
EBI69334/35-203
ECE63811/130-260
ECB03457/112-208
EBU81715/1-131
ECK91604/3-200
ECJ79967/4-102
ECW62970/80-246
ECE54597/176-290
ECR19410/4-102
ECE13341/81-202
EBB50813/13-143
EBB50813/250-325
ECX35142/112-211
2001491929/37-218
EDI38691/118-294
ECP22450/4-160
EDB58602/219-342
EDC67662/96-277
ECS48166/71-229
EBH41776/218-323
ECP62130/73-272
EBF02361/45-226
EDC22421/115-303
ECF07150/1-137
ECI43541/18-136
ECC85272/3-106
EDE60935/6-170
ECY70864/186-377
EBP48340/139-294
EBM93683/3-94
EBZ81317/1-122
EBK43529/15-144
ECG66856/108-240
EBS11736/3-121
EBH68040/38-225
EDD23205/85-292
EDG04254/85-292
ECH59679/2-116
EDF13890/182-347
EBN90636/65-253
EBE32810/2-120
EDH85865/120-298
EBM53900/75-211
EDC76973/7-146
EBM47227/5-166
EDJ52091/441-662
EDC22765/82-273
EDE03934/306-445
EDC81025/93-286
EDA20612/68-254
EDA20612/355-472
EDI91809/4-158
ECY14868/98-256
EDC91156/102-271
EBJ56411/82-277
ECQ28870/2-119
EBN73486/56-244
EBN73486/345-512
2001446152/107-286
2000443530/117-317
2001259424/103-252
ECA56104/101-211
ECV35969/33-194
EDA95407/220-377
ECK18061/110-194
ECC92878/39-184
EBT33947/19-148
EDE71723/134-276
ECW73828/28-215
EBX80611/20-214
ECS70060/2-110
ECA96932/49-224
ECL48668/1-125
ECQ94844/12-162
EBH69254/45-223
EBE68072/87-292
EBL12907/87-292
EDB30922/87-292
EDB86325/26-124
2004019720/2-151
EBL11958/167-380
EDB82237/92-270
EDD81550/90-285
EDI14260/27-231
ECV69794/90-277
2004002393/305-513
EBI72775/118-240
ECM02970/9-136
ECU82134/103-278
ECT77926/2-152
EBM52328/26-150
ECJ91916/18-199
EBX08055/20-146
EBD11682/2-109
EBL63508/9-154
EBY36642/1-123
EBJ66990/2-112
ECL04896/32-200
EBF53404/46-205
EDA19040/100-271
ECO37823/2-105
ECZ80491/62-254
ECN49975/81-240
ECP65498/2-111
ECZ83470/35-225
ECV56997/97-276
ECM59039/41-217
ECV18808/88-254
EBP27561/15-186
EDA24793/79-254
ECP91551/8-222
EDG94296/133-323
EBZ36972/183-304
EBH07009/93-282
EDJ35241/145-273
EBH48780/8-133
ECF22047/4-180
ECP18187/89-260
EDC34147/76-271
ECL71319/218-313
EDG66413/100-305
ECQ73340/92-234
ECW75831/35-203
ECV08261/78-274
EBK53632/85-263
ECO56903/2-132
ECK57206/2-189
EBQ36185/93-263
EBD10740/5-123
ECW06662/3-173
2004232710/35-168
ECF43379/9-157
EBK98394/22-191
ECX37706/90-253
ECI38898/2-116
EBE52369/218-321
EDA33296/36-201
ECW65542/217-387
EBY08953/19-137
ECZ61187/191-372
EDB07489/88-221
ECG07321/91-220
EBT36170/82-277
2001404101/81-276
ECZ36209/181-326
ECD57309/12-165
ECY69010/12-165
EBZ56377/41-215
ECY60051/162-366
EBD45122/133-275
ECY30265/85-275
ECO41957/2-116
EDB48210/107-242
2001365388/120-238
EBK75700/87-292
EDB91097/87-292
EDC23960/87-292
EDC58340/87-292
EDC69714/87-292
EDD06438/87-292
EDD91341/87-292
EDD92498/87-292
ECY80280/95-294
EBW03469/20-201
ECM26121/49-252
ECD44060/5-169
EDJ65470/63-234
ECR53643/3-119
EBV60431/13-141
EBA83723/98-217
ECN87876/1-68
EDA73836/103-304
ECO84663/32-170
EBU52655/125-240
2001248817/3-130
EBB64976/96-211
ECZ92833/101-278
EDH83949/128-299
EBU15006/20-160
ECF94643/21-150
ECI30747/3-174
EBK21773/40-202
ECZ36222/4-118
EBO07184/66-217
ECJ29487/110-274
ECB40884/22-204
EDB67385/6-126
ECK75478/8-138
EBX44146/9-155
ECD76419/185-288
2001285193/2-69
EBN00924/14-165
ECY24973/171-272
EBL77520/3-160
EBM10118/160-302
EDB25689/85-284
2001376192/81-190
EDF63751/41-184
ECM78018/69-203
ECQ03447/176-297
ECL77062/124-243
ECG52449/122-237
EBY50727/13-151
ECV25687/88-320
EDI17128/105-275
2001310164/7-156
ECE34906/4-95
EBC30620/4-142
ECL22638/119-219
EBL88255/2-124
EBO94940/79-275
EBK64538/133-257
2001253629/149-291
ECC82483/7-153
ECI64324/158-256
EDB28553/17-198
ECJ34528/115-232
EBX83302/186-290
ECR47737/90-271
EBQ12068/115-220
EBA75183/77-250
ECO78721/5-131
ECV31519/93-283
ECX11038/93-283
ECO16709/25-195
EBO26305/2-119
EBO67593/52-218
ECU71895/105-280
ECF32154/3-112
ECF13384/4-118
ECJ41961/97-249
ECV23594/80-276
ECE12528/8-174
EBB81415/15-193
ECO73987/7-132
ECC83440/158-293
EBX83522/135-291
EDF25929/112-211
EBY18202/2-114
EBJ49226/1-127
EBN02357/45-227
EDC97062/65-253
ECH14315/3-96
ECH14315/187-283
EBS09158/4-114
2001399599/162-321
ECX29086/93-282
ECX40392/148-340
ECF51088/2-179
EDB59027/3-112
ECE43803/52-242
EBW11650/36-221
ECD78200/33-152
ECZ65570/108-263
ECL87262/69-249
EBM16271/116-325
ECY58695/87-289
EBW50192/3-106
EDB77525/134-326
EBW23416/2-87
ECH06170/37-241
EBJ03254/37-219
EBK72435/93-283
EBN63761/195-374
ECV76623/36-195
EDH20163/99-293
ECJ68144/2-115
EBY90435/1-98
EBL41042/3-131
ECD85045/2-129
ECV28266/42-227
EDE32058/81-258
ECX13268/82-277
EDE09725/82-277
EDF38977/82-277
ECW54149/35-213
ECW56742/98-262
EBV08202/85-222
ECY75309/89-270
EDG83645/99-301
EDA81880/10-135
EBT19324/60-263
EDC41015/4-173
EDD06072/5-185
EDD06072/278-462
ECS90104/17-154
EBG61612/25-136
EBW44052/90-268
ECV63901/96-211
ECO64819/42-234
EBV43972/90-272
EDD41818/121-279
ECC94308/97-224
EDI92017/7-174
EBZ97061/80-239
ECM12807/42-232
EBT16501/114-229
ECV34744/89-248
EDH15623/30-210
2001276634/5-130
ECP35212/68-250
EBH02416/17-140
EBJ95391/20-218
ECW67318/27-151
EBH01155/192-373
EBC37332/65-267
ECI14762/40-182
EBP01855/50-242
EDC84052/54-222
ECB08243/81-202
ECT71677/7-181
EBR26126/157-261
EBR16387/100-282
ECL84375/43-230
EDH79077/2-115
ECX23450/96-285
ECD54188/9-193
ECE37313/11-142
EBB95479/40-212
EBA92236/83-184
EBS49236/176-294
ECP57707/79-260
EDD92664/106-288
ECQ93750/136-325
EBH27424/45-236
2004211036/98-265
ECI12128/113-238
ECF76327/1-78
EBG82111/2-110
ECL97205/5-121
EBU41828/8-154
EDD74383/96-230
ECY68481/100-259
ECE35380/56-238
ECX45742/123-241
EBK05448/98-204
ECD95317/4-136
ECS68337/1-163
ECV21223/93-283
ECV48865/93-283
EDA45346/93-283
EDC77487/87-289
ECW06486/80-276
EDJ37873/228-414
EBC59846/85-248
EDC42599/12-135
ECG16064/38-226
EBA92210/89-260
EBY63507/2-112
ECA74365/69-279
EBX58219/75-254
ECX70856/106-297
ECM02692/2-109
EBR34529/7-184
EDA32205/35-203
EDI58578/90-252
EBL83099/66-213
ECZ86180/81-247
EDD41142/97-277
ECO60718/156-289
EDG46831/85-280
EBS62656/40-234
EDE88932/67-251
EBZ13258/68-206
ECY65547/2-119
ECZ51816/102-305
ECS96772/131-296
EBS28474/10-184
ECN37836/8-138
EBE33952/2-80
EBF12079/82-168
EDI68404/83-286
ECU99005/120-308
ECT91789/1-147
EBR18597/5-171
EBP54423/6-81
EBP98354/97-231
ECL91742/1-121
ECY85626/2-135
ECO29758/77-269
EBC63645/85-214
ECB17829/84-214
ECG58503/9-136
EBT19138/5-116
ECF20420/16-152
EDA98030/82-264
ECP30371/124-315
EDE70704/79-254
EBC44626/36-226
ECM85444/25-146
ECF46613/5-145
EDC51279/38-222
ECX01703/36-204
EBJ11132/19-139
ECT65118/146-259
EBJ14834/3-178
EBC96769/7-200
EDB91092/4-126
ECL12898/59-249
EDF27002/37-232
EBZ52835/114-218
ECQ73681/8-179
ECW32416/70-234
ECW32416/333-453
EBC25932/17-194
EBX89684/114-243
ECJ08219/153-252
EBX94707/155-311
EDF15445/100-278
ECD68285/71-228
EBM98125/34-222
EBQ80179/71-226
EDA49754/2-124
EDB31520/133-275
ECK16147/4-161
2001327725/85-259
EBD26324/155-251
2001394436/2-156
EBD77218/35-222
ECK95688/93-185
EBZ42944/1-236
EDH50112/31-207
ECX91571/97-280
EBR37478/40-231
ECX15705/2-77
EBV59594/192-279
EBV59111/6-134
ECJ50541/16-163
ECK26633/40-238
EDA55093/1-91
EBD90413/140-345
EBT07868/121-295
ECW68959/70-260
EBB42665/10-137
EBB89677/98-257
ECC88806/4-121
EBW92910/23-210
EBC80242/11-95
EBM94322/3-121
ECV43809/93-282
EBL68868/12-139
2001310387/101-267
EDB62828/84-283
EBJ92551/7-151
EDH86835/3-177
EDH86835/277-450
EBN23151/133-325
2001380665/7-240
EBN14006/97-256
ECJ43252/1-116
EBV46104/5-144
2004030721/49-246
EBB32428/187-291
EBQ68481/2-153
EDC13585/63-232
EBJ96729/90-212
EBY13069/5-121
EDA11105/73-291
ECW53365/135-327
EDB43235/16-141
EDB27614/133-326
ECV71656/6-126
EBK06175/23-146
EBM48518/9-170
EBG54564/43-210
ECA04902/29-199
EBI28737/105-276
ECZ58099/181-274
EBZ34111/202-301
ECH86419/79-254
EBD00244/30-182
ECI46965/128-286
EBK59204/125-324
EDG92282/90-226
2004027951/31-209
EBH28441/1-114
EDG70928/2-121
EBM93169/76-244
ECB53993/8-168
EBM26677/39-225
EDE13276/58-248
EDI38204/82-270
EDB16803/55-238
EBQ15356/11-130
EBS91027/109-291
EBA81828/2-193
EBN25415/53-245
ECZ31200/87-217
ECE79476/103-279
2001390299/4-120
ECI01101/27-169
ECT69226/109-231
EBN15160/97-273
ECO06083/9-140
ECY56663/10-188
EDE20038/138-324
EDG43684/4-129
ECJ35615/6-183
ECN95308/10-183
EBK33408/57-244
ECI18311/112-234
EBD47696/36-157
ECV21404/204-416
2001234722/7-140
ECS41623/115-231
EDD78281/2-156
EBH39534/92-194
EBY77829/4-131
EBR81946/77-230
EDG86736/33-224
EDA15594/100-265
EBP28056/109-290
ECY54239/91-270
EBL42907/35-222
EBN65136/35-222
ECH33646/89-266
2001359615/54-244
EBB28581/2-107
EDH12029/91-222
EDI79748/99-264
EDF74828/56-242
EBS86267/79-254
EDE95673/79-254
EBA84096/49-167
EBI23968/21-169
EDC90008/18-156
ECW87915/133-325
EBU29593/11-201
EBX10539/185-308
EDG87809/15-128
EBM88195/210-315
ECA18991/2-107
ECN57524/22-142
EBP17496/139-327
ECD13980/6-127
EBM50818/37-167
EBO47236/107-323
ECY89152/9-190
EDC15631/5-164
ECZ73000/2-179
ECP71810/11-156
EBK80317/97-272
EDF41955/28-161
EBT39982/88-182
EDC62911/17-140
ECX96732/30-233
ECW21907/7-148
ECP09587/23-219
2001224714/93-249
EBM74045/34-201
ECV75421/45-222
ECZ81427/1-113
ECL85530/112-228
EDH57409/101-280
ECB97844/97-276
EBH10850/3-136
EBU83532/61-218
ECM84647/91-269
ECH84896/4-106
ECH84896/197-319
EBF77737/117-287
EBG86779/147-339
ECZ82446/16-145
ECV27974/85-290
EBO21942/13-135
ECQ65455/120-218
EBQ23551/65-191
ECF01397/15-206
EBJ38603/3-120
EBK57375/10-132
EBO24984/1-168
EBP52215/105-281
ECO81188/143-235
ECG70522/9-159
EBH88699/45-219
EDB73445/94-272
EBH19118/35-214
EDA47012/96-275
ECD64800/6-133
ECX06684/33-213
ECF45776/45-219
EBN69977/15-137
EBR31190/47-207
ECO88053/4-106
EDE54259/83-255
ECG88998/34-164
2001267876/29-169
EBB15776/77-260
ECG66601/41-233
EDB50976/98-257
EBW59020/7-137
ECZ21880/109-242
EBW41931/34-216
EBS75744/93-274
EBE58149/97-266
ECE37430/97-258
2001490958/246-453
EDC73363/82-232
ECZ06111/112-293
EDA92714/2-128
EDA67344/5-130
ECJ86219/52-235
ECR53929/5-149
EBD02328/39-209
ECR56448/2-105
EBD84836/73-274
ECZ12984/2-109
ECW66022/218-375
ECZ23509/105-206
EDH65625/47-253
2001364278/32-110
EBW51064/65-221
EBL10754/121-314
ECW60208/211-429
EBI78900/16-230
EBF59380/283-479
EBS54334/1-83
EBS54334/166-314
EBY84020/41-210
ECS59154/4-119
ECA59371/87-232
EBV29239/60-276
EBG34733/3-128
ECY09190/75-260
EDJ33867/566-736
EBK47825/5-156
2000063970/108-297
ECE03362/3-117
ECP97341/7-183
EBN44315/65-253
2004213664/35-209
EBO12570/4-130
ECQ89523/125-305
ECQ47391/3-115
ECV22313/79-283
ECY09247/199-369
2001476489/1-102
EBU61372/33-222
EBT16977/85-230
ECC49853/96-275
2001309390/9-151
EBT58252/188-297
ECV10526/354-529
EDF62446/219-410
EBL54684/1-156
EBT63717/9-166
ECU44015/2-123
EDC42600/103-233
EBT89181/71-263
ECQ62829/99-290
EBT89803/90-221
EDH42937/66-265
EBM60441/2-159
ECM57135/31-218
EDG63764/108-280
EBK26061/60-249
EDA21057/102-279
EBO95331/99-265
EBY94610/109-208
EBF89211/4-216
EBK88728/4-116
EBD30980/118-310
EDA93954/8-152
ECW64782/4-99
EBR24901/9-153
ECS88732/92-294
EDA60066/2-156
EBS81688/85-276
ECM60218/17-142
ECA28805/14-198
EBE79776/10-132
EBS22587/18-196
EDC72831/92-265
EBB65572/7-178
EBJ13696/72-265
EDH68491/9-122
EBU92516/29-217
EDF16153/31-155
EBG12273/2-197
EBN20281/8-122
ECI29278/121-235
ECX01702/55-158
EDF08433/9-156
ECL29018/4-99
ECJ02820/18-138
EBK21485/43-160
EBP25349/92-225
ECV55933/92-225
EBY25320/17-208
ECQ32914/90-274
ECB98566/13-139
EBZ10683/4-189
ECS89667/97-277
EBD86658/97-277
EBE60574/97-277
ECZ42987/10-187
EBK53980/39-222
EDC48639/2-107
EBU51389/26-206
ECY36645/91-295
ECU54419/46-210
EBT58132/4-205
EBE18513/2-115
ECC84815/11-140
ECI06618/141-299
EBD84227/54-260
2000174270/123-290
ECM25256/4-132
EDF53446/1-132
ECV90103/144-323
EBG32116/89-265
ECX15112/199-404
EBM23001/63-191
EBY96814/11-130
ECS96340/118-302
EBQ77533/19-162
ECH60796/1-87
EBA87024/17-139
EDA23588/224-415
EBF45447/6-127
ECX14137/68-260
EBD28610/378-561
EDI69906/96-275
EBD62572/79-270
EBZ78566/35-218
ECT77262/85-229
ECY97063/93-274
ECD24433/2-108
2001043670/138-327
EBU86279/27-163
EBB01193/82-265
ECM35414/2-131
ECK07630/4-118
EBH80368/163-253
EDG82654/93-283
ECY11928/218-388
EBJ37676/142-281
EDA75690/357-519
EDE92721/93-281
ECP13858/109-273
ECF90242/13-135
2004019918/2-110
EBB85741/101-293
EDC86393/118-317
EDB09682/3-111
ECX93163/96-275
ECY01710/96-275
ECQ62702/32-231
EDD81716/38-223
EBV93760/96-248
ECR26243/3-156
EBC89713/1-101
2004004109/37-144
EDD87370/5-95
2004016904/50-241
EDA30042/156-337
ECQ47106/8-146
EBY06785/64-233
EBP54062/170-347
ECY59132/125-309
EBH63732/49-238
EBQ54400/100-279
EBY75076/1-127
ECV31571/78-256
EBY67412/95-276
EDF20290/206-418
2001357603/21-209
ECJ20336/60-194
EBC92500/5-153
EBC27070/1-144
ECH81077/3-138
EDB92673/2-81
ECE23034/10-173
EBT27064/93-231
EDC35352/83-261
EDC38966/83-261
EDD80277/83-261
ECW04966/29-164
ECW04966/337-466
EBU84866/119-237
EBA79113/102-278
EBZ34737/2-76
EDF98295/87-254
ECG47767/13-166
ECZ90694/4-143
EDE98200/78-236
EDD07976/2-167
EBI70500/5-121
ECK87134/91-227
ECB79823/104-246
EBE59610/75-253
EBM14589/89-262
EBC92616/4-144
ECX76652/4-144
ECF04443/10-199
2000372010/79-242
EBO59593/116-237
EBS66997/6-157
EBJ14274/2-103
ECB09849/118-252
EDG43354/19-141
EDA63760/78-270
EBP88700/2-143
ECL86875/88-273
EBR08230/2-98
2000351220/115-266
EDB37501/10-137
ECR77600/1-124
EDC86150/91-269
EBN31195/54-242
EBB51289/161-270
EBZ43391/35-231
EDJ59762/17-153
EBX12835/2-113
EBB48141/53-230
ECY94597/84-260
ECL34071/2-165
ECV15946/3-164
EBF87247/24-191
EDH68946/80-284
ECX11834/133-325
ECX04607/97-277
ECJ42262/45-219
EDA03352/102-279
2004006558/83-252
EBB77950/24-184
ECH95585/3-165
EBZ94516/46-222
EBE46228/133-278
ECR33804/5-127
2001431309/81-266
EBU21604/82-232
EDB94829/80-267
ECT70142/88-237
EBX39043/95-255
EDH00496/105-283
ECI36718/11-101
ECE45458/43-226
EBP36316/31-161
EDF52882/171-371
EBR39119/16-140
EDB75970/103-218
EBE27694/30-154
ECX94345/66-255
EDE67339/95-280
ECZ66819/217-408
ECC72317/45-214
ECV94474/140-306
EBI30451/11-199
EBU97455/2-93
ECE08262/19-157
EBX14676/37-165
EBU89804/104-234
EBI83752/3-135
ECX43788/100-279
ECF82816/37-221
ECU41423/2-191
EBM21692/87-290
EBX61926/15-134
ECK79744/3-115
ECJ90873/115-257
2001335915/2-191
EBG37920/57-249
EDH27332/114-218
ECZ02375/123-306
ECT50720/8-169
ECW24954/67-240
ECT00040/72-190
EBD85088/2-175
ECM66469/4-113
ECB36710/6-113
EBJ23233/2-105
EBF77736/28-160
EBB88505/11-138
ECX38902/91-269
EDF10847/3-116
EBH89991/71-254
EBN54707/192-405
EBJ54169/18-158
EBS22792/95-266
ECI06526/104-233
EDF21530/83-261
EDB43472/2-106
ECV34610/97-277
EDB34773/90-205
ECX88598/101-278
EBN48582/38-223
ECY59438/38-222
ECZ58231/4-114
EBJ02864/220-352
ECA52187/18-199
EBR37848/8-188
2001484759/111-325
EBT98914/153-269
2004018851/1-111
ECX32767/35-222
EBH39388/7-139
EBJ88665/76-266
EBD59786/98-257
EDC41158/98-257
ECD75110/11-121
EBK45882/127-278
ECF54522/109-267
ECX12710/92-249
ECL62615/3-162
EBE56060/43-221
ECP15697/154-271
EBW62242/2-99
EBS42934/1-114
EBY52535/57-238
EBJ56336/3-115
EBV98967/65-247
ECT58004/5-179
EBZ52901/4-141
EDB15877/55-166
EDF97041/24-195
ECF85831/87-219
ECK85632/53-252
ECA86545/3-138
ECH74533/28-150
EDE32057/82-267
ECM84998/9-178
EBT70931/144-263
ECY02105/96-281
ECX90455/112-316
ECO99965/7-129
EBQ08922/113-230
ECV60074/118-235
2001405902/7-185
EBG97532/87-279
EBF10013/90-266
ECW71097/121-308
EBF67602/77-250
2001403250/4-140
EBY64621/2-142
EBO82566/3-169
EBT16841/28-206
ECX68637/38-215
ECR32959/23-163
ECL20492/84-242
2001477894/7-180
2001313452/6-92
EBX91123/92-228
ECT43221/3-126
ECC86603/106-226
EBJ78888/91-269
EBL35149/34-222
EDC74615/9-188
EBJ48323/96-261
EDC13587/121-279
2004010054/114-318
ECK52652/65-254
EBD80875/228-352
ECX22421/94-294
ECT90125/55-181
EBX35174/58-248
2001399553/96-231
ECR25087/5-163
ECN92741/105-262
EBL44893/27-154
ECW73726/375-474
EBM29233/118-289
EBH62328/9-167
ECP94242/45-252
EBR26716/2-123
ECO97750/13-139
ECU41190/102-271
ECV70738/102-271
EDD41817/102-271
EDD68078/102-271
EDF91588/1-83
EBE90237/116-229
EDD90614/93-282
EBK53972/55-247
ECX16340/8-134
EBT64914/2-146
EBE75538/89-271
ECC31281/81-280
ECE57899/2-105
EBO02993/36-161
EBH39535/85-290
ECE03145/41-211
EDJ63866/220-411
EBO76078/1-117
ECC98722/2-122
EBN18913/211-424
EDG90187/165-366
EBQ53736/115-251
ECK51424/78-264
EDI00961/86-239
ECS84421/15-146
ECO29351/3-187
ECJ26607/68-215
ECV75188/23-216
EBO13767/17-217
ECK59732/82-277
EDD61354/144-334
EDD88699/144-334
EBR77577/11-218
ECC56496/139-300
EBO28237/88-254
ECD52812/68-224
ECO49817/19-139
EDH09496/121-292
EBK41591/5-126
EBO37207/2-113
EBX38585/14-191
EBH56016/257-358
EBM48442/26-142
ECD82430/92-202
EDH81535/16-208
EBJ75884/82-265
ECG99799/101-230
ECW69219/2-163
ECW69219/272-434
EBH00184/93-282
ECS16956/2-140
ECC65945/28-173
ECV51044/125-319
EDA84298/25-198
EBM55924/6-148
ECD28175/120-231
EDJ62155/91-269
EDG45693/88-268
EBE42370/311-459
EBG87809/45-224
ECO65266/5-158
EBT77058/19-146
EDH68520/45-226
EBJ39560/1-109
ECM41530/5-140
2001240954/29-192
EBV69635/3-160
EDG90606/3-79
EDI60413/134-309
EBB13134/18-148
ECH16972/55-242
ECG95763/9-81
EDI28649/2-131
EBU17537/2-109
ECG87271/78-235
EDE70592/99-271
EBT59117/1-126
EBC11679/76-247
EBI20513/2-91
ECR06032/20-207
EBI94311/90-225
EDE80544/42-231
EBI06849/85-261
EDJ58729/287-473
EBI14898/70-254
EBE64435/169-274
ECV90869/111-235
ECX91456/68-257
EDJ76886/100-279
ECW74777/114-303
ECE63387/7-109
EDB94831/79-261
2004012901/2-122
EBF69780/5-111
EBY48803/36-218
EBT00895/1-116
ECZ88158/12-137
EBQ14464/79-283
EDI49045/79-283
EBQ22120/7-132
EBR31683/9-228
ECB46709/105-233
EBP25905/82-277
EDH71448/82-277
EBT11983/3-119
EBU26644/90-219
EBK08303/59-227
ECF34337/112-261
EBR33645/64-246
EBP41712/5-121
2001402984/3-108
EBW50245/21-137
2000097630/79-275
ECD45432/83-226
ECH48377/20-149
ECA29528/13-149
EDG52065/5-141
EDI61805/92-248
ECG07903/198-288
EDH07578/133-325
EBH00363/88-268
EDI03494/91-263
EBO99419/5-150
EDI95681/100-279
ECO04059/8-141
EBO56465/86-305
EBA93636/8-188
EBR72931/104-230
ECY46503/82-268
ECY46503/357-543
ECG30958/117-205
ECH27981/129-240
EBB28068/8-140
ECZ10174/2-150
EDE35528/14-156
ECD87291/30-152
EDC07984/80-254
EDD07575/80-254
EBM28070/80-256
EBL53688/83-261
EBM54947/83-261
EBN41048/83-261
EDF42785/83-261
EDF51117/83-261
ECW12610/83-244
ECW12610/338-504
EDC05014/59-193
EDB68950/165-312
EDB08138/93-281
EDF62060/6-177
ECV41860/80-256
ECV46040/102-282
EBI24011/89-271
2001345303/16-212
2001230729/106-239
ECS63392/61-235
EDI90552/1-114
EBJ41499/3-149
EDF59577/34-152
EDG68888/104-276
EBT42251/33-141
EDI95096/127-319
EBT91516/91-226
ECI76969/101-216
ECZ44410/82-330
2000526930/52-219
ECW78085/133-275
EBY19591/99-215
2004213714/74-241
EBV51075/2-120
ECX09634/2-120
EBO30442/8-166
EDF37755/9-141
EDA55831/178-395
EBD66663/3-127
ECK22919/107-251
EDA22800/128-320
EBZ54357/4-192
EBU28763/42-228
EBO07731/14-147
EBK94728/12-187
EBJ15861/133-324
EBQ92962/37-215
EBM01922/9-139
EDB39544/1-117
ECF71816/5-169
EBT94897/9-89
EBI02770/37-174
EBE20818/47-239
ECS10265/1-185
EBA82171/55-246
EDI74500/41-189
ECH33526/7-152
EDC69917/5-126
ECZ59928/88-268
EBC57877/32-221
EDD47689/211-424
EDF42775/211-424
EDB64593/129-327
EBE51350/4-173
EDD08160/80-313
ECW68886/112-316
EBD04097/5-169
EDF06891/133-324
ECS73024/122-269
EBL59178/4-190
EBB77877/83-274
ECZ62664/226-325
EBR30388/63-248
2000329920/115-306
EBJ12321/5-152
EBT35355/94-283
EBJ60982/121-313
2001200819/52-238
EDD07629/7-133
ECS32611/70-209
EDI61514/82-278
EBZ35216/66-223
EBP58970/24-208
EBS11677/2-119
ECQ93923/20-143
ECT31035/39-184
EBH67336/19-135
EDB00934/23-163
EBT33297/71-253
ECS80973/3-106
ECD78877/10-151
EBQ14434/8-131
EBS91090/35-142
EDG75153/118-199
ECT83233/41-225
ECO30614/28-198
2004211875/99-285
EDA33273/187-316
EBR44023/2-198
ECG74544/21-154
EBR42212/4-120
2004212769/36-216
EDA78579/104-235
ECR85876/92-305
EBO67692/109-274
EBK86862/35-213
ECU17758/121-280
EBS13418/35-213
ECC92041/101-267
ECV33797/116-318
EBJ82996/94-284
ECV07162/378-565
EDD94937/144-358
EDE24342/115-258
ECC85776/2-141
2000435340/89-285
EDA38975/460-557
EBD88275/90-242
ECO62212/9-116
ECG20890/22-116
ECJ67682/91-221
ECE38230/7-137
ECE04313/53-255
EDD88812/38-223
EBI82873/183-309
EBR86190/100-275
EBJ06679/219-318
EBR34171/3-117
EDB20745/68-185
EBT63423/114-271
EDD64129/9-178
ECS49070/72-204
ECK36045/11-135
ECH50663/35-202
EBM29358/186-364
EBZ71492/42-231
EBG32115/5-194
ECR53425/4-165
2001431205/72-250
EDH23818/308-460
EBE79638/79-261
ECR45135/1-163
EBT91624/7-140
ECX11170/46-231
ECB58354/66-213
EDA37285/117-317
EBJ27105/100-280
EDE62491/4-123
EBB27227/167-312
EBX55311/29-216
EBY92282/36-168
EBR21735/108-241
EBS74138/98-240
ECE79747/145-244
ECV75920/93-250
2001132400/4-119
ECV72225/37-221
EBG82173/65-251
EBC19150/99-259
2004036293/14-149
2004013362/2-155
EBW43518/114-226
EDD72708/50-241
EBR20150/93-245
EDH97716/84-243
2004010053/118-305
ECR68022/49-235
ECD66672/2-122
ECP68669/1-107
EBD56840/91-254
EBN07130/39-198
EBF84519/2-116
EBI86553/53-122
EBC89399/2-118
ECV25210/67-228
ECV44171/116-313
EDD59505/116-313
EDI72724/79-283
EBG70105/3-152
EBE24290/43-166
ECN19583/4-193
ECA09754/69-207
EDD23726/216-354
ECO09436/64-234
EBN60860/79-212
EBH01846/68-256
EDF08826/52-230
ECS12769/95-266
ECX69068/102-305
ECM51684/6-113
ECH71987/13-244
EDG42194/84-289
ECM80140/7-154
ECY58568/56-263
EBS17168/40-233
ECI94987/25-153
EBS48082/133-261
EDA57442/230-421
ECZ70580/30-159
EBV06162/103-270
ECF96073/2-130
ECY32851/2-111
EBK14301/16-194
EBH56433/61-245
EBH56433/354-455
EBS65489/101-231
EBO07701/71-249
ECV02729/83-287
ECR75147/101-212
ECS14276/82-261
ECR29436/6-132
ECE99519/33-225
EBT24743/34-174
ECK84481/1-123
ECJ50225/118-261
ECK11922/2-164
EDC12622/36-224
ECO11532/66-255
ECT93186/14-184
ECW46705/77-274
ECN06521/17-195
2001391613/4-115
EBB21880/2-116
EBJ59733/90-226
ECX16838/42-231
ECN22208/100-236
ECK27860/2-168
EDF80287/87-267
ECW24595/32-207
EBK16484/94-304
ECS93687/121-313
EDB78983/94-279
ECQ01010/60-178
EBU74769/22-202
ECY03729/252-462
EDI33420/2-111
EBJ13688/81-190
EDB67862/3-153
EBV16239/11-144
ECF83398/11-200
ECM35648/33-182
EDB91079/117-243
EDB02723/76-210
EBR48025/19-199
EDC09569/100-289
EDG57720/2-112
EBE97643/133-325
EBE81627/177-276
EDF24531/317-476
ECV25521/126-324
ECP26163/14-162
EBW32702/81-202
EDB97086/112-280
EBO48821/45-164
ECK02557/15-204
ECY70439/95-190
EBC99980/2-139
EBI13411/74-267
ECC57456/52-189
EBZ65384/38-243
EBQ06309/1-81
EBO17230/65-252
EDC58382/90-265
EBB13824/2-82
EBW98287/2-82
EBR68159/5-131
ECN66784/2-110
ECH90914/85-199
EBZ46341/45-216
ECV86146/121-255
EDI20335/98-222
ECC62279/92-221
ECA25413/88-224
EBR55635/2-104
EBU94225/2-144
ECT80532/90-226
EDC48996/100-304
EDC06689/112-280
ECV45599/88-254
ECZ35424/81-262
2001409606/11-152
EBJ19478/38-215
EDC64927/195-399
ECX04609/93-282
ECW69937/68-255
EBI68581/6-72
EBZ66736/2-145
2000452630/103-275
EBT72333/174-300
EBI26684/16-219
ECX66236/30-262
EDA67400/42-228
EBE89537/2-122
EBS47378/59-233
ECG49891/140-295
2004008147/20-175
ECX92766/94-290
EDD63286/88-266
ECE06540/44-222
EBC45314/185-309
ECW76236/144-336
ECL19265/7-184
EBP27328/1-181
EDC03319/89-269
EBU04419/49-227
EDC65715/138-325
ECV52183/176-273
EBO20174/2-112
EDG94728/93-282
EDB64710/133-325
ECR13932/3-114
EBC90607/65-251
EBS57823/2-122
EDD73847/94-282
EBO39730/1-98
EBT73152/49-201
ECZ21881/84-275
EBZ96394/178-314
EBW47293/4-159
ECQ40097/117-234
EBV10793/2-187
EBM53899/156-291
EBJ68748/3-150
ECM71647/3-150
EBZ27435/41-174
EBO70567/1-96
EBK64313/103-234
EBF11506/3-148
EBT76489/5-173
EBI81800/8-189
EDD43306/183-344
EDF21534/204-388
EBJ24068/112-255
EBT40962/9-184
EDJ71400/5-135
ECT64442/82-242
ECT21962/3-136
ECZ12074/10-189
EBZ14018/1-78
EBK20406/89-265
ECT92431/76-218
EBB93271/1-119
EBZ11488/125-267
ECB15499/9-109
EBU42511/1-104
ECL47268/25-209
ECH64100/13-202
ECW16280/47-227
EBV14961/3-180
ECV86245/95-294
ECX67969/95-294
EBU18542/6-132
EBZ27941/2-160
EDI95870/3-169
EBC25756/85-269
ECS83801/13-138
EBJ73244/8-128
EBZ79133/76-259
ECM74301/14-190
ECJ59399/94-275
EDF23262/88-267
EBX95805/118-208
ECD11511/12-139
EBN54346/75-221
ECI65791/4-165
ECD29213/95-267
EBC32101/5-124
EBO22606/94-290
EDH16217/94-290
ECC86682/25-228
EDG62927/465-569
EBD50004/208-421
2001276649/42-228
EBC15228/101-265
EBQ73156/71-267
EBO98684/61-254
EBP59517/110-283
EBS78602/35-206
EBA91185/91-269
EBQ48875/33-156
ECT36118/10-119
EDA48713/7-182
2001368421/101-244
EDC65612/19-210
ECE42698/4-116
EBK40475/92-271
ECS39590/2-143
2001256763/86-265
EDF25610/33-222
EBQ96088/4-118
ECN21837/19-211
2001456151/102-221
EDA92720/7-187
EDH40543/95-279
EBO87381/6-123
EBF10589/58-339
EDC78135/86-291
ECA73749/196-313
ECV33801/191-372
EDF30292/153-357
2001433500/96-247
ECS29910/18-199
EDF46534/7-172
ECV42131/81-255
ECN46709/1-120
EBX72610/37-167
2001320137/88-195
ECZ71221/88-267
EBH42132/154-270
EBH69603/243-432
EBZ55262/10-143
ECV46402/347-633
EBV67313/54-232
EBO26337/17-140
EDE14434/83-283
EDF30284/27-211
ECJ73937/2-108
EBP84894/54-244
EBP84894/327-476
ECW25271/77-250
ECD13708/23-152
ECZ05289/237-426
ECT59930/16-166
EDD10476/64-256
EBI72689/133-261
ECO49956/173-292
ECA39376/77-250
EBP07303/7-150
EDH89002/95-299
ECA80189/126-240
ECA52052/2-122
ECM05034/45-231
EDB25489/134-328
ECI32343/3-140
ECX19540/23-152
ECV32759/189-348
EDJ12817/122-304
EBU07518/31-163
ECN58387/33-172
EBU47717/99-266
2001226067/21-167
EBY65984/71-242
ECO16348/2-124
ECX74737/103-229
EBS96447/4-118
EDH70105/26-215
EBO48238/38-168
EBV24822/12-158
ECT64864/91-227
EBM65558/174-290
ECJ37473/100-271
EBV76421/27-196
ECV72097/65-251
EDC28147/4-141
ECY67239/82-314
ECZ84707/36-186
EBI37853/35-213
EDH03487/190-395
EBD80482/91-232
ECZ19440/3-177
EBB56770/5-171
EDG05866/5-171
ECW67217/102-278
ECK81450/105-233
ECN89392/14-119
EBC23613/22-192
ECW34357/122-304
ECM09590/89-258
EBC90508/93-283
ECH55850/2-113
EBP45788/81-283
EBP31465/3-148
EBU52436/3-129
ECR36361/49-246
EDI52710/95-271
EBI01989/4-107
ECV32018/95-265
ECZ12931/14-211
EDG67590/56-234
ECF96156/48-226
EBG54140/2-104
EBE42553/133-325
EBE67005/133-325
EBL97027/133-325
EDB91317/133-325
EDC53739/133-325
EDC68595/133-325
EDD95976/133-325
EDF98767/133-325
EDG97642/133-325
EBF86597/38-167
ECW32277/1-106
ECV58746/83-256
EDH34231/42-231
EBJ51678/21-208
ECI09208/22-169
ECC02371/1-108
EBS06314/81-238
ECX30974/88-299
EBR75447/33-154
EBX99610/83-262
EDF41959/82-260
2001287030/32-156
2001022730/74-270
EDI01895/93-301
EBH14045/112-231
EBR09240/40-175
ECZ44387/79-273
EDE95856/79-273
ECY88097/210-316
ECZ66281/79-254
EBL08317/79-209
ECI36565/68-260
2000208460/79-275
EBD86718/114-229
EBE84729/264-444
2001314323/23-176
EDA45103/90-288
EBH81683/90-222
EBL58289/103-269
EDH55581/79-282
2001230166/1-113
ECO56400/2-101
EDF76510/213-418
EBO60736/96-280
EBU54362/7-195
EBK83565/2-150
EDJ26036/150-304
EBW34281/34-222
ECJ61603/6-146
EBJ26597/2-157
EBX38271/90-267
ECQ43590/20-218
EDE97264/225-400
EDB62032/121-308
EBB57928/55-289
EDC30345/38-169
EBF48619/77-244
EDA23684/217-408
ECP04853/100-209
EBL94283/104-230
EBE29566/138-309
ECV94347/249-387
EBQ84445/31-153
2004033443/77-252
EBG34707/13-142
EBR72398/3-113
2004044325/4-109
EBH27554/6-183
ECX13759/133-325
EDF78172/89-242
ECB70039/1-120
EBT78551/157-259
EBE76467/99-277
EBG86284/166-356
EBC94713/25-172
ECG89703/45-232
EBH83493/29-159
ECD45431/63-201
EDB21601/80-276
EBS19128/47-151
EBS26576/85-225
EBY02742/5-135
ECQ34079/4-156
EDG83596/83-261
ECE77604/4-132
ECF08408/61-251
EDE05546/90-289
EDH88988/11-139
EBK08191/1-75
2000250630/79-275
2004223712/81-275
EDH42936/94-247
EDH08376/101-289
EDH98987/99-278
EDJ69976/38-223
2001275773/7-110
2001416989/110-252
ECV60049/11-129
ECU15749/103-271
EBC53276/2-114
EBU54878/7-170
ECY00238/2-112
EDH12502/6-190
EBX98121/2-106
EDE66722/93-278
2001355556/7-180
ECC15276/1-110
EBC15876/9-138
2001375930/74-196
EDE51701/104-317
EDG76446/102-269
ECD43108/92-225
EBO36421/108-266
ECR45972/1-83
ECW03382/22-155
EDH57191/96-275
EBY72635/97-229
2004030507/94-268
ECX31002/5-127
ECF86147/18-157
EBG12670/110-309
ECN72148/22-213
EDC63071/189-370
EBB23182/19-204
EDH66487/18-139
EDI39347/357-491
ECD95552/3-117
EDG39465/31-161
EBI29401/55-191
ECU83715/245-452
EDA89736/203-403
ECQ00797/62-240
EBM76924/18-203
ECN19894/1-138
EDH61612/41-191
EBB36083/3-161
ECL99312/52-233
EBJ61408/180-312
ECL05679/5-161
EDJ59993/187-365
EBF06586/114-237
ECW72984/2-110
ECX02068/2-133
EDE74324/2-182
EBQ79747/71-259
ECW83575/28-153
ECX63373/53-237
EDH70342/87-291
ECK63318/35-220
EDF55241/10-154
ECW42270/91-257
2000187840/103-275
2001097270/103-275
EBA71038/122-289
EDF91690/1-74
EDE00783/108-286
EDE86480/108-286
EDJ65683/192-374
ECW52228/2-80
EDB97902/23-225
EBE00466/99-299
ECX35310/55-261
ECX59739/4-175
ECZ33227/31-169
EBH78559/348-470
EBQ51458/84-279
ECA30549/91-268
ECA29765/4-107
EDG59343/222-378
EDH23864/2-188
EBL98663/31-221
ECF13153/4-187
ECL11885/120-217
ECK45331/1-128
EDE48839/52-226
ECD73769/10-191
ECX12967/142-390
EBF88992/122-289
EBN35857/19-154
EBW03846/216-320
ECI84762/54-257
ECE53955/86-213
EBP25465/1-114
ECO63006/82-265
ECW54933/96-275
EDC63070/19-179
EBJ23458/5-122
EBQ60334/7-137
EBY49850/31-167
EBC91122/6-153
ECS18536/4-175
ECQ11339/4-115
ECV01339/72-265
EBH61703/31-172
EBC78237/38-144
EBP28055/50-252
EDB54153/39-223
EBO03968/68-264
ECI71196/3-124
ECB38657/3-77
EDB15880/98-218
ECB13227/37-162
EDC73568/39-223
EBL03023/133-326
ECX69341/133-326
ECZ96661/133-326
EBV66669/2-104
EBC92310/6-150
EDC43493/96-280
EBG23336/22-170
EBB91946/3-114
EDA05049/120-317
EDG33466/2-115
ECD72518/1-106
EDF16559/36-221
ECX51939/3-122
ECG23434/41-226
ECL40628/1-106
EBF68743/77-246
ECV00635/115-331
EBS28210/3-150
EBE97949/18-180
EBZ78447/55-227
ECB88686/2-115
ECT68309/42-224
ECV36278/80-258
EBP86713/98-300
EBO07483/86-275
ECO33804/2-65
ECU30344/2-104
ECN67430/80-255
EBT62245/79-246
EBQ95256/71-250
EBB83854/101-223
2004024278/71-251
EBG64476/163-272
EBS82482/64-226
EBU90588/4-122
ECO85233/121-205
EDA67838/34-188
EBS68370/6-115
EBJ74803/29-214
EBE18260/67-203
EBE69246/95-290
ECL94805/3-182
EBZ76138/28-204
EBQ93589/102-270
EBH60355/26-205
ECI64060/26-94
ECW59654/97-268
EDH39030/2-167
EBI94591/171-325
ECZ77480/97-297
EDI31381/2-162
ECK87923/27-214
ECR30479/23-190
EDD56793/34-222
EBL63709/39-174
EBL79491/45-222
EDC60442/144-336
ECW21036/24-191
EBF40662/80-276
EBO25858/50-234
2001237902/30-149
EDH89001/90-248
EBP07020/81-277
2001348858/82-242
ECH27826/32-227
ECO69606/3-175
ECQ58633/31-207
EBY26843/116-228
ECL05195/2-115
EDA76734/109-306
ECU88842/82-267
ECO48114/2-64
ECV91571/228-402
EBR47854/5-150
EBC11827/55-240
EBL55936/4-106
EBG89913/144-336
EDD43944/474-584
EBU86488/2-159
EBV46938/20-162
EBY94780/145-280
EDD79380/52-220
EBU02558/36-181
ECK85631/127-257
2001395992/103-263
EBE15634/98-262
ECT46071/3-138
2001339150/42-243
EBC46019/2-109
EDC02417/1-70
ECA17163/2-124
EDI91459/13-146
EDI87172/2-149
EDG85524/229-343
EBE15635/2-126
EDI91366/100-270
EBS07863/4-140
ECT11294/1-153
EBH16664/102-272
ECL63695/10-158
EBE34751/8-194
EDF00241/83-261
ECS90613/219-323
ECD88520/60-209
ECQ60344/49-201
EBT51235/204-312
2001215070/6-129
EDC77135/111-247
ECV53446/108-286
EBP07637/113-263
ECM61141/34-219
ECJ09609/3-190
EDD05643/228-419
EDB15879/4-131
EBJ67942/65-208
ECY15181/19-147
EDE14476/67-256
ECI06524/3-66
ECO97227/1-128
2004212283/89-296
ECN46747/118-208
ECV19961/104-269
EBM22356/128-303
EBM62320/2-142
EBJ22044/28-176
EBU84541/97-240
ECG31847/14-137
EBB08865/2-146
ECS38910/1-109
EBJ29520/8-200
EDJ17485/205-375
ECS63421/78-254
EBC93743/6-152
EBH26879/189-318
ECT31343/94-253
EDF65281/327-612
EDA96592/94-298
EBX83171/82-210
ECC55347/3-128
EDE02331/26-204
ECH73760/66-270
EBZ32251/81-189
EBE84730/26-160
EBO83173/2-105
EDI06930/95-270
EDD14398/133-326
EBB29697/70-186
EDJ48975/104-299
EDJ48975/379-573
EBP97894/3-165
ECP13396/7-153
EDH70086/90-206
EBH52335/3-171
EBH52335/253-398
EBN70012/92-222
EDC33540/65-252
EDC33540/349-531
ECO06461/2-112
EBD11922/29-228
EBB51935/66-207
2004009042/91-260
EBD23858/29-207
ECM35241/11-185
ECR01330/39-224
EDC43352/223-414
ECU90396/99-298
ECU01907/88-219
EBX66722/112-218
ECN08317/118-201
EBW72468/23-199
EBH46416/57-254
ECL75151/142-310
EDG98619/3-113
EBC11485/9-146
ECC56233/16-196
EBA80733/79-266
EBG93866/36-217
ECH66902/86-244
EDG46959/61-256
ECQ12847/83-245
EBU55518/18-137
ECO58045/185-303
ECC94458/169-291
ECA79643/7-146
ECV46257/24-170
EBR07747/39-268
EBH13345/27-196
ECI22247/1-149
ECX90798/2-194
EBO71090/146-338
ECP56106/134-248
ECQ19604/82-287
EBA87275/65-251
EDB71115/191-372
EDH93791/81-283
EBO98996/85-259
ECY73720/93-281
ECA04787/27-170
ECV71534/5-105
EBK05449/21-159
EBO31367/12-122
2004037486/97-228
EDC14821/97-297
EBU90430/11-161
ECT38504/126-271
EDE35694/95-250
ECI23877/7-160
EDG07919/7-160
EBQ81289/31-185
ECT71340/30-151
EDA05242/77-266
ECS04676/7-160
EDA28583/3-114
EDI06151/82-261
EBH98238/31-202
EBB20326/88-271
EDA17307/88-271
EDD62562/88-271
EDC97659/20-153
EBX81389/87-290
EBZ27434/3-122
EBQ14365/43-241
2004172068/64-242
EBJ00627/217-329
2004043086/2-122
EDF15443/85-280
ECS48396/53-240
ECY25163/103-231
EBJ63917/53-240
EDF25031/64-253
ECG81339/85-280
EDI82739/112-290
EDI56673/245-455
ECI53598/7-187
ECE44359/65-204
EBX63151/41-226
EBF77180/16-130
ECE48544/6-153
EDF96740/95-280
ECX82030/90-242
ECG12865/86-261
EDB44206/2-76
ECC99288/85-225
EDA31161/133-325
EBP35186/26-211
EBR63762/5-208
ECI68631/38-185
EBY13511/2-129
EDA55069/32-221
2004213507/84-272
EDD75865/34-188
EDE98497/30-214
EDH26995/95-249
EBN84307/94-295
EBQ13740/51-184
EBB65847/19-221
ECZ79447/122-292
EDA59622/6-122
2001280851/110-233
ECD02800/77-154
EBT45676/59-184
ECE68028/48-226
ECD14387/29-218
EBI82507/14-131
EBI82507/220-359
EBI65697/134-324
EBF87594/84-251
ECW20214/94-269
ECM55816/5-121
EBY54421/116-238
ECH63495/105-277
EBU80280/86-211
2004019321/97-262
ECK92718/16-194
ECJ91447/91-274
ECD66727/144-290
ECL82987/63-188
2001242496/27-156
EDB59845/49-234
ECC34604/56-190
ECP20212/133-243
EBI76854/112-225
EBX88674/92-213
ECR18816/96-183
ECR92476/126-233
ECM58066/6-189
ECD33799/150-262
EBZ20671/11-199
2001424594/2-123
ECZ23370/199-389
EBM72789/3-102
EBU83947/4-168
ECB92851/110-229
EBK45733/99-277
EBC22707/4-231
EDI21962/155-325
EBF41082/115-315
2001420623/29-204
EBU36703/8-185
EBW58918/82-260
ECH37771/6-214
EBH33229/108-237
ECR57327/59-190
ECD68667/120-243
ECX36621/100-295
EBN80426/101-257
ECZ97683/88-225
EBU68813/77-271
EDJ18154/110-285
ECF19127/3-76
ECH13897/186-315
EBU46747/59-226
ECS36037/59-226
EBL02646/2-188
EBB61043/33-170
EDJ69143/4-118
EBE10311/237-391
ECM91675/92-219
EBE42211/3-122
EBX61603/17-208
EBG13344/34-222
ECB95654/90-220
ECV58878/110-314
EDE20623/105-283
ECX11321/11-189
EDB89894/91-269
ECW56776/116-293
2004037901/86-264
ECH65779/3-165
ECH76809/18-138
EBV06315/6-117
EDA75393/19-295
EDB25644/87-292
EDD99640/76-245
EBW11510/129-269
ECU47247/53-237
EDB36351/6-200
EBN76384/96-302
ECK65309/8-123
ECQ73287/55-245
EBM31262/74-243
EBF76181/35-198
EBO63462/23-189
ECX52742/34-139
EDI93274/291-410
EDI79745/35-214
EBT04290/100-275
ECM34024/83-228
EBC97972/65-251
2001229938/22-154
EBY04033/9-197
EDI91458/240-420
EBN42439/53-235
ECX20503/80-312
EDF45936/80-312
EDF70016/79-210
ECP78942/104-230
EDI66761/2-107
EBN37642/46-205
ECT56997/2-178
EBY01995/2-115
ECK38870/7-178
EBX28435/23-205
ECY24879/134-276
ECK57167/15-199
EBU39612/65-192
EBO70818/34-222
EBG79965/34-224
ECQ57628/18-138
ECR58056/1-82
EDB24073/14-217
ECS04860/100-294
ECP64518/39-157
ECE06722/38-212
ECO00647/39-230
EBN64959/7-112
ECT11716/3-108
ECQ04990/2-177
ECD27617/4-102
EBC99273/158-270
ECN66228/3-110
ECK24630/3-119
EBS44483/50-234
EBO16873/118-317
ECR62835/56-276
2004018602/78-276
EBF46407/121-288
EBY62567/17-206
EBZ41733/35-218
EBL94451/81-276
EDF68460/55-243
ECK90423/77-256
ECX39657/134-322
EBY52534/86-240
EDC10052/37-201
EDH72827/34-222
2001509806/7-168
EDF64558/96-280
ECZ97068/91-211
EDJ35242/2-120
EDC13465/207-385
EBJ19492/224-329
ECX99657/93-271
EDC22254/33-225
ECM52500/75-256
EBT79712/4-118
ECX86615/83-287
EDG79477/172-353
2004022554/100-310
ECK64806/82-250
ECH40112/3-119
ECF89181/33-225
EBX72611/15-131
EBR45931/12-142
ECZ72261/82-260
EDE71090/82-260
EDJ15802/194-361
EBH00980/113-236
ECS14891/99-280
EDC39804/128-274
EDH53521/93-233
EDE45232/185-366
EBI24601/142-333
ECN40646/4-128
ECH95538/45-261
EBL24682/2-127
ECH67033/13-156
EBM04499/54-232
ECS89161/3-113
EBR76903/88-270
EBT62495/104-299
ECB47781/36-223
EDF55136/2-121
EDF55136/212-377
EBX39524/30-175
EDC65714/82-231
ECT87799/38-190
EDJ58059/80-261
EBS81397/8-125
EBR90266/117-255
ECY91399/211-423
EDI83770/34-222
EBK11559/112-227
ECN77801/91-218
EBL29461/81-276
EBN43084/81-276
EDC00881/81-276
EDF42783/81-276
EBX09295/112-225
EDF32711/111-295
EBU39095/9-205
EBC11531/1-136
ECM14549/7-131
ECC40975/11-124
EBE55601/23-142
EDI09043/26-159
EDE38448/133-349
EBC80270/118-198
EBQ13234/17-129
EDA69841/90-287
ECR09273/98-224
2001250300/111-308
EDA20918/3-201
EDG16400/44-225
EDF62807/100-275
EDG88863/83-312
EDD13078/82-260
EDB46736/18-145
ECZ68429/76-240
EBU12047/26-181
EDH69907/52-278
ECN08551/101-222
EBC66944/9-154
EBG96672/65-250
EDI95897/9-113
2001205669/83-259
2001272973/2-122
EBS54724/23-154
EBO76223/1-90
EDG29675/85-292
EBT76260/2-115
EBU34611/67-235
ECK40768/9-192
EBI84885/2-125
EDH12030/83-287
ECN87788/2-115
EBX37253/2-115
EBX30456/53-192
EBT21811/18-216
EBY40240/6-121
EBR49342/10-163
EDH17494/1-81
EBB28476/61-259
ECB71215/1-63
ECA33942/100-263
EDH64285/100-279
ECZ43212/219-314
ECD57414/41-209
ECY43613/33-139
ECK49502/115-245
EBH36734/124-236
ECK55493/88-244
EDH56264/193-402
ECH66078/13-198
2004009555/107-306
EBO97004/100-279
EBG70154/80-247
EDI02130/68-256
ECY44659/2-70
ECL53315/2-78
ECW35223/99-283
EBR42263/3-133
ECI52228/90-216
ECW66980/108-258
2001324146/20-149
EBP73415/2-122
EDE22601/80-256
ECI77775/27-191
2001476456/51-208
EBL36067/81-276
EDA31800/1-63
EDC38731/55-191
ECZ89303/293-413
ECM40628/48-233
2001432943/2-119
EBB27580/2-115
EBE73909/100-267
ECW35224/216-411
EDC77845/86-268
ECS51845/42-240
EDA78112/10-140
ECJ02307/13-137
EBV97290/6-172
2001383872/102-236
EBN37643/121-279
ECC15607/3-130
ECT25583/23-210
EBX24709/1-119
EBD67201/22-132
EBN69091/55-239
EBD08654/49-253
EBV43336/4-131
ECV58426/211-374
2001081980/52-237
EDA73716/4-129
EDG76199/65-235
ECU92577/120-307
EBL11149/81-227
ECT14864/4-109
EBJ84350/236-346
ECS14196/98-289
ECF96158/65-215
EBC40464/44-237
ECL99620/1-105
2001317895/69-236
EBB57397/1-135
EBB00067/96-275
EBB08863/11-146
ECM74349/27-225
ECC07988/85-315
ECM71321/2-132
EDB60499/4-103
EBP36365/112-218
ECQ99789/205-304
EBB31637/97-231
EBG51248/34-161
ECW84650/46-157
ECW84650/263-422
ECP63040/51-197
EBK91080/4-123
ECG93656/81-231
2001416789/31-205
EDH21172/2-159
ECL06760/1-106
EBE31863/38-229
ECX13434/42-229
ECD07192/1-105
ECZ88420/2-124
ECC89270/55-238
ECN28703/30-219
EDB88487/51-210
ECM59854/101-226
EBT78679/112-225
EDB28811/18-150
ECX08230/52-228
EBJ49768/22-204
ECP57980/31-142
EBW48866/3-99
ECO31254/145-303
EDI65943/35-220
ECW03290/33-154
EBJ33522/233-356
2004213450/81-254
ECE19265/1-74
EDB93561/96-238
EBD71009/66-255
ECY84611/39-223
EDI40451/170-331
ECK90630/35-238
EBU78355/5-129
EDB03978/99-262
EBJ57294/1-61
ECY84850/8-123
EBO87673/212-330
EBF50891/150-325
EBM94102/42-231
ECK05656/96-233
ECL69968/7-147
EDE40595/104-317
EBN35165/4-173
EBW03588/201-314
EBV61869/78-287
ECA78212/6-280
EBE14977/39-223
ECI13579/1-101
ECJ29156/24-214
EDE56270/276-457
EBO71723/22-164
ECV31494/68-263
EBD42514/3-157
ECI73853/2-114
EDJ60106/92-276
ECL18236/117-198
ECE63708/1-106
EBG06054/124-291
EDE84626/92-278
EBP02672/14-215
EBR75708/100-264
EDA57441/111-244
ECE27389/3-116
EDB70649/192-321
EBA89761/98-214
EBP67059/2-126
ECO42532/4-168
ECB33321/11-158
ECB78554/12-156
EBJ21857/24-211
EDH70847/36-224
EDF51112/81-276
EDA33891/7-160
EBF87809/36-211
EDA61183/136-326
ECC83170/92-250
2001510257/23-146
EBK25328/149-330
EDJ34268/6-199
2001207249/172-357
EDG30018/180-361
EDJ65749/219-317
ECW49745/237-400
EDE50392/107-316
EDB99846/49-192
EBU61894/30-207
ECO38885/12-162
ECA00980/108-269
ECJ02537/2-174
ECW88390/60-159
EBT25630/7-153
ECZ65571/221-412
EBC08820/70-191
ECQ26009/147-235
EDB97787/65-237
ECZ15587/19-141
EBW87247/31-154
EDH95080/2-96
EBU97418/36-224
EDF62427/154-291
EBD19847/3-105
ECQ10920/13-161
ECH98435/81-283
ECA11439/23-219
EDE49006/93-271
ECH73304/123-228
EBU70269/4-176
ECK58993/14-165
EDH87181/67-288
ECV70792/2-171
EBZ09525/2-131
ECZ26186/90-240
ECJ23481/90-206
EDG13116/251-462
ECT99670/37-226
ECE46641/185-308
EDH01585/12-175
ECV82359/203-387
ECB74603/10-193
ECG51645/96-234
ECN46855/2-115
ECH80482/3-72
EBS86907/8-145
ECF11491/89-286
EBF02383/96-254
ECK83054/31-150
2001426032/158-248
ECF76927/24-211
EBE01079/5-195
EBX67216/35-204
ECH92053/35-154
2000353710/95-211
EDB00930/82-260
ECZ32115/6-158
EBV85343/78-215
EDH15886/36-223
ECQ59833/3-111
EBB67889/88-256
ECR92599/22-146
EDH66555/10-156
EBW92270/79-264
EBW44390/119-276
EBI10580/34-222
ECI34949/92-246
ECU64224/127-308
EBF99511/161-336
EBC43524/106-281
2001391636/90-242
EBH10973/50-226
ECX03994/75-264
ECX03994/365-538
ECU69055/29-150
ECM35501/111-238
EDI46861/110-303
ECW39287/104-269
EBI89087/2-118
EDA18470/2-115
EBE99898/121-249
ECH14932/89-263
EDA35680/83-261
ECF54875/106-266
EDE23055/192-321
ECH40950/32-150
EBX11429/53-252
EDA28261/85-266
ECD34779/81-223
ECV92302/122-289
EBE26526/199-384
EBN98620/22-140
ECX02253/195-400
EBN48141/119-300
ECQ18886/2-115
EBJ41772/11-178
EBC26042/59-235
ECP34678/1-119
ECV71058/2-77
EBA77070/112-224
EBC98131/65-245
ECL82793/98-215
EBE58188/24-167
EBR47092/2-189
ECV96771/85-254
ECE38233/27-179
ECA24977/45-226
EBI54447/31-221
EBQ43446/87-320
EBZ38421/189-299
EDI15173/97-270
EBB58873/61-264
ECO60617/175-286
ECJ94337/8-135
ECG61641/11-123
EDB71117/14-218
EBV39651/7-123
EBH81415/46-235
EBB23853/61-264
EBP04794/1-119
EBN76796/82-260
EBK87155/79-264
EDF79677/1-80
ECL92374/27-205
EBL05762/99-258
EBE36963/3-116
2004030863/85-228
ECI44497/4-172
ECR12247/86-218
EBQ29963/111-250
EDB91285/177-352
ECP78731/79-199
EBA78268/52-186
ECK92620/64-228
2004037485/84-280
ECU64223/36-240
ECU92982/47-232
ECD32544/102-229
EBC42298/2-188
EBQ12497/5-134
ECB38569/103-276
ECS19776/51-156
EDD08669/48-238
EBJ55446/50-237
ECY55901/203-362
ECS59634/84-258
EBW05912/14-162
EBC29450/2-126
EBR20344/35-200
2004025930/103-243
ECO43660/77-207
ECM71495/69-254
EBP76216/75-249
ECH19373/36-225
EDD41794/53-238
ECX75628/2-173
ECO38888/1-104
ECE86985/107-275
ECL08641/6-188
EDG05730/101-264
ECH08720/32-170
ECW96147/207-391
2001406936/78-251
EDA15000/50-196
ECU39332/99-274
ECD88643/3-119
ECZ93681/82-269
EDB61681/97-282
ECU03687/2-114
ECC88990/11-146
2001306599/54-225
ECR97229/6-132
EBA76041/19-118
EBW08057/4-152
ECW46191/108-272
2001272109/56-232
EBM26676/100-278
EBB85285/2-175
ECG68692/92-283
EBP00880/14-129
EBL46110/147-260
EBZ31637/99-254
ECJ52139/124-231
EDC85229/98-283
EDC00659/10-146
ECO56191/44-181
ECN72927/23-152
EBV38129/48-222
EBA88201/92-269
EBQ74869/81-222
EBE86664/5-161
ECB51163/58-236
EDJ29141/106-276
EBE34577/58-206
EBQ60211/84-276
EBC54741/94-294
ECV51081/94-294
ECT96987/170-281
ECR06564/37-215
EDC25849/42-234
ECL00899/4-113
EDJ56455/137-260
EBT14197/15-158
EBC43756/32-166
EBD21222/87-203
EBS83781/17-138
EBA76109/92-259
EDF45821/104-286
EBJ46545/33-224
EDI44023/18-216
EDC84619/95-290
ECC33180/81-207
ECW72292/286-409
EDF76131/210-314
EDC58933/38-216
ECE66718/6-145
EDF01319/82-260
ECS19773/4-124
EBE52377/134-317
EBG72220/16-148
EBC90480/6-230
ECI20263/112-209
EBM53583/14-201
EBQ59701/4-141
EDB78206/1-120
ECH34392/33-188
EDD93553/109-313
EBP22796/125-309
EBW29569/90-207
EBP02075/101-236
EBH72606/74-245
ECD29274/70-245
EBY34649/6-133
EBJ91604/3-185
2004170711/97-277
ECR68347/25-202
ECD89987/2-122
ECT85623/9-154
ECH88019/2-76
ECM64093/3-164
EBJ23146/212-392
ECD35832/26-147
EBC28018/70-243
EBY08530/12-143
ECM48499/2-107
EDF58621/144-392
ECW74431/133-325
ECI04580/22-147
EDD73568/91-206
ECG18697/3-103
ECD68638/3-107
ECV23698/83-312
ECJ61971/90-205
EBJ77592/11-137
ECR44199/61-174
ECL35589/5-170
EBY26571/28-149
EBE78594/53-238
EDB30617/108-306
ECY35560/71-259
EBY87853/134-239
EBZ94713/60-246
EBY86916/119-203
EBI63774/25-203
ECO88323/37-149
ECY72544/6-136
EBH27749/64-253
ECM04158/1-95
ECY86166/128-313
2004042332/1-91
ECJ50224/71-271
EBM72715/1-157
ECP07030/118-200
ECU82145/130-300
EBC80814/119-265
ECI21863/6-132
EDG12926/2-102
EBM17813/3-150
ECQ60345/33-215
EBV09447/116-289
EBY41257/127-281
EBM61263/9-178
EBS99271/3-115
ECB55725/99-231
EDB75583/309-491
ECQ46618/31-221
ECT58033/31-221
EBT59574/2-101
ECX90528/98-302
EBK31413/36-207
ECK34992/69-185
ECP18532/3-113
EBF21410/3-135
EDF63224/100-275
2001426307/24-226
EBY23546/2-122
2001234218/11-137
ECG35915/11-154
EDF99457/50-222
EBM29644/3-163
EBE35143/32-141
ECF64782/113-221
ECT65288/2-106
EDB21439/102-278
ECV32011/114-282
ECW06665/114-282
ECZ19443/8-106
EBO12811/96-280
ECR54631/11-235
EBT63249/93-279
EDD74688/51-229
ECW91943/49-221
ECJ54118/107-291
EBG06829/93-262
EBH94334/92-234
EBY38832/84-243
EBS24646/42-154
ECY59855/61-250
EBB11979/6-132
ECJ79396/43-223
ECJ29353/2-128
EBX40014/123-238
EBG55790/77-273
ECO53536/137-253
ECX99384/35-223
ECJ41962/1-124
ECQ61019/144-269
EDC38780/95-290
ECK50806/6-112
EDD05726/133-325
EDD81715/32-165
2004238887/2-110
EBM29657/110-326
EBZ42088/15-154
EBJ44408/19-156
ECM56386/1-105
EBC90922/26-170
ECG82238/77-211
EBO27916/75-205
EBZ96393/106-277
EBS65363/179-276
EDI02389/36-224
ECW83210/64-253
EDI06148/3-176
EDF76373/24-154
EBY40221/13-139
EDH71341/95-270
EDH72882/95-270
EBC07471/1-104
ECJ74816/152-250
ECE39392/2-127
EBS02410/5-166
ECL57469/82-260
EDF01499/35-221
EBD68534/9-182
EBE01658/103-232
ECX35066/64-253
EBS21368/1-100
ECQ80497/1-163
EBR85889/1-112
ECZ69412/3-119
ECA25527/75-251
ECS63283/1-98
EBH05913/33-203
EDC11384/46-178
EDC38808/34-221
EDH09934/94-292
EDF14521/121-279
2001294322/125-259
EDH58531/41-192
ECG47858/16-133
EDI16995/4-161
ECF83670/20-166
ECK72275/2-113
ECX16639/102-272
EDJ06009/71-255
ECF45189/17-129
ECC99290/63-241
ECI10890/18-138
ECD24250/63-186
EBX89306/2-76
ECS15637/25-229
EBN18230/3-138
EBE75706/191-372
EDD99191/61-171
EBQ18932/41-222
ECB21421/3-162
EBE99349/98-283
2001473478/93-297
EBM67787/3-102
ECU51849/2-122
EBI29515/84-260
EDG20977/5-129
2001305681/9-76
EDE74773/83-283
EBK34139/64-247
EDD97381/80-284
EBF37322/2-137
EBR55898/20-141
EBZ35637/189-300
EBW50801/11-142
EBC30196/60-210
ECM63090/1-119
ECS25934/5-108
EDJ18073/270-451
ECZ13869/2-87
ECZ13869/173-360
EBR85185/8-165
EDG92281/81-283
ECC67950/24-217
EBJ71267/155-318
ECV41015/134-277
EDB89676/179-363
EDF20260/9-148
EBY60558/10-194
EBD09010/21-149
ECU09079/63-187
ECR87391/118-222
2004220326/206-386
EDH49079/58-265
ECT78029/59-242
EDG99354/95-299
ECE25108/68-263
EDG68583/98-257
EBC98951/97-225
ECR95678/116-258
EBT51687/56-233
EBS64527/4-172
ECZ44035/252-344
ECB50859/99-231
ECT92289/1-96
EBQ48874/36-223
EBW08826/16-137
EDH73581/36-223
EBQ77508/67-255
EDJ56818/483-610
ECZ53154/68-226
EBT87131/15-193
ECB54872/1-142
ECO21361/140-257
EDF58471/112-282
EDE49100/97-250
EBH35820/172-291
ECI24693/35-224
ECX16781/54-232
ECT64813/35-223
EDJ68513/84-260
ECL59100/31-210
ECR01570/98-202
EBZ33700/6-125
EBP01728/42-210
EDB07579/2-174
EDB07579/258-448
EDC77483/28-215
EDE94058/81-276
ECR54902/67-239
ECU21717/2-119
ECI20514/6-167
ECF64286/95-303
EBV61785/3-102
EDA39963/96-294
ECI96467/149-277
EDH99380/40-226
EDA64019/35-223
ECG50631/71-249
ECG28350/88-219
EBQ87633/3-128
ECZ47501/89-277
EBP98355/68-272
ECX03024/63-193
EDH41703/82-214
EDD69328/3-163
ECD50248/30-165
ECV11096/193-361
EBP76215/19-152
EBB91529/45-241
ECA77271/2-111
ECQ13639/1-183
EBY34011/2-134
ECR16424/2-134
ECM68342/98-281
EDB05253/16-138
ECW98940/65-252
EBN37325/12-146
ECN30804/76-257
EBT58873/6-172
EBW60483/77-259
ECM86610/91-199
EBT65048/21-212
ECI15628/110-269
EBB76789/7-152
EBQ35794/41-195
ECG00410/106-276
ECF38533/2-154
ECF65272/5-160
EBM03118/7-168
EDJ22856/239-409
ECX95616/97-257
EBV46413/16-196
EBJ52054/40-212
EBY59813/66-228
EBE09757/100-279
EBK06653/21-199
EBM53462/97-189
ECH19986/18-161
EBW75645/8-120
ECO40023/2-170
ECM68255/1-125
ECL07055/1-104
ECQ37814/2-88
2004034484/4-114
EBZ81447/98-262
ECE20840/97-232
EBE01624/15-203
EDE81154/10-128
EBT00709/19-162
ECS49771/16-175
EDA68720/115-313
2004016108/77-238
EBH64794/102-228
EBZ77494/2-107
ECH95771/14-144
EBZ12971/71-257
ECJ34018/2-132
EBR84797/40-168
EBX85319/36-223
EBV17372/36-159
EBN49284/7-137
EDE26159/309-481
EBH41454/7-187
ECR10828/44-221
EBN91379/113-291
EDG47116/113-291
EBN04016/35-221
EBJ91457/2-150
ECH89607/9-156
EDD13334/195-399
2004030406/87-222
ECE13607/5-190
ECQ71168/5-176
EBT39096/114-230
EDE21418/95-271
ECT67768/150-266
EDF80184/36-223
EBE69690/179-289
ECD43972/31-159
ECY35008/38-227
EBT11536/76-226
EBL99029/201-391
ECR54630/21-245
EBH11007/203-402
EBJ65426/76-238
ECL94770/4-124
EBR55914/11-172
EBS50632/166-285
EDG71693/90-265
ECT30341/92-228
EDG29676/98-213
EDB96133/35-223
EBK00935/2-109
EBQ16653/5-138
ECN29282/7-152
EBI63408/3-108
ECA94178/157-273
EBZ41821/4-105
EDH71292/35-222
ECG42844/2-107
EDB22927/111-304
EDH82723/213-417
ECR01188/33-205
ECR62836/31-199
EBD71296/116-291
EBL95729/20-134
EDJ00109/31-150
ECY93536/97-285
ECQ41604/19-251
EBR60072/88-222
ECA64512/16-151
ECT14310/9-108
EDD98412/92-261
EBO92579/152-345
ECG21496/34-223
EDI61440/102-261
EBY92659/91-227
EDH33489/105-283
ECL30139/103-248
EBF66388/110-242
ECX17530/67-239
EBL06581/108-290
EBT22515/23-207
EDA45656/76-252
EBG04004/24-163
EDB55266/2-113
EBE01659/49-239
ECU77089/17-149
EBW98254/7-112
ECK48643/104-252
ECG16042/35-212
EBZ84935/33-145
ECT34408/31-153
EBM61262/5-111
EBY54224/124-249
ECU01378/11-168
EDG94152/76-257
EBW10980/11-195
EDF07056/2-119
EBZ78568/5-133
ECO89736/169-314
ECM84922/33-185
EBR61743/139-296
ECP80898/4-122
EDF01315/4-122
EBT08850/2-136
EBI67596/3-191
ECJ96956/38-181
EDG88038/118-320
2001234268/132-325
EBN55068/2-102
EBK38640/44-227
EDE34198/2-162
ECE62851/9-189
ECI19431/81-231
EBZ26016/2-99
ECZ82638/106-318
EBD37201/8-212
ECR54901/91-263
EBY39148/192-302
EDA17778/282-421
ECB72060/1-106
ECG24405/29-151
ECF57672/4-107
ECP91870/2-129
ECE18261/8-164
EBS56714/2-161
2001463040/2-95
EDC86148/101-224
EDA21168/147-267
EBN97576/37-195
EBV31938/1-109
EDB28421/203-387
EBF31363/85-242
ECO08915/2-125
EDG99502/36-224
ECB33151/148-307
EBS21758/94-242
ECV20044/102-280
ECG81338/60-238
ECT03650/21-157
EBM76243/102-278
EBM95183/102-278
ECV04660/102-278
EDG67799/102-278
ECV70736/121-247
ECO99664/16-134
EBW44493/2-121
EBX32040/2-136
EBW98427/4-77
EBR12131/72-189
EDD11279/93-280
EDG38865/67-255
ECY01603/108-283
EDE93133/83-312
EBD35359/75-281
EBC97087/25-249
EBT19879/50-227
EBI42398/82-260
EBJ11404/82-260
EBD44975/90-292
EDG31864/65-268
EBZ13590/62-256
EBX31106/35-220
EBQ80205/93-248
ECU87275/118-283
EBR28290/156-261
EBY06481/8-129
ECQ24353/82-255
ECP83086/35-176
2001201140/151-336
2001413315/35-169
ECF86399/2-110
EBQ30525/78-260
EBE09217/53-250
EBU60457/28-216
EBQ11440/6-108
ECP06699/3-138
EDG58663/79-264
EDA86993/88-294
ECE52445/6-150
EBS23911/155-272
EBG89117/433-530
ECE43413/6-120
ECJ85589/6-120
EBR48540/1-118
EBC73367/85-241
ECP42390/55-167
EBB03236/29-220
EBR29066/3-190
ECI84324/130-262
EDE38799/80-252
ECK91137/12-133
ECM43660/24-153
EBM96060/88-247
EBF63004/40-225
EBJ24225/91-223
EBW30311/49-230
EDF75670/92-267
EBU63941/83-259
ECY16245/108-282
EDA11321/30-154
EDA11321/238-374
ECH06117/2-114
ECX46395/4-155
EBP00717/11-186
EDH00114/105-293
EDC18614/34-221
EBV79291/20-192
EDC01082/2-110
EBF49178/2-110
ECD78710/31-157
EBE89954/2-126
EBZ98275/81-243
ECM74663/89-227
ECN03381/92-215
EDH87385/30-168
ECZ39269/90-270
ECA13216/11-168
EBU78832/2-112
EDI47454/5-124
EDA60663/109-277
EBX09085/30-157
EBO94227/98-275
ECU00457/2-116
ECJ05845/6-147
EBB82543/12-137
EBG56255/10-179
ECO64894/1-101
2001370064/209-310
ECK84818/89-226
EBK77254/8-140
2004033447/111-285
ECE27462/68-250
ECJ96177/6-118
ECW84239/34-221
ECS09255/3-113
EDF49086/102-278
EBH68555/33-155
EBV45141/4-184
ECK47590/44-206
ECE05139/11-185
ECW56406/75-261
2001409538/44-230
EBN29282/40-186
EBA83391/4-125
EBC88395/90-286
ECB54560/104-251
ECL91741/15-178
EBV84231/95-235
ECK01789/74-277
ECW79172/22-206
EBG78680/85-221
EBW04782/5-113
ECZ61554/88-289
EBC39992/101-225
EBR28684/102-278
ECA21060/170-268
EBO41901/95-271
EBV26872/11-216
ECM67954/91-180
EDF71387/90-232
EDA21946/70-184
EBC02905/35-185
ECQ51179/5-127
EBX83915/105-230
ECR94877/31-149
EDF14523/99-258
ECH93870/43-238
ECR26871/1-109
EDA15639/134-347
ECW68810/16-140
ECW18397/1-128
ECJ73465/56-234
EBX69890/71-215
EBX76150/116-230
ECY42150/118-283
ECK84824/33-188
ECZ46689/125-329
2001202479/77-268
EBH50396/78-283
EBO54648/53-228
ECP67033/99-213
ECU31350/2-112
EDE27518/95-235
ECZ07457/4-182
EDI41530/97-267
EDC18618/21-156
EBQ16018/3-134
EBL66667/24-212
EBS30622/5-124
ECH15964/116-201
EDF21529/4-121
EBQ23106/79-263
2004015963/31-140
2001341862/2-172
EBH38463/62-244
EBT99829/1-141
EDG64452/118-286
EBR54336/85-290
EDA60314/85-290
ECX18085/93-280
EDB17817/2-137
EBY17889/10-213
EDD09389/121-310
EBC29188/2-123
ECC11520/30-152
ECW08427/2-100
EBX64088/21-141
EBS16532/22-151
2001230182/100-222
EBR93526/108-284
EBH20817/299-413
EBS77105/176-272
EDH39196/69-258
EDH50426/4-136
ECM39072/13-143
ECX93014/83-252
2001452002/14-196
ECV57575/65-251
EBJ01452/47-160
EDH02969/272-383
EBN17765/87-249
ECC07415/16-148
ECI18084/1-155
EDA15414/19-122
ECB15016/16-150
ECB31302/35-227
EDC30557/71-228
EBM01908/80-232
ECD55726/41-185
2000551290/17-106
ECS04514/20-199
ECK60057/95-228
ECC23496/99-246
EDH86296/52-278
ECM86029/1-101
ECF99736/96-221
ECH21363/108-268
ECR06658/101-257
EDB77796/107-292
EBX17369/1-111
EBG54565/25-185
EBL84984/1-104
ECW96276/7-129
EBX03594/105-228
EBE50013/106-293
ECH46660/15-199
EBU71682/3-129
ECJ29488/106-253
EBJ90851/102-278
EBU39561/9-131
EBL79378/53-228
ECE43492/23-209
EBZ50985/22-218
EDJ25100/198-399
EDA68825/87-252
ECT02907/92-195
2001376295/14-195
ECQ31999/168-273
EBN71257/44-202
EBR29077/49-227
ECO27246/112-266
EBB25008/3-207
EBP31507/35-219
EBB25818/86-289
ECX67223/86-289
ECP83873/9-188
EDJ12547/103-264
EBB55791/72-265
ECF88070/31-227
ECP22129/31-159
ECR40586/24-149
ECQ34340/10-189
ECV34731/31-154
EBN62833/2-112
EBX51628/4-180
EDD88813/31-161
EBU55031/8-77
ECV66628/15-147
EDB98136/2-98
EDH25299/5-116
EBF67691/82-259
ECZ83477/35-223
EBS16298/13-157
EBY12900/5-129
EBG86407/39-137
2004007946/25-201
ECX65502/64-253
EBX11118/65-269
EDF68459/52-277
EBC83039/91-275
EBH71870/13-165
ECV23924/65-210
ECW44870/136-307
EDB95682/22-151
EBV72624/1-138
EBS07372/29-189
EDF02793/74-270
EBK75690/2-75
ECW78007/35-223
2001366908/17-219
EDF10145/37-223
ECJ26645/38-136
ECV20815/163-246
EBF83208/152-361
EBZ38145/122-287
ECI89219/15-144
EBE36974/3-108
2004049148/43-246
ECF64185/2-83
EDI15206/97-263
ECN65338/67-222
EBN07865/2-107
2001394218/91-284
ECO47019/1-103
EBO54537/2-81
EBT61164/73-268
EBH07388/28-216
EBA74674/8-201
EBJ54726/102-222
EBW66991/3-166
ECY01037/115-331
EBW06096/3-138
EDE37468/100-274
EBY08451/2-124
EBR23728/149-241
EBM69541/197-379
ECT53922/85-229
ECX72371/121-320
EBB95472/87-282
EBJ27282/163-339
EDG25634/4-116
EBE97606/101-257
EBS06129/2-119
ECV45678/96-292
EBZ36023/3-121
ECN25145/1-118
EBD36020/89-212
EBZ49501/6-132
EBI99870/35-223
ECW48774/36-224
EDJ61208/36-224
EBP92430/35-222
EBV31714/4-206
EBY29276/19-225
ECW79190/93-280
ECQ43860/27-177
EDD67330/10-188
2001466193/77-275
ECC26371/24-216
ECT75166/133-263
EBW71087/26-147
EDC75513/48-225
ECB34432/7-129
EDG08979/241-399
2001429025/15-194
EDH93790/109-241
EDA55070/31-151
EBX61927/31-149
2001429843/20-147
EBK90456/49-194
EDE57806/134-349
2000225680/1-115
EDD61030/32-224
ECN33153/7-113
EBM78435/2-101
ECF42070/39-190
EBS27323/8-124
EDC57847/47-270
EDF91126/64-253
EBW37790/7-129
ECZ32403/31-221
EBH66031/118-198
2001510279/1-149
EDF79425/10-183
EDB22773/25-148
EBG65568/2-125
ECU07161/9-195
ECI53159/10-138
EDD01353/101-257
ECS09348/2-107
EBN39022/100-269
2001508756/113-252
EDA32452/125-323
EBV53302/7-211
ECI43014/137-232
ECV04403/152-273
ECD61135/13-209
ECN09515/1-123
ECG57739/5-169
EDA46585/106-287
EDB21509/18-144
ECD29546/9-131
EBW30810/3-119
EBU50719/56-247
ECP53112/103-193
EBW81366/25-210
ECM83565/73-232
EDD90334/27-157
ECU60182/19-193
EDB77654/142-390
2004021768/279-413
EDB53205/8-148
ECX45522/104-280
ECL66821/18-202
2004013663/40-216
ECZ46052/2-100
EDF37330/1-109
ECZ96683/62-238
2004237614/3-102
ECS77713/80-237
EBS53173/13-116
EBN19072/33-221
EBJ36203/23-211
EBD48548/8-110
EBG69207/2-121
EDJ05905/208-385
2000406930/123-280
EBI93769/31-149
ECZ07068/34-223
2004213707/100-270
ECH39332/43-220
EBX44848/7-117
EDH39739/80-257
EBS89517/101-224
EDF51575/2-178
EBB38915/2-111
EDB24757/37-227
EBJ51081/2-147
2004240334/8-210
ECV51996/15-169
ECM70325/43-214
ECT80276/61-186
EDI18068/1-99
EBG26454/33-223
EBL38459/11-164
EBX43293/75-268
EDC41135/35-223
EBX00361/85-208
EDA03058/62-202
ECY31159/3-92
ECY31159/187-369
EBY20774/17-164
EBL43167/26-208
EBX38502/3-105
EDE76890/25-148
EBO27296/6-176
ECI38338/2-120
EDG14962/88-267
EBL56919/122-286
ECQ75036/11-133
ECR23776/3-162
EBJ26196/2-118
EBH50786/81-272
EBL32690/2-108
EBY64276/3-98
EDF33992/204-364
EDA80464/98-272
EBH02575/26-148
ECH11875/2-176
EBI04101/191-320
EBE62080/35-188
EDG85268/19-146
EBL98664/36-222
ECP56412/1-138
ECU87467/286-409
ECW97997/35-175
ECH96453/51-230
ECK60852/82-204
EDD00036/35-223
EBR51459/29-164
ECH27177/32-211
ECJ07079/133-247
ECG61700/3-136
ECX15096/51-234
EDF42891/7-207
EBM52689/3-123
EBX90424/124-236
2004018116/117-295
EBQ52004/80-274
ECO36306/14-131
EBM06668/95-271
ECI53117/35-223
2001417420/96-240
EBR47150/96-241
ECY90563/77-273
EBN56594/23-149
ECH07259/93-234
ECY97062/27-220
EBL08318/2-101
EBU20516/4-175
ECJ19730/2-98
EBU82011/111-207
ECX81580/100-259
EDB84219/2-111
ECH14877/8-160
EDC16748/103-285
EDF63191/72-276
EBF35263/89-241
EBJ91479/21-144
EBY14043/3-122
EBY04523/5-145
ECR52667/20-170
ECP48444/25-130
ECG70741/1-113
ECD70636/3-158
EDD05809/1-101
ECD18440/92-243
EBD20982/28-151
EDC17273/67-257
EDC17273/346-488
ECM62671/73-250
ECX21841/141-314
EBW47553/97-269
ECQ34338/1-104
EBG00908/19-139
ECS72519/181-304
ECY70757/137-241
EBP37303/8-126
EBR82301/85-189
EDF81834/1-132
EDA82870/100-252
EBX77119/38-190
ECZ42397/2-98
EBK22840/3-143
ECY43053/71-287
EBE30807/44-231
ECV29634/187-369
EBW27303/21-212
EBT39323/100-259
EBR96039/88-278
EDB64502/40-220
ECT70914/3-114
EBZ80265/14-182
ECU62301/41-160
ECD09503/97-187
EBV66584/90-274
ECR17103/90-274
EDB09557/90-274
EDB34596/90-274
ECB50867/24-228
ECV71314/35-221
ECY34223/89-265
EBS77355/65-243
EBX71526/41-183
ECC94770/2-136
ECT97418/39-191
EBV71901/4-207
2004210317/117-292
ECL27444/77-193
EBT65199/167-327
ECF29062/15-77
EBT20162/3-123
EDD56656/85-290
EBA65894/102-269
ECG11487/5-124
ECF55982/12-129
ECV34118/98-247
EBN32574/36-222
EDB38954/117-220
EBP26310/39-212
ECC75600/1-104
ECP25133/66-216
EBN99426/119-197
ECM49734/41-167
ECT39376/5-132
ECP22564/7-153
EBV88629/1-159
EDF56541/424-560
ECT16055/31-229
ECE49162/185-294
EBG65844/37-127
EBH17133/31-221
ECV35915/88-266
EBA70065/96-303
ECH59194/1-182
EDG67230/84-287
EBY21331/137-253
ECJ97353/2-61
EBM62029/12-134
2001413578/2-108
ECP48166/3-197
2001202100/338-521
EBD25657/89-272
ECN29234/2-136
ECC84545/1-66
EBQ08594/2-69
EBS26394/205-301
EDC81585/143-327
ECX44599/112-285
ECX94178/86-276
EBJ25162/134-314
EBP48640/1-125
ECT49257/3-103
EDH84393/194-315
ECJ02759/4-109
EBH01157/55-243
EBK43581/107-201
ECR31832/2-107
EBI68158/29-233
EBR54776/65-202
ECQ55725/91-268
EBQ14435/111-282
EDH25472/293-443
EDJ68850/110-268
EBK23949/8-175
EBK23949/265-384
EDA62386/9-140
EDC20986/217-315
ECX54502/36-166
ECS22569/65-221
ECA74366/121-227
EDE34426/2-120
EBE75667/35-223
ECS87344/35-223
EDF30470/35-223
EDJ68377/35-223
EDF18681/217-408
EBG59067/95-224
EBL97721/3-117
ECZ54196/122-317
EDC09859/78-261
EBG04107/102-200
ECA79956/61-184
ECW02115/115-281
EBX77900/6-123
EDB99854/68-264
EBQ71122/83-236
ECU97537/89-256
EDG10356/32-223
ECO45286/26-152
EDH93459/6-188
EBE43601/145-249
EBD58685/97-256
EBE89045/292-409
ECB07184/3-131
ECI98078/95-238
EDD08492/35-223
ECH37775/196-294
ECV12385/373-537
EBZ93418/101-250
EBI98058/76-257
EBC89698/80-276
ECZ56720/35-225
EBU15213/25-165
EDI02390/31-149
ECW73048/97-184
ECF39998/1-122
ECA61711/3-108
ECR11516/123-291
EBJ37200/83-212
EBR89443/96-255
EBF14225/87-263
EDH74195/142-343
2001426255/81-262
ECZ49978/35-223
EBV61431/207-291
ECZ28636/91-292
ECV82073/3-126
EDA57104/37-157
EDE67043/38-176
EDG95910/3-124
EBT28772/2-191
ECP71230/1-108
ECP36481/20-220
EBC39557/165-270
ECE56616/117-246
EDJ03615/440-621
ECQ62074/2-110
EDC57205/90-202
ECG97030/2-182
ECG83618/1-117
ECS84503/2-113
EBT19854/213-319
EBM62322/69-177
EDF16917/14-168
ECE74289/2-134
EDH66573/2-112
EBT95316/90-211
ECQ30858/2-173
EBE48865/9-170
ECZ76603/34-215
ECF50537/1-114
EBJ19076/71-261
ECZ31572/49-226
EBL41336/211-388
EDG34987/74-269
EDC43321/2-123
EBN60667/2-135
EBV74784/22-201
ECQ50326/4-137
ECD80515/83-232
EBJ14836/27-127
EBT14350/2-125
EBC88933/80-276
ECO60529/13-217
ECF82111/5-172
ECO13662/101-202
EBP54810/76-210
2001317759/151-289
ECV56374/4-126
ECR62015/100-259
ECI04631/11-136
EBI60976/35-223
ECG35556/2-117
ECA33940/24-182
ECP75980/139-249
2004008244/101-271
2001481147/30-193
2001413259/2-164
EBO90462/131-280
ECG05249/7-152
EBC09202/3-146
EBD48582/76-266
EBD48582/354-473
ECV40558/84-266
EBP35694/80-283
2004045562/92-288
EDF40970/16-164
EDB25500/80-312
EBM87757/6-140
ECP80071/38-171
ECQ46120/27-218
ECB91810/2-165
ECD34078/63-184
EDH97384/109-286
EBW95981/109-248
EBG02843/1-122
EDD57815/4-110
ECX78341/72-255
ECX78341/354-512
EBQ35457/16-153
ECQ84451/94-220
ECQ83191/3-113
EDF20816/2-76
2004209155/81-251
EBH07387/5-166
ECL24619/222-315
EBR39231/3-158
ECZ09219/270-516
EBH10037/95-275
ECB33311/104-223
ECR30305/4-159
ECA77484/2-100
EBL52785/81-267
2004033442/78-265
EBB09703/71-185
EBI68603/11-184
EBF45446/35-155
ECW47707/700-804
EBS31171/2-163
EDA28787/12-156
EBV61210/44-227
EDG39480/105-301
ECO39722/21-213
ECW34878/89-255
ECG48566/8-130
EBJ91556/116-274
EBO67546/80-256
EBA65320/40-218
ECF13934/94-267
ECW70112/48-194
ECM47242/7-156
ECU97856/139-344
EBV35470/3-116
ECF86798/75-258
EBD34997/3-119
ECE56869/10-146
EBI95837/8-179
ECS45527/5-157
EBX90224/31-149
EDG04253/98-207
EBR67194/61-237
EDE57807/199-387
ECA49665/6-140
EBE05117/83-286
EDB99437/83-286
EDD14182/83-286
ECR31833/142-249
EBC89579/80-276
EBS03687/33-192
EBV83573/77-222
ECI30492/184-296
ECP12462/66-259
EBM85753/151-277
EBZ23975/19-151
ECH07260/12-124
EBV44902/65-190
EBI70735/36-222
EDF25702/36-222
ECZ80182/87-290
EBL75263/5-115
EBR47348/36-194
ECI34664/60-264
ECL54241/4-107
EDD80846/2-129
ECM80682/131-265
EBL57615/3-125
EDC87640/42-226
EBW73041/82-204
EBC06869/164-321
EBV09341/11-199
ECV81974/3-88
EDH11203/43-228
ECX05068/42-246
EDH85194/103-351
EBL21643/3-129
ECP68424/33-187
EDI61804/99-319
EBK17975/68-261
ECX52187/43-224
EBT51629/65-201
EBX44601/27-162
2004016066/118-257
ECW02150/116-287
EBB41996/100-280
EBK02793/44-248
ECU89879/86-289
ECO77936/98-275
EBL24829/35-223
ECU48528/118-283
EDG79002/35-223
ECH45867/77-198
EBD15481/45-188
ECT61392/25-155
ECZ67251/106-309
EBT24782/118-259
ECD16093/174-265
EBG33643/76-236
EDG68530/39-223
ECS85487/156-261
EDG88006/90-274
EBC72542/81-280
ECR92732/25-141
ECG15514/7-200
ECQ17104/20-208
ECC83574/10-147
EBH18404/118-299
EBU75269/87-288
EBJ04136/91-223
ECO13607/3-141
ECK80262/1-110
EDI60000/31-185
EBJ37139/31-149
EBF17750/28-136
EDA28461/102-336
ECL56961/10-149
ECE36306/72-272
EBI61557/2-149
ECS38907/11-186
EBM27082/106-248
EBZ36395/51-210
EBK86933/100-248
EDA49918/100-244
EBK21082/95-269
EBK63879/101-230
ECU92576/119-299
EBC82529/32-183
EBC23910/35-223
EDJ12051/111-276
EDB75227/83-208
EDC06536/1-97
EBH66084/2-103
2001451186/57-205
EBD17910/5-195
EDF30214/83-286
EDH09786/83-286
EDD22678/37-227
EBP25350/79-283
ECV55932/79-283
ECY16359/6-180
ECV28963/120-300
EBN33824/41-174
2001454402/41-180
EBX86016/66-251
EBD70495/202-361
EDG04358/35-223
EBC21330/4-160
EBR71129/25-143
EBE51439/36-223
EBX23763/32-191
EBB04351/99-306
EDA57454/32-197
ECK75700/2-113
EBS61456/116-245
EBN17203/121-256
EDB03920/74-278
EDE32907/81-279
ECF53055/142-267
EBG24553/76-261
EDC77486/27-174
EBD32559/6-163
EBT30940/6-192
ECU90370/38-228
EBJ90176/202-384
EBC98141/72-276
ECN20079/174-282
ECZ71348/86-289
EDH94298/2-181
ECG57913/2-113
EBW77393/16-132
EDB20652/206-392
EDG85976/35-223
ECP19039/75-193
EBW76666/3-190
EBG22255/14-146
ECR38593/26-225
EDJ75700/77-220
EDF23734/21-138
EBQ54732/85-261
ECA60118/44-181
EBH98165/76-262
EDF60799/88-273
ECG89032/1-121
EBK86405/1-101
EDJ18074/190-298
EBL69521/75-279
EDD76208/23-202
EDH66554/4-103
EDJ52834/53-255
ECA49784/17-169
ECF02740/81-186
EBK27106/59-241
EDD08479/55-247
ECE14694/42-232
EDC57206/11-215
EBH23682/269-366
ECT18801/55-259
2001436901/32-133
EBW83435/11-191
ECL78153/213-297
2001421898/34-181
EBF62756/159-321
EBF02762/16-152
EDH70083/58-262
EBO08849/83-227
ECU87286/33-179
2004233977/2-114
EBG63174/32-204
ECP20109/58-201
EBM22608/2-174
EDC36725/2-113
ECJ61532/66-209
EBJ86715/26-185
ECN75873/12-154
EBN91378/31-160
ECO40226/64-253
2001234022/26-217
EBH48291/7-171
ECM22591/4-148
EDF92929/108-311
EBV64696/9-104
EBV64696/194-308
EBZ08366/2-133
EDE59938/1-128
ECQ84087/2-115
EBX38875/80-284
ECX82031/80-284
ECM99120/6-110
EBU33718/1-111
EBW50223/68-227
EDB73023/96-266
ECK39936/2-109
EBV49340/9-138
ECP57906/4-115
EDF28793/17-151
EDE25217/96-265
2001499408/92-208
EBD02918/120-238
EDH33491/70-267
EBN95822/133-258
EDH30549/20-199
EBN70362/80-284
ECJ42261/3-115
EBE56277/55-241
EBS16753/52-239
ECW54116/7-116
EBS51549/27-210
EDF27713/18-155
EBL33438/168-265
EBE61177/77-219
ECW69230/76-264
EBB98170/82-267
ECX59380/2-161
EDI90836/133-326
ECJ13782/2-101
EBC03061/87-240
ECW00224/24-231
EBZ87399/2-104
ECG93284/2-104
ECX16827/101-268
EBH23925/195-348
EBI59964/39-243
EBY94608/3-73
EBC11145/2-96
EBA76720/79-283
EBG23752/79-283
EDB65605/79-283
EDJ60109/79-283
EDI94602/50-236
EDI94602/318-491
EDG17418/176-299
ECR89364/20-144
EBL73072/98-266
ECY14665/12-125
EBR22841/116-250
EBS11468/3-124
ECZ02624/71-229
2004236330/23-229
ECL93515/7-115
ECF95068/4-168
ECI84764/3-109
EDE50098/201-355
EBI58350/134-276
ECF84739/79-252
2000037680/80-264
EDA67432/219-316
ECW86795/101-295
EDB97765/101-295
EBV57755/48-291
EBW67585/4-120
EBC57011/32-208
EBS76192/85-238
ECU18490/6-100
ECA06193/2-122
EBC31422/2-118
EDA85097/46-221
EBZ34067/2-107
ECO75538/17-205
EBI23967/84-260
EBA78858/176-263
ECQ76894/4-121
ECK91283/2-123
EDF44358/116-288
ECL09149/1-168
ECH79954/31-143
EBQ25924/37-182
ECO71726/12-174
EDJ69991/36-220
ECL22477/9-199
EBV96360/198-312
ECR46223/1-101
EDJ70259/36-223
2004007132/103-300
ECP53001/2-106
EDD72934/71-256
EDA19213/31-181
EBA91938/80-271
EDE42706/81-261
2001321715/226-315
EBV34250/2-116
EBB76503/7-129
ECP99197/2-103
EBI42993/16-145
ECX63372/39-175
ECB17211/6-158
ECK11431/1-98
EBS55856/188-290
EBF78811/2-119
EDH32380/222-411
EBD04122/2-124
EBI41035/100-279
EBO61134/12-152
EBN54392/2-99
EBN07818/191-374
ECV07044/395-581
ECY14711/157-302
ECN61929/31-209
EBH73337/4-106
EDF81979/8-132
EBK59502/92-274
2001467902/66-263
EDH00347/3-147
ECC28605/1-204
EBJ43744/100-201
2000403410/209-382
ECD40028/188-305
EBN58470/51-220
EBE99486/15-194
ECL56096/99-246
EBD77781/55-251
ECU21935/120-301
EBL40780/9-153
EDG65189/2-109
ECG74545/2-153
ECI16896/11-147
EBI21081/35-206
EBS42554/4-117
EDH27900/109-285
EDB65799/102-278
ECI98332/111-254
ECH72137/127-238
ECQ20580/2-103
ECB74602/106-250
2004223711/81-259
EDC28840/47-251
ECL71181/3-177
ECD69443/4-103
EBS52096/16-149
EDF38843/1-73
EBH93184/5-180
EBH78185/100-246
ECX14269/94-285
ECW57796/286-409
EBR95510/103-227
EBL17177/2-161
2001353962/2-115
EBF12470/37-230
ECY02192/66-251
ECA71650/39-221
EBW95849/2-135
EBG71395/92-269
EDJ27487/326-523
EBK08143/7-131
ECI57869/66-212
EDF35546/2-105
EDE56422/221-402
ECS84825/1-78
EBR81009/21-174
EBR42310/17-136
EBO95841/365-485
EBP35212/3-161
ECP63137/50-174
EDC11278/101-227
EDF50476/11-135
ECP30254/30-164
EBX98374/8-134
EDG29519/80-284
EBF95690/148-343
EBD04022/99-262
EBK21517/90-202
ECZ49915/228-321
EDD60730/85-281
EBH30374/93-282
EDA85464/115-297
EBI34917/2-118
ECA04807/83-220
ECX56859/89-277
EBX32364/19-170
ECL94191/14-193
ECZ91324/3-149
EBN76144/35-223
ECI59002/67-212
EDH49372/4-112
EBE34578/13-237
ECK89610/21-174
ECK57555/60-277
ECX72368/202-385
EBW24272/10-185
EBO58463/68-217
EBF95850/1-114
EBU83847/63-260
EDC88870/80-284
EBO10643/2-70
ECS32906/111-209
EDH04610/30-215
2001205670/65-259
EDD95622/86-303
EDC64714/1-95
EBT57231/85-240
EBB58561/38-210
EBW56156/5-159
EDC00880/83-211
EBO62617/100-268
EBU35689/20-165
EBT25930/1-102
EBL63710/37-218
ECX45580/128-233
EBU31869/36-181
ECZ75185/231-413
EDE94946/89-269
EDJ40719/105-271
EDD71262/55-261
ECJ90297/1-94
2001259650/5-205
ECK24894/19-144
ECL62706/5-200
ECY43343/111-286
ECS24408/33-163
EBI42919/292-404
ECV40717/78-267
EDA26042/34-223
ECW74929/94-284
ECF36886/85-261
ECF17073/6-135
ECP15276/11-127
ECX30131/33-152
EDH34901/53-235
EBR96767/107-239
EBW99754/13-203
EBC81674/2-147
ECQ70971/130-250
ECX72878/23-201
2004014362/78-293
ECY84549/33-223
EBC76158/95-226
EBB30546/45-228
ECB78514/93-226
2004020876/108-294
EDE41960/104-295
EBF89113/77-358
EBZ39260/8-106
EBZ39260/188-308
ECJ84249/112-267
[truncated: 185,106 more chars]
