# Supplementary material for: Contact prediction is hardest for the most informative contacts, but improves with the incorporation of contact potentials
Source: PLoS One. 2018 Jun 28;13(6):e0199585. doi: 10.1371/journal.pone.0199585 (PMC6023208; doi:10.1371/journal.pone.0199585)
Supplement: S1 Data — Each file in the ‘alignments’ directory herein corresponds to a protein family’s alignment and contains the accession number and sequence range of each sequence in the alignment. (TAR.GZ) [file pone.0199585.s001.tar.gz › alignments/HisKA]

A0ACW6_STRAM/220-275
A0AF98_LISW6/379-446
A0AHH5_LISW6/257-323
A0AII0_LISW6/256-323
A0AIV7_LISW6/252-318
A0AK59_LISW6/365-432
A0ALA4_LISW6/159-226
A0ALI4_LISW6/365-432
A0ALR8_LISW6/238-304
A0AM14_LISW6/668-736
A0AWD2_ARTS2/248-313
A0AX18_BURCH/257-324
A0AXI1_BURCH/235-300
A0AXM2_BURCH/247-313
A0AXQ3_BURCH/247-304
A0AY51_BURCH/241-302
A0AYE3_BURCH/242-308
A0AYW3_BURCH/28-95
A0B007_BURCH/244-309
A0B048_BURCH/234-301
A0B0D5_BURCH/282-347
A0B132_BURCH/251-316
A0B145_BURCH/686-753
A0B1K5_BURCH/256-320
A0B1Y3_BURCH/230-295
A0B1Z6_BURCH/161-226
A0B2P4_BURCH/404-474
A0B2W1_BURCH/231-298
A0B4G7_BURCH/134-198
A0B593_METTP/147-215
A0B653_METTP/1099-1164
A0B6U7_METTP/481-548
A0B991_METTP/545-612
A0B9B5_METTP/378-445
A0BDI2_PARTE/363-430
A0BEM0_PARTE/425-511
A0BEM7_PARTE/466-531
A0BFB8_PARTE/392-458
A0BG13_PARTE/371-436
A0BHX0_PARTE/408-474
A0BJ11_PARTE/338-410
A0BJL8_PARTE/346-410
A0BJT4_PARTE/395-462
A0BKP1_PARTE/389-454
A0BKQ2_PARTE/376-442
A0BM43_PARTE/375-441
A0BPY0_PARTE/302-367
A0BQA6_PARTE/447-513
A0BQB8_PARTE/381-447
A0BQW5_PARTE/520-585
A0BRT7_PARTE/480-545
A0BRT8_PARTE/468-532
A0BRT9_PARTE/483-545
A0BS33_PARTE/335-400
A0BS34_PARTE/22-86
A0BS64_PARTE/423-509
A0BS72_PARTE/455-520
A0BS73_PARTE/461-526
A0BT05_PARTE/363-428
A0BTK0_PARTE/413-487
A0BV01_PARTE/272-336
A0BVH4_PARTE/416-482
A0BXE4_PARTE/410-475
A0BZ66_PARTE/257-323
A0BZW5_PARTE/427-495
A0BZY2_PARTE/292-353
A0C0T6_PARTE/373-439
A0C2B7_PARTE/477-540
A0C2B8_PARTE/469-533
A0C456_PARTE/392-458
A0C4B3_PARTE/413-478
A0C6Q6_PARTE/397-464
A0C6Y5_PARTE/347-411
A0C7W3_PARTE/415-481
A0C879_PARTE/410-475
A0C8L6_PARTE/373-440
A0CB62_PARTE/364-430
A0CBM6_PARTE/598-661
A0CC17_PARTE/399-466
A0CD91_PARTE/266-331
A0CE14_PARTE/463-530
A0CFE7_PARTE/481-545
A0CG83_PARTE/461-528
A0CGD4_PARTE/462-524
A0CIK8_PARTE/459-526
A0CJB0_PARTE/387-454
A0CKW1_PARTE/413-479
A0CLK2_PARTE/363-430
A0CML6_PARTE/367-433
A0CQI4_PARTE/281-346
A0CQI5_PARTE/323-395
A0CQV8_PARTE/280-346
A0CUE8_PARTE/413-487
A0CUT3_PARTE/313-384
A0CV54_PARTE/364-430
A0CV61_PARTE/430-498
A0CWD9_PARTE/323-390
A0CWK0_PARTE/298-363
A0CWZ6_PARTE/332-396
A0D1K1_PARTE/411-485
A0D220_PARTE/441-508
A0D2V6_PARTE/261-324
A0D311_PARTE/366-432
A0D6N3_PARTE/304-368
A0D7J3_PARTE/298-362
A0D7V4_PARTE/425-511
A0D7W5_PARTE/454-519
A0D7W6_PARTE/461-526
A0D8B6_PARTE/397-464
A0D8L6_PARTE/372-438
A0D8M2_PARTE/426-494
A0D8N7_PARTE/310-371
A0D9W7_PARTE/384-452
A0DBT0_PARTE/339-404
A0DDI1_PARTE/480-544
A0DDI2_PARTE/486-549
A0DDI3_PARTE/447-513
A0DEN4_PARTE/410-484
A0DFR2_PARTE/266-330
A0DI98_PARTE/469-532
A0DJG1_PARTE/298-362
A0DLE2_PARTE/377-442
A0DM39_PARTE/413-487
A0DNG7_PARTE/413-478
A0DQ22_PARTE/332-396
A0DQ23_PARTE/289-354
A0DQF2_PARTE/298-363
A0DS82_PARTE/410-484
A0DT16_PARTE/122-187
A0DTK5_PARTE/380-447
A0DTK6_PARTE/384-451
A0DUG4_PARTE/219-285
A0DUQ3_PARTE/409-477
A0DWA9_PARTE/376-444
A0DWJ3_PARTE/436-502
A0DWL8_PARTE/435-501
A0DXR2_PARTE/443-510
A0DXX3_PARTE/389-454
A0DXY0_PARTE/255-321
A0DYP0_PARTE/211-275
A0DYW6_PARTE/300-365
A0E0L1_PARTE/389-456
A0E1F6_PARTE/386-453
A0E2U2_PARTE/389-453
A0E2V3_PARTE/378-444
A0E337_PARTE/328-396
A0E3B9_PARTE/392-458
A0E3E0_PARTE/432-498
A0E5C3_PARTE/409-477
A0E7T1_PARTE/444-511
A0E8Z0_PARTE/330-394
A0EBK1_PARTE/335-400
A0EBK2_PARTE/281-345
A0EBK3_PARTE/350-415
A0EBN3_PARTE/423-509
A0EBP4_PARTE/452-517
A0EBP5_PARTE/461-526
A0EEW0_PARTE/411-476
A0EJF8_CAUCR/16-78
A0JR47_ARTS2/334-402
A0JSG5_ARTS2/235-300
A0JSN3_ARTS2/271-337
A0JSV1_ARTS2/148-214
A0JT11_ARTS2/227-294
A0JT94_ARTS2/336-401
A0JUW6_ARTS2/152-216
A0JVU6_ARTS2/344-411
A0JW43_ARTS2/621-689
A0JYH0_ARTS2/319-386
A0JZG0_ARTS2/293-361
A0K1D6_ARTS2/188-255
A0K1J9_ARTS2/355-418
A0K2Q8_BURCH/235-301
A0K2V1_BURCH/240-305
A0K6D1_BURCH/206-272
A0K6H6_BURCH/207-272
A0K863_BURCH/234-293
A0K8I9_BURCH/241-306
A0K8R2_BURCH/588-658
A0K8S2_BURCH/152-219
A0K959_BURCH/678-756
A0K9H3_BURCH/220-278
A0KA40_BURCH/213-278
A0KA77_BURCH/283-348
A0KAU5_BURCH/420-483
A0KBG5_BURCH/201-272
A0KBJ2_BURCH/541-612
A0KBV6_BURCH/151-216
A0KBV8_BURCH/348-449
A0KBY1_BURCH/212-269
A0KC06_BURCH/446-510
A0KCT8_BURCH/273-341
A0KCZ4_BURCH/262-328
A0KDA6_BURCH/404-470
A0KDC1_BURCH/393-458
A0KE51_BURCH/288-349
A0KEB2_AERHH/705-771
A0KED2_AERHH/633-701
A0KEK8_AERHH/270-334
A0KEQ7_AERHH/237-299
A0KEY7_AERHH/131-196
A0KF18_AERHH/220-280
A0KFC6_AERHH/157-222
A0KFE2_AERHH/212-277
A0KGB0_AERHH/190-253
A0KGG8_AERHH/290-355
A0KGQ2_AERHH/282-347
A0KGQ5_AERHH/827-892
A0KGX2_AERHH/790-856
A0KH20_AERHH/561-626
A0KHP4_AERHH/205-270
A0KHW2_AERHH/134-198
A0KIL4_AERHH/292-357
A0KKB1_AERHH/711-776
A0KKE3_AERHH/348-413
A0KKP2_AERHH/761-826
A0KKZ2_AERHH/279-344
A0KM28_AERHH/122-188
A0KML2_AERHH/704-770
A0KMS3_AERHH/444-510
A0KMU1_AERHH/487-554
A0KN63_AERHH/258-323
A0KNC8_AERHH/428-501
A0KQ48_AERHH/259-317
A0KQD5_AERHH/246-314
A0KQR5_AERHH/211-272
A0KQX3_AERHH/256-320
A0KR13_AERHH/572-638
A0KR18_AERHH/425-508
A0KR86_SHESA/127-195
A0KRS6_SHESA/235-296
A0KRT3_SHESA/126-191
A0KRV7_SHESA/201-265
A0KSF2_SHESA/962-1027
A0KSL3_SHESA/496-563
A0KSP6_SHESA/721-786
A0KSV5_SHESA/430-497
A0KTI6_SHESA/385-468
A0KU19_SHESA/507-572
A0KU75_SHESA/300-365
A0KUV4_SHESA/136-202
A0KV05_SHESA/214-297
A0KV28_SHESA/379-446
A0KWE8_SHESA/249-315
A0KWS7_SHESA/497-562
A0KXB0_SHESA/265-344
A0KXX3_SHESA/498-563
A0KY82_SHESA/783-849
A0KZ86_SHESA/205-271
A0L040_SHESA/200-269
A0L0G3_SHESA/189-250
A0L0J0_SHESA/542-607
A0L0S3_SHESA/1039-1104
A0L0W4_SHESA/784-849
A0L1J5_SHESA/362-462
A0L2F4_SHESA/228-290
A0L2G4_SHESA/899-964
A0L2G6_SHESA/233-293
A0L2M3_SHESA/467-533
A0L379_SHESA/262-328
A0L440_MAGSM/390-455
A0L466_MAGSM/735-800
A0L495_MAGSM/434-499
A0L4D2_MAGSM/394-459
A0L4G4_MAGSM/467-532
A0L4N4_MAGSM/183-256
A0L4Q8_MAGSM/377-442
A0L4U5_MAGSM/585-650
A0L524_MAGSM/708-773
A0L5C5_MAGSM/559-624
A0L5M2_MAGSM/503-577
A0L5P8_MAGSM/533-598
A0L5Q9_MAGSM/597-662
A0L621_MAGSM/518-584
A0L6D3_MAGSM/45-112
A0L6G0_MAGSM/669-737
A0L6Y3_MAGSM/381-449
A0L6Y5_MAGSM/306-372
A0L7Q5_MAGSM/486-570
A0L7Q8_MAGSM/367-434
A0L7V2_MAGSM/466-536
A0L814_MAGSM/306-371
A0L870_MAGSM/293-358
A0L8K9_MAGSM/354-419
A0L8L1_MAGSM/500-565
A0L8N5_MAGSM/402-467
A0L8Z4_MAGSM/379-444
A0L9H0_MAGSM/707-775
A0L9H2_MAGSM/296-361
A0L9T0_MAGSM/734-799
A0L9T7_MAGSM/547-612
A0L9Y6_MAGSM/144-205
A0L9Z0_MAGSM/166-231
A0LA15_MAGSM/424-489
A0LA53_MAGSM/503-562
A0LA77_MAGSM/278-343
A0LA90_MAGSM/791-856
A0LAA0_MAGSM/143-208
A0LAA1_MAGSM/937-1002
A0LAG0_MAGSM/598-663
A0LAG3_MAGSM/398-463
A0LAK2_MAGSM/213-307
A0LAP3_MAGSM/405-470
A0LAX2_MAGSM/278-343
A0LB01_MAGSM/486-551
A0LB23_MAGSM/278-343
A0LB45_MAGSM/266-331
A0LBU0_MAGSM/695-764
A0LBU4_MAGSM/564-629
A0LBU9_MAGSM/746-811
A0LBV1_MAGSM/541-606
A0LBV3_MAGSM/237-302
A0LBZ8_MAGSM/595-660
A0LC08_MAGSM/403-470
A0LC68_MAGSM/435-500
A0LC73_MAGSM/176-241
A0LCG1_MAGSM/431-496
A0LCI3_MAGSM/244-308
A0LCI6_MAGSM/698-763
A0LCK4_MAGSM/538-603
A0LCM3_MAGSM/559-624
A0LCN9_MAGSM/640-705
A0LCR8_MAGSM/1314-1379
A0LCR8_MAGSM/402-467
A0LCY6_MAGSM/293-358
A0LCY7_MAGSM/724-789
A0LCZ8_MAGSM/313-378
A0LD10_MAGSM/538-603
A0LD24_MAGSM/259-337
A0LD30_MAGSM/372-439
A0LD37_MAGSM/216-284
A0LD39_MAGSM/409-474
A0LD45_MAGSM/376-441
A0LD46_MAGSM/585-650
A0LD52_MAGSM/1840-1905
A0LD86_MAGSM/292-360
A0LDG8_MAGSM/159-224
A0LDH4_MAGSM/895-960
A0LDH8_MAGSM/410-480
A0LDP3_MAGSM/388-456
A0LDW3_MAGSM/135-199
A0LDY5_MAGSM/163-228
A0LEH0_SYNFM/348-414
A0LET0_SYNFM/465-531
A0LEZ3_SYNFM/852-911
A0LFS8_SYNFM/524-594
A0LFW4_SYNFM/327-401
A0LFW6_SYNFM/82-156
A0LFW9_SYNFM/514-580
A0LFX8_SYNFM/348-421
A0LFY9_SYNFM/266-331
A0LFZ8_SYNFM/344-415
A0LG15_SYNFM/452-520
A0LG52_SYNFM/370-437
A0LGH1_SYNFM/278-351
A0LGH3_SYNFM/342-415
A0LGJ9_SYNFM/261-326
A0LGT6_SYNFM/618-688
A0LGZ9_SYNFM/185-250
A0LHI3_SYNFM/542-608
A0LHX6_SYNFM/447-512
A0LI35_SYNFM/349-415
A0LI86_SYNFM/802-870
A0LIC4_SYNFM/257-321
A0LID9_SYNFM/590-655
A0LJE5_SYNFM/644-712
A0LJI9_SYNFM/245-311
A0LJL6_SYNFM/522-592
A0LJN2_SYNFM/140-206
A0LJT7_SYNFM/242-308
A0LKD8_SYNFM/318-386
A0LKM4_SYNFM/249-317
A0LKN4_SYNFM/387-452
A0LKN7_SYNFM/329-391
A0LKV8_SYNFM/1139-1204
A0LKY0_SYNFM/623-688
A0LL21_SYNFM/349-414
A0LL72_SYNFM/146-214
A0LLB7_SYNFM/302-364
A0LLD6_SYNFM/301-367
A0LLJ7_SYNFM/380-448
A0LLN3_SYNFM/256-321
A0LLN4_SYNFM/193-258
A0LLQ1_SYNFM/124-189
A0LLY9_SYNFM/282-348
A0LM33_SYNFM/274-340
A0LM63_SYNFM/480-548
A0LMB6_SYNFM/371-438
A0LMG5_SYNFM/607-673
A0LMY0_SYNFM/254-322
A0LMY3_SYNFM/364-429
A0LNE0_SYNFM/389-455
A0LP37_SYNFM/382-446
A0LP85_SYNFM/361-425
A0LPD2_SYNFM/429-496
A0LPQ8_SYNFM/730-795
A0LPQ9_SYNFM/897-961
A0LR05_ACIC1/129-195
A0LU57_ACIC1/383-451
A0LUC8_ACIC1/111-179
A0LUW0_ACIC1/270-337
A0LVA6_ACIC1/264-336
A0LVB7_ACIC1/228-288
A0LVS6_ACIC1/316-383
A0LVZ3_ACIC1/239-306
A0LWR2_ACIC1/266-331
A0LXA2_GRAFK/399-466
A0LXD2_GRAFK/839-906
A0LXL3_GRAFK/120-187
A0LZ40_GRAFK/299-367
A0LZB1_GRAFK/149-211
A0LZK6_GRAFK/184-250
A0LZM7_GRAFK/687-752
A0M0Q3_GRAFK/187-253
A0M198_GRAFK/192-260
A0M1D4_GRAFK/180-248
A0M1D5_GRAFK/181-248
A0M1V7_GRAFK/433-505
A0M210_GRAFK/1149-1222
A0M222_GRAFK/871-939
A0M2S9_GRAFK/520-587
A0M2T0_GRAFK/1001-1069
A0M398_GRAFK/154-219
A0M3W5_GRAFK/369-434
A0M4W6_GRAFK/365-430
A0M5U4_GRAFK/175-233
A0M5V1_GRAFK/315-380
A0M6B4_GRAFK/271-342
A0NIA2_OENOE/238-305
A0NIP0_OENOE/140-206
A0NKB9_OENOE/388-455
A0NLR6_9RHOB/240-305
A0NLR9_9RHOB/554-623
A0NNN7_9RHOB/278-346
A0NPF1_9RHOB/463-529
A0NPT6_9RHOB/231-296
A0NR64_9RHOB/210-277
A0NRC4_9RHOB/810-875
A0NRC7_9RHOB/156-226
A0NRG0_9RHOB/680-746
A0NSU0_9RHOB/503-574
A0NSU2_9RHOB/142-205
A0NSZ1_9RHOB/256-339
A0NTW0_9RHOB/262-331
A0NUT9_9RHOB/367-432
A0NUU5_9RHOB/581-649
A0NUW7_9RHOB/357-425
A0NVJ2_9RHOB/253-318
A0NXA9_9RHOB/297-362
A0NY29_9RHOB/243-303
A0NYJ1_9RHOB/261-316
A0NYR5_9RHOB/256-320
A0NZS0_9RHOB/10-70
A0P1M3_9RHOB/207-302
A0P267_9RHOB/488-552
A0P2E2_9RHOB/328-395
A0P2F5_9RHOB/274-332
A0P3B9_9RHOB/1333-1402
A0P3M9_9RHOB/209-275
A0PEY0_LOTJA/382-447
A0PKW9_MYCUA/230-296
A0PLE9_MYCUA/249-313
A0PNV4_MYCUA/276-348
A0PRF0_MYCUA/295-362
A0PRI3_MYCUA/296-364
A0PVZ4_MYCUA/154-220
A0PW49_MYCUA/258-325
A0PXH2_CLONN/258-325
A0PXL1_CLONN/246-312
A0PY38_CLONN/287-360
A0PYC1_CLONN/251-315
A0PYF1_CLONN/254-319
A0PYF6_CLONN/241-308
A0PYM5_CLONN/254-320
A0PYR2_CLONN/233-298
A0PYU5_CLONN/492-558
A0PYZ3_CLONN/281-347
A0Q186_CLONN/399-467
A0Q276_CLONN/1406-1477
A0Q3G3_CLONN/241-308
A0Q3I3_CLONN/522-591
A0Q3T5_CLONN/343-404
A0Q7V6_FRATN/133-192
A0Q8B1_FRATN/249-314
A0Q8K7_FRATN/664-732
A0Q954_MYCA1/222-288
A0Q9K6_MYCA1/269-335
A0QAP0_MYCA1/249-313
A0QBJ1_MYCA1/229-295
A0QBY0_MYCA1/624-692
A0QBY5_MYCA1/277-344
A0QHS6_MYCA1/261-329
A0QI50_MYCA1/245-310
A0QKB2_MYCA1/273-340
A0QKE4_MYCA1/294-362
A0QLK2_MYCA1/154-220
A0QP22_MYCS2/225-290
A0QR57_MYCS2/110-176
A0QTK3_MYCS2/269-336
A0QW36_MYCS2/241-307
A0QWE6_MYCS2/268-335
A0R252_MYCS2/303-370
A0R398_MYCS2/615-682
A0R408_MYCS2/230-296
A0R4L0_MYCS2/248-312
A0R5B3_MYCS2/281-349
A0R7L3_PELPD/118-206
A0R7M8_PELPD/150-216
A0R7Z9_PELPD/231-295
A0R8X8_BACAH/276-343
A0R8Y6_BACAH/111-178
A0R934_BACAH/462-524
A0R9L1_BACAH/191-258
A0R9M3_BACAH/265-331
A0R9T7_BACAH/234-300
A0RAL9_BACAH/495-563
A0RAV9_BACAH/355-420
A0RBC5_BACAH/238-304
A0RBF6_BACAH/284-349
A0RBG0_BACAH/186-250
A0RBR5_BACAH/202-266
A0RBR9_BACAH/380-444
A0RBT4_BACAH/364-431
A0RCN8_BACAH/150-216
A0RCQ4_BACAH/235-301
A0RCW4_BACAH/133-199
A0RCX9_BACAH/248-315
A0RDJ5_BACAH/233-300
A0RDR8_BACAH/167-228
A0REF6_BACAH/160-227
A0REM1_BACAH/362-425
A0REM8_BACAH/203-269
A0RF59_BACAH/243-305
A0RFT5_BACAH/539-601
A0RG03_BACAH/230-296
A0RG27_BACAH/238-304
A0RG44_BACAH/154-220
A0RH29_BACAH/296-358
A0RI16_BACAH/210-272
A0RJD8_BACAH/85-152
A0RJI6_BACAH/360-427
A0RJR3_BACAH/254-321
A0RK05_BACAH/192-249
A0RK40_BACAH/397-462
A0RK70_BACAH/141-208
A0RKM1_BACAH/258-324
A0RL51_BACAH/253-318
A0RLP4_BACAH/382-449
A0RML4_CAMFF/180-246
A0RN67_CAMFF/204-262
A0RNE4_CAMFF/84-144
A0RP04_CAMFF/209-267
A0RP83_CAMFF/172-229
A0RQB2_CAMFF/128-189
A0RQE1_CAMFF/386-451
A0S5Z0_PHATR/578-645
A0XWU7_9GAMM/390-455
A0XX58_9GAMM/137-200
A0XXH0_9GAMM/256-320
A0XXJ5_9GAMM/62-165
A0XXZ6_9GAMM/301-366
A0XYI2_9GAMM/194-259
A0XYM7_9GAMM/792-857
A0XYP5_9GAMM/782-848
A0XYQ1_9GAMM/205-272
A0XYS0_9GAMM/256-324
A0XYT1_9GAMM/489-554
A0XYU6_9GAMM/69-134
A0XYW0_9GAMM/408-473
A0Y035_9GAMM/538-603
A0Y0C9_9GAMM/473-539
A0Y0G8_9GAMM/606-671
A0Y0I0_9GAMM/71-139
A0Y166_9GAMM/144-210
A0Y1M5_9GAMM/244-309
A0Y2K0_9GAMM/660-725
A0Y2V9_9GAMM/212-274
A0Y3F6_9GAMM/172-274
A0Y3P8_9GAMM/552-618
A0Y3W2_9GAMM/146-211
A0Y3W4_9GAMM/252-320
A0Y3W5_9GAMM/8-68
A0Y426_9GAMM/277-342
A0Y499_9GAMM/224-283
A0Y4C3_9GAMM/534-599
A0Y4G3_9GAMM/230-295
A0Y4K7_9GAMM/208-273
A0Y4L3_9GAMM/196-261
A0Y529_9GAMM/421-491
A0Y596_9GAMM/289-354
A0Y5R7_9GAMM/530-595
A0Y5S7_9GAMM/299-381
A0Y5S9_9GAMM/276-341
A0Y726_9GAMM/441-506
A0Y775_9GAMM/1-54
A0YA06_9GAMM/182-247
A0YA47_9GAMM/133-193
A0YB48_9GAMM/215-278
A0YCB0_9GAMM/423-488
A0YCD0_9GAMM/204-273
A0YCH9_9GAMM/239-303
A0YCM8_9GAMM/223-293
A0YD21_9GAMM/365-430
A0YDU7_9GAMM/318-384
A0YDX1_9GAMM/292-357
A0YEG9_9GAMM/285-353
A0YG68_9GAMM/200-265
A0YH62_9GAMM/760-825
A0YI04_LYNSP/157-224
A0YI05_LYNSP/1245-1311
A0YIE9_LYNSP/1128-1194
A0YII8_LYNSP/593-661
A0YIN5_LYNSP/10-74
A0YIR3_LYNSP/846-943
A0YIR5_LYNSP/463-531
A0YIR9_LYNSP/206-273
A0YJ38_LYNSP/703-800
A0YJ40_LYNSP/168-265
A0YJ41_LYNSP/415-512
A0YJ42_LYNSP/600-697
A0YJ52_LYNSP/416-483
A0YJ80_LYNSP/164-238
A0YJL1_LYNSP/324-392
A0YJP2_LYNSP/477-574
A0YJV6_LYNSP/939-1036
A0YJW5_LYNSP/1017-1085
A0YJW8_LYNSP/272-341
A0YJW9_LYNSP/279-345
A0YKH7_LYNSP/604-672
A0YKL7_LYNSP/144-208
A0YKQ6_LYNSP/399-495
A0YKX0_LYNSP/173-241
A0YKX3_LYNSP/731-798
A0YL97_LYNSP/714-811
A0YLK1_LYNSP/134-202
A0YLM2_LYNSP/180-277
A0YLT4_LYNSP/744-810
A0YLU5_LYNSP/624-721
A0YM18_LYNSP/327-424
A0YM23_LYNSP/168-264
A0YM56_LYNSP/169-238
A0YM62_LYNSP/770-837
A0YMC6_LYNSP/355-422
A0YMD3_LYNSP/674-739
A0YMH6_LYNSP/1495-1561
A0YMK2_LYNSP/409-476
A0YMX0_LYNSP/232-299
A0YNE5_LYNSP/1465-1531
A0YNR2_LYNSP/286-354
A0YNT2_LYNSP/69-136
A0YNU6_LYNSP/334-406
A0YNV1_LYNSP/1001-1067
A0YNW9_LYNSP/329-426
A0YP26_LYNSP/583-651
A0YP28_LYNSP/146-214
A0YP29_LYNSP/161-229
A0YP30_LYNSP/22-89
A0YP67_LYNSP/52-120
A0YP70_LYNSP/142-210
A0YP71_LYNSP/136-203
A0YPA3_LYNSP/692-760
A0YPG2_LYNSP/435-532
A0YPG3_LYNSP/652-749
A0YPR2_LYNSP/781-847
A0YQ59_LYNSP/1585-1682
A0YQL9_LYNSP/184-245
A0YQV3_LYNSP/1135-1203
A0YQV4_LYNSP/143-208
A0YQX2_LYNSP/142-210
A0YQX7_LYNSP/558-623
A0YQX9_LYNSP/119-186
A0YR24_LYNSP/259-319
A0YR25_LYNSP/632-698
A0YRJ6_LYNSP/155-226
A0YRX4_LYNSP/965-1033
A0YS27_LYNSP/161-244
A0YS28_LYNSP/767-833
A0YS77_LYNSP/158-255
A0YS94_LYNSP/152-220
A0YTH4_LYNSP/159-235
A0YTR6_LYNSP/310-407
A0YTY5_LYNSP/357-425
A0YTY7_LYNSP/175-241
A0YU60_LYNSP/1193-1259
A0YU68_LYNSP/167-268
A0YUF0_LYNSP/255-329
A0YVA1_LYNSP/194-260
A0YVC8_LYNSP/594-659
A0YVE7_LYNSP/396-464
A0YVG7_LYNSP/533-598
A0YVI6_LYNSP/603-669
A0YVN6_LYNSP/208-274
A0YVQ1_LYNSP/443-511
A0YVS3_LYNSP/525-589
A0YWS9_LYNSP/529-596
A0YWT1_LYNSP/166-232
A0YWT5_LYNSP/422-519
A0YWT7_LYNSP/182-279
A0YWX6_LYNSP/274-337
A0YX24_LYNSP/364-432
A0YXI5_LYNSP/157-226
A0YXI6_LYNSP/412-483
A0YXJ8_LYNSP/564-630
A0YY42_LYNSP/459-525
A0YY73_LYNSP/986-1051
A0YY89_LYNSP/342-398
A0YYH5_LYNSP/271-338
A0YYN8_LYNSP/214-281
A0YZ10_LYNSP/482-548
A0YZ11_LYNSP/463-530
A0YZD2_LYNSP/386-454
A0YZD3_LYNSP/136-203
A0YZG5_LYNSP/1000-1097
A0YZG7_LYNSP/900-966
A0YZG8_LYNSP/182-250
A0Z000_LYNSP/366-434
A0Z0R8_9GAMM/270-340
A0Z1D6_9GAMM/336-411
A0Z1F0_9GAMM/661-731
A0Z1J8_9GAMM/841-906
A0Z1T1_9GAMM/204-271
A0Z1W3_9GAMM/254-319
A0Z372_9GAMM/168-232
A0Z3F2_9GAMM/249-321
A0Z4X9_9GAMM/163-228
A0Z5E1_9GAMM/169-234
A0Z5X3_9GAMM/330-401
A0Z6X2_9GAMM/25-95
A0Z7L4_9GAMM/278-349
A0Z7U4_9GAMM/449-514
A0Z806_9GAMM/572-643
A0Z8E7_9GAMM/142-201
A0Z8M9_9GAMM/331-397
A0Z996_9GAMM/216-282
A0Z9V8_NODSP/1579-1673
A0ZA60_NODSP/159-223
A0ZA61_NODSP/815-883
A0ZAA4_NODSP/279-344
A0ZB60_NODSP/429-497
A0ZB66_NODSP/883-948
A0ZBR1_NODSP/67-134
A0ZC02_NODSP/674-740
A0ZC04_NODSP/529-596
A0ZC39_NODSP/396-464
A0ZC88_NODSP/1006-1072
A0ZCW1_NODSP/38-69
A0ZDB0_NODSP/182-242
A0ZDS5_NODSP/412-478
A0ZEQ2_NODSP/385-452
A0ZEQ4_NODSP/609-677
A0ZET9_NODSP/337-406
A0ZF97_NODSP/386-453
A0ZFE0_NODSP/190-254
A0ZFG7_NODSP/220-287
A0ZFV1_NODSP/162-237
A0ZFW1_NODSP/210-283
A0ZGM0_NODSP/163-231
A0ZGM2_NODSP/528-596
A0ZGT3_NODSP/186-254
A0ZHV6_NODSP/338-405
A0ZID2_NODSP/241-298
A0ZIP5_NODSP/1-50
A0ZJ30_NODSP/272-340
A0ZKG0_NODSP/891-957
A0ZL11_NODSP/263-328
A0ZLE0_NODSP/428-495
A0ZLI0_NODSP/143-211
A0ZLI1_NODSP/173-241
A0ZLN2_NODSP/230-297
A0ZM31_NODSP/389-486
A0ZMF0_NODSP/461-529
A0ZN14_NODSP/141-209
A1A024_BIFAA/192-258
A1A0W7_BIFAA/288-357
A1A163_BIFAA/131-195
A1A696_ORYSJ/438-503
A1A697_ORYSJ/580-645
A1A698_ORYSJ/382-447
A1A699_ORYSJ/355-420
A1A870_ECOK1/203-269
A1A8K2_ECOK1/261-327
A1A8V9_ECOK1/663-730
A1A9Q0_ECOK1/443-508
A1ABF4_ECOK1/211-271
A1ACB3_ECOK1/235-301
A1ACT3_ECOK1/240-304
A1AD71_ECOK1/453-518
A1AD72_ECOK1/388-453
A1ADP7_ECOK1/711-777
A1AE87_ECOK1/234-302
A1AEX3_ECOK1/292-357
A1AFH9_ECOK1/449-515
A1AFU1_ECOK1/236-302
A1AGB1_ECOK1/282-347
A1AGT0_ECOK1/233-293
A1AI51_ECOK1/129-190
A1AI88_ECOK1/238-300
A1AIH4_ECOK1/237-302
A1AIP4_ECOK1/384-451
A1AIV8_ECOK1/142-202
A1AJW8_ECOK1/256-320
A1AK00_PELPD/310-373
A1AK36_PELPD/379-445
A1AK84_PELPD/443-511
A1AKZ1_PELPD/524-615
A1AL34_PELPD/241-305
A1AL50_PELPD/192-257
A1AL99_PELPD/29-95
A1ALB9_PELPD/90-156
A1ALX0_PELPD/520-591
A1AM00_PELPD/457-522
A1AMG2_PELPD/293-358
A1AMG3_PELPD/427-493
A1AN42_PELPD/613-678
A1AN43_PELPD/278-342
A1AN73_PELPD/146-212
A1ANP2_PELPD/353-418
A1ANU2_PELPD/523-593
A1ANX4_PELPD/328-394
A1ANY3_PELPD/407-472
A1APE7_PELPD/34-99
A1AQ69_PELPD/220-285
A1AQA0_PELPD/624-689
A1AQH9_PELPD/1034-1104
A1AQJ1_PELPD/399-490
A1AQP9_PELPD/260-325
A1AQS7_PELPD/438-504
A1AR64_PELPD/268-332
A1ARJ5_PELPD/547-613
A1ARZ5_PELPD/324-390
A1AS82_PELPD/291-356
A1AS95_PELPD/767-833
A1ASJ1_PELPD/446-512
A1ASK1_PELPD/427-529
A1ASK5_PELPD/340-408
A1ASK7_PELPD/349-417
A1ASK9_PELPD/734-800
A1ASU0_PELPD/586-654
A1AT35_PELPD/479-544
A1AT95_PELPD/137-205
A1ATC9_PELPD/517-579
A1ATD5_PELPD/581-647
A1ATD9_PELPD/339-407
A1ATH2_PELPD/573-639
A1ATK3_PELPD/144-209
A1ATS3_PELPD/931-996
A1ATS9_PELPD/358-427
A1ATU8_PELPD/147-215
A1AUC4_PELPD/248-317
A1AUI2_PELPD/1556-1622
A1AW26_RUTMC/499-569
A1AY53_PARDP/273-338
A1AYT1_PARDP/240-304
A1AZL3_PARDP/305-371
A1B0D8_PARDP/243-307
A1B138_PARDP/258-326
A1B2X4_PARDP/231-322
A1B2Z1_PARDP/650-716
A1B4J8_PARDP/85-150
A1B5R9_PARDP/227-295
A1B6A3_PARDP/365-433
A1B6N0_PARDP/196-291
A1B719_PARDP/65-123
A1B767_PARDP/227-292
A1B794_PARDP/217-286
A1B7L5_PARDP/209-317
A1B7Z1_PARDP/142-206
A1B7Z2_PARDP/662-728
A1B910_PARDP/115-182
A1B979_PARDP/436-503
A1B9J8_PARDP/509-580
A1B9K0_PARDP/160-221
A1BA68_PARDP/197-262
A1BAC6_PARDP/394-461
A1BB23_PARDP/430-493
A1BBA8_PARDP/235-302
A1BBD1_PARDP/343-410
A1BCC8_PARDP/669-736
A1BE46_CHLPD/867-932
A1BEV2_CHLPD/363-430
A1BFV9_CHLPD/413-515
A1BGP4_CHLPD/450-516
A1BHC7_CHLPD/559-625
A1BHE1_CHLPD/189-273
A1BHH3_CHLPD/413-518
A1BID0_CHLPD/327-392
A1BIW1_CHLPD/683-749
A1BQM0_CUCSA/2-61
A1BZ11_BACCE/393-458
A1BZN4_BACCE/234-300
A1C4I9_ASPCL/534-599
A1C9M9_ASPCL/760-824
A1CAW7_ASPCL/148-251
A1CC66_ASPCL/488-553
A1CEV1_ASPCL/765-831
A1CFR2_ASPCL/558-622
A1CH51_ASPCL/277-345
A1CJH9_ASPCL/596-660
A1CKZ7_ASPCL/1238-1303
A1CKZ8_ASPCL/1887-1952
A1CLS5_ASPCL/540-605
A1CLW1_ASPCL/618-683
A1CLY3_ASPCL/585-650
A1CTI2_ASPCL/769-834
A1CTR5_ASPCL/316-381
A1CV52_NEOFI/521-586
A1CVA5_NEOFI/618-683
A1CVD7_NEOFI/561-626
A1CXN7_NEOFI/278-346
A1CYA8_NEOFI/553-617
A1CZ51_NEOFI/760-826
A1D6G8_NEOFI/1886-1951
A1D6G9_NEOFI/1235-1300
A1D7Z9_NEOFI/593-657
A1D9Z8_NEOFI/756-820
A1DD45_NEOFI/1884-1949
A1DEI5_NEOFI/143-220
A1DMX5_NEOFI/771-836
A1DN76_NEOFI/327-392
A1DYG7_HORWE/1-70
A1E2R7_9ROSI/284-320
A1E4D3_COFCA/342-407
A1E4D4_9GENT/342-407
A1E4D5_9GENT/342-407
A1E4D6_COFCA/342-407
A1EBT6_LYSEN/151-220
A1EI22_VIBCH/564-631
A1EI27_VIBCH/469-534
A1EI37_VIBCH/61-163
A1EI51_VIBCH/479-544
A1EIZ9_VIBCH/185-248
A1EJ07_VIBCH/269-337
A1EJ38_VIBCH/168-270
A1EJ39_VIBCH/188-271
A1EJA9_VIBCH/340-416
A1EK39_VIBCH/131-196
A1EK74_VIBCH/226-283
A1EK94_VIBCH/247-309
A1EKJ9_VIBCH/99-164
A1EKQ9_VIBCH/445-511
A1ELE0_VIBCH/125-191
A1ELR9_VIBCH/621-686
A1EM53_VIBCH/282-347
A1EMJ2_VIBCH/356-421
A1EMQ8_VIBCH/400-480
A1EMX2_VIBCH/364-432
A1ENJ8_VIBCH/279-342
A1EP32_VIBCH/507-575
A1EPK9_VIBCH/45-109
A1EPQ8_VIBCH/236-301
A1EQ10_VIBCH/205-272
A1EQG1_VIBCH/388-453
A1EQT8_VIBCH/291-357
A1ER06_VIBCH/290-355
A1ERF7_VIBCH/788-853
A1ES00_VIBCH/312-379
A1F0F7_VIBCH/479-544
A1F0H5_VIBCH/61-163
A1F0I5_VIBCH/469-534
A1F0J0_VIBCH/564-631
A1F1D9_VIBCH/356-421
A1F1K7_VIBCH/254-319
A1F370_VIBCH/185-248
A1F378_VIBCH/269-337
A1F391_VIBCH/212-277
A1F3E1_VIBCH/131-196
A1F3H6_VIBCH/226-283
A1F3J6_VIBCH/247-309
A1F3T3_VIBCH/400-480
A1F412_VIBCH/125-191
A1F4R1_VIBCH/188-271
A1F4R2_VIBCH/174-276
A1F4U8_VIBCH/312-379
A1F4W6_VIBCH/279-342
A1F556_VIBCH/445-511
A1F5T1_VIBCH/340-416
A1F6U6_VIBCH/373-441
A1F784_VIBCH/507-575
A1F7F2_VIBCH/211-275
A1F7W5_VIBCH/282-347
A1F8I0_VIBCH/621-686
A1F8N7_VIBCH/205-272
A1F943_VIBCH/788-853
A1F9F7_VIBCH/291-357
A1F9J8_VIBCH/606-671
A1F9Y8_VIBCH/290-355
A1HMR7_9FIRM/158-226
A1HNC5_9FIRM/375-447
A1HNI9_9FIRM/295-360
A1HNS7_9FIRM/141-205
A1HPM1_9FIRM/144-210
A1HQC3_9FIRM/203-271
A1HQD9_9FIRM/310-375
A1HRL9_9FIRM/146-210
A1HRN1_9FIRM/145-209
A1HRU0_9FIRM/364-431
A1HSJ7_9FIRM/424-492
A1HTE2_9FIRM/197-264
A1HUB4_9FIRM/358-425
A1IG97_VIBFI/368-433
A1IIA2_LOTJA/909-973
A1IIY0_MUSAC/343-408
A1IIY1_MUSAC/343-408
A1IIY2_MUSAC/343-408
A1INM0_PRUDO/343-408
A1INM1_PRUDO/343-408
A1IP20_NEIMA/483-555
A1IQA2_NEIMA/193-258
A1IQL1_NEIMA/236-299
A1IT14_NEIMA/312-381
A1JHT8_YERE8/129-194
A1JHY9_YERE8/238-300
A1JIV7_YERE8/136-196
A1JJQ9_YERE8/291-356
A1JKM6_YERE8/257-325
A1JKW7_YERE8/234-298
A1JL81_YERE8/232-295
A1JLB1_YERE8/471-536
A1JN19_YERE8/353-417
A1JNU3_YERE8/203-269
A1JPA0_YERE8/238-304
A1JPM3_YERE8/256-320
A1JQC5_YERE8/309-373
A1JQF6_YERE8/309-373
A1JQS6_YERE8/665-732
A1JR80_YERE8/282-347
A1JSI0_YERE8/233-293
A1JT98_YERE8/221-288
A1JTJ9_YERE8/738-802
A1JV24_ENTFC/154-220
A1K1G6_AZOSB/230-289
A1K1I5_AZOSB/457-523
A1K1S8_AZOSB/188-256
A1K225_AZOSB/235-300
A1K2M0_AZOSB/237-303
A1K367_AZOSB/714-780
A1K3A6_AZOSB/312-376
A1K3B5_AZOSB/259-322
A1K3E8_AZOSB/137-201
A1K3Y0_AZOSB/441-511
A1K438_AZOSB/258-323
A1K587_AZOSB/672-742
A1K5K4_AZOSB/384-452
A1K5U6_AZOSB/308-376
A1K5U9_AZOSB/368-436
A1K624_AZOSB/340-408
A1K670_AZOSB/241-300
A1K6H9_AZOSB/631-698
A1K6S7_AZOSB/405-473
A1K824_AZOSB/279-343
A1K864_AZOSB/277-342
A1K874_AZOSB/685-752
A1K8B2_AZOSB/540-606
A1K8B8_AZOSB/348-415
A1K8B9_AZOSB/598-666
A1K8E4_AZOSB/935-1000
A1K8N7_AZOSB/171-236
A1K8Y4_AZOSB/359-429
A1K926_AZOSB/161-227
A1K957_AZOSB/232-289
A1K979_AZOSB/245-311
A1K9B0_AZOSB/243-310
A1K9Q6_AZOSB/244-310
A1KA55_AZOSB/276-343
A1KAC0_AZOSB/210-275
A1KAW7_AZOSB/304-369
A1KAZ3_AZOSB/648-716
A1KB48_AZOSB/279-344
A1KBA2_AZOSB/470-536
A1KBM6_AZOSB/157-222
A1KBS6_AZOSB/364-446
A1KBT3_AZOSB/211-276
A1KBU5_AZOSB/557-622
A1KC70_AZOSB/207-302
A1KCK5_AZOSB/414-479
A1KCK7_AZOSB/619-684
A1KCP3_AZOSB/483-555
A1KFW4_MYCBP/157-223
A1KG78_MYCBP/121-154
A1KGP1_MYCBP/249-313
A1KH34_MYCBP/230-296
A1KHG6_MYCBP/632-700
A1KHH1_MYCBP/277-344
A1KNP7_MYCBP/295-362
A1KQ95_MYCBP/246-312
A1KRE9_NEIMF/482-554
A1KSA4_NEIMF/193-258
A1KSK3_NEIMF/236-299
A1KV27_NEIMF/312-381
A1KXL4_9HELI/247-313
A1QZK6_BORT9/756-821
A1R0I6_BORT9/152-219
A1R2R8_ARTAT/235-300
A1R2Y9_ARTAT/273-339
A1R376_ARTAT/130-196
A1R3P8_ARTAT/322-387
A1R531_ARTAT/159-223
A1R849_ARTAT/379-446
A1R916_ARTAT/274-342
A1R9L8_ARTAT/477-542
A1R9M3_ARTAT/317-385
A1RBL0_ARTAT/193-261
A1RE34_SHESW/467-533
A1RE64_SHESW/233-317
A1REH3_SHESW/235-296
A1REH9_SHESW/126-191
A1RFL7_SHESW/494-561
A1RFP7_SHESW/721-786
A1RG57_SHESW/1039-1104
A1RGC2_SHESW/658-726
A1RHE3_SHESW/298-363
A1RHX2_SHESW/136-202
A1RI48_SHESW/379-446
A1RIK2_SHESW/783-849
A1RJC0_SHESW/249-315
A1RKB7_SHESW/498-563
A1RLS8_SHESW/205-271
A1RMS6_SHESW/200-269
A1RN97_SHESW/214-279
A1RNS6_SHESW/421-488
A1RP51_SHESW/371-472
A1RPW3_SHESW/701-767
A1RQ86_SHESW/127-195
A1RQC7_SHESW/134-198
A1S1M3_SHEAM/396-461
A1S1T2_SHEAM/467-533
A1S1V3_SHEAM/208-268
A1S2P2_SHEAM/539-603
A1S2X7_SHEAM/790-855
A1S301_SHEAM/291-374
A1S383_SHEAM/183-244
A1S3J9_SHEAM/536-601
A1S409_SHEAM/302-367
A1S486_SHEAM/465-531
A1S4D2_SHEAM/311-376
A1S4H6_SHEAM/205-271
A1S4K4_SHEAM/253-317
A1S4K6_SHEAM/872-936
A1S5U9_SHEAM/294-358
A1S6R5_SHEAM/236-299
A1S755_SHEAM/495-560
A1S7C7_SHEAM/781-847
A1S7D1_SHEAM/200-282
A1S7R1_SHEAM/375-442
A1S7Z9_SHEAM/134-198
A1S898_SHEAM/375-441
A1S946_SHEAM/195-256
A1S9E7_SHEAM/200-269
A1S9U8_SHEAM/1036-1101
A1SAA6_SHEAM/535-600
A1SAC5_SHEAM/721-786
A1SAF9_SHEAM/461-529
A1SAH8_SHEAM/369-444
A1SAN8_SHEAM/566-634
A1SB72_SHEAM/126-190
A1SB79_SHEAM/239-301
A1SBF7_SHEAM/233-293
A1SBI1_SHEAM/208-272
A1SD51_NOCSJ/267-335
A1SD54_NOCSJ/323-389
A1SDA7_NOCSJ/402-467
A1SDH2_NOCSJ/142-206
A1SFP8_NOCSJ/332-397
A1SG41_NOCSJ/429-497
A1SGB9_NOCSJ/454-522
A1SGH1_NOCSJ/458-523
A1SGL3_NOCSJ/295-362
A1SGY9_NOCSJ/242-308
A1SH28_NOCSJ/237-302
A1SH40_NOCSJ/232-297
A1SH43_NOCSJ/239-304
A1SH98_NOCSJ/87-152
A1SHH7_NOCSJ/314-382
A1SHT9_NOCSJ/145-213
A1SI03_NOCSJ/694-762
A1SI06_NOCSJ/194-258
A1SI08_NOCSJ/312-378
A1SI52_NOCSJ/419-484
A1SI82_NOCSJ/282-346
A1SID7_NOCSJ/242-306
A1SJ76_NOCSJ/447-516
A1SJI3_NOCSJ/122-190
A1SKM2_NOCSJ/486-552
A1SKR2_NOCSJ/303-370
A1SKV5_NOCSJ/141-205
A1SN11_NOCSJ/248-314
A1SNE2_NOCSJ/222-280
A1SP07_NOCSJ/148-214
A1SPS3_NOCSJ/429-494
A1SPS9_NOCSJ/375-441
A1SPT0_NOCSJ/370-433
A1SPX1_NOCSJ/284-351
A1SQ35_NOCSJ/248-309
A1SQD2_NOCSJ/244-315
A1SS75_PSYIN/622-687
A1SSB7_PSYIN/290-355
A1SSV1_PSYIN/375-443
A1ST64_PSYIN/375-442
A1STF1_PSYIN/256-321
A1STK4_PSYIN/826-891
A1STL2_PSYIN/247-311
A1SU94_PSYIN/253-318
A1SUB5_PSYIN/290-356
A1SUM8_PSYIN/150-206
A1SVL5_PSYIN/290-355
A1SWC0_PSYIN/633-699
A1SWL9_PSYIN/366-431
A1SWV7_PSYIN/212-278
A1SXP3_PSYIN/478-543
A1SYE7_PSYIN/470-534
A1SYX2_PSYIN/670-736
A1SZV1_PSYIN/438-503
A1T0A5_PSYIN/134-198
A1T0X8_PSYIN/571-639
A1T1J2_MYCVP/225-291
A1T3B8_MYCVP/158-224
A1T3H2_MYCVP/103-169
A1T5X6_MYCVP/291-358
A1T655_MYCVP/156-220
A1T6F1_MYCVP/349-415
A1T6Y3_MYCVP/236-302
A1T7F9_MYCVP/267-334
A1T7J9_MYCVP/254-320
A1T9E3_MYCVP/289-357
A1TBB2_MYCVP/153-217
A1TBS1_MYCVP/169-235
A1TDF4_MYCVP/293-360
A1TED5_MYCVP/626-694
A1TF32_MYCVP/230-296
A1TFJ5_MYCVP/262-326
A1TI71_ACIAC/247-311
A1TIJ7_ACIAC/281-342
A1TIP9_ACIAC/422-490
A1TIU3_ACIAC/198-260
A1TIY6_ACIAC/272-334
A1TJ27_ACIAC/682-746
A1TKH7_ACIAC/329-394
A1TKI4_ACIAC/263-329
A1TM47_ACIAC/137-201
A1TM96_ACIAC/285-347
A1TMI4_ACIAC/256-314
A1TNE6_ACIAC/700-766
A1TNV7_ACIAC/872-937
A1TPC6_ACIAC/608-673
A1TPF7_ACIAC/185-249
A1TPV4_ACIAC/1166-1232
A1TPZ8_ACIAC/606-676
A1TQ60_ACIAC/134-198
A1TQ70_ACIAC/310-377
A1TQG6_ACIAC/205-271
A1TRF3_ACIAC/61-129
A1TRF4_ACIAC/283-348
A1TRF5_ACIAC/516-584
A1TRF9_ACIAC/1-46
A1TRI0_ACIAC/306-373
A1TRJ2_ACIAC/252-315
A1TRR9_ACIAC/365-430
A1TRX5_ACIAC/361-427
A1TS08_ACIAC/208-277
A1TS97_ACIAC/163-228
A1TSY5_ACIAC/149-211
A1TSZ2_ACIAC/742-808
A1TT06_ACIAC/280-344
A1TT27_ACIAC/162-231
A1TU68_ACIAC/228-293
A1TU97_ACIAC/163-226
A1TUA0_ACIAC/473-541
A1TUE1_ACIAC/4-79
A1TUP0_ACIAC/233-313
A1TV31_ACIAC/418-483
A1TV72_ACIAC/139-203
A1TVB3_ACIAC/241-306
A1TVS5_ACIAC/536-608
A1TVX6_ACIAC/241-306
A1TW34_ACIAC/246-312
A1TW51_ACIAC/458-537
A1TWC6_ACIAC/335-403
A1TWT8_MARAV/565-631
A1TX86_MARAV/260-328
A1TXC2_MARAV/247-307
A1TXY2_MARAV/579-644
A1TYF0_MARAV/751-816
A1TYP5_MARAV/145-206
A1TZ02_MARAV/325-391
A1TZ25_MARAV/809-874
A1TZD2_MARAV/265-333
A1U056_MARAV/227-292
A1U0C9_MARAV/272-337
A1U1I2_MARAV/291-356
A1U262_MARAV/195-261
A1U2F5_MARAV/255-328
A1U2V1_MARAV/291-356
A1U327_MARAV/294-359
A1U355_MARAV/381-449
A1U443_MARAV/256-321
A1U4I3_MARAV/278-338
A1U4M4_MARAV/217-279
A1U5M2_MARAV/227-292
A1U6I4_MARAV/229-291
A1U6P7_MARAV/204-271
A1U6X1_MARAV/360-428
A1U6X2_MARAV/456-524
A1U6X3_MARAV/414-482
A1U6X5_MARAV/406-471
A1U6Y6_MARAV/449-514
A1U739_MARAV/240-304
A1U7G7_MARAV/673-739
A1U8F4_MARAV/164-232
A1U985_MYCSK/204-269
A1U9R9_MYCSK/351-417
A1UAN1_MYCSK/158-224
A1UAT0_MYCSK/112-178
A1UCM0_MYCSK/297-364
A1UCW0_MYCSK/156-220
A1UGG9_MYCSK/288-356
A1UH36_MYCSK/141-205
A1UHC5_MYCSK/235-301
A1UK33_MYCSK/285-352
A1UKX9_MYCSK/607-675
A1ULL9_MYCSK/231-297
A1UM10_MYCSK/245-309
A1UPW9_MYCSK/153-217
A1US01_BARBK/241-306
A1US03_BARBK/546-615
A1USA4_BARBK/509-580
A1UT37_BARBK/469-535
A1UUC8_BARBK/358-423
A1UUE8_BARBK/595-663
A1UUH3_BURMS/242-308
A1UVT1_BURMS/588-656
A1UW14_BURMS/230-295
A1UX96_BURMS/394-459
A1UXX6_BURMS/74-142
A1UYD9_BURMS/144-207
A1UYL2_BURMS/28-94
A1UZA9_BURMS/130-231
A1V148_BURMS/213-278
A1V281_BURMS/219-277
A1V2H4_BURMS/638-709
A1V329_BURMS/206-272
A1V3D1_BURMS/46-110
A1V4Z4_BURMS/227-286
A1V5P0_BURMS/636-706
A1V5Q9_BURMS/152-219
A1V6W3_BURMS/271-336
A1V6Y3_BURMS/326-426
A1V791_BURMS/540-611
A1V7K4_BURMS/201-269
A1V8K2_BURMS/238-304
A1V8W3_BURMS/233-298
A1V9D3_DESVV/426-491
A1V9G5_DESVV/356-421
A1V9J9_DESVV/265-332
A1V9M8_DESVV/436-501
A1V9S5_DESVV/262-360
A1V9T0_DESVV/326-400
A1V9Z1_DESVV/271-337
A1VA72_DESVV/265-330
A1VA73_DESVV/502-592
A1VA75_DESVV/846-912
A1VA88_DESVV/570-635
A1VAA7_DESVV/769-833
A1VAF9_DESVV/173-239
A1VAG0_DESVV/136-207
A1VAG5_DESVV/347-418
A1VAJ3_DESVV/515-583
A1VAY4_DESVV/633-698
A1VAY6_DESVV/259-327
A1VB41_DESVV/610-675
A1VB67_DESVV/242-308
A1VBA8_DESVV/280-370
A1VBM5_DESVV/476-541
A1VBP0_DESVV/169-244
A1VC28_DESVV/352-417
A1VCF6_DESVV/442-508
A1VCK3_DESVV/580-664
A1VCR5_DESVV/615-705
A1VDS1_DESVV/658-723
A1VE09_DESVV/350-415
A1VEP5_DESVV/832-920
A1VF40_DESVV/585-648
A1VFH4_DESVV/150-216
A1VFM7_DESVV/430-496
A1VFN3_DESVV/481-571
A1VFR5_DESVV/166-231
A1VFT2_DESVV/141-206
A1VFT3_DESVV/386-456
A1VFY5_DESVV/249-315
A1VG20_DESVV/432-502
A1VG52_DESVV/580-645
A1VGA9_DESVV/273-328
A1VGD7_DESVV/1151-1216
A1VH05_DESVV/525-595
A1VH24_DESVV/452-517
A1VHC3_DESVV/349-422
A1VHD9_DESVV/267-331
A1VHE9_DESVV/142-207
A1VHG5_DESVV/856-946
A1VHH5_DESVV/301-391
A1VHN6_DESVV/458-548
A1VHP5_DESVV/367-434
A1VHW7_DESVV/842-932
A1VI77_POLNA/256-321
A1VID8_POLNA/556-622
A1VIE4_POLNA/997-1068
A1VIF3_POLNA/267-332
A1VIJ7_POLNA/182-243
A1VIL3_POLNA/372-439
A1VJ54_POLNA/548-616
A1VJ92_POLNA/375-441
A1VJD1_POLNA/472-537
A1VJE4_POLNA/946-1017
A1VKJ4_POLNA/396-461
A1VKW7_POLNA/710-776
A1VL59_POLNA/169-242
A1VL62_POLNA/486-554
A1VLL9_POLNA/254-317
A1VMH2_POLNA/232-297
A1VMY8_POLNA/1037-1105
A1VN62_POLNA/604-674
A1VNN4_POLNA/211-306
A1VPD0_POLNA/213-279
A1VPV6_POLNA/467-532
A1VQC2_POLNA/247-306
A1VQN0_POLNA/685-753
A1VQP4_POLNA/390-478
A1VQR2_POLNA/227-292
A1VQW3_POLNA/232-294
A1VR02_POLNA/142-205
A1VR96_POLNA/886-951
A1VRJ2_POLNA/125-188
A1VRX7_POLNA/217-283
A1VS30_POLNA/164-232
A1VSF1_POLNA/311-376
A1VSP3_POLNA/262-328
A1VSQ1_POLNA/336-401
A1VT21_POLNA/587-654
A1VTB9_POLNA/670-737
A1VTE8_POLNA/537-609
A1VTK5_POLNA/239-304
A1VTP5_POLNA/223-291
A1VTP6_POLNA/150-230
A1VTR4_POLNA/439-508
A1VTZ4_POLNA/225-287
A1VU38_POLNA/246-311
A1VU63_POLNA/437-516
A1VUC6_POLNA/250-315
A1VUL0_POLNA/190-257
A1VUL1_POLNA/190-258
A1VUL2_POLNA/308-376
A1VVS2_POLNA/159-220
A1VW01_POLNA/234-300
A1VZE1_CAMJJ/131-193
A1VZM3_CAMJJ/224-286
A1W0K5_CAMJJ/148-206
A1W1Z1_ACISJ/518-583
A1W2H3_ACISJ/207-269
A1W3H9_ACISJ/299-364
A1W3Q8_ACISJ/32-102
A1W3R7_ACISJ/459-527
A1W3S0_ACISJ/161-225
A1W4X0_ACISJ/272-334
A1W598_ACISJ/138-202
A1W5Q1_ACISJ/224-288
A1W5Z4_ACISJ/239-305
A1W6F7_ACISJ/248-311
A1W789_ACISJ/340-406
A1W7A7_ACISJ/237-299
A1W7S0_ACISJ/598-668
A1W8F2_ACISJ/205-271
A1W8L8_ACISJ/235-307
A1W9E4_ACISJ/243-309
A1W9J6_ACISJ/220-288
A1WAK4_ACISJ/255-314
A1WBW6_ACISJ/327-392
A1WCM4_ACISJ/526-598
A1WCX7_ACISJ/256-322
A1WCZ5_ACISJ/478-555
A1WES6_VEREI/235-301
A1WEU1_VEREI/244-310
A1WHE8_VEREI/228-294
A1WI02_VEREI/326-391
A1WI08_VEREI/31-105
A1WIM7_VEREI/724-790
A1WJ66_VEREI/597-667
A1WK59_VEREI/528-600
A1WL70_VEREI/219-281
A1WMM6_VEREI/139-203
A1WR08_VEREI/259-317
A1WRC5_VEREI/326-392
A1WSB4_VEREI/601-678
A1WT80_HALHL/205-272
A1WTU3_HALHL/268-333
A1WTW8_HALHL/280-345
A1WTZ3_HALHL/505-570
A1WTZ8_HALHL/528-593
A1WTZ9_HALHL/143-208
A1WUR8_HALHL/232-297
A1WW32_HALHL/201-269
A1WW38_HALHL/127-194
A1WWC9_HALHL/129-188
A1WWN3_HALHL/289-354
A1WWP4_HALHL/264-332
A1WWX5_HALHL/209-275
A1WXJ5_HALHL/266-333
A1WY95_HALHL/756-844
A1WYA6_HALHL/680-747
A1WZ01_HALHL/306-372
A1WZ02_HALHL/927-992
A1WZ03_HALHL/391-456
A1YBQ0_SORCE/273-339
A1YBS2_SORCE/1404-1472
A1YBS6_SORCE/743-810
A1YBT0_SORCE/257-323
A1YBT2_SORCE/273-339
A1YBU7_SORCE/1079-1147
A1Z3C4_PSEFL/296-361
A1Z6C7_9FIRM/255-321
A1ZBZ7_9BACT/630-694
A1ZC63_9BACT/528-596
A1ZC83_9BACT/366-430
A1ZCY2_9BACT/1029-1098
A1ZDX0_9BACT/216-279
A1ZE98_9BACT/403-471
A1ZFJ5_9BACT/203-271
A1ZFP4_9BACT/592-660
A1ZFQ2_9BACT/135-203
A1ZGA2_9BACT/826-891
A1ZGA7_9BACT/837-902
A1ZGG7_9BACT/397-465
A1ZGV0_9BACT/594-652
A1ZGY9_9BACT/117-175
A1ZH52_9BACT/463-530
A1ZJ26_9BACT/181-247
A1ZJP7_9BACT/275-341
A1ZKB7_9BACT/852-917
A1ZKL7_9BACT/239-304
A1ZMS4_9BACT/161-226
A1ZNW4_9BACT/510-578
A1ZP96_9BACT/660-718
A1ZPF4_9BACT/1637-1703
A1ZPF5_9BACT/161-226
A1ZQ75_9BACT/631-696
A1ZQP5_9BACT/474-533
A1ZRD2_9BACT/882-947
A1ZRX3_9BACT/743-808
A1ZSA0_9BACT/573-638
A1ZSI2_9BACT/462-520
A1ZSZ4_9BACT/826-890
A1ZT92_9BACT/337-405
A1ZU15_9BACT/233-299
A1ZV02_9BACT/188-256
A1ZVX8_9BACT/639-696
A1ZW38_9BACT/165-233
A1ZWH5_9BACT/912-977
A1ZWI6_9BACT/116-183
A1ZWV1_9BACT/433-498
A1ZWV2_9BACT/136-201
A1ZXM9_9BACT/387-453
A1ZXR4_9BACT/153-220
A1ZXV7_9BACT/312-375
A1ZXV8_9BACT/476-540
A1ZXW0_9BACT/412-473
A1ZYN3_9BACT/1298-1363
A1ZYY4_9BACT/440-505
A1ZZE9_9BACT/492-558
A1ZZG2_9BACT/465-531
A2A006_9BACT/831-899
A2A009_9BACT/840-908
A2A0M7_9BACT/101-169
A2A0N2_9BACT/39-97
A2BP68_PROMS/131-194
A2BSR4_PROMS/414-482
A2BUQ0_PROM5/132-201
A2BX63_PROM5/140-199
A2BY48_PROM5/416-484
A2C0A2_PROM1/134-198
A2C4B4_PROM1/417-485
A2C521_PROM1/233-294
A2C737_PROM3/415-483
A2CBF7_PROM3/265-332
A2CBZ5_PROM3/240-293
A2CCK9_PROM3/132-196
A2DL22_TRIVA/929-994
A2EEU1_TRIVA/943-1008
A2EFD7_TRIVA/607-672
A2EHT5_TRIVA/916-981
A2ENT6_TRIVA/45-110
A2FGQ7_TRIVA/855-920
A2G1K1_TRIVA/898-963
A2P2S7_VIBCH/61-163
A2P2T7_VIBCH/469-534
A2P2U2_VIBCH/564-631
A2P4A1_VIBCH/269-337
A2P4A9_VIBCH/185-248
A2P4F3_VIBCH/247-309
A2P4H3_VIBCH/226-283
A2P5J2_VIBCH/125-191
A2P5Y4_VIBCH/606-671
A2P615_VIBCH/174-276
A2P616_VIBCH/188-271
A2P766_VIBCH/340-416
A2P7D9_VIBCH/356-421
A2P7Q4_VIBCH/290-355
A2P880_VIBCH/445-511
A2P8Y0_VIBCH/400-480
A2P934_VIBCH/312-379
A2P950_VIBCH/279-342
A2P9J2_VIBCH/254-319
A2PA60_VIBCH/205-272
A2PA94_VIBCH/282-347
A2PAK4_VIBCH/103-171
A2PB53_VIBCH/621-686
A2PCF5_VIBCH/456-521
A2PCL2_VIBCH/131-196
A2PCN7_VIBCH/291-357
A2PD92_VIBCH/289-357
A2PNM6_VIBCH/356-421
A2PPB1_VIBCH/291-357
A2PPG9_VIBCH/564-631
A2PPH5_VIBCH/469-534
A2PPI5_VIBCH/61-163
A2PPK3_VIBCH/479-544
A2PQ15_VIBCH/134-199
A2PQU3_VIBCH/445-511
A2PR20_VIBCH/254-319
A2PRL2_VIBCH/185-248
A2PRM0_VIBCH/269-337
A2PRY8_VIBCH/621-686
A2PS14_VIBCH/400-480
A2PS71_VIBCH/125-191
A2PSC7_VIBCH/153-217
A2PSF8_VIBCH/507-575
A2PSI4_VIBCH/312-379
A2PSK3_VIBCH/279-342
A2PTP8_VIBCH/226-283
A2PU18_VIBCH/188-271
A2PU19_VIBCH/174-276
A2PV37_VIBCH/212-277
A2PWA3_VIBCH/290-355
A2PWC3_VIBCH/282-347
A2PWE8_VIBCH/788-853
A2PXE8_VIBCH/131-196
A2PXI9_VIBCH/205-272
A2PXZ5_VIBCH/103-165
A2Q2V6_MEDTR/918-982
A2QDW1_ASPNC/1207-1272
A2QDW3_ASPNC/1813-1878
A2QF79_ASPNC/602-667
A2QP39_ASPNC/716-782
A2QUX6_ASPNC/204-277
A2QVD4_ASPNC/336-401
A2R112_ASPNC/591-656
A2R342_ASPNC/719-783
A2R4Z3_ASPNC/291-356
A2RA43_ASPNC/508-573
A2REA4_STRPG/218-285
A2RF27_STRPG/194-256
A2RFX0_STRPG/208-274
A2RGB4_STRPG/270-336
A2RGM5_STRPG/242-308
A2RIC2_LACLM/227-294
A2RJA0_LACLM/222-289
A2RJQ0_LACLM/272-339
A2RK50_LACLM/303-369
A2RLC7_LACLM/221-287
A2RVZ0_BURM9/218-283
A2RW06_BURM9/233-298
A2RW52_BURM9/207-272
A2RW72_BURM9/240-305
A2RWD0_BURM9/588-656
A2RX08_BURM9/242-308
A2RXR6_BURM9/230-295
A2RY34_BURM9/178-279
A2RZH1_BURM9/395-460
A2S0C3_BURM9/143-206
A2S0J6_BURM9/28-94
A2S1A2_BURM9/130-231
A2S3F3_BURM9/31-95
A2S3P7_BURM9/218-284
A2S6N1_BURM9/233-298
A2S7B0_BURM9/238-304
A2S871_BURM9/201-269
A2S8H5_BURM9/540-611
A2S8T0_BURM9/326-426
A2S8U8_BURM9/271-336
A2S8X8_BURM9/213-278
A2SAJ9_BURM9/219-277
A2SAP1_BURM9/152-219
A2SAR0_BURM9/636-706
A2SBE1_BURM9/227-286
A2SBV0_METPP/248-318
A2SBX2_METPP/565-633
A2SC09_METPP/258-324
A2SC81_METPP/458-533
A2SCE7_METPP/538-610
A2SDJ3_METPP/708-774
A2SDS2_METPP/358-425
A2SDY5_METPP/180-247
A2SDY5_METPP/749-818
A2SE87_METPP/125-192
A2SEX2_METPP/240-306
A2SEZ0_METPP/453-520
A2SFA1_METPP/209-275
A2SFK0_METPP/339-405
A2SG46_METPP/223-281
A2SGA3_METPP/222-288
A2SHJ1_METPP/149-213
A2SHP6_METPP/613-683
A2SIL5_METPP/45-147
A2SIR0_METPP/942-1009
A2SIR9_METPP/663-727
A2SIV3_METPP/1-70
A2SJ57_METPP/271-335
A2SJF7_METPP/141-208
A2SJH0_METPP/229-295
A2SJL2_METPP/233-328
A2SJS3_METPP/338-403
A2SJS4_METPP/208-273
A2SKL3_METPP/228-293
A2SKN1_METPP/698-766
A2SKN2_METPP/233-298
A2SKT1_METPP/409-470
A2SLV0_METPP/700-766
A2SM54_METPP/456-524
A2SMA2_METPP/551-614
A2SMR2_METPP/1-67
A2SNX4_METPP/252-319
A2T3V0_MALDO/367-432
A2T3V7_STRPN/232-298
A2TNI3_9FLAO/181-246
A2TP15_9FLAO/180-248
A2TQ18_9FLAO/443-511
A2TQ22_9FLAO/128-196
A2TR13_9FLAO/327-393
A2TR60_9FLAO/364-429
A2TR79_9FLAO/269-340
A2TRH2_9FLAO/135-200
A2TRN0_9FLAO/366-434
A2TRN6_9FLAO/378-443
A2TRP7_9FLAO/252-320
A2TSA0_9FLAO/316-384
A2TSK4_9FLAO/366-431
A2TTG1_9FLAO/185-253
A2TTK3_9FLAO/982-1050
A2TTK4_9FLAO/515-583
A2TTQ4_9FLAO/306-374
A2TV37_9FLAO/121-188
A2TWD8_9FLAO/851-917
A2TWM4_9FLAO/241-306
A2TX90_9FLAO/89-156
A2TXY9_9FLAO/256-327
A2TZQ8_9FLAO/361-428
A2TZZ4_9FLAO/213-280
A2U0X2_9FLAO/32-99
A2U192_9FLAO/218-283
A2U195_9FLAO/192-257
A2U196_9FLAO/196-261
A2U197_9FLAO/197-262
A2U1B8_9FLAO/138-203
A2U1J4_9FLAO/353-421
A2U1Y4_9FLAO/181-250
A2U206_9FLAO/133-200
A2U2Z5_9FLAO/297-365
A2U3R5_9FLAO/314-382
A2V6A3_CRYNE/829-894
A2V6A4_CRYNE/1320-1383
A2V6A6_CRYNE/779-844
A2V6A7_CRYNE/930-995
A2V6A8_CRYNE/830-913
A2VFH5_MYCTU/157-223
A2VG61_MYCTU/249-313
A2VGJ6_MYCTU/230-296
A2VGV7_MYCTU/632-700
A2VGW2_MYCTU/277-344
A2VME3_MYCTU/277-343
A2VP44_MYCTU/295-362
A2VR53_9BURK/196-261
A2VR79_9BURK/848-919
A2VR96_9BURK/206-272
A2VTS8_9BURK/257-323
A2VTW4_9BURK/240-305
A2VUG5_9BURK/541-612
A2VUJ3_9BURK/201-272
A2VV50_9BURK/420-483
A2VVQ5_9BURK/140-205
A2VWD0_9BURK/220-278
A2VX07_9BURK/152-219
A2VX17_9BURK/588-658
A2VX85_9BURK/246-311
A2VY71_9BURK/686-753
A2VY83_9BURK/222-287
A2VYW3_9BURK/301-366
A2VZ47_9BURK/234-301
A2W0G8_9BURK/312-378
A2W0P5_9BURK/241-302
A2W114_9BURK/265-322
A2W141_9BURK/247-313
A2W185_9BURK/235-300
A2W1D5_9BURK/557-622
A2W1E1_9BURK/525-590
A2W1P6_9BURK/88-152
A2W324_9BURK/231-306
A2W3R7_9BURK/161-226
A2W4X8_9BURK/433-497
A2W5I2_9BURK/262-328
A2W5I4_9BURK/117-180
A2W5M6_9BURK/325-393
A2W5P4_9BURK/1107-1175
A2W695_9BURK/239-304
A2W761_9BURK/418-481
A2W7P6_9BURK/353-418
A2W7T0_9BURK/213-278
A2W8B8_9BURK/220-277
A2W8M1_9BURK/678-756
A2W8Y8_9BURK/152-219
A2W8Z8_9BURK/601-671
A2W9I5_9BURK/234-293
A2WA48_9BURK/268-334
A2WAT4_9BURK/568-633
A2WAZ8_9BURK/207-272
A2WAZ9_9BURK/893-964
A2WB35_9BURK/206-272
A2WDL7_9BURK/28-95
A2WE46_9BURK/323-387
A2WEP9_9BURK/234-301
A2WEW7_9BURK/106-171
A2WFK4_9BURK/516-581
A2WFZ6_9BURK/161-226
A2WGE5_9BURK/1041-1109
A2WGH3_9BURK/231-305
A2WGN3_9BURK/398-465
A2WHL3_9BURK/241-302
A2WHQ3_9BURK/158-226
A2WHT0_9BURK/552-616
A2WIC2_9BURK/446-510
A2WID6_9BURK/326-427
A2WIL5_9BURK/1645-1714
A2WIM0_9BURK/532-597
A2WIT6_9BURK/358-422
A2WJ05_9BURK/275-338
A2WJD8_9BURK/190-256
A2WJI8_9BURK/318-386
A2WYI4_ORYSI/438-503
A2XL32_ORYSI/343-408
A2YA15_ORYSI/391-455
A2YFR6_ORYSI/365-430
A3B912_ORYSJ/367-431
A3BE68_ORYSJ/365-430
A3CKG0_STRSV/120-182
A3CKZ8_STRSV/81-144
A3CMB7_STRSV/238-304
A3CMH5_STRSV/234-301
A3CMX0_STRSV/119-183
A3CP49_STRSV/208-274
A3CPS0_STRSV/196-258
A3CUN9_METMJ/684-741
A3CX51_METMJ/367-435
A3CXF0_METMJ/396-461
A3CXW7_METMJ/451-507
A3CYQ6_SHEB5/472-538
A3CZ81_SHEB5/244-305
A3CZ87_SHEB5/126-191
A3CZB4_SHEB5/209-272
A3CZW8_SHEB5/494-561
A3D003_SHEB5/721-786
A3D058_SHEB5/406-473
A3D0L3_SHEB5/214-279
A3D1B2_SHEB5/200-269
A3D2D4_SHEB5/205-271
A3D3E9_SHEB5/786-852
A3D3N2_SHEB5/498-563
A3D3T8_SHEB5/250-316
A3D3Y5_SHEB5/400-465
A3D452_SHEB5/329-404
A3D4G4_SHEB5/282-348
A3D6D2_SHEB5/377-444
A3D6P8_SHEB5/136-202
A3D7B6_SHEB5/297-362
A3D7I2_SHEB5/509-574
A3D818_SHEB5/385-491
A3D8B9_SHEB5/1042-1107
A3D946_SHEB5/318-398
A3D9B9_SHEB5/373-443
A3DAK4_SHEB5/127-195
A3DC46_CLOTH/162-233
A3DC47_CLOTH/537-605
A3DCR9_CLOTH/171-239
A3DCU5_CLOTH/117-183
A3DCY9_CLOTH/340-410
A3DDK6_CLOTH/177-244
A3DDL2_CLOTH/414-479
A3DEZ0_CLOTH/276-342
A3DF96_CLOTH/365-432
A3DFB1_CLOTH/275-338
A3DFM6_CLOTH/119-179
A3DFU6_CLOTH/334-400
A3DGG7_CLOTH/338-403
A3DGG8_CLOTH/142-209
A3DGI8_CLOTH/243-307
A3DGQ5_CLOTH/244-311
A3DH54_CLOTH/125-195
A3DHV5_CLOTH/374-441
A3DIU7_CLOTH/29-94
A3DJ84_CLOTH/453-519
A3DJY5_CLOTH/252-318
A3EH43_VIBCH/254-319
A3EI18_VIBCH/356-421
A3EI44_VIBCH/205-272
A3EIN4_VIBCH/564-631
A3EIN8_VIBCH/505-570
A3EIP4_VIBCH/61-163
A3EIR1_VIBCH/400-480
A3EJ52_VIBCH/606-671
A3EJB7_VIBCH/247-309
A3EJD4_VIBCH/226-283
A3EJF8_VIBCH/131-196
A3EJH8_VIBCH/174-276
A3EJH9_VIBCH/188-271
A3EJN8_VIBCH/340-422
A3EKV3_VIBCH/279-342
A3EKW6_VIBCH/312-379
A3ELE1_VIBCH/282-347
A3ELF3_VIBCH/479-544
A3ELL7_VIBCH/290-355
A3ELQ6_VIBCH/211-275
A3ELZ3_VIBCH/125-191
A3EM97_VIBCH/115-183
A3EMD2_VIBCH/185-248
A3EME0_VIBCH/269-337
A3EMJ4_VIBCH/445-511
A3EMZ5_VIBCH/507-575
A3EN14_VIBCH/621-686
A3ENE3_VIBCH/212-277
A3ENK3_VIBCH/291-357
A3ENS0_VIBCH/788-853
A3EPG7_9BACT/320-386
A3EPS0_9BACT/168-233
A3EQ43_9BACT/237-304
A3EQ74_9BACT/521-592
A3ERM9_9BACT/218-285
A3ERZ8_9BACT/197-261
A3ES58_9BACT/310-378
A3ESN5_9BACT/262-330
A3EVK3_9BACT/369-437
A3FIH9_BURPS/336-401
A3FKT3_VIBHA/54-111
A3GIK8_VIBCH/254-319
A3GJ09_VIBCH/400-480
A3GJ19_VIBCH/340-416
A3GJ89_VIBCH/188-271
A3GJ90_VIBCH/174-276
A3GKJ1_VIBCH/131-196
A3GKM6_VIBCH/226-283
A3GLZ8_VIBCH/211-275
A3GN94_VIBCH/606-671
A3GNQ7_VIBCH/445-511
A3GNW4_VIBCH/564-631
A3GNW9_VIBCH/469-534
A3GNX9_VIBCH/61-163
A3GPM5_VIBCH/205-272
A3GPU7_VIBCH/507-575
A3GQ24_VIBCH/125-191
A3GQH0_VIBCH/282-347
A3GQS9_VIBCH/291-357
A3GQW6_VIBCH/12-77
A3GRA5_VIBCH/479-544
A3GRE9_VIBCH/122-190
A3GRH9_VIBCH/279-342
A3GRL0_VIBCH/269-337
A3GRT2_VIBCH/788-853
A3GSB7_VIBCH/343-408
A3GSD9_VIBCH/356-421
A3GSE8_VIBCH/290-355
A3GT63_VIBCH/185-248
A3GT79_VIBCH/373-441
A3GTD0_VIBCH/251-318
A3GTI0_VIBCH/247-309
A3GUX9_VIBCH/564-631
A3GUY5_VIBCH/469-534
A3GUZ8_VIBCH/61-163
A3GV22_VIBCH/479-544
A3GVI1_VIBCH/185-248
A3GWH7_VIBCH/131-196
A3GWL2_VIBCH/226-283
A3GWN4_VIBCH/247-309
A3GYB8_VIBCH/174-276
A3GYB9_VIBCH/188-271
A3GYL9_VIBCH/309-385
A3GYU7_VIBCH/606-671
A3H045_VIBCH/373-441
A3H083_VIBCH/279-342
A3H0A2_VIBCH/312-379
A3H0D2_VIBCH/125-191
A3H0G8_VIBCH/400-480
A3H0L1_VIBCH/211-275
A3H0U2_VIBCH/282-347
A3H0Z9_VIBCH/445-511
A3H116_VIBCH/788-853
A3H126_VIBCH/291-357
A3H186_VIBCH/212-277
A3H1G8_VIBCH/507-575
A3H1W0_VIBCH/205-272
A3H1Z3_VIBCH/621-686
A3H3F2_VIBCH/269-337
A3H3L6_VIBCH/290-355
A3HRN4_9BACT/804-869
A3HS20_9BACT/263-330
A3HS22_9BACT/254-322
A3HTS1_9BACT/556-621
A3HV01_9BACT/786-853
A3HV33_9BACT/206-288
A3HV34_9BACT/987-1069
A3HV38_9BACT/472-554
A3HV40_9BACT/877-959
A3HV43_9BACT/419-501
A3HV44_9BACT/1373-1455
A3HV45_9BACT/1713-1799
A3HV46_9BACT/835-917
A3HV48_9BACT/1038-1120
A3HV92_9BACT/324-392
A3HWD5_9BACT/860-925
A3HWP5_9BACT/167-237
A3HWP6_9BACT/918-984
A3HWX6_9BACT/119-186
A3HZ24_9BACT/289-357
A3HZ98_9BACT/1004-1074
A3HZR4_9BACT/441-543
A3HZR5_9BACT/142-206
A3HZT2_9BACT/350-415
A3I005_9BACT/259-327
A3I033_9BACT/209-274
A3I0I6_9BACT/611-676
A3I0I9_9BACT/363-427
A3I159_9BACT/395-461
A3I1P6_9BACT/815-881
A3I2F6_9BACT/240-306
A3I3L4_9BACI/238-304
A3I4W8_9BACI/253-316
A3I584_9BACI/141-207
A3I5H2_9BACI/253-314
A3I5L1_9BACI/366-434
A3I5U2_9BACI/423-491
A3I698_9BACI/120-185
A3I6B0_9BACI/260-327
A3I6V6_9BACI/249-312
A3I700_9BACI/164-231
A3I7E1_9BACI/254-321
A3I7J2_9BACI/237-303
A3I852_9BACI/502-568
A3I886_9BACI/112-174
A3I8D9_9BACI/256-322
A3I8M9_9BACI/128-194
A3I953_9BACI/287-354
A3I989_9BACI/233-299
A3IA81_9BACI/238-300
A3IAJ3_9BACI/349-416
A3IAM7_9BACI/504-572
A3IAS1_9BACI/387-454
A3IBI4_9BACI/672-740
A3IBS5_9BACI/229-295
A3ID94_9BACI/335-400
A3IDB7_9BACI/211-278
A3IDC2_9BACI/85-152
A3IDM4_9BACI/136-198
A3IFN7_9BACI/241-308
A3IGV8_9CHRO/144-208
A3IHA6_9CHRO/282-365
A3IHL2_9CHRO/530-595
A3IKI3_9CHRO/814-879
A3IKK6_9CHRO/1322-1390
A3IKM7_9CHRO/268-332
A3IL64_9CHRO/166-232
A3ILD9_9CHRO/1100-1168
A3ILD9_9CHRO/650-720
A3ILE0_9CHRO/457-523
A3ILI2_9CHRO/162-230
A3ILK1_9CHRO/935-1001
A3IM74_9CHRO/197-264
A3IMM4_9CHRO/198-262
A3IMT1_9CHRO/195-262
A3IMT6_9CHRO/467-535
A3IMW5_9CHRO/385-451
A3IN35_9CHRO/28-94
A3IN74_9CHRO/388-459
A3IN86_9CHRO/515-576
A3INH3_9CHRO/321-388
A3INP6_9CHRO/1-38
A3INS1_9CHRO/1121-1186
A3IP54_9CHRO/236-301
A3IPZ4_9CHRO/223-290
A3IR04_9CHRO/218-285
A3IRI1_9CHRO/172-240
A3IRJ3_9CHRO/163-252
A3IRJ7_9CHRO/3102-3168
A3IRJ8_9CHRO/294-360
A3IRP3_9CHRO/714-779
A3IRR3_9CHRO/153-224
A3IRW6_9CHRO/225-292
A3IRX6_9CHRO/347-414
A3ISV2_9CHRO/237-302
A3ISZ6_9CHRO/153-218
A3IT15_9CHRO/439-505
A3IT24_9CHRO/412-479
A3ITF7_9CHRO/329-395
A3ITQ2_9CHRO/610-678
A3ITQ3_9CHRO/276-342
A3ITQ6_9CHRO/334-402
A3IU74_9CHRO/1548-1614
A3IUM9_9CHRO/145-212
A3IUN0_9CHRO/602-668
A3IUW9_9CHRO/212-279
A3IV21_9CHRO/240-329
A3IV56_9CHRO/220-284
A3IV88_9CHRO/165-236
A3IV94_9CHRO/529-597
A3IVQ9_9CHRO/417-485
A3IW29_9CHRO/576-642
A3IWY4_9CHRO/384-450
A3IXP7_9CHRO/110-178
A3IXP8_9CHRO/173-241
A3IYP0_9CHRO/612-683
A3IYP8_9CHRO/346-453
A3IZT3_9CHRO/138-204
A3J0A3_9FLAO/196-264
A3J0V5_9FLAO/289-357
A3J1N5_9FLAO/1073-1138
A3J1R0_9FLAO/182-250
A3J3F5_9FLAO/254-325
A3J3W1_9FLAO/120-187
A3J410_9FLAO/175-233
A3J4H5_9FLAO/529-600
A3J4X3_9FLAO/356-421
A3J5W6_9FLAO/844-910
A3J627_9FLAO/237-303
A3J744_9FLAO/949-1020
A3J7A0_9FLAO/670-737
A3J7G8_9FLAO/750-818
A3J8C8_9ALTE/239-303
A3J8E8_9ALTE/484-549
A3J8K4_9ALTE/204-271
A3J8N0_9ALTE/231-297
A3J9B8_9ALTE/194-260
A3J9V4_9ALTE/295-360
A3JAV8_9ALTE/248-308
A3JAX8_9ALTE/269-337
A3JCI2_9ALTE/217-282
A3JCJ8_9ALTE/373-438
A3JDM0_9ALTE/357-422
A3JDQ4_9ALTE/292-357
A3JDU8_9ALTE/749-814
A3JE36_9ALTE/598-663
A3JEB6_9ALTE/313-379
A3JEL8_9ALTE/133-198
A3JEV7_9ALTE/239-301
A3JFR6_9ALTE/299-364
A3JGX7_9ALTE/809-874
A3JHP4_9ALTE/265-338
A3JHQ6_9ALTE/297-367
A3JJ40_9ALTE/212-278
A3JJB8_9ALTE/227-292
A3JM57_9RHOB/211-275
A3JM88_9RHOB/168-233
A3JMI9_9RHOB/218-281
A3JMM3_9RHOB/394-459
A3JN74_9RHOB/250-314
A3JNG9_9RHOB/244-309
A3JP94_9RHOB/362-430
A3JPB2_9RHOB/230-287
A3JQF5_9RHOB/245-306
A3JRJ1_9RHOB/331-395
A3JSX5_9RHOB/106-172
A3JTP3_9RHOB/495-566
A3JTP5_9RHOB/130-190
A3JUF9_9RHOB/665-732
A3JV83_9RHOB/352-417
A3JW84_9RHOB/1282-1349
A3JWJ1_9RHOB/374-438
A3JX41_9RHOB/136-204
A3JXK5_9RHOB/241-305
A3JY27_9RHOB/261-328
A3JYS9_9RHOB/204-267
A3JZA3_9RHOB/232-294
A3K0U1_9RHOB/172-237
A3K0U2_9RHOB/342-407
A3K0W1_9RHOB/114-179
A3K1L7_9RHOB/361-429
A3K226_9RHOB/394-459
A3K2N3_9RHOB/332-397
A3K2Q4_9RHOB/241-306
A3K4Z3_9RHOB/356-423
A3K644_9RHOB/114-181
A3K6C9_9RHOB/362-430
A3K6F1_9RHOB/482-554
A3K6F3_9RHOB/131-193
A3K6T0_9RHOB/315-379
A3K718_9RHOB/364-429
A3K7R6_9RHOB/236-301
A3K7V5_9RHOB/160-226
A3K826_9RHOB/232-298
A3K8A5_9RHOB/70-135
A3K8Q7_9RHOB/661-725
A3K986_9RHOB/158-223
A3K9E6_9RHOB/140-207
A3K9L2_9RHOB/241-304
A3K9P3_9RHOB/214-271
A3K9P5_9RHOB/372-437
A3K9U7_9RHOB/667-734
A3KA90_9RHOB/201-265
A3KAE1_9RHOB/200-295
A3KAV3_9RHOB/370-435
A3KAV7_9RHOB/303-366
A3KAZ2_9RHOB/211-276
A3KB00_9RHOB/220-285
A3KB06_9RHOB/417-483
A3KCV2_RHORH/157-221
A3KIC1_STRAM/335-402
A3KJA0_STRAM/769-837
A3KJK1_STRAM/265-331
A3KLC8_BACAM/248-314
A3KR45_PSEAE/181-247
A3KRA3_PSEAE/222-287
A3KRI1_PSEAE/496-561
A3KRV7_PSEAE/179-244
A3KRZ8_PSEAE/243-309
A3KSH2_PSEAE/265-330
A3KSJ6_PSEAE/650-718
A3KT03_PSEAE/208-273
A3KTH2_PSEAE/513-579
A3KTI7_PSEAE/202-267
A3KTW4_PSEAE/330-396
A3KUP1_PSEAE/225-289
A3KUT2_PSEAE/249-315
A3KUW8_PSEAE/208-310
A3KUY0_PSEAE/607-673
A3KV79_PSEAE/234-293
A3KVK4_PSEAE/225-291
A3KVM4_PSEAE/305-370
A3KVT0_PSEAE/105-215
A3KW78_PSEAE/247-313
A3KWB1_PSEAE/235-299
A3KWL3_PSEAE/270-327
A3KWM9_PSEAE/227-291
A3KWU5_PSEAE/798-864
A3KXC5_PSEAE/407-472
A3KYK0_PSEAE/709-775
A3KYM8_PSEAE/418-483
A3KZ10_PSEAE/764-829
A3KZ15_PSEAE/503-566
A3KZ83_PSEAE/526-599
A3KZW7_PSEAE/256-320
A3L1B9_PSEAE/362-430
A3L1Q9_PSEAE/209-276
A3L265_PSEAE/222-282
A3L296_PSEAE/378-445
A3L2D1_PSEAE/132-195
A3L2R6_PSEAE/258-323
A3L306_PSEAE/243-308
A3L3A1_PSEAE/239-304
A3L3W7_PSEAE/309-375
A3L4A7_PSEAE/207-273
A3L4K0_PSEAE/412-502
A3L4L8_PSEAE/211-277
A3L4U8_PSEAE/690-760
A3L530_PSEAE/244-309
A3L5J0_PSEAE/283-348
A3L5J2_PSEAE/233-292
A3L5Y1_PSEAE/179-244
A3L5Z9_PSEAE/222-287
A3L6G0_PSEAE/227-291
A3L6G7_PSEAE/270-327
A3L6P5_PSEAE/249-315
A3L765_PSEAE/513-579
A3L789_PSEAE/202-267
A3L7I4_PSEAE/243-309
A3L7R0_PSEAE/408-475
A3L8A4_PSEAE/208-273
A3L8P0_PSEAE/225-289
A3L981_PSEAE/234-293
A3L9I3_PSEAE/225-291
A3L9Y3_PSEAE/181-247
A3LA27_PSEAE/247-313
A3LA66_PSEAE/235-299
A3LAP5_PSEAE/607-673
A3LAR3_PSEAE/208-310
A3LB53_PSEAE/105-215
A3LB99_PSEAE/496-561
A3LBL2_PSEAE/650-718
A3LBV6_PSEAE/305-370
A3LCT0_PSEAE/224-288
A3LCV4_PSEAE/265-330
A3LDQ8_PSEAE/407-472
A3LF44_PSEAE/709-775
A3LF70_PSEAE/418-483
A3LFK7_PSEAE/764-829
A3LFL2_PSEAE/503-566
A3LG96_PSEAE/375-443
A3LGC2_PSEAE/362-430
A3LHS0_PSEAE/256-320
A3LIB4_PSEAE/209-276
A3LIS8_PSEAE/222-282
A3LIW4_PSEAE/378-445
A3LJ05_PSEAE/132-195
A3LJE0_PSEAE/506-571
A3LJM9_PSEAE/243-308
A3LJQ6_PSEAE/414-479
A3LJY2_PSEAE/239-304
A3LK32_PSEAE/756-822
A3LKL5_PSEAE/309-375
A3LL04_PSEAE/207-273
A3LLA1_PSEAE/412-502
A3LLC0_PSEAE/211-277
A3LLK6_PSEAE/690-760
A3LLX1_PSEAE/244-309
A3LMH2_PSEAE/283-348
A3LMH4_PSEAE/233-292
A3LXS9_PICST/497-561
A3LYT9_PICST/490-555
A3M1B6_ACIBT/298-362
A3M283_ACIBT/289-355
A3M2P5_ACIBT/295-360
A3M4H7_ACIBT/683-749
A3M5I7_ACIBT/141-203
A3M660_ACIBT/138-198
A3M6M1_ACIBT/656-724
A3M716_ACIBT/224-290
A3M8B9_ACIBT/218-279
A3M8P6_ACIBT/267-331
A3M8R8_ACIBT/177-245
A3M8U9_ACIBT/239-305
A3M9M6_ACIBT/260-318
A3M9U7_ACIBT/804-869
A3MA21_ACIBT/224-290
A3MB21_BURM7/144-207
A3MB90_BURM7/28-94
A3MC16_BURM7/130-231
A3MDM9_BURM7/242-308
A3MED3_BURM7/588-656
A3MEJ8_BURM7/240-305
A3MEL6_BURM7/207-272
A3MER8_BURM7/233-298
A3MET7_BURM7/218-283
A3MEX0_BURM7/230-295
A3MGP9_BURM7/394-459
A3MH65_BURM7/271-336
A3MH96_BURM7/213-278
A3MIR3_BURM7/206-272
A3MJ15_BURM7/46-110
A3MKL9_BURM7/234-293
A3MLB5_BURM7/586-656
A3MLD3_BURM7/152-219
A3MLI1_BURM7/219-277
A3MNQ0_BURM7/540-611
A3MP08_BURM7/326-426
A3MPN7_BURM7/238-304
A3MQG6_BURM7/233-298
A3MRR5_BURM7/201-269
A3MZZ3_ACTP2/73-135
A3N0U5_ACTP2/114-179
A3N170_ACTP2/239-305
A3N1Q6_ACTP2/203-268
A3N425_BURP6/238-304
A3N4E0_BURP6/540-611
A3N4H0_BURP6/201-269
A3N589_BURP6/432-495
A3N625_BURP6/326-426
A3N663_BURP6/244-309
A3N688_BURP6/289-354
A3N6C6_BURP6/213-278
A3N724_BURP6/219-277
A3N7H3_BURP6/677-748
A3N863_BURP6/206-272
A3N8I7_BURP6/31-95
A3N9N5_BURP6/493-558
A3NAL4_BURP6/227-286
A3NBB8_BURP6/586-656
A3NBD7_BURP6/152-219
A3NF77_BURP6/233-298
A3NFI6_BURP6/407-475
A3NFR5_BURP6/532-597
A3NFS6_BURP6/336-401
A3NHW6_BURP6/235-300
A3NHY5_BURP6/233-298
A3NI46_BURP6/207-272
A3NI66_BURP6/240-305
A3NIM6_BURP6/184-285
A3NJJ8_BURP6/242-308
A3NKQ8_BURP6/490-558
A3NL47_BURP6/230-295
A3NLT5_BURP6/130-231
A3NMJ6_BURP6/28-94
A3NMW0_BURP6/144-207
A3NNE1_BURP6/242-308
A3NP79_BURP6/394-459
A3NPQ5_BURP0/238-304
A3NQ30_BURP0/540-611
A3NQ60_BURP0/201-269
A3NQY9_BURP0/432-495
A3NRR7_BURP0/326-426
A3NRV5_BURP0/235-300
A3NRX2_BURP0/284-349
A3NS11_BURP0/213-278
A3NSQ9_BURP0/219-277
A3NT61_BURP0/677-748
A3NTX3_BURP0/206-272
A3NU89_BURP0/85-149
A3NVH1_BURP0/493-558
A3NWD5_BURP0/227-286
A3NX51_BURP0/586-656
A3NX70_BURP0/152-219
A3P127_BURP0/239-304
A3P1B5_BURP0/407-475
A3P1J2_BURP0/550-615
A3P3H1_BURP0/257-322
A3P3J1_BURP0/233-298
A3P3Q9_BURP0/207-272
A3P3S9_BURP0/240-305
A3P498_BURP0/184-285
A3P562_BURP0/242-308
A3P6B8_BURP0/490-558
A3P6Q0_BURP0/230-295
A3P7F2_BURP0/130-231
A3P809_BURP0/28-94
A3P8B4_BURP0/144-207
A3P8T7_BURP0/242-308
A3P9P9_BURP0/394-459
A3PAZ0_PROM0/131-194
A3PEH5_PROM0/414-482
A3PFM9_RHOS1/338-403
A3PG25_RHOS1/211-276
A3PG71_RHOS1/366-431
A3PGG5_RHOS1/343-408
A3PHU9_RHOS1/380-448
A3PIL5_RHOS1/206-271
A3PJ45_RHOS1/84-149
A3PJP9_RHOS1/505-576
A3PJQ1_RHOS1/135-197
A3PJX0_RHOS1/374-439
A3PK03_RHOS1/115-182
A3PKG5_RHOS1/367-433
A3PKM4_RHOS1/241-331
A3PKP4_RHOS1/668-734
A3PKS7_RHOS1/233-291
A3PLJ4_RHOS1/399-465
A3PLM9_RHOS1/196-291
A3PLQ1_RHOS1/537-601
A3PM08_RHOS1/137-200
A3PMV4_RHOS1/434-504
A3PNA3_RHOS1/244-308
A3PNW2_RHOS1/663-730
A3PPB0_RHOS1/230-295
A3PRC8_RHOS1/226-290
A3PRS0_RHOS1/465-533
A3PRT8_RHOS1/245-311
A3PSU2_MYCSJ/221-286
A3PTC5_MYCSJ/351-417
A3PU87_MYCSJ/158-224
A3PUD6_MYCSJ/112-178
A3PWA7_MYCSJ/294-361
A3Q022_MYCSJ/288-356
A3Q0N8_MYCSJ/141-205
A3Q0W2_MYCSJ/235-301
A3Q3I8_MYCSJ/300-367
A3Q566_MYCSJ/147-211
A3Q5A7_MYCSJ/156-220
A3Q5E5_MYCSJ/607-675
A3Q619_MYCSJ/231-297
A3Q6G0_MYCSJ/245-309
A3Q904_SHELP/213-278
A3Q922_SHELP/209-272
A3QA33_SHELP/721-786
A3QAI4_SHELP/390-459
A3QB27_SHELP/199-260
A3QBB8_SHELP/201-270
A3QBD0_SHELP/405-470
A3QBK3_SHELP/510-575
A3QBV7_SHELP/300-365
A3QC72_SHELP/302-367
A3QCN4_SHELP/140-206
A3QCW2_SHELP/389-456
A3QD53_SHELP/780-846
A3QDV8_SHELP/498-563
A3QED8_SHELP/339-404
A3QF25_SHELP/525-590
A3QFG0_SHELP/317-381
A3QG81_SHELP/784-850
A3QGL6_SHELP/205-271
A3QGR9_SHELP/508-573
A3QHN1_SHELP/412-500
A3QHW8_SHELP/1039-1104
A3QI03_SHELP/258-328
A3QI27_SHELP/244-310
A3QI86_SHELP/218-283
A3QIB1_SHELP/200-278
A3QII8_SHELP/263-328
A3QIX8_SHELP/129-194
A3QIY9_SHELP/240-301
A3QJ56_SHELP/231-291
A3QJ99_SHELP/467-533
A3QJK6_SHELP/407-472
A3QVR9_LOTJA/374-439
A3RIC6_PECCC/468-533
A3RNS3_RALSO/218-276
A3RNU6_RALSO/290-356
A3RNV7_RALSO/300-364
A3RP16_RALSO/215-280
A3RPF8_RALSO/627-697
A3RPK4_RALSO/240-299
A3RQ48_RALSO/362-426
A3RQ87_RALSO/261-326
A3RQ98_RALSO/224-289
A3RQJ8_RALSO/262-327
A3RS02_RALSO/220-287
A3RS03_RALSO/141-214
A3RS58_RALSO/432-506
A3RSD4_RALSO/432-498
A3RT26_RALSO/418-485
A3RTR5_RALSO/378-443
A3RTS7_RALSO/206-271
A3RU54_RALSO/209-281
A3RU66_RALSO/250-315
A3RUB9_RALSO/313-380
A3RUT3_RALSO/206-272
A3RWM7_RALSO/246-312
A3RX90_RALSO/570-641
A3RXF9_RALSO/176-240
A3RYD8_RALSO/345-410
A3RYN7_RALSO/135-198
A3RZ54_RALSO/723-790
A3RZP2_RALSO/337-404
A3RZS3_RALSO/307-372
A3S064_RALSO/244-309
A3S076_RALSO/406-474
A3S783_9RHOB/192-257
A3S804_9RHOB/241-305
A3S894_9RHOB/331-395
A3S966_9RHOB/215-280
A3S9L0_9RHOB/215-280
A3SA28_9RHOB/231-296
A3SA84_9RHOB/350-417
A3SAL4_9RHOB/128-187
A3SAL6_9RHOB/496-567
A3SAU5_9RHOB/114-181
A3SAZ4_9RHOB/360-428
A3SB07_9RHOB/440-533
A3SCP4_9RHOB/428-521
A3SCQ7_9RHOB/261-346
A3SCT2_9RHOB/673-740
A3SD47_9RHOB/357-425
A3SE14_9RHOB/223-291
A3SE26_9RHOB/176-241
A3SFC2_9RHOB/235-297
A3SFF2_9RHOB/564-632
A3SFN3_9RHOB/308-376
A3SFN4_9RHOB/700-768
A3SFV2_9RHOB/623-691
A3SG56_9RHOB/353-418
A3SGJ7_9RHOB/234-318
A3SGP0_9RHOB/124-189
A3SGP5_9RHOB/390-456
A3SHN3_9RHOB/669-736
A3SIQ3_9RHOB/241-305
A3SJ44_9RHOB/227-295
A3SJC5_9RHOB/250-308
A3SJP7_9RHOB/300-368
A3SJP8_9RHOB/820-913
A3SJR1_9RHOB/428-494
A3SK46_9RHOB/229-295
A3SKW2_9RHOB/211-275
A3SKX7_9RHOB/215-280
A3SMS1_9RHOB/303-369
A3SMS5_9RHOB/220-288
A3SN43_9RHOB/343-411
A3SN53_9RHOB/334-398
A3SNY3_9RHOB/372-438
A3SPB1_9RHOB/117-184
A3SPX0_9RHOB/499-571
A3SPX2_9RHOB/131-191
A3SPZ8_9RHOB/223-280
A3SQ97_9RHOB/391-459
A3SQZ9_9RHOB/368-436
A3SRC3_9RHOB/354-420
A3SSW5_9RHOB/241-305
A3ST56_9RHOB/342-406
A3SU28_9RHOB/215-280
A3SUG7_9RHOB/215-280
A3SUZ2_9RHOB/231-296
A3SVB2_9RHOB/356-421
A3SVZ2_9RHOB/128-187
A3SVZ4_9RHOB/496-567
A3SW73_9RHOB/114-181
A3SWC1_9RHOB/360-428
A3SWD4_9RHOB/440-533
A3SXT8_9RHOB/233-299
A3SXW0_9RHOB/412-505
A3SXX3_9RHOB/261-346
A3SXZ7_9RHOB/673-740
A3SY90_9RHOB/357-425
A3SYE9_9RHOB/234-318
A3SYS9_9RHOB/235-297
A3SYV5_9RHOB/564-632
A3SZR3_9RHOB/223-291
A3SZS5_9RHOB/176-241
A3T045_9RHOB/623-691
A3T0B5_9RHOB/700-768
A3T0B6_9RHOB/308-376
A3T114_9RHOB/390-456
A3T137_9RHOB/350-417
A3T1Q8_9RHOB/35-100
A3T1Y6_9RHOB/256-312
A3TGW1_9MICO/224-287
A3THC2_9MICO/115-179
A3TIR7_9MICO/267-334
A3TK11_9MICO/133-197
A3TKQ3_9MICO/608-676
A3TKW8_9MICO/450-518
A3TKZ4_9MICO/139-203
A3TLH3_9MICO/46-114
A3TLX8_9MICO/129-196
A3TNH9_9MICO/156-224
A3TNR4_9MICO/203-269
A3TNX8_9MICO/152-215
A3TQN3_9MICO/132-195
A3TQX6_9MICO/289-356
A3TRL2_9MICO/150-215
A3TRR7_9MICO/252-319
A3TSV8_9RHOB/364-432
A3TSZ1_9RHOB/669-736
A3TU17_9RHOB/241-305
A3TVF4_9RHOB/362-427
A3TVQ3_9RHOB/192-257
A3TWS6_9RHOB/387-453
A3TXA3_9RHOB/365-433
A3TXL4_9RHOB/129-189
A3TXL6_9RHOB/486-558
A3TXM7_9RHOB/225-282
A3TXP6_9RHOB/115-182
A3TXW3_9RHOB/211-275
A3U0F0_9RHOB/363-428
A3U0N3_9RHOB/549-619
A3U0W3_9RHOB/424-492
A3U185_9RHOB/139-204
A3U337_9RHOB/256-314
A3U432_9RHOB/339-410
A3U574_CROAH/320-385
A3U5A9_CROAH/180-238
A3U5D3_CROAH/66-133
A3U5M8_CROAH/133-198
A3U678_CROAH/237-300
A3U6F8_CROAH/256-327
A3U8X1_CROAH/284-352
A3UA31_CROAH/738-806
A3UA40_CROAH/186-254
A3UAQ2_CROAH/982-1050
A3UB63_CROAH/149-213
A3UBC8_CROAH/323-388
A3UBG9_CROAH/181-249
A3UCL4_9RHOB/519-589
A3UCM1_9RHOB/497-569
A3UCM3_9RHOB/132-188
A3UDY3_9RHOB/483-549
A3UE80_9RHOB/183-248
A3UEK5_9RHOB/126-183
A3UER7_9RHOB/773-841
A3UFH7_9RHOB/190-257
A3UFP5_9RHOB/166-233
A3UFQ4_9RHOB/241-306
A3UFQ8_9RHOB/234-292
A3UG99_9RHOB/160-225
A3UGA0_9RHOB/220-285
A3UHA9_9RHOB/104-170
A3UHV2_9RHOB/204-269
A3UI09_9RHOB/219-284
A3UIK3_9RHOB/122-186
A3UIP1_9RHOB/149-216
A3UIP9_9RHOB/283-352
A3UIQ4_9RHOB/308-373
A3UJ00_9RHOB/234-299
A3UJP7_9RHOB/326-394
A3UK52_9RHOB/215-280
A3UK58_9RHOB/597-666
A3UKN8_9RHOB/579-647
A3UKP4_9RHOB/304-369
A3UKV1_VIBSP/1055-1120
A3ULE0_VIBSP/463-531
A3ULM7_VIBSP/386-454
A3ULR8_VIBSP/209-274
A3ULW6_VIBSP/445-511
A3UMJ0_VIBSP/233-299
A3UML7_VIBSP/299-364
A3UMP1_VIBSP/210-275
A3UMT7_VIBSP/287-352
A3UMV9_VIBSP/394-459
A3UN11_VIBSP/215-280
A3UNM8_VIBSP/212-277
A3UNU1_VIBSP/242-307
A3UP74_VIBSP/117-182
A3UPD0_VIBSP/211-268
A3UPG6_VIBSP/213-277
A3UQM8_VIBSP/214-280
A3URN8_VIBSP/181-259
A3USI3_VIBSP/232-297
A3USL8_VIBSP/233-293
A3USN3_VIBSP/220-289
A3USR0_VIBSP/370-435
A3USR8_VIBSP/478-543
A3UT24_VIBSP/230-295
A3UT62_VIBSP/277-350
A3UT80_VIBSP/354-422
A3UTY5_VIBSP/125-191
A3UU64_VIBSP/341-406
A3UU71_VIBSP/223-288
A3UUK6_VIBSP/435-503
A3UV02_VIBSP/290-355
A3UVB0_VIBSP/469-534
A3UW43_VIBSP/340-420
A3UW70_VIBSP/204-269
A3UW85_VIBSP/242-304
A3UWA6_VIBSP/794-859
A3UWT0_VIBSP/282-347
A3UWW8_VIBSP/237-301
A3UYE2_VIBSP/459-527
A3UYN2_VIBSP/205-272
A3UYP8_VIBSP/282-348
A3UZ51_VIBSP/257-320
A3V1C3_9RHOB/362-427
A3V2H4_9RHOB/233-298
A3V2X8_9RHOB/238-303
A3V354_9RHOB/348-413
A3V3V8_9RHOB/670-736
A3V5T7_9RHOB/233-290
A3V646_9RHOB/115-182
A3V666_9RHOB/500-571
A3V668_9RHOB/129-190
A3V745_9RHOB/222-287
A3V8K1_9RHOB/360-428
A3V9E5_9RHOB/371-437
A3VAG2_9RHOB/221-286
A3VAL2_9RHOB/359-423
A3VB28_9RHOB/373-434
A3VCA1_9RHOB/363-428
A3VCK1_9RHOB/351-419
A3VDV1_9RHOB/129-191
A3VDV3_9RHOB/487-559
A3VE25_9RHOB/110-177
A3VEN6_9RHOB/240-301
A3VF61_9RHOB/356-421
A3VF76_9RHOB/242-306
A3VGE1_9RHOB/211-275
A3VIM1_9RHOB/666-732
A3VJ31_9RHOB/256-314
A3VJG6_9RHOB/388-455
A3VK08_9RHOB/365-433
A3VM17_9RHOB/208-273
A3VVX8_9RHOB/333-398
A3VWD6_9RHOB/350-417
A3VWR6_9RHOB/113-180
A3VWV5_9RHOB/512-584
A3VWV7_9RHOB/129-191
A3VX44_9RHOB/396-462
A3VX99_9RHOB/361-429
A3VXA9_9RHOB/223-280
A3VYB5_9RHOB/208-273
A3VYC7_9RHOB/431-497
A3VYR9_9RHOB/374-439
A3VYY7_9RHOB/259-325
A3W0U5_9RHOB/227-295
A3W0V0_9RHOB/298-366
A3W0Y2_9RHOB/466-531
A3W1T1_9RHOB/230-296
A3W1U3_9RHOB/267-337
A3W2A9_9RHOB/343-407
A3W2I5_9RHOB/658-720
A3W2P7_9RHOB/194-262
A3W3C0_9RHOB/212-280
A3W3Q4_9RHOB/176-241
A3W3T3_9RHOB/208-246
A3W3V4_9RHOB/240-297
A3W499_9RHOB/219-284
A3W4N0_9RHOB/215-280
A3W5R5_9RHOB/227-292
A3W6F4_9RHOB/141-206
A3W7P0_9RHOB/224-284
A3W800_9RHOB/256-314
A3W8C1_9RHOB/669-736
A3W9W2_9SPHN/303-368
A3W9Z5_9SPHN/362-430
A3WB89_9SPHN/153-221
A3WBC1_9SPHN/422-488
A3WC56_9SPHN/114-172
A3WC63_9SPHN/524-596
A3WCP3_9SPHN/167-235
A3WCY3_9SPHN/559-627
A3WDQ3_9SPHN/568-633
A3WDQ4_9SPHN/223-284
A3WE11_9SPHN/412-479
A3WG98_9SPHN/756-822
A3WGK8_9SPHN/478-543
A3WHJ8_9SPHN/218-283
A3WJ65_9GAMM/224-284
A3WJC0_9GAMM/755-819
A3WJF3_9GAMM/205-272
A3WJT1_9GAMM/108-174
A3WK83_9GAMM/247-311
A3WKN4_9GAMM/127-192
A3WKN5_9GAMM/236-298
A3WKX3_9GAMM/281-346
A3WN45_9GAMM/170-232
A3WN98_9GAMM/207-272
A3WNQ9_9GAMM/283-346
A3WP28_9GAMM/598-663
A3WQB2_9GAMM/793-858
A3WQM5_9GAMM/295-378
A3WQY9_9BRAD/244-302
A3WRG2_9BRAD/213-280
A3WS31_9BRAD/371-436
A3WS56_9BRAD/599-667
A3WSD7_9BRAD/232-297
A3WSM4_9BRAD/209-280
A3WSN0_9BRAD/571-638
A3WSV7_9BRAD/353-421
A3WUX3_9BRAD/159-225
A3WWF3_9BRAD/263-332
A3WWG7_9BRAD/536-605
A3WWH0_9BRAD/245-311
A3WWQ4_9BRAD/484-555
A3WWQ8_9BRAD/137-198
A3WX95_9BRAD/349-418
A3WXF4_9BRAD/210-275
A3WY28_9BRAD/263-321
A3WYD5_9BRAD/281-352
A3WYF0_9BRAD/746-815
A3WYQ3_9BRAD/246-349
A3WYR2_9BRAD/647-729
A3X003_9BRAD/465-531
A3X266_9BRAD/468-534
A3X267_9BRAD/321-387
A3X3R5_9RHOB/328-393
A3X414_9RHOB/241-305
A3X484_9RHOB/203-268
A3X5B4_9RHOB/312-377
A3X5C3_9RHOB/147-212
A3X5D2_9RHOB/487-551
A3X5W3_9RHOB/215-280
A3X6K0_9RHOB/220-285
A3X6N1_9RHOB/376-441
A3X7F7_9RHOB/203-268
A3X808_9RHOB/332-400
A3X846_9RHOB/485-549
A3X8L7_9RHOB/668-735
A3X8Q7_9RHOB/435-500
A3X9D5_9RHOB/424-494
A3X9G6_9RHOB/200-266
A3X9L6_9RHOB/256-314
A3X9S8_9RHOB/408-471
A3X9W5_9RHOB/239-304
A3X9Y7_9RHOB/123-188
A3XAS0_9RHOB/497-569
A3XAS2_9RHOB/129-191
A3XAW7_9RHOB/396-462
A3XB82_9RHOB/288-353
A3XBC9_9RHOB/234-291
A3XBD0_9RHOB/388-453
A3XBN7_9RHOB/118-185
A3XEF3_9RHOB/256-314
A3XEK6_9RHOB/265-332
A3XF22_9RHOB/391-456
A3XF66_9RHOB/366-434
A3XFU0_9RHOB/240-303
A3XG02_9RHOB/421-487
A3XGE5_LEEBM/363-428
A3XH06_LEEBM/271-342
A3XHG3_LEEBM/144-209
A3XIS3_LEEBM/766-832
A3XJG1_LEEBM/392-459
A3XKM5_LEEBM/215-274
A3XKP5_LEEBM/276-344
A3XL66_LEEBM/120-187
A3XMF2_LEEBM/845-910
A3XMS6_LEEBM/990-1058
A3XMS7_LEEBM/518-585
A3XMT5_LEEBM/690-755
A3XMX2_LEEBM/659-724
A3XMY9_LEEBM/572-640
A3XMZ1_LEEBM/138-203
A3XNJ8_LEEBM/853-918
A3XNU8_LEEBM/379-444
A3XNX7_LEEBM/316-381
A3XPL4_LEEBM/817-882
A3XPV7_LEEBM/202-265
A3XQ53_LEEBM/313-378
A3XRM8_LEEBM/305-373
A3XRW2_9VIBR/428-496
A3XSK0_9VIBR/242-307
A3XSP0_9VIBR/212-277
A3XT91_9VIBR/463-532
A3XTJ8_9VIBR/387-452
A3XTL3_9VIBR/478-543
A3XV04_9VIBR/215-280
A3XV50_9VIBR/402-467
A3XVF9_9VIBR/233-299
A3XVT9_9VIBR/205-272
A3XVV3_9VIBR/1056-1121
A3XW53_9VIBR/233-293
A3XWC0_9VIBR/479-544
A3XWQ3_9VIBR/428-494
A3XWU2_9VIBR/209-274
A3XX26_9VIBR/125-191
A3XX82_9VIBR/277-351
A3XXA4_9VIBR/340-419
A3XXE1_9VIBR/204-269
A3XXW8_9VIBR/290-355
A3XXY1_9VIBR/342-407
A3XYC0_9VIBR/117-182
A3XYF2_9VIBR/188-245
A3XYJ4_9VIBR/257-320
A3XYK8_9VIBR/232-297
A3XYR0_9VIBR/237-301
A3XYT7_9VIBR/181-259
A3Y0P2_9VIBR/282-347
A3Y1G0_9VIBR/372-440
A3Y1T2_9VIBR/800-865
A3Y1U7_9VIBR/223-288
A3Y205_9VIBR/242-304
A3Y223_9VIBR/702-767
A3Y2C6_9VIBR/282-348
A3Y2R8_9VIBR/459-527
A3Y4A5_9VIBR/721-786
A3Y4C2_9VIBR/469-534
A3Y4V3_9GAMM/500-567
A3Y568_9GAMM/250-315
A3Y572_9GAMM/409-476
A3Y5K8_9GAMM/288-353
A3Y6A8_9GAMM/773-838
A3Y6D3_9GAMM/1518-1583
A3Y6G7_9GAMM/788-853
A3Y714_9GAMM/616-683
A3Y758_9GAMM/246-310
A3Y7R1_9GAMM/146-212
A3Y7U6_9GAMM/220-285
A3Y8D5_9GAMM/244-322
A3Y8N5_9GAMM/304-367
A3Y924_9GAMM/470-535
A3Y926_9GAMM/455-509
A3Y9C4_9GAMM/418-486
A3Y9C6_9GAMM/167-232
A3Y9I4_9GAMM/280-344
A3Y9V0_9GAMM/233-291
A3Y9W4_9GAMM/243-307
A3YAQ8_9GAMM/128-189
A3YB74_9GAMM/663-724
A3YCC4_9GAMM/203-268
A3YD80_9GAMM/292-349
A3YD81_9GAMM/324-415
A3YDF0_9GAMM/203-270
A3YDG4_9GAMM/221-286
A3YDK6_9GAMM/258-362
A3YDQ9_9GAMM/326-417
A3YDV7_9GAMM/254-314
A3YE12_9GAMM/262-320
A3YE84_9GAMM/1494-1559
A3YEI5_9GAMM/232-296
A3YF23_9GAMM/67-170
A3YGD0_9GAMM/272-336
A3YHA2_9GAMM/390-458
A3YHE6_9GAMM/289-346
A3YHI1_9GAMM/221-286
A3YM44_CAMJE/131-193
A3YMD8_CAMJE/224-286
A3YND3_CAMJE/191-249
A3YPH4_CAMJE/191-248
A3YSK3_CAMJE/131-193
A3YST4_CAMJE/224-286
A3YUP3_9SYNE/244-295
A3YVG1_9SYNE/392-460
A3YXP1_9SYNE/122-185
A3YXT5_9SYNE/153-224
A3Z0C1_9SYNE/231-288
A3Z0X4_9SYNE/236-303
A3Z1C2_9SYNE/234-299
A3Z1C6_9SYNE/153-218
A3Z1K3_9SYNE/167-227
A3Z2Y2_9SYNE/80-170
A3Z687_9SYNE/411-479
A3Z7N8_9SYNE/403-468
A3Z7Q0_9SYNE/348-416
A3Z7V6_9SYNE/145-205
A3Z7X0_9SYNE/154-218
A3Z8H1_9SYNE/130-195
A3Z9X8_9SYNE/459-530
A3ZA33_9SYNE/212-277
A3ZA48_9SYNE/262-329
A3ZBV8_CAMJE/191-249
A3ZDY1_CAMJE/224-286
A3ZE65_CAMJE/131-193
A3ZHE1_CAMJE/191-249
A3ZK43_CAMJE/224-286
A3ZKD1_CAMJE/131-193
A3ZLS9_9PLAN/303-372
A3ZMC9_9PLAN/858-925
A3ZMD1_9PLAN/403-474
A3ZNN1_9PLAN/747-813
A3ZNQ2_9PLAN/135-201
A3ZNT3_9PLAN/414-482
A3ZNW7_9PLAN/79-145
A3ZNZ4_9PLAN/286-351
A3ZPU8_9PLAN/355-421
A3ZPV2_9PLAN/36-101
A3ZQR9_9PLAN/274-339
A3ZR98_9PLAN/593-658
A3ZRU1_9PLAN/318-385
A3ZS56_9PLAN/310-375
A3ZSY4_9PLAN/1008-1074
A3ZTD1_9PLAN/173-238
A3ZTJ0_9PLAN/217-286
A3ZTR6_9PLAN/492-559
A3ZU84_9PLAN/944-1010
A3ZUP9_9PLAN/268-335
A3ZWS7_9PLAN/454-521
A3ZWY6_9PLAN/249-315
A3ZX59_9PLAN/215-299
A3ZXF4_9PLAN/364-431
A3ZYA9_9PLAN/258-324
A3ZYQ1_9PLAN/284-365
A3ZZ89_9PLAN/1107-1170
A3ZZK7_9PLAN/56-121
A3ZZM7_9PLAN/169-234
A3ZZR1_9PLAN/311-378
A3ZZY1_9PLAN/238-302
A4A0F5_9PLAN/170-236
A4A0F8_9PLAN/326-394
A4A0N7_9PLAN/226-291
A4A184_9PLAN/23-94
A4A1X7_9PLAN/160-225
A4A2F2_9PLAN/70-136
A4A3L9_9GAMM/204-271
A4A427_9GAMM/812-878
A4A488_9GAMM/266-332
A4A4B7_9GAMM/228-294
A4A4X3_9GAMM/295-363
A4A5P9_9GAMM/850-915
A4A5Z9_9GAMM/170-236
A4A8S0_9GAMM/128-191
A4A9S8_9GAMM/163-228
A4AA03_9GAMM/147-212
A4AB81_9GAMM/168-233
A4ADF1_9GAMM/271-342
A4ADU6_9GAMM/309-375
A4AF31_9ACTN/96-162
A4AI14_9ACTN/288-355
A4AIC3_9ACTN/254-321
A4AID8_9ACTN/227-293
A4AIG8_9ACTN/150-216
A4AIS7_9ACTN/225-291
A4AJ79_9ACTN/273-340
A4AL33_9ACTN/154-218
A4AMU8_MARSH/317-384
A4AN71_MARSH/414-479
A4ANF8_MARSH/135-200
A4ANR4_MARSH/254-325
A4AQK7_MARSH/184-252
A4ARA1_MARSH/181-249
A4ARA3_MARSH/844-912
A4ARQ1_MARSH/271-339
A4ARR6_MARSH/82-147
A4ATD7_MARSH/352-417
A4AV05_MARSH/301-369
A4AW04_MARSH/96-163
A4AWG4_MARSH/175-233
A4B9G9_9GAMM/293-354
A4B9L6_9GAMM/175-240
A4B9M0_9GAMM/245-309
A4B9N0_9GAMM/484-549
A4B9Q0_9GAMM/159-242
A4BAD1_9GAMM/209-274
A4BAF3_9GAMM/812-874
A4BAV6_9GAMM/461-529
A4BB00_9GAMM/854-919
A4BB38_9GAMM/219-282
A4BBI2_9GAMM/453-536
A4BBK2_9GAMM/282-347
A4BBP6_9GAMM/673-739
A4BBV0_9GAMM/422-487
A4BCT8_9GAMM/385-453
A4BCU2_9GAMM/549-617
A4BCU7_9GAMM/223-286
A4BD77_9GAMM/398-463
A4BDU8_9GAMM/384-467
A4BDX6_9GAMM/225-286
A4BER1_9GAMM/285-374
A4BEZ8_9GAMM/203-270
A4BFQ3_9GAMM/526-591
A4BFU3_9GAMM/404-463
A4BFU6_9GAMM/132-194
A4BGF2_9GAMM/407-472
A4BHP7_9GAMM/267-331
A4BII0_9GAMM/247-311
A4BIM0_9GAMM/789-858
A4BIM7_9GAMM/191-257
A4BIZ5_9GAMM/235-300
A4BJI8_9GAMM/248-320
A4BJK1_9GAMM/304-370
A4BJT3_9GAMM/754-819
A4BK17_9GAMM/275-332
A4BKN8_9GAMM/403-468
A4BMD8_9GAMM/446-514
A4BNC4_9GAMM/122-192
A4BNH2_9GAMM/306-372
A4BP80_9GAMM/499-569
A4BPC7_9GAMM/199-259
A4BPD5_9GAMM/253-321
A4BQ23_9GAMM/260-328
A4BQG0_9GAMM/199-278
A4BS00_9GAMM/285-350
A4BSR8_9GAMM/206-273
A4BSR8_9GAMM/631-699
A4BSS5_9GAMM/241-297
A4BSW1_9GAMM/194-261
A4BTD7_9GAMM/1289-1354
A4BTX2_9GAMM/130-192
A4BUY9_9GAMM/454-520
A4BV91_9GAMM/63-128
A4BWF2_9FLAO/408-479
A4BXH4_9FLAO/255-324
A4BY09_9FLAO/119-186
A4BYF0_9FLAO/350-418
A4BZQ5_9FLAO/405-470
A4BZQ6_9FLAO/633-701
A4BZW2_9FLAO/296-364
A4C073_9FLAO/297-365
A4C1G1_9FLAO/739-806
A4C1I1_9FLAO/181-249
A4C3P2_9GAMM/415-480
A4C3U0_9GAMM/366-431
A4C4K6_9GAMM/217-279
A4C4T1_9GAMM/497-561
A4C4Z8_9GAMM/562-628
A4C518_9GAMM/210-274
A4C528_9GAMM/143-208
A4C547_9GAMM/218-283
A4C5E1_9GAMM/442-507
A4C5H4_9GAMM/481-546
A4C6D7_9GAMM/143-209
A4C6K6_9GAMM/288-353
A4C6L2_9GAMM/233-295
A4C6X7_9GAMM/408-473
A4C735_9GAMM/490-555
A4C752_9GAMM/205-272
A4C796_9GAMM/241-305
A4C7I0_9GAMM/231-295
A4C7T6_9GAMM/137-199
A4C8B3_9GAMM/744-809
A4C8B4_9GAMM/519-584
A4C8L8_9GAMM/422-492
A4C919_9GAMM/793-858
A4C9N7_9GAMM/380-445
A4C9Z3_9GAMM/536-601
A4CA10_9GAMM/123-190
A4CA88_9GAMM/214-277
A4CAI5_9GAMM/232-293
A4CBG7_9GAMM/426-492
A4CCE0_9GAMM/399-464
A4CCK2_9GAMM/276-341
A4CCK5_9GAMM/299-381
A4CCL0_9GAMM/269-334
A4CCU9_9GAMM/246-344
A4CCV6_9GAMM/658-726
A4CD53_9GAMM/195-260
A4CD66_9GAMM/206-271
A4CDH8_9GAMM/243-331
A4CDT9_9GAMM/255-319
A4CDW8_9GAMM/216-282
A4CE07_9GAMM/555-620
A4CE31_9GAMM/310-377
A4CE66_9GAMM/270-335
A4CEI6_9GAMM/832-897
A4CEI8_9GAMM/211-275
A4CEU2_9GAMM/224-282
A4CFB3_9GAMM/478-544
A4CFD2_9GAMM/531-596
A4CFQ3_9GAMM/537-602
A4CGA1_ROBBH/435-506
A4CGH4_ROBBH/986-1068
A4CHJ5_ROBBH/268-339
A4CIV4_ROBBH/320-385
A4CIW3_ROBBH/175-233
A4CJ02_ROBBH/122-189
A4CK47_ROBBH/418-485
A4CK64_ROBBH/829-895
A4CKU1_ROBBH/435-500
A4CLA6_ROBBH/70-134
A4CLU4_ROBBH/289-357
A4CMC4_ROBBH/149-211
A4CPB0_ROBBH/190-253
A4CPC4_ROBBH/359-424
A4CPK2_ROBBH/235-301
A4CRC1_SYNPV/418-486
A4CSJ0_SYNPV/227-280
A4CT17_SYNPV/131-196
A4CT41_SYNPV/202-269
A4CV35_SYNPV/155-221
A4CVK2_SYNPV/138-202
A4CVL5_SYNPV/145-206
A4CWE8_SYNPV/248-315
A4CWF0_SYNPV/242-309
A4CWF6_SYNPV/202-267
A4D9V5_ASPFU/553-617
A4E882_9ACTN/457-523
A4E884_9ACTN/262-328
A4E8A5_9ACTN/158-224
A4E8E0_9ACTN/239-306
A4E8W4_9ACTN/214-281
A4E8W7_9ACTN/189-255
A4EBB3_9ACTN/307-379
A4EC11_9ACTN/203-270
A4ECU1_9ACTN/246-310
A4EEG2_9RHOB/215-278
A4EF34_9RHOB/119-183
A4EFH0_9RHOB/241-305
A4EGJ6_9RHOB/303-367
A4EGU0_9RHOB/211-275
A4EHU1_9RHOB/350-414
A4EKQ6_9RHOB/229-293
A4EKR9_9RHOB/389-455
A4EKV9_9RHOB/343-411
A4EL13_9RHOB/233-290
A4EL15_9RHOB/244-306
A4EM67_9RHOB/111-178
A4EM92_9RHOB/498-569
A4EM94_9RHOB/129-190
A4EMY6_9RHOB/369-437
A4ENH5_9RHOB/211-272
A4ENM9_9RHOB/670-736
A4EPG2_9RHOB/241-305
A4EQA0_9RHOB/190-255
A4EQQ7_9RHOB/234-291
A4EQT3_9RHOB/335-403
A4EQW2_9RHOB/260-320
A4ER74_9RHOB/129-191
A4ER76_9RHOB/497-569
A4ERJ8_9RHOB/397-463
A4ERN9_9RHOB/118-185
A4ES42_9RHOB/204-269
A4ET51_9RHOB/215-280
A4ETJ9_9RHOB/211-276
A4EVY8_9RHOB/357-422
A4EWW5_9RHOB/343-408
A4EX11_9RHOB/247-310
A4EX43_9RHOB/428-495
A4EXV3_9RHOB/456-521
A4EXZ0_9RHOB/486-550
A4EY76_9RHOB/236-302
A4EY77_9RHOB/404-466
A4EY98_9RHOB/125-191
A4F0B0_9RHOB/443-507
A4F0B9_9RHOB/339-402
A4F0G3_9RHOB/376-441
A4F0W5_9RHOB/239-304
A4F1A7_9RHOB/667-734
A4F1J9_9RHOB/350-418
A4F5Y1_SACEN/261-324
A4F667_SACEN/204-262
A4F6E1_SACEN/278-342
A4F7S9_SACEN/250-322
A4F8F5_SACEN/231-296
A4FAQ8_SACEN/155-221
A4FDI6_SACEN/237-301
A4FEZ4_SACEN/118-185
A4FFD9_SACEN/878-946
A4FH34_SACEN/236-300
A4FJ33_SACEN/219-285
A4FKF7_SACEN/234-301
A4FMI4_SACEN/617-685
A4FMJ2_SACEN/244-311
A4FNJ1_SACEN/298-365
A4FNN4_SACEN/201-264
A4FNZ5_SACEN/222-278
A4FQ03_SACEN/145-211
A4FWN1_METM5/412-480
A4FX50_METM5/390-458
A4G194_HERAR/148-214
A4G199_HERAR/201-292
A4G1H9_HERAR/532-603
A4G1Y4_HERAR/105-171
A4G280_HERAR/421-479
A4G295_HERAR/435-510
A4G2K9_HERAR/252-318
A4G2R8_HERAR/248-314
A4G3I8_HERAR/1-59
A4G3J3_HERAR/1434-1518
A4G3J4_HERAR/188-253
A4G3M4_HERAR/241-309
A4G3P6_HERAR/130-195
A4G455_HERAR/205-272
A4G4F0_HERAR/828-912
A4G538_HERAR/125-191
A4G5D0_HERAR/235-301
A4G5J6_HERAR/684-751
A4G6C1_HERAR/234-291
A4G6V3_HERAR/214-279
A4G8B6_HERAR/274-339
A4G8H3_HERAR/225-290
A4G8I2_HERAR/224-292
A4G8Q3_HERAR/341-406
A4G955_HERAR/201-267
A4G9A5_HERAR/199-260
A4GAL6_HERAR/458-524
A4GRZ4_9PSED/2-67
A4GRZ5_9PSED/2-67
A4GRZ6_9PSED/2-67
A4GRZ7_9PSED/2-67
A4GRZ8_9PSED/2-67
A4GRZ9_9PSED/2-67
A4GS00_9PSED/2-67
A4GS01_9PSED/2-67
A4GS02_9PSED/2-67
A4GS03_9PSED/2-67
A4GS04_9PSED/2-67
A4GS05_9PSED/2-67
A4GS06_9PSED/2-67
A4GS07_9PSED/2-67
A4IJR2_GEOTN/223-287
A4IK00_GEOTN/246-313
A4IK14_GEOTN/244-312
A4IK58_GEOTN/193-259
A4ILG5_GEOTN/129-195
A4ILK6_GEOTN/517-581
A4ILP8_GEOTN/200-263
A4IN38_GEOTN/156-217
A4INA3_GEOTN/207-271
A4INC8_GEOTN/206-271
A4INS0_GEOTN/234-300
A4IP32_GEOTN/203-269
A4IPR0_GEOTN/242-306
A4IQ39_GEOTN/241-307
A4IQF1_GEOTN/369-436
A4IQP7_GEOTN/240-307
A4IRP6_GEOTN/358-425
A4ITU7_GEOTN/376-443
A4IVW0_FRATW/664-732
A4IW52_FRATW/249-314
A4J1B9_DESRM/260-327
A4J2E4_DESRM/229-296
A4J2J5_DESRM/248-315
A4J3M0_DESRM/360-426
A4J3Z8_DESRM/507-575
A4J400_DESRM/299-363
A4J442_DESRM/402-465
A4J4M7_DESRM/331-397
A4J4N8_DESRM/345-410
A4J4Q2_DESRM/443-508
A4J4T1_DESRM/611-677
A4J5B7_DESRM/207-273
A4J5L4_DESRM/90-154
A4J5S0_DESRM/262-329
A4J615_DESRM/287-352
A4J6F9_DESRM/539-604
A4J6T2_DESRM/329-395
A4J6V0_DESRM/563-627
A4J6W1_DESRM/238-304
A4J7U4_DESRM/243-310
A4J8T0_DESRM/258-325
A4J943_DESRM/36-101
A4J9W1_BURVG/235-301
A4JA04_BURVG/240-305
A4JDB6_BURVG/206-272
A4JDJ2_BURVG/207-272
A4JDQ5_BURVG/568-633
A4JF16_BURVG/234-293
A4JG17_BURVG/588-658
A4JG26_BURVG/152-219
A4JGG6_BURVG/678-726
A4JGG6_BURVG/759-802
A4JGT4_BURVG/220-278
A4JHH0_BURVG/213-278
A4JHK3_BURVG/281-346
A4JI60_BURVG/419-482
A4JIR5_BURVG/201-269
A4JJ17_BURVG/541-612
A4JJ54_BURVG/161-226
A4JJ96_BURVG/232-297
A4JJV6_BURVG/398-465
A4JKR9_BURVG/157-225
A4JKV2_BURVG/236-301
A4JKV5_BURVG/503-568
A4JKV7_BURVG/524-589
A4JKY3_BURVG/400-470
A4JL83_BURVG/241-302
A4JLQ5_BURVG/44-111
A4JN66_BURVG/212-270
A4JNC0_BURVG/241-306
A4JNE9_BURVG/234-301
A4JNL1_BURVG/283-348
A4JQ42_BURVG/233-298
A4JQM1_BURVG/266-334
A4JQQ2_BURVG/539-605
A4JQQ3_BURVG/163-230
A4JQS3_BURVG/157-223
A4JQT9_BURVG/394-459
A4JR34_BURVG/151-216
A4JRB5_BURVG/366-430
A4JRH2_BURVG/221-316
A4JRJ9_BURVG/249-306
A4JSD4_BURVG/236-301
A4JSE5_BURVG/457-522
A4JSP9_BURVG/262-328
A4JSU0_BURVG/275-338
A4JSY0_BURVG/326-427
A4JT40_BURVG/446-510
A4JUU0_BURVG/686-753
A4JV02_BURVG/230-295
A4KEH8_MYCTU/157-223
A4KF74_MYCTU/249-313
A4KFK6_MYCTU/230-296
A4KFW7_MYCTU/632-700
A4KFX1_MYCTU/277-344
A4KLE2_MYCTU/295-362
A4KMN1_MYCTU/249-315
A4KT34_FRATU/249-314
A4KTB7_FRATU/296-364
A4LBR7_BURPS/493-558
A4LCL6_BURPS/227-286
A4LDI3_BURPS/540-610
A4LDK2_BURPS/152-219
A4LEK0_BURPS/130-231
A4LF95_BURPS/28-94
A4LFK4_BURPS/144-207
A4LG21_BURPS/242-308
A4LHZ7_BURPS/240-305
A4LI18_BURPS/207-272
A4LI75_BURPS/233-298
A4LI94_BURPS/257-322
A4LIN9_BURPS/213-278
A4LIS4_BURPS/289-354
A4LIU0_BURPS/244-309
A4LIX3_BURPS/326-426
A4LJS5_BURPS/432-495
A4LLZ9_BURPS/336-401
A4LM07_BURPS/532-597
A4LMN4_BURPS/238-304
A4LMT2_BURPS/233-298
A4LNU9_BURPS/394-459
A4LVL5_BURPS/230-295
A4MFY6_BURPS/219-277
A4MGJ5_BURPS/85-149
A4MGW4_BURPS/206-272
A4MHI9_BURPS/242-308
A4MHR3_BURPS/540-611
A4MHU6_BURPS/201-269
A4MXE6_HAEIF/121-186
A4MZA6_HAEIF/234-300
A4N097_HAEIF/194-260
A4N5G0_HAEIF/194-260
A4N615_HAEIF/234-300
A4N745_HAEIF/121-186
A4N9M2_HAEIF/194-260
A4NBT3_HAEIF/234-300
A4NC61_HAEIF/121-186
A4NDZ9_HAEIF/194-260
A4NGS5_HAEIF/234-300
A4NHC9_HAEIF/121-186
A4NIJ8_HAEIF/194-260
A4NMB8_HAEIF/121-186
A4NN00_HAEIF/234-300
A4NRP1_HAEIF/194-260
A4NSA9_HAEIF/234-300
A4NU20_HAEIF/121-186
A4NXE8_HAEIF/102-168
A4NYF4_HAEIF/190-235
A4NYV7_HAEIF/28-92
A4QA39_CORGB/143-207
A4QAS7_CORGB/258-322
A4QB42_CORGB/156-222
A4QBB1_CORGB/144-208
A4QC90_CORGB/252-319
A4QCL7_CORGB/246-318
A4QH05_CORGB/266-330
A4QH63_CORGB/147-211
A4QZ71_MAGO7/845-923
A4R2B3_MAGO7/1913-1978
A4R2G8_MAGO7/1318-1383
A4RB04_MAGO7/531-596
A4RC82_MAGO7/884-996
A4RI05_MAGO7/854-918
A4RIC6_MAGO7/561-626
A4RK19_MAGO7/726-791
A4RKZ5_MAGO7/716-781
A4RLC5_MAGO7/1008-1089
A4S2M1_OSTLU/24-89
A4SD36_PROVI/223-288
A4SD96_PROVI/445-504
A4SD97_PROVI/475-542
A4SEJ5_PROVI/452-518
A4SEQ9_PROVI/336-402
A4SEY6_PROVI/149-213
A4SF99_PROVI/363-430
A4SGQ4_PROVI/141-207
A4SH59_AERS4/633-701
A4SH64_AERS4/425-508
A4SHG0_AERS4/211-272
A4SHS3_AERS4/246-314
A4SJZ0_AERS4/258-323
A4SKC6_AERS4/205-270
A4SL24_AERS4/122-188
A4SMQ3_AERS4/711-776
A4SN64_AERS4/279-344
A4SPH4_AERS4/333-398
A4SQA9_AERS4/455-521
A4SQC1_AERS4/473-540
A4SQU0_AERS4/555-620
A4SR40_AERS4/282-347
A4SRC6_AERS4/290-355
A4SRN7_AERS4/212-275
A4SSJ1_AERS4/228-294
A4SSK4_AERS4/159-224
A4SST0_AERS4/257-315
A4ST09_AERS4/219-302
A4ST40_AERS4/131-196
A4STA9_AERS4/237-299
A4STF5_AERS4/280-346
A4STN8_AERS4/257-320
A4SWB9_POLSQ/218-283
A4SWT7_POLSQ/599-671
A4SXT7_POLSQ/257-326
A4SYA4_POLSQ/147-211
A4SZ96_POLSQ/206-272
A4SZG6_POLSQ/666-733
A4SZV8_POLSQ/308-374
A4T0M2_POLSQ/535-607
A4T1Z0_MYCGI/156-220
A4T321_MYCGI/158-224
A4T372_MYCGI/112-178
A4T3S0_MYCGI/222-288
A4T4B6_MYCGI/479-546
A4T4M0_MYCGI/156-220
A4T6T6_MYCGI/246-318
A4T783_MYCGI/231-321
A4T7P0_MYCGI/268-332
A4T8P8_MYCGI/315-382
A4TAL4_MYCGI/289-357
A4TCW0_MYCGI/156-220
A4TDH5_MYCGI/321-387
A4TE03_MYCGI/236-302
A4TF91_MYCGI/291-362
A4TGH2_MYCGI/153-217
A4TGS7_YERPP/233-293
A4THJ9_YERPP/282-347
A4TIB8_YERPP/256-320
A4TIX8_YERPP/202-262
A4TJQ9_YERPP/238-304
A4TJY4_YERPP/739-803
A4TMH2_YERPP/228-291
A4TMI2_YERPP/280-349
A4TMR5_YERPP/237-301
A4TMX3_YERPP/252-320
A4TNI6_YERPP/448-513
A4TPI7_YERPP/204-270
A4TPX5_YERPP/291-356
A4TRJ5_YERPP/136-196
A4TS03_YERPP/397-462
A4TSB4_YERPP/238-300
A4TSG2_YERPP/139-204
A4TU22_9PROT/11-69
A4TUR3_9PROT/269-337
A4TUV3_9PROT/335-415
A4TUV4_9PROT/302-370
A4TV98_9PROT/378-446
A4TVG0_9PROT/846-911
A4TVQ9_9PROT/620-685
A4TW03_9PROT/512-580
A4TW23_9PROT/269-337
A4TW37_9PROT/496-564
A4TWC0_9PROT/374-439
A4TWL2_9PROT/422-488
A4TWZ1_9PROT/212-280
A4TX20_9PROT/301-366
A4TX85_9PROT/436-501
A4TXE0_9PROT/242-308
A4TXE1_9PROT/420-490
A4TXE1_9PROT/810-878
A4TXP4_9PROT/392-458
A4TXQ8_9PROT/485-550
A4TXT8_9PROT/489-557
A4TXT9_9PROT/449-517
A4TY56_9PROT/441-509
A4TY76_9PROT/408-473
A4TY78_9PROT/247-312
A4TY83_9PROT/334-402
A4TYH2_9PROT/403-471
A4TYK1_9PROT/192-287
A4TYK5_9PROT/396-464
A4TYW8_9PROT/712-777
A4TZ90_9PROT/292-360
A4TZ93_9PROT/519-587
A4TZC3_9PROT/298-368
A4TZH3_9PROT/325-393
A4TZK2_9PROT/142-204
A4TZK4_9PROT/507-578
A4TZN5_9PROT/492-560
A4TZU6_9PROT/524-592
A4TZX9_9PROT/555-621
A4U019_9PROT/432-500
A4U020_9PROT/448-516
A4U070_9PROT/614-682
A4U0D3_9PROT/369-434
A4U0Q2_9PROT/335-404
A4U0R1_9PROT/321-391
A4U0R5_9PROT/479-547
A4U0T5_9PROT/450-517
A4U0T6_9PROT/439-506
A4U0W0_9PROT/307-375
A4U0Z7_9PROT/238-330
A4U104_9PROT/135-192
A4U1E8_9PROT/469-536
A4U1M9_9PROT/591-660
A4U1W8_9PROT/308-373
A4U1Z6_9PROT/69-137
A4U292_9PROT/73-138
A4U2C8_9PROT/856-921
A4U2G0_9PROT/1100-1167
A4U2H0_9PROT/532-597
A4U2M2_9PROT/275-344
A4U2Z2_9PROT/226-293
A4U367_9PROT/250-316
A4U370_9PROT/424-490
A4U394_9PROT/209-276
A4U3C7_9PROT/487-552
A4U3C8_9PROT/578-647
A4U3D7_9PROT/341-408
A4U3D9_9PROT/157-222
A4U3E1_9PROT/446-514
A4U3G0_9PROT/342-410
A4U3H0_9PROT/551-616
A4U3I8_9PROT/360-425
A4U486_9PROT/380-448
A4U495_9PROT/242-307
A4U4D3_9PROT/336-404
A4U4M5_9PROT/620-688
A4U4S4_9PROT/674-741
A4U4W6_9PROT/403-469
A4U4Z2_9PROT/475-543
A4U5F1_9PROT/664-732
A4U5F4_9PROT/237-305
A4U5F7_9PROT/162-227
A4U5G5_9PROT/729-798
A4U5H8_9PROT/500-568
A4U5M7_9PROT/667-735
A4UIZ7_XENNE/240-302
A4VEV9_TETTH/567-638
A4VFK8_PSEU5/461-529
A4VFL1_PSEU5/562-630
A4VFL3_PSEU5/781-849
A4VFN7_PSEU5/368-436
A4VFV1_PSEU5/442-507
A4VFV8_PSEU5/403-470
A4VG07_PSEU5/621-689
A4VG72_PSEU5/1213-1281
A4VG92_PSEU5/221-280
A4VGA9_PSEU5/282-349
A4VGB0_PSEU5/55-123
A4VGC1_PSEU5/427-494
A4VGF5_PSEU5/186-249
A4VGG8_PSEU5/272-337
A4VGJ3_PSEU5/276-338
A4VGN1_PSEU5/205-272
A4VI01_PSEU5/251-316
A4VI10_PSEU5/210-275
A4VIL4_PSEU5/303-370
A4VIL7_PSEU5/603-671
A4VJH7_PSEU5/408-473
A4VK23_PSEU5/308-373
A4VK60_PSEU5/383-450
A4VKV8_PSEU5/445-513
A4VKX3_PSEU5/630-696
A4VL04_PSEU5/514-578
A4VL96_PSEU5/195-260
A4VM92_PSEU5/282-340
A4VMA5_PSEU5/226-290
A4VMJ2_PSEU5/177-243
A4VMX3_PSEU5/271-336
A4VN09_PSEU5/226-289
A4VN10_PSEU5/235-301
A4VN76_PSEU5/792-859
A4VNH7_PSEU5/322-389
A4VNI1_PSEU5/195-260
A4VP46_PSEU5/231-297
A4VP93_PSEU5/412-502
A4VPL1_PSEU5/424-489
A4VPM2_PSEU5/756-822
A4VPW8_PSEU5/225-291
A4VPZ7_PSEU5/195-261
A4VQ54_PSEU5/391-456
A4VQD7_PSEU5/1059-1127
A4VQL9_PSEU5/309-375
A4VQN1_PSEU5/335-400
A4VQV2_PSEU5/173-238
A4VQX7_PSEU5/418-483
A4VRA4_PSEU5/169-242
A4VRA7_PSEU5/491-559
A4VRL0_PSEU5/438-506
A4VRR5_PSEU5/247-312
A4VRS6_PSEU5/375-443
A4VS53_PSEU5/525-593
A4VS55_PSEU5/427-496
A4VUT3_STRSY/144-201
A4VVC1_STRSY/239-306
A4VW35_STRSY/208-274
A4VWY7_STRSY/236-301
A4W130_STRS2/144-201
A4W1M3_STRS2/239-306
A4W2E4_STRS2/208-274
A4W389_STRS2/236-301
A4W5J9_ENT38/398-460
A4W6B7_ENT38/257-320
A4W772_ENT38/203-269
A4W858_ENT38/663-730
A4W8M6_ENT38/268-336
A4W8Z8_ENT38/136-199
A4W9Y9_ENT38/211-271
A4WA09_ENT38/242-307
A4WCC4_ENT38/240-304
A4WCN3_ENT38/469-534
A4WDC5_ENT38/249-317
A4WDX2_ENT38/292-357
A4WEF9_ENT38/236-302
A4WEZ5_ENT38/136-196
A4WF22_ENT38/282-347
A4WFJ2_ENT38/233-293
A4WG86_ENT38/238-300
A4WGC1_ENT38/129-193
A4WGH8_ENT38/159-224
A4WNG3_RHOS5/352-417
A4WNM1_RHOS5/244-308
A4WP40_RHOS5/434-504
A4WQF6_RHOS5/380-448
A4WRJ3_RHOS5/115-182
A4WRM7_RHOS5/374-439
A4WS76_RHOS5/242-332
A4WSH2_RHOS5/233-291
A4WSK4_RHOS5/668-734
A4WSL7_RHOS5/135-197
A4WSL9_RHOS5/505-576
A4WSV4_RHOS5/206-271
A4WT53_RHOS5/386-452
A4WTV7_RHOS5/84-149
A4WV50_RHOS5/395-461
A4WV97_RHOS5/284-348
A4WVN8_RHOS5/321-386
A4WWS9_RHOS5/211-276
A4WX18_RHOS5/365-430
A4WXJ6_RHOS5/465-533
A4WXZ6_RHOS5/192-287
A4WYT5_RHOS5/230-295
A4WZ27_RHOS5/138-200
A4WZL0_RHOS5/246-312
A4X1S1_SALTO/153-230
A4X2K2_SALTO/144-208
A4X3J4_SALTO/280-347
A4X466_SALTO/112-179
A4X4T4_SALTO/249-316
A4X513_SALTO/157-224
A4X5B1_SALTO/262-327
A4X5L0_SALTO/232-297
A4X5U3_SALTO/102-178
A4X6T2_SALTO/259-326
A4X7Q1_SALTO/222-273
A4X813_SALTO/233-300
A4X8X5_SALTO/251-318
A4XB17_SALTO/284-351
A4XC76_SALTO/767-835
A4XD97_SALTO/247-313
A4XDD5_SALTO/265-331
A4XEJ2_NOVAD/1227-1295
A4XEJ3_NOVAD/279-345
A4XFD1_NOVAD/476-544
A4XFD2_NOVAD/275-341
A4XGM3_CALS8/210-277
A4XJ45_CALS8/165-276
A4XL02_CALS8/246-312
A4XL33_CALS8/345-412
A4XLT6_CALS8/238-304
A4XMJ6_CALS8/342-407
A4XNM7_PSEMY/497-565
A4XNN0_PSEMY/168-241
A4XNN3_PSEMY/378-446
A4XP67_PSEMY/221-280
A4XQ58_PSEMY/401-466
A4XQE7_PSEMY/229-291
A4XQI7_PSEMY/444-509
A4XQT8_PSEMY/412-502
A4XQW8_PSEMY/309-375
A4XRF0_PSEMY/277-334
A4XRH2_PSEMY/241-307
A4XRI8_PSEMY/603-672
A4XSA9_PSEMY/244-309
A4XT28_PSEMY/283-348
A4XT30_PSEMY/232-291
A4XT63_PSEMY/226-291
A4XTC7_PSEMY/225-289
A4XTK7_PSEMY/305-370
A4XTR7_PSEMY/213-278
A4XUH8_PSEMY/237-303
A4XV58_PSEMY/260-325
A4XV67_PSEMY/210-275
A4XW67_PSEMY/189-255
A4XWJ7_PSEMY/407-472
A4XWL4_PSEMY/252-312
A4XX36_PSEMY/319-384
A4XYC0_PSEMY/756-821
A4XYI0_PSEMY/600-668
A4XYU8_PSEMY/419-484
A4XYZ8_PSEMY/408-481
A4XZM2_PSEMY/183-248
A4XZV0_PSEMY/256-320
A4XZX4_PSEMY/133-196
A4Y015_PSEMY/404-469
A4Y0C4_PSEMY/370-438
A4Y0E2_PSEMY/1064-1132
A4Y0E3_PSEMY/412-480
A4Y0E4_PSEMY/486-554
A4Y0N8_PSEMY/209-276
A4Y143_PSEMY/372-439
A4Y1F2_SHEPC/127-195
A4Y209_SHEPC/262-328
A4Y252_SHEPC/706-772
A4Y2B5_SHEPC/235-296
A4Y2C1_SHEPC/126-191
A4Y2T4_SHEPC/371-472
A4Y362_SHEPC/431-498
A4Y3P1_SHEPC/214-279
A4Y455_SHEPC/200-269
A4Y4Z2_SHEPC/205-271
A4Y679_SHEPC/498-563
A4Y6X0_SHEPC/245-310
A4Y770_SHEPC/249-315
A4Y7Y6_SHEPC/783-849
A4Y8E1_SHEPC/379-446
A4Y8L7_SHEPC/136-202
A4Y953_SHEPC/298-363
A4YA08_SHEPC/658-726
A4YA71_SHEPC/1039-1104
A4YAM9_SHEPC/721-786
A4YAQ9_SHEPC/494-561
A4YC70_SHEPC/233-317
A4YCA0_SHEPC/467-533
A4YCJ4_SHEPC/134-198
A4YJH4_BRASO/603-671
A4YJV8_BRASO/233-298
A4YJX3_BRASO/335-401
A4YKM9_BRASO/218-283
A4YL87_BRASO/363-428
A4YML3_BRASO/917-986
A4YN24_BRASO/244-306
A4YN73_BRASO/85-150
A4YNV3_BRASO/210-305
A4YNX5_BRASO/241-306
A4YP79_BRASO/399-464
A4YPD4_BRASO/157-227
A4YPW8_BRASO/192-257
A4YPX0_BRASO/433-516
A4YQT4_BRASO/274-345
A4YRJ5_BRASO/352-421
A4YRM9_BRASO/237-303
A4YRX9_BRASO/554-619
A4YT16_BRASO/282-347
A4YT17_BRASO/488-553
A4YTG3_BRASO/326-394
A4YTN3_BRASO/378-443
A4YTN4_BRASO/378-443
A4YTQ5_BRASO/246-345
A4YUP5_BRASO/507-578
A4YUQ5_BRASO/139-200
A4YUX7_BRASO/1441-1509
A4YUY7_BRASO/318-390
A4YV09_BRASO/225-290
A4YV82_BRASO/372-437
A4YVY0_BRASO/647-728
A4YWZ3_BRASO/341-406
A4YX30_BRASO/230-288
A4YX43_BRASO/262-331
A4YXP4_BRASO/537-606
A4YXU4_BRASO/457-523
A4YYM5_BRASO/378-446
A4YYM5_BRASO/949-1014
A4YZM5_BRASO/243-301
A4YZP7_BRASO/253-311
A4YZU4_BRASO/357-424
A4YZU7_BRASO/121-186
A4Z015_BRASO/672-740
A4Z043_BRASO/488-555
A4Z0L9_BRASO/264-322
A4Z1T3_BRASO/1-61
A4Z279_BRASO/159-226
A4Z2A1_BRASO/807-872
A4Z2K2_BRASO/200-267
A4Z2Q1_BRASO/352-420
A4Z2W3_BRASO/672-738
A4Z356_BRASO/831-896
A4Z366_BRASO/41-107
A4Z370_BRASO/328-393
A4Z3H2_BRASO/158-223
A4ZPP2_SOYBN/344-409
A4ZV26_9GAMM/216-276
A4ZYA5_CUCME/343-408
A5AAN3_ASPNC/277-345
A5AMP3_VITVI/355-420
A5AQS0_VITVI/885-949
A5AVW2_VITVI/368-433
A5B1L1_VITVI/707-772
A5B9C2_VITVI/893-957
A5C7R7_VITVI/351-416
A5CB30_VITVI/343-408
A5CDH2_ORITB/726-802
A5CDL5_ORITB/290-356
A5CE77_ORITB/298-366
A5CED2_ORITB/700-769
A5CEJ8_ORITB/726-802
A5CN58_CLAM3/334-402
A5CNT8_CLAM3/273-339
A5CPU0_CLAM3/289-356
A5CQE2_CLAM3/323-388
A5CTI0_CLAM3/151-215
A5CTX1_CLAM3/263-330
A5CTY8_CLAM3/150-216
A5CUQ1_CLAM3/604-672
A5CUR2_CLAM3/295-362
A5CX52_VESOH/499-569
A5CYR2_PELTS/361-428
A5CYX4_PELTS/354-419
A5CZK4_PELTS/461-526
A5CZX5_PELTS/390-452
A5D0L6_PELTS/210-276
A5D189_PELTS/234-301
A5D1A7_PELTS/335-399
A5D1X3_PELTS/140-222
A5D2C4_PELTS/581-647
A5D492_PELTS/135-199
A5D567_PELTS/248-315
A5D5S2_PELTS/262-329
A5D5Z4_PELTS/1553-1618
A5D658_PELTS/132-199
A5D6A7_PELTS/179-244
A5D6C8_PELTS/258-325
A5D9W3_PICGU/35-100
A5DJ07_PICGU/489-553
A5DM96_PICGU/1907-1972
A5DS11_LODEL/523-587
A5DTL5_LODEL/2092-2157
A5DZR7_LODEL/511-575
A5E5X7_LODEL/495-560
A5E892_BRASB/603-671
A5E8E2_BRASB/233-298
A5E8N4_BRASB/335-401
A5E9F4_BRASB/328-393
A5E9G8_BRASB/824-889
A5E9S7_BRASB/672-738
A5E9Y4_BRASB/352-420
A5EA27_BRASB/200-267
A5EAC7_BRASB/803-868
A5EAE7_BRASB/159-226
A5EB41_BRASB/1-61
A5EC72_BRASB/287-355
A5ECQ1_BRASB/259-317
A5EDG0_BRASB/211-306
A5EDI1_BRASB/227-292
A5EDU6_BRASB/398-463
A5EEH4_BRASB/192-257
A5EFH8_BRASB/274-345
A5EG71_BRASB/329-398
A5EGA9_BRASB/237-303
A5EGB8_BRASB/537-606
A5EHA9_BRASB/262-331
A5EHC1_BRASB/230-288
A5EHF7_BRASB/339-404
A5EHX8_BRASB/592-657
A5EIZ1_BRASB/139-200
A5EIZ3_BRASB/507-578
A5EJC9_BRASB/246-345
A5EJE5_BRASB/378-443
A5EJE6_BRASB/378-443
A5EJL9_BRASB/1018-1086
A5EJM8_BRASB/318-389
A5EJQ4_BRASB/226-292
A5EJX0_BRASB/372-437
A5EKX9_BRASB/488-555
A5EL83_BRASB/450-515
A5EL84_BRASB/283-346
A5ELG0_BRASB/647-726
A5EMB5_BRASB/567-632
A5EMQ9_BRASB/507-573
A5ENK9_BRASB/358-426
A5ENK9_BRASB/929-994
A5EP63_BRASB/165-230
A5EPM7_BRASB/240-298
A5EPP6_BRASB/253-311
A5EPT8_BRASB/330-397
A5EPU1_BRASB/121-186
A5EQ09_BRASB/672-740
A5EQ48_BRASB/230-295
A5EQZ7_BRASB/244-306
A5ERB3_BRASB/747-816
A5ESG2_BRASB/247-305
A5EST8_BRASB/370-435
A5ET21_BRASB/179-249
A5ETL0_BRASB/214-279
A5EU25_BRASB/160-225
A5EVU5_DICNV/356-421
A5EWK5_DICNV/483-554
A5EY96_DICNV/219-286
A5EYF7_DICNV/181-246
A5EYT4_VIBC3/400-480
A5EYW5_VIBC3/312-379
A5EYY0_VIBC3/279-342
A5EZS3_VIBC3/479-544
A5EZU5_VIBC3/61-163
A5EZV1_VIBC3/564-631
A5EZV6_VIBC3/469-534
A5F0A4_VIBC3/291-357
A5F0E0_VIBC3/269-337
A5F0E8_VIBC3/185-248
A5F1A4_VIBC3/254-319
A5F271_VIBC3/340-416
A5F2K4_VIBC3/174-276
A5F2K5_VIBC3/188-271
A5F3R2_VIBC3/788-853
A5F4P9_VIBC3/131-196
A5F4T2_VIBC3/226-283
A5F4V0_VIBC3/247-309
A5F5I9_VIBC3/290-355
A5F5Q3_VIBC3/282-347
A5F6D5_VIBC3/125-191
A5F6X3_VIBC3/373-441
A5F767_VIBC3/356-421
A5F7M7_VIBC3/621-686
A5F815_VIBC3/445-511
A5F880_VIBC3/153-217
A5F8I2_VIBC3/606-671
A5F8L2_VIBC3/212-277
A5F8V2_VIBC3/205-272
A5F941_VIBC3/507-575
A5FA00_FLAJ1/198-266
A5FA33_FLAJ1/350-410
A5FAC0_FLAJ1/1106-1172
A5FAQ9_FLAJ1/969-1034
A5FB53_FLAJ1/357-422
A5FB98_FLAJ1/233-301
A5FBD1_FLAJ1/272-340
A5FBX3_FLAJ1/231-297
A5FC18_FLAJ1/176-241
A5FC73_FLAJ1/872-938
A5FCP3_FLAJ1/193-258
A5FCY4_FLAJ1/235-299
A5FCZ0_FLAJ1/182-247
A5FD41_FLAJ1/846-913
A5FD45_FLAJ1/848-914
A5FD83_FLAJ1/276-344
A5FDB3_FLAJ1/589-654
A5FDG7_FLAJ1/272-340
A5FE88_FLAJ1/302-370
A5FEG2_FLAJ1/230-295
A5FEJ6_FLAJ1/835-903
A5FEK4_FLAJ1/518-586
A5FEK5_FLAJ1/172-239
A5FEZ5_FLAJ1/666-734
A5FF82_FLAJ1/833-900
A5FFE3_FLAJ1/217-282
A5FFW7_FLAJ1/239-305
A5FGB2_FLAJ1/232-298
A5FHH5_FLAJ1/362-430
A5FI66_FLAJ1/852-918
A5FIC2_FLAJ1/817-883
A5FIH1_FLAJ1/334-402
A5FIH6_FLAJ1/258-323
A5FJG3_FLAJ1/200-266
A5FK99_FLAJ1/478-546
A5FLF8_FLAJ1/254-325
A5FM98_FLAJ1/322-387
A5FMJ0_FLAJ1/124-191
A5FMR7_FLAJ1/224-297
A5FNE5_FLAJ1/358-423
A5FP66_DEHSB/205-268
A5FPA8_DEHSB/357-423
A5FQ40_DEHSB/142-206
A5FQK9_DEHSB/246-310
A5FQP5_DEHSB/901-966
A5FRJ7_DEHSB/632-697
A5FSE5_DEHSB/550-604
A5FSG9_DEHSB/847-912
A5FSK5_DEHSB/359-426
A5FSU8_DEHSB/165-230
A5FT04_ACICJ/223-288
A5FT60_ACICJ/867-932
A5FU13_ACICJ/641-709
A5FVA7_ACICJ/241-305
A5FVP4_ACICJ/254-318
A5FW20_ACICJ/259-324
A5FWF2_ACICJ/641-709
A5FWK2_ACICJ/184-252
A5FWU0_ACICJ/242-301
A5FYR1_ACICJ/213-280
A5FZQ3_ACICJ/322-387
A5G051_ACICJ/147-209
A5G053_ACICJ/513-584
A5G0F3_ACICJ/254-318
A5G384_GEOUR/420-488
A5G3D1_GEOUR/446-521
A5G3D5_GEOUR/354-445
A5G3J1_GEOUR/161-252
A5G3U3_GEOUR/668-735
A5G434_GEOUR/391-455
A5G449_GEOUR/325-393
A5G489_GEOUR/288-352
A5G4Y5_GEOUR/324-390
A5G504_GEOUR/222-286
A5G513_GEOUR/390-455
A5G549_GEOUR/563-629
A5G558_GEOUR/239-303
A5G587_GEOUR/528-593
A5G5E6_GEOUR/126-193
A5G5F8_GEOUR/360-428
A5G5N6_GEOUR/181-245
A5G5U2_GEOUR/302-370
A5G5X8_GEOUR/349-416
A5G6V3_GEOUR/31-97
A5G6W5_GEOUR/445-511
A5G6W6_GEOUR/556-623
A5G6X8_GEOUR/444-509
A5G6Y0_GEOUR/445-511
A5G702_GEOUR/194-259
A5G7F1_GEOUR/409-483
A5G7F9_GEOUR/176-251
A5G7L0_GEOUR/272-336
A5G7N1_GEOUR/301-365
A5G7X6_GEOUR/150-215
A5G8Q6_GEOUR/137-202
A5G966_GEOUR/251-319
A5G996_GEOUR/133-201
A5G9E6_GEOUR/154-254
A5G9G9_GEOUR/222-311
A5G9N9_GEOUR/279-347
A5G9X1_GEOUR/437-502
A5GA24_GEOUR/524-595
A5GA69_GEOUR/90-156
A5GA85_GEOUR/334-425
A5GAB8_GEOUR/640-707
A5GAF9_GEOUR/668-736
A5GAH6_GEOUR/416-482
A5GBC3_GEOUR/136-201
A5GBG3_GEOUR/411-479
A5GBI2_GEOUR/323-386
A5GBU4_GEOUR/411-476
A5GCD3_GEOUR/368-436
A5GCI0_GEOUR/269-335
A5GCR2_GEOUR/291-359
A5GCY6_GEOUR/513-581
A5GD64_GEOUR/514-579
A5GDA0_GEOUR/150-217
A5GDB5_GEOUR/422-490
A5GDK3_GEOUR/562-628
A5GDP9_GEOUR/150-215
A5GDS4_GEOUR/403-493
A5GDS6_GEOUR/190-280
A5GDW0_GEOUR/527-594
A5GDW1_GEOUR/259-327
A5GDW2_GEOUR/382-450
A5GDW3_GEOUR/459-527
A5GE40_GEOUR/452-520
A5GE90_GEOUR/298-364
A5GE92_GEOUR/599-667
A5GEB2_GEOUR/364-432
A5GER9_GEOUR/373-441
A5GEY6_GEOUR/270-335
A5GF26_GEOUR/618-683
A5GFE5_GEOUR/278-369
A5GFH2_GEOUR/262-327
A5GFJ9_GEOUR/681-748
A5GFK2_GEOUR/201-266
A5GFK8_GEOUR/633-698
A5GIF1_SYNPW/130-196
A5GIW9_SYNPW/241-294
A5GLJ7_SYNPW/154-220
A5GM19_SYNPW/142-203
A5GMP7_SYNPW/248-315
A5GMP9_SYNPW/251-318
A5GMQ5_SYNPW/207-272
A5GN74_SYNPW/418-486
A5GP33_SYNPW/372-440
A5GRF9_SYNR3/135-202
A5GS06_SYNR3/146-207
A5GS22_SYNR3/141-205
A5GT14_SYNR3/276-343
A5GV17_SYNR3/388-456
A5GVT0_SYNR3/219-273
A5GWF7_SYNR3/130-191
A5GWQ4_SYNR3/260-327
A5HNH9_PSESX/184-230
A5HYF8_CLOBH/242-305
A5HYI9_CLOBH/251-314
A5HYN0_CLOBH/361-429
A5HYN4_CLOBH/356-425
A5HYP7_CLOBH/243-309
A5HYR0_CLOBH/266-332
A5HZF2_CLOBH/258-323
A5HZF5_CLOBH/144-211
A5HZX3_CLOBH/82-147
A5HZY0_CLOBH/198-264
A5I097_CLOBH/125-191
A5I0G3_CLOBH/253-320
A5I0M8_CLOBH/230-294
A5I0N4_CLOBH/247-311
A5I0W2_CLOBH/218-286
A5I260_CLOBH/235-299
A5I283_CLOBH/501-567
A5I347_CLOBH/413-479
A5I350_CLOBH/260-327
A5I392_CLOBH/257-323
A5I453_CLOBH/78-144
A5I475_CLOBH/194-261
A5I4V7_CLOBH/346-411
A5I5J7_CLOBH/448-516
A5I773_CLOBH/242-307
A5I7R7_CLOBH/247-313
A5IB71_LEGPC/310-376
A5IBE3_LEGPC/246-311
A5IBS9_LEGPC/231-295
A5ICR8_LEGPC/123-189
A5ID70_LEGPC/297-362
A5IDT7_LEGPC/194-260
A5IDT7_LEGPC/592-659
A5IDX9_LEGPC/280-343
A5IEU5_LEGPC/195-262
A5IEZ8_LEGPC/205-272
A5IGJ4_LEGPC/138-204
A5IIT0_THEP1/254-322
A5IK19_THEP1/192-258
A5ILS8_THEP1/185-252
A5IML4_THEP1/502-567
A5IMU8_THEP1/104-168
A5INU7_STAA9/650-718
A5IQQ9_STAA9/122-189
A5ISU6_STAA9/232-298
A5IT19_STAA9/359-426
A5ITL6_STAA9/330-397
A5IUM4_STAA9/653-721
A5J2E8_BURMA/588-656
A5J2R0_BURMA/242-308
A5J306_BURMA/240-305
A5J4G7_BURMA/130-231
A5J4Y4_BURMA/238-304
A5J5L2_BURMA/234-299
A5J6I4_BURMA/201-269
A5J9T3_BURMA/143-206
A5J9Z4_BURMA/28-94
A5JBB6_BURMA/394-459
A5JBS4_BURMA/540-611
A5JC26_BURMA/326-426
A5JC34_BURMA/271-336
A5JC68_BURMA/213-278
A5JD19_BURMA/164-265
A5JDC3_BURMA/230-295
A5JDF3_BURMA/257-322
A5JIU4_ACIBA/121-183
A5JIU5_ACIBA/126-188
A5JIU6_ACIBA/120-182
A5JIU7_ACIBA/129-191
A5JUR4_LEPBP/89-153
A5KG45_CAMJE/149-206
A5KI75_CAMJE/131-193
A5KIM6_9FIRM/462-527
A5KIX2_9FIRM/220-286
A5KJ50_9FIRM/190-252
A5KJN0_9FIRM/264-331
A5KK53_9FIRM/81-146
A5KK67_9FIRM/84-138
A5KK76_9FIRM/90-158
A5KKY7_9FIRM/85-146
A5KM00_9FIRM/138-206
A5KM32_9FIRM/270-337
A5KN63_9FIRM/244-310
A5KPN6_9FIRM/243-309
A5KPQ7_9FIRM/182-252
A5KQS2_9FIRM/656-722
A5KQU6_9FIRM/134-199
A5KR73_9FIRM/118-159
A5KRX8_9BACT/319-388
A5KS23_9BACT/264-332
A5KSI1_9BACT/203-268
A5KSR4_9BACT/107-174
A5KTY0_9GAMM/385-453
A5KU63_9GAMM/386-454
A5KUK8_9GAMM/196-261
A5KUY7_9GAMM/125-190
A5KVT0_9GAMM/226-290
A5KW60_9GAMM/242-307
A5KWB0_9GAMM/405-470
A5KWE1_9GAMM/163-228
A5KWM3_9GAMM/299-364
A5KWV5_9GAMM/478-543
A5KWW3_9GAMM/346-411
A5KX02_9GAMM/233-293
A5KX67_9GAMM/181-259
A5KXV9_9GAMM/445-511
A5KYH0_9GAMM/125-191
A5KYM3_9GAMM/277-363
A5KYN4_9GAMM/225-293
A5KYP2_9GAMM/211-268
A5KYS9_9GAMM/117-182
A5KZA5_9GAMM/469-534
A5L083_9GAMM/233-297
A5L0G8_9GAMM/788-853
A5L0K9_9GAMM/242-304
A5L0R5_9GAMM/237-301
A5L0V7_9GAMM/220-285
A5L0X1_9GAMM/802-867
A5L0Y7_9GAMM/223-288
A5L115_9GAMM/341-406
A5L2J5_9GAMM/479-544
A5L4D3_9GAMM/209-274
A5L4Q2_9GAMM/459-527
A5L4U2_9GAMM/204-269
A5L5U5_9GAMM/282-347
A5L7F3_9GAMM/205-272
A5L7T6_9GAMM/282-348
A5L870_9GAMM/318-396
A5L8B4_9GAMM/290-355
A5LAF7_STRPN/231-297
A5LBH1_STRPN/218-283
A5LBT5_STRPN/232-298
A5LDG4_STRPN/208-274
A5LE89_STRPN/119-184
A5LF46_STRPN/216-283
A5LIX8_STRPN/119-184
A5LLQ2_STRPN/232-298
A5LM20_STRPN/231-297
A5LMS9_STRPN/208-274
A5LPD5_STRPN/218-283
A5LQH9_STRPN/216-283
A5LQX5_STRPN/235-301
A5LR99_STRPN/218-283
A5LRR2_STRPN/231-297
A5LS64_STRPN/216-283
A5LV89_STRPN/208-274
A5LVF8_STRPN/119-184
A5LY10_STRPN/119-184
A5LZM6_STRPN/216-283
A5M1S2_STRPN/235-301
A5M237_STRPN/218-283
A5M2E7_STRPN/231-297
A5M3E6_STRPN/208-274
A5M5F6_STRPN/119-184
A5M6M5_STRPN/231-297
A5M7H7_STRPN/208-274
A5M8C4_STRPN/218-283
A5M8R3_STRPN/232-298
A5M9S1_STRPN/216-268
A5MD03_STRPN/231-297
A5MGD3_STRPN/218-283
A5MGT6_STRPN/208-274
A5MIA2_STRPN/216-283
A5MIH4_STRPN/235-301
A5MIW8_STRPN/119-184
A5MK41_STRPN/216-283
A5MKQ1_STRPN/231-297
A5ML02_STRPN/119-184
A5MND8_STRPN/218-283
A5MP47_STRPN/208-274
A5MQD2_STRPN/232-298
A5MRL7_STRPN/119-184
A5MSN1_STRPN/208-274
A5MU34_STRPN/232-298
A5MVM0_STRPN/231-297
A5MVV0_STRPN/216-283
A5MXE0_STRPN/218-283
A5MZ61_CLOK5/190-257
A5MZH9_CLOK5/431-499
A5MZN5_CLOK5/83-149
A5MZR5_CLOK5/287-353
A5N004_CLOK5/63-130
A5N0B3_CLOK5/131-197
A5N0H8_CLOK5/113-177
A5N1L6_CLOK5/212-279
A5N1Q5_CLOK5/122-188
A5N1Q7_CLOK5/250-317
A5N1X4_CLOK5/56-127
A5N1X9_CLOK5/358-428
A5N2Q0_CLOK5/123-189
A5N348_CLOK5/122-188
A5N3D3_CLOK5/64-130
A5N3Y4_CLOK5/86-152
A5N472_CLOK5/154-220
A5N486_CLOK5/252-318
A5N4I8_CLOK5/249-315
A5N5N4_CLOK5/136-202
A5N5X5_CLOK5/182-249
A5N608_CLOK5/240-304
A5N609_CLOK5/104-169
A5N6T0_CLOK5/81-148
A5N769_CLOK5/283-348
A5N7Q1_CLOK5/197-262
A5N7V8_CLOK5/346-411
A5N7X1_CLOK5/240-304
A5N877_CLOK5/170-238
A5N880_CLOK5/670-738
A5N8A5_CLOK5/242-306
A5N8Q3_CLOK5/194-259
A5N8U2_CLOK5/228-295
A5P6T5_9SPHN/127-193
A5P6U0_9SPHN/559-627
A5P748_9SPHN/434-500
A5P7G6_9SPHN/249-339
A5P7L7_9SPHN/502-573
A5P7L9_9SPHN/128-188
A5P7R5_9SPHN/240-297
A5P8D7_9SPHN/169-237
A5PBD3_9SPHN/296-361
A5PEH5_9SPHN/326-394
A5TCM4_BURMA/257-322
A5TCQ3_BURMA/230-295
A5TD09_BURMA/178-279
A5TFK3_BURMA/233-298
A5TFQ1_BURMA/207-272
A5TFS0_BURMA/240-305
A5TFX0_BURMA/588-656
A5TGH6_BURMA/242-308
A5THX9_BURMA/238-304
A5TI27_BURMA/233-298
A5TJH5_BURMA/219-277
A5TJL4_BURMA/152-219
A5TJN1_BURMA/636-706
A5TK99_BURMA/234-293
A5TLW3_BURMA/31-95
A5TM56_BURMA/218-284
A5TN75_BURMA/130-231
A5TPI7_BURMA/201-269
A5TQY2_BURMA/213-278
A5TR10_BURMA/271-336
A5TR26_BURMA/326-426
A5TRC7_BURMA/540-611
A5TRI2_FUSNP/159-224
A5TTV5_FUSNP/221-288
A5TXP3_FUSNP/226-292
A5TZL8_MYCTA/157-223
A5TZY2_MYCTA/121-154
A5U0E6_MYCTA/249-313
A5U0U1_MYCTA/230-296
A5U171_MYCTA/632-700
A5U176_MYCTA/277-344
A5U7R9_MYCTA/295-362
A5U991_MYCTA/247-312
A5UBG9_HAEIE/234-300
A5UBY5_HAEIE/194-260
A5UEM5_HAEIG/194-260
A5UFE4_HAEIG/234-300
A5UG23_HAEIG/121-186
A5UPK0_ROSS1/147-211
A5UPS9_ROSS1/290-358
A5UPT7_ROSS1/194-262
A5UPU1_ROSS1/204-270
A5UPW4_ROSS1/482-546
A5UQ46_ROSS1/167-230
A5UQE0_ROSS1/458-524
A5UQK5_ROSS1/790-858
A5UQP1_ROSS1/311-375
A5UQY2_ROSS1/239-306
A5URG5_ROSS1/132-196
A5USV8_ROSS1/169-237
A5USV9_ROSS1/617-685
A5UTQ4_ROSS1/504-574
A5UTQ7_ROSS1/469-537
A5UTQ8_ROSS1/658-726
A5UUI3_ROSS1/263-328
A5UUW0_ROSS1/887-951
A5UUY7_ROSS1/259-326
A5UV04_ROSS1/254-317
A5UVM1_ROSS1/665-733
A5UVN0_ROSS1/457-521
A5UVS0_ROSS1/741-807
A5UVS7_ROSS1/168-229
A5UVT9_ROSS1/424-489
A5UVX6_ROSS1/375-443
A5UWJ9_ROSS1/187-254
A5UWM7_ROSS1/379-440
A5UX60_ROSS1/253-318
A5UXN7_ROSS1/433-499
A5UXS0_ROSS1/275-340
A5UXS2_ROSS1/462-529
A5UY46_ROSS1/345-410
A5UYL4_ROSS1/181-249
A5UYZ1_ROSS1/227-291
A5UZB3_ROSS1/308-376
A5UZN7_ROSS1/238-302
A5UZS2_ROSS1/786-854
A5UZW8_ROSS1/152-217
A5V026_ROSS1/503-571
A5V0I0_ROSS1/668-734
A5V0V1_ROSS1/283-349
A5V1N1_ROSS1/1911-1979
A5V1R1_ROSS1/490-558
A5V2V1_SPHWW/146-203
A5V2V4_SPHWW/516-587
A5V2X2_SPHWW/403-473
A5V3A3_SPHWW/302-367
A5V3L5_SPHWW/427-493
A5V450_SPHWW/389-454
A5V5G0_SPHWW/351-419
A5V635_SPHWW/236-299
A5V6B3_SPHWW/664-729
A5V7P9_SPHWW/136-200
A5V8H7_SPHWW/232-285
A5V9R5_SPHWW/566-634
A5V9S9_SPHWW/120-185
A5VAI9_SPHWW/229-297
A5VAL1_SPHWW/462-532
A5VCA5_SPHWW/183-251
A5VCP4_SPHWW/132-189
A5VD39_SPHWW/156-222
A5VD80_SPHWW/285-352
A5VEQ2_SPHWW/209-274
A5VEQ4_SPHWW/280-346
A5VEY9_SPHWW/234-297
A5VF40_SPHWW/392-458
A5VFJ7_SPHWW/245-311
A5VFS0_SPHWW/234-298
A5VGE3_SPHWW/65-134
A5VGI6_SPHWW/269-339
A5VGP5_SPHWW/474-542
A5VGP8_SPHWW/155-220
A5VGT1_SPHWW/376-443
A5VHH2_LACRD/377-444
A5VHL0_LACRD/194-256
A5VHR6_LACRD/149-216
A5VIL2_LACRD/257-323
A5VKW0_LACRD/260-327
A5VN70_BRUO2/209-275
A5VNN9_BRUO2/200-267
A5VPC7_BRUO2/328-397
A5VPF9_BRUO2/241-306
A5VPG2_BRUO2/543-612
A5VQI0_BRUO2/567-633
A5VQP0_BRUO2/525-596
A5VQP2_BRUO2/136-198
A5VT48_BRUO2/352-417
A5VT53_BRUO2/605-673
A5VTG6_BRUO2/110-180
A5VTX0_BRUO2/227-292
A5VWD5_PSEP1/238-304
A5VWF9_PSEP1/241-307
A5VWR4_PSEP1/373-441
A5VX26_PSEP1/221-280
A5VX43_PSEP1/370-438
A5VX50_PSEP1/253-311
A5VXC1_PSEP1/256-321
A5VXX5_PSEP1/232-291
A5VYX7_PSEP1/203-268
A5VYZ2_PSEP1/211-277
A5VZA2_PSEP1/282-340
A5VZF9_PSEP1/408-476
A5VZR3_PSEP1/308-373
A5VZR8_PSEP1/239-299
A5W0A4_PSEP1/228-292
A5W0J2_PSEP1/184-252
A5W0Y5_PSEP1/196-288
A5W141_PSEP1/264-329
A5W156_PSEP1/651-719
A5W1R8_PSEP1/153-217
A5W1Y2_PSEP1/486-554
A5W1Y5_PSEP1/168-241
A5W215_PSEP1/267-332
A5W259_PSEP1/361-427
A5W2F1_PSEP1/280-345
A5W2K1_PSEP1/241-314
A5W2K7_PSEP1/315-383
A5W2K8_PSEP1/173-241
A5W2U5_PSEP1/212-275
A5W2W1_PSEP1/317-384
A5W2W2_PSEP1/171-239
A5W2X0_PSEP1/272-333
A5W2X1_PSEP1/272-335
A5W2X8_PSEP1/598-664
A5W316_PSEP1/201-263
A5W408_PSEP1/209-274
A5W416_PSEP1/211-313
A5W457_PSEP1/238-304
A5W4E3_PSEP1/180-247
A5W4E3_PSEP1/750-820
A5W4V6_PSEP1/237-302
A5W4Z7_PSEP1/195-260
A5W5K9_PSEP1/224-291
A5W5Q5_PSEP1/525-593
A5W5Q7_PSEP1/427-495
A5W6E9_PSEP1/231-297
A5W6K3_PSEP1/710-776
A5W6W3_PSEP1/458-523
A5W6W5_PSEP1/480-545
A5W754_PSEP1/305-370
A5W7N9_PSEP1/796-863
A5W7S9_PSEP1/233-292
A5W7T1_PSEP1/285-350
A5W8E8_PSEP1/240-306
A5W8G4_PSEP1/244-309
A5W8I4_PSEP1/362-429
A5W8N7_PSEP1/412-502
A5W970_PSEP1/756-822
A5W9G7_PSEP1/418-483
A5W9K9_PSEP1/397-462
A5WA82_PSEP1/133-196
A5WAW0_PSEP1/1461-1530
A5WB37_PSEP1/205-272
A5WB95_PSEP1/221-269
A5WBW6_PSYWF/319-384
A5WBW7_PSYWF/239-297
A5WC82_PSYWF/268-331
A5WCF1_PSYWF/369-435
A5WDA6_PSYWF/253-325
A5WDB7_PSYWF/251-317
A5WE24_PSYWF/344-409
A5WEA5_PSYWF/230-296
A5WGF3_PSYWF/147-224
A5WH91_PSYWF/299-365
A5WHG0_PSYWF/245-316
A5WJK2_MYCTF/157-223
A5WKC7_MYCTF/249-313
A5WKS4_MYCTF/230-296
A5WL04_MYCTF/239-311
A5WL50_MYCTF/632-700
A5WL54_MYCTF/277-344
A5WSG0_MYCTF/295-362
A5WTY2_MYCTF/277-343
A5WY44_RHIRD/464-530
A5XGR7_BURMA/234-293
A5XHD3_BURMA/540-610
A5XHF0_BURMA/152-219
A5XI06_BURMA/46-110
A5XI52_BURMA/219-277
A5XI59_BURMA/218-284
A5XJG8_BURMA/233-298
A5XJM4_BURMA/588-656
A5XJY7_BURMA/242-308
A5XK79_BURMA/240-305
A5XK98_BURMA/207-272
A5XLI9_BURMA/130-231
A5XME9_BURMA/395-460
A5XNF1_BURMA/219-277
A5XNI4_BURMA/218-284
A5XNS5_BURMA/34-98
A5XQD1_BURMA/234-293
A5XQX6_BURMA/238-304
A5XRK2_BURMA/234-299
A5XSG4_BURMA/201-269
A5XVR9_BURMA/144-207
A5XVX7_BURMA/28-94
A5XWQ2_BURMA/540-611
A5XX05_BURMA/326-426
A5XX13_BURMA/271-336
A5XX48_BURMA/213-278
A5XY03_BURMA/178-279
A5XYD0_BURMA/257-322
A5XYE2_BURMA/233-298
A5XYT1_BURMA/540-610
A5XYU7_BURMA/152-219
A5YRT8_9PSED/284-349
A5Z3C6_9FIRM/277-344
A5Z3H3_9FIRM/211-276
A5Z3H7_9FIRM/258-325
A5Z3I6_9FIRM/248-314
A5Z4C9_9FIRM/249-315
A5Z501_9FIRM/73-138
A5Z508_9FIRM/123-189
A5Z542_9FIRM/137-205
A5Z5C3_9FIRM/670-738
A5Z5E6_9FIRM/180-248
A5Z5F7_9FIRM/84-146
A5Z5H6_9FIRM/123-189
A5Z5R1_9FIRM/352-418
A5Z6V7_9FIRM/152-214
A5Z889_9FIRM/256-319
A5Z8U6_9FIRM/233-295
A5Z907_9FIRM/547-613
A5ZA08_9FIRM/124-189
A5ZB26_9BACE/833-899
A5ZB38_9BACE/845-908
A5ZB46_9BACE/800-867
A5ZB65_9BACE/178-243
A5ZBS9_9BACE/166-231
A5ZCA9_9BACE/272-340
A5ZCC9_9BACE/799-864
A5ZCD6_9BACE/215-281
A5ZDA2_9BACE/433-499
A5ZDR5_9BACE/512-577
A5ZDS0_9BACE/411-476
A5ZDW5_9BACE/400-466
A5ZEE0_9BACE/819-884
A5ZEM5_9BACE/812-878
A5ZF35_9BACE/811-877
A5ZF56_9BACE/779-845
A5ZFQ6_9BACE/710-775
A5ZFT5_9BACE/951-1017
A5ZGA4_9BACE/817-884
A5ZGE6_9BACE/411-476
A5ZGS5_9BACE/812-877
A5ZGV0_9BACE/812-878
A5ZH37_9BACE/630-695
A5ZHK5_9BACE/368-435
A5ZI83_9BACE/260-328
A5ZID7_9BACE/820-885
A5ZIE6_9BACE/800-869
A5ZIF5_9BACE/291-356
A5ZIK5_9BACE/416-482
A5ZIM3_9BACE/807-872
A5ZIV3_9BACE/406-471
A5ZIV7_9BACE/800-866
A5ZIY4_9BACE/441-508
A5ZIY5_9BACE/310-376
A5ZJ51_9BACE/646-713
A5ZJE0_9BACE/285-353
A5ZJY6_9BACE/450-515
A5ZJZ4_9BACE/863-926
A5ZK97_9BACE/272-337
A5ZL09_9BACE/813-880
A5ZL72_9BACE/850-912
A5ZLH4_9BACE/812-877
A5ZLU4_9BACE/549-614
A5ZMW6_9FIRM/528-593
A5ZN31_9FIRM/285-351
A5ZN34_9FIRM/474-540
A5ZNC5_9FIRM/307-373
A5ZNY8_9FIRM/265-331
A5ZNZ3_9FIRM/599-665
A5ZP07_9FIRM/203-273
A5ZPI1_9FIRM/158-224
A5ZQT3_9FIRM/245-310
A5ZR46_9FIRM/194-260
A5ZR92_9FIRM/625-691
A5ZRP0_9FIRM/14-77
A5ZS20_9FIRM/139-206
A5ZS83_9FIRM/256-319
A5ZST3_9FIRM/167-233
A5ZT64_9FIRM/85-151
A5ZTH9_9FIRM/355-421
A5ZTI1_9FIRM/297-363
A5ZTR7_9FIRM/150-217
A5ZTY3_9FIRM/473-539
A5ZU29_9FIRM/234-299
A5ZU82_9FIRM/352-418
A5ZU83_9FIRM/566-631
A5ZU86_9FIRM/572-640
A5ZU88_9FIRM/55-86
A5ZUB6_9FIRM/286-353
A5ZWR6_9FIRM/124-189
A5ZWW1_9FIRM/202-263
A5ZXH1_9FIRM/225-291
A5ZY83_9FIRM/345-411
A5ZYC4_9FIRM/249-316
A5ZYU7_9FIRM/1-53
A5ZZ84_VIBCH/564-631
A5ZZ89_VIBCH/469-534
A5ZZ99_VIBCH/61-163
A5ZZB6_VIBCH/479-544
A6A0G1_VIBCH/445-511
A6A0K8_VIBCH/188-271
A6A0K9_VIBCH/174-276
A6A0Z5_VIBCH/400-480
A6A1K0_VIBCH/606-671
A6A283_VIBCH/247-309
A6A2A3_VIBCH/226-283
A6A2D8_VIBCH/131-196
A6A2G9_VIBCH/125-191
A6A2R7_VIBCH/507-575
A6A3A7_VIBCH/159-222
A6A3B5_VIBCH/269-337
A6A3D9_VIBCH/282-347
A6A3Q2_VIBCH/340-416
A6A464_VIBCH/621-686
A6A4E8_VIBCH/356-421
A6A4T3_VIBCH/373-441
A6A5M8_VIBCH/299-366
A6A5P6_VIBCH/279-342
A6A677_VIBCH/290-355
A6A6W3_VIBCH/205-272
A6A6Z5_VIBCH/788-853
A6A716_VIBCH/211-275
A6A766_VIBCH/212-277
A6A7J1_VIBCH/285-351
A6A937_VIBCH/254-319
A6A9R2_VIBCH/188-271
A6A9R3_VIBCH/174-276
A6AAA0_VIBCH/247-309
A6AAC1_VIBCH/226-283
A6AAF7_VIBCH/131-196
A6AB15_VIBCH/356-421
A6AB66_VIBCH/125-191
A6ABA5_VIBCH/340-416
A6ABF1_VIBCH/291-357
A6ABM9_VIBCH/606-671
A6ABR2_VIBCH/282-347
A6ABS9_VIBCH/621-686
A6ACK9_VIBCH/507-575
A6ACT8_VIBCH/564-631
A6ACU3_VIBCH/469-534
A6ACV3_VIBCH/61-163
A6ACW0_VIBCH/373-441
A6ADG9_VIBCH/312-379
A6ADI4_VIBCH/207-270
A6AE30_VIBCH/400-479
A6AEB4_VIBCH/211-275
A6AEF3_VIBCH/445-511
A6AEQ4_VIBCH/479-544
A6AFX1_VIBCH/185-248
A6AHK5_VIBCH/77-142
A6AHZ6_VIBCH/195-260
A6AI31_VIBCH/212-277
A6AIG4_VIBCH/205-272
A6AIU7_VIBCH/269-337
A6AJL1_VIBHA/246-312
A6AJU6_VIBHA/257-320
A6AK81_VIBHA/204-269
A6AL51_VIBHA/667-732
A6AL88_VIBHA/161-238
A6ALC6_VIBHA/263-327
A6ALD6_VIBHA/374-439
A6ALU8_VIBHA/341-406
A6ALZ9_VIBHA/428-494
A6AM88_VIBHA/352-417
A6AMP1_VIBHA/226-295
A6AN26_VIBHA/276-342
A6ANB9_VIBHA/224-285
A6AND0_VIBHA/378-443
A6AND8_VIBHA/482-547
A6AP79_VIBHA/667-732
A6APH7_VIBHA/469-534
A6APR0_VIBHA/213-278
A6APT5_VIBHA/405-470
A6AQB2_VIBHA/243-308
A6AR92_VIBHA/222-279
A6ARY2_VIBHA/122-188
A6AS39_VIBHA/375-441
A6ASW4_VIBHA/282-347
A6AT44_VIBHA/211-276
A6ATC0_VIBHA/205-272
A6ATR0_VIBHA/214-279
A6ATS7_VIBHA/340-413
A6AU41_VIBHA/211-275
A6AU44_VIBHA/248-310
A6AU57_VIBHA/788-853
A6AVH5_VIBHA/459-527
A6AWB6_VIBHA/129-194
A6AWY1_VIBPA/257-320
A6AX60_VIBPA/119-187
A6AXV2_VIBPA/394-459
A6AXX0_VIBPA/254-319
A6AY78_VIBPA/562-629
A6AYG7_VIBPA/667-732
A6AZ70_VIBPA/374-439
A6AZA0_VIBPA/269-334
A6B020_VIBPA/122-188
A6B0F4_VIBPA/211-276
A6B0I1_VIBPA/382-447
A6B0J0_VIBPA/481-546
A6B0N1_VIBPA/220-284
A6B1J3_VIBPA/374-440
A6B298_VIBPA/448-514
A6B2C8_VIBPA/224-289
A6B2F4_VIBPA/388-455
A6B2M0_VIBPA/222-279
A6B320_VIBPA/352-417
A6B365_VIBPA/205-272
A6B3K2_VIBPA/376-444
A6B3P4_VIBPA/1-40
A6B434_VIBPA/459-527
A6B514_VIBPA/469-534
A6B574_VIBPA/234-298
A6B5A7_VIBPA/129-194
A6B6F6_VIBPA/204-269
A6B6S9_VIBPA/788-853
A6B6W6_VIBPA/230-296
A6B715_VIBPA/214-279
A6B7M8_VIBPA/170-238
A6B867_VIBPA/290-355
A6B8S7_VIBPA/340-396
A6B954_VIBPA/461-530
A6B955_VIBPA/282-347
A6B9F7_VIBPA/248-310
A6B9R1_VIBPA/182-247
A6BB79_VIBPA/11-76
A6BC91_VIBPA/1-68
A6BDF3_9FIRM/222-288
A6BDG8_9FIRM/155-223
A6BDJ5_9FIRM/160-227
A6BE01_9FIRM/163-231
A6BEZ1_9FIRM/233-295
A6BF14_9FIRM/264-331
A6BFE6_9FIRM/35-93
A6BFM5_9FIRM/133-198
A6BFN8_9FIRM/194-260
A6BGE7_9FIRM/670-738
A6BGF9_9FIRM/245-311
A6BGR7_9FIRM/261-328
A6BH00_9FIRM/124-189
A6BH26_9FIRM/229-295
A6BI71_9FIRM/56-122
A6BI79_9FIRM/648-714
A6BJ87_9FIRM/279-346
A6BKE2_9FIRM/87-158
A6BKK8_9FIRM/450-515
A6BKZ7_9FIRM/522-588
A6BMU6_YERPE/203-269
A6BNC4_YERPE/280-349
A6BND3_YERPE/228-291
A6BP17_YERPE/257-325
A6BP63_YERPE/665-732
A6BQ73_YERPE/202-262
A6BR14_YERPE/240-306
A6BT36_YERPE/479-544
A6BTY6_YERPE/256-320
A6BVN9_YERPE/397-462
A6BW11_YERPE/233-293
A6BW57_YERPE/238-300
A6BWA5_YERPE/129-194
A6BWS0_YERPE/497-559
A6BXI1_YERPE/136-196
A6BXM6_YERPE/282-347
A6BYC2_YERPE/291-356
A6BZU0_9PLAN/297-363
A6BZU6_9PLAN/246-311
A6C1F6_9PLAN/146-215
A6C1W9_9PLAN/343-408
A6C251_9PLAN/2074-2139
A6C275_9PLAN/170-236
A6C2E4_9PLAN/451-516
A6C2L0_9PLAN/272-337
A6C2R2_9PLAN/249-315
A6C319_9PLAN/573-639
A6C3B3_9PLAN/713-778
A6C3P5_9PLAN/418-486
A6C3P7_9PLAN/168-235
A6C3Q1_9PLAN/395-463
A6C3T2_9PLAN/394-459
A6C3Z9_9PLAN/595-660
A6C483_9PLAN/485-551
A6C4G8_9PLAN/270-335
A6C4L7_9PLAN/166-231
A6C4L8_9PLAN/436-530
A6C8K6_9PLAN/649-715
A6C9H1_9PLAN/420-485
A6C9J1_9PLAN/257-323
A6CAC0_9PLAN/46-117
A6CBA4_9PLAN/468-533
A6CBA6_9PLAN/688-753
A6CBB8_9PLAN/234-302
A6CBD0_9PLAN/454-519
A6CBS7_9PLAN/35-99
A6CDX8_9PLAN/246-312
A6CEH6_9PLAN/270-335
A6CEY2_9PLAN/1398-1463
A6CF34_9PLAN/199-264
A6CF91_9PLAN/367-434
A6CFD3_9PLAN/766-835
A6CFX0_9PLAN/389-455
A6CG63_9PLAN/107-173
A6CG82_9PLAN/453-521
A6CGV0_9PLAN/289-363
A6CHI1_9BACI/192-256
A6CIL8_9BACI/206-271
A6CKW9_9BACI/376-443
A6CL04_9BACI/189-255
A6CLN3_9BACI/217-279
A6CM40_9BACI/507-571
A6CMI8_9BACI/156-217
A6CMM9_9BACI/187-251
A6CMR0_9BACI/246-312
A6CMZ5_9BACI/364-431
A6CPB5_9BACI/197-258
A6CPC7_9BACI/158-220
A6CQG1_9BACI/133-193
A6CR52_9BACI/348-415
A6CRG9_9BACI/238-305
A6CTQ2_9BACI/585-651
A6CUR2_9VIBR/413-478
A6CW27_9VIBR/246-311
A6CWN7_9VIBR/397-462
A6CWR1_9VIBR/241-307
A6CX98_9VIBR/131-197
A6CXL4_9VIBR/480-545
A6CXU5_9VIBR/246-312
A6CXV1_9VIBR/225-290
A6CYR6_9VIBR/231-296
A6CYY1_9VIBR/161-225
A6CZZ5_9VIBR/217-282
A6D056_9VIBR/422-487
A6D0J4_9VIBR/226-283
A6D139_9VIBR/445-511
A6D1P8_9VIBR/381-449
A6D2G5_9VIBR/488-553
A6D2N4_9VIBR/317-382
A6D341_9VIBR/458-526
A6D370_9VIBR/276-341
A6D3A6_9VIBR/482-547
A6D3I8_9VIBR/219-285
A6D3M4_9VIBR/282-347
A6D4K4_9VIBR/788-853
A6D4P7_9VIBR/301-366
A6D4U3_9VIBR/210-275
A6D4W2_9VIBR/228-289
A6D4Y1_9VIBR/199-264
A6D615_9VIBR/280-316
A6D6L9_9VIBR/462-527
A6D6X9_9VIBR/345-430
A6D734_9VIBR/15-30
A6D7E7_9VIBR/381-446
A6D7F1_9VIBR/469-534
A6D7M4_9VIBR/117-182
A6D8G8_9VIBR/290-355
A6D8J0_9VIBR/352-417
A6D982_9VIBR/368-435
A6DAS7_9PROT/43-109
A6DB13_9PROT/110-172
A6DBG6_9PROT/390-455
A6DCQ8_9PROT/157-214
A6DDN9_9PROT/15-80
A6DEP2_9PROT/174-238
A6DFF4_9BACT/361-426
A6DFV6_9BACT/423-488
A6DJF4_9BACT/340-432
A6DK74_9BACT/556-621
A6DKJ5_9BACT/266-328
A6DMH6_9BACT/270-335
A6DNE8_9BACT/212-281
A6DNJ3_9BACT/278-345
A6DP28_9BACT/155-223
A6DPD8_9BACT/523-588
A6DPS2_9BACT/171-237
A6DS05_9BACT/135-200
A6DSR4_9BACT/240-308
A6DT61_9BACT/149-220
A6DTE3_9BACT/353-418
A6DTK8_9BACT/375-440
A6DV26_9RHOB/199-267
A6DWL5_9RHOB/226-291
A6DX83_9RHOB/341-406
A6DXG7_9RHOB/238-295
A6DY45_9RHOB/424-490
A6DZN7_9RHOB/362-429
A6DZW7_9RHOB/113-180
A6E006_9RHOB/495-567
A6E008_9RHOB/129-191
A6E090_9RHOB/400-466
A6E129_9RHOB/215-280
A6E137_9RHOB/204-268
A6E1Z6_9RHOB/374-439
A6E267_9RHOB/398-466
A6E2D8_9RHOB/464-529
A6E2W6_9RHOB/669-736
A6E3C5_9RHOB/230-296
A6E3M5_9RHOB/360-425
A6E4D6_9RHOB/190-285
A6E5Q7_9RHOB/223-280
A6E6Q9_9SPHI/400-466
A6E6U1_9SPHI/231-297
A6E7S0_9SPHI/249-314
A6E8I4_9SPHI/415-480
A6E8X5_9SPHI/507-575
A6E936_9SPHI/140-206
A6E946_9SPHI/394-456
A6E967_9SPHI/315-380
A6E9A6_9SPHI/447-515
A6E9C9_9SPHI/152-220
A6E9E8_9SPHI/192-258
A6E9F5_9SPHI/91-158
A6E9H0_9SPHI/280-348
A6E9H1_9SPHI/282-350
A6E9V6_9SPHI/149-216
A6E9W6_9SPHI/140-206
A6EA04_9SPHI/178-242
A6EA23_9SPHI/592-660
A6EA28_9SPHI/317-385
A6EAJ5_9SPHI/333-400
A6EAV2_9SPHI/385-453
A6EAV7_9SPHI/115-182
A6EBA5_9SPHI/344-407
A6EBL3_9SPHI/534-599
A6EBL7_9SPHI/549-614
A6EBM1_9SPHI/285-340
A6EBP3_9SPHI/273-341
A6EBQ7_9SPHI/284-349
A6EBQ8_9SPHI/241-309
A6EBU8_9SPHI/391-456
A6EBV0_9SPHI/842-910
A6EBW0_9SPHI/835-897
A6EC13_9SPHI/180-242
A6EC47_9SPHI/218-284
A6EC50_9SPHI/213-279
A6EC93_9SPHI/173-241
A6ECD7_9SPHI/173-239
A6ECJ6_9SPHI/464-532
A6ECU2_9SPHI/788-852
A6ECW8_9SPHI/459-561
A6ED78_9SPHI/211-264
A6EDC8_9SPHI/519-586
A6EDD2_9SPHI/592-660
A6EDQ2_9SPHI/147-215
A6EDQ3_9SPHI/530-596
A6EE55_9SPHI/221-284
A6EEA6_9SPHI/348-413
A6EEB2_9SPHI/1382-1451
A6EEI4_9SPHI/854-920
A6EEK3_9SPHI/426-491
A6EES6_9SPHI/68-134
A6EEX1_9SPHI/325-391
A6EF40_9SPHI/220-286
A6EFF5_9SPHI/826-891
A6EFG9_9SPHI/141-206
A6EFY9_9SPHI/215-280
A6EG64_9SPHI/175-242
A6EGC4_9SPHI/1027-1095
A6EGC4_9SPHI/361-427
A6EGL2_9SPHI/230-296
A6EH12_9SPHI/220-282
A6EH68_9SPHI/205-271
A6EHA0_9SPHI/300-365
A6EHZ5_9SPHI/796-862
A6EI16_9SPHI/204-269
A6EIV1_9SPHI/819-884
A6EJ66_9SPHI/909-977
A6EJV4_9SPHI/206-271
A6EJY1_9SPHI/132-200
A6EJZ9_9SPHI/548-616
A6EK20_9SPHI/359-427
A6EK40_9SPHI/414-482
A6EK48_9SPHI/338-403
A6EK88_9SPHI/1009-1080
A6EKG3_9SPHI/238-303
A6EKH6_9SPHI/830-896
A6EKJ0_9SPHI/197-263
A6EKN8_9SPHI/488-556
A6EKP0_9SPHI/159-224
A6ELJ6_9BACT/254-325
A6ELT4_9BACT/134-199
A6EMP9_9BACT/144-207
A6ENF7_9BACT/278-346
A6ENK5_9BACT/353-418
A6EP09_9BACT/215-280
A6EQZ6_9BACT/180-248
A6ER47_9BACT/671-739
A6ERM5_9BACT/314-379
A6ES69_9BACT/60-127
A6ESS7_9BACT/285-353
A6EV11_9ALTE/290-360
A6EV27_9ALTE/256-329
A6EVB7_9ALTE/212-278
A6EVK9_9ALTE/291-356
A6EVW8_9ALTE/260-328
A6EW49_9ALTE/271-336
A6EY27_9ALTE/267-335
A6EYE5_9ALTE/672-738
A6EYQ3_9ALTE/218-283
A6EYS8_9ALTE/390-455
A6EYX5_9ALTE/568-636
A6EZ02_9ALTE/488-553
A6EZA8_9ALTE/288-345
A6EZM4_9ALTE/751-816
A6F0B5_9ALTE/270-335
A6F125_9ALTE/131-193
A6F1K6_9ALTE/256-321
A6F211_9ALTE/583-648
A6F2B2_9ALTE/295-360
A6F2D8_9ALTE/1-65
A6F2G8_9ALTE/265-327
A6F2K0_9ALTE/218-280
A6F342_9ALTE/564-630
A6F3F4_9ALTE/809-874
A6F3R3_9ALTE/452-517
A6F400_9ALTE/204-271
A6F482_9ALTE/312-378
A6F4K0_9ALTE/195-261
A6F4L5_9ALTE/415-483
A6F4L6_9ALTE/585-653
A6F4L7_9ALTE/354-422
A6F560_9ALTE/239-303
A6F5I9_9ALTE/222-287
A6F7L9_9GAMM/220-283
A6F7N3_9GAMM/266-331
A6F812_9GAMM/245-309
A6F837_9GAMM/257-322
A6F8K6_9GAMM/249-313
A6F8V3_9GAMM/124-190
A6F941_9GAMM/129-211
A6F977_9GAMM/387-472
A6F9C3_9GAMM/216-278
A6F9L5_9GAMM/243-308
A6F9T4_9GAMM/446-512
A6FAL6_9GAMM/249-314
A6FB21_9GAMM/312-376
A6FB50_9GAMM/205-270
A6FC23_9GAMM/381-446
A6FCL8_9GAMM/469-534
A6FCZ4_9GAMM/464-529
A6FDM7_9GAMM/290-355
A6FDX2_9GAMM/230-296
A6FED0_9GAMM/144-209
A6FEG4_9GAMM/282-347
A6FEQ2_9GAMM/242-307
A6FF25_9GAMM/243-308
A6FGD4_9GAMM/381-449
A6FGH4_9GAMM/170-235
A6FGV3_9GAMM/615-676
A6FIL6_9GAMM/222-287
A6FJ26_9GAMM/280-337
A6FKB2_9RHOB/62-119
A6FKC3_9RHOB/370-435
A6FKK0_9RHOB/294-361
A6FKM2_9RHOB/215-280
A6FL22_9RHOB/211-275
A6FLD9_9RHOB/167-232
A6FMW5_9RHOB/341-406
A6FMZ9_9RHOB/354-417
A6FN38_9RHOB/1-58
A6FN90_9RHOB/458-523
A6FPV5_9RHOB/227-295
A6FQX2_9RHOB/456-522
A6FRB3_9RHOB/229-307
A6FRQ9_9RHOB/115-182
A6FRU3_9RHOB/489-561
A6FRU5_9RHOB/130-192
A6FRZ2_9RHOB/243-307
A6FS52_9RHOB/362-429
A6FSK6_9RHOB/664-729
A6FSM4_9RHOB/287-337
A6FSN5_9RHOB/360-425
A6FSR0_9RHOB/396-462
A6FV51_9RHOB/62-119
A6FV60_9RHOB/391-456
A6FVG3_9RHOB/227-292
A6FWD9_9RHOB/669-736
A6FWR7_9DELT/285-351
A6FWU3_9DELT/278-344
A6FXE4_9DELT/352-416
A6FXK8_9DELT/277-352
A6FXR6_9DELT/263-332
A6FY34_9DELT/1586-1652
A6FYD1_9DELT/353-417
A6FYE5_9DELT/149-227
A6FYI8_9DELT/82-148
A6FYL6_9DELT/137-217
A6FYP2_9DELT/208-272
A6FZ08_9DELT/126-194
A6FZ14_9DELT/1660-1726
A6FZT3_9DELT/374-441
A6FZT9_9DELT/1618-1684
A6G0B1_9DELT/1661-1727
A6G0F6_9DELT/269-334
A6G0K1_9DELT/218-277
A6G0W1_9DELT/1521-1598
A6G113_9DELT/161-225
A6G115_9DELT/226-294
A6G1U5_9DELT/224-289
A6G2A7_9DELT/1582-1647
A6G2E0_9DELT/251-317
A6G2L3_9DELT/376-441
A6G2L4_9DELT/408-476
A6G2P9_9DELT/319-385
A6G2U8_9DELT/329-397
A6G316_9DELT/177-245
A6G355_9DELT/289-369
A6G462_9DELT/384-451
A6G485_9DELT/1674-1740
A6G4K4_9DELT/1660-1726
A6G4M9_9DELT/160-223
A6G4Y9_9DELT/324-389
A6G573_9DELT/231-296
A6G581_9DELT/1687-1753
A6G5C0_9DELT/115-180
A6G5I4_9DELT/383-467
A6G5Z3_9DELT/298-362
A6G688_9DELT/488-555
A6G6B7_9DELT/1643-1709
A6G6J1_9DELT/1619-1685
A6G790_9DELT/532-597
A6G7S2_9DELT/500-566
A6G7S3_9DELT/297-378
A6G7S4_9DELT/1549-1629
A6G8Q6_9DELT/1730-1796
A6G8S9_9DELT/178-244
A6G8T2_9DELT/80-148
A6G8U5_9DELT/1652-1718
A6G8V7_9DELT/292-358
A6G9D4_9DELT/419-484
A6GA64_9DELT/342-412
A6GAG2_9DELT/122-187
A6GB99_9DELT/1658-1724
A6GCN7_9DELT/244-312
A6GD29_9DELT/279-348
A6GDA4_9DELT/1669-1735
A6GDD8_9DELT/367-432
A6GDS2_9DELT/233-297
A6GDU2_9DELT/142-209
A6GE04_9DELT/359-426
A6GE22_9DELT/549-614
A6GFK5_9DELT/269-335
A6GFS9_9DELT/1654-1720
A6GGQ9_9DELT/304-370
A6GGY4_9DELT/271-335
A6GHE5_9DELT/303-368
A6GI21_9DELT/1678-1744
A6GJ45_9DELT/4-73
A6GJZ7_9DELT/163-223
A6GKG1_9DELT/1118-1191
A6GKY4_9BURK/506-577
A6GKZ6_9BURK/379-444
A6GL31_9BURK/330-395
A6GL77_9BURK/389-454
A6GL79_9BURK/155-220
A6GL89_9BURK/336-401
A6GM30_9BURK/216-281
A6GN37_9BURK/655-720
A6GN42_9BURK/1281-1348
A6GN42_9BURK/140-208
A6GN66_9BURK/180-247
A6GNQ7_9BURK/303-369
A6GNX7_9BURK/522-588
A6GP93_9BURK/220-287
A6GPA7_9BURK/218-283
A6GPM6_9BURK/254-317
A6GQ79_9BURK/423-487
A6GQ88_9BURK/128-192
A6GQ95_9BURK/542-612
A6GQD7_9BURK/263-331
A6GQN4_9BURK/253-318
A6GQR4_9BURK/111-177
A6GQV9_9BURK/205-271
A6GRP7_9BURK/37-102
A6GRX9_9BURK/261-326
A6GSD3_9BURK/175-240
A6GSK4_9BURK/149-217
A6GSW5_9BURK/430-499
A6GSX1_9BURK/410-478
A6GT17_9BURK/698-763
A6GT73_9BURK/257-322
A6GTC4_9BURK/263-329
A6GTX4_9BURK/446-511
A6GVP5_FLAPJ/274-345
A6GWJ9_FLAPJ/124-190
A6GYB1_FLAPJ/233-301
A6GYD8_FLAPJ/655-723
A6GYE0_FLAPJ/126-194
A6GZF8_FLAPJ/175-243
A6GZM1_FLAPJ/358-423
A6H081_FLAPJ/352-420
A6H0M0_FLAPJ/301-369
A6H230_FLAPJ/176-233
A6KWE0_BACV8/292-360
A6KWF7_BACV8/811-876
A6KWR3_BACV8/897-962
A6KXB8_BACV8/914-979
A6KXD5_BACV8/337-402
A6KXQ8_BACV8/830-896
A6KXT8_BACV8/791-857
A6KXZ7_BACV8/873-936
A6KY74_BACV8/301-366
A6KYD9_BACV8/828-894
A6KYL8_BACV8/232-300
A6KYM2_BACV8/833-899
A6KZ32_BACV8/893-958
A6KZ64_BACV8/581-646
A6KZG3_BACV8/820-887
A6KZH7_BACV8/813-876
A6KZU3_BACV8/783-849
A6KZY9_BACV8/285-353
A6L0Y3_BACV8/396-462
A6L1C8_BACV8/945-1011
A6L237_BACV8/839-905
A6L2A1_BACV8/839-905
A6L2B1_BACV8/837-903
A6L2C2_BACV8/316-381
A6L2H2_BACV8/819-885
A6L3W1_BACV8/445-511
A6L3X0_BACV8/685-750
A6L4D6_BACV8/939-1005
A6L4L0_BACV8/215-281
A6L5B6_BACV8/266-334
A6L6Y0_BACV8/806-870
A6L742_BACV8/1-60
A6L7C3_BACV8/255-320
A6L7D5_BACV8/421-486
A6L7N4_BACV8/369-436
A6L876_PARD8/398-463
A6L896_PARD8/350-418
A6L9C1_PARD8/282-348
A6L9N3_PARD8/284-350
A6L9P9_PARD8/336-401
A6L9T4_PARD8/542-609
A6LA20_PARD8/246-312
A6LA21_PARD8/280-346
A6LA62_PARD8/464-530
A6LA63_PARD8/364-431
A6LAP5_PARD8/440-506
A6LAT4_PARD8/142-207
A6LAV7_PARD8/187-253
A6LB51_PARD8/400-465
A6LBB9_PARD8/144-208
A6LBQ9_PARD8/62-127
A6LBR5_PARD8/287-352
A6LBU0_PARD8/404-469
A6LBZ2_PARD8/538-605
A6LC26_PARD8/400-465
A6LC80_PARD8/295-362
A6LCF5_PARD8/489-554
A6LCR4_PARD8/193-260
A6LDA2_PARD8/214-280
A6LDG9_PARD8/420-486
A6LDH0_PARD8/543-610
A6LE75_PARD8/269-334
A6LET5_PARD8/289-357
A6LF28_PARD8/549-614
A6LF71_PARD8/483-549
A6LF72_PARD8/225-291
A6LFJ0_PARD8/555-621
A6LFJ9_PARD8/809-874
A6LG09_PARD8/465-531
A6LGJ3_PARD8/853-918
A6LGU6_PARD8/682-747
A6LH56_PARD8/680-745
A6LHB1_PARD8/382-447
A6LHC9_PARD8/824-892
A6LHL2_PARD8/838-906
A6LHL8_PARD8/527-592
A6LHN4_PARD8/131-194
A6LHX9_PARD8/23-119
A6LIG8_PARD8/442-507
A6LIV1_PARD8/351-419
A6LJQ6_THEM4/649-714
A6LJS4_THEM4/192-257
A6LKB4_THEM4/181-239
A6LN40_THEM4/239-305
A6LP07_THEM4/107-172
A6LP23_THEM4/189-256
A6LPC7_CLOB8/58-127
A6LPF3_CLOB8/224-291
A6LPJ4_CLOB8/245-311
A6LPV3_CLOB8/162-228
A6LQB9_CLOB8/428-496
A6LQJ4_CLOB8/270-337
A6LQU3_CLOB8/132-198
A6LQZ7_CLOB8/280-347
A6LRB4_CLOB8/407-472
A6LRL1_CLOB8/410-478
A6LRL2_CLOB8/414-482
A6LSH8_CLOB8/349-414
A6LTP7_CLOB8/352-424
A6LU74_CLOB8/275-342
A6LUE5_CLOB8/257-324
A6LV16_CLOB8/632-700
A6LV36_CLOB8/112-178
A6LV61_CLOB8/220-285
A6LV74_CLOB8/384-455
A6LVA5_CLOB8/505-571
A6LVE7_CLOB8/446-511
A6LVF8_CLOB8/434-501
A6LVN3_CLOB8/101-168
A6LW27_CLOB8/275-341
A6LW63_CLOB8/364-436
A6LWA0_CLOB8/126-192
A6LWB2_CLOB8/237-304
A6LWD0_CLOB8/222-290
A6LWE1_CLOB8/326-391
A6LWZ6_CLOB8/163-267
A6LWZ9_CLOB8/157-262
A6LX03_CLOB8/221-289
A6LX56_CLOB8/265-337
A6LXB4_CLOB8/234-300
A6LXI3_CLOB8/257-324
A6LXL1_CLOB8/248-312
A6LXP3_CLOB8/235-299
A6LXW0_CLOB8/243-307
A6LXY1_CLOB8/298-363
A6LXY5_CLOB8/379-444
A6LXY6_CLOB8/649-714
A6LY71_CLOB8/349-419
A6LYL8_CLOB8/235-300
A6LYQ4_CLOB8/257-319
A6LYS3_CLOB8/779-847
A6LYU9_CLOB8/441-506
A6LYV1_CLOB8/146-214
A6LZ14_CLOB8/80-187
A6LZA6_CLOB8/194-261
A6LZK0_CLOB8/144-211
A6LZK3_CLOB8/80-145
A6LZW1_CLOB8/236-302
A6M004_CLOB8/387-452
A6M0B1_CLOB8/662-730
A6M0G3_CLOB8/526-593
A6M0J6_CLOB8/26-91
A6M0T2_CLOB8/247-314
A6M1W3_CLOB8/304-376
A6M1W4_CLOB8/405-494
A6M1X4_CLOB8/284-351
A6M270_CLOB8/185-252
A6M2A2_CLOB8/240-306
A6M2U1_CLOB8/601-669
A6M2U7_CLOB8/154-220
A6M351_CLOB8/317-388
A6M3F1_CLOB8/122-187
A6MEQ7_STRMC/227-292
A6MVT6_RHDSA/131-196
A6N7U2_9RHIZ/388-456
A6N7U5_9RHIZ/388-455
A6NPA9_9BACE/219-282
A6NPY9_9BACE/354-421
A6NQN0_9BACE/458-524
A6NR06_9BACE/251-317
A6NRK2_9BACE/135-201
A6NRU2_9BACE/306-371
A6NSI7_9BACE/194-256
A6NTJ7_9BACE/121-187
A6NW24_9BACE/258-325
A6NW30_9BACE/268-335
A6NWD4_9BACE/358-426
A6NXA1_9BACE/119-183
A6NXY0_9BACE/161-228
A6NYT0_9BACE/167-254
A6NYT5_9BACE/229-295
A6NZ88_9BACE/202-269
A6NZJ0_9BACE/265-332
A6NZL0_9BACE/445-511
A6NZM3_9BACE/161-227
A6P061_9BACE/107-173
A6P0U2_9BACE/152-219
A6P1Z7_9BACE/652-720
A6Q173_NITSB/101-159
A6Q215_NITSB/214-280
A6Q2D3_NITSB/325-386
A6Q3F1_NITSB/175-233
A6Q3X6_NITSB/979-1047
A6Q4I8_NITSB/180-242
A6Q4P5_NITSB/395-460
A6Q4X3_NITSB/65-128
A6Q5U9_NITSB/245-311
A6Q628_NITSB/173-234
A6Q7J2_SULNB/130-197
A6Q7J7_SULNB/174-235
A6Q7X3_SULNB/208-272
A6Q7X7_SULNB/165-230
A6Q7X8_SULNB/233-303
A6Q831_SULNB/165-230
A6Q8A7_SULNB/125-190
A6Q8B6_SULNB/211-274
A6Q8C9_SULNB/148-212
A6Q8D6_SULNB/177-235
A6Q8W1_SULNB/454-524
A6Q964_SULNB/465-531
A6Q9I2_SULNB/122-183
A6QA34_SULNB/178-239
A6QA37_SULNB/165-229
A6QBB2_SULNB/282-352
A6QBC2_SULNB/133-199
A6QBD0_SULNB/379-444
A6QBE5_SULNB/791-856
A6QBF6_SULNB/196-254
A6QBJ2_SULNB/414-479
A6QC25_SULNB/212-270
A6QCB7_SULNB/74-136
A6QCH3_SULNB/148-206
A6QCV6_SULNB/336-406
A6QD35_SULNB/314-382
A6QGW7_STAAE/232-298
A6QH39_STAAE/359-426
A6QHM5_STAAE/330-397
A6QIS3_STAAE/653-721
A6R3H6_AJECN/234-303
A6R4E4_AJECN/707-773
A6R8K8_AJECN/1807-1872
A6R8M4_AJECN/211-276
A6RIV3_BOTFB/727-792
A6RKY4_BOTFB/694-758
A6S501_BOTFB/260-326
A6S591_BOTFB/706-767
A6S6D3_BOTFB/555-620
A6S9K1_BOTFB/1414-1479
A6SBC4_BOTFB/673-738
A6SD38_BOTFB/604-654
A6SEL7_BOTFB/588-662
A6SGT0_BOTFB/385-477
A6SI04_BOTFB/417-482
A6SIU4_BOTFB/621-686
A6SJB7_BOTFB/884-972
A6SJW0_BOTFB/331-423
A6SKK3_BOTFB/103-167
A6SSY3_BOTFB/188-268
A6STY5_JANMA/241-307
A6SU01_JANMA/201-292
A6SU99_JANMA/527-598
A6SUN1_JANMA/223-286
A6SV61_JANMA/435-510
A6SVK9_JANMA/473-538
A6SW36_JANMA/257-323
A6SWA7_JANMA/331-396
A6SWX3_JANMA/118-185
A6SXV5_JANMA/234-292
A6SYK1_JANMA/96-162
A6SYK8_JANMA/226-291
A6SYR4_JANMA/235-301
A6SZ13_JANMA/670-737
A6SZ85_JANMA/646-712
A6T0C8_JANMA/205-272
A6T0J6_JANMA/246-312
A6T0R5_JANMA/359-428
A6T207_JANMA/306-371
A6T251_JANMA/221-291
A6T264_JANMA/246-311
A6T2C5_JANMA/345-410
A6T2K5_JANMA/225-289
A6T2W9_JANMA/201-267
A6T322_JANMA/222-283
A6T3B8_JANMA/230-287
A6T3V5_JANMA/441-506
A6T4B7_JANMA/451-517
A6T5C2_KLEP7/203-269
A6T6D6_KLEP7/663-730
A6T6M1_KLEP7/143-203
A6T6V7_KLEP7/268-336
A6T8M9_KLEP7/211-271
A6T982_KLEP7/449-516
A6T9G6_KLEP7/226-284
A6TA74_KLEP7/136-199
A6TBG9_KLEP7/424-489
A6TBH7_KLEP7/265-329
A6TBT5_KLEP7/467-532
A6TCH0_KLEP7/255-323
A6TD58_KLEP7/292-357
A6TE16_KLEP7/82-148
A6TE92_KLEP7/596-662
A6TEM8_KLEP7/282-347
A6TF27_KLEP7/233-293
A6TG72_KLEP7/129-193
A6TGB4_KLEP7/238-300
A6TGR0_KLEP7/241-306
A6TH11_KLEP7/402-464
A6THQ7_KLEP7/258-324
A6TI13_KLEP7/256-320
A6TIA7_KLEP7/262-328
A6TK03_ALKMQ/249-310
A6TKQ6_ALKMQ/244-310
A6TKW1_ALKMQ/398-468
A6TL12_ALKMQ/256-323
A6TL66_ALKMQ/241-307
A6TM11_ALKMQ/322-394
A6TM12_ALKMQ/23-88
A6TM93_ALKMQ/248-312
A6TMR3_ALKMQ/254-326
A6TMR5_ALKMQ/214-281
A6TND3_ALKMQ/295-362
A6TNE4_ALKMQ/296-362
A6TNV0_ALKMQ/247-314
A6TP25_ALKMQ/472-539
A6TPG2_ALKMQ/360-425
A6TPG4_ALKMQ/122-188
A6TPN7_ALKMQ/199-266
A6TPW2_ALKMQ/398-463
A6TQL5_ALKMQ/223-290
A6TS47_ALKMQ/362-429
A6TSG0_ALKMQ/364-432
A6TSQ8_ALKMQ/362-429
A6TT28_ALKMQ/250-317
A6TT48_ALKMQ/362-431
A6TT76_ALKMQ/237-301
A6TT78_ALKMQ/248-312
A6TTB9_ALKMQ/235-303
A6TUG3_ALKMQ/481-547
A6TUW3_ALKMQ/211-275
A6TW29_ALKMQ/317-382
A6TWB2_ALKMQ/527-599
A6TWB6_ALKMQ/360-431
A6TWD7_ALKMQ/521-595
A6TX80_ALKMQ/250-316
A6TX94_ALKMQ/162-229
A6TXA5_ALKMQ/369-436
A6TXK7_STAA2/650-718
A6TZI3_STAA2/122-189
A6U1N5_STAA2/232-298
A6U1W0_STAA2/359-426
A6U2F9_STAA2/330-397
A6U3G4_STAA2/653-721
A6U5F7_SINMW/229-294
A6U5P8_SINMW/193-260
A6U5U4_SINMW/800-865
A6U696_SINMW/906-975
A6U743_SINMW/239-308
A6U765_SINMW/240-305
A6U767_SINMW/546-615
A6U8G0_SINMW/138-201
A6U8G2_SINMW/507-579
A6U9N7_SINMW/479-545
A6U9W1_SINMW/261-330
A6UEJ0_SINMW/597-665
A6UEJ5_SINMW/341-406
A6UEL8_SINMW/209-275
A6UFZ5_SINMW/82-145
A6UFZ7_SINMW/420-488
A6UG28_SINMW/388-457
A6UGI2_SINMW/384-449
A6UH52_SINMW/404-472
A6UH55_SINMW/676-742
A6UHD5_SINMW/244-309
A6UIK7_SINMW/379-447
A6UKF2_SINMW/664-732
A6UKU4_SINMW/637-706
A6UKU6_SINMW/561-630
A6UKW8_SINMW/573-642
A6UKZ2_SINMW/166-232
A6UL45_SINMW/398-468
A6ULW0_SINMW/249-337
A6UM12_SINMW/230-295
A6UMJ2_SINMW/304-375
A6UMN9_SINMW/68-126
A6UNH9_METVS/393-461
A6UNI1_METVS/197-265
A6UPC9_METVS/388-456
A6UPU7_METVS/409-477
A6UWZ1_META3/416-484
A6UYS9_PSEA7/256-320
A6UZQ3_PSEA7/526-599
A6UZX6_PSEA7/503-566
A6UZY2_PSEA7/764-829
A6V0D5_PSEA7/418-483
A6V0G3_PSEA7/709-775
A6V169_PSEA7/709-770
A6V1W4_PSEA7/407-472
A6V2E8_PSEA7/798-864
A6V2L6_PSEA7/227-291
A6V2N3_PSEA7/279-336
A6V2Z9_PSEA7/235-299
A6V332_PSEA7/197-263
A6V3K9_PSEA7/167-277
A6V3R6_PSEA7/291-356
A6V3S9_PSEA7/225-291
A6V4D4_PSEA7/417-483
A6V4M2_PSEA7/183-285
A6V4T8_PSEA7/248-314
A6V4Y3_PSEA7/225-289
A6V5P0_PSEA7/458-523
A6V5P2_PSEA7/492-557
A6V600_PSEA7/281-347
A6V6H7_PSEA7/202-267
A6V6J4_PSEA7/500-566
A6V722_PSEA7/208-273
A6V7F6_PSEA7/650-718
A6V7I2_PSEA7/265-330
A6V7N5_PSEA7/675-743
A6V860_PSEA7/235-301
A6V8C0_PSEA7/179-244
A6V8D2_PSEA7/234-293
A6V8L8_PSEA7/393-460
A6V8X0_PSEA7/209-274
A6V918_PSEA7/240-299
A6V940_PSEA7/308-373
A6V992_PSEA7/181-247
A6V9M6_PSEA7/578-644
A6VA43_PSEA7/234-293
A6VA45_PSEA7/283-348
A6VAM0_PSEA7/244-309
A6VAW1_PSEA7/692-761
A6VB52_PSEA7/211-277
A6VB70_PSEA7/412-502
A6VBK9_PSEA7/207-273
A6VBT3_PSEA7/309-375
A6VCI1_PSEA7/756-822
A6VCN5_PSEA7/239-304
A6VCW2_PSEA7/434-499
A6VCZ4_PSEA7/243-308
A6VD99_PSEA7/258-323
A6VDP2_PSEA7/132-195
A6VDT6_PSEA7/365-432
A6VDX5_PSEA7/222-282
A6VEH0_PSEA7/205-272
A6VEV9_PSEA7/375-443
A6VEZ0_PSEA7/360-428
A6VG65_METM7/390-458
A6VGP0_METM7/412-480
A6VMF5_ACTSZ/250-312
A6VMN3_ACTSZ/93-158
A6VP27_ACTSZ/239-305
A6VQ25_ACTSZ/445-512
A6VRJ9_MARMS/188-254
A6VRR5_MARMS/286-351
A6VRT6_MARMS/226-291
A6VS13_MARMS/238-302
A6VS66_MARMS/550-615
A6VSC7_MARMS/244-310
A6VSI8_MARMS/423-490
A6VSV7_MARMS/554-619
A6VT31_MARMS/183-248
A6VT90_MARMS/152-213
A6VTR6_MARMS/530-597
A6VTW3_MARMS/688-754
A6VU15_MARMS/134-198
A6VU89_MARMS/539-604
A6VUI1_MARMS/222-287
A6VUQ0_MARMS/297-362
A6VV74_MARMS/791-856
A6VVL2_MARMS/244-305
A6VVU1_MARMS/189-254
A6VW58_MARMS/314-405
A6VW98_MARMS/258-326
A6VWK2_MARMS/313-404
A6VWW5_MARMS/601-666
A6VXS0_MARMS/247-312
A6VXX6_MARMS/240-305
A6VYK8_MARMS/216-281
A6VYP4_MARMS/222-287
A6VZ20_MARMS/272-339
A6VZA4_MARMS/246-310
A6VZA7_MARMS/476-543
A6VZR0_MARMS/769-834
A6W0Q5_MARMS/439-505
A6W0R5_MARMS/262-326
A6W0X5_MARMS/167-232
A6W2X3_MARMS/416-469
A6W2X9_MARMS/247-312
A6W307_MARMS/473-539
A6W3G4_MARMS/283-340
A6W3J8_MARMS/406-481
A6W3L7_MARMS/203-270
A6W3N4_MARMS/391-456
A6W3P7_MARMS/241-303
A6W3U4_MARMS/120-188
A6W4T5_KINRD/257-325
A6W6E4_KINRD/147-213
A6W6R8_KINRD/625-693
A6W7C8_KINRD/157-221
A6W8L7_KINRD/493-560
A6W8L8_KINRD/361-429
A6W904_KINRD/254-316
A6W9V5_KINRD/260-327
A6WBT2_KINRD/265-329
A6WCG2_KINRD/285-356
A6WCU0_KINRD/157-224
A6WE45_KINRD/267-334
A6WEN8_KINRD/280-347
A6WHD6_SHEB8/127-195
A6WHY5_SHEB8/244-305
A6WHZ1_SHEB8/126-191
A6WI19_SHEB8/209-272
A6WI35_SHEB8/128-193
A6WII1_SHEB8/373-443
A6WIX7_SHEB8/260-323
A6WJK0_SHEB8/1042-1107
A6WJU7_SHEB8/385-491
A6WK83_SHEB8/200-269
A6WL26_SHEB8/205-271
A6WM53_SHEB8/786-852
A6WMD0_SHEB8/498-563
A6WMM5_SHEB8/250-316
A6WNI0_SHEB8/269-335
A6WQ72_SHEB8/377-444
A6WQI4_SHEB8/136-202
A6WR38_SHEB8/298-363
A6WRA4_SHEB8/509-574
A6WSA5_SHEB8/214-279
A6WSR8_SHEB8/406-473
A6WSX3_SHEB8/721-786
A6WT07_SHEB8/494-561
A6WU32_SHEB8/899-964
A6WU34_SHEB8/233-293
A6WUE0_SHEB8/472-538
A6WV75_OCHA4/209-275
A6WVV8_OCHA4/200-267
A6WVY6_OCHA4/798-863
A6WW47_OCHA4/232-297
A6WX39_OCHA4/626-694
A6WX45_OCHA4/368-433
A6X0N3_OCHA4/135-198
A6X0T6_OCHA4/479-545
A6X123_OCHA4/508-579
A6X2C1_OCHA4/544-613
A6X2C3_OCHA4/241-306
A6X2E1_OCHA4/328-397
A6X3L6_OCHA4/367-435
A6X405_OCHA4/230-295
A6X4N1_OCHA4/404-472
A6X4R7_OCHA4/243-308
A6X5I1_OCHA4/681-749
A6X6H5_OCHA4/290-358
A6X818_OCHA4/474-542
A6XQ39_BOTFB/276-356
A6XR42_VIBCH/254-319
A6XRI7_VIBCH/312-379
A6XRK5_VIBCH/279-342
A6XSA3_VIBCH/185-248
A6XSB1_VIBCH/269-337
A6XSE3_VIBCH/291-357
A6XSJ6_VIBCH/356-421
A6XT21_VIBCH/621-686
A6XT59_VIBCH/205-272
A6XTZ1_VIBCH/564-631
A6XTZ6_VIBCH/469-534
A6XU07_VIBCH/61-163
A6XU22_VIBCH/479-544
A6XUE7_VIBCH/247-309
A6XUG6_VIBCH/226-283
A6XUK7_VIBCH/131-196
A6XUN4_VIBCH/282-347
A6XV20_VIBCH/211-275
A6XVD7_VIBCH/788-853
A6XVX6_VIBCH/445-511
A6XWB0_VIBCH/606-671
A6XWE2_VIBCH/212-277
A6XWQ7_VIBCH/400-480
A6XX63_VIBCH/373-441
A6XXT8_VIBCH/507-575
A6XY68_VIBCH/125-191
A6XYK2_VIBCH/174-276
A6XYK3_VIBCH/188-271
A6XYS3_VIBCH/340-416
A6XYZ3_VIBCH/290-355
A6YAQ1_SOYBN/324-389
A6YFI6_9MICC/276-341
A6YFR2_9MICC/225-291
A6ZIV5_ALTBR/569-658
A6ZVC9_YEAS7/566-629
A7A3W8_BIFAD/192-258
A7A4X2_BIFAD/288-357
A7A676_BIFAD/103-167
A7AA45_9PORP/502-567
A7AAA7_9PORP/466-532
A7AAJ1_9PORP/583-648
A7AAR6_9PORP/342-407
A7AAX3_9PORP/838-901
A7AB64_9PORP/215-281
A7ABN0_9PORP/299-364
A7ABZ4_9PORP/355-423
A7ACH7_9PORP/821-886
A7ACN5_9PORP/296-361
A7ACW0_9PORP/301-366
A7ADF5_9PORP/406-473
A7ADJ3_9PORP/847-913
A7ADY3_9PORP/425-490
A7AE68_9PORP/819-884
A7AEI7_9PORP/143-211
A7AEK0_9PORP/256-322
A7AEU2_9PORP/188-254
A7AFS8_9PORP/364-431
A7AG56_9PORP/801-867
A7AGL4_9PORP/338-403
A7AHU2_9PORP/400-466
A7AHW2_9PORP/816-882
A7AIT7_9PORP/287-355
A7AJ85_9PORP/24-113
A7AKA0_9PORP/797-865
A7AL20_9PORP/818-884
A7AL59_9PORP/271-337
A7ALI1_9PORP/327-392
A7ALK6_9PORP/349-417
A7AYQ5_RUMGN/134-200
A7AYV8_RUMGN/159-227
A7AYZ7_RUMGN/238-304
A7AZK4_RUMGN/123-189
A7B061_RUMGN/261-328
A7B097_RUMGN/198-263
A7B0M2_RUMGN/218-284
A7B124_RUMGN/232-294
A7B166_RUMGN/247-313
A7B191_RUMGN/81-146
A7B1T4_RUMGN/147-214
A7B1Z6_RUMGN/140-208
A7B346_RUMGN/299-367
A7B3W2_RUMGN/231-297
A7B489_RUMGN/237-304
A7B4F3_RUMGN/73-138
A7B4Z4_RUMGN/85-146
A7B5E5_RUMGN/120-187
A7B5U8_RUMGN/496-561
A7B6B6_RUMGN/630-696
A7B6G1_RUMGN/30-89
A7B6Q9_RUMGN/85-146
A7B7B7_RUMGN/98-166
A7B7I5_RUMGN/194-260
A7B7J8_RUMGN/84-150
A7B7Z3_RUMGN/86-154
A7B827_RUMGN/174-242
A7B8K3_RUMGN/91-154
A7B946_9ACTO/209-274
A7B9U7_9ACTO/263-329
A7BA98_9ACTO/276-341
A7BB42_9ACTO/76-133
A7BE23_9ACTO/258-322
A7BED1_9ACTO/301-368
A7BFX0_PSESZ/277-342
A7BKJ2_9GAMM/56-124
A7BL84_9GAMM/35-54
A7BLH1_9GAMM/27-95
A7BLN6_9GAMM/288-353
A7BMF8_9GAMM/8-74
A7BMX0_9GAMM/85-153
A7BN39_9GAMM/14-79
A7BNJ1_9GAMM/68-137
A7BNS0_9GAMM/7-75
A7BP19_9GAMM/23-91
A7BPF4_9GAMM/20-66
A7BPS5_9GAMM/787-852
A7BPS9_9GAMM/175-240
A7BPT0_9GAMM/511-592
A7BPZ5_9GAMM/137-201
A7BQ11_9GAMM/138-221
A7BQ13_9GAMM/465-531
A7BQ69_9GAMM/157-225
A7BQ72_9GAMM/83-151
A7BQL3_9GAMM/1362-1428
A7BQQ7_9GAMM/438-506
A7BQY7_9GAMM/211-286
A7BR19_9GAMM/903-971
A7BR21_9GAMM/612-680
A7BR31_9GAMM/229-297
A7BR33_9GAMM/122-196
A7BRT0_9GAMM/453-521
A7BRU6_9GAMM/68-134
A7BS09_9GAMM/140-208
A7BS14_9GAMM/338-404
A7BS32_9GAMM/312-377
A7BS59_9GAMM/209-294
A7BS61_9GAMM/94-178
A7BSE1_9GAMM/535-603
A7BSK6_9GAMM/620-688
A7BSK9_9GAMM/173-225
A7BSL0_9GAMM/773-839
A7BSQ8_9GAMM/152-223
A7BST2_9GAMM/192-258
A7BT04_9GAMM/128-196
A7BT75_9GAMM/594-662
A7BTB1_9GAMM/620-685
A7BTD1_9GAMM/243-311
A7BTE8_9GAMM/154-220
A7BTE9_9GAMM/139-207
A7BTG2_9GAMM/190-275
A7BTG5_9GAMM/168-236
A7BTK2_9GAMM/157-225
A7BTK4_9GAMM/327-389
A7BTK6_9GAMM/161-244
A7BTK7_9GAMM/403-469
A7BTM9_9GAMM/8-113
A7BTQ3_9GAMM/455-523
A7BTU7_9GAMM/837-903
A7BTV3_9GAMM/184-252
A7BU56_9GAMM/370-436
A7BU82_9GAMM/552-617
A7BUK4_9GAMM/219-285
A7BUR1_9GAMM/180-248
A7BV03_9GAMM/336-404
A7BV82_9GAMM/204-272
A7BVI8_9GAMM/344-409
A7BVU0_9GAMM/207-273
A7BW12_9GAMM/315-383
A7BW50_9GAMM/362-448
A7BWG3_9GAMM/115-166
A7BWN1_9GAMM/166-267
A7BWN2_9GAMM/25-91
A7BX40_9GAMM/315-383
A7BXF0_9GAMM/348-414
A7BXL2_9GAMM/79-163
A7BXS1_9GAMM/321-386
A7BXS9_9GAMM/133-201
A7BXX0_9GAMM/504-572
A7BY48_9GAMM/236-302
A7BYA3_9GAMM/198-266
A7BYB3_9GAMM/148-216
A7BYL9_9GAMM/155-224
A7BZ31_9GAMM/34-102
A7BZC4_9GAMM/1-61
A7BZE6_9GAMM/118-186
A7BZV2_9GAMM/214-282
A7C0E4_9GAMM/257-319
A7C0M7_9GAMM/339-404
A7C0Y4_9GAMM/170-238
A7C1A8_9GAMM/168-236
A7C1R6_9GAMM/123-207
A7C1U6_9GAMM/1-59
A7C223_9GAMM/2-70
A7C279_9GAMM/98-166
A7C2B2_9GAMM/1-51
A7C2W1_9GAMM/1-61
A7C306_9GAMM/153-221
A7C352_9GAMM/46-114
A7C3G4_9GAMM/46-114
A7C3K0_9GAMM/146-214
A7C3Q3_9GAMM/112-180
A7C4P2_9GAMM/227-295
A7C637_9GAMM/1-48
A7C6Y3_9GAMM/6-74
A7C726_9GAMM/3-61
A7E7L0_SCLS1/516-580
A7EBG4_SCLS1/695-759
A7EGP7_SCLS1/262-332
A7EK49_SCLS1/1346-1411
A7EK66_SCLS1/1677-1742
A7ELI4_SCLS1/779-867
A7ELV8_SCLS1/732-797
A7ER48_SCLS1/467-559
A7ERE6_SCLS1/621-670
A7ESJ7_SCLS1/114-188
A7ETI0_SCLS1/922-1003
A7EY45_SCLS1/460-525
A7F0T2_SCLS1/680-745
A7F519_SCLS1/726-791
A7F5F0_SCLS1/684-730
A7F672_SCLS1/568-648
A7FCP9_YERP3/129-194
A7FCV6_YERP3/238-300
A7FDY4_YERP3/282-347
A7FF32_YERP3/256-320
A7FFQ6_YERP3/665-732
A7FFV3_YERP3/252-320
A7FG14_YERP3/237-301
A7FGA6_YERP3/280-349
A7FGB5_YERP3/228-291
A7FHS2_YERP3/211-271
A7FII0_YERP3/238-304
A7FIQ6_YERP3/692-756
A7FKF1_YERP3/471-536
A7FKK6_YERP3/370-435
A7FLG7_YERP3/203-269
A7FM01_YERP3/291-356
A7FMT4_YERP3/136-196
A7FNF8_YERP3/397-462
A7FNU9_YERP3/233-293
A7FNZ9_YERP3/497-559
A7FPJ9_CLOB1/247-313
A7FPM1_CLOB1/249-312
A7FQV1_CLOB1/252-315
A7FQY9_CLOB1/361-429
A7FQZ3_CLOB1/356-425
A7FR06_CLOB1/243-309
A7FR19_CLOB1/278-344
A7FRL9_CLOB1/258-323
A7FRM2_CLOB1/131-198
A7FS37_CLOB1/82-147
A7FS44_CLOB1/198-264
A7FSF2_CLOB1/124-190
A7FSL8_CLOB1/253-320
A7FST1_CLOB1/230-294
A7FST7_CLOB1/247-311
A7FT12_CLOB1/218-286
A7FU96_CLOB1/235-299
A7FUB9_CLOB1/481-547
A7FUX8_CLOB1/413-479
A7FUY1_CLOB1/260-327
A7FV24_CLOB1/257-323
A7FVV2_CLOB1/78-144
A7FVW3_CLOB1/194-261
A7FW96_CLOB1/346-411
A7FX13_CLOB1/448-516
A7FYU4_CLOB1/229-294
A7G0G5_CLOBH/249-312
A7G0J5_CLOBH/251-314
A7G0N1_CLOBH/361-429
A7G0N5_CLOBH/356-425
A7G0P8_CLOBH/243-309
A7G0R1_CLOBH/278-344
A7G1A9_CLOBH/141-206
A7G2M3_CLOBH/218-286
A7G4L0_CLOBH/260-327
A7G8F8_CLOBH/229-294
A7GA25_CLOBL/249-312
A7GA55_CLOBL/252-316
A7GA93_CLOBL/361-429
A7GA97_CLOBL/356-425
A7GAB1_CLOBL/243-309
A7GAC4_CLOBL/278-344
A7GB12_CLOBL/258-324
A7GB15_CLOBL/144-211
A7GB97_CLOBL/122-188
A7GBH8_CLOBL/82-147
A7GBI5_CLOBL/198-264
A7GBS6_CLOBL/112-178
A7GBU7_CLOBL/124-190
A7GC12_CLOBL/253-320
A7GC83_CLOBL/230-294
A7GC90_CLOBL/247-311
A7GCG4_CLOBL/218-286
A7GD01_CLOBL/194-260
A7GDR9_CLOBL/235-299
A7GDU1_CLOBL/482-548
A7GEN5_CLOBL/413-479
A7GEN8_CLOBL/259-326
A7GET2_CLOBL/257-323
A7GFM7_CLOBL/78-144
A7GFQ5_CLOBL/194-261
A7GGB4_CLOBL/346-411
A7GGY1_CLOBL/448-516
A7GIT7_CLOBL/229-294
A7GJD6_CLOBL/247-313
A7GKG4_BACCN/233-300
A7GKG9_BACCN/109-176
A7GL47_BACCN/240-306
A7GL87_BACCN/234-300
A7GLY1_BACCN/258-324
A7GM20_BACCN/355-420
A7GMJ0_BACCN/238-303
A7GMM7_BACCN/284-349
A7GMZ6_BACCN/196-260
A7GN00_BACCN/378-442
A7GN15_BACCN/364-431
A7GPC9_BACCN/168-229
A7GPQ4_BACCN/160-227
A7GPW0_BACCN/383-444
A7GQZ5_BACCN/290-352
A7GS34_BACCN/210-272
A7GTJ3_BACCN/85-152
A7GTN4_BACCN/360-427
A7GUK9_BACCN/250-316
A7GV25_BACCN/247-312
A7GVM8_BACCN/388-455
A7GWL5_CAMC5/360-430
A7GXC9_CAMC5/120-182
A7GXV2_CAMC5/170-244
A7GY60_CAMC5/179-242
A7GYV6_CAMC5/210-295
A7H061_CAMC5/183-249
A7H3F8_CAMJD/224-286
A7H455_CAMJD/131-193
A7H6A4_ANADF/218-283
A7H6H8_ANADF/234-299
A7H6I3_ANADF/269-334
A7H700_ANADF/243-309
A7H7D5_ANADF/156-223
A7H7G5_ANADF/262-327
A7H7P7_ANADF/291-357
A7H7Q7_ANADF/455-521
A7H7Q8_ANADF/1248-1316
A7H7Y7_ANADF/286-356
A7H837_ANADF/321-385
A7H850_ANADF/154-225
A7H8F8_ANADF/371-436
A7H8G8_ANADF/226-294
A7H8G9_ANADF/440-509
A7H8P4_ANADF/222-284
A7H8Q3_ANADF/236-298
A7H8X9_ANADF/375-441
A7H929_ANADF/218-282
A7H940_ANADF/108-170
A7H946_ANADF/319-383
A7H953_ANADF/303-369
A7H9C2_ANADF/281-353
A7HAF3_ANADF/154-215
A7HAF9_ANADF/838-911
A7HAJ8_ANADF/148-213
A7HAQ5_ANADF/171-237
A7HAX9_ANADF/385-448
A7HB30_ANADF/525-593
A7HB78_ANADF/555-626
A7HBA3_ANADF/352-424
A7HBF3_ANADF/276-341
A7HBF6_ANADF/22-88
A7HBG1_ANADF/417-485
A7HBG2_ANADF/375-441
A7HBH7_ANADF/235-300
A7HBQ9_ANADF/482-545
A7HBW2_ANADF/145-211
A7HBY7_ANADF/684-751
A7HC98_ANADF/267-334
A7HCE4_ANADF/174-245
A7HCG2_ANADF/207-271
A7HCJ1_ANADF/488-560
A7HCL5_ANADF/104-173
A7HCV8_ANADF/165-233
A7HCW2_ANADF/405-471
A7HCX1_ANADF/513-578
A7HCY4_ANADF/203-271
A7HCZ3_ANADF/162-229
A7HD43_ANADF/174-238
A7HD45_ANADF/148-218
A7HD57_ANADF/85-151
A7HD96_ANADF/406-476
A7HDE8_ANADF/454-526
A7HDG5_ANADF/279-349
A7HDK2_ANADF/227-289
A7HDR8_ANADF/284-349
A7HDR8_ANADF/723-791
A7HE77_ANADF/271-344
A7HEF8_ANADF/233-300
A7HEI3_ANADF/260-326
A7HEM9_ANADF/19-81
A7HEQ6_ANADF/327-395
A7HER8_ANADF/487-553
A7HEW8_ANADF/224-321
A7HF03_ANADF/288-355
A7HFC7_ANADF/155-221
A7HFU6_ANADF/356-427
A7HGB7_ANADF/298-363
A7HGG7_ANADF/191-259
A7HGX8_ANADF/326-392
A7HH36_ANADF/349-422
A7HH95_ANADF/691-757
A7HHN6_ANADF/194-260
A7HHY3_ANADF/1295-1361
A7HHZ2_ANADF/71-138
A7HI18_ANADF/306-372
A7HI43_ANADF/160-232
A7HI82_ANADF/737-804
A7HI83_ANADF/435-504
A7HI90_ANADF/296-357
A7HIJ7_ANADF/286-352
A7HIJ9_ANADF/426-507
A7HIK4_ANADF/270-336
A7HIK8_ANADF/444-510
A7HIM7_ANADF/254-319
A7HIN0_ANADF/128-190
A7HIT9_ANADF/439-507
A7HIU8_ANADF/219-287
A7HK36_FERNB/242-308
A7HL54_FERNB/205-271
A7HLE8_FERNB/683-748
A7HMJ1_FERNB/462-527
A7HMZ9_FERNB/115-178
A7HN49_FERNB/186-253
A7HNQ8_FERNB/207-289
A7HP07_PARL1/223-286
A7HP69_PARL1/480-550
A7HPA2_PARL1/385-450
A7HPA8_PARL1/618-686
A7HQ33_PARL1/210-277
A7HQ71_PARL1/294-359
A7HQN7_PARL1/266-335
A7HQT8_PARL1/410-479
A7HRM6_PARL1/378-447
A7HRN5_PARL1/237-302
A7HRP6_PARL1/372-441
A7HS01_PARL1/270-339
A7HS23_PARL1/268-337
A7HS57_PARL1/260-329
A7HSU5_PARL1/48-117
A7HT14_PARL1/478-547
A7HTT6_PARL1/557-626
A7HU84_PARL1/276-341
A7HUG7_PARL1/283-352
A7HUK0_PARL1/432-497
A7HUS3_PARL1/154-225
A7HVE9_PARL1/259-317
A7HVK8_PARL1/228-293
A7HVN4_PARL1/680-749
A7HVQ6_PARL1/304-374
A7HVS2_PARL1/148-213
A7HWA2_PARL1/463-529
A7HXV2_PARL1/512-583
A7HXV4_PARL1/139-202
A7HXX5_PARL1/231-300
A7HY73_PARL1/130-199
A7HYU7_PARL1/464-533
A7HYV7_PARL1/453-518
A7HZ60_PARL1/196-261
A7HZ70_PARL1/246-311
A7I0G0_CAMHC/241-302
A7I0S6_CAMHC/188-248
A7I135_CAMHC/404-469
A7I1D2_CAMHC/161-227
A7I1Z9_CAMHC/208-266
A7I549_METB6/557-623
A7I7C6_METB6/365-434
A7I9B5_METB6/253-321
A7IAA7_METB6/143-206
A7IBC4_XANP2/806-871
A7IBR2_XANP2/274-341
A7IC20_XANP2/209-275
A7IC59_XANP2/208-303
A7ICZ2_XANP2/299-376
A7IE00_XANP2/289-354
A7IE41_XANP2/364-429
A7IE83_XANP2/227-292
A7IEC2_XANP2/460-529
A7IET7_XANP2/238-294
A7IEU7_XANP2/458-524
A7IF61_XANP2/232-301
A7IFI7_XANP2/238-303
A7IFK6_XANP2/301-370
A7IFS9_XANP2/529-598
A7IG47_XANP2/273-343
A7IG77_XANP2/395-463
A7IGA6_XANP2/298-365
A7IGX7_XANP2/452-523
A7IHA7_XANP2/264-341
A7IHL3_XANP2/241-307
A7IHT5_XANP2/254-342
A7II23_XANP2/264-340
A7II27_XANP2/689-756
A7IJ93_XANP2/367-432
A7IKC2_XANP2/667-735
A7IKI2_XANP2/601-669
A7IKK8_XANP2/48-117
A7IKS4_XANP2/417-483
A7IKT4_XANP2/232-297
A7IL54_XANP2/240-306
A7IMB6_XANP2/441-509
A7IMC8_XANP2/263-329
A7IMM8_XANP2/389-457
A7INM5_XANP2/503-574
A7INM7_XANP2/154-217
A7IPA9_XANP2/486-552
A7IQ57_XANP2/245-303
A7IQ66_XANP2/229-294
A7JAW3_FRATT/249-314
A7JEV2_FRATT/664-732
A7JJ70_FRANO/133-192
A7JJL2_FRANO/249-314
A7JNC7_FRANO/133-192
A7JNR8_FRANO/249-314
A7JP15_FRANO/664-732
A7JRB4_PASHA/113-178
A7JRV6_PASHA/202-268
A7JRX0_PASHA/94-156
A7JTF7_PASHA/344-408
A7JXT2_VIBSE/243-308
A7JY83_VIBSE/269-334
A7JYB1_VIBSE/374-439
A7JYR8_VIBSE/481-546
A7JYS6_VIBSE/290-355
A7JYT8_VIBSE/224-284
A7JYW3_VIBSE/211-276
A7JYY9_VIBSE/234-298
A7JZR9_VIBSE/204-269
A7K097_VIBSE/259-324
A7K0B0_VIBSE/402-467
A7K0K6_VIBSE/122-188
A7K0W1_VIBSE/146-211
A7K0Y8_VIBSE/11-68
A7K1B3_VIBSE/205-272
A7K1J8_VIBSE/257-320
A7K2L0_VIBSE/119-187
A7K3P9_VIBSE/451-517
A7K3S6_VIBSE/214-279
A7K3V3_VIBSE/340-397
A7K3Y8_VIBSE/224-289
A7K406_VIBSE/429-496
A7K4B4_VIBSE/230-296
A7K4G9_VIBSE/469-534
A7K4Q7_VIBSE/112-180
A7K4V5_VIBSE/357-422
A7K579_VIBSE/248-310
A7K6A6_VIBSE/459-527
A7K6E5_VIBSE/290-355
A7K6P4_STEMA/168-233
A7KCQ5_9SOLA/284-346
A7KFZ1_KLEPN/230-296
A7LI66_PYRPY/343-408
A7LQP7_BACOV/192-257
A7LQR3_BACOV/479-547
A7LQV6_BACOV/232-298
A7LQZ0_BACOV/531-598
A7LR14_BACOV/788-853
A7LR45_BACOV/590-655
A7LRQ7_BACOV/316-381
A7LRR5_BACOV/796-862
A7LRV0_BACOV/450-516
A7LSG2_BACOV/215-281
A7LSH2_BACOV/799-863
A7LSJ8_BACOV/932-998
A7LST6_BACOV/424-489
A7LT36_BACOV/832-898
A7LUX6_BACOV/166-231
A7LV24_BACOV/856-922
A7LVJ0_BACOV/828-893
A7LVZ5_BACOV/821-887
A7LW21_BACOV/182-247
A7LW62_BACOV/801-867
A7LW93_BACOV/806-871
A7LWH8_BACOV/834-900
A7LX07_BACOV/433-499
A7LX23_BACOV/233-299
A7LX78_BACOV/284-351
A7LXT1_BACOV/834-898
A7LXV1_BACOV/849-915
A7LXX8_BACOV/861-927
A7LY24_BACOV/792-858
A7LY41_BACOV/808-874
A7LY83_BACOV/816-882
A7LYE0_BACOV/822-888
A7LYG4_BACOV/814-880
A7LYR0_BACOV/260-328
A7LYY1_BACOV/349-414
A7LZ21_BACOV/812-878
A7LZA4_BACOV/288-356
A7M010_BACOV/807-872
A7M014_BACOV/790-855
A7M051_BACOV/450-515
A7M077_BACOV/798-864
A7M0D3_BACOV/850-914
A7M0F3_BACOV/920-986
A7M0H8_BACOV/817-883
A7M0K0_BACOV/826-892
A7M0L6_BACOV/845-911
A7M0M1_BACOV/272-337
A7M0Z4_BACOV/339-404
A7M164_BACOV/312-377
A7M165_BACOV/630-695
A7M1K2_BACOV/407-472
A7M1K6_BACOV/445-510
A7M282_BACOV/368-435
A7M2D3_BACOV/646-713
A7M2J4_BACOV/643-707
A7M2K4_BACOV/388-454
A7M2K5_BACOV/443-510
A7M2N1_BACOV/293-358
A7M2N4_BACOV/800-866
A7M2P5_BACOV/405-470
A7M2Q7_BACOV/843-906
A7M2X7_BACOV/804-869
A7M2Z5_BACOV/838-905
A7M308_BACOV/423-489
A7M411_BACOV/710-775
A7M463_BACOV/951-1017
A7M490_BACOV/918-984
A7M4D6_BACOV/904-969
A7M4F2_BACOV/902-968
A7M4I9_BACOV/908-973
A7M4Y0_BACOV/434-499
A7M5E4_BACOV/303-368
A7M5T3_BACOV/835-900
A7M5U8_BACOV/816-881
A7M665_BACOV/848-913
A7MGC8_ENTS8/233-293
A7MGZ7_ENTS8/234-302
A7MHB8_ENTS8/247-313
A7MHC3_ENTS8/262-328
A7MHI8_ENTS8/247-311
A7MHT7_ENTS8/246-311
A7MII6_ENTS8/256-320
A7MJD6_ENTS8/282-347
A7MJE9_ENTS8/136-196
A7MLW3_ENTS8/203-269
A7MMN7_ENTS8/211-271
A7MMT8_ENTS8/129-193
A7MPB1_ENTS8/494-559
A7MPR6_ENTS8/268-333
A7MQ74_ENTS8/238-304
A7MQ78_ENTS8/238-300
A7MQV1_ENTS8/663-730
A7MQZ7_ENTS8/292-357
A7MRJ5_ENTS8/175-232
A7MRV3_VIBHB/227-292
A7MS16_VIBHB/122-188
A7MSS2_VIBHB/222-279
A7MT94_VIBHB/205-272
A7MTL2_VIBHB/352-417
A7MTT3_VIBHB/290-355
A7MTV6_VIBHB/117-182
A7MUT6_VIBHB/459-527
A7MVR2_VIBHB/395-460
A7MVR3_VIBHB/460-525
A7MX50_VIBHB/249-311
A7MXI8_VIBHB/822-887
A7MXN6_VIBHB/282-347
A7MYE6_VIBHB/340-413
A7MYQ0_VIBHB/164-229
A7N0N8_VIBHB/214-279
A7N0T8_VIBHB/449-515
A7N267_VIBHB/234-298
A7N2Q5_VIBHB/692-757
A7N2R0_VIBHB/269-334
A7N2T5_VIBHB/469-534
A7N2U6_VIBHB/229-291
A7N3D1_VIBHB/257-320
A7N3Z3_VIBHB/482-547
A7N477_VIBHB/220-285
A7N4E6_VIBHB/264-328
A7N540_VIBHB/265-331
A7N6A9_VIBHB/246-311
A7N7B7_VIBHB/225-285
A7N7G1_VIBHB/211-276
A7N821_VIBHB/243-308
A7NEE0_FRATF/249-314
A7NF09_ROSCS/259-326
A7NF39_ROSCS/377-445
A7NF99_ROSCS/736-802
A7NFR1_ROSCS/788-856
A7NFX9_ROSCS/244-311
A7NFZ3_ROSCS/167-230
A7NG97_ROSCS/148-212
A7NGX4_ROSCS/283-349
A7NHH5_ROSCS/1921-1989
A7NHK3_ROSCS/490-558
A7NHQ5_ROSCS/480-543
A7NHX5_ROSCS/227-291
A7NI07_ROSCS/156-221
A7NI58_ROSCS/481-547
A7NIB2_ROSCS/791-859
A7NIH2_ROSCS/127-191
A7NIR7_ROSCS/311-375
A7NJC7_ROSCS/238-302
A7NJR7_ROSCS/629-697
A7NJR8_ROSCS/169-237
A7NK59_ROSCS/287-347
A7NL60_ROSCS/433-499
A7NM01_ROSCS/277-342
A7NMB2_ROSCS/249-315
A7NMF0_ROSCS/384-452
A7NMH2_ROSCS/472-539
A7NMH4_ROSCS/270-335
A7NMT1_ROSCS/152-216
A7NN46_ROSCS/348-414
A7NNC6_ROSCS/881-945
A7NNM7_ROSCS/420-485
A7NNP2_ROSCS/166-230
A7NNS1_ROSCS/459-523
A7NNT0_ROSCS/671-739
A7NP62_ROSCS/484-552
A7NPH3_ROSCS/658-726
A7NPH4_ROSCS/476-544
A7NPH7_ROSCS/501-573
A7NQ03_ROSCS/165-233
A7NQ74_ROSCS/665-731
A7NQL8_ROSCS/263-328
A7NRI6_ROSCS/192-260
A7NRY1_ROSCS/308-376
A7NS12_ROSCS/207-273
A7NS21_ROSCS/290-358
A7T3D6_NEMVE/230-299
A7T3Z6_NEMVE/272-292
A7T408_NEMVE/234-313
A7T7B3_NEMVE/30-95
A7TGV3_VANPO/521-584
A7TIT5_VANPO/512-575
A7UAK2_9RHIZ/218-284
A7UFG8_CERPU/70-134
A7UXV9_BACUN/257-325
A7UXX3_BACUN/445-512
A7UXX4_BACUN/396-462
A7UY01_BACUN/513-581
A7UY17_BACUN/829-895
A7UYD9_BACUN/234-299
A7UYF0_BACUN/836-900
A7UYZ9_BACUN/398-466
A7V042_BACUN/820-886
A7V0D4_BACUN/809-875
A7V0K4_BACUN/819-885
A7V0S7_BACUN/413-479
A7V0U1_BACUN/427-493
A7V0U5_BACUN/849-915
A7V108_BACUN/262-330
A7V147_BACUN/403-468
A7V166_BACUN/227-292
A7V1J7_BACUN/372-439
A7V223_BACUN/810-874
A7V2K1_BACUN/304-368
A7V3E7_BACUN/365-431
A7V3Y5_BACUN/538-605
A7V3Z9_BACUN/511-576
A7V427_BACUN/65-132
A7V485_BACUN/802-867
A7V4B0_BACUN/274-342
A7V4C9_BACUN/269-334
A7V4P2_BACUN/301-366
A7V4X6_BACUN/284-349
A7V590_BACUN/297-365
A7V5I2_BACUN/446-513
A7V5I3_BACUN/395-463
A7V640_BACUN/829-895
A7V6P9_BACUN/672-737
A7V6Y1_BACUN/144-207
A7V6Z0_BACUN/285-353
A7V7R2_BACUN/723-788
A7V839_BACUN/136-202
A7V881_BACUN/834-899
A7V8M1_BACUN/155-220
A7V901_BACUN/835-901
A7V9A8_BACUN/809-873
A7V9H4_BACUN/645-712
A7VA67_BACUN/316-381
A7VA79_BACUN/837-903
A7VA91_BACUN/839-905
A7VAC0_BACUN/214-280
A7VBQ1_9CLOT/267-334
A7VBW0_9CLOT/163-231
A7VBW3_9CLOT/242-310
A7VCI0_9CLOT/258-325
A7VCT2_9CLOT/88-154
A7VDR0_9CLOT/210-277
A7VDX6_9CLOT/247-308
A7VEC5_9CLOT/203-269
A7VEG7_9CLOT/246-311
A7VFL3_9CLOT/668-736
A7VFL9_9CLOT/124-189
A7VFQ9_9CLOT/319-381
A7VFS3_9CLOT/194-260
A7VGA1_9CLOT/125-193
A7VGS8_9CLOT/509-574
A7VGV0_9CLOT/137-204
A7VH67_9CLOT/85-151
A7VHB8_9CLOT/237-302
A7VHK5_9CLOT/83-146
A7VHS5_9CLOT/289-352
A7VI64_9CLOT/69-139
A7VIH4_9CLOT/309-373
A7VIT8_9CLOT/645-711
A7VJ39_9CLOT/804-871
A7VJ55_9CLOT/295-362
A7VNY8_9CLOT/281-345
A7VRL2_9CLOT/152-219
A7VSL8_9CLOT/253-318
A7VSV6_9CLOT/229-295
A7VTT5_9CLOT/246-313
A7VTV1_9CLOT/668-736
A7VUP4_9CLOT/239-305
A7VV56_9CLOT/274-340
A7VVS8_9CLOT/194-256
A7VWF6_9CLOT/439-505
A7VWQ9_9CLOT/570-636
A7VWT1_9CLOT/904-970
A7VYH8_9CLOT/256-322
A7VZ40_9CLOT/357-423
A7WWZ6_STAA1/638-706
A7WZI5_STAA1/122-189
A7X296_STAA1/232-298
A7X2K3_STAA1/364-431
A7X3B7_STAA1/330-397
A7X4Q8_STAA1/653-721
A7Y2X3_PYRPY/343-408
A7YS92_FRATU/12-71
A7YSD0_FRATU/664-732
A7YVB4_FRATU/249-314
A7Z1C3_BACA2/248-314
A7Z1U7_BACA2/135-202
A7Z3W8_BACA2/517-581
A7Z3X9_BACA2/284-349
A7Z414_BACA2/395-457
A7Z460_BACA2/214-277
A7Z599_BACA2/245-313
A7Z660_BACA2/364-431
A7Z6Z2_BACA2/227-289
A7Z7J6_BACA2/352-419
A7Z860_BACA2/212-277
A7Z8L8_BACA2/240-305
A7Z8N9_BACA2/356-423
A7Z8V2_BACA2/236-301
A7Z958_BACA2/128-194
A7ZA03_BACA2/85-152
A7ZAG7_BACA2/244-309
A7ZAN5_BACA2/253-320
A7ZAP2_BACA2/376-443
A7ZBZ4_CAMC1/189-255
A7ZDC2_CAMC1/180-241
A7ZEI2_CAMC1/224-290
A7ZEN3_CAMC1/118-181
A7ZIF0_ECO24/203-269
A7ZIV3_ECO24/261-327
A7ZJ78_ECO24/663-730
A7ZK97_ECO24/443-508
A7ZM69_ECO24/211-271
A7ZN89_ECO24/235-301
A7ZNQ1_ECO24/240-304
A7ZP42_ECO24/469-534
A7ZPH6_ECO24/711-777
A7ZPZ9_ECO24/234-302
A7ZQM9_ECO24/292-357
A7ZRQ9_ECO24/236-302
A7ZSA9_ECO24/282-347
A7ZST2_ECO24/233-293
A7ZU73_ECO24/129-189
A7ZUC5_ECO24/238-300
A7ZUM0_ECO24/237-302
A7ZUY2_ECO24/142-202
A7ZVU1_ECO24/256-320
A7ZX49_ECOHS/203-269
A7ZXJ3_ECOHS/261-327
A7ZXV6_ECOHS/663-730
A7ZYU4_ECOHS/443-508
A8A0F1_ECOHS/211-271
A8A1G7_ECOHS/235-301
A8A1V0_ECOHS/240-304
A8A283_ECOHS/469-534
A8A284_ECOHS/388-453
A8A2M4_ECOHS/711-777
A8A364_ECOHS/249-317
A8A3S1_ECOHS/292-357
A8A4I3_ECOHS/236-302
A8A525_ECOHS/282-347
A8A5L2_ECOHS/233-293
A8A6X2_ECOHS/129-189
A8A716_ECOHS/238-300
A8A7A3_ECOHS/237-302
A8A7K8_ECOHS/142-202
A8A8C8_ECOHS/256-320
A8AD32_CITK8/266-334
A8ADZ3_CITK8/373-438
A8ADZ5_CITK8/469-534
A8AEE3_CITK8/240-304
A8AGY8_CITK8/211-271
A8AIA2_CITK8/449-516
A8AIQ5_CITK8/267-335
A8AJC0_CITK8/664-731
A8AJR2_CITK8/261-327
A8AK64_CITK8/203-269
A8AL17_CITK8/238-300
A8AL71_CITK8/129-193
A8AMW6_CITK8/135-195
A8AN03_CITK8/401-463
A8ANK8_CITK8/246-310
A8ANZ2_CITK8/292-357
A8APL1_CITK8/585-652
A8APQ8_CITK8/236-302
A8AQA1_CITK8/282-347
A8AQV8_CITK8/233-293
A8AV08_STRGC/81-144
A8AVJ0_STRGC/192-254
A8AWB9_STRGC/208-274
A8AX52_STRGC/231-298
A8AXF7_STRGC/119-183
A8AY36_STRGC/239-305
A8AZG3_STRGC/120-182
A8BSR1_BOTFU/727-792
A8DA08_ANASL/132-200
A8DJB9_9BACT/563-636
A8DJI0_9BACT/181-249
A8DJW6_9BACT/127-194
A8DW05_NEMVE/216-281
A8E879_BURPS/540-611
A8E8A9_BURPS/201-269
A8E9R2_BURPS/326-426
A8E9U1_BURPS/235-300
A8E9V1_BURPS/284-349
A8E9Y4_BURPS/206-271
A8EAJ9_BURPS/395-460
A8EBW1_BURPS/152-219
A8EBX9_BURPS/540-610
A8ECP9_BURPS/234-293
A8EEI5_BURPS/85-149
A8EEU1_BURPS/206-272
A8EFM0_BURPS/219-277
A8EGI8_BURPS/238-304
A8EGN0_BURPS/233-298
A8EJN9_BURPS/376-441
A8EJP5_BURPS/553-618
A8EJV4_BURPS/407-475
A8EK57_BURPS/257-322
A8EK89_BURPS/233-298
A8EKE7_BURPS/207-272
A8EKG6_BURPS/240-305
A8EKJ5_BURPS/29-81
A8EKV8_BURPS/205-306
A8ELM3_BURPS/242-308
A8EN09_BURPS/242-308
A8ENH0_BURPS/144-207
A8ENR9_BURPS/28-94
A8EP99_BURPS/130-231
A8EQ58_BURPS/588-656
A8EQX2_ARCB4/182-235
A8ER04_ARCB4/252-319
A8ERS5_ARCB4/204-270
A8ERX1_ARCB4/570-641
A8ERY4_ARCB4/236-302
A8ES59_ARCB4/312-373
A8ESY4_ARCB4/137-199
A8ESY5_ARCB4/319-385
A8ETU5_ARCB4/187-251
A8EUC4_ARCB4/119-186
A8EWJ1_ARCB4/210-268
A8EXX7_RICCK/268-333
A8EY53_RICCK/372-441
A8EYZ7_RICCK/211-269
A8F0Y7_RICM5/269-334
A8F1K0_RICM5/273-331
A8F299_RICM5/371-441
A8F467_THELT/646-712
A8F5U4_THELT/208-273
A8F5W9_THELT/187-254
A8F5Y5_THELT/221-286
A8F6Z9_THELT/260-328
A8F7X4_THELT/27-89
A8F9Y2_BACP2/249-315
A8FBD6_BACP2/915-977
A8FCD7_BACP2/231-298
A8FCG3_BACP2/511-575
A8FCH3_BACP2/285-350
A8FCK6_BACP2/398-461
A8FCR1_BACP2/232-294
A8FDV0_BACP2/245-313
A8FEP7_BACP2/364-431
A8FG45_BACP2/356-423
A8FGV0_BACP2/212-278
A8FH53_BACP2/230-295
A8FH91_BACP2/229-294
A8FHC5_BACP2/356-424
A8FHU3_BACP2/243-306
A8FJB5_BACP2/377-444
A8FLK6_CAMJ8/131-193
A8FLT8_CAMJ8/224-286
A8FMS7_CAMJ8/191-248
A8FPG6_SHESH/467-533
A8FPH9_SHESH/418-483
A8FPK7_SHESH/231-291
A8FPW8_SHESH/240-301
A8FPX3_SHESH/126-191
A8FPY0_SHESH/407-472
A8FQW6_SHESH/690-755
A8FR49_SHESH/224-289
A8FR78_SHESH/249-316
A8FRW8_SHESH/190-269
A8FRX5_SHESH/404-469
A8FS19_SHESH/211-275
A8FSG8_SHESH/315-380
A8FSS3_SHESH/301-366
A8FT19_SHESH/699-764
A8FTT6_SHESH/664-732
A8FU41_SHESH/217-282
A8FU85_SHESH/308-373
A8FUF2_SHESH/798-864
A8FUQ9_SHESH/221-290
A8FUU3_SHESH/244-308
A8FVL7_SHESH/341-406
A8FW81_SHESH/498-563
A8FWH3_SHESH/278-342
A8FWV4_SHESH/218-283
A8FX99_SHESH/1481-1546
A8FXE5_SHESH/376-443
A8FXH5_SHESH/498-563
A8FXV0_SHESH/136-202
A8FY20_SHESH/784-850
A8FYG2_SHESH/237-302
A8FYI3_SHESH/205-271
A8FYP6_SHESH/500-565
A8FZR9_SHESH/701-785
A8G059_SHESH/443-531
A8G061_SHESH/442-517
A8G0P7_SHESH/376-446
A8G1M0_SHESH/197-261
A8G1N8_SHESH/212-277
A8G2S9_PROM2/131-195
A8G6F2_PROM2/414-482
A8G8Z5_SERP5/136-196
A8G9V6_SERP5/291-356
A8GAJ2_SERP5/499-564
A8GAK6_SERP5/203-269
A8GAN0_SERP5/353-421
A8GB59_SERP5/665-732
A8GB99_SERP5/576-638
A8GBW3_SERP5/249-315
A8GBX1_SERP5/266-334
A8GF02_SERP5/211-271
A8GGX6_SERP5/472-537
A8GH47_SERP5/247-312
A8GHF9_SERP5/223-286
A8GHR2_SERP5/234-298
A8GHU6_SERP5/227-292
A8GI09_SERP5/252-320
A8GIQ0_SERP5/256-320
A8GIR6_SERP5/241-306
A8GIZ4_SERP5/239-305
A8GJ59_SERP5/189-253
A8GJZ6_SERP5/282-347
A8GKS3_SERP5/233-293
A8GL38_SERP5/226-291
A8GLB4_SERP5/239-301
A8GLI4_SERP5/129-194
A8GMM5_RICAH/268-333
A8GNE8_RICAH/212-270
A8GP97_RICAH/371-441
A8GR96_RICRS/268-333
A8GS22_RICRS/269-327
A8GSI9_RICRS/1-69
A8GT10_RICRS/371-441
A8GWS5_RICB8/227-285
A8GWZ2_RICB8/378-448
A8GX59_RICB8/71-136
A8GXD3_RICB8/694-762
A8GXP1_RICB8/269-334
A8GZ77_SHEPA/382-447
A8GZC5_SHEPA/220-284
A8H069_SHEPA/1036-1101
A8H0G1_SHEPA/428-516
A8H0W7_SHEPA/200-269
A8H0Z9_SHEPA/685-750
A8H1R7_SHEPA/219-284
A8H1S0_SHEPA/300-365
A8H298_SHEPA/142-208
A8H2H2_SHEPA/496-561
A8H4C2_SHEPA/373-437
A8H558_SHEPA/317-382
A8H5K2_SHEPA/498-563
A8H5P0_SHEPA/780-846
A8H6E2_SHEPA/225-288
A8H6U8_SHEPA/205-271
A8H720_SHEPA/363-433
A8H7X3_SHEPA/521-586
A8H8M8_SHEPA/249-316
A8H8Q5_SHEPA/246-311
A8H8X6_SHEPA/721-786
A8H9K2_SHEPA/126-191
A8H9K7_SHEPA/240-302
A8H9U1_SHEPA/235-295
A8HA15_SHEPA/461-527
A8HA32_SHEPA/235-299
A8HEI2_LENED/1311-1376
A8HL59_BURPS/407-475
A8HR11_AZOC5/300-369
A8HRC8_AZOC5/458-526
A8HRX0_AZOC5/671-737
A8HSF8_CHLRE/1-58
A8HVW5_AZOC5/232-297
A8HY24_AZOC5/659-727
A8HYP0_CHLRE/111-169
A8I181_AZOC5/1497-1566
A8I1C8_AZOC5/379-449
A8I1U7_AZOC5/472-540
A8I229_AZOC5/228-294
A8I2V4_AZOC5/217-282
A8I2Y3_AZOC5/219-285
A8I3T5_AZOC5/366-431
A8I3Y1_AZOC5/479-545
A8I597_AZOC5/590-654
A8I5H4_AZOC5/250-320
A8I978_AZOC5/213-291
A8I9V1_CHLRE/316-384
A8IAL5_CHLRE/5-70
A8IBL1_AZOC5/140-203
A8IBN9_AZOC5/1531-1600
A8IBV0_AZOC5/530-599
A8IDY9_AZOC5/423-491
A8IFT5_AZOC5/250-339
A8IGR7_AZOC5/439-507
A8IH93_CHLRE/7-75
A8IH99_AZOC5/131-201
A8IHL2_AZOC5/355-424
A8IJS8_AZOC5/358-426
A8IK99_BACSU/350-417
A8IKH2_AZOC5/108-177
A8IKL1_AZOC5/803-868
A8IL42_AZOC5/240-298
A8ILI5_AZOC5/213-280
A8ILQ6_AZOC5/356-421
A8IMQ7_AZOC5/208-303
A8IPF4_AZOC5/334-403
A8IPX1_AZOC5/635-703
A8J9Y9_CHLRE/323-391
A8KCI6_9BURK/330-396
A8KCZ9_BURPS/28-94
A8KDL0_BURPS/130-231
A8KE76_BURPS/242-308
A8KEQ0_BURPS/144-207
A8KFI7_BURPS/233-298
A8KFN2_BURPS/238-304
A8KG88_BURPS/230-295
A8KH39_BURPS/395-460
A8KIA1_BURPS/257-322
A8KIG7_BURPS/235-300
A8KIJ9_BURPS/326-426
A8KK61_BURPS/201-269
A8KKD6_BURPS/540-611
A8KKS3_BURPS/213-278
A8KKV9_BURPS/284-349
A8KL87_BURPS/234-293
A8KM49_BURPS/206-272
A8KMH9_BURPS/85-149
A8KNQ5_BURPS/493-558
A8KQE0_BURPS/532-597
A8KQJ1_BURPS/233-298
A8KQQ9_BURPS/207-272
A8KQT2_BURPS/240-305
A8KS67_BURPS/242-308
A8KTE3_BURPS/219-277
A8KVN1_BURPS/136-203
A8KVP9_BURPS/540-610
A8KY69_FRASN/282-350
A8KYD4_FRASN/256-323
A8KYG2_FRASN/692-760
A8KYM9_FRASN/883-951
A8L208_FRASN/308-380
A8L357_FRASN/233-299
A8L3M1_FRASN/169-235
A8L3R4_FRASN/716-784
A8L3Y7_FRASN/123-188
A8L564_FRASN/255-323
A8L655_FRASN/273-337
A8L659_FRASN/222-288
A8L662_FRASN/149-213
A8L7C0_FRASN/260-323
A8LB87_FRASN/179-245
A8LCN4_FRASN/249-315
A8LDI2_FRASN/148-214
A8LE35_FRASN/184-252
A8LHF6_FRASN/275-348
A8LHL5_FRASN/328-395
A8LHM6_FRASN/249-315
A8LI85_DINSH/392-460
A8LIG8_DINSH/309-374
A8LIK0_DINSH/150-215
A8LJC8_DINSH/671-737
A8LK75_DINSH/115-181
A8LKV1_DINSH/508-579
A8LKV3_DINSH/130-191
A8LLA9_DINSH/238-300
A8LLF0_DINSH/343-408
A8LLK8_DINSH/396-462
A8LMA6_DINSH/242-306
A8LN52_DINSH/305-368
A8LNC2_DINSH/550-615
A8LNH1_DINSH/211-276
A8LNI5_DINSH/388-453
A8LNQ7_DINSH/370-435
A8LNV3_DINSH/78-147
A8LNY1_DINSH/228-286
A8LPA0_DINSH/211-274
A8LR93_DINSH/440-505
A8LSK8_DINSH/361-429
A8LSN3_DINSH/252-310
A8LSV1_DINSH/546-616
A8LTD6_DINSH/256-314
A8LUU8_SALAI/223-288
A8LVB9_SALAI/222-274
A8LWC8_SALAI/249-315
A8LWR1_SALAI/237-302
A8LWY4_SALAI/213-286
A8LXB9_SALAI/264-331
A8LXT9_SALAI/255-322
A8LZG6_SALAI/168-245
A8M1H6_SALAI/253-320
A8M2P4_SALAI/290-357
A8M3P9_SALAI/280-347
A8M5C3_SALAI/112-179
A8M5N2_SALAI/233-300
A8M6M1_SALAI/246-313
A8M6S8_SALAI/767-835
A8M7U9_SALAI/249-316
A8M824_SALAI/157-224
A8M866_SALAI/144-208
A8MEL0_ALKOO/159-225
A8MET0_ALKOO/220-288
A8MF80_ALKOO/212-278
A8MFM7_ALKOO/241-307
A8MFQ2_ALKOO/76-142
A8MFV3_ALKOO/298-365
A8MGT1_ALKOO/246-330
A8MH50_ALKOO/361-427
A8MHJ1_ALKOO/227-294
A8MIR9_ALKOO/251-315
A8MJM3_ALKOO/318-384
A8MK99_ALKOO/555-621
A8MKI2_ALKOO/373-440
A8MKJ0_ALKOO/438-506
A8MKM5_ALKOO/451-517
A8MKV0_ALKOO/352-426
A8MKX7_ALKOO/328-395
A8ML71_ALKOO/178-245
A8MLN4_ALKOO/364-429
A8MM03_ALKOO/272-340
A8MM61_ALKOO/225-287
A8MMB9_ALKOO/77-138
A8MMD3_ALKOO/374-441
A8NRX2_COPC7/907-970
A8PI69_COPC7/255-320
A8PKE1_9COXI/150-216
A8PLV2_9COXI/140-203
A8PNE9_9COXI/248-313
A8PNW9_9COXI/265-330
A8PPM5_9COXI/178-243
A8PPN1_9COXI/125-191
A8PPP1_9COXI/130-196
A8PQ29_9COXI/152-215
A8PRW5_MALGO/539-604
A8Q3Z0_MALGO/794-859
A8QYK9_CUCMN/368-427
A8R7T6_9FIRM/122-187
A8R859_9FIRM/255-320
A8RAL9_9FIRM/291-359
A8RBA1_9FIRM/184-250
A8RCQ1_9FIRM/467-533
A8RDD3_9FIRM/86-149
A8RG44_9CLOT/265-333
A8RGX8_9CLOT/194-261
A8RH27_9CLOT/116-181
A8RH31_9CLOT/566-632
A8RIK0_9CLOT/417-483
A8RIW9_9CLOT/544-610
A8RIZ6_9FIRM/156-222
A8RJ33_9CLOT/152-220
A8RJC3_9CLOT/492-558
A8RJE2_9CLOT/370-436
A8RJE5_9CLOT/1248-1314
A8RJN8_9CLOT/249-310
A8RJR2_9CLOT/513-579
A8RLA6_9CLOT/451-517
A8RLD6_9CLOT/552-618
A8RLD7_9CLOT/296-362
A8RLF2_9CLOT/292-359
A8RLI9_9CLOT/559-625
A8RLU7_9CLOT/139-206
A8RM85_9CLOT/238-303
A8RN18_9CLOT/460-526
A8RN21_9CLOT/856-922
A8RN32_9CLOT/258-324
A8RNY2_9CLOT/604-670
A8RP49_9CLOT/261-325
A8RPU8_9CLOT/243-309
A8RQR8_9CLOT/449-515
A8RSM6_9CLOT/288-356
A8RT02_9CLOT/228-294
A8RTC5_9CLOT/209-272
A8RTH8_9CLOT/130-195
A8RTI1_9CLOT/237-299
A8RU60_9CLOT/106-172
A8RVF0_9CLOT/84-150
A8RWW9_9CLOT/240-307
A8RY57_9CLOT/560-626
A8RYA9_9CLOT/344-410
A8RYC1_9CLOT/122-187
A8RYI7_9CLOT/726-792
A8RYT5_9CLOT/256-323
A8RZA7_9CLOT/284-351
A8S1B3_9CLOT/123-189
A8S1V9_9CLOT/412-478
A8S1W1_9CLOT/557-623
A8S2K8_9CLOT/240-307
A8S3F1_9CLOT/928-994
A8S3F2_9CLOT/181-248
A8S5Z0_9FIRM/460-526
A8S5Z5_9FIRM/124-189
A8S6C6_9FIRM/256-322
A8S749_9FIRM/279-346
A8S793_9FIRM/251-318
A8S7V4_9FIRM/160-227
A8S812_9FIRM/357-423
A8S835_9FIRM/370-436
A8S892_9FIRM/236-302
A8S8N5_9FIRM/573-639
A8S9Y7_9FIRM/243-305
A8SAB1_9FIRM/138-204
A8SF25_9FIRM/223-289
A8SGI1_9FIRM/398-466
A8SHB4_9FIRM/229-295
A8SHG2_9FIRM/123-189
A8SHK6_9FIRM/177-241
A8SIP8_9FIRM/231-297
A8SIV5_9FIRM/189-251
A8SMS2_9FIRM/193-254
A8SN45_9FIRM/264-330
A8SNN3_9FIRM/152-214
A8SNU7_9FIRM/435-503
A8SNW2_9FIRM/222-287
A8SNW5_9FIRM/343-409
A8SPN2_9FIRM/278-345
A8SPS8_9FIRM/194-261
A8SQC6_9FIRM/300-361
A8SQJ0_9FIRM/377-443
A8SQJ4_9FIRM/124-189
A8SQZ4_9FIRM/169-237
A8SR46_9FIRM/160-223
A8SRB7_9FIRM/265-330
A8SRJ4_9FIRM/249-315
A8SRJ6_9FIRM/922-988
A8SRK1_9FIRM/487-553
A8SRS7_9FIRM/220-286
A8SS23_9FIRM/37-102
A8SS81_9FIRM/279-346
A8SUB9_9FIRM/123-190
A8SUD5_9FIRM/593-659
A8SUW6_9FIRM/139-204
A8SUZ0_9FIRM/233-295
A8SV56_9FIRM/163-231
A8SVB2_9FIRM/123-189
A8SVN7_9FIRM/383-446
A8SVV7_9FIRM/127-192
A8SVZ3_9FIRM/228-293
A8SW72_9FIRM/241-309
A8SXH8_9FIRM/83-146
A8SYI2_9FIRM/281-348
A8SYL1_9FIRM/326-391
A8SZ87_9FIRM/230-292
A8SZF9_9VIBR/647-712
A8SZU3_9VIBR/211-276
A8SZW6_9VIBR/482-547
A8T088_9VIBR/220-285
A8T143_9VIBR/214-279
A8T185_9VIBR/449-515
A8T270_9VIBR/204-269
A8T3E9_9VIBR/462-531
A8T3N8_9VIBR/243-308
A8T3X2_9VIBR/707-772
A8T4E0_9VIBR/686-751
A8T4J8_9VIBR/181-258
A8T4M3_9VIBR/469-534
A8T4Z8_9VIBR/122-188
A8T5P9_9VIBR/352-417
A8T6C9_9VIBR/129-194
A8T6H5_9VIBR/222-279
A8T747_9VIBR/205-272
A8T9A1_9VIBR/290-355
A8T9E3_9VIBR/224-289
A8T9F9_9VIBR/185-253
A8TA01_9VIBR/234-298
A8TAD3_9VIBR/459-527
A8TAD9_9VIBR/282-347
A8TIU2_9PROT/262-331
A8TIZ8_9PROT/149-215
A8TJK7_9PROT/150-218
A8TK82_9PROT/184-252
A8TKX9_9PROT/192-261
A8TL82_9PROT/122-185
A8TL84_9PROT/481-552
A8TLD8_9PROT/240-305
A8TLP4_9PROT/524-592
A8TLQ5_9PROT/147-215
A8TLR7_9PROT/282-351
A8TM40_9PROT/321-390
A8TM42_9PROT/362-427
A8TM49_9PROT/498-564
A8TM97_9PROT/215-283
A8TMB5_9PROT/375-442
A8TMR7_9PROT/266-335
A8TMR9_9PROT/183-252
A8TMT2_9PROT/566-631
A8TMU2_9PROT/717-786
A8TMY2_9PROT/407-476
A8TNH5_9PROT/567-632
A8TNH6_9PROT/578-643
A8TNH7_9PROT/211-276
A8TP48_9PROT/403-465
A8TPM2_9PROT/283-349
A8TPY8_9PROT/267-336
A8TQ09_9PROT/325-394
A8TQ95_9PROT/407-476
A8TR63_9PROT/270-328
A8TR64_9PROT/256-324
A8TRA4_9PROT/467-536
A8TRP5_9PROT/234-299
A8TSU0_9PROT/172-240
A8TSV0_9PROT/366-434
A8TSV6_9PROT/497-523
A8TTM3_9PROT/147-213
A8TTU7_9PROT/486-554
A8TTW2_9PROT/147-215
A8TTX9_9PROT/439-508
A8TUF7_9PROT/18-81
A8TV31_9PROT/344-413
A8TV86_9PROT/671-736
A8TVP3_9PROT/377-446
A8TVU4_9PROT/462-531
A8TVV4_9PROT/245-314
A8TWD3_9PROT/674-741
A8TXH2_9PROT/330-395
A8TXH3_9PROT/216-281
A8TYQ4_9PROT/230-296
A8U0B6_9PROT/259-325
A8U0G2_9PROT/438-506
A8U130_9PROT/238-306
A8U136_9PROT/300-369
A8U139_9PROT/658-727
A8U3G9_9PROT/237-300
A8U551_9LACT/246-312
A8U6M6_9LACT/194-261
A8U7S7_9LACT/238-305
A8U974_9LACT/244-308
A8UA81_9LACT/377-444
A8UB89_9LACT/148-215
A8UCI9_9LACT/364-431
A8UE85_9FLAO/269-337
A8UGE6_9FLAO/413-479
A8UGF3_9FLAO/793-859
A8UGU5_9FLAO/458-524
A8UIC5_9FLAO/241-304
A8UIE8_9FLAO/254-325
A8UJ51_9FLAO/120-187
A8UJB8_9FLAO/477-545
A8UJN9_9FLAO/862-930
A8UKB8_9FLAO/335-400
A8UL27_9FLAO/182-250
A8UMV8_9FLAO/283-351
A8UNP8_9FLAO/431-500
A8UP06_9FLAO/810-875
A8US53_9AQUI/101-164
A8USU1_9AQUI/390-459
A8UUR1_9AQUI/440-503
A8UVW7_9AQUI/130-191
A8UXR6_9AQUI/115-177
A8UYW1_9AQUI/117-182
A8V0S8_9AQUI/457-523
A8V235_9AQUI/64-128
A8V316_9AQUI/456-522
A8V5J7_9AQUI/1-72
A8W0H0_AGRRH/470-536
A8YAQ5_MICAE/394-461
A8YBI0_MICAE/148-213
A8YCF7_MICAE/421-489
A8YCR2_MICAE/366-437
A8YCT3_MICAE/196-260
A8YEN1_MICAE/155-227
A8YET4_MICAE/197-260
A8YF79_MICAE/514-587
A8YH02_MICAE/262-319
A8YHR8_MICAE/146-210
A8YHT5_MICAE/233-300
A8YII3_MICAE/208-274
A8YII8_MICAE/259-326
A8YK52_MICAE/162-230
A8YK54_MICAE/526-594
A8YLF7_MICAE/411-478
A8YMX9_MICAE/289-357
A8YP03_MICAE/27-94
A8YP86_STIAU/194-300
A8YUI2_LACH4/253-319
A8YWC3_LACH4/275-342
A8YWK7_LACH4/376-443
A8YXC4_LACH4/153-219
A8YZX6_STAAT/122-189
A8Z2C5_STAAT/340-407
A8Z2K8_STAAT/330-397
A8Z3Z1_STAAT/232-298
A8Z4Y2_STAAT/653-721
A8ZL19_ACAM1/452-518
A8ZMB3_ACAM1/183-249
A8ZMC2_ACAM1/418-484
A8ZN34_ACAM1/270-333
A8ZN94_ACAM1/452-518
A8ZNV7_ACAM1/1166-1233
A8ZRD9_DEIGD/208-270
A8ZSJ8_DESOH/364-432
A8ZTC5_DESOH/330-394
A8ZTH2_DESOH/377-442
A8ZTZ8_DESOH/258-324
A8ZUM0_DESOH/92-158
A8ZV46_DESOH/16-88
A8ZV48_DESOH/355-426
A8ZVK9_DESOH/274-342
A8ZVW8_DESOH/540-609
A8ZVY9_DESOH/419-484
A8ZWI3_DESOH/1418-1483
A8ZX44_DESOH/1280-1345
A8ZXC4_DESOH/728-794
A8ZXG2_DESOH/534-603
A8ZXY4_DESOH/381-446
A8ZXY7_DESOH/268-337
A8ZXY8_DESOH/268-334
A8ZYB7_DESOH/234-297
A8ZYC6_DESOH/251-318
A8ZYP3_DESOH/346-415
A8ZYP8_DESOH/323-400
A8ZYQ5_DESOH/359-433
A8ZYQ9_DESOH/143-215
A8ZYR4_DESOH/272-337
A8ZZH1_DESOH/397-463
A8ZZV0_DESOH/34-96
A9A019_DESOH/138-203
A9A0A7_DESOH/226-292
A9A0F4_DESOH/385-451
A9A0P2_DESOH/428-493
A9A0P9_DESOH/268-334
A9A0Q0_DESOH/765-831
A9A0Q1_DESOH/737-801
A9A0Q3_DESOH/728-794
A9A0Q4_DESOH/708-774
A9A0Q6_DESOH/336-404
A9A0Q8_DESOH/593-659
A9A0V5_DESOH/282-348
A9A170_NITMS/393-459
A9A1G4_NITMS/334-400
A9A1L6_NITMS/411-473
A9A1W4_NITMS/379-448
A9A2A5_NITMS/281-349
A9A317_NITMS/245-312
A9A3C3_NITMS/209-276
A9A3S4_NITMS/221-286
A9A569_NITMS/296-361
A9A5U8_NITMS/365-432
A9AA11_METM6/412-480
A9AAI6_METM6/390-458
A9AC36_BURM1/201-269
A9AC64_BURM1/541-612
A9ACK8_BURM1/206-272
A9AEB4_BURM1/252-318
A9AEI2_BURM1/419-482
A9AFS8_BURM1/281-346
A9AFW1_BURM1/213-278
A9AGS2_BURM1/165-232
A9AGT1_BURM1/588-658
A9AIE9_BURM1/220-278
A9AIT9_BURM1/234-293
A9AJ91_BURM1/235-301
A9AJD2_BURM1/239-304
A9AJK9_BURM1/678-756
A9AKF3_BURM1/277-342
A9AKM3_BURM1/234-301
A9AKP9_BURM1/247-312
A9AKR1_BURM1/135-198
A9AKT7_BURM1/387-450
A9AKW3_BURM1/1019-1087
A9AM44_BURM1/398-465
A9AMJ1_BURM1/231-303
A9AMQ6_BURM1/163-229
A9AMQ7_BURM1/842-913
A9ANQ5_BURM1/27-94
A9ANV1_BURM1/161-226
A9ANV5_BURM1/449-521
A9ANW3_BURM1/233-298
A9ANZ0_BURM1/299-364
A9APZ5_BURM1/241-302
A9AQJ4_BURM1/519-584
A9AQJ7_BURM1/518-583
A9AQK0_BURM1/235-300
A9AR97_BURM1/213-278
A9ARN6_BURM1/358-422
A9ASF5_BURM1/217-283
A9ASK3_BURM1/236-301
A9ATI0_BURM1/266-334
A9ATQ5_BURM1/169-235
A9ATS1_BURM1/425-490
A9ATW1_BURM1/242-308
A9AU83_BURM1/244-310
A9AUD0_HERA2/251-312
A9AUH6_HERA2/344-410
A9AUI0_HERA2/50-116
A9AUM4_HERA2/262-331
A9AUV6_HERA2/485-550
A9AUX9_HERA2/202-268
A9AUY3_HERA2/460-526
A9AVU3_HERA2/646-714
A9AW03_HERA2/169-237
A9AW04_HERA2/631-699
A9AW16_HERA2/538-606
A9AWC7_HERA2/573-641
A9AWD3_HERA2/256-322
A9AWI7_HERA2/3232-3300
A9AWW6_HERA2/309-374
A9AXF2_HERA2/552-620
A9AXH1_HERA2/432-498
A9AXN7_HERA2/158-223
A9AXQ3_HERA2/178-244
A9AXT5_HERA2/670-738
A9AXU7_HERA2/665-733
A9AXY1_HERA2/442-505
A9AY01_HERA2/184-252
A9AYB8_HERA2/690-755
A9AYH2_HERA2/303-370
A9AYL9_HERA2/237-301
A9AYM9_HERA2/220-286
A9AYZ6_HERA2/253-321
A9AZ21_HERA2/319-381
A9AZ39_HERA2/293-361
A9AZL7_HERA2/827-892
A9AZQ5_HERA2/337-405
A9AZU3_HERA2/154-222
A9AZV7_HERA2/250-318
A9B0G0_HERA2/606-667
A9B0S0_HERA2/397-468
A9B0T9_HERA2/213-276
A9B193_HERA2/303-368
A9B1A0_HERA2/448-516
A9B1A1_HERA2/650-718
A9B1A8_HERA2/187-254
A9B1I0_HERA2/1630-1698
A9B1N0_HERA2/300-364
A9B1Z4_HERA2/246-313
A9B248_HERA2/588-653
A9B2Q0_HERA2/184-252
A9B2W3_HERA2/453-521
A9B319_HERA2/641-709
A9B343_HERA2/15-74
A9B374_HERA2/307-375
A9B3C6_HERA2/335-403
A9B3F4_HERA2/892-960
A9B3H0_HERA2/233-297
A9B3U6_HERA2/288-356
A9B3V8_HERA2/734-802
A9B3V9_HERA2/314-379
A9B4E9_HERA2/152-222
A9B4T5_HERA2/395-463
A9B4X7_HERA2/231-295
A9B520_HERA2/660-724
A9B5U7_HERA2/978-1046
A9B7F9_HERA2/152-222
A9B7I4_HERA2/498-567
A9B7U9_HERA2/208-274
A9B843_HERA2/338-403
A9B868_HERA2/502-572
A9BB30_PROM4/145-205
A9BBW4_PROM4/413-481
A9BDP1_PROM4/132-197
A9BEW7_PETMO/211-278
A9BHG5_PETMO/216-282
A9BHI3_PETMO/185-252
A9BI31_PETMO/712-776
A9BIE1_PETMO/109-174
A9BJK6_PETMO/192-258
A9BLH4_DELAS/164-229
A9BLH7_DELAS/475-543
A9BLT0_DELAS/236-314
A9BLY6_DELAS/399-466
A9BMJ6_DELAS/210-276
A9BMT4_DELAS/134-199
A9BN08_DELAS/178-244
A9BNW3_DELAS/459-526
A9BNW4_DELAS/456-523
A9BP08_DELAS/272-335
A9BP98_DELAS/236-299
A9BPJ8_DELAS/689-755
A9BPX9_DELAS/256-322
A9BQB3_DELAS/255-321
A9BQH0_DELAS/237-306
A9BQR6_DELAS/164-228
A9BR18_DELAS/197-259
A9BRA3_DELAS/546-618
A9BRM0_DELAS/607-673
A9BRY3_DELAS/250-304
A9BS83_DELAS/443-526
A9BSC3_DELAS/229-295
A9BSH5_DELAS/240-301
A9BSZ5_DELAS/229-295
A9BTD3_DELAS/244-309
A9BTN6_DELAS/282-348
A9BTT7_DELAS/249-314
A9BTX8_DELAS/252-321
A9BTZ5_DELAS/267-335
A9BU01_DELAS/280-345
A9BU03_DELAS/500-565
A9BU67_DELAS/310-372
A9BUE7_DELAS/294-362
A9BUP0_DELAS/345-411
A9BUP4_DELAS/525-590
A9BVB5_DELAS/247-316
A9BVX6_DELAS/254-312
A9BWP1_DELAS/512-577
A9BWR4_DELAS/252-317
A9BWT5_DELAS/606-676
A9BWW8_DELAS/391-458
A9BWX5_DELAS/352-418
A9BWZ8_DELAS/367-432
A9BWZ8_DELAS/921-987
A9BX52_DELAS/284-350
A9BXU5_DELAS/135-198
A9BXW5_DELAS/431-497
A9BY32_DELAS/234-313
A9BY57_DELAS/145-215
A9BYA3_DELAS/238-303
A9BYG8_DELAS/607-673
A9BZ54_DELAS/261-324
A9BZG0_DELAS/519-584
A9BZJ4_DELAS/291-357
A9C049_DELAS/601-667
A9C0G5_DELAS/51-119
A9C167_DELAS/44-117
A9C186_DELAS/678-743
A9C1E6_DELAS/234-299
A9C1I2_DELAS/654-719
A9CFN0_AGRT5/245-303
A9CH46_AGRT5/299-369
A9CH56_AGRT5/219-284
A9CHN9_AGRT5/263-320
A9CHT1_AGRT5/239-304
A9CHV9_AGRT5/676-742
A9CI63_AGRT5/256-314
A9CIH7_AGRT5/261-330
A9CJ24_AGRT5/139-202
A9CJM5_AGRT5/545-614
A9CJM6_AGRT5/240-305
A9CK74_AGRT5/801-866
A9CKS6_AGRT5/649-717
A9CPC0_PSEO7/276-341
A9CPE9_9BRYO/342-407
A9CPF1_9BRYO/371-436
A9CPF3_9BRYO/342-384
A9CPF5_9BRYO/343-408
A9CPF8_9BRYO/387-452
A9CPG0_9BRYO/342-407
A9CS85_CUCMN/343-408
A9CUW1_9RHIZ/357-422
A9CUW8_9RHIZ/637-705
A9CUY2_9GAMM/406-494
A9CV40_9RHIZ/210-275
A9CVA8_9GAMM/696-780
A9CX35_9RHIZ/269-334
A9CXN1_9GAMM/244-305
A9CY67_9GAMM/231-315
A9CYC1_9GAMM/453-519
A9CYX6_9RHIZ/298-365
A9CZ02_9GAMM/61-127
A9CZ05_9RHIZ/1093-1162
A9D117_9GAMM/249-316
A9D1R7_9GAMM/224-289
A9D216_9GAMM/32-97
A9D2L2_9RHIZ/128-196
A9D361_9RHIZ/215-273
A9D3U0_9RHIZ/371-440
A9D406_9RHIZ/244-310
A9D412_9RHIZ/546-615
A9D4B2_9GAMM/507-572
A9D5A1_9RHIZ/222-279
A9D5F5_9GAMM/229-293
A9D5S9_9GAMM/301-366
A9D5Z8_9GAMM/499-564
A9D6F9_9RHIZ/481-547
A9D6M8_9RHIZ/183-256
A9D6Q2_9GAMM/200-269
A9D6U9_9RHIZ/260-329
A9D8C4_9RHIZ/277-342
A9D8U5_9RHIZ/142-205
A9D8U9_9RHIZ/516-588
A9D9A7_9RHIZ/236-296
A9D9L1_9GAMM/721-786
A9DA38_9GAMM/136-202
A9DAQ6_9GAMM/247-312
A9DAY1_9GAMM/140-205
A9DD50_9GAMM/205-271
A9DDD9_9RHIZ/768-833
A9DDZ3_9RHIZ/571-637
A9DEM5_9GAMM/780-846
A9DFI3_9RHIZ/799-864
A9DGG2_9RHIZ/355-419
A9DGZ5_9RHIZ/197-264
A9DH54_9RHIZ/295-353
A9DJJ9_9FLAO/272-340
A9DJQ6_9FLAO/472-539
A9DKY0_9FLAO/120-187
A9DL33_9FLAO/182-242
A9DLE7_9FLAO/137-202
A9DMR9_9FLAO/671-739
A9DN10_9FLAO/271-342
A9DNK9_9FLAO/240-305
A9DP45_9FLAO/116-184
A9DQK4_9RHOB/310-375
A9DRR4_9RHOB/254-339
A9DRR7_9RHOB/350-418
A9DS64_9RHOB/422-490
A9DSI9_9FLAO/135-203
A9DSJ5_9FLAO/445-513
A9DTT6_9RHOB/116-181
A9DU88_9RHOB/241-305
A9DUA1_9RHOB/353-418
A9DUB5_9RHOB/299-366
A9DUD4_9RHOB/433-526
A9DUF3_9RHOB/615-685
A9DUG2_9RHOB/230-296
A9DUM4_9RHOB/352-420
A9DUR4_9RHOB/429-497
A9DVR4_9RHOB/334-398
A9DXJ8_9RHOB/687-755
A9DXK0_9RHOB/305-373
A9DZ17_9RHOB/211-276
A9E0N0_9FLAO/429-499
A9E194_9FLAO/319-384
A9E1I5_9FLAO/366-431
A9E1I8_9FLAO/362-427
A9E3D7_9FLAO/210-277
A9E3E0_9FLAO/212-277
A9E407_9RHOB/132-192
A9E413_9RHOB/506-578
A9E4E4_9RHOB/425-518
A9E4G0_9RHOB/153-219
A9E4Q2_9RHOB/139-204
A9E4U2_9FLAO/300-368
A9E4V1_9RHOB/115-182
A9E581_9RHOB/349-417
A9E5D8_9RHOB/233-317
A9E5H4_9FLAO/410-477
A9E775_9RHOB/674-741
A9E7R1_9FLAO/364-429
A9E8E2_9RHOB/265-333
A9E8E9_9FLAO/364-431
A9E8H3_9RHOB/235-297
A9E9I1_9RHOB/239-303
A9EA76_9FLAO/145-207
A9EA97_9RHOB/261-346
A9EAG4_9FLAO/182-250
A9ECT3_9RHOB/228-296
A9EDA5_9RHOB/177-242
A9EE81_9RHOB/177-244
A9EER0_9RHOB/83-148
A9EF48_9RHOB/295-363
A9EF55_9RHOB/251-319
A9EF66_9RHOB/383-451
A9EH77_9RHOB/341-406
A9EHR1_9RHOB/241-305
A9EIY2_9RHOB/664-729
A9EJD4_9RHOB/409-475
A9EJJ4_9RHOB/371-439
A9EKH4_9GAMM/236-268
A9EKN2_9RHOB/390-455
A9EL98_9GAMM/3-65
A9ELL7_9RHOB/359-427
A9EM16_9RHOB/365-433
A9EM52_9RHOB/234-291
A9EM56_9RHOB/263-325
A9EM86_9RHOB/667-734
A9EME1_9RHOB/367-433
A9EMI4_9RHOB/472-544
A9EMI6_9RHOB/143-205
A9ENK6_SORC5/371-436
A9ENK6_SORC5/936-1000
A9ENN5_SORC5/260-333
A9EP84_SORC5/278-367
A9EPF1_SORC5/191-259
A9EPF1_SORC5/627-698
A9EQ65_SORC5/352-418
A9EQJ9_SORC5/1529-1595
A9EQV0_SORC5/193-295
A9EQV3_SORC5/160-227
A9ERA6_SORC5/285-351
A9ERV0_SORC5/530-596
A9ESF8_SORC5/264-332
A9ESG2_SORC5/402-467
A9ESH0_SORC5/578-643
A9ESH4_SORC5/172-241
A9ETU1_9RHOB/307-373
A9EUB8_SORC5/411-477
A9EUD6_SORC5/90-191
A9EUJ3_SORC5/249-315
A9EUP9_SORC5/400-473
A9EUR6_9RHOB/215-280
A9EWU9_SORC5/977-1047
A9EYE6_9RHOB/239-304
A9EYU3_SORC5/296-366
A9F0R0_SORC5/218-283
A9F0V8_9RHOB/230-294
A9F143_SORC5/298-370
A9F1A2_SORC5/429-496
A9F2C1_SORC5/46-109
A9F2X4_SORC5/559-625
A9F524_SORC5/254-320
A9F5E1_9RHOB/192-258
A9F619_SORC5/1562-1633
A9F694_SORC5/1455-1523
A9F6B0_SORC5/318-384
A9F6P0_SORC5/11-79
A9F6R6_9RHOB/241-302
A9F753_SORC5/314-379
A9F786_SORC5/670-741
A9F7I8_SORC5/332-405
A9F7Z0_9RHOB/349-414
A9F917_SORC5/348-423
A9F9E6_9RHOB/118-185
A9FAQ8_SORC5/291-357
A9FAV3_SORC5/180-245
A9FB25_SORC5/280-346
A9FB45_SORC5/481-553
A9FB47_SORC5/1049-1117
A9FB55_SORC5/288-354
A9FB74_9RHOB/431-502
A9FBS6_SORC5/307-368
A9FC70_SORC5/189-257
A9FCD3_SORC5/1742-1812
A9FFH3_SORC5/228-292
A9FG27_9RHOB/461-526
A9FG92_SORC5/318-398
A9FGA1_SORC5/414-479
A9FHJ4_SORC5/208-272
A9FHW6_SORC5/630-692
A9FIY4_SORC5/149-241
A9FJE7_9RHOB/379-444
A9FJG1_SORC5/268-339
A9FJS8_SORC5/296-363
A9FKI3_SORC5/154-220
A9FKI7_SORC5/293-361
A9FKK5_9RHOB/667-734
A9FKX8_9RHOB/263-325
A9FKZ5_9RHOB/234-291
A9FLE4_9RHOB/365-433
A9FLY2_SORC5/273-336
A9FM45_SORC5/490-560
A9FM83_SORC5/359-444
A9FMY6_9RHOB/143-204
A9FMZ4_9RHOB/511-583
A9FNG1_9RHOB/397-463
A9FP19_9RHOB/118-185
A9FP27_SORC5/1619-1688
A9FPW5_SORC5/447-513
A9FR81_SORC5/658-726
A9FR99_SORC5/992-1060
A9FRU6_SORC5/276-347
A9FRZ3_SORC5/29-99
A9FTW6_SORC5/277-343
A9FU74_SORC5/78-144
A9FUQ9_9RHOB/371-439
A9FUT2_SORC5/539-611
A9FUV8_SORC5/227-289
A9FV28_9RHOB/428-494
A9FW39_9RHOB/664-729
A9FWN0_SORC5/479-547
A9FXI9_SORC5/468-537
A9FYC5_SORC5/1777-1850
A9FYC9_SORC5/1771-1844
A9FYD3_SORC5/1768-1841
A9FYD8_SORC5/1766-1839
A9FYH6_SORC5/1770-1843
A9G022_SORC5/320-387
A9G0P2_SORC5/159-224
A9G143_SORC5/168-241
A9G2A1_SORC5/81-147
A9G2L3_9RHOB/390-455
A9G383_SORC5/469-535
A9G4A4_SORC5/319-390
A9G4B1_SORC5/565-631
A9G536_SORC5/297-367
A9G5A2_SORC5/265-328
A9G5P9_SORC5/1536-1621
A9G5V5_SORC5/484-553
A9G690_SORC5/280-353
A9G6M5_SORC5/246-312
A9G6X8_9RHOB/230-294
A9G820_SORC5/362-427
A9G8D3_SORC5/141-205
A9G8J3_SORC5/1534-1625
A9G8Z9_9RHOB/341-406
A9G9D0_SORC5/386-457
A9GA39_SORC5/200-265
A9GA39_SORC5/807-880
A9GA45_SORC5/506-572
A9GAA2_SORC5/405-478
A9GAA5_SORC5/309-375
A9GAM8_SORC5/777-842
A9GAP5_9RHOB/202-268
A9GAW4_SORC5/562-630
A9GBA9_SORC5/24-93
A9GBZ9_9RHOB/241-303
A9GCE3_SORC5/318-387
A9GCL6_SORC5/625-693
A9GEA4_SORC5/369-437
A9GF59_SORC5/274-341
A9GF75_SORC5/102-168
A9GF82_SORC5/3-64
A9GGF1_SORC5/33-101
A9GH60_SORC5/258-322
A9GI50_9RHOB/239-304
A9GI62_SORC5/146-212
A9GIA4_SORC5/411-480
A9GIW6_9RHOB/215-280
A9GJ49_9RHOB/379-444
A9GK24_SORC5/270-337
A9GKP7_9RHOB/241-305
A9GLX9_SORC5/618-684
A9GLZ9_SORC5/561-628
A9GM26_SORC5/354-419
A9GM26_SORC5/921-989
A9GMB6_9RHOB/461-526
A9GME4_SORC5/273-338
A9GMJ2_SORC5/218-284
A9GNH6_SORC5/370-437
A9GNJ8_9RHOB/359-427
A9GQN0_9RHOB/348-413
A9GQW4_SORC5/383-452
A9GR53_SORC5/279-347
A9GRF4_SORC5/483-549
A9GRQ7_SORC5/1792-1865
A9GRS8_SORC5/222-290
A9GRS8_SORC5/774-839
A9GSD2_SORC5/168-233
A9GSY0_9RHOB/394-460
A9GTM1_9RHOB/112-179
A9GTU4_SORC5/329-395
A9GTU8_SORC5/1604-1670
A9GTY9_SORC5/1481-1552
A9GUV7_SORC5/296-363
A9GV07_SORC5/772-838
A9GV37_9RHOB/239-303
A9GVE6_SORC5/319-384
A9GVN1_SORC5/543-609
A9GVZ7_SORC5/177-245
A9GW15_9RHOB/671-738
A9GXF1_9RHOB/133-201
A9GXF7_9RHOB/137-205
A9GXQ9_9RHOB/129-191
A9GXR5_9RHOB/494-565
A9GXR7_SORC5/258-322
A9H146_9RHOB/350-415
A9H1A5_GLUDA/245-311
A9H1A7_GLUDA/365-450
A9H2T9_GLUDA/172-235
A9H3U7_GLUDA/232-298
A9H694_9RHOB/187-252
A9H764_9RHOB/215-280
A9H7P7_GLUDA/201-272
A9H950_GLUDA/241-307
A9H9W8_GLUDA/158-224
A9HCW4_9RHOB/337-401
A9HE35_GLUDA/137-206
A9HE91_9RHOB/241-305
A9HEB0_GLUDA/360-425
A9HFA0_GLUDA/244-329
A9HFR1_GLUDA/247-312
A9HG63_GLUDA/236-301
A9HGJ6_GLUDA/666-734
A9HHL3_9RHOB/297-364
A9HLS6_GLUDA/502-573
A9HLT3_GLUDA/137-200
A9HMT3_9RHOB/440-505
A9HNV7_9RHOB/665-731
A9HQ26_9RHOB/370-436
A9HQL9_9RHOB/360-428
A9HQR8_9RHOB/234-350
A9HR62_9RHOB/549-619
A9HS38_GLUDA/260-327
A9HTU9_9RHOB/304-367
A9HUM6_9RHOB/254-312
A9HVK7_9RHOB/368-433
A9HXI9_BORPD/167-232
A9I110_BORPD/203-272
A9I4J5_BORPD/263-328
A9I678_BORPD/1605-1674
A9I721_BORPD/212-278
A9IDF3_BORPD/229-295
A9IDF7_BORPD/247-312
A9IF18_BORPD/235-301
A9IF46_BORPD/223-289
A9IFL8_BORPD/514-585
A9IGH6_BORPD/242-307
A9IGY9_BORPD/443-519
A9II54_BORPD/238-296
A9IJ17_BORPD/546-610
A9IJ59_BORPD/289-354
A9IK48_BORPD/193-258
A9IKC7_BORPD/226-291
A9IL79_BART1/592-660
A9ILG5_BART1/358-423
A9ILS1_BORPD/125-186
A9IMG7_BORPD/616-683
A9IN95_BORPD/265-333
A9IQ75_BART1/330-394
A9IQ97_BORPD/153-218
A9IR32_BART1/240-306
A9IRF5_BART1/546-615
A9IS93_BART1/510-581
A9ISY9_BORPD/351-421
A9IVF9_BART1/473-539
A9JR06_WHEAT/931-995
A9JYT7_BURMA/242-308
A9JYW3_BURMA/230-295
A9JZ67_BURMA/164-265
A9JZK0_BURMA/234-299
A9K031_BURMA/201-269
A9K0T9_BURMA/238-304
A9K366_BURMA/588-656
A9K3S6_BURMA/394-459
A9K4P4_BURMA/130-231
A9K5T1_BURMA/213-278
A9K5V9_BURMA/271-336
A9K5X5_BURMA/326-426
A9K6L7_BURMA/540-611
A9K6X6_BURMA/144-207
A9K733_BURMA/28-94
A9K8Y6_BURMA/227-286
A9K9K7_BURMA/636-706
A9K9M8_BURMA/152-219
A9KAE2_BURMA/219-277
A9KAP8_BURMA/218-284
A9KAY8_BURMA/31-95
A9KBX3_COXBN/140-205
A9KC53_COXBN/257-322
A9KE33_COXBN/305-370
A9KFC7_COXBN/292-370
A9KFS7_COXBN/253-318
A9KGK5_COXBN/27-94
A9KH24_COXBN/217-274
A9KHN8_CLOPH/258-325
A9KHS0_CLOPH/248-315
A9KHT4_CLOPH/284-351
A9KI19_CLOPH/184-250
A9KI64_CLOPH/141-206
A9KIJ3_CLOPH/114-180
A9KJ76_CLOPH/245-309
A9KJT7_CLOPH/210-274
A9KJX5_CLOPH/120-188
A9KL71_CLOPH/264-331
A9KLC5_CLOPH/622-688
A9KM03_CLOPH/108-175
A9KM62_CLOPH/189-252
A9KNL9_CLOPH/104-165
A9KNR5_CLOPH/315-381
A9KP16_CLOPH/230-296
A9KP19_CLOPH/241-308
A9KP28_CLOPH/346-411
A9KP44_CLOPH/276-343
A9KPQ6_CLOPH/254-321
A9KPU1_CLOPH/264-331
A9KQT0_CLOPH/212-279
A9KR76_CLOPH/237-303
A9KRB4_CLOPH/161-228
A9KRH5_CLOPH/254-315
A9KRH8_CLOPH/136-202
A9KSV4_CLOPH/81-146
A9KT20_CLOPH/130-196
A9KTN7_SHEB9/205-271
A9KUC8_SHEB9/127-195
A9KUV0_SHEB9/377-444
A9KUZ6_SHEB9/899-964
A9KUZ8_SHEB9/224-284
A9KW38_SHEB9/472-538
A9KWP9_SHEB9/136-202
A9KX46_SHEB9/240-301
A9KX53_SHEB9/126-191
A9KX81_SHEB9/209-272
A9KX93_SHEB9/316-381
A9KY57_SHEB9/786-852
A9KYI2_SHEB9/298-363
A9KYQ4_SHEB9/373-443
A9KYV7_SHEB9/498-563
A9KZ11_SHEB9/250-316
A9KZ68_SHEB9/509-574
A9L082_SHEB9/260-323
A9L1Z7_SHEB9/400-465
A9L287_SHEB9/214-279
A9L2G5_SHEB9/1042-1107
A9L2S5_SHEB9/269-335
A9L393_SHEB9/385-491
A9L3S5_SHEB9/432-499
A9L3Y0_SHEB9/721-786
A9L462_SHEB9/200-269
A9L4J2_SHEB9/494-561
A9LBY1_BURMA/233-298
A9LC23_BURMA/207-272
A9LC41_BURMA/240-305
A9LGS3_9BACT/81-147
A9LN40_ENTFA/141-207
A9M1A4_NEIM0/312-381
A9M1W4_NEIM0/183-248
A9M2D5_NEIM0/236-299
A9M459_NEIM0/483-555
A9M5C9_BRUC2/525-596
A9M5D1_BRUC2/135-198
A9M778_BRUC2/209-275
A9M7Y5_BRUC2/200-267
A9M899_BRUC2/801-866
A9M9K4_BRUC2/328-397
A9M9P0_BRUC2/241-306
A9M9P3_BRUC2/543-612
A9M9S6_BRUC2/364-429
A9M9T2_BRUC2/627-695
A9MB52_BRUC2/520-586
A9MBB7_BRUC2/264-321
A9MDF8_BRUC2/129-199
A9MDY2_BRUC2/227-292
A9MEG4_SALAR/292-357
A9MEM6_SALAR/411-476
A9MEN3_SALAR/324-393
A9MG30_SALAR/246-310
A9MGH4_SALAR/135-195
A9MGZ0_SALAR/234-300
A9MH72_SALAR/236-302
A9MHC6_SALAR/268-333
A9MI55_SALAR/238-300
A9MIV5_SALAR/129-192
A9MJV0_SALAR/428-493
A9MJY5_SALAR/449-514
A9MK91_SALAR/663-730
A9MKW7_SALAR/240-304
A9MMC4_SALAR/233-293
A9MMR2_SALAR/203-269
A9MNZ7_SALAR/292-357
A9MQI2_SALAR/236-302
A9MRU9_SALAR/211-271
A9MT73_SALPB/233-293
A9MUE2_SALPB/663-730
A9MWL7_SALPB/428-493
A9MX38_SALPB/193-259
A9MYD3_SALPB/129-192
A9MZE3_SALPB/238-300
A9N010_SALPB/211-271
A9N071_SALPB/246-310
A9N0L5_SALPB/308-373
A9N121_SALPB/395-460
A9N129_SALPB/347-416
A9N1U9_SALPB/253-319
A9N2G7_SALPB/292-357
A9N2N5_SALPB/145-205
A9N443_SALPB/448-515
A9N5E8_SALPB/469-534
A9N5V2_SALPB/236-302
A9N6U4_SALPB/236-302
A9N778_SALPB/282-347
A9N7F9_SALPB/255-320
A9N7K9_SALPB/240-304
A9N9G5_COXBR/217-274
A9NAC4_COXBR/140-205
A9NBJ2_COXBR/27-94
A9NCC0_COXBR/257-322
A9NCK2_COXBR/291-356
A9NDB9_COXBR/269-347
A9NDU0_COXBR/253-318
A9NE74_ACHLI/238-299
A9NHR2_ACHLI/200-266
A9QNV9_SALET/144-209
A9QPI8_METI4/229-295
A9QSD3_LACLK/646-714
A9QZ28_YERPG/238-304
A9QZH7_YERPG/228-291
A9QZU6_YERPG/237-301
A9R1D7_YERPG/291-356
A9R1R2_YERPG/282-347
A9R281_YERPG/471-536
A9R2V5_YERPG/203-269
A9R3X1_YERPG/665-732
A9R418_YERPG/249-317
A9R4C3_YERPG/233-293
A9R4L8_YERPG/256-320
A9R558_YERPG/349-414
A9R5J6_YERPG/497-559
A9R648_YERPG/129-194
A9R697_YERPG/238-300
A9RAU0_PHYPA/369-434
A9RCD2_PHYPA/598-663
A9RGC4_PHYPA/365-430
A9RK23_PHYPA/889-953
A9RKH5_PHYPA/485-551
A9RKX7_PHYPA/395-460
A9RL14_PHYPA/342-397
A9RME0_PHYPA/349-402
A9RME1_PHYPA/534-599
A9RMR8_PHYPA/1-56
A9RPN3_PHYPA/340-405
A9RSY9_PHYPA/11-76
A9RVC4_PHYPA/2-62
A9RX93_PHYPA/422-487
A9RZM8_PHYPA/359-424
A9S1F9_PHYPA/489-555
A9S2L4_PHYPA/523-545
A9S2L4_PHYPA/570-618
A9S4A1_PHYPA/888-952
A9S5U9_PHYPA/385-450
A9S6B2_PHYPA/1-56
A9S7Q1_PHYPA/38-103
A9SC09_PHYPA/26-91
A9SCL2_PHYPA/155-220
A9SCY4_PHYPA/485-550
A9SEU1_PHYPA/454-519
A9SID1_PHYPA/888-952
A9SJM1_PHYPA/448-513
A9SKR6_PHYPA/5-70
A9SLL8_PHYPA/889-953
A9SSJ8_PHYPA/26-91
A9ST35_PHYPA/347-412
A9SX43_PHYPA/81-146
A9SZZ8_PHYPA/459-524
A9T0F5_PHYPA/356-421
A9T3T9_PHYPA/401-466
A9T4N3_PHYPA/891-955
A9T651_PHYPA/376-441
A9T7M8_PHYPA/3-59
A9TAF3_PHYPA/385-450
A9TAN9_PHYPA/1-66
A9TBL7_PHYPA/36-101
A9TCH3_PHYPA/448-513
A9TF94_PHYPA/24-77
A9THP5_PHYPA/888-952
A9TIP5_PHYPA/5-70
A9TKN3_PHYPA/480-545
A9TUP7_PHYPA/891-955
A9TVM0_PHYPA/473-538
A9TW80_PHYPA/1-59
A9U6N3_PHYPA/90-151
A9U6U0_PHYPA/94-161
A9U7J2_PHYPA/203-269
A9U7W7_PHYPA/175-242
A9UAM9_9ROSA/343-408
A9UAN0_9ROSA/343-408
A9UIC0_ACIBA/141-203
A9UIC2_ACIBA/141-203
A9UIC4_ACIBA/141-203
A9UIC6_ACIBA/141-203
A9UIC8_ACIBA/141-203
A9V3I0_MONBE/703-773
A9VET0_BACWK/234-300
A9VFB0_BACWK/210-272
A9VFY9_BACWK/138-204
A9VGM4_BACWK/160-227
A9VGS1_BACWK/258-324
A9VHI2_BACWK/245-312
A9VHI7_BACWK/203-269
A9VHJ6_BACWK/362-425
A9VI17_BACWK/495-563
A9VIK6_BACWK/243-305
A9VIY4_BACWK/355-420
A9VJJ6_BACWK/85-152
A9VJQ0_BACWK/360-427
A9VK84_BACWK/136-197
A9VKM8_BACWK/238-304
A9VKR2_BACWK/284-349
A9VKR7_BACWK/186-250
A9VKZ7_BACWK/374-439
A9VL30_BACWK/230-296
A9VL60_BACWK/238-304
A9VLD5_BACWK/192-249
A9VLM6_BACWK/196-260
A9VLN0_BACWK/380-444
A9VLP5_BACWK/364-431
A9VM26_BACWK/400-465
A9VM45_BACWK/280-347
A9VM71_BACWK/141-208
A9VMN3_BACWK/207-272
A9VMP1_BACWK/230-296
A9VP39_BACWK/257-323
A9VPS6_BACWK/290-352
A9VQH2_BACWK/276-343
A9VQS3_BACWK/133-199
A9VRA4_BACWK/247-312
A9VRE1_BACWK/108-175
A9VRJ1_BACWK/457-520
A9VRL5_BACWK/198-259
A9VTK1_BACWK/380-447
A9VTQ6_BACWK/187-254
A9VTR8_BACWK/265-331
A9VU19_BACWK/162-223
A9VUP5_BACWK/585-647
A9VUV8_BACWK/267-333
A9VUV9_BACWK/277-343
A9VV28_BACWK/242-308
A9VV66_BACWK/120-187
A9VWH6_METEP/310-378
A9VWZ4_METEP/387-455
A9VXA7_METEP/311-377
A9VXH5_METEP/260-318
A9VXY4_METEP/189-255
A9VY32_METEP/276-344
A9VY74_METEP/713-781
A9VYP2_METEP/170-235
A9VYP6_METEP/611-679
A9VYT5_METEP/162-232
A9VZA5_METEP/673-740
A9VZJ6_METEP/250-316
A9VZV3_METEP/852-919
A9W052_METEP/524-593
A9W0A3_METEP/209-276
A9W0K6_METEP/352-421
A9W0Q8_METEP/155-223
A9W0V1_METEP/692-759
A9W161_METEP/257-326
A9W233_METEP/366-431
A9W255_METEP/382-450
A9W2C4_METEP/802-867
A9W2Q0_METEP/719-787
A9W392_METEP/163-233
A9W3B4_METEP/1247-1315
A9W3B5_METEP/322-387
A9W3M5_METEP/589-655
A9W3R5_METEP/298-368
A9W419_METEP/96-161
A9W4K2_METEP/500-564
A9W4K6_METEP/392-468
A9W4Z4_METEP/145-213
A9W5U9_METEP/620-689
A9W5Y8_METEP/489-555
A9W674_METEP/184-250
A9W6K3_METEP/139-201
A9W6K6_METEP/518-589
A9W6M5_METEP/348-426
A9W6M6_METEP/261-326
A9W784_METEP/303-368
A9W7H9_METEP/304-370
A9W7J9_METEP/607-673
A9W7X3_METEP/286-357
A9W7X6_METEP/290-355
A9W8S2_METEP/409-475
A9W8X8_METEP/208-274
A9W9K4_METEP/377-457
A9W9X5_CHLAA/432-498
A9W9X9_CHLAA/507-575
A9WA05_CHLAA/492-558
A9WA29_CHLAA/279-344
A9WA38_CHLAA/471-539
A9WAB1_CHLAA/431-496
A9WAI3_CHLAA/307-373
A9WB22_CHLAA/644-729
A9WBE9_CHLAA/440-504
A9WBF7_CHLAA/127-191
A9WC52_CHLAA/525-593
A9WC98_CHLAA/275-340
A9WCJ6_CHLAA/395-463
A9WCK2_CHLAA/195-261
A9WCL2_CHLAA/716-784
A9WCS0_CHLAA/223-287
A9WD82_CHLAA/472-542
A9WDE5_CHLAA/288-355
A9WDP6_CHLAA/848-916
A9WDQ4_CHLAA/261-325
A9WE49_CHLAA/633-701
A9WE55_CHLAA/484-550
A9WEB4_CHLAA/126-194
A9WEK6_CHLAA/429-494
A9WEL4_CHLAA/292-360
A9WEZ1_CHLAA/169-237
A9WEZ2_CHLAA/628-696
A9WF27_CHLAA/671-736
A9WF81_CHLAA/163-228
A9WGC1_CHLAA/360-428
A9WGR9_CHLAA/482-549
A9WGU0_CHLAA/488-554
A9WH13_CHLAA/226-290
A9WH32_CHLAA/595-666
A9WHD0_CHLAA/153-217
A9WHD3_CHLAA/254-321
A9WHH2_CHLAA/219-281
A9WHI1_CHLAA/417-482
A9WHS4_CHLAA/246-312
A9WI77_CHLAA/613-681
A9WJ90_CHLAA/272-338
A9WJC4_CHLAA/495-564
A9WJE8_CHLAA/2544-2612
A9WJR1_CHLAA/670-736
A9WJW1_CHLAA/153-217
A9WK17_CHLAA/156-224
A9WK44_CHLAA/244-316
A9WK80_CHLAA/4-67
A9WK81_CHLAA/688-756
A9WKD9_CHLAA/474-549
A9WKE7_CHLAA/923-991
A9WKM9_CHLAA/65-135
A9WLI8_RENSM/10-76
A9WLM8_RENSM/327-393
A9WLX9_RENSM/150-216
A9WMA3_RENSM/251-318
A9WMP9_RENSM/309-376
A9WPZ0_RENSM/153-217
A9WQL7_RENSM/652-720
A9WX69_BRUSI/129-199
A9WXT2_BRUSI/227-292
A9WYF3_BRUSI/264-321
A9XBI4_CLALS/498-562
A9XBI5_CLALS/490-555
A9XBI6_CLALS/1877-1942
A9Z2T5_YERPE/228-291
A9Z2U3_YERPE/280-349
A9Z3A6_YERPE/203-269
A9Z3Z3_YERPE/233-293
A9Z455_YERPE/238-300
A9Z4B5_YERPE/397-462
A9Z541_YERPE/291-356
A9Z5P5_YERPE/497-559
A9Z633_YERPE/665-732
A9Z722_YERPE/256-320
A9Z7K7_YERPE/136-196
A9Z7M1_YERPE/282-347
A9ZA01_YERPE/448-513
A9ZBE4_YERPE/238-304
A9ZCB2_YERPE/249-317
A9ZF53_YERPE/129-194
A9ZGC9_COXBU/217-274
A9ZHN7_COXBU/27-94
A9ZIS2_COXBU/269-347
A9ZJ17_COXBU/291-356
A9ZJX8_COXBU/257-322
A9ZKG7_COXBU/140-205
A9ZL91_COXBU/253-318
A9ZUC4_YERPE/471-536
A9ZVY1_YERPE/256-320
A9ZWW0_YERPE/665-732
A9ZXZ7_YERPE/291-356
A9ZYX0_YERPE/238-300
A9ZZ46_YERPE/129-194
A9ZZZ3_YERPE/238-304
AFSQ2_STRCO/284-361
AHK1_ARATH/498-564
AHK2_ARATH/587-652
AHK3_ARATH/450-515
AHK4_ARATH/472-537
AHK5_ARATH/366-431
ARCB_ECO57/282-347
ARCB_ECOLI/282-347
ARCB_HAEIN/121-186
ARCB_SHIFL/282-347
ARLS_STAA3/232-298
ARLS_STAA8/232-298
ARLS_STAAB/232-298
ARLS_STAAC/232-298
ARLS_STAAM/232-298
ARLS_STAAN/232-298
ARLS_STAAR/232-298
ARLS_STAAS/232-298
ARLS_STAAW/232-298
ARLS_STAEQ/233-299
ARLS_STAES/233-299
ARLS_STAHJ/233-299
ARLS_STAS1/232-299
ATOS_ECOLI/388-453
B0A0F9_YERPE/203-269
B0A100_YERPE/349-414
B0A133_YERPE/280-349
B0A141_YERPE/228-291
B0A1I5_YERPE/497-559
B0A4H8_YERPE/233-293
B0A4Q5_YERPE/282-347
B0A4X9_YERPE/136-196
B0A535_YERPE/249-317
B0A6T5_9CLOT/265-331
B0A6Z7_9CLOT/115-181
B0A8N3_9CLOT/207-274
B0A8S4_9CLOT/840-911
B0A8Y6_9CLOT/835-904
B0AAH7_9CLOT/209-275
B0ABE7_9CLOT/243-309
B0ABJ8_9CLOT/442-510
B0ABQ0_9CLOT/193-260
B0ABW0_9CLOT/151-218
B0ABY9_9CLOT/192-257
B0ACQ9_9CLOT/254-320
B0ACR6_9CLOT/81-144
B0ACV6_9CLOT/276-347
B0ADD0_9CLOT/482-549
B0ADS6_9CLOT/206-273
B0AJP6_BACAN/203-269
B0AK86_BACAN/243-305
B0AKR3_BACAN/136-198
B0AL56_BACAN/209-275
B0AL75_BACAN/238-304
B0AM21_BACAN/160-227
B0AN31_BACAN/360-427
B0ANB5_BACAN/254-321
B0ANM2_BACAN/192-249
B0ANQ6_BACAN/397-462
B0ANT9_BACAN/138-205
B0AP68_BACAN/247-312
B0APK7_BACAN/122-188
B0APM3_BACAN/242-309
B0AQA3_BACAN/238-304
B0AQD1_BACAN/266-331
B0AQD5_BACAN/186-250
B0ARY2_BACAN/258-324
B0ASA1_BACAN/290-352
B0ASE3_BACAN/210-272
B0AT40_BACAN/108-175
B0ATC4_BACAN/64-131
B0AU46_BACAN/495-563
B0AUA4_BACAN/191-258
B0AUB6_BACAN/265-331
B0AUK4_BACAN/355-420
B0AVL9_BACAN/233-300
B0AW50_BACAN/233-298
B0AWG6_BACAN/382-449
B0AWT3_BACAN/196-260
B0AWT7_BACAN/380-444
B0AWV2_BACAN/364-431
B0AWV6_BACAN/234-300
B0AYP6_BACAN/260-327
B0B840_CHLT2/151-215
B0BCA5_CHLTB/151-215
B0BNQ7_ACTPJ/245-307
B0BPL8_ACTPJ/114-179
B0BQ01_ACTPJ/239-305
B0BQI8_ACTPJ/203-268
B0BUK0_RICRO/371-441
B0BWP6_RICRO/268-333
B0BXI8_RICRO/211-269
B0BY03_RICRO/1-69
B0BYI8_ACAM1/456-524
B0BZ68_ACAM1/573-641
B0BZS5_ACAM1/180-240
B0C159_ACAM1/169-236
B0C1J7_ACAM1/1276-1344
B0C1K2_ACAM1/593-661
B0C1M9_ACAM1/61-129
B0C2A3_ACAM1/1518-1618
B0C2A5_ACAM1/177-265
B0C2H4_ACAM1/373-438
B0C2H6_ACAM1/210-279
B0C2K3_ACAM1/209-275
B0C2M2_ACAM1/1029-1094
B0C2M3_ACAM1/289-354
B0C2P1_ACAM1/1290-1356
B0C306_ACAM1/2303-2369
B0C307_ACAM1/2609-2675
B0C350_ACAM1/478-543
B0C3R2_ACAM1/63-128
B0C3R5_ACAM1/187-255
B0C4Z4_ACAM1/465-548
B0C544_ACAM1/1097-1163
B0C5D6_ACAM1/158-233
B0C621_ACAM1/254-316
B0C715_ACAM1/438-506
B0C716_ACAM1/159-227
B0C740_ACAM1/264-332
B0C746_ACAM1/176-244
B0C747_ACAM1/133-199
B0C794_ACAM1/2842-2908
B0C795_ACAM1/307-386
B0C7F1_ACAM1/404-470
B0C7H9_ACAM1/144-208
B0C7M3_ACAM1/431-497
B0C7P6_ACAM1/235-300
B0C7Q0_ACAM1/566-634
B0C7V5_ACAM1/265-333
B0C7W8_ACAM1/278-345
B0C8E2_ACAM1/1575-1641
B0C8F2_ACAM1/413-480
B0C8H7_ACAM1/188-256
B0C8M5_ACAM1/179-253
B0C8M6_ACAM1/1203-1269
B0C8M7_ACAM1/219-284
B0C8P2_ACAM1/277-340
B0C8Y1_ACAM1/188-255
B0C8Y3_ACAM1/302-370
B0C8Z0_ACAM1/420-486
B0C8Z1_ACAM1/310-378
B0C946_ACAM1/384-450
B0C9B9_ACAM1/201-268
B0C9S5_ACAM1/185-248
B0CAH6_ACAM1/260-326
B0CAR5_ACAM1/550-615
B0CAW2_ACAM1/509-573
B0CB37_ACAM1/1402-1470
B0CBA9_ACAM1/47-115
B0CBY3_ACAM1/310-376
B0CC72_ACAM1/410-477
B0CCN2_ACAM1/391-459
B0CD93_ACAM1/181-247
B0CDG5_ACAM1/862-928
B0CDQ9_ACAM1/340-406
B0CE08_ACAM1/205-272
B0CE19_ACAM1/215-282
B0CEL4_ACAM1/424-492
B0CF10_ACAM1/369-437
B0CF72_ACAM1/468-534
B0CFG4_ACAM1/293-376
B0CG62_ACAM1/370-436
B0CG82_ACAM1/309-374
B0CG98_ACAM1/786-851
B0CGJ0_BRUSI/520-586
B0CGR7_BRUSI/525-596
B0CIP1_BRUSI/209-275
B0CJJ2_BRUSI/364-429
B0CJJ8_BRUSI/627-695
B0CJS6_BRUSI/200-267
B0CJU6_BRUSI/801-866
B0CKQ9_BRUSI/328-397
B0CKU2_BRUSI/241-306
B0CKU5_BRUSI/543-612
B0CQW5_LACBS/1761-1826
B0DPL6_LACBS/641-706
B0FWI4_ARATH/923-987
B0FWI5_ARATH/923-987
B0FWI9_ARATH/923-987
B0FWJ1_ARATH/923-987
B0FWJ8_ARATH/923-987
B0G1M8_9FIRM/245-311
B0G1P8_9FIRM/670-738
B0G1Q2_9FIRM/194-260
B0G1U3_9FIRM/577-643
B0G1U4_9FIRM/265-331
B0G2C5_9FIRM/233-295
B0G2G2_9FIRM/336-402
B0G2J3_9FIRM/250-313
B0G2R9_9FIRM/138-204
B0G2Z5_9FIRM/480-546
B0G349_9FIRM/118-181
B0G455_9FIRM/658-724
B0G499_9FIRM/265-332
B0G4V1_9FIRM/250-316
B0G542_9FIRM/569-635
B0G6B5_9FIRM/173-242
B0G6D6_9FIRM/82-147
B0G6G4_9FIRM/194-258
B0G6R1_9FIRM/483-549
B0G7I2_9FIRM/488-553
B0G7M6_9FIRM/320-386
B0G818_9FIRM/98-166
B0G874_9FIRM/262-329
B0G8C3_9FIRM/275-342
B0G8M5_9FIRM/309-375
B0G8N4_9FIRM/85-154
B0G8V4_9FIRM/174-242
B0G940_9FIRM/32-93
B0G9A5_9FIRM/151-217
B0G9N7_9FIRM/124-189
B0G9R7_9FIRM/120-188
B0G9U1_9FIRM/567-633
B0GA29_9FIRM/167-235
B0GB69_YERPE/291-356
B0GBT7_YERPE/203-269
B0GCA9_YERPE/665-732
B0GCR5_YERPE/249-317
B0GD54_YERPE/284-353
B0GD63_YERPE/228-291
B0GDT2_YERPE/238-300
B0GE48_YERPE/233-293
B0GFJ7_YERPE/256-320
B0GG32_YERPE/448-513
B0GGK9_YERPE/370-435
B0GGV7_YERPE/282-347
B0GGZ9_YERPE/497-559
B0GIC5_YERPE/692-756
B0GIV8_YERPE/136-196
B0GJL6_YERPE/238-304
B0GL90_YERPE/129-194
B0GMA0_YERPE/349-414
B0GNB0_YERPE/256-320
B0GP12_YERPE/349-414
B0GPC8_YERPE/233-293
B0GPJ3_YERPE/238-300
B0GPN8_YERPE/129-194
B0GR28_YERPE/448-513
B0GRY1_YERPE/238-304
B0GT69_YERPE/282-347
B0GTB2_YERPE/136-196
B0GTP6_YERPE/291-356
B0GU90_YERPE/497-559
B0GUV6_YERPE/249-317
B0GV98_YERPE/665-732
B0GW18_YERPE/203-269
B0GZ51_YERPE/280-349
B0GZ60_YERPE/228-291
B0H0A8_YERPE/257-325
B0H0N7_YERPE/136-196
B0H118_YERPE/291-356
B0H1J7_YERPE/203-269
B0H2C8_YERPE/665-732
B0H3L6_YERPE/370-435
B0H4E9_YERPE/228-291
B0H4F8_YERPE/280-349
B0H507_YERPE/238-304
B0H6J7_YERPE/256-320
B0H7E2_YERPE/233-293
B0H8W3_YERPE/397-462
B0H9Y4_YERPE/497-559
B0HAG6_YERPE/238-300
B0HBC5_YERPE/282-347
B0HBH1_YERPE/129-194
B0HCI6_YERPE/692-756
B0HCR8_YERPE/238-304
B0HER6_YERPE/370-435
B0HEY3_YERPE/448-513
B0HGI4_YERPE/282-347
B0HHE6_YERPE/228-291
B0HHF5_YERPE/280-349
B0HHS8_YERPE/249-317
B0HHZ7_YERPE/665-732
B0HIR1_YERPE/256-320
B0HJB8_YERPE/203-269
B0HKG0_YERPE/233-293
B0HKK6_YERPE/497-559
B0HLC4_YERPE/238-300
B0HLH1_YERPE/129-194
B0HM44_YERPE/397-462
B0HM67_YERPE/136-196
B0HMG3_YERPE/291-356
B0HPB4_YERPE/257-325
B0HPG8_YERPE/665-732
B0HS56_YERPE/692-756
B0HSD8_YERPE/238-304
B0HTX6_YERPE/497-559
B0HU30_YERPE/448-513
B0HV10_YERPE/291-356
B0HVP3_YERPE/256-320
B0HW39_YERPE/397-462
B0HWF4_YERPE/233-293
B0HXU3_YERPE/203-269
B0HY84_YERPE/280-349
B0HY93_YERPE/228-291
B0HYN1_YERPE/282-347
B0HYS7_YERPE/136-196
B0HYX6_YERPE/238-300
B0HZ22_YERPE/129-194
B0JFY6_MICAN/206-272
B0JH20_MICAN/212-279
B0JLH0_MICAN/290-358
B0JM15_MICAN/411-478
B0JMX9_MICAN/262-319
B0JNK0_MICAN/421-489
B0JNZ0_MICAN/148-213
B0JRG3_MICAN/43-110
B0JS89_MICAN/146-210
B0JT03_MICAN/162-230
B0JT05_MICAN/526-594
B0JT90_MICAN/366-437
B0JTI0_MICAN/145-213
B0JU75_MICAN/159-221
B0JVN6_MICAN/514-587
B0JVX3_MICAN/394-461
B0JWS4_MICAN/197-260
B0JY49_MICAN/196-260
B0K378_THEPX/241-308
B0K3F7_THEPX/227-294
B0K464_THEPX/247-313
B0K4L6_THEPX/230-297
B0K578_THEPX/232-296
B0K5A4_THEPX/249-312
B0K6H6_THEPX/232-296
B0K8M0_THEP3/227-294
B0KAP9_THEP3/230-297
B0KBF9_THEP3/247-313
B0KC08_THEP3/232-296
B0KC35_THEP3/249-312
B0KC78_THEP3/241-308
B0KEW6_PSEPG/238-304
B0KEZ0_PSEPG/241-307
B0KFF7_PSEPG/150-216
B0KFG2_PSEPG/171-235
B0KFI7_PSEPG/1002-1070
B0KFP9_PSEPG/211-277
B0KFR3_PSEPG/412-502
B0KG12_PSEPG/368-436
B0KGC4_PSEPG/710-773
B0KGL1_PSEPG/195-260
B0KGN0_PSEPG/267-332
B0KH96_PSEPG/232-298
B0KHW0_PSEPG/756-822
B0KHZ9_PSEPG/221-280
B0KI16_PSEPG/370-438
B0KI23_PSEPG/253-311
B0KJ22_PSEPG/256-321
B0KJV6_PSEPG/418-483
B0KJZ8_PSEPG/397-462
B0KKF1_PSEPG/427-495
B0KKF3_PSEPG/525-593
B0KKG9_PSEPG/246-304
B0KKK2_PSEPG/224-285
B0KL85_PSEPG/232-291
B0KLR3_PSEPG/153-217
B0KMI7_PSEPG/480-548
B0KMJ0_PSEPG/168-241
B0KMM3_PSEPG/267-332
B0KN04_PSEPG/133-196
B0KNN4_PSEPG/361-427
B0KNU1_PSEPG/651-719
B0KNV5_PSEPG/264-329
B0KP02_PSEPG/224-288
B0KPC6_PSEPG/241-307
B0KPS0_PSEPG/241-314
B0KPS7_PSEPG/315-383
B0KPS8_PSEPG/173-241
B0KQC0_PSEPG/205-272
B0KQF2_PSEPG/203-268
B0KQZ7_PSEPG/184-252
B0KRC8_PSEPG/282-342
B0KRL9_PSEPG/212-275
B0KRP0_PSEPG/337-404
B0KRP1_PSEPG/171-239
B0KRQ4_PSEPG/272-333
B0KRQ5_PSEPG/272-332
B0KRR2_PSEPG/598-664
B0KRV8_PSEPG/201-263
B0KRX8_PSEPG/228-292
B0KSH3_PSEPG/230-295
B0KT41_PSEPG/285-350
B0KT43_PSEPG/233-292
B0KTM0_PSEPG/239-299
B0KTM5_PSEPG/308-373
B0KTR0_PSEPG/796-863
B0KUG8_PSEPG/408-476
B0KUQ2_PSEPG/305-370
B0KUT9_PSEPG/238-304
B0KV23_PSEPG/240-306
B0KV43_PSEPG/244-309
B0KV62_PSEPG/362-429
B0LI01_CERPU/890-954
B0LSM7_PERAE/312-377
B0MA12_9FIRM/269-336
B0MAL4_9FIRM/229-295
B0MAS0_9FIRM/436-500
B0MAS6_9FIRM/139-205
B0MAT4_9FIRM/344-410
B0MBP1_9FIRM/491-557
B0MBR6_9FIRM/131-197
B0MBR8_9FIRM/673-741
B0MC32_9FIRM/603-669
B0MC99_9FIRM/188-253
B0MCB7_9FIRM/918-984
B0MCC1_9FIRM/125-191
B0MCG5_9FIRM/239-307
B0MCJ8_9FIRM/78-139
B0MD13_9FIRM/294-360
B0MDH3_9FIRM/88-154
B0MDJ9_9FIRM/301-367
B0MDX4_9FIRM/248-311
B0MEC5_9FIRM/81-146
B0MF80_9FIRM/174-242
B0MGC0_9FIRM/326-391
B0MGJ8_9FIRM/333-399
B0MH28_9FIRM/449-515
B0MHP0_9FIRM/289-354
B0MI01_9FIRM/262-329
B0MIA8_9FIRM/701-767
B0MIB2_9FIRM/344-410
B0MJ74_9FIRM/566-632
B0MLC3_9FIRM/461-527
B0MLG7_9FIRM/261-327
B0MMV0_9FIRM/163-229
B0MMW1_9FIRM/155-221
B0MNE3_9FIRM/355-421
B0MNL5_9FIRM/280-347
B0MQP4_9FIRM/424-492
B0MRB8_9FIRM/235-297
B0MRC8_9FIRM/187-253
B0MRL2_9FIRM/348-414
B0MRN1_9FIRM/131-197
B0MRW5_9FIRM/671-739
B0MTC7_9BACT/215-281
B0MWQ5_9BACT/116-183
B0MXS2_9BACT/698-763
B0MXZ7_9BACT/335-400
B0MYI9_9BACT/218-285
B0N0M9_9FIRM/184-251
B0N159_9FIRM/236-306
B0N1M8_9FIRM/132-198
B0N274_9FIRM/667-735
B0N276_9FIRM/258-326
B0N2R6_9FIRM/255-316
B0N3F5_9FIRM/144-209
B0N468_9FIRM/410-478
B0N4D5_9FIRM/239-304
B0N4R3_9FIRM/339-406
B0N4R6_9FIRM/476-542
B0N5Y4_9FIRM/135-201
B0N743_9FIRM/228-294
B0N7Q4_9FIRM/180-250
B0N8G6_9FIRM/476-542
B0N9H1_EUBSP/142-207
B0NAM8_EUBSP/314-378
B0NB34_EUBSP/236-304
B0NBL5_EUBSP/265-332
B0NCP8_EUBSP/470-535
B0NCV8_EUBSP/371-455
B0NCY9_EUBSP/670-738
B0NE17_EUBSP/63-127
B0NE85_EUBSP/228-295
B0NES0_EUBSP/650-716
B0NET2_EUBSP/151-217
B0NFS5_EUBSP/238-304
B0NGF4_EUBSP/35-94
B0NH00_EUBSP/89-152
B0NH74_EUBSP/363-432
B0NHA9_EUBSP/188-254
B0NHI0_EUBSP/64-129
B0NHT7_EUBSP/152-219
B0NI59_EUBSP/245-311
B0NIR0_EUBSP/166-233
B0NIR6_EUBSP/247-313
B0NJ90_EUBSP/183-242
B0NJ98_EUBSP/176-238
B0NJD5_EUBSP/249-316
B0NJP0_EUBSP/82-147
B0NJX5_EUBSP/161-228
B0NK61_EUBSP/124-192
B0NK72_EUBSP/121-189
B0NK73_EUBSP/190-252
B0NK88_EUBSP/127-192
B0NK92_EUBSP/218-284
B0NKF1_EUBSP/176-239
B0NKI6_EUBSP/267-334
B0NKY6_BACSE/270-334
B0NL02_BACSE/413-479
B0NL03_BACSE/156-223
B0NL17_BACSE/257-325
B0NM46_BACSE/630-697
B0NMR5_BACSE/399-465
B0NN58_BACSE/214-280
B0NNT0_BACSE/512-577
B0NNX9_BACSE/299-364
B0NPD2_BACSE/339-407
B0NQJ0_BACSE/403-468
B0NQM6_BACSE/790-855
B0NQX0_BACSE/373-440
B0NRB9_BACSE/328-393
B0NRL7_BACSE/120-186
B0NSJ6_BACSE/823-889
B0NST4_BACSE/786-851
B0NSX4_BACSE/814-880
B0NTZ6_BACSE/301-366
B0NUK3_BACSE/827-892
B0NUN0_BACSE/813-878
B0NUS6_BACSE/284-352
B0NUV7_BACSE/956-1022
B0NUV9_BACSE/942-1008
B0NV03_BACSE/611-676
B0NVC2_BACSE/806-872
B0NVD6_BACSE/362-428
B0NW18_BACSE/836-901
B0NWI7_9CLOT/196-263
B0NXR0_9CLOT/430-498
B0NXS7_9CLOT/149-217
B0NY34_9CLOT/337-403
B0NY75_9CLOT/190-252
B0NZ07_9CLOT/208-273
B0NZ63_9CLOT/174-242
B0NZ92_9CLOT/231-297
B0NZE6_9CLOT/131-198
B0NZL9_9CLOT/239-307
B0NZU8_9CLOT/61-121
B0P038_9CLOT/472-538
B0P0N5_9CLOT/558-624
B0P1P2_9CLOT/230-296
B0P2J8_9CLOT/226-292
B0P2S7_9CLOT/73-138
B0P4N7_9CLOT/369-435
B0P4N9_9CLOT/345-411
B0P4P1_9CLOT/470-536
B0P4P5_9CLOT/155-221
B0P5C4_9CLOT/263-330
B0P5H3_9CLOT/123-189
B0P673_9FIRM/191-258
B0P6J9_9FIRM/672-740
B0P6L1_9FIRM/648-716
B0P6T1_9FIRM/251-317
B0P737_9FIRM/282-347
B0P763_9FIRM/363-428
B0P819_9FIRM/227-293
B0P859_9FIRM/123-189
B0P883_9FIRM/84-150
B0P8E3_9FIRM/246-314
B0P9V9_9FIRM/222-291
B0PH32_9FIRM/340-407
B0PH80_9FIRM/592-658
B0PHU7_9FIRM/209-273
B0PHY5_9FIRM/424-490
B0PWK1_BACAN/230-296
B0PWM0_BACAN/238-304
B0PXJ6_BACAN/136-198
B0PXV0_BACAN/203-269
B0PY44_BACAN/160-227
B0PYE4_BACAN/243-305
B0PYV8_BACAN/360-427
B0PZ24_BACAN/254-321
B0PZE7_BACAN/192-249
B0PZI1_BACAN/397-462
B0PZK5_BACAN/141-208
B0PZN7_BACAN/127-193
B0Q0A1_BACAN/242-309
B0Q1Q0_BACAN/495-563
B0Q2M3_BACAN/186-250
B0Q2M7_BACAN/266-331
B0Q2R5_BACAN/238-304
B0Q3B1_BACAN/210-272
B0Q3L2_BACAN/167-228
B0Q455_BACAN/233-298
B0Q4M4_BACAN/258-324
B0Q4Y0_BACAN/108-175
B0Q534_BACAN/260-327
B0Q583_BACAN/355-420
B0Q6H5_BACAN/191-258
B0Q6I7_BACAN/265-331
B0Q773_BACAN/234-300
B0Q7M8_BACAN/233-300
B0Q8Q6_BACAN/382-449
B0Q8U3_BACAN/290-352
B0Q911_BACAN/85-152
B0Q956_BACAN/364-431
B0Q963_BACAN/196-260
B0Q979_BACAN/380-444
B0Q9S1_BACAN/247-312
B0QBI8_BACAN/160-227
B0QBT4_BACAN/203-269
B0QC89_BACAN/243-305
B0QCP6_BACAN/230-296
B0QCT8_BACAN/136-198
B0QCW8_BACAN/238-304
B0QEN8_BACAN/176-237
B0QEU5_BACAN/233-300
B0QFE5_BACAN/242-309
B0QGM2_BACAN/210-272
B0QH86_BACAN/360-427
B0QHM6_BACAN/254-321
B0QHS5_BACAN/192-249
B0QHT5_BACAN/397-462
B0QHZ1_BACAN/141-208
B0QI38_BACAN/108-175
B0QI42_BACAN/260-327
B0QIP5_BACAN/238-304
B0QIU4_BACAN/266-331
B0QIU8_BACAN/186-250
B0QJ03_BACAN/380-444
B0QJ32_BACAN/364-431
B0QKP9_BACAN/258-324
B0QLB6_BACAN/234-300
B0QLR3_BACAN/355-420
B0QM76_BACAN/495-563
B0QMD7_BACAN/85-152
B0QMI2_BACAN/265-331
B0QMJ4_BACAN/191-258
B0QN36_BACAN/233-298
B0QP53_BACAN/380-447
B0QPZ6_BACAN/247-312
B0QT41_HAEPR/240-305
B0QV99_HAEPR/240-306
B0QVX6_HAEPR/237-299
B0R401_HALS3/322-390
B0R418_HALS3/430-491
B0R4F5_HALS3/544-605
B0R513_HALS3/400-460
B0R5G6_HALS3/391-452
B0R6X4_HALS3/305-365
B0R795_HALS3/344-412
B0R7M6_HALS3/1100-1161
B0R8M0_HALS3/638-699
B0R9J3_HALS3/291-352
B0RAH8_CLAMS/334-403
B0RAW6_CLAMS/145-211
B0RAY3_CLAMS/263-330
B0RCI0_CLAMS/553-621
B0RD75_CLAMS/264-331
B0RE73_CLAMS/284-351
B0RFE4_CLAMS/263-329
B0RFY0_CLAMS/319-384
B0RHI3_CLAMS/224-289
B0RHN5_CLAMS/151-215
B0RLV2_XANCB/120-185
B0RN10_XANCB/110-175
B0RNR5_XANCB/368-436
B0RP04_XANCB/242-304
B0RP08_XANCB/516-581
B0RPP5_XANCB/235-301
B0RPQ8_XANCB/314-380
B0RQC2_XANCB/807-872
B0RQC3_XANCB/807-872
B0RQC4_XANCB/921-986
B0RQP5_XANCB/248-313
B0RQT3_XANCB/260-323
B0RR35_XANCB/417-483
B0RRK5_XANCB/564-632
B0RRL1_XANCB/160-229
B0RRS9_XANCB/643-708
B0RSE6_XANCB/761-827
B0RSR1_XANCB/188-253
B0RT24_XANCB/154-256
B0RTA3_XANCB/177-242
B0RTT0_XANCB/198-255
B0RU12_XANCB/214-278
B0RUF0_XANCB/275-340
B0RUJ5_XANCB/213-278
B0RUP5_XANCB/326-394
B0RUP8_XANCB/565-633
B0RVC4_XANCB/654-722
B0RWF7_XANCB/322-388
B0RXF2_XANCB/197-262
B0RXF3_XANCB/365-433
B0RXF6_XANCB/156-222
B0RXR5_XANCB/169-234
B0RY07_XANCB/283-351
B0RY08_XANCB/57-125
B0RY65_XANCB/212-277
B0RYW1_XANCB/783-849
B0RZ45_XANCB/182-246
B0RZK1_FINM2/137-201
B0RZK8_FINM2/299-365
B0S0W8_FINM2/349-415
B0S0Y4_FINM2/241-307
B0S1J8_FINM2/225-288
B0S1S6_FINM2/199-264
B0S1T9_FINM2/231-297
B0S1X5_FINM2/76-138
B0S8N0_LEPBA/370-441
B0S8V8_LEPBA/162-228
B0S9I7_LEPBA/284-348
B0S9I8_LEPBA/366-433
B0S9K2_LEPBA/299-367
B0S9P7_LEPBA/385-444
B0SA18_LEPBA/293-352
B0SAN2_LEPBA/575-639
B0SB03_LEPBA/261-322
B0SB07_LEPBA/532-597
B0SB19_LEPBA/239-306
B0SB25_LEPBA/158-225
B0SB58_LEPBA/202-272
B0SBD3_LEPBA/324-389
B0SBG7_LEPBA/27-92
B0SBI6_LEPBA/303-368
B0SBK1_LEPBA/269-337
B0SCB7_LEPBA/453-521
B0SCJ5_LEPBA/409-465
B0SCR2_LEPBA/655-720
B0SCX7_LEPBA/355-420
B0SCX8_LEPBA/401-473
B0SDP1_LEPBA/692-750
B0SDR1_LEPBA/363-430
B0SDR3_LEPBA/490-541
B0SDV0_LEPBA/270-335
B0SDW3_LEPBA/524-591
B0SE00_LEPBA/428-496
B0SEC7_LEPBA/269-339
B0SEL7_LEPBA/430-495
B0SER4_LEPBA/454-518
B0SEY3_LEPBA/534-596
B0SFK0_LEPBA/334-402
B0SFS6_LEPBA/590-646
B0SFW7_LEPBA/406-471
B0SGG4_LEPBA/89-153
B0SGK7_LEPBA/460-528
B0SGX8_LEPBA/232-299
B0SGY0_LEPBA/525-590
B0SH30_LEPBA/230-298
B0SH81_LEPBA/160-225
B0SHE7_LEPBA/593-658
B0SHI5_LEPBA/319-384
B0SHQ1_LEPBA/179-247
B0SHZ8_LEPBA/546-614
B0SID7_LEPBA/333-399
B0SII8_LEPBA/180-245
B0SJ36_LEPBP/27-92
B0SJ71_LEPBP/269-337
B0SJ75_LEPBP/292-357
B0SJI6_LEPBP/261-322
B0SJJ0_LEPBP/541-606
B0SJR8_LEPBP/300-368
B0SJS7_LEPBP/282-346
B0SJS8_LEPBP/366-433
B0SJV6_LEPBP/385-444
B0SK10_LEPBP/324-389
B0SKM3_LEPBP/409-465
B0SKT9_LEPBP/453-521
B0SL40_LEPBP/655-720
B0SLF4_LEPBP/355-420
B0SLF5_LEPBP/405-477
B0SLT6_LEPBP/490-541
B0SLX4_LEPBP/270-335
B0SLY7_LEPBP/469-536
B0SM70_LEPBP/692-750
B0SM91_LEPBP/363-430
B0SMD4_LEPBP/428-496
B0SMF5_LEPBP/269-339
B0SN05_LEPBP/425-490
B0SNA1_LEPBP/454-518
B0SNI0_LEPBP/534-596
B0SNN4_LEPBP/334-402
B0SP74_LEPBP/592-648
B0SPG8_LEPBP/406-471
B0SQ67_LEPBP/460-528
B0SQD3_LEPBP/232-299
B0SQD5_LEPBP/525-590
B0SQJ7_LEPBP/593-658
B0SQP5_LEPBP/230-298
B0SQU7_LEPBP/160-225
B0SQZ3_LEPBP/319-384
B0SR59_LEPBP/370-441
B0SRC1_LEPBP/179-247
B0SRP6_LEPBP/162-228
B0SSF0_LEPBP/255-314
B0SSR0_LEPBP/567-631
B0SSU1_LEPBP/239-306
B0SSU7_LEPBP/158-225
B0SSY1_LEPBP/202-272
B0STL2_LEPBP/546-614
B0SU03_LEPBP/333-399
B0SU56_LEPBP/180-245
B0SUR4_CAUSK/278-343
B0SV03_CAUSK/282-353
B0SVE4_CAUSK/465-530
B0SVT3_CAUSK/246-304
B0SW49_CAUSK/314-381
B0SWC9_CAUSK/459-525
B0SWN8_CAUSK/317-382
B0SWP6_CAUSK/324-389
B0SXE7_CAUSK/140-200
B0SXE9_CAUSK/506-577
B0SY75_CAUSK/665-733
B0SYJ4_CAUSK/662-730
B0SYN6_CAUSK/49-118
B0SYN7_CAUSK/323-390
B0SYR2_CAUSK/320-386
B0SYW3_CAUSK/191-256
B0SZ06_CAUSK/206-271
B0SZ98_CAUSK/429-494
B0SZE3_CAUSK/246-332
B0SZM5_CAUSK/312-378
B0T090_CAUSK/213-279
B0T0L2_CAUSK/275-340
B0T0L7_CAUSK/406-476
B0T0U3_CAUSK/247-312
B0T123_CAUSK/205-272
B0T180_CAUSK/527-592
B0T1Y8_CAUSK/307-372
B0T210_CAUSK/238-300
B0T323_CAUSK/248-313
B0T393_CAUSK/13-75
B0T3V0_CAUSK/239-297
B0T3W1_CAUSK/548-616
B0T3Z5_CAUSK/223-288
B0T470_CAUSK/541-607
B0T5U7_CAUSK/164-229
B0T5X7_CAUSK/602-671
B0T715_CAUSK/460-525
B0T737_CAUSK/1249-1317
B0T738_CAUSK/311-377
B0T761_CAUSK/217-283
B0T7L5_CAUSK/263-328
B0T7M6_CAUSK/267-338
B0T832_CAUSK/281-347
B0T857_CAUSK/222-287
B0T891_CAUSK/199-264
B0T8F2_CAUSK/403-468
B0T8V3_CAUSK/322-388
B0T8X9_CAUSK/320-385
B0T9J9_CAUSK/210-275
B0T9L3_CAUSK/143-209
B0T9N7_CAUSK/697-763
B0T9P1_CAUSK/522-588
B0TAT8_HELMI/369-434
B0TB12_HELMI/273-337
B0TC24_HELMI/646-711
B0TCF5_HELMI/328-395
B0TD67_HELMI/250-318
B0TDB1_HELMI/85-149
B0TDE0_HELMI/546-611
B0TDE8_HELMI/339-403
B0TDV2_HELMI/857-949
B0TE20_HELMI/82-147
B0TE43_HELMI/366-432
B0TF56_HELMI/256-322
B0TFN9_HELMI/303-368
B0TG16_HELMI/388-453
B0TG83_HELMI/185-250
B0TGE0_HELMI/251-318
B0TGI2_HELMI/428-493
B0TGM6_HELMI/245-314
B0THV3_HELMI/149-214
B0TI95_HELMI/431-493
B0TJS8_SHEHH/220-284
B0TJZ9_SHEHH/300-365
B0TK99_SHEHH/217-282
B0TKF7_SHEHH/382-447
B0TME2_SHEHH/148-214
B0TMV2_SHEHH/225-288
B0TN15_SHEHH/467-533
B0TN97_SHEHH/496-561
B0TNR2_SHEHH/214-274
B0TPF9_SHEHH/205-271
B0TPP2_SHEHH/240-302
B0TPP7_SHEHH/126-191
B0TPY5_SHEHH/780-846
B0TQ20_SHEHH/498-563
B0TQ83_SHEHH/363-433
B0TQJ0_SHEHH/368-435
B0TS94_SHEHH/330-395
B0TSK9_SHEHH/508-573
B0TSX0_SHEHH/1036-1101
B0TTK7_SHEHH/428-516
B0TTQ5_SHEHH/369-433
B0TUW4_SHEHH/249-316
B0TV67_SHEHH/200-269
B0TVM6_SHEHH/690-755
B0TWK3_FRAP2/665-733
B0TWW8_FRAP2/256-321
B0TXI8_FRAP2/133-192
B0U1Y3_XYLFM/242-306
B0U1Y7_XYLFM/179-244
B0U2J3_XYLFM/120-184
B0U4V0_XYLFM/309-375
B0U574_XYLFM/189-254
B0U5E7_XYLFM/236-302
B0U5F7_XYLFM/314-380
B0U6C4_XYLFM/782-847
B0U7D0_METS4/487-554
B0U7P4_METS4/348-417
B0U7R0_METS4/587-653
B0U7X4_METS4/473-541
B0U8G5_METS4/567-632
B0U8I4_METS4/763-831
B0U9J9_METS4/889-955
B0UA57_METS4/233-291
B0UA82_METS4/384-451
B0UAE0_METS4/352-421
B0UAI7_METS4/442-509
B0UAM4_METS4/485-553
B0UAN1_METS4/209-269
B0UAS3_METS4/305-370
B0UAZ1_METS4/231-303
B0UB08_METS4/1247-1315
B0UB09_METS4/319-384
B0UB11_METS4/341-407
B0UB12_METS4/456-524
B0UBC4_METS4/394-460
B0UBE8_METS4/521-587
B0UBH3_METS4/223-288
B0UBS4_METS4/401-469
B0UCG9_METS4/339-405
B0UCT8_METS4/335-401
B0UD46_METS4/226-291
B0UD98_METS4/683-749
B0UDE4_METS4/195-260
B0UDE6_METS4/533-601
B0UDT0_METS4/168-238
B0UDU5_METS4/210-278
B0UE06_METS4/298-364
B0UE78_METS4/602-689
B0UEA0_METS4/205-270
B0UFE5_METS4/358-423
B0UFG3_METS4/343-424
B0UFG4_METS4/276-341
B0UG26_METS4/648-716
B0UGL7_METS4/519-588
B0UGM3_METS4/249-314
B0UGP9_METS4/624-704
B0UGS9_METS4/402-470
B0UGW7_METS4/317-382
B0UHM9_METS4/128-190
B0UIB4_METS4/682-748
B0UIV3_METS4/139-207
B0UIY1_METS4/508-579
B0UJS1_METS4/261-330
B0UJT7_METS4/88-153
B0UJU6_METS4/768-837
B0UKA9_METS4/479-545
B0UKD0_METS4/324-391
B0UKD1_METS4/1158-1226
B0UKD4_METS4/48-117
B0UKF8_METS4/271-329
B0UKU7_METS4/135-201
B0ULC0_METS4/1104-1170
B0ULD1_METS4/492-558
B0UM38_METS4/597-665
B0UM90_METS4/476-544
B0UMG9_METS4/171-236
B0UMH1_METS4/501-567
B0UN24_METS4/279-349
B0UN52_METS4/241-308
B0UNA3_METS4/240-301
B0UNH3_METS4/670-736
B0UNJ3_METS4/232-297
B0UPH6_METS4/609-696
B0UPT0_METS4/490-555
B0UQ21_METS4/192-259
B0UQA7_METS4/93-160
B0UQA9_METS4/408-476
B0UQH4_METS4/809-873
B0UR03_METS4/269-334
B0USG6_HAES2/121-186
B0USR1_HAES2/454-518
B0UU99_HAES2/342-406
B0V4F2_ACIBY/141-203
B0V537_ACIBY/332-396
B0V5K7_ACIBY/240-306
B0V5N5_ACIBY/289-355
B0V5Y1_ACIBY/199-267
B0V6G8_ACIBY/138-198
B0V7D3_ACIBY/656-724
B0V7J5_ACIBY/236-302
B0V7K3_ACIBY/222-283
B0V7V1_ACIBY/314-379
B0V8Q4_ACIBY/260-318
B0V8V3_ACIBY/224-290
B0V9C3_ACIBY/804-869
B0V9W3_ACIBY/224-290
B0VBI8_ACIBY/680-746
B0VDC2_ACIBY/313-377
B0VEJ8_ACIBY/218-279
B0VEU8_CLOAI/176-238
B0VHU9_CLOAI/1585-1649
B0VKL6_ACIBS/289-355
B0VM40_ACIBS/656-724
B0VMU2_ACIBS/138-198
B0VNB0_ACIBS/804-869
B0VP49_ACIBS/224-290
B0VPC8_ACIBS/260-318
B0VRD9_ACIBS/332-396
B0VUG1_ACIBS/314-379
B0XR51_ASPFC/597-661
B0XSV4_ASPFC/553-617
B0XUN0_ASPFC/761-827
B0XWW3_ASPFC/1887-1952
B0XWW4_ASPFC/1235-1300
B0Y5T2_ASPFC/302-370
B0Y7W3_ASPFC/759-824
B0Y869_ASPFC/327-392
B0YES6_ASPFC/756-820
B0YEX6_ASPFC/561-626
B0YF13_ASPFC/587-652
B0YF45_ASPFC/200-265
B0ZX26_ARATH/343-408
B0ZX27_ARATH/343-408
B0ZX28_ARATH/343-408
B0ZX29_ARATH/343-408
B0ZX30_ARATH/343-408
B0ZX31_ARATH/343-408
B0ZX32_ARATH/343-408
B0ZX33_ARATH/343-408
B0ZX34_ARATH/343-408
B0ZX35_ARATH/343-408
B0ZX37_ARATH/343-408
B0ZX38_ARATH/343-408
B0ZX39_ARATH/343-408
B0ZX40_ARATH/343-408
B0ZX41_ARATH/343-408
B0ZX42_ARATH/343-408
B0ZX43_ARATH/343-408
B0ZX44_ARATH/343-408
B0ZX45_ARATH/343-408
B0ZX46_ARATH/343-408
B0ZX47_ARATH/343-408
B0ZX48_ARATH/343-408
B0ZX49_ARATH/343-408
B0ZX50_ARATH/343-408
B0ZX51_ARATH/343-408
B0ZX52_ARATH/343-408
B0ZX54_ARATH/343-408
B0ZX55_ARATH/343-408
B0ZX57_ARATH/343-408
B0ZX58_ARATH/343-408
B0ZX60_ARATH/343-408
B0ZX62_ARATH/343-408
B0ZX63_ARATH/343-408
B0ZX64_ARATH/343-408
B0ZX65_ARATH/343-408
B0ZX67_ARATH/343-408
B0ZX68_ARATH/343-399
B0ZX69_ARATH/343-408
B0ZX70_ARATH/343-408
B0ZX71_ARATH/343-408
B0ZX72_ARATH/343-408
B0ZX74_ARATH/343-387
B0ZX75_ARATH/343-396
B0ZX76_ARATH/343-402
B0ZX77_ARATH/343-408
B0ZX78_ARATH/343-408
B0ZX79_ARATH/343-408
B0ZX80_ARATH/343-408
B0ZX81_ARATH/343-408
B0ZX82_ARATH/343-408
B0ZX83_ARATH/343-382
B0ZX85_ARATH/343-408
B0ZX86_ARATH/343-408
B0ZX87_ARATH/343-402
B0ZX88_ARATH/343-401
B0ZX89_ARATH/343-408
B0ZX90_ARATH/343-385
B0ZX91_ARATH/343-408
B0ZX94_ARATH/343-408
B0ZX95_ARATH/343-408
B0ZX96_ARATH/343-408
B0ZX97_ARATH/343-408
B0ZX98_ARATH/343-408
B0ZX99_ARATH/343-408
B0ZXA0_ARATH/343-408
B0ZXA1_ARATH/343-408
B0ZXA3_ARATH/343-404
B0ZXA4_ARATH/343-408
B0ZXA5_ARATH/343-408
B0ZXA6_ARATH/343-408
B0ZXA7_ARATH/343-408
B0ZXA8_ARATH/343-386
B0ZXA9_ARATH/343-408
B0ZXB1_ARATH/343-408
B0ZXB2_ARATH/343-386
B0ZXB3_ARATH/343-408
B0ZXB5_ARATH/343-408
B0ZXB8_ARATH/343-408
B0ZXB9_ARATH/343-401
B0ZXC0_ARATH/343-400
B0ZXC1_ARATH/343-408
B1B747_CLOBO/281-347
B1B798_CLOBO/492-558
B1B7C9_CLOBO/81-147
B1B7D8_CLOBO/233-298
B1B7N7_CLOBO/241-307
B1B7S1_CLOBO/251-315
B1B804_CLOBO/286-359
B1B824_CLOBO/195-261
B1B839_CLOBO/80-142
B1B853_CLOBO/257-323
B1B9E6_CLOBO/120-166
B1BA36_CLOBO/1408-1479
B1BB33_CLOBO/404-472
B1BBC2_CLOBO/35-100
B1BBE4_CLOBO/258-325
B1BBH1_CLOBO/161-227
B1BC36_CLOBO/370-431
B1BCJ7_CLOBO/522-591
B1BCL4_CLOBO/241-308
B1BFV6_CLOPE/350-415
B1BGS4_CLOPE/524-589
B1BH50_CLOPE/531-602
B1BH78_CLOPE/259-324
B1BHF8_CLOPE/82-148
B1BHV3_CLOPE/241-307
B1BIB7_CLOPE/263-330
B1BIM7_CLOPE/400-468
B1BIM8_CLOPE/420-488
B1BIT8_CLOPE/274-340
B1BJJ7_CLOPE/860-930
B1BK59_CLOPE/242-308
B1BLU4_CLOPE/254-321
B1BMM0_CLOPE/380-446
B1BMQ2_CLOPE/246-310
B1BNK5_CLOPE/524-589
B1BPU1_CLOPE/400-468
B1BPU2_CLOPE/420-488
B1BQ01_CLOPE/274-340
B1BQD1_CLOPE/194-261
B1BQI8_CLOPE/190-254
B1BQM1_CLOPE/380-446
B1BRF6_CLOPE/254-321
B1BRN9_CLOPE/242-308
B1BSA0_CLOPE/241-307
B1BSK6_CLOPE/263-330
B1BTM1_CLOPE/193-259
B1BUE3_CLOPE/531-602
B1BUH0_CLOPE/259-324
B1BVA0_CLOPE/667-733
B1BVB4_CLOPE/82-148
B1BWA3_CLOPE/350-415
B1BWI6_CLOPE/860-930
B1BX77_CLOPE/562-632
B1BYW1_9FIRM/184-251
B1BZ40_9FIRM/339-406
B1BZ44_9FIRM/69-135
B1BZR8_9FIRM/140-205
B1C0U9_9FIRM/481-547
B1C164_9FIRM/227-293
B1C2M7_9FIRM/60-125
B1C2P5_9FIRM/238-298
B1C2Z9_9FIRM/230-295
B1C325_9FIRM/136-202
B1C563_9FIRM/88-153
B1C638_9FIRM/162-228
B1C643_9FIRM/333-399
B1C675_9FIRM/256-323
B1C6Q3_9FIRM/252-316
B1C6V9_9FIRM/544-610
B1C6W1_9FIRM/473-539
B1C7S8_9FIRM/700-766
B1C881_9FIRM/363-429
B1C883_9FIRM/358-402
B1C8C3_9FIRM/418-484
B1C8C4_9FIRM/218-284
B1C8D7_9FIRM/491-557
B1C8Q9_9FIRM/306-372
B1C8R8_9FIRM/238-304
B1C8W3_9FIRM/215-282
B1C967_9FIRM/668-736
B1C9A5_9FIRM/190-256
B1C9J1_9FIRM/457-523
B1C9P8_9FIRM/286-352
B1C9X3_9FIRM/939-1005
B1CBK3_9FIRM/414-480
B1CBR9_9FIRM/454-520
B1EFH9_9ESCH/282-347
B1EGE7_9ESCH/236-302
B1EGK8_9ESCH/292-357
B1EHG2_9ESCH/262-328
B1EI55_9ESCH/233-293
B1EIB4_9ESCH/247-313
B1EIV4_9ESCH/234-302
B1EJR3_9ESCH/388-453
B1EJR4_9ESCH/453-518
B1EK53_9ESCH/663-730
B1EKU0_9ESCH/203-269
B1EMS0_9ESCH/256-320
B1ENB5_9ESCH/211-271
B1EPZ7_9ESCH/191-257
B1EQC6_9ESCH/384-451
B1EQG6_9ESCH/145-205
B1EQS7_9ESCH/129-189
B1EQV7_9ESCH/238-300
B1ER38_9ESCH/240-304
B1ERT2_9ESCH/433-498
B1ES69_9ESCH/307-372
B1ESN1_BACAN/203-269
B1ET85_BACAN/160-227
B1ETL4_BACAN/243-305
B1EU78_BACAN/230-296
B1EUG4_BACAN/136-198
B1EUJ9_BACAN/238-304
B1EVA3_BACAN/254-321
B1EVI7_BACAN/360-427
B1EVL3_BACAN/141-208
B1EVP6_BACAN/397-462
B1EVT0_BACAN/191-248
B1EWC3_BACAN/210-272
B1EX89_BACAN/242-309
B1EXA5_BACAN/122-188
B1EXG1_BACAN/364-431
B1EXH7_BACAN/380-444
B1EXU3_BACAN/186-250
B1EXU7_BACAN/266-331
B1EXX6_BACAN/238-304
B1EZ14_BACAN/167-228
B1EZB7_BACAN/233-298
B1EZZ6_BACAN/258-324
B1F1M4_BACAN/355-420
B1F2M5_BACAN/495-563
B1F387_BACAN/265-331
B1F399_BACAN/191-258
B1F3U8_BACAN/233-300
B1F404_BACAN/234-300
B1F4J8_BACAN/382-449
B1F4K9_BACAN/64-131
B1F5B7_BACAN/247-312
B1F5X8_BACAN/290-352
B1F634_BACAN/260-327
B1F6P9_BACAN/108-175
B1F7V3_9BURK/157-225
B1F800_9BURK/500-565
B1F802_9BURK/521-586
B1F820_9BURK/235-300
B1F859_9BURK/248-314
B1F9L9_9BURK/213-278
B1FA00_9BURK/537-608
B1FAP7_9BURK/206-272
B1FAS8_9BURK/398-465
B1FAZ7_9BURK/235-301
B1FBA5_9BURK/725-792
B1FCD6_9BURK/231-304
B1FCM9_9BURK/285-350
B1FD53_9BURK/237-306
B1FD57_9BURK/1462-1532
B1FD60_9BURK/149-206
B1FDJ0_9BURK/283-348
B1FDN5_9BURK/240-305
B1FEF7_9BURK/151-216
B1FEI7_9BURK/441-505
B1FFN7_9BURK/234-293
B1FG63_9BURK/678-754
B1FI49_9BURK/350-414
B1FIG9_9BURK/161-226
B1FIM1_9BURK/269-335
B1FJH8_9BURK/326-427
B1FJT8_9BURK/562-627
B1FK56_9BURK/266-334
B1FKK5_9BURK/241-306
B1FL92_9BURK/233-298
B1FLT8_9BURK/240-305
B1FM26_9BURK/568-633
B1FNP1_9BURK/423-486
B1FNR5_9BURK/1-62
B1FPA3_9BURK/152-219
B1FPS5_9BURK/157-223
B1FPV1_9BURK/241-302
B1FQ95_9BURK/588-658
B1FR61_9BURK/220-278
B1FRA4_9BURK/28-95
B1FRE5_9BURK/234-301
B1FRV7_9BURK/207-272
B1FSM3_9BURK/244-310
B1FSN8_9BURK/241-314
B1FSV4_9BURK/269-339
B1FSY2_9BURK/373-437
B1FT35_9BURK/334-394
B1FT58_9BURK/180-281
B1FT60_9BURK/327-428
B1FTB6_9BURK/182-247
B1FTQ0_9BURK/488-556
B1FTQ3_9BURK/146-211
B1FUG1_9BURK/236-302
B1FV31_9BURK/38-105
B1FV65_9BURK/547-612
B1FVP3_9BURK/194-258
B1FVT8_9BURK/419-482
B1FWS9_9BURK/847-912
B1FX14_9BURK/680-749
B1FX66_9BURK/249-315
B1FX69_9BURK/494-564
B1FY24_9BURK/219-277
B1FZ00_9BURK/322-410
B1FZ02_9BURK/290-356
B1FZ11_9BURK/234-292
B1G026_9BURK/183-244
B1G052_9BURK/234-300
B1G071_9BURK/356-424
B1G0A5_9BURK/278-343
B1G0T5_9BURK/231-286
B1G0V5_9BURK/262-328
B1G175_9BURK/507-573
B1G191_9BURK/439-503
B1G1A5_9BURK/242-303
B1G224_9BURK/278-343
B1G2A3_9BURK/213-278
B1G321_9BURK/603-668
B1G3N0_9BURK/534-605
B1G3P9_9BURK/201-271
B1G436_9BURK/237-302
B1G4B2_9BURK/244-308
B1G4K3_9BURK/238-302
B1G5N7_9BURK/152-219
B1G5P8_9BURK/588-658
B1G6N9_9BURK/479-545
B1G7A2_9BURK/160-225
B1G7T6_9BURK/206-272
B1G818_9BURK/154-218
B1G8B6_9BURK/244-308
B1G8Q6_9BURK/215-273
B1G8R1_9BURK/217-283
B1GAJ2_9BURK/283-370
B1GAY2_9BURK/293-361
B1GB29_9BURK/213-271
B1GBB8_9BURK/245-310
B1GBQ7_BACAN/136-198
B1GC66_BACAN/230-296
B1GC85_BACAN/238-304
B1GDC2_BACAN/160-227
B1GDJ7_BACAN/203-269
B1GE36_BACAN/243-305
B1GE66_BACAN/360-427
B1GEE9_BACAN/254-321
B1GEQ5_BACAN/192-249
B1GET9_BACAN/397-462
B1GEX3_BACAN/141-208
B1GFD4_BACAN/258-324
B1GGB6_BACAN/138-204
B1GGJ4_BACAN/242-309
B1GH50_BACAN/233-300
B1GHG1_BACAN/186-250
B1GHG5_BACAN/266-331
B1GHJ2_BACAN/238-304
B1GIF2_BACAN/167-228
B1GJ11_BACAN/210-272
B1GJT9_BACAN/495-563
B1GK88_BACAN/260-327
B1GKP2_BACAN/233-298
B1GL90_BACAN/355-420
B1GLV6_BACAN/85-152
B1GMH7_BACAN/265-331
B1GMI9_BACAN/191-258
B1GNS7_BACAN/234-300
B1GP81_BACAN/382-449
B1GPE9_BACAN/380-444
B1GPG4_BACAN/364-431
B1GPW7_BACAN/247-312
B1GQ84_BACAN/290-352
B1GQP5_BACAN/108-175
B1H446_BURPS/394-459
B1H4V5_BURPS/233-298
B1H4Y7_BURPS/207-272
B1H524_BURPS/240-305
B1H677_BURPS/242-308
B1H7F3_BURPS/130-231
B1H7H4_BURPS/28-94
B1H839_BURPS/144-207
B1H8Z5_BURPS/230-295
B1H927_BURPS/242-308
B1HA26_BURPS/233-298
B1HAM3_BURPS/238-304
B1HBM9_BURPS/677-748
B1HC12_BURPS/407-475
B1HC74_BURPS/532-597
B1HDN6_BURPS/152-219
B1HDQ6_BURPS/636-706
B1HEM9_BURPS/219-277
B1HFB0_BURPS/213-278
B1HFF2_BURPS/284-349
B1HFH1_BURPS/235-300
B1HH12_BURPS/201-269
B1HHB9_BURPS/540-611
B1HHV9_BURPS/206-272
B1HI62_BURPS/85-149
B1HK25_BURPS/227-286
B1HLM8_BURPS/156-221
B1HMF2_LYSSC/208-275
B1HMP3_LYSSC/238-300
B1HMS0_LYSSC/192-260
B1HNE6_LYSSC/63-130
B1HNT3_LYSSC/504-572
B1HP46_LYSSC/256-319
B1HPK0_LYSSC/332-399
B1HQU6_LYSSC/220-286
B1HRN8_LYSSC/336-404
B1HSC1_LYSSC/19-58
B1HSI1_LYSSC/141-207
B1HT36_LYSSC/233-299
B1HTG2_LYSSC/672-740
B1HU85_LYSSC/97-163
B1HUZ9_LYSSC/250-316
B1HVM4_LYSSC/238-304
B1HWE4_LYSSC/275-342
B1HWT7_LYSSC/72-138
B1HXG5_LYSSC/228-294
B1HXL4_LYSSC/227-292
B1HXN7_LYSSC/136-197
B1HY90_LYSSC/85-152
B1HY96_LYSSC/197-264
B1HYB4_LYSSC/335-400
B1HZ64_LYSSC/509-575
B1HZJ7_LYSSC/417-485
B1HZS0_LYSSC/249-311
B1HZW0_LYSSC/145-212
B1I1Q3_DESAP/303-370
B1I2B9_DESAP/360-424
B1I2H3_DESAP/628-693
B1I2H4_DESAP/435-498
B1I4B5_DESAP/224-291
B1I5U3_DESAP/342-408
B1I5V3_DESAP/395-460
B1I7Y5_STRPI/119-184
B1I9F1_STRPI/218-283
B1IA04_STRPI/232-298
B1IAC0_STRPI/231-297
B1IAX7_STRPI/216-283
B1IC22_STRPI/208-274
B1IDH0_CLOBK/278-344
B1IDM4_CLOBK/258-323
B1IDM7_CLOBK/131-198
B1IE76_CLOBK/86-149
B1IE97_CLOBK/151-216
B1IEA9_CLOBK/194-257
B1IEB3_CLOBK/85-152
B1IEP0_CLOBK/122-188
B1IEV8_CLOBK/252-315
B1IEZ6_CLOBK/361-429
B1IF00_CLOBK/356-425
B1IF14_CLOBK/243-309
B1IFB7_CLOBK/198-264
B1IFI6_CLOBK/229-294
B1IGZ9_CLOBK/247-313
B1IHB6_CLOBK/124-190
B1IHK7_CLOBK/78-144
B1IHV5_CLOBK/253-320
B1II20_CLOBK/194-261
B1IIB1_CLOBK/230-294
B1IIB8_CLOBK/252-316
B1IIN9_CLOBK/346-411
B1IIS5_CLOBK/218-286
B1IKH5_CLOBK/448-516
B1ILC4_CLOBK/235-299
B1ILE7_CLOBK/481-547
B1IMT6_CLOBK/413-479
B1IMT9_CLOBK/259-326
B1IN62_CLOBK/257-323
B1IP61_ECOLC/233-293
B1IPQ7_ECOLC/247-313
B1IPS3_ECOLC/262-328
B1IQR3_ECOLC/282-347
B1IQY1_ECOLC/211-271
B1IS20_ECOLC/256-320
B1ISD0_ECOLC/236-302
B1ITU9_ECOLC/145-205
B1IU55_ECOLC/292-357
B1IUP4_ECOLC/237-302
B1IVA4_ECOLC/433-498
B1IVG7_ECOLC/238-300
B1IVS1_ECOLC/249-317
B1IW44_ECOLC/129-189
B1IX92_ECOLC/711-777
B1IXW8_ECOLC/388-453
B1IXW9_ECOLC/469-534
B1IY34_ECOLC/663-730
B1IYN8_ECOLC/261-327
B1IYZ6_ECOLC/240-304
B1IZU4_ECOLC/235-301
B1J049_ECOLC/203-269
B1J188_PSEPW/362-429
B1J1E7_PSEPW/1464-1533
B1J1G3_PSEPW/173-238
B1J1J4_PSEPW/308-373
B1J1J9_PSEPW/238-299
B1J1L2_PSEPW/285-350
B1J1L4_PSEPW/233-292
B1J1T9_PSEPW/796-863
B1J1Y9_PSEPW/418-483
B1J2C6_PSEPW/756-822
B1J2U2_PSEPW/133-196
B1J381_PSEPW/656-726
B1J3G9_PSEPW/232-291
B1J3J4_PSEPW/412-502
B1J3K7_PSEPW/211-277
B1J3V0_PSEPW/238-304
B1J3X9_PSEPW/241-307
B1J451_PSEPW/205-272
B1J4C8_PSEPW/244-309
B1J4G3_PSEPW/408-476
B1J4W7_PSEPW/305-370
B1J5C1_PSEPW/710-776
B1J5T5_PSEPW/397-462
B1J612_PSEPW/227-293
B1J6D0_PSEPW/427-495
B1J6D2_PSEPW/532-600
B1J6E9_PSEPW/224-283
B1J6K7_PSEPW/315-383
B1J725_PSEPW/486-554
B1J728_PSEPW/168-241
B1J7R8_PSEPW/359-424
B1J7R9_PSEPW/366-432
B1J7T6_PSEPW/247-315
B1J806_PSEPW/238-304
B1J869_PSEPW/287-354
B1J870_PSEPW/192-260
B1J8C7_PSEPW/316-384
B1J987_PSEPW/273-335
B1J988_PSEPW/272-332
B1J9A8_PSEPW/599-665
B1J9P6_PSEPW/212-275
B1J9U2_PSEPW/237-302
B1JA48_PSEPW/153-217
B1JAU0_PSEPW/264-329
B1JAX7_PSEPW/651-719
B1JAZ7_PSEPW/237-302
B1JBF1_PSEPW/203-268
B1JBV6_PSEPW/203-288
B1JC97_PSEPW/184-252
B1JCK0_PSEPW/228-292
B1JDJ4_PSEPW/282-340
B1JE85_PSEPW/256-320
B1JEG2_PSEPW/370-438
B1JEK5_PSEPW/241-307
B1JES0_PSEPW/221-280
B1JFI5_PSEPW/372-440
B1JFR9_PSEPW/238-304
B1JFX3_YERPY/280-349
B1JFY3_YERPY/228-291
B1JHV4_YERPY/497-559
B1JI03_YERPY/233-293
B1JIG0_YERPY/203-269
B1JJW4_YERPY/211-271
B1JK14_YERPY/291-356
B1JL75_YERPY/282-347
B1JM99_YERPY/238-304
B1JMI2_YERPY/136-196
B1JNK1_YERPY/397-462
B1JNT8_YERPY/256-320
B1JQV1_YERPY/238-300
B1JR08_YERPY/129-194
B1JR94_YERPY/665-732
B1JRW9_YERPY/252-320
B1JS93_YERPY/479-544
B1JSD1_YERPY/237-301
B1JSQ1_YERPY/370-435
B1JTW7_BURCC/234-293
B1JUJ5_BURCC/241-306
B1JV17_BURCC/588-658
B1JV27_BURCC/152-219
B1JVS6_BURCC/678-756
B1JWC8_BURCC/220-278
B1JXY2_BURCC/213-278
B1JY19_BURCC/283-348
B1JZ76_BURCC/420-483
B1JZF9_BURCC/206-272
B1JZI4_BURCC/848-919
B1JZL5_BURCC/207-272
B1K0G4_BURCC/201-272
B1K0J0_BURCC/541-612
B1K1E2_BURCC/235-301
B1K1I4_BURCC/240-305
B1K2W9_BURCC/686-753
B1K2Y2_BURCC/222-287
B1K396_BURCC/601-666
B1K3A8_BURCC/542-607
B1K3E8_BURCC/535-600
B1K3F2_BURCC/643-708
B1K4A9_BURCC/28-95
B1K5D7_BURCC/275-340
B1K5K5_BURCC/242-308
B1K620_BURCC/241-302
B1K664_BURCC/231-306
B1K6K0_BURCC/404-474
B1K6U7_BURCC/247-304
B1K739_BURCC/247-313
B1K780_BURCC/235-300
B1K7L6_BURCC/254-322
B1K7T0_BURCC/515-580
B1K7T6_BURCC/525-590
B1K823_BURCC/161-226
B1K835_BURCC/230-295
B1K8N7_BURCC/234-301
B1K8S8_BURCC/244-309
B1K8X8_BURCC/134-198
B1K956_BURCC/256-320
B1K9Y9_BURCC/262-328
B1KAA3_BURCC/157-223
B1KAC0_BURCC/393-458
B1KB42_BURCC/275-337
B1KBF6_BURCC/151-216
B1KBF8_BURCC/348-449
B1KBH9_BURCC/212-269
B1KBJ6_BURCC/446-510
B1KCC4_BURCC/273-341
B1KDK8_SHEWM/498-563
B1KEE9_SHEWM/492-557
B1KEM1_SHEWM/433-522
B1KEX3_SHEWM/484-549
B1KF70_SHEWM/266-332
B1KFK2_SHEWM/229-290
B1KG83_SHEWM/231-295
B1KG97_SHEWM/213-278
B1KGJ4_SHEWM/200-269
B1KGK2_SHEWM/274-339
B1KGK5_SHEWM/301-366
B1KHI8_SHEWM/238-302
B1KI89_SHEWM/302-367
B1KIE9_SHEWM/780-846
B1KIL3_SHEWM/224-289
B1KJ53_SHEWM/315-380
B1KJ88_SHEWM/215-280
B1KJA3_SHEWM/733-798
B1KKG0_SHEWM/697-762
B1KKN3_SHEWM/600-665
B1KKR4_SHEWM/220-284
B1KL49_SHEWM/467-533
B1KLH6_SHEWM/136-202
B1KM15_SHEWM/416-481
B1KM20_SHEWM/126-191
B1KM37_SHEWM/231-291
B1KMJ1_SHEWM/503-568
B1KML0_SHEWM/374-441
B1KN84_SHEWM/244-305
B1KN92_SHEWM/262-327
B1KP00_SHEWM/236-299
B1KPQ0_SHEWM/840-905
B1KPU1_SHEWM/301-366
B1KQK5_SHEWM/989-1057
B1KQK6_SHEWM/1020-1088
B1KQK9_SHEWM/187-261
B1KQW3_SHEWM/205-271
B1KRN1_SHEWM/500-565
B1KSE3_CLOBM/242-309
B1KTE4_CLOBM/247-313
B1KTM1_CLOBM/131-196
B1KTN3_CLOBM/194-257
B1KTN8_CLOBM/145-212
B1KTS6_CLOBM/251-314
B1KU01_CLOBM/413-479
B1KU04_CLOBM/259-326
B1KU45_CLOBM/257-323
B1KUD8_CLOBM/361-429
B1KUE2_CLOBM/356-425
B1KUF5_CLOBM/243-309
B1KUG8_CLOBM/278-344
B1KVT5_CLOBM/258-324
B1KVU0_CLOBM/131-198
B1KW40_CLOBM/78-144
B1KWE5_CLOBM/122-188
B1KWH2_CLOBM/194-261
B1KWY4_CLOBM/198-264
B1KX78_CLOBM/346-411
B1KXZ9_CLOBM/124-190
B1KY58_CLOBM/220-287
B1KY69_CLOBM/253-320
B1KYH9_CLOBM/448-516
B1KYP7_CLOBM/230-294
B1KYQ3_CLOBM/247-311
B1KZ83_CLOBM/218-286
B1L1T9_CLOBM/235-299
B1L1V8_CLOBM/501-567
B1L227_CLOBM/242-307
B1L990_THESQ/192-258
B1LB21_THESQ/185-252
B1LBW6_THESQ/537-602
B1LC90_THESQ/104-168
B1LCH8_THESQ/253-321
B1LEK6_ECOSM/256-320
B1LES7_ECOSM/211-271
B1LF14_ECOSM/236-302
B1LGH6_ECOSM/282-347
B1LHK4_ECOSM/233-293
B1LIT4_ECOSM/203-269
B1LJ11_ECOSM/433-498
B1LKG0_ECOSM/261-327
B1LKW5_ECOSM/469-534
B1LKW6_ECOSM/388-453
B1LLD9_ECOSM/663-730
B1LMG6_ECOSM/641-707
B1LMQ3_ECOSM/129-190
B1LMV3_ECOSM/238-300
B1LNV6_ECOSM/237-302
B1LNW3_ECOSM/240-304
B1LP69_ECOSM/249-317
B1LQD0_ECOSM/145-205
B1LQP1_ECOSM/235-301
B1LQX7_ECOSM/292-357
B1LS54_METRJ/464-530
B1LT85_METRJ/388-456
B1LTA8_METRJ/289-360
B1LTN1_METRJ/268-332
B1LTS9_METRJ/261-351
B1LTU1_METRJ/251-317
B1LUR0_METRJ/90-155
B1LUS6_METRJ/322-390
B1LUV7_METRJ/162-232
B1LUX8_METRJ/181-248
B1LV87_METRJ/298-364
B1LVB6_METRJ/134-202
B1LVK0_METRJ/273-338
B1LVM1_METRJ/452-519
B1LVM2_METRJ/637-703
B1LVS3_METRJ/274-342
B1LW09_METRJ/605-671
B1LWB4_METRJ/326-392
B1LWB6_METRJ/348-414
B1LWB7_METRJ/144-212
B1LWB9_METRJ/153-220
B1LWC1_METRJ/850-916
B1LWM7_METRJ/142-204
B1LWP6_METRJ/343-421
B1LWP7_METRJ/265-330
B1LWT7_METRJ/502-568
B1LX68_METRJ/260-326
B1LX69_METRJ/571-637
B1LXI7_METRJ/595-663
B1LYU3_METRJ/526-595
B1LYW7_METRJ/173-238
B1LZK6_METRJ/671-737
B1LZY4_METRJ/241-299
B1M116_METRJ/296-367
B1M1M1_METRJ/408-495
B1M245_METRJ/495-563
B1M2J4_METRJ/700-766
B1M2J5_METRJ/188-253
B1M2J7_METRJ/525-593
B1M2V3_METRJ/242-303
B1M2Y0_METRJ/602-671
B1M2Y5_METRJ/192-261
B1M354_METRJ/377-457
B1M3J0_METRJ/209-277
B1M458_METRJ/565-631
B1M4A3_METRJ/484-552
B1M4I6_METRJ/185-250
B1M4M7_METRJ/543-614
B1M4Q8_METRJ/209-275
B1M4V9_METRJ/432-498
B1M5J9_METRJ/432-497
B1M5P0_METRJ/358-423
B1M6U9_METRJ/1247-1315
B1M6V0_METRJ/322-387
B1M6X0_METRJ/351-420
B1M716_METRJ/296-362
B1M7D3_METRJ/672-740
B1M7E1_METRJ/477-545
B1M7F1_METRJ/230-294
B1M7L9_METRJ/257-326
B1M7N7_METRJ/670-736
B1M7U8_METRJ/637-703
B1M7V0_METRJ/295-366
B1M7W0_METRJ/525-588
B1M7W3_METRJ/349-418
B1M841_METRJ/406-472
B1M8A3_METRJ/204-270
B1M8F4_METRJ/223-288
B1M9C6_METRJ/192-260
B1M9C8_METRJ/153-220
B1M9D2_METRJ/543-611
B1M9G3_METRJ/398-466
B1MBP2_MYCA9/238-305
B1MDK8_MYCA9/610-678
B1MDU7_MYCA9/143-207
B1MF59_MYCA9/291-358
B1MHP1_MYCA9/156-222
B1MHV0_MYCA9/270-334
B1MJ91_MYCA9/255-345
B1MJL1_MYCA9/250-322
B1MNA5_MYCA9/118-182
B1MNV9_MYCA9/213-278
B1MVQ5_LEUCK/205-272
B1MWW7_LEUCK/377-444
B1MX37_LEUCK/135-203
B1MXI3_LEUCK/134-201
B1MZY4_LEUCK/230-297
B1N6D9_9BACT/132-190
B1N7I0_PSEPU/280-345
B1PIX1_PSEAC/756-822
B1PR39_STRCL/273-340
B1Q5D6_CLOBO/361-429
B1Q5F3_CLOBO/243-309
B1Q5G6_CLOBO/278-344
B1Q5X8_CLOBO/45-111
B1Q668_CLOBO/258-324
B1Q671_CLOBO/144-211
B1Q6G4_CLOBO/126-192
B1Q6Q2_CLOBO/82-147
B1Q6Q9_CLOBO/198-264
B1Q716_CLOBO/124-190
B1Q776_CLOBO/253-320
B1Q7A5_CLOBO/225-291
B1Q7F6_CLOBO/230-294
B1Q7G2_CLOBO/247-311
B1Q7P2_CLOBO/218-286
B1Q8W5_CLOBO/86-149
B1Q8Y8_CLOBO/194-257
B1Q917_CLOBO/252-315
B1Q9N1_CLOBO/229-294
B1QBF9_CLOBO/259-326
B1QBK0_CLOBO/257-323
B1QCC0_CLOBO/194-260
B1QD38_CLOBO/235-299
B1QD62_CLOBO/481-547
B1QDU4_CLOBO/413-479
B1QE16_CLOBO/346-411
B1QEF8_CLOBO/194-261
B1QEI7_CLOBO/79-144
B1QEQ9_CLOBO/448-516
B1QF86_CLOBO/247-313
B1QFV3_CLOBO/278-344
B1QHX2_CLOBO/112-177
B1QI04_CLOBO/229-294
B1QI80_CLOBO/251-314
B1QIB0_CLOBO/242-306
B1QJ84_CLOBO/235-299
B1QJA8_CLOBO/501-567
B1QJQ0_CLOBO/346-411
B1QK66_CLOBO/253-320
B1QK83_CLOBO/225-291
B1QKD2_CLOBO/230-294
B1QKE1_CLOBO/247-311
B1QKL0_CLOBO/218-286
B1QL42_CLOBO/448-516
B1QLG6_CLOBO/131-198
B1QLV4_CLOBO/82-147
B1QLW1_CLOBO/198-264
B1QMC8_CLOBO/247-313
B1QN57_CLOBO/78-144
B1QN79_CLOBO/194-261
B1QNQ2_CLOBO/124-190
B1QQM0_CLOBO/361-429
B1QQM4_CLOBO/282-351
B1QQN7_CLOBO/243-309
B1QQV0_CLOBO/413-479
B1QQV3_CLOBO/259-326
B1QQY6_CLOBO/257-323
B1QS52_CLOBU/550-616
B1QS94_CLOBU/257-324
B1QUC8_CLOBU/267-330
B1QUJ4_CLOBU/389-461
B1QVH0_CLOBU/233-295
B1QVR4_CLOBU/412-480
B1QVR5_CLOBU/224-289
B1QW06_CLOBU/141-200
B1QWH9_CLOBU/246-314
B1QWI3_CLOBU/157-222
B1QWN9_CLOBU/313-384
B1QWS6_CLOBU/402-471
B1QXG5_CLOBU/667-735
B1QXI2_CLOBU/288-358
B1QY00_CLOBU/231-293
B1QYD0_CLOBU/358-428
B1QYR6_CLOBU/353-418
B1QYY5_CLOBU/193-260
B1QZ56_CLOBU/122-188
B1QZU9_CLOBU/227-293
B1R060_CLOBU/255-320
B1R0M1_CLOBU/298-366
B1R0R4_CLOBU/142-208
B1R0U6_CLOBU/247-314
B1R0V0_CLOBU/247-314
B1R138_CLOBU/279-346
B1R159_CLOBU/218-284
B1R1E4_CLOBU/782-853
B1R1M6_CLOBU/427-500
B1R1U2_CLOBU/241-307
B1R1Y7_CLOBU/202-269
B1R229_CLOBU/41-106
B1R2B0_CLOBU/212-278
B1R2Z6_CLOPE/274-340
B1R369_CLOPE/420-488
B1R370_CLOPE/400-468
B1R3I1_CLOPE/263-330
B1R3Y0_CLOPE/524-589
B1R562_CLOPE/860-930
B1R5C9_CLOPE/193-259
B1R5I3_CLOPE/82-148
B1R5J9_CLOPE/667-733
B1R5T0_CLOPE/254-321
B1R5Z8_CLOPE/241-307
B1R768_CLOPE/242-308
B1R7M1_CLOPE/380-446
B1R7Q3_CLOPE/246-310
B1R890_CLOPE/259-324
B1R8B7_CLOPE/531-602
B1R8E0_CLOPE/350-415
B1R9S0_CLOPE/194-261
B1RBE1_CLOPE/562-632
B1RBG5_CLOPE/361-432
B1RCK1_CLOPE/193-259
B1RCS6_CLOPE/194-261
B1RDG3_CLOPE/524-589
B1RE39_CLOPE/263-330
B1REF0_CLOPE/400-468
B1REF1_CLOPE/423-491
B1REU2_CLOPE/243-310
B1RF53_CLOPE/202-266
B1RF85_CLOPE/380-446
B1RFL0_CLOPE/241-307
B1RG96_CLOPE/242-308
B1RGM5_CLOPE/860-930
B1RGZ1_CLOPE/361-432
B1RH18_CLOPE/667-733
B1RH37_CLOPE/82-148
B1RHE2_CLOPE/531-602
B1RHH0_CLOPE/259-324
B1RHM0_CLOPE/274-340
B1RHQ6_CLOPE/350-415
B1RK42_CLOPE/230-291
B1RK79_CLOPE/562-632
B1RL66_CLOPE/274-340
B1RLC6_CLOPE/420-488
B1RLC7_CLOPE/400-468
B1RLN8_CLOPE/263-330
B1RM24_CLOPE/242-308
B1RMA0_CLOPE/193-259
B1RMI4_CLOPE/194-261
B1RN61_CLOPE/361-432
B1RN91_CLOPE/667-733
B1RNA9_CLOPE/82-148
B1RNS7_CLOPE/523-588
B1RP97_CLOPE/246-310
B1RPJ2_CLOPE/380-446
B1RPX5_CLOPE/860-930
B1RQC4_CLOPE/350-415
B1RRR1_CLOPE/259-324
B1RRT8_CLOPE/531-602
B1RRV1_CLOPE/241-307
B1RSH8_CLOPE/254-321
B1RTE0_CLOPE/562-632
B1RYA2_UREUR/234-297
B1RZF1_STRPN/231-297
B1S179_STRPN/119-184
B1S316_STRPN/232-298
B1S360_STRPN/218-283
B1S3A4_STRPN/216-283
B1S493_STRPN/208-274
B1S5H1_9BIFI/117-181
B1S657_9BIFI/312-381
B1S6U3_9BIFI/184-250
B1SBM3_9STRE/169-231
B1SCF5_9STRE/194-256
B1SEF3_9STRE/333-399
B1SEN8_9STRE/229-294
B1SES1_9STRE/217-284
B1SGU0_9STRE/208-274
B1SGU8_9STRE/277-341
B1SH96_9STRE/261-328
B1SXD3_9BURK/157-225
B1SXQ4_9BURK/398-465
B1SY57_9BURK/443-507
B1SYU0_9BURK/135-198
B1SZ70_9BURK/149-206
B1SZ73_9BURK/1461-1531
B1SZ77_9BURK/236-306
B1SZP3_9BURK/326-427
B1T061_9BURK/207-272
B1T0Q1_9BURK/524-589
B1T0X6_9BURK/235-301
B1T101_9BURK/1628-1697
B1T104_9BURK/501-571
B1T1G8_9BURK/578-644
B1T269_9BURK/231-304
B1T2D9_9BURK/562-627
B1T2L1_9BURK/227-292
B1T354_9BURK/233-298
B1T389_9BURK/312-377
B1T3I2_9BURK/234-301
B1T463_9BURK/55-123
B1T469_9BURK/73-138
B1T4M3_9BURK/206-272
B1T5H0_9BURK/152-219
B1T5I0_9BURK/588-658
B1T5M4_9BURK/240-305
B1T6B3_9BURK/240-305
B1T6S3_9BURK/485-550
B1T7M8_9BURK/269-335
B1T7Y9_9BURK/537-608
B1T862_9BURK/568-633
B1T881_9BURK/678-754
B1T910_9BURK/248-314
B1T9H9_9BURK/241-302
B1TAR9_9BURK/350-414
B1TAY5_9BURK/201-269
B1TB68_9BURK/284-349
B1TBC6_9BURK/501-566
B1TBD2_9BURK/235-300
B1TBE0_9BURK/151-216
B1TBF1_9BURK/542-606
B1TBK2_9BURK/234-293
B1TBX4_9BURK/263-328
B1TCM9_9BURK/213-278
B1TCR4_9BURK/11-69
B1TDJ4_9BURK/28-95
B1TDM7_9BURK/423-486
B1TDT9_9BURK/161-226
B1TDV3_9BURK/157-223
B1TFB3_9BURK/241-306
B1TG04_9BURK/519-584
B1UIV6_BACAN/167-228
B1UJE5_BACAN/243-305
B1UKF5_BACAN/160-227
B1UKN0_BACAN/203-269
B1ULC6_BACAN/136-198
B1ULR9_BACAN/230-296
B1ULT8_BACAN/238-304
B1UNI1_BACAN/242-309
B1UNJ7_BACAN/127-193
B1UNR6_BACAN/233-300
B1UNU1_BACAN/360-427
B1UP25_BACAN/254-321
B1UPC8_BACAN/192-249
B1UPG2_BACAN/397-462
B1UPJ6_BACAN/141-208
B1UPL5_BACAN/196-260
B1UPX7_BACAN/186-250
B1UPY1_BACAN/266-331
B1UQ09_BACAN/238-304
B1UQ72_BACAN/364-431
B1UQ87_BACAN/380-444
B1UQN0_BACAN/382-449
B1UQX3_BACAN/233-298
B1UR61_BACAN/258-324
B1URU8_BACAN/290-352
B1USD1_BACAN/210-272
B1USH1_BACAN/234-300
B1UU29_BACAN/495-563
B1UUG0_BACAN/265-331
B1UUH2_BACAN/191-258
B1UV65_BACAN/355-420
B1UXR9_BACAN/260-327
B1UZ03_CLOPE/263-330
B1V004_CLOPE/241-307
B1V023_CLOPE/274-340
B1V082_CLOPE/420-488
B1V083_CLOPE/400-468
B1V0P1_CLOPE/524-589
B1V113_CLOPE/860-930
B1V1L5_CLOPE/150-221
B1V2A2_CLOPE/193-259
B1V2E4_CLOPE/531-602
B1V2H1_CLOPE/259-324
B1V2S6_CLOPE/361-432
B1V374_CLOPE/382-453
B1V404_CLOPE/380-446
B1V436_CLOPE/252-316
B1V4A5_CLOPE/350-415
B1V4C8_CLOPE/194-261
B1V556_CLOPE/254-321
B1V5B5_CLOPE/242-308
B1V669_CLOPE/82-148
B1V690_CLOPE/667-733
B1V6A0_CLOPE/562-632
B1V6M3_CLOPE/259-322
B1VFA2_CORU7/389-456
B1VFG7_CORU7/284-356
B1VFR3_CORU7/144-208
B1VGU4_CORU7/148-214
B1VIL0_CORU7/297-361
B1VKT0_STRGG/306-373
B1VL07_STRGG/580-648
B1VLJ8_STRGG/251-315
B1VMI6_STRGG/217-276
B1VMN7_STRGG/293-360
B1VN88_STRGG/219-282
B1VNQ2_STRGG/261-328
B1VNT1_STRGG/198-262
B1VP16_STRGG/275-347
B1VQX2_STRGG/180-245
B1VRZ6_STRGG/293-360
B1VS31_STRGG/258-329
B1VS83_STRGG/157-223
B1VSJ7_STRGG/218-276
B1VU73_STRGG/453-517
B1VUS8_STRGG/202-267
B1VUX7_STRGG/344-411
B1VW49_STRGG/225-280
B1VXM4_STRGG/614-682
B1VXN2_STRGG/191-257
B1VXU7_STRGG/245-308
B1VXY6_STRGG/1359-1427
B1VYG2_STRGG/264-327
B1W074_STRGG/269-330
B1W0E0_STRGG/228-286
B1W0G5_STRGG/116-180
B1W2N9_STRGG/223-291
B1W2V1_STRGG/273-340
B1W356_STRGG/158-226
B1WPL2_CYAA5/1123-1188
B1WPS7_CYAA5/130-198
B1WPX0_CYAA5/385-451
B1WQ85_CYAA5/264-329
B1WQK5_CYAA5/514-575
B1WQL4_CYAA5/381-447
B1WRW1_CYAA5/27-94
B1WS45_CYAA5/417-485
B1WS70_CYAA5/188-256
B1WS71_CYAA5/127-195
B1WSA8_CYAA5/144-208
B1WSQ8_CYAA5/406-472
B1WSZ0_CYAA5/212-279
B1WTN8_CYAA5/162-230
B1WUC0_CYAA5/197-264
B1WUN7_CYAA5/617-683
B1WUT4_CYAA5/484-550
B1WUT5_CYAA5/1115-1183
B1WUT5_CYAA5/669-738
B1WVD7_CYAA5/714-779
B1WVP3_CYAA5/237-301
B1WWN9_CYAA5/1076-1158
B1WX33_CYAA5/389-460
B1WX73_CYAA5/321-388
B1WXC5_CYAA5/1080-1151
B1WY91_CYAA5/175-237
B1WYD8_CYAA5/225-292
B1WYM7_CYAA5/223-289
B1WYS0_CYAA5/256-323
B1WYW3_CYAA5/195-262
B1WZF0_CYAA5/211-279
B1WZH5_CYAA5/347-414
B1WZL5_CYAA5/1542-1631
B1WZW9_CYAA5/198-262
B1X007_CYAA5/1444-1512
B1X070_CYAA5/335-403
B1X0A7_CYAA5/268-331
B1X107_CYAA5/434-501
B1X1A4_CYAA5/529-597
B1X1N1_CYAA5/516-583
B1X1P0_CYAA5/145-212
B1X1P1_CYAA5/601-667
B1X4S4_PAUCH/119-192
B1X523_PAUCH/230-283
B1X5A6_PAUCH/415-483
B1X5W5_ECODH/261-327
B1X6B8_ECODH/235-301
B1X6M6_ECODH/663-730
B1X751_ECODH/233-293
B1X7H4_ECODH/240-304
B1X8B4_ECODH/469-534
B1X8B5_ECODH/388-453
B1X8U8_ECODH/443-508
B1XAM5_ECODH/129-189
B1XB31_ECODH/249-317
B1XB78_ECODH/238-300
B1XC06_ECODH/244-309
B1XCZ5_ECODH/142-202
B1XDJ5_ECODH/292-357
B1XEY8_ECODH/203-269
B1XF74_ECODH/211-271
B1XFK9_ECODH/256-320
B1XG31_ECODH/236-302
B1XHI5_ECODH/282-347
B1XI99_SYNP2/192-256
B1XIG6_SYNP2/21-88
B1XIJ8_SYNP2/137-205
B1XIK0_SYNP2/382-448
B1XIW2_SYNP2/382-455
B1XJ84_SYNP2/369-434
B1XJD9_SYNP2/730-795
B1XJQ7_SYNP2/140-208
B1XJY3_SYNP2/719-787
B1XKK7_SYNP2/1195-1263
B1XL04_SYNP2/559-624
B1XL65_SYNP2/360-426
B1XLQ7_SYNP2/139-207
B1XLR6_SYNP2/195-260
B1XLU7_SYNP2/1103-1169
B1XM15_SYNP2/551-617
B1XM92_SYNP2/629-695
B1XM94_SYNP2/412-479
B1XMB0_SYNP2/421-489
B1XMF6_SYNP2/277-342
B1XMW8_SYNP2/163-230
B1XN77_SYNP2/162-232
B1XN94_SYNP2/150-217
B1XNL4_SYNP2/136-203
B1XNZ5_SYNP2/299-366
B1XP07_SYNP2/236-297
B1XP38_SYNP2/187-254
B1XQF2_SYNP2/386-452
B1XRB6_SYNP2/135-203
B1XRL4_SYNP2/248-315
B1XSM7_POLNS/529-601
B1XVD4_POLNS/209-275
B1XWH4_LEPCP/414-479
B1XWI2_LEPCP/596-661
B1XWI3_LEPCP/221-289
B1XWK8_LEPCP/213-279
B1XWQ6_LEPCP/497-563
B1XWX2_LEPCP/686-751
B1XX08_LEPCP/461-522
B1XXD1_LEPCP/562-632
B1XXF4_LEPCP/209-275
B1XXM9_LEPCP/243-308
B1XXP6_LEPCP/153-218
B1XXQ1_LEPCP/280-347
B1XY05_LEPCP/248-318
B1XY62_LEPCP/259-324
B1XYJ2_LEPCP/266-334
B1XYM5_LEPCP/480-545
B1XYM7_LEPCP/530-596
B1XZA2_LEPCP/236-301
B1XZG9_LEPCP/277-345
B1Y007_LEPCP/213-277
B1Y0B1_LEPCP/362-430
B1Y0E3_LEPCP/364-429
B1Y0M8_LEPCP/220-284
B1Y0Q3_LEPCP/259-317
B1Y116_LEPCP/568-633
B1Y2H1_LEPCP/256-321
B1Y2W8_LEPCP/386-451
B1Y346_LEPCP/227-295
B1Y3L8_LEPCP/586-651
B1Y3V7_LEPCP/757-823
B1Y440_LEPCP/137-204
B1Y441_LEPCP/17-90
B1Y496_LEPCP/851-916
B1Y4D6_LEPCP/134-197
B1Y4E2_LEPCP/290-364
B1Y592_LEPCP/277-345
B1Y5K4_LEPCP/248-313
B1Y5M8_LEPCP/243-307
B1Y5N3_LEPCP/473-538
B1Y5R1_LEPCP/270-335
B1Y5U4_LEPCP/450-517
B1Y5X2_LEPCP/294-362
B1Y5Y2_LEPCP/2-39
B1Y637_LEPCP/247-310
B1Y664_LEPCP/92-164
B1Y6D1_LEPCP/287-352
B1Y6F7_LEPCP/251-309
B1Y781_LEPCP/249-312
B1Y7A0_LEPCP/1230-1295
B1Y7D3_LEPCP/252-317
B1Y7K0_LEPCP/222-286
B1Y7M3_LEPCP/465-542
B1Y7N8_LEPCP/424-492
B1Y7R3_LEPCP/683-750
B1Y7V2_LEPCP/215-280
B1Y7X5_LEPCP/564-629
B1Y7Z0_LEPCP/651-716
B1Y8I9_LEPCP/511-584
B1YED3_EXIS2/321-387
B1YEH1_EXIS2/238-302
B1YEN5_EXIS2/586-652
B1YET7_EXIS2/549-614
B1YF66_EXIS2/215-283
B1YFJ6_EXIS2/485-551
B1YFK6_EXIS2/240-307
B1YFQ1_EXIS2/178-243
B1YG91_EXIS2/385-452
B1YIG0_EXIS2/618-684
B1YJG6_EXIS2/234-300
B1YJZ2_EXIS2/246-312
B1YK43_EXIS2/234-300
B1YKA2_EXIS2/353-420
B1YKM2_EXIS2/235-300
B1YKN0_EXIS2/616-682
B1YL85_EXIS2/368-431
B1YLJ5_EXIS2/211-277
B1YLW1_EXIS2/615-681
B1YMB0_EXIS2/348-415
B1YME2_EXIS2/449-515
B1YMJ3_EXIS2/250-313
B1YMQ3_EXIS2/617-683
B1YMX2_BURA4/206-272
B1YN12_BURA4/539-605
B1YN13_BURA4/163-230
B1YND3_BURA4/207-272
B1YNL6_BURA4/428-491
B1YNX1_BURA4/568-633
B1YPR5_BURA4/201-269
B1YPX1_BURA4/537-608
B1YQ20_BURA4/235-301
B1YQ61_BURA4/240-305
B1YQG5_BURA4/562-627
B1YS07_BURA4/234-293
B1YSL6_BURA4/241-306
B1YSP2_BURA4/149-214
B1YT40_BURA4/588-658
B1YT50_BURA4/152-219
B1YTU2_BURA4/678-754
B1YUP3_BURA4/220-278
B1YVV3_BURA4/213-278
B1YVZ1_BURA4/283-348
B1YWL0_BURA4/285-350
B1YXK8_BURA4/1612-1681
B1YXL1_BURA4/501-571
B1YYA2_BURA4/157-225
B1YYP7_BURA4/500-565
B1YYQ0_BURA4/521-586
B1YYR2_BURA4/235-300
B1YYV5_BURA4/250-316
B1YZ25_BURA4/233-298
B1YZ36_BURA4/161-226
B1YZU2_BURA4/241-302
B1Z0N5_BURA4/231-304
B1Z136_BURA4/28-95
B1Z163_BURA4/398-465
B1Z327_BURA4/240-305
B1Z369_BURA4/234-301
B1Z3Q2_BURA4/443-507
B1Z3V4_BURA4/326-427
B1Z4J8_BURA4/236-301
B1Z4M2_BURA4/350-414
B1Z507_BURA4/394-459
B1Z523_BURA4/157-223
B1Z5A5_BURA4/149-206
B1Z5A8_BURA4/1462-1532
B1Z5B3_BURA4/237-306
B1Z5E6_BURA4/267-335
B1Z5Y9_BURA4/269-335
B1Z6I8_BURA4/334-399
B1Z6I9_BURA4/304-369
B1Z7E2_METPB/144-212
B1Z859_METPB/257-326
B1Z8F8_METPB/452-518
B1Z9G1_METPB/119-187
B1Z9G4_METPB/323-389
B1Z9G5_METPB/437-502
B1Z9X8_METPB/672-739
B1ZAG3_METPB/286-357
B1ZAG6_METPB/273-338
B1ZB58_METPB/627-696
B1ZBJ7_METPB/271-329
B1ZBV0_METPB/377-457
B1ZBW0_METPB/447-512
B1ZC07_METPB/366-431
B1ZC38_METPB/382-450
B1ZC96_METPB/487-553
B1ZCG6_METPB/215-279
B1ZCH2_METPB/518-584
B1ZCH5_METPB/711-779
B1ZCK6_METPB/226-291
B1ZDA0_METPB/316-382
B1ZDD8_METPB/466-532
B1ZDQ0_METPB/176-242
B1ZED1_METPB/604-672
B1ZEM9_METPB/143-205
B1ZEN2_METPB/518-589
B1ZEY7_METPB/303-368
B1ZEY9_METPB/432-498
B1ZF38_METPB/353-419
B1ZF42_METPB/351-416
B1ZF43_METPB/341-407
B1ZF44_METPB/677-745
B1ZF70_METPB/226-291
B1ZFG1_METPB/342-420
B1ZFG2_METPB/261-326
B1ZFZ3_METPB/305-370
B1ZG04_METPB/396-462
B1ZG06_METPB/1008-1076
B1ZG08_METPB/339-405
B1ZG08_METPB/754-818
B1ZG09_METPB/585-653
B1ZG10_METPB/212-278
B1ZG28_METPB/351-416
B1ZG87_METPB/163-233
B1ZGV3_METPB/411-477
B1ZHF5_METPB/589-655
B1ZHT0_METPB/206-272
B1ZI94_METPB/250-316
B1ZIB6_METPB/298-368
B1ZIG0_METPB/96-161
B1ZIK3_METPB/387-455
B1ZIT9_METPB/171-237
B1ZIZ1_METPB/282-350
B1ZJK1_METPB/162-232
B1ZJV8_METPB/713-781
B1ZK34_METPB/842-909
B1ZK40_METPB/524-593
B1ZK65_METPB/525-593
B1ZK67_METPB/188-253
B1ZK96_METPB/209-276
B1ZLB2_METPB/350-419
B1ZLE8_METPB/505-571
B1ZLF2_METPB/374-450
B1ZLS2_METPB/657-723
B1ZLW5_METPB/177-242
B1ZLW9_METPB/621-689
B1ZMD0_OPITP/794-859
B1ZMV4_OPITP/164-236
B1ZN95_OPITP/452-518
B1ZNF7_OPITP/159-225
B1ZNI1_OPITP/613-678
B1ZNI9_OPITP/336-402
B1ZNJ0_OPITP/1228-1296
B1ZNR6_OPITP/247-313
B1ZNS3_OPITP/144-210
B1ZNT1_OPITP/820-885
B1ZP33_OPITP/784-849
B1ZPE8_OPITP/259-326
B1ZPF5_OPITP/459-524
B1ZPK1_OPITP/196-262
B1ZPP6_OPITP/282-347
B1ZPX8_OPITP/247-311
B1ZQ23_OPITP/459-524
B1ZQC7_OPITP/255-313
B1ZQY9_OPITP/559-624
B1ZQZ0_OPITP/279-343
B1ZQZ1_OPITP/331-399
B1ZR02_OPITP/155-220
B1ZR09_OPITP/967-1033
B1ZR72_OPITP/24-93
B1ZRB4_OPITP/256-320
B1ZRD3_OPITP/910-975
B1ZRR0_OPITP/268-333
B1ZS17_OPITP/229-295
B1ZS88_OPITP/170-242
B1ZS90_OPITP/444-508
B1ZSA6_OPITP/111-176
B1ZSS3_OPITP/240-305
B1ZSW4_OPITP/1305-1371
B1ZT44_OPITP/164-231
B1ZTC5_OPITP/380-446
B1ZTM8_OPITP/448-514
B1ZTP6_OPITP/170-257
B1ZU67_OPITP/25-89
B1ZUH2_OPITP/331-395
B1ZUL6_OPITP/360-426
B1ZUP4_OPITP/373-441
B1ZVG6_OPITP/138-204
B1ZVG7_OPITP/1178-1244
B1ZVG7_OPITP/360-429
B1ZVH0_OPITP/374-440
B1ZVJ9_OPITP/472-538
B1ZVK0_OPITP/135-198
B1ZVL3_OPITP/192-257
B1ZVM4_OPITP/165-230
B1ZVP0_OPITP/152-217
B1ZVR7_OPITP/807-873
B1ZVS6_OPITP/275-341
B1ZVU5_OPITP/1087-1153
B1ZW85_OPITP/343-408
B1ZWA0_OPITP/353-419
B1ZWK5_OPITP/810-878
B1ZWS0_OPITP/358-423
B1ZWU4_OPITP/386-451
B1ZWY4_OPITP/704-770
B1ZX12_OPITP/251-317
B1ZX19_OPITP/417-482
B1ZX64_OPITP/444-509
B1ZX81_OPITP/960-1025
B1ZXL1_OPITP/551-616
B1ZXL2_OPITP/427-495
B1ZXM4_OPITP/230-296
B1ZXN3_OPITP/793-859
B1ZXZ8_OPITP/436-502
B1ZY68_OPITP/434-500
B1ZY76_OPITP/320-386
B1ZYC1_OPITP/251-319
B1ZYG3_OPITP/233-298
B1ZYH1_OPITP/145-207
B1ZYQ1_OPITP/351-417
B1ZYZ2_OPITP/410-476
B1ZZ41_OPITP/90-155
B1ZZ58_OPITP/152-220
B1ZZC2_OPITP/229-294
B1ZZE8_OPITP/842-907
B1ZZE9_OPITP/318-384
B1ZZW9_OPITP/477-542
B2A007_OPITP/1-60
B2A072_OPITP/339-404
B2A0E5_OPITP/464-529
B2A0K8_NATTJ/371-438
B2A1Z9_NATTJ/293-359
B2A3P9_NATTJ/171-237
B2A443_NATTJ/365-432
B2A4S7_NATTJ/387-455
B2A8D6_NATTJ/262-324
B2A8T9_PODAN/704-769
B2A9W3_PODAN/998-1082
B2AC07_PODAN/274-339
B2ADE6_PODAN/686-751
B2AGK7_CUPTR/261-324
B2AGL1_CUPTR/431-496
B2AHB6_CUPTR/282-347
B2AHT1_CUPTR/377-442
B2AHT1_CUPTR/949-1036
B2AIB5_CUPTR/211-283
B2AIJ2_CUPTR/1493-1562
B2AQV8_PODAN/833-897
B2ASR8_PODAN/811-902
B2ATV6_PODAN/899-1009
B2AVH0_PODAN/622-683
B2AY72_PODAN/831-896
B2B0A7_PODAN/1942-2007
B2B1C2_PODAN/1411-1476
B2B466_PODAN/567-632
B2D6T9_VIBCH/529-594
B2D780_VIBCH/373-441
B2DD95_9DELT/95-161
B2DGL1_STRPN/231-297
B2DHN1_STRPN/216-283
B2DHX2_STRPN/235-301
B2DIJ2_STRPN/208-274
B2DIS1_STRPN/119-184
B2DJA7_STRPN/218-283
B2DLA2_STRPN/231-297
B2DNG7_STRPN/208-274
B2DNQ1_STRPN/218-283
B2DP04_STRPN/232-298
B2DPI1_STRPN/119-184
B2DQC0_STRPN/216-283
B2DS38_STRPN/231-297
B2DSP0_STRPN/216-283
B2DTG2_STRPN/208-274
B2DUF1_STRPN/218-283
B2DUQ3_STRPN/235-301
B2DWV3_STRPN/119-184
B2DX62_STRPN/231-297
B2DXM9_STRPN/216-283
B2DY04_STRPN/208-274
B2DZJ3_STRPN/119-184
B2E0B0_STRPN/232-298
B2E0L2_STRPN/218-283
B2E442_STRPN/216-283
B2E5H4_STRPN/232-298
B2E6F8_STRPN/231-297
B2E7Q9_STRPN/119-184
B2E7T1_STRPN/218-283
B2E7Y6_STRPN/208-274
B2E8I5_BIFAN/134-198
B2E9G0_BIFAN/300-369
B2E9P7_BIFAN/155-221
B2FHC4_STRMK/122-186
B2FHG2_STRMK/715-780
B2FHI3_STRMK/259-323
B2FHP2_STRMK/205-269
B2FIU4_STRMK/227-284
B2FJC8_STRMK/237-295
B2FJJ0_STRMK/195-261
B2FJT9_STRMK/74-139
B2FJW7_STRMK/652-720
B2FLQ4_STRMK/298-364
B2FLS8_STRMK/264-332
B2FLS9_STRMK/220-284
B2FMG0_STRMK/245-309
B2FMM1_STRMK/209-274
B2FNG9_STRMK/782-848
B2FPE9_STRMK/213-278
B2FPJ9_STRMK/144-211
B2FPK0_STRMK/364-432
B2FPK3_STRMK/155-222
B2FPQ4_STRMK/139-202
B2FQ25_STRMK/471-536
B2FQ27_STRMK/448-513
B2FQ86_STRMK/355-420
B2FQD7_STRMK/213-279
B2FQJ2_STRMK/802-867
B2FQQ0_STRMK/210-274
B2FQW3_STRMK/152-254
B2FRF3_STRMK/306-371
B2FRG7_STRMK/429-499
B2FRG9_STRMK/520-588
B2FRQ2_STRMK/208-273
B2FRS4_STRMK/315-381
B2FRT4_STRMK/243-309
B2FSW0_STRMK/753-818
B2FTK1_STRMK/137-201
B2FTL1_STRMK/124-194
B2FTP6_STRMK/236-302
B2FTQ3_STRMK/241-306
B2FTT8_STRMK/516-581
B2FTU1_STRMK/244-306
B2FU65_STRMK/432-497
B2FUF4_STRMK/238-303
B2FUR9_STRMK/151-215
B2FUS1_STRMK/366-434
B2G503_LACRJ/377-444
B2G540_LACRJ/194-256
B2G596_LACRJ/149-216
B2G646_LACRJ/257-323
B2G894_LACRJ/260-327
B2GAQ2_LACF3/262-328
B2GDA1_LACF3/266-333
B2GEW3_LACF3/376-443
B2GF55_LACF3/150-217
B2GFP3_KOCRD/250-317
B2GFT4_KOCRD/150-216
B2GJB6_KOCRD/280-348
B2GL52_KOCRD/304-371
B2GW26_BURPS/85-149
B2GWD4_BURPS/218-284
B2GX05_BURPS/227-286
B2H113_BURPS/326-426
B2H2P7_BURPS/201-269
B2H2U6_BURPS/677-748
B2H2V7_BURPS/540-611
B2H395_BURPS/219-277
B2H3Y1_BURPS/213-278
B2H415_BURPS/284-349
B2H458_BURPS/235-300
B2H4J3_BURPS/257-322
B2H4W5_BURPS/441-506
B2H5F8_BURPS/407-475
B2H679_BURPS/336-401
B2H685_BURPS/532-597
B2H6A3_BURPS/233-298
B2H6F4_BURPS/207-272
B2H6H3_BURPS/240-305
B2H7T2_BURPS/242-308
B2H8K3_BURPS/588-656
B2H998_BURPS/233-298
B2H9F2_BURPS/238-304
B2H9N3_BURPS/152-219
B2H9P8_BURPS/540-610
B2HAX6_BURPS/242-308
B2HBD5_BURPS/144-207
B2HBN2_BURPS/28-94
B2HC46_BURPS/130-231
B2HCP1_BURPS/237-302
B2HDH9_MYCMM/272-339
B2HEA9_MYCMM/239-311
B2HEL5_MYCMM/296-364
B2HEQ1_MYCMM/295-362
B2HF75_MYCMM/233-299
B2HHU5_MYCMM/249-313
B2HLI8_MYCMM/275-341
B2HPE4_MYCMM/276-348
B2HPR8_MYCMM/615-683
B2HQM8_MYCMM/357-423
B2HQV5_MYCMM/156-222
B2HTF4_ACIBC/260-326
B2HU38_ACIBC/314-379
B2HU66_ACIBC/656-724
B2HUW8_ACIBC/208-274
B2HXW8_ACIBC/218-279
B2HYA4_ACIBC/683-749
B2HYK4_ACIBC/298-362
B2HYN0_ACIBC/199-267
B2I0M9_ACIBC/260-318
B2I165_ACIBC/141-203
B2I1F9_ACIBC/804-869
B2I1N5_ACIBC/224-290
B2I1U6_ACIBC/298-362
B2I331_ACIBC/138-198
B2I569_XYLF2/120-184
B2I7I1_XYLF2/242-306
B2I7I5_XYLF2/179-244
B2I850_XYLF2/189-254
B2I8Y1_XYLF2/309-375
B2I9F5_XYLF2/812-877
B2I9Q4_XYLF2/236-302
B2I9R3_XYLF2/333-399
B2I9V0_XYLF2/214-278
B2IB67_BEII9/154-217
B2IB69_BEII9/511-581
B2IBF1_BEII9/373-439
B2IBW8_BEII9/388-456
B2IC15_BEII9/316-385
B2ICZ1_BEII9/126-193
B2ID30_BEII9/113-178
B2IDG6_BEII9/617-687
B2IDS8_BEII9/322-393
B2IEA8_BEII9/429-496
B2IEB0_BEII9/151-220
B2IEF5_BEII9/292-361
B2IEI3_BEII9/144-209
B2IER3_BEII9/246-306
B2IF41_BEII9/476-542
B2IF90_BEII9/533-602
B2IFH9_BEII9/252-310
B2IFM9_BEII9/660-728
B2IGE8_BEII9/499-568
B2IGL4_BEII9/223-288
B2IGU4_BEII9/236-301
B2II36_BEII9/677-743
B2IIP8_BEII9/664-732
B2IIX3_BEII9/248-306
B2IJ24_BEII9/198-293
B2IJT7_BEII9/358-423
B2IL21_BEII9/280-344
B2IMS1_STRPS/231-297
B2IN02_STRPS/218-283
B2INL1_STRPS/232-298
B2INS3_STRPS/216-283
B2IPQ6_STRPS/208-274
B2IRG3_STRPS/119-184
B2IT79_NOSP7/141-209
B2ITI9_NOSP7/1590-1687
B2ITJ5_NOSP7/1528-1596
B2IU04_NOSP7/272-340
B2IU62_NOSP7/539-603
B2IUB7_NOSP7/141-209
B2IUT7_NOSP7/655-723
B2IV20_NOSP7/524-595
B2IV55_NOSP7/450-518
B2IV71_NOSP7/182-278
B2IVC9_NOSP7/448-514
B2IVH4_NOSP7/632-690
B2IVK2_NOSP7/786-883
B2IVX3_NOSP7/375-437
B2IW28_NOSP7/188-254
B2IW50_NOSP7/142-206
B2IWG3_NOSP7/527-595
B2IWG8_NOSP7/388-456
B2IWI0_NOSP7/263-328
B2IWI2_NOSP7/883-951
B2IWI6_NOSP7/1042-1108
B2IWI6_NOSP7/351-419
B2IX83_NOSP7/168-265
B2IX84_NOSP7/339-405
B2IX87_NOSP7/508-574
B2IX88_NOSP7/339-406
B2IXA6_NOSP7/641-738
B2IXB3_NOSP7/271-337
B2IXB4_NOSP7/196-293
B2IXD8_NOSP7/384-451
B2IXH6_NOSP7/429-497
B2IXL9_NOSP7/252-319
B2IXM1_NOSP7/206-274
B2IXP2_NOSP7/291-357
B2IY35_NOSP7/615-683
B2IY37_NOSP7/392-459
B2IYF5_NOSP7/163-235
B2IYR8_NOSP7/152-220
B2IYX2_NOSP7/745-842
B2IYY9_NOSP7/649-731
B2IYZ0_NOSP7/290-387
B2IYZ3_NOSP7/361-429
B2IZ13_NOSP7/717-785
B2IZ18_NOSP7/833-930
B2IZ75_NOSP7/203-300
B2IZ90_NOSP7/388-454
B2IZC4_NOSP7/466-563
B2IZE5_NOSP7/667-764
B2IZG3_NOSP7/1546-1643
B2IZK9_NOSP7/207-270
B2IZL6_NOSP7/252-319
B2IZM1_NOSP7/141-209
B2IZM2_NOSP7/173-241
B2IZU9_NOSP7/267-364
B2J0M2_NOSP7/331-398
B2J0R5_NOSP7/778-875
B2J0R8_NOSP7/163-229
B2J0R9_NOSP7/160-257
B2J162_NOSP7/924-989
B2J167_NOSP7/222-290
B2J1E7_NOSP7/1369-1435
B2J1F1_NOSP7/272-340
B2J1J5_NOSP7/895-960
B2J1U3_NOSP7/293-359
B2J1U7_NOSP7/1034-1100
B2J1V9_NOSP7/1830-1898
B2J1W6_NOSP7/1129-1195
B2J1X5_NOSP7/217-314
B2J1Y5_NOSP7/662-728
B2J240_NOSP7/837-903
B2J261_NOSP7/736-832
B2J295_NOSP7/428-495
B2J2D1_NOSP7/528-596
B2J2D3_NOSP7/162-230
B2J2J0_NOSP7/464-531
B2J2J1_NOSP7/220-286
B2J2J7_NOSP7/1858-1955
B2J2K9_NOSP7/219-285
B2J2M9_NOSP7/625-691
B2J2Z8_NOSP7/280-348
B2J314_NOSP7/1410-1476
B2J339_NOSP7/396-464
B2J375_NOSP7/229-302
B2J3C9_NOSP7/301-398
B2J3Q4_NOSP7/339-405
B2J438_NOSP7/205-302
B2J451_NOSP7/1724-1821
B2J452_NOSP7/371-468
B2J457_NOSP7/508-575
B2J469_NOSP7/527-596
B2J488_NOSP7/338-435
B2J497_NOSP7/232-300
B2J4A2_NOSP7/1608-1705
B2J4A5_NOSP7/175-272
B2J4A7_NOSP7/82-179
B2J4E4_NOSP7/636-733
B2J4E6_NOSP7/277-343
B2J4I3_NOSP7/681-747
B2J4I5_NOSP7/166-263
B2J4K6_NOSP7/216-313
B2J502_NOSP7/714-780
B2J564_NOSP7/186-283
B2J581_NOSP7/58-125
B2J5Q4_NOSP7/466-531
B2J5Q5_NOSP7/174-271
B2J5S2_NOSP7/135-203
B2J5V9_NOSP7/1553-1650
B2J5X1_NOSP7/860-927
B2J615_NOSP7/459-556
B2J631_NOSP7/447-544
B2J6A5_NOSP7/212-275
B2J6K2_NOSP7/185-247
B2J725_NOSP7/229-297
B2J7B6_NOSP7/281-347
B2J7B7_NOSP7/216-284
B2J7C2_NOSP7/344-410
B2J7C4_NOSP7/222-319
B2J7H9_NOSP7/432-500
B2J7H9_NOSP7/870-936
B2J7K4_NOSP7/1545-1642
B2J7L8_NOSP7/1541-1638
B2J7R4_NOSP7/186-252
B2J7V1_NOSP7/428-493
B2J816_NOSP7/1997-2063
B2J878_NOSP7/260-318
B2J879_NOSP7/296-393
B2J8B5_NOSP7/475-540
B2J8F4_NOSP7/676-741
B2J8F9_NOSP7/1511-1608
B2J8G5_NOSP7/527-595
B2J8U8_NOSP7/731-797
B2J8V2_NOSP7/190-254
B2J9L9_NOSP7/295-376
B2JAB8_NOSP7/1089-1155
B2JAP7_NOSP7/165-262
B2JAP8_NOSP7/375-441
B2JAQ0_NOSP7/412-509
B2JAQ2_NOSP7/339-436
B2JAQ4_NOSP7/920-1017
B2JBG8_NOSP7/189-256
B2JC03_NOSP7/927-993
B2JC55_BURP8/437-500
B2JCE1_BURP8/283-370
B2JCT2_BURP8/846-911
B2JDB3_BURP8/278-343
B2JDE5_BURP8/213-278
B2JE24_BURP8/683-750
B2JEF7_BURP8/251-321
B2JEL9_BURP8/223-281
B2JFP9_BURP8/206-272
B2JFQ7_BURP8/155-223
B2JFV3_BURP8/235-296
B2JGJ4_BURP8/294-382
B2JGJ6_BURP8/290-356
B2JGK6_BURP8/234-292
B2JH94_BURP8/270-338
B2JHN1_BURP8/248-313
B2JHN6_BURP8/243-303
B2JI10_BURP8/218-276
B2JJB0_BURP8/591-661
B2JJB9_BURP8/152-219
B2JJM8_BURP8/237-302
B2JJU9_BURP8/534-605
B2JJX5_BURP8/201-270
B2JKD8_BURP8/233-301
B2JKD9_BURP8/139-206
B2JKE0_BURP8/1111-1176
B2JKE0_BURP8/362-429
B2JKX4_BURP8/236-301
B2JLL1_BURP8/213-271
B2JLX4_BURP8/217-283
B2JMC2_BURP8/216-282
B2JMD4_BURP8/478-544
B2JMS9_BURP8/503-569
B2JNI2_BURP8/308-395
B2JNK2_BURP8/274-342
B2JNV3_BURP8/281-345
B2JP77_BURP8/240-306
B2JP83_BURP8/257-323
B2JP84_BURP8/219-284
B2JPJ6_BURP8/226-291
B2JPU7_BURP8/214-280
B2JPY7_BURP8/146-211
B2JPZ0_BURP8/487-555
B2JQ49_BURP8/528-593
B2JQF9_BURP8/36-103
B2JQV0_BURP8/539-605
B2JQV1_BURP8/163-230
B2JR53_BURP8/223-287
B2JRX6_BURP8/297-361
B2JSN5_BURP8/264-330
B2JTU4_BURP8/152-217
B2JUS5_BURP8/1321-1389
B2JUS6_BURP8/340-407
B2JUW3_BURP8/394-461
B2JUX3_BURP8/476-542
B2JUY6_BURP8/504-574
B2JVR1_BURP8/153-220
B2JWE8_BURP8/229-294
B2JWP0_BURP8/230-295
B2JWV2_BURP8/997-1065
B2JX69_BURP8/237-303
B2JYK9_YERPB/129-194
B2JZ96_YERPB/238-300
B2K0P3_YERPB/256-320
B2K142_YERPB/397-462
B2K254_YERPB/745-809
B2K2P3_YERPB/136-196
B2K2X6_YERPB/238-304
B2K3Y8_YERPB/282-347
B2K4S3_YERPB/211-271
B2K556_YERPB/291-356
B2K5U9_YERPB/233-293
B2K6I4_YERPB/497-559
B2K6R6_YERPB/203-269
B2K8V3_YERPB/370-435
B2K924_YERPB/228-291
B2K934_YERPB/280-349
B2K9A7_YERPB/479-544
B2K9M3_YERPB/237-301
B2K9T6_YERPB/252-320
B2KA80_YERPB/665-732
B2KBQ1_ELUMP/8-75
B2KCE5_ELUMP/88-156
B2KE02_ELUMP/150-216
B2KE03_ELUMP/392-459
B2KEE1_ELUMP/343-409
B2KNV8_PROMI/240-305
B2L233_PSEFL/471-536
B2MUK2_TOBAC/341-406
B2N0A4_ECOLX/256-320
B2N0N0_ECOLX/292-357
B2N114_ECOLX/211-271
B2N257_ECOLX/142-202
B2N325_ECOLX/237-302
B2N4I7_ECOLX/238-300
B2N4N3_ECOLX/129-189
B2N4S2_ECOLX/711-777
B2N549_ECOLX/443-508
B2N5X0_ECOLX/294-359
B2N6I0_ECOLX/469-534
B2N7S0_ECOLX/663-730
B2N889_ECOLX/240-304
B2N8Q0_ECOLX/261-327
B2N8X6_ECOLX/233-293
B2N982_ECOLX/235-301
B2N9P1_ECOLX/203-269
B2NAL8_ECOLX/282-347
B2NCA1_ECOLX/236-302
B2NLE9_ECO57/233-293
B2NLR4_ECO57/469-534
B2NM33_ECO57/711-777
B2NMY9_ECO57/236-302
B2NNF6_ECO57/249-317
B2NNU9_ECO57/433-498
B2NQS4_ECO57/400-462
B2NQU4_ECO57/145-205
B2NR72_ECO57/261-327
B2NST4_ECO57/238-300
B2NSX9_ECO57/129-189
B2NT95_ECO57/240-304
B2NU58_ECO57/211-271
B2NVA3_ECO57/203-269
B2NW42_ECO57/256-320
B2NX32_ECO57/663-730
B2NXP0_ECO57/282-347
B2NXY1_ECO57/237-302
B2NYE7_ECO57/292-357
B2NYQ2_ECO57/235-301
B2P0E9_ECO57/233-293
B2P128_ECO57/433-498
B2P192_ECO57/236-302
B2P1Z9_ECO57/261-327
B2P2P3_ECO57/145-205
B2P2R3_ECO57/400-462
B2P3E9_ECO57/711-777
B2P3I9_ECO57/249-317
B2P4H6_ECO57/238-300
B2P4M1_ECO57/129-189
B2P6K9_ECO57/469-534
B2P759_ECO57/203-269
B2P8J2_ECO57/240-304
B2P8Y0_ECO57/211-271
B2P917_ECO57/663-730
B2P9W0_ECO57/256-320
B2P9Z1_ECO57/292-357
B2PBG4_ECO57/282-347
B2PCF1_ECO57/237-302
B2PCT6_ECO57/235-301
B2PEB9_ECO57/249-317
B2PF96_ECO57/292-357
B2PFR1_ECO57/261-327
B2PG31_ECO57/663-730
B2PGV7_ECO57/233-293
B2PIC0_ECO57/469-534
B2PIZ4_ECO57/711-777
B2PJ40_ECO57/237-302
B2PJF6_ECO57/400-462
B2PJH6_ECO57/145-205
B2PJT9_ECO57/238-300
B2PKC1_ECO57/129-189
B2PKN7_ECO57/433-498
B2PLI8_ECO57/282-347
B2PMC4_ECO57/256-320
B2PMU9_ECO57/236-302
B2PP10_ECO57/240-304
B2PR66_ECO57/203-269
B2PRG3_ECO57/235-301
B2PRL9_ECO57/211-271
B2PUL0_PROST/202-262
B2PUM8_PROST/129-188
B2PVD2_PROST/238-300
B2PXH7_PROST/282-347
B2PYM3_PROST/238-302
B2PZS2_PROST/235-300
B2Q033_PROST/445-510
B2Q0F1_PROST/247-312
B2Q0Z7_PROST/234-302
B2Q350_PROST/667-734
B2Q463_PROST/359-424
B2Q4T3_PROST/235-301
B2Q6W5_PROST/203-268
B2RLP2_PORG3/426-493
B2S0C2_BORHD/764-829
B2S1A5_BORHD/152-219
B2S5Q0_BRUA1/520-586
B2S5W7_BRUA1/511-582
B2S5W9_BRUA1/135-198
B2S8C8_BRUA1/209-275
B2S940_BRUA1/200-267
B2S958_BRUA1/798-863
B2S990_BRUA1/364-429
B2S995_BRUA1/627-695
B2SA65_BRUA1/328-397
B2SA98_BRUA1/241-306
B2SAA1_BRUA1/543-612
B2SBG6_BRUA1/264-321
B2SCL2_BRUA1/129-199
B2SD23_BRUA1/228-293
B2SEB1_FRATM/664-732
B2SF05_FRATM/249-314
B2SHI1_XANOP/182-246
B2SHN9_XANOP/116-178
B2SJA7_XANOP/10-71
B2SJK1_XANOP/131-201
B2SKA5_XANOP/268-330
B2SKF0_XANOP/746-812
B2SKU2_XANOP/209-275
B2SKW1_XANOP/235-300
B2SLD1_XANOP/197-254
B2SLN9_XANOP/516-581
B2SLP7_XANOP/242-307
B2SME5_XANOP/154-256
B2SMJ7_XANOP/209-273
B2SN19_XANOP/368-436
B2SNX7_XANOP/652-720
B2SPR9_XANOP/195-260
B2SQE2_XANOP/298-364
B2SQF7_XANOP/228-295
B2SRD1_XANOP/68-133
B2SRG8_XANOP/202-267
B2SRP5_XANOP/16-80
B2SS03_XANOP/550-615
B2SS04_XANOP/807-872
B2SS05_XANOP/810-875
B2SSJ1_XANOP/176-240
B2ST52_XANOP/784-850
B2ST86_XANOP/315-381
B2SUI2_XANOP/127-196
B2SV99_XANOP/181-246
B2SW53_XANOP/643-708
B2SX00_BURPP/419-482
B2SXL3_BURPP/833-898
B2SYC2_BURPP/213-278
B2SYE9_BURPP/278-343
B2SZQ8_BURPP/206-272
B2T057_BURPP/277-343
B2T1I9_BURPP/219-277
B2T1L1_BURPP/534-605
B2T1N6_BURPP/201-270
B2T286_BURPP/326-391
B2T288_BURPP/527-595
B2T292_BURPP/223-291
B2T2B5_BURPP/680-745
B2T2W2_BURPP/247-313
B2T351_BURPP/283-370
B2T3D2_BURPP/1605-1675
B2T3W5_BURPP/283-371
B2T3W7_BURPP/290-356
B2T3X5_BURPP/234-292
B2T4L9_BURPP/259-324
B2T4Q0_BURPP/268-332
B2T4S8_BURPP/219-284
B2T4T7_BURPP/245-309
B2T4X9_BURPP/286-352
B2T5D4_BURPP/446-510
B2T5G7_BURPP/1610-1679
B2T5N5_BURPP/588-658
B2T5Q7_BURPP/152-219
B2T6Z3_BURPP/215-273
B2T7N1_BURPP/237-302
B2T7W6_BURPP/213-271
B2T899_BURPP/183-242
B2T8J6_BURPP/262-328
B2T917_BURPP/194-258
B2T975_BURPP/407-474
B2T9M1_BURPP/35-102
B2T9Y1_BURPP/559-624
B2TA90_BURPP/1126-1191
B2TA90_BURPP/366-443
B2TAP2_BURPP/299-363
B2TBU6_BURPP/146-211
B2TBU9_BURPP/488-556
B2TBZ0_BURPP/217-283
B2TC43_BURPP/235-300
B2TC78_BURPP/246-312
B2TD12_BURPP/257-323
B2TD63_BURPP/231-286
B2TDE8_BURPP/414-480
B2TDS6_BURPP/137-203
B2TDX9_BURPP/266-334
B2TEA2_BURPP/236-302
B2TEA4_BURPP/237-303
B2TEM8_BURPP/218-282
B2TF95_BURPP/238-304
B2TFV1_BURPP/234-300
B2TFZ3_BURPP/183-242
B2TGE2_BURPP/194-258
B2TH07_BURPP/384-452
B2THD2_CLOBB/44-111
B2THI7_CLOBB/254-319
B2THQ2_CLOBB/344-409
B2THU7_CLOBB/198-265
B2TI58_CLOBB/517-583
B2TI78_CLOBB/248-315
B2TIL6_CLOBB/392-458
B2TIW9_CLOBB/251-316
B2TJH0_CLOBB/142-207
B2TJJ2_CLOBB/241-307
B2TJM4_CLOBB/56-119
B2TJU4_CLOBB/95-162
B2TJW7_CLOBB/243-305
B2TKZ6_CLOBB/524-590
B2TMJ4_CLOBB/671-739
B2TMP7_CLOBB/328-398
B2TMP8_CLOBB/401-473
B2TMQ6_CLOBB/85-151
B2TMR0_CLOBB/287-357
B2TMR1_CLOBB/227-290
B2TMY5_CLOBB/459-531
B2TN94_CLOBB/280-351
B2TNB4_CLOBB/273-339
B2TNL9_CLOBB/166-234
B2TNM0_CLOBB/165-233
B2TNR1_CLOBB/210-277
B2TPP4_CLOBB/258-319
B2TPY2_CLOBB/282-349
B2TQA8_CLOBB/240-306
B2TRC1_CLOBB/258-325
B2TRX4_CLOBB/233-298
B2TTQ2_SHIB3/443-508
B2TU35_SHIB3/663-730
B2TV16_SHIB3/469-534
B2TVL6_SHIB3/129-189
B2TVQ4_SHIB3/238-300
B2TWJ0_SHIB3/237-302
B2TWL7_SHIB3/235-301
B2TWW9_SHIB3/711-777
B2TXW9_SHIB3/249-317
B2TYA5_SHIB3/240-304
B2TZE7_SHIB3/292-357
B2TZT2_SHIB3/256-320
B2U1D5_SHIB3/236-302
B2U1R8_SHIB3/211-271
B2U1W8_SHIB3/282-347
B2U3L2_SHIB3/233-293
B2U404_SHIB3/203-269
B2U614_ECOLX/449-515
B2U6M3_RALPJ/231-296
B2U711_RALPJ/703-770
B2U723_RALPJ/259-324
B2U744_RALPJ/220-285
B2U790_RALPJ/574-645
B2U868_RALPJ/322-387
B2U9X8_RALPJ/176-240
B2UAQ2_RALPJ/255-320
B2UC60_RALPJ/309-374
B2UC93_RALPJ/220-287
B2UC94_RALPJ/140-213
B2UCU1_RALPJ/420-497
B2UD15_RALPJ/205-271
B2UDM2_RALPJ/523-591
B2UDM4_RALPJ/277-343
B2UDU4_RALPJ/252-317
B2UE10_RALPJ/436-502
B2UE81_RALPJ/237-303
B2UEA5_RALPJ/237-303
B2UEC3_RALPJ/235-301
B2UEV7_RALPJ/270-338
B2UEY7_RALPJ/237-303
B2UF46_RALPJ/235-301
B2UFB0_RALPJ/832-897
B2UFT3_RALPJ/240-299
B2UFY2_RALPJ/629-699
B2UGD7_RALPJ/296-360
B2UGP0_RALPJ/206-272
B2UGY9_RALPJ/310-375
B2UH42_RALPJ/415-482
B2UH53_RALPJ/407-475
B2UH73_RALPJ/315-380
B2UHI3_RALPJ/220-324
B2UI84_RALPJ/217-275
B2UI96_RALPJ/298-364
B2UIA6_RALPJ/281-345
B2UJM0_RALPJ/244-309
B2UK45_RALPJ/215-280
B2UKG4_RALPJ/309-375
B2UMI9_AKKM8/319-385
B2UMU7_AKKM8/151-221
B2UQC5_AKKM8/668-734
B2UR50_AKKM8/174-243
B2US76_HELPS/170-233
B2UVC8_HELPS/170-226
B2UWD6_CLOBA/415-483
B2UWD7_CLOBA/212-280
B2UWK6_CLOBA/209-276
B2UX61_CLOBA/44-111
B2UXA3_CLOBA/203-270
B2UXX0_CLOBA/258-319
B2UY31_CLOBA/282-349
B2UYF6_CLOBA/392-458
B2UYZ8_CLOBA/251-316
B2UZE7_CLOBA/241-307
B2UZS1_CLOBA/243-305
B2V1F6_CLOBA/193-260
B2V1H4_CLOBA/111-181
B2V1I7_CLOBA/401-473
B2V1I8_CLOBA/254-326
B2V1I9_CLOBA/328-398
B2V2P5_CLOBA/671-739
B2V2S6_CLOBA/248-315
B2V2W5_CLOBA/517-583
B2V302_CLOBA/443-511
B2V331_CLOBA/456-528
B2V3E8_CLOBA/243-310
B2V3Q2_CLOBA/236-301
B2V3Y4_CLOBA/337-402
B2V3Z8_CLOBA/233-298
B2V5D2_CLOBA/835-906
B2V5F1_CLOBA/273-339
B2V5Y6_SULSY/66-130
B2V6Z3_SULSY/241-307
B2V705_SULSY/201-258
B2V7B7_SULSY/447-517
B2V7S4_SULSY/218-284
B2V8F4_SULSY/297-362
B2V8V6_SULSY/116-181
B2V9N4_SULSY/444-515
B2VA04_SULSY/110-170
B2VE44_ERWT9/230-293
B2VEB9_ERWT9/249-317
B2VFA5_ERWT9/129-193
B2VFZ3_ERWT9/292-357
B2VGT6_ERWT9/136-196
B2VGU8_ERWT9/282-347
B2VHR3_ERWT9/203-269
B2VIG5_ERWT9/239-303
B2VIM0_ERWT9/471-536
B2VJK1_ERWT9/661-728
B2VJV0_ERWT9/233-293
B2VKM7_ERWT9/211-271
B2VL56_ERWT9/238-300
B2VTE2_PYRTR/1621-1686
B2VU99_PYRTR/36-101
B2VUJ1_PYRTR/674-753
B2VUX4_PYRTR/331-407
B2VVM2_PYRTR/289-354
B2VWH9_PYRTR/412-494
B2VX54_PYRTR/380-467
B2VYA1_PYRTR/573-638
B2VYR7_PYRTR/1127-1207
B2W2P0_PYRTR/536-600
B2W334_PYRTR/439-504
B2W4H3_PYRTR/526-591
B2W4H8_PYRTR/741-806
B2W4K9_PYRTR/841-907
B2W4M7_PYRTR/405-485
B2W4Q5_PYRTR/1025-1104
B2W7J2_PYRTR/790-879
B2W9G6_PYRTR/808-872
B2WC87_PYRTR/457-522
B2WFN3_PYRTR/257-329
B2WIM9_PYRTR/863-940
B2WLA8_PYRTR/305-370
B2XT32_HETA2/140-208
B2XTI8_HETA4/140-208
B2ZP98_VIBAL/481-546
B3A1A7_ECO57/233-293
B3A350_ECO57/236-302
B3A3N3_ECO57/282-347
B3A493_ECO57/433-498
B3A4T3_ECO57/261-327
B3A5K5_ECO57/469-534
B3A6C2_ECO57/400-462
B3A6E3_ECO57/145-205
B3A727_ECO57/129-189
B3A773_ECO57/238-300
B3AA94_ECO57/256-320
B3AAK9_ECO57/203-269
B3AB29_ECO57/663-730
B3ABP9_ECO57/711-777
B3AC77_ECO57/235-301
B3AD11_ECO57/240-304
B3AE80_ECO57/292-357
B3AEI0_ECO57/237-302
B3AFS6_ECO57/233-293
B3AHB7_ECO57/400-462
B3AHD7_ECO57/145-205
B3AI49_ECO57/256-320
B3AIV6_ECO57/236-302
B3AIZ2_ECO57/292-357
B3AJF3_ECO57/663-730
B3AK55_ECO57/433-498
B3AL15_ECO57/469-534
B3ALT4_ECO57/129-189
B3ALX9_ECO57/238-300
B3AMA9_ECO57/203-269
B3AN52_ECO57/249-317
B3AP71_ECO57/282-347
B3AR03_ECO57/240-304
B3ARU5_ECO57/261-327
B3ATU0_ECO57/711-777
B3AUE7_ECO57/211-271
B3AV52_ECO57/237-302
B3AVD8_ECO57/235-301
B3AWA3_ECO57/233-293
B3AY65_ECO57/236-302
B3AYE2_ECO57/261-327
B3B038_ECO57/400-462
B3B058_ECO57/145-205
B3B0N6_ECO57/249-317
B3B137_ECO57/469-534
B3B1R1_ECO57/203-269
B3B212_ECO57/238-300
B3B258_ECO57/129-189
B3B2D2_ECO57/240-304
B3B4N1_ECO57/256-320
B3B5T6_ECO57/433-498
B3B6J8_ECO57/711-777
B3B6W7_ECO57/211-271
B3B719_ECO57/282-347
B3B7G2_ECO57/235-301
B3B8V1_ECO57/292-357
B3B909_ECO57/237-302
B3B9V6_ECO57/663-730
B3BAW4_ECO57/400-462
B3BAY4_ECO57/145-205
B3BBQ2_ECO57/256-320
B3BCC2_ECO57/233-293
B3BE07_ECO57/236-302
B3BEJ1_ECO57/282-347
B3BEW5_ECO57/203-269
B3BFC6_ECO57/261-327
B3BFP3_ECO57/129-189
B3BFT7_ECO57/238-300
B3BGF8_ECO57/663-730
B3BH52_ECO57/469-534
B3BHJ4_ECO57/711-777
B3BI31_ECO57/433-498
B3BJ48_ECO57/249-317
B3BJH1_ECO57/292-357
B3BKZ2_ECO57/240-304
B3BMK1_ECO57/235-301
B3BMU7_ECO57/211-271
B3BQ45_ECO57/237-302
B3BQV0_ECO57/233-293
B3BSA0_ECO57/236-302
B3BSV7_ECO57/256-320
B3BTD0_ECO57/261-327
B3BTI2_ECO57/145-205
B3BTK2_ECO57/400-462
B3BTW9_ECO57/237-302
B3BTZ2_ECO57/469-534
B3BVD8_ECO57/249-317
B3BVM8_ECO57/240-304
B3BWT4_ECO57/238-300
B3BWY0_ECO57/129-189
B3BYN7_ECO57/203-269
B3BZJ2_ECO57/433-498
B3BZR7_ECO57/711-777
B3C048_ECO57/211-271
B3C098_ECO57/282-347
B3C292_ECO57/235-301
B3C449_ECO57/292-357
B3C456_ECO57/663-730
B3C5K6_9BACE/831-896
B3C5Q8_9BACE/18-80
B3C5Y4_9BACE/284-352
B3C5Z2_9BACE/882-948
B3C5Z8_9BACE/818-884
B3C620_9BACE/869-932
B3C627_9BACE/904-969
B3C6F3_9BACE/395-461
B3C6F4_9BACE/443-510
B3C6H6_9BACE/819-886
B3C6J2_9BACE/257-325
B3C712_9BACE/436-503
B3C713_9BACE/429-495
B3C7C5_9BACE/299-364
B3C7H5_9BACE/789-855
B3C7L4_9BACE/830-895
B3C7N9_9BACE/174-239
B3C7R4_9BACE/170-238
B3C7X4_9BACE/145-210
B3C817_9BACE/352-417
B3C822_9BACE/796-858
B3C8M5_9BACE/677-742
B3C8X7_9BACE/821-887
B3C906_9BACE/557-626
B3C918_9BACE/791-854
B3C929_9BACE/834-900
B3C980_9BACE/853-918
B3C9G8_9BACE/779-845
B3C9I8_9BACE/510-578
B3C9J7_9BACE/528-596
B3C9N6_9BACE/833-899
B3C9P0_9BACE/737-803
B3C9T7_9BACE/819-885
B3C9V3_9BACE/830-896
B3C9X1_9BACE/447-513
B3CA49_9BACE/651-717
B3CAD0_9BACE/822-888
B3CAK1_9BACE/877-941
B3CAM0_9BACE/446-513
B3CAM1_9BACE/140-205
B3CAM7_9BACE/831-896
B3CAN3_9BACE/767-832
B3CAP5_9BACE/834-898
B3CAV9_9BACE/649-716
B3CAX9_9BACE/349-413
B3CB78_9BACE/530-597
B3CB97_9BACE/818-883
B3CBE2_9BACE/617-682
B3CBE7_9BACE/590-655
B3CBK1_9BACE/500-565
B3CBN2_9BACE/376-442
B3CBN3_9BACE/447-514
B3CBP8_9BACE/302-367
B3CBW2_9BACE/807-871
B3CCT1_9BACE/214-280
B3CD32_9BACE/297-362
B3CD85_9BACE/323-391
B3CDN2_9BACE/313-378
B3CDR5_9BACE/446-513
B3CDR6_9BACE/393-461
B3CEB9_9BACE/65-132
B3CEC8_9BACE/685-750
B3CEN0_9BACE/484-550
B3CER2_9BACE/828-893
B3CES7_9BACE/793-858
B3CEV7_9BACE/284-349
B3CF11_9BACE/511-576
B3CFC0_9BACE/244-309
B3CFI6_9BACE/419-485
B3CFY4_9BACE/924-991
B3CG26_9BACE/945-1011
B3CG48_9BACE/812-878
B3CG65_9BACE/887-952
B3CG96_9BACE/408-473
B3CG99_9BACE/849-914
B3CGD0_9BACE/806-872
B3CGG4_9BACE/711-776
B3CGR1_9BACE/800-866
B3CGU4_9BACE/308-375
B3CHH8_9BACE/835-901
B3CHJ1_9BACE/831-897
B3CI52_9BACE/477-545
B3CI54_9BACE/240-305
B3CI78_9BACE/805-871
B3CI82_9BACE/376-442
B3CIC4_9BACE/274-342
B3CID7_9BACE/269-333
B3CIJ6_9BACE/369-435
B3CIZ6_9BACE/852-913
B3CK87_9DELT/147-213
B3CLX4_WOLPP/239-308
B3CMF4_WOLPP/438-504
B3CQ22_ORITI/273-339
B3CQ64_ORITI/295-363
B3CQB9_ORITI/726-802
B3CRB3_ORITI/726-802
B3CRT9_ORITI/726-802
B3CS69_ORITI/700-769
B3CTJ1_ORITI/726-802
B3CUQ1_ORITI/726-802
B3CUY4_ORITI/726-802
B3CVW4_BURM1/524-595
B3D1X6_BURM1/152-219
B3D673_BURM1/846-917
B3D8Z1_BURM1/230-295
B3DBA0_BURM1/393-458
B3DBB6_BURM1/158-224
B3DBJ0_BURM1/267-335
B3DCF6_BURM1/233-298
B3DPK8_BIFLD/319-388
B3DPP5_BIFLD/289-356
B3DST1_BIFLD/131-195
B3DTQ1_BIFLD/179-245
B3DUS5_METI4/265-329
B3DV38_METI4/274-337
B3DXI1_METI4/203-270
B3DZ61_METI4/153-225
B3E0Q9_METI4/666-734
B3E0S0_METI4/295-361
B3E1M3_GEOLS/559-624
B3E1N8_GEOLS/245-310
B3E1P1_GEOLS/329-392
B3E1Q6_GEOLS/275-340
B3E1V9_GEOLS/759-861
B3E210_GEOLS/249-317
B3E246_GEOLS/214-280
B3E2E0_GEOLS/238-308
B3E2P6_GEOLS/382-447
B3E2P8_GEOLS/586-651
B3E2R2_GEOLS/868-933
B3E2W3_GEOLS/790-855
B3E2W5_GEOLS/664-729
B3E2W9_GEOLS/320-411
B3E374_GEOLS/513-578
B3E375_GEOLS/333-398
B3E376_GEOLS/564-629
B3E378_GEOLS/365-430
B3E380_GEOLS/251-316
B3E381_GEOLS/570-635
B3E382_GEOLS/810-875
B3E393_GEOLS/290-355
B3E3A4_GEOLS/356-424
B3E3B0_GEOLS/249-319
B3E3B4_GEOLS/579-644
B3E3N0_GEOLS/181-246
B3E3P7_GEOLS/90-156
B3E3Q1_GEOLS/370-461
B3E454_GEOLS/275-341
B3E4R8_GEOLS/423-524
B3E4S6_GEOLS/421-522
B3E4W7_GEOLS/622-709
B3E530_GEOLS/126-194
B3E5C2_GEOLS/355-420
B3E5L2_GEOLS/590-655
B3E5Q8_GEOLS/108-174
B3E5T3_GEOLS/541-631
B3E682_GEOLS/247-324
B3E699_GEOLS/24-89
B3E6L4_GEOLS/309-375
B3E6P9_GEOLS/270-332
B3E6R4_GEOLS/329-395
B3E6U0_GEOLS/291-357
B3E6Z0_GEOLS/445-510
B3E6Z2_GEOLS/263-328
B3E7I3_GEOLS/135-200
B3E7P8_GEOLS/47-112
B3E7W4_GEOLS/420-490
B3E860_GEOLS/517-590
B3E8G5_GEOLS/236-300
B3E8H4_GEOLS/199-263
B3E8H6_GEOLS/296-365
B3E8I5_GEOLS/529-594
B3E8I8_GEOLS/437-502
B3E8S9_GEOLS/297-365
B3E8Z6_GEOLS/281-346
B3E8Z7_GEOLS/692-757
B3E8Z8_GEOLS/618-683
B3E967_GEOLS/164-230
B3E9C3_GEOLS/161-225
B3E9E3_GEOLS/136-237
B3E9H8_GEOLS/399-464
B3E9K7_GEOLS/56-157
B3E9L2_GEOLS/316-381
B3E9L5_GEOLS/425-525
B3E9U4_GEOLS/525-590
B3E9Y4_GEOLS/140-248
B3EA45_GEOLS/404-463
B3EA50_GEOLS/398-464
B3EAD4_GEOLS/316-382
B3EAH3_GEOLS/314-379
B3EAK0_GEOLS/628-693
B3EAK4_GEOLS/506-571
B3EAQ0_GEOLS/668-736
B3EB66_GEOLS/138-204
B3EB67_GEOLS/180-245
B3EBC8_GEOLS/230-296
B3EBF0_GEOLS/248-314
B3EBF1_GEOLS/618-682
B3EC77_CHLL2/370-435
B3ECT0_CHLL2/464-531
B3ECT4_CHLL2/273-339
B3EDD3_CHLL2/558-624
B3EEH3_CHLL2/383-451
B3EEP1_CHLL2/1-69
B3EF08_CHLL2/417-522
B3EFL9_CHLL2/872-937
B3EG98_CHLL2/337-402
B3EGE0_CHLL2/184-265
B3EH91_CHLL2/296-362
B3EHS3_CHLL2/363-430
B3EKS6_CHLPB/365-432
B3EL90_CHLPB/286-351
B3EN26_CHLPB/336-401
B3EQ02_CHLPB/256-322
B3ET01_AMOA5/1851-1935
B3ETE3_AMOA5/1903-1985
B3EYI3_9NOST/190-253
B3FIA7_ACTDE/180-245
B3FIA8_ACTDE/343-408
B3FIA9_ACTDE/343-408
B3FIB0_ACTDE/80-145
B3GQZ9_MICAE/526-594
B3GXT0_ACTP7/114-179
B3H156_ACTP7/245-307
B3H1U7_ACTP7/239-305
B3H227_ACTP7/203-268
B3H8Q5_ECOLX/469-534
B3H942_ECOLX/711-777
B3H9N9_ECOLX/145-205
B3HAD3_ECOLX/211-271
B3HBP6_ECOLX/129-189
B3HBU2_ECOLX/238-300
B3HC69_ECOLX/433-498
B3HCM1_ECOLX/203-269
B3HE09_ECOLX/663-730
B3HEK1_ECOLX/256-320
B3HEW7_ECOLX/236-302
B3HFV9_ECOLX/233-293
B3HHS1_ECOLX/292-357
B3HHZ1_ECOLX/282-347
B3HI03_ECOLX/237-302
B3HIL0_ECOLX/249-317
B3HJK9_ECOLX/235-301
B3HKD6_ECOLX/240-304
B3HLC0_ECOLX/240-304
B3HLR0_ECOLX/469-534
B3HLR1_ECOLX/388-453
B3HNA7_ECOLX/268-336
B3HPK0_ECOLX/292-357
B3HQL2_ECOLX/233-293
B3HRG0_ECOLX/449-515
B3HRT9_ECOLX/384-451
B3HSR0_ECOLX/261-327
B3HTD7_ECOLX/236-302
B3HTN0_ECOLX/249-317
B3HTT7_ECOLX/238-300
B3HV47_ECOLX/256-320
B3HVI6_ECOLX/235-301
B3HVQ1_ECOLX/145-205
B3HW54_ECOLX/203-269
B3HWX4_ECOLX/711-777
B3HX64_ECOLX/129-190
B3HXQ5_ECOLX/663-730
B3HYC9_ECOLX/237-302
B3HYP3_ECOLX/282-347
B3I046_ECOLX/233-293
B3I0K1_ECOLX/236-302
B3I1B0_ECOLX/469-534
B3I1N7_ECOLX/641-707
B3I2V4_ECOLX/240-304
B3I3E9_ECOLX/145-205
B3I4F6_ECOLX/261-327
B3I5X7_ECOLX/238-300
B3I627_ECOLX/129-189
B3I693_ECOLX/249-317
B3I8N4_ECOLX/211-271
B3I9B3_ECOLX/292-357
B3I9G7_ECOLX/203-269
B3I9W9_ECOLX/282-347
B3IAF8_ECOLX/663-730
B3IAQ6_ECOLX/256-320
B3ICL1_ECOLX/433-498
B3ICW6_ECOLX/237-302
B3IDG7_ECOLX/235-301
B3IF25_ECOLX/236-302
B3IGJ6_ECOLX/237-302
B3IGV4_ECOLX/145-205
B3IH77_ECOLX/129-189
B3IHC0_ECOLX/238-300
B3IHM6_ECOLX/469-534
B3II07_ECOLX/249-317
B3IIY0_ECOLX/203-269
B3IJE7_ECOLX/233-293
B3IK29_ECOLX/261-327
B3IKS0_ECOLX/240-304
B3IM46_ECOLX/711-777
B3INH1_ECOLX/211-271
B3INQ7_ECOLX/282-347
B3IPI9_ECOLX/256-320
B3IPP5_ECOLX/663-730
B3IQ30_ECOLX/433-498
B3IQZ1_ECOLX/292-357
B3IRI7_ECOLX/235-301
B3IYY0_BACAN/290-352
B3J010_BACAN/238-304
B3J029_BACAN/209-275
B3J0H0_BACAN/136-198
B3J0Y8_BACAN/243-305
B3J1H6_BACAN/203-269
B3J1P7_BACAN/286-353
B3J3A2_BACAN/210-272
B3J4E2_BACAN/242-309
B3J4F8_BACAN/122-188
B3J556_BACAN/495-563
B3J5F3_BACAN/355-420
B3J5P1_BACAN/85-152
B3J6D4_BACAN/397-462
B3J6G8_BACAN/141-208
B3J728_BACAN/108-175
B3J825_BACAN/247-312
B3J8J0_BACAN/233-300
B3J8Z8_BACAN/266-331
B3J902_BACAN/186-250
B3J9B3_BACAN/196-260
B3J9B7_BACAN/380-444
B3J9D2_BACAN/364-431
B3J9F7_BACAN/265-331
B3J9G9_BACAN/191-258
B3J9Q2_BACAN/192-249
B3JA03_BACAN/254-321
B3JA72_BACAN/233-298
B3JAG1_BACAN/234-300
B3JB37_BACAN/238-304
B3JBF2_BACAN/382-449
B3JC09_BACAN/360-427
B3JE14_9BACE/330-395
B3JEQ1_9BACE/816-882
B3JFD0_9BACE/817-882
B3JGI6_9BACE/261-329
B3JHE2_9BACE/219-287
B3JHP1_9BACE/211-279
B3JHZ7_9BACE/809-874
B3JI25_9BACE/806-871
B3JIW7_9BACE/299-364
B3JJS7_9BACE/828-894
B3JKH1_9BACE/333-398
B3JKV0_9BACE/902-968
B3JME6_9BACE/211-277
B3JMG1_9BACE/938-1004
B3JN08_9BACE/282-350
B3JNG6_9BACE/831-897
B3JNK9_9BACE/942-1008
B3JPG4_9BACE/897-963
B3JPH4_9BACE/215-281
B3JPU6_9BACE/396-462
B3JPX3_9BACE/338-405
B3LTZ4_YEAS1/566-629
B3PBX5_CELJU/519-584
B3PC32_CELJU/249-313
B3PD42_CELJU/259-322
B3PDK1_CELJU/296-362
B3PE05_CELJU/318-383
B3PEY2_CELJU/195-260
B3PF07_CELJU/224-289
B3PF44_CELJU/523-591
B3PF45_CELJU/939-1007
B3PFC2_CELJU/203-268
B3PFT7_CELJU/242-301
B3PG56_CELJU/226-288
B3PG82_CELJU/129-190
B3PG94_CELJU/201-266
B3PGK5_CELJU/269-337
B3PGP7_CELJU/677-742
B3PH56_CELJU/134-199
B3PHR2_CELJU/809-875
B3PI20_CELJU/277-342
B3PI51_CELJU/761-827
B3PJ72_CELJU/252-342
B3PK92_CELJU/401-469
B3PKH6_CELJU/265-333
B3PKJ3_CELJU/257-322
B3PL44_CELJU/533-601
B3PL64_CELJU/312-377
B3PL84_CELJU/227-294
B3PLD0_CELJU/675-741
B3PNL1_RHIE6/147-214
B3PNR7_RHIE6/801-866
B3PPI2_RHIE6/139-205
B3PPI4_RHIE6/496-564
B3PPI8_RHIE6/20-84
B3PPU7_RHIE6/479-545
B3PQE7_RHIE6/1024-1093
B3PQN3_RHIE6/322-388
B3PQP0_RHIE6/235-293
B3PQS1_RHIE6/261-330
B3PSQ7_RHIE6/348-416
B3PU25_RHIE6/241-310
B3PU66_RHIE6/241-306
B3PU68_RHIE6/535-604
B3PUW2_RHIE6/402-470
B3PVE4_RHIE6/167-234
B3PVW1_RHIE6/629-697
B3PW79_RHIE6/591-656
B3PWH1_RHIE6/354-419
B3PWJ4_RHIE6/212-278
B3PWQ8_RHIE6/178-249
B3PWW4_RHIE6/289-357
B3PXC7_RHIE6/676-742
B3PY88_RHIE6/396-464
B3PYS6_RHIE6/141-204
B3PYU4_RHIE6/507-579
B3PZD3_RHIE6/242-307
B3PZZ2_RHIE6/238-303
B3Q0D5_RHIE6/362-426
B3Q114_RHIE6/281-347
B3Q1F6_RHIE6/409-474
B3Q1J6_RHIE6/669-737
B3Q331_RHIE6/227-292
B3Q343_RHIE6/547-615
B3Q5K8_RHIE6/988-1058
B3Q5Q4_RHIE6/189-255
B3Q5Q5_RHIE6/1424-1492
B3Q615_RHOPT/605-673
B3Q6R8_RHOPT/279-350
B3Q7E0_RHOPT/399-465
B3Q7Y5_RHOPT/259-317
B3Q8K3_RHOPT/331-396
B3Q8S8_RHOPT/674-742
B3Q8U2_RHOPT/522-590
B3Q8U3_RHOPT/537-605
B3Q8X2_RHOPT/371-436
B3Q955_RHOPT/122-187
B3Q996_RHOPT/347-412
B3Q9L9_RHOPT/549-614
B3QAG8_RHOPT/678-743
B3QAP9_RHOPT/355-424
B3QAX7_RHOPT/648-727
B3QB09_RHOPT/314-382
B3QBI1_RHOPT/210-274
B3QBJ2_RHOPT/537-602
B3QBR4_RHOPT/237-303
B3QBR9_RHOPT/536-605
B3QCC3_RHOPT/33-98
B3QCQ1_RHOPT/263-332
B3QD94_RHOPT/215-282
B3QDA2_RHOPT/428-512
B3QDA3_RHOPT/350-418
B3QDZ4_RHOPT/530-598
B3QEJ6_RHOPT/1490-1559
B3QEM5_RHOPT/339-403
B3QF44_RHOPT/802-867
B3QFH5_RHOPT/237-308
B3QFS3_RHOPT/232-294
B3QG87_RHOPT/134-198
B3QGW4_RHOPT/206-301
B3QGW5_RHOPT/423-488
B3QH32_RHOPT/246-348
B3QIA1_RHOPT/496-562
B3QIL7_RHOPT/139-200
B3QIL9_RHOPT/507-578
B3QIZ6_RHOPT/1052-1118
B3QIZ6_RHOPT/358-424
B3QJA0_RHOPT/672-738
B3QK34_RHOPT/400-470
B3QK61_RHOPT/1483-1551
B3QKL2_RHOPT/964-1033
B3QL88_CHLP8/216-282
B3QLN0_CHLP8/273-338
B3QMC5_CHLP8/363-430
B3QMN2_CHLP8/428-494
B3QMP7_CHLP8/536-602
B3QNW4_CHLP8/272-338
B3QP75_CHLP8/1024-1090
B3QPB4_CHLP8/325-391
B3QQM9_CHLP8/224-289
B3QRZ7_CHLT3/267-333
B3QS45_CHLT3/472-538
B3QS59_CHLT3/959-1023
B3QSA0_CHLT3/272-337
B3QSA2_CHLT3/1110-1178
B3QSJ6_CHLT3/148-218
B3QSM6_CHLT3/418-483
B3QSR2_CHLT3/295-403
B3QSR4_CHLT3/1146-1214
B3QT62_CHLT3/290-398
B3QU93_CHLT3/820-886
B3QUH5_CHLT3/269-335
B3QUQ5_CHLT3/255-321
B3QUW3_CHLT3/430-496
B3QVC1_CHLT3/927-992
B3QVM2_CHLT3/465-540
B3QVS1_CHLT3/265-330
B3QVV0_CHLT3/1120-1184
B3QVY0_CHLT3/1554-1620
B3QW32_CHLT3/847-913
B3QW39_CHLT3/261-329
B3QW84_CHLT3/297-349
B3QWE2_CHLT3/751-816
B3QWK1_CHLT3/1174-1239
B3QWX4_CHLT3/91-157
B3QWZ7_CHLT3/349-456
B3QXM0_CHLT3/1265-1334
B3QY92_CHLT3/636-701
B3QYV2_CHLT3/734-805
B3R0V3_CUPTR/218-275
B3R1H1_CUPTR/168-232
B3R1L8_CUPTR/244-309
B3R1R2_CUPTR/206-272
B3R2Z4_CUPTR/421-489
B3R3R3_CUPTR/713-780
B3R4L9_CUPTR/775-845
B3R4R6_CUPTR/230-295
B3R4U9_CUPTR/236-294
B3R515_CUPTR/151-216
B3R6E6_CUPTR/253-318
B3R6J9_CUPTR/142-214
B3R6K0_CUPTR/221-289
B3R6P2_CUPTR/446-523
B3R7R0_CUPTR/299-364
B3R818_CUPTR/568-639
B3R850_CUPTR/248-324
B3R933_CUPTR/1009-1077
B3R9E6_CUPTR/213-279
B3R9S7_CUPTR/241-306
B3RAE4_CUPTR/230-291
B3RAL7_CUPTR/301-367
B3RAX7_CUPTR/246-312
B3RBJ2_CUPTR/274-339
B3RBN4_CUPTR/454-521
B3RBW2_CUPTR/517-582
B3RBW5_CUPTR/511-576
B3RBW9_CUPTR/252-314
B3RCC4_CUPTR/244-310
B3RCC5_CUPTR/573-646
B3RCR6_CUPTR/28-95
B3RCS0_CUPTR/292-358
B3RCS4_CUPTR/321-387
B3RD94_CUPTR/220-285
B3T6K4_9ZZZZ/435-504
B3T8H3_9ZZZZ/576-648
B3U4S2_9BACT/360-428
B3V617_9EURY/212-280
B3V618_9EURY/522-590
B3V679_9EURY/522-590
B3VA65_STRPY/270-318
B3VA69_STRPY/270-336
B3VA71_STRPY/270-336
B3VA79_STRPY/270-336
B3VA91_STRPY/270-337
B3VBQ2_STRPY/270-336
B3VBR2_STRPY/270-336
B3W7X2_LACCB/132-198
B3W8K1_LACCB/153-220
B3WB52_LACCB/234-301
B3WBJ3_LACCB/379-446
B3WC01_LACCB/204-271
B3WCN4_LACCB/328-395
B3WD40_LACCB/252-318
B3WDQ7_LACCB/81-145
B3WF25_LACCB/274-341
B3WF88_LACCB/120-181
B3WGW4_ECOLX/211-271
B3WH66_ECOLX/236-302
B3WI38_ECOLX/292-357
B3WJ44_ECOLX/145-205
B3WJR1_ECOLX/233-293
B3WK15_ECOLX/469-534
B3WKK9_ECOLX/249-317
B3WKP4_ECOLX/238-300
B3WMC7_ECOLX/261-327
B3WNI0_ECOLX/433-498
B3WP44_ECOLX/641-707
B3WPD3_ECOLX/129-189
B3WPP5_ECOLX/203-269
B3WPY2_ECOLX/240-304
B3WQE2_ECOLX/663-730
B3WQH1_ECOLX/282-347
B3WQP6_ECOLX/256-320
B3WSW2_ECOLX/237-302
B3WTY4_ECOLX/235-301
B3WVX2_SHIDY/230-290
B3WWJ7_SHIDY/240-304
B3WXA6_SHIDY/236-302
B3WXW1_SHIDY/211-271
B3WYI3_SHIDY/249-317
B3WYV9_SHIDY/145-205
B3WZF2_SHIDY/433-498
B3WZM2_SHIDY/203-269
B3WZU1_SHIDY/261-327
B3X0G4_SHIDY/642-708
B3X1K7_SHIDY/238-300
B3X1Q5_SHIDY/469-534
B3X2R8_SHIDY/235-301
B3X3N3_SHIDY/663-730
B3X456_SHIDY/256-320
B3X528_SHIDY/282-347
B3X5M6_SHIDY/292-357
B3X5W2_SHIDY/237-302
B3X6Z2_SHIDY/129-189
B3X8L0_ECOLX/233-293
B3X932_ECOLX/240-304
B3X9H0_ECOLX/469-534
B3X9H1_ECOLX/388-453
B3XA03_ECOLX/711-777
B3XAF5_ECOLX/211-271
B3XB59_ECOLX/236-302
B3XCN0_ECOLX/145-205
B3XDA9_ECOLX/261-327
B3XDF5_ECOLX/249-317
B3XEV7_ECOLX/433-498
B3XFJ3_ECOLX/238-300
B3XFN5_ECOLX/129-189
B3XH46_ECOLX/203-269
B3XI03_ECOLX/282-347
B3XI69_ECOLX/663-730
B3XIA8_ECOLX/256-320
B3XJA5_ECOLX/292-357
B3XJP1_ECOLX/237-302
B3XKN0_ECOLX/235-301
B3XMN0_LACRE/228-294
B3XMR5_LACRE/260-327
B3XMY4_LACRE/377-444
B3XNH5_LACRE/149-216
B3XR11_LACRE/257-323
B3Y152_ECO11/270-338
B3Y9P6_SALET/347-416
B3Y9Q2_SALET/395-460
B3YAN0_SALET/211-271
B3YAV0_SALET/282-347
B3YB89_SALET/203-269
B3YBM8_SALET/469-534
B3YBX4_SALET/230-290
B3YE06_SALET/448-515
B3YEE7_SALET/428-493
B3YFR9_SALET/129-192
B3YGE9_SALET/238-300
B3YGQ4_SALET/231-297
B3YH37_SALET/246-311
B3YHN1_SALET/246-310
B3YHW0_SALET/145-205
B3YJX7_SALET/292-357
B3YK85_SALET/255-320
B3YLL7_SALET/240-304
B3YLS7_SALET/236-302
B3YMH1_SALET/663-730
B3YMK6_BACCE/209-275
B3YMR5_BACCE/226-292
B3YMU2_BACCE/203-269
B3YMV0_BACCE/362-425
B3YN39_BACCE/585-647
B3YNW0_BACCE/243-305
B3YPI4_BACCE/238-304
B3YPZ5_BACCE/254-321
B3YQE3_BACCE/360-427
B3YQP0_BACCE/258-324
B3YR46_BACCE/141-208
B3YR80_BACCE/397-462
B3YRL1_BACCE/63-129
B3YT10_BACCE/167-228
B3YT80_BACCE/233-300
B3YTL7_BACCE/290-352
B3YUV0_BACCE/85-152
B3YWF4_BACCE/495-563
B3YX74_BACCE/186-250
B3YX78_BACCE/284-349
B3YXB2_BACCE/238-304
B3YY16_BACCE/191-258
B3YY28_BACCE/265-331
B3YY91_BACCE/234-300
B3YYX1_BACCE/210-272
B3YZB5_BACCE/382-449
B3YZY0_BACCE/247-312
B3Z093_BACCE/355-420
B3Z122_BACCE/160-227
B3Z1C9_BACCE/196-260
B3Z1D2_BACCE/380-444
B3Z1E8_BACCE/364-431
B3Z1G8_BACCE/260-327
B3Z1G9_BACCE/133-199
B3Z1N6_BACCE/108-175
B3Z1P8_BACCE/236-303
B3Z2G6_BACCE/355-420
B3Z2R7_BACCE/495-563
B3Z418_BACCE/226-292
B3Z440_BACCE/209-275
B3Z463_BACCE/238-304
B3Z5B2_BACCE/290-352
B3Z5Q5_BACCE/233-298
B3Z6N1_BACCE/210-272
B3Z7P0_BACCE/364-431
B3Z7Q6_BACCE/380-444
B3Z7R0_BACCE/196-260
B3Z8L9_BACCE/247-312
B3Z960_BACCE/233-300
B3Z9R9_BACCE/236-303
B3ZA35_BACCE/167-228
B3ZAH8_BACCE/457-520
B3ZB17_BACCE/170-236
B3ZB25_BACCE/362-425
B3ZBA1_BACCE/160-227
B3ZBS5_BACCE/258-324
B3ZC23_BACCE/186-250
B3ZC27_BACCE/284-349
B3ZC61_BACCE/238-304
B3ZCD5_BACCE/136-202
B3ZCL2_BACCE/254-321
B3ZCV0_BACCE/360-427
B3ZDI8_BACCE/260-327
B3ZDL7_BACCE/63-129
B3ZE22_BACCE/191-258
B3ZE34_BACCE/265-331
B3ZEB2_BACCE/141-208
B3ZEE4_BACCE/397-462
B3ZEH9_BACCE/192-249
B3ZFD5_BACCE/234-300
B3ZFI4_BACCE/133-199
B3ZFT0_BACCE/382-449
B3ZFV5_BACCE/243-305
B3ZG54_BACCE/85-152
B3ZGT1_BACCE/108-175
B3ZHN9_BACCE/260-326
B3ZHT4_BACCE/209-275
B3ZHW0_BACCE/238-304
B3ZHX9_BACCE/127-193
B3ZJN7_BACCE/160-227
B3ZJW5_BACCE/362-425
B3ZJX3_BACCE/203-269
B3ZKK4_BACCE/243-305
B3ZKT3_BACCE/254-321
B3ZL45_BACCE/192-249
B3ZL86_BACCE/397-462
B3ZLB8_BACCE/141-208
B3ZLY6_BACCE/495-563
B3ZM95_BACCE/355-420
B3ZN90_BACCE/290-352
B3ZNJ1_BACCE/56-123
B3ZPF8_BACCE/63-129
B3ZPZ2_BACCE/457-519
B3ZQG9_BACCE/382-449
B3ZRF1_BACCE/247-312
B3ZRT1_BACCE/210-272
B3ZSS8_BACCE/260-327
B3ZTI3_BACCE/238-304
B3ZTL7_BACCE/284-349
B3ZTM1_BACCE/186-250
B3ZUF7_BACCE/167-234
B3ZUG9_BACCE/265-331
B3ZUJ7_BACCE/233-300
B3ZUS2_BACCE/167-228
B3ZV50_BACCE/133-199
B3ZVB9_BACCE/234-300
B3ZVS1_BACCE/236-303
B3ZW89_BACCE/360-427
B3ZWF4_BACCE/258-324
B3ZWP4_BACCE/196-260
B3ZWP8_BACCE/380-444
B3ZWR3_BACCE/364-431
B3ZX09_BACCE/108-175
B3ZYI9_BACCE/236-303
B4A078_SALNE/211-271
B4A0M5_SALNE/395-460
B4A0Q5_SALNE/347-416
B4A1E8_SALNE/236-302
B4A227_SALNE/292-357
B4A2K1_SALNE/246-310
B4A2X8_SALNE/282-347
B4A3Z8_SALNE/255-320
B4A4V1_SALNE/428-493
B4A5S7_SALNE/230-290
B4A761_SALNE/203-269
B4A7U6_SALNE/448-515
B4A7X0_SALNE/469-534
B4A8A9_SALNE/240-304
B4A9Z7_SALNE/145-205
B4AAQ9_SALNE/129-192
B4AAW8_SALNE/238-300
B4AB82_SALNE/236-302
B4ABP6_SALNE/663-730
B4AC34_SALNE/246-311
B4ADC7_BACPU/245-313
B4AEH2_BACPU/215-277
B4AEN0_BACPU/398-461
B4AER4_BACPU/286-351
B4AES5_BACPU/511-575
B4AEV3_BACPU/231-298
B4AG50_BACPU/230-295
B4AG84_BACPU/229-294
B4AGB2_BACPU/342-410
B4AGS0_BACPU/243-306
B4AK74_BACPU/377-444
B4AKE8_BACPU/364-431
B4AMB3_BACPU/356-423
B4APM1_FRANO/111-170
B4AT23_FRANO/664-732
B4AT75_FRANO/249-314
B4BHZ0_9BACI/207-270
B4BI36_9BACI/517-581
B4BI79_9BACI/66-132
B4BK14_9BACI/206-271
B4BK37_9BACI/197-261
B4BKB1_9BACI/156-217
B4BL66_9BACI/369-436
B4BLG1_9BACI/240-307
B4BLZ9_9BACI/241-307
B4BMJ1_9BACI/203-269
B4BNU1_9BACI/242-306
B4BPH8_9BACI/376-443
B4BPM6_9BACI/293-360
B4BQQ3_9BACI/193-259
B4BR98_9BACI/232-300
B4BRB1_9BACI/246-313
B4BRH6_9BACI/223-287
B4CTV8_9BACT/314-381
B4CU67_9BACT/599-664
B4CUD1_9BACT/406-471
B4CUM4_9BACT/245-310
B4CV39_9BACT/367-435
B4CVF4_9BACT/157-224
B4CVF5_9BACT/733-799
B4CVI8_9BACT/652-720
B4CVJ0_9BACT/519-584
B4CVM0_9BACT/179-248
B4CVM1_9BACT/521-586
B4CVM2_9BACT/547-612
B4CVX5_9BACT/322-388
B4CW76_9BACT/180-247
B4CWC5_9BACT/167-232
B4CWC5_9BACT/590-657
B4CX53_9BACT/803-873
B4CY76_9BACT/374-442
B4CYF0_9BACT/680-745
B4CYN0_9BACT/171-236
B4CYT9_9BACT/152-217
B4CYV6_9BACT/665-730
B4CYX7_9BACT/231-297
B4CYZ9_9BACT/433-498
B4CZ63_9BACT/488-553
B4CZ64_9BACT/1273-1341
B4D057_9BACT/177-245
B4D071_9BACT/246-314
B4D0L5_9BACT/293-359
B4D0Z0_9BACT/158-224
B4D172_9BACT/799-865
B4D1X0_9BACT/289-375
B4D1X2_9BACT/143-209
B4D267_9BACT/348-413
B4D268_9BACT/343-408
B4D2K0_9BACT/419-485
B4D2K7_9BACT/652-718
B4D2M0_9BACT/516-581
B4D352_9BACT/654-722
B4D354_9BACT/196-262
B4D3J9_9BACT/572-637
B4D3Q1_9BACT/645-710
B4D3S9_9BACT/176-245
B4D3U5_9BACT/312-379
B4D3Z8_9BACT/230-294
B4D410_9BACT/451-517
B4D4D8_9BACT/177-239
B4D4F3_9BACT/513-576
B4D4F6_9BACT/323-391
B4D4Q8_9BACT/710-775
B4D4R9_9BACT/304-370
B4D4U6_9BACT/193-260
B4D4X7_9BACT/377-445
B4D522_9BACT/170-235
B4D5V2_9BACT/387-452
B4D5X8_9BACT/181-247
B4D663_9BACT/327-396
B4D693_9BACT/174-239
B4D6V2_9BACT/132-200
B4D6V3_9BACT/143-211
B4D6V8_9BACT/674-739
B4D6V9_9BACT/191-257
B4D6W0_9BACT/209-273
B4D760_9BACT/318-383
B4D7A5_9BACT/372-441
B4D7B9_9BACT/208-272
B4D7H5_9BACT/249-315
B4D7J2_9BACT/54-122
B4D7R7_9BACT/782-847
B4D7V6_9BACT/8-73
B4D8M1_9BACT/339-404
B4D8Q1_9BACT/327-390
B4D8T1_9BACT/512-577
B4D980_9BACT/180-245
B4D9S4_9BACT/315-379
B4DAC7_9BACT/75-141
B4DAL2_9BACT/464-531
B4DAQ4_9BACT/223-289
B4DBD7_9BACT/800-865
B4DBD9_9BACT/202-271
B4DBE0_9BACT/437-503
B4DC57_9BACT/169-237
B4DC58_9BACT/427-494
B4DCM2_9BACT/307-373
B4DCR0_9BACT/38-103
B4DCS0_9BACT/184-251
B4E563_BURCJ/240-305
B4E5G3_BURCJ/206-272
B4E5Q8_BURCJ/678-756
B4E670_BURCJ/207-272
B4E6M7_BURCJ/235-301
B4E7U4_BURCJ/220-278
B4E7W3_BURCJ/524-595
B4E7Y9_BURCJ/201-269
B4E983_BURCJ/231-296
B4E9S3_BURCJ/420-483
B4EA14_BURCJ/213-278
B4EBY1_BURCJ/281-346
B4EC19_BURCJ/234-293
B4ED61_BURCJ/241-306
B4EDT9_BURCJ/588-658
B4EDV2_BURCJ/152-219
B4EFV8_BURCJ/230-295
B4EFX1_BURCJ/161-226
B4EGN4_BURCJ/134-198
B4EHQ0_BURCJ/525-590
B4EHQ8_BURCJ/529-594
B4EHR0_BURCJ/254-322
B4EIF9_BURCJ/245-310
B4EIL7_BURCJ/231-304
B4EIR4_BURCJ/231-296
B4EIW7_BURCJ/235-300
B4EIX2_BURCJ/234-301
B4EJG5_BURCJ/247-313
B4EJJ5_BURCJ/282-347
B4EL38_BURCJ/241-302
B4ELF6_BURCJ/334-399
B4ELF7_BURCJ/325-390
B4ELR6_BURCJ/242-308
B4EN02_BURCJ/28-95
B4EN41_BURCJ/256-320
B4ENY1_BURCJ/262-328
B4ENY3_BURCJ/212-269
B4EP13_BURCJ/272-340
B4EP26_BURCJ/1019-1087
B4EP99_BURCJ/406-476
B4EQ00_BURCJ/432-496
B4EQ31_BURCJ/326-427
B4EQ33_BURCJ/151-216
B4ETV7_PROMH/669-736
B4ETZ0_PROMH/203-269
B4EW94_PROMH/564-631
B4EXM8_PROMH/282-347
B4EYA2_PROMH/232-296
B4EYY1_PROMH/363-427
B4EYZ4_PROMH/240-305
B4EZ28_PROMH/469-534
B4EZI5_PROMH/129-194
B4EZJ4_PROMH/233-293
B4EZW2_PROMH/256-324
B4F154_PROMH/238-300
B4FDC2_MAIZE/293-354
B4FLX9_MAIZE/68-133
B4R894_PHEZH/269-352
B4R8B2_PHEZH/760-827
B4R8E4_PHEZH/250-308
B4R8F0_PHEZH/424-489
B4RAJ5_PHEZH/214-279
B4RAQ1_PHEZH/181-246
B4RAT7_PHEZH/254-319
B4RBN8_PHEZH/300-365
B4RBU3_PHEZH/484-556
B4RBU5_PHEZH/138-200
B4RCA0_PHEZH/19-83
B4RCE1_PHEZH/208-273
B4RCQ2_PHEZH/281-348
B4RD28_PHEZH/541-608
B4RD37_PHEZH/231-290
B4RDA0_PHEZH/411-476
B4RDC5_PHEZH/242-299
B4RE56_PHEZH/322-388
B4RE57_PHEZH/1265-1333
B4REB5_PHEZH/265-329
B4REH4_PHEZH/208-275
B4REY3_PHEZH/238-303
B4RF99_PHEZH/435-504
B4RFA1_PHEZH/514-582
B4RFJ9_PHEZH/160-225
B4RFM9_PHEZH/312-391
B4RFN0_PHEZH/258-325
B4RGY1_PHEZH/322-388
B4RH67_PHEZH/293-359
B4RHI7_PHEZH/456-521
B4RHJ0_PHEZH/215-280
B4RHL5_PHEZH/263-331
B4RHM7_PHEZH/406-472
B4RHP9_PHEZH/375-444
B4RHT0_PHEZH/313-381
B4RHT1_PHEZH/31-100
B4RHT7_PHEZH/201-266
B4RI20_PHEZH/155-218
B4RI73_PHEZH/314-379
B4RIF5_PHEZH/217-288
B4RIP9_PHEZH/275-340
B4RIW9_NEIG2/236-299
B4RIY5_NEIG2/314-336
B4RPX9_NEIG2/483-555
B4RQ43_NEIG2/216-281
B4S3W9_PROA2/515-580
B4S4M4_PROA2/339-404
B4S6Y0_PROA2/364-431
B4S854_PROA2/887-953
B4S8R4_PROA2/509-577
B4S9I7_PROA2/284-349
B4S9R8_PELPB/326-392
B4S9Y9_PELPB/573-678
B4SAR3_PELPB/413-518
B4SAU5_PELPB/743-807
B4SAV8_PELPB/666-730
B4SAZ2_PELPB/363-430
B4SBK2_PELPB/577-683
B4SCJ2_PELPB/286-352
B4SD89_PELPB/750-815
B4SE04_PELPB/1024-1090
B4SFM2_PELPB/274-340
B4SGI0_PELPB/904-970
B4SGL6_PELPB/554-620
B4SGN9_PELPB/350-455
B4SGR1_PELPB/751-817
B4SH96_PELPB/207-271
B4SHB6_PELPB/464-532
B4SHR8_STRM5/139-202
B4SHV6_STRM5/379-444
B4SI90_STRM5/516-581
B4SI93_STRM5/244-306
B4SIE7_STRM5/276-342
B4SIH1_STRM5/264-332
B4SIH2_STRM5/227-291
B4SIM6_STRM5/153-255
B4SJ07_STRM5/151-215
B4SJ09_STRM5/366-434
B4SJK9_STRM5/753-818
B4SJZ2_STRM5/220-285
B4SK26_STRM5/213-278
B4SKA5_STRM5/137-201
B4SKC4_STRM5/124-194
B4SKL1_STRM5/227-284
B4SKU3_STRM5/471-536
B4SKU5_STRM5/450-515
B4SKY9_STRM5/236-302
B4SKZ6_STRM5/240-305
B4SLD6_STRM5/75-140
B4SLL8_STRM5/210-274
B4SMS9_STRM5/241-305
B4SN91_STRM5/316-384
B4SNE2_STRM5/238-295
B4SNQ7_STRM5/782-848
B4SPK7_STRM5/238-303
B4SPM3_STRM5/259-323
B4SQP4_STRM5/237-295
B4SRM6_STRM5/213-279
B4SRP7_STRM5/434-498
B4SRV7_STRM5/122-186
B4SSA8_STRM5/809-874
B4SSA9_STRM5/813-878
B4SSH9_STRM5/693-758
B4ST51_STRM5/208-273
B4ST73_STRM5/370-436
B4ST88_STRM5/243-309
B4STF0_STRM5/657-725
B4STL6_STRM5/153-220
B4STL7_STRM5/364-432
B4STM0_STRM5/155-222
B4SVK4_SALNS/230-290
B4SWN8_SALNS/203-269
B4SXW3_SALNS/240-304
B4SY95_SALNS/428-493
B4SYU3_SALNS/469-534
B4SZA2_SALNS/129-192
B4SZA9_SALNS/663-730
B4SZR8_SALNS/448-515
B4T007_SALNS/238-300
B4T105_SALNS/246-311
B4T277_SALNS/236-302
B4T2J2_SALNS/145-205
B4T355_SALNS/246-310
B4T495_SALNS/292-357
B4T4J3_SALNS/255-320
B4T4S8_SALNS/347-416
B4T4T4_SALNS/395-460
B4T5A6_SALNS/211-271
B4T646_SALNS/236-302
B4T741_SALNS/282-347
B4T8N7_SALHS/203-269
B4T9U4_SALHS/240-304
B4TA79_SALHS/428-493
B4TAU4_SALHS/469-534
B4TBA4_SALHS/663-730
B4TBU2_SALHS/129-192
B4TBZ5_SALHS/238-300
B4TCC7_SALHS/448-515
B4TDF0_SALHS/246-311
B4TED0_SALHS/145-205
B4TEL9_SALHS/236-302
B4TEW8_SALHS/246-310
B4TG06_SALHS/292-357
B4TGM2_SALHS/347-416
B4TH22_SALHS/255-320
B4TH36_SALHS/395-460
B4THQ1_SALHS/211-271
B4TI27_SALHS/236-302
B4TJQ3_SALHS/282-347
B4TKS7_SALHS/230-290
B4TM56_SALSV/208-273
B4TMZ5_SALSV/428-493
B4TNI9_SALSV/240-304
B4TPF6_SALSV/469-534
B4TPL6_SALSV/129-192
B4TPS2_SALSV/238-300
B4TQ20_SALSV/663-730
B4TQD0_SALSV/448-515
B4TQL3_SALSV/246-311
B4TS76_SALSV/145-205
B4TSK6_SALSV/236-302
B4TSW3_SALSV/246-310
B4TU59_SALSV/256-320
B4TUH8_SALSV/292-357
B4TUU8_SALSV/347-416
B4TUV4_SALSV/395-460
B4TVD6_SALSV/211-271
B4TVQ9_SALSV/236-302
B4TWI0_SALSV/282-347
B4TY60_SALSV/230-290
B4TZH1_SALSV/203-269
B4U101_STREM/107-173
B4U2R1_STREM/218-285
B4U3Y7_STREM/208-275
B4U414_STREM/208-274
B4U4S9_STREM/266-332
B4U635_HYDS0/399-468
B4U7G1_HYDS0/181-238
B4U8N0_HYDS0/104-168
B4U986_HYDS0/238-304
B4UA70_ANASK/342-404
B4UA74_ANASK/269-330
B4UAD4_ANASK/874-940
B4UAJ9_ANASK/359-431
B4UAL7_ANASK/276-341
B4UAM0_ANASK/21-90
B4UAW7_ANASK/355-426
B4UAY9_ANASK/261-331
B4UB32_ANASK/78-145
B4UB40_ANASK/1298-1364
B4UBD8_ANASK/480-543
B4UBH6_ANASK/226-298
B4UBK5_ANASK/302-374
B4UBW4_ANASK/203-271
B4UBW7_ANASK/157-227
B4UBZ6_ANASK/28-88
B4UC55_ANASK/391-457
B4UC78_ANASK/348-439
B4UCD3_ANASK/297-362
B4UCM7_ANASK/285-355
B4UCS4_ANASK/306-370
B4UCT7_ANASK/149-217
B4UD19_ANASK/491-558
B4UD35_ANASK/184-251
B4UDP8_ANASK/135-206
B4UDR7_ANASK/229-294
B4UE34_ANASK/351-424
B4UE38_ANASK/393-457
B4UE91_ANASK/364-432
B4UEG7_ANASK/105-175
B4UEP2_ANASK/163-231
B4UF06_ANASK/217-279
B4UF65_ANASK/290-357
B4UF88_ANASK/149-214
B4UF89_ANASK/404-470
B4UFA4_ANASK/227-291
B4UFK0_ANASK/241-307
B4UFU6_ANASK/392-458
B4UG63_ANASK/171-235
B4UG65_ANASK/148-218
B4UGB7_ANASK/434-504
B4UGT8_ANASK/292-364
B4UH35_ANASK/345-415
B4UH51_ANASK/210-278
B4UH85_ANASK/155-222
B4UHG9_ANASK/384-449
B4UHI8_ANASK/511-580
B4UHS5_ANASK/186-248
B4UI41_ANASK/459-534
B4UI42_ANASK/1449-1517
B4UIY1_ANASK/306-388
B4UIY6_ANASK/267-333
B4UIY9_ANASK/17-81
B4UIZ0_ANASK/423-489
B4UJ10_ANASK/254-318
B4UJD5_ANASK/838-911
B4UJK4_ANASK/139-200
B4UJS0_ANASK/337-405
B4UJS9_ANASK/218-286
B4UK85_ANASK/206-269
B4UKB2_ANASK/338-404
B4UKB3_ANASK/151-214
B4UKC7_ANASK/362-425
B4UKH5_ANASK/233-300
B4UKP9_ANASK/230-299
B4ULB0_ANASK/269-334
B4ULI0_ANASK/131-199
B4ULK5_ANASK/239-302
B4ULN5_ANASK/263-329
B4ULP7_ANASK/473-549
B4ULQ6_ANASK/469-535
B4UM04_ANASK/231-293
B4UM35_ANASK/262-327
B4UMA1_ANASK/181-247
B4UMD6_ANASK/307-398
B4UMI2_ANASK/329-419
B4UMJ6_ANASK/522-590
B4UX02_9ACTO/620-688
B4UXJ4_9ACTO/125-182
B4UXN1_9ACTO/244-311
B4UYH6_9ACTO/343-410
B4UYL0_9ACTO/614-682
B4UYN9_9ACTO/240-305
B4UZ95_9ACTO/255-322
B4V0Q4_9ACTO/292-359
B4V213_9ACTO/1350-1418
B4V268_9ACTO/302-369
B4V2H3_9ACTO/219-277
B4V5L4_9ACTO/209-267
B4V7N3_9ACTO/290-357
B4V8N5_9ACTO/615-683
B4V8P2_9ACTO/197-263
B4V9A5_9ACTO/228-284
B4V9W3_9ACTO/202-267
B4VA66_9ACTO/160-228
B4VAL7_9ACTO/302-369
B4VB69_9ACTO/287-354
B4VBN5_9ACTO/244-315
B4VD73_9ACTO/250-313
B4VE14_9ACTO/614-682
B4VEA3_9ACTO/253-311
B4VF40_9ACTO/146-210
B4VFL9_9ACTO/221-276
B4VG36_9ACTO/157-223
B4VGC7_9ACTO/777-845
B4VHK5_9CYAN/388-485
B4VIF1_9CYAN/570-638
B4VIH4_9CYAN/1255-1320
B4VIP5_9CYAN/547-612
B4VIQ5_9CYAN/275-336
B4VIQ8_9CYAN/519-587
B4VIR0_9CYAN/145-212
B4VIS0_9CYAN/1424-1492
B4VIX7_9CYAN/198-265
B4VJ32_9CYAN/636-704
B4VJ82_9CYAN/715-812
B4VJB8_9CYAN/504-601
B4VJD2_9CYAN/1730-1798
B4VJV8_9CYAN/294-362
B4VJW7_9CYAN/233-301
B4VK29_9CYAN/1310-1375
B4VK94_9CYAN/352-449
B4VKP1_9CYAN/518-586
B4VKS0_9CYAN/703-800
B4VKU4_9CYAN/312-380
B4VLG5_9CYAN/267-334
B4VM89_9CYAN/500-597
B4VM90_9CYAN/150-247
B4VM91_9CYAN/665-730
B4VMB1_9CYAN/241-307
B4VMP4_9CYAN/718-784
B4VMP8_9CYAN/166-232
B4VMU3_9CYAN/453-519
B4VMU4_9CYAN/213-310
B4VMV9_9CYAN/339-365
B4VN30_9CYAN/416-490
B4VND7_9CYAN/528-593
B4VNF9_9CYAN/399-466
B4VNR8_9CYAN/742-810
B4VNZ7_9CYAN/277-345
B4VPD1_9CYAN/150-247
B4VPJ0_9CYAN/622-719
B4VPQ0_9CYAN/198-266
B4VPQ1_9CYAN/200-268
B4VQ31_9CYAN/753-819
B4VQ32_9CYAN/178-275
B4VQ39_9CYAN/143-211
B4VQ57_9CYAN/1563-1632
B4VQ96_9CYAN/429-526
B4VQA8_9CYAN/665-762
B4VQB1_9CYAN/303-361
B4VQE3_9CYAN/386-454
B4VQE5_9CYAN/170-238
B4VQE6_9CYAN/140-208
B4VQP7_9CYAN/604-670
B4VQP9_9CYAN/157-223
B4VQQ0_9CYAN/638-735
B4VR49_9CYAN/647-744
B4VRD1_9CYAN/444-512
B4VRG3_9CYAN/829-909
B4VRL0_9CYAN/220-287
B4VRT8_9CYAN/578-646
B4VRT9_9CYAN/403-470
B4VRU1_9CYAN/186-254
B4VRV4_9CYAN/425-492
B4VSE4_9CYAN/797-894
B4VSM6_9CYAN/547-611
B4VSP9_9CYAN/590-656
B4VSQ0_9CYAN/170-267
B4VSR8_9CYAN/576-673
B4VSR9_9CYAN/324-390
B4VSS0_9CYAN/1189-1255
B4VSU0_9CYAN/201-283
B4VSV1_9CYAN/197-264
B4VSX9_9CYAN/260-326
B4VSY1_9CYAN/905-973
B4VT12_9CYAN/622-716
B4VT21_9CYAN/226-294
B4VT49_9CYAN/177-272
B4VT51_9CYAN/860-926
B4VTJ6_9CYAN/278-346
B4VU04_9CYAN/213-310
B4VU08_9CYAN/488-585
B4VU10_9CYAN/850-916
B4VUP4_9CYAN/375-440
B4VUR2_9CYAN/557-623
B4VUS1_9CYAN/856-922
B4VVM0_9CYAN/308-376
B4VVX2_9CYAN/190-254
B4VW55_9CYAN/193-290
B4VWE5_9CYAN/161-229
B4VWF7_9CYAN/185-253
B4VWF9_9CYAN/774-842
B4VWW1_9CYAN/1135-1232
B4VWX6_9CYAN/458-555
B4VWZ5_9CYAN/136-204
B4VX40_9CYAN/375-443
B4VXS8_9CYAN/335-432
B4VXY3_9CYAN/2266-2332
B4VXY5_9CYAN/917-1014
B4VYI6_9CYAN/90-157
B4VYP2_9CYAN/180-240
B4VYQ2_9CYAN/136-201
B4VZB3_9CYAN/282-350
B4VZB8_9CYAN/437-534
B4VZC7_9CYAN/1161-1258
B4VZF3_9CYAN/289-357
B4VZF4_9CYAN/907-972
B4VZR7_9CYAN/421-486
B4W005_9CYAN/152-216
B4W009_9CYAN/1572-1661
B4W013_9CYAN/316-384
B4W0C5_9CYAN/140-205
B4W0C6_9CYAN/1322-1390
B4W0J5_9CYAN/136-203
B4W0J6_9CYAN/997-1065
B4W0T3_9CYAN/322-389
B4W0W2_9CYAN/163-238
B4W116_9CYAN/255-322
B4W1F0_9CYAN/998-1064
B4W1S5_9CYAN/440-506
B4W1X4_9CYAN/337-434
B4W2S9_9CYAN/370-467
B4W2Z0_9CYAN/291-357
B4W2Z5_9CYAN/564-632
B4W372_9CYAN/182-279
B4W3D1_9CYAN/467-535
B4W3X0_9CYAN/90-156
B4W407_9CYAN/171-268
B4W443_9CYAN/726-791
B4W4E4_9CYAN/607-704
B4W4M8_9CYAN/808-874
B4W4M9_9CYAN/157-222
B4W4Z4_9CYAN/466-563
B4W5L3_9CAUL/543-609
B4W5X2_9CAUL/771-842
B4W6C2_9CAUL/310-375
B4W6N0_9CAUL/312-375
B4W6N7_9CAUL/270-334
B4W724_9CAUL/312-377
B4W7M4_9CAUL/261-326
B4W7W2_9CAUL/160-225
B4W833_9CAUL/312-377
B4W8V0_9CAUL/269-334
B4W8X4_9CAUL/251-309
B4W8Z6_9CAUL/466-531
B4W8Z8_9CAUL/376-444
B4W926_9CAUL/248-309
B4W969_9CAUL/274-357
B4W992_9CAUL/218-283
B4W9J1_9CAUL/306-374
B4W9K2_9CAUL/235-293
B4W9Q4_9CAUL/215-280
B4W9Y7_9CAUL/336-404
B4WBB2_9CAUL/159-224
B4WBN6_9CAUL/258-346
B4WBQ9_9CAUL/243-301
B4WBZ2_9CAUL/225-289
B4WC56_9CAUL/855-920
B4WC98_9CAUL/147-212
B4WC99_9CAUL/238-303
B4WCB8_9CAUL/213-276
B4WCI9_9CAUL/366-431
B4WCJ0_9CAUL/209-276
B4WCV2_9CAUL/141-209
B4WCV5_9CAUL/505-573
B4WCX0_9CAUL/122-179
B4WCY4_9CAUL/658-726
B4WCY6_9CAUL/515-583
B4WD12_9CAUL/218-288
B4WDG0_9CAUL/216-278
B4WDU1_9CAUL/259-329
B4WDW0_9CAUL/197-262
B4WDZ3_9CAUL/298-363
B4WEE6_9CAUL/220-287
B4WES2_9CAUL/201-266
B4WF14_9CAUL/508-578
B4WFD3_9CAUL/22-86
B4WFL2_9SYNE/273-337
B4WFP7_9SYNE/436-503
B4WFR4_9SYNE/294-356
B4WFY2_9SYNE/189-253
B4WFY5_9SYNE/191-256
B4WG53_9SYNE/518-586
B4WGV0_9SYNE/630-698
B4WGV2_9SYNE/177-245
B4WGV3_9SYNE/138-206
B4WGZ6_9SYNE/385-450
B4WH53_9SYNE/571-639
B4WH70_9SYNE/389-457
B4WI42_9SYNE/743-823
B4WI51_9SYNE/14-81
B4WI56_9SYNE/362-459
B4WID1_9SYNE/228-293
B4WID9_9SYNE/367-434
B4WIN6_9SYNE/90-187
B4WIN9_9SYNE/89-186
B4WJ11_9SYNE/432-499
B4WJ69_9SYNE/394-459
B4WJ91_9SYNE/374-439
B4WJI6_9SYNE/165-237
B4WJJ5_9SYNE/249-316
B4WKG8_9SYNE/385-453
B4WKH0_9SYNE/548-616
B4WKK8_9SYNE/270-337
B4WKW5_9SYNE/465-530
B4WKY3_9SYNE/393-461
B4WLE4_9SYNE/163-230
B4WLJ2_9SYNE/300-366
B4WLJ4_9SYNE/273-356
B4WLJ5_9SYNE/563-629
B4WLJ6_9SYNE/157-225
B4WLJ7_9SYNE/782-879
B4WLQ4_9SYNE/258-324
B4WMF0_9SYNE/171-239
B4WMF2_9SYNE/564-631
B4WMI3_9SYNE/466-532
B4WMW0_9SYNE/1114-1179
B4WMW4_9SYNE/227-288
B4WMW6_9SYNE/237-302
B4WMX1_9SYNE/339-404
B4WN65_9SYNE/181-254
B4WNE2_9SYNE/147-246
B4WNP9_9SYNE/1250-1327
B4WNQ2_9SYNE/702-799
B4WNU4_9SYNE/159-233
B4WP27_9SYNE/603-671
B4WP50_9SYNE/173-241
B4WPC1_9SYNE/310-376
B4WQ00_9SYNE/261-362
B4WQN2_9SYNE/362-436
B4WQN3_9SYNE/281-361
B4WRK4_9SYNE/150-214
B4WS59_9SYNE/325-406
B4WSS9_9SYNE/210-236
B4WSX4_9SYNE/959-1026
B4WT11_9SYNE/349-417
B4WT27_9SYNE/1060-1127
B4WT61_9SYNE/139-207
B4WTB3_9SYNE/858-925
B4WTC1_9SYNE/145-213
B4WTC3_9SYNE/324-392
B4WTG0_9SYNE/444-541
B4WTM3_9SYNE/563-660
B4WTP2_9SYNE/463-530
B4WTP4_9SYNE/299-363
B4WTQ0_9SYNE/230-328
B4WU02_9SYNE/167-234
B4WUT3_9SYNE/210-276
B4WUY4_9SYNE/253-316
B4WWM9_9GAMM/670-736
B4WX17_9GAMM/396-461
B4WXB6_9GAMM/228-292
B4WXR4_9GAMM/792-863
B4WXX6_9GAMM/309-374
B4WYF1_9GAMM/137-198
B4WYH5_9GAMM/428-492
B4WYM4_9GAMM/215-277
B4WZA4_9GAMM/66-129
B4WZE2_9GAMM/348-413
B4WZS6_9GAMM/224-327
B4WZT7_9GAMM/257-322
B4X091_9GAMM/639-704
B4X0T1_9GAMM/189-253
B4X1A3_9GAMM/552-620
B4X2B7_9GAMM/221-286
B4X2M8_9GAMM/202-269
B4X3K9_9GAMM/427-492
B4X3L0_9GAMM/318-384
B4X3P9_9GAMM/284-349
B4X3W9_9GAMM/224-282
B4X461_9GAMM/226-291
B4X487_9GAMM/233-292
B4X528_9GAMM/756-820
B4X5C1_9GAMM/399-464
B4X5F6_9GAMM/258-323
B4X5Q9_9GAMM/302-367
B4Y349_9BURK/55-120
B4YB07_SOYBN/893-957
B4YB08_SOYBN/900-964
B4YB09_SOYBN/892-956
B4YB10_SOYBN/905-968
B4YB11_SOYBN/916-980
B4YB12_SOYBN/868-931
B4YB13_SOYBN/803-867
B4YEW0_PSEFL/259-303
B4YSY0_ACIBA/313-377
B5AID0_SACOF/342-407
B5B9Z9_SALPK/395-460
B5BA05_SALPK/326-395
B5BAL5_SALPK/189-254
B5BAU6_SALPK/204-270
B5BBI8_SALPK/236-302
B5BCA6_SALPK/663-730
B5BDD5_SALPK/203-269
B5BDY3_SALPK/469-534
B5BEJ7_SALPK/246-310
B5BF16_SALPK/292-357
B5BF66_SALPK/240-304
B5BFZ0_SALPK/236-302
B5BGN4_SALPK/282-347
B5BHF9_SALPK/194-254
B5BIK7_SALPK/444-509
B5BJ07_SALPK/129-192
B5BJH8_SALPK/238-300
B5BJS2_SALPK/246-311
B5BK12_SALPK/142-202
B5BKA1_SALPK/212-272
B5BVI6_SALET/255-320
B5BVP9_SALET/246-311
B5BW06_SALET/145-205
B5BXZ4_SALET/236-302
B5BYB1_SALET/246-310
B5BZE5_SALET/292-357
B5BZU5_SALET/347-416
B5BZV1_SALET/395-460
B5C0C3_SALET/211-271
B5C0N3_SALET/236-302
B5C1P2_SALET/282-347
B5C2J6_SALET/230-290
B5C4J8_SALET/203-269
B5C593_SALET/428-493
B5C5M2_SALET/240-304
B5C6L0_SALET/469-534
B5C6W8_SALET/129-192
B5C762_SALET/663-730
B5C7I5_SALET/425-492
B5C7M2_SALET/238-300
B5C8B3_SALET/256-320
B5C989_SALET/230-290
B5CA65_SALET/428-493
B5CAD6_SALET/211-271
B5CBU6_SALET/292-357
B5CC60_SALET/240-304
B5CDU2_SALET/145-205
B5CE71_SALET/236-302
B5CEH3_SALET/469-534
B5CEU6_SALET/448-515
B5CF19_SALET/203-269
B5CFC1_SALET/129-192
B5CFH7_SALET/238-300
B5CG63_SALET/282-347
B5CGL1_SALET/236-302
B5CHY8_SALET/246-310
B5CIC0_SALET/663-730
B5CJC9_SALET/347-416
B5CJD5_SALET/395-460
B5CJX4_SALET/208-273
B5CK60_SALET/246-311
B5CKN8_9FIRM/277-344
B5CKS0_9FIRM/233-295
B5CLD7_9FIRM/89-153
B5CLM4_9FIRM/91-159
B5CMB2_9FIRM/264-331
B5CNA4_9FIRM/124-189
B5CPP8_9FIRM/87-152
B5CPR8_9FIRM/654-720
B5CQ62_9FIRM/244-310
B5CQE6_9FIRM/495-560
B5CRP4_9FIRM/164-232
B5CSY4_9FIRM/220-286
B5CT65_9FIRM/129-197
B5CTC8_9FIRM/118-185
B5CTV4_9BACE/834-900
B5CTY9_9BACE/229-297
B5CUG3_9BACE/797-863
B5CV03_9BACE/813-879
B5CVB3_9BACE/891-956
B5CVH8_9BACE/820-886
B5CW93_9BACE/869-940
B5CXB5_9BACE/215-281
B5CY72_9BACE/297-362
B5CYA2_9BACE/802-870
B5CZ21_9BACE/848-913
B5CZW2_9BACE/798-864
B5CZX4_9BACE/710-773
B5D068_9BACE/333-398
B5D0J1_9BACE/17-83
B5D1V9_9BACE/232-298
B5D214_9BACE/807-872
B5D282_9BACE/286-354
B5D2C6_9BACE/858-922
B5D2X1_9BACE/368-435
B5D354_9BACE/939-1005
B5D3E9_9BACE/299-364
B5D3T8_9BACE/811-877
B5D404_9BACE/865-930
B5D4B9_9BACE/498-564
B5E2J9_STRP4/231-297
B5E391_STRP4/218-283
B5E3I1_STRP4/216-283
B5E3T7_STRP4/235-301
B5E4W1_STRP4/208-274
B5E5W7_STRP4/119-184
B5E7Q4_GEOBB/523-590
B5E7Q5_GEOBB/257-325
B5E7Q6_GEOBB/136-204
B5E7Q7_GEOBB/459-527
B5E7R3_GEOBB/59-125
B5E7W8_GEOBB/517-582
B5E7Y7_GEOBB/185-250
B5E805_GEOBB/437-503
B5E884_GEOBB/570-635
B5E8B3_GEOBB/196-261
B5E8G6_GEOBB/270-335
B5E8X9_GEOBB/84-151
B5E9B8_GEOBB/188-256
B5E9D8_GEOBB/181-245
B5E9H6_GEOBB/196-262
B5E9K8_GEOBB/301-366
B5E9Q3_GEOBB/361-452
B5E9Q6_GEOBB/546-610
B5EA05_GEOBB/740-806
B5EA15_GEOBB/258-322
B5EAD2_GEOBB/139-204
B5EAD3_GEOBB/438-503
B5EAI4_GEOBB/342-410
B5EAN6_GEOBB/365-433
B5EAU9_GEOBB/177-242
B5EB17_GEOBB/222-289
B5EB19_GEOBB/310-376
B5EBI9_GEOBB/588-653
B5EBM9_GEOBB/456-522
B5EBU2_GEOBB/313-379
B5EBU3_GEOBB/398-466
B5EBX6_GEOBB/325-393
B5EC01_GEOBB/259-325
B5EC99_GEOBB/456-521
B5ECB8_GEOBB/628-693
B5ECC5_GEOBB/306-371
B5ECD6_GEOBB/336-401
B5ECK2_GEOBB/279-347
B5ECM7_GEOBB/475-543
B5ECZ1_GEOBB/250-316
B5ECZ2_GEOBB/473-539
B5ED04_GEOBB/402-469
B5ED09_GEOBB/150-218
B5ED97_GEOBB/301-365
B5EDB3_GEOBB/393-457
B5EDD2_GEOBB/156-222
B5EDD7_GEOBB/307-372
B5EDE6_GEOBB/63-131
B5EDE8_GEOBB/569-636
B5EDF4_GEOBB/891-956
B5EDG9_GEOBB/427-494
B5EDH1_GEOBB/386-452
B5EDH7_GEOBB/194-258
B5EE93_GEOBB/429-494
B5EEA7_GEOBB/442-508
B5EED7_GEOBB/441-507
B5EEM4_GEOBB/246-314
B5EEQ2_GEOBB/114-181
B5EES0_GEOBB/504-569
B5EES7_GEOBB/503-568
B5EES8_GEOBB/584-649
B5EET8_GEOBB/215-280
B5EF38_GEOBB/424-492
B5EFB5_GEOBB/303-368
B5EFL7_GEOBB/534-605
B5EFM2_GEOBB/344-410
B5EFV1_GEOBB/391-455
B5EFW1_GEOBB/160-221
B5EFW4_GEOBB/641-706
B5EG81_GEOBB/547-613
B5EGB6_GEOBB/320-411
B5EGB8_GEOBB/397-467
B5EGH3_GEOBB/864-930
B5EGJ5_GEOBB/392-458
B5EGJ6_GEOBB/355-419
B5EGL9_GEOBB/298-363
B5EGM0_GEOBB/585-653
B5EGQ9_GEOBB/243-310
B5EGR1_GEOBB/594-662
B5EGW7_GEOBB/324-390
B5EH12_GEOBB/150-215
B5EH59_GEOBB/295-363
B5EH77_GEOBB/666-734
B5EHC9_GEOBB/618-682
B5EHE1_GEOBB/677-742
B5EHE5_GEOBB/228-294
B5EHI0_GEOBB/129-197
B5EHN6_GEOBB/631-696
B5EHS1_GEOBB/371-436
B5EIA8_GEOBB/135-200
B5EIE7_GEOBB/327-395
B5EIG7_GEOBB/486-551
B5EIJ7_GEOBB/102-168
B5EIN7_GEOBB/480-545
B5EIS9_GEOBB/428-493
B5EIX1_GEOBB/349-440
B5EIY7_GEOBB/910-974
B5EIZ5_GEOBB/284-349
B5EIZ9_GEOBB/358-426
B5EJ10_GEOBB/502-567
B5EJI0_ACIF5/509-579
B5EJI4_ACIF5/281-343
B5EJR2_ACIF5/214-274
B5EJY6_ACIF5/218-283
B5EL19_ACIF5/682-749
B5ELA1_ACIF5/306-370
B5ELJ0_ACIF5/226-286
B5EMI5_ACIF5/265-333
B5EPH3_ACIF5/136-196
B5EPW9_ACIF5/259-327
B5EQP0_ACIF5/206-273
B5EQX6_ACIF5/205-267
B5ERL1_ACIF5/219-278
B5ESI5_VIBFM/212-277
B5ESL4_VIBFM/343-409
B5ESV1_VIBFM/227-293
B5ESV5_VIBFM/239-303
B5ESY4_VIBFM/249-315
B5ET07_VIBFM/368-433
B5ET39_VIBFM/221-286
B5ETD4_VIBFM/352-417
B5EVG4_VIBFM/290-355
B5EVH3_VIBFM/240-305
B5EWT1_SALA4/203-269
B5EXW0_SALA4/240-304
B5EYA3_SALA4/428-493
B5EYV6_SALA4/469-534
B5EZE1_SALA4/663-730
B5EZX7_SALA4/129-192
B5F0C9_SALA4/448-515
B5F0P2_SALA4/238-300
B5F1I6_SALA4/246-311
B5F1X8_SALA4/236-302
B5F2G7_SALA4/135-195
B5F307_SALA4/246-310
B5F4Q3_SALA4/292-357
B5F547_SALA4/255-320
B5F671_SALA4/236-302
B5F6H6_SALA4/214-274
B5F6X9_SALA4/282-347
B5F7A6_SALA4/395-460
B5F7B2_SALA4/347-416
B5F8L7_SALA4/230-290
B5FA04_VIBFM/205-272
B5FAG5_VIBFM/289-354
B5FAK6_VIBFM/282-347
B5FAM1_VIBFM/452-520
B5FBG3_VIBFM/368-433
B5FBT5_VIBFM/248-309
B5FC57_VIBFM/789-854
B5FE28_VIBFM/327-392
B5FED8_VIBFM/449-515
B5FF52_VIBFM/455-520
B5FFC7_VIBFM/127-192
B5FFE6_VIBFM/226-285
B5FGQ9_VIBFM/125-191
B5FID5_SALDC/211-271
B5FIK6_SALDC/395-460
B5FIL1_SALDC/347-416
B5FIQ8_SALDC/282-347
B5FJS2_SALDC/230-290
B5FKQ3_SALDC/203-269
B5FME8_SALDC/428-493
B5FMU9_SALDC/240-304
B5FND8_SALDC/663-730
B5FNR2_SALDC/436-501
B5FNZ6_SALDC/129-192
B5FPP1_SALDC/448-515
B5FPQ8_SALDC/238-300
B5FQL8_SALDC/246-311
B5FR23_SALDC/236-302
B5FRG6_SALDC/145-205
B5FS80_SALDC/246-310
B5FTE3_SALDC/256-320
B5FTW1_SALDC/292-357
B5FV44_SALDC/236-302
B5G4Z6_GOSBA/147-212
B5G711_9ACTO/614-682
B5G719_9ACTO/211-277
B5G796_9ACTO/280-343
B5G7E1_9ACTO/1370-1438
B5GDI0_9ACTO/202-267
B5GH17_9ACTO/163-231
B5GID9_9ACTO/148-214
B5GIR7_9ACTO/300-367
B5GJT6_9ACTO/120-184
B5GL11_STRCL/273-334
B5GLE6_STRCL/218-285
B5GLR1_STRCL/147-212
B5GLT6_STRCL/219-284
B5GNK9_STRCL/132-196
B5GP23_STRCL/153-219
B5GP66_STRCL/244-315
B5GSL7_STRCL/239-303
B5GSY9_STRCL/273-340
B5GU89_STRCL/187-252
B5GUP4_STRCL/614-682
B5GUQ2_STRCL/195-261
B5GUW4_STRCL/233-296
B5GXT7_STRCL/202-266
B5GYA5_STRCL/245-308
B5GYD6_STRCL/1354-1422
B5GYH6_STRCL/265-333
B5GYN2_STRCL/137-202
B5H151_STRCL/164-229
B5H199_STRCL/316-383
B5H1M5_STRCL/229-285
B5H280_STRCL/332-400
B5H4B6_STRCL/124-188
B5H5D3_STRPR/155-221
B5H5J4_STRPR/241-312
B5H6G8_STRPR/150-214
B5H8G4_STRPR/161-229
B5H8P9_STRPR/614-682
B5H8Q7_STRPR/192-258
B5H9D6_STRPR/255-316
B5HCQ7_STRPR/237-300
B5HF81_STRPR/246-309
B5HFB5_STRPR/1356-1424
B5HFT2_STRPR/220-272
B5HGK9_STRPR/138-202
B5HH67_STRPR/597-665
B5HI68_STRPR/216-274
B5HID5_STRPR/243-307
B5HIT6_STRPR/202-267
B5HIZ7_STRPR/761-829
B5HKJ4_STRPR/126-190
B5HLN8_9ACTO/140-204
B5HLQ2_9ACTO/155-221
B5HLW8_9ACTO/253-324
B5HMU5_9ACTO/217-275
B5HMX0_9ACTO/125-189
B5HNJ7_9ACTO/215-270
B5HTC6_9ACTO/269-334
B5HU94_9ACTO/300-367
B5HV20_9ACTO/283-354
B5HVA8_9ACTO/264-331
B5HVQ0_9ACTO/269-334
B5HX68_9ACTO/202-266
B5HXF0_9ACTO/941-1009
B5HYH4_9ACTO/224-282
B5I194_9ACTO/378-442
B5I2H0_9ACTO/192-258
B5I2H9_9ACTO/613-681
B5I4Y7_9ACTO/11-78
B5I519_9ACTO/142-210
B5I7J8_9ACTO/292-359
B5I7Y5_9ACTO/291-358
B5IA56_ACIB4/977-1038
B5IEE2_ACIB4/1362-1423
B5IEQ7_ACIB4/1362-1423
B5IG64_ACIB4/978-1038
B5IHZ1_9CHRO/219-281
B5IMB3_9CHRO/137-201
B5IML9_9CHRO/401-469
B5INC4_9CHRO/151-211
B5IP06_9CHRO/222-247
B5IPX7_9CHRO/243-309
B5IQF8_9CHRO/129-192
B5IYH0_9RHOB/227-295
B5IZZ7_9RHOB/211-276
B5J0X2_9RHOB/351-415
B5J2J6_9RHOB/324-389
B5J5A2_9RHOB/475-546
B5J5Y0_9RHOB/346-412
B5J689_9RHOB/113-180
B5J6F7_9RHOB/240-307
B5J6H4_9RHOB/237-294
B5J8K5_9RHOB/369-437
B5J8M2_9RHOB/362-430
B5J9L4_9RHOB/369-437
B5JA26_9RHOB/669-735
B5JB32_9RHOB/337-402
B5JCE8_9RHOB/98-163
B5JCK8_9BACT/197-262
B5JCM1_9BACT/280-345
B5JD21_9BACT/282-348
B5JD42_9BACT/523-589
B5JDA6_9BACT/376-441
B5JDE6_9BACT/198-263
B5JDJ0_9BACT/161-232
B5JDT6_9BACT/813-878
B5JDX8_9BACT/91-155
B5JEJ0_9BACT/403-468
B5JF70_9BACT/160-225
B5JF71_9BACT/644-711
B5JFB2_9BACT/154-219
B5JG04_9BACT/823-888
B5JGN5_9BACT/825-890
B5JGQ1_9BACT/904-970
B5JGW3_9BACT/206-271
B5JH28_9BACT/363-431
B5JH69_9BACT/340-407
B5JH91_9BACT/220-286
B5JHA5_9BACT/336-402
B5JHH1_9BACT/873-939
B5JHP7_9BACT/352-417
B5JI35_9BACT/207-272
B5JI57_9BACT/217-282
B5JI67_9BACT/148-209
B5JI77_9BACT/236-300
B5JIG6_9BACT/194-262
B5JIT9_9BACT/274-339
B5JIX1_9BACT/280-345
B5JJ31_9BACT/274-339
B5JJ41_9BACT/164-229
B5JJ71_9BACT/465-529
B5JJA1_9BACT/487-552
B5JKD3_9BACT/173-238
B5JKG1_9BACT/309-374
B5JKK8_9BACT/649-714
B5JKL9_9BACT/813-878
B5JKM3_9BACT/282-347
B5JKQ0_9BACT/629-694
B5JL18_9BACT/386-453
B5JL54_9BACT/808-873
B5JLB2_9BACT/216-284
B5JLB2_9BACT/663-733
B5JLB9_9BACT/221-287
B5JLG4_9BACT/433-502
B5JLI1_9BACT/909-975
B5JLJ6_9BACT/156-218
B5JLK6_9BACT/131-200
B5JLN9_9BACT/351-417
B5JLS6_9BACT/384-445
B5JLX6_9BACT/239-304
B5JM65_9BACT/399-464
B5JME7_9BACT/898-964
B5JMR7_9BACT/293-358
B5JMS0_9BACT/894-960
B5JN00_9BACT/922-987
B5JN99_9BACT/190-255
B5JNL1_9BACT/946-1011
B5JNS7_9BACT/114-179
B5JP18_9BACT/1086-1151
B5JPA3_9BACT/287-352
B5JPB3_9BACT/283-346
B5JPC3_9BACT/464-566
B5JPC5_9BACT/156-258
B5JPN9_9BACT/685-751
B5JPT8_9BACT/196-264
B5JPX9_9BACT/896-962
B5JQ89_9BACT/261-326
B5JQC9_9BACT/727-791
B5JQD0_9BACT/174-242
B5JQG0_9BACT/279-345
B5JQJ2_9BACT/160-224
B5JR65_9BACT/274-339
B5JRH1_9BACT/241-306
B5JRM8_9GAMM/322-390
B5JSW6_9GAMM/130-194
B5JSX8_9GAMM/221-286
B5JSY4_9GAMM/256-321
B5JUC1_9GAMM/228-292
B5JV12_9GAMM/203-272
B5JVA8_9GAMM/228-291
B5JVF7_9GAMM/228-294
B5JWD0_9GAMM/206-272
B5JWQ2_9GAMM/221-285
B5JWX5_9GAMM/294-359
B5JXH2_9GAMM/289-354
B5JYX1_9RHOB/365-433
B5JZ49_9RHOB/119-184
B5K029_9RHOB/408-474
B5K176_9RHOB/351-415
B5K1G2_9RHOB/177-221
B5K1N1_9RHOB/240-307
B5K518_9RHOB/497-568
B5K535_9RHOB/113-180
B5K6Y9_9RHOB/211-275
B5K7T4_9RHOB/311-379
B5KCP0_9RHOB/252-317
B5KD55_9RHOB/669-735
B5KE59_9RHOB/203-260
B5KE75_9RHOB/339-407
B5LWN0_9PHYC/232-290
B5LWN8_9PHYC/485-552
B5M445_9BACT/827-897
B5MAD1_9NOCA/265-328
B5MEU3_9LACT/228-293
B5MGU0_SALET/428-493
B5MHS1_SALET/230-290
B5MII2_SALET/448-515
B5MIV7_SALET/469-534
B5MJW1_SALET/292-357
B5MM28_SALET/240-304
B5MMY5_SALET/238-300
B5MN44_SALET/129-192
B5MN74_SALET/211-271
B5MNE7_SALET/395-460
B5MNF3_SALET/347-416
B5MNS6_SALET/203-269
B5MP23_SALET/236-302
B5MPB2_SALET/282-347
B5MPP9_SALET/256-320
B5MPW2_SALET/145-205
B5MQQ9_SALET/236-302
B5MQX7_SALET/246-310
B5MRB0_SALET/663-730
B5MTD4_SALET/246-311
B5MUV4_SALET/255-320
B5MVP0_SALET/236-302
B5MWP8_SALET/230-290
B5MXE1_SALET/240-304
B5MYN0_SALET/145-205
B5MYW8_SALET/238-300
B5N0G1_SALET/203-269
B5N0U8_SALET/428-493
B5N117_SALET/246-310
B5N1A6_SALET/469-534
B5N268_SALET/663-730
B5N2G6_SALET/448-515
B5N3C2_SALET/292-357
B5N3U8_SALET/236-302
B5N5A1_SALET/211-271
B5N5T8_SALET/282-347
B5N6W2_SALET/246-311
B5N6Z6_SALET/357-426
B5N702_SALET/395-460
B5N769_SALET/129-192
B5N8M3_SALET/203-269
B5N8W8_SALET/145-205
B5N9P0_SALET/255-320
B5NAM0_SALET/326-395
B5NAM6_SALET/395-460
B5NAV0_SALET/211-271
B5NBS9_SALET/292-357
B5NCF5_SALET/236-302
B5NDE9_SALET/230-290
B5NDQ7_SALET/428-493
B5NEC5_SALET/240-304
B5NEQ4_SALET/469-534
B5NF25_SALET/448-515
B5NF51_SALET/246-310
B5NG55_SALET/663-730
B5NH21_SALET/238-300
B5NH92_SALET/129-192
B5NIB5_SALET/236-302
B5NJH2_SALET/282-347
B5NJK7_SALET/246-311
B5NK46_SALET/240-304
B5NKI1_SALET/469-534
B5NKV8_SALET/448-515
B5NL18_SALET/211-271
B5NM01_SALET/255-320
B5NMV9_SALET/663-730
B5NNZ7_SALET/292-357
B5NPC0_SALET/145-205
B5NQR1_SALET/236-302
B5NR59_SALET/282-347
B5NS67_SALET/203-269
B5NSV7_SALET/230-290
B5NTK6_SALET/129-192
B5NTS0_SALET/238-300
B5NUN1_SALET/428-493
B5NUV6_SALET/231-297
B5NV42_SALET/347-416
B5NV48_SALET/395-460
B5NVK0_SALET/246-310
B5NX27_SALET/246-311
B5NXV4_SALET/203-269
B5NYQ3_SALET/663-730
B5NZI7_SALET/347-416
B5NZJ3_SALET/395-460
B5NZR6_SALET/211-271
B5P190_SALET/428-493
B5P1W4_SALET/230-290
B5P2N8_SALET/240-304
B5P334_SALET/469-534
B5P3G8_SALET/448-515
B5P3X3_SALET/292-357
B5P4Q7_SALET/282-347
B5P4Y8_SALET/236-302
B5P6C1_SALET/145-205
B5P6S1_SALET/236-302
B5P7G7_SALET/238-300
B5P7M0_SALET/129-192
B5P870_SALET/255-320
B5P8C4_SALET/246-310
B5P9P0_SALET/246-311
B5PAE1_SALET/448-515
B5PAR7_SALET/469-534
B5PB54_SALET/240-304
B5PBI2_SALET/428-493
B5PCF8_SALET/230-290
B5PCZ1_SALET/203-269
B5PDT0_SALET/211-271
B5PEP5_SALET/282-347
B5PF37_SALET/236-302
B5PG37_SALET/663-730
B5PGG9_SALET/292-357
B5PIR5_SALET/145-205
B5PJJ9_SALET/238-300
B5PJQ8_SALET/129-192
B5PK05_SALET/236-302
B5PL28_SALET/347-416
B5PL34_SALET/395-460
B5PMN3_SALET/246-310
B5PN54_SALET/246-311
B5PQD1_SALHA/240-304
B5PQY2_SALHA/428-493
B5PR61_SALHA/230-290
B5PSA7_SALHA/203-269
B5PTQ8_SALHA/448-515
B5PU36_SALHA/469-534
B5PUQ5_SALHA/246-310
B5PV62_SALHA/292-357
B5PVL2_SALHA/255-320
B5PWE9_SALHA/282-347
B5PWY8_SALHA/236-302
B5PXB0_SALHA/238-300
B5PXG5_SALHA/129-192
B5PY31_SALHA/145-205
B5PZ14_SALHA/395-460
B5PZ20_SALHA/347-416
B5PZW8_SALHA/236-302
B5Q0A7_SALHA/663-730
B5Q0V9_SALHA/246-311
B5Q0Y6_SALHA/211-271
B5Q283_SALVI/425-492
B5Q2P5_SALVI/255-320
B5Q2W2_SALVI/469-534
B5Q3V3_SALVI/240-304
B5Q4D6_SALVI/145-205
B5Q4T2_SALVI/246-311
B5Q529_SALVI/238-300
B5Q582_SALVI/129-192
B5Q5V2_SALVI/236-302
B5Q675_SALVI/428-493
B5Q748_SALVI/292-357
B5Q7Y7_SALVI/230-290
B5Q891_SALVI/246-310
B5Q901_SALVI/282-347
B5QC02_SALVI/663-730
B5QC96_SALVI/211-271
B5QCH0_SALVI/395-460
B5QCH6_SALVI/347-416
B5QDP7_SALVI/203-269
B5QEH4_SALVI/236-302
B5QHB0_CAMJE/191-249
B5QHP1_CAMJE/224-286
B5QIS3_CAMJE/131-193
B5QJB6_LACRH/203-270
B5QJI3_LACRH/148-214
B5QK20_LACRH/273-340
B5QK95_LACRH/328-395
B5QKB3_LACRH/124-185
B5QKJ4_LACRH/252-318
B5QL37_LACRH/81-145
B5QLG4_LACRH/379-446
B5QM60_LACRH/153-220
B5QMH5_LACRH/120-181
B5QQS0_LACRH/133-199
B5QTE7_SALEP/203-269
B5QTT2_SALEP/253-319
B5QUF4_SALEP/211-271
B5QUJ3_SALEP/246-310
B5QUN7_SALEP/444-509
B5QV65_SALEP/395-460
B5QVR6_SALEP/357-426
B5QWA1_SALEP/129-192
B5QWE7_SALEP/663-730
B5QWP3_SALEP/292-357
B5QWZ1_SALEP/238-300
B5QYF8_SALEP/246-311
B5QZ15_SALEP/236-302
B5QZX0_SALEP/142-202
B5R032_SALEP/236-302
B5R0C3_SALEP/240-304
B5R0K1_SALEP/282-347
B5R244_SALEP/469-534
B5R361_SALEP/194-254
B5R3C1_SALEP/256-320
B5R3T0_SALEP/448-515
B5R668_SALG2/663-730
B5R6E6_SALG2/236-302
B5R6Q0_SALG2/203-269
B5R7L3_SALG2/194-254
B5R956_SALG2/142-202
B5R9W7_SALG2/256-320
B5RAJ0_SALG2/211-271
B5RAR5_SALG2/395-460
B5RAS1_SALG2/357-426
B5RBX1_SALG2/240-304
B5RC96_SALG2/436-501
B5RCM5_SALG2/448-515
B5RD33_SALG2/253-319
B5RDB4_SALG2/246-310
B5RDT7_SALG2/292-357
B5RED7_SALG2/236-302
B5RES6_SALG2/282-347
B5RFB3_SALG2/238-300
B5RFG6_SALG2/129-192
B5RFI1_SALG2/244-309
B5RLX8_BORDL/756-821
B5RMV5_BORDL/152-219
B5RQA0_BORRA/152-219
B5RRM6_BORRA/756-821
B5RU34_DEBHA/486-550
B5RVF2_RALSO/168-233
B5RVL5_RALSO/432-506
B5RVT4_RALSO/141-214
B5RVT5_RALSO/220-287
B5RWA6_RALSO/307-372
B5RWM5_RALSO/187-259
B5RWN7_RALSO/250-315
B5RX21_RALSO/206-271
B5RX37_RALSO/378-443
B5RXC7_RALSO/226-291
B5RXD8_RALSO/261-326
B5RYF9_RALSO/78-143
B5RYN1_RALSO/499-564
B5RYV5_RALSO/418-485
B5RYW5_RALSO/406-474
B5RYY4_RALSO/320-387
B5RZY8_RALSO/215-255
B5S062_RALSO/414-472
B5S0Z6_RALSO/241-306
B5S117_RALSO/234-299
B5S1C3_RALSO/176-240
B5S2R1_RALSO/206-272
B5S340_RALSO/628-698
B5S390_RALSO/240-299
B5S3G9_RALSO/306-373
B5S3I8_RALSO/126-189
B5S3Z3_RALSO/246-312
B5S421_RALSO/244-309
B5S5P7_RALSO/300-364
B5S5Q9_RALSO/297-363
B5S5S2_RALSO/218-276
B5S7F9_RALSO/570-641
B5S818_RALSO/432-498
B5S8Q5_RALSO/272-336
B5S9L6_RALSO/135-198
B5SA97_RALSO/135-198
B5SAM5_RALSO/320-387
B5SAP4_RALSO/406-474
B5SAQ3_RALSO/418-485
B5SAY7_RALSO/306-373
B5SB75_RALSO/215-280
B5SBZ1_RALSO/246-312
B5SC23_RALSO/244-309
B5SDH0_RALSO/300-364
B5SDI1_RALSO/297-363
B5SE46_RALSO/432-498
B5SEN0_RALSO/137-202
B5SEP0_RALSO/224-289
B5SEU7_RALSO/570-641
B5SGP5_RALSO/278-342
B5SHG7_RALSO/262-327
B5SI71_RALSO/220-287
B5SI72_RALSO/141-214
B5SID2_RALSO/432-506
B5SJ07_RALSO/192-264
B5SJ18_RALSO/250-315
B5SJD1_RALSO/206-272
B5SJN6_RALSO/206-271
B5SK07_RALSO/381-446
B5SKC0_RALSO/240-299
B5SKF6_RALSO/241-306
B5SLB0_RALSO/307-372
B5SLD7_RALSO/1-60
B5SLU6_RALSO/176-240
B5TQV4_ORYSI/281-346
B5U9F5_SOYBN/900-964
B5UHB9_BACCE/159-220
B5UHL0_BACCE/355-420
B5UI27_BACCE/238-304
B5UI60_BACCE/284-349
B5UI66_BACCE/186-250
B5UII0_BACCE/196-260
B5UII4_BACCE/381-445
B5UIJ9_BACCE/364-431
B5UJ03_BACCE/191-258
B5UJ16_BACCE/262-328
B5UJ80_BACCE/234-300
B5UJR5_BACCE/126-193
B5UK91_BACCE/495-563
B5UKS3_BACCE/290-352
B5UL31_BACCE/207-272
B5ULX9_BACCE/238-304
B5UM57_BACCE/260-326
B5UMA1_BACCE/585-647
B5UN88_BACCE/85-152
B5UND7_BACCE/360-427
B5UNM9_BACCE/254-321
B5UNY1_BACCE/192-249
B5UP16_BACCE/396-461
B5UP53_BACCE/141-208
B5UPL3_BACCE/258-324
B5UQ53_BACCE/247-312
B5UQQ4_BACCE/382-449
B5UR17_BACCE/63-129
B5URZ4_BACCE/133-199
B5USF4_BACCE/210-272
B5UTA2_BACCE/160-227
B5UU43_BACCE/167-228
B5UUJ8_BACCE/243-305
B5UUY4_BACCE/251-317
B5UW89_BACCE/203-268
B5UW97_BACCE/357-420
B5UX09_BACCE/244-311
B5UX28_BACCE/108-175
B5UX80_BACCE/241-308
B5UXW4_BACCE/136-202
B5UXY0_BACCE/197-262
B5UYP9_BACCE/154-220
B5UZB9_BACCE/203-269
B5UZC6_BACCE/362-425
B5UZJ1_BACCE/160-227
B5V043_BACCE/162-223
B5V0K7_BACCE/243-305
B5V1S9_BACCE/191-258
B5V2F9_BACCE/238-304
B5V555_BACCE/495-563
B5V5S8_BACCE/382-449
B5V6U7_BACCE/290-352
B5V7Z3_BACCE/355-420
B5V885_BACCE/256-323
B5V8Z4_BACCE/247-312
B5V948_BACCE/141-208
B5V990_BACCE/397-462
B5V9L0_BACCE/360-427
B5V9Z8_BACCE/192-249
B5VA82_BACCE/210-272
B5VAG6_BACCE/133-199
B5VAN3_BACCE/238-304
B5VAR8_BACCE/272-337
B5VAS3_BACCE/186-250
B5VBA4_BACCE/85-152
B5VBQ7_BACCE/233-298
B5VCD7_BACCE/254-321
B5VCL6_BACCE/258-324
B5VCQ8_BACCE/364-431
B5VCS3_BACCE/380-444
B5VCS7_BACCE/196-260
B5VCW3_BACCE/276-343
B5VD16_BACCE/234-300
B5VU14_SPIMA/157-227
B5VU15_SPIMA/799-864
B5VU29_SPIMA/590-658
B5VU38_SPIMA/141-209
B5VU52_SPIMA/731-796
B5VU84_SPIMA/149-218
B5VU87_SPIMA/1375-1443
B5VV05_SPIMA/223-289
B5VV37_SPIMA/466-563
B5VV57_SPIMA/229-296
B5VVD5_SPIMA/98-150
B5VVN5_SPIMA/37-99
B5VVN7_SPIMA/899-965
B5VW22_SPIMA/563-628
B5VW46_SPIMA/779-847
B5VW80_SPIMA/324-392
B5VW84_SPIMA/439-536
B5VWD4_SPIMA/431-499
B5VWG9_SPIMA/222-319
B5VWI5_SPIMA/911-976
B5VWM0_SPIMA/669-734
B5VWS5_SPIMA/138-203
B5VXA3_SPIMA/409-480
B5VXA4_SPIMA/11-80
B5VXW8_SPIMA/1147-1244
B5VXW9_SPIMA/1526-1623
B5VXX4_SPIMA/299-364
B5VY09_SPIMA/947-1044
B5VYZ6_SPIMA/175-272
B5VZ15_SPIMA/602-699
B5VZJ7_SPIMA/157-232
B5VZL5_SPIMA/91-159
B5W006_SPIMA/562-626
B5W0I0_SPIMA/447-515
B5W0Q2_SPIMA/581-646
B5W0Q3_SPIMA/147-244
B5W0V9_SPIMA/172-236
B5W0X9_SPIMA/322-390
B5W0Z5_SPIMA/54-100
B5W1D4_SPIMA/181-247
B5W1Q2_SPIMA/904-1001
B5W1U7_SPIMA/246-320
B5W1X6_SPIMA/85-152
B5W221_SPIMA/536-601
B5W263_SPIMA/1213-1310
B5W267_SPIMA/3-29
B5W2K7_SPIMA/440-537
B5W2M9_SPIMA/127-193
B5W3I8_SPIMA/142-210
B5W3I9_SPIMA/136-202
B5W3L1_SPIMA/291-344
B5W3P9_SPIMA/420-487
B5W3V1_SPIMA/351-419
B5W3X4_SPIMA/442-509
B5W403_SPIMA/95-162
B5W4L4_SPIMA/98-165
B5W5K9_SPIMA/599-667
B5W5N8_SPIMA/252-322
B5W5U0_SPIMA/346-443
B5W5Z4_SPIMA/604-701
B5W680_SPIMA/821-918
B5W6J5_SPIMA/883-948
B5W733_SPIMA/173-270
B5W763_SPIMA/566-632
B5W7A9_SPIMA/268-365
B5W7K1_SPIMA/570-638
B5W8D1_SPIMA/150-215
B5W8I0_SPIMA/181-278
B5W9I3_SPIMA/294-359
B5W9P3_SPIMA/1397-1465
B5W9R1_SPIMA/144-212
B5WA85_SPIMA/440-508
B5WAL1_9BURK/592-658
B5WAW2_9BURK/252-321
B5WBK6_9BURK/235-300
B5WBX1_9BURK/398-465
B5WCM8_9BURK/1615-1684
B5WCZ6_9BURK/237-302
B5WD16_9BURK/539-610
B5WDK0_9BURK/219-277
B5WDQ8_9BURK/210-276
B5WE23_9BURK/215-274
B5WE59_9BURK/674-744
B5WE91_9BURK/234-300
B5WEB1_9BURK/245-310
B5WEC6_9BURK/246-312
B5WEL7_9BURK/217-283
B5WFQ3_9BURK/997-1065
B5WGV1_9BURK/228-296
B5WGV2_9BURK/141-209
B5WH50_9BURK/1563-1627
B5WH51_9BURK/564-632
B5WHF3_9BURK/248-305
B5WHJ0_9BURK/218-283
B5WHX6_9BURK/680-754
B5WI26_9BURK/235-301
B5WI78_9BURK/325-391
B5WIW9_9BURK/236-302
B5WIX1_9BURK/237-303
B5WJC2_9BURK/314-378
B5WJG8_9BURK/237-291
B5WJI6_9BURK/1-58
B5WK21_9BURK/278-343
B5WLU1_9BURK/35-102
B5WPI8_9BURK/230-295
B5WPK3_9BURK/153-219
B5WPS1_9BURK/245-310
B5WPT0_9BURK/219-284
B5WPU3_9BURK/215-273
B5WRK0_9BURK/359-422
B5WRK6_9BURK/212-277
B5WRM1_9BURK/283-370
B5WRM3_9BURK/290-356
B5WRN1_9BURK/234-292
B5WRQ1_9BURK/591-661
B5WS44_9BURK/206-272
B5WSG3_9BURK/846-911
B5WT54_9BURK/425-488
B5WTR7_9BURK/357-422
B5WU54_9BURK/201-270
B5WUW6_9BURK/286-352
B5WVY4_9BURK/130-188
B5WVZ4_9BURK/283-370
B5XIT1_STRPZ/242-308
B5XJV6_STRPZ/270-336
B5XKB5_STRPZ/208-274
B5XKZ3_STRPZ/194-256
B5XLR7_STRPZ/218-285
B5XNI1_KLEP3/255-323
B5XNZ5_KLEP3/467-532
B5XPB6_KLEP3/273-337
B5XPC5_KLEP3/398-463
B5XQM2_KLEP3/175-233
B5XRE2_KLEP3/211-271
B5XRT7_KLEP3/267-332
B5XST2_KLEP3/282-347
B5XTT3_KLEP3/233-293
B5XU10_KLEP3/596-662
B5XU56_KLEP3/236-302
B5XV14_KLEP3/292-357
B5XX66_KLEP3/226-284
B5XXS2_KLEP3/402-464
B5XYD5_KLEP3/241-306
B5XYM5_KLEP3/268-336
B5XYX0_KLEP3/143-203
B5XZ44_KLEP3/238-300
B5XZF1_KLEP3/663-730
B5XZI9_KLEP3/129-193
B5Y104_KLEP3/203-269
B5Y260_KLEP3/256-320
B5Y2J2_KLEP3/258-324
B5Y4A4_PHATC/374-440
B5Y6K5_COPPD/480-548
B5Y7M6_COPPD/329-393
B5Y818_COPPD/142-205
B5YBS1_DICT6/202-269
B5YD58_DICT6/467-533
B5YEK2_DICT6/120-186
B5YFU9_THEYD/140-205
B5YFV1_THEYD/300-368
B5YFY1_THEYD/452-522
B5YG06_THEYD/234-298
B5YG90_THEYD/652-714
B5YG94_THEYD/197-261
B5YHF4_THEYD/429-495
B5YHH4_THEYD/627-689
B5YHI6_THEYD/163-230
B5YHK6_THEYD/253-321
B5YHW7_THEYD/387-455
B5YI44_THEYD/152-216
B5YI97_THEYD/274-339
B5YJP0_THEYD/371-453
B5YJY9_THEYD/247-312
B5YK01_THEYD/507-573
B5YK19_THEYD/340-411
B5YK21_THEYD/248-316
B5YK24_THEYD/380-443
B5YK28_THEYD/229-295
B5YL20_THEYD/322-385
B5YLE8_THEYD/20-86
B5YPR2_ECO5E/261-327
B5YQN7_ECO5E/663-730
B5YR67_ECO5E/236-302
B5YSJ4_ECO5E/235-301
B5YSU3_ECO5E/282-347
B5YTV4_ECO5E/233-293
B5YU36_ECO5E/433-498
B5YUD6_ECO5E/240-304
B5YX11_ECO5E/469-534
B5YYX1_ECO5E/641-707
B5YZ05_ECO5E/129-189
B5YZ49_ECO5E/238-300
B5Z0A0_ECO5E/237-302
B5Z129_ECO5E/249-317
B5Z1F6_ECO5E/400-462
B5Z2C0_ECO5E/145-205
B5Z2V2_ECO5E/203-269
B5Z3F0_ECO5E/292-357
B5Z445_ECO5E/211-271
B5Z4T1_ECO5E/256-320
B5Z513_BACCE/393-458
B5Z911_HELPG/165-221
B5ZA11_HELPG/170-233
B5ZCL6_GLUDA/518-589
B5ZF32_GLUDA/172-235
B5ZGE1_GLUDA/201-272
B5ZHN7_GLUDA/242-308
B5ZJ20_GLUDA/365-450
B5ZJ21_GLUDA/262-328
B5ZL73_GLUDA/260-327
B5ZMQ4_RHILW/676-742
B5ZMZ8_RHILW/242-307
B5ZNB8_RHILW/141-204
B5ZNC9_RHILW/507-579
B5ZNI9_RHILW/369-437
B5ZNV7_RHILW/185-252
B5ZNY7_RHILW/526-592
B5ZPK7_RHILW/801-866
B5ZPT1_RHILW/485-549
B5ZQ39_RHILW/238-303
B5ZQA1_RHILW/139-205
B5ZQA3_RHILW/477-545
B5ZQA7_RHILW/18-82
B5ZR48_RHILW/1063-1132
B5ZRG5_RHILW/479-545
B5ZS86_RHILW/295-361
B5ZS93_RHILW/234-292
B5ZSC2_RHILW/261-330
B5ZTP4_RHILW/241-307
B5ZU53_RHILW/333-401
B5ZV79_RHILW/629-697
B5ZV84_RHILW/358-423
B5ZVB9_RHILW/241-310
B5ZVG1_RHILW/240-305
B5ZVG4_RHILW/543-612
B5ZVV2_RHILW/218-284
B5ZXG5_RHILW/406-474
B5ZXW2_RHILW/167-234
B5ZZ17_RHILW/589-654
B5ZZ73_RHILW/277-345
B5ZZQ6_RHILW/125-195
B6A173_RHILW/406-475
B6A195_RHILW/354-419
B6A1B8_RHILW/356-422
B6A1N6_RHILW/247-312
B6A1T9_RHILW/1424-1492
B6A1U0_RHILW/189-255
B6A203_RHILW/988-1058
B6A2F7_RHILW/200-263
B6A3M9_RHILW/669-737
B6A428_RHILW/281-347
B6A4U0_RHILW/160-225
B6A865_9ENTR/75-143
B6A870_9ENTR/770-835
B6A873_9ENTR/63-129
B6ALY6_9BACT/320-386
B6AMD2_9BACT/168-233
B6AMQ3_9BACT/237-304
B6AMT3_9BACT/521-592
B6APN8_9BACT/369-437
B6AQ74_9BACT/310-378
B6AQD3_9BACT/197-261
B6AQQ5_9BACT/217-284
B6ARK9_9BACT/262-330
B6ATD4_9RHOB/211-275
B6ATR7_9RHOB/87-125
B6ATT0_9RHOB/215-280
B6AUW5_9RHOB/371-439
B6AVP2_9RHOB/325-390
B6AWZ3_9RHOB/114-181
B6AX27_9RHOB/519-590
B6AX29_9RHOB/129-191
B6AYB5_9RHOB/221-286
B6AYP9_9RHOB/363-429
B6AYW1_9RHOB/666-733
B6AYZ3_9RHOB/76-141
B6AZ49_9RHOB/342-406
B6B0C7_9RHOB/241-305
B6B1D6_9RHOB/234-291
B6B260_9RHOB/239-306
B6B2X6_9RHOB/343-408
B6B3N3_9RHOB/475-545
B6B573_9RHOB/607-672
B6B5B0_9RHOB/374-439
B6B5W7_9RHOB/226-290
B6B650_9RHOB/241-309
B6B6F2_9RHOB/667-734
B6B767_9RHOB/233-298
B6B770_9RHOB/236-304
B6B7M7_9RHOB/267-325
B6B7P7_9RHOB/355-420
B6B7Q6_9RHOB/379-444
B6B7T1_9RHOB/215-280
B6B7Z5_9RHOB/432-497
B6B826_9RHOB/486-550
B6B8N7_9RHOB/270-335
B6BA53_9RHOB/165-231
B6BBU8_9RHOB/248-316
B6BBX7_9RHOB/121-186
B6BCV9_9RHOB/355-420
B6BCW1_9RHOB/1-54
B6BCY6_9RHOB/366-434
B6BD63_9RHOB/435-501
B6BD72_9RHOB/241-305
B6BDL5_9RHOB/129-191
B6BDL7_9RHOB/511-583
B6BDT4_9RHOB/342-407
B6BE24_9RHOB/397-463
B6BE75_9RHOB/118-185
B6BF10_9RHOB/161-227
B6BFK0_9RHOB/519-585
B6BFN0_9RHOB/239-304
B6BFP4_9RHOB/240-306
B6BGM4_9PROT/374-439
B6BGM8_9PROT/379-449
B6BH20_9PROT/307-374
B6BH30_9PROT/629-708
B6BH31_9PROT/398-463
B6BHH9_9PROT/198-264
B6BHK8_9PROT/187-249
B6BHV8_9PROT/148-209
B6BHX7_9PROT/82-151
B6BIB2_9PROT/287-352
B6BIE4_9PROT/551-616
B6BIE5_9PROT/229-294
B6BIQ6_9PROT/157-222
B6BJ30_9PROT/546-611
B6BJ92_9PROT/156-221
B6BJ95_9PROT/259-328
B6BJI3_9PROT/430-495
B6BJI6_9PROT/155-235
B6BK34_9PROT/564-629
B6BK47_9PROT/790-858
B6BKC2_9PROT/193-255
B6BKU6_9PROT/249-316
B6BL11_9PROT/288-354
B6BL14_9PROT/334-399
B6BL16_9PROT/158-227
B6BL25_9PROT/290-359
B6BL30_9PROT/162-223
B6BL90_9PROT/117-180
B6BL96_9PROT/335-405
B6BLD6_9PROT/172-233
B6BLI4_9PROT/295-364
B6BM85_9PROT/404-469
B6BMH6_9PROT/230-295
B6BMY2_9PROT/224-282
B6BN36_9PROT/207-273
B6BN74_9PROT/175-254
B6BN78_9PROT/97-167
B6BNP1_9PROT/467-532
B6BNX2_9PROT/748-817
B6BPR7_9RICK/154-221
B6BPT5_9RICK/368-440
B6BS12_9RICK/290-352
B6BSA5_9RICK/237-294
B6BUZ3_9PROT/189-255
B6BVF9_9PROT/482-553
B6BW55_9PROT/131-194
B6BWN5_9PROT/227-284
B6BX26_9GAMM/265-330
B6BXA5_9GAMM/321-391
B6BXA8_9GAMM/143-211
B6BXG4_9GAMM/515-582
B6BZ58_9GAMM/262-330
B6C005_9GAMM/200-267
B6C061_9GAMM/276-344
B6C063_9GAMM/334-406
B6C100_9GAMM/172-238
B6C1B4_9GAMM/272-337
B6C1R1_9GAMM/574-640
B6C2F2_9GAMM/858-924
B6C4F6_9GAMM/325-391
B6C5U9_9GAMM/498-570
B6CBL7_ENTCA/115-181
B6CBM2_ENTCA/115-181
B6CGZ5_YERRU/286-351
B6EI77_ALISL/455-520
B6EIA4_ALISL/372-437
B6EJE1_ALISL/125-191
B6EK86_ALISL/205-272
B6EKM4_ALISL/289-354
B6EKR5_ALISL/444-510
B6EKZ2_ALISL/282-347
B6EL07_ALISL/453-521
B6ELS7_ALISL/331-396
B6EN64_ALISL/247-308
B6EN95_ALISL/789-854
B6EPQ4_ALISL/226-285
B6EQ40_ALISL/322-387
B6EQH5_ALISL/238-302
B6EQH9_ALISL/227-293
B6EQT3_ALISL/240-305
B6EQU2_ALISL/382-447
B6EQX9_ALISL/249-315
B6ER05_ALISL/368-433
B6ER17_ALISL/410-475
B6ER41_ALISL/191-256
B6ESR9_ALISL/213-278
B6FJ25_9CLOT/32-99
B6FJH2_9CLOT/253-353
B6FJI1_9CLOT/132-198
B6FJI2_9CLOT/243-276
B6FJL0_9CLOT/262-329
B6FK79_9CLOT/283-350
B6FKI9_9CLOT/73-138
B6FKJ9_9CLOT/123-189
B6FKL3_9CLOT/123-189
B6FKM0_9CLOT/152-214
B6FL26_9CLOT/193-255
B6FLU2_9CLOT/231-297
B6FMI4_9CLOT/86-154
B6FML7_9CLOT/174-242
B6FNQ5_9CLOT/254-320
B6FP36_9CLOT/245-311
B6FPW0_9CLOT/10-74
B6FQP5_9CLOT/209-275
B6FQR5_9CLOT/161-228
B6FR15_9CLOT/233-299
B6FSP4_9CLOT/174-247
B6FT15_9CLOT/123-189
B6FT98_9CLOT/227-293
B6FTT0_9CLOT/146-212
B6FTV2_9CLOT/622-688
B6FUF4_9CLOT/159-227
B6FUI5_9CLOT/89-155
B6FUN5_9CLOT/218-284
B6FV81_9CLOT/269-336
B6FVF9_9CLOT/236-302
B6FW43_9CLOT/198-260
B6FX19_9CLOT/184-250
B6FX62_9CLOT/225-290
B6FXB2_9CLOT/195-259
B6FXJ8_9CLOT/83-170
B6FXR4_9CLOT/83-148
B6FYV3_9CLOT/203-270
B6FZ06_9CLOT/563-629
B6FZF0_9CLOT/251-317
B6FZL2_9CLOT/123-189
B6FZL8_9CLOT/129-195
B6FZM7_9CLOT/264-330
B6G034_9CLOT/690-758
B6G7S6_9ACTN/209-276
B6G8N8_9ACTN/7-68
B6G9Y4_9ACTN/347-414
B6GA95_9ACTN/206-272
B6GBF8_9ACTN/86-148
B6GC71_9ACTN/150-219
B6GD53_9ACTN/26-94
B6GDE8_9ACTN/245-309
B6GVV0_PENCW/831-895
B6GXM6_PENCW/742-807
B6H4K0_PENCW/1832-1897
B6H4P4_PENCW/1180-1245
B6H552_PENCW/566-631
B6H556_PENCW/590-654
B6H948_PENCW/321-386
B6H9L6_PENCW/517-583
B6HC27_PENCW/708-774
B6HE09_PENCW/303-368
B6HEE5_PENCW/607-671
B6HL79_PENCW/583-648
B6HMM6_PENCW/144-217
B6HQZ8_PENCW/146-219
B6HYQ3_ECOSE/663-730
B6HYS3_ECOSE/240-304
B6HZJ9_ECOSE/203-269
B6I113_ECOSE/235-301
B6I1J1_ECOSE/261-327
B6I1T3_ECOSE/282-347
B6I2W6_ECOSE/233-293
B6I3Z8_ECOSE/236-302
B6I4K6_ECOSE/129-189
B6I4Q4_ECOSE/238-300
B6I5D0_ECOSE/249-317
B6I5L5_ECOSE/237-302
B6I5Y3_ECOSE/142-202
B6I6I2_ECOSE/292-357
B6I6P7_ECOSE/256-320
B6I6S1_ECOSE/711-777
B6I7I0_ECOSE/469-534
B6I968_ECOSE/433-498
B6IB43_ECOSE/211-271
B6IMK7_RHOCS/145-210
B6IMX1_RHOCS/218-283
B6INV2_RHOCS/180-249
B6IPE7_RHOCS/237-302
B6IQ41_RHOCS/141-204
B6IQ43_RHOCS/512-583
B6IQI3_RHOCS/178-243
B6IQQ9_RHOCS/137-202
B6IQY6_RHOCS/669-737
B6IR52_RHOCS/280-345
B6IRI2_RHOCS/388-453
B6IRN6_RHOCS/234-300
B6IS90_RHOCS/457-523
B6ISH8_RHOCS/672-739
B6ISI9_RHOCS/227-285
B6ITI9_RHOCS/253-311
B6IU45_RHOCS/215-277
B6IU91_RHOCS/680-745
B6IUB7_RHOCS/436-505
B6IUE0_RHOCS/478-540
B6IUN9_RHOCS/481-550
B6IUV0_RHOCS/336-407
B6IV08_RHOCS/584-652
B6IV74_RHOCS/372-437
B6IV75_RHOCS/499-568
B6IV95_RHOCS/325-390
B6IVD7_RHOCS/280-348
B6IVQ0_RHOCS/579-648
B6IVV0_RHOCS/108-176
B6IWB2_RHOCS/660-728
B6IWE9_RHOCS/238-305
B6IWJ7_RHOCS/238-306
B6IWM8_RHOCS/438-503
B6IWN5_RHOCS/405-472
B6IWT8_RHOCS/470-539
B6IWZ9_RHOCS/287-352
B6IXP4_RHOCS/116-181
B6IXR5_RHOCS/139-203
B6IXX2_RHOCS/661-730
B6IYM2_RHOCS/401-467
B6IZQ0_COXB2/253-318
B6J015_COXB2/305-370
B6J0R3_COXB2/292-370
B6J148_COXB2/257-322
B6J1U8_COXB2/27-94
B6J2W2_COXB2/140-205
B6J3D1_COXB2/217-274
B6J4F5_COXB1/140-205
B6J5Z0_COXB1/27-94
B6J664_COXB1/217-274
B6J6F8_COXB1/292-370
B6J7C2_COXB1/305-370
B6J7N8_COXB1/253-318
B6J9F8_COXB1/178-243
B6JA41_OLICO/246-315
B6JA61_OLICO/668-736
B6JAM4_OLICO/241-302
B6JBJ2_OLICO/469-535
B6JC39_OLICO/835-904
B6JCG9_OLICO/233-298
B6JCQ2_OLICO/584-652
B6JCW0_OLICO/153-219
B6JD58_OLICO/198-265
B6JDD4_OLICO/803-868
B6JDH7_OLICO/108-172
B6JDT0_OLICO/229-294
B6JDY5_OLICO/138-199
B6JDY7_OLICO/525-596
B6JE21_OLICO/257-326
B6JFF0_OLICO/237-303
B6JG06_OLICO/345-414
B6JHF8_OLICO/256-360
B6JIF3_OLICO/153-247
B6JIF4_OLICO/660-726
B6JIJ3_OLICO/277-348
B6JIR1_OLICO/259-317
B6JJT3_OLICO/373-438
B6JKH5_HELP2/170-233
B6JNN4_HELP2/163-219
B6JVC4_SCHJY/1145-1210
B6JYC7_SCHJY/1796-1861
B6K1S1_SCHJY/1755-1820
B6Q1G5_PENMQ/556-620
B6Q433_PENMQ/796-860
B6Q5B7_PENMQ/1204-1269
B6Q5B8_PENMQ/1204-1269
B6Q5B9_PENMQ/1885-1950
B6QJ11_PENMQ/600-665
B6QNX7_PENMQ/743-809
B6QNX8_PENMQ/743-809
B6QXZ4_9RHOB/127-190
B6QXZ7_9RHOB/504-576
B6QYV7_9RHOB/220-285
B6QZH0_9RHOB/474-539
B6QZJ2_9RHOB/235-299
B6QZL9_9RHOB/257-312
B6R0D1_9RHOB/473-539
B6R0S0_9RHOB/288-353
B6R1C7_9RHOB/371-436
B6R208_9RHOB/318-385
B6R216_9RHOB/209-275
B6R274_9RHOB/584-652
B6R2K7_9RHOB/509-575
B6R3D6_9RHOB/376-445
B6R4A0_9RHOB/288-346
B6R4N1_9RHOB/143-213
B6R4N3_9RHOB/732-799
B6R4X1_9RHOB/217-284
B6R543_9RHOB/501-570
B6R559_9RHOB/241-307
B6R5W2_9RHOB/228-293
B6R6D8_9RHOB/9-70
B6R878_9RHOB/209-278
B6R9A8_9RHOB/248-313
B6R9S6_9RHOB/198-263
B6RAH8_9RHOB/537-606
B6VKY8_PHOAA/701-764
B6VL96_PHOAA/398-463
B6VLZ8_PHOAA/238-300
B6VN55_PHOAA/668-735
B6VRV6_9BACE/337-402
B6VS32_9BACE/914-979
B6VSP4_9BACE/450-516
B6VT07_9BACE/822-887
B6VT22_9BACE/293-358
B6VT59_9BACE/903-968
B6VTK1_9BACE/824-889
B6VTU2_9BACE/812-877
B6VTV2_9BACE/338-405
B6VU01_9BACE/302-370
B6VU65_9BACE/421-486
B6VU78_9BACE/255-320
B6VUF8_9BACE/537-604
B6VUZ3_9BACE/282-347
B6VV59_9BACE/873-936
B6VVB7_9BACE/745-811
B6VVF0_9BACE/834-900
B6VVK9_9BACE/806-870
B6VWH1_9BACE/299-364
B6VWN7_9BACE/838-904
B6VX24_9BACE/893-958
B6VX62_9BACE/581-646
B6VXE0_9BACE/820-887
B6VXF7_9BACE/208-276
B6VXH1_9BACE/792-855
B6VXN2_9BACE/783-849
B6VXT5_9BACE/232-298
B6VY45_9BACE/254-322
B6VYV3_9BACE/57-93
B6VZE8_9BACE/272-338
B6VZM4_9BACE/266-334
B6W134_9BACE/18-67
B6W138_9BACE/971-1037
B6W165_9BACE/950-1016
B6W198_9BACE/902-967
B6W1G0_9BACE/819-885
B6W1V7_9BACE/821-887
B6W1X0_9BACE/934-1000
B6W415_9BACE/445-511
B6W425_9BACE/685-750
B6W4G5_9BACE/916-982
B6W4N6_9BACE/799-863
B6W4Q4_9BACE/831-897
B6W4T1_9BACE/215-281
B6W509_9BACE/310-375
B6W5B4_9BACE/232-300
B6W5G3_9BACE/828-894
B6W5L9_9BACE/861-926
B6W5N0_9BACE/833-899
B6W5R0_9BACE/884-951
B6W681_9FIRM/126-193
B6W6F0_9FIRM/113-177
B6W6F7_9FIRM/76-138
B6W876_9FIRM/254-322
B6W9U0_9FIRM/1-67
B6WAS5_9FIRM/157-222
B6WAU7_9FIRM/219-277
B6WBW8_9FIRM/135-200
B6WPS9_9DELT/136-205
B6WPT3_9DELT/344-416
B6WSG8_9DELT/331-405
B6WTK0_9DELT/223-292
B6WUI5_9DELT/261-342
B6WUS2_9DELT/255-321
B6WWQ1_9DELT/147-212
B6WXF9_9DELT/302-367
B6WY22_9DELT/267-334
B6WY62_9DELT/371-436
B6XA40_9ENTR/203-268
B6XC82_9ENTR/359-424
B6XCG3_9ENTR/235-301
B6XCS0_9ENTR/475-540
B6XED0_9ENTR/295-361
B6XF44_9ENTR/240-304
B6XFP2_9ENTR/282-347
B6XH40_9ENTR/129-188
B6XH81_9ENTR/202-262
B6XHG8_9ENTR/237-303
B6XIQ7_9ENTR/450-517
B6XIY1_9ENTR/247-312
B6XJ43_9ENTR/452-517
B6XJC1_9ENTR/237-302
B6XJJ8_9ENTR/667-734
B6XJR9_9ENTR/238-300
B6XTZ9_9BIFI/117-181
B6XWE5_9BIFI/184-250
B6XX09_9BIFI/304-373
B6Y691_9RICK/208-277
B6Y6R1_9RICK/438-504
B6YYA7_9RHOB/241-303
B6YYW9_9RHOB/244-310
B6ZCF3_9ENTR/203-269
B6ZHJ0_ENTFA/223-289
B6ZNJ4_ECO57/663-730
B6ZNM8_ECO57/237-302
B6ZP26_ECO57/238-300
B6ZP96_ECO57/261-327
B6ZPG9_ECO57/129-189
B6ZQ36_ECO57/203-269
B6ZSM4_ECO57/256-320
B6ZT63_ECO57/433-498
B6ZTE7_ECO57/233-293
B6ZV32_ECO57/145-205
B6ZV53_ECO57/400-462
B6ZW22_ECO57/292-357
B6ZWR1_ECO57/249-317
B6ZX94_ECO57/641-707
B6ZXT6_ECO57/282-347
B6ZY83_ECO57/469-534
B6ZZ29_ECO57/236-302
B7A176_ECO57/235-301
B7A2E3_ECO57/211-271
B7A465_ECO57/240-304
B7A5E3_THEAQ/246-312
B7A5I1_THEAQ/230-291
B7A5Q5_THEAQ/212-274
B7A6V4_THEAQ/90-156
B7A7T8_THEAQ/609-676
B7AA85_THEAQ/116-183
B7ABW5_THEAQ/97-154
B7ACF3_9BACE/836-901
B7ACQ2_9BACE/284-352
B7ACV0_9BACE/796-861
B7ACV6_9BACE/309-374
B7ACV7_9BACE/622-687
B7ACW6_9BACE/830-895
B7ACZ8_9BACE/835-900
B7ACZ9_9BACE/825-890
B7ADF6_9BACE/282-347
B7AE11_9BACE/935-1000
B7AE52_9BACE/270-334
B7AEP5_9BACE/943-1009
B7AFY7_9BACE/829-894
B7AG03_9BACE/826-891
B7AG81_9BACE/765-831
B7AG99_9BACE/403-468
B7AGC6_9BACE/214-280
B7AGL3_9BACE/904-969
B7AGU6_9BACE/446-513
B7AGU7_9BACE/389-455
B7AH85_9BACE/645-712
B7AHI4_9BACE/806-872
B7AHN8_9BACE/812-877
B7AI27_9BACE/373-440
B7AIC8_9BACE/314-379
B7AIS5_9BACE/417-483
B7AJ37_9BACE/523-588
B7AJB8_9BACE/65-132
B7AJI4_9BACE/318-386
B7AKU8_9BACE/299-364
B7ALX5_9BACE/814-880
B7AM74_9BACE/823-889
B7AMP3_9BACE/257-325
B7AMQ1_9BACE/775-840
B7AMR4_9BACE/156-223
B7AMR5_9BACE/413-479
B7ANM7_9BACE/83-148
B7APA8_9BACE/206-267
B7APK8_9BACE/143-210
B7AQ02_9BACE/193-259
B7AQM2_9BACE/53-121
B7ARF4_9BACE/195-260
B7ARW5_9BACE/55-117
B7ARY7_9BACE/583-649
B7ASC1_9BACE/238-305
B7ASY2_9BACE/254-321
B7ATL5_9BACE/292-358
B7AU53_9BACE/76-141
B7AVB6_9BACE/274-342
B7AVI5_9BACE/244-310
B7AVW2_9BACE/137-205
B7B4R8_9PORP/364-420
B7B4V2_9PORP/303-370
B7B4W7_9PORP/797-865
B7B5A3_9PORP/287-355
B7B5L9_9PORP/911-976
B7B657_9PORP/502-567
B7B694_9PORP/466-532
B7B6A9_9PORP/829-891
B7B6R5_9PORP/808-874
B7B798_9PORP/215-281
B7B7J8_9PORP/295-360
B7B7S4_9PORP/801-868
B7B7T3_9PORP/260-325
B7B8N3_9PORP/281-346
B7B8U0_9PORP/302-367
B7B939_9PORP/188-254
B7B9E6_9PORP/410-439
B7B9E7_9PORP/1-41
B7B9G6_9PORP/366-431
B7BAN1_9PORP/800-867
B7BAS8_9PORP/276-341
B7BB21_9PORP/243-309
B7BB94_9PORP/143-211
B7BC58_9PORP/431-497
B7BCG0_9PORP/415-481
B7BD49_9PORP/818-884
B7BDM6_9PORP/24-113
B7BDX4_9PORP/301-366
B7BEC9_9PORP/296-361
B7BFR3_9PORP/440-505
B7BG16_9PORP/398-465
B7BG51_9PORP/788-854
B7BGM6_9PORP/425-490
B7BH03_9PORP/819-884
B7C7R1_9FIRM/431-496
B7C7Y6_9FIRM/191-258
B7C8J4_9FIRM/299-365
B7C9Y8_9FIRM/661-727
B7CAW4_9FIRM/297-362
B7CAY0_9FIRM/568-636
B7CBC5_9FIRM/374-442
B7CBL8_9FIRM/460-526
B7CC87_9FIRM/246-311
B7CCF5_9FIRM/406-468
B7CCQ4_9FIRM/345-411
B7CCX2_9FIRM/235-302
B7CDA5_9FIRM/688-754
B7CEV7_BURPS/242-308
B7CFS6_BURPS/205-306
B7CGE9_BURPS/240-305
B7CGH0_BURPS/207-272
B7CGP5_BURPS/233-298
B7CHK6_BURPS/677-748
B7CI08_BURPS/219-277
B7CIQ3_BURPS/213-278
B7CIU2_BURPS/284-349
B7CIV3_BURPS/235-300
B7CIZ0_BURPS/326-426
B7CJS3_BURPS/382-445
B7CM14_BURPS/540-610
B7CM34_BURPS/152-219
B7CN52_BURPS/227-286
B7CP24_BURPS/493-558
B7CQF6_BURPS/242-308
B7CQY6_BURPS/143-206
B7CRA1_BURPS/28-94
B7CRW5_BURPS/130-231
B7CT31_BURPS/532-597
B7CTB1_BURPS/407-475
B7CU87_BURPS/85-149
B7CUK8_BURPS/206-272
B7CVK9_BURPS/233-298
B7CVQ6_BURPS/238-304
B7CWC0_BURPS/441-506
B7CY67_BURPS/540-611
B7CY97_BURPS/201-269
B7CYP8_BURPS/230-295
B7CZB1_BURPS/490-558
B7CZR2_BURPS/235-300
B7DN92_9BACL/277-341
B7DN94_9BACL/218-285
B7DNS9_9BACL/233-290
B7DPC1_9BACL/351-415
B7DPC4_9BACL/427-489
B7DPG4_9BACL/230-297
B7DQC1_9BACL/295-361
B7DQW4_9BACL/354-421
B7DR60_9BACL/203-269
B7DUE5_9BACL/204-268
B7DUZ8_9BACL/358-425
B7DV52_9BACL/255-322
B7DV54_9BACL/185-252
B7EKU3_ORYSJ/898-959
B7FUD4_PHATC/240-302
B7FV12_PHATC/578-645
B7FXV2_PHATC/397-463
B7G4J7_PHATC/426-499
B7G551_PHATC/452-527
B7GAD0_PHATC/689-753
B7GDZ8_PHATC/37-126
B7GE04_PHATC/335-400
B7GFY5_ANOFW/244-312
B7GGU1_ANOFW/358-425
B7GI58_ANOFW/206-270
B7GID8_ANOFW/588-654
B7GIE7_ANOFW/232-295
B7GIF4_ANOFW/195-263
B7GJQ9_ANOFW/358-424
B7GKK3_ANOFW/364-431
B7GKV2_ANOFW/199-263
B7GL92_ANOFW/204-266
B7GLB3_ANOFW/244-311
B7GLC5_ANOFW/259-324
B7GLD3_ANOFW/512-579
B7GLG8_ANOFW/211-273
B7GMU0_ANOFW/376-443
B7GMX9_BIFLS/179-245
B7GP10_BIFLS/202-268
B7GPS2_BIFLS/347-416
B7GQM0_BIFLS/234-299
B7GT08_BIFLS/131-195
B7GU34_BIFLS/18-84
B7GUX4_ACIB3/224-290
B7GVA7_ACIB3/804-869
B7GVK9_ACIB3/222-280
B7GWL8_ACIB3/177-245
B7GWP1_ACIB3/298-362
B7GXG0_ACIB3/218-279
B7GZC4_ACIB3/295-360
B7GZT6_ACIB3/224-290
B7H021_ACIB3/289-355
B7H0F8_ACIB3/236-302
B7H0G6_ACIB3/206-267
B7H0N5_ACIB3/656-724
B7H1P2_ACIB3/298-362
B7H1T9_ACIB3/138-198
B7H2V4_ACIB3/141-203
B7H447_ACIB3/683-749
B7H4R1_BACC4/244-311
B7H4X2_BACC4/233-300
B7H550_BACC4/167-228
B7H729_BACC4/254-321
B7H7E3_BACC4/198-259
B7H7X1_BACC4/160-227
B7H7Y2_BACC4/362-425
B7H7Z1_BACC4/170-235
B7H7Z6_BACC4/245-312
B7H8Z6_BACC4/210-272
B7H9E3_BACC4/192-249
B7H9I4_BACC4/397-462
B7HA85_BACC4/243-305
B7HA97_BACC4/585-647
B7HAE3_BACC4/260-326
B7HAJ6_BACC4/209-275
B7HAL8_BACC4/277-343
B7HAL9_BACC4/248-313
B7HAP9_BACC4/207-272
B7HBA7_BACC4/141-208
B7HBK8_BACC4/191-258
B7HBM1_BACC4/262-328
B7HBT5_BACC4/234-300
B7HBY8_BACC4/238-304
B7HCB9_BACC4/290-352
B7HD59_BACC4/258-324
B7HF51_BACC4/85-152
B7HFA2_BACC4/360-427
B7HFF9_BACC4/247-312
B7HFX5_BACC4/495-563
B7HGB8_BACC4/457-520
B7HGC5_BACC4/382-449
B7HGM8_BACC4/355-420
B7HH56_BACC4/238-304
B7HH90_BACC4/284-349
B7HH95_BACC4/186-250
B7HHL2_BACC4/196-260
B7HHL6_BACC4/381-445
B7HHN1_BACC4/364-431
B7HIQ6_BACC4/63-129
B7HJ84_BACC4/133-199
B7HJ99_BACC4/241-308
B7HK57_BACC7/284-349
B7HK62_BACC7/186-250
B7HKW3_BACC7/233-298
B7HKW7_BACC7/196-260
B7HKX1_BACC7/380-444
B7HKY6_BACC7/364-431
B7HMP4_BACC7/63-129
B7HMY1_BACC7/210-272
B7HNA5_BACC7/133-199
B7HQ84_BACC7/162-223
B7HRH7_BACC7/85-152
B7HRM7_BACC7/360-427
B7HS09_BACC7/276-343
B7HS79_BACC7/160-227
B7HSG5_BACC7/362-425
B7HSH3_BACC7/203-269
B7HSK6_BACC7/254-321
B7HTN5_BACC7/192-249
B7HTS1_BACC7/397-462
B7HTW0_BACC7/141-208
B7HUG9_BACC7/243-305
B7HV80_BACC7/167-234
B7HV87_BACC7/262-328
B7HVF6_BACC7/234-300
B7HVV9_BACC7/258-324
B7HW23_BACC7/256-323
B7HX95_BACC7/247-312
B7HXR5_BACC7/238-304
B7HYR1_BACC7/495-563
B7HZF2_BACC7/382-449
B7HZP2_BACC7/355-420
B7I096_BACC7/290-352
B7I0K7_BACC7/238-304
B7I0V2_BACC7/393-458
B7I240_ACIB5/224-290
B7I2P7_ACIB5/224-290
B7I315_ACIB5/298-362
B7I5M2_ACIB5/240-306
B7I6X9_ACIB5/218-279
B7I736_ACIB5/295-360
B7I7G0_ACIB5/141-203
B7I8L5_ACIB5/298-362
B7I972_ACIB5/177-245
B7I9V5_ACIB5/138-198
B7IAZ1_ACIB5/260-318
B7IB85_ACIB5/656-724
B7IC38_ACIB5/222-283
B7IC45_ACIB5/236-302
B7ICA9_ACIB5/804-869
B7ICQ6_THEAB/53-119
B7IDY9_THEAB/240-306
B7IEW2_THEAB/102-169
B7IEX9_THEAB/188-255
B7IG30_THEAB/197-264
B7IG49_THEAB/657-722
B7IIE5_BACC2/357-420
B7IIF4_BACC2/203-269
B7IIP7_BACC2/251-317
B7IJT6_BACC2/85-152
B7IJY6_BACC2/360-427
B7IK78_BACC2/495-563
B7IKK5_BACC2/243-305
B7IKT4_BACC2/254-321
B7IL63_BACC2/355-420
B7ILT0_BACC2/42-100
B7ILX2_BACC2/396-461
B7ILZ1_BACC2/246-313
B7IM17_BACC2/141-208
B7IMD1_BACC2/238-304
B7IML4_BACC2/585-647
B7IN28_BACC2/284-349
B7IN34_BACC2/186-250
B7INH3_BACC2/209-275
B7INI3_BACC2/136-202
B7INK3_BACC2/238-304
B7INU6_BACC2/258-324
B7IP36_BACC2/196-260
B7IP40_BACC2/381-445
B7IP55_BACC2/364-431
B7IQR2_BACC2/247-312
B7IRH3_BACC2/207-272
B7IRZ1_BACC2/457-520
B7IS09_BACC2/382-449
B7IS60_BACC2/109-175
B7ISI1_BACC2/290-352
B7IT75_BACC2/133-199
B7IUT4_BACC2/276-343
B7IUU3_BACC2/108-175
B7IV19_BACC2/198-259
B7IVC5_BACC2/167-228
B7IVP6_BACC2/210-272
B7IWU8_BACC2/191-258
B7IWW1_BACC2/262-328
B7IXD3_BACC2/160-227
B7IXR8_BACC2/234-300
B7J1Y9_BORBZ/763-828
B7J3C4_ACIF2/483-553
B7J3C7_ACIF2/315-377
B7J3K4_ACIF2/227-287
B7J3T0_ACIF2/306-370
B7J4J2_ACIF2/265-333
B7J4P2_ACIF2/218-283
B7J5L6_ACIF2/682-749
B7J687_ACIF2/218-278
B7J993_ACIF2/136-196
B7J9N2_ACIF2/206-273
B7J9T0_ACIF2/250-318
B7JAP0_ACIF2/198-260
B7JBF3_ACIF2/219-278
B7JCS5_BACC0/495-563
B7JDD3_BACC0/138-205
B7JDS1_BACC0/355-420
B7JE46_BACC0/585-647
B7JEB1_BACC0/226-292
B7JEJ1_BACC0/258-324
B7JEZ8_BACC0/238-304
B7JF24_BACC0/209-275
B7JF45_BACC0/238-304
B7JFR8_BACC0/284-349
B7JFS3_BACC0/186-250
B7JGI6_BACC0/247-312
B7JGU1_BACC0/196-260
B7JGU5_BACC0/380-444
B7JGW1_BACC0/364-431
B7JI70_BACC0/290-352
B7JIJ2_BACC0/382-449
B7JJJ0_BACC0/63-129
B7JJS0_BACC0/29-95
B7JKG8_BACC0/242-309
B7JKY4_BACC0/210-272
B7JLR8_BACC0/233-300
B7JM64_BACC0/255-322
B7JM77_BACC0/108-175
B7JMC6_BACC0/457-519
B7JML8_BACC0/167-228
B7JPG1_BACC0/167-234
B7JPH3_BACC0/265-331
B7JPR6_BACC0/160-227
B7JQD5_BACC0/234-300
B7JQN0_BACC0/362-425
B7JQN8_BACC0/203-269
B7JR41_BACC0/85-152
B7JR95_BACC0/360-427
B7JS45_BACC0/254-321
B7JSL8_BACC0/243-305
B7JT41_BACC0/192-249
B7JT77_BACC0/397-462
B7JU01_BACC0/234-300
B7JUI6_CYAP8/286-351
B7JUJ5_CYAP8/148-215
B7JUJ6_CYAP8/529-595
B7JUK7_CYAP8/162-230
B7JUQ4_CYAP8/220-285
B7JUU4_CYAP8/213-281
B7JVD8_CYAP8/351-419
B7JVE1_CYAP8/939-1010
B7JVK1_CYAP8/144-208
B7JVK7_CYAP8/435-502
B7JWR4_CYAP8/6-58
B7JWR5_CYAP8/1075-1097
B7JX46_CYAP8/181-239
B7JXC1_CYAP8/419-487
B7JY02_CYAP8/131-199
B7JYN1_CYAP8/378-444
B7JZ62_CYAP8/385-456
B7JZU7_CYAP8/239-302
B7JZX3_CYAP8/395-461
B7JZX6_CYAP8/319-386
B7K044_CYAP8/362-427
B7K0E1_CYAP8/700-767
B7K0E2_CYAP8/180-244
B7K0K6_CYAP8/278-341
B7K1P7_CYAP8/223-290
B7K274_CYAP8/697-762
B7K2Y8_CYAP8/274-330
B7K3J6_CYAP8/593-659
B7K3N1_CYAP8/221-285
B7K4E6_CYAP8/1124-1190
B7K4K7_CYAP8/199-266
B7K4X2_CYAP8/514-575
B7K4X9_CYAP8/27-94
B7K5J2_CYAP8/393-460
B7K5X5_CYAP8/246-312
B7K5Z0_CYAP8/529-597
B7K697_CYAP8/210-277
B7K6A5_CYAP8/328-396
B7K6V5_CYAP7/241-307
B7K724_CYAP7/221-286
B7K7H6_CYAP7/197-264
B7K7Q9_CYAP7/501-566
B7K821_CYAP7/529-597
B7K823_CYAP7/162-230
B7K8A3_CYAP7/609-677
B7K8A5_CYAP7/176-244
B7K8E0_CYAP7/214-281
B7K8P7_CYAP7/1105-1171
B7K8Q0_CYAP7/272-337
B7K8Q3_CYAP7/144-208
B7K937_CYAP7/1051-1119
B7K9A5_CYAP7/1437-1502
B7KAD8_CYAP7/814-882
B7KAF3_CYAP7/149-215
B7KBL3_CYAP7/212-278
B7KCI2_CYAP7/820-886
B7KD81_CYAP7/336-399
B7KDE5_CYAP7/144-212
B7KDV3_CYAP7/388-456
B7KDV4_CYAP7/1165-1233
B7KDV4_CYAP7/351-419
B7KDW0_CYAP7/419-487
B7KEN8_CYAP7/339-407
B7KEV8_CYAP7/652-719
B7KEZ5_CYAP7/1283-1351
B7KFI7_CYAP7/244-310
B7KFL8_CYAP7/580-646
B7KFP1_CYAP7/372-440
B7KFP5_CYAP7/199-266
B7KFV5_CYAP7/196-262
B7KGN9_CYAP7/445-512
B7KGR2_CYAP7/199-263
B7KGU3_CYAP7/478-546
B7KGV1_CYAP7/601-667
B7KGW0_CYAP7/273-330
B7KGX6_CYAP7/1030-1098
B7KGZ7_CYAP7/213-284
B7KH53_CYAP7/153-217
B7KHI2_CYAP7/230-298
B7KHJ3_CYAP7/141-208
B7KI50_CYAP7/256-320
B7KI96_CYAP7/380-451
B7KIK1_CYAP7/220-285
B7KIP2_CYAP7/27-94
B7KIT7_CYAP7/524-592
B7KJ62_CYAP7/344-411
B7KJ63_CYAP7/247-314
B7KJ65_CYAP7/1252-1320
B7KJT6_CYAP7/604-670
B7KJW6_CYAP7/142-210
B7KJX2_CYAP7/320-387
B7KKG7_CYAP7/203-278
B7KKY4_CYAP7/181-244
B7KL23_CYAP7/530-595
B7KLA1_CYAP7/255-322
B7KLK8_CYAP7/382-455
B7KM45_CYAP7/422-501
B7KN80_METC4/409-475
B7KND4_METC4/208-274
B7KP62_METC4/171-237
B7KPN7_METC4/615-684
B7KPS8_METC4/489-555
B7KPW9_METC4/287-355
B7KQ06_METC4/719-787
B7KQJ1_METC4/184-250
B7KR75_METC4/366-431
B7KRE8_METC4/139-201
B7KRF1_METC4/518-589
B7KRG9_METC4/348-426
B7KRH0_METC4/261-326
B7KRN4_METC4/316-381
B7KRT8_METC4/382-450
B7KSI9_METC4/177-242
B7KSJ3_METC4/606-674
B7KSP4_METC4/802-867
B7KT91_METC4/387-455
B7KTV9_METC4/575-641
B7KTW0_METC4/692-759
B7KTW5_METC4/260-326
B7KTY0_METC4/211-276
B7KU88_METC4/730-798
B7KUQ2_METC4/162-232
B7KVX8_METC4/163-233
B7KW22_METC4/1247-1315
B7KW23_METC4/322-387
B7KWF3_METC4/607-673
B7KWP3_METC4/377-457
B7KWZ8_METC4/589-655
B7KX89_METC4/518-586
B7KXD0_METC4/298-368
B7KXH5_METC4/89-154
B7KXN0_METC4/289-360
B7KXN3_METC4/272-337
B7KYH5_METC4/311-377
B7KYT7_METC4/386-452
B7KZ39_METC4/250-316
B7KZA2_METC4/350-419
B7KZK2_METC4/500-564
B7KZK6_METC4/354-430
B7KZT6_METC4/265-323
B7KZX8_METC4/191-259
B7L017_METC4/303-368
B7L036_METC4/281-346
B7L0C9_METC4/852-919
B7L0D5_METC4/524-593
B7L101_METC4/144-212
B7L1C7_METC4/466-532
B7L1N3_METC4/673-740
B7L1P9_METC4/260-326
B7L1Q7_METC4/336-401
B7L1S7_METC4/714-782
B7L1Y4_METC4/209-276
B7L201_METC4/257-326
B7L330_METC4/452-518
B7L3L8_METC4/236-297
B7L4T4_ECO55/233-293
B7L5G1_ECO55/211-271
B7L5U2_ECO55/247-313
B7L5W2_ECO55/262-328
B7L688_ECO55/203-269
B7L8F2_ECO55/265-331
B7L8Y5_ECO55/235-301
B7L9C3_ECO55/129-189
B7L9G7_ECO55/238-300
B7L9V1_ECO55/240-304
B7LAF0_ECO55/663-730
B7LAP2_ECO55/453-518
B7LAV0_ECO55/237-302
B7LB54_ECO55/142-202
B7LBS3_ECO55/711-777
B7LDE8_ECO55/249-317
B7LEP5_ECO55/256-320
B7LFA2_ECO55/443-508
B7LGG9_ECO55/236-302
B7LHS3_ECO55/282-347
B7LKR9_ESCF3/663-730
B7LL37_ESCF3/384-451
B7LL51_ESCF3/145-205
B7LLP4_ESCF3/265-331
B7LMA3_ESCF3/388-453
B7LMA4_ESCF3/469-534
B7LMI8_ESCF3/203-269
B7LNU1_ESCF3/256-320
B7LPG1_ESCF3/445-510
B7LPZ6_ESCF3/236-302
B7LQQ5_ESCF3/211-271
B7LR77_ESCF3/282-347
B7LSA7_ESCF3/233-293
B7LUJ9_ESCF3/237-302
B7LV09_ESCF3/249-317
B7LV42_ESCF3/240-304
B7LVD3_ESCF3/238-300
B7LVH4_ESCF3/129-189
B7LVV6_ESCF3/292-357
B7LXK2_ECO8A/292-357
B7LXW3_ECO8A/256-320
B7LZH6_ECO8A/236-302
B7M0G5_ECO8A/211-271
B7M0S8_ECO8A/282-347
B7M1W0_ECO8A/233-293
B7M3A6_ECO8A/235-301
B7M3N8_ECO8A/203-269
B7M461_ECO8A/240-304
B7M4Q0_ECO8A/265-331
B7M5L1_ECO8A/663-730
B7M5Q9_ECO8A/453-518
B7M667_ECO8A/129-189
B7M6N9_ECO8A/711-777
B7M6W3_ECO8A/238-300
B7M7R2_ECO8A/237-302
B7M8B3_ECO8A/249-317
B7M8M2_ECO8A/142-202
B7M8X6_ECO8A/443-508
B7M9W2_ECO45/211-271
B7MA93_ECO45/236-302
B7MBX9_ECO45/282-347
B7MCM1_ECO45/235-301
B7MD58_ECO45/203-269
B7MDN0_ECO45/233-293
B7ME90_ECO45/240-304
B7MEY1_ECO45/261-327
B7MFD1_ECO45/453-518
B7MFD2_ECO45/388-453
B7MFW0_ECO45/663-730
B7MH30_ECO45/711-777
B7MHE8_ECO45/129-190
B7MI44_ECO45/238-300
B7MID9_ECO45/443-508
B7MIP0_ECO45/249-317
B7MIY9_ECO45/237-302
B7MJ59_ECO45/384-451
B7MJY6_ECO45/142-202
B7MLA7_ECO45/292-357
B7MN43_ECO45/449-515
B7MNK8_ECO45/256-320
B7MPG0_ECO81/203-269
B7MPJ8_ECO81/663-730
B7MPS5_ECO81/443-508
B7MRB7_ECO81/142-202
B7MRC8_ECO81/237-302
B7MRK5_ECO81/261-327
B7MTE7_ECO81/256-320
B7MV85_ECO81/211-271
B7MWF4_ECO81/235-301
B7MWZ1_ECO81/240-304
B7MXP9_ECO81/453-518
B7MXQ0_ECO81/388-453
B7MY29_ECO81/711-777
B7MYI5_ECO81/249-317
B7MZ82_ECO81/292-357
B7N0G4_ECO81/236-302
B7N0K3_ECO81/282-347
B7N137_ECO81/233-293
B7N2L1_ECO81/129-190
B7N2Q3_ECO81/238-300
B7N2S0_ECO81/384-451
B7N3E8_ECOLU/483-548
B7N5I0_ECOLU/453-518
B7N5I2_ECOLU/388-453
B7N5X0_ECOLU/711-777
B7N6E3_ECOLU/249-317
B7N720_ECOLU/292-357
B7N8V1_ECOLU/203-269
B7N9H4_ECOLU/265-331
B7N9T8_ECOLU/663-730
B7NB62_ECOLU/211-271
B7NBV9_ECOLU/235-301
B7NCB4_ECOLU/240-304
B7ND17_ECOLU/236-302
B7NDJ4_ECOLU/282-347
B7NE09_ECOLU/233-293
B7NFG4_ECOLU/129-189
B7NFK9_ECOLU/238-300
B7NFU4_ECOLU/237-302
B7NG48_ECOLU/142-202
B7NH74_ECOLU/256-320
B7NJ27_ECO7I/236-302
B7NJA3_ECO7I/203-269
B7NKS7_ECO7I/282-347
B7NLD2_ECO7I/443-508
B7NLS9_ECO7I/261-327
B7NMG9_ECO7I/233-293
B7NMP8_ECO7I/663-730
B7NN30_ECO7I/453-518
B7NN31_ECO7I/388-453
B7NPQ4_ECO7I/711-777
B7NQA8_ECO7I/240-304
B7NRB4_ECO7I/235-301
B7NRK8_ECO7I/249-317
B7NRT6_ECO7I/237-302
B7NSS4_ECO7I/145-205
B7NU95_ECO7I/238-300
B7NUN0_ECO7I/211-271
B7NV03_ECO7I/129-190
B7NW80_ECO7I/256-320
B7PSY6_IXOSC/218-286
B7QPD7_9RHOB/169-237
B7QPU4_9RHOB/361-426
B7QPU5_9RHOB/200-266
B7QQ11_9RHOB/135-200
B7QQC7_9RHOB/428-495
B7QRU2_9RHOB/357-422
B7QSD3_9RHOB/118-185
B7QSS3_9RHOB/373-439
B7QSW5_9RHOB/511-583
B7QSW7_9RHOB/148-210
B7QTR2_9RHOB/365-433
B7QTU9_9RHOB/234-291
B7QTW6_9RHOB/255-315
B7QU27_9RHOB/211-275
B7QU84_9RHOB/667-734
B7QUQ1_9RHOB/461-526
B7QV29_9RHOB/367-432
B7QV55_9RHOB/215-280
B7QWD0_9RHOB/340-405
B7QX65_9RHOB/241-305
B7QXB8_9RHOB/374-439
B7QXP4_9RHOB/241-303
B7QYA5_9RHOB/362-430
B7QZ39_9RHOB/239-304
B7QZA5_9RHOB/440-511
B7R7V4_9THEO/227-294
B7R802_9THEO/232-296
B7R9W0_9THEO/231-298
B7RA25_9THEO/345-411
B7RA48_9THEO/241-308
B7RA61_9THEO/249-311
B7RFN8_9RHOB/496-567
B7RFP0_9RHOB/131-193
B7RGB3_9RHOB/677-744
B7RGF9_9RHOB/237-299
B7RH20_9RHOB/370-435
B7RH75_9RHOB/371-437
B7RH85_9RHOB/332-399
B7RHA1_9RHOB/395-488
B7RHD3_9RHOB/369-436
B7RHX4_9RHOB/357-422
B7RIE6_9RHOB/291-356
B7RII1_9RHOB/372-437
B7RIN2_9RHOB/234-291
B7RIP5_9RHOB/386-451
B7RJ40_9RHOB/138-204
B7RJ42_9RHOB/90-158
B7RKG2_9RHOB/194-262
B7RKU1_9RHOB/189-254
B7RL20_9RHOB/344-408
B7RLI7_9RHOB/167-229
B7RM45_9RHOB/241-305
B7RM50_9RHOB/230-296
B7RMG2_9RHOB/215-280
B7RMJ2_9RHOB/287-355
B7RMJ3_9RHOB/686-754
B7RP42_9RHOB/231-296
B7RQC9_9RHOB/351-404
B7RQI2_9RHOB/235-300
B7RQM5_9RHOB/114-181
B7RR91_9RHOB/236-301
B7RRQ0_9RHOB/148-215
B7RRQ2_9RHOB/302-395
B7RRS4_9RHOB/228-296
B7RRU9_9RHOB/140-204
B7RRW7_9RHOB/1121-1186
B7RSY1_9GAMM/271-342
B7RTP6_9GAMM/271-337
B7RTQ8_9GAMM/168-233
B7RUQ6_9GAMM/200-267
B7RV27_9GAMM/671-735
B7RWU5_9GAMM/245-310
B7RX03_9GAMM/237-300
B7RX67_9GAMM/330-399
B7RXE0_9GAMM/255-325
B7RXH4_9GAMM/473-539
B7RYD1_9GAMM/469-533
B7RZ31_9GAMM/233-293
B7RZR9_9GAMM/328-398
B7S0A1_9GAMM/754-819
B7S0U5_9GAMM/143-205
B7S124_9GAMM/294-360
B7S1F5_9GAMM/351-416
B7S1Z5_9GAMM/852-917
B7S3A0_9GAMM/685-747
B7S3A1_9GAMM/650-720
B7S3A4_9GAMM/580-650
B7S3A5_9GAMM/481-548
B7S3A7_9GAMM/173-236
B7S3A8_9GAMM/247-313
B7S3B9_9GAMM/244-309
B7S3I1_9GAMM/19-82
B7S739_9BURK/279-345
B7SUT6_THITH/252-318
B7SUU9_THITH/218-283
B7TWW4_CITRO/203-269
B7TYI6_ECOLX/203-269
B7U313_ACISD/1-53
B7UB91_9RHIZ/263-328
B7UF49_YERPS/238-304
B7UFN2_ECO27/453-518
B7UFN3_ECO27/388-453
B7UG80_ECO27/711-777
B7UGZ6_ECO27/249-317
B7UHK2_ECO27/292-357
B7UIT1_ECO27/236-302
B7UJM3_ECO27/203-269
B7UJV0_ECO27/282-347
B7UKA9_ECO27/233-293
B7UKL2_ECO27/261-327
B7UKX4_ECO27/663-730
B7UN71_ECO27/443-508
B7UNJ1_ECO27/129-190
B7UNN2_ECO27/238-300
B7UPF8_ECO27/237-302
B7UPM3_ECO27/384-451
B7UPT5_ECO27/142-202
B7UR28_ECO27/256-320
B7URU9_ECO27/211-271
B7USX8_ECO27/235-301
B7UTB6_ECO27/240-304
B7UUZ3_PSEA8/235-299
B7UV02_PSEA8/305-370
B7UV85_PSEA8/650-718
B7UVB0_PSEA8/265-330
B7UVN9_PSEA8/408-475
B7UWB4_PSEA8/243-309
B7UWF5_PSEA8/179-244
B7UWM6_PSEA8/225-291
B7UWT6_PSEA8/495-560
B7UX31_PSEA8/222-287
B7UX91_PSEA8/181-247
B7UXM5_PSEA8/247-313
B7UY04_PSEA8/233-292
B7UY06_PSEA8/283-348
B7UYN5_PSEA8/407-472
B7UYY5_PSEA8/244-309
B7UZ72_PSEA8/690-760
B7UZF8_PSEA8/211-277
B7UZH6_PSEA8/412-502
B7V034_PSEA8/207-273
B7V089_PSEA8/309-375
B7V1D7_PSEA8/756-822
B7V1I9_PSEA8/239-304
B7V1R8_PSEA8/414-479
B7V1U9_PSEA8/243-308
B7V373_PSEA8/506-571
B7V3L7_PSEA8/132-195
B7V3R0_PSEA8/378-445
B7V3U6_PSEA8/222-282
B7V449_PSEA8/256-320
B7V585_PSEA8/576-642
B7V5Q2_PSEA8/209-276
B7V6A9_PSEA8/526-599
B7V6N3_PSEA8/503-566
B7V6N8_PSEA8/764-829
B7V6X8_PSEA8/208-310
B7V721_PSEA8/375-443
B7V749_PSEA8/362-430
B7V7I6_PSEA8/798-864
B7V7Z4_PSEA8/105-215
B7V815_PSEA8/234-293
B7V830_PSEA8/249-315
B7V875_PSEA8/225-289
B7V8G5_PSEA8/227-291
B7V9E2_PSEA8/418-483
B7V9H5_PSEA8/270-327
B7V9T0_PSEA8/330-396
B7VAB3_PSEA8/201-266
B7VAC9_PSEA8/513-579
B7VAH6_PSEA8/709-775
B7VB80_PSEA8/208-273
B7VHE0_VIBSL/139-204
B7VHH7_VIBSL/222-279
B7VI02_VIBSL/372-440
B7VJ30_VIBSL/282-347
B7VJJ8_VIBSL/459-527
B7VJQ0_VIBSL/205-272
B7VK74_VIBSL/290-355
B7VL02_VIBSL/125-191
B7VL56_VIBSL/277-346
B7VLP2_VIBSL/242-304
B7VLS5_VIBSL/721-786
B7VM44_VIBSL/795-860
B7VMK5_VIBSL/342-407
B7VML1_VIBSL/223-288
B7VMN0_VIBSL/800-865
B7VNA2_VIBSL/479-544
B7VNP3_VIBSL/209-274
B7VNT4_VIBSL/445-511
B7VPG0_VIBSL/181-259
B7VPN4_VIBSL/204-269
B7VPR0_VIBSL/340-419
B7VQ14_VIBSL/212-277
B7VQM8_VIBSL/467-536
B7VQW4_VIBSL/44-109
B7VQX2_VIBSL/482-547
B7VRI8_VIBSL/257-320
B7VRK1_VIBSL/232-297
B7VRS7_VIBSL/237-301
B7VRY6_VIBSL/282-348
B7VS34_VIBSL/469-534
B7VS46_VIBSL/1088-1153
B7VSG1_VIBSL/233-293
B7VSM7_VIBSL/261-326
B7VSP7_VIBSL/402-467
B7VT36_VIBSL/438-506
B7VTY0_VIBSL/233-299
B7VU02_VIBSL/214-280
B7VU51_VIBSL/242-307
B7WQN1_COMTE/291-386
B7WR99_COMTE/238-304
B7WRG3_COMTE/603-669
B7WSI8_COMTE/400-467
B7WT70_COMTE/234-313
B7WTL6_COMTE/225-291
B7WTQ2_COMTE/243-309
B7WTW9_COMTE/129-199
B7WU28_COMTE/271-334
B7WU79_COMTE/348-414
B7WUE2_COMTE/230-295
B7WUS3_COMTE/604-674
B7WVP6_COMTE/372-438
B7WWQ7_COMTE/209-275
B7WWY4_COMTE/36-109
B7WX07_COMTE/670-735
B7WX48_COMTE/234-299
B7WXC9_COMTE/243-309
B7WXE5_COMTE/225-290
B7WXI3_COMTE/238-303
B7WXL7_COMTE/254-313
B7WY87_COMTE/536-608
B7WYS4_COMTE/249-314
B7WZN1_COMTE/502-567
B7WZN3_COMTE/459-524
B7X0A8_COMTE/162-226
B7X138_COMTE/195-257
B7X1I4_COMTE/145-210
B7X1Q2_COMTE/217-283
B7X219_COMTE/273-339
B7X242_COMTE/245-311
B7X287_COMTE/428-502
B7X2W1_COMTE/451-515
B7X399_COMTE/239-306
B7X4A6_COMTE/519-584
B7X5J2_COMTE/265-333
B7X5P4_COMTE/257-320
B7XSE9_BORGA/152-219
B7XT90_BORGA/763-828
B7XV03_BORGA/763-828
B7XV99_BORGA/152-219
B8AD13_ORYSI/532-596
B8AF44_ORYSI/375-440
B8AI44_ORYSI/370-435
B8AMI0_ORYSI/689-753
B8AQP0_ORYSI/300-365
B8AQP9_ORYSI/656-717
B8AY75_ORYSI/344-409
B8BGD6_ORYSI/335-400
B8BHC4_ORYSI/43-110
B8C3H5_THAPS/642-703
B8CHF7_SHEPW/240-302
B8CHG4_SHEPW/126-191
B8CHU2_SHEPW/214-279
B8CIB8_SHEPW/690-755
B8CIK0_SHEPW/246-311
B8CIN3_SHEPW/249-316
B8CJA9_SHEPW/497-562
B8CJC8_SHEPW/265-331
B8CJP1_SHEPW/302-367
B8CJU3_SHEPW/840-905
B8CJY5_SHEPW/200-269
B8CKJ2_SHEPW/363-433
B8CKM0_SHEPW/205-271
B8CKX6_SHEPW/136-202
B8CL71_SHEPW/496-561
B8CLF4_SHEPW/780-846
B8CLY1_SHEPW/382-447
B8CNA0_SHEPW/217-282
B8CNU1_SHEPW/1009-1074
B8CP10_SHEPW/373-438
B8CPS8_SHEPW/238-304
B8CPU7_SHEPW/515-580
B8CQ57_SHEPW/783-849
B8CRM1_SHEPW/234-306
B8CSP6_SHEPW/237-302
B8CT91_SHEPW/421-509
B8CTI5_SHEPW/1047-1112
B8CTX2_SHEPW/262-327
B8CUQ5_SHEPW/410-475
B8CV10_SHEPW/215-275
B8CVB6_SHEPW/453-519
B8CVD6_SHEPW/240-304
B8CW30_HALOH/394-464
B8CXR0_HALOH/238-301
B8D0H3_HALOH/369-436
B8D203_HALOH/107-174
B8DAW3_LISMH/668-736
B8DBC4_LISMH/238-304
B8DBL1_LISMH/365-432
B8DBX9_LISMH/365-432
B8DDD7_LISMH/159-226
B8DE02_LISMH/249-315
B8DEV7_LISMH/379-446
B8DFU9_LISMH/256-323
B8DIG7_DESVM/678-743
B8DIH6_DESVM/333-405
B8DIL6_DESVM/1057-1129
B8DIR8_DESVM/697-787
B8DIV5_DESVM/151-216
B8DIV6_DESVM/420-491
B8DIW1_DESVM/194-260
B8DIW1_DESVM/954-1019
B8DIX1_DESVM/181-246
B8DJ09_DESVM/636-702
B8DJ49_DESVM/509-599
B8DJ55_DESVM/506-579
B8DJM7_DESVM/385-450
B8DJX7_DESVM/657-747
B8DK62_DESVM/305-373
B8DK80_DESVM/566-656
B8DK81_DESVM/613-703
B8DK88_DESVM/747-812
B8DKC3_DESVM/259-327
B8DKD3_DESVM/647-712
B8DL77_DESVM/375-440
B8DLB1_DESVM/437-507
B8DLD1_DESVM/458-548
B8DLD9_DESVM/694-759
B8DLE6_DESVM/269-334
B8DLN0_DESVM/566-634
B8DLR4_DESVM/303-398
B8DM02_DESVM/357-423
B8DM31_DESVM/291-347
B8DM69_DESVM/346-417
B8DM71_DESVM/17-89
B8DM74_DESVM/138-210
B8DMF8_DESVM/822-886
B8DMH5_DESVM/241-306
B8DMV3_DESVM/268-333
B8DMY3_DESVM/641-706
B8DN81_DESVM/182-247
B8DNW6_DESVM/397-463
B8DPK1_DESVM/169-244
B8DPN9_DESVM/310-400
B8DQ61_DESVM/614-679
B8DQ68_DESVM/328-401
B8DQ71_DESVM/143-211
B8DQB8_DESVM/585-650
B8DQD2_DESVM/266-358
B8DQF7_DESVM/366-433
B8DQH2_DESVM/449-514
B8DQL3_DESVM/458-524
B8DQM5_DESVM/265-332
B8DQS3_DESVM/513-603
B8DQU7_DESVM/672-737
B8DQZ8_DESVM/847-912
B8DR00_DESVM/434-502
B8DR02_DESVM/650-717
B8DR05_DESVM/248-316
B8DR09_DESVM/580-650
B8DR34_DESVM/478-545
B8DR63_DESVM/591-656
B8DRM3_DESVM/640-705
B8DS34_DESVM/316-380
B8DS41_DESVM/304-362
B8DSG8_DESVM/588-653
B8DTZ6_BIFA0/292-361
B8DUW0_BIFA0/134-198
B8DVX6_BIFA0/155-221
B8DYV2_DICTD/202-269
B8DYY3_DICTD/324-390
B8DZ95_DICTD/114-180
B8DZU7_DICTD/466-532
B8E314_DICTD/120-186
B8E3G3_SHEB2/127-195
B8E3U0_SHEB2/704-770
B8E451_SHEB2/244-305
B8E458_SHEB2/126-191
B8E484_SHEB2/561-626
B8E494_SHEB2/209-272
B8E5X9_SHEB2/214-279
B8E6F0_SHEB2/373-443
B8E6Q6_SHEB2/509-574
B8E7D4_SHEB2/250-316
B8E7I6_SHEB2/498-563
B8E8S0_SHEB2/298-363
B8E9Y7_SHEB2/136-202
B8EAJ6_SHEB2/786-852
B8EAS4_SHEB2/205-271
B8EBA3_SHEB2/443-510
B8ECC4_SHEB2/721-786
B8ECF9_SHEB2/494-561
B8ECP2_SHEB2/899-964
B8ECP4_SHEB2/233-293
B8ED92_SHEB2/1042-1107
B8EDH6_SHEB2/377-444
B8EDQ0_SHEB2/472-538
B8EE64_SHEB2/385-491
B8EEL3_SHEB2/269-335
B8EFI0_SHEB2/200-269
B8EHZ3_METSB/237-303
B8EIF1_METSB/113-183
B8EIY5_METSB/280-346
B8EJU6_METSB/145-207
B8EJU8_METSB/508-579
B8EK78_METSB/229-298
B8EKN2_METSB/1125-1193
B8EKN3_METSB/192-258
B8ELZ0_METSB/400-472
B8EMI7_METSB/247-313
B8EMV6_METSB/454-519
B8EN36_METSB/236-302
B8EN38_METSB/537-606
B8ENP4_METSB/560-628
B8ENZ6_METSB/362-427
B8EP51_METSB/619-687
B8EPT9_METSB/674-738
B8EQN0_METSB/209-274
B8ERB6_METSB/261-330
B8ERQ7_METSB/440-510
B8ES01_METSB/188-256
B8ES99_METSB/235-300
B8ESC0_METSB/127-194
B8ET99_METSB/669-737
B8ETL1_METSB/596-665
B8ETR4_METSB/464-530
B8F0F7_THASP/221-287
B8F3X2_HAEPS/237-299
B8F495_HAEPS/240-305
B8F862_HAEPS/240-306
B8F8X4_DESAA/494-560
B8F8X8_DESAA/202-315
B8F8Z0_DESAA/483-550
B8F916_DESAA/376-441
B8F953_DESAA/216-281
B8F986_DESAA/219-284
B8F9C2_DESAA/289-355
B8F9H1_DESAA/522-588
B8F9N2_DESAA/291-359
B8FA28_DESAA/643-709
B8FA30_DESAA/366-433
B8FA45_DESAA/486-551
B8FA84_DESAA/168-258
B8FAA2_DESAA/476-541
B8FAA3_DESAA/492-558
B8FAH7_DESAA/314-382
B8FAK2_DESAA/310-375
B8FAK4_DESAA/818-886
B8FAK5_DESAA/142-253
B8FAN8_DESAA/573-662
B8FAP6_DESAA/737-802
B8FAT8_DESAA/411-477
B8FAW8_DESAA/684-752
B8FB26_DESAA/269-337
B8FB27_DESAA/267-333
B8FB77_DESAA/410-476
B8FB92_DESAA/307-373
B8FBE0_DESAA/334-400
B8FBF2_DESAA/227-295
B8FBX9_DESAA/865-955
B8FBZ6_DESAA/647-713
B8FCG8_DESAA/511-576
B8FCH4_DESAA/699-764
B8FCV9_DESAA/534-600
B8FDQ7_DESAA/772-862
B8FDW0_DESAA/258-324
B8FE62_DESAA/364-430
B8FEF6_DESAA/427-493
B8FEN7_DESAA/1063-1129
B8FEV5_DESAA/334-399
B8FEY4_DESAA/275-339
B8FF18_DESAA/186-250
B8FF27_DESAA/285-351
B8FF41_DESAA/407-473
B8FFB5_DESAA/545-611
B8FFD0_DESAA/554-643
B8FFF1_DESAA/984-1050
B8FFG2_DESAA/282-348
B8FFM2_DESAA/872-963
B8FFN9_DESAA/428-493
B8FFS5_DESAA/195-261
B8FG34_DESAA/553-618
B8FG61_DESAA/496-562
B8FG89_DESAA/374-440
B8FGP3_DESAA/164-230
B8FGR6_DESAA/92-158
B8FGW4_DESAA/826-916
B8FGW9_DESAA/1001-1067
B8FH82_DESAA/80-146
B8FHC1_DESAA/379-470
B8FHE8_DESAA/409-475
B8FHG0_DESAA/382-448
B8FHG2_DESAA/387-452
B8FHG4_DESAA/469-534
B8FHI9_DESAA/932-998
B8FHP6_DESAA/491-557
B8FHR4_DESAA/175-236
B8FI11_DESAA/349-414
B8FI16_DESAA/254-318
B8FI33_DESAA/205-270
B8FI59_DESAA/532-601
B8FIE8_DESAA/327-404
B8FIE9_DESAA/268-333
B8FIF2_DESAA/355-429
B8FIF7_DESAA/153-223
B8FIH1_DESAA/165-231
B8FII2_DESAA/758-829
B8FII5_DESAA/323-393
B8FIK3_DESAA/384-450
B8FIK6_DESAA/284-349
B8FJ33_DESAA/368-434
B8FJ47_DESAA/199-264
B8FJ54_DESAA/422-488
B8FJB6_DESAA/354-420
B8FJD3_DESAA/476-544
B8FJD4_DESAA/298-363
B8FJD5_DESAA/454-519
B8FJF1_DESAA/312-378
B8FJI2_DESAA/303-369
B8FJY3_DESAA/660-726
B8FK56_DESAA/393-483
B8FK57_DESAA/454-520
B8FK98_DESAA/618-708
B8FKA0_DESAA/462-528
B8FKH9_DESAA/413-479
B8FKK2_DESAA/778-844
B8FKY8_DESAA/347-417
B8FKZ5_DESAA/313-379
B8FKZ6_DESAA/573-639
B8FL07_DESAA/271-337
B8FL29_DESAA/213-279
B8FLE2_DESAA/391-459
B8FLE4_DESAA/544-608
B8FLX6_DESAA/289-353
B8FMG4_DESAA/390-456
B8FMI9_DESAA/576-641
B8FMK4_DESAA/308-374
B8FMM8_DESAA/735-825
B8FMN7_DESAA/407-497
B8FN21_DESAA/740-806
B8FND1_DESAA/695-761
B8FNF8_DESAA/702-768
B8FP55_DESHD/160-227
B8FP92_DESHD/430-497
B8FPB1_DESHD/248-316
B8FPP8_DESHD/156-222
B8FPQ6_DESHD/123-189
B8FPX3_DESHD/132-198
B8FPY5_DESHD/360-425
B8FPY9_DESHD/387-454
B8FQJ2_DESHD/206-273
B8FQL6_DESHD/228-289
B8FQS2_DESHD/358-423
B8FRJ4_DESHD/382-448
B8FS43_DESHD/89-153
B8FS54_DESHD/304-370
B8FS96_DESHD/234-300
B8FSH2_DESHD/83-147
B8FSL7_DESHD/239-306
B8FSQ2_DESHD/266-333
B8FSV5_DESHD/293-360
B8FSX7_DESHD/26-93
B8FT43_DESHD/229-296
B8FT99_DESHD/194-256
B8FU11_DESHD/438-506
B8FWP4_DESHD/399-464
B8FXM5_DESHD/276-344
B8FXR9_DESHD/486-558
B8FXT8_DESHD/324-391
B8FY04_DESHD/233-296
B8FY92_DESHD/377-442
B8FYB7_DESHD/295-362
B8FYH9_DESHD/282-349
B8FYM0_DESHD/254-321
B8FYN9_DESHD/510-575
B8FZ23_DESHD/491-563
B8FZI2_DESHD/207-276
B8G0T5_DESHD/348-415
B8G195_DESHD/423-486
B8G1J5_DESHD/393-458
B8G1V5_DESHD/430-496
B8G222_DESHD/322-389
B8G2A4_DESHD/235-299
B8G330_CHLAD/422-488
B8G333_CHLAD/228-292
B8G3K6_CHLAD/261-328
B8G3P2_CHLAD/678-745
B8G3P3_CHLAD/477-545
B8G3Q2_CHLAD/307-373
B8G401_CHLAD/431-496
B8G480_CHLAD/305-370
B8G488_CHLAD/184-252
B8G4D7_CHLAD/928-996
B8G4H7_CHLAD/461-536
B8G4L8_CHLAD/627-695
B8G4L9_CHLAD/169-237
B8G4R7_CHLAD/429-495
B8G4S5_CHLAD/315-383
B8G4V0_CHLAD/226-290
B8G5A3_CHLAD/360-428
B8G5P9_CHLAD/249-317
B8G5Q0_CHLAD/717-785
B8G5R9_CHLAD/159-235
B8G6E9_CHLAD/76-146
B8G6G1_CHLAD/481-548
B8G6I5_CHLAD/282-348
B8G752_CHLAD/190-255
B8G792_CHLAD/275-341
B8G7F7_CHLAD/261-323
B8G7G5_CHLAD/851-919
B8G7L8_CHLAD/124-192
B8G7R2_CHLAD/128-192
B8G849_CHLAD/484-549
B8G854_CHLAD/635-703
B8G870_CHLAD/254-321
B8G897_CHLAD/122-186
B8G9I7_CHLAD/249-315
B8GA64_CHLAD/495-564
B8GAL7_CHLAD/395-463
B8GAT7_CHLAD/472-542
B8GAY0_CHLAD/208-271
B8GAY9_CHLAD/421-486
B8GBT0_CHLAD/508-576
B8GBT4_CHLAD/430-496
B8GBU0_CHLAD/652-738
B8GBX5_CHLAD/595-666
B8GBZ1_CHLAD/2545-2613
B8GC80_CHLAD/526-594
B8GCM8_CHLAD/244-316
B8GCZ2_CHLAD/152-216
B8GCZ5_CHLAD/491-557
B8GD22_CHLAD/173-241
B8GD32_CHLAD/246-312
B8GDF4_METPE/533-601
B8GE09_METPE/238-304
B8GEN7_METPE/346-414
B8GF52_METPE/515-581
B8GFI7_METPE/709-777
B8GGK7_METPE/1045-1113
B8GGU0_METPE/411-479
B8GHQ9_METPE/367-431
B8GIL9_METPE/403-469
B8GJ83_METPE/686-752
B8GJC7_METPE/256-324
B8GJD1_METPE/552-620
B8GK09_METPE/142-210
B8GLC2_THISH/475-533
B8GLJ4_THISH/203-269
B8GLL8_THISH/256-323
B8GMA5_THISH/312-378
B8GP27_THISH/761-825
B8GPL6_THISH/287-353
B8GPN5_THISH/251-319
B8GPR4_THISH/306-374
B8GQA0_THISH/252-318
B8GR75_THISH/133-195
B8GSN2_THISH/247-319
B8GSR2_THISH/675-743
B8GSU0_THISH/270-335
B8GSV8_THISH/433-498
B8GTB7_THISH/282-347
B8GTC6_THISH/204-269
B8GTG8_THISH/233-299
B8GU15_THISH/498-569
B8GUP7_THISH/354-418
B8GVG1_CAUCN/660-728
B8GW50_CAUCN/219-276
B8GW87_CAUCN/140-199
B8GW89_CAUCN/506-577
B8GWY3_CAUCN/527-592
B8GXM8_CAUCN/16-78
B8GYA8_CAUCN/299-364
B8GYB8_CAUCN/238-301
B8GYG1_CAUCN/201-268
B8GYV1_CAUCN/217-283
B8GZZ5_CAUCN/263-327
B8H024_CAUCN/600-669
B8H044_CAUCN/265-331
B8H063_CAUCN/475-540
B8H0I9_CAUCN/370-436
B8H0Q5_CAUCN/410-476
B8H0V2_CAUCN/319-385
B8H0Y9_CAUCN/320-385
B8H1A2_CAUCN/200-265
B8H1D8_CAUCN/269-340
B8H1W1_CAUCN/276-341
B8H295_CAUCN/208-273
B8H2B4_CAUCN/452-517
B8H2C5_CAUCN/251-316
B8H2H4_CAUCN/241-326
B8H2L3_CAUCN/340-405
B8H2N0_CAUCN/198-263
B8H2N5_CAUCN/249-314
B8H2P4_CAUCN/222-287
B8H399_CAUCN/464-529
B8H3C8_CAUCN/199-264
B8H3G1_CAUCN/37-106
B8H3G2_CAUCN/332-399
B8H3H8_CAUCN/312-378
B8H405_CAUCN/265-330
B8H436_CAUCN/276-341
B8H443_CAUCN/425-493
B8H4I0_CAUCN/360-426
B8H5L8_CAUCN/540-606
B8H6E2_CAUCN/216-281
B8H6X0_ARTCA/619-687
B8H8Z9_ARTCA/185-253
B8H976_ARTCA/326-394
B8HBL9_ARTCA/319-386
B8HC01_ARTCA/235-300
B8HCL5_ARTCA/267-333
B8HCR1_ARTCA/151-217
B8HCW0_ARTCA/229-296
B8HDG7_ARTCA/334-397
B8HDW5_ARTCA/285-349
B8HDX5_ARTCA/323-388
B8HHB9_ARTCA/190-258
B8HJS0_CYAP4/618-683
B8HJU3_CYAP4/636-702
B8HJX5_CYAP4/520-588
B8HJX7_CYAP4/1164-1230
B8HJX9_CYAP4/285-353
B8HJY1_CYAP4/228-296
B8HK00_CYAP4/259-326
B8HKH1_CYAP4/314-381
B8HKH3_CYAP4/529-597
B8HKL9_CYAP4/144-212
B8HKS2_CYAP4/1385-1451
B8HKS2_CYAP4/952-1018
B8HKS5_CYAP4/356-424
B8HKS5_CYAP4/776-842
B8HKT0_CYAP4/331-397
B8HL12_CYAP4/359-427
B8HL36_CYAP4/231-299
B8HL55_CYAP4/274-342
B8HL56_CYAP4/330-396
B8HLZ0_CYAP4/277-343
B8HLZ2_CYAP4/1410-1477
B8HLZ3_CYAP4/283-349
B8HMX7_CYAP4/214-282
B8HNN2_CYAP4/1569-1637
B8HNV2_CYAP4/324-390
B8HP08_CYAP4/405-471
B8HP16_CYAP4/396-464
B8HP17_CYAP4/886-951
B8HQE5_CYAP4/323-386
B8HRH2_CYAP4/358-423
B8HRH4_CYAP4/961-1027
B8HRK6_CYAP4/477-545
B8HRM7_CYAP4/410-476
B8HRN3_CYAP4/1069-1134
B8HRN4_CYAP4/1062-1127
B8HRR6_CYAP4/1435-1501
B8HRU0_CYAP4/165-225
B8HRZ6_CYAP4/243-302
B8HS54_CYAP4/461-534
B8HS57_CYAP4/1591-1657
B8HS58_CYAP4/1051-1117
B8HS59_CYAP4/1131-1197
B8HSF3_CYAP4/305-371
B8HSN5_CYAP4/503-568
B8HSR9_CYAP4/478-543
B8HSU0_CYAP4/356-424
B8HSW1_CYAP4/701-766
B8HSY8_CYAP4/188-250
B8HTK1_CYAP4/1029-1095
B8HTK5_CYAP4/168-234
B8HTK6_CYAP4/1253-1321
B8HTK9_CYAP4/996-1062
B8HTL0_CYAP4/562-628
B8HTL5_CYAP4/696-762
B8HUB0_CYAP4/488-554
B8HUS7_CYAP4/587-655
B8HV32_CYAP4/153-229
B8HVB4_CYAP4/330-395
B8HVV8_CYAP4/21-83
B8HVV8_CYAP4/78-140
B8HVZ7_CYAP4/264-331
B8HVZ9_CYAP4/342-410
B8HW00_CYAP4/1570-1636
B8HW94_CYAP4/544-619
B8HWK7_CYAP4/964-1030
B8HY84_CYAP4/198-265
B8HYC2_CYAP4/144-208
B8HZC8_CYAP4/139-192
B8HZD3_CYAP4/350-416
B8HZI2_CYAP4/358-424
B8I011_CLOCE/191-258
B8I015_CLOCE/84-151
B8I1N6_CLOCE/360-432
B8I1P6_CLOCE/382-449
B8I271_CLOCE/480-547
B8I2L7_CLOCE/372-439
B8I2S1_CLOCE/243-307
B8I396_CLOCE/279-345
B8I419_CLOCE/375-442
B8I4T6_CLOCE/243-310
B8I554_CLOCE/264-328
B8I5C1_CLOCE/90-152
B8I6Y8_CLOCE/137-204
B8I718_CLOCE/119-185
B8I8Q3_CLOCE/219-286
B8I9I9_METNO/672-740
B8IAH5_METNO/164-230
B8IB90_METNO/274-336
B8IBV8_METNO/1158-1226
B8IBV9_METNO/337-404
B8IC82_METNO/569-635
B8ICU5_METNO/586-654
B8ID14_METNO/808-872
B8ID49_METNO/513-579
B8ID60_METNO/858-924
B8IDE1_METNO/128-190
B8IDE5_METNO/509-580
B8IE05_METNO/394-460
B8IEP0_METNO/284-350
B8IF33_METNO/347-416
B8IF91_METNO/444-511
B8IFI3_METNO/242-309
B8IFX2_METNO/261-330
B8II12_METNO/192-259
B8II99_METNO/586-652
B8IIA2_METNO/290-355
B8IJI5_METNO/232-297
B8IJS3_METNO/438-504
B8IK37_METNO/737-806
B8IKP7_METNO/352-421
B8IKX8_METNO/483-548
B8ILN7_METNO/269-327
B8IM28_METNO/234-292
B8IMS0_METNO/202-267
B8IMT5_METNO/366-431
B8IMV6_METNO/341-422
B8IMV7_METNO/276-342
B8INQ1_METNO/281-345
B8IP02_METNO/524-593
B8IP06_METNO/248-314
B8IP56_METNO/489-555
B8IPU5_METNO/597-665
B8IPW7_METNO/151-217
B8IQ43_METNO/574-640
B8IQX2_METNO/335-401
B8IR58_METNO/523-594
B8IRA9_METNO/466-532
B8IRE9_METNO/246-311
B8IRX1_METNO/139-207
B8IS13_METNO/209-277
B8ITW3_METNO/298-364
B8ITY0_METNO/364-430
B8IU64_METNO/240-301
B8IUD2_METNO/406-474
B8IUE5_METNO/521-587
B8IUN3_METNO/293-364
B8IV13_METNO/93-158
B8IVC7_METNO/297-361
B8IVG8_METNO/625-693
B8IW73_METNO/209-270
B8IXZ2_METNO/281-345
B8IY82_DESDA/445-510
B8IYR2_DESDA/273-346
B8IYU9_DESDA/449-515
B8IYZ4_DESDA/344-419
B8IYZ8_DESDA/136-207
B8IZ32_DESDA/309-375
B8J141_DESDA/332-403
B8J174_DESDA/310-375
B8J1F2_DESDA/717-784
B8J208_DESDA/249-315
B8J2L6_DESDA/287-352
B8J2M1_DESDA/284-349
B8J427_DESDA/319-384
B8J5F5_ANAD2/355-426
B8J5J8_ANAD2/302-374
B8J5V2_ANAD2/239-302
B8J659_ANAD2/297-362
B8J698_ANAD2/263-329
B8J6A8_ANAD2/473-549
B8J6B7_ANAD2/469-535
B8J6G3_ANAD2/287-378
B8J706_ANAD2/329-419
B8J719_ANAD2/522-590
B8J7A4_ANAD2/335-407
B8J7C2_ANAD2/276-341
B8J7K7_ANAD2/351-424
B8J7L2_ANAD2/393-457
B8J7Q5_ANAD2/233-300
B8J7X5_ANAD2/230-299
B8J7Z2_ANAD2/269-334
B8J815_ANAD2/21-90
B8J899_ANAD2/480-543
B8J8D7_ANAD2/226-298
B8J8N1_ANAD2/241-307
B8J8V6_ANAD2/131-199
B8J984_ANAD2/368-434
B8J9A8_ANAD2/350-441
B8J9T4_ANAD2/181-247
B8J9X5_ANAD2/342-404
B8J9X9_ANAD2/269-330
B8JA97_ANAD2/491-558
B8JAE4_ANAD2/135-206
B8JAG3_ANAD2/229-294
B8JAG8_ANAD2/155-222
B8JAY5_ANAD2/71-138
B8JAZ3_ANAD2/1298-1364
B8JBB0_ANAD2/105-175
B8JBI4_ANAD2/459-534
B8JBI5_ANAD2/1453-1521
B8JBT2_ANAD2/307-389
B8JBT7_ANAD2/256-322
B8JBU0_ANAD2/17-81
B8JBU1_ANAD2/423-489
B8JBW7_ANAD2/203-271
B8JBX0_ANAD2/157-227
B8JC00_ANAD2/28-88
B8JC39_ANAD2/285-355
B8JC72_ANAD2/163-231
B8JC81_ANAD2/149-214
B8JC82_ANAD2/404-470
B8JC96_ANAD2/227-291
B8JCJ9_ANAD2/254-318
B8JCK2_ANAD2/139-200
B8JCR4_ANAD2/337-405
B8JCS3_ANAD2/218-286
B8JCY8_ANAD2/306-370
B8JD01_ANAD2/149-217
B8JDB4_ANAD2/171-235
B8JDB6_ANAD2/148-218
B8JDR3_ANAD2/364-432
B8JE31_ANAD2/345-415
B8JE47_ANAD2/210-278
B8JE87_ANAD2/191-253
B8JEB0_ANAD2/232-294
B8JEG8_ANAD2/290-357
B8JEK1_ANAD2/392-458
B8JF38_ANAD2/182-250
B8JFF1_ANAD2/838-911
B8JFV6_ANAD2/292-364
B8JFZ5_ANAD2/384-449
B8JG39_ANAD2/206-269
B8JG66_ANAD2/338-404
B8JG67_ANAD2/151-214
B8JG69_ANAD2/240-303
B8JG83_ANAD2/369-432
B8JGD2_ANAD2/605-674
B8JH00_ANAD2/231-293
B8JHJ7_ANAD2/296-362
B8JHJ8_ANAD2/872-938
B8K3F9_VIBPA/266-328
B8K3U3_VIBPA/222-287
B8K450_VIBPA/379-444
B8K469_VIBPA/400-481
B8K4Q3_VIBPA/265-324
B8K5H7_VIBPA/607-672
B8K5J8_VIBPA/313-378
B8K6E1_VIBPA/788-853
B8K6Q4_VIBPA/210-275
B8K6V0_VIBPA/189-265
B8K6Z9_VIBPA/469-534
B8K7A6_VIBPA/205-272
B8K7G7_VIBPA/361-429
B8K7I5_VIBPA/306-370
B8K7S3_VIBPA/125-191
B8K812_VIBPA/200-265
B8K859_VIBPA/204-269
B8K8E4_VIBPA/185-251
B8K8V0_VIBPA/135-200
B8K8X5_VIBPA/226-283
B8K9A9_VIBPA/282-347
B8K9G1_VIBPA/289-354
B8K9T3_VIBPA/474-539
B8KA32_VIBPA/373-440
B8KA42_VIBPA/278-336
B8KAL2_VIBPA/564-631
B8KAP5_VIBPA/240-305
B8KB69_VIBPA/121-197
B8KB80_VIBPA/243-305
B8KBG9_VIBPA/442-510
B8KBQ4_VIBPA/221-283
B8KBV9_VIBPA/965-1030
B8KDC8_VIBPA/445-511
B8KE95_VIBPA/210-275
B8KEL3_VIBPA/94-159
B8KER4_VIBPA/457-523
B8KFG8_9GAMM/271-342
B8KFM6_9GAMM/800-866
B8KG31_9GAMM/204-271
B8KIL6_9GAMM/387-452
B8KJT5_9GAMM/127-191
B8KKR7_9GAMM/168-233
B8KMZ5_9GAMM/147-211
B8KP43_9GAMM/170-236
B8KPE9_9GAMM/843-908
B8KPK9_9GAMM/321-387
B8KRT6_9GAMM/204-271
B8KRZ3_9GAMM/794-858
B8KTG4_9GAMM/1217-1282
B8KUP3_9GAMM/145-207
B8KWW0_9GAMM/695-760
B8KX18_9GAMM/328-394
B8KXE3_9GAMM/277-348
B8KYR2_9GAMM/139-202
B8L063_9GAMM/210-274
B8L0M6_9GAMM/213-278
B8L170_9GAMM/229-293
B8L171_9GAMM/264-332
B8L196_9GAMM/275-341
B8L2N1_9GAMM/122-188
B8L2R2_9GAMM/237-295
B8L3A5_9GAMM/259-323
B8L3C1_9GAMM/238-303
B8L3E5_9GAMM/122-186
B8L3J4_9GAMM/430-494
B8L3Q5_9GAMM/516-581
B8L3R7_9GAMM/244-306
B8L517_9GAMM/238-295
B8L561_9GAMM/241-303
B8L5Y2_9GAMM/241-306
B8L614_9GAMM/124-194
B8L622_9GAMM/232-298
B8L625_9GAMM/538-603
B8L626_9GAMM/541-606
B8L672_9GAMM/230-296
B8L685_9GAMM/315-381
B8L6B2_9GAMM/222-287
B8L762_9GAMM/782-848
B8L7N0_9GAMM/241-305
B8L820_9GAMM/76-141
B8L8Y5_9GAMM/366-434
B8L9L8_9GAMM/799-864
B8L9L9_9GAMM/802-867
B8L9R5_9GAMM/213-279
B8L9V2_9GAMM/660-728
B8LAD0_9GAMM/693-758
B8LAI8_9GAMM/155-222
B8LAJ1_9GAMM/346-414
B8LAJ2_9GAMM/153-220
B8LAK6_9GAMM/138-202
B8LAP3_9GAMM/382-447
B8LAT7_9GAMM/753-818
B8LB35_9GAMM/527-595
B8LB62_9GAMM/311-375
B8LB91_9GAMM/137-239
B8LBD6_9GAMM/490-558
B8LBD8_9GAMM/422-492
B8LYL7_TALSN/787-851
B8M4M1_TALSN/556-620
B8M7Y0_TALSN/1216-1281
B8M7Y1_TALSN/1889-1954
B8M8D0_TALSN/733-799
B8M8D1_TALSN/733-799
B8MEQ6_TALSN/334-399
B8MIG0_TALSN/602-667
B8MKC4_TALSN/262-333
B8MMI8_TALSN/578-642
B8MU30_TALSN/1829-1894
B8MY27_ASPFN/1891-1956
B8MY28_ASPFN/1236-1301
B8N7M3_ASPFN/146-219
B8N889_ASPFN/117-182
B8N9U7_ASPFN/272-343
B8NCK6_ASPFN/550-614
B8ND85_ASPFN/225-291
B8NE76_ASPFN/551-616
B8NI89_ASPFN/742-806
B8NLK0_ASPFN/301-367
B8NMZ6_ASPFN/596-661
B8NU20_ASPFN/573-637
B8NWG1_ASPFN/515-580
B8P0K5_POSPM/501-565
B8P4B7_POSPM/913-978
B8P856_POSPM/617-682
B8P8A9_POSPM/182-247
B8P999_POSPM/1746-1811
B8PFJ6_POSPM/624-689
B8PG01_POSPM/515-584
B8PHK4_POSPM/544-609
B8PMK1_POSPM/1045-1110
B8PYA6_9BACT/265-331
B8QJH0_BETPN/381-446
B8QJH1_BETPN/663-728
B8QJH2_BETPN/443-508
B8QZR9_MYXFU/316-396
B8QZS2_MYXFU/485-561
B8QZS7_MYXFU/551-617
B8QZT2_MYXFU/425-496
B8QZT4_MYXFU/844-925
B8QZT7_MYXFU/1771-1839
B8QZU0_MYXFU/322-387
B8QZU1_MYXFU/240-313
B8QZU4_MYXFU/289-358
B8QZU8_MYXFU/1453-1521
B8QZU9_MYXFU/128-194
B8QZV1_MYXFU/198-266
B8R8T7_9BACT/276-347
B8R8Y9_9BACT/222-293
B8XGS0_ENTFC/141-208
B8XR82_9PLEO/550-577
B8XR84_9PLEO/550-577
B8XR85_9PLEO/550-577
B8XR86_9PLEO/550-577
B8Y9T5_9ROSI/343-408
B8Y9T6_9ROSI/343-408
B8YJI5_9PLEO/533-598
B8YJI6_9PLEO/533-598
B8ZJP7_STRPJ/208-274
B8ZJX2_STRPJ/119-184
B8ZMD3_STRPJ/231-297
B8ZNF9_STRPJ/216-283
B8ZPK6_STRPJ/218-283
B8ZQ28_STRPJ/232-298
B8ZQF2_MYCLB/295-362
B8ZSQ7_MYCLB/230-296
B8ZT85_MYCLB/155-221
B8ZU10_MYCLB/239-311
B9ABC3_BORBU/763-828
B9ABS1_BORBU/152-219
B9AY41_9BURK/231-304
B9AYT1_9BURK/126-191
B9AYT5_9BURK/449-521
B9B006_9BURK/213-278
B9B0D6_9BURK/311-376
B9B0L9_9BURK/234-301
B9B0S5_9BURK/1019-1087
B9B0W0_9BURK/75-138
B9B193_9BURK/235-300
B9B197_9BURK/505-570
B9B1A0_9BURK/519-584
B9B1Q1_9BURK/241-303
B9B2E4_9BURK/398-465
B9B3D2_9BURK/419-482
B9B3Z6_9BURK/280-345
B9B429_9BURK/213-278
B9B4Q3_9BURK/220-278
B9B509_9BURK/678-756
B9B5D4_9BURK/158-224
B9B5F2_9BURK/393-458
B9B5Q2_9BURK/358-422
B9B5R0_9BURK/520-585
B9B5U1_9BURK/268-334
B9B767_9BURK/27-94
B9B7R1_9BURK/228-284
B9BB77_9BURK/206-272
B9BCH9_9BURK/233-298
B9BD51_9BURK/235-301
B9BDH9_9BURK/537-608
B9BDL7_9BURK/201-269
B9BDN9_9BURK/553-623
B9BDP8_9BURK/152-219
B9BEJ1_9BURK/234-293
B9BEY0_9BURK/247-312
B9BGF0_9BURK/267-335
B9BI13_9BURK/213-278
B9BIE3_9BURK/276-341
B9BIL8_9BURK/234-301
B9BIQ1_9BURK/245-310
B9BK27_9BURK/177-248
B9BK91_9BURK/52-119
B9BKX1_9BURK/241-302
B9BL94_9BURK/519-584
B9BL98_9BURK/518-583
B9BLA2_9BURK/235-300
B9BLR7_9BURK/375-438
B9BLU8_9BURK/1019-1087
B9BNG8_9BURK/206-272
B9BNQ4_9BURK/358-422
B9BQ58_9BURK/678-756
B9BQQ8_9BURK/503-568
B9BQR3_9BURK/1645-1714
B9BQS0_9BURK/486-556
B9BQS6_9BURK/196-258
B9BQU7_9BURK/220-278
B9BRD9_9BURK/231-304
B9BS23_9BURK/161-226
B9BS33_9BURK/233-298
B9BS66_9BURK/230-295
B9BTI3_9BURK/213-278
B9BTL9_9BURK/281-346
B9BVP2_9BURK/419-482
B9BW59_9BURK/201-269
B9BW98_9BURK/537-608
B9BWH7_9BURK/235-301
B9BWM3_9BURK/267-335
B9BWW7_9BURK/158-224
B9BWY6_9BURK/377-442
B9BZ09_9BURK/152-219
B9BZ19_9BURK/553-623
B9BZD5_9BURK/233-298
B9C0N7_9BURK/234-293
B9C217_9BURK/213-278
B9C2E8_9BURK/276-341
B9C2M6_9BURK/234-301
B9C2Q9_9BURK/245-310
B9C433_9BURK/177-248
B9C497_9BURK/52-119
B9C4X6_9BURK/241-302
B9C599_9BURK/519-584
B9C5A3_9BURK/518-583
B9C5A7_9BURK/235-300
B9C5S2_9BURK/375-438
B9C5V4_9BURK/1019-1087
B9C7A8_9BURK/234-293
B9C7W8_9BURK/553-623
B9C7X8_9BURK/152-219
B9C8D1_9BURK/267-335
B9C8M3_9BURK/158-224
B9C8P2_9BURK/389-454
B9C8Z2_9BURK/358-422
B9CAS9_9BURK/220-278
B9CAU9_9BURK/196-258
B9CAV5_9BURK/486-556
B9CAW2_9BURK/1645-1714
B9CAW7_9BURK/503-568
B9CBH0_9BURK/678-756
B9CBP6_9BURK/419-482
B9CCD8_9BURK/281-346
B9CCH4_9BURK/213-278
B9CD85_9BURK/231-304
B9CDX0_9BURK/161-226
B9CDY0_9BURK/233-298
B9CE12_9BURK/230-295
B9CHN2_9BURK/235-301
B9CHW0_9BURK/537-608
B9CHZ9_9BURK/201-269
B9CI74_9BURK/206-272
B9CIV7_9BURK/233-298
B9CLP8_9ACTN/144-208
B9CM46_9ACTN/150-215
B9CML9_9ACTN/211-278
B9CN71_9ACTN/199-261
B9CPY6_STACP/239-304
B9CR21_STACP/121-188
B9CRX5_STACP/233-299
B9CS41_STACP/358-425
B9CSE1_STACP/377-444
B9CST1_STACP/343-410
B9CVR0_9PAST/238-299
B9CY41_WOLRE/256-322
B9CYM7_WOLRE/186-252
B9D1B2_WOLRE/121-184
B9D2A7_WOLRE/189-252
B9D3K8_WOLRE/210-295
B9D4I2_WOLRE/182-241
B9DK34_STACT/121-187
B9DLN5_STACT/239-304
B9DNB3_STACT/342-409
B9DNU3_STACT/356-423
B9DNZ4_STACT/233-299
B9DPX7_STACT/375-442
B9DRG9_STRU0/208-274
B9DRI4_STRU0/218-284
B9DS98_STRU0/218-285
B9DT68_STRU0/253-316
B9DT79_STRU0/132-198
B9DTP9_STRU0/270-336
B9DWU1_CLOK1/126-192
B9DXK9_CLOK1/86-152
B9DXU1_CLOK1/158-224
B9DXV4_CLOK1/252-318
B9DY50_CLOK1/249-315
B9DZ74_CLOK1/136-202
B9DZF4_CLOK1/182-249
B9DZI4_CLOK1/240-304
B9DZI5_CLOK1/105-170
B9E099_CLOK1/84-151
B9E0N5_CLOK1/288-353
B9E162_CLOK1/198-263
B9E1B9_CLOK1/346-411
B9E1D2_CLOK1/240-304
B9E1N7_CLOK1/170-238
B9E1P0_CLOK1/670-738
B9E1R4_CLOK1/251-315
B9E253_CLOK1/194-259
B9E289_CLOK1/228-295
B9E360_CLOK1/190-257
B9E3G8_CLOK1/437-505
B9E3L6_CLOK1/83-149
B9E3P5_CLOK1/287-353
B9E3X8_CLOK1/68-135
B9E483_CLOK1/131-197
B9E4D9_CLOK1/113-177
B9E5D0_CLOK1/216-283
B9E5G4_CLOK1/126-192
B9E5G6_CLOK1/250-317
B9E5M8_CLOK1/56-127
B9E5N3_CLOK1/358-428
B9E6C6_CLOK1/128-194
B9E6M6_MACCJ/355-422
B9E797_MACCJ/346-413
B9E887_MACCJ/82-148
B9E918_MACCJ/378-445
B9E985_MACCJ/233-294
B9EAT2_MACCJ/273-336
B9EC11_MACCJ/233-299
B9EVY2_ORYSJ/416-481
B9F830_ORYSJ/893-957
B9GFA9_POPTR/343-408
B9GML7_POPTR/443-508
B9GSD5_POPTR/343-408
B9GYZ6_POPTR/482-548
B9GZP2_POPTR/453-518
B9HBI1_POPTR/364-429
B9HIN5_POPTR/901-965
B9HJJ3_POPTR/382-447
B9HKG1_POPTR/369-434
B9HLU3_POPTR/394-460
B9HUB6_POPTR/372-437
B9HVS3_POPTR/382-447
B9I5L7_POPTR/367-432
B9I703_POPTR/307-373
B9I9J9_POPTR/394-460
B9IAR0_POPTR/632-697
B9ILD1_POPTR/364-429
B9IRK0_BACCQ/238-304
B9ISE0_BACCQ/495-563
B9IT23_BACCQ/382-449
B9ITC8_BACCQ/355-420
B9IUF9_BACCQ/290-352
B9IUP1_BACCQ/238-304
B9IUS4_BACCQ/284-349
B9IUS9_BACCQ/186-250
B9IVI1_BACCQ/196-260
B9IVI5_BACCQ/380-444
B9IVK0_BACCQ/353-420
B9IWL9_BACCQ/210-272
B9IX90_BACCQ/138-204
B9IXV0_BACCQ/127-193
B9J038_BACCQ/85-152
B9J087_BACCQ/360-427
B9J132_BACCQ/160-227
B9J173_BACCQ/254-321
B9J1H6_BACCQ/276-343
B9J1Z3_BACCQ/362-425
B9J201_BACCQ/203-269
B9J273_BACCQ/192-249
B9J2A8_BACCQ/397-462
B9J2E9_BACCQ/137-204
B9J386_BACCQ/243-305
B9J3U2_BACCQ/186-253
B9J3V4_BACCQ/265-331
B9J4D8_BACCQ/258-324
B9J4J6_BACCQ/277-344
B9J4U1_BACCQ/234-300
B9J562_BACCQ/136-198
B9J5R8_BACCQ/247-312
B9J7Z6_AGRRK/548-613
B9J893_AGRRK/254-319
B9J8J5_AGRRK/198-265
B9J8N3_AGRRK/676-742
B9J9R5_AGRRK/958-1027
B9JAZ5_AGRRK/230-295
B9JBJ8_AGRRK/238-307
B9JBL8_AGRRK/242-307
B9JBM0_AGRRK/545-614
B9JCS0_AGRRK/200-263
B9JD72_AGRRK/241-305
B9JD92_AGRRK/233-298
B9JF03_AGRRK/142-205
B9JF05_AGRRK/507-579
B9JFT1_AGRRK/480-545
B9JG13_AGRRK/259-328
B9JG52_AGRRK/592-660
B9JG57_AGRRK/376-441
B9JG79_AGRRK/221-287
B9JI33_AGRRK/128-198
B9JIS7_AGRRK/234-298
B9JIT4_AGRRK/199-264
B9JJM9_AGRRK/290-358
B9JJZ2_AGRRK/210-270
B9JK58_AGRRK/314-382
B9JKB8_AGRRK/262-319
B9JKP5_AGRRK/410-475
B9JKR0_AGRRK/670-738
B9JL91_AGRRK/233-290
B9JLB1_AGRRK/240-305
B9JLI0_AGRRK/213-283
B9JM24_AGRRK/289-359
B9JMX6_AGRRK/268-326
B9JNB2_AGRRK/256-320
B9JNH5_AGRRK/410-478
B9JP39_AGRRK/454-519
B9JQT3_AGRVS/198-265
B9JQV7_AGRVS/245-310
B9JR30_AGRVS/801-866
B9JR98_AGRVS/675-741
B9JRV8_AGRVS/1177-1246
B9JSA5_AGRVS/225-287
B9JU01_AGRVS/275-344
B9JU50_AGRVS/240-305
B9JU52_AGRVS/545-614
B9JW35_AGRVS/261-330
B9JW93_AGRVS/138-201
B9JW95_AGRVS/508-580
B9JWY1_AGRVS/479-544
B9JXX6_AGRVS/352-417
B9JXY1_AGRVS/679-747
B9JXZ0_AGRVS/211-277
B9JZF2_AGRVS/245-335
B9JZH7_AGRVS/19-84
B9JZT0_AGRVS/254-319
B9JZU8_AGRVS/708-773
B9K090_AGRVS/200-265
B9K0G1_AGRVS/180-245
B9K0H4_AGRVS/234-291
B9K0X0_AGRVS/416-481
B9K163_AGRVS/129-199
B9K182_AGRVS/238-303
B9K1A0_AGRVS/525-591
B9K2I0_AGRVS/669-737
B9K2L4_AGRVS/239-304
B9K2P3_AGRVS/201-264
B9K2V5_AGRVS/381-449
B9K2Y1_AGRVS/228-293
B9K3D7_AGRVS/570-635
B9K3H0_AGRVS/152-217
B9K3H3_AGRVS/475-543
B9K429_AGRVS/470-536
B9K5H1_AGRVS/202-265
B9K6U3_THENN/2-63
B9K7H6_THENN/185-252
B9K8X5_THENN/523-589
B9K958_THENN/106-171
B9KAB5_THENN/238-306
B9KBP9_THENN/194-258
B9KCY5_CAMLR/198-260
B9KEK8_CAMLR/228-288
B9KFU3_CAMLR/131-193
B9KGC3_CAMLR/210-268
B9KGE5_CAMLR/227-286
B9KHN6_ANAMF/466-537
B9KI06_ANAMF/238-307
B9KIC2_ANAMF/437-503
B9KJG4_RHOSK/367-433
B9KJQ1_RHOSK/241-331
B9KJS3_RHOSK/668-734
B9KJV5_RHOSK/233-291
B9KKJ9_RHOSK/365-431
B9KKN6_RHOSK/196-291
B9KKQ9_RHOSK/537-601
B9KMQ0_RHOSK/407-477
B9KNM2_RHOSK/363-431
B9KNY8_RHOSK/244-308
B9KPZ1_RHOSK/663-730
B9KQ75_RHOSK/206-271
B9KQL6_RHOSK/338-403
B9KR38_RHOSK/84-149
B9KRG0_RHOSK/194-259
B9KRZ6_RHOSK/336-401
B9KSB5_RHOSK/343-408
B9KSH4_RHOSK/501-572
B9KSH6_RHOSK/124-186
B9KSP9_RHOSK/374-439
B9KSU6_RHOSK/115-182
B9KT82_RHOSK/465-533
B9KTA0_RHOSK/245-311
B9KTS9_RHOSK/230-295
B9KW71_RHOSK/314-379
B9KWC1_RHOSK/226-290
B9KX01_RHOSK/224-289
B9L0A6_THERP/197-264
B9L1L4_THERP/248-315
B9L493_THERP/243-310
B9L5M9_NAUPA/394-459
B9L5X1_NAUPA/110-171
B9L7F8_NAUPA/407-472
B9L7R5_NAUPA/147-210
B9L7X0_NAUPA/42-108
B9L856_NAUPA/174-235
B9L8L6_NAUPA/323-393
B9L941_NAUPA/267-337
B9L9I0_NAUPA/401-471
B9LB95_CHLSY/274-340
B9LBD2_CHLSY/495-564
B9LBL5_CHLSY/482-549
B9LBN6_CHLSY/488-554
B9LBS9_CHLSY/219-281
B9LBT8_CHLSY/417-482
B9LBY5_CHLSY/156-224
B9LC11_CHLSY/244-316
B9LCD7_CHLSY/613-681
B9LCQ5_CHLSY/507-575
B9LCW3_CHLSY/431-496
B9LD84_CHLSY/670-736
B9LDQ8_CHLSY/153-217
B9LDZ3_CHLSY/65-135
B9LE14_CHLSY/644-729
B9LEE8_CHLSY/492-558
B9LEH7_CHLSY/279-344
B9LEI8_CHLSY/471-539
B9LEP4_CHLSY/307-373
B9LEX9_CHLSY/395-463
B9LEY5_CHLSY/195-261
B9LFN4_CHLSY/472-542
B9LG85_CHLSY/716-784
B9LGG3_CHLSY/440-504
B9LH12_CHLSY/429-494
B9LH20_CHLSY/292-360
B9LH46_CHLSY/223-287
B9LH81_CHLSY/252-319
B9LHD4_CHLSY/525-593
B9LHI3_CHLSY/275-340
B9LHT5_CHLSY/169-237
B9LHT6_CHLSY/628-696
B9LHX1_CHLSY/671-736
B9LID2_CHLSY/848-916
B9LIE0_CHLSY/261-325
B9LIX0_CHLSY/633-701
B9LJ38_CHLSY/126-194
B9LJW4_CHLSY/153-217
B9LJW7_CHLSY/254-321
B9LKX2_CHLSY/2544-2612
B9LL18_CHLSY/360-428
B9LL92_CHLSY/226-290
B9LLK9_CHLSY/688-756
B9LLW3_CHLSY/258-324
B9LM45_CHLSY/474-549
B9LM54_CHLSY/923-991
B9LM96_CHLSY/185-250
B9LMD0_HALLT/452-511
B9LML3_HALLT/703-764
B9LN85_HALLT/174-235
B9LNK3_HALLT/659-720
B9LP19_HALLT/282-343
B9LPU1_HALLT/350-414
B9LPV0_HALLT/110-174
B9LQ48_HALLT/300-366
B9LR49_HALLT/351-414
B9LSL7_HALLT/72-152
B9LT06_HALLT/140-201
B9LTX4_HALLT/150-210
B9LU61_HALLT/279-340
B9LUG3_HALLT/432-493
B9LW57_HALLT/342-407
B9LWI5_HALLT/349-429
B9LXB3_HALLT/362-425
B9LXC0_HALLT/223-283
B9LXC1_HALLT/349-429
B9LXG8_HALLT/274-335
B9LZ45_GEOSF/246-312
B9LZB5_GEOSF/524-595
B9LZD3_GEOSF/437-502
B9LZP0_GEOSF/125-193
B9LZT7_GEOSF/252-320
B9M0Q8_GEOSF/154-219
B9M130_GEOSF/282-348
B9M133_GEOSF/137-202
B9M1N7_GEOSF/269-333
B9M1R9_GEOSF/192-256
B9M1U1_GEOSF/61-131
B9M260_GEOSF/263-331
B9M2I7_GEOSF/298-361
B9M2Y5_GEOSF/437-505
B9M364_GEOSF/420-488
B9M370_GEOSF/150-213
B9M3C3_GEOSF/513-577
B9M3K2_GEOSF/270-336
B9M3N9_GEOSF/161-229
B9M3W7_GEOSF/513-581
B9M3W8_GEOSF/238-305
B9M456_GEOSF/258-323
B9M498_GEOSF/274-365
B9M4B4_GEOSF/452-518
B9M4K4_GEOSF/269-334
B9M530_GEOSF/324-390
B9M5D4_GEOSF/150-214
B9M5H4_GEOSF/212-277
B9M5I0_GEOSF/393-458
B9M5M5_GEOSF/417-485
B9M5Q6_GEOSF/369-436
B9M5X8_GEOSF/301-366
B9M5Y8_GEOSF/175-243
B9M609_GEOSF/445-511
B9M660_GEOSF/178-280
B9M665_GEOSF/901-1003
B9M667_GEOSF/387-488
B9M675_GEOSF/247-310
B9M685_GEOSF/181-245
B9M6A7_GEOSF/364-432
B9M6B7_GEOSF/508-575
B9M6B8_GEOSF/780-848
B9M6C0_GEOSF/207-277
B9M6C5_GEOSF/36-104
B9M6C6_GEOSF/411-479
B9M6L7_GEOSF/136-201
B9M6W6_GEOSF/257-321
B9M709_GEOSF/428-519
B9M718_GEOSF/167-234
B9M719_GEOSF/390-456
B9M790_GEOSF/32-98
B9M794_GEOSF/688-756
B9M795_GEOSF/536-604
B9M797_GEOSF/353-421
B9M7B3_GEOSF/539-607
B9M7B6_GEOSF/293-358
B9M7L2_GEOSF/269-337
B9M7M2_GEOSF/289-357
B9M7N9_GEOSF/413-478
B9M7S8_GEOSF/522-589
B9M7S9_GEOSF/259-327
B9M7T0_GEOSF/389-457
B9M7U2_GEOSF/256-322
B9M7W7_GEOSF/402-492
B9M7W9_GEOSF/188-278
B9M874_GEOSF/452-520
B9M8I3_GEOSF/378-444
B9M937_GEOSF/285-348
B9M971_GEOSF/577-643
B9M9J0_GEOSF/570-637
B9M9M5_GEOSF/90-156
B9M9M8_GEOSF/355-446
B9M9P6_GEOSF/276-344
B9M9U6_ACIET/518-583
B9MAQ0_ACIET/189-251
B9MAS8_ACIET/248-311
B9MBG3_ACIET/243-309
B9MBH6_ACIET/225-291
B9MBM9_ACIET/221-289
B9MD05_ACIET/255-314
B9MD64_ACIET/32-102
B9MD74_ACIET/459-527
B9MD77_ACIET/161-225
B9MF76_ACIET/880-945
B9MF93_ACIET/257-319
B9MFM2_ACIET/327-392
B9MFZ7_ACIET/138-202
B9MH42_ACIET/526-598
B9MHH1_ACIET/235-307
B9MHR6_ACIET/244-310
B9MHT4_ACIET/478-555
B9MHZ4_ACIET/236-301
B9MI21_ACIET/205-271
B9MIJ9_ACIET/130-200
B9MIU8_ACIET/598-668
B9MJ56_ACIET/340-406
B9MJ72_ACIET/237-299
B9MJS6_ANATD/345-412
B9MKI6_ANATD/237-303
B9MLN3_ANATD/343-408
B9MMX1_ANATD/234-300
B9MP95_ANATD/101-168
B9MS99_ANATD/246-312
B9MWP2_POPTR/343-408
B9MXE3_POPTR/512-578
B9N9T0_POPTR/367-432
B9NFD9_POPTR/394-460
B9NIA7_POPTR/414-481
B9NIU3_POPTR/569-634
B9NLA6_9RHOB/240-304
B9NPF0_9RHOB/667-734
B9NQS7_9RHOB/129-191
B9NQS9_9RHOB/522-594
B9NQW9_9RHOB/234-291
B9NR30_9RHOB/221-289
B9NRH0_9RHOB/392-458
B9NRL7_9RHOB/113-180
B9NRY4_9RHOB/331-396
B9NSA0_9RHOB/367-435
B9NSU0_9RHOB/254-312
B9NSU6_9RHOB/370-438
B9NT21_9RHOB/237-303
B9NTB4_9RHOB/226-291
B9NU93_9RHOB/211-276
B9NUC0_9RHOB/570-640
B9NV71_9RHOB/250-318
B9NV73_9RHOB/387-476
B9NW89_9RHOB/297-360
B9NW99_9RHOB/382-447
B9NXK2_9RHOB/350-415
B9NZY7_PROMA/131-195
B9P2G3_PROMA/140-199
B9P3E9_PROMA/414-482
B9P6A5_POPTR/115-181
B9P6Y1_POPTR/246-309
B9P750_POPTR/352-417
B9P826_POPTR/205-283
B9P857_POPTR/63-129
B9P899_POPTR/374-443
B9P9V7_POPTR/65-124
B9PAI1_POPTR/36-123
B9PCL7_POPTR/43-108
B9PD38_POPTR/153-224
B9PDC5_POPTR/191-256
B9PEC0_POPTR/199-288
B9QRT9_9RHOB/360-428
B9QRY9_9RHOB/503-574
B9QRZ1_9RHOB/153-216
B9QS56_9RHOB/256-339
B9QSI9_9RHOB/308-375
B9QT85_9RHOB/219-285
B9QTK6_9RHOB/53-111
B9QTN4_9RHOB/520-589
B9QVJ3_9RHOB/262-331
B9QX11_9RHOB/209-275
B9QX77_9RHOB/73-138
B9QXW7_9RHOB/292-357
B9QY20_9RHOB/81-146
B9QYH1_9RHOB/381-451
B9QYK1_9RHOB/687-752
B9QYV6_9RHOB/237-301
B9R043_9RHOB/232-290
B9R0B4_9RHOB/369-434
B9R0C0_9RHOB/604-672
B9R0J6_9RHOB/490-556
B9R1S5_9RHOB/255-321
B9R2A1_9RHOB/261-319
B9R2G4_9RHOB/1187-1256
B9R2I0_9RHOB/343-411
B9R438_9RHOB/210-277
B9R4A2_9RHOB/170-235
B9R4Z0_9RHOB/811-876
B9R531_9RHOB/232-300
B9R5F2_9RHOB/680-746
B9R5M6_9RHOB/273-331
B9RFI1_RICCO/222-288
B9RFS7_RICCO/894-958
B9RMD2_RICCO/415-480
B9RNF2_RICCO/402-467
B9RNQ2_RICCO/368-433
B9RZR1_RICCO/907-971
B9S180_RICCO/886-950
B9S7I8_RICCO/367-432
B9SAW0_RICCO/343-408
B9SNH2_RICCO/389-454
B9ST13_RICCO/402-467
B9STJ7_RICCO/369-434
B9SUH7_RICCO/504-570
B9T0D3_RICCO/318-383
B9T4T3_RICCO/343-408
B9T8X1_RICCO/204-263
B9T9C7_RICCO/68-134
B9T9U0_RICCO/831-902
B9T9U1_RICCO/123-187
B9TAV1_RICCO/11-65
B9TB90_RICCO/59-122
B9TBS4_RICCO/79-144
B9TD61_RICCO/79-140
B9TDB6_RICCO/1-62
B9TDF2_RICCO/1-65
B9TDG4_RICCO/1-69
B9TDT3_RICCO/105-154
B9TDT8_RICCO/207-259
B9TEH6_RICCO/266-331
B9TEQ3_RICCO/353-424
B9TH06_RICCO/218-277
B9THM7_RICCO/26-94
B9THR8_RICCO/23-89
B9TI99_RICCO/164-247
B9TJ47_RICCO/14-75
B9TJ65_RICCO/20-88
B9TKR5_RICCO/170-253
B9TKT5_RICCO/106-174
B9TLK6_RICCO/244-312
B9TLQ0_RICCO/23-90
B9TM76_RICCO/241-307
B9TMY4_RICCO/1-40
B9TMZ6_RICCO/17-110
B9TNS2_RICCO/14-80
B9TPA5_RICCO/139-205
B9TPJ0_RICCO/240-277
B9TPK2_RICCO/139-205
B9U4G3_VITVI/895-959
B9U4G4_VITVI/893-954
B9U4G5_VITVI/885-949
B9U4G6_VITRI/893-957
B9U4G7_VITRI/895-959
B9U4G8_VITRI/893-954
B9U4G9_VITRI/885-949
B9UP00_VIBFI/402-467
B9UP01_VIBFI/410-475
B9UP02_VIBFI/410-475
B9UP03_VIBFI/410-475
B9UP04_VIBFI/410-475
B9VSH1_ACIBA/141-203
B9W4V3_STRPN/231-297
B9WB15_CANDC/1993-2058
B9WKE7_CANDC/500-565
B9WKT5_CANDC/495-559
B9WSI4_STRSU/227-292
B9WSV1_STRSU/239-306
B9WU14_STRSU/208-274
B9WUR3_STRSU/236-301
B9X3A3_BORBU/152-219
B9X3I4_BORBU/763-828
B9X629_BORBU/763-828
B9X7G1_BORBU/152-219
B9X840_9SPIO/152-219
B9X899_9SPIO/763-828
B9XB50_9BACT/246-287
B9XBA5_9BACT/295-358
B9XBJ3_9BACT/365-433
B9XBW6_9BACT/374-440
B9XC97_9BACT/687-752
B9XCE6_9BACT/837-905
B9XCN4_9BACT/361-429
B9XDC5_9BACT/270-337
B9XE83_9BACT/546-612
B9XE85_9BACT/335-402
B9XE95_9BACT/132-197
B9XEL2_9BACT/361-427
B9XEM2_9BACT/319-386
B9XES5_9BACT/1038-1106
B9XF72_9BACT/245-311
B9XFJ0_9BACT/384-451
B9XFV6_9BACT/498-563
B9XG92_9BACT/376-443
B9XGC6_9BACT/536-603
B9XGF1_9BACT/55-123
B9XGJ1_9BACT/808-874
B9XGY9_9BACT/570-633
B9XH14_9BACT/246-313
B9XHP2_9BACT/496-564
B9XHS2_9BACT/314-382
B9XHU7_9BACT/936-1001
B9XHX9_9BACT/182-248
B9XIB4_9BACT/470-537
B9XIC9_9BACT/678-743
B9XII6_9BACT/136-203
B9XIR4_9BACT/397-465
B9XIV8_9BACT/382-450
B9XJ88_9BACT/750-818
B9XJB0_9BACT/168-236
B9XJD4_9BACT/631-698
B9XJF6_9BACT/1658-1726
B9XJF8_9BACT/330-397
B9XJU0_9BACT/287-355
B9XJW6_9BACT/282-349
B9XK45_9BACT/393-456
B9XKB2_9BACT/217-282
B9XKH8_9BACT/492-560
B9XKH9_9BACT/465-530
B9XKL5_9BACT/347-415
B9XKL5_9BACT/919-987
B9XKX1_9BACT/490-555
B9XKX4_9BACT/173-247
B9XL81_9BACT/230-295
B9XLH0_9BACT/168-235
B9XLZ0_9BACT/363-431
B9XM51_9BACT/350-418
B9XMG2_9BACT/304-370
B9XMM0_9BACT/295-363
B9XN54_9BACT/397-462
B9XNB7_9BACT/238-305
B9XNN1_9BACT/186-251
B9XP08_9BACT/144-211
B9XP29_9BACT/703-768
B9XPI7_9BACT/383-448
B9XQ37_9BACT/443-510
B9XQ60_9BACT/526-591
B9XQ92_9BACT/1040-1108
B9XQ98_9BACT/622-690
B9XQL9_9BACT/553-619
B9XQQ8_9BACT/316-384
B9XQV4_9BACT/335-403
B9XR01_9BACT/415-483
B9XR32_9BACT/160-258
B9XRE8_9BACT/334-401
B9XRK6_9BACT/243-308
B9XS01_9BACT/153-218
B9XS48_9BACT/169-236
B9XSQ1_9BACT/1095-1160
B9XSQ3_9BACT/664-731
B9XSW3_9BACT/193-260
B9XTT3_HELPY/170-233
B9XWJ8_HELPY/163-219
B9XXL3_HELPY/170-233
B9Y0B5_HELPY/163-219
B9Y2H9_9FIRM/290-356
B9Y2Y6_9FIRM/180-246
B9Y3Z0_9FIRM/354-420
B9Y3Z2_9FIRM/1113-1179
B9Y500_9FIRM/122-188
B9Y5C5_9FIRM/195-261
B9Y5E3_9FIRM/249-310
B9Y5G1_9FIRM/695-763
B9Y5J6_9FIRM/236-301
B9Y5W8_9FIRM/263-330
B9Y6J6_9FIRM/600-666
B9Y6T2_9FIRM/497-562
B9Y701_9FIRM/397-463
B9Y727_9FIRM/370-446
B9Y7H8_9FIRM/228-294
B9Y7Y5_9FIRM/255-319
B9Y8Q9_9FIRM/105-171
B9Y8W9_9FIRM/456-522
B9Y938_9FIRM/83-146
B9YB30_9FIRM/185-251
B9YBH6_9FIRM/258-325
B9YBY0_9FIRM/123-189
B9YD20_9FIRM/139-205
B9YD89_9FIRM/236-301
B9YDK6_9FIRM/568-634
B9YDP7_9FIRM/107-168
B9YDQ8_9FIRM/353-419
B9YE85_9FIRM/111-177
B9YY82_9NEIS/205-271
B9YZ01_9NEIS/212-277
B9YZ29_9NEIS/496-564
B9YZ40_9NEIS/262-327
B9YZ57_9NEIS/136-199
B9YZI4_9NEIS/488-553
B9Z1M4_9NEIS/129-193
B9Z286_9NEIS/212-272
B9Z377_9NEIS/397-464
B9Z382_9NEIS/661-727
B9Z391_9NEIS/489-552
B9Z3V9_9NEIS/132-215
B9Z4D9_9NEIS/355-420
B9Z5B6_9NEIS/229-287
B9Z5I4_9NEIS/247-317
B9Z619_9NEIS/484-555
B9Z6I5_9NEIS/265-349
B9Z6R1_9NEIS/174-239
B9Z7E5_9NEIS/663-733
B9Z7I9_9NEIS/909-974
B9Z7J2_9NEIS/305-369
B9Z7K1_9NEIS/267-318
B9Z7K3_9NEIS/683-750
B9Z7W5_9NEIS/505-571
B9Z814_9NEIS/253-335
B9Z8M4_9NEIS/475-544
B9Z8P1_9NEIS/239-303
B9Z941_9NEIS/617-684
B9Z971_9NEIS/536-606
B9ZW33_BACAN/266-329
BAES_ECOLI/240-304
BARA_ECO57/292-357
BARA_ECOL6/292-357
BARA_ECOLI/292-357
BARA_SHIFL/292-357
BASS_ECOLI/142-202
BASS_SALTY/142-202
BPHY_PSEAE/503-566
BVGS_BORBR/719-785
BVGS_BORPA/719-785
BVGS_BORPE/719-785
C0A490_9BACT/176-244
C0A4I8_9BACT/270-335
C0A4S3_9BACT/194-265
C0A569_9BACT/268-335
C0A579_9BACT/311-375
C0A6W3_9BACT/285-351
C0A843_9BACT/101-174
C0A884_9BACT/48-113
C0A9M0_9BACT/231-301
C0ACR8_9BACT/201-266
C0ACW8_9BACT/820-885
C0ADI9_9BACT/135-200
C0ADY4_9BACT/56-121
C0AHR9_BORBU/763-828
C0AIV2_BORBU/152-219
C0AKP2_BORBU/152-219
C0ALC0_BORBU/763-828
C0AMN8_9SPIO/152-219
C0AN69_9SPIO/763-828
C0ARB7_9ENTR/1-53
C0ASA3_9ENTR/11-73
C0ATG6_9ENTR/4-71
C0AUF4_9ENTR/201-258
C0AV32_9ENTR/363-427
C0AV53_9ENTR/10-75
C0AV75_9ENTR/446-511
C0AVS3_9ENTR/193-261
C0AYW2_9ENTR/168-234
C0B3D9_9ENTR/669-736
C0B4K6_9FIRM/41-106
C0B4V2_9FIRM/62-127
C0B4Y4_9FIRM/218-284
C0B6C5_9FIRM/89-138
C0B7Y0_9FIRM/123-189
C0B7Z7_9FIRM/195-261
C0B804_9FIRM/202-268
C0B8M8_9FIRM/346-411
C0B8V5_9FIRM/98-166
C0B9Y0_9FIRM/158-225
C0BA03_9FIRM/233-295
C0BA17_9FIRM/124-189
C0BAB2_9FIRM/6-73
C0BAZ3_9FIRM/216-283
C0BBK7_9FIRM/153-218
C0BBQ8_9FIRM/466-531
C0BC91_9FIRM/218-284
C0BCA0_9FIRM/558-624
C0BDH1_9FIRM/264-331
C0BE41_9FIRM/194-258
C0BE85_9FIRM/82-147
C0BEA8_9FIRM/173-242
C0BER5_9FIRM/38-100
C0BFC6_9FIRM/159-227
C0BFE3_9FIRM/16-82
C0BHT8_9BACT/274-345
C0BJ33_9BACT/97-164
C0BKD8_9BACT/301-369
C0BKI1_9BACT/189-247
C0BLD1_9BACT/120-187
C0BND1_9BACT/52-113
C0BNL3_9BACT/252-322
C0BPX6_9BIFI/72-138
C0BQN9_9BIFI/190-256
C0BSV1_9BIFI/117-181
C0BVD2_9BIFI/304-373
C0BVF6_9BIFI/256-323
C0BVT3_9CLOT/255-322
C0BVY0_9CLOT/663-731
C0BVZ8_9CLOT/207-273
C0BW30_9CLOT/676-742
C0BW69_9CLOT/112-178
C0BWF0_9CLOT/626-692
C0BWL3_9CLOT/175-238
C0BX59_9CLOT/453-518
C0BXB6_9CLOT/122-188
C0BXS7_9CLOT/1026-1092
C0BXT1_9CLOT/368-434
C0BYE9_9CLOT/724-790
C0BYF0_9CLOT/411-477
C0BYM1_9CLOT/161-227
C0BYW3_9CLOT/244-309
C0BYX2_9CLOT/87-153
C0BZ81_9CLOT/249-316
C0BZP5_9CLOT/235-303
C0BZQ4_9CLOT/287-353
C0BZT4_9CLOT/293-359
C0C070_9CLOT/126-191
C0C072_9CLOT/218-284
C0C1E4_9CLOT/275-342
C0C1X1_9CLOT/290-355
C0C1Z7_9CLOT/30-94
C0C267_9CLOT/351-417
C0C2P0_9CLOT/86-152
C0C2U9_9CLOT/85-151
C0C3L8_9CLOT/86-145
C0C3Q0_9CLOT/139-204
C0C489_9CLOT/266-333
C0C4B0_9CLOT/426-495
C0C4B4_9CLOT/245-313
C0C4E0_9CLOT/189-258
C0C4R4_9CLOT/449-515
C0C504_9CLOT/603-669
C0C5A3_9CLOT/151-217
C0C5A9_9CLOT/645-711
C0C5H8_9CLOT/175-241
C0C5S5_9CLOT/245-311
C0C5U9_9CLOT/592-658
C0C6V6_9CLOT/81-147
C0CGV9_9FIRM/209-273
C0CI51_9FIRM/122-188
C0CIS8_9FIRM/267-334
C0CIW0_9FIRM/81-147
C0CJQ8_9FIRM/13-77
C0CK27_9FIRM/250-317
C0CKE0_9FIRM/123-189
C0CKG9_9FIRM/244-309
C0CKM3_9FIRM/183-242
C0CLA5_9FIRM/240-304
C0CLW2_9FIRM/653-721
C0CLX1_9FIRM/81-146
C0CMJ2_9FIRM/238-304
C0CML2_9FIRM/122-188
C0CMS6_9FIRM/247-312
C0CN31_9FIRM/187-253
C0CNR8_9FIRM/124-191
C0CP76_9FIRM/219-284
C0CQS9_9FIRM/139-204
C0CQV8_9FIRM/237-303
C0CR85_9FIRM/81-146
C0CR91_9FIRM/149-213
C0CRB9_9FIRM/177-238
C0CRL2_9FIRM/228-294
C0CS33_9FIRM/283-349
C0CS35_9FIRM/435-503
C0CSD2_9FIRM/150-217
C0CSL4_9FIRM/81-146
C0CT77_9CLOT/243-309
C0CUL2_9CLOT/542-608
C0CWC8_9CLOT/260-324
C0CWP7_9CLOT/130-196
C0CWS8_9CLOT/261-321
C0CWT7_9CLOT/294-360
C0CWY9_9CLOT/187-254
C0CX35_9CLOT/266-333
C0CY02_9CLOT/329-395
C0CYE7_9CLOT/601-667
C0CYL7_9CLOT/681-747
C0CYS3_9CLOT/256-323
C0CZ27_9CLOT/183-242
C0CZG7_9CLOT/115-182
C0CZJ9_9CLOT/251-316
C0CZK3_9CLOT/458-527
C0CZL2_9CLOT/211-274
C0CZU2_9CLOT/59-126
C0D047_9CLOT/16-82
C0D2A0_9CLOT/1061-1127
C0D2I1_9CLOT/228-294
C0D3G3_9CLOT/508-574
C0D3Q4_9CLOT/344-410
C0D3W8_9CLOT/65-129
C0D4I5_9CLOT/251-317
C0D5S3_9CLOT/304-372
C0D644_9CLOT/465-531
C0D6J7_9CLOT/522-588
C0D717_9CLOT/237-299
C0D759_9CLOT/370-436
C0D7I5_9CLOT/247-314
C0D8N0_9CLOT/227-293
C0D8R6_9CLOT/38-101
C0D8Y7_9CLOT/401-467
C0D930_9CLOT/242-309
C0D9P4_9CLOT/676-742
C0D9Q9_9CLOT/432-500
C0D9T7_9CLOT/556-622
C0DA19_9CLOT/563-629
C0DA28_9CLOT/1023-1089
C0DAF7_9CLOT/266-334
C0DAT8_9CLOT/139-206
C0DBM5_9CLOT/153-221
C0DSZ8_EIKCO/320-385
C0DVA4_EIKCO/480-551
C0DVC9_EIKCO/15-64
C0DWU8_EIKCO/227-292
C0DY88_EIKCO/103-167
C0DYK0_EIKCO/236-299
C0E128_9CORY/241-308
C0E5C5_9CORY/271-335
C0E7B0_9CORY/228-292
C0E7W5_9CORY/251-323
C0E9M8_9CLOT/118-184
C0E9Y7_9CLOT/257-323
C0EAH6_9CLOT/118-184
C0EBL7_9CLOT/352-419
C0EC38_9CLOT/248-310
C0EC49_9CLOT/279-343
C0ECA4_9CLOT/245-312
C0ECL9_9CLOT/558-624
C0ECR8_9CLOT/151-217
C0EDL7_9CLOT/280-348
C0EDM7_9CLOT/526-592
C0EDS4_9CLOT/84-150
C0EED5_9CLOT/677-743
C0EF28_9CLOT/258-323
C0EGA7_9CLOT/112-177
C0EIE4_9CLOT/684-751
C0EKL7_NEIFL/236-299
C0EKN2_NEIFL/484-556
C0ELE9_NEIFL/311-377
C0EQU0_NEIFL/214-279
C0ESB6_9FIRM/680-746
C0ESM4_9FIRM/448-514
C0EU81_9FIRM/345-411
C0EU83_9FIRM/470-536
C0EU84_9FIRM/571-639
C0EUJ9_9FIRM/219-285
C0EUV7_9FIRM/131-198
C0EV87_9FIRM/194-260
C0EVX6_9FIRM/566-631
C0EVX7_9FIRM/577-643
C0EW14_9FIRM/71-137
C0EW26_9FIRM/234-299
C0EW39_9FIRM/288-355
C0EW59_9FIRM/124-189
C0EWP4_9FIRM/228-295
C0EWS6_9FIRM/309-375
C0EWU7_9FIRM/224-290
C0EXB7_9FIRM/234-300
C0EXH3_9FIRM/174-242
C0EXI5_9FIRM/84-146
C0EY31_9FIRM/154-221
C0EYP8_9FIRM/249-315
C0EYQ3_9FIRM/252-313
C0EYS6_9FIRM/56-95
C0EYY8_9FIRM/21-74
C0EZK3_9FIRM/314-382
C0EZU5_9FIRM/164-232
C0F092_9FIRM/206-271
C0F098_9FIRM/118-184
C0F9M5_9RICK/236-305
C0F9W7_9RICK/438-504
C0FNE9_9FIRM/170-237
C0FP19_9FIRM/133-196
C0FQ16_9FIRM/194-260
C0FQM1_9FIRM/566-632
C0FQY6_9FIRM/61-125
C0FRE1_9FIRM/83-147
C0FRV7_9FIRM/263-330
C0FT70_9FIRM/272-339
C0FTL2_9FIRM/89-154
C0FTL9_9FIRM/639-705
C0FTM7_9FIRM/243-309
C0FTW7_9FIRM/441-507
C0FVS3_9FIRM/81-146
C0FVT9_9FIRM/144-206
C0FW10_9FIRM/253-319
C0FW68_9FIRM/487-553
C0FWQ6_9FIRM/233-295
C0FWZ8_9FIRM/133-198
C0FY94_9FIRM/78-143
C0FYV7_9FIRM/254-321
C0FZI2_9FIRM/81-146
C0FZQ5_9FIRM/123-189
C0G054_9FIRM/219-285
C0G093_9FIRM/242-308
C0G311_9RHIZ/638-706
C0G341_9RHIZ/364-429
C0G3Q9_9RHIZ/209-275
C0G460_9RHIZ/213-280
C0G4W8_9RHIZ/328-397
C0G504_9RHIZ/242-307
C0G507_9RHIZ/558-627
C0G6D0_9RHIZ/567-633
C0G6K5_9RHIZ/525-596
C0G6K6_9RHIZ/135-198
C0G7M1_9RHIZ/795-864
C0G902_9RHIZ/149-219
C0GA41_9RHIZ/264-321
C0GBZ4_9FIRM/363-430
C0GC08_9FIRM/192-257
C0GC98_9FIRM/233-297
C0GCH8_9FIRM/211-277
C0GCQ8_9FIRM/325-393
C0GCW0_9FIRM/415-481
C0GD99_9FIRM/199-267
C0GDC6_9FIRM/301-368
C0GEL0_9FIRM/150-216
C0GFF1_9FIRM/496-562
C0GFL9_9FIRM/315-380
C0GGM2_9FIRM/299-367
C0GGZ6_9FIRM/314-379
C0GH23_9FIRM/190-255
C0GHG4_9FIRM/263-329
C0GI10_9FIRM/208-273
C0GI48_9FIRM/244-310
C0GIA3_9FIRM/367-434
C0GII6_9FIRM/152-215
C0GJC2_9FIRM/330-395
C0GJP4_9FIRM/26-94
C0GKV5_9FIRM/191-256
C0HJ18_MAIZE/2-63
C0ILN8_COFCA/369-434
C0IN89_9BACT/326-390
C0INQ2_9BACT/279-345
C0INY4_9BACT/1432-1500
C0INY5_9BACT/179-246
C0JZX0_9BACT/950-1021
C0KJQ0_SPIPL/115-183
C0KTA0_9ROSA/203-268
C0KTA3_9ROSA/103-168
C0KTA4_9ROSA/203-268
C0KTD0_9CLOT/240-307
C0KWX8_STRCL/119-185
C0KXG8_9ASPA/344-409
C0KXG9_9ASPA/343-408
C0M816_STRE4/266-332
C0M8A6_STRE4/217-284
C0M9A1_STRE4/210-277
C0M9D2_STRE4/208-274
C0M9T5_STRE4/228-291
C0MA13_STRE4/119-185
C0MCP1_STRS7/228-291
C0MCQ9_STRS7/208-274
C0MCY7_STRS7/217-284
C0MDU0_STRS7/227-292
C0MEQ2_STRS7/119-185
C0MG68_STRS7/210-277
C0MGE8_STRS7/266-332
C0N238_9GAMM/219-281
C0N288_9GAMM/423-493
C0N2C4_9GAMM/320-385
C0N2C7_9GAMM/519-584
C0N2J6_9GAMM/520-588
C0N374_9GAMM/200-265
C0N3C0_9GAMM/244-310
C0N422_9GAMM/134-199
C0N4R7_9GAMM/229-291
C0N4Y7_9GAMM/225-296
C0N525_9GAMM/311-376
C0N5F7_9GAMM/494-566
C0N6D6_9GAMM/136-201
C0N7N5_9GAMM/217-281
C0N7P4_9GAMM/349-415
C0N8W8_9GAMM/270-332
C0N9H2_9GAMM/292-357
C0N9H3_9GAMM/479-544
C0N9I3_9GAMM/176-241
C0NAB4_AJECG/276-345
C0NBD3_AJECG/707-773
C0NL96_AJECG/1260-1325
C0NL98_AJECG/1807-1872
C0PF17_MAIZE/359-424
C0PS46_PICSI/897-961
C0PWC5_SALPC/639-706
C0PWI0_SALPC/246-310
C0PXE8_SALPC/292-357
C0PYI5_SALPC/251-317
C0PYU8_SALPC/236-302
C0PZE2_SALPC/448-515
C0PZM3_SALPC/292-357
C0Q097_SALPC/469-534
C0Q0H6_SALPC/230-290
C0Q118_SALPC/240-304
C0Q2J6_SALPC/428-493
C0Q2T5_SALPC/246-311
C0Q3H2_SALPC/129-192
C0Q410_SALPC/238-300
C0Q4Z5_SALPC/211-271
C0Q567_SALPC/145-205
C0Q5Y8_SALPC/395-460
C0Q5Z4_SALPC/357-426
C0Q7S2_SALPC/203-269
C0Q8B1_SALPC/231-297
C0Q8F9_SALPC/251-316
C0Q8S0_DESAH/506-572
C0Q9J0_DESAH/393-459
C0Q9P9_DESAH/619-685
C0QA68_DESAH/169-248
C0QA94_DESAH/337-402
C0QAE7_DESAH/439-505
C0QAR0_DESAH/443-511
C0QAT8_DESAH/357-430
C0QAU7_DESAH/327-401
C0QAV0_DESAH/327-405
C0QB32_DESAH/287-378
C0QBE4_DESAH/514-580
C0QBE9_DESAH/659-725
C0QBH0_DESAH/663-729
C0QBJ8_DESAH/454-520
C0QBV8_DESAH/250-316
C0QBX8_DESAH/179-244
C0QC46_DESAH/618-687
C0QC66_DESAH/268-333
C0QC75_DESAH/348-420
C0QCI3_DESAH/137-227
C0QCS9_DESAH/257-325
C0QCW8_DESAH/3-93
C0QD08_DESAH/440-504
C0QD12_DESAH/627-692
C0QDS6_DESAH/282-346
C0QDW0_DESAH/304-369
C0QDZ0_DESAH/509-574
C0QE34_DESAH/386-456
C0QED3_DESAH/620-689
C0QEI3_DESAH/217-285
C0QEJ0_DESAH/217-283
C0QEL9_DESAH/167-239
C0QF75_DESAH/273-338
C0QFG7_DESAH/363-431
C0QFK9_DESAH/312-377
C0QFU3_DESAH/691-756
C0QG13_DESAH/280-343
C0QG60_DESAH/345-424
C0QG77_DESAH/618-687
C0QGI6_DESAH/236-304
C0QGK5_DESAH/172-238
C0QH20_DESAH/290-356
C0QH28_DESAH/529-599
C0QH83_DESAH/283-356
C0QIP9_DESAH/326-396
C0QIR8_DESAH/628-694
C0QJE4_DESAH/558-624
C0QJF1_DESAH/315-380
C0QJI0_DESAH/274-342
C0QJL9_DESAH/562-652
C0QJP9_DESAH/504-569
C0QK25_DESAH/252-318
C0QK66_DESAH/254-317
C0QKA0_DESAH/297-362
C0QKS4_DESAH/268-334
C0QKS7_DESAH/273-341
C0QKT4_DESAH/493-557
C0QL68_DESAH/240-306
C0QLC4_DESAH/257-323
C0QLE3_DESAH/527-595
C0QLH5_DESAH/132-198
C0QLH6_DESAH/168-251
C0QLH7_DESAH/292-358
C0QLM8_DESAH/556-622
C0QLN8_DESAH/250-318
C0QLY9_DESAH/187-252
C0QM14_DESAH/280-347
C0QM62_DESAH/49-114
C0QM98_DESAH/727-795
C0QMA0_DESAH/366-434
C0QMM3_DESAH/678-744
C0QMM4_DESAH/156-220
C0QMM5_DESAH/500-565
C0QMN3_DESAH/137-202
C0QMN4_DESAH/787-852
C0QPI7_PERMH/111-170
C0QPZ2_PERMH/180-244
C0QQ81_PERMH/457-527
C0QR96_PERMH/180-241
C0QRH0_PERMH/446-511
C0QRL9_PERMH/462-527
C0QRP8_PERMH/115-180
C0QXB1_BRAHW/156-228
C0QZY3_BRAHW/344-409
C0R190_BRAHW/373-442
C0R1M5_BRAHW/267-333
C0R4N9_WOLWR/439-505
C0R4Z5_WOLWR/239-308
C0REN5_BRUMB/795-864
C0RFX8_BRUMB/364-429
C0RFY4_BRUMB/627-695
C0RGJ0_BRUMB/209-275
C0RH16_BRUMB/200-267
C0RH33_BRUMB/801-866
C0RHS7_BRUMB/328-397
C0RHV9_BRUMB/241-306
C0RHW2_BRUMB/543-612
C0RJ13_BRUMB/520-586
C0RJ88_BRUMB/525-596
C0RJ90_BRUMB/135-198
C0RJZ3_BRUMB/129-199
C0RKG4_BRUMB/227-292
C0RL10_BRUMB/264-321
C0S1J7_PARBP/269-337
C0S468_PARBP/1261-1326
C0S469_PARBP/1742-1807
C0SBU2_PARBP/313-378
C0SFB7_PARBP/825-891
C0SSP5_CARNO/875-938
C0SSP6_CARNO/875-938
C0SSP7_CARNO/875-938
C0SSP8_CARNO/875-938
C0SSP9_CARNO/875-938
C0SSQ0_CARNO/875-938
C0SSQ1_CARNO/875-938
C0SSQ2_CARNO/875-938
C0SSQ4_CARNO/875-938
C0SSQ5_CARNO/875-938
C0SSQ6_9BRAS/878-938
C0ST66_ECOLX/240-304
C0SWU4_BORBU/152-219
C0SXW7_BORBU/763-828
C0SZJ0_BORBU/763-828
C0T044_BORBU/152-219
C0VFU9_9GAMM/240-306
C0VH28_9GAMM/223-285
C0VHF5_9GAMM/313-377
C0VIN3_9GAMM/812-877
C0VLF8_9GAMM/220-282
C0VLG6_9GAMM/140-202
C0VM01_9GAMM/224-290
C0VML6_9GAMM/318-383
C0VN11_9GAMM/260-319
C0VP50_9GAMM/138-198
C0VPI7_9GAMM/225-288
C0VPT8_9GAMM/288-354
C0VQ41_9GAMM/337-401
C0VQ67_9GAMM/179-247
C0VQK7_9CORY/288-355
C0VRB0_9CORY/154-220
C0VRZ2_9CORY/143-207
C0VSZ5_9CORY/209-281
C0VXN2_9CORY/241-305
C0VYJ4_9ACTO/259-325
C0VZR5_9ACTO/201-266
C0VZV9_9ACTO/290-357
C0W441_9ACTO/257-323
C0W590_9ACTO/296-365
C0W5A4_9ACTO/152-218
C0W811_9ACTO/138-205
C0W898_9ACTO/121-186
C0W8A9_9ACTO/110-177
C0W8H5_9ACTO/261-329
C0W9G9_9FIRM/256-323
C0WAQ6_9FIRM/222-289
C0WAX5_9FIRM/254-320
C0WBY5_9FIRM/290-357
C0WCY3_9FIRM/209-274
C0WDT4_9FIRM/196-258
C0WE13_9FIRM/148-212
C0WGX1_9CORY/285-349
C0WHF4_9CORY/143-207
C0WI54_9CORY/160-226
C0WJ56_9CORY/250-317
C0WLZ0_LACBU/78-142
C0WMD6_LACBU/377-444
C0WPN3_LACBU/149-216
C0WQG1_LACBU/213-280
C0WQU4_LACBU/217-284
C0WSR0_LACBU/255-321
C0WTS8_LACBU/246-313
C0WU42_LACBU/265-332
C0WUJ2_LACBU/166-233
C0WVM6_LACFE/20-79
C0WVV3_LACFE/376-443
C0WW39_LACFE/150-217
C0WWR1_LACFE/262-328
C0WXC1_LACFE/121-187
C0WZB4_LACFE/44-105
C0X054_LACFE/263-330
C0X1U7_ENTFA/223-289
C0X1X3_ENTFA/638-705
C0X373_ENTFA/270-337
C0X3Q2_ENTFA/162-229
C0X4P2_ENTFA/375-442
C0X4R9_ENTFA/262-328
C0X5U1_ENTFA/365-432
C0X6A1_ENTFA/265-332
C0X6Q6_ENTFA/231-297
C0XGG5_LACHI/217-284
C0XI39_LACHI/78-142
C0XIM1_LACHI/377-444
C0XKH5_LACHI/213-280
C0XL56_LACHI/255-321
C0XM00_LACHI/246-313
C0XMB4_LACHI/265-332
C0XMR6_LACHI/229-296
C0XN70_LACHI/149-216
C0XP94_9CORY/241-305
C0XQV1_9CORY/143-207
C0XSB9_9CORY/242-306
C0XUD7_9CORY/153-219
C0XV63_9CORY/269-336
C0XWE6_BURPS/233-298
C0XWJ4_BURPS/238-304
C0XWW3_BURPS/85-149
C0XX64_BURPS/407-475
C0XXR3_BURPS/432-495
C0XZT2_BURPS/219-277
C0Y0F6_BURPS/540-611
C0Y137_BURPS/205-306
C0Y1L1_BURPS/240-305
C0Y1N0_BURPS/207-272
C0Y1V6_BURPS/233-298
C0Y1X8_BURPS/235-300
C0Y2E3_BURPS/677-748
C0Y2V2_BURPS/152-219
C0Y2X1_BURPS/540-610
C0Y3H6_BURPS/28-94
C0Y3T7_BURPS/143-206
C0Y475_BURPS/230-295
C0Y4V1_BURPS/206-272
C0Y664_BURPS/326-426
C0Y735_BURPS/242-308
C0Y7P5_BURPS/493-558
C0Y8L1_BURPS/227-286
C0YC61_BURPS/550-615
C0YCY1_BURPS/490-558
C0YDD8_BURPS/394-459
C0YDW2_BURPS/242-308
C0YDZ0_BURPS/244-309
C0YE18_BURPS/284-349
C0YE59_BURPS/213-278
C0YF94_BURPS/201-269
C0YFS1_BURPS/130-231
C0YWC9_LACRE/260-327
C0YX25_LACRE/257-323
C0YZP2_LACRE/354-421
C0YZT5_LACRE/200-262
C0YZZ4_LACRE/149-216
C0Z4B6_BREBN/254-320
C0Z4K6_BREBN/455-523
C0Z4R1_BREBN/293-360
C0Z4X4_BREBN/391-456
C0Z516_BREBN/390-455
C0Z5E9_BREBN/587-653
C0Z5F3_BREBN/154-216
C0Z5I5_BREBN/206-271
C0Z5S2_BREBN/361-426
C0Z5U9_BREBN/251-318
C0Z5W2_BREBN/352-420
C0Z5X9_BREBN/243-310
C0Z620_BREBN/235-302
C0Z6C8_BREBN/266-333
C0Z6J4_BREBN/208-275
C0Z6M8_BREBN/405-467
C0Z6T4_BREBN/259-322
C0Z7K3_BREBN/254-320
C0Z7S9_BREBN/259-322
C0Z7X8_BREBN/363-430
C0Z8I0_BREBN/294-360
C0Z8L0_BREBN/496-562
C0Z8M7_BREBN/142-209
C0Z8U8_BREBN/251-319
C0Z8X4_BREBN/238-305
C0Z912_BREBN/256-321
C0Z9R9_BREBN/141-208
C0Z9X4_BREBN/438-506
C0Z9Z8_BREBN/430-498
C0ZA04_BREBN/354-417
C0ZA35_BREBN/375-442
C0ZC86_BREBN/367-434
C0ZCT5_BREBN/222-286
C0ZDC4_BREBN/229-296
C0ZDD5_BREBN/394-457
C0ZDJ4_BREBN/258-319
C0ZDJ9_BREBN/192-258
C0ZDS9_BREBN/385-450
C0ZDX8_BREBN/206-274
C0ZE65_BREBN/235-301
C0ZEI6_BREBN/221-286
C0ZFS2_BREBN/93-160
C0ZH29_BREBN/162-226
C0ZH44_BREBN/234-300
C0ZH99_BREBN/262-329
C0ZHP6_BREBN/132-198
C0ZI77_BREBN/211-275
C0ZIU0_BREBN/238-304
C0ZIW3_BREBN/207-274
C0ZJQ5_BREBN/201-265
C0ZJT4_BREBN/251-318
C0ZKB6_BREBN/141-208
C0ZKG7_BREBN/357-425
C0ZKH9_BREBN/251-318
C0ZKW8_BREBN/486-557
C0ZL01_BREBN/112-178
C0ZMG6_RHOE4/121-185
C0ZMN5_RHOE4/222-288
C0ZMQ3_RHOE4/219-277
C0ZNA5_RHOE4/212-276
C0ZRE6_RHOE4/259-323
C0ZRH7_RHOE4/260-325
C0ZRL1_RHOE4/146-210
C0ZUT4_RHOE4/153-219
C0ZWB8_RHOE4/250-317
C0ZWZ2_RHOE4/298-365
C1A1E6_RHOE4/617-685
C1A3C0_RHOE4/231-303
C1A3V9_GEMAT/526-591
C1A477_GEMAT/156-221
C1A4T2_GEMAT/658-723
C1A4T9_GEMAT/431-496
C1A599_GEMAT/19-84
C1A5C1_GEMAT/192-260
C1A5C8_GEMAT/311-366
C1A5Q1_GEMAT/267-335
C1A5V9_GEMAT/58-124
C1A5Z2_GEMAT/916-978
C1A634_GEMAT/178-240
C1A6E9_GEMAT/597-662
C1A6M1_GEMAT/855-928
C1A711_GEMAT/308-375
C1A732_GEMAT/631-697
C1A736_GEMAT/300-372
C1A758_GEMAT/363-428
C1A7I2_GEMAT/1131-1195
C1A822_GEMAT/490-555
C1A8B7_GEMAT/186-253
C1A8C6_GEMAT/324-403
C1A8M6_GEMAT/172-233
C1A977_GEMAT/254-320
C1A980_GEMAT/268-337
C1A9K4_GEMAT/319-383
C1A9Q6_GEMAT/253-321
C1A9X0_GEMAT/313-382
C1A9Y7_GEMAT/314-386
C1AA61_GEMAT/228-304
C1AAB3_GEMAT/353-419
C1AAN1_GEMAT/148-208
C1AAZ6_GEMAT/245-311
C1ABF8_GEMAT/85-150
C1ABN1_GEMAT/528-597
C1ABP5_GEMAT/266-333
C1ABQ3_GEMAT/153-213
C1AC67_GEMAT/311-376
C1ACA3_GEMAT/325-390
C1ACF2_GEMAT/267-333
C1ACK7_GEMAT/321-387
C1ACP4_GEMAT/948-1014
C1ACS7_GEMAT/363-427
C1ACU9_GEMAT/219-285
C1ADQ7_GEMAT/250-314
C1AEF8_GEMAT/283-350
C1AH19_MYCBT/295-362
C1AIL6_MYCBT/246-312
C1AKG8_MYCBT/157-223
C1AKT1_MYCBT/121-154
C1AL94_MYCBT/249-313
C1ALN6_MYCBT/230-296
C1ALX1_MYCBT/239-311
C1AM19_MYCBT/632-700
C1AM24_MYCBT/277-344
C1ATP3_RHOOB/221-287
C1ATU9_RHOOB/120-184
C1AUJ1_RHOOB/622-690
C1AX10_RHOOB/245-317
C1AZ60_RHOOB/153-219
C1B1D8_RHOOB/297-364
C1B6U2_RHOOB/250-314
C1BBM8_RHOOB/267-331
C1BC52_RHOOB/225-288
C1BCT6_RHOOB/244-309
C1BCY9_RHOOB/144-208
C1BDA0_RHOOB/247-312
C1C5X3_STRP7/231-297
C1C6E3_STRP7/216-283
C1C7J1_STRP7/208-274
C1C7K5_STRP7/144-201
C1C9Y4_STRP7/119-184
C1CAR1_STRP7/218-283
C1CBG8_STRP7/232-298
C1CBQ3_STRZJ/119-184
C1CCX8_STRZJ/231-297
C1CDF6_STRZJ/216-283
C1CEI3_STRZJ/208-274
C1CH12_STRZJ/218-283
C1CHJ2_STRZJ/235-301
C1CHZ0_STRZP/119-184
C1CJ77_STRZP/231-297
C1CJP6_STRZP/216-283
C1CKW6_STRZP/208-274
C1CN29_STRZP/218-283
C1CNG5_STRZP/232-298
C1CNV6_STRZT/119-184
C1CQ89_STRZT/231-297
C1CR77_STRZT/208-274
C1CS84_STRZT/216-283
C1CTY8_STRZT/218-283
C1CUA9_STRZT/232-298
C1CUV4_DEIDV/887-955
C1CUV5_DEIDV/206-267
C1CV89_DEIDV/568-650
C1CW35_DEIDV/123-189
C1CY27_DEIDV/112-170
C1CYD6_DEIDV/296-362
C1CYH5_DEIDV/295-363
C1CZ45_DEIDV/211-276
C1CZD9_DEIDV/734-802
C1CZJ6_DEIDV/247-313
C1CZT4_DEIDV/407-475
C1CZW8_DEIDV/188-242
C1D0H0_DEIDV/164-230
C1D0Y9_DEIDV/530-597
C1D1X7_DEIDV/703-771
C1D1Y1_DEIDV/1195-1263
C1D255_DEIDV/233-297
C1D2R5_DEIDV/411-478
C1D2S9_DEIDV/258-325
C1D2T2_DEIDV/511-579
C1D2X9_DEIDV/946-1014
C1D2Y1_DEIDV/321-389
C1D2Y4_DEIDV/141-204
C1D2Y8_DEIDV/199-267
C1D395_DEIDV/615-683
C1D3U8_DEIDV/718-786
C1D3W5_DEIDV/626-693
C1D3W9_DEIDV/540-608
C1D3Y2_DEIDV/672-740
C1D423_DEIDV/402-491
C1D481_DEIDV/278-346
C1D494_DEIDV/648-716
C1D564_LARHH/474-541
C1D5X6_LARHH/563-628
C1D6M1_LARHH/434-502
C1D6R9_LARHH/407-474
C1D7E5_LARHH/540-612
C1D7M4_LARHH/404-473
C1D7X3_LARHH/652-717
C1D8K7_LARHH/223-288
C1D8U9_LARHH/102-165
C1D9U2_LARHH/481-553
C1D9Y8_LARHH/1-59
C1DA49_LARHH/205-272
C1DA68_LARHH/246-311
C1DAE3_LARHH/508-577
C1DAL6_LARHH/211-277
C1DAM0_LARHH/370-438
C1DAP1_LARHH/238-302
C1DBC6_LARHH/238-303
C1DCD5_LARHH/174-238
C1DDM1_AZOVD/211-276
C1DDP3_AZOVD/361-429
C1DDV5_AZOVD/255-320
C1DES3_AZOVD/423-485
C1DFJ4_AZOVD/754-820
C1DFN7_AZOVD/580-649
C1DHW6_AZOVD/133-196
C1DI91_AZOVD/601-669
C1DID2_AZOVD/369-437
C1DIF6_AZOVD/634-702
C1DIM0_AZOVD/55-120
C1DIN0_AZOVD/375-448
C1DIU2_AZOVD/226-287
C1DJI1_AZOVD/221-280
C1DK49_AZOVD/205-272
C1DL46_AZOVD/251-316
C1DLF8_AZOVD/289-354
C1DLI9_AZOVD/408-473
C1DLY3_AZOVD/208-271
C1DM11_AZOVD/289-354
C1DNB1_AZOVD/193-256
C1DNS4_AZOVD/257-323
C1DQB3_AZOVD/412-502
C1DQL2_AZOVD/405-470
C1DQN6_AZOVD/796-863
C1DQX5_AZOVD/239-303
C1DRM3_AZOVD/289-354
C1DRM9_AZOVD/213-279
C1DRN6_AZOVD/230-294
C1DRX5_AZOVD/228-287
C1DRY0_AZOVD/271-336
C1DU59_SULAA/245-311
C1DUD2_SULAA/194-255
C1DUS5_SULAA/202-259
C1DUX6_SULAA/109-169
C1DVG9_SULAA/192-255
C1DVW6_SULAA/111-176
C1DWH1_SULAA/445-511
C1DWP9_SULAA/446-513
C1DWZ4_SULAA/298-363
C1EF01_MICSR/320-386
C1EKP1_BACC3/355-420
C1EKS5_BACC3/238-304
C1EKV2_BACC3/127-193
C1EM08_BACC3/238-304
C1EM43_BACC3/284-349
C1EM48_BACC3/186-250
C1EMV4_BACC3/196-260
C1EMV8_BACC3/380-444
C1EMX4_BACC3/364-431
C1EN83_BACC3/290-352
C1EQF5_BACC3/130-196
C1EQN0_BACC3/210-272
C1ER58_BACC3/382-449
C1ER84_BACC3/133-199
C1ERA0_BACC3/242-309
C1ESH9_BACC3/233-300
C1ETF5_BACC3/167-228
C1ETX5_BACC3/85-152
C1EUB7_BACC3/260-327
C1EUT2_BACC3/360-427
C1EV20_BACC3/254-321
C1EV52_BACC3/108-175
C1EVA2_BACC3/457-519
C1EVN9_BACC3/160-227
C1EW49_BACC3/192-249
C1EW95_BACC3/397-462
C1EWJ9_BACC3/191-258
C1EWL1_BACC3/265-331
C1EWM7_BACC3/362-425
C1EWN5_BACC3/203-269
C1EX37_BACC3/130-197
C1EXI6_BACC3/234-300
C1EXZ1_BACC3/243-305
C1EYD3_BACC3/258-324
C1EZ82_BACC3/82-144
C1F000_BACC3/495-563
C1F0D1_BACC3/230-296
C1F0H9_BACC3/247-312
C1F0V0_ACIC5/706-809
C1F0Z6_ACIC5/442-510
C1F0Z8_ACIC5/280-345
C1F1S0_ACIC5/412-476
C1F2N0_ACIC5/242-308
C1F2Y8_ACIC5/274-339
C1F2Z0_ACIC5/524-592
C1F362_ACIC5/443-507
C1F3B6_ACIC5/565-633
C1F3E5_ACIC5/253-320
C1F3E8_ACIC5/363-427
C1F589_ACIC5/239-305
C1F6I4_ACIC5/390-454
C1F783_ACIC5/99-165
C1F7D6_ACIC5/531-599
C1F7Q3_ACIC5/443-507
C1F835_ACIC5/371-439
C1F8Q2_ACIC5/674-740
C1F8R0_ACIC5/267-332
C1F8R8_ACIC5/366-430
C1F9N9_ACIC5/255-327
C1FGA4_MICSR/33-99
C1FHA4_MICSR/346-411
C1FJZ0_CLOBJ/230-294
C1FJZ6_CLOBJ/247-311
C1FK72_CLOBJ/218-286
C1FLF0_CLOBJ/194-260
C1FM17_CLOBJ/229-294
C1FN56_CLOBJ/235-299
C1FN79_CLOBJ/481-547
C1FNE8_CLOBJ/247-313
C1FPF0_CLOBJ/413-479
C1FPF2_CLOBJ/260-327
C1FPM2_CLOBJ/257-323
C1FQY2_CLOBJ/86-149
C1FR05_CLOBJ/194-257
C1FRH1_CLOBJ/252-315
C1FRL8_CLOBJ/361-429
C1FRM2_CLOBJ/356-425
C1FRN5_CLOBJ/243-309
C1FRP8_CLOBJ/278-344
C1FRU3_CLOBJ/78-144
C1FRX0_CLOBJ/194-261
C1FSU9_CLOBJ/346-411
C1FSZ2_CLOBJ/123-189
C1FT80_CLOBJ/258-324
C1FT84_CLOBJ/131-198
C1FTX4_CLOBJ/126-192
C1FUG1_CLOBJ/448-516
C1FUL2_CLOBJ/82-147
C1FUL9_CLOBJ/198-264
C1FVA2_CLOBJ/124-190
C1FVG6_CLOBJ/253-320
C1FYM7_PARBD/1261-1326
C1FYM9_PARBD/1821-1886
C1G9X7_PARBD/269-337
C1GIQ3_PARBD/313-378
C1GJZ3_PARBD/707-773
C1GNM6_PARBA/262-327
C1GQH2_PARBA/269-337
C1H4W9_PARBA/707-773
C1H8P8_PARBA/1323-1388
C1H8Q1_PARBA/1821-1886
C1HEG1_9ESCH/203-269
C1HFE7_9ESCH/443-508
C1HFZ3_9ESCH/664-731
C1HGE9_9ESCH/261-327
C1HHB6_9ESCH/236-302
C1HHE3_9ESCH/282-347
C1HHI7_9ESCH/449-515
C1HJ02_9ESCH/292-357
C1HKW9_9ESCH/211-271
C1HLZ5_9ESCH/235-301
C1HML3_9ESCH/240-304
C1HN21_9ESCH/469-534
C1HN22_9ESCH/392-457
C1HNM3_9ESCH/711-777
C1HP42_9ESCH/270-338
C1HPE7_9ESCH/256-320
C1HQ91_9ESCH/384-451
C1HQG6_9ESCH/145-205
C1HRW0_9ESCH/233-293
C1HT50_9ESCH/129-190
C1HT92_9ESCH/238-300
C1HTU5_9ESCH/237-302
C1HVM2_NEIGO/216-281
C1HVT0_NEIGO/236-299
C1HZT7_NEIGO/312-334
C1I0J8_NEIGO/483-555
C1I255_9CLOT/329-395
C1I2T2_9CLOT/234-296
C1I3D9_9CLOT/246-312
C1I3L4_9CLOT/259-325
C1I430_9CLOT/849-919
C1I4B8_9CLOT/295-362
C1I4M5_9CLOT/851-920
C1I4N6_9CLOT/194-261
C1I4R0_9CLOT/144-211
C1I4U4_9CLOT/223-289
C1I4X8_9CLOT/251-318
C1I530_9CLOT/134-200
C1I5A8_9CLOT/456-527
C1I5D9_9CLOT/410-478
C1I5U5_9CLOT/280-346
C1I6C8_9CLOT/429-497
C1I6J4_9CLOT/243-310
C1I6L9_9CLOT/237-292
C1I7D1_9CLOT/429-500
C1I7R0_9CLOT/342-407
C1I8U6_9CLOT/178-245
C1I8V5_9CLOT/505-571
C1I902_9CLOT/167-233
C1I9S3_9CLOT/669-735
C1I9Y8_9CLOT/227-293
C1IAF7_9CLOT/95-163
C1IAI3_9CLOT/231-304
C1IAV9_9CLOT/249-315
C1IB90_9CLOT/355-423
C1IBB1_9CLOT/302-368
C1IBK3_9CLOT/266-330
C1IHU2_POPTR/443-508
C1IHU3_POPTR/382-447
C1IUP7_ENTCL/230-296
C1KVF5_LISMC/252-318
C1KWP8_LISMC/365-432
C1KY59_LISMC/159-226
C1KYM8_LISMC/379-446
C1KYR7_LISMC/365-432
C1KYZ7_LISMC/238-304
C1KZN3_LISMC/668-736
C1L2T4_LISMC/256-323
C1M412_9ENTR/357-426
C1M4B2_9ENTR/211-271
C1M4D6_9ENTR/263-331
C1M6B3_9ENTR/240-304
C1M6Q7_9ENTR/469-534
C1M785_9ENTR/449-516
C1M7L9_9ENTR/203-269
C1M8E6_9ENTR/443-508
C1M8F7_9ENTR/261-327
C1M8G7_9ENTR/235-303
C1M8Y5_9ENTR/663-730
C1MA12_9ENTR/287-352
C1MAE8_9ENTR/596-662
C1MAH5_9ENTR/263-327
C1MAW5_9ENTR/292-357
C1MBG9_9ENTR/236-302
C1MCB1_9ENTR/256-320
C1MD79_9ENTR/233-293
C1MEY2_9ENTR/262-328
C1MEZ8_9ENTR/247-313
C1MFL7_9ENTR/397-459
C1MFP1_9ENTR/145-205
C1MFR8_9ENTR/129-192
C1MFW6_9ENTR/238-300
C1MGA1_9ENTR/274-339
C1MLS1_MICPC/17-82
C1MM52_MICPC/7-74
C1MVP6_MICPC/365-433
C1MYB7_MICPC/336-402
C1N4I2_MICPC/38-104
C1NB01_9ESCH/145-205
C1NBU0_9ESCH/256-320
C1NCZ6_9ESCH/292-357
C1NE05_9ESCH/236-302
C1NEI5_9ESCH/282-347
C1NF27_9ESCH/233-293
C1NGI4_9ESCH/129-189
C1NGN0_9ESCH/238-300
C1NH11_9ESCH/244-309
C1P777_BACCO/197-265
C1P7A6_BACCO/231-297
C1P7K9_BACCO/296-361
C1P7L6_BACCO/136-199
C1P8Y6_BACCO/235-299
C1P968_BACCO/365-432
C1P9L5_BACCO/518-587
C1PAS9_BACCO/186-253
C1PE65_BACCO/375-442
C1PEW1_BACCO/364-431
C1PFU0_BACCO/227-294
C1PHB8_SOYBN/903-964
C1PHB9_SOYBN/903-964
C1PHC1_SOYBN/903-964
C2BCT2_9FIRM/126-193
C2BD15_9FIRM/76-138
C2BDB7_9FIRM/261-329
C2BEC1_9FIRM/213-279
C2BEN5_9FIRM/113-177
C2BFF9_9FIRM/154-218
C2BHY0_9FIRM/83-145
C2BI61_9FIRM/118-174
C2BIB0_9FIRM/118-179
C2BIB5_9FIRM/221-278
C2C4Z3_VIBCH/290-355
C2C5D4_VIBCH/788-853
C2C5Q7_VIBCH/226-283
C2C5S7_VIBCH/247-309
C2C6B6_VIBCH/131-196
C2C6K7_VIBCH/269-337
C2C6L5_VIBCH/161-224
C2C709_VIBCH/279-342
C2C727_VIBCH/299-366
C2C752_VIBCH/400-479
C2C7P7_VIBCH/230-295
C2C8A0_VIBCH/122-190
C2C8S3_VIBCH/479-544
C2C8T8_VIBCH/61-163
C2C8U8_VIBCH/469-534
C2C904_VIBCH/418-485
C2C9P0_VIBCH/651-716
C2CA13_VIBCH/445-511
C2CA60_VIBCH/211-275
C2CAH4_VIBCH/282-347
C2CAV1_VIBCH/617-682
C2CAX8_VIBCH/212-277
C2CBI0_VIBCH/125-191
C2CBV1_VIBCH/340-416
C2CC56_VIBCH/188-271
C2CC57_VIBCH/174-276
C2CDB9_VIBCH/95-162
C2CDD7_VIBCH/373-441
C2CDN3_VIBCH/356-421
C2CEK5_VIBCH/459-527
C2CFS1_9FIRM/264-332
C2CGH2_9FIRM/222-281
C2CGW9_9FIRM/130-197
C2CH91_9FIRM/234-298
C2CJA5_9FIRM/164-228
C2CKJ7_9FIRM/321-387
C2CM32_CORST/206-279
C2CPN7_CORST/154-220
C2CQV4_CORST/250-317
C2CSM7_CORST/143-207
C2CT97_CORST/228-292
C2CYD5_LACBR/377-444
C2D120_LACBR/149-216
C2D1V2_LACBR/213-280
C2D297_LACBR/217-284
C2D403_LACBR/255-321
C2D4T9_LACBR/246-313
C2D555_LACBR/265-332
C2D5J9_LACBR/229-296
C2DC07_ENTFA/231-297
C2DCE1_ENTFA/365-432
C2DDG9_ENTFA/262-328
C2DDN5_ENTFA/375-442
C2DFV6_ENTFA/270-337
C2DGN0_ENTFA/162-229
C2DI95_ENTFA/219-286
C2DIS6_ECOLX/233-293
C2DK92_ECOLX/433-498
C2DL85_ECOLX/203-269
C2DLE5_ECOLX/663-730
C2DLR7_ECOLX/261-327
C2DN97_ECOLX/256-320
C2DNQ3_ECOLX/268-336
C2DNY6_ECOLX/238-300
C2DP33_ECOLX/129-190
C2DPA4_ECOLX/237-302
C2DPP2_ECOLX/235-301
C2DQR4_ECOLX/169-229
C2DT88_ECOLX/142-202
C2DTG2_ECOLX/384-451
C2DU22_ECOLX/240-304
C2DUG4_ECOLX/469-534
C2DUG5_ECOLX/373-438
C2DUV7_ECOLX/711-777
C2DVC7_ECOLX/249-317
C2DVS4_ECOLX/236-302
C2DWB9_ECOLX/282-347
C2DXG2_ECOLX/292-357
C2E3V9_LACJO/378-445
C2E4G3_LACJO/153-218
C2E555_LACJO/282-349
C2E5J8_LACJO/253-319
C2E5L4_LACJO/323-389
C2E682_LACJO/232-299
C2E7D5_LACJO/205-267
C2EEL3_9LACO/267-334
C2EG85_9LACO/264-330
C2EGA6_9LACO/235-302
C2EHU1_9LACO/382-449
C2EIA2_9LACO/151-218
C2EKT1_9LACO/277-344
C2EKU9_9LACO/205-267
C2EM82_9LACO/253-319
C2EPD6_9LACO/153-219
C2EQ81_9LACO/379-446
C2ETJ0_9LACO/255-321
C2EU02_9LACO/149-216
C2EU50_9LACO/196-258
C2EU87_9LACO/377-444
C2EW29_9LACO/261-328
C2F907_LACPA/379-446
C2F9A1_LACPA/214-281
C2FAD5_LACPA/148-214
C2FDM5_LACPA/204-271
C2FE60_LACPA/153-220
C2FES2_LACPA/120-181
C2FEY9_LACPA/274-341
C2FG91_LACPA/81-145
C2FGQ7_LACPA/252-318
C2FH22_LACPA/328-395
C2FS73_9SPHI/252-318
C2FSE6_9SPHI/115-183
C2FT01_9SPHI/68-134
C2FT10_9SPHI/231-297
C2FT93_9SPHI/236-297
C2FUL2_9SPHI/135-201
C2FUP0_9SPHI/221-287
C2FUW2_9SPHI/503-569
C2FV42_9SPHI/252-319
C2FVC1_9SPHI/357-425
C2FVC7_9SPHI/47-115
C2FVC9_9SPHI/213-281
C2FW45_9SPHI/226-278
C2FXK0_9SPHI/234-300
C2FXY3_9SPHI/173-241
C2FZ15_9SPHI/339-406
C2FZ54_9SPHI/333-400
C2FZA6_9SPHI/483-551
C2FZB1_9SPHI/159-224
C2G070_9SPHI/798-864
C2G085_9SPHI/377-445
C2G0I5_9SPHI/804-871
C2G0J1_9SPHI/216-281
C2G0T4_9SPHI/245-313
C2G147_9SPHI/510-575
C2G317_9SPHI/347-413
C2G3F3_9SPHI/143-208
C2G3F4_9SPHI/454-558
C2G3R8_9SPHI/232-298
C2G4U4_9SPHI/207-273
C2G561_9SPHI/833-899
C2G5D4_9SPHI/351-419
C2GEJ5_9CORY/241-305
C2GF16_9CORY/143-207
C2GGA4_9CORY/154-220
C2GH15_9CORY/288-355
C2GIK4_9CORY/209-281
C2GM65_LACRE/228-294
C2GMB6_LACRE/354-421
C2GME5_LACRE/200-262
C2GMK1_LACRE/149-216
C2GMX2_LACRE/260-327
C2GR38_LACRE/257-323
C2GT69_BIFLI/179-245
C2GU93_BIFLI/131-195
C2GVX0_BIFLI/322-391
C2GVZ8_BIFLI/289-356
C2H024_ENTFA/265-332
C2H215_ENTFA/270-337
C2H4K0_ENTFA/365-432
C2H5M6_ENTFA/262-328
C2H5U1_ENTFA/375-442
C2H717_ENTFA/162-229
C2H736_ENTFC/245-309
C2H8L3_ENTFC/273-340
C2H8N1_ENTFC/163-230
C2H8S3_ENTFC/359-425
C2H9Y5_ENTFC/128-194
C2HB25_ENTFC/231-298
C2HC81_ENTFC/255-321
C2HCB6_ENTFC/359-426
C2HE57_ENTFC/377-444
C2HER9_ENTFC/85-145
C2HL15_LACAC/153-219
C2HLH5_LACAC/209-276
C2HLP2_LACAC/376-443
C2HNI7_LACAC/253-319
C2HQK7_LACAC/208-270
C2HQU9_LACAC/278-345
C2HR75_VIBCH/788-853
C2HRI1_VIBCH/212-277
C2HRM4_VIBCH/617-682
C2HRT7_VIBCH/445-511
C2HSC7_VIBCH/343-408
C2HSS1_VIBCH/356-421
C2HTB5_VIBCH/373-441
C2HUI9_VIBCH/125-191
C2HUS1_VIBCH/459-505
C2HV58_VIBCH/205-272
C2HVY3_VIBCH/282-347
C2HWC3_VIBCH/290-355
C2HWS7_VIBCH/174-276
C2HWS8_VIBCH/188-271
C2HX45_VIBCH/340-416
C2HXV2_VIBCH/211-275
C2HY27_VIBCH/247-308
C2HY47_VIBCH/226-283
C2HY81_VIBCH/133-198
C2HYB3_VIBCH/279-342
C2HYD3_VIBCH/299-366
C2I034_VIBCH/479-544
C2I066_VIBCH/61-163
C2I075_VIBCH/469-534
C2I079_VIBCH/564-631
C2I0C1_VIBCH/161-224
C2I0C7_VIBCH/269-337
C2I0F8_VIBCH/291-357
C2I2E8_VIBCH/356-421
C2I2R9_VIBCH/340-416
C2I2Y7_VIBCH/188-271
C2I2Y8_VIBCH/174-276
C2I361_VIBCH/445-511
C2I403_VIBCH/459-527
C2I4C9_VIBCH/788-853
C2I504_VIBCH/282-347
C2I581_VIBCH/290-355
C2I5N0_VIBCH/212-277
C2I5Z3_VIBCH/211-275
C2I6K6_VIBCH/247-309
C2I6M7_VIBCH/226-283
C2I6R8_VIBCH/131-196
C2I6V3_VIBCH/125-191
C2I7B3_VIBCH/373-441
C2I818_VIBCH/564-631
C2I822_VIBCH/469-534
C2I845_VIBCH/479-544
C2I970_VIBCH/230-295
C2I9T7_VIBCH/400-479
C2I9W7_VIBCH/299-366
C2IA66_VIBCH/161-224
C2IBE2_VIBCH/205-272
C2IC96_VIBCH/788-853
C2ICL2_VIBCH/479-544
C2ICM8_VIBCH/61-163
C2ICN8_VIBCH/469-534
C2ICP2_VIBCH/564-631
C2ID21_VIBCH/291-357
C2ID56_VIBCH/269-337
C2ID64_VIBCH/161-224
C2IE49_VIBCH/247-309
C2IEA3_VIBCH/131-196
C2IF07_VIBCH/279-342
C2IF26_VIBCH/299-366
C2IF50_VIBCH/400-480
C2IFP6_VIBCH/230-295
C2IHB8_VIBCH/174-276
C2IHB9_VIBCH/188-271
C2IHI7_VIBCH/340-416
C2IHY9_VIBCH/212-277
C2II16_VIBCH/606-671
C2IIA5_VIBCH/211-275
C2IID0_VIBCH/205-272
C2IIL1_VIBCH/125-191
C2IJB6_VIBCH/282-347
C2IJJ5_VIBCH/290-355
C2IJX0_VIBCH/459-527
C2IKL9_VIBCH/445-511
C2IL21_VIBCH/651-716
C2ILI5_VIBCH/356-421
C2ILS7_VIBCH/373-441
C2IN80_VIBCH/788-853
C2INS4_VIBCH/459-527
C2IPH8_VIBCH/205-272
C2IPV5_VIBCH/291-357
C2IPY7_VIBCH/269-337
C2IPZ5_VIBCH/161-224
C2IQV0_VIBCH/247-309
C2IQX1_VIBCH/226-283
C2IR12_VIBCH/131-196
C2IR80_VIBCH/125-191
C2IRU7_VIBCH/282-347
C2IS22_VIBCH/290-355
C2ISE1_VIBCH/564-631
C2ISE5_VIBCH/469-534
C2ISF5_VIBCH/61-163
C2ISG9_VIBCH/479-544
C2ITE3_VIBCH/230-295
C2ITY8_VIBCH/400-480
C2IU12_VIBCH/299-366
C2IU28_VIBCH/288-351
C2IUM5_VIBCH/356-421
C2IUX4_VIBCH/373-441
C2IVA4_VIBCH/445-511
C2IVM3_VIBCH/651-716
C2IW50_VIBCH/174-276
C2IW51_VIBCH/188-271
C2IWC1_VIBCH/340-415
C2IWS7_VIBCH/212-277
C2IWV5_VIBCH/606-671
C2IX42_VIBCH/211-275
C2IZB7_VIBCH/459-527
C2IZZ3_VIBCH/161-224
C2J2Q2_VIBCH/230-295
C2J3C2_VIBCH/299-366
C2J457_VIBCH/651-716
C2J4M1_VIBCH/356-421
C2J7H1_VIBCH/340-416
C2J8E1_VIBCH/211-275
C2J8M9_VIBCH/606-671
C2J8Q6_VIBCH/212-277
C2J960_VIBCH/340-416
C2J9C9_VIBCH/188-271
C2J9D0_VIBCH/174-276
C2JAC5_VIBCH/205-272
C2JAL6_VIBCH/459-527
C2JBL7_VIBCH/479-544
C2JBN3_VIBCH/61-163
C2JBP2_VIBCH/469-534
C2JBP6_VIBCH/506-573
C2JC25_VIBCH/291-357
C2JC58_VIBCH/269-337
C2JC66_VIBCH/161-224
C2JCZ5_VIBCH/279-342
C2JD14_VIBCH/299-366
C2JD37_VIBCH/400-480
C2JDN6_VIBCH/230-295
C2JDV9_VIBCH/788-853
C2JES6_VIBCH/247-309
C2JFF4_VIBCH/290-355
C2JFN2_VIBCH/282-347
C2JG96_VIBCH/125-191
C2JGU7_VIBCH/373-441
C2JH39_VIBCH/356-421
C2JHK3_VIBCH/651-716
C2JHN7_VIBCH/131-196
C2JHS0_VIBCH/226-283
C2JII6_VIBCH/445-511
C2JJ32_ENTFA/375-442
C2JJA1_ENTFA/54-120
C2JKL2_ENTFA/365-432
C2JL30_ENTFA/231-297
C2JL97_ENTFA/265-332
C2JNW3_ENTFA/638-705
C2JQB2_ENTFA/270-337
C2JRP3_ENTFA/162-229
C2JT76_LACRH/153-220
C2JTG8_LACRH/133-199
C2JUC2_LACRH/379-446
C2JVR9_LACRH/328-395
C2JVT5_LACRH/124-185
C2JW26_LACRH/252-318
C2JWJ1_LACRH/81-145
C2JXZ8_LACRH/273-340
C2JY73_LACRH/120-181
C2K111_LACRH/148-214
C2K1E7_LACRH/203-270
C2KBW2_9LACO/253-319
C2KD74_9LACO/277-344
C2KEH6_9LACO/229-296
C2KF43_9LACO/323-389
C2KG91_9LACO/205-267
C2KGC9_9LACO/376-443
C2KGU1_9LACO/153-219
C2KHH5_LEUMC/135-202
C2KHP8_LEUMC/210-277
C2KIH7_LEUMC/379-446
C2KL32_LEUMC/228-295
C2KLR6_LEUMC/136-203
C2KMR9_9ACTO/49-111
C2KMT1_9ACTO/206-271
C2KMU6_9ACTO/227-301
C2KNB8_9ACTO/48-110
C2KNB9_9ACTO/224-290
C2KQW1_9ACTO/245-309
C2KRK1_9ACTO/232-297
C2KSB7_9ACTO/308-375
C2KSM0_9ACTO/239-305
C2KV58_9FIRM/133-200
C2KWV9_9FIRM/401-466
C2KX67_9FIRM/233-298
C2KYE4_9FIRM/447-513
C2KYH6_9FIRM/242-308
C2KZI8_9FIRM/115-182
C2L0C3_9FIRM/184-249
C2L1F1_9FIRM/288-355
C2LDW1_PROMI/238-300
C2LEV1_PROMI/233-293
C2LEW0_PROMI/134-199
C2LFZ8_PROMI/669-736
C2LH74_PROMI/232-296
C2LHI0_PROMI/363-427
C2LHJ5_PROMI/240-305
C2LHN1_PROMI/446-511
C2LI30_PROMI/256-324
C2LL79_PROMI/568-635
C2LNF1_PROMI/203-269
C2LNP9_PROMI/282-347
C2LQA7_STRSL/273-338
C2LQM5_STRSL/236-300
C2LQP2_STRSL/77-149
C2LSA0_STRSL/207-273
C2LSR1_STRSL/119-183
C2LSY0_STRSL/216-283
C2LT64_STRSL/231-297
C2LTR2_STRSL/190-252
C2LWU2_STAHO/239-304
C2LYD8_STAHO/341-408
C2LZY3_STAHO/374-441
C2M0K0_STAHO/232-298
C2M0R1_STAHO/359-426
C2M5P6_CAPGI/293-361
C2M7R6_CAPGI/256-319
C2M9H8_9PORP/440-504
C2MAY8_9PORP/292-360
C2MDT7_9PORP/373-439
C2MF98_BACCE/207-274
C2MFF6_BACCE/459-521
C2MFX4_BACCE/167-234
C2MFY1_BACCE/265-331
C2MG53_BACCE/234-300
C2MH33_BACCE/495-563
C2MHE1_BACCE/343-408
C2MHW6_BACCE/238-304
C2MI00_BACCE/272-337
C2MI05_BACCE/186-250
C2MIC2_BACCE/196-260
C2MIC6_BACCE/380-444
C2MIE1_BACCE/364-431
C2MJC9_BACCE/48-114
C2MJK9_BACCE/122-188
C2MJN0_BACCE/51-116
C2MKG6_BACCE/162-223
C2MKZ1_BACCE/87-154
C2MLB5_BACCE/346-409
C2MLC3_BACCE/194-260
C2MLX8_BACCE/196-258
C2MMU4_BACCE/228-294
C2MNX4_BACCE/296-358
C2MP93_BACCE/201-266
C2MPZ1_BACCE/210-272
C2MRI9_BACCE/85-152
C2MRN8_BACCE/331-398
C2MRX8_BACCE/254-321
C2MS83_BACCE/192-249
C2MSC3_BACCE/380-445
C2MSG1_BACCE/138-205
C2MSW7_BACCE/178-244
C2MTE5_BACCE/247-312
C2MU09_BACCE/357-424
C2MVB9_BACCE/252-319
C2MVC9_BACCE/85-152
C2MVV1_BACCE/159-220
C2MW10_BACCE/175-242
C2MW23_BACCE/262-328
C2MW87_BACCE/234-300
C2MX68_BACCE/495-563
C2MXH5_BACCE/343-408
C2MXZ5_BACCE/238-304
C2MY29_BACCE/272-337
C2MY34_BACCE/186-250
C2MYF0_BACCE/196-260
C2MYF4_BACCE/381-445
[truncated: 763,901 more chars]
