# Supplementary material for: Contact prediction is hardest for the most informative contacts, but improves with the incorporation of contact potentials
Source: PLoS One. 2018 Jun 28;13(6):e0199585. doi: 10.1371/journal.pone.0199585 (PMC6023208; doi:10.1371/journal.pone.0199585)
Supplement: S1 Data — Each file in the ‘alignments’ directory herein corresponds to a protein family’s alignment and contains the accession number and sequence range of each sequence in the alignment. (TAR.GZ) [file pone.0199585.s001.tar.gz › alignments/AsnC_trans_reg]

A0AX67_BURCH/102-176
A0AXH2_BURCH/69-143
A0AXI8_BURCH/83-157
A0AXQ9_BURCH/72-146
A0AY41_BURCH/70-140
A0AY69_BURCH/72-139
A0AZ55_BURCH/74-132
A0B059_BURCH/77-151
A0B0A6_BURCH/72-146
A0B0L2_BURCH/84-151
A0B152_BURCH/72-146
A0B2Y9_BURCH/70-144
A0B334_BURCH/71-145
A0B3Y7_BURCH/71-145
A0B6H0_METTP/5-74
A0B6R5_METTP/6-75
A0B7J3_METTP/64-138
A0JTJ7_ARTS2/75-145
A0JUQ4_ARTS2/70-140
A0JX17_ARTS2/6-77
A0JY21_ARTS2/70-140
A0JYV9_ARTS2/83-157
A0JYW3_ARTS2/76-146
A0JZV2_ARTS2/79-150
A0K0W7_ARTS2/74-142
A0K1I0_ARTS2/66-137
A0K241_ARTS2/87-157
A0K244_ARTS2/68-142
A0K2V6_BURCH/70-144
A0K3G0_BURCH/73-147
A0K3J9_BURCH/89-161
A0K5P1_BURCH/95-171
A0K632_BURCH/67-140
A0K7J8_BURCH/75-145
A0K9Z9_BURCH/72-146
A0KB34_BURCH/79-146
A0KCI4_BURCH/70-144
A0KE02_BURCH/78-152
A0KFJ8_AERHH/70-144
A0KJE4_AERHH/77-151
A0KP75_AERHH/70-145
A0KPR3_AERHH/68-142
A0KQE1_AERHH/73-145
A0KTB7_SHESA/84-156
A0KWW0_SHESA/78-152
A0L2A8_SHESA/81-151
A0LS16_ACIC1/69-140
A0LTI0_ACIC1/6-77
A0LUE8_ACIC1/84-153
A0LV97_ACIC1/9-79
A0LXD8_GRAFK/68-135
A0LXJ6_GRAFK/76-148
A0LYM4_GRAFK/69-136
A0M1G4_GRAFK/72-143
A0M3E4_GRAFK/69-143
A0NM00_9RHOB/67-141
A0NM02_9RHOB/76-151
A0NM86_9RHOB/71-144
A0NMK8_9RHOB/93-154
A0NPN5_9RHOB/39-110
A0NPS3_9RHOB/69-143
A0NPV5_9RHOB/86-160
A0NQR5_9RHOB/70-144
A0NS56_9RHOB/68-142
A0NTW2_9RHOB/93-166
A0NW48_9RHOB/79-153
A0NXB0_9RHOB/66-136
A0NXF3_9RHOB/71-145
A0NZE4_9RHOB/69-143
A0P2I1_9RHOB/74-147
A0P3K9_9RHOB/67-137
A0PN92_MYCUA/70-141
A0PQF1_MYCUA/63-137
A0PRK5_MYCUA/71-141
A0PRW8_MYCUA/29-99
A0PUG5_MYCUA/84-154
A0PUR6_MYCUA/68-139
A0PYT5_CLONN/64-139
A0Q1Y7_CLONN/74-146
A0QEG1_MYCA1/70-141
A0QI24_MYCA1/238-309
A0QKG6_MYCA1/71-141
A0QQQ4_MYCS2/245-316
A0QQQ4_MYCS2/87-158
A0QRN9_MYCS2/244-312
A0QRN9_MYCS2/70-138
A0QSB0_MYCS2/70-141
A0QT02_MYCS2/76-146
A0QT97_MYCS2/78-148
A0QUZ9_MYCS2/6-76
A0QV74_MYCS2/74-144
A0QVQ9_MYCS2/90-164
A0RA89_BACAH/75-147
A0RBI1_BACAH/90-157
A0RF68_BACAH/66-134
A0RG65_BACAH/65-132
A0RK97_BACAH/73-147
A0RTQ3_CENSY/6-76
A0RTU8_CENSY/31-96
A0RUA8_CENSY/6-82
A0RUG4_CENSY/77-148
A0RUX2_CENSY/26-93
A0RVU9_CENSY/4-51
A0RWW3_CENSY/38-109
A0RXI4_CENSY/6-72
A0RYK6_CENSY/73-144
A0RZ29_CENSY/70-141
A0XXP9_9GAMM/68-141
A0XYF1_9GAMM/68-138
A0Y1K4_9GAMM/71-145
A0Y4C4_9GAMM/68-142
A0Y670_9GAMM/69-143
A0Y6Z5_9GAMM/72-144
A0Y737_9GAMM/72-142
A0YAU1_9GAMM/85-160
A0YIN1_LYNSP/55-127
A0Z320_9GAMM/72-147
A0Z7A8_9GAMM/72-146
A0Z9H7_9GAMM/38-112
A1A100_BIFAA/73-141
A1A3F1_BIFAA/84-154
A1A8B6_ECOK1/119-193
A1A9D2_ECOK1/96-170
A1AHS3_ECOK1/72-144
A1AZ30_PARDP/74-147
A1AZR9_PARDP/6-77
A1AZS1_PARDP/77-150
A1B0K9_PARDP/71-145
A1B225_PARDP/72-139
A1B2L8_PARDP/72-146
A1B2W1_PARDP/72-146
A1B2W2_PARDP/68-142
A1B457_PARDP/72-146
A1B4B4_PARDP/70-144
A1B4G9_PARDP/67-137
A1B849_PARDP/92-166
A1BAZ3_PARDP/71-145
A1BBC3_PARDP/76-150
A1BBX3_PARDP/69-143
A1BCD8_PARDP/68-143
A1BEQ5_CHLPD/71-142
A1EJ16_VIBCH/95-169
A1EJW8_VIBCH/69-143
A1EL92_VIBCH/78-152
A1EMV2_VIBCH/73-145
A1EN56_VIBCH/59-133
A1F4J1_VIBCH/67-141
A1F4T4_VIBCH/95-169
A1F4Z8_VIBCH/69-143
A1F6D9_VIBCH/73-145
A1HP63_9FIRM/70-140
A1HTE7_9FIRM/64-138
A1IQH6_NEIMA/72-145
A1ITA8_NEIMA/69-144
A1JHQ9_YERE8/73-145
A1JME9_YERE8/78-152
A1JMU1_YERE8/73-142
A1JNL0_YERE8/68-142
A1JPI9_YERE8/72-146
A1JTD8_YERE8/67-134
A1K1X4_AZOSB/76-150
A1K869_AZOSB/69-143
A1KA25_AZOSB/72-146
A1KCI3_AZOSB/97-171
A1KL21_MYCBP/70-141
A1KMC1_MYCBP/98-172
A1KNU3_MYCBP/71-141
A1KSI2_NEIMF/72-145
A1KV58_NEIMF/69-144
A1R336_ARTAT/236-306
A1R4X6_ARTAT/70-140
A1R6T4_ARTAT/14-85
A1R7P5_ARTAT/70-141
A1R8H6_ARTAT/84-158
A1R8H8_ARTAT/70-140
A1R9E4_ARTAT/64-135
A1RB81_ARTAT/70-140
A1RB82_ARTAT/68-142
A1RCI3_ARTAT/87-161
A1RDP0_ARTAT/78-152
A1RJI9_SHESW/78-152
A1RNA9_SHESW/84-156
A1RPV1_SHESW/66-136
A1RT88_PYRIL/5-76
A1RT90_PYRIL/67-153
A1RUW2_PYRIL/6-77
A1RVH5_PYRIL/398-469
A1RW48_THEPD/69-143
A1RWI0_THEPD/95-165
A1RX45_THEPD/86-152
A1RXQ2_THEPD/11-81
A1RXQ4_THEPD/76-146
A1RXZ0_THEPD/6-75
A1RYJ0_THEPD/34-104
A1S357_SHEAM/73-145
A1S630_SHEAM/68-138
A1S6H0_SHEAM/78-152
A1SB65_SHEAM/70-144
A1SBA5_SHEAM/66-136
A1SCT2_NOCSJ/65-141
A1SG73_NOCSJ/67-141
A1SH53_NOCSJ/81-134
A1SK28_NOCSJ/71-142
A1SLE6_NOCSJ/6-77
A1SLP7_NOCSJ/82-152
A1SLV6_NOCSJ/7-78
A1SMX3_NOCSJ/65-141
A1SNQ6_NOCSJ/86-160
A1SZX4_PSYIN/73-148
A1T0M4_PSYIN/70-144
A1T1G0_MYCVP/215-283
A1T4M3_MYCVP/70-141
A1T5F1_MYCVP/93-163
A1T5M4_MYCVP/76-146
A1T715_MYCVP/6-76
A1T7M0_MYCVP/76-150
A1TIE6_ACIAC/92-162
A1TLB2_ACIAC/71-145
A1TP70_ACIAC/73-147
A1TPJ8_ACIAC/69-143
A1TR43_ACIAC/81-148
A1TRX0_ACIAC/67-141
A1TSE2_ACIAC/80-154
A1TUE0_ACIAC/76-150
A1TUU0_ACIAC/101-179
A1TVP1_ACIAC/93-167
A1TW44_ACIAC/69-144
A1U1E8_MARAV/77-152
A1U2B2_MARAV/70-144
A1UB94_MYCSK/92-163
A1UBL8_MYCSK/70-141
A1UC90_MYCSK/96-166
A1UCE2_MYCSK/87-157
A1UEB8_MYCSK/1-71
A1UEU1_MYCSK/99-173
A1UT34_BARBK/67-140
A1UVA9_BURMS/69-143
A1UVN4_BURMS/69-143
A1UZ26_BURMS/74-148
A1UZF7_BURMS/140-212
A1V196_BURMS/72-146
A1V2R1_BURMS/65-140
A1V2W2_BURMS/71-145
A1V6J9_BURMS/77-151
A1V8V8_BURMS/88-162
A1V8X8_BURMS/69-143
A1VJM7_POLNA/76-150
A1VNL9_POLNA/69-139
A1VS91_POLNA/69-143
A1VTT8_POLNA/67-137
A1VU56_POLNA/90-166
A1VWZ0_POLNA/71-145
A1W3E6_ACISJ/74-152
A1W3N6_ACISJ/70-140
A1W3R1_ACISJ/77-151
A1W6D4_ACISJ/69-143
A1W797_ACISJ/70-144
A1W7I7_ACISJ/71-141
A1W8K5_ACISJ/75-149
A1WCK8_ACISJ/106-180
A1WCY8_ACISJ/69-144
A1WEK4_VEREI/90-160
A1WJT8_VEREI/69-143
A1WR89_VEREI/73-147
A1Z1X2_RHILT/75-149
A1ZNI1_9BACT/67-141
A1ZQI7_9BACT/73-145
A1ZSZ7_9BACT/73-147
A1ZU71_9BACT/70-144
A2BIT2_HYPBU/6-77
A2BJ14_HYPBU/75-145
A2BLH3_HYPBU/16-85
A2BMF8_HYPBU/76-147
A2P3B1_VIBCH/67-141
A2P5B1_VIBCH/78-152
A2P5Z4_VIBCH/90-164
A2P7Y4_VIBCH/73-145
A2P8P6_VIBCH/69-143
A2PQ86_VIBCH/67-141
A2PR55_VIBCH/69-143
A2PS88_VIBCH/73-145
A2PU41_VIBCH/95-169
A2PXF7_VIBCH/78-152
A2RWH3_BURM9/86-160
A2RXH3_BURM9/69-143
A2RY46_BURM9/81-155
A2S120_BURM9/74-148
A2S1K6_BURM9/70-144
A2S3W3_BURM9/71-145
A2S417_BURM9/108-183
A2S4P5_BURM9/77-151
A2S6M6_BURM9/70-144
A2S6P5_BURM9/69-143
A2S7M7_BURM9/86-158
A2S927_BURM9/72-146
A2SCL8_METPP/73-151
A2SD82_METPP/76-150
A2SE46_METPP/69-143
A2SG33_METPP/76-143
A2SH16_METPP/81-154
A2SHN3_METPP/70-144
A2SHN5_METPP/14-57
A2SLL5_METPP/104-179
A2SLW1_METPP/90-164
A2SMB3_METPP/98-172
A2SPC4_METLZ/68-142
A2TQB1_9FLAO/76-148
A2TU25_9FLAO/69-143
A2TUG4_9FLAO/68-135
A2TUW2_9FLAO/70-144
A2TWJ4_9FLAO/72-143
A2TY23_9FLAO/69-141
A2TZW2_9FLAO/69-143
A2U229_9FLAO/72-143
A2VJZ0_MYCTU/1-70
A2VK56_MYCTU/70-141
A2VLB5_MYCTU/98-172
A2VP87_MYCTU/71-141
A2VQ86_9BURK/121-191
A2VRW9_9BURK/95-171
A2VTW9_9BURK/75-149
A2VU82_9BURK/73-147
A2VUB2_9BURK/125-197
A2VUW3_9BURK/79-146
A2VVX8_9BURK/72-146
A2VY64_9BURK/103-177
A2VYP6_9BURK/84-151
A2VYZ1_9BURK/72-146
A2VZ35_9BURK/77-151
A2VZQ9_9BURK/96-154
A2W0M9_9BURK/83-150
A2W0Q6_9BURK/70-140
A2W111_9BURK/72-146
A2W177_9BURK/83-157
A2W193_9BURK/80-154
A2W289_9BURK/97-171
A2W2W1_9BURK/71-145
A2W2Z8_9BURK/70-144
A2W4F1_9BURK/70-144
A2W5J3_9BURK/41-115
A2W5U5_9BURK/125-197
A2W5X6_9BURK/73-147
A2W690_9BURK/100-174
A2W6Y7_9BURK/79-146
A2W7W3_9BURK/72-146
A2WA18_9BURK/144-214
A2WBA5_9BURK/67-140
A2WBQ2_9BURK/95-171
A2WDU0_9BURK/85-145
A2WEQ8_9BURK/77-151
A2WEU4_9BURK/72-146
A2WF48_9BURK/67-134
A2WGJ3_9BURK/79-153
A2WH24_9BURK/113-187
A2WHC2_9BURK/83-157
A2WHE3_9BURK/72-146
A2WI55_9BURK/70-144
A2WIZ0_9BURK/74-148
A3CRD7_METMJ/68-142
A3CUV6_METMJ/67-138
A3CZ05_SHEB5/66-136
A3D0J6_SHEB5/84-156
A3D4I9_SHEB5/78-152
A3D9S5_SHEB5/75-150
A3DCC1_CLOTH/64-138
A3DKK1_STAMF/70-138
A3DKY7_STAMF/74-144
A3DL08_STAMF/5-75
A3DN43_STAMF/8-79
A3EHR3_VIBCH/67-141
A3EJG2_VIBCH/95-169
A3GIP2_VIBCH/69-143
A3GJB1_VIBCH/95-169
A3GJV5_VIBCH/67-141
A3GMT6_VIBCH/73-145
A3GXW2_VIBCH/69-143
A3GY96_VIBCH/95-169
A3GZ12_VIBCH/73-145
A3H321_VIBCH/67-141
A3H588_VIBCH/78-152
A3I1V7_9BACT/73-144
A3I322_9BACT/75-149
A3I5U0_9BACI/75-147
A3I6Z3_9BACI/67-134
A3IBX1_9BACI/70-133
A3J3U3_9FLAO/92-164
A3J6E2_9FLAO/67-141
A3J7F1_9FLAO/72-143
A3JAG0_9ALTE/70-144
A3JFI0_9ALTE/71-145
A3JFX8_9ALTE/77-152
A3JH28_9ALTE/75-149
A3JI90_9ALTE/70-146
A3JN00_9RHOB/70-140
A3JNR1_9RHOB/69-143
A3JNV3_9RHOB/72-146
A3JQ33_9RHOB/70-144
A3JQ34_9RHOB/68-142
A3JQT8_9RHOB/69-144
A3JS47_9RHOB/71-144
A3JUA2_9RHOB/115-189
A3JVK4_9RHOB/69-143
A3JY00_9RHOB/70-144
A3JZH0_9RHOB/70-144
A3JZH1_9RHOB/68-141
A3JZN1_9RHOB/74-148
A3JZQ8_9RHOB/68-138
A3JZZ2_9RHOB/73-147
A3K0C9_9RHOB/69-143
A3K1L5_9RHOB/69-142
A3K241_9RHOB/74-148
A3K380_9RHOB/75-151
A3K382_9RHOB/75-149
A3K3F9_9RHOB/83-157
A3K598_9RHOB/67-141
A3K722_9RHOB/7-78
A3K8M1_9RHOB/73-147
A3K8M9_9RHOB/85-158
A3KB85_9RHOB/72-146
A3KK58_STRAM/69-139
A3KKF4_STRAM/74-145
A3KKM5_STRAM/73-147
A3KKN0_STRAM/70-139
A3KKY2_STRAM/85-156
A3KTM8_PSEAE/69-143
A3KU25_PSEAE/70-144
A3KUX4_PSEAE/68-135
A3KYL9_PSEAE/80-155
A3L1V8_PSEAE/77-151
A3L393_PSEAE/67-134
A3L494_PSEAE/69-143
A3L8B8_PSEAE/69-143
A3L8I9_PSEAE/71-145
A3L974_PSEAE/70-144
A3LAQ5_PSEAE/68-135
A3LF60_PSEAE/80-155
A3LIG6_PSEAE/77-151
A3LJX4_PSEAE/67-134
A3LKZ0_PSEAE/69-143
A3M0Y9_ACIBT/70-144
A3M3M6_ACIBT/99-169
A3M4H5_ACIBT/67-141
A3M4S9_ACIBT/68-143
A3M4W2_ACIBT/73-148
A3M641_ACIBT/69-143
A3M6F0_ACIBT/74-148
A3M6G6_ACIBT/78-152
A3M7H5_ACIBT/67-141
A3MBS8_BURM7/74-148
A3MCC6_BURM7/70-144
A3MD47_BURM7/69-143
A3ME85_BURM7/69-143
A3MFB1_BURM7/81-155
A3MHE4_BURM7/72-146
A3MHR2_BURM7/77-151
A3MIE5_BURM7/108-183
A3MIK0_BURM7/71-145
A3MQF1_BURM7/69-143
A3MQH1_BURM7/88-162
A3MS04_BURM7/86-158
A3MUD1_PYRCJ/6-77
A3MVE1_PYRCJ/67-152
A3MVE3_PYRCJ/7-78
A3MWJ6_PYRCJ/369-440
A3MZY3_ACTP2/76-150
A3N3D4_ACTP2/73-145
A3N4Y0_BURP6/81-148
A3N4Z3_BURP6/69-143
A3N6H5_BURP6/72-146
A3N7U7_BURP6/78-153
A3N7Z7_BURP6/71-145
A3N9U9_BURP6/115-185
A3NC11_BURP6/77-151
A3NEK7_BURP6/89-161
A3NEP7_BURP6/69-143
A3NF72_BURP6/70-144
A3NIL0_BURP6/72-146
A3NJ01_BURP6/69-143
A3NKK5_BURP6/86-160
A3NLH7_BURP6/70-144
A3NM84_BURP6/101-175
A3NP15_BURP6/85-159
A3NQM2_BURP0/81-148
A3NQN6_BURP0/69-143
A3NS58_BURP0/72-146
A3NTI1_BURP0/78-153
A3NTQ9_BURP0/71-145
A3NVN5_BURP0/115-185
A3NXU8_BURP0/77-151
A3P0E4_BURP0/89-161
A3P0K5_BURP0/69-143
A3P122_BURP0/70-144
A3P483_BURP0/81-155
A3P4M8_BURP0/69-143
A3P670_BURP0/69-143
A3P741_BURP0/70-144
A3P7P6_BURP0/101-175
A3P9I8_BURP0/85-159
A3PG82_RHOS1/72-146
A3PH15_RHOS1/68-142
A3PH16_RHOS1/70-144
A3PH96_RHOS1/71-144
A3PHJ7_RHOS1/67-137
A3PHY2_RHOS1/78-152
A3PJH1_RHOS1/70-140
A3PMB3_RHOS1/69-143
A3PN04_RHOS1/6-77
A3PSD4_RHOS1/106-181
A3PUV9_MYCSJ/92-163
A3PVA3_MYCSJ/70-141
A3PVX1_MYCSJ/96-166
A3PW23_MYCSJ/80-150
A3PXS2_MYCSJ/1-71
A3PY98_MYCSJ/99-173
A3Q4B6_MYCSJ/70-140
A3Q9M5_SHELP/72-147
A3QB06_SHELP/73-145
A3QEJ3_SHELP/78-152
A3QIX6_SHELP/69-143
A3QJ16_SHELP/66-136
A3RPB0_RALSO/77-151
A3RPT0_RALSO/69-136
A3RR07_RALSO/72-151
A3RTG9_RALSO/69-143
A3RTI4_RALSO/116-190
A3RWL9_RALSO/72-142
A3RY98_RALSO/69-143
A3S784_9RHOB/67-141
A3S7N2_9RHOB/72-146
A3SAD6_9RHOB/67-137
A3SB86_9RHOB/73-147
A3SBT2_9RHOB/70-144
A3SBT3_9RHOB/68-142
A3SBY7_9RHOB/7-78
A3SC02_9RHOB/69-143
A3SD45_9RHOB/71-144
A3SEF1_9RHOB/68-142
A3SEM8_9RHOB/67-140
A3SG49_9RHOB/69-143
A3SKL7_9RHOB/69-143
A3SL35_9RHOB/70-144
A3SLI8_9RHOB/59-133
A3SLQ6_9RHOB/77-151
A3SNC3_9RHOB/67-141
A3SND1_9RHOB/72-146
A3SNQ2_9RHOB/67-137
A3SP56_9RHOB/70-143
A3SPC2_9RHOB/7-78
A3SPD8_9RHOB/71-144
A3SPW3_9RHOB/67-141
A3SQL3_9RHOB/64-142
A3SQL4_9RHOB/70-144
A3SRA2_9RHOB/73-146
A3SS59_9RHOB/67-141
A3SSJ5_9RHOB/72-146
A3SVA5_9RHOB/69-143
A3SWL4_9RHOB/73-147
A3SX78_9RHOB/70-144
A3SX79_9RHOB/68-142
A3SY88_9RHOB/71-144
A3SZ36_9RHOB/68-142
A3T0J9_9RHOB/67-140
A3T189_9RHOB/67-137
A3T1K2_9RHOB/69-143
A3TG28_9MICO/73-144
A3TGF6_9MICO/68-142
A3TH95_9MICO/81-151
A3TK96_9MICO/6-77
A3TL23_9MICO/66-137
A3TR99_9MICO/6-77
A3TTM6_9RHOB/70-144
A3TTM7_9RHOB/64-142
A3TTS2_9RHOB/72-146
A3TUF4_9RHOB/6-77
A3TVN3_9RHOB/69-143
A3TWB0_9RHOB/72-146
A3TX24_9RHOB/68-142
A3TY23_9RHOB/67-141
A3TZ99_9RHOB/74-148
A3U0V6_9RHOB/69-142
A3U1T6_9RHOB/71-144
A3U5A6_CROAH/76-148
A3U7C1_CROAH/70-144
A3U8B1_CROAH/69-136
A3U9F8_CROAH/72-143
A3UAN4_CROAH/69-143
A3UCI3_9RHOB/6-78
A3UDR0_9RHOB/69-143
A3UEN2_9RHOB/70-143
A3UHB3_9RHOB/67-141
A3UKU4_VIBSP/69-143
A3ULN6_VIBSP/59-133
A3UNM4_VIBSP/75-149
A3UNR1_VIBSP/72-146
A3UP43_VIBSP/74-146
A3UQA0_VIBSP/77-150
A3UQE7_VIBSP/68-142
A3URI5_VIBSP/67-141
A3USQ2_VIBSP/69-141
A3UZ48_VIBSP/87-160
A3UZD6_VIBSP/78-152
A3V168_9RHOB/69-143
A3V418_9RHOB/67-141
A3V460_9RHOB/90-163
A3V4Z1_9RHOB/71-144
A3V5L8_9RHOB/74-148
A3V613_9RHOB/67-137
A3V6N2_9RHOB/73-147
A3V720_9RHOB/27-101
A3V7G0_9RHOB/76-150
A3V840_9RHOB/69-143
A3V841_9RHOB/68-142
A3V9P6_9RHOB/73-147
A3VA08_9RHOB/72-146
A3VA42_9RHOB/74-148
A3VAC2_9RHOB/82-154
A3VAC3_9RHOB/70-144
A3VB36_9RHOB/73-147
A3VBC4_9RHOB/71-145
A3VBT4_9RHOB/70-144
A3VEZ1_9RHOB/6-77
A3VHH1_9RHOB/67-137
A3VHV5_9RHOB/67-141
A3VKG2_9RHOB/71-144
A3VVW1_9RHOB/67-137
A3VW55_9RHOB/71-144
A3W047_9RHOB/63-133
A3W079_9RHOB/70-144
A3W080_9RHOB/87-161
A3W101_9RHOB/72-146
A3W290_9RHOB/79-153
A3W416_9RHOB/69-143
A3W4I5_9RHOB/69-143
A3W581_9RHOB/72-146
A3W5J3_9RHOB/6-77
A3W5W6_9RHOB/68-138
A3W628_9RHOB/67-141
A3W735_9RHOB/67-141
A3W9Z6_9SPHN/70-144
A3WAW6_9SPHN/73-147
A3WMC1_9GAMM/72-144
A3WMX4_9GAMM/78-152
A3WVB2_9BRAD/6-77
A3WY91_9BRAD/71-144
A3X1E1_9BRAD/79-154
A3X3I4_9RHOB/70-144
A3X4C3_9RHOB/70-144
A3X4V8_9RHOB/72-146
A3X519_9RHOB/69-144
A3X5D9_9RHOB/67-141
A3X6C5_9RHOB/73-148
A3X7Q7_9RHOB/70-138
A3X810_9RHOB/71-144
A3X827_9RHOB/67-141
A3X8U2_9RHOB/7-78
A3X919_9RHOB/82-156
A3X920_9RHOB/70-144
A3X9B1_9RHOB/68-142
A3X9N5_9RHOB/88-162
A3X9S3_9RHOB/67-141
A3XB04_9RHOB/67-137
A3XB19_9RHOB/68-138
A3XBL2_9RHOB/85-159
A3XFN5_9RHOB/70-144
A3XFR5_9RHOB/69-143
A3XIF3_LEEBM/91-158
A3XL63_LEEBM/76-148
A3XLL7_LEEBM/71-145
A3XM64_LEEBM/69-143
A3XNY6_LEEBM/72-143
A3XSN0_9VIBR/72-146
A3XT26_9VIBR/67-141
A3XTJ1_9VIBR/69-141
A3XXJ2_9VIBR/67-141
A3XY88_9VIBR/74-146
A3XYJ9_9VIBR/67-140
A3XZF0_9VIBR/77-150
A3Y488_9VIBR/68-142
A3Y4G1_9VIBR/78-152
A3Y4P0_9VIBR/69-143
A3Y5T3_9GAMM/65-134
A3Y5T7_9GAMM/69-137
A3Y5Z7_9GAMM/6-77
A3Y671_9GAMM/65-141
A3Y6H2_9GAMM/67-140
A3Y863_9GAMM/75-149
A3Y8E1_9GAMM/75-149
A3Y9Y6_9GAMM/67-137
A3YBY6_9GAMM/75-145
A3YCG4_9GAMM/72-146
A3YDE1_9GAMM/74-148
A3YDT9_9GAMM/70-144
A3YEZ6_9GAMM/67-140
A3YF58_9GAMM/68-143
A3YHF4_9GAMM/69-143
A3YHN7_9GAMM/84-158
A4A4I6_9GAMM/66-140
A4A902_9GAMM/72-147
A4ACB2_9GAMM/71-145
A4ACL2_9GAMM/72-145
A4AF68_9ACTN/67-138
A4AG92_9ACTN/48-119
A4AH93_9ACTN/80-149
A4AIE6_9ACTN/75-149
A4AJ43_9ACTN/71-146
A4AJH9_9ACTN/71-140
A4APV7_MARSH/69-136
A4ARI1_MARSH/72-143
A4AUI6_MARSH/69-143
A4AVM3_MARSH/74-141
A4AVY7_MARSH/76-148
A4BDB0_9GAMM/77-145
A4BFJ4_9GAMM/71-144
A4BI62_9GAMM/67-140
A4BJ61_9GAMM/73-148
A4BKH9_9GAMM/68-141
A4BRW5_9GAMM/18-89
A4BWK2_9FLAO/68-142
A4C0I8_9FLAO/79-151
A4C0N6_9FLAO/72-143
A4C125_9FLAO/78-152
A4C362_9FLAO/68-135
A4C4D2_9GAMM/68-138
A4C765_9GAMM/76-149
A4C9S5_9GAMM/69-143
A4CC67_9GAMM/76-150
A4CEB2_9GAMM/66-136
A4CEY4_9GAMM/72-144
A4CIY6_ROBBH/76-148
A4CKV9_ROBBH/69-143
A4CLF3_ROBBH/72-143
A4CMH9_ROBBH/71-138
A4EDZ7_9RHOB/74-148
A4EEP2_9RHOB/72-146
A4EHE3_9RHOB/69-143
A4EHJ6_9RHOB/71-144
A4EJL8_9RHOB/69-143
A4EJT5_9RHOB/68-142
A4EJT6_9RHOB/69-143
A4EK78_9RHOB/71-144
A4EMR0_9RHOB/78-148
A4EP14_9RHOB/109-183
A4EP86_9RHOB/79-155
A4EQ56_9RHOB/91-165
A4EQ57_9RHOB/70-144
A4EQB3_9RHOB/67-141
A4ERF8_9RHOB/71-141
A4ERK8_9RHOB/67-143
A4ETX4_9RHOB/71-146
A4EUC1_9RHOB/71-144
A4EUG0_9RHOB/69-143
A4EUJ7_9RHOB/70-144
A4EV93_9RHOB/72-146
A4EW52_9RHOB/67-137
A4EX87_9RHOB/69-144
A4EXE3_9RHOB/128-202
A4EY23_9RHOB/7-78
A4EYC1_9RHOB/67-141
A4EYE7_9RHOB/77-150
A4EZ12_9RHOB/71-144
A4EZQ4_9RHOB/68-138
A4F0C6_9RHOB/50-124
A4F161_9RHOB/68-142
A4F1L5_9RHOB/76-150
A4F865_SACEN/80-148
A4FAC4_SACEN/6-77
A4FC09_SACEN/66-137
A4FD43_SACEN/240-308
A4FGP7_SACEN/84-155
A4FH20_SACEN/78-143
A4FIU7_SACEN/74-140
A4FIV5_SACEN/243-314
A4FIV5_SACEN/69-140
A4FKC9_SACEN/33-107
A4FKQ1_SACEN/122-196
A4FLC8_SACEN/103-173
A4FLH7_SACEN/64-138
A4FMM6_SACEN/6-76
A4FPS5_SACEN/67-138
A4FX34_METM5/67-138
A4G1H0_HERAR/70-144
A4G346_HERAR/73-147
A4G9W8_HERAR/74-148
A4GXB1_9RHIZ/76-150
A4ISC3_GEOTN/71-145
A4ITH1_GEOTN/69-140
A4J9E2_DESRM/64-138
A4JA09_BURVG/70-144
A4JAF6_BURVG/73-147
A4JAL4_BURVG/89-161
A4JCJ4_BURVG/75-151
A4JCX9_BURVG/67-140
A4JEH0_BURVG/75-145
A4JEK1_BURVG/70-144
A4JHD6_BURVG/72-146
A4JIE0_BURVG/79-146
A4JJR8_BURVG/70-144
A4JKT5_BURVG/76-150
A4JKU7_BURVG/71-145
A4JKV9_BURVG/83-157
A4JL12_BURVG/72-146
A4JNF7_BURVG/77-151
A4JNI4_BURVG/72-146
A4JNV6_BURVG/67-134
A4JQ13_BURVG/71-145
A4JQ51_BURVG/70-144
A4JSS4_BURVG/72-146
A4JTH8_BURVG/71-145
A4KJ78_MYCTU/70-141
A4KK53_MYCTU/98-172
A4KLI7_MYCTU/71-141
A4LBX3_BURPS/115-185
A4LEA7_BURPS/77-151
A4LEU2_BURPS/101-175
A4LH26_BURPS/69-143
A4LHG2_BURPS/81-155
A4LII8_BURPS/72-146
A4LK28_BURPS/69-143
A4LK41_BURPS/81-148
A4LMT7_BURPS/70-144
A4LNA0_BURPS/69-143
A4LNN4_BURPS/121-195
A4LPN2_BURPS/70-144
A4LQT3_BURPS/86-160
A4LUA8_BURPS/65-140
A4LVJ6_BURPS/110-182
A4MH26_BURPS/71-145
A4MV36_HAEIF/94-168
A4MXF3_HAEIF/70-144
A4MYK9_HAEIF/70-142
A4N4E0_HAEIF/75-149
A4N4P3_HAEIF/70-144
A4N6I3_HAEIF/70-142
A4N6U8_HAEIF/78-146
A4N8G5_HAEIF/70-144
A4N9Y0_HAEIF/75-149
A4NBC8_HAEIF/70-142
A4NG29_HAEIF/70-144
A4NGQ4_HAEIF/70-142
A4NHN3_HAEIF/75-149
A4NLK3_HAEIF/70-144
A4NMI3_HAEIF/70-142
A4NMN5_HAEIF/75-149
A4NQK3_HAEIF/70-142
A4NU27_HAEIF/70-144
A4NUA7_HAEIF/75-149
A4NV01_HAEIF/70-142
A4NVL4_HAEIF/70-144
A4NZI0_HAEIF/75-119
A4QA43_CORGB/76-149
A4QAQ1_CORGB/70-146
A4QH57_CORGB/80-154
A4SFI4_PROVI/71-142
A4SHR7_AERS4/83-155
A4SJ16_AERS4/68-141
A4SNL0_AERS4/77-151
A4SRL3_AERS4/70-145
A4SRY6_AERS4/70-144
A4SZ53_POLSQ/69-143
A4T1S0_MYCGI/78-149
A4T3X6_MYCGI/83-150
A4TCH9_MYCGI/90-164
A4TDG8_MYCGI/70-140
A4TE33_MYCGI/6-76
A4TEV1_MYCGI/93-163
A4TF12_MYCGI/79-149
A4TLL9_YERPP/67-134
A4TN33_YERPP/78-152
A4TPD1_YERPP/68-142
A4TSI2_YERPP/73-145
A4TY58_9PROT/72-146
A4U4Y4_9PROT/6-77
A4VGT7_PSEU5/77-151
A4VHW1_PSEU5/86-160
A4VQT8_PSEU5/100-175
A4W7B9_ENT38/68-142
A4W8R3_ENT38/78-152
A4WGE4_ENT38/73-145
A4WIK1_PYRAR/6-77
A4WLY7_PYRAR/67-153
A4WLY9_PYRAR/5-76
A4WMI8_PYRAR/408-479
A4WP53_RHOS5/72-146
A4WPD3_RHOS5/71-144
A4WQ94_RHOS5/68-142
A4WQ95_RHOS5/70-144
A4WQN1_RHOS5/81-156
A4WUG4_RHOS5/67-138
A4WV02_RHOS5/71-145
A4WVB5_RHOS5/69-143
A4WWY3_RHOS5/6-77
A4WX58_RHOS5/67-137
A4WXD8_RHOS5/69-143
A4WZ02_RHOS5/81-156
A4X2N4_SALTO/74-139
A4X3H8_SALTO/91-161
A4X4E4_SALTO/6-76
A4X6P7_SALTO/88-159
A4X759_SALTO/67-137
A4X775_SALTO/85-152
A4X9L4_SALTO/80-154
A4X9Y4_SALTO/6-77
A4XAL4_SALTO/111-165
A4XC63_SALTO/65-138
A4XCM0_SALTO/75-146
A4XDL8_SALTO/69-140
A4XEW2_NOVAD/70-142
A4XEW3_NOVAD/93-164
A4XF54_NOVAD/72-143
A4XF82_NOVAD/71-140
A4XF83_NOVAD/49-120
A4XKW1_CALS8/67-141
A4XNV2_PSEMY/77-151
A4XTY4_PSEMY/68-135
A4XWB6_PSEMY/75-149
A4XY77_PSEMY/85-153
A4XYS4_PSEMY/70-145
A4Y0D0_PSEMY/71-145
A4Y265_SHEPC/66-136
A4Y3N0_SHEPC/84-156
A4Y700_SHEPC/78-152
A4YD41_METS5/68-139
A4YEE2_METS5/8-76
A4YEL1_METS5/73-143
A4YG11_METS5/72-143
A4YG18_METS5/72-143
A4YHL8_METS5/388-459
A4YI44_METS5/77-147
A4YJ30_METS5/10-81
A4YLA9_BRASO/79-154
A4YMU2_BRASO/71-144
A4YN38_BRASO/67-137
A4YQY0_BRASO/70-144
A4YU75_BRASO/73-146
A4YUJ4_BRASO/79-153
A4YY53_BRASO/6-77
A4Z323_BRASO/70-144
A5A4C6_9RHIZ/75-149
A5A4C7_RHILE/75-149
A5A4D1_RHILE/75-149
A5A4D3_RHILE/75-149
A5A4D6_RHILE/75-149
A5A4D7_RHILE/75-149
A5A4E0_RHILE/75-149
A5CNL7_CLAM3/67-138
A5CQ65_CLAM3/79-149
A5CV46_CLAM3/78-152
A5CYA7_PELTS/64-138
A5E833_BRASB/72-146
A5E9K3_BRASB/70-144
A5EBE8_BRASB/72-142
A5ED76_BRASB/105-179
A5EFL4_BRASB/70-144
A5EIW7_BRASB/73-145
A5EJ47_BRASB/75-149
A5EL26_BRASB/79-154
A5EN16_BRASB/6-77
A5ER98_BRASB/71-144
A5ESR9_BRASB/79-154
A5EVS6_DICNV/74-149
A5F170_VIBC3/69-143
A5F2M2_VIBC3/95-169
A5F4D6_VIBC3/73-145
A5F6Z6_VIBC3/78-152
A5F7H7_VIBC3/30-104
A5FAV6_FLAJ1/70-141
A5FD77_FLAJ1/70-144
A5FG46_FLAJ1/72-143
A5FI09_FLAJ1/69-143
A5FJR9_FLAJ1/70-144
A5FMH0_FLAJ1/76-148
A5FP12_FLAJ1/69-143
A5FPZ8_DEHSB/65-139
A5FQ66_DEHSB/7-76
A5FU50_ACICJ/72-146
A5G084_ACICJ/73-147
A5G1A3_ACICJ/87-159
A5G2B3_ACICJ/88-161
A5HZ70_CLOBH/74-146
A5I035_CLOBH/42-109
A5IBX7_LEGPC/88-162
A5IET3_LEGPC/68-143
A5J2I9_BURMA/69-143
A5J3I7_BURMA/69-143
A5J481_BURMA/70-144
A5J4P2_BURMA/96-170
A5J4P9_BURMA/160-232
A5J5J8_BURMA/73-147
A5J5L7_BURMA/70-144
A5J5Z4_BURMA/71-145
A5JCA8_BURMA/72-146
A5JCG1_BURMA/77-151
A5JD09_BURMA/81-155
A5KNH3_9FIRM/72-146
A5KU71_9GAMM/59-133
A5KUK4_9GAMM/77-151
A5KUY1_9GAMM/69-143
A5KWX1_9GAMM/70-141
A5KY11_9GAMM/72-146
A5KYY1_9GAMM/74-146
A5L035_9GAMM/67-140
A5L2C4_9GAMM/68-142
A5L2S3_9GAMM/77-150
A5L814_9GAMM/78-152
A5N5Y2_CLOK5/67-138
A5N6U5_CLOK5/74-146
A5PAV4_9SPHN/71-144
A5PEH6_9SPHN/70-144
A5TD19_BURMA/72-146
A5TG13_BURMA/86-160
A5TGX7_BURMA/69-143
A5TH50_BURMA/89-161
A5THC3_BURMA/69-143
A5TI32_BURMA/70-144
A5TLM9_BURMA/115-185
A5TMB3_BURMA/71-145
A5TMF9_BURMA/65-140
A5TMY2_BURMA/70-144
A5TNF8_BURMA/74-148
A5TQN4_BURMA/77-151
A5TQT9_BURMA/72-146
A5U4T8_MYCTA/1-70
A5U512_MYCTA/70-141
A5U6D2_MYCTA/98-172
A5U7W5_MYCTA/71-141
A5U9T0_HAEIE/70-142
A5UAR1_HAEIE/70-144
A5UCI3_HAEIE/75-149
A5UG29_HAEIG/70-144
A5UH69_HAEIG/70-142
A5UHA7_HAEIG/1-44
A5UJ32_HAEIG/75-149
A5UM09_METS3/77-147
A5USB1_ROSS1/6-77
A5UV15_ROSS1/7-76
A5V2E9_SPHWW/91-165
A5V433_SPHWW/81-152
A5V477_SPHWW/78-152
A5V4B5_SPHWW/73-147
A5V4D4_SPHWW/67-141
A5V4F7_SPHWW/68-141
A5V4Y6_SPHWW/71-145
A5V550_SPHWW/67-137
A5V5B5_SPHWW/81-155
A5V5G5_SPHWW/59-133
A5V5H3_SPHWW/73-146
A5V7G4_SPHWW/108-182
A5V805_SPHWW/93-167
A5V906_SPHWW/75-145
A5V996_SPHWW/90-162
A5V9U1_SPHWW/73-147
A5VAR5_SPHWW/72-146
A5VBD8_SPHWW/75-148
A5VBL2_SPHWW/72-141
A5VBL3_SPHWW/92-163
A5VC47_SPHWW/7-80
A5VF39_SPHWW/72-146
A5VMD5_LACRD/67-135
A5VN45_BRUO2/28-99
A5VQ46_BRUO2/67-140
A5VRN3_BRUO2/73-147
A5VRU7_BRUO2/70-144
A5VS33_BRUO2/83-156
A5VUW0_BRUO2/75-145
A5VV65_BRUO2/71-145
A5VVH2_BRUO2/67-137
A5VVI8_BRUO2/47-121
A5VVL5_BRUO2/117-187
A5VXH1_PSEP1/75-145
A5VYA1_PSEP1/76-143
A5VZZ4_PSEP1/76-152
A5W0F2_PSEP1/70-143
A5W0Q6_PSEP1/68-135
A5W256_PSEP1/67-141
A5W2M0_PSEP1/67-137
A5W325_PSEP1/69-139
A5W8S9_PSEP1/71-145
A5W9G2_PSEP1/70-145
A5WAQ3_PSEP1/71-145
A5WAY9_PSEP1/77-151
A5WE77_PSYWF/79-154
A5WPT7_MYCTF/70-141
A5WR30_MYCTF/98-172
A5WSK6_MYCTF/71-141
A5X6K3_MYCFO/71-141
A5XHI4_BURMA/162-237
A5XHQ7_BURMA/115-185
A5XJR7_BURMA/86-160
A5XKL0_BURMA/69-143
A5XL97_BURMA/70-144
A5XLR6_BURMA/74-148
A5XQP1_BURMA/86-158
A5XRI9_BURMA/69-143
A5XRK7_BURMA/70-144
A5XRX7_BURMA/71-145
A5XX88_BURMA/72-146
A5XXE3_BURMA/77-151
A5XXZ4_BURMA/81-155
A5XYY2_BURMA/65-140
A5Z5M1_9FIRM/83-150
A5Z7T0_9FIRM/65-139
A5ZEE7_9BACE/70-142
A5ZFI2_9BACE/73-147
A5ZJU4_9BACE/72-143
A5ZSI2_9FIRM/5-76
A5ZTL4_9FIRM/72-143
A6A0N0_VIBCH/95-169
A6A1F4_VIBCH/78-152
A6A273_VIBCH/67-141
A6A5H6_VIBCH/73-145
A6A902_VIBCH/69-143
A6A970_VIBCH/67-141
A6A9T3_VIBCH/95-169
A6ACI8_VIBCH/73-145
A6AJ42_VIBCH/78-147
A6AL66_VIBHA/76-146
A6AMD3_VIBHA/71-145
A6AMG7_VIBHA/77-150
A6AMT7_VIBHA/83-157
A6ANC3_VIBHA/71-140
A6ANE1_VIBHA/67-140
A6AR05_VIBHA/74-146
A6ATJ9_VIBHA/69-143
A6B0H6_VIBPA/70-140
A6B0J6_VIBPA/73-146
A6B1X0_VIBPA/47-121
A6B4V2_VIBPA/74-148
A6B6I4_VIBPA/78-152
A6B8J9_VIBPA/74-146
A6B972_VIBPA/71-145
A6BF48_9FIRM/68-142
A6BN03_YERPE/68-142
A6BRY0_YERPE/67-134
A6BSM6_YERPE/78-152
A6BWC6_YERPE/73-145
A6CMK5_9BACI/69-140
A6CVY9_9VIBR/77-150
A6CXL5_9VIBR/67-141
A6CY34_9VIBR/72-146
A6D0V2_9VIBR/69-143
A6D268_9VIBR/73-145
A6D9A0_9VIBR/78-122
A6DGQ7_9BACT/73-145
A6DW54_9RHOB/85-159
A6DWE2_9RHOB/72-146
A6DWR3_9RHOB/67-141
A6DXA4_9RHOB/76-150
A6DXM3_9RHOB/72-146
A6DXM4_9RHOB/70-144
A6DYS1_9RHOB/73-147
A6DZ14_9RHOB/68-138
A6E0K9_9RHOB/80-153
A6E1J3_9RHOB/6-77
A6E3L7_9RHOB/67-137
A6E4L6_9RHOB/69-143
A6E4S0_9RHOB/69-143
A6E9S3_9SPHI/70-144
A6ECH3_9SPHI/71-145
A6ECZ3_9SPHI/71-145
A6EDZ8_9SPHI/77-149
A6EEJ5_9SPHI/70-144
A6EF44_9SPHI/70-144
A6EGN1_9SPHI/72-145
A6EML9_9BACT/74-141
A6ENR9_9BACT/78-151
A6ENY8_9BACT/72-143
A6ET58_9BACT/69-143
A6EX78_9ALTE/81-152
A6EXA7_9ALTE/70-144
A6F433_9ALTE/70-146
A6F535_9ALTE/77-152
A6F7P5_9GAMM/69-143
A6FAC1_9GAMM/96-170
A6FAE4_9GAMM/74-148
A6FDZ0_9GAMM/77-151
A6FEA2_9GAMM/73-145
A6FEG0_9GAMM/71-146
A6FGD2_9GAMM/68-142
A6FHR8_9GAMM/68-136
A6FJ08_9GAMM/66-135
A6FL33_9RHOB/73-146
A6FLJ6_9RHOB/69-143
A6FLN5_9RHOB/69-143
A6FNB0_9RHOB/6-77
A6FNK4_9RHOB/67-137
A6FNP7_9RHOB/71-144
A6FPI4_9RHOB/68-142
A6FPI5_9RHOB/70-144
A6FQ95_9RHOB/74-148
A6FSD1_9RHOB/4-78
A6FUG7_9RHOB/68-138
A6FV84_9RHOB/72-146
A6G9S5_9DELT/74-148
A6GM56_9BURK/76-151
A6GXX0_FLAPJ/72-143
A6H0C8_FLAPJ/69-143
A6H253_FLAPJ/76-148
A6L004_BACV8/70-142
A6L1Q6_BACV8/72-143
A6L3T9_BACV8/73-147
A6LF06_PARD8/74-147
A6LFF9_PARD8/70-142
A6LIA2_PARD8/74-143
A6LIS5_PARD8/70-144
A6LS82_CLOB8/75-147
A6LVX3_CLOB8/67-134
A6LW05_CLOB8/68-135
A6LX34_CLOB8/67-138
A6M0J0_CLOB8/90-157
A6M0Y0_CLOB8/64-138
A6NA67_PSEFL/86-160
A6NZF8_9BACE/64-138
A6SU89_JANMA/70-144
A6SVQ9_JANMA/73-147
A6T3N5_JANMA/74-148
A6T5J1_KLEP7/68-142
A6T6Y6_KLEP7/78-152
A6T727_KLEP7/70-144
A6T878_KLEP7/70-144
A6TAL4_KLEP7/70-138
A6TG47_KLEP7/72-144
A6U5T0_SINMW/6-77
A6U8W9_SINMW/73-147
A6U987_SINMW/70-144
A6U9V8_SINMW/65-140
A6UAX3_SINMW/86-159
A6UCM4_SINMW/70-144
A6UCM7_SINMW/90-160
A6UDD5_SINMW/70-144
A6UDJ0_SINMW/67-137
A6UDL8_SINMW/80-150
A6UFD8_SINMW/68-135
A6UFT5_SINMW/69-134
A6UGY6_SINMW/72-146
A6UHN9_SINMW/82-152
A6UJM4_SINMW/74-150
A6UL04_SINMW/69-143
A6ULP3_SINMW/84-154
A6UMZ1_SINMW/75-149
A6UPE4_METVS/67-138
A6UVC5_META3/66-138
A6V0E5_PSEA7/70-145
A6V4L5_PSEA7/87-154
A6V5M0_PSEA7/70-144
A6V680_PSEA7/69-143
A6V6D4_PSEA7/71-145
A6V9J8_PSEA7/77-153
A6VBM3_PSEA7/69-143
A6VCP3_PSEA7/67-134
A6VEB3_PSEA7/77-151
A6VG81_METM7/67-138
A6VLN2_ACTSZ/70-142
A6VNB8_ACTSZ/75-149
A6VRT5_MARMS/6-77
A6VRU8_MARMS/70-144
A6VSC6_MARMS/72-145
A6VTT0_MARMS/73-147
A6VU76_MARMS/72-146
A6VUX1_MARMS/66-134
A6VUX6_MARMS/67-137
A6VV85_MARMS/72-146
A6VV94_MARMS/69-142
A6VWW8_MARMS/69-144
A6VZU7_MARMS/73-147
A6W005_MARMS/68-142
A6W1P0_MARMS/69-143
A6W2M3_MARMS/67-140
A6W3K8_MARMS/74-148
A6W4D3_KINRD/87-157
A6W4H3_KINRD/74-142
A6WA22_KINRD/72-142
A6WD23_KINRD/6-77
A6WEG8_KINRD/64-134
A6WFG0_KINRD/88-162
A6WFI4_KINRD/73-143
A6WJW2_SHEB8/69-142
A6WNG6_SHEB8/78-152
A6WSC0_SHEB8/84-156
A6WTI1_SHEB8/75-150
A6WTX8_SHEB8/66-136
A6WV42_OCHA4/6-77
A6WW82_OCHA4/90-164
A6WYC6_OCHA4/71-144
A6WYR7_OCHA4/69-139
A6WYV9_OCHA4/70-144
A6WYY2_OCHA4/67-137
A6WZA8_OCHA4/70-144
A6WZH4_OCHA4/73-147
A6X1G9_OCHA4/65-140
A6X4M2_OCHA4/73-146
A6X4P6_OCHA4/67-136
A6X5B5_OCHA4/68-138
A6X5P8_OCHA4/76-150
A6X5Z6_OCHA4/69-143
A6X6C8_OCHA4/70-140
A6X6K6_OCHA4/70-144
A6XR08_VIBCH/69-143
A6XSW3_VIBCH/67-141
A6XWU8_VIBCH/78-152
A6XYI1_VIBCH/69-143
A6XZF4_VIBCH/73-145
A7A509_BIFAD/75-141
A7A756_BIFAD/84-154
A7ADD9_9PORP/73-143
A7AHG7_9PORP/73-147
A7AI92_9PORP/70-142
A7B5B3_RUMGN/71-145
A7FCM8_YERP3/73-145
A7FH74_YERP3/67-134
A7FJY4_YERP3/78-152
A7FLB3_YERP3/68-142
A7FRD9_CLOB1/74-146
A7FS93_CLOB1/42-109
A7GAT0_CLOBL/74-146
A7GBN5_CLOBL/69-136
A7GLL8_BACCN/75-147
A7GMQ2_BACCN/69-136
A7GQ24_BACCN/65-134
A7GUB0_BACCN/69-143
A7H8F0_ANADF/6-77
A7HVJ2_PARL1/72-146
A7HWZ6_PARL1/75-149
A7I465_METB6/68-142
A7I9U6_METB6/90-169
A7IBS9_XANP2/69-143
A7IIZ9_XANP2/90-163
A7IKY4_XANP2/76-150
A7INS9_XANP2/14-85
A7JT21_PASHA/77-149
A7JT65_PASHA/76-150
A7JXP1_VIBSE/71-145
A7JY09_VIBSE/47-121
A7JYG7_VIBSE/76-146
A7JYR2_VIBSE/67-140
A7JYT4_VIBSE/68-140
A7JZL5_VIBSE/69-143
A7LNC6_LACRE/67-135
A7LS79_BACOV/72-143
A7LWJ6_BACOV/108-180
A7LYV7_BACOV/73-147
A7MES1_ENTS8/91-165
A7MEV0_ENTS8/72-146
A7MFJ2_ENTS8/68-142
A7MMW5_ENTS8/72-144
A7MSW4_VIBHB/78-152
A7MTZ8_VIBHB/74-146
A7MZQ9_VIBHB/69-143
A7N2A9_VIBHB/76-146
A7N3H6_VIBHB/77-150
A7N3X9_VIBHB/76-149
A7N5K2_VIBHB/92-166
A7N790_VIBHB/75-149
A7N7A4_VIBHB/71-140
A7N7M3_VIBHB/74-148
A7NK54_ROSCS/7-76
A7NQY2_ROSCS/6-77
A7T9P6_NEMVE/67-141
A7V262_BACUN/72-143
A7V928_BACUN/70-142
A7VIA5_9CLOT/86-153
A7VIL2_9CLOT/67-134
A7VPK3_9CLOT/72-143
A7VXI5_9CLOT/64-138
A7Z1H0_BACA2/69-136
A7Z1N8_BACA2/68-136
A7Z856_BACA2/71-145
A7Z9I2_BACA2/78-149
A7ZIK5_ECO24/68-142
A7ZJV8_ECO24/78-152
A7ZTV4_ECO24/72-144
A7ZXA5_ECOHS/68-142
A7ZYJ3_ECOHS/78-152
A8A6K6_ECOHS/72-144
A8A8Q4_IGNH4/89-160
A8A908_IGNH4/6-77
A8A989_IGNH4/11-81
A8A9S5_IGNH4/73-143
A8AAD6_IGNH4/74-144
A8ABA4_IGNH4/6-77
A8ABX3_IGNH4/403-474
A8ACP9_CITK8/72-144
A8AIJ3_CITK8/78-152
A8AK05_CITK8/68-142
A8E808_BURPS/77-151
A8E8P6_BURPS/81-148
A8E8Q9_BURPS/69-143
A8EA21_BURPS/72-146
A8EAF7_BURPS/69-143
A8EEZ6_BURPS/71-145
A8EF44_BURPS/65-140
A8EGN5_BURPS/70-144
A8EH30_BURPS/69-143
A8EK76_BURPS/67-139
A8EKU5_BURPS/81-155
A8EL72_BURPS/69-143
A8EP19_BURPS/74-148
A8EPH6_BURPS/70-144
A8EQN8_BURPS/86-160
A8F9T8_BACP2/67-134
A8FGU6_BACP2/71-145
A8FI59_BACP2/90-161
A8FIK2_BACP2/91-158
A8FRF8_SHESH/73-145
A8FV62_SHESH/78-152
A8G0Y6_SHESH/72-147
A8GAS0_SERP5/68-142
A8GBS6_SERP5/67-134
A8GCE6_SERP5/78-152
A8GDF9_SERP5/68-142
A8GEG1_SERP5/73-143
A8GHM2_SERP5/67-141
A8GKA0_SERP5/70-144
A8GKY4_SERP5/67-137
A8GLK8_SERP5/73-145
A8GZE4_SHEPA/76-151
A8H0H7_SHEPA/73-145
A8H0P8_SHEPA/73-147
A8H4R7_SHEPA/78-152
A8H9J7_SHEPA/67-141
A8HKE6_BURPS/77-151
A8HLQ1_BURPS/86-158
A8HR95_AZOC5/71-144
A8HRI0_AZOC5/74-148
A8HT98_AZOC5/70-140
A8I3H8_AZOC5/69-143
A8I566_AZOC5/81-152
A8I714_AZOC5/70-144
A8I9C8_AZOC5/68-141
A8IG37_AZOC5/41-115
A8IJ30_AZOC5/70-144
A8IJ87_AZOC5/71-145
A8KDB6_BURPS/74-148
A8KEW9_BURPS/69-143
A8KFI2_BURPS/70-144
A8KGK2_BURPS/70-144
A8KH87_BURPS/69-143
A8KJP2_BURPS/69-143
A8KJQ5_BURPS/81-148
A8KKN2_BURPS/72-146
A8KLT4_BURPS/65-140
A8KLY6_BURPS/71-145
A8KR92_BURPS/81-155
A8KRQ2_BURPS/69-143
A8KV44_BURPS/86-160
A8L2A3_FRASN/365-436
A8L2L1_FRASN/82-151
A8L582_FRASN/6-76
A8L882_FRASN/68-138
A8LAF5_FRASN/237-304
A8LHV1_DINSH/71-144
A8LI52_DINSH/72-146
A8LLI4_DINSH/86-160
A8LRF8_DINSH/6-77
A8LS37_DINSH/70-144
A8LS38_DINSH/69-143
A8LSB8_DINSH/73-147
A8LX21_SALAI/80-154
A8LXD5_SALAI/69-140
A8LYB6_SALAI/6-77
A8M185_SALAI/76-139
A8M1D6_SALAI/88-159
A8M1N7_SALAI/81-134
A8M2C0_SALAI/67-137
A8M2D8_SALAI/85-152
A8M3N7_SALAI/91-161
A8M647_SALAI/6-76
A8M6R5_SALAI/65-138
A8M7R6_SALAI/75-146
A8MAM5_CALMQ/7-77
A8MAM8_CALMQ/94-160
A8MD07_CALMQ/79-152
A8MKD1_ALKOO/68-134
A8RF64_9FIRM/66-140
A8RJA3_9CLOT/67-138
A8RQE1_9CLOT/65-139
A8RQU8_9CLOT/67-134
A8SCW9_9FIRM/73-140
A8SHZ9_9FIRM/66-140
A8SQ79_9FIRM/77-144
A8SUE4_9FIRM/67-138
A8SZ91_9FIRM/67-134
A8SZV5_9VIBR/71-140
A8T3K0_9VIBR/71-145
A8T4G0_9VIBR/76-146
A8T5H3_9VIBR/78-152
A8T670_9VIBR/74-146
A8TBR9_9VIBR/67-141
A8TJF4_9PROT/69-139
A8TN97_9PROT/73-147
A8TQ15_9PROT/67-137
A8TQF7_9PROT/67-140
A8TQQ5_9PROT/72-146
A8TRG5_9PROT/71-145
A8TUV9_9PROT/6-78
A8TX80_9PROT/75-142
A8UDZ7_9FLAO/71-145
A8UHS1_9FLAO/69-136
A8UJ35_9FLAO/76-148
A8UNE0_9FLAO/66-136
A8UPF0_9FLAO/72-143
A8UPL6_9FLAO/68-142
A8UYI5_9AQUI/19-90
A8V1D5_9AQUI/29-100
A8VU55_9RHIZ/75-149
A9A1B5_NITMS/6-71
A9A1K9_NITMS/66-137
A9A3G5_NITMS/5-74
A9A3V8_NITMS/7-81
A9A4B7_NITMS/6-74
A9A4E5_NITMS/67-139
A9A4S7_NITMS/6-76
A9A4W6_NITMS/6-76
A9A580_NITMS/60-133
A9A5S4_NITMS/6-76
A9A5T8_NITMS/6-76
A9A605_NITMS/39-110
A9AAH1_METM6/67-138
A9ACZ4_BURM1/67-140
A9AD62_BURM1/73-147
A9AD94_BURM1/133-205
A9ADT6_BURM1/75-151
A9AGH4_BURM1/72-146
A9AH36_BURM1/70-144
A9AHU8_BURM1/75-145
A9AJD7_BURM1/70-144
A9AK94_BURM1/79-146
A9AKH8_BURM1/72-146
A9AKL3_BURM1/77-151
A9AMC3_BURM1/74-134
A9AMG9_BURM1/70-144
A9AQ66_BURM1/92-166
A9AQC6_BURM1/93-167
A9AQI4_BURM1/1-48
A9AQJ2_BURM1/83-157
A9AQK7_BURM1/69-143
A9B1S8_HERA2/68-138
A9B6W4_HERA2/6-77
A9BQI4_DELAS/38-111
A9BS77_DELAS/72-144
A9BU41_DELAS/76-150
A9BVW4_DELAS/98-173
A9BWW7_DELAS/67-141
A9BXX8_DELAS/73-151
A9BYR8_DELAS/71-145
A9BZ35_DELAS/69-143
A9C165_DELAS/78-152
A9C2H1_DELAS/71-141
A9CFA2_AGRT5/70-143
A9CFP5_AGRT5/72-146
A9CFY0_AGRT5/67-137
A9CG60_AGRT5/76-150
A9CH37_AGRT5/70-144
A9CIH8_AGRT5/67-140
A9CJY9_AGRT5/67-141
A9CLW7_BACSU/78-149
A9CUI4_9RHIZ/69-136
A9CUS0_9GAMM/73-145
A9CWT5_9RHIZ/68-143
A9CZ08_9RHIZ/6-77
A9CZB1_9RHIZ/70-140
A9D279_9RHIZ/70-144
A9D2M3_9RHIZ/71-145
A9D4H4_9RHIZ/67-141
A9D5U5_9RHIZ/70-144
A9D6U2_9RHIZ/66-140
A9D9B9_9RHIZ/72-146
A9DBN2_9RHIZ/69-143
A9DEC9_9RHIZ/73-147
A9DH39_9RHIZ/73-147
A9DKV2_9FLAO/76-148
A9DLY7_9FLAO/69-143
A9DM15_9GAMM/78-152
A9DTQ4_9RHOB/64-137
A9DUU8_9RHOB/61-135
A9DWJ0_9RHOB/69-143
A9DXL4_9RHOB/89-165
A9E077_9FLAO/72-143
A9E2S0_9RHOB/68-142
A9E2S1_9RHOB/70-144
A9E4H3_9RHOB/68-143
A9E6M3_9RHOB/108-182
A9E942_9RHOB/71-144
A9EA98_9RHOB/74-148
A9EAC5_9RHOB/104-174
A9EAG6_9RHOB/70-144
A9EAI0_9RHOB/7-78
A9EC25_9FLAO/70-144
A9EGT1_9RHOB/50-124
A9EHW0_9RHOB/70-144
A9EHX5_9RHOB/69-143
A9ELL3_9RHOB/71-144
A9ELQ5_9RHOB/67-141
A9EMS1_9RHOB/74-148
A9EMT3_9RHOB/68-138
A9EPI3_9RHOB/35-106
A9ERV3_9RHOB/82-156
A9EVA9_9RHOB/67-141
A9EVV7_9RHOB/70-144
A9EVW1_9RHOB/90-164
A9EY16_9RHOB/73-147
A9EZH3_9RHOB/71-145
A9F4P9_9RHOB/69-144
A9F4Z9_9RHOB/72-146
A9F8H1_9RHOB/73-147
A9F8T3_9RHOB/87-157
A9FCM8_9RHOB/68-142
A9FEP5_9RHOB/73-147
A9FPN5_9RHOB/67-137
A9FPY6_9RHOB/73-147
A9FY91_9RHOB/69-143
A9FYD1_9RHOB/56-130
A9FZB1_9RHOB/71-144
A9G3R2_SORC5/85-157
A9G420_9RHOB/72-146
A9G4R7_9RHOB/69-144
A9G9M6_9RHOB/90-164
A9G9N0_9RHOB/70-144
A9GA69_9RHOB/67-141
A9GAM4_9RHOB/68-142
A9GDD0_9RHOB/35-106
A9GES5_9RHOB/73-147
A9GH96_9RHOB/71-145
A9GHT6_9RHOB/72-146
A9GM69_9RHOB/68-138
A9GMB0_9RHOB/67-141
A9GNC5_9RHOB/67-141
A9GQG6_9RHOB/69-145
A9GT02_9RHOB/69-142
A9GUT7_9RHOB/71-144
A9GZ87_9RHOB/68-142
A9H0A2_GLUDA/73-146
A9H0X8_9RHOB/7-78
A9H1N4_9RHOB/69-143
A9H3T6_9RHOB/70-144
A9H434_9RHOB/69-143
A9H5R1_GLUDA/73-147
A9H8P3_GLUDA/71-144
A9H8Q5_GLUDA/75-149
A9H9S1_9RHOB/64-142
A9H9S4_9RHOB/70-144
A9HDR2_9RHOB/81-156
A9HMX4_GLUDA/83-157
A9HPN6_GLUDA/67-141
A9HSR3_9RHOB/88-162
A9HVK3_BORPD/118-192
A9HWM8_BORPD/77-151
A9I210_BORPD/67-141
A9I4P9_BORPD/72-149
A9I4Z7_BORPD/67-140
A9I5B2_BORPD/69-139
A9I9Y3_BORPD/67-140
A9IC61_BORPD/71-145
A9IIU4_BORPD/92-166
A9IKA3_BORPD/71-141
A9INF3_BORPD/78-145
A9IPA1_BORPD/70-144
A9IRD3_BORPD/69-143
A9IU19_BART1/67-140
A9JXR5_BURMA/86-160
A9JY55_BURMA/69-143
A9JZ77_BURMA/81-155
A9JZJ5_BURMA/70-144
A9JZL3_BURMA/73-147
A9K0E7_BURMA/160-232
A9K4G4_BURMA/74-148
A9K4Y4_BURMA/70-144
A9K5I6_BURMA/77-151
A9K5P1_BURMA/72-146
A9K8P8_BURMA/115-185
A9K9R1_BURMA/78-153
A9KAJ2_BURMA/71-145
A9KR70_CLOPH/65-139
A9KSE8_CLOPH/72-143
A9KU59_SHEB9/66-136
A9L274_SHEB9/78-152
A9L2A4_SHEB9/84-156
A9L3B0_SHEB9/69-142
A9L5I1_SHEB9/75-150
A9M2B5_NEIM0/200-273
A9M6G9_BRUC2/73-147
A9M6V6_BRUC2/6-77
A9M6Y3_BRUC2/70-144
A9M7H6_BRUC2/71-144
A9MAP1_BRUC2/67-140
A9MBS1_BRUC2/75-145
A9MC10_BRUC2/76-150
A9MC58_BRUC2/71-145
A9MCI2_BRUC2/67-137
A9MCK2_BRUC2/70-144
A9MCN1_BRUC2/69-139
A9MHZ5_SALAR/78-152
A9MJQ7_SALAR/72-144
A9MM12_SALAR/110-184
A9MWB8_SALPB/68-142
A9MXC0_SALPB/72-144
A9N7S7_SALPB/69-143
A9N7Y1_SALPB/78-152
A9QYG2_YERPG/73-145
A9QZP1_YERPG/68-142
A9R0K2_YERPG/67-134
A9R4Z6_YERPG/78-152
A9U797_PHYPA/194-257
A9VGF5_BACWK/75-147
A9VKU7_BACWK/69-136
A9VL13_BACWK/71-138
A9VMW9_BACWK/70-144
A9VQ31_BACWK/66-137
A9W4X4_METEP/67-140
A9W6I6_METEP/67-137
A9WFI6_CHLAA/7-77
A9WH09_CHLAA/6-77
A9WL25_RENSM/80-151
A9WMH9_RENSM/75-144
A9WN63_RENSM/40-106
A9WNN3_RENSM/1-55
A9WP95_RENSM/75-145
A9WP99_RENSM/87-161
A9WR04_RENSM/6-77
A9WRU7_RENSM/76-147
A9WVR6_BRUSI/67-137
A9WVT4_BRUSI/70-144
A9WVW1_BRUSI/69-139
A9WWF3_BRUSI/71-144
A9WYV0_BRUSI/75-145
A9WZ21_BRUSI/76-150
A9WZ69_BRUSI/71-145
A9Z351_YERPE/68-142
A9ZAD1_YERPE/67-134
A9ZBN5_YERPE/78-152
A9ZEG8_YERPE/73-145
A9ZUQ7_YERPE/78-152
A9ZXL9_YERPE/67-134
A9ZZ70_YERPE/73-145
ASNC_ECO57/72-144
ASNC_ECOL6/72-144
ASNC_ECOLI/72-144
ASNC_HAEIN/70-142
ASNC_SHIFL/72-144
AZLB_BACSU/71-145
B0AAG7_9CLOT/81-152
B0ACY4_9CLOT/67-134
B0AL34_BACAN/71-138
B0ALB8_BACAN/65-132
B0AQF7_BACAN/69-136
B0ARJ9_BACAN/70-144
B0BNP7_ACTPJ/76-150
B0BT13_ACTPJ/73-145
B0CHT9_BRUSI/73-147
B0CI07_BRUSI/70-144
B0CIL5_BRUSI/6-77
B0CLJ3_BRUSI/67-140
B0G473_9FIRM/68-142
B0GBZ6_YERPE/68-142
B0GEQ3_YERPE/78-152
B0GK19_YERPE/73-145
B0GK92_YERPE/67-134
B0GQK8_YERPE/78-152
B0GW72_YERPE/68-142
B0GW99_YERPE/67-134
B0GZG9_YERPE/73-145
B0H1Q4_YERPE/68-142
B0H2Y4_YERPE/78-152
B0H6X1_YERPE/73-145
B0H9H8_YERPE/67-134
B0HE64_YERPE/67-134
B0HFE8_YERPE/78-152
B0HJ64_YERPE/68-142
B0HJT9_YERPE/73-145
B0HQD0_YERPE/67-134
B0HTH0_YERPE/73-145
B0HUK0_YERPE/78-152
B0HXI6_YERPE/68-142
B0K1Z7_THEPX/67-141
B0KDD3_THEP3/67-141
B0KFV6_PSEPG/71-145
B0KHH8_PSEPG/71-145
B0KHJ0_PSEPG/75-149
B0KJ73_PSEPG/75-145
B0KJF4_PSEPG/30-110
B0KJV1_PSEPG/70-145
B0KMP3_PSEPG/76-150
B0KNN1_PSEPG/67-141
B0KP73_PSEPG/71-145
B0KPU2_PSEPG/67-137
B0KQ09_PSEPG/68-135
B0KQ75_PSEPG/77-151
B0KR25_PSEPG/70-143
B0KRV9_PSEPG/69-143
B0KSF2_PSEPG/78-148
B0KSH4_PSEPG/85-155
B0KSH6_PSEPG/69-139
B0KSS9_PSEPG/65-141
B0LJ22_9ACTO/242-313
B0MEL6_9FIRM/69-143
B0MQ06_9FIRM/67-141
B0MYJ2_9BACT/72-144
B0N4P9_9FIRM/66-140
B0NBN4_EUBSP/51-125
B0NS12_BACSE/70-142
B0NUF7_BACSE/72-143
B0NYN2_9CLOT/27-94
B0P1X8_9CLOT/69-143
B0P7E0_9FIRM/69-143
B0PWH9_BACAN/71-138
B0PWR4_BACAN/65-132
B0Q2K0_BACAN/69-136
B0Q4H2_BACAN/69-143
B0QD00_BACAN/65-132
B0QE16_BACAN/71-138
B0QIW9_BACAN/69-136
B0QK97_BACAN/70-144
B0QVM1_HAEPR/76-150
B0QWR7_HAEPR/77-149
B0R4X4_HALS3/69-140
B0R5E9_HALS3/63-138
B0R5G9_HALS3/69-140
B0R6F2_HALS3/62-134
B0R6N8_HALS3/6-75
B0R6P0_HALS3/6-78
B0R717_HALS3/69-139
B0RCA9_CLAMS/78-152
B0RCK5_CLAMS/67-138
B0REC9_CLAMS/79-148
B0RLD6_XANCB/102-176
B0RRQ9_XANCB/69-139
B0RWG3_XANCB/74-148
B0SUS2_CAUSK/83-160
B0SX14_CAUSK/72-146
B0SX92_CAUSK/74-144
B0SX95_CAUSK/28-98
B0SX98_CAUSK/76-150
B0SZB8_CAUSK/69-139
B0T234_CAUSK/74-148
B0T4A7_CAUSK/69-143
B0T4P5_CAUSK/73-147
B0T4P6_CAUSK/72-146
B0T819_CAUSK/69-143
B0T9J4_CAUSK/80-154
B0TAK0_HELMI/69-143
B0TF66_HELMI/66-140
B0TJQ8_SHEHH/76-151
B0TPQ2_SHEHH/68-141
B0TTM2_SHEHH/73-145
B0TUD8_SHEHH/73-147
B0TUP9_SHEHH/78-152
B0U8H8_METS4/67-137
B0U8Y7_METS4/65-140
B0UBI9_METS4/69-143
B0UDE1_METS4/73-147
B0UER5_METS4/71-144
B0UGL9_METS4/70-144
B0UHT2_METS4/6-77
B0UI28_METS4/73-147
B0US31_HAES2/70-142
B0UWS1_HAES2/74-148
B0V6E7_ACIBY/69-143
B0V6N5_ACIBY/70-144
B0V750_ACIBY/79-153
B0V771_ACIBY/78-152
B0VAU6_ACIBY/72-146
B0VBJ0_ACIBY/67-141
B0VBZ6_ACIBY/76-150
B0VC85_ACIBY/72-147
B0VCX2_ACIBY/52-127
B0VLN4_ACIBS/78-152
B0VMW5_ACIBS/69-143
B0VNF4_ACIBS/70-144
B0VR17_ACIBS/73-148
B0VR59_ACIBS/72-147
B0VRM5_ACIBS/81-155
B0VUA8_ACIBS/76-150
B1B7B3_CLOBO/64-139
B1B9W7_CLOBO/74-146
B1BG84_CLOPE/76-148
B1BL29_CLOPE/64-139
B1BP68_CLOPE/64-139
B1BVW1_CLOPE/76-148
B1BZ30_9FIRM/66-140
B1BZU9_9FIRM/72-143
B1CB29_9FIRM/79-148
B1EIN8_9ESCH/72-144
B1EPY2_9ESCH/78-152
B1EU56_BACAN/71-138
B1EUX1_BACAN/65-132
B1EXS0_BACAN/69-136
B1EZL2_BACAN/69-143
B1F3J6_BACAN/75-147
B1F7X1_9BURK/76-150
B1F7Z4_9BURK/69-143
B1F827_9BURK/83-157
B1F831_9BURK/74-148
B1F8H9_9BURK/72-146
B1F8W8_9BURK/72-146
B1F955_9BURK/70-144
B1FAD3_9BURK/71-145
B1FCK4_9BURK/72-146
B1FDN0_9BURK/70-144
B1FF19_9BURK/67-134
B1FFY5_9BURK/72-139
B1FGN5_9BURK/70-144
B1FGX1_9BURK/89-161
B1FHH8_9BURK/72-146
B1FJ01_9BURK/75-151
B1FJ83_9BURK/62-136
B1FJW9_9BURK/70-144
B1FKT9_9BURK/69-143
B1FLA6_9BURK/70-140
B1FLN6_9BURK/74-132
B1FM53_9BURK/79-146
B1FMB4_9BURK/67-140
B1FPC3_9BURK/75-145
B1FQB1_9BURK/77-151
B1FTP6_9BURK/92-166
B1FU75_9BURK/74-148
B1FW53_9BURK/79-146
B1FZN1_9BURK/73-147
B1G108_9BURK/69-143
B1G254_9BURK/72-146
B1G2N6_9BURK/77-151
B1G3G7_9BURK/69-143
B1G4K7_9BURK/70-144
B1G725_9BURK/75-145
B1G859_9BURK/71-145
B1G9S2_9BURK/74-148
B1GAI4_9BURK/67-142
B1GAU5_9BURK/50-133
B1GC44_BACAN/71-138
B1GCC6_BACAN/65-132
B1GF01_BACAN/69-143
B1GHD8_BACAN/69-136
B1H3Z1_BURPS/69-143
B1H4H7_BURPS/110-182
B1H5A1_BURPS/81-155
B1H5U6_BURPS/69-143
B1H6Y1_BURPS/86-160
B1H7S7_BURPS/74-148
B1H9S5_BURPS/70-144
B1HA31_BURPS/70-144
B1HA91_BURPS/69-143
B1HD25_BURPS/77-151
B1HF68_BURPS/72-146
B1HGK2_BURPS/69-143
B1HGL6_BURPS/81-148
B1HHK2_BURPS/78-153
B1HHQ3_BURPS/71-145
B1HJE6_BURPS/115-185
B1HPC0_LYSSC/58-133
B1HZJ9_LYSSC/75-147
B1HZV3_LYSSC/67-134
B1I6Q7_DESAP/67-141
B1IF38_CLOBK/74-146
B1IGM8_CLOBK/69-136
B1IWN4_ECOLC/78-152
B1IWZ5_ECOLC/72-144
B1IZE6_ECOLC/68-142
B1J170_PSEPW/71-145
B1J1Z4_PSEPW/70-145
B1J3C9_PSEPW/71-145
B1J4P2_PSEPW/77-151
B1J666_PSEPW/77-137
B1J7R6_PSEPW/67-141
B1JC65_PSEPW/68-135
B1JCE1_PSEPW/70-143
B1JCV8_PSEPW/65-141
B1JDZ2_PSEPW/75-145
B1JHR0_YERPY/68-142
B1JI80_YERPY/67-134
B1JR30_YERPY/73-145
B1JRF5_YERPY/78-152
B1JTK5_BURCC/69-143
B1JTP2_BURCC/89-161
B1JXI6_BURCC/72-146
B1JXT9_BURCC/95-171
B1JYV5_BURCC/67-140
B1JZT1_BURCC/79-146
B1K1I9_BURCC/70-144
B1K1Q6_BURCC/75-145
B1K2F6_BURCC/72-146
B1K2S8_BURCC/71-145
B1K382_BURCC/74-132
B1K483_BURCC/67-134
B1K5N7_BURCC/71-145
B1K5P9_BURCC/74-148
B1K5T2_BURCC/70-144
B1K5U5_BURCC/72-146
B1K602_BURCC/72-139
B1K630_BURCC/70-140
B1K6U3_BURCC/72-146
B1K773_BURCC/83-157
B1K7F7_BURCC/69-143
B1K893_BURCC/77-151
B1KAI1_BURCC/66-141
B1KB04_BURCC/72-146
B1KC13_BURCC/70-144
B1KCF6_BURCC/71-145
B1KCG5_BURCC/70-140
B1KFP3_SHEWM/73-145
B1KG54_SHEWM/78-152
B1KMD1_SHEWM/66-136
B1KQA4_SHEWM/72-147
B1KVK3_CLOBM/74-146
B1KXF2_CLOBM/69-136
B1L3H5_KORCO/91-162
B1L469_KORCO/67-142
B1L4F8_KORCO/75-145
B1L4Y8_KORCO/72-142
B1L588_KORCO/5-76
B1L600_KORCO/9-79
B1L6A7_KORCO/73-145
B1L770_KORCO/67-152
B1LJK4_ECOSM/68-142
B1LJX4_ECOSM/78-152
B1LL70_ECOSM/72-144
B1LS99_METRJ/67-140
B1LXU8_METRJ/65-140
B1M0N7_METRJ/74-148
B1M5C4_METRJ/78-152
B1M862_METRJ/67-141
B1M8P4_METRJ/6-77
B1MD55_MYCA9/90-164
B1MDT4_MYCA9/88-158
B1MDX5_MYCA9/70-141
B1MFB5_MYCA9/79-149
B1MGG8_MYCA9/70-141
B1MJ30_MYCA9/73-143
B1MJ36_MYCA9/75-147
B1MMK2_MYCA9/70-140
B1N6J6_9PROT/85-154
B1Q5Y3_CLOBO/74-146
B1QGH8_CLOBO/74-146
B1QMY7_CLOBO/69-136
B1QW68_CLOBU/67-134
B1QZK3_CLOBU/67-138
B1QZP5_CLOBU/64-138
B1R0J6_CLOBU/75-147
B1R6H7_CLOPE/64-139
B1RAK9_CLOPE/76-148
B1RGX4_CLOPE/64-139
B1RQ11_CLOPE/76-148
B1RQN2_CLOPE/64-139
B1S617_9BIFI/251-319
B1S617_9BIFI/75-141
B1SAB7_9BIFI/87-154
B1SXB5_9BURK/76-150
B1SY21_9BURK/70-144
B1SYM3_9BURK/74-132
B1SZS8_9BURK/72-146
B1T1B1_9BURK/67-134
B1T2A4_9BURK/89-161
B1T3S6_9BURK/62-136
B1T3W4_9BURK/71-145
B1T4L1_9BURK/70-144
B1T6J8_9BURK/72-146
B1T757_9BURK/75-145
B1T8Q2_9BURK/117-191
B1T8X7_9BURK/70-144
B1T949_9BURK/72-139
B1TA18_9BURK/69-143
B1TBS2_9BURK/72-146
B1TBU3_9BURK/72-146
B1TCX1_9BURK/71-145
B1TF41_9BURK/83-157
B1TFT4_9BURK/67-140
B1TGQ1_9BURK/75-151
B1ULP7_BACAN/71-138
B1ULY1_BACAN/65-132
B1UPV4_BACAN/69-136
B1UR90_BACAN/69-143
B1UUR8_BACAN/75-147
B1UZA9_CLOPE/64-139
B1V4Y8_CLOPE/76-148
B1VLD2_STRGG/69-139
B1VMH4_STRGG/251-321
B1VQS5_STRGG/45-116
B1VSQ7_STRGG/75-146
B1VTE4_STRGG/67-138
B1VVS9_STRGG/76-146
B1VYD6_STRGG/68-139
B1VYS0_STRGG/83-153
B1VYZ3_STRGG/6-76
B1VZR7_STRGG/6-77
B1W480_STRGG/69-140
B1W4B9_STRGG/66-137
B1W5C3_STRGG/70-139
B1W5C7_STRGG/73-147
B1X829_ECODH/78-152
B1X9X1_ECODH/72-144
B1XFN5_ECODH/68-142
B1XXB5_LEPCP/76-150
B1Y205_LEPCP/72-146
B1Y624_LEPCP/73-147
B1Y7L0_LEPCP/96-170
B1Y7V5_LEPCP/67-137
B1YCP5_THENV/25-96
B1YDA0_THENV/368-439
B1YDC1_THENV/5-76
B1YDC3_THENV/67-153
B1YGI0_EXIS2/66-132
B1YKU8_EXIS2/72-146
B1YNV0_BURA4/79-146
B1YQ66_BURA4/70-144
B1YQW9_BURA4/75-145
B1YR01_BURA4/70-144
B1YR65_BURA4/69-143
B1YRA3_BURA4/89-161
B1YT69_BURA4/62-136
B1YV53_BURA4/95-171
B1YVG9_BURA4/72-146
B1YW45_BURA4/67-140
B1YWU8_BURA4/67-134
B1YYC0_BURA4/76-150
B1YYE4_BURA4/69-143
B1YYR9_BURA4/83-157
B1YYS1_BURA4/74-148
B1YYY9_BURA4/70-140
B1YYZ8_BURA4/71-145
B1YZ97_BURA4/72-146
B1YZU1_BURA4/70-140
B1YZW0_BURA4/72-139
B1Z0R4_BURA4/70-144
B1Z1M4_BURA4/74-154
B1Z2D9_BURA4/71-145
B1Z379_BURA4/77-151
B1Z3B5_BURA4/72-146
B1Z423_BURA4/72-146
B1Z624_BURA4/70-144
B1Z7C3_METPB/67-140
B1ZEL6_METPB/67-137
B1ZM99_OPITP/6-77
B1ZX67_OPITP/66-140
B2AJD4_CUPTR/69-143
B2E8Y4_BIFAN/74-148
B2EA63_BIFAN/6-77
B2EC55_BIFAN/83-155
B2FLQ0_STRMK/74-148
B2FU38_STRMK/73-147
B2FUJ1_STRMK/71-145
B2FUN7_STRMK/73-147
B2G9P1_LACRJ/67-135
B2GEL7_LACF3/67-135
B2GGZ9_KOCRD/69-140
B2GHS2_KOCRD/11-82
B2GHV9_KOCRD/75-146
B2GWK7_BURPS/71-145
B2GWW2_BURPS/65-140
B2GZF1_BURPS/77-151
B2H210_BURPS/69-143
B2H260_BURPS/81-148
B2H3U5_BURPS/72-146
B2H493_BURPS/86-158
B2H516_BURPS/69-143
B2H6Y9_BURPS/81-155
B2H7B2_BURPS/69-143
B2H894_BURPS/86-160
B2H8Q4_BURPS/69-143
B2H993_BURPS/70-144
B2HBY2_BURPS/74-148
B2HCC7_BURPS/70-144
B2HDY4_MYCMM/71-141
B2HK32_MYCMM/91-161
B2HKV7_MYCMM/64-138
B2HL63_MYCMM/70-141
B2HQG2_MYCMM/74-144
B2HRD9_MYCMM/68-139
B2HTN3_ACIBC/74-148
B2HTQ7_ACIBC/78-152
B2HW04_ACIBC/67-141
B2HWI7_ACIBC/67-137
B2HYA2_ACIBC/67-141
B2HYW0_ACIBC/68-143
B2HZ00_ACIBC/73-148
B2I0U6_ACIBC/70-144
B2I309_ACIBC/69-143
B2IB79_BEII9/72-146
B2IBB7_BEII9/69-143
B2IF39_BEII9/6-77
B2IFB2_BEII9/71-146
B2IK09_BEII9/73-147
B2JCM7_BURP8/112-186
B2JDS5_BURP8/72-146
B2JF26_BURP8/77-151
B2JHT5_BURP8/75-145
B2JIJ1_BURP8/92-162
B2JJM4_BURP8/70-144
B2JKC3_BURP8/69-143
B2JKG3_BURP8/84-151
B2JKV7_BURP8/67-142
B2JLQ9_BURP8/70-144
B2JNI1_BURP8/86-160
B2JNP0_BURP8/69-143
B2JP02_BURP8/88-148
B2JP74_BURP8/69-143
B2JSP4_BURP8/73-147
B2JXT1_BURP8/74-148
B2K6F2_YERPB/67-134
B2K6W8_YERPB/68-142
B2K7J0_YERPB/73-145
B2KA07_YERPB/78-152
B2N5K7_ECOLX/72-144
B2N600_ECOLX/78-152
B2N9J2_ECOLX/68-142
B2NXD7_ECO57/68-142
B2NZ29_ECO57/72-144
B2P2A4_ECO57/68-142
B2PCN4_ECO57/78-152
B2PDA1_ECO57/72-144
B2PFF8_ECO57/68-142
B2PK06_ECO57/72-144
B2PSH9_ECO57/78-152
B2PUY8_PROST/73-145
B2Q449_PROST/78-152
B2Q454_PROST/69-143
B2Q712_PROST/68-142
B2RK48_PORG3/70-142
B2S5A2_BRUA1/67-140
B2S6W3_BRUA1/73-147
B2S731_BRUA1/70-144
B2S7B6_BRUA1/71-144
B2S8A0_BRUA1/6-77
B2SAQ2_BRUA1/71-145
B2SAU7_BRUA1/76-150
B2SB27_BRUA1/1-37
B2SD78_BRUA1/69-139
B2SDA4_BRUA1/70-144
B2SDC3_BRUA1/67-137
B2SIN6_XANOP/69-139
B2SQE8_XANOP/74-148
B2STX5_XANOP/102-176
B2SWN1_BURPP/69-143
B2SWR5_BURPP/79-146
B2SY41_BURPP/94-164
B2SY83_BURPP/72-146
B2T0X7_BURPP/77-143
B2T363_BURPP/68-143
B2T507_BURPP/75-145
B2T611_BURPP/77-151
B2T6N8_BURPP/72-155
B2T7M6_BURPP/70-144
B2T7S7_BURPP/74-148
B2TAK6_BURPP/77-151
B2TAS8_BURPP/73-147
B2TB98_BURPP/69-143
B2TBV2_BURPP/92-166
B2TDU8_BURPP/71-145
B2TFY1_BURPP/73-147
B2TND2_CLOBB/75-147
B2TPK6_CLOBB/64-138
B2TUI9_SHIB3/78-152
B2TUN2_SHIB3/72-144
B2U4Q2_SHIB3/68-142
B2U7K0_RALPJ/69-143
B2U8A6_RALPJ/77-151
B2UFD9_RALPJ/72-151
B2UGM2_RALPJ/67-140
B2UGM4_RALPJ/89-163
B2UGY4_RALPJ/70-144
B2UIJ2_RALPJ/70-137
B2UIJ3_RALPJ/73-148
B2UMN2_AKKM8/66-140
B2UXK1_CLOBA/64-138
B2V5G9_CLOBA/75-147
B2V6A9_SULSY/27-97
B2VC59_ERWT9/78-152
B2VFD7_ERWT9/73-145
B2VIU2_ERWT9/72-146
B2VKD2_ERWT9/70-144
B3A2I9_ECO57/72-144
B3A4H6_ECO57/104-178
B3AAN7_ECO57/78-152
B3AM42_ECO57/72-144
B3AMG6_ECO57/68-142
B3AR50_ECO57/78-152
B3AYP5_ECO57/68-142
B3B579_ECO57/78-152
B3BA33_ECO57/72-144
B3BF23_ECO57/68-142
B3BG45_ECO57/72-144
B3BMA9_ECO57/78-152
B3BT24_ECO57/68-142
B3C0D2_ECO57/72-144
B3C1G7_ECO57/78-152
B3CAH5_9BACE/70-142
B3CJ30_9BACE/72-143
B3CWA1_BURM1/69-143
B3D4F3_BURM1/88-161
B3D4W5_BURM1/72-146
B3D880_BURM1/68-142
B3DBP5_BURM1/70-144
B3DP12_BIFLD/70-140
B3E061_METI4/75-149
B3EIQ6_CHLL2/71-142
B3EPL9_CHLPB/71-142
B3ES56_AMOA5/72-145
B3GZ91_ACTP7/73-145
B3H146_ACTP7/76-150
B3HF32_ECOLX/78-152
B3HGW1_ECOLX/68-142
B3HJG2_ECOLX/72-144
B3HM30_ECOLX/72-144
B3HS62_ECOLX/78-152
B3HWK5_ECOLX/68-142
B3I5Q4_ECOLX/72-144
B3I6N0_ECOLX/68-142
B3I800_ECOLX/78-152
B3IFX8_ECOLX/68-142
B3ISA8_ECOLX/72-144
B3IZW8_BACAN/65-132
B3J050_BACAN/71-138
B3J4R6_BACAN/75-147
B3J6J5_BACAN/69-143
B3J925_BACAN/69-136
B3JF42_9BACE/70-142
B3JL07_9BACE/72-143
B3PEP4_CELJU/98-173
B3PIE5_CELJU/74-147
B3PQ48_RHIE6/67-137
B3PQR8_RHIE6/67-140
B3PRU9_RHIE6/72-145
B3PRX7_RHIE6/30-101
B3PTA8_RHIE6/68-141
B3PU83_RHIE6/89-163
B3PUW4_RHIE6/92-166
B3PWZ6_RHIE6/70-144
B3PWZ7_RHIE6/71-145
B3PXP0_RHIE6/70-144
B3PZ67_RHIE6/74-140
B3Q0I4_RHIE6/76-152
B3Q381_RHIE6/69-143
B3Q386_RHIE6/77-151
B3Q3I1_RHIE6/70-144
B3Q5I0_RHIE6/69-143
B3Q5J1_RHIE6/69-143
B3Q5R2_RHIE6/68-142
B3Q9B2_RHOPT/75-149
B3QG71_RHOPT/69-144
B3QJ34_RHOPT/6-77
B3QJZ3_RHOPT/71-144
B3QK04_RHOPT/70-144
B3QK08_RHOPT/79-154
B3QML7_CHLP8/71-142
B3QSC4_CHLT3/71-142
B3R180_CUPTR/65-140
B3R2U4_CUPTR/67-137
B3R390_CUPTR/77-151
B3R5Q0_CUPTR/69-143
B3R730_CUPTR/70-140
B3R7Q5_CUPTR/72-148
B3R7V9_CUPTR/72-151
B3R9E5_CUPTR/60-134
B3RAT8_CUPTR/73-147
B3T3A7_9ARCH/75-147
B3T3S0_9ARCH/12-82
B3T453_9ARCH/6-77
B3T4B2_9ARCH/64-136
B3T5K0_9ARCH/6-77
B3T5Z0_9ARCH/1-61
B3T612_9ARCH/62-133
B3T6Y4_9ARCH/1-54
B3T7D7_9ARCH/6-77
B3T7V0_9ARCH/70-141
B3T866_9ARCH/6-75
B3T883_9ARCH/6-76
B3T998_9ARCH/62-133
B3T9P3_9ARCH/6-76
B3TA88_9ARCH/67-138
B3TAH4_9ARCH/64-136
B3TAQ5_9ARCH/13-82
B3TAV0_9ARCH/6-77
B3TB25_9ARCH/12-82
B3TBW8_9ARCH/13-84
B3V5B4_9ARCH/6-75
B3V5E6_9ARCH/6-76
B3V5M3_9ARCH/6-76
B3V5Q6_9ARCH/6-75
B3V5S9_9ARCH/13-84
B3V5X4_9ARCH/6-76
B3V5Z6_9ARCH/13-84
B3V6A1_9ARCH/13-84
B3V6X0_9ARCH/13-84
B3WMR5_ECOLX/72-144
B3WNG5_ECOLX/78-152
B3WQ95_ECOLX/104-178
B3WV52_SHIDY/72-144
B3X6X1_SHIDY/78-152
B3X7Q4_ECOLX/72-144
B3XD31_ECOLX/68-142
B3XLM6_LACRE/67-135
B3YC11_SALET/68-142
B3YF07_SALET/72-144
B3YFA7_SALET/78-152
B3YG01_SALET/69-143
B3YMQ9_BACCE/71-138
B3YPD6_BACCE/65-132
B3YR18_BACCE/70-144
B3YWW2_BACCE/75-147
B3YX51_BACCE/69-136
B3Z365_BACCE/75-147
B3ZBP5_BACCE/69-143
B3ZC00_BACCE/69-136
B3ZFU7_BACCE/66-134
B3ZI12_BACCE/65-132
B3ZKL3_BACCE/66-134
B3ZLE7_BACCE/70-144
B3ZTP4_BACCE/69-136
B3ZU77_BACCE/75-147
B4A4P9_SALNE/72-144
B4A600_SALNE/68-142
B4A8X6_SALNE/78-152
B4A920_SALNE/69-143
B4AHP2_BACPU/71-145
B4AIY3_BACPU/67-134
B4AJ17_BACPU/78-149
B4AJG9_BACPU/69-136
B4BP48_9BACI/76-147
B4BSC7_9BACI/71-145
B4D096_9BACT/64-138
B4E568_BURCJ/70-144
B4E594_BURCJ/85-161
B4E951_BURCJ/79-146
B4E9I8_BURCJ/72-146
B4E9X8_BURCJ/75-145
B4EAP0_BURCJ/75-151
B4ED25_BURCJ/67-140
B4EE81_BURCJ/73-147
B4EFC2_BURCJ/74-132
B4EH77_BURCJ/76-150
B4EIP6_BURCJ/70-144
B4EIV7_BURCJ/69-143
B4EIY3_BURCJ/77-151
B4EJ29_BURCJ/72-146
B4EJ73_BURCJ/71-145
B4EJA7_BURCJ/83-157
B4EJY1_BURCJ/72-146
B4EK61_BURCJ/67-134
B4EL26_BURCJ/70-140
B4EL56_BURCJ/72-139
B4ELI5_BURCJ/71-145
B4END2_BURCJ/78-152
B4EPA3_BURCJ/78-152
B4EQC7_BURCJ/70-144
B4EU61_PROMH/68-142
B4EV89_PROMH/78-152
B4EX66_PROMH/71-145
B4F0D6_PROMH/73-145
B4R9J3_PHEZH/67-137
B4RA14_PHEZH/68-138
B4RBL6_PHEZH/70-144
B4RDQ3_PHEZH/73-147
B4REK1_PHEZH/69-139
B4RF30_PHEZH/121-195
B4RFX7_PHEZH/71-144
B4RFZ9_PHEZH/78-153
B4RG03_PHEZH/73-147
B4RN03_NEIG2/89-164
B4RNF2_NEIG2/92-165
B4S905_PROA2/71-142
B4SBE6_PELPB/71-142
B4SIE3_STRM5/74-148
B4SIY2_STRM5/73-147
B4SL44_STRM5/71-145
B4SR37_STRM5/73-147
B4SWV2_SALNS/68-142
B4SYE4_SALNS/72-144
B4T124_SALNS/78-152
B4T167_SALNS/69-143
B4T7N5_SALHS/71-142
B4T9F4_SALHS/68-142
B4TAY5_SALHS/72-144
B4TD20_SALHS/78-152
B4TDS0_SALHS/69-143
B4TMD7_SALSV/68-142
B4TN44_SALSV/72-144
B4TRS1_SALSV/78-152
B4TYL6_SALSV/71-142
B4U8B0_HYDS0/13-84
B4UE65_ANASK/6-77
B4V1U5_9ACTO/82-152
B4V2T1_9ACTO/244-315
B4V307_9ACTO/67-138
B4V3I5_9ACTO/6-77
B4V455_9ACTO/90-163
B4V5A5_9ACTO/6-76
B4V5G0_9ACTO/57-128
B4V7N8_9ACTO/65-136
B4V823_9ACTO/70-139
B4V889_9ACTO/69-143
B4VCB7_9ACTO/69-139
B4VDS6_9ACTO/82-153
B4VGE1_9ACTO/67-138
B4W6E7_9CAUL/73-145
B4W933_9CAUL/7-79
B4W9K9_9CAUL/93-167
B4WE66_9CAUL/75-149
B4WF94_9CAUL/70-144
B4WI65_9SYNE/69-141
B4X4L6_9GAMM/75-150
B5BBM7_SALPK/69-143
B5BBR6_SALPK/78-152
B5BD72_SALPK/68-142
B5BDR6_SALPK/71-142
B5BIP7_SALPK/72-144
B5BXF8_SALET/78-152
B5BXV3_SALET/69-143
B5C5C2_SALET/68-142
B5C600_SALET/72-144
B5CDI8_SALET/78-152
B5CF80_SALET/68-142
B5CHQ2_SALET/71-142
B5CK99_SALET/72-144
B5CL10_9FIRM/72-143
B5CTL8_9BACE/70-142
B5D0D7_9BACE/71-145
B5D2C5_9BACE/72-143
B5EHI4_GEOBB/75-148
B5EIG0_GEOBB/68-138
B5EJV0_ACIF5/76-151
B5EUJ9_VIBFM/75-145
B5EVQ1_VIBFM/67-141
B5EXJ9_SALA4/68-142
B5EZ09_SALA4/72-144
B5F142_SALA4/78-152
B5F1T5_SALA4/69-143
B5FCK3_VIBFM/77-151
B5FF06_VIBFM/72-146
B5FFB2_VIBFM/73-145
B5FKW3_SALDC/68-142
B5FN46_SALDC/72-144
B5FQ32_SALDC/78-152
B5FQ76_SALDC/69-143
B5G8K1_9ACTO/379-449
B5GBL1_9ACTO/68-139
B5GDB2_9ACTO/82-152
B5GGK7_9ACTO/67-138
B5GI56_9ACTO/6-77
B5GIW4_9ACTO/6-76
B5GJH2_9ACTO/68-138
B5GSL4_STRCL/69-139
B5GUU7_STRCL/71-139
B5GUW2_STRCL/6-77
B5GWC7_STRCL/73-144
B5GYI2_STRCL/298-368
B5GZ41_STRCL/91-161
B5GZC4_STRCL/67-141
B5GZV8_STRCL/59-130
B5H055_STRCL/6-76
B5H1C9_STRCL/67-138
B5H584_STRPR/65-136
B5H7P1_STRPR/73-147
B5H7P7_STRPR/71-139
B5H9Q5_STRPR/237-307
B5HC53_STRPR/83-154
B5HCQ5_STRPR/6-77
B5HCU2_STRPR/67-137
B5HEM7_STRPR/68-139
B5HEQ2_STRPR/69-140
B5HF12_STRPR/71-138
B5HFL8_STRPR/86-156
B5HGG8_STRPR/6-77
B5HHG2_STRPR/67-138
B5HIC2_STRPR/74-145
B5HM39_9ACTO/6-76
B5HNX5_9ACTO/69-139
B5HQI4_9ACTO/67-138
B5HTT8_9ACTO/95-166
B5HWT6_9ACTO/99-169
B5HZG3_9ACTO/71-139
B5HZG7_9ACTO/73-147
B5I289_9ACTO/6-77
B5I397_9ACTO/85-156
B5I3D5_9ACTO/68-139
B5I617_9ACTO/69-139
B5I688_9ACTO/67-141
B5I6G7_9ACTO/241-312
B5I9Q0_ACIB4/74-144
B5I9R5_ACIB4/41-112
B5IA64_ACIB4/6-76
B5IA92_ACIB4/6-76
B5IAE4_ACIB4/78-149
B5IAG3_ACIB4/75-138
B5IBV5_ACIB4/88-158
B5IG72_ACIB4/6-76
B5IX34_9RHOB/74-148
B5J0H0_9RHOB/71-144
B5J172_9RHOB/69-143
B5J457_9RHOB/67-140
B5J555_9RHOB/86-156
B5J8D3_9RHOB/71-144
B5J8X7_9RHOB/75-149
B5JAT0_9RHOB/70-144
B5JBU9_9RHOB/82-156
B5JBV0_9RHOB/70-144
B5JN68_9BACT/46-120
B5JSG4_9GAMM/75-150
B5K163_9RHOB/71-144
B5K1E3_9RHOB/69-143
B5K5Z8_9RHOB/82-156
B5K5Z9_9RHOB/70-144
B5K6D4_9RHOB/71-144
B5K799_9RHOB/87-161
B5K7H7_9RHOB/59-129
B5K7N3_9RHOB/82-156
B5K7T7_9RHOB/68-145
B5KAK2_9RHOB/74-148
B5KCU8_9RHOB/72-146
B5LBF8_VIBAN/67-140
B5MKC5_SALET/78-152
B5MNL3_SALET/68-142
B5MRJ3_SALET/69-143
B5MTS4_SALET/72-144
B5MW25_SALET/68-142
B5N351_SALET/69-143
B5N684_SALET/78-152
B5N6N6_SALET/72-144
B5N8C9_SALET/71-142
B5NDL1_SALET/72-144
B5NGR4_SALET/78-152
B5NHQ2_SALET/68-142
B5NNI0_SALET/78-152
B5NPX5_SALET/68-142
B5NUR5_SALET/69-143
B5NX11_SALET/72-144
B5NXF8_SALET/71-142
B5NY16_SALET/68-142
B5NZC0_SALET/78-152
B5P6H0_SALET/69-143
B5P9U4_SALET/72-144
B5PCT0_SALET/68-142
B5PKM3_SALET/69-143
B5PMR1_SALET/78-152
B5PN79_SALET/72-144
B5PS43_SALHA/68-142
B5PXR7_SALHA/72-144
B5PYI2_SALHA/78-152
B5Q141_SALHA/69-143
B5Q5N9_SALVI/72-144
B5QA20_SALVI/69-143
B5QAG4_SALVI/78-152
B5QD85_SALVI/68-142
B5QE84_SALVI/71-142
B5QU49_SALEP/68-142
B5QVE3_SALEP/72-144
B5QYP0_SALEP/78-152
B5QZD5_SALEP/69-143
B5R6W0_SALG2/116-190
B5R8H7_SALG2/78-152
B5R8L8_SALG2/69-143
B5RFV2_SALG2/72-144
B5RVK8_RALSO/69-143
B5RVX0_RALSO/69-143
B5RWB1_RALSO/70-144
B5RY47_RALSO/57-124
B5RZC0_RALSO/72-151
B5S3Y5_RALSO/72-142
B5S455_RALSO/27-101
B5S4D1_RALSO/90-164
B5S5C4_RALSO/73-147
B5S6P0_RALSO/70-144
B5S7K5_RALSO/69-136
B5S9B5_RALSO/69-143
B5SCA3_RALSO/68-142
B5SE83_RALSO/22-89
B5SF24_RALSO/70-144
B5SGJ4_RALSO/69-143
B5SHT2_RALSO/69-143
B5SIC4_RALSO/90-164
B5SK29_RALSO/72-151
B5SLA5_RALSO/70-144
B5UI89_BACCE/69-136
B5UJQ3_BACCE/75-147
B5UM16_BACCE/71-138
B5UP82_BACCE/70-144
B5UX61_BACCE/63-140
B5UY75_BACCE/65-132
B5V2C6_BACCE/71-138
B5V5N2_BACCE/75-147
B5V7R7_BACCE/70-144
B5VAU2_BACCE/69-136
B5WBT3_9BURK/75-149
B5WCZ1_9BURK/70-144
B5WH43_9BURK/70-144
B5WHD7_9BURK/72-155
B5WIT5_9BURK/71-145
B5WJU2_9BURK/79-146
B5WK84_9BURK/74-141
B5WLK7_9BURK/69-143
B5WMF0_9BURK/69-143
B5WMJ1_9BURK/72-146
B5WQ79_9BURK/72-146
B5WQG8_9BURK/88-162
B5WSA6_9BURK/75-145
B5WT17_9BURK/74-148
B5WTX9_9BURK/77-151
B5WU70_9BURK/67-142
B5XRP1_KLEP3/70-144
B5XW81_KLEP3/70-138
B5XYA3_KLEP3/78-152
B5XZL3_KLEP3/72-144
B5Y0T1_KLEP3/68-142
B5YT24_ECO5E/78-152
B5YXE7_ECO5E/72-144
B5Z3V6_ECO5E/68-142
B5ZDX8_GLUDA/67-141
B5ZSB9_RHILW/67-140
B5ZSL5_RHILW/70-140
B5ZSX9_RHILW/73-149
B5ZTA6_RHILW/72-145
B5ZU57_RHILW/6-77
B5ZVI0_RHILW/70-144
B5ZVR8_RHILW/68-141
B5ZXG7_RHILW/72-146
B5ZYI5_RHILW/74-140
B5ZZA5_RHILW/70-144
B5ZZA6_RHILW/71-145
B5ZZD3_RHILW/70-144
B5ZZE8_RHILW/69-143
B6A0D4_RHILW/70-144
B6A0Z1_RHILW/76-142
B6A1J1_RHILW/77-151
B6A1T3_RHILW/68-142
B6A244_RHILW/69-143
B6A255_RHILW/69-143
B6A2J6_RHILW/69-143
B6A2W2_RHILW/70-144
B6A495_RHILW/76-144
B6ASY8_9RHOB/71-144
B6AU38_9RHOB/72-146
B6AV56_9RHOB/67-137
B6AWU3_9RHOB/81-155
B6AX18_9RHOB/69-142
B6AZT4_9RHOB/74-148
B6B0H1_9RHOB/7-78
B6B0S5_9RHOB/69-143
B6B224_9RHOB/68-142
B6B2V5_9RHOB/56-129
B6B2V6_9RHOB/70-144
B6B757_9RHOB/69-140
B6B7B8_9RHOB/72-146
B6B7D1_9RHOB/68-138
B6B9F6_9RHOB/68-142
B6B9F7_9RHOB/70-144
B6B9L2_9RHOB/72-146
B6B9S0_9RHOB/70-144
B6BAG8_9RHOB/68-142
B6BAM7_9RHOB/7-78
B6BBU5_9RHOB/71-144
B6BBW2_9RHOB/69-143
B6BBZ5_9RHOB/95-169
B6BC27_9RHOB/69-143
B6BC71_9RHOB/67-141
B6BEK0_9RHOB/67-137
B6BF76_9RHOB/72-146
B6BFJ6_9RHOB/83-157
B6BFW8_9RHOB/67-141
B6BG14_9RHOB/67-143
B6EGR3_ALISL/73-145
B6EH70_ALISL/72-146
B6ENN1_ALISL/77-151
B6ESU8_ALISL/67-141
B6FPM9_9CLOT/65-139
B6G0H9_9CLOT/74-142
B6HZQ4_ECOSE/68-142
B6I3Y0_ECOSE/72-144
B6I8W0_ECOSE/78-152
B6INZ0_RHOCS/72-146
B6IQZ6_RHOCS/84-151
B6IRA9_RHOCS/71-146
B6IRV6_RHOCS/72-146
B6IT23_RHOCS/6-78
B6ITG1_RHOCS/76-150
B6IV28_RHOCS/75-149
B6IWN0_RHOCS/72-145
B6JC44_OLICO/71-144
B6JJQ6_OLICO/81-156
B6QX87_9RHOB/67-137
B6QYQ4_9RHOB/30-100
B6QZM9_9RHOB/71-145
B6R055_9RHOB/69-143
B6R068_9RHOB/6-77
B6R0H0_9RHOB/73-147
B6R1J8_9RHOB/67-137
B6R1Y2_9RHOB/14-87
B6R4B1_9RHOB/79-153
B6R4G7_9RHOB/26-101
B6R551_9RHOB/71-141
B6R6H9_9RHOB/70-144
B6R7D7_9RHOB/70-146
B6R857_9RHOB/68-141
B6R9B3_9RHOB/74-141
B6R9M2_9RHOB/70-144
B6VY58_9BACE/70-142
B6W0Q6_9BACE/72-143
B6W3Y8_9BACE/94-168
B6WVU3_9DELT/71-139
B6XA92_9ENTR/68-142
B6XBV2_9ENTR/78-152
B6XI89_9ENTR/93-165
B6XK43_9ENTR/73-145
B6XSW4_9BIFI/84-154
B6XX49_9BIFI/80-148
B6YQC8_AZOPC/70-142
B6YSR6_THEON/68-138
B6YSS0_THEON/6-76
B6YTQ9_THEON/64-139
B6YTU5_THEON/6-75
B6YU26_THEON/73-144
B6YU68_THEON/70-143
B6YUC0_THEON/71-145
B6YW74_THEON/87-153
B6YWK5_THEON/68-144
B6YXF9_THEON/71-141
B6YXL9_THEON/6-77
B6YY62_9RHOB/72-143
B6ZPX8_ECO57/68-142
B6ZQ82_ECO57/72-144
B6ZU90_ECO57/78-152
B7AD52_9BACE/72-143
B7AL47_9BACE/70-142
B7AQL5_9BACE/67-134
B7AVG0_9BACE/46-120
B7B714_9PORP/73-147
B7BG02_9PORP/74-143
B7BH51_9PORP/70-142
B7CDF9_9FIRM/67-141
B7CFF1_BURPS/69-143
B7CFU2_BURPS/81-155
B7CGT2_BURPS/86-160
B7CIK6_BURPS/72-146
B7CMQ5_BURPS/77-151
B7CNW1_BURPS/115-185
B7CRL8_BURPS/101-175
B7CUS5_BURPS/71-145
B7CUX9_BURPS/65-140
B7CV45_BURPS/69-143
B7CVK4_BURPS/70-144
B7CW59_BURPS/85-159
B7CZ38_BURPS/70-144
B7D099_BURPS/69-143
B7D0B1_BURPS/81-148
B7D0H8_BURPS/160-232
B7DPZ7_9BACL/70-137
B7DRU4_9BACL/69-143
B7GEV1_ANOFW/72-146
B7GVG7_ACIB3/69-143
B7GW84_ACIB3/72-146
B7GX27_ACIB3/67-137
B7GZ09_ACIB3/67-141
B7H172_ACIB3/78-152
B7H199_ACIB3/74-148
B7H1W1_ACIB3/69-143
B7H2F0_ACIB3/70-144
B7H3Q3_ACIB3/73-148
B7H3U4_ACIB3/68-143
B7H449_ACIB3/67-141
B7HAH1_BACC4/71-138
B7HBD8_BACC4/70-144
B7HES1_BACC4/75-147
B7HHB6_BACC4/69-136
B7HK86_BACC7/69-136
B7HTZ0_BACC7/70-144
B7HWW1_BACC7/71-138
B7HXH7_BACC7/75-147
B7I1Q8_ACIB5/70-144
B7I3G7_ACIB5/67-141
B7I4G4_ACIB5/68-143
B7I4M0_ACIB5/67-141
B7I4Y7_ACIB5/73-148
B7I9I8_ACIB5/67-137
B7I9T3_ACIB5/69-143
B7IAI9_ACIB5/74-148
B7IAL5_ACIB5/78-152
B7IBW1_ACIB5/72-146
B7II89_BACC2/75-147
B7IMS1_BACC2/70-144
B7IN55_BACC2/69-136
B7ING4_BACC2/71-138
B7INZ9_BACC2/68-136
B7IP01_BACC2/66-137
B7JC85_ACIF2/76-151
B7JDG0_BACC0/70-144
B7JEB7_BACC0/71-138
B7JF82_BACC0/65-132
B7JFU6_BACC0/69-136
B7JSA8_BACC0/68-140
B7KRD1_METC4/67-137
B7L0Y2_METC4/67-140
B7L684_ECO55/144-218
B7L893_ECO55/72-144
B7LD81_ECO55/78-152
B7LK88_ESCF3/72-144
B7LMD2_ESCF3/68-142
B7LN57_ESCF3/78-152
B7M3U0_ECO8A/119-193
B7M599_ECO8A/72-144
B7M817_ECO8A/78-152
B7MDA6_ECO45/144-218
B7MGG3_ECO45/72-144
B7MHK1_ECO45/78-152
B7MQG3_ECO81/144-218
B7MRV2_ECO81/78-152
B7N2I2_ECO81/72-144
B7N901_ECOLU/68-142
B7NAP0_ECOLU/78-152
B7NF59_ECOLU/72-144
B7NJ47_ECO7I/68-142
B7NM88_ECO7I/78-152
B7NR45_ECO7I/72-144
B7QP45_9RHOB/67-141
B7QPH2_9RHOB/70-144
B7QPH3_9RHOB/70-144
B7QR41_9RHOB/71-145
B7QRW1_9RHOB/73-147
B7QS81_9RHOB/71-141
B7QUQ3_9RHOB/74-148
B7QUR5_9RHOB/68-138
B7QVR4_9RHOB/72-146
B7QW31_9RHOB/7-78
B7QWL5_9RHOB/67-141
B7QXS2_9RHOB/67-141
B7QXT4_9RHOB/69-143
B7QYA2_9RHOB/71-144
B7QYV4_9RHOB/68-142
B7QYX6_9RHOB/73-148
B7QZ95_9RHOB/71-145
B7R0D6_9EURY/6-77
B7R0N6_9EURY/71-141
B7R0Y9_9EURY/72-145
B7R300_9EURY/67-137
B7R303_9EURY/8-78
B7R3C0_9EURY/64-139
B7R3H8_9EURY/6-75
B7R3N1_9EURY/71-145
B7R5P1_9EURY/70-131
B7R6H1_9THEO/16-90
B7RFW7_9RHOB/34-104
B7RGT5_9RHOB/69-143
B7RH68_9RHOB/70-143
B7RHD7_9RHOB/71-144
B7RIC7_9RHOB/72-146
B7RMZ3_9RHOB/72-146
B7RNX2_9RHOB/77-151
B7RP03_9RHOB/69-143
B7RP15_9RHOB/7-78
B7RP96_9RHOB/42-116
B7RP97_9RHOB/70-144
B7RTC2_9GAMM/76-149
B7RYT5_9GAMM/69-142
B7S1R5_9GAMM/69-139
B7S1X3_9GAMM/70-141
B7S1X4_9GAMM/80-150
B7S2H7_9GAMM/69-144
B7S388_9GAMM/67-139
B7UJS0_ECO27/68-142
B7UMK8_ECO27/72-144
B7UMY0_ECO27/78-152
B7V048_PSEA8/69-143
B7V1J6_PSEA8/67-134
B7V591_PSEA8/68-135
B7V5J9_PSEA8/77-151
B7V977_PSEA8/70-144
B7VA21_PSEA8/69-143
B7VA76_PSEA8/71-145
B7VAF6_PSEA8/80-155
B7VH23_VIBSL/78-152
B7VHA8_VIBSL/74-146
B7VHT4_VIBSL/77-150
B7VHX1_VIBSL/68-142
B7VPH9_VIBSL/67-141
B7VPZ5_VIBSL/72-146
B7VQ20_VIBSL/80-154
B7VQE1_VIBSL/67-141
B7VQV5_VIBSL/69-141
B7VRJ2_VIBSL/67-140
B7VS38_VIBSL/69-143
B7VTS9_VIBSL/76-146
B7WSE4_COMTE/73-151
B7WWY2_COMTE/78-152
B7WXP0_COMTE/72-146
B7WYC4_COMTE/71-145
B7WZ86_COMTE/84-156
B7X292_COMTE/69-144
B7X2J1_COMTE/75-149
B7X5C2_COMTE/71-141
B7X5J6_COMTE/67-141
B8CHH2_SHEPW/68-141
B8CHT0_SHEPW/72-147
B8CP87_SHEPW/85-159
B8CT79_SHEPW/73-145
B8CUU4_SHEPW/93-163
B8CZD9_HALOH/67-138
B8D3S6_DESK1/68-138
B8D631_DESK1/12-83
B8DUG7_BIFA0/78-152
B8DVN2_BIFA0/6-77
B8DWV3_BIFA0/83-155
B8E3Y2_SHEB2/66-136
B8E5Z5_SHEB2/73-145
B8E8A0_SHEB2/75-150
B8EET2_SHEB2/78-152
B8EK48_METSB/70-144
B8EP55_METSB/74-149
B8F3V2_HAEPS/76-150
B8F7Y8_HAEPS/77-149
B8FQ99_DESHD/71-145
B8FSM9_DESHD/69-136
B8FTJ8_DESHD/69-143
B8G4U6_CHLAD/6-77
B8G5G5_CHLAD/7-77
B8GHS8_METPE/68-142
B8GKU3_METPE/6-77
B8GZ83_CAUCN/77-152
B8H075_CAUCN/69-143
B8H0I2_CAUCN/79-153
B8H1X3_CAUCN/72-146
B8H2C8_CAUCN/94-165
B8H3Y2_CAUCN/116-189
B8H3Z1_CAUCN/140-214
B8H692_CAUCN/74-148
B8H7B7_ARTCA/70-140
B8H7C0_ARTCA/68-142
B8H8P0_ARTCA/6-77
B8HCB1_ARTCA/83-157
B8HCB3_ARTCA/70-140
B8HE35_ARTCA/75-145
B8HED3_ARTCA/117-188
B8HFP9_ARTCA/70-140
B8HH98_ARTCA/69-139
B8HMT3_CYAP4/77-151
B8I3G8_CLOCE/71-145
B8I4P7_CLOCE/64-138
B8IGZ4_METNO/69-143
B8IH63_METNO/65-140
B8IIF4_METNO/72-145
B8IJ87_METNO/69-143
B8IKL2_METNO/67-137
B8INB1_METNO/68-142
B8IP04_METNO/76-150
B8IQH6_METNO/78-152
B8IRV3_METNO/71-144
B8IRY0_METNO/65-140
B8IT49_METNO/6-77
B8JDN5_ANAD2/6-77
B8K3E4_VIBPA/77-150
B8K441_VIBPA/75-147
B8K576_VIBPA/69-143
B8K8H8_VIBPA/67-141
B8K9N0_VIBPA/69-143
B8K9S5_VIBPA/78-152
B8KBL8_VIBPA/55-127
B8KF05_9GAMM/82-155
B8KHM3_9GAMM/71-145
B8KL49_9GAMM/69-143
B8KLV8_9GAMM/72-147
B8KT50_9GAMM/27-101
B8KUJ9_9GAMM/71-146
B8KY17_9GAMM/74-144
B8KY18_9GAMM/66-140
B8KY44_9GAMM/67-141
B8L1A0_9GAMM/74-148
B8L3L7_9GAMM/79-153
B8L5T2_9GAMM/71-145
B8L6X2_9GAMM/73-147
B8R7U0_9BURK/83-157
B9AF19_METSM/77-147
B9AZG4_9BURK/68-142
B9B0G9_9BURK/72-146
B9B0K8_9BURK/77-151
B9B186_9BURK/69-143
B9B1A2_9BURK/83-157
B9B1G5_9BURK/92-166
B9B330_9BURK/79-146
B9B474_9BURK/72-146
B9B6I8_9BURK/70-144
B9B7J2_9BURK/74-134
B9B888_9BURK/70-144
B9B8C2_9BURK/75-145
B9BAA5_9BURK/75-151
B9BBL6_9BURK/67-140
B9BBZ3_9BURK/88-161
B9BC52_9BURK/69-143
B9BCH4_9BURK/72-146
B9BGB4_9BURK/70-144
B9BH35_9BURK/68-142
B9BIG9_9BURK/72-146
B9BIK8_9BURK/79-153
B9BJV8_9BURK/74-134
B9BL60_9BURK/92-166
B9BL92_9BURK/103-177
B9BLA9_9BURK/69-143
B9BM33_9BURK/70-144
B9BM65_9BURK/75-145
B9BPR7_9BURK/70-144
B9BRB4_9BURK/80-154
B9BSE0_9BURK/87-163
B9BTD9_9BURK/72-146
B9BW00_9BURK/79-146
B9BXC9_9BURK/67-140
B9BZE1_9BURK/70-144
B9C048_9BURK/69-143
B9C087_9BURK/88-161
B9C1B9_9BURK/68-142
B9C2H6_9BURK/72-146
B9C2L6_9BURK/79-153
B9C3W3_9BURK/76-136
B9C564_9BURK/92-166
B9C597_9BURK/103-177
B9C5B4_9BURK/69-143
B9C6M9_9BURK/75-145
B9C6R1_9BURK/70-144
B9CA09_9BURK/70-144
B9CA89_9BURK/72-146
B9CCU5_9BURK/79-146
B9CD60_9BURK/80-154
B9CG78_9BURK/87-163
B9CGN0_9BURK/67-140
B9CIV1_9BURK/70-144
B9CJ71_9BURK/88-161
B9CJB1_9BURK/69-143
B9CVT8_9PAST/76-150
B9DZG1_CLOK1/67-138
B9E0B4_CLOK1/74-146
B9IR71_BACCQ/75-147
B9IRG8_BACCQ/71-138
B9IUV3_BACCQ/69-136
B9J3A6_BACCQ/70-144
B9J5Y7_BACCQ/69-136
B9J757_AGRRK/72-146
B9J7P4_AGRRK/76-143
B9JA14_AGRRK/72-145
B9JA84_AGRRK/71-145
B9JBX1_AGRRK/67-137
B9JC20_AGRRK/68-144
B9JCM7_AGRRK/74-149
B9JD87_AGRRK/30-101
B9JED3_AGRRK/70-144
B9JEL9_AGRRK/69-142
B9JG10_AGRRK/58-132
B9JGI1_AGRRK/68-141
B9JGU2_AGRRK/67-134
B9JHZ6_AGRRK/70-144
B9JHZ7_AGRRK/62-136
B9JI96_AGRRK/50-124
B9JJB6_AGRRK/71-145
B9JK38_AGRRK/69-143
B9JL17_AGRRK/73-147
B9JMI1_AGRRK/74-144
B9JMZ6_AGRRK/69-139
B9JV00_AGRVS/76-150
B9JW38_AGRVS/65-140
B9JXN0_AGRVS/68-141
B9JZ04_AGRVS/72-146
B9JZ82_AGRVS/79-149
B9JZS7_AGRVS/73-145
B9K014_AGRVS/70-144
B9K205_AGRVS/71-145
B9K230_AGRVS/69-143
B9K2A4_AGRVS/67-137
B9K2C8_AGRVS/6-77
B9K2I9_AGRVS/59-133
B9K3W4_AGRVS/70-144
B9K5F3_AGRVS/67-138
B9K5I3_AGRVS/69-143
B9KLR5_RHOSK/69-143
B9KM38_RHOSK/68-142
B9KM39_RHOSK/70-144
B9KMQ5_RHOSK/71-144
B9KMU0_RHOSK/67-137
B9KNA3_RHOSK/6-77
B9KNQ7_RHOSK/78-152
B9KRV5_RHOSK/70-140
B9KS07_RHOSK/72-146
B9KX04_RHOSK/71-145
B9KXB2_RHOSK/80-155
B9L4N6_THERP/70-141
B9L4R7_THERP/7-77
B9LKB3_CHLSY/7-77
B9LL89_CHLSY/6-77
B9LN35_HALLT/69-140
B9LNH4_HALLT/67-141
B9LNX1_HALLT/65-138
B9LSF5_HALLT/63-134
B9LSK1_HALLT/69-139
B9LV10_HALLT/69-140
B9LV89_HALLT/71-141
B9LX50_HALLT/67-141
B9MAV2_ACIET/69-143
B9MCL7_ACIET/74-152
B9MCS3_ACIET/70-140
B9MCU1_ACIET/71-145
B9MD67_ACIET/77-151
B9MGI7_ACIET/84-158
B9MHI5_ACIET/75-149
B9MHS7_ACIET/69-144
B9MJ64_ACIET/70-144
B9MJG4_ACIET/69-139
B9MS59_ANATD/67-141
B9NGP5_POPTR/230-305
B9NIZ0_POPTR/71-141
B9NLF8_9RHOB/63-135
B9NMD2_9RHOB/69-144
B9NMH8_9RHOB/72-146
B9NN17_9RHOB/70-144
B9NN18_9RHOB/68-142
B9NRR3_9RHOB/67-141
B9NSP4_9RHOB/89-163
B9NSU8_9RHOB/90-135
B9NT44_9RHOB/67-137
B9NTH3_9RHOB/67-137
B9NTM6_9RHOB/79-153
B9NUQ0_9RHOB/69-143
B9NWB2_9RHOB/26-100
B9PBZ4_POPTR/72-146
B9PEC4_POPTR/70-135
B9PEV5_POPTR/1-49
B9QRR6_9RHOB/69-143
B9QUX1_9RHOB/71-144
B9QVJ0_9RHOB/68-141
B9QVK7_9RHOB/71-145
B9QX26_9RHOB/67-137
B9QYY1_9RHOB/67-134
B9QZX5_9RHOB/67-140
B9QZX7_9RHOB/71-146
B9R151_9RHOB/1-71
B9R180_9RHOB/80-154
B9R1J9_9RHOB/76-150
B9R1U7_9RHOB/71-145
B9R241_9RHOB/71-145
B9R3C9_9RHOB/67-137
B9R5K6_9RHOB/74-147
B9TBH7_RICCO/69-143
B9TF53_RICCO/73-144
B9TJJ9_RICCO/72-146
B9TPE6_RICCO/1-49
B9Y3F5_9FIRM/66-140
B9YY80_9NEIS/66-134
B9YYI5_9NEIS/65-140
B9YYJ7_9NEIS/73-144
B9YYJ8_9NEIS/72-145
B9YZK2_9NEIS/69-136
B9YZY1_9NEIS/70-144
B9Z226_9NEIS/72-144
B9Z488_9NEIS/76-150
B9Z4I5_9NEIS/67-137
B9Z7F2_9NEIS/77-151
B9Z8W8_9NEIS/69-143
BKDR_PSEAE/70-144
BKDR_PSEPU/70-143
C0A5V7_9BACT/66-140
C0AAK2_9BACT/6-77
C0AST2_9ENTR/1-33
C0AYN2_9ENTR/91-165
C0B1K7_9ENTR/78-152
C0B2Q2_9ENTR/57-131
C0B6E4_9FIRM/80-148
C0BGM5_9BACT/70-144
C0BIL8_9BACT/67-141
C0BJ20_9BACT/76-148
C0BJN5_9BACT/72-143
C0BLE6_9BACT/76-148
C0BMJ4_9BACT/70-138
C0BN63_9BACT/68-142
C0BUW0_9BIFI/94-164
C0BVI2_9BIFI/80-148
C0C5C3_9CLOT/65-138
C0CJF0_9FIRM/72-143
C0CSI6_9FIRM/67-134
C0CXE5_9CLOT/67-134
C0D0D1_9CLOT/72-143
C0D5Y3_9CLOT/67-138
C0DBU3_9CLOT/65-139
C0DVM4_EIKCO/77-152
C0E1E1_9CORY/67-141
C0EGM4_9CLOT/72-143
C0EHH9_9CLOT/94-168
C0EN04_NEIFL/78-152
C0ENU2_NEIFL/72-145
C0EPW3_NEIFL/69-143
C0ETW7_9FIRM/67-134
C0EUP8_9FIRM/75-149
C0FUI8_9FIRM/65-139
C0G3N1_9RHIZ/28-99
C0G5X3_9RHIZ/67-140
C0G7C6_9RHIZ/73-147
C0G7J2_9RHIZ/71-145
C0G875_9RHIZ/83-156
C0GAN7_9RHIZ/82-152
C0GAQ5_9RHIZ/70-144
C0GAT4_9RHIZ/117-187
C0GBG6_9RHIZ/78-148
C0GBP4_9RHIZ/81-155
C0GBU1_9RHIZ/71-145
C0GG51_9FIRM/74-145
C0LZM6_VIBAL/76-146
C0N6S4_9GAMM/75-150
C0PXS6_SALPC/78-152
C0PXW8_SALPC/69-143
C0Q2P3_SALPC/72-144
C0QAL5_DESAH/65-139
C0QDR1_DESAH/277-351
C0QGU7_DESAH/67-138
C0QM07_DESAH/71-144
C0QUM4_PERMH/29-100
C0RED8_BRUMB/73-147
C0REK5_BRUMB/70-144
C0REU3_BRUMB/71-144
C0RGG3_BRUMB/6-77
C0RIK1_BRUMB/67-140
C0RLE9_BRUMB/75-145
C0RLN0_BRUMB/76-150
C0RLS5_BRUMB/71-145
C0RM47_BRUMB/67-137
C0RM66_BRUMB/70-144
C0RM96_BRUMB/69-139
C0VIU9_9GAMM/70-144
C0VJB8_9GAMM/67-137
C0VL27_9GAMM/67-141
C0VLP1_9GAMM/72-146
C0VLX8_9GAMM/92-166
C0VPB7_9GAMM/73-148
C0VPG8_9GAMM/68-143
C0VXD7_9CORY/66-136
C0WNC6_LACBU/67-134
C0WPD1_LACBU/68-135
C0WUX4_LACBU/68-135
C0WYY7_LACFE/73-141
C0XJK8_LACHI/67-134
C0XVE6_BURPS/72-146
C0XVX6_BURPS/69-143
C0XWE1_BURPS/70-144
C0XX27_BURPS/67-139
C0XZ31_BURPS/62-136
C0Y152_BURPS/81-155
C0Y357_BURPS/101-175
C0Y4L5_BURPS/70-144
C0Y7V6_BURPS/115-185
C0Y9E2_BURPS/69-143
C0Y9Q0_BURPS/77-151
C0YBG1_BURPS/86-160
C0YBL4_BURPS/71-145
C0YBT7_BURPS/65-140
C0YGK1_BURPS/69-143
C0YGL4_BURPS/81-148
C0YZ38_LACRE/67-135
C0Z6D0_BREBN/70-145
C0Z7C2_BREBN/65-141
C0ZC53_BREBN/69-140
C0ZI61_BREBN/67-139
C0ZIX3_BREBN/64-132
C0ZJU5_BREBN/68-135
C0ZK74_BREBN/77-148
C0ZM84_RHOE4/84-155
C0ZMX7_RHOE4/75-147
C0ZQA6_RHOE4/91-165
C0ZQK0_RHOE4/69-139
C0ZSI2_RHOE4/85-158
C0ZTQ0_RHOE4/218-287
C0ZU93_RHOE4/267-333
C0ZU93_RHOE4/95-163
C0ZVK1_RHOE4/108-179
C0ZWT2_RHOE4/80-150
C0ZY47_RHOE4/75-146
C1A062_RHOE4/256-325
C1A062_RHOE4/83-154
C1A115_RHOE4/6-77
C1A261_RHOE4/73-146
C1A292_RHOE4/70-140
C1A6F3_GEMAT/6-77
C1AA04_GEMAT/84-158
C1ADM4_GEMAT/82-156
C1AEM0_GEMAT/67-137
C1AFP2_MYCBT/98-172
C1AH65_MYCBT/71-141
C1AQP4_MYCBT/70-141
C1ATH3_RHOOB/69-140
C1AU94_RHOOB/6-77
C1AV90_RHOOB/72-143
C1AWG8_RHOOB/73-143
C1AX70_RHOOB/70-140
C1AZ32_RHOOB/70-144
C1B053_RHOOB/71-144
C1B191_RHOOB/80-150
C1B2P0_RHOOB/5-69
C1B2T1_RHOOB/66-136
C1B434_RHOOB/251-323
C1B434_RHOOB/84-155
C1B4W6_RHOOB/91-165
C1B588_RHOOB/72-143
C1B5N4_RHOOB/74-145
C1B5P1_RHOOB/69-141
C1B657_RHOOB/76-149
C1B6H9_RHOOB/70-140
C1B858_RHOOB/70-140
C1B8Q1_RHOOB/68-139
C1B8V2_RHOOB/71-142
C1BAD4_RHOOB/71-142
C1CX73_DEIDV/72-146
C1CZ96_DEIDV/75-142
C1D085_DEIDV/6-77
C1D1Q4_DEIDV/74-142
C1D3D2_DEIDV/66-142
C1D8Q4_LARHH/76-150
C1DDF7_LARHH/72-146
C1DIT3_AZOVD/67-141
C1DJZ9_AZOVD/77-151
C1DNL2_AZOVD/70-145
C1DWL6_SULAA/28-98
C1EKY4_BACC3/65-132
C1EM71_BACC3/69-136
C1EX65_BACC3/70-144
C1EY00_BACC3/66-134
C1EYT8_BACC3/75-147
C1FSZ8_CLOBJ/74-146
C1HFP2_9ESCH/96-170
C1HH07_9ESCH/97-171
C1HT20_9ESCH/72-144
C1HYN7_NEIGO/69-144
C1HZC9_NEIGO/99-172
C1I6R6_9CLOT/64-139
C1IA56_9CLOT/75-147
C1M860_9ENTR/70-144
C1M9H5_9ENTR/78-152
C1ME60_9ENTR/72-144
C1MEV7_9ENTR/23-101
C1NG66_9ESCH/72-144
C1P7Q1_BACCO/78-149
C1P8Z6_BACCO/67-134
C1PAP6_BACCO/28-98
C1PH97_STAAU/66-135
C2C5B3_VIBCH/73-145
C2C7T2_VIBCH/69-143
C2C9I4_VIBCH/67-141
C2CC80_VIBCH/69-143
C2CDG1_VIBCH/78-152
C2CZG8_LACBR/67-134
C2D0N3_LACBR/68-135
C2DK03_ECOLX/72-144
C2DKI2_ECOLX/95-169
C2DL33_ECOLX/96-170
C2EUN7_9LACO/67-135
C2FU39_9SPHI/74-148
C2FUV5_9SPHI/87-146
C2FZM5_9SPHI/71-144
C2G023_9SPHI/76-148
C2G120_9SPHI/71-145
C2G2D2_9SPHI/70-141
C2GE63_9CORY/66-136
C2GRV5_LACRE/67-135
C2GY26_BIFLI/70-140
C2HSM6_VIBCH/67-141
C2HT17_VIBCH/73-145
C2HT95_VIBCH/78-152
C2HWN3_VIBCH/69-143
C2HZ34_VIBCH/69-143
C2I1Y8_VIBCH/73-145
C2I2L9_VIBCH/78-152
C2I311_VIBCH/95-169
C2I3I9_VIBCH/67-141
C2I8Y4_VIBCH/69-143
C2IEI5_VIBCH/73-145
C2IFT1_VIBCH/69-143
C2IH94_VIBCH/69-143
C2IL79_VIBCH/67-141
C2ILQ7_VIBCH/78-152
C2ITA7_VIBCH/69-143
C2IUU7_VIBCH/78-152
C2IVT0_VIBCH/67-141
C2IW27_VIBCH/69-143
C2IX56_VIBCH/73-145
C2J4U4_VIBCH/78-152
C2J755_VIBCH/69-143
C2J9F4_VIBCH/69-143
C2JAR1_VIBCH/69-143
C2JGW7_VIBCH/78-152
C2JHE6_VIBCH/67-141
C2JI10_VIBCH/73-145
C2L0H8_9FIRM/65-139
C2LEA5_PROMI/73-145
C2LGL4_PROMI/71-145
C2LJK9_PROMI/78-152
C2LN87_PROMI/68-142
C2M5U9_CAPGI/70-144
C2M836_CAPGI/73-144
C2MGP5_BACCE/75-147
C2MI30_BACCE/69-136
C2MLY9_BACCE/66-134
C2MMQ5_BACCE/71-138
C2MSI9_BACCE/70-144
C2MWR1_BACCE/75-147
C2MY55_BACCE/69-136
C2N3C9_BACCE/65-132
C2N8B7_BACCE/73-147
C2NA38_BACCE/63-140
C2ND90_BACCE/75-147
C2NEX2_BACCE/69-136
C2NIW8_BACCE/66-134
C2NK28_BACCE/65-132
C2NPN4_BACCE/73-147
C2NUQ9_BACCE/90-162
C2NW63_BACCE/69-136
C2NZT7_BACCE/56-134
C2P0G8_BACCE/65-132
C2P122_BACCE/65-132
C2P4H8_BACCE/63-140
C2P5K4_BACCE/70-144
C2PAV0_BACCE/75-147
C2PC84_BACCE/69-136
C2PH52_BACCE/71-138
C2PM23_BACCE/73-147
C2PMK2_BACCE/70-140
C2PRS4_BACCE/90-162
C2PT99_BACCE/69-136
C2PXM4_BACCE/71-138
C2Q2L5_BACCE/73-147
C2Q340_BACCE/70-140
C2Q7V3_BACCE/90-162
C2Q9A2_BACCE/69-136
C2QJ15_BACCE/73-147
C2QJI2_BACCE/88-156
C2QJI3_BACCE/67-140
C2QNX1_BACCE/75-147
C2QQA8_BACCE/69-136
C2QV94_BACCE/71-138
C2QVG9_BACCE/65-132
C2R030_BACCE/73-147
C2R406_BACCE/90-162
C2R5E1_BACCE/90-157
C2RAC7_BACCE/71-138
C2RF19_BACCE/70-144
C2RIY8_BACCE/90-162
C2RKE1_BACCE/69-136
C2RQ64_BACCE/71-138
C2RUW3_BACCE/73-147
C2RZJ8_BACCE/75-147
C2S104_BACCE/69-136
C2S5P9_BACCE/71-138
C2SAQ7_BACCE/70-144
C2SFX5_BACCE/75-147
C2SHA6_BACCE/69-136
C2SM88_BACCE/71-138
C2SRY7_BACCE/73-147
C2SSG3_BACCE/70-140
C2SWT1_BACCE/75-147
C2SY93_BACCE/69-136
C2T2Z3_BACCE/71-138
C2T355_BACCE/65-132
C2T7S6_BACCE/70-144
C2TCB2_BACCE/75-147
C2TDU4_BACCE/69-136
C2TIN3_BACCE/71-138
C2TIW4_BACCE/65-132
C2TNI3_BACCE/70-144
C2TT78_BACCE/90-162
C2TUL1_BACCE/69-136
C2TZL0_BACCE/71-138
C2U4C0_BACCE/70-144
C2U4S6_BACCE/20-85
C2U4Z7_BACCE/85-153
C2U4Z9_BACCE/70-140
C2U9S4_BACCE/90-162
C2UB64_BACCE/69-136
C2UFY1_BACCE/71-138
C2UG32_BACCE/65-132
C2UKS6_BACCE/70-144
C2UP02_BACCE/60-108
C2URC0_BACCE/90-162
C2USN5_BACCE/69-136
C2UXC5_BACCE/71-138
C2V2B5_BACCE/70-144
C2V2T6_BACCE/85-153
C2V2U2_BACCE/70-140
C2V574_BACCE/32-97
C2V7R2_BACCE/90-162
C2V933_BACCE/69-136
C2VDY4_BACCE/71-138
C2VIP7_BACCE/73-147
C2VJ71_BACCE/85-153
C2VJ73_BACCE/70-140
C2VKN6_BACCE/20-85
C2VPH5_BACCE/75-147
C2VR13_BACCE/69-136
C2VVT0_BACCE/71-138
C2W0S2_BACCE/69-143
C2W4I5_BACCE/75-147
C2W4V4_BACCE/65-132
C2W5N5_BACCE/69-136
C2WDP6_BACCE/70-144
C2WID8_BACCE/90-162
C2WJR5_BACCE/69-136
C2WPC0_BACCE/65-132
C2WPK4_BACCE/65-132
C2WUH6_BACCE/73-147
C2WWZ5_BACCE/71-138
C2WYT1_BACCE/90-162
C2WZ42_BACCE/69-136
C2X0J5_BACCE/71-138
C2X3L6_BACCE/70-144
C2X4N6_BACCE/20-85
C2X7N9_BACCE/90-162
C2X943_BACCE/69-136
C2XDF0_BACCE/65-132
C2XDP6_BACCE/71-138
C2XIH6_BACCE/70-144
C2XL54_BACCE/63-140
C2XLM5_BACCE/65-132
C2XPW8_BACCE/75-147
C2XRA0_BACCE/69-136
C2XVB9_BACCE/55-134
C2XW06_BACCE/71-138
C2Y0Z9_BACCE/70-144
C2Y1H4_BACCE/74-140
C2Y3U7_BACCE/65-132
C2Y6L2_BACCE/75-147
C2Y841_BACCE/69-136
C2YCI2_BACCE/71-138
C2YCM7_BACCE/65-132
C2YH77_BACCE/73-147
C2YMJ3_BACCE/75-147
C2YNY2_BACCE/69-136
C2YRA5_BACCE/66-132
C2YYB2_BACCE/73-147
C2YYT8_BACCE/88-156
C2YYT9_BACCE/70-140
C2Z3R2_BACCE/75-147
C2Z569_BACCE/90-157
C2Z948_BACCE/56-134
C2ZA44_BACCE/57-124
C2ZEK0_BACCE/70-144
C2ZF25_BACCE/70-140
C2ZK97_BACCE/75-147
C2ZLT4_BACCE/69-136
C2ZQS0_BACCE/56-134
C2ZRL9_BACCE/65-132
C2ZW58_BACCE/70-144
C3A1V9_BACMY/90-162
C3A3B8_BACMY/69-136
C3A7W4_BACMY/71-138
C3ACK2_BACMY/73-147
C3AD34_BACMY/68-136
C3AD36_BACMY/70-140
C3AHY8_BACMY/75-147
C3AJB0_BACMY/69-136
C3AM73_BACMY/66-134
C3ASA5_BACMY/70-144
C3AUS6_BACMY/98-164
C3AZU8_BACMY/75-147
C3B164_BACMY/69-136
C3B4F7_BACMY/66-134
C3B9U1_BACMY/70-144
C3BDE5_BACMY/98-164
C3BGD3_9BACI/68-140
C3BHT8_9BACI/69-136
C3BRQ0_9BACI/70-144
C3BUA6_9BACI/68-134
C3BUP3_9BACI/98-164
C3BY64_BACTU/75-147
C3BZF1_BACTU/69-136
C3C4H1_BACTU/71-138
C3C4P1_BACTU/65-132
C3C9Q3_BACTU/70-144
C3CEP8_BACTU/90-162
C3CG30_BACTU/90-157
C3CJI3_BACTU/65-131
C3CKS1_BACTU/71-138
C3CQW6_BACTU/73-147
C3CRJ8_BACTU/68-136
C3CXI1_BACTU/90-162
C3CYY5_BACTU/90-157
C3D2I3_BACTU/65-131
C3D3S5_BACTU/71-138
C3D8W0_BACTU/73-147
C3D9E3_BACTU/68-136
C3DC01_BACTU/61-132
C3DFS5_BACTS/90-162
C3DH49_BACTS/69-136
C3DS26_BACTS/73-147
C3DVP5_BACTS/68-136
C3DVP7_BACTS/70-140
C3DZF1_BACTU/90-162
C3E0V2_BACTU/69-136
C3E5H6_BACTU/71-138
C3EA99_BACTU/70-144
C3EGJ9_BACTK/90-162
C3EI46_BACTK/69-136
C3EMH9_BACTK/65-132
C3EMN9_BACTK/71-138
C3ESD1_BACTK/70-144
C3EXJ4_BACTU/75-147
C3EYX1_BACTU/69-136
C3F3Q9_BACTU/71-138
C3F3Z4_BACTU/65-132
C3F8V8_BACTU/70-144
C3FG47_BACTB/90-162
C3FHG8_BACTB/90-157
C3FJU1_BACTB/61-132
C3FL01_BACTB/65-131
C3FM71_BACTB/71-138
C3FS91_BACTB/70-144
C3FSS4_BACTB/68-136
C3FYV6_BACTU/75-147
C3G089_BACTU/69-136
C3G511_BACTU/65-132
C3G5A6_BACTU/71-138
C3G9W5_BACTU/73-147
C3GEQ7_BACTU/75-147
C3GG37_BACTU/69-136
C3GL08_BACTU/71-138
C3GL92_BACTU/65-132
C3GQR6_BACTU/70-144
C3GWY3_BACTU/75-147
C3GYB6_BACTU/69-136
C3H810_BACTU/70-144
C3H8I8_BACTU/68-136
C3HAD4_BACTU/65-132
C3HAQ6_BACTU/63-140
C3HE98_BACTU/90-162
C3HFR3_BACTU/69-136
C3HKL7_BACTU/71-138
C3HKV2_BACTU/65-132
C3HQI4_BACTU/70-144
C3HWA0_BACTU/90-162
C3HXQ1_BACTU/69-136
C3I2X0_BACTU/71-138
C3I7Z2_BACTU/70-144
C3I7Z7_BACTU/68-136
C3I800_BACTU/70-140
C3IFA9_BACTU/90-162
C3IGS3_BACTU/69-136
C3ILB9_BACTU/71-138
C3IR26_BACTU/70-144
C3IRK5_BACTU/68-136
C3IRK7_BACTU/70-140
C3JCB7_9PORP/69-141
C3JE43_RHOER/75-147
C3JF60_RHOER/69-139
C3JGB7_RHOER/80-150
C3JHV7_RHOER/70-140
C3JHY8_RHOER/73-146
C3JJ90_RHOER/6-77
C3JL66_RHOER/88-159
C3JM01_RHOER/240-309
C3JM01_RHOER/69-140
C3JMX1_RHOER/218-287
C3JND1_RHOER/85-158
C3JQ08_RHOER/76-147
C3JQP9_RHOER/67-141
C3JQQ8_RHOER/250-319
C3JQQ8_RHOER/77-148
C3JUY8_RHOER/91-165
C3JYV8_PSEFS/70-144
C3JYW6_PSEFS/83-147
C3JZA2_PSEFS/73-147
C3JZG1_PSEFS/77-150
C3JZK2_PSEFS/71-145
C3K1Z6_PSEFS/69-143
C3K2I2_PSEFS/67-134
C3K2J5_PSEFS/70-145
C3K343_PSEFS/82-152
C3K3V6_PSEFS/71-145
C3K459_PSEFS/77-151
C3K895_PSEFS/76-143
C3K9G8_PSEFS/71-145
C3KBC1_PSEFS/68-135
C3KD29_PSEFS/76-150
C3KKN7_RHISN/69-139
C3KLP8_RHISN/79-149
C3KMS9_RHISN/84-154
C3KN24_RHISN/101-172
C3KN24_RHISN/263-332
C3KNE8_RHISN/97-171
C3KPX8_RHISN/69-143
C3KPX9_RHISN/70-144
C3KPZ9_RHISN/73-143
C3KQ04_RHISN/89-163
C3KQ62_RHISN/71-145
C3KR18_RHISN/69-143
C3KR91_RHISN/73-147
C3KR96_RHISN/72-143
C3KYV4_CLOB6/69-136
C3L0S6_CLOB6/74-146
C3LAI7_BACAC/69-136
C3LC35_BACAC/69-143
C3LCH6_BACAC/65-132
C3LDJ2_BACAC/71-138
C3LE86_BACAC/75-147
C3LN36_VIBCM/67-141
C3LNK8_VIBCM/78-152
C3LPR3_VIBCM/73-145
C3LTV9_VIBCM/95-169
C3LWY0_VIBCM/69-143
C3M8P5_RHISN/70-144
C3M932_RHISN/70-144
C3M9P1_RHISN/67-137
C3M9R8_RHISN/69-139
C3MCI4_RHISN/70-144
C3MCS1_RHISN/72-146
C3MCW3_RHISN/68-135
C3MD14_RHISN/73-147
C3MDH2_RHISN/65-140
C3MDU5_RHISN/112-186
C3ME78_RHISN/68-141
C3MEC5_RHISN/77-151
C3MEU9_RHISN/86-158
C3MEV6_RHISN/119-193
C3MFS2_RHISN/6-77
C3MHY1_RHISN/70-144
C3MJ48_SULIL/62-140
C3MK32_SULIL/74-144
C3MK83_SULIL/9-77
C3MKY4_SULIL/74-145
C3MQH5_SULIL/81-151
C3MRH2_SULIL/6-77
C3MU01_SULIM/74-144
C3MU52_SULIM/9-77
C3MUI8_SULIM/74-145
C3MW53_SULIM/81-151
C3MY68_SULIM/6-77
C3MYU0_SULIM/62-140
C3MZJ7_SULIA/6-77
C3MZY7_SULIA/62-140
C3N0L3_SULIA/74-144
C3N140_SULIA/9-77
C3N1V1_SULIA/74-145
C3N696_SULIA/81-151
C3N7L9_SULIY/6-77
C3N870_SULIY/62-140
C3N8K1_SULIY/74-144
C3N930_SULIY/9-77
C3N9X2_SULIY/74-145
C3NEQ3_SULIY/81-151
C3NF42_SULIN/62-140
C3NFV4_SULIN/6-77
C3NGZ1_SULIN/81-151
C3NM39_SULIN/74-145
C3NM69_SULIN/74-144
C3NMC3_SULIN/9-77
C3NPB5_VIBCJ/78-152
C3NPX1_VIBCJ/67-141
C3NRV0_VIBCJ/69-143
C3NTS5_VIBCJ/73-145
C3NYQ0_VIBCJ/69-143
C3P109_BACAA/71-138
C3P1K5_BACAA/75-147
C3P205_BACAA/65-132
C3P4H8_BACAA/69-136
C3PDD6_BACAA/69-143
C3PYZ3_9BACE/20-94
C3Q3P5_9BACE/70-142
C3Q5Q4_9BACE/72-143
C3QAE6_9BACE/70-142
C3QI17_9BACE/72-143
C3QK65_9BACE/73-147
C3QRT1_9BACE/70-142
C3QWY5_9BACE/72-143
C3R2M7_9BACE/73-147
C3R590_9BACE/73-147
C3RCN5_9BACE/70-142
C3REK3_9BACE/72-143
C3RMG5_9FIRM/66-140
C3SL52_ECOLX/72-144
C3TGK7_ECOLX/78-152
C3TLN2_ECOLX/97-171
C3X2K8_OXAFO/69-141
C3X2L0_OXAFO/69-143
C3X3H0_OXAFO/70-144
C3X8Y1_OXAFO/70-144
C4ANL1_BURMA/81-155
C4APD6_BURMA/71-145
C4APU2_BURMA/69-143
C4AQP3_BURMA/69-143
C4AQR3_BURMA/70-144
C4ARF9_BURMA/77-151
C4AS55_BURMA/115-185
C4ATI0_BURMA/86-160
C4AYF0_BURMA/86-158
C4AZF9_BURMA/70-144
C4B2Q8_BURMA/101-175
C4B2Y0_BURMA/72-146
C4B442_BURMA/108-183
C4EYU8_HAEIF/70-144
C4EZT2_HAEIF/70-142
C4F120_HAEIF/75-149
C4F568_HAEIF/70-144
C4F6Y0_HAEIF/75-149
C4F7A6_HAEIF/70-142
C4FJY2_9AQUI/27-97
C4FXE6_9FIRM/67-141
C4G442_ABIDE/71-145
C4GDY5_9FIRM/68-142
C4GIG5_9NEIS/71-146
C4GZH3_YERPE/73-145
C4H3T3_YERPE/78-152
C4H4F0_YERPE/67-134
C4H955_YERPE/68-142
C4HDV5_YERPE/78-152
C4HGA6_YERPE/73-145
C4HLE9_YERPE/68-142
C4HMR1_YERPE/67-134
C4HU01_YERPE/67-134
C4HXW4_YERPE/78-152
C4HYP0_YERPE/68-142
C4I0I6_YERPE/73-145
C4I266_BURPS/81-155
C4I2L2_BURPS/69-143
C4I4C4_BURPS/86-160
C4I6P6_BURPS/70-144
C4I817_BURPS/101-175
C4IAR1_BURPS/121-195
C4IHT9_CLOBU/75-147
C4IJM6_CLOBU/64-138
C4IJW1_CLOBU/67-138
C4IL24_CLOBU/67-134
C4IP02_BRUAB/28-99
C4IQE4_BRUAB/67-140
C4IR78_BRUAB/71-145
C4ISH7_BRUAB/73-147
C4ISP4_BRUAB/83-156
C4IUS1_BRUAB/117-187
C4IUU8_BRUAB/70-144
C4IUW8_BRUAB/82-152
C4IV79_BRUAB/71-145
C4IVC3_BRUAB/81-155
C4IVK2_BRUAB/16-86
C4K965_THASP/68-144
C4KHR0_SULIK/81-151
C4KIS7_SULIK/6-77
C4KJ28_SULIK/62-140
C4KK56_SULIK/74-144
C4KKA7_SULIK/9-77
C4KL28_SULIK/74-145
C4KMH1_BURPS/115-185
C4KN62_BURPS/81-148
C4KNK9_BURPS/69-143
C4KRN0_BURPS/72-146
C4KS49_BURPS/77-151
C4KUT3_BURPS/65-140
C4KUY7_BURPS/71-145
C4KXD7_BURPS/110-182
C4KXH6_BURPS/69-143
C4KYC7_BURPS/70-144
C4L1N0_EXISA/65-132
C4L4T8_EXISA/69-143
C4L941_TOLAT/77-151
C4LA45_TOLAT/69-144
C4LF74_TOLAT/70-143
C4LF97_TOLAT/67-141
C4RBE6_9ACTO/67-137
C4RC45_9ACTO/6-76
C4RDT1_9ACTO/88-159
C4RDZ1_9ACTO/74-146
C4RHF1_9ACTO/69-140
C4RJ23_9ACTO/68-139
C4RJW4_9ACTO/67-138
C4RKK1_9ACTO/80-154
C4RLP6_9ACTO/6-77
C4RPG3_9ACTO/119-172
C4RQ02_9ACTO/95-165
C4RXE1_YERBE/73-145
C4RZA4_YERBE/70-144
C4RZH4_YERBE/72-146
C4S1V8_YERBE/78-152
C4S3R0_YERBE/73-143
C4S4J2_YERBE/67-134
C4S7Q0_YERMO/68-142
C4S830_YERMO/67-134
C4S8K5_YERMO/78-152
C4SAD6_YERMO/73-141
C4SAL1_YERMO/1-33
C4SED1_YERMO/73-145
C4SKP8_YERFR/72-146
C4SMA7_YERFR/77-149
C4SMQ2_YERFR/68-142
C4SNG2_YERFR/67-134
C4SVL0_YERFR/67-136
C4SVX7_YERFR/78-152
C4SX12_YERIN/68-142
C4SZ63_YERIN/73-144
C4SZT5_YERIN/78-152
C4T0Z3_YERIN/72-146
C4T760_YERIN/1-64
C4T7I7_YERIN/73-145
C4TV01_YERKR/73-142
C4TX02_YERKR/78-152
C4TZY0_YERKR/14-81
C4U176_YERKR/72-146
C4U1B8_YERKR/57-131
C4U230_YERKR/73-145
C4U5M5_YERAL/78-152
C4U756_YERAL/67-134
C4UAB5_YERAL/71-145
C4UB45_YERAL/73-145
C4UF56_YERRU/78-152
C4UGP6_YERRU/73-145
C4UHH1_YERRU/68-142
C4UPF5_YERRO/73-135
C4UQS8_YERRO/78-152
C4USC4_YERRO/73-145
C4UUA1_YERRO/57-131
C4UWA6_YERRO/61-134
C4UYH2_YERRO/72-146
C4WDU6_STAWA/66-134
C4WFC0_9RHIZ/79-153
C4WFJ0_9RHIZ/94-168
C4WG74_9RHIZ/82-152
C4WG98_9RHIZ/70-144
C4WGD0_9RHIZ/109-179
C4WGH9_9RHIZ/25-96
C4WH91_9RHIZ/65-140
C4WHB9_9RHIZ/83-156
C4WIQ7_9RHIZ/149-223
C4WLT0_9RHIZ/75-145
C4WMK2_9RHIZ/110-184
C4WPH1_9RHIZ/73-146
C4WPJ5_9RHIZ/69-138
C4WYL1_KLEPN/72-144
C4X4K6_KLEPN/68-142
C4X659_KLEPN/78-152
C4X697_KLEPN/69-143
C4X7L2_KLEPN/70-144
C4X9X8_KLEPN/70-138
C4XDK6_KLEPN/89-163
C4XQY1_DESMR/70-139
C4Z0W5_EUBE2/67-134
C4Z423_EUBE2/65-139
C4ZHC7_EUBR3/65-132
C4ZI95_EUBR3/65-139
C4ZKU2_THASP/72-146
C4ZL30_THASP/74-149
C4ZLG0_THASP/67-141
C4ZMU6_THASP/67-137
C4ZNE9_THASP/69-143
C4ZQ15_ECOBW/78-152
C4ZTK4_ECOBW/68-142
C4ZZ21_ECOBW/72-144
C5A1J9_THEGJ/86-152
C5A1Y0_THEGJ/64-139
C5A228_THEGJ/69-139
C5A232_THEGJ/8-78
C5A307_THEGJ/6-75
C5A357_THEGJ/101-175
C5A407_THEGJ/72-145
C5A567_THEGJ/6-77
C5A5I2_THEGJ/89-159
C5A5R1_THEGJ/73-138
C5A850_BURGB/70-144
C5A8Y1_BURGB/80-154
C5A905_BURGB/87-158
C5ACA8_BURGB/72-146
C5ACQ2_BURGB/77-151
C5ADF9_BURGB/65-140
C5AG20_BURGB/75-145
C5AHQ0_BURGB/72-146
C5AHS9_BURGB/68-141
C5AIK4_BURGB/88-162
C5AIR6_BURGB/77-151
C5AIT2_BURGB/70-144
C5AK48_BURGB/76-150
C5ALF0_BURGB/70-144
C5AM19_BURGB/70-144
C5AN77_BURGB/68-141
C5APY9_METEA/67-140
C5AVR4_METEA/67-137
C5BCK6_EDWI9/68-142
C5BDG1_EDWI9/73-145
C5BE94_EDWI9/78-152
C5BK96_TERTT/70-144
C5BN90_TERTT/73-146
C5BQI8_TERTT/74-149
C5BWA7_BEUC1/248-315
C5BWA7_BEUC1/73-144
C5C2X7_BEUC1/73-144
C5C4H3_BEUC1/70-140
C5C5G0_BEUC1/6-77
C5C6X6_MICLC/73-147
C5C866_MICLC/68-138
C5CCA3_MICLC/6-77
C5CCR3_MICLC/72-143
C5CMB1_VARPS/70-148
C5CN53_VARPS/72-146
C5CNN5_VARPS/76-150
C5CQC8_VARPS/86-160
C5CR48_VARPS/69-144
C5CR76_VARPS/69-143
C5CTJ8_VARPS/69-136
C5CVS7_VARPS/70-144
C5CWD7_VARPS/62-136
C5CWL4_VARPS/73-140
C5CZ67_VARPS/73-147
C5D050_VARPS/74-148
C5D1B5_VARPS/71-141
C5D704_GEOSW/71-145
C5E972_BIFLI/70-140
C5EHK6_9FIRM/67-134
C5EPS9_9FIRM/67-138
C5EVY8_9FIRM/65-139
C5N873_BURMA/115-185
C5NA61_BURMA/69-143
C5NAK7_BURMA/77-151
C5NB65_BURMA/101-175
C5NBN4_BURMA/69-143
C5NEB9_BURMA/88-162
C5NED8_BURMA/69-143
C5NF75_BURMA/160-232
C5NH30_BURMA/70-144
C5NKG9_BURMA/72-146
C5NKY1_BURMA/108-183
C5QBA5_STAEP/65-134
C5QZC8_STAEP/65-134
C5S0J2_9PAST/67-141
C5S211_9PAST/76-150
C5S4W7_9PAST/76-148
C5SZZ7_ACIDE/76-150
C5T330_ACIDE/67-141
C5T3K1_ACIDE/41-112
C5T8N4_ACIDE/69-144
C5T8W4_ACIDE/19-89
C5T9H2_ACIDE/73-147
C5TAG5_ACIDE/73-151
C5TBI0_ACIDE/70-140
C5TDK2_ZYMMO/73-146
C5TDS9_ZYMMO/71-144
C5TF46_ZYMMO/68-147
C5TFI4_ZYMMO/67-141
C5TGD9_ZYMMO/73-147
C5TL13_NEIFL/72-145
C5TM79_NEIFL/78-152
C5URE5_CLOBO/75-147
C5UZ08_CLOBO/64-138
C5VQK1_CLOBO/64-139
C5VRK0_CLOBO/74-146
C5W0N7_ECOBB/68-142
C5W2A8_ECOBB/78-152
C5WAY5_ECOBB/72-144
C5ZA86_BURPS/72-146
C5ZCR7_BURPS/78-153
C5ZDC4_BURPS/71-145
C5ZEN4_BURPS/160-232
C5ZF75_BURPS/69-143
C5ZG21_BURPS/70-144
C5ZH61_BURPS/115-185
C5ZI95_BURPS/81-148
C5ZIA8_BURPS/69-143
C5ZKW3_BURPS/77-151
C5ZPG1_BURPS/85-159
C5ZQC1_BURPS/69-143
C5ZT89_BURPS/101-175
C5ZTH4_BURPS/81-155
C5ZUA3_BURPS/69-143
C5ZUM0_BURPS/70-144
C5ZZS8_THESM/79-153
C6A1M0_THESM/65-139
C6A1Y2_THESM/48-114
C6A247_THESM/76-146
C6A2D1_THESM/87-153
C6A2Y9_THESM/6-77
C6A347_THESM/73-143
C6A3A6_THESM/1-68
C6A3V0_THESM/72-145
C6A4D1_THESM/6-76
C6A4D5_THESM/72-142
C6A686_BIFLB/6-77
C6A7W0_BIFLB/74-148
C6A9L5_BIFLB/83-155
C6ADX4_BARGA/67-140
C6AFQ6_BIFAS/83-155
C6AGU4_BIFAS/6-77
C6AIG8_BIFAS/74-148
C6AKT0_AGGAN/70-142
C6AL29_AGGAN/109-183
C6AL52_AGGAN/74-146
C6ANF7_AGGAN/70-144
C6ARJ6_RHILS/68-141
C6ASJ3_RHILS/92-166
C6ATB3_RHILS/70-144
C6AVI8_RHILS/70-144
C6AVI9_RHILS/71-145
C6AW59_RHILS/70-144
C6AX58_RHILS/70-146
C6AY09_RHILS/70-140
C6AZ49_RHILS/6-77
C6B0U1_RHILS/67-140
C6B290_RHILS/77-144
C6B2V9_RHILS/72-145
C6B3E3_RHILS/74-140
C6B3F0_RHILS/84-154
C6B3H3_RHILS/65-142
C6B4J6_RHILS/70-144
C6B4K3_RHILS/74-150
C6B4S7_RHILS/77-151
C6B558_RHILS/69-143
C6B5T2_RHILS/69-143
C6BAN9_RHILS/70-144
C6BEB8_RALP1/69-143
C6BEY2_RALP1/77-151
C6BGF9_RALP1/72-151
C6BHB6_RALP1/70-144
C6BJ54_RALP1/67-140
C6BJ56_RALP1/89-163
C6BNJ1_RALP1/70-137
C6BNJ2_RALP1/73-148
C6C075_DESAD/73-144
C6C1P0_DESAD/72-143
C6C1U8_DESAD/76-142
C6C3F7_DICDC/83-157
C6C5M4_DICDC/69-143
C6C6C6_DICDC/73-145
C6C7V4_DICDC/78-152
C6CA73_DICDC/72-146
C6CBB5_DICDC/68-142
C6CFH2_DICZE/69-143
C6CID7_DICZE/70-143
C6CK87_DICZE/78-152
C6CKJ7_DICZE/91-165
C6CKT4_DICZE/70-144
C6CQT9_DICZE/68-142
C6CQW1_DICZE/74-146
C6CRV4_PAESJ/64-137
C6CSA1_PAESJ/66-132
C6CWL3_PAESJ/68-142
C6CXZ3_PAESJ/73-141
C6D1A0_PAESJ/68-139
C6D605_PAESJ/80-151
C6DAN1_PECCP/84-154
C6DB64_PECCP/68-142
C6DE82_PECCP/70-144
C6DF50_PECCP/78-152
C6DJG1_PECCP/73-145
C6DK07_PECCP/87-157
C6DL28_MYCTK/71-141
C6DNU5_MYCTK/70-141
C6DP19_MYCTK/1-70
C6DX64_MYCTK/98-172
C6E4B7_GEOSM/68-138
C6EG60_ECOBD/72-144
C6EI93_ECOBD/78-152
C6EL16_ECOBD/68-142
C6EMY7_AZOLI/71-145
C6I7Z3_9BACE/70-144
C6IAB9_9BACE/72-143
C6IAT9_9BACE/77-149
C6IHU7_9BACE/70-142
C6IMX5_9BACE/72-143
C6IS79_9BACE/73-147
C6J6E7_9BACL/71-145
C6JF90_9FIRM/72-143
C6KU54_9BACT/67-138
C6KUA6_9BACT/70-144
C6M7S8_NEISI/72-145
C6M9P1_NEISI/82-156
C6N2H0_9GAMM/88-162
C6N649_9GAMM/85-160
C6PPL7_9CLOT/69-137
C6PQF6_9CLOT/67-139
C6PQI8_9CLOT/65-134
C6Q2C0_9CLOT/68-135
C6Q2G9_9CLOT/74-146
C6RK88_ACIRA/67-141
C6RM76_ACIRA/68-142
C6RMM5_ACIRA/68-143
C6RNJ1_ACIRA/74-148
C6RQR9_ACIRA/79-150
C6RQU5_ACIRA/67-137
C6RQX9_ACIRA/69-143
C6RU39_VIBCH/73-145
C6RWP4_VIBCH/67-141
C6RY16_VIBCH/78-152
C6RYF7_VIBCH/69-143
C6S140_VIBCH/69-143
C6S5J3_NEIML/99-172
C6S897_NEIML/69-144
C6SA29_NEIME/69-144
C6SFI2_NEIME/99-172
C6SH93_NEIME/69-144
C6SL34_NEIME/99-172
C6TPI2_BURPS/88-162
C6TQT5_BURPS/115-185
C6TRP9_BURPS/81-148
C6TRR1_BURPS/69-143
C6TUT4_BURPS/72-146
C6TV97_BURPS/77-151
C6TXS5_BURPS/81-156
C6TXY3_BURPS/71-145
C6U058_BURPS/110-182
C6U0N0_BURPS/69-143
C6U217_BURPS/81-155
C6U2G4_BURPS/69-143
C6U3T2_BURPS/69-143
C6U4U4_BURPS/86-160
C6U6J5_BURPS/70-144
C6U7Y1_BURPS/74-148
C6UBR3_ECOBR/68-142
C6UEM4_ECOBR/78-152
C6UI64_ECOBR/72-144
C6UNF5_ECO5T/78-152
C6UZ86_ECO5T/68-142
C6UZP1_ECO5T/72-144
C6VIF4_LACPJ/67-134
C6VSB3_DYAFD/73-145
C6VWF9_DYAFD/73-147
C6VX02_DYAFD/69-143
C6VXC4_DYAFD/74-146
C6W232_DYAFD/70-144
C6W4B9_DYAFD/70-144
C6W804_ACTMD/217-288
C6W9G6_ACTMD/6-77
C6WFA4_ACTMD/77-139
C6WG29_ACTMD/6-77
C6WIF6_ACTMD/69-140
C6WIU6_ACTMD/84-158
C6WIV9_ACTMD/70-140
C6WJU8_ACTMD/75-147
C6WKR4_ACTMD/85-153
C6WLC6_ACTMD/67-141
C6WN95_ACTMD/70-141
C6WNE1_ACTMD/65-138
C6WS07_ACTMD/81-152
C6WZC4_FLAB3/71-142
C6X1G8_FLAB3/88-159
C6X4K0_FLAB3/70-144
C6XJE8_HIRBI/69-139
C6XJL9_HIRBI/68-142
C6XM45_HIRBI/71-145
C6XP17_HIRBI/66-141
C6XPN9_HIRBI/69-143
C6XPS5_HIRBI/69-143
C6XPT6_HIRBI/71-145
C6XS51_PEDHD/71-145
C6XT25_PEDHD/72-146
C6XTY2_PEDHD/71-145
C6XX61_PEDHD/77-149
C6Y046_PEDHD/71-145
C6Y1M8_PEDHD/72-146
C6Y3B0_PEDHD/70-144
C6YBP9_VIBCH/95-169
C6YCS0_VIBCH/67-141
C6YD81_VIBCH/78-152
C6YIT2_VIBCH/69-143
C6YLP1_VIBCH/73-145
C6YZ98_9BACE/70-142
C6Z511_9BACE/72-143
C6Z7E0_9BACE/94-168
C7BJH1_PHOAA/68-142
C7BQF8_PHOAA/78-152
C7BT67_PHOAA/69-143
C7BU66_PHOAA/73-145
C7C516_9ENTR/83-157
C7C8R9_METED/67-137
C7CKC1_METED/67-140
C7D5H4_9RHOB/68-142
C7D5H5_9RHOB/70-144
C7D6T8_9RHOB/67-137
C7D7V5_9RHOB/71-144
C7D8E0_9RHOB/72-146
C7D8Q8_9RHOB/39-113
C7DA79_9RHOB/65-141
C7DA82_9RHOB/69-143
C7DB04_9RHOB/67-141
C7DBX0_9RHOB/80-153
C7DC40_9RHOB/69-143
C7DC96_9RHOB/64-142
C7DC97_9RHOB/70-144
C7DFI2_9RHOB/67-137
C7DGD8_9EURY/68-143
C7DIR5_9EURY/67-136
C7G8J8_9FIRM/71-145
C7HA20_9FIRM/64-138
C7HAX8_9FIRM/67-134
C7HJE4_CLOTM/64-138
C7IQK9_THEET/67-141
C7JBS4_ACEP3/80-153
C7JG36_ACEP3/68-142
C7JP44_ACEPA/80-153
C7JRC8_ACEPA/68-142
C7JYB0_ACEPA/80-153
C7K0J5_ACEPA/68-142
C7K3B1_ACEPA/68-142
C7K8K4_ACEPA/80-153
C7KCI0_ACEPA/68-142
C7KHS3_ACEPA/80-153
C7KJL2_ACEPA/80-153
C7KLU6_ACEPA/68-142
C7KTX4_ACEPA/80-153
C7KW61_ACEPA/68-142
C7L3Q1_ACEPA/80-153
C7L606_ACEPA/68-142
C7LBH0_BRUMC/67-140
C7LD95_BRUMC/73-147
C7LDG3_BRUMC/70-144
C7LDR3_BRUMC/71-144
C7LFG0_BRUMC/6-77
C7LIB9_BRUMC/75-145
C7LIJ6_BRUMC/76-150
C7LIP6_BRUMC/71-145
C7LJ21_BRUMC/67-137
C7LJ42_BRUMC/70-144
C7LJ71_BRUMC/69-139
C7LT15_DESBD/73-144
C7LXP9_DESBD/68-139
C7LZM8_ACIFD/1-69
C7M3D4_ACIFD/103-173
C7M793_CAPOD/70-144
C7M8S4_CAPOD/72-143
C7MCE5_BRAFD/6-77
C7MF24_BRAFD/70-140
C7MQF8_SACVD/72-142
C7MTE5_SACVD/67-138
C7MWU1_SACVD/70-142
C7MY28_SACVD/6-76
C7MYR6_SACVD/71-139
C7MZ06_SACVD/6-77
C7NGJ0_KYTSD/81-153
C7NHS5_KYTSD/76-142
C7NIC4_KYTSD/6-77
C7NN51_HALUD/6-76
C7NN53_HALUD/6-76
C7NND1_HALUD/67-138
C7NND4_HALUD/67-138
C7NPC6_HALUD/69-139
C7NR82_HALUD/69-140
C7NRG8_HALUD/63-134
C7NRR3_HALUD/69-141
C7NWQ3_HALMD/71-143
C7NWR5_HALMD/68-140
C7NZT1_HALMD/69-139
C7P0R8_HALMD/69-139
C7P357_HALMD/6-76
C7P3J7_HALMD/63-134
C7P3P3_HALMD/6-76
C7P8J8_METFA/67-138
C7PC45_CHIPD/71-145
C7PFE5_CHIPD/70-144
C7PLL8_CHIPD/67-138
C7PMG6_CHIPD/73-145
C7PQ21_CHIPD/84-158
C7PTB8_CHIPD/77-148
C7PVF1_CATAD/244-317
C7PZC0_CATAD/267-336
C7Q004_CATAD/75-151
C7Q5W3_CATAD/240-311
C7Q813_CATAD/65-137
C7QA10_CATAD/79-149
C7QA75_CATAD/79-149
C7QAS6_CATAD/105-179
C7QGS3_CATAD/6-77
C7QGU5_CATAD/67-138
C7QGV7_CATAD/67-141
C7QH12_CATAD/6-77
C7QH41_CATAD/67-138
C7QI93_CATAD/70-144
C7QIE9_CATAD/73-144
C7QJX5_CATAD/67-141
C7R4N6_JONDD/6-77
C7R8X2_KANKD/73-145
C7RB95_KANKD/77-151
C7RC70_KANKD/76-150
C7RP34_ACCPU/69-144
C7RS89_ACCPU/68-136
C7RSN8_ACCPU/72-146
C7X669_9PORP/74-143
C7X6H8_9PORP/70-144
C7XDH3_9PORP/74-147
C7XDY9_9PORP/70-142
C7XXN1_9LACO/67-135
C8KXX9_9PAST/76-148
C8MHJ0_STAAU/54-123
C8N7F1_9GAMM/74-149
C8NGP1_9LACT/69-143
C8NJE5_COREF/255-325
C8P5H4_9LACO/67-135
C8PSD0_9SPIO/65-139
C8PWZ9_9GAMM/71-145
C8PX85_9GAMM/82-156
C8PZZ1_9GAMM/71-146
C8RT79_CORJE/70-140
C8RXU1_9RHOB/71-145
C8RYC9_9RHOB/6-77
C8RZE1_9RHOB/71-144
C8RZN3_9RHOB/69-139
C8S0E4_9RHOB/67-143
C8S0E5_9RHOB/70-144
C8S2G2_9RHOB/69-143
C8S2M7_9RHOB/67-137
C8S307_9RHOB/72-146
C8S3X1_9RHOB/94-164
C8SDT7_9RHIZ/66-140
C8SE51_9RHIZ/69-143
C8SEC2_9RHIZ/6-77
C8SF04_9RHIZ/72-146
C8SFH2_9RHIZ/86-154
C8SFX5_9RHIZ/82-156
C8SJ23_9RHIZ/70-144
C8SKX0_9RHIZ/76-150
C8SLW2_9RHIZ/87-154
C8SMC3_9RHIZ/72-147
C8SNY6_9RHIZ/127-201
C8SNY9_9RHIZ/82-156
C8SP93_9RHIZ/70-146
C8SQB6_9RHIZ/72-146
C8SRD7_9RHIZ/93-160
C8SS36_9RHIZ/73-147
C8ST47_9RHIZ/72-146
C8STB2_9RHIZ/67-137
C8STN6_9RHIZ/71-144
C8SV13_9RHIZ/68-135
C8SVH5_9RHIZ/69-143
C8SVY7_9RHIZ/72-146
C8SX87_9RHIZ/68-138
C8SZ24_KLEPR/72-144
C8T0R7_KLEPR/70-144
C8T0V5_KLEPR/78-152
C8T316_KLEPR/70-138
C8T4W9_KLEPR/68-142
C8TJ40_ECO26/68-142
C8TL65_ECO26/72-144
C8TM04_ECO26/78-152
C8TYV4_ECO10/72-144
C8U2D4_ECO10/68-142
C8U4G9_ECO10/78-152
C8UIN1_ECO1A/68-142
C8UJD4_ECO1A/72-144
C8ULB2_ECO1A/78-152
C8VVB7_DESAS/70-142
C8WCA4_ZYMMN/71-144
C8WCH9_ZYMMN/68-141
C8WDA9_ZYMMN/68-148
C8WEZ9_ZYMMN/67-141
C8WFT0_ZYMMN/73-147
C8WTS5_ALIAD/69-143
C8X4L9_DESRD/52-139
C8X776_NAKMY/69-140
C8XAM6_NAKMY/67-138
C8XCX2_NAKMY/6-77
C8XF00_NAKMY/6-76
C8XK31_NAKMY/88-157
C8ZWF3_ENTGA/68-136
C8ZWF4_ENTGA/67-134
C9CSB5_9RHOB/69-143
C9CT43_9RHOB/71-145
C9CTM2_9RHOB/70-144
C9CV62_9RHOB/68-146
C9CV63_9RHOB/70-144
C9CVS4_9RHOB/69-144
C9CVZ7_9RHOB/7-78
C9CX03_9RHOB/27-100
C9CYV7_9RHOB/70-144
C9D0K0_9RHOB/67-137
C9D0P5_9RHOB/69-143
C9D0R5_9RHOB/67-141
C9D0V0_9RHOB/67-141
C9D0Z6_9RHOB/88-162
C9D222_9RHOB/74-148
C9D271_9RHOB/73-147
C9D2A9_9RHOB/72-146
C9D3C5_9RHOB/93-153
C9D4B8_9RHOB/67-137
C9E4H6_9ENTR/67-141
C9KNU9_9FIRM/77-151
C9KR46_9BACE/70-142
C9KVV1_9BACE/72-143
C9L1B8_9BACE/73-147
C9LGZ9_9BACT/70-142
C9LT07_9FIRM/66-140
C9MBY5_HAEIF/82-156
C9MDG4_HAEIF/70-142
C9MDW9_HAEIF/85-159
C9MEW5_HAEIF/78-146
C9MGX2_HAEIF/82-156
C9MID7_HAEIF/85-159
C9MIQ3_HAEIF/70-142
C9MK94_9BACT/72-143
C9MP15_9BACT/70-142
C9NMD2_9VIBR/74-146
C9NRJ6_9VIBR/78-152
C9NRS3_9VIBR/69-143
C9NSC6_9VIBR/75-149
C9NSD4_9VIBR/1-37
C9NT26_9VIBR/69-143
C9NU30_9VIBR/70-140
C9NUE6_9VIBR/67-140
C9NV33_9VIBR/75-145
C9NVH0_9VIBR/67-141
C9NVS4_9VIBR/78-145
C9NW53_9VIBR/75-145
C9NWG1_9VIBR/77-150
C9NWQ4_9VIBR/67-141
C9P0M8_VIBME/74-146
C9P5J2_VIBME/1-44
C9P7U5_VIBME/30-104
C9PAD5_VIBFU/74-146
C9PBZ9_VIBFU/69-143
C9PEU8_VIBFU/78-152
C9PF89_VIBFU/67-142
C9PFG7_VIBFU/69-141
C9PGS4_VIBFU/70-143
C9PHQ3_VIBFU/71-145
C9PI87_VIBFU/67-141
C9PIU6_VIBFU/69-143
C9PIV8_VIBFU/72-145
C9PPA6_9PAST/70-142
C9PPS7_9PAST/79-147
C9PQN6_9PAST/75-149
C9PW17_9BACT/70-142
C9PYQ1_9BACT/72-143
C9Q2X1_9VIBR/74-146
C9Q3V0_9VIBR/4-78
C9Q4I5_9VIBR/69-143
C9Q7I0_9VIBR/59-133
C9QB43_9VIBR/69-143
C9QC17_VIBOR/74-146
C9QE25_VIBOR/67-141
C9QE57_VIBOR/67-140
C9QED2_VIBOR/69-143
C9QGQ0_VIBOR/69-143
C9QH88_VIBOR/77-150
C9QHH3_VIBOR/71-141
C9QII6_VIBOR/78-152
C9QIK2_VIBOR/71-145
C9QQ71_ECOD1/68-142
C9QX93_ECOD1/72-144
C9QZW3_ECOD1/78-152
C9R5Q2_AGGAD/75-149
C9R6Z9_AGGAD/69-146
C9R706_AGGAD/70-142
C9RAB4_AMMDK/67-141
C9RFZ0_METVM/67-138
C9RGX4_METVM/68-139
C9RT85_GEOSY/70-140
C9RUF3_GEOSY/83-157
C9T1A5_9RHIZ/68-138
C9T1J2_9RHIZ/67-141
C9T1N0_9RHIZ/71-145
C9T205_9RHIZ/67-137
C9T226_9RHIZ/70-144
C9T255_9RHIZ/69-139
C9T2U0_9RHIZ/17-88
C9T5W4_9RHIZ/67-140
C9T7L8_9RHIZ/71-144
C9T858_9RHIZ/73-147
C9T8C4_9RHIZ/70-144
C9TAJ8_9RHIZ/68-138
C9TAT3_9RHIZ/67-141
C9TAX1_9RHIZ/71-145
C9TB94_9RHIZ/67-137
C9TBB5_9RHIZ/70-144
C9TBE4_9RHIZ/69-139
C9TE13_9RHIZ/17-88
C9TEX9_9RHIZ/67-140
C9TGC1_9RHIZ/71-144
C9THD4_9RHIZ/73-147
C9THJ9_9RHIZ/70-144
C9TJ01_9RHIZ/69-139
C9TJ35_9RHIZ/70-144
C9TJ57_9RHIZ/67-137
C9TJI0_9RHIZ/71-145
C9TJM7_9RHIZ/67-141
C9TJW5_9RHIZ/68-138
C9TM85_9RHIZ/67-140
C9TN29_9RHIZ/6-77
C9TQX4_9RHIZ/73-147
C9TR38_9RHIZ/70-144
C9TRQ3_9RHIZ/71-144
C9TSD3_9RHIZ/71-144
C9TUY7_9RHIZ/67-140
C9TXL9_9RHIZ/73-147
C9TXZ4_9RHIZ/6-77
C9TY27_9RHIZ/70-144
C9TYH6_9RHIZ/69-139
C9TYK6_9RHIZ/70-144
C9TYM7_9RHIZ/67-137
C9TZ00_9RHIZ/71-145
C9TZ48_9RHIZ/67-141
C9TZD2_9RHIZ/68-138
C9U397_BRUAB/67-140
C9U4W7_BRUAB/73-147
C9U532_BRUAB/70-144
C9U5F8_BRUAB/71-144
C9U738_BRUAB/6-77
C9U8U4_BRUAB/69-139
C9U8X2_BRUAB/70-144
C9U8Z3_BRUAB/67-137
C9U9B5_BRUAB/71-145
C9U9G4_BRUAB/67-141
C9U9P9_BRUAB/53-123
C9UCH0_BRUAB/67-140
C9UDX2_BRUAB/73-147
C9UE38_BRUAB/70-144
C9UEM9_BRUAB/71-144
C9UGB3_BRUAB/6-77
C9UIF2_BRUAB/69-139
C9UII1_BRUAB/70-144
C9UIK2_BRUAB/67-137
C9UIX8_BRUAB/71-145
C9UJ27_BRUAB/67-141
C9UJB0_BRUAB/53-123
C9ULP6_BRUAB/67-140
C9UNF4_BRUAB/73-147
C9UNM0_BRUAB/70-144
C9UNW5_BRUAB/71-144
C9UQK3_BRUAB/6-77
C9UR53_BRUAB/71-145
C9URH8_BRUAB/67-137
C9URJ9_BRUAB/70-144
C9URN0_BRUAB/69-139
C9UTZ5_BRUAB/68-138
C9UU80_BRUAB/67-141
C9UVJ3_BRUAB/6-77
C9UXP9_BRUAB/67-140
C9UZF4_BRUAB/73-147
C9UZL8_BRUAB/70-144
C9UZU9_BRUAB/71-144
C9V1E4_BRUAB/69-139
C9V1H2_BRUAB/70-144
C9V1J4_BRUAB/67-137
C9V1W8_BRUAB/71-145
C9V217_BRUAB/67-141
C9V2A1_BRUAB/53-123
C9V4Q7_BRUNE/69-139
C9V4T6_BRUNE/70-144
C9V4V7_BRUNE/67-137
C9V581_BRUNE/71-145
C9V5C7_BRUNE/67-141
C9V5L0_BRUNE/68-138
C9V7Y4_BRUNE/6-77
C9VA38_BRUNE/67-140
C9VBT0_BRUNE/73-147
C9VCD0_BRUNE/70-144
C9VCZ1_BRUNE/71-144
C9VFF1_9RHIZ/68-138
C9VFN5_9RHIZ/67-141
C9VFT2_9RHIZ/71-145
C9VG51_9RHIZ/67-137
C9VG98_9RHIZ/69-139
C9VGR1_9RHIZ/73-147
C9VGX9_9RHIZ/70-144
C9VIT6_9RHIZ/67-140
C9VKJ7_9RHIZ/6-77
C9VM39_9RHIZ/71-144
C9VN12_BRUAB/67-137
C9VNH2_BRUAB/69-139
C9VNK1_BRUAB/70-144
C9VPA8_BRUAB/71-145
C9VPP6_BRUAB/67-141
C9VPT7_BRUAB/53-123
C9VSD1_BRUAB/67-140
C9VTA3_BRUAB/70-144
C9VUB6_BRUAB/73-147
C9VUI1_BRUAB/71-144
C9VVK0_BRUAB/6-77
C9WY82_NEIM8/69-144
C9X0Z7_NEIM8/72-145
C9X9P8_SALTD/72-144
C9X9U6_SALTD/68-142
C9XDD5_SALTD/78-152
C9XDH6_SALTD/69-143
C9XSE6_CLODC/67-134
C9XXQ2_CROTZ/106-180
C9Y054_CROTZ/78-152
C9Y078_CROTZ/76-150
C9Y3H0_CROTZ/72-144
C9Y6I1_9BURK/71-146
C9Y6I6_9BURK/101-174
C9Y7W2_9BURK/73-144
C9YCJ3_9BURK/69-144
C9YD60_9BURK/151-226
C9YDD8_9BURK/69-144
C9YDH8_9BURK/97-170
C9YE08_9BURK/54-128
C9YF43_9BURK/73-147
C9YG52_9BURK/71-145
C9YG56_9BURK/70-144
C9YS11_CLODR/67-134
C9YSR4_STRSW/66-134
C9YTV1_STRSW/6-77
C9YU58_STRSW/69-139
C9YZ53_STRSW/67-138
C9Z152_STRSW/69-139
C9Z3M3_STRSW/91-161
C9Z3T9_STRSW/6-76
C9Z4R7_STRSW/78-148
C9Z4T2_STRSW/87-158
C9Z4W0_STRSW/68-139
C9Z7M0_STRSW/68-139
C9Z7Q6_STRSW/66-137
C9ZAG1_STRSW/83-154
C9ZB63_STRSW/73-142
C9ZB67_STRSW/73-147
C9ZCM5_STRSW/74-145
C9ZG79_STRSW/67-138
C9ZHP4_STRSW/77-148
D0ASY6_BRUAB/78-148
D0AT15_BRUAB/70-144
D0AT36_BRUAB/67-137
D0ATF3_BRUAB/71-145
D0ATJ7_BRUAB/76-150
D0ATS6_BRUAB/53-123
D0AWH2_BRUAB/67-140
D0AZ61_BRUAB/6-77
D0B0Q9_BRUAB/73-147
D0B0W8_BRUAB/70-144
D0B1J9_BRUAB/71-144
D0B2T1_BRUME/67-140
D0B4G3_BRUME/6-77
D0B7D9_BRUME/76-150
D0B7I2_BRUME/71-145
D0B7U7_BRUME/67-137
D0B7W7_BRUME/70-144
D0B7Z5_BRUME/78-148
D0B9L7_BRUME/70-144
D0B9T2_BRUME/73-147
D0BAB2_BRUME/71-144
D0BBQ0_BRUSU/67-140
D0BDN0_BRUSU/6-77
D0BEX6_BRUSU/70-144
D0BF39_BRUSU/73-147
D0BFX4_BRUSU/69-139
D0BG03_BRUSU/70-144
D0BG24_BRUSU/67-137
D0BGE1_BRUSU/71-145
D0BGI4_BRUSU/76-150
D0BGR2_BRUSU/68-138
D0BIP2_BRUSU/71-144
D0BMF5_9LACT/69-143
D0BXD0_9GAMM/71-144
D0BXS0_9GAMM/76-150
D0BYT5_9GAMM/73-148
D0C084_9GAMM/67-141
D0C0H9_9GAMM/72-147
D0C233_9GAMM/78-152
D0C261_9GAMM/79-153
D0C292_9GAMM/70-144
D0C548_9GAMM/69-143
D0C677_ACIBA/78-152
D0C6A2_ACIBA/79-153
D0C6I7_ACIBA/69-143
D0C7V0_ACIBA/73-148
D0C802_ACIBA/72-147
D0C8A4_ACIBA/67-141
D0C8U2_ACIBA/72-146
D0CBX3_ACIBA/76-150
D0CE43_ACIBA/67-137
D0CER0_ACIBA/70-144
D0CPR1_9RHOB/67-141
D0CQG6_9RHOB/69-143
D0CR72_9RHOB/67-137
D0CRM9_9RHOB/71-144
D0CSA9_9RHOB/67-137
D0CSU7_9RHOB/84-158
D0CV67_9RHOB/71-145
D0CVN7_9RHOB/69-144
D0CVT3_9RHOB/72-146
D0CVY7_9RHOB/74-148
D0CW54_9RHOB/30-101
D0CXN8_9RHOB/70-144
D0CXS6_9RHOB/68-142
D0CXS7_9RHOB/70-144
D0CZP3_9RHOB/69-143
D0D1C9_9RHOB/69-142
D0D1U2_9RHOB/67-141
D0D431_9RHOB/71-144
D0D5E8_9RHOB/62-136
D0D5X8_9RHOB/71-145
D0D697_9RHOB/76-146
D0D6R2_9RHOB/68-140
D0D6R3_9RHOB/74-148
D0D6V1_9RHOB/69-142
D0D7P0_9RHOB/7-78
D0D7P2_9RHOB/74-148
D0DB06_9RHOB/70-144
D0DBZ3_9RHOB/69-143
D0DCP7_9RHOB/73-147
D0DS41_LACFE/67-135
D0FME4_ERWPY/73-145
D0FRF8_ERWPY/69-143
D0FTU1_ERWPY/78-152
D0FUQ3_ERWPY/72-146
D0FW48_ERWPY/69-143
D0G9Z7_BRUME/78-148
D0GA23_BRUME/70-144
D0GA43_BRUME/67-137
D0GAG6_BRUME/71-145
D0GAL3_BRUME/76-150
D0GAU7_BRUME/68-138
D0GDL1_BRUME/71-144
D0GDU7_BRUME/70-144
D0GE12_BRUME/73-147
D0GFQ4_BRUME/67-140
D0GHU9_BRUME/6-77
D0GR65_VIBMI/69-143
D0GTM4_VIBMI/78-152
D0GUA2_VIBMI/59-133
D0GWA9_VIBMI/74-146
D0GY48_VIBMI/69-143
D0H1Y7_VIBCH/73-145
D0H2I0_VIBCH/9-83
D0H6X6_VIBCH/69-143
D0H8X6_VIBCH/30-104
D0HAK8_VIBCH/69-143
D0HAM0_VIBMI/74-146
D0HHP6_VIBMI/7-81
D0HIF1_VIBMI/1-64
D0HLE1_VIBCH/73-145
D0HLX4_VIBCH/9-83
D0HPH6_VIBCH/69-143
D0HQ71_VIBCH/69-143
D0HT85_VIBCH/67-141
D0HUU9_VIBCH/69-143
D0HVB1_VIBCH/59-133
D0I041_VIBCH/69-143
D0I0V0_VIBCH/73-145
D0I368_VIBHO/73-145
D0I5C3_VIBHO/67-143
D0I5X6_VIBHO/69-143
D0I6W0_VIBHO/1-37
D0I7A0_VIBHO/71-145
D0IG06_9VIBR/69-143
D0IHW3_9VIBR/69-143
D0IKD5_9VIBR/59-133
D0IKQ8_9VIBR/78-152
D0IMC1_9VIBR/74-146
D0IWI8_COMT2/67-139
D0IY90_COMT2/69-144
D0IYR8_COMT2/78-152
D0IZL0_COMT2/67-141
D0IZR7_COMT2/71-141
D0J1C2_COMT2/75-149
D0J6Y6_COMT2/72-146
D0J887_COMT2/70-148
D0J8J6_BLASP/78-148
D0JBS2_BLASB/78-148
D0JC18_YERPD/67-134
D0JC75_YERPD/73-145
D0JFV5_YERPD/68-142
D0JJ28_YERPD/78-152
D0JQA9_YERP1/68-142
D0JRL6_YERP1/78-152
D0JWN4_YERP1/73-145
D0JWU3_YERP1/67-134
D0KB79_PECWW/78-152
D0KEB5_PECWW/73-145
D0KJH7_PECWW/68-142
D0KLP6_PECWW/70-144
D0KMX1_SULS9/9-77
D0KQ33_SULS9/75-146
D0KRK4_SULS9/62-140
D0KRV4_SULS9/6-77
D0KT18_SULS9/77-147
D0KTU9_SULS9/388-460
D0KUY4_SULS9/74-144
D0KWN2_HALNC/69-144
D0KXL1_HALNC/77-151
D0KZ05_HALNC/67-138
D0L4Q1_GORB4/69-141
D0L7Q2_GORB4/70-141
D0LAW6_GORB4/6-77
D0LBK5_GORB4/76-149
D0LC25_GORB4/6-77
D0LRN2_HALO1/70-144
D0M487_VIBSE/74-146
D0M4J9_VIBSE/78-152
D0M5A6_VIBSE/69-143
D0MDB5_RHOM4/73-144
D0P6W3_BRUSU/68-138
D0P745_BRUSU/67-141
D0P794_BRUSU/71-145
D0P7L8_BRUSU/67-137
D0P7N9_BRUSU/41-115
D0P7R9_BRUSU/69-139
D0P8A9_BRUSU/71-144
D0P8W5_BRUSU/73-147
D0P930_BRUSU/70-144
D0PAD4_BRUSU/6-77
D0PCJ0_BRUSU/67-140
D0PFY0_BRUSU/68-138
D0PG46_BRUSU/67-141
D0PG95_BRUSU/71-145
D0PGX6_BRUSU/67-137
D0PGZ7_BRUSU/70-144
D0PH25_BRUSU/69-139
D0PHL2_BRUSU/71-144
D0PIR1_BRUSU/1-43
D0PLK6_BRUSU/73-147
D0PLS0_BRUSU/70-144
D0PN17_BRUSU/6-77
D0REG7_9RHIZ/68-138
D0REQ1_9RHIZ/76-150
D0REV0_9RHIZ/71-145
D0RF75_9RHIZ/67-137
D0RF96_9RHIZ/70-144
D0RFC4_9RHIZ/78-148
D0RFW3_9RHIZ/71-144
D0RH28_9RHIZ/67-140
D0RIZ9_9RHIZ/73-147
D0RJX8_9RHIZ/70-144
D0RL99_9RHIZ/6-77
D0RMV2_9RICK/67-140
D0RYZ8_ACICA/79-153
D0RZI8_ACICA/78-152
D0RZU7_ACICA/67-137
D0S1N0_ACICA/76-150
D0S2I1_ACICA/69-142
D0S2Z7_ACICA/67-141
D0S3A7_ACICA/72-147
D0S3E7_ACICA/73-148
D0S7C4_ACICA/70-144
D0S8G6_ACIJO/67-137
D0S8Z3_ACIJO/70-144
D0S9R5_ACIJO/68-143
D0SBV1_ACIJO/72-143
D0SC50_ACIJO/67-141
D0SCM7_ACIJO/74-148
D0SD70_ACIJO/67-141
D0SEI1_ACIJO/74-148
D0SHV5_ACIJU/67-141
D0SHX2_ACIJU/72-147
D0SJ27_ACIJU/73-148
D0SKD1_ACIJU/67-137
D0SP18_ACIJU/71-145
D0SR27_ACIJU/70-144
D0STE6_ACILW/68-143
D0STH7_ACILW/67-141
D0SU65_ACILW/70-144
D0SVH8_ACILW/74-148
D0SWQ7_ACILW/72-143
D0T142_ACIRA/68-142
D0T1U4_ACIRA/74-148
D0T2A0_ACIRA/70-144
D0T4R0_ACIRA/69-143
D0T4U2_ACIRA/67-137
D0T4W8_ACIRA/79-150
D0T5W8_ACIRA/68-143
D0TCR1_9BACE/70-144
D0TD54_9BACE/74-143
D0TFJ3_9BACE/74-147
D0TFZ7_9BACE/70-142
D0TKR4_9BACE/70-142
D0TQ08_9BACE/73-147
D0TR01_9BACE/72-143
D0W222_NEICI/94-167
D0W5S6_NEICI/69-144
D0W9R7_NEILA/69-144
D0WAB1_NEILA/72-145
D0WPS2_9ACTO/55-139
D0WTH8_VIBAL/47-121
D0WTV9_VIBAL/14-88
D0WXM2_VIBAL/68-140
D0WXP2_VIBAL/56-129
D0WYE7_VIBAL/39-109
D0WZU2_VIBAL/69-143
D0X2V6_VIBAL/78-152
D0X3P3_VIBAL/74-146
D0X445_VIBAL/27-101
D0X4L2_VIBHA/77-150
D0X569_VIBHA/74-146
D0X5G0_VIBHA/47-121
D0X6V1_VIBHA/27-101
D0X8Y6_VIBHA/78-152
D0X9K7_VIBHA/69-143
D0XA76_VIBHA/27-97
D0XGL7_VIBHA/67-140
D0XGN4_VIBHA/71-140
D0YXB5_LISDA/78-152
D0YZ44_LISDA/1-44
D0Z0V3_LISDA/1-33
D0ZA21_EDWTE/78-152
D0ZEB5_EDWTE/68-142
D0ZHG0_EDWTE/73-145
D0ZMU7_SALT1/72-144
D0ZN47_SALT1/110-184
D0ZSF9_SALT1/78-152
D0ZSL0_SALT1/69-143
D1A2V1_THECD/63-134
D1A3V3_THECD/41-115
D1A512_THECD/67-135
D1A7R0_THECD/67-140
D1A8M6_THECD/69-140
D1A8X0_THECD/6-77
D1AAZ3_THECD/86-155
D1AB39_THECD/6-77
D1B7U1_THEAS/67-138
D1B7W6_THEAS/73-143
D1B8A4_THEAS/73-140
D1BFZ8_SANKS/6-77
D1BRN9_XYLCX/67-138
D1BTP5_XYLCX/6-77
D1BUA1_XYLCX/70-140
D1BUF3_XYLCX/75-142
D1C287_SPHTD/6-76
D1C8D2_SPHTD/6-76
D1C8D5_SPHTD/70-140
D1C9Z7_SPHTD/80-151
D1CC49_THET1/6-77
D1CSA9_ERWPY/69-143
D1CTT6_9RHIZ/57-109
D1CV42_9RHIZ/6-77
D1CWF8_9RHIZ/73-147
D1CWM3_9RHIZ/70-144
D1CXL1_9RHIZ/67-140
D1CZ38_9RHIZ/71-144
D1D0D3_9RHIZ/71-145
D1D0K7_9RHIZ/69-139
D1D0N5_9RHIZ/70-144
D1D0Q6_9RHIZ/67-137
D1D0Y2_9RHIZ/67-141
D1D164_9RHIZ/68-138
D1D6P2_NEIGO/69-144
D1D708_NEIGO/99-172
D1D9X5_NEIGO/99-172
D1DDG7_NEIGO/69-144
D1DG73_NEIGO/72-145
D1DJM2_NEIGO/69-144
D1DQG4_NEIGO/69-144
D1DQU0_NEIGO/99-172
D1DX47_NEIGO/69-144
D1DXH1_NEIGO/99-172
D1E3T3_NEIGO/69-144
D1E457_NEIGO/99-172
D1E9Z7_NEIGO/69-144
D1EAR0_NEIGO/72-145
D1EGH5_NEIGO/69-144
D1EH34_NEIGO/99-172
D1EKF8_9RHIZ/69-139
D1EKI7_9RHIZ/70-144
D1EKK9_9RHIZ/67-137
D1EKY4_9RHIZ/71-145
D1EL31_9RHIZ/67-141
D1ELB4_9RHIZ/68-138
D1ELR7_9RHIZ/71-144
D1ENE6_9RHIZ/73-147
D1ENL2_9RHIZ/70-144
D1EPX9_9RHIZ/6-77
D1ES00_9RHIZ/67-140
D1EUP1_BRUME/67-141
D1EUT8_BRUME/71-145
D1EV64_BRUME/67-137
D1EV85_BRUME/70-144
D1EVB5_BRUME/69-139
D1EWT6_BRUME/73-147
D1EX03_BRUME/70-144
D1EYS3_BRUME/67-140
D1EZI4_BRUME/71-144
D1F176_BRUME/6-77
D1F2U1_BRUME/69-139
D1F2X0_BRUME/70-144
D1F2Z1_BRUME/67-137
D1F3B3_BRUME/71-145
D1F3G0_BRUME/67-141
D1F3P3_BRUME/68-138
D1F667_BRUME/6-77
D1F8C4_BRUME/67-140
D1FA14_BRUME/73-147
D1FA81_BRUME/70-144
D1FAG8_BRUME/71-144
D1FBF1_9RHIZ/69-139
D1FBK3_9RHIZ/67-137
D1FBX6_9RHIZ/71-145
D1FC23_9RHIZ/67-141
D1FCA4_9RHIZ/68-138
D1FF41_9RHIZ/67-140
D1FHD4_9RHIZ/6-77
D1FJ75_9RHIZ/73-147
D1FJE2_9RHIZ/70-144
D1FJN2_9RHIZ/71-144
D1JEQ0_9ARCH/75-143
D1JEZ9_9ARCH/68-139
D1JFD1_9ARCH/82-153
D1JFD8_9ARCH/73-144
D1JFL9_9ARCH/82-156
D1JH61_9ARCH/78-148
D1JMN9_9BACE/70-144
D1JUP6_9BACE/72-143
D1JW27_9BACE/77-149
D1JY53_9BACE/73-147
D1K6U2_9BACE/70-142
D1K918_9BACE/72-143
D1N3V4_9BACT/6-78
D1N695_9BACT/65-139
D1NCZ8_HAEIF/75-149
D1NLM6_CLOTM/64-138
D1NXZ6_9ENTR/92-165
D1P037_9ENTR/78-152
D1P681_9ENTR/68-142
D1P791_9ENTR/73-145
D1PCZ1_9BACT/72-143
D1PE10_9BACT/70-142
D1PEW5_9BACT/73-147
D1PJT3_9FIRM/67-134
D1PLS8_9FIRM/64-138
D1PQ00_9FIRM/66-134
D1PTM4_9BACT/70-142
D1PWR9_9BACT/72-143
D1QNC6_9BACT/72-143
D1QV98_9BACT/70-142
D1RHG2_LEGLO/75-148
D1RKC5_LEGLO/85-159
D1RKQ1_LEGLO/67-142
D1RNI4_SEROD/67-134
D1RP11_SEROD/72-146
D1RP38_SEROD/78-152
D1RRE8_SEROD/73-143
D1RUV0_SEROD/70-144
D1RVZ2_SEROD/68-142
D1RXF8_SEROD/73-145
D1RYK7_SEROD/67-137
D1RZ13_SEROD/67-141
D1TS97_YERPE/68-142
D1TX23_YERPE/73-145
D1TX75_YERPE/67-134
D1U1H7_YERPE/78-152
D1VSZ1_9FIRM/68-142
D1VW57_9BACT/72-143
D1W0I6_9BACT/74-146
D1W512_9BACT/74-146
D1W7Y2_9BACT/72-143
D1WPZ3_STAEP/65-134
D1XE43_9ACTO/6-76
D1XEA5_9ACTO/69-139
D1XFB0_9ACTO/68-139
D1XGL4_9ACTO/6-77
D1XGW1_9ACTO/67-138
D1XH86_9ACTO/240-311
D1XJ24_9ACTO/69-139
D1XJG7_9ACTO/73-147
D1XJH0_9ACTO/61-131
D1XJL5_9ACTO/89-160
D1XL31_9ACTO/71-140
D1XPY6_9ACTO/69-139
D1XR67_9ACTO/67-138
D1XSU1_9ACTO/66-137
D1XSX0_9ACTO/91-162
D1XY64_9BACT/70-142
D1XYU6_9BACT/72-143
D1Y8T9_PROAC/63-135
D1YC26_PROAC/84-152
D1YVQ5_METPS/67-136
D1YVU0_METPS/78-152
D1YY02_METPS/61-139
D1YY93_METPS/69-143
D1YZX0_METPS/6-75
D1Z1N2_METPS/75-150
D1Z1P9_METPS/75-150
D1Z1Q0_METPS/69-139
D1ZY35_SORMK/73-147
D1ZYD3_SORMK/67-120
D2A8K5_SHIF2/104-178
D2AAX7_SHIF2/78-152
D2ABS1_SHIF2/72-144
D2AQZ1_STRRD/241-312
D2AQZ1_STRRD/69-140
D2AR95_STRRD/81-149
D2ASJ4_STRRD/90-161
D2ASQ6_STRRD/66-137
D2AU68_STRRD/73-147
D2AUK5_STRRD/85-154
D2AUP1_STRRD/74-144
D2AVL5_STRRD/6-77
D2AXA9_STRRD/69-143
D2AXC7_STRRD/238-308
D2AXQ1_STRRD/67-141
D2AYJ3_STRRD/76-131
D2AZR7_STRRD/74-145
D2B0H4_STRRD/69-139
D2B2F9_STRRD/67-140
D2B3B6_STRRD/69-138
D2B3D6_STRRD/77-148
D2B4W1_STRRD/6-77
D2BDK5_STRRD/68-141
D2BEB8_STRRD/67-138
D2BIM1_DEHSV/7-76
D2BIT7_DEHSV/65-139
D2BUJ4_DICD5/68-142
D2BVY5_DICD5/70-144
D2BWD7_DICD5/78-152
D2C087_DICD5/74-146
D2C0H5_DICD5/69-143
D2C1K6_DICD5/78-152
D2C2S6_DICD5/69-143
D2C2V8_DICD5/83-157
D2CKZ1_9GAMM/76-150
D2EF49_9EURY/7-80
D2EF69_9EURY/67-140
D2EFA3_9EURY/6-74
D2EXM1_9BACE/70-142
D2EZC6_9BACE/72-143
D2L9S6_9DELT/70-139
D2MIB0_9BACT/7-78
D2MKW3_9BACT/7-77
D2MMI4_9FIRM/67-141
D2NDH2_ECOS5/72-144
D2NDW7_ECOS5/68-142
D2NG84_ECOS5/78-152
D2PCH5_SULID/81-151
D2PDI5_SULID/6-77
D2PE57_SULID/62-140
D2PEJ2_SULID/74-144
D2PEP2_SULID/9-77
D2PFG7_SULID/74-145
D2PJS1_SULID/388-460
D2PM04_KRIFD/71-138
D2PMW2_KRIFD/76-148
D2PNN2_KRIFD/69-140
D2PTR9_KRIFD/67-140
D2PTV1_KRIFD/76-150
D2PUU0_KRIFD/66-138
D2PZ67_KRIFD/6-77
D2PZJ8_KRIFD/87-158
D2Q0P4_KRIFD/11-82
D2Q2H4_KRIFD/82-151
D2Q3Q0_KRIFD/85-159
D2Q3W9_KRIFD/85-141
D2Q6L4_BIFDB/87-154
D2Q9I8_BIFDB/250-318
D2Q9I8_BIFDB/74-140
D2QEX3_SPILD/72-146
D2QIF3_SPILD/74-146
D2QK88_SPILD/70-144
D2RCV2_GARV4/79-150
D2RDY9_ARCPA/6-75
D2RGZ3_ARCPA/69-141
D2RH42_ARCPA/65-140
D2RHB8_ARCPA/66-136
D2RI65_ARCPA/71-141
D2RQ75_HALTV/69-140
D2RQT7_HALTV/66-140
D2RR73_HALTV/8-78
D2RSE2_HALTV/67-140
D2RUK5_HALTV/69-139
D2RWE1_HALTV/6-76
D2RWE3_HALTV/6-76
D2RX62_HALTV/61-134
D2RYR6_HALTV/69-139
D2S0K0_HALTV/69-139
D2S2F2_HALTV/69-139
D2S6F5_GEOOG/83-153
D2S6Q1_GEOOG/70-140
D2S7I0_GEOOG/78-149
D2SAC4_GEOOG/6-77
D2SDI8_GEOOG/74-142
D2SEF6_GEOOG/73-143
D2SEH0_GEOOG/6-77
D2SHG3_GEOOG/88-157
D2T4I9_ERWP6/72-146
D2T785_ERWP6/113-187
D2T910_ERWP6/69-143
D2TBD0_ERWP6/73-145
D2TDT2_ERWP6/78-152
D2TH95_CITRI/72-144
D2TLS4_CITRI/68-142
D2TRE3_CITRI/78-152
D2TY78_9ENTR/73-145
D2TZN7_9ENTR/78-152
D2U8Q0_XANAP/73-148
D2UE24_XANAP/69-139
D2YBY8_VIBMI/69-143
D2YFV8_VIBMI/69-143
D2YGE8_VIBMI/9-83
D2YGS6_VIBMI/74-146
D2YJ43_VIBMI/59-133
D2YNU7_VIBMI/78-152
D2YQ41_VIBMI/69-143
D2YQ86_VIBMI/59-133
D2YQZ3_VIBMI/69-143
D2YTS6_VIBMI/74-146
D2Z5E7_9BACT/79-143
D2ZAI6_9ENTR/95-169
D2ZDA6_9ENTR/72-139
D2ZG34_9ENTR/68-142
D2ZI58_9ENTR/72-144
D2ZPJ7_METSM/77-147
D2ZZN2_NEIMU/78-152
D3A132_NEIMU/73-146
D3A3V3_NEISU/72-145
D3A6U1_NEISU/70-144
D3AAD6_9CLOT/65-139
D3AG22_9CLOT/67-134
D3ARY8_9CLOT/84-155
D3CX27_9ACTO/74-144
D3D782_9ACTO/261-332
D3DB86_9ACTO/82-151
D3DBY8_9ACTO/6-76
D3DG43_HYDTT/28-99
D3E087_METRM/78-148
D3EBB1_GEOS4/73-141
D3EEP1_GEOS4/71-145
D3EI89_GEOS4/80-151
D3EKW6_GEOS4/67-132
D3F0P1_CONWI/67-138
D3F0Q5_CONWI/73-144
D3F5E4_CONWI/73-149
D3F7V4_CONWI/234-305
D3F8Q7_CONWI/80-148
D3F9D7_CONWI/73-144
D3FBH1_CONWI/75-149
D3FEE0_CONWI/6-77
D3FPU4_BACPE/67-134
D3FRJ4_BACPE/69-136
D3FUJ5_BACPE/69-140
D3FYV9_BACPE/69-143
D3FZG3_BACPE/69-140
D3GV77_ECO44/104-178
D3GZV9_ECO44/78-152
D3H3W1_ECO44/72-144
D3HK67_LEGLN/67-142
D3HKH8_LEGLN/85-159
D3HQ59_LEGLN/75-148
D3I1E8_9BACT/64-135
D3I1U6_9BACT/70-142
D3I2N3_9BACT/70-142
D3I376_9BACT/73-147
D3I4G9_9BACT/72-143
D3IEB1_9BACT/57-128
D3IG67_9BACT/72-143
D3IJ82_9BACT/70-142
D3LLQ3_MICLU/6-77
D3LQ12_MICLU/95-166
D3LSA2_MICLU/68-138
D3LT55_9FIRM/71-143
D3M0N6_9ACTO/67-141
D3M4E6_9ACTO/6-76
D3M8L0_9ACTO/76-147
D3MG79_PROAC/84-152
D3MIC3_PROAC/63-135
D3ML54_PROAC/84-152
D3MR58_9FIRM/76-143
D3NR67_AZOS1/72-146
D3NV45_AZOS1/6-78
D3NZD5_AZOS1/71-145
D3P0W1_AZOS1/97-171
D3P1A7_AZOS1/90-164
D3P1K3_AZOS1/67-137
D3P2D1_AZOS1/82-156
D3P2R1_AZOS1/76-150
D3P2Y1_AZOS1/69-139
D3P3U5_AZOS1/70-144
D3P4P6_AZOS1/69-143
D3P5Z1_AZOS1/71-145
D3P625_AZOS1/72-146
D3P6F3_AZOS1/70-144
D3P6Q8_AZOS1/67-137
D3P9C8_DEFDS/70-142
D3PLG3_MEIRD/55-125
D3PNV1_MEIRD/72-139
D3PS36_MEIRD/6-77
D3PSH3_MEIRD/72-142
D3PU27_STANL/73-147
D3PU93_STANL/67-137
D3PWY9_STANL/241-312
D3PZ95_STANL/84-153
D3Q0R8_STANL/6-76
D3Q125_STANL/6-77
D3Q334_STANL/71-144
D3Q3Q7_STANL/67-141
D3Q6N2_STANL/78-149
D3Q7D1_STANL/244-312
D3Q825_STANL/67-138
D3QBG5_STANL/69-139
D3QEU8_STALH/68-135
D3QJL8_ECOCB/110-184
D3QP88_ECOCB/78-152
D3QWE0_ECOCB/72-144
D3R1Q4_CLOB3/65-139
D3R3E4_BIFAB/6-77
D3R537_BIFAB/89-163
D3R6X0_BIFAB/142-214
D3R9U3_KLEVT/68-142
D3RAB6_KLEVT/70-138
D3RI07_KLEVT/70-144
D3RIF5_KLEVT/72-144
D3RLA2_KLEVT/78-152
D3RT04_ALLVD/69-144
D3RXE3_FERPA/70-140
D3RXX1_FERPA/66-139
D3RZJ2_FERPA/72-143
D3S0D4_FERPA/6-74
D3S2C7_FERPA/67-138
D3S2J5_FERPA/6-76
D3S3D3_FERPA/69-141
D3S5K9_METSF/67-138
D3S712_METSF/68-139
D3SAZ6_THISK/83-158
D3SJL2_DEHSG/7-76
D3SJT0_DEHSG/65-139
D3SML1_THEAH/28-99
D3SR76_NATMM/69-141
D3SRG6_NATMM/6-76
D3SST9_NATMM/80-150
D3STM1_NATMM/69-139
D3STY9_NATMM/66-140
D3SWU2_NATMM/6-76
D3SXJ1_NATMM/68-140
D3SYZ3_NATMM/6-77
D3SZM5_NATMM/63-134
D3T135_NATMM/71-143
D3T1L9_NATMM/72-143
D3T600_THEIA/67-141
D3TCC8_ACIB4/69-140
D3UY10_XENBS/73-145
D3UZK2_XENBS/78-152
D3V0C1_XENBS/68-142
D3VBH2_XENNA/78-152
D3VG39_XENNA/83-155
D3VL84_XENNA/68-142
D4BBX6_9ENTR/78-152
D4BD10_9ENTR/68-142
D4BJ76_9ENTR/72-144
D4BVM3_PRORE/69-143
D4BVN3_PRORE/78-152
D4C192_PRORE/68-142
D4C390_PRORE/78-150
D4C5V5_PRORE/73-145
D4C9F0_9CLOT/72-143
D4CAY4_9CLOT/65-139
D4CHJ0_9CLOT/67-134
D4CJA8_9FIRM/108-182
D4DM17_NEIEG/153-226
D4DW89_SEROD/68-142
D4DZH2_SEROD/73-145
D4E105_SEROD/70-144
D4E112_SEROD/89-157
D4E6I1_SEROD/73-147
D4E8F1_SEROD/78-152
D4E8H7_SEROD/72-146
D4E922_SEROD/67-134
D4EG13_AGGAC/70-142
D4EG20_AGGAC/69-146
D4EH63_AGGAC/75-149
D4F311_EDWTA/78-152
D4F748_EDWTA/78-152
D4FAZ5_EDWTA/73-145
D4FLB9_STAEP/65-134
D4FZ64_BACNA/71-145
D4G0N3_BACNA/71-145
D4G2C4_BACNA/78-149
D4G5A2_BACNA/105-172
D4G611_BACNA/65-132
D4GE71_PANAM/73-147
D4GFR9_PANAM/73-145
D4GHB7_PANAM/70-144
D4GHQ3_PANAM/77-151
D4GHS7_PANAM/72-146
D4GKY7_PANAM/74-148
D4GLQ2_PANAM/81-155
D4GNF6_PANAM/91-165
D4GP68_HALVD/67-139
D4GQY5_HALVD/78-149
D4GR56_HALVD/89-164
D4GSB6_HALVD/65-138
D4GTT8_HALVD/62-134
D4GU43_HALVD/69-139
D4GVE3_HALVD/6-77
D4GVE5_HALVD/8-80
D4GX80_HALVD/66-140
D4GXE8_HALVD/68-140
D4GXF3_HALVD/69-140
D4GZI5_HALVD/69-139
D4H3R4_DENA2/71-143
D4HBK1_PROAS/63-135
D4HE29_PROAS/84-152
D4HU21_ERWAC/73-145
D4HVJ8_ERWAC/69-143
D4HW51_ERWAC/88-162
D4HY31_ERWAC/72-146
D4I076_ERWAC/78-152
D4I815_ERWAE/72-146
D4I9P5_ERWAE/78-152
D4IAZ1_ERWAE/69-143
D4IB00_ERWAE/73-145
D4IGA1_ERWAE/69-143
D4IY95_BUTFI/65-139
D4J6I6_9FIRM/68-142
D4JHW0_9FIRM/65-139
D4JU92_9FIRM/67-141
D4K130_9FIRM/67-134
D4K300_9FIRM/64-138
D4K7G9_9FIRM/64-138
D4K7S5_9FIRM/67-134
D4KG51_9FIRM/16-90
D4KPD8_9FIRM/65-139
D4L2Z4_9FIRM/71-145
D4L7X5_9FIRM/64-138
D4LB39_9FIRM/64-138
D4LYC9_9FIRM/72-143
D4MLD9_9FIRM/67-141
D4MPN5_9FIRM/72-143
D4MQY9_9FIRM/65-139
D4MY38_9FIRM/69-143
D4RY49_9FIRM/69-143
D4S0Q9_9FIRM/67-134
D4SQX2_9XANT/69-139
D4SRR9_9XANT/74-148
D4SZD4_9XANT/102-176
D4T3F9_9XANT/69-139
D4TAB0_9XANT/74-148
D4TB84_9XANT/102-176
D4V3M2_BACVU/70-142
D4V9V2_BACVU/94-168
D4VCE6_BACVU/80-151
D4VG75_9BACE/70-142
D4VQQ5_9BACE/72-143
D4VSR9_9BACE/73-147
D4W6Z1_9FIRM/64-138
D4WDE4_BACOV/73-147
D4WJY8_BACOV/70-142
D4WLQ5_BACOV/72-143
D4WXI0_BACOV/73-147
D4WYZ0_BACOV/72-143
D4X2E8_BACOV/70-142
D4X403_9BURK/69-143
D4X4V3_9BURK/81-152
D4X5M1_9BURK/69-143
D4X5Q2_9BURK/72-139
D4X5W9_9BURK/77-151
D4X698_9BURK/67-137
D4X747_9BURK/66-140
D4X7L3_9BURK/68-142
D4X9F0_9BURK/73-147
D4X9W8_9BURK/71-141
D4XB20_9BURK/72-146
D4XC96_9BURK/78-144
D4XDI6_9BURK/70-140
D4XDY8_9BURK/70-144
D4XEE8_9BURK/76-150
D4XFK4_9BURK/74-147
D4XI66_9BURK/69-143
D4XJR1_9BURK/72-149
D4XKR8_ACIHA/92-166
D4XL95_ACIHA/70-144
D4XNM1_ACIHA/67-137
D4XPT9_ACIHA/68-143
D4XQ19_ACIHA/73-148
D4XQK8_ACIHA/72-146
D4XR27_ACIHA/67-141
D4Y824_BACTR/70-140
D4Y9A1_BACTR/71-145
D4YDV8_9LACT/83-156
D4YZL0_SPHJU/74-148
D4Z0J8_SPHJU/75-149
D4Z1I6_SPHJU/72-146
D4Z2B5_SPHJU/82-156
D4Z8G8_SPHJU/68-141
D4ZC18_SHEVD/73-145
D4ZCT7_SHEVD/72-147
D4ZEG2_SHEVD/69-139
D4ZKR9_SHEVD/78-152
D5ALV9_RHOCB/68-143
D5AMV9_RHOCB/69-143
D5AMX0_RHOCB/67-137
D5AN88_RHOCB/71-145
D5AP37_RHOCB/72-146
D5AR64_RHOCB/78-148
D5ARF8_RHOCB/6-77
D5ARV1_RHOCB/69-143
D5ARV2_RHOCB/70-144
D5ATQ3_RHOCB/71-144
D5AUL0_RHOCB/81-152
D5AV63_RHOCB/69-139
D5B1J1_YERPZ/68-142
D5B4U8_YERPZ/78-152
D5B7S3_YERPZ/67-134
D5B8C6_YERPZ/73-145
D5BBB4_ZUNPS/70-144
D5BEW3_ZUNPS/76-148
D5BFE3_ZUNPS/72-143
D5BI44_ZUNPS/69-136
D5BP29_PUNMI/74-147
D5BR48_PUNMI/67-141
D5BSG0_PUNMI/67-141
D5BTP1_PUNMI/125-198
D5C6P0_ENTCC/74-141
D5C9B2_ENTCC/67-141
D5CF89_ENTCC/78-152
D5CHS7_ENTCC/72-144
D5CIY9_ENTCC/68-142
D5CUG8_SIDLE/69-144
D5CVZ6_ECOKI/68-142
D5CYP4_ECOKI/78-152
D5D531_ECOKI/72-144
D5DA86_BACMD/69-136
D5DAX1_BACMD/67-134
D5DDH6_BACMD/66-132
D5DKL1_BACMD/69-136
D5DLY0_BACMD/71-145
D5DP31_BACMQ/69-136
D5DUN9_BACMQ/71-145
D5DYR3_BACMQ/68-136
D5E0Y6_BACMQ/67-134
D5E1U9_BACMQ/66-132
D5E2U5_BACMQ/41-107
D5E9H2_METMS/70-142
D5EKK9_CORAD/64-138
D5EU02_PRER2/70-141
D5EY72_PRER2/69-143
D5EYS1_PRER2/70-142
D5H5S6_SALRM/71-142
D5HBI8_SALRM/27-98
D5HDI0_9FIRM/77-144
D5HI35_9FIRM/67-134
D5MFH8_9BACT/6-76
D5MLF6_9BACT/7-76
D5MM31_9BACT/7-77
D5MWV1_BACSU/65-132
D5MYT0_BACSU/71-145
D5N0N7_BACSU/78-149
D5N4F8_BACSU/69-136
D5N4N5_BACSU/68-136
D5N6L9_9BURK/93-167
D5N7D3_9BURK/83-157
D5NAB2_9BURK/72-146
D5NAZ8_9BURK/70-144
D5NB44_9BURK/74-148
D5NB76_9BURK/72-155
D5NCQ8_9BURK/97-171
D5NDD5_9BURK/77-151
D5NDW7_9BURK/94-164
D5NEL0_9BURK/65-140
D5NKG6_9BURK/69-143
D5NKM2_9BURK/79-146
D5NN23_9BURK/74-148
D5NRV5_9BURK/75-145
D5P7S8_9MYCO/70-141
D5PI31_9MYCO/253-324
D5PZP1_CLODI/67-134
D5QEK1_GLUHA/75-145
D5QEN3_GLUHA/67-140
D5QEU1_GLUHA/75-149
D5QGL2_GLUHA/70-143
D5QI01_GLUHA/72-146
D5QTS1_METTR/99-174
D5RG89_9PROT/67-141
D5RGS8_9PROT/65-140
D5RH37_9PROT/78-152
D5RIM9_9PROT/74-147
D5RIV3_9PROT/70-140
D5RLQ9_9PROT/67-139
D5RN21_9PROT/82-156
D5RNS7_9PROT/67-141
D5RR36_9PROT/89-163
D5RR83_9PROT/6-77
D5S1H6_CLODI/67-134
D5SIV5_STRCL/67-138
D5T905_LEGP2/68-143
D5TD79_LEGP2/88-162
D5TFE8_BIFAV/6-77
D5TH24_BIFAV/74-148
D5TIT2_BIFAV/83-155
D5TM49_BACT1/70-144
D5TQW8_BACT1/75-147
D5TU73_BACT1/69-136
D5U0Z6_THEAM/69-139
D5U161_THEAM/69-138
D5U2Z4_THEAM/8-79
D5UD55_CELFN/82-151
D5UFB6_CELFN/89-163
D5UFH0_CELFN/6-77
D5UH35_CELFN/74-142
D5UHR9_CELFN/67-141
D5UJG4_CELFN/72-143
D5UM82_TSUPD/89-162
D5UMP9_TSUPD/80-153
D5UNB3_TSUPD/213-283
D5UNB3_TSUPD/65-134
D5UNE9_TSUPD/66-132
D5USL6_TSUPD/6-77
D5UVQ7_TSUPD/71-134
D5VCR1_MORCR/76-151
D5VI35_CAUST/71-145
D5VI46_CAUST/67-140
D5VKB0_CAUST/70-145
D5VNC3_CAUST/72-146
D5VNW0_CAUST/69-143
D5VPP7_CAUST/74-148
D5VT95_METIM/67-138
D5VVD4_CLOB2/69-136
D5W3R0_CLOB2/74-146
D5W5T0_BURSC/72-155
D5W6V6_BURSC/67-142
D5W726_BURSC/70-144
D5W8K6_BURSC/75-145
D5W9Z7_BURSC/69-143
D5WAI2_BURSC/79-146
D5WAW5_BURSC/77-151
D5WCD1_BURSC/72-146
D5WDK6_BURSC/69-143
D5WGP0_BURSC/72-146
D5WHP1_BURSC/85-159
D5WJ76_BURSC/73-147
D5WJT6_BURSC/74-148
D5WMU4_BURSC/72-146
D5WUR5_BACT2/68-142
D5WZ54_THIK1/75-153
D5X157_THIK1/70-144
D5X5Q2_THIK1/72-146
D5X5Q7_THIK1/74-148
D5XDL7_THEPJ/68-142
D5XV23_MYCTU/1-70
D5XV99_MYCTU/70-141
D5XXB2_MYCTU/98-172
D5XYW2_MYCTU/71-141
D5Y5U4_MYCTU/1-70
D5Y612_MYCTU/70-141
D5Y7Q5_MYCTU/98-172
D5Y8M5_MYCTU/71-141
D5YHE9_MYCTU/70-141
D5YI80_MYCTU/98-172
D5YJQ9_MYCTU/71-141
D5YSD5_MYCTU/70-141
D5YUQ1_MYCTU/98-172
D5YWP3_MYCTU/71-141
D5Z5C6_MYCTU/1-70
D5Z5J6_MYCTU/70-141
D5Z6V8_MYCTU/98-172
D5Z8D6_MYCTU/71-141
D5ZGF7_MYCTU/1-70
D5ZGN6_MYCTU/70-141
D5ZJW0_MYCTU/98-172
D5ZLH0_MYCTU/71-141
D5ZPF6_9ACTO/67-137
D5ZPR5_9ACTO/57-128
D5ZTP3_9ACTO/68-139
D5ZTS3_9ACTO/102-173
D5ZUG6_9ACTO/87-157
D5ZUM8_9ACTO/6-76
D5ZV14_9ACTO/67-141
D5ZV93_9ACTO/73-147
D5ZVD3_9ACTO/74-145
D5ZWP0_9ACTO/69-139
D5ZZD9_9ACTO/79-149
D6A4Z9_9ACTO/67-138
D6A897_9ACTO/6-77
D6AFK1_STRFL/69-139
D6AG64_STRFL/79-149
D6AIK4_STRFL/73-147
D6AIK8_STRFL/70-139
D6AK73_STRFL/83-154
D6AKA7_STRFL/67-138
D6AKL8_STRFL/74-145
D6ALX6_STRFL/90-161
D6AM37_STRFL/73-144
D6AQZ5_STRFL/6-76
D6ARQ8_STRFL/59-130
D6ARX3_STRFL/83-153
D6ASC0_STRFL/6-77
D6AUR0_STRFL/68-139
D6AWZ4_9ACTO/6-77
D6B1Y8_9ACTO/69-139
D6B4E5_9ACTO/69-139
D6B752_9ACTO/73-147
D6B756_9ACTO/71-139
D6B892_9ACTO/95-166
D6B8B8_9ACTO/67-138
D6B8Y9_9ACTO/6-76
D6B948_9ACTO/82-152
D6BAV9_9ACTO/57-128
D6BBM0_9ACTO/67-138
D6BCC4_9ACTO/72-143
D6CKH5_THIS3/74-148
D6CKI0_THIS3/74-148
D6CPL7_THIS3/75-153
D6CTB7_THIS3/70-144
D6CYB8_9BACE/70-142
D6D816_9BACE/73-147
D6D8Q2_9BACE/72-143
D6DAY8_BIFLO/70-140
D6DL33_CLOSC/4-70
D6DL35_CLOSC/73-143
D6DLM8_CLOSC/65-139
D6DPP9_ENTCL/72-144
D6DUM8_ENTCL/78-152
D6DVP0_ENTCL/68-142
D6E3C6_9FIRM/65-139
D6EEP2_STRLI/68-139
D6EGT8_STRLI/253-324
D6EGY6_STRLI/67-138
D6EIW3_STRLI/6-77
D6EN84_STRLI/92-163
D6EPW8_STRLI/68-139
D6EQ01_STRLI/85-156
D6EQD7_STRLI/91-161
D6EQS6_STRLI/67-141
D6ER54_STRLI/70-139
D6ER58_STRLI/73-147
D6ERL0_STRLI/6-76
D6ESD5_STRLI/74-145
D6ETT8_STRLI/69-139
D6EUG6_STRLI/72-142
D6EWD9_STRLI/80-150
D6F9U1_MYCTU/71-141
D6FIF6_MYCTU/1-70
D6FIN2_MYCTU/70-141
D6FK04_MYCTU/98-172
D6FLJ8_MYCTU/71-141
D6FNI6_MYCTU/98-172
D6FRJ3_MYCTU/71-141
D6FX60_MYCTU/1-70
D6FXD0_MYCTU/70-141
D6GBR6_9ENTR/70-138
D6GD09_9ENTR/71-141
D6GE45_9ENTR/70-144
D6GFK7_9ENTR/68-142
D6GH23_9ENTR/78-152
D6GKI3_9ENTR/72-144
D6GUB4_9EURY/67-140
D6GUF2_9EURY/6-74
D6GV95_9EURY/5-77
D6H6G9_NEIGO/99-172
D6H6U4_NEIGO/89-164
D6HJI3_9FIRM/66-140
D6HSX9_ECOLX/68-142
D6HUU0_ECOLX/78-152
D6I309_ECOLX/72-144
D6I7G1_ECOLX/68-142
D6I8G0_ECOLX/78-152
D6IFY7_ECOLX/72-144
D6IL47_ECOLX/68-142
D6ILW8_ECOLX/78-152
D6IWJ0_ECOLX/72-144
D6J7E6_ECOLX/68-142
D6J8K4_ECOLX/78-152
D6JH70_ECOLX/72-144
D6JKR6_NEIGO/99-172
D6JL26_NEIGO/89-164
D6JQ07_ACIG3/73-148
D6JQ45_ACIG3/68-143
D6JQE5_ACIG3/67-141
D6JQV1_ACIG3/77-151
D6JQZ2_ACIG3/78-152
D6JRH6_ACIG3/67-137
D6JTA4_ACIG3/69-143
D6JTK5_ACIG3/74-148
D6JUS7_ACIG3/67-141
D6JYC1_ACIG3/70-144
D6K211_9ACTO/6-76
D6K278_9ACTO/81-150
D6K2L5_9ACTO/94-164
D6K5G8_9ACTO/74-145
D6K5L3_9ACTO/56-130
D6K5L6_9ACTO/83-151
D6K6M3_9ACTO/85-156
D6K7W3_9ACTO/67-138
D6KAS7_9ACTO/67-138
D6KBC5_9ACTO/6-77
D6KCY2_9ACTO/72-142
D6KD18_9ACTO/252-323
D6KD56_9ACTO/71-138
D6KD95_9ACTO/260-329
D6KD95_9ACTO/87-157
D6KDR9_9ACTO/258-332
D6KEL8_9ACTO/86-159
D6KFZ6_9ACTO/252-322
D6KGQ1_9ACTO/327-398
D6KZG5_9NEIS/70-145
D6LK38_9RHIZ/71-144
D6LL40_9RHIZ/6-77
D6LN55_9RHIZ/67-140
D6LPH2_9RHIZ/73-147
D6LPP0_9RHIZ/70-144
D6LRX2_9RHIZ/75-145
D6LSR3_9RHIZ/70-144
D6LSU7_9RHIZ/92-162
D6LTE7_9RHIZ/71-145
D6LTT6_9RHIZ/82-152
D6M375_9ACTO/109-180
D6M414_9ACTO/66-137
D6M4N0_9ACTO/75-144
D6MYP2_9ACTO/78-146
D6PC35_9ARCH/6-76
D6PC36_9ARCH/6-76
D6SWQ7_GARVA/79-150
D6T185_GARVA/79-150
D6TPT8_9CHLR/6-77
D6TQR0_9CHLR/85-146
D6TS82_9CHLR/75-142
D6TSE2_9CHLR/73-143
D6TTV0_9CHLR/75-142
D6TW30_9CHLR/86-153
D6TYH1_9CHLR/67-135
D6U772_9CHLR/75-143
D6U7S1_9CHLR/75-143
D6UMR9_9BACT/76-143
D6UXR9_9BACT/75-142
D6UYU9_9BACT/72-139
D6UZV2_9BACT/68-144
D6V1S3_9BRAD/71-145
D6V327_9BRAD/71-144
D6V4R8_9BRAD/81-156
D6V8G1_9BRAD/70-144
D6X6G2_STRPR/69-139
D6XCH3_9ACTO/74-145
D6XSC2_BACIE/69-143
D6Y2R5_THEBD/81-134
D6Y673_THEBD/6-77
D6Y7D5_THEBD/82-151
D6Y7T0_THEBD/68-138
D6Y865_THEBD/67-139
D6Y8J5_THEBD/76-147
D6Y998_THEBD/6-77
D6YBG5_THEBD/88-159
D6YQ82_PANVC/74-148
D6YQC2_PANVC/69-143
D6Z8W3_SEGRD/87-157
D6Z947_SEGRD/74-144
D6ZFR0_SEGRD/73-143
D6ZX63_BIFLJ/70-140
D7A0E0_STAND/6-77
D7A398_STAND/71-144
D7A443_STAND/75-149
D7A7J8_STAND/71-141
D7A821_STAND/72-146
D7ARS3_THEM3/67-141
D7AU95_NOCDD/6-77
D7AUK1_NOCDD/70-144
D7AZD7_NOCDD/87-142
D7AZE1_NOCDD/71-142
D7B291_NOCDD/6-77
D7B2W0_NOCDD/79-150
D7B4Z6_NOCDD/69-140
D7B5P2_NOCDD/67-141
D7B629_NOCDD/242-313
D7BDE5_MEISD/48-110
D7BDM6_MEISD/74-142
D7BFL6_MEISD/6-77
D7BIU6_MEISD/68-142
D7BR54_STRBB/22-96
D7BRC5_STRBB/67-141
D7BRL9_STRBB/71-141
D7BT67_STRBB/188-259
D7BUC4_STRBB/70-145
D7BUG4_STRBB/235-306
D7BV43_STRBB/66-137
D7BV83_STRBB/69-140
D7BXM4_STRBB/69-139
D7C056_STRBB/65-136
D7C1S9_STRBB/1-71
D7C262_STRBB/73-145
D7C2Q6_STRBB/247-318
D7C4X3_STRBB/72-143
D7C601_STRBB/68-141
D7C725_STRBB/242-313
D7C7H8_STRBB/67-141
D7C8Z8_STRBB/84-155
D7CBI1_STRBB/77-147
D7CCA3_STRBB/6-76
D7CER9_STRBB/6-77
D7CFS0_STRBB/71-138
D7CHZ5_STRBB/67-138
D7CN69_SYNLT/73-147
D7CT34_TRURR/67-139
D7CT61_TRURR/68-139
D7CX26_TRURR/71-143
D7D0U3_GEOSC/71-145
D7D7Y8_STAHD/68-138
D7DA04_STAHD/8-79
D7DC43_STAHD/5-75
D7DC68_STAHD/74-144
D7DQ53_METS0/77-151
D7DSD5_METV3/67-138
D7E6A2_METEZ/69-142
D7ESY3_MYCTU/1-70
D7ET44_MYCTU/70-141
D7EUG1_MYCTU/71-141
D7EVB8_MYCTU/98-172
D7GDL0_PROFC/67-136
D7GEW3_PROFC/6-77
D7GR52_9FIRM/67-134
D7GSD0_9FIRM/65-139
D7GZL7_BRUAB/73-147
D7GZT0_BRUAB/71-145
D7H122_BRUAB/6-77
D7H340_BRUAB/67-140
D7H3X3_BRUAB/83-156
D7H696_BRUAB/92-162
D7H6C2_BRUAB/70-144
D7H6E3_BRUAB/67-137
D7H6Q3_BRUAB/71-145
D7H6U9_BRUAB/76-150
D7H7R2_VIBCH/95-169
D7H9J1_VIBCH/67-141
D7H9W8_VIBCH/78-152
D7HB88_VIBCH/69-143
D7HGY4_VIBCH/73-145
D7HIH9_VIBCH/78-152
D7HIY0_VIBCH/67-141
D7HKQ1_VIBCH/95-169
D7HNZ1_VIBCH/69-143
D7HSQ7_VIBCH/73-145
D7HTU7_PSESS/77-151
D7HTW2_PSESS/71-145
D7HWU2_PSESS/72-146
D7HXZ1_PSESS/85-159
D7HZ78_PSESS/71-145
D7I540_PSESS/67-136
D7I5J3_PSESS/70-145
D7I5Z0_PSESS/75-145
D7I6J6_PSESS/67-140
D7I6V0_PSESS/73-147
D7I9R5_9BACE/73-147
D7IBT7_9BACE/72-143
D7IE96_9BACE/70-142
D7IK47_9BACE/73-147
D7IMY8_9BACE/74-143
D7IND3_9BACE/70-144
D7IUH4_9BACE/70-142
D7IV24_9BACE/74-147
D7IY95_9BACE/72-143
D7IYW6_9BACE/70-142
D7J833_9BACE/73-147
D7JK59_ECOLX/68-142
D7JLQ2_ECOLX/78-152
D7JVB3_ECOLX/72-144
D7JXM1_9BACE/70-142
D7K5D8_9BACE/73-147
D7K690_9BACE/72-143
D7N1I6_9NEIS/70-144
D7N3N1_9NEIS/72-145
D7NBS9_9BACT/72-143
D7NES5_9BACT/70-142
D7UWN2_LISGR/52-125
D7UWX6_LISGR/65-136
D7VCA9_LACPL/67-134
D7VH24_9SPHI/71-144
D7VHF9_9SPHI/76-148
D7VID1_9SPHI/71-145
D7VR88_9SPHI/87-146
D7VRY0_9SPHI/74-148
D7VSA5_9SPHI/70-141
D7VXS5_9FLAO/71-142
D7VZF0_9FLAO/77-148
D7W4X1_9FLAO/70-144
D7W5R2_9FLAO/67-141
D7W7A2_9FLAO/69-143
D7W7Q0_9FLAO/74-148
D7WJ38_BACCE/69-136
D7WKT2_BACCE/75-147
D7WLP4_BACCE/69-143
D7WRN7_9BACI/22-132
D7WUL5_9BACI/75-147
D7WX48_9BACI/67-134
D7X1E8_ECOLX/72-144
D7XAF0_ECOLX/78-152
D7XD03_ECOLX/97-171
D7XJB5_ECOLX/95-169
D7XJG1_ECOLX/72-144
D7XK80_ECOLX/107-181
D7XYC1_ECOLX/72-144
D7Y320_ECOLX/119-193
D7YAQ4_ECOLX/95-169
D7YIF9_ECOLX/97-171
D7YM39_ECOLX/72-144
D7YPK9_ECOLX/95-169
D7YWY3_ECOLX/95-169
D7Z0E8_ECOLX/72-144
D7Z2Q9_ECOLX/96-170
D7ZCN1_ECOLX/72-144
D7ZFD7_ECOLX/97-171
D7ZFR5_ECOLX/95-169
D7ZT08_ECOLX/95-169
D7ZUS6_ECOLX/97-171
D8A0F6_ECOLX/72-144
D8A683_ECOLX/117-191
D8A7M9_ECOLX/95-169
D8AGA8_ECOLX/72-144
D8AL18_ECOLX/108-182
D8AQU8_ECOLX/95-169
D8AT74_ECOLX/72-144
D8AYH5_ECOLX/95-169
D8B757_ECOLX/97-171
D8B946_ECOLX/72-144
D8BHF2_ECOLX/95-169
D8BHT0_ECOLX/72-144
D8BQ22_ECOLX/107-181
D8BSU7_ECOLX/72-144
D8BXK7_ECOLX/78-152
D8BYL9_ECOLX/111-185
D8CBE6_ECOLX/72-144
D8CC61_ECOLX/95-169
D8CH11_ECOLX/107-181
D8D0V2_COMTE/78-152
D8D1R7_COMTE/67-141
D8D2H6_COMTE/72-146
D8D747_COMTE/75-149
D8D7I7_COMTE/69-144
D8D8X8_COMTE/71-141
D8D9Q1_COMTE/70-148
D8DCP9_COMTE/67-139
D8DTJ7_PREBR/73-147
D8DVL5_PREBR/72-143
D8DZT6_PREBR/70-142
D8E104_ECOLX/97-171
D8EAF0_ECOLX/95-169
D8ED02_ECOLX/72-144
D8EGL3_ECOLX/72-144
D8ELP6_ECOLX/95-169
D8EQ50_ECOLX/97-171
D8FIF5_9FIRM/68-142
D8FLX3_LACDE/72-139
D8GJK4_CLOLD/67-138
D8GM87_CLOLD/67-134
D8GMP1_CLOLD/68-135
D8GNB9_CLOLD/74-146
D8H0J7_BACAI/70-144
D8H317_BACAI/75-147
D8H3N1_BACAI/71-138
D8H6T7_BACAI/69-136
D8HKA2_AMYMU/43-114
D8HKP2_AMYMU/75-146
D8HLX7_AMYMU/237-308
D8HLZ8_AMYMU/73-141
D8HMH7_AMYMU/69-143
D8HNK4_AMYMU/6-76
D8HP71_AMYMU/60-131
D8HRA9_AMYMU/80-150
D8HSR3_AMYMU/73-147
D8HSR5_AMYMU/71-138
D8HTA6_AMYMU/6-77
D8HTQ1_AMYMU/78-149
D8HVX1_AMYMU/72-146
D8HWJ2_AMYMU/67-136
D8HXR4_AMYMU/62-135
D8HYF0_AMYMU/70-142
D8HZ08_AMYMU/55-126
D8HZC5_AMYMU/71-142
D8I126_AMYMU/242-313
D8I4D1_AMYMU/239-309
D8I4D1_AMYMU/73-143
D8I6N7_AMYMU/68-137
D8I989_AMYMU/74-143
D8IPP7_HERSS/74-148
D8IQS9_HERSS/72-146
D8IQT7_HERSS/77-151
D8ISN4_HERSS/69-143
D8IUY0_HERSS/70-144
D8IVT4_HERSS/71-145
D8IYX9_HERSS/66-141
D8J1A5_HERSS/69-143
D8J1L8_HERSS/75-149
D8J2C7_HALJB/69-141
D8J2Q2_HALJB/69-140
D8J817_HALJB/69-139
D8J9H3_HALJB/6-76
D8J9I0_HALJB/6-76
D8JAC4_HALJB/62-134
D8JF10_ACISD/67-141
D8JHA1_ACISD/74-148
D8JIM7_ACISD/69-143
D8JJ30_ACISD/70-144
D8JL49_ACISD/73-148
D8JL88_ACISD/68-143
D8JLX8_ACISD/67-141
D8JN97_ACISD/72-146
D8JNH1_ACISD/78-152
D8JP92_ACISD/67-137
D8JUW7_HYPDA/72-146
D8JZ11_HYPDA/71-145
D8JZ60_HYPDA/68-141
D8K151_DEHLB/66-140
D8MJD1_ERWBE/67-137
D8MK77_ERWBE/73-145
D8MLW4_ERWBE/70-144
D8MNZ3_ERWBE/68-142
D8MQB4_ERWBE/78-152
D8MU49_ERWBE/73-147
D8MZH9_RALSO/72-142
D8MZT0_RALSO/90-164
D8N173_RALSO/73-147
D8N4J8_RALSO/72-151
D8N6E2_RALSO/69-143
D8N6L5_RALSO/69-143
D8N6W5_RALSO/67-141
D8N9V5_RALSO/50-117
D8NA60_RALSO/69-136
D8NCA4_RALSO/77-151
D8NEP5_RALSO/69-143
D8NH74_RALSO/90-164
D8NH97_RALSO/67-134
D8NKP4_RALSO/70-144
D8NLZ8_RALSO/77-151
D8NMM5_RALSO/69-143
D8NNR3_RALSO/69-143
D8NUK8_RALSO/70-144
D8NW98_RALSO/70-144
D8NWH6_RALSO/69-143
D8NWY6_RALSO/69-143
D8NY09_RALSO/69-143
D8P0M5_RALSO/69-136
D8P1D8_RALSO/75-142
D8P3A3_RALSO/69-143
D8P3N3_RALSO/116-190
D8P500_RALSO/69-113
D8P638_RALSO/75-142
D8P6Q0_RALSO/73-147
D8PCQ5_9BACT/7-77
D8PFD6_9BACT/7-78
D8VMR9_9ZZZZ/70-144
D9P5I0_ACTPL/73-145
D9P8B7_ACTPL/76-150
D9P939_ACTPL/76-150
D9PD89_ACTPL/73-145
D9PY52_METTM/74-144
D9Q2D2_ACIS3/7-77
D9Q335_ACIS3/75-145
D9QG97_BRESC/73-145
D9QII1_BRESC/75-149
D9QN34_BRESC/7-79
D9R300_CLOSW/65-139
D9R8C7_CLOSW/67-134
D9RR48_PREMB/70-142
D9RT20_PREMB/73-147
D9RWF7_PREMB/72-143
D9SNB7_CLOC7/65-131
D9SWY0_CLOC7/74-146
D9SXG5_MICAI/6-76
D9T0F2_MICAI/75-146
D9T3X8_MICAI/69-140
D9T604_MICAI/80-154
D9T6H1_MICAI/66-138
D9T781_MICAI/6-77
D9TAJ8_MICAI/81-134
D9TBX9_MICAI/90-160
D9TCE5_MICAI/67-137
D9TEU1_MICAI/88-159
D9TKA6_CALOO/67-141
D9TQZ2_THETC/67-141
D9UC50_9ACTO/66-137
D9UC78_9ACTO/68-139
D9UD11_9ACTO/6-76
D9UDY9_9ACTO/82-152
D9UHS0_9ACTO/6-77
D9UIU5_9ACTO/292-363
D9UME0_9ACTO/67-138
D9URI0_9ACTO/68-138
D9UU71_9ACTO/75-144
D9UXM5_9ACTO/70-138
D9UY52_9ACTO/72-143
D9UZY5_9ACTO/244-313
D9UZY5_9ACTO/70-141
D9UZZ2_9ACTO/71-147
D9V0B5_9ACTO/247-318
D9V0Q7_9ACTO/66-138
D9V216_9ACTO/69-140
D9V646_9ACTO/238-308
D9V796_9ACTO/255-326
D9V801_9ACTO/83-153
D9V8H3_9ACTO/67-136
D9VAF7_9ACTO/76-147
D9VBT1_9ACTO/70-140
D9VDE8_9ACTO/69-141
D9VDW1_9ACTO/6-76
D9VER4_9ACTO/77-143
D9VF07_9ACTO/81-152
D9VFY3_9ACTO/79-149
D9VGG6_9ACTO/6-77
D9VGK5_9ACTO/260-331
D9VH39_9ACTO/73-147
D9VI53_9ACTO/72-146
D9VJV1_9ACTO/82-153
D9VJY7_9ACTO/69-140
D9VKQ1_9ACTO/70-139
D9VLF5_9ACTO/74-145
D9VP25_9ACTO/66-136
D9VPC3_9ACTO/248-319
D9VPC3_9ACTO/73-144
D9VPI9_9ACTO/138-198
D9VPI9_9ACTO/67-141
D9VSZ7_9ACTO/6-77
D9VY92_9ACTO/69-139
D9VZI3_9ACTO/246-317
D9W005_9ACTO/67-138
D9W0A3_9ACTO/6-76
D9W0V7_9ACTO/87-157
D9W2D0_9ACTO/66-141
D9W2U1_9ACTO/115-186
D9W6W5_9ACTO/84-155
D9W7Q5_9ACTO/73-145
D9W8G3_9ACTO/240-310
D9W8R9_9ACTO/247-318
D9W914_9ACTO/6-77
D9W9B6_9ACTO/74-145
D9WBB0_9ACTO/80-150
D9WBH8_9ACTO/6-77
D9WEW3_9ACTO/70-144
D9WFA2_9ACTO/245-318
D9WFA2_9ACTO/72-143
D9WJV3_9ACTO/94-164
D9WKH3_9ACTO/80-150
D9WLK4_9ACTO/67-137
D9WN25_9ACTO/66-137
D9WPB3_9ACTO/68-140
D9WQK2_9ACTO/74-144
D9WS55_9ACTO/67-141
D9WSQ7_9ACTO/72-144
D9WSZ9_9ACTO/67-141
D9WUY1_9ACTO/102-172
D9X127_STRVR/99-170
D9X3D2_STRVR/6-77
D9X6Y8_STRVR/67-138
D9XC73_STRVR/69-139
D9XCK1_STRVR/69-139
D9XDN3_STRVR/67-141
D9XFA1_STRVR/74-145
D9XGM0_STRVR/73-147
D9XHW0_STRVR/71-139
D9XI70_STRVR/85-156
D9XIA0_STRVR/68-139
D9XIZ0_STRVR/6-76
D9XJ56_STRVR/86-156
D9XKH5_9ACTO/244-315
D9XMD0_9ACTO/88-159
D9XMR3_9ACTO/6-77
D9XVR8_9ACTO/68-139
D9XVU3_9ACTO/85-156
D9XX01_9ACTO/73-147
D9XX48_9ACTO/74-145
D9XXG1_9ACTO/92-161
D9XXM2_9ACTO/6-76
D9XXU3_9ACTO/73-144
D9XY27_9ACTO/79-149
D9XY98_9ACTO/78-148
D9Y8U7_9BURK/67-141
E0DDC2_9CORY/67-141
E0DL48_9RHIZ/67-140
E0DLZ6_9RHIZ/6-77
E0DMC0_9RHIZ/73-147
E0DMI7_9RHIZ/70-144
E0DMR3_9RHIZ/67-140
E0DQT5_9RHIZ/68-138
E0DQV5_9RHIZ/76-150
E0DRI5_9RHIZ/71-145
E0DRV1_9RHIZ/67-137
E0DRX2_9RHIZ/70-144
E0DS01_9RHIZ/69-139
E0DSM2_9RHIZ/6-77
E0DT33_9RHIZ/76-150
E0DTB4_9RHIZ/68-138
E0DUH4_9RHIZ/70-144
E0DW14_9RHIZ/73-147
E0DWG8_9RHIZ/67-137
E0DWI7_9RHIZ/70-144
E0DWL6_9RHIZ/69-139
E0DWY6_9RHIZ/67-140
E0DXM2_9RHIZ/69-143
E0E0F6_9RHIZ/71-144
E0E2M4_9FIRM/76-143
E0E7J1_ACTPL/76-150
E0EAY9_ACTPL/73-145
E0ED87_ACTPL/76-150
E0EGW2_ACTPL/73-145
E0EJE9_ACTPL/76-150
E0ENT1_ACTPL/73-145
E0EX71_ACTPL/76-150
E0F0V8_ACTPL/73-145
E0F3C4_ACTPL/76-150
E0F6Z4_ACTPL/73-145
E0F9M5_ACTPL/76-150
E0FDB6_ACTPL/73-145
E0FFQ9_ACTPL/76-150
E0FJ83_ACTPL/73-145
E0FLY7_ACTPL/76-150
E0FQD0_ACTPL/73-145
E0FY01_9THEO/67-141
E0FY05_9THEO/69-138
E0HJ49_9GAMM/78-152
E0HP29_9GAMM/73-145
E0HTM2_9GAMM/75-150
E0HTU5_9GAMM/66-136
E0I6F7_9BACL/68-142
E0I9H0_9BACL/64-132
E0I9P1_9BACL/68-133
E0IBE3_9BACL/72-143
E0ICV3_9BACL/72-139
E0IJZ2_9GAMM/78-152
E0IMS4_9GAMM/73-145
E0IRA0_9GAMM/66-136
E0IT55_9GAMM/75-150
E0IZF3_ECOLW/78-152
E0J0I9_ECOLW/68-142
E0J2Y3_ECOLW/72-144
E0J8E5_RHIME/69-143
E0J965_RHIME/70-144
E0J9W1_RHIME/47-117
E0J9W4_RHIME/70-144
E0JBV0_RHIME/68-135
E0JCE2_RHIME/73-147
E0JCS8_RHIME/67-137
E0JCV7_RHIME/69-139
E0JGU4_RHIME/6-77
E0JHA9_RHIME/69-143
E0JI90_RHIME/73-147
E0JKF0_RHIME/70-144
E0JL34_RHIME/87-158
E0JMB8_RHIME/82-152
E0JMP1_RHIME/68-141
E0JP69_RHIME/66-137
E0JPQ3_RHIME/75-149
E0JPT6_RHIME/65-140
E0JRD0_RHIME/74-147
E0JSA2_RHIME/69-139
E0JSD1_RHIME/67-137
E0JTS3_RHIME/69-143
E0JU89_RHIME/73-147
E0JV00_RHIME/73-147
E0JV61_RHIME/70-144
E0JXA6_RHIME/68-135
E0JYM3_RHIME/47-117
E0JYM6_RHIME/70-144
E0JYR8_RHIME/74-147
E0K4V7_RHIME/82-152
E0K528_RHIME/6-77
E0K6F8_RHIME/70-144
E0K6M2_RHIME/65-140
E0K790_RHIME/69-143
E0K8F9_RHIME/68-141
E0K8X5_RHIME/75-149
E0KBT4_STRVO/76-146
E0KBZ6_STRVO/242-313
E0KCF0_STRVO/242-300
E0KCF0_STRVO/71-138
E0KCG0_STRVO/16-87
E0KCZ4_STRVO/67-137
E0KD25_STRVO/247-319
E0KD25_STRVO/76-147
E0KGR8_STRVO/105-175
E0KIR0_STRVO/116-190
E0KIR7_STRVO/4-76
E0KKB4_STRVO/67-141
E0KKT9_STRVO/69-141
E0KKV5_STRVO/230-301
E0KLK8_STRVO/66-137
E0KM21_STRVO/68-140
E0KN64_STRVO/69-143
E0KN85_STRVO/74-145
E0KS29_STRVO/67-138
E0KSL6_STRVO/15-49
E0KU20_STRVO/6-77
E0KVI5_STRVO/6-76
E0KVW1_STRVO/69-139
E0KWN6_STRVO/244-315
E0KZH7_STRVO/84-155
E0KZL7_STRVO/73-147
E0L117_STRVO/240-311
E0L1S6_STRVO/79-149
E0L201_STRVO/6-77
E0LFZ4_SPHCR/67-141
E0LGR6_SPHCR/72-146
E0LHK7_SPHCR/70-145
E0LMW7_SPHCR/74-150
E0LR57_SPHCR/72-146
E0LS15_SPHCR/76-150
E0LTH0_9ENTR/69-143
E0LTT9_9ENTR/95-169
E0LYI0_9ENTR/78-152
E0M172_9ENTR/73-145
E0M2G3_9ENTR/70-144
E0M3U6_9ENTR/73-147
E0MKX1_9RHOB/65-140
E0MNF9_9RHOB/74-148
E0MP51_9RHOB/91-165
E0MRF1_9RHOB/71-144
E0N795_NEIME/69-144
E0NAL9_NEIME/99-172
E0NTU0_9BACT/70-142
E0Q7R6_9BIFI/257-319
E0Q7R6_9BIFI/75-141
E0QAL1_9BIFI/87-154
E0QWD8_ECOLX/68-142
E0QXN9_ECOLX/78-152
E0R510_ECOLX/72-144
E0RBD3_PAEP6/71-145
E0S081_BUTPB/67-141
E0SBZ7_DICD3/58-131
E0SD78_DICD3/68-142
E0SDT3_DICD3/74-146
E0SF85_DICD3/78-152
E0SJ07_DICD3/69-143
E0SJ46_DICD3/100-174
E0SMX5_DICD3/78-152
E0SND7_DICD3/69-143
E0SNZ0_IGNAA/6-77
E0SPG4_IGNAA/11-82
E0SR38_IGNAA/72-142
E0SRD6_IGNAA/70-140
E0SS96_IGNAA/67-138
E0T2G5_EDWTF/78-152
E0T2R2_EDWTF/73-145
E0T3A7_EDWTF/68-142
E0TBJ2_PARBH/73-147
E0THU3_PARBH/69-143
E0TIC6_PARBH/71-144
E0TU68_BACPZ/65-132
E0TZ63_BACPZ/71-145
E0U337_BACPZ/69-136
E0U4B8_BACPZ/68-136
E0U512_BACPZ/78-149
E0XW00_9GAMM/67-137
E1CQV7_VIBPA/67-140
E1CQX7_VIBPA/70-140
E1CRD8_VIBPA/71-145
E1CSD4_VIBPA/1-64
E1CTS2_VIBPA/74-146
E1CY34_VIBPA/76-146
E1D0L1_VIBPA/69-143
E1D272_VIBPA/67-141
E1D6I2_VIBPA/71-145
E1D7H9_VIBPA/67-140
E1D7J9_VIBPA/70-140
E1D9M4_VIBPA/33-107
E1DBP7_VIBPA/76-146
E1DCH3_VIBPA/69-143
E1DCQ5_VIBPA/67-141
E1DDU5_VIBPA/74-146
E1DII2_VIBPA/69-143
E1DIY4_VIBPA/78-152
E1DL20_VIBPA/74-146
E1DNB3_VIBPA/76-146
E1DSX3_VIBPA/67-140
E1DSZ3_VIBPA/70-140
E1DUC1_VIBPA/71-145
E1DUP1_VIBPA/67-141
E1DXV0_LACRE/67-135
E1EAT1_VIBPA/78-152
E1EE17_VIBPA/71-145
E1EED8_VIBPA/67-141
E1EFY4_VIBPA/69-143
E1EGF7_VIBPA/67-140
E1EGH7_VIBPA/70-140
E1EHZ9_VIBPA/74-146
E1EMQ4_VIBPA/76-146
E1FBI2_9THEO/67-141
E1GUS6_9BACT/70-142
E1GYM0_9BACT/72-143
E1HB66_MYCTU/16-87
E1HB80_MYCTU/70-141
E1HCM0_MYCTU/64-138
E1HE44_MYCTU/71-141
E1HJ55_ECOLX/72-144
E1HPA9_ECOLX/95-169
E1HS22_ECOLX/107-181
E1HVJ6_ECOLX/72-144
E1HXM1_ECOLX/95-169
E1I973_ECOLX/97-171
E1IHK9_9CHLR/7-77
E1II06_9CHLR/6-77
E1IPE1_ECOLX/97-171
E1IQS0_ECOLX/95-169
E1IRW5_ECOLX/72-144
E1IZX7_ECOLX/97-171
E1JAH4_ECOLX/95-169
E1JB92_ECOLX/72-144
E1K2D3_DESFR/70-139
E1K4N0_9EURY/66-138
E1KC97_9FIRM/68-135
E1KI87_9FIRM/64-138
E1KMX0_9BACT/72-143
E1KR56_9BACT/70-142
E1NA04_9BIFI/257-319
E1NA04_9BIFI/75-141
E1P0R6_NEILA/72-145
E1P4Y3_NEILA/69-144
E1P844_ECOAB/72-144
E1PA45_ECOAB/68-142
E1PEJ7_ECOAB/95-169
E1QF24_DESB2/69-139
E1QPM8_VULDI/73-145
E1QQ23_VULDI/100-166
E1QRX8_VULDI/69-154
E1R2Q5_SPISS/67-139
E1RAT2_SPISS/72-146
E1RCV2_METP4/76-150
E1RK36_METP4/68-139
E1RVP4_ECOUM/72-144
E1RWD0_ECOUM/78-152
E1S0S6_ECOUM/68-142
E1SAX8_PANVC/70-144
E1SFA7_PANVC/95-169
E1SHY0_PANVC/73-147
E1SIC1_PANVC/78-152
E1SJD3_PANVC/73-145
E1SRB3_FERBD/73-145
E1STR8_FERBD/78-152
E1SUE7_FERBD/71-141
E1T2R0_THESX/67-141
E1T3U6_BURSG/70-144
E1T586_BURSG/69-143
E1T5B7_BURSG/79-146
E1T5T0_BURSG/77-151
E1T848_BURSG/72-146
E1T9U2_BURSG/75-145
E1TB35_BURSG/67-142
E1TBX5_BURSG/72-155
E1TF44_BURSG/73-147
E1TFV3_BURSG/72-146
E1THM8_BURSG/74-148
E1TIQ0_BURSG/78-153
E1TIY8_BURSG/96-170
E1TIZ7_BURSG/74-148
E1TK10_BURSG/69-143
E1TK43_BURSG/71-145
E1TN29_LACPS/67-134
E1ULG7_BACAS/69-136
E1UMZ5_BACAS/71-138
E1UP54_BACAS/71-145
E1US41_BACAS/78-149
E1V7H6_HALED/6-77
E1V7V9_HALED/69-143
E1V8Z3_HALED/74-148
E1VAJ4_HALED/69-143
E1VGV2_9GAMM/69-144
E1VS47_ARTAR/73-147
E1VU92_ARTAR/69-139
E1VW73_ARTAR/7-78
E1VWL7_ARTAR/71-143
E1VWT6_ARTAR/67-139
E1VXW5_ARTAR/79-153
E1VYE5_ARTAR/75-146
E1VYU9_ARTAR/73-145
E1VZ34_ARTAR/68-139
E1VZC8_ARTAR/73-144
E1VZD9_ARTAR/81-155
E1W3D4_HAEP3/70-142
E1W574_HAEP3/75-149
E1W6Z1_SALTS/78-152
E1W732_SALTS/69-143
E1W8W9_SALTS/68-142
E1WDV2_SALTS/72-144
E1WML4_BACF6/70-144
E1WSG5_BACF6/70-142
E1WW88_BACF6/72-143
E1WZE0_BACMS/83-157
E1X1R6_BACMS/72-144
E1X886_HAEI1/82-156
E1X9F6_HAEI1/70-144
E1XAL2_HAEI1/70-142
E1Y2E0_LEGPN/88-162
E1Y370_LEGPN/69-144
E1YQ64_9BACE/74-143
E1YXD1_9BACE/70-144
E1YXW7_9BACE/70-142
E1Z001_9BACE/70-144
E2CAQ0_9RHOB/74-138
E2CBU5_9RHOB/1-36
E2CBU7_9RHOB/71-113
E2CFB2_9RHOB/87-161
E2CH73_9RHOB/70-144
E2CHD8_9RHOB/70-140
E2CIM2_9RHOB/71-145
E2CJJ0_9RHOB/70-144
E2CK75_9RHOB/75-149
E2CKM6_9RHOB/67-141
E2CLP8_9RHOB/94-167
E2CMB7_9RHOB/74-147
E2CMS8_9RHOB/6-77
E2CMW8_9RHOB/69-143
E2CP60_9RHOB/73-146
E2CPQ4_9RHOB/71-144
E2CQS7_9RHOB/70-144
E2JT95_ECO57/72-144
E2JTI6_ECO57/78-152
E2JYD0_ECO57/68-142
E2K7I4_ECO57/72-144
E2KEQ4_ECO57/78-152
E2KGQ8_ECO57/68-142
E2KP34_ECO57/72-144
E2KX03_ECO57/78-152
E2KZR1_ECO57/68-142
E2M7D2_PSESM/56-130
E2M7S8_PSESM/70-145
E2MAB5_PSESM/77-147
E2MDM8_PSESM/85-159
E2MG87_PSESM/71-145
E2MIP8_PSESM/105-179
E2ML65_PSESM/67-140
E2ML82_PSESM/73-147
E2MLH0_PSESM/71-145
E2MXM4_9CORY/8-79
E2N1Z0_CAPSP/72-143
E2N5X2_CAPSP/70-144
E2N9R9_9BACE/72-143
E2NDF3_9BACE/70-142
E2NUV7_9FIRM/72-143
E2NVU3_9FIRM/66-140
E2NYZ3_PASHA/76-150
E2P097_PASHA/77-149
E2P4X2_PASHA/77-149
E2P5Q7_PASHA/76-150
E2PHH3_NEIPO/72-145
E2PIF9_NEIPO/69-144
E2PJG5_9RHIZ/67-140
E2PKC6_9RHIZ/67-141
E2PKE8_9RHIZ/68-138
E2PM16_9RHIZ/69-139
E2PM45_9RHIZ/70-144
E2PM64_9RHIZ/67-140
E2PMM3_9RHIZ/82-152
E2PN19_9RHIZ/69-143
E2PQJ4_9RHIZ/6-77
E2PRU0_9RHIZ/70-144
E2PS07_9RHIZ/73-147
E2PUC0_STRCL/91-162
E2PV19_STRCL/103-174
E2PWP8_STRCL/139-210
E2Q096_STRCL/272-342
E2QH42_ECOLX/96-170
E2SG66_9ACTO/67-139
E2SSK2_9RALS/73-148
E2SSK4_9RALS/70-137
E2SX41_9RALS/72-146
E2SXR5_9RALS/72-151
E2SYP9_9RALS/69-143
E2SZ61_9RALS/77-151
E2T377_9RALS/89-163
E2T379_9RALS/67-140
E2T5F4_9RALS/76-150
E2TB18_MYCTU/1-70
E2TB75_MYCTU/70-141
E2TCS9_MYCTU/64-138
E2TGA8_MYCTU/71-141
E2TNG2_MYCTU/1-70
E2TNM1_MYCTU/70-141
E2TPW9_MYCTU/64-138
E2TRF3_MYCTU/71-141
E2U000_MYCTU/1-70
E2U056_MYCTU/70-141
E2U220_MYCTU/64-138
E2U2Z1_MYCTU/71-141
E2UBC2_MYCTU/1-70
E2UBH9_MYCTU/70-141
E2UCS0_MYCTU/64-138
E2UEU3_MYCTU/71-141
E2UMX3_MYCTU/1-70
E2UN30_MYCTU/70-141
E2UPE0_MYCTU/64-138
E2UQW5_MYCTU/71-141
E2UX28_MYCTU/64-138
E2V040_MYCTU/1-70
E2V0A2_MYCTU/70-141
E2V230_MYCTU/71-141
E2VAD2_MYCTU/1-70
E2VAJ0_MYCTU/70-141
E2VBU3_MYCTU/64-138
E2VDB2_MYCTU/71-141
E2VJP4_MYCTU/16-87
E2VJW1_MYCTU/70-141
E2VKW3_MYCTU/64-138
E2VLY8_MYCTU/71-141
E2VW07_MYCTU/16-87
E2VW69_MYCTU/70-141
E2VXH5_MYCTU/64-138
E2VZ02_MYCTU/71-141
E2W780_MYCTU/16-87
E2W7D6_MYCTU/70-141
E2W8N2_MYCTU/64-138
E2WA54_MYCTU/71-141
E2WJ85_MYCTU/1-70
E2WJE9_MYCTU/70-141
E2WKR5_MYCTU/98-172
E2WM80_MYCTU/71-141
E2WS42_ECOLX/68-142
E2WSU6_ECOLX/78-152
E2WVX7_ECOLX/72-144
E2X3P1_SHIDY/78-152
E2X4Y4_SHIDY/72-144
E2XBW2_SHIDY/68-142
E2XQ77_PSEFL/72-143
E2XQV9_PSEFL/71-145
E2XS78_PSEFL/1-40
E2XSU0_PSEFL/76-150
E2XUQ5_PSEFL/70-144
E2XUR8_PSEFL/83-147
E2XUU5_PSEFL/73-147
E2XY19_PSEFL/69-143
E2XYJ4_PSEFL/67-134
E2XYK7_PSEFL/70-145
E2XZ83_PSEFL/78-148
E2Y0A9_PSEFL/72-146
E2Y0I2_PSEFL/71-145
E2Y0S9_PSEFL/77-151
E2ZBR9_9FIRM/67-139
E2ZL22_9FIRM/64-138
E2ZMB8_9FIRM/67-134
E2ZSB6_PSEAE/77-151
E2ZTJ4_PSEAE/69-143
E2ZUE0_PSEAE/68-135
E2ZZ80_PSEAE/91-166
E3A073_PSEAE/67-134
E3A325_PSEAE/70-144
E3A3N8_PSEAE/69-143
E3A3U8_PSEAE/71-145
E3AM59_9SPHI/84-158
E3APC4_9SPHI/79-151
E3APY2_9SPHI/78-146
E3ATY6_9SPHI/71-145
E3AY51_9SPHI/1-49
E3B0Q9_9SPHI/71-145
E3B1M5_9SPHI/77-149
E3B339_9SPHI/71-145
E3B498_9SPHI/74-147
E3B815_9MICO/108-178
E3B8Q8_9MICO/2-76
E3BDM6_9MICO/93-167
E3BFX7_9VIBR/69-141
E3BHN1_9VIBR/71-145
E3BHQ1_9VIBR/88-162
E3BIA4_9VIBR/74-146
E3BJD7_9VIBR/67-141
E3BJF2_9VIBR/69-143
E3BJY3_9VIBR/67-141
E3BKK8_9VIBR/69-143
E3BKQ1_9VIBR/68-142
E3BKS4_9VIBR/78-152
E3BMN2_9VIBR/70-144
E3BQ51_9VIBR/76-146
E3C545_9LACO/67-135
E3CK40_STRDO/62-126
E3CWQ3_9BACT/74-140
E3CXA0_9BACT/67-138
E3CZ42_9BACT/73-140
E3D0A2_9BACT/73-141
E3D0H1_9BACT/74-145
E3D138_9BACT/67-139
E3D1J1_NEIM7/69-144
E3D258_NEIM7/99-172
E3D7B3_GARV3/91-162
E3DB03_ERWSE/73-145
E3DC02_ERWSE/78-152
E3DFJ5_ERWSE/113-187
E3DJ00_ERWSE/69-143
E3DJG3_ERWSE/72-146
E3DW42_BACA1/69-136
E3DXL1_BACA1/78-149
E3E0G7_BACA1/68-136
E3E1X4_BACA1/65-132
E3E3Y5_BACA1/71-145
E3E776_PAEPS/70-136
E3EFF1_PAEPS/72-140
E3EFI7_PAEPS/71-145
E3EN81_BIFBS/107-178
E3EWN3_HYDTT/19-90
E3EX91_KETVY/50-124
E3EXM3_KETVY/69-143
E3EXR2_KETVY/68-142
E3EXR3_KETVY/70-144
E3F0J3_KETVY/68-141
E3F1M9_KETVY/74-148
E3F3C5_KETVY/74-148
E3F3N3_KETVY/70-145
E3F3W4_KETVY/93-161
E3G1E5_ENTCS/78-152
E3G570_ENTCS/71-138
E3G5N6_ENTCS/72-144
E3G6V7_ENTCS/68-142
E3GQU3_EUBLK/72-143
E3GT21_HAEI2/70-144
E3GV33_HAEI2/82-156
E3GVM9_HAEI2/70-142
E3GY20_METFV/78-146
E3HE88_ACHXA/66-140
E3HED5_ACHXA/71-141
E3HFD6_ACHXA/73-147
E3HGC5_ACHXA/72-149
E3HGF5_ACHXA/66-140
E3HGW1_ACHXA/70-140
E3HHD3_ACHXA/67-137
E3HHG0_ACHXA/72-146
E3HIB8_ACHXA/67-140
E3HJ42_ACHXA/70-144
E3HK04_ACHXA/72-146
E3HKI2_ACHXA/69-143
E3HL76_ACHXA/67-141
E3HMB3_ACHXA/59-133
E3HN08_ACHXA/69-143
E3HNH7_ACHXA/88-162
E3HP64_ACHXA/246-317
E3HP64_ACHXA/81-152
E3HQQ3_ACHXA/77-151
E3HRX1_ACHXA/67-137
E3HSW3_ACHXA/69-143
E3HUL9_ACHXA/73-147
E3HUS0_ACHXA/78-144
E3HW89_ACHXA/70-143
E3I021_RHOVT/75-149
E3I0W6_RHOVT/104-174
E3I125_RHOVT/75-149
E3I2M2_RHOVT/82-156
E3I6G2_RHOVT/68-141
E3ICS3_GEOS0/71-145
E3IG36_GEOS0/70-140
E3IUK3_FRASU/105-174
E3IUY0_FRASU/82-151
E3IYA1_FRASU/261-332
E3IZY5_FRASU/6-76
E3J1J6_FRASU/67-138
E3PFR3_ECOH1/68-142
E3PIR0_ECOH1/78-152
E3PNU2_ECOH1/72-144
E3XHA1_ECOLX/68-142
E3XRM6_ECOLX/72-144
E3XV17_ECOLX/78-152
E3XZR0_SHIFL/78-152
E3Y783_SHIFL/72-144
E3Y9E2_SHIFL/68-142
E4A5H2_PROAC/63-135
E4A923_PROAC/84-152
E4ABF8_PROAC/84-152
E4AG42_PROAC/1-51
E4AJT9_PROAC/63-135
E4AP42_PROAC/84-152
E4AV67_PROAC/84-152
E4AVG4_PROAC/63-135
E4B1C9_PROAC/63-135
E4B4L7_PROAC/84-152
E4B6P1_PROAC/63-135
E4BB55_PROAC/84-152
E4BEE6_PROAC/84-152
E4BLJ5_PROAC/11-83
E4BQS2_PROAC/84-152
E4BR71_PROAC/63-135
E4BU23_PROAC/63-135
E4C060_PROAC/84-152
E4C2H3_PROAC/63-135
E4C6K1_PROAC/84-152
E4CB33_PROAC/63-135
E4CDZ0_PROAC/84-152
E4CHF7_PROAC/63-135
E4CL26_PROAC/84-152
E4CPX4_PROAC/63-135
E4CSN7_PROAC/84-152
E4CX24_PROAC/63-135
E4D1Z7_PROAC/84-152
E4D2L7_PROAC/63-135
E4D7J9_PROAC/84-152
E4DDT4_PROAC/84-152
E4DF63_PROAC/63-135
E4DJN6_PROAC/84-152
E4DLA8_PROAC/63-135
E4DSV6_PROAC/84-152
E4DUB3_PROAC/63-135
E4DXG0_PROAC/63-135
E4E1U5_PROAC/84-152
E4E8I8_PROAC/84-152
E4EBD3_PROAC/63-135
E4ED06_PROAC/63-135
E4EHQ5_PROAC/84-152
E4EJD1_PROAC/63-135
E4EQL3_PROAC/84-152
E4ERB6_PROAC/63-135
E4EXH2_PROAC/84-152
E4F379_PROAC/63-135
E4F3P6_PROAC/84-152
E4F824_PROAC/63-135
E4F9M2_PROAC/84-152
E4FFY8_PROAC/63-135
E4FK55_PROAC/84-152
E4FND8_PROAC/63-135
E4FRU2_PROAC/84-152
E4FT06_PROAC/63-135
E4FYB9_PROAC/84-152
E4G484_PROAC/84-152
E4G5I4_PROAC/63-135
E4G894_PROAC/63-135
E4GAQ4_PROAC/84-152
E4GFT9_PROAC/84-152
E4GJD8_PROAC/63-135
E4GPK0_PROAC/63-135
E4GSL9_PROAC/84-152
E4GX00_PROAC/84-152
E4GZ63_PROAC/63-109
E4H3E5_PROAC/63-135
E4H750_PROAC/84-152
E4HC58_PROAC/84-152
E4HEI5_PROAC/63-135
E4HJ44_PROAC/11-83
E4HP33_PROAC/84-152
E4HSP6_PROAC/84-152
E4HUP0_PROAC/63-135
E4HYM5_PROAC/63-135
E4I0G8_PROAC/84-152
E4K331_9FIRM/67-141
E4KRE5_9LACT/67-141
E4KWT6_9FIRM/73-147
E4LTQ7_9CLOT/66-140
E4M494_9FIRM/69-140
E4MDM4_9BACT/72-144
E4MK49_9FIRM/67-138
E4MP90_CAPOC/70-144
E4MQ71_CAPOC/72-143
E4MZJ2_KITSK/70-141
E4N0R1_KITSK/125-196
E4N167_KITSK/88-162
E4N198_KITSK/67-141
E4N702_KITSK/66-137
E4N782_KITSK/68-139
E4N9X2_KITSK/6-77
E4N9Z5_KITSK/84-155
E4NAM6_KITSK/94-147
E4NAN2_KITSK/253-323
E4NBJ2_KITSK/71-138
E4NBT4_KITSK/74-144
E4ND37_KITSK/63-135
E4NEK2_KITSK/65-138
E4NHF1_KITSK/6-76
E4NHR2_KITSK/77-147
E4NJ09_KITSK/246-317
E4NJN3_KITSK/72-146
E4NKR8_HALBP/90-165
E4NMJ1_HALBP/69-139
E4NN18_HALBP/6-77
E4NN20_HALBP/6-76
E4NNF1_HALBP/69-140
E4NNR8_HALBP/67-141
E4NPE7_HALBP/62-134
E4NSG2_HALBP/69-140
E4NTP4_HALBP/67-138
E4NU48_HALBP/65-138
E4NZP0_BIFBP/107-178
E4P2W1_ECO8N/72-144
E4P7J7_ECO8N/68-142
E4PBP7_ECO8N/78-152
E4PIB9_MARAH/112-186
E4PJN9_MARAH/68-138
E4PKH8_MARAH/70-144
E4PR89_MARAH/70-146
E4PRB1_MARAH/77-152
E4Q1L7_CALOW/67-141
E4QA68_CALH1/67-141
E4QUP0_HAEI6/82-156
E4QV60_HAEI6/70-142
E4QX00_HAEI6/70-144
E4R1M4_BIFLM/70-140
E4R6W4_PSEPB/70-145
E4R801_PSEPB/67-141
E4R8T4_PSEPB/65-141
E4RA41_PSEPB/67-137
E4RAZ9_PSEPB/70-143
E4RBR4_PSEPB/71-145
E4RC60_PSEPB/68-135
E4RCB2_PSEPB/69-139
E4RCV8_PSEPB/77-151
E4RE16_PSEPB/75-145
E4RHJ9_PSEPB/75-143
E4RIF0_PSEPB/71-145
E4RR15_LEAB4/70-144
E4RY09_LEAB4/6-77
E4RY87_LEAB4/72-146
E4RZI5_LEAB4/71-143
E4RZK0_LEAB4/69-143
E4S8C9_CALKI/67-141
E4SBN3_CALK2/67-141
E4SWX1_LACDN/72-139
E4T697_PALPW/70-142
E4T7C8_PALPW/72-143
E4TAV2_RIEAD/71-142
E4TBU6_RIEAD/69-143
E4TFR6_CALNY/71-143
E4TPB4_MARTH/72-146
E4TRH9_MARTH/72-144
E4TVH8_MARTH/75-149
E4U534_OCEP5/75-142
E4VBC2_BIFBI/67-138
E4VV95_BACFR/70-144
E4VZY8_BACFR/72-143
E4W160_BACFR/77-149
E4W9Q2_RHOE1/73-144
E4WAF7_RHOE1/74-144
E4WAP0_RHOE1/67-141
E4WFR2_RHOE1/83-154
E4WIT1_RHOE1/6-77
E4WJM2_RHOE1/6-73
E4ZBZ2_NEIL0/69-144
E4ZET0_NEIL0/72-145
E5AMQ1_BURRH/69-143
E5ANR9_BURRH/77-151
E5AP57_BURRH/72-146
E5ATK8_BURRH/79-152
E5B021_ERWAM/73-145
E5B1H0_ERWAM/69-143
E5B354_ERWAM/86-160
E5B3Y8_ERWAM/78-152
E5B6Q2_ERWAM/88-162
E5CBG2_9BACE/70-142
E5CE01_9BACE/73-147
E5CEI5_9BACE/72-143
E5U1P7_ALCXX/87-161
E5U319_ALCXX/70-143
E5U3T8_ALCXX/70-144
E5U3V9_ALCXX/78-144
E5U5Z5_ALCXX/70-140
E5U7Q8_ALCXX/69-143
E5U8L6_ALCXX/72-146
E5UBC9_ALCXX/72-146
E5UBL8_ALCXX/77-151
E5UCD0_ALCXX/75-145
E5UD17_ALCXX/66-140
E5UDB8_ALCXX/73-147
E5UDF1_ALCXX/76-153
E5UDI5_ALCXX/66-140
E5UEK1_ALCXX/67-137
E5UF56_ALCXX/73-147
E5UFF1_ALCXX/69-143
E5UGU1_ALCXX/69-143
E5UJD1_NEIMU/70-144
E5ULS5_NEIMU/72-145
E5UND1_9BACE/70-142
E5UWD4_9BACE/73-147
E5UZH7_9BACE/72-143
E5V728_9BACE/70-142
E5VAP5_9BACE/72-143
E5VHQ6_9FIRM/69-143
E5VRZ1_9FIRM/69-143
E5W6R9_9BACI/68-136
E5W7F1_9BACI/71-145
E5W8R3_9BACI/78-149
E5WAS2_9BACI/69-136
E5WCG8_9BACI/53-135
E5WF75_9BACI/77-151
E5WLB2_9BACI/76-143
E5WPI0_9BACI/69-141
E5WPP9_9BACI/67-132
E5WQ82_9BACI/75-147
E5WWJ7_9BACE/70-142
E5WYF7_9BACE/72-143
E5XJJ8_9FIRM/72-146
E5XS92_9ACTO/74-144
E5XSJ6_9ACTO/91-160
E5XXT1_9BIFI/70-140
E5YD13_9ENTR/78-152
E5YHS6_9ENTR/68-142
E5YMP8_9ENTR/73-145
E5YT45_9BACL/80-151
E5Z319_9BACL/71-145
E5ZLV9_ECOLX/91-165
E5ZU23_ECOLX/95-169
E5ZZ42_ECOLX/72-144
E6A5N1_ECOLX/109-183
E6A9P4_ECOLX/72-144
E6AE07_ECOLX/95-169
E6ALD8_ECOLX/109-183
E6ATX9_ECOLX/72-144
E6AVY1_ECOLX/95-169
E6AZD2_ECOLX/78-152
E6B0Y3_ECOLX/72-144
E6B796_ECOLX/68-142
E6BCP8_ECOLX/95-169
E6BHT0_ECOLX/97-171
E6BMA0_ECOLX/72-144
E6BX58_PROAC/63-135
E6BZA0_PROAC/84-152
E6C4B3_PROAC/63-135
E6C724_PROAC/84-152
E6CAX8_PROAC/63-135
E6CFE4_PROAC/84-152
E6CGU5_PROAC/63-135
E6CLF4_PROAC/84-152
E6CRE9_PROAC/63-135
E6CUD2_PROAC/84-152
E6CXW9_PROAC/63-135
E6D2Y7_PROAC/84-152
E6D540_PROAC/84-152
E6D6S0_PROAC/63-135
E6DD67_PROAC/63-135
E6DGC5_PROAC/84-152
E6DIY6_PROAC/84-152
E6DND2_PROAC/63-135
E6DSD8_PROAC/63-135
E6DV72_PROAC/84-152
E6E2I5_PROAC/84-152
E6E347_PROAC/63-135
E6E7Z1_PROAC/63-135
E6E9W6_PROAC/84-152
E6EE12_PROAC/63-135
E6EGN6_PROAC/84-152
E6J8M5_9ACTO/57-127
E6JB82_9ACTO/6-77
E6JGJ8_RIEAN/71-142
E6JGV9_RIEAN/69-143
E6JNY0_STAEP/65-134
E6K5E5_9BACT/70-142
E6KAB9_9BACT/72-143
E6KVC1_9PAST/70-142
E6KVC8_9PAST/70-146
E6KWN6_9PAST/75-149
E6LG55_9ENTE/67-134
E6LQF7_9FIRM/65-139
E6MC75_STALU/68-135
E6MNF4_9BACT/72-143
E6MVT3_NEIMH/72-145
E6MWW9_NEIMH/69-144
E6N314_9ARCH/6-77
E6N470_9ARCH/68-139
E6N4C7_9ARCH/10-80
E6N4C8_9ARCH/7-77
E6N4C9_9ARCH/6-80
E6N790_9ARCH/8-74
E6N7V4_9ARCH/68-139
E6N8C4_9ARCH/71-144
E6N8U2_9ARCH/10-81
E6N978_9ARCH/68-138
E6N9Q1_9ARCH/10-80
E6N9Q2_9ARCH/7-77
E6PGW7_9ZZZZ/78-149
E6PI31_9ZZZZ/6-77
E6PKK0_9ZZZZ/77-151
E6PLB7_9ZZZZ/1-58
E6PLY1_9ZZZZ/74-148
E6PML8_9ZZZZ/75-153
E6PUE8_9ZZZZ/70-144
E6PYW5_9ZZZZ/91-158
E6Q3S3_9ZZZZ/78-149
E6Q412_9ZZZZ/6-77
E6QFK6_9ZZZZ/76-151
E6QL78_9ZZZZ/15-58
E6QSK4_9ZZZZ/69-144
E6RH86_PSEU9/68-142
E6RHG9_PSEU9/71-145
E6RIN9_PSEU9/69-143
E6RKC1_PSEU9/72-144
E6RNE4_PSEU9/76-149
E6RQ86_PSEU9/67-141
E6RRI6_PSEU9/68-138
E6S678_INTC7/84-155
E6SAD5_INTC7/74-145
E6SAM4_INTC7/65-137
E6SCB1_INTC7/6-77
E6SDV8_INTC7/93-164
E6SEX5_INTC7/74-144
E6SF41_INTC7/6-77
E6SFG2_INTC7/85-138
E6SLG6_THEM7/69-140
E6SPH9_BACT6/70-142
E6ST18_BACT6/72-143
E6SY92_SHEB6/78-152
E6T1M5_SHEB6/73-145
E6T6E9_SHEB6/75-150
E6T840_SHEB6/66-136
E6T952_SHEB6/69-142
E6TBQ6_MYCSR/79-149
E6TCK9_MYCSR/93-163
E6TEZ6_MYCSR/70-141
E6TFJ5_MYCSR/90-164
E6THG3_MYCSR/6-76
E6TLE4_MYCSR/70-140
E6TLQ0_MYCSR/75-142
E6U2B1_BACCJ/69-143
E6U440_ETHHY/64-138
E6U9L6_ETHHY/67-134
E6UIX4_RUMA7/64-138
E6ULG4_CLOTL/64-138
E6UVQ2_VARPD/76-150
E6UVR0_VARPD/78-152
E6UVS2_VARPD/74-148
E6UWA2_VARPD/70-144
E6UXI1_VARPD/78-152
E6UXK5_VARPD/69-144
E6UXM8_VARPD/69-143
E6UYK6_VARPD/72-146
E6UZN3_VARPD/73-140
E6UZT6_VARPD/74-148
E6V0N5_VARPD/71-141
E6V0Z5_VARPD/73-140
E6V1V8_VARPD/62-136
E6V6G2_VARPD/73-147
E6V6I3_VARPD/74-147
E6V8F3_VARPD/70-148
E6V9E3_VARPD/70-144
E6VE42_RHOPX/79-154
E6VH80_RHOPX/75-149
E6VM50_RHOPX/6-77
E6VN20_RHOPX/71-144
E6VNM8_RHOPX/71-144
E6VSX5_DESAO/72-143
E6VYN1_DESAO/70-143
E6W816_PANSA/68-142
E6WB69_PANSA/78-152
E6WBY9_PANSA/73-145
E6WER3_PANSA/73-147
E6WHP0_PANSA/70-144
E6WIY4_PANSA/69-143
E6WM20_PANSA/82-156
E6WP07_PSEUU/73-147
E6WPX4_PSEUU/82-156
E6WSA4_PSEUU/69-139
E6X546_CELAD/76-148
E6X7W0_CELAD/82-156
E6X976_CELAD/69-143
E6XA43_CELAD/70-138
E6XFF5_CELAD/72-143
E6XIK6_SHEP2/66-136
E6XL46_SHEP2/73-145
E6XLC5_SHEP2/78-152
E7A501_HAEIF/82-156
E7A6W8_HAEIF/70-142
E7A832_HAEIF/70-144
E7AEV3_HAEIF/70-142
E7AFZ0_HAEIF/70-144
E7AHN2_HAEIF/82-156
E7AYB5_YERE1/73-145
E7B1V3_YERE1/68-142
E7B4V8_YERE1/67-134
E7B8A5_YERE1/73-142
E7BAH2_YERE1/78-152
E7BE32_NEIMW/69-144
E7BEX9_NEIMW/99-172
E7D845_9BACT/86-160
E7FNM2_9LACO/72-143
E7FRV7_9LACO/67-134
E7GAM8_9FIRM/66-140
E7GGV2_CLOSY/72-143
E7GNI5_CLOSY/65-139
E7GR67_CLOSY/67-134
E7GRI3_CLOSY/50-123
E7HED5_ECOLX/72-144
E7HJ92_ECOLX/68-142
E7HVV3_ECOLX/72-144
E7HXA7_ECOLX/68-142
E7HZK8_ECOLX/78-152
E7I7Z3_ECOLX/72-144
E7IFX2_ECOLX/68-142
E7IS30_ECOLX/68-142
E7IT75_ECOLX/72-144
E7J4G2_ECOLX/68-142
E7JFB3_ECOLX/68-142
E7JJT9_ECOLX/72-144
E7K0Y7_SHISO/72-144
E7K848_SHISO/1-75
E7M8Z4_9BACL/68-142
E7MBE5_9BACL/72-142
E7MR21_9FIRM/66-140
E7NS63_TREPH/69-143
E7NZ69_PSESG/67-140
E7NZ83_PSESG/73-147
E7P016_PSESG/75-145
E7P4E8_PSESG/71-145
E7P7X0_PSESG/85-159
E7P9G0_PSESG/72-146
E7PAF9_PSESG/67-136
E7PAI3_PSESG/70-145
E7PCD5_PSESG/71-145
E7PCF2_PSESG/77-151
E7PF08_PSESG/75-145
E7PFU5_PSESG/71-145
E7PFW1_PSESG/77-151
E7PGJ0_PSESG/73-147
E7PGK3_PSESG/67-140
E7PJ32_PSESG/70-145
E7PJ56_PSESG/67-136
E7PKR0_PSESG/72-146
E7PLT7_PSESG/85-159
E7PN61_PSESG/71-145
E7QNA6_9EURY/69-139
E7QNK7_9EURY/63-134
E7QPF6_9EURY/6-76
E7QPF8_9EURY/6-76
E7QQK4_9EURY/69-140
E7QRM7_9EURY/65-138
E7QSF9_9EURY/69-140
E7QTB6_9EURY/72-143
E7QWC6_9EURY/75-145
E7QWK1_9EURY/69-139
E7QY75_9EURY/67-141
E7RGB6_9BACL/69-140
E7RMF8_9BACT/70-142
E7RQ31_9BACT/72-143
E7RWP6_9BURK/67-137
E7SFX4_SHIDY/68-142
E7SJC1_SHIDY/78-152
E7SL86_SHIDY/72-144
E7SXN6_SHIBO/78-152
E7SZI5_SHIBO/72-144
E7T476_SHIBO/104-178
E7TAC9_SHIFL/72-144
E7TB50_SHIFL/68-142
E7TIW3_SHIFL/78-152
E7TL95_ECO57/68-142
E7TLP0_ECO57/78-152
E7TSG2_ECO57/72-144
E7U2A4_ECOLX/68-142
E7U372_ECOLX/78-152
E7UAP5_ECOLX/72-144
E7UE09_ECOLX/78-152
E7UFT7_ECOLX/104-178
E7UGW9_ECOLX/72-144
E7UTF9_SALTY/68-142
E7V2D3_SALTY/78-152
E7V2H7_SALTY/69-143
E7V5J5_SALTY/72-144
E7V5K8_SALMO/72-144
E7VB81_SALMO/71-142
E7VBM1_SALMO/68-142
E7VL97_SALMO/52-123
E7VNF7_SALMO/72-144
E7VNZ8_SALMO/68-142
E7VWB0_SALMO/72-144
E7W0Q4_SALMO/71-142
E7W144_SALMO/68-142
E7W598_SALMO/72-144
E7W7N9_SALMO/68-142
E7W830_SALMO/71-142
E7WHW9_SALMO/72-144
E7WPN9_SALMO/68-142
E7WQ29_SALMO/71-142
E7WYJ7_SALMO/71-142
E7WYY8_SALMO/68-142
E7X397_SALMO/72-144
E7X634_SALMO/72-144
E7X769_SALMO/71-142
E7X8A8_SALMO/68-142
E7X953_SALMO/78-152
E7XFR8_SALMO/68-142
E7XIW2_SALMO/34-105
E7XNP7_SALMO/72-144
E7XSW5_SALMO/71-142
E7XTB5_SALMO/68-142
E7XYL3_SALMO/72-144
E7Y0K9_SALMO/78-152
E7YE86_SALMO/72-144
E7YEY0_SALMO/68-142
E7YFC1_SALMO/71-142
E7YH70_SALMO/72-144
E7YJV9_SALMO/71-142
E7YKA0_SALMO/68-142
E7YXJ2_SALMO/71-142
E7YXY2_SALMO/68-142
E7Z5N3_SALMO/72-144
E7Z6S7_SALMO/72-144
E7Z814_SALMO/68-142
E7Z8F4_SALMO/34-105
E7ZQJ6_SALMO/72-144
E7ZTJ0_SALMO/68-142
E7ZTY1_SALMO/71-142
E7ZUY6_SALMO/71-142
E7ZVC7_SALMO/68-142
E8A5M1_SALMO/72-144
E8A617_SALMO/72-144
E8A9H6_SALMO/68-142
E8AA74_SALMO/71-142
E8AHV7_SALMO/71-142
E8AMI3_SALMO/72-144
E8AQF3_SALMO/68-142
E8AYZ1_SALMO/71-142
E8B2W5_SALMO/68-142
E8B5T1_SALMO/72-144
E8B707_SALMO/72-144
E8BET7_SALMO/71-142
E8BGZ7_SALMO/68-142
E8BME2_SALMO/68-142
E8BNV1_SALMO/71-142
E8BQL3_SALMO/72-144
E8BZ39_SALMO/72-144
E8C2R7_SALMO/34-105
E8C358_SALMO/68-142
E8C7Z2_SALMO/68-142
E8CEN4_SALMO/72-144
E8CIL2_SALMO/71-142
E8CKL6_SALMO/72-144
E8CWE5_SALMO/68-142
E8CWT7_SALMO/71-142
E8CYP1_SALMO/71-142
E8D6Z8_SALMO/72-144
E8D972_SALMO/68-142
E8DD56_SALMO/68-142
E8DDM4_SALMO/78-152
E8DJ35_SALMO/71-142
E8DJ99_SALMO/72-144
E8DN15_SALMO/72-144
E8DUB4_SALMO/68-142
E8DUQ7_SALMO/71-142
E8E3F1_SALMO/72-144
E8E6V0_SALMO/71-142
E8E790_SALMO/68-142
E8EAC4_SALMO/72-144
E8EGW4_SALMO/68-142
E8EHA4_SALMO/71-142
E8EQI0_SALMO/68-142
E8EQX1_SALMO/71-142
E8EXY7_SALMO/72-144
E8F2C6_SALMO/72-144
E8F5R4_SALMO/78-152
E8F844_SALMO/68-142
E8F8X8_SALMO/71-142
E8FHX1_SALMO/72-144
E8FI87_SALMO/71-142
E8FIF8_SALMO/68-142
E8FPM1_SALMO/72-144
E8FR96_SALMO/68-142
E8FRN7_SALMO/71-142
E8G4H3_SALMO/72-144
E8G7U2_SALMO/68-142
E8GB86_SALMO/71-142
E8GD32_SALMO/72-144
E8GLB4_SALMO/68-142
E8GLQ4_SALMO/71-142
E8GQC9_SALMO/68-142
E8GQR9_SALMO/71-142
E8GVG4_SALMO/72-144
E8H8Q5_ECO57/72-144
E8HBI4_ECO57/68-142
E8HD49_ECO57/78-152
E8HMM9_ECOLX/72-144
E8HQA4_ECOLX/68-142
E8HRZ7_ECOLX/78-152
E8I1M9_ECOLX/72-144
E8I469_ECOLX/68-142
E8I611_ECOLX/78-152
E8IE62_ECOLX/68-142
E8IFU1_ECOLX/72-144
E8IJB4_ECOLX/78-152
E8ITH7_ECOLX/68-142
E8IU10_ECOLX/72-144
E8IXE9_ECOLX/78-152
E8J8A3_ECO57/72-144
E8JAX2_ECO57/68-142
E8JCH0_ECO57/78-152
E8KHB0_9PAST/76-150
E8KKB1_9PAST/77-149
E8L1V6_9RHIZ/67-136
E8LJ61_9GAMM/71-139
E8LSL3_9VIBR/78-152
E8LUF3_9VIBR/74-146
E8LVC0_9VIBR/69-141
E8LWG8_9VIBR/69-143
E8LWK6_9VIBR/77-150
E8LWV9_9VIBR/58-132
E8LXI8_9VIBR/69-143
E8LXV3_9VIBR/71-145
E8LYE8_9VIBR/67-140
E8LYH7_9VIBR/67-141
E8M1L8_9VIBR/67-141
E8M278_9VIBR/78-152
E8M2Q7_9VIBR/77-150
E8M355_9VIBR/69-143
E8M410_9VIBR/67-140
E8MBD1_9VIBR/77-147
E8MBN9_9VIBR/69-143
E8MCH4_9VIBR/74-146
E8MFX9_BIFL2/70-140
E8MWK5_BIFL1/70-140
E8N2P9_ANATU/383-454
E8N890_MICTS/76-146
E8N8J3_MICTS/70-144
E8NFC8_MICTS/72-147
E8NFQ8_MICTS/77-148
E8NGA8_MICTS/79-149
E8NGB6_MICTS/69-137
E8NMS3_SALET/72-144
E8NN98_SALET/77-148
E8NRZ1_SALET/68-142
E8NVE9_SALET/78-152
E8NVJ3_SALET/69-143
E8NYJ7_YERPH/68-142
E8P2R1_YERPH/73-145
E8P446_YERPH/78-152
E8P7C5_YERPH/67-134
E8P8U9_ACIB1/78-152
E8P8X2_ACIB1/74-148
E8P934_ACIB1/67-141
E8PAV9_ACIB1/77-151
E8PCA4_ACIB1/67-141
E8PD16_ACIB1/68-143
E8PDK8_ACIB1/73-148
E8PHP0_ACIB1/69-143
E8PIE9_ACIB1/61-135
E8PLH5_THESS/6-77
E8R761_DESM0/12-83
E8R7J1_DESM0/72-142
E8R9F8_DESM0/75-144
E8RCC4_9DELT/65-138
E8RG91_9DELT/6-77
E8RIA7_9DELT/66-140
E8RLF5_9CAUL/76-150
E8RNQ3_9CAUL/70-144
E8RP13_9CAUL/68-142
E8RR06_9CAUL/71-145
E8RRU7_9CAUL/76-150
E8RTW5_9CAUL/76-146
E8RYP7_MICSL/81-134
E8S1N1_MICSL/90-160
E8S4J4_MICSL/6-77
E8S4Q7_MICSL/88-159
E8S520_MICSL/69-140
E8S6I2_MICSL/66-138
E8S6S3_MICSL/75-146
E8S716_MICSL/80-154
E8S7Q5_MICSL/6-76
E8S9F8_MICSL/67-137
E8SGX0_STAPH/67-134
E8SQM2_NEIGO/89-164
E8SR67_NEIGO/92-165
E8SUU3_GEOS2/71-145
E8SVD3_GEOS2/70-140
E8T771_MESCW/71-144
E8T9Q5_MESCW/70-146
E8T9V0_MESCW/66-140
E8TA69_MESCW/85-154
E8TB01_MESCW/6-77
E8TDL2_MESCW/70-144
E8TF14_MESCW/72-146
E8TG52_MESCW/77-144
E8TGW5_MESCW/68-138
E8THJ6_MESCW/76-150
E8TIE9_MESCW/72-146
E8TJ80_MESCW/73-147
E8TJB3_MESCW/72-146
E8TKI6_MESCW/74-148
E8TL49_MESCW/69-143
E8TMH8_MESCW/69-143
E8TMZ3_MESCW/68-135
E8TN83_MESCW/72-146
E8TX24_ALIDB/70-144
E8TX33_ALIDB/69-144
E8TXZ4_ALIDB/74-152
E8TYW3_ALIDB/77-151
E8TZ72_ALIDB/69-143
E8U1T8_ALIDB/67-141
E8U6F2_DEIML/6-77
E8U6V2_DEIML/74-141
E8U990_DEIML/92-160
E8U9J0_DEIML/76-150
E8UR94_THEBF/67-141
E8V7Z9_TERSS/69-136
E8VA78_BACST/69-136
E8VCN5_BACST/78-149
E8VCX3_BACST/65-132
E8VEJ1_BACST/71-145
E8VJ94_BACST/71-145
E8VLX5_VIBVU/78-152
E8VMY8_VIBVU/68-142
E8VQF7_VIBVU/74-146
E8VVC8_VIBVU/73-146
E8VVF1_VIBVU/72-141
E8VW06_VIBVU/67-141
E8VX66_VIBVU/72-146
E8W0C6_STRFA/67-138
E8W486_STRFA/98-168
E8W5T2_STRFA/75-146
E8W6M7_STRFA/69-139
E8W7J4_STRFA/88-158
E8W8J6_STRFA/6-76
E8WA72_STRFA/92-163
E8WAB7_STRFA/66-137
E8WC78_STRFA/68-139
E8WCA4_STRFA/70-139
E8WCA8_STRFA/73-147
E8WCX8_STRFA/88-159
E8WEG3_STRFA/69-139
E8WGE6_STRFA/6-77
E8WLA3_GEOS8/75-148
E8WSA6_GEOS8/68-137
E8XCR6_SALT4/78-152
E8XDF4_SALT4/69-143
E8XIJ6_SALT4/72-144
E8XKP7_SALT4/70-144
E8XM53_RAHSY/72-146
E8XP87_RAHSY/73-145
E8XPV5_RAHSY/68-142
E8XQZ4_RAHSY/69-136
E8XUF2_RAHSY/78-152
E8XXF9_RAHSY/70-144
E8Y3N7_ECOKO/78-152
E8Y8M6_ECOKO/144-218
E8Y8W6_ECOKO/72-144
E8YGI5_9BURK/71-145
E8YHC7_9BURK/72-155
E8YJT8_9BURK/70-144
E8YJY3_9BURK/74-148
E8YKL5_9BURK/69-143
E8YKP5_9BURK/79-146
E8YKW8_9BURK/67-142
E8YLQ2_9BURK/77-151
E8YM59_9BURK/75-145
E8YP53_9BURK/72-146
E8YQQ9_9BURK/92-166
E8YSJ9_9BURK/73-147
E8YU77_9BURK/69-143
E8YUD0_9BURK/71-145
E8YUM8_9BURK/70-144
E8YVU3_9BURK/74-148
E8ZNJ7_CLOB0/69-136
E8ZU04_CLOB0/74-146
E8ZYR1_SALET/68-142
E8ZZS8_SALET/78-152
E8ZZX6_SALET/69-143
E9A8J5_SALET/72-144
E9CM53_9ENTR/78-152
E9KTH1_9ACTO/78-146
E9RG77_RHOER/97-170
E9RR45_LACRE/67-135
E9RWP1_9FIRM/68-135
E9RXI4_9FIRM/65-139
E9SHI6_RUMAL/64-138
E9SK47_CLOSY/72-143
E9SS89_CLOSY/65-139
E9SSZ5_CLOSY/50-123
E9SUQ3_CLOSY/67-134
E9SW60_COREQ/67-141
E9SWE5_COREQ/74-144
E9SYQ5_COREQ/107-178
E9T0Y7_COREQ/85-156
E9T3Y3_COREQ/25-92
E9T6G7_COREQ/6-77
E9T7F9_COREQ/73-144
E9TET8_ECOLX/95-169
E9TGD5_ECOLX/72-144
E9TLD3_ECOLX/97-171
E9TX29_ECOLX/95-169
E9TXN2_ECOLX/72-144
E9U3R5_ECOLX/109-183
E9U5F6_ECOLX/110-184
E9U637_ECOLX/95-169
E9UBB9_ECOLX/72-144
E9UJT0_ECOLX/78-152
E9UKA6_ECOLX/78-152
E9UL17_ECOLX/78-152
E9ULG4_ECOLX/78-152
E9ULY3_ECOLX/78-152
E9UMQ3_SHISO/78-152
E9UN32_9ACTO/70-144
E9UP78_9ACTO/70-144
E9URP0_9ACTO/77-151
E9USI5_9ACTO/75-144
E9UTK2_9ACTO/7-78
E9UUH9_9ACTO/73-146
E9UUI2_9ACTO/66-136
E9UVJ3_9ACTO/49-120
E9UYI3_9ACTO/77-151
E9UYS1_9ACTO/69-139
E9V037_9ACTO/242-312
E9V1P6_9ACTO/9-80
E9V1X7_9ACTO/77-146
E9V2B2_9ACTO/70-144
E9V3Y0_ECOLX/78-152
E9V5A7_ECOLX/119-193
E9VES5_ECOLX/72-144
E9VIU3_ECOLX/1-75
E9VK05_ECOLX/78-133
E9VTP4_ECOLX/72-144
E9W6K5_ECOLX/97-171
E9W8T4_ECOLX/78-152
E9W915_ECOLX/72-144
E9WBG3_ECOLX/97-171
E9WCU7_ECOLX/78-152
E9WLF2_ECOLX/72-144
E9WPS5_ECOLX/97-171
E9WR66_ECOLX/78-152
E9X105_ECOLX/72-144
E9X5Q4_ECOLX/78-152
E9XB06_ECOLX/97-171
E9XE90_ECOLX/72-144
E9XES7_ECOLX/68-142
E9XN66_ECOLX/78-152
E9XPK3_ECOLX/96-170
E9XS40_ECOLX/72-144
E9XW04_ECOLX/97-171
E9XX77_ECOLX/78-152
E9Y656_ECOLX/72-144
E9YDM0_ECOLX/97-171
E9YGR5_ECOLX/72-144
E9YKX2_ECOLX/78-152
E9YSA8_ECOLX/78-152
E9YWH1_ECOLX/72-144
E9YY80_ECOLX/96-170
E9Z400_ESCFE/68-142
E9Z709_ESCFE/78-152
E9ZDN4_ESCFE/72-144
E9ZL27_MYCTU/1-70
E9ZL99_MYCTU/70-141
E9ZMK8_MYCTU/98-172
E9ZP55_MYCTU/71-141
E9ZT97_NEIME/69-144
E9ZW12_NEIME/72-145
E9ZXN1_NEIME/69-130
F0A1I0_NEIME/50-123
F0A441_NEIME/190-265
F0A6X2_NEIME/72-145
F0AA03_NEIME/69-144
F0ACJ7_NEIME/72-145
F0AFS5_NEIME/69-144
F0AIF1_NEIME/72-145
F0ALI7_NEIME/69-140
F0APB0_NEIME/72-145
F0ART8_NEIME/69-142
F0AUK2_NEIME/72-145
F0B3C9_NEIME/69-144
F0B625_NEIME/72-145
F0BB51_9XANT/72-142
F0BC59_9XANT/73-147
F0BDD7_9XANT/74-148
F0BSR6_9XANT/69-139
F0BTS5_9XANT/73-147
F0BYP9_9XANT/74-148
F0C171_9XANT/69-139
F0CA98_9XANT/73-147
F0CBJ4_9XANT/74-148
F0CE57_SALMO/78-152
F0CFI7_SALMO/78-152
F0CHM3_SALMO/78-152
F0CI23_SALMO/78-152
F0CIE2_SALMO/78-152
F0CJT9_SALMO/78-152
F0CKN6_SALMO/78-152
F0CLL2_SALMO/78-152
F0CLZ7_SALMO/78-152
F0CMX2_SALMO/78-152
F0CNV1_SALMO/78-152
F0CPI1_SALMO/78-152
F0CQF6_SALMO/78-152
F0CRD4_SALMO/78-152
F0CS56_SALMO/78-152
F0CSR4_SALMO/78-152
F0CSR7_SALMO/78-152
F0CT42_SALMO/78-152
F0CTJ2_SALMO/78-152
F0CU52_SALMO/78-152
F0CUC8_SALMO/78-152
F0CUK5_SALMO/78-152
F0CW52_SALMO/78-152
F0CXN1_SALMO/78-152
F0CYK6_SALMO/78-152
F0CZ11_SALMO/78-152
F0CZS0_SALMO/78-152
F0D083_SALMO/78-152
F0D0C5_SALMO/78-152
F0D0S4_SALMO/78-152
F0D130_SALMO/78-152
F0DLG2_9FIRM/64-138
F0DV70_9FIRM/67-141
F0DZS5_9PSED/72-146
F0DZY3_9PSED/68-135
F0E2K5_9PSED/75-145
F0E2X9_9PSED/77-151
F0E6F5_9PSED/71-145
F0E6T7_9PSED/70-143
F0E7D3_9PSED/71-145
F0E8I7_9PSED/71-145
F0E8Q9_9PSED/71-145
F0EA80_9PSED/70-145
F0EEB8_9PSED/65-141
F0EQD8_HAEPA/70-142
F0ER93_HAEPA/80-154
F0ET89_HAEPA/75-149
F0EYI1_9NEIS/74-147
F0F3G8_9BACT/70-142
F0F6U9_9BACT/72-143
F0F6V4_9BACT/110-184
F0FZH7_9BURK/72-146
F0G0W8_9BURK/72-146
F0G326_9BURK/144-214
F0G4G2_9BURK/67-140
F0G6A8_9BURK/76-150
F0G836_9BURK/33-111
F0G882_9BURK/69-143
F0G8F9_9BURK/75-151
F0G8M6_9BURK/70-144
F0G9F0_9BURK/72-146
F0GB44_9BURK/79-146
F0GD52_9BURK/70-144
F0GD76_9BURK/72-146
F0GEV4_9BURK/62-136
F0GEZ2_9BURK/69-143
F0GF67_9BURK/70-144
F0GGZ5_9BURK/72-146
F0GHC1_9BURK/71-145
F0GHD8_9BURK/70-140
F0GJB1_9BURK/77-151
F0GJV3_9BURK/74-134
F0H690_9BACT/73-147
F0H695_9BACT/72-143
F0H952_9BACT/70-142
F0HCL8_9FIRM/64-138
F0HXC8_LACDL/72-139
F0IFL4_9FLAO/93-164
F0IGG3_9FLAO/70-144
F0IZT1_ACIMA/70-140
F0IZX5_ACIMA/73-143
F0J0X1_ACIMA/73-147
F0J287_ACIMA/71-145
F0J3W6_ACIMA/87-159
F0J5T9_ACIMA/88-161
F0J791_ACIMA/72-146
F0JG28_DESDE/70-143
F0JL45_DESDE/72-143
F0JMB1_ESCFE/68-142
F0JN17_ESCFE/72-144
F0JX67_ESCFE/78-152
F0K0D3_LACD2/72-139
F0K3V7_CLOAE/69-136
F0KAB9_CLOAE/74-146
F0KFW0_ACICP/69-143
F0KH23_ACICP/81-155
F0KHK5_ACICP/67-137
F0KIV1_ACICP/105-179
F0KJB2_ACICP/61-135
F0KKE3_ACICP/67-141
F0KKY9_ACICP/67-141
F0KLP8_ACICP/68-143
F0KM93_ACICP/73-148
F0KPN8_ACICP/68-142
F0KSJ1_YERE3/73-142
F0KTE8_YERE3/67-134
F0KU31_YERE3/78-152
F0KYT1_YERE3/72-146
F0KYY9_YERE3/73-145
F0KZT8_YERE3/68-142
F0L2S5_9RHIZ/6-77
F0L704_9RHIZ/67-140
F0L8E9_9RHIZ/72-146
F0L8I4_9RHIZ/69-139
F0L9F2_9RHIZ/102-176
F0L9X8_9RHIZ/72-146
F0LBE8_9RHIZ/70-144
F0LBY2_9RHIZ/69-143
F0LC42_9RHIZ/70-143
F0LCV8_9RHIZ/67-138
F0LDC3_9RHIZ/70-144
F0LDV2_9RHIZ/67-137
F0LEA8_9RHIZ/68-141
F0LEI1_9RHIZ/76-150
F0LFF2_9RHIZ/73-147
F0LGV2_THEBM/70-141
F0LGV3_THEBM/8-79
F0LGZ1_THEBM/5-75
F0LHY7_THEBM/64-136
F0LIG3_THEBM/5-75
F0LIG8_THEBM/68-138
F0LIP1_THEBM/6-77
F0LK32_THEBM/61-145
F0LK39_THEBM/6-75
F0LK72_THEBM/5-75
F0LK93_THEBM/71-145
F0LL18_THEBM/68-139
F0LLE9_THEBM/87-153
F0LMI0_THEBM/72-142
F0LPG8_VIBFU/78-152
F0LQL3_VIBFU/74-146
F0LR86_VIBFU/69-143
F0LXT8_VIBFU/85-158
F0LY44_VIBFU/71-145
F0LYF0_VIBFU/67-142
F0LZ03_VIBFU/72-145
F0LZ14_VIBFU/69-143
F0LZL2_VIBFU/67-141
F0LZY6_VIBFU/69-141
F0M1F1_ARTPP/6-77
F0M1G8_ARTPP/79-150
F0M3G6_ARTPP/75-145
F0M5C6_ARTPP/73-143
F0M613_ARTPP/69-139
F0M791_ARTPP/69-140
F0M8I3_ARTPP/73-143
F0M8I4_ARTPP/59-133
F0M920_ARTPP/80-154
F0M922_ARTPP/70-140
F0ME37_NEIMG/69-144
F0MFH3_NEIMG/72-145
F0MPZ0_NEIMM/69-144
F0MUA8_NEIMM/72-145
F0MUZ2_NEIMP/72-145
F0MZ70_NEIMP/69-144
F0N482_NEIMO/72-145
F0N5D6_NEIMO/69-144
F0N927_NEIMN/69-144
F0NAF3_NEIMN/72-145
F0NB92_SULIR/74-144
F0NBE3_SULIR/9-77
F0NBP0_SULIR/6-77
F0NE95_SULIR/74-145
F0NHF4_SULIR/388-460
F0NI31_SULIR/62-140
F0NIA3_SULIR/81-151
F0NJ06_SULIH/74-144
F0NJ59_SULIH/9-77
F0NJC4_SULIH/74-145
F0NKQ3_SULIH/6-77
F0NPJ8_SULIH/388-460
F0NPT3_SULIH/81-151
F0NQ70_SULIH/62-140
F0NZZ6_WEEVC/71-142
F0P2D0_WEEVC/69-143
F0P5P7_STAPE/67-134
F0PLB4_BACT0/75-147
F0PN04_BACT0/70-144
F0PTJ2_BACT0/69-136
F0Q176_ACIAP/67-137
F0Q3D3_ACIAP/76-150
F0Q421_ACIAP/69-143
F0Q4B8_ACIAP/73-151
F0Q5Q5_ACIAP/73-147
F0Q621_ACIAP/73-140
F0Q850_ACIAP/70-144
F0Q8F6_ACIAP/93-167
F0Q9H8_ACIAP/67-133
F0QA29_ACIAP/69-136
F0QA94_ACIAP/69-144
F0QAI9_ACIAP/67-141
F0QCU8_ACIAP/71-145
F0QD44_ACIAP/72-139
F0QHA4_ACIBD/69-143
F0QIP9_ACIBD/67-137
F0QIT7_ACIBD/74-148
F0QIV8_ACIBD/78-152
F0QJE4_ACIBD/61-135
F0QKE5_ACIBD/77-151
F0QM25_ACIBD/67-141
F0QMT3_ACIBD/68-143
F0QN20_ACIBD/67-141
F0QNZ7_ACIBD/73-148
F0QV01_VULM7/72-145
F0QVE4_VULM7/100-166
F0QX44_VULM7/69-154
F0R037_BACSH/70-142
F0R5X0_BACSH/72-143
F0RBG4_CELLC/67-141
F0RCR4_CELLC/72-143
F0RCV9_CELLC/70-144
F0RD35_CELLC/101-175
F0RDJ6_CELLC/76-148
F0RHS7_CELLC/71-138
F0RLP7_DEIPM/72-146
F0RN41_DEIPM/85-153
F0RWA8_SPHGB/67-142
F0S9X7_PEDSD/69-143
F0SC33_PEDSD/70-144
F0SEY6_PEDSD/77-149
F0SYZ4_SYNGF/68-142
F0T7V0_METSL/66-137
F0T8P1_METSL/85-155
F0TKM8_RIEAR/71-142
F0TNT2_RIEAR/69-143
F0V176_9VIBR/69-143
F0YYB8_9CLOT/67-134
F0Z3C4_9CLOT/68-142
F1D8Y5_9ACTO/27-95
F1TAG3_9CLOT/71-145
F1TGY4_9CLOT/64-138
F1TKD5_PROAC/63-135
F1TMG7_PROAC/84-152
F1TTD2_PROAC/63-135
F1TYG9_PROAC/84-152
F1U1Q4_PROAC/63-135
F1U465_PROAC/84-152
F1U7W9_PROAC/63-135
F1UDV4_PROAC/84-152
F1UEV5_PROAC/63-135
F1UHG4_PROAC/84-152
F1UPQ4_PROAC/63-135
F1URI5_PROAC/84-152
F1UV73_PROAC/63-135
F1UXX1_PROAC/84-152
F1V2I1_PROAC/63-135
F1V744_PROAC/84-152
F1VCS6_PROAC/63-135
F1VE62_PROAC/84-152
F1VLJ7_PROAC/63-135
F1VM50_PROAC/84-152
F1VSV0_MORCA/76-151
F1VXJ5_9BURK/83-157
F1VZ05_9BURK/68-142
F1W0T8_9BURK/73-147
F1W0U0_9BURK/77-151
F1W1G7_9BURK/71-141
F1W9S0_MORCA/76-151
F1WFN9_MORCA/76-151
F1WJ09_MORCA/76-151
F1WLZ8_MORCA/76-151
F1WSH8_MORCA/76-151
F1WZK9_MORCA/76-151
F1X4Y5_MORCA/76-151
F1X9H9_MORCA/76-151
F1XG10_MORCA/76-151
F1XLM4_ECO57/78-152
F1XSH3_ECO57/68-142
F1XTT8_ECO57/72-144
F1Y0F2_ECO57/68-142
F1Y6Q8_ECO57/72-144
F1YC97_ECO57/78-152
F1YHI6_9ACTO/6-77
F1YKC9_9ACTO/70-140
F1YMB3_9ACTO/70-140
F1YQ66_9PROT/68-142
F1YTT3_9PROT/99-172
F1Z3L1_9SPHN/84-158
F1Z7I1_9SPHN/77-151
F1Z7Y0_9SPHN/84-158
F1ZBT4_9SPHN/72-146
F1ZFI9_ECOLX/68-142
F1ZPJ8_ECOLX/72-144
F1ZS63_THEET/69-138
F1ZS67_THEET/67-141
F2A3S1_RHIET/70-144
F2A3T3_RHIET/76-143
F2A4J1_RHIET/325-399
F2A5D0_RHIET/68-144
F2A5Y7_RHIET/88-162
F2A628_RHIET/69-143
F2A634_RHIET/1-37
F2A635_RHIET/71-145
F2A677_RHIET/70-144
F2A6T0_RHIET/72-145
F2A8K5_RHIET/69-143
F2A994_RHIET/189-255
F2AAM9_RHIET/68-141
F2AAY9_RHIET/70-144
F2ACP2_RHIET/68-142
F2AGC1_RHIET/67-140
F2AH26_RHIET/69-143
F2AH34_RHIET/93-167
F2BGG8_9NEIS/72-145
F2BZ73_HAEAE/70-142
F2C2N7_HAEAE/79-153
F2C3I6_HAEAE/94-168
F2ENR2_PANAN/81-155
F2EQ46_PANAN/91-165
F2ERB2_PANAN/70-144
F2ES08_PANAN/74-148
F2EU53_PANAN/73-147
F2EX77_PANAN/77-151
F2EX99_PANAN/72-146
F2EYR8_PANAN/73-145
F2FAH0_9BACL/67-134
F2FEL0_SALDU/72-144
F2FGL8_SALDU/70-144
F2FMH3_SALDU/78-152
F2FML7_SALDU/69-143
F2FRQ0_SALGL/78-152
F2FRU2_SALGL/69-143
F2FSQ1_SALGL/72-144
F2G009_SALGL/116-190
F2G3A9_ALTMD/58-132
F2G439_ALTMD/69-143
F2G735_ALTMD/73-148
F2GIS3_MYCTU/70-141
F2GKW4_MYCTU/71-141
F2GPE1_MYCTU/98-172
F2GPX4_BRUME/6-77
F2GR00_BRUME/73-147
F2GRE7_BRUME/71-145
F2GRX8_BRUME/67-140
F2GUC5_BRUME/67-140
F2GY16_BRUME/68-138
F2GYI1_BRUME/67-141
F2GYM7_BRUME/71-145
F2GZ05_BRUME/67-137
F2GZ27_BRUME/70-144
F2GZ63_BRUME/69-139
F2H0U5_BACTU/69-136
F2H1K5_BACTU/68-136
F2H2A8_BACTU/65-131
F2H8G5_BACTU/71-138
F2HAN5_BACTU/75-147
F2HE45_BACTU/70-144
F2HUP1_BRUME/6-77
F2HVS0_BRUME/73-147
F2HVZ3_BRUME/67-140
F2HW70_BRUME/70-144
F2HWG8_BRUME/67-140
F2HYR4_BRUME/68-138
F2HZ03_BRUME/67-141
F2HZ49_BRUME/69-143
F2HZL9_BRUME/67-137
F2HZP2_BRUME/70-144
F2HZS8_BRUME/69-139
F2I274_9RICK/73-146
F2I745_9LACT/69-142
F2IDN6_9FLAO/70-144
F2ILG6_VIBCH/78-152
F2IMA0_VIBCH/69-143
F2IQ36_VIBCH/73-145
F2IU88_VIBCH/69-143
F2IVT0_9PROT/71-145
F2J0L8_9PROT/71-145
F2J2E3_9PROT/70-145
F2J2U9_9PROT/73-147
F2J354_9PROT/69-143
F2J398_9PROT/18-89
F2J4X9_9PROT/73-147
F2J5Z2_9PROT/68-141
F2JHK1_9FIRM/66-140
F2JTQ9_9GAMM/69-143
F2JTV0_9GAMM/71-145
F2JV31_9GAMM/62-147
F2JWZ5_9GAMM/67-140
F2JYN2_9GAMM/67-141
F2JZ91_9GAMM/74-144
F2K0L3_9GAMM/69-142
F2K0Y5_9GAMM/74-148
F2K1J9_9GAMM/67-134
F2K2M9_9GAMM/72-146
F2K319_9GAMM/71-138
F2K3G4_9GAMM/69-144
F2K3T3_9GAMM/69-143
F2K419_9GAMM/84-154
F2K5D3_PSEBR/70-144
F2K5Q6_PSEBR/67-134
F2K5R6_PSEBR/70-145
F2K6K4_PSEBR/71-145
F2K6V7_PSEBR/77-151
F2K804_PSEBR/73-147
F2KE14_PSEBR/69-143
F2KG69_PSEBR/77-151
F2KGJ9_PSEBR/71-145
F2KHN5_PSEBR/68-135
F2KHQ3_PSEBR/72-143
F2KIA3_PSEBR/70-144
F2KJZ8_PSEBR/77-150
F2KKC6_PSEBR/67-134
F2KLN3_PSEBR/76-143
F2KM89_PSEBR/75-145
F2KMR5_ARCVE/71-141
F2KNF8_ARCVE/65-139
F2KPC5_ARCVE/71-141
F2KPT3_ARCVE/71-143
F2KS89_ARCVE/6-74
F2KT52_ARCVE/6-76
F2KW64_9BACT/72-144
F2KXW2_9BACT/76-150
F2KXW7_9BACT/72-143
F2L0R6_9CREN/16-87
F2L0V5_9CREN/348-419
F2L5Z8_9CREN/67-152
F2L600_9CREN/5-76
F2L8V9_BURGA/72-146
F2LA57_BURGA/75-145
F2LB20_BURGA/65-140
F2LC41_BURGA/77-151
F2LH42_BURGA/70-144
F2LHJ6_BURGA/71-145
F2LHN7_BURGA/72-154
F2LI52_BURGA/73-148
F2LIS6_BURGA/70-144
F2LJ10_BURGA/74-148
F2LJ49_BURGA/88-162
F2LKS7_BURGA/69-142
F2LLB0_BURGA/72-146
F2LLI2_BURGA/77-151
F2LLZ8_BURGA/78-152
F2LNM1_BURGA/81-155
F2LPK7_BURGA/76-150
F2LPL9_BURGA/73-147
F2LQG6_BURGA/71-145
F2LQX0_BURGA/76-150
F2MWN8_PSEST/77-151
F2MWS3_PSEST/72-146
F2N1D8_PSEST/70-145
F2NK23_9DEIN/75-142
F2NWS2_9SPIO/69-143
F2P538_PHOMO/73-145
F2P6J7_PHOMO/70-144
F2P9H4_PHOMO/78-152
F2R403_9ACTO/92-161
F2R4V0_9ACTO/83-153
F2R5D6_9ACTO/6-76
F2R5K0_9ACTO/65-140
F2R6H4_9ACTO/83-153
F2R8V1_9ACTO/67-138
F2R9T7_9ACTO/69-139
F2RAG8_9ACTO/88-143
F2RB28_9ACTO/73-147
F2RB30_9ACTO/83-152
F2RBH5_9ACTO/66-137
F2RCI3_9ACTO/69-140
F2RCZ6_9ACTO/120-191
F2RDH8_9ACTO/80-149
F2RHU2_9ACTO/71-138
F2RIA6_9ACTO/6-77
F2RKM6_9ACTO/65-136
F2V331_MYCTU/1-70
F2V3Q2_MYCTU/70-141
F2V7L8_MYCTU/98-172
F2VCD5_MYCTU/71-141
F2Z5Y7_SULAC/75-145
GRP_ZYMMO/71-144
HOSA_SULIA/388-460
HOSA_SULIK/388-460
HOSA_SULIL/388-460
HOSA_SULIM/388-460
HOSA_SULIN/388-460
HOSA_SULIY/388-460
HOSA_SULSO/388-460
HOSA_SULTO/387-459
LRPA_BACSU/66-136
LRPB_BACSU/72-136
LRPC_BACSU/69-136
LRP_ECO57/78-152
LRP_ECOL6/78-152
LRP_ECOLI/78-152
LRP_ENTAE/78-152
LRP_HAEIN/82-156
LRP_KLEAE/78-152
LRP_KLEPN/78-152
LRP_RHIME/73-147
LRP_SALTY/78-152
LRP_SERMA/78-152
LRP_SHIFL/78-152
LYSM_SULSO/62-140
LYSM_SULTO/67-138
O05140_PROMI/78-152
O27261_METTH/78-148
O28551_ARCFU/66-136
O28651_ARCFU/68-142
O28824_ARCFU/64-138
O28868_ARCFU/6-74
O29117_ARCFU/70-140
O29606_ARCFU/6-76
O29671_ARCFU/66-134
O33321_MYCTU/98-172
O33467_PSEPU/71-145
O54287_9CREN/75-145
O57938_PYRHO/88-154
O68050_RHOCA/69-139
O73983_PYRHO/6-75
O74091_PYRHO/3-73
O86743_STRCO/86-156
P71888_MYCTU/70-141
P94329_BRAJA/67-143
P95905_SULSF/75-146
P96896_MYCTU/71-141
PTR1_METJA/68-139
PTR2_METJA/67-138
PUTR_RHIRD/76-150
PUTR_RHOCA/71-145
Q01W01_SOLUE/75-142
Q02E54_PSEAB/77-151
Q02FN8_PSEAB/67-134
Q02GT3_PSEAB/69-143
Q02LH5_PSEAB/71-145
Q02LM9_PSEAB/69-143
Q02M46_PSEAB/70-144
Q02N68_PSEAB/68-135
Q02SD4_PSEAB/80-155
Q04BT9_LACDB/72-139
Q05DZ2_AERPE/9-79
Q05E09_AERPE/69-140
Q05E60_AERPE/6-77
Q07JJ5_RHOP5/71-144
Q07S78_RHOP5/67-141
Q07VR5_RHOP5/79-154
Q083C1_SHEFN/78-152
Q088E0_SHEFN/73-145
Q088X4_SHEFN/67-141
Q089B8_SHEFN/80-151
Q08XE3_STIAD/67-139
Q0APM3_MARMM/6-78
Q0AQT5_MARMM/69-143
Q0ARU1_MARMM/71-145
Q0ASH6_MARMM/68-142
Q0AXN9_SYNWW/67-141
Q0B1C5_BURCM/71-145
Q0B1J3_BURCM/70-144
Q0B1T2_BURCM/72-146
Q0B2Q7_BURCM/73-147
Q0B4R4_BURCM/70-140
Q0B4Z7_BURCM/72-146
Q0B568_BURCM/83-157
Q0B588_BURCM/94-168
Q0B5C1_BURCM/76-150
Q0B5W5_BURCM/71-145
Q0B6N1_BURCM/70-144
Q0B7K7_BURCM/81-155
Q0B7N0_BURCM/71-145
Q0B7N9_BURCM/70-140
Q0B8T1_BURCM/67-134
Q0B962_BURCM/72-146
Q0B9A1_BURCM/77-151
Q0BAE7_BURCM/74-132
Q0BBA6_BURCM/79-146
Q0BCE3_BURCM/72-146
Q0BF70_BURCM/75-145
Q0BGS4_BURCM/67-140
Q0BH73_BURCM/95-171
Q0BJ72_BURCM/89-161
Q0BJB5_BURCM/73-147
Q0BJP2_BURCM/70-144
Q0BU83_GRABC/78-150
Q0BXP8_HYPNA/124-198
Q0BZ18_HYPNA/72-145
Q0C1S2_HYPNA/71-145
Q0C5S7_HYPNA/82-155
Q0F8Y3_9RHOB/70-144
Q0F8Y4_9RHOB/70-144
Q0FA43_9RHOB/69-143
Q0FAM9_9RHOB/67-137
Q0FCP6_9RHOB/67-141
Q0FCX4_9RHOB/70-144
Q0FF50_9RHOB/72-146
Q0FFP3_9RHOB/71-145
Q0FGA3_9RHOB/71-144
Q0FGC8_9RHOB/71-144
Q0FGJ1_9RHOB/67-141
Q0FHN9_9RHOB/72-146
Q0FJ11_9RHOB/73-147
Q0FJ12_9RHOB/68-141
Q0FJ31_9RHOB/70-144
Q0FK16_9RHOB/59-133
Q0FK98_9RHOB/69-142
Q0FND6_9RHOB/76-146
Q0FNJ7_9RHOB/69-143
Q0FP57_9RHOB/71-144
Q0FQU0_9RHOB/7-78
Q0FQV6_9RHOB/74-148
Q0FTH7_9RHOB/72-146
Q0FX34_9RHOB/91-161
Q0FX73_9RHOB/73-147
Q0G409_9RHIZ/74-148
Q0G5U3_9RHIZ/66-140
Q0G7W4_9RHIZ/59-133
Q0HDP3_SHESM/66-136
Q0HFF6_SHESM/84-156
Q0HIT2_SHESM/78-152
Q0HPZ4_SHESR/66-136
Q0HV52_SHESR/78-152
Q0HYI0_SHESR/84-156
Q0I3V9_HAES1/74-148
Q0I4E2_HAES1/70-142
Q0K0V9_CUPNH/87-161
Q0K1G9_CUPNH/68-142
Q0K1N5_CUPNH/72-146
Q0K299_CUPNH/72-146
Q0K5I7_CUPNH/73-148
Q0K5Y2_CUPNH/72-151
Q0K6F5_CUPNH/70-140
Q0K7Y0_CUPNH/69-143
Q0KB76_CUPNH/65-140
Q0KDF6_CUPNH/70-144
Q0KDT6_CUPNH/82-152
Q0RD25_FRAAA/82-151
Q0RDL9_FRAAA/6-76
Q0RJ26_FRAAA/67-141
Q0RJA8_FRAAA/67-138
Q0RKF9_FRAAA/256-327
Q0RVM0_RHOSR/86-160
Q0RXQ5_RHOSR/67-141
Q0RXY4_RHOSR/73-147
Q0RYF8_RHOSR/86-157
Q0S098_RHOSR/91-165
Q0S2F4_RHOSR/5-69
Q0S333_RHOSR/80-150
Q0S3E2_RHOSR/71-144
Q0S5L9_RHOSR/73-143
Q0SBA2_RHOSR/84-154
Q0SBE6_RHOSR/81-153
Q0SBG1_RHOSR/91-162
Q0SC91_RHOSR/72-143
Q0SF38_RHOSR/114-188
Q0SG93_RHOSR/70-140
Q0SHN2_RHOSR/6-77
Q0SIS3_RHOSR/70-140
Q0SJA9_RHOSR/73-143
Q0SJM1_RHOSR/68-139
Q0SSG6_CLOPS/76-148
Q0SV24_CLOPS/64-139
Q0SYT3_SHIF8/72-144
Q0T7D6_SHIF8/104-178
Q0T8N3_SHIF8/78-152
Q0TAW6_ECOL5/72-144
Q0TJG1_ECOL5/95-169
Q0TKJ4_ECOL5/96-170
Q0TPV1_CLOP1/76-148
Q0TT82_CLOP1/64-139
Q0VLR2_ALCBS/75-150
Q0W0D1_UNCMA/6-75
Q0W0W5_UNCMA/68-139
Q0W1B3_UNCMA/73-146
Q0W2N0_UNCMA/69-139
Q0W3U3_UNCMA/67-141
Q0W4C2_UNCMA/69-140
Q0W7N6_UNCMA/69-139
Q0W7N7_UNCMA/78-153
Q0W7N8_UNCMA/75-150
Q0W8Z7_UNCMA/73-144
Q0YQ14_9CHLB/71-142
Q11B94_MESSB/67-137
Q11BB0_MESSB/6-77
Q11EB3_MESSB/73-147
Q11FM3_MESSB/70-144
Q11GH0_MESSB/73-147
Q11I13_MESSB/65-140
Q11IF0_MESSB/69-143
Q11IQ5_MESSB/72-146
Q11PV5_CYTH3/70-144
Q11WG0_CYTH3/73-145
Q11Z07_CYTH3/71-145
Q122L1_POLSJ/69-144
Q123S1_POLSJ/71-141
Q124A2_POLSJ/67-141
Q124D8_POLSJ/70-148
Q125R4_POLSJ/69-143
Q125R5_POLSJ/71-145
Q129R7_POLSJ/73-139
Q12BL1_POLSJ/71-141
Q12FR0_POLSJ/76-150
Q12GH8_POLSJ/67-137
Q12GH9_POLSJ/74-148
Q12HH4_POLSJ/73-147
Q12JP9_SHEDO/73-145
Q12NF0_SHEDO/77-151
Q12QD5_SHEDO/68-138
Q12UA2_METBU/68-142
Q138P1_RHOPS/70-144
Q13AM5_RHOPS/17-88
Q13B48_RHOPS/71-144
Q13BP8_RHOPS/65-140
Q13D61_RHOPS/79-154
Q13G58_BURXL/74-148
Q13H39_BURXL/75-149
Q13IV3_BURXL/69-143
Q13JB4_BURXL/67-141
Q13K77_BURXL/74-148
Q13LF5_BURXL/86-160
Q13N63_BURXL/73-147
Q13PK3_BURXL/71-145
Q13SI1_BURXL/74-148
Q13SM4_BURXL/75-149
Q13TE3_BURXL/72-155
Q13UP1_BURXL/72-146
Q13VE4_BURXL/77-151
Q13WI1_BURXL/94-164
Q13Y64_BURXL/75-145
Q140I4_BURXL/65-136
Q140X5_BURXL/67-142
Q146Q8_BURXL/69-143
Q14EL2_RHIET/70-144
Q14F19_ECOLX/91-165
Q15Q71_PSEA6/73-148
Q15RI4_PSEA6/70-144
Q15T11_PSEA6/75-149
Q15TQ3_PSEA6/74-148
Q15UN5_PSEA6/65-140
Q15VT5_PSEA6/69-144
Q15YJ7_PSEA6/76-150
Q15YK9_PSEA6/70-144
Q15YU9_PSEA6/72-143
Q15ZJ4_PSEA6/68-138
Q162Q7_ROSDO/7-78
Q162V6_ROSDO/71-145
Q164W0_ROSDO/71-144
Q166M4_ROSDO/69-143
Q168M9_ROSDO/70-144
Q168N0_ROSDO/64-142
Q168Z8_ROSDO/68-142
Q16BE5_ROSDO/71-145
Q16BH8_ROSDO/70-144
Q180K1_CLOD6/69-141
Q181E4_CLOD6/67-134
Q18EA4_HALWD/69-139
Q18F13_HALWD/69-140
Q18GL6_HALWD/63-134
Q18J72_HALWD/98-172
Q1B018_RUBXD/6-77
Q1BA71_MYCSS/99-173
Q1BAP4_MYCSS/1-71
Q1BCK1_MYCSS/87-157
Q1BCQ3_MYCSS/96-166
Q1BDC6_MYCSS/85-156
Q1BDP7_MYCSS/92-163
Q1BGE3_BURCA/72-146
Q1BGN8_BURCA/75-145
Q1BI88_BURCA/70-144
Q1BJV2_BURCA/71-145
Q1BKR4_BURCA/102-176
Q1BL16_BURCA/69-143
Q1BL33_BURCA/83-157
Q1BM50_BURCA/74-132
Q1BN50_BURCA/77-151
Q1BN97_BURCA/72-146
Q1BNK2_BURCA/84-151
Q1BP39_BURCA/72-146
Q1BQX4_BURCA/70-144
Q1BR08_BURCA/74-148
Q1BR20_BURCA/71-145
Q1BR83_BURCA/70-144
Q1BRN4_BURCA/73-147
Q1BRS3_BURCA/89-161
Q1BT05_BURCA/79-146
Q1BU37_BURCA/72-146
Q1BXL8_BURCA/67-140
Q1BY08_BURCA/95-171
Q1C4L9_YERPA/68-142
Q1C6T4_YERPA/67-134
Q1CA89_YERPA/78-152
Q1CC51_YERPA/73-145
Q1CGE7_YERPN/78-152
Q1CI72_YERPN/67-134
Q1CL54_YERPN/68-142
Q1CNU5_YERPN/73-145
Q1DF01_MYXXD/87-161
Q1DFS8_MYXXD/69-141
Q1GBD6_LACDA/72-139
Q1GCV4_SILST/73-147
Q1GCZ6_SILST/67-141
Q1GD26_SILST/67-141
Q1GD41_SILST/69-143
Q1GD77_SILST/67-137
Q1GE82_SILST/68-146
Q1GE83_SILST/70-144
Q1GET0_SILST/69-144
Q1GF02_SILST/7-78
Q1GFS8_SILST/71-144
Q1GFY9_SILST/74-148
Q1GHF9_SILST/86-160
Q1GHG7_SILST/67-137
Q1GHH4_SILST/81-151
Q1GI73_SILST/97-158
Q1GJ18_SILST/72-146
Q1GJ52_SILST/68-142
Q1GL20_SILST/69-143
Q1GL70_SILST/69-143
Q1GMH9_SILST/70-144
Q1GPE3_SPHAL/76-150
Q1GRN6_SPHAL/70-144
Q1GTB5_SPHAL/67-138
Q1GTE7_SPHAL/87-161
Q1GTM0_SPHAL/72-146
Q1GVP4_SPHAL/68-142
Q1I2V5_PSEE4/77-151
Q1I363_PSEE4/71-145
Q1I4I3_PSEE4/70-145
Q1I4J1_PSEE4/67-134
Q1I587_PSEE4/71-145
Q1I6J7_PSEE4/65-141
Q1I715_PSEE4/70-143
Q1I8D5_PSEE4/67-141
Q1ICC0_PSEE4/79-159
Q1ICV0_PSEE4/68-135
Q1IG39_PSEE4/75-145
Q1IU11_ACIBL/75-142
Q1IUI7_ACIBL/69-145
Q1IW04_DEIGD/6-77
Q1IZP7_DEIGD/74-142
Q1J0B0_DEIGD/72-146
Q1LBG9_RALME/67-137
Q1LDJ0_RALME/72-146
Q1LEK3_RALME/73-147
Q1LEK5_RALME/72-146
Q1LHH2_RALME/70-146
Q1LHX5_RALME/72-151
Q1LIE5_RALME/70-140
Q1LK02_RALME/69-143
Q1LQE9_RALME/77-151
Q1LRE5_RALME/65-140
Q1M3K8_RHIL3/91-165
Q1M3R3_RHIL3/77-151
Q1M448_RHIL3/70-144
Q1M558_RHIL3/69-143
Q1M798_RHIL3/70-144
Q1M874_RHIL3/101-175
Q1M9F0_RHIL3/78-143
Q1MAG6_RHIL3/30-101
Q1MB15_RHIL3/70-140
Q1MDR2_RHIL3/72-146
Q1MEC4_RHIL3/68-141
Q1MEP4_RHIL3/89-159
Q1MEZ9_RHIL3/71-145
Q1MFK9_RHIL3/67-140
Q1MHV2_RHIL3/70-144
Q1MI54_RHIL3/71-145
Q1MI55_RHIL3/70-144
Q1MJA5_RHIL3/86-160
Q1MMG1_RHIL3/103-172
Q1MMG8_RHIL3/74-140
Q1MMW9_RHIL3/77-144
Q1MXV7_9GAMM/73-147
Q1MXV9_9GAMM/73-147
Q1MZU7_9GAMM/68-138
Q1N6N0_9GAMM/69-144
Q1N7J2_9SPHN/76-150
Q1N9F0_9SPHN/72-146
Q1NA79_9SPHN/67-141
Q1NEZ9_9SPHN/72-147
Q1NHX4_9SPHN/70-144
Q1Q9T0_PSYCK/72-142
Q1QBL1_PSYCK/80-155
Q1QDW3_PSYCK/71-145
Q1QJF0_NITHX/71-144
Q1QNR3_NITHX/6-77
Q1QQZ8_NITHX/79-154
Q1QTY1_CHRSD/69-143
Q1QUJ5_CHRSD/79-154
Q1QXC4_CHRSD/74-148
Q1QZ67_CHRSD/6-77
Q1R4I9_ECOUT/72-144
Q1RE25_ECOUT/96-170
Q1RF88_ECOUT/104-178
Q1V608_VIBAL/78-152
Q1V7D6_VIBAL/67-141
Q1V9W2_VIBAL/69-143
Q1VAW8_VIBAL/74-146
Q1VB52_VIBAL/76-146
Q1VD71_VIBAL/69-143
Q1VDF2_VIBAL/68-140
Q1VDH2_VIBAL/67-140
Q1VG87_VIBAL/71-145
Q1VQN3_9FLAO/71-145
Q1VRP5_9FLAO/73-144
Q1VVM7_9FLAO/68-140
Q1VZB7_9FLAO/68-135
Q1WLF3_RHIME/75-149
Q1YEZ9_MOBAS/73-147
Q1YG54_MOBAS/70-144
Q1YHU9_MOBAS/6-78
Q1YMH4_MOBAS/66-140
Q1YN25_MOBAS/74-148
Q1YQ77_9GAMM/73-147
Q1YRC3_9GAMM/78-152
Q1YSN6_9GAMM/64-139
Q1YT12_9GAMM/79-153
Q1YWK5_PHOPR/70-144
Q1YY85_PHOPR/73-145
Q1YZ55_PHOPR/66-136
Q1Z132_PHOPR/78-152
Q1ZB51_PHOPR/75-149
Q1ZBB7_PHOPR/67-140
Q1ZC10_9GAMM/72-147
Q1ZEV8_9GAMM/73-145
Q1ZFC8_9GAMM/69-143
Q1ZLB5_PHOAS/73-145
Q1ZPB1_PHOAS/70-144
Q1ZS51_PHOAS/78-152
Q1ZV88_PHOAS/67-141
Q20ZR5_RHOPB/71-144
Q213C7_RHOPB/68-141
Q219D2_RHOPB/6-77
Q21A31_RHOPB/79-153
Q21DF0_RHOPB/79-154
Q21IC0_SACD2/71-146
Q21RL2_RHOFD/71-141
Q21RM2_RHOFD/67-137
Q21SA3_RHOFD/72-146
Q21WV6_RHOFD/69-144
Q21ZI1_RHOFD/76-150
Q222R1_RHOFD/70-146
Q24UV4_DESHY/71-145
Q24Y00_DESHY/69-143
Q24YI3_DESHY/69-136
Q26CT6_FLABB/70-141
Q28LK0_JANSC/94-168
Q28M08_JANSC/72-146
Q28NM1_JANSC/70-144
Q28PR8_JANSC/54-129
Q28QT7_JANSC/95-164
Q28RG9_JANSC/90-163
Q28S73_JANSC/67-141
Q28S76_JANSC/89-158
Q28T05_JANSC/70-144
Q28T06_JANSC/68-142
Q28V86_JANSC/77-151
Q2B0F3_9BACI/75-147
Q2B165_9BACI/74-142
Q2B2U6_9BACI/76-150
Q2B9C2_9BACI/70-140
Q2BBY1_9BACI/69-136
Q2BKT9_9GAMM/73-148
Q2BLE8_9GAMM/76-150
Q2BNC4_9GAMM/67-141
Q2BNU2_9GAMM/71-145
Q2BPH2_9GAMM/75-149
Q2BPU2_9GAMM/78-151
Q2BPV9_9GAMM/76-150
Q2BQI9_9GAMM/69-143
Q2BXA4_9GAMM/67-141
Q2C2R4_9GAMM/73-145
Q2C5D9_9GAMM/70-144
Q2C5L0_9GAMM/78-152
Q2C9N6_9RHOB/72-146
Q2CBG0_9RHOB/68-142
Q2CBG1_9RHOB/70-144
Q2CBQ2_9RHOB/71-145
Q2CD00_9RHOB/67-137
Q2CET3_9RHOB/69-143
Q2CFA7_9RHOB/71-144
Q2CJ06_9RHOB/56-129
Q2EPZ1_ACTPL/76-150
Q2FN78_METHJ/68-142
Q2G455_NOVAD/73-147
Q2G7Q0_NOVAD/67-141
Q2G8M8_NOVAD/70-144
Q2GA50_NOVAD/16-90
Q2GAH1_NOVAD/74-148
Q2GAS8_NOVAD/84-158
Q2INY0_ANADE/6-77
Q2IV12_RHOP2/70-144
Q2IVH3_RHOP2/76-149
Q2IZN5_RHOP2/6-77
Q2IZY7_RHOP2/87-160
Q2IZZ9_RHOP2/71-145
Q2J0Z9_RHOP2/65-140
Q2J300_RHOP2/69-143
Q2J491_RHOP2/79-154
Q2J6G2_FRASC/82-151
Q2J6X9_FRASC/6-76
Q2JAQ0_FRASC/56-127
Q2JYK8_RHIEC/70-144
Q2JYR1_RHIEC/77-151
Q2JYT6_RHIEC/69-143
Q2JZ24_RHIEC/68-142
Q2JZ95_RHIEC/69-143
Q2JZA6_RHIEC/69-143
Q2K0L1_RHIEC/74-147
Q2K1K4_RHIEC/70-144
Q2K2Z1_RHIEC/6-77
Q2K3I9_RHIEC/67-137
Q2K5Z5_RHIEC/124-198
Q2K6K5_RHIEC/68-141
Q2K7H1_RHIEC/67-140
Q2K9C2_RHIEC/70-144
Q2K9E7_RHIEC/71-145
Q2K9E8_RHIEC/70-144
Q2KAM0_RHIEC/86-160
Q2KDD6_RHIEC/74-140
Q2KTL3_BORA1/69-143
Q2KTX9_BORA1/76-150
Q2KUY3_BORA1/67-141
Q2KVC8_BORA1/72-149
Q2KVI4_BORA1/67-140
Q2KWT3_BORA1/87-157
Q2KXC6_BORA1/67-141
Q2KYU2_BORA1/69-139
Q2KZP2_BORA1/72-146
Q2KZW4_BORA1/70-144
Q2L0M0_BORA1/69-143
Q2L0T4_BORA1/81-152
Q2L2K9_BORA1/69-143
Q2LPV3_SYNAS/6-77
Q2MF04_STRSD/74-148
Q2NC82_ERYLH/70-144
Q2NE30_METST/67-138
Q2NI43_METST/101-155
Q2NQ97_SODGM/73-145
Q2NTZ3_SODGM/78-152
Q2P2W8_XANOM/69-139
Q2P7U3_XANOM/74-148
Q2P8X8_XANOM/73-147
Q2RJ86_MOOTA/72-146
Q2RN16_RHORT/89-163
Q2RNN3_RHORT/67-137
Q2RNN8_RHORT/21-93
Q2RPT0_RHORT/72-146
Q2RQ92_RHORT/79-153
Q2RQA2_RHORT/74-148
Q2RT45_RHORT/67-141
Q2RV72_RHORT/72-142
Q2RWN6_RHORT/111-185
Q2RXX4_RHORT/74-148
Q2S0D2_SALRD/26-97
Q2S5K2_SALRD/71-142
Q2SA71_HAHCH/81-155
Q2SC00_HAHCH/74-149
Q2SCT4_HAHCH/69-143
Q2SIE9_HAHCH/72-145
Q2SJ86_HAHCH/70-144
Q2SLX4_HAHCH/67-137
Q2SNB4_HAHCH/71-145
Q2STC1_BURTA/70-144
Q2STV2_BURTA/69-143
Q2STZ9_BURTA/89-161
Q2SUM8_BURTA/108-183
Q2SW73_BURTA/217-287
Q2SY05_BURTA/77-151
Q2T0N1_BURTA/72-146
Q2T1S2_BURTA/69-143
Q2T1T2_BURTA/81-148
Q2T2Y2_BURTA/85-159
Q2T4V9_BURTA/72-146
Q2T568_BURTA/69-143
Q2T6A2_BURTA/86-160
Q2T743_BURTA/90-164
Q2T7H9_BURTA/128-202
Q2W7I7_MAGSA/16-87
Q2W9K6_MAGSA/72-146
Q2YIG6_BRUA2/67-137
Q2YIU7_BRUA2/70-144
Q2YKX7_BRUA2/76-150
Q2YL25_BRUA2/71-145
Q2YLB7_BRUA2/69-139
Q2YNK6_BRUA2/67-140
Q2YNW5_BRUA2/6-77
Q2YQJ2_BRUA2/71-144
Q2YRP0_BRUA2/73-147
Q2YRS7_BRUA2/70-144
Q31EF6_THICR/72-147
Q31FR1_THICR/66-137
Q31UP2_SHIBS/72-144
Q323L4_SHIBS/78-152
Q325F4_SHIBS/97-171
Q329T2_SHIDS/72-144
Q32E08_SHIDS/78-152
Q32JB0_SHIDS/97-171
Q38UH5_LACSS/62-128
Q390Q7_BURS3/76-150
Q390V6_BURS3/71-145
Q390Z6_BURS3/83-157
Q391N2_BURS3/72-146
Q392G4_BURS3/70-140
Q392J6_BURS3/72-139
Q393W3_BURS3/74-132
Q395N4_BURS3/77-151
Q395S5_BURS3/72-146
Q396M1_BURS3/84-151
Q39AM7_BURS3/70-144
Q39AS4_BURS3/71-145
Q39BI8_BURS3/71-145
Q39CA9_BURS3/79-146
Q39DG5_BURS3/72-146
Q39G01_BURS3/75-145
Q39I05_BURS3/67-140
Q39IE0_BURS3/75-151
Q39KJ3_BURS3/89-161
Q39KM8_BURS3/73-147
Q39L04_BURS3/70-144
Q3AFU8_CARHZ/65-139
Q3AQ81_CHLCH/71-142
Q3B308_PELLD/71-142
Q3BNX2_XANC5/74-148
Q3BS35_XANC5/69-139
Q3BZC4_XANC5/73-147
Q3EMK7_BACTI/90-157
Q3ER95_BACTI/56-128
Q3ERM0_BACTI/73-147
Q3EWA9_BACTI/95-163
Q3EWB1_BACTI/70-140
Q3HKM9_RHOS4/80-155
Q3IC88_PSEHT/68-138
Q3ICK2_PSEHT/72-142
Q3ICS8_PSEHT/67-141
Q3IF05_PSEHT/68-142
Q3IH40_PSEHT/71-145
Q3IHR3_PSEHT/76-149
Q3IJJ0_PSEHT/72-144
Q3IL75_PSEHT/69-143
Q3ILY9_NATPD/65-143
Q3IN01_NATPD/63-134
Q3IP48_NATPD/69-141
Q3IQX7_NATPD/75-146
Q3IRB5_NATPD/6-76
Q3IRB7_NATPD/6-76
Q3IUQ0_NATPD/69-139
Q3IVE2_RHOS4/71-145
Q3IZ93_RHOS4/6-77
Q3IZY6_RHOS4/69-143
Q3J2W0_RHOS4/70-140
Q3J4G8_RHOS4/71-145
Q3J4Z4_RHOS4/67-137
Q3J538_RHOS4/71-144
Q3J5B8_RHOS4/70-144
Q3J5B9_RHOS4/68-142
Q3J664_RHOS4/72-146
Q3JFJ3_BURP1/69-143
Q3JFW0_BURP1/72-146
Q3JIX7_BURP1/85-159
Q3JKG2_BURP1/128-202
Q3JKY3_BURP1/90-164
Q3JLP9_BURP1/86-160
Q3JQ01_BURP1/77-151
Q3JRY5_BURP1/75-145
Q3JTZ0_BURP1/71-145
Q3JU41_BURP1/108-183
Q3JVD5_BURP1/72-146
Q3JWT8_BURP1/69-143
Q3JWV0_BURP1/81-148
Q3JXT2_BURP1/88-162
Q3JY90_BURP1/69-143
Q3JYC0_BURP1/89-161
Q3K496_PSEPF/69-143
Q3K4P0_PSEPF/77-151
Q3K4Z5_PSEPF/71-145
Q3K5R4_PSEPF/75-145
Q3K6C8_PSEPF/70-145
Q3K6E5_PSEPF/67-134
Q3KAK4_PSEPF/70-144
Q3KDC5_PSEPF/68-135
Q3SPT6_NITWN/82-155
Q3STP8_NITWN/6-77
Q3SVR2_NITWN/79-154
Q3YVP7_SHISS/72-144
Q3Z3N1_SHISS/78-152
Q3Z4V1_SHISS/97-171
Q3Z6U7_DEHE1/65-139
Q3Z716_DEHE1/7-76
Q3ZYE9_DEHSC/7-76
Q3ZYL9_DEHSC/65-139
Q44033_CUPNE/60-134
Q465V5_METBF/70-142
Q468I4_METBF/6-75
Q46MU9_CUPPJ/69-143
Q46SN4_CUPPJ/72-146
Q46TD9_CUPPJ/93-167
Q46VU0_CUPPJ/68-144
Q46WA7_CUPPJ/72-151
Q46WS1_CUPPJ/73-143
Q46XU9_CUPPJ/67-137
Q46Y76_CUPPJ/77-151
Q474J4_CUPPJ/69-143
Q475U8_CUPPJ/65-140
Q47IR2_DECAR/69-144
Q47MP7_THEFY/78-149
Q47R54_THEFY/6-77
Q47RF9_THEFY/81-135
Q47S45_THEFY/85-153
Q47S87_THEFY/6-77
Q47UG5_COLP3/78-152
Q47VW5_COLP3/75-148
Q47WA8_COLP3/67-140
Q47XI8_COLP3/70-144
Q480P7_COLP3/73-147
Q485X8_COLP3/69-143
Q48AM6_COLP3/68-138
Q48BV7_PSE14/67-140
Q48BW9_PSE14/73-147
Q48CU1_PSE14/75-145
Q48DP8_PSE14/70-145
Q48DR9_PSE14/67-136
Q48JJ8_PSE14/71-145
Q48KS8_PSE14/89-163
Q48M66_PSE14/72-146
Q48PX5_PSE14/71-145
Q48PZ2_PSE14/77-151
Q49UR8_STAS1/65-134
Q4ACC6_EDWTA/73-145
Q4ADX5_PSEFL/77-151
Q4FSC8_PSYA2/80-155
Q4J717_SULAC/90-164
Q4J989_SULAC/395-467
Q4JA27_SULAC/32-102
Q4JA74_SULAC/7-75
Q4JAQ1_SULAC/67-138
Q4JAS0_SULAC/6-77
Q4JVL9_CORJK/70-140
Q4K3C4_PSEF5/72-146
Q4K3T6_PSEF5/77-151
Q4K431_PSEF5/71-145
Q4K4V6_PSEF5/80-150
Q4K5J4_PSEF5/70-145
Q4K5K4_PSEF5/67-134
Q4K9E9_PSEF5/71-145
Q4KA23_PSEF5/76-143
Q4KA94_PSEF5/68-135
Q4KAJ2_PSEF5/76-150
Q4KAW7_PSEF5/71-145
Q4KC70_PSEF5/77-137
Q4KD96_PSEF5/67-141
Q4KDP1_PSEF5/70-144
Q4KE64_PSEF5/70-139
Q4KIN5_PSEF5/72-146
Q4MME2_BACCE/65-132
Q4MPB4_BACCE/56-134
Q4MRD3_BACCE/70-144
Q4MSI6_BACCE/69-136
Q4MWM5_BACCE/75-147
Q4MXC2_BACCE/71-138
Q4QL25_HAEI8/82-156
Q4QMY6_HAEI8/70-142
Q4QNW2_HAEI8/85-159
Q4UQB3_XANC8/74-148
Q4UVX4_XANC8/72-142
Q4V0C0_XANC8/73-147
Q4ZMC9_PSEU2/75-145
Q4ZNA7_PSEU2/74-149
Q4ZNE3_PSEU2/69-136
Q4ZS16_PSEU2/71-145
Q4ZVH3_PSEU2/85-159
Q4ZX96_PSEU2/72-146
Q4ZZU8_PSEU2/71-145
Q4ZZW5_PSEU2/77-151
Q500F5_PSEU2/73-147
Q500G6_PSEU2/67-140
Q53106_RHOER/70-140
Q578K7_BRUAB/76-150
Q578Q2_BRUAB/71-145
Q579C1_BRUAB/67-137
Q579E0_BRUAB/70-144
Q579G8_BRUAB/69-139
Q57BK4_BRUAB/71-144
Q57BU8_BRUAB/70-144
Q57C11_BRUAB/73-147
Q57DN8_BRUAB/67-140
Q57FR8_BRUAB/6-77
Q57HW7_SALCH/72-144
Q57QZ7_SALCH/69-143
Q57R42_SALCH/78-152
Q57SA4_SALCH/68-142
Q57SV1_SALCH/77-148
Q5DYG3_VIBF1/67-141
Q5E4H3_VIBF1/72-146
Q5E6E7_VIBF1/77-151
Q5E8S0_VIBF1/73-145
Q5F6Y5_NEIG1/72-145
Q5F789_NEIG1/69-144
Q5FP02_GLUOX/66-136
Q5FRP3_GLUOX/69-143
Q5FTK5_GLUOX/71-144
Q5FUM2_GLUOX/78-151
Q5GZY1_XANOR/69-139
Q5H524_XANOR/74-148
Q5H698_XANOR/123-197
Q5HKN4_STAEQ/65-134
Q5JDN7_PYRKO/87-153
Q5JDQ3_PYRKO/6-75
Q5JEV2_PYRKO/71-145
Q5JF64_PYRKO/68-144
Q5JFL3_PYRKO/6-74
Q5JGG7_PYRKO/73-144
Q5JGL9_PYRKO/71-144
Q5JGP3_PYRKO/72-142
Q5JGT9_PYRKO/6-77
Q5JHF8_PYRKO/68-139
Q5JJD7_PYRKO/68-138
Q5JJE1_PYRKO/6-76
Q5KRS2_CORGL/76-149
Q5KVS2_GEOKA/71-145
Q5L7H5_BACFN/70-142
Q5L9L4_BACFN/72-143
Q5LDE0_BACFN/70-144
Q5LKR4_SILPO/67-141
Q5LMF1_SILPO/70-144
Q5LNM4_SILPO/68-143
Q5LP43_SILPO/74-148
Q5LQ65_SILPO/71-144
Q5LQ72_SILPO/75-142
Q5LQW1_SILPO/67-141
Q5LRE1_SILPO/71-145
Q5LRK9_SILPO/67-137
Q5LTI9_SILPO/68-142
Q5LTP5_SILPO/70-144
Q5LTP6_SILPO/68-142
Q5LU91_SILPO/23-94
Q5LUB6_SILPO/67-143
Q5LUZ8_SILPO/72-146
Q5LVX6_SILPO/69-143
Q5LWR4_SILPO/89-158
Q5LX17_SILPO/69-143
Q5LX25_SILPO/67-137
Q5LXH4_SILPO/67-141
Q5NMJ8_ZYMMO/67-141
Q5NNH9_ZYMMO/73-147
Q5NRK7_ZYMMO/68-148
Q5P347_AROAE/71-145
Q5PF84_SALPA/71-142
Q5PFM6_SALPA/68-142
Q5PGF1_SALPA/69-143
Q5PGI2_SALPA/78-152
Q5PJW9_SALPA/72-144
Q5QV65_IDILO/67-141
Q5R0B8_IDILO/78-152
Q5R0E2_IDILO/76-148
Q5SK07_THET8/6-77
Q5UXF0_HALMA/63-134
Q5UXL9_HALMA/6-76
Q5UXM1_HALMA/6-76
Q5UYW6_HALMA/69-139
Q5UZ96_HALMA/68-138
Q5V2P2_HALMA/69-140
Q5V2Q8_HALMA/71-143
Q5WDD1_BACSK/69-140
Q5WDW2_BACSK/70-144
Q5WEG3_BACSK/65-134
Q5WIR4_BACSK/69-136
Q5WTT4_LEGPL/69-144
Q5WWB1_LEGPL/88-162
Q5X208_LEGPA/69-144
Q5X578_LEGPA/88-162
Q5YPF7_NOCFA/74-144
Q5YR66_NOCFA/67-141
Q5YY48_NOCFA/247-318
Q5YY48_NOCFA/79-148
Q5YZ22_NOCFA/6-77
Q5Z126_NOCFA/77-147
Q5Z163_NOCFA/55-125
Q5ZSK0_LEGPH/69-144
Q5ZVF4_LEGPH/88-162
Q62AI2_BURMA/74-148
Q62AX4_BURMA/90-164
Q62BJ3_BURMA/69-143
Q62CE4_BURMA/86-160
Q62D14_BURMA/72-146
Q62FH4_BURMA/71-145
Q62FU2_BURMA/88-162
Q62FW3_BURMA/69-143
Q62GQ2_BURMA/89-161
Q62IS5_BURMA/65-140
Q62KS6_BURMA/75-145
Q62M47_BURMA/77-151
Q62M96_BURMA/72-146
Q632G0_BACCZ/73-147
Q639C3_BACCZ/71-138
Q63E11_BACCZ/90-157
Q63FI2_BACCZ/75-147
Q63I71_BURPS/69-143
Q63JK6_BURPS/74-148
Q63K02_BURPS/70-144
Q63KN6_BURPS/86-160
Q63LV0_BURPS/69-143
Q63M55_BURPS/72-146
Q63PF3_BURPS/90-164
Q63PU3_BURPS/80-154
Q63PY6_BURPS/89-161
Q63S26_BURPS/77-151
Q63UL2_BURPS/75-145
Q63VD1_BURPS/71-145
Q63VH0_BURPS/65-140
Q63WP2_BURPS/72-146
Q63Y48_BURPS/69-143
Q63Y58_BURPS/81-148
Q647R1_9ARCH/70-142
Q649E6_9ARCH/43-117
Q64AI5_9ARCH/6-75
Q64BJ6_9ARCH/92-163
Q64MN4_BACFR/70-142
Q64PV3_BACFR/72-143
Q64UG5_BACFR/70-144
Q65E48_BACLD/78-149
Q65FL0_BACLD/71-145
Q65G37_BACLD/68-136
Q65N91_BACLD/69-136
Q65SJ8_MANSM/79-153
Q65WL8_MANSM/70-142
Q669R6_YERPS/67-134
Q66CK3_YERPS/78-152
Q66DS3_YERPS/68-142
Q66GH9_YERPS/73-145
Q68JF4_PSEPU/86-160
Q6A5I2_PROAC/63-135
Q6A8E6_PROAC/84-152
Q6AF01_LEIXX/80-150
Q6AIZ2_DESPS/67-140
Q6ANT7_DESPS/69-143
Q6AQ93_DESPS/16-87
Q6ARJ4_DESPS/65-138
Q6D0Y1_ERWCT/70-144
Q6D3U6_ERWCT/78-152
Q6D818_ERWCT/91-165
Q6DB96_ERWCT/73-145
Q6F8C7_ACIAD/67-141
Q6FAP4_ACIAD/69-144
Q6FBR8_ACIAD/72-148
Q6FCJ8_ACIAD/71-145
Q6FCQ3_ACIAD/67-137
Q6FFR6_ACIAD/70-144
Q6FZR6_BARQU/61-125
Q6G3G2_BARHE/67-140
Q6HC03_BACHK/73-147
Q6HGN1_BACHK/71-138
Q6HLI6_BACHK/69-136
Q6HMY8_BACHK/75-147
Q6J6A7_9BURK/72-162
Q6KZR6_PICTO/62-129
Q6L0M6_PICTO/71-145
Q6L1Q3_PICTO/6-74
Q6L1Y9_PICTO/95-167
Q6L2L7_PICTO/21-92
Q6LFY1_PHOPR/75-149
Q6LG22_PHOPR/67-140
Q6LLM2_PHOPR/73-145
Q6LS33_PHOPR/65-136
Q6LT04_PHOPR/67-141
Q6LTJ5_PHOPR/70-144
Q6LY54_METMP/67-138
Q6M2I5_CORGL/80-154
Q6N2H6_RHOPA/71-144
Q6N7A7_RHOPA/69-144
Q6NCU7_RHOPA/67-141
Q6NDU4_RHOPA/79-154
Q6NDU8_RHOPA/70-144
Q6QHN7_ALCDE/83-157
Q6R8J9_ECOLX/1-67
Q6SF81_9BACT/68-138
Q6SH05_9BACT/70-144
Q6U631_KLEPN/89-163
Q6W0X8_RHISN/69-143
Q6W0Z0_RHISN/69-143
Q6W241_RHISN/68-142
Q6W377_9CREN/13-84
Q6WB88_ALCFA/68-143
Q6XKY4_9XANT/74-148
Q6XKY6_9XANT/74-148
Q6XKY7_9XANT/74-148
Q6XKY8_9XANT/74-148
Q6XKY9_9XANT/74-148
Q6XKZ1_9XANT/74-148
Q6XKZ2_9XANT/74-148
Q6XKZ3_9XANT/74-148
Q6XKZ4_9XANT/74-148
Q6XKZ5_XANCP/74-148
Q6XKZ6_9XANT/73-147
Q6XL00_9XANT/74-148
Q6XL02_9XANT/74-148
Q6XL04_9XANT/74-148
Q6XL07_9XANT/74-148
Q6XL17_XANAC/74-148
Q6XL19_9XANT/74-148
Q6XL20_9XANT/74-148
Q6XL21_9XANT/74-148
Q6XL23_9XANT/74-148
Q6XL25_9XANT/74-148
Q702E3_9CREN/6-76
Q703X8_THETE/397-468
Q71IW6_LACDL/72-126
Q72K70_THET2/6-77
Q72YI0_BACC1/70-144
Q735C3_BACC1/8-74
Q736J6_BACC1/56-134
Q738U3_BACC1/66-132
Q73BD9_BACC1/90-157
Q73CZ4_BACC1/75-147
Q73UF7_MYCPA/71-141
Q73Y61_MYCPA/70-141
Q745M6_MYCPA/252-323
Q74NE5_NANEQ/68-136
Q74NJ3_NANEQ/8-78
Q7CHI7_YERPE/78-152
Q7CIZ5_YERPE/67-134
Q7CK23_YERPE/68-142
Q7CLE9_YERPE/73-145
Q7CR21_SALTY/68-142
Q7CSE6_AGRT5/69-143
Q7CU10_AGRT5/68-141
Q7CVY4_AGRT5/71-145
Q7CWS5_AGRT5/6-77
Q7CXN9_AGRT5/113-187
Q7D0A6_AGRT5/69-139
Q7D6L2_MYCTU/100-174
Q7LX67_SULSO/75-146
Q7LXS6_SULSO/77-147
Q7MAW2_PORGI/70-142
Q7MBU9_VIBVY/72-146
Q7MCZ7_VIBVY/72-141
Q7MD19_VIBVY/81-154
Q7MG86_VIBVY/83-157
Q7MLV6_VIBVY/78-152
Q7MMD8_VIBVY/68-142
Q7MQD9_VIBVY/74-146
Q7MZW2_PHOLL/67-141
Q7N0M2_PHOLL/68-142
Q7N6F1_PHOLL/78-152
Q7NA84_PHOLL/73-145
Q7NH56_GLOVI/75-142
Q7NT80_CHRVO/75-149
Q7NU65_CHRVO/74-148
Q7NWR7_CHRVO/77-151
Q7NXB3_CHRVO/75-142
Q7NZF4_CHRVO/72-146
Q7P0K6_CHRVO/65-134
Q7TWT2_MYCBO/71-141
Q7TXW4_MYCBO/98-164
Q7TYT6_MYCBO/70-141
Q7VKJ2_HAEDU/67-139
Q7VLG9_HAEDU/76-150
Q7VRX6_BORPE/85-159
Q7VRX9_BORPE/76-153
Q7VRZ2_BORPE/77-151
Q7VSF7_BORPE/69-143
Q7VUI7_BORPE/70-140
Q7VUR8_BORPE/69-144
Q7VUU2_BORPE/67-141
Q7VV34_BORPE/65-140
Q7VVL9_BORPE/70-144
Q7VXK7_BORPE/69-143
Q7VZ20_BORPE/72-146
Q7W0T1_BORPA/95-169
Q7W0T3_BORPA/72-149
Q7W0V1_BORPA/65-140
Q7W1E5_BORPA/95-165
Q7W2M4_BORPA/69-143
Q7W333_BORPA/77-151
Q7W3X6_BORPA/67-141
Q7W4C9_BORPA/69-144
Q7W5S1_BORPA/76-150
Q7W640_BORPA/70-144
Q7W8L0_BORPA/71-145
Q7W8Z5_BORPA/69-143
Q7WCJ9_BORBR/72-149
Q7WCK3_BORBR/85-159
Q7WDA7_BORBR/93-167
Q7WDM0_BORBR/69-143
Q7WE35_BORBR/77-151
Q7WFA6_BORBR/67-141
Q7WFT7_BORBR/69-144
Q7WI06_BORBR/70-144
Q7WKD9_BORBR/69-143
Q7WKQ4_BORBR/91-161
Q7WM72_BORBR/71-145
Q7WN71_BORBR/65-140
Q7WP52_BORBR/95-165
Q7X134_PSEFL/67-134
Q816F7_BACCR/70-144
Q81BC4_BACCR/65-132
Q81BI2_BACCR/71-138
Q81G47_BACCR/69-136
Q81HG6_BACCR/75-147
Q81K71_BACAN/73-147
Q81N99_BACAN/65-132
Q81NI7_BACAN/71-138
Q81TA6_BACAN/69-136
Q81UN4_BACAN/75-147
Q826R1_STRAW/74-145
Q826W4_STRAW/60-134
Q826W8_STRAW/71-139
Q827K3_STRAW/85-156
Q827N7_STRAW/68-139
Q82AJ9_STRAW/6-77
Q82E04_STRAW/67-138
Q82F98_STRAW/57-128
Q82GY2_STRAW/67-141
Q82JE5_STRAW/68-138
Q82JS7_STRAW/6-76
Q82JZ3_STRAW/86-156
Q82M14_STRAW/244-315
Q82MW8_STRAW/69-139
Q82QC2_STRAW/71-138
Q83SF4_SHIFL/97-171
Q84GF6_RHILV/75-149
Q87FG2_VIBPA/71-145
Q87GT1_VIBPA/70-140
Q87GV1_VIBPA/67-140
Q87K07_VIBPA/67-141
Q87PU4_VIBPA/76-146
Q87QP5_VIBPA/78-152
Q87R51_VIBPA/69-143
Q87TJ8_VIBPA/126-198
Q87VZ1_PSESM/70-145
Q87WM3_PSESM/56-130
Q87YW8_PSESM/89-163
Q880K0_PSESM/71-145
Q88A76_PSESM/68-138
Q88AR5_PSESM/71-145
Q88AW0_PSESM/67-140
Q88AX2_PSESM/73-147
Q88BB7_PSESM/77-151
Q88CB0_PSEPK/77-151
Q88CJ3_PSEPK/71-145
Q88DP7_PSEPK/70-145
Q88E71_PSEPK/76-152
Q88EN0_PSEPK/69-143
Q88EQ3_PSEPK/70-143
Q88EZ2_PSEPK/68-135
Q88GR4_PSEPK/67-141
Q88H33_PSEPK/67-137
Q88HJ4_PSEPK/69-139
Q88NA5_PSEPK/71-145
Q88Q35_PSEPK/76-143
Q88QV0_PSEPK/75-145
Q88UG8_LACPL/67-134
Q898A1_CLOTE/78-150
Q89BM3_BRAJA/79-154
Q89D55_BRAJA/68-142
Q89DR0_BRAJA/96-169
Q89E27_BRAJA/67-143
Q89GL5_BRAJA/77-151
Q89HT2_BRAJA/9-80
Q89LX8_BRAJA/73-146
Q89QF0_BRAJA/95-169
Q89RF8_BRAJA/79-153
Q89XH4_BRAJA/78-152
Q89XR7_BRAJA/71-145
Q8A3H6_BACTN/70-142
Q8A556_BACTN/73-147
Q8A637_BACTN/72-143
Q8D4N6_VIBVU/83-157
Q8D516_VIBVU/72-146
Q8D573_VIBVU/77-150
Q8D5X8_VIBVU/72-141
Q8D5Z9_VIBVU/67-140
Q8D836_VIBVU/68-142
Q8D8M1_VIBVU/78-152
Q8DD97_VIBVU/74-146
Q8E8T9_SHEON/66-136
Q8E9E7_SHEON/75-150
Q8EAU3_SHEON/73-145
Q8EER4_SHEON/78-152
Q8ELF6_OCEIH/69-140
Q8FLW4_COREF/255-325
Q8FV95_BRUSU/69-139
Q8FVC2_BRUSU/70-144
Q8FVE3_BRUSU/67-137
Q8FVQ2_BRUSU/71-145
Q8FVV1_BRUSU/76-150
Q8FW31_BRUSU/75-145
Q8FZ27_BRUSU/71-144
Q8FZB9_BRUSU/70-144
Q8FZH9_BRUSU/73-147
Q8G154_BRUSU/67-140
Q8G349_BRUSU/6-77
Q8G6L1_BIFLO/70-140
Q8GCI2_BACCE/65-109
Q8GCX8_VIBVU/69-143
Q8J2Y4_PYRAB/6-77
Q8KCK3_CHLTE/71-142
Q8KJC0_RHILO/68-142
Q8KJG4_RHILO/76-150
Q8KM39_MYXXA/69-141
Q8KUE6_CORGL/67-143
Q8NMC1_CORGL/75-149
Q8NTP9_CORGL/70-146
Q8P4Q8_XANCP/74-148
Q8P866_XANCP/72-142
Q8PE26_XANCP/73-147
Q8PGC8_XANAC/74-148
Q8PJL5_XANAC/72-142
Q8PQZ4_XANAC/73-147
Q8PUB9_METMA/1-69
Q8PVC5_METMA/73-145
Q8R7H0_THETN/16-90
Q8RLV8_XENNE/78-152
Q8TQF6_METAC/6-75
Q8TS81_METAC/70-142
Q8TZU0_PYRFU/6-77
Q8U069_PYRFU/5-75
Q8U228_PYRFU/6-75
Q8U4H5_PYRFU/88-154
Q8U4V0_AGRT5/70-144
Q8VJN7_MYCTU/1-70
Q8VM90_RHILV/70-144
Q8VQN3_VIBVU/72-146
Q8VW45_BRAJA/67-143
Q8XFM7_RALSO/75-142
Q8XGC9_SALTI/68-142
Q8XJU9_CLOPE/76-148
Q8XMH9_CLOPE/64-139
Q8XQA9_RALSO/69-143
Q8XS36_RALSO/102-176
Q8XSJ2_RALSO/72-142
Q8XU40_RALSO/70-144
Q8XUT3_RALSO/72-151
Q8XVM9_RALSO/69-143
Q8XWZ8_RALSO/9-76
Q8XX00_RALSO/72-141
Q8Y0W6_RALSO/77-151
Q8Y1C9_RALSO/69-143
Q8Y353_RALSO/69-136
Q8YCG7_BRUME/81-155
Q8YCL0_BRUME/71-145
Q8YCY2_BRUME/82-152
Q8YD02_BRUME/70-144
Q8YD31_BRUME/69-139
Q8YEN3_BRUME/6-77
Q8YGR0_BRUME/67-140
Q8YID4_BRUME/73-147
Q8YIJ7_BRUME/71-145
Q8YIT5_BRUME/83-156
Q8Z2Q8_SALTI/72-144
Q8Z7Z1_SALTI/69-143
Q8Z815_SALTI/78-152
Q8Z940_SALTI/71-142
Q8ZKW5_SALTY/72-144
Q8ZQB2_SALTY/69-143
Q8ZT22_PYRAE/67-153
Q8ZT24_PYRAE/5-76
Q8ZW39_PYRAE/369-440
Q8ZX24_PYRAE/6-77
Q92LL1_RHIME/76-146
Q92LN5_RHIME/67-137
Q92LT2_RHIME/70-144
Q92MD2_RHIME/86-156
Q92MD5_RHIME/70-144
Q92NU2_RHIME/68-141
Q92PA1_RHIME/65-140
Q92PN1_RHIME/74-147
Q92PV1_RHIME/70-144
Q92S84_RHIME/6-77
Q92SM7_RHIME/68-135
Q92U21_RHIME/82-152
Q92WD1_RHIME/69-143
Q92XD8_RHIME/73-147
Q92Y60_RHIME/69-143
Q930B8_RHIME/7-77
Q93EQ3_PHOLU/76-150
Q93FY6_PSEPU/75-145
Q93HN7_STRAW/79-149
Q93IX1_STRCO/70-139
Q93IX5_STRCO/73-147
Q93L20_BURCE/83-157
Q970Y0_SULTO/78-148
Q972L7_SULTO/64-140
Q972W6_SULTO/67-140
Q974X6_SULTO/7-75
Q975B9_SULTO/71-141
Q975W5_SULTO/6-77
Q977T3_9ARCH/6-77
Q978Q4_THEVO/98-168
Q979L0_THEVO/63-130
Q97B02_THEVO/67-141
Q97C07_THEVO/6-76
Q97J19_CLOAB/69-136
Q97KE2_CLOAB/74-146
Q97W40_SULSO/9-77
Q97W90_SULSO/74-144
Q980N2_SULSO/6-77
Q981V1_RHILO/75-149
Q983I9_RHILO/78-152
Q984M5_RHILO/74-148
Q986N0_RHILO/92-161
Q987B0_RHILO/72-146
Q987J2_RHILO/80-154
Q988E0_RHILO/88-158
Q98A93_RHILO/76-150
Q98C09_RHILO/71-144
Q98D73_RHILO/70-144
Q98E02_RHILO/68-138
Q98F66_RHILO/68-135
Q98I58_RHILO/73-147
Q98IF3_RHILO/78-149
Q98IX8_RHILO/70-146
Q98JQ8_RHILO/76-143
Q98K63_RHILO/72-146
Q98KG1_RHILO/93-160
Q98L64_RHILO/75-149
Q98M59_RHILO/6-77
Q98MJ3_RHILO/66-140
Q98N03_RHILO/69-143
Q98PB1_RHILO/72-146
Q9A2I8_CAUCR/74-148
Q9A3M5_CAUCR/129-203
Q9A3N3_CAUCR/116-189
Q9A4E7_CAUCR/94-165
Q9A5B5_CAUCR/107-181
Q9AA06_CAUCR/72-146
Q9AAL7_CAUCR/79-153
Q9AB10_CAUCR/77-152
Q9AHE9_RHIRD/58-125
Q9AHF1_RHIRD/77-151
Q9CKN7_PASMU/70-142
Q9CP14_PASMU/75-149
Q9EX07_STRCO/69-139
Q9F185_CUPNE/87-161
Q9FC92_STRCO/74-145
Q9HJI7_THEAC/65-132
Q9HKJ0_THEAC/67-141
Q9HLH1_THEAC/98-168
Q9HNI1_HALSA/69-139
Q9HNV7_HALSA/1-54
Q9HNV9_HALSA/6-75
Q9HP41_HALSA/62-134
Q9HQ13_HALSA/69-140
Q9HQ33_HALSA/63-138
Q9HQK1_HALSA/2-73
Q9HTP6_PSEAE/77-151
Q9HV24_PSEAE/67-134
Q9HVR3_PSEAE/69-143
Q9HX51_PSEAE/80-155
Q9I0Q9_PSEAE/68-135
Q9I233_PSEAE/69-143
Q9I287_PSEAE/71-145
Q9JYC5_NEIMB/69-144
Q9K0L9_NEIMB/99-172
Q9K655_BACHD/65-134
Q9K6T5_BACHD/69-140
Q9K7L0_BACHD/69-143
Q9KEI4_BACHD/69-140
Q9KFQ5_BACHD/69-136
Q9KGA0_BACHD/63-134
Q9KKN4_VIBCH/69-143
Q9KQU4_VIBCH/78-152
Q9KRC9_VIBCH/67-141
Q9KT43_VIBCH/95-169
Q9KVR8_VIBCH/73-145
Q9KYP0_STRCO/82-153
Q9L101_STRCO/68-139
Q9L4V6_9ACTO/79-147
Q9RAE8_RHILV/70-144
Q9RIR7_SALCH/71-142
Q9RK86_STRCO/65-136
Q9RKY4_STRCO/85-156
Q9RLB1_RHILE/70-144
Q9RS40_DEIRA/9-80
Q9RT71_DEIRA/109-183
Q9RXV6_DEIRA/89-157
Q9S2F3_STRCO/72-142
Q9UX00_SULSF/77-147
Q9UYV3_PYRAB/6-75
Q9V1E7_PYRAB/5-75
Q9V289_PYRAB/88-154
Q9X7Z9_STRCO/6-77
Q9XA32_STRCO/57-128
Q9XAG4_STRCO/72-142
Q9ZBR8_STRCO/6-76
Q9ZBW4_STRCO/245-316
Q9ZEP1_STRCO/67-141
REG1_PYRAB/70-146
REG1_PYRFU/70-146
REG1_PYRHO/70-146
REG2_PYRAB/69-142
REG2_PYRFU/69-142
REG2_PYRHO/69-142
REG3_PYRAB/78-149
REG3_PYRFU/68-139
REG3_PYRHO/78-149
REG5_PYRHO/70-144
REG6_PYRAB/71-141
REG6_PYRFU/71-141
REG6_PYRHO/71-141
REG7_PYRAB/68-139
REG7_PYRFU/70-139
REG7_PYRHO/68-139
REG8_PYRAB/68-138
REG8_PYRFU/69-139
REG8_PYRHO/69-139
REG9_PYRAB/71-145
REG9_PYRFU/71-145
REG9_PYRHO/71-145
Y224_HAEIN/85-159
Y4SM_RHISN/43-117
Y4TD_RHISN/84-158
YBAO_ECO57/68-142
YBAO_ECOL6/68-142
YBAO_ECOLI/68-142
YEZC_BACSU/65-132
YUGG_BACSU/71-145
YWRC_BACSU/78-149
ZRP_ZYMMO/68-141
