# Supplementary material for: Contact prediction is hardest for the most informative contacts, but improves with the incorporation of contact potentials
Source: PLoS One. 2018 Jun 28;13(6):e0199585. doi: 10.1371/journal.pone.0199585 (PMC6023208; doi:10.1371/journal.pone.0199585)
Supplement: S1 Data — Each file in the ‘alignments’ directory herein corresponds to a protein family’s alignment and contains the accession number and sequence range of each sequence in the alignment. (TAR.GZ) [file pone.0199585.s001.tar.gz › alignments/Fe-ADH]

4HDB_CLOK5/13-363
A0AG05_LISW6/13-379
A0AG51_LISW6/9-375
A0AHR0_LISW6/7-364
A0AHR5_LISW6/7-370
A0AJ86_LISW6/464-855
A0AJJ0_LISW6/12-350
A0AXP5_BURCH/10-341
A0AZB6_BURCH/10-377
A0JW98_ARTS2/11-339
A0KCW2_BURCH/10-379
A0KFL1_AERHH/17-381
A0KHX0_AERHH/8-368
A0KIA0_AERHH/9-375
A0KIE3_AERHH/10-385
A0KKX9_AERHH/80-420
A0KLH4_AERHH/457-852
A0KQ88_AERHH/8-348
A0KQF5_AERHH/22-384
A0KRT5_SHESA/9-374
A0KW52_SHESA/457-850
A0KWG9_SHESA/10-330
A0KZE5_SHESA/8-374
A0LFL7_SYNFM/8-350
A0MLR7_KLEPN/21-361
A0NIJ1_OENOE/11-379
A0NIY4_OENOE/485-898
A0NMA8_9RHOB/10-379
A0NY83_9RHOB/12-375
A0P0G7_9RHOB/18-345
A0PUM1_MYCUA/473-857
A0PY50_CLONN/9-377
A0PY70_CLONN/9-344
A0PZ21_CLONN/9-382
A0Q2D3_CLONN/8-348
A0Q2T7_CLONN/7-373
A0Q2V5_CLONN/8-370
A0Q6L2_FRATN/9-372
A0QS90_MYCS2/8-377
A0QWN6_MYCS2/28-409
A0R5M0_MYCS2/25-391
A0R5M3_MYCS2/20-411
A0R6Y2_MYCS2/11-339
A0RDK4_BACAH/13-382
A0RH94_BACAH/9-379
A0RIY4_BACAH/464-856
A0RMJ4_CAMFF/9-371
A0RQF7_CAMFF/9-367
A0RV15_CENSY/7-302
A0XYL5_9GAMM/8-368
A0Y7V4_9GAMM/27-383
A0Y8Z8_9GAMM/1-343
A0YEE7_9GAMM/12-375
A0YH41_9GAMM/9-376
A0YP38_LYNSP/25-366
A0YS22_LYNSP/458-852
A0Z2K3_9GAMM/26-382
A0Z3V9_9GAMM/11-375
A0Z542_9GAMM/10-371
A0ZCJ6_NODSP/9-375
A0ZJS1_NODSP/25-363
A1A067_BIFAA/476-874
A1A0F1_BIFAA/8-375
A1A8N0_ECOK1/12-350
A1A8U3_ECOK1/5-370
A1AAG4_ECOK1/457-854
A1ADV8_ECOK1/36-396
A1AEY6_ECOK1/9-375
A1AFS2_ECOK1/9-377
A1AHC8_ECOK1/9-375
A1AIC4_ECOK1/21-361
A1AJ15_ECOK1/8-363
A1AJJ5_ECOK1/8-348
A1ALG5_PELPD/13-379
A1AME6_PELPD/13-379
A1AQI9_PELPD/13-379
A1AYL2_PARDP/12-392
A1B5B0_PARDP/9-369
A1B6Z7_PARDP/13-383
A1BAR8_PARDP/10-373
A1BF74_CHLPD/2-375
A1BGK8_CHLPD/6-368
A1CE99_ASPCL/10-340
A1CEL6_ASPCL/73-479
A1CQY1_ASPCL/21-403
A1D3U5_NEOFI/19-401
A1DFM6_NEOFI/67-472
A1DMA7_NEOFI/10-340
A1EI19_VIBCH/8-369
A1EJA0_VIBCH/14-380
A1ERY8_VIBCH/1-188
A1ETG6_VIBCH/177-382
A1F0J3_VIBCH/8-369
A1F2P8_VIBCH/14-366
A1F5S2_VIBCH/14-380
A1F9S3_VIBCH/458-541
A1HNQ8_9FIRM/8-366
A1HRT6_9FIRM/17-391
A1IIX4_9RHIZ/10-337
A1JJ66_YERE8/8-348
A1JQ89_YERE8/457-854
A1JQR8_YERE8/9-376
A1JTT4_YERE8/7-362
A1JTV3_YERE8/12-350
A1K911_AZOSB/11-356
A1R2J5_ARTAT/22-387
A1RAC3_ARTAT/14-384
A1REI4_SHESW/9-365
A1RF23_SHESW/7-362
A1RGQ2_SHESW/12-352
A1RK44_SHESW/457-850
A1RLY2_SHESW/8-374
A1RUX3_PYRIL/12-376
A1RYX6_THEPD/12-369
A1S640_SHEAM/10-345
A1S693_SHEAM/457-850
A1S8F3_SHEAM/8-374
A1SEL4_NOCSJ/10-407
A1SVC3_PSYIN/9-371
A1SXL9_PSYIN/9-374
A1SZT7_PSYIN/457-850
A1SZX1_PSYIN/9-373
A1T291_MYCVP/459-843
A1TDD1_MYCVP/10-337
A1TGE5_MYCVP/28-394
A1TGE8_MYCVP/19-413
A1THC6_MYCVP/19-421
A1TSN7_ACIAC/8-370
A1TZH1_MARAV/11-386
A1U008_MARAV/35-401
A1UA79_MYCSK/17-381
A1UUS1_BURMS/9-375
A1V3G3_BURMS/8-374
A1VAL7_DESVV/9-386
A1VAN7_DESVV/9-384
A1VBA9_DESVV/12-378
A1VBN0_DESVV/13-385
A1VBN9_DESVV/9-372
A1VC89_DESVV/9-376
A1VGS7_DESVV/9-326
A1VNM5_POLNA/8-370
A1VU76_POLNA/19-347
A1W6M6_ACISJ/8-370
A1WE45_VEREI/10-370
A1WGC4_VEREI/21-360
A1WJ29_VEREI/8-348
A1WJT4_VEREI/8-361
A1WPM6_VEREI/22-389
A1WRQ2_VEREI/10-338
A1WTC2_HALHL/13-391
A1ZJI3_9BACT/9-377
A2BRR6_PROMS/6-349
A2BX74_PROM5/6-349
A2C3J0_PROM1/10-351
A2C8C9_PROM3/50-391
A2DD58_TRIVA/7-381
A2DIZ3_TRIVA/8-258
A2DIZ7_TRIVA/148-238
A2DIZ7_TRIVA/8-128
A2DNL7_TRIVA/1-201
A2DVT2_TRIVA/8-379
A2E2M4_TRIVA/1-274
A2EA55_TRIVA/8-378
A2EBD3_TRIVA/8-385
A2EBD4_TRIVA/1-247
A2EE79_TRIVA/1-111
A2EE80_TRIVA/8-259
A2EER6_TRIVA/2-62
A2EHX8_TRIVA/8-380
A2EW36_TRIVA/8-382
A2FGB2_TRIVA/2-199
A2FKG4_TRIVA/7-381
A2FLJ0_TRIVA/8-374
A2FRL9_TRIVA/7-381
A2FS45_TRIVA/8-295
A2FV18_TRIVA/8-384
A2FYZ8_TRIVA/1-202
A2H2W4_TRIVA/1-109
A2HSQ8_TRIVA/8-167
A2P2U5_VIBCH/8-369
A2P3B4_VIBCH/10-381
A2P775_VIBCH/14-380
A2PAV2_VIBCH/458-853
A2PPG6_VIBCH/8-369
A2PQ07_VIBCH/1-339
A2PQ83_VIBCH/10-381
A2PUT2_VIBCH/7-373
A2PWX3_VIBCH/458-853
A2PYM4_9CLOT/10-374
A2Q969_ASPNC/19-396
A2QH41_ASPNC/18-375
A2QPG5_ASPNC/10-340
A2QTS8_ASPNC/1-315
A2QVY9_ASPNC/73-481
A2RB83_ASPNC/21-415
A2RC09_STRPG/470-861
A2RGP2_STRPG/7-348
A2RJT4_LACLM/11-340
A2RNV2_LACLM/482-895
A2RWS2_BURM9/137-503
A2S3C5_BURM9/8-374
A2SGR8_METPP/8-370
A2SM21_METPP/16-402
A2VZK1_9BURK/10-377
A2W119_9BURK/10-341
A2WE76_9BURK/10-377
A3CK27_STRSV/474-865
A3CKN9_STRSV/7-348
A3CLA6_STRSV/7-372
A3CUM0_METMJ/14-371
A3CZ91_SHEB5/9-368
A3D276_SHEB5/8-374
A3D3W5_SHEB5/457-850
A3D554_SHEB5/10-352
A3D7X0_SHEB5/12-352
A3DBL3_CLOTH/9-381
A3DCF3_CLOTH/9-377
A3DCI2_CLOTH/463-859
A3DIK0_CLOTH/8-357
A3DKJ8_STAMF/12-379
A3EIN1_VIBCH/8-369
A3EJN2_VIBCH/14-380
A3ENL8_VIBCH/458-853
A3GJ28_VIBCH/14-380
A3GN19_VIBCH/14-366
A3GNW1_VIBCH/8-369
A3GRW7_VIBCH/458-853
A3GUX5_VIBCH/8-369
A3GY17_VIBCH/14-366
A3GYM8_VIBCH/14-380
A3H314_VIBCH/458-853
A3I4U8_9BACI/26-395
A3I686_9BACI/7-369
A3I908_9BACI/11-377
A3IB40_9BACI/9-379
A3IEN4_9BACI/8-375
A3IMK7_9CHRO/22-363
A3J2Z2_9FLAO/9-380
A3J834_9ALTE/10-372
A3J8Y2_9ALTE/8-377
A3JCI3_9ALTE/1-342
A3JDL2_9ALTE/9-377
A3JG71_9ALTE/11-386
A3JIT4_9ALTE/8-377
A3JLQ4_9RHOB/12-381
A3JQL8_9RHOB/10-373
A3JSZ8_9RHOB/35-397
A3K0A8_9RHOB/10-373
A3K5Q1_9RHOB/8-337
A3K7B4_9RHOB/16-343
A3K852_9RHOB/2-317
A3KR92_PSEAE/10-272
A3KTI6_PSEAE/13-379
A3L278_PSEAE/9-379
A3L788_PSEAE/13-379
A3L9J3_PSEAE/10-380
A3LC71_PSEAE/38-403
A3LIU3_PSEAE/9-379
A3M6D6_ACIBT/10-377
A3M6I1_ACIBT/16-382
A3M871_ACIBT/11-386
A3MDX6_BURM7/9-375
A3MJ47_BURM7/8-374
A3N119_ACTP2/471-860
A3N2Y7_ACTP2/8-375
A3N3F4_ACTP2/1-71
A3N3F5_ACTP2/9-299
A3N8L6_BURP6/8-374
A3N9Q7_BURP6/41-407
A3NKA3_BURP6/9-375
A3NUB8_BURP0/8-374
A3NVJ1_BURP0/41-407
A3P5W7_BURP0/164-530
A3PDJ2_PROM0/6-349
A3PID6_RHOS1/10-373
A3PJB3_RHOS1/9-373
A3PP91_RHOS1/14-365
A3PTT4_MYCSJ/17-381
A3Q8Z5_SHELP/9-371
A3QC38_SHELP/8-374
A3QE25_SHELP/10-334
A3QE78_SHELP/457-855
A3RL85_KLEPN/11-379
A3RL86_KLEPN/8-348
A3RP18_RALSO/72-433
A3RX79_RALSO/8-374
A3RXR4_RALSO/11-134
A3S0N8_RALSO/11-380
A3S7C7_9RHOB/9-378
A3S7Z3_9RHOB/10-373
A3SCF3_9RHOB/7-371
A3SRH0_9RHOB/10-373
A3SS89_9RHOB/9-378
A3SSV5_9RHOB/10-373
A3SXN6_9RHOB/7-371
A3T2N2_9RHOB/8-376
A3TSQ9_9RHOB/7-376
A3TUR7_9RHOB/14-377
A3U0A4_9RHOB/9-376
A3U3I0_9RHOB/8-376
A3U9I9_CROAH/266-586
A3UHY4_9RHOB/11-372
A3UPZ4_VIBSP/11-393
A3UTN3_VIBSP/8-372
A3UV89_VIBSP/8-374
A3UW34_VIBSP/7-373
A3V0I9_VIBSP/458-739
A3V1X3_9RHOB/10-373
A3V753_9RHOB/10-365
A3VGB6_9RHOB/10-379
A3W733_9RHOB/10-373
A3XB64_9RHOB/9-378
A3XFZ8_9RHOB/10-373
A3XTU5_9VIBR/8-374
A3XU24_9VIBR/8-372
A3XXA3_9VIBR/7-373
A3XYH0_9VIBR/9-380
A3Y4A3_9VIBR/458-853
A3Y4Z3_9GAMM/6-369
A3Y9V5_9GAMM/14-406
A3YFW5_9GAMM/8-372
A3YH17_9GAMM/1-367
A3YH92_9GAMM/2-368
A3Z1M7_9SYNE/19-360
A3Z7Y0_9SYNE/18-359
A3ZRV1_9PLAN/10-386
A3ZZU0_9PLAN/8-374
A4A4Z8_9GAMM/44-387
A4A9X4_9GAMM/10-376
A4AC61_9GAMM/26-387
A4AQY9_MARSH/27-340
A4BDH1_9GAMM/9-371
A4BJ23_9GAMM/451-845
A4BN71_9GAMM/41-405
A4C0G4_9FLAO/9-378
A4C3M7_9GAMM/9-374
A4C4S1_9GAMM/24-389
A4CK25_ROBBH/26-352
A4CVJ3_SYNPV/17-358
A4CXS8_SYNPV/23-388
A4E6R6_9ACTN/7-346
A4E7R1_9ACTN/26-174
A4E817_9ACTN/31-388
A4E8I9_9ACTN/1-259
A4E8J1_9ACTN/8-348
A4E8J2_9ACTN/7-392
A4EAG8_9ACTN/8-377
A4ECL0_9ACTN/467-863
A4EX48_9RHOB/10-373
A4FCA4_SACEN/34-400
A4FCB1_SACEN/18-409
A4G1D8_HERAR/12-396
A4HIE1_LEIBR/21-391
A4I5N8_LEIIN/21-391
A4IP64_GEOTN/9-377
A4IPF7_GEOTN/7-376
A4ISB9_GEOTN/9-379
A4J4M2_DESRM/460-852
A4J4M6_DESRM/8-372
A4J6T3_DESRM/14-380
A4J6T4_DESRM/13-380
A4J7X7_DESRM/8-358
A4J9M6_DESRM/8-370
A4JMR3_BURVG/10-377
A4KRB6_FRATU/9-372
A4L2U7_LACRE/473-862
A4L2V0_LACRE/10-378
A4LU28_BURPS/9-375
A4MGG5_BURPS/8-374
A4QDC3_CORGB/11-339
A4QI99_CORGB/13-341
A4R464_MAGO7/72-476
A4RY11_OSTLU/16-405
A4SEN1_PROVI/6-368
A4SER0_PROVI/8-387
A4SHQ4_AERS4/11-374
A4SLK4_AERS4/457-852
A4SN53_AERS4/11-351
A4SPQ1_AERS4/13-388
A4SPU1_AERS4/9-375
A4SRZ9_AERS4/17-381
A4SSX3_AERS4/8-348
A4SZE2_POLSQ/8-374
A4T492_MYCGI/21-423
A4THW3_YERPP/9-376
A4TJ94_YERPP/457-854
A4TKJ7_YERPP/12-350
A4TRT3_YERPP/8-374
A4TV99_9PROT/9-370
A4VGB7_PSEU5/9-379
A4VGU8_PSEU5/8-377
A4VL95_PSEU5/23-389
A4VT09_STRSY/446-837
A4VU93_STRSY/8-197
A4VU94_STRSY/7-348
A4VZ94_STRS2/473-864
A4W0I4_STRS2/8-197
A4W0I5_STRS2/7-348
A4W552_ENT38/9-375
A4W7Y5_ENT38/12-350
A4WB93_ENT38/457-854
A4WEF1_ENT38/9-376
A4WG56_ENT38/8-348
A4WG99_ENT38/8-374
A4WRT6_RHOS5/9-373
A4WSZ1_RHOS5/10-373
A4XGL1_CALS8/9-375
A4XH61_CALS8/18-391
A4XHE5_CALS8/11-385
A4XJK8_CALS8/7-355
A4XP88_PSEMY/9-379
A4XPC2_PSEMY/7-376
A4XQ30_PSEMY/13-377
A4XTR6_PSEMY/13-379
A4XWV3_PSEMY/9-371
A4Y175_PSEMY/7-376
A4Y1V1_SHEPC/7-362
A4Y2C6_SHEPC/9-373
A4Y4T9_SHEPC/8-374
A4Y6F2_SHEPC/457-850
A4Y9M7_SHEPC/12-352
A4YFM5_METS5/8-306
A4YQC4_BRASO/13-341
A4ZH65_LACHE/469-858
A5A0R9_PSEAE/9-336
A5A5B2_PSEAE/9-337
A5CY56_PELTS/8-375
A5CYX5_PELTS/9-375
A5D1W0_PELTS/465-856
A5D3Y9_PELTS/9-376
A5D4P0_PELTS/13-379
A5D4X5_PELTS/8-377
A5D4Z8_PELTS/11-379
A5D524_PELTS/13-383
A5D528_PELTS/11-381
A5ELU4_BRASB/8-376
A5EZW6_VIBC3/8-369
A5F281_VIBC3/14-380
A5F3X1_VIBC3/14-366
A5F6N1_VIBC3/458-853
A5FLW9_FLAJ1/9-369
A5FSU4_DEHSB/8-370
A5FV38_ACICJ/8-379
A5FYE8_ACICJ/17-416
A5G156_ACICJ/11-372
A5G450_GEOUR/8-374
A5G481_GEOUR/13-379
A5G7B9_GEOUR/14-380
A5G7F4_GEOUR/27-393
A5G7G0_GEOUR/16-379
A5GAJ2_GEOUR/13-379
A5GK32_SYNPW/36-401
A5GLZ7_SYNPW/3-344
A5GRE5_SYNR3/21-363
A5GS31_SYNR3/12-353
A5HYN9_CLOBH/455-850
A5I0G8_CLOBH/8-358
A5I1N9_CLOBH/9-379
A5I1R8_CLOBH/17-389
A5I2B3_CLOBH/7-373
A5I3C4_CLOBH/8-348
A5I3P7_CLOBH/7-371
A5IE55_LEGPC/13-376
A5IIL3_THEP1/7-349
A5IIW3_THEP1/9-374
A5IJZ7_THEP1/8-346
A5IK61_THEP1/1-345
A5IKV9_THEP1/9-379
A5IP18_STAA9/467-857
A5J2Y9_BURMA/9-375
A5KIY0_9FIRM/10-381
A5KJK3_9FIRM/10-385
A5KMH6_9FIRM/30-397
A5KMY5_9FIRM/10-377
A5KQD1_9FIRM/465-861
A5KR03_9FIRM/10-381
A5KUP5_9GAMM/8-372
A5KZD0_9GAMM/8-374
A5L860_9GAMM/7-373
A5L8T4_9GAMM/1-49
A5L8T5_9GAMM/1-269
A5L9H9_STRPN/7-348
A5LBP7_STRPN/7-375
A5LFB9_STRPN/473-864
A5LHA1_RHOER/20-411
A5LJF8_STRPN/7-348
A5LLL3_STRPN/7-375
A5LNY2_STRPN/473-864
A5LR16_STRPN/7-375
A5LRG2_STRPN/473-864
A5LT28_STRPN/7-348
A5LYJ6_STRPN/7-348
A5M1V5_STRPN/7-375
A5M3S7_STRPN/473-864
A5M4V7_STRPN/7-348
A5M8L6_STRPN/7-375
A5MAR1_STRPN/480-640
A5MAR2_STRPN/2-242
A5MDT8_STRPN/7-348
A5MG50_STRPN/7-375
A5MIM3_STRPN/473-864
A5MLI0_STRPN/7-348
A5MN77_STRPN/473-864
A5MNM0_STRPN/7-375
A5MS57_STRPN/7-348
A5MTZ4_STRPN/7-375
A5MWZ7_STRPN/473-864
A5MYY1_CLOK5/8-376
A5MZX1_CLOK5/9-374
A5N1I0_CLOK5/10-382
A5N1J0_CLOK5/10-382
A5N1L2_CLOK5/10-382
A5N2T1_CLOK5/10-382
A5N2U2_CLOK5/7-369
A5N5L6_CLOK5/7-373
A5N658_CLOK5/8-366
A5N728_CLOK5/10-382
A5N730_CLOK5/9-381
A5N736_CLOK5/30-394
A5N738_CLOK5/30-394
A5N739_CLOK5/31-394
A5N8M5_CLOK5/455-850
A5TGA2_BURMA/154-520
A5TLU2_BURMA/8-374
A5TRI3_FUSNP/7-360
A5TRM7_FUSNP/7-374
A5TST9_FUSNP/8-360
A5UU06_ROSS1/10-379
A5UV11_ROSS1/11-380
A5VGV4_SPHWW/12-340
A5VHA9_SPHWW/10-337
A5VHI2_LACRD/10-378
A5VIB7_LACRD/473-862
A5VM99_LACRD/7-364
A5VMK5_LACRD/8-348
A5VV33_BRUO2/11-378
A5W2D6_PSEP1/8-372
A5W4Z8_PSEP1/13-379
A5W6Q6_PSEP1/9-379
A5WED0_PSYWF/1-346
A5WEF5_PSYWF/9-393
A5WHU5_PSYWF/45-412
A5XHW1_BURMA/8-374
A5XK66_BURMA/9-375
A5XNV0_BURMA/8-374
A5YT21_9EURY/11-391
A5Z8P9_9FIRM/8-373
A5Z9B2_9FIRM/9-349
A5ZA28_9FIRM/6-352
A5ZA89_9FIRM/10-381
A5ZC35_9BACE/9-366
A5ZK83_9BACE/7-376
A5ZM66_9FIRM/7-373
A5ZNA3_9FIRM/463-858
A5ZQS4_9FIRM/9-386
A5ZVD0_9FIRM/30-390
A5ZY76_9FIRM/1-198
A5ZZ81_VIBCH/8-369
A6A276_VIBCH/10-381
A6A3R2_VIBCH/14-380
A6A739_VIBCH/458-853
A6ABB4_VIBCH/14-380
A6ACT5_VIBCH/8-369
A6AGU4_VIBCH/458-853
A6AKJ8_VIBHA/25-388
A6ANJ2_VIBHA/8-374
A6ANK3_VIBHA/37-401
A6AV75_VIBHA/7-373
A6AXJ6_VIBPA/9-372
A6AXJ9_VIBPA/10-381
A6AY75_VIBPA/8-372
A6AYS7_VIBPA/24-387
A6B155_VIBPA/8-374
A6B4J9_VIBPA/458-853
A6B6W7_VIBPA/8-348
A6B944_VIBPA/46-412
A6BB53_VIBPA/10-103
A6BDM5_9FIRM/8-375
A6BE69_9FIRM/7-378
A6BEI0_9FIRM/12-377
A6BIT4_9FIRM/466-862
A6BJ73_9FIRM/9-363
A6BJQ7_9FIRM/8-373
A6BJU4_9FIRM/1-200
A6BJU6_9FIRM/8-84
A6BK70_9FIRM/25-401
A6BKW0_9FIRM/32-383
A6BQJ4_YERPE/457-854
A6BS69_YERPE/12-350
A6BUI4_YERPE/9-376
A6BVG9_YERPE/8-374
A6BZI7_9PLAN/29-394
A6CD83_9PLAN/8-381
A6CP65_9BACI/9-379
A6CWC0_9VIBR/8-348
A6CXK6_9VIBR/458-853
A6CYF7_9VIBR/8-374
A6CYS8_9VIBR/8-377
A6CYU8_9VIBR/8-370
A6CZX2_9VIBR/8-374
A6D0S9_9VIBR/9-372
A6D0V1_9VIBR/22-378
A6D187_9VIBR/9-375
A6D1C6_9VIBR/8-374
A6D596_9VIBR/9-383
A6D6Y8_9VIBR/7-373
A6DWR1_9RHOB/10-373
A6E8I7_9SPHI/454-849
A6ECK1_9SPHI/9-378
A6ENP8_9BACT/9-378
A6ENR5_9BACT/9-374
A6EXG5_9ALTE/1-343
A6EYQ4_9ALTE/13-379
A6F0R0_9ALTE/7-343
A6F0S9_9ALTE/9-368
A6F272_9ALTE/11-386
A6F3K3_9ALTE/10-178
A6F9W0_9GAMM/8-374
A6FDL7_9GAMM/22-386
A6FFH6_9GAMM/9-375
A6FGH9_9GAMM/13-377
A6FGI6_9GAMM/8-371
A6FGT4_9GAMM/457-850
A6FNK8_9RHOB/17-379
A6FP64_9RHOB/17-381
A6FUD1_9RHOB/10-373
A6G1V9_9DELT/19-386
A6G565_9DELT/1-314
A6GP06_9BURK/2-361
A6GSB4_9BURK/29-392
A6GVY7_FLAPJ/9-376
A6KWW4_BACV8/9-368
A6KYF0_BACV8/12-381
A6KZS7_BACV8/9-376
A6L4N9_BACV8/9-381
A6L9J7_PARD8/9-369
A6L9V3_PARD8/9-370
A6LJB5_THEM4/17-391
A6LL67_THEM4/9-371
A6LNP6_THEM4/17-254
A6LP70_THEM4/6-332
A6LQ63_CLOB8/456-851
A6LQL3_CLOB8/8-376
A6LU64_CLOB8/7-373
A6LUS2_CLOB8/9-384
A6LUS7_CLOB8/8-375
A6LVG8_CLOB8/7-373
A6LVI1_CLOB8/11-351
A6LW49_CLOB8/9-379
A6LX24_CLOB8/8-348
A6M0N3_CLOB8/19-374
A6M1I4_CLOB8/8-368
A6M231_CLOB8/8-375
A6M359_CLOB8/13-329
A6N2G9_9BACI/19-387
A6NPH8_9BACE/8-351
A6NPR1_9BACE/8-348
A6NPU7_9BACE/9-372
A6NRH6_9BACE/9-200
A6NTK3_9BACE/8-364
A6NVK3_9BACE/7-378
A6NXZ5_9BACE/477-872
A6P0M2_9BACE/9-384
A6QDD4_STAAE/467-857
A6RAN6_AJECN/35-205
A6RHA4_AJECN/74-481
A6RP07_BOTFB/15-298
A6S2Y1_BOTFB/22-402
A6SU36_JANMA/12-397
A6T650_KLEP7/12-350
A6TAK6_KLEP7/457-854
A6TC76_KLEP7/27-387
A6TD80_KLEP7/4-370
A6TDE4_KLEP7/7-362
A6TE06_KLEP7/9-376
A6TEA2_KLEP7/11-379
A6TEA5_KLEP7/8-348
A6TFC1_KLEP7/25-388
A6TGA1_KLEP7/5-371
A6TGD6_KLEP7/8-348
A6TJU4_ALKMQ/11-378
A6TJY4_ALKMQ/8-375
A6TNR6_ALKMQ/13-379
A6TUU1_ALKMQ/8-372
A6TXT3_STAA2/467-857
A6UBD1_SINMW/10-373
A6UCB2_SINMW/8-349
A6UGL0_SINMW/7-360
A6UK56_SINMW/10-383
A6UNI2_METVS/14-379
A6V6H8_PSEA7/13-379
A6V877_PSEA7/10-341
A6VDW1_PSEA7/9-379
A6VLD4_ACTSZ/8-374
A6VLW8_ACTSZ/469-858
A6VNF5_ACTSZ/9-385
A6VQQ6_ACTSZ/9-377
A6VRN5_MARMS/13-380
A6VV68_MARMS/10-338
A6VXN3_MARMS/9-375
A6W0M4_MARMS/8-377
A6W2L0_MARMS/8-377
A6W3N8_MARMS/13-380
A6WHZ5_SHEB8/9-368
A6WJZ9_SHEB8/12-352
A6WKX3_SHEB8/8-374
A6WMQ2_SHEB8/457-850
A6WNW1_SHEB8/10-351
A6X351_OCHA4/28-394
A6X5T4_OCHA4/11-378
A6XSV9_VIBCH/10-381
A6XTY8_VIBCH/8-369
A6XX50_VIBCH/438-833
A6XYR4_VIBCH/14-380
A7A419_BIFAD/475-873
A7A4A5_BIFAD/8-375
A7AEM3_9PORP/9-369
A7AZ47_RUMGN/7-378
A7B0F7_RUMGN/7-373
A7B1T1_RUMGN/1-319
A7B4G5_RUMGN/8-373
A7B514_RUMGN/466-862
A7B5G5_RUMGN/22-364
A7B601_RUMGN/10-385
A7B6U8_RUMGN/8-348
A7B7I4_RUMGN/9-377
A7EEH2_SCLS1/24-402
A7F7B1_SCLS1/77-481
A7FEA2_YERP3/9-376
A7FI60_YERP3/457-854
A7FJG3_YERP3/12-350
A7FN84_YERP3/8-374
A7FQZ8_CLOB1/455-850
A7FSM3_CLOB1/8-358
A7FTT2_CLOB1/9-379
A7FTW3_CLOB1/17-389
A7FUE9_CLOB1/7-373
A7FV56_CLOB1/8-348
A7FVG6_CLOB1/7-371
A7G550_CLOBH/7-371
A7GAA2_CLOBL/455-850
A7GBA5_CLOBL/3-146
A7GC18_CLOBL/8-358
A7GDB0_CLOBL/9-379
A7GDC7_CLOBL/17-389
A7GDX0_CLOBL/7-373
A7GEW3_CLOBL/8-348
A7GF60_CLOBL/7-371
A7GNT5_BACCN/19-387
A7GP79_BACCN/10-379
A7GVU9_CAMC5/9-373
A7HJ36_FERNB/6-346
A7HM88_FERNB/17-391
A7HNN3_FERNB/9-376
A7HWW7_PARL1/15-378
A7I8U2_METB6/13-379
A7IB77_XANP2/7-346
A7IG16_XANP2/10-349
A7JHY5_FRANO/9-372
A7JM29_FRANO/9-372
A7JPS0_PASHA/468-857
A7JU99_PASHA/8-375
A7K063_VIBSE/24-387
A7K1V4_VIBSE/8-374
A7K2M7_VIBSE/8-372
A7K3V9_VIBSE/9-375
A7K4B5_VIBSE/8-348
A7KX11_9BURK/9-337
A7L875_KLEOX/9-377
A7LGK0_KLEPN/9-376
A7LI65_KLEOX/457-854
A7LLU1_BACSU/10-378
A7M0H6_BACOV/7-376
A7M0Z5_BACOV/9-368
A7M2C0_BACOV/9-382
A7M7D5_ZYMMO/9-375
A7ML35_ENTS8/11-377
A7ML64_ENTS8/8-374
A7MM25_ENTS8/9-376
A7MMH9_ENTS8/457-854
A7MP63_ENTS8/21-359
A7MSH7_VIBHB/7-373
A7MUJ8_VIBHB/458-853
A7N0A4_VIBHB/25-388
A7N3U0_VIBHB/8-374
A7N5D6_VIBHB/23-387
A7NBZ9_FRATF/9-372
A7NK58_ROSCS/11-380
A7NKQ8_ROSCS/10-379
A7RJF8_NEMVE/3-407
A7RKF8_NEMVE/35-372
A7TAX8_NEMVE/1-218
A7UYP3_BACUN/4-373
A7V1K7_BACUN/9-382
A7VDN0_9CLOT/8-150
A7VG79_9CLOT/7-390
A7VIQ6_9CLOT/16-362
A7VNR7_9CLOT/12-384
A7VNY3_9CLOT/12-370
A7VQ50_9CLOT/8-375
A7VQ71_9CLOT/8-348
A7VRA1_9CLOT/9-374
A7VSR2_9CLOT/8-347
A7VSX9_9CLOT/10-382
A7VT29_9CLOT/10-381
A7VV23_9CLOT/7-378
A7VW96_9CLOT/8-375
A7VWI1_9CLOT/465-859
A7VXQ2_9CLOT/9-376
A7WXB9_STAA1/467-857
A7YVV3_9MICC/13-341
A7Z0Z1_BACA2/11-342
A7Z1W5_BACA2/8-348
A7Z821_BACA2/15-383
A7Z851_BACA2/9-382
A7Z852_BACA2/9-379
A7ZGA3_CAMC1/9-373
A7ZIY4_ECO24/12-350
A7ZL12_ECO24/457-854
A7ZNH4_ECO24/7-362
A7ZPP4_ECO24/27-387
A7ZQP3_ECO24/8-374
A7ZRP7_ECO24/9-377
A7ZTD7_ECO24/9-375
A7ZUG4_ECO24/8-348
A7ZXM7_ECOHS/12-350
A7ZZH7_ECOHS/457-854
A8A2U3_ECOHS/27-387
A8A3T4_ECOHS/8-374
A8A4G9_ECOHS/9-377
A8A649_ECOHS/9-375
A8A754_ECOHS/8-348
A8A8R4_IGNH4/14-403
A8ADE2_CITK8/27-387
A8AEM3_CITK8/7-362
A8AG42_CITK8/457-854
A8AJK6_CITK8/12-350
A8AKX7_CITK8/8-348
A8AL33_CITK8/8-374
A8AP09_CITK8/8-374
A8APP9_CITK8/9-376
A8APW5_CITK8/11-351
A8ARH5_CITK8/48-414
A8AUH5_STRGC/473-864
A8AZ45_STRGC/7-348
A8B3J7_GIAIC/475-880
A8BTM2_GIAIC/20-330
A8EEF9_BURPS/8-374
A8EQG0_BURPS/9-375
A8ESX5_ARCB4/9-371
A8F3L6_THELT/7-377
A8F4H6_THELT/7-348
A8F9I6_BACP2/12-344
A8FFJ9_BACP2/9-377
A8FGM3_BACP2/19-387
A8FGU1_BACP2/9-382
A8FGU2_BACP2/9-379
A8FHB4_BACP2/11-380
A8FN90_CAMJ8/9-345
A8FPX6_SHESH/9-373
A8FSP6_SHESH/8-374
A8FVT5_SHESH/457-850
A8FW09_SHESH/10-330
A8FWB4_SHESH/10-376
A8FWW7_SHESH/35-400
A8G162_SHESH/8-375
A8G5F7_PROM2/6-349
A8G9C7_SERP5/9-366
A8GED2_SERP5/12-350
A8GFB5_SERP5/457-854
A8GI14_SERP5/9-375
A8GJL9_SERP5/9-377
A8GJS7_SERP5/8-348
A8H1P2_SHEPA/8-374
A8H477_SHEPA/457-855
A8H9J8_SHEPA/9-373
A8HA83_SHEPA/8-375
A8I1R1_AZOC5/11-339
A8I328_AZOC5/36-391
A8IH57_AZOC5/13-368
A8IQC9_AZOC5/14-380
A8JB38_CHLRE/161-475
A8JB39_CHLRE/1-300
A8JI07_CHLRE/533-929
A8KMK2_BURPS/8-374
A8KUW0_BURPS/150-516
A8LAU5_FRASN/8-350
A8LC14_FRASN/11-380
A8MEL6_ALKOO/3-370
A8MJ57_ALKOO/7-345
A8MJF5_ALKOO/14-376
A8MM14_ALKOO/8-355
A8MM84_ALKOO/9-379
A8N6W8_COPC7/24-381
A8NXG9_COPC7/61-472
A8R9S6_9FIRM/9-378
A8R9W8_9FIRM/7-358
A8RJ96_9CLOT/6-380
A8RL17_9CLOT/10-347
A8RLE4_9CLOT/1-189
A8RNR9_9CLOT/25-400
A8RSG8_9CLOT/8-374
A8RWF6_9CLOT/12-351
A8RYP9_9CLOT/44-419
A8S1H1_9CLOT/10-348
A8S201_9CLOT/21-356
A8S398_9CLOT/469-864
A8S3J2_9CLOT/11-346
A8S5L9_9CLOT/7-363
A8S8I3_9FIRM/8-374
A8S9P0_9FIRM/10-380
A8SGI9_9FIRM/9-378
A8SIC5_9FIRM/9-383
A8SNT4_9FIRM/1-190
A8SRY0_9FIRM/8-374
A8SUN6_9FIRM/9-380
A8SW48_9FIRM/7-390
A8T004_9VIBR/8-374
A8T0H8_9VIBR/8-371
A8T2B4_9VIBR/25-388
A8T8V6_9VIBR/458-853
A8TQK6_9PROT/10-382
A8TR10_9PROT/44-408
A8TRB1_9PROT/8-377
A8TVV9_9PROT/8-368
A8U2V6_9PROT/1-230
A8U9M1_9LACT/474-864
A8UBI5_9LACT/13-383
A8UCF1_9LACT/11-353
A8UNF3_9FLAO/3-324
A8UXW7_9AQUI/8-375
A8VFM6_VIBCH/1-219
A8W7V3_9FIRM/8-358
A8WE02_9PSED/10-341
A8YLR3_MICAE/456-850
A8YMW5_MICAE/20-355
A8YZ73_STAAT/467-857
A8ZV02_DESOH/11-376
A8ZV04_DESOH/11-385
A8ZXI7_DESOH/6-380
A9A086_DESOH/9-326
A9A1T6_NITMS/7-301
A9A4M8_NITMS/7-302
A9ALY3_BURM1/10-377
A9AT47_BURM1/10-338
A9AT57_BURM1/10-341
A9AY98_HERA2/11-377
A9BHN8_PETMO/3-297
A9BK02_PETMO/9-380
A9BVI2_DELAS/7-362
A9C277_DELAS/8-370
A9CG98_AGRT5/8-377
A9CHP3_AGRT5/10-337
A9CLQ2_AGRT5/12-365
A9CWF6_9GAMM/9-370
A9CXW9_9RHIZ/14-342
A9D2F7_9GAMM/8-374
A9D3A8_9GAMM/32-397
A9D721_9RHIZ/9-377
A9D8A3_9RHIZ/10-373
A9DHK4_9GAMM/457-850
A9DI47_9GAMM/1-319
A9DZ59_9RHOB/10-373
A9EB90_9RHOB/8-376
A9ECJ9_9FLAO/3-323
A9EGG9_9RHOB/24-382
A9EJK9_9RHOB/10-373
A9EJQ1_9GAMM/2-369
A9EKK2_9RHOB/10-373
A9EQ97_SORC5/12-374
A9F128_SORC5/15-384
A9FUM8_9RHOB/10-373
A9G205_9RHOB/10-373
A9GVM6_9RHOB/11-375
A9HBW6_9RHOB/10-373
A9HYQ4_BORPD/10-377
A9I2L3_BORPD/10-338
A9I2T8_BORPD/9-337
A9IG95_BORPD/9-337
A9JYK8_BURMA/9-375
A9KB09_BURMA/8-374
A9KLT0_CLOPH/14-382
A9KLW3_CLOPH/465-861
A9KM66_CLOPH/7-381
A9KN00_CLOPH/7-368
A9KPD4_CLOPH/7-366
A9KTI2_SHEB9/8-374
A9KX57_SHEB9/9-368
A9KZM4_SHEB9/457-850
A9L3E6_SHEB9/12-352
A9L3N5_SHEB9/10-352
A9LFI3_KARBR/1-309
A9MC21_BRUC2/11-378
A9MI18_SALAR/8-348
A9MI69_SALAR/10-376
A9MIC2_SALAR/27-387
A9ML27_SALAR/12-350
A9MLE2_SALAR/9-375
A9MLP1_SALAR/7-362
A9MPC5_SALAR/457-854
A9MQJ2_SALAR/9-378
A9MSA9_SALAR/8-374
A9MSL3_SALPB/7-362
A9MSV1_SALPB/476-873
A9MTU5_SALPB/8-348
A9MVB2_SALPB/12-350
A9MWN8_SALPB/457-854
A9MZC3_SALPB/43-409
A9N0F3_SALPB/8-348
A9N2I6_SALPB/8-374
A9N325_SALPB/27-387
A9N4X9_SALPB/9-377
A9NEM3_ACHLI/456-848
A9QWP4_KLEPN/11-379
A9QWP5_KLEPN/11-379
A9QWP6_KLEPN/9-377
A9QYS4_YERPG/8-374
A9QZS8_YERPG/12-350
A9R7B5_YERPG/9-376
A9R8L7_YERPG/457-854
A9VHZ2_BACWK/464-856
A9VR09_BACWK/9-379
A9VT34_BACWK/10-379
A9WBS3_CHLAA/11-368
A9WJG6_CHLAA/10-379
A9WZ32_BRUSI/11-378
A9Z4I2_YERPE/8-374
A9Z9H0_YERPE/457-854
A9ZDD8_YERPE/33-371
A9ZE73_YERPE/9-376
A9ZTY3_YERPE/12-350
A9ZVN1_YERPE/9-376
ADH1_CLOSA/7-373
ADH2_ECOLI/9-375
ADH2_ENTHI/468-858
ADH2_ZYMMO/9-375
ADH3_ENTHI/11-383
ADH4_SCHPO/52-414
ADH4_YEAS7/10-372
ADH4_YEAST/10-372
ADHA_CLOAB/9-381
ADHB_CLOAB/9-382
ADHE_CLOAB/455-850
ADHE_ECO57/457-854
ADHE_ECOLI/457-854
B0A0R9_YERPE/8-374
B0A2U4_YERPE/457-854
B0A6Z9_9CLOT/475-871
B0A8P4_9CLOT/9-345
B0AB57_9CLOT/13-377
B0AVM7_BACAN/10-379
B0AX10_BACAN/464-856
B0BPV0_ACTPJ/471-860
B0BSB6_ACTPJ/8-375
B0BTD8_ACTPJ/9-384
B0C2B4_ACAM1/22-362
B0C5C9_ACAM1/22-385
B0CB08_ACAM1/463-857
B0CYA0_LACBS/57-465
B0D879_LACBS/50-405
B0E5Z3_ENTDI/1-126
B0E6A7_ENTDI/1-91
B0E7W0_ENTDI/12-161
B0E9N7_ENTDI/468-858
B0EET8_ENTDI/9-369
B0EEX1_ENTDI/11-173
B0EI81_ENTDI/11-370
B0EID1_ENTDI/1-186
B0EJU2_ENTDI/11-370
B0EK93_ENTDI/9-370
B0EPR8_ENTDI/12-375
B0EPY6_ENTDI/11-348
B0EU29_ENTDI/21-407
B0G3H4_9FIRM/20-394
B0G3K1_9FIRM/8-373
B0G4X8_9FIRM/464-860
B0G5F2_9FIRM/7-378
B0GAN7_YERPE/9-376
B0GGB6_YERPE/12-350
B0GI48_YERPE/457-854
B0GM92_YERPE/8-186
B0GMD8_YERPE/8-212
B0GMR0_YERPE/9-376
B0GNU1_YERPE/8-374
B0GRF7_YERPE/457-854
B0GWJ9_YERPE/33-371
B0H2F3_YERPE/33-371
B0H5G6_YERPE/457-854
B0H677_YERPE/9-376
B0H930_YERPE/8-374
B0HD88_YERPE/457-854
B0HFX4_YERPE/12-350
B0HG45_YERPE/9-376
B0HLX6_YERPE/8-374
B0HRC2_YERPE/9-376
B0HSW0_YERPE/457-854
B0HT37_YERPE/33-371
B0HVX1_YERPE/8-374
B0JIA1_MICAN/14-349
B0JW13_MICAN/456-850
B0K1K7_THEPX/13-373
B0K251_THEPX/9-381
B0K308_THEPX/9-381
B0K3U7_THEPX/18-391
B0K4A2_THEPX/473-862
B0K4C9_THEPX/18-391
B0KB53_THEP3/9-392
B0KBJ9_THEP3/473-862
B0KBV6_THEP3/18-391
B0KD86_THEP3/12-384
B0KGL2_PSEPG/13-379
B0KHG5_PSEPG/8-372
B0KIJ5_PSEPG/47-399
B0KJD2_PSEPG/16-381
B0M9J8_9FIRM/8-363
B0MC40_9FIRM/21-383
B0MC45_9FIRM/11-382
B0MC88_9FIRM/10-380
B0MCS9_9FIRM/9-377
B0MDG1_9FIRM/9-394
B0MDI4_9FIRM/10-379
B0MDT5_9FIRM/11-387
B0ME48_9FIRM/7-376
B0MFB9_9FIRM/8-346
B0MFC1_9FIRM/8-374
B0MFE7_9FIRM/29-396
B0MFV3_9FIRM/35-373
B0MFX2_9FIRM/8-373
B0MHH0_9FIRM/9-385
B0MIL3_9FIRM/9-380
B0MIN3_9FIRM/8-375
B0MIR7_9FIRM/9-376
B0MJJ3_9FIRM/8-373
B0MK36_9FIRM/474-870
B0MKE2_9FIRM/11-351
B0MMB3_9FIRM/8-376
B0MP44_9FIRM/6-371
B0MQK8_9FIRM/6-389
B0MT98_9BACT/220-592
B0MWQ9_9BACT/9-369
B0N0K8_9FIRM/8-373
B0N2M7_9FIRM/7-390
B0N4K9_9FIRM/475-866
B0NC57_EUBSP/1-118
B0NC58_EUBSP/1-71
B0NE36_EUBSP/9-384
B0NEH6_EUBSP/9-380
B0NFE4_EUBSP/479-875
B0NJU5_EUBSP/6-114
B0NLR7_BACSE/10-379
B0NQW0_BACSE/9-382
B0NXE7_9CLOT/20-358
B0NXG1_9CLOT/8-375
B0NXR9_9CLOT/8-374
B0NYD1_9CLOT/9-349
B0NYL0_9CLOT/9-376
B0P0M7_9CLOT/514-874
B0P1L8_9CLOT/14-390
B0P3Q7_9CLOT/44-413
B0P444_9CLOT/6-344
B0P6A5_9FIRM/16-385
B0P8J6_9FIRM/11-377
B0P8U0_9FIRM/1-106
B0P952_9FIRM/8-380
B0PGQ8_9FIRM/11-351
B0PGY2_9FIRM/9-384
B0PHX0_9FIRM/7-374
B0Q0I0_BACAN/464-856
B0Q7L9_BACAN/10-379
B0QF89_BACAN/10-379
B0QJQ0_BACAN/464-856
B0R784_HALS3/14-393
B0R9U0_HALS3/8-348
B0S2U3_FINM2/9-375
B0S401_FINM2/9-371
B0SG70_LEPBA/13-380
B0SPB2_LEPBP/13-380
B0T6G4_CAUSK/16-398
B0T8Z1_CAUSK/26-389
B0TBE8_HELMI/468-860
B0TIC8_HELMI/9-367
B0TJ10_SHEHH/10-376
B0TJX8_SHEHH/8-374
B0TKJ0_SHEHH/8-375
B0TM66_SHEHH/8-375
B0TPQ1_SHEHH/9-373
B0TRN1_SHEHH/35-398
B0TUT1_SHEHH/457-855
B0TVI9_SHEHH/10-331
B0U962_METS4/9-376
B0U9A9_METS4/9-376
B0U9J8_METS4/8-368
B0UAA5_METS4/10-338
B0UGR4_METS4/11-375
B0URD3_METS4/9-376
B0V308_DANRE/60-465
B0V403_ACIBY/9-374
B0V741_ACIBY/10-377
B0V7A2_ACIBY/16-382
B0VEI1_ACIBY/11-386
B0VFL1_CLOAI/5-354
B0VJB3_CLOAI/9-374
B0VM81_ACIBS/16-382
B0VRL1_ACIBS/10-377
B0VSI8_ACIBS/11-386
B0WEG0_CULQU/46-451
B0XPQ2_ASPFC/21-394
B0XV39_ASPFC/67-470
B0Y795_ASPFC/10-338
B1B7X1_CLOBO/9-342
B1B7Z1_CLOBO/9-377
B1B881_CLOBO/9-382
B1B8W9_CLOBO/7-373
B1BA17_CLOBO/8-375
B1BC16_CLOBO/8-348
B1BEN5_CLOPE/8-358
B1BEP9_CLOPE/8-375
B1BFK3_CLOPE/9-382
B1BGR7_CLOPE/8-374
B1BGZ3_CLOPE/10-363
B1BHQ8_CLOPE/455-850
B1BJ92_CLOPE/9-377
B1BJN0_CLOPE/13-379
B1BMC9_CLOPE/7-368
B1BNE8_CLOPE/10-363
B1BNL4_CLOPE/8-374
B1BQ25_CLOPE/7-368
B1BQC2_CLOPE/8-374
B1BRL5_CLOPE/13-379
B1BSE5_CLOPE/455-850
B1BTR0_CLOPE/9-377
B1BX49_CLOPE/9-382
B1BXD4_CLOPE/8-358
B1BXE8_CLOPE/8-375
B1C1A9_9FIRM/9-380
B1C2D1_9FIRM/8-373
B1C371_9FIRM/475-866
B1C473_9FIRM/7-390
B1C4Z8_9FIRM/10-380
B1C6K4_9FIRM/4-66
B1C794_9FIRM/11-362
B1C7G7_9FIRM/9-386
B1C7N6_9FIRM/9-377
B1CA52_9FIRM/9-385
B1CAC6_9FIRM/9-381
B1CAH0_9FIRM/10-383
B1CAI6_9FIRM/9-378
B1EG42_9ESCH/1-42
B1EGJ8_9ESCH/9-375
B1EGR6_9ESCH/9-377
B1EHV0_9ESCH/9-375
B1EKD2_9ESCH/12-350
B1ELR1_9ESCH/457-854
B1EQZ7_9ESCH/8-348
B1F0V7_BACAN/464-856
B1F3T9_BACAN/10-379
B1FGG7_9BURK/10-341
B1FH54_9BURK/5-364
B1FK44_9BURK/10-377
B1FUF6_9BURK/11-379
B1G396_9BURK/12-176
B1G546_9BURK/10-338
B1G6D0_9BURK/12-380
B1GH58_BACAN/10-379
B1GJQ1_BACAN/464-856
B1GRM0_PSEFL/10-341
B1H0P6_UNCTG/475-869
B1H769_BURPS/9-375
B1HI88_BURPS/8-374
B1HP67_LYSSC/13-382
B1HR88_LYSSC/8-375
B1HSD4_LYSSC/12-381
B1HX72_LYSSC/11-377
B1HXF3_LYSSC/9-379
B1I456_DESAP/8-374
B1I685_DESAP/458-850
B1I8Y1_STRPI/7-348
B1I982_STRPI/473-864
B1I9W7_STRPI/7-375
B1IEQ0_CLOBK/1-139
B1IF05_CLOBK/455-850
B1IG37_CLOBK/7-371
B1IHW0_CLOBK/8-358
B1IKE1_CLOBK/9-379
B1IKP6_CLOBK/17-389
B1ILR4_CLOBK/7-373
B1IN94_CLOBK/8-348
B1ISE4_ECOLC/9-377
B1ITL5_ECOLC/457-854
B1IU42_ECOLC/9-375
B1IVD2_ECOLC/8-348
B1IWK7_ECOLC/27-387
B1IYK6_ECOLC/12-350
B1IZK4_ECOLC/9-375
B1J628_PSEPW/8-349
B1JA63_PSEPW/9-379
B1JKU8_YERPY/457-854
B1JM49_YERPY/9-376
B1JND1_YERPY/8-374
B1JPV3_YERPY/12-350
B1JZK7_BURCC/9-337
B1K2M5_BURCC/10-377
B1K717_BURCC/10-341
B1K9V3_BURCC/10-379
B1KDR8_SHEWM/10-332
B1KEE4_SHEWM/457-850
B1KJ03_SHEWM/8-374
B1KRI0_SHEWM/10-376
B1KS29_CLOBM/7-373
B1KUE7_CLOBM/455-850
B1KUP8_CLOBM/8-348
B1KVD0_CLOBM/7-371
B1KY81_CLOBM/8-358
B1L0N2_CLOBM/9-379
B1L150_CLOBM/17-389
B1L979_THESQ/8-346
B1LA40_THESQ/9-379
B1LC14_THESQ/7-349
B1LCL0_THESQ/9-374
B1LDR8_ECOSM/8-348
B1LEZ6_ECOSM/9-377
B1LH61_ECOSM/457-854
B1LK19_ECOSM/9-375
B1LKJ3_ECOSM/12-350
B1LNA2_ECOSM/27-387
B1LNQ6_ECOSM/8-348
B1LQZ2_ECOSM/9-375
B1LX57_METRJ/8-377
B1LYX2_METRJ/9-376
B1MWN0_LEUCK/481-892
B1N0B9_LEUCK/8-346
B1N387_ENTHI/454-817
B1N3M8_ENTHI/11-96
B1N4T4_ENTHI/1-211
B1PI88_9BACT/1-132
B1PM49_9PROT/10-373
B1Q5E5_CLOBO/455-850
B1Q792_CLOBO/8-358
B1QBN1_CLOBO/8-348
B1QBY6_CLOBO/7-371
B1QCN5_CLOBO/9-379
B1QCQ2_CLOBO/17-389
B1QD91_CLOBO/7-373
B1QJB8_CLOBO/17-389
B1QK72_CLOBO/8-358
B1QMT8_CLOBO/7-371
B1QP33_CLOBO/9-379
B1QQA3_CLOBO/7-373
B1QQM9_CLOBO/455-850
B1QR48_CLOBO/8-348
B1QS03_CLOBU/6-345
B1QSF5_CLOBU/8-368
B1QT24_CLOBU/8-348
B1QT72_CLOBU/7-362
B1QUB5_CLOBU/14-361
B1QUU3_CLOBU/9-377
B1QUV1_CLOBU/8-358
B1QWA5_CLOBU/9-349
B1QY39_CLOBU/7-373
B1QY43_CLOBU/7-373
B1QY45_CLOBU/456-851
B1QY62_CLOBU/8-365
B1QYZ4_CLOBU/8-374
B1R0W7_CLOBU/8-375
B1R268_CLOBU/9-354
B1R3Q8_CLOPE/10-363
B1R3Y9_CLOPE/8-374
B1R4E8_CLOPE/7-368
B1R4I1_CLOPE/9-382
B1R5G8_CLOPE/9-377
B1R5Z0_CLOPE/13-379
B1R643_CLOPE/455-850
B1R9Q9_CLOPE/8-374
B1RAS0_CLOPE/8-375
B1RAT4_CLOPE/8-358
B1RCG0_CLOPE/9-377
B1RCT7_CLOPE/8-374
B1RD38_CLOPE/7-368
B1RD69_CLOPE/9-382
B1RDB0_CLOPE/10-363
B1RDH0_CLOPE/8-374
B1REL3_CLOPE/7-373
B1RFQ5_CLOPE/455-850
B1RJX8_CLOPE/8-375
B1RJZ2_CLOPE/8-358
B1RMJ5_CLOPE/8-374
B1RMV4_CLOPE/7-368
B1RMY6_CLOPE/9-382
B1RNC4_CLOPE/9-377
B1RNM1_CLOPE/10-363
B1RNT6_CLOPE/8-374
B1RQH5_CLOPE/13-379
B1RRZ7_CLOPE/455-850
B1RTC0_CLOPE/8-358
B1RTD4_CLOPE/8-375
B1S264_STRPN/7-375
B1S2D2_STRPN/473-864
B1S3P8_STRPN/7-348
B1S4R5_9BIFI/14-348
B1S4S0_9BIFI/8-380
B1S5P9_9BIFI/8-375
B1S6H1_9BIFI/476-874
B1S945_9BIFI/13-371
B1SAV5_9BIFI/519-875
B1SCU3_9STRE/1-238
B1SDR4_9STRE/472-646
B1SFA0_9STRE/7-350
B1SGJ4_9STRE/9-377
B1T3B7_9BURK/10-377
B1T8N8_9BURK/10-341
B1UNQ7_BACAN/10-379
B1UZK8_CLOPE/7-373
B1UZW0_CLOPE/455-850
B1V0Q0_CLOPE/8-374
B1V1V2_CLOPE/7-368
B1V1Y6_CLOPE/9-382
B1V241_CLOPE/10-363
B1V2D9_CLOPE/14-382
B1V4G9_CLOPE/8-375
B1V4I3_CLOPE/8-358
B1VB76_CITFR/7-362
B1WVS3_CYAA5/22-363
B1X5I6_PAUCH/12-353
B1X5Z7_ECODH/12-350
B1X8K5_ECODH/9-375
B1XAC4_ECODH/27-387
B1XAT1_ECODH/457-854
B1XBB1_ECODH/8-348
B1XDK8_ECODH/9-375
B1XFG3_ECODH/9-377
B1XPY4_SYNP2/20-361
B1Y1S9_LEPCP/13-341
B1YEF8_EXIS2/9-349
B1YEV3_EXIS2/464-853
B1YIL3_EXIS2/7-314
B1YKT9_EXIS2/9-380
B1YXY6_BURA4/9-348
B1YZ79_BURA4/10-341
B1Z251_BURA4/10-377
B1Z3T8_BURA4/10-379
B1ZPD9_OPITP/8-376
B2A2F4_NATTJ/8-347
B2A5Y8_NATTJ/8-375
B2A730_NATTJ/15-383
B2AH37_CUPTR/10-338
B2APT2_PODAN/84-493
B2C7U8_THESA/463-852
B2CGF7_FUSOX/26-411
B2DH66_STRPN/7-348
B2DHU3_STRPN/7-375
B2DJI9_STRPN/473-864
B2DNX0_STRPN/7-375
B2DQ47_STRPN/7-348
B2DQK6_STRPN/473-864
B2DUM1_STRPN/7-375
B2DVX4_STRPN/7-348
B2DWF6_STRPN/473-864
B2DZY2_STRPN/7-348
B2E0E2_STRPN/7-375
B2E1S6_STRPN/473-864
B2E5E5_STRPN/7-375
B2E666_STRPN/7-348
B2E7H7_STRPN/473-864
B2E9T0_BIFAN/481-879
B2EBK4_BIFAN/1-327
B2G513_LACRJ/10-378
B2G5U4_LACRJ/473-862
B2G9K6_LACRJ/7-364
B2G9V8_LACRJ/8-348
B2GAD1_LACF3/463-851
B2GBE3_LACF3/8-348
B2GBP5_LACF3/10-378
B2GW00_BURPS/8-374
B2H810_BURPS/28-394
B2HR86_MYCMM/473-857
B2HTL9_ACIBC/10-377
B2HTR9_ACIBC/16-382
B2HXT9_ACIBC/11-386
B2IBV9_BEII9/8-377
B2IMJ9_STRPS/480-871
B2INH6_STRPS/7-375
B2ISH9_STRPS/7-348
B2J243_NOSP7/26-366
B2JK68_BURP8/8-374
B2JUH5_BURP8/10-341
B2JZN7_YERPB/12-350
B2K1V9_YERPB/8-374
B2K2F1_YERPB/9-376
B2K3T6_YERPB/457-854
B2KBK4_ELUMP/9-379
B2KCR4_ELUMP/461-857
B2KCT1_ELUMP/473-869
B2N0L6_ECOLX/8-374
B2N3Q8_ECOLX/8-348
B2N3Z6_ECOLX/27-387
B2N774_ECOLX/9-375
B2N8L4_ECOLX/12-350
B2NBX7_ECOLX/457-854
B2NCB6_ECOLX/9-377
B2NKS2_ECO57/9-375
B2NN00_ECO57/9-377
B2NNR6_ECO57/27-387
B2NRA5_ECO57/12-350
B2NSP6_ECO57/8-348
B2NWP7_ECO57/457-854
B2NZR0_ECO57/9-375
B2P1A3_ECO57/9-377
B2P1W6_ECO57/12-350
B2P3V1_ECO57/27-387
B2P4P8_ECO57/8-348
B2P9G6_ECO57/457-854
B2PA05_ECO57/9-375
B2PE18_ECO57/27-387
B2PFB0_ECO57/9-375
B2PFU6_ECO57/12-350
B2PHI3_ECO57/9-375
B2PJX7_ECO57/8-348
B2PMT8_ECO57/9-377
B2PTA9_ECO57/457-854
B2Q263_PROST/9-375
B2Q4A1_PROST/457-854
B2RGG8_CLOSA/7-373
B2RIP8_PORG3/10-363
B2RK76_PORG3/9-367
B2SAT6_BRUA1/11-378
B2SH39_FRATM/9-372
B2T8T3_BURPP/10-384
B2TEC4_BURPP/11-379
B2TI40_CLOBB/7-376
B2TJ84_CLOBB/8-375
B2TJA0_CLOBB/9-345
B2TJQ7_CLOBB/7-371
B2TK31_CLOBB/8-358
B2TLK1_CLOBB/9-377
B2TMY7_CLOBB/8-348
B2TN92_CLOBB/9-379
B2TPH6_CLOBB/8-368
B2TPN1_CLOBB/9-374
B2TQE4_CLOBB/7-373
B2TTF9_SHIB3/12-350
B2TWE3_SHIB3/8-348
B2TX34_SHIB3/27-387
B2TZY4_SHIB3/457-854
B2U1B5_SHIB3/9-377
B2U5A1_SHIB3/9-375
B2U6L3_RALPJ/11-380
B2UC03_RALPJ/8-374
B2UIL3_RALPJ/14-381
B2ULK0_AKKM8/9-379
B2UNK9_AKKM8/10-377
B2UXM4_CLOBA/10-374
B2UYS3_CLOBA/7-373
B2V0X7_CLOBA/9-371
B2V2Y3_CLOBA/7-376
B2V333_CLOBA/8-348
B2V3G9_CLOBA/9-377
B2V3N2_CLOBA/456-851
B2V4J6_CLOBA/8-375
B2V4W9_CLOBA/9-345
B2V569_CLOBA/7-371
B2V5D0_CLOBA/9-379
B2V5P5_SULSY/9-371
B2VKU5_ERWT9/457-854
B2W7Y9_PYRTR/18-403
B2WA15_PYRTR/72-476
B2WCH5_PYRTR/24-377
B2WMP5_PYRTR/19-370
B2ZPN8_KLEPN/8-348
B3A1Y8_ECO57/9-375
B3A339_ECO57/9-377
B3A4W6_ECO57/12-350
B3A7B2_ECO57/8-348
B3A8U4_ECO57/27-387
B3ADG4_ECO57/457-854
B3ADI1_ECO57/9-375
B3AGF3_ECO57/9-375
B3AIU5_ECO57/9-377
B3AJ06_ECO57/9-375
B3AM16_ECO57/8-348
B3AMU1_ECO57/27-387
B3ARY0_ECO57/12-350
B3AUB0_ECO57/457-854
B3AWY2_ECO57/9-375
B3AY54_ECO57/9-377
B3AYA7_ECO57/12-350
B3B0C8_ECO57/27-387
B3B1X4_ECO57/8-348
B3B8J5_ECO57/457-854
B3B8W5_ECO57/9-375
B3BCZ8_ECO57/9-375
B3BDZ6_ECO57/9-377
B3BFG0_ECO57/12-350
B3BFX5_ECO57/8-348
B3BI86_ECO57/457-854
B3BIT6_ECO57/27-387
B3BJI6_ECO57/9-375
B3BRH7_ECO57/9-375
B3BS89_ECO57/9-377
B3BSY6_ECO57/12-350
B3BV27_ECO57/27-387
B3BWP5_ECO57/8-348
B3C1S7_ECO57/457-854
B3C224_ECO57/9-375
B3CBB9_9BACE/9-382
B3CBD2_9BACE/9-385
B3CD82_9BACE/60-427
B3CGV6_9BACE/9-382
B3DQ10_BIFLD/476-874
B3DR01_BIFLD/8-375
B3DR34_BIFLD/9-386
B3E2E1_GEOLS/13-376
B3E2X8_GEOLS/9-381
B3E4C3_GEOLS/8-346
B3E8C0_GEOLS/9-370
B3EA83_GEOLS/7-368
B3ED21_CHLL2/6-368
B3ED61_CHLL2/15-388
B3EFJ8_CHLL2/12-386
B3EJP2_CHLPB/25-399
B3G104_PSEAE/10-341
B3GZB5_ACTP7/9-384
B3H1P3_ACTP7/471-860
B3H2T5_ACTP7/8-375
B3HCF9_ECOLX/457-854
B3HEE8_ECOLX/12-350
B3HEX9_ECOLX/9-377
B3HF82_ECOLX/27-387
B3HHQ5_ECOLX/9-375
B3HIS5_ECOLX/8-348
B3HMK1_ECOLX/9-375
B3HN79_ECOLX/8-368
B3HNY9_ECOLX/457-854
B3HPI4_ECOLX/9-375
B3HSU2_ECOLX/12-350
B3HTF3_ECOLX/9-377
B3HTX3_ECOLX/8-348
B3HUF4_ECOLX/27-387
B3HXE6_ECOLX/5-370
B3HZI6_ECOLX/9-375
B3I0I9_ECOLX/9-377
B3I4C3_ECOLX/12-350
B3I5U0_ECOLX/8-348
B3I843_ECOLX/27-387
B3I8D1_ECOLX/457-854
B3I996_ECOLX/9-375
B3IF37_ECOLX/9-377
B3IHF6_ECOLX/8-348
B3IIB5_ECOLX/27-387
B3IIR1_ECOLX/9-375
B3IK63_ECOLX/12-350
B3IMR8_ECOLX/457-854
B3IQX5_ECOLX/9-375
B3J647_BACAN/464-856
B3J8I1_BACAN/10-379
B3JLD2_9BACE/12-381
B3JN50_9BACE/4-373
B3JQD2_9BACE/9-381
B3LEU7_9CLOT/9-377
B3LHU8_YEAS1/93-455
B3MEV1_DROAN/48-453
B3NNM9_DROER/48-453
B3PJ02_CELJU/9-374
B3PUA4_RHIE6/12-375
B3Q5C2_RHIE6/13-369
B3QDD5_RHOPT/11-369
B3QJ56_RHOPT/9-375
B3QNG8_CHLP8/8-346
B3QNK2_CHLP8/6-368
B3QNS1_CHLP8/15-388
B3QWE4_CHLT3/9-378
B3R280_CUPTR/8-371
B3R545_CUPTR/8-374
B3R8E3_CUPTR/8-361
B3RC24_CUPTR/12-397
B3T015_9ZZZZ/9-386
B3T046_9ZZZZ/9-386
B3T1A5_9ZZZZ/9-91
B3T245_9ZZZZ/9-386
B3T417_9ARCH/1-150
B3T5N9_9ZZZZ/7-301
B3T8P8_9ARCH/2-260
B3TCN0_9ARCH/7-303
B3W9K2_LACCB/9-384
B3WBU7_LACCB/11-345
B3WC60_LACCB/464-853
B3WG37_ECOLX/457-854
B3WH78_ECOLX/9-377
B3WI22_ECOLX/9-375
B3WKA7_ECOLX/27-387
B3WKW9_ECOLX/9-375
B3WM91_ECOLX/3-272
B3WRB7_ECOLX/8-348
B3WV82_SHIDY/9-375
B3WXC0_SHIDY/9-377
B3WY78_SHIDY/27-387
B3WZW6_SHIDY/12-350
B3X2I1_SHIDY/1-47
B3X4F5_SHIDY/457-854
B3X5K9_SHIDY/9-375
B3X813_ECOLX/9-375
B3XB73_ECOLX/9-377
B3XBW4_ECOLX/457-854
B3XD74_ECOLX/12-350
B3XDQ9_ECOLX/27-387
B3XE24_ECOLX/8-363
B3XFF7_ECOLX/8-348
B3XJC3_ECOLX/9-375
B3XM40_LACRE/8-348
B3XMZ4_LACRE/10-378
B3XQQ5_LACRE/473-862
B3Y9K1_SALET/12-350
B3YC01_SALET/8-348
B3YDT0_SALET/476-873
B3YET0_SALET/27-387
B3YFD1_SALET/457-854
B3YGD1_SALET/8-374
B3YGJ9_SALET/8-348
B3YJZ1_SALET/8-374
B3YKM6_SALET/7-362
B3YLR2_SALET/9-377
B3YT71_BACCE/10-379
B3YU48_BACCE/9-379
B3YUD6_BACCE/464-856
B3Z5L0_BACCE/9-379
B3Z804_BACCE/464-856
B3Z951_BACCE/10-379
B3ZNG1_BACCE/9-379
B3ZP20_BACCE/464-856
B3ZUK6_BACCE/10-379
B3ZZD6_SALNE/457-854
B4A1G1_SALNE/9-377
B4A212_SALNE/8-374
B4A5P9_SALNE/8-348
B4A6I7_SALNE/12-350
B4A7N6_SALNE/7-362
B4A8M2_SALNE/476-873
B4A9I5_SALNE/27-387
B4AAV2_SALNE/8-374
B4AB20_SALNE/8-348
B4AH16_BACPU/19-387
B4AHN7_BACPU/9-382
B4AHN8_BACPU/9-379
B4AMS2_BACPU/12-339
B4AU74_FRANO/9-372
B4BM51_9BACI/7-376
B4BMF5_9BACI/9-377
B4BSC3_9BACI/9-379
B4D7J7_9BACT/11-372
B4D7Z7_9BACT/21-382
B4DEA1_HUMAN/1-386
B4DFI7_HUMAN/52-120
B4DV11_HUMAN/52-125
B4E661_BURCJ/9-337
B4EG89_BURCJ/10-377
B4EJX2_BURCJ/10-341
B4EL17_BURCJ/9-364
B4ESZ6_PROMH/9-375
B4EWZ4_PROMH/8-351
B4EXR9_PROMH/457-854
B4EYG2_PROMH/8-368
B4EYT0_PROMH/12-352
B4F2Z3_PROMH/9-376
B4GHJ1_DROPE/48-453
B4I831_DROSE/48-453
B4J770_DROGR/48-453
B4KT03_DROMO/48-453
B4LMX2_DROVI/48-453
B4MJH2_DROWI/47-452
B4P7W3_DROYA/48-453
B4QH42_DROSI/48-453
B4S7M7_PROA2/6-368
B4S885_PROA2/12-385
B4SA37_PELPB/6-368
B4SFS3_PELPB/8-346
B4SH71_PELPB/16-389
B4SUD7_SALNS/457-854
B4SVM6_SALNS/8-348
B4SX20_SALNS/7-362
B4SYF9_SALNS/12-350
B4SZY9_SALNS/8-374
B4T0I9_SALNS/27-387
B4T0V7_SALNS/8-348
B4T4W6_SALNS/8-374
B4T632_SALNS/9-377
B4T904_SALHS/7-362
B4TAF3_SALHS/12-350
B4TBX9_SALHS/8-374
B4TCJ1_SALHS/27-387
B4TCP8_SALHS/8-348
B4TGM8_SALHS/8-374
B4TI13_SALHS/9-377
B4TJN0_SALHS/457-854
B4TKV5_SALHS/8-348
B4TP73_SALSV/12-350
B4TPQ5_SALSV/8-374
B4TQG8_SALSV/8-348
B4TR36_SALSV/27-387
B4TUJ2_SALSV/8-374
B4TVP7_SALSV/9-377
B4TX61_SALSV/457-854
B4TZ79_SALSV/9-375
B4TZT1_SALSV/7-362
B4U5C2_STREM/7-348
B4U5F3_STREM/470-861
B4U698_HYDS0/8-375
B4VK56_9CYAN/16-357
B4VSZ7_9CYAN/457-851
B4WKL9_9SYNE/11-383
B4WKP5_9SYNE/14-352
B4WR47_9SYNE/480-874
B4WZN9_9GAMM/9-376
B4X0P6_9GAMM/9-377
B5BB42_SALPK/27-387
B5BCU9_SALPK/12-350
B5BF28_SALPK/8-374
B5BFD7_SALPK/7-362
B5BFX6_SALPK/9-377
B5BI99_SALPK/457-854
B5BJG4_SALPK/8-374
B5BJM6_SALPK/8-348
B5BX34_SALET/27-387
B5BZG0_SALET/8-374
B5C0L9_SALET/9-377
B5C251_SALET/457-854
B5C2M4_SALET/8-348
B5C4T0_SALET/7-362
B5C6B0_SALET/12-350
B5C710_SALET/8-374
B5C7S3_SALET/8-348
B5C9R1_SALET/9-375
B5CBW0_SALET/8-374
B5CCV4_SALET/12-350
B5CFG0_SALET/8-374
B5CFM4_SALET/8-348
B5CFT0_SALET/457-854
B5CGJ9_SALET/9-377
B5CGU8_SALET/27-387
B5CI73_SALET/7-362
B5CMD9_9FIRM/11-376
B5CNB7_9FIRM/11-383
B5CQ51_9FIRM/36-253
B5CRJ4_9FIRM/60-431
B5CST0_9FIRM/490-886
B5CUP6_9BACE/12-381
B5CV87_9BACE/4-373
B5CVX6_9BACE/9-382
B5CWI9_9BACE/9-381
B5CYA3_9BACE/12-381
B5E2U4_STRP4/473-864
B5E3P6_STRP4/7-375
B5E6S9_STRP4/7-348
B5EBX5_GEOBB/8-374
B5EE68_GEOBB/8-380
B5EFB4_GEOBB/12-378
B5EIK7_GEOBB/13-379
B5EX18_SALA4/7-362
B5EYJ3_SALA4/12-350
B5F0J0_SALA4/27-387
B5F0M5_SALA4/8-374
B5F0U1_SALA4/8-348
B5F4K2_SALA4/457-854
B5F4R8_SALA4/8-374
B5F652_SALA4/9-377
B5F8P5_SALA4/8-348
B5FCL8_VIBFM/458-853
B5FDS2_VIBFM/7-373
B5FFL7_VIBFM/8-371
B5FKE8_SALDC/8-348
B5FM20_SALDC/7-362
B5FP37_SALDC/8-374
B5FPW1_SALDC/8-348
B5FQF4_SALDC/27-387
B5FTX6_SALDC/8-374
B5FU44_SALDC/457-854
B5FV30_SALDC/9-378
B5H7I2_STRPR/16-343
B5HZE6_9ACTO/13-341
B5INA4_9CHRO/32-353
B5J2W1_9RHOB/7-372
B5J5E7_9RHOB/10-373
B5J7Z9_9RHOB/10-338
B5JC60_9RHOB/9-377
B5JFD1_9BACT/8-376
B5JU68_9GAMM/11-386
B5JWE1_9GAMM/9-371
B5JZR4_9RHOB/7-372
B5KA45_9RHOB/10-373
B5ME88_HUMAN/52-238
B5MHP3_SALET/8-348
B5MIC2_SALET/27-387
B5MJF3_SALET/1-114
B5MJF7_SALET/8-304
B5MJU7_SALET/8-374
B5MLE5_SALET/12-350
B5MMT4_SALET/8-348
B5MN01_SALET/8-374
B5MP36_SALET/9-377
B5MRW5_SALET/7-362
B5MT46_SALET/457-854
B5MVQ4_SALET/9-377
B5MWG4_SALET/12-350
B5MWS6_SALET/8-348
B5MXS0_SALET/7-362
B5MYV1_SALET/8-374
B5MZ55_SALET/8-348
B5MZB5_SALET/27-387
B5N3D7_SALET/8-374
B5N647_SALET/457-854
B5NA39_SALET/457-854
B5NBU3_SALET/8-374
B5NCE2_SALET/9-377
B5NCX5_SALET/9-375
B5NE43_SALET/7-362
B5NFW7_SALET/27-387
B5NHD3_SALET/8-370
B5NHG1_SALET/8-348
B5NI14_SALET/12-350
B5NKB2_SALET/7-362
B5NLV8_SALET/457-854
B5NN64_SALET/476-873
B5NP11_SALET/8-374
B5NQB8_SALET/12-350
B5NQP7_SALET/9-377
B5NRD8_SALET/27-387
B5NSY4_SALET/8-348
B5NTQ2_SALET/8-374
B5NTX0_SALET/8-348
B5NYF4_SALET/12-350
B5P0K5_SALET/457-854
B5P1Z2_SALET/8-348
B5P2F6_SALET/7-362
B5P3Y9_SALET/8-374
B5P4X4_SALET/9-377
B5P564_SALET/27-387
B5P7B4_SALET/8-348
B5P7I3_SALET/8-374
B5PA76_SALET/27-387
B5PBD2_SALET/7-362
B5PDH0_SALET/12-350
B5PEM4_SALET/457-854
B5PF53_SALET/9-377
B5PGF4_SALET/8-374
B5PJE6_SALET/8-348
B5PJL6_SALET/8-374
B5PPD7_SALHA/457-854
B5PQN3_SALHA/7-362
B5PR39_SALHA/8-348
B5PST7_SALHA/12-350
B5PTJ8_SALHA/27-387
B5PV47_SALHA/8-374
B5PX02_SALHA/9-377
B5PX59_SALHA/8-348
B5PXC7_SALHA/8-374
B5Q1R6_SALVI/27-387
B5Q425_SALVI/7-362
B5Q4X7_SALVI/8-348
B5Q546_SALVI/8-374
B5Q5W6_SALVI/9-377
B5Q732_SALVI/8-374
B5Q7W5_SALVI/8-348
B5QAP2_SALVI/457-854
B5QCK1_SALVI/12-350
B5QKV9_LACRH/9-384
B5QMM2_LACRH/464-853
B5QN19_LACRH/11-345
B5QVK3_SALEP/12-350
B5QWQ7_SALEP/8-374
B5QWY0_SALEP/8-374
B5QXP1_SALEP/8-348
B5QZ01_SALEP/9-377
B5QZJ2_SALEP/7-362
B5R388_SALEP/8-348
B5R3M3_SALEP/457-854
B5R4G9_SALEP/27-387
B5R6K4_SALG2/457-854
B5R724_SALG2/12-350
B5R7I6_SALG2/8-348
B5RBP2_SALG2/7-362
B5RCT2_SALG2/27-387
B5RDV1_SALG2/8-374
B5REC3_SALG2/9-377
B5RF59_SALG2/8-348
B5RYF7_RALSO/8-369
B5S0W3_RALSO/8-374
B5S5X3_RALSO/11-380
B5SB77_RALSO/8-369
B5SKW8_RALSO/8-374
B5UKK5_BACCE/9-379
B5UMU0_BACCE/464-856
B5UX56_BACCE/13-382
B5V6B5_BACCE/464-856
B5VD88_BACCE/9-379
B5VI86_YEAS6/53-415
B5W0R9_SPIMA/458-852
B5W2F6_SPIMA/456-850
B5W3Q8_SPIMA/25-366
B5W6I0_SPIMA/9-353
B5WIG5_9BURK/7-346
B5WIQ6_9BURK/10-341
B5WNB5_9BURK/8-374
B5WSJ8_9BURK/12-340
B5XIU9_STRPZ/7-348
B5XJ32_STRPZ/470-861
B5XN41_KLEP3/10-373
B5XPS8_KLEP3/7-346
B5XQ98_KLEP3/457-854
B5XQV7_KLEP3/6-370
B5XTZ6_KLEP3/8-348
B5XU00_KLEP3/11-379
B5XU65_KLEP3/9-376
B5XUS1_KLEP3/7-362
B5XUY9_KLEP3/8-374
B5XVQ3_KLEP3/27-387
B5XZ24_KLEP3/8-348
B5XZ59_KLEP3/8-374
B5XZW8_KLEP3/12-350
B5Y2H6_KLEP3/8-368
B5Y9C1_COPPD/8-362
B5Y9G2_COPPD/9-371
B5YA69_DICT6/9-375
B5YAI7_DICT6/9-377
B5YAY3_DICT6/12-387
B5YBT5_DICT6/8-361
B5YIE2_THEYD/9-373
B5YPU6_ECO5E/12-350
B5YR56_ECO5E/9-377
B5YW89_ECO5E/9-375
B5YYE5_ECO5E/457-854
B5YZY9_ECO5E/27-387
B5Z048_ECO5E/8-348
B5Z3G4_ECO5E/9-375
B5ZWN1_RHILW/12-375
B6A3B9_RHILW/11-338
B6A4V0_RHILW/13-369
B6A519_RHILW/8-373
B6AB06_CRYMR/5-362
B6AB07_CRYMR/474-877
B6ASK4_9RHOB/1-370
B6ATW3_9RHOB/10-123
B6ATW3_9RHOB/117-250
B6ATZ1_9RHOB/9-378
B6AWA6_9RHOB/10-373
B6BAB8_9RHOB/10-373
B6BK28_9PROT/9-362
B6BQB1_9RICK/1-362
B6BT37_9RICK/20-384
B6EJ51_ALISL/8-371
B6ENI3_ALISL/7-373
B6ENP6_ALISL/457-850
B6FN93_9CLOT/7-378
B6FQV1_9CLOT/8-376
B6FSJ6_9CLOT/10-381
B6FVA3_9CLOT/463-859
B6FWS6_9CLOT/11-363
B6FX09_9CLOT/7-365
B6FXT6_9CLOT/471-867
B6FZU0_9CLOT/9-379
B6G280_9CLOT/8-374
B6G297_9CLOT/8-369
B6GAX8_9ACTN/7-389
B6GBG9_9ACTN/9-405
B6GC30_9ACTN/467-863
B6GCK0_9ACTN/7-347
B6GE11_9ACTN/8-377
B6H0R6_PENCW/75-481
B6H1S8_PENCW/22-399
B6HA24_PENCW/10-340
B6HC74_PENCW/10-340
B6I0Q2_ECOSE/12-350
B6I3G3_ECOSE/9-375
B6I4U3_ECOSE/8-348
B6I520_ECOSE/27-387
B6I6J7_ECOSE/8-374
B6I7G3_ECOSE/9-377
B6I9V4_ECOSE/457-854
B6IT27_RHOCS/15-382
B6JV39_SCHJY/10-370
B6K555_SCHJY/9-369
B6K5S2_SCHJY/31-371
B6Q4C8_PENMQ/76-483
B6Q828_PENMQ/15-406
B6QAB9_PENMQ/14-372
B6QIP3_PENMQ/2-85
B6QL41_PENMQ/10-340
B6QWR7_9RHOB/8-348
B6QXS3_9RHOB/8-358
B6QYT4_9RHOB/8-377
B6R9J6_9RHOB/457-852
B6VSU6_9BACE/9-368
B6VW04_9BACE/12-384
B6VXL7_9BACE/9-376
B6W4W9_9BACE/9-378
B6W4Y9_9BACE/9-381
B6W5H4_9BACE/12-381
B6W8H7_9FIRM/7-280
B6W8P6_9FIRM/9-378
B6W8U8_9FIRM/10-347
B6WAF5_9FIRM/9-369
B6WTS4_9DELT/19-391
B6WVJ4_9DELT/28-362
B6XDX9_9ENTR/8-368
B6XEL6_9ENTR/483-880
B6XHQ6_9ENTR/9-376
B6XVQ1_9BIFI/8-375
B6XWW4_9BIFI/475-873
B6YQP9_AZOPC/9-380
B6YU89_THEON/19-393
B6YWG1_THEON/5-366
B6YYP0_9RHOB/9-377
B6YYY2_9RHOB/10-373
B6ZNY6_ECO57/8-348
B6ZP60_ECO57/12-350
B6ZRS3_ECO57/9-375
B6ZW07_ECO57/9-375
B6ZX24_ECO57/27-387
B6ZZ42_ECO57/9-377
B7A0U7_ECO57/457-854
B7AK83_9BACE/3-368
B7ALK0_9BACE/9-385
B7AMJ7_9BACE/7-376
B7APV1_9BACE/7-373
B7ASU2_9BACE/9-354
B7AU21_9BACE/13-383
B7AU62_9BACE/457-853
B7AVA9_9BACE/13-390
B7AWG0_9BACE/7-390
B7AWH5_9BACE/8-61
B7AWH6_9BACE/2-244
B7B8W9_9PORP/9-234
B7B8X0_9PORP/1-132
B7BHD4_9PORP/1-191
B7C911_9FIRM/9-383
B7CC58_9FIRM/7-346
B7CD03_9FIRM/8-375
B7CE46_9FIRM/32-389
B7CH39_BURPS/9-375
B7CP03_BURPS/1-283
B7CU60_BURPS/8-374
B7DMM1_9BACL/9-380
B7DQC6_9BACL/7-373
B7DUI0_9BACL/14-385
B7FWP2_PHATC/47-453
B7GEU5_ANOFW/9-378
B7GJB4_ANOFW/10-380
B7GMR5_ANOFW/477-869
B7GNE4_BIFLS/476-874
B7GP41_BIFLS/8-375
B7GXI8_ACIB3/11-386
B7H157_ACIB3/16-382
B7H1B2_ACIB3/10-377
B7H4Y1_BACC4/10-379
B7HCI9_BACC4/9-379
B7HE05_BACC4/464-856
B7HKS5_BACC7/9-379
B7HQ18_BACC7/10-379
B7HQC9_BACC7/464-856
B7I6U9_ACIB5/11-386
B7IAH5_ACIB5/10-377
B7IAN1_ACIB5/16-382
B7IF25_THEAB/6-343
B7IFK4_THEAB/17-391
B7IH23_THEAB/9-375
B7ISR5_BACC2/9-379
B7IV56_BACC2/10-379
B7IYM4_BACC2/464-856
B7JIZ5_BACC0/9-379
B7JMF2_BACC0/10-379
B7JP61_BACC0/464-856
B7K0P0_CYAP8/23-364
B7K7J8_CYAP7/23-364
B7KHW0_CYAP7/456-850
B7L706_ECO55/9-375
B7L8I3_ECO55/12-350
B7LA46_ECO55/8-348
B7LCI8_ECO55/27-387
B7LEX9_ECO55/9-375
B7LGF6_ECO55/9-377
B7LHI5_ECO55/457-854
B7LKI9_ESCF3/27-387
B7LLK0_ESCF3/12-350
B7LPX9_ESCF3/9-376
B7LS38_ESCF3/457-854
B7LTJ6_ESCF3/9-375
B7LTX0_ESCF3/7-362
B7LUP9_ESCF3/8-348
B7LVE2_ESCF3/24-390
B7LXL5_ECO8A/9-375
B7LXZ5_ECO8A/457-854
B7LZG4_ECO8A/9-377
B7M3L4_ECO8A/9-375
B7M4T2_ECO8A/12-350
B7M700_ECO8A/8-348
B7M7F3_ECO8A/27-387
B7MA74_ECO45/9-377
B7MF12_ECO45/12-350
B7MFF3_ECO45/9-375
B7MFU3_ECO45/5-370
B7MHU5_ECO45/27-387
B7MI82_ECO45/8-348
B7MKQ5_ECO45/8-363
B7MKZ2_ECO45/457-854
B7MLC0_ECO45/9-375
B7MRN9_ECO81/12-350
B7MU27_ECO81/457-854
B7MY92_ECO81/27-387
B7MZ95_ECO81/9-375
B7MZT3_ECO81/8-363
B7MZZ8_ECO81/9-377
B7N235_ECO81/9-375
B7N2T8_ECO81/8-348
B7N452_ECOLU/457-854
B7N634_ECOLU/27-387
B7N733_ECOLU/9-375
B7N9K7_ECOLU/12-350
B7NC46_ECOLU/7-362
B7ND02_ECOLU/9-377
B7NEP4_ECOLU/9-375
B7NFP6_ECOLU/8-348
B7NJ12_ECO7I/9-377
B7NLW1_ECO7I/12-350
B7NP95_ECO7I/9-368
B7NPY1_ECO7I/27-387
B7NU54_ECO7I/8-348
B7NVK9_ECO7I/457-854
B7NVU7_ECO7I/9-375
B7Q4P9_IXOSC/10-415
B7QPD0_9RHOB/10-373
B7R1N6_9EURY/5-367
B7R891_9THEO/18-391
B7R8C7_9THEO/37-410
B7RIK8_9RHOB/7-372
B7RNL2_9RHOB/9-378
B7RR27_9RHOB/10-373
B7RTP4_9GAMM/27-391
B7RU02_9GAMM/28-393
B7RW07_9GAMM/8-376
B7RW94_9GAMM/2-370
B7RYD8_9GAMM/1-354
B7RZI8_9GAMM/28-392
B7S0D8_9GAMM/10-376
B7UGK0_ECO27/27-387
B7UHL5_ECO27/9-375
B7UIR2_ECO27/9-377
B7UKP3_ECO27/12-350
B7UKV7_ECO27/5-370
B7ULE8_ECO27/9-375
B7UNS2_ECO27/8-348
B7UQD1_ECO27/457-854
B7UT40_ECO27/7-362
B7UX41_PSEA8/10-380
B7V3T3_PSEA8/9-379
B7V9B1_PSEA8/8-373
B7VAB4_PSEA8/13-379
B7VHJ1_VIBSL/9-380
B7VLR9_VIBSL/458-853
B7VPR9_VIBSL/7-373
B7VR60_VIBSL/8-374
B7VRE7_VIBSL/8-372
B7X0E3_COMTE/7-362
B7X308_COMTE/8-370
B7X570_COMTE/14-342
B8CCT5_THAPS/90-399
B8CHH0_SHEPW/9-373
B8CHX8_SHEPW/10-376
B8CJK2_SHEPW/8-374
B8CMP5_SHEPW/10-331
B8CPB5_SHEPW/457-855
B8CZS4_HALOH/9-379
B8D103_HALOH/476-865
B8D343_DESK1/18-383
B8DA71_LISMH/13-379
B8DC61_LISMH/7-370
B8DC66_LISMH/7-364
B8DFI7_LISMH/11-349
B8DHA8_LISMH/464-855
B8DIG5_DESVM/483-879
B8DLK2_DESVM/9-384
B8DMI9_DESVM/9-331
B8DPJ1_DESVM/13-385
B8DPK0_DESVM/9-372
B8DPN8_DESVM/11-378
B8DRU4_DESVM/9-424
B8DTS3_BIFA0/40-375
B8DW09_BIFA0/481-879
B8DZ22_DICTD/12-385
B8E1H3_DICTD/8-361
B8E331_DICTD/9-375
B8E3F2_DICTD/9-377
B8E463_SHEB2/9-368
B8E4N6_SHEB2/12-352
B8E7A7_SHEB2/457-850
B8E9F6_SHEB2/10-352
B8EAY1_SHEB2/8-374
B8F9S6_DESAA/10-366
B8FA85_DESAA/13-379
B8FB85_DESAA/29-403
B8FCJ4_DESAA/11-385
B8FCU5_DESAA/9-375
B8FGP4_DESAA/512-875
B8FHZ9_DESAA/8-347
B8FI20_DESAA/9-334
B8FSE8_DESHD/7-380
B8FSK3_DESHD/25-390
B8FUT5_DESHD/13-379
B8FV08_DESHD/8-355
B8G3D0_CHLAD/11-376
B8G531_CHLAD/10-379
B8GE42_METPE/14-379
B8GG60_METPE/8-348
B8HJB8_ARTCA/11-339
B8HJC7_ARTCA/13-341
B8HJE5_ARTCA/11-339
B8HRQ4_CYAP4/17-357
B8HVQ2_CYAP4/462-856
B8HZU2_CLOCE/9-371
B8I0G2_CLOCE/460-856
B8I1J1_CLOCE/9-374
B8I8N3_CLOCE/17-391
B8IM64_METNO/9-376
B8IND0_METNO/13-367
B8IQI9_METNO/7-345
B8IU68_METNO/8-368
B8IX70_METNO/13-367
B8J0J4_DESDA/7-360
B8J2S0_DESDA/19-391
B8J3D7_DESDA/19-388
B8J464_DESDA/9-319
B8K425_VIBPA/29-393
B8K702_VIBPA/8-372
B8K8C7_VIBPA/8-374
B8KA58_VIBPA/361-756
B8KB78_VIBPA/1-305
B8KJJ8_9GAMM/43-386
B8KL24_9GAMM/26-387
B8KN24_9GAMM/10-376
B8KP93_9GAMM/12-381
B8KS17_9GAMM/10-371
B8KVE1_9GAMM/26-390
B8LU21_TALSN/16-406
B8LY95_TALSN/76-483
B8LZ56_TALSN/14-367
B8MEC2_TALSN/10-340
B8MHK4_TALSN/153-290
B8MHK4_TALSN/22-163
B8MJZ8_TALSN/17-356
B8N291_ASPFN/74-482
B8N7G3_ASPFN/10-340
B8NNH2_ASPFN/20-396
B8PIF9_POSPM/18-197
B8ZKS4_STRPJ/7-348
B8ZP87_STRPJ/473-864
B8ZPZ5_STRPJ/7-375
B9B687_9BURK/75-403
B9B697_9BURK/10-341
B9B7Y2_9BURK/10-377
B9BJH5_9BURK/10-377
B9BPG5_9BURK/10-338
B9BPH8_9BURK/10-339
B9C3I3_9BURK/10-377
B9C9Q5_9BURK/19-347
B9C9R8_9BURK/10-339
B9CJX8_9ACTN/459-854
B9CM18_9ACTN/19-401
B9CM40_9ACTN/8-346
B9CMW0_9ACTN/15-364
B9CMX1_9ACTN/8-346
B9CWS3_9PAST/8-375
B9CYA6_WOLRE/9-373
B9DSU5_STRU0/472-863
B9DWI8_CLOK1/15-387
B9DWJ9_CLOK1/7-369
B9DZ56_CLOK1/16-382
B9DZN4_CLOK1/8-366
B9E0J6_CLOK1/10-382
B9E0J8_CLOK1/19-391
B9E0K4_CLOK1/30-394
B9E0K6_CLOK1/36-400
B9E0K7_CLOK1/31-394
B9E225_CLOK1/455-850
B9E2Y5_CLOK1/8-376
B9E3U7_CLOK1/15-380
B9E5A0_CLOK1/10-382
B9E5A7_CLOK1/10-382
B9E5C6_CLOK1/10-382
B9E5D8_CLOK1/13-363
B9EAN1_MACCJ/9-378
B9IUN3_BACCQ/9-379
B9IYD6_BACCQ/464-856
B9IYW9_BACCQ/2-371
B9JBZ2_AGRRK/9-367
B9JH86_AGRRK/11-374
B9JJ88_AGRRK/13-369
B9JM07_AGRRK/10-338
B9JY94_AGRVS/10-373
B9K2K8_AGRVS/8-362
B9K2L3_AGRVS/9-351
B9K5E0_AGRVS/14-342
B9K723_THENN/9-379
B9KA48_THENN/10-352
B9KAE9_THENN/10-377
B9KBM7_THENN/15-353
B9KPK6_RHOSK/10-373
B9KRP3_RHOSK/9-373
B9KTR0_RHOSK/1-349
B9KXK7_THERP/15-417
B9LE95_CHLSY/11-376
B9LLB4_CHLSY/10-379
B9LMK6_HALLT/15-392
B9LR32_HALLT/8-348
B9LUM4_HALLT/25-425
B9M3B4_GEOSF/9-369
B9M976_GEOSF/13-379
B9M981_GEOSF/13-379
B9MA77_ACIET/8-370
B9MML7_ANATD/11-386
B9MQS9_ANATD/7-355
B9NVK6_9RHOB/10-373
B9P2H3_PROMA/6-349
B9QUK1_9RHOB/11-338
B9QUZ7_9RHOB/10-379
B9R560_9RHOB/1-361
B9WPR7_9MICC/9-170
B9WT51_STRSU/1-217
B9WT53_STRSU/7-145
B9WTC9_STRSU/8-171
B9WTD1_STRSU/7-348
B9WYA3_STRSU/459-850
B9XLU8_9BACT/8-362
B9XQ53_9BACT/36-405
B9Y395_9FIRM/9-360
B9Y6P9_9FIRM/8-375
B9Y6R0_9FIRM/7-342
B9Y8X4_9FIRM/9-379
B9Y9V3_9FIRM/491-884
B9YZX8_9NEIS/9-367
C0AQP6_9ENTR/1-130
C0AQP7_9ENTR/476-722
C0ARI4_9ENTR/8-368
C0ARQ5_9ENTR/1-140
C0ARQ6_9ENTR/12-174
C0AZ10_9ENTR/9-375
C0AZN4_9ENTR/8-351
C0B1R4_9ENTR/1-347
C0B3U2_9ENTR/1-341
C0B5P0_9FIRM/9-371
C0B5Q1_9FIRM/11-355
C0B7Q3_9FIRM/1-248
C0B7Q4_9FIRM/9-92
C0B937_9FIRM/10-375
C0BAF1_9FIRM/9-381
C0BAP8_9FIRM/20-375
C0BB12_9FIRM/21-396
C0BIQ4_9BACT/9-373
C0BPS2_9BIFI/10-377
C0BQ50_9BIFI/1-354
C0BQ77_9BIFI/36-403
C0BQI3_9BIFI/475-873
C0BW81_9CLOT/1-362
C0BXM4_9CLOT/11-377
C0BXM5_9CLOT/20-386
C0BXX2_9CLOT/9-384
C0BZ69_9CLOT/8-348
C0BZG6_9CLOT/26-391
C0BZV4_9CLOT/9-374
C0C4D0_9CLOT/16-363
C0C4U8_9CLOT/11-383
C0C5K2_9CLOT/9-381
C0C6F3_9CLOT/464-594
C0C6F4_9CLOT/1-248
C0CGQ8_9FIRM/31-398
C0CIC7_9FIRM/9-381
C0CJU4_9FIRM/462-857
C0CL77_9FIRM/16-375
C0CMC8_9FIRM/9-371
C0CME9_9FIRM/1-237
C0CMF2_9FIRM/9-380
C0CMM1_9FIRM/24-371
C0CN22_9FIRM/8-373
C0CNA0_9FIRM/9-385
C0CS42_9FIRM/8-372
C0CSN4_9FIRM/9-144
C0CTK7_9CLOT/469-864
C0CWH8_9CLOT/9-385
C0CYE2_9CLOT/10-380
C0CYZ1_9CLOT/10-197
C0CYZ2_9CLOT/1-175
C0D2X5_9CLOT/1-361
C0D5F9_9CLOT/7-372
C0D5I9_9CLOT/8-374
C0D5N7_9CLOT/7-367
C0D5Y6_9CLOT/49-423
C0DRX7_EIKCO/14-354
C0E9I5_9CLOT/7-374
C0E9J5_9CLOT/1-364
C0EAD4_9CLOT/9-373
C0EAU6_9CLOT/9-379
C0EBR5_9CLOT/9-382
C0EC68_9CLOT/7-370
C0EDA3_9CLOT/1-329
C0EEK6_9CLOT/11-351
C0EF83_9CLOT/10-379
C0EHN0_9CLOT/25-395
C0EPQ8_NEIFL/469-860
C0ERU3_9FIRM/8-374
C0ET04_9FIRM/7-375
C0ETV9_9FIRM/9-349
C0EV36_9FIRM/8-348
C0EXZ2_9FIRM/6-355
C0EYC6_9FIRM/8-368
C0FPQ9_9FIRM/8-373
C0FVR2_9FIRM/37-420
C0GBQ6_9RHIZ/11-378
C0GGS9_9FIRM/7-367
C0GJ12_9FIRM/8-374
C0M9G9_STRE4/470-861
C0MAD5_STRE4/7-348
C0MCA4_STRS7/470-861
C0MFX1_STRS7/7-348
C0N9E4_9GAMM/9-370
C0NIB8_AJECG/74-481
C0NSS4_AJECG/170-372
C0NSS4_AJECG/27-179
C0PV71_DROME/52-457
C0PVP9_SALPC/12-350
C0PXG0_SALPC/4-370
C0PYT2_SALPC/9-377
C0PZ79_SALPC/27-387
C0Q0K3_SALPC/8-348
C0Q1M3_SALPC/7-362
C0Q384_SALPC/457-854
C0Q3L0_SALPC/9-375
C0Q462_SALPC/8-348
C0Q8Y5_DESAH/8-376
C0QA66_DESAH/13-380
C0QA69_DESAH/9-372
C0QFC9_DESAH/26-407
C0QFD0_DESAH/12-392
C0QL38_DESAH/9-375
C0QW33_BRAHW/9-386
C0QWJ4_BRAHW/9-348
C0R1K1_BRAHW/9-375
C0R295_BRAHW/7-374
C0R2F2_BRAHW/8-377
C0RLN9_BRUMB/11-378
C0SFH8_PARBP/250-403
C0SFH8_PARBP/27-204
C0SJB3_PARBP/3-418
C0VGY8_9GAMM/11-386
C0VJB5_9GAMM/1-248
C0VP96_9GAMM/10-377
C0VSB0_9CORY/10-397
C0VY98_9ACTO/8-375
C0W9F0_9FIRM/9-387
C0WAC5_9FIRM/29-404
C0WBJ3_9FIRM/10-383
C0WDH7_9FIRM/9-380
C0WDV6_9FIRM/7-390
C0WLN9_LACBU/8-349
C0WQ02_LACBU/10-378
C0WQT0_LACBU/469-857
C0WRP3_LACBU/20-289
C0WVI9_LACFE/463-851
C0WXF8_LACFE/23-391
C0WXM8_LACFE/8-348
C0X151_ENTFA/11-353
C0X2R2_ENTFA/17-354
C0X2R6_ENTFA/467-806
C0X519_ENTFA/8-358
C0X5M0_ENTFA/7-368
C0X8X7_ENTFA/14-386
C0XGF1_LACHI/469-857
C0XHW4_LACHI/8-349
C0XNG7_LACHI/10-378
C0XR14_9CORY/14-356
C0XVL0_BURPS/8-374
C0Y7R6_BURPS/41-407
C0YA48_BURPS/156-522
C0YXC7_LACRE/473-862
C0YZ02_LACRE/13-370
C0YZB2_LACRE/8-348
C0YZQ2_LACRE/25-393
C0Z6R4_BREBN/9-377
C0ZJQ4_BREBN/8-374
C0ZKC1_BREBN/9-391
C0ZQ78_RHOE4/15-382
C0ZQA7_RHOE4/10-338
C0ZVV0_RHOE4/28-419
C0ZVV6_RHOE4/19-385
C1AZU2_RHOOB/20-411
C1AZU5_RHOOB/31-397
C1B643_RHOOB/8-377
C1B7E2_RHOOB/15-415
C1BA40_RHOOB/11-339
C1BAK6_RHOOB/8-377
C1CA70_STRP7/473-864
C1CB01_STRP7/7-375
C1CB30_STRP7/7-348
C1CC46_STRZJ/7-348
C1CGV5_STRZJ/473-864
C1CHF6_STRZJ/7-375
C1CID6_STRZP/7-348
C1CMX2_STRZP/473-864
C1CNC9_STRZP/7-375
C1CPC9_STRZT/7-348
C1CTT2_STRZT/473-864
C1CU76_STRZT/7-375
C1D8Y8_LARHH/8-366
C1DCM9_LARHH/9-378
C1DE29_AZOVD/12-351
C1DML3_AZOVD/8-374
C1DQT4_AZOVD/8-377
C1DVS2_SULAA/9-373
C1E6U2_MICSR/15-398
C1ENF3_BACC3/9-379
C1ESR6_BACC3/464-856
C1ET89_BACC3/10-379
C1FLQ8_CLOBJ/9-379
C1FLS5_CLOBJ/17-389
C1FNA9_CLOBJ/7-373
C1FPQ2_CLOBJ/8-348
C1FQD3_CLOBJ/7-371
C1FRM7_CLOBJ/455-850
C1FVH9_CLOBJ/8-358
C1GL99_PARBD/27-196
C1GN16_PARBD/74-484
C1GNZ8_PARBA/162-348
C1GNZ8_PARBA/27-172
C1HDR8_PARBA/74-484
C1HG38_9ESCH/5-370
C1HGA8_9ESCH/12-350
C1HIC5_9ESCH/9-377
C1HIY6_9ESCH/9-375
C1HJX3_9ESCH/457-854
C1HNU6_9ESCH/36-396
C1HQN6_9ESCH/8-363
C1HSI5_9ESCH/9-375
C1HTD2_9ESCH/21-361
C1I207_9PSED/10-341
C1I4F7_9CLOT/7-373
C1I5S8_9CLOT/9-380
C1I7U0_9CLOT/456-851
C1I9I0_9CLOT/8-367
C1IUS2_ENTCL/35-401
C1IWT4_9EURY/19-393
C1KF11_9PSED/10-341
C1KFX5_BACSU/10-378
C1KVT1_LISMC/464-855
C1KW36_LISMC/12-350
C1L071_LISMC/13-379
C1L272_LISMC/7-364
C1L277_LISMC/7-370
C1M583_9ENTR/457-854
C1M638_9ENTR/7-362
C1M7T0_9ENTR/27-387
C1M8Q2_9ENTR/12-350
C1MAX9_9ENTR/8-374
C1MBF6_9ENTR/9-377
C1MBL9_9ENTR/11-379
C1MBM3_9ENTR/8-348
C1MDQ0_9ENTR/9-375
C1MFV2_9ENTR/9-375
C1MG00_9ENTR/8-348
C1MPA3_MICPC/5-360
C1MUL8_MICPC/96-479
C1ND13_9ESCH/9-375
C1NDZ1_9ESCH/9-377
C1NFN5_9ESCH/9-375
C1NGW0_9ESCH/21-361
C1P6W1_BACCO/2-52
C1P7B8_BACCO/12-378
C1PA59_BACCO/464-856
C1PB99_BACCO/9-378
C1PBC0_BACCO/11-342
C1PCA0_BACCO/9-377
C1PCA9_BACCO/9-368
C1PCK7_BACCO/11-351
C1PD34_BACCO/8-348
C2BFP9_9FIRM/20-392
C2BGG9_9FIRM/9-369
C2C5H8_VIBCH/14-366
C2C907_VIBCH/8-369
C2CBW0_VIBCH/7-373
C2CC34_VIBCH/458-853
C2CF99_9FIRM/9-369
C2CIK5_9FIRM/7-353
C2CXK2_LACBR/8-349
C2D0M1_LACBR/8-350
C2D0M9_LACBR/12-376
C2D1E0_LACBR/10-378
C2D282_LACBR/469-857
C2D300_LACBR/20-362
C2DCL0_ENTFA/7-368
C2DD69_ENTFA/8-358
C2DFE7_ENTFA/17-354
C2DFF1_ENTFA/467-857
C2DG32_ENTFA/14-386
C2DHE3_ENTFA/11-353
C2DJE5_ECOLX/9-375
C2DLG4_ECOLX/5-370
C2DLN4_ECOLX/12-350
C2DNU5_ECOLX/8-348
C2DRV9_ECOLX/457-854
C2DV27_ECOLX/27-387
C2DVQ4_ECOLX/9-377
C2DXH8_ECOLX/9-375
C2E4S8_LACJO/466-854
C2EHS6_9LACO/7-348
C2EJ90_9LACO/464-877
C2ELC9_9LACO/469-858
C2ETA3_9LACO/471-860
C2EU77_9LACO/2-98
C2EU78_9LACO/30-310
C2FB48_LACPA/11-345
C2FC43_LACPA/9-384
C2FDU7_LACPA/478-867
C2GMC6_LACRE/25-393
C2GRE2_LACRE/473-862
C2GRM9_LACRE/8-348
C2GRZ3_LACRE/13-370
C2GV49_BIFLI/476-874
C2GVE5_BIFLI/8-375
C2GVQ7_BIFLI/9-374
C2GZ79_ENTFA/11-353
C2H1K6_ENTFA/17-354
C2H1L0_ENTFA/467-857
C2H4R8_ENTFA/7-368
C2H5C6_ENTFA/8-358
C2H6I8_ENTFA/14-386
C2H9E0_ENTFC/466-856
C2H9F2_ENTFC/8-375
C2HMR6_LACAC/469-858
C2HU40_VIBCH/458-853
C2HX36_VIBCH/7-373
C2I082_VIBCH/8-369
C2I2S8_VIBCH/7-373
C2I4I3_VIBCH/14-366
C2I7L3_VIBCH/458-853
C2I815_VIBCH/8-369
C2ICE6_VIBCH/14-366
C2ICP5_VIBCH/8-369
C2IHH8_VIBCH/7-373
C2IM30_VIBCH/458-853
C2IS71_VIBCH/458-853
C2ISD8_VIBCH/8-369
C2IVT3_VIBCH/1-330
C2IWB2_VIBCH/7-373
C2J7G2_VIBCH/7-373
C2J969_VIBCH/7-373
C2JBP9_VIBCH/8-369
C2JE09_VIBCH/14-366
C2JGJ5_VIBCH/458-853
C2JJK6_ENTFA/8-358
C2JKE3_ENTFA/7-356
C2JNL1_ENTFA/11-353
C2JPV9_ENTFA/17-354
C2JPW3_ENTFA/467-857
C2JS94_ENTFA/14-386
C2JTY7_LACRH/28-362
C2JZJ7_LACRH/15-390
C2K1K8_LACRH/28-417
C2KB41_9LACO/212-426
C2KB42_9LACO/2-163
C2KMF5_LEUMC/481-892
C2KP14_9ACTO/4-371
C2KR89_9ACTO/2-279
C2KU47_9FIRM/8-379
C2KVL3_9FIRM/16-353
C2KYC1_9FIRM/9-374
C2L051_9FIRM/20-403
C2L1A3_9FIRM/9-379
C2LGS2_PROMI/457-854
C2LJG9_PROMI/9-375
C2LLX4_PROMI/8-368
C2LM25_PROMI/12-352
C2LNI1_PROMI/27-394
C2LP19_PROMI/8-351
C2LT57_STRSL/7-348
C2LU86_STRSL/459-850
C2MAG4_9PORP/10-363
C2MDZ8_9PORP/10-378
C2MK98_BACCE/10-379
C2MP47_BACCE/9-379
C2MR06_BACCE/464-856
C2N0A4_BACCE/13-382
C2N4L0_BACCE/9-379
C2N6P0_BACCE/464-856
C2NH50_BACCE/13-382
C2NLB3_BACCE/9-379
C2NN67_BACCE/464-856
C2NY77_BACCE/13-382
C2P263_BACCE/9-379
C2P409_BACCE/464-856
C2PEJ0_BACCE/13-382
C2PIM8_BACCE/9-379
C2PKI0_BACCE/464-856
C2PVE4_BACCE/13-382
C2PZN8_BACCE/9-379
C2Q166_BACCE/464-856
C2QBH7_BACCE/13-382
C2QFK2_BACCE/9-379
C2QHG2_BACCE/464-856
C2QSH6_BACCE/13-382
C2QWP1_BACCE/9-379
C2QYM4_BACCE/464-856
C2R7L1_BACCE/13-382
C2RBR5_BACCE/9-379
C2RDL2_BACCE/464-856
C2RMH4_BACCE/13-382
C2RRM3_BACCE/9-379
C2RTG6_BACCE/464-856
C2S363_BACCE/10-379
C2S7B1_BACCE/9-379
C2S9A6_BACCE/464-856
C2SJH7_BACCE/13-382
C2SNL3_BACCE/9-379
C2SQJ8_BACCE/464-856
C2T0W7_BACCE/13-382
C2T4H3_BACCE/9-379
C2T6C3_BACCE/464-856
C2TG01_BACCE/10-379
C2TK42_BACCE/9-379
C2TMB8_BACCE/464-856
C2TWQ2_BACCE/13-382
C2U1C0_BACCE/9-379
C2U2X2_BACCE/464-856
C2UD93_BACCE/13-382
C2UHI8_BACCE/9-379
C2UJI1_BACCE/464-856
C2UUT0_BACCE/13-382
C2UYV5_BACCE/9-379
C2V0W7_BACCE/464-856
C2V4J7_BACCE/1-354
C2VAT0_BACCE/13-382
C2VFD3_BACCE/9-379
C2VH83_BACCE/464-856
C2VT70_BACCE/13-382
C2VXC6_BACCE/9-379
C2VZ80_BACCE/464-856
C2W7L5_BACCE/13-382
C2WAL6_BACCE/9-379
C2WCE2_BACCE/464-856
C2WLU6_BACCE/13-382
C2WR99_BACCE/9-379
C2WT43_BACCE/464-856
C2WZT5_BACCE/13-382
C2X1S9_BACCE/9-379
C2XB73_BACCE/13-382
C2XF77_BACCE/9-379
C2XH27_BACCE/464-856
C2XTI2_BACCE/13-382
C2XXH5_BACCE/9-379
C2XZK5_BACCE/464-856
C2YA30_BACCE/13-382
C2YDW8_BACCE/9-379
C2YFS6_BACCE/464-856
C2YR61_BACCE/13-382
C2YV00_BACCE/9-379
C2YWV6_BACCE/464-856
C2Z7G7_BACCE/13-382
C2ZBA1_BACCE/9-379
C2ZD58_BACCE/464-856
C2ZP18_BACCE/13-382
C2ZST3_BACCE/9-379
C2ZUP3_BACCE/464-856
C3A5A4_BACMY/13-382
C3A9A1_BACMY/9-379
C3AB63_BACMY/464-856
C3AL51_BACMY/13-382
C3ANY3_BACMY/9-379
C3AQX3_BACMY/464-856
C3B3A8_BACMY/13-382
C3B6E0_BACMY/9-379
C3B8C1_BACMY/464-856
C3BJZ4_9BACI/13-382
C3BNC4_9BACI/9-379
C3BQA1_9BACI/464-856
C3C1T0_BACTU/13-382
C3C6A9_BACTU/9-379
C3C890_BACTU/464-856
C3CIA0_BACTU/13-382
C3CM66_BACTU/9-379
C3CPE8_BACTU/464-856
C3D152_BACTU/13-382
C3D597_BACTU/9-379
C3D7E1_BACTU/464-856
C3DJH9_BACTS/13-335
C3DN98_BACTS/9-379
C3DQI2_BACTS/1-377
C3E324_BACTU/13-382
C3E6W5_BACTU/9-379
C3E8V9_BACTU/464-856
C3EK75_BACTK/13-382
C3EP31_BACTK/9-379
C3EQY4_BACTK/464-856
C3F140_BACTU/10-379
C3F5C5_BACTU/9-379
C3F7C1_BACTU/464-856
C3FC86_BACTU/474-866
C3FDJ5_BACTU/8-349
C3FJN1_BACTB/13-382
C3FNN9_BACTB/9-379
C3FQS3_BACTB/464-856
C3G2F3_BACTU/13-382
C3G6M2_BACTU/9-379
C3G8H9_BACTU/464-856
C3GIC6_BACTU/13-382
C3GMH4_BACTU/9-379
C3GPB0_BACTU/464-856
C3H0G8_BACTU/13-382
C3H4N0_BACTU/9-379
C3H6K8_BACTU/464-856
C3HHA3_BACTU/13-382
C3HM77_BACTU/9-379
C3HP55_BACTU/464-856
C3I049_BACTU/13-382
C3I5C3_BACTU/9-379
C3I6H1_BACTU/464-856
C3IA70_BACTU/474-866
C3ICC3_BACTU/8-349
C3IG07_BACTU/8-349
C3IIV4_BACTU/13-382
C3IMS7_BACTU/9-379
C3IPM2_BACTU/464-856
C3IWJ7_BACTU/474-866
C3JA14_9PORP/11-363
C3JBW3_9PORP/9-374
C3JJL1_RHOER/27-393
C3JJL7_RHOER/20-411
C3JUY9_RHOER/10-338
C3K313_PSEFS/9-374
C3KCV6_PSEFS/8-374
C3KV59_CLOB6/9-379
C3KV76_CLOB6/17-389
C3KW48_CLOB6/7-373
C3KXQ6_CLOB6/8-348
C3KYC2_CLOB6/7-371
C3KZG5_CLOB6/455-850
C3L343_CLOB6/8-358
C3L5X7_BACAC/464-856
C3L879_BACAC/9-136
C3L880_BACAC/1-234
C3LK86_BACAC/10-379
C3LLJ4_VIBCM/14-380
C3LNY4_VIBCM/458-853
C3LQL1_VIBCM/14-366
C3LVW7_VIBCM/8-369
C3MER4_RHISN/10-373
C3MI52_RHISN/9-378
C3MKT9_SULIL/8-319
C3MUD7_SULIM/8-319
C3N1C5_SULIA/9-319
C3N452_SULIA/22-423
C3N9B7_SULIY/8-319
C3NIY0_SULIN/22-423
C3NMY5_SULIN/8-319
C3NNZ2_VIBCJ/458-853
C3NRL5_VIBCJ/7-373
C3NSW5_VIBCJ/14-366
C3NWT3_VIBCJ/8-369
C3P8U6_BACAA/10-379
C3P961_BACAA/464-856
C3PWJ3_9BACE/1-336
C3PXT6_9BACE/12-381
C3Q0V1_9BACE/9-381
C3Q4K0_9BACE/9-376
C3Q846_9BACE/9-378
C3QF16_9BACE/7-376
C3QF82_9BACE/9-382
C3QJG9_9BACE/9-369
C3QN72_9BACE/9-382
C3QXZ3_9BACE/7-376
C3QYK0_9BACE/9-368
C3R4I8_9BACE/9-381
C3R9L8_9BACE/12-381
C3RBE0_9BACE/2-353
C3REC2_9BACE/9-376
C3RGG2_9BACE/1-336
C3RK71_9FIRM/7-390
C3RMC6_9FIRM/475-866
C3RN97_9FIRM/8-373
C3SIQ7_ECOLX/21-361
C3SMW7_ECOLX/9-375
C3SUL2_ECOLX/9-377
C3SWX2_ECOLX/9-375
C3T0P7_ECOLX/36-396
C3TK07_ECOLX/12-350
C3W9F2_FUSMR/9-376
C3WA89_FUSMR/475-868
C3WAD1_FUSMR/10-380
C3WAI3_FUSMR/6-372
C3WAS5_FUSMR/9-380
C3WED9_FUSMR/9-382
C3WF20_FUSMR/7-374
C3WFI6_FUSMR/9-380
C3WLR2_9FUSO/8-360
C3WS58_9FUSO/12-363
C3WSI2_9FUSO/9-377
C3WTY1_9FUSO/8-360
C3WZT6_9FUSO/7-360
C3X0V2_9FUSO/8-361
C3X2J8_OXAFO/9-108
C3X2Y5_OXAFO/9-381
C3X3L5_OXAFO/24-381
C3X3R9_OXAFO/9-381
C3X8P3_OXAFO/9-381
C3X988_OXAFO/9-381
C3XDW3_9HELI/112-305
C3XDW3_9HELI/351-521
C3YKQ4_BRAFL/35-105
C3YKQ6_BRAFL/3-412
C4ARY6_BURMA/8-374
C4AZ35_BURMA/9-375
C4F8X2_9ACTN/467-863
C4F9A5_9ACTN/9-405
C4FA20_9ACTN/7-389
C4FEW5_9BIFI/519-875
C4FGI5_9BIFI/8-375
C4FGR4_9BIFI/474-872
C4FIK5_9AQUI/9-371
C4FME3_9FIRM/9-378
C4FMX8_9FIRM/10-377
C4FN13_9FIRM/27-365
C4FNQ8_9FIRM/8-382
C4FNT7_9FIRM/7-364
C4FTW1_9FIRM/8-349
C4FTX4_9FIRM/7-375
C4FX61_9FIRM/523-914
C4FXI4_9FIRM/11-347
C4FY11_9FIRM/9-376
C4FYK8_ABIDE/461-857
C4G0U6_ABIDE/10-347
C4G1T4_ABIDE/7-390
C4G3P0_ABIDE/23-395
C4G414_ABIDE/9-391
C4G4S2_ABIDE/13-379
C4G7Y2_9FIRM/7-390
C4G863_9FIRM/36-359
C4GAP7_9FIRM/16-380
C4GCZ0_9FIRM/9-74
C4H154_YERPE/8-374
C4H270_YERPE/9-376
C4H441_YERPE/12-350
C4H638_YERPE/457-854
C4HF53_YERPE/12-350
C4HIF2_YERPE/8-374
C4HK98_YERPE/9-376
C4HPE5_YERPE/457-854
C4HQN9_YERPE/8-374
C4HR94_YERPE/9-376
C4HT99_YERPE/12-350
C4HV02_YERPE/457-854
C4I426_BURPS/9-375
C4IB62_CLOBU/8-375
C4IB93_CLOBU/6-345
C4IBK4_CLOBU/9-349
C4IC75_CLOBU/8-358
C4IC83_CLOBU/9-377
C4IIH3_CLOBU/9-354
C4IIN3_CLOBU/8-348
C4IIY3_CLOBU/8-368
C4IJ64_CLOBU/14-361
C4IK10_CLOBU/7-362
C4ILU0_CLOBU/8-374
C4IMZ5_CLOBU/8-365
C4IN13_CLOBU/456-851
C4IN15_CLOBU/7-373
C4IN19_CLOBU/7-373
C4IVB2_BRUAB/11-378
C4JF57_UNCRE/10-340
C4JGI1_UNCRE/75-482
C4JVG4_UNCRE/23-200
C4KKW9_SULIK/8-319
C4KLV1_BURPS/1-217
C4KLV2_BURPS/1-65
C4KSF6_BURPS/10-341
C4KWD8_BURPS/8-374
C4L0C0_EXISA/9-349
C4L1E3_EXISA/463-852
C4L1I3_EXISA/9-379
C4L254_EXISA/8-324
C4L4T3_EXISA/9-379
C4L8C9_TOLAT/457-853
C4L920_TOLAT/9-370
C4LB45_TOLAT/9-377
C4LCV8_TOLAT/8-375
C4LDG7_TOLAT/9-400
C4LDK3_TOLAT/8-375
C4LET9_TOLAT/9-377
C4LFE1_TOLAT/7-363
C4LFN2_TOLAT/9-371
C4LFX8_TOLAT/8-348
C4LG12_TOLAT/9-373
C4LVY0_ENTHI/12-375
C4LWS2_ENTHI/11-372
C4LZ92_ENTHI/11-348
C4M1G7_ENTHI/9-369
C4M230_ENTHI/468-858
C4M2R2_ENTHI/468-858
C4M6R1_ENTHI/9-370
C4M7F5_ENTHI/21-407
C4RJ55_9ACTO/51-410
C4RJZ7_9ACTO/8-389
C4RWP2_YERBE/8-348
C4RX00_YERBE/22-388
C4S0R1_YERBE/5-371
C4S1D0_YERBE/7-362
C4S1E7_YERBE/12-350
C4S4P9_YERBE/457-854
C4S8A3_YERMO/7-362
C4S8C1_YERMO/5-343
C4SBU1_YERMO/31-397
C4SCT8_YERMO/457-854
C4SFG3_YERMO/8-348
C4SIS3_YERFR/5-371
C4SJI4_YERFR/4-371
C4SNX8_YERFR/457-854
C4SQY7_YERFR/9-375
C4SSX6_YERFR/5-343
C4ST05_YERFR/7-362
C4STG2_YERFR/8-348
C4SWS9_YERIN/4-371
C4SZW1_YERIN/10-376
C4T0C0_YERIN/7-362
C4T2U7_YERIN/12-350
C4T396_YERIN/9-376
C4T4P5_YERIN/8-348
C4T4S9_YERIN/32-392
C4T6J0_YERIN/8-374
C4T6V5_YERIN/457-854
C4TQR4_YERKR/5-343
C4TQT1_YERKR/1-162
C4TQT2_YERKR/7-152
C4TSH8_YERKR/4-286
C4TSH9_YERKR/1-72
C4TSX7_YERKR/8-348
C4TUH2_YERKR/9-376
C4TWK4_YERKR/151-548
C4U469_YERAL/457-854
C4U4D7_YERAL/7-362
C4U4F6_YERAL/5-343
C4U7G2_YERAL/7-374
C4U860_YERAL/8-374
C4U8A5_YERAL/8-348
C4U9Z3_YERAL/9-376
C4UJE4_YERRU/457-854
C4UKX5_YERRU/9-376
C4UNG1_YERRU/8-348
C4URC1_YERRO/5-343
C4UTZ5_YERRO/9-376
C4UWP5_YERRO/457-854
C4UZD2_YERRO/8-348
C4V1T7_9FIRM/9-385
C4VKH2_9LACO/369-757
C4VR28_9LACO/466-854
C4WMA3_9RHIZ/34-400
C4WN47_9RHIZ/11-378
C4WYN3_KLEPN/7-362
C4WZ88_KLEPN/9-376
C4WZJ2_KLEPN/8-374
C4WZM7_KLEPN/8-348
C4X055_KLEPN/11-379
C4X059_KLEPN/8-348
C4X209_KLEPN/36-399
C4X5B2_KLEPN/12-350
C4X872_KLEPN/6-370
C4X9W9_KLEPN/457-854
C4XBS4_KLEPN/27-387
C4XCT2_KLEPN/8-374
C4XGA0_DESMR/13-385
C4XGE9_DESMR/91-454
C4XGW1_DESMR/46-414
C4XJW5_DESMR/39-410
C4XPI0_DESMR/13-385
C4XS65_DESMR/14-381
C4XTV8_DESMR/66-442
C4Z2A7_EUBE2/9-383
C4Z3H5_EUBE2/30-390
C4Z4V0_EUBE2/13-394
C4Z5C7_EUBE2/464-860
C4Z6A1_EUBE2/8-374
C4Z8E8_EUBR3/9-377
C4Z9Q7_EUBR3/9-386
C4ZD01_EUBR3/30-413
C4ZGQ6_EUBR3/8-373
C4ZHF1_EUBR3/8-375
C4ZQT1_ECOBW/9-377
C4ZTT2_ECOBW/457-854
C4ZV46_ECOBW/12-350
C4ZX26_ECOBW/27-387
C4ZXI0_ECOBW/9-375
C4ZZV4_ECOBW/9-375
C5A0B2_ECOBW/8-348
C5A762_THEGJ/5-367
C5AIW2_BURGB/10-378
C5AIZ5_BURGB/11-380
C5AMS6_BURGB/16-382
C5B7V1_EDWI9/9-375
C5BCC6_EDWI9/9-376
C5BD94_EDWI9/457-854
C5CEI1_KOSOT/8-347
C5CEN4_KOSOT/7-355
C5CG15_KOSOT/18-390
C5CMX2_VARPS/8-370
C5CZA3_VARPS/10-338
C5CZU6_VARPS/12-359
C5D1C6_VARPS/10-338
C5D700_GEOSW/9-379
C5DAJ0_GEOSW/10-377
C5EBB7_BIFLI/8-375
C5EBH2_BIFLI/1-377
C5ED85_BIFLI/476-874
C5EE99_9FIRM/20-380
C5EFT6_9FIRM/9-384
C5EFV7_9FIRM/9-386
C5EIB3_9FIRM/9-378
C5EKY9_9FIRM/9-384
C5ELY4_9FIRM/10-378
C5EMN4_9FIRM/14-345
C5EN46_9FIRM/8-374
C5ENF2_9FIRM/17-356
C5EPN4_9FIRM/9-382
C5EPR1_9FIRM/6-380
C5EPU7_9FIRM/7-372
C5EQX1_9FIRM/1-137
C5ER02_9FIRM/8-374
C5ER04_9FIRM/469-864
C5EVX8_9FIRM/9-377
C5F7S8_LACPA/11-345
C5F8K1_LACPA/9-384
C5FAC3_LACPA/464-853
C5FJ07_ARTOC/10-340
C5FLS4_ARTOC/22-375
C5G129_ARTOC/76-480
C5GSW1_AJEDR/179-310
C5GSW1_AJEDR/23-183
C5GTT0_AJEDR/74-486
C5JKU3_AJEDS/174-374
C5JKU3_AJEDS/23-188
C5JNH4_AJEDS/74-486
C5MRT8_9MYCO/20-411
C5N125_STAA3/467-857
C5NF05_BURMA/8-374
C5NL52_BURMA/9-375
C5NVZ4_9BACL/12-345
C5PGY1_COCP7/75-482
C5PJ61_COCP7/38-368
C5Q191_STAAU/467-857
C5Q764_STAEP/481-871
C5QB72_STAEP/9-351
C5QVC7_STAEP/467-857
C5QZ95_STAEP/9-351
C5R942_WEIPA/9-384
C5R975_WEIPA/478-889
C5RBW9_WEIPA/11-379
C5RZ10_9PAST/8-375
C5S2Q4_9PAST/471-860
C5T4L1_ACIDE/8-370
C5TA86_ACIDE/9-376
C5TGW3_ZYMMO/9-376
C5THT2_ZYMMO/9-375
C5TNG4_NEIFL/69-460
C5URI3_CLOBO/9-379
C5UT96_CLOBO/456-851
C5UTF5_CLOBO/9-377
C5UV15_CLOBO/7-376
C5UWD9_CLOBO/7-371
C5UX26_CLOBO/9-345
C5UX42_CLOBO/8-375
C5UXD3_CLOBO/7-373
C5UYY5_CLOBO/10-374
C5UZ91_CLOBO/8-348
C5UZM6_CLOBO/9-371
C5VNY0_CLOBO/7-373
C5VQC3_CLOBO/9-382
C5VRX2_CLOBO/7-371
C5VU07_CLOBO/8-375
C5VVH4_STRSE/8-197
C5VVH5_STRSE/7-348
C5VYT4_STRSE/473-864
C5W0X4_ECOBB/12-350
C5W3D3_ECOBB/457-854
C5W7F6_ECOBB/27-387
C5W8A0_ECOBB/9-375
C5W8W8_ECOBB/9-377
C5WAG4_ECOBB/9-375
C5WBI6_ECOBB/8-348
C5WDY0_STRDG/470-861
C5WE80_STRDG/7-348
C5ZEB7_BURPS/8-374
C5ZGN4_BURPS/41-407
C5ZQM4_BURPS/164-530
C6A4G2_THESM/26-388
C6A6L3_BIFLB/481-879
C6A758_BIFLB/1-327
C6AH71_BIFAS/481-879
C6AHR6_BIFAS/1-327
C6APA9_AGGAN/468-857
C6ASA4_RHILS/12-375
C6B554_RHILS/10-392
C6B8W8_RHILS/11-338
C6BA04_RHILS/13-369
C6BIC7_RALP1/8-374
C6BNL3_RALP1/14-381
C6BTC4_DESAD/8-387
C6BWA7_DESAD/13-385
C6BWB2_DESAD/9-372
C6BWP7_DESAD/9-381
C6BX67_DESAD/7-361
C6BY63_DESAD/12-378
C6BZR5_DESAD/7-373
C6C1Y4_DESAD/9-385
C6C211_DESAD/8-376
C6C434_DICDC/9-375
C6C4J8_DICDC/9-375
C6C5V4_DICDC/457-854
C6C8D2_DICDC/12-350
C6C9Y9_DICDC/8-346
C6CA26_DICDC/4-370
C6CDD2_DICDC/8-376
C6CDI1_DICDC/7-284
C6CDY4_DICDC/8-375
C6CGD9_DICZE/8-374
C6CIJ5_DICZE/457-854
C6CJL7_DICZE/8-375
C6CK13_DICZE/4-370
C6CKE0_DICZE/12-350
C6CM46_DICZE/9-371
C6CMB9_DICZE/9-377
C6D134_PAESJ/8-358
C6D2B3_PAESJ/9-379
C6D8W8_PECCP/8-375
C6D9K2_PECCP/9-350
C6DD63_PECCP/7-347
C6DEB7_PECCP/4-370
C6DEL9_PECCP/12-350
C6DGX5_PECCP/457-854
C6DIU6_PECCP/9-379
C6DJS8_PECCP/8-376
C6DYJ9_GEOSM/8-374
C6E164_GEOSM/8-384
C6E2K1_GEOSM/13-379
C6E8J0_GEOSM/12-378
C6EE63_ECOBD/8-348
C6EE86_ECOBD/9-375
C6EGM8_ECOBD/457-854
C6EHY3_ECOBD/9-377
C6EJ72_ECOBD/8-374
C6EK95_ECOBD/12-350
C6EKQ9_ECOBD/27-387
C6FI43_PSEPU/10-341
C6GQZ4_STRSX/473-864
C6GS12_STRSX/8-197
C6GS13_STRSX/7-348
C6GTN0_STRS4/7-348
C6GTN1_STRS4/8-197
C6GUX0_STRS4/473-864
C6HCU7_AJECH/218-459
C6HCU7_AJECH/74-221
C6HE58_AJECH/18-395
C6I2L3_9BACE/9-376
C6ICR2_9BACE/9-368
C6IH61_9BACE/9-369
C6IPF6_9BACE/7-376
C6IZR8_9BACL/9-379
C6J2H2_9BACL/465-857
C6JA01_9FIRM/29-390
C6JCU9_9FIRM/7-373
C6JD30_9FIRM/9-386
C6JE52_9FIRM/463-858
C6JFR5_9FIRM/8-373
C6JJC1_FUSVA/9-345
C6JJI7_FUSVA/9-376
C6JJY9_FUSVA/8-374
C6JL58_FUSVA/8-341
C6JMC7_FUSVA/6-372
C6JMF9_FUSVA/8-360
C6JML2_FUSVA/9-345
C6JNZ0_FUSVA/9-379
C6JP56_FUSVA/8-360
C6JR33_FUSVA/9-382
C6K3P2_9TRYP/21-357
C6LCQ2_9FIRM/27-392
C6LCY6_9FIRM/9-374
C6LDN8_9FIRM/9-380
C6LEY0_9FIRM/19-377
C6LJH0_9FIRM/9-385
C6LKG2_9FIRM/8-381
C6LM68_9FIRM/9-373
C6LNT7_GIAIB/1-299
C6LNT9_GIAIB/14-383
C6LS44_GIAIB/22-395
C6LVC4_GIAIB/21-397
C6M3V1_NEISI/95-486
C6N5J4_9GAMM/13-376
C6NV81_9GAMM/9-373
C6PNM5_9CLOT/8-377
C6PNN8_9CLOT/7-371
C6PQJ1_9CLOT/8-370
C6PQL8_9CLOT/7-373
C6PS42_9CLOT/1-69
C6PS43_9CLOT/2-227
C6PUA5_9CLOT/8-369
C6PUD8_9CLOT/7-376
C6PVV0_9CLOT/7-373
C6PY16_9CLOT/7-373
C6PZV4_9CLOT/443-838
C6PZV5_9CLOT/456-851
C6Q122_9CLOT/8-374
C6Q1R6_9CLOT/9-379
C6RJ10_9PROT/9-373
C6RKN8_ACIRA/9-373
C6RLK1_ACIRA/11-386
C6RMV5_ACIRA/16-382
C6RMX9_ACIRA/10-377
C6RUE6_VIBCH/14-366
C6RXP8_VIBCH/458-853
C6RYN7_VIBCH/1-343
C6S219_VIBCH/8-369
C6SPY4_STRMN/2-345
C6SS11_STRMN/7-348
C6STK5_STRMN/468-881
C6TQP2_BURPS/41-407
C6U070_BURPS/8-374
C6U451_BURPS/28-394
C6UB60_ECOBR/27-387
C6UCK2_ECOBR/12-350
C6UCS3_ECOBR/9-375
C6UE65_ECOBR/9-377
C6UGA4_ECOBR/457-854
C6UHA4_ECOBR/9-375
C6UJI4_ECOBR/8-348
C6UQ33_ECO5T/27-387
C6USB5_ECO5T/9-375
C6USI3_ECO5T/457-854
C6UTQ4_ECO5T/9-377
C6UXL4_ECO5T/9-375
C6V0B5_ECO5T/12-350
C6V109_ECO5T/8-348
C6V843_ECOBD/9-375
C6VKL9_LACPJ/11-379
C6VNI6_LACPJ/463-852
C6X9H6_METSD/12-388
C6XJ80_HIRBI/8-367
C6Y0I4_PEDHD/12-375
C6YE80_VIBCH/14-380
C6YEK0_VIBCH/458-853
C6YI53_VIBCH/8-369
C6YXH0_9PSED/1-292
C6YZI8_9BACE/9-376
C6Z3F0_9BACE/9-368
C6Z8H3_9BACE/9-381
C7BII4_PHOAA/457-854
C7BLX0_PHOAA/8-350
C7BR14_PHOAA/27-393
C7BR39_PHOAA/9-375
C7CN20_METED/9-377
C7CNY2_ENTFA/11-353
C7CQP5_ENTFA/17-354
C7CQP9_ENTFA/448-838
C7CRP7_ENTFA/9-381
C7CSN3_ENTFA/7-368
C7CT87_ENTFA/4-354
C7CY64_ENTFA/17-354
C7CY68_ENTFA/448-838
C7CYZ7_ENTFA/11-353
C7CZY0_ENTFA/9-381
C7D3C6_ENTFA/7-368
C7D3Y2_ENTFA/4-354
C7D6M0_9RHOB/10-373
C7DRI8_PSEFL/11-377
C7DUX5_KLEPN/1-234
C7GDM5_9FIRM/15-380
C7GES1_9FIRM/13-388
C7GES6_9FIRM/7-390
C7GP02_YEAS2/10-372
C7GYK4_9FIRM/9-364
C7H061_9FIRM/9-387
C7H6C0_9FIRM/15-381
C7H880_9FIRM/7-390
C7HBS9_CLOTM/8-357
C7HFU0_CLOTM/9-381
C7HHS2_CLOTM/9-377
C7HIK7_CLOTM/463-859
C7HVI3_9FIRM/9-381
C7HVR4_9FIRM/9-377
C7HVV9_9FIRM/7-353
C7HW09_9FIRM/9-369
C7IQF0_THEET/9-381
C7ITI3_THEET/18-391
C7ITL3_THEET/18-391
C7ITV2_THEET/13-373
C7IV28_THEET/473-862
C7JHT2_ACEP3/7-376
C7JIA3_ACEP3/9-373
C7JNB2_ACEPA/7-376
C7JSD5_ACEPA/9-373
C7JXH8_ACEPA/7-376
C7K0P8_ACEPA/9-373
C7K7S2_ACEPA/7-376
C7K9E6_ACEPA/9-373
C7KGZ1_ACEPA/7-376
C7KI44_ACEPA/9-373
C7KRA5_ACEPA/7-376
C7KRU0_ACEPA/9-373
C7L0C4_ACEPA/9-373
C7L2W9_ACEPA/7-376
C7L920_ACEPA/9-373
C7LIK7_BRUMC/11-378
C7LP81_DESBD/9-372
C7LP88_DESBD/13-385
C7LTN6_DESBD/11-377
C7LUE2_DESBD/9-375
C7LVH2_DESBD/7-375
C7MLL2_CRYCD/9-382
C7MXA9_SACVD/14-414
C7N2Q4_SLAHD/7-389
C7N3J6_SLAHD/3-336
C7N4G3_SLAHD/9-394
C7N8Z9_LEPBD/8-349
C7NBX5_LEPBD/9-374
C7NCT2_LEPBD/8-364
C7ND57_LEPBD/455-849
C7PJW1_CHIPD/10-327
C7PMT0_CHIPD/9-378
C7QQ05_CYAP0/23-364
C7QZE3_JONDD/469-868
C7RHX6_ANAPD/9-369
C7RR36_ACCPU/14-386
C7T8D6_LACRG/11-345
C7TAK9_LACRG/464-853
C7TEH6_LACRG/9-384
C7TF38_LACRL/11-345
C7THA6_LACRL/464-853
C7TL75_LACRL/9-384
C7U3P0_ENTFA/11-353
C7U586_ENTFA/17-354
C7U590_ENTFA/448-838
C7U667_ENTFA/9-381
C7U758_ENTFA/4-354
C7U8W9_ENTFA/7-368
C7UCJ2_ENTFA/17-354
C7UCJ6_ENTFA/448-838
C7UEQ2_ENTFA/11-353
C7UFI9_ENTFA/9-381
C7UGC3_ENTFA/8-358
C7UH65_ENTFA/7-368
C7UJB1_ENTFA/11-353
C7ULD7_ENTFA/11-348
C7ULE1_ENTFA/448-838
C7UMD6_ENTFA/9-381
C7UQ41_ENTFA/7-368
C7UQB8_ENTFA/8-358
C7USA0_ENTFA/17-354
C7USA4_ENTFA/448-838
C7UUT2_ENTFA/7-368
C7UVD4_ENTFA/8-358
C7UYG8_ENTFA/9-381
C7UZQ8_ENTFA/11-353
C7V0F2_ENTFA/11-353
C7V1V8_ENTFA/17-354
C7V1W3_ENTFA/448-838
C7V2H9_ENTFA/9-381
C7V5A9_ENTFA/8-358
C7V5V3_ENTFA/7-368
C7V7K6_ENTFA/9-381
C7V9H4_ENTFA/17-354
C7V9H8_ENTFA/448-838
C7VCA7_ENTFA/8-358
C7VCV9_ENTFA/7-368
C7VFE9_ENTFA/11-353
C7VH89_ENTFA/11-353
C7VKI2_ENTFA/9-381
C7VLB1_ENTFA/448-838
C7VLB5_ENTFA/17-354
C7VN68_ENTFA/7-368
C7VNR7_ENTFA/8-358
C7VQ26_ENTFA/11-352
C7VRU7_ENTFA/17-354
C7VRV1_ENTFA/448-838
C7VSL9_ENTFA/9-381
C7VVK3_ENTFA/7-368
C7VWC1_ENTFA/8-358
C7VXN0_ENTFA/11-353
C7VZK7_ENTFA/17-354
C7VZL1_ENTFA/448-838
C7W0K4_ENTFA/9-381
C7W2E6_ENTFA/7-368
C7W2Y8_ENTFA/8-358
C7W5Q3_ENTFA/17-354
C7W5Q7_ENTFA/448-838
C7W7L6_ENTFA/11-353
C7W8D8_ENTFA/9-381
C7W9X3_ENTFA/8-358
C7WAH1_ENTFA/7-368
C7WEP3_ENTFA/9-381
C7WFR3_ENTFA/448-838
C7WFR7_ENTFA/17-354
C7WIV5_ENTFA/11-353
C7WKB8_ENTFA/8-358
C7WKW8_ENTFA/7-368
C7WNS8_ENTFA/8-358
C7WPC2_ENTFA/7-368
C7WSW6_ENTFA/11-353
C7WU54_ENTFA/17-354
C7WU58_ENTFA/448-838
C7WUH9_ENTFA/9-381
C7WWG7_ENTFA/17-354
C7WWH1_ENTFA/448-838
C7WXL4_ENTFA/11-353
C7WYC7_ENTFA/9-381
C7X1Q6_ENTFA/7-368
C7X2A5_ENTFA/8-358
C7X6S7_9PORP/9-369
C7X734_9PORP/9-368
C7XLY1_9LACO/469-690
C7XRA3_9FUSO/9-377
C7XSC4_9FUSO/8-360
C7XWB8_9LACO/471-860
C7XXI0_9LACO/10-378
C7XY94_9LACO/70-458
C7YA33_ENTFA/8-358
C7YAA7_ENTFA/7-368
C7YEE5_ENTFA/448-838
C7YEE9_ENTFA/17-354
C7YFC2_ENTFA/11-353
C7YG18_ENTFA/9-381
C7YSZ6_NECH7/10-340
C7Z5I5_NECH7/74-481
C7Z6F6_NECH7/22-404
C7Z6X2_NECH7/21-440
C7ZBY3_NECH7/10-341
C7ZDC7_NECH7/66-244
C7ZKK9_NECH7/9-339
C7ZQY8_NECH7/10-322
C7ZTF3_STAAU/467-857
C8A133_STAAU/467-857
C8A7G7_STAAU/467-857
C8AFZ8_STAAU/467-857
C8APB6_STAAU/467-857
C8JVB7_LISMO/13-378
C8JVR6_LISMO/7-364
C8JVS2_LISMO/7-370
C8JXW6_LISMO/11-349
C8JYE9_LISMO/464-855
C8K0G0_LISMO/464-855
C8K2Q1_LISMO/7-370
C8K2Q8_LISMO/2-348
C8K3K5_LISMO/13-379
C8K4T0_LISMO/11-349
C8K7X2_LISMO/13-378
C8K9C0_LISMO/464-855
C8KB44_LISMO/7-364
C8KB49_LISMO/7-370
C8KFG1_LISMO/11-349
C8KIS8_STAAU/467-857
C8KQB1_STAAU/467-857
C8KYY5_9PAST/471-860
C8L720_STAAU/467-857
C8LAW5_STAAU/467-857
C8LHS0_STAAU/467-857
C8LU78_STAAU/467-857
C8M1E6_STAAU/467-857
C8M932_STAAU/467-857
C8MFV6_STAAU/467-857
C8MMD7_STAAU/467-857
C8MTH0_STAAU/467-857
C8N158_STAAU/467-857
C8N7U9_9GAMM/469-860
C8NDQ0_9LACT/10-351
C8NEG4_9LACT/13-382
C8NEY0_9LACT/466-857
C8NG50_9LACT/7-375
C8NS13_COREF/12-350
C8P4Z2_9LACO/10-378
C8P6N8_9LACO/473-862
C8PCZ2_9LACO/466-854
C8PI25_9PROT/9-339
C8PLZ9_9SPIO/9-369
C8PPM4_9SPIO/9-374
C8PSL1_9SPIO/2-69
C8PSU0_9SPIO/9-383
C8PWR5_9GAMM/9-384
C8PYV3_9GAMM/16-382
C8RXD9_9RHOB/10-374
C8S000_9RHOB/13-378
C8SHG9_9RHIZ/11-378
C8SXL8_KLEPR/7-362
C8SZN7_KLEPR/25-269
C8T2C7_KLEPR/8-374
C8T2P6_KLEPR/8-374
C8T2T5_KLEPR/8-348
C8T307_KLEPR/457-854
C8T3S1_KLEPR/1-105
C8T3S2_KLEPR/27-272
C8T4F4_KLEPR/9-376
C8T5C4_KLEPR/7-375
C8T5C8_KLEPR/17-357
C8T9Y6_KLEPR/6-370
C8TBZ3_KLEPR/8-368
C8TEQ7_PLARU/9-370
C8TG46_ECO26/9-375
C8TH37_ECO26/9-377
C8TK29_ECO26/8-374
C8TKC3_ECO26/12-350
C8TME5_ECO26/9-375
C8TMJ5_ECO26/8-348
C8TQQ0_ECO26/457-854
C8TVE6_ECO26/27-387
C8TWV1_ECO10/9-377
C8TZH8_ECO10/9-375
C8TZN5_ECO10/8-348
C8U2W4_ECO10/12-350
C8U701_ECO10/457-854
C8U7X3_ECO10/27-387
C8UAD1_ECO10/9-375
C8UE19_ECO1A/27-387
C8UF06_ECO1A/9-375
C8UFU8_ECO1A/9-377
C8UIX7_ECO1A/9-375
C8UJR9_ECO1A/12-350
C8UKG2_ECO1A/8-374
C8UKK7_ECO1A/8-348
C8UNZ4_ECO1A/457-854
C8VF51_EMENI/10-340
C8VFB2_EMENI/23-405
C8VKG7_EMENI/73-481
C8VW60_DESAS/13-160
C8VWZ0_DESAS/462-854
C8VZJ2_DESAS/18-385
C8W2N2_DESAS/14-380
C8W2N3_DESAS/13-379
C8W7N9_ATOPD/15-364
C8W7V7_ATOPD/9-388
C8W8Q9_ATOPD/10-348
C8W8Y1_ATOPD/7-389
C8WAC1_ATOPD/459-854
C8WE57_ZYMMN/9-376
C8WEL7_ZYMMN/9-375
C8WL55_EGGLE/9-387
C8WNR1_EGGLE/9-382
C8WQN9_ALIAD/14-385
C8WS66_ALIAD/8-377
C8WTH4_ALIAD/7-373
C8WUW1_ALIAD/9-380
C8WZM6_DESRD/13-385
C8WZM9_DESRD/9-372
C8X1X7_DESRD/8-373
C8X566_DESRD/11-361
C8X742_NAKMY/11-376
C8X7U6_NAKMY/9-337
C8X9B3_NAKMY/32-398
C8X9C3_NAKMY/19-413
C8XCT9_NAKMY/482-878
C8Z802_YEAS8/10-372
C8ZVX4_ENTGA/8-348
C8ZX54_ENTGA/11-353
C9A1G5_ENTGA/448-838
C9A1V5_ENTGA/9-381
C9A2D0_ENTGA/9-385
C9A2S2_ENTGA/19-347
C9A3P8_ENTGA/8-343
C9A631_ENTCA/8-375
C9A7S8_ENTCA/8-349
C9A822_ENTCA/9-374
C9A9E5_ENTCA/9-381
C9AA21_ENTCA/448-838
C9AB24_ENTCA/11-344
C9AD72_ENTCA/8-343
C9AHK9_ENTFC/448-838
C9AHM1_ENTFC/8-375
C9AR39_ENTFC/448-838
C9AR52_ENTFC/8-375
C9ARZ1_ENTFC/8-343
C9AUA6_ENTCA/8-375
C9AVW9_ENTCA/8-349
C9AXK8_ENTCA/9-381
C9AXW2_ENTCA/245-635
C9AZ12_ENTCA/11-344
C9AZQ4_ENTCA/11-353
C9B2I6_ENTCA/8-343
C9B864_ENTFC/1-287
C9B8Y1_ENTFC/448-838
C9B8Z3_ENTFC/8-375
C9BEW6_ENTFC/8-375
C9BEX8_ENTFC/448-838
C9BKM4_ENTFC/448-838
C9BKN6_ENTFC/8-375
C9BMY4_ENTFC/8-343
C9BNA0_ENTFC/2-371
C9BT86_ENTFC/6-255
C9BV89_ENTFC/448-838
C9BVA2_ENTFC/8-375
C9BX37_ENTFC/8-343
C9C0Q0_ENTFC/6-255
C9C4E4_ENTFC/448-838
C9C4F6_ENTFC/8-375
C9C5N8_ENTFC/8-343
C9C9U3_ENTFC/6-255
C9CB05_ENTFC/448-838
C9CB17_ENTFC/8-375
C9CEP6_ENTFC/8-343
C9CH15_ENTCA/8-349
C9CHK7_ENTCA/8-375
C9CKL1_ENTCA/448-838
C9CLA2_ENTCA/9-381
C9CMD7_ENTCA/11-344
C9CN27_ENTCA/11-353
C9CQH8_ENTCA/8-343
C9D0Z7_9RHOB/10-373
C9KMK5_9FIRM/8-381
C9KMN3_9FIRM/9-373
C9KMN4_9FIRM/9-375
C9KP59_9FIRM/10-381
C9KP76_9FIRM/14-383
C9KP79_9FIRM/9-377
C9KQT3_9FIRM/24-360
C9KQV7_9FIRM/9-387
C9KW34_9BACE/9-368
C9KYT1_9BACE/7-376
C9L6M8_RUMHA/7-373
C9LIC6_9BACT/11-383
C9LKM0_9BACT/10-379
C9LUZ0_9FIRM/9-382
C9M3H4_LACHE/469-858
C9M943_9BACT/18-393
C9MA19_9BACT/10-379
C9MUJ0_9FUSO/11-352
C9MY94_9FUSO/9-374
C9MZN3_9FUSO/8-364
C9N1B7_9FUSO/455-849
C9NRF0_9VIBR/7-373
C9NUA5_9VIBR/8-374
C9NUN2_9VIBR/8-372
C9NYX5_9VIBR/458-853
C9P3R8_VIBME/458-853
C9P434_VIBME/7-373
C9P6R8_VIBME/8-377
C9P784_VIBME/8-372
C9P7H3_VIBME/8-348
C9PA34_VIBFU/458-853
C9PEJ3_VIBFU/7-373
C9PFT7_VIBFU/8-372
C9PFZ6_VIBFU/8-374
C9PG31_VIBFU/9-372
C9PJ16_VIBFU/8-348
C9PNR5_9PAST/8-375
C9PPG6_9PAST/469-858
C9PS26_9PAST/9-376
C9Q276_9VIBR/458-853
C9Q495_9VIBR/7-373
C9Q7I3_9VIBR/10-381
C9Q9A6_9VIBR/8-371
C9QDV1_VIBOR/8-372
C9QGS5_VIBOR/8-374
C9QH38_VIBOR/9-376
C9QHJ0_VIBOR/29-393
C9QIE2_VIBOR/1-320
C9QLU1_VIBOR/458-853
C9QPX2_ECOD1/27-387
C9QVC2_ECOD1/8-348
C9QVF4_ECOD1/9-375
C9QXW1_ECOD1/457-854
C9QYZ8_ECOD1/9-377
C9R082_ECOD1/8-374
C9R1C0_ECOD1/12-350
C9R5T6_AGGAD/468-857
C9RD52_AMMDK/8-374
C9RKC7_FIBSS/9-379
C9RQD4_FIBSS/29-394
C9RR69_FIBSS/6-380
C9RT23_GEOSY/19-387
C9RTD6_GEOSY/7-376
C9RUE9_GEOSY/9-379
C9RVE9_GEOSY/11-389
C9SSQ1_VERA1/161-431
C9SSQ1_VERA1/76-162
C9SU61_VERA1/28-397
C9T1K2_9RHIZ/11-378
C9TAU3_9RHIZ/11-378
C9TJL7_9RHIZ/11-335
C9TZ38_9RHIZ/11-378
C9U9F4_BRUAB/11-378
C9UJ17_BRUAB/11-378
C9UU91_BRUAB/11-378
C9V207_BRUAB/11-378
C9V5B8_BRUNE/11-378
C9VFP4_9RHIZ/11-378
C9VPP2_BRUAB/11-378
C9X5T0_SALTD/457-854
C9X6V2_SALTD/8-348
C9X8I5_SALTD/7-362
C9XAS9_SALTD/12-350
C9XB99_SALTD/8-374
C9XBG3_SALTD/8-348
C9XBY4_SALTD/27-387
C9XFM4_SALTD/8-374
C9XGU8_SALTD/9-377
C9XJ50_CLODC/8-368
C9XJD6_CLODC/7-368
C9XK55_CLODC/483-879
C9XLC0_CLODC/9-364
C9XPW6_CLODC/477-873
C9XQ26_CLODC/7-373
C9XQH8_CLODC/7-362
C9XTR9_CROTZ/457-854
C9XUT5_CROTZ/8-348
C9XXH5_CROTZ/12-349
C9Y0K8_CROTZ/9-375
C9Y4J9_CROTZ/9-375
C9Y4L8_CROTZ/17-383
C9Y639_9BURK/1-137
C9YI85_CLODR/8-368
C9YIE5_CLODR/483-879
C9YML9_CLODR/7-368
C9YNR6_CLODR/9-364
C9YQD5_CLODR/477-873
C9YQH6_CLODR/7-373
C9YQS6_CLODR/7-362
C9YZ23_STRSW/14-343
C9Z6K6_STRSW/10-339
C9Z9X0_STRSW/11-339
C9ZDN7_STRSW/8-390
CLCE_PSEAE/9-337
CLCE_PSESB/9-337
D0ADC2_ENTFC/448-838
D0ADD4_ENTFC/7-276
D0AGG0_ENTFC/8-343
D0AKE0_ENTFC/448-838
D0AKE5_ENTFC/8-375
D0APQ0_ENTFC/6-278
D0AQQ3_ENTFC/8-343
D0ATI8_BRUAB/11-378
D0B7E8_BRUME/11-378
D0BGH5_BRUSU/11-378
D0BJV2_9LACT/467-858
D0BK19_9LACT/13-383
D0BM87_9LACT/7-375
D0BMS5_9LACT/8-349
D0BRY7_9FUSO/7-360
D0BSY5_9FUSO/8-361
D0BVR5_9GAMM/11-386
D0C219_9GAMM/16-382
D0C277_9GAMM/10-377
D0C4H9_9GAMM/9-374
D0C662_ACIBA/16-382
D0C6B6_ACIBA/10-377
D0CDR6_ACIBA/11-386
D0CK16_9SYNE/12-351
D0CNW0_9RHOB/10-373
D0D4U5_9RHOB/10-373
D0DBN6_9RHOB/8-369
D0DC99_9RHOB/15-378
D0DCD2_9RHOB/9-378
D0DI37_9LACO/469-652
D0DQK9_9LACO/404-792
D0DQU0_LACFE/10-378
D0DU88_LACFE/463-851
D0DVH5_LACFE/8-348
D0DXN8_9LACO/70-458
D0EZ66_BACAM/1-106
D0EZA5_BACAM/1-105
D0FZR0_9NOCA/13-341
D0GAK3_BRUME/11-378
D0GJ40_9FUSO/9-381
D0GK79_9FUSO/453-847
D0GN68_9FUSO/8-349
D0GSL2_VIBMI/458-853
D0GX95_VIBMI/3-369
D0GZP2_VIBMI/8-374
D0H004_VIBMI/8-371
D0H0B1_VIBMI/8-374
D0H323_VIBCH/458-853
D0H450_VIBCH/14-366
D0H5K6_VIBCH/8-369
D0HA81_VIBCH/1-343
D0HEB1_VIBMI/8-371
D0HEP9_VIBMI/1-284
D0HFW4_VIBMI/3-369
D0HJ55_VIBMI/458-853
D0HN62_VIBCH/458-853
D0HP97_VIBCH/1-343
D0HQQ4_VIBCH/8-369
D0HTI3_VIBCH/14-366
D0HWB9_VIBCH/458-853
D0HXI8_VIBCH/8-369
D0HXQ4_VIBCH/1-343
D0I5B4_VIBHO/8-374
D0I638_VIBHO/8-377
D0I650_VIBHO/8-348
D0IBK2_VIBHO/458-853
D0IFQ6_9VIBR/7-373
D0IJA8_9VIBR/8-369
D0IL42_9VIBR/458-853
D0J1F2_COMT2/8-370
D0J1F8_COMT2/1-351
D0J3G5_COMT2/13-368
D0J4S8_COMT2/8-370
D0JDS6_YERPD/8-374
D0JFE3_YERPD/9-376
D0JJX3_YERPD/33-371
D0JLX9_YERPD/222-619
D0JMW5_YERP1/8-374
D0JPI0_YERP1/9-376
D0JV73_YERP1/33-371
D0JVE4_YERP1/457-854
D0K7D1_STAAD/467-857
D0KAB5_PECWW/7-347
D0KB28_PECWW/12-350
D0KBG0_PECWW/9-362
D0KC26_PECWW/7-336
D0KDQ8_PECWW/457-854
D0KFC2_PECWW/9-378
D0KHQ4_PECWW/8-375
D0KLW4_PECWW/4-370
D0L9J7_GORB4/19-413
D0L9K0_GORB4/13-378
D0LIE5_HALO1/11-358
D0LJ35_HALO1/21-424
D0LKF8_HALO1/9-383
D0M0Q7_VIBSE/458-853
D0M3V4_VIBSE/7-373
D0NB47_PHYIT/207-405
D0NB47_PHYIT/37-217
D0P755_BRUSU/11-378
D0PG56_BRUSU/11-378
D0R5P0_LACJF/466-854
D0RER1_9RHIZ/11-378
D0RQ71_9RICK/7-366
D0RS52_9STRE/477-868
D0RY14_ACICA/8-349
D0RYY2_ACICA/10-377
D0RZ38_ACICA/16-382
D0S723_ACICA/11-386
D0S8J1_ACIJO/9-374
D0S8L0_ACIJO/8-377
D0SBF6_ACIJO/11-386
D0SE76_ACIJO/16-382
D0SEF3_ACIJO/10-377
D0SIK3_ACIJU/16-382
D0SJ08_ACIJU/10-377
D0SJ65_ACIJU/9-374
D0SLW7_ACIJU/11-386
D0ST50_ACILW/10-377
D0SWZ3_ACILW/11-386
D0SZK0_ACILW/9-374
D0SZV1_ACILW/16-382
D0T2P7_ACIRA/9-373
D0T359_ACIRA/11-386
D0T3I3_ACIRA/16-382
D0T3K4_ACIRA/10-377
D0T9I4_9BACE/9-370
D0T9U2_9BACE/9-369
D0TLR6_9BACE/7-376
D0TNX4_9BACE/9-369
D0TWR7_9BACE/9-382
D0U570_9GAMM/2-87
D0U590_9PSED/8-377
D0V105_9MICC/13-341
D0WFB7_9ACTN/13-383
D0WFN3_9ACTN/43-402
D0WG39_9ACTN/9-400
D0WT10_VIBAL/8-348
D0WWF0_VIBAL/458-853
D0WYA9_VIBAL/8-372
D0X1Q0_VIBAL/8-374
D0X2D6_VIBAL/7-373
D0X329_VIBAL/24-387
D0XCN0_VIBHA/458-853
D0XFT7_VIBHA/23-387
D0XG34_VIBHA/25-388
D0XGB2_VIBHA/7-373
D0XGW7_VIBHA/8-374
D0YQX0_9ACTO/8-375
D0YTT1_9ACTO/2-279
D0YX67_LISDA/7-373
D0YYP2_LISDA/8-374
D0YYU3_LISDA/457-852
D0YZW0_LISDA/9-349
D0Z0X2_LISDA/8-375
D0Z3H7_LISDA/8-372
D0Z4D3_LISDA/9-374
D0Z9Z7_EDWTE/9-376
D0ZAI2_EDWTE/8-374
D0ZDB0_EDWTE/9-375
D0ZE13_EDWTE/8-350
D0ZGC1_EDWTE/9-372
D0ZH73_EDWTE/457-854
D0ZJ17_SALT1/457-854
D0ZJG4_SALT1/8-348
D0ZMF3_SALT1/7-362
D0ZPA1_SALT1/12-350
D0ZPU0_SALT1/43-409
D0ZQ16_SALT1/8-348
D0ZRM0_SALT1/27-387
D0ZVS3_SALT1/8-374
D0ZX69_SALT1/9-377
D1A5G2_THECD/16-417
D1AFN3_SEBTE/8-365
D1AFQ0_SEBTE/8-348
D1AG32_SEBTE/9-378
D1AHY6_SEBTE/10-380
D1AHZ3_SEBTE/453-847
D1AI34_SEBTE/10-380
D1AJ21_SEBTE/9-375
D1ALP4_SEBTE/9-383
D1APN2_SEBTE/8-374
D1ARX9_SEBTE/10-376
D1AUV5_STRM9/454-851
D1AZY6_SULD5/14-375
D1B260_SULD5/9-374
D1B669_THEAS/7-376
D1B766_THEAS/8-376
D1B7I3_THEAS/17-389
D1BCR4_SANKS/467-865
D1BI28_SANKS/14-354
D1BPG1_VEIPT/8-346
D1BPH3_VEIPT/8-382
D1BPL4_VEIPT/9-378
D1BPZ1_VEIPT/8-375
D1BVV1_XYLCX/482-875
D1C2A1_SPHTD/17-420
D1C8G0_SPHTD/11-414
D1CTI3_SINSA/1-186
D1D0X2_9RHIZ/11-378
D1EL22_9RHIZ/11-378
D1EUQ1_BRUME/11-378
D1F3F0_BRUME/11-378
D1FC14_9RHIZ/11-378
D1GLX5_STAA0/467-857
D1J7W3_MYCHP/10-379
D1JPF4_9BACE/9-368
D1JQP4_9BACE/9-376
D1JXD9_9BACE/9-381
D1K233_9BACE/9-368
D1K2J8_9BACE/9-376
D1K430_9BACE/12-381
D1MPV3_BACAN/2-371
D1MYS4_9MICC/13-341
D1N144_9BACT/18-389
D1N6N3_9BACT/473-866
D1N9R0_9BACT/11-381
D1N9T1_9BACT/8-359
D1NKW1_CLOTM/9-381
D1NLQ4_CLOTM/9-377
D1NLU9_CLOTM/463-859
D1NPH9_CLOTM/8-357
D1NS80_9BIFI/8-375
D1NT83_9BIFI/14-352
D1NVE0_9BIFI/480-878
D1NYJ0_9ENTR/457-854
D1NYT6_9ENTR/21-387
D1P2A1_9ENTR/8-368
D1P3G9_9ENTR/21-389
D1PFF1_9BACT/3-364
D1PJT8_9FIRM/7-390
D1PKE4_9FIRM/8-374
D1PPU6_9FIRM/35-388
D1PTF8_9BACT/31-407
D1Q8A7_STAAU/467-857
D1QE86_STAAU/467-857
D1R1F5_STAAU/467-857
D1RQ14_SEROD/9-347
D1RRB2_SEROD/12-350
D1RSA9_SEROD/406-803
D1RV24_SEROD/16-384
D1RV49_SEROD/8-348
D1RWM2_SEROD/9-355
D1TPT9_YERPE/8-374
D1TTA8_YERPE/9-376
D1TYU1_YERPE/457-854
D1U088_YERPE/12-350
D1VU35_9FIRM/9-382
D1WH88_9LACO/70-458
D1WHB9_9LACO/369-757
D1WLR6_STAEP/467-857
D1WPW0_STAEP/9-351
D1Y3P4_9BACT/21-374
D1Y5T8_9BACT/8-348
D1Y6F8_9BACT/9-377
D1Y6Z8_9BACT/17-391
D1YGT3_9LACO/395-783
D1YP98_9FIRM/8-375
D1YPT0_9FIRM/9-378
D1YPX1_9FIRM/8-382
D1YPY3_9FIRM/8-346
D1ZBM1_SORMK/82-493
D2A7K2_SHIF2/9-377
D2A999_SHIF2/12-350
D2AAG7_SHIF2/9-375
D2ADM6_SHIF2/457-854
D2AIN2_SHIF2/9-375
D2BK17_DEHSV/8-371
D2BKJ3_LACLK/11-344
D2BNB0_LACLK/482-895
D2BSA0_DICD5/8-375
D2BSS7_DICD5/9-372
D2BT10_DICD5/8-346
D2BWH2_DICD5/4-370
D2BYL7_DICD5/8-374
D2BYR0_DICD5/7-347
D2C0S7_DICD5/457-854
D2C1Q7_DICD5/12-348
D2C256_DICD5/9-377
D2C580_THENR/7-349
D2C5H9_THENR/9-374
D2C7A0_THENR/9-379
D2C7Z5_THENR/12-384
D2EIP3_PEDAC/10-378
D2EJT6_PEDAC/7-364
D2EMZ7_9STRE/7-375
D2ES44_9STRE/480-871
D2ETA8_9BACE/9-382
D2EYJ2_9BACE/7-376
D2F3G8_STAAU/467-857
D2FHJ2_STAAU/467-857
D2FIJ6_STAAU/467-857
D2FRW1_STAAU/467-857
D2G559_STAAU/467-857
D2G654_STAAU/467-857
D2GIH8_STAAU/467-857
D2GMW4_STAAU/467-857
D2H420_AILME/1-376
D2K2B5_9MYCO/38-404
D2KFK0_9FIRM/470-871
D2KVA3_STREQ/9-369
D2KVK2_STREQ/9-369
D2L144_9DELT/8-347
D2L194_9DELT/14-381
D2L3Z4_9DELT/13-385
D2L5N0_9DELT/18-390
D2L5Z8_9DELT/18-387
D2L850_9DELT/13-385
D2L8B7_9DELT/9-372
D2MNX6_9FIRM/465-858
D2MP36_9FIRM/9-379
D2MP74_9FIRM/8-372
D2N3K2_STAA5/467-857
D2NCJ0_ECOS5/9-375
D2NEA0_ECOS5/12-350
D2NEI9_ECOS5/8-348
D2NF48_ECOS5/5-370
D2NHY7_ECOS5/457-854
D2NL21_ECOS5/27-387
D2NLV6_ECOS5/9-375
D2NMK6_ECOS5/9-377
D2NY50_LISM1/13-378
D2P175_LISM1/7-364
D2P180_LISM1/7-370
D2P2R5_LISM1/464-855
D2P370_LISM1/27-365
D2P411_LISM2/7-364
D2P416_LISM2/7-370
D2P5K1_LISM2/464-855
D2P606_LISM2/27-365
D2PA05_LISM2/13-378
D2PFB3_SULID/8-319
D2Q7D7_BIFDB/13-371
D2Q8G7_BIFDB/476-874
D2Q8S3_BIFDB/8-375
D2Q978_BIFDB/1-312
D2Q983_BIFDB/15-349
D2QA70_BIFDB/519-875
D2QJA5_SPILD/15-337
D2R658_PIRSD/8-375
D2R7L9_PIRSD/10-393
D2R9M6_GARV4/477-875
D2RAG3_GARV4/15-369
D2RGM1_ARCPA/11-361
D2RIM2_ACIFV/10-381
D2RJK1_ACIFV/10-347
D2RN36_ACIFV/9-381
D2RQ24_HALTV/18-396
D2S2A9_HALTV/11-391
D2S6Y2_GEOOG/37-402
D2SE57_GEOOG/18-418
D2SNG2_STRFR/3-374
D2TE90_9THEO/18-391
D2TE92_9THEO/23-407
D2TE93_9THEO/473-862
D2TIF3_CITRI/6-365
D2TJS7_CITRI/9-375
D2TL76_CITRI/457-854
D2TPS0_CITRI/7-362
D2TQB3_CITRI/457-854
D2TQX9_CITRI/9-377
D2TT88_CITRI/27-387
D2TTK3_CITRI/8-348
D2TU88_CITRI/8-374
D2TZC0_9ENTR/457-854
D2U0G3_9ENTR/9-370
D2UIS8_STAAU/467-857
D2UW42_STAAU/467-857
D2V4E7_NAEGR/74-442
D2XDF0_9PSED/10-340
D2Y9H3_VIBMI/8-371
D2Y9S6_VIBMI/8-374
D2YDQ4_VIBMI/458-853
D2YG68_VIBMI/16-382
D2YH01_VIBMI/1-133
D2YH02_VIBMI/34-266
D2YKL6_VIBMI/8-374
D2YMC2_VIBMI/8-371
D2YNE9_VIBMI/458-853
D2YPS9_VIBMI/16-382
D2YSK7_VIBMI/29-395
D2Z4C0_9BACT/13-375
D2Z5N9_9BACT/9-380
D2Z5W4_9BACT/8-377
D2Z7N9_9BACT/8-379
D2Z7U7_9BACT/17-390
D2Z8I1_9BACT/8-347
D2Z8U2_9BACT/471-864
D2ZD97_9ENTR/457-854
D2ZGK4_9ENTR/28-366
D2ZKE1_9ENTR/9-372
D2ZLZ8_9ENTR/8-374
D2ZZU6_NEIMU/469-860
D3A1S3_NEISU/182-573
D3A8U7_9CLOT/17-356
D3A910_9CLOT/9-387
D3AC93_9CLOT/3-361
D3ACA9_9CLOT/13-372
D3AGL5_9CLOT/7-341
D3AI98_9CLOT/10-377
D3AJB1_9CLOT/7-381
D3AK00_9CLOT/9-374
D3AL24_9CLOT/8-374
D3API2_9CLOT/437-832
D3BN16_POLPA/134-581
D3CRD5_9ACTO/5-358
D3DE59_9ACTO/8-350
D3DG23_HYDTT/9-376
D3E6I0_GEOS4/466-858
D3EED0_GEOS4/13-381
D3ELP4_GEOS4/9-379
D3ENS6_UCYNA/16-360
D3ERX6_STAA4/467-857
D3F0I7_CONWI/13-411
D3F3C8_CONWI/14-219
D3F3C8_CONWI/232-377
D3F7T3_CONWI/14-377
D3F9T4_CONWI/12-383
D3FQA2_BACPE/25-390
D3FWN4_BACPE/8-374
D3FYV0_BACPE/9-379
D3G1S3_BACPE/13-378
D3G2A8_ZYMMO/7-350
D3GS03_ECO44/8-348
D3GSP7_ECO44/9-375
D3GVR8_ECO44/9-377
D3GX65_ECO44/12-350
D3H1M6_ECO44/9-375
D3H2M1_ECO44/457-854
D3H2U4_ECO44/27-387
D3H6M4_STRM6/473-864
D3HGF2_STRG3/9-376
D3HGW3_STRG3/472-885
D3HRE1_LEGLN/13-376
D3HVE7_9BACT/9-383
D3KMI8_LISMO/464-855
D3KMV1_LISMO/7-370
D3KMV7_LISMO/7-364
D3KN03_LISMO/11-349
D3KPI2_LISMO/13-379
D3L0T9_9BACT/19-390
D3L1A8_9BACT/33-397
D3L338_9BACT/4-373
D3L3N2_9BACT/8-348
D3L6E5_9BACT/3-212
D3L6J6_9BACT/8-138
D3LA67_OENOE/477-890
D3LAF5_OENOE/11-379
D3LDP6_ENTFC/465-855
D3LDQ8_ENTFC/7-276
D3LFL7_ENTFC/8-343
D3LTL9_9FIRM/11-339
D3LUM8_9FIRM/28-362
D3LVQ5_9FIRM/11-362
D3LW07_9FIRM/10-382
D3LW84_9FIRM/7-366
D3MQH7_9FIRM/469-866
D3MS17_9FIRM/18-389
D3MTK4_9FIRM/8-349
D3MTN9_9FIRM/9-380
D3NRW2_AZOS1/30-433
D3P104_AZOS1/459-852
D3P194_AZOS1/12-339
D3P2I1_AZOS1/15-370
D3PCB8_DEFDS/11-377
D3PDD7_DEFDS/9-352
D3PXW4_STANL/6-376
D3QLP3_ECOCB/12-350
D3QM31_ECOCB/36-396
D3QQD2_ECOCB/9-375
D3QR10_ECOCB/457-854
D3QRV9_ECOCB/9-377
D3QV14_ECOCB/9-375
D3QYF0_ECOCB/8-348
D3QZQ2_CLOB3/7-367
D3R105_CLOB3/471-864
D3R3S5_BIFAB/505-903
D3R4D5_BIFAB/67-402
D3R8F5_KLEVT/12-350
D3R8P7_KLEVT/7-346
D3RAC5_KLEVT/457-854
D3RD30_KLEVT/10-373
D3RDT0_KLEVT/8-368
D3RFW6_KLEVT/6-370
D3RGF4_KLEVT/8-348
D3RGL2_KLEVT/9-376
D3RHE4_KLEVT/8-348
D3RI96_KLEVT/8-374
D3RIJ3_KLEVT/7-362
D3RIP3_KLEVT/8-374
D3RKV9_KLEVT/27-387
D3RYS5_FERPA/8-354
D3SKY2_DEHSG/8-370
D3SPE7_THEAH/8-375
D3SXF7_NATMM/40-420
D3SYL3_NATMM/13-402
D3T196_NATMM/18-358
D3T5L7_THEIA/18-391
D3T5P2_THEIA/473-862
D3T6H8_THEIA/9-381
D3T7R1_THEIA/7-340
D3UM62_LISSS/7-364
D3UM68_LISSS/7-370
D3UNM3_LISSS/464-855
D3UP26_LISSS/12-350
D3USE5_LISSS/13-378
D3UZA6_XENBS/8-350
D3UZN7_XENBS/9-375
D3V1L2_XENBS/457-854
D3VBD1_XENNA/9-375
D3VH95_XENNA/457-778
D3VJG6_XENNA/8-350
D4AHW4_9SPHN/1-148
D4AUH3_ARTBC/79-486
D4AYX3_ARTBC/10-340
D4B635_ARTBC/43-208
D4B6X6_9ENTR/27-387
D4B8I4_9ENTR/7-362
D4B8T2_9ENTR/457-854
D4B9N9_9ENTR/5-274
D4B9P0_9ENTR/10-128
D4BCM5_9ENTR/12-350
D4BED7_9ENTR/8-374
D4BEK6_9ENTR/8-348
D4BGK4_9ENTR/8-348
D4BGW6_9ENTR/8-374
D4BIL0_9ENTR/9-375
D4BJI9_9ENTR/11-351
D4BJJ3_9ENTR/7-375
D4BJS4_9ENTR/61-429
D4BQQ3_BIFBR/474-872
D4BR15_BIFBR/17-384
D4BTH9_PRORE/457-854
D4BTT7_PRORE/9-372
D4BXW4_PRORE/8-368
D4BYG7_PRORE/4-371
D4C6J8_9CLOT/9-381
D4CAU5_9CLOT/9-373
D4CCB7_9CLOT/9-379
D4CDK0_9CLOT/42-412
D4CDN1_9CLOT/10-379
D4CJG6_9FIRM/32-415
D4CVQ9_9FUSO/7-374
D4D1K1_TRIVH/79-486
D4D542_TRIVH/10-340
D4DD74_TRIVH/38-215
D4DXL1_SEROD/9-361
D4E0T8_SEROD/9-376
D4E5R7_SEROD/457-854
D4ECF5_AGGAC/453-842
D4EKM8_ENTFA/8-358
D4ELE2_ENTFA/14-386
D4ENA6_ENTFA/467-857
D4ENB0_ENTFA/17-354
D4EPA5_ENTFA/11-353
D4EQL0_ENTFA/7-368
D4ETE2_ENTFA/7-368
D4ETU7_ENTFA/8-358
D4EVT0_ENTFA/17-354
D4EVT4_ENTFA/467-857
D4EYD9_ENTFA/14-383
D4EZG8_ENTFA/11-353
D4F0B2_EDWTA/25-392
D4F0H0_EDWTA/4-370
D4F2J6_EDWTA/9-375
D4F2R1_EDWTA/9-351
D4F417_EDWTA/9-365
D4F4L0_EDWTA/457-854
D4FD99_9LACO/469-858
D4FLF2_STAEP/9-351
D4FNF8_STAEP/481-871
D4FQG1_STROR/477-868
D4G0I9_BACNA/20-388
D4G0M8_BACNA/9-382
D4G0M9_BACNA/9-379
D4GEP3_PANAM/5-370
D4GG05_PANAM/456-853
D4GGT3_PANAM/15-355
D4GL23_PANAM/66-406
D4GM06_PANAM/11-370
D4H138_DENA2/9-357
D4H846_DENA2/9-377
D4HSI7_LEPIN/11-343
D4HT48_LEPIN/12-328
D4I3G9_ERWAC/276-673
D4IE83_ERWAE/457-854
D4IQ85_9BACT/9-368
D4J1H6_BUTFI/1-274
D4J287_BUTFI/3-275
D4J4P9_9FIRM/10-377
D4JA22_9FIRM/460-831
D4JCF1_9FIRM/1-321
D4JD24_9FIRM/30-390
D4JE61_9FIRM/9-231
D4JI10_9FIRM/9-377
D4JJL4_9FIRM/8-375
D4JJY7_9FIRM/8-373
D4JN44_9FIRM/9-386
D4JP54_9FIRM/7-390
D4JSL7_9FIRM/8-376
D4JV84_9FIRM/10-350
D4JW91_9FIRM/6-389
D4JWE6_9FIRM/474-870
D4K2T8_9FIRM/10-386
D4K386_9FIRM/8-374
D4K5J3_9FIRM/9-378
D4K9P1_9FIRM/7-390
D4KAX1_9FIRM/10-380
D4KCY5_9FIRM/8-374
D4KES7_9FIRM/8-375
D4KFA1_9FIRM/8-358
D4KHH9_9FIRM/7-379
D4KHT3_9FIRM/8-339
D4KHW0_9FIRM/9-87
D4KIK1_9FIRM/7-114
D4KIK2_9FIRM/3-157
D4KJX1_9FIRM/8-373
D4KQ40_9FIRM/9-384
D4KQ43_9FIRM/7-390
D4KT43_9FIRM/10-380
D4KVU9_9FIRM/9-384
D4KVV3_9FIRM/7-390
D4L0P4_9FIRM/8-373
D4L5A2_9FIRM/461-857
D4L6G6_9FIRM/10-355
D4L725_9FIRM/7-388
D4L9N7_9FIRM/8-375
D4L9R6_9FIRM/459-855
D4LCE2_9FIRM/2-339
D4LDN7_9FIRM/10-381
D4LEB2_9FIRM/7-390
D4LIF5_9FIRM/8-181
D4LIF6_9FIRM/1-89
D4LJR7_9FIRM/7-373
D4LKN5_9FIRM/462-857
D4LNP7_9FIRM/1-293
D4LPF8_9FIRM/9-386
D4LPK7_9FIRM/8-375
D4LQ96_9FIRM/463-858
D4LQY4_9FIRM/16-169
D4LR19_9FIRM/7-373
D4LRH5_9FIRM/8-375
D4LUM2_9FIRM/8-373
D4LWD6_9FIRM/9-386
D4LZK5_9FIRM/8-348
D4M1H9_9FIRM/9-384
D4M2A6_9FIRM/14-357
D4M2N8_9FIRM/8-373
D4M2Y4_9FIRM/7-373
D4M342_9FIRM/472-868
D4M469_9FIRM/9-386
D4M627_9FIRM/7-378
D4M6G1_9FIRM/9-388
D4M807_9BACT/10-376
D4M9H4_9BACT/8-348
D4M9L9_9BACT/7-373
D4MBH9_9ENTE/7-368
D4ME01_9ENTE/465-855
D4MFI8_9ENTE/11-353
D4MGI3_9ENTE/9-381
D4MHW2_9FIRM/10-350
D4MJ25_9FIRM/474-870
D4MJ76_9FIRM/6-389
D4MMP0_9FIRM/8-376
D4MSX5_9FIRM/10-379
D4MUK1_9FIRM/9-385
D4MVB5_9FIRM/6-344
D4MWU4_9FIRM/44-413
D4MY73_9FIRM/8-374
D4MZ57_9FIRM/9-376
D4MZG5_9FIRM/8-346
D4MZX6_9FIRM/9-385
D4N081_9FIRM/514-874
D4N124_9FIRM/8-375
D4PIV0_LISMO/13-379
D4PJA7_LISMO/7-370
D4PJB3_LISMO/7-364
D4PJM9_LISMO/464-855
D4PPP3_LISMO/11-349
D4PR72_LISMO/13-378
D4PT00_LISMO/7-364
D4PT07_LISMO/7-370
D4PUE9_LISMO/464-855
D4PYN1_LISMO/11-349
D4Q219_LISMO/464-855
D4Q5L2_LISMO/11-349
D4Q5Z6_LISMO/7-370
D4Q602_LISMO/7-364
D4Q7W5_LISMO/13-379
D4QPG8_ENTFC/1-266
D4QPG9_ENTFC/8-99
D4QPI1_ENTFC/465-855
D4QPV1_ENTFC/8-343
D4QQW2_ENTFC/8-343
D4QRM1_ENTFC/8-375
D4QRN3_ENTFC/465-855
D4QUX6_ENTFC/3-251
D4R0F0_ENTFC/465-855
D4R0G2_ENTFC/8-375
D4R127_ENTFC/3-251
D4R2L4_ENTFC/8-343
D4R8R4_ENTFC/2-265
D4R8R5_ENTFC/8-113
D4R8S7_ENTFC/465-855
D4RB67_ENTFC/8-343
D4RE71_ENTFC/11-353
D4RFC7_ENTFC/8-343
D4RGB4_ENTFC/465-855
D4RM99_ENTFC/8-326
D4RNE6_ENTFC/465-855
D4RNF8_ENTFC/8-375
D4RR43_ENTFC/3-251
D4RV51_ENTFC/8-343
D4RW93_9FIRM/8-348
D4S272_9FIRM/7-390
D4S3V0_9FIRM/9-385
D4SNW6_ENTFC/465-855
D4SQ43_ENTFC/8-343
D4TFB4_9NOST/20-361
D4TKT8_9NOST/464-858
D4TM86_9NOST/464-858
D4TUE2_9NOST/20-361
D4U5Q5_STAAU/467-857
D4UC93_STAAU/467-857
D4UX82_ENTFA/8-358
D4UYD2_ENTFA/11-353
D4V1C9_ENTFA/9-381
D4V240_ENTFA/11-348
D4V244_ENTFA/465-855
D4V393_ENTFA/7-368
D4V3I0_BACVU/57-424
D4V9N3_BACVU/9-368
D4VBC0_BACVU/12-381
D4VDR4_BACVU/9-381
D4VH52_9BACE/9-369
D4VI63_9BACE/9-382
D4VMP2_9BACE/7-186
D4VMP3_9BACE/1-184
D4W022_ENTFC/465-855
D4W034_ENTFC/8-375
D4W1J6_9FIRM/457-852
D4W2E0_9FIRM/9-380
D4W2V4_9FIRM/470-863
D4W404_9FIRM/1-311
D4W4D7_9FIRM/8-374
D4W6C8_9FIRM/8-349
D4WHP8_BACOV/7-376
D4WKE2_BACOV/9-382
D4WM88_BACOV/9-368
D4WUN7_BACOV/9-382
D4WYM3_BACOV/7-376
D4WYV2_BACOV/9-369
D4X5C6_9BURK/11-375
D4XHA7_9BURK/8-348
D4XIQ7_9BURK/7-370
D4XJ12_9BURK/10-376
D4XNL9_ACIHA/16-382
D4XQ41_ACIHA/10-377
D4XST1_ACIHA/11-386
D4XWF5_9MOLU/9-374
D4Y5Z6_BACTR/8-375
D4Y692_BACTR/10-377
D4Y6U1_BACTR/10-376
D4Y7C0_BACTR/9-374
D4Y7S8_BACTR/10-346
D4Y7Y1_BACTR/10-379
D4Y8Y9_BACTR/8-348
D4Y997_BACTR/9-379
D4Y9W2_BACTR/9-376
D4YB80_BACTR/8-374
D4YCB2_BACTR/464-856
D4YG58_9LACT/42-378
D4YGI6_9LACT/470-861
D4YGQ0_9LACT/8-103
D4YHA1_9LACT/8-344
D4YI36_9LACT/8-351
D4YSV5_9LACO/469-858
D4Z6Y7_SPHJU/9-336
D4Z7I6_SPHJU/14-393
D4ZD23_SHEVD/9-370
D4ZH93_SHEVD/8-374
D4ZJQ0_SHEVD/23-343
D4ZJZ6_SHEVD/457-850
D4ZTD9_SPIPL/25-366
D4ZW91_SPIPL/9-353
D4ZXG9_SPIPL/456-850
D5A203_SPIPL/458-852
D5AFV7_STRGZ/473-864
D5AH47_STRGZ/8-197
D5AH48_STRGZ/7-348
D5AKV0_RHOCB/9-370
D5AT18_RHOCB/11-376
D5AZE5_YERPZ/8-374
D5B162_YERPZ/1-344
D5B5N6_YERPZ/33-371
D5B6P5_YERPZ/457-854
D5BP76_PUNMI/10-373
D5C730_ENTCC/457-854
D5C8V3_ENTCC/5-370
D5CA61_ENTCC/9-374
D5CGQ8_ENTCC/8-348
D5CGU8_ENTCC/8-374
D5CHN8_ENTCC/12-350
D5CWP3_ECOKI/27-387
D5CX50_ECOKI/12-350
D5CXB6_ECOKI/5-370
D5CZ76_ECOKI/8-374
D5D0N5_ECOKI/9-377
D5D157_ECOKI/457-854
D5D3W0_ECOKI/9-375
D5D608_ECOKI/8-348
D5D898_ECOKI/8-348
D5DDF9_BACMD/10-379
D5DFR6_BACMD/9-382
D5DG84_BACMD/9-360
D5DGG0_BACMD/9-382
D5DHN1_BACMD/10-377
D5DIW4_BACMD/9-376
D5DLX6_BACMD/9-379
D5DNG6_BACMD/17-385
D5DNX9_BACMQ/8-358
D5DSH3_BACMQ/9-382
D5DU13_BACMQ/9-377
D5DUC4_BACMQ/10-377
D5DUN5_BACMQ/9-379
D5DUW2_BACMQ/9-382
D5DWC0_BACMQ/15-383
D5E206_BACMQ/9-376
D5E4L0_MYCCM/9-374
D5EFU0_AMICL/9-379
D5GDM3_TUBMM/71-475
D5H1M6_LACCS/469-858
D5H9N0_SALRM/8-349
D5HEI3_9FIRM/8-374
D5HI17_9FIRM/9-380
D5HJ02_9FIRM/7-390
D5MYT4_BACSU/9-379
D5MYT5_BACSU/9-382
D5N1D6_BACSU/19-387
D5NCX9_9BURK/8-374
D5NRX0_9BURK/14-342
D5P0J2_CORAM/11-339
D5PIK2_9MYCO/473-857
D5PZR6_CLODI/473-869
D5Q2X0_CLODI/25-380
D5Q486_CLODI/7-368
D5Q846_CLODI/7-362
D5Q8E6_CLODI/7-373
D5Q8J1_CLODI/477-873
D5Q9I3_CLODI/24-384
D5QF86_GLUHA/9-373
D5RB58_FUSNN/7-234
D5RDA9_FUSNN/9-377
D5RDY5_FUSNN/1-139
D5REA9_FUSNN/8-361
D5RIT3_9PROT/8-345
D5RJX7_9PROT/16-371
D5RRF0_9PROT/8-379
D5RUR7_CLODI/7-362
D5RV02_CLODI/7-373
D5RV46_CLODI/477-873
D5RY02_CLODI/24-380
D5RZF0_CLODI/7-368
D5S496_CLODI/473-869
D5S4F0_CLODI/24-384
D5S554_STRPA/473-864
D5S7V6_STRPA/5-180
D5SA14_STRPA/7-348
D5SQX9_PLAL2/9-385
D5SS40_PLAL2/19-390
D5T087_LEUKI/9-379
D5T270_LEUKI/481-892
D5T6Y9_LEGP2/13-376
D5TFS5_BIFAV/481-879
D5TGC2_BIFAV/1-327
D5TUL2_BACT1/9-379
D5TYA3_BACT1/2-371
D5TYD1_BACT1/464-856
D5U0U6_THEAM/15-377
D5U3Z5_BRAM5/9-343
D5U666_BRAM5/7-374
D5U929_BRAM5/9-387
D5U9U8_BRAM5/8-377
D5U9V2_BRAM5/7-374
D5UAK5_BRAM5/9-375
D5UIE8_CELFN/13-370
D5ULB2_CELFN/498-894
D5UPR4_TSUPD/9-376
D5US72_TSUPD/13-353
D5UZM8_ARCNC/8-367
D5V1Q0_ARCNC/9-369
D5V7G9_ARCNC/10-360
D5VUL9_CLOB2/1-125
D5VW40_CLOB2/8-358
D5VYE0_CLOB2/9-379
D5VYF7_CLOB2/17-389
D5VZF2_CLOB2/7-373
D5W0B5_CLOB2/8-348
D5W0L0_CLOB2/7-371
D5W2H6_CLOB2/455-850
D5W9R0_BURSC/8-374
D5WLG2_BURSC/10-341
D5WQX1_BACT2/9-374
D5XBV8_THEPJ/9-349
D5XD74_THEPJ/13-378
D5XEA4_THEPJ/463-855
D6BEI3_9FUSO/7-360
D6BG86_9FUSO/8-361
D6D4J8_9BACE/9-369
D6D512_9BACE/9-382
D6D6G4_9BACE/7-376
D6DBL4_BIFLO/9-374
D6DBT4_BIFLO/9-386
D6DBW3_BIFLO/8-375
D6DEJ1_CLOSC/26-396
D6DH15_CLOSC/10-379
D6DJB4_CLOSC/7-363
D6DLQ1_CLOSC/1-87
D6DNT7_ENTCL/8-374
D6DNX8_ENTCL/8-348
D6DQJ2_ENTCL/406-803
D6DVC2_ENTCL/12-350
D6DYJ7_9FIRM/8-373
D6DZE1_9FIRM/9-386
D6E3A0_9FIRM/9-377
D6E601_9FIRM/7-390
D6E7M8_9ACTN/9-382
D6GB24_9ENTR/7-346
D6GBS4_9ENTR/457-854
D6GDH8_9ENTR/6-370
D6GER7_9ENTR/27-387
D6GG80_9ENTR/12-350
D6GIG9_9ENTR/8-374
D6GIL9_9ENTR/7-362
D6GJ79_9ENTR/9-376
D6GJE1_9ENTR/11-379
D6GJE5_9ENTR/8-348
D6GL89_9ENTR/18-381
D6GNX9_9ENTR/8-348
D6GP12_9ENTR/8-374
D6GPQ3_FILAD/8-349
D6GU03_FILAD/9-380
D6H2U2_STAAU/467-857
D6HDE7_STAAU/467-857
D6HMM0_9FIRM/8-348
D6HNV3_9FIRM/9-378
D6HTH3_ECOLX/12-350
D6HVV6_ECOLX/457-854
D6HZL4_ECOLX/27-387
D6I0C2_ECOLX/8-374
D6I104_ECOLX/9-377
D6I1W6_ECOLX/9-375
D6I3J9_ECOLX/8-348
D6I5S4_ECOLX/12-350
D6I754_ECOLX/457-854
D6IA79_ECOLX/27-387
D6ICN0_ECOLX/9-375
D6IDT7_ECOLX/9-377
D6IF60_ECOLX/11-351
D6IFG3_ECOLX/9-375
D6IGM2_ECOLX/8-348
D6IN04_ECOLX/12-350
D6IPB0_ECOLX/457-854
D6IRB4_ECOLX/7-362
D6ISG7_ECOLX/27-387
D6IT52_ECOLX/9-377
D6IUD7_ECOLX/8-374
D6IW26_ECOLX/9-375
D6IX24_ECOLX/8-348
D6J3W7_STAAU/467-857
D6J7S6_ECOLX/12-350
D6J9L0_ECOLX/457-854
D6JBQ0_ECOLX/7-362
D6JDG9_ECOLX/27-387
D6JED1_ECOLX/8-374
D6JFF3_ECOLX/9-377
D6JGQ5_ECOLX/9-375
D6JHR7_ECOLX/8-348
D6JTI8_ACIG3/12-379
D6JTQ2_ACIG3/16-382
D6JXH8_ACIG3/11-386
D6JYQ8_ACIG3/9-374
D6KJC6_9FIRM/8-375
D6KJP6_9FIRM/9-378
D6KJT7_9FIRM/8-382
D6KJV0_9FIRM/8-346
D6KPQ2_9FIRM/8-375
D6KQ34_9FIRM/9-378
D6KQ78_9FIRM/8-382
D6KQ89_9FIRM/8-375
D6KQB1_9FIRM/7-364
D6KQB9_9FIRM/8-346
D6KSW9_SCAIO/8-358
D6KT59_SCAIO/476-871
D6L1L8_9NEIS/14-354
D6L448_PARDN/479-874
D6L5Y5_PARDN/8-347
D6L778_PARDN/8-377
D6L879_9FUSO/8-360
D6LCB5_9FUSO/12-363
D6LD64_9FUSO/9-377
D6LDP0_9FUSO/7-374
D6LIA0_9FUSO/3-360
D6LJS2_9FUSO/1-332
D6LRN3_9RHIZ/26-250
D6LRN4_9RHIZ/11-177
D6LU82_STAAU/467-857
D6M971_9CLOT/7-373
D6N162_MYXFU/17-386
D6PY88_9BORD/9-337
D6S4V5_9LACO/212-600
D6S7J9_PEPMA/20-386
D6S7R8_PEPMA/9-346
D6S8H5_PEPMA/9-371
D6SE45_STAAU/467-857
D6SP33_9DELT/12-378
D6SQE4_9DELT/12-375
D6SQE7_9DELT/13-385
D6SU50_9DELT/10-356
D6SUS5_9DELT/7-375
D6SUS8_9DELT/9-378
D6SWA9_GARVA/477-875
D6SYE8_GARVA/13-368
D6T1M7_GARVA/477-875
D6T233_GARVA/15-366
D6T5C1_STAAU/467-857
D6UEI6_STAAU/467-857
D6V2N0_9BRAD/9-371
D6W8A2_TRICA/50-455
D6XSC5_BACIE/9-380
D6XUJ6_BACIE/464-856
D6XYM0_BACIE/26-391
D6Y2M5_THEBD/15-416
D6YQH2_PANVC/8-375
D6YQI9_PANVC/7-355
D6YTM6_WADCW/10-363
D6Z166_DESAT/9-329
D6Z274_DESAT/11-378
D6Z4R4_DESAT/21-381
D6Z5Q3_DESAT/9-372
D6ZMS7_STRP0/477-868
D6ZNV4_STRP0/7-375
D6ZQA8_STRP0/7-348
D6ZVZ1_BIFLJ/9-386
D6ZW22_BIFLJ/8-375
D6ZWD2_BIFLJ/476-874
D7A9K7_STAND/8-366
D7AAQ6_STAND/8-389
D7APJ9_THEM3/8-392
D7ARY3_THEM3/9-381
D7ASX1_THEM3/18-391
D7ASY6_THEM3/473-862
D7AWP9_NOCDD/16-356
D7CJD2_SYNLT/9-393
D7CWE7_TRURR/8-347
D7CYN9_GEOSC/11-389
D7D0U7_GEOSC/9-379
D7D2C3_GEOSC/9-374
D7D639_GEOSC/7-376
D7D6E1_GEOSC/19-387
D7D7Z1_STAHD/12-379
D7E2J5_NOSA0/20-360
D7FKF1_ECTSI/19-395
D7FRP4_ECTSI/93-380
D7GD12_PROFC/7-368
D7GPG6_9FIRM/7-378
D7GQ13_9FIRM/8-346
D7GRA8_9FIRM/11-354
D7GSD7_9FIRM/8-373
D7GSY8_9FIRM/9-384
D7H6T9_BRUAB/11-378
D7H7Z5_VIBCH/14-380
D7HA84_VIBCH/1-111
D7HCB9_VIBCH/8-369
D7HKG9_VIBCH/14-380
D7HM08_VIBCH/452-820
D7HN11_VIBCH/8-369
D7HRZ8_VIBCH/14-366
D7HZW0_PSESS/9-373
D7I2D2_PSESS/40-409
D7I4H7_PSESS/8-374
D7IGX3_9BACE/7-376
D7II61_9BACE/9-369
D7IPP7_9BACE/9-369
D7IQ02_9BACE/9-370
D7J652_9BACE/7-376
D7J751_9BACE/9-369
D7J8Y0_9BACE/9-382
D7JFH4_9BACT/11-363
D7JKR6_ECOLX/12-350
D7JMX0_ECOLX/457-854
D7JNX3_ECOLX/7-362
D7JRL8_ECOLX/27-387
D7JT94_ECOLX/8-374
D7JTH4_ECOLX/9-377
D7JV84_ECOLX/9-375
D7JW56_ECOLX/8-348
D7JWL6_9BACE/9-382
D7K4Q3_9BACE/7-376
D7K9Q8_9BACE/9-368
D7N4P3_9NEIS/469-860
D7N587_9FIRM/9-381
D7N904_9FIRM/7-390
D7PC19_9ACTO/15-372
D7R4D4_ENTCL/457-854
D7R4G7_CITFR/11-379
D7UHH3_LISMO/7-364
D7UHH9_LISMO/7-370
D7UIF6_LISMO/11-349
D7UKI0_LISMO/13-379
D7UMM8_LISMO/464-855
D7UU79_LISGR/11-349
D7UYN8_LISGR/474-865
D7UZL1_LISGR/13-379
D7V1K2_9LACO/466-854
D7V9W7_LACPL/11-137
D7V9W8_LACPL/1-207
D7VE84_LACPL/486-875
D7W5W8_9FLAO/9-379
D7WDG2_9CORY/11-351
D7WI08_BACCE/10-379
D7WKP7_BACCE/464-856
D7WM80_9BACI/13-382
D7WPP7_9BACI/11-377
D7WWN8_9BACI/8-375
D7WZU9_9BACI/9-379
D7X1G5_ECOLX/457-854
D7X2E3_ECOLX/21-361
D7X5I7_ECOLX/27-387
D7X6S1_ECOLX/9-375
D7X874_ECOLX/9-375
D7XEH8_ECOLX/12-350
D7XF94_ECOLX/9-377
D7XIF5_ECOLX/21-361
D7XIV7_ECOLX/9-375
D7XKP9_ECOLX/27-387
D7XMK4_ECOLX/457-854
D7XS10_ECOLX/9-377
D7XU78_ECOLX/9-375
D7XX54_ECOLX/12-350
D7XZM6_ECOLX/9-377
D7XZZ2_ECOLX/21-361
D7Y4N8_ECOLX/9-347
D7Y776_ECOLX/457-854
D7Y8H3_ECOLX/7-362
D7Y8S5_ECOLX/9-375
D7Y956_ECOLX/9-375
D7Y9F9_ECOLX/12-350
D7YBI3_ECOLX/27-387
D7YD33_ECOLX/27-387
D7YFX0_ECOLX/9-375
D7YH41_ECOLX/9-377
D7YMC8_ECOLX/9-375
D7YNS2_ECOLX/21-361
D7YPT7_ECOLX/457-854
D7YRM7_ECOLX/12-350
D7YSC7_ECOLX/1-133
D7YSC8_ECOLX/9-228
D7YTK2_ECOLX/9-377
D7YVC5_ECOLX/21-361
D7YXB4_ECOLX/9-375
D7YYY3_ECOLX/27-387
D7YZG6_ECOLX/457-854
D7Z3R9_ECOLX/5-370
D7Z3Z1_ECOLX/12-350
D7Z7A7_ECOLX/9-377
D7ZDR0_ECOLX/8-368
D7ZF29_ECOLX/27-387
D7ZFP8_ECOLX/9-375
D7ZGY8_ECOLX/21-361
D7ZJ24_ECOLX/5-370
D7ZJ99_ECOLX/12-350
D7ZJE8_ECOLX/457-854
D7ZMM6_ECOLX/9-375
D7ZN20_ECOLX/457-854
D7ZQQ3_ECOLX/21-361
D7ZUF4_ECOLX/27-387
D7ZXG4_ECOLX/9-375
D7ZY55_ECOLX/12-350
D7ZZ58_ECOLX/9-377
D8A2J7_ECOLX/9-377
D8A399_ECOLX/8-363
D8A468_ECOLX/9-375
D8A6F9_ECOLX/21-361
D8A6K9_ECOLX/9-375
D8A7H4_ECOLX/457-854
D8A8I6_ECOLX/10-350
D8AD03_ECOLX/12-348
D8AER1_ECOLX/27-387
D8AM09_ECOLX/21-361
D8APV3_ECOLX/8-363
D8ASB5_ECOLX/9-375
D8ASW1_ECOLX/9-375
D8ATI7_ECOLX/9-377
D8AUD0_ECOLX/12-350
D8AWD4_ECOLX/40-400
D8AWM6_ECOLX/457-854
D8AYE4_ECOLX/21-361
D8B1L3_ECOLX/457-854
D8B412_ECOLX/9-375
D8B514_ECOLX/27-387
D8B7F5_ECOLX/9-375
D8B864_ECOLX/9-377
D8BA71_ECOLX/12-350
D8BAM2_ECOLX/457-854
D8BCX8_ECOLX/9-375
D8BDA1_ECOLX/9-375
D8BEX2_ECOLX/8-368
D8BJ07_ECOLX/21-361
D8BMN5_ECOLX/9-377
D8BPH3_ECOLX/5-370
D8BPP6_ECOLX/12-350
D8BQL3_ECOLX/27-387
D8BT19_ECOLX/9-377
D8BWT2_ECOLX/27-387
D8BX46_ECOLX/8-348
D8BZD2_ECOLX/9-375
D8BZQ6_ECOLX/9-375
D8C275_ECOLX/457-854
D8C457_ECOLX/12-350
D8C794_ECOLX/5-370
D8C855_ECOLX/27-387
D8C9M3_ECOLX/457-854
D8CA15_ECOLX/9-375
D8CD18_ECOLX/9-377
D8CEA6_ECOLX/8-348
D8CGF6_ECOLX/9-375
D8CHE2_ECOLX/12-350
D8D307_COMTE/8-370
D8D3D5_COMTE/7-362
D8DWT6_PREBR/9-381
D8DZH0_PREBR/9-376
D8E1T5_ECOLX/9-375
D8E2N3_ECOLX/27-387
D8E2X5_ECOLX/457-854
D8E4N8_ECOLX/9-377
D8E5U0_ECOLX/9-375
D8E8W8_ECOLX/12-350
D8ECE6_ECOLX/21-361
D8EH37_ECOLX/9-375
D8EI73_ECOLX/9-375
D8EMK2_ECOLX/27-387
D8EP68_ECOLX/12-350
D8ERQ0_ECOLX/9-377
D8ETC9_ECOLX/21-361
D8EU86_ECOLX/457-854
D8F7Y4_9DELT/9-332
D8FD91_9DELT/11-300
D8FJG9_9FIRM/9-382
D8FMH1_LACDE/502-916
D8FWF0_9CYAN/21-364
D8G7K9_9CYAN/478-872
D8GAI5_LACCZ/9-384
D8GEL4_LACCZ/464-853
D8GEY1_LACCZ/11-345
D8GI47_CLOLD/7-373
D8GIB7_CLOLD/11-374
D8GIE5_CLOLD/7-373
D8GL45_CLOLD/9-383
D8GLR9_CLOLD/10-378
D8GLX2_CLOLD/7-373
D8GMS7_CLOLD/8-348
D8GQ31_CLOLD/11-377
D8GRB8_CLOLD/8-370
D8GSZ4_CLOLD/10-370
D8GT35_CLOLD/9-373
D8GU52_CLOLD/455-850
D8GU53_CLOLD/459-854
D8GUP1_CLOLD/12-363
D8GW14_BACAI/13-382
D8GWC4_BACAI/464-856
D8H7D1_BACAI/9-379
D8HDL0_STAAF/467-857
D8HN49_AMYMU/10-323
D8HVN1_AMYMU/7-368
D8HW44_AMYMU/14-415
D8IA30_BRAP9/7-374
D8IA77_BRAP9/7-346
D8ICB1_BRAP9/8-377
D8ICJ1_BRAP9/9-381
D8ID29_BRAP9/9-375
D8ID45_BRAP9/7-374
D8IES9_BRAP9/462-855
D8IGS0_LACFC/463-851
D8IHC8_LACFC/8-348
D8IHI6_LACFC/10-378
D8IJC7_LACSC/7-348
D8IN98_LACSC/464-877
D8IR73_HERSS/10-338
D8IUV3_HERSS/8-371
D8J494_HALJB/8-347
D8J7X7_HALJB/25-423
D8JDI8_ACISD/11-386
D8JH57_ACISD/16-382
D8JHB7_ACISD/10-377
D8K225_DEHLB/9-372
D8KFV8_LACLN/482-895
D8KHQ9_LACLN/11-340
D8KPH7_CORPF/8-341
D8LYW1_BLAHO/13-368
D8M3J2_BLAHO/1-249
D8M4G9_BLAHO/13-381
D8M9J0_BLAHO/11-386
D8M9X2_BLAHO/27-250
D8MAQ3_BLAHO/13-381
D8MAQ7_BLAHO/12-384
D8MDF0_LEUGT/481-892
D8ME43_LEUGT/7-345
D8MFE6_LEUGT/9-379
D8MN91_ERWBE/4-369
D8MPI1_ERWBE/9-329
D8MQ31_ERWBE/9-347
D8MSX5_ERWBE/457-854
D8MT94_ERWBE/9-350
D8MU28_ERWBE/7-356
D8MX71_ERWBE/8-375
D8MX79_ERWBE/7-346
D8N112_RALSO/8-374
D8NBZ3_RALSO/8-374
D8NDL1_RALSO/33-399
D8NJ47_RALSO/8-374
D8NTL9_RALSO/8-374
D8P5H0_RALSO/11-380
D8P6I1_RALSO/39-400
D8PMV5_SCHCM/62-397
D8PNZ8_SCHCM/61-471
D8PUY5_SCHCM/15-350
D8QC50_SCHCM/15-370
D8UI70_VOLCA/684-1081
D8UI86_VOLCA/1659-2042
D9IA38_9SPHN/9-336
D9N5K8_STRPN/7-348
D9N7P3_STRPN/473-864
D9N8F5_STRPN/7-375
D9NBY2_STRPN/7-348
D9NDW5_STRPN/7-375
D9NEZ1_STRPN/473-864
D9NIS8_STRPN/7-348
D9NNW1_STRPN/473-864
D9NQ84_STRPN/7-348
D9NT75_STRPN/7-375
D9NVD2_STRPN/473-864
D9P1R4_STRPN/473-864
D9P5L9_ACTPL/1-351
D9P6K3_ACTPL/8-168
D9P6K4_ACTPL/1-211
D9P7Z2_ACTPL/471-860
D9PAG4_ACTPL/8-375
D9PCK2_ACTPL/9-384
D9PD12_ACTPL/471-860
D9PJ33_9ZZZZ/11-382
D9PPP2_PEPMA/9-375
D9PTK7_PEPMA/9-371
D9PXK7_METTM/9-369
D9Q1B8_ACIS3/19-418
D9Q2B0_ACIS3/15-370
D9Q4B7_CORP1/8-316
D9QC79_CORP2/8-341
D9QIN4_BRESC/15-378
D9QPR8_ACEAZ/11-377
D9QR62_ACEAZ/8-346
D9QSJ8_ACEAZ/462-852
D9QVT8_ACEAZ/8-346
D9QZG2_CLOSW/10-378
D9R1K2_CLOSW/2-361
D9R1W6_CLOSW/8-348
D9R3R2_CLOSW/465-860
D9R5M8_CLOSW/9-375
D9R603_CLOSW/7-381
D9R9P1_CLOSW/7-370
D9RAR3_CLOSW/9-378
D9RCR9_STAAJ/467-857
D9RIE3_STAAK/467-857
D9RUU2_PREMB/32-403
D9RY68_THEOJ/12-372
D9S074_THEOJ/8-375
D9S1L4_THEOJ/27-367
D9S5W7_FIBSS/6-371
D9SKR5_CLOC7/7-373
D9SLW2_CLOC7/7-359
D9SM03_CLOC7/8-358
D9SMK2_CLOC7/23-387
D9SPY2_CLOC7/455-850
D9SU58_CLOC7/10-378
D9SWB0_CLOC7/8-377
D9TGG1_CALOO/11-386
D9TLG8_CALOO/7-355
D9TM26_THETC/8-381
D9TMP1_THETC/460-849
D9TP56_THETC/18-391
D9TR64_THETC/8-348
D9TSE3_THETC/10-385
D9TTR6_THETC/9-381
D9UAL0_MARHY/11-386
D9UY87_9ACTO/8-336
D9UZ60_9ACTO/14-415
D9V1A9_9ACTO/18-419
D9V2F6_9ACTO/21-395
D9V7E9_9ACTO/15-383
D9VCL1_9ACTO/13-366
D9VSD8_9ACTO/2-281
D9W5Z5_9ACTO/1-61
D9WJE2_9ACTO/9-337
D9X5T9_STRVR/28-357
D9XF45_STRVR/12-380
D9Y4Q7_9BURK/7-379
D9Y7Y4_9BURK/9-381
D9Y9X6_9DELT/9-330
D9YAL1_9DELT/8-345
D9YC22_9DELT/9-323
D9YE58_9DELT/468-868
D9YFP1_9DELT/9-375
D9YFR5_9DELT/19-391
DHAT_CITFR/11-379
DHAT_KLEPN/11-379
E0D3G2_RHOOP/13-341
E0DQU4_9RHIZ/11-378
E0DT23_9RHIZ/11-378
E0E1G2_9FIRM/9-383
E0E3Y8_9FIRM/8-349
E0E8K7_ACTPL/471-860
E0EAI7_ACTPL/8-375
E0EB12_ACTPL/9-384
E0EEK0_ACTPL/471-860
E0EGF5_ACTPL/8-375
E0EGZ7_ACTPL/1-351
E0EKL6_ACTPL/471-860
E0EMK9_ACTPL/8-375
E0EN06_ACTPL/9-384
E0EYH0_ACTPL/471-860
E0F0F6_ACTPL/8-375
E0F0Y1_ACTPL/9-384
E0F4I5_ACTPL/471-860
E0F6I5_ACTPL/8-375
E0F719_ACTPL/1-139
E0F720_ACTPL/9-239
E0FAW5_ACTPL/471-860
E0FCW4_ACTPL/8-375
E0FDC0_ACTPL/9-384
E0FGW7_ACTPL/471-860
E0FIT1_ACTPL/8-375
E0FJA8_ACTPL/9-384
E0FMZ0_ACTPL/471-860
E0FPW8_ACTPL/8-375
E0FQF3_ACTPL/9-384
E0FVT8_9THEO/18-391
E0FWI0_9THEO/473-862
E0FXW4_9THEO/9-381
E0FYQ7_9THEO/18-391
E0FZQ9_ENTFA/17-354
E0FZR3_ENTFA/467-857
E0G2N9_ENTFA/14-386
E0G6P7_ENTFA/11-353
E0G7T6_ENTFA/7-368
E0G8E0_ENTFA/8-358
E0GAG6_ENTFA/17-354
E0GAH0_ENTFA/467-857
E0GE05_ENTFA/7-368
E0GEI0_ENTFA/8-358
E0GFC0_ENTFA/11-353
E0GGS0_ENTFA/14-386
E0GIQ6_ENTFA/7-368
E0GJV9_ENTFA/17-354
E0GJW3_ENTFA/467-857
E0GMW0_ENTFA/14-386
E0GNL0_ENTFA/11-353
E0GR00_ENTFA/8-358
E0GSP5_ENTFA/7-368
E0GTI3_ENTFA/467-857
E0GTI7_ENTFA/17-354
E0GU17_ENTFA/14-386
E0GV96_ENTFA/8-358
E0GYJ8_ENTFA/11-353
E0H114_ENTFA/17-354
E0H118_ENTFA/467-857
E0H1V8_ENTFA/14-386
E0H4Q2_ENTFA/8-358
E0H6N4_ENTFA/11-353
E0H7G5_ENTFA/7-368
E0HC87_ENTFA/17-354
E0HC91_ENTFA/467-857
E0HDG1_ENTFA/8-358
E0HE93_ENTFA/14-386
E0HF32_ENTFA/7-368
E0HFQ7_ENTFA/11-353
E0HJP1_9GAMM/10-352
E0HL24_9GAMM/8-374
E0HQ19_9GAMM/12-352
E0HR11_9GAMM/457-850
E0HRY8_9GAMM/9-368
E0HX89_9BACT/7-353
E0HY72_9BACT/12-382
E0I0V0_9BACT/9-379
E0I4D1_9BACL/9-379
E0I5G2_9BACL/465-857
E0IIB9_9GAMM/12-352
E0IKI5_9GAMM/10-352
E0IKX6_9GAMM/8-374
E0IPW2_9GAMM/457-850
E0IRI1_9GAMM/9-368
E0IV21_ECOLW/457-854
E0IVY9_ECOLW/9-377
E0J1M4_ECOLW/27-387
E0J1X4_ECOLW/12-350
E0J206_ECOLW/8-374
E0J616_ECOLW/9-375
E0J6A3_ECOLW/8-348
E0JA55_RHIME/10-383
E0JHW0_RHIME/8-349
E0JIM8_RHIME/7-360
E0JJ30_RHIME/10-373
E0JUL6_RHIME/7-360
E0JVY3_RHIME/8-349
E0K0T1_RHIME/10-383
E0K2H5_RHIME/10-373
E0KBY6_STRVO/16-381
E0KKL2_STRVO/17-418
E0LKC0_SPHCR/10-338
E0LP93_SPHCR/9-336
E0LQL8_SPHCR/10-338
E0LTC0_9ENTR/8-375
E0LU73_9ENTR/11-369
E0LVR1_9ENTR/457-854
E0LW43_9ENTR/9-350
E0LX17_9ENTR/4-369
E0MLN3_9RHOB/36-396
E0MT59_9RHOB/9-376
E0MTX6_9RHOB/10-373
E0NEK1_PEDAC/10-378
E0NL29_9FIRM/9-379
E0P0H0_9FIRM/9-385
E0P6F5_STAAU/467-857
E0PBG8_STREI/477-890
E0PHH0_STRGY/472-885
E0PJL9_STRGY/9-386
E0PMV8_STRGY/9-376
E0PP52_STRMT/7-375
E0PT96_STRMT/477-868
E0PTS1_STRPY/7-348
E0PYJ9_STRPY/470-861
E0Q3C9_9STRE/7-375
E0Q4A6_9STRE/477-868
E0Q6K5_9BIFI/519-875
E0Q8D7_9BIFI/8-375
E0Q8P8_9BIFI/476-874
E0QAC9_9BIFI/13-371
E0QH15_9FIRM/1-309
E0QIA7_9FIRM/11-383
E0QKR2_9FIRM/8-369
E0QQI2_9ACTO/8-375
E0QST5_9ACTO/2-279
E0QUY5_ECOLX/8-374
E0QVV5_ECOLX/5-370
E0QW19_ECOLX/12-350
E0QYY4_ECOLX/457-854
E0QZ30_ECOLX/8-348
E0R0Z9_ECOLX/27-387
E0R253_ECOLX/7-362
E0R3V4_ECOLX/8-345
E0R5G4_ECOLX/9-375
E0R6I6_ECOLX/9-377
E0R7N4_DELAC/12-340
E0R9R2_PAEP6/9-350
E0RE19_PAEP6/464-856
E0RFK4_PAEP6/9-375
E0RGH6_PAEP6/11-351
E0RKW2_PAEP6/8-358
E0RLP3_PAEP6/9-379
E0RND8_SPITD/9-365
E0RP24_SPITD/10-382
E0RSY3_SPITD/31-415
E0RTS2_SPITD/10-380
E0RUX1_BUTPB/7-390
E0RVF0_BUTPB/8-373
E0S360_BUTPB/9-382
E0SBD8_DICD3/457-854
E0SEB2_DICD3/8-374
E0SFF0_DICD3/24-390
E0SHM0_DICD3/7-365
E0SI62_DICD3/9-376
E0SIN2_DICD3/9-368
E0SJD1_DICD3/9-372
E0SLP1_DICD3/8-375
E0SM23_DICD3/12-350
E0SM76_DICD3/1-206
E0SML6_DICD3/9-377
E0SQT6_IGNAA/21-374
E0SR77_IGNAA/15-379
E0SRH9_IGNAA/13-378
E0SVB6_STRZA/7-348
E0SY79_STRZA/480-871
E0SZ17_STRZA/7-375
E0T1M2_EDWTF/9-375
E0T2D3_EDWTF/8-350
E0T5D9_EDWTF/9-372
E0T5Y9_EDWTF/9-376
E0T6I5_EDWTF/8-374
E0T6P0_EDWTF/457-854
E0THC6_PARBH/14-387
E0TPY1_STRZ6/473-864
E0TQX9_STRZ6/7-348
E0TRE3_STRZ6/7-375
E0TZ21_BACPZ/19-387
E0TZ58_BACPZ/9-382
E0TZ59_BACPZ/9-379
E0U6F2_CYAP2/456-850
E0UJQ1_CYAP2/23-364
E0XPI1_9BACT/23-387
E0XTZ8_9CHLR/16-392
E1CUS7_VIBPA/8-372
E1CVE9_VIBPA/458-853
E1CXL8_VIBPA/8-348
E1CY51_VIBPA/24-387
E1D1W2_VIBPA/8-374
E1D3G2_VIBPA/7-373
E1D7Q5_VIBPA/10-381
E1D7Q8_VIBPA/9-372
E1D8A2_VIBPA/458-853
E1D8S8_VIBPA/46-412
E1DAW6_VIBPA/8-372
E1DBR3_VIBPA/24-387
E1DDE5_VIBPA/8-348
E1DEE0_VIBPA/8-374
E1DJB0_VIBPA/46-412
E1DJV1_VIBPA/8-374
E1DKL4_VIBPA/8-372
E1DLX5_VIBPA/8-348
E1DND1_VIBPA/24-387
E1DPE0_VIBPA/458-853
E1DWB7_LACRE/25-393
E1DXR0_LACRE/13-370
E1DY37_LACRE/8-348
E1DYB7_LACRE/473-862
E1E4J8_STAAU/467-857
E1E9T7_VIBPA/8-348
E1EBE2_VIBPA/8-374
E1EG52_VIBPA/458-853
E1EGV0_VIBPA/7-373
E1EKB0_VIBPA/8-372
E1EMS0_VIBPA/24-387
E1EP48_ENTFA/465-855
E1EP52_ENTFA/11-348
E1ER48_ENTFA/7-368
E1ES53_ENTFA/8-358
E1ETN3_ENTFA/11-353
E1EUY9_ENTFA/9-381
E1EZ25_GIAIA/21-397
E1F0H6_GIAIA/475-880
E1F0W9_GIAIA/22-397
E1F427_GIAIA/14-383
E1F429_GIAIA/16-330
E1FA48_9THEO/473-862
E1FA75_9THEO/18-391
E1FBC4_9THEO/9-381
E1FBM1_9THEO/13-373
E1FCG2_9THEO/9-381
E1FGF5_9THEO/18-391
E1GYV3_STRPN/473-864
E1H256_STRPN/7-348
E1H4G7_STRPN/7-375
E1HGZ8_ECOLX/9-377
E1HI04_ECOLX/12-350
E1HJ74_ECOLX/27-387
E1HL32_ECOLX/21-361
E1HLC2_ECOLX/9-375
E1HN81_ECOLX/9-375
E1HRS3_ECOLX/457-854
E1HVI0_ECOLX/21-361
E1HX90_ECOLX/9-377
E1HXI5_ECOLX/9-375
E1I0R0_ECOLX/457-854
E1I3Z8_ECOLX/9-375
E1I5I1_ECOLX/41-401
E1I5U8_ECOLX/12-350
E1IIB1_9CHLR/10-376
E1IKV2_ECOLX/9-377
E1IMZ5_ECOLX/457-854
E1INJ8_ECOLX/27-387
E1IQN8_ECOLX/9-375
E1IRF2_ECOLX/12-350
E1IW09_ECOLX/8-348
E1IX37_ECOLX/9-375
E1J0Y6_ECOLX/9-377
E1J1A1_ECOLX/12-350
E1J8C4_ECOLX/9-375
E1J8J9_ECOLX/9-375
E1J910_ECOLX/457-854
E1JDB5_ECOLX/27-387
E1JDG3_ECOLX/21-361
E1JKP5_9LACO/7-348
E1JMB6_9LACO/464-877
E1JRH0_DESFR/14-381
E1JT27_DESFR/9-372
E1JTK4_DESFR/8-376
E1JTR2_DESFR/13-385
E1JXL8_DESFR/20-389
E1JYL2_DESFR/10-375
E1K229_DESFR/13-385
E1K2H1_DESFR/9-376
E1KBH0_9FIRM/9-374
E1KFI8_9FIRM/18-391
E1KJ53_9FIRM/8-357
E1KJP4_9FIRM/9-381
E1KK98_9FIRM/460-856
E1KWX5_PEPMA/9-375
E1KY60_PEPMA/8-344
E1KZZ3_PEPMA/9-371
E1L0N9_9ACTN/502-897
E1L4B0_9FIRM/8-382
E1L4I4_9FIRM/9-378
E1L7S2_9FIRM/8-375
E1L9Y1_9FIRM/8-382
E1LA26_9FIRM/9-378
E1LD53_9FIRM/8-375
E1LI22_STRMT/473-864
E1LIC6_STRMT/7-348
E1LIS6_STRMT/7-375
E1LMM7_STRMT/473-864
E1LQ98_STRMT/7-348
E1LUK7_STRMT/473-864
E1LUY3_STRMT/8-375
E1LWB7_STROR/473-864
E1M1W2_STRMT/480-871
E1M6K4_9STRE/473-715
E1M6K5_9STRE/1-149
E1M7Y8_9STRE/7-375
E1MBV4_9ACTO/2-279
E1MFW9_9ACTO/8-375
E1N8L0_9BIFI/13-371
E1N9A6_9BIFI/519-875
E1ND59_9BIFI/8-375
E1NDY6_9BIFI/476-874
E1NGL3_9LACO/466-854
E1NI95_9LACO/466-854
E1NPW8_9LACO/466-854
E1NTR0_9LACO/466-854
E1NW15_9LACO/466-854
E1P6T4_ECOAB/457-854
E1P9N0_ECOAB/9-375
E1PAR6_ECOAB/8-348
E1PBS7_ECOAB/12-350
E1PCN2_ECOAB/5-370
E1PD88_ECOAB/9-377
E1PJU6_ECOAB/27-387
E1PJY0_ECOAB/9-375
E1QEU5_DESB2/11-377
E1QF33_DESB2/8-350
E1QG16_DESB2/513-876
E1QW49_OLSUV/9-372
E1QWJ7_OLSUV/9-378
E1QXC3_OLSUV/7-389
E1QYI1_OLSUV/8-353
E1QYZ8_OLSUV/9-378
E1QZE2_OLSUV/9-394
E1QZH3_OLSUV/10-385
E1QZV1_OLSUV/460-855
E1R184_SPISS/9-381
E1R1Y6_SPISS/9-380
E1R2B3_SPISS/10-374
E1R4U7_SPISS/13-378
E1R534_SPISS/9-384
E1R631_SPISS/8-375
E1R6P4_SPISS/9-372
E1R752_SPISS/12-411
E1R990_SPISS/470-865
E1R9J6_SPISS/12-375
E1RAI2_SPISS/9-373
E1RAY9_SPISS/13-380
E1RB08_SPISS/9-370
E1RBD4_SPISS/236-612
E1RC81_SPISS/8-362
E1RCA8_SPISS/9-382
E1RHM3_METP4/13-377
E1RU68_ECOUM/9-375
E1RXL4_ECOUM/8-348
E1RXQ2_ECOUM/9-377
E1RYX6_ECOUM/5-370
E1RZ40_ECOUM/12-350
E1S0D0_ECOUM/8-374
E1S2P8_ECOUM/8-368
E1S2V4_ECOUM/8-348
E1S4N0_ECOUM/27-387
E1S4X6_ECOUM/457-854
E1SDD0_PANVC/4-369
E1SEU0_PANVC/457-854
E1SFQ4_PANVC/45-402
E1SG19_PANVC/9-350
E1SI06_PANVC/7-349
E1SNH9_FERBD/9-370
E1SP65_FERBD/8-367
E1SP69_FERBD/455-848
E1SSV3_FERBD/9-375
E1SYF0_THESX/18-391
E1T0G8_THESX/9-381
E1T0R5_THESX/18-391
E1T0U2_THESX/473-862
E1T2M1_THESX/13-373
E1T346_THESX/9-381
E1TFT0_BURSG/12-340
E1TJ34_BURSG/11-379
E1TNA4_LACPS/463-852
E1TQP1_LACPS/11-379
E1U8R3_LISML/464-855
E1U911_LISML/12-350
E1UDR9_LISML/13-379
E1UFF1_LISML/7-364
E1UFF6_LISML/72-435
E1UKK1_BACAS/11-340
E1UM61_BACAS/8-348
E1UNY4_BACAS/19-387
E1UP49_BACAS/9-382
E1UP50_BACAS/9-379
E1V488_HALED/32-392
E1V5S7_HALED/9-374
E1V6K6_HALED/11-376
E1V772_HALED/17-383
E1VGW4_9GAMM/78-444
E1VLG0_9GAMM/11-386
E1VMX2_9GAMM/18-384
E1W247_HAEP3/9-373
E1W9A3_SALTS/12-350
E1WAL8_SALTS/8-374
E1WCU5_SALTS/27-387
E1WE99_SALTS/8-374
E1WEG4_SALTS/8-348
E1WFY9_SALTS/457-854
E1WGY5_SALTS/7-362
E1WHV2_SALTS/9-377
E1WIV5_SALTS/8-348
E1WKE6_BACF6/9-376
E1WQF5_BACF6/9-368
E1XD69_STRZO/473-864
E1XDI7_STRZO/7-375
E1XEI1_STRZO/7-348
E1XHS9_STRZN/7-348
E1XM61_STRZN/473-864
E1XMI3_STRZN/7-375
E1XN61_STRZI/473-864
E1XNH5_STRZI/7-375
E1XPA2_STRZI/7-348
E1XZ90_LEGPN/1-296
E1XZ91_LEGPN/13-76
E1YU03_9BACE/9-370
E1YUA9_9BACE/9-369
E1Z7F6_9CHLO/548-793
E1Z7F6_9CHLO/790-917
E1ZL83_9CHLO/536-710
E1ZL83_9CHLO/708-838
E2ABQ4_9HYME/57-462
E2BXU4_9HYME/3-408
E2CCS7_9RHOB/8-362
E2CPS7_9RHOB/10-379
E2CSS8_9RHOB/12-374
E2D2R2_ECOLX/9-377
E2D2R9_ECOLX/9-58
E2JV97_ECO57/9-375
E2JW76_ECO57/8-348
E2K042_ECO57/27-387
E2K0F6_ECO57/9-375
E2K0M1_ECO57/12-350
E2K142_ECO57/9-377
E2K2G9_ECO57/457-854
E2K9F1_ECO57/9-375
E2K9P0_ECO57/8-348
E2KC57_ECO57/27-387
E2KCB7_ECO57/9-375
E2KCQ6_ECO57/9-377
E2KHK2_ECO57/12-350
E2KID0_ECO57/457-854
E2KMY3_ECO57/9-375
E2KQB0_ECO57/8-348
E2KQQ6_ECO57/27-387
E2KTF2_ECO57/9-375
E2KV64_ECO57/9-377
E2KYP4_ECO57/457-854
E2L049_ECO57/12-350
E2LAV2_MONPE/1-257
E2M6G4_MONPE/1-143
E2MHK0_PSESM/8-374
E2MLA9_PSESM/9-372
E2MPD4_FRANO/9-372
E2N895_9BACE/9-382
E2N8B7_9BACE/9-385
E2NK31_9BACE/9-376
E2NLH0_9BACE/9-382
E2NNY1_9FIRM/503-894
E2NRY0_9FIRM/6-389
E2NU28_9FIRM/8-345
E2NW17_9FIRM/57-423
E2P077_PASHA/8-375
E2P1K0_PASHA/468-857
E2P4Z3_PASHA/8-375
E2P8W2_PASHA/468-857
E2PKD8_9RHIZ/11-378
E2QE25_ECOLX/9-377
E2QGU9_ECOLX/9-375
E2QHG2_ECOLX/12-350
E2QI63_ECOLX/5-370
E2QIX7_ECOLX/8-348
E2QL82_ECOLX/8-348
E2QLJ9_ECOLX/457-854
E2QNM9_ECOLX/7-362
E2QPS7_ECOLX/27-387
E2QQP5_ECOLX/9-375
E2RTP3_GIAIC/22-397
E2RTV7_GIAIC/50-419
E2RU89_GIAIC/21-397
E2SGA0_9ACTO/19-425
E2SHD3_9FIRM/9-382
E2SK53_9FIRM/7-390
E2SKD0_9FIRM/12-362
E2SME8_9FIRM/13-380
E2SNU4_9FIRM/9-378
E2SQ66_9FIRM/9-379
E2SQN2_9FIRM/7-360
E2SQU6_9FIRM/9-386
E2SRN5_9FIRM/9-378
E2SYF4_9RALS/11-380
E2T1U5_9RALS/8-374
E2WSD0_ECOLX/12-350
E2WV83_ECOLX/457-854
E2WVK0_ECOLX/8-348
E2WWE3_ECOLX/9-375
E2WYF6_ECOLX/9-377
E2WZ62_ECOLX/4-370
E2WZS4_ECOLX/27-387
E2X3E0_SHIDY/8-348
E2X6U1_SHIDY/9-377
E2X9F1_SHIDY/8-374
E2X9M3_SHIDY/5-343
E2XI55_SHIDY/457-854
E2XN46_PSEFL/8-374
E2XUN1_PSEFL/35-401
E2XZ52_PSEFL/9-374
E2Y2S0_ENTFA/7-368
E2Y4Z4_ENTFA/8-358
E2Y5L7_ENTFA/14-386
E2Y6A3_ENTFA/467-857
E2Y6A7_ENTFA/17-354
E2Y7D9_ENTFA/11-353
E2Y9M9_ENTFA/14-386
E2YBT0_ENTFA/8-358
E2YCK4_ENTFA/7-368
E2YED6_ENTFA/11-353
E2YFH2_ENTFA/17-354
E2YFH6_ENTFA/467-857
E2YKK8_ENTFA/11-353
E2YLJ1_ENTFA/467-857
E2YLJ5_ENTFA/17-354
E2YM38_ENTFA/8-358
E2YMW2_ENTFA/7-368
E2YR46_ENTFA/14-386
E2YVF0_ENTFA/7-368
E2YWE6_ENTFA/14-386
E2YWX4_ENTFA/8-358
E2YXX0_ENTFA/17-354
E2YXX4_ENTFA/467-857
E2Z0L5_ENTFA/11-353
E2Z1T4_ENTFA/7-368
E2Z4Y7_ENTFA/8-358
E2Z6E3_ENTFA/14-386
E2Z7K2_ENTFA/467-857
E2Z7K7_ENTFA/17-354
E2Z942_ENTFA/11-353
E2Z9T4_9FIRM/12-158
E2ZA80_9FIRM/14-348
E2ZB70_9FIRM/14-215
E2ZBB7_9FIRM/10-380
E2ZGI9_9FIRM/9-376
E2ZHS9_9FIRM/19-148
E2ZHT0_9FIRM/2-242
E2ZL78_9FIRM/8-374
E2ZQP0_PSEAE/10-380
E3A1G4_PSEAE/9-379
E3A364_PSEAE/8-373
E3A3Y6_PSEAE/13-379
E3AQ99_9SPHI/12-375
E3AS70_9SPHI/10-375
E3AZ65_9SPHI/455-850
E3B9K3_9MICO/10-411
E3BEM8_9VIBR/8-372
E3BSY1_9LACO/466-854
E3BVP9_9LACO/466-854
E3BY82_9LACO/466-854
E3C3F4_9LACO/466-854
E3C5T5_9LACO/10-378
E3C878_9LACO/473-862
E3CAP7_9LACO/8-375
E3CC72_STRPA/473-864
E3CEZ9_STRPA/7-348
E3CHA1_STRDO/7-349
E3CJR0_STRDO/468-881
E3CN21_STRVE/459-850
E3CV74_9BACT/8-327
E3CW35_9BACT/16-373
E3CW80_9BACT/7-376
E3CWF5_9BACT/12-378
E3D7Z0_GARV3/483-881
E3D9N5_GARV3/16-383
E3DAJ7_GARV3/12-368
E3DM49_HALPG/7-369
E3DN44_HALPG/11-371
E3DNT7_HALPG/9-379
E3DRV0_HALPG/9-379
E3DSZ8_BACA1/11-343
E3E0H7_BACA1/43-383
E3E3U4_BACA1/19-387
E3E3Y0_BACA1/9-382
E3E3Y1_BACA1/9-379
E3E507_PAEPS/464-856
E3E5T4_PAEPS/8-358
E3E690_PAEPS/10-351
E3E6D8_PAEPS/9-379
E3E9A2_PAEPS/11-351
E3EIX6_PAEPS/9-375
E3EMH5_BIFBS/476-874
E3EQE6_BIFBS/8-375
E3F8I9_CORP9/8-341
E3FH36_STIAD/18-386
E3FHM9_STIAD/11-380
E3G1V9_ENTCS/7-362
E3G3D7_ENTCS/9-376
E3G4Q9_ENTCS/8-348
E3G578_ENTCS/457-854
E3G5H9_ENTCS/8-374
E3G7K3_ENTCS/8-348
E3G9H1_ENTCS/27-387
E3GEB7_EUBLK/17-372
E3GFL6_EUBLK/9-375
E3GFU5_EUBLK/8-348
E3GJP2_EUBLK/8-365
E3GLK0_EUBLK/12-353
E3GM17_EUBLK/27-391
E3GMA1_EUBLK/8-374
E3GQP6_EUBLK/14-374
E3H602_ILYPC/7-373
E3H686_ILYPC/9-374
E3H693_ILYPC/9-374
E3H6R6_ILYPC/7-375
E3H7G2_ILYPC/8-345
E3H8D2_ILYPC/9-382
E3H8J8_ILYPC/8-250
E3H8M9_ILYPC/449-844
E3H952_ILYPC/9-382
E3H961_ILYPC/9-381
E3H9G9_ILYPC/9-377
E3HAX0_ILYPC/9-336
E3HBA8_ILYPC/8-372
E3HC67_ILYPC/9-389
E3HC95_ILYPC/11-364
E3HCL0_ILYPC/9-369
E3HDA5_ILYPC/8-360
E3HLG7_ACHXA/8-348
E3HR78_ACHXA/11-390
E3HT27_ACHXA/11-375
E3HTY2_ACHXA/19-351
E3HWG2_ACHXA/4-374
E3HXP2_ACHXA/9-337
E3I309_RHOVT/9-375
E3IAG2_GEOS0/8-375
E3IC18_GEOS0/8-348
E3ICS7_GEOS0/9-379
E3IDA1_GEOS0/7-373
E3IDJ0_GEOS0/9-376
E3IDL3_GEOS0/8-374
E3IFJ8_GEOS0/10-377
E3IG76_GEOS0/10-379
E3IGC0_GEOS0/10-376
E3IGS3_GEOS0/10-346
E3IIA7_GEOS0/9-374
E3IJ35_GEOS0/464-856
E3IKE2_DESVR/9-372
E3IKF1_DESVR/13-385
E3IKZ9_DESVR/12-378
E3INL2_DESVR/9-326
E3INW1_DESVR/9-384
E3INY0_DESVR/9-386
E3IT21_DESVR/9-376
E3K1Z2_PUCGT/734-998
E3LEY7_CAERE/48-454
E3NVT0_CAERE/10-376
E3PB77_ECOH1/8-348
E3PF45_ECOH1/27-387
E3PGK9_ECOH1/12-350
E3PHV5_ECOH1/9-375
E3PJD2_ECOH1/9-377
E3PKM6_ECOH1/457-854
E3PMV4_ECOH1/9-375
E3QHE3_COLGM/77-482
E3QM98_COLGM/13-349
E3R7Q0_9LACO/466-854
E3RF72_PYRTT/72-476
E3RQM0_PYRTT/19-404
E3S470_PYRTT/24-378
E3S6N1_PYRTT/19-368
E3UMF3_9ACTO/28-338
E3USL0_ENTFC/7-374
E3X8G0_ANODA/263-668
E3XGW8_ECOLX/12-350
E3XID7_ECOLX/8-374
E3XJ13_ECOLX/5-370
E3XJP7_ECOLX/8-348
E3XMS5_ECOLX/457-854
E3XPW7_ECOLX/3-318
E3XQN4_ECOLX/27-387
E3XS98_ECOLX/9-375
E3XTU9_ECOLX/9-377
E3Y255_SHIFL/457-854
E3Y3X6_SHIFL/8-252
E3Y6C6_SHIFL/9-377
E3Y6K0_SHIFL/8-374
E3Y7L4_SHIFL/9-375
E3Y900_SHIFL/12-350
E3YDC9_LISMO/13-59
E3YFB2_LISMO/1-346
E3YFB8_LISMO/17-380
E3YGT9_LISMO/464-797
E3YH54_LISMO/12-350
E3YMM1_9LIST/13-152
E3YMM2_9LIST/1-130
E3YPC0_9LIST/7-364
E3YPC5_9LIST/7-370
E3YQT2_9LIST/464-855
E3YR24_9LIST/5-343
E3YWA7_LISIN/15-379
E3YY44_LISIN/1-316
E3YY52_LISIN/7-370
E3YZK2_LISIN/464-855
E3Z010_LISIN/12-350
E3Z549_LISIN/13-378
E3Z6S2_LISIN/1-306
E3Z6S7_LISIN/7-370
E3Z858_LISIN/464-855
E3Z8H5_LISIN/11-349
E3ZDF5_LISIV/13-378
E3ZFG6_LISIV/7-208
E3ZFG7_LISIV/1-143
E3ZFH3_LISIV/7-129
E3ZFH4_LISIV/1-237
E3ZH25_LISIV/464-855
E3ZHD9_LISIV/12-350
E3ZMJ9_LISSE/13-378
E3ZPG2_LISSE/7-364
E3ZPG8_LISSE/7-370
E3ZR30_LISSE/464-855
E3ZRD6_LISSE/12-350
E3ZWH6_LISSE/13-378
E3ZYD1_LISSE/7-364
E3ZYD7_LISSE/7-370
E3ZZW3_LISSE/464-855
E4A067_LISSE/11-349
E4I8U3_ENTFC/466-856
E4I8V5_ENTFC/8-375
E4IC85_ENTFC/10-345
E4ICW8_ENTFC/3-251
E4IFJ2_ENTFC/10-345
E4IJS3_ENTFC/3-251
E4IKC0_ENTFC/4-371
E4IKD2_ENTFC/466-856
E4IMP6_ENTFC/10-345
E4IP79_ENTFC/466-856
E4IP92_ENTFC/8-375
E4IPW2_ENTFC/3-251
E4IVA4_ENTFC/10-345
E4IXU2_ENTFC/466-856
E4IXV4_ENTFC/8-375
E4J1L4_ENTFC/3-251
E4J4P9_ENTFC/4-371
E4J4R2_ENTFC/466-856
E4J774_ENTFC/10-345
E4JBT6_ENTFC/3-251
E4JD83_ENTFC/4-371
E4JD96_ENTFC/466-856
E4JH90_ENTFC/10-345
E4JJ89_ENTFC/3-251
E4K537_9FIRM/11-386
E4K8U1_9FIRM/7-355
E4KLS1_9LACT/11-379
E4KMI6_9LACT/470-861
E4KSE6_9PORP/30-398
E4KW44_9PORP/10-363
E4KWZ9_9FIRM/7-346
E4KZN8_9FIRM/9-382
E4L0H2_9FIRM/7-361
E4L228_9STRE/472-863
E4L6E1_9STRE/7-348
E4L7C6_9FIRM/7-339
E4L7D5_9FIRM/9-371
E4LEX5_9FIRM/9-378
E4LFC9_9FIRM/8-375
E4LFN4_9FIRM/8-346
E4LFP2_9FIRM/7-364
E4LFR6_9FIRM/8-375
E4LFT0_9FIRM/8-382
E4LHC9_9FIRM/9-385
E4LNM8_9CLOT/9-382
E4LQI1_9CLOT/10-380
E4LRH1_9CLOT/9-378
E4LRT3_9CLOT/10-362
E4LT11_9CLOT/9-382
E4LTR3_9CLOT/7-361
E4LVV6_9CLOT/8-368
E4LWE5_9CLOT/7-390
E4LWQ0_9CLOT/19-367
E4LX89_9CLOT/9-376
E4LXZ2_9CLOT/8-348
E4M082_9CLOT/9-379
E4M7D8_9BACT/9-366
E4MIB4_9FIRM/9-381
E4MJY4_9FIRM/7-374
E4MME2_9FIRM/104-195
E4NBJ8_KITSK/492-885
E4NVQ8_HALBP/5-373
E4NW11_HALBP/13-391
E4NYN5_BIFBP/8-375
E4NZ66_BIFBP/476-874
E4P247_ECO8N/27-387
E4P3A8_ECO8N/457-854
E4P5E8_ECO8N/8-374
E4P5H6_ECO8N/8-348
E4P843_ECO8N/9-377
E4P8K5_ECO8N/12-350
E4P9F9_ECO8N/5-370
E4PA29_ECO8N/8-348
E4PBD2_ECO8N/7-362
E4PE62_ECO8N/9-375
E4PJG6_MARAH/11-386
E4PPM8_MARAH/13-379
E4PQR3_MARAH/9-377
E4Q5H0_CALOW/11-386
E4Q5L1_CALOW/7-355
E4QB21_CALH1/9-375
E4QCH7_CALH1/11-386
E4QCZ9_CALH1/7-355
E4QJ99_METS6/12-388
E4R307_BIFLM/476-874
E4R3H5_BIFLM/8-375
E4R485_BIFLM/9-374
E4R4J1_PSEPB/13-379
E4R4M4_PSEPB/8-372
E4RAF1_PSEPB/9-379
E4RCE4_PSEPB/9-379
E4RJ08_HALSL/12-388
E4RK07_HALSL/8-346
E4RKV2_HALSL/10-420
E4RM40_HALSL/7-380
E4RMB2_HALSL/11-370
E4RMS2_HALSL/9-379
E4RNK6_HALSL/3-367
E4RNP5_HALSL/15-356
E4RPK6_HALSL/12-378
E4S4S8_CALKI/7-355
E4S601_CALKI/9-375
E4S6F2_CALKI/11-386
E4SE14_CALK2/11-386
E4SEH1_CALK2/10-379
E4SFS1_CALK2/7-355
E4SLU5_LACAR/469-858
E4ST29_STRTN/1-112
E4ST30_STRTN/1-52
E4ST31_STRTN/12-146
E4SZ07_LACDN/502-916
E4T877_PALPW/9-380
E4T984_RIEAD/9-380
E4TJS8_CALNY/10-355
E4TPA5_MARTH/9-368
E4U1B2_SULKY/9-365
E4UQD2_ARTGP/10-340
E4UQP8_ARTGP/8-360
E4V715_ARTGP/77-484
E4VBM3_BIFBI/476-874
E4VBY2_BIFBI/8-375
E4VLP2_9HELI/22-228
E4VLP2_9HELI/253-416
E4VSE8_BACFR/9-369
E4VWD9_BACFR/9-376
E4WAL4_RHOE1/35-403
E4XDH7_OIKDI/3-423
E4Y929_OIKDI/3-423
E4ZIC6_LEPMC/19-370
E4ZW30_LEPMC/24-377
E5A5W6_LEPMC/188-593
E5AKD0_BURRH/10-377
E5B5Z7_ERWAM/457-854
E5BF77_9FUSO/9-385
E5BKG4_9FUSO/12-363
E5BLP1_9FUSO/9-374
E5BM52_9FUSO/9-292
E5BM53_9FUSO/1-91
E5BR14_9FUSO/9-379
E5BRE1_9FUSO/8-360
E5BSB9_9FUSO/6-372
E5BSP2_9FUSO/9-345
E5BSV6_9FUSO/9-345
E5BT31_9FUSO/9-376
E5BVB0_9FUSO/9-382
E5BWI2_9FUSO/9-381
E5BY84_9FUSO/16-349
E5C1Y8_9FUSO/9-385
E5C8W0_9BACE/7-376
E5CCY4_9BACE/9-382
E5CHR7_9BACE/9-368
E5QUN7_STAAH/467-857
E5R610_STAAG/467-857
E5RFL4_HUMAN/1-88
E5TD34_STAAU/467-857
E5TJA4_STAAU/467-857
E5TU99_STAAU/467-857
E5U8Z0_ALCXX/8-295
E5UDU8_ALCXX/22-386
E5UFQ7_ALCXX/11-375
E5UL00_NEIMU/469-860
E5UNL7_9BACE/9-376
E5UPS2_9BACE/12-381
E5UQU4_9BACE/9-381
E5UX92_9BACE/9-368
E5V2J8_9BACL/469-860
E5V3Z9_9BACL/12-345
E5V7Z3_9BACE/7-376
E5V9X4_9BACE/9-382
E5VGG5_9FIRM/8-346
E5VGU9_9FIRM/9-376
E5VHL6_9FIRM/8-374
E5VHX2_9FIRM/8-363
E5VI36_9FIRM/9-385
E5VJ03_9FIRM/6-372
E5VJ62_9FIRM/9-385
E5VKC3_9FIRM/513-873
E5VLQ7_9FIRM/6-344
E5VM97_9FIRM/8-375
E5VNG6_9FIRM/9-349
E5VNJ1_9FIRM/7-376
E5VPR6_9FIRM/44-129
E5VQ75_9FIRM/9-200
E5VQB0_9FIRM/8-375
E5VRE8_9FIRM/1-333
E5VRQ0_9FIRM/9-380
E5VSF6_9FIRM/35-373
E5VSL6_9FIRM/10-380
E5VT34_9FIRM/9-377
E5VTR7_9FIRM/9-394
E5VTU0_9FIRM/10-379
E5VU43_9FIRM/11-387
E5VW71_9FIRM/8-373
E5VXA0_9FIRM/1-240
E5VYQ5_9FIRM/8-374
E5VYQ7_9FIRM/8-346
E5VYV0_9FIRM/8-373
E5VZ74_9FIRM/7-376
E5VZE6_9FIRM/1-131
E5W5R4_9BACI/11-351
E5W7A1_9BACI/19-387
E5W7E7_9BACI/9-379
E5W807_9BACI/10-331
E5W8E6_9BACI/10-379
E5W9Z5_9BACI/464-856
E5WBI7_9BACI/11-340
E5WF63_9BACI/9-379
E5WGE7_9BACI/10-379
E5WK57_9BACI/25-390
E5X3A9_9BACE/7-376
E5X6A4_9ACTN/9-382
E5X7N6_9ACTN/9-382
E5XB85_9ACTN/9-387
E5XDG2_9FIRM/10-385
E5XE16_9FIRM/7-378
E5XFU6_9FIRM/10-377
E5XHN3_9FIRM/10-381
E5XIH8_9FIRM/465-861
E5XJY3_9FIRM/1-364
E5XX08_9BIFI/9-386
E5XX39_9BIFI/8-375
E5Y0T3_9BIFI/476-874
E5Y3Y5_BILWA/13-385
E5Y536_BILWA/8-374
E5Y6M7_BILWA/8-382
E5Y6R3_BILWA/29-400
E5Y7A5_BILWA/13-385
E5Y869_BILWA/9-323
E5Y946_BILWA/9-377
E5Y9M2_BILWA/17-391
E5YB44_BILWA/7-77
E5YB92_BILWA/1-270
E5YC30_9ENTR/8-374
E5YEW0_9ENTR/7-362
E5YG24_9ENTR/457-854
E5YGC2_9ENTR/11-351
E5YII1_9ENTR/9-375
E5YJC5_9ENTR/9-377
E5YJG1_9ENTR/8-374
E5YJK4_9ENTR/8-350
E5YUQ7_9BACL/9-379
E5YXK7_9BACL/9-349
E5ZJW9_CAMJE/1-314
E5ZMK3_ECOLX/8-348
E5ZNI2_ECOLX/9-375
E5ZQ32_ECOLX/9-377
E5ZQH2_ECOLX/457-854
E5ZRY0_ECOLX/27-387
E5ZUP5_ECOLX/5-370
E5ZUW8_ECOLX/12-350
E5ZVM7_ECOLX/8-363
E5ZZN4_ECOLX/9-375
E6A2Y3_ECOLX/457-854
E6A399_ECOLX/9-377
E6A4S2_ECOLX/8-368
E6A618_ECOLX/9-375
E6A702_ECOLX/9-375
E6AA20_ECOLX/21-361
E6AAS7_ECOLX/27-387
E6ABQ4_ECOLX/5-370
E6ADR5_ECOLX/12-350
E6AIW9_ECOLX/27-387
E6AJQ2_ECOLX/9-375
E6AMB5_ECOLX/5-370
E6AMI7_ECOLX/12-350
E6ANF1_ECOLX/9-375
E6APF1_ECOLX/21-361
E6APY2_ECOLX/8-348
E6ARK4_ECOLX/9-377
E6ASR0_ECOLX/457-854
E6B1E5_ECOLX/1-365
E6B3J8_ECOLX/8-348
E6B6W9_ECOLX/12-350
E6B8C4_ECOLX/457-854
E6B8V0_ECOLX/27-387
E6BAZ0_ECOLX/4-370
E6BBQ3_ECOLX/9-377
E6BF40_ECOLX/9-377
E6BG19_ECOLX/9-375
E6BHB1_ECOLX/27-387
E6BL59_ECOLX/12-350
E6BLQ2_ECOLX/457-854
E6BNZ5_ECOLX/9-375
E6BQ83_ECOLX/21-361
E6EN54_ENTFA/8-358
E6ENI5_ENTFA/17-354
E6ENI9_ENTFA/467-857
E6EPT1_ENTFA/7-368
E6ERH0_ENTFA/14-386
E6ESP3_ENTFA/11-353
E6EUD5_ENTFA/14-386
E6EXF9_ENTFA/8-358
E6EZ58_ENTFA/7-368
E6F0E5_ENTFA/467-857
E6F0E9_ENTFA/17-354
E6F0X0_ENTFA/11-353
E6F5V6_ENTFA/14-386
E6F6R1_ENTFA/8-358
E6F751_ENTFA/17-354
E6F755_ENTFA/467-857
E6F7S4_ENTFA/11-353
E6F9S4_ENTFA/7-368
E6FDN4_ENTFA/17-354
E6FDN8_ENTFA/467-857
E6FEN7_ENTFA/8-358
E6FFR0_ENTFA/7-368
E6FGD9_ENTFA/14-386
E6FI26_ENTFA/11-353
E6FJD7_ENTFA/467-857
E6FJE1_ENTFA/17-354
E6FKT6_ENTFA/8-358
E6FPW8_ENTFA/11-353
E6FQU6_ENTFA/14-386
E6FRL8_ENTFA/7-368
E6FSG5_ENTFA/17-354
E6FSG9_ENTFA/467-857
E6FUE6_ENTFA/14-386
E6FV68_ENTFA/11-353
E6FYK4_ENTFA/8-358
E6FZ49_ENTFA/7-368
E6G1K3_ENTFA/14-386
E6G3H5_ENTFA/467-857
E6G3H9_ENTFA/17-354
E6G5L0_ENTFA/11-353
E6G696_ENTFA/8-358
E6G6U9_ENTFA/7-368
E6GBK2_ENTFA/14-386
E6GCF6_ENTFA/7-368
E6GD20_ENTFA/8-358
E6GEJ6_ENTFA/17-354
E6GEK0_ENTFA/467-857
E6GG15_ENTFA/11-353
E6GGW2_ENTFA/8-358
E6GHG3_ENTFA/7-368
E6GK10_ENTFA/14-386
E6GNA6_ENTFA/11-353
E6GPQ1_ENTFA/2-211
E6GPQ5_ENTFA/467-857
E6GT10_ENTFA/14-386
E6GU24_ENTFA/17-354
E6GU29_ENTFA/467-857
E6GVF0_ENTFA/11-353
E6GXC7_ENTFA/7-368
E6GZ58_ENTFA/8-358
E6H194_ENTFA/7-368
E6H1P5_ENTFA/8-358
E6H5U1_ENTFA/467-857
E6H5U6_ENTFA/17-354
E6H7J7_ENTFA/14-386
E6H8H0_ENTFA/11-353
E6H908_ENTFA/8-358
E6H9T7_ENTFA/7-368
E6HDK0_ENTFA/467-857
E6HDK4_ENTFA/17-354
E6HF29_ENTFA/11-352
E6HH31_ENTFA/14-386
E6HJF0_ENTFA/7-368
E6HK03_ENTFA/8-358
E6HKH1_ENTFA/17-354
E6HKH5_ENTFA/467-857
E6HLH4_ENTFA/14-386
E6HMF8_ENTFA/11-353
E6HTB2_ENTFA/11-353
E6HVM1_ENTFA/14-386
E6HWU9_ENTFA/8-358
E6HXG0_ENTFA/7-368
E6HYA4_ENTFA/17-354
E6HYA8_ENTFA/467-857
E6I0Y0_ENTFA/14-386
E6I1L2_ENTFA/11-352
E6I259_ENTFA/8-358
E6I2J6_ENTFA/7-368
E6I537_ENTFA/56-393
E6I541_ENTFA/467-857
E6I8A1_ENTFA/467-857
E6I8A5_ENTFA/17-354
E6IDB6_ENTFA/11-353
E6IEI6_ENTFA/14-386
E6IFA2_ENTFA/7-368
E6IFW8_ENTFA/8-358
E6IHD6_ENTFA/7-368
E6IJL0_ENTFA/14-386
E6IKB5_ENTFA/467-857
E6IKC0_ENTFA/17-354
E6IMI0_ENTFA/11-353
E6INS4_ENTFA/8-358
E6IQZ7_ENTFA/467-857
E6IR01_ENTFA/17-354
E6IRN4_ENTFA/8-358
E6IT03_ENTFA/7-368
E6IVP4_ENTFA/11-353
E6IY51_ENTFA/14-386
E6J130_STRAP/473-864
E6J132_STRAP/7-375
E6J1Y8_STRAP/7-348
E6JJ84_RIEAN/9-380
E6JLZ4_STAEP/467-857
E6JP11_STAEP/9-351
E6JRJ8_9SPIO/9-367
E6JVJ6_9SPIO/10-382
E6JVW7_9SPIO/10-380
E6JZ65_PARDN/1-336
E6JZZ1_PARDN/479-874
E6K0C9_PARDN/8-377
E6K7W2_9BACT/9-383
E6KJ06_STRSA/477-868
E6KK44_STRSA/7-375
E6L366_9PROT/9-371
E6LDA7_9ENTE/2-86
E6LDH8_9ENTE/8-343
E6LE30_9ENTE/24-396
E6LGH1_9ENTE/11-347
E6LIC9_9ENTE/465-855
E6LKX2_9FIRM/9-381
E6LKY5_9FIRM/8-374
E6LLN7_9FIRM/6-389
E6LLR4_9FIRM/459-855
E6LNW7_9FIRM/10-347
E6LRY0_9FIRM/9-392
E6LTR2_9LACO/466-854
E6MDD4_9FIRM/6-350
E6ME79_9FIRM/11-376
E6MG46_9FIRM/11-352
E6MGG2_9FIRM/8-348
E6MGT4_9FIRM/14-375
E6MIS7_9FIRM/9-382
E6MJ68_9FIRM/17-398
E6MJU1_9FIRM/27-391
E6R075_CRYGW/77-503
E6RH11_PSEU9/8-370
E6SF29_INTC7/10-413
E6SPT0_BACT6/9-382
E6SPU9_BACT6/9-376
E6SPX0_BACT6/9-378
E6SR91_BACT6/9-385
E6SU13_BACT6/9-380
E6SX32_SHEB6/12-352
E6SZW8_SHEB6/10-352
E6T0I6_SHEB6/8-374
E6T137_SHEB6/9-368
E6T7N0_SHEB6/457-850
E6TNL3_MYCSR/11-413
E6TTH3_BACCJ/12-378
E6U0C2_BACCJ/470-862
E6U1X2_BACCJ/9-380
E6U4E6_ETHHY/8-358
E6U509_ETHHY/8-348
E6U5H5_ETHHY/7-374
E6U6V6_ETHHY/466-860
E6U994_ETHHY/7-332
E6U9A4_ETHHY/8-346
E6U9G6_ETHHY/8-368
E6UF56_RUMA7/4-358
E6UFW8_RUMA7/467-863
E6UHR6_RUMA7/9-380
E6UJL1_RUMA7/461-857
E6UMU0_CLOTL/9-381
E6UQA3_CLOTL/8-357
E6UUC0_CLOTL/463-859
E6UUE9_CLOTL/9-377
E6UUT5_VARPD/8-363
E6V463_VARPD/12-340
E6V8X4_VARPD/8-370
E6VH47_RHOPX/11-369
E6VTN9_DESAO/8-347
E6VTW9_DESAO/14-381
E6VVF1_DESAO/9-389
E6W4G5_DESIS/9-381
E6W7R1_PANSA/4-369
E6W9Q1_PANSA/9-347
E6WA56_PANSA/9-350
E6WA79_PANSA/12-349
E6WAU3_PANSA/66-392
E6WF69_PANSA/457-854
E6WJ46_PANSA/7-351
E6WJD3_PANSA/12-378
E6WNE6_PANSA/9-366
E6WZM2_NITSE/9-352
E6XDP3_CELAD/10-320
E6XEK1_CELAD/9-378
E6XG55_SHEP2/12-352
E6XK19_SHEP2/12-352
E6XMQ2_SHEP2/457-850
E6XQ99_SHEP2/8-374
E6XR27_SHEP2/9-373
E6ZMS7_9BASI/16-406
E6ZZX9_9BASI/78-487
E7AZQ2_YERE1/9-376
E7B3Y0_YERE1/12-350
E7B4G4_YERE1/7-362
E7B544_YERE1/8-348
E7B7D9_YERE1/457-854
E7BQU2_9MYCO/19-413
E7C4H2_9ACTN/12-170
E7C6L0_9GAMM/1-350
E7FHL9_PYRFU/9-382
E7FM75_9LACO/477-890
E7FMG7_9LACO/31-368
E7FVL5_ERYRH/465-859
E7G670_9FIRM/9-387
E7G8L1_9FIRM/9-381
E7GD38_9FIRM/9-385
E7GDX4_9FIRM/475-868
E7GE76_9FIRM/8-348
E7GIA4_CLOSY/10-380
E7GIY2_CLOSY/16-363
E7GML6_CLOSY/23-393
E7GN33_CLOSY/465-861
E7GPH4_CLOSY/8-375
E7GQ50_CLOSY/9-349
E7GRT9_CLOSY/22-363
E7GVC6_STRAP/7-348
E7GZR1_STRAP/473-864
E7GZR2_STRAP/7-375
E7H1L1_9BURK/9-379
E7H393_9BURK/9-380
E7H6E3_9BURK/10-350
E7H6M3_9BURK/8-381
E7HBT0_ECOLX/27-387
E7HDQ1_ECOLX/8-348
E7HDU7_ECOLX/9-375
E7HEU5_ECOLX/8-374
E7HFJ9_ECOLX/8-374
E7HG78_ECOLX/9-377
E7HIT1_ECOLX/12-350
E7HJZ8_ECOLX/457-854
E7HQ23_ECOLX/9-377
E7HSA6_ECOLX/457-854
E7HSB9_ECOLX/27-387
E7HVA0_ECOLX/8-348
E7HWS9_ECOLX/9-375
E7HYU2_ECOLX/4-370
E7I1L7_ECOLX/1-238
E7I666_ECOLX/8-348
E7I7F4_ECOLX/9-375
E7I9C1_ECOLX/9-377
E7I9Q6_ECOLX/4-370
E7IBR5_ECOLX/457-854
E7IGG1_ECOLX/12-350
E7IHB4_ECOLX/1-278
E7ILQ0_ECOLX/4-370
E7IMK7_ECOLX/12-350
E7INV3_ECOLX/9-375
E7IP70_ECOLX/457-854
E7IQP3_ECOLX/9-377
E7ITN1_ECOLX/8-374
E7ITT3_ECOLX/8-348
E7IV04_ECOLX/27-387
E7J2B9_ECOLX/457-854
E7J423_ECOLX/12-350
E7J5H1_ECOLX/27-387
E7J708_ECOLX/7-362
E7J802_ECOLX/4-370
E7J8R0_ECOLX/9-377
E7JAD0_ECOLX/9-375
E7JBD3_ECOLX/8-348
E7JFP1_ECOLX/12-350
E7JJ95_ECOLX/8-348
E7JKC4_ECOLX/9-375
E7JM07_ECOLX/4-370
E7JMK6_ECOLX/9-377
E7JNP3_ECOLX/27-387
E7JPZ5_ECOLX/3-318
E7JQP6_ECOLX/457-854
E7JUV1_SHISO/27-387
E7JW15_SHISO/3-294
E7JWS5_SHISO/7-404
E7JXK7_SHISO/9-377
E7JYA3_SHISO/4-370
E7JZL1_SHISO/8-348
E7K8G9_SHISO/12-350
E7KC76_YEASA/10-372
E7LJ61_TRYCR/17-384
E7M3L3_9BACL/8-358
E7M4L6_9BACL/15-383
E7M4W9_9BACL/7-370
E7M6B8_9BACL/9-380
E7M8S4_9BACL/2-356
E7MIS6_STAAU/467-857
E7MKY4_9FIRM/8-371
E7MMU5_9FIRM/19-390
E7MPF5_9FIRM/480-873
E7MPL7_9FIRM/25-389
E7MR62_9FIRM/9-381
E7MRS4_STAAU/467-857
E7N3D7_9FIRM/9-385
E7NAN7_9ACTO/8-375
E7NHC6_YEASO/10-372
E7NR96_TREPH/456-849
E7NUD1_TREPH/1-232
E7NUD2_TREPH/1-98
E7NW08_TREPH/9-380
E7NWA5_TREPH/9-370
E7NX90_TREPH/10-374
E7P269_PSESG/8-374
E7P381_PSESG/11-380
E7P5Q5_PSESG/9-373
E7PPP7_PSESG/9-373
E7PT64_PSESG/8-374
E7PWW2_STRDY/470-861
E7PXV6_STRDY/7-348
E7Q3J6_YEASB/53-415
E7QED8_YEASZ/53-415
E7QZ61_9EURY/25-425
E7RCZ8_9BACL/9-379
E7RKG1_9BACL/9-376
E7S1K3_STRAG/7-347
E7S697_STRAG/7-347
E7S771_STRAG/481-872
E7S7Y1_9STRE/13-354
E7S8H3_9STRE/473-864
E7S9K2_9STRE/7-375
E7SAQ1_9STRE/7-372
E7SEN6_SHIDY/12-350
E7SEV1_SHIDY/457-854
E7SJG5_SHIDY/9-377
E7SK91_SHIDY/9-375
E7SPX0_SHIDY/9-316
E7SPX1_SHIDY/1-49
E7SQH2_SHIDY/8-348
E7SSL1_SHIBO/9-375
E7SUA3_SHIBO/457-854
E7SWI6_SHIBO/9-377
E7SXS9_SHIBO/27-387
E7SYH8_SHIBO/8-348
E7T4M0_SHIBO/9-370
E7T6E6_SHIFL/9-375
E7T750_SHIFL/9-377
E7TCB1_SHIFL/457-854
E7TDL1_SHIFL/27-154
E7THZ1_SHIFL/9-316
E7TJI5_SHIFL/12-350
E7TJY4_SHIFL/8-348
E7TKD1_ECO57/12-350
E7TQZ5_ECO57/8-348
E7TTN9_ECO57/9-375
E7TVT3_ECO57/9-375
E7TWV6_ECO57/27-387
E7TXK8_ECO57/9-377
E7TZU7_ECO57/457-854
E7U2M8_ECOLX/8-348
E7U4A2_ECOLX/27-387
E7U631_ECOLX/457-854
E7U716_ECOLX/8-348
E7U7B8_ECOLX/9-377
E7U845_ECOLX/9-375
E7UAG2_ECOLX/12-350
E7UB85_ECOLX/9-375
E7UCV5_ECOLX/3-318
E7UDB9_ECOLX/9-375
E7UEM7_ECOLX/9-377
E7UG88_ECOLX/8-348
E7UGQ4_ECOLX/9-375
E7UKS8_ECOLX/27-387
E7UMU7_ECOLX/457-854
E7UP22_ECOLX/7-362
E7UQQ9_ECOLX/12-350
E7USJ1_SALTY/8-348
E7UTV5_SALTY/12-350
E7UUS4_SALTY/9-377
E7UVD9_SALTY/8-374
E7UWF8_SALTY/8-374
E7UWM7_SALTY/8-348
E7UZ64_SALTY/457-854
E7V031_SALTY/7-362
E7V3H6_SALTY/27-387
E7V7I5_SALMO/1-183
E7VB43_SALMO/457-854
E7VCS3_SALMO/9-120
E7VD77_SALMO/8-348
E7VE43_SALMO/27-387
E7VEC2_SALMO/7-362
E7VEF7_SALMO/8-249
E7VEZ8_SALMO/9-377
E7VFP4_SALMO/12-350
E7VFR6_SALMO/8-348
E7VFY0_SALMO/8-374
E7VHG7_SALMO/457-854
E7VHT3_SALMO/12-350
E7VI48_SALMO/8-374
E7VIN9_SALMO/9-377
E7VIX1_SALMO/1-193
E7VKV3_SALMO/7-362
E7VMA0_SALMO/27-387
E7VN03_SALMO/8-374
E7VN65_SALMO/8-348
E7VRF8_SALMO/8-348
E7VTK5_SALMO/8-374
E7VTR8_SALMO/8-348
E7VVA7_SALMO/8-348
E7VX52_SALMO/27-387
E7VZ48_SALMO/9-377
E7VZG9_SALMO/8-374
E7W0F3_SALMO/12-350
E7W1G5_SALMO/7-362
E7W1R6_SALMO/1-183
E7W2E1_SALMO/457-854
E7W4D6_SALMO/7-362
E7W5X7_SALMO/8-348
E7W6X4_SALMO/27-387
E7W8F6_SALMO/12-350
E7W9I6_SALMO/1-183
E7WA61_SALMO/457-854
E7WAQ6_SALMO/8-374
E7WB13_SALMO/9-377
E7WFA7_SALMO/8-348
E7WFE0_SALMO/8-374
E7WH60_SALMO/1-193
E7WJ45_SALMO/27-387
E7WJM6_SALMO/457-854
E7WKE0_SALMO/9-377
E7WKY1_SALMO/8-374
E7WMK9_SALMO/7-362
E7WNJ3_SALMO/8-374
E7WNQ5_SALMO/8-348
E7WP50_SALMO/8-348
E7WQF5_SALMO/12-350
E7WUU7_SALMO/7-362
E7WV56_SALMO/1-193
E7WVI6_SALMO/457-854
E7WZB3_SALMO/12-350
E7WZV8_SALMO/8-348
E7X0E2_SALMO/9-377
E7X127_SALMO/8-374
E7X2A7_SALMO/27-387
E7X3L8_SALMO/8-348
E7X3T1_SALMO/8-374
E7X6H5_SALMO/8-374
E7X6N8_SALMO/8-348
E7X8S0_SALMO/12-350
E7XBB9_SALMO/457-854
E7XCP7_SALMO/7-362
E7XDS9_SALMO/27-387
E7XET8_SALMO/8-374
E7XFC9_SALMO/9-377
E7XFN0_SALMO/8-374
E7XGQ1_SALMO/9-377
E7XHK0_SALMO/7-362
E7XJ17_SALMO/12-350
E7XJP0_SALMO/1-193
E7XJT0_SALMO/8-348
E7XMI2_SALMO/457-854
E7XPS3_SALMO/8-348
E7XQE2_SALMO/27-387
E7XSA2_SALMO/8-374
E7XTW9_SALMO/27-387
E7XUS5_SALMO/457-854
E7XVT5_SALMO/12-350
E7XW90_SALMO/8-348
E7XXS0_SALMO/8-374
E7Y2E3_SALMO/1-193
E7Y2G9_SALMO/7-362
E7Y3E6_SALMO/8-374
E7Y3M6_SALMO/9-377
E7Y3R4_SALMO/8-348
E7YAJ4_SALMO/27-387
E7YAQ7_SALMO/8-374
E7YB68_SALMO/8-348
E7YCK1_SALMO/457-854
E7YD74_SALMO/1-193
E7YDE6_SALMO/7-362
E7YDP5_SALMO/9-377
E7YFL7_SALMO/12-350
E7YG69_SALMO/8-374
E7YGD3_SALMO/8-348
E7YIX2_SALMO/7-362
E7YJL2_SALMO/1-183
E7YNQ4_SALMO/457-854
E7YPA8_SALMO/8-348
E7YPY7_SALMO/12-350
E7YRC3_SALMO/27-387
E7YSB6_SALMO/9-377
E7YSL1_SALMO/8-374
E7YU09_SALMO/8-374
E7YU72_SALMO/8-348
E7YW35_SALMO/1-193
E7YYA6_SALMO/12-350
E7YZ62_SALMO/27-387
E7YZT3_SALMO/9-377
E7Z0C5_SALMO/8-374
E7Z1E0_SALMO/8-348
E7Z1P9_SALMO/457-854
E7Z2J4_SALMO/7-362
E7Z3T1_SALMO/8-348
E7Z3Z3_SALMO/8-374
E7Z8R9_SALMO/9-377
E7Z9D3_SALMO/12-350
E7ZA17_SALMO/8-348
E7ZAF6_SALMO/7-362
E7ZAT8_SALMO/27-387
E7ZC80_SALMO/1-193
E7ZCN1_SALMO/457-854
E7ZEI4_SALMO/8-374
E7ZF27_SALMO/8-374
E7ZF52_SALMO/8-348
E7ZIG6_SALMO/8-348
E7ZLP2_SALMO/7-362
E7ZM76_SALMO/27-387
E7ZMI0_SALMO/9-377
E7ZN21_SALMO/8-374
E7ZQ59_SALMO/8-348
E7ZQC1_SALMO/8-374
E7ZQQ5_SALMO/1-183
E7ZRD0_SALMO/457-854
E7ZT66_SALMO/12-350
E7ZUN6_SALMO/7-362
E7ZWP5_SALMO/8-348
E7ZXZ2_SALMO/8-374
E7ZYI3_SALMO/9-377
E7ZZE8_SALMO/1-193
E8A0I5_SALMO/457-854
E8A161_SALMO/27-387
E8A379_SALMO/8-348
E8A3E2_SALMO/8-374
E8A4T2_SALMO/12-350
E8A668_SALMO/27-387
E8A768_SALMO/7-362
E8A8H7_SALMO/8-348
E8A9U8_SALMO/12-350
E8AAA0_SALMO/8-348
E8AAG0_SALMO/8-374
E8ABU4_SALMO/8-374
E8ACD6_SALMO/9-377
E8AF07_SALMO/457-854
E8AG52_SALMO/1-183
E8AI72_SALMO/9-377
E8AN15_SALMO/7-362
E8ANA3_SALMO/27-387
E8ANK4_SALMO/8-374
E8ANY1_SALMO/457-854
E8APK8_SALMO/1-183
E8AQ28_SALMO/12-350
E8ASN4_SALMO/8-348
E8AT42_SALMO/8-348
E8ATA5_SALMO/8-374
E8AVQ6_SALMO/9-377
E8AWX3_SALMO/7-362
E8AXP3_SALMO/8-374
E8B0B2_SALMO/12-350
E8B120_SALMO/1-193
E8B200_SALMO/8-348
E8B263_SALMO/8-374
E8B4C8_SALMO/27-387
E8B4Y9_SALMO/8-348
E8B5R8_SALMO/243-640
E8B8M6_SALMO/1-183
E8B9F0_SALMO/9-377
E8B9T9_SALMO/27-387
E8BAD8_SALMO/406-803
E8BC38_SALMO/7-362
E8BE96_SALMO/12-350
E8BEX7_SALMO/8-348
E8BF40_SALMO/8-374
E8BHP0_SALMO/8-374
E8BIR0_SALMO/8-348
E8BJE8_SALMO/8-374
E8BJZ4_SALMO/457-778
E8BK55_SALMO/1-183
E8BQW8_SALMO/9-377
E8BRI2_SALMO/7-362
E8BRV2_SALMO/1-66
E8BS84_SALMO/27-387
E8BSM9_SALMO/12-350
E8BSY3_SALMO/8-348
E8BW45_SALMO/8-374
E8BWA8_SALMO/8-348
E8BXF2_SALMO/7-362
E8BZW8_SALMO/27-387
E8C022_SALMO/8-374
E8C0L3_SALMO/9-377
E8C213_SALMO/8-348
E8C276_SALMO/8-374
E8C2E1_SALMO/12-350
E8C4B8_SALMO/8-348
E8C5Z2_SALMO/457-854
E8C6A9_SALMO/1-183
E8C9D8_SALMO/1-183
E8CCD5_SALMO/9-377
E8CCX6_SALMO/8-374
E8CE15_SALMO/8-348
E8CEW6_SALMO/12-350
E8CFL6_SALMO/8-348
E8CFS9_SALMO/8-374
E8CH39_SALMO/457-854
E8CJG3_SALMO/27-387
E8CK41_SALMO/7-362
E8CKS8_SALMO/8-348
E8CKY9_SALMO/8-374
E8CPT1_SALMO/457-854
E8CQ16_SALMO/27-387
E8CQ86_SALMO/8-348
E8CQU9_SALMO/1-193
E8CSS6_SALMO/7-362
E8CV67_SALMO/8-374
E8CVQ9_SALMO/9-377
E8CX63_SALMO/12-350
E8CXR4_SALMO/1-193
E8CZQ4_SALMO/8-374
E8D034_SALMO/9-377
E8D0U0_SALMO/8-348
E8D2X0_SALMO/12-350
E8D439_SALMO/8-348
E8D4A2_SALMO/8-374
E8D4V1_SALMO/457-854
E8D6I9_SALMO/7-344
E8D805_SALMO/27-387
E8DA80_SALMO/12-350
E8DDZ0_SALMO/27-387
E8DEV0_SALMO/8-374
E8DFV3_SALMO/8-348
E8DFY8_SALMO/8-374
E8DIB2_SALMO/1-193
E8DKM7_SALMO/8-348
E8DLE3_SALMO/9-377
E8DM95_SALMO/7-362
E8DP39_SALMO/1-183
E8DPR5_SALMO/457-854
E8DQ84_SALMO/8-348
E8DQE6_SALMO/8-374
E8DRB5_SALMO/7-362
E8DS46_SALMO/12-350
E8DTB7_SALMO/9-377
E8DTV8_SALMO/8-374
E8DV96_SALMO/27-387
E8DXT0_SALMO/8-348
E8DYQ7_SALMO/8-348
E8E126_SALMO/8-374
E8E281_SALMO/27-387
E8E499_SALMO/8-374
E8E4T9_SALMO/9-377
E8E5A3_SALMO/457-854
E8E5V6_SALMO/1-193
E8E7L5_SALMO/12-350
E8E8I7_SALMO/8-348
E8E9G6_SALMO/7-362
E8EAJ8_SALMO/7-362
E8EDQ1_SALMO/8-348
E8EDW3_SALMO/8-374
E8EEU4_SALMO/8-374
E8EFD6_SALMO/9-377
E8EGI8_SALMO/12-350
E8EHZ6_SALMO/1-193
E8EIM3_SALMO/457-854
E8EJK7_SALMO/27-387
E8EKA9_SALMO/8-348
E8ELH3_SALMO/7-362
E8EMS2_SALMO/27-387
E8EPD6_SALMO/9-377
E8EPX8_SALMO/8-374
E8ER46_SALMO/8-348
E8ERA6_SALMO/8-374
E8ERV8_SALMO/8-348
E8ESV3_SALMO/1-183
E8ET42_SALMO/457-854
E8EUR6_SALMO/12-350
E8F099_SALMO/1-183
E8F0T7_SALMO/8-374
E8F100_SALMO/8-348
E8F1S4_SALMO/27-387
E8F2V4_SALMO/12-350
E8F581_SALMO/7-362
E8F5E5_SALMO/457-721
E8F5F3_SALMO/1-126
E8F6N6_SALMO/9-377
E8F777_SALMO/8-374
E8F9I0_SALMO/8-348
E8FBX3_SALMO/1-193
E8FD23_SALMO/457-595
E8FED0_SALMO/9-377
E8FEU6_SALMO/27-387
E8FGP9_SALMO/1-231
E8FIN8_SALMO/8-374
E8FJI9_SALMO/12-350
E8FKA8_SALMO/7-362
E8FL29_SALMO/8-348
E8FLX0_SALMO/8-348
E8FM32_SALMO/8-374
E8FMY1_SALMO/12-350
E8FNN6_SALMO/8-348
E8FNU9_SALMO/8-374
E8FSS5_SALMO/1-116
E8FVT5_SALMO/8-237
E8FW18_SALMO/9-377
E8FWZ5_SALMO/457-854
E8FX44_SALMO/27-387
E8FXE1_SALMO/8-348
E8FZA3_SALMO/1-183
E8FZU7_SALMO/7-362
E8G1R9_SALMO/7-362
E8G1W7_SALMO/1-112
E8G3C5_SALMO/8-249
E8G3W7_SALMO/9-377
E8G6N2_SALMO/12-350
E8G6Y1_SALMO/27-387
E8G747_SALMO/8-348
E8G7G0_SALMO/1-183
E8G8F4_SALMO/8-348
E8GA33_SALMO/457-854
E8GAE8_SALMO/8-374
E8GDR6_SALMO/8-348
E8GE81_SALMO/457-854
E8GEQ1_SALMO/9-377
E8GF28_SALMO/8-374
E8GH05_SALMO/1-183
E8GHJ3_SALMO/27-387
E8GHS3_SALMO/7-362
E8GKN0_SALMO/8-348
E8GKU3_SALMO/8-374
E8GLX7_SALMO/12-350
E8GQ04_SALMO/12-350
E8GT39_SALMO/7-362
E8GTG9_SALMO/1-193
E8GVJ2_SALMO/8-348
E8GVQ5_SALMO/8-374
E8GXR1_SALMO/27-387
E8GXZ5_SALMO/18-415
E8GYT0_SALMO/9-377
E8GZB9_SALMO/8-374
E8H124_SALMO/8-348
E8H4T4_ECO57/27-387
E8H6A0_ECO57/8-374
E8H6J8_ECO57/9-377
E8H8F1_ECO57/9-375
E8H9L7_ECO57/8-348
E8HC76_ECO57/12-350
E8HE69_ECO57/457-854
E8HIM0_ECOLX/27-387
E8HJS5_ECOLX/8-374
E8HKE9_ECOLX/9-377
E8HM21_ECOLX/9-375
E8HND1_ECOLX/8-348
E8HR76_ECOLX/12-350
E8HT37_ECOLX/457-854
E8HXN6_ECOLX/27-387
E8HYT7_ECOLX/8-374
E8I014_ECOLX/9-377
E8I161_ECOLX/9-375
E8I2B9_ECOLX/8-348
E8I4X0_ECOLX/12-350
E8I6W7_ECOLX/457-854
E8IB20_ECOLX/27-387
E8ICV6_ECOLX/8-374
E8ID72_ECOLX/9-377
E8IF78_ECOLX/9-375
E8IGE3_ECOLX/8-348
E8IIB8_ECOLX/12-350
E8IKC9_ECOLX/457-854
E8IP27_ECOLX/27-387
E8IQQ2_ECOLX/8-374
E8IRH3_ECOLX/9-377
E8IT42_ECOLX/9-375
E8IUL1_ECOLX/8-348
E8IWF3_ECOLX/12-350
E8IYG6_ECOLX/457-854
E8J3Z1_ECO57/27-387
E8J597_ECO57/8-374
E8J618_ECO57/9-377
E8J784_ECO57/9-375
E8J8V5_ECO57/8-348
E8JBI2_ECO57/12-350
E8JDI7_ECO57/457-854
E8JPC4_STREI/9-377
E8JR11_STREI/486-899
E8JT91_STRCR/7-375
E8JVZ8_STRCR/474-865
E8K1K2_9STRE/490-881
E8K489_STRPA/7-372
E8K7P1_STRPA/473-864
E8K894_STRPA/7-348
E8K9E3_9STRE/489-880
E8KG61_9PAST/471-860
E8KML6_STRSA/474-865
E8KR91_STRSA/7-372
E8KRU9_STRSA/7-348
E8KSP2_STRVE/459-850
E8L7V8_9RHIZ/8-350
E8LDZ7_9FIRM/9-386
E8LHW2_9GAMM/9-384
E8LIP7_9GAMM/19-393
E8LIR2_9GAMM/13-382
E8LJF6_9GAMM/16-366
E8LJK5_9GAMM/10-376
E8LK77_9GAMM/7-368
E8LLU3_9GAMM/24-394
E8LLW8_9GAMM/9-381
E8LMP3_9GAMM/9-383
E8LNQ2_9VIBR/458-853
E8LSG7_9VIBR/7-373
E8LUY1_9VIBR/8-374
E8LVA3_9VIBR/29-393
E8LWB9_9VIBR/8-366
E8LWP9_9VIBR/8-348
E8M5N2_9VIBR/8-371
E8M7W0_9VIBR/7-373
E8M8F8_9VIBR/458-853
E8M984_9VIBR/8-374
E8MBE7_9VIBR/18-382
E8MEX8_BIFL2/8-375
E8MF74_BIFL2/476-874
E8MV81_BIFL1/9-374
E8MVH0_BIFL1/9-386
E8MVK0_BIFL1/8-375
E8MVU4_BIFL1/476-874
E8N4Y0_ANATU/6-373
E8NL03_SALET/9-377
E8NPM3_SALET/457-854
E8NQZ0_SALET/7-362
E8NR84_SALET/27-387
E8NSI5_SALET/8-372
E8NSV5_SALET/8-374
E8NTG0_SALET/8-348
E8NTQ7_SALET/8-346
E8NTW7_SALET/12-350
E8NXJ2_YERPH/8-374
E8P1Y8_YERPH/9-376
E8P2C1_YERPH/12-350
E8P7G6_YERPH/457-854
E8P8Y7_ACIB1/12-379
E8PB43_ACIB1/11-386
E8PIU7_ACIB1/16-382
E8Q8V7_STRED/9-369
E8QB43_STRED/470-861
E8QBL9_STRED/7-348
E8R3G3_ISOPI/23-390
E8R7Z5_DESM0/13-377
E8RC61_9DELT/13-385
E8RCD5_9DELT/9-333
E8REE3_9DELT/12-378
E8RF60_9DELT/75-440
E8RFK1_9DELT/9-373
E8RHK9_9DELT/9-376
E8RHP2_9DELT/8-387
E8SUR7_GEOS2/19-387
E8SUT9_GEOS2/9-379
E8SVY3_GEOS2/7-376
E8T197_GEOS2/11-389
E8T1X9_THEA1/7-367
E8TCD8_MESCW/11-339
E8TDB7_MESCW/10-391
E8TDV2_MESCW/11-378
E8TV52_ALIDB/9-375
E8U5M2_DEIML/9-378
E8UK20_STREJ/473-864
E8UN15_STREJ/8-197
E8UN16_STREJ/7-348
E8UQX3_THEBF/9-381
E8UU29_THEBF/473-862
E8UU43_THEBF/18-391
E8UV71_THEBF/9-392
E8V3H6_TERSS/11-375
E8VJ53_BACST/19-387
E8VJ88_BACST/9-382
E8VJ89_BACST/9-379
E8VL20_VIBVU/7-373
E8VMT6_VIBVU/458-853
E8VP42_VIBVU/8-374
E8VY11_VIBVU/8-374
E8VYQ0_VIBVU/8-373
E8WIP0_GEOS8/12-378
E8WJ56_GEOS8/27-393
E8WJQ6_GEOS8/16-379
E8WLK2_GEOS8/8-374
E8WN28_GEOS8/38-404
E8X8Q7_SALT4/8-374
E8X973_SALT4/12-350
E8XB90_SALT4/9-377
E8XC06_SALT4/7-362
E8XEN2_SALT4/8-348
E8XFS0_SALT4/27-387
E8XKA9_SALT4/8-374
E8XKW6_SALT4/457-854
E8XL65_SALT4/8-348
E8XMA7_RAHSY/9-350
E8XPP0_RAHSY/9-347
E8XS34_RAHSY/9-347
E8XUM4_RAHSY/457-854
E8XUX6_RAHSY/8-374
E8Y072_RAHSY/8-374
E8Y0N6_RAHSY/12-350
E8Y3M0_ECOKO/9-375
E8Y4U9_ECOKO/9-377
E8Y6D2_ECOKO/8-348
E8Y708_ECOKO/12-350
E8Y7E3_ECOKO/8-374
E8YAJ9_ECOKO/27-387
E8YB49_ECOKO/9-375
E8YCF0_ECOKO/457-854
E8YJF7_9BURK/11-380
E8YVP6_9BURK/10-378
E8YVY4_9BURK/12-340
E8ZKF3_MYCHL/116-270
E8ZL83_CLOB0/9-379
E8ZLU4_CLOB0/17-389
E8ZQ71_CLOB0/7-373
E8ZQS2_CLOB0/8-358
E8ZRG6_CLOB0/455-850
E8ZUX2_CLOB0/8-348
E8ZW88_CLOB0/7-371
E8ZYW6_SALET/12-350
E9A1B6_SALET/406-803
E9A3E6_SALET/7-362
E9A4M7_SALET/27-387
E9A5M5_SALET/8-374
E9A6L2_SALET/9-377
E9A900_SALET/8-348
E9A970_SALET/8-374
E9B0Y2_LEIME/21-391
E9BLV3_LEIDO/21-391
E9CF64_9EUKA/11-428
E9CWX9_COCPS/75-482
E9DCG7_COCPS/38-368
E9DQB1_9STRE/434-825
E9DR18_METAQ/25-400
E9DXM1_METAQ/99-230
E9E0J6_METAQ/76-483
E9E6F8_METAQ/10-343
E9ENY5_METAR/76-483
E9F1T7_METAR/50-383
E9FJJ6_9STRE/473-864
E9FQJ5_9STRE/473-864
E9INY1_SOLIN/57-462
E9RLC1_LACRE/473-862
E9RNW0_LACRE/25-393
E9RR09_LACRE/13-370
E9RRC1_LACRE/8-348
E9RTR3_9FIRM/7-378
E9RTT0_9FIRM/8-373
E9RZ60_9FIRM/10-380
E9RZQ0_9FIRM/463-859
E9S180_TREDE/21-387
E9S5E1_TREDE/9-382
E9S7Z6_RUMAL/8-374
E9SBF5_RUMAL/4-358
E9SBK5_RUMAL/461-857
E9SCG1_RUMAL/9-380
E9SGL3_RUMAL/467-863
E9SII6_CLOSY/10-380
E9SNA9_CLOSY/16-363
E9SP81_CLOSY/9-349
E9SQN8_CLOSY/9-379
E9SRH7_CLOSY/8-375
E9SRZ1_CLOSY/465-861
E9SSP2_CLOSY/19-363
E9SU75_CLOSY/4-363
E9SW88_COREQ/34-403
E9TBM7_ECOLX/27-387
E9TD13_ECOLX/21-361
E9TEY4_ECOLX/457-854
E9THB8_ECOLX/9-377
E9TI18_ECOLX/9-375
E9TMJ0_ECOLX/9-375
E9TN27_ECOLX/12-350
E9TQ84_ECOLX/9-375
E9TQZ6_ECOLX/8-368
E9TTG1_ECOLX/9-375
E9TYH0_ECOLX/21-361
E9U031_ECOLX/9-377
E9U203_ECOLX/457-854
E9U291_ECOLX/27-387
E9U446_ECOLX/12-350
E9U4B9_ECOLX/5-370
E9U810_ECOLX/27-387
E9U8P8_ECOLX/7-362
E9UD27_ECOLX/9-375
E9UEZ1_ECOLX/8-348
E9UG09_ECOLX/12-350
E9UG82_ECOLX/5-370
E9UGV3_ECOLX/457-854
E9UI14_ECOLX/9-375
E9UIQ1_ECOLX/9-377
E9UJJ2_ECOLX/8-348
E9UPJ6_9ACTO/19-413
E9UPK3_9ACTO/39-405
E9UPZ4_9ACTO/9-337
E9UT71_9ACTO/14-415
E9V5Z3_ECOLX/5-370
E9V659_ECOLX/12-350
E9V962_ECOLX/9-377
E9VAR0_ECOLX/9-375
E9VCV1_ECOLX/8-363
E9VEC0_ECOLX/9-375
E9VF07_ECOLX/457-854
E9VFE8_ECOLX/27-387
E9VFX9_ECOLX/8-348
E9VJ61_ECOLX/5-370
E9VJF6_ECOLX/12-350
E9VLI6_ECOLX/9-377
E9VMM5_ECOLX/9-375
E9VRN1_ECOLX/27-387
E9VS36_ECOLX/8-363
E9VU74_ECOLX/9-375
E9VVP6_ECOLX/8-348
E9VWU6_ECOLX/457-854
E9VY25_ECOLX/9-375
E9VYQ4_ECOLX/9-377
E9W334_ECOLX/27-387
E9W532_ECOLX/457-854
E9W742_ECOLX/12-350
E9W7D5_ECOLX/9-375
E9WAG4_ECOLX/8-348
E9WBX6_ECOLX/12-350
E9WDS0_ECOLX/457-854
E9WHK8_ECOLX/27-387
E9WIM4_ECOLX/9-377
E9WJ82_ECOLX/9-375
E9WLU9_ECOLX/9-375
E9WN08_ECOLX/8-348
E9WQ50_ECOLX/12-350
E9WS04_ECOLX/457-854
E9WTW0_ECOLX/9-377
E9WUH9_ECOLX/9-375
E9WVE7_ECOLX/27-387
E9X023_ECOLX/9-375
E9X1L7_ECOLX/8-348
E9X4L2_ECOLX/457-854
E9X701_ECOLX/9-377
E9X7P2_ECOLX/9-375
E9XBE0_ECOLX/12-350
E9XCL4_ECOLX/27-387
E9XD13_ECOLX/9-375
E9XFL1_ECOLX/8-348
E9XGR2_ECOLX/9-377
E9XHT4_ECOLX/9-375
E9XKF0_ECOLX/27-387
E9XM72_ECOLX/457-854
E9XP55_ECOLX/12-350
E9XSK8_ECOLX/9-375
E9XUZ2_ECOLX/8-348
E9XWF4_ECOLX/12-350
E9XY50_ECOLX/457-854
E9Y1L2_ECOLX/27-387
E9Y2T6_ECOLX/9-377
E9Y3H6_ECOLX/9-375
E9Y751_ECOLX/9-375
E9Y778_ECOLX/8-348
E9YA99_ECOLX/457-854
E9YDZ7_ECOLX/12-350
E9YEU6_ECOLX/9-377
E9YFG0_ECOLX/9-375
E9YG88_ECOLX/9-375
E9YH77_ECOLX/27-387
E9YI72_ECOLX/8-363
E9YKU1_ECOLX/8-348
E9YQW8_ECOLX/27-387
E9YRG8_ECOLX/12-350
E9YTM3_ECOLX/9-375
E9YUB9_ECOLX/9-377
E9YVY3_ECOLX/9-375
E9YZL7_ECOLX/457-854
E9Z0T3_ECOLX/8-348
E9Z389_ESCFE/9-376
E9Z460_ESCFE/12-350
E9Z5Y4_ESCFE/7-362
E9Z610_ESCFE/8-368
E9Z7T6_ESCFE/457-854
E9ZC82_ESCFE/9-375
E9ZD23_ESCFE/8-348
E9ZD69_ESCFE/8-374
EUTG_ECOLI/27-387
EUTG_SALTY/27-387
F0D3T4_STAAU/467-857
F0DAN2_STAAU/467-857
F0DKS2_9FIRM/8-374
F0DLA7_9FIRM/8-346
F0DME4_9FIRM/9-376
F0DMN3_9FIRM/9-376
F0DNZ6_9FIRM/17-391
F0DQ07_9FIRM/13-379
F0DQ90_9FIRM/13-380
F0DQA9_9FIRM/1-102
F0DQG2_9FIRM/8-381
F0DQW9_9FIRM/17-391
F0DSN6_9FIRM/9-381
F0DWE9_9FIRM/460-849
F0DX40_9FIRM/10-385
F0E161_9PSED/13-379
F0E513_9PSED/9-374
F0EG07_ENTCA/229-619
F0EGP9_ENTCA/9-381
F0EHF3_ENTCA/8-343
F0EHX1_ENTCA/10-343
F0EIL3_ENTCA/14-356
F0EJD0_ENTCA/13-380
F0ELC8_ENTCA/49-390
F0ERB1_HAEPA/9-373
F0EZJ6_9NEIS/10-350
F0FF44_STRSA/7-372
F0FFQ8_STRSA/7-348
F0FGB1_STRSA/474-865
F0FLA8_STRSA/7-372
F0FMD5_STRSA/474-865
F0FND6_STRSA/7-348
F0FQJ4_STRSA/474-865
F0FRM3_STRSA/7-372
F0FVC2_STRSA/7-348
F0GBG9_9BURK/9-359
F0GFP5_9BURK/1-163
F0GJ66_9BURK/10-377
F0GMZ0_9LACO/466-854
F0GQB3_9LACO/466-854
F0GUG7_9FIRM/9-382
F0GZ16_9FIRM/10-347
F0H1E3_9FIRM/7-353
F0H1K1_9FIRM/9-369
F0H230_9FIRM/9-381
F0HBV2_9FIRM/457-852
F0HD94_9FIRM/2-252
F0HD95_9FIRM/10-75
F0HE51_9FIRM/8-349
F0HEY6_9FIRM/470-863
F0HGI0_9FIRM/8-374
F0HIM9_9FIRM/9-380
F0HM97_9ACTN/9-382
F0HR10_9ACTN/9-382
F0HSI5_9ACTN/9-387
F0HYH5_LACDL/502-916
F0HZ14_STRSA/7-348
F0HZN2_STRSA/7-372
F0I549_STRSA/474-865
F0I782_STRSA/7-372
F0I9L8_STRSA/7-348
F0IAK4_STRSA/474-865
F0IBB3_STRSA/7-375
F0IJC1_STRSA/474-865
F0IP30_STRSA/7-348
F0IPN0_STRSA/7-372
F0IR37_STRSA/7-348
F0IRZ2_STRSA/474-865
F0ITL2_STRSA/7-372
F0IYF5_ACIMA/21-420
F0J229_ACIMA/8-379
F0J3C3_ACIMA/11-372
F0JCE2_DESDE/8-382
F0JDQ9_DESDE/9-372
F0JGJ0_DESDE/9-389
F0JI78_DESDE/14-381
F0JLP2_ESCFE/8-374
F0JM56_ESCFE/12-350
F0JPC2_ESCFE/12-372
F0JQE5_ESCFE/9-376
F0JS02_ESCFE/457-854
F0JUK0_ESCFE/7-362
F0JVL3_ESCFE/45-411
F0JXG4_ESCFE/8-348
F0K4K8_CLOAE/11-363
F0K8V6_CLOAE/9-382
F0K8V7_CLOAE/9-381
F0K9L1_CLOAE/9-375
F0KED2_CLOAE/455-850
F0KEF6_CLOAE/25-386
F0KEQ8_CLOAE/455-850
F0KGK1_ACICP/10-377
F0KH67_ACICP/16-382
F0KMF7_ACICP/11-386
F0KQL6_YERE3/7-362
F0KUY9_YERE3/457-854
F0KX41_YERE3/9-376
F0L0D1_YERE3/8-348
F0L2E8_9RHIZ/10-337
F0L8A8_9RHIZ/10-373
F0LCX1_9RHIZ/8-377
F0LCZ1_9RHIZ/14-367
F0LG85_9RHIZ/12-378
F0LKE5_THEBM/7-368
F0LQA6_VIBFU/7-373
F0LQG1_VIBFU/8-366
F0LQP5_VIBFU/458-853
F0LXC5_VIBFU/8-372
F0LYU3_VIBFU/8-348
F0M0I2_VIBFU/8-374
F0M0U2_VIBFU/9-372
F0M4L8_ARTPP/32-411
F0MC66_ARTPP/7-302
F0NDP8_SULIR/8-319
F0NJ70_SULIH/8-319
F0NVU0_LACHH/469-858
F0PAF5_ENTF6/11-348
F0PAF9_ENTF6/467-857
F0PC71_ENTF6/11-353
F0PEH4_ENTF6/8-358
F0PEM3_ENTF6/9-381
F0PFP8_ENTF6/7-368
F0PMI7_BACT0/10-379
F0PNP6_BACT0/9-379
F0PY38_BACT0/464-856
F0Q575_ACIAP/14-342
F0Q756_ACIAP/8-370
F0QEX4_ACIBD/11-386
F0QIS2_ACIBD/12-379
F0QIX0_ACIBD/16-382
F0QRF2_MYCSL/138-271
F0QZC4_BACSH/7-376
F0QZZ0_BACSH/9-381
F0R6D9_BACSH/12-384
F0R7E1_BACSH/12-381
F0RBK8_CELLC/9-377
F0RIQ3_CELLC/11-329
F0RSB6_SPHGB/9-370
F0RSH5_SPHGB/19-381
F0RUL3_SPHGB/8-380
F0RV70_SPHGB/465-871
F0RVI7_SPHGB/10-386
F0RZM4_SPHGB/17-403
F0S426_DESTD/9-369
F0S4F3_PEDSD/12-375
F0S8W9_PEDSD/9-377
F0SIL2_PLABD/62-426
F0STI7_PLABD/23-390
F0SVX3_SYNGF/8-364
F0SXU0_SYNGF/455-847
F0SY98_SYNGF/8-382
F0SYF3_SYNGF/23-361
F0T940_METSL/12-373
F0TJ00_LACA3/469-858
F0TP60_RIEAR/9-380
F0UTL4_AJECA/74-481
F0UUU3_AJECA/18-395
F0V1N9_9MOLU/138-271
F0VU51_STRG2/9-376
F0VVB0_STRG2/472-885
F0XE71_9PEZI/74-481
F0YLQ7_9STRA/1-224
F0YT81_9CLOT/9-383
F0YTN4_9CLOT/465-861
F0YU00_9CLOT/11-376
F0YWA2_9CLOT/9-381
F0YWZ2_9CLOT/27-391
F0YXN8_9CLOT/9-384
F0YXY6_9CLOT/8-348
F0YYF5_9CLOT/8-358
F0YYL1_9CLOT/8-374
F0YZC0_9CLOT/9-384
F0YZN3_9CLOT/8-375
F0YZT0_9CLOT/9-374
F0Z0E8_9CLOT/7-373
F0Z188_9CLOT/7-378
F0Z281_9CLOT/9-373
F0Z5Q6_9CLOT/11-386
F1A3S4_DICPU/13-353
F1A5G4_DICPU/114-532
F1LBT8_ASCSU/1-255
F1LG07_ASCSU/55-200
F1MAZ7_BOVIN/52-458
F1NZ93_CHICK/12-416
F1PRA0_CANFA/52-457
F1QMS7_DANRE/93-498
F1QPU3_DANRE/61-466
F1RTZ1_PIG/52-456
F1T4H0_9ACTN/481-876
F1T7A8_9CLOT/9-371
F1T821_9CLOT/8-348
F1T823_9CLOT/10-365
F1TAZ4_9CLOT/455-850
F1TB74_9CLOT/9-380
F1TBE9_9CLOT/460-856
F1TBF0_9CLOT/8-380
F1TBT0_9CLOT/8-373
F1THZ2_9CLOT/17-391
F1W043_9BURK/9-376
F1XJA2_ECO57/9-377
F1XMS6_ECO57/27-387
F1XQH9_ECO57/457-854
F1XSW3_ECO57/12-350
F1XV79_ECO57/9-375
F1XWE5_ECO57/8-348
F1XXV6_ECO57/9-375
F1XZ61_ECO57/457-854
F1Y008_ECO57/12-350
F1Y4Z6_ECO57/9-375
F1Y5W6_ECO57/8-348
F1Y977_ECO57/27-387
F1Y9N8_ECO57/9-375
F1YDG5_ECO57/9-377
F1YFD4_9ACTO/20-411
F1YFD7_9ACTO/19-384
F1YGW3_9ACTO/10-335
F1Z0Y1_9STRE/472-863
F1ZG44_ECOLX/12-350
F1ZKD6_ECOLX/27-387
F1ZLL4_ECOLX/4-370
F1ZMC0_ECOLX/9-377
F1ZP00_ECOLX/9-375
F1ZQ75_ECOLX/8-348
F1ZU29_THEET/473-862
F1ZUV3_THEET/9-381
F1ZWV1_THEET/18-391
F1ZZW7_THEET/9-381
F2A1L5_RHIET/12-375
F2A8B9_RHIET/28-384
F2AU37_RHOBA/8-378
F2B335_STRPN/7-348
F2B7R1_STRPN/162-553
F2B844_STRPN/7-375
F2BK51_STRSA/7-372
F2BLL7_STRSA/474-865
F2BLR9_STRSA/7-348
F2BP21_STRSA/474-865
F2BPP7_STRSA/7-375
F2BT54_STRSA/7-372
F2BTF0_STRSA/7-348
F2BWE9_9FIRM/9-371
F2C791_STRSA/7-372
F2C8Q3_STRSA/7-348
F2C952_STRSA/7-375
F2C9U7_STRSA/474-865
F2CEG7_STRSA/7-372
F2CG98_STRSA/7-348
F2CHB7_STRSA/474-865
F2CHZ0_STRSA/7-348
F2CN43_STRSA/7-372
F2CPE3_STRSA/474-865
F2ENG7_PANAN/24-364
F2EP11_PANAN/2-264
F2EVE5_PANAN/457-854
F2EW61_PANAN/15-355
F2EZP7_PANAN/5-370
F2F137_9BACL/8-362
F2F4N5_9BACL/25-390
F2F5W2_9BACL/13-385
F2F7N5_9BACL/9-379
F2FDF8_SALDU/27-387
F2FE58_SALDU/457-854
F2FGB8_SALDU/8-374
F2FH71_SALDU/8-348
F2FIL1_SALDU/4-370
F2FKH5_SALDU/9-378
F2FMQ6_SALDU/1-353
F2FP90_SALDU/2-293
F2FQ97_SALGL/8-348
F2FQN4_SALGL/7-362
F2FTW4_SALGL/27-387
F2FVI0_SALGL/8-348
F2FVX2_SALGL/457-854
F2FXX4_SALGL/8-374
F2FZP9_SALGL/9-377
F2G0Y5_SALGL/12-350
F2G5M0_ALTMD/9-374
F2G5Y3_ALTMD/9-367
F2G6K4_ALTMD/8-377
F2GYJ1_BRUME/11-378
F2H7X8_BACTU/464-856
F2HB22_BACTU/10-379
F2HE00_BACTU/9-379
F2HJM0_LACLA/11-344
F2HN69_LACLA/482-895
F2HZ13_BRUME/11-378
F2I3C2_9RICK/7-366
F2I5J6_9LACT/8-375
F2I5M9_9LACT/470-860
F2IHJ2_9FLAO/9-380
F2IKM7_VIBCH/14-366
F2IMM4_VIBCH/458-853
F2INP9_VIBCH/7-379
F2IU04_VIBCH/8-369
F2IYT6_9PROT/11-338
F2J1S3_9PROT/12-375
F2JHB7_9FIRM/9-384
F2JJ93_9FIRM/7-381
F2JJF2_9FIRM/466-860
F2JLZ2_9FIRM/7-368
F2JM65_9FIRM/8-375
F2JPG4_9FIRM/466-860
F2JPX8_9FIRM/10-378
F2JT40_9FIRM/8-367
F2JU81_9GAMM/8-377
F2KE03_PSEBR/8-374
F2KF74_PSEBR/9-374
F2KHB2_PSEBR/18-384
F2KM31_PSEBR/9-374
F2KQ73_ARCVE/8-374
F2L6G7_9PSEU/20-421
F2L760_9PSEU/16-418
F2LKP0_BURGA/10-376
F2LLD7_BURGA/16-382
F2LNI0_BURGA/21-349
F2LQX3_BURGA/9-361
F2LVH8_9DELT/9-380
F2M2P3_LACAM/469-858
F2M782_LACCA/11-345
F2M882_LACCA/464-853
F2M9C6_LACCA/9-384
F2MG54_LACCA/11-345
F2MGS6_LACCA/464-853
F2MI70_LACCA/9-384
F2MM91_ENTFA/14-386
F2MPN8_ENTFA/11-353
F2MRY2_ENTFA/8-358
F2MSP7_ENTFA/17-354
F2MT59_ENTFA/467-857
F2MTX6_ENTFA/7-368
F2MVI3_PSEST/9-379
F2MWQ0_PSEST/8-377
F2N0G1_PSEST/13-379
F2N7D0_9ACTN/8-357
F2N7F4_9ACTN/9-392
F2N8J0_9ACTN/8-375
F2N968_9ACTN/7-377
F2N9S1_9ACTN/468-864
F2NA53_9ACTN/10-376
F2NAQ8_9ACTN/7-389
F2NBU6_9ACTN/34-399
F2NUR5_9SPIO/9-373
F2NWR3_9SPIO/9-376
F2P6U8_PHOMO/457-852
F2P701_PHOMO/8-374
F2P795_PHOMO/7-373
F2PA97_PHOMO/2-369
F2PC41_PHOMO/9-349
F2PD28_PHOMO/8-375
F2PFN5_PHOMO/9-368
F2PJS3_TRIEQ/22-375
F2PUI5_TRIEQ/80-487
F2PWH5_TRIEQ/11-340
F2QFM2_STROR/7-375
F2QGM7_STROR/473-864
F2RF66_9ACTO/500-893
F2S4I7_TRITO/80-487
F2S4S1_TRITO/22-375
F2S6F9_TRITO/1-274
F2SKM5_TRIRU/78-485
F2SQN2_TRIRU/17-367
F2TQT6_AJEDE/23-410
F2TQW2_AJEDE/74-486
FUCO_ECO57/9-375
FUCO_ECOLI/9-375
GBSB_BACSU/19-387
GLD1_SCHPO/69-410
GLDA_CITFR/8-348
GLDA_ECOL6/8-348
GLDA_ECOLI/8-348
GLDA_GEOSE/10-350
GLDA_PSEPU/8-348
GLDA_THEMA/8-346
HOT_AEDAE/46-451
HOT_ANOGA/48-453
HOT_BOVIN/51-455
HOT_CAEBR/48-454
HOT_CAEEL/48-454
HOT_DICDI/118-536
HOT_DROME/48-453
HOT_DROPS/48-453
HOT_HUMAN/52-456
HOT_MOUSE/50-454
HOT_PONAB/52-456
HOT_RAT/52-456
HOT_XENLA/48-452
HOT_XENTR/48-452
MACA1_RHOOP/14-342
MEDH_BACMT/7-373
MEDH_RHOER/19-410
O09435_GIAIN/475-880
O15603_ENTHI/2-110
O15628_ENTHI/1-171
O27065_METTH/1-333
O28260_ARCFU/1-354
O29908_ARCFU/22-380
O30211_ARCFU/36-404
O30454_CLOPA/9-377
O31150_ZYMMO/9-375
O33846_9EURY/19-392
O54309_THEHY/19-392
O58517_PYRHO/6-365
O67218_AQUAE/9-375
O68647_PSEPU/9-374
O73950_9EURY/9-382
O86111_BRUAB/4-121
O86272_9LACT/482-895
O86282_9LACT/482-895
P72480_STRMU/1-56
P74880_SALTY/452-840
P94167_ACTPL/1-357
P96075_STRWE/3-247
P97021_BURCE/10-213
Q018I6_OSTTA/36-230
Q01ZQ1_SOLUE/11-372
Q02EH8_PSEAB/9-379
Q02IW6_PSEAB/10-380
Q02LD8_PSEAB/13-379
Q02VX6_LACLS/482-895
Q02Y25_LACLS/11-340
Q033L6_LACC3/11-345
Q036J7_LACC3/9-384
Q03B11_LACC3/464-853
Q03HE9_PEDPA/10-378
Q03NI1_LACBA/11-379
Q03NK6_LACBA/8-349
Q03Q43_LACBA/7-364
Q03U32_LACBA/469-857
Q03ZS6_LEUMM/481-892
Q041G1_LACGA/466-854
Q04EB7_OENOB/11-379
Q04EJ8_OENOB/477-890
Q04I17_STRP2/7-375
Q04IE7_STRP2/473-864
Q04MJ3_STRP2/7-348
Q04R67_LEPBJ/13-380
Q04TP5_LEPBJ/12-328
Q052S6_LEPBL/12-328
Q053L0_LEPBL/13-380
Q05XW7_9SYNE/2-328
Q05ZQ2_9SYNE/1-309
Q06960_VIBCH/14-324
Q06PV4_PASHA/473-862
Q07GV7_RHOP5/12-373
Q07KB3_RHOP5/481-874
Q07SA4_RHOP5/11-387
Q07XJ3_SHEFN/8-375
Q07ZC6_SHEFN/8-374
Q082D6_SHEFN/9-377
Q082S1_SHEFN/457-850
Q083F5_SHEFN/10-338
Q089X9_SHEFN/17-382
Q08QT0_STIAD/1-347
Q08RW7_STIAD/1-354
Q0AKS6_MARMM/10-372
Q0ALN2_MARMM/8-381
Q0AWH8_SYNWW/9-374
Q0B510_BURCM/10-341
Q0BA57_BURCM/10-377
Q0BAD3_BURCM/12-340
Q0BM30_FRATO/9-372
Q0C5T5_HYPNA/8-368
Q0CJS6_ASPTN/74-481
Q0CRG2_ASPTN/10-340
Q0CTP7_ASPTN/814-1088
Q0EW78_9PROT/1-47
Q0EW79_9PROT/10-234
Q0FCU3_9RHOB/10-373
Q0FHH8_9RHOB/10-373
Q0FWZ6_9RHOB/13-364
Q0G0V0_9RHIZ/8-366
Q0G1Q4_9RHIZ/9-376
Q0G9E9_9CLOT/9-377
Q0G9F0_9CLOT/9-377
Q0G9F1_CLOBU/9-377
Q0HGI4_SHESM/8-374
Q0HJ41_SHESM/10-330
Q0HJK8_SHESM/457-850
Q0HNM6_SHESM/9-371
Q0HQ64_SHESR/9-370
Q0HST1_SHESR/8-374
Q0HUU1_SHESR/10-330
Q0HVV4_SHESR/457-850
Q0I6R5_SYNS3/11-386
Q0IBD4_SYNS3/10-351
Q0ICF5_SYNS3/21-363
Q0K1B8_CUPNH/8-355
Q0K2L3_CUPNH/13-341
Q0K301_CUPNH/8-361
Q0KAS5_CUPNH/10-345
Q0KBD6_CUPNH/8-374
Q0KDB3_CUPNH/31-358
Q0PH30_THEET/473-864
Q0QWD7_LEPMC/24-352
Q0RC27_FRAAA/3-334
Q0RL39_FRAAA/16-375
Q0RUT0_RHOSR/12-339
Q0RYT2_RHOSR/13-342
Q0RYZ9_RHOSR/12-383
Q0S3P9_RHOSR/31-397
Q0S3Q2_RHOSR/1-388
Q0S803_RHOSR/8-377
Q0SCD7_RHOSR/11-340
Q0SFL7_RHOSR/10-337
Q0SQ20_CLOPS/455-850
Q0STH0_CLOPS/7-373
Q0SU73_CLOPS/9-377
Q0SUF6_CLOPS/8-374
Q0SUP0_CLOPS/9-382
Q0SVL5_CLOPS/10-363
Q0SVS9_CLOPS/8-374
Q0SYB3_SHIF8/9-375
Q0T0P0_SHIF8/9-377
Q0T160_SHIF8/8-374
Q0T5F7_SHIF8/457-854
Q0T721_SHIF8/12-350
Q0T942_ECOL5/12-372
Q0TAB4_ECOL5/8-348
Q0TBL6_ECOL5/9-375
Q0TDA2_ECOL5/9-377
Q0TE60_ECOL5/9-375
Q0TF25_ECOL5/27-387
Q0TID1_ECOL5/457-854
Q0TK07_ECOL5/5-370
Q0TK71_ECOL5/12-350
Q0TMC1_CLOP1/455-850
Q0TR32_CLOP1/7-373
Q0TRW4_CLOP1/9-377
Q0TS98_CLOP1/8-374
Q0TSQ6_CLOP1/7-368
Q0TSU0_CLOP1/9-382
Q0TTR8_CLOP1/10-363
Q0TTY2_CLOP1/8-374
Q0TUY2_CLOP1/8-358
Q0TUZ6_CLOP1/8-375
Q0U3T0_PHANO/19-369
Q0U5A4_PHANO/3-408
Q0UIZ9_PHANO/3-306
Q0UVR2_PHANO/174-345
Q0UVR2_PHANO/26-180
Q0VLT1_ALCBS/9-376
Q0VQC5_ALCBS/8-376
Q0W1B1_UNCMA/14-380
Q0YQE6_9CHLB/12-385
Q0YSQ0_9CHLB/8-346
Q0YSZ4_9CHLB/6-368
Q117C6_TRIEI/21-362
Q11AP6_MESSB/8-370
Q11AU5_MESSB/1-362
Q11EZ5_MESSB/16-397
Q11H64_MESSB/10-373
Q11SK9_CYTH3/9-378
Q122F9_POLSJ/9-369
Q127Q6_POLSJ/18-400
Q12AJ9_POLSJ/8-370
Q12BU9_POLSJ/10-338
Q12L19_SHEDO/8-374
Q12MB1_SHEDO/10-337
Q12MP3_SHEDO/462-855
Q12NH7_SHEDO/9-379
Q12ZW4_RHOPS/49-407
Q13CA2_RHOPS/30-406
Q13VR9_BURXL/9-337
Q13WA2_BURXL/8-374
Q15G22_CITFR/11-380
Q15PD6_PSEA6/8-377
Q15PL4_PSEA6/8-373
Q15VT4_PSEA6/8-374
Q15YT3_PSEA6/13-378
Q165D6_ROSDO/20-384
Q167S7_ROSDO/10-373
Q17EN5_AEDAE/36-441
Q184F6_CLOD6/460-856
Q184J7_CLOD6/7-373
Q184U3_CLOD6/7-362
Q185L3_CLOD6/9-364
Q187L6_CLOD6/7-368
Q18D18_CLOD6/8-368
Q18D77_CLOD6/473-869
Q1ATG9_RUBXD/17-417
Q1AX61_RUBXD/11-334
Q1BEQ3_MYCSS/17-381
Q1BMB0_BURCA/10-377
Q1BVB4_BURCA/10-379
Q1C0V3_YERPA/8-186
Q1C0V6_YERPA/8-212
Q1C396_YERPA/9-376
Q1C7R9_YERPA/457-854
Q1C9Q3_YERPA/12-350
Q1CEB0_YERPN/8-374
Q1CGX8_YERPN/12-350
Q1CJ55_YERPN/457-854
Q1CMB3_YERPN/9-376
Q1D0Q5_MYXXD/18-386
Q1D8D1_MYXXD/15-384
Q1GCV3_SILST/27-390
Q1GWE1_SPHAL/9-378
Q1I9E5_PSEE4/8-374
Q1IUR6_ACIBL/467-856
Q1J3I0_DEIGD/41-441
Q1J4F1_STRPF/7-348
Q1J920_STRPF/470-861
Q1J9I4_STRPB/7-348
Q1JE65_STRPB/470-861
Q1JEN4_STRPD/7-348
Q1JJ66_STRPD/470-861
Q1JJN6_STRPC/7-348
Q1JP21_STRPC/470-861
Q1JX69_DESAC/14-381
Q1JXM5_DESAC/7-368
Q1JYE4_DESAC/9-376
Q1JZK8_DESAC/9-374
Q1JZL3_DESAC/13-379
Q1LD51_RALME/10-341
Q1LDH1_RALME/10-377
Q1M3L2_RHIL3/10-392
Q1M425_RHIL3/10-377
Q1M4P4_RHIL3/11-338
Q1M503_RHIL3/11-338
Q1M814_RHIL3/17-383
Q1M843_RHIL3/8-376
Q1M8Q9_RHIL3/13-369
Q1MDZ6_RHIL3/12-375
Q1NJU2_9DELT/9-369
Q1NLZ5_9DELT/11-378
Q1NPP1_9DELT/9-366
Q1NU70_9DELT/13-374
Q1NUM2_9DELT/9-375
Q1NV29_9DELT/9-366
Q1QAU6_PSYCK/49-416
Q1QC09_PSYCK/9-384
Q1QCB5_PSYCK/9-379
Q1QWQ0_CHRSD/9-369
Q1QZR6_CHRSD/10-373
Q1R2I6_ECOUT/8-348
Q1R2P6_ECOUT/8-368
Q1R3W6_ECOUT/21-361
Q1R505_ECOUT/9-375
Q1R6Y6_ECOUT/9-377
Q1R7P2_ECOUT/9-375
Q1R8S7_ECOUT/36-396
Q1RCJ6_ECOUT/457-854
Q1REP1_ECOUT/5-370
Q1REW2_ECOUT/12-350
Q1RPC8_ECOLX/7-362
Q1RS84_CHLRE/533-929
Q1V020_PELUB/1-363
Q1V344_VIBAL/458-853
Q1V6R8_VIBAL/8-348
Q1V6W9_VIBAL/8-374
Q1V7R3_VIBAL/7-373
Q1V9V1_VIBAL/8-372
Q1VE09_VIBAL/24-387
Q1WQZ1_LACS1/464-877
Q1WVT4_LACS1/7-348
Q1YEX6_MOBAS/8-368
Q1YQ96_9GAMM/10-377
Q1YQB0_9GAMM/8-377
Q1YX51_PHOPR/30-395
Q1YXU4_PHOPR/9-373
Q1Z1H7_PHOPR/7-373
Q1Z243_PHOPR/9-371
Q1Z442_PHOPR/8-374
Q1Z5I9_PHOPR/457-851
Q1ZFM7_9GAMM/9-364
Q1ZGM5_9GAMM/8-348
Q1ZHV2_9GAMM/457-850
Q1ZIK6_9GAMM/8-374
Q1ZJW9_PHOAS/9-349
Q1ZK76_PHOAS/8-375
Q1ZKG0_PHOAS/8-375
Q1ZKV9_PHOAS/8-374
Q1ZN27_PHOAS/401-499
Q1ZNY8_PHOAS/457-852
Q1ZUN1_PHOAS/9-373
Q201P0_STAAU/1-144
Q201P2_STAAU/1-144
Q201P4_STAAU/1-144
Q201P6_STAAU/1-144
Q201P7_STAAU/1-144
Q201Q7_STAAU/1-144
Q20A27_9SPHN/9-336
Q20XY2_RHOPB/457-850
Q217B4_RHOPB/9-375
Q21A59_RHOPB/11-370
Q21A64_RHOPB/14-369
Q21D52_RHOPB/10-391
Q21UH7_RHOFD/8-374
Q21UW1_RHOFD/9-376
Q21X13_RHOFD/34-399
Q223I8_RHOFD/9-376
Q24TU8_DESHY/19-392
Q24YK2_DESHY/25-390
Q24ZY0_DESHY/8-355
Q250D8_DESHY/13-379
Q28JU8_JANSC/12-374
Q2B2V3_9BACI/44-414
Q2BE52_9BACI/10-379
Q2BFJ3_9BACI/12-378
Q2BNQ1_9GAMM/13-379
Q2BZ70_9GAMM/457-852
Q2BZE5_9GAMM/9-373
Q2C3V2_9GAMM/8-374
Q2C7S1_9GAMM/9-349
Q2CE17_9RHOB/8-361
Q2CGV2_9RHOB/16-397
Q2CH29_9RHOB/1-315
Q2F7L2_LACRE/9-366
Q2FKB2_STAA3/467-857
Q2FPG9_METHJ/29-395
Q2G1K9_STAA8/467-857
Q2G4J2_NOVAD/7-376
Q2G5I2_NOVAD/14-382
Q2GRZ8_CHAGB/93-500
Q2IQX8_RHOP2/12-370
Q2J1K4_RHOP2/11-387
Q2JPF5_SYNJB/16-356
Q2JPP3_SYNJB/456-850
Q2JVP4_SYNJA/14-354
Q2JX05_SYNJA/456-850
Q2JYT1_RHIEC/10-392
Q2K1V8_RHIEC/13-369
Q2K684_RHIEC/48-411
Q2KYM7_BORA1/8-340
Q2LJY8_9FIRM/466-860
Q2LQJ7_SYNAS/58-377
Q2NT78_SODGM/457-854
Q2PC94_NAEGR/71-439
Q2PC96_9EUKA/245-619
Q2PC97_9EUKA/467-857
Q2PC98_ENTIV/478-868
Q2QB26_9FIRM/8-363
Q2RH78_MOOTA/17-391
Q2RJQ1_MOOTA/8-357
Q2RL94_MOOTA/8-348
Q2RVW4_RHORT/9-375
Q2RVZ0_RHORT/17-377
Q2S247_SALRD/8-349
Q2S8Q9_HAHCH/11-375
Q2SC87_HAHCH/11-388
Q2SFQ5_HAHCH/8-372
Q2SV79_BURTA/8-374
Q2SW43_BURTA/263-629
Q2TPV8_9SPHN/10-337
Q2UBM5_ASPOR/10-340
Q2ULW4_ASPOR/74-484
Q2UN70_ASPOR/20-396
Q2YKY8_BRUA2/11-378
Q2YUY2_STAAB/467-857
Q30VG9_DESDG/9-372
Q30VI0_DESDG/13-385
Q30W85_DESDG/7-361
Q30WM6_DESDG/9-381
Q30WU0_DESDG/9-383
Q313D1_DESDG/15-380
Q317M5_DESDG/37-400
Q31AD8_PROM9/6-349
Q31DP5_THICR/10-329
Q31J66_THICR/11-387
Q31KV4_SYNE7/1-339
Q31MN6_SYNE7/29-370
Q31U42_SHIBS/21-361
Q31V38_SHIBS/9-375
Q31WP3_SHIBS/9-377
Q31Y37_SHIBS/27-154
Q31ZT1_SHIBS/457-854
Q324U3_SHIBS/12-350
Q32AD0_SHIDS/21-361
Q32C76_SHIDS/9-377
Q32CB9_SHIDS/9-375
Q32GW3_SHIDS/457-854
Q32IX0_SHIDS/12-350
Q38IC0_9MYCO/1-214
Q38YP7_LACSS/467-856
Q38Z17_LACSS/9-375
Q38ZF7_LACSS/10-378
Q391L8_BURS3/10-341
Q392F4_BURS3/9-364
Q394C8_BURS3/10-377
Q39HI6_BURS3/9-337
Q39NZ6_BURS3/14-380
Q39WT1_GEOMG/8-374
Q39WT8_GEOMG/13-379
Q3A0M4_PELCD/14-381
Q3A0M5_PELCD/14-380
Q3A1K9_PELCD/7-375
Q3A1L3_PELCD/10-379
Q3A3W4_PELCD/9-375
Q3A469_PELCD/16-382
Q3A5L3_PELCD/9-384
Q3A5M3_PELCD/1-331
Q3A7X4_PELCD/8-375
Q3A7X6_PELCD/16-382
Q3A7Y0_PELCD/16-382
Q3ABB6_CARHZ/23-384
Q3ABF6_CARHZ/9-393
Q3ADL2_CARHZ/9-375
Q3AJ57_SYNSC/12-351
Q3APW4_CHLCH/8-383
Q3ARI5_CHLCH/6-368
Q3AS72_CHLCH/15-394
Q3AX88_SYNS9/12-351
Q3B493_PELLD/6-368
Q3B4C3_PELLD/8-383
Q3BEM7_9MICC/13-341
Q3BEM9_9MICC/11-339
Q3CXZ8_STRAG/1-142
Q3CZ69_STRAG/6-160
Q3CZ70_STRAG/9-114
Q3D1A8_STRAG/7-347
Q3D4I2_STRAG/7-230
Q3D5F0_STRAG/1-338
Q3D7W5_STRAG/7-347
Q3DA84_STRAG/7-347
Q3DCT8_STRAG/7-347
Q3DFI4_STRAG/470-861
Q3DH63_STRAG/7-347
Q3DI86_STRAG/1-318
Q3DMR5_STRAG/7-347
Q3DNU3_STRAG/7-347
Q3DS89_STRAG/470-861
Q3DUU3_STRAG/7-347
Q3DUW8_STRAG/7-347
Q3EJX4_BACTI/1-343
Q3EP76_BACTI/9-379
Q3EPZ2_BACTI/13-382
Q3EXT4_BACTI/11-352
Q3EZP0_BACTI/1-320
Q3ILH2_PSEHT/8-371
Q3IWR8_RHOS4/33-384
Q3J318_RHOS4/9-373
Q3J413_RHOS4/10-373
Q3JLY4_BURP1/145-511
Q3JS21_BURP1/116-482
Q3JT79_BURP1/8-374
Q3JYS6_STRA1/7-347
Q3K348_STRA1/7-347
Q3K3X4_STRA1/470-861
Q3K5U6_PSEPF/9-374
Q3KGQ2_PSEPF/8-374
Q3KZ32_NOCSI/9-335
Q3LFI0_PROFR/7-368
Q3MA82_ANAVT/9-374
Q3MH94_ANAVT/25-365
Q3SI13_THIDA/12-387
Q3XZJ2_ENTFC/431-821
Q3XZK4_ENTFC/8-375
Q3Y362_ENTFC/3-251
Q3Y3Q2_ENTFC/7-374
Q3YV28_SHISS/21-361
Q3YXM4_SHISS/9-377
Q3YY57_SHISS/9-375
Q3YZA0_SHISS/36-396
Q3Z0I4_SHISS/7-362
Q3Z0V5_SHISS/457-854
Q3Z4J3_SHISS/12-350
Q3ZAE1_DEHE1/8-370
Q3ZL59_ESCBL/11-379
Q3ZL63_ESCBL/8-348
Q3ZWC0_DEHSC/8-370
Q46ED1_METBF/4-310
Q46K26_PROMT/10-351
Q46MA7_CUPPJ/8-368
Q46NF1_CUPPJ/10-355
Q46S41_CUPPJ/10-338
Q46SG4_CUPPJ/8-352
Q46TQ1_CUPPJ/13-343
Q471H8_CUPPJ/10-341
Q471Z5_CUPPJ/8-374
Q47E33_DECAR/12-374
Q47L38_THEFY/16-356
Q47ZG1_COLP3/9-373
Q485U1_COLP3/8-377
Q48ER1_PSE14/8-374
Q48J13_PSE14/9-373
Q48R22_STRPM/7-348
Q48VV3_STRPM/470-861
Q491R0_STRP1/470-861
Q4C122_CROWT/1-359
Q4C4V9_CROWT/22-363
Q4DY23_TRYCR/17-384
Q4EEG5_LISMO/464-855
Q4EI70_LISMO/12-350
Q4EID9_LISMO/13-379
Q4EKW0_LISMO/7-364
Q4EKW6_LISMO/7-370
Q4EMV1_LISMO/212-603
Q4ET35_LISMO/12-350
Q4EV08_LISMO/7-364
Q4EV14_LISMO/7-370
Q4EVV7_LISMO/13-378
Q4FF57_THESQ/1-214
Q4FL47_PELUB/9-374
Q4FS08_PSYA2/9-384
Q4FSW3_PSYA2/49-416
Q4FTF2_PSYA2/9-379
Q4J9T9_SULAC/8-320
Q4K4Z0_PSEF5/9-374
Q4K4Z2_PSEF5/9-374
Q4KCL4_PSEF5/11-381
Q4KEK1_PSEF5/13-379
Q4KGV5_PSEF5/8-374
Q4MHB9_BACCE/2-371
Q4MJY6_BACCE/9-379
Q4MRX2_BACCE/335-727
Q4P7J9_USTMA/16-411
Q4PCD0_USTMA/157-566
Q4Q784_LEIMA/21-391
Q4QGQ0_LEIMA/17-140
Q4T1W5_TETNG/39-446
Q4WHR0_ASPFU/67-470
Q4WJ91_ASPFU/21-394
Q4WNA0_ASPFU/10-338
Q4ZPA5_PSEU2/8-374
Q4ZSU1_PSEU2/9-373
Q557K3_DICDI/11-351
Q560R2_CRYNE/77-503
Q578L7_BRUAB/11-378
Q57HA6_SALCH/8-346
Q57HH2_SALCH/8-374
Q57IU6_SALCH/8-348
Q57JU8_SALCH/9-377
Q57KE4_SALCH/8-372
Q57LP9_SALCH/27-387
Q57MU5_SALCH/7-362
Q57NR1_SALCH/457-854
Q57RX2_SALCH/12-350
Q59104_CUPNE/8-374
Q5B2J6_EMENI/23-405
Q5B2Q2_EMENI/10-340
Q5BC62_EMENI/73-481
Q5CMK4_CRYHO/6-361
Q5CMK5_CRYHO/403-805
Q5CW41_CRYPV/448-850
Q5CW43_CRYPV/17-372
Q5E473_VIBF1/8-371
Q5E5L3_VIBF1/7-373
Q5E6D3_VIBF1/400-795
Q5FLS6_LACAC/469-858
Q5FP52_GLUOX/9-374
Q5GML8_9BACT/482-878
Q5HJM2_STAAC/467-857
Q5HKJ8_STAEQ/9-351
Q5HR06_STAEQ/467-857
Q5IW41_STRVR/12-380
Q5JIP8_PYRKO/1-346
Q5JJB1_PYRKO/5-367
Q5KPR1_CRYNE/77-503
Q5KVS6_GEOKA/9-379
Q5KYJ9_GEOKA/7-376
Q5KYT0_GEOKA/9-377
Q5L218_GEOKA/9-374
Q5L3J5_GEOKA/11-389
Q5LBZ9_BACFN/9-368
Q5LIN7_BACFN/9-376
Q5LQ86_SILPO/10-373
Q5MZ97_SYNP6/29-370
Q5N115_SYNP6/1-339
Q5P1S0_AROAE/9-375
Q5PCY6_SALPA/457-854
Q5PDR4_SALPA/7-362
Q5PEL2_SALPA/8-374
Q5PI64_SALPA/27-387
Q5PK59_SALPA/8-348
Q5PKG6_SALPA/8-374
Q5PMD0_SALPA/12-350
Q5PMQ9_SALPA/9-377
Q5QL37_GEOKA/19-383
Q5QWG4_IDILO/1-340
Q5R120_IDILO/8-374
Q5RLY6_LEUME/481-887
Q5V2L6_HALMA/20-399
Q5W9E3_9SPHN/9-336
Q5WDW8_BACSK/9-379
Q5WJD7_BACSK/19-387
Q5WJN7_BACSK/10-346
Q5WKK5_BACSK/9-351
Q5WL83_BACSK/8-373
Q5WL86_BACSK/9-378
Q5WLJ1_BACSK/10-380
Q5WLZ0_BACSK/37-402
Q5WPV3_9SPHN/9-336
Q5WUJ2_LEGPL/13-376
Q5X332_LEGPA/13-376
Q5X9N7_STRP6/7-348
Q5XEE0_STRP6/470-861
Q5YB89_9SPHN/10-338
Q5YB99_9SPHN/11-338
Q5YRH8_NOCFA/16-343
Q5YXK9_NOCFA/59-425
Q5YXM0_NOCFA/19-413
Q5ZTB2_LEGPH/13-376
Q62C08_BURMA/9-375
Q62KY6_BURMA/8-374
Q634H3_BACCZ/464-856
Q636V6_BACCZ/9-379
Q63BX0_BACCZ/10-379
Q63KV5_BURPS/9-375
Q63TG6_BURPS/8-374
Q64SY2_BACFR/9-368
Q64T53_BACFR/2-363
Q64ZS3_BACFR/9-376
Q65A01_ECOLX/8-348
Q65CW1_BACLD/464-856
Q65EJ3_BACLD/10-379
Q65F35_BACLD/10-331
Q65FL4_BACLD/9-379
Q65FQ9_BACLD/19-387
Q65MF1_BACLD/11-351
Q65NZ6_BACLD/11-340
Q65Q28_MANSM/8-375
Q65QG3_MANSM/471-860
Q65RK1_MANSM/13-379
Q65U70_MANSM/29-405
Q65WI4_MANSM/8-376
Q665X3_YERPS/9-376
Q66AM7_YERPS/457-854
Q66C43_YERPS/12-350
Q66FF6_YERPS/8-374
Q67M74_SYMTH/1-71
Q67M75_SYMTH/14-314
Q67MQ9_SYMTH/11-386
Q67PZ1_SYMTH/8-349
Q67S23_SYMTH/9-382
Q6AKD0_DESPS/9-330
Q6AL89_DESPS/7-368
Q6AM28_DESPS/9-378
Q6ANG6_DESPS/23-388
Q6APG1_DESPS/14-386
Q6APP0_DESPS/36-401
Q6APP3_DESPS/25-397
Q6APP4_DESPS/13-385
Q6APP5_DESPS/13-385
Q6APQ4_DESPS/1-235
Q6APQ5_DESPS/8-113
Q6AQU8_DESPS/12-379
Q6AQV2_DESPS/12-379
Q6C5R5_YARLI/69-475
Q6CSM4_KLULA/46-408
Q6D0N6_ERWCT/4-370
Q6D3M6_ERWCT/12-349
Q6D4R4_ERWCT/457-854
Q6D706_ERWCT/7-347
Q6D8X5_ERWCT/9-350
Q6D977_ERWCT/9-376
Q6DAA5_ERWCT/9-379
Q6F8H1_ACIAD/11-386
Q6FAS5_ACIAD/16-382
Q6FAY7_ACIAD/10-377
Q6GCX8_STAAS/467-857
Q6GKF7_STAAR/467-857
Q6HDF4_BACHK/464-856
Q6HF91_BACHK/9-379
Q6HJE1_BACHK/10-379
Q6HV18_BACAN/9-136
Q6HV19_BACAN/3-262
Q6IWL1_CLOBE/7-373
Q6LIZ8_PHOPR/9-373
Q6LNJ5_PHOPR/9-371
Q6LP75_PHOPR/8-374
Q6LPH4_PHOPR/17-383
Q6LT62_PHOPR/457-852
Q6LZ27_METMP/8-380
Q6N0E1_RHOPA/12-370
Q6NAI0_RHOPA/9-375
Q6NFJ5_CORDI/8-345
Q6NYM8_DANRE/55-460
Q6PW32_9RALS/10-338
Q6Q3H8_LISWE/464-855
Q6Q3H9_LISSE/464-855
Q6Q3I0_LISIV/464-855
Q6Q3I1_LISIN/464-855
Q6Q3I2_LISMO/464-855
Q6Q906_9GAMM/7-368
Q6QHP9_ALCDE/10-338
Q6QU64_CLOPA/11-379
Q6SGR4_9BACT/8-376
Q6TV41_BACMT/8-374
Q6USJ8_ACTPL/8-375
Q6W267_RHISN/13-369
Q6WJD5_9FUNG/472-870
Q706U3_PSEPU/9-337
Q70M52_9EURY/1-179
Q70M53_9EURY/1-159
Q70YJ9_9CHLO/492-874
Q71HT5_LACDL/1-88
Q71U48_LACCL/7-364
Q71YT1_LISMF/11-349
Q71Z34_LISMF/464-855
Q720Q7_LISMF/7-370
Q720R4_LISMF/7-364
Q722Z6_LISMF/9-375
Q727F0_DESVH/9-386
Q727H0_DESVH/9-384
Q728Q8_DESVH/12-378
Q729E6_DESVH/13-385
Q729F5_DESVH/9-372
Q729Z6_DESVH/9-376
Q72F61_DESVH/9-326
Q72QE6_LEPIC/11-343
Q72TF1_LEPIC/13-380
Q730G3_BACC1/464-856
Q733B3_BACC1/9-379
Q738Z1_BACC1/10-379
Q73LF0_TREDE/9-382
Q73RN4_TREDE/9-375
Q74I02_LACJO/466-854
Q74TY8_YERPE/457-854
Q74V85_YERPE/12-350
Q75XX0_STREI/472-885
Q79LX4_9BACT/11-379
Q7A1Z0_STAAW/467-857
Q7A843_STAAN/467-857
Q7ATN7_ALCXX/9-337
Q7CGI2_YERPE/9-376
Q7CKP0_YERPE/8-374
Q7CXS9_AGRT5/10-373
Q7D3U1_AGRT5/12-378
Q7DK04_CUPNE/9-337
Q7DL18_ECOLX/457-854
Q7M9F4_WOLSU/9-366
Q7MEF2_VIBVY/12-377
Q7MEZ3_VIBVY/8-374
Q7MJI6_VIBVY/8-374
Q7MLI7_VIBVY/7-373
Q7MM98_VIBVY/458-853
Q7MQ50_VIBVY/8-346
Q7MVC2_PORGI/9-368
Q7MWD4_PORGI/10-363
Q7MZZ2_PHOLL/8-350
Q7N458_PHOLL/457-854
Q7N6I7_PHOLL/10-375
Q7NA03_PHOLL/10-340
Q7NEQ1_GLOVI/9-374
Q7NIG3_GLOVI/9-118
Q7NKM1_GLOVI/3-342
Q7NUH0_CHRVO/9-369
Q7NYY5_CHRVO/457-850
Q7P4U7_FUSNV/9-377
Q7P4W9_FUSNV/8-360
Q7P6F3_FUSNV/12-363
Q7RZE2_NEUCR/77-487
Q7U7P2_SYNPX/12-351
Q7UK80_RHOBA/9-378
Q7V107_PROMP/6-349
Q7V6T2_PROMM/19-360
Q7VBI4_PROMA/12-353
Q7VV69_BORPE/10-376
Q7W4E4_BORPA/8-374
Q7W715_BORPA/10-376
Q7W729_BORPA/1-151
Q7W8P8_BORPA/8-371
Q7WBQ6_BORPA/11-380
Q7WBY2_BORPA/13-385
Q7WFV2_BORBR/8-374
Q7WIR0_BORBR/11-377
Q7WIS6_BORBR/10-376
Q7WMB2_BORBR/8-371
Q7WPP8_BORBR/11-380
Q7WPX8_BORBR/13-385
Q7WRJ3_KLEPN/11-379
Q7WU59_THESQ/17-389
Q7X474_9BACT/11-120
Q818A4_BACCR/464-856
Q81A68_BACCR/9-379
Q81E20_BACCR/10-379
Q81LL7_BACAN/464-856
Q81R36_BACAN/10-379
Q82WP4_NITEU/10-386
Q82ZC4_ENTFA/11-353
Q834L3_ENTFA/7-368
Q835L9_ENTFA/8-358
Q837E3_ENTFA/448-838
Q837E8_ENTFA/11-348
Q839H5_ENTFA/9-381
Q83PQ4_SHIFL/9-375
Q83Q57_SHIFL/9-377
Q83QC9_SHIFL/8-374
Q83RN2_SHIFL/457-854
Q83SB3_SHIFL/12-350
Q840D8_CLOBU/8-358
Q845A6_LACCL/7-364
Q848L4_9BACT/9-376
Q84F00_9RHIZ/10-338
Q867M6_GIAIN/22-397
Q86QY1_SPIBA/15-387
Q86QY2_SPIBA/469-868
Q86QZ4_GIAIN/50-419
Q86S09_TRIVA/7-381
Q87HX7_VIBPA/8-372
Q87IP0_VIBPA/8-374
Q87MW0_VIBPA/458-853
Q87PS6_VIBPA/24-387
Q87QB5_VIBPA/34-400
Q87SQ9_VIBPA/8-348
Q87XA3_PSESM/8-374
Q881D7_PSESM/9-372
Q88J46_PSEPK/17-382
Q88JG7_PSEPK/13-379
Q88JJ9_PSEPK/8-372
Q88K01_PSEPK/9-375
Q88L86_PSEPK/9-379
Q88RY9_LACPL/463-852
Q88TC1_LACPL/11-379
Q891F7_CLOTE/7-374
Q892C3_CLOTE/8-378
Q894T1_CLOTE/9-373
Q895B4_CLOTE/455-850
Q897X4_CLOTE/8-348
Q898F2_CLOTE/8-375
Q898N7_CLOTE/9-379
Q89NF2_BRAJA/32-387
Q89RT0_BRAJA/11-339
Q89VQ0_BRAJA/35-397
Q8A199_BACTN/7-376
Q8AAD0_BACTN/9-369
Q8CQ06_STAES/467-857
Q8CQB2_STAES/9-351
Q8D080_YERPE/33-371
Q8D0K2_YERPE/457-854
Q8D7E3_VIBVU/8-373
Q8D7X7_VIBVU/8-374
Q8D875_VIBVU/458-853
Q8D8Y9_VIBVU/7-373
Q8DHA8_THEEB/22-361
Q8DM94_THEEB/465-859
Q8DN25_STRR6/7-375
Q8DNA5_STRR6/480-871
Q8DRB7_STRR6/7-348
Q8DTM4_STRMU/7-350
Q8DVJ3_STRMU/8-349
Q8DWB9_STRMU/468-881
Q8DX13_STRA5/7-347
Q8E1M1_STRA5/7-347
Q8E2D5_STRA5/470-861
Q8E2W2_STRA3/7-347
Q8E737_STRA3/7-347
Q8E7U2_STRA3/470-861
Q8E7Z9_SHEON/8-375
Q8E925_SHEON/9-369
Q8EEB0_SHEON/10-330
Q8EF55_SHEON/457-850
Q8EGV1_SHEON/8-374
Q8ELA3_OCEIH/10-353
Q8EM03_OCEIH/9-381
Q8EMV2_OCEIH/10-379
Q8ETD8_OCEIH/9-349
Q8EV78_MYCPE/7-378
Q8EVE3_MYCPE/11-379
Q8F1Y2_LEPIN/13-380
Q8F5Q1_LEPIN/11-343
Q8FC38_ECOL6/8-363
Q8FCC3_ECOL6/9-375
Q8FDL1_ECOL6/9-377
Q8FEF1_ECOL6/9-375
Q8FF97_ECOL6/36-396
Q8FHX2_ECOL6/457-854
Q8FJW8_ECOL6/5-370
Q8FK14_ECOL6/12-350
Q8FT00_COREF/30-368
Q8FVU1_BRUSU/11-378
Q8G3T1_BIFLO/8-375
Q8G420_BIFLO/476-874
Q8G9W0_ECOLX/8-368
Q8GAW4_COMS9/9-376
Q8GC18_LEUMC/481-892
Q8GEZ6_CLOBU/9-377
Q8K5N9_STRP3/7-348
Q8K8X6_STRP3/470-861
Q8KDA2_CHLTE/6-369
Q8KDU3_CHLTE/2-375
Q8KN40_SPHCR/9-336
Q8MTD1_MASBA/449-847
Q8NL91_CORGL/13-341
Q8NR93_CORGL/11-339
Q8NZ69_STRP8/7-348
Q8P2Z9_STRP8/470-861
Q8PTE6_METMA/50-416
Q8R612_FUSNN/9-377
Q8R6C2_FUSNN/8-361
Q8RBW2_THETN/1-330
Q8RCU7_THETN/9-382
Q8RKJ4_GEOSE/9-335
Q8RMF5_CLOBE/7-373
Q8RMF8_CLOBE/7-373
Q8T1Q1_TRYCR/17-384
Q8TMM6_METAC/26-392
Q8U364_PYRFU/5-364
Q8VP36_ECOLX/8-348
Q8VPD6_RHIRD/25-391
Q8VUC9_BURCE/18-348
Q8X762_ECO57/21-361
Q8XBH2_ECO57/36-396
Q8XBT7_ECO57/9-377
Q8XBU7_ECO57/12-350
Q8XDI9_ECO57/9-375
Q8XHF4_CLOPE/455-850
Q8XKY6_CLOPE/7-373
Q8XLV4_CLOPE/9-377
Q8XLZ8_CLOPE/7-368
Q8XM32_CLOPE/9-382
Q8XMZ9_CLOPE/10-363
Q8XN89_CLOPE/8-374
Q8XP66_CLOPE/8-358
Q8XP80_CLOPE/8-375
Q8XR73_RALSO/8-374
Q8XYI7_RALSO/8-374
Q8Y6F0_LISMO/12-350
Q8Y6Q0_LISMO/464-855
Q8Y7U8_LISMO/7-370
Q8Y7V3_LISMO/7-364
Q8Y9H4_LISMO/13-378
Q8YCH6_BRUME/11-378
Q8YNJ9_NOSS1/9-374
Q8YTF3_NOSS1/25-365
Q8Z2V2_SALTI/8-374
Q8Z304_SALTI/8-348
Q8Z3Q2_SALTI/9-377
Q8Z432_SALTI/8-374
Q8Z4T9_SALTI/27-387
Q8Z5L2_SALTI/7-362
Q8Z7F1_SALTI/457-854
Q8Z8K6_SALTI/12-350
Q8ZKM9_SALTY/8-348
Q8ZKS2_SALTY/8-374
Q8ZLH1_SALTY/8-348
Q8ZM07_SALTY/9-377
Q8ZMC8_SALTY/8-374
Q8ZP45_SALTY/457-854
Q8ZR27_SALTY/12-350
Q92AS1_LISIN/12-350
Q92B75_LISIN/464-855
Q92CN6_LISIN/7-370
Q92CP1_LISIN/7-364
Q92E97_LISIN/13-377
Q92MR2_RHIME/8-349
Q92NJ1_RHIME/10-373
Q92X15_RHIME/7-360
Q930Q5_RHIME/10-383
Q93CV7_LACSK/9-375
Q93L08_BURCE/10-338
Q93N32_AERHY/9-372
Q93QG8_9MICO/17-397
Q93TT0_LEUME/1-116
Q93UZ4_9BURK/10-338
Q94532_DROME/150-386
Q94532_DROME/48-151
Q970F4_SULTO/7-319
Q978V8_THEVO/21-423
Q97BQ7_THEVO/6-365
Q97DT0_CLOAB/9-375
Q97IR6_CLOAB/11-363
Q97N98_STRPN/7-375
Q97NK0_STRPN/473-864
Q97SS1_STRPN/7-348
Q97TN9_CLOAB/25-386
Q97VW4_SULSO/8-319
Q98B58_RHILO/10-391
Q98H17_RHILO/11-378
Q99X67_STAAM/467-857
Q99XT5_STRP1/7-348
Q9ANR5_CLOAB/455-850
Q9APW5_PSEAE/38-403
Q9APZ0_TREDE/21-387
Q9CDR3_LACLA/482-895
Q9CFC5_LACLA/11-344
Q9CKZ7_PASMU/470-859
Q9CPA4_PASMU/9-375
Q9F282_THEET/18-391
Q9F8G6_CARHY/4-202
Q9F8G9_CARHY/4-214
Q9F8I1_CARHY/1-173
Q9HGD9_GIBMO/23-416
Q9HHR2_HALSA/8-348
Q9HJX9_THEAC/1-138
Q9HJY0_THEAC/11-223
Q9HNB5_HALSA/14-393
Q9HU03_PSEAE/9-379
Q9I2B8_PSEAE/13-379
Q9I4I9_PSEAE/10-380
Q9K7L7_BACHD/9-379
Q9KFE7_BACHD/8-374
Q9KLP1_VIBCH/8-369
Q9KQG5_VIBCH/458-853
Q9KSV9_VIBCH/14-380
Q9KVA0_VIBCH/14-366
Q9L3W4_PSECL/9-337
Q9NBW5_GIAIN/21-397
Q9RBG1_CUPNE/10-345
Q9RCG0_AMYME/19-412
Q9RGD4_CLOBE/4-345
Q9RPT4_9BACT/8-370
Q9S1B5_ARTSP/1-99
Q9UZ43_PYRAB/6-365
Q9WWD4_RHIRD/12-378
Q9WXW6_THEMA/9-379
Q9WZS7_THEMA/9-374
Q9X022_THEMA/7-349
Q9XBE8_AMYOR/10-369
Q9XDN0_SALTY/7-362
Q9XYL4_TRIVA/7-381
Q9YAH6_AERPE/7-382
Q9Z659_ZYMMO/9-376
Q9Z9I7_RHORU/9-375
TCBF_PSESQ/9-337
TFDF1_CUPPJ/10-338
TFDF2_CUPPJ/14-345
TFDF_DELAC/9-337
TFTE_BURCE/11-338
Y1167_SYNY3/19-358
YBDH_ECOLI/12-350
YQHD_ECOLI/9-377
YUGJ_BACSU/9-379
YUGK_BACSU/9-382
