# Supplementary material for: Contact prediction is hardest for the most informative contacts, but improves with the incorporation of contact potentials
Source: PLoS One. 2018 Jun 28;13(6):e0199585. doi: 10.1371/journal.pone.0199585 (PMC6023208; doi:10.1371/journal.pone.0199585)
Supplement: S1 Data — Each file in the ‘alignments’ directory herein corresponds to a protein family’s alignment and contains the accession number and sequence range of each sequence in the alignment. (TAR.GZ) [file pone.0199585.s001.tar.gz › alignments/Trans_reg_C]

A0AC96_STRAM/152-226
A0ACW7_STRAM/159-234
A0AD33_STRAM/174-247
A0ADT7_STRAM/22-97
A0AF97_LISW6/155-231
A0AHH4_LISW6/147-218
A0AIH9_LISW6/146-224
A0AIV6_LISW6/153-224
A0AJJ8_LISW6/149-224
A0AK60_LISW6/156-233
A0ALA5_LISW6/153-229
A0ALI5_LISW6/155-232
A0ALR9_LISW6/146-221
A0AM13_LISW6/153-228
A0AWD4_ARTS2/144-220
A0AXM3_BURCH/144-219
A0AXQ2_BURCH/145-221
A0AY52_BURCH/145-218
A0AYE2_BURCH/144-220
A0AZ04_BURCH/150-226
A0B006_BURCH/145-218
A0B049_BURCH/144-219
A0B124_BURCH/147-223
A0B131_BURCH/146-222
A0B133_BURCH/172-247
A0B1K6_BURCH/159-235
A0B1P6_BURCH/23-100
A0B1Y2_BURCH/145-216
A0B1Z7_BURCH/160-236
A0B2W2_BURCH/129-207
A0B4G8_BURCH/166-241
A0JC68_STRGR/20-95
A0JSG6_ARTS2/144-217
A0JSN4_ARTS2/168-242
A0JSN6_ARTS2/200-274
A0JSV2_ARTS2/148-224
A0JT12_ARTS2/156-233
A0JT95_ARTS2/162-245
A0JUB8_ARTS2/35-105
A0JUD0_ARTS2/316-385
A0JUW5_ARTS2/161-236
A0JVU4_ARTS2/165-248
A0JW44_ARTS2/146-222
A0JYH1_ARTS2/145-222
A0JZ46_ARTS2/167-250
A0JZC1_ARTS2/145-219
A0JZF9_ARTS2/146-222
A0JZR6_ARTS2/48-120
A0K0P7_ARTS2/70-153
A0K161_ARTS2/189-272
A0K199_ARTS2/164-238
A0K2Q7_BURCH/144-218
A0K2V2_BURCH/148-221
A0K439_BURCH/148-225
A0K6D0_BURCH/152-229
A0K6H7_BURCH/158-234
A0K6R1_BURCH/148-225
A0K862_BURCH/162-238
A0K8I8_BURCH/142-217
A0K8J0_BURCH/147-223
A0K958_BURCH/150-228
A0K9H4_BURCH/154-230
A0KA41_BURCH/145-216
A0KA76_BURCH/144-218
A0KBY2_BURCH/162-238
A0KCT7_BURCH/155-231
A0KCZ3_BURCH/143-219
A0KD19_BURCH/20-92
A0KD35_BURCH/20-92
A0KDI8_BURCH/19-91
A0KDL8_BURCH/154-230
A0KED1_AERHH/147-224
A0KEK9_AERHH/158-236
A0KEQ8_AERHH/151-227
A0KF17_AERHH/156-232
A0KFE3_AERHH/346-420
A0KFN3_AERHH/24-99
A0KGB1_AERHH/149-225
A0KH61_AERHH/3-74
A0KH62_AERHH/3-77
A0KHI0_AERHH/24-100
A0KHP3_AERHH/149-225
A0KHW1_AERHH/162-238
A0KHX7_AERHH/26-98
A0KHZ1_AERHH/156-230
A0KMK1_AERHH/108-184
A0KMM9_AERHH/156-232
A0KN62_AERHH/145-216
A0KQ49_AERHH/154-233
A0KQC6_AERHH/145-216
A0KQR4_AERHH/170-246
A0KQX2_AERHH/145-221
A0KR85_SHESA/147-223
A0KRR5_SHESA/144-217
A0KRS7_SHESA/149-226
A0KRV6_SHESA/146-221
A0KSE0_SHESA/21-96
A0KSH0_SHESA/23-96
A0KST5_SHESA/147-219
A0KSW9_SHESA/156-232
A0KU17_SHESA/158-230
A0KVY8_SHESA/148-222
A0KWE7_SHESA/145-215
A0KWM1_SHESA/147-224
A0KXX2_SHESA/152-226
A0KYW3_SHESA/40-116
A0KZ87_SHESA/149-225
A0KZR6_SHESA/35-113
A0L039_SHESA/154-230
A0L0G2_SHESA/154-231
A0L0J8_SHESA/21-94
A0L0K2_SHESA/21-97
A0L2F5_SHESA/142-217
A0L2G5_SHESA/156-233
A0L2H3_SHESA/144-220
A0L380_SHESA/146-221
A0L4E6_MAGSM/146-217
A0L527_MAGSM/161-237
A0L7Q7_MAGSM/153-226
A0L7S7_MAGSM/157-233
A0L8V8_MAGSM/155-228
A0L8W3_MAGSM/161-238
A0LA52_MAGSM/167-244
A0LB44_MAGSM/181-257
A0LCI2_MAGSM/148-224
A0LD25_MAGSM/158-234
A0LD31_MAGSM/145-220
A0LG53_SYNFM/152-225
A0LJT8_SYNFM/144-220
A0LLN2_SYNFM/146-222
A0LMB7_SYNFM/152-225
A0LPD3_SYNFM/154-232
A0LPJ2_SYNFM/177-252
A0LR04_ACIC1/150-226
A0LU58_ACIC1/145-222
A0LUW1_ACIC1/149-224
A0LV64_ACIC1/39-107
A0LVA7_ACIC1/146-222
A0LVB8_ACIC1/148-224
A0LVQ4_ACIC1/293-374
A0LVS7_ACIC1/146-222
A0LVZ4_ACIC1/165-241
A0LWI7_ACIC1/147-221
A0LXL2_GRAFK/154-225
A0LZ41_GRAFK/156-230
A0LZK5_GRAFK/144-222
A0M0Q4_GRAFK/145-221
A0NI83_OENOE/150-227
A0NIA1_OENOE/149-225
A0NIN9_OENOE/163-237
A0NJ66_OENOE/150-225
A0NKB8_OENOE/161-238
A0NLQ0_9RHOB/160-231
A0NLR5_9RHOB/147-223
A0NNA2_9RHOB/158-234
A0NNN8_9RHOB/160-233
A0NPT5_9RHOB/145-216
A0NQ68_9RHOB/36-107
A0NR71_9RHOB/148-224
A0NSZ2_9RHOB/134-211
A0NUT8_9RHOB/169-245
A0NWS9_9RHOB/149-225
A0NY30_9RHOB/134-208
A0NYE8_9RHOB/48-123
A0NYJ0_9RHOB/169-242
A0NYR7_9RHOB/163-239
A0P268_9RHOB/159-235
A0P2E3_9RHOB/154-229
A0P2F4_9RHOB/148-224
A0P2L8_9RHOB/153-231
A0PCK1_STRCL/25-101
A0PG73_STRCL/34-114
A0PKW8_MYCUA/158-233
A0PLC6_MYCUA/145-219
A0PLE8_MYCUA/162-236
A0PN41_MYCUA/302-372
A0PNV3_MYCUA/169-242
A0PQ85_MYCUA/136-210
A0PRF1_MYCUA/149-225
A0PUQ9_MYCUA/25-103
A0PVL9_MYCUA/156-230
A0PVZ5_MYCUA/149-225
A0PW48_MYCUA/179-253
A0PXH1_CLONN/151-228
A0PXL0_CLONN/151-225
A0PYC0_CLONN/152-225
A0PYF2_CLONN/147-220
A0PYF5_CLONN/152-228
A0PYR1_CLONN/143-218
A0PYU4_CLONN/152-228
A0PYZ2_CLONN/145-219
A0Q3G2_CLONN/152-228
A0Q7V5_FRATN/151-227
A0Q7W8_FRATN/147-221
A0Q8K6_FRATN/149-224
A0Q9D1_MYCA1/20-98
A0Q9K5_MYCA1/168-242
A0QAN9_MYCA1/161-235
A0QAU7_MYCA1/144-218
A0QBJ2_MYCA1/155-230
A0QBX9_MYCA1/148-224
A0QBY6_MYCA1/176-250
A0QCM2_MYCA1/20-98
A0QHS7_MYCA1/161-234
A0QI49_MYCA1/144-220
A0QJ21_MYCA1/142-216
A0QKB3_MYCA1/149-225
A0QLK1_MYCA1/149-225
A0QM83_MYCA1/306-376
A0QP21_MYCS2/167-242
A0QPK7_MYCS2/303-372
A0QR58_MYCS2/150-221
A0QTK2_MYCS2/149-225
A0QTU1_MYCS2/12-91
A0QWE7_MYCS2/177-251
A0QXH0_MYCS2/29-105
A0QZ09_MYCS2/19-95
A0R253_MYCS2/171-245
A0R399_MYCS2/152-228
A0R407_MYCS2/158-233
A0R4C4_MYCS2/144-218
A0R4L1_MYCS2/161-235
A0R7V0_PELPD/145-221
A0R800_PELPD/148-224
A0R8X7_BACAH/153-229
A0R8Y7_BACAH/153-230
A0R9L0_BACAH/154-229
A0R9M4_BACAH/147-224
A0R9T8_BACAH/143-220
A0RAW0_BACAH/154-231
A0RBC4_BACAH/148-221
A0RBT3_BACAH/168-245
A0RCN7_BACAH/169-245
A0RCQ3_BACAH/154-231
A0RCW3_BACAH/174-250
A0RCX8_BACAH/151-227
A0RDJ4_BACAH/149-225
A0REF7_BACAH/170-246
A0REJ0_BACAH/150-225
A0RF60_BACAH/139-210
A0RG02_BACAH/156-232
A0RG28_BACAH/147-222
A0RG45_BACAH/154-232
A0RGZ5_BACAH/150-223
A0RJ46_BACAH/150-225
A0RJD9_BACAH/151-227
A0RJI7_BACAH/156-232
A0RJR2_BACAH/155-231
A0RK41_BACAH/151-225
A0RK57_BACAH/167-243
A0RK71_BACAH/154-230
A0RKM0_BACAH/148-219
A0RKR6_BACAH/148-223
A0RL52_BACAH/166-239
A0RLP5_BACAH/152-229
A0RMB7_CAMFF/154-225
A0RML3_CAMFF/142-217
A0RMZ6_CAMFF/151-222
A0RN49_CAMFF/150-221
A0RN68_CAMFF/146-220
A0RNE5_CAMFF/150-221
A0RP05_CAMFF/146-222
A0RP82_CAMFF/148-220
A0RQ10_CAMFF/145-221
A0SYF0_LISMO/76-149
A0SYF4_LISMO/76-149
A0SYG2_LISMO/76-149
A0SYG6_LISMO/77-149
A0SYH0_LISMO/78-149
A0XX98_9GAMM/157-232
A0XXG9_9GAMM/142-219
A0XYQ0_9GAMM/150-225
A0XYT2_9GAMM/152-226
A0XZQ5_9GAMM/145-220
A0Y0H8_9GAMM/160-235
A0Y299_9GAMM/21-96
A0Y2V8_9GAMM/144-216
A0Y2Z6_9GAMM/1-53
A0Y3K5_9GAMM/147-225
A0Y498_9GAMM/156-233
A0Y4K6_9GAMM/153-229
A0Y4L4_9GAMM/147-223
A0Y4N9_9GAMM/33-106
A0Y573_9GAMM/24-99
A0Y5S8_9GAMM/156-232
A0Y7E4_9GAMM/149-225
A0YB49_9GAMM/144-216
A0YCB2_9GAMM/145-220
A0YCD1_9GAMM/151-228
A0YCI0_9GAMM/146-222
A0YIR8_LYNSP/150-227
A0YKL8_LYNSP/154-230
A0YLP6_LYNSP/169-245
A0YMX1_LYNSP/150-227
A0YNK5_LYNSP/162-241
A0YNS0_LYNSP/154-233
A0YP32_LYNSP/144-220
A0YQQ8_LYNSP/145-220
A0YQY3_LYNSP/153-228
A0YRX3_LYNSP/144-221
A0YS69_LYNSP/153-229
A0YTM4_LYNSP/147-222
A0YTR0_LYNSP/148-224
A0YVA2_LYNSP/143-220
A0YWX7_LYNSP/148-220
A0YXA0_LYNSP/149-226
A0YYH6_LYNSP/151-227
A0YYN7_LYNSP/144-221
A0Z1T0_9GAMM/150-228
A0Z3N4_9GAMM/148-226
A0Z5Z4_9GAMM/157-232
A0Z7U3_9GAMM/154-228
A0ZA69_NODSP/148-224
A0ZBC7_NODSP/130-206
A0ZFD9_NODSP/173-249
A0ZFG8_NODSP/152-227
A0ZFT4_NODSP/154-233
A0ZH66_NODSP/153-229
A0ZJT2_NODSP/147-225
A0ZLN1_NODSP/149-227
A0ZMC5_NODSP/151-228
A0ZMU0_NODSP/158-233
A1A025_BIFAA/154-230
A1A0W6_BIFAA/153-238
A1A164_BIFAA/164-235
A1A3E5_BIFAA/155-229
A1A869_ECOK1/149-225
A1A8K3_ECOK1/146-221
A1A8V8_ECOK1/146-223
A1A9Q2_ECOK1/153-225
A1AA24_ECOK1/144-220
A1ABF3_ECOK1/169-245
A1ACB4_ECOK1/178-255
A1ACT4_ECOK1/156-232
A1AFU0_ECOK1/145-216
A1AGT1_ECOK1/156-232
A1AI89_ECOK1/152-228
A1AIV9_ECOK1/145-216
A1AIX7_ECOK1/24-100
A1AJW7_ECOK1/150-226
A1AJX0_ECOK1/156-232
A1ALB8_PELPD/155-232
A1AR65_PELPD/137-220
A1AT84_PELPD/145-220
A1ATA6_PELPD/1-33
A1ATS8_PELPD/152-225
A1AY19_PARDP/152-228
A1AY52_PARDP/157-233
A1AYT0_PARDP/145-218
A1B1M2_PARDP/144-216
A1B2E1_PARDP/144-216
A1B2L3_PARDP/145-216
A1B4M0_PARDP/150-226
A1B593_PARDP/155-236
A1B768_PARDP/145-216
A1B7I0_PARDP/155-225
A1B7L6_PARDP/153-228
A1B7Z0_PARDP/175-251
A1B9F6_PARDP/1-40
A1B9G8_PARDP/145-181
A1BA45_PARDP/153-228
A1BEV1_CHLPD/153-226
A1BFR3_CHLPD/144-219
A1BZ10_BACCE/149-222
A1BZN5_BACCE/143-220
A1C172_9ACTO/23-91
A1C183_9ACTO/17-100
A1EIC7_VIBCH/37-107
A1EJ08_VIBCH/151-227
A1EK73_VIBCH/155-232
A1EK95_VIBCH/148-224
A1EKJ8_VIBCH/153-229
A1EL06_VIBCH/46-122
A1EM54_VIBCH/156-232
A1EN63_VIBCH/155-231
A1ENJ7_VIBCH/139-211
A1ENQ2_VIBCH/40-119
A1EPQ9_VIBCH/145-216
A1EQ11_VIBCH/150-225
A1EQT9_VIBCH/172-243
A1EQV2_VIBCH/145-216
A1ES01_VIBCH/146-221
A1F0Y1_VIBCH/37-107
A1F140_VIBCH/155-231
A1F1K6_VIBCH/145-216
A1F2M1_VIBCH/46-122
A1F379_VIBCH/151-191
A1F390_VIBCH/153-229
A1F3H5_VIBCH/155-232
A1F3J7_VIBCH/143-219
A1F4U9_VIBCH/146-221
A1F4W5_VIBCH/139-211
A1F5I1_VIBCH/40-119
A1F7W4_VIBCH/156-232
A1F8N6_VIBCH/150-225
A1F9F6_VIBCH/172-243
A1F9H1_VIBCH/145-216
A1HNS8_9FIRM/149-221
A1HQC2_9FIRM/145-221
A1HRL8_9FIRM/149-225
A1HRN0_9FIRM/148-225
A1HRU4_9FIRM/150-227
A1HTE1_9FIRM/146-221
A1HUB3_9FIRM/151-227
A1IQL2_NEIMA/149-222
A1JHZ0_YERE8/152-228
A1JIV8_YERE8/145-216
A1JJC2_YERE8/156-232
A1JKW6_YERE8/154-231
A1JL76_YERE8/150-226
A1JLF4_YERE8/144-220
A1JLV5_YERE8/18-92
A1JN55_YERE8/155-232
A1JNU5_YERE8/150-225
A1JP99_YERE8/146-221
A1JPG4_YERE8/21-95
A1JPM5_YERE8/151-228
A1JQS7_YERE8/96-173
A1JSH8_YERE8/156-232
A1K1G7_AZOSB/160-236
A1K1S7_AZOSB/149-225
A1K226_AZOSB/145-216
A1K2L9_AZOSB/147-223
A1K3A5_AZOSB/163-236
A1K3B6_AZOSB/154-230
A1K437_AZOSB/144-217
A1K441_AZOSB/145-211
A1K671_AZOSB/161-237
A1K956_AZOSB/162-239
A1K9B1_AZOSB/148-224
A1K9Q7_AZOSB/145-220
A1KA54_AZOSB/152-228
A1KAB9_AZOSB/148-222
A1KBM5_AZOSB/155-232
A1KBT2_AZOSB/151-222
A1KF81_MYCBP/302-372
A1KFW5_MYCBP/149-225
A1KG79_MYCBP/167-242
A1KGP0_MYCBP/169-243
A1KGV1_MYCBP/145-219
A1KH35_MYCBP/158-233
A1KHG5_MYCBP/148-224
A1KHH2_MYCBP/179-253
A1KI54_MYCBP/25-103
A1KMM8_MYCBP/159-233
A1KNB8_MYCBP/15-93
A1KNP8_MYCBP/149-225
A1KP16_MYCBP/22-98
A1KQ96_MYCBP/156-230
A1KSK4_NEIMF/149-222
A1R2R9_ARTAT/144-217
A1R2Z0_ARTAT/168-242
A1R2Z1_ARTAT/150-224
A1R377_ARTAT/142-218
A1R3I2_ARTAT/152-233
A1R3P9_ARTAT/158-241
A1R4K8_ARTAT/314-383
A1R530_ARTAT/177-252
A1R850_ARTAT/175-251
A1R8Y1_ARTAT/145-219
A1R915_ARTAT/146-222
A1RAE2_ARTAT/185-259
A1RB21_ARTAT/21-98
A1RDR2_ARTAT/174-257
A1RE59_SHESW/144-220
A1RE65_SHESW/156-233
A1RE73_SHESW/143-217
A1REG4_SHESW/145-217
A1REH4_SHESW/149-226
A1REK7_SHESW/146-221
A1RFJ1_SHESW/23-96
A1RGC3_SHESW/146-223
A1RIU5_SHESW/145-219
A1RJB9_SHESW/145-215
A1RJP8_SHESW/157-234
A1RKB6_SHESW/152-226
A1RLG0_SHESW/27-103
A1RLS9_SHESW/149-225
A1RMS5_SHESW/154-230
A1RN62_SHESW/21-94
A1RN98_SHESW/7-84
A1RN99_SHESW/149-225
A1RNR0_SHESW/156-232
A1RNU1_SHESW/147-219
A1RQ87_SHESW/148-223
A1RQC6_SHESW/162-238
A1S1V2_SHEAM/144-218
A1S1W0_SHEAM/154-231
A1S2M2_SHEAM/21-96
A1S2N4_SHEAM/25-99
A1S2P1_SHEAM/158-234
A1S353_SHEAM/156-232
A1S359_SHEAM/25-100
A1S384_SHEAM/152-228
A1S3U8_SHEAM/33-108
A1S484_SHEAM/158-230
A1S4H5_SHEAM/149-225
A1S4K5_SHEAM/144-220
A1S5U3_SHEAM/144-219
A1S6B7_SHEAM/144-221
A1S754_SHEAM/153-226
A1S945_SHEAM/150-226
A1S995_SHEAM/21-94
A1S9E6_SHEAM/153-229
A1SA02_SHEAM/147-219
A1SAU9_SHEAM/145-220
A1SB78_SHEAM/149-226
A1SBF6_SHEAM/156-233
A1SBI0_SHEAM/146-221
A1SCK6_NOCSJ/14-82
A1SDH1_NOCSJ/152-229
A1SDL3_NOCSJ/298-368
A1SG19_NOCSJ/151-227
A1SGL2_NOCSJ/169-245
A1SGY8_NOCSJ/146-221
A1SH27_NOCSJ/145-220
A1SH39_NOCSJ/145-220
A1SH42_NOCSJ/145-220
A1SHJ6_NOCSJ/1-67
A1SHU0_NOCSJ/146-222
A1SI81_NOCSJ/149-221
A1SIC4_NOCSJ/169-246
A1SID6_NOCSJ/146-221
A1SKJ5_NOCSJ/152-228
A1SKN0_NOCSJ/19-95
A1SKV6_NOCSJ/151-227
A1SMF6_NOCSJ/58-135
A1SMG5_NOCSJ/269-352
A1SN10_NOCSJ/158-232
A1SN97_NOCSJ/215-292
A1SNE1_NOCSJ/146-222
A1SP08_NOCSJ/147-223
A1SPK2_NOCSJ/148-222
A1SQ34_NOCSJ/155-231
A1SQD1_NOCSJ/155-231
A1SRN3_PSYIN/143-220
A1STL3_PSYIN/148-225
A1SU64_PSYIN/157-233
A1SU93_PSYIN/145-216
A1SUN0_PSYIN/150-229
A1SWV8_PSYIN/150-223
A1SX12_PSYIN/156-233
A1SYE4_PSYIN/161-237
A1SYN7_PSYIN/28-102
A1T1J1_MYCVP/165-240
A1T1V0_MYCVP/302-372
A1T3B9_MYCVP/150-226
A1T3H3_MYCVP/147-218
A1T5X5_MYCVP/149-225
A1T637_MYCVP/16-87
A1T656_MYCVP/168-244
A1T7E8_MYCVP/23-92
A1T7G0_MYCVP/177-251
A1T7K0_MYCVP/163-237
A1T7Q3_MYCVP/144-216
A1TAL1_MYCVP/54-130
A1TB91_MYCVP/152-228
A1TBB1_MYCVP/166-242
A1TBS0_MYCVP/141-213
A1TDF5_MYCVP/172-246
A1TED6_MYCVP/152-228
A1TF31_MYCVP/155-230
A1TFB8_MYCVP/144-218
A1TFJ6_MYCVP/158-232
A1TI70_ACIAC/152-225
A1TIU4_ACIAC/158-234
A1TIY7_ACIAC/149-225
A1TJ28_ACIAC/157-234
A1TJB4_ACIAC/144-219
A1TM95_ACIAC/150-227
A1TMI5_ACIAC/161-237
A1TQ61_ACIAC/182-258
A1TQG5_ACIAC/152-225
A1TRI1_ACIAC/150-225
A1TRJ1_ACIAC/181-254
A1TS46_ACIAC/44-114
A1TS96_ACIAC/152-225
A1TTN7_ACIAC/145-217
A1TU69_ACIAC/145-216
A1TUP1_ACIAC/158-231
A1TV28_ACIAC/146-222
A1TV73_ACIAC/164-240
A1TVX7_ACIAC/158-229
A1TW35_ACIAC/146-219
A1TWW2_MARAV/146-217
A1TXC3_MARAV/144-216
A1TZD1_MARAV/155-231
A1U057_MARAV/145-216
A1U328_MARAV/164-240
A1U3N6_MARAV/147-223
A1U4M5_MARAV/143-218
A1U565_MARAV/145-216
A1U5M1_MARAV/145-216
A1U6I5_MARAV/157-233
A1U6P6_MARAV/151-225
A1U6Y5_MARAV/155-228
A1U740_MARAV/147-222
A1U984_MYCSK/164-239
A1U9I2_MYCSK/303-372
A1UAN2_MYCSK/150-226
A1UAT1_MYCSK/150-221
A1UCL9_MYCSK/149-225
A1UCT8_MYCSK/16-90
A1UCW1_MYCSK/185-261
A1UCW8_MYCSK/182-259
A1UFZ1_MYCSK/39-115
A1UH35_MYCSK/183-259
A1UK34_MYCSK/175-249
A1UKY0_MYCSK/148-224
A1ULL8_MYCSK/155-230
A1ULT5_MYCSK/167-241
A1ULU5_MYCSK/144-218
A1UM11_MYCSK/161-235
A1UPX0_MYCSK/166-242
A1UPY8_MYCSK/152-228
A1UQZ4_BARBK/148-226
A1URZ3_BARBK/145-216
A1US00_BARBK/145-221
A1UTG4_BARBK/158-231
A1UTJ4_BARBK/145-221
A1UTT1_BARBK/148-224
A1UUC7_BARBK/161-237
A1UUH4_BURMS/142-219
A1UW15_BURMS/158-229
A1UW57_BURMS/160-235
A1V147_BURMS/208-279
A1V280_BURMS/146-221
A1V2H5_BURMS/153-230
A1V328_BURMS/152-229
A1V383_BURMS/149-226
A1V388_BURMS/148-225
A1V3I3_BURMS/157-233
A1V4Z3_BURMS/162-238
A1V6W4_BURMS/144-218
A1V8K3_BURMS/145-218
A1V8W2_BURMS/148-221
A1VB66_DESVV/160-235
A1VBZ4_DESVV/139-216
A1VER1_DESVV/154-227
A1VI78_POLNA/199-275
A1VIJ8_POLNA/160-236
A1VLM0_POLNA/152-226
A1VMH1_POLNA/145-216
A1VPD1_POLNA/152-225
A1VQC1_POLNA/163-239
A1VQP5_POLNA/150-227
A1VQW4_POLNA/151-224
A1VRJ1_POLNA/151-227
A1VRX6_POLNA/145-216
A1VSF0_POLNA/166-239
A1VTB8_POLNA/156-232
A1VTK4_POLNA/154-228
A1VTZ3_POLNA/174-249
A1VU39_POLNA/153-224
A1VUC5_POLNA/146-219
A1VW02_POLNA/145-220
A1VY76_CAMJJ/142-217
A1VZM4_CAMJJ/147-219
A1W0K6_CAMJJ/148-220
A1W0L0_CAMJJ/146-222
A1W0P6_CAMJJ/145-221
A1W198_CAMJJ/152-222
A1W2H4_ACISJ/170-246
A1W4W9_ACISJ/153-231
A1W5D7_ACISJ/146-219
A1W5Q0_ACISJ/145-216
A1W5Z5_ACISJ/146-221
A1W6F8_ACISJ/166-239
A1W7A8_ACISJ/145-216
A1W8F3_ACISJ/152-225
A1W8L7_ACISJ/144-216
A1W9E3_ACISJ/146-221
A1WAK3_ACISJ/161-237
A1WCX8_ACISJ/146-219
A1WD62_ACISJ/145-216
A1WES7_VEREI/143-219
A1WEU0_VEREI/146-219
A1WHE9_VEREI/159-232
A1WL71_VEREI/158-234
A1WR09_VEREI/161-237
A1WT81_HALHL/150-225
A1WWM5_HALHL/75-150
A1Z6C8_9FIRM/145-222
A1ZFJ6_9BACT/157-231
A1ZKL6_9BACT/145-222
A1ZT93_9BACT/154-228
A1ZV03_9BACT/152-226
A1ZWI7_9BACT/157-229
A2AXE3_STRCM/55-138
A2BNS2_PROMS/155-231
A2BNS8_PROMS/158-236
A2BRU2_PROMS/164-240
A2BTK1_PROMS/158-236
A2BUA4_PROM5/155-231
A2BUB0_PROM5/158-236
A2BXA0_PROM5/164-240
A2BZ04_PROM5/158-236
A2BZV4_PROM1/155-231
A2BZW0_PROM1/157-236
A2C3G6_PROM1/171-247
A2C567_PROM1/156-234
A2C628_PROM3/180-258
A2C7B8_PROM3/161-237
A2C890_PROM3/148-224
A2C9J1_PROM3/156-232
A2CD17_PROM3/155-231
A2CD23_PROM3/157-236
A2CI38_CHLAT/158-237
A2IBY2_YERRU/29-104
A2P3C0_VIBCH/155-231
A2P3F8_VIBCH/25-100
A2P4A0_VIBCH/151-227
A2P4F2_VIBCH/148-224
A2P4H4_VIBCH/155-232
A2P935_VIBCH/146-221
A2P949_VIBCH/139-211
A2P9J1_VIBCH/145-216
A2PA59_VIBCH/150-225
A2PBA3_VIBCH/145-216
A2PBR6_VIBCH/40-119
A2PCA9_VIBCH/156-232
A2PCN6_VIBCH/172-243
A2PNR8_VIBCH/45-118
A2PNS6_VIBCH/25-100
A2PPB2_VIBCH/172-243
A2PPW0_VIBCH/155-232
A2PR19_VIBCH/145-216
A2PRM1_VIBCH/151-227
A2PRU3_VIBCH/46-122
A2PRX3_VIBCH/145-216
A2PSI6_VIBCH/90-165
A2PSK2_VIBCH/139-211
A2PTC9_VIBCH/146-221
A2PTP9_VIBCH/155-232
A2PV38_VIBCH/153-229
A2PWC2_VIBCH/156-232
A2PXI8_VIBCH/150-225
A2PYF2_VIBCH/19-95
A2REA3_STRPG/145-220
A2RF28_STRPG/144-219
A2RFX1_STRPG/156-232
A2RGB5_STRPG/149-225
A2RGM6_STRPG/143-213
A2RIC3_LACLM/152-228
A2RJ99_LACLM/146-221
A2RJP9_LACLM/150-226
A2RK51_LACLM/159-231
A2RLC9_LACLM/149-224
A2RMG8_LACLM/146-222
A2RVY8_BURM9/154-230
A2RW07_BURM9/144-216
A2RW53_BURM9/157-233
A2RW71_BURM9/173-247
A2RX07_BURM9/142-219
A2RXR7_BURM9/145-216
A2RXV9_BURM9/160-235
A2S1F0_BURM9/175-250
A2S1M4_BURM9/41-116
A2S3A7_BURM9/149-225
A2S3J4_BURM9/148-225
A2S3J9_BURM9/150-227
A2S3P8_BURM9/152-229
A2S4A0_BURM9/153-230
A2S6N0_BURM9/148-221
A2S7A9_BURM9/145-218
A2S8U7_BURM9/147-221
A2S8X7_BURM9/145-216
A2SAJ8_BURM9/146-221
A2SBE2_BURM9/162-238
A2SBU9_METPP/144-218
A2SC08_METPP/164-240
A2SFA0_METPP/148-224
A2SG47_METPP/154-230
A2SGA2_METPP/148-223
A2SGK5_METPP/26-102
A2SIR8_METPP/152-228
A2SJ58_METPP/151-227
A2SJG9_METPP/147-218
A2SKL2_METPP/150-223
A2SKN3_METPP/181-255
A2TNR6_9FLAO/211-285
A2TSA3_9FLAO/148-223
A2TTQ5_9FLAO/155-230
A2TV36_9FLAO/153-225
A2TWM5_9FLAO/160-235
A2TX91_9FLAO/154-225
A2U2Z6_9FLAO/155-229
A2U3R7_9FLAO/148-223
A2VFH6_MYCTU/152-229
A2VFS8_MYCTU/167-242
A2VG60_MYCTU/169-243
A2VGB8_MYCTU/145-219
A2VGJ7_MYCTU/158-233
A2VGV6_MYCTU/148-224
A2VGW3_MYCTU/198-272
A2VHG2_MYCTU/25-103
A2VLL7_MYCTU/159-233
A2VME4_MYCTU/208-282
A2VNH4_MYCTU/302-372
A2VNT4_MYCTU/37-115
A2VP45_MYCTU/149-225
A2VQZ0_9BURK/210-287
A2VR52_9BURK/178-254
A2VR97_9BURK/154-231
A2VTA9_9BURK/226-303
A2VTS7_9BURK/144-218
A2VTW5_9BURK/148-221
A2VVQ6_9BURK/201-275
A2VVT8_9BURK/149-220
A2VWC9_9BURK/169-245
A2VX84_9BURK/193-269
A2VX86_9BURK/142-217
A2VXK3_9BURK/162-238
A2VY82_9BURK/58-133
A2VY84_9BURK/146-222
A2VY89_9BURK/147-223
A2VZ46_9BURK/144-219
A2VZ77_9BURK/145-218
A2W0P4_9BURK/145-218
A2W115_9BURK/149-225
A2W140_9BURK/143-219
A2W1D4_9BURK/370-446
A2W323_9BURK/157-235
A2W3R6_9BURK/238-314
A2W3S8_9BURK/161-232
A2W402_9BURK/23-100
A2W5D7_9BURK/20-92
A2W5F3_9BURK/111-183
A2W5F6_9BURK/57-132
A2W5I3_9BURK/143-219
A2W5M7_9BURK/198-274
A2W694_9BURK/148-221
A2W7P7_9BURK/170-244
A2W7S9_9BURK/176-247
A2W8B7_9BURK/169-245
A2W8M2_9BURK/165-242
A2W9I6_9BURK/162-238
A2WA49_9BURK/143-219
A2WAT6_9BURK/171-248
A2WAZ7_9BURK/168-244
A2WB36_9BURK/154-231
A2WD17_9BURK/147-224
A2WE43_9BURK/169-240
A2WE45_9BURK/145-216
A2WEM9_9BURK/145-218
A2WEQ0_9BURK/306-381
A2WEZ8_9BURK/148-224
A2WFT6_9BURK/24-100
A2WFZ7_9BURK/238-314
A2WGH4_9BURK/157-235
A2WHL4_9BURK/145-218
A2WHT1_9BURK/158-235
A2WIL3_9BURK/143-219
A2WJI9_9BURK/202-278
A3CKF9_STRSV/149-223
A3CKZ7_STRSV/146-223
A3CMB6_STRSV/143-213
A3CMH4_STRSV/145-220
A3CMW9_STRSV/147-225
A3CP50_STRSV/153-229
A3CPG4_STRSV/147-222
A3CPS1_STRSV/145-222
A3CPT7_STRSV/152-227
A3CZ60_SHEB5/146-217
A3CZ82_SHEB5/149-226
A3CZB3_SHEB5/146-221
A3D042_SHEB5/148-219
A3D0L2_SHEB5/149-225
A3D0P8_SHEB5/156-232
A3D0U5_SHEB5/23-96
A3D1B3_SHEB5/153-230
A3D2D3_SHEB5/149-225
A3D2S0_SHEB5/27-103
A3D3N3_SHEB5/149-223
A3D3T7_SHEB5/145-215
A3D488_SHEB5/147-224
A3D5I1_SHEB5/147-222
A3D7I4_SHEB5/158-230
A3DAK5_SHEB5/148-223
A3DBZ7_CLOTH/37-113
A3DCU4_CLOTH/144-221
A3DDK5_CLOTH/146-221
A3DEZ1_CLOTH/150-225
A3DF97_CLOTH/152-229
A3DFB0_CLOTH/153-228
A3DFM7_CLOTH/148-223
A3DFU7_CLOTH/147-220
A3DGI9_CLOTH/153-230
A3DGQ6_CLOTH/147-224
A3DH90_CLOTH/144-219
A3DHV6_CLOTH/151-228
A3DJ83_CLOTH/152-228
A3DJY6_CLOTH/152-228
A3EH42_VIBCH/145-216
A3EHS0_VIBCH/155-231
A3EHX3_VIBCH/22-97
A3EI43_VIBCH/150-225
A3EIC5_VIBCH/37-107
A3EJB6_VIBCH/148-224
A3EJD5_VIBCH/155-232
A3EJZ7_VIBCH/46-122
A3EKV4_VIBCH/146-218
A3EKW5_VIBCH/146-221
A3EL87_VIBCH/145-216
A3ELE2_VIBCH/156-232
A3ELJ8_VIBCH/40-119
A3ENK2_VIBCH/172-243
A3EQ44_9BACT/145-220
A3ER20_9BACT/164-240
A3ERN0_9BACT/151-225
A3ETY2_9BACT/162-238
A3FEX6_MYCTU/4-82
A3FEX9_MYCTU/8-86
A3FEY1_MYCTU/10-88
A3FEY2_MYCTU/22-100
A3GIK7_VIBCH/145-216
A3GJW1_VIBCH/155-231
A3GKM5_VIBCH/155-232
A3GME5_VIBCH/37-107
A3GNK5_VIBCH/46-122
A3GNZ6_VIBCH/40-119
A3GPM6_VIBCH/150-225
A3GQH1_VIBCH/156-232
A3GQS8_VIBCH/172-243
A3GQW8_VIBCH/153-229
A3GRF0_VIBCH/148-224
A3GRH8_VIBCH/139-211
A3GRL1_VIBCH/151-227
A3GS65_VIBCH/145-216
A3GTD1_VIBCH/146-221
A3GTH9_VIBCH/144-220
A3GWF2_VIBCH/145-216
A3GWL1_VIBCH/155-232
A3GWN5_VIBCH/55-131
A3GYR3_VIBCH/37-107
A3H084_VIBCH/139-211
A3H0A1_VIBCH/146-221
A3H0M9_VIBCH/40-119
A3H0U1_VIBCH/156-232
A3H125_VIBCH/172-243
A3H185_VIBCH/74-150
A3H1V9_VIBCH/150-225
A3H2K0_VIBCH/46-122
A3H3E9_VIBCH/155-231
A3H475_VIBCH/145-216
A3HV91_9BACT/152-226
A3HWX5_9BACT/155-226
A3HZ23_9BACT/150-225
A3I004_9BACT/153-230
A3I034_9BACT/144-222
A3I0C9_9BACT/218-292
A3I2F7_9BACT/143-219
A3I3K8_9BACI/150-227
A3I3L5_9BACI/149-223
A3I3R1_9BACI/151-220
A3I585_9BACI/149-226
A3I5H1_9BACI/153-229
A3I5L2_9BACI/157-235
A3I697_9BACI/154-231
A3I6A9_9BACI/152-226
A3I6V7_9BACI/144-220
A3I701_9BACI/144-221
A3I7E1_9BACI/635-711
A3I7J1_9BACI/183-260
A3I854_9BACI/152-228
A3I885_9BACI/119-194
A3I8E0_9BACI/146-218
A3I8M8_9BACI/145-221
A3I952_9BACI/155-232
A3I988_9BACI/142-220
A3IA82_9BACI/139-210
A3IAJ2_9BACI/173-249
A3IAS2_9BACI/154-231
A3IBI5_9BACI/151-227
A3IBS6_9BACI/145-220
A3ID95_9BACI/155-227
A3IDB8_9BACI/149-224
A3IDC3_9BACI/152-228
A3IDM5_9BACI/144-217
A3IFN8_9BACI/171-245
A3IGC6_9BACI/149-224
A3IJD5_9CHRO/10-85
A3IKK7_9CHRO/145-222
A3ILZ3_9CHRO/147-221
A3IM85_9CHRO/155-231
A3IMT2_9CHRO/144-221
A3INP5_9CHRO/148-220
A3IPZ5_9CHRO/151-227
A3IQV4_9CHRO/147-223
A3IR77_9CHRO/174-251
A3IRQ2_9CHRO/154-231
A3IRS8_9CHRO/154-233
A3IRW9_9CHRO/149-226
A3IT26_9CHRO/153-229
A3IUW8_9CHRO/144-221
A3IVB2_9CHRO/147-223
A3J0V4_9FLAO/153-228
A3J3D8_9FLAO/151-226
A3J3W0_9FLAO/156-227
A3J625_9FLAO/143-218
A3J8C7_9ALTE/147-222
A3J8E9_9ALTE/155-228
A3J8K5_9ALTE/150-225
A3J8M9_9ALTE/40-114
A3J9V5_9ALTE/163-239
A3JAC6_9ALTE/155-231
A3JAV7_9ALTE/144-216
A3JEV6_9ALTE/150-224
A3JJ41_9ALTE/172-248
A3JJB9_9ALTE/145-216
A3JKI3_9ALTE/146-217
A3JLL3_9RHOB/149-226
A3JQF6_9RHOB/145-218
A3JRJ2_9RHOB/155-231
A3JSI8_9RHOB/145-221
A3JUV1_9RHOB/153-230
A3JW86_9RHOB/160-237
A3JWJ0_9RHOB/18-87
A3JWT2_9RHOB/168-249
A3JX62_9RHOB/154-230
A3JXE1_9RHOB/164-239
A3JYX8_9RHOB/144-221
A3JZA4_9RHOB/170-244
A3K0W2_9RHOB/145-220
A3K1P4_9RHOB/145-221
A3K3Q0_9RHOB/153-230
A3K3R5_9RHOB/150-226
A3K3Z4_9RHOB/148-224
A3K638_9RHOB/153-228
A3K6S9_9RHOB/168-241
A3K7R7_9RHOB/145-218
A3K825_9RHOB/145-222
A3K9L3_9RHOB/155-229
A3KAV6_9RHOB/142-221
A3KCV1_RHORH/171-247
A3KJK2_STRAM/150-226
A3KRA2_PSEAE/156-232
A3KRC3_PSEAE/145-220
A3KRZ7_PSEAE/144-220
A3KSJ7_PSEAE/151-227
A3KT04_PSEAE/150-228
A3KUP0_PSEAE/145-216
A3KUT1_PSEAE/144-220
A3KV50_PSEAE/146-217
A3KVK3_PSEAE/144-221
A3KWB0_PSEAE/146-220
A3KWL4_PSEAE/156-232
A3KWM7_PSEAE/147-223
A3KYT2_PSEAE/155-231
A3KZ00_PSEAE/159-235
A3KZW8_PSEAE/148-224
A3L1R0_PSEAE/151-225
A3L264_PSEAE/161-238
A3L2R4_PSEAE/161-237
A3L307_PSEAE/143-219
A3L3A2_PSEAE/145-216
A3L4L7_PSEAE/146-220
A3L529_PSEAE/145-218
A3L5J1_PSEAE/158-235
A3L5Z8_PSEAE/156-232
A3L6F8_PSEAE/147-223
A3L6G8_PSEAE/156-232
A3L6P4_PSEAE/144-220
A3L7I3_PSEAE/144-220
A3L8A5_PSEAE/150-228
A3L8N9_PSEAE/145-216
A3L980_PSEAE/223-299
A3L9I2_PSEAE/144-221
A3L9J9_PSEAE/145-220
A3LA57_PSEAE/146-220
A3LAJ0_PSEAE/151-227
A3LAS2_PSEAE/146-217
A3LCR5_PSEAE/145-216
A3LFC5_PSEAE/155-231
A3LFJ6_PSEAE/159-235
A3LHR9_PSEAE/148-224
A3LIB5_PSEAE/151-225
A3LIS7_PSEAE/161-238
A3LJD9_PSEAE/161-237
A3LJN0_PSEAE/143-219
A3LJY3_PSEAE/145-216
A3LLB9_PSEAE/146-220
A3LLX0_PSEAE/145-218
A3LMH3_PSEAE/158-235
A3M2P4_ACIBT/155-231
A3M5I6_ACIBT/160-237
A3M6M0_ACIBT/155-231
A3M717_ACIBT/145-216
A3M8C0_ACIBT/150-221
A3M8P5_ACIBT/143-223
A3M8U8_ACIBT/146-221
A3M9M5_ACIBT/170-248
A3MA20_ACIBT/69-145
A3MC69_BURM7/175-250
A3MCE2_BURM7/41-116
A3MDN0_BURM7/142-219
A3MEJ9_BURM7/173-247
A3MEL5_BURM7/157-233
A3MER7_BURM7/144-216
A3MET9_BURM7/154-230
A3MEX1_BURM7/145-216
A3MF16_BURM7/160-235
A3MH64_BURM7/144-218
A3MH95_BURM7/145-216
A3MI60_BURM7/153-230
A3MIR2_BURM7/152-229
A3MIW6_BURM7/149-226
A3MIX2_BURM7/148-225
A3MJ66_BURM7/157-233
A3MKL8_BURM7/162-238
A3MLI2_BURM7/146-221
A3MPN8_BURM7/145-218
A3MQG7_BURM7/148-221
A3MYC0_ACTP2/157-233
A3MZZ5_ACTP2/162-238
A3N169_ACTP2/145-216
A3N1Q7_ACTP2/130-206
A3N426_BURP6/145-218
A3N689_BURP6/144-218
A3N6C5_BURP6/145-216
A3N723_BURP6/154-230
A3N7H4_BURP6/151-228
A3N862_BURP6/152-229
A3N8C7_BURP6/149-226
A3N8D3_BURP6/148-225
A3N8N4_BURP6/157-233
A3NAL3_BURP6/162-238
A3NF76_BURP6/148-221
A3NHW4_BURP6/154-230
A3NHY6_BURP6/144-216
A3NI33_BURP6/24-100
A3NI47_BURP6/157-233
A3NI65_BURP6/173-247
A3NJJ9_BURP6/142-219
A3NL48_BURP6/145-216
A3NL94_BURP6/160-235
A3NLG0_BURP6/41-116
A3NLN4_BURP6/175-250
A3NNE0_BURP6/143-219
A3NPQ6_BURP0/145-218
A3NRX3_BURP0/144-218
A3NS10_BURP0/145-216
A3NSQ8_BURP0/154-230
A3NT62_BURP0/153-230
A3NTX2_BURP0/152-229
A3NU33_BURP0/149-226
A3NU38_BURP0/147-224
A3NUD6_BURP0/157-233
A3NVE7_BURP0/146-224
A3NWD4_BURP0/162-238
A3P126_BURP0/148-221
A3P3H0_BURP0/154-230
A3P3J2_BURP0/144-216
A3P3P5_BURP0/24-100
A3P3R0_BURP0/157-233
A3P3S8_BURP0/173-247
A3P563_BURP0/142-219
A3P6Q1_BURP0/145-216
A3P6U6_BURP0/160-235
A3P722_BURP0/41-116
A3P7A1_BURP0/175-250
A3P8T6_BURP0/143-219
A3PAJ5_PROM0/155-231
A3PAK1_PROM0/158-236
A3PDL8_PROM0/164-240
A3PFA9_PROM0/158-236
A3PGG4_RHOS1/154-230
A3PIA1_RHOS1/152-228
A3PJ51_RHOS1/153-229
A3PJ73_RHOS1/145-221
A3PM09_RHOS1/73-148
A3PMP1_RHOS1/149-226
A3PND2_RHOS1/155-231
A3PNI5_RHOS1/152-229
A3PNW3_RHOS1/149-225
A3PPA9_RHOS1/145-216
A3PPJ0_RHOS1/145-216
A3PR86_RHOS1/154-230
A3PRC9_RHOS1/144-216
A3PRT9_RHOS1/147-222
A3PSU1_MYCSJ/164-239
A3PT39_MYCSJ/303-372
A3PU88_MYCSJ/150-226
A3PUD7_MYCSJ/150-221
A3PV03_MYCSJ/670-742
A3PWA6_MYCSJ/149-225
A3PWJ4_MYCSJ/16-90
A3PZK1_MYCSJ/39-115
A3Q0N7_MYCSJ/183-259
A3Q3I9_MYCSJ/175-249
A3Q549_MYCSJ/168-244
A3Q565_MYCSJ/171-247
A3Q598_MYCSJ/169-246
A3Q5A6_MYCSJ/167-244
A3Q5E6_MYCSJ/148-224
A3Q618_MYCSJ/155-230
A3Q686_MYCSJ/167-241
A3Q696_MYCSJ/144-218
A3Q6G1_MYCSJ/161-235
A3Q905_SHELP/163-239
A3Q921_SHELP/146-221
A3Q9T2_SHELP/23-96
A3QAF7_SHELP/147-219
A3QAY1_SHELP/21-93
A3QAY4_SHELP/21-94
A3QB01_SHELP/156-232
A3QB28_SHELP/148-224
A3QBB9_SHELP/154-230
A3QBG0_SHELP/24-100
A3QDV9_SHELP/153-226
A3QEA4_SHELP/148-224
A3QF24_SHELP/167-243
A3QFG6_SHELP/144-219
A3QGG3_SHELP/145-220
A3QGL7_SHELP/161-237
A3QGS1_SHELP/163-235
A3QI26_SHELP/158-234
A3QI85_SHELP/149-223
A3QII7_SHELP/160-236
A3QIY8_SHELP/148-225
A3QJ55_SHELP/156-233
A3QNP7_STAGA/123-198
A3RNS2_RALSO/153-230
A3RNV8_RALSO/167-243
A3RP15_RALSO/199-270
A3RPK5_RALSO/158-234
A3RQ53_RALSO/234-310
A3RQ86_RALSO/145-218
A3RQ99_RALSO/146-217
A3RT50_RALSO/333-409
A3RTS6_RALSO/562-638
A3RU65_RALSO/145-218
A3RUB8_RALSO/147-222
A3RUT4_RALSO/154-231
A3RV47_RALSO/148-225
A3RV73_RALSO/156-232
A3RWM8_RALSO/168-243
A3RXW4_RALSO/149-225
A3RYN8_RALSO/175-252
A3RZ31_RALSO/148-225
A3RZ34_RALSO/151-227
A3RZC9_RALSO/149-225
A3RZS4_RALSO/148-230
A3S065_RALSO/144-217
A3S7Z1_9RHOB/146-221
A3S895_9RHOB/154-230
A3S8Q1_9RHOB/148-226
A3S8Y7_9RHOB/150-226
A3S9Y8_9RHOB/153-230
A3SA29_9RHOB/145-216
A3SAH9_9RHOB/145-221
A3SAT9_9RHOB/153-228
A3SFC1_9RHOB/144-218
A3SFR8_9RHOB/146-224
A3SFU5_9RHOB/128-203
A3SJC6_9RHOB/155-232
A3SK45_9RHOB/147-222
A3SKC5_9RHOB/150-226
A3SL76_9RHOB/150-226
A3SLH7_9RHOB/153-230
A3SM14_9RHOB/21-96
A3SN52_9RHOB/155-231
A3SP11_9RHOB/140-216
A3SPB7_9RHOB/145-220
A3SSV3_9RHOB/146-221
A3ST57_9RHOB/136-212
A3STL4_9RHOB/148-222
A3STV0_9RHOB/150-226
A3SUV1_9RHOB/153-230
A3SUZ3_9RHOB/145-216
A3SVV6_9RHOB/145-221
A3SW67_9RHOB/153-228
A3SXT7_9RHOB/147-222
A3SYS8_9RHOB/144-218
A3T052_9RHOB/140-215
A3T080_9RHOB/144-222
A3T1Y5_9RHOB/154-231
A3T2X7_9RHOB/155-231
A3TG09_9MICO/290-359
A3TGW2_9MICO/144-220
A3THB7_9MICO/1-55
A3THC3_9MICO/151-222
A3THM0_9MICO/237-314
A3TIR6_9MICO/166-240
A3TK12_9MICO/167-243
A3TKQ4_9MICO/150-226
A3TKZ5_9MICO/145-217
A3TLH4_9MICO/149-227
A3TNH8_9MICO/152-222
A3TNR3_9MICO/165-240
A3TNX9_9MICO/172-247
A3TQN2_9MICO/144-220
A3TQX5_9MICO/148-224
A3TRJ2_9MICO/146-220
A3TRL3_9MICO/148-224
A3TRR8_9MICO/155-231
A3TVF5_9RHOB/154-230
A3TW71_9RHOB/150-226
A3TW99_9RHOB/153-233
A3TWW0_9RHOB/145-221
A3TXQ2_9RHOB/152-227
A3TYH0_9RHOB/151-227
A3U0Z9_9RHOB/145-224
A3U184_9RHOB/160-236
A3U336_9RHOB/154-232
A3U5D4_CROAH/152-224
A3U677_CROAH/155-229
A3U8X2_CROAH/156-230
A3U9A1_CROAH/211-286
A3UEK6_9RHOB/143-218
A3UFB3_9RHOB/145-221
A3UFH2_9RHOB/149-225
A3UFQ7_9RHOB/152-225
A3UIE6_9RHOB/150-226
A3UIS1_9RHOB/39-113
A3UJQ2_9RHOB/24-100
A3UK41_9RHOB/144-216
A3UK51_9RHOB/145-221
A3UKP5_9RHOB/155-231
A3UMJ1_VIBSP/146-219
A3UMM4_VIBSP/24-99
A3UMP0_VIBSP/153-229
A3UN08_VIBSP/93-165
A3UNM7_VIBSP/163-239
A3UPC9_VIBSP/155-232
A3UPG5_VIBSP/158-234
A3UQM9_VIBSP/149-224
A3UR88_VIBSP/14-90
A3URE0_VIBSP/54-128
A3URK4_VIBSP/146-222
A3USB4_VIBSP/18-93
A3USB6_VIBSP/28-103
A3USG7_VIBSP/26-101
A3USI2_VIBSP/147-224
A3USL7_VIBSP/151-227
A3USN2_VIBSP/157-231
A3UT61_VIBSP/157-234
A3UTK4_VIBSP/151-228
A3UTR1_VIBSP/26-102
A3UU31_VIBSP/158-234
A3UU72_VIBSP/146-221
A3UVW4_VIBSP/17-100
A3UW84_VIBSP/133-210
A3UWT2_VIBSP/156-232
A3UWW9_VIBSP/138-216
A3UX83_VIBSP/26-97
A3UYB3_VIBSP/30-107
A3UYF8_VIBSP/145-216
A3UYN1_VIBSP/149-225
A3UYU4_VIBSP/28-103
A3UZ52_VIBSP/163-239
A3V0W2_9RHOB/155-231
A3V1E9_9RHOB/152-228
A3V1P5_9RHOB/153-230
A3V2X7_9RHOB/145-218
A3V308_9RHOB/141-212
A3V353_9RHOB/136-212
A3V602_9RHOB/145-221
A3V6Z0_9RHOB/141-217
A3VAG1_9RHOB/146-221
A3VC99_9RHOB/154-230
A3VCE9_9RHOB/151-227
A3VE31_9RHOB/153-228
A3VEN7_9RHOB/164-238
A3VHD2_9RHOB/2-42
A3VIF4_9RHOB/20-96
A3VII2_9RHOB/146-228
A3VJ30_9RHOB/154-232
A3VJK6_9RHOB/145-221
A3VML5_9RHOB/150-226
A3VVS3_9RHOB/145-221
A3VWS2_9RHOB/153-228
A3VXJ3_9RHOB/150-226
A3VZN8_9RHOB/154-230
A3W036_9RHOB/2-50
A3W0D5_9RHOB/150-226
A3W0Y1_9RHOB/152-228
A3W1T0_9RHOB/145-221
A3W2B0_9RHOB/136-212
A3W2I4_9RHOB/147-223
A3W3V3_9RHOB/157-233
A3W5R4_9RHOB/145-216
A3W708_9RHOB/157-233
A3W7N9_9RHOB/145-218
A3W7Z9_9RHOB/156-232
A3W8J5_9RHOB/20-96
A3W8K2_9RHOB/6-79
A3W9E9_9SPHN/145-216
A3W9W3_9SPHN/210-286
A3WCP7_9SPHN/151-226
A3WEA0_9SPHN/38-114
A3WEA4_9SPHN/46-120
A3WF19_9SPHN/144-221
A3WH68_9SPHN/171-250
A3WHY0_9SPHN/150-225
A3WI79_9SPHN/171-246
A3WJ61_9GAMM/157-233
A3WJF4_9GAMM/150-225
A3WK84_9GAMM/144-217
A3WKN2_9GAMM/149-222
A3WN46_9GAMM/149-224
A3WQM4_9GAMM/155-231
A3WQY8_9BRAD/145-220
A3WRG6_9BRAD/150-225
A3WRI0_9BRAD/145-221
A3WS30_9BRAD/154-230
A3WSA5_9BRAD/151-226
A3WSW2_9BRAD/162-238
A3WWG9_9BRAD/146-221
A3WWI1_9BRAD/145-216
A3WXF6_9BRAD/145-216
A3WY29_9BRAD/165-238
A3X487_9RHOB/155-231
A3X5D3_9RHOB/157-233
A3X6V9_9RHOB/150-226
A3X717_9RHOB/153-230
A3X9L2_9RHOB/154-238
A3X9Y6_9RHOB/145-220
A3XAM0_9RHOB/144-221
A3XBP5_9RHOB/153-228
A3XDQ1_9RHOB/149-227
A3XEF2_9RHOB/156-232
A3XFU1_9RHOB/145-218
A3XKP4_LEEBM/150-225
A3XL65_LEEBM/154-225
A3XPV8_LEEBM/154-229
A3XRM9_LEEBM/155-230
A3XSN9_9VIBR/151-228
A3XV01_9VIBR/67-139
A3XVA4_9VIBR/25-99
A3XVB5_9VIBR/22-99
A3XVG0_9VIBR/146-219
A3XVU6_9VIBR/149-225
A3XW52_9VIBR/155-231
A3XX83_9VIBR/157-234
A3XXE8_9VIBR/29-103
A3XXJ6_9VIBR/146-222
A3XY33_9VIBR/157-234
A3XYF3_9VIBR/155-232
A3XYJ5_9VIBR/163-239
A3XYK7_9VIBR/150-224
A3XYR1_9VIBR/137-215
A3XZ43_9VIBR/32-111
A3XZT3_9VIBR/5-80
A3XZX4_9VIBR/145-221
A3Y0K7_9VIBR/28-103
A3Y0N9_9VIBR/156-232
A3Y1U8_9VIBR/145-221
A3Y200_9VIBR/149-225
A3Y2C5_9VIBR/145-217
A3Y2L0_9VIBR/145-216
A3Y3G9_9VIBR/30-107
A3Y4L9_9VIBR/1-51
A3Y569_9GAMM/144-218
A3Y759_9GAMM/145-221
A3Y7S2_9GAMM/153-228
A3Y7U7_9GAMM/146-217
A3Y8D4_9GAMM/145-216
A3Y8N4_9GAMM/152-228
A3Y923_9GAMM/172-250
A3Y9I5_9GAMM/159-235
A3Y9U3_9GAMM/157-238
A3Y9W5_9GAMM/164-240
A3YD78_9GAMM/174-250
A3YDF1_9GAMM/134-208
A3YDV6_9GAMM/145-218
A3YE15_9GAMM/155-232
A3YEI4_9GAMM/159-233
A3YGD1_9GAMM/145-222
A3YHF8_9GAMM/150-226
A3YHI2_9GAMM/149-225
A3YJA2_CAMJE/142-217
A3YJI8_CAMJE/130-200
A3YMD7_CAMJE/146-218
A3YN91_CAMJE/145-221
A3YNC9_CAMJE/146-222
A3YND4_CAMJE/148-220
A3YPH3_CAMJE/148-220
A3YPH8_CAMJE/146-222
A3YPL6_CAMJE/145-221
A3YQT0_CAMJE/142-217
A3YS92_CAMJE/152-222
A3YSU0_CAMJE/146-218
A3YWV2_9SYNE/178-256
A3YX17_9SYNE/157-236
A3YXJ2_9SYNE/154-230
A3YXT1_9SYNE/157-233
A3YYM3_9SYNE/142-218
A3YZ64_9SYNE/153-230
A3Z0C0_9SYNE/213-289
A3Z0X5_9SYNE/151-226
A3Z2P1_9SYNE/157-236
A3Z471_9SYNE/165-244
A3Z621_9SYNE/160-236
A3Z7W9_9SYNE/172-248
A3Z819_9SYNE/138-214
A3Z9V3_9SYNE/11-87
A3Z9W5_9SYNE/157-236
A3ZA42_9SYNE/149-225
A3ZAD8_9SYNE/142-218
A3ZAM9_9SYNE/161-237
A3ZBV4_CAMJE/146-222
A3ZBV7_CAMJE/148-220
A3ZBZ3_CAMJE/145-221
A3ZCK2_CAMJE/152-222
A3ZDX8_CAMJE/150-222
A3ZEN6_CAMJE/142-217
A3ZGG7_CAMJE/130-200
A3ZHA0_CAMJE/145-221
A3ZHD6_CAMJE/146-222
A3ZHE0_CAMJE/148-220
A3ZJD1_CAMJE/142-217
A3ZK42_CAMJE/146-218
A3ZX05_9PLAN/156-231
A3ZX60_9PLAN/156-231
A3ZXF2_9PLAN/153-226
A3ZZ52_9PLAN/150-226
A4A2F1_9PLAN/168-244
A4A3M0_9GAMM/151-228
A4A487_9GAMM/178-254
A4A4B8_9GAMM/146-221
A4A4K1_9GAMM/167-241
A4AF30_9ACTN/153-228
A4AI15_9ACTN/145-222
A4AIC2_9ACTN/149-225
A4AID9_9ACTN/153-228
A4AIG7_9ACTN/148-224
A4AIH5_9ACTN/141-214
A4AIS8_9ACTN/163-238
A4AIW4_9ACTN/168-243
A4AJ78_9ACTN/172-246
A4AL32_9ACTN/185-260
A4ARQ2_MARSH/149-226
A4AV04_MARSH/155-230
A4AVT4_MARSH/183-257
A4AW02_MARSH/155-226
A4B9H2_9GAMM/151-223
A4B9L9_9GAMM/153-228
A4BA47_9GAMM/144-219
A4BAD2_9GAMM/153-228
A4BBN0_9GAMM/145-220
A4BBZ9_9GAMM/161-237
A4BDJ8_9GAMM/147-222
A4BEZ7_9GAMM/156-230
A4BGK9_9GAMM/146-217
A4BGW4_9GAMM/16-93
A4BHP6_9GAMM/145-220
A4BII1_9GAMM/143-220
A4BK18_9GAMM/182-258
A4BNB3_9GAMM/31-106
A4BNI4_9GAMM/147-218
A4BNN0_9GAMM/148-224
A4BSS4_9GAMM/145-220
A4BY10_9FLAO/154-225
A4BZW1_9FLAO/149-223
A4C074_9FLAO/153-229
A4C4K7_9GAMM/145-216
A4C4T0_9GAMM/138-217
A4C517_9GAMM/164-240
A4C546_9GAMM/144-215
A4C734_9GAMM/152-226
A4C753_9GAMM/150-225
A4C795_9GAMM/148-223
A4C7H9_9GAMM/156-232
A4C7M7_9GAMM/24-101
A4C973_9GAMM/25-100
A4CA11_9GAMM/146-223
A4CA87_9GAMM/163-239
A4CBI8_9GAMM/145-220
A4CCK3_9GAMM/156-232
A4CCM5_9GAMM/20-93
A4CD52_9GAMM/145-222
A4CD67_9GAMM/154-230
A4CDM3_9GAMM/22-97
A4CDM5_9GAMM/23-98
A4CDR3_9GAMM/20-95
A4CDU0_9GAMM/151-226
A4CDV0_9GAMM/39-116
A4CE30_9GAMM/147-223
A4CEI9_9GAMM/163-240
A4CEQ2_9GAMM/156-231
A4CER1_9GAMM/24-96
A4CEU3_9GAMM/158-235
A4CFC7_9GAMM/21-91
A4CJ01_ROBBH/155-226
A4CLU3_ROBBH/155-230
A4CPA9_ROBBH/154-228
A4CPK1_ROBBH/148-224
A4CQD0_SYNPV/158-236
A4CQD6_SYNPV/156-232
A4CRP7_SYNPV/161-237
A4CT38_SYNPV/176-250
A4CTJ6_SYNPV/185-264
A4CV26_SYNPV/171-247
A4CVB4_SYNPV/159-235
A4CVK1_SYNPV/165-241
A4CW36_SYNPV/146-222
A4CWF5_SYNPV/154-230
A4CYI6_SYNPV/22-94
A4E8A4_9ACTN/150-226
A4E8D9_9ACTN/143-218
A4E8K6_9ACTN/762-834
A4E8P8_9ACTN/144-218
A4E8W5_9ACTN/156-229
A4E8W8_9ACTN/153-230
A4EBB4_9ACTN/123-199
A4EC12_9ACTN/182-257
A4EC24_9ACTN/148-223
A4ECU0_9ACTN/152-228
A4EF35_9RHOB/144-220
A4EFD4_9RHOB/150-226
A4EGJ5_9RHOB/153-229
A4EHU0_9RHOB/154-230
A4EHZ3_9RHOB/26-99
A4EL16_9RHOB/144-217
A4ELY1_9RHOB/153-230
A4EM61_9RHOB/151-227
A4EMP7_9RHOB/144-221
A4EN23_9RHOB/145-216
A4ENH6_9RHOB/159-235
A4EQK0_9RHOB/20-91
A4EQW3_9RHOB/147-223
A4ER28_9RHOB/145-221
A4ERN3_9RHOB/152-228
A4ESU5_9RHOB/152-228
A4EU09_9RHOB/150-226
A4EWW6_9RHOB/156-232
A4EX12_9RHOB/144-218
A4EXT9_9RHOB/154-236
A4EXZ1_9RHOB/159-235
A4EY75_9RHOB/156-231
A4EY99_9RHOB/144-219
A4F0A9_9RHOB/145-229
A4F0L9_9RHOB/153-230
A4F5Y0_SACEN/146-218
A4F668_SACEN/145-216
A4F6E2_SACEN/143-219
A4F6U5_SACEN/18-85
A4F713_SACEN/34-109
A4F7S8_SACEN/150-226
A4F7U9_SACEN/20-95
A4F8F4_SACEN/142-217
A4FAQ7_SACEN/155-227
A4FC72_SACEN/17-95
A4FDI7_SACEN/146-218
A4FDT0_SACEN/15-84
A4FDT7_SACEN/28-98
A4FE29_SACEN/7-86
A4FEZ3_SACEN/155-230
A4FGA0_SACEN/294-369
A4FGQ8_SACEN/101-174
A4FH35_SACEN/141-214
A4FH55_SACEN/1-65
A4FI72_SACEN/18-113
A4FJ32_SACEN/145-220
A4FKF0_SACEN/144-220
A4FKK2_SACEN/16-94
A4FKV5_SACEN/1-62
A4FMI3_SACEN/148-224
A4FMJ3_SACEN/163-237
A4FNJ2_SACEN/149-225
A4FNN5_SACEN/156-234
A4FNZ6_SACEN/144-219
A4FQ02_SACEN/148-224
A4FQD5_SACEN/143-217
A4G175_HERAR/151-226
A4G1A0_HERAR/147-221
A4G1N6_HERAR/148-224
A4G281_HERAR/153-229
A4G2G5_HERAR/152-226
A4G2L0_HERAR/146-221
A4G2R7_HERAR/147-222
A4G454_HERAR/153-226
A4G5C9_HERAR/146-221
A4G5J5_HERAR/151-228
A4G6C0_HERAR/171-248
A4G6V2_HERAR/145-216
A4G8B5_HERAR/144-218
A4G8H4_HERAR/144-218
A4G954_HERAR/148-222
A4G9A4_HERAR/151-227
A4IJR3_GEOTN/148-224
A4IJZ9_GEOTN/149-225
A4IK15_GEOTN/147-218
A4IK59_GEOTN/147-224
A4ILG6_GEOTN/146-222
A4INS1_GEOTN/144-221
A4IPQ9_GEOTN/144-220
A4IQ40_GEOTN/146-222
A4IQF2_GEOTN/159-236
A4IQP8_GEOTN/148-222
A4IRP7_GEOTN/152-228
A4ITU8_GEOTN/154-230
A4IWK7_FRATW/147-221
A4IWL9_FRATW/151-227
A4J1B8_DESRM/149-224
A4J267_DESRM/151-227
A4J2E3_DESRM/153-229
A4J2J4_DESRM/145-219
A4J5B0_DESRM/121-197
A4J5L7_DESRM/156-232
A4J5S1_DESRM/151-226
A4J7U5_DESRM/153-230
A4J8T1_DESRM/150-225
A4J9W0_BURVG/144-218
A4JA05_BURVG/148-221
A4JB52_BURVG/147-224
A4JDB5_BURVG/152-229
A4JDJ3_BURVG/159-235
A4JDQ3_BURVG/149-225
A4JF15_BURVG/162-238
A4JGG5_BURVG/150-228
A4JGT5_BURVG/154-230
A4JHH1_BURVG/145-216
A4JHK2_BURVG/144-218
A4JJ55_BURVG/154-230
A4JJQ0_BURVG/157-235
A4JL84_BURVG/145-218
A4JMQ2_BURVG/150-226
A4JN65_BURVG/165-241
A4JNB9_BURVG/145-218
A4JNF0_BURVG/144-219
A4JPS1_BURVG/23-100
A4JQ41_BURVG/145-216
A4JQM0_BURVG/155-231
A4JQP9_BURVG/36-108
A4JQQ0_BURVG/147-222
A4JRJ8_BURVG/145-220
A4JSD5_BURVG/144-216
A4JSE5_BURVG/144-187
A4JSL6_BURVG/20-92
A4JSN6_BURVG/20-92
A4JSQ0_BURVG/143-219
A4JV01_BURVG/145-217
A4KEH9_MYCTU/149-225
A4KET2_MYCTU/167-242
A4KF73_MYCTU/169-243
A4KFD0_MYCTU/145-219
A4KFK7_MYCTU/158-233
A4KFS4_MYCTU/149-225
A4KFX2_MYCTU/179-253
A4KKE8_MYCTU/159-233
A4KL25_MYCTU/15-93
A4KLE3_MYCTU/149-225
A4KLM1_MYCTU/23-99
A4KMN2_MYCTU/168-242
A4KNS6_MYCTU/302-372
A4LBM8_BURPS/147-224
A4LCL5_BURPS/162-238
A4LF16_BURPS/147-224
A4LG20_BURPS/143-219
A4LHZ8_BURPS/173-247
A4LI17_BURPS/157-233
A4LI32_BURPS/24-100
A4LI46_BURPS/155-232
A4LI74_BURPS/144-216
A4LI96_BURPS/154-230
A4LIP0_BURPS/208-279
A4LIS3_BURPS/170-244
A4LMN3_BURPS/145-218
A4LMT3_BURPS/148-221
A4LPA9_BURPS/160-235
A4LPH9_BURPS/41-116
A4LPU2_BURPS/175-250
A4LUN6_BURPS/153-230
A4LVL4_BURPS/158-229
A4MFY7_BURPS/154-230
A4MGQ5_BURPS/148-225
A4MGQ9_BURPS/149-226
A4MGW5_BURPS/152-229
A4MHI8_BURPS/142-219
A4MWF6_HAEIF/1-44
A4MWM8_HAEIF/148-225
A4MZA5_HAEIF/145-216
A4N096_HAEIF/148-223
A4N1F6_HAEIF/155-231
A4N380_HAEIF/148-225
A4N5F9_HAEIF/68-144
A4N614_HAEIF/145-216
A4N7P5_HAEIF/148-225
A4N7V6_HAEIF/155-231
A4N9M1_HAEIF/148-223
A4NBT4_HAEIF/145-216
A4ND28_HAEIF/155-231
A4NDZ8_HAEIF/148-223
A4NEV7_HAEIF/148-225
A4NGT1_HAEIF/145-216
A4NIJ9_HAEIF/148-223
A4NK08_HAEIF/148-225
A4NL40_HAEIF/155-231
A4NN01_HAEIF/145-216
A4NPN8_HAEIF/148-225
A4NPV2_HAEIF/155-231
A4NRP0_HAEIF/148-223
A4NSB4_HAEIF/145-216
A4NX41_HAEIF/148-225
A4NXE6_HAEIF/145-216
A4NYF5_HAEIF/1-59
A4NZX5_HAEIF/155-231
A4PHL8_STRVG/15-95
A4QA38_CORGB/160-237
A4QAS6_CORGB/150-221
A4QB43_CORGB/154-230
A4QBB2_CORGB/146-219
A4QC89_CORGB/146-222
A4QCL6_CORGB/175-250
A4QH06_CORGB/161-235
A4QH62_CORGB/161-238
A4SCJ0_PROVI/164-239
A4SD95_PROVI/161-235
A4SEJ4_PROVI/157-232
A4SFA0_PROVI/153-226
A4SH58_AERS4/148-224
A4SHG1_AERS4/153-229
A4SHT1_AERS4/145-216
A4SJZ1_AERS4/145-216
A4SKC5_AERS4/149-225
A4SKK5_AERS4/145-219
A4SQ76_AERS4/156-232
A4SQG5_AERS4/24-100
A4SRN6_AERS4/149-225
A4SS21_AERS4/24-99
A4SSJ0_AERS4/145-219
A4SST1_AERS4/154-233
A4ST10_AERS4/156-232
A4STA8_AERS4/150-227
A4STF4_AERS4/155-232
A4STN7_AERS4/145-221
A4SZ97_POLSQ/153-230
A4SZG5_POLSQ/151-228
A4T0P1_MYCGI/302-372
A4T1Y6_MYCGI/213-290
A4T1Z1_MYCGI/171-247
A4T330_MYCGI/150-226
A4T371_MYCGI/151-222
A4T3R2_MYCGI/169-244
A4T4L3_MYCGI/152-228
A4T4M1_MYCGI/171-247
A4T6T5_MYCGI/150-226
A4T774_MYCGI/153-228
A4T7G9_MYCGI/159-233
A4T7N9_MYCGI/160-234
A4T8P7_MYCGI/170-245
A4TB17_MYCGI/31-107
A4TCK0_MYCGI/144-216
A4TCV9_MYCGI/171-247
A4TF92_MYCGI/149-225
A4TFF7_MYCGI/20-96
A4TFP7_MYCGI/152-228
A4TGH1_MYCGI/166-242
A4TGS6_YERPP/156-232
A4TI18_YERPP/34-109
A4TIB7_YERPP/151-228
A4TIX9_YERPP/163-239
A4TJQ8_YERPP/69-144
A4TL08_YERPP/131-207
A4TLN7_YERPP/144-220
A4TMH3_YERPP/150-226
A4TMI3_YERPP/149-226
A4TMR6_YERPP/154-231
A4TNA9_YERPP/17-92
A4TPI8_YERPP/150-225
A4TQH2_YERPP/156-232
A4TQW7_YERPP/161-238
A4TRJ4_YERPP/145-216
A4TSB3_YERPP/152-228
A4TTP2_9PROT/145-220
A4TUC0_9PROT/159-236
A4TVF9_9PROT/166-245
A4TWE5_9PROT/113-187
A4TXD9_9PROT/146-221
A4TZD5_9PROT/145-216
A4U0Z6_9PROT/150-224
A4U105_9PROT/145-220
A4U1W9_9PROT/154-230
A4U291_9PROT/156-232
A4U2I2_9PROT/152-227
A4U2L5_9PROT/145-221
A4U393_9PROT/153-229
A4U3D8_9PROT/157-234
A4U494_9PROT/145-221
A4U4A2_9PROT/145-221
A4U4W5_9PROT/153-226
A4U5M8_9PROT/148-224
A4UIZ6_XENNE/149-226
A4VG91_PSEU5/161-238
A4VGJ4_PSEU5/145-220
A4VGN2_PSEU5/151-225
A4VHU7_PSEU5/146-217
A4VI02_PSEU5/160-231
A4VI09_PSEU5/146-220
A4VK22_PSEU5/152-229
A4VM93_PSEU5/156-232
A4VMA3_PSEU5/147-223
A4VN08_PSEU5/145-216
A4VN11_PSEU5/162-237
A4VP47_PSEU5/93-168
A4VPW7_PSEU5/165-240
A4VPZ8_PSEU5/164-239
A4VRR4_PSEU5/193-266
A4VUR1_STRSY/73-149
A4VUT4_STRSY/149-224
A4VVC2_STRSY/146-221
A4VW36_STRSY/9-85
A4VWS3_STRSY/146-222
A4VWY8_STRSY/142-194
A4VX59_STRSY/152-227
A4W108_STRS2/147-223
A4W1M4_STRS2/146-221
A4W2E5_STRS2/154-230
A4W325_STRS2/146-222
A4W390_STRS2/1-51
A4W391_STRS2/142-170
A4W3G3_STRS2/152-227
A4W5J2_ENT38/154-232
A4W6B6_ENT38/150-226
A4W6B9_ENT38/156-232
A4W771_ENT38/149-225
A4W857_ENT38/147-223
A4W8M5_ENT38/153-229
A4W8Z7_ENT38/183-259
A4W9E2_ENT38/145-221
A4W9Z2_ENT38/155-231
A4WA08_ENT38/144-215
A4WCC5_ENT38/155-232
A4WEF8_ENT38/145-216
A4WEZ4_ENT38/144-216
A4WFJ3_ENT38/156-232
A4WG85_ENT38/152-228
A4WTT0_RHOS5/145-221
A4WTV1_RHOS5/154-229
A4WUP1_RHOS5/152-228
A4WWB1_RHOS5/152-229
A4WWR5_RHOS5/154-230
A4WX98_RHOS5/149-226
A4WYT4_RHOS5/145-216
A4WZ32_RHOS5/147-223
A4WZL1_RHOS5/147-222
A4X0K7_RHOS5/145-216
A4X1M5_SALTO/161-237
A4X1M8_SALTO/147-221
A4X1P1_SALTO/82-157
A4X1S2_SALTO/149-225
A4X277_SALTO/26-93
A4X2K3_SALTO/159-236
A4X2P6_SALTO/31-101
A4X3J3_SALTO/150-226
A4X467_SALTO/150-225
A4X4T5_SALTO/172-246
A4X512_SALTO/144-217
A4X5B0_SALTO/145-216
A4X5K9_SALTO/144-215
A4X5U4_SALTO/146-222
A4X6L1_SALTO/22-102
A4X6T1_SALTO/174-248
A4X6U8_SALTO/119-191
A4X6X9_SALTO/23-103
A4X7N4_SALTO/32-109
A4X7Q0_SALTO/254-330
A4X814_SALTO/159-234
A4X8I1_SALTO/17-94
A4X8X6_SALTO/155-230
A4XB18_SALTO/154-228
A4XBJ4_SALTO/290-359
A4XCL5_SALTO/13-89
A4XD98_SALTO/154-226
A4XGM2_CALS8/143-216
A4XGW0_CALS8/146-222
A4XL03_CALS8/145-221
A4XL34_CALS8/151-227
A4XLT7_CALS8/149-225
A4XMJ7_CALS8/149-226
A4XNQ3_PSEMY/47-121
A4XP66_PSEMY/162-239
A4XQE6_PSEMY/155-231
A4XRE9_PSEMY/157-233
A4XRH3_PSEMY/145-220
A4XSA8_PSEMY/145-218
A4XT29_PSEMY/155-231
A4XTC9_PSEMY/146-223
A4XTU0_PSEMY/145-217
A4XUH7_PSEMY/146-221
A4XV66_PSEMY/146-220
A4XWL5_PSEMY/145-220
A4XX37_PSEMY/155-232
A4XZV1_PSEMY/146-222
A4Y0N9_PSEMY/151-225
A4Y1F1_SHEPC/148-223
A4Y210_SHEPC/146-221
A4Y2A6_SHEPC/146-217
A4Y2B6_SHEPC/149-226
A4Y2E6_SHEPC/146-221
A4Y347_SHEPC/147-219
A4Y375_SHEPC/156-232
A4Y3P0_SHEPC/149-225
A4Y3S6_SHEPC/21-94
A4Y456_SHEPC/154-230
A4Y4Z1_SHEPC/149-225
A4Y5A7_SHEPC/27-103
A4Y680_SHEPC/152-226
A4Y6T1_SHEPC/157-234
A4Y6W9_SHEPC/144-216
A4Y771_SHEPC/145-215
A4Y7P3_SHEPC/145-219
A4YA07_SHEPC/146-223
A4YAT5_SHEPC/23-96
A4YC22_SHEPC/143-217
A4YC69_SHEPC/156-233
A4YC75_SHEPC/144-220
A4YCJ3_SHEPC/162-238
A4YJS2_BRASO/150-226
A4YL88_BRASO/154-230
A4YN25_BRASO/145-218
A4YN30_BRASO/151-228
A4YNB0_BRASO/145-221
A4YNT0_BRASO/150-225
A4YQR7_BRASO/28-101
A4YRL5_BRASO/145-216
A4YRM8_BRASO/153-229
A4YSP3_BRASO/24-99
A4YUY6_BRASO/150-225
A4YWP9_BRASO/1-45
A4YX31_BRASO/145-220
A4YY20_BRASO/145-216
A4YZM6_BRASO/168-245
A4YZP6_BRASO/157-233
A4Z014_BRASO/150-225
A4Z0L8_BRASO/167-239
A4Z1V7_BRASO/32-107
A4Z2Q2_BRASO/168-244
A4ZK37_9GAMM/144-216
A4ZK38_9GAMM/148-224
A4ZK39_LEGMI/144-216
A4ZK40_LEGMI/145-221
A4ZV27_9GAMM/158-234
A5CCY8_ORITB/164-240
A5CEC5_ORITB/148-227
A5CFS8_9ZZZZ/30-105
A5CFS9_9ZZZZ/29-104
A5CN60_CLAM3/198-280
A5CNC5_CLAM3/169-245
A5CNT9_CLAM3/147-220
A5CPT9_CLAM3/145-222
A5CTI1_CLAM3/177-254
A5CTX0_CLAM3/149-225
A5CTY7_CLAM3/148-224
A5CTZ7_CLAM3/141-214
A5CUQ2_CLAM3/145-222
A5CUR3_CLAM3/179-253
A5CYR3_PELTS/149-224
A5CZK5_PELTS/155-231
A5D153_PELTS/156-232
A5D1L4_PELTS/153-229
A5D566_PELTS/148-223
A5D5S1_PELTS/277-353
A5D5Z5_PELTS/154-230
A5D6A8_PELTS/152-228
A5D6C7_PELTS/150-224
A5E8I0_BRASB/150-226
A5E9Y3_BRASB/165-241
A5EB23_BRASB/24-100
A5ECQ2_BRASB/167-239
A5ED47_BRASB/49-121
A5EDD8_BRASB/150-225
A5EG92_BRASB/145-216
A5EGA2_BRASB/153-229
A5EGN2_BRASB/154-232
A5EHC0_BRASB/145-220
A5EJM7_BRASB/126-201
A5EMY8_BRASB/145-216
A5EPM8_BRASB/168-245
A5EPP5_BRASB/157-233
A5EQ08_BRASB/150-225
A5EQJ8_BRASB/145-221
A5EQZ6_BRASB/145-218
A5ERA5_BRASB/148-219
A5ERA6_BRASB/1-69
A5ESG3_BRASB/151-226
A5EST7_BRASB/154-230
A5EY83_DICNV/149-225
A5EY97_DICNV/147-222
A5EYW4_VIBC3/146-221
A5EYY1_VIBC3/139-211
A5F0A5_VIBC3/172-243
A5F0C5_VIBC3/151-227
A5F1A3_VIBC3/145-216
A5F2T8_VIBC3/40-119
A5F390_VIBC3/37-107
A5F3V1_VIBC3/46-122
A5F4T3_VIBC3/155-232
A5F4U9_VIBC3/148-224
A5F5S4_VIBC3/156-232
A5F7G8_VIBC3/155-231
A5F7P4_VIBC3/145-216
A5F8J3_VIBC3/153-229
A5FA01_FLAJ1/150-225
A5FB99_FLAJ1/150-224
A5FBX2_FLAJ1/146-221
A5FCZ9_FLAJ1/148-223
A5FEA3_FLAJ1/155-230
A5FEG3_FLAJ1/147-222
A5FFE2_FLAJ1/145-222
A5FFW8_FLAJ1/143-218
A5FGB3_FLAJ1/147-222
A5FJG2_FLAJ1/148-226
A5FMJ1_FLAJ1/153-225
A5FP67_DEHSB/146-223
A5FPA9_DEHSB/146-222
A5FQI6_DEHSB/145-219
A5FQK8_DEHSB/148-223
A5FSF5_DEHSB/147-223
A5FSG8_DEHSB/147-223
A5FSK6_DEHSB/152-228
A5FSU7_DEHSB/148-224
A5FT03_ACICJ/145-220
A5FU14_ACICJ/156-230
A5FVA6_ACICJ/167-240
A5FVP3_ACICJ/147-222
A5FW16_ACICJ/144-220
A5FW19_ACICJ/157-234
A5FWF3_ACICJ/156-230
A5FWT9_ACICJ/151-227
A5FZK0_ACICJ/145-220
A5FZQ4_ACICJ/154-230
A5G0J5_ACICJ/179-255
A5G2C2_ACICJ/156-232
A5G2Q9_ACICJ/153-229
A5G4L6_GEOUR/150-223
A5G6N1_GEOUR/144-220
A5G9G8_GEOUR/145-220
A5GA68_GEOUR/153-230
A5GAH7_GEOUR/155-231
A5GAS8_GEOUR/856-930
A5GEB3_GEOUR/150-223
A5GFC1_GEOUR/35-102
A5GFH1_GEOUR/145-220
A5GI37_SYNPW/177-256
A5GLI8_SYNPW/156-232
A5GLR0_SYNPW/156-232
A5GMH0_SYNPW/145-221
A5GMQ4_SYNPW/154-230
A5GMZ7_SYNPW/161-237
A5GP03_SYNPW/156-232
A5GP09_SYNPW/158-236
A5GQ57_SYNR3/168-246
A5GQJ4_SYNR3/162-240
A5GQK0_SYNR3/154-230
A5GRF7_SYNR3/157-233
A5GS23_SYNR3/164-240
A5GSK3_SYNR3/156-232
A5GU90_SYNR3/163-239
A5GUT8_SYNR3/156-233
A5GWQ6_SYNR3/150-225
A5HWU3_9BORD/140-189
A5HYF7_CLOBH/147-223
A5HYG5_CLOBH/152-227
A5HYI8_CLOBH/150-222
A5HYL1_CLOBH/151-226
A5HYP6_CLOBH/148-225
A5HYQ9_CLOBH/154-230
A5HZF1_CLOBH/151-226
A5HZF4_CLOBH/152-228
A5HZW9_CLOBH/152-228
A5HZX9_CLOBH/157-235
A5I096_CLOBH/146-220
A5I0G2_CLOBH/156-234
A5I0M7_CLOBH/148-224
A5I0N3_CLOBH/152-229
A5I1M6_CLOBH/151-227
A5I259_CLOBH/143-218
A5I284_CLOBH/152-228
A5I346_CLOBH/155-231
A5I351_CLOBH/147-224
A5I393_CLOBH/148-219
A5I3Q8_CLOBH/147-222
A5I454_CLOBH/154-230
A5I476_CLOBH/148-223
A5I4V8_CLOBH/152-228
A5I774_CLOBH/149-226
A5I7R8_CLOBH/151-225
A5I8H3_AERSA/150-227
A5IBE4_LEGPC/144-216
A5IBT0_LEGPC/147-224
A5IGJ3_LEGPC/144-220
A5IHT4_LEGPC/150-227
A5IK20_THEP1/145-220
A5IKU4_THEP1/141-215
A5ILS7_THEP1/156-232
A5IMU7_THEP1/146-216
A5INU6_STAA9/147-227
A5IQR0_STAA9/148-224
A5ISU7_STAA9/143-218
A5IT20_STAA9/154-231
A5ITL7_STAA9/151-228
A5IUM5_STAA9/148-225
A5IW51_STAA9/145-221
A5J2R1_BURMA/142-219
A5J307_BURMA/173-247
A5J323_BURMA/157-233
A5J466_BURMA/41-116
A5J4C9_BURMA/175-250
A5J4Y3_BURMA/145-218
A5J5L3_BURMA/148-221
A5JC35_BURMA/144-218
A5JC67_BURMA/145-216
A5JD84_BURMA/151-226
A5JDC2_BURMA/145-216
A5JDF2_BURMA/154-230
A5JIU2_ACIBA/155-218
A5JIU3_ACIBA/159-224
A5JSK2_BURCE/157-233
A5JUR5_LEPBP/148-219
A5KEI4_CAMJE/152-222
A5KG46_CAMJE/148-210
A5KG49_CAMJE/146-222
A5KG78_CAMJE/145-221
A5KGR9_CAMJE/142-217
A5KH45_CAMJE/147-219
A5KIM5_9FIRM/153-228
A5KIX1_9FIRM/147-220
A5KJ49_9FIRM/145-220
A5KJM9_9FIRM/149-226
A5KK49_9FIRM/156-232
A5KK79_9FIRM/146-222
A5KKZ0_9FIRM/89-165
A5KM01_9FIRM/153-229
A5KM33_9FIRM/134-208
A5KMR5_9FIRM/147-222
A5KN64_9FIRM/156-230
A5KPE0_9FIRM/152-228
A5KPN5_9FIRM/144-220
A5KPQ6_9FIRM/131-206
A5KPZ7_9FIRM/144-219
A5KQS3_9FIRM/152-228
A5KQU5_9FIRM/160-237
A5KSR3_9BACT/144-222
A5KUK7_9GAMM/147-223
A5KUS7_9GAMM/26-102
A5KVT1_9GAMM/146-220
A5KWL5_9GAMM/22-99
A5KX03_9GAMM/151-227
A5KX41_9GAMM/146-222
A5KYM2_9GAMM/157-234
A5KYP3_9GAMM/155-232
A5L0L0_9GAMM/148-225
A5L0R6_9GAMM/138-216
A5L0V8_9GAMM/145-217
A5L0Y6_9GAMM/145-221
A5L1C0_9GAMM/158-234
A5L1J3_9GAMM/25-97
A5L2G8_9GAMM/15-90
A5L2K7_9GAMM/16-90
A5L317_9GAMM/25-101
A5L3N2_9GAMM/26-102
A5L4K5_9GAMM/26-100
A5L5F6_9GAMM/25-100
A5L5P5_9GAMM/145-216
A5L5U7_9GAMM/35-111
A5L5W7_9GAMM/32-111
A5L6B9_9GAMM/23-96
A5L7A1_9GAMM/30-107
A5L7F2_9GAMM/149-225
A5L7T7_9GAMM/145-189
A5L7Z6_9GAMM/26-103
A5L8M9_9GAMM/25-89
A5L9V1_STRPN/152-222
A5LAF6_STRPN/143-215
A5LAL4_STRPN/147-222
A5LBH0_STRPN/155-232
A5LBT6_STRPN/143-215
A5LDG5_STRPN/154-230
A5LE88_STRPN/147-225
A5LF47_STRPN/145-220
A5LIX7_STRPN/147-225
A5LJU8_STRPN/152-227
A5LLB0_STRPN/147-222
A5LLQ3_STRPN/143-215
A5LM19_STRPN/143-215
A5LMT0_STRPN/154-230
A5LPD4_STRPN/155-232
A5LQH8_STRPN/145-220
A5LQX4_STRPN/143-215
A5LRA0_STRPN/155-232
A5LRR3_STRPN/143-215
A5LS63_STRPN/145-220
A5LV90_STRPN/154-230
A5LVF7_STRPN/147-225
A5LWH1_STRPN/152-227
A5LX68_STRPN/147-222
A5LY09_STRPN/147-225
A5LYV6_STRPN/152-227
A5LZM7_STRPN/145-220
A5M0Z6_STRPN/147-222
A5M1S1_STRPN/143-215
A5M238_STRPN/155-232
A5M2E6_STRPN/143-215
A5M3E7_STRPN/154-230
A5M5F7_STRPN/147-225
A5M5L2_STRPN/147-222
A5M6M4_STRPN/143-215
A5M7H8_STRPN/154-230
A5M8C3_STRPN/78-155
A5M8R4_STRPN/143-215
A5M9S0_STRPN/145-220
A5M9V0_STRPN/152-217
A5MD02_STRPN/143-215
A5ME59_STRPN/152-227
A5MFN7_STRPN/147-222
A5MGD4_STRPN/155-232
A5MGT5_STRPN/154-230
A5MIA1_STRPN/145-220
A5MIH3_STRPN/143-215
A5MIW9_STRPN/147-225
A5MK42_STRPN/145-220
A5MKQ2_STRPN/143-215
A5ML01_STRPN/147-225
A5MMG0_STRPN/147-222
A5MND7_STRPN/155-232
A5MNS9_STRPN/152-227
A5MP48_STRPN/154-230
A5MQD1_STRPN/143-215
A5MRL6_STRPN/147-225
A5MSI2_STRPN/152-227
A5MSN2_STRPN/154-230
A5MU35_STRPN/143-215
A5MVC4_STRPN/147-222
A5MVL9_STRPN/143-215
A5MVU9_STRPN/145-220
A5MXD9_STRPN/155-232
A5MZ62_CLOK5/149-225
A5MZH8_CLOK5/152-229
A5MZN8_CLOK5/147-223
A5MZR6_CLOK5/149-222
A5N003_CLOK5/84-160
A5N0B4_CLOK5/146-221
A5N0H9_CLOK5/144-221
A5N1L7_CLOK5/146-221
A5N1Q6_CLOK5/146-221
A5N1Q8_CLOK5/158-234
A5N2Q1_CLOK5/146-221
A5N317_CLOK5/153-205
A5N339_CLOK5/144-220
A5N349_CLOK5/147-224
A5N3D1_CLOK5/149-225
A5N3Y5_CLOK5/150-227
A5N471_CLOK5/152-230
A5N487_CLOK5/151-227
A5N4I7_CLOK5/151-225
A5N533_CLOK5/147-223
A5N5N3_CLOK5/146-220
A5N5X6_CLOK5/145-222
A5N610_CLOK5/150-221
A5N6T1_CLOK5/152-228
A5N716_CLOK5/156-234
A5N7V7_CLOK5/151-227
A5N7X0_CLOK5/150-221
A5N881_CLOK5/153-228
A5N8A4_CLOK5/151-229
A5N8Q4_CLOK5/147-224
A5N8U3_CLOK5/148-225
A5P8E4_9SPHN/161-236
A5P8P2_9SPHN/26-101
A5P8U0_9SPHN/179-256
A5PA50_9SPHN/145-221
A5PB26_9SPHN/146-221
A5PBD4_9SPHN/171-247
A5PEJ3_9SPHN/145-216
A5PFJ8_ECOLI/2-65
A5TCM5_BURMA/154-230
A5TCQ4_BURMA/145-216
A5TCU1_BURMA/160-235
A5TFK4_BURMA/144-216
A5TFQ2_BURMA/157-233
A5TFR9_BURMA/144-218
A5TGH5_BURMA/142-219
A5THX8_BURMA/145-218
A5TI28_BURMA/148-221
A5TJH4_BURMA/146-221
A5TKA0_BURMA/162-238
A5TLS5_BURMA/149-225
A5TM02_BURMA/147-224
A5TM06_BURMA/150-227
A5TM57_BURMA/152-229
A5TMW8_BURMA/22-97
A5TN35_BURMA/175-250
A5TQ72_BURMA/153-230
A5TQY3_BURMA/145-216
A5TRI1_FUSNP/148-222
A5TTV4_FUSNP/145-219
A5TXP2_FUSNP/145-220
A5TYY6_MYCTA/302-372
A5TZL9_MYCTA/149-225
A5TZY3_MYCTA/167-242
A5U0E5_MYCTA/169-243
A5U0K7_MYCTA/145-219
A5U0U2_MYCTA/158-233
A5U170_MYCTA/148-224
A5U177_MYCTA/179-253
A5U1W5_MYCTA/25-103
A5U6N9_MYCTA/159-233
A5U7D9_MYCTA/15-93
A5U7S0_MYCTA/149-225
A5U992_MYCTA/156-230
A5UBG8_HAEIE/145-216
A5UBY6_HAEIE/148-223
A5UDJ0_HAEIE/155-231
A5UDN5_HAEIE/148-225
A5UEM6_HAEIG/148-223
A5UFE5_HAEIG/145-216
A5UHY6_HAEIG/148-225
A5UI28_HAEIG/155-231
A5UPF3_ROSS1/23-101
A5UPK1_ROSS1/151-227
A5UPN6_ROSS1/416-460
A5UPS1_ROSS1/149-225
A5UPS8_ROSS1/154-230
A5UQY1_ROSS1/146-222
A5URC4_ROSS1/151-227
A5URG6_ROSS1/148-224
A5US93_ROSS1/181-259
A5UT44_ROSS1/160-239
A5UTF3_ROSS1/334-401
A5UVL6_ROSS1/145-221
A5UVN1_ROSS1/178-253
A5UWJ8_ROSS1/145-221
A5UYI0_ROSS1/973-1048
A5UYZ0_ROSS1/146-223
A5UZB0_ROSS1/148-225
A5UZG0_ROSS1/139-214
A5UZN8_ROSS1/152-227
A5UZW9_ROSS1/149-226
A5V001_ROSS1/379-454
A5V0J0_ROSS1/148-224
A5V0V2_ROSS1/180-259
A5V1R2_ROSS1/147-224
A5V247_ROSS1/166-242
A5V3A4_SPHWW/156-232
A5V634_SPHWW/172-256
A5V6B2_SPHWW/144-220
A5V7P8_SPHWW/172-249
A5V890_SPHWW/155-228
A5V8H8_SPHWW/153-229
A5VAJ0_SPHWW/149-224
A5VBX4_SPHWW/145-216
A5VCA7_SPHWW/151-226
A5VCP5_SPHWW/152-227
A5VEY8_SPHWW/146-221
A5VFL3_SPHWW/187-263
A5VFR9_SPHWW/151-226
A5VFX5_SPHWW/145-221
A5VGJ6_SPHWW/24-99
A5VGL1_SPHWW/145-221
A5VHH1_LACRD/153-229
A5VHK9_LACRD/142-212
A5VHR5_LACRD/149-226
A5VIL1_LACRD/158-233
A5VKW1_LACRD/150-226
A5VLT8_LACRD/158-235
A5VMF2_LACRD/144-221
A5VPF0_BRUO2/145-216
A5VPF8_BRUO2/144-221
A5VRQ2_BRUO2/165-238
A5VSX3_BRUO2/149-225
A5VT47_BRUO2/160-236
A5VT94_BRUO2/151-227
A5VTX1_BRUO2/145-216
A5VUE4_BRUO2/154-231
A5VWD4_PSEP1/146-221
A5VWF8_PSEP1/145-220
A5VWH6_PSEP1/146-221
A5VX25_PSEP1/161-238
A5VX51_PSEP1/154-230
A5VXC0_PSEP1/145-221
A5VXX6_PSEP1/148-224
A5VYZ1_PSEP1/145-220
A5VZA1_PSEP1/176-252
A5VZR2_PSEP1/150-227
A5VZR7_PSEP1/144-220
A5W0A6_PSEP1/147-223
A5W0Y4_PSEP1/145-216
A5W157_PSEP1/150-226
A5W213_PSEP1/156-232
A5W2U4_PSEP1/150-226
A5W315_PSEP1/173-250
A5W409_PSEP1/144-216
A5W456_PSEP1/146-222
A5W4V7_PSEP1/145-216
A5W5K8_PSEP1/158-235
A5W5R5_PSEP1/145-217
A5W6E8_PSEP1/144-221
A5W7T0_PSEP1/171-247
A5W8E7_PSEP1/145-220
A5W8G5_PSEP1/144-218
A5WAV9_PSEP1/20-91
A5WB36_PSEP1/151-225
A5WB94_PSEP1/153-232
A5WBW4_PSYWF/157-233
A5WC83_PSYWF/147-221
A5WDA5_PSYWF/145-217
A5WDB8_PSYWF/146-222
A5WE25_PSYWF/205-284
A5WEA6_PSYWF/147-222
A5WH92_PSYWF/152-227
A5WHC0_PSYWF/164-241
A5WHF9_PSYWF/158-235
A5WIW8_MYCTF/302-372
A5WJK3_MYCTF/149-225
A5WJW7_MYCTF/167-242
A5WKC6_MYCTF/169-243
A5WKI7_MYCTF/145-219
A5WKS5_MYCTF/158-233
A5WL03_MYCTF/149-225
A5WL49_MYCTF/148-224
A5WL55_MYCTF/179-253
A5WLU7_MYCTF/25-103
A5WRD6_MYCTF/159-233
A5WS30_MYCTF/23-101
A5WSG1_MYCTF/149-225
A5WTY3_MYCTF/208-282
A5WY61_RHIRD/177-253
A5XGR6_BURMA/159-235
A5XI51_BURMA/146-221
A5XI58_BURMA/152-229
A5XJ23_BURMA/150-227
A5XJ28_BURMA/147-224
A5XJ57_BURMA/149-225
A5XJG9_BURMA/144-216
A5XJY8_BURMA/142-219
A5XK80_BURMA/173-247
A5XK97_BURMA/157-233
A5XLE7_BURMA/175-250
A5XNF0_BURMA/146-221
A5XNI3_BURMA/152-229
A5XNN3_BURMA/150-227
A5XNN8_BURMA/147-224
A5XNW7_BURMA/149-225
A5XQD0_BURMA/162-238
A5XQX5_BURMA/145-218
A5XRK3_BURMA/148-221
A5XTD6_BURMA/151-228
A5XX14_BURMA/170-244
A5XX47_BURMA/145-216
A5XY66_BURMA/151-226
A5XYA2_BURMA/145-216
A5XYC9_BURMA/163-239
A5XYE3_BURMA/144-216
A5YRT7_9PSED/155-232
A5Z1X4_9ACTO/111-183
A5Z349_9FIRM/175-230
A5Z3C5_9FIRM/155-228
A5Z3H2_9FIRM/149-222
A5Z3H6_9FIRM/150-226
A5Z3I5_9FIRM/154-226
A5Z504_9FIRM/144-220
A5Z507_9FIRM/148-224
A5Z543_9FIRM/153-230
A5Z5C2_9FIRM/152-229
A5Z5E7_9FIRM/168-223
A5Z5F8_9FIRM/146-223
A5Z5H5_9FIRM/33-109
A5Z5S7_9FIRM/143-219
A5Z5X4_9FIRM/147-220
A5Z6V6_9FIRM/148-223
A5Z6W0_9FIRM/45-127
A5Z890_9FIRM/150-224
A5Z8U7_9FIRM/144-218
A5Z906_9FIRM/154-231
A5ZA07_9FIRM/158-233
A5ZCD5_9BACE/145-222
A5ZD94_9BACE/265-338
A5ZHK6_9BACE/153-226
A5ZJE1_9BACE/152-226
A5ZNL8_9FIRM/53-130
A5ZNM7_9FIRM/44-121
A5ZP08_9FIRM/158-234
A5ZP95_9FIRM/145-219
A5ZPI0_9FIRM/154-227
A5ZQT4_9FIRM/154-228
A5ZR45_9FIRM/146-223
A5ZR90_9FIRM/151-227
A5ZS21_9FIRM/155-231
A5ZS84_9FIRM/145-217
A5ZSL4_9FIRM/147-222
A5ZST4_9FIRM/145-220
A5ZSU3_9FIRM/153-229
A5ZT68_9FIRM/149-225
A5ZTR8_9FIRM/151-227
A5ZU28_9FIRM/144-218
A5ZUB5_9FIRM/149-222
A5ZWR5_9FIRM/158-233
A5ZWW2_9FIRM/145-217
A5ZXH0_9FIRM/146-220
A5ZYC5_9FIRM/151-227
A6A1C1_VIBCH/152-228
A6A282_VIBCH/19-95
A6A2A4_VIBCH/155-232
A6A3B6_VIBCH/151-227
A6A3E0_VIBCH/156-232
A6A448_VIBCH/145-216
A6A482_VIBCH/40-119
A6A5M9_VIBCH/146-221
A6A5P5_VIBCH/139-211
A6A5T7_VIBCH/46-122
A6A6W4_VIBCH/150-225
A6A767_VIBCH/153-229
A6A7J2_VIBCH/145-216
A6A938_VIBCH/145-216
A6A976_VIBCH/155-231
A6A9B0_VIBCH/34-109
A6AAC2_VIBCH/155-232
A6ABF2_VIBCH/172-243
A6ABR3_VIBCH/156-232
A6ADH0_VIBCH/146-221
A6ADI3_VIBCH/146-218
A6AES3_VIBCH/40-119
A6AG82_VIBCH/46-122
A6AH00_VIBCH/145-216
A6AI32_VIBCH/153-229
A6AIG5_VIBCH/150-225
A6AIW2_VIBCH/121-197
A6AJU7_VIBHA/163-239
A6AKR5_VIBHA/14-90
A6ALC5_VIBHA/156-231
A6AM34_VIBHA/6-81
A6AMC6_VIBHA/158-234
A6AN25_VIBHA/147-218
A6ANB8_VIBHA/151-227
A6ANT1_VIBHA/24-96
A6AP21_VIBHA/166-240
A6APR1_VIBHA/145-221
A6AR93_VIBHA/155-232
A6ART8_VIBHA/29-107
A6AT45_VIBHA/154-230
A6ATB9_VIBHA/149-225
A6AU09_VIBHA/16-90
A6AU42_VIBHA/137-215
A6AUV7_VIBHA/149-224
A6AWY0_VIBPA/163-239
A6AX61_VIBPA/147-224
A6AXE3_VIBPA/22-99
A6AXF6_VIBPA/25-101
A6AXX1_VIBPA/145-216
A6AYM2_VIBPA/58-135
A6B0F5_VIBPA/153-230
A6B0N0_VIBPA/146-220
A6B2C7_VIBPA/145-221
A6B2M1_VIBPA/155-232
A6B366_VIBPA/149-225
A6B3B9_VIBPA/19-90
A6B3D5_VIBPA/152-224
A6B408_VIBPA/28-107
A6B4F5_VIBPA/158-234
A6B573_VIBPA/138-215
A6B5J4_VIBPA/23-100
A6B5X1_VIBPA/9-89
A6B6W5_VIBPA/149-224
A6B9F8_VIBPA/16-93
A6BA64_VIBPA/148-225
A6BB82_VIBPA/97-174
A6BCA8_VIBPA/19-95
A6BD52_9FIRM/151-230
A6BDF2_9FIRM/149-222
A6BDG7_9FIRM/154-230
A6BDJ6_9FIRM/157-233
A6BE00_9FIRM/146-222
A6BEN7_9FIRM/117-192
A6BEZ2_9FIRM/144-218
A6BF13_9FIRM/151-227
A6BFM6_9FIRM/156-233
A6BFN9_9FIRM/146-223
A6BGE6_9FIRM/152-229
A6BGF8_9FIRM/156-230
A6BGR8_9FIRM/150-227
A6BGZ9_9FIRM/158-233
A6BH25_9FIRM/163-238
A6BHI5_9FIRM/57-134
A6BI73_9FIRM/153-231
A6BI80_9FIRM/152-228
A6BJ86_9FIRM/149-222
A6BJD8_9FIRM/153-228
A6BKE3_9FIRM/140-218
A6BKK9_9FIRM/160-235
A6BMU5_YERPE/150-225
A6BNC3_YERPE/149-226
A6BND2_YERPE/150-226
A6BNV9_YERPE/154-231
A6BP64_YERPE/131-207
A6BQ74_YERPE/163-239
A6BR13_YERPE/146-221
A6BRZ6_YERPE/144-220
A6BSW4_YERPE/17-92
A6BTY5_YERPE/152-229
A6BU70_YERPE/22-95
A6BUD1_YERPE/34-109
A6BV48_YERPE/156-232
A6BW10_YERPE/156-232
A6BW56_YERPE/152-228
A6BWS7_YERPE/161-238
A6BXI0_YERPE/145-216
A6CDX9_9PLAN/147-221
A6CF85_9PLAN/145-218
A6CG62_9PLAN/160-237
A6CKW8_9BACI/154-230
A6CMQ9_9BACI/159-234
A6CMZ4_9BACI/156-233
A6CQL5_9BACI/868-941
A6CR51_9BACI/156-233
A6CRH0_9BACI/146-222
A6CVT0_9VIBR/22-98
A6CWR0_9VIBR/146-222
A6CXV0_9VIBR/184-258
A6CY07_9VIBR/26-102
A6CY17_9VIBR/26-102
A6CYR5_9VIBR/150-224
A6CZZ9_9VIBR/12-92
A6D092_9VIBR/28-107
A6D0J5_9VIBR/155-232
A6D0K2_9VIBR/20-95
A6D1X1_9VIBR/38-110
A6D369_9VIBR/146-217
A6D3I9_9VIBR/146-222
A6D3M6_9VIBR/156-232
A6D4J0_9VIBR/23-100
A6D4U2_9VIBR/150-227
A6D4W1_9VIBR/150-227
A6D614_9VIBR/158-234
A6D732_9VIBR/96-171
A6D7B8_9VIBR/28-103
A6D7K0_9VIBR/157-233
A6D9V0_9VIBR/64-140
A6DAS6_9PROT/144-208
A6DBS1_9PROT/142-212
A6DCB8_9PROT/146-215
A6DCH4_9PROT/138-214
A6DCQ7_9PROT/141-213
A6DDB0_9PROT/142-217
A6DDJ0_9PROT/141-211
A6DDP0_9PROT/66-137
A6DEC5_9PROT/123-189
A6DEP1_9PROT/144-219
A6DFF3_9BACT/154-227
A6DFF5_9BACT/154-227
A6DKJ6_9BACT/1-35
A6DNJ4_9BACT/146-224
A6DUQ4_9RHOB/154-230
A6DV39_9RHOB/150-226
A6DX82_9RHOB/136-212
A6DXG8_9RHOB/145-220
A6DZX4_9RHOB/153-228
A6E0P0_9RHOB/152-228
A6E2D9_9RHOB/152-228
A6E3C4_9RHOB/146-221
A6E3I0_9RHOB/145-221
A6E3W1_9RHOB/150-226
A6E5Y0_9RHOB/144-219
A6E5Y7_9RHOB/145-216
A6E927_9SPHI/218-292
A6E9E9_9SPHI/134-222
A6E9W5_9SPHI/145-222
A6EAJ4_9SPHI/126-203
A6EAV1_9SPHI/154-228
A6EC46_9SPHI/144-222
A6EC51_9SPHI/145-222
A6ECA7_9SPHI/155-226
A6EES5_9SPHI/151-230
A6EF39_9SPHI/146-223
A6EFY8_9SPHI/147-222
A6EGL3_9SPHI/173-248
A6ENM5_9BACT/211-285
A6EP08_9BACT/110-185
A6ES67_9BACT/165-237
A6ESS6_9BACT/155-230
A6EUI4_9ALTE/146-217
A6EUR7_9ALTE/146-217
A6EUS3_9ALTE/147-223
A6EVB8_9ALTE/157-234
A6EY28_9ALTE/158-234
A6EZA9_9ALTE/153-229
A6F2B3_9ALTE/165-241
A6F2K1_9ALTE/148-224
A6F3R4_9ALTE/155-228
A6F401_9ALTE/149-225
A6F559_9ALTE/147-222
A6F7M0_9GAMM/149-225
A6F7S9_9GAMM/146-222
A6F813_9GAMM/156-233
A6F8K7_9GAMM/148-224
A6F962_9GAMM/30-105
A6F9C4_9GAMM/208-285
A6F9I6_9GAMM/157-233
A6FAL7_9GAMM/153-229
A6FB22_9GAMM/152-228
A6FB51_9GAMM/149-225
A6FCL6_9GAMM/170-246
A6FCZ3_9GAMM/158-231
A6FDL9_9GAMM/22-96
A6FDX1_9GAMM/145-220
A6FF24_9GAMM/151-228
A6FIL5_9GAMM/146-220
A6FJ25_9GAMM/150-229
A6FKK1_9RHOB/154-229
A6FLK5_9RHOB/153-230
A6FLX3_9RHOB/150-226
A6FMW4_9RHOB/154-230
A6FN91_9RHOB/146-225
A6FQR5_9RHOB/149-226
A6FR48_9RHOB/165-242
A6FRR5_9RHOB/153-228
A6FSM2_9RHOB/129-205
A6FSU0_9RHOB/145-186
A6FVG4_9RHOB/145-216
A6FZ07_9DELT/154-230
A6FZT4_9DELT/154-234
A6G354_9DELT/150-235
A6G4N0_9DELT/147-218
A6G574_9DELT/147-221
A6G5C1_9DELT/146-222
A6G8V6_9DELT/210-284
A6G9H9_9DELT/151-227
A6G9Y3_9DELT/158-236
A6GE03_9DELT/152-225
A6GGY5_9DELT/147-224
A6GMC1_9BURK/148-223
A6GN45_9BURK/145-217
A6GNQ6_9BURK/157-232
A6GP92_9BURK/148-223
A6GPA8_9BURK/146-217
A6GPM7_9BURK/148-225
A6GQD8_9BURK/153-229
A6GQN5_9BURK/144-218
A6GQW0_9BURK/148-225
A6GR68_9BURK/23-93
A6GRC6_9BURK/146-223
A6GRE3_9BURK/145-222
A6GWJ8_FLAPJ/155-226
A6GZF9_FLAPJ/151-225
A6GZR8_FLAPJ/150-225
A6H0L9_FLAPJ/154-229
A6KWD9_BACV8/152-226
A6KWI5_BACV8/253-326
A6KYL7_BACV8/155-229
A6KZY8_BACV8/150-224
A6L4K9_BACV8/145-222
A6L4U2_BACV8/244-317
A6L7N3_BACV8/153-226
A6LA19_PARD8/150-224
A6LA64_PARD8/153-226
A6LAJ0_PARD8/226-300
A6LAV6_PARD8/148-223
A6LDA1_PARD8/145-222
A6LET6_PARD8/151-226
A6LFS0_PARD8/150-225
A6LHI3_PARD8/268-342
A6LI41_PARD8/148-221
A6LN60_THEM4/143-215
A6LP08_THEM4/144-215
A6LP22_THEM4/156-232
A6LPF2_CLOB8/145-221
A6LPJ3_CLOB8/150-225
A6LPV2_CLOB8/150-226
A6LQJ3_CLOB8/146-223
A6LQU2_CLOB8/146-221
A6LQZ6_CLOB8/156-233
A6LSH7_CLOB8/152-229
A6LU73_CLOB8/150-223
A6LUE6_CLOB8/153-230
A6LV17_CLOB8/153-229
A6LV35_CLOB8/145-223
A6LVA4_CLOB8/156-231
A6LVN2_CLOB8/151-227
A6LVN5_CLOB8/152-228
A6LW28_CLOB8/147-220
A6LWA1_CLOB8/146-220
A6LWB1_CLOB8/143-217
A6LXB3_CLOB8/156-233
A6LXI2_CLOB8/154-230
A6LXL2_CLOB8/151-229
A6LXP4_CLOB8/147-223
A6LXW1_CLOB8/153-229
A6LYL9_CLOB8/143-218
A6LYQ5_CLOB8/143-216
A6LZA7_CLOB8/148-223
A6LZK1_CLOB8/151-227
A6LZK7_CLOB8/149-225
A6LZW2_CLOB8/153-230
A6M034_CLOB8/147-222
A6M0T3_CLOB8/147-220
A6M0Z9_CLOB8/146-222
A6M1X5_CLOB8/151-226
A6M269_CLOB8/150-226
A6M2A3_CLOB8/166-241
A6M3F2_CLOB8/154-226
A6MEQ8_STRMC/154-230
A6MVR4_RHDSA/159-238
A6N8W2_9BACT/21-95
A6NPA3_9BACE/169-244
A6NPZ0_9BACE/151-222
A6NQM9_9BACE/154-230
A6NQN5_9BACE/149-222
A6NR08_9BACE/150-225
A6NR20_9BACE/28-102
A6NR90_9BACE/152-228
A6NRK3_9BACE/151-225
A6NRU1_9BACE/146-222
A6NSI6_9BACE/184-259
A6NTJ6_9BACE/146-220
A6NVE1_9BACE/55-133
A6NVF2_9BACE/55-133
A6NW12_9BACE/149-225
A6NW22_9BACE/146-221
A6NW29_9BACE/150-226
A6NW58_9BACE/158-235
A6NWD3_9BACE/155-232
A6NWH9_9BACE/60-136
A6NWI7_9BACE/60-105
A6NWJ7_9BACE/60-136
A6NXA2_9BACE/131-206
A6NYS9_9BACE/147-224
A6NYT3_9BACE/60-131
A6NYT4_9BACE/148-219
A6NYU4_9BACE/56-127
A6NYW6_9BACE/148-223
A6NYX0_9BACE/69-140
A6NZ87_9BACE/144-220
A6NZM4_9BACE/145-217
A6P057_9BACE/152-227
A6P0U3_9BACE/145-220
A6P1Z6_9BACE/153-229
A6P216_9BACE/84-160
A6Q174_NITSB/146-215
A6Q216_NITSB/142-217
A6Q2A0_NITSB/126-193
A6Q2B7_NITSB/148-218
A6Q2D2_NITSB/142-212
A6Q3F2_NITSB/144-211
A6Q3G6_NITSB/146-219
A6Q4I7_NITSB/148-219
A6Q4X4_NITSB/144-216
A6Q5G6_NITSB/153-224
A6Q5R1_NITSB/142-218
A6Q5V0_NITSB/146-219
A6Q629_NITSB/146-216
A6Q7G9_SULNB/144-216
A6Q7J6_SULNB/148-217
A6Q830_SULNB/148-219
A6Q8B7_SULNB/143-214
A6Q8D7_SULNB/144-216
A6Q965_SULNB/144-218
A6Q9E0_SULNB/146-216
A6Q9I1_SULNB/148-224
A6QA33_SULNB/148-219
A6QA63_SULNB/157-233
A6QAS5_SULNB/152-228
A6QBB3_SULNB/152-226
A6QBF7_SULNB/142-214
A6QBR7_SULNB/141-216
A6QBX2_SULNB/157-227
A6QC26_SULNB/142-218
A6QCB8_SULNB/144-214
A6QCH4_SULNB/135-202
A6QCJ8_SULNB/133-210
A6QCK4_SULNB/141-217
A6QCV7_SULNB/153-226
A6QD34_SULNB/146-226
A6QGW8_STAAE/143-218
A6QH40_STAAE/154-231
A6QHM6_STAAE/151-228
A6QIS4_STAAE/148-225
A6QKB4_STAAE/145-221
A6STY4_JANMA/143-219
A6SU02_JANMA/147-221
A6SUG0_JANMA/148-224
A6SUN2_JANMA/148-223
A6SW37_JANMA/146-221
A6SXV6_JANMA/164-241
A6SYD5_JANMA/156-232
A6SYR5_JANMA/146-221
A6SYV4_JANMA/144-228
A6SZ12_JANMA/152-228
A6T0C9_JANMA/153-226
A6T0J7_JANMA/144-219
A6T0N9_JANMA/145-216
A6T1W4_JANMA/137-213
A6T1X4_JANMA/156-232
A6T206_JANMA/144-218
A6T265_JANMA/145-218
A6T2K6_JANMA/163-235
A6T2W8_JANMA/147-222
A6T321_JANMA/151-227
A6T3B9_JANMA/158-235
A6T554_KLEP7/25-103
A6T5C1_KLEP7/149-225
A6T5S7_KLEP7/24-100
A6T6D5_KLEP7/146-223
A6T6M2_KLEP7/144-216
A6T6V6_KLEP7/153-229
A6T7J8_KLEP7/145-220
A6T8N1_KLEP7/156-232
A6T9G7_KLEP7/157-235
A6TA73_KLEP7/166-241
A6TBH0_KLEP7/155-231
A6TBH8_KLEP7/155-232
A6TE15_KLEP7/145-216
A6TF28_KLEP7/156-232
A6TGB5_KLEP7/152-228
A6TH04_KLEP7/154-231
A6TH63_KLEP7/42-119
A6THQ6_KLEP7/145-221
A6TI12_KLEP7/150-226
A6TI15_KLEP7/156-232
A6TI93_KLEP7/146-221
A6TIA6_KLEP7/147-222
A6TK02_ALKMQ/143-214
A6TKQ5_ALKMQ/153-230
A6TL13_ALKMQ/150-227
A6TL65_ALKMQ/161-237
A6TM13_ALKMQ/152-228
A6TM92_ALKMQ/152-227
A6TN88_ALKMQ/147-223
A6TND2_ALKMQ/148-224
A6TNE3_ALKMQ/144-220
A6TNU9_ALKMQ/156-232
A6TP24_ALKMQ/155-231
A6TPG1_ALKMQ/146-219
A6TPG3_ALKMQ/145-220
A6TPN8_ALKMQ/145-221
A6TQL4_ALKMQ/150-226
A6TS48_ALKMQ/153-228
A6TSH7_ALKMQ/147-224
A6TSQ9_ALKMQ/157-235
A6TT29_ALKMQ/148-221
A6TT79_ALKMQ/152-227
A6TTB8_ALKMQ/152-228
A6TU12_ALKMQ/150-225
A6TUG4_ALKMQ/151-226
A6TUQ4_ALKMQ/147-221
A6TV26_ALKMQ/149-224
A6TX79_ALKMQ/142-214
A6TX95_ALKMQ/144-220
A6TXA6_ALKMQ/148-226
A6TXK6_STAA2/147-227
A6TZI4_STAA2/148-224
A6U1N6_STAA2/143-218
A6U1W1_STAA2/154-231
A6U2G0_STAA2/151-228
A6U3G5_STAA2/148-225
A6U508_STAA2/145-221
A6U5Q4_SINMW/149-225
A6U654_SINMW/144-220
A6U756_SINMW/145-216
A6U764_SINMW/150-225
A6U8S7_SINMW/24-99
A6U8Z6_SINMW/21-96
A6UBP7_SINMW/157-230
A6UCQ5_SINMW/145-221
A6UE02_SINMW/176-251
A6UEJ6_SINMW/160-236
A6UEM4_SINMW/161-237
A6UGD7_SINMW/158-235
A6UHD4_SINMW/145-218
A6UHF5_SINMW/21-96
A6UKF3_SINMW/149-225
A6ULB6_SINMW/24-99
A6UM13_SINMW/146-217
A6UM94_SINMW/149-227
A6UMN7_SINMW/153-232
A6UYS8_PSEA7/148-224
A6UZZ5_PSEA7/159-235
A6V074_PSEA7/155-231
A6V2L8_PSEA7/147-223
A6V2N2_PSEA7/156-232
A6V300_PSEA7/195-269
A6V3T0_PSEA7/146-223
A6V4C2_PSEA7/146-217
A6V4T9_PSEA7/144-220
A6V4Y4_PSEA7/145-216
A6V721_PSEA7/152-228
A6V7F5_PSEA7/151-227
A6V7N6_PSEA7/160-236
A6V861_PSEA7/144-220
A6V8D1_PSEA7/158-234
A6V919_PSEA7/145-220
A6V941_PSEA7/155-232
A6VA44_PSEA7/159-235
A6VAM1_PSEA7/145-218
A6VB53_PSEA7/146-220
A6VCN4_PSEA7/145-216
A6VCZ3_PSEA7/142-219
A6VDA1_PSEA7/162-238
A6VDX6_PSEA7/161-238
A6VEG9_PSEA7/151-225
A6VMF4_ACTSZ/154-231
A6VMQ2_ACTSZ/154-230
A6VP26_ACTSZ/145-216
A6VRR3_MARMS/158-235
A6VRT7_MARMS/145-216
A6VS14_MARMS/145-220
A6VSC8_MARMS/148-223
A6VSI7_MARMS/144-219
A6VT30_MARMS/160-236
A6VU16_MARMS/164-240
A6VVL1_MARMS/148-224
A6VW97_MARMS/145-218
A6VXS1_MARMS/150-222
A6VYK9_MARMS/149-225
A6VYP5_MARMS/144-220
A6VZA5_MARMS/145-221
A6W0R6_MARMS/159-235
A6W2Y0_MARMS/145-218
A6W308_MARMS/159-237
A6W3G3_MARMS/157-233
A6W3L6_MARMS/156-230
A6W3P8_MARMS/145-218
A6W3U5_MARMS/149-225
A6W6C8_KINRD/149-223
A6W6E5_KINRD/148-224
A6W6R9_KINRD/148-224
A6W7C9_KINRD/174-245
A6W7M4_KINRD/313-382
A6W903_KINRD/144-220
A6W9V4_KINRD/163-240
A6WBT3_KINRD/146-217
A6WCG1_KINRD/188-262
A6WDV2_KINRD/19-95
A6WE44_KINRD/157-232
A6WEN9_KINRD/146-222
A6WHD5_SHEB8/147-223
A6WHX1_SHEB8/146-217
A6WHY6_SHEB8/149-226
A6WI18_SHEB8/146-221
A6WI36_SHEB8/153-230
A6WIV9_SHEB8/15-86
A6WIX6_SHEB8/145-224
A6WK84_SHEB8/153-230
A6WL25_SHEB8/149-225
A6WLG7_SHEB8/27-103
A6WMD1_SHEB8/152-226
A6WMM4_SHEB8/145-215
A6WNQ0_SHEB8/147-224
A6WP92_SHEB8/147-222
A6WRA6_SHEB8/158-230
A6WS72_SHEB8/23-96
A6WSA6_SHEB8/149-225
A6WSQ4_SHEB8/156-232
A6WST4_SHEB8/148-219
A6WT52_SHEB8/48-121
A6WU23_SHEB8/143-217
A6WU33_SHEB8/156-233
A6WU39_SHEB8/144-220
A6WW48_OCHA4/145-216
A6WWY4_OCHA4/151-227
A6WX46_OCHA4/160-236
A6WXI2_OCHA4/149-225
A6WZF6_OCHA4/159-232
A6X2C4_OCHA4/164-241
A6X2D2_OCHA4/145-216
A6X406_OCHA4/145-216
A6X4R8_OCHA4/144-218
A6X5I2_OCHA4/152-226
A6X6P0_OCHA4/148-224
A6XC03_SALET/144-213
A6XC07_SALET/144-213
A6XC09_SALET/144-213
A6XC14_SALCH/144-213
A6XC21_SALCH/144-213
A6XC24_SALCH/144-213
A6XC30_SALCH/144-213
A6XC34_SALDZ/144-213
A6XC36_SALDZ/144-213
A6XC40_SALDZ/144-213
A6XC45_SALHO/144-213
A6XC58_SALCH/144-213
A6XC64_SALBN/144-213
A6XC67_SALBN/144-213
A6XR43_VIBCH/145-216
A6XRI8_VIBCH/146-221
A6XRK4_VIBCH/146-218
A6XSB2_VIBCH/151-227
A6XSE4_VIBCH/172-243
A6XSQ7_VIBCH/22-99
A6XSR7_VIBCH/22-97
A6XSV3_VIBCH/155-231
A6XT35_VIBCH/145-216
A6XT58_VIBCH/150-225
A6XUE6_VIBCH/148-224
A6XUG7_VIBCH/155-232
A6XUN5_VIBCH/156-232
A6XVG0_VIBCH/46-122
A6XWE1_VIBCH/153-229
A6XZJ3_VIBCH/40-119
A6YFR3_9MICC/160-236
A7A3W9_BIFAD/153-229
A7A4X1_BIFAD/153-238
A7A675_BIFAD/148-219
A7A749_BIFAD/149-223
A7AB65_9PORP/145-222
A7AEK1_9PORP/150-224
A7AEU3_9PORP/147-223
A7AFS9_9PORP/153-226
A7AHC9_9PORP/150-225
A7AIB7_9PORP/257-338
A7AIT6_9PORP/151-226
A7AKP2_9PORP/152-226
A7AL60_9PORP/151-225
A7AYQ6_RUMGN/210-284
A7AYV7_RUMGN/164-240
A7AYW0_RUMGN/27-73
A7AYZ8_RUMGN/115-186
A7AZJ3_RUMGN/147-222
A7AZK5_RUMGN/151-226
A7B060_RUMGN/155-228
A7B096_RUMGN/154-231
A7B0M1_RUMGN/147-220
A7B0Z1_RUMGN/147-222
A7B125_RUMGN/143-218
A7B167_RUMGN/156-230
A7B188_RUMGN/146-222
A7B1I9_RUMGN/45-123
A7B1T5_RUMGN/234-309
A7B1Z5_RUMGN/153-229
A7B308_RUMGN/77-153
A7B347_RUMGN/153-229
A7B3W3_RUMGN/145-220
A7B490_RUMGN/151-223
A7B4F6_RUMGN/144-220
A7B4Z9_RUMGN/159-235
A7B5E6_RUMGN/152-228
A7B5U9_RUMGN/153-228
A7B616_RUMGN/143-219
A7B6B7_RUMGN/161-237
A7B6R2_RUMGN/142-218
A7B7B8_RUMGN/140-215
A7B7J9_RUMGN/142-220
A7B7Z4_RUMGN/28-106
A7B828_RUMGN/168-243
A7B8K2_RUMGN/148-224
A7B947_9ACTO/145-221
A7B9U6_9ACTO/160-236
A7BA99_9ACTO/158-232
A7BB43_9ACTO/165-241
A7BDK1_9ACTO/51-125
A7BE22_9ACTO/146-218
A7BED2_9ACTO/145-223
A7BN53_9GAMM/4-74
A7BNW6_9GAMM/66-143
A7BQ00_9GAMM/1-44
A7BVU1_9GAMM/45-121
A7BXS2_9GAMM/144-212
A7C373_9GAMM/1-48
A7C8E3_9GAMM/1-44
A7DVR8_BARHE/145-177
A7DWL6_STRTE/15-102
A7DWM2_9ACTO/33-112
A7FCV7_YERP3/152-228
A7FEG6_YERP3/34-109
A7FF31_YERP3/151-228
A7FFC0_YERP3/22-95
A7FFQ5_YERP3/131-207
A7FG13_YERP3/154-231
A7FGA5_YERP3/149-226
A7FGB4_YERP3/150-226
A7FH57_YERP3/144-220
A7FHS3_YERP3/163-239
A7FIH9_YERP3/146-221
A7FK67_YERP3/17-92
A7FLG8_YERP3/150-225
A7FMF5_YERP3/156-232
A7FMT3_YERP3/145-216
A7FNV0_YERP3/156-232
A7FNZ2_YERP3/161-238
A7FPK0_CLOB1/151-225
A7FQS4_CLOB1/147-223
A7FQS7_CLOB1/175-250
A7FQV0_CLOB1/150-222
A7FQX1_CLOB1/151-226
A7FR05_CLOB1/148-225
A7FR18_CLOB1/154-230
A7FRL8_CLOB1/151-226
A7FRM1_CLOB1/152-228
A7FS33_CLOB1/152-228
A7FS43_CLOB1/157-235
A7FSF1_CLOB1/146-220
A7FSL7_CLOB1/156-234
A7FST0_CLOB1/148-224
A7FST6_CLOB1/152-229
A7FTR9_CLOB1/151-227
A7FU95_CLOB1/143-218
A7FUC0_CLOB1/152-228
A7FUX7_CLOB1/155-231
A7FUY2_CLOB1/147-224
A7FV25_CLOB1/148-219
A7FVH7_CLOB1/147-222
A7FVV3_CLOB1/154-230
A7FVW4_CLOB1/148-223
A7FW97_CLOB1/152-228
A7FYU5_CLOB1/149-226
A7G0H1_CLOBH/175-250
A7G0J4_CLOBH/150-222
A7G0R0_CLOBH/154-230
A7G3Y3_CLOBH/152-228
A7G4L1_CLOBH/147-224
A7G8F9_CLOBH/149-226
A7G9Z8_CLOBL/150-226
A7GA24_CLOBL/147-223
A7GA32_CLOBL/205-280
A7GA54_CLOBL/149-221
A7GA74_CLOBL/151-226
A7GAB0_CLOBL/148-225
A7GAC3_CLOBL/154-230
A7GB11_CLOBL/151-226
A7GB14_CLOBL/152-228
A7GB96_CLOBL/147-224
A7GBH4_CLOBL/152-228
A7GBI4_CLOBL/157-235
A7GBS5_CLOBL/146-223
A7GBU6_CLOBL/146-220
A7GC11_CLOBL/157-234
A7GC82_CLOBL/148-224
A7GC89_CLOBL/153-229
A7GD00_CLOBL/146-223
A7GD34_CLOBL/145-220
A7GD96_CLOBL/152-227
A7GDR8_CLOBL/143-218
A7GDU2_CLOBL/152-228
A7GEN4_CLOBL/155-231
A7GEN9_CLOBL/147-224
A7GET3_CLOBL/148-219
A7GF73_CLOBL/147-222
A7GFM8_CLOBL/154-230
A7GFQ6_CLOBL/148-223
A7GGB5_CLOBL/152-228
A7GIT8_CLOBL/149-226
A7GJD7_CLOBL/151-225
A7GKG3_BACCN/166-242
A7GKH0_BACCN/154-230
A7GL48_BACCN/143-220
A7GL88_BACCN/143-220
A7GLY2_BACCN/146-218
A7GM21_BACCN/153-231
A7GMI9_BACCN/146-221
A7GN14_BACCN/156-233
A7GNR0_BACCN/1-60
A7GPQ5_BACCN/154-230
A7GQU1_BACCN/150-223
A7GTB9_BACCN/150-225
A7GTJ4_BACCN/150-227
A7GTN5_BACCN/155-231
A7GU83_BACCN/150-225
A7GUK8_BACCN/148-219
A7GV26_BACCN/148-221
A7GVM9_BACCN/152-229
A7GVY9_CAMC5/143-214
A7GW85_CAMC5/148-218
A7GWD3_CAMC5/156-227
A7GWL4_CAMC5/144-214
A7GX58_CAMC5/146-221
A7GXV3_CAMC5/147-219
A7GY61_CAMC5/147-219
A7GYV7_CAMC5/148-224
A7GZH4_CAMC5/1-66
A7GZQ4_CAMC5/145-217
A7H060_CAMC5/142-217
A7H2B9_CAMJD/145-221
A7H2F2_CAMJD/146-222
A7H2F5_CAMJD/148-220
A7H3F7_CAMJD/147-219
A7H517_CAMJD/142-217
A7H5L1_CAMJD/152-222
A7H7D4_ANADF/151-224
A7H8P3_ANADF/153-229
A7HB42_ANADF/17-100
A7HF04_ANADF/151-226
A7HHZ1_ANADF/151-228
A7HL55_FERNB/149-220
A7HMZ4_FERNB/144-215
A7HN50_FERNB/156-232
A7HP70_PARL1/173-250
A7HPA1_PARL1/153-230
A7HQ39_PARL1/191-266
A7HRL8_PARL1/145-216
A7HRN4_PARL1/146-221
A7HRV6_PARL1/151-225
A7HSM6_PARL1/162-238
A7HV55_PARL1/144-221
A7HVF0_PARL1/169-240
A7I0G1_CAMHC/146-220
A7I0S5_CAMHC/148-218
A7I1D1_CAMHC/142-217
A7I1Z8_CAMHC/148-224
A7I2G2_CAMHC/147-222
A7I320_CAMHC/151-221
A7I442_CAMHC/145-215
A7IBR8_XANP2/150-225
A7IC88_XANP2/154-231
A7ICZ4_XANP2/172-248
A7IE82_XANP2/145-216
A7IET6_XANP2/144-220
A7IFI8_XANP2/145-218
A7IG73_XANP2/150-226
A7IGA5_XANP2/145-223
A7IHA6_XANP2/176-251
A7IHL4_XANP2/145-218
A7II22_XANP2/155-233
A7IIF7_XANP2/163-235
A7IJ92_XANP2/154-230
A7IK63_XANP2/145-216
A7IKC1_XANP2/150-224
A7IKT5_XANP2/145-216
A7IKT9_XANP2/152-229
A7IL24_XANP2/144-221
A7IL53_XANP2/158-233
A7IQ56_XANP2/145-220
A7IQ65_XANP2/142-213
A7JEF6_FRATT/151-227
A7JEG7_FRATT/147-221
A7JJ69_FRANO/151-227
A7JJ82_FRANO/147-221
A7JJB2_FRANO/142-219
A7JJV2_FRANO/149-224
A7JNC6_FRANO/151-227
A7JND8_FRANO/147-221
A7JP14_FRANO/149-224
A7JRV7_PASHA/147-222
A7JVN9_PASHA/158-234
A7JXK7_VIBSE/152-227
A7JYT9_VIBSE/151-227
A7JYW2_VIBSE/153-230
A7JYY8_VIBSE/138-215
A7K096_VIBSE/145-216
A7K0Y6_VIBSE/155-232
A7K1B4_VIBSE/150-225
A7K1J9_VIBSE/163-239
A7K248_VIBSE/157-233
A7K2K9_VIBSE/147-224
A7K3Y7_VIBSE/145-221
A7K435_VIBSE/156-232
A7K478_VIBSE/27-107
A7K4B3_VIBSE/151-226
A7K4H2_VIBSE/7-84
A7K5Z1_VIBSE/23-100
A7K621_VIBSE/31-111
A7K6M1_VIBSE/145-216
A7LAQ0_VIBMI/27-107
A7LQV7_BACOV/147-224
A7LSG3_BACOV/145-222
A7LX24_BACOV/146-222
A7LX77_BACOV/154-228
A7LZA5_BACOV/152-226
A7M281_BACOV/153-226
A7MFV5_ENTS8/144-220
A7MGC7_ENTS8/169-245
A7MHB7_ENTS8/146-221
A7MHC7_ENTS8/146-221
A7MHI7_ENTS8/156-232
A7MHT6_ENTS8/144-217
A7MII4_ENTS8/156-232
A7MII7_ENTS8/151-227
A7MJF2_ENTS8/145-216
A7MLW4_ENTS8/149-225
A7MMN3_ENTS8/131-207
A7MQ73_ENTS8/143-218
A7MQ79_ENTS8/152-228
A7MQV2_ENTS8/146-223
A7MRJ3_ENTS8/152-227
A7MRS6_VIBHB/42-108
A7MRV2_VIBHB/146-221
A7MSS1_VIBHB/155-232
A7MT93_VIBHB/149-225
A7MUD0_VIBHB/145-216
A7MVX1_VIBHB/14-90
A7MX49_VIBHB/148-225
A7MXG2_VIBHB/23-100
A7MXN3_VIBHB/156-232
A7N177_VIBHB/29-107
A7N1J5_VIBHB/158-234
A7N268_VIBHB/137-215
A7N2N7_VIBHB/22-97
A7N2U4_VIBHB/174-251
A7N3D0_VIBHB/176-252
A7N476_VIBHB/166-240
A7N4E7_VIBHB/184-259
A7N541_VIBHB/147-218
A7N7B6_VIBHB/201-277
A7N7E6_VIBHB/153-230
A7NAQ8_FRATF/147-221
A7NEQ7_FRATF/43-119
A7NF05_ROSCS/151-227
A7NFH6_ROSCS/914-989
A7NFX8_ROSCS/146-222
A7NG83_ROSCS/24-101
A7NG98_ROSCS/152-228
A7NGG5_ROSCS/166-242
A7NGV1_ROSCS/379-453
A7NGX5_ROSCS/180-259
A7NH64_ROSCS/367-457
A7NHK4_ROSCS/147-224
A7NHX6_ROSCS/146-223
A7NI08_ROSCS/149-226
A7NIH3_ROSCS/148-224
A7NJA4_ROSCS/139-214
A7NJC8_ROSCS/152-227
A7NM12_ROSCS/145-221
A7NMB3_ROSCS/145-221
A7NMU2_ROSCS/181-259
A7NNS0_ROSCS/208-283
A7NQ64_ROSCS/148-224
A7NQ95_ROSCS/34-100
A7NRX8_ROSCS/148-225
A7NS22_ROSCS/154-230
A7NS29_ROSCS/149-225
A7NSB5_ROSCS/151-227
A7UY03_BACUN/172-247
A7V109_BACUN/149-224
A7V1J6_BACUN/153-226
A7V591_BACUN/163-237
A7V6Z1_BACUN/152-226
A7V8X0_BACUN/217-291
A7VAC1_BACUN/145-222
A7VBQ2_9CLOT/149-222
A7VBV9_9CLOT/145-220
A7VBW2_9CLOT/144-220
A7VCH9_9CLOT/150-226
A7VCT3_9CLOT/152-221
A7VDQ9_9CLOT/149-224
A7VDX0_9CLOT/154-230
A7VDX5_9CLOT/143-215
A7VEG6_9CLOT/161-235
A7VFL4_9CLOT/152-229
A7VFL8_9CLOT/158-233
A7VFP0_9CLOT/144-219
A7VFQ8_9CLOT/174-252
A7VFS2_9CLOT/146-223
A7VGA2_9CLOT/155-231
A7VHB9_9CLOT/162-235
A7VHF5_9CLOT/144-219
A7VHK8_9CLOT/162-237
A7VHS7_9CLOT/152-225
A7VHW3_9CLOT/151-230
A7VHW9_9CLOT/155-231
A7VI66_9CLOT/162-237
A7VIH3_9CLOT/150-223
A7VIT7_9CLOT/150-226
A7VJ56_9CLOT/151-227
A7VNY9_9CLOT/147-220
A7VRL3_9CLOT/153-230
A7VSL7_9CLOT/142-215
A7VSV7_9CLOT/145-220
A7VTT4_9CLOT/154-231
A7VTV2_9CLOT/153-229
A7VUN6_9CLOT/63-141
A7VUP5_9CLOT/159-230
A7VUP9_9CLOT/55-136
A7VV55_9CLOT/154-226
A7VVS7_9CLOT/145-220
A7VWF5_9CLOT/153-229
A7VX13_9CLOT/146-222
A7VXW2_9CLOT/152-228
A7VYH7_9CLOT/150-225
A7VZ38_9CLOT/56-132
A7WWZ5_STAA1/147-227
A7WZI6_STAA1/148-224
A7X297_STAA1/143-218
A7X2K4_STAA1/154-231
A7X3B9_STAA1/151-228
A7X4Q9_STAA1/148-225
A7X708_STAA1/145-221
A7YS61_FRATU/147-221
A7YVV0_9MICC/760-831
A7Z0W1_BACA2/151-226
A7Z1C2_BACA2/149-224
A7Z1U6_BACA2/152-228
A7Z5A0_BACA2/184-262
A7Z661_BACA2/158-235
A7Z6Z3_BACA2/150-228
A7Z7J7_BACA2/155-232
A7Z7W5_BACA2/146-223
A7Z8L7_BACA2/148-222
A7Z8P0_BACA2/152-228
A7Z8V3_BACA2/145-219
A7Z959_BACA2/145-221
A7ZA04_BACA2/153-229
A7ZAG6_BACA2/150-225
A7ZAG8_BACA2/155-230
A7ZAN6_BACA2/13-66
A7ZAP3_BACA2/153-230
A7ZBM3_CAMC1/152-222
A7ZBY2_CAMC1/145-221
A7ZBZ5_CAMC1/142-217
A7ZD24_CAMC1/147-223
A7ZDC3_CAMC1/148-219
A7ZE13_CAMC1/71-141
A7ZEI3_CAMC1/145-217
A7ZEM3_CAMC1/147-217
A7ZGD2_CAMC1/157-227
A7ZIE9_ECO24/149-225
A7ZIV4_ECO24/146-221
A7ZJ77_ECO24/146-223
A7ZK99_ECO24/153-225
A7ZKS0_ECO24/144-220
A7ZM68_ECO24/157-233
A7ZN90_ECO24/178-255
A7ZNQ2_ECO24/156-232
A7ZQV5_ECO24/23-103
A7ZQV9_ECO24/26-101
A7ZRQ8_ECO24/141-212
A7ZST3_ECO24/156-232
A7ZUC6_ECO24/152-228
A7ZUY3_ECO24/145-216
A7ZV03_ECO24/24-100
A7ZVU0_ECO24/150-226
A7ZVU3_ECO24/156-232
A7ZX48_ECOHS/149-225
A7ZXJ4_ECOHS/146-221
A7ZXV5_ECOHS/146-223
A7ZYU6_ECOHS/153-225
A7ZZ85_ECOHS/144-220
A8A0F0_ECOHS/157-233
A8A1G8_ECOHS/178-255
A8A1V1_ECOHS/156-232
A8A3Y1_ECOHS/23-103
A8A3Y7_ECOHS/26-101
A8A4I2_ECOHS/145-216
A8A5L3_ECOHS/156-232
A8A717_ECOHS/152-228
A8A7K9_ECOHS/145-216
A8A7N0_ECOHS/24-100
A8A8C7_ECOHS/150-226
A8A8D0_ECOHS/156-232
A8AEE2_CITK8/156-232
A8AGY7_CITK8/160-236
A8AHT6_CITK8/145-221
A8AIQ6_CITK8/150-226
A8AJC1_CITK8/146-223
A8AJR1_CITK8/150-226
A8AK65_CITK8/149-225
A8AKG2_CITK8/26-101
A8AL16_CITK8/152-228
A8ALV7_CITK8/156-232
A8AMW5_CITK8/145-216
A8AN12_CITK8/155-232
A8ANK9_CITK8/144-217
A8AP73_CITK8/2-79
A8APQ7_CITK8/145-216
A8AQV9_CITK8/207-283
A8ARH2_CITK8/44-115
A8AV07_STRGC/146-223
A8AVJ1_STRGC/143-210
A8AVL0_STRGC/152-227
A8AWB8_STRGC/153-229
A8AX51_STRGC/145-220
A8AXF8_STRGC/147-225
A8AY37_STRGC/143-213
A8AYC4_STRGC/147-222
A8AZG4_STRGC/149-223
A8CF82_9PSEU/1-61
A8DJW5_9BACT/150-222
A8E9Y3_BURPS/135-206
A8ECQ0_BURPS/162-238
A8EDI6_BURPS/147-224
A8EEE1_BURPS/149-225
A8EEN9_BURPS/148-225
A8EEP4_BURPS/150-227
A8EEU2_BURPS/152-229
A8EFL9_BURPS/154-230
A8EGI7_BURPS/145-218
A8EGN1_BURPS/148-221
A8EK56_BURPS/154-230
A8EK90_BURPS/144-216
A8EKB7_BURPS/155-232
A8EKD3_BURPS/24-100
A8EKE8_BURPS/157-233
A8EKG5_BURPS/173-247
A8ELM4_BURPS/142-219
A8EN10_BURPS/143-219
A8EPD6_BURPS/175-250
A8EPJ2_BURPS/41-116
A8EPQ3_BURPS/160-235
A8EPU6_BURPS/145-216
A8EQR4_ARCB4/141-211
A8EQX1_ARCB4/146-216
A8ER03_ARCB4/149-224
A8ER12_ARCB4/151-222
A8ERG5_ARCB4/149-219
A8ERR4_ARCB4/154-225
A8ERS6_ARCB4/142-217
A8ERW5_ARCB4/145-224
A8ERY5_ARCB4/147-222
A8ES58_ARCB4/144-214
A8ESH1_ARCB4/154-225
A8ESR3_ARCB4/206-281
A8ESY3_ARCB4/148-218
A8ET90_ARCB4/145-217
A8ETL3_ARCB4/151-222
A8ETM3_ARCB4/151-220
A8ETR9_ARCB4/146-218
A8ETU4_ARCB4/147-218
A8ETV4_ARCB4/155-227
A8ETZ6_ARCB4/147-225
A8EU00_ARCB4/155-225
A8EU02_ARCB4/149-219
A8EU73_ARCB4/144-215
A8EUC3_ARCB4/150-226
A8EV57_ARCB4/152-224
A8EVJ9_ARCB4/144-219
A8EVL0_ARCB4/148-219
A8EVN5_ARCB4/153-224
A8EVY3_ARCB4/157-228
A8EWJ2_ARCB4/143-219
A8EX60_ARCB4/143-219
A8EXD8_RICCK/145-221
A8EYZ6_RICCK/151-224
A8F0H8_RICM5/151-227
A8F1K1_RICM5/156-229
A8F5U3_THELT/149-225
A8F5W8_THELT/180-256
A8F5Y4_THELT/129-202
A8F7X3_THELT/146-216
A8F9Y1_BACP2/149-224
A8FCD6_BACP2/151-226
A8FDV1_BACP2/153-230
A8FEP8_BACP2/158-235
A8FG46_BACP2/158-235
A8FG84_BACP2/175-252
A8FH54_BACP2/150-228
A8FH90_BACP2/150-222
A8FHC6_BACP2/155-231
A8FHU2_BACP2/150-224
A8FJB6_BACP2/152-229
A8FKE4_CAMJ8/142-217
A8FLT9_CAMJ8/150-222
A8FMS8_CAMJ8/148-220
A8FMT2_CAMJ8/146-222
A8FMW7_CAMJ8/145-221
A8FNF7_CAMJ8/149-219
A8FPK8_SHESH/156-233
A8FPW9_SHESH/148-225
A8FQI2_SHESH/23-96
A8FQJ3_SHESH/22-96
A8FR29_SHESH/142-217
A8FR50_SHESH/149-223
A8FRF3_SHESH/156-232
A8FRL7_SHESH/21-93
A8FRM1_SHESH/21-94
A8FRW9_SHESH/154-230
A8FS20_SHESH/154-230
A8FS89_SHESH/35-112
A8FU79_SHESH/145-219
A8FUR0_SHESH/145-219
A8FVQ2_SHESH/148-224
A8FW80_SHESH/155-228
A8FWH4_SHESH/153-229
A8FWV5_SHESH/152-227
A8FYC7_SHESH/144-220
A8FYG1_SHESH/149-225
A8FYI4_SHESH/149-225
A8FYP8_SHESH/158-230
A8FYZ6_SHESH/22-96
A8G056_SHESH/147-219
A8G1M1_SHESH/146-221
A8G1N7_SHESH/161-237
A8G2D3_PROM2/158-234
A8G2D9_PROM2/158-236
A8G5I3_PROM2/164-240
A8G7C5_PROM2/158-236
A8G8Z6_SERP5/144-216
A8G9J7_SERP5/156-232
A8GAJ9_SERP5/158-235
A8GAK5_SERP5/149-225
A8GB58_SERP5/151-227
A8GBW2_SERP5/142-219
A8GBW4_SERP5/25-102
A8GBX2_SERP5/154-231
A8GDC6_SERP5/144-220
A8GF01_SERP5/166-243
A8GFV8_SERP5/19-92
A8GH48_SERP5/144-217
A8GHG0_SERP5/149-225
A8GHR3_SERP5/152-228
A8GIC5_SERP5/24-100
A8GIQ1_SERP5/151-227
A8GIR5_SERP5/141-213
A8GIZ5_SERP5/145-216
A8GJD8_SERP5/23-101
A8GKS4_SERP5/156-232
A8GL29_SERP5/25-101
A8GL31_SERP5/25-101
A8GLB3_SERP5/152-228
A8GM18_RICAH/145-221
A8GNE9_RICAH/150-224
A8GQN5_RICRS/145-221
A8GS23_RICRS/151-224
A8GUI8_RICB8/145-221
A8GWS4_RICB8/150-224
A8GY11_RICB8/151-225
A8GZC6_SHEPA/145-220
A8GZT0_SHEPA/23-96
A8GZV4_SHEPA/22-96
A8H0E1_SHEPA/21-96
A8H0H3_SHEPA/156-232
A8H0N3_SHEPA/24-98
A8H0W8_SHEPA/153-230
A8H182_SHEPA/34-111
A8H3D2_SHEPA/145-219
A8H4R9_SHEPA/147-223
A8H5K1_SHEPA/153-226
A8H6E1_SHEPA/145-219
A8H6R5_SHEPA/145-220
A8H6U9_SHEPA/149-225
A8H7X5_SHEPA/159-230
A8H864_SHEPA/21-94
A8H8D7_SHEPA/147-219
A8H8K3_SHEPA/143-217
A8H8Q4_SHEPA/153-229
A8H9K6_SHEPA/148-225
A8H9U0_SHEPA/156-233
A8H9X2_SHEPA/22-97
A8HA33_SHEPA/146-221
A8HR66_AZOC5/145-216
A8HR78_AZOC5/158-233
A8HRJ8_AZOC5/145-221
A8HVW3_AZOC5/144-220
A8HY28_AZOC5/150-226
A8I2V2_AZOC5/144-218
A8I2Y0_AZOC5/145-218
A8I976_AZOC5/154-229
A8IBN1_AZOC5/36-108
A8IGH8_AZOC5/150-226
A8IH29_AZOC5/158-236
A8IL09_AZOC5/164-235
A8IL39_AZOC5/146-221
A8ILH0_AZOC5/150-225
A8ILQ4_AZOC5/154-230
A8IPG5_AZOC5/144-220
A8KE77_BURPS/143-219
A8KFI6_BURPS/148-221
A8KFN3_BURPS/145-218
A8KG89_BURPS/145-216
A8KGC6_BURPS/160-235
A8KGI6_BURPS/41-116
A8KGP7_BURPS/175-250
A8KHX1_YEREN/26-101
A8KIA0_BURPS/154-230
A8KKS4_BURPS/145-216
A8KL85_BURPS/159-235
A8KM48_BURPS/154-231
A8KMA8_BURPS/150-227
A8KMB4_BURPS/148-225
A8KML8_BURPS/157-233
A8KNL7_BURPS/147-224
A8KQJ2_BURPS/144-216
A8KQM0_BURPS/155-232
A8KQP4_BURPS/24-100
A8KQR1_BURPS/157-233
A8KQT1_BURPS/144-218
A8KS68_BURPS/142-219
A8KTE4_BURPS/154-230
A8KXC9_FRASN/43-122
A8KXV7_FRASN/15-93
A8KYB6_FRASN/30-103
A8KYD5_FRASN/150-225
A8KYE7_FRASN/55-134
A8KZC0_FRASN/21-97
A8L116_FRASN/35-112
A8L118_FRASN/41-116
A8L209_FRASN/163-238
A8L327_FRASN/870-945
A8L358_FRASN/145-220
A8L3H1_FRASN/16-95
A8L3M0_FRASN/143-217
A8L3Q8_FRASN/149-224
A8L430_FRASN/28-103
A8L4K5_FRASN/546-617
A8L660_FRASN/47-119
A8L661_FRASN/157-229
A8L6B3_FRASN/19-96
A8L7B9_FRASN/147-218
A8L7H2_FRASN/30-108
A8L8I6_FRASN/41-118
A8L9L0_FRASN/157-234
A8LA54_FRASN/303-371
A8LB88_FRASN/146-218
A8LBH7_FRASN/17-89
A8LCN3_FRASN/185-257
A8LDI1_FRASN/150-226
A8LDL2_FRASN/146-220
A8LEV1_FRASN/18-85
A8LF24_FRASN/166-241
A8LF77_FRASN/242-349
A8LG05_FRASN/15-88
A8LGW8_FRASN/58-104
A8LGY0_FRASN/16-95
A8LHC9_FRASN/23-100
A8LHL4_FRASN/153-227
A8LHM5_FRASN/171-245
A8LJW1_DINSH/149-226
A8LK51_DINSH/145-221
A8LK81_DINSH/152-227
A8LLA8_DINSH/142-218
A8LLF1_DINSH/154-230
A8LMV7_DINSH/153-234
A8LN53_DINSH/141-217
A8LR92_DINSH/152-228
A8LSN2_DINSH/155-231
A8LTD5_DINSH/154-232
A8LUU7_SALAI/145-216
A8LUX5_SALAI/15-94
A8LVA5_SALAI/23-103
A8LVB6_SALAI/36-116
A8LVB8_SALAI/149-225
A8LWC9_SALAI/154-226
A8LWI8_SALAI/142-217
A8LWR0_SALAI/155-226
A8LWY5_SALAI/149-225
A8LXG6_SALAI/18-88
A8LXT8_SALAI/154-229
A8LYQ3_SALAI/161-237
A8LYQ6_SALAI/147-221
A8LZD2_SALAI/82-157
A8LZG7_SALAI/149-225
A8LZV2_SALAI/21-95
A8M0P8_SALAI/22-102
A8M1H5_SALAI/170-244
A8M1J6_SALAI/119-191
A8M2P5_SALAI/154-228
A8M330_SALAI/16-95
A8M3P8_SALAI/150-226
A8M419_SALAI/33-109
A8M459_SALAI/19-95
A8M4C8_SALAI/290-359
A8M5C4_SALAI/150-225
A8M5N3_SALAI/147-222
A8M6M0_SALAI/160-235
A8M6V3_SALAI/17-88
A8M7J8_SALAI/27-92
A8M7V0_SALAI/171-246
A8M823_SALAI/144-217
A8M865_SALAI/150-226
A8M887_SALAI/16-90
A8MEK9_ALKOO/145-220
A8MET1_ALKOO/152-228
A8MF11_ALKOO/148-224
A8MF79_ALKOO/146-220
A8MFM6_ALKOO/152-228
A8MFP9_ALKOO/153-229
A8MFZ1_ALKOO/144-219
A8MH49_ALKOO/160-236
A8MHJ2_ALKOO/150-226
A8MII8_ALKOO/147-222
A8MIS0_ALKOO/151-227
A8MKA0_ALKOO/152-227
A8MKI3_ALKOO/148-226
A8MKI9_ALKOO/148-217
A8MKX6_ALKOO/154-230
A8ML70_ALKOO/144-221
A8MLN3_ALKOO/153-229
A8MM04_ALKOO/154-229
A8MM60_ALKOO/145-217
A8MMB8_ALKOO/143-215
A8PNE8_9COXI/147-219
A8R0J1_9ACTO/139-191
A8R7T5_9FIRM/172-248
A8R858_9FIRM/147-218
A8RAL8_9FIRM/155-230
A8RBA0_9FIRM/153-226
A8RCQ0_9FIRM/157-232
A8RDD0_9FIRM/144-219
A8RDQ6_9FIRM/147-222
A8RF34_9FIRM/142-217
A8RG43_9CLOT/150-226
A8RGX6_9CLOT/151-227
A8RH28_9CLOT/144-221
A8RIX0_9CLOT/152-228
A8RIZ3_9FIRM/154-230
A8RJ34_9CLOT/151-227
A8RJI6_9CLOT/146-223
A8RJN7_9CLOT/143-215
A8RJR1_9CLOT/158-234
A8RLF1_9CLOT/152-228
A8RLU6_9CLOT/156-232
A8RM86_9CLOT/143-215
A8RN80_9CLOT/78-154
A8RP51_9CLOT/149-225
A8RPU7_9CLOT/158-232
A8RS53_9CLOT/152-231
A8RSM7_9CLOT/153-229
A8RTC4_9CLOT/157-233
A8RTH7_9CLOT/146-220
A8RTI2_9CLOT/1-44
A8RV33_9CLOT/33-106
A8RVE9_9CLOT/149-226
A8RWX0_9CLOT/148-223
A8RYC2_9CLOT/147-222
A8RZA6_9CLOT/148-221
A8S148_9CLOT/149-226
A8S1B2_9CLOT/147-224
A8S2K7_9CLOT/151-227
A8S3F3_9CLOT/144-219
A8S5Z4_9FIRM/158-233
A8S6C4_9FIRM/153-228
A8S748_9FIRM/149-222
A8S794_9FIRM/156-232
A8S7V6_9FIRM/182-257
A8S893_9FIRM/157-233
A8S9Y8_9FIRM/138-216
A8SCJ6_9FIRM/148-223
A8SDB3_9FIRM/56-129
A8SF27_9FIRM/147-220
A8SGI0_9FIRM/152-228
A8SHB3_9FIRM/148-224
A8SHG3_9FIRM/148-224
A8SHK5_9FIRM/146-222
A8SIP9_9FIRM/143-215
A8SIV6_9FIRM/144-220
A8SK07_9FIRM/148-224
A8SMS1_9FIRM/136-211
A8SMV7_9FIRM/150-224
A8SN46_9FIRM/148-224
A8SNN2_9FIRM/146-221
A8SNU6_9FIRM/153-229
A8SPN3_9FIRM/159-232
A8SPS9_9FIRM/148-223
A8SQC8_9FIRM/165-243
A8SQJ5_9FIRM/145-220
A8SQZ3_9FIRM/154-231
A8SR47_9FIRM/158-235
A8SRB5_9FIRM/166-240
A8SS80_9FIRM/151-227
A8SUC0_9FIRM/157-232
A8SUD6_9FIRM/150-226
A8SUW5_9FIRM/155-232
A8SUX6_9FIRM/73-149
A8SUY8_9FIRM/144-218
A8SV55_9FIRM/158-233
A8SVB3_9FIRM/146-221
A8SVL4_9FIRM/140-215
A8SVN6_9FIRM/152-225
A8SVV6_9FIRM/148-225
A8SVZ2_9FIRM/150-223
A8SW71_9FIRM/145-220
A8SXI2_9FIRM/162-237
A8SYB0_9FIRM/156-231
A8SYI1_9FIRM/157-233
A8SYK9_9FIRM/177-250
A8SZ86_9FIRM/145-220
A8SZU4_9VIBR/155-231
A8T087_9VIBR/146-220
A8T1E0_9VIBR/22-99
A8T1F1_9VIBR/25-99
A8T1X7_9VIBR/145-216
A8T2F2_9VIBR/14-90
A8T343_9VIBR/18-100
A8T5U5_9VIBR/158-234
A8T6H4_9VIBR/1-74
A8T744_9VIBR/149-225
A8T831_9VIBR/29-107
A8T8X6_9VIBR/28-97
A8T9E4_9VIBR/146-221
A8TA00_9VIBR/138-215
A8TAE1_9VIBR/156-232
A8TCE6_9VIBR/146-218
A8TK28_9PROT/185-268
A8TR62_9PROT/162-235
A8TRP7_9PROT/150-225
A8TXH0_9PROT/153-229
A8TXV1_9PROT/152-227
A8TY83_9PROT/20-73
A8U0A9_9PROT/163-239
A8U3H0_9PROT/145-219
A8U553_9LACT/156-231
A8U6M8_9LACT/161-237
A8U7S8_9LACT/152-228
A8U975_9LACT/147-224
A8UA80_9LACT/153-229
A8UB91_9LACT/149-226
A8UBY2_9LACT/144-220
A8UCI8_9LACT/155-232
A8UCU0_9LACT/146-221
A8UE83_9FLAO/150-225
A8UIC3_9FLAO/151-225
A8UJ50_9FLAO/155-226
A8UMD4_9FLAO/220-295
A8UMV5_9FLAO/36-110
A8US54_9AQUI/148-221
A8UU68_9AQUI/140-207
A8UXR4_9AQUI/147-224
A8UYJ8_9AQUI/142-213
A8V239_9AQUI/123-195
A8V563_9AQUI/151-203
A8W0I4_AGRRH/138-215
A8W2Z5_BACSU/155-232
A8W7F8_9ACTO/152-230
A8WB70_9XANT/157-234
A8YCT4_MICAE/173-249
A8YDV4_MICAE/158-237
A8YF59_MICAE/148-223
A8YFE8_MICAE/151-226
A8YHT4_MICAE/153-229
A8YI52_MICAE/155-231
A8YII7_MICAE/146-222
A8YKY2_MICAE/148-223
A8YNI7_MICAE/153-229
A8YUI1_LACH4/158-234
A8YWC4_LACH4/155-230
A8YWK6_LACH4/156-232
A8YXC5_LACH4/150-226
A8YZX7_STAAT/148-224
A8Z2C6_STAAT/154-231
A8Z2K9_STAAT/151-228
A8Z3Z2_STAAT/143-218
A8Z4Y3_STAAT/148-225
A8Z5C3_STAAT/145-221
A8ZMI3_ACAM1/161-240
A8ZMJ8_ACAM1/156-235
A8ZMT3_ACAM1/1-66
A8ZMZ0_ACAM1/144-221
A8ZN33_ACAM1/148-220
A8ZNC2_ACAM1/161-240
A8ZNT0_ACAM1/144-221
A8ZQ94_ACAM1/161-240
A8ZRE0_DEIGD/147-216
A8ZSJ7_DESOH/155-228
A8ZUL9_DESOH/157-234
A8ZYB8_DESOH/156-232
A9ABY9_BURM1/148-225
A9ACD3_BURM1/154-230
A9ACK9_BURM1/152-229
A9AEB5_BURM1/146-221
A9AFS9_BURM1/144-218
A9AFW0_BURM1/150-221
A9AIC8_BURM1/145-218
A9AIE8_BURM1/218-294
A9AIU0_BURM1/162-238
A9AJ66_BURM1/147-224
A9AJD3_BURM1/148-221
A9AJL0_BURM1/144-228
A9AKM2_BURM1/144-219
A9AKQ0_BURM1/143-216
A9AKR0_BURM1/165-241
A9AKR6_BURM1/150-225
A9AMJ0_BURM1/158-235
A9AMY3_BURM1/148-224
A9ANV0_BURM1/180-256
A9ANW4_BURM1/145-216
A9APB0_BURM1/23-100
A9APZ4_BURM1/145-218
A9ASF4_BURM1/159-234
A9ASK4_BURM1/144-216
A9ATH9_BURM1/188-264
A9ATW0_BURM1/144-220
A9AU82_BURM1/143-219
A9AUH9_HERA2/148-225
A9AUX8_HERA2/146-221
A9AVR8_HERA2/166-242
A9AWE4_HERA2/152-228
A9AWM9_HERA2/152-229
A9AWW7_HERA2/152-228
A9AXN8_HERA2/149-225
A9AXQ2_HERA2/180-259
A9AXT6_HERA2/153-229
A9AXU8_HERA2/152-228
A9AXY0_HERA2/146-223
A9AYH1_HERA2/159-232
A9AYH6_HERA2/855-923
A9AYK5_HERA2/158-234
A9AYM0_HERA2/147-224
A9B1A7_HERA2/151-227
A9B1S1_HERA2/147-224
A9B1Z5_HERA2/153-228
A9B2W4_HERA2/142-221
A9B3C3_HERA2/31-108
A9B3G9_HERA2/147-225
A9B3N3_HERA2/138-215
A9B4X6_HERA2/147-225
A9BAZ3_PROM4/170-246
A9BCY5_PROM4/155-231
A9BCZ1_PROM4/157-236
A9BD63_PROM4/180-258
A9BEW6_PETMO/143-217
A9BGU3_PETMO/21-86
A9BHG6_PETMO/144-219
A9BIE2_PETMO/146-217
A9BJK5_PETMO/157-233
A9BLE9_DELAS/145-218
A9BLT1_DELAS/145-216
A9BMJ7_DELAS/152-225
A9BMX6_DELAS/158-231
A9BN33_DELAS/145-216
A9BNW2_DELAS/154-231
A9BP00_DELAS/147-223
A9BP07_DELAS/159-235
A9BP99_DELAS/176-251
A9BPX8_DELAS/146-221
A9BQB2_DELAS/146-219
A9BQG9_DELAS/175-248
A9BQR7_DELAS/161-237
A9BR19_DELAS/171-247
A9BRL1_DELAS/144-219
A9BRY2_DELAS/174-249
A9BSC2_DELAS/152-227
A9BSH4_DELAS/148-219
A9BSZ6_DELAS/149-224
A9BT12_DELAS/146-221
A9BTT8_DELAS/145-220
A9BTX9_DELAS/145-218
A9BU68_DELAS/143-220
A9BVB6_DELAS/145-216
A9BVX7_DELAS/161-237
A9BWR3_DELAS/145-216
A9BXU4_DELAS/263-338
A9BXW4_DELAS/142-219
A9BY31_DELAS/157-232
A9BYA2_DELAS/150-221
A9BZ55_DELAS/161-235
A9C185_DELAS/159-235
A9C273_DELAS/155-231
A9CFN3_AGRT5/152-226
A9CFY5_AGRT5/145-216
A9CGX7_AGRT5/145-220
A9CH48_AGRT5/163-239
A9CHD7_AGRT5/150-225
A9CHN8_AGRT5/134-209
A9CHV0_AGRT5/145-221
A9CJM7_AGRT5/173-248
A9CK45_AGRT5/146-221
A9CK69_AGRT5/144-220
A9CKA3_AGRT5/149-225
A9CL37_AGRT5/145-216
A9CLL8_AGRT5/143-220
A9CLM9_AGRT5/159-234
A9CPB5_PSEO7/156-232
A9CUD0_9RHIZ/149-225
A9CUV9_9RHIZ/163-239
A9CUZ6_9GAMM/128-204
A9CWP6_9GAMM/96-172
A9CXM7_9GAMM/148-225
A9CY65_9GAMM/156-233
A9CYN8_9RHIZ/120-197
A9CYP1_9GAMM/152-228
A9CYX4_9RHIZ/147-222
A9D1H4_9GAMM/148-219
A9D1K8_9GAMM/143-217
A9D1R9_9GAMM/148-222
A9D332_9RHIZ/144-221
A9D360_9RHIZ/148-223
A9D3Z0_9RHIZ/145-216
A9D404_9RHIZ/162-237
A9D5A2_9RHIZ/154-230
A9D5F2_9GAMM/146-221
A9D603_9GAMM/166-238
A9D6Q7_9GAMM/154-230
A9D8C8_9GAMM/21-93
A9D9A8_9RHIZ/143-217
A9DD46_9GAMM/149-225
A9DD65_9GAMM/145-220
A9DF92_9RHIZ/151-227
A9DGE9_9RHIZ/148-219
A9DH47_9RHIZ/157-229
A9DJK0_9FLAO/151-225
A9DKX8_9FLAO/153-225
A9DLU6_9GAMM/145-219
A9DNK6_9FLAO/159-233
A9DQD6_9RHOB/161-237
A9DRB0_9FLAO/215-290
A9DSZ7_9RHOB/146-221
A9DT48_9RHOB/2-60
A9DUG1_9RHOB/146-221
A9DVR8_9RHOB/154-230
A9DWN1_9RHOB/150-226
A9DXY6_9RHOB/155-231
A9E046_9RHOB/153-230
A9E4T8_9FLAO/155-230
A9E4U0_9RHOB/153-228
A9E8H5_9RHOB/145-218
A9E9H4_9RHOB/155-236
A9E9I2_9RHOB/145-218
A9E9X6_9RHOB/144-221
A9EF49_9RHOB/146-223
A9EH75_9RHOB/154-230
A9EM57_9RHOB/148-223
A9EMN4_9RHOB/145-221
A9ETT7_9RHOB/149-224
A9F6R2_9RHOB/144-218
A9F790_SORC5/155-231
A9F9G7_9RHOB/153-228
A9F9Q5_9RHOB/153-230
A9FAM0_9RHOB/150-226
A9FD94_9RHOB/151-227
A9FFH2_SORC5/176-252
A9FJT2_SORC5/157-231
A9FKX4_9RHOB/144-219
A9FLR1_SORC5/149-223
A9FMG9_9RHOB/145-221
A9FNZ7_9RHOB/153-228
A9FUV6_SORC5/147-223
A9FZS4_SORC5/193-268
A9G298_SORC5/162-239
A9G5K4_9RHOB/153-230
A9G6M8_SORC5/146-222
A9G8Z7_9RHOB/154-230
A9GC05_9RHOB/144-218
A9GF61_SORC5/150-224
A9GJK3_9RHOB/151-227
A9GK22_SORC5/184-260
A9GKN3_SORC5/154-226
A9GMJ5_SORC5/176-251
A9GP57_9RHOB/150-226
A9GTK4_9RHOB/153-229
A9GU01_9RHOB/144-221
A9GV33_9RHOB/158-231
A9H3V0_GLUDA/179-254
A9H943_GLUDA/153-202
A9H9W6_GLUDA/159-234
A9HAD5_GLUDA/156-232
A9HCW7_9RHOB/154-230
A9HEA8_GLUDA/174-250
A9HF98_GLUDA/181-256
A9HFR4_GLUDA/148-223
A9HG66_GLUDA/155-226
A9HGJ9_GLUDA/150-224
A9HH92_GLUDA/157-232
A9HHL1_9RHOB/148-222
A9HHW7_9RHOB/153-230
A9HIE2_GLUDA/170-246
A9HIM7_9RHOB/150-226
A9HMT6_9RHOB/152-228
A9HNT8_9RHOB/19-95
A9HPQ5_9RHOB/65-141
A9HS40_GLUDA/183-258
A9HTV2_9RHOB/139-216
A9HUM8_9RHOB/159-235
A9HV16_9RHOB/1-58
A9HW36_BORPD/145-216
A9HWP6_BORPD/223-297
A9I113_BORPD/149-225
A9I2B4_BORPD/181-255
A9I4J2_BORPD/145-218
A9I724_BORPD/156-229
A9I7U0_BORPD/193-272
A9I8D7_BORPD/154-231
A9IF20_BORPD/144-219
A9IF45_BORPD/152-227
A9IF48_BORPD/105-181
A9IFG3_BORPD/149-223
A9IGH7_BORPD/148-223
A9II56_BORPD/162-238
A9IJ12_BORPD/156-234
A9IJ13_BORPD/148-224
A9IJ61_BORPD/146-219
A9IK50_BORPD/146-217
A9IKC9_BORPD/145-218
A9ILG8_BART1/161-237
A9IN98_BORPD/153-229
A9IQA0_BORPD/145-218
A9IR08_BART1/145-216
A9IR29_BART1/145-221
A9IRB1_BART1/158-231
A9IUZ8_BORPD/43-114
A9IWH5_BART1/145-221
A9IZF9_BART1/149-224
A9JXI9_BURMA/154-230
A9JYT6_BURMA/142-219
A9JYW4_BURMA/145-216
A9JZ04_BURMA/151-226
A9JZJ9_BURMA/148-221
A9K0U0_BURMA/145-218
A9K2K2_BURMA/151-228
A9K4T4_BURMA/175-250
A9K4Z9_BURMA/41-116
A9K5T2_BURMA/145-216
A9K8Y5_BURMA/162-238
A9KAE1_BURMA/146-221
A9KAP7_BURMA/152-229
A9KAU5_BURMA/150-227
A9KAU9_BURMA/147-224
A9KB26_BURMA/149-225
A9KFS6_COXBN/156-227
A9KGK4_COXBN/165-240
A9KH25_COXBN/158-235
A9KHN7_CLOPH/151-227
A9KHR9_CLOPH/156-233
A9KHT5_CLOPH/150-226
A9KI20_CLOPH/156-232
A9KI97_CLOPH/86-163
A9KIJ2_CLOPH/144-221
A9KJ75_CLOPH/151-228
A9KJT6_CLOPH/153-226
A9KJX4_CLOPH/153-229
A9KL70_CLOPH/151-227
A9KLC4_CLOPH/158-233
A9KM02_CLOPH/149-225
A9KM61_CLOPH/146-222
A9KNL8_CLOPH/144-216
A9KNR4_CLOPH/145-216
A9KP17_CLOPH/155-228
A9KP45_CLOPH/147-221
A9KPQ5_CLOPH/148-224
A9KPU2_CLOPH/151-227
A9KQS9_CLOPH/145-221
A9KR75_CLOPH/159-233
A9KRB5_CLOPH/145-220
A9KRH4_CLOPH/143-215
A9KRH7_CLOPH/146-220
A9KSN5_CLOPH/146-222
A9KSV1_CLOPH/152-227
A9KT19_CLOPH/146-220
A9KTN6_SHEB9/149-225
A9KUC7_SHEB9/148-223
A9KUY7_SHEB9/143-217
A9KUZ7_SHEB9/156-233
A9KV03_SHEB9/144-220
A9KVH7_SHEB9/27-103
A9KX28_SHEB9/146-217
A9KX47_SHEB9/149-226
A9KX80_SHEB9/146-221
A9KX94_SHEB9/153-230
A9KYV8_SHEB9/152-226
A9KZ10_SHEB9/145-215
A9KZ70_SHEB9/158-230
A9L062_SHEB9/15-86
A9L081_SHEB9/145-224
A9L1L9_SHEB9/23-96
A9L288_SHEB9/149-225
A9L2Z5_SHEB9/147-224
A9L373_SHEB9/156-232
A9L3U1_SHEB9/148-219
A9L463_SHEB9/153-230
A9L4N6_SHEB9/23-96
A9L520_SHEB9/147-222
A9LBY2_BURMA/144-216
A9LC24_BURMA/157-233
A9LC40_BURMA/144-218
A9LN39_ENTFA/153-229
A9M2D6_NEIM0/149-222
A9M6I6_BRUC2/165-238
A9M992_BRUC2/149-225
A9M9N0_BRUC2/145-216
A9M9N9_BRUC2/144-221
A9M9S5_BRUC2/160-236
A9M9X4_BRUC2/151-227
A9MBB8_BRUC2/150-227
A9MD61_BRUC2/148-224
A9MDY3_BRUC2/1-60
A9MF98_SALAR/31-105
A9MG29_SALAR/143-217
A9MG83_SALAR/145-221
A9MGH3_SALAR/145-216
A9MH71_SALAR/142-218
A9MHI0_SALAR/24-100
A9MI54_SALAR/152-228
A9MJV2_SALAR/172-244
A9MK92_SALAR/146-223
A9MKW6_SALAR/156-232
A9MMC3_SALAR/156-232
A9MMR3_SALAR/150-225
A9MQI3_SALAR/196-267
A9MR58_SALAR/25-101
A9MR60_SALAR/23-102
A9MR89_SALAR/156-232
A9MRU6_SALAR/157-233
A9MT74_SALPB/156-232
A9MUE3_SALPB/146-223
A9MVS1_SALPB/55-134
A9MWL4_SALPB/165-237
A9MX40_SALPB/149-225
A9MZE4_SALPB/152-228
A9N005_SALPB/156-233
A9N072_SALPB/144-217
A9N1B5_SALPB/30-105
A9N1V6_SALPB/24-100
A9N2N6_SALPB/145-216
A9N4L1_SALPB/144-220
A9N5V1_SALPB/196-267
A9N6U3_SALPB/143-218
A9N7F8_SALPB/150-226
A9N7H1_SALPB/156-232
A9N7K8_SALPB/156-232
A9N9G4_COXBR/158-235
A9NBJ3_COXBR/165-240
A9NDT9_COXBR/147-218
A9NE73_ACHLI/143-215
A9NHR3_ACHLI/143-216
A9QPI7_METI4/144-220
A9QSD4_LACLK/156-232
A9QZ27_YERPG/146-221
A9QZH8_YERPG/150-226
A9QZI5_YERPG/149-226
A9QZU5_YERPG/154-231
A9R029_YERPG/156-232
A9R0L9_YERPG/144-220
A9R2V6_YERPG/151-226
A9R3X0_YERPG/131-207
A9R4C4_YERPG/156-232
A9R4L7_YERPG/151-228
A9R4R6_YERPG/17-92
A9R592_YERPG/145-216
A9R5K2_YERPG/155-232
A9R698_YERPG/152-228
A9R6W7_YERPG/34-109
A9R981_YERPG/163-239
A9UHL8_9VIBR/3-39
A9UIB9_ACIBA/160-237
A9UIC1_ACIBA/160-237
A9UIC3_ACIBA/160-237
A9UIC5_ACIBA/160-237
A9UIC7_ACIBA/161-237
A9UIC9_ACIBA/161-237
A9VET1_BACWK/143-220
A9VFY0_BACWK/149-224
A9VFY8_BACWK/152-228
A9VFZ6_BACWK/150-225
A9VGM5_BACWK/153-229
A9VGS2_BACWK/148-219
A9VHI3_BACWK/147-223
A9VHN0_BACWK/150-225
A9VIK7_BACWK/138-210
A9VIR4_BACWK/150-225
A9VIY5_BACWK/153-230
A9VJJ7_BACWK/151-227
A9VJQ1_BACWK/156-232
A9VK85_BACWK/144-217
A9VKM7_BACWK/148-221
A9VKZ8_BACWK/151-224
A9VL29_BACWK/144-220
A9VL61_BACWK/145-220
A9VLP4_BACWK/156-233
A9VM27_BACWK/151-225
A9VM46_BACWK/153-229
A9VM57_BACWK/149-225
A9VM72_BACWK/154-230
A9VMP2_BACWK/145-220
A9VNU8_BACWK/150-223
A9VP38_BACWK/148-219
A9VQ40_BACWK/148-223
A9VQH1_BACWK/153-229
A9VQS2_BACWK/145-221
A9VRA5_BACWK/148-221
A9VRE2_BACWK/154-230
A9VTK2_BACWK/152-229
A9VTQ5_BACWK/145-220
A9VTR9_BACWK/143-220
A9VUJ1_BACWK/146-224
A9VUV7_BACWK/157-230
A9VV29_BACWK/147-219
A9VV65_BACWK/152-228
A9VXH4_METEP/158-234
A9VZA6_METEP/149-222
A9VZJ7_METEP/149-224
A9W025_METEP/159-235
A9W0E3_METEP/155-231
A9W0I2_METEP/148-224
A9W0X3_METEP/145-221
A9W234_METEP/158-234
A9W2K6_METEP/145-216
A9W319_METEP/156-233
A9W3R4_METEP/148-226
A9W4K5_METEP/163-239
A9W5X2_METEP/167-239
A9W8Y5_METEP/145-216
A9W947_METEP/156-231
A9WA28_CHLAA/146-222
A9WAT2_CHLAA/135-211
A9WAW7_CHLAA/166-242
A9WB32_CHLAA/158-226
A9WBF6_CHLAA/148-223
A9WCR9_CHLAA/149-226
A9WD83_CHLAA/148-224
A9WEF4_CHLAA/154-230
A9WES9_CHLAA/149-230
A9WET0_CHLAA/153-230
A9WF80_CHLAA/149-225
A9WH14_CHLAA/151-228
A9WHD1_CHLAA/151-227
A9WHD4_CHLAA/155-229
A9WHP9_CHLAA/149-225
A9WHS3_CHLAA/194-272
A9WI21_CHLAA/145-221
A9WI76_CHLAA/145-221
A9WJW0_CHLAA/151-229
A9WL91_RENSM/135-209
A9WLJ1_RENSM/167-244
A9WLM7_RENSM/167-242
A9WLY0_RENSM/148-224
A9WMA4_RENSM/157-233
A9WMQ0_RENSM/163-240
A9WNI6_RENSM/1-28
A9WPY9_RENSM/160-235
A9WQ98_RENSM/25-95
A9WQL8_RENSM/149-225
A9WX05_BRUSI/148-224
A9WYF4_BRUSI/154-231
A9Z2T6_YERPE/150-226
A9Z2U4_YERPE/149-226
A9Z3A7_YERPE/150-225
A9Z3X8_YERPE/17-92
A9Z3Z4_YERPE/156-232
A9Z454_YERPE/152-228
A9Z4V9_YERPE/156-232
A9Z5N7_YERPE/161-238
A9Z632_YERPE/131-207
A9Z6B1_YERPE/154-231
A9Z723_YERPE/151-228
A9Z7K8_YERPE/145-216
A9ZAE8_YERPE/144-220
A9ZAP0_YERPE/163-239
A9ZBE3_YERPE/146-221
A9ZBY5_YERPE/34-109
A9ZGD0_COXBU/158-235
A9ZHN8_COXBU/165-240
A9ZL90_COXBU/147-218
A9ZV86_YERPE/17-92
A9ZVY0_YERPE/151-228
A9ZW38_YERPE/34-109
A9ZWV9_YERPE/131-207
A9ZXC2_YERPE/144-220
A9ZYM6_YERPE/154-231
A9ZYW9_YERPE/152-228
A9ZZZ2_YERPE/146-221
ACT24_STRCO/19-96
AFSQ1_STRCO/145-221
AFSR_STRCO/39-111
AFSR_STRGR/41-116
ARCA_ECO57/156-232
ARCA_ECOL6/156-232
ARCA_ECOLI/156-232
ARCA_HAEIN/155-231
ARCA_SHIFL/156-232
ARLR_STAA3/143-218
ARLR_STAA8/143-218
ARLR_STAAB/143-218
ARLR_STAAC/143-218
ARLR_STAAM/143-218
ARLR_STAAN/138-213
ARLR_STAAR/143-218
ARLR_STAAS/143-218
ARLR_STAAW/143-218
ARLR_STAEQ/143-218
ARLR_STAES/143-218
ARLR_STAHJ/143-218
ARLR_STAS1/143-218
B0A0F8_YERPE/160-235
B0A132_YERPE/149-226
B0A140_YERPE/150-226
B0A1J3_YERPE/161-238
B0A264_YERPE/163-239
B0A2H4_YERPE/156-232
B0A4H7_YERPE/156-232
B0A4Y0_YERPE/145-216
B0A6T4_9CLOT/153-224
B0A6Z6_9CLOT/145-222
B0A8N4_9CLOT/151-225
B0A934_9CLOT/147-222
B0A9I0_9CLOT/151-227
B0AA64_9CLOT/156-232
B0AAH6_9CLOT/146-220
B0ABE6_9CLOT/152-228
B0ABP9_9CLOT/145-220
B0ABV9_9CLOT/159-235
B0ABZ0_9CLOT/149-226
B0ACA3_9CLOT/146-218
B0ACP7_9CLOT/86-162
B0ACR1_9CLOT/142-214
B0ACR9_9CLOT/151-228
B0ADD1_9CLOT/152-228
B0ADS7_9CLOT/151-226
B0AJK3_BACAN/150-225
B0AKR4_BACAN/144-217
B0AL55_BACAN/144-220
B0AL76_BACAN/145-220
B0AM22_BACAN/153-229
B0AN12_BACAN/154-230
B0AN32_BACAN/156-232
B0ANB4_BACAN/151-225
B0ANQ7_BACAN/151-225
B0ANS5_BACAN/149-225
B0ANU0_BACAN/154-230
B0AP69_BACAN/148-221
B0APD5_BACAN/148-223
B0APK6_BACAN/174-250
B0APM2_BACAN/148-224
B0AQA2_BACAN/143-216
B0ARY1_BACAN/148-219
B0AS60_BACAN/150-223
B0AT41_BACAN/153-230
B0ATC5_BACAN/151-227
B0AUA3_BACAN/145-220
B0AUB7_BACAN/143-220
B0AUK5_BACAN/154-231
B0AUW9_BACAN/150-225
B0AVL8_BACAN/149-225
B0AW51_BACAN/144-218
B0AWG7_BACAN/152-229
B0AWV1_BACAN/156-233
B0AWV7_BACAN/143-220
B0AYP5_BACAN/153-229
B0B8K5_CHLT2/135-211
B0BA84_CHLTB/135-211
B0BNQ8_ACTPJ/144-220
B0BQ00_ACTPJ/162-233
B0BQI9_ACTPJ/130-206
B0BRK7_ACTPJ/157-233
B0BW25_RICRO/145-221
B0BXI9_RICRO/151-224
B0C155_ACAM1/151-226
B0C160_ACAM1/144-221
B0C4H1_ACAM1/146-222
B0C620_ACAM1/149-221
B0C783_ACAM1/158-236
B0C7H8_ACAM1/154-233
B0C7W7_ACAM1/146-222
B0C8Q5_ACAM1/148-220
B0C8Z2_ACAM1/145-221
B0C9S6_ACAM1/158-234
B0CAG7_ACAM1/154-230
B0CBA3_ACAM1/158-233
B0CE20_ACAM1/144-221
B0CFF1_ACAM1/155-232
B0CFS2_ACAM1/154-233
B0CG57_ACAM1/154-233
B0CHV8_BRUSI/165-238
B0CJ08_BRUSI/149-225
B0CJJ1_BRUSI/160-236
B0CJZ1_BRUSI/151-227
B0CKT3_BRUSI/145-216
B0CKU1_BRUSI/144-221
B0CN13_STRLA/89-162
B0CN32_STRLA/91-163
B0FQ06_LISMO/152-229
B0FQ07_LISMO/152-229
B0FQ13_LISMO/152-229
B0FQ14_LISMO/152-229
B0FQ17_LISMO/152-229
B0FQ20_LISMO/152-229
B0FQ30_LISMO/152-229
B0FQ39_LISMO/152-229
B0G1M7_9FIRM/157-231
B0G1P9_9FIRM/152-229
B0G1Q1_9FIRM/146-223
B0G2C4_9FIRM/144-218
B0G2J4_9FIRM/179-256
B0G2S0_9FIRM/146-220
B0G350_9FIRM/147-222
B0G454_9FIRM/152-228
B0G4A0_9FIRM/151-227
B0G4V2_9FIRM/149-222
B0G6A1_9FIRM/35-111
B0G6A2_9FIRM/3-79
B0G6B3_9FIRM/5-80
B0G6B4_9FIRM/149-225
B0G6B9_9FIRM/54-131
B0G6D3_9FIRM/157-230
B0G6G3_9FIRM/144-217
B0G7I3_9FIRM/156-231
B0G7M7_9FIRM/154-229
B0G819_9FIRM/140-215
B0G875_9FIRM/150-227
B0G8C4_9FIRM/159-232
B0G8N5_9FIRM/188-267
B0G8V5_9FIRM/147-222
B0G9A4_9FIRM/180-258
B0G9N6_9FIRM/158-233
B0G9R8_9FIRM/155-231
B0GA30_9FIRM/145-222
B0GA53_9FIRM/152-227
B0GAU3_YERPE/34-109
B0GBT6_YERPE/160-235
B0GCB0_YERPE/131-207
B0GCW7_YERPE/154-231
B0GD53_YERPE/149-226
B0GD62_YERPE/150-226
B0GDT3_YERPE/152-228
B0GE49_YERPE/156-232
B0GFB3_YERPE/22-95
B0GFJ8_YERPE/151-228
B0GFU5_YERPE/17-92
B0GGZ2_YERPE/161-238
B0GHT7_YERPE/163-239
B0GIV9_YERPE/145-216
B0GJL5_YERPE/146-221
B0GJP3_YERPE/156-232
B0GK76_YERPE/144-220
B0GMW4_YERPE/34-109
B0GNB1_YERPE/151-228
B0GNG1_YERPE/156-232
B0GPC9_YERPE/156-232
B0GPJ2_YERPE/152-228
B0GQU2_YERPE/17-92
B0GRY0_YERPE/146-221
B0GTB3_YERPE/145-216
B0GU98_YERPE/161-238
B0GV15_YERPE/154-231
B0GV97_YERPE/131-207
B0GW17_YERPE/160-235
B0GWB6_YERPE/144-220
B0GXL7_YERPE/163-239
B0GZ50_YERPE/149-226
B0GZ59_YERPE/150-226
B0H0N8_YERPE/145-216
B0H1J6_YERPE/160-235
B0H2C7_YERPE/131-207
B0H367_YERPE/17-92
B0H4F0_YERPE/150-226
B0H4F9_YERPE/149-226
B0H4P3_YERPE/154-231
B0H506_YERPE/146-221
B0H554_YERPE/163-239
B0H623_YERPE/34-109
B0H6J8_YERPE/151-228
B0H7E1_YERPE/156-232
B0H8N1_YERPE/156-232
B0H9J5_YERPE/144-220
B0H9Z2_YERPE/161-238
B0HAG7_YERPE/152-228
B0HCR9_YERPE/146-221
B0HDK2_YERPE/163-239
B0HE81_YERPE/144-220
B0HF65_YERPE/17-92
B0HGA0_YERPE/34-109
B0HGR4_YERPE/156-232
B0HHE7_YERPE/150-226
B0HHF6_YERPE/149-226
B0HHP2_YERPE/154-231
B0HHZ8_YERPE/131-207
B0HIR0_YERPE/151-228
B0HJB9_YERPE/160-235
B0HKG1_YERPE/156-232
B0HKJ8_YERPE/161-238
B0HLC3_YERPE/152-228
B0HM66_YERPE/145-216
B0HP58_YERPE/154-231
B0HPG9_YERPE/131-207
B0HQB3_YERPE/144-220
B0HR65_YERPE/34-109
B0HRY2_YERPE/156-232
B0HSD9_YERPE/146-221
B0HT63_YERPE/161-238
B0HUB7_YERPE/17-92
B0HVP4_YERPE/151-228
B0HWF5_YERPE/156-232
B0HWQ4_YERPE/163-239
B0HXU2_YERPE/160-235
B0HY83_YERPE/149-226
B0HY92_YERPE/150-226
B0HYS8_YERPE/145-216
B0HYX5_YERPE/152-228
B0JG33_MICAN/158-237
B0JH22_MICAN/144-220
B0JJK9_MICAN/148-223
B0JU72_MICAN/148-223
B0JUC5_MICAN/153-229
B0JV78_MICAN/151-226
B0JVQ1_MICAN/155-231
B0JY48_MICAN/173-249
B0K377_THEPX/148-224
B0K3F8_THEPX/152-228
B0K463_THEPX/150-224
B0K4L5_THEPX/148-221
B0K577_THEPX/134-226
B0K6H5_THEPX/134-226
B0K8L9_THEP3/152-228
B0KAP8_THEP3/148-221
B0KBF8_THEP3/150-224
B0KC07_THEP3/148-226
B0KC79_THEP3/148-224
B0KEW5_PSEPG/146-221
B0KEY9_PSEPG/145-220
B0KF07_PSEPG/146-221
B0KFQ0_PSEPG/145-220
B0KH97_PSEPG/146-221
B0KHZ8_PSEPG/161-238
B0KI24_PSEPG/155-231
B0KJ21_PSEPG/145-221
B0KKE4_PSEPG/145-217
B0KKG8_PSEPG/147-225
B0KKK3_PSEPG/158-235
B0KL86_PSEPG/148-224
B0KMM1_PSEPG/156-232
B0KNU0_PSEPG/150-226
B0KP03_PSEPG/145-216
B0KPC7_PSEPG/144-219
B0KQB9_PSEPG/151-225
B0KRC7_PSEPG/157-233
B0KRL8_PSEPG/150-226
B0KRV7_PSEPG/150-227
B0KRX6_PSEPG/147-223
B0KSH2_PSEPG/145-217
B0KT42_PSEPG/171-247
B0KTM1_PSEPG/160-236
B0KTM6_PSEPG/150-227
B0KUT8_PSEPG/146-222
B0KV22_PSEPG/145-220
B0KV44_PSEPG/144-218
B0LIZ8_9ACTO/15-101
B0LJ04_9ACTO/15-98
B0LJ05_9ACTO/28-101
B0LJ06_9ACTO/17-95
B0MA13_9FIRM/148-221
B0MAL5_9FIRM/145-220
B0MAR9_9FIRM/149-225
B0MAS7_9FIRM/153-231
B0MBP2_9FIRM/165-241
B0MBQ2_9FIRM/144-219
B0MBR5_9FIRM/153-229
B0MBR7_9FIRM/152-228
B0MC98_9FIRM/146-223
B0MCG4_9FIRM/150-226
B0MCJ5_9FIRM/148-224
B0MCM1_9FIRM/87-163
B0MDH4_9FIRM/145-220
B0MDX5_9FIRM/143-215
B0MEC1_9FIRM/147-223
B0MF81_9FIRM/147-222
B0MGJ7_9FIRM/148-221
B0MH55_9FIRM/147-223
B0MI02_9FIRM/151-227
B0MKD4_9FIRM/128-203
B0MMT7_9FIRM/154-231
B0MMW0_9FIRM/157-233
B0MN55_9FIRM/28-91
B0MNE2_9FIRM/153-229
B0MNL6_9FIRM/180-253
B0MQH1_9FIRM/146-222
B0MQP5_9FIRM/144-219
B0MQP6_9FIRM/1-52
B0MRB7_9FIRM/145-220
B0MRC9_9FIRM/142-219
B0MRN2_9FIRM/146-220
B0MRW6_9FIRM/152-229
B0MTC6_9BACT/145-222
B0MTN6_9BACT/144-215
B0MYI8_9BACT/150-223
B0N0N0_9FIRM/149-223
B0N158_9FIRM/155-232
B0N167_9FIRM/144-221
B0N1N4_9FIRM/146-220
B0N275_9FIRM/152-228
B0N277_9FIRM/149-225
B0N2A8_9FIRM/152-227
B0N2R5_9FIRM/152-225
B0N3F6_9FIRM/153-229
B0N3P4_9FIRM/144-220
B0N469_9FIRM/152-228
B0N4D4_9FIRM/145-216
B0N4R2_9FIRM/145-219
B0N4R7_9FIRM/172-247
B0N5Y5_9FIRM/147-218
B0N742_9FIRM/145-220
B0N7M0_9FIRM/31-106
B0N7Q5_9FIRM/146-221
B0N8G7_9FIRM/156-232
B0N8W1_9FIRM/145-222
B0N9H2_EUBSP/146-219
B0N9X7_EUBSP/70-146
B0NAM9_EUBSP/133-204
B0NB35_EUBSP/150-224
B0NBB3_EUBSP/144-219
B0NBH4_EUBSP/142-217
B0NBL4_EUBSP/151-227
B0NCP7_EUBSP/156-231
B0NCZ0_EUBSP/155-232
B0ND81_EUBSP/147-222
B0NE18_EUBSP/40-116
B0NE86_EUBSP/150-227
B0NEJ7_EUBSP/148-221
B0NER9_EUBSP/154-230
B0NET1_EUBSP/149-227
B0NFS4_EUBSP/152-229
B0NGZ9_EUBSP/153-229
B0NH04_EUBSP/154-229
B0NH75_EUBSP/150-225
B0NHA8_EUBSP/150-227
B0NHT8_EUBSP/155-232
B0NI58_EUBSP/157-231
B0NIR1_EUBSP/156-233
B0NIR5_EUBSP/147-221
B0NIU4_EUBSP/144-221
B0NJ89_EUBSP/146-219
B0NJ99_EUBSP/165-238
B0NJD6_EUBSP/152-228
B0NJP1_EUBSP/149-227
B0NJP4_EUBSP/87-163
B0NJX4_EUBSP/145-220
B0NK63_EUBSP/154-230
B0NK68_EUBSP/52-131
B0NK71_EUBSP/155-231
B0NK74_EUBSP/106-181
B0NK89_EUBSP/157-234
B0NK93_EUBSP/149-222
B0NKF0_EUBSP/148-224
B0NKI5_EUBSP/149-222
B0NKP4_BACSE/153-226
B0NN59_BACSE/145-222
B0NPD1_BACSE/162-236
B0NRL6_BACSE/146-221
B0NUS5_BACSE/152-226
B0NWI9_9CLOT/148-221
B0NXR1_9CLOT/153-229
B0NXS8_9CLOT/153-230
B0NY74_9CLOT/69-146
B0NZ62_9CLOT/168-243
B0NZ91_9CLOT/142-214
B0NZE8_9CLOT/161-238
B0NZM0_9CLOT/151-227
B0NZV1_9CLOT/143-215
B0P039_9CLOT/160-236
B0P0B9_9CLOT/146-222
B0P1P3_9CLOT/145-220
B0P259_9CLOT/151-227
B0P273_9CLOT/160-236
B0P2J7_9CLOT/148-221
B0P2T0_9CLOT/144-220
B0P4P4_9CLOT/153-231
B0P5C5_9CLOT/151-227
B0P5H4_9CLOT/175-250
B0P674_9FIRM/144-220
B0P6L2_9FIRM/154-230
B0P6T2_9FIRM/150-226
B0P738_9FIRM/147-220
B0P818_9FIRM/145-220
B0P857_9FIRM/59-136
B0P858_9FIRM/152-227
B0P865_9FIRM/66-143
B0P868_9FIRM/82-158
B0P878_9FIRM/59-136
B0P884_9FIRM/149-226
B0P8E2_9FIRM/154-231
B0P9W0_9FIRM/154-226
B0PEF0_9FIRM/74-118
B0PH33_9FIRM/153-226
B0PHU6_9FIRM/146-221
B0PHY6_9FIRM/156-232
B0PWK0_BACAN/144-220
B0PWM1_BACAN/147-222
B0PXJ7_BACAN/144-217
B0PY13_BACAN/150-225
B0PY43_BACAN/153-229
B0PYV9_BACAN/156-232
B0PZ23_BACAN/151-227
B0PZI2_BACAN/151-225
B0PZJ0_BACAN/149-225
B0PZK6_BACAN/154-230
B0PZN8_BACAN/174-250
B0Q0A2_BACAN/148-224
B0Q111_BACAN/154-230
B0Q2N7_BACAN/148-221
B0Q458_BACAN/144-218
B0Q4M3_BACAN/148-219
B0Q4X9_BACAN/153-230
B0Q535_BACAN/153-229
B0Q582_BACAN/154-231
B0Q6C5_BACAN/150-223
B0Q6H4_BACAN/145-220
B0Q6I8_BACAN/143-220
B0Q6P6_BACAN/150-225
B0Q772_BACAN/143-220
B0Q7M9_BACAN/149-225
B0Q8Q7_BACAN/152-229
B0Q912_BACAN/151-227
B0Q953_BACAN/156-233
B0Q9L8_BACAN/148-223
B0Q9S2_BACAN/148-221
B0QBI9_BACAN/153-229
B0QBL0_BACAN/150-225
B0QC90_BACAN/139-210
B0QCP5_BACAN/144-220
B0QCT9_BACAN/144-217
B0QCW9_BACAN/147-222
B0QEB1_BACAN/145-221
B0QEU6_BACAN/149-225
B0QFE6_BACAN/149-225
B0QFT6_BACAN/154-230
B0QH87_BACAN/156-232
B0QHM5_BACAN/151-227
B0QHT6_BACAN/151-225
B0QHX7_BACAN/149-225
B0QHZ2_BACAN/154-230
B0QI37_BACAN/153-230
B0QI43_BACAN/153-229
B0QIP4_BACAN/148-221
B0QJ31_BACAN/156-233
B0QKP8_BACAN/148-219
B0QLB5_BACAN/143-220
B0QLR2_BACAN/154-231
B0QMD8_BACAN/151-227
B0QMI1_BACAN/143-220
B0QMJ5_BACAN/145-220
B0QN37_BACAN/144-218
B0QP52_BACAN/152-229
B0QPU3_BACAN/150-223
B0QPZ7_BACAN/148-221
B0QS32_HAEPR/156-233
B0QV98_HAEPR/145-216
B0QVX7_HAEPR/161-237
B0RAI0_CLAMS/180-262
B0RAV6_CLAMS/141-214
B0RAW7_CLAMS/148-224
B0RAY4_CLAMS/149-225
B0RCH9_CLAMS/145-222
B0RD74_CLAMS/191-265
B0RE72_CLAMS/145-222
B0RFE3_CLAMS/161-234
B0RHN6_CLAMS/143-220
B0RI56_CLAMS/107-183
B0RLM8_XANCB/94-169
B0RLY2_XANCB/27-102
B0RNV9_XANCB/196-273
B0RP03_XANCB/202-275
B0RPP4_XANCB/146-220
B0RQP4_XANCB/168-243
B0RQT1_XANCB/177-254
B0RU11_XANCB/150-225
B0RUJ6_XANCB/166-240
B0RVC3_XANCB/190-266
B0RXR4_XANCB/144-216
B0RXW3_XANCB/145-220
B0RY18_XANCB/157-235
B0RY66_XANCB/147-221
B0RZK0_FINM2/154-231
B0RZK9_FINM2/147-218
B0S0W9_FINM2/163-236
B0S0Y3_FINM2/149-225
B0S191_FINM2/153-226
B0S1J7_FINM2/157-233
B0S1S7_FINM2/150-226
B0S1U0_FINM2/143-215
B0S1X6_FINM2/143-215
B0S292_FINM2/150-225
B0S387_FINM2/152-227
B0SB02_LEPBA/145-221
B0SGG3_LEPBA/148-219
B0SH29_LEPBA/148-221
B0SIL3_LEPBA/153-230
B0SJI5_LEPBP/145-221
B0SQP4_LEPBP/148-221
B0SU86_LEPBP/153-230
B0SVC3_CAUSK/146-221
B0SVQ0_CAUSK/36-111
B0SVT2_CAUSK/148-223
B0SVX7_CAUSK/145-216
B0SW50_CAUSK/155-230
B0SWF9_CAUSK/145-221
B0SY74_CAUSK/153-232
B0SYJ3_CAUSK/145-223
B0SZE2_CAUSK/158-230
B0T118_CAUSK/150-225
B0T1G0_CAUSK/176-253
B0T1Y9_CAUSK/156-232
B0T3U9_CAUSK/156-232
B0T6F3_CAUSK/154-230
B0T7K3_CAUSK/314-390
B0TCF4_HELMI/159-236
B0TD66_HELMI/146-221
B0TDB2_HELMI/157-233
B0TE19_HELMI/154-230
B0TF57_HELMI/192-267
B0TGD9_HELMI/151-227
B0TGI0_HELMI/153-229
B0TIR6_SHEHH/36-112
B0TJS7_SHEHH/146-220
B0TK69_SHEHH/144-219
B0TMP1_SHEHH/143-217
B0TMV1_SHEHH/145-219
B0TMZ6_SHEHH/146-221
B0TN74_SHEHH/20-95
B0TNR3_SHEHH/156-233
B0TPC6_SHEHH/145-220
B0TPG0_SHEHH/149-225
B0TPP3_SHEHH/148-225
B0TQ21_SHEHH/153-226
B0TRG4_SHEHH/23-96
B0TS17_SHEHH/22-96
B0TSL1_SHEHH/159-230
B0TTC1_SHEHH/19-94
B0TTI9_SHEHH/21-96
B0TTL8_SHEHH/156-232
B0TU35_SHEHH/147-219
B0TUQ1_SHEHH/147-223
B0TV68_SHEHH/153-230
B0TWK4_FRAP2/149-224
B0TXH6_FRAP2/147-221
B0TXI9_FRAP2/151-227
B0U1Y2_XYLFM/145-218
B0U3J4_XYLFM/155-229
B0U4E9_XYLFM/145-220
B0U5J8_XYLFM/149-225
B0UA58_METS4/158-234
B0UAE2_METS4/159-235
B0UAN0_METS4/146-222
B0UB05_METS4/19-96
B0UC06_METS4/148-224
B0UD45_METS4/145-216
B0UE07_METS4/147-225
B0UFA9_METS4/150-225
B0UFE4_METS4/159-235
B0UGM4_METS4/147-222
B0UH59_METS4/145-221
B0UJH7_METS4/149-226
B0UKF9_METS4/164-237
B0UMV0_METS4/145-216
B0UN51_METS4/145-218
B0UNA2_METS4/145-220
B0UNJ4_METS4/145-216
B0UP17_METS4/146-222
B0UQ98_METS4/23-98
B0USQ4_HAES2/156-232
B0UTK5_HAES2/155-231
B0V4F3_ACIBY/160-237
B0V538_ACIBY/143-223
B0V5K6_ACIBY/146-221
B0V7D4_ACIBY/155-231
B0V7K4_ACIBY/150-224
B0V7L7_ACIBY/148-224
B0V7V2_ACIBY/155-231
B0V8Q5_ACIBY/170-248
B0V8V2_ACIBY/145-216
B0V9U1_ACIBY/151-227
B0VEJ7_ACIBY/150-221
B0VM41_ACIBS/155-231
B0VP48_ACIBS/151-227
B0VPC9_ACIBS/170-248
B0VRE0_ACIBS/143-223
B0VUG2_ACIBS/155-231
B0VUZ1_ACIBS/145-216
B1B440_ECOLX/98-145
B1B446_ECOLX/98-145
B1B748_CLOBO/145-219
B1B799_CLOBO/152-228
B1B7D5_CLOBO/152-228
B1B7D9_CLOBO/143-218
B1B7N8_CLOBO/152-228
B1B7S2_CLOBO/152-225
B1B825_CLOBO/1-30
B1B826_CLOBO/148-179
B1B854_CLOBO/149-221
B1B9D1_CLOBO/146-222
B1B9E5_CLOBO/143-222
B1BBC0_CLOBO/74-151
B1BBD1_CLOBO/151-226
B1BBE3_CLOBO/154-231
B1BBH0_CLOBO/151-225
B1BCL5_CLOBO/152-228
B1BEL6_CLOPE/150-225
B1BFL6_CLOPE/146-221
B1BGS3_CLOPE/156-231
B1BH79_CLOPE/146-220
B1BHG1_CLOPE/152-228
B1BHV2_CLOPE/151-225
B1BIB6_CLOPE/152-225
B1BIT9_CLOPE/193-266
B1BK58_CLOPE/148-225
B1BLQ2_CLOPE/150-227
B1BLU3_CLOPE/145-222
B1BML9_CLOPE/154-230
B1BMQ1_CLOPE/148-225
B1BNK6_CLOPE/156-231
B1BQ02_CLOPE/147-220
B1BQD0_CLOPE/148-223
B1BQI9_CLOPE/148-225
B1BQM2_CLOPE/154-230
B1BRF7_CLOPE/145-222
B1BRN8_CLOPE/148-225
B1BS81_CLOPE/150-225
B1BSA1_CLOPE/151-225
B1BSK7_CLOPE/152-225
B1BTM0_CLOPE/146-221
B1BUH1_CLOPE/146-220
B1BUW8_CLOPE/150-227
B1BV99_CLOPE/150-227
B1BVB7_CLOPE/152-228
B1BX14_CLOPE/152-227
B1BYW0_9FIRM/145-219
B1BZ39_9FIRM/145-219
B1BZ46_9FIRM/188-264
B1BZR9_9FIRM/152-228
B1BZY1_9FIRM/150-226
B1C0V0_9FIRM/156-232
B1C165_9FIRM/145-220
B1C2N0_9FIRM/145-221
B1C2P6_9FIRM/102-147
B1C2Z8_9FIRM/144-216
B1C326_9FIRM/144-215
B1C3U1_9FIRM/148-224
B1C4A0_9FIRM/149-224
B1C564_9FIRM/143-219
B1C5K2_9FIRM/67-143
B1C674_9FIRM/151-226
B1C6Q2_9FIRM/149-222
B1C8D8_9FIRM/158-233
B1C8W4_9FIRM/146-220
B1C8X4_9FIRM/145-220
B1C968_9FIRM/153-229
B1C9A4_9FIRM/149-225
B1C9W9_9FIRM/66-144
B1CBC4_9FIRM/23-98
B1CBS0_9FIRM/154-230
B1EGE8_9ESCH/145-216
B1EHG1_9ESCH/146-221
B1EI56_9ESCH/156-232
B1EIB5_9ESCH/146-221
B1EK54_9ESCH/146-223
B1EKU1_9ESCH/149-225
B1ELG0_9ESCH/144-220
B1EMR8_9ESCH/156-232
B1EMS1_9ESCH/150-226
B1ENB4_9ESCH/157-233
B1EPZ8_9ESCH/141-218
B1EQG5_9ESCH/145-216
B1EQV8_9ESCH/131-207
B1ER37_9ESCH/156-232
B1ERT4_9ESCH/153-225
B1ET76_BACAN/150-225
B1ET84_BACAN/153-229
B1EU77_BACAN/144-220
B1EUG5_BACAN/144-217
B1EUJ3_BACAN/147-222
B1EVA4_BACAN/151-227
B1EVI6_BACAN/156-232
B1EVL2_BACAN/154-230
B1EVM7_BACAN/149-225
B1EVP5_BACAN/151-225
B1EX90_BACAN/148-224
B1EXA6_BACAN/174-250
B1EXG2_BACAN/156-233
B1EXX7_BACAN/148-221
B1EZB6_BACAN/144-218
B1EZZ5_BACAN/148-219
B1F0P5_BACAN/154-230
B1F1M3_BACAN/154-231
B1F339_BACAN/150-223
B1F386_BACAN/143-220
B1F3A0_BACAN/145-220
B1F3U9_BACAN/149-225
B1F403_BACAN/143-220
B1F4J9_BACAN/152-229
B1F4L0_BACAN/151-227
B1F5B6_BACAN/148-221
B1F5T8_BACAN/150-225
B1F633_BACAN/153-229
B1F6P8_BACAN/153-230
B1F860_9BURK/143-219
B1F8Z7_9BURK/147-223
B1F9L8_9BURK/135-206
B1FAP6_9BURK/152-229
B1FAU2_9BURK/149-225
B1FAZ6_9BURK/144-218
B1FBU5_9BURK/157-232
B1FCD5_9BURK/158-235
B1FDN4_9BURK/148-221
B1FEC0_9BURK/20-92
B1FED2_9BURK/20-92
B1FFN8_9BURK/162-238
B1FG62_9BURK/140-228
B1FIH0_9BURK/154-230
B1FIM0_9BURK/143-219
B1FK55_9BURK/193-269
B1FKK4_9BURK/147-223
B1FKK6_9BURK/143-217
B1FL93_9BURK/145-216
B1FLT9_9BURK/145-218
B1FMC7_9BURK/23-100
B1FNA2_9BURK/156-231
B1FPV0_9BURK/145-218
B1FR08_9BURK/147-224
B1FR62_9BURK/154-230
B1FRE6_9BURK/144-219
B1FRV6_9BURK/14-90
B1FSA8_9BURK/148-225
B1FSM4_9BURK/143-219
B1FSN7_9BURK/153-226
B1FSZ7_9BURK/144-218
B1FTD2_9BURK/149-225
B1FTE0_9BURK/29-101
B1FUG2_9BURK/145-218
B1FUZ8_9BURK/60-137
B1FX67_9BURK/143-219
B1FX82_9BURK/151-228
B1FY25_9BURK/153-230
B1FZ34_9BURK/162-238
B1FZF4_9BURK/20-92
B1G051_9BURK/143-219
B1G0T6_9BURK/158-235
B1G106_9BURK/148-224
B1G1A4_9BURK/155-231
B1G225_9BURK/167-241
B1G2A2_9BURK/145-216
B1G323_9BURK/148-224
B1G435_9BURK/145-216
B1G4B1_9BURK/145-216
B1G4K4_9BURK/148-221
B1G614_9BURK/148-224
B1G7T5_9BURK/152-229
B1G8B5_9BURK/145-216
B1G8N8_9BURK/153-229
B1G8Q7_9BURK/153-229
B1G9X8_9BURK/148-224
B1GA42_9BURK/19-92
B1GB28_9BURK/159-235
B1GBQ8_BACAN/144-217
B1GC65_BACAN/144-220
B1GC86_BACAN/147-222
B1GDC3_BACAN/153-229
B1GDF3_BACAN/150-225
B1GE37_BACAN/139-210
B1GE67_BACAN/156-232
B1GEE8_BACAN/151-227
B1GEU0_BACAN/151-225
B1GEV8_BACAN/149-225
B1GEX4_BACAN/154-230
B1GFD3_BACAN/148-219
B1GGB5_BACAN/154-230
B1GGH8_BACAN/145-221
B1GGJ3_BACAN/148-224
B1GH49_BACAN/149-225
B1GHJ3_BACAN/148-221
B1GK89_BACAN/153-229
B1GKP3_BACAN/144-218
B1GL89_BACAN/154-231
B1GLV7_BACAN/151-227
B1GMC9_BACAN/150-223
B1GMH6_BACAN/143-220
B1GMJ0_BACAN/145-220
B1GN01_BACAN/150-225
B1GNS6_BACAN/143-220
B1GP80_BACAN/152-229
B1GPG3_BACAN/168-245
B1GPS8_BACAN/148-223
B1GPW8_BACAN/148-221
B1GQP6_BACAN/153-230
B1GSM4_9ACTO/22-100
B1H4V6_BURPS/144-216
B1H4W9_BURPS/24-100
B1H4X2_BURPS/155-232
B1H4Y8_BURPS/157-233
B1H523_BURPS/144-218
B1H678_BURPS/142-219
B1H7A4_BURPS/175-250
B1H8I1_BURPS/160-235
B1H8Z6_BURPS/145-216
B1H926_BURPS/143-219
B1H9L8_BURPS/41-116
B1HA27_BURPS/148-221
B1HAM2_BURPS/145-218
B1HBN0_BURPS/153-230
B1HEN0_BURPS/154-230
B1HFB1_BURPS/202-273
B1HHV8_BURPS/152-229
B1HI10_BURPS/149-226
B1HIA6_BURPS/157-233
B1HJ76_BURPS/146-224
B1HK24_BURPS/162-238
B1HLN0_BURPS/154-230
B1HMF1_LYSSC/171-245
B1HMI7_LYSSC/144-216
B1HMP2_LYSSC/139-210
B1HMR9_LYSSC/145-220
B1HMY9_LYSSC/155-230
B1HNE7_LYSSC/151-228
B1HPK1_LYSSC/154-231
B1HQU7_LYSSC/145-220
B1HRN7_LYSSC/157-235
B1HSI0_LYSSC/161-238
B1HT37_LYSSC/130-208
B1HTG3_LYSSC/151-227
B1HU86_LYSSC/140-216
B1HUW3_LYSSC/151-220
B1HUZ8_LYSSC/146-218
B1HVM3_LYSSC/150-224
B1HVN0_LYSSC/150-227
B1HW27_LYSSC/150-226
B1HWT5_LYSSC/141-218
B1HX08_LYSSC/155-232
B1HXG4_LYSSC/143-219
B1HXL5_LYSSC/154-232
B1HXN6_LYSSC/144-217
B1HY70_LYSSC/154-228
B1HY89_LYSSC/154-230
B1HY95_LYSSC/149-224
B1HYB3_LYSSC/155-227
B1HZ29_LYSSC/119-194
B1HZ62_LYSSC/152-228
B1HZS1_LYSSC/144-220
B1HZW1_LYSSC/145-221
B1I4C8_DESAP/150-226
B1I5U2_DESAP/151-225
B1I705_STRPI/147-222
B1I7Y4_STRPI/147-225
B1I9F0_STRPI/155-232
B1I9H6_STRPI/152-227
B1IA05_STRPI/143-215
B1IAB9_STRPI/143-215
B1IAX6_STRPI/145-220
B1IC23_STRPI/154-230
B1IDG9_CLOBK/154-230
B1IDM3_CLOBK/151-226
B1IDM6_CLOBK/152-228
B1IE96_CLOBK/148-226
B1IEA8_CLOBK/147-223
B1IEB2_CLOBK/153-229
B1IEC0_CLOBK/205-280
B1IEF0_CLOBK/149-221
B1IEF4_CLOBK/153-231
B1IEN9_CLOBK/147-224
B1IEX7_CLOBK/151-226
B1IF13_CLOBK/148-225
B1IFA9_CLOBK/157-235
B1IFI7_CLOBK/149-226
B1IG50_CLOBK/147-222
B1IH00_CLOBK/151-225
B1IHB5_CLOBK/146-220
B1IHK8_CLOBK/154-230
B1IHV4_CLOBK/157-234
B1II21_CLOBK/148-223
B1IIB0_CLOBK/148-224
B1IIB7_CLOBK/153-229
B1IIP0_CLOBK/152-228
B1IJW2_CLOBK/145-220
B1IKC7_CLOBK/152-227
B1ILC3_CLOBK/143-218
B1ILE8_CLOBK/151-228
B1IMT5_CLOBK/155-231
B1IMU0_CLOBK/95-171
B1IN63_CLOBK/148-219
B1IP60_ECOLC/156-232
B1IPQ8_ECOLC/146-221
B1IPS2_ECOLC/146-221
B1IQY2_ECOLC/157-233
B1IRH3_ECOLC/156-232
B1IS21_ECOLC/150-226
B1ISD1_ECOLC/145-216
B1ITS8_ECOLC/24-100
B1ITU8_ECOLC/145-216
B1ITZ1_ECOLC/26-101
B1ITZ7_ECOLC/23-103
B1IUD7_ECOLC/144-220
B1IVA2_ECOLC/153-225
B1IVG6_ECOLC/152-228
B1IY35_ECOLC/146-223
B1IYN7_ECOLC/146-221
B1IYZ5_ECOLC/156-232
B1IZU3_ECOLC/178-255
B1J050_ECOLC/149-225
B1J110_ECOLC/23-98
B1J1E8_PSEPW/20-91
B1J1J3_PSEPW/150-227
B1J1J8_PSEPW/145-220
B1J1L3_PSEPW/170-246
B1J3H0_PSEPW/148-224
B1J3K6_PSEPW/145-220
B1J3U9_PSEPW/146-221
B1J3X8_PSEPW/145-220
B1J403_PSEPW/146-221
B1J452_PSEPW/151-225
B1J4C7_PSEPW/144-218
B1J613_PSEPW/146-221
B1J6C3_PSEPW/144-217
B1J6F0_PSEPW/157-235
B1J807_PSEPW/146-222
B1J944_PSEPW/8-90
B1J9P7_PSEPW/150-226
B1J9R4_PSEPW/145-222
B1J9U8_PSEPW/145-216
B1JAX6_PSEPW/150-226
B1JAZ8_PSEPW/145-216
B1JBV7_PSEPW/145-216
B1JCJ8_PSEPW/147-223
B1JDJ5_PSEPW/157-233
B1JE86_PSEPW/145-221
B1JEK4_PSEPW/144-219
B1JES1_PSEPW/161-238
B1JFS0_PSEPW/146-221
B1JFX2_YERPY/149-226
B1JFY2_YERPY/150-226
B1JHW1_YERPY/161-238
B1JI02_YERPY/156-232
B1JI62_YERPY/144-220
B1JIG1_YERPY/150-225
B1JJW5_YERPY/163-239
B1JL16_YERPY/156-232
B1JM98_YERPY/146-221
B1JMI1_YERPY/145-216
B1JMU3_YERPY/1-66
B1JNT7_YERPY/151-228
B1JQB0_YERPY/22-95
B1JQV0_YERPY/152-228
B1JR93_YERPY/131-207
B1JS11_YERPY/17-92
B1JSD0_YERPY/154-231
B1JTW6_BURCC/162-238
B1JUJ4_BURCC/142-217
B1JUJ6_BURCC/147-223
B1JUS6_BURCC/148-225
B1JVS5_BURCC/150-228
B1JWC9_BURCC/154-230
B1JXY3_BURCC/149-220
B1JY18_BURCC/144-218
B1JZF8_BURCC/152-229
B1JZL6_BURCC/158-234
B1K053_BURCC/148-225
B1K1E1_BURCC/144-218
B1K1I5_BURCC/148-221
B1K2Y1_BURCC/172-247
B1K2Y3_BURCC/146-222
B1K2Z0_BURCC/147-223
B1K3A7_BURCC/160-235
B1K3R5_BURCC/150-226
B1K4U6_BURCC/152-227
B1K5K6_BURCC/143-219
B1K619_BURCC/145-218
B1K663_BURCC/157-235
B1K6U8_BURCC/145-221
B1K738_BURCC/144-219
B1K7S9_BURCC/170-246
B1K822_BURCC/154-230
B1K836_BURCC/145-216
B1K8M3_BURCC/23-100
B1K8N6_BURCC/144-219
B1K8S9_BURCC/145-218
B1K8X7_BURCC/166-241
B1K955_BURCC/159-235
B1K9Y8_BURCC/143-219
B1KA17_BURCC/20-92
B1KA34_BURCC/20-92
B1KAJ7_BURCC/19-91
B1KAN0_BURCC/154-230
B1KBI0_BURCC/162-238
B1KCC3_BURCC/155-231
B1KCF1_BURCC/113-189
B1KD58_SHEWM/23-94
B1KDF5_SHEWM/147-219
B1KDK9_SHEWM/152-226
B1KEJ5_SHEWM/148-224
B1KEK6_SHEWM/156-232
B1KEN9_SHEWM/20-96
B1KF24_SHEWM/21-93
B1KF28_SHEWM/21-94
B1KFK3_SHEWM/155-231
B1KFP5_SHEWM/25-100
B1KG82_SHEWM/141-218
B1KG98_SHEWM/148-225
B1KGJ5_SHEWM/154-230
B1KHQ2_SHEWM/21-91
B1KI24_SHEWM/34-112
B1KIL2_SHEWM/149-223
B1KJ59_SHEWM/144-219
B1KK09_SHEWM/27-102
B1KK67_SHEWM/23-96
B1KK87_SHEWM/23-96
B1KKA5_SHEWM/9-84
B1KKR5_SHEWM/146-220
B1KKU4_SHEWM/23-98
B1KM38_SHEWM/156-233
B1KN36_SHEWM/20-96
B1KN85_SHEWM/148-225
B1KN93_SHEWM/159-235
B1KP01_SHEWM/146-221
B1KPW6_SHEWM/144-220
B1KPW9_SHEWM/21-96
B1KQW4_SHEWM/149-225
B1KRN3_SHEWM/165-237
B1KSE4_CLOBM/148-223
B1KTE5_CLOBM/151-225
B1KTM0_CLOBM/148-226
B1KTN2_CLOBM/147-223
B1KTN7_CLOBM/153-229
B1KTP5_CLOBM/205-280
B1KTS5_CLOBM/150-222
B1KU00_CLOBM/155-231
B1KU05_CLOBM/147-224
B1KU46_CLOBM/148-219
B1KUC1_CLOBM/151-226
B1KUF4_CLOBM/148-225
B1KUG7_CLOBM/154-230
B1KVF0_CLOBM/147-222
B1KVT4_CLOBM/151-226
B1KVT9_CLOBM/152-228
B1KW41_CLOBM/154-230
B1KWE4_CLOBM/147-224
B1KWH3_CLOBM/148-223
B1KWY3_CLOBM/157-235
B1KX79_CLOBM/152-228
B1KXZ8_CLOBM/146-220
B1KY57_CLOBM/148-224
B1KY68_CLOBM/156-234
B1KYP6_CLOBM/148-224
B1KYQ2_CLOBM/153-229
B1L0L8_CLOBM/151-227
B1L1T8_CLOBM/143-218
B1L1V9_CLOBM/152-228
B1L228_CLOBM/149-226
B1L991_THESQ/145-220
B1LA25_THESQ/141-215
B1LB20_THESQ/156-232
B1LC89_THESQ/146-216
B1LEK5_ECOSM/150-226
B1LEK8_ECOSM/156-232
B1LES8_ECOSM/157-233
B1LF13_ECOSM/145-216
B1LHK5_ECOSM/156-232
B1LHR8_ECOSM/40-115
B1LI13_ECOSM/144-220
B1LIT3_ECOSM/149-225
B1LJ09_ECOSM/153-225
B1LKG1_ECOSM/146-221
B1LKY3_ECOSM/30-104
B1LLD8_ECOSM/146-223
B1LMV4_ECOSM/152-228
B1LNW2_ECOSM/156-232
B1LQD1_ECOSM/145-216
B1LQF5_ECOSM/24-100
B1LQP0_ECOSM/178-255
B1LT46_METRJ/158-233
B1LTD3_METRJ/145-216
B1LTU2_METRJ/166-241
B1LU02_METRJ/145-216
B1LUP2_METRJ/144-216
B1LV86_METRJ/147-225
B1LVL9_METRJ/171-246
B1LXL6_METRJ/155-235
B1LXX7_METRJ/148-223
B1LZY5_METRJ/168-244
B1M0C8_METRJ/159-232
B1M0J6_METRJ/145-221
B1M1A0_METRJ/149-226
B1M2V2_METRJ/167-243
B1M329_METRJ/149-223
B1M5P1_METRJ/157-233
B1M5U0_METRJ/21-96
B1M7D2_METRJ/148-222
B1M7F2_METRJ/147-222
B1M7G3_METRJ/149-225
B1M7W2_METRJ/172-248
B1M977_METRJ/145-221
B1MBP1_MYCA9/170-245
B1MDK7_MYCA9/146-222
B1MDU6_MYCA9/168-245
B1MEZ0_MYCA9/302-372
B1MF60_MYCA9/146-222
B1MHP0_MYCA9/150-226
B1MHU9_MYCA9/169-243
B1MI18_MYCA9/149-223
B1MJ92_MYCA9/155-230
B1MJL0_MYCA9/149-225
B1MMD1_MYCA9/168-242
B1MNA4_MYCA9/150-223
B1MNV8_MYCA9/157-232
B1MVQ6_LEUCK/149-224
B1MWW6_LEUCK/154-230
B1MX36_LEUCK/148-226
B1MXI2_LEUCK/149-227
B1MY27_LEUCK/144-222
B1MZY6_LEUCK/144-227
B1N6D8_9BACT/145-220
B1PR40_STRCL/191-265
B1Q5F2_CLOBO/148-225
B1Q5G5_CLOBO/154-230
B1Q5X7_CLOBO/147-222
B1Q667_CLOBO/151-226
B1Q670_CLOBO/152-228
B1Q6G3_CLOBO/147-224
B1Q6P8_CLOBO/152-228
B1Q6Q8_CLOBO/157-235
B1Q715_CLOBO/146-220
B1Q775_CLOBO/156-234
B1Q7A6_CLOBO/156-233
B1Q7F5_CLOBO/148-224
B1Q7G1_CLOBO/153-229
B1Q8W2_CLOBO/153-231
B1Q8Y7_CLOBO/147-223
B1Q8Z4_CLOBO/205-280
B1Q916_CLOBO/149-221
B1Q937_CLOBO/151-226
B1Q9N0_CLOBO/149-226
B1QBG0_CLOBO/147-224
B1QBK1_CLOBO/148-219
B1QBZ8_CLOBO/147-222
B1QCB9_CLOBO/146-223
B1QCF9_CLOBO/145-220
B1QCM2_CLOBO/152-227
B1QD37_CLOBO/143-218
B1QD63_CLOBO/152-228
B1QDU3_CLOBO/155-231
B1QE15_CLOBO/152-228
B1QEF7_CLOBO/148-223
B1QEI6_CLOBO/154-230
B1QF87_CLOBO/151-225
B1QFV2_CLOBO/154-230
B1QHX1_CLOBO/144-221
B1QI03_CLOBO/149-226
B1QI79_CLOBO/149-221
B1QIA3_CLOBO/149-224
B1QIB1_CLOBO/147-223
B1QID3_CLOBO/150-226
B1QJ83_CLOBO/143-218
B1QJA9_CLOBO/151-228
B1QJQ1_CLOBO/152-228
B1QK65_CLOBO/156-234
B1QK84_CLOBO/156-233
B1QKD1_CLOBO/148-224
B1QKE0_CLOBO/153-229
B1QLG5_CLOBO/152-228
B1QLV0_CLOBO/152-228
B1QLW0_CLOBO/157-235
B1QMC9_CLOBO/151-225
B1QMV5_CLOBO/147-222
B1QN58_CLOBO/154-230
B1QN80_CLOBO/148-223
B1QNQ1_CLOBO/146-220
B1QP48_CLOBO/151-227
B1QQK3_CLOBO/151-226
B1QQN6_CLOBO/148-225
B1QQU9_CLOBO/155-231
B1QQV4_CLOBO/147-224
B1QQY7_CLOBO/148-219
B1QS53_CLOBU/155-231
B1QS93_CLOBU/154-230
B1QSJ6_CLOBU/85-163
B1QSR3_CLOBU/147-220
B1QUC9_CLOBU/155-228
B1QVC8_CLOBU/146-222
B1QVH1_CLOBU/143-218
B1QW07_CLOBU/156-234
B1QWH8_CLOBU/151-227
B1QWI4_CLOBU/145-220
B1QXG4_CLOBU/152-229
B1QXZ9_CLOBU/151-228
B1QYR7_CLOBU/153-229
B1QYY4_CLOBU/150-227
B1QZ57_CLOBU/147-224
B1QZQ8_CLOBU/146-221
B1QZU8_CLOBU/150-226
B1R059_CLOBU/151-224
B1R0R3_CLOBU/172-248
B1R0U7_CLOBU/147-220
B1R0U9_CLOBU/150-225
B1R137_CLOBU/156-233
B1R158_CLOBU/146-223
B1R1U3_CLOBU/151-225
B1R1Y8_CLOBU/146-221
B1R2A9_CLOBU/150-226
B1R2Z5_CLOPE/147-220
B1R3I2_CLOPE/152-225
B1R3Y1_CLOPE/156-231
B1R4K6_CLOPE/146-221
B1R5C8_CLOPE/146-221
B1R5I0_CLOPE/152-228
B1R5K0_CLOPE/150-227
B1R5S9_CLOPE/145-222
B1R5Z9_CLOPE/151-225
B1R769_CLOPE/148-225
B1R7M0_CLOPE/154-230
B1R7Q2_CLOPE/148-225
B1R889_CLOPE/146-220
B1R9R9_CLOPE/148-223
B1RBL2_CLOPE/150-225
B1RBU0_CLOPE/150-227
B1RCK2_CLOPE/146-221
B1RCS7_CLOPE/148-223
B1RD89_CLOPE/146-221
B1RDG4_CLOPE/155-231
B1RE38_CLOPE/152-225
B1REU1_CLOPE/145-222
B1RF54_CLOPE/148-225
B1RF86_CLOPE/154-230
B1RFI7_CLOPE/150-225
B1RFL1_CLOPE/151-225
B1RG95_CLOPE/148-225
B1RH17_CLOPE/150-227
B1RH40_CLOPE/152-228
B1RHH1_CLOPE/146-220
B1RHM1_CLOPE/147-220
B1RJK0_CLOPE/150-227
B1RK41_CLOPE/143-218
B1RL65_CLOPE/147-220
B1RLN9_CLOPE/152-225
B1RM25_CLOPE/148-225
B1RMA1_CLOPE/146-221
B1RMI5_CLOPE/148-223
B1RMZ9_CLOPE/146-221
B1RN90_CLOPE/150-227
B1RNB2_CLOPE/152-228
B1RNS8_CLOPE/156-231
B1RPJ1_CLOPE/154-230
B1RPM3_CLOPE/148-225
B1RRR0_CLOPE/146-220
B1RRV2_CLOPE/151-225
B1RSH7_CLOPE/145-222
B1RSL5_CLOPE/150-225
B1RTB2_CLOPE/150-227
B1RYA1_UREUR/143-218
B1RYW9_STRPN/152-227
B1RZF0_STRPN/143-215
B1S0U5_STRPN/147-222
B1S180_STRPN/147-225
B1S315_STRPN/143-215
B1S361_STRPN/155-232
B1S3A3_STRPN/145-220
B1S492_STRPN/154-230
B1S5H0_9BIFI/149-220
B1S658_9BIFI/153-238
B1S6U2_9BIFI/153-229
B1S9X1_9BIFI/143-220
B1SAC3_9BIFI/149-223
B1SBM4_9STRE/141-216
B1SCF4_9STRE/144-216
B1SEF2_9STRE/146-220
B1SEN9_9STRE/14-88
B1SES2_9STRE/145-220
B1SFA6_9STRE/144-219
B1SGU1_9STRE/156-232
B1SGU9_9STRE/151-226
B1SH97_9STRE/151-227
B1SY25_9BURK/148-221
B1SY27_9BURK/147-224
B1SYU1_9BURK/164-238
B1SYU3_9BURK/150-225
B1T062_9BURK/158-234
B1T0X5_9BURK/144-218
B1T1H2_9BURK/1-71
B1T1H5_9BURK/149-224
B1T268_9BURK/158-235
B1T353_9BURK/145-216
B1T3I3_9BURK/144-219
B1T3K6_9BURK/27-99
B1T3K8_9BURK/29-101
B1T3M3_9BURK/26-102
B1T4M4_9BURK/152-229
B1T5M3_9BURK/145-218
B1T6Z5_9BURK/147-224
B1T7F8_9BURK/155-231
B1T7M7_9BURK/143-219
B1T880_9BURK/144-228
B1T911_9BURK/143-219
B1T9I0_9BURK/145-218
B1TBK3_9BURK/162-238
B1TCN0_9BURK/135-206
B1TDT8_9BURK/154-230
B1TDY2_9BURK/161-236
B1TE98_9BURK/148-224
B1TEG8_9BURK/23-100
B1TEY4_9BURK/116-192
B1TFB2_9BURK/147-223
B1TFB4_9BURK/143-217
B1TFP2_9BURK/149-225
B1TGV0_9BURK/148-225
B1TGW1_9BURK/154-230
B1UKF6_BACAN/153-229
B1UKI7_BACAN/150-225
B1ULC7_BACAN/144-217
B1ULR8_BACAN/144-220
B1ULT9_BACAN/147-222
B1UM38_BACAN/154-230
B1UNI2_BACAN/148-224
B1UNJ8_BACAN/174-250
B1UNR7_BACAN/149-225
B1UNU2_BACAN/156-232
B1UP24_BACAN/151-227
B1UPG3_BACAN/151-225
B1UPI1_BACAN/149-225
B1UPJ7_BACAN/154-230
B1UQ10_BACAN/148-221
B1UQ73_BACAN/156-233
B1UQN1_BACAN/152-229
B1UQX4_BACAN/144-218
B1UR60_BACAN/148-219
B1URQ9_BACAN/150-223
B1USH2_BACAN/143-220
B1UT55_BACAN/151-227
B1UUF9_BACAN/143-220
B1UUH3_BACAN/145-220
B1UUV6_BACAN/150-225
B1UV21_BACAN/148-221
B1UV64_BACAN/154-231
B1UXS0_BACAN/153-229
B1UZ02_CLOPE/152-225
B1V003_CLOPE/151-225
B1V022_CLOPE/147-220
B1V0P2_CLOPE/156-231
B1V2A1_CLOPE/146-221
B1V2H2_CLOPE/146-220
B1V3H0_CLOPE/146-221
B1V3Z6_CLOPE/150-227
B1V403_CLOPE/154-230
B1V435_CLOPE/148-225
B1V4C7_CLOPE/148-223
B1V4K4_CLOPE/150-225
B1V5B4_CLOPE/148-225
B1V691_CLOPE/150-227
B1V6M4_CLOPE/149-225
B1V858_CLOPE/152-228
B1VFA1_CORU7/147-224
B1VFG6_CORU7/151-226
B1VFR4_CORU7/146-219
B1VGU3_CORU7/148-225
B1VIL1_CORU7/177-251
B1VKT1_STRGG/159-235
B1VL78_STRGG/19-88
B1VL80_STRGG/18-95
B1VLJ9_STRGG/141-213
B1VLZ7_STRGG/18-94
B1VMI7_STRGG/176-247
B1VMI9_STRGG/16-88
B1VMJ3_STRGG/153-226
B1VMN4_STRGG/18-97
B1VMY5_STRGG/41-119
B1VN89_STRGG/144-217
B1VNQ3_STRGG/148-224
B1VNT0_STRGG/145-217
B1VP17_STRGG/169-244
B1VQD2_STRGG/171-249
B1VQV9_STRGG/28-103
B1VQX1_STRGG/145-217
B1VS32_STRGG/161-237
B1VS35_STRGG/145-219
B1VS84_STRGG/148-224
B1VSJ8_STRGG/164-235
B1VTH9_STRGG/20-95
B1VU72_STRGG/162-238
B1VUL1_STRGG/32-108
B1VUS7_STRGG/145-222
B1VUX6_STRGG/150-226
B1VVP4_STRGG/299-368
B1VW48_STRGG/150-225
B1VWY9_STRGG/15-93
B1VXM3_STRGG/152-228
B1VXN3_STRGG/144-217
B1VXU8_STRGG/153-225
B1VYG1_STRGG/146-218
B1VZF4_STRGG/34-106
B1VZI9_STRGG/38-104
B1VZK5_STRGG/144-218
B1W075_STRGG/145-217
B1W0D2_STRGG/16-93
B1W0G4_STRGG/169-240
B1W2V0_STRGG/145-221
B1W547_STRGG/41-116
B1W568_STRGG/16-88
B1W5N8_STRGG/15-96
B1W5Q7_STRGG/16-96
B1WPZ3_CYAA5/174-251
B1WQP8_CYAA5/154-233
B1WRX4_CYAA5/147-223
B1WSZ1_CYAA5/145-222
B1WTP9_CYAA5/166-242
B1WXJ7_CYAA5/148-223
B1WXZ3_CYAA5/148-222
B1WYD4_CYAA5/149-226
B1WYM8_CYAA5/152-227
B1WYQ8_CYAA5/153-231
B1WYW2_CYAA5/144-221
B1WZK6_CYAA5/147-223
B1X008_CYAA5/146-222
B1X108_CYAA5/153-229
B1X478_PAUCH/157-236
B1X4M7_PAUCH/178-256
B1X5L7_PAUCH/147-223
B1X5W6_ECODH/146-221
B1X6B9_ECODH/142-218
B1X6M5_ECODH/146-223
B1X752_ECODH/156-232
B1X7H5_ECODH/156-232
B1X8V0_ECODH/153-225
B1XA40_ECODH/144-220
B1XB79_ECODH/152-228
B1XCZ6_ECODH/145-216
B1XD14_ECODH/24-100
B1XEE1_ECODH/23-103
B1XEE6_ECODH/26-101
B1XEY7_ECODH/149-225
B1XF73_ECODH/160-236
B1XFK8_ECODH/150-226
B1XFL1_ECODH/156-232
B1XG30_ECODH/145-216
B1XIZ9_SYNP2/152-228
B1XJC2_SYNP2/154-233
B1XLJ3_SYNP2/146-222
B1XLL2_SYNP2/153-229
B1XM84_SYNP2/160-237
B1XMF7_SYNP2/147-220
B1XPD6_SYNP2/145-240
B1XPE6_SYNP2/148-223
B1XRL3_SYNP2/146-222
B1XVD4_POLNS/12-58
B1XXD9_LEPCP/172-247
B1XXS2_LEPCP/83-151
B1XY04_LEPCP/144-218
B1XY25_LEPCP/148-224
B1XY63_LEPCP/154-228
B1XZA1_LEPCP/145-216
B1Y006_LEPCP/143-215
B1Y0M7_LEPCP/150-226
B1Y0Q4_LEPCP/161-238
B1Y345_LEPCP/139-211
B1Y4E1_LEPCP/154-227
B1Y588_LEPCP/23-93
B1Y5M9_LEPCP/152-228
B1Y5X1_LEPCP/159-235
B1Y6F8_LEPCP/152-225
B1Y714_LEPCP/151-226
B1Y780_LEPCP/145-218
B1Y7D4_LEPCP/145-216
B1Y7V4_LEPCP/156-227
B1YEH2_EXIS2/143-218
B1YF65_EXIS2/147-222
B1YFK7_EXIS2/149-226
B1YFQ0_EXIS2/145-220
B1YG92_EXIS2/153-230
B1YJG7_EXIS2/141-219
B1YJZ1_EXIS2/145-216
B1YK44_EXIS2/152-225
B1YKA3_EXIS2/153-229
B1YKM1_EXIS2/147-218
B1YLJ6_EXIS2/141-215
B1YLY6_EXIS2/149-224
B1YMA9_EXIS2/156-233
B1YMJ4_EXIS2/147-220
B1YMX1_BURA4/152-229
B1YN09_BURA4/42-114
B1YN10_BURA4/147-222
B1YND4_BURA4/158-234
B1YNW9_BURA4/148-225
B1YQ19_BURA4/144-218
B1YQ62_BURA4/148-221
B1YS06_BURA4/162-238
B1YSD7_BURA4/147-224
B1YSL5_BURA4/143-217
B1YSL7_BURA4/147-223
B1YTU1_BURA4/144-228
B1YUP4_BURA4/154-230
B1YVV4_BURA4/135-206
B1YVZ0_BURA4/144-218
B1YYF3_BURA4/23-100
B1YYV6_BURA4/143-219
B1YZ24_BURA4/145-216
B1YZ37_BURA4/154-230
B1YZU3_BURA4/145-218
B1Z0N6_BURA4/158-235
B1Z178_BURA4/149-225
B1Z326_BURA4/145-218
B1Z370_BURA4/144-219
B1Z4J7_BURA4/143-216
B1Z5E7_BURA4/155-231
B1Z5J4_BURA4/20-92
B1Z5K6_BURA4/20-92
B1Z5P9_BURA4/157-232
B1Z5Z0_BURA4/143-219
B1Z742_METPB/145-221
B1Z9W5_METPB/151-226
B1Z9X7_METPB/148-222
B1ZAX7_METPB/145-216
B1ZBJ6_METPB/157-233
B1ZC08_METPB/158-234
B1ZC74_METPB/166-239
B1ZCE5_METPB/169-246
B1ZCG5_METPB/145-216
B1ZCK7_METPB/145-216
B1ZE89_METPB/145-216
B1ZF69_METPB/145-216
B1ZGG6_METPB/149-226
B1ZHT7_METPB/145-216
B1ZI95_METPB/149-224
B1ZIB5_METPB/148-226
B1ZL49_METPB/154-230
B1ZL89_METPB/148-224
B1ZLF1_METPB/210-286
B1ZPF8_OPITP/165-242
B1ZQ26_OPITP/165-242
B1ZQC8_OPITP/159-235
B1ZRB5_OPITP/160-236
B1ZS16_OPITP/189-264
B1ZT43_OPITP/151-224
B1ZTA9_OPITP/21-95
B1ZTF2_OPITP/161-237
B1ZTF3_OPITP/174-250
B1ZUL4_OPITP/146-221
B1ZVS5_OPITP/151-224
B1ZX13_OPITP/144-215
B1ZX84_OPITP/163-239
B2A0K7_NATTJ/166-242
B2A195_NATTJ/10-84
B2A1Z8_NATTJ/152-228
B2A2E2_NATTJ/40-113
B2A444_NATTJ/155-231
B2A8D5_NATTJ/155-231
B2AG13_CUPTR/147-223
B2AG14_CUPTR/155-231
B2AGK8_CUPTR/152-229
B2AHB7_CUPTR/144-218
B2BM29_9ACTO/20-99
B2BM38_9ACTO/22-102
B2D1M4_PSEFL/145-220
B2D6Y9_VIBCH/27-107
B2DGL0_STRPN/143-215
B2DHN2_STRPN/145-220
B2DHX3_STRPN/143-215
B2DIJ3_STRPN/154-230
B2DIS2_STRPN/147-225
B2DJA6_STRPN/155-232
B2DK74_STRPN/147-222
B2DLA1_STRPN/143-215
B2DLR5_STRPN/152-227
B2DMJ6_STRPN/147-222
B2DNG8_STRPN/154-230
B2DNQ0_STRPN/155-232
B2DP05_STRPN/143-215
B2DPI2_STRPN/147-225
B2DQC1_STRPN/145-220
B2DRT6_STRPN/152-227
B2DS39_STRPN/143-215
B2DSN9_STRPN/145-220
B2DTG3_STRPN/154-230
B2DU45_STRPN/147-222
B2DUF0_STRPN/155-232
B2DUQ4_STRPN/143-215
B2DWV4_STRPN/147-225
B2DX61_STRPN/143-215
B2DXM8_STRPN/145-220
B2DY05_STRPN/154-230
B2DZ19_STRPN/147-222
B2DZJ2_STRPN/147-225
B2E0A9_STRPN/143-215
B2E0L3_STRPN/155-232
B2E1L1_STRPN/152-227
B2E343_STRPN/147-222
B2E441_STRPN/145-220
B2E5H5_STRPN/143-215
B2E6F9_STRPN/143-215
B2E725_STRPN/152-227
B2E7R0_STRPN/147-225
B2E7T0_STRPN/155-232
B2E7Y5_STRPN/154-230
B2E8I6_BIFAN/163-234
B2E9G1_BIFAN/144-229
B2E9P8_BIFAN/153-229
B2EC60_BIFAN/149-223
B2FHI2_STRMK/159-235
B2FHP1_STRMK/147-222
B2FI93_STRMK/145-220
B2FIE0_STRMK/158-235
B2FIU5_STRMK/151-228
B2FJC7_STRMK/145-220
B2FJW6_STRMK/143-219
B2FKQ6_STRMK/145-216
B2FLS7_STRMK/155-231
B2FLT0_STRMK/146-223
B2FM73_STRMK/54-131
B2FMG1_STRMK/151-227
B2FPE8_STRMK/166-240
B2FPQ5_STRMK/178-256
B2FQD8_STRMK/146-221
B2FQQ1_STRMK/150-225
B2FRT5_STRMK/145-220
B2FSP2_STRMK/158-235
B2FT68_STRMK/34-110
B2FTK0_STRMK/178-253
B2FTP5_STRMK/146-221
B2FTQ2_STRMK/144-219
B2FTU2_STRMK/145-218
B2FUF5_STRMK/189-262
B2G502_LACRJ/153-229
B2G539_LACRJ/142-212
B2G595_LACRJ/149-226
B2G645_LACRJ/158-233
B2G895_LACRJ/150-226
B2G959_LACRJ/158-235
B2G9Q6_LACRJ/144-221
B2GAQ1_LACF3/157-232
B2GD34_LACF3/157-233
B2GDA2_LACF3/150-226
B2GEW2_LACF3/153-229
B2GF54_LACF3/150-226
B2GFP2_KOCRD/154-230
B2GFT3_KOCRD/148-224
B2GFU5_KOCRD/174-248
B2GI64_KOCRD/147-221
B2GL51_KOCRD/146-222
B2GVY3_BURPS/149-225
B2GW83_BURPS/148-225
B2GW89_BURPS/150-227
B2GWD5_BURPS/152-229
B2GX06_BURPS/162-238
B2GY07_BURPS/147-224
B2H2U5_BURPS/153-230
B2H396_BURPS/154-230
B2H3Y2_BURPS/145-216
B2H4J2_BURPS/154-230
B2H6A4_BURPS/144-216
B2H6C3_BURPS/155-232
B2H6E3_BURPS/24-100
B2H6F5_BURPS/157-233
B2H6H2_BURPS/173-247
B2H7T3_BURPS/142-219
B2H997_BURPS/148-221
B2H9F3_BURPS/145-218
B2HAX7_BURPS/143-219
B2HC82_BURPS/175-250
B2HCD9_BURPS/22-97
B2HCP0_BURPS/145-216
B2HDH8_MYCMM/176-250
B2HEB0_MYCMM/151-227
B2HEQ0_MYCMM/146-222
B2HF74_MYCMM/158-233
B2HH14_MYCMM/154-228
B2HHU6_MYCMM/162-236
B2HJN8_MYCMM/156-230
B2HK20_MYCMM/18-94
B2HLI9_MYCMM/157-231
B2HNU2_MYCMM/302-372
B2HPE3_MYCMM/169-242
B2HPR9_MYCMM/148-224
B2HQV6_MYCMM/149-225
B2HRD1_MYCMM/25-103
B2HRS5_MYCMM/24-99
B2HU37_ACIBC/155-231
B2HU65_ACIBC/155-231
B2HUW9_ACIBC/145-216
B2HXW9_ACIBC/150-221
B2HYK3_ACIBC/143-223
B2I0M8_ACIBC/170-248
B2I164_ACIBC/161-237
B2I1N4_ACIBC/151-227
B2I6F3_XYLF2/155-229
B2I7I0_XYLF2/145-218
B2I8A0_XYLF2/145-220
B2I9Q3_XYLF2/146-220
B2I9V5_XYLF2/149-225
B2ICJ6_BEII9/150-226
B2IDE6_BEII9/145-221
B2IDS9_BEII9/149-224
B2IEK2_BEII9/144-220
B2IEN0_BEII9/170-246
B2IER4_BEII9/199-275
B2IFK7_BEII9/195-269
B2IGL3_BEII9/143-216
B2IGT5_BEII9/144-216
B2IGU3_BEII9/147-222
B2IIP9_BEII9/150-227
B2IIX2_BEII9/152-230
B2IJT8_BEII9/152-229
B2ILC7_BEII9/149-226
B2ILR8_STRPS/152-227
B2IMS0_STRPS/143-215
B2IN01_STRPS/155-236
B2INL2_STRPS/143-215
B2INS2_STRPS/167-242
B2IPQ5_STRPS/171-247
B2IRG2_STRPS/147-225
B2IRN9_STRPS/177-252
B2IW29_NOSP7/144-221
B2IW51_NOSP7/152-230
B2IWN8_NOSP7/145-221
B2IX59_NOSP7/155-234
B2IXM7_NOSP7/162-238
B2IXN9_NOSP7/145-222
B2IY33_NOSP7/148-224
B2IYV5_NOSP7/159-238
B2IZ13_NOSP7/144-221
B2J1E6_NOSP7/144-220
B2J1J8_NOSP7/146-222
B2J2L0_NOSP7/158-235
B2J2Y2_NOSP7/153-229
B2J3T5_NOSP7/146-222
B2J466_NOSP7/144-221
B2J4E7_NOSP7/144-220
B2J5D3_NOSP7/147-223
B2J7N4_NOSP7/152-228
B2J8Q0_NOSP7/150-225
B2J8Q5_NOSP7/153-230
B2J8V1_NOSP7/173-249
B2J970_NOSP7/154-233
B2JBG7_NOSP7/145-221
B2JDB4_BURP8/144-218
B2JDE4_BURP8/145-216
B2JE23_BURP8/152-228
B2JEM0_BURP8/154-230
B2JFP8_BURP8/152-229
B2JFV4_BURP8/172-249
B2JGK7_BURP8/162-238
B2JHK6_BURP8/148-224
B2JHN0_BURP8/153-225
B2JHN7_BURP8/160-237
B2JI04_BURP8/153-229
B2JI09_BURP8/152-229
B2JJM7_BURP8/148-221
B2JLL0_BURP8/157-233
B2JNK1_BURP8/163-239
B2JNV2_BURP8/153-228
B2JNV4_BURP8/159-235
B2JP78_BURP8/157-230
B2JP82_BURP8/143-219
B2JP85_BURP8/145-216
B2JQU7_BURP8/43-115
B2JQU8_BURP8/147-222
B2JR52_BURP8/145-216
B2JRA9_BURP8/148-224
B2JRK0_BURP8/144-220
B2JV05_BURP8/20-92
B2JV09_BURP8/20-92
B2JV11_BURP8/59-131
B2JWE9_BURP8/144-216
B2JWN9_BURP8/145-216
B2JX70_BURP8/144-219
B2JZ86_YERPB/22-95
B2JZ97_YERPB/152-228
B2K0P4_YERPB/151-228
B2K1P3_YERPB/34-109
B2K2P4_YERPB/145-216
B2K2X7_YERPB/146-221
B2K3K9_YERPB/156-232
B2K4S2_YERPB/163-239
B2K5V0_YERPB/156-232
B2K6H7_YERPB/161-238
B2K6R5_YERPB/150-225
B2K716_YERPB/144-220
B2K925_YERPB/150-226
B2K935_YERPB/149-226
B2K9I6_YERPB/17-92
B2K9M4_YERPB/154-231
B2KA81_YERPB/131-207
B2KNV7_PROMI/145-216
B2LX15_STRCL/190-264
B2N0A2_ECOLX/156-232
B2N0A5_ECOLX/150-226
B2N113_ECOLX/157-233
B2N256_ECOLX/145-216
B2N4I6_ECOLX/152-228
B2N547_ECOLX/153-225
B2N7S1_ECOLX/146-223
B2N888_ECOLX/156-232
B2N8P9_ECOLX/146-221
B2N8X5_ECOLX/156-232
B2N981_ECOLX/178-255
B2N9P2_ECOLX/149-225
B2NB44_ECOLX/144-220
B2NCA2_ECOLX/145-216
B2NDF0_ECOLX/23-103
B2NLE8_ECO57/156-232
B2NMZ0_ECO57/145-216
B2NNV1_ECO57/153-225
B2NNY4_ECO57/24-104
B2NQR6_ECO57/154-230
B2NQU5_ECO57/145-216
B2NQW7_ECO57/24-100
B2NR73_ECO57/146-221
B2NST3_ECO57/152-228
B2NT94_ECO57/156-232
B2NTV0_ECO57/23-103
B2NTV6_ECO57/26-101
B2NU57_ECO57/157-233
B2NUQ6_ECO57/144-220
B2NVA4_ECO57/149-225
B2NW40_ECO57/156-232
B2NW43_ECO57/150-226
B2NX31_ECO57/146-223
B2NYQ3_ECO57/157-234
B2P0E8_ECO57/156-232
B2P0Z0_ECO57/24-104
B2P126_ECO57/153-225
B2P193_ECO57/145-216
B2P1S5_ECO57/26-101
B2P1T1_ECO57/23-103
B2P1Z8_ECO57/146-221
B2P2L9_ECO57/24-100
B2P2P2_ECO57/145-216
B2P2S1_ECO57/154-230
B2P4H5_ECO57/152-228
B2P6U7_ECO57/144-220
B2P758_ECO57/149-225
B2P8J1_ECO57/156-232
B2P8Y1_ECO57/157-233
B2P916_ECO57/146-223
B2P9V8_ECO57/156-232
B2P9W1_ECO57/150-226
B2PCT5_ECO57/178-255
B2PER9_ECO57/23-103
B2PES5_ECO57/26-101
B2PFR2_ECO57/146-221
B2PG30_ECO57/146-223
B2PGV8_ECO57/156-232
B2PJE8_ECO57/154-230
B2PJH7_ECO57/145-216
B2PJK0_ECO57/24-100
B2PJU0_ECO57/152-228
B2PKN9_ECO57/153-225
B2PKS4_ECO57/24-104
B2PMC3_ECO57/150-226
B2PMC6_ECO57/156-232
B2PMU8_ECO57/145-216
B2PP11_ECO57/156-232
B2PPA0_ECO57/144-220
B2PR65_ECO57/149-225
B2PRG4_ECO57/151-228
B2PRL8_ECO57/157-233
B2PUK9_PROST/155-232
B2PVD3_PROST/151-228
B2PYM4_PROST/151-228
B2PZ17_PROST/145-220
B2PZS1_PROST/157-229
B2Q0F2_PROST/143-217
B2Q349_PROST/149-225
B2Q4T2_PROST/145-216
B2Q575_PROST/29-108
B2Q6N8_PROST/156-232
B2Q6W4_PROST/181-256
B2RIS7_PORG3/145-222
B2RK10_PORG3/151-226
B2S6Y2_BRUA1/159-232
B2S8Q9_BRUA1/149-225
B2S989_BRUA1/160-236
B2S9D7_BRUA1/151-227
B2SA89_BRUA1/145-216
B2SA97_BRUA1/144-221
B2SBG5_BRUA1/154-231
B2SCB7_BRUA1/179-255
B2SD24_BRUA1/145-216
B2SFY2_FRATM/147-221
B2SFY9_FRATM/151-227
B2SJ43_XANOP/157-234
B2SJA5_XANOP/162-235
B2SKU0_XANOP/146-220
B2SKW2_XANOP/116-187
B2SLP8_XANOP/142-215
B2SMJ6_XANOP/150-225
B2SNG2_XANOP/14-91
B2SNT9_XANOP/145-223
B2SNX8_XANOP/145-221
B2SPR8_XANOP/155-229
B2SQF6_XANOP/137-216
B2SRG7_XANOP/147-221
B2SSA5_XANOP/141-216
B2SSJ2_XANOP/152-228
B2STI4_XANOP/174-250
B2SYC3_BURPP/145-216
B2SYF5_BURPP/144-218
B2SZ25_BURPP/148-224
B2SZQ9_BURPP/152-229
B2T1I4_BURPP/154-230
B2T2B6_BURPP/151-228
B2T2W3_BURPP/143-219
B2T3X6_BURPP/162-238
B2T4S9_BURPP/145-216
B2T4T6_BURPP/144-216
B2T6Y7_BURPP/153-229
B2T6Z2_BURPP/152-229
B2T7N0_BURPP/148-221
B2T7W5_BURPP/159-235
B2T985_BURPP/41-118
B2TA17_BURPP/153-229
B2TAV2_BURPP/20-92
B2TAW9_BURPP/56-128
B2TC77_BURPP/136-219
B2TCD1_BURPP/148-224
B2TD13_BURPP/144-219
B2TD17_BURPP/148-224
B2TD62_BURPP/158-235
B2TDT5_BURPP/145-216
B2TDY0_BURPP/155-231
B2TEA1_BURPP/145-218
B2TEA5_BURPP/145-219
B2TF94_BURPP/142-219
B2TFS9_BURPP/155-231
B2TFV2_BURPP/143-219
B2THI2_CLOBB/145-221
B2THI6_CLOBB/148-222
B2THQ1_CLOBB/153-229
B2THU6_CLOBB/146-221
B2TI09_CLOBB/151-225
B2TI57_CLOBB/155-231
B2TI77_CLOBB/155-232
B2TIL5_CLOBB/150-226
B2TIW8_CLOBB/156-229
B2TJG1_CLOBB/145-220
B2TJG9_CLOBB/153-229
B2TJI4_CLOBB/147-223
B2TJJ1_CLOBB/150-227
B2TJU3_CLOBB/152-228
B2TJW6_CLOBB/137-210
B2TKZ5_CLOBB/152-228
B2TMJ5_CLOBB/153-229
B2TMQ5_CLOBB/145-221
B2TMR2_CLOBB/147-223
B2TNB3_CLOBB/146-220
B2TNR2_CLOBB/151-228
B2TPP5_CLOBB/143-216
B2TPY3_CLOBB/157-234
B2TQ08_CLOBB/147-222
B2TQA9_CLOBB/166-241
B2TR97_CLOBB/146-222
B2TRC2_CLOBB/144-218
B2TRX5_CLOBB/143-218
B2TTQ1_SHIB3/153-225
B2TU36_SHIB3/146-223
B2TVQ5_SHIB3/152-228
B2TWL6_SHIB3/178-255
B2TYA4_SHIB3/156-232
B2TZ83_SHIB3/144-220
B2TZT1_SHIB3/142-218
B2TZT4_SHIB3/156-232
B2U1D4_SHIB3/145-216
B2U1R7_SHIB3/160-236
B2U3L3_SHIB3/156-232
B2U403_SHIB3/149-225
B2U6M2_RALPJ/145-216
B2U722_RALPJ/145-218
B2U745_RALPJ/145-217
B2U802_RALPJ/153-230
B2U992_RALPJ/151-227
B2U996_RALPJ/149-225
B2UDU3_RALPJ/145-218
B2UE82_RALPJ/146-221
B2UEA6_RALPJ/146-221
B2UEC4_RALPJ/143-219
B2UEV8_RALPJ/155-231
B2UEY6_RALPJ/146-221
B2UF45_RALPJ/146-221
B2UFC2_RALPJ/155-232
B2UFT2_RALPJ/158-234
B2UG94_RALPJ/148-224
B2UGD8_RALPJ/148-221
B2UGP1_RALPJ/154-231
B2UGY8_RALPJ/149-230
B2UI83_RALPJ/153-230
B2UIA7_RALPJ/141-217
B2UJM1_RALPJ/145-217
B2UK46_RALPJ/155-226
B2UMJ0_AKKM8/153-228
B2UQC6_AKKM8/149-226
B2UR51_AKKM8/148-222
B2URZ5_HELPS/146-223
B2USN8_HELPS/139-214
B2UVC9_HELPS/141-210
B2UWK7_CLOBA/151-228
B2UXA2_CLOBA/146-221
B2UXS8_CLOBA/151-225
B2UXX1_CLOBA/143-216
B2UY32_CLOBA/157-234
B2UY58_CLOBA/147-222
B2UYF5_CLOBA/150-226
B2UYZ7_CLOBA/156-229
B2UZE6_CLOBA/150-227
B2UZS0_CLOBA/137-210
B2V1F5_CLOBA/149-226
B2V1N0_CLOBA/146-222
B2V2P6_CLOBA/153-229
B2V2S7_CLOBA/156-232
B2V2W6_CLOBA/155-231
B2V3E9_CLOBA/153-229
B2V3P7_CLOBA/145-221
B2V3Q1_CLOBA/148-222
B2V3Y3_CLOBA/153-229
B2V3Z9_CLOBA/143-218
B2V5F0_CLOBA/146-220
B2V5Y8_SULSY/143-218
B2V6Z4_SULSY/145-221
B2V706_SULSY/146-222
B2V7Q1_SULSY/152-225
B2V7S5_SULSY/145-218
B2V976_SULSY/143-213
B2VBQ0_ERWT9/148-224
B2VCE9_ERWT9/22-102
B2VCU4_ERWT9/24-101
B2VD51_ERWT9/22-100
B2VDQ3_ERWT9/133-220
B2VDV6_ERWT9/26-104
B2VE43_ERWT9/149-225
B2VG32_ERWT9/24-98
B2VGF0_ERWT9/25-100
B2VGK3_ERWT9/33-110
B2VGT7_ERWT9/145-216
B2VGZ0_ERWT9/29-108
B2VH16_ERWT9/156-232
B2VHR4_ERWT9/150-225
B2VID6_ERWT9/25-101
B2VIG4_ERWT9/151-227
B2VJV1_ERWT9/156-232
B2VKM8_ERWT9/158-234
B2VL57_ERWT9/153-229
B2VQ88_VIBHA/29-107
B2VQ90_VIBHA/29-107
B2VQ91_VIBHA/29-107
B2VQ92_VIBHA/29-107
B2WW54_9ACTO/18-94
B2XT10_HETA2/149-228
B2XTG6_HETA4/149-228
B2ZHN5_9LACT/114-173
B3A1A8_ECO57/156-232
B3A2L0_ECO57/23-103
B3A2L8_ECO57/26-101
B3A349_ECO57/145-216
B3A495_ECO57/153-225
B3A4D1_ECO57/24-104
B3A4T4_ECO57/146-221
B3A6B4_ECO57/154-230
B3A6E4_ECO57/145-216
B3A6G6_ECO57/24-100
B3A774_ECO57/152-228
B3A9D2_ECO57/144-220
B3AA93_ECO57/150-226
B3AA96_ECO57/156-232
B3AAK8_ECO57/149-225
B3AB28_ECO57/146-223
B3ABU7_ECO57/157-233
B3AC78_ECO57/178-255
B3AD12_ECO57/156-232
B3AFS7_ECO57/156-232
B3AHA9_ECO57/154-230
B3AHD8_ECO57/145-216
B3AHG0_ECO57/24-100
B3AI48_ECO57/150-226
B3AI51_ECO57/156-232
B3AIB5_ECO57/23-103
B3AIV5_ECO57/145-216
B3AJF2_ECO57/146-223
B3AK57_ECO57/153-225
B3AK93_ECO57/24-104
B3ALY0_ECO57/152-228
B3AMA8_ECO57/149-225
B3AR04_ECO57/156-232
B3ARU6_ECO57/146-221
B3ATY9_ECO57/144-220
B3AUE6_ECO57/157-233
B3AVD9_ECO57/151-228
B3AWA4_ECO57/156-232
B3AXM3_ECO57/23-103
B3AXM9_ECO57/26-101
B3AY64_ECO57/145-216
B3AYE1_ECO57/146-221
B3AZP4_ECO57/24-104
B3B030_ECO57/154-230
B3B059_ECO57/145-216
B3B082_ECO57/24-100
B3B1R0_ECO57/149-225
B3B211_ECO57/152-228
B3B2D3_ECO57/156-232
B3B443_ECO57/144-220
B3B4N0_ECO57/150-226
B3B4N3_ECO57/156-232
B3B5T8_ECO57/153-225
B3B6W8_ECO57/157-233
B3B7G1_ECO57/151-228
B3B9V5_ECO57/146-223
B3BAV6_ECO57/154-230
B3BAY5_ECO57/145-216
B3BB08_ECO57/24-100
B3BBQ1_ECO57/150-226
B3BBQ4_ECO57/156-232
B3BCC3_ECO57/156-232
B3BDH4_ECO57/23-103
B3BE06_ECO57/145-216
B3BEW4_ECO57/149-225
B3BFC7_ECO57/146-221
B3BFT8_ECO57/152-228
B3BGF7_ECO57/146-223
B3BI33_ECO57/153-225
B3BIF6_ECO57/144-220
B3BKZ3_ECO57/156-232
B3BL86_ECO57/24-104
B3BMU6_ECO57/157-233
B3BQV1_ECO57/156-232
B3BS99_ECO57/145-216
B3BSV6_ECO57/150-226
B3BSV9_ECO57/156-232
B3BTD1_ECO57/146-221
B3BTI1_ECO57/145-216
B3BTL0_ECO57/154-230
B3BVM7_ECO57/156-232
B3BW74_ECO57/24-104
B3BWT3_ECO57/152-228
B3BXV2_ECO57/23-103
B3BXV9_ECO57/26-101
B3BYN6_ECO57/149-225
B3BZ55_ECO57/144-220
B3BZJ4_ECO57/153-225
B3C047_ECO57/157-233
B3C293_ECO57/157-234
B3C457_ECO57/146-223
B3C5Y3_9BACE/152-226
B3C721_9BACE/630-702
B3C9K0_9BACE/156-231
B3C9L4_9BACE/266-336
B3CCT2_9BACE/145-222
B3CD86_9BACE/163-237
B3CGU3_9BACE/153-226
B3CI03_9BACE/149-224
B3CLC6_WOLPP/149-226
B3CQR2_ORITI/149-227
B3CRZ6_ORITI/164-240
B3D1B8_BURM1/159-235
B3D2K1_BURM1/154-230
B3D359_BURM1/145-216
B3D763_BURM1/145-218
B3D930_BURM1/153-229
B3DBJ1_BURM1/155-231
B3DCY1_BURM1/143-219
B3DPK7_BIFLD/153-238
B3DPP4_BIFLD/159-235
B3DRA4_BIFLD/189-261
B3DST0_BIFLD/164-235
B3DTQ0_BIFLD/153-229
B3DU20_BIFLD/156-230
B3DXI2_METI4/181-254
B3DZR8_METI4/142-217
B3DZX6_METI4/147-224
B3DZZ9_METI4/189-265
B3E0R0_METI4/152-229
B3E310_GEOLS/153-230
B3E3A3_GEOLS/151-224
B3E5Z7_GEOLS/144-220
B3E681_GEOLS/154-232
B3E8G4_GEOLS/150-226
B3E9C2_GEOLS/151-228
B3EAP9_GEOLS/155-231
B3EBC9_GEOLS/145-222
B3ECT3_CHLL2/144-219
B3EHS2_CHLL2/153-226
B3EKS7_CHLPB/153-226
B3EQ01_CHLPB/144-219
B3EYI4_9NOST/195-271
B3GZN8_ACTP7/157-233
B3H157_ACTP7/162-238
B3H1U6_ACTP7/145-216
B3H228_ACTP7/130-206
B3H9L4_ECOLX/24-100
B3H9N8_ECOLX/145-216
B3HAD4_ECOLX/157-233
B3HAI3_ECOLX/23-103
B3HAI7_ECOLX/26-101
B3HBU3_ECOLX/152-228
B3HCM0_ECOLX/149-225
B3HD51_ECOLX/153-225
B3HE10_ECOLX/146-223
B3HEK0_ECOLX/150-226
B3HEK3_ECOLX/156-232
B3HEW8_ECOLX/145-216
B3HFV8_ECOLX/156-232
B3HH34_ECOLX/144-220
B3HJK8_ECOLX/178-255
B3HKD7_ECOLX/156-232
B3HLC1_ECOLX/156-232
B3HN72_ECOLX/24-98
B3HNA8_ECOLX/155-231
B3HQL1_ECOLX/156-232
B3HSR1_ECOLX/146-221
B3HSZ6_ECOLX/153-225
B3HTD8_ECOLX/145-216
B3HTT8_ECOLX/152-228
B3HUX8_ECOLX/144-220
B3HV45_ECOLX/156-232
B3HV48_ECOLX/150-226
B3HVI5_ECOLX/157-234
B3HVQ2_ECOLX/145-216
B3HVS5_ECOLX/24-100
B3HW53_ECOLX/149-225
B3HXQ6_ECOLX/146-223
B3HYD4_ECOLX/157-233
B3I045_ECOLX/156-232
B3I0K0_ECOLX/145-216
B3I2V5_ECOLX/156-232
B3I3F0_ECOLX/145-216
B3I3H2_ECOLX/24-100
B3I4F5_ECOLX/146-221
B3I4L7_ECOLX/24-103
B3I5X6_ECOLX/152-228
B3I7J6_ECOLX/153-225
B3I8N3_ECOLX/157-233
B3I9G6_ECOLX/149-225
B3IAF7_ECOLX/146-223
B3IAQ5_ECOLX/150-226
B3IAQ8_ECOLX/156-232
B3ICG0_ECOLX/144-220
B3IDG6_ECOLX/157-234
B3IF26_ECOLX/145-216
B3IGV5_ECOLX/145-216
B3IGX7_ECOLX/24-100
B3IHC1_ECOLX/152-228
B3IIY1_ECOLX/149-225
B3IJE8_ECOLX/156-232
B3IK30_ECOLX/146-221
B3IKS1_ECOLX/156-232
B3INB4_ECOLX/22-102
B3INH0_ECOLX/157-233
B3IPI8_ECOLX/150-226
B3IPJ1_ECOLX/156-232
B3IPP6_ECOLX/146-223
B3IQ28_ECOLX/153-225
B3IRI6_ECOLX/178-255
B3IRU8_ECOLX/23-103
B3IRV2_ECOLX/26-101
B3ISK5_ECOLX/144-220
B3IZ18_BACAN/150-223
B3J009_BACAN/147-222
B3J030_BACAN/144-220
B3J0G9_BACAN/144-217
B3J1L8_BACAN/150-225
B3J1P7_BACAN/153-204
B3J4E3_BACAN/148-224
B3J4F9_BACAN/174-250
B3J4M8_BACAN/154-230
B3J5F4_BACAN/154-231
B3J5P0_BACAN/151-227
B3J5Y2_BACAN/150-225
B3J6D5_BACAN/151-225
B3J6F3_BACAN/149-226
B3J6G9_BACAN/154-230
B3J6X4_BACAN/148-219
B3J727_BACAN/153-230
B3J735_BACAN/153-229
B3J824_BACAN/148-221
B3J8J1_BACAN/149-225
B3J9D1_BACAN/156-233
B3J9F6_BACAN/143-220
B3J9H0_BACAN/145-220
B3JA04_BACAN/151-227
B3JA73_BACAN/144-218
B3JAG2_BACAN/143-220
B3JB36_BACAN/143-216
B3JBF1_BACAN/152-229
B3JC08_BACAN/156-232
B3JCF8_BACAN/148-223
B3JE02_9BACE/58-135
B3JH86_9BACE/153-229
B3JHE5_9BACE/44-119
B3JJJ9_9BACE/201-274
B3JN07_9BACE/162-236
B3JPH5_9BACE/145-222
B3JPX2_9BACE/170-243
B3PC33_CELJU/142-217
B3PD41_CELJU/157-234
B3PFC1_CELJU/150-226
B3PFM3_CELJU/146-217
B3PFT8_CELJU/150-226
B3PG57_CELJU/145-216
B3PG95_CELJU/151-226
B3PGK4_CELJU/146-223
B3PJR7_CELJU/38-114
B3PKM5_CELJU/145-220
B3PNL8_RHIE6/149-225
B3PPN8_RHIE6/144-220
B3PQP1_RHIE6/159-235
B3PR26_RHIE6/150-225
B3PRT4_RHIE6/145-220
B3PS81_RHIE6/145-220
B3PU57_RHIE6/145-216
B3PU65_RHIE6/172-247
B3PUZ0_RHIE6/156-230
B3PWH2_RHIE6/171-247
B3PY03_RHIE6/145-221
B3PZZ1_RHIE6/145-218
B3Q085_RHIE6/24-99
B3Q0D4_RHIE6/112-188
B3Q0E7_RHIE6/23-99
B3Q1J5_RHIE6/152-226
B3Q332_RHIE6/145-218
B3Q7Y6_RHOPT/164-236
B3Q897_RHOPT/150-226
B3Q8E8_RHOPT/145-221
B3Q8S7_RHOPT/149-223
B3Q997_RHOPT/154-230
B3QBP8_RHOPT/145-216
B3QBR2_RHOPT/161-236
B3QCE7_RHOPT/150-225
B3QCK2_RHOPT/43-118
B3QDA4_RHOPT/163-239
B3QDD0_RHOPT/145-216
B3QFS2_RHOPT/156-233
B3QG88_RHOPT/149-225
B3QLB9_CHLP8/164-238
B3QMC4_CHLP8/153-226
B3QNW5_CHLP8/143-219
B3QQN0_CHLP8/144-216
B3QUP3_CHLT3/150-225
B3QW38_CHLT3/155-231
B3QYK6_CHLT3/292-357
B3QYR9_CHLT3/199-273
B3R0V2_CUPTR/157-233
B3R1L7_CUPTR/145-218
B3R1R3_CUPTR/150-229
B3R3R4_CUPTR/153-229
B3R4R5_CUPTR/145-216
B3R4V0_CUPTR/158-234
B3R7Q8_CUPTR/148-228
B3R851_CUPTR/145-218
B3R9L0_CUPTR/59-140
B3RA28_CUPTR/145-216
B3RA36_CUPTR/143-219
B3RAE5_CUPTR/156-235
B3RAX8_CUPTR/144-219
B3RBX0_CUPTR/158-235
B3RCC3_CUPTR/146-221
B3RCC7_CUPTR/149-225
B3RCL3_CUPTR/155-231
B3RD95_CUPTR/150-221
B3TMS0_9ACTO/19-92
B3VA60_STRPY/149-225
B3W7X1_LACCB/154-230
B3W8K0_LACCB/150-226
B3WB53_LACCB/147-226
B3WBJ4_LACCB/155-231
B3WC00_LACCB/149-224
B3WCN3_LACCB/154-230
B3WCP9_LACCB/135-213
B3WD39_LACCB/160-235
B3WDQ8_LACCB/148-224
B3WEC3_LACCB/147-223
B3WF26_LACCB/141-226
B3WF87_LACCB/147-223
B3WGW3_ECOLX/157-233
B3WH67_ECOLX/145-216
B3WHV0_ECOLX/26-101
B3WHV4_ECOLX/23-103
B3WJ45_ECOLX/145-216
B3WJ66_ECOLX/24-100
B3WJR2_ECOLX/156-232
B3WKP3_ECOLX/152-228
B3WMC6_ECOLX/146-221
B3WPP4_ECOLX/149-225
B3WPY1_ECOLX/156-232
B3WQE3_ECOLX/146-223
B3WQP5_ECOLX/150-226
B3WQP8_ECOLX/156-232
B3WRN4_ECOLX/144-220
B3WTY5_ECOLX/178-255
B3WVX1_SHIDY/156-232
B3WWJ6_SHIDY/156-232
B3WXA7_SHIDY/145-216
B3WXW0_SHIDY/157-233
B3WYT6_SHIDY/153-229
B3WYW0_SHIDY/99-170
B3WZE4_SHIDY/153-225
B3WZM3_SHIDY/149-225
B3WZU2_SHIDY/146-221
B3X1K6_SHIDY/152-228
B3X2R9_SHIDY/178-255
B3X2V2_SHIDY/144-220
B3X3N2_SHIDY/146-223
B3X454_SHIDY/156-232
B3X457_SHIDY/150-226
B3X8K9_ECOLX/156-232
B3X933_ECOLX/156-232
B3XAF4_ECOLX/157-233
B3XB60_ECOLX/145-216
B3XBM7_ECOLX/144-220
B3XCN1_ECOLX/145-216
B3XCQ3_ECOLX/24-100
B3XDA8_ECOLX/146-221
B3XEV5_ECOLX/153-225
B3XFJ2_ECOLX/152-228
B3XH47_ECOLX/149-225
B3XI70_ECOLX/146-223
B3XIA7_ECOLX/150-226
B3XIB0_ECOLX/156-232
B3XKM9_ECOLX/178-255
B3XLP4_LACRE/157-234
B3XMN1_LACRE/149-222
B3XMR6_LACRE/150-226
B3XMY3_LACRE/153-229
B3XNH4_LACRE/149-226
B3XPY2_LACRE/158-235
B3XR10_LACRE/158-233
B3Y0B9_ECO11/144-220
B3YAN4_SALET/156-233
B3YB88_SALET/149-225
B3YBX5_SALET/156-232
B3YEE4_SALET/165-237
B3YG87_SALET/24-100
B3YGF0_SALET/152-228
B3YGQ5_SALET/143-218
B3YHN2_SALET/144-217
B3YHW1_SALET/145-216
B3YIV7_SALET/145-221
B3YJ29_SALET/30-105
B3YK84_SALET/150-226
B3YK93_SALET/156-232
B3YLL8_SALET/156-232
B3YLS6_SALET/145-216
B3YMH0_SALET/146-223
B3YMK7_BACCE/144-220
B3YMR4_BACCE/145-216
B3YN18_BACCE/150-225
B3YNV9_BACCE/139-210
B3YPI3_BACCE/147-222
B3YPZ6_BACCE/151-227
B3YQE2_BACCE/156-232
B3YQI7_BACCE/148-223
B3YQP1_BACCE/148-219
B3YR45_BACCE/154-230
B3YR59_BACCE/149-225
B3YR79_BACCE/151-225
B3YRL2_BACCE/154-230
B3YT81_BACCE/149-225
B3YTQ6_BACCE/150-223
B3YUK6_BACCE/150-225
B3YUV1_BACCE/151-227
B3YXB3_BACCE/148-221
B3YY15_BACCE/145-220
B3YY29_BACCE/143-220
B3YY92_BACCE/143-220
B3YZB4_BACCE/152-229
B3YZX9_BACCE/148-221
B3Z092_BACCE/153-231
B3Z121_BACCE/153-229
B3Z1E7_BACCE/168-245
B3Z1G7_BACCE/153-229
B3Z1H0_BACCE/174-250
B3Z1N7_BACCE/153-230
B3Z1P9_BACCE/148-224
B3Z2G5_BACCE/154-231
B3Z419_BACCE/145-216
B3Z439_BACCE/144-220
B3Z464_BACCE/147-222
B3Z576_BACCE/150-223
B3Z5Q6_BACCE/144-218
B3Z7P1_BACCE/156-233
B3Z870_BACCE/150-225
B3Z8L8_BACCE/148-221
B3Z909_BACCE/148-223
B3Z961_BACCE/149-225
B3Z9S0_BACCE/148-224
B3ZB67_BACCE/150-225
B3ZBA0_BACCE/153-229
B3ZBS6_BACCE/148-219
B3ZC62_BACCE/148-221
B3ZCD6_BACCE/152-228
B3ZCD8_BACCE/147-222
B3ZCL3_BACCE/151-227
B3ZCU9_BACCE/156-232
B3ZDI7_BACCE/153-229
B3ZDL8_BACCE/154-230
B3ZE21_BACCE/145-220
B3ZE35_BACCE/143-220
B3ZEB1_BACCE/154-230
B3ZEC7_BACCE/149-225
B3ZEE3_BACCE/151-225
B3ZFD4_BACCE/143-220
B3ZFI5_BACCE/145-221
B3ZFS9_BACCE/152-229
B3ZFV4_BACCE/139-210
B3ZG55_BACCE/151-227
B3ZGT2_BACCE/153-230
B3ZHP0_BACCE/153-229
B3ZHT3_BACCE/144-220
B3ZHW1_BACCE/147-222
B3ZHY0_BACCE/151-229
B3ZJN8_BACCE/153-229
B3ZJS4_BACCE/150-225
B3ZKK5_BACCE/139-210
B3ZKT2_BACCE/151-227
B3ZL87_BACCE/151-225
B3ZLA4_BACCE/149-225
B3ZLB9_BACCE/154-230
B3ZM96_BACCE/154-231
B3ZN45_BACCE/150-223
B3ZNJ0_BACCE/151-227
B3ZNV1_BACCE/150-225
B3ZPE1_BACCE/154-231
B3ZPF9_BACCE/154-230
B3ZQG8_BACCE/152-229
B3ZRF0_BACCE/148-221
B3ZSS7_BACCE/153-229
B3ZTI2_BACCE/148-221
B3ZUF6_BACCE/145-220
B3ZUH0_BACCE/143-220
B3ZUJ6_BACCE/149-225
B3ZV49_BACCE/145-221
B3ZVB8_BACCE/143-220
B3ZVS2_BACCE/148-224
B3ZW90_BACCE/156-232
B3ZWF5_BACCE/148-219
B3ZWR2_BACCE/156-233
B3ZX10_BACCE/153-230
B3ZYJ0_BACCE/149-225
B4A074_SALNE/156-233
B4A1E9_SALNE/145-216
B4A2A7_SALNE/30-105
B4A2K0_SALNE/144-217
B4A3Z0_SALNE/156-232
B4A3Z9_SALNE/150-226
B4A4V4_SALNE/165-237
B4A514_SALNE/24-103
B4A5S6_SALNE/156-232
B4A760_SALNE/149-225
B4A8A8_SALNE/156-232
B4A985_SALNE/24-100
B4A9Z8_SALNE/145-216
B4AAF4_SALNE/145-221
B4AAW9_SALNE/152-228
B4AB83_SALNE/143-218
B4ABP7_SALNE/146-223
B4ADC6_BACPU/153-230
B4AEV4_BACPU/151-226
B4AG51_BACPU/151-228
B4AG83_BACPU/150-222
B4AGB3_BACPU/155-231
B4AGR9_BACPU/150-224
B4AK75_BACPU/152-229
B4AKE7_BACPU/158-235
B4AMB4_BACPU/158-235
B4AMF2_BACPU/175-252
B4APM0_FRANO/151-227
B4APN3_FRANO/147-221
B4AT22_FRANO/149-224
B4BI71_9BACI/55-128
B4BI78_9BACI/144-220
B4BL67_9BACI/159-236
B4BLG2_9BACI/148-222
B4BM00_9BACI/146-222
B4BNU2_9BACI/144-220
B4BPH9_9BACI/154-230
B4BPM8_9BACI/152-228
B4BQQ2_9BACI/147-224
B4BR97_9BACI/147-218
B4BRB2_9BACI/149-225
B4BRH5_9BACI/148-224
B4CTV9_9BACT/147-223
B4CUK8_9BACT/166-239
B4CUM5_9BACT/145-220
B4CVJ4_9BACT/20-95
B4CW77_9BACT/149-225
B4CYX6_9BACT/145-220
B4D4U5_9BACT/155-229
B4D7H6_9BACT/144-216
B4D8Q2_9BACT/159-236
B4DAL1_9BACT/144-221
B4DAQ3_9BACT/150-227
B4E564_BURCJ/148-221
B4E5G2_BURCJ/152-229
B4E5Q7_BURCJ/141-228
B4E671_BURCJ/158-234
B4E6M6_BURCJ/144-218
B4E6U8_BURCJ/148-225
B4E709_BURCJ/152-229
B4E7U5_BURCJ/154-230
B4E982_BURCJ/145-216
B4EA15_BURCJ/145-216
B4EBY2_BURCJ/144-218
B4EC18_BURCJ/159-235
B4ED60_BURCJ/143-217
B4ED62_BURCJ/147-223
B4EF69_BURCJ/159-235
B4EFV7_BURCJ/145-216
B4EFX2_BURCJ/154-230
B4EGN5_BURCJ/167-241
B4EHQ9_BURCJ/201-277
B4EIF8_BURCJ/145-218
B4EIL8_BURCJ/158-235
B4EIR3_BURCJ/144-216
B4EIX3_BURCJ/144-219
B4EJG6_BURCJ/143-219
B4EL39_BURCJ/145-218
B4ELR5_BURCJ/143-219
B4EN42_BURCJ/159-235
B4EN82_BURCJ/23-100
B4ENL7_BURCJ/154-230
B4ENY2_BURCJ/143-219
B4ENY4_BURCJ/162-238
B4EP14_BURCJ/155-231
B4ETV6_PROMH/146-225
B4ETY9_PROMH/149-225
B4EVF9_PROMH/145-220
B4EY55_PROMH/156-232
B4EYA3_PROMH/150-227
B4EYG9_PROMH/23-95
B4EYZ3_PROMH/145-216
B4EZJ3_PROMH/156-232
B4F155_PROMH/152-228
B4F359_COREQ/158-230
B4F3B8_RHOE1/159-230
B4R7X2_PHEZH/37-110
B4R8E3_PHEZH/160-232
B4RAV5_PHEZH/206-278
B4RBC8_PHEZH/21-96
B4RBN7_PHEZH/159-235
B4RCQ3_PHEZH/167-243
B4RCY6_PHEZH/153-229
B4RDC4_PHEZH/164-242
B4REH9_PHEZH/151-226
B4RGP9_PHEZH/145-221
B4RHL6_PHEZH/149-225
B4RHQ6_PHEZH/146-221
B4RHR4_PHEZH/145-216
B4RIX0_NEIG2/149-222
B4RQ42_NEIG2/132-203
B4S6X9_PROA2/153-226
B4S867_PROA2/161-236
B4SAZ1_PELPB/153-226
B4SFM3_PELPB/144-219
B4SHR9_STRM5/160-245
B4SI58_STRM5/34-110
B4SI94_STRM5/145-218
B4SIH0_STRM5/155-231
B4SIH3_STRM5/146-223
B4SJZ3_STRM5/151-225
B4SK25_STRM5/155-229
B4SKA4_STRM5/159-236
B4SKL2_STRM5/151-228
B4SKY8_STRM5/146-221
B4SKZ5_STRM5/144-219
B4SLL9_STRM5/150-225
B4SM19_STRM5/145-216
B4SME7_STRM5/148-223
B4SMT0_STRM5/151-227
B4SNE1_STRM5/145-220
B4SPK8_STRM5/145-218
B4SPM2_STRM5/164-240
B4SQ56_STRM5/158-235
B4SQP3_STRM5/145-220
B4SRM7_STRM5/146-221
B4ST50_STRM5/162-238
B4ST89_STRM5/145-220
B4ST91_STRM5/145-220
B4STE9_STRM5/159-235
B4SVK5_SALNS/156-232
B4SWN7_SALNS/149-225
B4SXG5_SALNS/24-103
B4SXW4_SALNS/156-232
B4SY92_SALNS/165-237
B4SZA8_SALNS/146-223
B4T008_SALNS/152-228
B4T1D4_SALNS/24-100
B4T278_SALNS/143-218
B4T2J3_SALNS/145-216
B4T356_SALNS/144-217
B4T3S0_SALNS/145-221
B4T405_SALNS/30-105
B4T4J2_SALNS/150-226
B4T4K1_SALNS/156-232
B4T5B0_SALNS/156-233
B4T645_SALNS/145-216
B4T6F5_SALNS/23-101
B4T8N6_SALHS/149-225
B4T9U5_SALHS/156-232
B4TA09_SALHS/24-103
B4TA76_SALHS/165-237
B4TBA3_SALHS/146-223
B4TBZ6_SALHS/152-228
B4TDD1_SALHS/24-100
B4TED1_SALHS/145-216
B4TEW9_SALHS/144-217
B4TFK9_SALHS/145-221
B4TFR8_SALHS/30-105
B4TH21_SALHS/150-226
B4TH30_SALHS/156-232
B4THQ5_SALHS/156-233
B4TI26_SALHS/145-216
B4TKS8_SALHS/156-232
B4TMZ2_SALSV/165-237
B4TNJ0_SALSV/156-232
B4TPS3_SALSV/152-228
B4TQ19_SALSV/146-223
B4TRZ1_SALSV/24-100
B4TS77_SALSV/145-216
B4TSK7_SALSV/143-218
B4TSW4_SALSV/144-217
B4TTK3_SALSV/145-221
B4TTR1_SALSV/30-105
B4TU58_SALSV/150-226
B4TU67_SALSV/156-232
B4TVE0_SALSV/156-233
B4TVQ8_SALSV/145-216
B4TWL8_SALSV/24-101
B4TWM0_SALSV/25-102
B4TY61_SALSV/156-232
B4TZH0_SALSV/149-225
B4U014_SALSV/24-103
B4U100_STREM/149-226
B4U2R0_STREM/145-220
B4U2Z1_STREM/145-220
B4U3Y8_STREM/161-238
B4U415_STREM/156-232
B4U4T0_STREM/149-225
B4U7G0_HYDS0/145-218
B4U9M6_HYDS0/146-220
B4U9X2_HYDS0/147-221
B4U9Z2_HYDS0/151-224
B4UB33_ANASK/152-228
B4UF64_ANASK/151-226
B4UFK1_ANASK/143-219
B4UH86_ANASK/150-223
B4UK55_ANASK/24-97
B4UK84_ANASK/153-229
B4UWZ3_9ACTO/151-227
B4UXN0_9ACTO/164-240
B4UYK9_9ACTO/150-227
B4UYP0_9ACTO/145-218
B4UZ94_9ACTO/173-249
B4V269_9ACTO/148-224
B4V2R1_9ACTO/66-135
B4V373_9ACTO/32-102
B4V4U5_9ACTO/161-236
B4V6E3_9ACTO/188-260
B4V6N1_9ACTO/46-119
B4V6W4_9ACTO/62-134
B4V7B5_9ACTO/1-66
B4V7N4_9ACTO/175-251
B4V8I5_9ACTO/24-96
B4V8P3_9ACTO/145-217
B4V9A4_9ACTO/155-231
B4V9W2_9ACTO/145-222
B4VAL8_9ACTO/145-221
B4VBN6_9ACTO/160-235
B4VBN9_9ACTO/182-253
B4VD72_9ACTO/162-234
B4VE13_9ACTO/148-225
B4VEA4_9ACTO/162-233
B4VEQ1_9ACTO/297-366
B4VF41_9ACTO/169-240
B4VFM0_9ACTO/161-236
B4VFP3_9ACTO/20-100
B4VG37_9ACTO/145-221
B4VIQ4_9CYAN/149-220
B4VIX8_9CYAN/139-216
B4VJ33_9CYAN/133-210
B4VJW8_9CYAN/139-216
B4VLG4_9CYAN/145-221
B4VLV3_9CYAN/120-197
B4VMC7_9CYAN/145-220
B4VMK1_9CYAN/153-229
B4VP72_9CYAN/154-230
B4VQV9_9CYAN/149-224
B4VRL1_9CYAN/151-227
B4VU99_9CYAN/147-223
B4VV88_9CYAN/155-236
B4VVW4_9CYAN/157-236
B4VVX1_9CYAN/173-249
B4VW71_9CYAN/146-222
B4W004_9CYAN/152-230
B4W5Q8_9CAUL/151-226
B4W6C1_9CAUL/155-231
B4W723_9CAUL/153-228
B4W842_9CAUL/153-229
B4W8A1_9CAUL/150-226
B4W8B1_9CAUL/145-216
B4W8X0_9CAUL/144-220
B4W925_9CAUL/145-221
B4W9K1_9CAUL/145-221
B4W9K3_9CAUL/156-230
B4WBQ8_9CAUL/170-242
B4WBZ1_9CAUL/143-216
B4WCW9_9CAUL/150-226
B4WCY5_9CAUL/151-227
B4WFL4_9SYNE/151-223
B4WFS2_9SYNE/154-230
B4WG55_9SYNE/145-221
B4WGZ7_9SYNE/145-221
B4WIP6_9SYNE/148-223
B4WJJ6_9SYNE/149-225
B4WK40_9SYNE/154-233
B4WKC1_9SYNE/180-256
B4WLB0_9SYNE/168-244
B4WLD4_9SYNE/26-103
B4WME0_9SYNE/155-232
B4WMF1_9SYNE/140-215
B4WNZ3_9SYNE/153-229
B4WP26_9SYNE/146-222
B4WPA6_9SYNE/145-220
B4WQT7_9SYNE/180-255
B4WRB1_9SYNE/164-240
B4WRF9_9SYNE/169-244
B4WRK5_9SYNE/183-259
B4WSE4_9SYNE/161-239
B4WST0_9SYNE/22-99
B4WSX3_9SYNE/171-247
B4WUT2_9SYNE/143-220
B4WUY3_9SYNE/102-173
B4WXB5_9GAMM/146-224
B4WXL9_9GAMM/157-233
B4WYM6_9GAMM/150-224
B4WZT8_9GAMM/148-222
B4X093_9GAMM/147-224
B4X2B6_9GAMM/145-216
B4X2M9_9GAMM/150-226
B4X3W8_9GAMM/157-233
B4X488_9GAMM/157-233
B4X5C9_9GAMM/145-217
B5BAE4_SALPK/145-221
B5BAL4_SALPK/150-226
B5BAM3_SALPK/156-232
B5BBI7_SALPK/143-218
B5BCA7_SALPK/146-223
B5BDD6_SALPK/133-209
B5BEJ8_SALPK/144-217
B5BET4_SALPK/30-105
B5BF65_SALPK/156-232
B5BFY9_SALPK/145-216
B5BHG0_SALPK/156-232
B5BI40_SALPK/55-134
B5BIK5_SALPK/153-225
B5BJH9_SALPK/152-228
B5BK13_SALPK/145-216
B5BK98_SALPK/156-233
B5BLJ4_SALPK/23-101
B5BLJ6_SALPK/25-102
B5BVI5_SALET/150-226
B5BVJ5_SALET/156-232
B5BW07_SALET/145-216
B5BW79_SALET/23-101
B5BXN2_SALET/24-100
B5BXZ5_SALET/143-218
B5BYB2_SALET/144-217
B5BYN0_SALET/145-221
B5BYW3_SALET/30-105
B5C0C7_SALET/156-233
B5C0N2_SALET/145-216
B5C2J7_SALET/156-232
B5C4J7_SALET/149-225
B5C523_SALET/24-103
B5C590_SALET/165-237
B5C5M3_SALET/156-232
B5C761_SALET/146-223
B5C7M3_SALET/152-228
B5C8B2_SALET/150-226
B5C8C1_SALET/156-232
B5C8F3_SALET/24-101
B5C8F5_SALET/25-102
B5C990_SALET/156-232
B5C9Z1_SALET/24-103
B5CA62_SALET/165-237
B5CAE0_SALET/156-233
B5CBL6_SALET/30-105
B5CC61_SALET/156-232
B5CDU3_SALET/145-216
B5CE72_SALET/143-218
B5CF18_SALET/149-225
B5CFH8_SALET/152-228
B5CGL0_SALET/145-216
B5CH06_SALET/24-100
B5CHY9_SALET/144-217
B5CIB9_SALET/146-223
B5CJ15_SALET/145-221
B5CKN7_9FIRM/149-222
B5CKS1_9FIRM/144-218
B5CLD6_9FIRM/149-224
B5CLM3_9FIRM/146-223
B5CMB1_9FIRM/150-227
B5CNA5_9FIRM/158-233
B5CPP3_9FIRM/147-223
B5CPR9_9FIRM/165-241
B5CQ61_9FIRM/156-230
B5CQE7_9FIRM/159-234
B5CR54_9FIRM/165-240
B5CRP3_9FIRM/140-215
B5CSA9_9FIRM/147-222
B5CSY5_9FIRM/147-220
B5CT66_9FIRM/153-229
B5CTC7_9FIRM/152-228
B5CTY8_9BACE/157-232
B5CU49_9BACE/262-335
B5CXB4_9BACE/145-222
B5D1V8_9BACE/150-226
B5D281_9BACE/152-226
B5D2X2_9BACE/152-225
B5D376_9BACE/254-327
B5E2J8_STRP4/143-215
B5E390_STRP4/155-232
B5E3I0_STRP4/145-220
B5E3T8_STRP4/143-215
B5E4W2_STRP4/154-230
B5E5W6_STRP4/147-225
B5E6R0_STRP4/147-222
B5E7B7_STRP4/152-227
B5E9X6_GEOBB/145-220
B5EAF3_GEOBB/144-220
B5EAZ9_GEOBB/150-223
B5EB18_GEOBB/150-223
B5EC02_GEOBB/145-220
B5EC60_GEOBB/836-903
B5ECZ0_GEOBB/145-220
B5EH76_GEOBB/167-243
B5EHE4_GEOBB/147-224
B5EHI1_GEOBB/154-230
B5EIJ6_GEOBB/153-230
B5EJ00_GEOBB/149-222
B5EJR3_ACIF5/154-230
B5EJY7_ACIF5/144-216
B5EL18_ACIF5/163-240
B5EL53_ACIF5/164-239
B5ELI4_ACIF5/193-269
B5ELJ1_ACIF5/145-222
B5EPU9_ACIF5/192-268
B5EQN9_ACIF5/154-230
B5ERL0_ACIF5/153-231
B5ESV2_VIBFM/147-223
B5ESV4_VIBFM/137-215
B5ESY3_VIBFM/145-221
B5ET05_VIBFM/2-76
B5ET13_VIBFM/24-98
B5ET20_VIBFM/23-99
B5ET33_VIBFM/24-98
B5ET40_VIBFM/149-224
B5ET79_VIBFM/27-100
B5ETL6_VIBFM/146-222
B5ETQ4_VIBFM/28-102
B5ETV5_VIBFM/145-216
B5EV24_VIBFM/22-95
B5EWT0_SALA4/150-225
B5EXW1_SALA4/156-232
B5EY32_SALA4/24-103
B5EYA0_SALA4/165-237
B5EZE0_SALA4/146-223
B5F0P3_SALA4/152-228
B5F1D5_SALA4/24-100
B5F1X9_SALA4/143-218
B5F2G8_SALA4/145-216
B5F308_SALA4/144-217
B5F3V8_SALA4/30-105
B5F546_SALA4/150-226
B5F555_SALA4/156-232
B5F670_SALA4/145-216
B5F6H2_SALA4/156-233
B5F706_SALA4/23-101
B5F708_SALA4/25-102
B5F8C2_SALA4/145-221
B5F8L8_SALA4/156-232
B5FA05_VIBFM/150-225
B5FA45_VIBFM/23-100
B5FAC0_VIBFM/146-221
B5FAK4_VIBFM/156-232
B5FBT4_VIBFM/147-224
B5FBZ3_VIBFM/28-107
B5FDG9_VIBFM/23-98
B5FED3_VIBFM/144-216
B5FEZ8_VIBFM/153-229
B5FFE5_VIBFM/156-232
B5FHC3_SALDC/23-101
B5FHC5_SALDC/25-102
B5FID1_SALDC/156-233
B5FJS3_SALDC/156-232
B5FK73_SALDC/145-221
B5FKQ2_SALDC/149-225
B5FME5_SALDC/165-237
B5FMV0_SALDC/156-232
B5FND7_SALDC/146-223
B5FPQ9_SALDC/152-228
B5FR24_SALDC/143-218
B5FRA1_SALDC/24-100
B5FRG7_SALDC/145-216
B5FS81_SALDC/144-217
B5FT27_SALDC/32-107
B5FTE2_SALDC/150-226
B5FU02_SALDC/156-232
B5FV43_SALDC/145-216
B5G710_9ACTO/148-224
B5G720_9ACTO/145-217
B5G797_9ACTO/151-223
B5G879_9ACTO/16-99
B5G8A6_9ACTO/62-145
B5GC22_9ACTO/120-194
B5GDI2_9ACTO/181-257
B5GEX4_9ACTO/145-219
B5GG77_9ACTO/71-148
B5GJT7_9ACTO/169-240
B5GL12_STRCL/145-217
B5GLB7_STRCL/26-98
B5GLI8_STRCL/18-94
B5GLR2_STRCL/142-214
B5GLT5_STRCL/145-219
B5GMQ9_STRCL/130-210
B5GMS6_STRCL/16-89
B5GMX2_STRCL/56-129
B5GNJ0_STRCL/64-136
B5GP22_STRCL/145-221
B5GP59_STRCL/145-219
B5GP65_STRCL/162-238
B5GSL6_STRCL/156-232
B5GSY8_STRCL/145-221
B5GT95_STRCL/18-90
B5GTN0_STRCL/41-113
B5GU88_STRCL/144-217
B5GUE0_STRCL/32-105
B5GUP3_STRCL/147-223
B5GUQ3_STRCL/145-217
B5GUR9_STRCL/37-112
B5GUW5_STRCL/146-218
B5GW26_STRCL/16-95
B5GWB4_STRCL/105-178
B5GWL4_STRCL/201-275
B5GXT6_STRCL/145-222
B5GYA6_STRCL/156-228
B5GYH5_STRCL/153-229
B5GYN3_STRCL/145-217
B5H150_STRCL/145-217
B5H1A0_STRCL/150-226
B5H1M4_STRCL/147-222
B5H4B5_STRCL/169-240
B5H5J0_STRPR/145-219
B5H5J3_STRPR/155-231
B5H6G7_STRPR/163-238
B5H7A5_STRPR/17-88
B5H8P8_STRPR/149-225
B5H8Q8_STRPR/145-217
B5H9D5_STRPR/146-217
B5HBY3_STRPR/50-126
B5HCQ8_STRPR/147-218
B5HDB4_STRPR/304-373
B5HE57_STRPR/37-109
B5HF82_STRPR/157-229
B5HFT1_STRPR/159-234
B5HG58_STRPR/177-251
B5HGK8_STRPR/144-217
B5HI67_STRPR/161-232
B5HID4_STRPR/180-253
B5HIT7_STRPR/146-222
B5HIW5_STRPR/15-98
B5HIX0_STRPR/16-99
B5HKJ3_STRPR/181-252
B5HL50_9ACTO/94-166
B5HLN7_9ACTO/145-217
B5HLQ1_9ACTO/148-224
B5HLW3_9ACTO/145-219
B5HLW7_9ACTO/164-239
B5HMM5_9ACTO/144-215
B5HMW9_9ACTO/169-240
B5HNJ8_9ACTO/153-228
B5HP05_9ACTO/304-371
B5HT13_9ACTO/176-246
B5HT18_9ACTO/144-216
B5HTZ8_9ACTO/1-60
B5HU95_9ACTO/190-264
B5HV19_9ACTO/145-221
B5HV71_9ACTO/15-94
B5HV72_9ACTO/20-94
B5HVA7_9ACTO/157-232
B5HVP9_9ACTO/147-219
B5HX67_9ACTO/146-222
B5HYH5_9ACTO/161-232
B5I2G9_9ACTO/145-217
B5I2I0_9ACTO/149-225
B5I4Y9_9ACTO/166-241
B5I7Y4_9ACTO/152-228
B5I8T5_9ACTO/54-128
B5IHZ2_9CHRO/156-232
B5IJJ8_9CHRO/150-228
B5IKQ4_9CHRO/162-241
B5IKR0_9CHRO/154-230
B5IMB2_9CHRO/161-237
B5IMP1_9CHRO/151-226
B5IMV5_9CHRO/126-202
B5IN59_9CHRO/135-211
B5IP04_9CHRO/152-228
B5IPX8_9CHRO/144-220
B5IWZ2_9RHOB/153-229
B5IZ23_9RHOB/153-230
B5IZS7_9RHOB/169-245
B5J0X1_9RHOB/154-230
B5J542_9RHOB/144-221
B5J683_9RHOB/150-226
B5J6F6_9RHOB/145-218
B5J7Y1_9RHOB/206-284
B5JD22_9BACT/160-236
B5JH60_9BACT/162-239
B5JH68_9BACT/146-222
B5JHE0_9BACT/146-221
B5JI66_9BACT/144-220
B5JI78_9BACT/145-220
B5JLX5_9BACT/177-252
B5JPT7_9BACT/143-217
B5JSY5_9GAMM/150-226
B5JUC0_9GAMM/153-229
B5JVF8_9GAMM/142-217
B5JWD1_9GAMM/158-234
B5JWQ3_9GAMM/164-238
B5JZG0_9RHOB/145-216
B5K175_9RHOB/154-230
B5K1N0_9RHOB/123-197
B5K4M6_9RHOB/155-236
B5K541_9RHOB/150-226
B5K5T0_9RHOB/169-245
B5K7J2_9RHOB/126-197
B5KDW3_9RHOB/153-230
B5L6J5_MICCH/17-92
B5LBG3_VIBAN/96-172
B5MEU2_9LACT/152-226
B5MGU3_SALET/165-237
B5MGZ9_SALET/24-103
B5MHS0_SALET/156-232
B5MI28_SALET/24-100
B5MK52_SALET/30-105
B5MM29_SALET/156-232
B5MMY4_SALET/152-228
B5MN71_SALET/156-233
B5MNS7_SALET/149-225
B5MP24_SALET/145-216
B5MPP1_SALET/156-232
B5MPQ0_SALET/150-226
B5MPW1_SALET/145-216
B5MQQ8_SALET/143-218
B5MQX6_SALET/144-217
B5MRB1_SALET/146-223
B5MTC4_SALET/145-221
B5MUV3_SALET/150-226
B5MUW2_SALET/156-232
B5MUZ2_SALET/23-101
B5MVP1_SALET/145-216
B5MWP9_SALET/156-232
B5MXE2_SALET/156-232
B5MYN1_SALET/145-216
B5MYW9_SALET/152-228
B5MZU2_SALET/145-221
B5N0G0_SALET/149-225
B5N0M6_SALET/24-103
B5N0U5_SALET/165-237
B5N118_SALET/144-217
B5N1I2_SALET/24-100
B5N267_SALET/146-223
B5N3U9_SALET/143-218
B5N504_SALET/30-105
B5N5M5_SALET/156-233
B5N8M2_SALET/149-225
B5N8W9_SALET/145-216
B5N9N9_SALET/150-226
B5N9P9_SALET/156-232
B5NAV4_SALET/156-233
B5NBK7_SALET/30-105
B5NCF4_SALET/145-216
B5NDE8_SALET/156-232
B5NDR0_SALET/165-237
B5NDX6_SALET/24-103
B5NEC6_SALET/156-232
B5NF50_SALET/144-217
B5NFL5_SALET/24-100
B5NG54_SALET/146-223
B5NH22_SALET/152-228
B5NIB6_SALET/143-218
B5NIR1_SALET/145-221
B5NK47_SALET/156-232
B5NL22_SALET/156-233
B5NM00_SALET/150-226
B5NM09_SALET/156-232
B5NMV8_SALET/146-223
B5NNQ4_SALET/30-105
B5NPC1_SALET/145-216
B5NQR0_SALET/145-216
B5NRP5_SALET/24-100
B5NS66_SALET/149-225
B5NSV8_SALET/156-232
B5NTS1_SALET/152-228
B5NTZ9_SALET/145-221
B5NUF9_SALET/24-103
B5NUM8_SALET/165-237
B5NUV7_SALET/143-218
B5NVK1_SALET/144-217
B5NXV3_SALET/149-225
B5NYQ2_SALET/146-223
B5NZS0_SALET/156-233
B5P187_SALET/165-237
B5P1W5_SALET/156-232
B5P283_SALET/24-103
B5P2N9_SALET/156-232
B5P3N3_SALET/30-105
B5P4Y7_SALET/145-216
B5P5F9_SALET/24-100
B5P6C2_SALET/145-216
B5P7G6_SALET/152-228
B5P7R7_SALET/145-221
B5P863_SALET/156-232
B5P871_SALET/150-226
B5P8C5_SALET/144-217
B5PB53_SALET/156-232
B5PBI5_SALET/165-237
B5PBP8_SALET/24-103
B5PCF7_SALET/156-232
B5PCZ2_SALET/149-225
B5PDT4_SALET/156-233
B5PF38_SALET/145-216
B5PG38_SALET/146-223
B5PGQ9_SALET/30-105
B5PIR4_SALET/145-216
B5PJ86_SALET/24-100
B5PJJ8_SALET/152-228
B5PK04_SALET/143-218
B5PKS5_SALET/150-226
B5PKT4_SALET/156-232
B5PKW5_SALET/23-101
B5PKW7_SALET/25-102
B5PLA4_SALET/145-221
B5PMN2_SALET/144-217
B5PQD0_SALHA/156-232
B5PQY5_SALHA/165-237
B5PR60_SALHA/156-232
B5PRA5_SALHA/24-103
B5PSA8_SALHA/149-225
B5PTA0_SALHA/24-100
B5PUG0_SALHA/30-105
B5PUQ4_SALHA/144-217
B5PVH4_SALHA/23-101
B5PVK4_SALHA/156-232
B5PVL3_SALHA/150-226
B5PWY9_SALHA/145-216
B5PXA9_SALHA/152-228
B5PY30_SALHA/145-216
B5PZW7_SALHA/143-218
B5Q053_SALHA/145-221
B5Q0A6_SALHA/146-223
B5Q0Y2_SALHA/156-233
B5Q2N7_SALVI/156-232
B5Q2P6_SALVI/150-226
B5Q3V2_SALVI/156-232
B5Q4D5_SALVI/145-216
B5Q528_SALVI/152-228
B5Q5V3_SALVI/145-216
B5Q678_SALVI/165-237
B5Q6P1_SALVI/24-103
B5Q7N9_SALVI/30-105
B5Q7Y6_SALVI/156-232
B5Q890_SALVI/144-217
B5Q9B6_SALVI/24-100
B5QC03_SALVI/146-223
B5QC92_SALVI/156-233
B5QDP8_SALVI/149-225
B5QDV1_SALVI/145-221
B5QEH3_SALVI/143-218
B5QGL3_CAMJE/142-217
B5QGV0_CAMJE/92-162
B5QHB1_CAMJE/148-220
B5QHB4_CAMJE/146-222
B5QHE7_CAMJE/145-221
B5QHP2_CAMJE/147-219
B5QJB7_LACRH/149-224
B5QJG7_LACRH/148-224
B5QK21_LACRH/141-226
B5QK94_LACRH/153-229
B5QKB2_LACRH/136-213
B5QKJ3_LACRH/161-236
B5QL36_LACRH/147-224
B5QLG5_LACRH/155-231
B5QM59_LACRH/150-226
B5QMH6_LACRH/147-223
B5QQS1_LACRH/145-220
B5QQX6_LACRH/147-223
B5QTE6_SALEP/149-225
B5QTS5_SALEP/24-100
B5QTZ5_SALEP/55-134
B5QUF1_SALEP/156-233
B5QUJ4_SALEP/144-217
B5QUN5_SALEP/153-225
B5QVC5_SALEP/30-105
B5QWE6_SALEP/146-223
B5QWZ2_SALEP/152-228
B5QXA5_SALEP/145-221
B5QZ14_SALEP/145-216
B5QZX1_SALEP/145-216
B5R033_SALEP/165-240
B5R0C4_SALEP/156-232
B5R0W4_SALEP/23-101
B5R0W6_SALEP/25-102
B5R362_SALEP/156-232
B5R3C0_SALEP/150-226
B5R3D0_SALEP/156-232
B5R667_SALG2/146-223
B5R6E7_SALG2/165-240
B5R6P9_SALG2/149-225
B5R7L2_SALG2/156-232
B5R957_SALG2/145-216
B5R9W6_SALG2/100-176
B5R9X6_SALG2/156-232
B5RAI7_SALG2/156-233
B5RB71_SALG2/145-221
B5RBX2_SALG2/156-232
B5RD26_SALG2/24-100
B5RDB5_SALG2/144-217
B5RDK1_SALG2/30-105
B5RED6_SALG2/145-216
B5RF26_SALG2/23-101
B5RF28_SALG2/25-102
B5RFB2_SALG2/152-228
B5RG02_SALG2/153-225
B5RG59_SALG2/32-111
B5RWA7_RALSO/148-230
B5RWN6_RALSO/145-218
B5RX22_RALSO/160-236
B5RXC6_RALSO/146-217
B5RXD9_RALSO/145-218
B5RZD3_RALSO/156-232
B5RZY7_RALSO/160-231
B5S0K6_RALSO/122-199
B5S0Z5_RALSO/145-218
B5S2K3_RALSO/149-225
B5S2R0_RALSO/154-231
B5S391_RALSO/158-234
B5S3H0_RALSO/147-222
B5S3I9_RALSO/149-225
B5S3Z4_RALSO/144-219
B5S420_RALSO/144-217
B5S4Y0_RALSO/148-225
B5S587_RALSO/149-225
B5S5P6_RALSO/144-220
B5S5S3_RALSO/153-230
B5S6A4_RALSO/148-225
B5S6A7_RALSO/151-227
B5S796_RALSO/333-409
B5S8P8_RALSO/148-224
B5S8Q6_RALSO/148-221
B5S9L5_RALSO/175-252
B5SA98_RALSO/164-241
B5SB74_RALSO/160-231
B5SBZ2_RALSO/144-219
B5SCM3_RALSO/148-225
B5SD18_RALSO/149-225
B5SE01_RALSO/153-229
B5SEM8_RALSO/145-218
B5SEP1_RALSO/146-217
B5SEP6_RALSO/156-232
B5SGN9_RALSO/148-224
B5SGP6_RALSO/148-221
B5SJ17_RALSO/145-218
B5SJ68_RALSO/149-225
B5SJD0_RALSO/154-231
B5SJN7_RALSO/160-236
B5SKC1_RALSO/158-234
B5SKF7_RALSO/145-218
B5SLA9_RALSO/148-230
B5SMD3_RALSO/148-225
B5SMD6_RALSO/151-227
B5UAS8_STRLA/185-254
B5UAT1_STRLA/15-98
B5UAT2_STRLA/14-99
B5UHL1_BACCE/153-231
B5UI26_BACCE/148-221
B5UIJ8_BACCE/156-233
B5UJ02_BACCE/145-220
B5UJ17_BACCE/143-220
B5UJ81_BACCE/143-220
B5UJR4_BACCE/153-230
B5UKW1_BACCE/150-223
B5ULX8_BACCE/147-222
B5UM24_BACCE/150-225
B5UM56_BACCE/153-229
B5UMA3_BACCE/153-229
B5UN07_BACCE/150-225
B5UN89_BACCE/151-227
B5UND8_BACCE/156-232
B5UNM8_BACCE/151-227
B5UP17_BACCE/151-225
B5UP39_BACCE/149-225
B5UP54_BACCE/154-230
B5UPL2_BACCE/148-219
B5UPR7_BACCE/143-218
B5UQ54_BACCE/148-221
B5UQQ5_BACCE/152-229
B5UR18_BACCE/154-230
B5URZ5_BACCE/148-224
B5UTA1_BACCE/153-229
B5UUJ7_BACCE/138-210
B5UUY5_BACCE/148-219
B5UWD0_BACCE/150-225
B5UX08_BACCE/153-229
B5UX29_BACCE/153-230
B5UX79_BACCE/152-229
B5UXW3_BACCE/266-342
B5UXX7_BACCE/147-222
B5UXY1_BACCE/145-223
B5UYQ0_BACCE/151-229
B5UZF3_BACCE/150-225
B5UZJ0_BACCE/153-229
B5V0K6_BACCE/139-210
B5V1S8_BACCE/145-220
B5V2G0_BACCE/147-222
B5V3L6_BACCE/154-230
B5V4T7_BACCE/150-223
B5V5S7_BACCE/152-229
B5V6I1_BACCE/150-225
B5V7Z4_BACCE/154-231
B5V884_BACCE/154-230
B5V890_BACCE/148-223
B5V8Z3_BACCE/148-221
B5V947_BACCE/154-230
B5V964_BACCE/149-225
B5V989_BACCE/151-225
B5V9L1_BACCE/156-232
B5VAG7_BACCE/145-221
B5VAN2_BACCE/148-221
B5VBA5_BACCE/151-227
B5VBQ8_BACCE/144-218
B5VCD8_BACCE/151-227
B5VCL7_BACCE/148-219
B5VCQ9_BACCE/156-233
B5VCW2_BACCE/153-229
B5VD17_BACCE/143-220
B5VUJ9_SPIMA/161-237
B5VV58_SPIMA/149-226
B5VW37_SPIMA/148-223
B5VW75_SPIMA/146-222
B5VWD3_SPIMA/145-221
B5VXQ1_SPIMA/150-226
B5VY75_SPIMA/146-220
B5VYF4_SPIMA/152-228
B5VZV6_SPIMA/148-225
B5W2T9_SPIMA/144-221
B5W5N9_SPIMA/144-220
B5W5Q5_SPIMA/162-241
B5W6M8_SPIMA/152-229
B5W760_SPIMA/169-245
B5W8S0_SPIMA/154-233
B5W981_SPIMA/153-229
B5WCZ5_9BURK/148-221
B5WDK1_9BURK/153-230
B5WDQ7_9BURK/149-223
B5WE58_9BURK/152-228
B5WE90_9BURK/143-219
B5WEA1_9BURK/155-231
B5WEC5_9BURK/142-219
B5WF31_9BURK/147-224
B5WFU1_9BURK/94-172
B5WHF1_9BURK/145-221
B5WHF2_9BURK/153-205
B5WHJ2_9BURK/145-216
B5WHX5_9BURK/151-228
B5WI25_9BURK/160-236
B5WIW8_9BURK/145-218
B5WIX2_9BURK/145-219
B5WJC1_9BURK/154-230
B5WJC5_9BURK/153-227
B5WJG9_9BURK/159-235
B5WK22_9BURK/144-218
B5WPI7_9BURK/146-217
B5WPS2_9BURK/144-216
B5WPS9_9BURK/145-216
B5WPU4_9BURK/152-229
B5WPU9_9BURK/153-229
B5WR44_9BURK/21-96
B5WRK5_9BURK/145-216
B5WRN2_9BURK/162-238
B5WS43_9BURK/152-229
B5WTD4_9BURK/148-224
B5WUV5_9BURK/148-224
B5WVL3_9BURK/149-225
B5XIT2_STRPZ/143-213
B5XJV5_STRPZ/149-225
B5XKB4_STRPZ/156-232
B5XKZ2_STRPZ/144-219
B5XLR8_STRPZ/145-220
B5XPB5_KLEP3/155-232
B5XPC4_KLEP3/155-231
B5XQM1_KLEP3/152-228
B5XRE0_KLEP3/157-233
B5XSN8_KLEP3/145-220
B5XTT2_KLEP3/156-232
B5XU57_KLEP3/145-216
B5XWK1_KLEP3/30-110
B5XX65_KLEP3/157-235
B5XXS9_KLEP3/154-231
B5XYM6_KLEP3/153-229
B5XYW9_KLEP3/144-216
B5XZ43_KLEP3/152-228
B5XZF2_KLEP3/146-223
B5Y0A6_KLEP3/24-100
B5Y105_KLEP3/149-225
B5Y258_KLEP3/156-232
B5Y261_KLEP3/150-226
B5Y2G9_KLEP3/24-97
B5Y2J3_KLEP3/145-221
B5Y819_COPPD/153-229
B5Y9L0_COPPD/157-228
B5YBS2_DICT6/144-217
B5YEK3_DICT6/147-223
B5YG05_THEYD/147-223
B5YHI5_THEYD/151-227
B5YJ49_THEYD/142-213
B5YJN2_THEYD/142-213
B5YK29_THEYD/145-220
B5YPR3_ECO5E/146-221
B5YQN6_ECO5E/146-223
B5YR66_ECO5E/145-216
B5YSJ5_ECO5E/151-228
B5YTV5_ECO5E/156-232
B5YU38_ECO5E/153-225
B5YU72_ECO5E/24-104
B5YUD7_ECO5E/156-232
B5YWS5_ECO5E/144-220
B5YZ50_ECO5E/152-228
B5Z1E8_ECO5E/154-230
B5Z2C1_ECO5E/145-216
B5Z2E4_ECO5E/24-100
B5Z2V1_ECO5E/149-225
B5Z444_ECO5E/157-233
B5Z4G5_ECO5E/23-103
B5Z4H1_ECO5E/26-101
B5Z4T0_ECO5E/150-226
B5Z4T3_ECO5E/156-232
B5Z514_BACCE/149-222
B5Z6F1_HELPG/139-214
B5Z912_HELPG/141-210
B5Z9T9_HELPG/146-223
B5ZCS7_GLUDA/157-233
B5ZE31_GLUDA/148-223
B5ZE82_GLUDA/155-226
B5ZGW3_GLUDA/163-238
B5ZH18_GLUDA/145-220
B5ZHN8_GLUDA/153-226
B5ZJ68_GLUDA/153-229
B5ZL72_GLUDA/165-240
B5ZM72_GLUDA/146-221
B5ZMR8_RHILW/145-221
B5ZNW3_RHILW/149-225
B5ZPT0_RHILW/161-237
B5ZPU5_RHILW/24-99
B5ZQ38_RHILW/145-218
B5ZQF5_RHILW/144-220
B5ZS94_RHILW/158-235
B5ZT94_RHILW/145-220
B5ZTI9_RHILW/150-225
B5ZTP5_RHILW/146-221
B5ZTP7_RHILW/4-75
B5ZTZ9_RHILW/145-216
B5ZV85_RHILW/164-240
B5ZVF2_RHILW/145-216
B5ZVG0_RHILW/169-244
B5ZY36_RHILW/156-230
B5ZZQ5_RHILW/150-226
B6A1A4_RHILW/29-101
B6A1N5_RHILW/145-218
B6A2F6_RHILW/149-225
B6A3N0_RHILW/152-226
B6A875_9ENTR/16-94
B6AKM0_9BACT/164-240
B6ALD4_9BACT/162-238
B6AMQ4_9BACT/145-220
B6AQQ4_9BACT/151-225
B6AUD6_9RHOB/151-227
B6AUI8_9RHOB/150-226
B6AVP3_9RHOB/179-255
B6AW91_9RHOB/144-221
B6AWY7_9RHOB/151-226
B6B259_9RHOB/145-218
B6B2L9_9RHOB/153-230
B6B559_9RHOB/153-230
B6B5N5_9RHOB/21-96
B6B649_9RHOB/145-218
B6B6Y4_9RHOB/150-226
B6B7M6_9RHOB/113-189
B6B827_9RHOB/159-235
B6BDG7_9RHOB/145-221
B6BDT5_9RHOB/155-231
B6BE81_9RHOB/153-228
B6BEW4_9RHOB/151-227
B6BFP3_9RHOB/146-221
B6BG01_9RHOB/155-235
B6BGJ7_9PROT/143-214
B6BGN0_9PROT/162-233
B6BHD6_9PROT/153-227
B6BHK7_9PROT/149-220
B6BHX5_9PROT/154-225
B6BIE0_9PROT/153-223
B6BIF1_9PROT/145-218
B6BJ21_9PROT/149-220
B6BJ84_9PROT/143-215
B6BJ93_9PROT/177-247
B6BJI5_9PROT/146-214
B6BKA9_9PROT/147-218
B6BKC1_9PROT/145-215
B6BKU7_9PROT/148-223
B6BKU8_9PROT/155-229
B6BL09_9PROT/144-191
B6BL18_9PROT/172-243
B6BL31_9PROT/153-220
B6BL93_9PROT/149-221
B6BLD7_9PROT/146-215
B6BLP8_9PROT/171-243
B6BMX5_9PROT/140-218
B6BN35_9PROT/142-217
B6BN62_9PROT/150-226
B6BNA6_9PROT/139-210
B6BNK5_9PROT/142-218
B6BNP0_9PROT/157-227
B6BNR9_9PROT/147-227
B6BPR0_9RICK/150-225
B6BRL0_9RICK/112-185
B6BS11_9RICK/156-232
B6BSA6_9RICK/150-222
B6BUZ2_9PROT/149-226
B6BWN6_9PROT/154-231
B6C006_9GAMM/150-225
B6C1K9_9GAMM/146-217
B6CBL6_ENTCA/153-229
B6CBM1_ENTCA/153-229
B6DXM7_VIBAL/155-232
B6EH82_ALISL/145-216
B6EH88_ALISL/153-229
B6EJP4_ALISL/22-98
B6EK87_ALISL/150-225
B6EKJ8_ALISL/23-100
B6EKZ0_ALISL/156-232
B6EN63_ALISL/148-224
B6EPQ5_ALISL/155-232
B6EQH8_ALISL/148-224
B6EQX8_ALISL/146-221
B6ER42_ALISL/145-220
B6ER97_ALISL/27-100
B6ERS0_ALISL/127-199
B6ERZ3_ALISL/146-222
B6ESB8_ALISL/22-97
B6FJ27_9CLOT/153-230
B6FJH1_9CLOT/151-227
B6FJI0_9CLOT/153-229
B6FJL1_9CLOT/150-227
B6FK80_9CLOT/151-227
B6FKJ2_9CLOT/144-220
B6FKJ8_9CLOT/162-238
B6FKK3_9CLOT/45-127
B6FKK5_9CLOT/148-223
B6FKL2_9CLOT/148-224
B6FKL9_9CLOT/147-223
B6FL25_9CLOT/145-220
B6FLU1_9CLOT/142-214
B6FMI5_9CLOT/160-238
B6FML8_9CLOT/168-243
B6FNQ6_9CLOT/148-219
B6FP35_9CLOT/156-230
B6FPY5_9CLOT/34-110
B6FQP6_9CLOT/149-224
B6FQR4_9CLOT/147-222
B6FR14_9CLOT/145-220
B6FSG6_9CLOT/146-222
B6FSP5_9CLOT/146-224
B6FT16_9CLOT/146-221
B6FT97_9CLOT/148-218
B6FTT1_9CLOT/149-227
B6FTV3_9CLOT/154-230
B6FUD8_9CLOT/53-132
B6FUF3_9CLOT/164-240
B6FUF6_9CLOT/27-73
B6FUI6_9CLOT/155-231
B6FUN6_9CLOT/147-220
B6FV82_9CLOT/149-222
B6FVF4_9CLOT/6-85
B6FVF5_9CLOT/33-102
B6FVG0_9CLOT/148-219
B6FVG1_9CLOT/1-78
B6FVG2_9CLOT/1-63
B6FW42_9CLOT/148-223
B6FX18_9CLOT/145-220
B6FX61_9CLOT/152-230
B6FX80_9CLOT/167-244
B6FXB1_9CLOT/146-218
B6FXJ9_9CLOT/152-230
B6FXR3_9CLOT/157-230
B6FYV2_9CLOT/154-231
B6FZ05_9CLOT/161-236
B6FZE9_9CLOT/1-66
B6FZL3_9CLOT/148-224
B6FZL9_9CLOT/147-224
B6FZM6_9CLOT/154-230
B6G035_9CLOT/157-233
B6G7S4_9ACTN/160-233
B6G7U0_9ACTN/144-218
B6G9V8_9ACTN/1-40
B6G9V9_9ACTN/155-191
B6G9W3_9ACTN/95-171
B6G9Y3_9ACTN/162-238
B6GAQ0_9ACTN/149-224
B6GB47_9ACTN/146-223
B6GBG2_9ACTN/200-275
B6GC70_9ACTN/150-227
B6GD78_9ACTN/157-235
B6GDE9_9ACTN/152-228
B6GEK9_9ACTN/12-86
B6HYQ2_ECOSE/146-223
B6HYS4_ECOSE/156-232
B6HZJ8_ECOSE/149-225
B6I114_ECOSE/141-218
B6I1J2_ECOSE/146-221
B6I2W7_ECOSE/156-232
B6I3Z7_ECOSE/145-216
B6I4Q5_ECOSE/152-228
B6I5Y4_ECOSE/145-216
B6I606_ECOSE/24-100
B6I6P6_ECOSE/150-226
B6I6P9_ECOSE/156-232
B6I6X2_ECOSE/23-103
B6I6X8_ECOSE/26-101
B6I970_ECOSE/153-225
B6I9K9_ECOSE/144-220
B6IB42_ECOSE/157-233
B6IQC2_RHOCS/146-223
B6IQY5_RHOCS/146-222
B6IR26_RHOCS/145-216
B6IR51_RHOCS/170-252
B6IRN5_RHOCS/146-221
B6ISI8_RHOCS/155-231
B6ITD1_RHOCS/145-221
B6ITF9_RHOCS/157-233
B6ITI8_RHOCS/150-224
B6IV73_RHOCS/153-229
B6IVH1_RHOCS/149-226
B6IWF5_RHOCS/154-229
B6IXR6_RHOCS/159-235
B6IYL9_RHOCS/179-255
B6IZQ1_COXB2/156-227
B6J1U7_COXB2/165-240
B6J3D2_COXB2/158-235
B6J5Z1_COXB1/165-240
B6J665_COXB1/158-235
B6J7N7_COXB1/156-227
B6JA62_OLICO/152-226
B6JAI0_OLICO/150-226
B6JAM5_OLICO/145-216
B6JD64_OLICO/150-225
B6JDT1_OLICO/145-216
B6JFE3_OLICO/145-216
B6JFF1_OLICO/146-221
B6JH12_OLICO/20-96
B6JIF2_OLICO/156-233
B6JIH3_OLICO/145-221
B6JIR2_OLICO/164-237
B6JJT2_OLICO/154-230
B6JKY0_HELP2/139-214
B6JNN5_HELP2/141-210
B6JPR2_HELP2/146-223
B6QXV6_9RHOB/151-228
B6QYV6_9RHOB/145-216
B6QZG9_9RHOB/154-231
B6QZJ1_9RHOB/151-225
B6QZM0_9RHOB/157-230
B6R0R9_9RHOB/155-231
B6R185_9RHOB/155-232
B6R1C6_9RHOB/140-216
B6R1Y0_9RHOB/150-225
B6R207_9RHOB/151-226
B6R2K8_9RHOB/171-248
B6R468_9RHOB/156-233
B6R4W5_9RHOB/149-224
B6R560_9RHOB/143-218
B6R570_9RHOB/142-214
B6R7F3_9RHOB/145-221
B6R828_9RHOB/145-221
B6R9A9_9RHOB/151-226
B6SEG7_9ACTO/15-98
B6V2A2_STRLI/39-111
B6VAH9_STRP3/149-225
B6VLZ7_PHOAA/150-227
B6VN54_PHOAA/152-228
B6VTF6_9BACE/148-223
B6VTQ4_9BACE/253-326
B6VTV3_9BACE/153-226
B6VU02_9BACE/155-229
B6VXF8_9BACE/154-229
B6VXT4_9BACE/146-222
B6VY44_9BACE/150-224
B6W028_9BACE/244-317
B6W4T0_9BACE/145-222
B6W5B3_9BACE/169-243
B6W682_9FIRM/153-226
B6W6F1_9FIRM/138-212
B6W6F8_9FIRM/145-217
B6W7D7_9FIRM/2-42
B6W7N3_9FIRM/146-221
B6W877_9FIRM/154-230
B6W927_9FIRM/151-227
B6W9T8_9FIRM/1-57
B6WAS6_9FIRM/145-220
B6WAU8_9FIRM/155-231
B6WBR8_9FIRM/145-221
B6WBW9_9FIRM/156-232
B6WTJ9_9DELT/152-226
B6WUI4_9DELT/154-231
B6WY61_9DELT/149-222
B6X9Z5_9ENTR/156-232
B6XA39_9ENTR/149-225
B6XAC7_9ENTR/23-99
B6XCG2_9ENTR/150-221
B6XDX1_9ENTR/23-96
B6XE41_9ENTR/32-111
B6XF45_9ENTR/157-234
B6XH82_9ENTR/155-232
B6XHG7_9ENTR/143-218
B6XIY0_9ENTR/149-222
B6XJC2_9ENTR/145-215
B6XJJ9_9ENTR/148-225
B6XJR8_9ENTR/151-228
B6XKM5_9ENTR/145-220
B6XSX0_9BIFI/149-223
B6XTZ8_9BIFI/164-235
B6XWE4_9BIFI/153-229
B6XX08_9BIFI/153-238
B6Y8W5_9RICK/149-226
B6YYA6_9RHOB/144-218
B6YYW8_9RHOB/148-223
B6ZCF2_9ENTR/149-225
B6ZHI9_ENTFA/145-216
B6ZN44_KLEPN/24-100
B6ZNJ5_ECO57/146-223
B6ZP25_ECO57/152-228
B6ZP95_ECO57/146-221
B6ZQ37_ECO57/149-225
B6ZSM2_ECO57/156-232
B6ZSM5_ECO57/150-226
B6ZT61_ECO57/153-225
B6ZTE6_ECO57/156-232
B6ZV08_ECO57/24-100
B6ZV31_ECO57/145-216
B6ZVD2_ECO57/154-230
B6ZVV1_ECO57/26-101
B6ZVV8_ECO57/23-103
B6ZZ30_ECO57/145-216
B6ZZI5_ECO57/144-220
B7A0G4_ECO57/24-104
B7A175_ECO57/151-228
B7A2E4_ECO57/157-233
B7A466_ECO57/156-232
B7A534_THEAQ/145-221
B7A5E4_THEAQ/147-221
B7A5I0_THEAQ/140-211
B7A5Q6_THEAQ/143-218
B7ABW4_THEAQ/142-219
B7ACQ3_9BACE/152-226
B7AGC5_9BACE/145-222
B7AI28_9BACE/153-226
B7AJI3_9BACE/162-236
B7AMV2_9BACE/24-99
B7ANM8_9BACE/154-228
B7APA9_9BACE/145-220
B7APK7_9BACE/160-236
B7APP8_9BACE/145-219
B7AQ03_9BACE/161-234
B7AQC9_9BACE/147-222
B7AQM1_9BACE/154-230
B7ARF5_9BACE/146-223
B7ARU0_9BACE/50-126
B7ARW3_9BACE/162-238
B7ARX9_9BACE/148-223
B7ASC0_9BACE/162-237
B7ASY1_9BACE/155-231
B7ATL2_9BACE/153-226
B7AU54_9BACE/145-220
B7AVB7_9BACE/152-228
B7AVI6_9BACE/154-228
B7AVW1_9BACE/157-233
B7B4S0_9PORP/180-253
B7B5A2_9PORP/151-226
B7B799_9PORP/145-222
B7B940_9PORP/124-200
B7BB20_9PORP/150-224
B7BCT3_9PORP/152-226
B7BGB2_9PORP/161-234
B7C7C3_9FIRM/26-99
B7C7Y7_9FIRM/145-220
B7C7Y8_9FIRM/143-213
B7C8A2_9FIRM/91-164
B7C8R8_9FIRM/155-231
B7CAW0_9FIRM/139-211
B7CBC4_9FIRM/152-228
B7CBL7_9FIRM/153-229
B7CC88_9FIRM/146-218
B7CCF4_9FIRM/155-232
B7CCX3_9FIRM/146-221
B7CEV6_BURPS/142-219
B7CGF0_BURPS/173-247
B7CGG9_BURPS/157-233
B7CGI7_BURPS/24-100
B7CGP4_BURPS/144-216
B7CHK5_BURPS/151-228
B7CI09_BURPS/154-230
B7CIQ4_BURPS/208-279
B7CIU1_BURPS/170-244
B7CN53_BURPS/162-238
B7CP67_BURPS/146-224
B7CQF7_BURPS/143-219
B7CS17_BURPS/175-250
B7CU41_BURPS/149-225
B7CUE7_BURPS/148-225
B7CUF2_BURPS/149-226
B7CUK9_BURPS/152-229
B7CVK8_BURPS/148-221
B7CVQ7_BURPS/145-218
B7CYP9_BURPS/145-216
B7CYU4_BURPS/160-235
B7CZ19_BURPS/41-116
B7CZR4_BURPS/154-230
B7DN95_9BACL/145-221
B7DNS8_9BACL/146-221
B7DQA2_9BACL/149-221
B7DQC2_9BACL/158-232
B7DQW5_9BACL/152-229
B7DR61_9BACL/156-232
B7DUZ9_9BACL/151-227
B7DV51_9BACL/143-216
B7DV55_9BACL/146-221
B7GFY6_ANOFW/150-224
B7GGU0_ANOFW/178-254
B7GKK2_ANOFW/162-239
B7GLB2_ANOFW/146-219
B7GMU1_ANOFW/154-230
B7GMY0_BIFLS/175-251
B7GP11_BIFLS/147-219
B7GPS1_BIFLS/153-238
B7GQI4_BIFLS/189-261
B7GQL9_BIFLS/144-218
B7GT07_BIFLS/164-235
B7GTW3_BIFLS/156-230
B7GUT1_ACIB3/151-227
B7GVL0_ACIB3/170-248
B7GWP2_ACIB3/143-223
B7GXF9_ACIB3/150-221
B7GZC5_ACIB3/155-231
B7GZT5_ACIB3/145-216
B7H0F7_ACIB3/143-219
B7H0G7_ACIB3/150-224
B7H118_ACIB3/155-231
B7H2V5_ACIB3/160-237
B7H4R0_BACC4/153-229
B7H4R9_BACC4/153-230
B7H4X1_BACC4/149-225
B7H5N3_BACC4/150-225
B7H728_BACC4/151-227
B7H7X2_BACC4/153-229
B7H7Z5_BACC4/147-223
B7H9I5_BACC4/151-225
B7H9K9_BACC4/149-225
B7HA86_BACC4/138-210
B7HAE4_BACC4/153-229
B7HAJ5_BACC4/144-220
B7HAM0_BACC4/157-230
B7HAX3_BACC4/150-223
B7HBA8_BACC4/154-230
B7HBK7_BACC4/145-220
B7HBM2_BACC4/143-220
B7HBT6_BACC4/143-220
B7HBY9_BACC4/147-222
B7HD58_BACC4/148-219
B7HE72_BACC4/150-225
B7HEC0_BACC4/143-218
B7HF52_BACC4/151-227
B7HFA3_BACC4/156-232
B7HFG0_BACC4/148-221
B7HGC6_BACC4/152-229
B7HGM9_BACC4/153-231
B7HH55_BACC4/148-221
B7HHN0_BACC4/156-233
B7HIQ5_BACC4/154-230
B7HJ83_BACC4/145-221
B7HJ98_BACC4/148-224
B7HKW4_BACC7/144-218
B7HKY5_BACC7/168-245
B7HMP3_BACC7/154-230
B7HNA4_BACC7/145-221
B7HQJ7_BACC7/150-225
B7HRH8_BACC7/151-227
B7HRM8_BACC7/156-232
B7HS08_BACC7/153-229
B7HS80_BACC7/153-229
B7HSB8_BACC7/150-225
B7HSK5_BACC7/151-227
B7HTS2_BACC7/151-225
B7HTU6_BACC7/149-225
B7HTW1_BACC7/154-230
B7HUH0_BACC7/139-210
B7HV79_BACC7/145-220
B7HV88_BACC7/143-220
B7HVF7_BACC7/143-220
B7HVV8_BACC7/148-219
B7HW18_BACC7/148-223
B7HW24_BACC7/154-230
B7HX96_BACC7/148-221
B7HXR6_BACC7/147-222
B7HZF3_BACC7/152-229
B7HZP3_BACC7/153-231
B7I049_BACC7/150-223
B7I0K6_BACC7/148-221
B7I0V1_BACC7/149-222
B7I239_ACIB5/151-227
B7I2P8_ACIB5/145-216
B7I5M3_ACIB5/146-221
B7I6Y0_ACIB5/150-221
B7I735_ACIB5/155-231
B7I7F9_ACIB5/160-237
B7I8L4_ACIB5/143-223
B7IAZ0_ACIB5/170-248
B7IB84_ACIB5/155-231
B7IC37_ACIB5/150-224
B7IC46_ACIB5/143-219
B7IDX1_THEAB/145-216
B7IEW3_THEAB/145-215
B7IEX8_THEAB/156-232
B7IIP6_BACC2/148-219
B7IIV1_BACC2/167-242
B7IJT7_BACC2/151-227
B7IJY7_BACC2/156-232
B7IKK6_BACC2/138-210
B7IKT3_BACC2/151-227
B7IL64_BACC2/153-231
B7ILX3_BACC2/152-226
B7ILZ2_BACC2/153-229
B7IM03_BACC2/149-225
B7IM18_BACC2/154-230
B7IMD0_BACC2/148-221
B7INH2_BACC2/144-220
B7INI4_BACC2/152-228
B7INK4_BACC2/147-222
B7INU5_BACC2/148-219
B7IP10_BACC2/148-223
B7IP54_BACC2/156-233
B7IQR3_BACC2/148-221
B7IRP8_BACC2/150-223
B7IS10_BACC2/152-229
B7IS59_BACC2/154-230
B7IT74_BACC2/145-221
B7IUT3_BACC2/153-229
B7IUU4_BACC2/153-230
B7IWU7_BACC2/145-220
B7IWW2_BACC2/143-220
B7IXD4_BACC2/153-229
B7IXR9_BACC2/143-220
B7IY46_BACC2/150-225
B7J3K5_ACIF2/156-232
B7J4P3_ACIF2/144-216
B7J5L5_ACIF2/163-240
B7J5Q8_ACIF2/150-225
B7J677_ACIF2/164-240
B7J688_ACIF2/145-222
B7J9N1_ACIF2/154-230
B7J9Q8_ACIF2/172-248
B7JBF2_ACIF2/153-231
B7JDD4_BACC0/154-230
B7JDS2_BACC0/154-231
B7JEB2_BACC0/145-216
B7JEJ0_BACC0/148-219
B7JEZ7_BACC0/148-221
B7JF23_BACC0/144-220
B7JF46_BACC0/147-222
B7JFE1_BACC0/148-223
B7JFE3_BACC0/146-222
B7JGI7_BACC0/148-221
B7JGW0_BACC0/168-245
B7JI30_BACC0/150-223
B7JIJ3_BACC0/152-229
B7JJI9_BACC0/154-230
B7JJR8_BACC0/174-250
B7JKG7_BACC0/148-224
B7JLR7_BACC0/149-225
B7JM63_BACC0/153-229
B7JM78_BACC0/153-230
B7JPG0_BACC0/145-220
B7JPH4_BACC0/143-220
B7JPR7_BACC0/153-229
B7JPV7_BACC0/150-225
B7JQ25_BACC0/150-225
B7JQD6_BACC0/143-220
B7JR42_BACC0/151-227
B7JR96_BACC0/156-232
B7JS44_BACC0/151-227
B7JSL9_BACC0/139-210
B7JT78_BACC0/151-225
B7JT94_BACC0/149-225
B7JU02_BACC0/143-220
B7JUQ3_CYAP8/150-227
B7JVK0_CYAP8/153-231
B7JY10_CYAP8/153-229
B7JZB0_CYAP8/147-223
B7JZD2_CYAP8/147-223
B7K0E3_CYAP8/173-249
B7K0K5_CYAP8/149-221
B7K1C6_CYAP8/154-233
B7K1P6_CYAP8/151-227
B7K2G1_CYAP8/155-231
B7K2S9_CYAP8/145-221
B7K4K8_CYAP8/145-221
B7K5A2_CYAP8/152-228
B7K696_CYAP8/144-221
B7K6Q7_CYAP7/154-232
B7K6V4_CYAP7/144-220
B7K725_CYAP7/147-223
B7K7L8_CYAP7/149-224
B7K7W8_CYAP7/145-221
B7K8Q2_CYAP7/152-231
B7K8Z3_CYAP7/148-223
B7KAD7_CYAP7/145-220
B7KB48_CYAP7/145-222
B7KBL2_CYAP7/145-221
B7KFA9_CYAP7/146-223
B7KFP6_CYAP7/144-221
B7KFV4_CYAP7/143-220
B7KGR1_CYAP7/173-249
B7KHG9_CYAP7/146-222
B7KHS4_CYAP7/153-229
B7KI49_CYAP7/143-220
B7KIH0_CYAP7/147-222
B7KIK0_CYAP7/150-227
B7KKG6_CYAP7/144-220
B7KLK5_CYAP7/158-237
B7KNM0_METC4/161-237
B7KP06_METC4/145-216
B7KPR1_METC4/167-239
B7KR76_METC4/158-234
B7KTM1_METC4/145-216
B7KV47_METC4/149-226
B7KVL2_METC4/151-226
B7KXC9_METC4/148-226
B7KY70_METC4/155-231
B7KZ40_METC4/149-224
B7KZ79_METC4/148-224
B7KZK5_METC4/163-239
B7KZT5_METC4/158-234
B7L0I0_METC4/145-221
B7L1N4_METC4/149-222
B7L3L9_METC4/145-221
B7L4S7_ECO55/156-232
B7L553_ECO55/149-225
B7L5G0_ECO55/160-236
B7L5U7_ECO55/148-223
B7L5V9_ECO55/146-221
B7L8F3_ECO55/146-221
B7L8Y6_ECO55/141-218
B7L9G3_ECO55/152-228
B7L9M9_ECO55/146-223
B7L9V2_ECO55/156-232
B7LB51_ECO55/145-216
B7LBT5_ECO55/24-100
B7LEP4_ECO55/150-226
B7LEP7_ECO55/156-232
B7LF22_ECO55/23-103
B7LF27_ECO55/26-101
B7LFA4_ECO55/153-225
B7LGG8_ECO55/145-216
B7LGQ8_ECO55/144-220
B7LKS0_ESCF3/147-223
B7LL52_ESCF3/151-222
B7LLP3_ESCF3/146-221
B7LMI9_ESCF3/149-225
B7LNU0_ESCF3/150-226
B7LNU3_ESCF3/156-232
B7LP57_ESCF3/62-142
B7LPG3_ESCF3/153-225
B7LPZ5_ESCF3/145-216
B7LQQ6_ESCF3/171-247
B7LR88_ESCF3/30-102
B7LSA8_ESCF3/156-232
B7LSM9_ESCF3/144-220
B7LTA7_ESCF3/24-100
B7LTT7_ESCF3/24-98
B7LV43_ESCF3/156-232
B7LVD2_ESCF3/152-228
B7LX65_ECO8A/144-220
B7LXW2_ECO8A/150-226
B7LXW5_ECO8A/156-232
B7LYA3_ECO8A/23-103
B7LYA9_ECO8A/26-101
B7LZH5_ECO8A/145-216
B7M0G4_ECO8A/160-236
B7M1W1_ECO8A/156-232
B7M3A7_ECO8A/141-218
B7M3N7_ECO8A/149-225
B7M462_ECO8A/156-232
B7M4Q1_ECO8A/146-221
B7M5L0_ECO8A/146-223
B7M6W4_ECO8A/152-228
B7M8M3_ECO8A/145-216
B7M8P4_ECO8A/24-100
B7M8X8_ECO8A/153-225
B7M9W1_ECO45/160-236
B7MA92_ECO45/145-216
B7MCM2_ECO45/141-218
B7MD57_ECO45/149-225
B7MDN1_ECO45/156-232
B7ME91_ECO45/156-232
B7MEY2_ECO45/146-221
B7MFV9_ECO45/146-223
B7MI45_ECO45/152-228
B7MIE1_ECO45/153-225
B7MJB8_ECO45/144-220
B7MJY7_ECO45/145-216
B7MK06_ECO45/24-100
B7MNK7_ECO45/150-226
B7MNL0_ECO45/156-232
B7MPF9_ECO81/149-225
B7MPJ7_ECO81/146-223
B7MPS7_ECO81/153-225
B7MR02_ECO81/152-228
B7MRB8_ECO81/145-216
B7MRK6_ECO81/146-221
B7MSP8_ECO81/24-100
B7MTE6_ECO81/150-226
B7MTE9_ECO81/156-232
B7MTR1_ECO81/144-220
B7MV84_ECO81/160-236
B7MWF5_ECO81/141-218
B7MWZ2_ECO81/156-232
B7N0G3_ECO81/145-216
B7N1I3_ECO81/156-232
B7N3F0_ECOLU/153-225
B7N3P0_ECOLU/144-220
B7N779_ECOLU/23-103
B7N785_ECOLU/26-101
B7N8E9_ECOLU/40-115
B7N8V0_ECOLU/149-225
B7N9H5_ECOLU/146-221
B7N9T7_ECOLU/146-223
B7NB61_ECOLU/160-236
B7NBW0_ECOLU/141-218
B7NCB5_ECOLU/156-232
B7ND16_ECOLU/145-216
B7NE10_ECOLU/156-232
B7NEX2_ECOLU/30-104
B7NFL0_ECOLU/152-228
B7NG49_ECOLU/145-216
B7NG70_ECOLU/24-100
B7NH73_ECOLU/150-226
B7NH76_ECOLU/156-232
B7NJ26_ECO7I/145-216
B7NJA4_ECO7I/149-225
B7NKC8_ECO7I/144-220
B7NLD0_ECO7I/153-225
B7NLT0_ECO7I/146-221
B7NMH0_ECO7I/156-232
B7NMP7_ECO7I/146-223
B7NQ44_ECO7I/24-98
B7NQ98_ECO7I/30-104
B7NQA7_ECO7I/156-232
B7NRB3_ECO7I/141-218
B7NSS5_ECO7I/145-216
B7NSU6_ECO7I/24-100
B7NU94_ECO7I/152-228
B7NUN1_ECO7I/160-236
B7NVZ3_ECO7I/23-103
B7NVZ9_ECO7I/26-101
B7NW79_ECO7I/150-226
B7NW82_ECO7I/156-232
B7QSD9_9RHOB/153-228
B7QSM6_9RHOB/151-227
B7QT31_9RHOB/150-226
B7QTA5_9RHOB/145-221
B7QTJ0_9RHOB/153-230
B7QTW7_9RHOB/148-223
B7QWC9_9RHOB/154-230
B7QXP3_9RHOB/144-218
B7R7V3_9THEO/152-228
B7R803_9THEO/134-226
B7R9V9_9THEO/147-220
B7RA26_9THEO/149-225
B7RFS6_9RHOB/144-221
B7RGF8_9RHOB/145-219
B7RH03_9RHOB/143-220
B7RJ24_9RHOB/21-96
B7RKN8_9RHOB/150-226
B7RL19_9RHOB/154-230
B7RLP8_9RHOB/141-217
B7RM49_9RHOB/146-221
B7RML1_9RHOB/150-227
B7RP41_9RHOB/145-216
B7RQI3_9RHOB/144-221
B7RQN1_9RHOB/153-228
B7RR90_9RHOB/144-218
B7RTP1_9GAMM/160-235
B7RUQ5_9GAMM/150-228
B7RX02_9GAMM/150-226
B7RXJ1_9GAMM/136-211
B7RYD0_9GAMM/154-227
B7RZ30_9GAMM/150-225
B7S398_9GAMM/159-234
B7S3C0_9GAMM/149-220
B7SUT7_THITH/145-220
B7SUU0_THITH/209-285
B7SUU8_THITH/151-223
B7SUZ3_9GAMM/180-255
B7TGW6_VIBCH/37-107
B7TGX6_VIBCH/37-107
B7TGY1_VIBCH/37-107
B7TGY6_VIBCH/25-95
B7TGZ6_VIBCH/37-107
B7TWP2_9ACTO/62-137
B7TWW3_CITRO/150-225
B7TYI5_ECOLX/149-225
B7UF48_YERPS/146-221
B7UIT0_ECO27/145-216
B7UJM2_ECO27/149-225
B7UKB0_ECO27/156-232
B7UKL3_ECO27/146-221
B7UKX3_ECO27/146-223
B7UNN3_ECO27/152-228
B7UNX8_ECO27/153-225
B7UPT6_ECO27/145-216
B7UQ39_ECO27/144-220
B7UR27_ECO27/150-226
B7URL3_ECO27/156-232
B7URU8_ECO27/157-233
B7USX9_ECO27/141-218
B7UTB7_ECO27/156-232
B7UUF8_VIBHA/1-35
B7UUG4_VIBHA/1-35
B7UUG5_VIBHA/1-35
B7UUG8_9VIBR/1-37
B7UUG9_9VIBR/1-37
B7UUH0_9VIBR/1-37
B7UUH1_9VIBR/1-37
B7UUH5_9VIBR/1-37
B7UUH6_9VIBR/1-35
B7UUH7_9VIBR/1-35
B7UUH8_9VIBR/1-35
B7UUH9_9VIBR/1-35
B7UUI0_9VIBR/1-35
B7UUI1_9VIBR/1-41
B7UUI6_9VIBR/1-34
B7UUI7_9VIBR/1-34
B7UUI8_9VIBR/1-34
B7UUJ0_VIBNA/1-42
B7UUJ1_VIBPA/1-42
B7UUJ2_VIBPA/1-42
B7UUJ4_VIBPA/1-42
B7UUJ5_VIBAL/1-42
B7UUJ6_VIBAL/1-42
B7UUJ7_VIBAL/1-42
B7UUJ9_VIBCH/1-42
B7UUZ4_PSEA8/146-220
B7UV84_PSEA8/151-227
B7UWB5_PSEA8/144-220
B7UWM7_PSEA8/144-221
B7UX10_PSEA8/145-220
B7UX32_PSEA8/156-232
B7UY05_PSEA8/158-235
B7UYY6_PSEA8/145-218
B7UZF9_PSEA8/146-220
B7V1I8_PSEA8/145-216
B7V1U8_PSEA8/143-219
B7V374_PSEA8/161-237
B7V3U7_PSEA8/161-238
B7V448_PSEA8/148-224
B7V5Q1_PSEA8/151-225
B7V6Q0_PSEA8/159-235
B7V7S6_PSEA8/155-231
B7V816_PSEA8/223-299
B7V831_PSEA8/144-220
B7V876_PSEA8/145-216
B7V8G7_PSEA8/147-223
B7V9H4_PSEA8/156-232
B7V9M7_PSEA8/146-217
B7VB79_PSEA8/150-228
B7VGK5_VIBSL/145-221
B7VGW1_VIBSL/24-100
B7VHH6_VIBSL/155-232
B7VII7_VIBSL/30-107
B7VIT9_VIBSL/32-111
B7VJ32_VIBSL/215-291
B7VJ79_VIBSL/28-103
B7VJP9_VIBSL/149-225
B7VKB0_VIBSL/158-233
B7VL55_VIBSL/157-234
B7VLP1_VIBSL/149-225
B7VMG7_VIBSL/157-234
B7VML2_VIBSL/149-225
B7VPL5_VIBSL/29-103
B7VPU0_VIBSL/145-216
B7VQ15_VIBSL/151-228
B7VRI7_VIBSL/163-239
B7VRK2_VIBSL/150-224
B7VRN4_VIBSL/28-103
B7VRN5_VIBSL/18-93
B7VRS6_VIBSL/137-215
B7VRV1_VIBSL/46-116
B7VRV2_VIBSL/42-109
B7VRY7_VIBSL/145-217
B7VSG2_VIBSL/156-232
B7VSM8_VIBSL/139-211
B7VTL2_VIBSL/25-99
B7VTM6_VIBSL/22-99
B7VTX9_VIBSL/146-219
B7VU03_VIBSL/147-222
B7WQN0_COMTE/144-216
B7WR30_COMTE/51-126
B7WRA1_COMTE/148-223
B7WT69_COMTE/157-232
B7WTL7_COMTE/150-225
B7WTQ3_COMTE/146-221
B7WTW0_COMTE/147-223
B7WU27_COMTE/154-231
B7WUE1_COMTE/145-216
B7WWQ8_COMTE/144-219
B7WX06_COMTE/152-230
B7WXC8_COMTE/146-221
B7WXE6_COMTE/144-216
B7WXI4_COMTE/146-221
B7WXL6_COMTE/161-237
B7WYS5_COMTE/146-220
B7X0A7_COMTE/169-245
B7X139_COMTE/167-244
B7X1C1_COMTE/184-259
B7X1Q1_COMTE/152-225
B7X243_COMTE/146-219
B7X398_COMTE/181-252
B7X439_COMTE/145-221
B7X5J1_COMTE/155-231
B7X5P3_COMTE/153-227
B7X5W4_COMTE/145-216
B7X8D4_STRTI/89-162
B7XNB3_ENTBH/1-49
B7XQE7_ENTBH/7-80
B7ZJE1_RALSO/148-225
B8AD13_ORYSI/227-277
B8CHF8_SHEPW/148-225
B8CHU3_SHEPW/148-225
B8CII4_SHEPW/23-99
B8CIK1_SHEPW/146-222
B8CIU0_SHEPW/148-219
B8CJA7_SHEPW/159-230
B8CJY6_SHEPW/153-230
B8CKB6_SHEPW/22-94
B8CKL9_SHEPW/149-225
B8CLV3_SHEPW/26-104
B8CNM9_SHEPW/144-219
B8CP89_SHEPW/155-231
B8CPS7_SHEPW/150-224
B8CPU6_SHEPW/152-226
B8CQ26_SHEPW/147-223
B8CQD4_SHEPW/144-220
B8CQQ2_SHEPW/31-107
B8CQV8_SHEPW/22-95
B8CR40_SHEPW/24-100
B8CRI4_SHEPW/48-126
B8CSP5_SHEPW/149-225
B8CSQ4_SHEPW/39-113
B8CT85_SHEPW/156-232
B8CTB9_SHEPW/24-99
B8CTN8_SHEPW/6-78
B8CTQ3_SHEPW/1-52
B8CTX1_SHEPW/160-236
B8CUZ5_SHEPW/1-73
B8CV08_SHEPW/156-233
B8CVD7_SHEPW/146-221
B8CXQ9_HALOH/150-224
B8D0H4_HALOH/150-222
B8D202_HALOH/155-231
B8DAW4_LISMH/153-228
B8DBC3_LISMH/146-221
B8DBL0_LISMH/155-232
B8DBX8_LISMH/156-233
B8DDD6_LISMH/153-229
B8DE03_LISMH/150-224
B8DEV8_LISMH/155-231
B8DFH9_LISMH/149-224
B8DFV0_LISMH/146-224
B8DNG8_DESVM/181-276
B8DP06_DESVM/154-227
B8DS33_DESVM/174-250
B8DS40_DESVM/159-236
B8DTZ5_BIFA0/153-238
B8DUV9_BIFA0/163-234
B8DVX7_BIFA0/153-229
B8DWU9_BIFA0/155-229
B8DYV3_DICTD/144-217
B8DZ94_DICTD/147-222
B8E315_DICTD/147-223
B8E3G2_SHEB2/148-223
B8E441_SHEB2/146-217
B8E452_SHEB2/149-226
B8E493_SHEB2/146-221
B8E5N6_SHEB2/23-99
B8E5U0_SHEB2/23-96
B8E5Y0_SHEB2/149-225
B8E6Q4_SHEB2/158-230
B8E782_SHEB2/144-219
B8E7D5_SHEB2/145-215
B8E7I5_SHEB2/152-226
B8E8N5_SHEB2/15-86
B8EA77_SHEB2/147-224
B8EAS5_SHEB2/149-225
B8EB87_SHEB2/156-232
B8EBB9_SHEB2/148-219
B8ECP3_SHEB2/156-233
B8ECP9_SHEB2/144-220
B8EFH9_SHEB2/153-230
B8EHZ4_METSB/3-53
B8EJK4_METSB/145-216
B8EL29_METSB/144-220
B8EM47_METSB/166-240
B8EM64_METSB/145-221
B8EMV2_METSB/177-252
B8EMV7_METSB/161-236
B8EN35_METSB/151-226
B8ENZ7_METSB/153-229
B8EQP0_METSB/151-226
B8ER59_METSB/175-250
B8ES96_METSB/156-232
B8ESP8_METSB/21-96
B8ESY3_METSB/31-106
B8ET98_METSB/152-226
B8F0F6_THASP/148-223
B8F3X3_HAEPS/161-237
B8F6W8_HAEPS/156-233
B8F861_HAEPS/145-216
B8F8Z4_DESAA/151-229
B8F985_DESAA/152-228
B8FA29_DESAA/153-226
B8FAH8_DESAA/157-232
B8FGR7_DESAA/162-239
B8FI17_DESAA/150-226
B8FLX7_DESAA/155-231
B8FP56_DESHD/150-226
B8FPB2_DESHD/152-228
B8FPD7_DESHD/151-226
B8FPP7_DESHD/152-230
B8FPQ5_DESHD/152-228
B8FPX2_DESHD/149-221
B8FPY4_DESHD/150-223
B8FPY8_DESHD/151-226
B8FQL7_DESHD/156-233
B8FQS3_DESHD/149-222
B8FRJ5_DESHD/148-223
B8FS42_DESHD/148-225
B8FS55_DESHD/150-223
B8FS97_DESHD/155-233
B8FSH5_DESHD/141-216
B8FSL6_DESHD/152-228
B8FSQ3_DESHD/147-222
B8FSV6_DESHD/147-224
B8FT44_DESHD/149-225
B8FT98_DESHD/143-220
B8FUU2_DESHD/170-245
B8FXM6_DESHD/154-229
B8FXT3_DESHD/150-226
B8FY05_DESHD/153-230
B8FYB6_DESHD/151-225
B8FYH8_DESHD/149-224
B8FYL8_DESHD/154-230
B8FYP0_DESHD/149-225
B8G0T6_DESHD/150-226
B8G179_DESHD/151-224
B8G223_DESHD/156-232
B8G2A5_DESHD/147-224
B8G334_CHLAD/149-224
B8G479_CHLAD/145-221
B8G4C3_CHLAD/931-1003
B8G4V1_CHLAD/150-228
B8G5I8_CHLAD/26-92
B8G5V8_CHLAD/155-233
B8G753_CHLAD/149-225
B8G7R1_CHLAD/148-223
B8G869_CHLAD/162-236
B8G886_CHLAD/24-91
B8G896_CHLAD/151-227
B8G8J6_CHLAD/145-221
B8G9I8_CHLAD/145-221
B8GAT8_CHLAD/148-224
B8GBC5_CHLAD/148-225
B8GBX2_CHLAD/154-230
B8GC94_CHLAD/136-212
B8GCK7_CHLAD/168-244
B8GCZ1_CHLAD/151-229
B8GD33_CHLAD/196-274
B8GLJ5_THISH/155-215
B8GLT2_THISH/146-217
B8GLT9_THISH/174-247
B8GQ99_THISH/145-220
B8GSR1_THISH/160-236
B8GTK5_THISH/145-220
B8GVG2_CAUCN/151-227
B8GW21_CAUCN/154-230
B8GYA7_CAUCN/156-232
B8GYG6_CAUCN/150-225
B8H1L1_CAUCN/146-221
B8H1M0_CAUCN/145-216
B8H2H3_CAUCN/158-230
B8H3T6_CAUCN/169-246
B8H4H9_CAUCN/156-231
B8H4J0_CAUCN/146-217
B8H4S5_CAUCN/148-224
B8H6X1_ARTCA/147-223
B8H7I8_ARTCA/161-238
B8HBM0_ARTCA/145-222
B8HC02_ARTCA/146-219
B8HCL6_ARTCA/168-242
B8HCL7_ARTCA/198-272
B8HCR2_ARTCA/148-224
B8HCW1_ARTCA/152-230
B8HCX1_ARTCA/172-255
B8HD43_ARTCA/145-219
B8HDG8_ARTCA/166-249
B8HDW4_ARTCA/46-118
B8HDW6_ARTCA/147-218
B8HEC5_ARTCA/192-275
B8HEE3_ARTCA/182-258
B8HFF5_ARTCA/316-385
B8HHA7_ARTCA/157-231
B8HL35_CYAP4/145-221
B8HL49_CYAP4/145-220
B8HLI3_CYAP4/156-232
B8HLL2_CYAP4/154-233
B8HN76_CYAP4/147-222
B8HQE6_CYAP4/149-221
B8HQR4_CYAP4/146-222
B8HSY7_CYAP4/176-252
B8HTG4_CYAP4/163-238
B8HTI0_CYAP4/154-230
B8HWT4_CYAP4/147-223
B8HZH9_CYAP4/153-229
B8I010_CLOCE/146-221
B8I014_CLOCE/153-230
B8I1P7_CLOCE/150-227
B8I272_CLOCE/154-230
B8I2L6_CLOCE/149-225
B8I2S2_CLOCE/152-231
B8I397_CLOCE/150-225
B8I418_CLOCE/152-229
B8I4T7_CLOCE/152-228
B8I553_CLOCE/150-223
B8I5C4_CLOCE/147-223
B8I6Y9_CLOCE/156-232
B8I717_CLOCE/144-222
B8I8Q2_CLOCE/150-227
B8IAP6_METNO/39-112
B8IEI3_METNO/19-96
B8IF93_METNO/151-225
B8IFI2_METNO/145-218
B8IGE5_METNO/159-235
B8IHQ1_METNO/39-112
B8IHY7_METNO/149-226
B8IIA5_METNO/142-214
B8IIA6_METNO/157-233
B8IJI4_METNO/145-216
B8IKP9_METNO/165-241
B8IKX7_METNO/155-231
B8ILN6_METNO/165-237
B8IM29_METNO/168-244
B8IMT4_METNO/159-235
B8IN44_METNO/150-225
B8IP07_METNO/147-222
B8IQ31_METNO/145-221
B8ITW2_METNO/147-225
B8IU63_METNO/145-220
B8IUZ1_METNO/145-216
B8IVD0_METNO/162-238
B8IVF2_METNO/145-216
B8IW74_METNO/147-223
B8IY81_DESDA/150-223
B8IYR1_DESDA/152-226
B8J1F3_DESDA/163-239
B8J4N7_DESDA/152-231
B8J8N2_ANAD2/143-219
B8JAG9_ANAD2/150-223
B8JAY6_ANAD2/152-228
B8JEG7_ANAD2/151-226
B8JG07_ANAD2/24-97
B8JG38_ANAD2/153-229
B8JG70_ANAD2/155-231
B8K2M4_STEMA/145-220
B8K4I4_VIBPA/152-227
B8K4Q4_VIBPA/140-211
B8K5Q7_VIBPA/158-234
B8K6Q3_VIBPA/152-228
B8K7A7_VIBPA/149-225
B8K7I4_VIBPA/73-150
B8K7Y0_VIBPA/145-216
B8K7Y3_VIBPA/20-98
B8K813_VIBPA/146-222
B8K8E3_VIBPA/147-222
B8K8X6_VIBPA/155-232
B8K9E4_VIBPA/156-232
B8KA22_VIBPA/1-42
B8KA43_VIBPA/156-232
B8KB79_VIBPA/40-117
B8KBQ3_VIBPA/150-227
B8KBT4_VIBPA/23-97
B8KC14_VIBPA/29-107
B8KCT7_VIBPA/34-107
B8KG30_9GAMM/151-228
B8KRT7_9GAMM/151-228
B8KYR1_9GAMM/146-234
B8L062_9GAMM/150-225
B8L0M7_9GAMM/146-220
B8L169_9GAMM/146-223
B8L172_9GAMM/155-231
B8L2N2_9GAMM/1-40
B8L2R3_9GAMM/145-220
B8L308_9GAMM/152-229
B8L3A6_9GAMM/163-239
B8L3C0_9GAMM/145-218
B8L3R6_9GAMM/145-218
B8L4J6_9GAMM/22-97
B8L518_9GAMM/145-220
B8L560_9GAMM/148-223
B8L5Y3_9GAMM/144-219
B8L621_9GAMM/144-219
B8L671_9GAMM/145-220
B8L6B3_9GAMM/162-238
B8L7M9_9GAMM/156-232
B8L7W3_9GAMM/145-216
B8L945_9GAMM/34-110
B8L9R4_9GAMM/146-221
B8L9V3_9GAMM/159-235
B8LA16_9GAMM/145-220
B8PYA5_9BACT/146-222
B8X1V8_LISMO/80-152
B8X1W3_LISMO/80-152
B8XCY4_SALET/145-221
B8XCY5_SALCH/145-221
B8XCY6_SALCH/145-221
B8XCY7_SALET/145-215
B8XCY8_SALCH/145-221
B8XCZ0_SALPA/145-221
B8XGR9_ENTFC/154-230
B8Y4G5_STRAU/17-96
B8Y8A1_ACIBA/160-237
B8Y8G1_SALCH/31-105
B8ZJP8_STRPJ/154-230
B8ZJX1_STRPJ/147-225
B8ZL88_STRPJ/152-227
B8ZM34_STRPJ/147-222
B8ZMD2_STRPJ/143-215
B8ZNF8_STRPJ/145-220
B8ZPK5_STRPJ/155-232
B8ZQ29_STRPJ/143-215
B8ZQF1_MYCLB/149-225
B8ZSQ6_MYCLB/155-230
B8ZT84_MYCLB/119-196
B8ZU09_MYCLB/147-223
B9A7X3_VIBPA/25-100
B9A7Y5_VIBPA/23-99
B9A8R4_9RICK/149-226
B9AY40_9BURK/158-235
B9AYA9_9BURK/148-224
B9AYT0_9BURK/153-229
B9AZ22_9BURK/23-100
B9B0L8_9BURK/144-219
B9B1Q2_9BURK/145-218
B9B3Z7_9BURK/144-218
B9B428_9BURK/145-216
B9B4Q2_9BURK/154-230
B9B510_9BURK/144-228
B9B5U2_9BURK/143-219
B9B7R2_9BURK/156-232
B9B9N9_9BURK/147-224
B9BB78_9BURK/154-231
B9BCH8_9BURK/148-221
B9BD52_9BURK/145-218
B9BE93_9BURK/148-225
B9BEG2_9BURK/154-230
B9BEJ2_9BURK/162-238
B9BEY1_9BURK/145-218
B9BEY3_9BURK/6-66
B9BGE9_9BURK/155-231
B9BIL7_9BURK/144-219
B9BIQ2_9BURK/145-218
B9BIQ4_9BURK/27-83
B9BKX0_9BURK/145-218
B9BN22_9BURK/148-225
B9BN88_9BURK/1-54
B9BNG9_9BURK/154-231
B9BNS9_9BURK/25-100
B9BQ57_9BURK/143-228
B9BQR5_9BURK/143-219
B9BQU8_9BURK/154-230
B9BRD8_9BURK/158-235
B9BRL1_9BURK/148-224
B9BS22_9BURK/153-229
B9BS34_9BURK/145-216
B9BTI4_9BURK/145-216
B9BTL8_9BURK/144-218
B9BV21_9BURK/147-224
B9BWH6_9BURK/145-218
B9BWM2_9BURK/188-264
B9BZD6_9BURK/148-221
B9C0N8_9BURK/162-238
B9C0U3_9BURK/23-100
B9C2M5_9BURK/144-219
B9C2R0_9BURK/145-218
B9C2R2_9BURK/27-83
B9C4X5_9BURK/145-218
B9C7A7_9BURK/159-235
B9C874_9BURK/148-225
B9C8D0_9BURK/188-264
B9C918_9BURK/25-100
B9CAS8_9BURK/154-230
B9CAW0_9BURK/143-219
B9CBH1_9BURK/143-228
B9CCD9_9BURK/144-218
B9CCH3_9BURK/145-216
B9CD84_9BURK/158-235
B9CDF9_9BURK/148-224
B9CDW9_9BURK/153-229
B9CDY1_9BURK/145-216
B9CE71_9BURK/23-100
B9CHI2_9BURK/147-224
B9CHN3_9BURK/145-218
B9CI73_9BURK/154-231
B9CIF3_9BURK/1-54
B9CIV6_9BURK/148-221
B9CKZ5_9ACTN/148-222
B9CLP9_9ACTN/152-228
B9CM45_9ACTN/172-248
B9CN70_9ACTN/147-222
B9CNT7_9ACTN/147-222
B9CPY7_STACP/145-221
B9CR20_STACP/149-225
B9CR67_STACP/147-222
B9CRX6_STACP/143-218
B9CS42_STACP/154-231
B9CSE2_STACP/153-229
B9CST2_STACP/154-231
B9CTX1_STACP/125-199
B9CUP0_STACP/145-221
B9CVQ9_9PAST/162-238
B9CY40_WOLRE/169-239
B9CYM8_WOLRE/176-251
B9CZ08_WOLRE/158-229
B9CZS8_WOLRE/151-221
B9CZU7_WOLRE/155-225
B9D0A0_WOLRE/145-215
B9D2A6_WOLRE/146-219
B9D334_WOLRE/146-221
B9D3K9_WOLRE/152-228
B9D4I6_WOLRE/148-219
B9D527_WOLRE/147-217
B9D5C7_WOLRE/156-226
B9D5M4_WOLRE/153-224
B9DK33_STACT/1-45
B9DK83_STACT/145-222
B9DLN4_STACT/145-220
B9DNB4_STACT/154-231
B9DNU4_STACT/153-230
B9DNZ5_STACT/143-218
B9DPX8_STACT/153-229
B9DRG8_STRU0/156-232
B9DRI3_STRU0/154-231
B9DT69_STRU0/150-224
B9DT80_STRU0/148-221
B9DTP8_STRU0/149-225
B9DUD6_STRU0/145-220
B9DUD7_STRU0/144-220
B9DWR6_CLOK1/153-205
B9DWT6_CLOK1/144-220
B9DWU2_CLOK1/147-224
B9DX21_CLOK1/149-225
B9DXL0_CLOK1/152-229
B9DXU0_CLOK1/162-240
B9DXV5_CLOK1/151-227
B9DY49_CLOK1/151-225
B9DYN7_CLOK1/147-223
B9DZ73_CLOK1/152-226
B9DZF5_CLOK1/145-222
B9DZI6_CLOK1/153-224
B9E0A0_CLOK1/157-233
B9E0I5_CLOK1/162-240
B9E1B8_CLOK1/160-236
B9E1D1_CLOK1/153-224
B9E1P1_CLOK1/149-224
B9E1R3_CLOK1/151-229
B9E254_CLOK1/152-229
B9E290_CLOK1/151-228
B9E361_CLOK1/152-228
B9E3G7_CLOK1/152-229
B9E3L9_CLOK1/150-226
B9E3P6_CLOK1/149-222
B9E3X7_CLOK1/84-160
B9E484_CLOK1/158-233
B9E4E0_CLOK1/144-221
B9E5D1_CLOK1/148-223
B9E5G5_CLOK1/146-221
B9E5G7_CLOK1/158-234
B9E6C7_CLOK1/149-224
B9E6M7_MACCJ/154-231
B9E798_MACCJ/153-230
B9E890_MACCJ/142-218
B9E917_MACCJ/152-229
B9E984_MACCJ/145-220
B9E9S6_MACCJ/143-218
B9EC12_MACCJ/146-222
B9IRK1_BACCQ/147-222
B9IT24_BACCQ/152-229
B9ITC9_BACCQ/154-231
B9IUB2_BACCQ/150-223
B9IUP0_BACCQ/148-221
B9IVJ9_BACCQ/156-233
B9IX89_BACCQ/154-230
B9IXU9_BACCQ/154-230
B9IZ15_BACCQ/150-225
B9J039_BACCQ/151-227
B9J088_BACCQ/156-232
B9J133_BACCQ/153-229
B9J172_BACCQ/112-188
B9J1H5_BACCQ/153-229
B9J1W5_BACCQ/150-225
B9J2A9_BACCQ/151-225
B9J2D5_BACCQ/149-225
B9J2F0_BACCQ/154-230
B9J387_BACCQ/139-210
B9J3U1_BACCQ/145-220
B9J3V5_BACCQ/143-220
B9J4D7_BACCQ/148-219
B9J4J1_BACCQ/148-223
B9J4J7_BACCQ/154-230
B9J4U2_BACCQ/143-220
B9J563_BACCQ/144-217
B9J5R9_BACCQ/148-221
B9J776_AGRRK/156-230
B9J8K1_AGRRK/133-209
B9J8P9_AGRRK/145-221
B9J986_AGRRK/144-220
B9JAZ4_AGRRK/145-216
B9JBK9_AGRRK/145-216
B9JBL7_AGRRK/173-248
B9JCP3_AGRRK/150-225
B9JCR9_AGRRK/149-225
B9JD73_AGRRK/144-216
B9JD91_AGRRK/145-218
B9JG58_AGRRK/169-245
B9JGX2_AGRRK/154-232
B9JIS6_AGRRK/155-232
B9JJZ3_AGRRK/156-232
B9JKB7_AGRRK/156-232
B9JKK7_AGRRK/142-213
B9JKR1_AGRRK/152-226
B9JLB0_AGRRK/145-218
B9JLE8_AGRRK/156-232
B9JMX5_AGRRK/155-234
B9JNB0_AGRRK/161-237
B9JNY4_AGRRK/150-225
B9JQS7_AGRVS/149-225
B9JRC2_AGRVS/145-221
B9JRR3_AGRVS/143-220
B9JSA6_AGRVS/145-221
B9JU41_AGRVS/145-216
B9JU49_AGRVS/173-248
B9JUD9_AGRVS/150-225
B9JXX5_AGRVS/160-236
B9JYM6_AGRVS/145-216
B9JZ20_AGRVS/154-229
B9JZT1_AGRVS/145-218
B9K0A5_AGRVS/145-216
B9K0H5_AGRVS/155-232
B9K181_AGRVS/145-216
B9K2H9_AGRVS/149-225
B9K2L5_AGRVS/145-218
B9K2P4_AGRVS/149-225
B9K2Y2_AGRVS/144-216
B9K407_AGRVS/150-227
B9K5H0_AGRVS/148-224
B9K615_AGRVS/146-221
B9K706_THENN/141-215
B9K7H5_THENN/168-244
B9K957_THENN/146-216
B9KBQ0_THENN/155-230
B9KCY6_CAMLR/149-220
B9KEK9_CAMLR/149-222
B9KEQ3_CAMLR/142-217
B9KFK7_CAMLR/145-221
B9KGC2_CAMLR/146-222
B9KGE4_CAMLR/146-218
B9KGQ3_ANAMF/149-227
B9KMI5_RHOSK/149-226
B9KP19_RHOSK/155-231
B9KP72_RHOSK/143-220
B9KPH0_RHOSK/152-228
B9KPZ2_RHOSK/149-225
B9KR44_RHOSK/153-229
B9KR66_RHOSK/140-216
B9KSB4_RHOSK/154-230
B9KTA1_RHOSK/151-226
B9KTS8_RHOSK/146-217
B9KU10_RHOSK/145-216
B9KW72_RHOSK/154-230
B9KWC2_RHOSK/145-216
B9KX00_RHOSK/155-226
B9KYS7_THERP/149-225
B9L0A7_THERP/153-229
B9L1L3_THERP/145-219
B9L1T3_THERP/163-238
B9L494_THERP/146-222
B9L7F7_NAUPA/153-223
B9L7M0_NAUPA/142-217
B9L7R6_NAUPA/143-218
B9L7X1_NAUPA/143-211
B9L855_NAUPA/146-217
B9L8L5_NAUPA/142-212
B9L910_NAUPA/128-194
B9L9V5_NAUPA/146-215
B9LCD6_CHLSY/145-221
B9LDH9_CHLSY/166-242
B9LDQ7_CHLSY/151-229
B9LEH6_CHLSY/146-222
B9LF75_CHLSY/143-211
B9LFK1_CHLSY/931-1005
B9LFL7_CHLSY/135-211
B9LFN5_CHLSY/148-224
B9LGH0_CHLSY/148-223
B9LGV4_CHLSY/154-230
B9LH45_CHLSY/149-226
B9LJP4_CHLSY/149-230
B9LJP6_CHLSY/153-230
B9LJW5_CHLSY/151-227
B9LJW8_CHLSY/155-229
B9LK42_CHLSY/145-221
B9LL93_CHLSY/151-228
B9LLT6_CHLSY/149-225
B9LLW2_CHLSY/194-272
B9LM95_CHLSY/149-225
B9LZ46_GEOSF/145-220
B9M2Y6_GEOSF/152-229
B9M457_GEOSF/145-220
B9M674_GEOSF/144-220
B9M6A6_GEOSF/149-222
B9M6W7_GEOSF/146-222
B9M889_GEOSF/150-223
B9M9M4_GEOSF/153-230
B9MAQ1_ACIET/157-233
B9MAS7_ACIET/151-224
B9MBG2_ACIET/146-221
B9MBH5_ACIET/148-223
B9MD04_ACIET/161-237
B9MF92_ACIET/153-231
B9MHH2_ACIET/144-216
B9MHR7_ACIET/146-219
B9MHZ5_ACIET/145-216
B9MI20_ACIET/152-225
B9MIC0_ACIET/145-216
B9MJ73_ACIET/145-216
B9MJS7_ANATD/151-227
B9MKI7_ANATD/150-225
B9MLN2_ANATD/149-226
B9MMX2_ANATD/145-220
B9MSA0_ANATD/145-221
B9NGL0_POPTR/206-279
B9NJ61_POPTR/140-211
B9NJI3_POPTR/155-231
B9NJJ7_POPTR/74-150
B9NLS4_9RHOB/150-226
B9NR29_9RHOB/144-218
B9NRM3_9RHOB/153-228
B9NRY5_9RHOB/158-234
B9NS61_9RHOB/145-221
B9NST9_9RHOB/147-229
B9NT20_9RHOB/148-223
B9NUZ4_9RHOB/153-230
B9NW98_9RHOB/158-234
B9NYW2_PROMA/158-236
B9NZK2_PROMA/155-231
B9P2K0_PROMA/164-240
B9P6Y0_POPTR/153-230
B9P733_POPTR/157-232
B9P8F6_POPTR/5-81
B9PE58_POPTR/148-219
B9PEI2_POPTR/96-169
B9PEQ9_POPTR/146-221
B9QS57_9RHOB/145-221
B9QSJ0_9RHOB/167-240
B9QT71_9RHOB/145-216
B9QT84_9RHOB/147-223
B9QVX4_9RHOB/149-225
B9QYV5_9RHOB/144-218
B9R044_9RHOB/149-225
B9R0B3_9RHOB/152-229
B9R2A0_9RHOB/163-236
B9R444_9RHOB/153-229
B9R532_9RHOB/142-216
B9R5M7_9RHOB/160-237
B9R5V3_9RHOB/145-221
B9T7I6_RICCO/37-112
B9T8V8_RICCO/58-134
B9T9H2_RICCO/27-103
B9TBN5_RICCO/94-171
B9TD62_RICCO/99-175
B9TDT4_RICCO/154-227
B9TFI0_RICCO/151-225
B9THF8_RICCO/150-225
B9TNB9_RICCO/149-185
B9WSI0_STRSU/154-230
B9WSN5_STRSU/148-223
B9WSV2_STRSU/146-221
B9WU13_STRSU/154-230
B9WUR4_STRSU/142-213
B9WV99_STRSU/146-222
B9XB49_9BACT/160-233
B9XBA6_9BACT/170-246
B9XE94_9BACT/145-220
B9XEM3_9BACT/147-224
B9XF71_9BACT/145-220
B9XFI9_9BACT/148-224
B9XG93_9BACT/152-228
B9XJD5_9BACT/153-229
B9XLG9_9BACT/161-234
B9XSQ2_9BACT/152-228
B9XTC2_HELPY/139-214
B9XVX2_HELPY/146-223
B9XWJ9_HELPY/141-210
B9XY36_HELPY/139-214
B9XYX5_HELPY/146-223
B9Y0B4_HELPY/141-210
B9Y2I0_9FIRM/153-229
B9Y3Z4_9FIRM/146-222
B9Y4Z9_9FIRM/146-224
B9Y5C6_9FIRM/154-229
B9Y5E4_9FIRM/141-215
B9Y5G0_9FIRM/152-228
B9Y5J5_9FIRM/141-215
B9Y5W9_9FIRM/146-222
B9Y6T1_9FIRM/156-231
B9Y700_9FIRM/152-228
B9Y7H9_9FIRM/152-229
B9Y7Y4_9FIRM/147-220
B9Y8G4_9FIRM/25-99
B9Y8P0_9FIRM/25-98
B9Y8R0_9FIRM/151-223
B9Y941_9FIRM/145-219
B9YAL6_9FIRM/192-267
B9YB29_9FIRM/146-219
B9YBH5_9FIRM/148-221
B9YBX9_9FIRM/148-224
B9YD19_9FIRM/151-227
B9YD90_9FIRM/155-226
B9YDA4_9FIRM/150-227
B9YDQ0_9FIRM/142-217
B9YDZ0_9FIRM/22-98
B9YE86_9FIRM/149-226
B9YY81_9NEIS/150-225
B9YZ00_9NEIS/145-216
B9YZ41_9NEIS/144-218
B9YZ48_9NEIS/149-225
B9YZ56_9NEIS/162-238
B9Z285_9NEIS/153-229
B9Z381_9NEIS/149-225
B9Z4D8_9NEIS/168-241
B9Z5B7_9NEIS/154-233
B9Z5I5_9NEIS/146-220
B9Z7W6_9NEIS/159-235
B9Z8P2_9NEIS/150-226
BAER_ECOL6/156-232
BAER_ECOLI/156-232
BASR_ECOLI/145-216
BASR_SALTY/145-216
BCER_BACHD/145-223
BCER_BACSU/146-223
C0A2Y6_9BACT/162-239
C0A4Z0_9BACT/166-260
C0A580_9BACT/152-228
C0A842_9BACT/153-232
C0A9L9_9BACT/147-226
C0ARB8_9ENTR/150-227
C0ASA0_9ENTR/152-228
C0AUF5_9ENTR/155-232
C0AV51_9ENTR/40-112
C0AYW4_9ENTR/149-225
C0AZ74_9ENTR/156-232
C0B0W9_9ENTR/145-220
C0B3D8_9ENTR/148-225
C0B4V3_9FIRM/149-227
C0B4Y5_9FIRM/147-220
C0B5X1_9FIRM/147-222
C0B6C4_9FIRM/145-220
C0B7X9_9FIRM/146-221
C0B7Z8_9FIRM/146-223
C0B803_9FIRM/156-230
C0B8M9_9FIRM/150-226
C0B8U6_9FIRM/150-225
C0B8V6_9FIRM/22-97
C0B9Y1_9FIRM/151-227
C0BA02_9FIRM/144-218
C0BA16_9FIRM/158-233
C0BAB5_9FIRM/152-228
C0BAR7_9FIRM/73-128
C0BAZ2_9FIRM/151-227
C0BBK6_9FIRM/148-226
C0BBQ7_9FIRM/156-231
C0BDH0_9FIRM/158-231
C0BE42_9FIRM/144-217
C0BE88_9FIRM/157-231
C0BEA2_9FIRM/54-131
C0BEA9_9FIRM/149-225
C0BEB0_9FIRM/54-131
C0BEC7_9FIRM/3-79
C0BEC8_9FIRM/35-111
C0BEY4_9FIRM/152-228
C0BF94_9FIRM/29-101
C0BFC7_9FIRM/131-206
C0BJ32_9BACT/154-225
C0BKD9_9BACT/156-230
C0BLD2_9BACT/157-228
C0BPX7_9BIFI/133-209
C0BQN8_9BIFI/153-229
C0BSV2_9BIFI/164-235
C0BUW7_9BIFI/149-223
C0BVD1_9BIFI/153-238
C0BVF5_9BIFI/162-239
C0BVT2_9CLOT/150-227
C0BVY1_9CLOT/155-232
C0BVZ7_9CLOT/146-222
C0BW56_9CLOT/158-235
C0BWL4_9CLOT/141-213
C0BX60_9CLOT/156-231
C0BXB5_9CLOT/146-224
C0BXI5_9CLOT/158-235
C0BYM0_9CLOT/151-229
C0BYW4_9CLOT/143-215
C0BYX3_9CLOT/145-220
C0BZ80_9CLOT/152-228
C0BZP6_9CLOT/145-219
C0C014_9CLOT/160-234
C0C071_9CLOT/147-223
C0C073_9CLOT/149-222
C0C095_9CLOT/164-237
C0C1A0_9CLOT/171-246
C0C1E3_9CLOT/151-227
C0C1X2_9CLOT/160-236
C0C2N9_9CLOT/142-219
C0C2V0_9CLOT/145-223
C0C334_9CLOT/174-247
C0C346_9CLOT/202-278
C0C3M1_9CLOT/148-223
C0C3P9_9CLOT/164-237
C0C490_9CLOT/149-222
C0C4B5_9CLOT/153-229
C0C4E1_9CLOT/146-222
C0C5A4_9CLOT/149-227
C0C5B0_9CLOT/154-230
C0C5H9_9CLOT/144-220
C0C5S6_9CLOT/157-231
C0C662_9CLOT/144-219
C0CGW2_9FIRM/146-221
C0CI50_9FIRM/143-221
C0CIS9_9FIRM/149-222
C0CIW1_9FIRM/211-289
C0CK26_9FIRM/151-227
C0CKD9_9FIRM/148-224
C0CKG8_9FIRM/146-219
C0CKM2_9FIRM/145-219
C0CKR9_9FIRM/67-143
C0CLA4_9FIRM/143-218
C0CLW3_9FIRM/152-229
C0CLW6_9FIRM/147-223
C0CMJ1_9FIRM/168-245
C0CML3_9FIRM/146-224
C0CMS7_9FIRM/164-238
C0CMY4_9FIRM/159-235
C0CN32_9FIRM/159-236
C0CNR7_9FIRM/155-232
C0CP41_9FIRM/1-64
C0CP75_9FIRM/149-222
C0CQK1_9FIRM/146-222
C0CQS8_9FIRM/145-218
C0CQV7_9FIRM/161-234
C0CR86_9FIRM/169-246
C0CR92_9FIRM/158-234
C0CRB8_9FIRM/141-213
C0CRL3_9FIRM/146-222
C0CS32_9FIRM/155-231
C0CS34_9FIRM/155-231
C0CSD3_9FIRM/151-227
C0CSL7_9FIRM/1-59
C0CT80_9CLOT/36-110
C0CUL1_9CLOT/152-228
C0CWC9_9CLOT/149-225
C0CWP8_9CLOT/39-113
C0CWS7_9CLOT/143-215
C0CWY8_9CLOT/153-229
C0CX36_9CLOT/151-227
C0CXC4_9CLOT/53-130
C0CZ26_9CLOT/147-220
C0CZG6_9CLOT/155-232
C0CZH2_9CLOT/153-225
C0CZJ8_9CLOT/142-214
C0CZK4_9CLOT/152-227
C0CZL3_9CLOT/146-221
C0CZU0_9CLOT/148-221
C0CZV5_9CLOT/24-97
C0D146_9CLOT/32-106
C0D2F6_9CLOT/78-149
C0D2I0_9CLOT/152-229
C0D2M4_9CLOT/31-102
C0D2V9_9CLOT/149-225
C0D3W9_9CLOT/144-221
C0D544_9CLOT/153-231
C0D5S4_9CLOT/153-229
C0D6J8_9CLOT/159-234
C0D718_9CLOT/140-211
C0D765_9CLOT/172-247
C0D7B1_9CLOT/151-226
C0D7I6_9CLOT/153-229
C0D8R4_9CLOT/190-262
C0D8Y6_9CLOT/161-237
C0D929_9CLOT/149-223
C0D9R0_9CLOT/1-67
C0D9S8_9CLOT/147-222
C0DAF6_9CLOT/149-225
C0DAT9_9CLOT/156-232
C0DBI2_9CLOT/158-235
C0DBM6_9CLOT/152-228
C0DWU9_EIKCO/145-218
C0DY83_EIKCO/147-223
C0DYK2_EIKCO/149-222
C0E127_9CORY/150-226
C0E1E2_9CORY/26-102
C0E5C4_9CORY/154-229
C0E7B1_9CORY/150-221
C0E7W6_9CORY/149-225
C0E9M9_9CLOT/134-208
C0E9Y6_9CLOT/151-226
C0EAH7_9CLOT/177-254
C0EBL6_9CLOT/156-232
C0EC39_9CLOT/157-229
C0EC50_9CLOT/161-235
C0ECA3_9CLOT/153-229
C0ECJ8_9CLOT/145-221
C0ECR9_9CLOT/153-230
C0EDL6_9CLOT/35-110
C0EDL8_9CLOT/172-248
C0EDM8_9CLOT/153-230
C0EDS7_9CLOT/151-227
C0EF29_9CLOT/167-240
C0EFA1_9CLOT/87-163
C0EGA8_9CLOT/138-216
C0EKL6_NEIFL/150-222
C0EQT9_NEIFL/145-218
C0ET35_9FIRM/156-229
C0ET79_9FIRM/146-222
C0ETN5_9FIRM/147-222
C0EUJ8_9FIRM/148-222
C0EUV5_9FIRM/171-248
C0EV86_9FIRM/146-223
C0EW25_9FIRM/175-249
C0EW38_9FIRM/149-222
C0EW58_9FIRM/158-233
C0EWP3_9FIRM/151-227
C0EXB6_9FIRM/155-230
C0EXH2_9FIRM/168-243
C0EXI2_9FIRM/4-81
C0EXI4_9FIRM/146-223
C0EY24_9FIRM/151-227
C0EY32_9FIRM/158-234
C0EYP7_9FIRM/145-220
C0EYQ4_9FIRM/147-224
C0EZK4_9FIRM/153-229
C0EZU6_9FIRM/143-220
C0F8U7_9RICK/149-226
C0FN91_9FIRM/152-227
C0FNE8_9FIRM/150-225
C0FPD8_9FIRM/149-226
C0FPF7_9FIRM/160-235
C0FPS6_9FIRM/25-101
C0FQ17_9FIRM/146-223
C0FQT0_9FIRM/149-226
C0FQY7_9FIRM/145-219
C0FRE4_9FIRM/145-219
C0FRV9_9FIRM/40-112
C0FT71_9FIRM/151-224
C0FTL1_9FIRM/167-240
C0FTL8_9FIRM/150-226
C0FTM8_9FIRM/155-229
C0FTW8_9FIRM/151-227
C0FVL3_9FIRM/9-95
C0FVU1_9FIRM/150-227
C0FW11_9FIRM/148-219
C0FW67_9FIRM/161-236
C0FWJ0_9FIRM/158-233
C0FWQ5_9FIRM/144-218
C0FXT5_9FIRM/34-110
C0FY93_9FIRM/152-208
C0FYV6_9FIRM/151-227
C0FZQ4_9FIRM/148-224
C0FZT5_9FIRM/147-222
C0G053_9FIRM/177-250
C0G092_9FIRM/143-214
C0G340_9RHIZ/160-236
C0G397_9RHIZ/178-254
C0G4Z5_9RHIZ/145-216
C0G503_9RHIZ/144-221
C0G7E5_9RHIZ/165-238
C0G7L5_9RHIZ/145-221
C0G831_9RHIZ/149-225
C0G8Q9_9RHIZ/179-255
C0G9G8_9RHIZ/145-216
C0GA42_9RHIZ/154-231
C0GBZ3_9FIRM/151-226
C0GC97_9FIRM/151-227
C0GCH7_9FIRM/146-220
C0GCQ9_9FIRM/155-231
C0GDC7_9FIRM/150-225
C0GFM0_9FIRM/151-227
C0GFP5_9FIRM/896-971
C0GHG5_9FIRM/153-230
C0GI49_9FIRM/150-221
C0GIA2_9FIRM/149-226
C0GKV4_9FIRM/147-224
C0IN88_9BACT/159-235
C0INX5_9BACT/146-223
C0JW99_9ACTO/27-92
C0JWC2_9ACTO/16-97
C0KWX7_9MICC/180-256
C0KWX9_STRCL/145-175
C0LD27_ECOLX/107-155
C0LD51_ECOLX/107-155
C0LD52_ECOLX/107-155
C0LD53_ECOLX/107-155
C0LD55_ECOLX/107-155
C0LD58_ECOLX/107-155
C0LD60_ECOLX/107-155
C0LD61_ECOLX/107-155
C0LD62_ECOLX/107-155
C0LTL5_9ACTO/181-259
C0M817_STRE4/149-225
C0M8A7_STRE4/154-231
C0M9A0_STRE4/145-220
C0M9D3_STRE4/156-232
C0M9T6_STRE4/151-225
C0MBC5_STRE4/145-220
C0MCP0_STRS7/151-225
C0MCQ8_STRS7/156-232
C0MCY6_STRS7/154-231
C0MDU1_STRS7/167-243
C0MEQ3_STRS7/149-226
C0MFE1_STRS7/145-220
C0MG51_STRS7/149-225
C0MG69_STRS7/145-220
C0MP33_VIBNA/1-42
C0MP34_VIBNA/1-42
C0N207_9GAMM/144-220
C0N237_9GAMM/145-216
C0N373_9GAMM/152-227
C0N3B9_9GAMM/146-221
C0N4M8_9GAMM/143-214
C0N4R8_9GAMM/157-233
C0N4Y8_9GAMM/145-219
C0PWC4_SALPC/146-223
C0PWI1_SALPC/144-217
C0PWR9_SALPC/30-105
C0PYJ2_SALPC/24-100
C0PYU7_SALPC/145-216
C0Q0H7_SALPC/156-232
C0Q117_SALPC/156-232
C0Q1Z4_SALPC/32-111
C0Q2J5_SALPC/172-244
C0Q411_SALPC/152-228
C0Q4Z2_SALPC/156-233
C0Q568_SALPC/145-216
C0Q760_SALPC/145-221
C0Q7S1_SALPC/149-225
C0Q8B0_SALPC/165-240
C0Q8F8_SALPC/150-226
C0Q8G6_SALPC/156-232
C0QBV7_DESAH/145-221
C0QDS5_DESAH/148-224
C0QED5_DESAH/21-77
C0QFG8_DESAH/153-227
C0QG14_DESAH/163-239
C0QGI5_DESAH/147-222
C0QL69_DESAH/149-228
C0QLH4_DESAH/163-241
C0QPZ3_PERMH/145-217
C0QQJ3_PERMH/143-213
C0QRZ9_PERMH/150-223
C0QZY4_BRAHW/150-224
C0R3K1_WOLWR/149-226
C0REF5_BRUMB/165-238
C0REM9_BRUMB/145-221
C0RFP8_BRUMB/149-225
C0RFX7_BRUMB/160-236
C0RG27_BRUMB/151-227
C0RHV0_BRUMB/145-216
C0RHV8_BRUMB/144-221
C0RKG5_BRUMB/145-216
C0RL11_BRUMB/154-231
C0RMS1_BRUMB/148-224
C0ST67_ECOLX/156-232
C0VFV0_9GAMM/154-229
C0VH29_9GAMM/151-222
C0VLF7_9GAMM/157-232
C0VLG7_9GAMM/161-237
C0VM02_9GAMM/151-227
C0VML7_9GAMM/155-231
C0VN12_9GAMM/172-248
C0VPI8_9GAMM/144-216
C0VQ40_9GAMM/146-226
C0VQK8_9CORY/223-300
C0VRA9_9CORY/149-225
C0VRZ3_9CORY/160-237
C0VSZ4_9CORY/150-225
C0VXN1_9CORY/152-228
C0VYJ5_9ACTO/173-249
C0VZR4_9ACTO/144-221
C0VZV8_9ACTO/146-222
C0W440_9ACTO/161-242
C0W591_9ACTO/168-242
C0W5A5_9ACTO/154-230
C0W5Y5_9ACTO/144-218
C0W810_9ACTO/143-217
C0W897_9ACTO/144-220
C0W8A8_9ACTO/69-141
C0W8H4_9ACTO/147-223
C0W9H0_9FIRM/196-269
C0WAQ7_9FIRM/151-227
C0WAX6_9FIRM/147-222
C0WBY6_9FIRM/152-228
C0WDT5_9FIRM/143-218
C0WE14_9FIRM/148-227
C0WGX0_9CORY/154-229
C0WHF5_9CORY/188-265
C0WI55_9CORY/158-234
C0WJ55_9CORY/131-196
C0WM98_LACBU/158-235
C0WMD5_LACBU/154-230
C0WPR5_LACBU/150-226
C0WQG2_LACBU/149-224
C0WSQ9_LACBU/161-236
C0WTS7_LACBU/149-225
C0WU43_LACBU/150-226
C0WUJ3_LACBU/158-234
C0WVV2_LACFE/163-239
C0WW38_LACFE/166-242
C0WWR0_LACFE/167-242
C0WXC0_LACFE/107-181
C0WZB5_LACFE/143-215
C0X053_LACFE/150-226
C0X0C0_LACFE/157-233
C0X0Q5_ENTFA/142-221
C0X1J7_ENTFA/129-208
C0X1U6_ENTFA/145-216
C0X1X4_ENTFA/148-223
C0X2J2_ENTFA/146-226
C0X2U4_ENTFA/148-223
C0X372_ENTFA/149-226
C0X3L2_ENTFA/155-231
C0X3Q3_ENTFA/150-226
C0X4P1_ENTFA/152-228
C0X4R8_ENTFA/155-229
C0X542_ENTFA/147-226
C0X5U0_ENTFA/155-231
C0X6A0_ENTFA/151-228
C0X6Q5_ENTFA/142-214
C0X833_ENTFA/161-237
C0XIG3_LACHI/158-235
C0XIM0_LACHI/154-230
C0XKH4_LACHI/149-224
C0XL55_LACHI/161-236
C0XLZ9_LACHI/149-225
C0XMB5_LACHI/150-226
C0XMR7_LACHI/158-234
C0XN69_LACHI/150-226
C0XP93_9CORY/154-230
C0XQV2_9CORY/188-265
C0XSB8_9CORY/153-224
C0XUD8_9CORY/152-228
C0XV62_9CORY/146-222
C0XVM9_BURPS/149-225
C0XWE5_BURPS/148-221
C0XWJ5_BURPS/145-218
C0XZT3_BURPS/154-230
C0Y1L2_BURPS/173-247
C0Y1M9_BURPS/148-224
C0Y1P6_BURPS/24-100
C0Y1S0_BURPS/17-94
C0Y1V5_BURPS/144-216
C0Y1Y0_BURPS/154-230
C0Y2E2_BURPS/153-230
C0Y476_BURPS/143-214
C0Y4C0_BURPS/160-235
C0Y4J7_BURPS/41-116
C0Y4V2_BURPS/152-229
C0Y534_BURPS/148-225
C0Y539_BURPS/149-226
C0Y734_BURPS/143-219
C0Y7K2_BURPS/146-224
C0Y8L0_BURPS/162-238
C0YB98_BURPS/175-250
C0YDW1_BURPS/142-219
C0YE19_BURPS/115-189
C0YE58_BURPS/142-213
C0YWC8_LACRE/150-226
C0YX26_LACRE/158-233
C0YYI8_LACRE/158-235
C0YZ57_LACRE/157-234
C0YZP1_LACRE/159-235
C0YZT4_LACRE/142-212
C0YZZ3_LACRE/149-226
C0Z4B7_BREBN/158-230
C0Z4R0_BREBN/153-229
C0Z5U3_BREBN/17-91
C0Z5U8_BREBN/183-257
C0Z5W1_BREBN/154-231
C0Z5X8_BREBN/174-249
C0Z621_BREBN/162-234
C0Z6C7_BREBN/153-227
C0Z6I0_BREBN/149-222
C0Z6J5_BREBN/147-222
C0Z7D9_BREBN/145-225
C0Z7K2_BREBN/147-223
C0Z7X7_BREBN/152-229
C0Z8H9_BREBN/145-222
C0Z8K9_BREBN/152-228
C0Z8M8_BREBN/151-227
C0Z8U7_BREBN/149-227
C0Z8X3_BREBN/161-237
C0Z911_BREBN/175-251
C0Z9S0_BREBN/155-231
C0Z9Z9_BREBN/147-225
C0ZA05_BREBN/155-231
C0ZA36_BREBN/150-226
C0ZC85_BREBN/157-234
C0ZCT4_BREBN/146-223
C0ZDC3_BREBN/153-229
C0ZDJ3_BREBN/142-215
C0ZDJ8_BREBN/150-228
C0ZDS8_BREBN/147-220
C0ZDX7_BREBN/147-222
C0ZE64_BREBN/154-231
C0ZFS3_BREBN/155-232
C0ZH45_BREBN/149-220
C0ZHP7_BREBN/145-220
C0ZIT9_BREBN/145-221
C0ZIW2_BREBN/146-219
C0ZJT5_BREBN/150-226
C0ZK69_BREBN/150-224
C0ZK91_BREBN/153-231
C0ZKG8_BREBN/156-232
C0ZKH8_BREBN/153-229
C0ZKI5_BREBN/147-228
C0ZL02_BREBN/145-223
C0ZM88_RHOE4/144-219
C0ZMG7_RHOE4/152-224
C0ZMN4_RHOE4/155-230
C0ZMQ2_RHOE4/150-221
C0ZNA6_RHOE4/152-227
C0ZP18_RHOE4/144-218
C0ZRE5_RHOE4/163-238
C0ZRH6_RHOE4/145-220
C0ZRL2_RHOE4/157-234
C0ZTZ6_RHOE4/26-103
C0ZUT5_RHOE4/151-227
C0ZUZ6_RHOE4/47-118
C0ZWB9_RHOE4/150-226
C0ZWV8_RHOE4/146-223
C0ZWZ1_RHOE4/145-222
C0ZX32_RHOE4/299-369
C1A1E5_RHOE4/148-224
C1A3C1_RHOE4/147-223
C1A710_GEMAT/127-203
C1A759_GEMAT/141-218
C1A8B6_GEMAT/166-242
C1A978_GEMAT/145-220
C1AA62_GEMAT/143-220
C1AAN0_GEMAT/153-229
C1AAZ5_GEMAT/158-231
C1ABP4_GEMAT/143-220
C1ABQ2_GEMAT/151-229
C1ABW5_GEMAT/29-102
C1ACD7_GEMAT/155-236
C1ACF3_GEMAT/145-220
C1ACV0_GEMAT/152-227
C1AE80_GEMAT/30-99
C1AEF7_GEMAT/145-220
C1AFZ9_MYCBT/159-233
C1AGN9_MYCBT/15-93
C1AH20_MYCBT/149-225
C1AHE2_MYCBT/22-98
C1AIL7_MYCBT/156-230
C1AJT6_MYCBT/302-372
C1AKG9_MYCBT/149-225
C1AKT2_MYCBT/167-242
C1AL93_MYCBT/169-243
C1ALF3_MYCBT/145-219
C1ALN7_MYCBT/158-233
C1ALX0_MYCBT/149-225
C1AM18_MYCBT/148-224
C1AM25_MYCBT/179-253
C1AMR0_MYCBT/25-103
C1ASJ2_RHOOB/153-228
C1ATC5_RHOOB/148-222
C1ATP4_RHOOB/159-234
C1ATS5_RHOOB/25-102
C1ATU8_RHOOB/152-224
C1AUJ0_RHOOB/148-224
C1AX09_RHOOB/147-223
C1AZ13_RHOOB/26-94
C1AZ59_RHOOB/151-227
C1B0R0_RHOOB/145-217
C1B1B2_RHOOB/146-223
C1B1D7_RHOOB/145-222
C1B1I1_RHOOB/299-369
C1B6U1_RHOOB/148-220
C1BBM7_RHOOB/160-235
C1BC88_RHOOB/137-213
C1BC98_RHOOB/165-240
C1BCC2_RHOOB/144-218
C1BCU4_RHOOB/144-220
C1BCZ0_RHOOB/172-249
C1BDA1_RHOOB/144-220
C1C5X2_STRP7/143-215
C1C6E2_STRP7/145-220
C1C7J2_STRP7/154-230
C1C7K6_STRP7/149-224
C1C8M3_STRP7/147-222
C1C9Y3_STRP7/147-225
C1CAR0_STRP7/155-232
C1CBF6_STRP7/152-227
C1CBG9_STRP7/143-215
C1CBQ2_STRZJ/147-225
C1CCE1_STRZJ/152-227
C1CCX7_STRZJ/143-215
C1CDF5_STRZJ/145-220
C1CEI4_STRZJ/154-230
C1CFK2_STRZJ/147-222
C1CH11_STRZJ/155-232
C1CHJ3_STRZJ/143-215
C1CHY9_STRZP/147-225
C1CIN7_STRZP/152-227
C1CJ76_STRZP/143-215
C1CJP5_STRZP/145-220
C1CKW7_STRZP/154-230
C1CLX3_STRZP/147-222
C1CN28_STRZP/155-232
C1CNG6_STRZP/143-215
C1CNV5_STRZT/147-225
C1CPP3_STRZT/152-227
C1CQ88_STRZT/143-215
C1CR76_STRZT/154-230
C1CS85_STRZT/145-220
C1CSP8_STRZT/147-222
C1CTY7_STRZT/155-232
C1CUB0_STRZT/143-215
C1CXV9_DEIDV/144-219
C1CY00_DEIDV/151-226
C1CY26_DEIDV/146-222
C1CYD5_DEIDV/157-231
C1CZJ7_DEIDV/147-218
C1D0B6_DEIDV/142-217
C1D216_DEIDV/147-222
C1D256_DEIDV/146-221
C1D266_DEIDV/142-213
C1D2T0_DEIDV/147-222
C1D2Y5_DEIDV/142-218
C1D3W4_DEIDV/144-219
C1D3W6_DEIDV/510-586
C1D563_LARHH/150-226
C1D6M0_LARHH/99-176
C1D7X4_LARHH/149-226
C1D8K6_LARHH/150-221
C1DA48_LARHH/150-225
C1DA69_LARHH/154-229
C1DAL7_LARHH/158-234
C1DAP0_LARHH/158-234
C1DBC7_LARHH/145-216
C1DDM2_AZOVD/146-220
C1DDV4_AZOVD/145-216
C1DIF7_AZOVD/151-227
C1DIU1_AZOVD/181-257
C1DJI0_AZOVD/163-239
C1DK48_AZOVD/151-225
C1DL47_AZOVD/145-218
C1DLU3_AZOVD/145-217
C1DNB2_AZOVD/170-246
C1DNS3_AZOVD/151-227
C1DQX4_AZOVD/143-219
C1DRN0_AZOVD/146-221
C1DRN8_AZOVD/147-223
C1DRX6_AZOVD/152-228
C1DT32_SULAA/143-213
C1DU60_SULAA/146-221
C1DUD1_SULAA/143-219
C1DUS4_SULAA/145-221
C1DVH0_SULAA/145-218
C1DVX6_SULAA/152-225
C1EKP2_BACC3/154-231
C1EKS6_BACC3/147-222
C1EKV3_BACC3/151-229
C1EM07_BACC3/148-221
C1EMX3_BACC3/156-233
C1EN41_BACC3/150-223
C1EQF4_BACC3/154-230
C1ER59_BACC3/152-229
C1ER83_BACC3/174-250
C1ER99_BACC3/148-224
C1ESH8_BACC3/149-225
C1ETN6_BACC3/150-225
C1ETX6_BACC3/151-227
C1EUB6_BACC3/153-229
C1EUT3_BACC3/156-232
C1EV19_BACC3/151-227
C1EV53_BACC3/153-230
C1EVP0_BACC3/153-229
C1EVT0_BACC3/150-225
C1EW96_BACC3/151-225
C1EWJ8_BACC3/145-220
C1EWL2_BACC3/143-220
C1EX23_BACC3/149-225
C1EX38_BACC3/154-230
C1EXI7_BACC3/143-220
C1EXZ2_BACC3/139-210
C1EYD2_BACC3/148-219
C1EZ83_BACC3/144-217
C1EZ91_BACC3/148-223
C1F0D0_BACC3/144-220
C1F0I0_BACC3/148-221
C1F2N1_ACIC5/146-221
C1F3E6_ACIC5/150-226
C1F3P9_ACIC5/19-95
C1F3S3_ACIC5/147-222
C1F4X4_ACIC5/153-229
C1F588_ACIC5/145-221
C1F5C9_ACIC5/25-104
C1F979_ACIC5/145-220
C1FA44_ACIC5/150-226
C1FJY9_CLOBJ/148-224
C1FJZ5_CLOBJ/152-229
C1FLE9_CLOBJ/146-223
C1FLP5_CLOBJ/152-227
C1FM18_CLOBJ/149-226
C1FN55_CLOBJ/143-218
C1FN80_CLOBJ/152-228
C1FNE9_CLOBJ/151-225
C1FPE9_CLOBJ/155-231
C1FPF3_CLOBJ/147-224
C1FPM3_CLOBJ/148-219
C1FQE4_CLOBJ/147-222
C1FQX9_CLOBJ/153-231
C1FR04_CLOBJ/147-223
C1FRE8_CLOBJ/175-250
C1FRH0_CLOBJ/149-221
C1FRK0_CLOBJ/151-226
C1FRN4_CLOBJ/148-225
C1FRP7_CLOBJ/154-230
C1FRU4_CLOBJ/154-230
C1FRX1_CLOBJ/148-223
C1FSV0_CLOBJ/152-228
C1FSZ1_CLOBJ/147-222
C1FT79_CLOBJ/151-226
C1FT83_CLOBJ/152-228
C1FTX3_CLOBJ/147-224
C1FUK8_CLOBJ/152-228
C1FUL8_CLOBJ/157-235
C1FVA1_CLOBJ/146-220
C1FVG5_CLOBJ/156-234
C1HEG2_9ESCH/149-225
C1HFD8_9ESCH/144-220
C1HFE5_9ESCH/153-225
C1HFZ4_9ESCH/146-223
C1HGE1_9ESCH/146-221
C1HHC1_9ESCH/145-216
C1HKW8_9ESCH/169-245
C1HLZ6_9ESCH/178-255
C1HML4_9ESCH/156-232
C1HPE6_9ESCH/150-226
C1HPE9_9ESCH/156-232
C1HQG7_9ESCH/145-216
C1HQJ0_9ESCH/24-100
C1HRW1_9ESCH/156-232
C1HT93_9ESCH/152-228
C1HVM1_NEIGO/132-203
C1HVT1_NEIGO/149-222
C1I2Q5_9CLOT/146-217
C1I2T3_9CLOT/147-223
C1I3E0_9CLOT/145-222
C1I3L5_9CLOT/150-226
C1I4B7_9CLOT/159-235
C1I4N5_9CLOT/148-223
C1I4Q9_9CLOT/152-228
C1I4U3_9CLOT/156-233
C1I4X7_9CLOT/150-226
C1I529_9CLOT/145-220
C1I5U6_9CLOT/150-224
C1I6J3_9CLOT/155-232
C1I6L8_9CLOT/116-192
C1I7D4_9CLOT/146-222
C1I7R1_9CLOT/152-228
C1I8T8_9CLOT/148-223
C1I8U7_9CLOT/145-221
C1I901_9CLOT/151-227
C1I987_9CLOT/156-231
C1I9A2_9CLOT/146-223
C1I9S4_9CLOT/151-228
C1I9Y7_9CLOT/164-238
C1IA20_9CLOT/152-224
C1IAV8_9CLOT/151-225
C1IBC7_9CLOT/147-222
C1IBK2_9CLOT/147-218
C1IBV0_9CLOT/154-229
C1IC33_STRCI/19-99
C1IC34_STRCI/30-110
C1KVF4_LISMC/150-224
C1KW44_LISMC/149-224
C1KWP9_LISMC/156-233
C1KY60_LISMC/153-229
C1KYM7_LISMC/155-231
C1KYR8_LISMC/155-232
C1KYZ8_LISMC/146-221
C1KZN2_LISMC/153-228
C1L2T3_LISMC/146-224
C1M204_SCHMA/154-228
C1M3E8_9ENTR/145-221
C1M4B8_9ENTR/160-236
C1M4D5_9ENTR/155-231
C1M6B4_9ENTR/156-232
C1M6R9_9ENTR/2-76
C1M7L8_9ENTR/149-225
C1M8E8_9ENTR/171-244
C1M8F8_9ENTR/146-221
C1M8Y4_9ENTR/146-223
C1MAH6_9ENTR/144-217
C1MAT2_9ENTR/31-108
C1MBG8_9ENTR/153-224
C1MCB0_9ENTR/150-226
C1MCB3_9ENTR/156-232
C1MD80_9ENTR/161-237
C1MDX4_9ENTR/17-94
C1MEY3_9ENTR/146-221
C1MEZ7_9ENTR/146-221
C1MFL0_9ENTR/155-232
C1MFP2_9ENTR/145-216
C1MFW7_9ENTR/151-228
C1NB02_9ESCH/145-216
C1NB24_9ESCH/24-100
C1NBT9_9ESCH/150-226
C1NBU2_9ESCH/156-232
C1ND63_9ESCH/23-103
C1NE04_9ESCH/145-216
C1NF28_9ESCH/161-237
C1NGN1_9ESCH/152-228
C1P776_BACCO/144-220
C1P7A7_BACCO/153-228
C1P8Y5_BACCO/145-222
C1P969_BACCO/150-227
C1PAT0_BACCO/145-220
C1PE64_BACCO/154-230
C1PEW0_BACCO/156-233
C1PFP0_BACCO/145-223
C1PFU1_BACCO/150-225
C2BCT1_9FIRM/153-226
C2BD14_9FIRM/143-215
C2BDB6_9FIRM/154-230
C2BEA7_9FIRM/159-235
C2BEC2_9FIRM/143-216
C2BEH7_9FIRM/152-227
C2BEN4_9FIRM/138-212
C2BFG0_9FIRM/144-220
C2BG75_9FIRM/136-211
C2BHY1_9FIRM/143-215
C2BI60_9FIRM/140-216
C2BIA9_9FIRM/150-223
C2BIB6_9FIRM/152-228
C2C5F8_VIBCH/24-100
C2C5Q6_VIBCH/155-232
C2C5S8_VIBCH/148-224
C2C6H5_VIBCH/172-243
C2C6K6_VIBCH/151-227
C2C710_VIBCH/146-218
C2C726_VIBCH/146-221
C2C7P6_VIBCH/174-245
C2C899_VIBCH/171-247
C2C9D1_VIBCH/22-99
C2C9E1_VIBCH/26-101
C2C9H8_VIBCH/155-231
C2C9Q4_VIBCH/145-216
C2CAH5_VIBCH/156-232
C2CAX7_VIBCH/153-229
C2CCF5_VIBCH/40-119
C2CDC1_VIBCH/150-225
C2CF60_9FIRM/146-221
C2CFS2_9FIRM/156-233
C2CGH1_9FIRM/152-228
C2CGX0_9FIRM/153-226
C2CH92_9FIRM/143-218
C2CJ13_9FIRM/136-211
C2CJA6_9FIRM/145-220
C2CJD8_9FIRM/163-238
C2CKJ6_9FIRM/143-216
C2CM33_CORST/151-227
C2CPN8_CORST/154-230
C2CQV3_CORST/148-224
C2CSM6_CORST/188-265
C2CT96_CORST/154-229
C2CY97_LACBR/158-235
C2CYD4_LACBR/154-230
C2D119_LACBR/150-226
C2D1F0_LACBR/78-153
C2D1V1_LACBR/149-224
C2D402_LACBR/161-236
C2D4T8_LACBR/160-236
C2D556_LACBR/150-226
C2D5K0_LACBR/158-234
C2DAG0_ENTFA/161-237
C2DC06_ENTFA/142-214
C2DCE2_ENTFA/155-231
C2DD46_ENTFA/131-210
C2DDH0_ENTFA/159-233
C2DDN6_ENTFA/152-228
C2DFH8_ENTFA/148-223
C2DFV5_ENTFA/149-226
C2DGJ2_ENTFA/155-231
C2DGN1_ENTFA/150-226
C2DI96_ENTFA/151-228
C2DIS7_ECOLX/156-232
C2DK90_ECOLX/153-225
C2DL86_ECOLX/149-225
C2DLE6_ECOLX/146-223
C2DLR6_ECOLX/146-221
C2DN95_ECOLX/156-232
C2DN98_ECOLX/150-226
C2DNQ4_ECOLX/155-231
C2DNY5_ECOLX/152-228
C2DPP1_ECOLX/178-255
C2DQX2_ECOLX/157-233
C2DSE1_ECOLX/144-220
C2DT63_ECOLX/24-100
C2DT87_ECOLX/145-216
C2DU23_ECOLX/156-232
C2DVS3_ECOLX/145-216
C2E3W0_LACJO/153-229
C2E4G2_LACJO/150-226
C2E554_LACJO/153-229
C2E5J7_LACJO/158-231
C2E5L3_LACJO/147-221
C2E681_LACJO/151-224
C2E7D6_LACJO/144-218
C2EEL2_9LACO/150-226
C2EG86_9LACO/162-233
C2EGA7_9LACO/152-230
C2EHU0_9LACO/154-230
C2EIA3_9LACO/150-226
C2EKT2_9LACO/155-230
C2EKV0_9LACO/144-219
C2EM81_9LACO/159-234
C2EPD5_9LACO/161-237
C2EQ82_9LACO/156-232
C2ETI9_9LACO/157-232
C2EU03_9LACO/150-226
C2EU51_9LACO/147-223
C2EU88_9LACO/159-235
C2EUH2_9LACO/158-235
C2EUL8_9LACO/145-221
C2EW28_9LACO/150-226
C2F906_LACPA/156-232
C2F9A0_LACPA/155-234
C2FAD4_LACPA/154-230
C2FDM4_LACPA/149-224
C2FE59_LACPA/168-244
C2FES3_LACPA/147-223
C2FEY8_LACPA/141-226
C2FFM3_LACPA/147-223
C2FG90_LACPA/148-224
C2FGQ8_LACPA/160-235
C2FH06_LACPA/137-215
C2FH23_LACPA/154-230
C2FS72_9SPHI/147-221
C2FT02_9SPHI/153-230
C2FT09_9SPHI/149-223
C2FT94_9SPHI/149-223
C2FUN9_9SPHI/144-222
C2FV43_9SPHI/153-226
C2FW46_9SPHI/155-230
C2FXJ9_9SPHI/147-224
C2FZ55_9SPHI/154-230
C2FZ86_9SPHI/155-227
C2G086_9SPHI/154-228
C2G0T3_9SPHI/147-222
C2G3R9_9SPHI/148-223
C2G4U5_9SPHI/144-221
C2GEJ4_9CORY/152-228
C2GF17_9CORY/168-245
C2GGA5_9CORY/149-225
C2GH14_9CORY/145-222
C2GIK3_9CORY/150-225
C2GM66_LACRE/143-216
C2GMB5_LACRE/159-235
C2GME4_LACRE/142-212
C2GMK0_LACRE/157-234
C2GMX1_LACRE/150-226
C2GR03_LACRE/158-232
C2GR39_LACRE/158-233
C2GRU0_LACRE/157-234
C2GT10_BIFLI/150-224
C2GT70_BIFLI/175-251
C2GU92_BIFLI/164-235
C2GVW9_BIFLI/153-238
C2GVZ7_BIFLI/159-235
C2GYJ7_BIFLI/189-261
C2GZN1_ENTFA/128-208
C2H023_ENTFA/151-228
C2H1N6_ENTFA/148-223
C2H214_ENTFA/149-226
C2H2S1_ENTFA/161-237
C2H4K1_ENTFA/155-231
C2H5A5_ENTFA/131-210
C2H5M7_ENTFA/159-233
C2H5U2_ENTFA/152-228
C2H6X9_ENTFA/155-231
C2H718_ENTFA/150-226
C2H737_ENTFC/146-223
C2H8L2_ENTFC/150-226
C2H8N0_ENTFC/157-233
C2H8S4_ENTFC/154-231
C2H9Y4_ENTFC/17-92
C2HB24_ENTFC/68-144
C2HC82_ENTFC/157-232
C2HCB5_ENTFC/152-229
C2HDH8_ENTFC/167-243
C2HE58_ENTFC/152-228
C2HES0_ENTFC/46-120
C2HL14_LACAC/150-226
C2HLH6_LACAC/154-229
C2HLP1_LACAC/156-232
C2HNI6_LACAC/4-79
C2HQK8_LACAC/143-219
C2HQV0_LACAC/155-230
C2HRB0_VIBCH/24-100
C2HRI2_VIBCH/153-229
C2HSB5_VIBCH/145-216
C2HSN2_VIBCH/155-231
C2HV57_VIBCH/150-225
C2HVY2_VIBCH/156-232
C2HWF4_VIBCH/40-119
C2HY26_VIBCH/102-178
C2HY48_VIBCH/155-232
C2HYB4_VIBCH/146-218
C2HYC0_VIBCH/28-104
C2HYD2_VIBCH/146-221
C2I0C8_VIBCH/151-227
C2I0F9_VIBCH/172-243
C2I3I3_VIBCH/155-231
C2I3R6_VIBCH/145-216
C2I4F6_VIBCH/24-100
C2I503_VIBCH/156-232
C2I5N1_VIBCH/153-229
C2I6K5_VIBCH/148-224
C2I6M8_VIBCH/178-255
C2I971_VIBCH/174-245
C2I9W8_VIBCH/146-221
C2I9Y3_VIBCH/146-218
C2IAA0_VIBCH/172-243
C2IAR2_VIBCH/40-119
C2IBE3_VIBCH/150-225
C2ICC0_VIBCH/24-100
C2ID20_VIBCH/172-243
C2ID55_VIBCH/151-227
C2IE48_VIBCH/148-224
C2IE70_VIBCH/155-232
C2IF08_VIBCH/146-218
C2IF25_VIBCH/146-221
C2IFP5_VIBCH/174-245
C2IGM3_VIBCH/37-107
C2IH20_VIBCH/40-119
C2IHZ0_VIBCH/153-229
C2IIC9_VIBCH/150-225
C2IJB5_VIBCH/156-232
C2IL08_VIBCH/145-216
C2IL85_VIBCH/155-231
C2IMK0_VIBCH/40-119
C2INB5_VIBCH/24-100
C2IPH9_VIBCH/150-225
C2IPV4_VIBCH/172-243
C2IPY6_VIBCH/151-227
C2IQU9_VIBCH/148-224
C2IQX2_VIBCH/178-255
C2IRU6_VIBCH/156-232
C2ITE4_VIBCH/119-190
C2IU13_VIBCH/146-221
C2IU27_VIBCH/146-218
C2IUH0_VIBCH/22-99
C2IVL1_VIBCH/145-216
C2IVT9_VIBCH/155-231
C2IVX3_VIBCH/26-101
C2IWS8_VIBCH/153-229
C2IZJ9_VIBCH/24-100
C2J002_VIBCH/151-227
C2J120_VIBCH/148-224
C2J2Q3_VIBCH/174-245
C2J3E0_VIBCH/146-218
C2J823_VIBCH/153-229
C2J8Q5_VIBCH/153-229
C2J9M8_VIBCH/40-119
C2JA23_VIBCH/37-107
C2JAC6_VIBCH/150-225
C2JC24_VIBCH/172-243
C2JC57_VIBCH/151-227
C2JCZ6_VIBCH/146-218
C2JD13_VIBCH/146-221
C2JDN5_VIBCH/174-245
C2JDY3_VIBCH/24-100
C2JES7_VIBCH/148-224
C2JFN3_VIBCH/156-232
C2JHE0_VIBCH/155-231
C2JHL6_VIBCH/145-216
C2JHR9_VIBCH/155-232
C2JJ31_ENTFA/152-228
C2JJ99_ENTFA/155-229
C2JJM8_ENTFA/147-226
C2JKL1_ENTFA/155-231
C2JL31_ENTFA/142-214
C2JL96_ENTFA/151-228
C2JMC6_ENTFA/96-172
C2JN62_ENTFA/128-208
C2JNW2_ENTFA/153-228
C2JPY9_ENTFA/148-223
C2JQB1_ENTFA/149-226
C2JQL3_ENTFA/142-221
C2JRP2_ENTFA/150-226
C2JRT1_ENTFA/155-231
C2JT77_LACRH/191-267
C2JTG7_LACRH/179-254
C2JUC1_LACRH/156-232
C2JVR8_LACRH/153-229
C2JVT4_LACRH/136-213
C2JW25_LACRH/166-241
C2JWJ2_LACRH/149-226
C2JX48_LACRH/147-223
C2JXZ9_LACRH/151-235
C2JY72_LACRH/163-239
C2K110_LACRH/168-244
C2K1E6_LACRH/155-230
C2KBW1_9LACO/153-228
C2KD75_9LACO/155-230
C2KEH7_9LACO/154-229
C2KF42_9LACO/148-221
C2KG92_9LACO/67-143
C2KGC8_9LACO/156-232
C2KGU0_9LACO/150-226
C2KHH6_LEUMC/149-227
C2KHP9_LEUMC/151-226
C2KIH8_LEUMC/154-230
C2KL35_LEUMC/139-232
C2KLR7_LEUMC/148-226
C2KMR8_9ACTO/149-226
C2KMT2_9ACTO/187-264
C2KNB7_9ACTO/155-232
C2KNC0_9ACTO/151-224
C2KQW2_9ACTO/143-218
C2KRK0_9ACTO/157-233
C2KSB8_9ACTO/146-222
C2KSL9_9ACTO/155-236
C2KV57_9FIRM/155-231
C2KX66_9FIRM/143-219
C2KYE2_9FIRM/153-229
C2KYH7_9FIRM/167-241
C2KZI7_9FIRM/154-231
C2KZX3_9FIRM/144-221
C2L0C4_9FIRM/155-231
C2L1F2_9FIRM/148-221
C2LDW0_PROMI/152-228
C2LEV2_PROMI/156-232
C2LFZ7_PROMI/146-225
C2LH75_PROMI/150-227
C2LHJ4_PROMI/145-216
C2LLY1_PROMI/32-104
C2LMC6_PROMI/145-220
C2LNF2_PROMI/149-225
C2LNK9_PROMI/156-232
C2LQA8_STRSL/150-226
C2LQM6_STRSL/143-218
C2LS99_STRSL/155-231
C2LSR0_STRSL/147-225
C2LSX9_STRSL/145-220
C2LT63_STRSL/142-214
C2LTC4_STRSL/147-222
C2LTR3_STRSL/147-222
C2LWU3_STAHO/145-220
C2LYD9_STAHO/154-231
C2LYU1_STAHO/1-66
C2LZ71_STAHO/145-221
C2LZY4_STAHO/153-229
C2M0K1_STAHO/143-218
C2M0R2_STAHO/153-231
C2M2L3_CAPGI/156-227
C2M5P5_CAPGI/155-230
C2MAY9_9PORP/154-228
C2MDT8_9PORP/154-227
C2MF97_BACCE/153-229
C2MFA8_BACCE/125-202
C2MFX3_BACCE/151-226
C2MFY2_BACCE/143-220
C2MG54_BACCE/67-144
C2MHE2_BACCE/154-231
C2MHW5_BACCE/143-216
C2MIE0_BACCE/156-233
C2MJC8_BACCE/164-240
C2MJK8_BACCE/145-221
C2MJM8_BACCE/149-222
C2MKZ2_BACCE/153-229
C2ML68_BACCE/150-225
C2MLX9_BACCE/139-210
C2MMU5_BACCE/147-222
C2MNT2_BACCE/150-223
C2MP94_BACCE/144-218
C2MR75_BACCE/150-225
C2MRJ0_BACCE/151-227
C2MRN9_BACCE/156-232
C2MRX7_BACCE/151-227
C2MSC4_BACCE/151-225
C2MSE5_BACCE/149-225
C2MSG2_BACCE/154-230
C2MSW6_BACCE/143-214
C2MT15_BACCE/145-220
C2MT17_BACCE/146-222
C2MTE6_BACCE/149-222
C2MU10_BACCE/151-228
C2MVB8_BACCE/153-229
C2MVD0_BACCE/153-230
C2MW09_BACCE/150-225
C2MW24_BACCE/143-220
C2MW88_BACCE/143-220
C2MXH6_BACCE/153-231
C2MXZ4_BACCE/142-216
C2MYG9_BACCE/156-233
C2MZF7_BACCE/164-240
C2MZP0_BACCE/148-224
C2MZQ5_BACCE/148-224
C2N185_BACCE/153-229
C2N1C6_BACCE/146-221
C2N1Q6_BACCE/141-212
C2N285_BACCE/138-210
C2N2N7_BACCE/144-217
C2N2T3_BACCE/154-230
C2N2Z1_BACCE/151-224
C2N339_BACCE/147-222
C2N461_BACCE/150-223
C2N4G9_BACCE/152-229
C2N6V7_BACCE/150-225
C2N743_BACCE/151-227
C2N795_BACCE/156-232
C2N850_BACCE/151-225
C2N871_BACCE/149-225
C2N886_BACCE/154-230
C2N8R0_BACCE/143-214
C2N8W5_BACCE/143-218
C2N9A4_BACCE/149-222
C2N9V5_BACCE/151-228
C2NA60_BACCE/151-229
C2NAF5_BACCE/177-252
C2NB02_BACCE/151-227
C2NB41_BACCE/160-236
C2NC48_BACCE/153-229
C2NC56_BACCE/153-230
C2NCS9_BACCE/151-226
C2NCU3_BACCE/143-220
C2ND12_BACCE/131-208
C2NE94_BACCE/154-231
C2NEQ9_BACCE/143-216
C2NF88_BACCE/156-233
C2NG65_BACCE/164-240
C2NG89_BACCE/154-231
C2NGE6_BACCE/148-224
C2NGG3_BACCE/151-227
C2NH40_BACCE/149-225
C2NI28_BACCE/153-229
C2NI64_BACCE/150-225
C2NIW0_BACCE/139-210
C2NJP5_BACCE/153-229
C2NJU8_BACCE/146-222
C2NJY5_BACCE/147-222
C2NK09_BACCE/151-229
C2NL03_BACCE/150-223
C2NND5_BACCE/150-225
C2NNP1_BACCE/151-227
C2NNU4_BACCE/156-232
C2NP29_BACCE/151-227
C2NPH6_BACCE/151-225
C2NPJ2_BACCE/149-225
C2NPK7_BACCE/170-246
C2NQ20_BACCE/143-214
C2NQ77_BACCE/145-220
C2NQL8_BACCE/127-200
C2NR77_BACCE/151-228
C2NTC3_BACCE/153-229
C2NTD5_BACCE/153-230
C2NU12_BACCE/150-225
C2NU26_BACCE/143-220
C2NU88_BACCE/143-220
C2NUS1_BACCE/153-230
C2NVI5_BACCE/155-233
C2NW02_BACCE/143-216
C2NWH8_BACCE/156-233
C2NXD5_BACCE/164-240
C2NXN1_BACCE/148-224
C2NXP6_BACCE/148-224
C2NZ13_BACCE/153-229
C2NZD4_BACCE/148-219
C2NZS8_BACCE/138-210
C2P0B4_BACCE/144-217
C2P0L5_BACCE/153-229
C2P0S9_BACCE/147-222
C2P1V5_BACCE/150-223
C2P477_BACCE/163-238
C2P4L5_BACCE/151-227
C2P4R6_BACCE/156-232
C2P4Z7_BACCE/151-227
C2P5D9_BACCE/151-225
C2P5G1_BACCE/149-225
C2P5H6_BACCE/154-230
C2P5X8_BACCE/143-214
C2P633_BACCE/143-218
C2P6H1_BACCE/131-204
C2P708_BACCE/152-229
C2P797_BACCE/146-221
C2P826_BACCE/201-279
C2P858_BACCE/153-229
C2P8C8_BACCE/266-342
C2P8E0_BACCE/147-222
C2P8E3_BACCE/150-228
C2P8N5_BACCE/152-229
C2P9G9_BACCE/153-229
C2P9I1_BACCE/153-230
C2PA57_BACCE/151-226
C2PA71_BACCE/143-220
C2PAD4_BACCE/143-220
C2PB34_BACCE/151-229
C2PBJ8_BACCE/153-231
C2PC20_BACCE/143-216
C2PCJ5_BACCE/156-233
C2PDG4_BACCE/151-227
C2PDJ2_BACCE/169-245
C2PDV4_BACCE/138-214
C2PDW9_BACCE/151-227
C2PF17_BACCE/153-229
C2PFC8_BACCE/153-229
C2PFH0_BACCE/158-233
C2PFM4_BACCE/147-223
C2PFT8_BACCE/141-212
C2PG73_BACCE/139-210
C2PH15_BACCE/90-118
C2PHA5_BACCE/147-222
C2PIB2_BACCE/150-223
C2PKP6_BACCE/150-225
C2PL27_BACCE/150-227
C2PL79_BACCE/156-232
C2PLG5_BACCE/151-227
C2PLW1_BACCE/152-225
C2PLX9_BACCE/149-225
C2PLZ7_BACCE/154-230
C2PMF3_BACCE/143-214
C2PML1_BACCE/144-220
C2PN04_BACCE/127-200
C2PNK1_BACCE/151-228
C2PQC0_BACCE/153-229
C2PQC8_BACCE/154-230
C2PR27_BACCE/150-225
C2PR41_BACCE/143-220
C2PRA7_BACCE/143-220
C2PSK3_BACCE/153-230
C2PT60_BACCE/143-216
C2PTL1_BACCE/156-233
C2PUL0_BACCE/164-240
C2PUU8_BACCE/145-221
C2PW36_BACCE/147-219
C2PWG7_BACCE/150-225
C2PWL5_BACCE/148-223
C2PWT4_BACCE/141-212
C2PXJ8_BACCE/154-230
C2PXK9_BACCE/150-224
C2PXR5_BACCE/147-222
C2PYI2_BACCE/154-229
C2PYX9_BACCE/150-223
C2Q1D3_BACCE/150-225
C2Q1L3_BACCE/151-227
C2Q1R2_BACCE/156-232
C2Q1Z6_BACCE/151-227
C2Q2E2_BACCE/151-225
C2Q2G0_BACCE/162-238
C2Q2H0_BACCE/149-225
C2Q2I6_BACCE/154-230
C2Q2Y8_BACCE/143-214
C2Q349_BACCE/148-223
C2Q351_BACCE/146-222
C2Q3K1_BACCE/149-222
C2Q442_BACCE/151-228
C2Q4E3_BACCE/153-229
C2Q534_BACCE/152-228
C2Q5F8_BACCE/146-221
C2Q5G6_BACCE/152-228
C2Q5N1_BACCE/140-212
C2Q5R6_BACCE/153-229
C2Q5S9_BACCE/146-222
C2Q5T2_BACCE/6-81
C2Q6I5_BACCE/153-229
C2Q753_BACCE/150-225
C2Q761_BACCE/143-220
C2Q7B6_BACCE/143-220
C2Q8C4_BACCE/146-222
C2Q8L2_BACCE/153-231
C2Q940_BACCE/143-216
C2Q9L2_BACCE/156-233
C2Q9Z7_BACCE/153-226
C2QAI1_BACCE/151-227
C2QAK3_BACCE/164-240
C2QAV2_BACCE/148-224
C2QBG6_BACCE/149-225
C2QC54_BACCE/152-228
C2QC83_BACCE/152-229
C2QCB6_BACCE/150-225
C2QCM0_BACCE/141-212
C2QCZ7_BACCE/138-210
C2QDL4_BACCE/145-218
C2QE44_BACCE/145-220
C2QEY5_BACCE/150-223
C2QFQ7_BACCE/144-218
C2QHN8_BACCE/155-230
C2QI10_BACCE/151-227
C2QI71_BACCE/156-232
C2QIF7_BACCE/151-227
C2QIV8_BACCE/151-225
C2QIX8_BACCE/149-225
C2QIY5_BACCE/154-230
C2QJD4_BACCE/143-214
C2QJJ2_BACCE/148-223
C2QJX6_BACCE/149-222
C2QKI6_BACCE/151-228
C2QL29_BACCE/137-214
C2QMH3_BACCE/153-229
C2QN61_BACCE/151-226
C2QN75_BACCE/143-220
C2QND9_BACCE/160-237
C2QNT8_BACCE/138-209
C2QPL3_BACCE/153-231
C2QQ45_BACCE/134-207
C2QQM1_BACCE/168-245
C2QRK8_BACCE/164-240
C2QRU0_BACCE/145-221
C2QRV8_BACCE/151-227
C2QTD7_BACCE/151-229
C2QTG4_BACCE/153-229
C2QUA0_BACCE/139-210
C2QVD6_BACCE/147-222
C2QWG1_BACCE/150-223
C2QYU2_BACCE/150-225
C2QZ27_BACCE/151-227
C2QZ74_BACCE/156-232
C2QZF8_BACCE/151-227
C2QZV1_BACCE/151-225
C2QZY4_BACCE/149-225
C2QZZ9_BACCE/154-230
C2R0G1_BACCE/143-214
C2R0L4_BACCE/145-220
C2R0Z8_BACCE/148-221
C2R1J8_BACCE/151-228
C2R1Q5_BACCE/150-225
C2R2L0_BACCE/153-229
C2R2M4_BACCE/153-230
C2R3A4_BACCE/150-225
C2R3B9_BACCE/143-220
C2R3I3_BACCE/160-237
C2R4Q9_BACCE/153-231
C2R580_BACCE/143-216
C2R5Q3_BACCE/156-233
C2R6N0_BACCE/165-241
C2R702_BACCE/148-224
C2R704_BACCE/151-227
C2R8G8_BACCE/153-229
C2R8K7_BACCE/146-221
C2R8Z2_BACCE/141-212
C2R9D2_BACCE/138-210
C2RAG4_BACCE/147-222
C2RBL0_BACCE/150-223
C2RDS9_BACCE/167-242
C2RE25_BACCE/151-227
C2RE47_BACCE/156-232
C2RED2_BACCE/151-227
C2REU8_BACCE/151-225
C2REX3_BACCE/149-225
C2REZ1_BACCE/154-230
C2RFF1_BACCE/143-214
C2RFM8_BACCE/148-223
C2RG33_BACCE/149-222
C2RGK0_BACCE/152-229
C2RHK2_BACCE/153-229
C2RHL5_BACCE/153-230
C2RI87_BACCE/150-225
C2RIA2_BACCE/143-220
C2RIH0_BACCE/160-237
C2RJQ6_BACCE/154-233
C2RK80_BACCE/143-216
C2RKQ0_BACCE/156-233
C2RLN3_BACCE/165-241
C2RLW3_BACCE/148-224
C2RLX9_BACCE/151-227
C2RNE5_BACCE/153-229
C2RNI5_BACCE/146-221
C2RP87_BACCE/138-210
C2RPU7_BACCE/144-217
C2RQA7_BACCE/147-222
C2RRA3_BACCE/150-223
C2RTN1_BACCE/150-225
C2RTW7_BACCE/151-227
C2RU18_BACCE/156-232
C2RUA4_BACCE/151-227
C2RUP4_BACCE/151-225
C2RUR8_BACCE/149-225
C2RUT5_BACCE/154-230
C2RV86_BACCE/143-214
C2RVE5_BACCE/143-218
C2RVE7_BACCE/146-222
C2RVU6_BACCE/149-222
C2RWG6_BACCE/151-228
C2RY29_BACCE/153-229
C2RYU2_BACCE/151-226
C2RYV1_BACCE/143-220
C2RZ18_BACCE/143-220
C2S0B1_BACCE/153-231
C2S0T9_BACCE/143-216
C2S1C0_BACCE/168-245
C2S2A0_BACCE/164-240
C2S2H6_BACCE/145-221
C2S3Y2_BACCE/153-229
C2S426_BACCE/146-221
C2S4L0_BACCE/139-210
C2S5T7_BACCE/147-222
C2S6S7_BACCE/150-223
C2S7F8_BACCE/144-218
C2S9H3_BACCE/152-227
C2S9R7_BACCE/151-227
C2SA05_BACCE/151-227
C2SA54_BACCE/156-232
C2SAF7_BACCE/151-225
C2SAL4_BACCE/149-225
C2SAM9_BACCE/154-230
C2SBA6_BACCE/145-220
C2SBB2_BACCE/154-230
C2SBS6_BACCE/148-221
C2SCE5_BACCE/151-228
C2SCI5_BACCE/153-226
C2SCT0_BACCE/143-214
C2SEK3_BACCE/153-229
C2SF80_BACCE/150-225
C2SF94_BACCE/143-220
C2SFG0_BACCE/143-220
C2SGK7_BACCE/153-230
C2SH33_BACCE/143-216
C2SHG7_BACCE/156-233
C2SIJ9_BACCE/151-227
C2SIM2_BACCE/164-240
C2SIV7_BACCE/145-221
C2SIX3_BACCE/151-227
C2SKF3_BACCE/157-233
C2SKG2_BACCE/150-225
C2SKJ1_BACCE/150-225
C2SKP2_BACCE/147-223
C2SKW1_BACCE/141-212
C2SL14_BACCE/153-229
C2SLI6_BACCE/138-210
C2SLZ5_BACCE/153-229
C2SM01_BACCE/144-217
C2SM64_BACCE/151-224
C2SMA3_BACCE/146-222
C2SMD2_BACCE/147-222
C2SMV0_BACCE/154-229
C2SNA0_BACCE/150-223
C2SQP4_BACCE/150-225
C2SQZ3_BACCE/160-236
C2SR44_BACCE/156-232
C2SRC2_BACCE/151-227
C2SRS2_BACCE/151-225
C2SRU5_BACCE/149-225
C2SRW0_BACCE/154-230
C2SSB5_BACCE/143-214
C2SSH2_BACCE/148-223
C2SSW4_BACCE/149-222
C2STH1_BACCE/151-228
C2SVE6_BACCE/153-229
C2SW30_BACCE/150-225
C2SW44_BACCE/143-220
C2SWA9_BACCE/160-237
C2SXJ8_BACCE/154-233
C2SY30_BACCE/143-216
C2SYK6_BACCE/156-233
C2SZI0_BACCE/154-230
C2SZZ0_BACCE/148-224
C2T005_BACCE/151-227
C2T1E4_BACCE/153-229
C2T1I5_BACCE/146-221
C2T288_BACCE/138-210
C2T2R7_BACCE/144-217
C2T318_BACCE/156-232
C2T345_BACCE/147-222
C2T452_BACCE/150-223
C2T6J0_BACCE/150-225
C2T6Z0_BACCE/151-227
C2T719_BACCE/151-227
C2T770_BACCE/156-232
C2T7K8_BACCE/151-225
C2T7N3_BACCE/149-225
C2T7P8_BACCE/154-230
C2T851_BACCE/143-214
C2T8B1_BACCE/143-218
C2T8S0_BACCE/144-217
C2T9B9_BACCE/151-228
C2TAT4_BACCE/153-229
C2TAU0_BACCE/153-230
C2TBM4_BACCE/151-226
C2TBN8_BACCE/143-220
C2TBV2_BACCE/160-237
C2TD38_BACCE/154-231
C2TDN1_BACCE/143-216
C2TE56_BACCE/156-233
C2TF38_BACCE/164-240
C2TFB3_BACCE/148-224
C2TFD0_BACCE/151-227
C2TFZ1_BACCE/149-225
C2TGW6_BACCE/153-229
C2TH00_BACCE/150-225
C2THS1_BACCE/139-210
C2TIM8_BACCE/170-241
C2TIQ3_BACCE/146-222
C2TIS9_BACCE/147-222
C2TJS5_BACCE/150-223
C2TLZ9_BACCE/156-232
C2TM81_BACCE/151-227
C2TMI6_BACCE/150-225
C2TMV7_BACCE/151-227
C2TNC1_BACCE/151-225
C2TND7_BACCE/149-225
C2TNF5_BACCE/154-230
C2TNV9_BACCE/143-214
C2TP13_BACCE/145-220
C2TPF0_BACCE/131-204
C2TPZ4_BACCE/151-228
C2TQK4_BACCE/137-214
C2TRU7_BACCE/159-235
C2TRW0_BACCE/153-230
C2TSH9_BACCE/150-225
C2TSJ3_BACCE/143-220
C2TSR4_BACCE/143-220
C2TTK1_BACCE/144-220
C2TU66_BACCE/153-231
C2TUE1_BACCE/143-216
C2TUX6_BACCE/161-238
C2TVZ7_BACCE/165-241
C2TW71_BACCE/148-224
C2TW87_BACCE/151-227
C2TXB5_BACCE/153-229
C2TXU3_BACCE/152-229
C2TXY7_BACCE/146-221
C2TYD4_BACCE/141-212
C2TYS2_BACCE/138-210
C2TZA2_BACCE/144-217
C2TZI7_BACCE/151-224
C2TZP1_BACCE/147-222
C2U0N4_BACCE/150-223
C2U343_BACCE/150-225
C2U374_BACCE/151-227
C2U3I0_BACCE/156-232
C2U3Q9_BACCE/151-227
C2U450_BACCE/151-225
C2U475_BACCE/149-225
C2U490_BACCE/154-230
C2U4Q1_BACCE/143-214
C2U4Q8_BACCE/146-224
C2U4R4_BACCE/157-233
C2U508_BACCE/143-218
C2U5E3_BACCE/131-204
C2U5Z2_BACCE/151-228
C2U687_BACCE/147-224
C2U6G2_BACCE/155-226
C2U6K0_BACCE/172-248
C2U6W9_BACCE/140-212
C2U7M5_BACCE/152-228
C2U7S7_BACCE/148-223
C2U8F5_BACCE/153-229
C2U8G8_BACCE/153-230
C2U942_BACCE/150-225
C2U957_BACCE/143-220
C2U9C5_BACCE/143-220
C2UAI2_BACCE/154-233
C2UB02_BACCE/143-216
C2UBH4_BACCE/156-233
C2UCN5_BACCE/148-224
C2UCQ0_BACCE/151-227
C2UE36_BACCE/153-229
C2UE77_BACCE/146-221
C2UEN7_BACCE/141-212
C2UF91_BACCE/138-210
C2UG00_BACCE/156-232
C2UG14_BACCE/147-222
C2UH26_BACCE/150-223
C2UJJ8_BACCE/150-225
C2UJT9_BACCE/156-232
C2UK19_BACCE/151-227
C2UK47_BACCE/151-227
C2UKL8_BACCE/154-230
C2UKP5_BACCE/151-225
C2UKR8_BACCE/149-225
C2UL52_BACCE/143-218
C2ULD9_BACCE/143-214
C2ULQ0_BACCE/149-222
C2UMA3_BACCE/151-228
C2UNE0_BACCE/157-233
C2UNU7_BACCE/137-214
C2UQ02_BACCE/153-229
C2UQ15_BACCE/153-230
C2UQM8_BACCE/150-225
C2UQP2_BACCE/143-220
C2UQW3_BACCE/143-220
C2URM5_BACCE/144-220
C2URX8_BACCE/153-231
C2USG9_BACCE/143-216
C2USZ7_BACCE/156-233
C2UTW7_BACCE/165-241
C2UU55_BACCE/148-224
C2UU71_BACCE/151-227
C2UVA3_BACCE/153-229
C2UVQ1_BACCE/152-229
C2UVU7_BACCE/146-221
C2UW67_BACCE/141-212
C2UWK7_BACCE/138-210
C2UX66_BACCE/144-217
C2UXF5_BACCE/147-222
C2UXL7_BACCE/152-228
C2UYG2_BACCE/150-223
C2UYG9_BACCE/140-212
C2V136_BACCE/150-225
C2V1C1_BACCE/151-227
C2V1G8_BACCE/151-227
C2V1N3_BACCE/156-232
C2V252_BACCE/151-225
C2V275_BACCE/149-225
C2V290_BACCE/154-230
C2V2N7_BACCE/143-214
C2V2V1_BACCE/1-48
C2V398_BACCE/148-221
C2V3T1_BACCE/151-228
C2V3X6_BACCE/148-226
C2V5G0_BACCE/147-222
C2V6C7_BACCE/159-235
C2V6E0_BACCE/153-230
C2V715_BACCE/150-225
C2V729_BACCE/143-220
C2V799_BACCE/160-237
C2V8D9_BACCE/153-231
C2V8W6_BACCE/143-216
C2V9E5_BACCE/161-238
C2VAB4_BACCE/165-241
C2VAX4_BACCE/148-224
C2VAZ0_BACCE/151-227
C2VBR1_BACCE/153-229
C2VCB6_BACCE/152-229
C2VCF5_BACCE/146-221
C2VCQ6_BACCE/141-212
C2VD45_BACCE/138-210
C2VDW8_BACCE/151-224
C2VDZ8_BACCE/1-60
C2VE46_BACCE/147-222
C2VEZ7_BACCE/150-223
C2VHF2_BACCE/150-225
C2VHN5_BACCE/151-227
C2VHT7_BACCE/156-232
C2VI37_BACCE/151-227
C2VIH4_BACCE/151-225
C2VIK2_BACCE/149-225
C2VIL7_BACCE/154-230
C2VJ20_BACCE/143-214
C2VJ82_BACCE/143-218
C2VJL7_BACCE/148-221
C2VK70_BACCE/151-228
C2VKF3_BACCE/140-212
C2VKH9_BACCE/152-228
C2VLB2_BACCE/156-233
C2VLP1_BACCE/146-224
C2VN52_BACCE/153-229
C2VN58_BACCE/153-230
C2VNT9_BACCE/151-226
C2VNV3_BACCE/143-220
C2VP09_BACCE/143-220
C2VQ96_BACCE/154-231
C2VQV5_BACCE/143-216
C2VRA8_BACCE/156-233
C2VSA3_BACCE/164-240
C2VSH0_BACCE/154-230
C2VSI7_BACCE/151-227
C2VU44_BACCE/153-229
C2VU87_BACCE/150-225
C2VUZ0_BACCE/139-210
C2VVI0_BACCE/144-217
C2VVV0_BACCE/146-222
C2VVX5_BACCE/147-222
C2VWV6_BACCE/150-223
C2VXH5_BACCE/144-218
C2VZF0_BACCE/150-225
C2VZR8_BACCE/151-227
C2VZW9_BACCE/156-232
C2W054_BACCE/151-227
C2W0K4_BACCE/151-225
C2W0M1_BACCE/149-225
C2W0P5_BACCE/154-230
C2W164_BACCE/143-198
C2W1C4_BACCE/145-220
C2W1S4_BACCE/127-200
C2W2C9_BACCE/151-228
C2W380_BACCE/1-55
C2W390_BACCE/154-230
C2W3V3_BACCE/132-208
C2W3X5_BACCE/143-220
C2W443_BACCE/143-220
C2W4Z0_BACCE/152-230
C2W5G0_BACCE/144-217
C2W5Z4_BACCE/156-233
C2W6L0_BACCE/167-243
C2W6Q3_BACCE/145-221
C2W6R4_BACCE/154-230
C2W741_BACCE/144-220
C2W8V0_BACCE/137-210
C2W9Q6_BACCE/145-220
C2WAD4_BACCE/150-223
C2WCK5_BACCE/150-225
C2WCT7_BACCE/150-227
C2WCZ3_BACCE/154-231
C2WDL2_BACCE/149-225
C2WEK6_BACCE/148-221
C2WF59_BACCE/164-241
C2WFF0_BACCE/154-230
C2WH11_BACCE/153-229
C2WH24_BACCE/153-230
C2WHQ6_BACCE/150-225
C2WHS1_BACCE/143-220
C2WHY6_BACCE/143-220
C2WJ33_BACCE/152-231
C2WJK4_BACCE/143-216
C2WK25_BACCE/156-233
C2WL75_BACCE/148-224
C2WL90_BACCE/148-224
C2WMS5_BACCE/153-229
C2WMW6_BACCE/146-221
C2WN31_BACCE/147-223
C2WNA5_BACCE/141-212
C2WNP3_BACCE/138-210
C2WPI1_BACCE/151-224
C2WPL8_BACCE/155-226
C2WPM6_BACCE/156-233
C2WPN2_BACCE/157-233
C2WPY3_BACCE/147-222
C2WQT6_BACCE/150-223
C2WTB1_BACCE/163-238
C2WTJ6_BACCE/150-227
C2WTP6_BACCE/156-232
C2WTY2_BACCE/151-227
C2WUB8_BACCE/151-225
C2WUD0_BACCE/112-188
C2WUE7_BACCE/154-230
C2WUV3_BACCE/143-214
C2WV09_BACCE/143-218
C2WVF1_BACCE/149-222
C2WVZ4_BACCE/151-228
C2WWA2_BACCE/22-97
C2WWC8_BACCE/147-222
C2WY79_BACCE/153-230
C2WYX0_BACCE/146-222
C2WZF6_BACCE/161-238
C2X059_BACCE/152-229
C2X0A2_BACCE/146-221
C2X0H3_BACCE/151-224
C2X0M4_BACCE/147-222
C2X0U4_BACCE/152-228
C2X1F2_BACCE/150-223
C2X328_BACCE/156-232
C2X3B5_BACCE/151-227
C2X3Z9_BACCE/143-214
C2X452_BACCE/148-221
C2X555_BACCE/150-228
C2X6B2_BACCE/153-229
C2X6C5_BACCE/153-230
C2X6Z7_BACCE/150-225
C2X712_BACCE/143-220
C2X776_BACCE/143-220
C2X8F8_BACCE/155-233
C2X8Y0_BACCE/143-216
C2X9F7_BACCE/156-233
C2XAK9_BACCE/148-224
C2XAM4_BACCE/151-227
C2XBZ5_BACCE/153-229
C2XC32_BACCE/146-221
C2XCE1_BACCE/148-219
C2XCS3_BACCE/138-210
C2XDN1_BACCE/151-224
C2XDT2_BACCE/147-222
C2XEW2_BACCE/150-223
C2XH96_BACCE/163-238
C2XHI7_BACCE/151-227
C2XHN7_BACCE/156-232
C2XHX0_BACCE/151-227
C2XIB1_BACCE/151-225
C2XID3_BACCE/149-225
C2XIF0_BACCE/154-230
C2XIV7_BACCE/143-214
C2XJ13_BACCE/143-218
C2XJG4_BACCE/149-222
C2XK14_BACCE/151-228
C2XK65_BACCE/147-222
C2XKH8_BACCE/147-223
C2XKW0_BACCE/153-229
C2XLS7_BACCE/266-342
C2XLX2_BACCE/150-225
C2XLX5_BACCE/150-224
C2XNJ5_BACCE/153-229
C2XNK4_BACCE/154-230
C2XNR6_BACCE/111-181
C2XP74_BACCE/150-225
C2XP88_BACCE/143-220
C2XPF0_BACCE/143-220
C2XQK5_BACCE/153-230
C2XR35_BACCE/143-216
C2XRL1_BACCE/156-233
C2XSI8_BACCE/151-227
C2XSK8_BACCE/166-242
C2XSU9_BACCE/145-221
C2XT21_BACCE/147-222
C2XUG1_BACCE/152-229
C2XUL0_BACCE/146-221
C2XUR5_BACCE/147-223
C2XUX9_BACCE/141-212
C2XVB0_BACCE/147-219
C2XVZ0_BACCE/151-224
C2XW17_BACCE/146-222
C2XW43_BACCE/147-222
C2XWM0_BACCE/157-232
C2XX27_BACCE/150-223
C2XZS1_BACCE/150-225
C2Y005_BACCE/160-236
C2Y057_BACCE/156-232
C2Y0T2_BACCE/151-225
C2Y0U5_BACCE/162-238
C2Y0V7_BACCE/149-225
C2Y0W9_BACCE/154-230
C2Y1C0_BACCE/143-198
C2Y1I3_BACCE/148-223
C2Y1Y5_BACCE/149-222
C2Y2I1_BACCE/151-228
C2Y2X7_BACCE/148-221
C2Y311_BACCE/147-219
C2Y368_BACCE/157-233
C2Y3E8_BACCE/190-265
C2Y3F9_BACCE/152-228
C2Y413_BACCE/153-229
C2Y538_BACCE/153-229
C2Y552_BACCE/98-175
C2Y5U8_BACCE/150-225
C2Y5W3_BACCE/143-220
C2Y632_BACCE/160-237
C2Y7T7_BACCE/143-216
C2Y8B1_BACCE/156-233
C2Y993_BACCE/165-241
C2Y9H5_BACCE/148-224
C2Y9J1_BACCE/151-227
C2YAV1_BACCE/153-229
C2YAZ3_BACCE/146-221
C2YBA0_BACCE/141-212
C2YBN7_BACCE/138-210
C2YC68_BACCE/60-133
C2YCJ3_BACCE/157-233
C2YCL4_BACCE/147-222
C2YDK6_BACCE/150-223
C2YFZ5_BACCE/150-225
C2YG86_BACCE/151-227
C2YGD8_BACCE/156-232
C2YGL8_BACCE/151-227
C2YH01_BACCE/151-225
C2YH28_BACCE/149-225
C2YH48_BACCE/154-230
C2YHK1_BACCE/143-214
C2YHR0_BACCE/143-218
C2YI54_BACCE/149-222
C2YIQ3_BACCE/151-228
C2YK05_BACCE/146-222
C2YL62_BACCE/153-229
C2YLT9_BACCE/151-226
C2YLV3_BACCE/143-220
C2YM24_BACCE/143-220
C2YN32_BACCE/153-231
C2YNS0_BACCE/143-216
C2YP98_BACCE/156-233
C2YQ66_BACCE/151-227
C2YQG1_BACCE/138-214
C2YQG4_BACCE/154-231
C2YQI3_BACCE/151-227
C2YRZ9_BACCE/153-229
C2YS42_BACCE/150-225
C2YSF0_BACCE/70-141
C2YST2_BACCE/1-50
C2YTS6_BACCE/156-232
C2YTU7_BACCE/147-222
C2YUR4_BACCE/150-223
C2YX24_BACCE/150-225
C2YXB0_BACCE/151-227
C2YXF5_BACCE/156-232
C2YXP3_BACCE/151-227
C2YY44_BACCE/151-225
C2YY66_BACCE/149-225
C2YY83_BACCE/161-237
C2YYN8_BACCE/174-245
C2YYU8_BACCE/147-223
C2YZ88_BACCE/148-221
C2YZX2_BACCE/151-228
C2Z0E6_BACCE/153-226
C2Z2A6_BACCE/153-229
C2Z2Z0_BACCE/151-226
C2Z305_BACCE/143-220
C2Z373_BACCE/143-220
C2Z4E7_BACCE/153-230
C2Z507_BACCE/143-216
C2Z5I1_BACCE/156-233
C2Z6G7_BACCE/169-245
C2Z6P6_BACCE/145-221
C2Z6R1_BACCE/151-227
C2Z886_BACCE/146-221
C2Z8D3_BACCE/154-230
C2Z8K8_BACCE/147-223
C2Z9H3_BACCE/148-223
C2Z9Y3_BACCE/29-103
C2ZA21_BACCE/146-222
C2ZA56_BACCE/147-222
C2ZAZ0_BACCE/150-223
C2ZDC4_BACCE/152-227
C2ZDK0_BACCE/162-238
C2ZDP8_BACCE/156-232
C2ZDY0_BACCE/26-102
C2ZED1_BACCE/151-225
C2ZEF7_BACCE/149-225
C2ZEH2_BACCE/154-230
C2ZEY1_BACCE/143-214
C2ZF34_BACCE/148-223
C2ZFH4_BACCE/147-220
C2ZG08_BACCE/152-229
C2ZG42_BACCE/141-212
C2ZGJ9_BACCE/146-221
C2ZHY6_BACCE/153-226
C2ZIY6_BACCE/153-229
C2ZJJ1_BACCE/151-226
C2ZJK5_BACCE/143-220
C2ZJS5_BACCE/143-220
C2ZL26_BACCE/153-230
C2ZLL7_BACCE/143-216
C2ZM47_BACCE/156-233
C2ZMG8_BACCE/153-226
C2ZN54_BACCE/169-245
C2ZND5_BACCE/145-221
C2ZNF0_BACCE/151-227
C2ZPV2_BACCE/150-225
C2ZPZ8_BACCE/154-230
C2ZQ12_BACCE/146-221
C2ZQ56_BACCE/147-223
C2ZQD0_BACCE/141-212
C2ZQR4_BACCE/147-219
C2ZRD4_BACCE/144-217
C2ZRJ6_BACCE/146-222
C2ZRN1_BACCE/147-222
C2ZSH5_BACCE/150-223
C2ZUV8_BACCE/152-227
C2ZV48_BACCE/162-238
C2ZV99_BACCE/156-232
C2ZVI2_BACCE/151-227
C2ZVY3_BACCE/151-225
C2ZW08_BACCE/149-225
C2ZW23_BACCE/154-230
C2ZWH9_BACCE/143-214
C2ZWM8_BACCE/145-220
C2ZX15_BACCE/147-220
C2ZXK5_BACCE/152-229
C2ZZE5_BACCE/148-223
C3A0H5_BACMY/153-229
C3A0I3_BACMY/183-259
C3A153_BACMY/150-225
C3A167_BACMY/143-220
C3A1D8_BACMY/143-220
C3A2K4_BACMY/153-230
C3A328_BACMY/143-216
C3A3N1_BACMY/156-233
C3A4S6_BACMY/145-221
C3A4Z5_BACMY/147-222
C3A618_BACMY/152-228
C3A626_BACMY/150-225
C3A691_BACMY/153-229
C3A6I7_BACMY/147-223
C3A6Q4_BACMY/141-212
C3A6R1_BACMY/150-225
C3A740_BACMY/147-219
C3A7N5_BACMY/144-217
C3A7T8_BACMY/154-230
C3A7U9_BACMY/151-224
C3A7X4_BACMY/146-222
C3A7Y8_BACMY/153-229
C3A829_BACMY/147-222
C3A8J3_BACMY/154-229
C3A8Y6_BACMY/150-223
C3ABC6_BACMY/150-225
C3ABK9_BACMY/160-236
C3ABR2_BACMY/156-232
C3ABZ4_BACMY/151-227
C3ACC8_BACMY/151-225
C3ACE9_BACMY/162-238
C3ACG1_BACMY/149-225
C3ACH6_BACMY/154-230
C3ACY3_BACMY/143-214
C3AD44_BACMY/148-223
C3AE38_BACMY/151-228
C3AE96_BACMY/148-223
C3AEF4_BACMY/150-223
C3AEY7_BACMY/152-228
C3AEZ3_BACMY/131-207
C3AF36_BACMY/148-223
C3AGM8_BACMY/153-229
C3AGN5_BACMY/154-230
C3AH99_BACMY/132-208
C3AHC3_BACMY/145-220
C3AHD7_BACMY/143-220
C3AHJ6_BACMY/143-220
C3AIA0_BACMY/154-226
C3AIE5_BACMY/145-218
C3AIF9_BACMY/146-222
C3AIJ9_BACMY/153-231
C3AJ40_BACMY/135-208
C3AK75_BACMY/165-241
C3ALG3_BACMY/153-229
C3ALU6_BACMY/153-229
C3AM66_BACMY/138-210
C3AMV9_BACMY/145-220
C3ANL6_BACMY/150-223
C3AP33_BACMY/156-233
C3AR43_BACMY/150-225
C3ARE0_BACMY/150-227
C3ARI9_BACMY/155-231
C3AS58_BACMY/152-225
C3AS71_BACMY/149-225
C3AT51_BACMY/148-221
C3ATV0_BACMY/164-241
C3AU30_BACMY/145-221
C3AU43_BACMY/154-230
C3AU59_BACMY/99-158
C3AU63_BACMY/161-237
C3AVA0_BACMY/145-223
C3AWP9_BACMY/150-225
C3AWX2_BACMY/153-229
C3AYG7_BACMY/153-229
C3AYH4_BACMY/154-230
C3AZ57_BACMY/132-208
C3AZ81_BACMY/145-220
C3AZ95_BACMY/143-220
C3AZF4_BACMY/143-220
C3B059_BACMY/145-218
C3B066_BACMY/146-222
C3B0A6_BACMY/153-231
C3B0Z3_BACMY/135-208
C3B1E4_BACMY/165-242
C3B1Z3_BACMY/154-230
C3B239_BACMY/165-241
C3B280_BACMY/145-221
C3B3U3_BACMY/153-229
C3B3X3_BACMY/146-221
C3B409_BACMY/145-223
C3B4E9_BACMY/138-210
C3B539_BACMY/145-220
C3B615_BACMY/150-223
C3B6J1_BACMY/156-233
C3B8N9_BACMY/150-227
C3B8R9_BACMY/150-225
C3B927_BACMY/155-231
C3B9K4_BACMY/152-225
C3B9M1_BACMY/149-225
C3BAP3_BACMY/131-204
C3BB72_BACMY/164-241
C3BC41_BACMY/161-237
C3BC45_BACMY/99-158
C3BC70_BACMY/154-226
C3BEZ5_9BACI/153-229
C3BF03_9BACI/154-230
C3BFM9_9BACI/153-229
C3BFQ6_9BACI/145-220
C3BFS1_9BACI/143-220
C3BFY9_9BACI/143-220
C3BGT6_9BACI/154-230
C3BGU2_9BACI/154-226
C3BGZ2_9BACI/144-217
C3BH28_9BACI/153-231
C3BHL8_9BACI/135-208
C3BI52_9BACI/165-242
C3BIU1_9BACI/165-241
C3BJ21_9BACI/145-221
C3BJ40_9BACI/167-243
C3BKB0_9BACI/153-229
C3BKN1_9BACI/153-229
C3BKS6_9BACI/145-223
C3BL00_9BACI/150-225
C3BLC1_9BACI/138-210
C3BLT7_9BACI/145-220
C3BN01_9BACI/150-223
C3BQH0_9BACI/150-225
C3BQQ5_9BACI/150-227
C3BQV3_9BACI/155-231
C3BRJ5_9BACI/152-225
C3BRL3_9BACI/149-225
C3BSK6_9BACI/131-204
C3BT97_9BACI/164-241
C3BTE0_9BACI/147-222
C3BU41_9BACI/1-30
C3BU45_9BACI/161-237
C3BUJ5_9BACI/150-224
C3BUV3_9BACI/156-233
C3BUV9_9BACI/1-65
C3BWS9_BACTU/153-229
C3BXH2_BACTU/151-226
C3BXI6_BACTU/143-220
C3BXQ1_BACTU/160-235
C3BYX3_BACTU/153-231
C3BZJ5_BACTU/134-207
C3BZY2_BACTU/156-233
C3C0X7_BACTU/169-245
C3C157_BACTU/145-221
C3C174_BACTU/151-227
C3C2S6_BACTU/151-229
C3C2V4_BACTU/153-229
C3C2W4_BACTU/146-221
C3C3K8_BACTU/139-210
C3C4M1_BACTU/147-222
C3C5M3_BACTU/150-223
C3C676_BACTU/144-218
C3C8F7_BACTU/150-225
C3C8Q0_BACTU/151-227
C3C8U9_BACTU/156-232
C3C931_BACTU/151-227
C3C9H9_BACTU/151-225
C3C9K1_BACTU/149-225
C3C9L9_BACTU/154-230
C3CA34_BACTU/143-214
C3CA87_BACTU/145-220
C3CA89_BACTU/146-222
C3CAM9_BACTU/148-221
C3CB83_BACTU/151-228
C3CD52_BACTU/153-229
C3CDU6_BACTU/150-225
C3CDW0_BACTU/143-220
C3CE26_BACTU/143-220
C3CFE3_BACTU/153-231
C3CFW9_BACTU/134-207
C3CGE2_BACTU/156-233
C3CHB9_BACTU/165-241
C3CHL5_BACTU/148-224
C3CHN2_BACTU/151-227
C3CJ23_BACTU/153-229
C3CJ62_BACTU/146-221
C3CJI0_BACTU/141-212
C3CJX3_BACTU/138-210
C3CKG2_BACTU/162-239
C3CLV9_BACTU/150-223
C3CPL5_BACTU/167-242
C3CPX0_BACTU/150-227
C3CQ20_BACTU/156-232
C3CQA3_BACTU/151-227
C3CQQ4_BACTU/151-225
C3CQS3_BACTU/149-225
C3CQU0_BACTU/154-230
C3CRE7_BACTU/143-214
C3CRK6_BACTU/148-223
C3CRZ8_BACTU/144-217
C3CSK4_BACTU/151-228
C3CSN7_BACTU/146-222
C3CW50_BACTU/153-229
C3CWT6_BACTU/150-225
C3CWV0_BACTU/143-220
C3CX16_BACTU/160-237
C3CYA2_BACTU/153-231
C3CYS4_BACTU/134-207
C3CZ98_BACTU/156-233
C3D077_BACTU/165-241
C3D0H1_BACTU/148-224
C3D0I9_BACTU/151-227
C3D1Z7_BACTU/153-229
C3D235_BACTU/146-221
C3D2H9_BACTU/141-212
C3D2X6_BACTU/138-210
C3D3G2_BACTU/162-239
C3D3U2_BACTU/156-232
C3D3V3_BACTU/157-233
C3D3Y3_BACTU/147-222
C3D544_BACTU/150-223
C3D7K7_BACTU/167-242
C3D7W2_BACTU/150-227
C3D813_BACTU/156-232
C3D895_BACTU/151-227
C3D8P6_BACTU/151-225
C3D8R5_BACTU/149-225
C3D8T2_BACTU/154-230
C3D993_BACTU/143-214
C3D9F2_BACTU/148-223
C3D9U5_BACTU/144-217
C3DAF2_BACTU/151-228
C3DBD5_BACTU/147-222
C3DCE1_BACTU/154-229
C3DE82_BACTS/153-229
C3DE90_BACTS/153-230
C3DF17_BACTS/150-225
C3DF33_BACTS/143-220
C3DFA1_BACTS/160-237
C3DGE9_BACTS/155-233
C3DGY4_BACTS/143-216
C3DHG9_BACTS/156-233
C3DIG3_BACTS/164-240
C3DIN6_BACTS/148-224
C3DK40_BACTS/153-229
C3DK76_BACTS/146-221
C3DKK1_BACTS/141-212
C3DKZ0_BACTS/138-210
C3DLV6_BACTS/156-232
C3DLX3_BACTS/147-222
C3DMP8_BACTS/150-223
C3DQQ7_BACTS/167-242
C3DR16_BACTS/162-238
C3DR67_BACTS/156-232
C3DRE5_BACTS/151-227
C3DRU7_BACTS/151-225
C3DRX7_BACTS/149-225
C3DRZ3_BACTS/154-230
C3DSF9_BACTS/143-214
C3DSL5_BACTS/145-220
C3DT37_BACTS/151-224
C3DTR2_BACTS/151-228
C3DV61_BACTS/157-233
C3DWX1_BACTS/148-218
C3DY17_BACTU/153-230
C3DYT6_BACTU/150-225
C3DYV1_BACTU/143-220
C3DZ15_BACTU/143-220
C3E065_BACTU/154-233
C3E0N8_BACTU/143-216
C3E163_BACTU/156-233
C3E241_BACTU/95-171
C3E2A6_BACTU/148-224
C3E2D4_BACTU/148-224
C3E3S5_BACTU/153-229
C3E3W2_BACTU/146-221
C3E4L8_BACTU/138-210
C3E559_BACTU/144-217
C3E5I9_BACTU/156-232
C3E5L0_BACTU/147-222
C3E6I1_BACTU/150-223
C3E927_BACTU/150-225
C3E9B3_BACTU/151-227
C3E9G3_BACTU/156-232
C3E9P4_BACTU/151-227
C3EA36_BACTU/151-225
C3EA56_BACTU/149-225
C3EA72_BACTU/154-230
C3EAL6_BACTU/143-214
C3EAS1_BACTU/143-218
C3EAS3_BACTU/146-222
C3EBA2_BACTU/149-222
C3EBV5_BACTU/152-229
C3ECT1_BACTU/153-229
C3EFA7_BACTK/153-230
C3EFY6_BACTK/150-225
C3EG01_BACTK/143-220
C3EG79_BACTK/143-220
C3EHE5_BACTK/153-231
C3EHY4_BACTK/143-216
C3EIF6_BACTK/156-233
C3EJK4_BACTK/148-224
C3EJL9_BACTK/151-227
C3EL46_BACTK/146-221
C3ELA0_BACTK/147-223
C3ELD1_BACTK/141-212
C3ELV8_BACTK/138-210
C3EMT9_BACTK/147-222
C3ENR3_BACTK/150-223
C3ER51_BACTK/163-238
C3ERD3_BACTK/151-227
C3ERI4_BACTK/156-232
C3ERR6_BACTK/151-227
C3ERU8_BACTK/155-227
C3ES65_BACTK/151-225
C3ES83_BACTK/149-225
C3ESA0_BACTK/154-230
C3ESR0_BACTK/143-214
C3ESW6_BACTK/143-218
C3ETB7_BACTK/149-222
C3ETW8_BACTK/151-228
C3EUF9_BACTK/153-229
C3EW52_BACTU/153-229
C3EW65_BACTU/153-230
C3EWU3_BACTU/143-220
C3EX07_BACTU/160-237
C3EX93_BACTU/151-226
C3EY94_BACTU/153-231
C3EYR0_BACTU/143-216
C3EZ84_BACTU/156-233
C3F0F1_BACTU/154-230
C3F0G8_BACTU/151-227
C3F130_BACTU/149-225
C3F233_BACTU/153-229
C3F2U2_BACTU/139-210
C3F3Q6_BACTU/170-241
C3F3T0_BACTU/146-222
C3F3W0_BACTU/147-222
C3F4W1_BACTU/150-223
C3F7J0_BACTU/150-225
C3F7U5_BACTU/151-227
C3F7Z8_BACTU/156-232
C3F8A1_BACTU/151-227
C3F8P4_BACTU/151-225
C3F8R2_BACTU/149-225
C3F8S8_BACTU/154-230
C3F993_BACTU/143-214
C3F9E5_BACTU/145-220
C3F9E7_BACTU/146-222
C3F9V8_BACTU/131-204
C3FAF8_BACTU/151-228
C3FDE1_BACTU/160-236
C3FDL4_BACTU/150-225
C3FDT6_BACTU/145-223
C3FEN0_BACTB/153-229
C3FFC3_BACTB/150-225
C3FFD7_BACTB/143-220
C3FFK2_BACTB/143-220
C3FGT6_BACTB/153-231
C3FHA7_BACTB/128-201
C3FHS7_BACTB/156-233
C3FIQ4_BACTB/165-241
C3FJ01_BACTB/154-230
C3FJ18_BACTB/151-227
C3FKJ1_BACTB/153-229
C3FKP1_BACTB/146-221
C3FKZ8_BACTB/141-212
C3FLE0_BACTB/138-210
C3FLY0_BACTB/162-239
C3FM88_BACTB/156-232
C3FM99_BACTB/157-233
C3FMC9_BACTB/147-222
C3FND3_BACTB/150-223
C3FQY9_BACTB/167-242
C3FR98_BACTB/150-227
C3FRF0_BACTB/156-232
C3FRN1_BACTB/151-227
C3FRY0_BACTB/154-230
C3FS55_BACTB/151-225
C3FS74_BACTB/149-225
C3FSM5_BACTB/143-214
C3FST3_BACTB/148-223
C3FT74_BACTB/144-217
C3FTT2_BACTB/151-228
C3FUI2_BACTB/147-222
C3FVV9_BACTB/154-229
C3FXI6_BACTU/153-229
C3FXJ8_BACTU/153-230
C3FY65_BACTU/151-226
C3FY79_BACTU/143-220
C3FYE4_BACTU/160-237
C3FZI9_BACTU/154-231
C3G027_BACTU/143-216
C3G0K3_BACTU/156-233
C3G1I5_BACTU/164-240
C3G1R6_BACTU/154-230
C3G1T3_BACTU/151-227
C3G2E3_BACTU/149-225
C3G3B9_BACTU/153-229
C3G3G0_BACTU/150-225
C3G445_BACTU/139-210
C3G4N2_BACTU/144-217
C3G5A1_BACTU/170-241
C3G5C7_BACTU/146-222
C3G5F4_BACTU/147-222
C3G677_BACTU/150-223
C3G8P5_BACTU/150-225
C3G8Y2_BACTU/151-227
C3G920_BACTU/156-232
C3G9A2_BACTU/151-227
C3G9Q5_BACTU/151-225
C3G9S2_BACTU/149-225
C3G9T8_BACTU/154-230
C3GAD9_BACTU/145-220
C3GAW8_BACTU/131-204
C3GBG1_BACTU/151-228
C3GBU0_BACTU/143-214
C3GDD1_BACTU/153-229
C3GDE4_BACTU/153-230
C3GE24_BACTU/160-237
C3GEB0_BACTU/151-226
C3GEC4_BACTU/143-220
C3GFF6_BACTU/154-231
C3GFX4_BACTU/143-216
C3GGE9_BACTU/156-233
C3GHG2_BACTU/164-240
C3GHN8_BACTU/148-224
C3GHQ5_BACTU/151-227
C3GIB6_BACTU/149-225
C3GJ92_BACTU/164-240
C3GJC9_BACTU/150-225
C3GK30_BACTU/139-210
C3GL03_BACTU/170-241
C3GL28_BACTU/146-222
C3GL57_BACTU/147-222
C3GM61_BACTU/150-223
C3GPH8_BACTU/150-225
C3GPS5_BACTU/151-227
C3GPX7_BACTU/156-232
C3GQ61_BACTU/151-227
C3GQK4_BACTU/151-225
C3GQL9_BACTU/149-225
C3GQN8_BACTU/154-230
C3GR13_BACTU/145-220
C3GR75_BACTU/143-214
C3GRP7_BACTU/148-221
C3GS95_BACTU/151-228
C3GVL2_BACTU/153-229
C3GVM5_BACTU/153-230
C3GW86_BACTU/150-225
C3GWA1_BACTU/143-220
C3GWG4_BACTU/143-220
C3GXP2_BACTU/154-233
C3GY55_BACTU/142-216
C3GYM8_BACTU/156-233
C3GZK1_BACTU/164-240
C3GZS7_BACTU/154-230
C3GZU2_BACTU/151-227
C3H1B7_BACTU/153-229
C3H1F6_BACTU/146-221
C3H1R1_BACTU/141-212
C3H249_BACTU/138-210
C3H322_BACTU/156-232
C3H3D8_BACTU/147-222
C3H452_BACTU/150-223
C3H6S8_BACTU/163-238
C3H714_BACTU/151-227
C3H766_BACTU/156-232
C3H7F7_BACTU/151-227
C3H7U7_BACTU/151-225
C3H7W7_BACTU/149-225
C3H7Y2_BACTU/154-230
C3H8D7_BACTU/143-214
C3H8J5_BACTU/148-223
C3H915_BACTU/144-217
C3H9M6_BACTU/151-228
C3H9U9_BACTU/151-229
C3HA01_BACTU/160-236
C3HA26_BACTU/151-224
C3HA84_BACTU/153-229
C3HB42_BACTU/150-225
C3HCV0_BACTU/153-229
C3HCW2_BACTU/153-230
C3HDK2_BACTU/151-226
C3HDL6_BACTU/143-220
C3HDT1_BACTU/143-220
C3HES0_BACTU/157-233
C3HF46_BACTU/154-231
C3HFK0_BACTU/143-216
C3HG26_BACTU/156-233
C3HH83_BACTU/149-225
C3HHC9_BACTU/164-240
C3HHK1_BACTU/148-224
C3HHM0_BACTU/151-227
C3HIV0_BACTU/153-229
C3HIY6_BACTU/150-225
C3HJQ7_BACTU/139-210
C3HKN7_BACTU/156-232
C3HKR3_BACTU/147-222
C3HLV8_BACTU/150-223
C3HMC7_BACTU/144-218
C3HP94_BACTU/150-225
C3HPN3_BACTU/151-227
C3HPT5_BACTU/156-232
C3HPY1_BACTU/151-227
C3HQC8_BACTU/151-225
C3HQE4_BACTU/149-225
C3HQF9_BACTU/154-230
C3HQW6_BACTU/143-214
C3HR19_BACTU/145-220
C3HR24_BACTU/154-230
C3HRG4_BACTU/127-200
C3HS08_BACTU/151-228
C3HSY3_BACTU/160-236
C3HUS6_BACTU/153-229
C3HUT4_BACTU/153-230
C3HVJ7_BACTU/150-225
C3HVL2_BACTU/143-220
C3HVS8_BACTU/143-220
C3HWY6_BACTU/155-233
C3HXI9_BACTU/143-216
C3HY13_BACTU/156-233
C3HZ30_BACTU/151-227
C3HZ52_BACTU/164-240
C3HZF8_BACTU/148-224
C3I112_BACTU/146-221
C3I158_BACTU/153-229
C3I1J4_BACTU/155-226
C3I1Z3_BACTU/138-210
C3I2X7_BACTU/146-222
C3I2Z1_BACTU/152-228
C3I311_BACTU/145-220
C3I480_BACTU/150-223
C3I6N7_BACTU/167-242
C3I6X2_BACTU/162-238
C3I723_BACTU/156-232
C3I7D1_BACTU/151-227
C3I7R7_BACTU/151-225
C3I7T6_BACTU/162-238
C3I7U7_BACTU/149-225
C3I7W2_BACTU/154-230
C3I809_BACTU/145-220
C3I8F4_BACTU/143-214
C3I901_BACTU/144-217
C3I9K4_BACTU/151-228
C3IAL3_BACTU/147-222
C3IAL8_BACTU/1-61
C3IBB4_BACTU/145-220
C3IBC2_BACTU/152-228
C3IC79_BACTU/153-229
C3ICA9_BACTU/140-212
C3IDX4_BACTU/153-230
C3IEL4_BACTU/150-225
C3IEN0_BACTU/143-220
C3IEU5_BACTU/143-220
C3IFZ2_BACTU/140-212
C3IG41_BACTU/155-233
C3IGL2_BACTU/143-216
C3IH34_BACTU/156-233
C3II07_BACTU/164-240
C3II98_BACTU/154-230
C3IJ88_BACTU/150-228
C3IJR1_BACTU/153-229
C3IJV3_BACTU/146-221
C3IK50_BACTU/141-212
C3IKI9_BACTU/138-210
C3ILC6_BACTU/146-222
C3ILD8_BACTU/152-228
C3ILF7_BACTU/147-222
C3IME1_BACTU/150-223
C3IPV6_BACTU/167-242
C3IQ38_BACTU/162-238
C3IQ88_BACTU/156-232
C3IQI6_BACTU/151-227
C3IQV2_BACTU/152-226
C3IQX0_BACTU/162-238
C3IQY1_BACTU/149-225
C3IQZ6_BACTU/154-230
C3IRF1_BACTU/143-214
C3IRL6_BACTU/145-220
C3IS11_BACTU/148-221
C3IV48_BACTU/157-230
C3IVF0_BACTU/153-229
C3IWB1_BACTU/151-228
C3IWQ5_BACTU/128-205
C3JBR3_9PORP/151-226
C3JDM6_RHOER/153-224
C3JDU5_RHOER/155-230
C3JDW6_RHOER/150-221
C3JEI6_RHOER/144-218
C3JG58_RHOER/145-222
C3JG91_RHOER/146-223
C3JGT4_RHOER/148-226
C3JJW3_RHOER/34-105
C3JK25_RHOER/151-227
C3JKV1_RHOER/299-369
C3JMK7_RHOER/21-95
C3JML3_RHOER/26-103
C3JP12_RHOER/155-230
C3JQ04_RHOER/144-219
C3JS22_RHOER/148-224
C3JSB6_RHOER/168-243
C3JVA7_RHOER/155-230
C3JVE0_RHOER/146-221
C3JVI0_RHOER/158-234
C3JXB5_RHOER/147-223
C3JXL3_PSEFS/161-238
C3JXM4_PSEFS/158-235
C3JXM6_PSEFS/150-223
C3JXM8_PSEFS/133-207
C3JXT5_PSEFS/27-102
C3JXT6_PSEFS/49-120
C3JYP8_PSEFS/147-223
C3JZJ1_PSEFS/158-234
C3JZL0_PSEFS/146-222
C3JZR0_PSEFS/144-219
C3K0E5_PSEFS/145-216
C3K0P9_PSEFS/145-220
C3K0Q3_PSEFS/154-231
C3K175_PSEFS/158-234
C3K197_PSEFS/145-220
C3K1S0_PSEFS/144-216
C3K389_PSEFS/141-217
C3K4C6_PSEFS/151-225
C3K5H0_PSEFS/146-221
C3K5K0_PSEFS/153-229
C3K689_PSEFS/146-217
C3K757_PSEFS/155-233
C3K9I0_PSEFS/148-223
C3KAT1_PSEFS/166-242
C3KB84_PSEFS/169-244
C3KBD4_PSEFS/145-216
C3KBW3_PSEFS/144-220
C3KCJ0_PSEFS/151-228
C3KDE6_PSEFS/143-219
C3KDU6_PSEFS/155-231
C3KE17_PSEFS/144-218
C3KE59_PSEFS/161-238
C3KKU6_RHISN/22-98
C3KKY5_RHISN/149-225
C3KM71_RHISN/145-218
C3KMG7_RHISN/20-96
C3KNQ6_RHISN/159-235
C3KQ80_RHISN/147-223
C3KR09_RHISN/152-227
C3KR11_RHISN/161-236
C3KRJ4_RHISN/152-226
C3KS02_RHISN/144-220
C3KUR0_CLOB6/151-227
C3KUW6_CLOB6/149-226
C3KV00_CLOB6/144-221
C3KVY9_CLOB6/143-218
C3KW18_CLOB6/151-228
C3KW99_CLOB6/151-225
C3KXH8_CLOB6/155-231
C3KXI3_CLOB6/147-224
C3KXM8_CLOB6/148-219
C3KYR9_CLOB6/147-222
C3KZ61_CLOB6/150-226
C3KZ85_CLOB6/147-223
C3KZ94_CLOB6/152-227
C3KZB7_CLOB6/149-221
C3KZD7_CLOB6/151-226
C3KZH2_CLOB6/148-225
C3KZU0_CLOB6/154-230
C3KZV9_CLOB6/148-223
C3KZX1_CLOB6/156-232
C3L111_CLOB6/152-228
C3L115_CLOB6/152-228
C3L1T2_CLOB6/152-228
C3L278_CLOB6/157-235
C3L2J2_CLOB6/146-220
C3L337_CLOB6/156-234
C3L355_CLOB6/156-233
C3L3A4_CLOB6/148-224
C3L3B3_CLOB6/153-229
C3L510_BACAC/153-229
C3L525_BACAC/153-230
C3L5L7_BACAC/148-224
C3L5N6_BACAC/145-221
C3L6M4_BACAC/154-230
C3L6X1_BACAC/150-225
C3L7Z3_BACAC/151-227
C3L827_BACAC/144-218
C3L8W7_BACAC/156-232
C3L9D2_BACAC/150-223
C3L9I2_BACAC/156-233
C3L9X6_BACAC/151-227
C3LAQ7_BACAC/148-221
C3LB48_BACAC/151-225
C3LB66_BACAC/149-225
C3LB85_BACAC/154-230
C3LC03_BACAC/154-231
C3LCM5_BACAC/147-222
C3LCQ2_BACAC/144-220
C3LD93_BACAC/148-219
C3LDE8_BACAC/148-223
C3LDX4_BACAC/144-217
C3LEN5_BACAC/148-221
C3LFZ1_BACAC/139-198
C3LGB3_BACAC/143-220
C3LGH8_BACAC/143-220
C3LGJ2_BACAC/145-220
C3LGS3_BACAC/152-229
C3LHP4_BACAC/150-225
C3LHT3_BACAC/153-229
C3LK96_BACAC/149-225
C3LM15_VIBCM/153-229
C3LMW4_VIBCM/145-216
C3LN42_VIBCM/155-231
C3LQE0_VIBCM/156-232
C3LQN4_VIBCM/46-122
C3LSC1_VIBCM/148-224
C3LSE1_VIBCM/155-232
C3LSX2_VIBCM/150-225
C3LT77_VIBCM/37-107
C3LTN2_VIBCM/40-119
C3LUQ9_VIBCM/146-221
C3LUS7_VIBCM/146-218
C3LVE9_VIBCM/151-227
C3LVI2_VIBCM/172-243
C3LX16_VIBCM/145-216
C3M7Y9_VIBC3/146-218
C3M8M3_RHISN/145-216
C3M8N1_RHISN/150-225
C3M961_RHISN/148-224
C3M9V3_RHISN/150-225
C3MCP6_RHISN/145-216
C3MD42_RHISN/24-99
C3MDU9_RHISN/1-73
C3MFB4_RHISN/149-225
C3MFI8_RHISN/157-230
C3MG40_RHISN/144-220
C3MI04_RHISN/145-221
C3NPW5_VIBCJ/155-231
C3NQ42_VIBCJ/145-216
C3NQW7_VIBCJ/153-229
C3NSE7_VIBCJ/40-119
C3NSU2_VIBCJ/24-100
C3NT72_VIBCJ/37-107
C3NTU4_VIBCJ/150-225
C3NUH3_VIBCJ/155-232
C3NUJ6_VIBCJ/148-224
C3NVM7_VIBCJ/156-232
C3NX76_VIBCJ/172-243
C3NXB0_VIBCJ/151-227
C3NXX7_VIBCJ/146-218
C3NXZ4_VIBCJ/146-221
C3NYL4_VIBCJ/174-245
C3NZF0_BACAA/145-220
C3NZG4_BACAA/143-220
C3NZM6_BACAA/143-220
C3P006_BACAA/144-217
C3P022_BACAA/148-219
C3P071_BACAA/148-223
C3P129_BACAA/144-220
C3P1B2_BACAA/148-221
C3P1W4_BACAA/147-222
C3P3D7_BACAA/152-229
C3P3H2_BACAA/154-231
C3P443_BACAA/150-223
C3P4C0_BACAA/148-221
C3P566_BACAA/168-245
C3P5H0_BACAA/144-218
C3P776_BACAA/154-230
C3P7E4_BACAA/174-250
C3P7G0_BACAA/149-225
C3P8T6_BACAA/149-225
C3P9C5_BACAA/150-225
C3PAC6_BACAA/151-227
C3PAH8_BACAA/156-232
C3PB32_BACAA/153-229
C3PB62_BACAA/150-225
C3PBD3_BACAA/151-227
C3PBL3_BACAA/153-229
C3PBM3_BACAA/153-230
C3PCG8_BACAA/151-225
C3PCI6_BACAA/149-225
C3PCK1_BACAA/154-230
C3PEL7_CORA7/147-223
C3PF18_CORA7/151-227
C3PJ98_CORA7/154-229
C3PKF0_CORA7/154-230
C3PM71_RICAE/30-100
C3PMB2_RICAE/145-221
C3PNF3_RICAE/151-224
C3PUV3_9BACE/144-222
C3PVL7_9BACE/153-226
C3PVR0_9BACE/148-223
C3PVX8_9BACE/152-226
C3PW44_9BACE/253-326
C3PWP5_9BACE/154-229
C3PXL8_9BACE/155-229
C3Q0M4_9BACE/244-317
C3Q0Y2_9BACE/145-222
C3Q3M9_9BACE/150-224
C3Q3P0_9BACE/146-218
C3Q4N3_9BACE/146-222
C3QD36_9BACE/147-224
C3QD89_9BACE/145-222
C3QFC6_9BACE/153-226
C3QG89_9BACE/152-226
C3QGS7_9BACE/147-223
C3QMZ6_9BACE/153-226
C3QTN8_9BACE/145-222
C3QTU6_9BACE/147-224
C3QWJ8_9BACE/152-226
C3QZ16_9BACE/266-340
C3R263_9BACE/154-228
C3R2F9_9BACE/146-222
C3R4C1_9BACE/244-317
C3R4L8_9BACE/145-222
C3R7Q4_9BACE/153-226
C3R7Z9_9BACE/148-223
C3R869_9BACE/152-226
C3R8C3_9BACE/253-326
C3R9T3_9BACE/155-229
C3RCP7_9BACE/150-224
C3RE03_9BACE/154-229
C3RE89_9BACE/146-222
C3RGY6_9FIRM/155-232
C3RHC1_9FIRM/148-219
C3RHK4_9FIRM/156-232
C3RIB9_9FIRM/141-216
C3RIF5_9FIRM/31-106
C3RIU6_9FIRM/146-220
C3RJ29_9FIRM/147-224
C3RJ55_9FIRM/152-228
C3RJ57_9FIRM/149-225
C3RJ87_9FIRM/152-227
C3RJJ9_9FIRM/148-225
C3RJZ1_9FIRM/152-228
C3RL30_9FIRM/145-220
C3RLF2_9FIRM/1-58
C3RM16_9FIRM/142-215
C3RMH7_9FIRM/147-221
C3RMI2_9FIRM/158-233
C3RN03_9FIRM/145-219
C3RNI6_9FIRM/153-229
C3RPN6_9FIRM/148-219
C3SCB5_ECOLX/26-101
C3SCB6_ECOLX/26-101
C3SCS1_ECOLX/156-232
C3SDX7_ECOLX/156-232
C3SDZ2_ECOLX/150-226
C3SDZ5_ECOLX/150-226
C3SGJ2_ECOLX/24-100
C3SGU2_ECOLX/145-216
C3SJ67_ECOLX/152-228
C3SQ27_ECOLX/156-232
C3SUF7_ECOLX/145-216
C3SW97_ECOLX/23-103
C3T4J2_ECOLX/157-234
C3T962_ECOLX/160-236
C3T963_ECOLX/160-236
C3TDG2_ECOLX/144-220
C3TF67_ECOLX/153-225
C3TIW7_ECOLX/146-223
C3TKE7_ECOLX/146-221
C3TSE2_ENTFC/154-230
C3W9P6_FUSMR/145-220
C3WA46_FUSMR/148-223
C3WAS3_FUSMR/143-216
C3WCS3_FUSMR/148-221
C3WDY8_FUSMR/144-220
C3WEZ8_FUSMR/145-217
C3WF10_FUSMR/150-223
C3WGE9_FUSMR/166-240
C3WHW1_9FUSO/145-220
C3WHY2_9FUSO/158-231
C3WPI8_9FUSO/154-228
C3WS26_9FUSO/145-220
C3WWB0_9FUSO/145-220
C3WXK1_9FUSO/148-222
C3WZT8_9FUSO/148-222
C3X1J5_OXAFO/146-220
C3X1L4_OXAFO/166-242
C3X2B4_OXAFO/172-248
C3X477_OXAFO/153-226
C3X641_OXAFO/149-226
C3X860_OXAFO/153-226
C3XA02_OXAFO/151-227
C3XAD3_OXAFO/166-242
C3XCB9_OXAFO/149-225
C3XEK1_9HELI/142-218
C3XEX1_9HELI/147-223
C3XFE9_9HELI/141-216
C3XHQ2_9HELI/148-224
C3XI59_9HELI/150-221
C3XKF1_9HELI/143-220
C3XKG5_9HELI/146-217
C3XLL7_9HELI/155-226
C3XMT9_9HELI/144-217
C3XN44_9HELI/148-222
C3XNU8_9HELI/142-217
C4AQQ9_BURMA/148-221
C4AS04_BURMA/157-233
C4ATP5_BURMA/153-230
C4AUG1_BURMA/162-238
C4AUJ3_BURMA/150-227
C4AUJ8_BURMA/148-225
C4AVV8_BURMA/145-218
C4AXA0_BURMA/208-279
C4AXI7_BURMA/152-229
C4AYC8_BURMA/142-219
C4AZ57_BURMA/173-247
C4AZE3_BURMA/41-116
C4B108_BURMA/160-235
C4B159_BURMA/145-216
C4B1S2_BURMA/146-221
C4B225_BURMA/170-244
C4B296_BURMA/144-216
C4B2E9_BURMA/157-233
C4B2J7_BURMA/154-230
C4B3C9_BURMA/161-236
C4EXK5_HAEIF/148-225
C4EXQ0_HAEIF/155-231
C4F052_HAEIF/148-223
C4F1I8_HAEIF/145-216
C4F304_HAEIF/148-223
C4F4J8_HAEIF/148-225
C4F4Q4_HAEIF/155-231
C4F628_HAEIF/145-216
C4F7P1_9ACTN/155-231
C4F7T4_9ACTN/145-221
C4F7V1_9ACTN/178-253
C4F902_9ACTN/150-227
C4F9Y6_9ACTN/161-238
C4FA96_9ACTN/144-218
C4FAP3_9ACTN/177-255
C4FB67_9ACTN/163-239
C4FBM9_9ACTN/149-222
C4FBN3_9ACTN/198-276
C4FBV4_9ACTN/173-248
C4FCS1_9BIFI/172-257
C4FDH0_9BIFI/172-246
C4FFK2_9BIFI/144-218
C4FFN2_9BIFI/164-235
C4FH37_9BIFI/152-228
C4FI82_9AQUI/143-218
C4FK00_9AQUI/145-218
C4FL93_9AQUI/41-111
C4FMG2_9FIRM/145-220
C4FSQ3_9FIRM/151-228
C4FT92_9FIRM/154-232
C4FTT0_9FIRM/152-227
C4FVA9_9FIRM/157-232
C4FVV2_9FIRM/143-215
C4FVW4_9FIRM/151-227
C4FWF0_9FIRM/146-222
C4FXT7_9FIRM/155-231
C4FXV5_9FIRM/148-226
C4FY19_9FIRM/144-213
C4FY28_9FIRM/145-220
C4FYG0_9FIRM/154-230
C4FYN5_ABIDE/148-224
C4FYX8_ABIDE/146-221
C4FZS6_ABIDE/151-227
C4G075_ABIDE/145-216
C4G0H6_ABIDE/22-95
C4G0K7_ABIDE/157-232
C4G0M6_ABIDE/159-235
C4G0W3_ABIDE/148-221
C4G1U2_ABIDE/152-228
C4G2P7_ABIDE/179-255
C4G2Q6_ABIDE/151-227
C4G4F3_ABIDE/149-224
C4G4G4_ABIDE/148-219
C4G4Q5_ABIDE/145-220
C4G4R2_ABIDE/165-239
C4G6W7_ABIDE/144-220
C4G725_ABIDE/179-255
C4G7T2_ABIDE/142-218
C4G8D9_9FIRM/162-240
C4G961_9FIRM/151-227
C4G9Z7_9FIRM/151-227
C4GAD9_9FIRM/156-229
C4GB78_9FIRM/146-221
C4GCH9_9FIRM/156-231
C4GCI7_9FIRM/157-233
C4GD03_9FIRM/143-215
C4GD20_9FIRM/151-227
C4GD61_9FIRM/152-229
C4GDQ4_9FIRM/143-219
C4GHS9_9NEIS/151-224
C4GKG1_9NEIS/158-234
C4GM18_9NEIS/145-218
C4GYY5_YERPE/161-238
C4H044_YERPE/151-228
C4H061_YERPE/152-228
C4H0C9_YERPE/156-232
C4H1K2_YERPE/156-232
C4H1T1_YERPE/22-95
C4H206_YERPE/34-109
C4H3J5_YERPE/17-92
C4H4D0_YERPE/144-220
C4H5J8_YERPE/146-221
C4H6H9_YERPE/163-239
C4H707_YERPE/131-207
C4H884_YERPE/154-231
C4H8P4_YERPE/150-226
C4H8Q6_YERPE/149-226
C4H9B6_YERPE/150-225
C4HAB0_YERPE/145-216
C4HD79_YERPE/145-216
C4HDL8_YERPE/17-92
C4HFL7_YERPE/161-238
C4HG42_YERPE/163-239
C4HGW6_YERPE/152-228
C4HH35_YERPE/156-232
C4HIU6_YERPE/131-207
C4HJ86_YERPE/156-232
C4HJR0_YERPE/154-231
C4HKK6_YERPE/150-226
C4HKL8_YERPE/149-226
C4HKT6_YERPE/34-109
C4HL09_YERPE/22-95
C4HLP1_YERPE/151-228
C4HLZ3_YERPE/150-225
C4HMP1_YERPE/144-220
C4HNV4_YERPE/146-221
C4HQ91_YERPE/152-228
C4HRF2_YERPE/34-109
C4HRW5_YERPE/151-228
C4HS81_YERPE/22-95
C4HTS4_YERPE/17-92
C4HTY2_YERPE/144-220
C4HUL6_YERPE/146-221
C4HVD2_YERPE/163-239
C4HWK5_YERPE/154-231
C4HWT7_YERPE/131-207
C4HX37_YERPE/150-226
C4HX49_YERPE/149-226
C4HYI0_YERPE/150-225
C4I034_YERPE/145-216
C4I1G3_BURPS/24-100
C4I1H8_BURPS/157-233
C4I1L2_BURPS/154-230
C4I1N6_BURPS/144-216
C4I350_BURPS/142-219
C4I5X0_BURPS/158-229
C4I6F5_BURPS/160-235
C4I6M9_BURPS/41-116
C4I795_BURPS/175-250
C4I9L4_BURPS/143-219
C4IA93_BURPS/173-247
C4IAX3_CLOBU/154-230
C4IBC0_CLOBU/144-221
C4IBL5_CLOBU/150-225
C4IBL7_CLOBU/147-220
C4IBX6_CLOBU/172-248
C4ICR3_CLOBU/150-226
C4ID00_CLOBU/145-220
C4ID06_CLOBU/151-227
C4IDW4_CLOBU/152-229
C4IE02_CLOBU/156-233
C4IEA7_CLOBU/146-223
C4IEP8_CLOBU/151-224
C4IF12_CLOBU/150-226
C4IFN3_CLOBU/85-163
C4IFV5_CLOBU/143-218
C4IGE7_CLOBU/146-222
C4IGW3_CLOBU/153-229
C4IH78_CLOBU/151-228
C4IJ40_CLOBU/147-220
C4IJ78_CLOBU/155-228
C4IJU8_CLOBU/146-221
C4IK61_CLOBU/154-230
C4ILD9_CLOBU/155-231
C4ILR6_CLOBU/156-234
C4ILT0_CLOBU/150-227
C4IM06_CLOBU/147-224
C4IMH0_CLOBU/146-221
C4IML6_CLOBU/151-225
C4IPQ8_BRUAB/145-216
C4IPR6_BRUAB/144-221
C4IRA2_BRUAB/145-221
C4ISJ5_BRUAB/165-238
C4ITJ9_BRUAB/149-225
C4ITS8_BRUAB/160-236
C4ITX3_BRUAB/178-254
C4IUL8_BRUAB/145-216
C4IVZ1_BRUAB/154-231
C4IWT9_BRUAB/179-255
C4K190_RICPU/145-221
C4K290_RICPU/151-224
C4K6C4_HAMD5/27-102
C4K755_HAMD5/154-230
C4K7E8_HAMD5/156-232
C4K826_HAMD5/22-95
C4K957_THASP/145-220
C4K9C2_THASP/145-220
C4KB06_THASP/161-237
C4KCM2_THASP/162-235
C4KDD2_THASP/154-230
C4KLN8_BURPS/147-224
C4KNZ1_BURPS/162-238
C4KR11_BURPS/170-244
C4KR49_BURPS/194-265
C4KT63_BURPS/154-230
C4KU25_BURPS/153-230
C4KVJ3_BURPS/152-229
C4KVR3_BURPS/150-227
C4KVR9_BURPS/148-225
C4KWF6_BURPS/157-233
C4KYD1_BURPS/148-221
C4KYI2_BURPS/145-218
C4KYM3_EXISA/141-218
C4KYT6_EXISA/150-221
C4L015_EXISA/154-230
C4L0D7_EXISA/139-212
C4L0X3_EXISA/149-225
C4L1Q9_EXISA/145-220
C4L1R5_EXISA/152-230
C4L2J9_EXISA/144-217
C4L2W3_EXISA/156-233
C4L340_EXISA/152-225
C4L3Q0_EXISA/145-217
C4L473_EXISA/151-227
C4L703_EXISA/151-227
C4L775_TOLAT/154-232
C4L7A1_TOLAT/160-236
C4L7Q1_TOLAT/150-225
C4LAP5_TOLAT/156-233
C4LC20_TOLAT/149-226
C4LD76_TOLAT/154-233
C4LDM0_TOLAT/152-228
C4LG03_TOLAT/144-215
C4LH36_CORK4/155-229
C4LH70_CORK4/146-220
C4LK79_CORK4/170-246
C4LLD2_CORK4/151-227
C4LLE8_CORK4/188-265
C4PL43_BRAEL/144-220
C4PNE0_CHLTZ/135-211
C4PQ16_CHLTJ/135-211
C4RAS3_9ACTO/290-359
C4RBC8_9ACTO/148-224
C4RBK1_9ACTO/148-224
C4RCR1_9ACTO/151-226
C4RCU6_9ACTO/149-225
C4RCZ7_9ACTO/145-219
C4REB3_9ACTO/145-217
C4RFB2_9ACTO/148-223
C4RFM4_9ACTO/144-215
C4RG32_9ACTO/154-223
C4RG37_9ACTO/89-164
C4RG39_9ACTO/98-174
C4RGF6_9ACTO/156-229
C4RGQ9_9ACTO/146-222
C4RGZ0_9ACTO/144-217
C4RH83_9ACTO/145-217
C4RIU8_9ACTO/15-95
C4RJ51_9ACTO/25-105
C4RK88_9ACTO/18-91
C4RLU5_9ACTO/24-107
C4RMB5_9ACTO/84-157
C4RMB6_9ACTO/116-188
C4RMJ1_9ACTO/19-117
C4RQF6_9ACTO/154-228
C4RQQ5_9ACTO/19-94
C4RQS7_9ACTO/29-102
C4RRA4_9ACTO/150-226
C4RRC7_9ACTO/296-368
C4RRF2_9ACTO/80-153
C4RWA0_YERBE/168-244
C4RWI6_YERBE/156-232
C4RXN1_YERBE/156-232
C4RY34_YERBE/171-246
C4RZ33_YERBE/145-216
C4RZJ5_YERBE/21-95
C4RZQ2_YERBE/139-215
C4RZY0_YERBE/154-231
C4S092_YERBE/25-104
C4S0B7_YERBE/152-228
C4S499_YERBE/97-173
C4S4U8_YERBE/150-226
C4S6H7_YERBE/148-225
C4S738_YERBE/159-235
C4S7V5_YERMO/159-235
C4S917_YERMO/139-215
C4SAA2_YERMO/182-258
C4SAK0_YERMO/148-225
C4SAM2_YERMO/45-119
C4SC02_YERMO/40-117
C4SC03_YERMO/28-107
C4SCQ7_YERMO/156-232
C4SCX4_YERMO/145-216
C4SDC7_YERMO/156-232
C4SDG5_YERMO/145-216
C4SE12_YERMO/160-236
C4SE68_YERMO/146-221
C4SF84_YERMO/23-101
C4SH08_YERMO/152-228
C4SHB5_YERMO/150-226
C4SHH8_YERMO/156-233
C4SHI8_YERMO/25-101
C4SIU0_YERFR/156-232
C4SKM2_YERFR/20-95
C4SKR1_YERFR/151-228
C4SLQ3_YERFR/141-214
C4SMJ6_YERFR/159-235
C4SN21_YERFR/154-231
C4SPA3_YERFR/146-221
C4SQF0_YERFR/156-232
C4SQR1_YERFR/144-220
C4SS49_YERFR/152-228
C4STD3_YERFR/133-210
C4SUB1_YERFR/174-250
C4SUH9_YERFR/26-103
C4SV61_YERFR/30-107
C4SV88_YERFR/110-186
C4SVM9_YERFR/40-116
C4SY58_YERIN/144-220
C4SYD0_YERIN/37-118
C4SYR4_YERIN/150-226
C4SYY9_YERIN/155-231
C4SZA3_YERIN/174-250
C4SZK7_YERIN/27-104
C4SZK9_YERIN/1-69
C4SZL7_YERIN/21-99
C4T0X0_YERIN/21-95
C4T142_YERIN/156-232
C4T1H7_YERIN/145-216
C4T3B2_YERIN/146-220
C4T3X3_YERIN/114-190
C4T4M8_YERIN/141-214
C4T4W9_YERIN/23-102
C4T5D4_YERIN/152-228
C4T6D4_YERIN/23-102
C4T734_YERIN/156-232
C4T7P1_YERIN/131-207
C4T7Q8_YERIN/159-235
C4TSK9_YERKR/145-216
C4TT30_YERKR/156-232
C4TTL6_YERKR/18-92
C4TTX1_YERKR/144-220
C4TU97_YERKR/26-101
C4TUI5_YERKR/153-227
C4TUW5_YERKR/174-250
C4TVN6_YERKR/94-171
C4TWR3_YERKR/151-228
C4TXS0_YERKR/154-231
C4U088_YERKR/152-228
C4U138_YERKR/162-238
C4U154_YERKR/20-95
C4U273_YERKR/199-275
C4U2B2_YERKR/156-232
C4U5I7_YERAL/145-216
C4U6R3_YERAL/150-227
C4U6Y3_YERAL/22-100
C4U7Y2_YERAL/144-220
C4U8K8_YERAL/155-231
C4U8R1_YERAL/156-232
C4U973_YERAL/154-231
C4U9G8_YERAL/156-232
C4U9M1_YERAL/141-214
C4U9W3_YERAL/51-126
C4UAD9_YERAL/130-207
C4UAW1_YERAL/165-241
C4UCE8_YERAL/180-256
C4UDK5_YERAL/184-260
C4UFJ0_YERRU/155-231
C4UGD7_YERRU/155-231
C4UH23_YERRU/156-232
C4UHJ6_YERRU/144-217
C4UHM9_YERRU/25-104
C4UHY3_YERRU/144-220
C4UIA8_YERRU/60-133
C4UIX1_YERRU/152-228
C4UJG3_YERRU/26-103
C4UJY8_YERRU/154-230
C4UK10_YERRU/145-216
C4UKV5_YERRU/29-104
C4UL15_YERRU/156-232
C4UM34_YERRU/143-219
C4UNQ4_YERRU/24-100
C4UPJ8_YERRO/174-250
C4UQD2_YERRO/144-220
C4UTQ6_YERRO/184-260
C4UUM9_YERRO/156-232
C4UW71_YERRO/144-217
C4UX41_YERRO/162-238
C4UXB5_YERRO/120-196
C4UXR1_YERRO/156-232
C4UYB3_YERRO/156-233
C4UYF2_YERRO/20-95
C4UZ55_YERRO/159-235
C4UZF9_YERRO/42-117
C4V2K5_9FIRM/144-221
C4V3J0_9FIRM/150-226
C4V522_9FIRM/151-226
C4VKC4_9LACO/150-226
C4VKI0_9LACO/153-229
C4VKU9_9LACO/159-235
C4VNF4_9LACO/160-233
C4VNG6_9LACO/143-218
C4VP97_9LACO/155-231
C4VQX8_9LACO/153-229
C4VSV5_9LACO/160-231
C4VT00_9LACO/150-226
C4VT76_9LACO/153-229
C4VUD6_9LACO/144-218
C4W819_STAWA/143-219
C4W9W4_STAWA/146-222
C4WA68_STAWA/154-231
C4WAD0_STAWA/143-218
C4WAZ7_STAWA/163-237
C4WBG8_STAWA/153-229
C4WCW6_STAWA/146-221
C4WD32_STAWA/154-231
C4WDW1_STAWA/145-220
C4WE06_9RHIZ/151-222
C4WE14_9RHIZ/144-221
C4WEJ1_9RHIZ/151-227
C4WFE1_9RHIZ/159-232
C4WFL5_9RHIZ/145-221
C4WIM5_9RHIZ/145-216
C4WJU6_9RHIZ/149-225
C4WKN2_9RHIZ/160-236
C4WL90_9RHIZ/148-222
C4WL99_9RHIZ/195-271
C4WLC7_9RHIZ/173-248
C4WLZ8_9RHIZ/152-226
C4WNY6_9RHIZ/148-224
C4WPH5_9RHIZ/230-307
C4WPL7_9RHIZ/145-218
C4WPY8_9RHIZ/161-237
C4WQ62_9RHIZ/177-253
C4WQP6_9RHIZ/200-273
C4WZ97_KLEPN/145-216
C4WZK6_KLEPN/152-228
C4X119_KLEPN/154-231
C4X178_KLEPN/49-126
C4X1R5_KLEPN/161-237
C4X2P3_KLEPN/145-221
C4X306_KLEPN/150-226
C4X309_KLEPN/156-232
C4X4D2_KLEPN/149-225
C4X4W9_KLEPN/24-100
C4X5K1_KLEPN/146-223
C4X5T7_KLEPN/144-216
C4X628_KLEPN/153-229
C4X6T6_KLEPN/159-234
C4X7U5_KLEPN/156-232
C4X8Q0_KLEPN/157-235
C4X9B5_KLEPN/30-110
C4XB02_KLEPN/181-256
C4XB11_KLEPN/155-232
C4XD77_KLEPN/148-223
C4XD91_KLEPN/146-221
C4XGH5_DESMR/152-225
C4XJR7_DESMR/147-224
C4XK60_DESMR/152-228
C4XMX2_DESMR/146-221
C4XS15_DESMR/145-221
C4XTY1_DESMR/151-227
C4YYC0_9RICK/145-221
C4YZ56_9RICK/151-224
C4Z0R4_EUBE2/149-222
C4Z0U9_EUBE2/160-236
C4Z1D4_EUBE2/160-236
C4Z2C0_EUBE2/149-226
C4Z2C8_EUBE2/142-214
C4Z2E0_EUBE2/146-223
C4Z332_EUBE2/148-221
C4Z360_EUBE2/144-218
C4Z418_EUBE2/156-230
C4Z5K9_EUBE2/186-261
C4Z6D1_EUBE2/144-219
C4Z6V6_EUBE2/153-230
C4Z6Y7_EUBE2/143-221
C4Z758_EUBE2/158-233
C4Z7A3_EUBE2/183-259
C4Z7N3_EUBE2/153-229
C4Z873_EUBR3/153-230
C4Z8B2_EUBR3/145-217
C4Z8I7_EUBR3/147-222
C4Z8Y5_EUBR3/150-223
C4Z9D5_EUBR3/151-227
C4Z9H9_EUBR3/150-226
C4Z9P7_EUBR3/144-218
C4Z9T4_EUBR3/65-143
C4ZAT7_EUBR3/33-108
C4ZB82_EUBR3/153-229
C4ZBN4_EUBR3/176-251
C4ZBP6_EUBR3/144-216
C4ZBW5_EUBR3/151-227
C4ZDP3_EUBR3/145-220
C4ZEN6_EUBR3/150-227
C4ZFD9_EUBR3/158-233
C4ZFF8_EUBR3/171-248
C4ZFK6_EUBR3/73-149
C4ZFL3_EUBR3/155-232
C4ZFV4_EUBR3/144-216
C4ZFY8_EUBR3/143-214
C4ZFZ7_EUBR3/198-269
C4ZI08_EUBR3/156-230
C4ZI38_EUBR3/152-225
C4ZI46_EUBR3/150-226
C4ZK07_THASP/158-234
C4ZKZ7_THASP/150-223
C4ZLE7_THASP/144-210
C4ZLU9_THASP/162-239
C4ZMF0_THASP/146-217
C4ZMG6_THASP/146-219
C4ZMH8_THASP/149-225
C4ZNL7_THASP/144-217
C4ZNT3_THASP/145-216
C4ZP42_THASP/157-233
C4ZQC3_ECOBW/153-225
C4ZQN9_ECOBW/142-218
C4ZQU4_ECOBW/145-216
C4ZS70_ECOBW/144-220
C4ZSG7_ECOBW/156-232
C4ZT80_ECOBW/150-226
C4ZT83_ECOBW/156-232
C4ZTF6_ECOBW/149-225
C4ZUR0_ECOBW/156-232
C4ZV15_ECOBW/146-221
C4ZWH0_ECOBW/146-223
C4ZY71_ECOBW/157-233
C5A080_ECOBW/152-228
C5A0D0_ECOBW/23-103
C5A0D4_ECOBW/26-101
C5A1A5_ECOBW/145-216
C5A1C6_ECOBW/24-100
C5A846_BURGB/148-221
C5A8F1_BURGB/149-225
C5A8I3_BURGB/145-218
C5AAN9_BURGB/152-228
C5ABG5_BURGB/154-230
C5ACR6_BURGB/150-221
C5ACU6_BURGB/144-218
C5ACW1_BURGB/145-218
C5AE59_BURGB/154-231
C5AEE4_BURGB/147-223
C5AEF2_BURGB/146-222
C5AEF4_BURGB/149-224
C5AF80_BURGB/162-238
C5AFL6_BURGB/146-222
C5AHP2_BURGB/178-254
C5AJ10_BURGB/155-231
C5AJG8_BURGB/157-234
C5AJQ2_BURGB/24-100
C5AJR8_BURGB/153-229
C5AL42_BURGB/146-222
C5ALJ6_BURGB/44-117
C5ALL8_BURGB/150-226
C5AMA9_BURGB/20-92
C5AMC0_BURGB/29-102
C5APB2_METEA/149-222
C5AQ73_METEA/145-216
C5ASB6_METEA/145-216
C5AT92_METEA/155-231
C5ATD2_METEA/147-224
C5ATE6_METEA/167-239
C5AUD0_METEA/145-221
C5AUY6_METEA/151-226
C5AX78_METEA/158-234
C5AY11_METEA/145-216
C5AYP6_METEA/145-216
C5AZJ5_METEA/149-226
C5B132_METEA/148-226
C5B1J5_METEA/158-234
C5B2P7_METEA/163-239
C5B343_METEA/149-224
C5B3Q3_METEA/161-237
C5B509_METEA/145-221
C5B5S5_METEA/145-216
C5B5T4_METEA/145-221
C5B7K1_EDWI9/156-232
C5B7S6_EDWI9/24-100
C5B8C5_EDWI9/144-220
C5B9J0_EDWI9/150-226
C5BA06_EDWI9/158-234
C5BB19_EDWI9/159-236
C5BC29_EDWI9/152-228
C5BCT7_EDWI9/152-224
C5BE55_EDWI9/146-221
C5BFA6_EDWI9/145-216
C5BG90_EDWI9/151-195
C5BGS6_EDWI9/156-232
C5BH66_EDWI9/145-216
C5BHN1_EDWI9/157-234
C5BHP8_EDWI9/149-225
C5BIZ2_TERTT/144-220
C5BJ31_TERTT/152-227
C5BJS2_TERTT/151-226
C5BNE8_TERTT/143-218
C5BNM3_TERTT/144-220
C5BPM0_TERTT/155-231
C5BPU4_TERTT/147-224
C5BQ06_TERTT/151-227
C5BQB9_TERTT/153-227
C5BQP8_TERTT/156-233
C5BXZ4_BEUC1/97-171
C5BYE1_BEUC1/307-377
C5BYS4_BEUC1/154-230
C5BZC9_BEUC1/158-238
C5BZE3_BEUC1/160-243
C5C000_BEUC1/153-229
C5C011_BEUC1/16-86
C5C012_BEUC1/23-89
C5C013_BEUC1/13-80
C5C015_BEUC1/11-81
C5C0L5_BEUC1/146-217
C5C111_BEUC1/148-225
C5C1N2_BEUC1/145-222
C5C1R8_BEUC1/166-237
C5C236_BEUC1/146-220
C5C3W1_BEUC1/154-230
C5C7I6_MICLC/177-251
C5C8T6_MICLC/172-246
C5C8X1_MICLC/148-224
C5C903_MICLC/154-230
C5CB48_MICLC/146-223
C5CCW7_MICLC/162-236
C5CE19_KOSOT/146-221
C5CEM5_KOSOT/145-220
C5CET1_KOSOT/156-232
C5CFK4_KOSOT/147-218
C5CGA7_KOSOT/147-224
C5CGF8_KOSOT/150-224
C5CGP5_KOSOT/146-219
C5CJ53_VARPS/147-223
C5CJY9_VARPS/160-238
C5CKQ4_VARPS/161-237
C5CL60_VARPS/160-235
C5CNY1_VARPS/154-231
C5CP04_VARPS/147-222
C5CP31_VARPS/169-241
C5CPC3_VARPS/145-216
C5CPC9_VARPS/152-228
C5CRC3_VARPS/146-219
C5CRV2_VARPS/145-216
C5CRZ9_VARPS/152-218
C5CTI8_VARPS/143-219
C5CVZ2_VARPS/176-252
C5CW01_VARPS/152-225
C5CY12_VARPS/145-221
C5CY16_VARPS/148-224
C5CY18_VARPS/159-235
C5CYI4_VARPS/151-224
C5CYQ2_VARPS/145-216
C5CZL9_VARPS/36-114
C5CZM0_VARPS/25-103
C5CZM5_VARPS/44-122
C5CZX3_VARPS/149-224
C5D0G9_VARPS/101-176
C5D0W4_VARPS/46-120
C5D1A0_VARPS/165-241
C5D1G0_VARPS/37-112
C5D1T1_VARPS/144-217
C5D2L7_GEOSW/149-222
C5D3L3_GEOSW/158-235
C5D3X1_GEOSW/151-226
C5D4G6_GEOSW/150-226
C5D5V7_GEOSW/149-225
C5D652_GEOSW/151-227
C5D9W8_GEOSW/154-230
C5E8D7_BIFLI/153-229
C5E8W1_BIFLI/150-224
C5EA06_BIFLI/164-235
C5EC66_BIFLI/191-263
C5EDQ6_BIFLI/153-238
C5EDT4_BIFLI/159-235
C5EFI0_9FIRM/161-237
C5EFN4_9FIRM/150-226
C5EFQ6_9FIRM/153-228
C5EFY9_9FIRM/148-226
C5EH61_9FIRM/152-231
C5EHS1_9FIRM/151-227
C5EI97_9FIRM/150-227
C5EJ25_9FIRM/158-232
C5EJU0_9FIRM/157-232
C5EJV8_9FIRM/143-215
C5EK34_9FIRM/165-242
C5EKR1_9FIRM/152-228
C5ELM4_9FIRM/150-226
C5ELN8_9FIRM/150-226
C5ELW6_9FIRM/157-231
C5ENX8_9FIRM/157-228
C5EPW8_9FIRM/153-229
C5EPX5_9FIRM/146-220
C5EQS4_9FIRM/148-221
C5EQW9_9FIRM/144-220
C5ESE6_9FIRM/156-232
C5EU76_9FIRM/33-105
C5EUU3_9FIRM/145-219
C5EUX3_9FIRM/153-229
C5EUX6_9FIRM/145-220
C5EUX9_9FIRM/139-216
C5EXH1_9HELI/142-217
C5EY36_9HELI/155-226
C5F0R0_9HELI/146-217
C5F0U2_9HELI/148-222
C5F0W3_9HELI/144-220
C5F0Z2_9HELI/145-218
C5F2Z7_LACPA/148-224
C5F3G7_LACPA/160-235
C5F3Z7_LACPA/141-226
C5F459_LACPA/147-223
C5F4P3_LACPA/154-230
C5F4Q9_LACPA/136-214
C5F5J7_LACPA/147-223
C5F6G2_LACPA/168-244
C5F727_LACPA/147-226
C5F7G8_LACPA/155-231
C5F9S8_LACPA/154-230
C5FA64_LACPA/149-224
C5G213_9LACO/150-226
C5G321_9LACO/160-233
C5G559_9LACO/159-235
C5G5V1_9LACO/153-229
C5G5Y6_PROMI/151-226
C5JBJ4_9BACT/152-229
C5MZQ6_STAA3/154-229
C5N0D2_STAA3/145-221
C5N0U1_STAA3/155-231
C5N2G2_STAA3/1-39
C5N2Q6_STAA3/148-225
C5N3A3_STAA3/146-222
C5N3F2_STAA3/142-218
C5N5H5_STAA3/143-218
C5N5Q8_STAA3/154-188
C5N6B7_STAA3/151-228
C5N7X4_BURMA/162-238
C5N8G6_BURMA/170-244
C5N9E8_BURMA/173-247
C5N9G4_BURMA/157-233
C5N9L5_BURMA/144-216
C5NB07_BURMA/146-221
C5NDH0_BURMA/153-230
C5NEC3_BURMA/148-221
C5NEY7_BURMA/157-233
C5NF59_BURMA/145-218
C5NG58_BURMA/148-225
C5NG64_BURMA/150-227
C5NGJ5_BURMA/152-229
C5NH15_BURMA/6-81
C5NHV0_BURMA/208-279
C5NI11_BURMA/145-216
C5NIQ3_BURMA/142-219
C5NKF2_BURMA/160-235
C5NKY9_BURMA/175-250
C5NLK7_BURMA/154-230
C5NUG6_9BACL/148-225
C5NUZ8_9BACL/145-220
C5NV44_9BACL/144-220
C5NVQ3_9BACL/155-231
C5NVT6_9BACL/146-222
C5NVW0_9BACL/151-223
C5NYV1_9BACL/154-231
C5PYP6_STAAU/142-218
C5PYU6_STAAU/146-222
C5PZD2_STAAU/148-225
C5PZV7_STAAU/154-231
C5Q034_STAAU/143-218
C5Q1G7_STAAU/155-231
C5Q1S6_STAAU/145-221
C5Q2L8_STAAU/154-229
C5Q3G9_STAAU/151-228
C5Q6Z1_STAEP/146-222
C5Q722_STAEP/149-225
C5Q955_STAEP/143-218
C5Q9B6_STAEP/154-231
C5Q9U4_STAEP/154-231
C5QAN9_STAEP/153-229
C5QAX2_STAEP/140-215
C5QBJ4_STAEP/145-221
C5QC89_STAEP/144-220
C5QMK0_STAEP/154-230
C5QMU5_STAEP/141-217
C5QNE6_STAEP/146-221
C5QNW7_STAEP/146-221
C5QP16_STAEP/148-228
C5QP71_STAEP/200-276
C5QQ27_STAEP/146-222
C5QQ75_STAEP/149-225
C5QSF6_STAEP/143-218
C5QSM9_STAEP/154-231
C5QT69_STAEP/154-231
C5QV49_STAEP/146-222
C5QVA6_STAEP/149-225
C5QX29_STAEP/143-218
C5QX98_STAEP/154-231
C5QXU1_STAEP/154-231
C5QYM1_STAEP/153-229
C5QZN2_STAEP/145-221
C5R0B6_STAEP/144-220
C5R7X2_WEIPA/187-260
C5R9B5_WEIPA/150-226
C5R9C5_WEIPA/150-225
C5R9L9_WEIPA/148-226
C5RAX0_WEIPA/153-229
C5RBK0_WEIPA/153-231
C5RBN4_WEIPA/150-227
C5RZM6_9PAST/158-234
C5S0E0_9PAST/145-216
C5S222_9PAST/161-237
C5T0D1_ACIDE/173-249
C5T1F5_ACIDE/152-225
C5T1R2_ACIDE/146-221
C5T2U9_ACIDE/152-225
C5T3L8_ACIDE/148-224
C5T662_ACIDE/145-216
C5T6E2_ACIDE/161-237
C5T6P6_ACIDE/157-233
C5T6R7_ACIDE/172-249
C5T7P8_ACIDE/145-217
C5T8E8_ACIDE/169-245
C5T9K2_ACIDE/146-219
C5T9P9_ACIDE/152-225
C5TCA4_ACIDE/164-235
C5TCG4_ACIDE/62-135
C5TCU4_ACIDE/29-100
C5TDU6_ZYMMO/147-224
C5TF82_ZYMMO/145-216
C5TFN3_ZYMMO/145-221
C5TFT3_ZYMMO/156-232
C5TGN5_ZYMMO/116-191
C5TGP6_ZYMMO/157-234
C5TKU3_NEIFL/149-222
C5TLC3_NEIFL/145-218
C5UQE3_CLOBO/151-228
C5URG2_CLOBO/146-220
C5USC4_CLOBO/150-227
C5USV0_CLOBO/156-229
C5UT82_CLOBO/143-218
C5UTI0_CLOBO/150-226
C5UTS7_CLOBO/149-226
C5UU83_CLOBO/151-225
C5UUJ6_CLOBO/155-232
C5UUU5_CLOBO/146-221
C5UUZ8_CLOBO/155-227
C5UVF0_CLOBO/146-222
C5UW87_CLOBO/137-210
C5UXX8_CLOBO/153-229
C5UY32_CLOBO/147-222
C5UY58_CLOBO/157-234
C5UYK2_CLOBO/148-222
C5UYX6_CLOBO/143-216
C5UZE3_CLOBO/153-229
C5VNC3_CLOBO/151-228
C5VPB2_CLOBO/151-229
C5VPH9_CLOBO/151-225
C5VPM0_CLOBO/154-230
C5VQE0_CLOBO/147-220
C5VQJ0_CLOBO/152-228
C5VQL4_CLOBO/143-196
C5VQV5_CLOBO/147-221
C5VQX9_CLOBO/153-226
C5VWG8_STRSE/144-220
C5VWU7_STRSE/146-221
C5VXU1_STRSE/154-230
C5VYZ4_STRSE/146-222
C5VZC5_STRSE/142-213
C5VZJ1_STRSE/152-227
C5W0R6_ECOBB/146-221
C5W1C1_ECOBB/146-223
C5W2R2_ECOBB/149-225
C5W2V4_ECOBB/153-225
C5W432_ECOBB/144-220
C5W4I2_ECOBB/160-236
C5W5F6_ECOBB/141-218
C5W5I3_ECOBB/24-100
C5W692_ECOBB/150-226
C5W695_ECOBB/156-232
C5W6I6_ECOBB/156-232
C5W8Y1_ECOBB/145-216
C5W9Y2_ECOBB/156-232
C5WBF3_ECOBB/152-228
C5WBZ4_ECOBB/145-216
C5WET2_STRDG/149-225
C5WFA6_STRDG/156-232
C5WFC6_STRDG/155-232
C5WG13_STRDG/144-219
C5WGB1_STRDG/143-213
C5WGE9_STRDG/100-173
C5WGG0_STRDG/145-220
C5WGN9_STRDG/145-220
C5Z9M0_BURPS/170-244
C5Z9Q8_BURPS/208-279
C5ZB72_BURPS/154-230
C5ZC13_BURPS/153-230
C5ZDI8_BURPS/152-229
C5ZE33_BURPS/149-226
C5ZE38_BURPS/147-224
C5ZED5_BURPS/157-233
C5ZG25_BURPS/148-221
C5ZG75_BURPS/145-218
C5ZGJ0_BURPS/146-224
C5ZIN1_BURPS/162-238
C5ZL40_BURPS/142-219
C5ZLB4_BURPS/158-229
C5ZQY9_BURPS/143-219
C5ZRZ6_BURPS/154-230
C5ZS18_BURPS/144-216
C5ZS67_BURPS/24-100
C5ZS81_BURPS/157-233
C5ZS99_BURPS/173-247
C5ZU22_BURPS/175-250
C5ZUN8_BURPS/41-116
C5ZUW3_BURPS/160-235
C5ZV37_9HELI/146-217
C5ZX95_9HELI/142-217
C5ZXE4_9HELI/155-226
C5ZYB9_9HELI/144-220
C5ZYE0_9HELI/148-222
C6A6I1_BIFLB/153-229
C6A7D4_BIFLB/144-229
C6A8A7_BIFLB/163-234
C6A9L0_BIFLB/149-223
C6AAX2_BARGA/149-224
C6AB81_BARGA/161-237
C6ACC0_BARGA/145-216
C6ACC7_BARGA/145-221
C6ACF4_BARGA/158-231
C6AEN4_BARGA/145-221
C6AFQ1_BIFAS/149-223
C6AH39_BIFAS/153-229
C6AHZ2_BIFAS/144-229
C6AIW5_BIFAS/163-234
C6ALR2_AGGAN/145-216
C6API0_AGGAN/153-229
C6AQL5_AGGAN/150-227
C6ARB7_RHILS/150-225
C6ASW2_RHILS/145-216
C6ASX0_RHILS/169-244
C6ASZ7_RHILS/156-230
C6AUL3_RHILS/145-221
C6AVM9_RHILS/53-125
C6AWI9_RHILS/145-218
C6AWS7_RHILS/162-238
C6AXU7_RHILS/24-99
C6AYW7_RHILS/30-105
C6AZ20_RHILS/150-225
C6AZG8_RHILS/149-225
C6B0Q4_RHILS/158-235
C6B132_RHILS/170-246
C6B1G1_RHILS/144-220
C6B2T9_RHILS/145-220
C6B334_RHILS/145-223
C6B4M6_RHILS/145-216
C6B5B5_RHILS/145-218
C6B6D2_RHILS/145-220
C6B6T3_RHILS/152-226
C6B714_RHILS/2-74
C6B8S5_RHILS/134-211
C6B8S6_RHILS/100-175
C6B8X4_RHILS/152-227
C6BA75_RHILS/161-237
C6BAH2_RHILS/150-226
C6BB02_RHILS/149-225
C6BBX9_RALP1/155-231
C6BCN3_RALP1/148-224
C6BCP9_RALP1/148-221
C6BF93_RALP1/145-218
C6BFP0_RALP1/151-227
C6BFP4_RALP1/149-225
C6BG23_RALP1/155-232
C6BHC0_RALP1/149-230
C6BHV1_RALP1/145-218
C6BHX0_RALP1/146-217
C6BIK6_RALP1/153-230
C6BIT0_RALP1/158-234
C6BJ73_RALP1/154-231
C6BLB2_RALP1/145-217
C6BLT7_RALP1/190-261
C6BN82_RALP1/153-230
C6BNA6_RALP1/141-217
C6BQH5_RALP1/146-221
C6BR51_RALP1/146-221
C6BSK5_DESAD/149-223
C6BU32_DESAD/153-227
C6BZU5_DESAD/154-226
C6C1C7_DESAD/153-229
C6C4H6_DICDC/161-237
C6C4S0_DICDC/142-219
C6C5G6_DICDC/151-228
C6C6W0_DICDC/145-220
C6C7Z4_DICDC/156-232
C6C861_DICDC/145-216
C6C9D0_DICDC/156-232
C6C9T5_DICDC/151-224
C6CAI6_DICDC/159-235
C6CBT0_DICDC/148-225
C6CCC0_DICDC/148-224
C6CCQ4_DICDC/152-228
C6CD88_DICDC/149-225
C6CEB6_DICZE/143-217
C6CEM2_DICZE/149-225
C6CG71_DICZE/162-238
C6CGX6_DICZE/145-220
C6CH24_DICZE/156-232
C6CH89_DICZE/145-216
C6CHI2_DICZE/146-221
C6CHT8_DICZE/152-228
C6CHY9_DICZE/155-231
C6CJ34_DICZE/156-232
C6CNS2_DICZE/167-241
C6CP90_DICZE/151-228
C6CPL3_DICZE/159-235
C6CPV1_DICZE/150-227
C6CQV6_DICZE/145-216
C6CRX3_PAESJ/152-230
C6CSH8_PAESJ/155-231
C6CSM8_PAESJ/163-239
C6CSY8_PAESJ/155-230
C6CTC7_PAESJ/145-220
C6CU83_PAESJ/157-234
C6CUT9_PAESJ/150-227
C6CWW2_PAESJ/154-228
C6CXE5_PAESJ/151-227
C6CXI9_PAESJ/144-220
C6CY03_PAESJ/147-222
C6CY84_PAESJ/145-220
C6CY87_PAESJ/151-227
C6CZ95_PAESJ/151-227
C6CZA2_PAESJ/151-226
C6CZT4_PAESJ/155-230
C6D0A7_PAESJ/149-225
C6D0I0_PAESJ/152-225
C6D0P6_PAESJ/139-210
C6D0R4_PAESJ/145-225
C6D0W3_PAESJ/149-222
C6D0Z2_PAESJ/154-226
C6D1G6_PAESJ/140-215
C6D1J7_PAESJ/145-216
C6D1N2_PAESJ/151-224
C6D3C2_PAESJ/144-220
C6D442_PAESJ/154-231
C6D5Y8_PAESJ/173-249
C6D6P8_PAESJ/159-236
C6D6S1_PAESJ/146-222
C6D6X1_PAESJ/146-221
C6D819_PAESJ/168-244
C6D8D8_PAESJ/152-228
C6D8I2_PAESJ/150-226
C6D909_PECCP/146-221
C6D9J5_PECCP/152-228
C6D9N9_PECCP/149-225
C6D9U3_PECCP/25-101
C6D9X5_PECCP/144-215
C6DB15_PECCP/149-225
C6DBD2_PECCP/158-234
C6DBZ5_PECCP/148-224
C6DF22_PECCP/156-232
C6DFW4_PECCP/145-220
C6DG88_PECCP/144-216
C6DGF0_PECCP/156-232
C6DHJ8_PECCP/151-228
C6DHZ5_PECCP/148-222
C6DJ43_PECCP/158-235
C6DJF5_PECCP/145-216
C6DNK6_MYCTK/208-282
C6DRR8_MYCTK/302-372
C6DT74_MYCTK/149-225
C6DTX5_MYCTK/167-242
C6DUA4_MYCTK/25-103
C6DUS5_MYCTK/169-243
C6DVC3_MYCTK/145-219
C6DVR8_MYCTK/179-253
C6DVS6_MYCTK/148-224
C6DVX4_MYCTK/149-225
C6DWJ0_MYCTK/158-233
C6DWS3_MYCTK/23-101
C6DWV5_MYCTK/159-233
C6DXJ2_MYCTK/149-225
C6DY37_GEOSM/145-220
C6E010_GEOSM/150-223
C6E1U8_GEOSM/144-220
C6E2L1_GEOSM/153-230
C6E3F8_GEOSM/154-230
C6E3R6_GEOSM/149-222
C6E600_GEOSM/145-220
C6E6W1_GEOSM/145-220
C6EAM6_ECOBD/156-232
C6EB99_ECOBD/179-255
C6EBH0_ECOBD/156-232
C6EBH3_ECOBD/150-226
C6ECZ1_ECOBD/24-100
C6ED11_ECOBD/145-216
C6EDP0_ECOBD/157-233
C6EEY5_ECOBD/152-228
C6EFG9_ECOBD/156-232
C6EGW1_ECOBD/144-220
C6EHL2_ECOBD/153-225
C6EHW8_ECOBD/145-216
C6EJP0_ECOBD/146-223
C6EKD0_ECOBD/146-221
C6ELI5_ECOBD/149-225
C6FFR4_PSEFL/146-221
C6FX55_STRAS/65-153
C6GMK6_STRSX/154-230
C6GMU1_STRSX/149-224
C6GNC0_STRSX/146-222
C6GPJ1_STRSX/142-213
C6GPP2_STRSX/146-221
C6GPT1_STRSX/152-227
C6GRT7_STRSX/144-220
C6GT70_STRS4/149-224
C6GT91_STRS4/144-220
C6GVK1_STRS4/146-222
C6GVR1_STRS4/142-213
C6GW65_STRS4/152-227
C6GWZ6_STRS4/154-230
C6GY64_STRS4/146-221
C6HUL5_9BACT/151-224
C6HV78_9BACT/16-83
C6HXQ3_9BACT/187-264
C6HXR8_9BACT/201-273
C6HXX4_9BACT/146-221
C6I2M0_9BACE/298-366
C6I2R0_9BACE/149-224
C6I2R7_9BACE/376-448
C6I335_9BACE/326-396
C6I3R1_9BACE/153-226
C6I5X1_9BACE/145-222
C6I6Q3_9BACE/282-354
C6I861_9BACE/145-222
C6I875_9BACE/154-228
C6IAT0_9BACE/155-229
C6IFV5_9BACE/147-224
C6IFZ5_9BACE/145-222
C6IGI8_9BACE/154-228
C6IGP3_9BACE/146-222
C6IRT3_9BACE/152-226
C6ISJ4_9BACE/153-226
C6IVK1_9BACL/34-108
C6IWA2_9BACL/145-221
C6IWA4_9BACL/156-232
C6IWH1_9BACL/145-225
C6IWP7_9BACL/150-227
C6IWY2_9BACL/155-231
C6IX82_9BACL/139-220
C6IXD1_9BACL/155-231
C6IXU0_9BACL/187-263
C6J108_9BACL/162-238
C6J114_9BACL/152-229
C6J181_9BACL/147-223
C6J1D3_9BACL/158-191
C6J1K4_9BACL/146-218
C6J3M0_9BACL/146-220
C6J403_9BACL/157-234
C6J4X1_9BACL/150-227
C6J4Z6_9BACL/149-224
C6J6L0_9BACL/156-231
C6J6Y9_9BACL/151-225
C6J7D0_9BACL/150-225
C6J7V9_9FIRM/157-230
C6J858_9FIRM/145-217
C6J865_9FIRM/155-233
C6J8G9_9FIRM/155-232
C6J8V7_9FIRM/145-219
C6J952_9FIRM/158-233
C6JA53_9FIRM/151-228
C6JAA9_9FIRM/175-250
C6JBD2_9FIRM/153-229
C6JBE6_9FIRM/62-138
C6JBF2_9FIRM/145-220
C6JBW9_9FIRM/149-223
C6JCD6_9FIRM/152-229
C6JCE4_9FIRM/145-219
C6JCM5_9FIRM/145-220
C6JCZ9_9FIRM/147-222
C6JD11_9FIRM/154-228
C6JDH7_9FIRM/146-220
C6JDK7_9FIRM/149-226
C6JDL4_9FIRM/146-224
C6JDP2_9FIRM/145-217
C6JE09_9FIRM/151-227
C6JER6_9FIRM/146-223
C6JFQ6_9FIRM/55-132
C6JGA5_9FIRM/145-222
C6JGX3_9FIRM/167-244
C6JHV4_9FIRM/12-89
C6JIA5_FUSVA/145-216
C6JJM4_FUSVA/161-235
C6JJV4_FUSVA/145-217
C6JK37_FUSVA/143-216
C6JKI6_FUSVA/147-223
C6JLS2_FUSVA/139-213
C6JN38_FUSVA/149-222
C6JP54_FUSVA/169-243
C6JP75_FUSVA/145-220
C6JQ69_FUSVA/145-217
C6KUT0_9BACT/155-231
C6KUZ7_9BACT/145-216
C6L9B4_9FIRM/165-241
C6L9G5_9FIRM/155-232
C6L9P2_9FIRM/169-243
C6LAB1_9FIRM/149-222
C6LAV1_9FIRM/149-222
C6LB36_9FIRM/151-227
C6LB94_9FIRM/195-271
C6LC14_9FIRM/153-229
C6LC42_9FIRM/147-220
C6LC49_9FIRM/151-222
C6LC53_9FIRM/162-238
C6LCG6_9FIRM/146-220
C6LCH4_9FIRM/147-223
C6LD30_9FIRM/165-243
C6LD48_9FIRM/157-231
C6LDB9_9FIRM/148-224
C6LDD6_9FIRM/45-127
C6LDL3_9FIRM/157-234
C6LDQ2_9FIRM/147-221
C6LDU6_9FIRM/150-227
C6LDZ0_9FIRM/152-228
C6LE11_9FIRM/146-223
C6LEC0_9FIRM/146-220
C6LEF6_9FIRM/145-217
C6LEL9_9FIRM/146-223
C6LF43_9FIRM/146-220
C6LF72_9FIRM/155-232
C6LFE5_9FIRM/162-237
C6LFN3_9FIRM/172-246
C6LGA0_9FIRM/56-127
C6LGA3_9FIRM/31-99
C6LGL9_9FIRM/151-227
C6LHM0_9FIRM/143-215
C6LHZ3_9FIRM/145-222
C6LI81_9FIRM/165-241
C6LIG7_9FIRM/145-219
C6LJB9_9FIRM/164-239
C6LJT5_9FIRM/146-219
C6LJU4_9FIRM/144-219
C6LJU9_9FIRM/59-136
C6LK75_9FIRM/155-231
C6LKE9_9FIRM/150-226
C6LKI6_9FIRM/145-220
C6LKP1_9FIRM/160-235
C6LLA4_9FIRM/156-233
C6LLQ0_9FIRM/146-220
C6LLS6_9FIRM/151-229
C6M0M9_NEISI/146-218
C6M4Z9_NEISI/150-222
C6MYB5_9GAMM/162-240
C6MZ59_9GAMM/76-153
C6N012_9GAMM/148-224
C6N050_9GAMM/141-213
C6NTJ1_9GAMM/152-229
C6NTZ4_9GAMM/156-233
C6NU70_9GAMM/156-233
C6NUN9_9GAMM/146-219
C6NV64_9GAMM/147-223
C6NVH5_9GAMM/157-233
C6NWA0_9GAMM/180-255
C6NYW8_9GAMM/158-234
C6PMN0_9CLOT/146-222
C6PMN4_9CLOT/150-227
C6PMW4_9CLOT/181-257
C6PN05_9CLOT/154-230
C6PNB7_9CLOT/153-228
C6PNE8_9CLOT/153-229
C6PNF5_9CLOT/147-221
C6PNH2_9CLOT/154-226
C6PNX5_9CLOT/153-229
C6PP87_9CLOT/147-223
C6PPA3_9CLOT/149-222
C6PPA9_9CLOT/150-226
C6PPP6_9CLOT/159-237
C6PPS4_9CLOT/152-228
C6PPU3_9CLOT/151-227
C6PQ36_9CLOT/149-223
C6PQD0_9CLOT/151-225
C6PRA7_9CLOT/3-64
C6PRC4_9CLOT/147-220
C6PRR5_9CLOT/145-219
C6PRT1_9CLOT/150-226
C6PS71_9CLOT/151-226
C6PS84_9CLOT/156-233
C6PSI3_9CLOT/143-218
C6PSP6_9CLOT/160-237
C6PSQ2_9CLOT/144-221
C6PST1_9CLOT/152-226
C6PT33_9CLOT/151-228
C6PTG6_9CLOT/153-231
C6PTV1_9CLOT/151-228
C6PUE7_9CLOT/149-225
C6PUM3_9CLOT/144-222
C6PUV1_9CLOT/154-224
C6PUZ0_9CLOT/151-227
C6PVK5_9CLOT/151-227
C6PWZ1_9CLOT/145-221
C6PX17_9CLOT/149-220
C6PX51_9CLOT/150-227
C6PXB3_9CLOT/149-225
C6PXD6_9CLOT/153-229
C6PXM2_9CLOT/147-223
C6PXM5_9CLOT/146-220
C6PY63_9CLOT/147-222
C6PYH4_9CLOT/152-227
C6PYP9_9CLOT/153-230
C6PZ47_9CLOT/150-227
C6PZ87_9CLOT/149-224
C6PZ92_9CLOT/156-233
C6PZA4_9CLOT/151-224
C6PZW3_9CLOT/153-230
C6Q063_9CLOT/290-365
C6Q0M5_9CLOT/152-228
C6Q0N1_9CLOT/153-230
C6Q171_9CLOT/143-215
C6Q1B1_9CLOT/153-229
C6Q1J6_9CLOT/149-225
C6Q236_9CLOT/143-220
C6Q294_9CLOT/152-228
C6R1P5_9MICC/160-234
C6R2Q5_9MICC/169-243
C6R3D8_9MICC/146-221
C6R409_9MICC/149-223
C6R4B7_9MICC/152-229
C6R681_9MICC/149-225
C6R6L8_9CORY/147-223
C6R7T4_9CORY/157-233
C6R9R1_9CORY/155-231
C6R9T3_9CORY/199-276
C6RB88_9CORY/152-227
C6RCF4_9CORY/155-229
C6RDH4_9PROT/148-219
C6REA5_9PROT/142-217
C6RFG0_9PROT/132-219
C6RFL7_9PROT/146-219
C6RFS7_9PROT/146-221
C6RGD0_9PROT/152-228
C6RGL2_9PROT/156-226
C6RH43_9PROT/147-217
C6RHI1_9PROT/151-221
C6RHR4_9PROT/154-225
C6RI59_9PROT/145-215
C6RJ62_9PROT/156-227
C6RJV5_ACIRA/151-222
C6RK36_ACIRA/155-231
C6RLE7_ACIRA/151-222
C6RM27_ACIRA/144-216
C6RN14_ACIRA/143-219
C6RN58_ACIRA/143-223
C6RPZ0_ACIRA/151-227
C6RQH1_ACIRA/172-248
C6RQT1_ACIRA/151-228
C6RRE3_ACIRA/146-221
C6RSQ9_ACIRA/145-216
C6RUG6_VIBCH/24-100
C6RVG5_VIBCH/155-232
C6RVI5_VIBCH/148-224
C6RVR2_VIBCH/150-225
C6RW07_VIBCH/37-107
C6RWE7_VIBCH/28-107
C6RWN8_VIBCH/155-231
C6RWW3_VIBCH/145-216
C6RZ42_VIBCH/153-229
C6RZS4_VIBCH/145-216
C6RZV8_VIBCH/151-227
C6S0C8_VIBCH/139-211
C6S0E3_VIBCH/146-221
C6S107_VIBCH/130-201
C6S2M8_VIBCH/156-232
C6S5L5_NEIML/149-222
C6SDM3_NEIME/149-222
C6SGR6_NEIME/73-146
C6SPH1_STRMN/155-231
C6SQD1_STRMN/149-226
C6SQE6_STRMN/145-220
C6SQM9_STRMN/150-226
C6SQP8_STRMN/147-222
C6SQY4_STRMN/146-216
C6SRL6_STRMN/144-218
C6STV6_STRMN/151-226
C6SU48_STRMN/153-230
C6TPI6_BURPS/148-221
C6TPN4_BURPS/145-218
C6TQI2_BURPS/147-224
C6TSA5_BURPS/162-238
C6TU68_BURPS/144-218
C6TUA5_BURPS/145-216
C6TVR5_BURPS/154-230
C6TX09_BURPS/153-230
C6TY49_BURPS/152-229
C6TZE1_BURPS/149-226
C6TZE7_BURPS/148-225
C6U088_BURPS/157-233
C6U1C2_BURPS/144-216
C6U1H5_BURPS/24-100
C6U1J1_BURPS/157-233
C6U1K9_BURPS/173-247
C6U312_BURPS/142-219
C6U5S0_BURPS/145-216
C6U6A4_BURPS/160-235
C6U6H6_BURPS/41-116
C6U747_BURPS/175-250
C6U9Y0_BURPS/154-230
C6UA35_BURPS/143-219
C6UBL2_ECOBR/149-225
C6UCG9_ECOBR/146-221
C6UD64_ECOBR/146-223
C6UE78_ECOBR/145-216
C6UFA6_ECOBR/153-225
C6UG05_ECOBR/156-232
C6UG21_ECOBR/144-220
C6UIE8_ECOBR/160-236
C6UJ16_ECOBR/152-228
C6UK03_ECOBR/141-218
C6UKB0_ECOBR/145-216
C6UKC9_ECOBR/24-100
C6UKN1_ECOBR/156-232
C6UM19_ECOBR/150-226
C6UM21_ECOBR/156-232
C6UPL8_ECO5T/153-225
C6UPQ2_ECO5T/24-104
C6UQ87_ECO5T/150-226
C6UQ90_ECO5T/156-232
C6URT3_ECO5T/144-220
C6USG1_ECO5T/23-103
C6USG7_ECO5T/26-101
C6UTR6_ECO5T/145-216
C6UV49_ECO5T/157-233
C6UVH0_ECO5T/156-232
C6UYH4_ECO5T/141-218
C6UZ32_ECO5T/149-225
C6V084_ECO5T/146-221
C6V0N9_ECO5T/156-232
C6V0X0_ECO5T/152-228
C6V1A0_ECO5T/146-223
C6V266_ECO5T/154-230
C6V314_ECO5T/145-216
C6V335_ECO5T/24-100
C6V4A1_NEORI/150-227
C6VBB5_ECOBD/156-232
C6VDU2_ECOBD/160-236
C6VFE9_ECOBD/141-218
C6VIE2_LACPJ/159-234
C6VIM0_LACPJ/153-229
C6VJY5_LACPJ/149-225
C6VLB4_LACPJ/150-226
C6VLR9_LACPJ/160-236
C6VPR6_LACPJ/150-226
C6VU06_DYAFD/152-226
C6VU63_DYAFD/148-222
C6VUR1_DYAFD/147-222
C6VV33_DYAFD/150-225
C6VX71_DYAFD/149-224
C6VZ09_DYAFD/159-231
C6VZB0_DYAFD/147-222
C6W0A8_DYAFD/153-228
C6W2D8_DYAFD/152-226
C6W3I1_DYAFD/150-225
C6W3K0_DYAFD/147-222
C6W6P0_DYAFD/217-292
C6W793_DYAFD/145-222
C6W8K2_ACTMD/16-94
C6W8W5_ACTMD/27-94
C6W924_ACTMD/28-99
C6W971_ACTMD/17-91
C6WA97_ACTMD/145-220
C6WAD1_ACTMD/147-220
C6WAL0_ACTMD/145-217
C6WAZ2_ACTMD/28-101
C6WCA4_ACTMD/40-119
C6WCC5_ACTMD/146-218
C6WCQ5_ACTMD/164-239
C6WE10_ACTMD/73-146
C6WED8_ACTMD/29-106
C6WEF0_ACTMD/147-223
C6WEZ3_ACTMD/147-224
C6WF44_ACTMD/20-92
C6WFE6_ACTMD/161-237
C6WFU1_ACTMD/71-144
C6WFY9_ACTMD/148-224
C6WGN0_ACTMD/152-228
C6WGN6_ACTMD/29-101
C6WH28_ACTMD/143-215
C6WH74_ACTMD/169-241
C6WHM4_ACTMD/21-96
C6WHR4_ACTMD/151-222
C6WHS7_ACTMD/34-107
C6WIA6_ACTMD/163-239
C6WJ38_ACTMD/182-258
C6WJB0_ACTMD/15-92
C6WJE3_ACTMD/147-223
C6WJY9_ACTMD/157-226
C6WK84_ACTMD/17-94
C6WKD0_ACTMD/143-219
C6WKW0_ACTMD/150-225
C6WL51_ACTMD/149-224
C6WLG5_ACTMD/144-217
C6WLN7_ACTMD/7-81
C6WM67_ACTMD/298-367
C6WM71_ACTMD/149-223
C6WMN8_ACTMD/148-224
C6WN11_ACTMD/20-94
C6WPC5_ACTMD/21-88
C6WPJ5_ACTMD/148-224
C6WPR8_ACTMD/145-219
C6WQJ2_ACTMD/23-95
C6WQS1_ACTMD/147-218
C6WRL5_ACTMD/15-95
C6WRN3_ACTMD/22-102
C6WRN5_ACTMD/25-101
C6WS10_ACTMD/158-234
C6WU10_METML/149-225
C6WWD2_METML/150-226
C6WWE8_METML/148-224
C6WWQ8_METML/152-229
C6WXL1_METML/146-217
C6WXW6_METML/158-234
C6X1B3_FLAB3/154-225
C6X340_FLAB3/150-224
C6X827_METSD/160-236
C6X926_METSD/145-220
C6X9W0_METSD/150-225
C6XA65_METSD/146-217
C6XAU1_METSD/145-218
C6XCM8_METSD/151-228
C6XCY4_METSD/145-223
C6XD74_METSD/148-224
C6XF47_LIBAP/144-220
C6XG63_LIBAP/145-221
C6XIL7_HIRBI/145-216
C6XIM5_HIRBI/145-221
C6XKB8_HIRBI/151-226
C6XL60_HIRBI/151-227
C6XM70_HIRBI/145-221
C6XM73_HIRBI/148-221
C6XM99_HIRBI/168-243
C6XRJ0_HIRBI/29-102
C6XS58_PEDHD/146-223
C6XSS6_PEDHD/151-230
C6XSY6_PEDHD/145-222
C6XSZ9_PEDHD/149-226
C6XU71_PEDHD/150-225
C6XYG2_PEDHD/154-228
C6XZG2_PEDHD/145-222
C6XZN0_PEDHD/155-226
C6XZP6_PEDHD/154-230
C6Y032_PEDHD/150-228
C6Y2U9_PEDHD/218-292
C6YBH1_VIBCH/40-119
C6YCJ7_VIBCH/145-216
C6YCS6_VIBCH/155-231
C6YDT4_VIBCH/150-225
C6YEV3_VIBCH/37-107
C6YFG5_VIBCH/153-229
C6YG23_VIBCH/156-232
C6YH85_VIBCH/139-211
C6YHA2_VIBCH/146-221
C6YHN6_VIBCH/151-227
C6YHR9_VIBCH/172-243
C6YIW8_VIBCH/145-216
C6YL11_VIBCH/148-224
C6YL34_VIBCH/155-232
C6YLG1_VIBCH/46-122
C6YR67_FRATT/151-227
C6YR82_FRATT/147-221
C6YS20_FRATT/1-59
C6YTL9_9GAMM/144-221
C6YTP6_9GAMM/149-224
C6YUL5_9GAMM/147-221
C6YUM8_9GAMM/151-227
C6YZB2_9BACE/150-224
C6Z0I4_9BACE/155-229
C6Z0V5_9BACE/152-226
C6Z133_9BACE/148-223
C6Z165_9BACE/153-226
C6Z321_9BACE/253-326
C6Z8E5_9BACE/145-222
C6Z9P4_9BACE/244-317
C7BGS4_PHOAA/155-232
C7BIE6_PHOAA/20-99
C7BJK4_PHOAA/48-127
C7BJM7_PHOAA/23-98
C7BJV8_PHOAA/156-232
C7BK93_PHOAA/149-225
C7BT77_PHOAA/144-217
C7BTH1_PHOAA/145-220
C7BTK1_PHOAA/149-226
C7BXV9_HELPB/146-223
C7BYF0_HELPB/139-214
C7C0T1_HELPB/141-210
C7C2T9_9ACTO/148-224
C7C6P1_METED/149-222
C7C6X1_METED/149-224
C7C758_METED/167-239
C7C872_METED/145-216
C7C9M2_METED/148-226
C7CA11_METED/151-226
C7CAN9_METED/155-231
C7CBD3_METED/148-224
C7CBK0_METED/145-216
C7CBS7_METED/149-226
C7CD56_METED/145-221
C7CEA8_METED/161-237
C7CFE2_METED/182-258
C7CH57_METED/158-234
C7CIJ8_METED/158-234
C7CJ62_METED/163-239
C7CKF2_METED/145-216
C7CKU9_METED/145-216
C7CNF0_ENTFA/139-219
C7CPI0_ENTFA/151-228
C7CQS5_ENTFA/148-223
C7CR51_ENTFA/149-226
C7CR56_ENTFA/150-226
C7CR93_ENTFA/149-225
C7CSG9_ENTFA/155-231
C7CT66_ENTFA/147-226
C7CTI6_ENTFA/162-236
C7CTP8_ENTFA/152-228
C7CUB2_ENTFA/156-233
C7CUS2_ENTFA/161-237
C7CWP2_ENTFA/151-228
C7CXA2_ENTFA/148-223
C7CY93_ENTFA/148-223
C7CYL6_ENTFA/149-226
C7CZD2_ENTFA/128-208
C7D051_ENTFA/150-226
C7D0B1_ENTFA/149-225
C7D167_ENTFA/161-237
C7D1Y9_ENTFA/142-221
C7D2T5_ENTFA/142-214
C7D362_ENTFA/155-231
C7D3W2_ENTFA/147-226
C7D466_ENTFA/162-236
C7D4C8_ENTFA/152-228
C7D5I0_9RHOB/152-228
C7D6P0_9RHOB/154-230
C7D9Y4_9RHOB/145-218
C7DBU7_9RHOB/1-66
C7DDF1_9RHOB/150-226
C7DE33_9RHOB/151-228
C7DFG7_9RHOB/145-221
C7DU41_VIBPA/12-91
C7DU42_VIBPA/13-92
C7DU43_VIBPA/11-90
C7DU44_VIBPA/12-91
C7DU45_VIBPA/12-91
C7DU46_VIBPA/11-90
C7DU47_VIBPA/11-90
C7DU48_VIBPA/12-91
C7DU49_VIBPA/12-91
C7DU50_VIBPA/10-89
C7DU51_VIBPA/12-91
C7DU52_VIBPA/11-90
C7DU53_VIBPA/11-90
C7DU54_VIBPA/10-89
C7DU55_VIBPA/13-94
C7DU56_VIBPA/11-90
C7DU57_VIBPA/12-91
C7DU58_VIBPA/11-90
C7DU59_VIBPA/10-90
C7DU60_VIBPA/7-86
C7DU61_VIBPA/12-91
C7DU62_VIBPA/12-91
C7DYL3_VIBPA/11-90
C7E4R8_ERWST/28-102
C7G5J2_9FIRM/39-115
C7G5R6_9FIRM/150-226
C7G5V3_9FIRM/155-231
C7G6W2_9FIRM/1-28
C7G6W3_9FIRM/150-195
C7G7J6_9FIRM/72-147
C7G8E1_9FIRM/151-227
C7G8Z4_9FIRM/156-231
C7G937_9FIRM/145-219
C7G9Y4_9FIRM/85-161
C7GAM4_9FIRM/150-226
C7GAU2_9FIRM/149-222
C7GB77_9FIRM/151-228
C7GC64_9FIRM/158-233
C7GCA3_9FIRM/154-230
C7GDG1_9FIRM/159-232
C7GDW0_9FIRM/145-220
C7GE14_9FIRM/146-220
C7GEH6_9FIRM/151-227
C7GEJ3_9FIRM/147-222
C7GEL3_9FIRM/144-218
C7GEM7_9FIRM/158-233
C7GFM7_9FIRM/152-229
C7GFS0_9FIRM/158-235
C7GG44_9FIRM/168-243
C7GG58_9FIRM/155-229
C7GG99_9FIRM/175-250
C7GGU3_9FIRM/56-132
C7H0M1_9FIRM/146-221
C7H0Q7_9FIRM/152-223
C7H1E7_9FIRM/145-219
C7H2P9_9FIRM/158-233
C7H2X2_9FIRM/156-232
C7H3N6_9FIRM/159-234
C7H3P2_9FIRM/1-72
C7H3P4_9FIRM/154-230
C7H3Q1_9FIRM/54-130
C7H417_9FIRM/157-233
C7H5J1_9FIRM/35-111
C7H650_9FIRM/145-220
C7H6C4_9FIRM/156-233
C7H6R0_9FIRM/166-243
C7H6U1_9FIRM/160-237
C7H739_9FIRM/151-228
C7H7J8_9FIRM/175-251
C7H7T2_9FIRM/147-220
C7H8D4_9FIRM/220-293
C7H8J6_9FIRM/153-228
C7H918_9FIRM/156-232
C7H9H0_9FIRM/143-222
C7HA09_9FIRM/145-220
C7HA59_9FIRM/152-228
C7HAF6_9FIRM/148-224
C7HB40_CLOTM/152-228
C7HCH9_CLOTM/144-219
C7HDX2_CLOTM/144-219
C7HE47_CLOTM/137-212
C7HFB6_CLOTM/152-227
C7HFD9_CLOTM/144-221
C7HFJ6_CLOTM/148-223
C7HGF0_CLOTM/151-228
C7HGQ3_CLOTM/155-232
C7HGS0_CLOTM/153-228
C7HI82_CLOTM/153-230
C7HJ19_CLOTM/147-224
C7HJ49_CLOTM/152-228
C7HJT4_CLOTM/146-221
C7HSL8_9FIRM/143-216
C7HSY6_9FIRM/152-228
C7HT20_9FIRM/156-234
C7HT75_9FIRM/148-224
C7HTG2_9FIRM/143-215
C7HTX4_9FIRM/153-230
C7HUU6_9FIRM/138-212
C7HUX7_9FIRM/152-228
C7HV07_9FIRM/145-220
C7HVZ1_9FIRM/146-221
C7HW47_9FIRM/137-212
C7IPU6_THEET/148-224
C7IS05_THEET/150-224
C7ISD5_THEET/148-221
C7ISZ1_THEET/152-228
C7IU06_THEET/134-226
C7JBI6_ACEP3/135-217
C7JBU0_ACEP3/161-236
C7JC23_ACEP3/158-234
C7JCL6_ACEP3/148-224
C7JD76_ACEP3/148-223
C7JFP4_ACEP3/164-239
C7JGX5_ACEP3/145-220
C7JI38_ACEP3/153-229
C7JIB4_ACEP3/149-224
C7JK64_ACEPA/158-234
C7JK93_ACEPA/148-224
C7JLY9_ACEPA/164-239
C7JNL8_ACEPA/153-229
C7JNV6_ACEPA/135-217
C7JP60_ACEPA/161-236
C7JPW4_ACEPA/148-223
C7JRN2_ACEPA/145-220
C7JRW9_ACEPA/149-224
C7JTC3_ACEPA/145-220
C7JUD2_ACEPA/158-234
C7JUG1_ACEPA/148-224
C7JW57_ACEPA/164-239
C7JXT4_ACEPA/153-229
C7JY22_ACEPA/135-217
C7JYC6_ACEPA/161-236
C7JZ29_ACEPA/148-223
C7K0Q9_ACEPA/149-224
C7K1U7_ACEPA/148-223
C7K3L5_ACEPA/145-220
C7K4M4_ACEPA/158-234
C7K4Q3_ACEPA/148-224
C7K6E9_ACEPA/164-239
C7K828_ACEPA/153-229
C7K8B6_ACEPA/135-217
C7K8M0_ACEPA/161-236
C7K9F7_ACEPA/149-224
C7KB16_ACEPA/148-223
C7KCT4_ACEPA/145-220
C7KDU3_ACEPA/158-234
C7KDX2_ACEPA/148-224
C7KFL8_ACEPA/164-239
C7KH97_ACEPA/153-229
C7KHI5_ACEPA/135-217
C7KHT9_ACEPA/161-236
C7KI55_ACEPA/149-224
C7KJC4_ACEPA/135-217
C7KJM8_ACEPA/161-236
C7KKD2_ACEPA/148-223
C7KM50_ACEPA/145-220
C7KN59_ACEPA/158-234
C7KN88_ACEPA/148-224
C7KPY4_ACEPA/164-239
C7KRL1_ACEPA/153-229
C7KRV1_ACEPA/149-224
C7KTE8_ACEPA/153-229
C7KTN6_ACEPA/135-217
C7KTZ0_ACEPA/161-236
C7KUP3_ACEPA/148-223
C7KWG5_ACEPA/145-220
C7KXH4_ACEPA/158-234
C7KXK3_ACEPA/148-224
C7KZ99_ACEPA/164-239
C7L0D5_ACEPA/149-224
C7L1J8_ACEPA/164-239
C7L375_ACEPA/153-229
C7L3G3_ACEPA/135-217
C7L3R7_ACEPA/161-236
C7L4H1_ACEPA/148-223
C7L6T9_ACEPA/145-220
C7L798_ACEPA/158-234
C7L7C7_ACEPA/148-224
C7L931_ACEPA/149-224
C7LAR7_BRUMC/145-216
C7LAS5_BRUMC/144-221
C7LDB4_BRUMC/165-238
C7LDI9_BRUMC/145-221
C7LEN3_BRUMC/149-225
C7LEW5_BRUMC/160-236
C7LF16_BRUMC/151-227
C7LH74_BRUMC/145-216
C7LHW5_BRUMC/154-231
C7LJQ8_BRUMC/148-224
C7LNV6_DESBD/148-225
C7LSY9_DESBD/151-224
C7LXF0_DESBD/135-220
C7LY45_ACIFD/144-220
C7LZ74_ACIFD/148-220
C7LZE7_ACIFD/148-222
C7M0J0_ACIFD/150-225
C7M271_ACIFD/159-235
C7M2G6_ACIFD/140-214
C7M3B8_ACIFD/157-231
C7M572_CAPOD/166-241
C7M6C9_CAPOD/144-222
C7M9V2_BRAFD/158-233
C7MAM4_BRAFD/149-225
C7MDU8_BRAFD/167-238
C7ME65_BRAFD/150-227
C7MEA9_BRAFD/149-225
C7MGI1_BRAFD/151-224
C7MGL1_BRAFD/167-241
C7MLF5_CRYCD/155-231
C7MM14_CRYCD/149-227
C7MMC5_CRYCD/151-226
C7MME5_CRYCD/145-220
C7MMJ5_CRYCD/143-218
C7MNN6_CRYCD/160-234
C7MP89_CRYCD/163-242
C7MPA6_CRYCD/145-220
C7MPL6_CRYCD/152-228
C7MQH4_SACVD/2-71
C7MRC5_SACVD/148-223
C7MRS3_SACVD/15-91
C7MSZ0_SACVD/151-227
C7MUD5_SACVD/175-253
C7MUV6_SACVD/141-227
C7MX45_SACVD/19-95
C7MXZ1_SACVD/146-222
C7MYJ1_SACVD/144-217
C7MYL3_SACVD/146-217
C7MZL8_SACVD/148-224
C7N0E0_SACVD/15-95
C7N0N0_SLAHD/155-231
C7N0P4_SLAHD/342-418
C7N192_SLAHD/153-227
C7N1J8_SLAHD/153-229
C7N1W1_SLAHD/146-220
C7N1Z6_SLAHD/28-102
C7N3P1_SLAHD/157-234
C7N3P4_SLAHD/154-229
C7N5H9_SLAHD/156-233
C7N5P9_SLAHD/136-211
C7N605_SLAHD/144-220
C7N662_SLAHD/145-220
C7N7D7_SLAHD/150-228
C7N7W6_SLAHD/148-222
C7N9W0_LEPBD/147-223
C7NAH0_LEPBD/155-230
C7NAQ8_LEPBD/144-220
C7NAZ3_LEPBD/144-213
C7NBE7_LEPBD/145-220
C7ND40_LEPBD/149-225
C7NDC9_LEPBD/147-224
C7NDR1_LEPBD/152-229
C7NFF7_KYTSD/164-240
C7NFH8_KYTSD/155-233
C7NK14_KYTSD/155-226
C7NK44_KYTSD/183-257
C7NK59_KYTSD/148-224
C7NKS6_KYTSD/145-219
C7NLE3_KYTSD/149-221
C7NLF3_KYTSD/155-230
C7PAJ7_CHIPD/188-263
C7PAP3_CHIPD/144-222
C7PDD2_CHIPD/153-228
C7PE49_CHIPD/153-228
C7PEM3_CHIPD/157-231
C7PII2_CHIPD/157-233
C7PIK2_CHIPD/153-227
C7PIY5_CHIPD/142-222
C7PKD5_CHIPD/154-228
C7PNA6_CHIPD/144-222
C7PNF6_CHIPD/145-222
C7PP25_CHIPD/154-225
C7PP43_CHIPD/153-228
C7PP47_CHIPD/155-229
C7PP48_CHIPD/156-231
C7PQI8_CHIPD/239-313
C7PSK5_CHIPD/154-229
C7PUA5_CHIPD/152-226
C7PW80_CATAD/17-98
C7PWI4_CATAD/19-91
C7PX69_CATAD/144-219
C7PX71_CATAD/145-217
C7PXN7_CATAD/21-91
C7PY63_CATAD/15-98
C7PY74_CATAD/21-91
C7PYH9_CATAD/146-218
C7PZK3_CATAD/17-85
C7PZL2_CATAD/21-90
C7PZZ8_CATAD/144-217
C7Q0B2_CATAD/145-217
C7Q0V0_CATAD/145-221
C7Q1S9_CATAD/152-228
C7Q1T5_CATAD/153-231
C7Q2C7_CATAD/143-219
C7Q2J4_CATAD/171-246
C7Q498_CATAD/145-217
C7Q4V1_CATAD/14-89
C7Q4W3_CATAD/21-89
C7Q501_CATAD/152-227
C7Q5E3_CATAD/25-95
C7Q7X2_CATAD/19-93
C7Q847_CATAD/44-107
C7Q8P3_CATAD/17-90
C7Q907_CATAD/34-115
C7Q9I5_CATAD/31-101
C7Q9Q8_CATAD/149-224
C7QAE5_CATAD/191-263
C7QAG9_CATAD/14-94
C7QB96_CATAD/186-258
C7QBC7_CATAD/149-225
C7QBH1_CATAD/144-217
C7QBX1_CATAD/47-120
C7QC35_CATAD/19-89
C7QC48_CATAD/142-214
C7QCA1_CATAD/16-90
C7QDM2_CATAD/145-217
C7QDR1_CATAD/20-97
C7QDR7_CATAD/14-83
C7QFS4_CATAD/18-91
C7QFW4_CATAD/154-230
C7QG08_CATAD/22-91
C7QGC9_CATAD/153-222
C7QI13_CATAD/161-237
C7QI28_CATAD/24-101
C7QI68_CATAD/17-88
C7QIC4_CATAD/165-239
C7QIF5_CATAD/314-386
C7QIX3_CATAD/146-218
C7QIY8_CATAD/148-224
C7QJ21_CATAD/159-234
C7QK44_CATAD/13-85
C7QK63_CATAD/35-102
C7QKH7_CATAD/146-221
C7QKL0_CATAD/183-258
C7QM11_CYAP0/154-233
C7QMN2_CYAP0/155-231
C7QNG1_CYAP0/151-227
C7QNR2_CYAP0/145-221
C7QPA8_CYAP0/149-221
C7QPH1_CYAP0/173-249
C7QQB9_CYAP0/145-221
C7QQK1_CYAP0/147-223
C7QQM6_CYAP0/147-223
C7QRT6_CYAP0/152-228
C7QTI9_CYAP0/144-221
C7QUX0_CYAP0/153-231
C7QVZ7_CYAP0/153-229
C7QZE7_JONDD/153-224
C7QZH2_JONDD/146-222
C7QZL8_JONDD/228-300
C7QZV6_JONDD/146-222
C7R045_JONDD/151-225
C7R0M5_JONDD/148-232
C7R0Z7_JONDD/157-233
C7R1K1_JONDD/297-368
C7R2I7_JONDD/153-224
C7R669_KANKD/143-219
C7R748_KANKD/152-227
C7R761_KANKD/149-223
C7R7C9_KANKD/150-226
C7R7Y5_KANKD/150-227
C7R8G5_KANKD/157-233
C7R8I4_KANKD/26-103
C7R8L4_KANKD/149-223
C7RA75_KANKD/23-97
C7RAL4_KANKD/154-227
C7RBR6_KANKD/143-221
C7RC33_KANKD/145-220
C7RCP3_KANKD/151-227
C7RDH6_ANAPD/152-228
C7RDY4_ANAPD/143-216
C7RF78_ANAPD/145-220
C7RFH1_ANAPD/136-211
C7RGS1_ANAPD/152-227
C7RH08_ANAPD/143-215
C7RHG2_ANAPD/155-231
C7RI09_ANAPD/145-221
C7RI96_ANAPD/153-226
C7RIJ1_ACCPU/144-215
C7RJ06_ACCPU/37-112
C7RJ21_ACCPU/146-221
C7RKG3_ACCPU/144-217
C7RM43_ACCPU/156-230
C7RPR6_ACCPU/145-216
C7RQ50_ACCPU/148-225
C7RRM3_ACCPU/145-216
C7RTF1_ACCPU/157-234
C7RTT6_ACCPU/162-238
C7RU95_ACCPU/151-228
C7RUD8_ACCPU/151-227
C7RUE0_ACCPU/151-227
C7RV69_ACCPU/147-223
C7RW23_ACCPU/146-221
C7S7A3_9BACT/149-226
C7T821_LACRG/155-231
C7T8V8_LACRG/145-220
C7T954_LACRG/150-226
C7TA00_LACRG/148-224
C7TA80_LACRG/138-213
C7TAF2_LACRG/149-224
C7TB06_LACRG/153-229
C7TBA5_LACRG/161-236
C7TBX8_LACRG/146-223
C7TCI1_LACRG/147-223
C7TDC8_LACRG/141-226
C7TDK0_LACRG/147-223
C7TFK8_LACRL/145-220
C7TFU8_LACRL/150-226
C7TGP3_LACRL/148-224
C7TH27_LACRL/149-224
C7THV9_LACRL/153-229
C7THX5_LACRL/136-213
C7TI87_LACRL/161-236
C7TIP9_LACRL/146-223
C7TJA1_LACRL/147-223
C7TK14_LACRL/141-226
C7TK85_LACRL/147-223
C7TN57_LACRL/155-231
C7U399_ENTFA/128-208
C7U464_ENTFA/151-228
C7U4E5_ENTFA/149-226
C7U5B6_ENTFA/148-223
C7U5N8_ENTFA/150-226
C7U5S5_ENTFA/149-225
C7U6E4_ENTFA/152-228
C7U6K6_ENTFA/162-236
C7U778_ENTFA/147-226
C7U8B0_ENTFA/161-237
C7U933_ENTFA/155-231
C7UB28_ENTFA/161-237
C7UCE4_ENTFA/151-228
C7UCR4_ENTFA/148-223
C7UDP4_ENTFA/149-226
C7UF47_ENTFA/128-208
C7UFX9_ENTFA/155-231
C7UG17_ENTFA/150-226
C7UG25_ENTFA/162-236
C7UGE3_ENTFA/147-226
C7UHC9_ENTFA/155-231
C7UHS3_ENTFA/147-223
C7UI03_ENTFA/142-214
C7UIM0_ENTFA/152-228
C7UJN5_ENTFA/128-208
C7UK06_ENTFA/87-164
C7ULG7_ENTFA/148-223
C7ULU4_ENTFA/149-226
C7ULU9_ENTFA/150-226
C7ULY5_ENTFA/155-231
C7UPX9_ENTFA/155-231
C7UQ98_ENTFA/131-210
C7UQL7_ENTFA/159-233
C7UQR2_ENTFA/152-228
C7URS4_ENTFA/96-172
C7USD1_ENTFA/148-223
C7USS4_ENTFA/149-226
C7USX5_ENTFA/151-228
C7UTH3_ENTFA/148-223
C7UUF3_ENTFA/152-228
C7UUL5_ENTFA/162-236
C7UVB4_ENTFA/147-226
C7UVP6_ENTFA/155-231
C7UXG7_ENTFA/161-237
C7UY01_ENTFA/150-226
C7UY37_ENTFA/155-231
C7UZB3_ENTFA/128-208
C7V012_ENTFA/128-208
C7V0X2_ENTFA/151-228
C7V1Y9_ENTFA/148-223
C7V2A7_ENTFA/154-231
C7V2W6_ENTFA/155-231
C7V302_ENTFA/150-226
C7V3Z4_ENTFA/161-237
C7V4V8_ENTFA/152-228
C7V520_ENTFA/162-236
C7V5C9_ENTFA/147-226
C7V617_ENTFA/155-231
C7V706_ENTFA/150-226
C7V743_ENTFA/155-231
C7V893_ENTFA/151-228
C7V9K4_ENTFA/148-223
C7V9X5_ENTFA/149-226
C7VB09_ENTFA/161-237
C7VBV9_ENTFA/152-228
C7VC21_ENTFA/162-236
C7VCC8_ENTFA/147-226
C7VD23_ENTFA/155-231
C7VDG6_ENTFA/142-214
C7VF01_ENTFA/139-219
C7VFY5_ENTFA/149-226
C7VGU7_ENTFA/139-219
C7VHQ6_ENTFA/151-228
C7VJF7_ENTFA/161-237
C7VJW9_ENTFA/156-233
C7VK01_ENTFA/150-226
C7VK39_ENTFA/155-231
C7VL84_ENTFA/148-223
C7VML5_ENTFA/142-214
C7VN03_ENTFA/155-231
C7VNP6_ENTFA/147-226
C7VP05_ENTFA/162-236
C7VP68_ENTFA/152-228
C7VPP1_ENTFA/151-229
C7VQH6_ENTFA/128-208
C7VQU8_ENTFA/151-228
C7VRX6_ENTFA/148-223
C7VS98_ENTFA/149-226
C7VST9_ENTFA/150-226
C7VSX5_ENTFA/155-231
C7VTI0_ENTFA/161-237
C7VU49_ENTFA/146-222
C7VVE0_ENTFA/155-231
C7VWA0_ENTFA/147-226
C7VWL7_ENTFA/162-236
C7VWT6_ENTFA/152-228
C7VY24_ENTFA/128-208
C7VYK6_ENTFA/151-228
C7VZN7_ENTFA/148-223
C7W020_ENTFA/149-226
C7W025_ENTFA/150-226
C7W062_ENTFA/155-231
C7W285_ENTFA/155-231
C7W2W7_ENTFA/131-210
C7W392_ENTFA/162-236
C7W3G4_ENTFA/152-228
C7W4N8_ENTFA/161-237
C7W5T4_ENTFA/148-223
C7W660_ENTFA/149-226
C7W6Q5_ENTFA/152-228
C7W817_ENTFA/128-208
C7W8U2_ENTFA/155-231
C7W8X9_ENTFA/150-226
C7W8Y3_ENTFA/161-237
C7W9E6_ENTFA/156-233
C7W9M0_ENTFA/162-236
C7W9Z4_ENTFA/147-226
C7WAN6_ENTFA/155-231
C7WCP0_ENTFA/151-228
C7WF40_ENTFA/155-231
C7WF78_ENTFA/150-226
C7WFG0_ENTFA/149-226
C7WFN8_ENTFA/148-223
C7WH57_ENTFA/151-228
C7WHI6_ENTFA/50-126
C7WI51_ENTFA/156-233
C7WIF4_ENTFA/139-219
C7WJV5_ENTFA/152-228
C7WK19_ENTFA/162-236
C7WKD9_ENTFA/147-226
C7WL32_ENTFA/155-231
C7WMB8_ENTFA/148-223
C7WMX7_ENTFA/149-226
C7WNC0_ENTFA/152-228
C7WNI9_ENTFA/162-236
C7WNU8_ENTFA/130-210
C7WPI3_ENTFA/155-231
C7WR76_ENTFA/161-237
C7WRU0_ENTFA/156-233
C7WS46_ENTFA/128-208
C7WSD6_ENTFA/151-228
C7WTL1_ENTFA/150-226
C7WTQ1_ENTFA/155-231
C7WV80_ENTFA/151-228
C7WWJ9_ENTFA/148-223
C7WX30_ENTFA/149-226
C7WX74_ENTFA/128-208
C7WYS7_ENTFA/155-231
C7WYV8_ENTFA/145-216
C7WZ19_ENTFA/150-226
C7WZN2_ENTFA/161-237
C7X137_ENTFA/142-214
C7X1J2_ENTFA/155-231
C7X284_ENTFA/147-226
C7X2J3_ENTFA/162-236
C7X2R4_ENTFA/152-228
C7X5B1_9PORP/268-342
C7X5Y5_9PORP/148-221
C7X758_9PORP/150-224
C7X7A3_9PORP/153-226
C7X7G5_9PORP/226-300
C7X807_9PORP/148-223
C7XCQ9_9PORP/145-222
C7XDA8_9PORP/151-226
C7XFI5_9PORP/150-225
C7XGX2_9LACO/155-230
C7XH41_9LACO/159-234
C7XJ90_9LACO/144-219
C7XJB8_9LACO/154-229
C7XJT6_9LACO/148-221
C7XK65_9LACO/150-226
C7XLG9_9LACO/156-232
C7XM97_9FUSO/145-220
C7XNP0_9FUSO/148-222
C7XTG2_9LACO/150-226
C7XTT9_9LACO/146-222
C7XWS8_9LACO/157-232
C7XX47_9LACO/144-213
C7XXI7_9LACO/153-229
C7XXV0_9LACO/120-196
C7XXY3_9LACO/164-241
C7XYA2_9LACO/153-229
C7XYJ5_9LACO/160-233
C7XZG5_9LACO/161-237
C7Y0L9_9LACO/155-231
C7Y105_9LACO/150-226
C7Y134_9LACO/142-218
C7Y323_9LACO/159-234
C7Y3M0_9LACO/156-232
C7Y4J1_9LACO/150-226
C7Y4M8_9LACO/148-221
C7Y6G2_9LACO/155-230
C7Y7G5_9LACO/154-229
C7Y8J2_ENTFA/151-228
C7Y9I8_ENTFA/149-226
C7Y9X4_ENTFA/152-228
C7YA53_ENTFA/131-210
C7YAJ0_ENTFA/159-233
C7YBC9_ENTFA/155-231
C7YBS8_ENTFA/142-214
C7YD05_ENTFA/96-172
C7YE61_ENTFA/148-223
C7YFY5_ENTFA/150-227
C7YG89_ENTFA/150-226
C7YGC6_ENTFA/155-231
C7ZS59_STAAU/145-220
C7ZSW8_STAAU/145-221
C7ZT80_STAAU/155-231
C7ZUU1_STAAU/146-222
C7ZUY9_STAAU/148-224
C7ZW30_STAAU/143-218
C7ZX76_STAAU/160-237
C7ZXR9_STAAU/151-228
C7ZYX1_STAAU/148-225
C7ZZU6_STAAU/145-220
C8A0K2_STAAU/145-221
C8A0W1_STAAU/155-231
C8A2D2_STAAU/146-222
C8A2H9_STAAU/148-224
C8A3W0_STAAU/143-218
C8A497_STAAU/160-237
C8A4U5_STAAU/151-228
C8A6F8_STAAU/148-225
C8A6Y3_STAAU/145-221
C8A793_STAAU/155-231
C8A8U5_STAAU/154-217
C8A9U8_STAAU/146-222
C8A9Z5_STAAU/148-224
C8ABU0_STAAU/143-218
C8AC80_STAAU/160-237
C8ACS2_STAAU/151-228
C8ADU6_STAAU/148-225
C8AEQ8_STAAU/145-220
C8AFG5_STAAU/145-221
C8AFS4_STAAU/155-231
C8AHH6_STAAU/146-222
C8AHM3_STAAU/148-224
C8AI95_STAAU/143-218
C8AIG7_STAAU/160-237
C8AJ06_STAAU/151-228
C8ALI3_STAAU/148-225
C8AN27_STAAU/145-220
C8ANT4_STAAU/145-221
C8AP44_STAAU/155-231
C8APW8_STAAU/146-222
C8AQ15_STAAU/148-224
C8ARV5_STAAU/143-218
C8AS96_STAAU/160-237
C8AST8_STAAU/151-228
C8ATY6_STAAU/148-225
C8CT71_9PROT/137-194
C8JRU4_LISMO/156-233
C8JT62_LISMO/146-224
C8JU94_LISMO/153-229
C8JUH4_LISMO/159-236
C8JUZ2_LISMO/148-224
C8JVH8_LISMO/147-218
C8JWE9_LISMO/155-231
C8JXI5_LISMO/153-228
C8JYL2_LISMO/149-220
C8JYM4_LISMO/146-221
C8JZX2_LISMO/153-228
C8K030_LISMO/150-224
C8K1J2_LISMO/146-224
C8K2D7_LISMO/156-233
C8K463_LISMO/155-231
C8K4K3_LISMO/155-231
C8K4T8_LISMO/149-224
C8K5R4_LISMO/159-236
C8K713_LISMO/146-221
C8K8K7_LISMO/146-224
C8K8Z0_LISMO/148-224
C8KAV2_LISMO/147-218
C8KBN3_LISMO/156-233
C8KDH9_LISMO/153-228
C8KE59_LISMO/153-229
C8KED8_LISMO/159-236
C8KEQ6_LISMO/155-231
C8KFG9_LISMO/149-224
C8KFM8_LISMO/146-221
C8KK42_STAAU/145-221
C8KKD5_STAAU/145-220
C8KKS2_STAAU/146-222
C8KL69_STAAU/155-231
C8KM53_STAAU/151-228
C8KMU9_STAAU/148-225
C8KNM5_STAAU/148-224
C8KPL8_STAAU/5-80
C8KPU3_STAAU/154-231
C8KQN9_STAAU/148-224
C8KQT1_STAAU/146-222
C8KRI6_STAAU/151-228
C8KS33_STAAU/145-220
C8KSN9_STAAU/154-231
C8KT38_STAAU/145-221
C8KT97_STAAU/148-225
C8KTQ9_STAAU/155-231
C8KWA8_STAAU/5-80
C8KWY0_9PAST/149-224
C8KY28_9PAST/145-216
C8KZR7_9PAST/145-218
C8L030_9PAST/158-234
C8L0T4_STAAU/148-225
C8L157_STAAU/145-221
C8L1V0_STAAU/148-224
C8L1Z7_STAAU/146-222
C8L2L6_STAAU/151-228
C8L301_STAAU/160-237
C8L3F1_STAAU/155-231
C8L4K4_STAAU/143-218
C8L5V4_STAAU/145-220
C8L6U2_STAAU/147-227
C8L9N8_STAAU/160-237
C8LA69_STAAU/145-220
C8LA83_STAAU/155-231
C8LAM0_STAAU/145-221
C8LBG8_STAAU/151-228
C8LCN3_STAAU/147-227
C8LE53_STAAU/143-218
C8LEG4_STAAU/146-222
C8LEL1_STAAU/148-224
C8LFF3_STAAU/148-225
C8LFT3_STAAU/147-227
C8LHJ7_STAAU/151-228
C8LIA2_STAAU/160-237
C8LJ82_STAAU/145-221
C8LJK0_STAAU/155-231
C8LJZ8_STAAU/143-218
C8LL34_STAAU/148-224
C8LL81_STAAU/146-222
C8LLG2_STAAU/148-225
C8LN27_STAAU/145-220
C8LP56_STAAU/147-227
C8LPQ9_STAAU/145-221
C8LQX7_STAAU/148-224
C8LR30_STAAU/146-222
C8LR75_STAAU/151-228
C8LS16_STAAU/155-231
C8LSW2_STAAU/145-220
C8LTF8_STAAU/160-237
C8LU66_STAAU/148-225
C8LVC7_STAAU/143-218
C8LWM9_STAAU/148-225
C8LX34_STAAU/146-222
C8LX81_STAAU/148-224
C8LY24_STAAU/145-220
C8LYW7_STAAU/145-221
C8LZP9_STAAU/160-237
C8M090_STAAU/151-228
C8M0W7_STAAU/155-231
C8M362_STAAU/143-218
C8M3M8_STAAU/145-221
C8M4T8_STAAU/148-224
C8M4Y5_STAAU/146-222
C8M604_STAAU/143-218
C8M753_STAAU/160-237
C8M7I9_STAAU/148-225
C8M823_STAAU/151-228
C8M8L6_STAAU/155-231
C8MAC3_STAAU/145-220
C8MB23_STAAU/143-218
C8MC32_STAAU/148-225
C8MCQ2_STAAU/157-234
C8MCX5_STAAU/155-231
C8MD93_STAAU/146-222
C8MDE0_STAAU/148-224
C8MEY3_STAAU/145-221
C8MFF4_STAAU/151-228
C8MI80_STAAU/145-220
C8MIJ5_STAAU/148-225
C8MIW9_STAAU/147-227
C8MJ26_STAAU/146-222
C8MJE2_STAAU/145-221
C8MJY8_STAAU/157-234
C8MKR2_STAAU/143-218
C8MLV7_STAAU/155-231
C8MNM7_STAAU/148-224
C8MPR6_STAAU/151-228
C8MQL6_STAAU/145-220
C8MS17_STAAU/157-234
C8MS68_STAAU/145-221
C8MSK6_STAAU/145-220
C8MT81_STAAU/147-227
C8MV47_STAAU/155-231
C8MVE8_STAAU/148-225
C8MVP4_STAAU/143-218
C8MWY3_STAAU/151-228
C8MYD5_STAAU/148-224
C8MYI2_STAAU/146-222
C8MZS7_STAAU/155-231
C8MZU0_STAAU/157-234
C8N199_STAAU/151-228
C8N277_STAAU/145-221
C8N293_STAAU/147-227
C8N2K1_STAAU/148-225
C8N3E8_STAAU/145-220
C8N3U4_STAAU/148-224
C8N449_STAAU/146-222
C8N5F1_STAAU/143-218
C8N6J2_9GAMM/147-222
C8N7M0_9GAMM/145-216
C8NC13_9GAMM/141-217
C8NCG1_9GAMM/147-218
C8NDP1_9LACT/144-217
C8NFY7_9LACT/168-243
C8NG79_9LACT/155-229
C8NHK9_9LACT/156-231
C8NHS5_9LACT/161-237
C8NI03_9LACT/153-229
C8NI57_9LACT/144-220
C8NI88_9LACT/147-222
C8NK55_COREF/157-231
C8NKK0_COREF/161-237
C8NLT4_COREF/145-222
C8NNF3_COREF/153-228
C8NR68_COREF/152-223
C8NSI1_COREF/154-230
C8P4S2_9LACO/149-226
C8P4V9_9LACO/143-219
C8P503_9LACO/153-229
C8P580_9LACO/159-235
C8P5F1_9LACO/143-221
C8P862_9LACO/149-222
C8P9A2_9LACO/150-226
C8P9P2_9LACO/154-229
C8PAC3_9LACO/153-229
C8PB38_9LACO/162-238
C8PCG6_9LACO/155-233
C8PCP3_9LACO/167-243
C8PDN3_9LACO/155-230
C8PDP0_9LACO/144-221
C8PES8_9PROT/147-219
C8PEY9_9PROT/166-236
C8PFQ5_9PROT/145-221
C8PFW3_9PROT/147-223
C8PG81_9PROT/145-218
C8PGP0_9PROT/148-219
C8PGV9_9PROT/146-215
C8PH45_9PROT/157-227
C8PHS0_9PROT/142-217
C8PJG3_9PROT/203-280
C8PNT6_9SPIO/140-219
C8PUT2_9GAMM/151-227
C8PVM6_9GAMM/163-240
C8PWV3_9GAMM/154-231
C8PY86_9GAMM/145-216
C8PYV8_9GAMM/225-292
C8Q0J4_9GAMM/145-217
C8Q130_9GAMM/146-222
C8Q162_9GAMM/172-250
C8RPQ8_CORJE/152-228
C8RQ64_CORJE/160-237
C8RQN0_CORJE/153-229
C8RQX0_CORJE/150-226
C8RS62_CORJE/155-230
C8RUV7_CORJE/152-228
C8RXB8_9RHOB/151-226
C8RY36_9RHOB/153-229
C8RZP7_9RHOB/145-216
C8S1T0_9RHOB/156-233
C8S1X1_9RHOB/146-221
C8S2J7_9RHOB/154-230
C8S3Y4_9RHOB/145-221
C8S437_9RHOB/24-99
C8S4I0_9RHOB/16-86
C8S5E4_9RHOB/153-232
C8S5K4_9RHOB/149-225
C8SEM3_9RHIZ/175-252
C8SHD4_9RHIZ/152-226
C8SJP7_9RHIZ/192-267
C8SK82_9RHIZ/150-226
C8SKC4_9RHIZ/172-249
C8SKC5_9RHIZ/154-225
C8SKP3_9RHIZ/129-206
C8SKU4_9RHIZ/144-215
C8SMB1_9RHIZ/28-98
C8SMG4_9RHIZ/163-238
C8SMH2_9RHIZ/145-216
C8SMU1_9RHIZ/145-221
C8SMY3_9RHIZ/145-216
C8SN01_9RHIZ/155-232
C8SPU8_9RHIZ/154-230
C8SQ16_9RHIZ/21-91
C8SQA4_9RHIZ/145-218
C8SQG5_9RHIZ/27-102
C8SR34_9RHIZ/21-94
C8SSP7_9RHIZ/150-225
C8STS4_9RHIZ/144-220
C8SUK8_9RHIZ/156-232
C8SV77_9RHIZ/164-236
C8SVZ4_9RHIZ/152-228
C8SX59_9RHIZ/1-39
C8SX67_9RHIZ/146-221
C8SX71_9RHIZ/151-226
C8SYD8_KLEPR/155-232
C8T0Z0_KLEPR/153-229
C8T181_KLEPR/144-216
C8T1H1_KLEPR/146-223
C8T228_KLEPR/24-57
C8T2R3_KLEPR/152-228
C8T4E4_KLEPR/145-216
C8T4P2_KLEPR/149-225
C8T5V3_KLEPR/44-120
C8T5X1_KLEPR/156-232
C8T6S1_KLEPR/162-237
C8TA94_KLEPR/163-241
C8TAT9_KLEPR/30-110
C8TBM3_KLEPR/156-232
C8TBM6_KLEPR/150-226
C8TBY6_KLEPR/24-97
C8TC29_KLEPR/150-226
C8TCE3_KLEPR/156-232
C8TCX2_KLEPR/42-119
C8TD37_KLEPR/154-231
C8TG97_ECO26/23-103
C8TGA2_ECO26/26-101
C8TH47_ECO26/145-216
C8THU1_ECO26/23-98
C8TIY9_ECO26/149-225
C8TJJ5_ECO26/156-232
C8TK19_ECO26/152-228
C8TK91_ECO26/146-221
C8TKK2_ECO26/146-223
C8TMZ7_ECO26/145-216
C8TN17_ECO26/24-100
C8TPT6_ECO26/153-225
C8TQF1_ECO26/150-226
C8TQF4_ECO26/156-232
C8TQG3_ECO26/144-220
C8TS83_ECO26/157-233
C8TTN9_ECO26/141-218
C8TU10_ECO26/156-232
C8TWW1_ECO10/145-216
C8TY21_ECO10/156-232
C8TZE9_ECO10/152-228
C8U040_ECO10/145-216
C8U060_ECO10/24-100
C8U170_ECO10/150-226
C8U173_ECO10/156-232
C8U283_ECO10/149-225
C8U2T2_ECO10/146-221
C8U343_ECO10/146-223
C8U3P6_ECO10/141-218
C8U5F8_ECO10/153-225
C8U625_ECO10/156-232
C8U6R6_ECO10/144-220
C8U8S9_ECO10/157-233
C8UAJ6_ECO10/23-103
C8UAK0_ECO10/26-101
C8UCD8_ECO1A/141-218
C8UD17_ECO1A/156-232
C8UF56_ECO1A/23-103
C8UF60_ECO1A/26-101
C8UFV8_ECO1A/145-216
C8UHD9_ECO1A/23-98
C8UHN6_ECO1A/156-232
C8UII1_ECO1A/149-225
C8UJN7_ECO1A/146-221
C8UJZ6_ECO1A/146-223
C8UKH3_ECO1A/152-228
C8ULW1_ECO1A/145-216
C8UMD5_ECO1A/153-225
C8UNA5_ECO1A/150-226
C8UNA8_ECO1A/156-232
C8UNR0_ECO1A/144-220
C8UQA0_ECO1A/157-233
C8URX9_LACRG/186-261
C8UTJ5_LACRG/149-226
C8UV57_LACRG/225-301
C8UXX9_LACRG/156-232
C8VW64_DESAS/148-225
C8VYB2_DESAS/155-231
C8VYH6_DESAS/146-222
C8VZC1_DESAS/150-223
C8W041_DESAS/307-380
C8W120_DESAS/152-228
C8W1N6_DESAS/150-226
C8W2I7_DESAS/148-221
C8W3M1_DESAS/149-224
C8W3Q1_DESAS/152-228
C8W495_DESAS/155-231
C8W5V9_DESAS/155-233
C8W6C4_DESAS/149-225
C8W6G4_DESAS/147-223
C8W6G9_DESAS/196-273
C8W7N1_ATOPD/156-231
C8W7R9_ATOPD/146-222
C8W872_ATOPD/147-222
C8W8I2_ATOPD/152-228
C8W8T8_ATOPD/144-220
C8W9S5_ATOPD/147-222
C8WC87_ZYMMN/147-224
C8WCS1_ZYMMN/145-216
C8WF47_ZYMMN/145-221
C8WF97_ZYMMN/156-232
C8WFM0_ZYMMN/157-234
C8WFN1_ZYMMN/151-226
C8WG99_EGGLE/143-218
C8WGZ3_EGGLE/146-222
C8WHB5_EGGLE/144-221
C8WHK8_EGGLE/154-231
C8WIG3_EGGLE/169-244
C8WIT7_EGGLE/148-222
C8WJL3_EGGLE/154-232
C8WK18_EGGLE/152-228
C8WK97_EGGLE/159-236
C8WKQ8_EGGLE/144-220
C8WLQ3_EGGLE/149-226
C8WMN2_EGGLE/166-241
C8WMT6_EGGLE/145-220
C8WMX1_EGGLE/145-220
C8WN66_EGGLE/155-231
C8WN89_EGGLE/152-229
C8WP93_EGGLE/152-228
C8WPK8_EGGLE/158-234
C8WPQ3_EGGLE/154-232
C8WQ04_ALIAD/145-220
C8WRA6_ALIAD/148-225
C8WRL2_ALIAD/146-221
C8WRL6_ALIAD/143-216
C8WRU6_ALIAD/146-221
C8WT60_ALIAD/156-232
C8WTJ9_ALIAD/149-221
C8WV88_ALIAD/151-227
C8WVL8_ALIAD/152-228
C8WXB8_ALIAD/152-229
C8WY20_ALIAD/145-221
C8X0D9_DESRD/152-225
C8X3C0_DESRD/847-911
C8X3Y5_DESRD/155-232
C8X650_NAKMY/160-236
C8X748_NAKMY/25-100
C8X7G8_NAKMY/148-224
C8X7U4_NAKMY/149-222
C8X7W2_NAKMY/173-248
C8X7W6_NAKMY/22-95
C8X9U2_NAKMY/16-87
C8XA03_NAKMY/148-224
C8XA56_NAKMY/141-215
C8XAJ4_NAKMY/167-242
C8XB09_NAKMY/147-223
C8XB82_NAKMY/25-99
C8XCD2_NAKMY/31-102
C8XCN5_NAKMY/155-230
C8XG46_NAKMY/145-217
C8XGV1_NAKMY/53-126
C8XH94_NAKMY/767-847
C8XHY5_NAKMY/150-219
C8XIP7_NAKMY/145-223
C8XJA5_NAKMY/32-110
C8XJH7_NAKMY/146-222
C8XK97_NAKMY/348-417
C8XKN8_NAKMY/151-225
C8Z2Z0_ECO57/125-181
C8Z2Z6_ECOLX/125-181
C8Z312_ECOLX/125-181
C8Z313_ECOLX/125-181
C8Z314_ECOLX/125-181
C8Z318_ECOLX/125-181
C8Z319_ECOLX/125-181
C8ZWS5_ENTGA/155-231
C8ZX50_ENTGA/150-225
C8ZYB2_ENTGA/149-224
C8ZYL6_ENTGA/147-223
C8ZYU0_ENTGA/153-229
C9A0E7_ENTGA/152-228
C9A110_ENTGA/154-230
C9A1C2_ENTGA/161-231
C9A1F3_ENTGA/150-226
C9A1H3_ENTGA/154-230
C9A2G9_ENTGA/142-215
C9A2Q0_ENTGA/147-223
C9A2V1_ENTGA/145-221
C9A337_ENTGA/154-229
C9A476_ENTGA/150-226
C9A5B5_ENTCA/143-203
C9A5J9_ENTCA/148-223
C9A5N3_ENTCA/145-218
C9A5W3_ENTCA/154-231
C9A6Y9_ENTCA/148-224
C9A7F3_ENTCA/149-224
C9A7J4_ENTCA/147-225
C9A8N9_ENTCA/162-238
C9A9S2_ENTCA/152-229
C9AAY9_ENTCA/148-223
C9AAZ7_ENTCA/145-221
C9AB56_ENTCA/146-221
C9ABF9_ENTCA/154-229
C9ACG8_ENTCA/153-229
C9ACJ3_ENTCA/154-230
C9ACP0_ENTCA/159-234
C9ACS2_ENTCA/150-226
C9AD21_ENTCA/156-231
C9ADF5_ENTFC/152-229
C9ADI7_ENTFC/157-232
C9AEM8_ENTFC/70-146
C9AFS7_ENTFC/147-223
C9AGW3_ENTFC/157-233
C9AH04_ENTFC/154-231
C9AI42_ENTFC/17-92
C9AIN7_ENTFC/162-238
C9AIZ2_ENTFC/150-226
C9AJW4_ENTFC/46-120
C9AL11_ENTFC/147-223
C9AM65_ENTFC/152-229
C9AMA7_ENTFC/157-232
C9ANE9_ENTFC/145-221
C9API3_ENTFC/150-226
C9AQF0_ENTFC/157-233
C9ARQ0_ENTFC/162-238
C9AS58_ENTFC/141-218
C9ASK7_ENTFC/145-220
C9AU07_ENTCA/154-231
C9AU47_ENTCA/143-203
C9AV48_ENTCA/148-224
C9AVJ3_ENTCA/149-224
C9AVN4_ENTCA/147-225
C9AWS2_ENTCA/162-238
C9AYX9_ENTCA/148-223
C9AYY6_ENTCA/145-221
C9AZ44_ENTCA/146-221
C9AZD9_ENTCA/154-229
C9B0F5_ENTCA/153-229
C9B0H9_ENTCA/154-230
C9B0L9_ENTCA/159-234
C9B0Q0_ENTCA/150-226
C9B1W4_ENTCA/148-223
C9B205_ENTCA/145-218
C9B2D6_ENTCA/156-231
C9B366_ENTFC/147-223
C9B4A3_ENTFC/152-229
C9B4F3_ENTFC/148-220
C9B4N6_ENTFC/157-232
C9B5L4_ENTFC/145-221
C9B6U9_ENTFC/156-232
C9B7M0_ENTFC/150-226
C9B7Y3_ENTFC/162-238
C9B8D0_ENTFC/157-233
C9B9K3_ENTFC/146-223
C9B9W7_ENTFC/150-225
C9BAF3_ENTFC/145-220
C9BBT3_ENTFC/145-221
C9BD27_ENTFC/147-223
C9BE93_ENTFC/152-229
C9BEE8_ENTFC/144-216
C9BEG7_ENTFC/157-232
C9BFI3_ENTFC/154-231
C9BFM3_ENTFC/157-233
C9BFY0_ENTFC/162-238
C9BH35_ENTFC/150-226
C9BI07_ENTFC/145-220
C9BJ22_ENTFC/145-221
C9BK19_ENTFC/157-233
C9BL37_ENTFC/145-220
C9BM84_ENTFC/147-223
C9BMQ3_ENTFC/162-238
C9BNG0_ENTFC/141-218
C9BQ39_ENTFC/150-226
C9BQ91_ENTFC/152-229
C9BQJ9_ENTFC/157-232
C9BR17_ENTFC/151-229
C9BRF5_ENTFC/142-214
C9BSY7_ENTFC/145-221
C9BTH8_ENTFC/147-223
C9BUJ5_ENTFC/157-233
C9BUN2_ENTFC/154-231
C9BW30_ENTFC/150-226
C9BWN8_ENTFC/145-220
C9BXE3_ENTFC/141-218
C9BXY6_ENTFC/162-238
C9BYE1_ENTFC/152-229
C9BZC1_ENTFC/142-214
C9BZE5_ENTFC/157-232
C9C101_ENTFC/145-221
C9C285_ENTFC/147-223
C9C3T4_ENTFC/157-233
C9C4W3_ENTFC/145-220
C9C598_ENTFC/162-238
C9C614_ENTFC/151-229
C9C673_ENTFC/150-226
C9C6X9_ENTFC/148-225
C9C7L7_ENTFC/157-232
C9C7N6_ENTFC/152-229
C9C7V1_ENTFC/142-214
C9CAG0_ENTFC/157-232
C9CAJ3_ENTFC/152-229
C9CBI0_ENTFC/145-220
C9CBL2_ENTFC/157-233
C9CC02_ENTFC/147-223
C9CDT6_ENTFC/141-218
C9CF86_ENTFC/150-226
C9CFI8_ENTFC/162-238
C9CFZ3_ENTFC/142-214
C9CGN9_ENTFC/151-229
C9CHG8_ENTCA/143-203
C9CI19_ENTCA/148-224
C9CII5_ENTCA/154-231
C9CJ84_ENTCA/149-224
C9CJC5_ENTCA/147-225
C9CKX5_ENTCA/152-229
C9CM40_ENTCA/162-238
C9CMA3_ENTCA/148-223
C9CMB0_ENTCA/145-221
C9CMG9_ENTCA/146-221
C9CMR3_ENTCA/154-229
C9CNS4_ENTCA/153-229
C9CNU8_ENTCA/154-230
C9CNY8_ENTCA/159-234
C9CP20_ENTCA/150-226
C9CQ84_ENTCA/148-223
C9CQC5_ENTCA/145-218
C9CQM8_ENTCA/156-231
C9CST1_9RHOB/159-235
C9CXM0_9RHOB/145-221
C9CXW8_9RHOB/153-228
C9CYF0_9RHOB/153-230
C9CYX4_9RHOB/150-226
C9CZ39_9RHOB/156-232
C9CZU9_9RHOB/154-230
C9D0U5_9RHOB/145-218
C9D176_9RHOB/146-221
C9D187_9RHOB/149-224
C9D3L2_9RHOB/90-169
C9EAC3_SHIFL/98-145
C9KK73_9FIRM/145-222
C9KKD5_9FIRM/154-230
C9KL69_9FIRM/153-228
C9KMA8_9FIRM/151-227
C9KN64_9FIRM/150-227
C9KTA1_9BACE/152-226
C9KWQ9_9BACE/145-222
C9L2R4_9BACE/152-226
C9L458_RUMHA/157-230
C9L4K6_RUMHA/146-220
C9L4P0_RUMHA/152-228
C9L4T3_RUMHA/157-233
C9L521_RUMHA/155-229
C9L544_RUMHA/145-219
C9L5H3_RUMHA/158-233
C9L5Y5_RUMHA/219-297
C9L611_RUMHA/145-220
C9L7K1_RUMHA/149-226
C9L809_RUMHA/149-222
C9L9D1_RUMHA/144-216
C9L9G5_RUMHA/151-227
C9LA34_RUMHA/148-224
C9LA41_RUMHA/146-224
C9LA69_RUMHA/143-218
C9LAH9_RUMHA/146-221
C9LAN1_RUMHA/146-222
C9LAN3_RUMHA/156-232
C9LB84_RUMHA/154-231
C9LBQ0_RUMHA/146-222
C9LC31_RUMHA/165-241
C9LC34_RUMHA/87-163
C9LCD2_RUMHA/145-222
C9LCS2_RUMHA/151-227
C9LGB1_9BACT/152-226
C9LLD5_9FIRM/154-231
C9LLT4_9FIRM/131-207
C9LM28_9FIRM/144-212
C9LMF2_9FIRM/147-221
C9LNK5_9FIRM/1-60
C9LT31_9FIRM/143-218
C9LYG1_9FIRM/151-227
C9LYL2_9FIRM/176-252
C9M1C4_LACHE/156-232
C9M2N5_LACHE/152-228
C9M423_LACHE/150-226
C9M4B6_LACHE/155-230
C9M641_9BACT/152-226
C9MAE6_HAEIF/148-225
C9MAK3_HAEIF/155-231
C9MDE1_HAEIF/148-223
C9MDP0_HAEIF/145-216
C9MFN0_HAEIF/148-225
C9MFS6_HAEIF/155-231
C9MI34_HAEIF/148-223
C9MIU2_HAEIF/145-216
C9MPQ3_9BACT/153-229
C9MTB6_9BACT/167-240
C9MU71_9FUSO/143-220
C9MVV4_9FUSO/154-230
C9MWE2_9FUSO/148-223
C9MWW6_9FUSO/148-224
C9MWX3_9FUSO/25-75
C9MYZ2_9FUSO/149-225
C9MZT0_9FUSO/152-229
C9N195_9FUSO/147-224
C9N1B4_9FUSO/145-200
C9NLI9_9VIBR/155-232
C9NM02_9VIBR/6-84
C9NM06_9VIBR/31-110
C9NME3_9VIBR/13-90
C9NMS7_9VIBR/156-232
C9NP76_9VIBR/146-221
C9NP77_9VIBR/2-54
C9NPC4_9VIBR/155-232
C9NPD1_9VIBR/153-230
C9NQR1_9VIBR/150-225
C9NS29_9VIBR/139-215
C9NSS7_9VIBR/147-224
C9NST5_9VIBR/160-234
C9NSU0_9VIBR/146-221
C9NTB1_9VIBR/26-102
C9NTP0_9VIBR/145-216
C9NU24_9VIBR/146-222
C9NU51_9VIBR/145-219
C9NU54_9VIBR/149-224
C9NUA0_9VIBR/20-98
C9NUQ4_9VIBR/146-217
C9NUS9_9VIBR/152-230
C9NV59_9VIBR/171-249
C9NVQ1_9VIBR/139-211
C9NW43_9VIBR/146-220
C9NWS1_9VIBR/147-222
C9NXL6_9VIBR/157-233
C9NXP5_9VIBR/137-215
C9NXT4_9VIBR/86-157
C9NXT9_9VIBR/23-98
C9NXU3_9VIBR/7-82
C9NY27_9VIBR/147-221
C9NYL1_9VIBR/146-221
C9NYS9_9VIBR/158-234
C9NZ24_9VIBR/27-100
C9P1E2_VIBME/131-209
C9P1K4_VIBME/146-223
C9P1T0_VIBME/155-232
C9P1V7_VIBME/148-224
C9P3K1_VIBME/151-227
C9P4H9_VIBME/150-226
C9P4K0_VIBME/145-220
C9P5G4_VIBME/148-224
C9P5Y2_VIBME/28-106
C9P6F3_VIBME/129-205
C9P6K9_VIBME/156-232
C9P6N5_VIBME/145-217
C9P7T4_VIBME/145-221
C9P8M7_VIBME/23-100
C9P9Y3_VIBFU/156-232
C9PC47_VIBFU/29-107
C9PCC9_VIBFU/145-219
C9PCP5_VIBFU/168-244
C9PCX0_VIBFU/140-211
C9PDS1_VIBFU/145-221
C9PEX5_VIBFU/156-233
C9PF54_VIBFU/154-227
C9PH97_VIBFU/146-217
C9PH99_VIBFU/26-104
C9PHD6_VIBFU/28-105
C9PHI4_VIBFU/125-196
C9PHX7_VIBFU/145-216
C9PJS0_VIBFU/155-232
C9PJV1_VIBFU/148-224
C9PL80_VIBFU/12-90
C9PLK4_VIBFU/150-225
C9PNF6_9PAST/152-229
C9PPX8_9PAST/155-231
C9PRV4_9PAST/145-216
C9PSI7_9PAST/176-252
C9Q305_9VIBR/151-227
C9Q3I7_9VIBR/24-100
C9Q503_9VIBR/152-228
C9Q5A8_9VIBR/155-232
C9Q5Z3_9VIBR/148-224
C9Q6H3_9VIBR/156-232
C9Q7A8_9VIBR/145-216
C9Q7I9_9VIBR/155-231
C9Q7M5_9VIBR/35-110
C9Q8H4_9VIBR/150-225
C9Q8Y4_9VIBR/145-216
C9Q9K1_9VIBR/139-211
C9QB71_9VIBR/145-216
C9QDC6_VIBOR/20-97
C9QDL3_VIBOR/155-232
C9QDM7_VIBOR/157-233
C9QE85_VIBOR/23-97
C9QEU9_VIBOR/16-88
C9QFN2_VIBOR/145-217
C9QHJ7_VIBOR/144-216
C9QI49_VIBOR/145-216
C9QI52_VIBOR/15-98
C9QI56_VIBOR/40-116
C9QI91_VIBOR/151-227
C9QJJ9_VIBOR/158-234
C9QJS9_VIBOR/145-221
C9QK41_VIBOR/139-211
C9QL51_VIBOR/150-225
C9QL60_VIBOR/138-215
C9QLS4_VIBOR/156-232
C9QM01_VIBOR/29-107
C9QN04_VIBOR/156-232
C9QNF4_VIBOR/149-226
C9QQN4_ECOD1/149-225
C9QRY5_ECOD1/156-232
C9QSL2_ECOD1/179-255
C9QSR8_ECOD1/156-232
C9QSS1_ECOD1/150-226
C9QU66_ECOD1/24-100
C9QU86_ECOD1/145-216
C9QUX8_ECOD1/157-233
C9QW45_ECOD1/152-228
C9QWM8_ECOD1/156-232
C9QYI2_ECOD1/144-220
C9QYY6_ECOD1/145-216
C9QZ81_ECOD1/153-225
C9QZQ9_ECOD1/26-101
C9QZR5_ECOD1/23-103
C9R0S5_ECOD1/146-223
C9R1F3_ECOD1/146-221
C9R2M9_AGGAD/150-227
C9R3Y7_AGGAD/145-216
C9R610_AGGAD/153-229
C9R9J8_AMMDK/151-227
C9RC14_AMMDK/151-226
C9RD17_AMMDK/149-225
C9RD34_AMMDK/153-228
C9RLA0_FIBSS/158-236
C9RQT3_FIBSS/153-232
C9RRV7_FIBSS/150-224
C9RSM2_GEOSY/144-221
C9RTX5_GEOSY/152-228
C9RVP9_GEOSY/149-225
C9RW79_GEOSY/147-218
C9RXA8_GEOSY/154-230
C9RYA8_GEOSY/145-220
C9RZA0_GEOSY/149-222
C9RZU0_GEOSY/145-222
C9RZZ8_GEOSY/159-236
C9S0Q5_GEOSY/146-222
C9SZD3_9RHIZ/148-224
C9T069_9RHIZ/145-216
C9T0V8_9RHIZ/154-231
C9T380_9RHIZ/151-227
C9T3D2_9RHIZ/160-236
C9T3L6_9RHIZ/149-225
C9T572_9RHIZ/145-216
C9T580_9RHIZ/144-221
C9T875_9RHIZ/165-238
C9T8E8_9RHIZ/145-221
C9T8N1_9RHIZ/148-224
C9T9G6_9RHIZ/145-216
C9TA52_9RHIZ/154-231
C9TD86_9RHIZ/149-225
C9TDG8_9RHIZ/160-236
C9TDM0_9RHIZ/151-227
C9TFL2_9RHIZ/144-221
C9TFM0_9RHIZ/145-216
C9THF1_9RHIZ/165-238
C9THM3_9RHIZ/145-221
C9TIH2_9RHIZ/148-224
C9TKB4_9RHIZ/154-231
C9TKX9_9RHIZ/145-216
C9TNH1_9RHIZ/151-227
C9TNM4_9RHIZ/160-236
C9TNV7_9RHIZ/149-225
C9TPG6_9RHIZ/144-221
C9TPH4_9RHIZ/145-216
C9TQZ1_9RHIZ/165-238
C9TR58_9RHIZ/145-221
C9TU88_9RHIZ/145-216
C9TU96_9RHIZ/144-221
C9TW69_9RHIZ/149-225
C9TWP1_9RHIZ/160-236
C9TX68_9RHIZ/151-227
C9TXN6_9RHIZ/165-238
C9TY51_9RHIZ/145-221
C9TZW0_9RHIZ/148-224
C9U0P0_9RHIZ/145-216
C9U1A9_9RHIZ/154-231
C9U2K2_BRUAB/145-216
C9U2L0_BRUAB/144-221
C9U4Y4_BRUAB/165-238
C9U556_BRUAB/145-221
C9U6A9_BRUAB/149-225
C9U6J5_BRUAB/160-236
C9U6P6_BRUAB/151-227
C9U8B9_BRUAB/148-224
C9UA47_BRUAB/154-231
C9UAP4_BRUAB/145-216
C9UBS1_BRUAB/145-216
C9UBS9_BRUAB/144-221
C9UDZ0_BRUAB/165-238
C9UE62_BRUAB/145-221
C9UFI4_BRUAB/149-225
C9UFR8_BRUAB/160-236
C9UFW9_BRUAB/151-227
C9UHG7_BRUAB/148-224
C9UI97_BRUAB/145-216
C9UJQ8_BRUAB/154-231
C9UKU3_BRUAB/145-216
C9UKV1_BRUAB/144-221
C9UNH1_BRUAB/165-238
C9UNP5_BRUAB/145-221
C9UPS3_BRUAB/149-225
C9UQ10_BRUAB/160-236
C9UQ60_BRUAB/151-227
C9US57_BRUAB/148-224
C9USZ3_BRUAB/145-216
C9UTJ5_BRUAB/154-231
C9UUR4_BRUAB/149-225
C9UUZ8_BRUAB/160-236
C9UV50_BRUAB/151-227
C9UX03_BRUAB/145-216
C9UX11_BRUAB/144-221
C9UZH1_BRUAB/165-238
C9UZP2_BRUAB/145-221
C9V191_BRUAB/145-216
C9V2P8_BRUAB/154-231
C9V3K5_BRUAB/148-224
C9V609_BRUNE/154-231
C9V6P0_BRUNE/145-216
C9V7G8_BRUNE/148-224
C9V9E1_BRUNE/145-216
C9V9E9_BRUNE/144-221
C9VBU8_BRUNE/165-238
C9VCF5_BRUNE/145-221
C9VCJ0_BRUNE/149-225
C9VCS3_BRUNE/160-236
C9VCX4_BRUNE/151-227
C9VDJ9_9RHIZ/148-224
C9VEB5_9RHIZ/145-216
C9VEZ8_9RHIZ/154-231
C9VGT0_9RHIZ/165-238
C9VH05_9RHIZ/145-221
C9VHS2_9RHIZ/145-216
C9VHT0_9RHIZ/144-221
C9VJ11_9RHIZ/149-225
C9VJ95_9RHIZ/160-236
C9VJS6_9RHIZ/151-227
C9VP13_BRUAB/148-224
C9VQ00_BRUAB/154-231
C9VQN2_BRUAB/145-216
C9VRN4_BRUAB/145-216
C9VRP4_BRUAB/144-221
C9VTC9_BRUAB/145-221
C9VUD4_BRUAB/165-238
C9VV08_BRUAB/160-236
C9VV59_BRUAB/151-227
C9VWH0_BRUAB/149-225
C9W3A1_9ACTO/148-224
C9X0X3_NEIM8/149-222
C9X5G4_SALTD/23-101
C9X5G6_SALTD/25-102
C9X675_SALTD/156-232
C9X8T5_SALTD/55-134
C9X935_SALTD/149-225
C9X9C4_SALTD/156-232
C9X9J6_SALTD/153-225
C9XBB4_SALTD/152-228
C9XBL6_SALTD/146-223
C9XCS8_SALTD/24-100
C9XD36_SALTD/145-216
C9XDW3_SALTD/144-217
C9XED5_SALTD/165-240
C9XER2_SALTD/30-105
C9XFD2_SALTD/145-221
C9XFS2_SALTD/150-226
C9XFT2_SALTD/156-232
C9XGQ0_SALTD/156-233
C9XGW1_SALTD/145-216
C9XJ97_CLODC/164-240
C9XJI8_CLODC/141-219
C9XJJ0_CLODC/146-221
C9XJX9_CLODC/147-218
C9XKB9_CLODC/144-217
C9XKD9_CLODC/141-217
C9XKE5_CLODC/147-222
C9XKF4_CLODC/139-210
C9XKG3_CLODC/155-231
C9XKS9_CLODC/149-226
C9XKV5_CLODC/158-234
C9XL82_CLODC/151-227
C9XL98_CLODC/157-233
C9XM50_CLODC/158-234
C9XMG0_CLODC/145-223
C9XMG9_CLODC/155-230
C9XMQ6_CLODC/156-234
C9XMT9_CLODC/160-235
C9XN08_CLODC/152-229
C9XN93_CLODC/156-233
C9XPS7_CLODC/128-204
C9XPY5_CLODC/147-223
C9XPZ1_CLODC/155-231
C9XQ08_CLODC/151-226
C9XQ95_CLODC/154-229
C9XQN5_CLODC/160-236
C9XQQ3_CLODC/145-220
C9XR57_CLODC/164-240
C9XRF2_CLODC/145-219
C9XRL4_CLODC/155-232
C9XRL5_CLODC/146-223
C9XRL7_CLODC/147-223
C9XRS0_CLODC/144-218
C9XRU4_CLODC/196-273
C9XSJ2_CLODC/144-221
C9XSK5_CLODC/152-228
C9XSY6_CLODC/155-232
C9XT65_CLODC/153-229
C9XU15_CROTZ/145-216
C9XV24_CROTZ/151-227
C9XV27_CROTZ/156-232
C9XW00_CROTZ/156-232
C9XWL0_CROTZ/165-235
C9XWP0_CROTZ/144-217
C9XX60_CROTZ/149-225
C9XZ83_CROTZ/146-223
C9Y1L7_CROTZ/144-220
C9Y289_CROTZ/156-232
C9Y361_CROTZ/143-218
C9Y371_CROTZ/152-228
C9Y3Q4_CROTZ/176-252
C9Y5W1_CROTZ/151-226
C9Y5X7_CROTZ/154-229
C9Y693_9BURK/138-214
C9Y6H6_9BURK/33-103
C9Y701_9BURK/145-216
C9Y9A3_9BURK/184-261
C9YA98_9BURK/148-222
C9YB42_9BURK/145-218
C9YB72_9BURK/149-225
C9YBD9_9BURK/146-221
C9YBQ8_9BURK/151-224
C9YCY7_9BURK/162-238
C9YD07_9BURK/146-219
C9YD86_9BURK/128-201
C9YE22_9BURK/166-243
C9YE84_9BURK/155-227
C9YFQ4_9BURK/168-242
C9YID2_CLODR/164-240
C9YIK9_CLODR/144-217
C9YIM9_CLODR/141-217
C9YIN5_CLODR/147-222
C9YIP4_CLODR/139-210
C9YIQ3_CLODR/155-231
C9YJ18_CLODR/149-226
C9YJ44_CLODR/158-234
C9YJK0_CLODR/158-234
C9YJW0_CLODR/145-223
C9YJW9_CLODR/155-230
C9YL61_CLODR/155-232
C9YLC8_CLODR/147-223
C9YLR9_CLODR/155-231
C9YLW5_CLODR/160-236
C9YLY3_CLODR/145-220
C9YM73_CLODR/164-240
C9YMC0_CLODR/153-229
C9YME3_CLODR/166-243
C9YMJ9_CLODR/142-214
C9YMS1_CLODR/141-219
C9YMS3_CLODR/146-221
C9YN62_CLODR/147-218
C9YNM9_CLODR/151-227
C9YNP4_CLODR/157-233
C9YPA9_CLODR/156-234
C9YPE3_CLODR/160-235
C9YPL2_CLODR/152-229
C9YPU6_CLODR/156-233
C9YQ96_CLODR/128-204
C9YQF8_CLODR/151-226
C9YQM1_CLODR/154-229
C9YR45_CLODR/145-219
C9YRA7_CLODR/155-232
C9YRA8_CLODR/146-223
C9YRB0_CLODR/147-223
C9YRG3_CLODR/144-218
C9YRI6_CLODR/196-273
C9YS57_CLODR/144-221
C9YS70_CLODR/152-228
C9YST4_STRSW/143-218
C9YT75_STRSW/145-221
C9YUR6_STRSW/20-100
C9YUR7_STRSW/16-95
C9YV35_STRSW/44-116
C9YYK1_STRSW/2-71
C9YZ98_STRSW/167-243
C9YZF6_STRSW/162-238
C9YZK1_STRSW/149-225
C9Z0G0_STRSW/149-225
C9Z0H0_STRSW/145-217
C9Z0P1_STRSW/151-223
C9Z0R0_STRSW/162-233
C9Z0X6_STRSW/28-96
C9Z104_STRSW/302-372
C9Z2S8_STRSW/145-220
C9Z3J8_STRSW/164-239
C9Z3Y5_STRSW/147-219
C9Z442_STRSW/150-225
C9Z4C7_STRSW/95-175
C9Z4Z9_STRSW/174-246
C9Z502_STRSW/149-224
C9Z703_STRSW/147-218
C9Z7V4_STRSW/182-255
C9Z8Q7_STRSW/175-248
C9Z9H6_STRSW/163-237
C9Z9Z6_STRSW/161-235
C9ZA01_STRSW/162-236
C9ZA87_STRSW/169-240
C9ZAR3_STRSW/18-92
C9ZAU5_STRSW/349-422
C9ZC78_STRSW/170-244
C9ZCB7_STRSW/12-90
C9ZCD2_STRSW/15-98
C9ZCX7_STRSW/7-87
C9ZEM6_STRSW/151-226
C9ZGX7_STRSW/162-238
C9ZGY1_STRSW/145-219
C9ZH27_STRSW/145-221
C9ZHB3_STRSW/19-91
C9ZHF5_STRSW/122-196
CADC_ECOLI/24-100
CHVI_RHIME/160-236
CHVI_RHIRD/161-237
CHVI_RHISN/161-237
CIAR_STRPN/145-220
CIAR_STRR6/145-220
COPR_PSESM/146-221
CPXR_ECO57/152-228
CPXR_ECOLI/152-228
CPXR_HAEIN/148-225
CPXR_SHIFL/152-228
CREB_ECOLI/150-226
CSEB_STRAW/162-233
CSEB_STRCO/161-232
CSSR_BACSU/148-222
CTRA_BRUA1/145-221
CTRA_BRUA2/145-221
CTRA_BRUAB/145-221
CTRA_BRUC2/145-221
CTRA_BRUME/145-221
CTRA_BRUO2/145-221
CTRA_BRUSI/145-221
CTRA_BRUSU/145-221
CTRA_CAUCN/145-221
CTRA_CAUCR/145-221
CTRA_OCHA4/145-221
CUSR_ECO57/146-221
CUSR_ECOL6/146-221
CUSR_ECOLI/146-221
CUTR_STRCO/145-217
CUTR_STRLI/145-217
CZCR_RALME/143-219
D0ABS0_ENTFC/142-214
D0ABS7_ENTFC/144-218
D0ACB0_ENTFC/145-220
D0ACM7_ENTFC/157-233
D0ADP2_ENTFC/157-232
D0ADV5_ENTFC/156-232
D0AFB3_ENTFC/21-98
D0AFB5_ENTFC/142-218
D0AFS8_ENTFC/152-229
D0AG05_ENTFC/147-223
D0AGR6_ENTFC/162-238
D0AHP7_ENTFC/150-226
D0AJR9_ENTFC/142-214
D0AJS1_ENTFC/157-233
D0AKS3_ENTFC/145-220
D0ALQ8_ENTFC/157-232
D0AMY3_ENTFC/152-229
D0AN87_ENTFC/148-225
D0APB5_ENTFC/145-221
D0API1_ENTFC/145-216
D0AQG2_ENTFC/147-223
D0AR25_ENTFC/150-226
D0ARR0_ENTFC/162-238
D0AU65_BRUAB/154-231
D0AV18_BRUAB/148-224
D0AVT3_BRUAB/145-216
D0AX48_BRUAB/144-221
D0AX56_BRUAB/145-216
D0AYE9_BRUAB/149-225
D0AYM8_BRUAB/160-236
D0AYS8_BRUAB/151-227
D0B0S5_BRUAB/165-238
D0B0Z1_BRUAB/145-221
D0B246_BRUME/145-216
D0B254_BRUME/144-221
D0B3P8_BRUME/149-225
D0B3X9_BRUME/160-236
D0B429_BRUME/151-227
D0B5E8_BRUME/148-224
D0B665_BRUME/145-216
D0B6S3_BRUME/154-231
D0B9J3_BRUME/145-221
D0B9R6_BRUME/165-238
D0BCC6_BRUSU/144-221
D0BCD4_BRUSU/145-216
D0BE13_BRUSU/151-227
D0BE64_BRUSU/160-236
D0BEE2_BRUSU/149-225
D0BEV3_BRUSU/145-221
D0BF23_BRUSU/165-238
D0BH51_BRUSU/150-227
D0BHS6_BRUSU/1-60
D0BIJ1_BRUSU/148-224
D0BJH3_9LACT/153-229
D0BJK9_9LACT/143-215
D0BK52_9LACT/145-220
D0BKE0_9LACT/156-230
D0BLN2_9LACT/153-229
D0BLQ2_9LACT/147-225
D0BM34_9LACT/146-222
D0BMU7_9LACT/148-221
D0BNB3_9LACT/152-228
D0BNK2_9LACT/161-231
D0BPY3_9FUSO/149-222
D0BRG4_9FUSO/145-220
D0BRY5_9FUSO/148-222
D0BV89_9GAMM/143-223
D0BVN5_9GAMM/150-221
D0BVU4_9GAMM/146-221
D0BWU4_9GAMM/155-231
D0BX11_9GAMM/150-224
D0BX21_9GAMM/148-224
D0BZR3_9GAMM/160-237
D0C0W1_9GAMM/170-248
D0C158_9GAMM/145-216
D0C1J5_9GAMM/155-231
D0C3J7_9GAMM/151-227
D0C5L2_ACIBA/145-216
D0C5U8_ACIBA/148-224
D0C5V8_ACIBA/150-224
D0C624_ACIBA/155-231
D0C762_ACIBA/160-237
D0C9D6_ACIBA/155-231
D0CCK5_ACIBA/170-248
D0CDB1_ACIBA/143-223
D0CDN6_ACIBA/150-221
D0CFG7_ACIBA/151-227
D0CHQ9_9SYNE/143-218
D0CK08_9SYNE/165-241
D0CK52_9SYNE/171-247
D0CM05_9SYNE/173-252
D0CNB7_9SYNE/181-260
D0CNC3_9SYNE/155-231
D0CNP1_9RHOB/152-227
D0CNX1_9RHOB/150-226
D0CPJ3_9RHOB/145-220
D0CR02_9RHOB/145-218
D0CRC3_9RHOB/145-221
D0CRX3_9RHOB/153-230
D0CS85_9RHOB/148-223
D0CSH3_9RHOB/145-219
D0CTH3_9RHOB/154-235
D0CU88_9RHOB/160-236
D0CVI4_9RHOB/155-231
D0CYZ3_9RHOB/150-223
D0CZW4_9RHOB/154-231
D0CZY3_9RHOB/150-226
D0D024_9RHOB/154-230
D0D073_9RHOB/150-226
D0D0G1_9RHOB/146-222
D0D0V1_9RHOB/145-221
D0D244_9RHOB/153-228
D0D3W3_9RHOB/160-233
D0D5A1_9RHOB/28-101
D0D5I4_9RHOB/153-229
D0D8H5_9RHOB/155-236
D0D955_9RHOB/145-219
D0DBF5_9RHOB/145-216
D0DBT3_9RHOB/19-98
D0DC78_9RHOB/143-219
D0DD51_9RHOB/145-216
D0DDP0_9RHOB/145-221
D0DDR5_9RHOB/145-218
D0DEL0_9LACO/159-234
D0DFJ5_9LACO/150-226
D0DFN4_9LACO/148-221
D0DHC5_9LACO/67-143
D0DJ83_9LACO/155-230
D0DKM3_9LACO/156-232
D0DKN7_9LACO/154-229
D0DM37_9LACO/159-235
D0DP37_9LACO/155-231
D0DPG6_9LACO/150-226
D0DPJ5_9LACO/143-218
D0DQB4_9LACO/160-233
D0DQK1_9LACO/153-229
D0DRN9_LACFE/108-181
D0DRR4_LACFE/143-215
D0DSC5_LACFE/153-229
D0DSK6_LACFE/143-221
D0DTV8_LACFE/157-233
D0DTW7_LACFE/157-232
D0DV28_LACFE/150-226
D0DVS0_LACFE/166-242
D0DXI5_9LACO/161-237
D0DXP6_9LACO/153-229
D0DXS9_9LACO/160-233
D0DZ53_9LACO/155-231
D0DZZ3_9LACO/142-218
D0E022_9LACO/150-226
D0EM96_STRSL/153-230
D0FMP7_ERWPY/153-229
D0FPC0_ERWPY/156-232
D0FPP9_ERWPY/15-93
D0FQ33_ERWPY/26-104
D0FQL9_ERWPY/211-287
D0FR92_ERWPY/151-227
D0FSE4_ERWPY/157-234
D0FT15_ERWPY/26-101
D0FTA2_ERWPY/145-220
D0FUA5_ERWPY/148-224
D0FUV7_ERWPY/150-225
D0FW61_ERWPY/23-98
D0FX13_ERWPY/156-232
D0FXM4_ERWPY/33-112
D0G9G6_BRUME/148-224
D0GB94_BRUME/154-231
D0GBV6_BRUME/145-216
D0GCB4_BRUME/151-227
D0GCG4_BRUME/160-236
D0GCQ1_BRUME/149-225
D0GDS2_BRUME/145-221
D0GDZ4_BRUME/165-238
D0GGE2_BRUME/144-221
D0GGF0_BRUME/145-216
D0GJR3_9FUSO/148-223
D0GM43_9FUSO/147-223
D0GNK1_9FUSO/116-191
D0GNL7_9FUSO/162-238
D0GPG6_9FUSO/144-220
D0GQ11_VIBMI/148-224
D0GQV9_VIBMI/156-232
D0GRM6_VIBMI/28-107
D0GS37_VIBMI/155-231
D0GSS8_VIBMI/150-225
D0GTQ4_VIBMI/153-228
D0GU96_VIBMI/155-231
D0GUT3_VIBMI/145-216
D0GV32_VIBMI/24-100
D0GWJ5_VIBMI/133-210
D0GX32_VIBMI/155-232
D0GXT5_VIBMI/148-224
D0GY16_VIBMI/145-216
D0GZI4_VIBMI/145-216
D0H157_VIBCH/145-216
D0H1Q8_VIBCH/28-107
D0H428_VIBCH/24-100
D0H4Q4_VIBCH/139-211
D0H4R8_VIBCH/146-221
D0H516_VIBCH/156-232
D0H654_VIBCH/37-107
D0H6D6_VIBCH/150-225
D0H6F2_VIBCH/130-201
D0H705_VIBCH/151-227
D0H7X2_VIBCH/153-229
D0H8Q8_VIBCH/145-216
D0H8Y0_VIBCH/155-231
D0H9U7_VIBCH/155-232
D0H9W7_VIBCH/148-224
D0HBB6_VIBMI/24-100
D0HDC2_VIBMI/163-234
D0HDJ6_VIBMI/148-224
D0HEK6_VIBMI/145-216
D0HET0_VIBMI/83-158
D0HF55_VIBMI/155-231
D0HFB5_VIBMI/27-107
D0HH41_VIBMI/145-216
D0HH96_VIBMI/156-232
D0HHP8_VIBMI/155-231
D0HHS5_VIBMI/30-106
D0HIC4_VIBMI/153-228
D0HIU3_VIBMI/148-224
D0HIW2_VIBMI/155-232
D0HL18_VIBCH/151-227
D0HL55_VIBCH/28-107
D0HPS1_VIBCH/148-224
D0HPU1_VIBCH/155-232
D0HQ38_VIBCH/145-216
D0HQC9_VIBCH/145-216
D0HRE3_VIBCH/153-229
D0HRR7_VIBCH/37-107
D0HS10_VIBCH/150-225
D0HSH7_VIBCH/156-232
D0HT14_VIBCH/145-216
D0HT91_VIBCH/155-231
D0HTK2_VIBCH/24-100
D0HU94_VIBCH/146-221
D0HUB0_VIBCH/139-211
D0HV08_VIBCH/28-107
D0HVH9_VIBCH/139-211
D0HWW0_VIBCH/145-216
D0HXA6_VIBCH/155-232
D0HYG5_VIBCH/164-240
D0HYG8_VIBCH/151-227
D0I1I6_VIBCH/156-232
D0I1L2_VIBCH/130-201
D0I275_VIBCH/24-100
D0I3X5_VIBHO/160-237
D0I470_VIBHO/156-232
D0I5F8_VIBHO/149-220
D0I670_VIBHO/145-219
D0I673_VIBHO/148-224
D0I688_VIBHO/31-106
D0I6A9_VIBHO/22-99
D0I6J5_VIBHO/146-220
D0I852_VIBHO/156-232
D0I8U6_VIBHO/148-223
D0I919_VIBHO/145-216
D0IAW8_VIBHO/156-232
D0IAY1_VIBHO/157-234
D0IBU6_VIBHO/28-107
D0ICU7_VIBHO/150-225
D0IE93_9VIBR/148-224
D0IEB1_9VIBR/155-232
D0IGV5_9VIBR/150-225
D0IHZ8_9VIBR/145-216
D0IIT3_9VIBR/151-227
D0IIW5_9VIBR/145-216
D0IK62_9VIBR/145-216
D0IKE1_9VIBR/155-231
D0IKM4_9VIBR/153-228
D0ILZ7_9VIBR/156-232
D0IMV5_9VIBR/23-100
D0IQR7_HELP1/141-210
D0IR38_HELP1/146-223
D0IRR0_HELP1/139-214
D0IUX4_COMT2/154-229
D0IV51_COMT2/51-126
D0IVB5_COMT2/161-238
D0IVE7_COMT2/169-245
D0IW58_COMT2/145-221
D0IX56_COMT2/155-226
D0IXX5_COMT2/150-225
D0IY02_COMT2/146-221
D0IYD2_COMT2/146-219
D0IYP4_COMT2/153-230
D0IZ40_COMT2/133-206
D0IZL5_COMT2/155-231
D0J0A3_COMT2/146-223
D0J0B0_COMT2/147-223
D0J241_COMT2/152-225
D0J2B6_COMT2/145-216
D0J2J2_COMT2/153-227
D0J6J8_COMT2/135-206
D0J712_COMT2/161-237
D0J7M8_COMT2/148-223
D0J852_COMT2/157-232
D0JBV4_YERPD/163-239
D0JC32_YERPD/144-220
D0JCE1_YERPD/152-228
D0JCJ0_YERPD/156-232
D0JCU5_YERPD/154-231
D0JDI6_YERPD/131-207
D0JEH2_YERPD/156-232
D0JF40_YERPD/150-226
D0JF49_YERPD/149-226
D0JFJ7_YERPD/34-109
D0JGC5_YERPD/151-228
D0JGE2_YERPD/160-235
D0JGY0_YERPD/22-95
D0JIJ1_YERPD/17-92
D0JIR9_YERPD/145-216
D0JK74_YERPD/161-238
D0JLH8_YERPD/146-221
D0JN06_YERP1/131-207
D0JNA6_YERP1/154-231
D0JNL0_YERP1/156-232
D0JPJ7_YERP1/150-226
D0JPK6_YERP1/149-226
D0JQ19_YERP1/34-109
D0JQG5_YERP1/160-235
D0JQT8_YERP1/151-228
D0JR18_YERP1/22-95
D0JRT3_YERP1/17-92
D0JS15_YERP1/145-216
D0JUA5_YERP1/161-238
D0JUG4_YERP1/163-239
D0JVU5_YERP1/146-221
D0JWV8_YERP1/144-220
D0JX86_YERP1/152-228
D0JXD9_YERP1/156-232
D0JYU7_HELP5/139-214
D0K1V5_HELP5/141-210
D0K278_HELP5/146-223
D0K2N4_STAAD/146-222
D0K2T1_STAAD/148-224
D0K4Z1_STAAD/143-218
D0K572_STAAD/154-231
D0K5R4_STAAD/151-228
D0K6W9_STAAD/148-225
D0K739_STAAD/153-229
D0K8E7_STAAD/145-220
D0K9W8_STAAD/145-221
D0KAT9_PECWW/144-216
D0KBD2_PECWW/156-232
D0KCM5_PECWW/145-220
D0KDG0_PECWW/151-228
D0KEA9_PECWW/145-216
D0KFS0_PECWW/158-235
D0KHV6_PECWW/151-227
D0KIK3_PECWW/149-225
D0KIR4_PECWW/126-202
D0KJ36_PECWW/33-101
D0KJM4_PECWW/149-225
D0KKI6_PECWW/158-234
D0KMP7_PECWW/156-232
D0KVI4_HALNC/153-228
D0KWS3_HALNC/165-241
D0KWW0_HALNC/149-226
D0KYW1_HALNC/146-221
D0L1R3_HALNC/149-226
D0L2C2_GORB4/146-222
D0L2U0_GORB4/35-109
D0L3D6_GORB4/162-236
D0L3V6_GORB4/144-218
D0L484_GORB4/150-226
D0L4M8_GORB4/152-228
D0L5C3_GORB4/155-232
D0L5E6_GORB4/147-219
D0L5T2_GORB4/144-220
D0L6C2_GORB4/147-223
D0L7M9_GORB4/40-106
D0L8T3_GORB4/145-222
D0LF03_GORB4/296-366
D0LHC2_HALO1/172-255
D0LHP7_HALO1/151-226
D0LJX0_HALO1/160-233
D0LLH3_HALO1/149-224
D0LRC8_HALO1/156-233
D0LT70_HALO1/166-239
D0LTZ3_HALO1/1012-1083
D0LUI4_HALO1/176-249
D0LXK8_HALO1/219-304
D0LYV2_HALO1/156-229
D0M2K6_VIBSE/149-224
D0M3L9_VIBSE/155-232
D0M5S3_VIBSE/148-225
D0M8A0_VIBSE/146-218
D0MCF7_VIBSE/146-220
D0MEW5_RHOM4/147-223
D0MFI7_RHOM4/179-254
D0MGF9_RHOM4/153-229
D0MGG0_RHOM4/155-232
D0MGI0_RHOM4/169-241
D0MHC3_RHOM4/151-227
D0MHC9_RHOM4/155-228
D0MIF5_RHOM4/145-221
D0P528_BRUSU/148-224
D0P5V0_BRUSU/145-216
D0P6G8_BRUSU/154-231
D0P8Y2_BRUSU/165-238
D0P954_BRUSU/145-221
D0P9K4_BRUSU/149-225
D0P9T7_BRUSU/160-236
D0P9Y8_BRUSU/151-227
D0PBU2_BRUSU/145-216
D0PBV0_BRUSU/144-221
D0PFI4_BRUSU/154-231
D0PGL8_BRUSU/148-224
D0PIE4_BRUSU/145-216
D0PIF2_BRUSU/144-221
D0PLM3_BRUSU/165-238
D0PLU5_BRUSU/145-221
D0PM86_BRUSU/149-225
D0PMH2_BRUSU/160-236
D0PMM3_BRUSU/151-227
D0R2V0_LACJF/153-229
D0R392_LACJF/144-218
D0R4C9_LACJF/155-206
D0R4Y7_LACJF/158-231
D0R5C2_LACJF/153-229
D0R602_LACJF/150-226
D0RCK5_9RHIZ/148-224
D0RD78_9RHIZ/145-216
D0RDW5_9RHIZ/154-231
D0RGD9_9RHIZ/144-221
D0RIJ4_9RHIZ/145-216
D0RJ17_9RHIZ/165-238
D0RK02_9RHIZ/145-221
D0RKH3_9RHIZ/149-225
D0RKQ6_9RHIZ/160-236
D0RKV7_9RHIZ/151-227
D0RQ85_9RICK/149-225
D0RQG1_9RICK/153-229
D0RQM1_9RICK/97-170
D0RRP4_9RICK/154-223
D0RSN6_9STRE/146-223
D0RT62_9STRE/144-211
D0RT82_9STRE/152-227
D0RTP4_9STRE/145-220
D0RUH5_9STRE/153-229
D0RV05_9STRE/114-192
D0RVP3_9STRE/143-213
D0RVY0_9STRE/147-222
D0RWK3_9STRE/149-226
D0RXS4_9STRE/149-223
D0RXZ4_ACICA/162-237
D0RZ79_ACICA/155-231
D0RZG1_ACICA/150-224
D0RZH1_ACICA/148-224
D0S180_ACICA/155-231
D0S230_ACICA/145-216
D0S4I5_ACICA/170-248
D0S4Z7_ACICA/151-227
D0S6K6_ACICA/143-223
D0S6Y8_ACICA/150-221
D0S886_ACIJO/150-221
D0SBA5_ACIJO/155-231
D0SC13_ACIJO/145-216
D0SCW1_ACIJO/156-233
D0SEW9_ACIJO/172-248
D0SEZ9_ACIJO/146-221
D0SFI6_ACIJO/151-227
D0SG65_ACIJO/143-223
D0SI56_ACIJU/145-216
D0SJE2_ACIJU/150-224
D0SJV1_ACIJU/142-219
D0SKW7_ACIJU/155-231
D0SL91_ACIJU/143-223
D0SLM1_ACIJU/1-47
D0SLT3_ACIJU/151-222
D0SNK3_ACIJU/172-248
D0SNY6_ACIJU/151-227
D0SP77_ACIJU/160-236
D0SQ75_ACIJU/156-233
D0SQH5_ACIJU/146-221
D0SS36_ACILW/143-223
D0SSS5_ACILW/172-248
D0STK9_ACILW/145-216
D0SW77_ACILW/151-222
D0SXA5_ACILW/154-231
D0SXM9_ACILW/151-227
D0SZ32_ACILW/156-233
D0SZM9_ACILW/146-221
D0T3A8_ACIRA/151-222
D0T3N7_ACIRA/143-219
D0T403_ACIRA/155-231
D0T4V6_ACIRA/151-228
D0T5E6_ACIRA/145-216
D0T7L3_ACIRA/172-248
D0T7W2_ACIRA/151-227
D0T8L5_ACIRA/146-221
D0T8R5_ACIRA/143-223
D0T925_9BACE/226-300
D0T9A8_9BACE/153-226
D0T9F8_9BACE/150-224
D0TCD6_9BACE/148-223
D0TDB8_9BACE/148-221
D0TDV3_9BACE/255-329
D0TGH0_9BACE/145-222
D0TI55_9BACE/151-226
D0TJK3_9BACE/150-225
D0TPC9_9BACE/147-223
D0TQI6_9BACE/152-226
D0TSF0_9BACE/147-224
D0TSK1_9BACE/145-222
D0TWM5_9BACE/153-226
D0U2D9_STRPT/39-118
D0UFP5_AMYMD/153-225
D0V1G7_VIBHA/1-37
D0VER0_RHILV/144-220
D0W1Z9_NEICI/150-222
D0W2V6_NEICI/146-218
D0WBQ5_NEILA/150-222
D0WEH1_9ACTN/145-220
D0WFD8_9ACTN/156-232
D0WG20_9ACTN/151-226
D0WGI0_9ACTN/152-228
D0WH58_9ACTN/154-229
D0WHB1_9ACTN/153-229
D0WI36_9ACTN/168-242
D0WIB8_9ACTN/168-242
D0WIC7_9ACTN/195-271
D0WJA7_9ACTN/153-229
D0WJB9_9ACTN/150-225
D0WJJ7_9ACTN/159-237
D0WJT7_9ACTO/154-242
D0WLW8_9ACTO/153-228
D0WN79_9ACTO/158-234
D0WPH5_9ACTO/142-222
D0WPL6_9ACTO/144-221
D0WTS2_VIBAL/152-227
D0WTZ0_VIBAL/30-111
D0WU41_VIBAL/23-100
D0WU49_VIBAL/150-225
D0WUU2_VIBAL/163-239
D0WVX3_VIBAL/156-232
D0WW57_VIBAL/155-232
D0WXJ9_VIBAL/153-230
D0WXL7_VIBAL/151-227
D0WY39_VIBAL/147-224
D0WYA1_VIBAL/138-215
D0WYT0_VIBAL/148-225
D0WZM7_VIBAL/184-259
D0X150_VIBAL/157-233
D0X1E5_VIBAL/146-218
D0X259_VIBAL/146-220
D0X2F5_VIBAL/145-216
D0X3E7_VIBAL/145-221
D0X3Q1_VIBAL/27-107
D0X4X8_VIBHA/28-103
D0X503_VIBHA/155-232
D0X5I5_VIBHA/23-100
D0X5R8_VIBHA/145-221
D0X5Z9_VIBHA/147-218
D0X6S7_VIBHA/37-110
D0X7G6_VIBHA/156-232
D0X7J6_VIBHA/156-231
D0X8M5_VIBHA/29-107
D0X8T2_VIBHA/31-106
D0X9D6_VIBHA/149-224
D0XAM6_VIBHA/138-215
D0XC30_VIBHA/166-240
D0XCY4_VIBHA/23-100
D0XD87_VIBHA/31-111
D0XDM1_VIBHA/149-225
D0XDQ2_VIBHA/148-225
D0XFG7_VIBHA/158-234
D0XFV2_VIBHA/23-98
D0XGD2_VIBHA/145-216
D0XGP1_VIBHA/173-249
D0XGS0_VIBHA/153-230
D0XHC9_VIBHA/176-252
D0XHE9_VIBHA/32-105
D0XHF5_VIBHA/149-224
D0XHF8_VIBHA/149-223
D0XI00_VIBHA/33-108
D0YNX7_9ACTO/169-250
D0YQI5_9ACTO/151-224
D0YQI8_9ACTO/154-231
D0YR19_9ACTO/143-218
D0YS69_9ACTO/157-233
D0YTH4_9ACTO/145-222
D0YTJ0_9ACTO/149-226
D0YUM5_9ACTO/146-222
D0YWR2_LISDA/21-94
D0YX56_LISDA/144-219
D0YXS7_LISDA/43-118
D0YY04_LISDA/146-222
D0YY43_LISDA/158-234
D0YYK2_LISDA/146-220
D0YZ11_LISDA/29-107
D0YZ39_LISDA/28-103
D0YZM4_LISDA/150-225
D0Z021_LISDA/156-232
D0Z1B6_LISDA/156-232
D0Z1F8_LISDA/148-225
D0Z2F0_LISDA/167-243
D0Z2G7_LISDA/145-217
D0Z2M4_LISDA/145-216
D0Z2Z6_LISDA/151-228
D0Z371_LISDA/27-100
D0Z3L0_LISDA/157-233
D0Z4F2_LISDA/145-220
D0Z4L9_LISDA/150-227
D0Z4X7_LISDA/153-229
D0Z6V0_ECOH1/155-231
D0Z7T5_EDWTE/146-221
D0Z822_EDWTE/157-234
D0Z9B8_EDWTE/144-220
D0ZAI8_EDWTE/154-226
D0ZB63_EDWTE/145-216
D0ZBB7_EDWTE/145-216
D0ZC07_EDWTE/156-232
D0ZCA0_EDWTE/151-227
D0ZCN8_EDWTE/150-226
D0ZCW9_EDWTE/24-100
D0ZEM9_EDWTE/32-109
D0ZEV8_EDWTE/158-234
D0ZEX1_EDWTE/149-225
D0ZG12_EDWTE/156-232
D0ZGL5_EDWTE/158-235
D0ZGW3_EDWTE/152-228
D0ZIT6_SALT1/23-101
D0ZIT8_SALT1/25-102
D0ZJD2_SALT1/156-232
D0ZLP9_SALT1/32-111
D0ZM78_SALT1/149-225
D0ZMP2_SALT1/153-225
D0ZNE3_SALT1/156-232
D0ZPV9_SALT1/152-228
D0ZQB7_SALT1/146-223
D0ZS20_SALT1/145-216
D0ZSP3_SALT1/24-100
D0ZTM2_SALT1/143-218
D0ZU07_SALT1/144-217
D0ZV13_SALT1/30-105
D0ZV68_SALT1/150-226
D0ZV78_SALT1/156-232
D0ZV90_SALT1/145-221
D0ZX04_SALT1/156-233
D0ZX87_SALT1/196-267
D0ZZT4_CHLPP/139-215
D1A1Z7_THECD/143-219
D1A3P8_THECD/164-238
D1A3S0_THECD/296-379
D1A4F5_THECD/146-220
D1A5D3_THECD/148-224
D1A6U2_THECD/16-96
D1A718_THECD/145-218
D1AAI8_THECD/146-221
D1AAN0_THECD/150-221
D1AAN7_THECD/16-95
D1AC03_THECD/145-217
D1AF28_THECD/145-222
D1AFR9_SEBTE/143-216
D1AFW6_SEBTE/137-209
D1AJ61_SEBTE/144-217
D1AL07_SEBTE/156-229
D1AL35_SEBTE/146-222
D1AN26_SEBTE/146-221
D1AQD9_SEBTE/149-224
D1ARN4_SEBTE/143-212
D1ATV7_ANACI/149-227
D1AVA5_STRM9/147-223
D1AW12_STRM9/144-220
D1AY33_STRM9/147-223
D1AYZ7_SULD5/148-220
D1AZ20_SULD5/148-219
D1AZD3_SULD5/156-226
D1AZL8_SULD5/154-224
D1AZY3_SULD5/146-221
D1B0A3_SULD5/162-233
D1B0F4_SULD5/142-217
D1B0H5_SULD5/146-217
D1B0J0_SULD5/145-219
D1B0X0_SULD5/156-227
D1B100_SULD5/155-226
D1B106_SULD5/141-212
D1B1F3_SULD5/158-228
D1B283_SULD5/140-211
D1B2D8_SULD5/147-220
D1B2H3_SULD5/142-212
D1B2T4_SULD5/148-224
D1B2Z1_SULD5/155-225
D1B309_SULD5/145-222
D1B325_SULD5/145-217
D1B3C5_SULD5/146-216
D1B468_SULD5/146-222
D1B4B5_SULD5/151-221
D1B4J8_SULD5/142-212
D1B4N2_SULD5/143-219
D1B4T0_SULD5/144-216
D1B4T2_SULD5/143-214
D1B4T6_SULD5/147-223
D1B4X3_SULD5/143-220
D1B4Y1_SULD5/160-231
D1B7S7_THEAS/150-224
D1B9J7_THEAS/144-220
D1BC22_SANKS/145-222
D1BCN6_SANKS/142-218
D1BCR0_SANKS/167-238
D1BD41_SANKS/151-233
D1BD80_SANKS/151-228
D1BDU4_SANKS/170-244
D1BF03_SANKS/146-222
D1BGB6_SANKS/144-220
D1BI83_SANKS/306-375
D1BIE4_SANKS/29-97
D1BIS5_SANKS/230-314
D1BIU9_SANKS/145-215
D1BJH9_SANKS/170-246
D1BK28_SANKS/141-213
D1BKD6_SANKS/144-217
D1BKH7_SANKS/146-220
D1BKW1_SANKS/145-217
D1BKX9_SANKS/155-231
D1BL25_VEIPT/151-228
D1BPS5_VEIPT/145-220
D1BRC6_XYLCX/24-95
D1BRW3_XYLCX/145-217
D1BSZ1_XYLCX/312-382
D1BWF5_XYLCX/167-238
D1BWI4_XYLCX/146-222
D1BX45_XYLCX/145-222
D1BXG3_XYLCX/204-244
D1BZ47_XYLCX/153-236
D1BZ78_XYLCX/165-241
D1BZA1_XYLCX/149-226
D1BZR3_XYLCX/146-220
D1C1S1_SPHTD/146-222
D1C280_SPHTD/156-232
D1C3Q5_SPHTD/149-226
D1C556_SPHTD/154-230
D1C5Q5_SPHTD/155-231
D1C683_SPHTD/151-225
D1C6J6_SPHTD/155-227
D1C747_SPHTD/155-231
D1C8D7_SPHTD/150-226
D1C9N4_SPHTD/149-226
D1CA30_SPHTD/150-225
D1CA41_SPHTD/150-227
D1CB22_THET1/160-236
D1CB49_THET1/146-222
D1CB85_THET1/148-223
D1CC26_THET1/150-226
D1CC84_THET1/151-227
D1CCM8_THET1/149-224
D1CG76_THET1/155-231
D1CGP2_THET1/153-230
D1CGU9_THET1/153-229
D1CGX6_THET1/152-225
D1CH01_THET1/150-226
D1CH57_THET1/150-225
D1CIB7_THET1/870-949
D1CJ29_THET1/154-231
D1CTL3_SINTE/1-25
D1CTN9_SINTE/74-151
D1CUB1_9RHIZ/149-225
D1CUL4_9RHIZ/160-236
D1CUQ0_9RHIZ/151-227
D1CWH5_9RHIZ/165-238
D1CWP7_9RHIZ/145-221
D1CWY0_9RHIZ/145-216
D1CWY8_9RHIZ/144-221
D1CZY2_9RHIZ/145-216
D1D1J5_9RHIZ/154-231
D1D2E0_9RHIZ/148-224
D1D3R9_NEIGO/132-203
D1D3Y1_NEIGO/149-222
D1DAV6_NEIGO/147-218
D1DB21_NEIGO/149-222
D1DH73_NEIGO/132-203
D1DHD7_NEIGO/149-222
D1DMB4_NEIGO/132-203
D1DMI3_NEIGO/149-222
D1DUB3_NEIGO/149-222
D1E0M5_NEIGO/133-204
D1E0U0_NEIGO/149-222
D1E6U2_NEIGO/132-203
D1E710_NEIGO/149-222
D1EDE4_NEIGO/147-218
D1EDL1_NEIGO/149-222
D1EIJ3_9RHIZ/154-231
D1EJ59_9RHIZ/145-216
D1EJY5_9RHIZ/148-224
D1ENG4_9RHIZ/165-238
D1ENN8_9RHIZ/145-221
D1EP54_9RHIZ/149-225
D1EPD7_9RHIZ/160-236
D1EPI8_9RHIZ/151-227
D1ERA4_9RHIZ/145-216
D1ERB2_9RHIZ/144-221
D1ESM2_BRUME/148-224
D1ETF0_BRUME/145-216
D1EU14_BRUME/154-231
D1EWV5_BRUME/165-238
D1EX27_BRUME/145-221
D1EY24_BRUME/145-216
D1EY32_BRUME/144-221
D1F0E9_BRUME/149-225
D1F0N5_BRUME/160-236
D1F0T5_BRUME/151-227
D1F2B4_BRUME/148-224
D1F439_BRUME/154-231
D1F4R0_BRUME/145-216
D1F5D6_BRUME/149-225
D1F5M2_BRUME/160-236
D1F5S3_BRUME/151-227
D1F7M6_BRUME/145-216
D1F7N4_BRUME/144-221
D1FA32_BRUME/165-238
D1FAA6_BRUME/145-221
D1FCR0_9RHIZ/154-231
D1FDE2_9RHIZ/145-216
D1FE65_9RHIZ/148-224
D1FEE8_9RHIZ/145-216
D1FEF6_9RHIZ/144-221
D1FGK9_9RHIZ/149-225
D1FGU2_9RHIZ/160-236
D1FGZ4_9RHIZ/151-227
D1FJ93_9RHIZ/165-238
D1FJG6_9RHIZ/145-221
D1GN65_STAA0/151-228
D1GQ39_STAA0/146-222
D1GQM0_STAA0/148-224
D1GQV3_STAA0/148-225
D1GSE3_STAA0/145-220
D1GTV8_STAA0/145-221
D1GU30_STAA0/155-231
D1GUB3_STAA0/143-218
D1GUV3_STAA0/154-231
D1JKN4_9BACE/153-226
D1JMV8_9BACE/145-222
D1JMX2_9BACE/154-228
D1JQ77_9BACE/326-396
D1JQJ3_9BACE/147-220
D1JQJ7_9BACE/149-224
D1JQN7_9BACE/294-362
D1JT31_9BACE/283-355
D1JTU2_9BACE/145-222
D1JV06_9BACE/155-229
D1JXG9_9BACE/145-222
D1K181_9BACE/153-226
D1K1C4_9BACE/148-223
D1K1I5_9BACE/152-226
D1K1P4_9BACE/253-326
D1K2H0_9BACE/144-222
D1K2N3_9BACE/146-222
D1K2Y0_9BACE/154-229
D1K3W4_9BACE/155-229
D1K6S7_9BACE/150-224
D1K9X0_9BACE/244-317
D1KBY7_9GAMM/153-229
D1N1C5_9BACT/146-221
D1N3J1_9BACT/155-228
D1N6A5_9BACT/145-221
D1NBW6_9BACT/153-227
D1NCN5_HAEIF/1-54
D1NHY2_CLOTM/152-228
D1NIA7_CLOTM/146-221
D1NJJ3_CLOTM/155-232
D1NJK7_CLOTM/153-228
D1NJS7_CLOTM/148-223
D1NK27_CLOTM/144-219
D1NLA2_CLOTM/37-113
D1NM45_CLOTM/144-221
D1NMX3_CLOTM/152-227
D1NP66_CLOTM/151-228
D1NPL9_CLOTM/153-230
D1NPR5_CLOTM/147-224
D1NQ98_CLOTM/144-219
D1NQQ4_CLOTM/152-228
D1NU68_9BIFI/153-238
D1NWR8_9BIFI/148-222
D1NWU0_9BIFI/150-221
D1NXR5_9ENTR/148-225
D1P0V4_9ENTR/155-232
D1P148_9ENTR/143-218
D1P2A8_9ENTR/22-96
D1P2R8_9ENTR/145-216
D1P540_9ENTR/153-230
D1P573_9ENTR/145-220
D1P5G8_9ENTR/144-203
D1P5Q3_9ENTR/144-217
D1P6C9_9ENTR/149-225
D1P6E4_9ENTR/156-232
D1P736_9ENTR/29-108
D1P7K5_9ENTR/151-228
D1P911_9BACT/167-241
D1PBV3_9BACT/151-226
D1PEA7_9BACT/156-232
D1PF29_9BACT/156-229
D1PHB1_9BACT/147-222
D1PI49_9FIRM/145-220
D1PIC2_9FIRM/143-216
D1PIL0_9FIRM/20-92
D1PIU1_9FIRM/142-215
D1PJ39_9FIRM/148-224
D1PJ47_9FIRM/152-229
D1PJF5_9FIRM/152-229
D1PJG2_9FIRM/149-226
D1PLK5_9FIRM/143-215
D1PMF3_9FIRM/156-233
D1PN39_9FIRM/152-227
D1PNR3_9FIRM/193-266
D1PP67_9FIRM/155-231
D1PPI6_9FIRM/149-224
D1PPT1_9FIRM/150-226
D1PQ85_9FIRM/146-220
D1PR95_9FIRM/19-97
D1PRQ3_9FIRM/50-123
D1PSD8_9FIRM/150-223
D1PUD9_9BACT/156-229
D1PY73_9BACT/152-226
D1Q3Z8_YERPE/156-232
D1Q478_YERPE/161-238
D1Q572_YERPE/156-232
D1Q6V8_STAAU/151-228
D1Q6W4_STAAU/145-220
D1Q7Z8_STAAU/155-231
D1Q8Q7_STAAU/146-222
D1Q8V5_STAAU/148-224
D1QA15_STAAU/145-221
D1QA37_STAAU/148-225
D1QBI6_STAAU/160-237
D1QDL0_STAAU/143-218
D1QEW5_STAAU/146-222
D1QF13_STAAU/148-224
D1QFW4_STAAU/145-220
D1QGF5_STAAU/145-221
D1QI20_STAAU/155-231
D1QI46_STAAU/151-228
D1QIF2_STAAU/143-218
D1QJD6_STAAU/147-227
D1QKX7_STAAU/160-237
D1QLT4_STAAU/148-225
D1QQV8_9BACT/151-226
D1QTW9_9BACT/167-240
D1QX98_STAAU/143-218
D1QXH9_STAAU/160-237
D1QY26_STAAU/151-228
D1QZN2_STAAU/145-220
D1R181_STAAU/155-231
D1R1K6_STAAU/146-222
D1R1Q4_STAAU/148-224
D1R2W0_STAAU/145-221
D1R3U9_STAAU/148-225
D1R6J7_9CHLA/150-225
D1RC94_LEGLO/151-227
D1RG11_LEGLO/144-216
D1RJJ8_LEGLO/157-235
D1RMJ3_LEGLO/148-224
D1RNL4_SEROD/142-219
D1RNL7_SEROD/155-231
D1RPW7_SEROD/144-220
D1RR55_SEROD/19-92
D1RS06_SEROD/154-231
D1RTW5_SEROD/144-217
D1RU77_SEROD/149-225
D1RUD1_SEROD/145-216
D1RVT1_SEROD/158-235
D1RVT8_SEROD/149-225
D1RWG2_SEROD/151-227
D1RWU5_SEROD/156-232
D1RYE7_SEROD/156-232
D1RYP8_SEROD/25-101
D1RYQ0_SEROD/25-101
D1RZ54_SEROD/151-227
D1RZR3_SEROD/151-227
D1RZS9_SEROD/1-55
D1S052_SEROD/144-216
D1S0J7_SEROD/152-228
D1TPJ8_YERPE/17-92
D1TQ37_YERPE/145-216
D1TRV3_YERPE/151-228
D1TS36_YERPE/160-235
D1TT42_YERPE/34-109
D1TTP8_YERPE/131-207
D1TUF0_YERPE/154-231
D1TUN8_YERPE/156-232
D1TV28_YERPE/149-226
D1TV40_YERPE/150-226
D1TVH2_YERPE/161-238
D1TW02_YERPE/156-232
D1TX56_YERPE/144-220
D1TXM0_YERPE/152-228
D1TZW9_YERPE/163-239
D1U155_YERPE/146-221
D1VSH5_9FIRM/150-226
D1VSZ2_9FIRM/150-228
D1VT61_9FIRM/150-225
D1VT63_9FIRM/150-226
D1VT77_9FIRM/152-227
D1VTH5_9FIRM/145-220
D1VUD8_9FIRM/146-219
D1VVN8_9FIRM/148-222
D1VYG0_9BACT/152-226
D1VYN2_9BACT/155-228
D1W6I8_9BACT/155-228
D1W7W8_9BACT/152-226
D1WA85_9LACO/150-226
D1WAM0_9LACO/150-226
D1WB17_9LACO/159-235
D1WB72_9LACO/161-237
D1WBJ0_9LACO/143-218
D1WCH9_9LACO/160-233
D1WE95_9LACO/155-231
D1WEZ5_9LACO/155-231
D1WGV0_9LACO/160-233
D1WH51_9LACO/142-218
D1WH80_9LACO/153-229
D1WHC7_9LACO/153-229
D1WJ79_STAEP/153-229
D1WJ91_STAEP/144-219
D1WJM1_STAEP/146-222
D1WKK7_STAEP/144-220
D1WLU1_STAEP/149-225
D1WMU3_STAEP/154-231
D1WND9_STAEP/154-231
D1WNK3_STAEP/143-218
D1WQ68_STAEP/145-221
D1XBI3_9ACTO/160-236
D1XBI7_9ACTO/145-219
D1XBR2_9ACTO/148-224
D1XCA5_9ACTO/40-112
D1XD59_9ACTO/148-224
D1XDC3_9ACTO/169-240
D1XDK6_9ACTO/145-217
D1XEI5_9ACTO/125-199
D1XEP4_9ACTO/18-88
D1XGR9_9ACTO/145-217
D1XGT3_9ACTO/151-227
D1XHA5_9ACTO/17-96
D1XHD7_9ACTO/153-225
D1XII5_9ACTO/173-245
D1XJ45_9ACTO/22-97
D1XK21_9ACTO/167-242
D1XKE5_9ACTO/20-88
D1XLA5_9ACTO/153-225
D1XNE1_9ACTO/149-225
D1XNL8_9ACTO/147-223
D1XPM4_9ACTO/149-224
D1XQ18_9ACTO/298-368
D1XQ62_9ACTO/146-222
D1XS51_9ACTO/39-104
D1XS85_9ACTO/28-106
D1XT55_9ACTO/146-222
D1XTY3_9ACTO/157-231
D1XUV3_9ACTO/163-234
D1XX16_9BACT/153-226
D1XXC1_9BACT/152-229
D1XY88_9BACT/154-228
D1XZL6_9BACT/168-239
D1Y5V3_9BACT/152-228
D1Y941_PROAC/147-223
D1YA87_PROAC/158-233
D1YAA1_PROAC/147-224
D1YBJ6_PROAC/153-229
D1YE21_PROAC/165-239
D1YE74_PROAC/151-227
D1YGB2_9LACO/144-218
D1YH40_9LACO/153-229
D1YHS0_9LACO/160-231
D1YKJ8_9LACO/153-229
D1YLU8_9LACO/150-226
D1YMZ8_9FIRM/151-228
D1YPF9_9FIRM/145-220
D1ZXL9_SORMK/146-222
D2A6N7_SHIF2/178-255
D2A7L2_SHIF2/145-216
D2A8E9_SHIF2/149-225
D2A960_SHIF2/146-221
D2A9K4_SHIF2/156-232
D2A9T6_SHIF2/28-105
D2AC26_SHIF2/153-225
D2ACM0_SHIF2/152-228
D2AD05_SHIF2/144-220
D2ADB6_SHIF2/145-216
D2ADW9_SHIF2/156-232
D2AFF1_SHIF2/150-226
D2AFF4_SHIF2/156-232
D2AGA6_SHIF2/177-253
D2AKC7_FRATE/1-59
D2APV7_FRATE/151-227
D2APX1_FRATE/147-221
D2AQB1_STRRD/16-87
D2AQI8_STRRD/132-216
D2AQJ8_STRRD/167-238
D2AR61_STRRD/141-213
D2ARG5_STRRD/22-96
D2ARR3_STRRD/20-96
D2AS59_STRRD/24-100
D2ASK5_STRRD/22-94
D2ASK6_STRRD/21-94
D2AST3_STRRD/17-93
D2ATJ1_STRRD/18-91
D2ATK4_STRRD/141-220
D2AU02_STRRD/308-381
D2AU88_STRRD/16-96
D2AVA9_STRRD/23-96
D2AW68_STRRD/16-89
D2AXH8_STRRD/144-220
D2AXK6_STRRD/149-225
D2AY68_STRRD/15-91
D2AZ46_STRRD/160-234
D2AZA9_STRRD/145-221
D2AZF1_STRRD/144-217
D2AZI0_STRRD/146-222
D2AZU1_STRRD/18-96
D2AZV1_STRRD/5-72
D2B0A5_STRRD/158-233
D2B157_STRRD/141-220
D2B1E3_STRRD/26-99
D2B1N0_STRRD/26-90
D2B2D7_STRRD/145-221
D2B3I4_STRRD/21-89
D2B4N8_STRRD/22-96
D2B566_STRRD/145-217
D2B5H7_STRRD/143-215
D2B5J4_STRRD/24-95
D2B5L0_STRRD/165-236
D2B5U5_STRRD/148-224
D2B641_STRRD/14-94
D2B6N2_STRRD/147-223
D2B6Y7_STRRD/155-229
D2B775_STRRD/18-94
D2B7G7_STRRD/26-91
D2B7I4_STRRD/154-228
D2B7J1_STRRD/155-229
D2B7R2_STRRD/20-92
D2B7R9_STRRD/21-94
D2B7S2_STRRD/145-217
D2B7W9_STRRD/146-220
D2B9F9_STRRD/148-224
D2B9L9_STRRD/22-94
D2B9N2_STRRD/20-88
D2BA94_STRRD/32-101
D2BBI6_STRRD/29-105
D2BC03_STRRD/16-94
D2BCB3_STRRD/146-221
D2BCB7_STRRD/17-89
D2BCU2_STRRD/24-104
D2BD87_STRRD/143-219
D2BDW2_STRRD/147-223
D2BEP3_STRRD/145-222
D2BEW1_STRRD/17-88
D2BEW7_STRRD/23-94
D2BEZ9_STRRD/144-219
D2BF08_STRRD/19-92
D2BG08_DEHSV/146-222
D2BG09_DEHSV/146-223
D2BG17_DEHSV/147-223
D2BG29_DEHSV/147-223
D2BG66_DEHSV/178-254
D2BG88_DEHSV/146-222
D2BI95_DEHSV/148-223
D2BIB3_DEHSV/145-219
D2BIH9_DEHSV/144-220
D2BJB0_DEHSV/150-227
D2BJC1_DEHSV/146-223
D2BJC9_DEHSV/127-205
D2BJF4_DEHSV/146-223
D2BJH8_DEHSV/140-210
D2BJH9_DEHSV/150-226
D2BJJ3_DEHSV/146-222
D2BJN1_DEHSV/146-223
D2BK97_LACLK/159-231
D2BKN2_LACLK/150-226
D2BKW5_LACLK/149-224
D2BL37_LACLK/145-222
D2BNS8_LACLK/152-228
D2BQA2_LACLK/149-224
D2BR08_LACLK/153-227
D2BS70_DICD5/144-217
D2BSB8_DICD5/155-231
D2BT61_DICD5/149-225
D2BTB4_DICD5/153-228
D2BTL1_DICD5/159-235
D2BU23_DICD5/149-225
D2BVA0_DICD5/150-227
D2BW36_DICD5/170-244
D2BX60_DICD5/156-232
D2BXY7_DICD5/145-216
D2BY54_DICD5/156-232
D2BYE9_DICD5/161-237
D2BZ90_DICD5/145-220
D2BZF5_DICD5/151-228
D2C1G0_DICD5/142-219
D2C3A3_DICD5/146-221
D2C3D3_THENR/156-232
D2C4F7_THENR/142-212
D2C5R0_THENR/147-222
D2C7B5_THENR/141-215
D2CKP1_VIBPA/1-29
D2CKP2_VIBAL/1-29
D2CKP3_VIBAL/1-29
D2CKP4_VIBAL/1-29
D2CKP5_VIBAL/1-29
D2CKP6_VIBAL/1-29
D2CKP7_VIBAL/1-29
D2CKP9_VIBAL/1-29
D2CKQ0_VIBAL/1-29
D2CKQ2_VIBAL/1-29
D2CKQ3_VIBAL/1-29
D2CKQ4_VIBAL/1-29
D2CKQ5_VIBAL/1-29
D2CKQ6_VIBAL/1-29
D2CKQ8_VIBAL/1-29
D2CKQ9_VIBAL/1-29
D2CKR0_VIBAL/1-29
D2CKR1_VIBAL/1-29
D2CKR2_VIBAL/1-29
D2CKR3_VIBAL/1-29
D2CKR4_VIBAL/1-29
D2CKR5_VIBAL/1-29
D2CKR7_VIBAL/1-29
D2CKR9_VIBAL/1-29
D2CKS0_VIBAL/1-29
D2CKS1_VIBAL/1-29
D2CKS3_VIBAL/1-29
D2CKS4_VIBAL/1-29
D2CKS5_VIBAL/1-29
D2CKS6_VIBPA/1-29
D2CKS8_VIBPA/1-29
D2CKS9_VIBPA/1-29
D2CKT0_VIBPA/1-29
D2CKT1_VIBPA/1-29
D2CKT3_VIBPA/1-29
D2CKT4_VIBPA/1-29
D2CKT6_VIBPA/1-29
D2CKT7_VIBPA/1-29
D2CKT8_VIBPA/1-29
D2CKT9_VIBPA/1-29
D2CKU0_VIBPA/1-29
D2CKU1_VIBPA/1-29
D2CKU2_VIBPA/1-29
D2CKU3_VIBPA/1-29
D2CKU5_VIBPA/1-29
D2CKU7_VIBPA/1-29
D2CKU8_VIBPA/1-29
D2CL03_9GAMM/164-240
D2EH68_PEDAC/151-227
D2EHG2_PEDAC/150-226
D2EID8_PEDAC/142-226
D2EJD6_PEDAC/151-228
D2EKC2_PEDAC/157-232
D2EM77_9STRE/144-215
D2EM95_9STRE/147-225
D2EPF3_9STRE/143-215
D2EPL5_9STRE/147-222
D2ER14_9STRE/152-228
D2ER68_9STRE/155-231
D2ERE1_9STRE/144-219
D2ERL2_9STRE/145-220
D2ERV3_9STRE/152-227
D2ERY7_9STRE/149-223
D2ESK1_9BACE/149-224
D2ETB7_9BACE/153-226
D2EWY8_9BACE/154-229
D2EXQ6_9BACE/229-303
D2EZ39_9BACE/152-226
D2F099_9BACE/145-222
D2F1B9_9BACE/162-236
D2F2Y1_STAAU/145-221
D2F396_STAAU/155-231
D2F4J1_STAAU/146-222
D2F4N8_STAAU/148-224
D2F6X6_STAAU/143-218
D2F7B8_STAAU/160-237
D2F7V9_STAAU/151-228
D2F8Y9_STAAU/148-225
D2F9S5_STAAU/145-220
D2FB45_STAAU/146-222
D2FB92_STAAU/148-224
D2FD22_STAAU/143-218
D2FDG0_STAAU/160-237
D2FE02_STAAU/151-228
D2FFC8_STAAU/148-225
D2FG65_STAAU/145-220
D2FGX1_STAAU/145-221
D2FH79_STAAU/155-231
D2FJX1_STAAU/146-222
D2FK18_STAAU/148-224
D2FLV1_STAAU/143-218
D2FM27_STAAU/154-231
D2FMM2_STAAU/151-228
D2FNZ3_STAAU/148-225
D2FPS5_STAAU/145-220
D2FQJ2_STAAU/145-221
D2FQU7_STAAU/155-231
D2FRB9_STAAU/145-221
D2FRN8_STAAU/155-231
D2FT99_STAAU/146-222
D2FTE6_STAAU/148-224
D2FVA7_STAAU/143-218
D2FVJ7_STAAU/160-237
D2FW39_STAAU/151-228
D2FXC0_STAAU/148-225
D2FY61_STAAU/145-220
D2FZ84_STAAU/146-222
D2FZD1_STAAU/148-224
D2G163_STAAU/151-228
D2G1S6_STAAU/143-218
D2G259_STAAU/157-234
D2G322_STAAU/148-225
D2G3U7_STAAU/145-220
D2G4K4_STAAU/145-221
D2G4W5_STAAU/155-231
D2G7V0_STAAU/148-224
D2GA02_STAAU/151-228
D2GAM6_STAAU/143-218
D2GAV3_STAAU/157-234
D2GBI7_STAAU/148-225
D2GCB6_STAAU/145-220
D2GD20_STAAU/145-221
D2GDD1_STAAU/155-231
D2GE36_STAAU/146-222
D2GEB2_STAAU/148-224
D2GG56_STAAU/143-218
D2GGJ5_STAAU/160-237
D2GH35_STAAU/151-228
D2GI17_STAAU/148-225
D2GJX8_STAAU/145-220
D2GKN3_STAAU/145-221
D2GKZ1_STAAU/155-231
D2GLJ8_STAAU/145-220
D2GMB1_STAAU/145-221
D2GMM4_STAAU/155-231
D2GPL4_STAAU/146-222
D2GPU6_STAAU/148-224
D2GRG8_STAAU/143-218
D2GRP2_STAAU/160-237
D2GS84_STAAU/151-228
D2GTR8_STAAU/148-225
D2J6A2_STAAU/42-118
D2J8G3_STAEP/18-94
D2JDN2_9STAP/154-230
D2JNX5_9GAMM/156-232
D2KMP6_VIBHA/28-107
D2KMP7_VIBHA/28-107
D2KTY8_9ACTO/91-165
D2L330_9DELT/146-221
D2L4C1_9DELT/152-225
D2L555_9DELT/152-228
D2LAE1_9DELT/173-249
D2MM58_9FIRM/143-215
D2MML5_9FIRM/142-217
D2MMT6_9FIRM/150-226
D2MMU4_9FIRM/155-227
D2MN64_9FIRM/145-217
D2MQ92_9FIRM/145-219
D2MRK5_CAMJE/142-217
D2MSU9_CAMJE/150-222
D2MTU4_CAMJE/148-220
D2MTU8_CAMJE/146-222
D2MTY3_CAMJE/145-221
D2MUM3_CAMJE/152-222
D2MWF5_CAMJE/152-222
D2MY11_CAMJE/147-219
D2MZ34_CAMJE/148-210
D2MZ38_CAMJE/146-222
D2MZ76_CAMJE/145-221
D2N012_CAMJE/142-217
D2N360_STAA5/155-231
D2N567_STAA5/146-222
D2N5B3_STAA5/148-224
D2N743_STAA5/143-218
D2N7I4_STAA5/154-231
D2N823_STAA5/151-228
D2N909_STAA5/148-225
D2N9U6_STAA5/145-220
D2NAK6_STAA5/145-221
D2NBI7_ECOS5/156-232
D2ND43_ECOS5/149-225
D2NE60_ECOS5/146-221
D2NEF5_ECOS5/152-228
D2NF63_ECOS5/146-223
D2NFN3_ECOS5/145-216
D2NFR2_ECOS5/24-100
D2NGH3_ECOS5/153-225
D2NH67_ECOS5/150-226
D2NH70_ECOS5/156-232
D2NHE6_ECOS5/144-220
D2NIN5_ECOS5/157-233
D2NJN4_ECOS5/157-234
D2NK33_ECOS5/156-232
D2NMM5_ECOS5/145-216
D2NPJ5_ROTMD/150-226
D2NQE0_ROTMD/169-243
D2NQV2_ROTMD/160-234
D2NR18_ROTMD/152-229
D2NRH3_ROTMD/146-221
D2NS71_ROTMD/149-223
D2NUL8_LISM1/149-224
D2NVD1_LISM1/156-233
D2NVW8_LISM1/153-228
D2NX35_LISM1/155-231
D2NY89_LISM1/153-229
D2NYG8_LISM1/155-232
D2NZ37_LISM1/146-221
D2P0Y1_LISM1/147-218
D2P202_LISM1/146-224
D2P2D6_LISM1/148-224
D2P3R7_LISM2/147-218
D2P4T8_LISM2/146-224
D2P572_LISM2/148-224
D2P614_LISM2/149-224
D2P6Q6_LISM2/156-233
D2P7R7_LISM2/153-228
D2P8K4_LISM2/155-231
D2P976_LISM2/153-229
D2P9U2_LISM2/155-232
D2PAG1_LISM2/146-221
D2PKG5_KRIFD/147-222
D2PKK3_KRIFD/297-366
D2PLR1_KRIFD/16-89
D2PLR4_KRIFD/163-237
D2PLZ1_KRIFD/144-220
D2PM37_KRIFD/19-90
D2PMH5_KRIFD/146-222
D2PMY0_KRIFD/143-215
D2PNN7_KRIFD/158-230
D2PQ27_KRIFD/154-230
D2PQ33_KRIFD/26-99
D2PQ90_KRIFD/146-222
D2PQR9_KRIFD/165-239
D2PQW0_KRIFD/118-193
D2PS65_KRIFD/853-920
D2PSE9_KRIFD/16-88
D2PSJ3_KRIFD/22-94
D2PT76_KRIFD/148-219
D2PTQ9_KRIFD/16-88
D2PUI6_KRIFD/39-107
D2PVK0_KRIFD/145-217
D2PVM6_KRIFD/19-92
D2PW05_KRIFD/145-217
D2PWJ6_KRIFD/152-227
D2PX08_KRIFD/20-99
D2PY33_KRIFD/19-94
D2PYL9_KRIFD/29-100
D2PYM0_KRIFD/143-217
D2PYW6_KRIFD/38-117
D2Q038_KRIFD/146-218
D2Q119_KRIFD/21-93
D2Q190_KRIFD/147-221
D2Q1C7_KRIFD/22-88
D2Q1D2_KRIFD/147-223
D2Q1F8_KRIFD/25-92
D2Q1J5_KRIFD/23-91
D2Q1V9_KRIFD/18-92
D2Q212_KRIFD/112-187
D2Q216_KRIFD/111-186
D2Q285_KRIFD/147-223
D2Q2F2_KRIFD/23-90
D2Q2H7_KRIFD/149-225
D2Q312_KRIFD/23-95
D2Q345_KRIFD/26-99
D2Q516_KRIFD/151-227
D2Q6K7_BIFDB/155-229
D2Q8C7_BIFDB/153-229
D2Q9F0_BIFDB/158-243
D2Q9R0_BIFDB/148-219
D2QAL6_BIFDB/143-220
D2QBL5_SPILD/149-225
D2QF10_SPILD/158-234
D2QF52_SPILD/145-222
D2QFK2_SPILD/230-305
D2QGK1_SPILD/154-230
D2QH29_SPILD/153-228
D2QHB0_SPILD/151-227
D2QHH7_SPILD/147-222
D2QI83_SPILD/145-220
D2QKB6_SPILD/151-227
D2QKD0_SPILD/145-220
D2QLY6_SPILD/147-222
D2QNJ7_SPILD/145-222
D2QPF4_SPILD/144-220
D2QQJ0_SPILD/147-222
D2QRZ4_SPILD/158-230
D2QV60_SPILD/145-222
D2QVS6_SPILD/145-222
D2QX61_PIRSD/144-220
D2R142_PIRSD/151-228
D2R192_PIRSD/163-239
D2R313_PIRSD/155-232
D2R5T3_PIRSD/152-225
D2RAJ7_GARV4/163-234
D2RAW2_GARV4/153-238
D2RCZ2_GARV4/153-230
D2RD26_GARV4/192-266
D2RJF6_ACIFV/152-228
D2RJR9_ACIFV/143-211
D2RN72_ACIFV/160-236
D2RN81_ACIFV/147-222
D2RNA9_ACIFV/151-224
D2RNE1_ACIFV/150-226
D2S4K0_GEOOG/148-224
D2S4P4_GEOOG/148-222
D2S4Q5_GEOOG/160-234
D2S4U0_GEOOG/145-217
D2S5E8_GEOOG/18-92
D2S7I6_GEOOG/159-235
D2S8B3_GEOOG/149-228
D2S8S2_GEOOG/306-374
D2S8X8_GEOOG/17-96
D2SBA5_GEOOG/153-230
D2SDE8_GEOOG/17-89
D2SEZ8_GEOOG/17-88
D2SEZ9_GEOOG/22-90
D2SFJ3_GEOOG/159-235
D2SH34_GEOOG/152-229
D2SZ12_MICEC/14-103
D2T395_ERWP6/148-224
D2T4D2_ERWP6/156-232
D2T4P8_ERWP6/150-225
D2T558_ERWP6/15-93
D2T5X7_ERWP6/26-104
D2T7B5_ERWP6/149-225
D2T7N3_ERWP6/25-100
D2T8T8_ERWP6/151-227
D2T9B7_ERWP6/156-232
D2TAS4_ERWP6/33-112
D2TB36_ERWP6/157-234
D2TC24_ERWP6/153-229
D2TCH8_ERWP6/145-220
D2TGJ5_CITRI/23-101
D2THM5_CITRI/157-233
D2TIS5_CITRI/49-123
D2TJ93_CITRI/32-107
D2TJK6_CITRI/4-83
D2TJT4_CITRI/40-115
D2TKY2_CITRI/150-225
D2TLN4_CITRI/156-232
D2TM63_CITRI/144-217
D2TNK4_CITRI/146-223
D2TQM8_CITRI/156-232
D2TQR2_CITRI/145-216
D2TQU5_CITRI/24-101
D2TRL9_CITRI/145-216
D2TSZ5_CITRI/143-218
D2TTQ2_CITRI/150-226
D2TTQ5_CITRI/156-232
D2TU76_CITRI/152-228
D2TUC9_CITRI/144-220
D2TVY4_9ENTR/17-86
D2TW51_9ENTR/156-232
D2TW92_9ENTR/155-230
D2TXJ8_9ENTR/104-181
D2TYV8_9ENTR/84-159
D2TZ50_9ENTR/51-123
D2U0C8_9ENTR/98-175
D2U2Z2_9ENTR/147-223
D2U350_9ENTR/129-205
D2UAL2_XANAP/152-228
D2UAN3_XANAP/145-220
D2UBM8_XANAP/146-222
D2UBX1_XANAP/150-225
D2UCM2_XANAP/146-221
D2UCZ1_XANAP/151-229
D2UE66_XANAP/145-218
D2UFT9_XANAP/155-229
D2UFZ4_XANAP/158-234
D2UHI8_STAAU/145-220
D2UI95_STAAU/145-221
D2UIJ6_STAAU/155-231
D2UK71_STAAU/146-222
D2UKB8_STAAU/148-224
D2UM36_STAAU/143-218
D2UMB3_STAAU/154-231
D2UMV7_STAAU/151-228
D2UP96_STAAU/148-225
D2UQ17_STAAU/146-222
D2UQ93_STAAU/148-224
D2US36_STAAU/143-218
D2USB0_STAAU/160-237
D2USV0_STAAU/151-228
D2UU09_STAAU/148-225
D2UUT8_STAAU/145-220
D2UVJ0_STAAU/145-221
D2UVU8_STAAU/155-231
D2XDX7_9PSEU/149-226
D2Y4U9_EDWTA/144-220
D2Y9B4_VIBMI/156-232
D2Y9V7_VIBMI/163-234
D2YAG1_VIBMI/148-224
D2YAR5_VIBMI/160-236
D2YB58_VIBMI/24-100
D2YCB9_VIBMI/145-216
D2YE85_VIBMI/148-224
D2YF10_VIBMI/145-216
D2YF95_VIBMI/155-232
D2YHB8_VIBMI/153-228
D2YHP6_VIBMI/150-225
D2YJ49_VIBMI/155-231
D2YJH3_VIBMI/151-228
D2YK13_VIBMI/37-107
D2YL70_VIBMI/155-232
D2YL89_VIBMI/148-224
D2YLU1_VIBMI/24-100
D2YMJ8_VIBMI/156-232
D2YNX6_VIBMI/153-228
D2YP85_VIBMI/155-231
D2YPH6_VIBMI/151-228
D2YPK5_VIBMI/160-236
D2YQG1_VIBMI/145-216
D2YQP0_VIBMI/29-108
D2YR29_VIBMI/163-234
D2YUU9_VIBMI/145-216
D2YV87_VIBMI/150-225
D2Z2P0_9BACT/149-224
D2Z5L2_9BACT/153-229
D2Z6I5_9BACT/147-218
D2Z6Q2_9BACT/145-222
D2Z9T3_9ENTR/156-232
D2Z9T6_9ENTR/150-226
D2Z9Z3_9ENTR/26-103
D2ZAB8_9ENTR/150-226
D2ZB48_9ENTR/145-221
D2ZBR4_9ENTR/155-231
D2ZCD5_9ENTR/157-235
D2ZCX6_9ENTR/157-230
D2ZEG9_9ENTR/155-232
D2ZEV5_9ENTR/144-217
D2ZFX2_9ENTR/149-225
D2ZGB7_9ENTR/38-115
D2ZGB8_9ENTR/28-105
D2ZGU3_9ENTR/146-223
D2ZHF3_9ENTR/26-101
D2ZIG7_9ENTR/22-102
D2ZIJ3_9ENTR/27-104
D2ZIR3_9ENTR/156-232
D2ZKE9_9ENTR/145-216
D2ZKY1_9ENTR/144-216
D2ZM12_9ENTR/152-228
D2ZSS4_NEIMU/150-222
D2ZTD3_NEIMU/145-218
D3A427_NEISU/150-222
D3A7U8_NEISU/145-218
D3A9M1_9CLOT/145-220
D3A9N7_9CLOT/149-226
D3A9W7_9CLOT/157-233
D3AAB9_9CLOT/158-233
D3AAD0_9CLOT/158-232
D3AAM3_9CLOT/151-227
D3ABQ9_9CLOT/58-134
D3ACV3_9CLOT/147-224
D3AD14_9CLOT/152-228
D3ADM3_9CLOT/152-227
D3AF78_9CLOT/147-222
D3AFM4_9CLOT/160-236
D3AG77_9CLOT/149-225
D3AI67_9CLOT/146-219
D3AIW4_9CLOT/20-95
D3AJQ8_9CLOT/151-230
D3AKK7_9CLOT/139-211
D3AKN5_9CLOT/145-222
D3AL81_9CLOT/216-293
D3ALD9_9CLOT/155-232
D3AM87_9CLOT/152-229
D3AMG6_9CLOT/127-201
D3AMV6_9CLOT/156-229
D3AMY5_9CLOT/143-219
D3ANY7_9CLOT/153-229
D3ANY9_9CLOT/34-111
D3APD2_9CLOT/1-54
D3API3_9CLOT/106-182
D3AQ28_9CLOT/152-229
D3AR32_9CLOT/166-243
D3ARI8_9CLOT/155-231
D3AT05_9CLOT/153-228
D3AT28_9CLOT/144-220
D3AU91_9CLOT/128-183
D3AUY6_9CLOT/24-101
D3CSD4_9ACTO/145-217
D3CUZ8_9ACTO/16-83
D3CV08_9ACTO/300-367
D3CVA1_9ACTO/27-118
D3CVD0_9ACTO/16-92
D3CVF6_9ACTO/22-100
D3CVH8_9ACTO/145-217
D3CVX9_9ACTO/21-94
D3CWX5_9ACTO/19-99
D3CX44_9ACTO/167-238
D3CX66_9ACTO/189-263
D3CXU3_9ACTO/20-95
D3CXV5_9ACTO/13-108
D3CY61_9ACTO/145-220
D3CYA0_9ACTO/144-217
D3CYD8_9ACTO/23-99
D3CZI7_9ACTO/20-93
D3CZZ1_9ACTO/21-96
D3D0J1_9ACTO/21-95
D3D1B8_9ACTO/159-234
D3D328_9ACTO/148-224
D3D388_9ACTO/188-261
D3D408_9ACTO/146-220
D3D5H8_9ACTO/157-234
D3D5R2_9ACTO/166-241
D3D7T7_9ACTO/30-108
D3D8P5_9ACTO/651-727
D3DAN7_9ACTO/21-95
D3DBS9_9ACTO/50-129
D3DH45_HYDTT/144-214
D3DJ83_HYDTT/144-218
D3DJA1_HYDTT/150-222
D3DJF2_HYDTT/145-217
D3DJY4_HYDTT/144-217
D3E5A4_GEOS4/154-231
D3E7G3_GEOS4/157-234
D3E8C1_GEOS4/145-221
D3E8X1_GEOS4/153-226
D3E934_GEOS4/153-229
D3E9L6_GEOS4/148-224
D3E9N5_GEOS4/151-227
D3EBC4_GEOS4/152-228
D3EBG7_GEOS4/152-229
D3EBJ0_GEOS4/159-230
D3EBV3_GEOS4/146-222
D3EBZ7_GEOS4/153-229
D3ECD4_GEOS4/145-220
D3ECK9_GEOS4/156-231
D3ED66_GEOS4/153-229
D3ED70_GEOS4/146-222
D3ED95_GEOS4/151-225
D3EDG4_GEOS4/148-224
D3EDY3_GEOS4/234-309
D3EDZ3_GEOS4/151-225
D3EEL8_GEOS4/149-224
D3EEU7_GEOS4/159-230
D3EF09_GEOS4/150-224
D3EFH3_GEOS4/154-230
D3EFJ0_GEOS4/162-239
D3EG33_GEOS4/153-228
D3EG37_GEOS4/193-270
D3EG40_GEOS4/154-229
D3EG81_GEOS4/157-233
D3EGW0_GEOS4/147-223
D3EH57_GEOS4/148-224
D3EHN3_GEOS4/151-226
D3EHR6_GEOS4/152-227
D3EHU4_GEOS4/144-224
D3EI74_GEOS4/153-229
D3EIF3_GEOS4/148-225
D3EIL7_GEOS4/145-221
D3EIQ4_GEOS4/154-230
D3EJ81_GEOS4/163-239
D3EJ84_GEOS4/145-220
D3EJG4_GEOS4/144-222
D3EKZ4_GEOS4/148-225
D3EMS2_UCYNA/147-223
D3EP96_UCYNA/153-229
D3EQ62_UCYNA/154-233
D3ER59_STAA4/155-231
D3ERA9_STAA4/147-227
D3ESC2_STAA4/145-220
D3ETH5_STAA4/145-221
D3EUC3_STAA4/146-222
D3EUH1_STAA4/148-224
D3EWF7_STAA4/143-218
D3EWN7_STAA4/154-231
D3EX90_STAA4/151-228
D3EYA8_STAA4/148-225
D3EYW6_CONWI/142-214
D3EZM3_CONWI/172-248
D3F016_CONWI/144-220
D3F1V2_CONWI/160-232
D3F2E0_CONWI/164-238
D3F3T0_CONWI/154-230
D3F5C3_CONWI/20-97
D3F5X2_CONWI/35-100
D3F5Z1_CONWI/143-218
D3F656_CONWI/144-220
D3F658_CONWI/148-224
D3F810_CONWI/65-141
D3F827_CONWI/151-226
D3F885_CONWI/145-217
D3F8W2_CONWI/173-250
D3F9I6_CONWI/147-222
D3FA28_CONWI/144-220
D3FDF9_CONWI/151-222
D3FDH8_CONWI/28-95
D3FE42_CONWI/150-226
D3FF64_CONWI/144-217
D3FFJ3_CONWI/149-225
D3FK10_CAMJI/142-217
D3FMA0_CAMJI/147-219
D3FN73_CAMJI/148-220
D3FN77_CAMJI/146-222
D3FNB2_CAMJI/145-221
D3FNX4_CAMJI/152-222
D3FQF2_BACPE/151-227
D3FQW3_BACPE/234-307
D3FSA3_BACPE/147-224
D3FTH9_BACPE/146-223
D3FTJ5_BACPE/152-227
D3FV99_BACPE/152-228
D3FVD6_BACPE/151-224
D3FWL9_BACPE/162-238
D3FWY1_BACPE/157-234
D3FXD0_BACPE/17-91
D3FXD5_BACPE/147-224
D3FYN8_BACPE/153-227
D3FZQ9_BACPE/150-228
D3FZX6_BACPE/156-233
D3G132_BACPE/150-226
D3G165_BACPE/154-231
D3GRW9_ECO44/152-228
D3GSB4_ECO44/40-115
D3GSU4_ECO44/23-103
D3GSU9_ECO44/26-101
D3GTJ4_ECO44/169-245
D3GTZ2_ECO44/145-216
D3GU12_ECO44/24-100
D3GU91_ECO44/149-225
D3GVS9_ECO44/145-216
D3GWA7_ECO44/146-221
D3GXE2_ECO44/146-223
D3GXL6_ECO44/157-234
D3GY38_ECO44/150-226
D3GY41_ECO44/156-232
D3GZE3_ECO44/156-232
D3GZM3_ECO44/156-232
D3H109_ECO44/153-225
D3H1U7_ECO44/144-220
D3H2F7_ECO44/30-104
D3H6A3_STRM6/147-225
D3H6T8_STRM6/145-220
D3H7Q6_STRM6/147-222
D3H7U9_STRM6/143-215
D3H8A7_STRM6/145-220
D3H8X5_STRM6/151-228
D3H978_STRM6/155-231
D3HAU0_STRM6/152-227
D3HDH0_STRG3/144-219
D3HDI6_STRG3/151-226
D3HDM4_STRG3/145-220
D3HE12_STRG3/144-219
D3HET2_STRG3/156-232
D3HEU0_STRG3/150-226
D3HFK3_STRG3/151-227
D3HFY5_STRG3/147-220
D3HL92_LEGLN/157-235
D3HP17_LEGLN/151-227
D3HRI8_LEGLN/144-216
D3HTB6_LEGLN/148-224
D3I0D5_9BACT/159-233
D3I0S8_9BACT/152-226
D3I4D1_9BACT/153-229
D3I7P1_9BACT/167-240
D3I9G4_9BACT/152-226
D3IG83_9BACT/152-226
D3JUT5_9GAMM/160-237
D3KIN4_LISMO/153-228
D3KJC8_LISMO/156-233
D3KKM8_LISMO/155-231
D3KKY0_LISMO/159-236
D3KL63_LISMO/146-221
D3KN11_LISMO/149-224
D3KNC1_LISMO/146-224
D3KNV6_LISMO/159-235
D3KPB8_LISMO/150-224
D3KVE7_STRPY/149-225
D3KVF0_STRPY/149-225
D3KVF7_STRPY/149-225
D3KVG2_STRPY/149-225
D3KVG5_STRPY/149-225
D3KVG9_STRPY/149-225
D3KVH0_STRPY/149-225
D3KVI1_STRPY/149-225
D3KVI5_STRPY/149-225
D3KVJ3_STRPY/149-225
D3KVJ4_STRPY/149-225
D3KVJ6_STRPY/149-225
D3KVK6_STRPY/149-225
D3KVL1_STRPY/149-225
D3KVM0_STRPY/149-225
D3L4K0_9BACT/146-223
D3L578_9BACT/151-227
D3L6V3_OENOE/154-231
D3L6W7_OENOE/150-227
D3L6Y9_OENOE/149-225
D3L7W3_OENOE/150-225
D3LBT4_OENOE/146-220
D3LCN2_OENOE/1-43
D3LCT6_ENTFC/151-225
D3LDL5_ENTFC/150-226
D3LEA6_ENTFC/147-223
D3LG66_ENTFC/157-232
D3LGU8_ENTFC/21-98
D3LGV0_ENTFC/142-218
D3LH81_ENTFC/156-232
D3LI18_ENTFC/162-238
D3LI78_ENTFC/152-229
D3LIG4_ENTFC/145-220
D3LJK1_ENTFC/157-233
D3LL50_MICLU/172-246
D3LLD3_MICLU/199-273
D3LM52_MICLU/145-223
D3LMU2_MICLU/177-251
D3LN24_MICLU/153-229
D3LS08_MICLU/148-224
D3LTJ2_9FIRM/88-164
D3LUR9_9FIRM/147-220
D3LV70_9FIRM/152-227
D3LX44_9FIRM/143-216
D3LY34_9ACTO/187-265
D3LY91_9ACTO/19-96
D3M1M2_9ACTO/148-224
D3M1P8_9ACTO/146-220
D3M1Q0_9ACTO/153-230
D3M1U4_9ACTO/99-177
D3M2T3_9ACTO/164-239
D3M437_9ACTO/148-224
D3M4S4_9ACTO/160-234
D3M5A7_9ACTO/196-273
D3M5G9_9ACTO/21-89
D3M5P2_9ACTO/168-243
D3M659_9ACTO/164-238
D3M686_9ACTO/41-112
D3M6F1_9ACTO/19-91
D3M8H3_9ACTO/145-220
D3M9Q0_9ACTO/21-96
D3MDD3_PROAC/147-223
D3MEF7_PROAC/165-239
D3MEL4_PROAC/151-227
D3MF19_PROAC/153-229
D3MHF7_PROAC/158-233
D3MHH1_PROAC/148-224
D3MHS6_PROAC/158-233
D3MHU0_PROAC/148-224
D3MIU9_PROAC/147-223
D3MLH5_PROAC/153-229
D3MM64_PROAC/165-239
D3MMT1_PROAC/151-227
D3MPR1_9FIRM/159-234
D3MQA5_9FIRM/146-220
D3MQH3_9FIRM/158-233
D3MRC1_9FIRM/142-214
D3MRX5_9FIRM/156-230
D3MSC6_9FIRM/141-216
D3MTL0_9FIRM/152-229
D3MTL9_9FIRM/146-221
D3MTU6_9FIRM/153-229
D3MUI5_9FIRM/149-220
D3MUL0_9FIRM/150-227
D3MUN0_9FIRM/151-226
D3NQI7_AZOS1/167-243
D3NQM3_AZOS1/153-229
D3NRR7_AZOS1/152-230
D3NRV0_AZOS1/145-220
D3NTJ1_AZOS1/146-221
D3NUC3_AZOS1/155-229
D3NV59_AZOS1/167-243
D3NXW9_AZOS1/156-232
D3NXZ3_AZOS1/167-242
D3NY21_AZOS1/159-236
D3NZD3_AZOS1/160-242
D3NZI2_AZOS1/145-216
D3NZK7_AZOS1/145-218
D3P0Z7_AZOS1/151-230
D3P156_AZOS1/144-218
D3P2B2_AZOS1/152-228
D3P441_AZOS1/150-225
D3P4S3_AZOS1/151-226
D3P4S9_AZOS1/180-256
D3P526_AZOS1/167-243
D3P5F8_AZOS1/151-227
D3P644_AZOS1/144-221
D3P6G1_AZOS1/170-246
D3P717_AZOS1/146-223
D3P7H6_AZOS1/174-249
D3P7I0_AZOS1/152-228
D3P989_DEFDS/150-227
D3PB25_DEFDS/149-225
D3PBC6_DEFDS/148-221
D3PC79_DEFDS/145-222
D3PCL8_DEFDS/143-214
D3PKD1_MEIRD/157-231
D3PKD4_MEIRD/147-216
D3PLW9_MEIRD/142-218
D3PLY0_MEIRD/142-213
D3PNM0_MEIRD/146-216
D3PP07_MEIRD/143-218
D3PQE4_MEIRD/145-216
D3PQR5_MEIRD/145-217
D3PQY4_MEIRD/150-224
D3PRT1_MEIRD/148-224
D3PS68_MEIRD/144-220
D3PU09_STANL/16-92
D3PUI5_STANL/43-110
D3PUV5_STANL/151-227
D3PUW9_STANL/15-92
D3PV89_STANL/145-222
D3PVE9_STANL/20-97
D3PVN3_STANL/22-91
D3PW35_STANL/158-230
D3PW43_STANL/16-88
D3PWT8_STANL/23-92
D3PX22_STANL/21-92
D3PX74_STANL/16-89
D3PXL1_STANL/28-99
D3PY98_STANL/20-90
D3PYH8_STANL/150-226
D3PYK6_STANL/22-99
D3PYM4_STANL/22-96
D3PYT5_STANL/17-88
D3PYU6_STANL/20-88
D3PYV6_STANL/21-90
D3PZ97_STANL/20-92
D3PZJ5_STANL/17-89
D3PZM2_STANL/155-227
D3PZU2_STANL/15-88
D3PZV4_STANL/15-88
D3PZY2_STANL/21-92
D3PZY6_STANL/148-224
D3Q037_STANL/145-217
D3Q0C3_STANL/18-88
D3Q0Q3_STANL/177-251
D3Q0R2_STANL/144-220
D3Q140_STANL/23-87
D3Q173_STANL/145-217
D3Q1M4_STANL/144-216
D3Q1R7_STANL/51-118
D3Q1S8_STANL/92-167
D3Q284_STANL/16-86
D3Q478_STANL/21-87
D3Q4A3_STANL/145-219
D3Q4A5_STANL/19-84
D3Q4M1_STANL/16-85
D3Q578_STANL/19-92
D3Q5B7_STANL/145-217
D3Q5Z5_STANL/148-224
D3Q6D8_STANL/20-95
D3Q6R6_STANL/21-92
D3Q701_STANL/17-90
D3Q734_STANL/154-229
D3Q7C5_STANL/296-365
D3Q803_STANL/19-87
D3Q804_STANL/22-86
D3Q859_STANL/20-88
D3Q8P1_STANL/144-220
D3Q8S2_STANL/146-222
D3Q8U9_STANL/148-219
D3Q901_STANL/1-62
D3Q902_STANL/17-92
D3Q994_STANL/150-223
D3Q9F1_STANL/20-90
D3Q9Q8_STANL/18-92
D3Q9Z2_STANL/24-87
D3QAE7_STANL/18-93
D3QAI8_STANL/17-92
D3QAW5_STANL/18-91
D3QAY3_STANL/157-232
D3QC00_STANL/164-238
D3QC74_STALH/154-231
D3QCQ8_STALH/154-231
D3QCZ7_STALH/143-218
D3QEW7_STALH/144-219
D3QF01_STALH/148-228
D3QF62_STALH/145-222
D3QFK1_STALH/145-222
D3QGJ0_STALH/145-221
D3QGW2_STALH/147-222
D3QH09_STALH/153-229
D3QHH2_STALH/143-219
D3QHW3_STALH/144-220
D3QJG6_ECOCB/149-225
D3QK90_ECOCB/160-236
D3QKB9_ECOCB/145-216
D3QL55_ECOCB/24-100
D3QLL2_ECOCB/146-221
D3QMM9_ECOCB/146-223
D3QNF8_ECOCB/150-226
D3QNG1_ECOCB/156-232
D3QPI9_ECOCB/153-225
D3QQ00_ECOCB/24-104
D3QQH8_ECOCB/23-103
D3QQR3_ECOCB/144-220
D3QRX0_ECOCB/145-216
D3QTM2_ECOCB/156-232
D3QTW5_ECOCB/160-236
D3QWY8_ECOCB/178-255
D3QY62_ECOCB/156-232
D3QYB0_ECOCB/152-228
D3QZI7_CLOB3/254-329
D3QZR3_CLOB3/145-220
D3QZS4_CLOB3/148-221
D3R010_CLOB3/153-230
D3R0H7_CLOB3/157-234
D3R1V4_CLOB3/151-226
D3R2Z7_CLOB3/150-229
D3R3P1_BIFAB/173-249
D3R4L0_BIFAB/158-243
D3R5I8_BIFAB/170-241
D3R6W5_BIFAB/178-252
D3R7Z6_KLEVT/155-232
D3R804_KLEVT/155-231
D3R969_KLEVT/24-100
D3RA13_KLEVT/149-225
D3RCG0_KLEVT/30-110
D3RCN8_KLEVT/156-232
D3RCP1_KLEVT/150-226
D3RDS3_KLEVT/24-97
D3RDU7_KLEVT/145-221
D3RE40_KLEVT/156-232
D3REJ2_KLEVT/157-235
D3RF34_KLEVT/32-109
D3RFN2_KLEVT/152-228
D3RG09_KLEVT/154-231
D3RGK4_KLEVT/145-216
D3RH12_KLEVT/157-233
D3RI82_KLEVT/152-228
D3RJY1_KLEVT/145-220
D3RLD3_KLEVT/153-229
D3RM06_KLEVT/144-216
D3RM90_KLEVT/146-223
D3RME1_ALLVD/172-248
D3RMI2_ALLVD/146-221
D3RPA2_ALLVD/149-226
D3RR59_ALLVD/165-240
D3RSE2_ALLVD/154-230
D3RTR5_ALLVD/149-224
D3RUT4_ALLVD/146-217
D3RUU8_ALLVD/145-216
D3S8W9_THISK/150-225
D3SD12_THISK/147-222
D3SH74_DEHSG/152-228
D3SHE8_DEHSG/146-222
D3SJ97_DEHSG/148-223
D3SJB5_DEHSG/145-219
D3SKC6_DEHSG/120-190
D3SKD7_DEHSG/147-223
D3SKG1_DEHSG/146-222
D3SKJ7_DEHSG/146-223
D3SME8_THEAH/145-218
D3SMF5_THEAH/149-221
D3SNQ4_THEAH/142-213
D3SP68_THEAH/144-218
D3T3C4_THEIA/152-228
D3T518_THEIA/148-226
D3T5S6_THEIA/150-224
D3T6C4_THEIA/149-225
D3T729_THEIA/148-224
D3T7T8_THEIA/147-220
D3T8A0_THEIA/149-221
D3T8G9_THEIA/148-226
D3U1V5_9BACT/17-103
D3UGA0_HELM1/143-219
D3UI54_HELM1/148-224
D3UJ12_HELM1/140-215
D3UJF8_HELM1/144-216
D3UL77_LISSS/146-221
D3UMW2_LISSS/146-224
D3UN90_LISSS/150-224
D3UP34_LISSS/149-224
D3UPQ3_LISSS/156-233
D3URA2_LISSS/153-229
D3URH3_LISSS/155-231
D3URW6_LISSS/155-232
D3UST6_LISSS/153-228
D3UV98_CHLTS/135-211
D3UXA0_XENBS/143-219
D3UYF9_XENBS/155-232
D3V0P7_XENBS/25-102
D3V0Y2_XENBS/150-225
D3V4Q6_XENBS/156-232
D3V6Y5_XENBS/149-226
D3V7P6_XENBS/151-227
D3V7Z7_XENBS/144-220
D3V8D5_XENBS/144-217
D3VAM1_XENNA/151-228
D3VF01_XENNA/156-232
D3VGA7_XENNA/149-226
D3VI99_XENNA/151-227
D3VIC3_XENNA/144-220
D3VJK6_XENNA/156-232
D3VK67_XENNA/150-225
D3VKW6_XENNA/144-217
D3W8H6_9ZZZZ/151-226
D4B8A4_9ENTR/156-232
D4B9T5_9ENTR/158-234
D4B9V3_9ENTR/160-236
D4BAQ6_9ENTR/144-202
D4BCD1_9ENTR/146-223
D4BCS2_9ENTR/146-221
D4BD74_9ENTR/149-225
D4BDQ2_9ENTR/23-98
D4BDV7_9ENTR/2-76
D4BEH0_9ENTR/152-228
D4BEY4_9ENTR/150-226
D4BEY7_9ENTR/156-232
D4BH70_9ENTR/31-108
D4BHI4_9ENTR/144-217
D4BI30_9ENTR/156-232
D4BIW5_9ENTR/46-123
D4BJR2_9ENTR/194-265
D4BKK3_9ENTR/157-228
D4BKP2_9ENTR/155-232
D4BMA1_BIFBR/150-224
D4BNP6_BIFBR/164-235
D4BQK1_BIFBR/153-229
D4BRF8_BIFBR/153-238
D4BSV0_PRORE/145-220
D4BT04_PRORE/157-234
D4BWE0_PRORE/161-237
D4BWH3_PRORE/143-217
D4BXX3_PRORE/22-96
D4BYD6_PRORE/143-218
D4BYQ3_PRORE/144-215
D4BZR9_PRORE/48-108
D4C0R9_PRORE/155-228
D4C138_PRORE/24-100
D4C176_PRORE/24-102
D4C1F5_PRORE/164-240
D4C1K2_PRORE/145-221
D4C1L2_PRORE/156-232
D4C2F2_PRORE/165-242
D4C3U4_PRORE/145-216
D4C5C4_PRORE/151-228
D4C6G3_9CLOT/148-220
D4C6H2_9CLOT/89-167
D4C6I1_9CLOT/82-160
D4C6J5_9CLOT/37-113
D4C7R2_9CLOT/160-236
D4C7X0_9CLOT/176-251
D4C827_9CLOT/175-250
D4CB39_9CLOT/154-230
D4CB93_9CLOT/158-233
D4CC99_9CLOT/152-227
D4CCS2_9CLOT/152-230
D4CCZ8_9CLOT/156-232
D4CDN9_9CLOT/145-220
D4CDW8_9CLOT/194-270
D4CEK7_9CLOT/154-227
D4CFP6_9CLOT/159-233
D4CGQ0_9CLOT/146-220
D4CGU9_9CLOT/148-221
D4CGZ9_9CLOT/151-227
D4CH08_9CLOT/172-247
D4CH12_9CLOT/159-233
D4CHB8_9CLOT/144-220
D4CJ56_9FIRM/172-246
D4CJ95_9FIRM/153-229
D4CJI8_9FIRM/151-227
D4CK46_9FIRM/154-231
D4CK51_9FIRM/145-220
D4CKE1_9FIRM/148-221
D4CKL5_9FIRM/166-243
D4CNJ8_9FIRM/155-231
D4CP92_9FIRM/143-219
D4CVC0_9FUSO/145-220
D4CVD8_9FUSO/154-228
D4DMT5_NEIEG/153-229
D4DT56_NEIEG/145-218
D4DTW4_NEIEG/150-222
D4DWE6_SEROD/149-225
D4DXE4_SEROD/156-232
D4DY32_SEROD/144-216
D4DYB8_SEROD/146-221
D4DYP1_SEROD/156-232
D4DZ82_SEROD/152-228
D4E084_SEROD/30-107
D4E0Y3_SEROD/154-231
D4E1K0_SEROD/145-215
D4E1P2_SEROD/36-116
D4E1P4_SEROD/27-105
D4E1V9_SEROD/145-216
D4E230_SEROD/151-227
D4E247_SEROD/31-105
D4E2F2_SEROD/24-100
D4E316_SEROD/151-227
D4E3A4_SEROD/149-225
D4E3K0_SEROD/144-217
D4E442_SEROD/145-221
D4E4E6_SEROD/15-93
D4E516_SEROD/19-92
D4E636_SEROD/172-248
D4E7K0_SEROD/126-201
D4E8Z2_SEROD/25-102
D4E9L6_SEROD/151-227
D4EB49_AGGAC/70-141
D4ECU0_AGGAC/153-229
D4EDS5_AGGAC/150-227
D4EHJ3_ENTFA/142-214
D4EI82_ENTFA/161-237
D4EIK4_ENTFA/151-228
D4EIM9_ENTFA/151-229
D4EK64_ENTFA/152-228
D4EKD7_ENTFA/155-229
D4EKT2_ENTFA/149-226
D4ELM1_ENTFA/155-231
D4ELV8_ENTFA/131-210
D4ELX5_ENTFA/150-226
D4EMH0_ENTFA/128-208
D4EN80_ENTFA/148-223
D4EQS7_ENTFA/155-231
D4ESH7_ENTFA/149-226
D4ESL1_ENTFA/142-214
D4ET75_ENTFA/155-231
D4ETS6_ENTFA/131-210
D4EU37_ENTFA/159-233
D4EUA9_ENTFA/152-228
D4EVW0_ENTFA/148-223
D4EWM4_ENTFA/161-237
D4EX37_ENTFA/151-228
D4EXA2_ENTFA/128-208
D4EY61_ENTFA/151-229
D4EYH0_ENTFA/155-231
D4EYL1_ENTFA/150-226
D4F0H8_EDWTA/152-224
D4F0R8_EDWTA/145-216
D4F0X7_EDWTA/211-282
D4F1Y3_EDWTA/156-232
D4F293_EDWTA/150-226
D4F2I1_EDWTA/24-100
D4F373_EDWTA/158-234
D4F388_EDWTA/157-233
D4F5I1_EDWTA/157-233
D4F6Q2_EDWTA/144-220
D4F8H9_EDWTA/151-227
D4F9K1_EDWTA/25-102
D4FA98_EDWTA/156-232
D4FAH6_EDWTA/153-230
D4FAR7_EDWTA/152-228
D4FB24_EDWTA/146-187
D4FC20_9LACO/156-232
D4FDR1_9LACO/150-226
D4FDT6_9LACO/155-230
D4FEE2_9LACO/148-221
D4FEI4_9LACO/154-229
D4FFR1_9LACO/144-219
D4FGA3_9LACO/161-236
D4FID3_STAEP/154-231
D4FIS5_STAEP/143-218
D4FJ92_STAEP/154-231
D4FKD6_STAEP/144-220
D4FL27_STAEP/145-221
D4FLR0_STAEP/153-229
D4FN85_STAEP/146-222
D4FND5_STAEP/143-219
D4FQ08_STROR/149-223
D4FQQ3_STROR/147-225
D4FR69_STROR/152-227
D4FRK3_STROR/147-222
D4FRR9_STROR/143-215
D4FSD5_STROR/145-220
D4FSZ8_STROR/175-252
D4FT69_STROR/155-231
D4FVP7_BACNA/150-226
D4FY84_BACNA/169-246
D4FZY8_BACNA/156-233
D4G0C1_BACNA/146-223
D4G182_BACNA/148-222
D4G1A6_BACNA/163-239
D4G1W3_BACNA/151-227
D4G3W1_BACNA/150-225
D4G450_BACNA/153-230
D4G4I2_BACNA/34-108
D4G4Q1_BACNA/151-227
D4G545_BACNA/211-286
D4GC76_PANAM/145-220
D4GD24_PANAM/156-232
D4GDS5_PANAM/31-108
D4GDZ9_PANAM/186-263
D4GEE1_PANAM/145-219
D4GEQ8_PANAM/155-230
D4GF44_PANAM/190-266
D4GFR3_PANAM/145-216
D4GGV7_PANAM/144-216
D4GHG0_PANAM/154-225
D4GHM8_PANAM/153-230
D4GIF3_PANAM/151-227
D4GJ92_PANAM/149-222
D4GJH8_PANAM/23-100
D4GJL0_PANAM/156-232
D4GJW6_PANAM/149-225
D4GKU6_PANAM/199-275
D4GKV4_PANAM/33-111
D4GL74_PANAM/165-241
D4GMI9_PANAM/158-234
D4H1P5_DENA2/147-222
D4H1Q9_DENA2/151-227
D4H216_DENA2/145-220
D4H2E5_DENA2/156-230
D4H516_DENA2/146-220
D4H5D9_DENA2/152-224
D4H6S3_DENA2/157-234
D4H6X3_DENA2/145-221
D4H7K2_DENA2/148-221
D4H895_DENA2/151-227
D4H8R3_DENA2/145-220
D4HAI5_PROAS/165-239
D4HAP5_PROAS/158-233
D4HAW1_PROAS/151-227
D4HB40_PROAS/148-224
D4HEC0_PROAS/153-229
D4HF62_PROAS/147-223
D4HRH6_BACSU/144-217
D4HUC4_ERWAC/153-229
D4HV05_ERWAC/177-248
D4HVF3_ERWAC/25-100
D4HWQ1_ERWAC/150-227
D4HX57_ERWAC/24-98
D4HXP9_ERWAC/149-225
D4HXX7_ERWAC/149-225
D4HYZ9_ERWAC/26-104
D4HZB1_ERWAC/148-224
D4HZR6_ERWAC/15-93
D4I0J3_ERWAC/156-232
D4I156_ERWAC/145-220
D4I1M9_ERWAC/26-101
D4I337_ERWAC/156-232
D4I354_ERWAC/158-234
D4I4G0_ERWAC/34-113
D4I4V1_STRPN/145-220
D4I6P0_ERWAE/15-93
D4I6V6_ERWAE/150-227
D4I7N3_ERWAE/149-225
D4I7Y7_ERWAE/149-225
D4I8Q0_ERWAE/148-224
D4I8Y2_ERWAE/26-104
D4I9F2_ERWAE/24-98
D4IAP5_ERWAE/145-220
D4IB96_ERWAE/26-101
D4IBH6_ERWAE/25-100
D4IBT6_ERWAE/153-229
D4ICD3_ERWAE/145-216
D4ICW7_ERWAE/158-234
D4IDV6_ERWAE/156-232
D4IF02_ERWAE/156-232
D4IFJ1_ERWAE/23-102
D4IKU3_9BACT/151-224
D4ILQ4_9BACT/150-221
D4INZ4_9BACT/145-222
D4IVS1_BUTFI/155-231
D4IWC3_BUTFI/147-222
D4J046_BUTFI/151-227
D4J0G5_BUTFI/157-233
D4J1F7_BUTFI/156-235
D4J2C7_BUTFI/148-221
D4J317_BUTFI/150-223
D4J4C4_9FIRM/144-218
D4J4D9_9FIRM/146-223
D4J4E7_9FIRM/134-208
D4J5C0_9FIRM/149-222
D4J5R8_9FIRM/148-224
D4J606_9FIRM/147-227
D4J6J8_9FIRM/27-104
D4J6N4_9FIRM/151-227
D4J7S6_9FIRM/154-230
D4J7W3_9FIRM/154-230
D4J7X8_9FIRM/149-222
D4J813_9FIRM/153-230
D4J8H2_9FIRM/1-47
D4J8S1_9FIRM/143-215
D4J9C2_9FIRM/53-129
D4J9C8_9FIRM/155-232
D4J9H6_9FIRM/147-222
D4J9M8_9FIRM/151-227
D4JAC3_9FIRM/153-229
D4JAR2_9FIRM/31-100
D4JAV9_9FIRM/146-220
D4JB67_9FIRM/147-225
D4JB72_9FIRM/152-229
D4JBA8_9FIRM/165-240
D4JBG5_9FIRM/151-226
D4JCB4_9FIRM/147-218
D4JD84_9FIRM/148-184
D4JE82_9FIRM/151-230
D4JEP3_9FIRM/141-214
D4JFZ7_9FIRM/150-227
D4JG89_9FIRM/104-181
D4JGU2_9FIRM/135-208
D4JHJ3_9FIRM/156-230
D4JHQ7_9FIRM/148-221
D4JHR6_9FIRM/150-226
D4JI38_9FIRM/147-222
D4JJD5_9FIRM/145-217
D4JJG6_9FIRM/153-230
D4JK91_9FIRM/188-259
D4JKB8_9FIRM/143-215
D4JL51_9FIRM/151-227
D4JLC6_9FIRM/153-229
D4JLD3_9FIRM/65-143
D4JLP6_9FIRM/151-227
D4JMW4_9FIRM/150-226
D4JN35_9FIRM/144-218
D4JNJ4_9FIRM/23-98
D4JPB6_9FIRM/144-216
D4JQR1_9FIRM/28-91
D4JR61_9FIRM/146-222
D4JRD9_9FIRM/153-229
D4JS29_9FIRM/142-216
D4JUY7_9FIRM/145-220
D4JV94_9FIRM/128-203
D4JWJ8_9FIRM/154-231
D4JXN0_9FIRM/153-228
D4JY87_9FIRM/155-231
D4JZA9_9FIRM/152-228
D4JZL4_9FIRM/149-225
D4JZS0_9FIRM/199-269
D4K0A2_9FIRM/145-220
D4K0C2_9FIRM/57-129
D4K0Q5_9FIRM/126-202
D4K0R5_9FIRM/153-229
D4K183_9FIRM/224-297
D4K196_9FIRM/145-224
D4K281_9FIRM/149-222
D4K2T2_9FIRM/30-97
D4K4B5_9FIRM/147-220
D4K4I5_9FIRM/54-130
D4K5B0_9FIRM/157-233
D4K5K0_9FIRM/152-228
D4K6G9_9FIRM/147-220
D4K6S7_9FIRM/152-229
D4K804_9FIRM/146-222
D4K994_9FIRM/148-224
D4K9D7_9FIRM/149-222
D4K9I4_9FIRM/156-232
D4KAN0_9FIRM/56-129
D4KB01_9FIRM/153-228
D4KBM6_9FIRM/145-220
D4KCK3_9FIRM/148-223
D4KE68_9FIRM/144-219
D4KEW3_9FIRM/145-222
D4KG25_9FIRM/156-229
D4KGZ4_9FIRM/93-169
D4KH63_9FIRM/1-37
D4KH78_9FIRM/152-228
D4KJY8_9FIRM/148-222
D4KK12_9FIRM/153-230
D4KK87_9FIRM/149-222
D4KKJ7_9FIRM/145-220
D4KKL8_9FIRM/156-231
D4KLX0_9FIRM/144-218
D4KLX9_9FIRM/146-223
D4KMR5_9FIRM/145-219
D4KMV8_9FIRM/150-223
D4KN93_9FIRM/139-223
D4KNE6_9FIRM/150-227
D4KNX2_9FIRM/155-229
D4KNY6_9FIRM/147-222
D4KP94_9FIRM/151-227
D4KPT7_9FIRM/151-227
D4KQA4_9FIRM/152-229
D4KQS3_9FIRM/149-222
D4KRZ6_9FIRM/134-209
D4KTT1_9FIRM/192-268
D4KU61_9FIRM/149-222
D4KU93_9FIRM/150-226
D4KUG8_9FIRM/155-229
D4KUX2_9FIRM/156-231
D4KV51_9FIRM/147-222
D4KVJ0_9FIRM/151-227
D4KW07_9FIRM/152-229
D4KWG6_9FIRM/134-209
D4KXP8_9FIRM/149-222
D4KYI8_9FIRM/146-223
D4L0Y6_9FIRM/1-56
D4L1M4_9FIRM/155-231
D4L1Y6_9FIRM/149-226
D4L237_9FIRM/158-233
D4L2U7_9FIRM/151-227
D4L309_9FIRM/146-224
D4L326_9FIRM/152-229
D4L4V1_9FIRM/148-221
D4L4V9_9FIRM/149-222
D4L4Y3_9FIRM/153-229
D4L5W7_9FIRM/151-224
D4L6N9_9FIRM/155-231
D4L7S5_9FIRM/145-220
D4L8I3_9FIRM/157-233
D4L9A2_9FIRM/152-229
D4LAH7_9FIRM/147-220
D4LAS9_9FIRM/151-226
D4LAV1_9FIRM/154-229
D4LBC1_9FIRM/175-251
D4LD50_9FIRM/148-221
D4LEC7_9FIRM/120-197
D4LFV9_9FIRM/149-226
D4LFW3_9FIRM/55-132
D4LH26_9FIRM/145-217
D4LH37_9FIRM/146-220
D4LHF9_9FIRM/146-220
D4LJV2_9FIRM/151-227
D4LKB4_9FIRM/148-223
D4LKZ1_9FIRM/154-231
D4LLM2_9FIRM/151-227
D4LLQ8_9FIRM/158-234
D4LMU5_9FIRM/149-222
D4LNC8_9FIRM/1-72
D4LNK6_9FIRM/155-229
D4LNL1_9FIRM/153-220
D4LNN3_9FIRM/145-220
D4LNV4_9FIRM/169-242
D4LPG6_9FIRM/154-228
D4LRP8_9FIRM/147-221
D4LS35_9FIRM/145-219
D4LSB7_9FIRM/149-222
D4LTA1_9FIRM/145-217
D4LTQ7_9FIRM/47-127
D4LTR1_9FIRM/45-127
D4LTS2_9FIRM/146-221
D4LUS7_9FIRM/151-227
D4LV33_9FIRM/147-220
D4LVE4_9FIRM/144-218
D4LVV5_9FIRM/151-227
D4LWE4_9FIRM/154-228
D4LWH5_9FIRM/146-220
D4LWI4_9FIRM/175-251
D4LWK3_9FIRM/1-58
D4LWS2_9FIRM/149-226
D4LWT1_9FIRM/149-224
D4LWY3_9FIRM/144-218
D4LX48_9FIRM/147-222
D4LXE9_9FIRM/158-234
D4LY34_9FIRM/146-223
D4LY90_9FIRM/151-227
D4LYF1_9FIRM/149-225
D4LYK6_9FIRM/147-222
D4LYW7_9FIRM/153-229
D4LYX7_9FIRM/144-220
D4LZ98_9FIRM/150-227
D4LZR2_9FIRM/147-222
D4M077_9FIRM/152-228
D4M0I2_9FIRM/144-218
D4M0K6_9FIRM/151-228
D4M0U7_9FIRM/156-230
D4M1E7_9FIRM/145-220
D4M252_9FIRM/153-228
D4M2L7_9FIRM/147-222
D4M2W4_9FIRM/140-215
D4M3N0_9FIRM/152-229
D4M3V6_9FIRM/147-222
D4M403_9FIRM/146-223
D4M4D8_9FIRM/151-226
D4M4P1_9FIRM/152-229
D4M671_9FIRM/149-222
D4M6B3_9FIRM/147-220
D4MB40_9ENTE/131-210
D4MBN0_9ENTE/155-231
D4MD46_9ENTE/161-237
D4MDH6_9ENTE/156-233
D4MDX7_9ENTE/148-223
D4MEA0_9ENTE/146-226
D4MEX9_9ENTE/151-228
D4MF72_9ENTE/128-208
D4MFZ3_9ENTE/149-226
D4MFZ5_9ENTE/150-226
D4MG25_9ENTE/155-231
D4MHE1_9ENTE/159-233
D4MHL6_9FIRM/157-233
D4MHX5_9FIRM/128-203
D4MIH5_9FIRM/28-91
D4MIV9_9FIRM/154-231
D4MJR4_9FIRM/146-222
D4MKG1_9FIRM/142-216
D4MN90_9FIRM/145-220
D4MP86_9FIRM/160-236
D4MR39_9FIRM/147-218
D4MR52_9FIRM/156-232
D4MS27_9FIRM/75-151
D4MS94_9FIRM/80-158
D4MSY1_9FIRM/145-199
D4MT15_9FIRM/144-220
D4MU18_9FIRM/69-146
D4MUF0_9FIRM/153-231
D4MUY4_9FIRM/151-227
D4MV33_9FIRM/175-250
D4MVX8_9FIRM/155-231
D4MWC5_9FIRM/147-222
D4MX27_9FIRM/143-215
D4MX73_9FIRM/146-222
D4MXG6_9FIRM/160-236
D4MXH4_9FIRM/143-219
D4MXT1_9FIRM/154-231
D4MXX1_9FIRM/151-227
D4MY65_9FIRM/153-229
D4MY82_9FIRM/153-230
D4MYL2_9FIRM/144-220
D4MZV8_9FIRM/145-220
D4PBS0_9BURK/146-221
D4PK09_LISMO/150-224
D4PKE1_LISMO/146-224
D4PL45_LISMO/153-228
D4PMQ9_LISMO/159-236
D4PMY8_LISMO/155-231
D4PN86_LISMO/156-233
D4PNJ4_LISMO/155-231
D4PPN4_LISMO/149-224
D4PQE6_LISMO/146-221
D4PSQ3_LISMO/147-218
D4PTM7_LISMO/146-224
D4PU12_LISMO/148-224
D4PUZ9_LISMO/156-233
D4PWE9_LISMO/153-228
D4PXD3_LISMO/153-229
D4PXL4_LISMO/159-236
D4PXZ3_LISMO/155-231
D4PYN9_LISMO/149-224
D4PYU8_LISMO/146-221
D4Q023_LISMO/153-228
D4Q1N4_LISMO/150-224
D4Q2Q7_LISMO/156-233
D4Q3S2_LISMO/146-221
D4Q406_LISMO/159-236
D4Q4R1_LISMO/155-231
D4Q4W2_LISMO/146-224
D4Q5K3_LISMO/149-224
D4Q6K2_LISMO/155-231
D4QHG6_ENTFC/145-221
D4QHU0_ENTFC/157-232
D4QIL5_ENTFC/152-228
D4QJE4_ENTFC/150-226
D4QJU8_ENTFC/147-223
D4QKH7_ENTFC/152-229
D4QMU2_ENTFC/150-226
D4QP75_ENTFC/145-220
D4QQ80_ENTFC/152-229
D4QQA9_ENTFC/151-229
D4QQS4_ENTFC/157-232
D4QRG6_ENTFC/152-228
D4QTE8_ENTFC/145-220
D4QTU1_ENTFC/146-223
D4QV59_ENTFC/147-223
D4QVJ3_ENTFC/150-226
D4QVQ8_ENTFC/150-226
D4QWZ0_ENTFC/145-221
D4QXA6_ENTFC/148-225
D4QZ74_ENTFC/152-228
D4R1C4_ENTFC/145-221
D4R1H9_ENTFC/150-226
D4R1Y2_ENTFC/145-220
D4R237_ENTFC/157-232
D4R3T1_ENTFC/147-223
D4R4P5_ENTFC/152-229
D4R4R4_ENTFC/150-226
D4R5A4_ENTFC/148-225
D4R5P1_ENTFC/145-220
D4R6H2_ENTFC/157-232
D4R764_ENTFC/145-221
D4R781_ENTFC/150-226
D4R7A6_ENTFC/142-214
D4R8L9_ENTFC/150-226
D4RA35_ENTFC/152-229
D4RAL2_ENTFC/147-223
D4RCM6_ENTFC/156-232
D4RCZ4_ENTFC/152-228
D4RDR6_ENTFC/151-225
D4RF92_ENTFC/142-214
D4RFL8_ENTFC/151-229
D4RFN3_ENTFC/145-221
D4RHX6_ENTFC/150-226
D4RJC3_ENTFC/152-228
D4RJJ1_ENTFC/156-232
D4RK40_ENTFC/147-223
D4RKT1_ENTFC/150-226
D4RKU4_ENTFC/152-229
D4RM05_ENTFC/157-232
D4RM63_ENTFC/145-220
D4RMI4_ENTFC/148-225
D4RMT4_ENTFC/144-216
D4RMV2_ENTFC/157-232
D4RQJ3_ENTFC/145-221
D4RR72_ENTFC/142-214
D4RT41_ENTFC/147-223
D4RTB7_ENTFC/152-229
D4RTU3_ENTFC/152-228
D4RU38_ENTFC/150-226
D4RUF6_ENTFC/145-220
D4RVG6_ENTFC/150-226
D4RVV9_ENTFC/148-225
D4RWJ6_9FIRM/147-220
D4RY44_9FIRM/157-231
D4RYD3_9FIRM/151-227
D4S0I6_9FIRM/157-233
D4S105_9FIRM/142-214
D4S1I1_9FIRM/144-219
D4S1K2_9FIRM/146-220
D4S2F0_9FIRM/145-220
D4S2J8_9FIRM/150-224
D4S665_9FIRM/157-232
D4S725_9FIRM/151-227
D4S8B1_9FIRM/145-221
D4SIU5_ENTFC/147-223
D4SIX6_ENTFC/152-228
D4SKD5_ENTFC/145-221
D4SKJ5_ENTFC/141-218
D4SLX9_ENTFC/59-131
D4SLZ0_ENTFC/157-232
D4SMH8_ENTFC/1-45
D4SMJ9_ENTFC/150-226
D4SMX6_ENTFC/152-229
D4SPV9_ENTFC/150-226
D4SQU9_9XANT/146-220
D4SR58_9XANT/145-218
D4SRH1_9XANT/155-232
D4ST16_9XANT/152-228
D4SU27_9XANT/35-110
D4SVQ3_9XANT/166-240
D4SWL8_9XANT/23-98
D4SXG7_9XANT/145-220
D4SXL0_9XANT/143-216
D4SYC9_9XANT/157-234
D4SYG9_9XANT/161-235
D4SYR1_9XANT/26-102
D4SZT1_9XANT/150-225
D4T078_9XANT/175-252
D4T0A6_9XANT/157-233
D4T0U7_9XANT/150-225
D4T2A5_9XANT/157-234
D4T313_9XANT/157-233
D4T388_9XANT/35-110
D4T423_9XANT/145-218
D4T4U2_9XANT/155-232
D4T504_9XANT/146-220
D4T5B3_9XANT/152-228
D4T5N9_9XANT/23-98
D4T5V8_9XANT/166-240
D4T7A3_9XANT/26-102
D4T8F9_9XANT/145-220
D4T918_9XANT/150-225
D4T990_9XANT/161-235
D4T9S7_9XANT/175-252
D4TBT5_9XANT/150-225
D4TCI0_9NOST/154-233
D4TDK8_9NOST/149-225
D4TDM8_9NOST/147-223
D4TEF5_9NOST/154-230
D4TEJ6_9NOST/172-248
D4TFG0_9NOST/144-221
D4TGU7_9NOST/153-229
D4TH99_9NOST/147-224
D4THG7_9NOST/178-255
D4TJM3_9NOST/145-222
D4TMU3_9NOST/144-221
D4TMY8_9NOST/148-225
D4TNP5_9NOST/173-249
D4TNV0_9NOST/148-224
D4TPM1_9NOST/145-222
D4TQG5_9NOST/153-229
D4TQS7_9NOST/146-223
D4TS45_9NOST/147-223
D4TTK9_9NOST/175-251
D4TVJ7_9NOST/154-233
D4TWR5_9ACTO/145-221
D4TX14_9ACTO/145-223
D4TXE7_9ACTO/146-218
D4TXZ6_9ACTO/51-125
D4TYX3_9ACTO/160-236
D4U0C3_9ACTO/158-232
D4U446_STAAU/154-231
D4U4N8_STAAU/151-228
D4U577_STAAU/145-220
D4U6F0_STAAU/146-222
D4U6J6_STAAU/148-224
D4U794_STAAU/145-221
D4U7W4_STAAU/153-229
D4U9X0_STAAU/148-225
D4UAI1_STAAU/143-218
D4UAJ6_STAAU/42-118
D4UB75_STAAU/145-220
D4UC02_STAAU/145-221
D4UC19_STAAU/147-227
D4UDX5_STAAU/151-228
D4UEY3_STAAU/143-218
D4UF44_STAAU/148-224
D4UFN1_STAAU/154-231
D4UGF0_STAAU/153-229
D4UHZ9_STAAU/146-222
D4UII2_STAAU/148-225
D4UWJ5_ENTFA/149-226
D4UX60_ENTFA/156-233
D4UXA3_ENTFA/131-210
D4UYM8_ENTFA/128-208
D4UYS2_ENTFA/159-233
D4UZW4_ENTFA/148-223
D4V060_ENTFA/151-228
D4V1J6_ENTFA/152-228
D4V1W4_ENTFA/155-231
D4V1X6_ENTFA/150-226
D4V2A3_ENTFA/161-237
D4V2V9_ENTFA/155-231
D4V3K9_BACVU/150-224
D4V4P1_BACVU/153-226
D4V6F3_BACVU/152-226
D4V8Q6_BACVU/253-326
D4VAY3_BACVU/155-229
D4VDE3_BACVU/244-317
D4VDN5_BACVU/145-222
D4VFR5_9BACE/147-224
D4VMI0_9BACE/147-223
D4VP94_9BACE/152-226
D4VPX9_9BACE/145-222
D4VR45_9BACE/153-226
D4VTS9_ENTFC/70-146
D4VU43_ENTFC/146-223
D4VW08_ENTFC/157-232
D4VW73_ENTFC/147-223
D4VXH2_ENTFC/152-229
D4VXS6_ENTFC/152-228
D4VY60_ENTFC/145-220
D4VYD0_ENTFC/150-226
D4VZ32_ENTFC/46-120
D4W076_ENTFC/150-226
D4W0B9_ENTFC/154-231
D4W1D8_9FIRM/156-233
D4W235_9FIRM/146-222
D4W241_9FIRM/152-229
D4W293_9FIRM/149-223
D4W2Q2_9FIRM/151-226
D4W3I1_9FIRM/90-163
D4W3X9_9FIRM/1-46
D4W4U4_9FIRM/142-218
D4W5B2_9FIRM/146-218
D4W5K5_9FIRM/146-222
D4W615_9FIRM/154-229
D4W627_9FIRM/145-222
D4W641_9FIRM/148-224
D4W6N0_9FIRM/144-221
D4W7Z2_9FIRM/152-225
D4W813_9FIRM/145-220
D4W8R0_9FIRM/145-220
D4W8U1_9FIRM/151-224
D4WA63_BACOV/152-226
D4WCQ5_BACOV/154-228
D4WGD9_BACOV/146-222
D4WIJ0_BACOV/167-244
D4WK79_BACOV/153-226
D4WNN9_BACOV/266-340
D4WP38_BACOV/145-222
D4WQ63_BACOV/147-224
D4WUW5_BACOV/145-222
D4WWC4_BACOV/153-226
D4X0H1_BACOV/152-226
D4X232_BACOV/147-223
D4X4B3_9BURK/149-224
D4X4B5_9BURK/148-224
D4X4E4_9BURK/143-214
D4X5B2_9BURK/152-230
D4X5B3_9BURK/148-224
D4X5E7_9BURK/146-219
D4X6Q7_9BURK/144-219
D4X6Q9_9BURK/149-225
D4X727_9BURK/145-217
D4X7G7_9BURK/145-218
D4X834_9BURK/156-234
D4X8A9_9BURK/150-225
D4X8E1_9BURK/148-224
D4X8G9_9BURK/157-233
D4X8S6_9BURK/145-218
D4X8Y8_9BURK/162-238
D4X9R8_9BURK/145-216
D4X9Z0_9BURK/145-218
D4XA82_9BURK/145-218
D4XAX4_9BURK/161-237
D4XCC4_9BURK/148-223
D4XCH0_9BURK/147-223
D4XCJ5_9BURK/165-241
D4XDH9_9BURK/160-237
D4XEZ3_9BURK/156-233
D4XFW3_9BURK/52-123
D4XI19_9BURK/145-216
D4XIJ2_9BURK/145-216
D4XIN5_9BURK/145-216
D4XJ98_9BURK/157-230
D4XJG2_9BURK/157-234
D4XJP5_9BURK/147-224
D4XLL0_ACIHA/146-221
D4XMZ6_ACIHA/155-231
D4XPS3_ACIHA/144-216
D4XRF2_ACIHA/157-232
D4XRG2_ACIHA/161-237
D4XSW8_ACIHA/151-222
D4XSZ7_ACIHA/154-230
D4XTC5_ACIHA/146-226
D4XUD2_ACIHA/172-248
D4XUR2_ACIHA/151-227
D4Y2A0_BACTR/146-222
D4Y2M1_BACTR/156-233
D4Y402_BACTR/152-228
D4Y5L3_BACTR/149-222
D4Y6Y3_BACTR/147-218
D4YB67_BACTR/144-221
D4YBI1_BACTR/153-229
D4YBL1_BACTR/145-219
D4YCY1_BACTR/1-64
D4YGE2_9LACT/278-354
D4YHD3_9LACT/149-225
D4YIB4_9LACT/161-236
D4YID7_9LACT/175-251
D4YIP1_9LACT/156-232
D4YIP8_9LACT/155-231
D4YJQ8_9MICO/124-198
D4YJS7_9MICO/148-224
D4YJT7_9MICO/146-222
D4YJX4_9MICO/155-246
D4YKZ0_9MICO/193-264
D4YL68_9MICO/158-234
D4YMK4_9MICO/178-250
D4YNI9_9MICO/146-222
D4YQE9_9MICO/160-237
D4YSF8_9LACO/176-251
D4YT02_9LACO/183-259
D4YUM6_9LACO/150-226
D4YYW9_SPHJU/148-224
D4YZY2_SPHJU/155-231
D4Z1C0_SPHJU/145-221
D4Z3G3_SPHJU/145-216
D4Z445_SPHJU/155-231
D4Z481_SPHJU/152-229
D4Z485_SPHJU/154-229
D4Z543_SPHJU/151-227
D4Z5R3_SPHJU/154-232
D4Z7L8_SPHJU/151-226
D4Z869_SPHJU/160-235
D4ZB33_SHEVD/166-238
D4ZC16_SHEVD/27-100
D4ZC23_SHEVD/156-232
D4ZCY3_SHEVD/161-237
D4ZDL0_SHEVD/156-233
D4ZEI5_SHEVD/148-225
D4ZEZ8_SHEVD/148-222
D4ZF46_SHEVD/146-221
D4ZFM4_SHEVD/147-219
D4ZG91_SHEVD/21-93
D4ZGB1_SHEVD/27-102
D4ZGI0_SHEVD/154-230
D4ZHH2_SHEVD/149-225
D4ZHJ7_SHEVD/144-220
D4ZJ60_SHEVD/144-219
D4ZJG0_SHEVD/152-226
D4ZK27_SHEVD/39-115
D4ZKP6_SHEVD/1-68
D4ZKP9_SHEVD/26-100
D4ZMA4_SHEVD/32-110
D4ZPE1_SPIPL/162-241
D4ZPF7_SPIPL/144-220
D4ZRF3_SPIPL/150-226
D4ZSU8_SPIPL/148-225
D4ZTA1_SPIPL/153-229
D4ZUI4_SPIPL/169-245
D4ZWV5_SPIPL/154-233
D4ZXR7_SPIPL/152-229
D4ZZE7_SPIPL/148-223
D4ZZI8_SPIPL/146-222
D4ZZR0_SPIPL/145-221
D5A147_SPIPL/148-220
D5A234_SPIPL/144-221
D5A5Q0_SPIPL/15-52
D5A6E4_SPIPL/152-228
D5AHJ5_STRGZ/147-223
D5AHV5_STRGZ/164-239
D5AIJ9_STRGZ/154-230
D5AJ68_STRGZ/146-222
D5AJD3_STRGZ/142-213
D5AJK2_STRGZ/152-227
D5AKZ6_RHOCB/147-223
D5ALH2_RHOCB/150-226
D5AMK0_RHOCB/153-229
D5ANR2_RHOCB/145-216
D5ANZ1_RHOCB/153-234
D5AP60_RHOCB/154-230
D5APK8_RHOCB/154-230
D5APQ6_RHOCB/152-226
D5AQE9_RHOCB/145-216
D5ASQ7_RHOCB/154-230
D5ASY1_RHOCB/154-229
D5ATW9_RHOCB/145-221
D5AVZ4_RICPP/145-221
D5AX17_RICPP/149-223
D5AYJ8_YERPZ/156-232
D5AZ87_YERPZ/131-207
D5AZX3_YERPZ/154-231
[truncated: 332,721 more chars]
