# Supplementary material for: Contact prediction is hardest for the most informative contacts, but improves with the incorporation of contact potentials
Source: PLoS One. 2018 Jun 28;13(6):e0199585. doi: 10.1371/journal.pone.0199585 (PMC6023208; doi:10.1371/journal.pone.0199585)
Supplement: S1 Data — Each file in the ‘alignments’ directory herein corresponds to a protein family’s alignment and contains the accession number and sequence range of each sequence in the alignment. (TAR.GZ) [file pone.0199585.s001.tar.gz › alignments/HTH_8]

A0AKS7_LISW6/413-454
A0AYV0_BURCH/403-452
A0AZW8_BURCH/410-451
A0B0D4_BURCH/301-338
A0B1N5_BURCH/420-460
A0B237_BURCH/599-637
A0B2I0_BURCH/628-668
A0B349_BURCH/397-439
A0B3M5_BURCH/621-661
A0B3N6_BURCH/450-491
A0K4L8_BURCH/33-74
A0K5R0_BURCH/400-438
A0K5W5_BURCH/417-458
A0K704_BURCH/411-450
A0K7L8_BURCH/419-453
A0K7W6_BURCH/590-631
A0K8S1_BURCH/459-500
A0KAU4_BURCH/399-440
A0KBG4_BURCH/135-176
A0KBJ1_BURCH/169-210
A0KCH5_BURCH/327-367
A0KDB7_BURCH/310-349
A0KDB8_BURCH/405-446
A0KDI3_BURCH/347-382
A0KE50_BURCH/411-452
A0KEY6_AERHH/428-469
A0KH00_AERHH/421-460
A0KHN9_AERHH/516-557
A0KK83_AERHH/598-638
A0KM27_AERHH/397-438
A0KM29_AERHH/425-466
A0KMS4_AERHH/407-448
A0KQ87_AERHH/579-620
A0KR14_AERHH/373-414
A0KRS5_SHESA/592-624
A0KRT2_SHESA/425-466
A0KSJ7_SHESA/409-449
A0KUV3_SHESA/431-472
A0KUV5_SHESA/396-437
A0KV27_SHESA/406-447
A0KWS8_SHESA/443-483
A0KYK7_SHESA/315-356
A0KZ57_SHESA/404-445
A0L082_SHESA/434-478
A0L0B2_SHESA/435-474
A0L1K6_SHESA/133-174
A0L2M4_SHESA/410-451
A0L3T3_MAGSM/276-317
A0L432_MAGSM/465-506
A0L4D4_MAGSM/411-452
A0L4D6_MAGSM/299-340
A0L4H3_MAGSM/423-461
A0L5M1_MAGSM/416-457
A0L6X2_MAGSM/504-543
A0L881_MAGSM/399-440
A0LAK3_MAGSM/440-481
A0LC09_MAGSM/402-443
A0LDP2_MAGSM/400-440
A0LDW4_MAGSM/459-500
A0LF02_SYNFM/534-573
A0LF40_SYNFM/401-438
A0LFR7_SYNFM/454-495
A0LFW8_SYNFM/417-457
A0LFZ0_SYNFM/431-465
A0LGH2_SYNFM/400-441
A0LGU2_SYNFM/400-441
A0LH02_SYNFM/456-497
A0LHF1_SYNFM/425-466
A0LHF5_SYNFM/439-479
A0LIA2_SYNFM/1088-1132
A0LIC5_SYNFM/408-449
A0LJL7_SYNFM/404-448
A0LK23_SYNFM/414-455
A0LKE4_SYNFM/540-577
A0LKM2_SYNFM/405-446
A0LL20_SYNFM/400-441
A0LLJ8_SYNFM/410-450
A0LLZ8_SYNFM/471-512
A0LM32_SYNFM/400-441
A0LMH7_SYNFM/415-456
A0LMY2_SYNFM/402-443
A0LND9_SYNFM/435-476
A0LPB0_SYNFM/467-508
A0LPT2_SYNFM/413-454
A0LQA1_SYNFM/439-479
A0LZA0_GRAFK/405-446
A0LZB0_GRAFK/401-440
A0M5V2_GRAFK/408-446
A0M7D4_GRAFK/378-419
A0N0U6_9RHOO/499-540
A0N0V6_9RHOO/611-652
A0NNJ2_9RHOB/472-513
A0NST9_9RHOB/411-452
A0NSU1_9RHOB/429-470
A0NUW8_9RHOB/409-454
A0NV29_9RHOB/452-492
A0NVB7_9RHOB/281-322
A0NXD4_9RHOB/547-582
A0P1M4_9RHOB/436-477
A0P3G2_9RHOB/394-435
A0PY80_CLONN/309-350
A0Q207_CLONN/475-515
A0Q2I8_CLONN/613-654
A0Q2N7_CLONN/423-454
A0Q2T8_CLONN/586-627
A0QTU7_MYCS2/539-580
A0QWN8_MYCS2/527-568
A0R7M9_PELPD/403-444
A0R7S4_PELPD/419-459
A0R9D1_BACAH/422-463
A0RDS5_BACAH/415-456
A0REX6_BACAH/573-614
A0RF39_BACAH/509-550
A0RFE6_BACAH/535-576
A0RIG1_BACAH/641-682
A0XWN0_9GAMM/52-93
A0XX59_9GAMM/422-463
A0XY29_9GAMM/129-170
A0Y094_9GAMM/405-439
A0Y164_9GAMM/432-473
A0Y167_9GAMM/438-479
A0Y1M9_9GAMM/422-463
A0Y3U1_9GAMM/308-348
A0Y3W6_9GAMM/399-440
A0Y8R5_9GAMM/72-113
A0YA46_9GAMM/429-470
A0YDU8_9GAMM/410-450
A0YF82_9GAMM/130-171
A0YG67_9GAMM/419-459
A0YG69_9GAMM/436-477
A0YGF9_9GAMM/405-446
A0Z0J4_9GAMM/40-81
A0Z370_9GAMM/346-387
A0Z373_9GAMM/389-430
A0Z4G4_9GAMM/410-451
A0Z5D9_9GAMM/411-452
A0Z799_9GAMM/427-468
A0Z8E6_9GAMM/423-464
A0Z8M8_9GAMM/418-459
A1A822_ECOK1/498-528
A1AAC9_ECOK1/590-631
A1AAR7_ECOK1/288-328
A1AD73_ECOK1/413-454
A1AES2_ECOK1/642-684
A1AF60_ECOK1/547-587
A1AFI0_ECOK1/368-409
A1AI50_ECOK1/425-466
A1AIH5_ECOK1/401-441
A1AIP3_ECOK1/399-439
A1AJK3_ECOK1/598-639
A1AKZ2_PELPD/426-466
A1AL12_PELPD/628-672
A1ALX1_PELPD/409-450
A1AMD2_PELPD/188-229
A1AME4_PELPD/610-651
A1AMP1_PELPD/412-452
A1AMU4_PELPD/618-658
A1AN81_PELPD/414-455
A1APA1_PELPD/615-656
A1APE4_PELPD/538-571
A1APJ9_PELPD/410-451
A1AQG4_PELPD/407-446
A1AQJ0_PELPD/427-467
A1AR10_PELPD/418-459
A1ARS3_PELPD/412-453
A1ATK4_PELPD/432-473
A1ATN1_PELPD/425-461
A1ATN2_PELPD/614-652
A1AUC3_PELPD/413-454
A1AW27_RUTMC/146-186
A1AXL9_RUTMC/33-74
A1AYJ4_PARDP/570-610
A1B4L1_PARDP/308-349
A1B6A4_PARDP/392-433
A1B6P6_PARDP/436-477
A1B980_PARDP/413-454
A1B9J7_PARDP/406-447
A1B9J9_PARDP/433-474
A1B9Y4_PARDP/553-594
A1BAC5_PARDP/391-432
A1BB24_PARDP/379-420
A1BBD0_PARDP/395-436
A1BBZ5_PARDP/583-618
A1BCP0_CHLPD/648-692
A1BHH1_CHLPD/408-449
A1BHM5_CHLPD/336-377
A1BHQ8_CHLPD/495-536
A1EI21_VIBCH/387-428
A1EK38_VIBCH/426-467
A1EKQ8_VIBCH/434-475
A1EKV1_VIBCH/484-525
A1EKZ3_VIBCH/54-95
A1ELD9_VIBCH/443-484
A1ELE1_VIBCH/429-470
A1ELP3_VIBCH/287-325
A1EMI1_VIBCH/548-583
A1EMX3_VIBCH/396-437
A1ENR6_VIBCH/403-444
A1EPG5_VIBCH/395-436
A1ERG7_VIBCH/397-438
A1F0J1_VIBCH/368-409
A1F1C8_VIBCH/548-583
A1F2K8_VIBCH/54-95
A1F3E0_VIBCH/426-467
A1F411_VIBCH/443-484
A1F413_VIBCH/429-470
A1F476_VIBCH/484-525
A1F4F7_VIBCH/287-325
A1F557_VIBCH/434-475
A1F5N5_VIBCH/417-458
A1F6U7_VIBCH/396-437
A1F6Y1_VIBCH/395-436
A1F7B4_VIBCH/397-438
A1HLP6_9FIRM/586-626
A1HMR8_9FIRM/591-629
A1HNC6_9FIRM/415-456
A1HNH8_9FIRM/595-633
A1HNJ0_9FIRM/422-463
A1HPJ0_9FIRM/652-693
A1HQW3_9FIRM/476-516
A1HRA8_9FIRM/577-618
A1HRB7_9FIRM/265-302
A1HRK7_9FIRM/527-568
A1HS80_9FIRM/606-646
A1HSK4_9FIRM/579-620
A1IGB8_PHOPO/431-472
A1IGC3_VIBFI/432-473
A1IP19_NEIMA/370-411
A1IT15_NEIMA/111-152
A1JHT7_YERE8/426-467
A1JJ77_YERE8/583-624
A1JNJ4_YERE8/289-329
A1K1I4_AZOSB/408-449
A1K2K9_AZOSB/396-437
A1K2T1_AZOSB/472-510
A1K3E7_AZOSB/418-459
A1K4T7_AZOSB/624-678
A1K4U6_AZOSB/409-450
A1K6H4_AZOSB/400-441
A1K6K4_AZOSB/515-555
A1K6S6_AZOSB/395-436
A1K7Z0_AZOSB/307-347
A1K8A8_AZOSB/514-555
A1K925_AZOSB/444-485
A1K9F7_AZOSB/584-625
A1K9K4_AZOSB/34-75
A1K9P3_AZOSB/632-673
A1K9Z2_AZOSB/394-438
A1KAF2_AZOSB/406-447
A1KAW6_AZOSB/416-455
A1KBA3_AZOSB/419-460
A1KC65_AZOSB/439-480
A1KCD5_AZOSB/612-647
A1KCP2_AZOSB/363-404
A1KRF0_NEIMF/370-411
A1KUM6_NEIMF/35-76
A1KV28_NEIMF/111-152
A1R0I5_BORT9/407-448
A1RCZ9_ARTAT/159-196
A1RE33_SHESW/426-467
A1REH2_SHESW/597-629
A1REH8_SHESW/426-467
A1RF67_SHESW/379-418
A1RGL4_SHESW/441-480
A1RHX1_SHESW/431-472
A1RHX3_SHESW/396-437
A1RI47_SHESW/406-447
A1RL78_SHESW/315-356
A1RLQ6_SHESW/404-445
A1RMW5_SHESW/434-478
A1RP63_SHESW/133-174
A1S1T1_SHEAM/410-451
A1S4Y7_SHEAM/310-351
A1S5G9_SHEAM/404-444
A1S5V0_SHEAM/401-441
A1S7R2_SHEAM/405-446
A1S7Z8_SHEAM/396-437
A1S800_SHEAM/430-471
A1S9I0_SHEAM/422-466
A1S9K7_SHEAM/457-493
A1SAI2_SHEAM/135-176
A1SAN9_SHEAM/373-414
A1SB73_SHEAM/427-467
A1SB80_SHEAM/565-600
A1SS19_PSYIN/404-445
A1SSU9_PSYIN/392-433
A1SUB0_PSYIN/429-469
A1SVL4_PSYIN/426-466
A1T0A6_PSYIN/422-463
A1TER8_MYCVP/570-611
A1TIJ6_ACIAC/414-455
A1TIQ0_ACIAC/402-443
A1TKH6_ACIAC/439-479
A1TKJ1_ACIAC/325-366
A1TKK5_ACIAC/33-74
A1TM48_ACIAC/498-539
A1TNE7_ACIAC/421-462
A1TPA7_ACIAC/134-175
A1TS58_ACIAC/655-692
A1TVS4_ACIAC/185-227
A1TWS2_MARAV/428-469
A1TXD6_MARAV/131-172
A1TYP4_MARAV/426-467
A1TZ01_MARAV/420-461
A1U134_MARAV/404-440
A1U261_MARAV/426-467
A1U263_MARAV/432-473
A1U354_MARAV/400-441
A1U4I2_MARAV/414-453
A1U6A1_MARAV/61-102
A1U6B1_MARAV/399-440
A1U723_MARAV/475-516
A1URQ4_BARBK/411-452
A1USA5_BARBK/408-449
A1UWX7_BURMS/630-670
A1UXA0_BURMS/405-446
A1UXA2_BURMS/271-310
A1UXX7_BURMS/397-438
A1UYT8_BURMS/467-508
A1UZZ9_BURMS/400-441
A1V069_BURMS/33-74
A1V4D7_BURMS/410-450
A1V5Q8_BURMS/466-507
A1V6B1_BURMS/421-462
A1V6H3_BURMS/399-441
A1V6H8_BURMS/554-592
A1V790_BURMS/173-214
A1V7H4_BURMS/408-449
A1V7K5_BURMS/135-176
A1V9D4_DESVV/415-456
A1V9G6_DESVV/406-446
A1V9J8_DESVV/405-446
A1V9S6_DESVV/413-454
A1VA02_DESVV/527-568
A1VAE0_DESVV/333-373
A1VAG7_DESVV/452-493
A1VAH0_DESVV/300-341
A1VAJ0_DESVV/424-465
A1VAM8_DESVV/304-345
A1VAP6_DESVV/417-455
A1VBP1_DESVV/425-466
A1VBV7_DESVV/497-539
A1VC33_DESVV/466-506
A1VCH1_DESVV/408-449
A1VCS3_DESVV/472-513
A1VE08_DESVV/412-453
A1VEP6_DESVV/440-475
A1VET1_DESVV/428-469
A1VF39_DESVV/423-464
A1VFM6_DESVV/530-565
A1VFT4_DESVV/451-488
A1VG53_DESVV/417-458
A1VHE0_DESVV/409-450
A1VHE8_DESVV/426-467
A1VHR1_DESVV/461-502
A1VHV7_DESVV/564-605
A1VHZ7_DESVV/428-472
A1VJQ6_POLNA/318-359
A1VJW1_POLNA/600-639
A1VK76_POLNA/643-676
A1VKT3_POLNA/618-659
A1VLF4_POLNA/615-656
A1VLU2_POLNA/479-522
A1VMK6_POLNA/523-562
A1VNN7_POLNA/441-482
A1VR01_POLNA/472-513
A1VR44_POLNA/410-451
A1VSM8_POLNA/34-74
A1VSQ2_POLNA/416-457
A1VTE7_POLNA/172-213
A1VV58_POLNA/461-493
A1W273_ACISJ/495-538
A1W2C6_ACISJ/414-455
A1W2I5_ACISJ/517-558
A1W599_ACISJ/462-503
A1W702_ACISJ/623-662
A1W751_ACISJ/482-523
A1W9J7_ACISJ/134-175
A1WBS2_ACISJ/33-74
A1WBW7_ACISJ/446-486
A1WCM3_ACISJ/179-221
A1WEF5_VEREI/547-588
A1WF07_VEREI/375-410
A1WI01_VEREI/442-482
A1WK60_VEREI/174-215
A1WLM8_VEREI/512-553
A1WMA2_VEREI/33-74
A1WMM5_VEREI/490-531
A1WPZ0_VEREI/275-316
A1WR46_VEREI/617-658
A1WRM5_VEREI/638-679
A1WSN2_VEREI/621-657
A1WTR4_HALHL/479-518
A1WUC5_HALHL/416-457
A1WUC6_HALHL/419-460
A1WV02_HALHL/410-451
A1WWC8_HALHL/427-468
A1WWP5_HALHL/399-440
A1WWX4_HALHL/133-174
A1WX88_HALHL/405-446
A1WXC9_HALHL/355-396
A1WXJ1_HALHL/159-200
A1WYK3_HALHL/52-93
A1WZN3_HALHL/408-449
A1YBP9_SORCE/408-449
A1YBT1_SORCE/408-449
A1YN14_ECOLX/590-631
A1Z1W6_RHILT/314-353
A1Z1Y4_RHILT/316-354
A1ZC87_9BACT/387-428
A1ZLC8_9BACT/414-455
A1ZPF6_9BACT/440-484
A1ZYD6_9BACT/415-456
A2P2U3_VIBCH/387-428
A2P501_VIBCH/484-525
A2P5J1_VIBCH/429-470
A2P5J3_VIBCH/443-484
A2P6R5_VIBCH/287-325
A2P7D5_VIBCH/546-581
A2P879_VIBCH/434-475
A2P8S9_VIBCH/417-458
A2PBD5_VIBCH/395-436
A2PBM2_VIBCH/396-437
A2PC04_VIBCH/397-438
A2PCL3_VIBCH/426-467
A2PNL2_VIBCH/548-583
A2PPG8_VIBCH/368-409
A2PQ09_VIBCH/387-428
A2PQ49_VIBCH/403-444
A2PQB9_VIBCH/287-325
A2PQU4_VIBCH/434-475
A2PRV6_VIBCH/54-95
A2PS70_VIBCH/443-484
A2PS72_VIBCH/429-470
A2PT52_VIBCH/395-436
A2PUZ1_VIBCH/397-438
A2PXE9_VIBCH/426-467
A2RZ50_BURM9/622-662
A2RZH5_BURM9/405-446
A2RZH6_BURM9/271-310
A2S043_BURM9/397-438
A2S0R4_BURM9/467-508
A2S2G4_BURM9/410-450
A2S4L9_BURM9/399-441
A2S4M3_BURM9/542-580
A2S598_BURM9/33-74
A2S606_BURM9/400-441
A2S870_BURM9/135-176
A2S897_BURM9/389-430
A2S8H6_BURM9/173-214
A2SA01_BURM9/421-462
A2SAP2_BURM9/466-507
A2SCE8_METPP/175-216
A2SCL3_METPP/371-411
A2SCN8_METPP/621-661
A2SCR9_METPP/601-641
A2SD02_METPP/666-705
A2SEC9_METPP/623-664
A2SED5_METPP/575-615
A2SEH5_METPP/527-568
A2SEZ1_METPP/416-457
A2SGK9_METPP/134-175
A2SHJ0_METPP/457-498
A2SI53_METPP/504-544
A2SIZ7_METPP/665-704
A2SJ29_METPP/628-667
A2SJM3_METPP/437-478
A2SKT0_METPP/466-507
A2SL24_METPP/540-581
A2SP83_METPP/606-646
A2TC58_SPHYA/500-541
A2TSQ2_9FLAO/379-420
A2U418_9FLAO/364-405
A2VQ69_9BURK/458-491
A2VQQ3_9BURK/411-450
A2VRQ1_9BURK/417-458
A2VSV1_9BURK/33-74
A2VUG6_9BURK/150-190
A2VUJ4_9BURK/202-243
A2VXU0_9BURK/606-647
A2VYW4_9BURK/301-338
A2VZB1_9BURK/410-451
A2W015_9BURK/406-455
A2W2F1_9BURK/450-491
A2W2G0_9BURK/621-661
A2W2U6_9BURK/446-488
A2W3A4_9BURK/649-689
A2W3N4_9BURK/686-724
A2W413_9BURK/428-468
A2W4F6_9BURK/174-214
A2W4L2_9BURK/306-347
A2W5I6_9BURK/67-108
A2W6M2_9BURK/135-176
A2W762_9BURK/403-444
A2W8Z0_9BURK/5-46
A2WAK5_9BURK/411-450
A2WBI2_9BURK/417-458
A2WBN4_9BURK/400-438
A2WCL4_9BURK/33-74
A2WDK8_9BURK/446-487
A2WEJ2_9BURK/410-451
A2WEW5_9BURK/301-337
A2WFS8_9BURK/440-481
A2WG22_9BURK/597-638
A2WGN4_9BURK/397-439
A2WGX0_9BURK/622-662
A2WGX8_9BURK/50-91
A2WIB4_9BURK/627-667
A2WJC3_9BURK/465-506
A2WJC4_9BURK/189-228
A3CYQ5_SHEB5/426-467
A3CZ70_SHEB5/616-648
A3CZ86_SHEB5/426-467
A3D169_SHEB5/433-477
A3D2H2_SHEB5/403-444
A3D317_SHEB5/316-357
A3D6D3_SHEB5/406-447
A3D6P7_SHEB5/397-438
A3D6P9_SHEB5/431-472
A3D7V3_SHEB5/450-488
A3D9D3_SHEB5/133-174
A3D9N6_SHEB5/379-418
A3EHN6_VIBCH/287-325
A3EI08_VIBCH/548-583
A3EIN3_VIBCH/387-428
A3EJF9_VIBCH/426-467
A3EKM1_VIBCH/484-525
A3ELZ4_VIBCH/443-484
A3EM29_VIBCH/403-444
A3EM98_VIBCH/396-437
A3EME6_VIBCH/153-194
A3EMJ5_VIBCH/434-475
A3ENX6_VIBCH/397-438
A3EPR9_9BACT/419-460
A3EPS2_9BACT/297-337
A3EPW8_9BACT/404-445
A3EQ73_9BACT/402-445
A3EQM9_9BACT/135-172
A3EQP7_9BACT/403-444
A3ER00_9BACT/486-527
A3ERU5_9BACT/427-468
A3ERV0_9BACT/458-500
A3ERY0_9BACT/421-462
A3ES69_9BACT/376-416
A3ESE7_9BACT/429-470
A3ESN7_9BACT/408-449
A3ESS4_9BACT/420-459
A3EU11_9BACT/418-460
A3GJS3_VIBCH/287-325
A3GKJ0_VIBCH/426-467
A3GLE7_VIBCH/484-525
A3GLS7_VIBCH/548-583
A3GLS8_VIBCH/547-582
A3GNQ6_VIBCH/434-475
A3GNW3_VIBCH/387-428
A3GP59_VIBCH/395-436
A3GQ23_VIBCH/429-470
A3GQ25_VIBCH/443-484
A3GQY3_VIBCH/417-458
A3GS41_VIBCH/397-438
A3GSZ7_VIBCH/54-95
A3GT80_VIBCH/396-437
A3GUX7_VIBCH/387-428
A3GUX8_VIBCH/368-409
A3GW96_VIBCH/548-583
A3GWH6_VIBCH/426-467
A3GXM9_VIBCH/484-525
A3GY78_VIBCH/287-325
A3GZF7_VIBCH/395-436
A3H044_VIBCH/396-437
A3H0D3_VIBCH/443-484
A3H100_VIBCH/434-475
A3H106_VIBCH/54-95
A3H2S0_VIBCH/403-444
A3H3C9_VIBCH/397-438
A3HS27_9BACT/432-473
A3HZT3_9BACT/425-464
A3I094_9BACT/384-425
A3I1G6_9BACT/419-460
A3I399_9BACT/417-458
A3I9D9_9BACI/516-557
A3IB36_9BACI/391-432
A3IDD7_9BACI/408-449
A3IGD3_9BACI/394-435
A3J4N5_9FLAO/377-418
A3J8E2_9ALTE/497-538
A3J8T3_9ALTE/407-448
A3J8T8_9ALTE/61-102
A3J9B7_9ALTE/441-482
A3J9B9_9ALTE/433-474
A3JAM6_9ALTE/131-172
A3JBA1_9ALTE/428-469
A3JCA7_9ALTE/172-213
A3JDL9_9ALTE/414-455
A3JEB7_9ALTE/417-458
A3JEL9_9ALTE/424-465
A3JGF9_9ALTE/407-443
A3JLG3_9ALTE/199-240
A3JNL4_9RHOB/408-449
A3JP93_9RHOB/393-434
A3JRY6_9RHOB/391-435
A3JTP2_9RHOB/406-447
A3JTP4_9RHOB/403-444
A3K1L8_9RHOB/358-399
A3K4Z1_9RHOB/393-434
A3K6C8_9RHOB/395-436
A3K6F0_9RHOB/407-448
A3K6F2_9RHOB/404-445
A3K7H4_9RHOB/547-588
A3KAF9_9RHOB/444-485
A3KAW3_9RHOB/400-441
A3KR44_PSEAE/437-478
A3KR46_PSEAE/418-459
A3KRE0_PSEAE/415-456
A3KRR7_PSEAE/381-422
A3KSM4_PSEAE/453-494
A3KTE2_PSEAE/400-439
A3KTJ9_PSEAE/425-466
A3KV58_PSEAE/473-514
A3KYS3_PSEAE/595-636
A3KZ42_PSEAE/578-615
A3L1C0_PSEAE/393-434
A3L1E5_PSEAE/407-447
A3L295_PSEAE/405-446
A3L2D0_PSEAE/422-463
A3L336_PSEAE/63-104
A3L3W6_PSEAE/401-442
A3L4A8_PSEAE/141-182
A3L5W4_PSEAE/415-456
A3L7Q9_PSEAE/381-422
A3L7Z7_PSEAE/400-439
A3L8H3_PSEAE/612-648
A3L996_PSEAE/473-514
A3L9Y2_PSEAE/437-478
A3L9Y4_PSEAE/418-459
A3LAV3_PSEAE/491-526
A3LBY6_PSEAE/453-494
A3LFB5_PSEAE/595-636
A3LFP2_PSEAE/578-615
A3LG95_PSEAE/407-447
A3LGC1_PSEAE/393-434
A3LIW3_PSEAE/405-446
A3LJ04_PSEAE/422-463
A3LJQ9_PSEAE/63-104
A3LKL4_PSEAE/401-442
A3LL05_PSEAE/141-182
A3M1B3_ACIBT/119-160
A3M661_ACIBT/436-477
A3M6R9_ACIBT/43-84
A3MAK7_BURM7/397-438
A3MBG4_BURM7/467-508
A3MGD0_BURM7/630-670
A3MGQ3_BURM7/405-446
A3MGQ5_BURM7/271-310
A3MHT4_BURM7/542-580
A3MHT9_BURM7/399-441
A3MK09_BURM7/410-450
A3MLD2_BURM7/466-507
A3MM36_BURM7/421-462
A3MNQ1_BURM7/173-214
A3MP45_BURM7/408-449
A3MP77_BURM7/33-74
A3MQ03_BURM7/400-441
A3MRR4_BURM7/135-176
A3MYR2_ACTP2/54-95
A3N4E1_BURP6/173-214
A3N4H1_BURP6/135-176
A3N590_BURP6/400-441
A3N5R7_BURP6/408-449
A3N8Z4_BURP6/410-450
A3NBD6_BURP6/466-507
A3NBS3_BURP6/421-462
A3NBY2_BURP6/399-441
A3NBY9_BURP6/421-459
A3NDF1_BURP6/33-74
A3NFI7_BURP6/396-437
A3NGB6_BURP6/636-676
A3NHR8_BURP6/601-642
A3NNS6_BURP6/461-502
A3NP83_BURP6/405-446
A3NP85_BURP6/271-310
A3NQ31_BURP0/173-214
A3NQ61_BURP0/135-176
A3NQQ1_BURP0/20-61
A3NQZ0_BURP0/400-441
A3NRG1_BURP0/408-449
A3NUP5_BURP0/410-450
A3NX69_BURP0/466-507
A3NXL0_BURP0/421-462
A3NXS0_BURP0/399-441
A3NXS5_BURP0/559-597
A3NZ63_BURP0/33-74
A3P1B6_BURP0/397-438
A3P1X0_BURP0/630-670
A3P3C6_BURP0/601-642
A3P9A9_BURP0/467-508
A3P9Q3_BURP0/405-446
A3P9Q5_BURP0/271-310
A3PG96_RHOS1/442-483
A3PGB9_RHOS1/393-434
A3PHV0_RHOS1/393-434
A3PJP8_RHOS1/405-446
A3PJQ0_RHOS1/403-444
A3PJU4_RHOS1/597-638
A3PKF1_RHOS1/317-358
A3PL13_RHOS1/416-457
A3PLP5_RHOS1/434-475
A3PLT5_RHOS1/534-574
A3PS09_RHOS1/572-607
A3QAV0_SHELP/458-490
A3QCN3_SHELP/431-472
A3QCN5_SHELP/397-438
A3QCW1_SHELP/405-446
A3QDG4_SHELP/411-452
A3QFA0_SHELP/467-504
A3QFF9_SHELP/407-447
A3QFW5_SHELP/310-351
A3QHK0_SHELP/432-476
A3QHN2_SHELP/418-459
A3QIB0_SHELP/131-172
A3QIX9_SHELP/425-466
A3QIZ1_SHELP/560-587
A3QJA0_SHELP/426-467
A3RQY1_RALSO/589-630
A3RS57_RALSO/510-551
A3RSD3_RALSO/510-551
A3RSM3_RALSO/574-615
A3RSR1_RALSO/634-677
A3RT19_RALSO/403-444
A3RT20_RALSO/332-373
A3RT75_RALSO/147-188
A3RV88_RALSO/412-450
A3RX89_RALSO/186-227
A3RXF8_RALSO/459-500
A3RZ70_RALSO/33-74
A3S077_RALSO/484-525
A3S0C7_RALSO/401-445
A3SAL5_9RHOB/405-446
A3SAL7_9RHOB/406-447
A3SAZ3_9RHOB/391-432
A3SD48_9RHOB/359-400
A3SHC2_9RHOB/272-313
A3SJR2_9RHOB/409-450
A3SN44_9RHOB/391-432
A3SPW9_9RHOB/406-447
A3SPX1_9RHOB/395-436
A3SQ96_9RHOB/394-435
A3SRC4_9RHOB/399-440
A3SVZ3_9RHOB/405-446
A3SVZ5_9RHOB/406-447
A3SWC0_9RHOB/395-436
A3SY91_9RHOB/359-400
A3SYU1_9RHOB/579-616
A3TXA4_9RHOB/395-436
A3TXL5_9RHOB/404-445
A3TXL7_9RHOB/406-447
A3U163_9RHOB/517-557
A3U230_9RHOB/362-403
A3U4R1_CROAH/376-417
A3U575_CROAH/435-474
A3UB62_CROAH/402-442
A3UCM0_9RHOB/410-451
A3UCM2_9RHOB/377-416
A3UFM8_9RHOB/396-437
A3UH55_9RHOB/446-487
A3UI10_9RHOB/148-182
A3ULW7_VIBSP/407-448
A3ULZ4_VIBSP/453-494
A3UNS5_VIBSP/380-421
A3UP73_VIBSP/425-466
A3UQC0_VIBSP/411-443
A3UT79_VIBSP/396-437
A3UTK5_VIBSP/44-75
A3UTY4_VIBSP/443-484
A3UTY6_VIBSP/419-460
A3UUK7_VIBSP/400-441
A3UVV6_VIBSP/292-331
A3UWB6_VIBSP/54-95
A3UX76_VIBSP/417-458
A3UYT5_VIBSP/395-436
A3UZF7_VIBSP/555-592
A3V252_9RHOB/241-282
A3V2H7_9RHOB/423-464
A3V665_9RHOB/406-447
A3V667_9RHOB/406-447
A3V8K2_9RHOB/394-435
A3VAW7_9RHOB/423-464
A3VCK2_9RHOB/358-399
A3VDV2_9RHOB/401-442
A3VDV4_9RHOB/409-450
A3VK09_9RHOB/390-431
A3VWD7_9RHOB/391-432
A3VWV4_9RHOB/406-447
A3VWV6_9RHOB/401-442
A3VXA0_9RHOB/359-400
A3VXV4_9RHOB/392-433
A3VYY8_9RHOB/354-395
A3VZM9_9RHOB/240-281
A3VZW0_9RHOB/410-451
A3W6W7_9RHOB/545-579
A3W9S7_9SPHN/443-484
A3W9Z3_9SPHN/431-472
A3WC55_9SPHN/421-462
A3WC62_9SPHN/409-450
A3WCQ4_9SPHN/410-451
A3WGS6_9SPHN/391-430
A3WHU7_9SPHN/423-464
A3WI20_9SPHN/301-342
A3WJT0_9GAMM/416-454
A3WJT2_9GAMM/435-476
A3WKN3_9GAMM/421-462
A3WLT4_9GAMM/53-94
A3WM84_9GAMM/312-353
A3WMF4_9GAMM/133-174
A3WNQ8_9GAMM/401-440
A3WRQ9_9BRAD/396-437
A3WU25_9BRAD/35-76
A3WWQ2_9BRAD/412-453
A3WWQ5_9BRAD/449-490
A3WXN4_9BRAD/29-70
A3WY73_9BRAD/32-73
A3WYH4_9BRAD/451-492
A3X807_9RHOB/359-400
A3XAS1_9RHOB/403-444
A3XAS5_9RHOB/406-447
A3XDT7_9RHOB/273-313
A3XF67_9RHOB/395-436
A3XFZ4_9RHOB/411-449
A3XHG8_LEEBM/399-439
A3XKW7_LEEBM/405-446
A3XQ61_LEEBM/408-447
A3XQR5_LEEBM/375-416
A3XRW3_9VIBR/400-441
A3XS06_9VIBR/539-576
A3XSL1_9VIBR/386-427
A3XWN0_9VIBR/453-494
A3XWQ4_9VIBR/437-478
A3XX27_9VIBR/442-483
A3XX34_9VIBR/419-460
A3XYC1_9VIBR/425-466
A3XZT1_9VIBR/292-331
A3Y0L6_9VIBR/395-436
A3Y1G1_9VIBR/396-437
A3Y233_9VIBR/54-95
A3Y263_9VIBR/417-458
A3Y4V2_9GAMM/403-444
A3Y573_9GAMM/398-439
A3Y762_9GAMM/405-446
A3Y925_9GAMM/419-460
A3Y9C5_9GAMM/400-440
A3Y9C7_9GAMM/104-145
A3YAQ9_9GAMM/425-466
A3YBM5_9GAMM/58-99
A3YCC5_9GAMM/130-171
A3YD82_9GAMM/429-470
A3YDH5_9GAMM/298-339
A3YDQ8_9GAMM/423-464
A3YGL0_9GAMM/579-610
A3ZLN4_9PLAN/408-449
A3ZNW8_9PLAN/412-453
A3ZQV3_9PLAN/394-434
A3ZRA9_9PLAN/314-354
A3ZS60_9PLAN/426-467
A3ZSH2_9PLAN/484-528
A3ZU96_9PLAN/597-638
A3ZXP8_9PLAN/417-458
A3ZYB0_9PLAN/408-449
A3ZYQ4_9PLAN/412-452
A3ZZQ6_9PLAN/567-608
A3ZZY0_9PLAN/426-465
A4A0N6_9PLAN/134-175
A4A0U9_9PLAN/628-669
A4A185_9PLAN/446-487
A4A4V1_9GAMM/342-383
A4A4W1_9GAMM/136-177
A4A529_9GAMM/412-453
A4A5Z8_9GAMM/394-434
A4A600_9GAMM/329-370
A4A6T5_9GAMM/69-110
A4A8S1_9GAMM/426-467
A4AB83_9GAMM/426-467
A4ABN9_9GAMM/402-443
A4ACP0_9GAMM/404-445
A4ACX8_9GAMM/470-511
A4ADU7_9GAMM/412-453
A4AUA3_MARSH/379-420
A4AW09_MARSH/411-451
A4B933_9GAMM/406-447
A4B9M9_9GAMM/404-445
A4BCT7_9GAMM/402-442
A4BFU0_9GAMM/55-96
A4BFU5_9GAMM/422-463
A4BH10_9GAMM/274-315
A4BIM6_9GAMM/435-476
A4BIM8_9GAMM/413-453
A4BJ92_9GAMM/286-327
A4BJK2_9GAMM/411-452
A4BMV7_9GAMM/399-440
A4BNH3_9GAMM/401-442
A4BP79_9GAMM/399-440
A4BPC8_9GAMM/134-175
A4BPT2_9GAMM/158-195
A4BSG3_9GAMM/55-96
A4BSK9_9GAMM/405-446
A4BTX3_9GAMM/420-461
A4BUD3_9GAMM/429-469
A4BWC7_9FLAO/364-405
A4BWF3_9FLAO/410-451
A4C3C5_9GAMM/410-451
A4C437_9GAMM/399-440
A4C4T5_9GAMM/420-461
A4C591_9GAMM/132-173
A4C6D6_9GAMM/400-441
A4C6D8_9GAMM/439-480
A4C786_9GAMM/52-93
A4C7T5_9GAMM/418-459
A4C9V8_9GAMM/14-55
A4CAI4_9GAMM/404-445
A4CDA3_9GAMM/314-352
A4CDQ5_9GAMM/429-470
A4CDW9_9GAMM/411-452
A4CE14_9GAMM/403-444
A4CEA4_9GAMM/424-468
A4CFB9_9GAMM/408-448
A4CIV3_ROBBH/415-456
A4CJB6_ROBBH/378-419
A4CKT3_ROBBH/741-785
A4CMC3_ROBBH/402-441
A4CNP5_ROBBH/404-445
A4EB89_9ACTN/362-402
A4EGT8_9RHOB/423-464
A4EJ62_9RHOB/274-314
A4EKW0_9RHOB/404-445
A4EM91_9RHOB/406-447
A4EM93_9RHOB/405-446
A4EMY7_9RHOB/387-434
A4EQT4_9RHOB/400-441
A4ER75_9RHOB/403-444
A4ER77_9RHOB/406-447
A4EX42_9RHOB/420-458
A4F0B8_9RHOB/397-438
A4F1K0_9RHOB/359-400
A4G1H8_HERAR/184-225
A4G1U5_HERAR/35-74
A4G2F7_HERAR/405-445
A4G3P7_HERAR/462-502
A4G4U8_HERAR/463-504
A4G808_HERAR/300-341
A4G8I1_HERAR/134-175
A4G8Q2_HERAR/431-472
A4GA35_HERAR/501-540
A4GAL5_HERAR/431-472
A4GR08_PSESX/244-285
A4GR09_PSESX/259-300
A4GR12_PSESZ/244-285
A4IJP7_GEOTN/409-450
A4IJQ7_GEOTN/631-671
A4IKZ4_GEOTN/600-637
A4IPD5_GEOTN/417-457
A4IPF8_GEOTN/529-569
A4IQQ7_GEOTN/639-679
A4IRU9_GEOTN/435-475
A4ITB8_GEOTN/554-593
A4J154_DESRM/547-591
A4J1E1_DESRM/419-460
A4J219_DESRM/442-483
A4J443_DESRM/408-449
A4J4M1_DESRM/427-468
A4J4N7_DESRM/403-444
A4J4R9_DESRM/525-564
A4J593_DESRM/536-576
A4J599_DESRM/531-572
A4J616_DESRM/409-450
A4J6T1_DESRM/465-506
A4JBL6_BURVG/33-74
A4JCL2_BURVG/403-441
A4JCR7_BURVG/431-472
A4JE00_BURVG/411-450
A4JES0_BURVG/594-634
A4JG25_BURVG/461-502
A4JI59_BURVG/400-441
A4JIR4_BURVG/135-176
A4JJ16_BURVG/179-220
A4JJ88_BURVG/594-632
A4JJV7_BURVG/397-439
A4JK63_BURVG/619-658
A4JK73_BURVG/449-490
A4JLP4_BURVG/420-461
A4JN82_BURVG/410-451
A4JNL0_BURVG/279-316
A4JQT5_BURVG/286-325
A4JQT6_BURVG/405-446
A4JRG9_BURVG/454-495
A4JRL5_BURVG/523-562
A4JST9_BURVG/415-456
A4JT50_BURVG/620-660
A4JUL8_BURVG/343-374
A4JW32_BURVG/563-604
A4LDK1_BURPS/466-507
A4LE24_BURPS/421-462
A4LE80_BURPS/399-441
A4LIE0_BURPS/601-642
A4LJ80_BURPS/389-430
A4LJS4_BURPS/400-441
A4LLH2_BURPS/631-671
A4LM78_BURPS/396-437
A4LNE6_BURPS/467-508
A4LNV2_BURPS/405-446
A4LNV5_BURPS/271-310
A4LQ99_BURPS/410-450
A4MF01_BURPS/33-74
A4MHR4_BURPS/173-214
A4MHU7_BURPS/135-176
A4MW48_HAEIF/55-96
A4N1R9_HAEIF/55-96
A4N864_HAEIF/55-96
A4NDG4_HAEIF/55-96
A4NM03_HAEIF/55-96
A4NQ45_HAEIF/55-96
A4NWA0_HAEIF/55-96
A4SC79_PROVI/652-696
A4SEW5_PROVI/426-467
A4SFI8_PROVI/438-479
A4SFS6_PROVI/334-375
A4SFU5_PROVI/483-524
A4SI13_AERS4/404-445
A4SL25_AERS4/397-438
A4SNJ8_AERS4/293-334
A4SQV5_AERS4/421-460
A4SSX2_AERS4/583-624
A4ST41_AERS4/428-469
A4SYA3_POLSQ/439-480
A4T024_POLSQ/34-75
A4THZ5_YERPP/292-331
A4TIT4_YERPP/287-327
A4TSG3_YERPP/426-467
A4TUG5_9PROT/397-438
A4TYK2_9PROT/429-470
A4TZK3_9PROT/432-473
A4TZK5_9PROT/416-457
A4TZT9_9PROT/516-555
A4U357_9PROT/591-629
A4VFN6_PSEU5/407-448
A4VFV7_PSEU5/391-432
A4VGF4_PSEU5/422-463
A4VGG9_PSEU5/418-459
A4VIA0_PSEU5/141-182
A4VJ57_PSEU5/475-514
A4VMJ1_PSEU5/351-392
A4VMJ3_PSEU5/452-493
A4VNG7_PSEU5/115-154
A4VPG0_PSEU5/453-494
A4VPK8_PSEU5/62-103
A4VQ92_PSEU5/474-516
A4VQM0_PSEU5/419-460
A4VRS5_PSEU5/406-446
A4WAW5_ENT38/284-322
A4WGC2_ENT38/426-467
A4WP67_RHOS5/441-482
A4WP85_RHOS5/393-434
A4WQF7_RHOS5/393-434
A4WRA0_RHOS5/423-464
A4WRX7_RHOS5/535-575
A4WSL8_RHOS5/403-444
A4WSM0_RHOS5/405-446
A4WT39_RHOS5/317-358
A4WXY0_RHOS5/435-476
A4XDS4_NOVAD/501-542
A4XEH5_NOVAD/497-537
A4XN91_PSEMY/258-299
A4XN92_PSEMY/266-307
A4XNF6_PSEMY/462-503
A4XNN4_PSEMY/408-448
A4XQ61_PSEMY/62-103
A4XQK0_PSEMY/141-182
A4XQW7_PSEMY/402-443
A4XTY6_PSEMY/580-607
A4XUB3_PSEMY/368-408
A4XW66_PSEMY/415-456
A4XW68_PSEMY/437-478
A4XX91_PSEMY/520-561
A4XYB1_PSEMY/472-513
A4XZM8_PSEMY/439-480
A4XZX5_PSEMY/422-463
A4Y0C5_PSEMY/404-445
A4Y0I9_PSEMY/446-487
A4Y0Q0_PSEMY/421-460
A4Y142_PSEMY/392-433
A4Y2B4_SHEPC/597-629
A4Y2C0_SHEPC/426-467
A4Y2S0_SHEPC/133-174
A4Y418_SHEPC/434-478
A4Y514_SHEPC/404-445
A4Y5J3_SHEPC/315-356
A4Y8E2_SHEPC/406-447
A4Y8L6_SHEPC/396-437
A4Y8L8_SHEPC/431-472
A4Y9K6_SHEPC/447-489
A4YB55_SHEPC/379-418
A4YCA1_SHEPC/426-467
A4YMH2_BRASO/444-484
A4YN04_BRASO/275-316
A4YNV2_BRASO/432-473
A4YNX6_BRASO/133-174
A4YQG0_BRASO/400-441
A4YT15_BRASO/391-432
A4YUP4_BRASO/412-453
A4YUQ4_BRASO/430-471
A4YW14_BRASO/599-639
A4YW25_BRASO/590-629
A4YYZ9_BRASO/534-572
A4YZR3_BRASO/36-77
A4Z090_BRASO/396-437
A5CE76_ORITB/416-457
A5CX51_VESOH/146-186
A5CY60_PELTS/645-686
A5CYX3_PELTS/467-508
A5CZF6_PELTS/437-477
A5CZX6_PELTS/409-450
A5D1E1_PELTS/446-486
A5D2K0_PELTS/517-561
A5D3Y8_PELTS/426-466
A5D421_PELTS/547-591
A5D4G1_PELTS/480-521
A5D4N9_PELTS/471-512
A5D511_PELTS/434-471
A5E9A0_BRASB/436-477
A5ED31_BRASB/396-437
A5EDF9_BRASB/432-473
A5EDI2_BRASB/133-174
A5EHR8_BRASB/583-622
A5EHS9_BRASB/603-643
A5EIZ2_BRASB/430-471
A5EIZ4_BRASB/412-453
A5EL85_BRASB/391-432
A5ENY0_BRASB/535-573
A5EQ87_BRASB/421-462
A5EQ93_BRASB/399-440
A5EQV2_BRASB/545-586
A5ER18_BRASB/304-345
A5ERF6_BRASB/443-483
A5EVU6_DICNV/484-525
A5EWK6_DICNV/403-444
A5EYG4_VIBC3/397-438
A5EZV0_VIBC3/387-428
A5F1D0_VIBC3/484-525
A5F2R6_VIBC3/403-444
A5F4Q0_VIBC3/426-467
A5F6B9_VIBC3/443-484
A5F6D4_VIBC3/429-470
A5F6X4_VIBC3/396-437
A5F774_VIBC3/548-583
A5F7K4_VIBC3/287-325
A5F816_VIBC3/434-475
A5F910_VIBC3/395-436
A5FIG1_FLAJ1/403-444
A5FIU0_FLAJ1/376-417
A5FKA4_FLAJ1/402-443
A5FM99_FLAJ1/409-450
A5FMR8_FLAJ1/403-444
A5FYA4_ACICJ/596-637
A5FYJ8_ACICJ/394-435
A5FZB6_ACICJ/604-642
A5G052_ACICJ/437-478
A5G054_ACICJ/413-454
A5G1P7_ACICJ/299-337
A5G1U9_ACICJ/610-650
A5G298_ACICJ/622-661
A5G2R6_ACICJ/408-444
A5G2T3_ACICJ/582-617
A5G3D6_GEOUR/436-468
A5G3J0_GEOUR/433-473
A5G3Y5_GEOUR/410-451
A5G436_GEOUR/438-477
A5G448_GEOUR/464-505
A5G4X7_GEOUR/669-713
A5G4Y4_GEOUR/411-452
A5G503_GEOUR/403-444
A5G557_GEOUR/408-449
A5G5E5_GEOUR/420-460
A5G5L8_GEOUR/414-455
A5G6S4_GEOUR/411-452
A5G6W4_GEOUR/408-449
A5G6X7_GEOUR/407-448
A5G6X9_GEOUR/407-448
A5G703_GEOUR/401-442
A5G7C5_GEOUR/617-658
A5G7F8_GEOUR/412-453
A5G7L1_GEOUR/408-449
A5G7X5_GEOUR/404-445
A5G951_GEOUR/706-746
A5G967_GEOUR/408-449
A5G9N8_GEOUR/605-645
A5G9U3_GEOUR/413-454
A5G9V8_GEOUR/411-452
A5GA86_GEOUR/430-469
A5GAP4_GEOUR/444-485
A5GB98_GEOUR/93-119
A5GBB3_GEOUR/427-468
A5GBC4_GEOUR/432-473
A5GCI1_GEOUR/411-452
A5GDL0_GEOUR/548-588
A5GDQ0_GEOUR/403-444
A5GEY7_GEOUR/415-456
A5GF25_GEOUR/413-454
A5GFE4_GEOUR/452-492
A5GFK3_GEOUR/402-443
A5HNH8_PSESX/437-478
A5HZD8_CLOBH/416-457
A5I298_CLOBH/599-640
A5I2B2_CLOBH/593-634
A5I362_CLOBH/587-628
A5I4R7_CLOBH/540-581
A5I5X3_CLOBH/538-581
A5I6S5_CLOBH/498-539
A5I8H7_AERSA/54-90
A5IB72_LEGPC/398-439
A5IBL2_LEGPC/46-87
A5ICP8_LEGPC/43-84
A5ICR7_LEGPC/391-430
A5IG62_LEGPC/420-461
A5IH12_LEGPC/42-83
A5IM03_THEP1/267-308
A5J6F8_BURMA/400-441
A5J6I5_BURMA/137-178
A5J706_BURMA/389-430
A5J8T5_BURMA/33-74
A5J9E0_BURMA/397-438
A5JA63_BURMA/467-508
A5JB13_BURMA/622-662
A5JBC0_BURMA/405-446
A5JBC1_BURMA/271-310
A5JBS5_BURMA/173-214
A5JCD4_BURMA/399-441
A5JCE1_BURMA/421-459
A5KVI5_9GAMM/400-441
A5KXS6_9GAMM/452-493
A5KXV8_9GAMM/83-124
A5KXZ7_9GAMM/386-427
A5KY34_9GAMM/555-592
A5KYG9_9GAMM/443-484
A5KYH1_9GAMM/419-460
A5KYN3_9GAMM/396-437
A5KYT0_9GAMM/425-466
A5L0A9_9GAMM/47-79
A5L0F8_9GAMM/54-95
A5L0I9_9GAMM/89-126
A5L1K1_9GAMM/417-458
A5L5E8_9GAMM/292-331
A5L895_9GAMM/395-436
A5L901_9GAMM/37-75
A5MZI8_CLOK5/608-649
A5N1N3_CLOK5/432-472
A5N2U4_CLOK5/614-655
A5N5L5_CLOK5/586-627
A5P6H8_9SPHN/371-410
A5P7L6_9SPHN/408-449
A5P7L8_9SPHN/419-460
A5P8F9_9SPHN/409-450
A5PB82_9SPHN/295-336
A5PBG6_9SPHN/424-465
A5TDS8_BURMA/33-74
A5TEC6_BURMA/622-662
A5TIZ1_BURMA/421-462
A5TJL5_BURMA/466-507
A5TKT6_BURMA/410-450
A5TP46_BURMA/396-437
A5TPG2_BURMA/389-430
A5TPI8_BURMA/138-179
A5TQQ4_BURMA/421-459
A5TQR0_BURMA/399-441
A5TRC6_BURMA/173-214
A5TRH3_FUSNP/420-461
A5TTP6_FUSNP/415-456
A5TY10_FUSNP/219-260
A5V2V2_SPHWW/433-474
A5V2V5_SPHWW/410-451
A5V5I5_SPHWW/433-474
A5V5T4_SPHWW/383-421
A5VAH2_SPHWW/304-342
A5VBE2_SPHWW/539-578
A5VBX1_SPHWW/406-447
A5VG28_SPHWW/532-573
A5VG91_SPHWW/117-146
A5VQN9_BRUO2/410-451
A5VQP1_BRUO2/438-479
A5VWI2_PSEP1/393-427
A5VWR5_PSEP1/406-446
A5VX42_PSEP1/409-450
A5VXZ3_PSEP1/625-665
A5VY04_PSEP1/569-608
A5VYN4_PSEP1/476-514
A5VYX8_PSEP1/142-183
A5VZF8_PSEP1/398-439
A5W0J1_PSEP1/437-478
A5W0J3_PSEP1/397-438
A5W2Q2_PSEP1/394-438
A5W2T0_PSEP1/593-634
A5W2X2_PSEP1/424-465
A5W3S3_PSEP1/417-458
A5W645_PSEP1/544-582
A5W8I5_PSEP1/392-433
A5W9K6_PSEP1/62-103
A5WA83_PSEP1/422-463
A5WFX3_PSYWF/69-110
A5WGF4_PSYWF/555-596
A5XG75_BURMA/410-450
A5XHE9_BURMA/466-507
A5XIZ8_BURMA/421-462
A5XM48_BURMA/622-662
A5XMF2_BURMA/416-457
A5XMF3_BURMA/271-310
A5XMV6_BURMA/421-462
A5XPT2_BURMA/410-450
A5XSD7_BURMA/400-441
A5XSG5_BURMA/135-176
A5XSY9_BURMA/389-430
A5XUS5_BURMA/33-74
A5XVD3_BURMA/397-438
A5XW48_BURMA/467-508
A5XWQ3_BURMA/173-214
A5XXB7_BURMA/399-441
A5XXC3_BURMA/421-459
A5XYU6_BURMA/466-507
A5YJA1_PSESY/259-300
A5YJA2_PSESY/261-302
A5ZBW7_9BACE/403-444
A5ZCL2_9BACE/415-456
A5ZD63_9BACE/404-445
A5ZHM0_9BACE/409-450
A5ZIF4_9BACE/391-431
A5ZJ53_9BACE/404-445
A5ZK93_9BACE/412-452
A5ZKX5_9BACE/372-413
A5ZZ83_VIBCH/387-428
A6A0G0_VIBCH/434-475
A6A0R9_VIBCH/403-444
A6A0T0_VIBCH/397-438
A6A240_VIBCH/287-325
A6A2D9_VIBCH/426-467
A6A2G8_VIBCH/429-470
A6A2H0_VIBCH/443-484
A6A2Y8_VIBCH/484-525
A6A4E5_VIBCH/548-583
A6A4T2_VIBCH/396-437
A6A552_VIBCH/395-436
A6A7L5_VIBCH/54-95
A6AAF8_VIBCH/426-467
A6AB03_VIBCH/548-583
A6AB65_VIBCH/443-484
A6AB67_VIBCH/429-470
A6ABV6_VIBCH/287-325
A6AC97_VIBCH/484-525
A6ACP6_VIBCH/395-436
A6ACT7_VIBCH/387-428
A6ACW1_VIBCH/396-437
A6ADQ7_VIBCH/403-444
A6AEF2_VIBCH/434-475
A6AH45_VIBCH/397-438
A6AIM3_VIBCH/54-95
A6AJX7_VIBHA/390-429
A6AL80_VIBHA/476-517
A6ALW6_VIBHA/462-503
A6ALZ8_VIBHA/433-474
A6ANZ2_VIBHA/549-583
A6AQD8_VIBHA/357-398
A6ARY1_VIBHA/443-484
A6ARY3_VIBHA/419-460
A6AS06_VIBHA/291-330
A6AS27_VIBHA/464-504
A6ASY2_VIBHA/396-437
A6AUW5_VIBHA/273-314
A6AVB5_VIBHA/417-458
A6AWB5_VIBHA/425-466
A6AWE7_VIBHA/54-95
A6AWV8_VIBPA/390-429
A6AY00_VIBPA/543-582
A6AY77_VIBPA/371-412
A6AYN4_VIBPA/463-504
A6B019_VIBPA/419-460
A6B021_VIBPA/443-484
A6B1G3_VIBPA/291-330
A6B1I2_VIBPA/464-503
A6B1L1_VIBPA/400-441
A6B297_VIBPA/433-474
A6B3H5_VIBPA/417-458
A6B3K1_VIBPA/357-398
A6B3R9_VIBPA/273-314
A6B5A8_VIBPA/425-466
A6B6V5_VIBPA/395-436
A6B7K6_VIBPA/54-95
A6B802_VIBPA/315-356
A6B8Z8_VIBPA/596-637
A6BC57_VIBPA/137-178
A6BQ31_YERPE/287-327
A6BUF4_YERPE/292-331
A6BWA6_YERPE/426-467
A6BXV4_YERPE/54-95
A6BZ15_9PLAN/483-525
A6C0D3_9PLAN/406-447
A6C1E4_9PLAN/171-212
A6C1F0_9PLAN/619-660
A6C332_9PLAN/991-1032
A6C344_9PLAN/410-451
A6C862_9PLAN/424-465
A6C8P5_9PLAN/413-454
A6C9J2_9PLAN/413-453
A6CAC1_9PLAN/427-468
A6CBB7_9PLAN/409-450
A6CBD4_9PLAN/434-475
A6CE52_9PLAN/417-458
A6CES8_9PLAN/421-462
A6CEU3_9PLAN/298-339
A6CFV7_9PLAN/1-41
A6CGU8_9PLAN/418-459
A6CKR1_9BACI/637-678
A6CNH4_9BACI/685-726
A6CP59_9BACI/422-463
A6CPX3_9BACI/409-449
A6CUY8_9VIBR/554-588
A6CWA9_9VIBR/571-612
A6CX97_9VIBR/441-482
A6CX99_9VIBR/421-462
A6D138_9VIBR/436-477
A6D1B3_9VIBR/400-441
A6D2B5_9VIBR/388-427
A6D3S1_9VIBR/417-458
A6D4J4_9VIBR/54-95
A6D4R1_9VIBR/535-575
A6D681_9VIBR/447-488
A6D7M3_9VIBR/425-466
A6D8T6_9VIBR/393-434
A6D981_9VIBR/395-437
A6DJF3_9BACT/406-447
A6DPB0_9BACT/264-300
A6DR31_9BACT/458-499
A6DT60_9BACT/419-460
A6DUS2_9RHOB/240-281
A6DWZ6_9RHOB/410-451
A6DYE7_9RHOB/402-443
A6DZN8_9RHOB/391-432
A6E005_9RHOB/406-447
A6E007_9RHOB/401-442
A6E268_9RHOB/399-440
A6E2C0_9RHOB/449-491
A6E4B9_9RHOB/435-476
A6E6K7_9SPHI/433-474
A6E8I2_9SPHI/407-448
A6EAP9_9SPHI/365-406
A6EBA4_9SPHI/400-439
A6ECA1_9SPHI/399-440
A6ECA4_9SPHI/421-460
A6EDR2_9SPHI/422-462
A6EHC5_9SPHI/398-442
A6EMP8_9BACT/401-440
A6EMW6_9BACT/381-422
A6ERM4_9BACT/409-450
A6EWZ9_9ALTE/392-428
A6EXX2_9ALTE/521-562
A6EXZ8_9ALTE/131-172
A6F126_9ALTE/424-465
A6F1M6_9ALTE/61-102
A6F2D7_9ALTE/400-441
A6F2G7_9ALTE/406-446
A6F3P1_9ALTE/478-519
A6F483_9ALTE/417-458
A6F4A1_9ALTE/522-563
A6F4J9_9ALTE/433-474
A6F4K1_9ALTE/432-473
A6F5E0_9ALTE/439-480
A6F8V2_9GAMM/413-454
A6F8V4_9GAMM/442-483
A6F8V8_9GAMM/408-448
A6F940_9GAMM/428-469
A6F9R3_9GAMM/320-359
A6F9T5_9GAMM/441-482
A6FA63_9GAMM/400-441
A6FAJ0_9GAMM/445-486
A6FDB3_9GAMM/55-96
A6FDD6_9GAMM/400-441
A6FFF2_9GAMM/458-499
A6FGD5_9GAMM/396-437
A6FN00_9RHOB/394-438
A6FPY3_9RHOB/416-457
A6FRU2_9RHOB/415-456
A6FRU4_9RHOB/403-444
A6FS51_9RHOB/391-432
A6FU38_9RHOB/414-453
A6FVL1_9RHOB/144-178
A6FXH4_9DELT/435-476
A6FZI9_9DELT/411-451
A6FZM0_9DELT/454-495
A6G018_9DELT/585-625
A6G0X1_9DELT/303-344
A6G116_9DELT/410-451
A6G1D1_9DELT/254-295
A6G1V7_9DELT/252-293
A6G4V1_9DELT/575-615
A6G687_9DELT/453-493
A6G799_9DELT/375-416
A6G990_9DELT/133-174
A6GA81_9DELT/418-459
A6GCN8_9DELT/417-458
A6GD30_9DELT/417-458
A6GDL8_9DELT/549-588
A6GEZ4_9DELT/439-480
A6GF76_9DELT/9-49
A6GHB1_9DELT/427-468
A6GIX1_9DELT/197-235
A6GJF4_9DELT/464-505
A6GJX0_9DELT/37-78
A6GK43_9DELT/907-948
A6GKI0_9DELT/391-432
A6GLJ4_9BURK/135-176
A6GNB9_9BURK/490-520
A6GNY7_9BURK/479-520
A6GQ78_9BURK/426-464
A6GQ89_9BURK/477-518
A6GQG2_9BURK/138-179
A6GQH8_9BURK/384-425
A6GRJ7_9BURK/508-548
A6GSI3_9BURK/755-795
A6GSQ3_9BURK/40-81
A6H088_FLAPJ/402-443
A6H120_FLAPJ/375-416
A6KXD6_BACV8/416-457
A6KY73_BACV8/393-434
A6L2C3_BACV8/387-428
A6L2U9_BACV8/404-445
A6L3K0_BACV8/377-418
A6L544_BACV8/412-453
A6L5D4_BACV8/402-443
A6L5X2_BACV8/403-444
A6L637_BACV8/400-441
A6L895_PARD8/403-444
A6L8G7_PARD8/352-393
A6L9Q1_PARD8/397-436
A6LBS9_PARD8/406-447
A6LDC0_PARD8/409-450
A6LFT4_PARD8/412-453
A6LHK7_PARD8/215-256
A6LHL6_PARD8/411-452
A6LJ55_THEM4/513-553
A6LPA7_THEM4/240-280
A6LTG1_CLOB8/601-642
A6LV27_CLOB8/523-564
A6LV86_CLOB8/545-585
A6LVG7_CLOB8/612-653
A6LVP7_CLOB8/10-39
A6LWE7_CLOB8/471-510
A6LYP8_CLOB8/529-570
A6M003_CLOB8/428-468
A6N7U3_9RHIZ/400-441
A6N7U6_9RHIZ/400-441
A6N8M3_VIBAL/390-429
A6P1C1_9BACE/592-633
A6QAS7_SULNB/201-241
A6SU98_JANMA/185-226
A6SUQ0_JANMA/84-123
A6SWX4_JANMA/458-498
A6T1A1_JANMA/307-348
A6T1C7_JANMA/135-176
A6T2C4_JANMA/424-465
A6T3A0_JANMA/412-451
A6T3S9_JANMA/500-538
A6T4B6_JANMA/438-479
A6T808_KLEP7/287-327
A6T981_KLEP7/365-406
A6TCS7_KLEP7/550-589
A6TCZ8_KLEP7/635-677
A6TD78_KLEP7/290-323
A6TEA4_KLEP7/561-602
A6TG71_KLEP7/425-466
A6TGR1_KLEP7/403-443
A6TL20_ALKMQ/540-581
A6TPV3_ALKMQ/577-618
A6TQQ2_ALKMQ/429-470
A6TSF9_ALKMQ/418-459
A6TT75_ALKMQ/404-445
A6TUL7_ALKMQ/587-628
A6TVH4_ALKMQ/529-569
A6TVV5_ALKMQ/404-446
A6TVV8_ALKMQ/425-466
A6TW17_ALKMQ/529-570
A6TWN7_ALKMQ/420-461
A6TWQ8_ALKMQ/418-463
A6TWZ7_ALKMQ/582-623
A6TX18_ALKMQ/542-586
A6U8G1_SINMW/432-473
A6U8G3_SINMW/411-452
A6UBR3_SINMW/274-315
A6UCY3_SINMW/496-537
A6UGR3_SINMW/586-620
A6UH51_SINMW/397-438
A6UIK6_SINMW/395-436
A6ULW1_SINMW/414-455
A6UMF5_SINMW/495-534
A6UZU2_PSEA7/578-615
A6V089_PSEA7/592-633
A6V4B3_PSEA7/473-514
A6V4D3_PSEA7/401-442
A6V6F9_PSEA7/425-466
A6V7C8_PSEA7/453-494
A6V8L9_PSEA7/397-438
A6V901_PSEA7/415-456
A6V991_PSEA7/415-456
A6V993_PSEA7/437-478
A6VBK8_PSEA7/141-182
A6VBT4_PSEA7/401-442
A6VCV9_PSEA7/48-89
A6VDP3_PSEA7/422-463
A6VDT7_PSEA7/405-446
A6VEV8_PSEA7/407-447
A6VEY9_PSEA7/393-434
A6VQ26_ACTSZ/369-409
A6VRD0_MARMS/500-539
A6VRN7_MARMS/406-446
A6VSL2_MARMS/545-585
A6VT89_MARMS/426-467
A6VTR7_MARMS/402-443
A6VU04_MARMS/398-439
A6VVE1_MARMS/402-443
A6VW57_MARMS/428-463
A6VWJ2_MARMS/609-649
A6VWK1_MARMS/429-470
A6VZA8_MARMS/407-448
A6VZL8_MARMS/48-89
A6W0X4_MARMS/400-440
A6W0X6_MARMS/108-149
A6W2X2_MARMS/411-452
A6W3N5_MARMS/403-444
A6WHY1_SHEB8/590-622
A6WHZ0_SHEB8/426-467
A6WIG7_SHEB8/133-174
A6WK14_SHEB8/459-497
A6WK40_SHEB8/433-477
A6WL68_SHEB8/403-444
A6WLR3_SHEB8/316-357
A6WQ73_SHEB8/406-447
A6WQI3_SHEB8/397-438
A6WQI5_SHEB8/431-472
A6WUE1_SHEB8/410-451
A6WVJ7_OCHA4/276-317
A6X0N4_OCHA4/438-479
A6X122_OCHA4/410-451
A6X3L7_OCHA4/384-425
A6X4N0_OCHA4/397-438
A6X6V5_OCHA4/435-476
A6XRF9_VIBCH/484-525
A6XSJ9_VIBCH/548-583
A6XSZ5_VIBCH/287-325
A6XTZ0_VIBCH/387-428
A6XUK8_VIBCH/426-467
A6XVE7_VIBCH/54-95
A6XVX5_VIBCH/434-475
A6XWI9_VIBCH/397-438
A6XX64_VIBCH/396-437
A6XY67_VIBCH/429-470
A6XY69_VIBCH/443-484
A6XZ95_VIBCH/403-444
A6XZN8_VIBCH/395-436
A6YM36_VIBAL/443-484
A7A9W4_9PORP/431-472
A7ABN1_9PORP/392-431
A7ABZ2_9PORP/399-440
A7AC12_9PORP/410-451
A7AC36_9PORP/351-392
A7ACN4_9PORP/391-431
A7ACW1_9PORP/390-431
A7ADY5_9PORP/411-452
A7AE17_9PORP/226-267
A7AG02_9PORP/408-449
A7AGL7_9PORP/420-459
A7AGV5_9PORP/93-134
A7ALI3_9PORP/385-425
A7ALJ8_9PORP/108-149
A7BLL7_9GAMM/306-347
A7BMS9_9GAMM/255-287
A7BRU8_9GAMM/459-500
A7BSK1_9GAMM/398-439
A7BWJ3_9GAMM/11-52
A7C152_9GAMM/48-89
A7C4L5_9GAMM/242-283
A7C7D8_9GAMM/67-108
A7C808_9GAMM/1-41
A7DZR5_9ENTR/287-327
A7FCP8_YERP3/426-467
A7FEE3_YERP3/292-331
A7FHN2_YERP3/287-327
A7FHW0_YERP3/561-600
A7FKK5_YERP3/412-453
A7FRK6_CLOB1/416-457
A7FUD4_CLOB1/599-640
A7FUE8_CLOB1/593-634
A7FUF2_CLOB1/599-640
A7FUG2_CLOB1/65-95
A7FUZ3_CLOB1/587-628
A7FW55_CLOB1/540-581
A7FXE8_CLOB1/538-581
A7FYE6_CLOB1/498-539
A7G414_CLOBH/599-640
A7GAZ9_CLOBL/416-457
A7GDV5_CLOBL/599-640
A7GDW9_CLOBL/593-634
A7GDX3_CLOBL/599-640
A7GEQ2_CLOBL/587-628
A7GG75_CLOBL/540-581
A7GHC6_CLOBL/585-626
A7GID7_CLOBL/498-539
A7GPD6_BACCN/415-456
A7GSI6_BACCN/641-682
A7GZV5_CAMC5/386-427
A7H6G0_ANADF/416-455
A7H6I2_ANADF/407-448
A7H7M4_ANADF/407-445
A7H7W9_ANADF/317-361
A7H838_ANADF/411-452
A7H851_ANADF/412-453
A7H899_ANADF/412-452
A7H8L7_ANADF/404-445
A7H8Q2_ANADF/404-445
A7H8X8_ANADF/417-458
A7H930_ANADF/407-448
A7H973_ANADF/547-591
A7H9B7_ANADF/414-455
A7HAM1_ANADF/293-337
A7HAZ5_ANADF/285-326
A7HBA5_ANADF/404-445
A7HBF4_ANADF/415-456
A7HBQ8_ANADF/419-460
A7HC49_ANADF/549-589
A7HCG1_ANADF/137-178
A7HCL4_ANADF/405-446
A7HCY5_ANADF/394-430
A7HD34_ANADF/473-513
A7HD47_ANADF/416-457
A7HD97_ANADF/406-447
A7HDM5_ANADF/479-519
A7HED2_ANADF/606-647
A7HET3_ANADF/488-525
A7HEU6_ANADF/596-633
A7HF91_ANADF/497-538
A7HFP7_ANADF/624-668
A7HFU2_ANADF/405-446
A7HGB6_ANADF/430-471
A7HGQ8_ANADF/609-649
A7HGW0_ANADF/424-464
A7HH93_ANADF/83-124
A7HHU4_ANADF/424-462
A7HHY4_ANADF/428-469
A7HI74_ANADF/595-639
A7HIM1_ANADF/441-482
A7HIN1_ANADF/438-479
A7HJ08_FERNB/519-560
A7HUT1_PARL1/463-504
A7HV61_PARL1/396-437
A7HXV1_PARL1/411-452
A7HXV3_PARL1/430-471
A7IBE8_XANP2/548-590
A7IC21_XANP2/147-181
A7IC82_XANP2/650-688
A7IE40_XANP2/407-448
A7IEU8_XANP2/423-464
A7IEZ3_XANP2/624-665
A7IG78_XANP2/399-440
A7IH20_XANP2/191-232
A7IHD5_XANP2/444-485
A7IHP7_XANP2/430-467
A7IMB7_XANP2/393-434
A7IMC9_XANP2/393-434
A7IMM5_XANP2/616-655
A7IMM7_XANP2/412-453
A7INM4_XANP2/411-452
A7INM6_XANP2/432-473
A7JQ48_PASHA/54-95
A7JXQ3_VIBSE/357-398
A7JYI2_VIBSE/496-537
A7JZ26_VIBSE/400-441
A7JZZ8_VIBSE/543-582
A7K0K5_VIBSE/443-484
A7K0K7_VIBSE/419-460
A7K0U2_VIBSE/424-465
A7K0W0_VIBSE/441-482
A7K1L9_VIBSE/389-428
A7K3P8_VIBSE/433-474
A7K418_VIBSE/395-436
A7K4B9_VIBSE/591-632
A7K4M4_VIBSE/464-504
A7K4N8_VIBSE/301-340
A7K4Q8_VIBSE/396-437
A7K511_VIBSE/456-497
A7K5F5_VIBSE/272-313
A7KWZ9_9BURK/544-585
A7LRQ6_BACOV/382-423
A7LUS2_BACOV/403-444
A7LX32_BACOV/403-444
A7LXL5_BACOV/425-466
A7M0L7_BACOV/413-453
A7M266_BACOV/411-452
A7M2D0_BACOV/404-445
A7M514_BACOV/369-410
A7MAQ9_9RHOO/615-651
A7MGL6_ENTS8/286-325
A7MLH6_ENTS8/562-594
A7MMT7_ENTS8/425-466
A7MS15_VIBHB/419-460
A7MS17_VIBHB/443-484
A7MSV1_VIBHB/312-351
A7MTV5_VIBHB/425-466
A7MUF9_VIBHB/99-138
A7MUS2_VIBHB/50-81
A7MVQ6_VIBHB/462-503
A7MXL3_VIBHB/395-436
A7MZM1_VIBHB/549-583
A7N0T7_VIBHB/433-474
A7N2V5_VIBHB/390-429
A7N4N6_VIBHB/495-536
A7N7N8_VIBHB/357-398
A7N7V3_VIBHB/36-75
A7NKW0_ROSCS/613-653
A7UXV2_BACUN/431-472
A7V1L8_BACUN/405-446
A7V2K0_BACUN/389-429
A7V310_BACUN/413-454
A7V4D4_BACUN/431-471
A7V4P1_BACUN/390-431
A7VA66_BACUN/387-428
A7VAP8_BACUN/372-413
A7Z2J2_BACA2/553-595
A7Z6H3_BACA2/631-681
A7ZAM9_BACA2/420-461
A7ZI77_ECO24/498-528
A7ZKX3_ECO24/587-628
A7ZLD1_ECO24/283-323
A7ZPT4_ECO24/619-662
A7ZQG4_ECO24/642-684
A7ZQX7_ECO24/547-587
A7ZU72_ECO24/425-466
A7ZUM1_ECO24/401-441
A7ZWX9_ECOHS/498-528
A7ZZD6_ECOHS/587-628
A7ZZP5_ECOHS/283-323
A8A285_ECOHS/413-454
A8A2Y2_ECOHS/597-640
A8A3K9_ECOHS/642-684
A8A411_ECOHS/547-587
A8A6X1_ECOHS/425-466
A8A7A4_ECOHS/401-441
A8ADZ2_CITK8/414-454
A8AGA9_CITK8/282-322
A8AIA1_CITK8/365-406
A8AKC4_CITK8/498-528
A8AKJ2_CITK8/292-332
A8AL72_CITK8/425-466
A8AN60_CITK8/396-436
A8ANU0_CITK8/637-679
A8APW4_CITK8/587-628
A8DJT0_9BACT/415-456
A8DVY9_NEMVE/116-157
A8E834_BURPS/399-441
A8E880_BURPS/168-209
A8E8B0_BURPS/135-176
A8E8Z7_BURPS/400-441
A8E9G3_BURPS/389-430
A8EA87_BURPS/467-508
A8EAK3_BURPS/405-446
A8EAK5_BURPS/271-310
A8EBI9_BURPS/421-462
A8EBW2_BURPS/466-507
A8EE49_BURPS/410-450
A8EI82_BURPS/33-74
A8EJ67_BURPS/624-664
A8EJV3_BURPS/397-438
A8EK16_BURPS/601-642
A8ER98_ARCB4/207-246
A8EYD4_RICCK/414-455
A8F240_RICM5/417-458
A8F532_THELT/266-307
A8F646_THELT/521-561
A8FA83_BACP2/571-612
A8FE96_BACP2/412-453
A8FF01_BACP2/641-682
A8FHB1_BACP2/553-593
A8FHJ8_BACP2/434-475
A8FPB9_SHESH/377-418
A8FPG5_SHESH/427-468
A8FPW0_SHESH/562-594
A8FPX2_SHESH/427-468
A8FPY9_SHESH/496-537
A8FQ36_SHESH/472-515
A8FTJ1_SHESH/308-349
A8FU86_SHESH/407-447
A8FWW4_SHESH/488-529
A8FXE6_SHESH/405-446
A8FXH4_SHESH/449-490
A8FXU9_SHESH/402-443
A8FXV1_SHESH/431-472
A8FZM4_SHESH/436-480
A8FZQ0_SHESH/455-495
A8G060_SHESH/418-458
A8G0Q0_SHESH/152-193
A8GEF3_SERP5/602-643
A8GEH2_SERP5/555-588
A8GEK1_SERP5/642-683
A8GF36_SERP5/284-324
A8GJS3_SERP5/596-637
A8GLI5_SERP5/426-467
A8GP19_RICAH/414-455
A8GSR8_RICRS/413-454
A8GXG7_RICB8/417-458
A8GYM7_SHEPA/376-417
A8GZZ4_SHEPA/132-173
A8H0G0_SHEPA/418-458
A8H297_SHEPA/431-472
A8H299_SHEPA/400-441
A8H2H3_SHEPA/451-492
A8H3E2_SHEPA/407-447
A8H3G2_SHEPA/412-452
A8H603_SHEPA/320-361
A8H7U8_SHEPA/434-478
A8H7Y8_SHEPA/464-505
A8H9K3_SHEPA/425-466
A8HA16_SHEPA/406-447
A8HK88_BURPS/399-441
A8HL58_BURPS/396-437
A8I230_AZOC5/147-181
A8I2P3_AZOC5/603-643
A8I2Q8_AZOC5/274-315
A8I3T8_AZOC5/407-448
A8I7C0_AZOC5/137-178
A8ICI4_AZOC5/419-459
A8IDE1_AZOC5/598-639
A8IDY6_AZOC5/392-433
A8IGS0_AZOC5/393-434
A8ILX4_AZOC5/174-215
A8IMU2_AZOC5/436-477
A8JKD7_CHLRE/139-177
A8KDR1_BURPS/461-502
A8KH34_BURPS/271-310
A8KH36_BURPS/405-446
A8KI48_BURPS/601-642
A8KIW4_BURPS/389-430
A8KJE1_BURPS/400-441
A8KK60_BURPS/135-176
A8KKD5_BURPS/173-214
A8KMW7_BURPS/410-450
A8KQ16_BURPS/632-672
A8KVB3_BURPS/421-462
A8KVN2_BURPS/466-507
A8KW31_BURPS/33-74
A8LHN9_DINSH/276-317
A8LI84_DINSH/396-437
A8LKV0_DINSH/407-448
A8LKV2_DINSH/402-443
A8LQ24_DINSH/426-467
A8LRB8_DINSH/416-457
A8LSK9_DINSH/392-433
A8LUE9_DINSH/544-576
A8MEC5_ALKOO/541-582
A8MEN4_ALKOO/405-446
A8MFL6_ALKOO/444-485
A8MFU8_ALKOO/421-461
A8MGT2_ALKOO/405-446
A8MIF5_ALKOO/542-586
A8MJB2_ALKOO/460-501
A8MJG5_ALKOO/535-576
A8MJJ5_ALKOO/451-490
A8MJP6_ALKOO/427-468
A8MKM4_ALKOO/408-448
A8MKT6_ALKOO/410-450
A8MKV1_ALKOO/395-436
A8MLR1_ALKOO/427-468
A8MMD4_ALKOO/412-453
A8PNI1_9COXI/52-93
A8RHA5_9CLOT/504-545
A8RIT6_9CLOT/596-634
A8RJ24_9CLOT/502-545
A8RMD1_9CLOT/283-323
A8RUM4_9CLOT/580-621
A8RXK4_9CLOT/605-645
A8S1K8_9CLOT/595-636
A8S2W9_9CLOT/580-620
A8S521_9CLOT/645-686
A8S5Q1_9CLOT/626-663
A8S9P4_9FIRM/557-596
A8SZD2_9VIBR/390-429
A8T186_9VIBR/433-474
A8T1B5_9VIBR/457-498
A8T207_9VIBR/291-330
A8T4H7_9VIBR/495-536
A8T4Z6_9VIBR/443-484
A8T4Z9_9VIBR/419-460
A8T6C7_9VIBR/425-466
A8T8Y3_9VIBR/437-478
A8TAW3_9VIBR/395-436
A8TBS6_9VIBR/54-95
A8TL83_9PROT/437-478
A8TL86_9PROT/411-452
A8TNH8_9PROT/155-189
A8TSU8_9PROT/399-440
A8TYQ6_9PROT/155-189
A8UFP5_9FLAO/566-610
A8UHH5_9FLAO/378-419
A8UHW5_9FLAO/407-448
A8UQX6_9AQUI/459-500
A8USY5_9AQUI/305-346
A8UUR2_9AQUI/397-438
A8UXU7_9AQUI/464-505
A8UZU1_9AQUI/403-445
A8V014_9AQUI/407-448
A8V0Y0_9AQUI/410-449
A8V246_9AQUI/408-449
A8V4S6_9AQUI/1-22
A8V523_9AQUI/48-89
A8ZT07_DESOH/635-679
A8ZTH3_DESOH/414-455
A8ZTX6_DESOH/546-577
A8ZU14_DESOH/419-460
A8ZU70_DESOH/405-446
A8ZV27_DESOH/457-501
A8ZVL8_DESOH/405-446
A8ZXY3_DESOH/422-463
A8ZY56_DESOH/459-500
A8ZYR3_DESOH/432-467
A8ZZC1_DESOH/876-920
A8ZZJ9_DESOH/426-461
A9A0C3_DESOH/422-463
A9A0F3_DESOH/434-475
A9A0P8_DESOH/431-472
A9A0V6_DESOH/420-461
A9A0W4_DESOH/458-499
A9AC35_BURM1/135-176
A9AC63_BURM1/179-220
A9ADD2_BURM1/417-458
A9ADR6_BURM1/397-435
A9AEI3_BURM1/399-440
A9AG71_BURM1/589-630
A9AGS3_BURM1/459-500
A9AH69_BURM1/33-74
A9AK20_BURM1/412-451
A9AKF4_BURM1/342-379
A9AL01_BURM1/410-451
A9ALC4_BURM1/453-494
A9ALL3_BURM1/619-659
A9AM43_BURM1/397-439
A9ANI3_BURM1/650-691
A9ANR5_BURM1/421-467
A9APD1_BURM1/428-469
A9ARS7_BURM1/341-374
A9ATC0_BURM1/342-381
A9ATR7_BURM1/271-310
A9ATR8_BURM1/405-446
A9AYM8_HERA2/341-382
A9BIG7_PETMO/502-542
A9BLY5_DELAS/403-444
A9BMT3_DELAS/474-515
A9BRA4_DELAS/171-213
A9BSA9_DELAS/479-519
A9BSD1_DELAS/542-580
A9BTD2_DELAS/404-445
A9BTD7_DELAS/413-451
A9BUN9_DELAS/453-493
A9BUV2_DELAS/332-367
A9BWJ6_DELAS/638-678
A9BWZ0_DELAS/493-534
A9BXK1_DELAS/603-643
A9BYZ2_DELAS/341-382
A9BZ68_DELAS/465-505
A9BZJ5_DELAS/625-661
A9BZT4_DELAS/348-389
A9C0C8_DELAS/134-175
A9CEZ3_AGRT5/400-441
A9CFM2_AGRT5/460-501
A9CH23_AGRT5/589-621
A9CI57_AGRT5/275-316
A9CJ23_AGRT5/411-452
A9CV08_9GAMM/418-458
A9CXA1_9GAMM/57-98
A9CXQ0_9GAMM/108-140
A9CYC2_9GAMM/426-467
A9D1G5_9RHIZ/451-492
A9D2L4_9RHIZ/392-433
A9D3K4_9GAMM/527-567
A9D4B0_9GAMM/449-490
A9D8U7_9RHIZ/431-472
A9D8V1_9RHIZ/411-452
A9DA36_9GAMM/403-444
A9DA39_9GAMM/431-472
A9DAB6_9RHIZ/428-469
A9DAX9_9GAMM/425-466
A9DB85_9GAMM/476-515
A9DEH7_9RHIZ/568-612
A9DGG1_9RHIZ/395-436
A9DPM0_9FLAO/375-416
A9E3H7_9FLAO/411-452
A9E410_9RHOB/407-448
A9E415_9RHOB/406-447
A9E579_9RHOB/391-432
A9EA78_9FLAO/405-445
A9EEY3_9RHOB/399-440
A9EHS4_9GAMM/408-448
A9EID2_9GAMM/18-59
A9EJD2_9RHOB/410-449
A9ELL8_9RHOB/359-400
A9ELR7_9GAMM/298-339
A9EM15_9RHOB/400-441
A9EMI3_9RHOB/406-447
A9EMI5_9RHOB/418-459
A9EN62_SORC5/605-646
A9ENC4_SORC5/439-480
A9ERH5_SORC5/563-604
A9ET26_SORC5/590-629
A9EVK2_SORC5/451-492
A9F1Z6_SORC5/425-466
A9F2B1_SORC5/610-651
A9F528_SORC5/142-183
A9F6Y7_SORC5/316-356
A9F7W6_SORC5/153-187
A9F816_SORC5/1627-1667
A9FB29_SORC5/408-449
A9FBN1_SORC5/417-458
A9FC64_SORC5/434-481
A9FER7_SORC5/387-425
A9FHJ0_SORC5/137-178
A9FHZ5_SORC5/403-444
A9FIF3_SORC5/407-448
A9FLE8_9RHOB/395-436
A9FLN2_SORC5/410-444
A9FMZ0_9RHOB/418-459
A9FMZ8_9RHOB/406-447
A9FRY2_SORC5/678-719
A9FV33_9RHOB/408-447
A9FWR8_SORC5/384-417
A9G031_SORC5/496-537
A9G4D1_SORC5/407-448
A9G4J7_SORC5/562-603
A9G5C3_SORC5/419-460
A9G5P2_SORC5/576-617
A9G5V0_SORC5/1203-1242
A9G6P0_SORC5/432-473
A9G869_SORC5/408-449
A9G8I0_SORC5/493-526
A9G9I4_SORC5/452-493
A9G9M7_SORC5/467-508
A9GA77_SORC5/1665-1704
A9GB37_SORC5/416-457
A9GC93_SORC5/474-510
A9GCE7_SORC5/410-451
A9GDL4_SORC5/561-602
A9GDS9_SORC5/426-467
A9GEP8_SORC5/408-449
A9GEU8_SORC5/1456-1497
A9GFC9_SORC5/519-560
A9GGL3_SORC5/449-490
A9GJA3_SORC5/476-516
A9GJC7_SORC5/475-516
A9GJU8_SORC5/502-543
A9GKU6_SORC5/343-384
A9GME2_SORC5/409-445
A9GMH5_SORC5/487-523
A9GNE2_SORC5/404-445
A9GNJ6_9RHOB/361-402
A9GPV5_SORC5/505-546
A9GPZ6_SORC5/500-540
A9GQL8_SORC5/1533-1573
A9GSC8_SORC5/454-495
A9GT88_SORC5/414-454
A9GTY4_SORC5/311-350
A9GU40_SORC5/285-326
A9GWH6_SORC5/509-550
A9GX08_SORC5/368-400
A9GXR2_9RHOB/402-443
A9GXR8_9RHOB/406-447
A9GXS2_SORC5/409-450
A9GY33_SORC5/467-508
A9H5T0_GLUDA/538-573
A9H7P5_GLUDA/403-444
A9H838_GLUDA/272-313
A9H8X0_GLUDA/281-317
A9HHQ3_GLUDA/280-321
A9HLS3_GLUDA/412-453
A9HLT0_GLUDA/432-473
A9HME6_9RHOB/509-545
A9HQL6_9RHOB/395-436
A9HTB5_9RHOB/427-468
A9HX49_BORPD/407-448
A9HY47_BORPD/233-268
A9HYL1_BORPD/603-633
A9I8G0_BORPD/34-75
A9ICH8_BORPD/517-557
A9ICI6_BORPD/525-562
A9ILP0_BORPD/463-506
A9ILS5_BORPD/458-499
A9IMH0_BART1/411-452
A9IMJ6_BORPD/312-353
A9IMJ8_BORPD/398-439
A9IQC0_BORPD/133-173
A9IS96_BART1/408-449
A9K005_BURMA/400-441
A9K032_BURMA/135-176
A9K388_BURMA/397-438
A9K3S1_BURMA/271-310
A9K3S2_BURMA/405-446
A9K433_BURMA/622-662
A9K5K6_BURMA/421-459
A9K5L1_BURMA/399-441
A9K674_BURMA/389-430
A9K6L6_BURMA/173-214
A9K7U1_BURMA/410-450
A9K9M7_BURMA/466-507
A9K9V6_BURMA/421-462
A9KGN0_COXBN/55-96
A9KUG8_SHEB9/403-444
A9KUV1_SHEB9/406-447
A9KW39_SHEB9/410-451
A9KWI9_SHEB9/316-357
A9KWP8_SHEB9/397-438
A9KWQ0_SHEB9/431-472
A9KX38_SHEB9/616-648
A9KX52_SHEB9/426-467
A9KYP0_SHEB9/133-174
A9KYP1_SHEB9/1-22
A9L3G1_SHEB9/460-498
A9L419_SHEB9/433-477
A9LBE6_BURMA/33-74
A9LGS4_9BACT/150-191
A9M0D5_NEIM0/35-76
A9M1A5_NEIM0/111-152
A9M458_NEIM0/321-362
A9M5C8_BRUC2/410-451
A9M5D0_BRUC2/438-479
A9M7E3_BRUC2/275-310
A9MFV8_SALAR/637-679
A9MHC5_SALAR/401-441
A9MIV6_SALAR/425-466
A9MJ64_SALAR/430-471
A9MMU0_SALAR/493-534
A9MQ37_SALAR/284-324
A9MWW1_SALPB/289-329
A9MXV5_SALPB/493-534
A9MYD2_SALPB/425-466
A9N0L6_SALPB/401-441
A9N193_SALPB/679-721
A9N444_SALPB/365-406
A9N484_SALPB/425-466
A9NB69_COXBR/49-90
A9QZ80_YERPG/287-327
A9R647_YERPG/426-467
A9R785_YERPG/292-331
A9VGB3_BACWK/641-682
A9VHQ3_BACWK/573-614
A9VII1_BACWK/509-550
A9VSN9_BACWK/422-463
A9VU26_BACWK/413-454
A9VWZ5_METEP/401-442
A9W1U8_METEP/495-530
A9W254_METEP/404-445
A9W6D8_METEP/443-484
A9W6K4_METEP/440-481
A9W6K7_METEP/409-452
A9W8V9_METEP/396-437
A9W9E8_METEP/431-472
A9WCW5_CHLAA/3-42
A9WGV4_CHLAA/575-616
A9WXE8_BRUSI/427-468
A9Z795_YERPE/54-95
A9ZAJ7_YERPE/287-327
A9ZC09_YERPE/292-331
A9ZF54_YERPE/426-467
A9ZW60_YERPE/292-331
A9ZZ47_YERPE/426-467
ACOR_BACSU/558-599
ACOR_CUPNH/611-651
ALGB_PSEAE/407-447
ALGB_PSEPK/406-446
ALGB_PSESM/406-446
ANFA_AZOVI/481-522
ATOC_ECOLI/413-454
B0A059_YERPE/287-327
B0A389_YERPE/54-95
B0A7A3_9CLOT/544-588
B0AAA1_9CLOT/149-193
B0AJZ8_BACAN/573-614
B0AK68_BACAN/509-550
B0AQR8_BACAN/413-454
B0ARE1_BACAN/422-463
B0AY35_BACAN/641-682
B0BSJ3_ACTPJ/54-95
B0BY90_RICRO/413-454
B0CGR6_BRUSI/410-451
B0CGR8_BRUSI/387-428
B0CJ58_BRUSI/275-316
B0GAR8_YERPE/292-331
B0GGK8_YERPE/412-453
B0GHN9_YERPE/287-327
B0GL06_YERPE/54-95
B0GL89_YERPE/426-467
B0GMU0_YERPE/292-331
B0GPN9_YERPE/426-467
B0GSY5_YERPE/54-95
B0GXH4_YERPE/287-327
B0H3L5_YERPE/412-453
B0H5K9_YERPE/287-327
B0H646_YERPE/292-331
B0H7B5_YERPE/54-95
B0HBH2_YERPE/426-467
B0HDP7_YERPE/287-327
B0HER7_YERPE/412-453
B0HG77_YERPE/292-331
B0HLH2_YERPE/426-467
B0HMR5_YERPE/54-95
B0HR90_YERPE/292-331
B0HWK9_YERPE/287-327
B0HYF1_YERPE/54-95
B0HZ23_YERPE/426-467
B0K0G4_THEPX/70-111
B0K2Z9_THEPX/530-570
B0K3J6_THEPX/600-641
B0K4W6_THEPX/530-571
B0K8D2_THEP3/600-641
B0KBM1_THEP3/582-622
B0KF13_PSEPG/393-427
B0KG13_PSEPG/406-446
B0KI15_PSEPG/409-450
B0KII4_PSEPG/555-596
B0KIP9_PSEPG/517-558
B0KJF6_PSEPG/544-582
B0KJZ5_PSEPG/62-103
B0KL98_PSEPG/624-665
B0KLA9_PSEPG/569-608
B0KN05_PSEPG/422-463
B0KPD7_PSEPG/476-514
B0KQF3_PSEPG/142-183
B0KQR0_PSEPG/394-438
B0KQV3_PSEPG/593-634
B0KQZ6_PSEPG/397-438
B0KQZ8_PSEPG/437-478
B0KRQ6_PSEPG/424-465
B0KU22_PSEPG/419-460
B0KUG9_PSEPG/398-439
B0KV63_PSEPG/392-433
B0MFE9_9FIRM/552-592
B0MU66_9BACT/359-397
B0MXZ9_9BACT/413-452
B0NKW0_BACSE/430-470
B0NL23_BACSE/404-445
B0NP35_BACSE/392-431
B0NQU9_BACSE/420-461
B0NRB8_BACSE/388-429
B0NTJ4_BACSE/404-445
B0NTZ5_BACSE/390-431
B0NVF5_BACSE/373-414
B0P9R3_9FIRM/527-567
B0PHS8_9FIRM/566-610
B0PYH3_BACAN/509-550
B0PYN5_BACAN/573-614
B0Q3I1_BACAN/413-454
B0Q6W5_BACAN/422-463
B0Q9Y9_BACAN/641-682
B0QC11_BACAN/573-614
B0QC34_BACAN/509-550
B0QEN2_BACAN/413-454
B0QH75_BACAN/641-682
B0QJW3_BACAN/390-431
B0QW99_HAEPR/54-95
B0RLV3_XANCB/431-470
B0RN37_XANCB/46-87
B0RNM6_XANCB/634-675
B0RPQ7_XANCB/420-461
B0RR36_XANCB/383-424
B0RSZ9_XANCB/444-485
B0RTT1_XANCB/140-180
B0RWB5_XANCB/429-467
B0RWK3_XANCB/389-429
B0RYG0_XANCB/508-543
B0S8N1_LEPBA/400-440
B0S917_LEPBA/248-289
B0SAB0_LEPBA/450-489
B0SC18_LEPBA/660-701
B0SEI1_LEPBA/269-309
B0SIQ6_LEPBA/402-443
B0SJB3_LEPBP/660-701
B0SK41_LEPBP/248-289
B0SML0_LEPBP/269-309
B0SR60_LEPBP/400-440
B0STI5_LEPBP/450-489
B0SUD0_LEPBP/402-443
B0SVH1_CAUSK/438-479
B0SWE9_CAUSK/396-437
B0SXE8_CAUSK/423-464
B0SXF0_CAUSK/410-451
B0T209_CAUSK/148-182
B0TAU8_HELMI/528-569
B0TF38_HELMI/549-590
B0TGM7_HELMI/470-511
B0TK38_SHEHH/412-452
B0TK57_SHEHH/407-447
B0TLT8_SHEHH/312-353
B0TME1_SHEHH/431-472
B0TME3_SHEHH/400-441
B0TN14_SHEHH/406-447
B0TN98_SHEHH/453-494
B0TPH6_SHEHH/376-417
B0TPP6_SHEHH/425-466
B0TS52_SHEHH/132-173
B0TS74_SHEHH/511-551
B0TSM4_SHEHH/441-479
B0TTK6_SHEHH/418-458
B0U2J4_XYLFM/430-469
B0U5F6_XYLFM/449-490
B0U5I7_XYLFM/141-181
B0U781_XYLFM/46-87
B0UAJ7_METS4/560-601
B0UBS3_METS4/397-438
B0UDK2_METS4/412-453
B0UDU6_METS4/161-195
B0UGT0_METS4/397-438
B0UHN0_METS4/436-477
B0UIX1_METS4/393-434
B0UIY2_METS4/409-452
B0UJ47_METS4/587-624
B0UMQ6_METS4/443-484
B0V6G7_ACIBY/436-477
B0V7H6_ACIBY/50-91
B0VDC3_ACIBY/422-463
B0VES5_CLOAI/1406-1447
B0VHD6_CLOAI/421-462
B0VLK8_ACIBS/50-91
B0VMU1_ACIBS/436-477
B1A4D0_PECCC/303-344
B1B7V7_CLOBO/309-350
B1B869_CLOBO/596-636
B1B8W8_CLOBO/586-627
B1B915_CLOBO/415-459
B1BMM5_CLOPE/622-662
B1BQL6_CLOPE/622-662
B1EF18_9ESCH/642-684
B1EFE9_9ESCH/54-95
B1EFN5_9ESCH/578-615
B1EJR2_9ESCH/413-454
B1EKH8_9ESCH/602-641
B1EKX9_9ESCH/498-528
B1ELL2_9ESCH/65-106
B1EN56_9ESCH/283-323
B1EQC7_9ESCH/399-439
B1EQS6_9ESCH/425-466
B1EQW6_9ESCH/445-486
B1ESM3_BACAN/573-614
B1ETP5_BACAN/509-550
B1EZ07_BACAN/413-454
B1F064_BACAN/422-463
B1F621_BACAN/641-682
B1F889_9BURK/591-629
B1F8Z6_9BURK/330-371
B1F943_9BURK/328-368
B1FAS9_9BURK/397-439
B1FCN0_9BURK/351-386
B1FF74_9BURK/431-472
B1FFA1_9BURK/33-74
B1FJ20_9BURK/400-438
B1FJM4_9BURK/250-290
B1FK49_9BURK/292-333
B1FKN8_9BURK/342-378
B1FL23_9BURK/410-451
B1FL49_9BURK/411-450
B1FLJ1_9BURK/421-462
B1FLU2_9BURK/62-102
B1FLV1_9BURK/450-491
B1FMC2_9BURK/409-449
B1FNC4_9BURK/405-446
B1FNC5_9BURK/271-310
B1FNP0_9BURK/400-441
B1FPY8_9BURK/135-176
B1FQG0_9BURK/23-64
B1FQZ3_9BURK/24-66
B1FRZ3_9BURK/176-216
B1FSD8_9BURK/629-668
B1FSP6_9BURK/617-657
B1FTN2_9BURK/405-445
B1FTP0_9BURK/640-671
B1FV69_9BURK/446-487
B1FVJ2_9BURK/284-324
B1FVT7_9BURK/399-440
B1FY14_9BURK/403-444
B1FY17_9BURK/300-341
B1FZR1_9BURK/610-653
B1G1B0_9BURK/608-648
B1G1Z6_9BURK/34-74
B1G3M9_9BURK/178-219
B1G3P8_9BURK/135-176
B1G512_9BURK/398-439
B1G5N8_9BURK/460-501
B1G708_9BURK/410-450
B1G7P0_9BURK/416-457
B1G801_9BURK/340-380
B1GA88_9BURK/399-437
B1GDV0_BACAN/573-614
B1GE17_BACAN/509-550
B1GIE6_BACAN/413-454
B1GIJ9_BACAN/641-682
B1GMR5_BACAN/390-431
B1H3X1_BURPS/467-508
B1H450_BURPS/405-446
B1H463_BURPS/271-310
B1HB68_BURPS/33-74
B1HC13_BURPS/396-437
B1HCI4_BURPS/630-670
B1HD51_BURPS/399-441
B1HDA7_BURPS/421-462
B1HDN7_BURPS/466-507
B1HFV4_BURPS/389-430
B1HGB5_BURPS/400-441
B1HH11_BURPS/135-176
B1HHB8_BURPS/173-214
B1HIK0_BURPS/410-450
B1HLT7_BURPS/601-642
B1HN22_LYSSC/394-435
B1HSZ1_LYSSC/516-557
B1HXE9_LYSSC/391-432
B1IDL1_CLOBK/416-457
B1IIK0_CLOBK/540-581
B1ILF7_CLOBK/538-581
B1ILH3_CLOBK/585-626
B1ILP9_CLOBK/599-640
B1ILR3_CLOBK/593-634
B1ILR7_CLOBK/599-640
B1IN16_CLOBK/498-539
B1IN32_CLOBK/587-628
B1IPN2_ECOLC/280-319
B1ITD2_ECOLC/547-587
B1ITF0_ECOLC/283-323
B1IU92_ECOLC/587-628
B1IUP3_ECOLC/401-441
B1IUU8_ECOLC/642-684
B1IW45_ECOLC/425-466
B1IWG9_ECOLC/619-662
B1IXW7_ECOLC/413-454
B1J0U8_ECOLC/498-528
B1J157_PSEPW/615-655
B1J187_PSEPW/392-433
B1J2U1_PSEPW/422-463
B1J409_PSEPW/397-429
B1J4G2_PSEPW/398-439
B1J5T2_PSEPW/62-103
B1J668_PSEPW/553-585
B1J8J4_PSEPW/587-628
B1J8K3_PSEPW/417-454
B1J922_PSEPW/394-438
B1J986_PSEPW/423-464
B1J9J9_PSEPW/596-637
B1JBF0_PSEPW/142-183
B1JC96_PSEPW/404-445
B1JC98_PSEPW/437-478
B1JEM1_PSEPW/474-514
B1JFI4_PSEPW/406-446
B1JJS3_YERPY/287-327
B1JK03_YERPY/570-609
B1JMS7_YERPY/292-331
B1JR09_YERPY/426-467
B1JSQ0_YERPY/412-453
B1JTC2_BURCC/590-631
B1JV26_BURCC/459-500
B1JVV7_BURCC/33-74
B1JXV8_BURCC/400-438
B1JYB9_BURCC/417-458
B1JZ75_BURCC/399-440
B1K0G3_BURCC/135-176
B1K0I9_BURCC/179-220
B1K0P9_BURCC/411-450
B1K1S8_BURCC/419-453
B1K3X6_BURCC/450-491
B1K3Y7_BURCC/621-661
B1K4C1_BURCC/421-470
B1K582_BURCC/397-439
B1K5D8_BURCC/280-317
B1K6Y3_BURCC/628-668
B1K7R5_BURCC/596-634
B1K8N3_BURCC/428-468
B1K998_BURCC/410-451
B1KAB6_BURCC/271-310
B1KAB7_BURCC/405-446
B1KAJ2_BURCC/347-382
B1KB41_BURCC/411-452
B1KC04_BURCC/327-367
B1KDZ9_SHEWM/385-426
B1KEM2_SHEWM/418-458
B1KGB3_SHEWM/436-480
B1KH13_SHEWM/442-481
B1KHQ8_SHEWM/392-432
B1KJ52_SHEWM/407-447
B1KK22_SHEWM/598-638
B1KL48_SHEWM/411-451
B1KLH5_SHEWM/431-472
B1KLH7_SHEWM/402-443
B1KLS5_SHEWM/310-351
B1KM21_SHEWM/425-466
B1KMJ2_SHEWM/453-494
B1KMK9_SHEWM/405-446
B1KR69_SHEWM/136-177
B1KS28_CLOBM/593-634
B1KS32_CLOBM/599-640
B1KS42_CLOBM/65-95
B1KSI3_CLOBM/621-661
B1KU17_CLOBM/587-628
B1KVR7_CLOBM/416-457
B1KX39_CLOBM/540-581
B1KZ69_CLOBM/538-582
B1L0Z6_CLOBM/498-539
B1L1X6_CLOBM/599-640
B1LB89_THESQ/298-339
B1LDS6_ECOSM/598-639
B1LGC5_ECOSM/283-323
B1LH98_ECOSM/587-628
B1LHP1_ECOSM/280-319
B1LIL6_ECOSM/498-528
B1LKW7_ECOSM/413-454
B1LMQ2_ECOSM/428-469
B1LNE1_ECOSM/619-662
B1LNV7_ECOSM/401-441
B1LQ51_ECOSM/642-684
B1LR51_ECOSM/547-587
B1LSG5_METRJ/428-469
B1LT86_METRJ/402-443
B1LTN2_METRJ/396-437
B1LV07_METRJ/392-433
B1LWM6_METRJ/438-479
B1M372_METRJ/441-482
B1M545_METRJ/558-602
B1M596_METRJ/407-450
B1N7H9_PSEPU/593-634
B1NME5_9BACT/392-433
B1PZ36_PSEPU/141-182
B1Q657_CLOBO/416-457
B1QA45_CLOBO/498-539
B1QB67_CLOBO/538-581
B1QBH3_CLOBO/587-628
B1QD76_CLOBO/599-640
B1QD90_CLOBO/593-634
B1QD94_CLOBO/599-640
B1QDA3_CLOBO/65-95
B1QE56_CLOBO/540-581
B1QGS9_CLOBO/538-582
B1QJH0_CLOBO/540-581
B1QLF8_CLOBO/416-457
B1QM20_CLOBO/498-539
B1QQA0_CLOBO/599-640
B1QQA4_CLOBO/593-634
B1QQB8_CLOBO/599-640
B1QQW6_CLOBO/587-628
B1QWT0_CLOBU/291-331
B1QWU4_CLOBU/602-643
B1QY38_CLOBU/592-633
B1R7M6_CLOPE/622-662
B1RF80_CLOPE/622-662
B1RPJ7_CLOPE/622-662
B1SXQ5_9BURK/397-439
B1SY82_9BURK/248-288
B1T1L3_9BURK/400-438
B1T1R0_9BURK/591-629
B1T1T9_9BURK/619-659
B1T1U6_9BURK/452-493
B1T3N2_9BURK/594-635
B1T544_9BURK/178-214
B1T5H1_9BURK/463-504
B1T7F2_9BURK/292-333
B1T7Z0_9BURK/179-220
B1T833_9BURK/270-310
B1T8H4_9BURK/33-74
B1TA73_9BURK/410-451
B1TA86_9BURK/428-467
B1TAY4_9BURK/135-176
B1TB67_9BURK/340-377
B1TB98_9BURK/307-348
B1TC13_9BURK/342-374
B1TDM6_9BURK/400-441
B1TE65_9BURK/411-450
B1TE69_9BURK/405-446
B1TE70_9BURK/271-310
B1TEI4_9BURK/421-470
B1TGA9_9BURK/429-469
B1TGC4_9BURK/417-458
B1TGJ4_9BURK/372-412
B1UJ59_BACAN/573-614
B1UJC6_BACAN/509-550
B1UJI3_BACAN/413-454
B1UWD6_BACAN/641-682
B1UWP3_BACAN/422-463
B1V409_CLOPE/622-662
B1X8B6_ECODH/413-454
B1XAM4_ECODH/425-466
B1XAP2_ECODH/587-628
B1XAW6_ECODH/619-662
B1XC07_ECODH/401-441
B1XCD2_ECODH/283-323
B1XCQ8_ECODH/642-684
B1XEF8_ECODH/547-587
B1XS22_POLNS/34-75
B1XX09_LEPCP/461-502
B1XXQ0_LEPCP/417-458
B1XYS4_LEPCP/33-74
B1XZ38_LEPCP/709-748
B1XZC2_LEPCP/306-347
B1Y0B0_LEPCP/404-445
B1Y0Y8_LEPCP/657-697
B1Y197_LEPCP/364-404
B1Y1U6_LEPCP/613-650
B1Y2W6_LEPCP/538-579
B1Y4A6_LEPCP/396-437
B1Y4D7_LEPCP/450-491
B1Y5U3_LEPCP/415-456
B1Y615_LEPCP/641-680
B1Y636_LEPCP/412-453
B1Y713_LEPCP/546-586
B1Y7K1_LEPCP/137-178
B1Y876_LEPCP/399-440
B1Y8I8_LEPCP/187-228
B1YLR1_EXIS2/506-547
B1YNL5_BURA4/400-441
B1YPG2_BURA4/411-450
B1YPR4_BURA4/135-176
B1YPX0_BURA4/179-220
B1YRG3_BURA4/594-635
B1YT49_BURA4/463-504
B1YTE3_BURA4/33-74
B1YVH4_BURA4/400-438
B1YVN0_BURA4/417-458
B1YWK9_BURA4/342-377
B1YYE8_BURA4/409-449
B1YZ72_BURA4/591-629
B1Z125_BURA4/421-470
B1Z164_BURA4/397-439
B1Z1X9_BURA4/619-659
B1Z1Y9_BURA4/450-491
B1Z2Z1_BURA4/410-451
B1Z3M1_BURA4/618-658
B1Z4S7_BURA4/342-378
B1Z510_BURA4/405-446
B1Z511_BURA4/271-310
B1Z5F3_BURA4/292-333
B1Z648_BURA4/328-368
B1Z685_BURA4/342-374
B1Z8F9_METPB/413-454
B1ZBP8_METPB/424-465
B1ZC37_METPB/411-452
B1ZEG7_METPB/443-484
B1ZEN0_METPB/438-479
B1ZEN3_METPB/409-452
B1ZGY9_METPB/395-436
B1ZIK4_METPB/401-442
B1ZIS6_METPB/494-529
B1ZK97_METPB/163-197
B1ZMV8_OPITP/419-460
B1ZR63_OPITP/433-474
B1ZR73_OPITP/407-448
B1ZTC1_OPITP/444-484
B1ZUP3_OPITP/401-441
B1ZXM6_OPITP/411-451
B1ZXY5_OPITP/413-454
B2A1K8_NATTJ/429-470
B2A1V9_NATTJ/537-578
B2A2S4_NATTJ/420-461
B2A3R3_NATTJ/492-532
B2A515_NATTJ/543-584
B2A603_NATTJ/379-420
B2A661_NATTJ/526-566
B2A7L9_NATTJ/513-554
B2A7X5_NATTJ/550-591
B2A8I7_NATTJ/572-598
B2AGB9_CUPTR/158-199
B2AGL0_CUPTR/402-443
B2AH77_CUPTR/33-74
B2AHV2_CUPTR/614-654
B2AI02_CUPTR/405-444
B2AIX1_CUPTR/496-535
B2AK37_CUPTR/348-379
B2D781_VIBCH/396-437
B2D7K7_VIBCH/484-525
B2FHC5_STRMK/435-475
B2FHY2_STRMK/405-443
B2FJP2_STRMK/46-87
B2FL72_STRMK/140-178
B2FQT7_STRMK/449-490
B2FRS5_STRMK/413-454
B2FSY7_STRMK/402-440
B2GVP3_BURPS/410-450
B2GZH7_BURPS/399-441
B2H0K4_BURPS/33-74
B2H1R9_BURPS/400-441
B2H2P6_BURPS/135-176
B2H2V6_BURPS/173-214
B2H4F3_BURPS/602-642
B2H4W0_BURPS/271-310
B2H4W2_BURPS/405-446
B2H5A0_BURPS/467-508
B2H5F7_BURPS/397-438
B2H5R8_BURPS/622-662
B2H9N4_BURPS/466-507
B2HA46_BURPS/421-462
B2HUB6_ACIBC/43-84
B2HWM4_ACIBC/31-64
B2I1U5_ACIBC/422-463
B2I240_ACIBC/587-624
B2I332_ACIBC/436-477
B2I570_XYLF2/430-468
B2I9R2_XYLF2/449-490
B2I9U1_XYLF2/141-181
B2IAL5_XYLF2/46-87
B2IB68_BEII9/443-484
B2IB70_BEII9/411-452
B2IBS8_BEII9/448-489
B2IC61_BEII9/577-618
B2ICF2_BEII9/390-431
B2IDV2_BEII9/162-196
B2IE22_BEII9/581-620
B2IEK7_BEII9/642-683
B2IGS5_BEII9/609-644
B2IJ40_BEII9/443-484
B2IL22_BEII9/394-435
B2ILN3_BEII9/620-661
B2JC56_BURP8/401-442
B2JEB5_BURP8/438-479
B2JEL2_BURP8/300-341
B2JF43_BURP8/442-481
B2JF47_BURP8/400-438
B2JFK8_BURP8/416-457
B2JGU0_BURP8/34-74
B2JJB8_BURP8/459-500
B2JJV0_BURP8/178-219
B2JJX6_BURP8/135-176
B2JL52_BURP8/604-643
B2JMZ9_BURP8/405-445
B2JN45_BURP8/600-641
B2JQ58_BURP8/441-482
B2JRU2_BURP8/421-462
B2JT27_BURP8/610-654
B2JUG4_BURP8/284-324
B2JUL8_BURP8/611-650
B2JUW4_BURP8/399-440
B2JVP1_BURP8/633-673
B2JW78_BURP8/622-663
B2JX43_BURP8/640-679
B2JYA6_BURP8/499-540
B2JYK8_YERPB/426-467
B2K2B0_YERPB/292-331
B2K4N2_YERPB/293-333
B2K4N5_YERPB/539-578
B2K5F8_YERPB/287-327
B2K8V4_YERPB/412-453
B2N1E6_ECOLX/642-684
B2N324_ECOLX/401-441
B2N3C6_ECOLX/597-640
B2N4N4_ECOLX/425-466
B2N5W9_ECOLX/413-454
B2N9W4_ECOLX/54-95
B2NB74_ECOLX/280-319
B2NBU4_ECOLX/587-628
B2NCQ4_ECOLX/283-323
B2NDD1_ECOLX/547-587
B2NIL7_RHOCE/417-458
B2NNM7_ECO57/619-662
B2NRH4_ECO57/654-696
B2NSH3_ECO57/283-323
B2NSY0_ECO57/428-469
B2NT49_ECO57/498-528
B2NTY2_ECO57/547-587
B2NXY0_ECO57/401-441
B2NYL4_ECO57/54-95
B2P1P8_ECO57/547-587
B2P3R2_ECO57/619-662
B2P4M2_ECO57/428-469
B2P573_ECO57/283-323
B2P5J2_ECO57/498-528
B2P7E4_ECO57/642-684
B2PCF0_ECO57/401-441
B2PDK9_ECO57/54-95
B2PEG4_ECO57/619-662
B2PEL9_ECO57/642-684
B2PEV1_ECO57/547-587
B2PJ41_ECO57/401-441
B2PKC0_ECO57/428-469
B2PPP2_ECO57/498-528
B2PQ60_ECO57/283-323
B2PSK2_ECO57/54-95
B2PUM7_PROST/437-478
B2PXN9_PROST/54-95
B2PYD0_PROST/166-207
B2Q098_PROST/286-326
B2Q1A5_PROST/491-524
B2RGN6_PORG3/406-447
B2RHD5_PORG3/373-414
B2RIU9_PORG3/421-462
B2S1A4_BORHD/407-448
B2S230_TREPS/555-598
B2S3B3_TREPS/404-445
B2S5W6_BRUA1/410-451
B2S5W8_BRUA1/438-479
B2S8J0_BRUA1/275-316
B2SCP9_BRUA1/427-468
B2SI99_XANOP/419-458
B2SKA4_XANOP/405-446
B2SLD2_XANOP/131-171
B2SMG9_XANOP/442-483
B2SNM7_XANOP/521-556
B2SR56_XANOP/383-423
B2SR79_XANOP/46-87
B2ST84_XANOP/422-463
B2SX01_BURPP/399-440
B2SYJ6_BURPP/34-74
B2SZU9_BURPP/416-457
B2T1L2_BURPP/178-219
B2T1N7_BURPP/135-176
B2T1T8_BURPP/300-341
B2T1U1_BURPP/403-444
B2T3B0_BURPP/410-450
B2T4G6_BURPP/284-324
B2T5Q6_BURPP/460-501
B2T5Y5_BURPP/399-437
B2T5Z3_BURPP/459-500
B2T8C7_BURPP/487-529
B2T9X8_BURPP/447-488
B2TAP1_BURPP/414-455
B2TAR4_BURPP/617-661
B2TBP9_BURPP/401-439
B2TBW4_BURPP/647-678
B2TBX7_BURPP/405-445
B2TCT7_BURPP/508-547
B2TFJ8_BURPP/618-658
B2TFZ7_BURPP/618-658
B2TI96_CLOBB/586-627
B2TKM1_CLOBB/537-580
B2TKR1_CLOBB/604-645
B2TQE5_CLOBB/593-634
B2TVL5_SHIB3/425-466
B2TWJ1_SHIB3/401-441
B2TZU6_SHIB3/587-628
B2U0K2_SHIB3/283-323
B2U613_ECOLX/365-406
B2U6Q1_RALPJ/402-443
B2U789_RALPJ/182-223
B2U7X6_RALPJ/147-188
B2U9I2_RALPJ/623-663
B2U9S0_RALPJ/402-446
B2UA75_RALPJ/458-499
B2UCP4_RALPJ/340-380
B2UCU0_RALPJ/473-514
B2UDC1_RALPJ/121-143
B2UE11_RALPJ/395-436
B2UEU9_RALPJ/628-669
B2UFL6_RALPJ/33-74
B2UH32_RALPJ/404-445
B2UH33_RALPJ/314-355
B2UH54_RALPJ/401-442
B2UHC5_RALPJ/603-647
B2UIF2_RALPJ/419-458
B2UJH2_RALPJ/544-585
B2UJH4_RALPJ/516-557
B2UJJ0_RALPJ/463-504
B2UMU8_AKKM8/419-460
B2UMZ9_AKKM8/463-503
B2UYS4_CLOBA/593-634
B2V0C5_CLOBA/537-580
B2V0G7_CLOBA/604-645
B2V2F1_CLOBA/586-627
B2V563_CLOBA/524-564
B2V5K0_SULSY/365-402
B2V762_SULSY/407-447
B2V8F5_SULSY/396-437
B2VA05_SULSY/411-452
B2VB50_ERWT9/34-56
B2VFA4_ERWT9/425-466
B2VFK3_ERWT9/590-630
B2VGB2_ERWT9/273-314
B2VKQ4_ERWT9/285-323
B3A2P5_ECO57/547-587
B3A6X2_ECO57/642-684
B3A726_ECO57/428-469
B3A7Z6_ECO57/498-528
B3A857_ECO57/283-323
B3A8Y3_ECO57/619-662
B3AEH9_ECO57/401-441
B3AF95_ECO57/54-95
B3AIE7_ECO57/547-587
B3ALT3_ECO57/428-469
B3AMY0_ECO57/619-662
B3ANK3_ECO57/642-684
B3APB5_ECO57/54-95
B3APY1_ECO57/283-323
B3AQQ3_ECO57/498-528
B3AV53_ECO57/401-441
B3AXQ6_ECO57/547-587
B3B0G7_ECO57/619-662
B3B259_ECO57/428-469
B3B2Q2_ECO57/498-528
B3B4D1_ECO57/283-323
B3B512_ECO57/642-684
B3B910_ECO57/401-441
B3B9R5_ECO57/54-95
B3BDK5_ECO57/547-587
B3BEN3_ECO57/54-95
B3BFP2_ECO57/428-469
B3BIP4_ECO57/590-631
B3BIX5_ECO57/619-662
B3BJB4_ECO57/642-684
B3BKB4_ECO57/283-323
B3BKX3_ECO57/498-528
B3BQ46_ECO57/401-441
B3BTW8_ECO57/401-441
B3BV66_ECO57/619-662
B3BWY1_ECO57/428-469
B3BX17_ECO57/283-323
B3BXA6_ECO57/498-528
B3BXY7_ECO57/547-587
B3BYF8_ECO57/642-684
B3C329_ECO57/590-631
B3C4A4_ECO57/54-95
B3C6K2_9BACE/404-445
B3C7C4_9BACE/392-431
B3C8R1_9BACE/407-448
B3CC02_9BACE/413-454
B3CD80_9BACE/419-460
B3CE82_9BACE/377-418
B3CGW7_9BACE/405-446
B3CIE2_9BACE/408-448
B3CQ63_ORITI/416-457
B3D7G0_BURM1/282-319
B3D965_BURM1/598-639
B3DBP9_BURM1/328-367
B3DUS4_METI4/418-458
B3DV39_METI4/397-438
B3DWD7_METI4/622-655
B3DXJ5_METI4/273-313
B3DZ60_METI4/414-455
B3DZA5_METI4/486-522
B3E209_GEOLS/407-448
B3E2E2_GEOLS/707-746
B3E2W4_GEOLS/397-437
B3E2X0_GEOLS/431-467
B3E3G2_GEOLS/520-552
B3E3Q2_GEOLS/433-466
B3E453_GEOLS/409-450
B3E4E8_GEOLS/364-405
B3E4M5_GEOLS/416-457
B3E4S0_GEOLS/409-450
B3E4S8_GEOLS/405-446
B3E546_GEOLS/497-538
B3E548_GEOLS/497-538
B3E5G9_GEOLS/496-537
B3E5J6_GEOLS/499-540
B3E653_GEOLS/419-459
B3E6P8_GEOLS/407-448
B3E6R3_GEOLS/404-445
B3E6U1_GEOLS/417-458
B3E7I2_GEOLS/432-473
B3E7V2_GEOLS/420-461
B3E7W3_GEOLS/399-440
B3E837_GEOLS/430-469
B3E861_GEOLS/413-454
B3E8H3_GEOLS/405-446
B3E8T0_GEOLS/398-439
B3E969_GEOLS/406-447
B3EA51_GEOLS/405-446
B3EAD5_GEOLS/408-449
B3EAG2_GEOLS/405-446
B3EAH2_GEOLS/421-466
B3EB68_GEOLS/528-559
B3EBE8_GEOLS/412-453
B3ECS9_CHLL2/408-449
B3EDU8_CHLL2/636-687
B3EE42_CHLL2/342-383
B3EEH2_CHLL2/403-443
B3EF10_CHLL2/390-431
B3EHJ2_CHLL2/494-535
B3EIP2_CHLL2/430-471
B3EL78_CHLPB/492-533
B3EP17_CHLPB/343-384
B3EPL1_CHLPB/436-477
B3ER51_AMOA5/5-38
B3ER57_AMOA5/6-38
B3ES04_AMOA5/382-423
B3G227_PSEAE/245-287
B3G245_PSEAE/612-648
B3H032_ACTP7/54-95
B3H8A4_ECOLX/283-323
B3H9Q3_ECOLX/498-528
B3HAM1_ECOLX/547-587
B3HBP5_ECOLX/428-469
B3HCV2_ECOLX/642-684
B3HHN1_ECOLX/587-628
B3HI02_ECOLX/401-441
B3HJD9_ECOLX/54-95
B3HJI5_ECOLX/619-662
B3HLR2_ECOLX/413-454
B3HNV5_ECOLX/590-631
B3HP53_ECOLX/283-323
B3HQ63_ECOLX/642-684
B3HRG1_ECOLX/365-406
B3HRT8_ECOLX/399-439
B3HVC5_ECOLX/547-587
B3HW94_ECOLX/498-528
B3HX12_ECOLX/54-95
B3HX63_ECOLX/428-469
B3HYD0_ECOLX/401-441
B3I2D9_ECOLX/283-323
B3I4N1_ECOLX/547-587
B3I628_ECOLX/428-469
B3I6Y7_ECOLX/498-528
B3I882_ECOLX/619-662
B3I8Y9_ECOLX/654-696
B3IBG0_ECOLX/580-621
B3ICW7_ECOLX/401-441
B3ICZ9_ECOLX/54-95
B3ID68_ECOLX/587-628
B3IEF2_ECOLX/283-323
B3IGJ7_ECOLX/401-441
B3IH76_ECOLX/428-469
B3II76_ECOLX/619-662
B3IJ25_ECOLX/498-528
B3ILW9_ECOLX/642-684
B3IPB8_ECOLX/547-587
B3IR39_ECOLX/590-631
B3IS33_ECOLX/54-95
B3IXH4_PSECI/264-305
B3J107_BACAN/509-550
B3J175_BACAN/573-614
B3J2C9_BACAN/413-454
B3J2U7_BACAN/641-682
B3JCS6_BACAN/422-463
B3JE15_9BACE/388-427
B3JF07_9BACE/415-456
B3JGI7_9BACE/397-438
B3JIW8_9BACE/392-431
B3JKG9_9BACE/401-442
B3JQQ0_9BACE/389-430
B3KM13_KLEPN/22-63
B3PBH9_CELJU/53-94
B3PDA2_CELJU/442-483
B3PE06_CELJU/421-462
B3PEM9_CELJU/415-459
B3PEX8_CELJU/439-480
B3PEY3_CELJU/457-498
B3PF85_CELJU/405-446
B3PG83_CELJU/423-464
B3PL83_CELJU/142-183
B3PP58_RHIE6/275-316
B3PUW3_RHIE6/396-437
B3PY87_RHIE6/392-433
B3PYS7_RHIE6/431-472
B3PYU5_RHIE6/411-452
B3PZT9_RHIE6/460-501
B3Q2S4_RHIE6/515-555
B3Q676_RHOPT/504-545
B3Q7B2_RHOPT/422-463
B3Q7B9_RHOPT/399-440
B3QB59_RHOPT/538-577
B3QGW3_RHOPT/431-472
B3QIL8_RHOPT/430-471
B3QIM0_RHOPT/411-452
B3QJ58_RHOPT/583-623
B3QJB9_RHOPT/396-437
B3QKR1_RHOPT/443-484
B3QPX9_CHLP8/329-370
B3QQ10_CHLP8/489-530
B3QRB6_CHLP8/648-692
B3QSR6_CHLT3/505-546
B3QTU6_CHLT3/478-519
B3QUF0_CHLT3/423-464
B3QW87_CHLT3/443-484
B3QXG8_CHLT3/350-391
B3R1H0_CUPTR/484-525
B3R226_CUPTR/618-656
B3R2U8_CUPTR/396-437
B3R303_CUPTR/401-442
B3R6P1_CUPTR/485-526
B3R817_CUPTR/181-222
B3R8D8_CUPTR/620-661
B3RBN5_CUPTR/432-473
B3RC48_CUPTR/541-581
B3RCP1_CUPTR/476-517
B3RCR7_CUPTR/402-443
B3RCR9_CUPTR/271-312
B3RDA9_CUPTR/402-443
B3U4Q6_9BACT/457-501
B3WG02_ECOLX/587-628
B3WGB5_ECOLX/283-323
B3WHT5_ECOLX/547-587
B3WKE3_ECOLX/619-662
B3WL14_ECOLX/498-528
B3WM06_ECOLX/654-696
B3WPD4_ECOLX/428-469
B3WSW3_ECOLX/401-441
B3WTL7_ECOLX/54-95
B3WV21_ECOLX/155-198
B3WYB4_SHIDY/619-662
B3X389_SHIDY/283-323
B3X5W3_SHIDY/401-441
B3X6R3_SHIDY/54-95
B3X6Z1_SHIDY/445-486
B3XB18_ECOLX/547-587
B3XBS7_ECOLX/587-628
B3XC30_ECOLX/283-323
B3XDM2_ECOLX/619-662
B3XFC2_ECOLX/498-528
B3XFN6_ECOLX/428-469
B3XHE1_ECOLX/642-684
B3XJP2_ECOLX/401-441
B3XKC4_ECOLX/54-95
B3YB05_SALET/54-95
B3YB57_SALET/494-534
B3YDC2_SALET/425-466
B3YE05_SALET/365-406
B3YEM2_SALET/289-329
B3YFR8_SALET/425-466
B3YH38_SALET/401-441
B3YIG8_SALET/637-679
B3YNL9_BACCE/535-576
B3YNY1_BACCE/509-550
B3YP95_BACCE/573-614
B3YT02_BACCE/413-454
B3YV66_BACCE/422-463
B3YW18_BACCE/641-682
B3ZA27_BACCE/413-454
B3ZAS5_BACCE/422-463
B3ZEJ3_BACCE/641-682
B3ZEZ2_BACCE/573-614
B3ZFX7_BACCE/509-550
B3ZIK5_BACCE/535-576
B3ZK74_BACCE/573-614
B3ZKF3_BACCE/509-550
B3ZQ93_BACCE/422-463
B3ZTB0_BACCE/641-682
B3ZZJ5_SALNE/289-329
B4A2C3_SALNE/637-679
B4A2S3_SALNE/54-95
B4A728_SALNE/493-534
B4A7C8_SALNE/425-466
B4A7U7_SALNE/365-406
B4AAQ8_SALNE/425-466
B4AC33_SALNE/401-441
B4AGI4_BACPU/436-477
B4AII8_BACPU/571-612
B4AKU3_BACPU/412-453
B4AL73_BACPU/641-682
B4BIQ0_9BACI/602-639
B4BLH1_9BACI/639-679
B4BM50_9BACI/529-569
B4BM75_9BACI/417-457
B4BPT2_9BACI/291-331
B4BRI1_9BACI/631-671
B4BRJ0_9BACI/409-450
B4CU93_9BACT/419-460
B4CX09_9BACT/203-244
B4CY78_9BACT/399-439
B4D0Z8_9BACT/411-450
B4D2Z9_9BACT/412-453
B4D478_9BACT/474-518
B4D4B5_9BACT/408-449
B4DAQ1_9BACT/936-980
B4E7Z0_BURCJ/135-176
B4E832_BURCJ/411-450
B4EA42_BURCJ/417-458
B4EA50_BURCJ/399-440
B4EAB6_BURCJ/420-453
B4EAM1_BURCJ/400-438
B4EB00_BURCJ/590-631
B4EDV1_BURCJ/463-504
B4EES3_BURCJ/33-74
B4EGE3_BURCJ/596-634
B4EHL6_BURCJ/625-665
B4EHY3_BURCJ/410-451
B4EJ87_BURCJ/397-439
B4EJJ4_BURCJ/380-416
B4EKX3_BURCJ/599-639
B4EKY4_BURCJ/450-491
B4EMZ0_BURCJ/403-452
B4EN70_BURCJ/428-468
B4EPG9_BURCJ/297-337
B4EW93_PROMH/373-414
B4EWH1_PROMH/486-529
B4EWK7_PROMH/287-328
B4EZI6_PROMH/427-468
B4RA20_PHEZH/440-480
B4RBU2_PHEZH/409-450
B4RBU4_PHEZH/423-464
B4RD36_PHEZH/148-182
B4RGQ6_PHEZH/397-438
B4RIY5_NEIG2/530-571
B4RPY0_NEIG2/370-411
B4RQ90_NEIG2/65-106
B4S7D1_PROA2/429-470
B4S911_PROA2/435-476
B4S9E1_PROA2/333-374
B4S9H3_PROA2/494-535
B4SAQ4_PELPB/648-692
B4SBH8_PELPB/416-453
B4SC36_PELPB/493-534
B4SG31_PELPB/340-381
B4SHB7_PELPB/408-449
B4SIJ8_STRM5/449-490
B4SJP6_STRM5/325-365
B4SJR3_STRM5/405-443
B4SK73_STRM5/402-440
B4SL84_STRM5/46-87
B4SRV8_STRM5/435-475
B4SRY8_STRM5/142-180
B4ST74_STRM5/413-454
B4SW05_SALNS/494-534
B4SZA1_SALNS/425-466
B4SZN3_SALNS/425-466
B4SZR7_SALNS/365-406
B4T106_SALNS/401-441
B4T3D3_SALNS/642-684
B4T6T5_SALNS/284-324
B4T8K3_SALHS/493-534
B4TBN0_SALHS/425-466
B4TBU1_SALHS/425-466
B4TCC6_SALHS/365-406
B4TDF1_SALHS/401-441
B4TF46_SALHS/637-679
B4TJH1_SALHS/289-329
B4TPL5_SALSV/425-466
B4TQ97_SALSV/425-466
B4TQC9_SALSV/365-406
B4TQL4_SALSV/401-441
B4TTP5_SALSV/642-684
B4TX01_SALSV/289-329
B4TZD7_SALSV/494-534
B4U6M7_HYDS0/477-516
B4U9N2_HYDS0/454-495
B4UA56_HYDS0/391-430
B4UA75_ANASK/416-457
B4UA99_ANASK/495-536
B4UAB4_ANASK/508-549
B4UAE7_ANASK/615-656
B4UAK1_ANASK/404-445
B4UAL8_ANASK/417-458
B4UAP2_ANASK/59-97
B4UAW3_ANASK/407-448
B4UB39_ANASK/428-469
B4UBD7_ANASK/419-460
B4UBW5_ANASK/395-431
B4UC79_ANASK/428-469
B4UCD2_ANASK/430-471
B4UCS5_ANASK/414-455
B4UCT8_ANASK/413-454
B4UCW7_ANASK/550-590
B4UDH0_ANASK/417-457
B4UDR6_ANASK/140-181
B4UDW2_ANASK/436-476
B4UE39_ANASK/420-461
B4UEE9_ANASK/404-445
B4UEG6_ANASK/405-446
B4UEP6_ANASK/294-335
B4UEU2_ANASK/82-123
B4UF05_ANASK/413-454
B4UFA5_ANASK/404-445
B4UFE8_ANASK/474-514
B4UFF0_ANASK/350-391
B4UFU5_ANASK/417-458
B4UG04_ANASK/406-446
B4UG66_ANASK/414-455
B4UGB8_ANASK/404-445
B4UGS2_ANASK/436-477
B4UHU5_ANASK/420-460
B4UJ04_ANASK/415-456
B4UJK5_ANASK/437-478
B4ULA9_ANASK/409-450
B4ULK6_ANASK/404-445
B4ULX7_ANASK/413-448
B4ULZ7_ANASK/487-528
B4UM36_ANASK/405-445
B4UMD5_ANASK/434-468
B4UMF1_ANASK/291-332
B4UMI3_ANASK/431-467
B4WAR9_9CAUL/431-472
B4WBP0_9CAUL/410-451
B4WDG1_9CAUL/148-182
B4WDP0_9CAUL/293-333
B4WEE7_9CAUL/134-175
B4WF15_9CAUL/413-454
B4WX13_9GAMM/50-91
B4WX31_9GAMM/135-176
B4WY19_9GAMM/141-182
B4WYF0_9GAMM/417-465
B4X5Q8_9GAMM/412-453
B5BB91_SALPK/365-406
B5BCI5_SALPK/425-466
B5BDG5_SALPK/494-534
B5BER7_SALPK/642-684
B5BJ06_SALPK/425-466
B5BJ38_SALPK/284-324
B5BJS3_SALPK/401-441
B5BVQ0_SALET/401-441
B5BYU6_SALET/637-679
B5C1K5_SALET/289-329
B5C1U7_SALET/54-95
B5C4G5_SALET/493-534
B5C6W7_SALET/425-466
B5C7F0_SALET/425-466
B5C7I4_SALET/365-406
B5CB24_SALET/289-329
B5CBK0_SALET/637-679
B5CER3_SALET/425-466
B5CEU5_SALET/365-406
B5CEY6_SALET/494-534
B5CFC0_SALET/425-466
B5CK61_SALET/401-441
B5CXF9_9BACE/413-454
B5CXN6_9BACE/412-451
B5CY70_9BACE/387-424
B5D069_9BACE/405-446
B5D0X7_9BACE/395-436
B5D236_9BACE/405-446
B5D3F0_9BACE/392-431
B5D492_9BACE/414-455
B5E7S0_GEOBB/543-584
B5E804_GEOBB/411-452
B5E8G7_GEOBB/413-453
B5E8Y0_GEOBB/413-454
B5E9Q2_GEOBB/427-464
B5EA16_GEOBB/411-452
B5EAB7_GEOBB/409-450
B5EAE4_GEOBB/411-452
B5EBB4_GEOBB/404-445
B5EBX7_GEOBB/463-504
B5ECK1_GEOBB/430-469
B5ECV2_GEOBB/505-546
B5EDB2_GEOBB/418-452
B5EDH6_GEOBB/402-443
B5EEA6_GEOBB/408-449
B5EED6_GEOBB/409-450
B5EEK8_GEOBB/704-744
B5EEM5_GEOBB/408-449
B5EF93_GEOBB/422-462
B5EFH7_GEOBB/415-456
B5EFV3_GEOBB/437-476
B5EFV7_GEOBB/438-478
B5EGB5_GEOBB/432-464
B5EGP6_GEOBB/412-453
B5EGW6_GEOBB/411-452
B5EHD0_GEOBB/413-454
B5EI51_GEOBB/205-246
B5EIA7_GEOBB/430-471
B5EIR5_GEOBB/600-644
B5EIT0_GEOBB/400-441
B5EIX0_GEOBB/436-468
B5EIX8_GEOBB/415-455
B5EJI1_ACIF5/408-449
B5EJI5_ACIF5/399-440
B5ELA2_ACIF5/404-445
B5ELA9_ACIF5/35-76
B5EMI3_ACIF5/405-445
B5END0_ACIF5/417-458
B5EP01_ACIF5/650-690
B5EP07_ACIF5/434-475
B5EPH2_ACIF5/421-462
B5EQX7_ACIF5/146-187
B5ER80_ACIF5/497-538
B5ET85_VIBFM/289-329
B5EUL4_VIBFM/488-528
B5EV27_VIBFM/466-506
B5EVH4_VIBFM/452-493
B5EWP7_SALA4/494-534
B5EZP5_SALA4/425-466
B5EZX6_SALA4/425-466
B5F0C8_SALA4/365-406
B5F1I7_SALA4/401-441
B5F3U2_SALA4/642-684
B5F581_SALA4/289-329
B5F9U6_VIBFM/394-435
B5FCN7_VIBFM/432-473
B5FD84_VIBFM/472-513
B5FED9_VIBFM/429-470
B5FFC6_VIBFM/424-465
B5FGQ8_VIBFM/427-468
B5FGR0_VIBFM/444-485
B5FNZ5_SALDC/425-466
B5FPK5_SALDC/425-466
B5FPP0_SALDC/365-406
B5FQL9_SALDC/401-441
B5FT11_SALDC/637-679
B5FUK2_SALDC/289-329
B5IZ53_9RHOB/113-150
B5J5A1_9RHOB/406-447
B5J5A3_9RHOB/400-441
B5J8K4_9RHOB/364-405
B5J8M1_9RHOB/394-435
B5J9L5_9RHOB/393-434
B5JDI9_9BACT/419-458
B5JH96_9BACT/471-512
B5JI58_9BACT/426-467
B5JIF1_9BACT/413-454
B5JJG0_9BACT/429-462
B5JLL9_9BACT/292-334
B5JMF6_9BACT/466-507
B5JMU1_9BACT/487-530
B5JRE5_9BACT/399-440
B5JS92_9GAMM/231-272
B5JSW5_9GAMM/426-467
B5JT64_9GAMM/417-458
B5JYA4_9GAMM/33-74
B5JYX2_9RHOB/370-411
B5K2P4_9RHOB/151-188
B5K517_9RHOB/400-441
B5K519_9RHOB/406-447
B5KCV0_9RHOB/81-116
B5KE76_9RHOB/394-435
B5MII3_SALET/365-406
B5MIL4_SALET/425-466
B5MJ10_SALET/284-324
B5MK69_SALET/637-679
B5MN45_SALET/425-466
B5MNV9_SALET/493-534
B5MRC6_SALET/54-95
B5MTD3_SALET/401-441
B5N0C6_SALET/493-534
B5N2D2_SALET/425-466
B5N2G5_SALET/365-406
B5N400_SALET/289-329
B5N4I3_SALET/54-95
B5N4Y8_SALET/637-679
B5N6W3_SALET/401-441
B5N768_SALET/425-466
B5N8I9_SALET/494-534
B5N9Y1_SALET/289-329
B5NBJ1_SALET/637-679
B5NEZ3_SALET/425-466
B5NF24_SALET/365-406
B5NH91_SALET/425-466
B5NJC0_SALET/54-95
B5NJK6_SALET/401-441
B5NKS6_SALET/425-466
B5NKV7_SALET/365-406
B5NLQ0_SALET/289-329
B5NNN8_SALET/637-679
B5NS35_SALET/494-534
B5NTK5_SALET/425-466
B5NW26_SALET/54-95
B5NX26_SALET/401-441
B5NXS0_SALET/493-534
B5P0E7_SALET/284-324
B5P3C6_SALET/425-466
B5P3G7_SALET/365-406
B5P3L5_SALET/642-684
B5P7M1_SALET/425-466
B5P9P1_SALET/401-441
B5P9W5_SALET/54-95
B5PAE2_SALET/365-406
B5PAH4_SALET/425-466
B5PD23_SALET/494-534
B5PEG4_SALET/289-329
B5PGS5_SALET/637-679
B5PJQ9_SALET/425-466
B5PM74_SALET/54-95
B5PN53_SALET/401-441
B5PPJ5_SALHA/289-329
B5PSD9_SALHA/493-534
B5PTQ9_SALHA/365-406
B5PTU1_SALHA/425-466
B5PUH7_SALHA/642-684
B5PW94_SALHA/54-95
B5PXG6_SALHA/425-466
B5Q0V8_SALHA/401-441
B5Q284_SALVI/366-407
B5Q2B7_SALVI/425-466
B5Q4T1_SALVI/401-441
B5Q583_SALVI/425-466
B5Q812_SALVI/637-679
B5Q8J5_SALVI/54-95
B5QAV2_SALVI/289-329
B5QE27_SALVI/493-534
B5QVA8_SALEP/642-684
B5QWA0_SALEP/425-466
B5QYF9_SALEP/401-441
B5R342_SALEP/425-466
B5R3S9_SALEP/365-406
B5R4A1_SALEP/284-324
B5R4W8_SALEP/496-534
B5R5V8_SALG2/496-534
B5R9Z1_SALG2/284-324
B5RCM4_SALG2/365-406
B5RDI4_SALG2/642-684
B5RFG7_SALG2/425-466
B5RFI0_SALG2/401-441
B5RMV4_BORDL/407-448
B5RQ99_BORRA/407-448
B5RVL4_RALSO/510-551
B5RX70_RALSO/261-302
B5RXP2_RALSO/605-648
B5RXY9_RALSO/574-615
B5RYU7_RALSO/403-444
B5RYU8_RALSO/332-373
B5RYW6_RALSO/402-443
B5S143_RALSO/425-469
B5S1C4_RALSO/459-500
B5S5J4_RALSO/410-448
B5S7B9_RALSO/147-188
B5S7G0_RALSO/186-227
B5S819_RALSO/395-436
B5S8K0_RALSO/33-74
B5SAG5_RALSO/605-648
B5SAP3_RALSO/402-443
B5SAR0_RALSO/332-373
B5SAR1_RALSO/403-444
B5SBE6_RALSO/574-615
B5SDB8_RALSO/412-450
B5SE47_RALSO/395-436
B5SEU8_RALSO/186-227
B5SG89_RALSO/33-74
B5SID1_RALSO/510-551
B5SK53_RALSO/589-630
B5SLU5_RALSO/459-500
B5SM28_RALSO/401-445
B5UIS3_BACCE/422-463
B5USW5_BACCE/641-682
B5UU36_BACCE/413-454
B5UUM6_BACCE/509-550
B5UUU5_BACCE/573-614
B5V036_BACCE/413-454
B5V0N0_BACCE/509-550
B5V0V1_BACCE/573-614
B5V1K2_BACCE/422-463
B5V790_BACCE/641-682
B5WAL2_9BURK/545-589
B5WB84_9BURK/597-637
B5WBX0_9BURK/398-439
B5WCJ9_9BURK/611-651
B5WD15_9BURK/178-219
B5WDS1_9BURK/620-658
B5WGP9_9BURK/284-324
B5WGY7_9BURK/416-457
B5WHS6_9BURK/34-74
B5WI88_9BURK/620-661
B5WJD0_9BURK/327-367
B5WJK8_9BURK/537-578
B5WNM7_9BURK/604-648
B5WPC1_9BURK/487-529
B5WQF1_9BURK/405-445
B5WQG1_9BURK/343-372
B5WRN7_9BURK/24-66
B5WRW4_9BURK/403-444
B5WRW7_9BURK/300-341
B5WT53_9BURK/398-439
B5WT70_9BURK/626-664
B5WU55_9BURK/135-176
B5WV71_9BURK/399-437
B5WVB8_9BURK/392-430
B5XN53_KLEP3/582-623
B5XPF6_KLEP3/478-517
B5XRW8_KLEP3/282-322
B5XTZ7_KLEP3/587-628
B5XUZ1_KLEP3/290-323
B5XV74_KLEP3/640-682
B5XVF3_KLEP3/550-589
B5XYD4_KLEP3/403-443
B5XZJ0_KLEP3/425-466
B5YFY0_THEYD/405-446
B5YG95_THEYD/386-427
B5YH04_THEYD/455-496
B5YHF3_THEYD/409-449
B5YHK7_THEYD/406-447
B5YI42_THEYD/274-315
B5YI45_THEYD/378-419
B5YJY4_THEYD/376-417
B5YK20_THEYD/403-444
B5YK68_THEYD/256-297
B5YKG2_THEYD/425-466
B5YL21_THEYD/396-437
B5YZ04_ECO5E/428-469
B5Z028_ECO5E/619-662
B5Z0A1_ECO5E/401-441
B5Z0M4_ECO5E/283-323
B5Z2N2_ECO5E/498-528
B5Z394_ECO5E/642-684
B5Z4J8_ECO5E/547-587
B5ZCL7_GLUDA/432-473
B5ZGE0_GLUDA/403-444
B5ZJF6_GLUDA/538-573
B5ZNB9_RHILW/431-472
B5ZND0_RHILW/411-452
B5ZNI8_RHILW/392-433
B5ZPF4_RHILW/461-502
B5ZRP5_RHILW/275-316
B5ZXG6_RHILW/396-437
B6A0Y1_RHILW/315-354
B6AK94_9BACT/403-444
B6AKJ6_9BACT/486-527
B6ALA4_9BACT/418-460
B6AMD1_9BACT/419-460
B6AMD4_9BACT/296-336
B6AMH9_9BACT/404-445
B6AMT2_9BACT/402-445
B6ANC3_9BACT/135-172
B6AQ50_9BACT/398-438
B6AQE9_9BACT/421-462
B6AQI3_9BACT/458-500
B6AQI8_9BACT/427-468
B6ARC7_9BACT/429-470
B6ARL1_9BACT/408-449
B6ARP8_9BACT/420-459
B6AUW6_9RHOB/395-436
B6AX26_9RHOB/406-447
B6AX28_9RHOB/403-444
B6AZ27_9RHOB/320-361
B6B3N6_9RHOB/423-464
B6BBU9_9RHOB/359-400
B6BCY7_9RHOB/395-436
B6BD62_9RHOB/409-450
B6BDL6_9RHOB/403-444
B6BDL8_9RHOB/406-447
B6BPT4_9RICK/404-445
B6BV35_9PROT/32-73
B6BW54_9PROT/418-459
B6BX25_9GAMM/253-294
B6BXZ4_9GAMM/401-442
B6BY85_9GAMM/406-448
B6BZM0_9GAMM/379-420
B6C0K4_9GAMM/51-92
B6C360_9GAMM/272-311
B6C402_9GAMM/277-318
B6C4F7_9GAMM/396-441
B6C5V0_9GAMM/403-444
B6EGH9_ALISL/425-466
B6EJE0_ALISL/428-469
B6EJE2_ALISL/444-485
B6EMX3_ALISL/394-435
B6EQT2_ALISL/452-493
B6ERA3_ALISL/290-330
B6FY43_9CLOT/546-587
B6FY59_9CLOT/540-584
B6HZZ7_ECOSE/498-528
B6I4K5_ECOSE/425-466
B6I562_ECOSE/612-655
B6I5L6_ECOSE/401-441
B6I6B7_ECOSE/642-684
B6I703_ECOSE/547-587
B6I9R3_ECOSE/590-631
B6IA18_ECOSE/283-323
B6IP43_RHOCS/432-473
B6IQ42_RHOCS/432-473
B6IQ44_RHOCS/412-453
B6IQ78_RHOCS/501-542
B6IRY6_RHOCS/423-464
B6ITX1_RHOCS/417-458
B6IU17_RHOCS/310-351
B6IU46_RHOCS/156-190
B6IXL6_RHOCS/509-550
B6J1X1_COXB2/55-96
B6J5X0_COXB1/55-96
B6JC08_OLICO/448-489
B6JCD2_OLICO/396-437
B6JDY6_OLICO/431-472
B6JDY8_OLICO/411-453
B6JI88_OLICO/30-71
B6QXZ5_9RHOB/429-470
B6QXZ8_9RHOB/411-452
B6QZA9_9RHOB/396-437
B6R732_9RHOB/465-506
B6R8A7_9RHOB/422-460
B6SDI9_VIBAN/474-515
B6VK65_PHOAA/291-332
B6VKA9_PHOAA/517-548
B6VM78_PHOAA/221-262
B6VS16_9BACE/430-471
B6VT23_9BACE/394-435
B6VTP4_9BACE/392-431
B6VUZ4_9BACE/400-433
B6VWH2_9BACE/392-431
B6VYY0_9BACE/400-441
B6VZ20_9BACE/403-444
B6VZK5_9BACE/402-443
B6VZV3_9BACE/412-453
B6W213_9BACE/404-445
B6W305_9BACE/378-419
B6W4V9_9BACE/43-84
B6W508_9BACE/393-434
B6WA98_9FIRM/109-150
B6WQJ7_9DELT/313-354
B6WRE4_9DELT/470-511
B6WRJ0_9DELT/378-419
B6WUZ8_9DELT/470-514
B6WVJ9_9DELT/601-640
B6WVM3_9DELT/457-497
B6WVS3_9DELT/438-479
B6WWQ0_9DELT/474-512
B6WWU2_9DELT/526-558
B6WWW5_9DELT/557-598
B6WXF8_9DELT/410-451
B6WY23_9DELT/418-459
B6WY35_9DELT/595-634
B6XCP3_9ENTR/490-523
B6XDS9_9ENTR/479-522
B6XFI8_9ENTR/54-95
B6XG35_9ENTR/160-201
B6XH41_9ENTR/437-478
B6XID6_9ENTR/287-327
B6XIQ6_9ENTR/365-406
B6YQF2_AZOPC/364-405
B6YRB5_AZOPC/467-508
B6ZNM7_ECO57/401-441
B6ZPH0_ECO57/428-469
B6ZQX0_ECO57/498-528
B6ZVR7_ECO57/547-587
B6ZW84_ECO57/642-684
B6ZWY5_ECO57/619-662
B6ZXP2_ECO57/54-95
B7A3B6_ECO57/283-323
B7A960_THEAQ/4-41
B7ADF5_9BACE/400-433
B7AE47_9BACE/409-449
B7AG45_9BACE/373-414
B7AI07_9BACE/405-446
B7AIC9_9BACE/394-435
B7AK57_9BACE/402-443
B7AKU9_9BACE/392-431
B7AMN7_9BACE/404-445
B7B889_9PORP/408-449
B7BA11_9PORP/351-392
B7BA34_9PORP/410-451
B7BA59_9PORP/403-444
B7BAT0_9PORP/412-451
B7BD24_9PORP/413-454
B7BD70_9PORP/133-174
B7BDX5_9PORP/386-427
B7BEC8_9PORP/392-431
B7BGM8_9PORP/423-464
B7BGQ0_9PORP/226-267
B7CJ97_BURPS/389-430
B7CJS2_BURPS/400-441
B7CLF4_BURPS/33-74
B7CM33_BURPS/466-507
B7CMG9_BURPS/421-462
B7CMM7_BURPS/399-441
B7CMN3_BURPS/553-591
B7CSQ0_BURPS/626-666
B7CTB0_BURPS/397-438
B7CTT5_BURPS/410-450
B7CVX2_BURPS/466-507
B7CWC3_BURPS/416-457
B7CWC5_BURPS/271-310
B7CY68_BURPS/173-214
B7CY98_BURPS/135-176
B7CZV9_BURPS/601-642
B7DM31_9BACL/405-440
B7DM41_9BACL/439-478
B7DTW4_9BACL/617-658
B7DUF5_9BACL/388-429
B7GHH2_ANOFW/642-683
B7H0I5_ACIB3/43-84
B7H1P3_ACIB3/422-463
B7H1T8_ACIB3/422-463
B7H557_BACC4/413-454
B7H9N4_BACC4/422-463
B7H9Y1_BACC4/573-614
B7HA57_BACC4/509-550
B7HB38_BACC4/655-696
B7HNT0_BACC7/641-682
B7HQ91_BACC7/413-454
B7HTJ6_BACC7/573-614
B7HU24_BACC7/422-463
B7HUE7_BACC7/509-550
B7I314_ACIB5/422-463
B7I9V6_ACIB5/422-463
B7IC19_ACIB5/43-84
B7IF62_THEAB/240-280
B7IFD2_THEAB/517-558
B7IJI4_BACC2/573-614
B7IJR0_BACC2/509-550
B7IVD4_BACC2/431-472
B7IVY4_BACC2/422-463
B7IXF8_BACC2/641-682
B7J0K9_BORBZ/407-448
B7J3C5_ACIF2/408-449
B7J3C8_ACIF2/399-440
B7J3T1_ACIF2/398-439
B7J3T8_ACIF2/35-76
B7J4J0_ACIF2/405-445
B7J5Y9_ACIF2/596-636
B7J5Z6_ACIF2/434-475
B7J8C8_ACIF2/417-458
B7J8X7_ACIF2/164-205
B7J992_ACIF2/421-462
B7JAA3_ACIF2/497-538
B7JAP1_ACIF2/126-167
B7JBJ9_ACIF2/568-607
B7JM18_BACC0/641-682
B7JMM6_BACC0/413-454
B7JRM9_BACC0/573-614
B7JRV3_BACC0/509-550
B7KNB5_METC4/396-437
B7KQZ0_METC4/499-534
B7KR82_METC4/443-484
B7KRE9_METC4/440-481
B7KRF2_METC4/409-452
B7KRT7_METC4/404-445
B7KTR2_METC4/401-442
B7KWH1_METC4/425-466
B7L331_METC4/413-454
B7L355_METC4/591-632
B7L4Y6_ECO55/498-528
B7L567_ECO55/283-323
B7L9C2_ECO55/425-466
B7LAU9_ECO55/401-441
B7LCN1_ECO55/619-662
B7LEE5_ECO55/642-684
B7LF52_ECO55/547-587
B7LGW1_ECO55/587-628
B7LL36_ESCF3/399-439
B7LMM3_ESCF3/498-528
B7LRY3_ESCF3/287-327
B7LUJ8_ESCF3/401-441
B7LVH5_ESCF3/425-466
B7LWJ0_ESCF3/642-684
B7LXB5_ECO8A/587-628
B7LXD8_ECO8A/642-684
B7LY64_ECO8A/283-323
B7LYD4_ECO8A/547-587
B7M2X9_ECO8A/498-528
B7M666_ECO8A/425-466
B7M7J4_ECO8A/619-662
B7M7R3_ECO8A/401-441
B7MD08_ECO45/498-528
B7MFD3_ECO45/413-454
B7MHE7_ECO45/425-466
B7MIZ0_ECO45/401-441
B7MKA3_ECO45/587-628
B7MKK2_ECO45/642-684
B7MLX8_ECO45/283-323
B7MM56_ECO45/547-587
B7MN44_ECO45/368-409
B7MPA2_ECO81/498-528
B7MRC9_ECO81/401-441
B7MSF9_ECO81/399-439
B7MTY5_ECO81/587-628
B7MUE3_ECO81/283-323
B7MXA2_ECO81/413-454
B7MYN3_ECO81/642-684
B7MZ23_ECO81/547-587
B7N2L0_ECO81/425-466
B7N412_ECOLU/587-628
B7N4C2_ECOLU/283-323
B7N5I3_ECOLU/413-454
B7N673_ECOLU/619-662
B7N6W1_ECOLU/642-684
B7N7B4_ECOLU/547-587
B7N8C2_ECOLU/278-317
B7N8N8_ECOLU/498-528
B7NFG3_ECOLU/425-466
B7NFU5_ECOLU/401-441
B7NK26_ECO7I/498-528
B7NN32_ECO7I/413-454
B7NRT7_ECO7I/401-441
B7NT76_ECO7I/642-684
B7NUW7_ECO7I/587-628
B7NV04_ECO7I/425-466
B7NVT7_ECO7I/283-323
B7NW10_ECO7I/547-587
B7PSY7_IXOSC/337-378
B7QQC6_9RHOB/408-447
B7QSW4_9RHOB/406-447
B7QSW6_9RHOB/413-454
B7QTR1_9RHOB/395-436
B7QY87_9RHOB/359-400
B7R881_9THEO/433-474
B7R8L2_9THEO/595-636
B7R998_9THEO/407-448
B7R9G7_9THEO/609-650
B7R9I5_9THEO/431-471
B7RFN7_9RHOB/406-447
B7RFN9_9RHOB/403-444
B7RHD2_9RHOB/359-400
B7RQD1_9RHOB/395-436
B7RTQ6_9GAMM/429-470
B7RUG1_9GAMM/288-324
B7RVT1_9GAMM/57-98
B7S0U4_9GAMM/424-465
B7S738_9BURK/401-440
B7UB92_9RHIZ/390-431
B7UFN4_ECO27/413-454
B7UHE6_ECO27/642-684
B7UHR9_ECO27/547-587
B7UJI0_ECO27/498-528
B7UNJ0_ECO27/425-466
B7UPF9_ECO27/401-441
B7UPM2_ECO27/399-439
B7UQ90_ECO27/587-628
B7URB1_ECO27/283-323
B7UV58_PSEA8/453-494
B7UVP0_PSEA8/381-422
B7UWY0_PSEA8/415-456
B7UX90_PSEA8/418-459
B7UX92_PSEA8/437-478
B7V033_PSEA8/141-182
B7V090_PSEA8/401-442
B7V1R5_PSEA8/63-104
B7V3L8_PSEA8/422-463
B7V3R1_PSEA8/405-446
B7V6F9_PSEA8/578-615
B7V720_PSEA8/407-447
B7V748_PSEA8/393-434
B7V7T7_PSEA8/595-636
B7V9L9_PSEA8/473-514
B7V9N6_PSEA8/612-648
B7VAA0_PSEA8/425-466
B7VAS8_PSEA8/400-439
B7VGW9_VIBSL/292-331
B7VHD9_VIBSL/425-466
B7VHU6_VIBSL/411-443
B7VI03_VIBSL/396-437
B7VJ69_VIBSL/395-436
B7VL01_VIBSL/442-483
B7VL03_VIBSL/419-460
B7VLU1_VIBSL/403-444
B7VNT5_VIBSL/459-500
B7VNW4_VIBSL/453-494
B7VPY2_VIBSL/386-427
B7VT35_VIBSL/400-441
B7VT82_VIBSL/555-592
B7VTU4_VIBSL/495-536
B7WQX6_COMTE/412-450
B7WSI9_COMTE/397-438
B7WU78_COMTE/446-486
B7WUB3_COMTE/33-74
B7WVS0_COMTE/134-175
B7WY86_COMTE/169-211
B7WYM3_COMTE/349-389
B7X053_COMTE/337-376
B7X1I5_COMTE/469-508
B7X525_COMTE/629-669
B7X5N9_COMTE/473-514
B7XSE8_BORGA/407-448
B7XV98_BORGA/407-448
B8CHG3_SHEPW/425-466
B8CJ82_SHEPW/430-466
B8CKX5_SHEPW/431-472
B8CKX7_SHEPW/401-442
B8CL72_SHEPW/432-473
B8CNN8_SHEPW/407-447
B8CRE6_SHEPW/306-347
B8CRM2_SHEPW/414-455
B8CSK7_SHEPW/435-483
B8CT92_SHEPW/417-457
B8CU76_SHEPW/476-519
B8CUP2_SHEPW/131-172
B8CVB7_SHEPW/403-444
B8CVM9_SHEPW/377-417
B8CVW0_HALOH/537-578
B8DFD9_LISMH/413-454
B8DIV7_DESVM/452-486
B8DJ26_DESVM/487-528
B8DJ56_DESVM/668-703
B8DJ70_DESVM/553-596
B8DJ80_DESVM/450-491
B8DJW9_DESVM/470-511
B8DK31_DESVM/408-449
B8DK61_DESVM/404-445
B8DL76_DESVM/410-451
B8DLA2_DESVM/489-530
B8DLE7_DESVM/407-448
B8DLL1_DESVM/305-346
B8DLN3_DESVM/444-485
B8DLT2_DESVM/418-459
B8DLZ4_DESVM/470-511
B8DM64_DESVM/343-384
B8DM67_DESVM/523-564
B8DM98_DESVM/387-428
B8DMR2_DESVM/393-434
B8DNW7_DESVM/480-521
B8DPK2_DESVM/425-466
B8DQ12_DESVM/420-461
B8DQ72_DESVM/437-477
B8DQB9_DESVM/420-461
B8DQD3_DESVM/472-513
B8DQH3_DESVM/433-474
B8DQH7_DESVM/560-599
B8DQM4_DESVM/413-454
B8DQY9_DESVM/523-564
B8DR33_DESVM/475-515
B8DR62_DESVM/417-458
B8DRE4_DESVM/491-532
B8DRM2_DESVM/480-512
B8E449_SHEB2/616-648
B8E457_SHEB2/426-467
B8E4Q1_SHEB2/458-497
B8E5D7_SHEB2/316-357
B8E6D5_SHEB2/133-174
B8E7V1_SHEB2/403-444
B8E9Y6_SHEB2/431-472
B8E9Y8_SHEB2/397-438
B8EC15_SHEB2/433-477
B8EDH5_SHEB2/406-447
B8EDQ1_SHEB2/410-451
B8EJ41_METSB/531-569
B8EJB7_METSB/610-643
B8EJF6_METSB/434-475
B8EJU7_METSB/441-482
B8EJU9_METSB/411-452
B8EK54_METSB/629-670
B8EPN2_METSB/615-656
B8EPY1_METSB/430-471
B8EQ11_METSB/438-479
B8EQM9_METSB/149-183
B8F917_DESAA/413-454
B8F936_DESAA/416-456
B8F9K7_DESAA/411-452
B8F9P3_DESAA/649-689
B8F9X5_DESAA/421-462
B8FA22_DESAA/418-459
B8FB78_DESAA/987-1031
B8FCF2_DESAA/504-538
B8FCN8_DESAA/463-501
B8FD14_DESAA/418-459
B8FD65_DESAA/393-434
B8FDA2_DESAA/529-556
B8FDW1_DESAA/429-470
B8FEL6_DESAA/575-616
B8FEY3_DESAA/411-452
B8FEY5_DESAA/454-495
B8FFG8_DESAA/460-504
B8FFV8_DESAA/414-452
B8FGF3_DESAA/994-1038
B8FGV0_DESAA/722-763
B8FIF0_DESAA/435-469
B8FIG2_DESAA/404-445
B8FIH6_DESAA/515-555
B8FIT8_DESAA/541-579
B8FIV5_DESAA/456-500
B8FJT8_DESAA/417-458
B8FJU0_DESAA/398-439
B8FKE8_DESAA/417-457
B8FL05_DESAA/410-451
B8FLD5_DESAA/985-1029
B8FLX8_DESAA/408-449
B8FLZ5_DESAA/875-916
B8FM80_DESAA/416-457
B8FPV9_DESHD/440-479
B8FQL8_DESHD/652-693
B8FQM8_DESHD/649-690
B8FQQ1_DESHD/674-715
B8FR91_DESHD/595-618
B8FRU6_DESHD/555-596
B8FTG8_DESHD/635-676
B8FUC3_DESHD/644-685
B8FUT6_DESHD/578-618
B8FUV2_DESHD/655-696
B8FV05_DESHD/641-682
B8FV24_DESHD/429-468
B8FWA2_DESHD/552-593
B8FXH0_DESHD/658-699
B8FXK8_DESHD/612-652
B8FXS0_DESHD/418-459
B8FY94_DESHD/147-188
B8FYI7_DESHD/593-634
B8FYR4_DESHD/544-588
B8FYS1_DESHD/417-461
B8FYT3_DESHD/598-639
B8FZ22_DESHD/452-493
B8FZI3_DESHD/417-457
B8G009_DESHD/251-295
B8G0N2_DESHD/616-656
B8G0V4_DESHD/615-654
B8G1B8_DESHD/586-621
B8G208_DESHD/604-643
B8G299_DESHD/703-741
B8GC55_CHLAD/576-616
B8GM58_THISH/459-503
B8GMA6_THISH/406-447
B8GMD6_THISH/275-316
B8GME2_THISH/391-432
B8GQ33_THISH/502-540
B8GR76_THISH/413-461
B8GSB7_THISH/416-454
B8GSN1_THISH/400-441
B8GSU1_THISH/412-452
B8GSV7_THISH/407-448
B8GT38_THISH/406-447
B8GT39_THISH/439-480
B8GTB8_THISH/408-449
B8GU16_THISH/407-448
B8GUP9_THISH/409-448
B8GUU9_THISH/40-81
B8GV82_THISH/408-449
B8GVC7_THISH/272-313
B8GW88_CAUCN/423-464
B8GW90_CAUCN/410-451
B8GWB8_CAUCN/133-174
B8GYB7_CAUCN/148-182
B8H280_CAUCN/396-437
B8H4R5_CAUCN/437-478
B8H698_CAUCN/264-305
B8H8G0_ARTCA/525-565
B8I9K6_METNO/443-484
B8IB91_METNO/403-444
B8IDE2_METNO/435-476
B8IDE6_METNO/409-452
B8IJS2_METNO/413-454
B8IPK1_METNO/584-621
B8IS12_METNO/162-196
B8ITH3_METNO/556-592
B8IU28_METNO/400-441
B8IYJ3_DESDA/497-541
B8IYK1_DESDA/456-497
B8IYV0_DESDA/411-451
B8IZ33_DESDA/413-454
B8IZ98_DESDA/488-532
B8IZX3_DESDA/467-508
B8J0D0_DESDA/336-377
B8J0Q9_DESDA/422-460
B8J2I7_DESDA/528-568
B8J2L7_DESDA/413-454
B8J2Z7_DESDA/555-595
B8J4V9_DESDA/423-465
B8J5F1_ANAD2/407-448
B8J5V3_ANAD2/404-445
B8J658_ANAD2/430-471
B8J6G2_ANAD2/434-468
B8J6I6_ANAD2/291-332
B8J707_ANAD2/431-467
B8J7A6_ANAD2/404-445
B8J7D6_ANAD2/435-475
B8J7L3_ANAD2/420-461
B8J7Z1_ANAD2/409-450
B8J837_ANAD2/59-97
B8J898_ANAD2/419-460
B8J8H1_ANAD2/82-123
B8J9A9_ANAD2/428-469
B8J9Y0_ANAD2/416-457
B8JA05_ANAD2/495-536
B8JA19_ANAD2/508-549
B8JA41_ANAD2/609-650
B8JA46_ANAD2/550-590
B8JAG2_ANAD2/140-181
B8JAZ2_ANAD2/428-469
B8JBA9_ANAD2/405-446
B8JBW8_ANAD2/395-431
B8JC76_ANAD2/295-336
B8JC97_ANAD2/404-445
B8JCE9_ANAD2/474-514
B8JCF1_ANAD2/350-391
B8JCJ3_ANAD2/415-456
B8JCK3_ANAD2/437-478
B8JCY9_ANAD2/415-456
B8JD02_ANAD2/414-455
B8JD50_ANAD2/416-456
B8JDB7_ANAD2/414-455
B8JDX1_ANAD2/404-445
B8JEA9_ANAD2/413-454
B8JEM6_ANAD2/420-460
B8JF28_ANAD2/406-446
B8JFU0_ANAD2/414-455
B8JGY2_ANAD2/413-448
B8K5C0_VIBPA/285-324
B8K5J1_VIBPA/403-444
B8K6F1_VIBPA/54-95
B8K7G8_VIBPA/401-442
B8K7S2_VIBPA/418-459
B8K7S4_VIBPA/443-484
B8K8U9_VIBPA/425-466
B8KA33_VIBPA/397-438
B8KA97_VIBPA/417-458
B8KAH7_VIBPA/548-581
B8KAL3_VIBPA/368-409
B8KAP6_VIBPA/438-479
B8KBD9_VIBPA/355-396
B8KDC7_VIBPA/412-453
B8KEX8_9GAMM/399-440
B8KF59_9GAMM/449-490
B8KJF3_9GAMM/412-453
B8KJT4_9GAMM/426-467
B8KKR5_9GAMM/432-473
B8KKY3_9GAMM/402-443
B8KP42_9GAMM/328-369
B8KP44_9GAMM/393-434
B8KPK8_9GAMM/404-445
B8KQ84_9GAMM/59-100
B8KQN8_9GAMM/415-448
B8KT42_9GAMM/422-463
B8KTW0_9GAMM/405-446
B8KUP4_9GAMM/425-466
B8KW02_9GAMM/39-80
B8KX17_9GAMM/414-455
B8L245_9GAMM/142-180
B8L3E4_9GAMM/435-475
B8L684_9GAMM/413-454
B8L868_9GAMM/20-61
B8L8R8_9GAMM/423-461
B8L9M7_9GAMM/502-536
B8LAY7_9GAMM/390-428
B8LBB5_9GAMM/449-490
B8QZS3_MYXFU/409-448
B8QZS4_MYXFU/420-461
B8QZS5_MYXFU/410-450
B8QZS9_MYXFU/129-170
B8QZT5_MYXFU/405-446
B8QZT6_MYXFU/408-449
B8QZU2_MYXFU/408-448
B8QZV2_MYXFU/417-458
B8XQT8_PSESZ/261-302
B8XQT9_PSESZ/259-300
B9ABS0_BORBU/407-448
B9AYN6_9BURK/598-639
B9AZ42_9BURK/428-469
B9B0D7_9BURK/334-371
B9B151_9BURK/515-556
B9B2E5_9BURK/397-439
B9B2U5_9BURK/597-637
B9B2V9_9BURK/453-494
B9B3D3_9BURK/399-440
B9B5E7_9BURK/271-310
B9B5E8_9BURK/405-446
B9B5S1_9BURK/507-548
B9B5X2_9BURK/615-654
B9B6H2_9BURK/342-381
B9B754_9BURK/438-479
B9B942_9BURK/411-450
B9BA84_9BURK/390-428
B9BBT9_9BURK/417-458
B9BD03_9BURK/33-74
B9BDI0_9BURK/179-220
B9BDP7_9BURK/459-500
B9BEV1_9BURK/589-630
B9BF23_9BURK/379-420
B9BGR0_9BURK/135-176
B9BGW7_9BURK/460-501
B9BIE4_9BURK/282-319
B9BIU8_9BURK/379-420
B9BKA3_9BURK/406-447
B9BMT0_9BURK/411-450
B9BPP9_9BURK/342-381
B9BRY8_9BURK/604-645
B9BSB9_9BURK/390-428
B9BUX6_9BURK/397-439
B9BVP1_9BURK/399-440
B9BW58_9BURK/135-176
B9BW97_9BURK/179-220
B9BWY0_9BURK/271-310
B9BWY2_9BURK/405-446
B9BYG0_9BURK/589-630
B9BYQ4_9BURK/453-494
B9BYR9_9BURK/620-660
B9BZ10_9BURK/459-500
B9BZP5_9BURK/417-458
B9C0G1_9BURK/33-74
B9C0W1_9BURK/460-501
B9C2E9_9BURK/282-319
B9C2V6_9BURK/379-420
B9C4A9_9BURK/406-447
B9C614_9BURK/411-450
B9C6Y7_9BURK/589-630
B9C7X7_9BURK/459-500
B9C8N6_9BURK/271-310
B9C8N8_9BURK/405-446
B9C9Z2_9BURK/342-381
B9CBP7_9BURK/399-440
B9CDT5_9BURK/604-645
B9CEG3_9BURK/453-494
B9CEH8_9BURK/620-660
B9CF67_9BURK/397-439
B9CG99_9BURK/390-428
B9CGF5_9BURK/417-458
B9CHW1_9BURK/179-220
B9CI00_9BURK/135-176
B9CJ36_9BURK/33-74
B9CX58_9PAST/53-94
B9DWK1_CLOK1/620-661
B9DZ55_CLOK1/586-627
B9E3H7_CLOK1/608-649
B9E5E5_CLOK1/434-474
B9IXG1_BACCQ/641-682
B9IZU9_BACCQ/415-456
B9J2S3_BACCQ/422-463
B9J2Z6_BACCQ/573-614
B9J364_BACCQ/509-550
B9JA54_AGRRK/449-490
B9JF04_AGRRK/431-472
B9JF06_AGRRK/411-452
B9JGY3_AGRRK/131-172
B9JJN0_AGRRK/384-425
B9JK59_AGRRK/257-298
B9JLC5_AGRRK/280-319
B9JNH6_AGRRK/400-441
B9JP38_AGRRK/421-459
B9JS32_AGRVS/386-427
B9JW94_AGRVS/431-472
B9JW96_AGRVS/411-452
B9JXY9_AGRVS/154-188
B9JZ35_AGRVS/274-315
B9K5T5_AGRVS/587-622
B9K8Q7_THENN/283-324
B9KFM6_CAMLR/386-426
B9KHS5_ANAMF/420-461
B9KJF0_RHOSK/317-358
B9KK21_RHOSK/416-457
B9KKQ3_RHOSK/434-475
B9KKU7_RHOSK/535-575
B9KNM3_RHOSK/389-430
B9KS21_RHOSK/442-483
B9KS45_RHOSK/393-434
B9KSH3_RHOSK/405-446
B9KSH5_RHOSK/404-445
B9KSM1_RHOSK/597-638
B9KTH4_RHOSK/572-607
B9KUM5_RHOSK/456-497
B9LHN2_CHLSY/3-42
B9LZD4_GEOSF/411-452
B9LZT6_GEOSF/408-449
B9LZV2_GEOSF/706-746
B9M014_GEOSF/523-562
B9M024_GEOSF/522-561
B9M0Q9_GEOSF/403-444
B9M0V0_GEOSF/539-580
B9M1N5_GEOSF/438-477
B9M1R8_GEOSF/405-446
B9M2U3_GEOSF/410-451
B9M3K1_GEOSF/414-455
B9M499_GEOSF/427-468
B9M4K5_GEOSF/411-452
B9M529_GEOSF/411-452
B9M5D3_GEOSF/404-445
B9M5H3_GEOSF/404-445
B9M610_GEOSF/417-458
B9M654_GEOSF/414-455
B9M6L8_GEOSF/432-473
B9M6N9_GEOSF/423-464
B9M6T3_GEOSF/444-485
B9M710_GEOSF/425-465
B9M793_GEOSF/409-450
B9M7Q8_GEOSF/413-454
B9M8G7_GEOSF/521-562
B9M8I2_GEOSF/521-562
B9M8I4_GEOSF/406-447
B9M8I7_GEOSF/637-676
B9M8K6_GEOSF/603-654
B9M8L4_GEOSF/600-644
B9M936_GEOSF/405-446
B9M975_GEOSF/608-649
B9M9H1_GEOSF/501-545
B9M9M9_GEOSF/437-470
B9MAE9_ACIET/491-534
B9MAK2_ACIET/405-446
B9MAS1_ACIET/457-497
B9MBN0_ACIET/134-175
B9MF72_ACIET/33-74
B9MFM3_ACIET/446-486
B9MFZ8_ACIET/462-503
B9MH41_ACIET/179-221
B9MIA7_ACIET/532-570
B9MJ10_ACIET/623-662
B9NJP9_POPTR/134-175
B9NK51_POPTR/164-205
B9NKF3_POPTR/82-123
B9NQS8_9RHOB/403-444
B9NQT0_9RHOB/406-447
B9NS99_9RHOB/395-436
B9NSU5_9RHOB/359-400
B9P6A4_POPTR/390-426
B9P8Z0_POPTR/343-384
B9QRT8_9RHOB/395-436
B9QRY8_9RHOB/411-452
B9QRZ0_9RHOB/429-470
B9QUU6_9RHOB/490-531
B9QYK0_9RHOB/430-469
B9R1S4_9RHOB/403-444
B9R2I1_9RHOB/404-445
B9R2N4_9RHOB/451-489
B9R2V3_9RHOB/394-435
B9R473_9RHOB/428-469
B9R642_9RHOB/468-509
B9TBS4_RICCO/376-417
B9TE40_RICCO/126-167
B9X3A4_BORBU/407-448
B9X7G0_BORBU/407-448
B9X839_9SPIO/407-448
B9XD49_9BACT/404-445
B9XDL8_9BACT/427-468
B9XF66_9BACT/479-521
B9XH12_9BACT/132-176
B9XIA4_9BACT/390-431
B9XIV9_9BACT/405-445
B9XL82_9BACT/424-465
B9XMC5_9BACT/435-476
B9XQY9_9BACT/457-497
B9XR31_9BACT/415-456
B9YY72_9NEIS/34-75
B9YZ13_9NEIS/134-170
B9Z004_9NEIS/613-652
B9Z0F8_9NEIS/110-151
B9Z1M5_9NEIS/433-474
B9Z1X1_9NEIS/397-438
B9Z378_9NEIS/398-439
B9Z5E5_9NEIS/306-346
B9Z620_9NEIS/371-412
B9Z7A3_9NEIS/397-438
B9Z7J1_9NEIS/404-445
C0A2X1_9BACT/476-517
C0A6P8_9BACT/431-472
C0A9L0_9BACT/512-553
C0AB85_9BACT/100-140
C0AE73_9BACT/350-391
C0AIV1_BORBU/407-448
C0AKP3_BORBU/407-448
C0AMN7_9SPIO/407-448
C0ATG4_9ENTR/86-127
C0AU52_9ENTR/459-499
C0AUG2_9ENTR/428-469
C0AZJ9_9ENTR/54-95
C0B080_9ENTR/277-318
C0BL07_9BACT/404-445
C0CGQ7_9FIRM/554-595
C0CQX1_9FIRM/96-137
C0CT66_9CLOT/570-610
C0CTF4_9CLOT/632-667
C0CUA8_9CLOT/74-117
C0CV14_9CLOT/407-446
C0CX53_9CLOT/549-585
C0D2X8_9CLOT/550-589
C0D440_9CLOT/505-546
C0D501_9CLOT/6-45
C0DSZ9_EIKCO/483-524
C0DUJ4_EIKCO/35-76
C0DVA5_EIKCO/370-411
C0EKN3_NEIFL/369-410
C0EM28_NEIFL/35-76
C0G3W9_9RHIZ/386-427
C0G6K4_9RHIZ/410-451
C0G942_9RHIZ/427-468
C0GD56_9FIRM/411-451
C0GEJ3_9FIRM/418-460
C0GH19_9FIRM/696-736
C0GH67_9FIRM/521-565
C0GH90_9FIRM/577-615
C0GJ16_9FIRM/578-618
C0GJX6_9FIRM/421-460
C0IN96_9BACT/178-219
C0KGK9_9BURK/547-588
C0LMV8_9BURK/544-585
C0N2E4_9GAMM/404-445
C0N365_9GAMM/53-94
C0N383_9GAMM/263-304
C0N423_9GAMM/427-467
C0N526_9GAMM/409-450
C0N5F6_9GAMM/376-417
C0N8W7_9GAMM/416-457
C0PWQ3_SALPC/637-679
C0PZE3_SALPC/365-406
C0Q003_SALPC/425-466
C0Q2T6_SALPC/401-441
C0Q3H1_SALPC/427-468
C0Q3S1_SALPC/289-329
C0Q7P1_SALPC/493-534
C0Q8U7_DESAH/417-458
C0Q9G3_DESAH/546-586
C0Q9L2_DESAH/459-500
C0QA67_DESAH/412-451
C0QAB0_DESAH/607-646
C0QAD3_DESAH/697-738
C0QAK8_DESAH/408-449
C0QAL0_DESAH/301-342
C0QBD4_DESAH/556-595
C0QC42_DESAH/875-919
C0QC65_DESAH/431-466
C0QCI2_DESAH/461-495
C0QCS7_DESAH/402-428
C0QCZ8_DESAH/413-452
C0QD07_DESAH/411-452
C0QD26_DESAH/407-444
C0QD44_DESAH/298-339
C0QDB8_DESAH/705-739
C0QEG2_DESAH/413-447
C0QEI5_DESAH/401-442
C0QEM3_DESAH/532-571
C0QF87_DESAH/667-708
C0QFL1_DESAH/454-502
C0QG59_DESAH/422-463
C0QGL0_DESAH/610-650
C0QGM3_DESAH/444-488
C0QGV4_DESAH/299-340
C0QH82_DESAH/404-444
C0QH85_DESAH/406-447
C0QHF5_DESAH/640-681
C0QI94_DESAH/425-465
C0QIQ0_DESAH/407-448
C0QJ34_DESAH/398-439
C0QJ53_DESAH/420-461
C0QJL1_DESAH/444-485
C0QK65_DESAH/405-444
C0QL16_DESAH/410-450
C0QL73_DESAH/432-473
C0QLC3_DESAH/411-452
C0QLP5_DESAH/414-455
C0QLY7_DESAH/418-458
C0QPI8_PERMH/412-452
C0QPW4_PERMH/395-436
C0QR97_PERMH/409-450
C0QRG3_PERMH/399-438
C0QSE6_PERMH/369-408
C0QSL0_PERMH/398-439
C0QTW5_PERMH/406-447
C0QUD7_PERMH/413-454
C0QXB2_BRAHW/402-442
C0RGQ3_BRUMB/386-427
C0RJ87_BRUMB/410-451
C0RJ89_BRUMB/438-479
C0RK33_BRUMB/427-468
C0STX4_9NOCA/554-595
C0SWU3_BORBU/407-448
C0T045_BORBU/336-377
C0VG70_9GAMM/593-637
C0VHF4_9GAMM/426-467
C0VJZ7_9GAMM/43-84
C0VP51_9GAMM/442-483
C0W9F1_9FIRM/425-465
C0WAW0_9FIRM/590-620
C0WDZ0_9FIRM/456-497
C0XX63_BURPS/397-438
C0XXR4_BURPS/400-441
C0XYQ3_BURPS/461-502
C0Y0F7_BURPS/168-209
C0Y0L5_BURPS/622-662
C0Y227_BURPS/601-642
C0Y2V3_BURPS/466-507
C0Y5J4_BURPS/410-450
C0Y6H2_BURPS/389-430
C0Y9S4_BURPS/559-597
C0Y9T0_BURPS/399-441
C0YB15_BURPS/33-74
C0YDE2_BURPS/405-446
C0YDE4_BURPS/271-310
C0YF93_BURPS/135-176
C0YFL3_BURPS/421-462
C0Z4X5_BREBN/417-458
C0Z5M5_BREBN/590-627
C0Z5U4_BREBN/498-538
C0Z7K7_BREBN/411-451
C0Z853_BREBN/426-467
C0Z8K3_BREBN/525-566
C0Z9N5_BREBN/538-582
C0ZBR3_BREBN/425-466
C0ZC34_BREBN/640-681
C0ZCN3_BREBN/390-429
C0ZGM5_BREBN/428-468
C0ZHT6_BREBN/546-590
C0ZIV8_BREBN/407-448
C0ZJG7_BREBN/526-566
C0ZKW7_BREBN/414-455
C0ZVZ2_RHOE4/510-551
C1A3Y4_GEMAT/702-732
C1A4S9_GEMAT/374-415
C1A568_GEMAT/478-517
C1A5W0_GEMAT/444-484
C1A631_GEMAT/424-465
C1A7J8_GEMAT/408-448
C1A979_GEMAT/406-447
C1A9Q5_GEMAT/258-299
C1A9W9_GEMAT/415-456
C1ABD4_GEMAT/497-538
C1AD41_GEMAT/197-237
C1AEP0_GEMAT/423-461
C1B248_RHOOB/511-552
C1BB56_RHOOB/541-582
C1D4N7_LARHH/400-441
C1D6F0_LARHH/36-77
C1D6S1_LARHH/395-436
C1D8V0_LARHH/440-481
C1D9U1_LARHH/370-411
C1DB06_LARHH/406-447
C1DCJ9_LARHH/404-445
C1DDK3_AZOVD/421-461
C1DDP4_AZOVD/391-432
C1DEX0_AZOVD/564-603
C1DF92_AZOVD/608-649
C1DGB5_AZOVD/291-332
C1DHW7_AZOVD/422-463
C1DI41_AZOVD/473-514
C1DID1_AZOVD/405-446
C1DIZ6_AZOVD/468-509
C1DJQ6_AZOVD/439-478
C1DK96_AZOVD/481-522
C1DLJ2_AZOVD/48-89
C1DLY2_AZOVD/422-463
C1DMB0_AZOVD/476-515
C1DMB7_AZOVD/470-513
C1DML7_AZOVD/583-624
C1DMU8_AZOVD/517-558
C1DN78_AZOVD/513-553
C1DNV1_AZOVD/615-655
C1DPB1_AZOVD/406-446
C1DPD9_AZOVD/609-650
C1DPS6_AZOVD/444-485
C1DQ31_AZOVD/141-182
C1DQF1_AZOVD/427-468
C1DUX7_SULAA/410-451
C1DWZ5_SULAA/393-434
C1DXB1_SULAA/365-402
C1DXU0_SULAA/407-447
C1ERP0_BACC3/641-682
C1ETG3_BACC3/413-454
C1EWC6_BACC3/422-463
C1EWZ4_BACC3/573-614
C1EXW7_BACC3/509-550
C1EYZ4_BACC3/535-576
C1F0X6_ACIC5/729-773
C1F1R9_ACIC5/437-478
C1F1W1_ACIC5/403-444
C1F239_ACIC5/11-52
C1F3N9_ACIC5/432-473
C1F7D7_ACIC5/403-444
C1F8Q1_ACIC5/427-468
C1F9N8_ACIC5/136-177
C1FL71_CLOBJ/498-539
C1FN94_CLOBJ/599-640
C1FNA8_CLOBJ/593-634
C1FNM1_CLOBJ/599-640
C1FNN1_CLOBJ/65-95
C1FPG4_CLOBJ/587-628
C1FSQ9_CLOBJ/540-581
C1FT69_CLOBJ/416-457
C1FVM5_CLOBJ/538-581
C1HGX1_9ESCH/380-410
C1HIB5_9ESCH/368-409
C1HIF5_9ESCH/54-95
C1HIQ4_9ESCH/547-587
C1HJ61_9ESCH/649-691
C1HJT2_9ESCH/590-631
C1HKA1_9ESCH/288-328
C1HN23_9ESCH/413-454
C1HQ90_9ESCH/399-439
C1HT49_9ESCH/445-486
C1HTU6_9ESCH/401-441
C1HVR1_NEIGO/35-76
C1HZT7_NEIGO/528-569
C1I0J7_NEIGO/370-411
C1I4F6_9CLOT/588-629
C1I7E2_9CLOT/386-426
C1KXC7_LISMC/413-454
C1M520_9ENTR/282-322
C1M784_9ENTR/365-406
C1M7F1_9ENTR/501-532
C1MA62_9ENTR/54-95
C1MAF5_9ENTR/536-580
C1MAQ2_9ENTR/642-684
C1MBM2_9ENTR/587-628
C1MFR7_9ENTR/428-469
C1MGA0_9ENTR/401-441
C1NCT1_9ESCH/654-696
C1ND73_9ESCH/547-587
C1NEN5_9ESCH/54-95
C1NGI3_9ESCH/445-486
C1NH12_9ESCH/401-441
C1P9P9_BACCO/413-453
C1PB98_BACCO/550-590
C1PBS8_BACCO/554-593
C1PCQ6_BACCO/405-446
C1PCQ8_BACCO/409-450
C1PD04_BACCO/903-944
C1PEQ9_BACCO/52-93
C1PFE6_BACCO/567-608
C1PG03_BACCO/657-697
C2C5E6_VIBCH/54-95
C2C6B5_VIBCH/426-467
C2C7A9_VIBCH/397-438
C2C7D2_VIBCH/484-525
C2C905_VIBCH/378-419
C2C9L6_VIBCH/287-325
C2CA12_VIBCH/434-475
C2CBH9_VIBCH/443-484
C2CBI1_VIBCH/429-470
C2CCC0_VIBCH/405-446
C2CDD6_VIBCH/396-437
C2CDP5_VIBCH/546-583
C2CEP9_VIBCH/395-436
C2DLY9_ECOLX/498-528
C2DP34_ECOLX/425-466
C2DPA3_ECOLX/401-441
C2DRN9_ECOLX/283-323
C2DS05_ECOLX/590-631
C2DTG3_ECOLX/399-439
C2DUG6_ECOLX/413-454
C2DWH5_ECOLX/54-95
C2DXA7_ECOLX/637-679
C2DXQ5_ECOLX/547-587
C2G0J8_9SPHI/374-415
C2G0N5_9SPHI/407-448
C2G2X7_9SPHI/401-442
C2G5E3_9SPHI/403-444
C2HR86_VIBCH/54-95
C2HRT8_VIBCH/434-475
C2HSJ2_VIBCH/287-325
C2HSR7_VIBCH/548-583
C2HTB6_VIBCH/396-437
C2HUI8_VIBCH/429-470
C2HUJ0_VIBCH/443-484
C2HUW3_VIBCH/395-436
C2HY82_VIBCH/426-467
C2HYM2_VIBCH/397-438
C2HYP5_VIBCH/484-525
C2I080_VIBCH/378-419
C2I362_VIBCH/434-475
C2I3M0_VIBCH/287-325
C2I447_VIBCH/395-436
C2I4E1_VIBCH/54-95
C2I6R9_VIBCH/426-467
C2I6V2_VIBCH/429-470
C2I6V4_VIBCH/443-484
C2I7B4_VIBCH/396-437
C2I817_VIBCH/378-419
C2I9I4_VIBCH/484-525
C2I9K4_VIBCH/397-438
C2IAM7_VIBCH/403-444
C2ICA8_VIBCH/54-95
C2ICP3_VIBCH/378-419
C2IEA4_VIBCH/426-467
C2IFB3_VIBCH/397-438
C2IFD4_VIBCH/484-525
C2IH55_VIBCH/403-444
C2IIL0_VIBCH/429-470
C2IIL2_VIBCH/443-484
C2IJS9_VIBCH/395-436
C2IKM0_VIBCH/434-475
C2IL47_VIBCH/287-325
C2ILH3_VIBCH/548-583
C2ILS8_VIBCH/396-437
C2IN92_VIBCH/54-95
C2INW6_VIBCH/395-436
C2IR13_VIBCH/426-467
C2IR79_VIBCH/429-470
C2IR81_VIBCH/443-484
C2ISE0_VIBCH/378-419
C2ITQ5_VIBCH/484-525
C2ITS7_VIBCH/397-438
C2IUM1_VIBCH/548-583
C2IUX5_VIBCH/396-437
C2IVA5_VIBCH/434-475
C2IVP8_VIBCH/287-325
C2IVY7_VIBCH/403-444
C2J1M7_VIBCH/378-419
C2J5K4_VIBCH/429-470
C2J9J3_VIBCH/403-444
C2JAH4_VIBCH/395-436
C2JBP7_VIBCH/378-419
C2JDA2_VIBCH/397-438
C2JDC4_VIBCH/484-525
C2JDX1_VIBCH/54-95
C2JG95_VIBCH/443-484
C2JG97_VIBCH/429-470
C2JGU6_VIBCH/396-437
C2JH51_VIBCH/548-583
C2JHH7_VIBCH/287-325
C2JHN6_VIBCH/426-467
C2JII5_VIBCH/434-475
C2LEV9_PROMI/427-468
C2LGF7_PROMI/287-328
C2LL78_PROMI/373-414
C2LNV5_PROMI/54-95
C2LP34_PROMI/486-529
C2M5H0_CAPGI/374-415
C2MBH1_9PORP/361-402
C2MFP8_BACCE/422-463
C2MKH3_BACCE/415-456
C2MLN1_BACCE/573-614
C2MLV2_BACCE/509-550
C2MQF6_BACCE/641-682
C2MVI4_BACCE/422-463
C2N0H7_BACCE/431-472
C2N1U9_BACCE/573-614
C2N222_BACCE/509-550
C2N640_BACCE/641-682
C2NCJ7_BACCE/422-463
C2NHC4_BACCE/415-456
C2NIL5_BACCE/573-614
C2NIT6_BACCE/509-550
C2NJ58_BACCE/494-535
C2NML9_BACCE/641-682
C2NTT2_BACCE/422-463
C2NYF2_BACCE/431-472
C2NZH8_BACCE/573-614
C2NZQ0_BACCE/509-550
C2P3G3_BACCE/641-682
C2P9Y1_BACCE/422-463
C2PER0_BACCE/425-466
C2PFX7_BACCE/573-614
C2PG48_BACCE/509-550
C2PK44_BACCE/641-682
C2PQV0_BACCE/422-463
C2PVL0_BACCE/415-456
C2PW65_BACCE/509-550
C2PWE1_BACCE/573-614
C2Q0L5_BACCE/641-682
C2Q6Y1_BACCE/422-463
C2Q818_BACCE/410-451
C2QBP5_BACCE/420-461
C2QCR0_BACCE/573-614
C2QCX5_BACCE/509-550
C2QDA2_BACCE/494-535
C2QGU9_BACCE/655-696
C2QMY3_BACCE/422-463
C2QSQ4_BACCE/415-456
C2QU03_BACCE/573-614
C2QU75_BACCE/509-550
C2QXY9_BACCE/641-682
C2R324_BACCE/422-463
C2R7T5_BACCE/431-472
C2R934_BACCE/573-614
C2R9A5_BACCE/509-550
C2RD26_BACCE/655-696
C2RI08_BACCE/422-463
C2RMP9_BACCE/431-472
C2RP28_BACCE/573-614
C2RP61_BACCE/509-550
C2RSW8_BACCE/655-696
C2RYL4_BACCE/1-38
C2S3D5_BACCE/415-456
C2S4B4_BACCE/573-614
C2S4I7_BACCE/509-550
C2S8Q2_BACCE/641-682
C2SF05_BACCE/422-463
C2SJP7_BACCE/415-456
C2SLD6_BACCE/509-550
C2SLU1_BACCE/535-576
C2SPX0_BACCE/641-682
C2SVV3_BACCE/422-463
C2T0K8_BACCE/431-472
C2T1Z1_BACCE/573-614
C2T264_BACCE/509-550
C2T5S2_BACCE/655-696
C2TG32_BACCE/415-456
C2TH93_BACCE/509-550
C2THJ5_BACCE/573-614
C2TI21_BACCE/494-535
C2TL63_BACCE/641-682
C2TSA0_BACCE/289-330
C2TX20_BACCE/415-456
C2TYH6_BACCE/573-614
C2TYP4_BACCE/509-550
C2U2C3_BACCE/641-682
C2U8W4_BACCE/422-463
C2UDG6_BACCE/431-472
C2UES9_BACCE/573-614
C2UF03_BACCE/509-550
C2UIH6_BACCE/655-696
C2UQF4_BACCE/422-463
C2UUZ8_BACCE/415-456
C2UWB1_BACCE/573-614
C2UWI0_BACCE/509-550
C2V091_BACCE/641-682
C2V6S9_BACCE/289-330
C2VBG9_BACCE/415-456
C2VCU8_BACCE/573-614
C2VD18_BACCE/509-550
C2VGN1_BACCE/641-682
C2VNK3_BACCE/422-463
C2VTE2_BACCE/415-456
C2VUQ0_BACCE/573-614
C2VUX0_BACCE/509-550
C2VV88_BACCE/517-558
C2VYH9_BACCE/641-682
C2W3Q1_BACCE/423-464
C2W4H2_BACCE/535-576
C2W6V6_BACCE/425-465
C2W7T5_BACCE/422-463
C2W7W3_BACCE/574-615
C2W8P3_BACCE/575-616
C2WBV3_BACCE/642-682
C2WFS2_BACCE/417-461
C2WFT5_BACCE/449-490
C2WFW7_BACCE/415-456
C2WHH4_BACCE/422-463
C2WM20_BACCE/431-472
C2WNE7_BACCE/573-614
C2WNL9_BACCE/509-550
C2WSJ0_BACCE/641-682
C2WYB2_BACCE/422-463
C2WZX9_BACCE/415-456
C2X2R3_BACCE/641-682
C2X6S1_BACCE/422-463
C2XBE5_BACCE/431-472
C2XCI0_BACCE/573-614
C2XCP8_BACCE/509-550
C2XGH8_BACCE/641-682
C2XP01_BACCE/422-463
C2XTP9_BACCE/415-456
C2XYZ3_BACCE/641-682
C2Y5K4_BACCE/422-463
C2YAA4_BACCE/431-472
C2YBE0_BACCE/573-614
C2YBL2_BACCE/509-550
C2YF58_BACCE/655-696
C2YLL8_BACCE/422-463
C2YRD5_BACCE/431-472
C2YSI6_BACCE/573-614
C2YSQ5_BACCE/509-550
C2YT29_BACCE/517-558
C2YWA5_BACCE/641-682
C2Z2Q4_BACCE/422-463
C2Z7M5_BACCE/431-472
C2Z8U5_BACCE/573-614
C2Z914_BACCE/509-550
C2Z9E7_BACCE/535-576
C2ZCL1_BACCE/641-682
C2ZJC5_BACCE/422-463
C2ZP92_BACCE/431-472
C2ZQI8_BACCE/573-614
C2ZQW4_BACCE/509-550
C2ZR41_BACCE/535-576
C2ZU40_BACCE/641-682
C3A0X4_BACMY/422-463
C3A5J4_BACMY/415-456
C3A6T8_BACMY/573-614
C3A715_BACMY/509-550
C3AAL0_BACMY/641-682
C3AGP8_BACMY/417-461
C3AH30_BACMY/426-467
C3AI49_BACMY/415-456
C3ALC5_BACMY/417-458
C3ALH7_BACMY/543-584
C3AM40_BACMY/509-550
C3AQC5_BACMY/655-696
C3AYL4_BACMY/417-461
C3AYY5_BACMY/426-467
C3B3C0_BACMY/417-458
C3B3G2_BACMY/543-584
C3B4C6_BACMY/509-550
C3B7Y6_BACMY/655-696
C3BDQ0_BACMY/415-456
C3BF16_9BACI/417-461
C3BFD1_9BACI/426-467
C3BGK4_9BACI/415-456
C3BK62_9BACI/417-458
C3BKC4_9BACI/543-584
C3BL60_9BACI/509-550
C3BPQ8_9BACI/655-696
C3BX91_BACTU/422-463
C3C207_BACTU/432-473
C3C3B8_BACTU/573-614
C3C3I2_BACTU/509-550
C3C7G9_BACTU/641-682
C3CDM0_BACTU/422-463
C3CIH2_BACTU/431-472
C3CJM7_BACTU/573-614
C3CJU8_BACTU/509-550
C3CNU1_BACTU/641-682
C3CWK9_BACTU/422-463
C3D1C4_BACTU/431-472
C3D2M7_BACTU/573-614
C3D2V0_BACTU/509-550
C3D6T6_BACTU/641-682
C3DJE2_BACTS/431-472
C3DKP4_BACTS/573-614
C3DKW7_BACTS/509-550
C3DPV6_BACTS/641-682
C3DYK9_BACTU/422-463
C3E358_BACTU/431-472
C3E4G4_BACTU/573-614
C3E4I9_BACTU/509-550
C3E8A9_BACTU/655-696
C3EFQ8_BACTK/422-463
C3EK46_BACTK/431-472
C3ELL0_BACTK/573-614
C3ELT3_BACTK/509-550
C3EQL3_BACTK/641-682
C3EWM1_BACTU/422-463
C3F1B5_BACTU/415-456
C3F2J9_BACTU/573-614
C3F2R9_BACTU/509-550
C3F6J2_BACTU/641-682
C3FCM2_BACTU/494-535
C3FF45_BACTB/422-463
C3FJX7_BACTB/431-472
C3FL45_BACTB/573-614
C3FLB4_BACTB/509-550
C3FQ67_BACTB/641-682
C3FXY7_BACTU/422-463
C3G2N0_BACTU/415-456
C3G3V6_BACTU/573-614
C3G422_BACTU/509-550
C3G4D6_BACTU/494-535
C3G7Y0_BACTU/641-682
C3GIJ9_BACTU/415-456
C3GJT5_BACTU/573-614
C3GK07_BACTU/509-550
C3GKC9_BACTU/517-558
C3GNV9_BACTU/641-682
C3GW17_BACTU/422-463
C3H0P1_BACTU/151-192
C3H1V2_BACTU/573-614
C3H223_BACTU/509-550
C3H610_BACTU/641-682
C3HDC4_BACTU/422-463
C3HI66_BACTU/415-456
C3HJG8_BACTU/573-614
C3HJN3_BACTU/509-550
C3HN89_BACTU/641-682
C3HVB6_BACTU/422-463
C3I0F8_BACTU/159-200
C3I1N8_BACTU/574-614
C3I1W6_BACTU/509-550
C3I5W8_BACTU/641-682
C3IEE0_BACTU/422-463
C3IJ49_BACTU/431-472
C3IK90_BACTU/573-614
C3IKG3_BACTU/509-550
C3IP25_BACTU/641-682
C3J899_9PORP/383-426
C3JJH3_RHOER/510-551
C3JY05_PSEFS/571-603
C3K0U7_PSEFS/403-444
C3K0U9_PSEFS/437-478
C3K167_PSEFS/392-433
C3K1V0_PSEFS/471-511
C3K2P2_PSEFS/586-627
C3K589_PSEFS/405-446
C3K5X2_PSEFS/141-182
C3K6T8_PSEFS/406-446
C3K6W2_PSEFS/59-100
C3K7C4_PSEFS/422-463
C3K8C1_PSEFS/311-347
C3K983_PSEFS/610-650
C3K9N8_PSEFS/422-463
C3K9V0_PSEFS/394-438
C3KAM0_PSEFS/415-456
C3KAM2_PSEFS/404-445
C3KCA7_PSEFS/540-581
C3KCR7_PSEFS/258-302
C3KML9_RHISN/396-437
C3KRY8_RHISN/392-433
C3KU41_CLOB6/498-539
C3KW33_CLOB6/599-640
C3KW47_CLOB6/593-634
C3KW51_CLOB6/599-640
C3KXJ5_CLOB6/587-628
C3L0J0_CLOB6/540-581
C3L103_CLOB6/416-457
C3L2W3_CLOB6/538-582
C3LG15_BACAC/509-550
C3LGW2_BACAC/573-614
C3LHE3_BACAC/422-463
C3LJG6_BACAC/413-454
C3LJU1_BACAC/641-682
C3LMK4_VIBCM/434-475
C3LN04_VIBCM/287-325
C3LNC0_VIBCM/548-583
C3LNN0_VIBCM/396-437
C3LPE0_VIBCM/429-470
C3LPE2_VIBCM/440-481
C3LSH6_VIBCM/426-467
C3LSS0_VIBCM/395-436
C3LTR8_VIBCM/403-444
C3LUE1_VIBCM/484-525
C3LUG6_VIBCM/397-438
C3LVW9_VIBCM/387-428
C3MBL6_RHISN/432-473
C3MBL8_RHISN/411-452
C3MFL9_RHISN/274-315
C3MIM4_RHISN/461-502
C3NNP2_VIBCJ/443-484
C3NNP4_VIBCJ/429-470
C3NP94_VIBCJ/396-437
C3NPL4_VIBCJ/548-583
C3NQ03_VIBCJ/287-325
C3NQF4_VIBCJ/434-475
C3NRY9_VIBCJ/417-458
C3NST2_VIBCJ/54-95
C3NTZ3_VIBCJ/395-436
C3NUD9_VIBCJ/426-467
C3NWT1_VIBCJ/378-419
C3NY82_VIBCJ/397-438
C3NYA3_VIBCJ/484-525
C3P7U6_BACAA/641-682
C3P911_BACAA/413-454
C3PCA2_BACAA/573-614
C3PCV3_BACAA/422-463
C3PD62_BACAA/509-550
C3PNZ2_RICAE/413-454
C3PZ45_9BACE/387-426
C3PZE3_9BACE/376-417
C3Q0H0_9BACE/387-427
C3Q1F7_9BACE/404-445
C3Q238_9BACE/400-441
C3Q254_9BACE/403-444
C3Q2H6_9BACE/402-443
C3Q2S1_9BACE/412-453
C3Q2X1_9BACE/392-421
C3Q317_9BACE/416-457
C3Q6X8_9BACE/390-431
C3Q838_9BACE/391-432
C3Q8D1_9BACE/392-421
C3Q8L0_9BACE/392-431
C3QDF1_9BACE/245-285
C3QDZ5_9BACE/369-410
C3QEY5_9BACE/188-228
C3QF73_9BACE/404-445
C3QGT4_9BACE/403-444
C3QK97_9BACE/392-431
C3QKR8_9BACE/415-456
C3QMY2_9BACE/411-452
C3QN81_9BACE/404-445
C3QRH2_9BACE/385-424
C3QSW4_9BACE/369-410
C3QV40_9BACE/391-430
C3QXW2_9BACE/412-452
C3QZU6_9BACE/386-425
C3R1B6_9BACE/385-425
C3R2F1_9BACE/403-444
C3R2Y9_9BACE/392-431
C3R5G6_9BACE/387-424
C3R5V9_9BACE/239-280
C3R6I9_9BACE/404-445
C3R7X7_9BACE/392-431
C3R928_9BACE/392-431
C3R983_9BACE/387-427
C3RAR3_9BACE/402-443
C3RBA6_9BACE/403-444
C3RBE9_9BACE/400-441
C3RC32_9BACE/416-457
C3RGC2_9BACE/412-453
C3SI22_ECOLX/401-441
C3SI23_ECOLX/401-441
C3SJQ2_ECOLX/425-466
C3SRI7_ECOLX/54-95
C3SW62_ECOLX/547-587
C3SW63_ECOLX/547-587
C3SW65_ECOLX/547-587
C3SXL7_ECOLX/642-684
C3TBS7_ECOLX/288-328
C3TN47_ECOLX/498-528
C3UVA8_9DELT/177-218
C3UZV9_ACICA/513-554
C3VA16_9PSED/564-605
C3WC23_FUSMR/422-463
C3WC69_FUSMR/545-589
C3WG09_FUSMR/540-584
C3WG15_FUSMR/415-456
C3WID5_9FUSO/415-456
C3WJS3_9FUSO/420-461
C3WL23_9FUSO/440-481
C3WPP6_9FUSO/415-456
C3WSY4_9FUSO/420-461
C3WU47_9FUSO/219-260
C3WX04_9FUSO/415-456
C3WZU6_9FUSO/420-461
C3X1C5_OXAFO/455-495
C3X2D5_OXAFO/403-437
C3X4Z2_OXAFO/33-74
C3X5B8_OXAFO/180-221
C3X7N7_OXAFO/451-492
C3X8S5_OXAFO/3-41
C3X9Y1_OXAFO/412-442
C3XB54_OXAFO/37-78
C3XBJ3_OXAFO/180-221
C4AQM4_BURMA/467-508
C4AR90_BURMA/466-507
C4ARC9_BURMA/361-403
C4ARD6_BURMA/539-577
C4ASH7_BURMA/630-670
C4AST7_BURMA/173-214
C4AT25_BURMA/389-430
C4AT88_BURMA/33-74
C4AXF9_BURMA/421-462
C4AYW8_BURMA/400-441
C4B011_BURMA/135-176
C4B1E4_BURMA/416-457
C4B1E6_BURMA/271-310
C4B3X1_BURMA/410-450
C4EY03_HAEIF/55-96
C4F2F4_HAEIF/55-96
C4FI16_9AQUI/365-402
C4FI59_9AQUI/489-528
C4FI74_9AQUI/407-447
C4FIX4_9AQUI/414-454
C4FJ73_9AQUI/396-437
C4GFN2_9NEIS/493-534
C4GKX9_9NEIS/369-410
C4GL45_9NEIS/34-75
C4GWJ5_YERPN/412-453
C4GZQ0_YERPE/426-467
C4H232_YERPE/292-331
C4H6M8_YERPE/287-327
C4HAQ3_YERPE/54-95
C4HE07_YERPE/54-95
C4HGD2_YERPE/426-467
C4HGM1_YERPE/287-327
C4HKR1_YERPE/292-331
C4HQ35_YERPE/426-467
C4HRC9_YERPE/292-331
C4HSQ2_YERPE/412-453
C4HVH0_YERPE/287-327
C4I1R2_BURPS/601-642
C4I3U7_BURPS/405-446
C4I3U9_BURPS/271-310
C4I592_BURPS/397-438
C4I695_BURPS/622-662
C4IAI0_BURPS/467-508
C4IH90_CLOBU/291-331
C4IHA4_CLOBU/602-643
C4IN20_CLOBU/592-633
C4IR37_BRUAB/386-427
C4IRH0_BRUAB/410-451
C4IRH2_BRUAB/475-516
C4IU90_BRUAB/427-468
C4IXL0_CLOBO/540-584
C4K1M7_RICPU/413-454
C4K3I1_HAMD5/54-95
C4K9E9_THASP/363-404
C4KAI6_THASP/654-694
C4KAP3_THASP/634-674
C4KAS0_THASP/425-466
C4KBD8_THASP/512-553
C4KBR9_THASP/418-459
C4KC02_THASP/419-460
C4KCC3_THASP/446-487
C4KCW2_THASP/625-665
C4KM80_BURPS/173-214
C4KMB2_BURPS/135-176
C4KNW5_BURPS/400-441
C4KQ56_BURPS/389-430
C4KQQ2_BURPS/466-507
C4KRH5_BURPS/421-462
C4KS20_BURPS/399-441
C4KS27_BURPS/421-459
C4KUN4_BURPS/33-74
C4KX38_BURPS/410-450
C4L3E6_EXISA/505-543
C4L7R9_TOLAT/291-332
C4L831_TOLAT/284-325
C4L955_TOLAT/484-523
C4L9V6_TOLAT/430-471
C4LCM0_TOLAT/407-448
C4LDZ9_TOLAT/316-357
C4LEI4_TOLAT/416-457
C4RW63_YERBE/293-333
C4RWN2_YERBE/561-602
C4RX89_YERBE/54-95
C4S4Y6_YERBE/278-318
C4S4Z5_YERBE/426-467
C4SA59_YERMO/292-332
C4SDM6_YERMO/426-467
C4SDN5_YERMO/278-318
C4SEF7_YERMO/54-95
C4SFF3_YERMO/561-602
C4SJR2_YERFR/292-332
C4SMM2_YERFR/356-397
C4SST6_YERFR/54-95
C4ST52_YERFR/397-438
C4STH4_YERFR/561-602
C4SVF1_YERFR/426-467
C4SZD3_YERIN/287-327
C4T0M3_YERIN/399-440
C4T4Q7_YERIN/577-618
C4T5U6_YERIN/278-317
C4T5V4_YERIN/426-467
C4T621_YERIN/54-95
C4T683_YERIN/41-82
C4TSY7_YERKR/583-624
C4TUC2_YERKR/336-375
C4TUS7_YERKR/289-329
C4TZC4_YERKR/397-438
C4TZS3_YERKR/426-467
C4U0P2_YERKR/54-95
C4U645_YERAL/287-327
C4U7T4_YERAL/54-95
C4U8B8_YERAL/561-600
C4UC13_YERAL/426-467
C4UFM8_YERRU/12-52
C4UHE1_YERRU/356-397
C4UIN1_YERRU/54-95
C4ULA6_YERRU/409-450
C4UNF7_YERRU/596-637
C4UPN6_YERRO/292-332
C4UTK7_YERRO/426-467
C4UVE4_YERRO/33-74
C4UYS9_YERRO/561-602
C4UZI2_YERRO/297-336
C4WH16_9RHIZ/276-317
C4WHN8_9RHIZ/410-451
C4WJM9_9RHIZ/438-479
C4WP58_9RHIZ/432-473
C4WPI1_9RHIZ/397-438
C4WRA6_9RHIZ/143-184
C4WZF9_KLEPN/425-466
C4X008_KLEPN/403-443
C4X058_KLEPN/587-628
C4X0N9_KLEPN/54-95
C4X7B8_KLEPN/288-327
C4X8G5_KLEPN/365-406
C4XCC5_KLEPN/587-626
C4XCJ9_KLEPN/640-682
C4XCT0_KLEPN/290-323
C4XGB1_DESMR/399-440
C4XGF1_DESMR/398-439
C4XIA0_DESMR/425-464
C4XJ05_DESMR/394-435
C4XJB0_DESMR/291-332
C4XJR2_DESMR/420-461
C4XKD8_DESMR/413-454
C4XKH6_DESMR/885-921
C4XL32_DESMR/406-447
C4XMC8_DESMR/381-422
C4XMK2_DESMR/417-457
C4XMR1_DESMR/452-493
C4XMV3_DESMR/459-500
C4XN22_DESMR/321-361
C4XNE0_DESMR/439-467
C4XP03_DESMR/299-335
C4XPC8_DESMR/423-464
C4XPI1_DESMR/602-643
C4XPR3_DESMR/397-435
C4XQZ8_DESMR/441-482
C4XRA9_DESMR/418-459
C4XRD5_DESMR/408-449
C4XRW4_DESMR/422-463
C4XS20_DESMR/411-452
C4XT50_DESMR/437-477
C4XU23_DESMR/411-448
C4XUC0_DESMR/464-505
C4XUD8_DESMR/479-520
C4XUF1_DESMR/402-440
C4YVC9_9RICK/414-455
C4ZHE9_EUBR3/551-591
C4ZIK5_THASP/400-438
C4ZIM7_THASP/402-443
C4ZJH3_THASP/408-447
C4ZM81_THASP/417-456
C4ZN26_THASP/135-175
C4ZNP0_THASP/34-75
C4ZP12_THASP/405-446
C4ZTP2_ECOBW/587-628
C4ZU63_ECOBW/413-454
C4ZV52_ECOBW/283-323
C4ZX66_ECOBW/619-662
C4ZZN5_ECOBW/642-684
C5A036_ECOBW/425-466
C5A0E2_ECOBW/547-587
C5A0U5_ECOBW/401-441
C5A9Y6_BURGB/450-491
C5AB33_BURGB/33-74
C5ADA5_BURGB/422-463
C5ADR6_BURGB/404-445
C5AE72_BURGB/271-310
C5AE73_BURGB/405-446
C5AF05_BURGB/135-176
C5AF30_BURGB/175-216
C5AFZ8_BURGB/450-485
C5AGX4_BURGB/410-450
C5AKI5_BURGB/415-456
C5AKS7_BURGB/271-310
C5AKS8_BURGB/406-446
C5AKV7_BURGB/631-672
C5AMK5_BURGB/616-657
C5AN64_BURGB/323-363
C5ANA0_BURGB/404-445
C5AQ49_METEA/396-437
C5AUU2_METEA/443-484
C5AV92_METEA/431-472
C5AVT3_METEA/440-481
C5AVT6_METEA/409-452
C5AWJ7_METEA/495-530
C5AX98_METEA/404-445
C5AXE7_METEA/401-442
C5B5I7_METEA/366-405
C5BC78_EDWI9/427-468
C5BCG1_EDWI9/416-456
C5BEZ8_EDWI9/539-579
C5BFP4_EDWI9/280-319
C5BFV1_EDWI9/411-451
C5BJ22_TERTT/422-463
C5BML9_TERTT/337-378
C5BMY0_TERTT/467-508
C5BP67_TERTT/59-100
C5BPA8_TERTT/401-446
C5BPI8_TERTT/131-172
C5BQY2_TERTT/414-455
C5BRD7_TERTT/253-294
C5BRZ8_TERTT/430-471
C5BS02_TERTT/435-475
C5BS21_TERTT/397-438
C5BT95_TERTT/482-521
C5BTW2_TERTT/258-290
C5CF13_KOSOT/402-443
C5CHD9_KOSOT/519-560
C5CJI8_VARPS/469-509
C5CK14_VARPS/428-466
C5CL85_VARPS/33-74
C5CLY6_VARPS/615-652
C5CNJ3_VARPS/453-494
C5CPV7_VARPS/634-674
C5CQ49_VARPS/373-414
C5CTB8_VARPS/351-391
C5CTT6_VARPS/468-508
C5CW42_VARPS/605-640
C5CWQ9_VARPS/138-179
C5CZD9_VARPS/404-445
C5D1P1_VARPS/664-703
C5D1W5_VARPS/475-516
C5D458_GEOSW/640-680
C5DAI7_GEOSW/519-559
C5E7P5_AERHY/404-445
C5E8S8_BIFLI/12-45
C5EGG3_9FIRM/539-583
C5EL11_9FIRM/309-350
C5ELY6_9FIRM/557-597
C5EM87_9FIRM/598-639
C5EPL2_9FIRM/598-638
C5EQH9_9FIRM/280-320
C5EQI0_9FIRM/436-476
C5ESD9_9FIRM/430-471
C5EV79_9FIRM/590-630
C5EVL5_9FIRM/570-609
C5F754_LACPA/536-575
C5IJE6_PSESZ/261-302
C5JB09_9BACT/305-346
C5JB11_9BACT/403-444
C5JBC1_9BACT/538-575
C5MQI0_CLODI/585-625
C5N8Y2_BURMA/397-438
C5N991_BURMA/622-662
C5NAM8_BURMA/551-589
C5NCE7_BURMA/33-74
C5ND38_BURMA/421-462
C5NEF6_BURMA/389-430
C5NEI4_BURMA/135-176
C5NG44_BURMA/400-441
C5NHK6_BURMA/410-450
C5NI15_BURMA/361-403
C5NJ35_BURMA/405-446
C5NJ37_BURMA/271-310
C5NJB9_BURMA/173-214
C5NJN4_BURMA/466-507
C5S578_9PAST/53-94
C5T0Q0_ACIDE/407-447
C5T1A1_ACIDE/632-666
C5T383_ACIDE/450-490
C5T5V7_ACIDE/58-99
C5T8C1_ACIDE/173-215
C5TAB7_ACIDE/33-74
C5TB00_ACIDE/41-81
C5TC63_ACIDE/200-240
C5TE94_ZYMMO/396-437
C5TGC5_ZYMMO/56-93
C5TGC7_ZYMMO/411-452
C5THS9_ZYMMO/326-367
C5TIB0_ZYMMO/523-549
C5TKN4_NEIFL/35-76
C5TP45_NEIFL/369-410
C5TQ39_NEIFL/498-539
C5UR25_CLOBO/604-645
C5UR66_CLOBO/537-580
C5UWE5_CLOBO/524-564
C5UXC8_CLOBO/593-634
C5VP21_CLOBO/413-454
C5VR21_CLOBO/310-351
C5VRI0_CLOBO/475-515
C5W2M1_ECOBB/498-528
C5W3Z2_ECOBB/283-323
C5W481_ECOBB/587-628
C5W6W0_ECOBB/413-454
C5W7J3_ECOBB/619-662
C5W841_ECOBB/642-684
C5W8F6_ECOBB/547-587
C5W9J9_ECOBB/54-95
C5WBA9_ECOBB/425-466
C5WBN9_ECOBB/401-441
C5ZC98_BURPS/33-74
C5ZF23_BURPS/410-450
C5ZGY5_BURPS/173-214
C5ZH15_BURPS/135-176
C5ZIL3_BURPS/400-441
C5ZJV0_BURPS/389-430
C5ZK81_BURPS/466-507
C5ZKM5_BURPS/421-462
C5ZKT5_BURPS/399-441
C5ZKU0_BURPS/559-597
C5ZMW6_BURPS/622-662
C5ZNG4_BURPS/397-438
C5ZP96_BURPS/271-310
C5ZP98_BURPS/405-446
C5ZQ30_BURPS/76-117
C5ZRG3_BURPS/601-642
C5ZX56_9HELI/387-428
C6ABI9_BARGA/411-452
C6ACS0_BARGA/408-449
C6APR1_AGGAN/54-95
C6ASJ2_RHILS/396-437
C6AVA9_RHILS/392-433
C6AW20_RHILS/462-503
C6AX34_RHILS/431-472
C6AX39_RHILS/411-452
C6AXB9_RHILS/276-316
C6B4Y5_RHILS/315-353
C6BB92_RALP1/395-436
C6BC68_RALP1/33-74
C6BDX8_RALP1/474-515
C6BGB5_RALP1/402-446
C6BGU4_RALP1/458-499
C6BI16_RALP1/183-224
C6BI56_RALP1/147-188
C6BKQ0_RALP1/627-667
C6BL64_RALP1/544-585
C6BL66_RALP1/516-557
C6BL81_RALP1/463-504
C6BM27_RALP1/404-445
C6BM28_RALP1/314-355
C6BM51_RALP1/401-442
C6BMC4_RALP1/603-647
C6BNF1_RALP1/419-458
C6BQU0_RALP1/340-380
C6BQV7_RALP1/121-143
C6BS38_DESAD/427-468
C6BSB7_DESAD/467-508
C6BSN3_DESAD/464-505
C6BSU4_DESAD/409-450
C6BT92_DESAD/453-493
C6BTA5_DESAD/446-487
C6BU16_DESAD/417-458
C6BUM0_DESAD/411-452
C6BVU5_DESAD/429-469
C6BW44_DESAD/399-440
C6BWB0_DESAD/404-445
C6BWV3_DESAD/444-478
C6BWX2_DESAD/400-441
C6BWZ9_DESAD/416-457
C6BXM7_DESAD/470-511
C6BY98_DESAD/398-438
C6BYF2_DESAD/422-463
C6BZ70_DESAD/412-450
C6C0T9_DESAD/293-334
C6C4E4_DICDC/286-317
C6C4N9_DICDC/54-95
C6C6A6_DICDC/426-467
C6C6J7_DICDC/420-461
C6C8V2_DICDC/478-517
C6C9X2_DICDC/483-524
C6CFZ2_DICZE/420-461
C6CGT2_DICZE/277-318
C6CN52_DICZE/54-95
C6CQ78_DICZE/426-467
C6D3S8_PAESJ/571-612
C6DIX0_PECCP/294-335
C6DJD7_PECCP/426-467
C6DJY5_PECCP/282-322
C6DXM3_CLOBO/537-581
C6DY78_GEOSM/411-452
C6DYG4_GEOSM/430-469
C6DYJ7_GEOSM/463-504
C6DYX6_GEOSM/406-447
C6DZU2_GEOSM/409-450
C6E0E2_GEOSM/418-459
C6E170_GEOSM/413-453
C6E182_GEOSM/411-452
C6E1W5_GEOSM/543-584
C6E1X7_GEOSM/400-441
C6E203_GEOSM/521-562
C6E217_GEOSM/600-644
C6E281_GEOSM/411-452
C6E2F3_GEOSM/427-464
C6E2Q6_GEOSM/207-248
C6E307_GEOSM/413-454
C6E3D4_GEOSM/423-464
C6E3U0_GEOSM/415-455
C6E3U8_GEOSM/436-468
C6E4G6_GEOSM/430-471
C6E5H3_GEOSM/404-445
C6E5M3_GEOSM/413-454
C6E5T1_GEOSM/411-452
C6E6B1_GEOSM/412-453
C6E6L8_GEOSM/438-478
C6E6M2_GEOSM/437-476
C6E714_GEOSM/414-454
C6E756_GEOSM/427-468
C6E7P2_GEOSM/704-744
C6E819_GEOSM/408-449
C6E850_GEOSM/408-449
C6E8C9_GEOSM/408-449
C6E919_GEOSM/402-443
C6E9E0_GEOSM/415-456
C6E9P4_GEOSM/431-464
C6E9Y0_ECOBD/413-454
C6EE14_ECOBD/401-441
C6EF33_ECOBD/425-466
C6EFS9_ECOBD/283-323
C6EGJ9_ECOBD/54-95
C6EGR6_ECOBD/587-628
C6EIN9_ECOBD/547-587
C6EJD7_ECOBD/642-684
C6EKM0_ECOBD/619-662
C6ELQ0_ECOBD/498-528
C6H190_SALCH/22-63
C6HUB1_9BACT/420-459
C6HWN9_9BACT/414-455
C6HWP3_9BACT/331-372
C6HWS4_9BACT/414-447
C6HWZ9_9BACT/138-177
C6HY50_9BACT/432-473
C6HYA1_9BACT/486-527
C6HYC9_9BACT/426-467
C6HYL5_9BACT/405-446
C6HYM0_9BACT/454-495
C6HYQ1_9BACT/424-465
C6I045_9BACT/411-452
C6I0T5_9BACT/414-455
C6I1P5_9BACE/404-445
C6I3P5_9BACE/402-443
C6I3W8_9BACE/405-446
C6I503_9BACE/364-405
C6I7Q9_9BACE/413-454
C6I826_9BACE/403-444
C6I8I8_9BACE/411-452
C6IDR2_9BACE/402-443
C6IG71_9BACE/415-456
C6IGN4_9BACE/251-292
C6IK73_9BACE/369-410
C6INB6_9BACE/394-435
C6INY4_9BACE/391-430
C6IPI8_9BACE/413-453
C6IR21_9BACE/394-435
C6ISI1_9BACE/410-451
C6ISN8_9BACE/404-445
C6ISW5_9BACE/403-444
C6ITY0_9BACE/392-431
C6IU28_9BACE/391-431
C6IXE0_9BACL/568-609
C6JI13_FUSVA/415-456
C6JIT1_FUSVA/526-566
C6JJ47_FUSVA/523-567
C6JJU4_FUSVA/360-401
C6JK24_FUSVA/537-581
C6JMJ4_FUSVA/420-460
C6JPM9_FUSVA/413-453
C6JPX9_FUSVA/423-463
C6JQD8_FUSVA/422-462
C6JUF2_PSEFL/577-616
C6JUF7_PSEFL/577-617
C6KUE7_9BACT/524-565
C6M5Y3_NEISI/490-531
C6M8I5_NEISI/371-412
C6MA92_NEISI/35-76
C6N0A2_9GAMM/390-430
C6N0C4_9GAMM/41-82
C6N3C5_9GAMM/420-461
C6N5Q4_9GAMM/42-83
C6N794_9GAMM/47-88
C6NRF1_9GAMM/416-457
C6NS17_9GAMM/398-439
C6NTC1_9GAMM/24-65
C6NTF4_9GAMM/409-450
C6NUI1_9GAMM/410-450
C6NVC8_9GAMM/419-460
C6NVD0_9GAMM/403-443
C6NWM6_9GAMM/312-353
C6NWM8_9GAMM/397-437
C6NWX8_9GAMM/430-471
C6NXI6_9GAMM/432-473
C6NXS5_9GAMM/82-124
C6NYI4_9GAMM/312-353
C6PP25_9CLOT/580-620
C6PQL9_9CLOT/596-637
C6PUJ3_9CLOT/256-289
C6PXF3_9CLOT/192-233
C6PY15_9CLOT/498-539
C6PY17_9CLOT/596-637
C6PYD9_9CLOT/409-450
C6Q020_9CLOT/425-466
C6Q0H4_9CLOT/260-300
C6Q0L0_9CLOT/241-283
C6Q1R8_9CLOT/480-520
C6Q272_9CLOT/523-564
C6Q2I6_9CLOT/599-639
C6RKL1_ACIRA/514-554
C6RND8_ACIRA/50-91
C6RR17_ACIRA/435-476
C6RSJ9_ACIRA/423-464
C6RTE7_VIBCH/424-465
C6RTW1_VIBCH/395-436
C6RUH6_VIBCH/54-95
C6RWS3_VIBCH/287-325
C6RXF4_VIBCH/443-484
C6RXF6_VIBCH/427-468
C6RXZ5_VIBCH/396-437
C6RY97_VIBCH/547-582
C6S0M8_VIBCH/397-438
C6S0P9_VIBCH/484-525
C6S7P2_NEIML/35-76
C6S862_NEIML/111-152
C6S9I1_NEIML/370-411
C6SB15_NEIME/35-67
C6SBE9_NEIME/111-152
C6SEJ3_NEIME/370-411
C6SJB7_NEIME/370-411
C6SJN1_NEIME/35-76
C6SKM5_NEIME/111-152
C6SUB8_9RHIZ/389-430
C6TQD7_BURPS/173-214
C6TQG7_BURPS/135-176
C6TSF1_BURPS/400-441
C6TTC0_BURPS/408-449
C6TTV5_BURPS/466-507
C6TUM5_BURPS/421-462
C6TV69_BURPS/399-441
C6TV74_BURPS/549-587
C6TXR4_BURPS/33-74
C6U0J4_BURPS/410-450
C6U4D5_BURPS/405-446
C6U4D7_BURPS/271-310
C6U5F4_BURPS/397-438
C6U6T4_BURPS/625-665
C6U9T3_BURPS/601-642
C6UAL0_BURPS/461-502
C6UB15_ECOBR/498-528
C6UB98_ECOBR/617-660
C6UC80_ECOBR/642-684
C6UCY0_ECOBR/547-587
C6UF84_ECOBR/54-95
C6UG67_ECOBR/587-628
C6UGV1_ECOBR/283-323
C6UIX2_ECOBR/425-466
C6UJN4_ECOBR/401-441
C6ULN2_ECOBR/413-454
C6UQP1_ECO5T/619-662
C6URR3_ECO5T/642-684
C6USX6_ECO5T/547-587
C6UTF3_ECO5T/283-323
C6UUS5_ECO5T/54-95
C6UY50_ECO5T/498-528
C6V0R9_ECO5T/425-466
C6V1W2_ECO5T/401-441
C6V6M0_ECOBD/617-660
C6VTP0_DYAFD/282-326
C6VUF4_DYAFD/463-507
C6VVC1_DYAFD/599-642
C6VWQ4_DYAFD/407-448
C6VYG3_DYAFD/402-443
C6W352_DYAFD/639-683
C6W3G6_DYAFD/386-427
C6W3I7_DYAFD/444-484
C6W5U8_DYAFD/413-454
C6W7H2_DYAFD/413-454
C6WSQ8_METML/430-470
C6WT54_METML/407-448
C6WTJ2_METML/34-75
C6WU46_METML/144-184
C6WW89_METML/426-467
C6WXM6_METML/599-639
C6WY59_METML/413-454
C6WZ95_METML/419-461
C6WZM0_FLAB3/381-422
C6X591_FLAB3/461-502
C6X6J4_METSD/432-473
C6X757_METSD/302-343
C6X7M4_METSD/594-635
C6X856_METSD/431-471
C6X876_METSD/351-378
C6X8G9_METSD/381-422
C6X8K9_METSD/389-430
C6X910_METSD/34-74
C6X9G2_METSD/136-177
C6XAW2_METSD/417-458
C6XB93_METSD/404-445
C6XG86_LIBAP/434-475
C6XJQ3_HIRBI/407-448
C6XJQ5_HIRBI/425-466
C6XM63_HIRBI/409-450
C6XQB7_HIRBI/279-320
C6XR63_HIRBI/309-350
C6XRL0_HIRBI/442-483
C6XRT3_HIRBI/151-185
C6XUT4_PEDHD/399-438
C6XXC3_PEDHD/423-463
C6XYZ2_PEDHD/367-408
C6XZL8_PEDHD/401-442
C6YBK9_VIBCH/417-458
C6YC82_VIBCH/434-475
C6YCN8_VIBCH/287-325
C6YCZ5_VIBCH/547-582
C6YDA3_VIBCH/396-437
C6YDH5_VIBCH/429-470
C6YDH7_VIBCH/443-484
C6YH53_VIBCH/484-525
C6YI55_VIBCH/378-419
C6YIY0_VIBCH/397-438
C6YKC9_VIBCH/395-436
C6YL69_VIBCH/426-467
C6YLH5_VIBCH/54-95
C6Z1Z2_9BACE/400-441
C6Z233_9BACE/403-444
C6Z2N6_9BACE/402-443
C6Z2U9_9BACE/412-453
C6Z493_9BACE/404-445
C6Z670_9BACE/377-418
C6Z763_9BACE/416-457
C6ZNL1_9NEIS/507-548
C7BGU1_PHOAA/442-483
C7BHU3_PHOAA/291-331
C7BLU6_PHOAA/54-95
C7C8M1_METED/443-484
C7C9M6_METED/440-481
C7C9M9_METED/409-452
C7CAB3_METED/431-472
C7CB62_METED/401-442
C7CHN8_METED/495-530
C7CIL7_METED/404-445
C7CJJ5_METED/396-437
C7D5K3_9RHOB/406-447
C7D5K5_9RHOB/402-443
C7D6D7_9RHOB/394-435
C7D9V0_9RHOB/579-616
C7DCU1_9RHOB/391-432
C7DDL6_9RHOB/355-396
C7DFS5_9RHOB/423-464
C7IR23_THEET/600-641
C7ITN8_THEET/582-622
C7JC49_ACEP3/412-453
C7JC51_ACEP3/430-471
C7JHZ6_ACEP3/278-319
C7JNH6_ACEPA/278-319
C7JPA3_ACEPA/412-453
C7JPA5_ACEPA/430-471
C7JXP2_ACEPA/278-319
C7JYG9_ACEPA/412-453
C7JYH1_ACEPA/430-471
C7K7Y6_ACEPA/278-319
C7K8R3_ACEPA/412-453
C7K8R5_ACEPA/430-471
C7KH55_ACEPA/278-319
C7KHY2_ACEPA/412-453
C7KHY4_ACEPA/430-471
C7KJS1_ACEPA/412-453
C7KJS3_ACEPA/430-471
C7KRG9_ACEPA/278-319
C7KTA6_ACEPA/278-319
C7KU33_ACEPA/412-453
C7KU35_ACEPA/430-471
C7L333_ACEPA/278-319
C7L3W0_ACEPA/412-453
C7L3W2_ACEPA/430-471
C7LC68_BRUMC/410-451
C7LC70_BRUMC/438-479
C7LFQ5_BRUMC/386-427
C7LGT7_BRUMC/427-468
C7LP03_DESBD/415-455
C7LP58_DESBD/420-461
C7LP79_DESBD/402-443
C7LPK9_DESBD/473-517
C7LPL8_DESBD/524-568
C7LPP8_DESBD/411-452
C7LQA5_DESBD/400-441
C7LQE3_DESBD/312-353
C7LQG8_DESBD/426-462
C7LQI1_DESBD/403-443
C7LQK4_DESBD/397-438
C7LQV5_DESBD/590-634
C7LQX0_DESBD/596-640
C7LR14_DESBD/428-466
C7LRU6_DESBD/295-338
C7LSS0_DESBD/408-449
C7LSX1_DESBD/425-461
C7LSZ3_DESBD/416-457
C7LTG8_DESBD/757-801
C7LTM3_DESBD/408-449
C7LTX5_DESBD/465-506
C7LUE3_DESBD/422-462
C7LV13_DESBD/408-449
C7LV55_DESBD/411-452
C7LVA3_DESBD/400-441
C7LWP0_DESBD/410-451
C7LWV6_DESBD/409-449
C7LX45_DESBD/470-511
C7LX78_DESBD/402-443
C7LXR5_DESBD/291-332
C7M4W3_CAPOD/373-414
C7M6G2_CAPOD/412-453
C7PBZ0_CHIPD/429-473
C7PEC6_CHIPD/374-415
C7PEX2_CHIPD/599-643
C7PGQ0_CHIPD/584-627
C7PHU0_CHIPD/422-464
C7PLA7_CHIPD/407-448
C7PLE1_CHIPD/446-485
C7PLT8_CHIPD/422-462
C7PLV9_CHIPD/462-506
C7PN77_CHIPD/405-449
C7PQF7_CHIPD/406-450
C7PUT4_CHIPD/402-443
C7R7C1_KANKD/57-98
C7R8D5_KANKD/155-196
C7R8Q4_KANKD/147-188
C7R8R4_KANKD/403-444
C7R995_KANKD/406-447
C7RB54_KANKD/398-439
C7RIC3_ACCPU/143-184
C7RIH2_ACCPU/408-449
C7RJN8_ACCPU/419-459
C7RL99_ACCPU/408-449
C7RLS5_ACCPU/440-480
C7RMQ6_ACCPU/440-481
C7RN13_ACCPU/429-470
C7RNH7_ACCPU/408-452
C7RNK7_ACCPU/36-77
C7RRC0_ACCPU/489-529
C7RUD0_ACCPU/419-450
C7X3X5_9PORP/412-451
C7X4C9_9PORP/392-431
C7X5C9_9PORP/157-198
C7X5E2_9PORP/411-452
C7X6K0_9PORP/19-61
C7X6Y1_9PORP/399-438
C7X7T4_9PORP/383-424
C7XAX4_9PORP/406-447
C7XBB0_9PORP/392-431
C7XCN9_9PORP/409-450
C7XEN4_9PORP/392-433
C7XF71_9PORP/403-444
C7XFK1_9PORP/426-467
C7XFU4_9PORP/352-393
C7XNV6_9FUSO/415-456
C7XRQ9_9FUSO/420-461
C7XT03_9FUSO/219-260
C8BNW4_PSESY/259-300
C8JR63_LISMO/413-454
C8K3R3_LISMO/413-454
C8KCB7_LISMO/413-454
C8N8F3_9GAMM/35-76
C8NB60_9GAMM/406-447
C8NDB6_9GAMM/32-73
C8PN56_9SPIO/443-482
C8PS46_9SPIO/404-445
C8PUF3_9GAMM/543-583
C8PY37_9GAMM/139-180
C8PZ92_9GAMM/511-551
C8PZT0_9GAMM/66-106
C8RWG4_9RHOB/363-404
C8RYN3_9RHOB/402-443
C8RZ23_9RHOB/402-443
C8RZ25_9RHOB/406-447
C8S0U1_9RHOB/523-563
C8S181_9RHOB/273-312
C8S281_9RHOB/437-478
C8S3F5_9RHOB/424-465
C8S4T4_9RHOB/393-434
C8SE17_9RHIZ/410-451
C8SE19_9RHIZ/434-475
C8SFL3_9RHIZ/402-441
C8SGD9_9RHIZ/434-475
C8SHN1_9RHIZ/473-514
C8SJT5_9RHIZ/545-582
C8SR03_9RHIZ/275-316
C8T2C5_KLEPR/290-323
C8T2M0_KLEPR/425-466
C8T5C7_KLEPR/520-561
C8T5U7_KLEPR/54-95
C8T692_KLEPR/287-327
C8T8F5_KLEPR/409-449
C8T8R5_KLEPR/550-589
C8T8Z7_KLEPR/635-677
C8TFX5_ECO26/642-684
C8TGC9_ECO26/547-587
C8THR7_ECO26/280-319
C8TIG9_ECO26/54-95
C8TIT1_ECO26/498-528
C8TK67_ECO26/425-466
C8TMP4_ECO26/401-441
C8TQL3_ECO26/587-628
C8TR03_ECO26/283-323
C8TVI6_ECO26/619-662
C8TXP8_ECO10/54-95
C8TYJ6_ECO10/425-466
C8TZT6_ECO10/401-441
C8U224_ECO10/498-528
C8U6W3_ECO10/587-628
C8U7C2_ECO10/283-323
C8U810_ECO10/619-662
C8U9F9_ECO10/642-684
C8UAM3_ECO10/545-585
C8UE59_ECO1A/619-662
C8UET5_ECO1A/642-684
C8UF75_ECO1A/547-587
C8UGL9_ECO1A/54-95
C8UHB5_ECO1A/280-319
C8UIC5_ECO1A/498-528
C8UKC5_ECO1A/425-466
C8UKQ6_ECO1A/401-441
C8UNV7_ECO1A/587-628
C8UPA3_ECO1A/283-323
C8VVE2_DESAS/447-482
C8W234_DESAS/403-444
C8W252_DESAS/546-587
C8W2N0_DESAS/468-509
C8W392_DESAS/415-456
C8W398_DESAS/395-436
C8W3D2_DESAS/411-452
C8WBA5_ZYMMN/326-367
C8WBU3_ZYMMN/372-413
C8WE21_ZYMMN/523-560
C8WFR8_ZYMMN/411-452
C8WRG8_ALIAD/405-440
C8WRH8_ALIAD/439-478
C8WS69_ALIAD/438-479
C8WT15_ALIAD/388-429
C8WYS9_DESRD/408-449
C8WYU9_DESRD/434-475
C8WZA1_DESRD/585-626
C8WZA4_DESRD/411-452
C8WZC4_DESRD/404-445
C8WZJ5_DESRD/409-450
C8WZM7_DESRD/403-444
C8X0P6_DESRD/407-447
C8X125_DESRD/465-506
C8X1G1_DESRD/419-460
C8X1R7_DESRD/423-462
C8X1T8_DESRD/423-459
C8X2X5_DESRD/478-518
C8X2Z2_DESRD/403-444
C8X529_DESRD/408-449
C8X5B4_DESRD/468-512
C8X5C3_DESRD/465-509
C8X5E7_DESRD/399-440
C8X5H7_DESRD/412-453
C8X5N3_DESRD/447-484
C9A3Q6_ENTGA/161-196
C9CSA2_9RHOB/273-314
C9CUI3_9RHOB/367-408
C9CUT9_9RHOB/407-446
C9CVL5_9RHOB/408-449
C9CWT9_9RHOB/367-408
C9CXF5_9RHOB/366-407
C9CXQ9_9RHOB/407-448
C9CXR1_9RHOB/406-447
C9KMT3_9FIRM/596-633
C9KSM9_9BACE/389-429
C9KUJ9_9BACE/385-424
C9KZU6_9BACE/413-453
C9L145_9BACE/403-444
C9L2A9_9BACE/398-439
C9L3K0_9BACE/365-406
C9LAL6_RUMHA/555-595
C9LBN6_RUMHA/510-550
C9LGB9_9BACT/353-394
C9LII1_9BACT/392-431
C9LT27_9FIRM/593-632
C9MB81_HAEIF/55-96
C9MG22_HAEIF/55-96
C9MMW1_9BACT/366-407
C9NLM4_9VIBR/425-466
C9NMR1_9VIBR/395-436
C9NP65_9VIBR/272-313
C9NQ86_9VIBR/416-457
C9NQ88_9VIBR/443-484
C9NS19_9VIBR/396-437
C9NV48_9VIBR/498-539
C9NVF7_9VIBR/554-581
C9NXF2_9VIBR/432-473
C9NXH9_9VIBR/443-484
C9NYF6_9VIBR/290-326
C9NYZ1_9VIBR/400-441
C9NZ40_9VIBR/403-444
C9NZ52_9VIBR/389-428
C9P096_9VIBR/54-95
C9P186_VIBME/393-434
C9P1P4_VIBME/425-466
C9P3A7_VIBME/443-484
C9P3A9_VIBME/419-460
C9P4Q5_VIBME/431-472
C9P5U7_VIBME/93-134
C9P7H4_VIBME/577-618
C9P7Z1_VIBME/476-517
C9P8L6_VIBME/54-95
C9PAY9_VIBFU/419-460
C9PAZ1_VIBFU/411-452
C9PBQ7_VIBFU/417-458
C9PBZ1_VIBFU/389-428
C9PCL3_VIBFU/268-309
C9PDC6_VIBFU/413-454
C9PEW8_VIBFU/394-435
C9PH67_VIBFU/544-578
C9PI52_VIBFU/400-441
C9PI74_VIBFU/483-524
C9PJ20_VIBFU/591-632
C9PJC9_VIBFU/54-95
C9PJN0_VIBFU/425-466
C9PKS4_VIBFU/395-436
C9PS51_9PAST/55-96
C9PYW1_9BACT/373-414
C9Q1Y3_9VIBR/428-469
C9Q1Y5_9VIBR/443-484
C9Q3H8_9VIBR/54-95
C9Q3X0_9VIBR/396-437
C9Q5E1_9VIBR/424-465
C9Q6Z9_9VIBR/434-475
C9Q7E5_9VIBR/285-325
C9Q7U0_9VIBR/417-458
C9Q8M1_9VIBR/395-436
C9Q9A8_9VIBR/368-409
C9Q9W9_9VIBR/482-523
C9QCA1_VIBOR/395-436
C9QD15_VIBOR/425-466
C9QDC2_VIBOR/54-95
C9QFA7_VIBOR/396-437
C9QGQ9_VIBOR/548-582
C9QHL7_VIBOR/417-458
C9QJA5_VIBOR/443-484
C9QJF6_VIBOR/483-524
C9QKP9_VIBOR/431-472
C9QKS4_VIBOR/436-477
C9QLR5_VIBOR/396-437
C9QM40_VIBOR/403-444
C9QPT3_ECOD1/619-662
C9QQU8_ECOD1/498-528
C9QR87_ECOD1/413-454
C9QV71_ECOD1/401-441
C9QW91_ECOD1/425-466
C9QX49_ECOD1/283-323
C9QXL3_ECOD1/54-95
C9QXZ6_ECOD1/587-628
C9QZP7_ECOD1/547-587
C9R0F1_ECOD1/642-684
C9R4T2_AGGAD/366-407
C9R6J8_AGGAD/55-96
C9RAR8_AMMDK/413-454
C9RBQ4_AMMDK/410-450
C9RIK1_FIBSS/460-500
C9RL62_FIBSS/468-509
C9RLJ7_FIBSS/406-446
C9RM62_FIBSS/434-475
C9RQ49_FIBSS/332-373
C9RQY7_FIBSS/266-300
C9RS71_FIBSS/463-503
C9RT25_GEOSY/518-558
C9RT93_GEOSY/415-455
C9RTD7_GEOSY/529-567
C9RV03_GEOSY/409-450
C9RV13_GEOSY/630-670
C9RXL1_GEOSY/598-639
C9RZ89_GEOSY/639-679
C9S238_GEOSY/419-463
C9S255_GEOSY/581-622
C9SZT0_9RHIZ/427-468
C9T532_9RHIZ/275-316
C9T6J7_9RHIZ/410-451
C9T6J9_9RHIZ/438-479
C9T927_9RHIZ/427-468
C9TEA7_9RHIZ/275-316
C9TGW5_9RHIZ/410-451
C9TGW7_9RHIZ/438-479
C9TI27_9RHIZ/427-468
C9TLK8_9RHIZ/438-479
C9TLL0_9RHIZ/410-451
C9TMT7_9RHIZ/275-316
C9TT25_9RHIZ/275-316
C9TVU7_9RHIZ/410-451
C9TVU9_9RHIZ/438-479
C9U0A4_9RHIZ/427-468
C9U3V5_BRUAB/438-479
C9U5C3_BRUAB/410-451
C9U7D6_BRUAB/275-316
C9U7X3_BRUAB/427-468
C9UED0_BRUAB/410-451
C9UED2_BRUAB/438-479
C9UGL0_BRUAB/275-316
C9UHV8_BRUAB/427-468
C9UMC8_BRUAB/410-451
C9UMD0_BRUAB/438-479
C9UQV1_BRUAB/275-316
C9USK3_BRUAB/427-468
C9UVT8_BRUAB/275-316
C9UYD5_BRUAB/410-451
C9UYD7_BRUAB/438-479
C9V0V4_BRUAB/427-468
C9V727_BRUNE/427-468
C9V879_BRUNE/197-238
C9VAS1_BRUNE/410-451
C9VAS3_BRUNE/438-479
C9VDY9_9RHIZ/427-468
C9VK83_9RHIZ/410-451
C9VK85_9RHIZ/438-479
C9VKU1_9RHIZ/275-316
C9VNR3_BRUAB/427-468
C9VTJ6_BRUAB/410-451
C9VTJ8_BRUAB/438-479
C9VVW9_BRUAB/275-316
C9WSN8_SALET/54-94
C9WYB7_NEIM8/111-152
C9WYT6_NEIM8/35-76
C9X1P0_NEIM8/370-411
C9X5M3_SALTD/284-324
C9X905_SALTD/493-534
C9XAK5_SALTD/425-466
C9XB50_SALTD/425-466
C9XB84_SALTD/365-406
C9XC65_SALTD/401-441
C9XEP5_SALTD/642-684
C9XI56_SALTD/54-95
C9XJV7_CLODC/303-345
C9XK89_CLODC/501-538
C9XKA0_CLODC/411-452
C9XM37_CLODC/412-452
C9XPT1_CLODC/592-633
C9XQX3_CLODC/149-193
C9XR17_CLODC/396-437
C9XRI2_CLODC/543-587
C9XRJ3_CLODC/549-589
C9XTG0_CROTZ/54-95
C9XTK6_CROTZ/286-325
C9Y3E4_CROTZ/444-485
C9Y550_CROTZ/587-619
C9Y7L1_9BURK/449-490
C9Y7P0_9BURK/33-74
C9Y8P4_9BURK/331-372
C9Y9Z1_9BURK/480-521
C9YAV3_9BURK/140-181
C9YDA0_9BURK/621-661
C9YE96_9BURK/554-595
C9YER0_9BURK/170-211
C9YH12_9BURK/410-451
C9YIH9_CLODR/501-538
C9YIJ0_CLODR/411-452
C9YJI7_CLODR/412-452
C9YL34_CLODR/149-193
C9YM33_CLODR/396-437
C9YN40_CLODR/303-345
C9YQA0_CLODR/592-633
C9YR75_CLODR/543-587
C9YR86_CLODR/549-589
C9Z6K9_STRSW/594-635
CRTJ_RHOCA/420-461
D0AVF2_BRUAB/427-468
D0AZF3_BRUAB/275-316
D0AZR2_BRUAB/410-451
D0AZR4_BRUAB/438-479
D0B4Q4_BRUME/275-316
D0B5T4_BRUME/427-468
D0B9C9_BRUME/438-479
D0B9D1_BRUME/410-451
D0BB23_BRUSU/438-479
D0BB25_BRUSU/410-451
D0BDE1_BRUSU/275-310
D0BI56_BRUSU/427-468
D0BQ45_9FUSO/415-456
D0BR12_9FUSO/400-442
D0BRX7_9FUSO/420-461
D0BU09_9FUSO/219-260
D0BWZ5_9GAMM/50-91
D0BYM8_9GAMM/513-554
D0C1P3_9GAMM/422-463
D0C311_9GAMM/436-477
D0C5X6_ACIBA/43-84
D0C6G4_ACIBA/436-477
D0CB63_ACIBA/422-463
D0CFR6_ACIBA/27-68
D0CPU7_9RHOB/403-444
D0CPU9_9RHOB/406-447
D0CRG3_9RHOB/395-436
D0CRM6_9RHOB/359-400
D0D0X1_9RHOB/405-446
D0D0X3_9RHOB/407-448
D0D1D2_9RHOB/359-400
D0D1W0_9RHOB/418-459
D0D2S9_9RHOB/533-566
D0D5X9_9RHOB/596-637
D0D643_9RHOB/273-314
D0D6Y6_9RHOB/389-430
D0D924_9RHOB/442-483
D0DD93_9RHOB/402-443
D0FMH0_ERWPY/425-466
D0FN67_ERWPY/54-95
D0FRF9_ERWPY/596-635
D0FS67_ERWPY/285-323
D0FW17_ERWPY/273-314
D0G7Z0_PSECI/259-300
D0G7Z1_PSECI/259-300
D0G7Z2_PSECI/259-300
D0G7Z3_PSECI/259-300
D0G7Z4_PSECI/259-300
D0G7Z5_PSECI/259-300
D0G7Z7_PSECI/259-300
D0G800_PSEVI/264-305
D0G802_PSEVI/264-305
D0G803_PSEVI/264-305
D0G806_PSEVI/264-305
D0G810_PSEVI/264-305
D0G812_PSEVI/260-301
D0G813_PSEVI/264-305
D0G945_BRUME/427-468
D0GF24_BRUME/438-479
D0GF26_BRUME/410-451
D0GHK4_BRUME/275-316
D0GRI4_VIBMI/404-445
D0GS05_VIBMI/443-484
D0GS07_VIBMI/428-469
D0GSY0_VIBMI/395-436
D0GT83_VIBMI/396-437
D0GTK2_VIBMI/457-494
D0GUD5_VIBMI/286-325
D0GV20_VIBMI/54-95
D0GVG1_VIBMI/434-475
D0GWZ4_VIBMI/424-465
D0GXF8_VIBMI/397-438
D0GXI1_VIBMI/482-523
D0GYG8_VIBMI/389-428
D0H006_VIBMI/368-409
D0H1D2_VIBCH/397-438
D0H2L6_VIBCH/443-484
D0H3Z9_VIBCH/16-57
D0H5K8_VIBCH/368-409
D0H6R0_VIBCH/484-525
D0H8F9_VIBCH/434-475
D0H8U5_VIBCH/287-325
D0H964_VIBCH/547-582
D0H9L8_VIBCH/395-436
D0H9R4_VIBCH/424-465
D0HBC7_VIBMI/54-95
D0HBL7_VIBMI/395-436
D0HDS9_VIBMI/482-523
D0HDV0_VIBMI/331-372
D0HFF6_VIBMI/404-445
D0HGV4_VIBMI/434-475
D0HHL2_VIBMI/289-328
D0HIH0_VIBMI/457-494
D0HIJ6_VIBMI/396-437
D0HIZ6_VIBMI/424-465
D0HJK5_VIBMI/428-469
D0HJK7_VIBMI/282-323
D0HKL8_VIBCH/547-582
D0HLS8_VIBCH/427-468
D0HLT0_VIBCH/443-484
D0HNC4_VIBCH/396-437
D0HNH7_VIBCH/395-436
D0HPX5_VIBCH/424-465
D0HQQ6_VIBCH/368-409
D0HSQ8_VIBCH/434-475
D0HT54_VIBCH/287-325
D0HTL3_VIBCH/54-95
D0HTX8_VIBCH/484-525
D0HTZ9_VIBCH/383-415
D0HUS1_VIBCH/334-375
D0HVT4_VIBCH/397-438
D0HVZ4_VIBCH/395-436
D0HY16_VIBCH/547-582
D0HYF9_VIBCH/434-475
D0HYP3_VIBCH/424-465
D0HZ24_VIBCH/347-388
D0I0B6_VIBCH/287-325
D0I164_VIBCH/396-437
D0I2A3_VIBCH/54-95
D0I329_VIBHO/424-465
D0I3E5_VIBHO/54-95
D0I453_VIBHO/413-454
D0I6Q9_VIBHO/285-325
D0I6Z2_VIBHO/435-476
D0I825_VIBHO/366-407
D0I8W5_VIBHO/381-426
D0I9I3_VIBHO/406-447
D0I9V7_VIBHO/596-622
D0IAG2_VIBHO/427-468
D0IAX5_VIBHO/394-435
D0IBB5_VIBHO/618-659
D0IBN5_VIBHO/415-456
D0ICA3_VIBHO/423-464
D0ICA5_VIBHO/442-483
D0IDA3_9VIBR/396-437
D0IEE9_9VIBR/424-465
D0IEW7_9VIBR/434-475
D0IG44_9VIBR/417-458
D0IH22_9VIBR/480-521
D0IH42_9VIBR/397-438
D0IJB0_9VIBR/368-409
D0IKA4_9VIBR/315-354
D0IKT4_9VIBR/396-437
D0ILD7_9VIBR/428-469
D0ILD9_9VIBR/442-483
D0IMW9_9VIBR/54-95
D0IWC4_COMT2/337-376
D0IWW6_COMT2/397-438
D0IXL4_COMT2/164-206
D0J206_COMT2/504-545
D0J2J6_COMT2/471-512
D0J2P1_COMT2/469-508
D0J329_COMT2/623-663
D0J3R8_COMT2/349-389
D0J6M8_COMT2/33-74
D0J794_COMT2/432-472
D0J811_COMT2/134-175
D0J9M3_BLASP/387-428
D0JAP0_BLASB/371-411
D0JC94_YERPD/426-467
D0JFH5_YERPD/292-331
D0JHT1_YERPD/412-453
D0JKL2_YERPD/287-327
D0JPZ7_YERP1/292-331
D0JUK4_YERP1/287-327
D0JWQ5_YERP1/426-467
D0KE86_PECWW/426-467
D0KEH0_PECWW/54-95
D0KFU7_PECWW/282-322
D0KVQ8_HALNC/408-449
D0KVR8_HALNC/412-453
D0KVT8_HALNC/417-457
D0KWC0_HALNC/494-534
D0KWW3_HALNC/449-490
D0KXA5_HALNC/442-482
D0KXW5_HALNC/444-485
D0L066_HALNC/276-317
D0L142_HALNC/507-546
D0L1E4_HALNC/58-99
D0L368_GORB4/504-545
D0LAB0_GORB4/542-583
D0LF56_GORB4/545-586
D0LFM6_HALO1/410-451
D0LFQ8_HALO1/439-480
D0LFR8_HALO1/139-179
D0LHM6_HALO1/450-491
D0LHR5_HALO1/441-482
D0LHZ4_HALO1/408-449
D0LI76_HALO1/408-448
D0LIH3_HALO1/422-463
D0LIJ2_HALO1/438-479
D0LJ12_HALO1/436-469
D0LJ47_HALO1/394-435
D0LJV7_HALO1/415-456
D0LKJ8_HALO1/423-464
D0LKT1_HALO1/413-454
D0LLW1_HALO1/428-468
D0LM71_HALO1/452-489
D0LMF3_HALO1/401-442
D0LP00_HALO1/287-328
D0LQ47_HALO1/620-661
D0LR83_HALO1/431-466
D0LRM2_HALO1/602-643
D0LRZ4_HALO1/437-478
D0LSA1_HALO1/521-562
D0LSM1_HALO1/503-547
D0LTN0_HALO1/402-443
D0LTW0_HALO1/423-464
D0LUR0_HALO1/397-437
D0LUW9_HALO1/573-614
D0LVH8_HALO1/405-446
D0LWE6_HALO1/641-682
D0LX99_HALO1/508-547
D0LXS2_HALO1/478-516
D0LYF6_HALO1/416-457
D0LYM5_HALO1/413-451
D0LZP7_HALO1/135-176
D0M0S7_VIBSE/418-459
D0M2F7_VIBSE/452-493
D0M2K0_VIBSE/532-573
D0M408_VIBSE/291-330
D0M444_VIBSE/425-466
D0M478_VIBSE/403-444
D0M5P7_VIBSE/54-95
D0MD30_RHOM4/397-438
D0MEW0_RHOM4/449-490
D0MFI0_RHOM4/415-456
D0MGD9_RHOM4/424-465
D0MJM3_RHOM4/414-455
D0MKJ7_RHOM4/929-970
D0P5H2_BRUSU/427-468
D0PAN0_BRUSU/275-316
D0PD78_BRUSU/438-479
D0PEF7_BRUSU/427-468
D0PKI5_BRUSU/410-451
D0PKI7_BRUSU/438-479
D0PNB6_BRUSU/275-310
D0RD06_9RHIZ/427-468
D0RIN7_9RHIZ/410-451
D0RIN9_9RHIZ/173-214
D0RLJ5_9RHIZ/275-316
D0RP28_9RICK/401-440
D0RQG5_9RICK/150-183
D0RYR7_ACICA/436-477
D0RZC7_ACICA/50-91
D0S5Y6_ACICA/421-462
D0S9N9_ACIJO/588-632
D0SCG3_ACIJO/53-94
D0SDQ1_ACIJO/423-464
D0SDU1_ACIJO/436-477
D0SIV8_ACIJU/442-483
D0SJF3_ACIJU/389-430
D0SML7_ACIJU/43-84
D0SPB2_ACIJU/427-468
D0SVM3_ACILW/435-476
D0SVN2_ACILW/43-84
D0SY23_ACILW/425-466
D0T1J7_ACIRA/435-476
D0T1Z5_ACIRA/50-91
D0T2M2_ACIRA/514-554
D0T625_ACIRA/423-464
D0T9N9_9BACE/399-438
D0TAF6_9BACE/133-174
D0TB92_9BACE/408-450
D0TBA3_9BACE/406-447
D0TCP0_9BACE/19-61
D0TDS3_9BACE/411-452
D0TDT3_9BACE/148-189
D0TGJ6_9BACE/409-450
D0TIS4_9BACE/352-393
D0TJI3_9BACE/412-453
D0TJW6_9BACE/403-444
D0TLN5_9BACE/413-453
D0TMC0_9BACE/392-431
D0TPD6_9BACE/403-444
D0TPU1_9BACE/415-456
D0TQ40_9BACE/392-431
D0TV54_9BACE/242-282
D0TVP7_9BACE/369-410
D0TWS6_9BACE/404-445
D0U4P7_9GAMM/33-74
D0W571_NEICI/35-76
D0W5A6_NEICI/370-411
D0W5F8_NEICI/461-502
D0W6M2_NEILA/369-410
D0WA14_NEILA/221-262
D0WDC0_NEILA/35-76
D0WSS6_VIBAL/403-444
D0WSV7_VIBAL/425-466
D0WT06_VIBAL/591-632
D0WTX0_VIBAL/357-398
D0WUW1_VIBAL/390-429
D0WV58_VIBAL/400-441
D0WVC7_VIBAL/396-437
D0WVQ0_VIBAL/419-460
D0WVQ2_VIBAL/443-484
D0WY84_VIBAL/395-436
D0WYQ4_VIBAL/54-95
D0WZB6_VIBAL/464-503
D0X010_VIBAL/545-584
D0X0P7_VIBAL/496-537
D0X0Q5_VIBAL/300-339
D0X1E8_VIBAL/272-313
D0X2T3_VIBAL/418-459
D0X3L5_VIBAL/433-474
D0X4I5_VIBAL/54-78
D0X538_VIBHA/425-466
D0X5K7_VIBHA/395-436
D0X6X3_VIBHA/357-398
D0X758_VIBHA/390-429
D0X8A9_VIBHA/432-472
D0X916_VIBHA/273-314
D0X950_VIBHA/291-330
D0X9N8_VIBHA/396-437
D0XA90_VIBHA/495-536
D0XAI9_VIBHA/400-441
D0XB97_VIBHA/443-484
D0XB99_VIBHA/419-460
D0XCL0_VIBHA/417-458
D0XDM7_VIBHA/54-95
D0XEF1_VIBHA/468-509
D0XG75_VIBHA/547-583
D0XGF5_VIBHA/464-504
D0YWS6_LISDA/372-412
D0YWX9_LISDA/287-327
D0YXE5_LISDA/432-473
D0YXZ6_LISDA/442-483
D0YZ88_LISDA/436-477
D0YZ90_LISDA/260-301
D0Z000_LISDA/389-430
D0Z0L2_LISDA/54-95
D0Z0S2_LISDA/425-466
D0Z425_LISDA/687-731
D0Z4I2_LISDA/395-435
D0Z8D6_EDWTE/280-319
D0Z8U9_EDWTE/414-454
D0ZDW4_EDWTE/662-705
D0ZE77_EDWTE/421-461
D0ZF69_EDWTE/430-471
D0ZFB2_EDWTE/54-95
D0ZFE1_EDWTE/539-579
D0ZGA5_EDWTE/362-403
D0ZHD3_EDWTE/429-470
D0ZIA6_SALT1/284-324
D0ZIG0_SALT1/54-95
D0ZM37_SALT1/493-534
D0ZNY7_SALT1/425-466
D0ZQL7_SALT1/425-466
D0ZQQ5_SALT1/365-406
D0ZQX8_SALT1/401-441
D0ZUZ3_SALT1/679-721
D1ASU8_ANACI/420-461
D1C2T4_SPHTD/412-453
D1CFK1_THET1/411-453
D1CVD7_9RHIZ/275-316
D1CY75_9RHIZ/410-451
D1CY77_9RHIZ/438-479
D1D227_9RHIZ/235-276
D1D3W0_NEIGO/35-76
D1D3Z4_NEIGO/530-571
D1D695_NEIGO/370-411
D1D8N0_NEIGO/528-569
D1DAZ6_NEIGO/35-76
D1DEA0_NEIGO/370-411
D1DHB4_NEIGO/35-76
D1DJZ0_NEIGO/528-569
D1DKP3_NEIGO/370-411
D1DMF6_NEIGO/35-76
D1DRN3_NEIGO/528-569
D1DSD5_NEIGO/370-411
D1DTI7_NEIGO/530-571
D1DU91_NEIGO/35-76
D1DYU7_NEIGO/370-411
D1DZ79_NEIGO/528-569
D1E0R6_NEIGO/35-76
D1E5B9_NEIGO/370-411
D1E5T2_NEIGO/370-411
D1E6Y5_NEIGO/35-76
D1E722_NEIGO/530-571
D1EC13_NEIGO/528-569
D1EDI8_NEIGO/35-76
D1EI59_NEIGO/370-411
D1EJJ4_9RHIZ/427-468
D1EMD4_9RHIZ/410-451
D1EMD6_9RHIZ/438-479
D1ET14_BRUME/427-468
D1EVS5_BRUME/410-451
D1EVS7_BRUME/438-479
D1F1H1_BRUME/275-316
D1F1W7_BRUME/427-468
D1F6G4_BRUME/275-316
D1F902_BRUME/410-451
D1F904_BRUME/438-479
D1FDS3_9RHIZ/427-468
D1FFR9_9RHIZ/410-451
D1FFS1_9RHIZ/438-479
D1FHN0_9RHIZ/275-316
D1JJI2_9BACE/364-405
D1JKH7_9BACE/405-446
D1JKQ0_9BACE/402-443
D1JLX2_9BACE/422-463
D1JMS2_9BACE/403-444
D1JNJ7_9BACE/411-452
D1JRI8_9BACE/404-445
D1JU82_9BACE/392-431
D1JX53_9BACE/402-443
D1JYK1_9BACE/376-417
D1JZG9_9BACE/404-445
D1K2E4_9BACE/392-431
D1K4F9_9BACE/400-441
D1K4H4_9BACE/403-444
D1K4U1_9BACE/402-443
D1K534_9BACE/412-453
D1K652_9BACE/416-457
D1K7U1_9BACE/391-431
D1KBV3_9GAMM/148-189
D1KS28_KLEVT/478-517
D1KS48_PANSA/477-516
D1N123_9BACT/462-503
D1N1Q7_9BACT/401-441
D1N7U7_9BACT/421-462
D1NBU3_9BACT/457-498
D1NXK5_9ENTR/365-406
D1P0R0_9ENTR/437-478
D1P1Y6_9ENTR/54-95
D1P2E7_9ENTR/479-522
D1P3P1_9ENTR/490-528
D1P4M5_9ENTR/160-201
D1P8V6_9BACT/405-446
D1PDK2_9BACT/413-453
D1PDQ9_9BACT/411-452
D1PXT6_9BACT/371-412
D1Q0R8_9BACT/400-441
D1Q4Q7_YERPE/54-95
D1QP08_9BACT/392-431
D1QVT0_9BACT/375-416
D1R5K3_9CHLA/415-456
D1RET0_LEGLO/47-88
D1RIK7_LEGLO/42-83
D1RKZ8_LEGLO/390-430
D1RL12_LEGLO/41-82
D1RLY9_LEGLO/421-462
D1RRF7_SEROD/563-596
D1RS42_SEROD/284-324
D1RT04_SEROD/599-639
D1RUS7_SEROD/54-95
D1RV45_SEROD/597-638
D1S0R0_SEROD/426-467
D1TT66_YERPE/292-331
D1TV99_YERPE/426-467
D1TY25_YERPE/287-327
D1TYP0_YERPE/54-95
D1VW47_9BACT/375-416
D1VYL0_9BACT/399-440
D1W241_9BACT/392-431
D1W2D3_9BACT/375-416
D1W2R0_9BACT/400-441
D1W349_9BACT/391-431
D1W4C9_9BACT/392-431
D1W6L4_9BACT/399-440
D1XVT5_9BACT/402-443
D1XWQ2_9BACT/366-407
D1XXU3_9BACT/392-431
D1Y7W4_9BACT/553-589
D2A8W3_SHIF2/54-95
D2ACG7_SHIF2/425-466
D2AD81_SHIF2/401-441
D2ADI9_SHIF2/590-631
D2ADU2_SHIF2/283-323
D2BZ57_DICD5/277-318
D2BZT1_DICD5/426-467
D2C0P8_DICD5/420-461
D2C1X4_DICD5/54-95
D2C3K9_THENR/298-339
D2DLZ7_9BACT/357-396
D2DXW7_9BACT/412-451
D2ET98_9BACE/405-446
D2EVL6_9BACE/431-471
D2EVT9_9BACE/404-445
D2EXH2_9BACE/392-431
D2EZW3_9BACE/372-413
D2F2C3_9BACE/413-454
D2F2L0_9BACE/414-455
D2K8B1_ENTAE/640-682
D2L030_9DELT/410-440
D2L101_9DELT/417-458
D2L1R6_9DELT/459-500
D2L1T2_9DELT/291-332
D2L1Y0_9DELT/456-497
D2L213_9DELT/410-451
D2L2M9_9DELT/489-530
D2L2R8_9DELT/463-504
D2L2S7_9DELT/410-451
D2L3Z3_9DELT/602-643
D2L426_9DELT/437-478
D2L4M6_9DELT/401-441
D2L4Q3_9DELT/401-442
D2L4T0_9DELT/410-451
D2L5H7_9DELT/405-446
D2L663_9DELT/403-444
D2L6J3_9DELT/411-452
D2L7E7_9DELT/380-421
D2L839_9DELT/399-440
D2L8B5_9DELT/398-439
D2L8S7_9DELT/420-461
D2L8X3_9DELT/485-529
D2L943_9DELT/435-469
D2L974_9DELT/884-921
D2L9I0_9DELT/416-456
D2LAE8_9DELT/434-474
D2MHT4_9BACT/95-136
D2MI41_9BACT/418-459
D2MK88_9BACT/396-437
D2MLD9_9BACT/424-465
D2NB53_ECOS5/54-95
D2NCY9_ECOS5/343-373
D2NDV2_ECOS5/425-466
D2NEP0_ECOS5/401-441
D2NEV5_ECOS5/399-439
D2NHR7_ECOS5/590-631
D2NI50_ECOS5/288-328
D2NKG8_ECOS5/413-454
D2NLP0_ECOS5/642-684
D2NM31_ECOS5/547-587
D2NWS6_LISM1/413-454
D2P851_LISM2/413-454
D2QBF0_SPILD/404-444
D2QFJ4_SPILD/407-448
D2QGL7_SPILD/438-482
D2QH48_SPILD/445-486
D2QJ27_SPILD/414-455
D2QNM9_SPILD/413-454
D2QY56_PIRSD/402-443
D2QZ64_PIRSD/625-666
D2R262_PIRSD/423-464
D2R2G6_PIRSD/306-347
D2R311_PIRSD/438-478
D2R3E8_PIRSD/417-457
D2R3W1_PIRSD/565-606
D2R4F1_PIRSD/470-514
D2R4P1_PIRSD/420-461
D2R4Q9_PIRSD/594-635
D2R521_PIRSD/420-461
D2R5F6_PIRSD/415-456
D2R8F7_PIRSD/492-533
D2R8T8_PIRSD/408-449
D2RBI4_GARV4/14-45
D2RMP1_ACIFV/550-594
D2RN99_ACIFV/584-620
D2SDK8_GEOOG/443-484
D2SE69_GEOOG/556-597
D2T752_ERWP6/273-314
D2T912_ERWP6/596-635
D2TAN4_ERWP6/285-323
D2TBU4_ERWP6/425-466
D2TDC5_ERWP6/54-95
D2TJ12_CITRI/280-319
D2TK45_CITRI/525-555
D2TKC0_CITRI/283-323
D2TKP2_CITRI/582-623
D2TLC4_CITRI/642-684
D2TNC0_CITRI/54-95
D2TP47_CITRI/545-585
D2TTF4_CITRI/401-441
D2TUX3_CITRI/425-466
D2U2K4_9ENTR/414-455
D2U436_9ENTR/431-472
D2U9Z3_XANAP/137-177
D2UAP8_XANAP/46-87
D2UBN5_XANAP/418-459
D2UDB2_XANAP/443-484
D2UFB6_XANAP/401-442
D2UG66_XANAP/400-440
D2UGQ5_XANAP/429-468
D2XBJ2_9BACT/512-553
D2XIS5_9BACT/426-462
D2Y9H5_VIBMI/151-192
D2YAQ5_VIBMI/482-523
D2YB69_VIBMI/54-95
D2YBF2_VIBMI/424-465
D2YBK2_VIBMI/389-428
D2YBP4_VIBMI/450-489
D2YC11_VIBMI/283-324
D2YDA0_VIBMI/177-218
D2YDF0_VIBMI/99-136
D2YDH8_VIBMI/398-439
D2YFM5_VIBMI/443-484
D2YFM7_VIBMI/428-469
D2YI81_VIBMI/418-459
D2YJ10_VIBMI/289-328
D2YKY5_VIBMI/395-436
D2YL29_VIBMI/424-465
D2YLV3_VIBMI/54-95
D2YMC4_VIBMI/368-409
D2YN46_VIBMI/443-484
D2YN48_VIBMI/428-469
D2YNP4_VIBMI/87-128
D2YNS4_VIBMI/168-205
D2YQ78_VIBMI/418-459
D2YQB9_VIBMI/289-328
D2YQW6_VIBMI/397-438
D2YRK3_VIBMI/482-523
D2YS48_VIBMI/389-428
D2YT67_VIBMI/393-434
D2Z6Y1_9BACT/407-448
D2ZCW8_9ENTR/283-322
D2ZHI2_9ENTR/292-332
D2ZJK3_9ENTR/635-677
D2ZL74_9ENTR/54-95
D2ZLV8_9ENTR/426-467
D2ZTG3_NEIMU/35-76
D2ZWE4_NEIMU/371-412
D2ZYL2_NEIMU/490-531
D3A1D4_NEISU/35-76
D3A1J1_NEISU/498-539
D3A5Q9_NEISU/369-410
D3AI96_9CLOT/586-625
D3ANR2_9CLOT/7-39
D3DFB6_HYDTT/457-498
D3DG60_HYDTT/476-516
D3DHI2_HYDTT/390-431
D3DI36_HYDTT/392-429
D3DIE0_HYDTT/474-514
D3E9G7_GEOS4/521-561
D3FPS9_BACPE/423-464
D3FQ03_BACPE/425-465
D3FSQ1_BACPE/423-464
D3FUS9_BACPE/638-679
D3FVN4_BACPE/407-448
D3FW55_BACPE/426-467
D3G0V5_BACPE/524-565
D3GDJ9_RHILV/469-512
D3GRR3_ECO44/642-684
D3GS87_ECO44/278-317
D3GSY3_ECO44/401-441
D3GTC1_ECO44/498-528
D3GTN5_ECO44/547-587
D3GYQ2_ECO44/54-95
D3H0R0_ECO44/413-454
D3H2I4_ECO44/590-631
D3H2Y4_ECO44/619-662
D3H3L0_ECO44/283-323
D3H4Z9_ECO44/425-466
D3HJ18_LEGLN/421-462
D3HJW2_LEGLN/41-82
D3HJX6_LEGLN/390-430
D3HPC3_LEGLN/42-83
D3HSD9_LEGLN/47-88
D3HVD8_9BACT/375-416
D3I1Y8_9BACT/413-454
D3I8A4_9BACT/367-408
D3IDZ7_9BACT/373-414
D3IH16_9BACT/373-414
D3KM82_LISMO/413-454
D3MQT7_9FIRM/526-565
D3MR98_9FIRM/541-582
D3MTM1_9FIRM/554-598
D3NRK1_AZOS1/296-337
D3NUR4_AZOS1/412-453
D3NUR6_AZOS1/431-472
D3NWC3_AZOS1/600-635
D3NWV4_AZOS1/598-634
D3NY70_AZOS1/426-467
D3NZJ2_AZOS1/458-499
D3P0B5_AZOS1/401-442
D3P1N8_AZOS1/405-446
D3P308_AZOS1/402-443
D3P428_AZOS1/551-592
D3P4B1_AZOS1/444-485
D3P4J8_AZOS1/656-697
D3P604_AZOS1/151-185
D3P743_AZOS1/140-181
D3P7L3_AZOS1/408-449
D3P7U7_AZOS1/421-462
D3P7V7_AZOS1/444-485
D3P7W3_AZOS1/493-534
D3PA19_DEFDS/393-434
D3PC17_DEFDS/415-456
D3PCA8_DEFDS/389-427
D3PCI7_DEFDS/422-463
D3PD09_DEFDS/404-444
D3PD88_DEFDS/409-450
D3PE14_DEFDS/403-444
D3PE40_DEFDS/412-452
D3PE91_DEFDS/413-454
D3Q7I6_STANL/24-62
D3QJA1_ECOCB/498-528
D3QK09_ECOCB/401-441
D3QM70_ECOCB/619-662
D3QPS9_ECOCB/642-684
D3QQJ4_ECOCB/547-587
D3QQX3_ECOCB/587-628
D3QRT0_ECOCB/283-323
D3QSX4_ECOCB/54-95
D3QXF6_ECOCB/428-469
D3REE2_KLEVT/54-95
D3RGA0_KLEVT/403-443
D3RGF5_KLEVT/587-628
D3RID1_KLEVT/425-466
D3RIP5_KLEVT/290-323
D3RIX4_KLEVT/287-327
D3RJC2_KLEVT/640-682
D3RJK2_KLEVT/550-589
D3RJX2_KLEVT/607-648
D3RPU2_ALLVD/423-464
D3RPW9_ALLVD/483-522
D3RQ86_ALLVD/410-449
D3RQG5_ALLVD/57-98
D3RRD4_ALLVD/401-442
D3RRI6_ALLVD/420-461
D3RRV3_ALLVD/399-443
D3RSS1_ALLVD/502-546
D3RU58_ALLVD/405-446
D3RV68_ALLVD/406-447
D3S8X5_THISK/501-541
D3S8Z8_THISK/420-461
D3S927_THISK/434-475
D3S9F9_THISK/427-468
D3S9G0_THISK/399-445
D3SBR9_THISK/432-473
D3SCP1_THISK/430-471
D3SDD8_THISK/53-94
D3SDF9_THISK/407-448
D3SEK8_THISK/428-468
D3SET3_THISK/401-442
D3SPE4_THEAH/454-495
D3SPH1_THEAH/479-519
D3SPP7_THEAH/390-431
D3SQC1_THEAH/457-498
D3T3N4_THEIA/534-574
D3UI13_HELM1/392-433
D3UXV1_XENBS/516-546
D3UYI2_XENBS/432-473
D3V1Q5_XENBS/291-331
D3V5H9_XENBS/54-95
D3V9R4_XENNA/518-547
D3VEX6_XENNA/434-475
D3VI37_XENNA/291-331
D3VKB9_XENNA/54-95
D4B746_9ENTR/365-406
D4B8Z6_9ENTR/287-327
D4BDE0_9ENTR/501-531
D4BDT0_9ENTR/280-319
D4BE92_9ENTR/425-466
D4BHA8_9ENTR/637-679
D4BJJ0_9ENTR/587-628
D4BK07_9ENTR/54-95
D4BL28_9ENTR/401-441
D4BXF3_PRORE/54-95
D4BYG1_PRORE/539-580
D4BZ45_PRORE/164-205
D4C075_PRORE/494-528
D4C2B4_PRORE/446-487
D4C343_PRORE/292-332
D4C755_9CLOT/630-671
D4C7S0_9CLOT/403-443
D4CAL6_9CLOT/408-449
D4CC28_9CLOT/592-633
D4CDM7_9CLOT/552-592
D4CFQ9_9CLOT/426-464
D4CSC7_9FUSO/312-353
D4CSQ6_9FUSO/420-461
D4CYE1_9FUSO/425-466
D4DM01_NEIEG/152-193
D4DME6_NEIEG/35-76
D4DSX8_NEIEG/484-519
D4DZE9_SEROD/426-467
D4E0S2_SEROD/595-636
D4E0W9_SEROD/602-643
D4E129_SEROD/54-95
D4E604_SEROD/284-324
D4E6C0_SEROD/564-596
D4EAJ2_AGGAC/366-407
D4EFN6_AGGAC/55-96
D4F024_EDWTA/297-338
D4F404_EDWTA/363-404
D4F506_EDWTA/281-320
D4F6L7_EDWTA/138-178
D4F990_EDWTA/548-588
D4F9B7_EDWTA/54-95
D4FYJ3_BACNA/643-684
D4G443_BACNA/414-455
D4G6H1_BACNA/558-599
D4GAU9_TREPC/404-445
D4GCD3_PANAM/54-95
D4GEL2_PANAM/455-496
D4GF73_PANAM/295-333
D4GKU0_PANAM/10-44
D4GL22_PANAM/589-630
D4GLA4_PANAM/551-588
D4H1H2_DENA2/398-439
D4H1R7_DENA2/426-467
D4H211_DENA2/420-459
D4H291_DENA2/411-452
D4H2I0_DENA2/409-449
D4H2T3_DENA2/150-191
D4H359_DENA2/420-461
D4H3E4_DENA2/385-426
D4H3I6_DENA2/417-458
D4H5R3_DENA2/387-427
D4H660_DENA2/411-452
D4H664_DENA2/461-504
D4H6U9_DENA2/495-533
D4H7Z2_DENA2/406-446
D4H8J8_DENA2/492-533
D4H8P1_DENA2/402-441
D4HU53_ERWAC/425-466
D4HUT9_ERWAC/54-95
D4HVN2_ERWAC/273-314
D4HW48_ERWAC/599-635
D4I3A5_ERWAC/285-323
D4IAV9_ERWAE/273-314
D4IB28_ERWAE/425-466
D4ID21_ERWAE/54-95
D4IDJ2_ERWAE/285-323
D4IG99_ERWAE/599-635
D4IJ00_9BACT/361-401
D4IJY3_9BACT/400-441
D4IM14_9BACT/407-449
D4IQJ7_9BACT/392-431
D4J4P7_9FIRM/553-590
D4J5P0_9FIRM/422-468
D4J6A7_9FIRM/463-502
D4J6X3_9FIRM/417-457
D4J6X5_9FIRM/305-345
D4J7N7_9FIRM/416-457
D4J9E6_9FIRM/400-443
D4JAE1_9FIRM/416-456
D4JAF5_9FIRM/432-471
D4JAG8_9FIRM/410-450
D4JJL5_9FIRM/551-591
D4K524_9FIRM/598-636
D4KAW8_9FIRM/557-596
D4KHA3_9FIRM/589-628
D4LRG6_9FIRM/565-595
D4M2B2_9FIRM/590-629
D4MQQ9_9FIRM/408-449
D4MRZ2_9FIRM/189-227
D4MSX4_9FIRM/552-592
D4PME9_LISMO/413-454
D4PVN6_LISMO/413-454
D4Q2G1_LISMO/413-454
D4SQM1_9XANT/442-483
D4SRT3_9XANT/404-442
D4SUM7_9XANT/393-433
D4SVM0_9XANT/141-181
D4SVP3_9XANT/307-347
D4SWK6_9XANT/405-446
D4SZA4_9XANT/430-469
D4T003_9XANT/586-627
D4T0Z8_9XANT/329-364
D4T2E2_9XANT/492-527
D4T330_9XANT/141-181
D4T5I7_9XANT/442-483
D4T5M7_9XANT/408-449
D4T5W8_9XANT/307-347
D4T7H1_9XANT/393-433
D4T977_9XANT/586-627
D4T9F2_9XANT/420-461
D4TA67_9XANT/404-442
D4TB54_9XANT/430-469
D4V4W1_BACVU/403-444
D4V533_BACVU/416-457
D4V620_BACVU/385-426
D4V6I0_BACVU/392-431
D4V6K6_BACVU/402-443
D4V7Q5_BACVU/412-453
D4V7W6_BACVU/392-431
D4V7Y7_BACVU/400-441
D4V8B3_BACVU/395-434
D4VCZ2_BACVU/404-445
D4VED2_BACVU/377-418
D4VGE9_9BACE/14-55
D4VHQ9_9BACE/388-429
D4VI54_9BACE/404-445
D4VJ03_9BACE/369-410
D4VJ89_9BACE/392-431
D4VJS6_9BACE/246-286
D4VKA9_9BACE/415-456
D4VMS3_9BACE/412-452
D4VS02_9BACE/389-429
D4VS84_9BACE/96-137
D4VSU5_9BACE/392-431
D4WAM9_BACOV/385-424
D4WCJ2_BACOV/286-327
D4WFF2_BACOV/389-429
D4WFN6_BACOV/369-410
D4WHL8_BACOV/412-452
D4WHX8_BACOV/207-246
D4WK64_BACOV/411-452
D4WKF1_BACOV/404-445
D4WM35_BACOV/391-430
D4WMP7_BACOV/403-444
D4WPP7_BACOV/392-431
D4WQG2_BACOV/415-456
D4WQV7_BACOV/413-453
D4WR49_BACOV/388-429
D4WUP6_BACOV/404-445
D4WUR7_BACOV/96-137
D4WXQ6_BACOV/353-393
D4WY73_BACOV/392-431
D4WYU8_BACOV/72-112
D4WZ45_BACOV/369-410
D4X225_BACOV/403-444
D4X6G3_9BURK/586-619
D4X6J5_9BURK/230-270
D4X842_9BURK/34-75
D4XAE9_9BURK/416-457
D4XDG0_9BURK/398-439
D4XDG1_9BURK/284-325
D4XDN5_9BURK/452-493
D4XFJ3_9BURK/100-141
D4XG39_9BURK/407-447
D4XI78_9BURK/133-173
D4XIP2_9BURK/389-428
D4XLQ0_ACIHA/426-467
D4XPA8_ACIHA/43-84
D4XPX5_ACIHA/588-632
D4XQ88_ACIHA/442-483
D4XRT7_ACIHA/84-125
D4Y2V5_BACTR/639-680
D4Y689_BACTR/519-559
D4Y7C2_BACTR/445-477
D4Y7U0_BACTR/597-638
D4Y7Y0_BACTR/535-575
D4Y817_BACTR/417-457
D4Y9K5_BACTR/419-463
D4YBM5_BACTR/570-611
D4Z086_SPHJU/536-572
D4Z0A6_SPHJU/512-553
D4Z1M3_SPHJU/408-449
D4Z1M5_SPHJU/429-470
D4Z240_SPHJU/115-144
D4Z2V6_SPHJU/132-173
D4Z3I1_SPHJU/409-450
D4Z467_SPHJU/434-475
D4Z5N7_SPHJU/377-412
D4Z6L6_SPHJU/292-333
D4ZAB1_SHEVD/309-350
D4ZBX3_SHEVD/439-483
D4ZCH6_SHEVD/134-175
D4ZCQ8_SHEVD/57-98
D4ZDY2_SHEVD/372-412
D4ZE33_SHEVD/425-466
D4ZG42_SHEVD/473-514
D4ZI15_SHEVD/447-489
D4ZIA0_SHEVD/430-471
D4ZIA2_SHEVD/403-444
D4ZII8_SHEVD/466-507
D4ZKQ2_SHEVD/433-474
D5AMR6_RHOCB/414-455
D5ANH8_RHOCB/534-575
D5ANJ5_RHOCB/486-527
D5ANS9_RHOCB/412-453
D5APH1_RHOCB/436-477
D5AQX9_RHOCB/134-174
D5ARW9_RHOCB/531-572
D5ASJ2_RHOCB/548-589
D5ATS5_RHOCB/279-320
D5AUA4_RHOCB/406-447
D5AUA6_RHOCB/405-446
D5AVB4_RHOCB/392-433
D5AXF9_RICPP/414-455
D5B1N1_YERPZ/292-331
D5B3Y2_YERPZ/412-453
D5B6A5_YERPZ/287-327
D5B8E5_YERPZ/426-467
D5BAD1_ZUNPS/386-427
D5BBT5_ZUNPS/399-438
D5BCD4_ZUNPS/392-430
D5BDM3_ZUNPS/405-446
D5BPH7_PUNMI/432-473
D5BPH9_PUNMI/412-453
D5BS31_PUNMI/311-352
D5BU49_PUNMI/138-172
D5BV80_NITHN/428-469
D5BV81_NITHN/285-326
D5BWD2_NITHN/396-441
D5BWI8_NITHN/276-317
D5BXQ6_NITHN/396-437
D5BZA0_NITHN/471-512
D5BZH3_NITHN/417-458
D5C0J3_NITHN/405-447
D5C1U2_NITHN/271-310
D5C1Y1_NITHN/421-461
D5C1Z8_NITHN/60-101
D5C2B0_NITHN/401-442
D5C3C9_NITHN/401-442
D5C7V2_ENTCC/284-322
D5C901_ENTCC/640-682
D5CDC3_ENTCC/54-95
D5CGY6_ENTCC/426-467
D5CLE6_SIDLE/44-81
D5CNL5_SIDLE/427-462
D5CNQ5_SIDLE/134-175
D5CNT7_SIDLE/403-444
D5CP99_SIDLE/402-443
D5CPF3_SIDLE/471-510
D5CQD0_SIDLE/418-459
D5CR05_SIDLE/392-433
D5CTE9_SIDLE/171-200
D5CZ07_ECOKI/642-684
D5CZT1_ECOKI/547-587
D5D119_ECOKI/587-628
D5D1V7_ECOKI/283-323
D5D252_ECOKI/54-95
D5D5T2_ECOKI/425-466
D5D6J7_ECOKI/401-441
D5D6R7_ECOKI/399-439
D5D715_ECOKI/413-454
D5D8A4_ECOKI/593-634
D5DDF8_BACMD/562-602
D5DF56_BACMD/582-623
D5DLD2_BACMD/641-681
D5DNE2_BACMD/511-550
D5DPJ1_BACMQ/582-623
D5DPJ7_BACMQ/592-630
D5DS56_BACMQ/641-681
D5DVI8_BACMQ/511-550
D5DZX9_BACMQ/424-465
D5EM71_CORAD/463-504
D5EQ31_CORAD/414-454
D5EQM8_CORAD/481-522
D5ETA6_PRER2/371-412
D5EUF9_PRER2/149-190
D5H8F5_SALRM/412-453
D5H8Z2_SALRM/473-514
D5H958_SALRM/516-556
D5H9Z4_SALRM/431-472
D5HCK7_SALRM/464-505
D5HCN3_SALRM/428-469
D5MF29_9BACT/413-449
D5MF47_9BACT/413-454
D5MGD7_9BACT/395-436
D5MGE3_9BACT/429-468
D5MGN7_9BACT/527-567
D5MGP5_9BACT/407-448
D5MHT5_9BACT/424-465
D5MI72_9BACT/410-451
D5MJD8_9BACT/523-563
D5MK46_9BACT/407-445
D5ML24_9BACT/417-458
D5ML70_9BACT/418-459
D5MM35_9BACT/432-473
D5MM62_9BACT/401-439
D5MMG0_9BACT/413-454
D5MMS4_9BACT/407-448
D5MPF9_PSEPU/514-555
D5MWJ9_BACSU/414-455
D5N1X6_BACSU/558-599
D5N697_BACSU/642-683
D5N6J2_9BURK/405-445
D5N6L1_9BURK/640-674
D5N789_9BURK/524-563
D5N8U4_9BURK/625-665
D5N9L3_9BURK/425-459
D5NAM6_9BURK/34-74
D5ND53_9BURK/494-535
D5NDB4_9BURK/399-437
D5NDI8_9BURK/460-501
D5NE47_9BURK/446-487
D5NES5_9BURK/410-450
D5NFH5_9BURK/300-341
D5NFH8_9BURK/403-444
D5NJA0_9BURK/399-440
D5NL95_9BURK/607-646
D5NL96_9BURK/625-664
D5NM19_9BURK/178-219
D5NM44_9BURK/135-176
D5NMC3_9BURK/626-662
D5NMX7_9BURK/607-651
D5NN52_9BURK/337-377
D5PZU8_CLODI/501-538
D5PZX9_CLODI/411-452
D5Q134_CLODI/412-452
D5Q3M3_CLODI/303-345
D5Q520_CLODI/396-437
D5Q690_CLODI/149-193
D5Q7N9_CLODI/539-579
D5Q7Q3_CLODI/543-587
D5Q8M9_CLODI/592-633
D5QCI3_GLUHA/452-493
D5QCI5_GLUHA/412-453
D5QJB2_GLUHA/268-309
D5QKG8_METTR/546-584
D5QLQ6_METTR/636-677
D5QPF6_METTR/164-198
D5QRF9_METTR/448-489
D5QT86_METTR/440-481
D5QT90_METTR/415-456
D5QTK1_METTR/440-481
D5QV27_METTR/272-313
D5RB21_FUSNN/219-260
D5RBS7_FUSNN/415-456
D5RCU6_FUSNN/420-461
D5RM39_9PROT/19-60
D5RML9_9PROT/42-83
D5RMP6_9PROT/393-434
D5RQ41_9PROT/429-470
D5RQ43_9PROT/414-455
D5RQU0_9PROT/394-435
D5RV84_CLODI/592-633
D5RWE0_CLODI/412-452
D5RZ12_CLODI/396-437
D5S008_CLODI/303-345
D5S0Q5_CLODI/539-579
D5S0S1_CLODI/543-587
D5S2B9_CLODI/149-193
D5S434_CLODI/411-452
D5S463_CLODI/501-538
D5SN64_PLAL2/466-507
D5SNC2_PLAL2/1054-1094
D5SQM8_PLAL2/494-538
D5SRM9_PLAL2/488-529
D5SS35_PLAL2/477-518
D5STM3_PLAL2/610-650
D5SWB1_PLAL2/414-455
D5SWX1_PLAL2/430-471
D5SXE2_PLAL2/418-459
D5SYE9_PLAL2/625-666
D5SYL7_PLAL2/415-456
D5SYX9_PLAL2/430-470
D5T9D1_LEGP2/42-83
D5TAZ6_LEGP2/420-461
D5TCH0_LEGP2/398-439
D5TCW3_LEGP2/46-87
D5TDZ7_LEGP2/43-84
D5TE17_LEGP2/391-430
D5TJG6_BACT1/413-454
D5TMU4_BACT1/573-614
D5TNG5_BACT1/422-463
D5TNR3_BACT1/509-550
D5TX05_BACT1/641-682
D5U5C9_BRAM5/403-443
D5V3J0_ARCNC/471-512
D5VB37_MORCR/37-78
D5VE18_CAUST/148-182
D5VEH7_CAUST/435-476
D5VGL1_CAUST/423-464
D5VGL3_CAUST/410-451
D5VMT8_CAUST/396-437
D5VNS2_CAUST/132-173
D5VPQ3_CAUST/266-307
D5VWJ6_CLOB2/498-539
D5VZF1_CLOB2/593-634
D5VZF5_CLOB2/599-640
D5W2L4_CLOB2/540-581
D5W3Y1_CLOB2/416-457
D5W4R7_BURSC/629-668
D5W568_BURSC/300-341
D5W571_BURSC/403-444
D5W7F4_BURSC/611-650
D5W980_BURSC/464-505
D5W9F3_BURSC/178-219
D5W9U7_BURSC/135-176
D5WAA3_BURSC/437-478
D5WAG3_BURSC/399-437
D5WAH2_BURSC/456-494
D5WAQ0_BURSC/398-439
D5WD30_BURSC/34-74
D5WEE5_BURSC/443-484
D5WEV7_BURSC/629-667
D5WF68_BURSC/606-649
D5WHQ0_BURSC/643-672
D5WHR3_BURSC/405-445
D5WMR0_BURSC/598-638
D5WMY4_BURSC/430-465
D5WN14_BURSC/500-541
D5WPL0_BACT2/635-675
D5WSF6_BACT2/468-508
D5WSI4_BACT2/656-697
D5WSN5_BACT2/482-517
D5WSW2_BACT2/655-695
D5WVH9_BACT2/491-525
D5WVW6_BACT2/208-249
D5WWB4_BACT2/548-588
D5WX04_BACT2/612-653
D5WXD9_BACT2/587-628
D5WXV0_BACT2/607-648
D5WXX1_BACT2/634-675
D5WY33_BACT2/296-336
D5WYR7_THIK1/167-208
D5WZJ6_THIK1/402-443
D5WZY8_THIK1/435-476
D5X0F5_THIK1/442-483
D5X110_THIK1/446-487
D5X5M0_THIK1/459-500
D5X6F5_THIK1/129-170
D5X6Q7_THIK1/37-78
D5X7G3_THEPJ/534-575
D5X8J3_THEPJ/519-560
D5XAY3_THEPJ/607-648
D5XCK4_THEPJ/690-731
D5XDS5_THEPJ/687-728
D5XDY0_THEPJ/611-652
D5XFD5_THEPJ/254-298
D6BCW9_9FUSO/430-471
D6BEJ3_9FUSO/420-461
D6BGH5_9FUSO/415-456
D6BHV5_9FUSO/219-260
D6CKV9_THIS3/134-175
D6CMI7_THIS3/401-442
D6CMS9_THIS3/37-78
D6CNC7_THIS3/167-208
D6CQE2_THIS3/326-367
D6CQE3_THIS3/442-483
D6CRI6_THIS3/596-631
D6CRI7_THIS3/617-654
D6CRY4_THIS3/459-500
D6CT68_THIS3/446-487
D6CXE2_9BACE/403-444
D6CZA1_9BACE/386-426
D6D1T8_9BACE/391-431
D6D250_9BACE/369-410
D6D338_9BACE/390-429
D6D520_9BACE/404-445
D6D5M9_9BACE/403-444
D6D6J4_9BACE/413-453
D6DE26_CLOSC/592-633
D6DH18_CLOSC/552-592
D6DHK6_CLOSC/601-642
D6DI31_CLOSC/168-208
D6DLW6_CLOSC/408-449
D6DMU9_ENTCL/54-95
D6DQN5_ENTCL/283-322
D6DX85_ENTCL/635-677
D6EHQ1_STRLI/535-575
D6GAU3_9ENTR/478-517
D6GED1_9ENTR/287-327
D6GHZ9_9ENTR/554-593
D6GI75_9ENTR/640-682
D6GIG7_9ENTR/290-323
D6GJE4_9ENTR/587-628
D6GJX2_9ENTR/54-95
D6GJY4_9ENTR/582-623
D6GP44_9ENTR/425-466
D6GPD5_9ENTR/403-443
D6H4Z9_NEIGO/370-411
D6H9G8_NEIGO/65-106
D6HBE1_NEIGO/528-569
D6HSL6_ECOLX/498-528
D6HVS1_ECOLX/590-631
D6HW69_ECOLX/283-323
D6HZQ3_ECOLX/619-662
D6I044_ECOLX/642-684
D6I0I9_ECOLX/547-587
D6I1N1_ECOLX/54-95
D6I3B7_ECOLX/425-466
D6I3P7_ECOLX/401-441
D6I6D8_ECOLX/498-528
D6I719_ECOLX/590-631
D6I899_ECOLX/288-328
D6IAB8_ECOLX/619-662
D6ICG5_ECOLX/642-684
D6ICV7_ECOLX/547-587
D6IEG9_ECOLX/54-95
D6IG96_ECOLX/425-466
D6IGS3_ECOLX/401-441
D6IP73_ECOLX/590-631
D6IPH5_ECOLX/283-323
D6IRW7_ECOLX/413-454
D6ISK7_ECOLX/619-662
D6ITT7_ECOLX/54-95
D6IU69_ECOLX/637-679
D6IUL4_ECOLX/547-587
D6IWU4_ECOLX/425-466
D6IX77_ECOLX/401-441
D6J6R2_ECOLX/498-528
D6J733_ECOLX/291-330
D6J9H4_ECOLX/590-631
D6JAL1_ECOLX/288-328
D6JCC1_ECOLX/413-454
D6JCU5_ECOLX/619-662
D6JE73_ECOLX/642-684
D6JEL2_ECOLX/547-587
D6JFR3_ECOLX/54-95
D6JHI1_ECOLX/425-466
D6JHW1_ECOLX/401-441
D6JI90_NEIGO/65-106
D6JJR9_NEIGO/370-411
D6JNT9_NEIGO/528-569
D6JR13_ACIG3/513-554
D6JTZ0_ACIG3/50-91
D6JV11_ACIG3/419-460
D6KDG1_9ACTO/491-532
D6KYN7_9NEIS/34-75
D6L0G7_9NEIS/372-413
D6L8V6_9FUSO/420-461
D6LAI0_9FUSO/415-456
D6LD03_9FUSO/161-202
D6LG07_9FUSO/415-456
D6LI90_9FUSO/420-461
D6LLD2_9RHIZ/293-334
D6LPY6_9RHIZ/410-451
D6LPY8_9RHIZ/427-468
D6LRB5_9RHIZ/181-222
D6M8C6_9CLOT/523-564
D6M996_9CLOT/438-478
D6MEW0_9CLOT/291-332
D6MG01_9CLOT/490-531
D6MG03_9CLOT/579-620
D6PJM0_9ZZZZ/54-95
D6PKZ3_9ZZZZ/293-334
D6RWA9_BORVA/407-448
D6SKE0_9DELT/465-509
D6SKF6_9DELT/422-463
D6SKH7_9DELT/473-517
D6SL40_9DELT/405-443
D6SL96_9DELT/414-455
D6SLD0_9DELT/459-500
D6SMJ7_9DELT/978-1019
D6SND5_9DELT/405-445
D6SPJ5_9DELT/287-328
D6SQ62_9DELT/411-452
D6SQE6_9DELT/405-446
D6SRI8_9DELT/411-452
D6SSM8_9DELT/681-722
D6SSU8_9DELT/461-502
D6ST15_9DELT/413-454
D6ST38_9DELT/421-461
D6STJ3_9DELT/425-465
D6SUF7_9DELT/405-446
D6TK99_9CHLR/416-461
D6TLA2_9CHLR/339-379
D6UP51_9BACT/278-322
D6UPV8_9BACT/430-471
D6USG2_9BACT/431-472
D6UU40_9BACT/654-698
D6UWL6_9BACT/557-601
D6UYX2_9BACT/415-456
D6UZ95_9BACT/22-63
D6V2V7_9BRAD/396-437
D6V368_9BRAD/446-487
D6V3P3_9BRAD/401-442
D6V644_9BRAD/404-445
D6V6E8_9BRAD/432-473
D6V6F0_9BRAD/412-453
D6V8Y7_9BRAD/35-76
D6XB83_9ACTO/246-287
D6XVM4_BACIE/640-681
D6XXB4_BACIE/409-450
D6XXY2_BACIE/423-464
D6XY66_BACIE/585-626
D6YS75_WADCW/416-457
D6YZV6_DESAT/420-461
D6YZY8_DESAT/430-470
D6Z075_DESAT/409-450
D6Z085_DESAT/468-509
D6Z0C8_DESAT/404-445
D6Z0L6_DESAT/421-462
D6Z0M9_DESAT/466-506
D6Z198_DESAT/415-456
D6Z1P1_DESAT/398-439
D6Z286_DESAT/419-460
D6Z2J3_DESAT/415-456
D6Z2W4_DESAT/458-499
D6Z2W7_DESAT/308-349
D6Z3F2_DESAT/403-444
D6Z3T8_DESAT/136-177
D6Z459_DESAT/483-524
D6Z4F9_DESAT/474-515
D6Z4J6_DESAT/401-442
D6Z4S7_DESAT/439-479
D6Z6U1_DESAT/412-452
D6ZYH3_STAND/411-452
D6ZYH5_STAND/431-472
D7A082_STAND/630-671
D7A0J9_STAND/145-179
D7A2N7_STAND/398-439
D7A3F0_STAND/575-613
D7A8D0_STAND/392-432
D7ADP4_GEOSK/404-445
D7ADS4_GEOSK/412-453
D7AE48_GEOSK/413-454
D7AEA6_GEOSK/414-455
D7AEB9_GEOSK/406-447
D7AF21_GEOSK/401-442
D7AFE0_GEOSK/425-466
D7AFS6_GEOSK/419-460
D7AG74_GEOSK/707-747
D7AGC9_GEOSK/423-464
D7AGP1_GEOSK/411-452
D7AGS6_GEOSK/409-450
D7AHA2_GEOSK/415-456
D7AHE1_GEOSK/433-474
D7AHH5_GEOSK/520-559
D7AHR2_GEOSK/408-449
D7AI31_GEOSK/426-467
D7AIA1_GEOSK/411-452
D7AIT0_GEOSK/412-453
D7AJ83_GEOSK/438-475
D7AKD7_GEOSK/409-451
D7AKI3_GEOSK/401-442
D7AKN7_GEOSK/519-558
D7AKQ5_GEOSK/413-454
D7AKW4_GEOSK/422-455
D7AL21_GEOSK/410-452
D7ALR5_GEOSK/432-466
D7B4A3_NOCDD/422-463
D7CIU9_SYNLT/608-649
D7CJC5_SYNLT/640-680
D7CKN8_SYNLT/531-572
D7CKQ3_SYNLT/417-458
D7CKX4_SYNLT/428-468
D7CKY4_SYNLT/454-495
D7CL59_SYNLT/420-461
D7CMP1_SYNLT/548-590
D7CMS1_SYNLT/419-460
D7CNZ5_SYNLT/637-678
D7CPW3_SYNLT/414-455
D7CYM5_GEOSC/409-450
D7CYN5_GEOSC/632-672
D7D2C1_GEOSC/443-478
D7D2E2_GEOSC/598-639
D7D414_GEOSC/639-679
D7D638_GEOSC/529-567
D7D681_GEOSC/417-457
D7D6D9_GEOSC/518-558
D7DHQ8_METS0/596-636
D7DIW9_METS0/433-474
D7DJS3_METS0/407-451
D7DKR8_METS0/433-473
D7DKZ3_METS0/393-434
D7DLH0_METS0/411-452
D7DLU3_METS0/33-74
D7DMZ3_METS0/156-197
D7DNB2_METS0/417-458
D7DP43_METS0/328-369
D7GTH3_9FIRM/408-449
D7GUD7_9FIRM/429-464
D7H1B3_BRUAB/312-353
D7H3Q2_BRUAB/410-451
D7H3Q4_BRUAB/438-479
D7H8Y9_VIBCH/434-475
D7H9F7_VIBCH/287-325
D7H9N5_VIBCH/548-583
D7H9Z0_VIBCH/396-437
D7HAS0_VIBCH/397-438
D7HAU3_VIBCH/484-525
D7HCB7_VIBCH/387-428
D7HD49_VIBCH/395-436
D7HG31_VIBCH/426-467
D7HGJ4_VIBCH/54-95
D7HHC0_VIBCH/429-470
D7HHC2_VIBCH/443-484
D7HIF7_VIBCH/396-437
D7HJ11_VIBCH/287-325
D7HJG2_VIBCH/434-475
D7HKT9_VIBCH/417-458
D7HLR1_VIBCH/443-484
D7HLR3_VIBCH/429-470
D7HN13_VIBCH/387-428
D7HPE1_VIBCH/484-525
D7HPG3_VIBCH/397-438
D7HQP7_VIBCH/426-467
D7HRN9_VIBCH/391-432
D7HS31_VIBCH/54-95
D7HTE2_PSESS/402-436
D7HUV9_PSESS/406-446
D7HWW3_PSESS/261-302
D7HWW4_PSESS/259-300
D7HXS3_PSESS/582-614
D7HZ88_PSESS/394-438
D7HZH6_PSESS/614-654
D7HZV4_PSESS/551-592
D7I007_PSESS/278-319
D7I282_PSESS/414-455
D7I284_PSESS/437-478
D7I3S8_PSESS/142-183
D7I4G9_PSESS/394-435
D7I4R9_PSESS/399-440
D7I5C3_PSESS/62-103
D7I672_PSESS/422-463
D7I7B3_9BACE/392-431
D7I8R0_9BACE/392-431
D7I8V9_9BACE/369-410
D7I9K0_9BACE/394-435
D7ICB4_9BACE/387-427
D7ICG3_9BACE/392-431
D7ICW8_9BACE/404-445
D7IDC9_9BACE/415-456
D7IFW1_9BACE/404-445
D7IG33_9BACE/410-451
D7IH04_9BACE/413-453
D7IJR2_9BACE/403-444
D7IM53_9BACE/215-256
D7IM65_9BACE/411-452
D7IP00_9BACE/392-433
D7IPU9_9BACE/397-436
D7ISD7_9BACE/409-450
D7ITL4_9BACE/406-447
D7IUB0_9BACE/389-429
D7IUU8_9BACE/392-431
D7IVJ9_9BACE/352-393
D7IWW2_9BACE/403-444
D7IWZ7_9BACE/412-453
D7IX97_9BACE/393-434
D7J2C1_9BACE/403-444
D7J3F1_9BACE/369-410
D7J4P3_9BACE/390-429
D7J5M2_9BACE/403-444
D7J671_9BACE/413-453
D7J8Y9_9BACE/404-445
D7J973_9BACE/392-431
D7JCM2_9BACT/373-414
D7JJI0_ECOLX/278-317
D7JMT3_ECOLX/590-631
D7JNG7_ECOLX/283-323
D7JQG6_ECOLX/413-454
D7JRQ7_ECOLX/619-662
D7JS06_ECOLX/547-587
D7JSB4_ECOLX/54-95
D7JT27_ECOLX/637-679
D7JVX1_ECOLX/425-466
D7JWA9_ECOLX/401-441
D7JWM5_9BACE/404-445
D7JYV5_9BACE/390-429
D7JZX6_9BACE/415-456
D7K133_9BACE/403-444
D7K4U1_9BACE/413-453
D7K539_9BACE/403-444
D7K6P2_9BACE/392-431
D7K9A4_9BACE/369-410
D7N1F2_9NEIS/34-75
D7N4B0_9NEIS/497-538
D7N4Z3_9NEIS/368-409
D7ND77_9BACT/375-416
D7PDT3_PSESS/247-288
D7RJW4_SALIN/22-63
D7RJW8_SALET/22-63
D7UGN1_LISMO/413-454
D7UVI1_LISGR/573-611
D7VHX4_9SPHI/374-415
D7VI10_9SPHI/407-448
D7VKM3_9SPHI/403-444
D7VST0_9SPHI/401-442
D7VX98_9FLAO/384-425
D7W1I2_9FLAO/396-437
D7W1N3_9FLAO/399-443
D7W1N5_9FLAO/463-507
D7WJG0_BACCE/1-41
D7WL07_BACCE/509-550
D7WLX2_9BACI/525-566
D7WSE8_9BACI/391-432
D7WVI7_9BACI/418-460
D7WYU6_9BACI/394-435
D7X1V3_ECOLX/547-587
D7X227_ECOLX/498-528
D7X2S4_ECOLX/590-631
D7X3L3_ECOLX/425-466
D7X4R4_ECOLX/283-323
D7X5A7_ECOLX/401-441
D7X5F0_ECOLX/619-662
D7X5M7_ECOLX/413-454
D7X6H1_ECOLX/54-95
D7X6J2_ECOLX/278-317
D7XBJ1_ECOLX/637-679
D7XKK1_ECOLX/498-528
D7XKU4_ECOLX/619-662
D7XL37_ECOLX/413-454
D7XNB8_ECOLX/54-95
D7XPP0_ECOLX/283-323
D7XSS1_ECOLX/368-409
D7XSW4_ECOLX/425-466
D7XTZ1_ECOLX/547-587
D7XUG4_ECOLX/158-200
D7XUT4_ECOLX/590-631
D7XWL3_ECOLX/401-441
D7XXL4_ECOLX/498-528
D7Y126_ECOLX/54-95
D7Y5D8_ECOLX/425-466
D7Y5U9_ECOLX/637-679
D7Y6C0_ECOLX/401-441
D7Y6I5_ECOLX/283-323
D7Y8X4_ECOLX/590-631
D7YB14_ECOLX/547-587
D7YBM6_ECOLX/619-662
D7YC84_ECOLX/590-631
D7YD76_ECOLX/619-662
D7YDB8_ECOLX/637-679
D7YHD6_ECOLX/498-528
D7YHW3_ECOLX/368-409
D7YL08_ECOLX/547-587
D7YMW0_ECOLX/401-441
D7YN20_ECOLX/425-466
D7YN60_ECOLX/54-95
D7YQ11_ECOLX/283-323
D7YSJ9_ECOLX/283-323
D7YSS8_ECOLX/590-631
D7YVS6_ECOLX/425-466
D7YVZ4_ECOLX/637-679
D7YWK6_ECOLX/498-528
D7YXZ0_ECOLX/547-587
D7YZU4_ECOLX/413-454
D7Z4K4_ECOLX/54-95
D7Z590_ECOLX/399-439
D7Z763_ECOLX/590-631
D7Z7V3_ECOLX/283-323
D7ZA92_ECOLX/401-441
D7ZAZ3_ECOLX/498-528
D7ZEW2_ECOLX/54-95
D7ZF69_ECOLX/413-454
D7ZH21_ECOLX/425-466
D7ZIA8_ECOLX/619-662
D7ZLW7_ECOLX/637-679
D7ZMD5_ECOLX/547-587
D7ZMT9_ECOLX/498-528
D7ZN92_ECOLX/283-323
D7ZPF4_ECOLX/590-631
D7ZQN5_ECOLX/54-95
D7ZQZ5_ECOLX/401-441
D7ZUG3_ECOLX/619-662
D7ZVP4_ECOLX/637-679
D7ZXX6_ECOLX/413-454
D7ZYL9_ECOLX/425-466
D8A1W1_ECOLX/283-323
D8A3Q1_ECOLX/280-319
D8A3X4_ECOLX/547-587
D8A5G7_ECOLX/413-454
D8A6A8_ECOLX/425-466
D8A726_ECOLX/54-95
D8A817_ECOLX/498-528
D8AAN5_ECOLX/85-125
D8ACS3_ECOLX/590-631
D8AEL7_ECOLX/619-662
D8AGS3_ECOLX/520-562
D8AIN7_ECOLX/637-679
D8AJQ1_ECOLX/401-441
D8AK81_ECOLX/547-587
D8ALR7_ECOLX/425-466
D8AM75_ECOLX/54-95
D8AMB1_ECOLX/283-323
D8ANP7_ECOLX/413-454
D8AQ15_ECOLX/498-528
D8AVW0_ECOLX/590-631
D8AW91_ECOLX/619-662
D8AXD3_ECOLX/547-587
D8AY29_ECOLX/283-323
D8AYM2_ECOLX/401-441
D8AZ62_ECOLX/13-55
D8B0T5_ECOLX/590-631
D8B280_ECOLX/498-528
D8B5A0_ECOLX/425-466
D8B7T2_ECOLX/54-95
D8B9G6_ECOLX/619-662
D8B9I7_ECOLX/413-454
D8BAU5_ECOLX/283-323
D8BB26_ECOLX/349-390
D8BC49_ECOLX/637-679
D8BDC0_ECOLX/498-528
D8BEL1_ECOLX/54-95
D8BF17_ECOLX/399-439
D8BFK1_ECOLX/413-454
D8BIM4_ECOLX/401-441
D8BIR9_ECOLX/425-466
D8BNT4_ECOLX/547-587
D8BP28_ECOLX/590-631
D8BS63_ECOLX/449-479
D8BVH3_ECOLX/283-323
D8BW73_ECOLX/401-441
D8BWX2_ECOLX/619-662
D8BX91_ECOLX/413-454
D8C0N5_ECOLX/12-54
D8C1E7_ECOLX/547-587
D8C1K9_ECOLX/428-469
D8C2L7_ECOLX/54-95
D8C5I8_ECOLX/587-628
D8C7N2_ECOLX/283-323
D8C909_ECOLX/425-466
D8C9H5_ECOLX/590-631
D8C9Y5_ECOLX/399-439
D8CC88_ECOLX/54-95
D8CF65_ECOLX/413-454
D8CFQ0_ECOLX/498-528
D8CG76_ECOLX/547-587
D8CGM8_ECOLX/637-679
D8D3L0_COMTE/469-508
D8D4N7_COMTE/501-533
D8D503_COMTE/397-438
D8D619_COMTE/169-211
D8D7C3_COMTE/517-558
D8DAU1_COMTE/471-512
D8DB95_COMTE/317-357
D8DC65_COMTE/134-175
D8DCY7_COMTE/337-376
D8DDD7_COMTE/432-472
D8DDJ4_COMTE/33-74
D8DE33_COMTE/629-669
D8DUY2_PREBR/381-422
D8E1D0_ECOLX/498-528
D8E1K3_ECOLX/637-679
D8E217_ECOLX/547-587
D8E2I8_ECOLX/300-343
D8E315_ECOLX/590-631
D8E7B2_ECOLX/283-323
D8EAL0_ECOLX/425-466
D8ED68_ECOLX/401-441
D8EE67_ECOLX/54-95
D8EHX3_ECOLX/547-587
D8EIF6_ECOLX/637-679
D8EKH9_ECOLX/368-409
D8EKX0_ECOLX/590-631
D8EM21_ECOLX/498-528
D8EMH4_ECOLX/280-319
D8EN18_ECOLX/54-95
D8ENH7_ECOLX/619-662
D8ESA1_ECOLX/283-323
D8ET15_ECOLX/425-466
D8EUM1_ECOLX/401-441
D8EVV6_9DELT/418-459
D8EWB0_9DELT/403-444
D8EWL5_9DELT/416-457
D8EXK4_9DELT/248-289
D8EXR0_9DELT/678-722
D8EXS0_9DELT/104-139
D8EXV8_9DELT/410-449
D8EY87_9DELT/409-449
D8EYE2_9DELT/409-450
D8EZC4_9DELT/463-504
D8EZE8_9DELT/401-442
D8EZE9_9DELT/5-46
D8F072_9DELT/102-146
D8F0F1_9DELT/475-518
D8F0I5_9DELT/466-509
D8F2L2_9DELT/445-489
D8F2W4_9DELT/430-465
D8F3G8_9DELT/464-505
D8F4R8_9DELT/401-442
D8F4S7_9DELT/402-443
D8F6A3_9DELT/438-478
D8F6C4_9DELT/410-450
D8F6T4_9DELT/409-450
D8F722_9DELT/415-454
D8F7Y3_9DELT/415-452
D8F8S8_9DELT/412-453
D8F9Y3_9DELT/405-445
D8FAL4_9DELT/416-457
D8FC56_9DELT/404-445
D8FCX9_9DELT/613-654
D8FEE0_9DELT/322-365
D8FEH6_9DELT/367-408
D8FFC6_9DELT/409-450
D8GE02_LACCZ/536-575
D8GII8_CLOLD/29-73
D8GIJ1_CLOLD/552-596
D8GIZ9_CLOLD/402-443
D8GJ00_CLOLD/587-628
D8GJ07_CLOLD/291-332
D8GJ11_CLOLD/601-642
D8GJV1_CLOLD/390-434
D8GJV2_CLOLD/390-434
D8GKI8_CLOLD/417-458
D8GKP1_CLOLD/598-639
D8GL96_CLOLD/597-638
D8GLA5_CLOLD/587-628
D8GLB3_CLOLD/587-628
D8GLR7_CLOLD/554-593
D8GLW9_CLOLD/586-627
D8GLX1_CLOLD/586-627
D8GNT3_CLOLD/417-458
D8GRG6_CLOLD/504-545
D8GT72_CLOLD/478-518
D8GWV6_BACAI/415-456
D8GZV9_BACAI/422-463
D8H0A9_BACAI/573-614
D8H176_BACAI/509-550
D8H290_BACAI/535-576
D8H9T3_BACAI/641-682
D8HSA8_AMYMU/546-587
D8IFG9_BRAP9/402-443
D8IRU2_HERSS/380-418
D8IS63_HERSS/633-672
D8ITV8_HERSS/196-237
D8IWD7_HERSS/134-175
D8IWI6_HERSS/482-525
D8IX14_HERSS/568-608
D8IX64_HERSS/33-74
D8IXJ1_HERSS/137-178
D8IXX8_HERSS/402-443
D8IYP1_HERSS/406-446
D8IZM3_HERSS/495-535
D8J0R1_HERSS/332-372
D8J136_HERSS/506-540
D8J140_HERSS/452-492
D8J255_HERSS/399-440
D8JGI6_ACISD/43-84
D8JHI1_ACISD/436-477
D8JIC0_ACISD/420-461
D8JJE7_ACISD/308-348
D8JJE9_ACISD/304-344
D8JNJ2_ACISD/513-554
D8JPF0_HYPDA/151-185
D8JSU5_HYPDA/319-363
D8JTB4_HYPDA/454-495
D8JTP3_HYPDA/596-635
D8JYP0_HYPDA/430-471
D8JYP2_HYPDA/409-451
D8K4J3_NITWC/403-444
D8K683_NITWC/417-458
D8K6Q5_NITWC/401-442
D8K6X7_NITWC/404-446
D8K7E1_NITWC/50-91
D8K8B9_NITWC/391-432
D8K8C0_NITWC/428-469
D8K9Q4_NITWC/272-311
D8K9X9_NITWC/277-318
D8MKA5_ERWBE/425-466
D8MRZ3_ERWBE/285-317
D8MSN2_ERWBE/284-323
D8MXQ8_ERWBE/54-95
D8MYF3_RALSO/402-443
D8MYN1_RALSO/600-643
D8MYW5_RALSO/572-613
D8N1E7_RALSO/412-450
D8N374_RALSO/403-444
D8N375_RALSO/327-368
D8N3Z9_RALSO/401-445
D8N474_RALSO/458-499
D8N4H4_RALSO/583-624
D8N6K7_RALSO/501-542
D8N7X7_RALSO/33-74
D8N9A7_RALSO/395-436
D8NAA2_RALSO/185-226
D8NDX5_RALSO/414-452
D8NFH6_RALSO/403-444
D8NFH7_RALSO/329-370
D8NFJ5_RALSO/403-444
D8NFS5_RALSO/616-660
D8NG30_RALSO/574-615
D8NJY7_RALSO/458-499
D8NKC6_RALSO/404-445
D8NLL4_RALSO/589-630
D8NNQ7_RALSO/505-546
D8NQK5_RALSO/395-436
D8NRJ5_RALSO/186-227
D8NRN3_RALSO/147-188
D8NUE6_RALSO/459-500
D8NUU5_RALSO/401-445
D8NY03_RALSO/497-538
D8NYF9_RALSO/33-74
D8NZS6_RALSO/395-436
D8P0R9_RALSO/185-226
D8P162_RALSO/394-435
D8P185_RALSO/159-200
D8P273_RALSO/574-615
D8P522_RALSO/414-452
D8P6V3_RALSO/403-444
D8P6V4_RALSO/333-374
D8P6X3_RALSO/402-443
D8P758_RALSO/606-649
D8P7X7_9BACT/423-464
D8P7Y0_9BACT/410-451
D8P8V2_9BACT/407-448
D8P9A8_9BACT/642-686
D8P9Z3_9BACT/556-593
D8PAC3_9BACT/145-186
D8PBD7_9BACT/412-452
D8PC49_9BACT/410-450
D8PCC0_9BACT/413-454
D8PCM0_9BACT/416-458
D8PCQ3_9BACT/412-451
D8PDL1_9BACT/411-456
D8PE45_9BACT/426-465
D8PET1_9BACT/412-445
D8PFE5_9BACT/403-443
D8PFF7_9BACT/417-458
D8PFG0_9BACT/419-460
D8PHP7_9BACT/406-447
D8PHX0_9BACT/407-448
D8PI49_9BACT/418-459
D8PI86_9BACT/428-469
D8PIC0_9BACT/626-670
D8PII6_9BACT/411-452
D8PIU6_9BACT/816-860
D8PIW8_9BACT/426-467
D8WWE8_9FIRM/410-451
D8WWJ8_9FIRM/413-454
D8WWS9_9FIRM/521-565
D8WWV3_9FIRM/600-640
D9I7L8_9BACT/320-361
D9MX58_9BACT/404-450
D9P3I6_ACTPL/54-95
D9PC60_ACTPL/54-95
D9PFM4_9ZZZZ/121-162
D9PH05_9ZZZZ/229-270
D9PI37_9ZZZZ/461-502
D9PJK1_9ZZZZ/453-497
D9PK06_9ZZZZ/193-234
D9QHC8_BRESC/411-452
D9QI59_BRESC/279-319
D9QKL5_BRESC/151-185
D9QMW0_BRESC/400-441
D9QNP7_BRESC/430-471
D9QP46_BRESC/396-437
D9QPA4_BRESC/426-467
D9QPL2_ACEAZ/547-586
D9QPR7_ACEAZ/606-647
D9QUS8_ACEAZ/545-589
D9RUJ7_PREMB/367-408
D9RXY0_THEOJ/470-510
D9RY17_THEOJ/428-469
D9RY78_THEOJ/478-518
D9RYJ7_THEOJ/422-463
D9RZ21_THEOJ/403-444
D9RZU4_THEOJ/425-466
D9RZX7_THEOJ/597-638
D9S0N7_THEOJ/422-463
D9S1Z4_THEOJ/591-631
D9S2G4_THEOJ/526-567
D9S477_FIBSS/461-501
D9S4R1_FIBSS/460-500
D9SD59_GALCS/38-76
D9SEP8_GALCS/107-141
D9SHN9_GALCS/174-202
D9SHR6_GALCS/417-458
D9SHS5_GALCS/394-435
D9SHZ0_GALCS/140-180
D9SJD6_GALCS/164-205
D9SJR5_GALCS/411-452
D9TFI4_CALOO/16-50
D9TI25_CALOO/16-50
D9TIK3_CALOO/16-50
D9TIM7_CALOO/16-50
D9TTN9_THETC/403-444
D9UX35_9ACTO/305-346
D9VDS1_9ACTO/487-528
D9VES0_9ACTO/497-538
D9X5T6_STRVR/628-669
D9XDD7_STRVR/545-586
D9Y2W9_9BURK/184-225
D9Y804_9BURK/426-468
D9Y9S7_9DELT/504-544
D9Y9S8_9DELT/405-446
D9Y9V2_9DELT/422-463
D9YAP2_9DELT/495-539
D9YAR1_9DELT/456-497
D9YB36_9DELT/596-637
D9YB84_9DELT/418-458
D9YBG5_9DELT/411-452
D9YCQ6_9DELT/325-366
D9YDS6_9DELT/423-462
D9YDW5_9DELT/101-140
D9YE64_9DELT/461-502
D9YE93_9DELT/430-471
D9YEB3_9DELT/423-463
D9YEF1_9DELT/428-469
D9YEL2_9DELT/387-428
D9YGF9_9DELT/210-248
D9YH92_9DELT/537-577
D9YHG3_9DELT/605-645
D9YHI7_9DELT/413-454
D9YHX3_9DELT/594-630
D9ZEM4_9ZZZZ/373-414
DCTD_RHILE/396-437
DCTD_RHIME/397-438
DHAR_CITFR/587-628
DHAR_ECOLI/587-628
E0DKV3_9RHIZ/410-451
E0DKV5_9RHIZ/438-479
E0DM84_9RHIZ/275-316
E0DPK0_9RHIZ/427-468
E0DV86_9RHIZ/410-451
E0DV88_9RHIZ/438-479
E0E0S2_9RHIZ/275-316
E0E2R9_9FIRM/512-551
E0E602_ACTPL/54-95
E0EC30_ACTPL/54-95
E0EI97_ACTPL/54-95
E0EVW0_ACTPL/54-95
E0F256_ACTPL/54-94
E0F8A4_ACTPL/54-94
E0FEJ3_ACTPL/54-94
E0FKA7_ACTPL/54-95
E0FTA1_9THEO/418-459
E0FU94_9THEO/339-379
E0FW96_9THEO/81-122
E0FWK3_9THEO/609-650
E0H2D6_ENTFA/554-592
E0HK89_9GAMM/316-357
E0HLC0_9GAMM/403-444
E0HLV9_9GAMM/406-447
E0HM68_9GAMM/397-438
E0HM70_9GAMM/431-472
E0HNC0_9GAMM/459-498
E0HNJ6_9GAMM/433-477
E0HRK1_9GAMM/133-174
E0HRZ3_9GAMM/426-467
E0HS03_9GAMM/590-622
E0HT00_9GAMM/410-451
E0HUC7_9GAMM/57-98
E0HUG4_9GAMM/379-418
E0HVC4_9GAMM/431-470
E0HX31_9BACT/397-438
E0HZV1_9BACT/519-560
E0IHJ0_9GAMM/431-472
E0IHJ2_9GAMM/397-438
E0IID3_9GAMM/459-498
E0IL72_9GAMM/403-444
E0ILR7_9GAMM/316-357
E0INX3_9GAMM/433-477
E0IQR5_9GAMM/410-451
E0IRG6_9GAMM/590-622
E0IRH6_9GAMM/426-467
E0ISS2_9GAMM/133-174
E0ITB2_9GAMM/57-98
E0ITE9_9GAMM/379-418
E0IUB5_9GAMM/406-447
E0IUV5_ECOLW/283-323
E0IV59_ECOLW/587-628
E0IWE4_ECOLW/547-587
E0J0S0_ECOLW/498-528
E0J1F7_ECOLW/619-662
E0J291_ECOLW/642-684
E0J4U0_ECOLW/425-466
E0J6U6_ECOLW/54-95
E0J6W3_ECOLW/401-441
E0J7A6_ECOLW/280-319
E0J9L0_RHIME/460-501
E0JCK6_RHIME/397-438
E0JE57_RHIME/395-436
E0JG05_RHIME/274-315
E0JIS2_RHIME/586-620
E0JLL6_RHIME/432-473
E0JLL8_RHIME/411-452
E0JR10_RHIME/495-534
E0JU20_RHIME/397-438
E0JUH1_RHIME/586-620
E0JWK8_RHIME/274-315
E0JYC2_RHIME/460-501
E0JZM6_RHIME/395-436
E0K8Q7_RHIME/432-473
E0K8Q9_RHIME/411-452
E0KAB2_RHIME/495-534
E0KMA8_STRVO/563-604
E0LG64_SPHCR/132-173
E0LG87_SPHCR/409-450
E0LGU4_SPHCR/430-471
E0LGU6_SPHCR/408-449
E0LI52_SPHCR/383-417
E0LIB8_SPHCR/435-476
E0LLW9_SPHCR/290-331
E0LSV9_9ENTR/600-641
E0LVJ4_9ENTR/289-327
E0LXT2_9ENTR/54-95
E0M3F5_9ENTR/285-317
E0M463_9ENTR/425-466
E0MK08_9RHOB/429-470
E0MK10_9RHOB/410-451
E0MMI9_9RHOB/349-390
E0MNP2_9RHOB/191-232
E0MPY7_9RHOB/427-467
E0MQI9_9RHOB/452-493
E0MT15_9RHOB/28-69
E0N7J2_NEIME/111-152
E0N849_NEIME/35-76
E0NCG8_NEIME/370-411
E0NJ41_9FIRM/510-551
E0NPA9_9BACT/363-404
E0P0U5_9FIRM/555-596
E0QCN8_CAMCO/386-427
E0QLC7_9FIRM/414-454
E0QU44_ECOLX/401-441
E0QUA8_ECOLX/365-406
E0QUP4_ECOLX/547-587
E0QV56_ECOLX/642-684
E0QWN8_ECOLX/498-528
E0QX25_ECOLX/280-319
E0QYS0_ECOLX/283-323
E0QZA8_ECOLX/425-466
E0QZE0_ECOLX/587-628
E0R1J5_ECOLX/413-454
E0R3U5_ECOLX/598-639
E0R4T9_ECOLX/399-439
E0R6R5_ECOLX/54-95
E0RP86_SPITD/397-438
E0RPA2_SPITD/462-503
E0RQK9_SPITD/405-446
E0RQV1_SPITD/430-470
E0RRG5_SPITD/407-448
E0RRM4_SPITD/409-450
E0RSQ4_SPITD/462-499
E0RTN1_SPITD/466-507
E0RTT2_SPITD/410-451
E0SDV2_DICD3/426-467
E0SE55_DICD3/279-320
E0SFZ3_DICD3/287-325
E0SH90_DICD3/54-95
E0SHZ4_DICD3/477-516
E0SMG6_DICD3/420-461
E0T2N7_EDWTF/429-470
E0T2Y7_EDWTF/421-461
E0T5C4_EDWTF/362-403
E0T7G3_EDWTF/662-705
E0T8S3_EDWTF/430-471
E0T8W4_EDWTF/54-95
E0T939_EDWTF/280-319
E0T9B5_EDWTF/539-579
E0TAB0_EDWTF/414-454
E0TBI2_PARBH/410-451
E0TEQ6_PARBH/143-177
E0THC2_PARBH/448-489
E0TVN2_BACPZ/558-599
E0TZA9_BACPZ/414-455
E0U2T6_BACPZ/642-683
E0UQV3_SULAO/208-246
E0WSZ9_9ENTR/396-437
E0WTS6_9ENTR/291-331
E0X6F9_PSEPU/593-634
E0XPL4_9BACT/56-97
E0XWF6_9GAMM/406-447
E0XWP3_9PROT/641-679
E0XYA9_9GAMM/303-344
E0XYT3_9BACT/407-448
E0Y1G2_9PROT/395-436
E1CBY2_9GAMM/536-577
E1CRF2_VIBPA/357-398
E1CS14_VIBPA/543-582
E1CSX4_VIBPA/389-428
E1CTD8_VIBPA/54-95
E1CTM9_VIBPA/425-466
E1CTR3_VIBPA/403-444
E1CU81_VIBPA/291-330
E1CU99_VIBPA/137-178
E1CUF7_VIBPA/1-41
E1CUS9_VIBPA/371-412
E1CVB8_VIBPA/433-474
E1CW56_VIBPA/395-436
E1CWJ8_VIBPA/400-441
E1CXD3_VIBPA/272-313
E1CXM2_VIBPA/591-632
E1CY19_VIBPA/496-537
E1CYU8_VIBPA/443-484
E1CYV0_VIBPA/419-460
E1D1E5_VIBPA/429-470
E1D3A6_VIBPA/463-504
E1D577_VIBPA/433-474
E1D5H0_VIBPA/400-441
E1D5X7_VIBPA/443-484
E1D5X9_VIBPA/419-460
E1D6J7_VIBPA/357-398
E1D910_VIBPA/543-582
E1D9J7_VIBPA/389-428
E1DAW8_VIBPA/371-412
E1DBN1_VIBPA/496-537
E1DBY8_VIBPA/463-504
E1DC82_VIBPA/464-503
E1DD78_VIBPA/272-313
E1DDE9_VIBPA/591-632
E1DDQ0_VIBPA/425-466
E1DDT5_VIBPA/403-444
E1DDZ5_VIBPA/291-330
E1DE29_VIBPA/395-436
E1DE92_VIBPA/396-437
E1DFG7_VIBPA/417-458
E1DFN3_VIBPA/54-95
E1DGK6_VIBPA/395-436
E1DJ16_VIBPA/272-313
E1DJ51_VIBPA/291-330
E1DJ69_VIBPA/464-503
E1DKL2_VIBPA/371-412
E1DL29_VIBPA/403-444
E1DL64_VIBPA/425-466
E1DLX9_VIBPA/591-632
E1DMA0_VIBPA/54-95
E1DN98_VIBPA/496-537
E1DNH2_VIBPA/463-504
E1DNK2_VIBPA/433-474
E1DP13_VIBPA/443-484
E1DP15_VIBPA/419-460
E1DQX4_VIBPA/396-437
E1DQY9_VIBPA/417-458
E1DR68_VIBPA/543-582
E1DTU7_VIBPA/389-428
E1DUD5_VIBPA/357-398
E1DUY3_VIBPA/400-441
E1E9U1_VIBPA/591-632
E1E9Y4_VIBPA/54-95
E1EAJ9_VIBPA/459-500
E1EAY0_VIBPA/433-474
E1EBW7_VIBPA/400-441
E1EDJ4_VIBPA/389-428
E1EE31_VIBPA/357-398
E1EFC5_VIBPA/395-436
E1EGZ3_VIBPA/464-503
E1EH85_VIBPA/291-330
E1EHC2_VIBPA/272-313
E1EHJ4_VIBPA/396-437
E1EHZ0_VIBPA/403-444
E1EIF0_VIBPA/417-458
E1EIZ8_VIBPA/543-582
E1EJD5_VIBPA/443-484
E1EJD7_VIBPA/419-460
E1EKA8_VIBPA/371-412
E1EL93_VIBPA/425-466
E1EMN9_VIBPA/496-537
E1FAH4_9THEO/609-650
E1FCF5_9THEO/530-570
E1FCQ6_9THEO/600-641
E1GX91_9BACT/366-407
E1HHF7_ECOLX/547-587
E1HJB5_ECOLX/619-662
E1HLH5_ECOLX/12-54
E1HML9_ECOLX/498-528
E1HMP7_ECOLX/401-441
E1HQI5_ECOLX/280-319
E1HR56_ECOLX/54-95
E1HRK3_ECOLX/283-323
E1HSX0_ECOLX/413-454
E1HU37_ECOLX/590-631
E1HUW2_ECOLX/425-466
E1HVS4_ECOLX/498-528
E1HXF7_ECOLX/401-441
E1HYQ2_ECOLX/637-679
E1HYV5_ECOLX/54-95
E1I0I9_ECOLX/283-323
E1I0V2_ECOLX/590-631
E1I1A9_ECOLX/547-587
E1I3J7_ECOLX/425-466
E1I5M5_ECOLX/619-662
E1ILL6_ECOLX/54-95
E1ILW4_ECOLX/547-587
E1IMV2_ECOLX/590-631
E1INF3_ECOLX/619-662
E1IPR5_ECOLX/498-528
E1IQG0_ECOLX/637-679
E1IVB5_ECOLX/283-323
E1IXJ5_ECOLX/401-441
E1IXV7_ECOLX/425-466
E1IZK5_ECOLX/498-528
E1J1K9_ECOLX/401-441
E1J3G6_ECOLX/619-662
E1J3W3_ECOLX/547-587
E1J4V4_ECOLX/425-466
E1J7I0_ECOLX/54-95
E1J7S1_ECOLX/283-323
E1J8L2_ECOLX/349-390
E1JB54_ECOLX/590-631
E1JCR5_ECOLX/158-200
E1JDV4_ECOLX/413-454
E1JRR7_DESFR/453-493
E1JT29_DESFR/399-440
E1JTN3_DESFR/886-922
E1JTR3_DESFR/603-644
E1JUF6_DESFR/429-465
E1JUV0_DESFR/426-464
E1JUW7_DESFR/407-448
E1JV75_DESFR/411-452
E1JW16_DESFR/481-522
E1JW61_DESFR/463-504
E1JW69_DESFR/411-452
E1JWA0_DESFR/411-452
E1JXY5_DESFR/479-519
E1JYD7_DESFR/399-440
E1JYE9_DESFR/447-488
E1JZE4_DESFR/291-332
E1JZS6_DESFR/448-489
E1K0B3_DESFR/459-490
E1K0C4_DESFR/405-446
E1K0F9_DESFR/380-421
E1K0K3_DESFR/413-454
E1K179_DESFR/403-444
E1K1B1_DESFR/317-358
E1K1T3_DESFR/420-461
E1K202_DESFR/410-440
E1K2K3_DESFR/462-502
E1KGQ0_9FIRM/271-312
E1KP53_9BACT/364-405
E1KPJ6_9BACT/400-441
E1KPW0_9BACT/392-431
E1MIF5_9GAMM/554-602
E1MIG2_9GAMM/251-295
E1MJS7_9GAMM/438-479
E1MJS9_9GAMM/418-459
E1MK08_9GAMM/315-356
E1MKC7_9GAMM/137-178
E1ML06_9GAMM/428-469
E1ML59_9GAMM/274-315
E1MMG9_9GAMM/467-505
E1MNP7_9GAMM/50-91
E1MS30_9GAMM/469-510
E1MS67_9GAMM/443-484
E1MT46_9GAMM/410-450
E1MT99_9GAMM/400-443
E1MTJ3_9GAMM/468-509
E1MV25_9GAMM/133-174
E1P3S8_NEILA/369-410
E1P4D0_NEILA/461-502
E1P6P0_ECOAB/587-628
E1P7N7_ECOAB/283-323
E1P8S9_ECOAB/642-684
E1P962_ECOAB/498-528
E1P9U4_ECOAB/425-466
E1PAJ0_ECOAB/547-587
E1PBK5_ECOAB/401-441
E1PCF4_ECOAB/399-439
E1PFZ5_ECOAB/54-95
E1PHY4_ECOAB/413-454
E1PKG2_PANVC/285-317
E1PKK8_PANVC/603-644
E1QD95_DESB2/406-447
E1QDR0_DESB2/404-445
E1QDR7_DESB2/406-447
E1QE48_DESB2/497-536
E1QEL1_DESB2/466-507
E1QF19_DESB2/536-574
E1QF79_DESB2/405-446
E1QFE0_DESB2/423-464
E1QFE2_DESB2/414-455
E1QGT0_DESB2/443-484
E1QH65_DESB2/407-448
E1QH78_DESB2/410-450
E1QHH9_DESB2/399-440
E1QIU5_DESB2/487-528
E1QJ00_DESB2/405-446
E1QJ08_DESB2/422-463
E1QJS0_DESB2/414-455
E1QL16_DESB2/405-446
E1QL94_DESB2/406-447
E1QM63_DESB2/424-465
E1QM75_DESB2/290-331
E1QMF4_DESB2/526-565
E1R2V5_SPISS/594-633
E1R2W0_SPISS/406-447
E1R2Z3_SPISS/458-496
E1R3Z0_SPISS/471-512
E1R4K7_SPISS/652-692
E1R624_SPISS/600-622
E1R629_SPISS/595-635
E1R671_SPISS/407-448
E1R9G7_SPISS/407-448
E1RBB1_SPISS/390-431
E1RCJ5_SPISS/464-505
E1RLM9_XYLFG/46-87
E1RML7_XYLFG/426-467
E1RMP8_XYLFG/141-181
E1RMW7_XYLFG/430-468
E1RSE4_ECOUM/587-628
E1RTU7_ECOUM/413-454
E1RV22_ECOUM/54-95
E1RWQ6_ECOUM/428-469
E1RZ59_ECOUM/399-439
E1RZH6_ECOUM/547-587
E1S180_ECOUM/642-684
E1S3I8_ECOUM/593-634
E1S3Z3_ECOUM/283-323
E1SE70_PANVC/288-327
E1SFP6_PANVC/54-95
E1SIW5_PANVC/425-466
E1SLG6_FERBD/375-416
E1SP17_FERBD/58-99
E1SP82_FERBD/132-173
E1SPH2_FERBD/307-348
E1SPH9_FERBD/408-449
E1SQW4_FERBD/397-438
E1SS51_FERBD/416-457
E1SUP9_FERBD/427-468
E1SUQ1_FERBD/402-442
E1SUX5_FERBD/398-439
E1SW02_FERBD/425-466
E1SZT0_THESX/600-641
E1T0H5_THESX/530-570
E1T3H4_BURSG/459-500
E1T4L8_BURSG/178-219
E1T4P5_BURSG/135-176
E1T556_BURSG/416-457
E1T5G0_BURSG/397-439
E1T5R1_BURSG/399-437
E1T5Y1_BURSG/399-440
E1T8V6_BURSG/34-74
E1TAI8_BURSG/410-450
E1TBM5_BURSG/300-341
E1TBM8_BURSG/403-444
E1TBR4_BURSG/610-649
E1TEW1_BURSG/633-671
E1TF29_BURSG/611-655
E1TFM0_BURSG/625-665
E1TFX5_BURSG/287-327
E1TFZ4_BURSG/608-648
E1TH49_BURSG/454-495
E1THZ8_BURSG/332-372
E1TIZ4_BURSG/693-728
E1TJ93_BURSG/424-464
E1TJP3_BURSG/408-449
E1UAA2_LISML/413-454
E1UKF5_BACAS/631-681
E1UNR9_BACAS/553-595
E1UUE4_BACAS/455-496
E1V3B2_HALED/141-175
E1V3W8_HALED/495-536
E1V4B7_HALED/416-457
E1V4W3_HALED/420-461
E1V551_HALED/436-477
E1V5I9_HALED/440-480
E1V5S5_HALED/488-528
E1V7S2_HALED/411-452
E1VAL5_HALED/65-106
E1VGH6_9GAMM/415-456
E1VN59_9GAMM/65-106
E1VPB6_9GAMM/466-506
E1VPK4_9GAMM/433-474
E1VPK6_9GAMM/396-437
E1VQF2_9GAMM/403-444
E1W3R1_HAEP3/55-96
E1W8M8_SALTS/493-534
E1WC21_SALTS/284-324
E1WCK1_SALTS/425-466
E1WCN5_SALTS/365-406
E1WE59_SALTS/425-466
E1WEL8_SALTS/401-441
E1WIG8_SALTS/54-95
E1WL01_BACF6/404-445
E1WMP5_BACF6/403-444
E1WNM5_BACF6/411-452
E1WNW3_BACF6/402-443
E1WQ37_BACF6/364-405
E1WTB1_BACF6/403-444
E1WTR4_BACF6/402-443
E1WWK6_BACF6/422-463
E1WXJ1_BACMS/467-508
E1WYR3_BACMS/261-302
E1WYR5_BACMS/466-507
E1X0J3_BACMS/471-512
E1X3K6_BACMS/586-626
E1X5B4_BACMS/127-168
E1X6D4_HAEI1/55-96
E1XUZ1_LEGPN/42-83
E1XVF1_LEGPN/420-461
E1XWH9_LEGPN/39-80
E1XWK0_LEGPN/391-430
E1Y1M8_LEGPN/398-439
E1Y221_LEGPN/46-87
E1Y9N8_9DELT/470-510
E1YAB3_9DELT/506-544
E1YAM1_9DELT/444-485
E1YCT7_9DELT/388-429
E1YDE6_9DELT/410-451
E1YDG8_9DELT/408-447
E1YDH8_9DELT/542-581
E1YDU8_9DELT/775-819
E1YE00_9DELT/471-512
E1YE29_9DELT/464-505
E1YED0_9DELT/412-453
E1YES8_9DELT/406-447
E1YF13_9DELT/396-437
E1YFS5_9DELT/512-553
E1YG22_9DELT/410-450
E1YGC2_9DELT/455-499
E1YGU7_9DELT/401-442
E1YGU9_9DELT/421-462
E1YH26_9DELT/610-654
E1YH81_9DELT/420-461
E1YHP9_9DELT/403-444
E1YIF6_9DELT/420-458
E1YJP0_9DELT/405-446
E1YL50_9DELT/420-458
E1YLR0_9DELT/416-457
E1YLZ0_9DELT/426-466
E1YNS7_9BACE/392-433
E1YPB5_9BACE/148-189
E1YPC8_9BACE/411-452
E1YQ19_9BACE/392-431
E1YQS5_9BACE/400-433
E1YQU2_9BACE/412-453
E1YR17_9BACE/352-393
E1YRQ2_9BACE/244-283
E1YS32_9BACE/403-444
E1YT89_9BACE/409-450
E1YTG7_9BACE/389-429
E1YU56_9BACE/397-436
E1YV20_9BACE/408-450
E1YV33_9BACE/406-447
E1YY82_9BACE/133-174
E1YYM8_9BACE/393-434
E1YZ75_9BACE/392-431
E1YZA2_9BACE/19-61
E1Z111_9BACE/400-435
E2CAL2_9RHOB/406-447
E2CBI2_9RHOB/454-494
E2CCW1_9RHOB/429-470
E2CCW3_9RHOB/411-452
E2CHC3_9RHOB/155-189
E2CHU1_9RHOB/427-464
E2CI94_9RHOB/394-435
E2CJ90_9RHOB/506-547
E2CLB9_9RHOB/480-521
E2GLX4_9VIRU/21-62
E2JM17_BORAF/407-448
E2JQ25_BORBU/407-448
E2JTW6_ECO57/54-94
E2JUI2_ECO57/642-684
E2JVD3_ECO57/428-469
E2JWU5_ECO57/401-441
E2JWV1_ECO57/498-528
E2JXB2_ECO57/547-587
E2K121_ECO57/619-662
E2K4F2_ECO57/283-323
E2K7F7_ECO57/54-95
E2K892_ECO57/642-684
E2K905_ECO57/428-469
E2KA47_ECO57/401-441
E2KAA9_ECO57/547-587
E2KCN6_ECO57/619-662
E2KEI8_ECO57/283-323
E2KFY1_ECO57/498-528
E2KL57_ECO57/54-95
E2KPP8_ECO57/428-469
E2KQU5_ECO57/619-662
E2KR16_ECO57/401-441
E2KRD9_ECO57/283-323
E2KSM7_ECO57/642-684
E2KU72_ECO57/547-587
E2KZD8_ECO57/498-528
E2L173_BORBU/407-448
E2M7G3_PSESM/142-183
E2M9W2_PSESM/416-457
E2M9W4_PSESM/437-478
E2MB49_PSESM/62-103
E2MBL5_PSESM/284-324
E2MBX4_PSESM/259-300
E2MBX5_PSESM/261-302
E2MDG3_PSESM/581-614
E2MHK7_PSESM/394-435
E2MHS2_PSESM/614-654
E2MI17_PSESM/387-431
E2MIN8_PSESM/400-435
E2MJ69_PSESM/399-440
E2MJN2_PSESM/422-463
E2MJP7_PSESM/406-446
E2MJR7_PSESM/402-443
E2MKI2_PSESM/458-499
E2MLA2_PSESM/544-585
E2N142_CAPSP/373-414
E2N3H5_CAPSP/420-461
E2N7H0_9BACE/65-105
E2NCG5_9BACE/431-472
E2NH35_9BACE/370-411
E2NK33_9BACE/419-460
E2NKJ8_9BACE/413-454
E2NKT7_9BACE/407-448
E2NLI3_9BACE/405-446
E2P345_PASHA/54-95
E2P9C2_PASHA/58-99
E2PCY5_NEIPO/156-182
E2PDF9_NEIPO/461-502
E2PFF4_NEIPO/35-76
E2PI86_NEIPO/369-410
E2PLJ1_9RHIZ/427-468
E2PNG0_9RHIZ/410-451
E2PNG2_9RHIZ/438-479
E2PQ40_9RHIZ/275-316
E2QG95_ECOLX/498-528
E2QIP5_ECOLX/425-466
E2QJ30_ECOLX/401-441
E2QJT8_ECOLX/399-439
E2QKY2_ECOLX/587-628
E2QL90_ECOLX/598-639
E2QLR2_ECOLX/283-323
E2QP87_ECOLX/413-454
E2QQI0_ECOLX/642-684
E2QQX0_ECOLX/547-587
E2SSP4_9RALS/419-458
E2STT2_9RALS/603-648
E2SU04_9RALS/401-442
E2SU24_9RALS/316-357
E2SU25_9RALS/403-444
E2SV75_9RALS/321-360
E2SVM9_9RALS/33-74
E2SVX4_9RALS/628-669
E2SW68_9RALS/395-436
E2SWN1_9RALS/147-188
E2SWS1_9RALS/183-224
E2T0V2_9RALS/623-663
E2T2M8_9RALS/458-499
E2T2T7_9RALS/402-446
E2T4Z2_9RALS/473-514
E2WS01_ECOLX/498-528
E2WUA2_ECOLX/283-323
E2WV42_ECOLX/561-602
E2WVH0_ECOLX/425-466
E2WXD2_ECOLX/54-95
E2WXM8_ECOLX/642-684
E2WYX1_ECOLX/537-577
E2WZN1_ECOLX/619-662
E2X0D6_ECOLX/413-454
E2X2B7_ECOLX/401-441
E2X313_SHIDY/425-466
E2X3J7_SHIDY/401-441
E2X5Y6_SHIDY/392-435
E2X858_SHIDY/54-95
E2X9V0_SHIDY/51-93
E2XFU9_SHIDY/283-323
E2XIB9_SHIDY/91-132
E2XJC6_PSEFL/406-446
E2XKN8_PSEFL/60-101
E2XKX0_PSEFL/422-463
E2XL75_PSEFL/261-302
E2XLI0_PSEFL/141-182
E2XMA7_PSEFL/416-456
E2XMA9_PSEFL/400-441
E2XQ08_PSEFL/539-580
E2XQI8_PSEFL/603-643
E2XQW4_PSEFL/573-611
E2XR71_PSEFL/392-436
E2XTB1_PSEFL/58-103
E2XTD0_PSEFL/419-460
E2XU20_PSEFL/571-603
E2XVY7_PSEFL/437-478
E2XXF3_PSEFL/392-433
E2XXW0_PSEFL/470-505
E2XYQ7_PSEFL/583-624
E2ZHS7_9FIRM/552-591
E2ZQI4_PSEAE/437-478
E2ZQI6_PSEAE/416-457
E2ZQU1_PSEAE/415-456
E2ZR86_PSEAE/397-438
E2ZTH7_PSEAE/141-182
E2ZTK9_PSEAE/401-442
E2ZV05_PSEAE/473-514
E2ZZR1_PSEAE/265-302
E3A0E6_PSEAE/48-89
E3A183_PSEAE/424-465
E3A1E2_PSEAE/405-446
E3A1Q4_PSEAE/453-494
E3A377_PSEAE/612-648
E3A3X2_PSEAE/425-466
E3A4A5_PSEAE/400-439
E3A4W4_PSEAE/393-434
E3A4Z2_PSEAE/407-447
E3AKY7_9SPHI/406-447
E3AR39_9SPHI/412-451
E3AWA2_9SPHI/401-442
E3AX92_9SPHI/409-450
E3B276_9SPHI/428-467
E3B5K1_9SPHI/373-415
E3BEE9_9VIBR/134-168
E3BHY1_9VIBR/397-438
E3BIV8_9VIBR/425-466
E3BK23_9VIBR/547-581
E3BLE5_9VIBR/413-454
E3BM86_9VIBR/395-436
E3BNM0_9VIBR/302-339
E3BP96_9VIBR/54-95
E3BPD0_9VIBR/400-439
E3BPN5_9VIBR/419-460
E3BPN7_9VIBR/443-484
E3BQ69_9VIBR/496-537
E3CXU1_9BACT/404-445
E3D1F6_NEIM7/111-152
E3D5G3_NEIM7/370-411
E3D603_NEIM7/35-76
E3DB28_ERWSE/425-466
E3DDL6_ERWSE/54-95
E3DFM7_ERWSE/252-293
E3DGI2_ERWSE/285-323
E3DIJ2_ERWSE/596-635
E3DLK7_HALPG/390-430
E3DLS5_HALPG/559-600
E3DM83_HALPG/539-580
E3DMZ8_HALPG/536-579
E3DS88_BACA1/557-599
E3DXX6_BACA1/643-684
E3E0B2_BACA1/421-462
E3E1U4_BACA1/390-431
E3EUL8_HYDTT/399-436
E3EYF0_KETVY/401-442
E3F0M7_KETVY/405-446
E3F0M9_KETVY/406-447
E3F2G6_KETVY/395-436
E3FE36_STIAD/400-439
E3FFZ6_STIAD/405-438
E3FG56_STIAD/140-181
E3FIR7_STIAD/557-598
E3FLP0_STIAD/496-537
E3FLS8_STIAD/888-929
E3FM27_STIAD/415-455
E3FMS7_STIAD/415-456
E3FMY4_STIAD/402-443
E3FN99_STIAD/413-454
E3FPM9_STIAD/431-472
E3FQD8_STIAD/424-465
E3FRR8_STIAD/555-596
E3FRX5_STIAD/420-461
E3FT33_STIAD/407-448
E3FT75_STIAD/425-466
E3FTH3_STIAD/400-440
E3FV28_STIAD/416-457
E3FVG3_STIAD/409-449
E3FVT0_STIAD/106-144
E3FWJ7_STIAD/402-443
E3FX78_STIAD/408-449
E3FXT0_STIAD/446-483
E3FXX1_STIAD/466-506
E3FY39_STIAD/399-440
E3FZ16_STIAD/425-466
E3FZ48_STIAD/442-483
E3FZC7_STIAD/414-451
E3G339_ENTCS/400-440
E3G5L2_ENTCS/425-466
E3G7K4_ENTCS/587-628
E3G873_ENTCS/593-634
E3G9N8_ENTCS/280-320
E3GAA9_ENTCS/506-538
E3GB89_ENTCS/414-454
E3GCN0_ENTCS/54-95
E3GD08_ENTCS/549-579
E3GD12_ENTCS/547-587
E3GDT3_EUBLK/553-593
E3GDX8_EUBLK/14-55
E3GE84_EUBLK/438-479
E3GHD3_EUBLK/435-476
E3GPP5_EUBLK/541-582
E3GPR7_EUBLK/429-470
E3GPS2_EUBLK/434-475
E3GVX8_HAEI2/55-96
E3H8Y0_ILYPC/415-456
E3H9D8_ILYPC/421-462
E3HFY8_ACHXA/407-447
E3HGT4_ACHXA/398-439
E3HGT5_ACHXA/285-326
E3HH79_ACHXA/588-624
E3HHP5_ACHXA/399-440
E3HHW5_ACHXA/456-497
E3HIQ5_ACHXA/34-75
E3HQU2_ACHXA/462-501
E3HT69_ACHXA/582-619
E3HU13_ACHXA/133-173
E3HUB5_ACHXA/213-239
E3HVU0_ACHXA/262-303
E3HY53_ACHXA/519-559
E3HYQ0_RHOVT/482-523
E3I2H0_RHOVT/442-483
E3I2V4_RHOVT/483-524
E3I2Y1_RHOVT/428-469
E3I308_RHOVT/588-628
E3I3P4_RHOVT/567-606
E3I410_RHOVT/604-643
E3I5Z0_RHOVT/411-452
E3IFK1_GEOS0/519-559
E3IG43_GEOS0/417-457
E3IGR1_GEOS0/597-638
E3IHT9_GEOS0/639-680
E3IHY7_GEOS0/570-611
E3IIA5_GEOS0/445-477
E3IJ68_GEOS0/419-463
E3IJD8_DESVR/423-464
E3IJN9_DESVR/466-506
E3IJX0_DESVR/428-469
E3IK35_DESVR/497-539
E3IKE0_DESVR/419-460
E3IKK0_DESVR/440-475
E3IL23_DESVR/415-456
E3IM83_DESVR/426-467
E3IM91_DESVR/409-450
E3IMI3_DESVR/472-513
E3INA2_DESVR/417-455
E3INX0_DESVR/304-345
E3IP06_DESVR/424-465
E3IPH7_DESVR/300-341
E3IPI0_DESVR/430-471
E3IPK8_DESVR/333-373
E3IQD6_DESVR/417-458
E3IQU3_DESVR/516-557
E3IQZ5_DESVR/422-463
E3IRG7_DESVR/413-454
E3IRK5_DESVR/451-488
E3IRR3_DESVR/530-565
E3IRV9_DESVR/412-453
E3IS38_DESVR/405-446
E3IS61_DESVR/406-446
E3ISJ8_DESVR/408-449
E3IT76_DESVR/428-472
E3ITC3_DESVR/525-566
E3ITG8_DESVR/461-502
E3JEQ5_BUCA0/54-95
E3JGN3_BUCA3/54-95
E3JI54_BUCAF/54-95
E3JIX3_BUCAJ/54-95
E3PB00_ECOH1/425-466
E3PBX3_ECOH1/401-441
E3PDS2_ECOH1/413-454
E3PEQ8_ECOH1/498-528
E3PFY1_ECOH1/619-662
E3PHN8_ECOH1/642-684
E3PIE6_ECOH1/547-587
E3PKI8_ECOH1/587-628
E3PKV2_ECOH1/54-95
E3PL63_ECOH1/283-323
E3PU01_CLOSD/537-578
E3PU69_CLOSD/468-511
E3PXN8_CLOSD/421-462
E3PYA0_CLOSD/420-461
E3UH29_9BURK/390-431
E3XHK5_ECOLX/498-528
E3XI79_ECOLX/547-587
E3XIL8_ECOLX/642-684
E3XJJ2_ECOLX/401-441
E3XKF3_ECOLX/399-439
E3XMN0_ECOLX/561-602
E3XPP4_ECOLX/283-323
E3XR97_ECOLX/413-454
E3XU46_ECOLX/54-95
E3XVT3_ECOLX/425-466
E3XXY2_SHIFL/9-52
E3Y218_SHIFL/547-588
E3Y2C4_SHIFL/283-323
E3Y435_SHIFL/401-441
E3Y4P0_SHIFL/54-95
E3Y8P9_SHIFL/425-466
E3YIG4_LISMO/413-454
E3Z1A3_LISIN/413-454
E3Z9T4_LISIN/413-454
E3ZIT6_LISIV/35-75
E4K515_9FIRM/16-50
E4K862_9FIRM/16-50
E4KN84_9LACT/130-159
E4KUG5_9PORP/373-414
E4M8Q3_9BACT/357-397
E4M9K3_9BACT/247-286
E4MAW1_9BACT/392-431
E4MDM6_9BACT/404-443
E4MNS9_CAPOC/412-453
E4MUR2_CAPOC/373-414
E4P2I6_ECO8N/587-628
E4P3H3_ECO8N/283-323
E4P3X3_ECO8N/425-466
E4P4J9_ECO8N/642-684
E4P5M9_ECO8N/401-441
E4P698_ECO8N/547-587
E4P6H6_ECO8N/399-439
E4P6L1_ECO8N/498-528
E4PA38_ECO8N/598-639
E4PAT7_ECO8N/54-95
E4PDB2_ECO8N/413-454
E4PFF9_MARAH/477-518
E4PGI1_MARAH/433-474
E4PGI3_MARAH/426-467
E4PIV9_MARAH/428-469
E4PJJ7_MARAH/579-620
E4PKS3_MARAH/131-172
E4PKW5_MARAH/521-562
E4PMR1_MARAH/424-465
E4PNG9_MARAH/418-459
E4PPX5_MARAH/388-424
E4PQC5_MARAH/61-102
E4PQE6_MARAH/397-441
E4PQQ6_MARAH/4-45
E4QG03_BORBN/407-448
E4QIB7_METS6/34-74
E4QIY7_METS6/427-468
E4QJ84_METS6/133-174
E4QK99_METS6/302-343
E4QMP8_METS6/417-458
E4QN88_METS6/594-635
E4QNN1_METS6/404-445
E4QNV6_METS6/431-471
E4QNY7_METS6/351-378
E4QPM6_METS6/381-422
E4QQ72_METS6/380-421
E4QVW6_HAEI6/55-96
E4R4H3_PSEPB/476-514
E4R5M1_PSEPB/142-183
E4R713_PSEPB/398-439
E4R7G3_PSEPB/48-89
E4R828_PSEPB/545-582
E4R9K4_PSEPB/422-463
E4R9M1_PSEPB/393-427
E4RA72_PSEPB/394-438
E4RAS2_PSEPB/406-446
E4RB26_PSEPB/437-478
E4RB44_PSEPB/397-438
E4RB56_PSEPB/593-634
E4RBA2_PSEPB/424-465
E4RC02_PSEPB/409-450
E4REM1_PSEPB/417-458
E4RFW4_PSEPB/624-664
E4RFX5_PSEPB/554-593
E4RHG8_PSEPB/392-433
E4RKM1_HALSL/389-430
E4RLZ4_HALSL/420-461
E4RM49_HALSL/485-526
E4RMV5_HALSL/499-540
E4RPK2_HALSL/598-638
E4RPZ7_HALSL/610-650
E4RTL3_LEAB4/376-417
E4RWG4_LEAB4/386-427
E4RXC9_LEAB4/398-439
E4S2L7_BORBJ/407-448
E4T0G9_PALPW/411-452
E4T3N5_PALPW/385-426
E4T457_PALPW/486-527
E4T4E1_PALPW/466-507
E4TCH6_RIEAD/379-420
E4TF26_CALNY/405-445
E4TFJ7_CALNY/402-443
E4TG03_CALNY/414-455
E4TG31_CALNY/417-458
E4TG36_CALNY/481-521
E4TGK1_CALNY/416-457
E4TJ25_CALNY/387-428
E4TJK5_CALNY/398-438
E4TJL0_CALNY/410-451
E4TLV7_MARTH/419-460
E4TR13_MARTH/401-440
E4TS09_MARTH/379-420
E4TSM7_MARTH/419-460
E4TY53_SULKY/499-540
E4U1J8_SULKY/207-246
E4UDI8_LIBSC/413-455
E4UDQ9_LIBSC/446-487
E4VCM5_9HELI/388-429
E4VNU8_9HELI/224-265
E4VPG3_BACFR/392-431
E4VPS5_BACFR/400-441
E4VQY0_BACFR/411-452
E4VRA4_BACFR/389-429
E4VRN6_BACFR/403-444
E4VS38_BACFR/403-444
E4VT79_BACFR/198-237
E4VU28_BACFR/387-424
E4VUZ1_BACFR/413-454
E4VVM1_BACFR/364-405
E4VXE7_BACFR/404-445
E4W2U9_BACFR/402-443
E4W318_BACFR/392-431
E4W823_RHOE1/502-543
E4Z9V4_NEIL0/369-410
E4ZBN8_NEIL0/35-76
E4ZC40_NEIL0/461-502
E5ALM0_BURRH/33-74
E5AN86_BURRH/135-176
E5ANC0_BURRH/177-218
E5APX6_BURRH/421-458
E5ASD3_BURRH/514-555
E5ATC3_BURRH/403-444
E5ATC5_BURRH/316-357
E5ATQ2_BURRH/639-683
E5AU19_BURRH/396-434
E5AU32_BURRH/636-676
E5AV91_BURRH/401-442
E5AVN2_BURRH/646-686
E5B056_ERWAM/425-466
E5B0T6_ERWAM/54-95
E5B1K5_ERWAM/273-314
E5B5J7_ERWAM/285-323
E5B6P9_ERWAM/599-635
E5BEV6_9FUSO/7-43
E5BGY5_9FUSO/418-459
E5BIC9_9FUSO/415-456
E5BL60_9FUSO/418-459
E5BM03_9FUSO/418-458
E5BNI7_9FUSO/415-456
E5BSM4_9FUSO/421-460
E5BTE2_9FUSO/537-581
E5BTM1_9FUSO/422-463
E5BTS6_9FUSO/474-515
E5BU95_9FUSO/422-462
E5BUL3_9FUSO/405-446
E5BWB0_9FUSO/582-619
E5BWH8_9FUSO/523-567
E5BYL5_9FUSO/415-456
E5C109_9FUSO/418-459
E5C2S0_9FUSO/415-456
E5C511_9BACE/369-410
E5C8R9_9BACE/413-453
E5CCX5_9BACE/404-445
E5CD29_9BACE/411-452
E5CFR8_9BACE/403-444
E5CGR1_9BACE/415-456
E5CH42_9BACE/403-444
E5KBP9_PSEFL/261-302
E5KWP0_9BACT/50-91
E5U5X5_ALCXX/398-439
E5U5X6_ALCXX/268-309
E5U9R3_ALCXX/134-174
E5UAP2_ALCXX/411-451
E5UAP6_ALCXX/413-454
E5UBZ5_ALCXX/454-495
E5UE23_ALCXX/34-75
E5UL45_NEIMU/497-538
E5ULC0_NEIMU/35-76
E5UMF3_NEIMU/369-410
E5UR73_9BACE/412-453
E5URC3_9BACE/402-443
E5URX0_9BACE/403-444
E5US12_9BACE/400-441
E5UU39_9BACE/184-225
E5UUF4_9BACE/404-445
E5UV48_9BACE/416-457
E5UW26_9BACE/377-418
E5UY79_9BACE/223-264
E5UZN4_9BACE/36-75
E5V0D5_9BACE/68-107
E5V0H9_9BACE/392-431
E5V846_9BACE/404-445
E5V9Y4_9BACE/405-446
E5VBW7_9BACE/413-454
E5VC56_9BACE/445-486
E5VDW1_9BACE/372-413
E5VFF9_9BACE/393-433
E5VFK3_9BACE/431-471
E5W0F7_9BACI/629-681
E5W5N8_9BACI/325-366
E5W8E8_9BACI/530-570
E5WB22_9BACI/431-472
E5WF69_9BACI/425-466
E5WFQ3_9BACI/493-534
E5WGE8_9BACI/552-591
E5WHJ9_9BACI/421-462
E5WID8_9BACI/639-680
E5WJM6_9BACI/409-450
E5WL05_9BACI/584-625
E5WLI1_9BACI/421-461
E5WM20_9BACI/527-567
E5WNJ5_9BACI/415-458
E5WNV1_9BACI/416-456
E5WU78_9BACE/405-446
E5WUJ4_9BACE/387-427
E5WWW0_9BACE/409-449
E5WY53_9BACE/392-431
E5WZ91_9BACE/387-424
E5WZL3_9BACE/373-414
E5X352_9BACE/404-445
E5X3I9_9BACE/402-443
E5Y1M1_BILWA/610-644
E5Y217_BILWA/407-447
E5Y230_BILWA/89-132
E5Y2B1_BILWA/600-640
E5Y2C4_BILWA/601-639
E5Y2S1_BILWA/601-642
E5Y2X1_BILWA/542-586
E5Y311_BILWA/162-200
E5Y376_BILWA/417-456
E5Y3E2_BILWA/415-456
E5Y4F7_BILWA/471-512
E5Y4N7_BILWA/433-474
E5Y4Q6_BILWA/439-479
E5Y4S1_BILWA/150-194
E5Y5D6_BILWA/601-627
E5Y5E9_BILWA/972-1016
E5Y5F2_BILWA/442-482
E5Y6J2_BILWA/567-608
E5Y6S9_BILWA/216-253
E5Y6T2_BILWA/555-596
E5Y720_BILWA/556-588
E5Y7H8_BILWA/417-457
E5Y7P7_BILWA/538-582
E5Y7Q3_BILWA/421-462
E5Y7U4_BILWA/413-454
E5Y8Q7_BILWA/408-449
E5Y8R0_BILWA/474-515
E5Y8W4_BILWA/400-440
E5Y943_BILWA/532-572
E5Y9D3_BILWA/604-645
E5Y9V1_BILWA/387-428
E5YA80_BILWA/440-481
E5YAG1_BILWA/409-450
E5YAT1_BILWA/614-655
E5YAU6_BILWA/425-465
E5YAX7_BILWA/410-451
E5YFZ4_9ENTR/289-329
E5YH90_9ENTR/292-335
E5YJ65_9ENTR/600-641
E5YLF4_9ENTR/420-461
E5YLG1_9ENTR/429-470
E5YLL0_9ENTR/54-95
E5YLQ6_9ENTR/547-587
E5YMA5_9ENTR/429-470
E5YQI9_9BACL/514-554
E5Z2F1_9BACL/537-578
E5ZMU2_ECOLX/425-466
E5ZN97_ECOLX/547-587
E5ZNR0_ECOLX/637-679
E5ZP34_ECOLX/283-323
E5ZPA6_ECOLX/54-95
E5ZQL2_ECOLX/590-631
E5ZRC6_ECOLX/1-25
E5ZSJ6_ECOLX/399-439
E5ZT24_ECOLX/379-409
E5ZV39_ECOLX/349-390
E5ZY89_ECOLX/413-454
E6A2K0_ECOLX/283-323
E6A404_ECOLX/54-95
E6A6S2_ECOLX/547-587
E6A773_ECOLX/637-679
E6A9S9_ECOLX/425-466
E6ABE6_ECOLX/413-454
E6ABW5_ECOLX/498-528
E6AD60_ECOLX/399-439
E6AFE7_ECOLX/590-631
E6AHK6_ECOLX/54-95
E6AI18_ECOLX/401-441
E6AJD5_ECOLX/425-466
E6ANM8_ECOLX/637-679
E6APX3_ECOLX/598-639
E6AQL4_ECOLX/413-454
E6ARY9_ECOLX/498-528
E6AS42_ECOLX/399-439
E6ASM0_ECOLX/590-631
E6ASY0_ECOLX/283-323
E6AX26_ECOLX/547-587
E6AYW7_ECOLX/283-323
E6B0M0_ECOLX/408-449
E6B3Q1_ECOLX/401-441
E6B5G0_ECOLX/54-95
E6B655_ECOLX/498-528
E6B6G2_ECOLX/280-319
E6B8G9_ECOLX/561-602
E6B8Y9_ECOLX/612-655
E6B9P6_ECOLX/413-454
E6BAS2_ECOLX/642-684
E6BBL5_ECOLX/547-587
E6BFW5_ECOLX/54-95
E6BGA8_ECOLX/547-587
E6BGR2_ECOLX/619-662
E6BHF7_ECOLX/498-528
E6BJY8_ECOLX/368-409
E6BKG6_ECOLX/413-454
E6BLU2_ECOLX/590-631
E6BMT8_ECOLX/158-200
E6BN11_ECOLX/283-323
E6BNA5_ECOLX/425-466
E6BSR5_ECOLX/401-441
E6J5N4_9ACTO/548-588
E6JEP9_RIEAN/379-420
E6JRZ0_9SPIO/409-450
E6JV12_9SPIO/466-507
E6JV80_9SPIO/405-446
E6JVV9_9SPIO/410-451
E6JWC3_9SPIO/397-438
E6JWD9_9SPIO/399-440
E6JWZ2_9SPIO/462-499
E6JX82_9SPIO/407-448
E6JXX3_9SPIO/430-470
E6K598_9BACT/413-454
E6K7V0_9BACT/375-416
E6KW26_9PAST/58-99
E6L1G6_9PROT/207-246
E6LHQ0_9ENTE/553-592
E6MIS6_9FIRM/524-565
E6MIZ5_9FIRM/422-462
E6MSW3_9BACT/375-416
E6MU88_NEIMH/370-411
E6MUM3_NEIMH/35-76
E6N047_NEIMH/111-152
E6P4J3_ECOD1/561-602
E6PJM7_9ZZZZ/617-656
E6PJS9_9ZZZZ/161-202
E6PKS4_9ZZZZ/620-661
E6PMD3_9ZZZZ/225-266
E6PMD4_9ZZZZ/299-340
E6PMR1_9ZZZZ/522-562
E6PMT3_9ZZZZ/28-62
E6PNH4_9ZZZZ/399-440
E6PP27_9ZZZZ/435-476
E6PT71_9ZZZZ/484-525
E6PU18_9ZZZZ/34-75
E6PVP9_9ZZZZ/449-490
E6PXN1_9ZZZZ/61-102
E6PZB6_9ZZZZ/420-461
E6PZK7_9ZZZZ/427-468
E6Q9G0_9ZZZZ/596-636
E6Q9H8_9ZZZZ/434-475
E6QBU1_9ZZZZ/497-538
E6QCY8_9ZZZZ/404-445
E6QD05_9ZZZZ/35-76
E6QD47_9ZZZZ/412-452
E6QE87_9ZZZZ/418-459
E6QEG8_9ZZZZ/408-449
E6QET6_9ZZZZ/138-179
E6QF53_9ZZZZ/484-524
E6QIJ1_9ZZZZ/435-476
E6QIM1_9ZZZZ/22-63
E6QJT8_9ZZZZ/67-108
E6QKA0_9ZZZZ/294-326
E6QM18_9ZZZZ/284-325
E6QM89_9ZZZZ/407-447
E6QNE9_9ZZZZ/137-176
E6QPM2_9ZZZZ/43-83
E6QPX6_9ZZZZ/27-68
E6QQ90_9ZZZZ/399-439
E6QRL1_9ZZZZ/497-538
E6QT21_9ZZZZ/411-451
E6QTM2_9ZZZZ/284-323
E6QVG3_9ZZZZ/138-179
E6QW83_9ZZZZ/113-142
E6QWX6_9ZZZZ/411-452
E6QWX8_9ZZZZ/296-337
E6RIG9_PSEU9/417-458
E6RJJ4_PSEU9/52-93
E6RLH6_PSEU9/401-438
E6RMH5_PSEU9/398-439
E6RNN9_PSEU9/309-349
E6RNW2_PSEU9/338-377
E6RPJ1_PSEU9/424-465
E6RPJ4_PSEU9/432-473
E6RR62_PSEU9/129-170
E6RRB6_PSEU9/403-444
E6S7J2_INTC7/541-582
E6SPT8_BACT6/405-446
E6SQN8_BACT6/457-498
E6SS35_BACT6/409-449
E6SS77_BACT6/410-451
E6STC2_BACT6/404-445
E6SW71_BACT6/374-415
E6SX48_SHEB6/460-498
E6SX74_SHEB6/433-477
E6T117_SHEB6/616-648
E6T132_SHEB6/426-467
E6T216_SHEB6/403-444
E6T3F5_SHEB6/133-174
E6T3S5_SHEB6/316-357
E6T5H6_SHEB6/406-447
E6T5Q3_SHEB6/57-98
E6T715_SHEB6/397-438
E6T717_SHEB6/431-472
E6T9T2_SHEB6/410-451
E6TXR6_BACCJ/642-683
E6UUR4_VARPD/466-507
E6UW60_VARPD/468-507
E6UWF3_VARPD/370-411
E6UX41_VARPD/331-370
E6UYH7_VARPD/143-184
E6V563_VARPD/425-463
E6V5R7_VARPD/330-370
E6V5U0_VARPD/429-470
E6V680_VARPD/33-74
E6V6Q3_VARPD/472-512
E6V7Z3_VARPD/437-478
E6V8H1_VARPD/404-445
E6VAG6_VARPD/407-448
E6VEV2_RHOPX/538-577
E6VJI9_RHOPX/399-440
E6VJJ6_RHOPX/422-463
E6VK89_RHOPX/411-452
E6VK91_RHOPX/430-471
E6VKL9_RHOPX/431-472
E6VLC9_RHOPX/396-437
E6VMU8_RHOPX/484-525
E6VNV4_RHOPX/443-484
E6VR62_DESAO/411-452
E6VSN4_DESAO/399-440
E6VSR6_DESAO/294-335
E6VSZ8_DESAO/465-506
E6VT63_DESAO/438-478
E6VV11_DESAO/404-445
E6VV23_DESAO/429-470
E6VVA1_DESAO/400-440
E6VVJ0_DESAO/414-455
E6VW82_DESAO/408-447
E6VW85_DESAO/913-950
E6VWT2_DESAO/410-451
E6VWU4_DESAO/414-455
E6VX11_DESAO/588-625
E6VXI9_DESAO/415-456
E6VYB1_DESAO/435-476
E6VYP4_DESAO/424-465
E6W074_DESIS/416-457
E6W102_DESIS/398-439
E6W2D4_DESIS/410-451
E6W2W9_DESIS/516-556
E6W318_DESIS/417-457
E6W3M3_DESIS/403-444
E6W4D4_DESIS/411-451
E6W4Q3_DESIS/400-441
E6W4Z1_DESIS/429-470
E6W583_DESIS/399-440
E6W5C2_DESIS/451-492
E6W5N5_DESIS/438-479
E6W676_DESIS/429-469
E6W764_DESIS/418-457
E6W7Z2_PANSA/550-585
E6WBW3_PANSA/425-466
E6WDQ6_PANSA/283-322
E6WGH4_PANSA/54-95
E6WIB7_PANSA/600-641
E6WJA4_PANSA/643-685
E6WJR1_PANSA/292-325
E6WK96_PANSA/570-608
E6WP57_PSEUU/430-469
E6WPL9_PSEUU/74-115
E6WQG2_PSEUU/421-462
E6WSQ9_PSEUU/435-476
E6WSZ3_PSEUU/140-181
E6WWB8_PSEUU/400-440
E6WWZ9_PSEUU/382-423
E6WYX4_NITSE/203-243
E6X3R4_CELAD/381-422
E6X506_CELAD/400-439
E6X5M5_CELAD/406-446
E6XGG6_SHEP2/133-174
E6XGS7_SHEP2/397-438
E6XGS9_SHEP2/431-472
E6XKS1_SHEP2/441-480
E6XME1_SHEP2/434-478
E6XPD3_SHEP2/426-467
E6XQQ2_SHEP2/57-98
E6XR21_SHEP2/426-467
E6XR40_SHEP2/404-445
E6XRF0_SHEP2/406-447
E6YHE6_BARC7/408-449
E6YIT5_BARC7/411-452
E6YLD3_9RHIZ/408-449
E6YMX5_9RHIZ/411-452
E6YQM0_9RHIZ/408-449
E6YSB0_9RHIZ/411-452
E6YV58_9RHIZ/408-449
E6YWL1_9RHIZ/411-452
E6YXZ5_9RHIZ/411-452
E6YYK1_9RHIZ/407-448
E7A5Q0_HAEIF/55-96
E7AE00_HAEIF/55-96
E7AYE1_YERE1/426-467
E7AZ02_YERE1/54-95
E7B533_YERE1/583-624
E7B8I7_YERE1/289-329
E7BGU3_NEIMW/370-411
E7BI99_NEIMW/35-76
E7BJ42_NEIMW/111-152
E7BQU3_9MYCO/498-539
E7C8D0_9GAMM/225-266
E7GHC9_CLOSY/622-669
E7GI79_CLOSY/423-459
E7GIA6_CLOSY/558-597
E7GIF5_CLOSY/464-505
E7GIY1_CLOSY/430-470
E7GLR6_CLOSY/553-591
E7GNJ8_CLOSY/424-465
E7GR46_CLOSY/617-658
E7GRN9_CLOSY/541-583
E7H153_9BURK/70-111
E7H508_9BURK/534-574
E7H6N7_ECOLX/498-528
E7H6Z8_ECOLX/280-319
E7HBX4_ECOLX/619-662
E7HDK7_ECOLX/401-441
E7HEV2_ECOLX/425-466
E7HFB2_ECOLX/642-684
E7HFS4_ECOLX/547-587
E7HGZ8_ECOLX/54-95
E7HJP4_ECOLX/283-323
E7HK42_ECOLX/143-184
E7HQR8_ECOLX/54-95
E7HRV6_ECOLX/537-577
E7HS38_ECOLX/283-323
E7HSE9_ECOLX/561-602
E7HV42_ECOLX/401-441
E7HVI9_ECOLX/408-449
E7HXM8_ECOLX/498-528
E7HZ24_ECOLX/642-684
E7I0A2_ECOLX/612-655
E7I608_ECOLX/401-441
E7I6F4_ECOLX/425-466
E7I8K4_ECOLX/54-95
E7I9Y9_ECOLX/642-684
E7IBJ4_ECOLX/283-323
E7IBV7_ECOLX/561-602
E7ICI8_ECOLX/413-454
E7IFF4_ECOLX/280-319
E7IH64_ECOLX/619-662
E7ILH0_ECOLX/621-663
E7ILY0_ECOLX/537-577
E7IMZ3_ECOLX/283-323
E7IPA9_ECOLX/547-588
E7IQ83_ECOLX/54-95
E7IRK8_ECOLX/498-528
E7IRW1_ECOLX/280-319
E7ITJ0_ECOLX/425-466
E7IU56_ECOLX/401-441
E7IUW2_ECOLX/612-655
E7J252_ECOLX/283-323
E7J2F6_ECOLX/561-602
E7J4T4_ECOLX/498-528
E7J5C7_ECOLX/612-655
E7J6W2_ECOLX/307-340
E7J7R9_ECOLX/642-684
E7J883_ECOLX/537-577
E7J9F6_ECOLX/54-95
E7JB44_ECOLX/425-466
E7JBI9_ECOLX/401-441
E7JDG6_ECOLX/280-319
E7JEQ6_ECOLX/280-319
E7JF11_ECOLX/498-528
E7JIM9_ECOLX/399-439
E7JIU2_ECOLX/401-441
E7JJH5_ECOLX/408-449
E7JKW3_ECOLX/54-95
E7JLV7_ECOLX/547-587
E7JM79_ECOLX/642-684
E7JPB4_ECOLX/413-454
E7JQK2_ECOLX/561-602
E7JQV7_ECOLX/283-323
E7JUQ9_SHISO/612-655
E7JVC2_SHISO/413-454
E7JX60_SHISO/283-323
E7JY37_SHISO/537-577
E7JZ75_SHISO/408-449
E7JZR3_SHISO/401-441
E7K043_SHISO/343-385
E7K5J2_SHISO/54-95
E7NTM8_TREPH/404-445
E7NWF2_TREPH/459-497
E7NYU4_PSESG/402-436
E7NZL6_PSESG/422-463
E7P049_PSESG/401-442
E7P1W2_PSESG/399-440
E7P261_PSESG/394-435
E7P2Y5_PSESG/584-614
E7P3C9_PSESG/437-478
E7P3D1_PSESG/416-457
E7P4F9_PSESG/394-438
E7P5I8_PSESG/614-654
E7P5R1_PSESG/544-585
E7P9D4_PSESG/259-300
E7P9D5_PSESG/236-277
E7PA95_PSESG/142-183
E7PAQ3_PSESG/62-103
E7PCC1_PSESG/406-446
E7PFD0_PSESG/422-463
E7PFT2_PSESG/406-446
E7PGN3_PSESG/402-436
E7PII1_PSESG/401-442
E7PIW2_PSESG/62-103
E7PJW0_PSESG/142-183
E7PKT5_PSESG/236-277
E7PKT6_PSESG/259-300
E7PM44_PSESG/437-478
E7PM46_PSESG/416-457
E7PN72_PSESG/394-438
E7PPA4_PSESG/614-654
E7PPP0_PSESG/544-585
E7PRN6_PSESG/584-614
E7PSY2_PSESG/399-440
E7PT71_PSESG/394-435
E7RCZ4_9BACL/389-430
E7REK2_9BACL/393-433
E7RFL8_9BACL/637-678
E7RP14_9BACT/367-408
E7RUH5_9BURK/35-76
E7RV06_9BURK/399-440
E7RV66_9BURK/493-534
E7RYF2_9BURK/484-525
E7RZN7_9BURK/207-248
E7SEE9_SHIDY/54-95
E7SEU2_SHIDY/561-602
E7SF68_SHIDY/283-323
E7SGS0_SHIDY/126-169
E7SKI8_SHIDY/428-469
E7SSZ9_SHIBO/425-466
E7ST95_SHIBO/327-367
E7SVG9_SHIBO/54-95
E7SX18_SHIBO/654-696
E7SXX1_SHIBO/619-662
E7SYQ5_SHIBO/283-323
E7T0L2_SHIBO/401-441
E7T6J9_SHIFL/283-323
E7T9V9_SHIFL/520-562
E7TC67_SHIFL/561-602
E7TCL9_SHIFL/428-469
E7TD01_SHIFL/547-587
E7TDR3_SHIFL/478-521
E7TGJ7_SHIFL/54-95
E7TMC3_ECO57/498-528
E7TQN0_ECO57/401-441
E7TRE6_ECO57/428-469
E7TUF5_ECO57/283-323
E7TVB9_ECO57/619-662
E7TWJ8_ECO57/547-587
E7TXC6_ECO57/54-95
E7TXF9_ECO57/642-684
E7U1I3_ECOLX/498-528
E7U202_ECOLX/401-441
E7U303_ECOLX/425-466
E7U5W9_ECOLX/283-323
E7U698_ECOLX/561-602
E7U725_ECOLX/593-634
E7U7X0_ECOLX/642-684
E7U892_ECOLX/547-587
E7U966_ECOLX/54-95
E7UC79_ECOLX/399-439
E7UDK0_ECOLX/547-587
E7UDY7_ECOLX/642-684
E7UFC1_ECOLX/54-95
E7UH97_ECOLX/498-528
E7UK84_ECOLX/413-454
E7UKX1_ECOLX/619-662
E7UL74_ECOLX/401-441
E7UM83_ECOLX/283-323
E7UMR1_ECOLX/535-576
E7UNU5_ECOLX/425-458
E7UWB4_SALTY/425-466
E7UWQ8_SALTY/54-95
E7UXI6_SALTY/493-534
E7UZ03_SALTY/289-329
E7V1Z5_SALTY/642-684
E7V269_SALTY/401-441
E7V3P2_SALTY/366-407
E7V3S4_SALTY/425-466
E7V5W2_SALMO/425-466
E7V727_SALMO/401-441
E7VAY1_SALMO/284-324
E7VBD2_SALMO/493-534
E7VC17_SALMO/54-95
E7VCL6_SALMO/642-684
E7VCY0_SALMO/365-406
E7VG05_SALMO/425-466
E7VH96_SALMO/642-684
E7VL46_SALMO/493-534
E7VMT9_SALMO/284-324
E7VMX0_SALMO/425-466
E7VQG5_SALMO/54-95
E7VSE7_SALMO/365-406
E7VSR6_SALMO/425-466
E7VTE9_SALMO/401-441
E7VTU5_SALMO/425-466
E7VTV6_SALMO/54-95
E7VU16_SALMO/401-441
E7VWM1_SALMO/425-466
E7VWZ0_SALMO/365-406
E7VYE2_SALMO/642-684
E7W0V5_SALMO/493-534
E7W279_SALMO/284-324
E7W4P1_SALMO/425-466
E7W510_SALMO/365-406
E7W7X9_SALMO/493-534
E7W984_SALMO/637-679
E7W9Z9_SALMO/284-324
E7WEA4_SALMO/54-95
E7WET6_SALMO/401-441
E7WFH5_SALMO/425-466
E7WHG8_SALMO/425-466
E7WHT7_SALMO/365-406
E7WK12_SALMO/284-324
E7WLA0_SALMO/642-684
E7WNG0_SALMO/425-466
E7WPX8_SALMO/493-534
E7WQN8_SALMO/401-441
E7WQW4_SALMO/54-95
E7WTF5_SALMO/365-406
E7WTS4_SALMO/425-466
E7WVP9_SALMO/284-324
E7WYP8_SALMO/493-534
E7X0R0_SALMO/642-684
E7X377_SALMO/54-95
E7X3F9_SALMO/401-441
E7X3W6_SALMO/425-466
E7X4S9_SALMO/54-95
E7X6E2_SALMO/425-466
E7X6U8_SALMO/401-441
E7X818_SALMO/493-534
E7XB57_SALMO/284-324
E7XDH5_SALMO/425-466
E7XDK9_SALMO/365-406
E7XEI2_SALMO/637-679
E7XFJ7_SALMO/425-466
E7XHH6_SALMO/54-95
E7XIK0_SALMO/642-684
E7XIV8_SALMO/401-441
E7XKB9_SALMO/493-534
E7XKQ6_SALMO/365-406
E7XLU6_SALMO/425-466
E7XMP5_SALMO/284-324
E7XT15_SALMO/493-534
E7XTT7_SALMO/365-406
E7XUB0_SALMO/425-466
E7XV97_SALMO/284-324
E7XXL4_SALMO/401-441
E7XXN7_SALMO/425-466
E7XY14_SALMO/642-684
E7Y0D1_SALMO/54-95
E7Y7L7_SALMO/365-406
E7Y7Y6_SALMO/425-466
E7Y8N2_SALMO/401-441
E7Y9M3_SALMO/54-95
E7YC05_SALMO/642-684
E7YCR3_SALMO/284-324
E7YF69_SALMO/493-534
E7YG36_SALMO/425-466
E7YI40_SALMO/284-324
E7YK11_SALMO/493-534
E7YKN3_SALMO/365-406
E7YNK7_SALMO/425-466
E7YPN3_SALMO/637-679
E7YR66_SALMO/54-95
E7YTV5_SALMO/401-441
E7YTX6_SALMO/425-466
E7YUH7_SALMO/425-466
E7YUU6_SALMO/365-406
E7YVI6_SALMO/401-441
E7YXP3_SALMO/493-534
E7YYK3_SALMO/642-684
E7YYY3_SALMO/54-95
E7Z2S5_SALMO/284-324
E7Z428_SALMO/425-466
E7Z681_SALMO/425-466
E7Z6L9_SALMO/365-406
E7Z6V1_SALMO/401-441
E7Z8A3_SALMO/493-534
E7ZAW3_SALMO/642-684
E7ZCU5_SALMO/284-324
E7ZDC9_SALMO/54-95
E7ZFA0_SALMO/425-466
E7ZHQ3_SALMO/54-95
E7ZK46_SALMO/425-466
E7ZKK8_SALMO/642-684
E7ZN71_SALMO/365-406
E7ZQF6_SALMO/425-466
E7ZR69_SALMO/284-324
E7ZSU2_SALMO/401-441
E7ZTT0_SALMO/493-534
E7ZUI5_SALMO/401-441
E7ZV38_SALMO/493-534
E7ZW02_SALMO/425-466
E7ZWC2_SALMO/365-406
E7ZXM4_SALMO/642-684
E8A0P8_SALMO/284-324
E8A351_SALMO/425-466
E8A3S8_SALMO/54-95
E8A6C9_SALMO/365-406
E8A6Q0_SALMO/425-466
E8A949_SALMO/54-95
E8A986_SALMO/493-534
E8AAC7_SALMO/425-466
E8ABN2_SALMO/642-684
E8AET8_SALMO/284-324
E8AH86_SALMO/401-441
E8AHF3_SALMO/401-441
E8AHR7_SALMO/493-534
E8AIX9_SALMO/425-466
E8ALR5_SALMO/365-406
E8AP44_SALMO/284-324
E8AR51_SALMO/54-95
E8ATE0_SALMO/425-466
E8ATN9_SALMO/642-684
E8AUD3_SALMO/54-95
E8AV54_SALMO/401-441
E8AYS5_SALMO/365-406
E8AZ43_SALMO/493-534
E8AZT0_SALMO/284-324
E8B0R7_SALMO/642-684
E8B1B8_SALMO/425-466
E8B298_SALMO/425-466
E8B6M7_SALMO/401-441
E8B7L4_SALMO/642-684
E8BA80_SALMO/284-324
E8BCW5_SALMO/425-466
E8BF75_SALMO/425-466
E8BH87_SALMO/493-534
E8BHI7_SALMO/54-95
E8BI28_SALMO/365-406
E8BJR7_SALMO/284-324
E8BKL8_SALMO/425-466
E8BLI1_SALMO/54-95
E8BNI8_SALMO/365-406
E8BNQ0_SALMO/493-534
E8BP90_SALMO/642-684
E8BS73_SALMO/401-441
E8BW12_SALMO/425-466
E8BXB7_SALMO/401-441
E8BYK8_SALMO/111-152
E8C157_SALMO/54-95
E8C2B1_SALMO/425-466
E8C2W8_SALMO/493-534
E8C441_SALMO/365-406
E8C5T0_SALMO/284-324
E8C6U9_SALMO/642-684
E8C8F8_SALMO/365-406
E8C9L3_SALMO/425-466
E8CF62_SALMO/401-441
E8CFJ0_SALMO/425-466
E8CIP3_SALMO/493-534
E8CJ73_SALMO/637-679
E8CJH3_SALMO/54-95
E8CKI6_SALMO/284-324
E8CKV6_SALMO/425-466
E8CLF4_SALMO/425-466
E8CM85_SALMO/401-441
E8CPM1_SALMO/284-324
E8CQ79_SALMO/365-406
E8CRZ0_SALMO/642-684
E8CWN4_SALMO/493-534
E8CXJ5_SALMO/54-95
E8CYJ0_SALMO/493-534
E8CZ33_SALMO/425-466
E8D3A0_SALMO/401-441
E8D3W6_SALMO/642-684
E8D4D8_SALMO/425-466
E8D6J5_SALMO/284-324
E8D7U3_SALMO/365-406
E8D9L4_SALMO/54-94
E8DDG4_SALMO/642-684
E8DG23_SALMO/425-466
E8DGT5_SALMO/401-441
E8DIQ5_SALMO/54-95
E8DJT1_SALMO/365-406
E8DK37_SALMO/425-466
E8DKU1_SALMO/284-324
E8DLK6_SALMO/493-534
E8DNC6_SALMO/425-466
E8DNP5_SALMO/365-406
E8DPK3_SALMO/284-324
E8DQI1_SALMO/425-466
E8DS87_SALMO/401-441
E8DSL7_SALMO/642-684
E8DUA3_SALMO/54-95
E8DUV9_SALMO/493-534
E8E0Z3_SALMO/425-466
E8E1Y4_SALMO/401-441
E8E2E3_SALMO/365-406
E8E2R1_SALMO/425-466
E8E3Y2_SALMO/642-684
E8E541_SALMO/284-324
E8E701_SALMO/493-534
E8E945_SALMO/54-95
E8E9V7_SALMO/425-466
E8E9X0_SALMO/365-406
E8EC44_SALMO/401-441
E8EDZ8_SALMO/425-466
E8EEH8_SALMO/642-684
E8EG00_SALMO/54-95
E8EH53_SALMO/493-534
E8EIG2_SALMO/284-324
E8EN98_SALMO/425-466
E8ENL7_SALMO/365-406
E8EQS0_SALMO/493-534
E8ER73_SALMO/425-466
E8ESD7_SALMO/284-324
E8EUM6_SALMO/401-441
E8EUY9_SALMO/54-95
E8EXT3_SALMO/642-684
E8EYN4_SALMO/425-466
E8EZN7_SALMO/401-441
E8F0Q3_SALMO/425-466
E8F2X9_SALMO/284-324
E8F397_SALMO/642-684
E8F629_SALMO/54-95
E8F8S6_SALMO/493-534
E8F967_SALMO/365-406
E8FCQ8_SALMO/425-466
E8FER2_SALMO/365-406
E8FGF6_SALMO/401-441
E8FGJ5_SALMO/284-324
E8FI35_SALMO/493-534
E8FJX2_SALMO/642-684
E8FM67_SALMO/425-466
E8FMB2_SALMO/54-95
E8FNJ1_SALMO/284-324
E8FNY4_SALMO/425-466
E8FRI6_SALMO/493-534
E8FTR4_SALMO/365-406
E8FU97_SALMO/401-441
E8FUH0_SALMO/54-95
E8FWK6_SALMO/637-679
E8FZN8_SALMO/425-466
E8G083_SALMO/54-95
E8G1H2_SALMO/365-406
E8G237_SALMO/642-684
E8G5B3_SALMO/401-441
E8G7K3_SALMO/493-534
E8G8L9_SALMO/284-324
E8GAI3_SALMO/425-466
E8GBD9_SALMO/425-466
E8GE19_SALMO/284-324
E8GKK2_SALMO/425-466
E8GLK3_SALMO/493-534
E8GME1_SALMO/365-406
E8GN47_SALMO/642-684
E8GNP6_SALMO/425-466
E8GP90_SALMO/54-89
E8GPH6_SALMO/401-441
E8GQL8_SALMO/493-534
E8GSH0_SALMO/54-95
E8GT83_SALMO/365-406
E8GU28_SALMO/642-684
E8GUB7_SALMO/284-324
E8GUJ7_SALMO/425-466
E8GVU0_SALMO/425-466
E8H1G4_SALMO/401-441
E8H4X2_ECO57/619-662
E8H5M2_ECO57/547-587
E8H626_ECO57/642-684
E8H788_ECO57/54-95
E8H9C3_ECO57/428-469
E8H9S0_ECO57/401-441
E8HB60_ECO57/498-528
E8HE33_ECO57/587-628
E8HEL6_ECO57/283-323
E8HIQ9_ECOLX/619-662
E8HJK3_ECOLX/642-684
E8HJY9_ECOLX/547-587
E8HL37_ECOLX/54-95
E8HN42_ECOLX/425-466
E8HNI4_ECOLX/401-441
E8HPR2_ECOLX/498-528
E8HSX9_ECOLX/587-628
E8HTF6_ECOLX/283-323
E8HXS4_ECOLX/619-662
E8HYL5_ECOLX/642-684
E8HZ01_ECOLX/547-587
E8HZP2_ECOLX/54-95
E8I230_ECOLX/428-469
E8I2H3_ECOLX/401-441
E8I3S5_ECOLX/498-528
E8I6V1_ECOLX/587-628
E8I7B1_ECOLX/283-323
E8IB59_ECOLX/619-662
E8IBW1_ECOLX/498-528
E8IC79_ECOLX/642-684
E8ICG7_ECOLX/547-587
E8IDV3_ECOLX/54-95
E8IG52_ECOLX/428-469
E8IGL2_ECOLX/401-441
E8IK93_ECOLX/587-628
E8IKS5_ECOLX/283-323
E8IP67_ECOLX/619-662
E8IQ06_ECOLX/498-528
E8IQH9_ECOLX/642-684
E8IQW5_ECOLX/547-587
E8IS63_ECOLX/54-95
E8IUC0_ECOLX/425-466
E8IUR4_ECOLX/401-441
E8IYD0_ECOLX/587-628
E8IYR3_ECOLX/283-323
E8J4A7_ECO57/619-662
E8J525_ECO57/642-684
E8J5G2_ECO57/547-587
E8J6Q6_ECO57/54-95
E8J8L4_ECO57/428-469
E8J908_ECO57/401-441
E8JAK0_ECO57/498-528
E8JDF1_ECO57/587-628
E8JDY0_ECO57/283-323
E8KIU0_9PAST/54-95
E8KZQ6_9RHIZ/460-502
E8KZR5_9RHIZ/458-500
E8L0H8_9RHIZ/442-483
E8L0I1_9RHIZ/410-451
E8L2H7_9RHIZ/169-203
E8L4N5_9RHIZ/441-482
E8L623_9RHIZ/532-572
E8L875_9RHIZ/443-484
E8LFF9_9FIRM/582-619
E8LJ27_9GAMM/432-473
E8LNL9_9VIBR/485-526
E8LPI4_9VIBR/442-483
E8LPI6_9VIBR/416-457
E8LPN9_9VIBR/395-436
E8LR88_9VIBR/54-95
E8LRI6_9VIBR/465-503
E8LSY8_9VIBR/432-473
E8LT13_9VIBR/433-474
E8LU59_9VIBR/389-428
E8LU71_9VIBR/417-458
E8LWN0_9VIBR/396-437
E8LY65_9VIBR/425-466
E8LZE3_9VIBR/285-324
E8LZK6_9VIBR/396-437
E8M3B5_9VIBR/396-437
E8M3R9_9VIBR/418-459
E8M3S1_9VIBR/443-484
E8M4X9_9VIBR/425-466
E8M751_9VIBR/395-436
E8M8B0_9VIBR/417-458
E8M8I3_9VIBR/395-436
E8M9S9_9VIBR/287-326
E8M9X7_9VIBR/54-95
E8MA27_9VIBR/334-375
E8MAK8_9VIBR/431-472
E8MAV3_9VIBR/546-580
E8NNR1_SALET/289-329
E8NQ27_SALET/425-466
E8NQM1_SALET/493-534
E8NR21_SALET/312-353
E8NRB4_SALET/679-721
E8NRI5_SALET/54-95
E8NRV1_SALET/425-466
E8NUB4_SALET/401-441
E8NX24_YERPH/287-327
E8P1V3_YERPH/292-331
E8P226_YERPH/412-453
E8P571_YERPH/426-467
E8P6V0_YERPH/54-95
E8P9A9_ACIB1/422-463
E8PGW7_ACIB1/587-624
E8PI01_ACIB1/24-65
E8PI72_ACIB1/422-463
E8QX00_ISOPI/421-462
E8QXL5_ISOPI/431-474
E8QYP0_ISOPI/700-731
E8QYP6_ISOPI/463-504
E8QZ20_ISOPI/437-478
E8R022_ISOPI/422-466
E8R129_ISOPI/415-455
E8R2S0_ISOPI/474-515
E8R5I3_ISOPI/336-377
E8R5M9_ISOPI/433-474
E8R5R7_ISOPI/1061-1101
E8R9K1_DESM0/10-41
E8RAV4_9DELT/582-623
E8RAY9_9DELT/405-446
E8RBD9_9DELT/472-508
E8RBE8_9DELT/406-446
E8RCL0_9DELT/552-587
E8RCR7_9DELT/406-446
E8RCT8_9DELT/412-453
E8RD26_9DELT/412-453
E8RDW7_9DELT/410-455
E8RED6_9DELT/416-456
E8RF11_9DELT/406-447
E8RF62_9DELT/401-442
E8RFI8_9DELT/408-449
E8RFR5_9DELT/414-455
E8RFZ4_9DELT/418-457
E8RG40_9DELT/396-437
E8RGU8_9DELT/412-452
E8RH05_9DELT/746-787
E8RH11_9DELT/307-348
E8RH68_9DELT/472-513
E8RHB9_9DELT/485-526
E8RHT7_9DELT/471-512
E8RHY2_9DELT/408-449
E8RID3_9DELT/402-443
E8RJB4_9DELT/401-442
E8RJG6_9DELT/416-457
E8RM38_9CAUL/132-173
E8RP73_9CAUL/152-185
E8RQB3_9CAUL/436-476
E8RR94_9CAUL/398-439
E8RRG5_9CAUL/306-343
E8RSN6_9CAUL/413-454
E8RTN4_9CAUL/360-401
E8RU72_9CAUL/147-188
E8SKQ2_NEIGO/528-569
E8SNE4_NEIGO/370-411
E8SRI5_NEIGO/65-106
E8SUR9_GEOS2/518-558
E8SVE1_GEOS2/415-455
E8SVQ0_GEOS2/598-639
E8SVY4_GEOS2/529-567
E8SZN2_GEOS2/639-679
E8T183_GEOS2/409-450
E8T193_GEOS2/632-672
E8T1R9_GEOS2/419-463
E8T1U1_GEOS2/581-622
E8T201_THEA1/396-437
E8T265_THEA1/141-182
E8T2H4_THEA1/407-448
E8T3S6_THEA1/394-435
E8TA81_MESCW/401-441
E8TEV8_MESCW/456-497
E8TIR8_MESCW/545-582
E8TNE5_MESCW/434-475
E8TNE7_MESCW/410-451
E8TNG0_MESCW/133-174
E8TQJ9_ALIDB/34-75
E8TQP0_ALIDB/91-122
E8TR24_ALIDB/441-481
E8TS77_ALIDB/492-534
E8TTA8_ALIDB/612-653
E8TUM5_ALIDB/524-565
E8TW44_ALIDB/611-647
E8TWA3_ALIDB/178-220
E8TWV1_ALIDB/430-471
E8TXA4_ALIDB/273-314
E8TXX5_ALIDB/517-554
E8TZ10_ALIDB/408-449
E8TZ23_ALIDB/134-175
E8U1S9_ALIDB/596-631
E8UEC8_TAYEM/1-38
E8UFY7_TAYEM/290-331
E8UR01_THEBF/600-641
E8UVK7_THEBF/582-622
E8UYC2_TERSS/299-328
E8V062_TERSS/22-63
E8V0A2_TERSS/428-469
E8V0B9_TERSS/426-467
E8V3L1_TERSS/425-465
E8V3Z6_TERSS/422-461
E8V3Z7_TERSS/321-362
E8V6E8_TERSS/467-508
E8V768_TERSS/409-450
E8V775_TERSS/424-465
E8V8F5_TERSS/411-452
E8VCD4_BACST/643-684
E8VEA0_BACST/558-599
E8VGL2_BACST/414-455
E8VLG2_VIBVU/464-503
E8VLH8_VIBVU/300-339
E8VMI6_VIBVU/416-457
E8VMP8_VIBVU/442-483
E8VMQ0_VIBVU/421-462
E8VN99_VIBVU/396-437
E8VQU4_VIBVU/395-436
E8VRM2_VIBVU/54-95
E8VSH6_VIBVU/434-475
E8VTB4_VIBVU/450-491
E8VU06_VIBVU/427-468
E8VVR6_VIBVU/548-582
E8VWL7_VIBVU/407-448
E8VXF7_VIBVU/358-399
E8VYP9_VIBVU/371-412
E8WHJ4_GEOS8/407-448
E8WHK5_GEOS8/606-647
E8WHR2_GEOS8/495-536
E8WI21_GEOS8/705-745
E8WI38_GEOS8/408-449
E8WIF2_GEOS8/413-454
E8WIS0_GEOS8/408-449
E8WIU4_GEOS8/409-450
E8WJ60_GEOS8/411-452
E8WJC7_GEOS8/416-457
E8WJN4_GEOS8/400-441
E8WJT8_GEOS8/423-464
E8WJV2_GEOS8/428-465
E8WKX4_GEOS8/410-451
E8WLG2_GEOS8/431-471
E8WLK0_GEOS8/465-506
E8WM28_GEOS8/433-466
E8WMU9_GEOS8/411-452
E8WMX6_GEOS8/73-116
E8WN87_GEOS8/416-457
E8WNK2_GEOS8/548-588
E8WNL4_GEOS8/602-646
E8WNS3_GEOS8/434-467
E8WPQ1_GEOS8/410-451
E8WPS9_GEOS8/411-452
E8WPX2_GEOS8/412-456
E8WQ03_GEOS8/417-458
E8WQD4_GEOS8/413-453
E8WRJ4_GEOS8/430-471
E8WRZ7_GEOS8/404-445
E8WT53_GEOS8/436-468
E8WT61_GEOS8/413-454
E8WTH2_GEOS8/407-447
E8WTP0_GEOS8/407-448
E8WTQ1_GEOS8/523-567
E8WUJ8_GEOS8/438-478
E8WUK2_GEOS8/437-476
E8WXI8_ACISM/420-461
E8WY89_ACISM/417-458
E8WZD8_ACISM/254-293
E8X1N1_ACISM/417-458
E8X330_ACISM/424-465
E8X5B8_ACISM/22-63
E8X5H2_ACISM/435-476
E8X647_ACISM/405-446
E8XD90_SALT4/54-95
E8XF15_SALT4/425-466
E8XF50_SALT4/365-406
E8XJI7_SALT4/425-466
E8XJR6_SALT4/493-534
E8XKQ4_SALT4/289-329
E8XKY7_SALT4/642-684
E8XLC0_SALT4/401-441
E8XNK5_RAHSY/426-467
E8XR91_RAHSY/653-695
E8XVJ3_RAHSY/286-324
E8XWN9_RAHSY/54-95
E8XZL9_RAHSY/424-465
E8Y1R7_ECOKO/54-95
E8Y5L7_ECOKO/401-441
E8Y6H7_ECOKO/547-587
E8Y7Z0_ECOKO/425-466
E8Y881_ECOKO/642-684
E8YA35_ECOKO/498-528
E8YAF8_ECOKO/619-662
E8YBM2_ECOKO/283-323
E8YBN3_ECOKO/280-319
E8YDC4_ECOKO/587-628
E8YGS8_9BURK/300-341
E8YGT1_9BURK/403-444
E8YH34_9BURK/397-439
E8YIX4_9BURK/460-501
E8YK04_9BURK/178-219
E8YK29_9BURK/135-176
E8YL27_9BURK/416-457
E8YLC3_9BURK/399-440
E8YLG3_9BURK/410-450
E8YLN2_9BURK/399-437
E8YPW0_9BURK/34-74
E8YQ87_9BURK/445-486
E8YQR5_9BURK/623-657
E8YR47_9BURK/405-445
E8YRH5_9BURK/608-647
E8YRK2_9BURK/408-449
E8YRN4_9BURK/615-655
E8YRU2_9BURK/284-324
E8YSD4_9BURK/625-664
E8YSL4_9BURK/610-654
E8YUB7_9BURK/340-380
E8ZPP9_CLOB0/58-101
E8ZPQ0_CLOB0/538-581
E8ZQ56_CLOB0/599-640
E8ZQ70_CLOB0/593-634
E8ZQ74_CLOB0/599-640
E8ZT59_CLOB0/540-581
E8ZTN2_CLOB0/587-628
E8ZUG5_CLOB0/498-539
E8ZVC1_CLOB0/416-457
E8ZY80_SALET/494-534
E9A1H8_SALET/284-324
E9A4B7_SALET/425-466
E9A4J5_SALET/368-409
E9A5U2_SALET/642-684
E9A781_SALET/54-95
E9A928_SALET/425-466
E9A984_SALET/401-441
E9CKI7_9ENTR/282-320
E9CLN1_9ENTR/54-95
E9KN63_9RHIZ/391-432
E9S394_TREDE/461-500
E9S5I9_TREDE/404-445
E9SID6_CLOSY/513-554
E9SII4_CLOSY/558-597
E9SIL0_CLOSY/423-459
E9SJL8_CLOSY/622-669
E9SKU3_CLOSY/553-591
E9SNA8_CLOSY/430-470
E9SRK0_CLOSY/617-658
E9SSA2_CLOSY/109-150
E9SSU0_CLOSY/541-583
E9T4A3_COREQ/501-542
E9T8Y4_ECOLX/498-528
E9T9W0_ECOLX/54-95
E9TBS1_ECOLX/619-662
E9TCM6_ECOLX/425-466
E9TF56_ECOLX/283-323
E9TIY8_ECOLX/590-631
E9TJK4_ECOLX/401-441
E9TJP2_ECOLX/492-532
E9TKI3_ECOLX/19-61
E9TNW4_ECOLX/54-95
E9TPD3_ECOLX/590-631
E9TQK3_ECOLX/401-441
E9TRQ5_ECOLX/399-439
E9TV35_ECOLX/637-679
E9TWQ7_ECOLX/413-454
E9TY81_ECOLX/425-466
E9U0Q4_ECOLX/547-587
E9U0Y0_ECOLX/349-390
E9U1S9_ECOLX/283-323
E9U2V7_ECOLX/498-528
E9U545_ECOLX/498-528
E9U711_ECOLX/401-425
E9U888_ECOLX/54-95
E9UBY3_ECOLX/399-439
E9UEK4_ECOLX/425-466
E9UFB8_ECOLX/413-454
E9UGL7_ECOLX/283-323
E9UGZ6_ECOLX/590-631
E9UHU0_ECOLX/637-679
E9UI66_ECOLX/547-587
E9UJK1_ECOLX/598-639
E9UUU6_9ACTO/545-582
E9V5K6_ECOLX/498-528
E9V8S7_ECOLX/262-303
E9V9G4_ECOLX/365-406
E9V9T6_ECOLX/547-587
E9VA07_ECOLX/54-95
E9VAX6_ECOLX/642-684
E9VD79_ECOLX/399-439
E9VF45_ECOLX/587-628
E9VFQ1_ECOLX/425-466
E9VGP5_ECOLX/283-323
E9VHD6_ECOLX/401-441
E9VIJ1_ECOLX/379-409
E9VKT7_ECOLX/54-95
E9VLU1_ECOLX/365-406
E9VM75_ECOLX/547-587
E9VMU4_ECOLX/642-684
E9VR33_ECOLX/413-454
E9VVF5_ECOLX/399-439
E9VVX3_ECOLX/425-466
E9VWY4_ECOLX/590-631
E9VWZ5_ECOLX/283-323
E9VX63_ECOLX/401-441
E9VXU8_ECOLX/642-684
E9VY93_ECOLX/547-587
E9VZE1_ECOLX/54-95
E9W2Z2_ECOLX/619-662
E9W4W8_ECOLX/288-328
E9W570_ECOLX/590-631
E9W687_ECOLX/498-528
E9WA63_ECOLX/425-466
E9WAQ2_ECOLX/401-441
E9WB50_ECOLX/498-528
E9WDN1_ECOLX/590-631
E9WDZ0_ECOLX/288-328
E9WGR5_ECOLX/413-454
E9WHP7_ECOLX/619-662
E9WHY4_ECOLX/54-95
E9WJ14_ECOLX/547-587
E9WJE6_ECOLX/642-684
E9WMS8_ECOLX/425-466
E9WNY6_ECOLX/401-441
E9WPG2_ECOLX/498-528
E9WRW3_ECOLX/590-631
E9WS70_ECOLX/288-328
E9WT67_ECOLX/8-49
E9WUB1_ECOLX/547-587
E9WUQ3_ECOLX/642-684
E9WVA5_ECOLX/619-662
E9WW80_ECOLX/413-454
E9X1D7_ECOLX/425-466
E9X1X1_ECOLX/401-441
E9X4E6_ECOLX/283-323
E9X4Q0_ECOLX/590-631
E9X6A5_ECOLX/54-95
E9X7H3_ECOLX/547-587
E9X7W8_ECOLX/642-684
E9XAN7_ECOLX/498-528
E9XCQ9_ECOLX/619-662
E9XF79_ECOLX/425-466
E9XFM9_ECOLX/401-441
E9XG19_ECOLX/54-95
E9XH85_ECOLX/547-587
E9XHC5_ECOLX/642-684
E9XK56_ECOLX/619-662
E9XL25_ECOLX/413-454
E9XLU3_ECOLX/288-328
E9XMB0_ECOLX/587-628
E9XPX3_ECOLX/498-528
E9XQ70_ECOLX/280-319
E9XUP5_ECOLX/425-466
E9XV45_ECOLX/401-441
E9XVN8_ECOLX/498-528
E9XY10_ECOLX/590-631
E9XYG6_ECOLX/288-328
E9Y134_ECOLX/413-454
E9Y1Q2_ECOLX/619-662
E9Y258_ECOLX/54-95
E9Y3B9_ECOLX/269-309
E9Y3P0_ECOLX/642-684
E9Y7F8_ECOLX/425-466
E9Y8F5_ECOLX/401-441
E9YA32_ECOLX/288-328
E9YAD9_ECOLX/590-631
E9YBI7_ECOLX/413-454
E9YD96_ECOLX/498-528
E9YFA2_ECOLX/547-587
E9YFM3_ECOLX/642-684
E9YH34_ECOLX/619-662
E9YIX3_ECOLX/54-95
E9YKJ9_ECOLX/425-466
E9YMI0_ECOLX/401-441
E9YQ84_ECOLX/413-454
E9YR07_ECOLX/619-662
E9YTE6_ECOLX/642-684
E9YTW2_ECOLX/547-587
E9YV10_ECOLX/54-95
E9YXZ4_ECOLX/498-528
E9YZH8_ECOLX/587-628
E9YZT5_ECOLX/288-328
E9Z0J4_ECOLX/425-466
E9Z1Z4_ECOLX/401-441
E9Z2G5_ESCFE/54-95
E9Z4Q3_ESCFE/498-528
E9Z7Y9_ESCFE/287-327
E9Z9D6_ESCFE/414-454
E9ZB34_ESCFE/399-439
E9ZDA2_ESCFE/425-466
E9ZE63_ESCFE/637-679
E9ZF48_ESCFE/401-441
E9ZS28_NEIME/370-411
E9ZTD0_NEIME/111-152
E9ZTU4_NEIME/35-76
E9ZXT0_NEIME/370-411
E9ZZ03_NEIME/111-152
E9ZZG0_NEIME/35-76
F0A342_NEIME/370-411
F0A476_NEIME/111-152
F0A4Z1_NEIME/35-76
F0A8Q8_NEIME/370-411
F0AA36_NEIME/111-152
F0AB17_NEIME/35-76
F0AEE1_NEIME/370-411
F0AFV7_NEIME/111-152
F0AGC2_NEIME/35-76
F0ALG8_NEIME/370-411
F0ALR3_NEIME/111-152
F0AM82_NEIME/35-76
F0AQL0_NEIME/370-411
F0ARY2_NEIME/111-152
F0ASE5_NEIME/35-76
F0AWF5_NEIME/370-411
F0AXR4_NEIME/111-152
F0AY65_NEIME/35-76
F0B1X9_NEIME/370-411
F0B3G1_NEIME/111-152
F0B3Y6_NEIME/35-76
F0B7T1_9XANT/383-423
F0BAW9_9XANT/552-593
F0BD88_9XANT/348-386
F0BE37_9XANT/420-461
F0BFZ1_9XANT/383-424
F0BH62_9XANT/473-511
F0BJN4_9XANT/442-483
F0BK74_9XANT/24-65
F0BLC0_9XANT/141-181
F0BLM9_9XANT/404-442
F0BM33_9XANT/24-65
F0BM75_9XANT/141-181
F0BMZ3_9XANT/430-469
F0BN35_9XANT/479-514
F0BR34_9XANT/615-656
F0BTV6_9XANT/420-461
F0BV45_9XANT/442-483
F0BXW6_9XANT/383-423
F0BZP2_9XANT/420-461
F0BZS7_9XANT/492-527
F0C212_9XANT/431-470
F0C2A7_9XANT/141-181
F0C3N8_9XANT/44-82
F0C4Z7_9XANT/24-65
F0C5G5_9XANT/404-442
F0C9Z3_9XANT/611-652
F0CAM1_9XANT/442-483
F0DIX1_9FIRM/405-449
F0DIY8_9FIRM/278-317
F0DJ50_9FIRM/531-572
F0DJ56_9FIRM/536-576
F0DJR3_9FIRM/403-444
F0DLB6_9FIRM/590-630
F0DME5_9FIRM/426-466
F0DMF2_9FIRM/407-448
F0DNR7_9FIRM/409-450
F0DNU8_9FIRM/906-945
F0DPC3_9FIRM/600-639
F0DPP4_9FIRM/605-646
F0DQ09_9FIRM/464-505
F0DXD8_9FIRM/57-98
F0E3E1_9PSED/33-74
F0E3X0_9PSED/62-103
F0E4U8_9PSED/406-446
F0E6Q5_9PSED/138-179
F0E6Q9_9PSED/437-478
F0E7N7_9PSED/398-439
F0E835_9PSED/393-427
F0E8E7_9PSED/1-39
F0E915_9PSED/422-463
F0E9H2_9PSED/141-182
F0E9L0_9PSED/25-61
F0EB69_9PSED/130-171
F0EB84_9PSED/569-608
F0EDU4_9PSED/68-109
F0EE08_9PSED/393-438
F0EIF1_ENTCA/15-50
F0EVP0_HAEPA/55-96
F0EW88_9NEIS/502-543
F0EX03_9NEIS/65-106
F0F2H2_9NEIS/374-415
F0F5C6_9BACT/367-408
F0F854_9BACT/391-431
F0FXK1_9BURK/33-74
F0G1N2_9BURK/421-462
F0G261_9BURK/271-311
F0G4Y6_9BURK/135-176
F0G5K7_9BURK/263-300
F0G854_9BURK/62-103
F0G917_9BURK/417-458
F0G9A1_9BURK/129-170
F0GAT1_9BURK/402-429
F0GC97_9BURK/11-52
F0GEC0_9BURK/46-86
F0GEC3_9BURK/125-166
F0GFT1_9BURK/19-63
F0GG52_9BURK/139-180
F0GHV1_9BURK/2-43
F0GJA0_9BURK/50-80
F0GJA6_9BURK/139-180
F0GJZ3_9BURK/208-250
F0GK22_9BURK/68-107
F0GKH2_9BURK/292-331
F0GKT7_9BURK/179-220
F0GY33_9FIRM/506-547
F0H9K9_9BACT/367-408
F0IFD1_9FLAO/374-415
F0IHT5_9FLAO/14-48
F0IYA9_ACIMA/638-679
F0IYK5_ACIMA/394-435
F0IZC6_ACIMA/604-642
F0IZN0_ACIMA/428-469
F0J0U0_ACIMA/437-478
F0J0U2_ACIMA/413-454
F0J4R4_ACIMA/261-299
F0J4W6_ACIMA/569-609
F0J5S4_ACIMA/622-661
F0J6N1_ACIMA/408-444
F0J6P9_ACIMA/582-617
F0J7E6_ACIMA/393-434
F0JBC4_DESDE/532-573
F0JBD8_DESDE/916-950
F0JBZ3_DESDE/399-440
F0JC51_DESDE/421-462
F0JCB2_DESDE/407-448
F0JCS6_DESDE/294-335
F0JD02_DESDE/465-506
F0JDL9_DESDE/399-440
F0JDM3_DESDE/538-585
F0JDN5_DESDE/407-448
F0JDQ4_DESDE/403-444
F0JDR1_DESDE/404-445
F0JDV8_DESDE/419-459
F0JEY7_DESDE/452-492
F0JFF3_DESDE/416-457
F0JGU0_DESDE/411-452
F0JHA8_DESDE/422-462
F0JIE2_DESDE/418-459
F0JIS1_DESDE/428-469
F0JJI6_DESDE/400-443
F0JJQ3_DESDE/411-452
F0JJS9_DESDE/421-462
F0JK38_DESDE/413-453
F0JK56_DESDE/644-685
F0JLS3_ESCFE/408-449
F0JN10_ESCFE/498-528
F0JNR8_ESCFE/399-439
F0JRV4_ESCFE/287-327
F0JSA3_ESCFE/637-679
F0JTD8_ESCFE/54-95
F0JWG0_ESCFE/414-454
F0JWV6_ESCFE/401-441
F0K5P8_CLOAE/589-626
F0KGE0_ACICP/422-463
F0KHW5_ACICP/24-65
F0KIC5_ACICP/513-554
F0KK45_ACICP/419-460
F0KR03_YERE3/289-329
F0KT78_YERE3/54-95
F0KWY7_YERE3/323-362
F0KZ15_YERE3/426-467
F0L0E2_YERE3/583-624
F0L3A1_9RHIZ/431-472
F0L3A3_9RHIZ/411-452
F0L3M5_9RHIZ/398-439
F0L8R8_9RHIZ/275-316
F0LA27_9RHIZ/589-623
F0LBF3_9RHIZ/400-441
F0LCR2_9RHIZ/461-502
F0LNU8_VIBFU/54-95
F0LPI8_VIBFU/394-435
F0LR78_VIBFU/389-428
F0LRC3_VIBFU/425-466
F0LS60_VIBFU/268-309
F0LTS1_VIBFU/395-436
F0LTU4_VIBFU/439-480
F0LV23_VIBFU/411-452
F0LV25_VIBFU/419-460
F0LVB4_VIBFU/417-458
F0LXZ5_VIBFU/544-578
F0LYE8_VIBFU/400-441
F0LYT9_VIBFU/591-632
F0LZM5_VIBFU/483-524
F0M3K9_ARTPP/453-494
F0MD47_NEIMG/35-76
F0MDC1_NEIMG/370-411
F0ME04_NEIMG/111-152
F0MQ93_NEIMM/111-152
F0MR01_NEIMM/370-411
F0MR50_NEIMM/35-76
F0MXZ3_NEIMP/35-76
F0MY35_NEIMP/370-411
F0MZ37_NEIMP/111-152
F0N046_NEIMO/111-152
F0N109_NEIMO/35-76
F0N2V5_NEIMO/370-411
F0N7L9_NEIMN/370-411
F0N824_NEIMN/35-76
F0N8Y7_NEIMN/111-152
F0NZL6_WEEVC/376-417
F0PNC4_BACT0/413-454
F0PTP8_BACT0/574-615
F0PUT3_BACT0/509-550
F0PV38_BACT0/641-682
F0PXG5_BACT0/422-463
F0Q1Z9_ACIAP/414-455
F0Q2U9_ACIAP/402-443
F0Q304_ACIAP/501-542
F0Q4Z3_ACIAP/134-175
F0Q841_ACIAP/556-597
F0Q8L1_ACIAP/184-226
F0Q8Q3_ACIAP/436-476
F0Q8T6_ACIAP/325-366
F0Q8Z9_ACIAP/663-700
F0Q931_ACIAP/421-462
F0Q9G0_ACIAP/33-74
F0QAW2_ACIAP/604-639
F0QG16_ACIBD/587-624
F0QHC6_ACIBD/422-463
F0QJU2_ACIBD/24-65
F0QLQ7_ACIBD/422-463
F0R0C3_BACSH/415-456
F0R2G5_BACSH/401-442
F0R3Q3_BACSH/387-424
F0R3T2_BACSH/378-419
F0R4T0_BACSH/398-436
F0R8X6_BACSH/392-431
F0RCC0_CELLC/383-424
F0RFN9_CELLC/401-440
F0RG37_CELLC/411-452
F0RSP9_SPHGB/584-622
F0RTP4_SPHGB/284-326
F0RUY3_SPHGB/406-447
F0RYX1_SPHGB/407-448
F0S2U9_DESTD/143-183
F0S3N6_DESTD/410-451
F0S3U5_DESTD/398-439
F0S4M4_PEDSD/422-461
F0S637_PEDSD/427-468
F0S7R9_PEDSD/432-472
F0SDH0_PEDSD/406-445
F0SF36_PEDSD/372-413
F0SH25_PLABD/427-468
F0SHR8_PLABD/615-655
F0SHW7_PLABD/405-442
F0SJE0_PLABD/412-453
F0SJL5_PLABD/408-449
F0SJU6_PLABD/1066-1105
F0SK36_PLABD/434-475
F0SP98_PLABD/138-179
F0SQ52_PLABD/413-454
F0SR00_PLABD/427-468
F0SRM4_PLABD/265-306
F0SSG8_PLABD/423-464
F0SSP2_PLABD/625-666
F0STD5_PLABD/300-341
F0TD98_9PROT/468-509
F0TMM3_RIEAR/379-420
F0V199_9VIBR/259-301
F1BCH7_PSEFL/261-302
F1LIV2_PSEPU/514-555
F1VPQ2_MORCA/37-78
F1VU67_9BURK/394-435
F1VU72_9BURK/415-456
F1VUV8_9BURK/382-423
F1VW29_9BURK/451-491
F1VW44_9BURK/34-74
F1VXE8_9BURK/139-180
F1VY06_9BURK/418-457
F1VYN2_9BURK/497-530
F1VZJ0_9BURK/340-383
F1W1M1_9BURK/610-651
F1W1Q6_9BURK/160-201
F1W2B8_9BURK/153-194
F1W458_9BURK/437-478
F1W4H9_9BURK/142-183
F1W5C5_9XANT/430-469
F1W5E4_9XANT/402-443
F1W5G9_9XANT/405-446
F1W5I2_9XANT/402-443
F1W7P2_MORCA/37-78
F1WBE5_MORCA/37-78
F1WJN2_MORCA/37-78
F1WP04_MORCA/37-78
F1WUL8_MORCA/37-78
F1WYT0_MORCA/37-78
F1X5X6_MORCA/37-78
F1X9X6_MORCA/37-78
F1XEI6_MORCA/37-78
F1XJ72_ECO57/401-441
F1XJZ4_ECO57/54-95
F1XMW5_ECO57/619-662
F1XPI6_ECO57/498-528
F1XQ03_ECO57/283-323
F1XV00_ECO57/547-587
F1XVF3_ECO57/642-684
F1XWN6_ECO57/428-469
F1XY95_ECO57/498-528
F1XYF8_ECO57/401-441
F1XZA0_ECO57/587-628
F1Y4S1_ECO57/642-684
F1Y574_ECO57/547-587
F1Y5M5_ECO57/428-469
F1Y7K0_ECO57/283-323
F1Y9B6_ECO57/619-662
F1YDD2_ECO57/54-95
F1YM25_9ACTO/482-523
F1YU71_9PROT/430-471
F1YU73_9PROT/412-453
F1YVX7_9PROT/267-308
F1Z3C1_9SPHN/545-582
F1Z3X1_9SPHN/381-422
F1Z413_9SPHN/444-485
F1Z466_9SPHN/394-438
F1Z590_9SPHN/287-328
F1Z7N6_9SPHN/389-430
F1Z8E5_9SPHN/420-461
F1Z9I1_9SPHN/409-450
F1Z9Y7_9SPHN/408-449
F1Z9Y9_9SPHN/425-466
F1ZA37_9SPHN/416-457
F1ZDW9_9SPHN/137-178
F1ZEU8_ECOLX/280-319
F1ZF57_ECOLX/498-528
F1ZJL5_ECOLX/413-454
F1ZKH6_ECOLX/612-655
F1ZLC9_ECOLX/642-684
F1ZLV6_ECOLX/547-587
F1ZMT1_ECOLX/54-95
F1ZPY2_ECOLX/425-466
F1ZQC0_ECOLX/401-441
F1ZT25_THEET/418-459
F1ZTE2_THEET/582-613
F1ZVK7_THEET/600-641
F1ZXG0_THEET/534-574
F1ZYX1_THEET/609-650
F2A0S0_THEET/68-108
F2A4J0_RHIET/396-437
F2A6L1_RHIET/392-433
F2AAR0_RHIET/431-472
F2AAR5_RHIET/411-452
F2AEY0_RHIET/275-316
F2AHL4_RHIET/460-501
F2AMY6_RHOBA/556-597
F2ANC1_RHOBA/436-476
F2APQ6_RHOBA/432-473
F2AQI5_RHOBA/498-542
F2AQN0_RHOBA/441-482
F2ARF9_RHOBA/319-360
F2ARQ7_RHOBA/411-452
F2AU33_RHOBA/663-704
F2AVA0_RHOBA/424-465
F2AVP8_RHOBA/436-476
F2AWU0_RHOBA/413-453
F2AYN6_RHOBA/706-747
F2AZV9_RHOBA/161-202
F2B0B2_RHOBA/433-474
F2B0C5_RHOBA/437-476
F2B0J8_RHOBA/434-475
F2B972_9NEIS/483-518
F2B9Y1_9NEIS/35-76
F2BBA7_9NEIS/371-412
F2BGS7_9NEIS/364-405
F2C0V3_HAEAE/55-96
F2ENG6_PANAN/589-630
F2ENN9_PANAN/551-588
F2ERV9_PANAN/607-648
F2EV87_PANAN/290-328
F2EVT4_PANAN/54-95
F2EXS8_PANAN/425-466
F2F1L8_9BACL/402-445
F2F8K4_9BACL/390-431
F2F967_9BACL/495-535
F2FCH7_SALDU/412-453
F2FCL3_SALDU/365-406
F2FEZ2_SALDU/289-329
F2FG74_SALDU/425-466
F2FGY2_SALDU/637-679
F2FI08_SALDU/401-441
F2FMZ8_SALDU/54-95
F2FQ70_SALGL/54-95
F2FRF8_SALGL/425-466
F2FRH1_SALGL/401-441
F2FTA4_SALGL/365-406
F2FW29_SALGL/289-329
F2FWA7_SALGL/642-684
F2FYG2_SALGL/496-534
F2G2M9_ALTMD/425-466
F2G3X6_ALTMD/438-479
F2G3X8_ALTMD/396-436
F2G431_ALTMD/322-361
F2G545_ALTMD/395-436
F2G9T9_ALTMD/401-442
F2GBJ3_ALTMD/53-94
F2GD40_ALTMD/402-444
F2GQF9_BRUME/275-316
F2GV82_BRUME/410-451
F2GV84_BRUME/438-479
F2GWJ9_BRUME/427-468
F2H389_BACTU/573-614
F2H4D4_BACTU/509-550
F2H556_BACTU/422-463
F2H5P7_BACTU/641-682
F2HBY7_BACTU/413-454
F2HS07_BRUME/410-451
F2HS09_BRUME/438-479
F2HVF1_BRUME/275-316
F2HWQ1_BRUME/427-468
F2I021_9RICK/150-183
F2I133_9RICK/324-365
F2IAJ5_9FLAO/406-445
F2IBG1_9FLAO/376-417
F2IFT9_9FLAO/421-462
F2IKR1_VIBCH/54-95
F2IL83_VIBCH/287-325
F2ILI6_VIBCH/396-437
F2ILY7_VIBCH/403-444
F2IM33_VIBCH/547-582
F2IMP1_VIBCH/427-468
F2IMP3_VIBCH/443-484
F2IND0_VIBCH/424-465
F2IQA8_VIBCH/395-436
F2IRV5_VIBCH/434-475
F2ISC8_VIBCH/484-525
F2ISE9_VIBCH/397-438
F2IU06_VIBCH/368-409
F2IVT4_9PROT/393-434
F2IX08_9PROT/447-488
F2IZL9_9PROT/394-435
F2J038_9PROT/438-478
F2J0P1_9PROT/411-452
F2J0P6_9PROT/429-470
F2J0S4_9PROT/395-436
F2J2W2_9PROT/280-319
F2J4I7_9PROT/291-331
F2JQV2_9FIRM/23-64
F2JUB4_9GAMM/428-469
F2JUC3_9GAMM/427-468
F2JVC1_9GAMM/494-531
F2JVL6_9GAMM/422-463
F2JW36_9GAMM/564-605
F2JXX2_9GAMM/416-457
F2JXZ1_9GAMM/294-330
F2K214_9GAMM/452-493
F2K2D1_9GAMM/75-116
F2K3L7_9GAMM/402-442
F2K3L9_9GAMM/106-147
F2K3S4_9GAMM/402-443
F2K412_9GAMM/607-648
F2K547_PSEBR/392-433
F2K5F8_PSEBR/474-515
F2K6E3_PSEBR/261-302
F2K7F8_PSEBR/468-509
F2K7L3_PSEBR/564-600
F2K944_PSEBR/437-478
F2K946_PSEBR/409-450
F2KA42_PSEBR/544-585
F2KAG9_PSEBR/406-446
F2KB96_PSEBR/406-447
F2KBF6_PSEBR/422-463
F2KCC6_PSEBR/141-182
F2KDJ8_PSEBR/62-103
F2KEX1_PSEBR/424-465
F2KF73_PSEBR/413-453
F2KFB9_PSEBR/614-654
F2KH25_PSEBR/405-437
F2KHY8_PSEBR/396-438
F2KJ96_PSEBR/580-614
F2KKU0_PSEBR/397-438
F2KLF1_PSEBR/404-445
F2KLL1_PSEBR/568-609
F2KU45_9BACT/367-408
F2L7Q1_BURGA/33-74
F2L7Y8_BURGA/421-462
F2L7Z1_BURGA/397-437
F2L8J4_BURGA/399-439
F2L9H8_BURGA/422-463
F2L9P0_BURGA/271-310
F2L9P1_BURGA/405-446
F2LBB7_BURGA/411-450
F2LBG6_BURGA/443-478
F2LBR4_BURGA/460-501
F2LCG2_BURGA/430-471
F2LE48_BURGA/403-444
F2LGH3_BURGA/135-176
F2LGW8_BURGA/175-216
F2LIX1_BURGA/605-646
F2LLD9_BURGA/614-652
F2LLE2_BURGA/411-452
F2LMJ4_BURGA/406-446
F2LMJ5_BURGA/272-311
F2LMK4_BURGA/404-443
F2LQV9_BURGA/405-444
F2LR48_BURGA/628-668
F2LR62_BURGA/470-511
F2LSN9_BURGA/344-373
F2LSS4_BURGA/410-451
F2LU80_9DELT/16-50
F2LUN9_9DELT/16-50
F2LV10_9DELT/465-506
F2LWB1_9DELT/17-50
F2LX96_9DELT/16-50
F2LXA2_9DELT/17-50
F2LXB1_9DELT/17-50
F2LXK4_9DELT/17-50
F2LXV9_9DELT/17-50
F2LY84_9DELT/17-50
F2MV73_PSEST/407-448
F2MVM8_PSEST/422-463
F2MVP3_PSEST/418-459
F2MWB7_PSEST/422-461
F2MWF9_PSEST/391-432
F2MZP9_PSEST/141-182
F2MZW8_PSEST/475-514
F2N174_PSEST/419-460
F2N2R6_PSEST/600-637
F2N2W7_PSEST/453-494
F2N3Z9_PSEST/409-450
F2N401_PSEST/436-477
F2N4E7_PSEST/48-89
F2N604_PSEST/464-506
F2N6S5_PSEST/406-446
F2NA51_9ACTN/555-587
F2NC64_9DELT/404-445
F2NCC9_9DELT/413-450
F2NCE7_9DELT/400-441
F2NCS4_9DELT/407-448
F2NDH7_9DELT/431-472
F2NE61_9DELT/414-454
F2NEB4_9DELT/458-499
F2NEN1_9DELT/410-451
F2NEY6_9DELT/399-440
F2NF47_9DELT/712-753
F2NFU0_9DELT/429-464
F2NGI7_9DELT/404-445
F2NGT4_9DELT/398-439
F2NHG1_9DELT/404-445
F2NHP9_9DELT/272-313
F2NI13_9DELT/418-458
F2NIP3_9DELT/415-455
F2NRV9_9SPIO/404-445
F2NVW9_9SPIO/469-505
F2P504_PHOMO/426-467
F2P592_PHOMO/54-95
F2P6E0_PHOMO/434-475
F2P6E2_PHOMO/409-450
F2P773_PHOMO/292-333
F2P813_PHOMO/437-478
F2P9K8_PHOMO/421-462
F2PA27_PHOMO/369-410
F2PC88_PHOMO/386-427
F2PDR5_PHOMO/399-438
F2PFJ8_PHOMO/392-432
F2PFR1_PHOMO/674-716
FHLA_ECOLI/642-684
FHLA_SALTS/642-684
FHLA_SALTY/642-684
FISL_NEIMA/35-76
FISL_NEIMB/35-76
FISL_PSEAE/60-101
FISL_RALSO/33-74
FISL_XANAC/46-87
FISL_XANCP/46-87
FISL_XYLFA/46-87
FISL_XYLFT/46-87
FIS_ACTSZ/55-96
FIS_AERHH/54-95
FIS_AERS4/54-95
FIS_ALISL/54-95
FIS_BUCA5/54-95
FIS_BUCAI/54-95
FIS_BUCAP/55-96
FIS_BUCAT/54-95
FIS_CITK8/54-95
FIS_ECO24/54-95
FIS_ECO27/54-95
FIS_ECO45/54-95
FIS_ECO55/54-95
FIS_ECO57/54-95
FIS_ECO5E/54-95
FIS_ECO7I/54-95
FIS_ECO81/54-95
FIS_ECO8A/54-95
FIS_ECOBW/54-95
FIS_ECODH/54-95
FIS_ECOHS/54-95
FIS_ECOK1/54-95
FIS_ECOL5/54-95
FIS_ECOL6/54-95
FIS_ECOLC/54-95
FIS_ECOLI/54-95
FIS_ECOLU/54-95
FIS_ECOSE/54-95
FIS_ECOSM/54-95
FIS_ECOUT/54-95
FIS_EDWI9/54-95
FIS_ENT38/54-95
FIS_ENTS8/54-95
FIS_ERWCA/54-95
FIS_ERWCT/54-95
FIS_ERWT9/54-95
FIS_ESCF3/54-95
FIS_HAEDU/54-95
FIS_HAEI8/55-96
FIS_HAEIE/55-96
FIS_HAEIG/55-96
FIS_HAEIN/55-96
FIS_HAEPS/54-95
FIS_HAES1/54-95
FIS_HAES2/54-95
FIS_KLEP3/54-95
FIS_KLEP7/54-95
FIS_KLEPN/54-93
FIS_MANSM/55-96
FIS_PASHA/54-95
FIS_PASMU/55-96
FIS_PECCP/54-95
FIS_PHOLL/54-95
FIS_PHOPR/54-95
FIS_PROHU/54-95
FIS_PROMH/54-95
FIS_PROVU/54-93
FIS_PSYIN/55-96
FIS_SALA4/54-95
FIS_SALAR/54-95
FIS_SALCH/54-95
FIS_SALDC/54-95
FIS_SALEP/54-95
FIS_SALG2/54-95
FIS_SALHS/54-95
FIS_SALNS/54-95
FIS_SALPA/54-95
FIS_SALPB/54-95
FIS_SALPC/54-95
FIS_SALPK/54-95
FIS_SALSV/54-95
FIS_SALTI/54-95
FIS_SALTY/54-95
FIS_SERMA/54-95
FIS_SERP5/54-95
FIS_SHEAM/57-98
FIS_SHEB2/57-98
FIS_SHEB5/57-98
FIS_SHEB8/57-98
FIS_SHEB9/57-98
FIS_SHEDO/57-98
FIS_SHEFN/57-98
FIS_SHEHH/57-98
FIS_SHELP/57-98
FIS_SHEON/57-98
FIS_SHEPA/57-98
FIS_SHEPC/57-98
FIS_SHEPW/57-98
FIS_SHESA/57-98
FIS_SHESH/57-98
FIS_SHESM/57-98
FIS_SHESR/57-98
FIS_SHESW/57-98
FIS_SHEWM/57-98
FIS_SHIB3/54-95
FIS_SHIBS/54-95
FIS_SHIDS/54-95
FIS_SHIF8/54-95
FIS_SHIFL/54-95
FIS_SHISS/54-95
FIS_SODGM/54-95
FIS_TOLAT/55-96
FIS_VIBC3/54-95
FIS_VIBCH/54-95
FIS_VIBCM/54-95
FIS_VIBF1/54-95
FIS_VIBFM/54-95
FIS_VIBHB/54-95
FIS_VIBPA/54-95
FIS_VIBSL/54-95
FIS_VIBVU/54-95
FIS_VIBVY/54-95
FIS_YERE8/54-95
FIS_YERP3/54-95
FIS_YERPA/54-95
FIS_YERPB/54-95
FIS_YERPE/54-95
FIS_YERPG/54-95
FIS_YERPN/54-95
FIS_YERPP/54-95
FIS_YERPS/54-95
FIS_YERPY/54-95
FLBD_CAUCR/396-437
HOXA_BRAJA/432-473
HOXA_CUPNH/436-477
HRPR_PSESY/261-302
HRPS_PSESH/259-300
HRPS_PSESY/259-300
HUPR_RHOCA/436-477
HYFR_ECOLI/619-662
LIHY_GEOSE/495-535
LUXO_VIBCH/403-444
LUXO_VIBHA/403-444
LUXO_VIBHB/403-444
LUXO_VIBPA/403-444
LUXO_VIBVU/403-444
LUXO_VIBVY/403-444
NIFA_AZOBR/581-618
NIFA_AZOC5/568-608
NIFA_AZOCH/83-122
NIFA_AZOLI/580-617
NIFA_AZOVI/476-515
NIFA_BRAJA/536-575
NIFA_ENTAG/472-511
NIFA_HERSE/495-535
NIFA_KLEOX/478-517
NIFA_KLEPN/478-517
NIFA_RHIEC/537-577
NIFA_RHILE/471-512
NIFA_RHILT/308-346
NIFA_RHIME/495-534
NIFA_RHISN/548-587
NIFA_RHOCA/531-572
NORR1_CUPNH/470-509
NORR2_CUPNH/477-518
NTRC_AZOBR/431-472
NTRC_AZOC5/430-471
NTRC_BRASR/430-471
NTRC_ECO57/425-466
NTRC_ECOLI/425-466
NTRC_KLEPN/425-466
NTRC_PROHU/427-468
NTRC_RHIME/432-473
NTRC_RHOCA/405-446
NTRC_SALTY/425-466
NTRXL_RICBR/417-458
NTRXL_RICCN/413-454
NTRXL_RICFE/414-455
NTRXL_RICPR/414-455
NTRXL_RICTY/414-455
NTRX_AZOC5/410-451
O06645_9PSED/528-569
O30349_RALSO/498-539
O30562_CAUCR/437-478
O30662_VIBCH/443-484
O30664_VIBCH/427-468
O31393_BACME/351-391
O31412_BRUSU/431-465
O33561_RHOSH/160-201
O50648_SYMTH/170-210
O51704_BORBU/409-450
O52268_RHOCA/534-575
O66502_AQUAE/166-207
O66591_AQUAE/457-498
O67198_AQUAE/395-436
O67661_AQUAE/449-490
O69184_CUPNE/544-585
O83532_TREPA/404-445
O84957_9RALS/523-564
O85504_MYXXA/430-471
O85963_SPHAR/501-542
O86057_HERSE/452-492
O86183_EUBAC/407-448
O87437_PSESM/261-302
O87458_PSESG/261-302
O87788_PSEPU/569-608
O88098_TREPA/555-598
P72076_NEIGO/528-569
P72311_BURPI/544-585
P94153_ALCHY/442-483
P95602_CUPNE/4-45
PGTA_SALTY/365-406
PILR_PSEAE/401-442
PRPR_ECOLI/498-528
PRPR_SALTY/493-534
PSPF_ECOLI/283-323
Q00936_BACTN/392-431
Q01NK3_SOLUE/402-453
Q01NN5_SOLUE/412-453
Q01PV3_SOLUE/284-325
Q01Q08_SOLUE/381-422
Q01QL4_SOLUE/409-450
Q01RL6_SOLUE/414-455
Q01S08_SOLUE/464-505
Q01VW0_SOLUE/22-63
Q01YU4_SOLUE/410-451
Q01YY3_SOLUE/413-454
Q021K3_SOLUE/406-447
Q022Z3_SOLUE/657-698
Q023H8_SOLUE/410-451
Q026M7_SOLUE/647-691
Q026N8_SOLUE/419-460
Q027A1_SOLUE/405-446
Q027H1_SOLUE/391-432
Q027R3_SOLUE/425-466
Q028C2_SOLUE/431-472
Q02BY0_SOLUE/403-444
Q02C10_SOLUE/406-447
Q02DJ8_PSEAB/393-434
Q02DM6_PSEAB/407-447
Q02EJ9_PSEAB/405-446
Q02EP1_PSEAB/422-463
Q02FG7_PSEAB/63-104
Q02GC7_PSEAB/401-442
Q02GU8_PSEAB/141-182
Q02IR4_PSEAB/437-478
Q02IR6_PSEAB/418-459
Q02J32_PSEAB/415-456
Q02JH6_PSEAB/381-422
Q02KF3_PSEAB/453-494
Q02L91_PSEAB/400-439
Q02LF2_PSEAB/405-446
Q02M07_PSEAB/435-471
Q02NF7_PSEAB/473-514
Q02SI8_PSEAB/595-636
Q02SW3_PSEAB/578-615
Q04N81_LEPBJ/412-453
Q04SV5_LEPBJ/396-436
Q04UL9_LEPBJ/266-307
Q04W47_LEPBJ/654-695
Q04WE8_LEPBJ/241-282
Q04WG1_LEPBL/412-453
Q04XC5_LEPBL/654-695
Q04YV7_LEPBL/266-307
Q050X9_LEPBL/396-436
Q056U3_LEPBL/241-282
Q057I0_BUCCC/53-94
Q06573_PSEUF/518-559
Q06PU2_PASHA/54-95
Q07HX1_RHOP5/528-569
Q07J54_RHOP5/443-484
Q07JS3_RHOP5/495-536
Q07JT0_RHOP5/350-388
Q07MY7_RHOP5/412-453
Q07MY9_RHOP5/430-471
Q07RZ0_RHOP5/430-471
Q07RZ7_RHOP5/422-463
Q07S85_RHOP5/440-481
Q07T09_RHOP5/396-437
Q07VZ2_SHEFN/405-446
Q07W73_SHEFN/410-451
Q07W83_SHEFN/432-476
Q07WU9_SHEFN/418-458
Q07ZK5_SHEFN/406-447
Q07ZZ5_SHEFN/312-353
Q082J3_SHEFN/392-433
Q082X2_SHEFN/133-174
Q085N2_SHEFN/399-440
Q085N4_SHEFN/430-471
Q086E2_SHEFN/467-511
Q086R1_SHEFN/438-476
Q088E6_SHEFN/499-540
Q088Y2_SHEFN/426-467
Q08KE3_9PSEU/545-586
Q08N53_STIAD/566-606
Q08NS4_STIAD/471-514
Q08NT6_STIAD/416-456
Q08Q08_STIAD/409-448
Q08R29_STIAD/473-514
Q08RG8_STIAD/537-573
Q08RT4_STIAD/562-590
Q08V73_STIAD/163-204
Q08VB5_STIAD/496-537
Q08VN2_STIAD/420-461
Q08WR8_STIAD/396-437
Q08XC8_STIAD/353-394
Q08XY4_STIAD/919-960
Q08YJ4_STIAD/406-446
Q08YY9_STIAD/399-440
Q08YZ7_STIAD/415-456
Q08Z67_STIAD/384-425
Q090L8_STIAD/134-172
Q091H0_STIAD/457-498
Q091Y9_STIAD/470-511
Q092S4_STIAD/370-411
Q092Y1_STIAD/367-408
Q094N1_STIAD/580-621
Q094U7_STIAD/373-414
Q095G9_STIAD/452-493
Q095Y8_STIAD/472-509
Q096D8_STIAD/372-413
Q096P7_STIAD/431-472
Q096U3_STIAD/497-536
Q097B1_STIAD/390-427
Q097E6_STIAD/551-591
Q099N2_STIAD/411-452
Q099S0_STIAD/392-433
Q099T8_STIAD/408-449
Q09C23_STIAD/503-544
Q09CD7_STIAD/371-411
Q09DR1_STIAD/378-411
Q0A511_ALHEH/613-654
Q0A5C4_ALHEH/407-448
Q0A702_ALHEH/395-436
Q0A733_ALHEH/436-477
Q0A7Z5_ALHEH/434-475
Q0A850_ALHEH/138-179
Q0A8W1_ALHEH/431-471
Q0A929_ALHEH/270-311
Q0A9V6_ALHEH/589-630
Q0AAS6_ALHEH/408-449
Q0AAS7_ALHEH/515-556
Q0AB23_ALHEH/52-93
Q0AC24_ALHEH/407-448
Q0AC62_ALHEH/397-438
Q0ACC5_ALHEH/404-445
Q0ACM6_ALHEH/477-518
Q0ACR2_ALHEH/423-464
Q0AG69_NITEC/408-448
Q0AGM8_NITEC/132-173
Q0AGR8_NITEC/36-77
Q0AI15_NITEC/391-432
Q0AJ06_NITEC/367-412
Q0AKP9_MARMM/146-180
Q0ALL8_MARMM/435-476
Q0APQ1_MARMM/410-451
Q0APQ3_MARMM/373-414
Q0ARW2_MARMM/395-436
Q0AVD1_SYNWW/509-550
Q0AWA7_SYNWW/626-667
Q0AYU1_SYNWW/616-657
Q0AZR3_SYNWW/542-583
Q0AZS9_SYNWW/409-449
Q0B055_SYNWW/537-578
Q0B2B5_BURCM/615-655
Q0B2P6_BURCM/328-368
Q0B3T0_BURCM/271-310
Q0B3T1_BURCM/405-446
Q0B3Z5_BURCM/342-378
Q0B413_BURCM/421-470
Q0B621_BURCM/453-494
Q0B631_BURCM/619-659
Q0B6I1_BURCM/397-439
Q0B7B8_BURCM/590-628
Q0B7W3_BURCM/429-469
Q0B928_BURCM/302-337
Q0B9I7_BURCM/410-451
Q0BAU2_BURCM/179-220
Q0BAX7_BURCM/135-176
Q0BBJ1_BURCM/400-441
Q0BD16_BURCM/124-161
Q0BDN3_BURCM/463-504
Q0BET7_BURCM/594-635
Q0BFV4_BURCM/411-450
Q0BGZ8_BURCM/417-458
Q0BH54_BURCM/400-438
Q0BI79_BURCM/33-74
Q0BSS8_GRABC/451-492
Q0BST0_GRABC/411-452
Q0BUU9_GRABC/139-180
Q0BWS1_HYPNA/153-187
Q0BX28_HYPNA/320-361
Q0BXS7_HYPNA/439-480
Q0C0N3_HYPNA/412-452
Q0C0N5_HYPNA/410-451
Q0EE48_PSESF/142-183
Q0EZF9_9PROT/133-174
Q0EZK3_9PROT/416-457
Q0EZK5_9PROT/404-445
Q0EZM6_9PROT/414-454
Q0F0K7_9PROT/415-456
Q0F179_9PROT/416-457
Q0F1M6_9PROT/388-428
Q0F521_9RHOB/53-94
Q0FAI3_9RHOB/404-445
Q0FAI5_9RHOB/413-454
Q0FGG1_9RHOB/396-437
Q0FHU5_9RHOB/391-432
Q0FK95_9RHOB/359-400
Q0FP28_9RHOB/533-572
Q0FQZ0_9RHOB/251-292
Q0FR98_9RHOB/443-484
Q0FS93_9RHOB/406-446
Q0FTE4_9RHOB/405-446
Q0FTE6_9RHOB/407-448
Q0FUZ7_9RHOB/389-430
Q0FYR2_9RHIZ/426-467
Q0G0S6_9RHIZ/430-471
Q0G7A0_9RHIZ/411-452
Q0G7A2_9RHIZ/431-472
Q0HDD1_SHESM/426-467
Q0HEC3_SHESM/133-174
Q0HGR1_SHESM/373-414
Q0HGS2_SHESM/404-445
Q0HHB3_SHESM/315-356
Q0HKI0_SHESM/406-447
Q0HKQ8_SHESM/396-437
Q0HKR0_SHESM/431-472
Q0HLV0_SHESM/434-478
Q0HLX1_SHESM/440-480
Q0HMW0_SHESM/409-449
Q0HNM9_SHESM/427-468
Q0HNN6_SHESM/583-615
Q0HPL2_SHESR/426-467
Q0HQ55_SHESR/583-615
Q0HQ61_SHESR/427-468
Q0HQX0_SHESR/409-449
Q0HRW5_SHESR/440-480
Q0HRY6_SHESR/434-478
Q0HT17_SHESR/373-414
Q0HT28_SHESR/404-445
Q0HTL9_SHESR/315-356
Q0HWT2_SHESR/406-447
Q0HX09_SHESR/396-437
Q0HX11_SHESR/431-472
Q0HZM6_SHESR/133-174
Q0JY17_CUPNH/402-443
Q0JYP3_CUPNH/309-350
Q0JYP4_CUPNH/402-443
Q0JZT0_CUPNH/600-641
Q0K177_CUPNH/422-463
Q0K2C8_CUPNH/613-654
Q0K3T9_CUPNH/522-562
Q0K4T0_CUPNH/403-444
Q0K5H1_CUPNH/181-222
Q0K6Q9_CUPNH/494-535
Q0K993_CUPNH/471-512
Q0KAG6_CUPNH/640-678
Q0KDP5_CUPNH/401-442
Q0KDT2_CUPNH/396-437
Q0KEB9_CUPNH/33-74
Q0KEX3_CUPNH/402-443
Q0KF67_CUPNH/158-199
Q0PRN7_VIBVU/403-444
Q0RVI5_RHOSR/580-621
Q0RWG1_RHOSR/541-582
Q0RWI0_RHOSR/564-605
Q0RZQ1_RHOSR/541-582
Q0S1X2_RHOSR/557-598
Q0SDT2_RHOSR/506-547
Q0SJJ8_RHOSR/537-578
Q0SJL0_RHOSR/549-590
Q0SM93_BORAP/407-448
Q0SQI9_CLOPS/622-662
Q0SR73_CLOPS/409-448
Q0SXZ6_SHIF8/401-441
Q0SZ52_SHIF8/425-466
Q0T228_SHIF8/597-640
Q0T594_SHIF8/283-323
Q0T5J4_SHIF8/561-602
Q0TA00_ECOL5/399-439
Q0TA61_ECOL5/401-441
Q0TAJ2_ECOL5/425-466
Q0TDM1_ECOL5/368-409
Q0TDY2_ECOL5/547-587
Q0TEE6_ECOL5/642-684
Q0TFM0_ECOL5/413-454
Q0TI63_ECOL5/283-323
Q0TIG9_ECOL5/587-628
Q0TKU2_ECOL5/498-528
Q0TMU3_CLOP1/622-662
Q0VM91_ALCBS/420-465
Q0VMW9_ALCBS/138-179
Q0VMY6_ALCBS/66-107
Q0VRK7_ALCBS/141-182
Q0VSC9_ALCBS/410-451
Q0WEG9_YERPE/287-327
Q0WKS0_YERPE/426-467
Q0YNY4_9CHLB/438-479
Q0YP76_9CHLB/421-462
Q0YPF0_9CHLB/413-453
Q0YPF5_9CHLB/403-443
Q0YQN0_9CHLB/649-693
Q0YS66_9CHLB/340-381
Q0YT74_9CHLB/403-444
Q0YUZ5_9CHLB/493-534
Q11E48_MESSB/519-558
Q11ER7_MESSB/447-488
Q11HW2_MESSB/434-475
Q11HW4_MESSB/410-451
Q11TL7_CYTH3/404-445
Q11U25_CYTH3/373-414
Q11Y64_CYTH3/392-433
Q11Z76_POLSJ/355-395
Q120J4_POLSJ/434-473
Q121R7_POLSJ/523-558
Q122U0_POLSJ/598-638
Q122Y8_POLSJ/593-633
Q123H2_POLSJ/173-214
Q127H6_POLSJ/486-529
Q12CJ7_POLSJ/450-491
Q12CN7_POLSJ/342-382
Q12EF9_POLSJ/34-74
Q12EI0_POLSJ/424-465
Q12G47_POLSJ/434-473
Q12HA0_POLSJ/560-601
Q12HU4_SHEDO/403-444
Q12HZ0_SHEDO/375-416
Q12IJ3_SHEDO/423-464
Q12K16_SHEDO/433-477
Q12KA0_SHEDO/456-489
Q12LB5_SHEDO/321-362
Q12LQ8_SHEDO/569-609
Q12PH4_SHEDO/426-466
Q12PL8_SHEDO/396-437
Q12PM0_SHEDO/431-472
Q12RN4_SHEDO/135-176
Q132C6_RHOPS/396-437
Q132M0_RHOPS/422-463
Q132M7_RHOPS/384-425
Q137B8_RHOPS/411-452
Q137C0_RHOPS/430-471
Q13B94_RHOPS/444-485
Q13BX2_RHOPS/431-472
Q13C90_RHOPS/536-575
Q13DK0_RHOPS/133-174
Q13FN1_BURXL/308-348
Q13JV2_BURXL/607-646
Q13JV3_BURXL/607-646
Q13KW2_BURXL/421-447
Q13M09_BURXL/642-682
Q13MB6_BURXL/405-445
Q13MD7_BURXL/638-672
Q13N20_BURXL/526-565
Q13QF5_BURXL/617-661
Q13QT7_BURXL/560-596
Q13SC3_BURXL/446-487
Q13UC5_BURXL/34-74
Q13VG3_BURXL/401-440
Q13VH1_BURXL/399-437
Q13VN4_BURXL/416-457
Q13WV9_BURXL/460-501
Q140R6_BURXL/410-450
Q142Y0_BURXL/403-444
Q142Y3_BURXL/300-341
Q146D4_BURXL/399-440
Q146X1_BURXL/135-176
Q146Z8_BURXL/178-219
Q15N83_PSEA6/396-437
Q15NZ0_PSEA6/547-588
Q15QG2_PSEA6/129-170
Q15QN7_PSEA6/402-443
Q15RD1_PSEA6/431-472
Q15RD3_PSEA6/397-438
Q15RH5_PSEA6/318-359
Q15X34_PSEA6/422-466
Q15Z87_PSEA6/53-94
Q165P9_ROSDO/402-443
Q165Q1_ROSDO/406-447
Q167J1_ROSDO/395-436
Q16DR6_ROSDO/427-468
Q17ZX8_CLOD6/543-587
Q17ZY8_CLOD6/539-579
Q183V3_CLOD6/593-634
Q186U7_CLOD6/396-437
Q188F9_CLOD6/303-345
Q188I7_CLOD6/505-542
Q188N1_CLOD6/420-461
Q18A00_CLOD6/412-452
Q18BV7_CLOD6/149-193
Q1BG96_BURCA/411-452
Q1BGQ7_BURCA/419-453
Q1BH04_BURCA/590-631
Q1BHW0_BURCA/459-500
Q1BI97_BURCA/327-367
Q1BJI8_BURCA/621-661
Q1BJJ9_BURCA/450-491
Q1BLU8_BURCA/421-470
Q1BMV9_BURCA/410-451
Q1BNC5_BURCA/301-338
Q1BPM1_BURCA/420-460
Q1BQ22_BURCA/599-637
Q1BQG5_BURCA/628-668
Q1BR35_BURCA/397-439
Q1BSK0_BURCA/179-220
Q1BSM7_BURCA/135-176
Q1BT97_BURCA/399-440
Q1BVS0_BURCA/310-349
Q1BVS1_BURCA/405-446
Q1BVY6_BURCA/347-382
Q1BWP9_BURCA/411-450
Q1BXT5_BURCA/417-458
Q1BXY9_BURCA/400-438
Q1C240_YERPA/426-467
Q1C3D0_YERPA/292-331
Q1C7A4_YERPA/287-327
Q1C920_YERPA/421-462
Q1CFS9_YERPN/421-462
Q1CIN8_YERPN/287-327
Q1CM78_YERPN/292-331
Q1CN48_YERPN/426-467
Q1CVM8_MYXXD/409-448
Q1CWG7_MYXXD/430-471
Q1CWX9_MYXXD/142-183
Q1CZ18_MYXXD/138-179
Q1D007_MYXXD/497-538
Q1D0A2_MYXXD/423-464
Q1D1F9_MYXXD/420-461
Q1D217_MYXXD/448-489
Q1D245_MYXXD/428-469
Q1D2C7_MYXXD/688-727
Q1D2J0_MYXXD/414-455
Q1D326_MYXXD/406-446
Q1D3M5_MYXXD/411-448
Q1D4B1_MYXXD/414-455
Q1D4I7_MYXXD/410-450
Q1D4J6_MYXXD/402-443
Q1D4K8_MYXXD/408-449
Q1D4Q2_MYXXD/406-447
Q1D552_MYXXD/405-446
Q1D574_MYXXD/572-612
Q1D5E1_MYXXD/482-523
Q1D5T0_MYXXD/426-467
Q1D644_MYXXD/428-469
Q1D6H5_MYXXD/417-458
Q1D6V8_MYXXD/414-455
Q1D6Z5_MYXXD/473-514
Q1D741_MYXXD/515-556
Q1D7F8_MYXXD/503-542
Q1D7S5_MYXXD/404-445
Q1D8B0_MYXXD/551-592
Q1D9D8_MYXXD/409-449
Q1D9F3_MYXXD/496-537
Q1DAE1_MYXXD/546-583
Q1DC06_MYXXD/474-518
Q1DCW9_MYXXD/424-465
Q1DD25_MYXXD/405-445
Q1DD46_MYXXD/402-442
Q1DD85_MYXXD/422-463
Q1DDD5_MYXXD/430-471
Q1DDS5_MYXXD/408-448
Q1DDV5_MYXXD/552-593
Q1DF12_MYXXD/31-71
Q1DFE6_MYXXD/435-476
Q1DFW0_MYXXD/414-454
Q1DFW8_MYXXD/408-448
Q1DG24_MYXXD/397-438
Q1GFL9_SILST/359-400
Q1GGM2_SILST/395-436
Q1GGX2_SILST/407-448
Q1GGX4_SILST/406-447
Q1GJM8_SILST/407-446
Q1GL77_SILST/274-314
Q1GNZ7_SPHAL/307-348
Q1GT07_SPHAL/133-174
Q1GT51_SPHAL/395-436
Q1GTN3_SPHAL/423-465
Q1GTN5_SPHAL/408-449
Q1GUI5_SPHAL/440-481
Q1GUK4_SPHAL/413-454
Q1GWP3_SPHAL/296-337
Q1GXE5_METFK/436-475
Q1GYH2_METFK/417-458
Q1GZ68_METFK/138-179
Q1GZ94_METFK/489-528
Q1H0A5_METFK/391-432
Q1H102_METFK/337-377
Q1H1W5_METFK/427-468
Q1H2H6_METFK/588-629
Q1H4G6_METFK/35-75
Q1H4H3_METFK/596-637
Q1H4V2_METFK/407-448
Q1HDL0_VIBAL/418-459
Q1I4C2_PSEE4/62-103
Q1I5Q8_PSEE4/392-433
Q1I746_PSEE4/437-478
Q1I748_PSEE4/402-443
Q1I8V8_PSEE4/415-456
Q1I9S6_PSEE4/594-635
Q1IAS3_PSEE4/396-438
Q1IAU1_PSEE4/424-465
Q1IE25_PSEE4/398-439
Q1IEE2_PSEE4/142-183
Q1IEP8_PSEE4/472-513
Q1IFH9_PSEE4/612-652
Q1IFS7_PSEE4/456-497
Q1IG56_PSEE4/422-463
Q1IGI9_PSEE4/410-451
Q1IGX2_PSEE4/406-446
Q1IH44_PSEE4/394-430
Q1IJ16_ACIBL/450-489
Q1IL93_ACIBL/426-467
Q1ILH5_ACIBL/411-452
Q1ILI0_ACIBL/422-463
Q1ILQ9_ACIBL/29-69
Q1IM82_ACIBL/402-443
Q1IMW7_ACIBL/414-455
Q1INE5_ACIBL/407-448
Q1IPD9_ACIBL/22-63
Q1IQS1_ACIBL/410-451
Q1IQW5_ACIBL/404-445
Q1IRB0_ACIBL/414-455
Q1IRV4_ACIBL/403-444
Q1IRW0_ACIBL/420-461
Q1ITP4_ACIBL/429-470
Q1IUH0_ACIBL/402-443
Q1IUS1_ACIBL/428-469
Q1IVS2_ACIBL/275-316
Q1J425_SPHAL/436-477
Q1JVH2_DESAC/409-450
Q1JW16_DESAC/412-451
Q1JW33_DESAC/404-445
Q1JW64_DESAC/406-447
Q1JW74_DESAC/709-750
Q1JWD7_DESAC/417-462
Q1JWI4_DESAC/401-442
Q1JWJ7_DESAC/410-451
Q1JWW3_DESAC/609-649
Q1JXD2_DESAC/494-535
Q1JXQ8_DESAC/420-461
Q1JXT1_DESAC/395-433
Q1JY46_DESAC/429-470
Q1JY50_DESAC/406-447
Q1JYP1_DESAC/428-469
Q1JYU7_DESAC/403-444
Q1JYW9_DESAC/429-469
Q1JZC1_DESAC/411-452
Q1JZC9_DESAC/398-439
Q1JZK6_DESAC/464-505
Q1JZV5_DESAC/422-463
Q1K0W7_DESAC/415-455
Q1K104_DESAC/416-457
Q1K1B0_DESAC/403-444
Q1K1J7_DESAC/54-95
Q1K2E9_DESAC/411-452
Q1K2I9_DESAC/672-712
Q1K388_DESAC/603-644
Q1K428_DESAC/410-451
Q1KY55_9RHOO/650-691
Q1L9S6_RALME/134-156
Q1LB04_RALME/446-487
Q1LCZ0_RALME/605-646
Q1LFB8_RALME/611-645
Q1LFV5_RALME/618-659
Q1LH42_RALME/404-444
Q1LII8_RALME/467-503
Q1LIR4_RALME/494-535
Q1LLN8_RALME/484-525
Q1LMF9_RALME/502-542
Q1LN05_RALME/594-632
Q1LNT6_RALME/563-604
Q1LQN1_RALME/401-442
Q1LQV2_RALME/413-454
Q1LQZ2_RALME/470-510
Q1LRB2_RALME/33-74
Q1LRW0_RALME/401-442
Q1LS55_RALME/142-183
Q1M7V8_RHIL3/469-512
Q1MBC8_RHIL3/276-316
Q1MBX6_RHIL3/441-482
Q1MCE9_RHIL3/392-433
Q1MDR3_RHIL3/396-437
Q1MGZ3_RHIL3/411-452
Q1MH18_RHIL3/431-472
Q1MP72_LAWIP/381-422
Q1MPA8_LAWIP/444-485
Q1MPD1_LAWIP/302-343
Q1MPE4_LAWIP/427-468
Q1MPZ6_LAWIP/411-452
Q1MQI6_LAWIP/421-459
Q1MYR4_9GAMM/420-461
Q1N0D1_9GAMM/128-169
Q1N2H1_9GAMM/421-462
Q1N2X6_9GAMM/421-461
Q1N2X8_9GAMM/435-476
Q1N3K2_9GAMM/61-102
Q1N5U9_9GAMM/431-475
Q1N7K8_9SPHN/403-444
Q1NBM2_9SPHN/427-468
Q1NDH7_9SPHN/297-338
Q1NDU6_9SPHN/430-471
Q1NDU8_9SPHN/408-449
Q1NGL9_9SPHN/382-416
Q1NIP6_9DELT/416-457
Q1NJ19_9DELT/150-191
Q1NJ21_9DELT/446-480
Q1NJW0_9DELT/446-487
Q1NKK5_9DELT/415-453
Q1NKR7_9DELT/415-456
Q1NLL9_9DELT/477-518
Q1NM11_9DELT/409-450
Q1NMM5_9DELT/446-480
Q1NNR6_9DELT/150-191
Q1NPJ0_9DELT/413-452
Q1NPM3_9DELT/417-457
Q1NQ81_9DELT/438-472
Q1NQE7_9DELT/440-480
Q1NQN0_9DELT/427-466
Q1NR52_9DELT/477-518
Q1NR68_9DELT/462-503
Q1NSU4_9DELT/419-460
Q1NTA1_9DELT/435-473
Q1NU12_9DELT/462-503
Q1NU94_9DELT/271-312
Q1NUE1_9DELT/527-561
Q1NVH0_9DELT/446-487
Q1NVH3_9DELT/301-342
Q1NW39_9DELT/485-526
Q1NWA6_9DELT/432-473
Q1NX06_9DELT/407-448
Q1PV55_9BACT/405-446
Q1PVM8_9BACT/409-450
Q1PWN2_9BACT/412-453
Q1PXP1_9BACT/413-454
Q1PYB5_9BACT/590-634
Q1PYC8_9BACT/492-536
Q1PYI3_9BACT/406-447
Q1PYK0_9BACT/411-452
Q1PYM7_9BACT/424-465
Q1PZ68_9BACT/421-462
Q1PZT5_9BACT/403-444
Q1Q0T6_9BACT/427-468
Q1Q1B9_9BACT/414-455
Q1Q480_9BACT/405-446
Q1QA09_PSYCK/522-563
Q1QA76_PSYCK/74-115
Q1QCZ5_PSYCK/530-571
Q1QJC8_NITHX/32-73
Q1QM94_NITHX/412-453
Q1QM96_NITHX/430-471
Q1QNZ5_NITHX/445-486
Q1QQC3_NITHX/396-437
Q1QUV4_CHRSD/406-447
Q1QV70_CHRSD/55-96
Q1QVS2_CHRSD/407-448
Q1QWI0_CHRSD/141-175
Q1QYN8_CHRSD/428-469
Q1R0Z8_CHRSD/421-462
Q1R1L6_CHRSD/420-460
Q1R2H8_ECOUT/598-639
Q1R3L8_ECOUT/399-439
Q1R445_ECOUT/445-486
Q1R7G2_ECOUT/547-587
Q1R7W8_ECOUT/654-696
Q1R9J5_ECOUT/413-454
Q1RC63_ECOUT/288-328
Q1RCN8_ECOUT/590-631
Q1RPK8_ECOLX/368-409
Q1UZ10_PELUB/404-445
Q1V3E3_VIBAL/54-95
Q1V4H6_VIBAL/400-441
Q1V5S1_VIBAL/396-437
Q1V6E8_VIBAL/418-459
Q1V6R4_VIBAL/512-553
Q1V7A0_VIBAL/395-436
Q1V8R0_VIBAL/289-328
Q1V8S7_VIBAL/464-503
Q1VAS1_VIBAL/425-466
Q1VAV9_VIBAL/403-444
Q1VB37_VIBAL/496-537
Q1VC81_VIBAL/545-584
Q1VE55_VIBAL/436-477
Q1VE86_VIBAL/407-448
Q1VES7_VIBAL/419-460
Q1VES9_VIBAL/443-484
Q1VFQ9_VIBAL/390-429
Q1VGA0_VIBAL/357-398
Q1VQA0_9FLAO/407-448
Q1VTZ9_9FLAO/380-421
Q1VZP1_9FLAO/412-451
Q1W4V3_PSEAE/501-540
Q1YI02_MOBAS/411-452
Q1YI04_MOBAS/431-472
Q1YK34_MOBAS/445-486
Q1YRN4_9GAMM/130-171
Q1YSI5_9GAMM/517-558
Q1YUL8_9GAMM/424-465
Q1YV60_9GAMM/321-362
Q1YV61_9GAMM/437-477
Q1YVH9_9GAMM/49-90
Q1YX09_PHOPR/425-466
Q1YZD7_PHOPR/442-483
Q1Z0H4_PHOPR/402-442
Q1Z0M4_PHOPR/54-95
Q1Z166_PHOPR/390-431
Q1Z1J8_PHOPR/289-329
Q1Z256_PHOPR/371-412
Q1Z5H2_PHOPR/420-461
Q1Z600_PHOPR/565-600
Q1Z7B4_PHOPR/416-457
Q1Z7B6_PHOPR/436-477
Q1Z962_PHOPR/538-578
Q1ZAX5_PHOPR/398-439
Q1ZB09_PHOPR/415-456
Q1ZB72_PHOPR/400-441
Q1ZD23_9GAMM/443-484
Q1ZD25_9GAMM/413-454
Q1ZFV4_9GAMM/404-445
Q1ZFW8_9GAMM/421-462
Q1ZGM0_9GAMM/598-639
Q1ZH58_9GAMM/424-465
Q1ZHX2_9GAMM/55-96
Q1ZJ82_9GAMM/370-411
Q1ZKL2_PHOAS/54-95
Q1ZL80_PHOAS/426-467
Q1ZML8_PHOAS/386-427
Q1ZPG7_PHOAS/409-450
Q1ZPG9_PHOAS/434-475
Q1ZQT9_PHOAS/293-334
Q1ZRG9_PHOAS/371-411
Q1ZS18_PHOAS/428-469
Q1ZTC8_PHOAS/434-475
Q1ZUR9_PHOAS/392-432
Q1ZV82_PHOAS/465-506
Q1ZWR5_PHOAS/395-434
Q20IM3_PSECI/264-305
Q20XY8_RHOPB/534-573
Q20ZD4_RHOPB/445-486
Q20ZZ4_RHOPB/448-489
Q210P4_RHOPB/598-639
Q214B6_RHOPB/585-626
Q214Q6_RHOPB/412-453
Q214Q8_RHOPB/430-471
Q216X1_RHOPB/406-447
Q217B6_RHOPB/594-633
Q219R6_RHOPB/412-453
Q219S3_RHOPB/420-461
Q21AS1_RHOPB/396-437
Q21AY2_RHOPB/483-524
Q21B39_RHOPB/417-457
Q21E24_SACD2/442-483
Q21GP2_SACD2/133-174
Q21HL4_SACD2/409-450
Q21IM5_SACD2/433-474
Q21IM8_SACD2/442-483
Q21KK1_SACD2/256-290
Q21KK2_SACD2/265-301
Q21ML0_SACD2/61-102
Q21MR8_SACD2/404-446
Q21NG6_SACD2/422-463
Q21NY8_SACD2/460-501
Q21P09_SACD2/415-456
Q21P55_SACD2/396-437
Q21R03_RHOFD/431-472
Q21SG2_RHOFD/172-213
Q21SU3_RHOFD/398-439
Q21T49_RHOFD/427-468
Q21TU6_RHOFD/377-418
Q21TV5_RHOFD/392-432
Q21U60_RHOFD/477-517
Q21UH8_RHOFD/609-650
Q21UI6_RHOFD/337-377
Q21UI8_RHOFD/411-452
Q21Y40_RHOFD/34-74
Q220U8_RHOFD/409-450
Q222P9_RHOFD/410-451
Q24MQ3_DESHY/445-486
Q24N00_DESHY/418-459
Q24N41_DESHY/341-382
Q24N84_DESHY/606-647
Q24P43_DESHY/172-213
Q24PE5_DESHY/593-634
Q24QA0_DESHY/715-753
Q24QW1_DESHY/614-653
Q24RA4_DESHY/440-479
Q24RL6_DESHY/616-657
Q24RM5_DESHY/632-673
Q24RP4_DESHY/541-582
Q24RU7_DESHY/597-620
Q24W15_DESHY/585-620
Q24WB5_DESHY/258-302
Q24WH5_DESHY/590-631
Q24WI7_DESHY/438-482
Q24WJ3_DESHY/544-588
Q24WT4_DESHY/658-699
Q24X93_DESHY/552-593
Q24XR0_DESHY/637-678
Q24Y29_DESHY/76-117
Q24YZ1_DESHY/570-611
Q24Z16_DESHY/603-642
Q24ZH2_DESHY/614-655
Q24ZW9_DESHY/429-468
Q250C2_DESHY/660-701
Q250D7_DESHY/578-618
Q250F7_DESHY/409-450
Q250J1_DESHY/515-554
Q251G7_DESHY/610-650
Q251K1_DESHY/417-457
Q26B62_FLABB/386-427
Q26BC2_FLABB/402-442
Q27HK1_KLEPN/587-628
Q27RN9_METSR/133-174
Q28PA4_JANSC/389-430
Q28Q55_JANSC/406-447
Q28Q57_JANSC/407-448
Q28RL5_JANSC/393-434
Q28W31_JANSC/427-468
Q2B2V0_9BACI/438-479
Q2B4K3_9BACI/409-450
Q2B5N4_9BACI/643-684
Q2B9S9_9BACI/413-454
Q2BCV1_9BACI/533-573
Q2BGK6_9GAMM/426-467
Q2BHG0_9GAMM/413-454
Q2BHK7_9GAMM/409-449
Q2BHX7_9GAMM/423-464
Q2BI03_9GAMM/411-451
Q2BI27_9GAMM/439-480
Q2BI29_9GAMM/400-441
Q2BIV1_9GAMM/50-91
Q2BKZ6_9GAMM/606-647
Q2BL13_9GAMM/405-446
Q2BM46_9GAMM/400-441
Q2BN42_9GAMM/436-477
Q2BNV5_9GAMM/408-449
Q2BP21_9GAMM/434-475
Q2BPF2_9GAMM/400-439
Q2BPP2_9GAMM/389-430
Q2BQZ8_9GAMM/131-172
Q2BXJ4_9GAMM/293-334
Q2BZB5_9GAMM/392-432
Q2BZV7_9GAMM/409-450
Q2BZV9_9GAMM/434-475
Q2C0A3_9GAMM/54-95
Q2C1I8_9GAMM/246-287
Q2C2N0_9GAMM/426-467
Q2C5P8_9GAMM/428-469
Q2C7E1_9GAMM/371-411
Q2C7W9_9GAMM/386-427
Q2C8M0_9GAMM/395-434
Q2C8S1_9GAMM/465-506
Q2CD14_9RHOB/404-445
Q2CD16_9RHOB/407-448
Q2CDD9_9RHOB/390-431
Q2CG33_9RHOB/358-399
Q2G6N7_NOVAD/413-454
Q2G703_NOVAD/408-449
Q2G705_NOVAD/425-466
Q2G791_NOVAD/425-466
Q2G887_NOVAD/532-566
Q2GHC4_EHRCR/417-458
Q2GLD2_ANAPZ/416-457
Q2IE55_ANADE/414-448
Q2IEU4_ANADE/405-446
Q2IF83_ANADE/430-471
Q2IFQ9_ANADE/442-482
Q2IFY7_ANADE/419-460
Q2IG48_ANADE/56-97
Q2IHE3_ANADE/415-456
Q2IHF9_ANADE/437-478
Q2IHU1_ANADE/404-445
Q2IHX2_ANADE/291-335
Q2II48_ANADE/405-446
Q2II58_ANADE/199-238
Q2II97_ANADE/140-181
Q2IIK5_ANADE/550-590
Q2IIP8_ANADE/428-469
Q2IJ50_ANADE/419-460
Q2IJA8_ANADE/59-97
Q2IJD6_ANADE/416-457
Q2IJE6_ANADE/404-445
Q2IJP3_ANADE/431-467
Q2IJR9_ANADE/291-332
Q2IK30_ANADE/407-448
Q2IK42_ANADE/597-641
Q2IL88_ANADE/428-468
Q2IM52_ANADE/409-450
Q2IMP6_ANADE/416-457
Q2IMT1_ANADE/506-547
Q2IMV4_ANADE/608-649
Q2IN11_ANADE/421-462
Q2INA2_ANADE/395-431
Q2INL6_ANADE/414-455
Q2INN6_ANADE/411-452
Q2INT5_ANADE/418-458
Q2IP53_ANADE/404-445
Q2IP79_ANADE/413-454
Q2IPG4_ANADE/413-454
Q2IPM2_ANADE/413-454
Q2IPU9_ANADE/414-455
Q2IQG4_ANADE/404-445
Q2IQM1_ANADE/416-457
Q2IQU1_ANADE/511-551
Q2IQU3_ANADE/367-408
Q2ISX4_RHOP2/422-463
Q2ISY1_RHOP2/398-439
Q2IW26_RHOP2/430-471
Q2IW28_RHOP2/411-452
Q2IYF0_RHOP2/606-650
Q2J071_RHOP2/444-485
Q2J0M4_RHOP2/396-437
Q2J1J3_RHOP2/537-576
Q2J3L3_RHOP2/133-174
Q2JA15_FRASC/570-611
Q2JAN6_FRASC/490-531
Q2K3V9_RHIEC/275-316
Q2K4D2_RHIEC/460-501
Q2K4P6_RHIEC/392-433
Q2K5Z6_RHIEC/396-437
Q2K8U8_RHIEC/411-452
Q2K8V2_RHIEC/431-472
Q2KJM4_PSEST/474-516
Q2KVZ0_BORA1/34-75
Q2KWQ0_BORA1/135-175
Q2KYU1_BORA1/408-449
Q2L0D2_BORA1/445-486
Q2LJ22_9PSED/259-300
Q2LJ23_9PSED/261-302
Q2LKB9_AERHY/404-445
Q2LPT8_SYNAS/594-637
Q2LQP1_SYNAS/503-544
Q2LRK0_SYNAS/118-159
Q2LRW3_SYNAS/410-450
Q2LRZ0_SYNAS/423-464
Q2LSK2_SYNAS/426-466
Q2LTE5_SYNAS/412-453
Q2LUG3_SYNAS/483-527
Q2LUG8_SYNAS/411-452
Q2LVX8_SYNAS/417-459
Q2LWE8_SYNAS/402-443
Q2LWF8_SYNAS/402-443
Q2LWW3_SYNAS/394-435
Q2LXQ0_SYNAS/456-497
Q2LXW1_SYNAS/403-444
Q2LXW8_SYNAS/454-494
Q2LYF9_SYNAS/408-449
Q2N2N9_AERHY/397-438
Q2N2P1_AERHY/428-469
Q2N7S7_ERYLH/54-81
Q2NAE4_ERYLH/419-459
Q2NAE6_ERYLH/408-449
Q2NAY4_ERYLH/409-450
Q2NC18_ERYLH/296-337
Q2NCN4_ERYLH/425-466
Q2NQR8_SODGM/426-467
Q2NXJ8_XANOM/430-469
Q2NYA1_XANOM/405-446
Q2P2M5_XANOM/442-483
Q2P3M9_XANOM/141-181
Q2P5E8_XANOM/419-460
Q2P7A6_XANOM/539-576
Q2P7Y2_XANOM/383-423
Q2P860_XANOM/46-87
Q2PY60_9BACT/380-421
Q2QK78_PSEUO/515-556
Q2RH79_MOOTA/518-559
Q2RHA0_MOOTA/707-747
Q2RHS4_MOOTA/695-736
Q2RKJ6_MOOTA/584-625
Q2RPP6_RHORT/403-439
Q2RSD7_RHORT/465-506
Q2RSJ4_RHORT/426-467
Q2RTR5_RHORT/415-456
Q2RTR7_RHORT/430-471
Q2RUF9_RHORT/392-433
Q2RUK6_RHORT/482-523
Q2RUK9_RHORT/417-457
Q2RV25_RHORT/287-328
Q2RVQ1_RHORT/554-593
Q2RVW2_RHORT/595-636
Q2RWR5_RHORT/420-461
Q2RX01_RHORT/386-427
Q2RZ83_SALRD/448-489
Q2RZB0_SALRD/476-517
Q2S2K7_SALRD/516-556
Q2S2S6_SALRD/449-490
Q2S3A4_SALRD/412-453
Q2S9L4_HAHCH/58-99
Q2S9U9_HAHCH/408-449
Q2SB67_HAHCH/294-335
Q2SBU8_HAHCH/432-473
Q2SBV1_HAHCH/411-452
Q2SCB1_HAHCH/455-496
Q2SCK6_HAHCH/394-435
Q2SEE5_HAHCH/427-468
Q2SEI4_HAHCH/410-451
Q2SIJ1_HAHCH/404-440
Q2SM70_HAHCH/134-175
Q2SN59_HAHCH/425-466
Q2SNF9_HAHCH/401-442
Q2SP29_HAHCH/405-449
Q2SQ36_HAHCH/410-451
Q2SVJ8_BURTA/382-422
Q2SXH2_BURTA/468-509
Q2SXS8_BURTA/421-462
Q2SXY3_BURTA/399-441
Q2SXY7_BURTA/564-602
Q2SZ51_BURTA/33-74
Q2T009_BURTA/427-468
Q2T166_BURTA/408-449
Q2T1J0_BURTA/400-441
Q2T278_BURTA/135-176
Q2T2A5_BURTA/174-215
Q2T351_BURTA/450-491
Q2T371_BURTA/666-706
Q2T486_BURTA/606-647
Q2TJQ3_THIRO/418-459
Q2TJQ8_THIRO/400-441
Q2VGB1_RHIRD/391-432
Q2W1K7_MAGSA/523-563
Q2W4Q2_MAGSA/414-455
Q2W4Q4_MAGSA/437-478
Q2W4Y7_MAGSA/432-473
Q2W607_MAGSA/399-438
Q2W6R5_MAGSA/395-436
Q2WA22_MAGSA/396-437
Q2Y5L3_NITMU/405-445
Q2Y750_NITMU/272-313
Q2YC24_NITMU/384-425
Q2YCT0_NITMU/36-77
Q2YD55_NITMU/142-183
Q2YIP3_BRUA2/427-468
Q2YP38_BRUA2/275-316
Q2YPW4_BRUA2/438-479
Q2YPW6_BRUA2/410-451
Q306N7_MYXXD/422-463
Q30VA4_DESDG/413-454
Q30VG7_DESDG/404-445
Q30WC5_DESDG/313-348
Q30WF6_DESDG/450-489
Q30WV1_DESDG/421-462
Q30WZ9_DESDG/418-459
Q30X43_DESDG/296-337
Q30X50_DESDG/449-483
Q30XH6_DESDG/552-587
Q30YU4_DESDG/420-461
Q311B4_DESDG/410-451
Q311G4_DESDG/519-560
Q311P7_DESDG/480-520
Q312E2_DESDG/428-469
Q312F1_DESDG/101-145
Q312S5_DESDG/416-456
Q312T1_DESDG/536-580
Q313S9_DESDG/428-468
Q314G6_DESDG/440-478
Q314J5_DESDG/417-458
Q315D6_DESDG/421-461
Q315F1_DESDG/638-679
Q316M7_DESDG/446-486
Q316Q6_DESDG/594-633
Q317I6_DESDG/422-463
Q31FN5_THICR/322-363
Q31FN7_THICR/410-451
Q31H71_THICR/442-483
Q31IF7_THICR/153-194
Q31II7_THICR/41-82
Q31J89_THICR/404-444
Q31JP1_THICR/521-562
Q31UC7_SHIBS/425-466
Q31X93_SHIBS/642-684
Q31ZP2_SHIBS/590-631
Q31ZZ8_SHIBS/288-328
Q32A39_SHIDS/425-466
Q32AH7_SHIDS/401-441
Q32F59_SHIDS/288-328
Q32H06_SHIDS/91-132
Q390N3_BURS3/515-556
Q393J7_BURS3/421-470
Q395D8_BURS3/410-451
Q395V6_BURS3/281-318
Q398X0_BURS3/428-469
Q399P9_BURS3/599-637
Q39AT9_BURS3/397-439
Q39BA4_BURS3/619-659
Q39BB5_BURS3/447-488
Q39BV1_BURS3/179-220
Q39BX8_BURS3/135-176
Q39CK9_BURS3/400-441
Q39ER6_BURS3/461-502
Q39FM9_BURS3/590-630
Q39H02_BURS3/387-426
Q39I67_BURS3/417-458
Q39IC1_BURS3/400-438
Q39JI7_BURS3/33-74
Q39LA6_BURS3/318-358
Q39NA7_BURS3/405-446
Q39QF3_GEOMG/501-545
Q39QH6_GEOMG/562-603
Q39QJ8_GEOMG/413-454
Q39QV3_GEOMG/408-449
Q39RI2_GEOMG/419-460
Q39SJ2_GEOMG/432-473
Q39SU6_GEOMG/411-452
Q39TH4_GEOMG/501-545
Q39TQ0_GEOMG/400-441
Q39TS9_GEOMG/521-562
Q39TT1_GEOMG/521-562
Q39TT6_GEOMG/420-464
Q39TU6_GEOMG/521-562
Q39TZ0_GEOMG/550-591
Q39U11_GEOMG/405-446
Q39U53_GEOMG/410-451
Q39VE8_GEOMG/521-561
Q39VU3_GEOMG/412-453
Q39WQ2_GEOMG/427-467
Q39WS6_GEOMG/406-447
Q39WS9_GEOMG/463-503
Q39X21_GEOMG/410-451
Q39XH0_GEOMG/408-449
Q39XK6_GEOMG/403-448
Q39XT0_GEOMG/413-454
Q39Y76_GEOMG/412-453
Q39YU2_GEOMG/415-456
Q39ZM0_GEOMG/707-748
Q3A0M3_PELCD/428-469
Q3A103_PELCD/423-464
Q3A203_PELCD/526-566
Q3A223_PELCD/408-449
Q3A256_PELCD/689-730
Q3A2K8_PELCD/407-448
Q3A2M3_PELCD/434-475
Q3A322_PELCD/429-470
Q3A356_PELCD/426-469
Q3A3T0_PELCD/633-674
Q3A483_PELCD/408-447
Q3A5A0_PELCD/424-464
Q3A651_PELCD/622-663
Q3A6J7_PELCD/406-440
Q3A7P8_PELCD/635-676
Q3A7X2_PELCD/467-508
Q3AAC4_CARHZ/465-508
Q3AB09_CARHZ/398-439
Q3ABV5_CARHZ/687-728
Q3ACC6_CARHZ/434-478
Q3ACE2_CARHZ/528-569
Q3ACI2_CARHZ/529-572
Q3ACP6_CARHZ/588-629
Q3ADZ2_CARHZ/571-609
Q3AEJ7_CARHZ/628-669
Q3AP27_CHLCH/642-693
Q3AQY4_CHLCH/372-413
Q3AR86_CHLCH/499-540
Q3B2P7_PELLD/487-528
Q3B2S4_PELLD/354-393
Q3B305_PELLD/443-484
Q3B361_PELLD/386-427
Q3B3G1_PELLD/429-470
Q3B5Z9_PELLD/406-447
Q3B6T3_PELLD/648-692
Q3BNT0_XANC5/440-480
Q3BP22_XANC5/404-442
Q3BQ81_XANC5/440-481
Q3BU18_XANC5/442-483
Q3BUK5_XANC5/141-181
Q3BWH7_XANC5/508-543
Q3BXR7_XANC5/615-656
Q3BY76_XANC5/46-87
Q3BZ50_XANC5/404-445
Q3BZ90_XANC5/430-469
Q3EJE4_BACTI/431-472
Q3EJN2_BACTI/67-108
Q3ESA9_BACTI/422-463
Q3ETN7_BACTI/641-682
Q3HY19_ERWPY/272-313
Q3IBQ0_9BACT/412-453
Q3IBV7_PSEHT/130-171
Q3IC29_PSEHT/406-445
Q3IDW8_PSEHT/437-478
Q3IDY1_PSEHT/436-477
Q3IF65_PSEHT/312-351
Q3IFL3_PSEHT/417-458
Q3II51_PSEHT/398-439
Q3IIC2_PSEHT/52-93
Q3IX09_RHOS4/572-607
Q3J0G5_RHOS4/534-574
Q3J0K6_RHOS4/434-475
Q3J179_RHOS4/416-457
Q3J1T8_RHOS4/360-401
Q3J2G9_RHOS4/597-638
Q3J2L2_RHOS4/403-444
Q3J2L4_RHOS4/405-446
Q3J4K0_RHOS4/393-434
Q3J627_RHOS4/393-434
Q3J650_RHOS4/442-483
Q3J6T5_NITOC/403-444
Q3J8M6_NITOC/427-468
Q3J8M7_NITOC/391-432
Q3J9N7_NITOC/406-448
Q3J9X1_NITOC/401-442
Q3JAP9_NITOC/417-458
Q3JC89_NITOC/61-102
Q3JD59_NITOC/396-441
Q3JDN9_NITOC/277-318
Q3JEE3_NITOC/272-311
Q3JGJ2_BURP1/679-720
Q3JHR2_BURP1/633-673
Q3JI73_BURP1/421-462
Q3JIR3_BURP1/367-406
Q3JIR4_BURP1/405-446
Q3JJ55_BURP1/441-482
Q3JNT0_BURP1/33-74
Q3JQ23_BURP1/421-459
Q3JQ26_BURP1/399-441
Q3JQ85_BURP1/421-462
Q3JQK2_BURP1/466-507
Q3JSV2_BURP1/382-422
Q3JW28_BURP1/408-449
Q3JWJ7_BURP1/400-441
Q3JXA5_BURP1/135-176
Q3JXD5_BURP1/173-214
Q3K4I4_PSEPF/458-499
Q3K679_PSEPF/591-632
Q3K6M7_PSEPF/404-445
Q3K764_PSEPF/473-514
Q3K7H7_PSEPF/397-438
Q3K7Q9_PSEPF/391-432
Q3KA30_PSEPF/576-614
Q3KBN9_PSEPF/428-469
Q3KBY8_PSEPF/585-625
Q3KD22_PSEPF/396-438
Q3KEQ9_PSEPF/427-468
Q3KG29_PSEPF/408-449
Q3KG31_PSEPF/437-478
Q3KI42_PSEPF/141-182
Q3KIP8_PSEPF/62-103
Q3KJH3_PSEPF/422-463
Q3KJM5_PSEPF/406-447
Q3KKB6_PSEPF/406-446
Q3MSF1_KLEPN/282-322
Q3MSG1_KLEOX/282-322
Q3QZ07_XYLFA/430-468
Q3QZN4_XYLFA/141-181
Q3R264_XYLFA/430-469
Q3R5I9_XYLFA/426-467
Q3R6S7_XYLFA/46-87
Q3R9T7_XYLFA/141-181
Q3R9W8_XYLFA/426-467
Q3RAP4_XYLFA/46-87
Q3REE9_XYLFA/46-87
Q3RFU6_XYLFA/430-469
Q3RG57_XYLFA/141-181
Q3RG88_XYLFA/449-490
Q3SF05_THIDA/322-363
Q3SFG7_THIDA/133-173
Q3SG03_THIDA/419-460
Q3SG46_THIDA/34-75
Q3SGR7_THIDA/386-427
Q3SHX3_THIDA/396-437
Q3SKC8_THIDA/403-443
Q3SLB1_THIDA/432-473
Q3SLG0_THIDA/436-477
Q3SM99_THIDA/405-446
Q3SMR9_THIDA/371-412
Q3SPR8_NITWN/32-73
Q3SSN3_NITWN/412-453
Q3SSN5_NITWN/429-470
Q3STY7_NITWN/451-492
Q3SV29_NITWN/396-437
Q3T933_METSI/615-656
Q3YRF5_EHRCJ/423-464
Q3YUY0_SHISS/401-441
Q3YVA5_SHISS/425-466
Q3YY00_SHISS/547-587
Q3YZ61_SHISS/612-655
Q3YZY6_SHISS/413-454
Q3Z150_SHISS/288-328
Q3ZL62_ESCBL/585-626
Q40KA1_EHRCH/421-462
Q43898_AZOBR/430-471
Q43912_AZOBR/431-472
Q43965_ACICA/516-557
Q44430_RHIRD/431-472
Q46141_9CLOT/600-641
Q46MZ0_CUPPJ/629-669
Q46PB6_CUPPJ/544-585
Q46PB8_CUPPJ/516-557
Q46PP1_CUPPJ/604-643
Q46Q22_CUPPJ/407-446
Q46QA2_CUPPJ/420-461
Q46R09_CUPPJ/294-335
Q46R10_CUPPJ/402-443
Q46R29_CUPPJ/478-517
Q46UD7_CUPPJ/534-573
Q46UU9_CUPPJ/448-489
Q46V86_CUPPJ/394-433
Q46X30_CUPPJ/472-513
Q46XV3_CUPPJ/396-437
Q46XZ0_CUPPJ/400-441
Q46ZL5_CUPPJ/480-521
Q470L1_CUPPJ/623-662
Q470P0_CUPPJ/624-665
Q470X0_CUPPJ/500-540
Q471V5_CUPPJ/589-629
Q475R3_CUPPJ/33-74
Q476M6_CUPPJ/398-439
Q476X9_CUPPJ/161-202
Q478P2_DECAR/448-489
Q479F4_DECAR/515-555
Q479J4_DECAR/423-465
Q479T6_DECAR/33-74
Q47AJ9_DECAR/450-491
Q47BX8_DECAR/407-448
Q47CV1_DECAR/400-441
Q47CW5_DECAR/416-457
Q47DA8_DECAR/407-448
Q47E43_DECAR/393-434
Q47F08_DECAR/422-463
Q47FP7_DECAR/132-173
Q47FZ5_DECAR/503-542
Q47HA8_DECAR/626-667
Q47HC5_DECAR/620-661
Q47I00_DECAR/408-449
Q47I93_DECAR/411-451
Q47IB3_DECAR/404-448
Q47IU7_DECAR/398-438
Q47IW9_DECAR/420-461
Q47K41_DECAR/370-411
Q47U54_COLP3/402-443
Q47UR4_COLP3/141-182
Q47V24_COLP3/440-481
Q47VV5_COLP3/403-444
Q47XM9_COLP3/321-361
Q47Z35_COLP3/441-482
Q47ZM3_COLP3/601-641
Q483C0_COLP3/424-465
Q483M3_COLP3/404-445
Q483W6_COLP3/468-511
Q48425_KLEPN/46-87
Q485M3_COLP3/396-437
Q485M5_COLP3/461-502
Q488I7_COLP3/417-458
Q489D8_COLP3/388-427
Q489F5_COLP3/51-92
Q489V9_COLP3/424-464
Q48A72_COLP3/425-469
Q48CE7_PSE14/422-463
Q48DH7_PSE14/62-103
Q48E17_PSE14/142-183
Q48EQ4_PSE14/393-434
Q48EZ3_PSE14/399-440
Q48GD8_PSE14/437-478
Q48GE0_PSE14/416-457
Q48J06_PSE14/551-592
Q48J89_PSE14/593-633
Q48JI8_PSE14/394-438
Q48L05_PSE14/584-614
Q48M42_PSE14/259-300
Q48M43_PSE14/261-302
Q48NJ1_PSE14/401-442
Q48PW2_PSE14/406-446
Q48QC2_PSE14/402-436
Q4ELC8_LISMO/413-454
Q4ESW6_LISMO/413-454
Q4FBE9_ECOLX/368-409
Q4FM29_PELUB/404-445
Q4FNZ5_PELUB/325-360
Q4FRH2_PSYA2/531-572
Q4FRN9_PSYA2/75-116
Q4HEX9_CAMCO/375-416
Q4HT26_CAMUP/386-427
Q4JIR5_9BACT/94-135
Q4JMR1_9BACT/311-352
Q4JMY3_9BACT/425-465
Q4K4Y9_PSEF5/420-460
Q4K5E7_PSEF5/595-636
Q4K5V6_PSEF5/400-441
Q4K6L3_PSEF5/476-515
Q4K714_PSEF5/415-456
Q4K726_PSEF5/396-437
Q4K799_PSEF5/392-433
Q4K951_PSEF5/591-632
Q4KAQ7_PSEF5/425-466
Q4KC03_PSEF5/394-438
Q4KDL0_PSEF5/400-435
Q4KEQ8_PSEF5/574-612
Q4KG71_PSEF5/413-454
Q4KG73_PSEF5/437-478
Q4KIB7_PSEF5/141-182
Q4KIX4_PSEF5/62-103
Q4KJR2_PSEF5/422-463
Q4KKJ0_PSEF5/406-446
Q4MIN1_BACCE/641-682
Q4MKG0_BACCE/536-577
Q4MP72_BACCE/509-550
Q4MQI7_BACCE/422-463
Q4MTX5_BACCE/284-325
Q4U6T2_VIBCH/391-432
Q4UQ73_XANC8/389-429
Q4UQG3_XANC8/404-442
Q4URR3_XANC8/492-527
Q4UTW6_XANC8/140-180
Q4UUG5_XANC8/444-485
Q4UWI0_XANC8/1-26
Q4UXU2_XANC8/423-464
Q4UYV5_XANC8/634-675
Q4UZC2_XANC8/46-87
Q4V088_XANC8/431-470
Q4V296_BURMA/271-310
Q4ZLX3_PSEU2/422-463
Q4ZN37_PSEU2/62-103
Q4ZNL2_PSEU2/142-183
Q4ZP97_PSEU2/394-435
Q4ZPH9_PSEU2/399-440
Q4ZQS9_PSEU2/437-478
Q4ZQT1_PSEU2/416-457
Q4ZS27_PSEU2/395-438
Q4ZSU8_PSEU2/544-585
Q4ZVN8_PSEU2/584-614
Q4ZX77_PSEU2/259-300
Q4ZX78_PSEU2/261-302
Q4ZYI2_PSEU2/401-442
Q4ZZT6_PSEU2/406-446
Q500M1_PSEU2/401-435
Q50904_MYXXA/415-456
Q51452_PSEAE/437-478
Q51454_PSEAE/418-459
Q51460_PSEAE/437-478
Q51994_PSEPU/529-570
Q52169_PSEPU/518-559
Q52177_PSEPU/518-559
Q52200_PSEPU/518-559
Q52535_PSESX/261-302
Q52536_PSESX/259-300
Q52678_RHOCA/486-527
Q52834_RHILE/537-577
Q53023_RHORU/430-471
Q53182_RHOSH/403-444
Q53221_RHOSH/416-457
Q53224_RHOSH/416-457
Q53E02_MYXXA/482-523
Q54A08_PSEPU/5-46
Q56291_THIFE/419-460
Q56708_VIBPA/443-484
Q57A01_BRUAB/427-468
Q57D21_BRUAB/438-479
Q57D23_BRUAB/410-451
Q57FH7_BRUAB/275-316
Q57H51_SALCH/401-441
Q57HK9_SALCH/444-485
Q57KR4_SALCH/679-721
Q57LV9_SALCH/312-353
Q57LZ3_SALCH/425-466
Q57NX1_SALCH/289-329
Q57SJ7_SALCH/493-534
Q588Z8_HALHA/479-518
Q58WS9_9BACT/405-446
Q5DY30_ECOLX/278-317
Q5DYQ0_VIBF1/452-493
Q5DZ64_VIBF1/466-506
Q5E0R6_VIBF1/289-329
Q5E3P5_VIBF1/444-485
Q5E3P7_VIBF1/427-468
Q5E500_VIBF1/429-470
Q5E653_VIBF1/472-513
Q5E6B4_VIBF1/432-473
Q5E7P7_VIBF1/394-435
Q5E8Q6_VIBF1/425-466
Q5EG41_PSEPU/422-463
Q5F5Q1_NEIG1/370-411
Q5F7B8_NEIG1/530-571
Q5FA77_NEIG1/65-106
Q5FG14_EHRRG/423-464
Q5FSE4_GLUOX/294-333
Q5FTK1_GLUOX/252-293
Q5FTP8_GLUOX/195-236
Q5FTQ0_GLUOX/411-452
Q5GU86_XANOR/437-476
Q5GV17_XANOR/405-446
Q5GZM8_XANOR/442-483
Q5H0P0_XANOR/141-181
Q5H2H6_XANOR/439-480
Q5H4H6_XANOR/549-586
Q5H575_XANOR/389-429
Q5H5G8_XANOR/46-87
Q5HAL9_EHRRW/423-464
Q5KT23_9BURK/402-442
Q5KYJ8_GEOKA/548-587
Q5L216_GEOKA/443-478
Q5L236_GEOKA/598-639
Q5L3J9_GEOKA/629-669
Q5L3L0_GEOKA/409-450
Q5L8I1_BACFN/402-443
Q5L8Q5_BACFN/383-425
Q5LCL5_BACFN/411-452
Q5LDA9_BACFN/403-444
Q5LDL8_BACFN/422-463
Q5LEZ2_BACFN/402-443
Q5LF63_BACFN/391-431
Q5LGK2_BACFN/364-405
Q5LHU8_BACFN/404-445
Q5LKZ2_SILPO/394-438
Q5LQ67_SILPO/359-400
Q5LRN8_SILPO/405-446
Q5LRP0_SILPO/406-447
Q5LS76_SILPO/395-436
Q5MIL1_AZOBR/453-494
Q5NLH0_ZYMMO/523-560
Q5NNG0_ZYMMO/56-93
Q5NNG2_ZYMMO/411-452
Q5NP86_ZYMMO/326-367
Q5NPV1_ZYMMO/396-437
Q5NUW9_RALME/154-176
Q5NV29_RALME/347-381
Q5NXB1_AROAE/100-137
Q5NY04_AROAE/400-441
Q5NYQ6_AROAE/401-442
Q5NZX3_AROAE/523-563
Q5P0J0_AROAE/413-454
Q5P1M4_AROAE/627-668
Q5P1N7_AROAE/398-442
Q5P1R8_AROAE/583-617
Q5P2K9_AROAE/418-459
Q5P2X9_AROAE/415-453
Q5P3C3_AROAE/406-446
Q5P474_AROAE/516-557
Q5P4H8_AROAE/417-458
Q5P7Q9_AROAE/413-454
Q5P8R7_AROAE/558-599
Q5P970_AROAE/405-446
Q5PBK0_ANAMM/420-461
Q5PCQ8_SALPA/284-324
Q5PE98_SALPA/642-684
Q5PFW5_SALPA/494-534
Q5PKB1_SALPA/401-441
Q5PKC2_SALPA/425-466
Q5PN25_SALPA/425-466
Q5PNF8_SALPA/365-406
Q5QUD6_IDILO/308-347
Q5QUH7_IDILO/433-473
Q5QUH9_IDILO/405-443
Q5QUX7_IDILO/425-466
Q5QVV0_IDILO/53-94
Q5QWI7_IDILO/129-170
Q5QZD8_IDILO/403-444
Q5R169_IDILO/395-436
Q5TK95_PSEFL/437-478
Q5VJD9_9BURK/622-661
Q5WE88_BACSK/601-642
Q5WF71_BACSK/613-654
Q5WJF2_BACSK/471-509
Q5WKW0_BACSK/405-449
Q5WL87_BACSK/526-566
Q5WLA3_BACSK/492-531
Q5WLI9_BACSK/533-573
Q5WLY7_BACSK/440-478
Q5WM16_BACSK/417-458
Q5WVT5_LEGPL/391-430
Q5WVV4_LEGPL/43-84
Q5WWX8_LEGPL/46-87
Q5WXB6_LEGPL/398-439
Q5WY55_LEGPL/420-461
Q5WYZ7_LEGPL/42-83
Q5X4F0_LEGPA/391-430
Q5X4G9_LEGPA/43-84
Q5X5J6_LEGPA/46-87
Q5X5Z4_LEGPA/398-439
Q5X6Q0_LEGPA/420-461
Q5X7J9_LEGPA/42-83
Q5Z0J3_NOCFA/487-528
Q5ZUN1_LEGPH/407-446
Q5ZUQ0_LEGPH/43-84
Q5ZVS0_LEGPH/46-87
Q5ZWB1_LEGPH/398-439
Q5ZX79_LEGPH/420-461
Q5ZY31_LEGPH/42-83
Q602T5_METCA/139-180
Q603F8_METCA/406-447
Q604J8_METCA/425-466
Q604R3_METCA/417-458
Q607L3_METCA/52-93
Q609X5_METCA/357-397
Q609Y0_METCA/269-310
Q60AF0_METCA/498-539
Q60AT0_METCA/465-504
Q60BL9_METCA/269-310
Q629X8_BURMA/405-446
Q62A66_BURMA/630-670
Q62DR4_BURMA/461-502
Q62EF9_BURMA/396-437
Q62F01_BURMA/135-176
Q62F25_BURMA/400-441
Q62HA5_BURMA/33-74
Q62IW0_BURMA/466-507
Q62K20_BURMA/410-450
Q62LS4_BURMA/421-462
Q62M67_BURMA/532-570
Q62M69_BURMA/399-441
Q62MS8_BURMA/173-214
Q62N29_BURMA/408-449
Q62T08_BACLD/628-680
Q62YY6_BACLD/420-461
Q635B8_BACCZ/641-682
Q639Z1_BACCZ/222-263
Q63AB7_BACCZ/509-550
Q63AI3_BACCZ/573-614
Q63BP8_BACCZ/415-456
Q63GE9_BACCZ/422-463
Q63I19_BURPS/271-310
Q63I20_BURPS/405-446
Q63ID9_BURPS/461-502
Q63MQ4_BURPS/601-642
Q63NU4_BURPS/630-670
Q63P81_BURPS/397-438
Q63QX9_BURPS/33-74
Q63S47_BURPS/421-459
Q63S50_BURPS/399-441
Q63SA1_BURPS/421-462
Q63SK4_BURPS/466-507
Q63TS9_BURPS/410-450
Q63XC7_BURPS/408-449
Q63XW3_BURPS/400-441
Q63YI5_BURPS/138-179
Q63YR0_BURPS/173-214
Q64NS6_BACFR/402-443
Q64TR5_BACFR/411-452
Q64UD2_BACFR/400-441
Q64UP1_BACFR/413-454
Q64VY4_BACFR/402-443
Q64W60_BACFR/403-444
Q64XE5_BACFR/364-405
Q64YV0_BACFR/404-445
Q650D7_BACFR/392-431
Q659Z3_ECOLX/598-639
Q65EJ1_BACLD/530-570
Q65HK3_BACLD/629-681
Q65MC7_BACLD/568-609
Q65NI7_BACLD/451-492
Q660B2_BORGA/407-448
Q666A8_YERPS/292-331
Q66A61_YERPS/287-327
Q66AD4_YERPS/556-595
Q66D44_YERPS/412-453
Q66GG0_YERPS/426-467
Q67J70_SYMTH/473-508
Q67KD0_SYMTH/280-319
Q67MM1_SYMTH/417-458
Q67NC7_SYMTH/643-684
Q67RR4_SYMTH/420-459
Q67SC0_SYMTH/436-476
Q69I04_SERMA/54-95
Q6A567_BRASO/421-462
Q6AIP5_DESPS/428-468
Q6AJC8_DESPS/411-450
Q6AJN0_DESPS/413-454
Q6AJU9_DESPS/485-526
Q6AL05_DESPS/602-643
Q6AL11_DESPS/431-472
Q6ALT7_DESPS/403-444
Q6AN99_DESPS/409-450
Q6APF5_DESPS/408-449
Q6APP2_DESPS/399-440
Q6AQD5_DESPS/467-508
Q6AQV5_DESPS/419-459
Q6AR13_DESPS/588-629
Q6AR18_DESPS/422-460
Q6ARB9_DESPS/399-440
Q6ARF9_DESPS/402-443
Q6D306_ERWCT/478-517
Q6D5Q9_ERWCT/283-323
Q6D7T9_ERWCT/610-652
Q6DB73_ERWCT/426-467
Q6F9P6_ACIAD/50-91
Q6FBU1_ACIAD/282-317
Q6FCH6_ACIAD/436-477
Q6FFD3_ACIAD/423-464
Q6G180_BARQU/408-449
Q6G186_BARQU/411-452
Q6G3Z5_BARHE/408-449
Q6G4X1_BARHE/411-452
Q6HDZ7_BACHK/641-682
Q6HHE2_BACHK/535-576
Q6HHQ5_BACHK/509-550
Q6HHX0_BACHK/573-614
Q6HJ67_BACHK/415-456
Q6HNW3_BACHK/422-463
Q6IWL2_CLOBE/612-653
Q6L8U7_PSESX/116-157
Q6L8V1_9PSED/116-157
Q6L8V5_9PSED/116-157
Q6L8V9_9PSED/116-157
Q6L8W3_PSESJ/116-157
Q6L8W7_PSESX/116-157
Q6L8X1_PSEAP/116-157
Q6L8X5_PSESX/116-157
Q6L8X9_PSESX/116-157
Q6L8Y3_PSESY/116-157
Q6L8Y7_PSESF/116-157
Q6L8Z1_PSESX/116-157
Q6L8Z5_9PSED/116-157
Q6L8Z9_PSESX/116-157
Q6L903_PSESM/116-157
Q6L907_PSEYM/116-157
Q6L911_PSEYM/116-157
Q6L915_9PSED/116-157
Q6L919_PSEYS/116-157
Q6L923_9PSED/116-157
Q6L927_PSESL/116-157
Q6L931_9PSED/116-157
Q6L935_PSESX/116-157
Q6L939_9PSED/116-157
Q6L943_9PSED/116-157
Q6L947_9PSED/116-157
Q6L951_PSESZ/116-157
Q6L955_PSESG/116-157
Q6L959_PSESH/116-157
Q6L963_PSESH/116-157
Q6LBA0_OLICO/380-421
Q6LFR8_PHOPR/398-439
Q6LK67_PHOPR/396-436
Q6LKG8_PHOPR/566-600
Q6LLR2_PHOPR/425-466
Q6LNI3_PHOPR/371-412
Q6LPF3_PHOPR/289-329
Q6LQM8_PHOPR/538-578
Q6LQY4_PHOPR/442-483
Q6LT46_PHOPR/433-474
Q6LTP3_PHOPR/416-457
Q6LTP6_PHOPR/436-477
Q6LUN0_PHOPR/431-472
Q6LW41_PHOPR/405-446
Q6MBG1_PARUW/398-438
Q6MHV3_BDEBA/415-456
Q6MHX6_BDEBA/233-274
Q6MI14_BDEBA/129-169
Q6MI19_BDEBA/453-494
Q6MIT5_BDEBA/297-338
Q6MIW1_BDEBA/410-451
Q6MJ90_BDEBA/405-445
Q6MLW2_BDEBA/487-526
Q6MMV1_BDEBA/275-314
Q6MMW0_BDEBA/414-455
Q6MNL0_BDEBA/89-130
Q6MPP3_BDEBA/359-400
Q6MRD2_BDEBA/485-526
Q6MRN6_BDEBA/50-91
Q6N0X8_RHOPA/538-577
Q6N263_RHOPA/443-484
Q6N6M0_RHOPA/411-452
Q6N6M2_RHOPA/430-471
Q6N9K7_RHOPA/399-440
Q6N9L3_RHOPA/429-470
Q6N9U7_RHOPA/485-526
Q6NA12_RHOPA/482-523
Q6NAB7_RHOPA/396-437
Q6NAH8_RHOPA/583-623
Q6NB51_RHOPA/431-472
Q6PTA5_AZOCA/436-477
Q6QQB4_PSESH/87-128
Q6QUN3_VIBAN/439-480
Q6REE4_AZOBR/431-472
Q6REE5_AZOBR/431-472
Q6REI9_9NOCA/541-582
Q6RK31_ERWCT/296-337
Q6RXW4_9NOCA/554-595
Q6SET7_9BACT/144-186
Q6SFF6_9BACT/423-464
Q6SFW6_9BACT/35-70
Q6SGG8_9BACT/145-186
Q6SHB0_9BACT/142-186
Q6SKF4_ARTAU/159-196
Q6UDR3_PSESX/259-300
Q6VMR4_MYXXA/402-442
Q6VMR7_MYXXA/325-366
Q6VMR8_MYXXA/395-434
Q6VMR9_MYXXA/360-401
Q6VMS0_MYXXA/408-449
Q6VMS2_MYXXA/402-443
Q6VMS3_MYXXA/430-471
Q6VMS4_MYXXA/246-287
Q6VMS5_MYXXA/262-303
Q6VMS6_MYXXA/426-467
Q6VMS7_MYXXA/546-583
Q6VMT0_MYXXA/233-274
Q6VMT1_MYXXA/411-448
Q6VMT2_MYXXA/408-448
Q6VMT3_MYXXA/405-446
Q6VMT5_MYXXA/406-446
Q6VMT6_MYXXA/473-514
Q6WB56_ALCFA/405-444
Q6WEG3_PECCC/293-334
Q6XUJ0_XANCP/420-461
Q6Y1R7_CITFR/54-95
Q707J0_ECOLX/368-409
Q70LJ0_LEGPN/420-461
Q71XJ3_LISMF/393-434
Q725H6_DESVH/413-454
Q725P3_DESVH/415-456
Q725U1_DESVH/406-446
Q725X0_DESVH/405-446
Q726G6_DESVH/516-557
Q726W7_DESVH/333-373
Q726Z6_DESVH/430-471
Q727A0_DESVH/300-341
Q727C1_DESVH/424-465
Q727G1_DESVH/304-345
Q727M8_DESVH/417-455
Q729F7_DESVH/419-460
Q729J1_DESVH/497-539
Q729S4_DESVH/438-478
Q72A07_DESVH/18-35
Q72A83_DESVH/408-449
Q72AP3_DESVH/472-513
Q72C65_DESVH/412-453
Q72CX7_DESVH/440-475
Q72D66_DESVH/430-471
Q72DI3_DESVH/423-464
Q72E35_DESVH/530-565
Q72E99_DESVH/451-488
Q72EF9_DESVH/422-463
Q72EN8_DESVH/417-458
Q72FU5_DESVH/409-450
Q72FV3_DESVH/426-467
Q72P41_LEPIC/267-307
Q72S37_LEPIC/398-438
Q72W09_LEPIC/654-695
Q72WC4_LEPIC/241-282
Q72WE6_DESVH/461-502
Q72WI9_DESVH/525-566
Q72WN2_DESVH/428-472
Q731C7_BACC1/641-682
Q736N5_BACC1/509-550
Q736V6_BACC1/573-614
Q738R1_BACC1/415-456
Q73E15_BACC1/422-463
Q73KY8_TREDE/461-500
Q73L96_TREDE/404-445
Q746V0_GEOSL/423-464
Q747A4_GEOSL/707-747
Q747P8_GEOSL/425-466
Q748T6_GEOSL/412-453
Q749I9_GEOSL/432-466
Q74A10_GEOSL/422-455
Q74A66_GEOSL/413-454
Q74A84_GEOSL/519-558
Q74BK0_GEOSL/410-452
Q74BQ2_GEOSL/401-442
Q74BT6_GEOSL/409-451
Q74CM0_GEOSL/438-475
Q74D24_GEOSL/412-453
Q74DJ6_GEOSL/410-451
Q74DR5_GEOSL/426-467
Q74E35_GEOSL/408-449
Q74EC4_GEOSL/520-559
Q74EF9_GEOSL/433-474
Q74EJ9_GEOSL/418-459
Q74EZ8_GEOSL/409-450
Q74F33_GEOSL/411-452
Q74FK9_GEOSL/419-460
Q74FY2_GEOSL/401-442
Q74G75_GEOSL/412-453
Q74G88_GEOSL/414-455
Q74GE6_GEOSL/93-134
Q74GG5_GEOSL/404-445
Q74W97_YERPE/388-429
Q75FC1_LEPIC/412-453
Q75TA8_GEOKA/639-679
Q75TF5_GEOSE/648-688
Q75TI2_GEOSE/417-457
Q76EA3_PSESG/437-478
Q79E05_PSEAE/1-29
Q7ATJ5_RHILV/471-512
Q7AXV9_PSEPU/514-555
Q7BTB3_PSESG/259-300
Q7CGK0_YERPE/292-331
Q7CZ84_AGRT5/431-472
Q7D261_AGRT5/398-439
Q7DD97_NEIMB/111-152
Q7M8U4_WOLSU/462-503
Q7MBT7_VIBVY/358-399
Q7MCA9_VIBVY/449-490
Q7MCP4_VIBVY/569-603
Q7MEF3_VIBVY/381-422
Q7MIN1_VIBVY/442-483
Q7MIN3_VIBVY/421-462
Q7MKR6_VIBVY/451-492
Q7ML00_VIBVY/450-491
Q7MLM0_VIBVY/464-503
Q7MLN6_VIBVY/317-356
Q7MMH1_VIBVY/396-437
Q7MNP5_VIBVY/400-441
Q7MQ14_VIBVY/427-468
Q7MSF0_WOLSU/194-233
Q7MW89_PORGI/421-462
Q7MXY0_PORGI/406-447
Q7N1D3_PHOLL/517-548
Q7N9H4_PHOLL/221-262
Q7N9S8_PHOLL/446-487
Q7NQ81_CHRVO/370-411
Q7NQC0_CHRVO/395-436
Q7NS35_CHRVO/420-461
Q7NTB1_CHRVO/287-328
Q7NTC1_CHRVO/398-439
Q7NZM5_CHRVO/129-169
Q7P080_CHRVO/397-438
Q7P0M2_CHRVO/34-75
Q7P122_CHRVO/555-592
Q7P1Y9_CHRVO/393-434
Q7P3V1_FUSNV/376-417
Q7P5Q6_FUSNV/161-202
Q7P6U0_FUSNV/420-461
Q7P8Z3_RICSI/413-454
Q7R790_PLAYO/891-930
Q7U393_RHOBA/578-619
Q7UCP9_SHIFL/288-328
Q7UE04_RHOBA/437-476
Q7UEQ9_RHOBA/441-481
Q7UF62_RHOBA/411-452
Q7UHV2_RHOBA/161-202
Q7UJ61_RHOBA/433-474
Q7UJE3_RHOBA/348-389
Q7UJV2_RHOBA/424-465
Q7UK84_RHOBA/607-648
Q7ULD5_RHOBA/498-542
Q7UNH5_RHOBA/432-473
Q7UQE8_RHOBA/459-499
Q7USH9_RHOBA/461-502
Q7UT14_RHOBA/711-752
Q7UVC1_RHOBA/450-490
Q7UVW6_RHOBA/441-482
Q7VFP0_HELHP/393-434
Q7VTU2_BORPE/34-75
Q7VU42_BORPE/224-250
Q7VUY1_BORPE/134-174
Q7VWP5_BORPE/578-619
Q7VX22_BORPE/406-447
Q7VXX4_BORPE/449-490
Q7W4U2_BORPA/34-75
Q7W6D0_BORPA/450-491
Q7W6U4_BORPA/597-632
Q7W778_BORPA/406-447
Q7W7X5_BORPA/406-447
Q7WAQ0_BORPA/579-620
Q7WBD8_BORPA/134-174
Q7WEN1_BORBR/223-249
Q7WGB9_BORBR/34-75
Q7WHT0_BORBR/597-632
Q7WI99_BORBR/450-491
Q7WIJ3_BORBR/256-297
Q7WIJ4_BORBR/400-441
Q7WJV5_BORBR/579-620
Q7WLB5_BORBR/406-447
Q7WMV8_BORBR/134-174
Q7WSM9_PSEPU/518-559
Q7WTQ7_BORBU/407-448
Q7WX13_CUPNH/348-381
Q7WX30_CUPNH/119-143
Q7WYF6_9PSED/510-550
Q7WZ29_METCA/516-557
Q7WZE8_SHEVI/372-412
Q7WZP6_PSEAE/401-442
Q7X1E5_9BACT/272-312
Q7X3U1_XANAC/420-461
Q7X484_VIBFI/444-485
Q818S8_BACCR/641-682
Q81CD5_BACCR/425-466
Q81CJ5_BACCR/573-614
Q81DV1_BACCR/415-456
Q81IC0_BACCR/422-463
Q81M64_BACAN/641-682
Q81PG9_BACAN/509-550
Q81PP1_BACAN/573-614
Q81QW6_BACAN/415-456
Q81YY9_BACAN/422-463
Q820M1_NITEU/132-173
Q82NB1_STRAW/547-588
Q82T48_NITEU/391-432
Q82TC4_NITEU/367-412
Q82VG4_NITEU/408-448
Q82W23_NITEU/36-77
Q82YB1_STRAW/152-190
Q83EI3_COXBU/55-96
Q83MI9_SHIFL/401-441
Q83PF2_SHIFL/425-466
Q83RL3_SHIFL/288-328
Q83RP4_SHIFL/590-631
Q84EU9_METTR/596-637
Q84FP2_CUPPJ/453-494
Q84H79_9NOCA/554-595
Q84I63_MYXXA/448-489
Q84I92_9PSED/514-555
Q87A71_XYLFT/141-181
Q87AA0_XYLFT/426-467
Q87CP3_XYLFT/430-468
Q87FE7_VIBPA/357-398
Q87FY2_VIBPA/390-429
Q87HX9_VIBPA/371-412
Q87JR5_VIBPA/400-441
Q87MJ6_VIBPA/443-484
Q87P14_VIBPA/543-582
Q87PK0_VIBPA/433-474
Q87PN2_VIBPA/463-504
Q87PV9_VIBPA/496-537
Q87QF9_VIBPA/464-503
Q87QH7_VIBPA/291-330
Q87QL3_VIBPA/273-314
Q87R83_VIBPA/396-437
Q87SB0_VIBPA/395-436
Q87SQ5_VIBPA/591-632
Q87TF1_VIBPA/425-466
Q87TI9_VIBPA/403-444
Q87U83_PSESM/455-496
Q87VS0_PSESM/60-101
Q87WJ3_PSESM/142-183
Q87X96_PSESM/394-435
Q87XK2_PSESM/399-440
Q87YQ3_PSESM/581-614
Q880L0_PSESM/387-431
Q880V5_PSESM/614-654
Q881E3_PSESM/515-556
Q882S6_PSESM/458-499
Q883U1_PSESM/284-324
Q884Y0_PSESM/416-457
Q884Y2_PSESM/437-478
Q887C7_PSESM/259-300
Q887C8_PSESM/261-302
Q889C7_PSESM/402-443
Q88AN6_PSESM/422-463
Q88BA6_PSESM/400-435
Q88CY1_PSEPK/422-463
Q88DK4_PSEPK/62-103
Q88ET0_PSEPK/437-478
Q88ET2_PSEPK/397-438
Q88H62_PSEPK/394-438
Q88H93_PSEPK/593-634
Q88HE1_PSEPK/424-465
Q88IC4_PSEPK/438-479
Q88J59_PSEPK/613-648
Q88KN1_PSEPK/553-590
Q88N15_PSEPK/392-433
Q88NY7_PSEPK/398-439
Q88PG2_PSEPK/141-182
Q88PP1_PSEPK/474-515
Q88QD7_PSEPK/569-608
Q88QE8_PSEPK/679-719
Q88R71_PSEPK/409-450
Q88RS8_PSEPK/393-427
Q890V4_CLOTE/473-513
Q891P7_CLOTE/407-448
Q893M0_CLOTE/551-592
Q897M6_CLOTE/522-563
Q899U4_CLOTE/537-581
Q89DZ6_BRAJA/580-621
Q89EF5_BRAJA/444-484
Q89ER9_BRAJA/396-437
Q89FM7_BRAJA/28-69
Q89IA4_BRAJA/589-633
Q89KW5_BRAJA/280-316
Q89LQ3_BRAJA/412-453
Q89LQ5_BRAJA/430-471
Q89NV3_BRAJA/400-441
Q89NZ8_BRAJA/643-684
Q89W03_BRAJA/431-471
Q89Y00_BRAJA/133-174
Q89ZK2_BACTN/369-410
Q8A166_BACTN/413-453
Q8A4I1_BACTN/382-423
Q8A514_BACTN/403-444
Q8A7J5_BACTN/404-445
Q8A7Q5_BACTN/410-451
Q8A9F9_BACTN/415-456
Q8A9X5_BACTN/404-445
Q8ABU5_BACTN/390-429
Q8CK65_STRCO/530-570
Q8CUU7_OCEIH/543-583
Q8CWG5_YERPE/449-490
Q8CXE4_OCEIH/639-680
Q8CXW1_ECOL6/399-439
Q8CXW2_ECOL6/401-441
Q8CXY6_ECOL6/413-454
Q8CXZ5_ECOL6/590-631
Q8CY13_ECOL6/498-528
Q8D0L1_YERPE/292-332
Q8D508_VIBVU/358-399
Q8D5D4_VIBVU/407-448
Q8D5N9_VIBVU/548-582
Q8D7E4_VIBVU/370-411
Q8D8T8_VIBVU/300-339
Q8D8V4_VIBVU/464-503
Q8D9D9_VIBVU/450-491
Q8D9M0_VIBVU/434-475
Q8DB90_VIBVU/421-462
Q8DB92_VIBVU/442-483
Q8DDR5_VIBVU/427-468
Q8DER0_VIBVU/395-436
Q8DG23_VIBVU/396-437
Q8E8E7_SHEON/410-451
Q8E916_SHEON/580-612
Q8E922_SHEON/427-468
Q8E9U1_SHEON/133-174
Q8EB45_SHEON/432-471
Q8EB72_SHEON/434-478
Q8ECB1_SHEON/431-472
Q8ECB3_SHEON/396-437
Q8ECK1_SHEON/406-447
Q8EG08_SHEON/316-357
Q8EMV1_OCEIH/552-590
Q8EN58_OCEIH/422-463
Q8ERF5_OCEIH/408-448
Q8ES30_OCEIH/529-570
Q8EX53_LEPIN/412-453
Q8F3K2_LEPIN/398-438
Q8F7C4_LEPIN/267-307
Q8F9P5_LEPIN/654-695
Q8FA24_LEPIN/241-282
Q8FAN8_ECOL6/368-409
Q8FBG7_ECOL6/445-486
Q8FE92_ECOL6/547-587
Q8FEL6_ECOL6/654-696
Q8FHS6_ECOL6/288-328
Q8FXJ3_BRUSU/427-468
Q8G0H7_BRUSU/438-479
Q8G0H9_BRUSU/410-451
Q8GAZ3_BURST/488-529
Q8GCG5_KLUCI/54-95
Q8GCG6_ENTCL/54-95
Q8GCG7_SHIFL/54-95
Q8GQC7_LEPIN/247-288
Q8KC95_CHLTE/490-531
Q8KCC5_CHLTE/333-374
Q8KG60_CHLTE/667-714
Q8KJ50_RHILO/401-442
Q8KJ59_RHILO/538-579
Q8KLX2_PSEST/422-463
Q8KP44_PSEME/570-609
Q8KQ40_THIDE/258-299
Q8KRL4_RUBGE/428-469
Q8KSA9_AZOSB/472-510
Q8KUM2_ERWCH/279-320
Q8KYY9_9PROT/423-464
Q8KZ53_9PROT/403-444
Q8L1C0_COMS9/340-378
Q8L387_9PSED/574-615
Q8P4L8_XANCP/389-429
Q8P571_XANCP/634-675
Q8P674_XANCP/423-464
Q8P7M0_XANCP/1-26
Q8P9D2_XANCP/444-485
Q8P9R9_XANCP/140-180
Q8PBT9_XANCP/492-527
Q8PCY7_XANCP/404-442
Q8PDZ5_XANCP/431-470
Q8PG84_XANAC/393-433
Q8PHL3_XANAC/440-481
Q8PL39_XANAC/442-483
Q8PLK0_XANAC/141-181
Q8PND7_XANAC/492-527
Q8PP43_XANAC/325-365
Q8PPN1_XANAC/615-656
Q8PQU5_XANAC/405-446
Q8PQW3_XANAC/430-469
Q8R5R6_THETN/565-605
Q8R5T4_THETN/433-474
Q8R5U0_THETN/418-459
Q8R8J8_THETN/504-544
Q8RBX1_THETN/609-650
Q8RDX0_FUSNN/221-262
Q8RE11_FUSNN/423-464
Q8RI07_FUSNN/420-461
Q8RM05_XANP2/588-629
Q8RMF9_CLOBE/612-653
Q8RMG7_GLUDI/411-452
Q8RMG9_GLUDI/432-473
Q8RTV3_9PROT/391-432
Q8VS79_PARVE/214-251
Q8VUB5_BRASO/399-440
Q8VUU3_9BURK/516-556
Q8X2J3_ECO57/612-655
Q8X698_ECO57/498-528
Q8X6C2_ECO57/547-587
Q8X7G9_ECO57/288-328
Q8X811_ECO57/642-684
Q8XHW8_CLOPE/622-662
Q8XPH2_RALSO/329-370
Q8XPH3_RALSO/433-474
Q8XQY9_RALSO/416-454
Q8XT87_RALSO/575-616
Q8XTI5_RALSO/604-648
Q8XTU5_RALSO/403-444
Q8XUQ7_RALSO/589-630
Q8XVM3_RALSO/509-550
Q8XZY4_RALSO/458-499
Q8Y058_RALSO/401-445
Q8Y2K3_RALSO/395-436
Q8Y3A2_RALSO/185-226
Q8Y3E0_RALSO/147-188
Q8Y596_LISMO/413-454
Q8YE07_BRUME/427-468
Q8YEX9_BRUME/312-353
Q8YHD3_BRUME/410-451
Q8YHD5_BRUME/475-516
Q8Z2S3_SALTI/425-466
Q8Z4Y3_SALTI/365-406
Q8Z504_SALTI/425-466
Q8Z7B4_SALTI/284-324
Q8Z906_SALTI/494-534
Q8ZNC3_SALTY/425-466
Q8ZP59_SALTY/284-324
Q929J9_LISIN/413-454
Q92K20_RHIME/274-315
Q92M58_RHIME/460-501
Q92Q87_RHIME/411-452
Q92V52_RHIME/395-436
Q92X60_RHIME/586-620
Q936J8_RHORU/420-461
Q936T3_9PSED/437-478
Q93AB6_YERPE/421-462
Q93AC3_YERPS/565-604
Q93AP2_YERPS/564-603
Q93FR8_EHRRU/423-464
Q93JT3_PSEST/475-514
Q93JT8_PSEST/407-448
Q93KC9_EUBAC/472-513
Q93P58_MYXXA/503-542
Q93PX8_PSEFL/258-302
Q93Q39_MYXXA/420-461
Q93QG3_9MICO/536-577
Q93QH0_9MICO/414-454
Q97LU5_CLOAB/589-626
Q981G5_RHILO/560-599
Q986R6_RHILO/399-440
Q987Y5_RHILO/138-179
Q988Q5_RHILO/273-314
Q98AT8_RHILO/535-576
Q98AV0_RHILO/401-442
Q98AV5_RHILO/560-600
Q98H73_RHILO/456-497
Q98MX4_RHILO/410-451
Q98MX6_RHILO/434-475
Q99329_RHILE/471-512
Q9A2I2_CAUCR/264-305
Q9A389_CAUCR/437-478
Q9A7F6_CAUCR/133-174
Q9A7I0_CAUCR/410-451
Q9A7I2_CAUCR/423-464
Q9ABI0_CAUCR/148-182
Q9AFA4_VIBHA/273-314
Q9AG18_FRASE/455-496
Q9AGD7_YERPS/570-609
Q9AMY3_BRAJA/559-598
Q9AN98_BRAJA/576-615
Q9APX8_PSEAE/612-648
Q9AQ14_BRASW/537-577
Q9AQ41_VIBCH/395-436
Q9CKZ0_PASMU/367-408
Q9EUT8_RHOER/507-548
Q9EYR4_LEGPN/221-260
Q9EYT5_PSEFL/408-449
Q9EYT7_PSEFL/437-478
Q9EYV2_RHILO/557-596
Q9EZZ3_MYXXA/424-465
Q9F1E2_GLUDI/538-573
Q9F2C0_THAAR/518-559
Q9F4D2_BACFR/116-156
Q9F4H5_YEREN/289-329
Q9F5V2_BACFR/391-431
Q9F9U3_PSEST/590-631
Q9FD37_PSEPU/120-157
Q9FD94_AZOBR/583-620
Q9FDC5_MYXXA/431-472
Q9HT62_PSEAE/393-434
Q9HU19_PSEAE/405-446
Q9HU59_PSEAE/422-463
Q9HVS8_PSEAE/141-182
Q9HWN4_PSEAE/578-615
Q9HX06_PSEAE/595-636
Q9I0H3_PSEAE/473-514
Q9I2A4_PSEAE/425-466
Q9I2F9_PSEAE/400-439
Q9I362_PSEAE/453-494
Q9I409_PSEAE/381-422
Q9I4E2_PSEAE/415-456
Q9I4N3_PSEAE/418-459
Q9JP99_RUBGE/428-469
Q9K1K2_NEIMB/370-411
Q9K3Y1_STRCO/301-321
Q9K559_RHOSH/434-475
Q9K5Z1_BACHD/433-474
Q9K633_BACHD/515-556
Q9K8Q5_BACHD/407-448
Q9K984_BACHD/637-678
Q9K9B0_BACHD/485-523
Q9KBU8_BACHD/580-620
Q9KFE4_BACHD/440-478
Q9KH35_PANAY/273-314
Q9KLN9_VIBCH/387-428
Q9KN24_VIBCH/397-438
Q9KN48_VIBCH/484-525
Q9KNI9_VIBCH/426-467
Q9KQ66_VIBCH/443-484
Q9KQ67_VIBCH/429-470
Q9KQS2_VIBCH/396-437
Q9KR30_VIBCH/548-583
Q9KRG3_VIBCH/287-325
Q9KRW2_VIBCH/434-475
Q9KU59_VIBCH/395-436
Q9L4Q6_CLOST/537-578
Q9L6V0_ENTAE/640-682
Q9L6V1_KLEOX/640-682
Q9L6Y0_MYXXA/512-551
Q9L734_VIBFI/424-465
Q9LB19_VIBPA/419-460
Q9PAE0_XYLFA/141-181
Q9PAH3_XYLFA/453-494
Q9PCD3_XYLFA/430-468
Q9R6Q4_PSEST/521-562
Q9R6S1_THIRO/433-474
Q9RAG0_9RALS/396-437
Q9REL8_RHOSH/434-475
Q9RF09_MYXXA/422-463
Q9RLD0_PSEST/402-443
Q9RMT0_AZOBR/445-486
Q9RNP2_ZYMMO/326-367
Q9RNZ4_ZYMMO/411-452
Q9S0K1_SHEVI/425-466
Q9S150_COMTE/534-575
Q9S2Z8_RHOSH/403-444
Q9S301_RHOSH/416-457
Q9X1R6_THEMA/267-308
Q9X3T0_ERWAM/273-314
Q9X6S7_PORGI/373-414
Q9X6U6_RHORU/554-593
Q9XC29_ACIAD/561-600
Q9ZHH9_9BURK/511-552
Q9ZNN9_COMTE/517-558
REGA_RHOSU/146-180
ROCR_BACSU/414-455
STC_CLOBE/586-627
VNFA_AZOVI/473-514
WTSA_ERWST/273-314
XYLR_PSEPU/514-555
Y4PA_RHISN/561-599
YGEV_ECOLI/547-587
YQIR_BACSU/643-684
ZRAR_ECO57/401-441
ZRAR_ECOLI/401-441
ZRAR_KLEOX/403-443
ZRAR_SALTI/401-441
ZRAR_SALTY/401-441
