# Supplementary material for: Contact prediction is hardest for the most informative contacts, but improves with the incorporation of contact potentials
Source: PLoS One. 2018 Jun 28;13(6):e0199585. doi: 10.1371/journal.pone.0199585 (PMC6023208; doi:10.1371/journal.pone.0199585)
Supplement: S1 Data — Each file in the ‘alignments’ directory herein corresponds to a protein family’s alignment and contains the accession number and sequence range of each sequence in the alignment. (TAR.GZ) [file pone.0199585.s001.tar.gz › alignments/ROK]

A0AC63_STRAM/87-281
A0ADK4_STRAM/87-275
A0AET0_LISW6/4-175
A0AF76_LISW6/85-266
A0AFW2_LISW6/117-245
A0AGM3_LISW6/5-171
A0AGU4_LISW6/5-187
A0AIE0_LISW6/7-194
A0AM97_LISW6/5-164
A0BMN9_PARTE/7-191
A0JM15_XENTR/411-596
A0JRB4_ARTS2/6-201
A0JSF9_ARTS2/98-284
A0JTX9_ARTS2/93-279
A0JV72_ARTS2/50-229
A0JVB2_ARTS2/16-185
A0JVN4_ARTS2/18-199
A0JVN9_ARTS2/114-296
A0JW70_ARTS2/155-246
A0JXI8_ARTS2/94-275
A0JXN8_ARTS2/108-295
A0JZF1_ARTS2/91-260
A0K719_BURCH/90-277
A0KGD1_AERHH/9-194
A0KGR4_AERHH/5-172
A0KHP8_AERHH/4-193
A0KIG1_AERHH/108-292
A0KL20_AERHH/95-276
A0KYQ6_SHESA/4-191
A0KYZ8_SHESA/5-190
A0KZJ1_SHESA/5-168
A0L665_MAGSM/4-193
A0LFI7_SYNFM/5-192
A0LJJ6_SYNFM/8-195
A0LJN6_SYNFM/9-191
A0LSD6_ACIC1/23-210
A0LSD8_ACIC1/86-269
A0LTJ2_ACIC1/6-185
A0LTZ1_ACIC1/86-275
A0LUN9_ACIC1/15-216
A0M4F6_GRAFK/5-150
A0MFX7_STRMT/1-102
A0MFY3_9STRE/1-102
A0MFY4_9STRE/1-102
A0NHI8_OENOE/8-194
A0NJ33_OENOE/7-191
A0NJC7_OENOE/10-191
A0NPQ4_9RHOB/108-294
A0NQH6_9RHOB/1-170
A0NTR4_9RHOB/4-190
A0NZB8_9RHOB/88-267
A0NZZ2_9RHOB/101-263
A0P158_9RHOB/97-265
A0P1G6_9RHOB/96-283
A0P1K5_9RHOB/89-275
A0P1Y4_9RHOB/87-256
A0PM17_MYCUA/5-188
A0PT57_MYCUA/21-188
A0PVZ0_MYCUA/85-264
A0Q0G0_CLONN/4-197
A0Q5J6_FRATN/4-189
A0Q5J7_FRATN/4-189
A0Q5M4_FRATN/5-189
A0Q633_FRATN/14-187
A0QIN3_MYCA1/25-192
A0QL56_MYCA1/5-188
A0QLK6_MYCA1/101-279
A0QP91_MYCS2/84-270
A0QQZ7_MYCS2/84-265
A0QS61_MYCS2/6-188
A0QW03_MYCS2/23-187
A0QXI4_MYCS2/95-274
A0R508_MYCS2/99-279
A0R7D4_MYCS2/24-203
A0R9A2_BACAH/6-179
A0RGE5_BACAH/100-265
A0RIN8_BACAH/8-194
A0RZ39_CENSY/5-181
A0SZU9_LYSSC/6-181
A0YLE5_LYNSP/13-171
A0YM90_LYNSP/12-194
A0YVK6_LYNSP/7-189
A0Z4F1_9GAMM/5-189
A0ZDH4_NODSP/8-189
A0ZFN0_NODSP/12-166
A0ZLF9_NODSP/6-188
A1A063_BIFAA/84-265
A1A0I1_BIFAA/89-282
A1A0I4_BIFAA/9-178
A1A205_BIFAA/9-176
A1A2E3_BIFAA/86-268
A1A3S3_BIFAA/110-293
A1A865_ECOK1/46-235
A1A8T5_ECOK1/90-274
A1ABD9_ECOK1/89-274
A1AE81_ECOK1/85-267
A1AHI8_ECOK1/16-203
A1AIT1_ECOK1/10-193
A1ALR0_PELPD/10-195
A1AZC4_PARDP/89-253
A1BIY3_CHLPD/11-205
A1BJZ5_CHLPD/7-195
A1EKP9_VIBCH/4-194
A1EL14_VIBCH/35-212
A1EML0_VIBCH/5-182
A1ENP3_VIBCH/87-271
A1EQP9_VIBCH/88-272
A1F195_VIBCH/5-182
A1F2M9_VIBCH/35-221
A1F567_VIBCH/4-194
A1F5J0_VIBCH/87-271
A1F8J5_VIBCH/88-272
A1HM15_9FIRM/86-272
A1JL60_YERE8/6-195
A1JMP0_YERE8/91-273
A1JNU9_YERE8/4-193
A1JQF0_YERE8/91-275
A1JSL4_YERE8/96-260
A1JSY3_YERE8/5-192
A1KFV9_MYCBP/111-289
A1KGD0_MYCBP/5-188
A1KM40_MYCBP/22-186
A1R0B7_BORT9/86-272
A1R0Q6_BORT9/10-186
A1R2Q9_ARTAT/99-285
A1R310_ARTAT/6-201
A1R439_ARTAT/93-279
A1R4S9_ARTAT/1-182
A1R5D7_ARTAT/39-218
A1R5H5_ARTAT/21-192
A1R5X2_ARTAT/76-262
A1R778_ARTAT/94-276
A1R909_ARTAT/91-263
A1RAX9_ARTAT/110-295
A1RLK4_SHESW/5-190
A1RM87_SHESW/5-168
A1RT73_PYRIL/19-188
A1RYM2_THEPD/6-189
A1S3D8_SHEAM/5-168
A1S4U8_SHEAM/4-203
A1S5F6_SHEAM/5-190
A1S7T0_SHEAM/5-190
A1SCX6_NOCSJ/10-179
A1SEF6_NOCSJ/83-266
A1SF06_NOCSJ/98-274
A1SG81_NOCSJ/89-273
A1SJ99_NOCSJ/87-272
A1SLC5_NOCSJ/6-187
A1SLC6_NOCSJ/6-185
A1SLT1_NOCSJ/89-274
A1SQ97_NOCSJ/12-192
A1SQA0_NOCSJ/95-275
A1SQP5_NOCSJ/84-263
A1SS79_PSYIN/93-277
A1SUJ2_PSYIN/4-192
A1SVH5_PSYIN/4-191
A1T3B4_MYCVP/118-289
A1T4I6_MYCVP/7-188
A1T7X5_MYCVP/26-191
A1TER1_MYCVP/82-268
A1TFW6_MYCVP/115-294
A1TUW5_ACIAC/4-208
A1U1X3_MARAV/1-51
A1UAM7_MYCSK/122-302
A1UBI9_MYCSK/7-188
A1UF22_MYCSK/23-187
A1VQI1_POLNA/95-265
A1W3C5_ACISJ/20-230
A1WFB3_VEREI/101-276
A1WMZ8_VEREI/53-238
A1YSD4_STRSU/1-122
A1ZTB2_9BACT/7-195
A2CAS6_PROM3/10-191
A2ESX9_TRIVA/6-187
A2F1V1_TRIVA/12-196
A2FXV9_TRIVA/16-200
A2P7B5_VIBCH/5-182
A2P872_VIBCH/4-194
A2PA14_VIBCH/87-271
A2PAN3_VIBCH/88-272
A2PQV2_VIBCH/4-194
A2PVN1_VIBCH/88-272
A2RCG8_STRPG/6-183
A2RCS9_STRPG/7-190
A2RDF7_STRPG/5-192
A2RDK5_STRPG/7-194
A2RJU8_LACLM/6-171
A2RJZ2_LACLM/5-178
A2RJZ3_LACLM/7-185
A2RKM0_LACLM/8-192
A2RL67_LACLM/6-174
A2RNH4_LACLM/8-194
A2SHJ9_METPP/20-205
A2SU23_METLZ/19-202
A2TPJ6_9FLAO/5-151
A2U284_9FLAO/5-160
A2VFW7_MYCTU/1-74
A2VL46_MYCTU/22-186
A2XBC4_ORYSI/4-194
A3CK38_STRSV/6-213
A3CKM1_STRSV/82-264
A3CL50_STRSV/7-193
A3CMU8_STRSV/7-194
A3CYF8_METMJ/6-191
A3D1P1_SHEB5/5-190
A3D2G1_SHEB5/5-182
A3D2N0_SHEB5/5-190
A3D752_SHEB5/5-168
A3DCE9_CLOTH/87-271
A3DJK7_CLOTH/5-190
A3DPP3_STAMF/8-190
A3EI03_VIBCH/5-182
A3ELK5_VIBCH/87-271
A3EMK3_VIBCH/4-194
A3ENH1_VIBCH/88-272
A3FKK2_9ACTO/9-193
A3GLN2_VIBCH/5-182
A3GNL3_VIBCH/35-221
A3GNP6_VIBCH/4-194
A3GNY7_VIBCH/87-271
A3GSK9_VIBCH/88-272
A3GW61_VIBCH/5-182
A3GXZ9_VIBCH/35-221
A3H0M0_VIBCH/87-271
A3H1B8_VIBCH/88-272
A3H2V1_VIBCH/4-194
A3HS62_9BACT/5-138
A3HSD3_9BACT/10-195
A3HYZ7_9BACT/7-176
A3I0K9_9BACT/95-279
A3I0L4_9BACT/7-168
A3I502_9BACI/6-181
A3I7X3_9BACI/84-269
A3IHD8_9CHRO/8-189
A3JGN2_9ALTE/8-195
A3JRX4_9RHOB/129-299
A3JWZ7_9RHOB/76-247
A3KIU2_STRAM/78-275
A3KJY6_STRAM/105-283
A3KK09_STRAM/93-286
A3KK22_STRAM/8-192
A3KKB3_STRAM/100-283
A3KKK1_STRAM/90-260
A3MUZ0_PYRCJ/6-175
A3MZD4_ACTP2/6-197
A3MZY1_ACTP2/81-229
A3N351_ACTP2/5-183
A3NG22_BURP6/91-278
A3P1N1_BURP0/91-278
A3PFS7_RHOS1/4-185
A3PFU4_RHOS1/77-257
A3PN37_RHOS1/101-271
A3PNM9_RHOS1/105-291
A3PU83_MYCSJ/122-302
A3PV74_MYCSJ/7-188
A3PYI4_MYCSJ/23-187
A3QBH7_SHELP/5-168
A3QCU7_SHELP/5-190
A3S9J7_9RHOB/92-278
A3SUF4_9RHOB/92-278
A3T254_9RHOB/93-266
A3TGR1_9MICO/103-288
A3TIB1_9MICO/96-282
A3TJG2_9MICO/6-191
A3TKA6_9MICO/6-188
A3TLZ6_9MICO/10-174
A3TQC4_9MICO/86-272
A3TWQ2_9RHOB/91-277
A3TZT8_9RHOB/76-258
A3UJV7_9RHOB/2-117
A3UJV8_9RHOB/1-61
A3ULX4_VIBSP/4-194
A3UNW3_VIBSP/87-272
A3UXV4_VIBSP/15-194
A3UYA5_VIBSP/87-271
A3UYL6_VIBSP/88-272
A3V419_9RHOB/109-281
A3V825_9RHOB/105-291
A3V933_9RHOB/5-191
A3VGB8_9RHOB/89-261
A3WWT2_9BRAD/7-132
A3XJT0_LEEBM/19-169
A3XPP5_LEEBM/2-207
A3XWP8_9VIBR/4-194
A3XXL8_9VIBR/116-189
A3Y3I0_9VIBR/87-271
A3Y401_9VIBR/88-272
A3Y4T3_9VIBR/5-152
A3YDP6_9GAMM/86-266
A3YDS7_9GAMM/86-261
A3Z199_9SYNE/7-188
A3Z560_9SYNE/10-191
A3ZLJ5_9PLAN/9-197
A3ZUG6_9PLAN/4-181
A3ZY39_9PLAN/5-130
A4ADI8_9GAMM/24-217
A4AFQ9_9ACTN/93-278
A4AG71_9ACTN/6-169
A4AGN9_9ACTN/83-264
A4AHD7_9ACTN/12-198
A4AHZ8_9ACTN/83-269
A4AIK8_9ACTN/8-189
A4AIL2_9ACTN/96-276
A4AIX3_9ACTN/62-248
A4AK23_9ACTN/98-281
A4APM3_MARSH/8-172
A4ATX4_MARSH/9-180
A4AWF1_MARSH/6-191
A4AWR1_MARSH/5-153
A4BAU0_9GAMM/5-189
A4BCC4_9GAMM/87-272
A4BDK2_9GAMM/90-270
A4BU85_9GAMM/21-145
A4BX51_9FLAO/7-177
A4C3S1_9GAMM/95-268
A4CAN8_9GAMM/7-175
A4CM36_ROBBH/5-150
A4CXF8_SYNPV/8-189
A4EAU9_9ACTN/9-191
A4EC31_9ACTN/18-203
A4ECN9_9ACTN/8-199
A4EI02_9RHOB/97-269
A4EJV6_9RHOB/105-291
A4FA32_SACEN/93-274
A4FAE3_SACEN/5-183
A4FAP2_SACEN/8-177
A4FAT4_SACEN/138-295
A4FDM2_SACEN/9-172
A4FDS7_SACEN/89-254
A4FDY7_SACEN/77-261
A4FEU1_SACEN/94-273
A4FHJ7_SACEN/80-263
A4FI29_SACEN/95-283
A4FQL6_SACEN/7-192
A4FQW3_SACEN/89-275
A4IJS2_GEOTN/6-185
A4IQV1_GEOTN/88-274
A4IQX2_GEOTN/7-193
A4IT14_GEOTN/5-185
A4ITC9_GEOTN/7-178
A4IXP0_FRATW/3-176
A4IZ70_FRATW/5-189
A4IZ99_FRATW/4-189
A4JE13_BURVG/90-277
A4KEH3_MYCTU/111-289
A4KJY5_MYCTU/22-186
A4KS16_FRATU/14-187
A4KSI0_FRATU/5-189
A4KSK8_FRATU/59-116
A4LLQ5_BURPS/91-278
A4MX55_HAEIF/5-183
A4MX96_HAEIF/4-195
A4N588_HAEIF/4-195
A4N654_HAEIF/5-183
A4NBL3_HAEIF/5-183
A4NBN5_HAEIF/4-195
A4NGF8_HAEIF/5-183
A4NGI4_HAEIF/4-195
A4NM90_HAEIF/4-195
A4NNQ0_HAEIF/5-183
A4NTU1_HAEIF/5-183
A4NTY6_HAEIF/4-195
A4NYS3_HAEIF/1-41
A4NYS4_HAEIF/5-131
A4NZ04_HAEIF/4-195
A4PG45_STRMU/1-134
A4PG78_STRMU/1-134
A4PG80_STRMU/1-134
A4PGC6_STRMU/1-134
A4PGC8_STRMU/1-134
A4PGD3_STRMU/1-134
A4PGD5_STRMU/1-134
A4PGE0_STRMU/1-134
A4PGE1_STRMU/1-134
A4PGE2_STRMU/1-134
A4PGE4_STRMU/1-134
A4QAB3_CORGB/90-205
A4QER7_CORGB/167-337
A4QFQ0_CORGB/11-189
A4QH47_CORGB/9-191
A4S0P4_OSTLU/131-235
A4S0P4_OSTLU/39-121
A4SCV4_PROVI/7-201
A4SIC6_AERS4/5-192
A4SKD0_AERS4/4-193
A4SN92_AERS4/87-268
A4SPM4_AERS4/87-271
A4SR31_AERS4/5-171
A4SRF3_AERS4/14-199
A4T1N6_MYCGI/11-192
A4T325_MYCGI/121-299
A4T6Y0_MYCGI/83-269
A4TCQ9_MYCGI/18-182
A4TJ05_YERPP/75-257
A4TJM3_YERPP/90-254
A4TLP3_YERPP/4-194
A4TNY2_YERPP/103-287
A4TPJ1_YERPP/4-193
A4U489_9PROT/12-199
A4VST9_STRSY/1-76
A4VUK9_STRSY/20-207
A4VXE3_STRSY/23-206
A4VXP5_STRSY/24-188
A4VZ28_STRS2/85-265
A4W0V1_STRS2/20-207
A4W3N9_STRS2/23-206
A4W3Z1_STRS2/24-188
A4W768_ENT38/4-193
A4W842_ENT38/90-274
A4W9D3_ENT38/4-194
A4WA65_ENT38/90-275
A4WF36_ENT38/5-183
A4WM06_PYRAR/6-175
A4WP29_RHOS5/115-285
A4WVU3_RHOS5/105-291
A4WWD6_RHOS5/4-185
A4X1I1_SALTO/21-206
A4X470_SALTO/88-254
A4X4D8_SALTO/11-212
A4X6L5_SALTO/5-170
A4X9W8_SALTO/6-186
A4XCV4_SALTO/11-193
A4XCV6_SALTO/80-265
A4XDL3_SALTO/88-272
A4XHC9_CALS8/82-267
A4XHL2_CALS8/5-190
A4Y4P4_SHEPC/5-168
A4Y566_SHEPC/5-190
A4YMV4_BRASO/86-267
A5CML1_CLAM3/121-305
A5CQF4_CLAM3/86-271
A5CRH4_CLAM3/10-175
A5CS68_CLAM3/5-185
A5CSY2_CLAM3/8-194
A5CVA1_CLAM3/48-212
A5CYL2_PELTS/8-193
A5EV46_DICNV/7-180
A5F2U7_VIBC3/87-271
A5F3V8_VIBC3/35-221
A5F6Q4_VIBC3/88-272
A5F809_VIBC3/4-194
A5FGC3_FLAJ1/8-201
A5FSU0_DEHSB/15-200
A5FUR2_ACICJ/87-269
A5FXT2_ACICJ/6-191
A5G397_GEOUR/12-197
A5GJS4_SYNPW/8-189
A5GSG9_SYNR3/13-194
A5I138_CLOBH/8-178
A5I275_CLOBH/8-191
A5IIX6_THEP1/79-242
A5IK08_THEP1/78-259
A5IK26_THEP1/80-245
A5IKW0_THEP1/85-261
A5IL36_THEP1/115-280
A5ILA2_THEP1/87-259
A5IMB4_THEP1/5-186
A5IMX9_THEP1/79-258
A5INS3_STAA9/70-249
A5IPI3_STAA9/5-178
A5IT75_STAA9/7-195
A5JIY9_MYCML/6-189
A5JJ01_MYCMC/2-69
A5KKQ6_9FIRM/6-191
A5KLU4_9FIRM/69-261
A5KQY0_9FIRM/6-187
A5KS45_9BACT/1-104
A5KXV0_9GAMM/4-194
A5L708_9GAMM/88-272
A5L7A9_9GAMM/87-271
A5LAR2_STRPN/6-215
A5LAW4_STRPN/7-193
A5LB54_STRPN/83-263
A5LBN0_STRPN/5-205
A5LDS8_STRPN/7-194
A5LK32_STRPN/86-267
A5LLF6_STRPN/6-215
A5LLJ9_STRPN/5-205
A5LM91_STRPN/7-194
A5LN49_STRPN/7-193
A5LR31_STRPN/5-205
A5LRJ7_STRPN/7-194
A5LUM7_STRPN/86-267
A5LV31_STRPN/6-215
A5LVP7_STRPN/7-193
A5LWW9_STRPN/5-184
A5LXE1_STRPN/83-263
A5LZ39_STRPN/86-267
A5M006_STRPN/7-194
A5M141_STRPN/6-215
A5M191_STRPN/7-193
A5M1H2_STRPN/83-263
A5M1X2_STRPN/5-205
A5M4F6_STRPN/5-184
A5M5R5_STRPN/6-215
A5M5X9_STRPN/7-193
A5M6V4_STRPN/7-194
A5M8J8_STRPN/5-205
A5MCM7_STRPN/86-267
A5MD75_STRPN/7-194
A5MFG0_STRPN/7-193
A5MFT2_STRPN/6-214
A5MG65_STRPN/5-205
A5MKI2_STRPN/7-194
A5MM60_STRPN/7-193
A5MMB1_STRPN/6-215
A5MNK4_STRPN/5-172
A5MRG8_STRPN/83-263
A5MTY1_STRPN/5-205
A5MUC5_STRPN/7-194
A5MUT2_STRPN/7-193
A5MV11_STRPN/83-263
A5MV78_STRPN/6-215
A5MXV1_STRPN/86-267
A5N1R7_CLOK5/85-273
A5N8K8_CLOK5/8-193
A5N965_CLOK5/95-258
A5TU57_FUSNP/6-191
A5TWH9_FUSNP/82-212
A5TZL3_MYCTA/111-289
A5U035_MYCTA/5-188
A5UAY4_HAEIE/4-195
A5UFY5_HAEIG/4-195
A5UPI7_ROSS1/61-246
A5UW86_ROSS1/17-205
A5UWY3_ROSS1/10-211
A5UY28_ROSS1/8-192
A5V137_ROSS1/88-269
A5V5F1_SPHWW/12-196
A5VKT9_LACRD/7-193
A5VM45_LACRD/7-187
A5VU93_BRUO2/246-417
A5VW31_BRUO2/80-261
A5WJJ7_MYCTF/111-289
A5WK17_MYCTF/5-188
A5WQV5_MYCTF/22-186
A5YEC9_STRPN/1-102
A5YED2_STRPN/1-102
A5YEP4_STRPN/1-102
A5Z563_9FIRM/6-185
A5Z748_9FIRM/8-193
A5Z8H4_9FIRM/7-193
A5ZBV7_9BACE/8-192
A5ZDY7_9BACE/89-272
A5ZMK3_9FIRM/6-192
A5ZML3_9FIRM/110-290
A5ZP32_9FIRM/92-275
A5ZXJ2_9FIRM/9-194
A5ZY77_9FIRM/81-259
A6A0F3_VIBCH/4-194
A6A492_VIBCH/87-271
A6A6J8_VIBCH/88-272
A6AAY4_VIBCH/5-182
A6AEE5_VIBCH/4-194
A6AER4_VIBCH/87-271
A6AFT6_VIBCH/88-272
A6ALS5_VIBHA/5-192
A6ALS8_VIBHA/7-191
A6ALZ1_VIBHA/4-194
A6ARU6_VIBHA/87-271
A6AU06_VIBHA/88-272
A6B290_VIBPA/4-194
A6B400_VIBPA/87-271
A6B5C4_VIBPA/88-272
A6BBM3_VIBPA/88-183
A6BC60_VIBPA/1-78
A6BDE2_9FIRM/82-260
A6BHR3_9FIRM/6-191
A6BJN9_9FIRM/16-188
A6BMU1_YERPE/4-193
A6BNB2_YERPE/6-183
A6BPB9_YERPE/90-274
A6BQB4_YERPE/91-273
A6BQY0_YERPE/90-254
A6CA26_9PLAN/13-201
A6CB54_9PLAN/15-200
A6CCW9_9PLAN/88-275
A6CEE9_9PLAN/79-257
A6CIT4_9BACI/86-268
A6CU96_9BACI/8-195
A6CVL8_9VIBR/5-182
A6CZP5_9VIBR/79-255
A6D1X7_9VIBR/87-271
A6D5N1_9VIBR/4-194
A6D6M6_9VIBR/4-191
A6D6M7_9VIBR/8-188
A6D7W8_9VIBR/88-272
A6DFD9_9BACT/6-191
A6DHT9_9BACT/4-191
A6DKV1_9BACT/89-264
A6DTF7_9BACT/42-223
A6ED68_9SPHI/12-148
A6EE39_9SPHI/94-277
A6EF81_9SPHI/12-162
A6EIN5_9SPHI/65-240
A6F766_9GAMM/87-272
A6F9K9_9GAMM/4-193
A6FX52_9DELT/6-191
A6G9K4_9DELT/4-193
A6GCS8_9DELT/5-190
A6GIW1_9DELT/4-189
A6KWV5_BACV8/12-196
A6L7Q4_BACV8/98-282
A6LCG6_PARD8/12-186
A6LCT2_PARD8/11-181
A6LD34_PARD8/9-194
A6LFX2_PARD8/6-190
A6LG34_PARD8/89-272
A6LH33_PARD8/5-190
A6LHX3_PARD8/8-194
A6LKV1_THEM4/78-234
A6LM45_THEM4/5-186
A6LP06_THEM4/21-196
A6LQK1_CLOB8/5-180
A6LW15_CLOB8/84-266
A6LXR4_CLOB8/84-252
A6LZ40_CLOB8/5-185
A6LZ60_CLOB8/6-187
A6LZZ7_CLOB8/6-187
A6M244_CLOB8/6-183
A6M246_CLOB8/3-153
A6M321_CLOB8/7-192
A6N7U0_9RHIZ/8-192
A6NRU6_9BACE/85-264
A6NTH3_9BACE/88-269
A6P194_9BACE/5-189
A6Q0G3_9GAMM/87-271
A6Q3J0_NITSB/4-160
A6Q9R4_SULNB/6-171
A6QDU8_STAAE/5-179
A6QH91_STAAE/7-195
A6T5B8_KLEP7/15-204
A6T6B9_KLEP7/90-274
A6T7H8_KLEP7/4-194
A6T8T4_KLEP7/90-275
A6TCB2_KLEP7/5-176
A6TCG3_KLEP7/86-268
A6TD06_KLEP7/5-192
A6TUP6_ALKMQ/87-271
A6TVI4_ALKMQ/5-189
A6TXI2_STAA2/70-249
A6TYA0_STAA2/5-178
A6U219_STAA2/7-195
A6U5N1_SINMW/103-276
A6U8J7_SINMW/76-260
A6UDH3_SINMW/4-190
A6UDQ0_SINMW/88-256
A6UF03_SINMW/4-191
A6UHY8_SINMW/124-273
A6UI78_SINMW/93-276
A6VKL4_ACTSZ/84-266
A6VPG5_ACTSZ/4-195
A6VW54_MARMS/86-265
A6W464_KINRD/9-191
A6W6S2_KINRD/92-261
A6W6X0_KINRD/6-198
A6W788_KINRD/98-283
A6W7T0_KINRD/90-276
A6WA05_KINRD/13-210
A6WD13_KINRD/43-230
A6WD14_KINRD/18-202
A6WD74_KINRD/134-308
A6WD94_KINRD/22-189
A6WDP6_KINRD/92-276
A6WEF3_KINRD/116-288
A6WEF8_KINRD/22-211
A6WKJ8_SHEB8/5-190
A6WL58_SHEB8/5-180
A6WLD1_SHEB8/5-190
A6WQY6_SHEB8/5-168
A6WUZ5_OCHA4/128-300
A6X1U5_OCHA4/111-293
A6X4N9_OCHA4/17-207
A6XSL7_VIBCH/5-182
A6XVW8_VIBCH/4-194
A6XZK2_VIBCH/87-271
A6Y070_VIBCH/88-272
A6YFI2_9MICC/95-281
A7A414_BIFAD/95-276
A7A4E3_BIFAD/89-282
A7A4F4_BIFAD/9-177
A7A6F3_BIFAD/110-293
A7A7Z5_BIFAD/15-182
A7A8K3_BIFAD/94-276
A7AAC2_9PORP/89-272
A7ADA0_9PORP/8-194
A7B103_RUMGN/16-201
A7B2G4_RUMGN/14-198
A7B554_RUMGN/6-178
A7B710_RUMGN/6-191
A7B8X9_9ACTO/14-191
A7B8Y1_9ACTO/77-265
A7B973_9ACTO/74-251
A7B9L5_9ACTO/8-157
A7BAL3_9ACTO/118-305
A7BBT5_9ACTO/83-261
A7BBV6_9ACTO/7-177
A7BBV9_9ACTO/85-253
A7BBZ4_9ACTO/6-192
A7BCV6_9ACTO/82-264
A7BDA6_9ACTO/7-180
A7BMT5_9GAMM/6-192
A7BUT5_9GAMM/5-172
A7BX49_9GAMM/1-142
A7FHW6_YERP3/91-273
A7FIE9_YERP3/90-254
A7FKU5_YERP3/90-274
A7FLH2_YERP3/4-193
A7FT84_CLOB1/8-178
A7FUB1_CLOB1/8-191
A7G3X5_CLOBH/8-191
A7GCP0_CLOBL/8-179
A7GDT3_CLOBL/8-191
A7GKT2_BACCN/6-177
A7GSW0_BACCN/8-194
A7H6N9_ANADF/6-196
A7HHL7_ANADF/20-167
A7HJ72_FERNB/5-187
A7HK84_FERNB/72-243
A7HNM1_FERNB/78-249
A7HWY6_PARL1/4-190
A7II17_XANP2/101-280
A7JBX8_FRATT/4-189
A7JDW5_FRATT/5-189
A7JGX0_FRANO/4-189
A7JGX1_FRANO/4-189
A7JH05_FRANO/5-189
A7JHF3_FRANO/14-187
A7JL22_FRANO/4-189
A7JL23_FRANO/4-189
A7JL61_FRANO/5-189
A7JLK7_FRANO/14-186
A7JSM1_PASHA/6-197
A7JT04_PASHA/5-187
A7JT67_PASHA/81-228
A7K3P2_VIBSE/4-194
A7K471_VIBSE/87-271
A7K5U5_VIBSE/88-272
A7LUT4_BACOV/8-192
A7LVE1_BACOV/89-272
A7LZH6_BACOV/11-189
A7M5S4_BACOV/8-195
A7MFT5_ENTS8/4-194
A7MJD0_ENTS8/5-183
A7ML34_ENTS8/8-182
A7MLD5_ENTS8/89-273
A7MLW7_ENTS8/4-193
A7MQT8_ENTS8/90-274
A7MT53_VIBHB/87-271
A7MUM1_VIBHB/117-301
A7N0U7_VIBHB/4-194
A7NCX2_FRATF/14-187
A7NDJ9_FRATF/5-189
A7NDN6_FRATF/59-116
A7NGL7_ROSCS/88-269
A7NH55_ROSCS/28-213
A7NLS4_ROSCS/10-211
A7NMQ4_ROSCS/6-194
A7NN27_ROSCS/6-190
A7RWV0_NEMVE/7-204
A7UJD0_STRMT/1-102
A7UJD3_STRMT/1-102
A7UJD8_STRM6/1-102
A7UJE9_STRMT/1-102
A7UJF0_STRMT/1-102
A7UJF9_STRMT/1-102
A7UJX9_STROR/1-102
A7UJY9_9STRE/1-102
A7UJZ6_STROR/1-102
A7UJZ7_STROR/3-102
A7UK14_9STRE/1-102
A7UNU7_HUMAN/453-522
A7UYM8_BACUN/12-197
A7V222_BACUN/6-191
A7V3D0_BACUN/89-272
A7V6R2_BACUN/13-183
A7V778_BACUN/8-191
A7V7L8_BACUN/5-190
A7VCK3_9CLOT/7-192
A7VNT2_9CLOT/95-276
A7VQ26_9CLOT/16-175
A7VQ47_9CLOT/84-269
A7VQX7_9CLOT/9-188
A7VQX8_9CLOT/6-189
A7VRJ4_9CLOT/5-185
A7VV97_9CLOT/85-271
A7VWQ5_9CLOT/84-280
A7VWZ1_9CLOT/89-272
A7VY95_9CLOT/103-284
A7WWV3_STAA1/77-256
A7WXZ4_STAA1/5-178
A7X2T9_STAA1/7-195
A7YU35_FRATU/14-187
A7YUS3_FRATU/60-116
A7YUZ9_FRATU/5-189
A7Z521_BACA2/84-267
A7Z6Q1_BACA2/8-192
A7ZA94_BACA2/4-184
A7ZIE3_ECO24/4-193
A7ZJ58_ECO24/90-274
A7ZM53_ECO24/89-274
A7ZPZ3_ECO24/85-267
A7ZX43_ECOHS/4-193
A7ZXT5_ECOHS/90-274
A8A0D5_ECOHS/89-274
A8A358_ECOHS/85-267
A8AC85_IGNH4/16-186
A8AD39_CITK8/86-268
A8AGW2_CITK8/89-274
A8AJE2_CITK8/90-274
A8AK70_CITK8/4-193
A8AN02_CITK8/10-193
A8AUI7_STRGC/6-213
A8AXC3_STRGC/7-194
A8AZ15_STRGC/7-193
A8AZ27_STRGC/5-164
A8EJF0_BURPS/91-278
A8F375_THELT/102-256
A8F3E0_THELT/7-183
A8F3Q6_THELT/5-178
A8F441_THELT/84-260
A8F4U2_THELT/5-188
A8F619_THELT/87-252
A8F699_THELT/79-260
A8F6K2_THELT/83-266
A8F8B0_THELT/80-248
A8F9J7_BACP2/5-186
A8FE34_BACP2/84-267
A8FF67_BACP2/8-192
A8FF90_BACP2/6-181
A8FHE2_BACP2/6-186
A8FS14_SHESH/5-168
A8FXH1_SHESH/5-190
A8GAK0_SERP5/4-193
A8GB39_SERP5/90-274
A8GDB7_SERP5/4-194
A8GE44_SERP5/89-273
A8GE59_SERP5/87-272
A8GEY7_SERP5/9-197
A8GJN6_SERP5/106-267
A8H2H9_SHEPA/5-190
A8H2Q8_SHEPA/4-180
A8JZY3_STRAG/2-153
A8KQA5_BURPS/91-278
A8KZU2_FRASN/105-287
A8L0L3_FRASN/100-285
A8L7Q1_FRASN/11-181
A8LCT2_FRASN/26-205
A8LDF7_FRASN/103-289
A8LFG0_FRASN/18-197
A8LP58_DINSH/100-286
A8LYA0_SALAI/6-186
A8LYK7_SALAI/17-202
A8M4A5_SALAI/88-272
A8M5C6_SALAI/88-257
A8M6Z8_SALAI/13-189
A8M8L0_SALAI/11-193
A8M8L2_SALAI/80-265
A8M9Q1_CALMQ/7-188
A8MB72_CALMQ/7-192
A8R8B1_9FIRM/6-187
A8RG91_9CLOT/88-273
A8RMY4_9CLOT/100-279
A8RP64_9CLOT/6-187
A8RPV1_9CLOT/7-194
A8RUD9_9CLOT/5-185
A8RUE0_9CLOT/17-202
A8RZ33_9CLOT/99-247
A8S1Z3_9CLOT/84-270
A8S3B0_9CLOT/5-191
A8SAE1_9FIRM/5-190
A8SDG6_9FIRM/6-194
A8SER6_9FIRM/18-206
A8SQA1_9FIRM/4-186
A8STD4_9FIRM/4-180
A8STM2_9FIRM/13-198
A8SXG2_9FIRM/5-185
A8T194_9VIBR/4-194
A8T819_9VIBR/87-271
A8TLB0_9PROT/15-201
A8U5C9_9LACT/5-185
A8U5T8_9LACT/5-185
A8UAF4_9LACT/7-193
A8UC12_9LACT/5-179
A8UDG8_9LACT/84-266
A8UTE8_9AQUI/4-174
A8V0E7_9AQUI/4-182
A8W011_AGRRH/110-267
A8YCS2_MICAE/7-188
A8YW58_LACH4/1-148
A8YZE0_STAAT/19-193
A8Z487_STAAT/7-195
A9A5Z4_NITMS/6-185
A9AK06_BURM1/91-278
A9AUY4_HERA2/5-169
A9B019_HERA2/28-198
A9B0H5_HERA2/89-277
A9B0V9_HERA2/15-199
A9B0W0_HERA2/88-266
A9B6V7_HERA2/6-191
A9B716_HERA2/5-180
A9BAY0_PROM4/10-118
A9BFN2_PETMO/6-185
A9BH24_PETMO/231-407
A9BHH0_PETMO/85-261
A9BHR1_PETMO/5-186
A9BIE0_PETMO/86-257
A9BJ26_PETMO/87-272
A9CH74_AGRT5/9-133
A9CHK8_AGRT5/4-191
A9CKR8_AGRT5/102-275
A9CZ59_9RHIZ/102-273
A9D0L9_9RHIZ/87-274
A9D4A1_9GAMM/2-187
A9DRW0_9RHOB/76-244
A9EJ50_9RHOB/93-265
A9EN87_SORC5/5-167
A9EXR9_9RHOB/91-277
A9F5U1_SORC5/88-272
A9FVM2_9RHOB/93-265
A9GHL3_9RHOB/91-277
A9HC79_9RHOB/94-266
A9HIS0_GLUDA/7-193
A9KIQ9_CLOPH/5-186
A9KQN9_CLOPH/5-185
A9KRV6_CLOPH/84-256
A9KSS2_CLOPH/7-192
A9KTE3_CLOPH/84-263
A9KUF8_SHEB9/5-182
A9KVD9_SHEB9/5-190
A9KYC8_SHEB9/5-168
A9L509_SHEB9/5-190
A9MDB0_BRUC2/80-265
A9MEF8_BRUC2/246-417
A9MKB1_SALAR/90-274
A9MLE3_SALAR/6-182
A9MMR7_SALAR/24-213
A9MRT3_SALAR/89-274
A9MUH0_SALPB/90-274
A9MVH9_SALPB/6-182
A9MX45_SALPB/4-193
A9MZY5_SALPB/89-274
A9NFM0_ACHLI/7-184
A9NH44_ACHLI/86-267
A9QSE6_LACLK/7-185
A9R2W0_YERPG/4-193
A9R7S2_YERPG/90-274
A9U713_PHYPA/198-304
A9V8S7_MONBE/31-213
A9VH46_BACWK/8-194
A9VLZ2_BACWK/92-254
A9VSK8_BACWK/6-178
A9W562_METEP/25-212
A9WER1_CHLAA/9-193
A9WGM2_CHLAA/28-212
A9WJ57_CHLAA/89-270
A9WL96_RENSM/105-291
A9WLA9_RENSM/10-183
A9WM33_RENSM/136-321
A9WN69_RENSM/9-192
A9WQK8_RENSM/22-204
A9WRG2_RENSM/38-217
A9WS71_RENSM/16-187
A9WTI3_RENSM/17-153
A9WTI5_RENSM/99-288
A9WV98_RENSM/88-271
A9WVF3_RENSM/103-294
A9WXC3_BRUSI/74-259
A9WY99_BRUSI/246-417
A9Z2V4_YERPE/6-183
A9Z3B4_YERPE/4-193
A9Z861_YERPE/79-263
A9Z9F4_YERPE/91-273
A9ZBA8_YERPE/90-254
A9ZWK8_YERPE/79-263
A9ZZT6_YERPE/90-254
ALSK_ECOLI/10-193
B0A0B4_YERPE/4-193
B0A122_YERPE/6-183
B0A2L2_YERPE/91-273
B0A7P0_9CLOT/5-189
B0A7P8_9CLOT/8-186
B0A7Q2_9CLOT/18-202
B0ALJ5_BACAN/92-262
B0AR55_BACAN/6-179
B0AV24_BACAN/8-194
B0B0T5_STRGA/33-223
B0BNP5_ACTPJ/81-229
B0BSI1_ACTPJ/5-183
B0BTS0_ACTPJ/6-197
B0C5T1_ACAM1/13-149
B0CBC8_ACAM1/8-189
B0F192_STRUB/2-99
B0G2D3_9FIRM/6-179
B0G390_9FIRM/6-191
B0GBS9_YERPE/4-193
B0GCH0_YERPE/79-263
B0GD43_YERPE/6-183
B0GHW5_YERPE/91-273
B0GJH9_YERPE/90-254
B0GR72_YERPE/91-273
B0GRU6_YERPE/90-254
B0GW10_YERPE/4-193
B0GYL3_YERPE/79-263
B0GZ40_YERPE/6-183
B0H1J2_YERPE/4-193
B0H264_YERPE/79-263
B0H4G9_YERPE/6-183
B0H4X1_YERPE/90-254
B0H583_YERPE/91-273
B0HCV1_YERPE/90-254
B0HDH2_YERPE/91-273
B0HHG6_YERPE/6-183
B0HI59_YERPE/90-274
B0HJC3_YERPE/4-193
B0HPM8_YERPE/79-263
B0HSH1_YERPE/90-254
B0HWT1_YERPE/91-273
B0HXT8_YERPE/4-193
B0HY73_YERPE/6-183
B0JWI7_MICAN/7-188
B0K0J6_THEPX/88-267
B0K115_THEPX/7-193
B0K1L9_THEPX/84-269
B0K355_THEPX/83-255
B0K4W7_THEPX/86-270
B0K617_THEPX/4-189
B0K684_THEPX/4-189
B0K6B1_THEPX/88-268
B0K795_THEP3/4-189
B0K7L1_THEP3/7-193
B0K7M0_THEP3/88-268
B0K933_THEP3/88-267
B0KBZ3_THEP3/86-270
B0KCA0_THEP3/83-255
B0KDF8_THEP3/84-269
B0LPI8_STAAU/77-256
B0MAR0_9FIRM/6-191
B0MN06_9FIRM/5-190
B0MNG8_9FIRM/6-191
B0MWK5_9BACT/97-280
B0MYS3_9BACT/7-206
B0N084_9FIRM/5-185
B0N0K2_9FIRM/10-178
B0N0T3_9FIRM/5-191
B0N260_9FIRM/234-421
B0N384_9FIRM/81-261
B0N3A6_9FIRM/99-258
B0N524_9FIRM/4-181
B0N5F3_9FIRM/5-183
B0N6F4_9FIRM/6-180
B0N6U3_9FIRM/6-192
B0N828_9FIRM/232-399
B0N863_9FIRM/92-249
B0N886_9FIRM/233-401
B0N8B6_9FIRM/5-172
B0N8S5_9FIRM/81-251
B0N951_9FIRM/90-252
B0NDA5_EUBSP/6-177
B0NGA7_EUBSP/239-280
B0NGA7_EUBSP/85-232
B0NGB4_EUBSP/76-259
B0NJI6_EUBSP/6-191
B0NL43_BACSE/12-197
B0NRA1_BACSE/35-218
B0NVY2_BACSE/4-178
B0NW28_BACSE/7-194
B0NY66_9CLOT/6-184
B0P467_9CLOT/6-184
B0P4I6_9CLOT/6-191
B0PB48_9FIRM/8-187
B0PDL5_9FIRM/71-258
B0PDT2_9FIRM/6-191
B0PG63_9FIRM/5-191
B0PG67_9FIRM/88-271
B0PG68_9FIRM/5-190
B0PGT1_9FIRM/88-269
B0PH01_9FIRM/90-260
B0PH02_9FIRM/5-191
B0PWZ1_BACAN/92-262
B0Q0R0_BACAN/8-194
B0Q869_BACAN/6-179
B0QD41_BACAN/92-262
B0QJ85_BACAN/8-194
B0QK62_BACAN/6-179
B0QS99_HAEPR/5-196
B0QU04_HAEPR/6-186
B0QUH5_HAEPR/84-230
B0R8A4_HALS3/5-195
B0RBZ6_CLAMS/10-175
B0RDH9_CLAMS/64-250
B0RDM8_CLAMS/48-212
B0RF26_CLAMS/136-319
B0RFZ3_CLAMS/109-294
B0RI39_CLAMS/5-185
B0RLQ8_XANCB/97-265
B0RYT8_XANCB/94-262
B0SGZ0_LEPBA/6-185
B0SQE5_LEPBP/6-185
B0SW98_CAUSK/9-192
B0T352_CAUSK/114-286
B0T353_CAUSK/5-195
B0T7S0_CAUSK/5-190
B0T7S5_CAUSK/99-271
B0T908_CAUSK/12-197
B0TNA4_SHEHH/5-190
B0TYN0_FRAP2/5-189
B0TZ01_FRAP2/4-189
B0TZ02_FRAP2/4-189
B0U0S8_FRAP2/14-187
B0UEL6_METS4/10-196
B0US03_HAES2/7-188
B0USQ3_HAES2/4-191
B0UTJ0_HAES2/5-183
B0UUP5_HAES2/4-195
B0VJ28_CLOAI/6-187
B1B778_CLOBO/5-187
B1B9J1_CLOBO/4-197
B1BG56_CLOPE/7-192
B1BID9_CLOPE/6-172
B1BKM4_CLOPE/6-179
B1BP44_CLOPE/84-263
B1BS09_CLOPE/6-179
B1BSR8_CLOPE/6-172
B1BTH3_CLOPE/84-260
B1BYF5_CLOPE/7-192
B1BZC0_9FIRM/4-181
B1C0S6_9FIRM/6-192
B1EFH3_9ESCH/5-183
B1EIW0_9ESCH/85-267
B1EK71_9ESCH/90-274
B1EKU5_9ESCH/4-193
B1ELE7_9ESCH/4-194
B1EN96_9ESCH/89-274
B1EUD9_BACAN/92-262
B1F0F1_BACAN/6-179
B1F165_BACAN/8-194
B1FCT1_9BURK/90-277
B1FUS2_9BURK/17-157
B1G1T1_9BURK/96-290
B1GCK2_BACAN/92-262
B1GJE2_BACAN/8-194
B1GNN0_BACAN/6-179
B1GVD9_9STAP/83-262
B1GVH3_9STAP/83-262
B1HCA9_BURPS/91-278
B1HP15_LYSSC/17-192
B1I0X1_DESAP/7-192
B1I737_STRPI/6-215
B1I778_STRPI/7-193
B1I7S3_STRPI/83-263
B1I9R3_STRPI/86-267
B1I9V5_STRPI/5-205
B1IAK6_STRPI/7-194
B1ICD6_STRPI/5-184
B1IJ83_CLOBK/8-180
B1ILD9_CLOBK/8-191
B1IQZ6_ECOLC/89-274
B1ITX5_ECOLC/10-193
B1IVS7_ECOLC/85-267
B1IY52_ECOLC/90-274
B1J054_ECOLC/33-222
B1JG90_YERPY/90-274
B1JIG4_YERPY/4-193
B1JKK9_YERPY/91-273
B1JLN1_YERPY/90-254
B1K0R4_BURCC/90-277
B1KES7_SHEWM/5-190
B1KH83_SHEWM/5-168
B1KHD5_SHEWM/5-190
B1KMJ5_SHEWM/5-190
B1KR41_SHEWM/8-186
B1KZG0_CLOBM/8-179
B1L1V0_CLOBM/8-191
B1L997_THESQ/80-245
B1LA41_THESQ/84-260
B1LAB6_THESQ/90-255
B1LAH8_THESQ/87-259
B1LBK9_THESQ/5-186
B1LCC2_THESQ/79-255
B1LCM2_THESQ/79-242
B1LEU3_ECOSM/89-274
B1LIS8_ECOSM/4-193
B1LK94_ECOSM/5-192
B1LLB8_ECOSM/90-274
B1LNK6_ECOSM/85-267
B1LPQ3_ECOSM/10-193
B1LVP2_METRJ/15-201
B1MCW5_MYCA9/24-193
B1MHQ2_MYCA9/98-277
B1MWI5_LEUCK/86-266
B1MWN6_LEUCK/7-185
B1MXD8_LEUCK/35-217
B1MZJ4_LEUCK/6-188
B1MZL9_LEUCK/8-194
B1Q2S9_PORGI/8-193
B1Q2T0_PORGI/8-193
B1Q2T1_PORGI/8-193
B1Q2T2_PORGI/8-193
B1Q2T3_PORGI/8-193
B1Q7W6_CLOBO/8-179
B1Q8V2_CLOBO/5-170
B1QD54_CLOBO/8-191
B1QJA0_CLOBO/8-191
B1QKT1_CLOBO/8-180
B1QSS8_CLOBU/6-175
B1QVU3_CLOBU/6-196
B1QVX0_CLOBU/6-171
B1QWD5_CLOBU/5-190
B1QZ47_CLOBU/5-192
B1QZ81_CLOBU/6-185
B1R0W2_CLOBU/84-266
B1R1M4_CLOBU/84-266
B1R3G0_CLOPE/6-172
B1R7C4_CLOPE/6-179
B1RAR7_CLOPE/7-192
B1RE60_CLOPE/6-172
B1RFA3_CLOPE/6-179
B1RKB7_CLOPE/7-192
B1RLL7_CLOPE/6-172
B1RR01_CLOPE/6-179
B1RTS7_CLOPE/7-192
B1RZB8_STRPN/86-267
B1RZL1_STRPN/7-194
B1S0K2_STRPN/7-193
B1S0R7_STRPN/83-263
B1S0X3_STRPN/6-215
B1S276_STRPN/5-205
B1S3L8_STRPN/5-184
B1S4N4_9BIFI/89-281
B1S6H3_9BIFI/91-273
B1S7K0_9BIFI/86-268
B1S917_9BIFI/27-195
B1S942_9BIFI/24-193
B1S9J8_9BIFI/102-287
B1S9R5_9BIFI/56-242
B1SBA4_9BIFI/40-225
B1SBA6_9BIFI/102-289
B1SD84_9STRE/7-194
B1SDJ3_9STRE/1-145
B1SEM1_9STRE/7-190
B1TF82_9BURK/90-277
B1UKV8_BACAN/92-262
B1UVY8_BACAN/6-179
B1UWV9_BACAN/8-194
B1UZ27_CLOPE/6-172
B1V173_CLOPE/6-179
B1V4G5_CLOPE/7-192
B1VHE7_CORU7/16-195
B1VLG8_STRGG/8-192
B1VLH8_STRGG/97-276
B1VSD1_STRGG/1-179
B1VSM3_STRGG/87-285
B1VU54_STRGG/96-288
B1VUA4_STRGG/79-263
B1VVB7_STRGG/39-220
B1VW07_STRGG/94-276
B1VWK2_STRGG/83-268
B1VX57_STRGG/93-273
B1VZT1_STRGG/6-184
B1W2D6_STRGG/5-173
B1W498_STRGG/84-268
B1W5D8_STRGG/90-265
B1W5V4_STRGG/12-194
B1WS84_CYAA5/8-189
B1X6K9_ECODH/90-274
B1XB25_ECODH/85-267
B1XCW9_ECODH/10-193
B1XEY3_ECODH/4-193
B1XF59_ECODH/89-274
B1XK61_SYNP2/6-187
B1Y3G3_LEPCP/109-283
B1Y900_THENV/7-176
B1YFU7_EXIS2/86-242
B1YIH1_EXIS2/87-270
B1YLC2_EXIS2/6-192
B1YPH7_BURA4/90-277
B1Z8C0_METPB/9-196
B1ZMA7_OPITP/5-171
B1ZXC5_OPITP/7-183
B2A6Y1_NATTJ/1-140
B2D6Y0_VIBCH/87-271
B2DHT1_STRPN/5-205
B2DI08_STRPN/83-263
B2DI77_STRPN/7-193
B2DJF5_STRPN/6-215
B2DK47_STRPN/7-194
B2DLF3_STRPN/7-194
B2DLZ3_STRPN/86-267
B2DM50_STRPN/83-263
B2DMC0_STRPN/7-193
B2DMG1_STRPN/6-214
B2DNV9_STRPN/5-205
B2DTP3_STRPN/5-184
B2DTW7_STRPN/7-193
B2DU09_STRPN/6-215
B2DUK8_STRPN/5-205
B2DW17_STRPN/7-194
B2DXB1_STRPN/7-194
B2DZ58_STRPN/6-215
B2DZA2_STRPN/7-193
B2E0F5_STRPN/5-205
B2E0W1_STRPN/83-263
B2E2W7_STRPN/7-193
B2E307_STRPN/6-215
B2E3L4_STRPN/83-263
B2E3U0_STRPN/7-194
B2E4L7_STRPN/5-184
B2E5D2_STRPN/5-205
B2E754_STRPN/86-267
B2E9D0_BIFAN/9-178
B2E9S9_BIFAN/81-250
B2EBA1_BIFAN/87-269
B2EBU0_BIFAN/114-288
B2ECK6_BIFAN/89-281
B2FLK8_STRMK/1-173
B2G7D9_LACRJ/7-151
B2G873_LACRJ/7-193
B2G9F2_LACRJ/7-187
B2GAQ4_LACF3/86-262
B2GCI9_LACF3/7-185
B2GD83_LACF3/8-193
B2GED9_LACF3/7-191
B2GG04_KOCRD/16-188
B2GIX7_KOCRD/120-306
B2H602_BURPS/91-278
B2HLZ8_MYCMM/21-187
B2HQV1_MYCMM/85-264
B2HSI5_MYCMM/5-188
B2IDS2_BEII9/87-275
B2IKF3_BEII9/99-274
B2IMY0_STRPS/13-200
B2ING3_STRPS/9-210
B2IP36_STRPS/5-184
B2IRQ0_STRPS/7-193
B2IRT0_STRPS/6-187
B2ISR6_STRPS/83-263
B2J3R4_NOSP7/12-166
B2J5U6_NOSP7/6-188
B2J9C1_NOSP7/10-191
B2JFU9_BURP8/21-161
B2JM44_BURP8/104-275
B2K302_YERPB/90-254
B2K4M6_YERPB/91-273
B2K6R2_YERPB/4-193
B2K8A0_YERPB/90-274
B2KBN8_ELUMP/5-193
B2N0Z8_ECOLX/89-274
B2N284_ECOLX/10-193
B2N361_ECOLX/85-267
B2N475_ECOLX/4-194
B2N7U1_ECOLX/90-274
B2NAA3_ECOLX/4-193
B2NAL1_ECOLX/5-183
B2NNG3_ECO57/85-267
B2NU43_ECO57/89-274
B2NVA9_ECO57/4-193
B2NWH6_ECO57/4-194
B2NXP6_ECO57/5-183
B2NZ53_ECO57/90-274
B2P3J6_ECO57/85-267
B2P8Z5_ECO57/89-274
B2PAN7_ECO57/4-194
B2PBH0_ECO57/5-183
B2PDP4_ECO57/90-274
B2PEB2_ECO57/85-267
B2PG12_ECO57/90-274
B2PLJ4_ECO57/5-183
B2PR60_ECO57/4-193
B2PRK4_ECO57/89-274
B2PRS0_ECO57/4-194
B2PV26_PROST/4-194
B2PV70_PROST/69-251
B2Q2L2_PROST/91-275
B2Q2S9_PROST/84-260
B2Q2V0_PROST/87-272
B2Q5M8_PROST/24-150
B2Q6V0_PROST/5-194
B2RHQ4_PORG3/8-193
B2S135_BORHD/86-272
B2S1H5_BORHD/10-186
B2SBK5_BRUA1/233-404
B2SCG5_BRUA1/80-265
B2SDH3_FRATM/5-189
B2SDJ9_FRATM/4-189
B2SDK0_FRATM/4-189
B2SGD9_FRATM/14-187
B2SU13_XANOP/107-233
B2SVY4_XANOP/94-262
B2TA84_BURPP/10-150
B2TD37_BURPP/96-269
B2TLF9_CLOBB/6-187
B2TPN7_CLOBB/85-247
B2TQR4_CLOBB/86-267
B2TR15_CLOBB/7-192
B2TU55_SHIB3/90-274
B2U1Q4_SHIB3/89-274
B2U3Z7_SHIB3/4-193
B2ULP8_AKKM8/10-192
B2UR35_AKKM8/10-193
B2UXG9_CLOBA/86-267
B2UXW8_CLOBA/87-242
B2V035_CLOBA/7-192
B2V0Q1_CLOBA/6-130
B2V1I0_CLOBA/84-265
B2V640_SULSY/4-179
B2VBN7_ERWT9/90-274
B2VK04_ERWT9/89-271
B3A3N9_ECO57/5-183
B3AAK3_ECO57/4-193
B3ABW2_ECO57/89-274
B3ACJ9_ECO57/85-267
B3ACN4_ECO57/4-194
B3ADU5_ECO57/90-274
B3AJD4_ECO57/90-274
B3AMA3_ECO57/4-193
B3AN45_ECO57/85-267
B3AP77_ECO57/5-183
B3AUU1_ECO57/4-194
B3AVI4_ECO57/89-274
B3B0M9_ECO57/85-267
B3B1Q5_ECO57/4-193
B3B6Y3_ECO57/89-274
B3B725_ECO57/5-183
B3B912_ECO57/4-194
B3BAJ4_ECO57/90-274
B3BEJ7_ECO57/5-183
B3BEW0_ECO57/4-193
B3BFM9_ECO57/90-274
B3BJ38_ECO57/85-267
B3BMT2_ECO57/89-274
B3BPH9_ECO57/4-194
B3BVD1_ECO57/85-267
B3BYN1_ECO57/4-193
B3BYZ1_ECO57/4-194
B3C034_ECO57/89-274
B3C0A4_ECO57/5-183
B3C4P6_ECO57/90-274
B3C5J8_9BACE/6-193
B3C6P2_9BACE/8-193
B3CFQ6_9BACE/95-278
B3CG08_9BACE/5-190
B3CIZ5_9BACE/6-191
B3DP70_BIFLD/103-287
B3DPR2_BIFLD/9-181
B3DQ09_BIFLD/81-262
B3DQQ6_BIFLD/89-272
B3DQQ7_BIFLD/12-194
B3DQQ8_BIFLD/98-275
B3DR18_BIFLD/5-188
B3DR20_BIFLD/85-271
B3DR49_BIFLD/89-282
B3E7A5_GEOLS/10-195
B3EGU5_CHLL2/7-201
B3EIM5_CHLL2/7-195
B3ENQ7_CHLPB/7-201
B3EQF5_CHLPB/7-195
B3GZ04_ACTP7/5-183
B3H0T0_ACTP7/6-197
B3H144_ACTP7/81-229
B3HAE8_ECOLX/89-274
B3HCL7_ECOLX/4-193
B3HHT0_ECOLX/4-194
B3HIA7_ECOLX/10-193
B3HIL4_ECOLX/85-267
B3HJX2_ECOLX/90-274
B3HMD4_ECOLX/5-192
B3HRY1_ECOLX/10-193
B3HTN7_ECOLX/85-267
B3HUW7_ECOLX/4-194
B3HW49_ECOLX/4-193
B3HXF6_ECOLX/90-274
B3HYE9_ECOLX/89-274
B3HYN7_ECOLX/5-183
B3I3C3_ECOLX/10-193
B3I452_ECOLX/90-274
B3I686_ECOLX/85-267
B3I8L8_ECOLX/89-274
B3I9G1_ECOLX/4-193
B3I9X6_ECOLX/5-183
B3ICJ0_ECOLX/4-194
B3IE57_ECOLX/89-274
B3II14_ECOLX/85-267
B3IIY5_ECOLX/4-193
B3INQ1_ECOLX/5-183
B3ISL7_ECOLX/90-274
B3IZP0_BACAN/92-262
B3J2K4_BACAN/8-194
B3J7Y1_BACAN/6-179
B3JEG2_9BACE/12-196
B3JFK8_9BACE/11-190
B3JKU0_9BACE/89-272
B3JQI0_9BACE/91-272
B3PCF5_CELJU/7-194
B3PEF1_CELJU/5-193
B3PSQ1_RHIE6/73-257
B3PVF7_RHIE6/88-269
B3PWA3_RHIE6/94-274
B3PY42_RHIE6/93-270
B3PZJ3_RHIE6/88-259
B3Q096_RHIE6/103-277
B3Q0V5_RHIE6/21-208
B3Q1U8_RHIE6/87-272
B3Q4E7_RHIE6/96-268
B3Q5T4_RHIE6/97-267
B3QR05_CHLP8/7-201
B3QUF5_CHLT3/6-196
B3QWD2_CHLT3/7-197
B3T187_9ZZZZ/4-190
B3TA50_9ARCH/5-186
B3VL88_STREQ/1-107
B3VL89_STRCB/1-107
B3VL90_STRCB/1-107
B3WB15_LACCB/5-175
B3WBA9_LACCB/5-174
B3WF03_LACCB/11-198
B3WGU9_ECOLX/89-274
B3WJ18_ECOLX/10-193
B3WKK2_ECOLX/85-267
B3WPP0_ECOLX/4-193
B3WQH8_ECOLX/5-183
B3WS77_ECOLX/90-274
B3WSE4_ECOLX/4-194
B3WXS5_SHIDY/89-274
B3WYH6_SHIDY/85-267
B3WZM7_SHIDY/4-193
B3X2N5_SHIDY/4-194
B3X506_SHIDY/90-274
B3X522_SHIDY/5-183
B3XAD9_ECOLX/89-274
B3XCK4_ECOLX/10-193
B3XDG1_ECOLX/85-267
B3XH53_ECOLX/4-193
B3XHZ6_ECOLX/5-183
B3XJH6_ECOLX/4-194
B3XKL5_ECOLX/90-274
B3XLJ4_LACRE/7-187
B3XMJ4_LACRE/7-193
B3XQF0_LACRE/5-188
B3XR16_LACRE/86-266
B3YAV6_SALET/5-183
B3YBE7_SALET/89-274
B3YDJ8_SALET/6-182
B3YF83_SALET/77-265
B3YIU5_SALET/4-194
B3YM87_SALET/90-274
B3YV34_BACCE/6-178
B3YWB2_BACCE/8-194
B3YXW5_BACCE/92-262
B3Z4L4_BACCE/91-262
B3ZAP4_BACCE/6-177
B3ZEU0_BACCE/8-194
B3ZI98_BACCE/92-257
B3ZQ62_BACCE/6-179
B3ZT13_BACCE/8-194
B4A059_SALNE/89-274
B4A2X1_SALNE/5-183
B4A591_SALNE/6-182
B4A756_SALNE/4-193
B4AAE1_SALNE/4-194
B4ABS0_SALNE/90-274
B4AGC6_BACPU/6-186
B4AL11_BACPU/84-267
B4AMR0_BACPU/5-186
B4AN88_BACPU/8-192
B4ANB2_BACPU/6-181
B4AQI6_FRANO/4-189
B4AQI7_FRANO/4-189
B4AQL7_FRANO/5-189
B4ATP1_FRANO/3-176
B4BLL7_9BACI/84-270
B4BLN8_9BACI/7-193
B4BMS3_9BACI/5-185
B4BR60_9BACI/7-178
B4BRG6_9BACI/6-185
B4CZ43_9BACT/8-184
B4D0V4_9BACT/87-270
B4D7W0_9BACT/53-235
B4DBT4_9BACT/6-131
B4E847_BURCJ/90-277
B4ESI8_PROMH/93-277
B4EVY3_PROMH/87-271
B4EZY8_PROMH/5-183
B4F0Q9_PROMH/4-194
B4R949_PHEZH/5-191
B4S579_PROA2/8-202
B4S6W9_PROA2/6-192
B4SC88_PELPB/7-201
B4SHG8_PELPB/7-195
B4SM70_STRM5/11-200
B4SRB9_STRM5/98-264
B4SWM9_SALNS/6-182
B4SWN3_SALNS/4-193
B4SYN5_SALNS/90-274
B4T5C5_SALNS/89-274
B4T8N2_SALHS/4-193
B4T972_SALHS/6-182
B4TB80_SALHS/90-274
B4THS0_SALHS/89-274
B4TPZ6_SALSV/90-274
B4TVF5_SALSV/89-274
B4TZ78_SALSV/6-182
B4TZG6_SALSV/4-193
B4U0U3_STREM/6-184
B4U174_STREM/7-190
B4U1T9_STREM/7-194
B4U448_STREM/81-265
B4U4C0_STREM/5-177
B4U5R6_HYDS0/4-178
B4ULG4_ANASK/7-197
B4V1D7_9ACTO/5-174
B4V3H0_9ACTO/6-184
B4V832_9ACTO/89-259
B4V8E4_9ACTO/94-279
B4VB82_9ACTO/12-103
B4VCY0_9ACTO/88-282
B4VD51_9ACTO/83-268
B4VF67_9ACTO/1-155
B4VG48_9ACTO/87-268
B4VH09_9CYAN/7-188
B4W415_9CYAN/12-148
B4WB97_9CAUL/8-188
B4WQL2_9SYNE/5-140
B4WTN8_9SYNE/6-192
B4XQK1_LISMO/9-194
B4XQK9_LISIN/9-194
B5A9Q8_9PSEU/21-196
B5ABF8_9NOCA/91-277
B5ABG2_9NOCA/86-272
B5BCC7_SALPK/90-274
B5BDE0_SALPK/4-193
B5BHW6_SALPK/6-182
B5BK86_SALPK/89-274
B5BYL8_SALET/4-194
B5C0E2_SALET/89-274
B5C1P9_SALET/5-183
B5C486_SALET/6-182
B5C4J3_SALET/4-193
B5C738_SALET/90-274
B5C9R0_SALET/6-182
B5CAF5_SALET/89-274
B5CD20_SALET/90-274
B5CF14_SALET/4-193
B5CG70_SALET/5-183
B5CJ03_SALET/4-194
B5CNE3_9FIRM/86-267
B5CNW0_9FIRM/33-218
B5CQ46_9FIRM/115-293
B5CV68_9BACE/89-272
B5CYM5_9BACE/89-272
B5D2B6_9BACE/12-196
B5E1S5_STRP4/86-267
B5E2R0_STRP4/13-200
B5E3F1_STRP4/5-205
B5E559_STRP4/5-184
B5E725_STRP4/6-215
B5E767_STRP4/7-193
B5E7L7_STRP4/83-263
B5EI81_GEOBB/7-192
B5EPB6_ACIF5/8-200
B5ETS4_VIBFM/88-272
B5EWS5_SALA4/4-193
B5EX92_SALA4/6-182
B5EZB9_SALA4/90-274
B5F6F7_SALA4/89-274
B5FAU9_VIBFM/6-174
B5FBC0_VIBFM/6-183
B5FC09_VIBFM/87-271
B5FHR5_SALDC/89-274
B5FKP8_SALDC/4-193
B5FLF8_SALDC/6-182
B5FNB7_SALDC/90-274
B5G7P7_9ACTO/95-288
B5GAH1_9ACTO/88-271
B5GB33_9ACTO/79-241
B5GBL9_9ACTO/216-400
B5GCP5_9ACTO/98-275
B5GDE0_9ACTO/251-398
B5GE42_9ACTO/81-279
B5GEN7_9ACTO/154-312
B5GEP6_9ACTO/8-192
B5GF49_9ACTO/87-279
B5GG97_9ACTO/87-272
B5GIV3_9ACTO/82-266
B5GJQ7_9ACTO/94-246
B5GK61_9ACTO/84-270
B5GKU3_9ACTO/36-217
B5GLL3_STRCL/90-262
B5GMF1_STRCL/13-215
B5GNY4_STRCL/6-193
B5GRQ6_STRCL/39-220
B5GTV5_STRCL/8-176
B5GUV5_STRCL/83-268
B5H1C1_STRCL/84-268
B5H1R4_STRCL/141-187
B5H1R4_STRCL/6-99
B5H2E8_STRCL/83-266
B5H3Q6_STRCL/77-256
B5H7N4_STRPR/90-266
B5HCI5_STRPR/83-268
B5HCP0_STRPR/6-184
B5HCY0_STRPR/30-215
B5HDK4_STRPR/87-272
B5HE07_STRPR/6-193
B5HEV5_STRPR/39-220
B5HFY4_STRPR/116-192
B5HHQ4_STRPR/87-275
B5HK00_STRPR/89-278
B5HLK6_9ACTO/6-193
B5HNP1_9ACTO/205-347
B5HP30_9ACTO/95-273
B5HRD4_9ACTO/98-284
B5HSN3_9ACTO/89-260
B5HTE5_9ACTO/92-277
B5HVV5_9ACTO/84-277
B5HXP5_9ACTO/5-180
B5HYP6_9ACTO/123-286
B5HYU4_9ACTO/83-271
B5HZH7_9ACTO/90-260
B5I1X5_9ACTO/106-289
B5I2A7_9ACTO/6-184
B5I3B8_9ACTO/122-307
B5I4V7_9ACTO/82-266
B5I5Y2_9ACTO/84-270
B5I6D4_9ACTO/43-207
B5I727_9ACTO/92-262
B5IA27_ACIB4/4-166
B5IG36_ACIB4/4-166
B5IL18_9CHRO/26-207
B5J2T6_9RHOB/90-270
B5J349_9RHOB/5-191
B5J8W1_9RHOB/74-260
B5J9J5_9RHOB/83-254
B5JBL9_9RHOB/93-265
B5JLF7_9BACT/85-270
B5JYP2_9RHOB/71-254
B5MH86_SALET/6-182
B5MNT1_SALET/4-193
B5MTN8_SALET/90-274
B5MTU2_SALET/5-183
B5MUH6_SALET/89-274
B5MX83_SALET/6-182
B5MZV6_SALET/4-194
B5N0F6_SALET/4-193
B5N244_SALET/90-274
B5N5P0_SALET/89-274
B5N5U5_SALET/5-183
B5N8L8_SALET/4-193
B5NAX0_SALET/89-274
B5NCX6_SALET/6-182
B5NI79_SALET/90-274
B5NIP8_SALET/4-194
B5NJG5_SALET/5-183
B5NL37_SALET/89-274
B5NMT7_SALET/90-274
B5NNF7_SALET/77-265
B5NR65_SALET/5-183
B5NSK6_SALET/6-182
B5NTY7_SALET/4-194
B5NXU9_SALET/4-193
B5NYM9_SALET/90-274
B5NZT5_SALET/89-274
B5P1P9_SALET/6-182
B5P4R4_SALET/5-183
B5P7Q5_SALET/4-194
B5PBY0_SALET/6-182
B5PDU8_SALET/89-274
B5PEN8_SALET/5-183
B5PG61_SALET/90-274
B5PL91_SALET/4-194
B5PQ48_SALHA/89-274
B5PRM6_SALHA/6-182
B5PSB2_SALHA/4-193
B5PWE2_SALHA/5-183
B5Q066_SALHA/4-194
B5Q0G4_SALHA/90-274
B5Q761_SALVI/6-182
B5Q8Z4_SALVI/5-183
B5QBZ9_SALVI/89-274
B5QC27_SALVI/90-274
B5QDQ1_SALVI/4-193
B5QDW3_SALVI/4-194
B5QK01_LACRH/8-195
B5QPJ4_LACRH/5-177
B5QRJ2_LACRH/6-173
B5QTE2_SALEP/4-193
B5QUD8_SALEP/89-274
B5QWC6_SALEP/90-274
B5R5B4_SALEP/6-182
B5R5Y4_SALG2/4-193
B5R822_SALG2/90-274
B5RAH7_SALG2/89-274
B5RGJ6_SALG2/6-182
B5RMN8_BORDL/86-272
B5RN29_BORDL/10-186
B5RQ34_BORRA/86-272
B5U9K3_STRSU/1-82
B5UIP0_BACCE/6-177
B5UT58_BACCE/8-194
B5V1G8_BACCE/6-178
B5V2Q5_BACCE/92-259
B5V4D5_BACCE/6-184
B5VC06_BACCE/8-194
B5W7T0_SPIMA/6-196
B5W9N6_SPIMA/10-192
B5WDH1_9BURK/23-163
B5WQ20_9BURK/76-266
B5XI25_STRPZ/31-214
B5XJP7_STRPZ/6-183
B5XMA7_STRPZ/7-194
B5XMF8_STRPZ/5-177
B5XMU6_KLEP3/4-194
B5XNQ2_KLEP3/5-176
B5XR84_KLEP3/90-275
B5XV66_KLEP3/5-192
B5XVY7_KLEP3/87-272
B5XZH1_KLEP3/90-274
B5Y108_KLEP3/4-193
B5Y840_COPPD/5-177
B5YAB7_DICT6/84-260
B5YAC1_DICT6/84-267
B5YAN7_DICT6/91-278
B5YCZ8_DICT6/84-273
B5YDJ5_DICT6/6-186
B5YE80_DICT6/6-194
B5YHD0_THEYD/5-176
B5YQL8_ECO5E/90-274
B5Z122_ECO5E/85-267
B5Z2U6_ECO5E/4-193
B5Z430_ECO5E/89-274
B5ZJB3_GLUDA/9-195
B5ZMV9_RHILW/93-269
B5ZNR6_RHILW/103-275
B5ZP11_RHILW/80-250
B5ZPP3_RHILW/95-266
B5ZQZ8_RHILW/4-191
B5ZU44_RHILW/85-269
B5ZUR8_RHILW/96-269
B5ZXX6_RHILW/88-266
B5ZZ49_RHILW/94-274
B6A009_RHILW/96-267
B6A090_RHILW/102-281
B6A1Q9_RHILW/99-268
B6A233_RHILW/7-191
B6A368_RHILW/87-273
B6AK73_CRYMR/126-270
B6B0D8_9RHOB/100-249
B6BVI8_9PROT/8-189
B6EGW4_ALISL/6-178
B6EHL4_ALISL/87-271
B6ERK2_ALISL/100-284
B6FRF8_9CLOT/6-191
B6FWE4_9CLOT/6-183
B6G7G5_9ACTN/10-195
B6G7Z9_9ACTN/11-188
B6G8C1_9ACTN/6-182
B6GAT9_9ACTN/8-189
B6GAY0_9ACTN/8-190
B6HYN4_ECOSE/90-274
B6HZJ4_ECOSE/4-193
B6I5C3_ECOSE/85-267
B6I5V5_ECOSE/10-193
B6IB28_ECOSE/89-274
B6IS31_RHOCS/5-191
B6QX20_9RHOB/35-220
B6R512_9RHOB/4-190
B6R7J1_9RHOB/89-275
B6R8K1_9RHOB/6-194
B6VSV5_9BACE/12-196
B6VTL4_9BACE/89-273
B6W7E9_9FIRM/8-188
B6W878_9FIRM/6-187
B6XA33_9ENTR/5-194
B6XHL7_9ENTR/87-273
B6XI77_9ENTR/2-138
B6XJL0_9ENTR/91-275
B6XJX8_9ENTR/47-229
B6XK10_9ENTR/4-194
B6XUD8_9BIFI/96-278
B6XUE5_9BIFI/9-176
B6XV96_9BIFI/105-290
B6XVT9_9BIFI/89-281
B6XW52_9BIFI/89-265
B6XWW8_9BIFI/95-276
B6YQW6_AZOPC/8-195
B6Z9R1_CORAM/87-229
B6ZNL4_ECO57/90-274
B6ZQ43_ECO57/4-193
B6ZWR8_ECO57/85-267
B6ZXT0_ECO57/5-183
B6ZZT6_ECO57/4-194
B7A2F8_ECO57/89-274
B7A8L5_THEAQ/5-186
B7ACE3_9BACE/8-195
B7AHV2_9BACE/11-190
B7AIQ5_9BACE/97-280
B7AML5_9BACE/8-193
B7AWB7_9BACE/18-202
B7B6A3_9PORP/89-272
B7BFW3_9PORP/8-194
B7CAR8_9FIRM/6-191
B7CE59_9FIRM/4-171
B7CSY9_BURPS/91-278
B7DPE6_9BACL/8-193
B7DRB9_9BACL/85-270
B7DSE5_9BACL/85-272
B7DT25_9BACL/86-269
B7G684_PHATC/394-600
B7GHB2_ANOFW/7-193
B7GNE5_BIFLS/84-265
B7GNV0_BIFLS/14-210
B7GP65_BIFLS/5-188
B7GP72_BIFLS/89-282
B7GPB8_BIFLS/103-287
B7GPM1_BIFLS/6-200
B7GPU9_BIFLS/9-181
B7GQ98_BIFLS/89-272
B7GQ99_BIFLS/12-194
B7GQA0_BIFLS/98-275
B7H7J7_BACC4/6-177
B7HCN5_BACC4/8-194
B7HNE9_BACC7/6-184
B7HPG3_BACC7/8-194
B7HT94_BACC7/6-178
B7HY11_BACC7/92-259
B7ID12_THEAB/5-187
B7IEW1_THEAB/74-249
B7IGT9_THEAB/76-250
B7IHF0_THEAB/86-237
B7IPL6_BACC2/92-258
B7IVV1_BACC2/6-176
B7IXQ6_BACC2/8-194
B7J2P8_BORBZ/86-272
B7J934_ACIF2/8-200
B7JG37_BACC0/92-262
B7JMY7_BACC0/8-194
B7JN94_BACC0/6-179
B7K2R0_CYAP8/8-189
B7KJM2_CYAP7/8-189
B7L2F5_METC4/9-196
B7L549_ECO55/4-193
B7L5E6_ECO55/89-274
B7L9L2_ECO55/90-274
B7LDE2_ECO55/85-267
B7LKT7_ESCF3/90-274
B7LM15_ESCF3/18-201
B7LMJ2_ESCF3/50-239
B7LQR9_ESCF3/89-274
B7LZY6_ECO8A/89-274
B7M0T4_ECO8A/18-196
B7M3N3_ECO8A/4-193
B7M5J4_ECO8A/90-274
B7M8A6_ECO8A/85-267
B7M9U7_ECO45/89-274
B7MD53_ECO45/4-193
B7MFL8_ECO45/16-203
B7MFT2_ECO45/90-274
B7MIN4_ECO45/85-267
B7MJV8_ECO45/10-193
B7MPF5_ECO81/4-193
B7MPI1_ECO81/90-274
B7MR90_ECO81/10-193
B7MSE5_ECO81/5-183
B7MV41_ECO81/89-274
B7MY39_ECO81/85-267
B7N0Z5_ECO81/5-183
B7N1V7_ECO81/16-203
B7N6D7_ECOLU/85-267
B7N8U6_ECOLU/4-193
B7N9S2_ECOLU/90-274
B7NB44_ECOLU/89-274
B7NCP4_ECOLU/5-183
B7NDK0_ECOLU/5-183
B7NJA8_ECO7I/4-193
B7NMM7_ECO7I/90-274
B7NQ21_ECO7I/16-203
B7NRK1_ECO7I/85-267
B7NSP7_ECO7I/10-193
B7NUP5_ECO7I/89-274
B7QPR0_9RHOB/93-266
B7QZ19_9RHOB/91-277
B7R6B0_9THEO/1-27
B7R6T5_9THEO/4-189
B7R6W6_9THEO/90-270
B7R8D9_9THEO/86-268
B7R9A1_9THEO/7-193
B7RJ74_9RHOB/93-264
B7RJQ5_9RHOB/70-256
B7UGZ0_ECO27/85-267
B7UJL8_ECO27/4-193
B7UKU8_ECO27/90-274
B7UM79_ECO27/16-203
B7UPQ8_ECO27/10-193
B7URT3_ECO27/89-274
B7VIH9_VIBSL/87-271
B7VK55_VIBSL/164-237
B7VLZ7_VIBSL/88-272
B7XS83_BORGA/86-272
B7XTQ2_BORGA/6-182
B7XV29_BORGA/86-272
B7XVT4_BORGA/6-182
B7Z372_HUMAN/301-486
B7Z428_HUMAN/370-555
B8C6P8_THAPS/1-128
B8CL92_SHEPW/5-190
B8CU00_SHEPW/14-168
B8CYI5_HALOH/7-192
B8CZI2_HALOH/86-270
B8CZW2_HALOH/76-255
B8D084_HALOH/84-264
B8D168_HALOH/89-268
B8D441_DESK1/6-188
B8DAA5_LISMH/118-247
B8DAM8_LISMH/9-194
B8DD18_LISMH/6-186
B8DD48_LISMH/5-165
B8DFY9_LISMH/7-194
B8DGE7_LISMH/5-187
B8DGJ1_LISMH/5-173
B8DGP7_LISMH/87-269
B8DGV3_LISMH/4-180
B8DSR9_BIFA0/87-269
B8DTL2_BIFA0/89-281
B8DU27_BIFA0/9-178
B8DUX6_BIFA0/114-288
B8DW08_BIFA0/81-250
B8DZP0_DICTD/84-273
B8E085_DICTD/6-186
B8E0R0_DICTD/91-278
B8E2B8_DICTD/6-194
B8E378_DICTD/84-261
B8E382_DICTD/84-267
B8E7P1_SHEB2/5-190
B8E7W2_SHEB2/5-180
B8E8X6_SHEB2/5-168
B8EBW1_SHEB2/5-190
B8EN77_METSB/4-190
B8F418_HAEPS/84-230
B8F666_HAEPS/6-186
B8F6A2_HAEPS/5-196
B8FTN1_DESHD/89-275
B8G6U7_CHLAD/28-211
B8G8Y5_CHLAD/8-192
B8GI36_METPE/15-200
B8GMQ6_THISH/5-191
B8GWE3_CAUCN/96-267
B8GZM5_CAUCN/5-191
B8H3N8_CAUCN/11-194
B8H6M9_ARTCA/91-260
B8H6N4_ARTCA/6-168
B8H9A0_ARTCA/91-277
B8H9N2_ARTCA/94-277
B8HA50_ARTCA/100-286
B8HEQ7_ARTCA/93-279
B8HGT3_ARTCA/5-200
B8HGU8_ARTCA/50-229
B8HGY6_ARTCA/16-187
B8HYA3_CYAP4/6-187
B8I1T3_CLOCE/87-272
B8I2M1_CLOCE/93-252
B8I4M8_CLOCE/85-266
B8I7S2_CLOCE/6-191
B8IAW1_METNO/10-196
B8J8U0_ANAD2/7-197
B8K4Y0_VIBPA/5-182
B8K9J8_VIBPA/88-272
B8KDB8_VIBPA/4-194
B8KEF2_VIBPA/87-271
B8KFE2_9GAMM/9-202
B8L7R1_9GAMM/11-200
B8ZK38_STRPJ/5-184
B8ZME1_STRPJ/6-187
B8ZMI5_STRPJ/7-193
B8ZMQ0_STRPJ/7-194
B8ZN53_STRPJ/83-263
B8ZPY2_STRPJ/5-205
B8ZQV9_MYCLB/81-245
B9AAM9_BORBU/6-182
B9ABK1_BORBU/86-272
B9B925_9BURK/91-278
B9BMR4_9BURK/91-278
B9C630_9BURK/91-278
B9CMP4_9ACTN/6-191
B9CP31_9ACTN/9-190
B9CP56_9ACTN/13-205
B9CS93_STACP/7-195
B9DIJ3_STACT/5-178
B9DNP5_STACT/7-195
B9DTI1_STRU0/4-187
B9DUW1_STRU0/7-194
B9DVJ0_STRU0/7-190
B9DVU2_STRU0/6-181
B9E211_CLOK1/15-200
B9E2K2_CLOK1/95-258
B9E5H6_CLOK1/95-283
B9E6T0_MACCJ/4-191
B9ISK9_BACCQ/100-267
B9IXQ5_BACCQ/8-194
B9IXZ3_BACCQ/6-184
B9J2N9_BACCQ/6-178
B9J816_AGRRK/113-274
B9J8H0_AGRRK/103-273
B9JAZ6_AGRRK/4-191
B9JDE5_AGRRK/88-257
B9JIY0_AGRRK/88-273
B9JIZ2_AGRRK/41-224
B9JJT4_AGRRK/85-269
B9JL31_AGRRK/7-183
B9JL48_AGRRK/7-191
B9JLU4_AGRRK/95-277
B9JNR1_AGRRK/91-259
B9JQE7_AGRRK/95-262
B9JQF3_AGRRK/113-298
B9JTF3_AGRVS/86-272
B9JWD3_AGRVS/91-258
B9K0K6_AGRVS/85-267
B9K0Q3_AGRVS/86-269
B9K0S9_AGRVS/9-185
B9K0Z3_AGRVS/86-276
B9K175_AGRVS/30-206
B9K2A1_AGRVS/102-274
B9K2V9_AGRVS/4-191
B9K552_AGRVS/88-256
B9K5E9_AGRVS/102-271
B9K5M5_AGRVS/10-134
B9K724_THENN/94-270
B9K7A6_THENN/97-259
B9K7L7_THENN/93-265
B9K8B7_THENN/8-189
B9K990_THENN/79-256
B9KAG3_THENN/79-248
B9KBN8_THENN/78-259
B9KBQ6_THENN/80-245
B9KND7_RHOSK/101-271
B9KPQ4_RHOSK/71-257
B9KQR4_RHOSK/4-185
B9KR71_RHOSK/77-257
B9KZT0_THERP/3-188
B9L0B4_THERP/6-190
B9LB58_CHLSY/89-270
B9LJA4_CHLSY/28-212
B9LJM5_CHLSY/9-193
B9LQP7_HALLT/5-193
B9M2A6_GEOSF/9-194
B9MCJ6_ACIET/20-230
B9MPB7_ANATD/5-190
B9QWE6_9RHOB/4-190
B9QZ38_9RHOB/34-220
B9R165_9RHOB/92-279
B9R529_9RHOB/23-207
B9TSN4_VIBCH/5-182
B9UZ89_STRTR/1-93
B9UZ90_STRTR/1-93
B9UZ91_STRTR/1-93
B9UZ93_STRTR/1-93
B9UZ94_STRTR/1-93
B9UZ96_STRTR/1-93
B9WSE0_STRSU/7-194
B9WU89_STRSU/85-265
B9WUV4_STRSU/7-193
B9WWW2_STRSU/7-190
B9X2N3_BORBU/86-272
B9X2V8_BORBU/6-182
B9X6W7_BORBU/6-182
B9X790_BORBU/86-272
B9X7M6_9SPIO/6-182
B9X7X4_9SPIO/86-272
B9XGZ4_9BACT/7-179
B9XME9_9BACT/13-198
B9XSP6_9BACT/8-194
B9Y558_9FIRM/100-270
B9Y781_9FIRM/6-187
B9YCK0_9FIRM/89-245
BGLK_KLEPN/5-176
BGLK_LISIN/5-165
BGLK_LISMO/5-165
C0A9C3_9BACT/5-174
C0AIN3_BORBU/86-272
C0AJH4_BORBU/6-182
C0AKD7_BORBU/86-272
C0ALV6_BORBU/6-182
C0AM76_9SPIO/6-182
C0AMG7_9SPIO/86-272
C0ASP7_9ENTR/4-43
C0ASP8_9ENTR/17-169
C0ATH6_9ENTR/74-151
C0ATH7_9ENTR/2-112
C0AU36_9ENTR/1-84
C0AU37_9ENTR/1-86
C0B2B1_9ENTR/95-279
C0B3V0_9ENTR/87-270
C0B7D8_9FIRM/2-180
C0BAD2_9FIRM/84-267
C0BAK9_9FIRM/6-192
C0BMF3_9BACT/5-150
C0BQ25_9BIFI/89-281
C0BQ44_9BIFI/89-281
C0BQI7_9BIFI/95-276
C0BS91_9BIFI/86-268
C0BTX3_9BIFI/9-176
C0BV60_9BIFI/16-193
C0BV65_9BIFI/91-265
C0BVL2_9BIFI/105-290
C0BYS0_9CLOT/6-191
C0C0Q4_9CLOT/74-257
C0C0R1_9CLOT/209-253
C0C0R1_9CLOT/56-204
C0C4J7_9CLOT/6-176
C0C4T2_9CLOT/83-262
C0C630_9CLOT/85-269
C0C6P9_9CLOT/29-65
C0CHG9_9FIRM/7-194
C0CKI8_9FIRM/5-184
C0CKZ0_9FIRM/7-192
C0CQK5_9FIRM/81-262
C0CRF5_9FIRM/7-197
C0CRF6_9FIRM/89-268
C0CSF9_9FIRM/6-164
C0CT60_9CLOT/36-221
C0CT75_9CLOT/8-195
C0CTC5_9CLOT/8-188
C0CTC6_9CLOT/16-197
C0CUJ0_9CLOT/94-276
C0CUZ8_9CLOT/16-199
C0CZ90_9CLOT/6-192
C0D0L3_9CLOT/5-185
C0D3V9_9CLOT/95-276
C0D499_9CLOT/8-189
C0D4D8_9CLOT/37-204
C0D6T5_9CLOT/5-183
C0D7A2_9CLOT/6-182
C0D7N1_9CLOT/88-279
C0D8P6_9CLOT/89-251
C0DAB0_9CLOT/76-256
C0E1Y8_9CORY/71-187
C0E2S3_9CORY/7-176
C0E4K3_9CORY/8-186
C0EBA4_9CLOT/78-262
C0ECW0_9CLOT/11-196
C0EZ95_9FIRM/7-192
C0FQ79_9FIRM/5-183
C0FVB8_9FIRM/91-267
C0FYZ4_9FIRM/7-192
C0G8V5_9RHIZ/80-265
C0GDS7_9FIRM/8-194
C0KZ42_MYCSY/4-167
C0KZ54_MYCSY/4-167
C0KZ60_MYCSY/4-167
C0KZ66_MYCSY/4-167
C0KZ78_MYCSY/4-167
C0KZ84_MYCSY/4-167
C0M681_STRE4/7-190
C0M686_STRE4/7-194
C0M8N7_STRE4/6-212
C0MB09_STRE4/81-265
C0MC39_STRE4/5-177
C0MCF6_STRS7/81-265
C0MD59_STRS7/7-194
C0MEC1_STRS7/7-190
C0MF41_STRS7/6-212
C0MHC7_STRS7/5-179
C0PWA3_SALPC/90-274
C0PZN1_SALPC/5-183
C0Q1E2_SALPC/6-182
C0Q4X8_SALPC/89-274
C0Q7R6_SALPC/4-193
C0QRM3_PERMH/6-184
C0QXG6_BRAHW/1-110
C0QYS2_BRAHW/18-119
C0QYS3_BRAHW/7-74
C0RKV6_BRUMB/246-417
C0RMW5_BRUMB/80-265
C0SWC7_BORBU/6-182
C0SWM2_BORBU/86-272
C0SZD9_BORBU/86-272
C0T0I3_BORBU/6-182
C0VS84_9CORY/92-284
C0VUB1_9CORY/17-195
C0VV17_9CORY/11-189
C0VVP3_9CORY/7-194
C0VYF2_9ACTO/89-271
C0VYF7_9ACTO/74-260
C0VYG6_9ACTO/6-202
C0VZ38_9ACTO/8-156
C0W0N6_9ACTO/109-294
C0W198_9ACTO/109-277
C0W1E0_9ACTO/9-180
C0W1Z7_9ACTO/10-203
C0W2G4_9ACTO/19-221
C0W2N3_9ACTO/83-263
C0W2U9_9ACTO/7-172
C0W4H3_9ACTO/87-272
C0W5B1_9ACTO/83-275
C0W5B5_9ACTO/6-186
C0W5K5_9ACTO/78-246
C0W661_9ACTO/121-310
C0W6F6_9ACTO/8-158
C0W6S3_9ACTO/80-259
C0W758_9ACTO/92-265
C0W864_9ACTO/77-272
C0W8T5_9ACTO/89-269
C0WCA8_9FIRM/6-180
C0WGE3_9CORY/6-187
C0WHH6_9CORY/87-229
C0WK75_9CORY/12-190
C0WKU8_9CORY/18-210
C0WLW9_LACBU/5-189
C0WNC0_LACBU/87-264
C0WU24_LACBU/15-201
C0WYC2_LACFE/7-185
C0WZ71_LACFE/14-198
C0X072_LACFE/8-193
C0X1R1_ENTFA/85-265
C0X4M7_ENTFA/16-196
C0X6V7_ENTFA/5-180
C0X7C7_ENTFA/7-193
C0XI18_LACHI/5-189
C0XJK2_LACHI/87-264
C0XM95_LACHI/15-201
C0XRY5_9CORY/16-195
C0XSM0_9CORY/11-181
C0XTR7_9CORY/85-226
C0YC21_BURPS/91-278
C0YWF0_LACRE/7-193
C0YYU9_LACRE/7-187
C0Z0A0_LACRE/10-154
C0Z4F7_BREBN/7-194
C0Z9T2_BREBN/6-188
C0ZA78_BREBN/85-269
C0ZA86_BREBN/10-195
C0ZJD3_BREBN/91-272
C0ZMC7_RHOE4/81-267
C0ZRA6_RHOE4/10-192
C0ZRR3_RHOE4/4-182
C0ZUS2_RHOE4/111-295
C0ZYU0_RHOE4/25-189
C1A104_RHOE4/8-186
C1A7Q2_GEMAT/8-193
C1A9L9_GEMAT/8-198
C1AFG1_MYCBT/22-186
C1AKG3_MYCBT/111-289
C1AKY3_MYCBT/5-188
C1ATK3_RHOOB/91-274
C1AU83_RHOOB/18-196
C1AUZ2_RHOOB/5-182
C1AVP2_RHOOB/15-193
C1AZ72_RHOOB/92-276
C1B0X7_RHOOB/91-277
C1B0Y1_RHOOB/83-269
C1B467_RHOOB/7-174
C1B9T5_RHOOB/6-185
C1C5K0_STRP7/86-267
C1C630_STRP7/7-194
C1C8R4_STRP7/6-215
C1C8V7_STRP7/7-193
C1C960_STRP7/83-263
C1CAY8_STRP7/5-206
C1CD35_STRZJ/7-194
C1CES9_STRZJ/5-184
C1CFP6_STRZJ/6-215
C1CFU2_STRZJ/7-193
C1CG36_STRZJ/83-263
C1CH76_STRZJ/9-209
C1CIW8_STRZP/86-267
C1CJD4_STRZP/7-194
C1CM14_STRZP/6-215
C1CM57_STRZP/7-193
C1CMC6_STRZP/83-263
C1CNB6_STRZP/5-205
C1CPY2_STRZT/86-267
C1CQE6_STRZT/7-194
C1CSU0_STRZT/6-188
C1CSY2_STRZT/7-193
C1CU61_STRZT/5-205
C1CVT9_DEIDV/13-195
C1CXU7_DEIDV/14-194
C1D0G6_DEIDV/89-275
C1D0Z3_DEIDV/6-169
C1D3G3_DEIDV/85-271
C1D3H1_DEIDV/1-138
C1D3P7_DEIDV/82-244
C1D9Z6_LARHH/9-195
C1DIC4_AZOVD/98-269
C1DVU2_SULAA/6-181
C1DZP3_MICSR/223-306
C1DZP3_MICSR/93-224
C1ELL2_BACC3/92-262
C1ERY6_BACC3/8-194
C1EVG9_BACC3/6-179
C1F176_ACIC5/32-190
C1F1S4_ACIC5/15-173
C1F2C5_ACIC5/7-194
C1F498_ACIC5/91-272
C1FKS6_CLOBJ/8-179
C1FN71_CLOBJ/8-191
C1HEG8_9ESCH/50-239
C1HFE1_9ESCH/24-214
C1HG48_9ESCH/90-274
C1HHD7_9ESCH/16-194
C1HKV2_9ESCH/89-274
C1HP35_9ESCH/85-267
C1HQD8_9ESCH/10-193
C1HSS7_9ESCH/16-203
C1I221_9CLOT/14-195
C1I2A3_9CLOT/84-266
C1I2B4_9CLOT/7-194
C1I2U7_9CLOT/7-192
C1I8I6_9CLOT/5-192
C1I9A3_9CLOT/86-250
C1I9Z6_9CLOT/6-188
C1IAE7_9CLOT/10-193
C1IAS4_9CLOT/84-265
C1KV73_LISMC/9-194
C1KXT0_LISMC/4-180
C1KYB1_LISMC/87-269
C1L033_LISMC/117-246
C1L0A0_LISMC/5-165
C1L0D0_LISMC/6-187
C1L145_LISMC/5-173
C1L181_LISMC/5-187
C1L2P5_LISMC/7-194
C1M3D8_9ENTR/14-204
C1M4E0_9ENTR/89-274
C1M7L0_9ENTR/39-228
C1M8W3_9ENTR/90-274
C1M9U0_9ENTR/4-192
C1MA20_9ENTR/5-183
C1MG90_9ENTR/4-190
C1MJ60_MICPC/113-318
C1NAX4_9ESCH/10-193
C1NDN5_9ESCH/5-183
C1NEJ1_9ESCH/16-194
C1P7R4_BACCO/5-185
C1PBB6_BACCO/84-267
C1PEJ7_BACCO/8-195
C2BDB5_9FIRM/6-187
C2BFH5_9FIRM/4-186
C2C5G4_VIBCH/19-205
C2CA04_VIBCH/4-194
C2CCE6_VIBCH/89-273
C2CCJ3_VIBCH/88-272
C2CDR2_VIBCH/5-182
C2CFS3_9FIRM/7-188
C2CIY6_9FIRM/4-184
C2CNG2_CORST/23-201
C2CP92_CORST/11-177
C2CSI6_CORST/87-230
C2CXN1_LACBR/5-189
C2CXT0_LACBR/5-189
C2CZF3_LACBR/87-264
C2D537_LACBR/15-201
C2D9Y7_ENTFA/7-193
C2DBV7_ENTFA/5-180
C2DDQ0_ENTFA/23-203
C2DEF1_ENTFA/85-265
C2DJN5_ECOLX/5-192
C2DL90_ECOLX/33-222
C2DLH4_ECOLX/90-274
C2DMJ6_ECOLX/5-183
C2DQY7_ECOLX/89-274
C2DSF2_ECOLX/4-194
C2DTB5_ECOLX/10-193
C2DVC0_ECOLX/85-267
C2DWC5_ECOLX/5-183
C2E3G2_LACJO/19-186
C2E407_LACJO/9-191
C2EEP2_9LACO/7-192
C2EH95_9LACO/7-187
C2EJ65_9LACO/7-184
C2EMP0_9LACO/5-178
C2ENV0_9LACO/9-191
C2EQM4_9LACO/6-183
C2ERC9_9LACO/5-190
C2EUQ5_9LACO/7-178
C2EW49_9LACO/7-193
C2F9E2_LACPA/5-175
C2FF09_LACPA/8-195
C2FXQ0_9SPHI/93-276
C2FY36_9SPHI/10-163
C2FZK5_9SPHI/81-265
C2FZK8_9SPHI/86-265
C2FZL1_9SPHI/83-265
C2GF80_9CORY/92-284
C2GI29_9CORY/7-194
C2GJS7_9CORY/17-195
C2GKJ0_9CORY/11-189
C2GNH8_LACRE/7-193
C2GNU2_LACRE/10-193
C2GS52_LACRE/7-188
C2GV48_BIFLI/84-265
C2GVG1_BIFLI/5-188
C2GVG3_BIFLI/85-271
C2GVI3_BIFLI/89-282
C2GW14_BIFLI/9-181
C2GWR2_BIFLI/103-287
C2GYA2_BIFLI/89-272
C2GYA3_BIFLI/19-201
C2GYA4_BIFLI/98-275
C2H0M5_ENTFA/85-265
C2H2C1_ENTFA/7-193
C2H470_ENTFA/5-180
C2H5V6_ENTFA/23-203
C2H7Q3_ENTFC/4-183
C2H9J3_ENTFC/5-188
C2HBZ7_ENTFC/7-193
C2HCP9_ENTFC/7-176
C2HKJ0_LACAC/41-223
C2HM31_LACAC/6-191
C2HNY1_LACAC/1-86
C2HQD7_LACAC/5-183
C2HQD8_LACAC/78-253
C2HRU6_VIBCH/4-194
C2HTT3_VIBCH/88-272
C2HWG6_VIBCH/89-273
C2I2C7_VIBCH/5-182
C2I369_VIBCH/4-194
C2I4G3_VIBCH/19-205
C2I7I7_VIBCH/88-272
C2IAQ3_VIBCH/89-273
C2ICC9_VIBCH/19-205
C2IH29_VIBCH/89-273
C2IKM9_VIBCH/4-194
C2ILE1_VIBCH/5-182
C2IM04_VIBCH/88-272
C2IMJ1_VIBCH/89-273
C2IUK5_VIBCH/5-182
C2IV49_VIBCH/88-272
C2IVB2_VIBCH/4-194
C2IZK8_VIBCH/19-205
C2J6V8_VIBCH/89-273
C2J9L9_VIBCH/89-273
C2JDZ2_VIBCH/19-205
C2JGM1_VIBCH/88-272
C2JH83_VIBCH/5-182
C2JIH6_VIBCH/4-194
C2JJ17_ENTFA/16-196
C2JMS1_ENTFA/7-193
C2JNY4_ENTFA/85-265
C2JRD6_ENTFA/5-180
C2JTN7_LACRH/5-179
C2JUI8_LACRH/6-173
C2JXX8_LACRH/11-198
C2KC93_9LACO/5-179
C2KCP2_9LACO/21-203
C2KD13_9LACO/7-176
C2KDQ9_9LACO/6-187
C2KHV4_LEUMC/11-99
C2KIJ0_LEUMC/102-282
C2KKU7_LEUMC/8-194
C2KMJ8_9ACTO/38-224
C2KQM5_9ACTO/7-196
C2KQR4_9ACTO/89-277
C2KQV0_9ACTO/6-175
C2KRE7_9ACTO/91-272
C2KRJ1_9ACTO/71-257
C2KTX4_9ACTO/97-278
C2KWR1_9FIRM/5-185
C2KYH9_9FIRM/7-194
C2KYQ9_9FIRM/7-216
C2LE65_PROMI/4-194
C2LEL5_PROMI/5-183
C2LG76_PROMI/87-271
C2LPC8_PROMI/93-277
C2LQN0_STRSL/4-144
C2LQY2_STRSL/7-194
C2LRG8_STRSL/5-168
C2LS34_STRSL/7-190
C2LZF2_STAHO/5-179
C2M0W0_STAHO/7-195
C2MCP7_9PORP/6-191
C2MFL7_BACCE/6-177
C2MN42_BACCE/96-258
C2MQQ1_BACCE/8-194
C2MUC4_BACCE/10-195
C2MVF3_BACCE/6-177
C2N6D3_BACCE/8-194
C2N7Q0_BACCE/3-107
C2NCG7_BACCE/6-179
C2NKB8_BACCE/96-256
C2NMW1_BACCE/8-194
C2NTQ1_BACCE/6-177
C2P3M1_BACCE/8-194
C2P9V0_BACCE/6-175
C2PE05_BACCE/6-184
C2PJY0_BACCE/8-194
C2PQR7_BACCE/6-178
C2PUH0_BACCE/7-188
C2Q0W2_BACCE/8-194
C2Q6V1_BACCE/6-178
C2QAQ2_BACCE/6-184
C2QEE3_BACCE/96-263
C2QH54_BACCE/8-194
C2QMV1_BACCE/6-177
C2QVP4_BACCE/96-264
C2QYB6_BACCE/8-194
C2R2Z3_BACCE/6-178
C2RDA4_BACCE/8-194
C2RHX7_BACCE/6-179
C2RT75_BACCE/8-194
C2RYI1_BACCE/6-178
C2S2Q3_BACCE/6-184
C2S631_BACCE/96-263
C2S8Z8_BACCE/8-194
C2SEX5_BACCE/6-178
C2SMP8_BACCE/96-258
C2SQ73_BACCE/8-194
C2SVS0_BACCE/6-179
C2T617_BACCE/8-194
C2TB61_BACCE/6-179
C2TJ42_BACCE/96-266
C2TLP7_BACCE/8-194
C2TS69_BACCE/20-192
C2TZZ0_BACCE/96-257
C2U2M0_BACCE/8-194
C2U8T2_BACCE/6-179
C2UJ35_BACCE/8-194
C2UQC4_BACCE/20-192
C2V0L0_BACCE/8-194
C2V6P8_BACCE/20-192
C2VEB2_BACCE/96-257
C2VGX9_BACCE/8-194
C2VNH1_BACCE/6-179
C2VW65_BACCE/96-264
C2VYX6_BACCE/8-194
C2W5D2_BACCE/7-188
C2WA24_BACCE/105-272
C2WC43_BACCE/8-194
C2WHE2_BACCE/6-177
C2WST4_BACCE/8-194
C2WY82_BACCE/20-192
C2X0Z0_BACCE/96-257
C2X2L1_BACCE/8-194
C2X6P0_BACCE/6-177
C2XGR8_BACCE/8-194
C2XNW9_BACCE/6-178
C2XZ97_BACCE/8-194
C2Y5H3_BACCE/6-178
C2YCV9_BACCE/96-264
C2YFI1_BACCE/8-194
C2YLI7_BACCE/6-178
C2YQ47_BACCE/7-188
C2YQK1_BACCE/6-184
C2YU44_BACCE/100-268
C2YWK1_BACCE/8-194
C2Z2M4_BACCE/6-178
C2ZAE0_BACCE/92-261
C2ZCV9_BACCE/8-194
C2ZJ95_BACCE/6-178
C2ZRW7_BACCE/92-261
C2ZUE1_BACCE/8-194
C3A0U3_BACMY/6-179
C3A8B7_BACMY/96-259
C3AAW2_BACMY/8-194
C3AQM6_BACMY/8-194
C3B7V9_BACMY/8-194
C3BQ02_9BACI/8-194
C3BX60_BACTU/6-177
C3C4W1_BACTU/96-264
C3C7Y4_BACTU/8-194
C3CDH9_BACTU/6-177
C3CKX6_BACTU/96-264
C3CP38_BACTU/8-194
C3CWH3_BACTU/6-177
C3D465_BACTU/96-264
C3D732_BACTU/8-194
C3DEM4_BACTS/6-176
C3DM68_BACTS/96-262
C3DQ73_BACTS/8-194
C3DYG3_BACTU/6-178
C3E8K0_BACTU/8-194
C3EFM6_BACTK/6-170
C3EQE4_BACTK/8-194
C3EWI3_BACTU/6-178
C3F477_BACTU/96-266
C3F715_BACTU/8-194
C3FF07_BACTB/6-177
C3FML0_BACTB/96-264
C3FQG3_BACTB/8-194
C3G5J1_BACTU/96-264
C3G874_BACTU/8-194
C3GBK6_BACTU/20-192
C3GDR1_BACTU/6-179
C3GLG7_BACTU/96-266
C3GP06_BACTU/8-194
C3GVZ1_BACTU/6-177
C3H6A3_BACTU/8-194
C3HD92_BACTU/6-179
C3HGX2_BACTU/7-188
C3HL34_BACTU/96-264
C3HNR7_BACTU/8-194
C3HV85_BACTU/6-177
C3I3H8_BACTU/96-264
C3I662_BACTU/8-194
C3IE75_BACTU/6-176
C3ILQ9_BACTU/96-262
C3IPB9_BACTU/8-194
C3JBB7_9PORP/90-277
C3JBE1_9PORP/8-193
C3JJ78_RHOER/35-213
C3JK38_RHOER/122-306
C3JLL6_RHOER/7-171
C3JV65_RHOER/10-192
C3JVN1_RHOER/4-182
C3JX34_RHOER/81-267
C3KRD1_RHISN/90-276
C3KTA7_CLOB6/8-180
C3KW08_CLOB6/8-191
C3L649_BACAC/6-179
C3LBJ5_BACAC/92-262
C3LKU1_BACAC/8-194
C3LML2_VIBCM/4-194
C3LNV8_VIBCM/88-272
C3LQM7_VIBCM/35-221
C3LTP1_VIBCM/87-271
C3M975_RHISN/4-190
C3MC35_RHISN/4-191
C3MF75_RHISN/103-275
C3MGA7_RHISN/220-381
C3NP18_VIBCJ/88-272
C3NPP6_VIBCJ/5-182
C3NQE7_VIBCJ/4-194
C3NSD8_VIBCJ/89-273
C3NSV1_VIBCJ/19-205
C3P2Z7_BACAA/92-262
C3P8H0_BACAA/8-194
C3PCM1_BACAA/6-179
C3PGU0_CORA7/23-193
C3PHI1_CORA7/18-196
C3PJ20_CORA7/97-240
C3PVN9_9BACE/89-273
C3PWI4_9BACE/12-196
C3QC45_9BACE/89-272
C3QFY8_9BACE/11-189
C3QIQ8_9BACE/8-192
C3QK14_9BACE/8-195
C3QMG8_9BACE/8-192
C3QQG0_9BACE/8-195
C3QVR9_9BACE/7-192
C3QWQ6_9BACE/11-189
C3R3K2_9BACE/89-272
C3R7S4_9BACE/89-273
C3RGF4_9BACE/12-196
C3RHP9_9FIRM/5-172
C3RHS7_9FIRM/233-401
C3RHU9_9FIRM/92-249
C3RHY3_9FIRM/232-399
C3RIK6_9FIRM/5-185
C3RJ41_9FIRM/234-421
C3RJG9_9FIRM/81-251
C3RJT5_9FIRM/90-252
C3RKT9_9FIRM/1-176
C3RLY6_9FIRM/4-181
C3RMT1_9FIRM/6-180
C3RN66_9FIRM/16-171
C3RN76_9FIRM/10-178
C3RND7_9FIRM/99-258
C3RNP8_9FIRM/59-239
C3RQY3_9FIRM/5-183
C3SS17_ECOLX/16-194
C3SS18_ECOLX/16-194
C3SZE7_ECOLX/87-269
C3T9C7_ECOLX/89-274
C3TDK2_ECOLX/4-194
C3TDK3_ECOLX/4-194
C3TDK5_ECOLX/4-194
C3TJ37_ECOLX/90-274
C3TME7_ECOLX/50-239
C3W9E3_FUSMR/4-175
C3W9E7_FUSMR/22-206
C3W9R5_FUSMR/5-185
C3W9W4_FUSMR/6-191
C3WA92_FUSMR/6-191
C3WAJ9_FUSMR/43-223
C3WAQ8_FUSMR/85-268
C3WBR3_FUSMR/5-185
C3WCE7_FUSMR/78-254
C3WGA1_FUSMR/5-186
C3WGC9_FUSMR/5-186
C3WHD4_9FUSO/6-191
C3WHR7_9FUSO/82-213
C3WN40_9FUSO/82-212
C3WP19_9FUSO/6-191
C3WQG4_9FUSO/5-176
C3WUJ3_9FUSO/82-213
C3WVU5_9FUSO/6-191
C3XRC7_BRAFL/424-609
C3ZTK3_BRAFL/415-600
C4F1C2_HAEIF/5-183
C4F1E3_HAEIF/4-195
C4F5U3_HAEIF/4-195
C4F6M8_HAEIF/5-183
C4FAI2_9ACTN/10-195
C4FBG4_9ACTN/9-200
C4FD87_9BIFI/108-291
C4FE79_9BIFI/89-272
C4FG06_9BIFI/9-183
C4FGR6_9BIFI/124-305
C4FHE4_9BIFI/89-282
C4FLW8_9AQUI/4-140
C4FT21_9FIRM/7-194
C4FU46_9FIRM/5-189
C4FUK1_9FIRM/82-265
C4FUP6_9FIRM/7-175
C4FWM4_9FIRM/4-185
C4FXG7_9FIRM/6-184
C4FZL9_ABIDE/5-185
C4G085_ABIDE/8-196
C4G2F5_ABIDE/14-194
C4G4V3_ABIDE/86-270
C4G7J5_ABIDE/18-205
C4G8D0_9FIRM/91-272
C4G9V5_9FIRM/10-196
C4GDI4_9FIRM/8-194
C4GR46_YERPN/90-274
C4H4C4_YERPE/4-194
C4H5N7_YERPE/90-254
C4H6D5_YERPE/91-273
C4H7Z9_YERPE/90-274
C4H8R7_YERPE/6-183
C4H9C3_YERPE/4-193
C4HI90_YERPE/90-274
C4HKM9_YERPE/6-183
C4HM00_YERPE/4-193
C4HMN5_YERPE/4-194
C4HNZ0_YERPE/90-254
C4HPP5_YERPE/91-273
C4HTX5_YERPE/4-194
C4HUP8_YERPE/90-254
C4HVA0_YERPE/91-273
C4HX60_YERPE/6-183
C4HYA7_YERPE/90-274
C4HYH6_YERPE/4-193
C4I5Z6_BURPS/91-278
C4IB37_CLOBU/7-192
C4IB67_CLOBU/84-266
C4IBZ7_CLOBU/84-266
C4IH86_CLOBU/87-267
C4IHG8_CLOBU/5-190
C4IJ26_CLOBU/6-175
C4ILK1_CLOBU/6-196
C4ILM8_CLOBU/6-171
C4ILZ4_CLOBU/5-192
C4IM34_CLOBU/6-185
C4IW25_BRUAB/246-417
C4IWY5_BRUAB/80-265
C4K9E4_THASP/6-192
C4L0E5_EXISA/315-496
C4L387_EXISA/80-243
C4L3I4_EXISA/6-194
C4L7A0_TOLAT/4-193
C4L7F3_TOLAT/10-193
C4L891_TOLAT/89-272
C4L8I1_TOLAT/94-268
C4L9N6_TOLAT/5-176
C4L9U8_TOLAT/5-192
C4LED3_TOLAT/5-175
C4LFY6_TOLAT/5-189
C4LI25_CORK4/13-191
C4LJ06_CORK4/15-181
C4LL78_CORK4/6-205
C4RAP5_9ACTO/91-272
C4RB36_9ACTO/1-40
C4RC40_9ACTO/11-212
C4RCS0_9ACTO/1-145
C4RD46_9ACTO/9-194
C4RIY1_9ACTO/102-285
C4RIZ1_9ACTO/107-293
C4RIZ4_9ACTO/110-291
C4RLM9_9ACTO/6-186
C4RMS8_9ACTO/93-266
C4RNN5_9ACTO/28-212
C4RNP9_9ACTO/79-263
C4RPP0_9ACTO/105-297
C4RZP7_YERBE/4-194
C4RZR2_YERBE/101-261
C4S1M8_YERBE/4-193
C4S3V5_YERBE/6-189
C4S4B6_YERBE/90-274
C4S637_YERBE/91-273
C4S7V9_YERMO/4-193
C4S912_YERMO/4-194
C4S931_YERMO/96-298
C4SAF5_YERMO/91-273
C4SE30_YERMO/76-260
C4SHZ9_YERMO/6-189
C4SJY7_YERFR/107-289
C4SMJ2_YERFR/4-193
C4SMW5_YERFR/6-183
C4SQR6_YERFR/4-194
C4SRY5_YERFR/5-192
C4STT4_YERFR/121-303
C4SV71_YERFR/90-274
C4SXI1_YERIN/4-187
C4SY63_YERIN/4-194
C4SZ39_YERIN/91-273
C4SZX6_YERIN/101-283
C4T1W5_YERIN/5-170
C4T490_YERIN/4-193
C4T7V2_YERIN/90-274
C4TTW6_YERKR/4-194
C4TV20_YERKR/121-303
C4TVQ4_YERKR/90-274
C4TWB8_YERKR/104-261
C4U0D8_YERKR/4-193
C4U130_YERKR/6-189
C4U1Y4_YERKR/5-168
C4U6T2_YERAL/79-263
C4U7X7_YERAL/14-204
C4U8F8_YERAL/91-273
C4UCF1_YERAL/4-193
C4UHX8_YERRU/29-218
C4UJY5_YERRU/4-193
C4UM17_YERRU/90-274
C4UN90_YERRU/6-183
C4UNS8_YERRU/91-273
C4UQD8_YERRO/4-194
C4UX51_YERRO/6-183
C4UX97_YERRO/90-274
C4UXM7_YERRO/91-273
C4UYN3_YERRO/4-193
C4V1R8_9FIRM/4-188
C4VK78_9LACO/6-180
C4VK87_9LACO/9-190
C4VL62_9LACO/6-181
C4VNS0_9LACO/6-182
C4VPS0_9LACO/8-177
C4VQL8_9LACO/5-174
C4VS05_9LACO/9-191
C4WCE1_STAWA/7-195
C4WEV6_9RHIZ/148-320
C4WFU2_9RHIZ/107-289
C4WPI8_9RHIZ/30-220
C4X4C9_KLEPN/39-228
C4X5I4_KLEPN/90-274
C4X6R2_KLEPN/4-194
C4X805_KLEPN/89-274
C4XBW1_KLEPN/5-176
C4XC10_KLEPN/86-191
C4XC11_KLEPN/1-77
C4XCK7_KLEPN/5-192
C4XFS4_MYCFE/6-182
C4XQQ9_DESMR/9-200
C4Z4E9_EUBE2/87-269
C4Z4U1_EUBE2/7-192
C4Z8T7_EUBR3/64-242
C4ZGB0_EUBR3/88-273
C4ZI24_EUBR3/7-193
C4ZTF2_ECOBW/4-193
C4ZWF2_ECOBW/90-274
C4ZXC5_ECOBW/85-267
C4ZY56_ECOBW/89-274
C5A178_ECOBW/10-193
C5AI54_BURGB/29-169
C5AM45_BURGB/90-277
C5AQL1_METEA/4-196
C5B753_EDWI9/5-183
C5B8C9_EDWI9/4-193
C5BDD0_EDWI9/89-273
C5BGA8_EDWI9/90-274
C5BHP1_EDWI9/4-71
C5BHP2_EDWI9/1-92
C5BND5_TERTT/7-189
C5BQK8_TERTT/8-190
C5BUF3_TERTT/90-276
C5BUT5_BEUC1/98-274
C5BVK1_BEUC1/87-261
C5BX26_BEUC1/12-192
C5BYG0_BEUC1/95-274
C5BZR0_BEUC1/87-273
C5C1E1_BEUC1/100-287
C5C1Z1_BEUC1/93-279
C5C2T6_BEUC1/17-197
C5C348_BEUC1/82-266
C5C3V3_BEUC1/5-201
C5C3Z7_BEUC1/91-260
C5C415_BEUC1/116-298
C5C4B6_BEUC1/95-278
C5C4X3_BEUC1/12-179
C5C582_BEUC1/91-276
C5C5G7_BEUC1/5-184
C5CA17_MICLC/19-177
C5CD81_KOSOT/80-257
C5CGH0_KOSOT/6-191
C5CH51_KOSOT/92-272
C5CH81_KOSOT/85-278
C5CIL4_KOSOT/5-181
C5CNA8_VARPS/70-255
C5CNL7_VARPS/4-205
C5CQ51_VARPS/85-275
C5CS18_VARPS/99-275
C5D498_GEOSW/85-271
C5D4B9_GEOSW/8-194
C5D8H3_GEOSW/5-185
C5E9S3_BIFLI/103-287
C5EBF6_BIFLI/5-188
C5EBF8_BIFLI/85-271
C5EBI6_BIFLI/89-282
C5EBW1_BIFLI/89-272
C5EBW2_BIFLI/19-201
C5EBW3_BIFLI/98-275
C5ED84_BIFLI/68-249
C5EDV2_BIFLI/9-181
C5EFJ1_9FIRM/84-266
C5EG73_9FIRM/91-266
C5EL95_9FIRM/6-185
C5ELJ3_9FIRM/85-264
C5ELW9_9FIRM/7-194
C5EMS9_9FIRM/87-267
C5EMU1_9FIRM/10-194
C5EN99_9FIRM/141-322
C5EQH0_9FIRM/6-192
C5EQH3_9FIRM/11-191
C5EQN7_9FIRM/93-237
C5ERP7_9FIRM/105-281
C5ERR3_9FIRM/8-193
C5ESA4_9FIRM/6-192
C5ESH3_9FIRM/86-267
C5ETA4_9FIRM/83-268
C5ETA5_9FIRM/76-261
C5EUJ0_9FIRM/5-185
C5F3X4_LACPA/8-195
C5F609_LACPA/5-180
C5F6Y9_LACPA/5-175
C5F793_LACPA/5-174
C5G249_9LACO/9-190
C5G258_9LACO/6-180
C5G4E9_9LACO/6-181
C5J5A8_ECOLX/16-203
C5N1K2_STAA3/19-193
C5N252_STAA3/2-35
C5N5X3_STAA3/7-195
C5NVS2_9BACL/4-176
C5PZQ0_STAAU/7-195
C5Q504_STAAU/19-193
C5Q9H0_STAEP/7-195
C5QST7_STAEP/7-195
C5QXF2_STAEP/7-195
C5R7Y7_WEIPA/14-198
C5R8K5_WEIPA/8-194
C5RB11_WEIPA/6-190
C5S208_9PAST/80-226
C5S2P6_9PAST/5-196
C5S3B1_9PAST/5-183
C5TH10_ZYMMO/10-197
C5UTV2_CLOBO/84-265
C5UUL4_CLOBO/6-187
C5UW29_CLOBO/7-192
C5UYX9_CLOBO/87-243
C5UZ41_CLOBO/86-267
C5VQG9_CLOBO/5-187
C5VSW0_CLOBO/4-197
C5VV80_STRSE/5-169
C5VW53_STRSE/7-194
C5VYE7_STRSE/85-265
C5W050_STRSE/7-190
C5W109_ECOBB/90-274
C5W2Q8_ECOBB/4-193
C5W524_ECOBB/89-274
C5W7Q4_ECOBB/85-267
C5W9G4_ECOBB/5-183
C5WBW5_ECOBB/10-193
C5WHZ5_STRDG/7-194
C5WI63_STRDG/20-191
C5WIY7_STRDG/7-190
C5WJ69_STRDG/6-182
C5ZN51_BURPS/91-278
C6A6L2_BIFLB/81-250
C6A6Z9_BIFLB/89-281
C6A7G5_BIFLB/9-178
C6A8T4_BIFLB/87-269
C6A9Y7_BIFLB/114-288
C6AG28_BIFAS/114-288
C6AH70_BIFAS/81-250
C6AHK7_BIFAS/89-281
C6AI23_BIFAS/9-178
C6AJE2_BIFAS/87-269
C6ALN0_AGGAN/88-274
C6AM98_AGGAN/5-183
C6AMH0_AGGAN/4-195
C6ATU5_RHILS/101-274
C6AU94_RHILS/88-267
C6AV41_RHILS/93-268
C6AX74_RHILS/4-191
C6AXK7_RHILS/88-259
C6AZB0_RHILS/103-276
C6B0I1_RHILS/95-262
C6B3W7_RHILS/85-269
C6B4E3_RHILS/96-267
C6B4Z7_RHILS/121-296
C6B504_RHILS/124-304
C6B5D9_RHILS/97-263
C6B5S6_RHILS/7-191
C6B6F2_RHILS/87-273
C6BA32_RHILS/86-272
C6C3S3_DICDC/5-194
C6C553_DICDC/86-257
C6C577_DICDC/89-273
C6C6G4_DICDC/86-271
C6C6G5_DICDC/71-256
C6CA32_DICDC/5-191
C6CBT3_DICDC/4-193
C6CCA6_DICDC/90-274
C6CDM9_DICDC/80-254
C6CEM5_DICZE/4-193
C6CFA9_DICZE/4-194
C6CHN4_DICZE/85-254
C6CIC9_DICZE/89-273
C6CPW5_DICZE/90-274
C6CQ46_DICZE/80-259
C6CR95_PAESJ/82-271
C6CSW1_PAESJ/8-195
C6CW03_PAESJ/5-185
C6CW94_PAESJ/89-256
C6CXN7_PAESJ/84-266
C6CXS5_PAESJ/91-275
C6D0B1_PAESJ/91-250
C6D1T9_PAESJ/87-270
C6D658_PAESJ/78-267
C6D7F4_PAESJ/90-275
C6D7K5_PAESJ/5-191
C6D7V4_PAESJ/83-264
C6DB12_PECCP/4-193
C6DBY2_PECCP/90-274
C6DH36_PECCP/89-273
C6DLK5_MYCTK/22-186
C6DT67_MYCTK/111-289
C6DU29_MYCTK/5-188
C6DYT1_GEOSM/10-193
C6E2M6_GEOSM/7-192
C6ED39_ECOBD/10-193
C6EDQ4_ECOBD/89-274
C6EH10_ECOBD/5-183
C6EJQ9_ECOBD/90-274
C6EKF7_ECOBD/85-267
C6ELJ0_ECOBD/4-193
C6GN36_STRSX/7-190
C6GQP1_STRSX/85-265
C6GRR5_STRSX/7-194
C6GSB2_STRSX/5-169
C6GTD1_STRS4/7-194
C6GUR1_STRS4/85-265
C6GWG9_STRS4/7-193
C6GWP6_STRS4/7-190
C6GX74_STRS4/5-169
C6GZ82_STRCL/6-184
C6I1R2_9BACE/12-196
C6I3E1_9BACE/89-272
C6IDT7_9BACE/4-173
C6IET5_9BACE/89-272
C6INN5_9BACE/6-174
C6IPA4_9BACE/9-184
C6IQ09_9BACE/8-195
C6IT42_9BACE/12-196
C6IVE9_9BACL/80-269
C6IY97_9BACL/85-268
C6IZ80_9BACL/5-187
C6IZC8_9BACL/6-186
C6J1K2_9BACL/8-195
C6J3G4_9BACL/6-192
C6J5K3_9BACL/84-272
C6JDG1_9FIRM/7-192
C6JE45_9FIRM/84-267
C6JEB7_9FIRM/81-262
C6JFM2_9FIRM/5-184
C6JIS3_FUSVA/5-186
C6JJ59_FUSVA/12-193
C6JJ65_FUSVA/78-256
C6JJH0_FUSVA/6-191
C6JJM8_FUSVA/91-275
C6JK06_FUSVA/82-265
C6JL85_FUSVA/6-191
C6JPL1_FUSVA/85-268
C6JR29_FUSVA/84-268
C6L9A4_9FIRM/5-187
C6LAF1_9FIRM/112-308
C6LD35_9FIRM/129-308
C6LE45_9FIRM/104-285
C6LF86_9FIRM/88-267
C6LFA2_9FIRM/54-234
C6LGM9_9FIRM/108-278
C6LH16_9FIRM/7-192
C6LMC1_9FIRM/83-264
C6NUT5_9GAMM/8-200
C6PVJ0_9CLOT/87-272
C6PY30_9CLOT/8-193
C6PY82_9CLOT/82-270
C6R250_9MICC/24-196
C6R9Q3_9CORY/87-228
C6RAA0_9CORY/10-173
C6RAZ0_9CORY/12-190
C6RUF8_VIBCH/4-190
C6RWF6_VIBCH/87-271
C6RWI4_VIBCH/5-182
C6RX60_VIBCH/4-194
C6RXS3_VIBCH/88-272
C6SRW3_STRMN/7-194
C6SU26_STRMN/7-190
C6U656_BURPS/91-278
C6UBF7_ECOBR/85-267
C6UBK8_ECOBR/4-193
C6UD46_ECOBR/90-274
C6UF47_ECOBR/5-183
C6UID4_ECOBR/89-274
C6UK82_ECOBR/10-193
C6UQV4_ECO5T/85-267
C6UR68_ECO5T/4-194
C6UUN6_ECO5T/5-183
C6UV35_ECO5T/89-274
C6UZ28_ECO5T/4-193
C6V184_ECO5T/90-274
C6VIV1_LACPJ/1-163
C6VJC7_LACPJ/5-185
C6VKF9_LACPJ/6-181
C6VKP2_LACPJ/6-173
C6VL98_LACPJ/85-262
C6VLT8_LACPJ/5-186
C6VNA7_LACPJ/7-178
C6VNF6_LACPJ/6-186
C6VNG2_LACPJ/7-188
C6VP66_LACPJ/7-177
C6VPU0_LACPJ/7-193
C6VTG4_DYAFD/87-270
C6VXY1_DYAFD/6-180
C6VY03_DYAFD/5-192
C6W1V5_DYAFD/4-187
C6W7D4_DYAFD/90-274
C6W7Z2_ACTMD/108-255
C6W8U2_ACTMD/7-182
C6W9H8_ACTMD/5-183
C6WAJ0_ACTMD/89-272
C6WAJ4_ACTMD/8-175
C6WCK9_ACTMD/96-286
C6WCX5_ACTMD/77-262
C6WHP5_ACTMD/121-254
C6WHR0_ACTMD/81-266
C6WJL3_ACTMD/77-260
C6WLD3_ACTMD/84-267
C6WM93_ACTMD/85-266
C6WP29_ACTMD/93-282
C6WR25_ACTMD/3-185
C6WSC3_ACTMD/7-187
C6WUZ3_METML/6-204
C6X3D0_FLAB3/13-198
C6XD95_METSD/4-193
C6XS23_HIRBI/11-198
C6XUN8_PEDHD/15-155
C6Y1C5_PEDHD/5-189
C6Y1N0_PEDHD/2-167
C6Y2I2_PEDHD/93-276
C6Y2I3_PEDHD/95-278
C6Y3I3_PEDHD/11-162
C6YBI2_VIBCH/87-271
C6YC92_VIBCH/4-194
C6YEH3_VIBCH/88-272
C6YQ36_FRATT/3-178
C6YQT5_FRATT/5-189
C6YW98_9GAMM/14-187
C6YX20_9GAMM/5-189
C6YX64_9GAMM/4-189
C6YX65_9GAMM/4-189
C6Z150_9BACE/98-282
C6Z3E2_9BACE/12-196
C7BK34_PHOAA/87-271
C7BTT0_PHOAA/91-275
C7CLC8_METED/4-191
C7CTR2_ENTFA/8-188
C7CUC8_ENTFA/7-193
C7CW53_ENTFA/5-180
C7CX85_ENTFA/85-265
C7D0L1_ENTFA/7-193
C7D2P1_ENTFA/5-180
C7D4E2_ENTFA/8-188
C7DDS7_9RHOB/5-191
C7DDU8_9RHOB/99-285
C7DHQ9_9EURY/29-206
C7G9T9_9FIRM/12-197
C7G9V5_9FIRM/26-211
C7H467_9FIRM/30-217
C7H4F2_9FIRM/20-189
C7H808_9FIRM/6-194
C7H8E7_9FIRM/9-197
C7HHF3_CLOTM/5-190
C7HHR8_CLOTM/87-271
C7HTX3_9FIRM/6-187
C7HVJ2_9FIRM/6-190
C7IP45_THEET/4-189
C7IP85_THEET/88-268
C7IRB1_THEET/7-193
C7ITT9_THEET/1-183
C7ITZ4_THEET/86-270
C7IVA5_THEET/88-267
C7JI25_ACEP3/7-192
C7JNK5_ACEPA/7-192
C7JXS1_ACEPA/7-192
C7K815_ACEPA/7-192
C7KH84_ACEPA/7-192
C7KRJ8_ACEPA/7-192
C7KTD5_ACEPA/7-192
C7L362_ACEPA/7-192
C7LHQ3_BRUMC/246-417
C7LJV7_BRUMC/80-265
C7LL80_MYCML/4-183
C7LLA3_MYCML/6-189
C7LMZ1_MYCML/9-188
C7M370_ACIFD/7-176
C7M5N9_CAPOD/89-272
C7M9Q6_BRAFD/93-260
C7M9W1_BRAFD/88-266
C7M9Z2_BRAFD/7-195
C7MB38_BRAFD/88-267
C7MCE8_BRAFD/5-184
C7MD32_BRAFD/7-175
C7MD65_BRAFD/97-279
C7MFA7_BRAFD/155-291
C7MFB1_BRAFD/83-253
C7MFN2_BRAFD/80-273
C7MFT1_BRAFD/82-266
C7MFV3_BRAFD/86-279
C7MHE2_BRAFD/91-265
C7MHS5_BRAFD/103-299
C7MI08_BRAFD/177-272
C7MKE3_MYCML/6-189
C7MN93_CRYCD/22-219
C7MQ22_SACVD/79-263
C7MQX8_SACVD/95-286
C7MT59_SACVD/18-199
C7MT96_SACVD/89-279
C7MXJ9_SACVD/88-281
C7MXP3_SACVD/95-274
C7MY63_SACVD/82-270
C7MYK7_SACVD/8-177
C7MYL1_SACVD/88-271
C7MZB3_SACVD/5-183
C7N7X5_SLAHD/26-207
C7N8Q6_LEPBD/6-186
C7N9V6_LEPBD/6-191
C7NH93_KYTSD/9-179
C7NIC0_KYTSD/6-187
C7NP63_HALUD/6-194
C7NW42_HALMD/7-188
C7NYT0_HALMD/6-194
C7PHH9_CHIPD/7-164
C7PJ95_CHIPD/9-159
C7PM61_CHIPD/8-193
C7PW32_CATAD/84-271
C7PXF6_CATAD/91-268
C7PXL8_CATAD/88-272
C7PY53_CATAD/109-295
C7PZ41_CATAD/14-196
C7PZ80_CATAD/82-263
C7PZC2_CATAD/14-196
C7PZN3_CATAD/90-258
C7Q041_CATAD/116-309
C7Q3N2_CATAD/99-283
C7Q516_CATAD/87-273
C7Q5T7_CATAD/93-280
C7Q605_CATAD/8-193
C7Q611_CATAD/86-270
C7Q6P6_CATAD/115-300
C7Q736_CATAD/87-269
C7Q7U8_CATAD/104-273
C7Q828_CATAD/82-267
C7Q8I7_CATAD/89-276
C7QBD8_CATAD/457-642
C7QD83_CATAD/106-289
C7QF08_CATAD/25-210
C7QF46_CATAD/93-288
C7QFF3_CATAD/87-257
C7QFW1_CATAD/92-272
C7QGP0_CATAD/6-184
C7QHP4_CATAD/88-270
C7QJF5_CATAD/4-183
C7QJQ5_CATAD/86-269
C7QNP3_CYAP0/8-189
C7QYR0_JONDD/105-285
C7QZ04_JONDD/12-207
C7QZA5_JONDD/91-270
C7R070_JONDD/90-288
C7R1E2_JONDD/87-273
C7R1L5_JONDD/96-285
C7R3Y9_JONDD/87-266
C7R4N4_JONDD/5-186
C7R4X1_JONDD/9-174
C7RFE3_ANAPD/4-168
C7RFE5_ANAPD/4-184
C7RHG1_ANAPD/6-187
C7RIV1_ACCPU/17-203
C7T7N1_LACRG/5-177
C7T7U4_LACRG/6-173
C7T8P8_LACRG/5-179
C7T9K9_LACRG/4-185
C7TDA5_LACRG/8-195
C7TFD8_LACRL/5-179
C7TJZ3_LACRL/8-195
C7TMZ5_LACRL/6-173
C7U945_ENTFA/7-193
C7U9W4_ENTFA/8-188
C7UA76_ENTFA/5-180
C7UAN2_ENTFA/7-193
C7UDL0_ENTFA/85-265
C7UIF0_ENTFA/5-180
C7UIK6_ENTFA/8-188
C7UKI2_ENTFA/85-265
C7UNM2_ENTFA/5-180
C7UQS6_ENTFA/8-188
C7UR88_ENTFA/7-193
C7UTF3_ENTFA/85-265
C7UUD9_ENTFA/8-188
C7UW33_ENTFA/5-180
C7UXV9_ENTFA/7-193
C7V4D4_ENTFA/7-193
C7V4U4_ENTFA/8-188
C7V6J3_ENTFA/5-180
C7V8P7_ENTFA/85-265
C7VBU5_ENTFA/8-188
C7VDK9_ENTFA/5-180
C7VEE1_ENTFA/7-193
C7VJV0_ENTFA/7-193
C7VKX5_ENTFA/85-265
C7VMG8_ENTFA/5-180
C7VP82_ENTFA/8-188
C7VT38_ENTFA/7-193
C7VUW7_ENTFA/5-180
C7VWV0_ENTFA/8-188
C7VXD5_ENTFA/5-191
C7W1S6_ENTFA/5-180
C7W3H8_ENTFA/8-188
C7W441_ENTFA/7-193
C7W6R9_ENTFA/8-188
C7W9C8_ENTFA/7-193
C7WB42_ENTFA/5-180
C7WGN7_ENTFA/85-265
C7WHY2_ENTFA/7-193
C7WJU1_ENTFA/8-188
C7WLF2_ENTFA/5-180
C7WNA6_ENTFA/8-188
C7WPW5_ENTFA/5-180
C7WRL5_ENTFA/7-193
C7WZ65_ENTFA/7-193
C7X0Y8_ENTFA/5-180
C7X2S8_ENTFA/8-188
C7X3H0_9PORP/6-190
C7X3N2_9PORP/89-272
C7X438_9PORP/5-190
C7X5R0_9PORP/8-194
C7X8R1_9PORP/34-203
C7X932_9PORP/12-187
C7XCX5_9PORP/9-194
C7XGI3_9LACO/5-179
C7XJH1_9LACO/9-191
C7XKY9_9LACO/1-142
C7XN07_9FUSO/82-212
C7XP95_9FUSO/6-191
C7XQJ8_9FUSO/5-176
C7XV03_9LACO/10-196
C7XVK3_9LACO/10-182
C7XWS3_9LACO/1-133
C7Y0W1_9LACO/6-180
C7Y0W9_9LACO/9-190
C7Y1P9_9LACO/6-184
C7Y2E5_9LACO/5-179
C7Y490_9LACO/1-144
C7Y570_9LACO/9-191
C7Y6A4_9LACO/7-176
C7Y9W0_ENTFA/8-188
C7YAF0_ENTFA/5-180
C7YCP0_ENTFA/7-193
C7YDY2_ENTFA/85-265
C7ZTX6_STAAU/19-192
C7ZXD3_STAAU/7-195
C8A4F4_STAAU/7-195
C8A7Y1_STAAU/19-192
C8ACD7_STAAU/7-195
C8AGG1_STAAU/19-192
C8AIM3_STAAU/7-195
C8AM60_STAAU/19-192
C8ASF3_STAAU/7-195
C8JSA7_LISMO/5-166
C8JSD7_LISMO/6-187
C8JSN5_LISMO/9-194
C8JSV9_LISMO/4-180
C8JT22_LISMO/7-194
C8JWR7_LISMO/5-178
C8JWV4_LISMO/5-187
C8JXX5_LISMO/87-269
C8JY96_LISMO/118-245
C8JZ99_LISMO/9-194
C8JZK0_LISMO/6-187
C8JZN2_LISMO/5-165
C8K1N0_LISMO/7-194
C8K4Y7_LISMO/87-269
C8K554_LISMO/5-187
C8K590_LISMO/5-173
C8K5I5_LISMO/118-247
C8K7T7_LISMO/118-245
C8K8G7_LISMO/7-194
C8KA13_LISMO/5-178
C8KA51_LISMO/5-187
C8KCT9_LISMO/9-194
C8KD19_LISMO/4-180
C8KDS0_LISMO/5-165
C8KDV0_LISMO/6-187
C8KFY0_LISMO/87-269
C8KJE2_STAAU/7-195
C8KP74_STAAU/5-179
C8KSB3_STAAU/5-179
C8KST8_STAAU/7-195
C8KX52_9PAST/5-183
C8KYZ6_9PAST/5-196
C8L0W6_STAAU/7-195
C8L5G4_STAAU/70-249
C8L7J0_STAAU/5-178
C8L864_STAAU/7-195
C8LF37_STAAU/5-179
C8LF90_STAAU/70-249
C8LI86_STAAU/19-192
C8LIF8_STAAU/7-195
C8LJX6_STAAU/70-249
C8LSH4_STAAU/70-249
C8LTL5_STAAU/7-195
C8LUP4_STAAU/19-192
C8LZV6_STAAU/7-195
C8M1W2_STAAU/19-192
C8M7A9_STAAU/7-195
C8M9J7_STAAU/19-192
C8MCV6_STAAU/7-195
C8MGT4_STAAU/19-192
C8MJI9_STAAU/7-195
C8MMV4_STAAU/17-190
C8MPV2_STAAU/70-249
C8MS24_STAAU/70-249
C8MUW4_STAAU/7-195
C8MWB9_STAAU/17-190
C8MZZ4_STAAU/7-195
C8N430_STAAU/17-190
C8N574_STAAU/70-249
C8N6B6_9GAMM/5-183
C8NDY3_9LACT/7-195
C8NES5_9LACT/7-193
C8NGI3_9LACT/12-190
C8NPA9_COREF/7-176
C8NQ38_COREF/11-189
C8P489_9LACO/36-206
C8P5E5_9LACO/5-190
C8P5K1_9LACO/7-185
C8P5V6_9LACO/84-264
C8P980_9LACO/7-193
C8P9N1_9LACO/93-262
C8P9N6_9LACO/86-266
C8RRI7_CORJE/8-187
C8RTJ3_CORJE/15-179
C8S141_9RHOB/105-291
C8S1J8_9RHOB/102-271
C8SFL6_9RHIZ/8-192
C8SG46_9RHIZ/92-275
C8SG65_9RHIZ/102-272
C8SIA7_9RHIZ/86-268
C8SK83_9RHIZ/89-274
C8SKD8_9RHIZ/93-270
C8SSS1_9RHIZ/18-143
C8STB6_9RHIZ/11-187
C8SUV7_9RHIZ/10-186
C8SVL6_9RHIZ/98-268
C8SYW1_KLEPR/86-268
C8T1I7_KLEPR/90-274
C8T3W2_KLEPR/5-176
C8T4N8_KLEPR/35-224
C8T6U1_KLEPR/4-194
C8T905_KLEPR/5-192
C8T9B5_KLEPR/90-275
C8TIC3_ECO26/5-183
C8TIY5_ECO26/4-193
C8TKI6_ECO26/90-274
C8TPI9_ECO26/4-194
C8TS46_ECO26/89-274
C8TVP5_ECO26/85-267
C8TXL1_ECO10/5-183
C8U011_ECO10/10-193
C8U279_ECO10/4-193
C8U327_ECO10/90-274
C8U5S4_ECO10/4-194
C8U8R4_ECO10/89-274
C8U8W5_ECO10/85-267
C8UEB6_ECO1A/85-267
C8UGH3_ECO1A/5-183
C8UIH7_ECO1A/4-193
C8UJY1_ECO1A/90-274
C8UNI2_ECO1A/4-194
C8UQ86_ECO1A/89-274
C8W7B7_ATOPD/13-205
C8W9G3_ATOPD/6-191
C8WEA3_ZYMMN/10-197
C8WJI5_EGGLE/11-201
C8WQ46_ALIAD/8-193
C8WRQ2_ALIAD/85-272
C8WTP1_ALIAD/96-281
C8X107_DESRD/4-186
C8X8B8_NAKMY/11-196
C8X8S2_NAKMY/89-274
C8XCV8_NAKMY/6-183
C8XDB9_NAKMY/94-283
C8XG59_NAKMY/11-178
C8XGH9_NAKMY/86-266
C8XJ26_NAKMY/96-284
C8ZX67_ENTGA/85-265
C8ZX82_ENTGA/5-185
C8ZXL0_ENTGA/93-245
C8ZXL6_ENTGA/5-185
C8ZZ01_ENTGA/8-194
C8ZZP0_ENTGA/2-175
C9A0T9_ENTGA/5-171
C9A1R4_ENTGA/4-179
C9A2C4_ENTGA/89-268
C9A2Z8_ENTGA/5-187
C9A365_ENTGA/4-186
C9A3M2_ENTGA/5-191
C9A5B2_ENTCA/7-194
C9A6K2_ENTCA/5-186
C9A975_ENTCA/4-176
C9AAS2_ENTCA/7-193
C9ABA3_ENTCA/17-180
C9ABH7_ENTCA/5-187
C9ABS6_ENTCA/80-260
C9ABT1_ENTCA/7-184
C9AC55_ENTCA/7-178
C9AC73_ENTCA/101-268
C9ACB9_ENTCA/5-170
C9AD07_ENTCA/5-187
C9ADR8_ENTFC/7-193
C9AGI9_ENTFC/5-174
C9AHQ9_ENTFC/5-188
C9AKS1_ENTFC/4-183
C9ALS6_ENTFC/5-174
C9AMF2_ENTFC/7-193
C9ASY8_ENTFC/5-188
C9ATJ4_ENTFC/4-183
C9AUQ3_ENTCA/6-187
C9AXD0_ENTCA/4-176
C9AZ90_ENTCA/17-180
C9AZF6_ENTCA/5-187
C9AZR8_ENTCA/80-260
C9AZS6_ENTCA/7-184
C9B039_ENTCA/7-183
C9B058_ENTCA/101-268
C9B0A6_ENTCA/5-170
C9B0V4_ENTCA/7-193
C9B2C2_ENTCA/5-187
C9B3Y7_ENTFC/5-176
C9B4D9_ENTFC/10-194
C9B4S1_ENTFC/7-193
C9BAM6_ENTFC/4-183
C9BDW1_ENTFC/5-174
C9BED3_ENTFC/10-191
C9BEL3_ENTFC/7-193
C9BHD6_ENTFC/85-265
C9BHM6_ENTFC/5-188
C9BI78_ENTFC/4-183
C9BIM5_ENTFC/5-187
C9BLS3_ENTFC/5-187
C9BP38_ENTFC/5-176
C9BQD4_ENTFC/5-187
C9BQG5_ENTFC/7-193
C9BQR4_ENTFC/4-183
C9BRJ1_ENTFC/5-187
C9BUA0_ENTFC/5-178
C9BW89_ENTFC/4-186
C9BWA6_ENTFC/5-188
C9BYS3_ENTFC/4-183
C9BZ43_ENTFC/7-193
C9BZQ5_ENTFC/4-131
C9C068_ENTFC/7-193
C9C2N3_ENTFC/5-187
C9C3F7_ENTFC/5-178
C9C6L3_ENTFC/4-183
C9C7I1_ENTFC/5-187
C9C7T1_ENTFC/5-187
C9CAC6_ENTFC/7-193
C9CCF3_ENTFC/5-187
C9CE40_ENTFC/5-175
C9CFU8_ENTFC/4-183
C9CGC8_ENTFC/6-189
C9CGE5_ENTFC/4-115
C9CGE8_ENTFC/7-189
C9CGF3_ENTFC/7-181
C9CIT0_ENTCA/5-186
C9CLI0_ENTCA/4-176
C9CML5_ENTCA/17-180
C9CMT1_ENTCA/5-187
C9CN41_ENTCA/80-260
C9CN49_ENTCA/7-184
C9CNG0_ENTCA/7-183
C9CNH8_ENTCA/101-268
C9CNM5_ENTCA/5-170
C9CPA1_ENTCA/7-193
C9CQP2_ENTCA/5-187
C9CSQ9_9RHOB/97-280
C9CTK3_9RHOB/91-277
C9CUP6_9RHOB/106-280
C9KL63_9FIRM/6-180
C9KLS0_9FIRM/86-267
C9KN04_9FIRM/13-186
C9KVP8_9BACE/11-189
C9KXS2_9BACE/89-272
C9L023_9BACE/8-195
C9L136_9BACE/8-192
C9L4H1_RUMHA/7-192
C9L8Y5_RUMHA/6-176
C9L966_RUMHA/13-185
C9L9I3_RUMHA/81-262
C9LAU2_RUMHA/98-276
C9LGB3_9BACT/13-199
C9LXL7_9FIRM/7-192
C9M0A9_LACHE/1-59
C9M0N2_LACHE/19-201
C9M1R9_LACHE/17-141
C9MCE6_HAEIF/5-183
C9MCI3_HAEIF/4-195
C9MII2_HAEIF/4-195
C9MJJ3_HAEIF/5-183
C9MPS5_9BACT/20-208
C9MU86_9FUSO/6-186
C9MWW1_9FUSO/6-191
C9NQF7_9VIBR/87-271
C9NRV1_9VIBR/88-272
C9NSP5_9VIBR/79-256
C9NXG3_9VIBR/4-194
C9NYL5_9VIBR/4-191
C9P4P8_VIBME/4-194
C9P5M1_VIBME/88-272
C9P5X5_VIBME/87-271
C9PBR7_VIBFU/88-272
C9PC38_VIBFU/87-271
C9PDB8_VIBFU/4-195
C9PLZ1_9PAST/5-183
C9PQW4_9PAST/90-255
C9PRH2_9PAST/4-195
C9PRK3_9PAST/88-274
C9PSI6_9PAST/4-193
C9PU41_9BACT/7-184
C9PXK0_9BACT/89-272
C9PYV5_9BACT/13-201
C9Q1T0_9VIBR/88-272
C9Q706_9VIBR/4-194
C9Q7W3_9VIBR/87-271
C9QER6_VIBOR/5-182
C9QIQ0_VIBOR/88-272
C9QJ76_VIBOR/87-271
C9QKR0_VIBOR/4-194
C9QPM3_ECOD1/85-267
C9QQN8_ECOD1/4-193
C9QUB3_ECOD1/10-193
C9QUZ2_ECOD1/89-274
C9QXQ1_ECOD1/5-183
C9QYJ3_ECOD1/4-194
C9R0U2_ECOD1/90-274
C9R418_AGGAD/88-274
C9R4P6_AGGAD/87-230
C9R561_AGGAD/6-184
C9R5G8_AGGAD/4-195
C9R9C8_AMMDK/7-191
C9RVG6_GEOSY/6-185
C9RVY9_GEOSY/5-185
C9RZ25_GEOSY/7-193
C9RZ47_GEOSY/84-270
C9SZI5_9RHIZ/74-259
C9T0P7_9RHIZ/246-417
C9T8T0_9RHIZ/74-259
C9T9Z1_9RHIZ/233-404
C9TIC2_9RHIZ/74-259
C9TKH6_9RHIZ/233-404
C9U009_9RHIZ/74-259
C9U147_9RHIZ/246-417
C9U868_BRUAB/74-259
C9UA88_BRUAB/233-404
C9UHL5_BRUAB/80-265
C9UJV0_BRUAB/233-404
C9USA7_BRUAB/74-259
C9UTF2_BRUAB/233-404
C9V0L1_BRUAB/80-265
C9V2U0_BRUAB/233-404
C9V671_BRUNE/233-404
C9V7C0_BRUNE/74-259
C9VDP7_9RHIZ/26-211
C9VET5_9RHIZ/246-417
C9VNW8_BRUAB/74-259
C9VQB9_BRUAB/233-404
C9X7W9_SALTD/6-182
C9X931_SALTD/4-193
C9XBJ6_SALTD/90-274
C9XFC0_SALTD/4-194
C9XH18_SALTD/89-274
C9XI08_SALTD/5-183
C9XJB1_CLODC/90-259
C9XKZ5_CLODC/91-274
C9XL30_CLODC/6-178
C9XLP3_CLODC/5-189
C9XQA7_CLODC/107-287
C9XX56_CROTZ/4-193
C9XZ63_CROTZ/90-274
C9Y1K8_CROTZ/4-194
C9Y4K0_CROTZ/27-202
C9Y4Z2_CROTZ/104-288
C9Y6B1_9BURK/87-279
C9Y6Z0_9BURK/86-255
C9Y7Z7_9BURK/107-297
C9YLM9_CLODR/90-259
C9YNE1_CLODR/91-274
C9YNH6_CLODR/6-178
C9YP39_CLODR/5-189
C9YQN3_CLODR/107-287
C9YT50_STRSW/86-272
C9YTW6_STRSW/6-184
C9YVX9_STRSW/87-272
C9YWX2_STRSW/36-220
C9YWZ0_STRSW/110-290
C9Z072_STRSW/77-240
C9Z084_STRSW/101-280
C9Z2N8_STRSW/110-308
C9Z5Y5_STRSW/93-275
C9Z7D4_STRSW/121-303
C9Z7N6_STRSW/84-270
C9ZAT4_STRSW/87-281
C9ZB75_STRSW/72-245
C9ZD84_STRSW/79-263
C9ZF59_STRSW/5-182
C9ZFY3_STRSW/100-287
C9ZGH9_STRSW/39-220
C9ZH55_STRSW/6-199
D0ADJ2_ENTFC/4-183
D0AFM2_ENTFC/5-187
D0AG82_ENTFC/7-193
D0AH56_ENTFC/5-176
D0AHF3_ENTFC/5-187
D0AJ59_ENTFC/83-263
D0AJ77_ENTFC/5-187
D0AKK4_ENTFC/4-186
D0AL82_ENTFC/5-187
D0AMT8_ENTFC/5-187
D0ANR5_ENTFC/5-178
D0AQ85_ENTFC/7-193
D0AS52_ENTFC/4-183
D0ASJ3_ENTFC/5-187
D0AUA7_BRUAB/233-404
D0AV65_BRUAB/80-265
D0B5J6_BRUME/80-265
D0B6K9_BRUME/233-404
D0BHB3_BRUSU/233-404
D0BIE3_BRUSU/80-265
D0BJH7_9LACT/16-203
D0BM55_9LACT/6-184
D0BNW7_9LACT/5-187
D0BPG8_9FUSO/82-213
D0BR41_9FUSO/6-191
D0CI46_9SYNE/3-184
D0CRT1_9RHOB/101-270
D0D310_9RHOB/93-264
D0DEY9_9LACO/5-179
D0DG55_9LACO/9-191
D0DIV7_9LACO/1-144
D0DJ23_9LACO/7-176
D0DL61_9LACO/6-181
D0DNY3_9LACO/6-182
D0DPC2_9LACO/6-180
D0DPD1_9LACO/9-190
D0DRW5_LACFE/7-191
D0DTE2_LACFE/7-185
D0DTW4_LACFE/86-262
D0DV47_LACFE/8-193
D0DYH1_9LACO/6-184
D0E058_9LACO/9-190
D0E065_9LACO/6-180
D0FSK7_ERWPY/89-273
D0FTA8_ERWPY/4-194
D0FUB8_ERWPY/90-274
D0G6X6_PIG/241-426
D0G982_BRUME/80-265
D0GBF5_BRUME/233-404
D0GID9_9FUSO/86-269
D0GJG2_9FUSO/10-192
D0GLS9_9FUSO/6-191
D0GMR0_9FUSO/6-191
D0GNR6_9FUSO/7-183
D0GP47_9FUSO/79-259
D0GP59_9FUSO/6-186
D0GRL8_VIBMI/87-271
D0GSN7_VIBMI/88-272
D0GVF4_VIBMI/4-194
D0GZE3_VIBMI/5-182
D0H1P9_VIBCH/87-271
D0H3W9_VIBCH/88-272
D0H436_VIBCH/4-190
D0H8G7_VIBCH/4-194
D0H936_VIBCH/5-182
D0HFC3_VIBMI/87-271
D0HGV9_VIBMI/4-194
D0HJ32_VIBMI/88-272
D0HKE6_VIBCH/88-272
D0HL64_VIBCH/87-271
D0HSR6_VIBCH/3-189
D0HTE5_VIBCH/5-182
D0HTJ4_VIBCH/4-190
D0HW55_VIBCH/87-271
D0HY02_VIBCH/88-272
D0HYF2_VIBCH/4-194
D0I2W9_VIBHO/72-258
D0I988_VIBHO/4-193
D0IAK3_VIBHO/4-194
D0IB17_VIBHO/88-272
D0IBT8_VIBHO/87-271
D0IEX4_9VIBR/4-194
D0IG77_9VIBR/87-271
D0IL18_9VIBR/88-272
D0JC37_YERPD/4-194
D0JDP0_YERPD/90-274
D0JF59_YERPD/6-183
D0JGE5_YERPD/4-193
D0JLK8_YERPD/90-254
D0JM56_YERPD/91-273
D0JPL6_YERP1/6-183
D0JQG8_YERP1/4-193
D0JU08_YERP1/91-273
D0JVR6_YERP1/90-254
D0JWW4_YERP1/4-54
D0JXU0_YERP1/79-263
D0K5C8_STAAD/7-195
D0K8K6_STAAD/5-178
D0KDW9_PECWW/89-273
D0KGP4_PECWW/4-193
D0KIS7_PECWW/90-274
D0KJM7_PECWW/4-193
D0KLX5_PECWW/7-187
D0KXW0_HALNC/20-206
D0L2Z3_GORB4/88-251
D0L6T6_GORB4/87-210
D0LAV5_GORB4/7-185
D0LBT0_GORB4/32-224
D0LTR6_HALO1/5-168
D0LVH7_HALO1/56-231
D0MCQ9_RHOM4/9-191
D0MF67_RHOM4/85-260
D0MJB8_RHOM4/10-196
D0N026_PHYIT/9-195
D0P2F9_PHYIT/6-191
D0P578_BRUSU/74-259
D0P6A6_BRUSU/233-404
D0PFC3_BRUSU/233-404
D0PGR6_BRUSU/74-259
D0R1U0_LACJF/5-174
D0R229_LACJF/15-103
D0R2Q9_LACJF/9-191
D0RD37_9RHIZ/80-265
D0RDQ3_9RHIZ/246-417
D0RS61_9STRE/5-198
D0RV38_9STRE/7-194
D0RWP9_9STRE/7-193
D0RWV3_9STRE/5-166
D0TDI1_9BACE/8-194
D0TED2_9BACE/5-190
D0TFA6_9BACE/89-272
D0TFG5_9BACE/6-190
D0TGA2_9BACE/9-194
D0TJ19_9BACE/14-183
D0TJF6_9BACE/12-187
D0TQS9_9BACE/11-189
D0TRH1_9BACE/89-272
D0TSY4_9BACE/8-195
D0TX54_9BACE/8-192
D0WKB7_9ACTO/6-185
D0WKL9_9ACTO/19-205
D0WLJ0_9ACTO/64-249
D0WP77_9ACTO/26-175
D0WWK6_VIBAL/87-271
D0WY04_VIBAL/88-272
D0X3M2_VIBAL/4-194
D0X8N4_VIBHA/87-271
D0XCE9_VIBHA/117-301
D0XFA1_VIBHA/4-194
D0XH99_VIBHA/5-192
D0XHA2_VIBHA/7-191
D0YQT7_9ACTO/7-196
D0YR32_9ACTO/6-175
D0YR68_9ACTO/89-277
D0YS77_9ACTO/87-273
D0YTQ9_9ACTO/38-229
D0YU63_9ACTO/97-278
D0YVT7_LISDA/4-194
D0YYE3_LISDA/88-272
D0YYS6_LISDA/6-183
D0YZ04_LISDA/87-271
D0Z2U9_LISDA/9-196
D0Z7Y3_EDWTE/89-271
D0Z9C2_EDWTE/4-176
D0ZBW6_EDWTE/5-183
D0ZCB5_EDWTE/90-274
D0ZEW6_EDWTE/4-193
D0ZGH0_EDWTE/5-183
D0ZKR0_SALT1/6-182
D0ZM73_SALT1/4-193
D0ZQ90_SALT1/90-274
D0ZUR9_SALT1/4-194
D0ZXF4_SALT1/89-274
D0ZY37_SALT1/5-183
D1A5S7_THECD/88-275
D1A7Q3_THECD/11-195
D1A8V1_THECD/6-186
D1AC49_THECD/78-271
D1AFE4_SEBTE/5-172
D1AFT6_SEBTE/5-188
D1AGC1_SEBTE/87-270
D1AIJ8_SEBTE/97-273
D1AKV3_SEBTE/6-186
D1ALQ2_SEBTE/76-257
D1ANS5_SEBTE/79-259
D1ANT3_SEBTE/8-190
D1ANU8_SEBTE/92-250
D1ANW9_SEBTE/94-272
D1ANX8_SEBTE/78-261
D1AP80_SEBTE/6-191
D1AQN2_SEBTE/76-264
D1AUV1_STRM9/5-203
D1AW58_STRM9/6-191
D1AWX4_STRM9/78-259
D1AY92_STRM9/6-191
D1B918_THEAS/8-196
D1BAM7_SANKS/89-281
D1BAX4_SANKS/84-270
D1BAZ9_SANKS/83-269
D1BBS2_SANKS/13-161
D1BCW6_SANKS/80-266
D1BD00_SANKS/86-272
D1BD50_SANKS/86-262
D1BDW5_SANKS/100-285
D1BFU6_SANKS/16-205
D1BG01_SANKS/5-186
D1BI65_SANKS/105-285
D1BI67_SANKS/8-194
D1BIW6_SANKS/82-250
D1BIX5_SANKS/18-201
D1BTP2_XYLCX/5-186
D1BTT9_XYLCX/8-172
D1BUC6_XYLCX/6-192
D1BUQ4_XYLCX/88-271
D1BUR5_XYLCX/82-268
D1BVU8_XYLCX/82-268
D1BWW4_XYLCX/8-156
D1BYG8_XYLCX/103-285
D1BZ00_XYLCX/104-283
D1BZ04_XYLCX/31-217
D1C346_SPHTD/22-207
D1C6Y8_SPHTD/7-191
D1CBE0_THET1/9-193
D1CDD5_THET1/8-190
D1CDT0_THET1/10-195
D1CH19_THET1/9-192
D1CHY2_THET1/7-190
D1CIH3_THET1/89-274
D1D1N4_9RHIZ/233-404
D1D2B9_9RHIZ/80-265
D1EIQ6_9RHIZ/246-417
D1EJT7_9RHIZ/74-259
D1ESS1_BRUME/74-259
D1ETV0_BRUME/233-404
D1F261_BRUME/80-265
D1F4A5_BRUME/233-404
D1FCX4_9RHIZ/246-417
D1FE16_9RHIZ/26-211
D1GM76_STAA0/7-195
D1GMV3_STAA0/5-178
D1GUH5_STAA0/83-262
D1J9N0_9ARCH/6-192
D1JAZ3_9ARCH/6-192
D1JL08_9BACE/89-272
D1JL42_9BACE/4-173
D1JRH3_9BACE/12-196
D1K1A4_9BACE/89-273
D1K225_9BACE/12-196
D1N215_9BACT/75-261
D1N288_9BACT/96-267
D1N3R2_9BACT/85-251
D1N716_9BACT/9-196
D1N7Q5_9BACT/8-197
D1NDG9_HAEIF/1-165
D1NHS6_HAEIF/1-145
D1NQZ8_CLOTM/5-190
D1NU19_9BIFI/9-176
D1NUM3_9BIFI/104-286
D1NUY3_9BIFI/89-281
D1NVE2_9BIFI/68-248
D1NXS5_9ENTR/91-275
D1NYQ4_9ENTR/87-273
D1P6D5_9ENTR/4-193
D1P7C6_9ENTR/4-194
D1P8Q7_9BACT/12-201
D1PL01_9FIRM/7-192
D1PQS3_9FIRM/143-325
D1PSG3_9FIRM/88-268
D1PTA3_9BACT/90-273
D1PVT0_9BACT/7-194
D1PWQ5_9BACT/13-200
D1Q6H1_STAAU/7-195
D1Q9N4_STAAU/19-193
D1QEQ7_STAAU/19-192
D1QJ16_STAAU/7-195
D1QLY3_STAAU/70-249
D1QQF1_9BACT/31-219
D1QXN6_STAAU/7-195
D1QYW1_STAAU/19-192
D1R588_9CHLA/9-191
D1RPV5_SEROD/4-193
D1RQL9_SEROD/89-273
D1RQN5_SEROD/87-272
D1RVT2_SEROD/4-193
D1RWE2_SEROD/90-274
D1TS33_YERPE/4-193
D1TTH6_YERPE/103-287
D1TV16_YERPE/6-161
D1TX51_YERPE/4-194
D1TZ37_YERPE/91-273
D1U121_YERPE/90-254
D1VY18_9BACT/10-187
D1VY54_9BACT/13-200
D1VYC6_9BACT/87-270
D1VZP9_9BACT/12-187
D1W3Z4_9BACT/13-200
D1W4V6_9BACT/87-270
D1W5K5_9BACT/4-182
D1W6N6_9BACT/10-188
D1WA39_9LACO/6-180
D1WA48_9LACO/9-190
D1WCS5_9LACO/6-182
D1WDB4_9LACO/6-181
D1WI18_9LACO/6-184
D1WID5_9LACO/9-190
D1WIE4_9LACO/6-180
D1WN84_STAEP/7-195
D1XBU9_9ACTO/1-180
D1XGK0_9ACTO/6-184
D1XI42_9ACTO/87-284
D1XIW6_9ACTO/97-276
D1XIY2_9ACTO/8-192
D1XJ35_9ACTO/70-253
D1XJF7_9ACTO/90-266
D1XM16_9ACTO/87-281
D1XNH7_9ACTO/82-266
D1XNX5_9ACTO/12-194
D1XP32_9ACTO/103-290
D1XPA4_9ACTO/65-246
D1XPQ2_9ACTO/94-277
D1XQI9_9ACTO/1-168
D1XRW2_9ACTO/12-196
D1XSB4_9ACTO/96-288
D1XSW1_9ACTO/84-268
D1XTU8_9ACTO/83-268
D1XUH6_9ACTO/90-270
D1XUQ0_9ACTO/93-285
D1XWG5_9BACT/10-188
D1XZY7_9BACT/12-200
D1Y8Z8_PROAC/91-275
D1YAE8_PROAC/5-184
D1YAI0_PROAC/84-258
D1YE87_PROAC/95-262
D1YFE2_PROAC/101-273
D1YG69_9LACO/7-179
D1YKD8_9LACO/9-191
D1YKZ5_9LACO/3-152
D1ZW98_SORMK/30-199
D2A8E4_SHIF2/50-239
D2A8S4_SHIF2/5-183
D2A9Y1_SHIF2/90-274
D2ACX6_SHIF2/4-194
D2AG94_SHIF2/89-274
D2AHC1_SHIF2/87-269
D2AK79_FRATE/5-189
D2AN81_FRATE/3-178
D2AQS8_STRRD/87-273
D2ARF1_STRRD/93-281
D2ARF6_STRRD/151-291
D2ARP7_STRRD/86-265
D2ASC3_STRRD/87-273
D2ASP1_STRRD/87-264
D2ATI4_STRRD/170-313
D2AXZ2_STRRD/86-254
D2AY07_STRRD/86-270
D2AYN4_STRRD/75-259
D2AYX2_STRRD/81-265
D2B0X7_STRRD/86-264
D2B1H9_STRRD/84-270
D2B2H3_STRRD/7-202
D2B2X2_STRRD/6-190
D2B4Y0_STRRD/6-185
D2B5E2_STRRD/99-286
D2B771_STRRD/5-173
D2B8I1_STRRD/87-265
D2B8I5_STRRD/6-190
D2B8Y1_STRRD/7-185
D2B9Z8_STRRD/86-270
D2BA00_STRRD/89-271
D2BD51_STRRD/91-279
D2BE91_STRRD/88-257
D2BEV3_STRRD/83-267
D2BFC7_STRRD/84-270
D2BK13_DEHSV/15-200
D2BKE0_LACLK/5-180
D2BM71_LACLK/8-194
D2BPE2_LACLK/7-185
D2BR81_LACLK/96-246
D2BU20_DICD5/4-193
D2BUW0_DICD5/90-274
D2BXM6_DICD5/4-194
D2BZQ4_DICD5/80-250
D2BZY5_DICD5/85-255
D2C026_DICD5/89-273
D2C0K3_DICD5/86-271
D2C0K4_DICD5/71-256
D2C3X1_THENR/5-186
D2C4J0_THENR/79-255
D2C5J0_THENR/79-242
D2C5Q4_THENR/80-245
D2C5S2_THENR/78-259
D2C6V4_THENR/87-259
D2C723_THENR/90-255
D2C799_THENR/84-260
D2EF03_9EURY/7-177
D2EHC3_PEDAC/87-263
D2EHU9_PEDAC/8-183
D2EIB8_PEDAC/7-193
D2EIM8_PEDAC/6-183
D2EIT4_PEDAC/1-163
D2EJL8_PEDAC/5-188
D2ELP8_PEDAC/85-262
D2EMR2_9STRE/5-205
D2ENT6_9STRE/7-194
D2EPS3_9STRE/7-193
D2EQ03_9STRE/6-186
D2EUL7_9BACE/6-189
D2EUP8_9BACE/89-272
D2EUY2_9BACE/5-190
D2EVP9_9BACE/12-197
D2EYY5_9BACE/13-183
D2EZG3_9BACE/6-191
D2EZJ9_9BACE/11-190
D2EZL1_9BACE/11-188
D2F3Y5_STAAU/19-192
D2F7H5_STAAU/7-195
D2FDL7_STAAU/7-195
D2FI32_STAAU/19-192
D2FIX0_STAAU/19-192
D2FM86_STAAU/7-195
D2FSC8_STAAU/19-192
D2FVQ4_STAAU/7-195
D2G2B6_STAAU/7-195
D2G5M2_STAAU/19-192
D2G6L3_STAAU/19-192
D2G9L4_STAAU/7-195
D2GGQ2_STAAU/7-195
D2GIY6_STAAU/19-192
D2GNC4_STAAU/19-192
D2GRU9_STAAU/7-195
D2HAM4_AILME/411-596
D2MNS8_9FIRM/6-187
D2N419_STAA5/5-178
D2N7N8_STAA5/7-195
D2NCQ8_ECOS5/16-203
D2ND39_ECOS5/4-193
D2NF38_ECOS5/90-274
D2NFK5_ECOS5/10-193
D2NHD5_ECOS5/4-194
D2NIM0_ECOS5/89-274
D2NLA4_ECOS5/85-267
D2NN63_ECOS5/16-194
D2NU34_ROTMD/24-196
D2NVK0_LISM1/6-187
D2NVN1_LISM1/5-165
D2NY11_LISM1/118-248
D2NZ97_LISM1/87-269
D2NZP0_LISM1/5-178
D2NZV6_LISM1/4-180
D2P028_LISM1/9-194
D2P062_LISM1/5-187
D2P1W3_LISM1/7-194
D2P4P9_LISM2/7-194
D2P718_LISM2/6-187
D2P749_LISM2/5-165
D2P9I0_LISM2/118-248
D2PAM1_LISM2/87-269
D2PB15_LISM2/5-178
D2PB51_LISM2/5-187
D2PB80_LISM2/4-180
D2PBF2_LISM2/9-194
D2PL28_KRIFD/86-272
D2PLD4_KRIFD/18-171
D2PLI5_KRIFD/97-273
D2PLW5_KRIFD/100-291
D2PPF8_KRIFD/100-288
D2PPN2_KRIFD/85-268
D2PQ57_KRIFD/9-181
D2PQN5_KRIFD/94-281
D2PQV3_KRIFD/87-264
D2PQZ5_KRIFD/89-270
D2PRG5_KRIFD/1-185
D2PSG4_KRIFD/86-266
D2PU32_KRIFD/96-288
D2PV61_KRIFD/96-277
D2PWK2_KRIFD/88-256
D2PXD4_KRIFD/8-192
D2PXL1_KRIFD/10-190
D2PXL7_KRIFD/89-259
D2PYF9_KRIFD/100-282
D2PYQ8_KRIFD/84-265
D2PYX6_KRIFD/87-273
D2Q093_KRIFD/6-185
D2Q094_KRIFD/34-213
D2Q0N9_KRIFD/81-258
D2Q0R5_KRIFD/81-266
D2Q0T6_KRIFD/82-268
D2Q2W9_KRIFD/86-268
D2Q5B4_BIFDB/86-268
D2Q611_BIFDB/102-289
D2Q614_BIFDB/40-225
D2Q6V0_BIFDB/85-271
D2Q7E0_BIFDB/9-178
D2Q7M0_BIFDB/79-264
D2Q8G5_BIFDB/83-265
D2Q8V8_BIFDB/91-283
D2QAW3_BIFDB/9-177
D2QGV6_SPILD/8-181
D2QHC0_SPILD/4-181
D2QHK2_SPILD/10-189
D2QLA5_SPILD/96-280
D2QP26_SPILD/6-199
D2QUR0_SPILD/4-182
D2QWU7_PIRSD/4-182
D2QYG4_PIRSD/11-199
D2QYQ3_PIRSD/12-197
D2R4U5_PIRSD/88-271
D2R829_PIRSD/17-205
D2RB53_GARV4/9-177
D2RF67_ARCPA/4-162
D2RII6_ACIFV/6-178
D2RYW6_HALTV/6-194
D2S8L5_GEOOG/98-279
D2SAB5_GEOOG/13-194
D2SD76_GEOOG/80-266
D2SE96_GEOOG/5-170
D2T3A8_ERWP6/90-274
D2TBB4_ERWP6/74-258
D2TCI4_ERWP6/4-194
D2TIA9_CITRI/89-274
D2TJS8_CITRI/6-181
D2TKX7_CITRI/4-193
D2TNI2_CITRI/90-274
D2TP62_CITRI/5-183
D2TPZ6_CITRI/10-193
D2TTV7_CITRI/4-194
D2TU03_CITRI/86-268
D2U120_9ENTR/91-275
D2UB87_XANAP/84-252
D2UJ85_STAAU/19-193
D2UMH3_STAAU/7-195
D2USG7_STAAU/7-195
D2UWJ6_STAAU/19-192
D2VJE6_NAEGR/8-197
D2YBB3_VIBMI/4-194
D2YCT4_VIBMI/5-182
D2YDM8_VIBMI/88-272
D2YI46_VIBMI/87-271
D2YNH4_VIBMI/88-272
D2YQP8_VIBMI/87-271
D2YT75_VIBMI/4-159
D2YUR0_VIBMI/5-182
D2Z581_9BACT/4-182
D2ZB37_9ENTR/4-194
D2ZBU6_9ENTR/109-294
D2ZFW9_9ENTR/33-222
D2ZGS7_9ENTR/90-274
D2ZHZ5_9ENTR/11-186
D2ZL25_9ENTR/5-181
D3A932_9CLOT/6-191
D3A937_9CLOT/85-272
D3AA43_9CLOT/17-201
D3AAI6_9CLOT/6-192
D3ACF7_9CLOT/22-208
D3ACN5_9CLOT/5-183
D3ADK7_9CLOT/87-270
D3AH59_9CLOT/3-99
D3AHG7_9CLOT/90-244
D3AIU3_9CLOT/1-182
D3AJG1_9CLOT/86-252
D3AJK3_9CLOT/91-276
D3ANI4_9CLOT/79-267
D3AQM5_9CLOT/85-267
D3ARH8_9CLOT/5-185
D3ARI2_9CLOT/106-296
D3AU05_9CLOT/79-258
D3AUF9_9CLOT/1-93
D3BGA1_POLPA/10-192
D3CXG9_9ACTO/6-185
D3CZL5_9ACTO/222-314
D3D0K5_9ACTO/108-290
D3D3L9_9ACTO/5-177
D3DAV8_9ACTO/18-197
D3DH29_HYDTT/4-174
D3E5B8_GEOS4/14-195
D3E5C7_GEOS4/85-270
D3E5F3_GEOS4/100-253
D3E659_GEOS4/88-273
D3E6W8_GEOS4/5-185
D3E7S5_GEOS4/87-269
D3E8B5_GEOS4/8-195
D3EAW7_GEOS4/5-185
D3EEN4_GEOS4/6-186
D3EJ15_GEOS4/86-269
D3EJ54_GEOS4/90-276
D3EJL0_GEOS4/6-192
D3ENA5_UCYNA/8-189
D3ER84_STAA4/77-256
D3EST1_STAA4/5-178
D3EWU3_STAA4/7-195
D3F0W1_CONWI/6-192
D3F6Q2_CONWI/86-272
D3FCB2_CONWI/104-289
D3FCB3_CONWI/12-194
D3FEH8_CONWI/11-194
D3FEL5_CONWI/86-272
D3FF08_CONWI/6-192
D3FFF4_CONWI/90-276
D3FYK1_BACPE/11-197
D3GTG1_ECO44/89-274
D3GU87_ECO44/4-193
D3GXC8_ECO44/90-274
D3GXV5_ECO44/5-183
D3H1T5_ECO44/4-194
D3H3R0_ECO44/85-267
D3H7L6_STRM6/6-184
D3H853_STRM6/5-184
D3HA20_STRM6/7-194
D3HAF6_STRM6/7-193
D3HBI3_STRM6/9-210
D3HC76_STRG3/5-170
D3HFR7_STRG3/7-190
D3HHY3_STRG3/7-194
D3I069_9BACT/12-201
D3I872_9BACT/8-196
D3ICC5_9BACT/6-181
D3IDW1_9BACT/13-200
D3IHD0_9BACT/13-201
D3IKI9_9BACT/7-185
D3IM59_9BACT/89-272
D3KIW5_LISMO/5-165
D3KIZ9_LISMO/6-186
D3KJ94_LISMO/9-194
D3KJT5_LISMO/87-269
D3KJY4_LISMO/4-176
D3KNF8_LISMO/7-194
D3KNZ3_LISMO/5-173
D3KP29_LISMO/5-187
D3KPF2_LISMO/118-245
D3L3C5_9BACT/7-186
D3L967_OENOE/8-194
D3L9T1_OENOE/10-191
D3LBL3_OENOE/5-189
D3LFX4_ENTFC/5-176
D3LGD1_ENTFC/7-193
D3LGY4_ENTFC/6-188
D3LHJ5_ENTFC/4-183
D3LIM7_ENTFC/5-187
D3LIZ9_ENTFC/83-263
D3LNJ0_MICLU/19-177
D3LXT2_9ACTO/18-200
D3M0F0_9ACTO/363-548
D3M223_9ACTO/95-277
D3M2B9_9ACTO/5-173
D3M6Q2_9ACTO/8-161
D3MAX2_PROAC/84-258
D3MBM2_PROAC/5-184
D3MBX5_PROAC/101-268
D3MD96_PROAC/91-275
D3MEM8_PROAC/95-262
D3MHX5_PROAC/85-258
D3MIR0_PROAC/91-275
D3MLT9_PROAC/106-272
D3MMU6_PROAC/95-262
D3MNC0_PROAC/5-184
D3MPD8_9FIRM/6-192
D3MS62_9FIRM/6-182
D3NS02_AZOS1/4-187
D3P2X8_AZOS1/103-286
D3P7J5_AZOS1/20-208
D3PDX7_DEFDS/5-173
D3PL53_MEIRD/87-261
D3PMU5_MEIRD/5-186
D3PP63_MEIRD/91-273
D3PRE9_MEIRD/32-225
D3PRF0_MEIRD/60-240
D3PUG2_STANL/98-277
D3PZF4_STANL/88-258
D3PZG1_STANL/99-274
D3Q1P6_STANL/88-271
D3Q2T1_STANL/7-188
D3Q3B5_STANL/4-184
D3Q6Q8_STANL/195-380
D3Q8R5_STANL/6-185
D3Q9P6_STANL/92-274
D3QAH1_STANL/115-271
D3QB16_STANL/278-372
D3QCK6_STALH/7-195
D3QGB7_STALH/5-178
D3QJG2_ECOCB/4-193
D3QLV5_ECOCB/90-274
D3QN41_ECOCB/87-269
D3QQB4_ECOCB/4-194
D3QST6_ECOCB/5-183
D3QTV1_ECOCB/89-274
D3R0A3_CLOB3/80-259
D3R3S4_BIFAB/81-250
D3R473_BIFAB/93-285
D3R628_BIFAB/94-276
D3R7A0_BIFAB/121-295
D3R9Q7_KLEVT/87-272
D3RA16_KLEVT/4-193
D3RGV8_KLEVT/90-275
D3RJB4_KLEVT/5-192
D3RK02_KLEVT/4-194
D3RKE0_KLEVT/5-176
D3RMA8_KLEVT/90-274
D3S294_FERPA/4-155
D3SKX8_DEHSG/15-200
D3SNI3_THEAH/8-178
D3SYA0_NATMM/6-194
D3T1C2_NATMM/5-196
D3T415_THEIA/88-268
D3T454_THEIA/4-189
D3T5A8_THEIA/7-193
D3T5Z5_THEIA/84-269
D3T8H2_THEIA/88-267
D3UKW2_LISSS/5-169
D3UL42_LISSS/5-178
D3UL76_LISSS/5-187
D3UMS3_LISSS/7-194
D3UQB2_LISSS/4-175
D3UQU1_LISSS/87-269
D3USC2_LISSS/114-254
D3USH2_LISSS/87-264
D3V0Z6_XENBS/4-193
D3V1A3_XENBS/89-271
D3V3S0_XENBS/91-275
D3VAI1_XENNA/91-275
D3VB33_XENNA/4-193
D3X7T6_STAAU/70-249
D4B6M4_9ENTR/86-268
D4B9T0_9ENTR/90-275
D4BAR5_9ENTR/11-201
D4BCE8_9ENTR/90-274
D4BD78_9ENTR/22-211
D4BE70_9ENTR/4-190
D4BK54_9ENTR/5-183
D4BL79_BIFBR/109-293
D4BLV3_BIFBR/11-195
D4BP23_BIFBR/14-206
D4BP24_BIFBR/103-281
D4BQ13_BIFBR/104-294
D4BQP9_BIFBR/84-265
D4BR04_BIFBR/89-267
D4BR36_BIFBR/5-188
D4BRJ9_BIFBR/37-209
D4BS01_BIFBR/89-272
D4BS02_BIFBR/12-194
D4BS03_BIFBR/98-275
D4BTQ2_PRORE/87-273
D4BVX3_PRORE/91-275
D4BW66_PRORE/98-272
D4BXS5_PRORE/5-183
D4C1G4_PRORE/4-193
D4C5M9_PRORE/47-229
D4C5S8_PRORE/6-196
D4C847_9CLOT/16-200
D4CAX2_9CLOT/16-197
D4CC45_9CLOT/7-193
D4CJ54_9FIRM/7-194
D4CJD3_9FIRM/55-242
D4CMF6_9FIRM/6-177
D4CMV9_9FIRM/5-185
D4CPV1_9FIRM/90-268
D4CV89_9FUSO/82-213
D4CY57_9FUSO/6-191
D4DWF0_SEROD/39-228
D4E6M8_SEROD/89-273
D4E7L4_SEROD/2-149
D4E9N9_SEROD/90-274
D4EAS6_AGGAC/4-195
D4EC28_AGGAC/6-184
D4EC46_AGGAC/88-274
D4EGS1_AGGAC/42-185
D4EIZ9_ENTFA/7-193
D4EK49_ENTFA/16-196
D4ELY9_ENTFA/5-180
D4ERZ3_ENTFA/5-180
D4ES29_ENTFA/7-193
D4EUC4_ENTFA/23-203
D4F193_EDWTA/5-183
D4F382_EDWTA/16-205
D4F5L9_EDWTA/90-275
D4F6D6_EDWTA/5-183
D4F6Q6_EDWTA/9-198
D4F8J7_EDWTA/90-274
D4FEA4_9LACO/9-191
D4FFY9_9LACO/7-176
D4FH20_9LACO/5-179
D4FH45_9LACO/6-185
D4FJ37_STAEP/7-195
D4FPS5_STROR/9-209
D4FRG8_STROR/20-206
D4FTY6_STROR/7-194
D4FUA2_STROR/6-187
D4FX50_BACNA/84-267
D4FYS5_BACNA/8-192
D4G5U2_BACNA/4-184
D4GDB5_PANAM/87-254
D4GES8_PANAM/15-139
D4GF20_PANAM/89-273
D4GFW9_PANAM/87-267
D4GHG8_PANAM/77-248
D4GJD1_PANAM/95-274
D4GJZ0_PANAM/7-187
D4GL70_PANAM/4-193
D4GMH7_PANAM/90-274
D4H029_HALVD/6-194
D4H2W2_DENA2/4-178
D4HA99_PROAS/101-268
D4HAX6_PROAS/95-262
D4HB72_PROAS/84-258
D4HCP7_PROAS/5-184
D4HEP3_PROAS/91-275
D4HYW6_ERWAC/90-274
D4I2I5_ERWAC/89-272
D4I8N8_ERWAE/90-274
D4IAN9_ERWAE/23-78
D4ICP3_ERWAE/89-272
D4IIZ1_9BACT/7-194
D4IKA5_9BACT/97-280
D4IKC0_9BACT/11-188
D4IKZ8_9BACT/7-206
D4ILS5_9BACT/104-277
D4IPL5_9BACT/89-271
D4J0E9_BUTFI/7-193
D4J0Y1_BUTFI/1-110
D4J476_9FIRM/7-194
D4JHP7_9FIRM/7-193
D4JJ77_9FIRM/123-243
D4JTU6_9FIRM/6-191
D4JV61_9FIRM/5-190
D4JXZ7_9FIRM/86-267
D4K1K6_9FIRM/6-179
D4K276_9FIRM/7-195
D4K509_9FIRM/6-194
D4K9U3_9FIRM/5-190
D4KAM3_9FIRM/6-194
D4KB70_9FIRM/18-206
D4KGD8_9FIRM/1-109
D4KKS6_9FIRM/4-189
D4KKT3_9FIRM/7-192
D4KRL4_9FIRM/9-196
D4KWV1_9FIRM/9-196
D4L3W9_9FIRM/4-189
D4L3Y6_9FIRM/26-211
D4L5R5_9FIRM/5-190
D4LAB3_9FIRM/6-191
D4LJP9_9FIRM/7-192
D4LKF9_9FIRM/53-236
D4LV45_9FIRM/7-192
D4LX07_9FIRM/45-223
D4LYZ9_9FIRM/6-191
D4M010_9FIRM/81-259
D4M6L0_9FIRM/16-189
D4M8P9_9BACT/6-191
D4MBZ0_9ENTE/5-180
D4MDG1_9ENTE/7-193
D4MH83_9ENTE/8-188
D4MHU0_9FIRM/5-190
D4MLP2_9FIRM/6-191
D4MPC8_9FIRM/3-117
D4MRQ0_9FIRM/16-200
D4MU10_9FIRM/6-184
D4MU99_9FIRM/6-191
D4MVD2_9FIRM/6-184
D4PI41_LISMO/5-187
D4PI78_LISMO/5-173
D4PIY4_LISMO/118-247
D4PKH9_LISMO/7-194
D4PKV7_LISMO/5-165
D4PLH9_LISMO/9-194
D4PLT1_LISMO/6-187
D4PP86_LISMO/87-269
D4PR37_LISMO/118-245
D4PRV9_LISMO/5-178
D4PRZ7_LISMO/5-187
D4PTI6_LISMO/7-194
D4PVY8_LISMO/4-180
D4PWP3_LISMO/5-165
D4PWS4_LISMO/6-187
D4PX24_LISMO/9-194
D4PZ20_LISMO/87-269
D4PZT5_LISMO/5-165
D4Q0H2_LISMO/9-194
D4Q0S8_LISMO/6-187
D4Q0U6_LISMO/5-173
D4Q0Y2_LISMO/5-187
D4Q493_LISMO/7-194
D4Q667_LISMO/87-269
D4Q6E4_LISMO/4-180
D4Q7N7_LISMO/118-247
D4QI23_ENTFC/7-193
D4QJA4_ENTFC/4-183
D4QLW3_ENTFC/5-188
D4QM57_ENTFC/5-187
D4QMX6_ENTFC/5-174
D4QQL5_ENTFC/5-187
D4QQP0_ENTFC/7-193
D4QST9_ENTFC/4-183
D4QU91_ENTFC/2-112
D4QUC2_ENTFC/6-188
D4QXY6_ENTFC/7-193
D4QZA7_ENTFC/4-183
D4R0M6_ENTFC/5-178
D4R1W2_ENTFC/5-187
D4R2Z9_ENTFC/6-188
D4R6D7_ENTFC/7-193
D4R6P8_ENTFC/4-183
D4R705_ENTFC/6-188
D4RB89_ENTFC/83-263
D4RBG8_ENTFC/5-175
D4RBU7_ENTFC/5-176
D4RET8_ENTFC/4-183
D4RF65_ENTFC/5-174
D4RFJ3_ENTFC/5-187
D4RG57_ENTFC/6-188
D4RGA0_ENTFC/5-187
D4RII6_ENTFC/7-193
D4RMS1_ENTFC/4-183
D4RMY6_ENTFC/7-193
D4RPN3_ENTFC/5-176
D4RPT6_ENTFC/5-189
D4RS43_ENTFC/1-135
D4RSH9_ENTFC/5-187
D4S2I2_9FIRM/7-192
D4SLI6_ENTFC/7-193
D4SMR7_ENTFC/5-176
D4SN00_ENTFC/7-181
D4SN09_ENTFC/1-163
D4SN32_ENTFC/5-188
D4SPX0_ENTFC/4-183
D4SUA7_9XANT/142-310
D4SWS0_9XANT/99-266
D4T7Q6_9XANT/142-310
D4T9J1_9XANT/8-107
D4TG50_9NOST/6-188
D4TIR6_9NOST/6-138
D4TRI7_9NOST/1-126
D4TVV0_9ACTO/6-192
D4TWJ2_9ACTO/14-191
D4TWJ4_9ACTO/78-265
D4TY92_9ACTO/7-180
D4TYM8_9ACTO/8-157
D4TZE8_9ACTO/73-260
D4U041_9ACTO/83-261
D4U064_9ACTO/7-181
D4U067_9ACTO/85-253
D4U0W0_9ACTO/82-264
D4U4A2_STAAU/7-195
D4U879_STAAU/19-193
D4UCR0_STAAU/19-192
D4UFT9_STAAU/7-195
D4UIQ0_STAAU/70-249
D4UX76_ENTFA/7-193
D4UXX3_ENTFA/5-180
D4V1I2_ENTFA/8-188
D4V4L9_BACVU/98-282
D4V9P1_BACVU/12-196
D4VEP7_9BACE/11-189
D4VM73_9BACE/89-272
D4VQ17_9BACE/8-195
D4VS73_9BACE/12-196
D4VVA3_ENTFC/6-173
D4VVU5_ENTFC/7-193
D4VX41_ENTFC/5-174
D4VZ06_ENTFC/49-229
D4VZD6_ENTFC/4-183
D4VZG2_ENTFC/5-187
D4VZW8_ENTFC/5-191
D4W1A8_ENTFC/5-188
D4W3A0_9FIRM/6-184
D4W3A4_9FIRM/5-189
D4W3N8_9FIRM/4-176
D4W3N9_9FIRM/7-190
D4W645_9FIRM/6-186
D4W7Y8_9FIRM/5-192
D4W8K7_9FIRM/95-250
D4W8V4_9FIRM/7-192
D4WHE8_BACOV/7-192
D4WKZ9_BACOV/89-272
D4WMN8_BACOV/12-196
D4WNV9_BACOV/11-189
D4WP92_BACOV/8-195
D4WQL7_BACOV/8-195
D4WRH0_BACOV/89-272
D4WSE1_BACOV/2-180
D4WWR9_BACOV/12-196
D4XVE2_9MOLU/8-168
D4XWW9_9MOLU/9-189
D4Y302_BACTR/85-271
D4Y325_BACTR/8-194
D4Y870_BACTR/5-185
D4YF38_9LACT/9-196
D4YGK3_9LACT/9-190
D4YI13_9LACT/1-127
D4YNZ1_9MICO/8-185
D4YRG0_9LACO/6-182
D4YSR3_9LACO/12-194
D4YT42_9LACO/1-64
D4YT43_9LACO/12-126
D4Z5J7_SPHJU/4-191
D4ZGM5_SHEVD/9-172
D4ZIJ7_SHEVD/5-192
D4ZYH5_SPIPL/10-192
D5A529_SPIPL/6-196
D5AFP3_STRGZ/85-265
D5AHF4_STRGZ/20-207
D5AJS8_STRGZ/23-206
D5AK22_STRGZ/24-188
D5AKE2_RHOCB/102-288
D5ARG4_RHOCB/93-265
D5AVR4_RHOCB/82-262
D5AZ35_YERPZ/90-274
D5B183_YERPZ/6-183
D5B232_YERPZ/4-193
D5B6G9_YERPZ/91-273
D5B717_YERPZ/90-254
D5B7U2_YERPZ/4-194
D5BAK2_ZUNPS/6-179
D5BC54_ZUNPS/5-160
D5BE59_ZUNPS/12-197
D5BEL2_ZUNPS/99-283
D5BRG6_PUNMI/4-188
D5BU09_PUNMI/91-263
D5C712_ENTCC/5-176
D5CAP0_ENTCC/89-274
D5CD11_ENTCC/4-194
D5CHI0_ENTCC/90-274
D5CIT3_ENTCC/4-193
D5CSR8_SIDLE/4-190
D5CVU1_ECOKI/4-193
D5CXA7_ECOKI/90-274
D5CXP6_ECOKI/85-267
D5D0A9_ECOKI/4-194
D5D206_ECOKI/5-183
D5D360_ECOKI/89-274
D5D4G0_ECOKI/5-192
D5D6V9_ECOKI/10-193
D5DF37_BACMD/87-270
D5DIG5_BACMD/84-266
D5DMI4_BACMD/8-194
D5DPH1_BACMQ/87-270
D5DSB2_BACMQ/8-194
D5DZQ6_BACMQ/84-266
D5E507_MYCCM/9-189
D5EJZ1_CORAD/7-195
D5ER98_CORAD/87-272
D5ETM9_PRER2/12-196
D5ETN0_PRER2/17-202
D5ETN1_PRER2/12-196
D5EVW4_PRER2/1-151
D5EW77_PRER2/14-202
D5EX02_PRER2/4-177
D5GZ41_LACCS/6-177
D5H0D0_LACCS/9-191
D5H0Y9_LACCS/6-187
D5H2W2_LACCS/5-173
D5H779_SALRM/7-193
D5HDK0_9FIRM/4-186
D5HE15_9FIRM/4-180
D5HHE1_9FIRM/26-211
D5HHX9_9FIRM/5-185
D5MZA2_BACSU/84-267
D5N618_BACSU/8-192
D5N6G1_BACSU/4-184
D5N841_9BURK/96-287
D5NP03_9BURK/17-157
D5NTX0_CORAM/11-189
D5NUL2_CORAM/6-175
D5NVF0_CORAM/1-125
D5NW83_CORAM/67-208
D5NXN0_CORAM/8-190
D5PBQ0_9MYCO/112-290
D5PC69_9MYCO/5-188
D5PJP9_9MYCO/26-192
D5Q2I7_CLODI/5-189
D5Q368_CLODI/6-185
D5Q3A4_CLODI/90-273
D5Q6Q7_CLODI/1-52
D5Q890_CLODI/85-265
D5QEQ8_GLUHA/75-264
D5QEQ9_GLUHA/4-188
D5QFF8_GLUHA/83-261
D5QG44_GLUHA/7-192
D5QHV5_GLUHA/90-273
D5QHV8_GLUHA/12-195
D5QW80_METTR/9-195
D5RBC8_FUSNN/5-176
D5RD11_FUSNN/6-191
D5RDU4_FUSNN/126-256
D5RKV6_9PROT/6-192
D5RUM4_CLODI/85-265
D5RXJ1_CLODI/5-189
D5RYA3_CLODI/6-185
D5RYD9_CLODI/90-273
D5RYJ8_CLODI/1-52
D5S541_STRPA/6-184
D5S6B1_STRPA/7-193
D5S7H3_STRPA/7-194
D5S806_STRPA/4-168
D5S9S4_STRPA/5-173
D5SP86_PLAL2/13-198
D5SRR9_PLAL2/32-167
D5SVF2_PLAL2/5-183
D5T273_LEUKI/7-184
D5T2Y9_LEUKI/6-188
D5T5J1_LEUKI/18-204
D5T5L6_LEUKI/6-188
D5TFS4_BIFAV/81-250
D5TG61_BIFAV/89-281
D5TGM9_BIFAV/9-178
D5TI02_BIFAV/87-269
D5TJ54_BIFAV/114-288
D5TXP5_BACT1/8-194
D5U0W1_THEAM/6-188
D5U619_BRAM5/87-272
D5U757_BRAM5/7-193
D5UFG7_CELFN/5-187
D5UFZ5_CELFN/17-183
D5UI55_CELFN/81-267
D5UI60_CELFN/94-280
D5UIQ9_CELFN/128-314
D5UIU3_CELFN/11-159
D5UMZ5_TSUPD/8-177
D5UP65_TSUPD/87-273
D5UQN9_TSUPD/129-303
D5USK4_TSUPD/6-184
D5VHL1_CAUST/5-189
D5VL74_CAUST/5-191
D5VXE5_CLOB2/8-179
D5VZB8_CLOB2/8-191
D5WE11_BURSC/23-163
D5WIR0_BURSC/98-288
D5WSR5_BACT2/7-192
D5WY53_BACT2/4-184
D5X182_THIK1/19-209
D5XCA3_THEPJ/11-196
D5XQS9_MYCTU/1-86
D5XX31_MYCTU/22-186
D5Y0F2_MYCTU/111-289
D5Y0X7_MYCTU/5-188
D5Y7H9_MYCTU/22-186
D5YCG6_MYCTU/111-289
D5YCZ5_MYCTU/5-188
D5YKT1_MYCTU/22-186
D5YNB8_MYCTU/14-193
D5YNC6_MYCTU/111-289
D5YNV4_MYCTU/5-153
D5YPT3_MYCTU/5-188
D5YUH2_MYCTU/22-186
D5Z060_MYCTU/111-289
D5Z0N1_MYCTU/4-118
D5Z6N0_MYCTU/22-186
D5ZJN0_MYCTU/22-186
D5ZQN8_9ACTO/83-268
D5ZTK3_9ACTO/1-179
D5ZTQ4_9ACTO/84-270
D5ZTY2_9ACTO/99-258
D5ZVA1_9ACTO/1-111
D5ZWK1_9ACTO/1-57
D5ZWS9_9ACTO/8-192
D5ZWV5_9ACTO/105-284
D5ZYQ3_9ACTO/87-275
D6A0C4_9ACTO/5-176
D6A0Q3_9ACTO/120-304
D6A2A7_9ACTO/89-273
D6A607_9ACTO/128-312
D6A8B1_9ACTO/6-184
D6A8S1_9ACTO/11-174
D6AC55_STRFL/87-267
D6ACV0_STRFL/39-220
D6AE74_STRFL/96-288
D6AEC0_STRFL/95-276
D6AFZ4_STRFL/94-274
D6AHE9_STRFL/90-297
D6AI83_STRFL/87-285
D6AIU3_STRFL/5-184
D6AJK7_STRFL/5-173
D6AKA0_STRFL/84-268
D6ANG2_STRFL/6-193
D6ASA6_STRFL/6-184
D6AVG2_STRFL/87-272
D6AWE3_9ACTO/87-272
D6AWX9_9ACTO/6-184
D6AXT0_9ACTO/39-220
D6AZA3_9ACTO/87-280
D6AZH6_9ACTO/6-193
D6AZR0_9ACTO/82-266
D6B181_9ACTO/83-262
D6B2D3_9ACTO/5-178
D6B6Y7_9ACTO/92-283
D6B745_9ACTO/87-261
D6B8A9_9ACTO/84-267
D6B9X5_9ACTO/7-104
D6BC64_9ACTO/89-274
D6BD87_9FUSO/6-191
D6BEW7_9FUSO/81-212
D6BFN0_9FUSO/5-176
D6CTE2_THIS3/11-201
D6CXD2_9BACE/12-196
D6CZQ3_9BACE/7-192
D6D2R8_9BACE/8-195
D6D8I6_9BACE/11-189
D6DB43_BIFLO/66-250
D6DBE0_BIFLO/9-181
D6DBS2_BIFLO/89-282
D6DBU5_BIFLO/85-271
D6DBU7_BIFLO/5-188
D6DC67_BIFLO/81-262
D6DCS6_BIFLO/89-272
D6DCS7_BIFLO/7-189
D6DCS8_BIFLO/98-275
D6DE11_CLOSC/7-193
D6DIF2_CLOSC/16-200
D6DLN8_CLOSC/6-184
D6DMQ9_ENTCL/5-183
D6DPX7_ENTCL/10-193
D6DTS6_ENTCL/6-181
D6DU16_ENTCL/4-194
D6DV67_ENTCL/90-274
D6E113_9FIRM/88-273
D6E3M1_9FIRM/7-193
D6E454_9FIRM/45-223
D6ECU3_STRLI/89-274
D6EGP0_STRLI/87-282
D6EGS5_STRLI/82-266
D6EIR6_STRLI/1-180
D6EIX7_STRLI/6-184
D6EJP0_STRLI/94-275
D6EKU1_STRLI/106-290
D6EKU6_STRLI/11-194
D6ELV0_STRLI/83-268
D6EPX9_STRLI/84-272
D6ES94_STRLI/90-260
D6ESI5_STRLI/100-283
D6ETX9_STRLI/8-192
D6ETZ6_STRLI/3-93
D6EU16_STRLI/103-284
D6EU82_STRLI/1-71
D6EUA8_STRLI/87-276
D6EUG1_STRLI/82-280
D6EWL1_STRLI/102-310
D6EXH6_STRLI/5-174
D6EY84_STRLI/87-275
D6EYE5_STRLI/90-261
D6F1R3_MYCTU/69-190
D6FJS5_MYCTU/22-186
D6FMG3_MYCTU/5-188
D6FMX9_MYCTU/22-186
D6FY93_MYCTU/111-289
D6GBH4_9ENTR/87-272
D6GDP8_9ENTR/90-275
D6GEN2_9ENTR/5-176
D6GFD3_9ENTR/22-211
D6GGF1_9ENTR/90-274
D6GHL5_9ENTR/4-194
D6GI83_9ENTR/5-192
D6GVC3_9EURY/7-173
D6H0B6_STAAU/7-195
D6H3A9_STAAU/19-192
D6HDV9_STAAU/19-192
D6HHA9_STAAU/7-195
D6HMY4_9FIRM/6-187
D6HNC2_9FIRM/6-184
D6HSS2_ECOLX/46-235
D6HTN9_ECOLX/90-274
D6HTV9_ECOLX/5-183
D6HVG2_ECOLX/24-214
D6HWS6_ECOLX/87-269
D6HX77_ECOLX/89-274
D6I1J4_ECOLX/5-183
D6I649_ECOLX/24-214
D6I6K4_ECOLX/50-239
D6I6Q2_ECOLX/90-274
D6I9Y7_ECOLX/87-269
D6IAQ6_ECOLX/89-274
D6IEC8_ECOLX/5-183
D6IKZ1_ECOLX/4-193
D6IMI0_ECOLX/4-194
D6IN67_ECOLX/90-274
D6IQ75_ECOLX/89-274
D6ISS1_ECOLX/85-267
D6ITP9_ECOLX/5-183
D6IV23_ECOLX/5-183
D6J0W9_STAAU/7-195
D6J4D4_STAAU/19-192
D6J6W9_ECOLX/46-235
D6J7Z0_ECOLX/90-274
D6J972_ECOLX/24-214
D6JA07_ECOLX/89-274
D6JD24_ECOLX/85-267
D6JFM3_ECOLX/5-183
D6JZQ0_9ACTO/5-181
D6K0S7_9ACTO/118-300
D6K0V1_9ACTO/96-283
D6K1N8_9ACTO/123-316
D6K496_9ACTO/83-268
D6K4G7_9ACTO/9-193
D6K4P1_9ACTO/9-196
D6K5E1_9ACTO/100-283
D6K615_9ACTO/47-228
D6K6P2_9ACTO/101-212
D6KBA3_9ACTO/15-95
D6KSS5_SCAIO/133-305
D6KTZ4_SCAIO/9-178
D6KUS5_SCAIO/5-187
D6KV01_SCAIO/141-330
D6L3R8_PARDN/101-284
D6L520_PARDN/122-324
D6L534_PARDN/9-178
D6L5T7_PARDN/5-187
D6L9W0_9FUSO/5-176
D6LAZ3_9FUSO/6-191
D6LBZ0_9FUSO/82-212
D6LEC1_9FUSO/6-191
D6LF60_9FUSO/5-175
D6LGM9_9FUSO/82-213
D6LR21_9RHIZ/80-265
D6LTL3_9RHIZ/233-404
D6LUN6_STAAU/19-192
D6LYA6_STAAU/7-195
D6M1R0_STAAU/70-249
D6M2B9_9ACTO/6-184
D6M4E6_9ACTO/94-279
D6M4E7_9ACTO/13-126
D6M4P1_9ACTO/159-334
D6MF33_9CLOT/3-162
D6PAX3_BIFBR/1-180
D6RW45_BORVA/86-272
D6RWH8_BORVA/6-182
D6S2D2_9LACO/9-190
D6S2G6_9LACO/6-180
D6S3X5_9LACO/6-184
D6SDN0_STAAU/19-192
D6SJ68_STAAU/7-195
D6SRM8_9DELT/4-186
D6SXS2_GARVA/9-177
D6SZD8_GARVA/9-177
D6T760_STAAU/19-192
D6T7N6_STAAU/7-195
D6TAI7_STAAU/70-249
D6TIZ5_9CHLR/10-197
D6TKA8_9CHLR/2-193
D6TL57_9CHLR/25-204
D6TP11_9CHLR/16-202
D6TP13_9CHLR/95-287
D6TPU9_9CHLR/37-225
D6TQ21_9CHLR/17-202
D6TSJ2_9CHLR/90-273
D6TT44_9CHLR/93-282
D6U143_9CHLR/91-276
D6U2B5_9CHLR/86-271
D6U2F9_9CHLR/11-195
D6U2G6_9CHLR/87-273
D6UA10_STAAU/7-195
D6UE11_STAAU/19-193
D6UM32_9BACT/117-298
D6UPD5_9BACT/89-271
D6UPD8_9BACT/27-214
D6UQP0_9BACT/8-196
D6URG9_9BACT/19-205
D6UXA7_9BACT/89-277
D6UYF5_9BACT/21-199
D6X5B5_STRPR/98-281
D6X5U3_STRPR/3-72
D6X642_STRPR/1-149
D6X6S3_STRPR/92-283
D6X6X0_STRPR/80-232
D6X6X8_STRPR/5-173
D6X8E7_STRPR/79-263
D6XB24_9ACTO/63-244
D6XB94_9ACTO/87-275
D6XBH7_9ACTO/87-275
D6XC27_9ACTO/89-273
D6XW56_BACIE/7-191
D6XX94_BACIE/87-272
D6XZ33_BACIE/98-281
D6Y2S0_THEBD/86-267
D6Y3A6_THEBD/87-274
D6Y409_THEBD/91-279
D6Y6U3_THEBD/81-265
D6Y804_THEBD/86-254
D6Y9A7_THEBD/6-185
D6YB26_THEBD/11-212
D6YQU6_PANVC/90-275
D6Z996_SEGRD/130-252
D6ZER1_SEGRD/17-185
D6ZH04_MOBCV/88-278
D6ZI08_MOBCV/6-174
D6ZIG3_MOBCV/90-276
D6ZIL7_MOBCV/105-288
D6ZJF3_MOBCV/113-303
D6ZKN5_MOBCV/26-208
D6ZMN1_STRP0/6-187
D6ZMV2_STRP0/7-193
D6ZNT8_STRP0/9-209
D6ZQW0_STRP0/86-267
D6ZRE9_STRP0/13-200
D6ZV17_BIFLJ/98-275
D6ZV18_BIFLJ/12-194
D6ZV19_BIFLJ/89-272
D6ZVG7_BIFLJ/9-181
D6ZVX0_BIFLJ/89-282
D6ZW03_BIFLJ/85-271
D6ZW05_BIFLJ/5-188
D6ZWD3_BIFLJ/84-265
D6ZWX4_BIFLJ/80-263
D6ZX12_BIFLJ/103-287
D7AAS7_STAND/10-165
D7AJD4_GEOSK/8-193
D7ANJ5_THEM3/88-267
D7AQN7_THEM3/7-193
D7AQU3_THEM3/88-268
D7AQX1_THEM3/4-189
D7ARD1_THEM3/84-269
D7AVU3_NOCDD/6-188
D7AYC0_NOCDD/86-268
D7AZZ5_NOCDD/87-271
D7B041_NOCDD/86-271
D7B0C0_NOCDD/90-265
D7B281_NOCDD/5-187
D7B3I6_NOCDD/9-180
D7B7Q4_NOCDD/95-281
D7B8N3_NOCDD/13-194
D7B9U0_NOCDD/89-281
D7BAA3_MEISD/90-267
D7BB50_MEISD/92-282
D7BDJ2_MEISD/5-186
D7BK67_ARCHD/20-173
D7BLI3_ARCHD/85-269
D7BLL9_ARCHD/93-277
D7BLM4_ARCHD/10-188
D7BMD8_ARCHD/5-190
D7BNF9_ARCHD/11-172
D7BRH9_STRBB/8-192
D7BRP5_STRBB/72-232
D7BRU1_STRBB/40-209
D7BT86_STRBB/79-263
D7BTB2_STRBB/89-273
D7BV26_STRBB/83-269
D7BV74_STRBB/94-278
D7BWP4_STRBB/1-38
D7BXT1_STRBB/111-301
D7BY81_STRBB/138-314
D7C313_STRBB/6-193
D7C370_STRBB/90-276
D7C3H0_STRBB/77-249
D7C4H7_STRBB/39-220
D7C4S0_STRBB/79-263
D7C5M6_STRBB/91-279
D7C5W9_STRBB/87-281
D7C5X4_STRBB/98-283
D7C5Y1_STRBB/407-578
D7C6L6_STRBB/85-270
D7C7V2_STRBB/64-248
D7C7V7_STRBB/4-187
D7CBF6_STRBB/69-254
D7CET4_STRBB/6-184
D7CGZ7_STRBB/88-276
D7CH78_STRBB/86-275
D7CPH8_SYNLT/23-211
D7CW85_TRURR/9-169
D7CWX8_TRURR/86-268
D7CXJ4_TRURR/7-187
D7CYQ5_GEOSC/6-185
D7D3I4_GEOSC/7-193
D7D3K5_GEOSC/84-270
D7D4H9_GEOSC/5-185
D7D8E0_STAHD/8-190
D7DIJ1_METS0/6-203
D7E4J5_NOSA0/6-188
D7E4T8_NOSA0/12-167
D7E5F5_NOSA0/6-194
D7ENC7_MYCTU/77-185
D7EV45_MYCTU/22-186
D7G853_ECTSI/6-189
D7GI59_PROFC/3-169
D7GQT4_9FIRM/6-182
D7GS32_9FIRM/7-193
D7GV65_9FIRM/11-197
D7H4M1_BRUAB/246-417
D7H5N5_BRUAB/80-265
D7H7J7_VIBCH/87-271
D7H8Z6_VIBCH/4-194
D7HA57_VIBCH/88-272
D7HI83_VIBCH/88-272
D7HIS0_VIBCH/5-182
D7HJF2_VIBCH/4-194
D7HKW3_VIBCH/87-271
D7HS13_VIBCH/35-221
D7I9E5_9BACE/89-272
D7IA48_9BACE/8-195
D7IGG6_9BACE/9-184
D7IJP3_9BACE/12-196
D7IKS8_9BACE/89-272
D7ILM6_9BACE/5-190
D7IMI0_9BACE/8-194
D7INI1_9BACE/6-190
D7IP27_9BACE/11-180
D7IPI1_9BACE/12-187
D7ISM0_9BACE/9-194
D7IYG2_9BACE/11-189
D7J0E1_9BACE/7-192
D7J1I9_9BACE/89-272
D7J5L3_9BACE/12-196
D7J8K3_9BACE/8-195
D7JGL5_9BACT/6-195
D7JK03_ECOLX/4-193
D7JKX7_ECOLX/90-274
D7JMB0_ECOLX/4-194
D7JP67_ECOLX/85-267
D7JQ63_ECOLX/89-274
D7JST7_ECOLX/5-183
D7JU23_ECOLX/5-183
D7K3D9_9BACE/7-192
D7K530_9BACE/12-196
D7K608_9BACE/11-189
D7K7E6_9BACE/8-195
D7K9L3_9BACE/89-272
D7NA77_9BACT/13-201
D7UER3_LISMO/9-194
D7UF10_LISMO/6-187
D7UF41_LISMO/5-165
D7UJ77_LISMO/87-269
D7UJN5_LISMO/5-173
D7UJS2_LISMO/5-187
D7UJY0_LISMO/118-247
D7UKL9_LISMO/7-194
D7UV51_LISGR/10-170
D7UW39_LISGR/6-173
D7UX17_LISGR/6-187
D7UX55_LISGR/5-172
D7UXI4_LISGR/5-187
D7V032_LISGR/7-194
D7V465_9LACO/7-174
D7V4L8_9LACO/5-185
D7V4L9_9LACO/85-269
D7V5K8_9LACO/5-171
D7V648_9LACO/9-191
D7V7Y2_LACPL/5-185
D7V8K5_LACPL/6-173
D7V8Y5_LACPL/13-199
D7VD18_LACPL/6-180
D7VE53_LACPL/6-179
D7VE59_LACPL/7-188
D7VFE6_LACPL/85-262
D7VFJ8_LACPL/5-186
D7VH04_9SPHI/82-265
D7VH07_9SPHI/86-265
D7VH10_9SPHI/84-265
D7VP07_9SPHI/93-276
D7VPB4_9SPHI/10-163
D7VUD7_9FLAO/13-198
D7VVI1_9FLAO/6-157
D7WBM3_9CORY/91-233
D7WBX7_9CORY/72-194
D7WCC0_9CORY/34-201
D7WEK3_9CORY/5-184
D7WK91_BACCE/6-179
D7WNI4_9BACI/84-269
D7X088_ECOLX/5-183
D7X3I9_ECOLX/4-194
D7X6C9_ECOLX/5-183
D7X7A4_ECOLX/85-267
D7XCU0_ECOLX/33-222
D7XEQ3_ECOLX/90-274
D7XFU2_ECOLX/89-274
D7XI60_ECOLX/4-194
D7XKD9_ECOLX/33-222
D7XMR7_ECOLX/85-267
D7XN75_ECOLX/5-183
D7XTH5_ECOLX/10-193
D7XVU0_ECOLX/89-274
D7XXD0_ECOLX/90-274
D7Y2C2_ECOLX/4-194
D7Y377_ECOLX/33-222
D7Y4L0_ECOLX/89-274
D7Y577_ECOLX/5-183
D7Y985_ECOLX/90-274
D7Y9R1_ECOLX/85-267
D7YEF6_ECOLX/4-194
D7YI96_ECOLX/33-222
D7YNA4_ECOLX/5-183
D7YR31_ECOLX/85-267
D7YRF2_ECOLX/90-274
D7YRZ2_ECOLX/89-274
D7YT31_ECOLX/5-183
D7YUB4_ECOLX/4-194
D7YZA1_ECOLX/85-267
D7Z0S0_ECOLX/5-192
D7Z2W7_ECOLX/33-222
D7Z372_ECOLX/10-193
D7Z3F5_ECOLX/89-274
D7Z3S9_ECOLX/90-274
D7Z4F1_ECOLX/5-183
D7ZA43_ECOLX/5-183
D7ZES0_ECOLX/5-183
D7ZGJ6_ECOLX/4-194
D7ZIH6_ECOLX/85-267
D7ZJ34_ECOLX/90-274
D7ZJI3_ECOLX/33-222
D7ZLD7_ECOLX/89-274
D7ZPM4_ECOLX/4-194
D7ZTW9_ECOLX/5-183
D7ZUM6_ECOLX/85-267
D7ZUZ0_ECOLX/33-222
D7ZYC9_ECOLX/90-274
D7ZZN6_ECOLX/10-172
D7ZZN7_ECOLX/1-30
D8A4F9_ECOLX/33-222
D8A8B0_ECOLX/90-274
D8A910_ECOLX/5-183
D8A9A3_ECOLX/10-193
D8AAK4_ECOLX/4-194
D8AC24_ECOLX/5-192
D8ADA1_ECOLX/89-274
D8AEE8_ECOLX/85-267
D8AHV2_ECOLX/10-193
D8AL76_ECOLX/33-222
D8AN56_ECOLX/4-194
D8ASF4_ECOLX/5-183
D8AU85_ECOLX/89-274
D8AUK2_ECOLX/90-274
D8AW27_ECOLX/85-267
D8B2F5_ECOLX/4-194
D8B5S7_ECOLX/10-166
D8B6Z7_ECOLX/33-222
D8B8Z7_ECOLX/5-183
D8B9A4_ECOLX/85-267
D8B9X5_ECOLX/89-274
D8BAE6_ECOLX/90-274
D8BBV8_ECOLX/85-267
D8BE35_ECOLX/89-274
D8BER3_ECOLX/5-183
D8BGS8_ECOLX/4-194
D8BHH8_ECOLX/5-192
D8BNC0_ECOLX/10-193
D8BPI4_ECOLX/90-274
D8BQA0_ECOLX/33-222
D8BS38_ECOLX/10-193
D8BUT3_ECOLX/85-267
D8BYS8_ECOLX/4-193
D8C3Q8_ECOLX/5-183
D8C3Y1_ECOLX/90-274
D8C4V3_ECOLX/89-274
D8C5R0_ECOLX/4-194
D8C784_ECOLX/90-274
D8CAD5_ECOLX/85-267
D8CB34_ECOLX/5-192
D8CBR7_ECOLX/10-193
D8CCD9_ECOLX/5-183
D8CGV1_ECOLX/33-222
D8CIC8_ECOLX/89-274
D8CKT4_ECOLX/4-194
D8DZL8_PREBR/12-201
D8E167_ECOLX/33-222
D8E2C3_ECOLX/85-267
D8E385_ECOLX/4-194
D8E4I1_ECOLX/89-274
D8ECI1_ECOLX/5-183
D8EFV9_ECOLX/90-241
D8ELD0_ECOLX/4-194
D8EN62_ECOLX/5-183
D8ENQ8_ECOLX/85-267
D8ENZ3_ECOLX/90-274
D8EQB4_ECOLX/33-222
D8EUG4_ECOLX/89-274
D8FMV0_LACDE/1-174
D8FN88_LACDE/7-193
D8FPP7_LACDE/8-190
D8FQ72_LACDE/6-186
D8FXR8_9CYAN/12-178
D8G3U8_9CYAN/16-198
D8G7Y3_9CYAN/7-189
D8GDF1_LACCZ/5-175
D8GE41_LACCZ/5-174
D8GHC2_LACCZ/8-195
D8GI29_CLOLD/87-272
D8GJI2_CLOLD/8-193
D8GVL6_BACAI/8-194
D8GZS7_BACAI/6-178
D8H4T9_BACAI/92-260
D8HBL7_STAAF/7-195
D8HEG4_STAAF/19-192
D8HIZ4_AMYMU/87-267
D8HIZ5_AMYMU/86-272
D8HLK1_AMYMU/87-263
D8HM77_AMYMU/78-260
D8HMK9_AMYMU/84-270
D8HML8_AMYMU/69-247
D8HNT1_AMYMU/90-258
D8HPN2_AMYMU/71-253
D8HPS9_AMYMU/86-269
D8HPT0_AMYMU/26-83
D8HQB0_AMYMU/101-283
D8HS96_AMYMU/94-277
D8HW99_AMYMU/1-178
D8HWN2_AMYMU/92-275
D8HXV5_AMYMU/10-177
D8HZ95_AMYMU/8-187
D8I045_AMYMU/86-257
D8I191_AMYMU/90-278
D8I1W1_AMYMU/86-266
D8I3G0_AMYMU/93-281
D8I4Y0_AMYMU/4-185
D8I5B4_AMYMU/77-250
D8I713_AMYMU/89-277
D8I716_AMYMU/8-190
D8IAG0_BRAP9/85-260
D8IF02_BRAP9/7-193
D8IGZ7_LACFC/86-262
D8IIE0_LACFC/8-193
D8IJ02_LACFC/7-191
D8IKH7_LACSC/7-192
D8IMG9_LACSC/7-187
D8INB5_LACSC/7-183
D8J9R3_HALJB/6-194
D8JX36_HYPDA/24-181
D8K226_DEHLB/9-192
D8KF45_LACLN/8-194
D8KHS4_LACLN/6-171
D8KHW4_LACLN/5-178
D8KHW5_LACLN/7-185
D8KJ47_LACLN/6-174
D8KJU9_CORPF/92-234
D8KN36_CORPF/24-192
D8KNP5_CORPF/11-189
D8KQI9_CORPF/15-192
D8LC70_ECTSI/12-199
D8M5G7_BLAHO/6-172
D8M6G2_BLAHO/237-423
D8M9C1_BLAHO/62-245
D8MDC2_LEUGT/86-266
D8MEY4_LEUGT/8-194
D8MGX8_LEUGT/6-188
D8ML33_ERWBE/11-194
D8MNP1_ERWBE/77-248
D8MNT0_ERWBE/4-193
D8MPP2_ERWBE/90-274
D8MQV1_ERWBE/4-194
D8MRQ9_ERWBE/89-273
D8UP18_9MICC/4-174
D9N344_9STAP/83-262
D9N362_9STAP/83-262
D9N381_9STAP/83-262
D9N394_9STAP/83-178
D9N3B0_9STAP/88-267
D9N6N1_STRPN/6-215
D9N7C4_STRPN/7-193
D9N7M2_STRPN/83-263
D9N849_STRPN/7-194
D9N9X7_STRPN/5-172
D9NA26_STRPN/5-184
D9NCF7_STRPN/83-263
D9NDV3_STRPN/5-172
D9NE89_STRPN/7-194
D9NEF4_STRPN/6-215
D9NFR1_STRPN/7-193
D9NG58_STRPN/5-184
D9NJG9_STRPN/6-215
D9NJM1_STRPN/7-193
D9NJW8_STRPN/83-263
D9NKJ9_STRPN/7-194
D9NM36_STRPN/5-172
D9NNK9_STRPN/5-184
D9NRB7_STRPN/7-194
D9NS87_STRPN/6-215
D9NSE0_STRPN/7-193
D9NSN8_STRPN/83-263
D9NT62_STRPN/5-172
D9NV52_STRPN/5-184
D9NWB6_STRPN/6-215
D9NWG9_STRPN/7-193
D9NWR6_STRPN/83-263
D9NZA7_STRPN/5-172
D9P046_STRPN/7-194
D9P1F7_STRPN/5-184
D9P465_ACTPL/81-229
D9P5C4_ACTPL/6-197
D9P6S9_ACTPL/5-183
D9P941_ACTPL/81-229
D9P9B7_ACTPL/6-197
D9P9T0_ACTPL/5-183
D9PN29_9ZZZZ/1-177
D9Q1U6_ACIS3/12-191
D9Q3I9_CORP1/11-189
D9Q5B6_CORP1/15-192
D9Q5N4_CORP1/92-234
D9Q8U2_CORP1/15-183
D9QAV2_CORP2/15-183
D9QBF9_CORP2/11-189
D9QDC0_CORP2/8-185
D9QDJ5_CORP2/92-234
D9QH24_BRESC/6-191
D9QMY6_BRESC/13-196
D9QNK2_BRESC/8-191
D9QU62_ACEAZ/7-193
D9QXN7_MYCMG/9-188
D9QYH4_MYCMG/4-183
D9QYK0_MYCMG/1-110
D9QYL4_MYCMG/1-129
D9R043_CLOSW/5-190
D9R0R7_CLOSW/7-193
D9R2Y8_CLOSW/90-265
D9R3F2_CLOSW/87-274
D9R6K4_CLOSW/5-185
D9R9N1_CLOSW/87-273
D9RAS9_CLOSW/6-173
D9RDL8_STAAJ/5-178
D9RHJ4_STAAJ/7-195
D9RJQ4_STAAK/5-178
D9RJZ9_STAAK/7-195
D9RQE1_STAAK/70-249
D9RUG5_PREMB/20-208
D9RYW6_THEOJ/7-193
D9SR77_CLOC7/87-270
D9SXD2_CLOC7/8-193
D9SZL0_MICAI/10-195
D9T071_MICAI/11-190
D9T077_MICAI/92-258
D9T232_MICAI/82-257
D9T235_MICAI/13-198
D9T3N2_MICAI/7-190
D9T6U5_MICAI/12-188
D9T765_MICAI/6-186
D9T8B1_MICAI/91-279
D9T8K2_MICAI/80-264
D9T8Z1_MICAI/12-197
D9T9C8_MICAI/77-261
D9TBL0_MICAI/101-292
D9TCC6_MICAI/86-272
D9TCH6_MICAI/89-276
D9TE69_MICAI/88-251
D9TEH3_MICAI/11-212
D9TEW9_MICAI/92-276
D9TII8_CALOO/5-190
D9TIQ8_CALOO/82-267
D9TNB8_THETC/7-194
D9TPV9_THETC/88-263
D9TQI5_THETC/85-263
D9TT56_THETC/4-189
D9TTI1_THETC/87-268
D9TTQ2_THETC/84-269
D9UCL3_9ACTO/9-196
D9UFA6_9ACTO/78-274
D9UGE1_9ACTO/87-272
D9UHQ7_9ACTO/6-184
D9UIE5_9ACTO/36-217
D9UIG9_9ACTO/84-270
D9UJM3_9ACTO/82-266
D9UK35_9ACTO/207-295
D9UKP8_9ACTO/90-269
D9UKS1_9ACTO/86-256
D9UM67_9ACTO/95-289
D9UN39_9ACTO/88-271
D9UNB3_9ACTO/98-275
D9UND0_9ACTO/5-173
D9UQ11_9ACTO/100-276
D9UQI2_9ACTO/87-279
D9UQV3_9ACTO/43-200
D9URN5_9ACTO/31-166
D9URZ2_9ACTO/109-286
D9UU54_9ACTO/89-264
D9UUB2_9ACTO/99-284
D9UWK6_9ACTO/5-183
D9UXS3_9ACTO/88-271
D9UXU2_9ACTO/15-182
D9V2J7_9ACTO/9-187
D9V2Z2_9ACTO/90-278
D9V7A1_9ACTO/96-255
D9V8B5_9ACTO/85-256
D9V9C1_9ACTO/85-260
D9VB89_9ACTO/89-267
D9VFZ0_9ACTO/109-293
D9VFZ5_9ACTO/7-186
D9VJX8_9ACTO/102-270
D9VKM4_9ACTO/89-259
D9VMF5_9ACTO/97-282
D9VN97_9ACTO/13-81
D9VPE7_9ACTO/41-222
D9VR59_9ACTO/12-199
D9VSY1_9ACTO/6-184
D9VWE5_9ACTO/87-268
D9VWZ1_9ACTO/5-175
D9W1K0_9ACTO/16-205
D9W2D6_9ACTO/89-270
D9W2J3_9ACTO/83-268
D9W7U5_9ACTO/138-308
D9W8B3_9ACTO/85-270
D9W927_9ACTO/6-184
D9WD44_9ACTO/24-200
D9WDA8_9ACTO/6-170
D9WFG1_9ACTO/91-271
D9WFJ1_9ACTO/84-272
D9WFP4_9ACTO/98-272
D9WJ73_9ACTO/96-280
D9WJV7_9ACTO/12-176
D9WLA4_9ACTO/96-278
D9WLC3_9ACTO/19-203
D9WM59_9ACTO/95-276
D9WMZ1_9ACTO/83-272
D9WN07_9ACTO/92-269
D9WQD4_9ACTO/102-274
D9WSL7_9ACTO/103-288
D9WST4_9ACTO/86-269
D9WTH7_9ACTO/103-287
D9WTW2_9ACTO/79-249
D9WVL2_9ACTO/100-289
D9WVN7_9ACTO/39-220
D9X1C8_STRVR/83-268
D9X2T6_STRVR/87-273
D9X3B7_STRVR/6-184
D9X456_STRVR/40-221
D9X5Q6_STRVR/82-266
D9X7W9_STRVR/41-234
D9X9D5_STRVR/98-280
D9X9I2_STRVR/93-275
D9XC23_STRVR/8-192
D9XCC6_STRVR/121-313
D9XCX2_STRVR/5-184
D9XEK9_STRVR/104-273
D9XEM9_STRVR/159-254
D9XF72_STRVR/77-260
D9XGL1_STRVR/95-265
D9XHR2_STRVR/90-274
D9XI89_STRVR/84-269
D9XIT8_STRVR/6-192
D9XM57_9ACTO/47-185
D9XMS8_9ACTO/6-184
D9XN93_9ACTO/87-276
D9XNI9_9ACTO/40-221
D9XQV6_9ACTO/5-181
D9XSW6_9ACTO/6-193
D9XU52_9ACTO/97-283
D9XVS6_9ACTO/84-268
D9XX08_9ACTO/90-261
D9XX74_9ACTO/10-192
D9XYD4_9ACTO/9-193
D9XYF6_9ACTO/105-288
D9XZW9_9ACTO/83-268
D9Y132_9ACTO/98-282
D9Y224_9ACTO/87-275
D9ZF93_9ZZZZ/12-197
E0D524_STASC/83-262
E0DBM7_9CORY/92-208
E0DFD0_9CORY/7-176
E0DG53_9CORY/8-186
E0DPP8_9RHIZ/80-265
E0DQM2_9RHIZ/233-404
E0DUK9_9RHIZ/80-265
E0DV07_9RHIZ/233-404
E0E240_9FIRM/6-177
E0E6P2_ACTPL/6-197
E0E7I9_ACTPL/81-229
E0EAV4_ACTPL/5-183
E0ECR9_ACTPL/6-197
E0ED85_ACTPL/81-229
E0EGN8_ACTPL/5-183
E0EIX8_ACTPL/6-197
E0EJE7_ACTPL/81-229
E0EMS6_ACTPL/5-183
E0EWJ3_ACTPL/6-197
E0EX69_ACTPL/81-229
E0F0M2_ACTPL/5-183
E0F2U7_ACTPL/6-197
E0F3C2_ACTPL/81-229
E0F6Q8_ACTPL/5-183
E0F8Z8_ACTPL/6-197
E0F9M3_ACTPL/81-229
E0FD30_ACTPL/5-183
E0FF80_ACTPL/6-197
E0FFQ7_ACTPL/81-229
E0FIZ8_ACTPL/5-183
E0FL94_ACTPL/6-197
E0FLY5_ACTPL/81-229
E0FQ44_ACTPL/5-183
E0FTK9_9THEO/7-193
E0FTP3_9THEO/88-268
E0FTZ1_9THEO/88-267
E0FUF1_9THEO/4-189
E0FY10_9THEO/84-269
E0G0E7_ENTFA/5-180
E0G1N2_ENTFA/23-203
E0G3E5_ENTFA/7-193
E0G8X9_ENTFA/85-265
E0GAZ6_ENTFA/7-193
E0GD89_ENTFA/5-180
E0GFZ5_ENTFA/16-196
E0GJH9_ENTFA/16-196
E0GKL9_ENTFA/5-180
E0GM64_ENTFA/85-265
E0GM76_ENTFA/7-193
E0GUK4_ENTFA/23-203
E0GVW3_ENTFA/5-180
E0GWA1_ENTFA/7-193
E0H092_ENTFA/85-265
E0H1G8_ENTFA/7-193
E0H477_ENTFA/5-180
E0H5P1_ENTFA/23-203
E0H946_ENTFA/7-193
E0HBB6_ENTFA/85-265
E0HCY2_ENTFA/16-196
E0HHD6_ENTFA/5-180
E0HKP8_9GAMM/5-190
E0HLB0_9GAMM/5-180
E0HLI1_9GAMM/5-190
E0HMM9_9GAMM/5-168
E0HW80_9BACT/7-193
E0HXJ7_9BACT/82-265
E0HXN9_9BACT/83-266
E0HZ88_9BACT/11-190
E0HZ94_9BACT/84-266
E0HZC8_9BACT/87-267
E0I0M9_9BACT/90-276
E0I2J7_9BACT/7-186
E0I7L7_9BACL/88-271
E0IA97_9BACL/6-192
E0IBK7_9BACL/91-255
E0ID58_9BACL/9-194
E0ID91_9BACL/5-185
E0IDA9_9BACL/8-195
E0IEY8_9BACL/6-182
E0IF15_9BACL/86-269
E0IH32_9GAMM/5-168
E0IL62_9GAMM/5-180
E0ILD3_9GAMM/5-190
E0IME1_9GAMM/5-190
E0IVB9_ECOLW/4-194
E0IWW6_ECOLW/89-274
E0J0U1_ECOLW/4-193
E0J1T0_ECOLW/90-274
E0J2M8_ECOLW/5-183
E0J4L0_ECOLW/85-267
E0JAR9_RHIME/88-272
E0JC83_RHIME/103-276
E0JCZ1_RHIME/88-257
E0JD70_RHIME/114-302
E0JD71_RHIME/13-191
E0JD92_RHIME/4-190
E0JG84_RHIME/4-191
E0JGE5_RHIME/93-279
E0JKW6_RHIME/112-273
E0JPM6_RHIME/101-265
E0JS68_RHIME/88-257
E0JSE9_RHIME/4-190
E0JSV4_RHIME/13-191
E0JSV5_RHIME/114-302
E0JXP0_RHIME/103-276
E0K149_RHIME/4-191
E0K2U5_RHIME/112-273
E0K391_RHIME/88-272
E0K5L6_RHIME/93-279
E0KBP8_STRVO/91-277
E0KBR2_STRVO/93-277
E0KC09_STRVO/89-273
E0KC15_STRVO/94-264
E0KD78_STRVO/88-276
E0KEA1_STRVO/93-273
E0KHC8_STRVO/85-270
E0KJL0_STRVO/93-279
E0KKF7_STRVO/408-580
E0KKG8_STRVO/96-291
E0KLC4_STRVO/422-598
E0KLM6_STRVO/87-275
E0KLM7_STRVO/135-307
E0KLN6_STRVO/83-269
E0KM30_STRVO/94-278
E0KN30_STRVO/87-281
E0KQU6_STRVO/15-202
E0KRS2_STRVO/95-267
E0KV17_STRVO/39-220
E0KVR9_STRVO/171-302
E0KX22_STRVO/8-192
E0KXD0_STRVO/6-184
E0KZD1_STRVO/23-180
E0KZM6_STRVO/108-282
E0L008_STRVO/82-266
E0L257_STRVO/17-183
E0LJS4_SPHCR/11-197
E0LT23_9ENTR/90-275
E0LUA7_9ENTR/90-274
E0LUY1_9ENTR/4-193
E0LVB8_9ENTR/89-273
E0M0Z5_9ENTR/87-254
E0M1A1_9ENTR/87-267
E0M2M1_9ENTR/77-248
E0M335_9ENTR/7-187
E0MSP2_9RHOB/105-287
E0MUK6_9CORY/87-229
E0MYC6_9CORY/10-205
E0MZ07_9CORY/12-190
E0N3A8_9ACTO/26-209
E0N4W4_9ACTO/113-303
E0N507_9ACTO/6-174
E0N5D2_9ACTO/90-276
E0N5I4_9ACTO/105-288
E0NEG8_PEDAC/16-197
E0NEH7_PEDAC/5-173
E0NEL6_PEDAC/6-183
E0NEW8_PEDAC/7-193
E0NGH4_PEDAC/30-205
E0NH10_PEDAC/99-275
E0NHE4_PEDAC/85-262
E0NID7_PEDAC/5-188
E0NUH2_9BACT/13-200
E0P0J0_9FIRM/4-186
E0P5S4_STAAU/83-262
E0P687_STAAU/19-192
E0P805_STAAU/7-195
E0PBB9_STREI/9-174
E0PC74_STREI/7-194
E0PCD9_STREI/11-186
E0PF86_STREI/7-183
E0PF87_STREI/5-175
E0PFS5_STREI/18-194
E0PFW4_STREI/7-182
E0PFX2_STREI/8-186
E0PHC0_STRGY/9-174
E0PIH3_STRGY/7-194
E0PM51_STRGY/56-239
E0PNX2_STRMT/5-205
E0PPV5_STRMT/20-206
E0PSA7_STRMT/6-187
E0PSM3_STRMT/7-194
E0PUC0_STRPY/31-214
E0PUZ5_STRPY/18-203
E0PV47_STRPY/7-194
E0PXX7_STRPY/6-183
E0PZU4_9STRE/6-187
E0Q0A1_9STRE/7-194
E0Q2H5_9STRE/20-206
E0Q3M8_9STRE/9-177
E0Q4S7_9BIFI/38-223
E0Q4S9_9BIFI/133-320
E0Q5G7_9BIFI/86-268
E0Q5X3_9BIFI/27-195
E0Q8A1_9BIFI/89-281
E0Q8P9_9BIFI/84-266
E0QA27_9BIFI/102-287
E0QAC6_9BIFI/24-193
E0QAP1_9BIFI/8-211
E0QAU5_9BIFI/85-271
E0QHY3_9FIRM/6-188
E0QKL1_9FIRM/1-180
E0QNX6_9ACTO/97-278
E0QP38_9ACTO/38-230
E0QS88_9ACTO/7-196
E0QSB0_9ACTO/89-277
E0QSE2_9ACTO/6-175
E0QSV3_9ACTO/91-272
E0QT24_9ACTO/71-257
E0QVW4_ECOLX/90-274
E0QWJ2_ECOLX/4-193
E0QY58_ECOLX/89-274
E0QZS1_ECOLX/4-194
E0R0R5_ECOLX/85-267
E0R4P8_ECOLX/10-193
E0R5A0_ECOLX/16-203
E0R6W1_ECOLX/5-183
E0RAF6_PAEP6/8-195
E0RBE1_PAEP6/6-186
E0RC52_PAEP6/19-210
E0RDI6_PAEP6/85-272
E0RKI0_PAEP6/50-219
E0RNH7_SPITD/81-266
E0RNV2_SPITD/84-265
E0RP03_SPITD/84-263
E0RPF7_SPITD/4-189
E0RUG1_BUTPB/7-192
E0RV62_BUTPB/5-185
E0RYY6_BUTPB/89-284
E0S2S9_BUTPB/5-193
E0SC04_DICD3/89-273
E0SCJ3_DICD3/85-255
E0SD23_DICD3/4-193
E0SEM5_DICD3/96-272
E0SEW1_DICD3/68-252
E0SGY7_DICD3/4-194
E0SNA1_DICD3/84-269
E0SNA2_DICD3/86-271
E0SRN3_IGNAA/10-193
E0SUC7_STRZA/5-184
E0SW88_STRZA/86-267
E0SWE1_STRZA/6-215
E0SWI7_STRZA/7-193
E0SWZ5_STRZA/83-263
E0SX68_STRZA/7-194
E0SZ03_STRZA/5-205
E0T3Q1_EDWTF/4-193
E0T500_EDWTF/90-274
E0T5I2_EDWTF/5-183
E0T7X1_EDWTF/89-271
E0T8D6_EDWTF/5-183
E0TAF1_EDWTF/4-176
E0TKQ9_MYCHH/8-184
E0TL90_MYCHH/7-89
E0TLU6_STRZ6/7-194
E0TMG8_STRZ6/5-184
E0TRC9_STRZ6/5-172
E0TSD7_STRZ6/6-215
E0TSI7_STRZ6/7-193
E0TSL6_STRZ6/86-267
E0TTH5_BACPZ/4-184
E0U433_BACPZ/8-192
E0UBB9_CYAP2/8-189
E0UP62_SULAO/4-171
E1CTB2_VIBPA/87-255
E1CVB1_VIBPA/4-194
E1D213_VIBPA/88-272
E1D4Z9_VIBPA/88-272
E1D584_VIBPA/4-194
E1DFQ7_VIBPA/31-215
E1DMG8_VIBPA/87-271
E1DNJ5_VIBPA/4-194
E1DQ39_VIBPA/88-272
E1DXJ7_LACRE/7-188
E1DZX8_LACRE/7-193
E1E0T2_LACRE/10-193
E1E424_STAAU/19-193
E1E8C1_STAAU/7-195
E1EAY7_VIBPA/4-194
E1EEP6_VIBPA/87-271
E1EKE8_VIBPA/88-272
E1ENC7_ENTFA/8-188
E1EQ59_ENTFA/5-180
E1EQE3_ENTFA/7-193
E1FAH5_9THEO/86-270
E1FAV5_9THEO/83-255
E1FBK9_9THEO/84-269
E1FBW5_9THEO/7-193
E1FDQ9_9THEO/88-267
E1FF02_9THEO/88-268
E1FF29_9THEO/4-189
E1FF96_9THEO/4-189
E1GY64_9BACT/12-200
E1H069_STRPN/7-193
E1H156_STRPN/83-263
E1H1D0_STRPN/7-194
E1H4H8_STRPN/5-205
E1H4K8_STRPN/5-184
E1H4Q3_STRPN/6-215
E1H649_MYCTU/111-289
E1H6L6_MYCTU/6-189
E1HCE8_MYCTU/22-186
E1HI97_ECOLX/10-193
E1HJG5_ECOLX/4-194
E1HKJ2_ECOLX/5-183
E1HNB2_ECOLX/90-274
E1HRW2_ECOLX/33-222
E1HT37_ECOLX/89-274
E1HUI6_ECOLX/85-267
E1HYZ9_ECOLX/5-183
E1HZA6_ECOLX/89-274
E1I4A8_ECOLX/4-194
E1I624_ECOLX/90-274
E1I8D3_ECOLX/85-267
E1I9D6_ECOLX/33-222
E1IAU3_9CHLR/28-211
E1IBU4_9CHLR/5-168
E1IEH4_9CHLR/10-211
E1IG80_9CHLR/6-184
E1IK84_ECOLX/89-274
E1ILH3_ECOLX/5-183
E1IN90_ECOLX/85-267
E1IPK5_ECOLX/33-222
E1IR82_ECOLX/90-274
E1IS82_ECOLX/10-193
E1IU94_ECOLX/4-194
E1IZR8_ECOLX/33-222
E1J1H9_ECOLX/90-274
E1J3A2_ECOLX/10-193
E1J3N4_ECOLX/85-267
E1J472_ECOLX/89-274
E1J7M5_ECOLX/5-183
E1JBC5_ECOLX/4-194
E1JJW8_9LACO/7-187
E1JM44_9LACO/7-192
E1JNF3_9LACO/7-184
E1KFN5_9FIRM/5-190
E1KG35_9FIRM/85-261
E1KI66_9FIRM/7-192
E1KIM7_9FIRM/85-271
E1KSN1_9BACT/12-200
E1LEN3_STRMT/7-193
E1LF11_STRMT/7-194
E1LHA3_STRMT/6-187
E1LIP5_STRMT/5-205
E1LJQ8_STRMT/7-194
E1LLX5_STRMT/6-187
E1LNS3_STRMT/5-205
E1LPS1_STRMT/7-193
E1LQU6_STRMT/7-193
E1LRA2_STRMT/7-194
E1LTR6_STRMT/6-186
E1LWH4_STROR/5-205
E1LY27_STROR/7-193
E1M161_STRMT/6-187
E1M261_STRMT/5-170
E1M3M4_STRMT/7-193
E1M3U9_STRMT/8-195
E1M5J1_9STRE/6-196
E1M5R2_9STRE/1-92
E1M707_9STRE/5-205
E1M903_9STRE/7-194
E1MC71_9ACTO/94-280
E1MCA0_9ACTO/7-196
E1MCJ6_9ACTO/89-277
E1MCM7_9ACTO/6-175
E1MDI6_9ACTO/97-278
E1MFQ6_9ACTO/38-230
E1N7M8_9BIFI/102-287
E1N8C6_9BIFI/9-177
E1N8L3_9BIFI/9-178
E1NAC0_9BIFI/8-211
E1NB43_9BIFI/85-271
E1NBS0_9BIFI/133-320
E1NBS3_9BIFI/38-223
E1NCJ6_9BIFI/86-268
E1ND23_9BIFI/89-281
E1NDY5_9BIFI/84-266
E1P668_GEOBB/10-193
E1P719_ECOAB/85-267
E1P751_ECOAB/5-192
E1P9A8_ECOAB/4-193
E1PA79_ECOAB/89-274
E1PBY4_ECOAB/90-274
E1PCA4_ECOAB/5-183
E1PCJ6_ECOAB/10-193
E1PFU8_ECOAB/5-183
E1PIN1_ECOAB/4-194
E1PKL1_PANVC/5-184
E1PRE8_MYCFJ/5-181
E1QDY5_DESB2/6-185
E1QQ77_VULDI/5-186
E1QW84_OLSUV/10-199
E1QZ34_OLSUV/6-191
E1R0Z5_SPISS/90-280
E1R1Z0_SPISS/4-181
E1R1Z5_SPISS/113-258
E1R2I0_SPISS/5-186
E1R2P4_SPISS/83-219
E1R2T6_SPISS/88-271
E1R330_SPISS/92-271
E1R358_SPISS/84-217
E1R4A5_SPISS/86-265
E1R4P5_SPISS/84-276
E1R4S7_SPISS/13-194
E1R5J3_SPISS/84-258
E1R6G6_SPISS/6-193
E1R747_SPISS/4-187
E1R7E8_SPISS/83-248
E1R7L1_SPISS/7-194
E1RBZ0_SPISS/87-276
E1RC72_SPISS/17-200
E1RTF3_ECOUM/4-194
E1RUT7_ECOUM/16-203
E1RV67_ECOUM/5-183
E1RYY4_ECOUM/90-274
E1RZ99_ECOUM/10-193
E1S1F9_ECOUM/89-274
E1S1L2_ECOUM/4-193
E1S3S8_ECOUM/85-267
E1SBI2_PANVC/77-248
E1SDJ6_PANVC/89-273
E1SF45_PANVC/4-193
E1SFU2_PANVC/90-274
E1SJG1_PANVC/87-267
E1SVH6_FERBD/12-198
E1SXK2_THESX/83-255
E1SYA9_THESX/88-268
E1SYD7_THESX/4-189
E1SYS2_THESX/4-189
E1T099_THESX/86-270
E1T253_THESX/7-193
E1T2N3_THESX/84-269
E1T378_THESX/88-267
E1TE31_BURSG/96-287
E1THW0_BURSG/17-157
E1TMR7_LACPS/6-179
E1TMS3_LACPS/7-188
E1TQ24_LACPS/6-181
E1TQC7_LACPS/7-193
E1TQY0_LACPS/5-185
E1TRV2_LACPS/85-262
E1TS05_LACPS/5-186
E1TSW6_LACPS/6-173
E1TU22_LACPS/7-178
E1U8I7_LISML/9-194
E1UBZ9_LISML/5-165
E1UC28_LISML/6-186
E1UCJ1_LISML/4-180
E1UCP4_LISML/87-269
E1UDN5_LISML/118-247
E1UED2_LISML/5-173
E1UEH6_LISML/5-187
E1UG47_LISML/7-194
E1UL19_BACAS/8-192
E1UTL2_BACAS/4-184
E1V4Z0_HALED/91-280
E1VS54_ARTAR/100-286
E1VT41_ARTAR/86-271
E1VTY8_ARTAR/98-278
E1VZ61_ARTAR/17-187
E1VZ62_ARTAR/89-257
E1VZA2_ARTAR/89-275
E1W1D6_HAEP3/16-194
E1W6E9_HAEP3/4-195
E1W8Q4_SALTS/4-193
E1W9H6_SALTS/90-274
E1WBH0_SALTS/89-274
E1WDA9_SALTS/6-182
E1WF89_SALTS/4-194
E1WIB9_SALTS/5-183
E1WKY6_BACF6/12-196
E1WU89_BACF6/89-272
E1WUC4_BACF6/4-173
E1X974_HAEI1/5-183
E1X9B0_HAEI1/4-195
E1XCB7_STRZO/6-215
E1XCF9_STRZO/7-193
E1XCN2_STRZO/83-263
E1XDH5_STRZO/5-205
E1XFF4_STRZO/7-194
E1XIR8_STRZN/7-194
E1XJC2_STRZN/5-184
E1XL81_STRZN/6-215
E1XLC6_STRZN/7-193
E1XLL4_STRZN/83-263
E1XMH1_STRZN/5-172
E1XNG4_STRZI/5-171
E1XPS7_STRZI/86-267
E1XQ81_STRZI/7-194
E1XQR6_STRZI/5-184
E1XSJ7_STRZI/6-215
E1XSN8_STRZI/7-193
E1XSX3_STRZI/83-263
E1YPQ2_9BACE/8-194
E1YS86_9BACE/14-183
E1YSL3_9BACE/11-187
E1YT02_9BACE/9-194
E1YZI0_9BACE/6-190
E1YZN3_9BACE/89-272
E1Z1L5_9BACE/5-190
E2CK68_9RHOB/89-275
E2CL61_9RHOB/92-277
E2CLU9_9RHOB/4-190
E2CMV4_9RHOB/92-268
E2CRF7_9RHOB/4-187
E2CSF1_9RHOB/82-253
E2JLV4_BORAF/86-272
E2JM83_BORAF/6-182
E2JPM2_BORBU/6-182
E2JQ95_BORBU/86-272
E2JQV4_ECO57/85-267
E2JTT3_ECO57/5-183
E2JXL5_ECO57/4-193
E2JZA7_ECO57/4-194
E2K1J1_ECO57/90-274
E2K3Z3_ECO57/89-274
E2K5R4_ECO57/85-267
E2K7C0_ECO57/5-183
E2KGE8_ECO57/4-193
E2KH71_ECO57/4-194
E2KHX0_ECO57/90-274
E2KIP2_ECO57/89-274
E2KRK8_ECO57/85-267
E2KTY2_ECO57/89-274
E2KWR5_ECO57/5-183
E2KY42_ECO57/4-194
E2KZK1_ECO57/4-193
E2L0B4_ECO57/90-274
E2L102_BORBU/86-272
E2L1A0_BORBU/6-182
E2MEP2_PSESM/89-260
E2MNE0_FRANO/5-189
E2MNV1_FRANO/14-187
E2MU64_9CORY/8-174
E2MVU1_9CORY/23-202
E2N4H3_CAPSP/89-272
E2N8Y2_9BACE/4-175
E2N923_9BACE/6-193
E2NE79_9BACE/8-193
E2NFS9_9BACE/5-190
E2NKV6_9BACE/95-278
E2NMU0_9BACE/6-191
E2NPV6_9FIRM/4-166
E2NRF8_9FIRM/6-177
E2NU03_9FIRM/6-192
E2NWK9_9FIRM/5-186
E2NWQ4_9FIRM/238-408
E2NYZ1_PASHA/81-227
E2P091_PASHA/5-187
E2P0Y6_PASHA/6-197
E2P4X9_PASHA/5-187
E2P5Q5_PASHA/81-227
E2P622_PASHA/6-197
E2PKL1_9RHIZ/233-404
E2PLN8_9RHIZ/80-265
E2PUE0_STRCL/84-268
E2PX18_STRCL/90-271
E2PY16_STRCL/96-280
E2PY49_STRCL/106-298
E2Q0M6_STRCL/6-184
E2Q3T1_STRCL/73-252
E2Q494_STRCL/5-173
E2Q7A7_STRCL/93-277
E2Q833_STRCL/8-192
E2Q9J8_STRCL/91-261
E2QEP9_ECOLX/5-183
E2QGD9_ECOLX/4-193
E2QH12_ECOLX/16-203
E2QJX7_ECOLX/10-193
E2QKK3_ECOLX/4-194
E2QQ10_ECOLX/85-267
E2S0R6_9CORY/87-229
E2S1F5_9CORY/10-175
E2S6W3_9CORY/12-190
E2SAL8_9ACTO/8-187
E2SAL9_9ACTO/8-186
E2SHB5_9FIRM/4-222
E2SHY9_9FIRM/5-184
E2SI11_9FIRM/96-275
E2SNS4_9FIRM/81-244
E2SRG1_9FIRM/6-179
E2T8J3_MYCTU/111-289
E2TCL0_MYCTU/22-186
E2TE80_MYCTU/6-189
E2TIC3_MYCTU/111-289
E2TIX1_MYCTU/6-189
E2TPP7_MYCTU/22-186
E2TV07_MYCTU/111-289
E2TVA3_MYCTU/5-164
E2U1V0_MYCTU/22-186
E2U6X9_MYCTU/111-289
E2UCK0_MYCTU/22-186
E2UHY8_MYCTU/111-289
E2UIF0_MYCTU/5-112
E2UP69_MYCTU/22-186
E2UU28_MYCTU/111-289
E2UUJ7_MYCTU/5-179
E2UXA1_MYCTU/22-186
E2V5A6_MYCTU/111-289
E2V6B4_MYCTU/5-187
E2VBM1_MYCTU/22-186
E2VEL3_MYCTU/111-289
E2VFI1_MYCTU/5-188
E2VKP0_MYCTU/22-186
E2VQM7_MYCTU/111-289
E2VRN2_MYCTU/5-179
E2VX98_MYCTU/22-186
E2W267_MYCTU/111-289
E2W2N5_MYCTU/5-188
E2W8G3_MYCTU/22-186
E2WE47_MYCTU/111-289
E2WKJ0_MYCTU/22-186
E2WP79_ECOLX/1-108
E2WRD8_ECOLX/4-193
E2WS85_ECOLX/90-274
E2WU20_ECOLX/4-194
E2WXH0_ECOLX/5-183
E2WZG5_ECOLX/85-267
E2X299_ECOLX/10-193
E2X5R3_SHIDY/69-251
E2X817_SHIDY/5-183
E2XA95_SHIDY/90-274
E2XC21_SHIDY/4-193
E2XFI8_SHIDY/4-194
E2XH59_SHIDY/89-274
E2Y115_ENTFA/5-180
E2Y1F9_ENTFA/7-193
E2Y230_ENTFA/85-265
E2Y574_ENTFA/16-196
E2YBA5_ENTFA/16-196
E2YD75_ENTFA/7-193
E2YDI8_ENTFA/5-180
E2YK41_ENTFA/7-193
E2YKX5_ENTFA/16-196
E2YQB9_ENTFA/5-180
E2YRR3_ENTFA/23-203
E2YT08_ENTFA/5-180
E2YYN5_ENTFA/7-193
E2Z295_ENTFA/16-196
E2Z4K3_ENTFA/7-193
E2Z5U9_ENTFA/5-180
E2ZEZ8_9FIRM/7-195
E2ZHK3_9FIRM/97-278
E2ZKJ3_9FIRM/23-207
E2ZLH0_9FIRM/6-194
E3ALJ4_9SPHI/13-169
E3APC2_9SPHI/86-264
E3APW9_9SPHI/12-148
E3AVS7_9SPHI/10-164
E3AYW0_9SPHI/93-276
E3B816_9MICO/9-179
E3BCC4_9MICO/6-193
E3BCC5_9MICO/6-190
E3BFL3_9VIBR/4-194
E3BHR8_9VIBR/88-272
E3BPU7_9VIBR/87-271
E3C584_9LACO/5-190
E3C728_9LACO/84-264
E3C7F6_9LACO/7-186
E3C7U3_9LACO/86-255
E3C7U8_9LACO/86-266
E3C943_9LACO/7-174
E3CAH5_9LACO/7-193
E3CAX0_STRPA/4-150
E3CBF6_STRPA/7-194
E3CC59_STRPA/6-184
E3CEV3_STRPA/5-171
E3CFY1_STRPA/7-193
E3CHR9_STRDO/7-194
E3CHZ4_STRDO/5-170
E3CJC9_STRDO/191-330
E3CMA5_STRDO/7-190
E3CPJ8_STRVE/4-144
E3CQM0_STRVE/7-190
E3CRF0_STRVE/5-170
E3CS61_STRVE/7-194
E3CVZ8_9BACT/9-198
E3D787_GARV3/96-273
E3D7N5_GARV3/1-185
E3D7V2_GARV3/13-215
E3D8Q5_GARV3/27-213
E3D9Y5_GARV3/9-177
E3DA85_GARV3/12-196
E3DA86_GARV3/103-280
E3DDB7_ERWSE/4-194
E3DFS0_ERWSE/89-272
E3DKQ4_ERWSE/90-274
E3DPR5_HALPG/7-192
E3DYL3_BACA1/8-192
E3E104_BACA1/4-189
E3E6X0_PAEPS/85-272
E3E7I5_PAEPS/7-171
E3E7I9_PAEPS/90-257
E3ECT6_PAEPS/11-202
E3EFJ5_PAEPS/18-198
E3EGD5_PAEPS/8-195
E3EJE7_PAEPS/49-216
E3EMH6_BIFBS/90-271
E3ENR7_BIFBS/88-270
E3ENR9_BIFBS/111-279
E3EPR4_BIFBS/14-202
E3EPY3_BIFBS/9-173
E3EQ53_BIFBS/103-282
E3EQ54_BIFBS/18-199
E3EQB8_BIFBS/5-188
E3F1N5_KETVY/83-266
E3F1N9_KETVY/24-186
E3F2K4_KETVY/101-281
E3F6W5_CORP9/11-189
E3FAG4_CORP9/60-202
E3FAZ3_CORP9/15-192
E3FBV4_CORP9/15-183
E3FEZ4_STIAD/98-279
E3FLZ0_STIAD/81-266
E3FQA3_STIAD/15-201
E3G1N8_ENTCS/4-192
E3G4J1_ENTCS/90-274
E3G7G8_ENTCS/4-193
E3G7Y4_ENTCS/86-268
E3G7Z8_ENTCS/89-274
E3GBF8_ENTCS/4-194
E3GQH1_EUBLK/4-187
E3GR19_EUBLK/7-178
E3GTF7_HAEI2/4-195
E3GTJ3_HAEI2/5-183
E3H154_ROTDC/31-201
E3H8R0_ILYPC/5-190
E3HYT2_RHOVT/5-193
E3IA89_GEOS0/5-185
E3IH74_GEOS0/11-197
E3IH96_GEOS0/85-271
E3IXA5_FRASU/95-294
E3IYS5_FRASU/51-240
E3J170_FRASU/5-173
E3J291_FRASU/51-229
E3J3Y6_FRASU/13-204
E3JBJ2_FRASU/25-208
E3JBN0_FRASU/114-292
E3JBN1_FRASU/127-214
E3JBN1_FRASU/7-111
E3PD04_ECOH1/10-193
E3PFL1_ECOH1/4-193
E3PG94_ECOH1/85-267
E3PH70_ECOH1/90-274
E3PJT2_ECOH1/4-194
E3PKR5_ECOH1/5-183
E3PMG9_ECOH1/89-274
E3PW60_CLOSD/7-192
E3R1Q6_9LACO/21-108
E3R2K1_9LACO/5-172
E3R9T4_9LACO/9-191
E3RB41_9LACO/8-177
E3USN0_ENTFC/1-166
E3WIH5_9LACO/1-138
E3XHF9_ECOLX/4-193
E3XJ03_ECOLX/90-274
E3XJW3_ECOLX/85-267
E3XKJ8_ECOLX/10-193
E3XN86_ECOLX/89-274
E3XS02_ECOLX/5-192
E3XT90_ECOLX/5-183
E3XUC6_ECOLX/4-194
E3XY74_SHIFL/85-267
E3XZD9_SHIFL/4-194
E3Y1M5_SHIFL/90-274
E3Y3C4_SHIFL/89-274
E3Y4T2_SHIFL/5-183
E3Y9K6_SHIFL/4-193
E3YBF7_LISMO/9-194
E3YBP7_LISMO/4-104
E3YBP8_LISMO/1-90
E3YC12_LISMO/87-269
E3YD88_LISMO/117-246
E3YE10_LISMO/1-168
E3YE56_LISMO/5-187
E3YFX9_LISMO/7-194
E3YKA9_LISMO/5-135
E3YKE6_LISMO/6-182
E3YKY0_9LIST/9-194
E3YL85_9LIST/4-177
E3YLE4_9LIST/87-269
E3YMJ1_9LIST/118-245
E3YN82_9LIST/5-174
E3YNC0_9LIST/5-187
E3YPX6_9LIST/7-153
E3YPX7_9LIST/1-44
E3YTX5_9LIST/4-127
E3YTZ9_9LIST/6-187
E3YUD4_LISIN/9-194
E3YW54_LISIN/117-246
E3YWZ8_LISIN/6-175
E3YX34_LISIN/5-187
E3YYP3_LISIN/7-194
E3Z2Z7_LISIN/5-165
E3Z321_LISIN/6-187
E3Z513_LISIN/118-248
E3Z5M9_LISIN/5-174
E3Z5S5_LISIN/5-187
E3Z7A7_LISIN/7-194
E3ZBC7_LISIN/8-168
E3ZBF9_LISIN/2-105
E3ZCA4_LISIV/87-269
E3ZDJ6_LISIV/87-264
E3ZE73_LISIV/5-177
E3ZEC9_LISIV/5-187
E3ZG56_LISIV/7-194
E3ZKD1_LISIV/5-169
E3ZLB9_LISSE/4-175
E3ZLI0_LISSE/87-269
E3ZMG7_LISSE/5-180
E3ZMH7_LISSE/109-251
E3ZMN2_LISSE/87-264
E3ZNB3_LISSE/5-177
E3ZNE6_LISSE/5-187
E3ZQ73_LISSE/7-194
E3ZUA8_LISSE/5-169
E3ZVE4_LISSE/87-269
E3ZWD2_LISSE/5-180
E3ZWE4_LISSE/113-251
E3ZWK4_LISSE/87-264
E3ZX62_LISSE/5-177
E3ZXB4_LISSE/5-187
E3ZYX5_LISSE/7-194
E4A387_LISSE/8-172
E4A410_PROAC/101-275
E4A4J8_PROAC/91-275
E4A6G9_PROAC/44-211
E4A723_PROAC/101-268
E4AAI7_PROAC/5-184
E4ADJ3_PROAC/97-276
E4AEB2_PROAC/5-184
E4AFG0_PROAC/6-172
E4AHW0_PROAC/133-305
E4AJ40_PROAC/100-266
E4AJN3_PROAC/44-211
E4AKC0_PROAC/76-260
E4AL99_PROAC/101-275
E4AMM9_PROAC/5-184
E4ASH2_PROAC/44-211
E4ATL0_PROAC/100-266
E4ATP0_PROAC/5-184
E4AW13_PROAC/76-260
E4AWY7_PROAC/101-275
E4AZ43_PROAC/44-211
E4AZS6_PROAC/101-275
E4B0Q3_PROAC/91-275
E4B1P8_PROAC/101-268
E4B372_PROAC/5-184
E4B6L5_PROAC/101-273
E4B7S9_PROAC/76-260
E4B8A0_PROAC/101-275
E4BAM5_PROAC/44-211
E4BCL3_PROAC/5-184
E4BEV3_PROAC/5-184
E4BF08_PROAC/97-276
E4BHQ7_PROAC/6-172
E4BJX4_PROAC/133-305
E4BMB4_PROAC/44-211
E4BN20_PROAC/101-275
E4BPA7_PROAC/5-184
E4BRZ0_PROAC/101-268
E4BSZ7_PROAC/76-260
E4BUL3_PROAC/76-260
E4BVP0_PROAC/101-275
E4BWK1_PROAC/44-211
E4BXW0_PROAC/101-268
E4BYP0_PROAC/5-184
E4C1U5_PROAC/44-211
E4C3M0_PROAC/101-275
E4C4D2_PROAC/76-260
E4C4J3_PROAC/101-268
E4C5X5_PROAC/5-184
E4C9L4_PROAC/101-275
E4CAK2_PROAC/91-275
E4CBD6_PROAC/101-268
E4CCA5_PROAC/44-211
E4CE24_PROAC/5-184
E4CG79_PROAC/101-275
E4CI14_PROAC/76-260
E4CIM4_PROAC/44-211
E4CL48_PROAC/5-184
E4CM20_PROAC/101-268
E4CNF9_PROAC/101-275
E4CPK6_PROAC/91-275
E4CQ96_PROAC/6-173
E4CQQ4_PROAC/100-266
E4CTQ2_PROAC/5-184
E4CV84_PROAC/6-173
E4CWK7_PROAC/100-266
E4CXN9_PROAC/76-260
E4CYP1_PROAC/101-275
E4D0H2_PROAC/5-184
E4D348_PROAC/76-260
E4D441_PROAC/101-275
E4D4S2_PROAC/44-211
E4D905_PROAC/5-184
E4D9P8_PROAC/101-268
E4DAL2_PROAC/101-268
E4DCD4_PROAC/5-184
E4DEH7_PROAC/44-211
E4DFP4_PROAC/76-260
E4DGP5_PROAC/101-275
E4DHH9_PROAC/6-173
E4DLA0_PROAC/5-184
E4DLT9_PROAC/76-260
E4DMS3_PROAC/101-275
E4DNF2_PROAC/100-266
E4DQJ4_PROAC/44-211
E4DT31_PROAC/5-184
E4DUV3_PROAC/76-260
E4DVT9_PROAC/101-275
E4DWF1_PROAC/101-268
E4DWY5_PROAC/91-275
E4DXW7_PROAC/6-173
E4DYI8_PROAC/101-268
E4DZC0_PROAC/101-275
E4E0J8_PROAC/5-184
E4E4P8_PROAC/101-268
E4E5S3_PROAC/101-275
E4E713_PROAC/5-184
E4E9F9_PROAC/44-211
E4EAU8_PROAC/91-275
E4EBN5_PROAC/6-173
E4ECN5_PROAC/76-260
E4EDC5_PROAC/101-275
E4EER4_PROAC/101-268
E4EG89_PROAC/5-184
E4EJW4_PROAC/76-260
E4EM54_PROAC/101-275
E4EMV9_PROAC/101-268
E4ENG1_PROAC/44-211
E4EP51_PROAC/5-184
E4ERU5_PROAC/76-260
E4ESK8_PROAC/44-211
E4ETD1_PROAC/101-275
E4EVB3_PROAC/101-268
E4EW19_PROAC/5-184
E4EZR3_PROAC/6-173
E4F0A7_PROAC/82-250
E4F1G5_PROAC/101-275
E4F2L8_PROAC/91-275
E4F558_PROAC/5-184
E4F6S1_PROAC/101-275
E4F7I5_PROAC/91-275
E4F8Z9_PROAC/5-184
E4FBF3_PROAC/44-211
E4FCI6_PROAC/100-266
E4FDS6_PROAC/100-266
E4FEC2_PROAC/101-275
E4FFF6_PROAC/91-275
E4FGQ5_PROAC/6-173
E4FIF1_PROAC/5-184
E4FKZ1_PROAC/44-211
E4FLP2_PROAC/101-275
E4FMN2_PROAC/91-275
E4FQ86_PROAC/101-268
E4FRF3_PROAC/5-184
E4FTI7_PROAC/76-260
E4FUH3_PROAC/101-275
E4FV18_PROAC/100-266
E4FVX5_PROAC/44-211
E4FXJ3_PROAC/5-184
E4G142_PROAC/100-266
E4G1X8_PROAC/44-211
E4G2P6_PROAC/5-184
E4G623_PROAC/76-260
E4G717_PROAC/101-275
E4G8Q1_PROAC/76-260
E4G9J8_PROAC/44-211
E4GAI9_PROAC/5-184
E4GD79_PROAC/101-275
E4GEI7_PROAC/101-268
E4GFD5_PROAC/44-211
E4GH95_PROAC/5-184
E4GI62_PROAC/101-275
E4GIV2_PROAC/91-275
E4GKV6_PROAC/101-268
E4GMY5_PROAC/101-275
E4GP16_PROAC/91-275
E4GPN5_PROAC/101-268
E4GQU3_PROAC/44-211
E4GU42_PROAC/5-184
E4GVB3_PROAC/6-173
E4GVF3_PROAC/101-273
E4GXH1_PROAC/5-184
E4GZQ1_PROAC/76-260
E4H0Q4_PROAC/101-275
E4H1Z4_PROAC/101-268
E4H384_PROAC/44-211
E4H3X9_PROAC/76-260
E4H4X3_PROAC/101-275
E4H8H0_PROAC/5-184
E4H9R7_PROAC/44-211
E4HB40_PROAC/5-184
E4HD72_PROAC/101-275
E4HE07_PROAC/91-275
E4HFI8_PROAC/100-266
E4HI78_PROAC/5-184
E4HJL7_PROAC/6-172
E4HKB4_PROAC/133-305
E4HMM3_PROAC/97-276
E4HQ69_PROAC/44-211
E4HR54_PROAC/101-268
E4HU50_PROAC/5-184
E4HV78_PROAC/76-260
E4HW99_PROAC/101-275
E4HXH5_PROAC/100-266
E4HXT4_PROAC/6-173
E4HZ57_PROAC/76-260
E4HZX8_PROAC/101-275
E4I1Z2_PROAC/5-184
E4I4D4_ENTFC/18-200
E4I4S9_ENTFC/7-193
E4I7L7_ENTFC/4-183
E4I828_ENTFC/5-187
E4I9Z3_ENTFC/24-204
E4IAK3_ENTFC/23-194
E4IDK7_ENTFC/18-200
E4IE98_ENTFC/23-194
E4IGQ9_ENTFC/7-193
E4IH28_ENTFC/5-187
E4IHN5_ENTFC/4-183
E4IIG0_ENTFC/24-204
E4IMB4_ENTFC/7-193
E4IRK5_ENTFC/18-200
E4ISR2_ENTFC/4-183
E4ITL9_ENTFC/23-194
E4IXN5_ENTFC/7-193
E4J0S8_ENTFC/24-204
E4J1F3_ENTFC/4-183
E4J1I6_ENTFC/5-187
E4J2L8_ENTFC/23-194
E4J2W4_ENTFC/18-200
E4J6E8_ENTFC/4-183
E4J7J4_ENTFC/7-193
E4J8B6_ENTFC/24-204
E4J9T5_ENTFC/23-194
E4J9Y5_ENTFC/5-187
E4JBP3_ENTFC/18-200
E4JE93_ENTFC/4-183
E4JET3_ENTFC/7-193
E4JG76_ENTFC/18-200
E4JJK3_ENTFC/24-204
E4JJR6_ENTFC/23-194
E4JKB1_ENTFC/5-187
E4JKM7_ENTFC/1-181
E4K949_9FIRM/5-190
E4K995_9FIRM/82-267
E4KA38_9FIRM/5-190
E4KAA9_9FIRM/1-83
E4KLZ3_9LACT/7-193
E4KN76_9LACT/6-187
E4KSZ3_9PORP/6-191
E4L2F6_9STRE/7-190
E4L2V5_9STRE/6-186
E4L4K1_9STRE/7-194
E4LNL6_9CLOT/88-251
E4LSL2_9CLOT/4-188
E4LV02_9CLOT/6-187
E4LVN6_9CLOT/6-182
E4LW76_9CLOT/5-184
E4M3I5_9FIRM/79-262
E4M3Q6_9FIRM/96-317
E4M3V0_9FIRM/97-279
E4M4T2_9FIRM/10-197
E4M9C7_9BACT/7-206
E4M9P7_9BACT/97-280
E4M9Q6_9BACT/11-190
E4MC35_9BACT/7-170
E4MC61_9BACT/89-271
E4MCM3_9BACT/4-175
E4MLX2_9FIRM/7-193
E4MS34_CAPOC/89-272
E4MZV2_KITSK/87-278
E4N176_KITSK/11-194
E4N1X1_KITSK/43-224
E4N6M3_KITSK/1-181
E4N6Q9_KITSK/101-286
E4N6X3_KITSK/30-216
E4N8F5_KITSK/219-315
E4N906_KITSK/154-296
E4N9N6_KITSK/6-186
E4N9V7_KITSK/6-185
E4NEE3_KITSK/91-274
E4NEU1_KITSK/93-278
E4NFA3_KITSK/1-180
E4NGE2_KITSK/6-172
E4NIC8_KITSK/93-276
E4NIE4_KITSK/85-271
E4NIN6_KITSK/133-307
E4NIP7_KITSK/96-283
E4NJ73_KITSK/141-289
E4NJJ9_KITSK/86-281
E4NL83_HALBP/6-194
E4NX45_BIFBP/103-282
E4NX46_BIFBP/18-199
E4NYC8_BIFBP/5-188
E4NZ67_BIFBP/90-271
E4P0N9_BIFBP/88-270
E4P0P1_BIFBP/111-279
E4P102_BIFBP/9-173
E4P2U8_ECO8N/85-267
E4P6Q6_ECO8N/4-193
E4P6V0_ECO8N/89-274
E4P7A4_ECO8N/10-193
E4P9F0_ECO8N/90-274
E4PAP2_ECO8N/5-183
E4PDU4_ECO8N/4-194
E4PEC7_ECO8N/16-203
E4PSU4_MYCLG/4-183
E4PTA8_MYCLG/6-189
E4PU41_MYCLG/9-184
E4Q3V8_CALOW/5-190
E4Q4B4_CALOW/82-267
E4Q7G4_CALH1/5-190
E4QED0_CALH1/82-267
E4QFT8_BORBN/86-272
E4QG70_BORBN/6-182
E4QP15_METS6/4-193
E4QTH5_MYCH1/8-184
E4QXB8_HAEI6/4-195
E4QXF4_HAEI6/5-183
E4R145_BIFLM/9-181
E4R1Z3_BIFLM/89-272
E4R1Z4_BIFLM/12-194
E4R1Z5_BIFLM/98-275
E4R209_BIFLM/103-287
E4R306_BIFLM/81-262
E4R3S1_BIFLM/5-188
E4R3S3_BIFLM/85-271
E4R3U1_BIFLM/89-282
E4RN64_HALSL/7-192
E4RNB5_HALSL/89-272
E4RND8_HALSL/85-264
E4RRD4_LEAB4/95-279
E4RT62_LEAB4/7-175
E4RUL1_LEAB4/6-189
E4S2F3_BORBJ/86-272
E4S2T3_BORBJ/6-182
E4S583_CALKI/5-190
E4S9X5_CALKI/82-267
E4SGH8_CALK2/82-267
E4SGQ0_CALK2/5-190
E4SIA2_LACAR/5-172
E4SJ70_LACAR/9-191
E4SKI5_LACAR/6-185
E4SQZ5_STRTN/1-65
E4SS73_STRTN/7-190
E4STT0_STRTN/7-194
E4SU99_STRTN/4-146
E4SUQ4_LACDN/8-190
E4SV29_LACDN/7-193
E4T0H8_PALPW/10-195
E4TCJ4_RIEAD/13-197
E4TI78_CALNY/5-182
E4TP89_MARTH/9-197
E4TU38_MARTH/6-189
E4TW24_MARTH/5-172
E4TXM2_SULKY/5-171
E4U4T6_OCEP5/5-186
E4V8J2_BIFBI/88-270
E4V8J4_BIFBI/111-279
E4V8V9_BIFBI/10-174
E4V9Y6_BIFBI/92-271
E4V9Y7_BIFBI/16-197
E4VBM2_BIFBI/90-271
E4VC12_BIFBI/5-188
E4VSM4_BACFR/89-272
E4VXG3_BACFR/8-192
E4W8K5_RHOE1/108-292
E4W9G5_RHOE1/5-183
E4WGN2_RHOE1/8-177
E4WIS0_RHOE1/16-194
E5B306_ERWAM/90-274
E5B559_ERWAM/89-272
E5BDU1_9FUSO/8-181
E5BG33_9FUSO/6-191
E5BGI4_9FUSO/78-258
E5BHQ2_9FUSO/82-265
E5BIS3_9FUSO/6-191
E5BJG8_9FUSO/82-265
E5BKP5_9FUSO/8-181
E5BSP9_9FUSO/79-255
E5BT12_9FUSO/6-191
E5BT73_9FUSO/83-266
E5BTB5_9FUSO/82-265
E5BTM9_9FUSO/78-255
E5BVB4_9FUSO/84-268
E5BVL7_9FUSO/85-268
E5BWA0_9FUSO/5-186
E5BWJ4_9FUSO/5-186
E5BYB2_9FUSO/6-191
E5BZI9_9FUSO/8-181
E5C065_9FUSO/6-191
E5C0L2_9FUSO/78-258
E5C187_9FUSO/82-265
E5C4C3_9BACE/8-195
E5C7X4_9BACE/89-272
E5CA56_9BACE/7-192
E5CES6_9BACE/11-189
E5CH52_9BACE/8-192
E5CIT5_STAHO/5-180
E5CMB9_STAHO/7-195
E5CRQ0_9STAP/7-195
E5DNH4_9STAP/83-262
E5QTN9_STAAH/19-192
E5QUZ8_STAAH/7-195
E5R6A3_STAAG/7-195
E5R6Z1_STAAG/5-178
E5TA83_STAAU/7-195
E5TD90_STAAU/5-178
E5TI85_STAAU/7-195
E5TK11_STAAU/5-179
E5TUK4_STAAU/5-178
E5TV68_STAAU/7-195
E5TWD8_STAAU/70-249
E5UWQ6_9BACE/89-273
E5UXE4_9BACE/12-196
E5V4B3_9BACL/4-175
E5V804_9BACE/12-197
E5V878_9BACE/89-272
E5VB42_9BACE/4-174
E5VDK7_9BACE/6-191
E5VEF6_9BACE/6-189
E5VER1_9BACE/5-190
E5VJL9_9FIRM/6-185
E5VJQ7_9FIRM/6-184
E5VPP9_9FIRM/6-191
E5VYE4_9FIRM/6-191
E5W085_9BACI/8-192
E5W833_9BACI/6-186
E5W9A5_9BACI/84-267
E5W9Z0_9BACI/84-269
E5WCB1_9BACI/5-183
E5WGD8_9BACI/80-268
E5WIK0_9BACI/8-195
E5WKR7_9BACI/84-269
E5WLW1_9BACI/83-267
E5WQ51_9BACI/83-261
E5WTW4_9BACE/11-190
E5WV69_9BACE/89-272
E5WZ24_9BACE/8-195
E5X381_9BACE/12-197
E5XAK4_9ACTN/11-201
E5XGY6_9FIRM/6-191
E5XHV9_9FIRM/69-261
E5XKA6_9FIRM/6-187
E5XMD5_9ACTO/17-184
E5XS29_9ACTO/96-218
E5XVT7_9BIFI/9-181
E5XWZ5_9BIFI/89-282
E5XX20_9BIFI/85-271
E5XX22_9BIFI/5-188
E5XXM6_9BIFI/103-287
E5XZQ2_9BIFI/89-272
E5XZQ3_9BIFI/19-201
E5XZQ4_9BIFI/98-275
E5Y0T4_9BIFI/81-262
E5YC73_9ENTR/90-274
E5YDS6_9ENTR/69-268
E5YEI0_9ENTR/4-194
E5YF94_9ENTR/89-272
E5YHH8_9ENTR/4-193
E5YKY7_9ENTR/6-184
E5YQ71_9BACL/8-195
E5YTG9_9BACL/6-192
E5YXP2_9BACL/83-269
E5YYF5_9BACL/91-248
E5Z063_9BACL/1-164
E5Z0W1_9BACL/14-195
E5Z0X1_9BACL/85-270
E5Z4G7_9BACL/86-269
E5ZM17_ECOLX/33-222
E5ZPE0_ECOLX/5-183
E5ZSF1_ECOLX/10-193
E5ZTQ3_ECOLX/4-194
E5ZUQ6_ECOLX/90-274
E5ZX07_ECOLX/89-274
E5ZZD9_ECOLX/5-192
E6A2N8_ECOLX/5-183
E6A3Y1_ECOLX/5-183
E6A5T9_ECOLX/33-222
E6A6D1_ECOLX/10-193
E6A9C4_ECOLX/5-192
E6ABP4_ECOLX/90-274
E6AC60_ECOLX/89-274
E6AEN4_ECOLX/4-194
E6AIN1_ECOLX/85-267
E6AL68_ECOLX/33-222
E6AMC5_ECOLX/90-274
E6AQY0_ECOLX/5-183
E6ASE7_ECOLX/89-274
E6ATL6_ECOLX/5-192
E6AUL2_ECOLX/4-194
E6AW03_ECOLX/10-193
E6AZS9_ECOLX/89-274
E6B270_ECOLX/4-194
E6B3Z5_ECOLX/10-193
E6B5C3_ECOLX/5-183
E6B5Y7_ECOLX/4-193
E6B6P6_ECOLX/90-274
E6B966_ECOLX/85-267
E6BE68_ECOLX/89-274
E6BFS3_ECOLX/5-183
E6BGX7_ECOLX/85-267
E6BHM1_ECOLX/33-222
E6BKY1_ECOLX/90-274
E6BPM3_ECOLX/10-193
E6BRX6_ECOLX/4-194
E6BV09_PROAC/44-211
E6BW13_PROAC/101-275
E6BWZ1_PROAC/91-275
E6BZJ8_PROAC/5-184
E6C0X4_PROAC/100-266
E6C2J8_PROAC/101-275
E6C3P8_PROAC/91-275
E6C4D8_PROAC/6-173
E6C6L7_PROAC/100-266
E6C8J6_PROAC/5-184
E6C991_PROAC/100-266
E6C9D2_PROAC/12-191
E6C9Q2_PROAC/124-305
E6C9S0_PROAC/44-211
E6CAE4_PROAC/91-275
E6CBN8_PROAC/1-60
E6CDI5_PROAC/101-275
E6CHC0_PROAC/76-260
E6CII8_PROAC/44-211
E6CJC2_PROAC/101-274
E6CK74_PROAC/101-273
E6CMZ0_PROAC/5-184
E6CP21_PROAC/101-268
E6CPV9_PROAC/101-275
E6CQW8_PROAC/91-275
E6CSW7_PROAC/5-184
E6CV61_PROAC/6-173
E6CXN0_PROAC/6-173
E6CYG0_PROAC/76-260
E6CZH0_PROAC/101-275
E6D011_PROAC/101-273
E6D1G4_PROAC/1-60
E6D4K4_PROAC/44-211
E6D6E4_PROAC/5-184
E6D6J5_PROAC/101-273
E6D7I0_PROAC/76-260
E6D9L6_PROAC/101-275
E6DB98_PROAC/44-211
E6DDF0_PROAC/76-260
E6DEX4_PROAC/101-275
E6DH82_PROAC/5-184
E6DI01_PROAC/101-268
E6DKF6_PROAC/5-184
E6DLB4_PROAC/101-268
E6DLK5_PROAC/44-211
E6DNX2_PROAC/76-260
E6DPX5_PROAC/101-275
E6DQI3_PROAC/101-268
E6DRQ0_PROAC/6-173
E6DSS9_PROAC/76-260
E6DTS4_PROAC/101-275
E6DWP5_PROAC/5-184
E6DYM8_PROAC/44-211
E6DZI6_PROAC/101-268
E6E1A4_PROAC/5-184
E6E3D1_PROAC/76-260
E6E4F9_PROAC/101-275
E6E5E4_PROAC/44-211
E6E6C8_PROAC/101-275
E6E7C9_PROAC/91-275
E6E980_PROAC/101-268
E6EB51_PROAC/5-184
E6ED54_PROAC/100-266
E6EDV5_PROAC/44-211
E6EEI1_PROAC/76-260
E6EFJ0_PROAC/101-275
E6EI58_PROAC/5-184
E6EKT1_ENTFA/7-193
E6EQF0_ENTFA/23-203
E6EQX7_ENTFA/5-180
E6EXP8_ENTFA/85-265
E6EZY6_ENTFA/16-196
E6F1L0_ENTFA/7-193
E6F1R2_ENTFA/5-180
E6F482_ENTFA/7-193
E6F4F3_ENTFA/23-203
E6F973_ENTFA/5-180
E6FBQ0_ENTFA/7-193
E6FCU3_ENTFA/23-203
E6FF39_ENTFA/5-180
E6FK84_ENTFA/23-203
E6FL25_ENTFA/5-180
E6FM44_ENTFA/7-193
E6FSX7_ENTFA/7-193
E6FVT1_ENTFA/23-203
E6FZW5_ENTFA/5-180
E6G075_ENTFA/7-193
E6G2K1_ENTFA/23-203
E6G7N1_ENTFA/5-180
E6G9H6_ENTFA/5-180
E6GA51_ENTFA/85-265
E6GAL5_ENTFA/23-203
E6GB18_ENTFA/7-193
E6GI11_ENTFA/5-180
E6GJ68_ENTFA/7-193
E6GJR4_ENTFA/85-265
E6GMT9_ENTFA/23-203
E6GR40_ENTFA/23-203
E6GS12_ENTFA/7-193
E6GS79_ENTFA/85-265
E6GTM7_ENTFA/5-180
E6H2V6_ENTFA/7-193
E6H3K5_ENTFA/85-265
E6H4X3_ENTFA/5-180
E6H7D4_ENTFA/16-196
E6HAZ8_ENTFA/5-180
E6HBI0_ENTFA/7-193
E6HFZ9_ENTFA/16-196
E6HIJ4_ENTFA/85-265
E6HJ00_ENTFA/23-203
E6HM44_ENTFA/7-193
E6HNJ8_ENTFA/5-180
E6HRW0_ENTFA/5-180
E6HUE9_ENTFA/7-193
E6HW76_ENTFA/23-203
E6HZ74_ENTFA/7-193
E6I1B4_ENTFA/16-196
E6I628_ENTFA/5-180
E6I8P4_ENTFA/7-193
E6ICH7_ENTFA/5-180
E6ID14_ENTFA/85-265
E6IDW3_ENTFA/23-203
E6IGR7_ENTFA/7-193
E6IJ75_ENTFA/16-196
E6IL07_ENTFA/85-265
E6ILT6_ENTFA/5-180
E6IR15_ENTFA/7-193
E6IUH1_ENTFA/23-203
E6IXG0_ENTFA/5-180
E6IYF9_STRAP/20-206
E6IZH5_STRAP/7-194
E6J141_STRAP/6-180
E6J198_STRAP/83-263
E6J7T3_9ACTO/20-181
E6JER8_RIEAN/13-197
E6JMG9_STAEP/7-195
E6JRT2_9SPIO/84-265
E6JTS3_9SPIO/81-266
E6JV58_9SPIO/4-189
E6JVL7_9SPIO/84-263
E6JYR5_PARDN/101-284
E6JYW6_PARDN/5-187
E6K1D1_PARDN/2-203
E6K1E6_PARDN/31-200
E6K9T5_9BACT/12-201
E6KJV7_STRSA/9-209
E6KL47_STRSA/20-206
E6KND9_STRSA/7-194
E6KNS5_STRSA/6-187
E6KPL9_9ACTO/82-264
E6KQ87_9ACTO/7-186
E6KRX2_9ACTO/6-192
E6KT67_9ACTO/118-305
E6KU77_9ACTO/8-157
E6KUV1_9ACTO/77-265
E6KUV3_9ACTO/14-191
E6KWX8_9PAST/89-274
E6KX06_9PAST/4-195
E6KYI6_9PAST/6-184
E6LF15_9ENTE/4-183
E6LG92_9ENTE/6-185
E6LGY0_9ENTE/7-193
E6LHN4_9ENTE/5-187
E6LI23_9ENTE/1-57
E6LI24_9ENTE/6-98
E6LKL9_9FIRM/7-193
E6LRG3_9FIRM/8-195
E6LWS8_9ACTO/26-213
E6LYX4_9ACTO/88-278
E6M024_9ACTO/6-174
E6M0F0_9ACTO/90-276
E6M0K4_9ACTO/36-219
E6M1Z0_9ACTO/105-288
E6M1Z5_9ACTO/90-276
E6M2C0_9ACTO/6-174
E6M4U2_9ACTO/26-209
E6M682_9ACTO/113-303
E6M786_STALU/7-195
E6MBJ3_STALU/5-178
E6MJL2_9FIRM/6-191
E6MMS0_9BACT/1-94
E6MMS1_9BACT/13-110
E6MQP1_9BACT/6-179
E6N789_9ARCH/5-186
E6N7D6_9ARCH/5-186
E6PEY4_9ZZZZ/1-175
E6PRK6_9ZZZZ/12-206
E6Q0J1_9ZZZZ/1-175
E6Q318_9ZZZZ/1-175
E6QFY3_9ZZZZ/8-200
E6QHL6_9ZZZZ/105-294
E6QKT8_9ZZZZ/31-196
E6QP38_9ZZZZ/151-292
E6RGA6_DEIDV/92-242
E6SBX4_INTC7/8-192
E6SCG9_INTC7/9-175
E6SCS1_INTC7/7-196
E6SGQ5_THEM7/95-277
E6SGZ7_THEM7/44-227
E6SI44_THEM7/93-279
E6SN86_BACT6/89-272
E6SRT6_BACT6/4-176
E6SSC8_BACT6/6-191
E6STT1_BACT6/12-197
E6SWS0_BACT6/6-193
E6SZJ3_SHEB6/5-190
E6T206_SHEB6/5-182
E6T2T1_SHEB6/5-190
E6T8P5_SHEB6/5-168
E6TB57_MYCSR/121-300
E6TER1_MYCSR/18-182
E6TF28_MYCSR/7-188
E6THX5_MYCSR/83-269
E6TQC7_BACCJ/89-274
E6TQC9_BACCJ/89-274
E6TQE1_BACCJ/86-273
E6TUZ0_BACCJ/5-190
E6TWX8_BACCJ/8-194
E6TXM3_BACCJ/87-270
E6U2M0_ETHHY/6-191
E6U386_ETHHY/83-271
E6U3B3_ETHHY/6-191
E6U6B4_ETHHY/7-192
E6UII8_RUMA7/6-191
E6UT08_CLOTL/5-190
E6UUF3_CLOTL/87-271
E6UVN1_VARPD/4-205
E6UVZ8_VARPD/100-276
E6UWF8_VARPD/86-276
E6V9H7_VARPD/70-255
E6W047_DESIS/5-162
E6W7V2_PANSA/4-193
E6W9T9_PANSA/4-192
E6WAY5_PANSA/90-274
E6WCP9_PANSA/89-273
E6WHV7_PANSA/77-248
E6WHY4_PANSA/87-267
E6WK36_PANSA/86-271
E6WK73_PANSA/76-259
E6WK77_PANSA/6-198
E6WMX8_PANSA/7-187
E6WNJ7_PANSA/89-240
E6X3G9_NITSE/30-160
E6XBN4_CELAD/5-153
E6XPI8_SHEP2/5-168
E6XR93_SHEP2/5-190
E7A7G1_HAEIF/5-183
E7A7J7_HAEIF/4-195
E7AG35_HAEIF/4-195
E7AG71_HAEIF/5-183
E7B1E6_YERE1/6-195
E7B1N9_YERE1/4-193
E7B2R0_YERE1/76-260
E7B7Q5_YERE1/91-273
E7B8Z0_YERE1/5-192
E7B9K3_YERE1/99-261
E7BA15_YERE1/4-194
E7FMV2_9LACO/6-176
E7FNF7_9LACO/5-198
E7FQ70_9LACO/21-201
E7FR34_9LACO/7-192
E7FUW2_ERYRH/6-190
E7FVU9_ERYRH/6-181
E7FXV5_ERYRH/6-184
E7FXV6_ERYRH/5-182
E7FXX6_ERYRH/83-262
E7G5G5_9FIRM/7-182
E7G617_9FIRM/6-176
E7G7M5_9FIRM/6-192
E7G899_9FIRM/6-177
E7G8A5_9FIRM/5-177
E7G8E4_9FIRM/5-186
E7G8M2_9FIRM/6-175
E7G8S6_9FIRM/222-398
E7G932_9FIRM/5-165
E7G943_9FIRM/5-175
E7GA15_9FIRM/90-245
E7GAA7_9FIRM/236-401
E7GDU8_9FIRM/5-182
E7GE69_9FIRM/5-174
E7GE87_9FIRM/5-181
E7GF81_9FIRM/6-167
E7GH04_CLOSY/5-179
E7GQ28_CLOSY/5-187
E7GRT1_CLOSY/7-193
E7GS13_CLOSY/88-273
E7GSL8_CLOSY/90-271
E7GVW2_STRAP/7-194
E7GY66_STRAP/7-193
E7GYK1_STRAP/83-263
E7GZS0_STRAP/6-183
E7HAI5_ECOLX/4-194
E7HC86_ECOLX/85-267
E7HGV0_ECOLX/5-183
E7HJ07_ECOLX/90-274
E7HL46_ECOLX/89-274
E7HN07_ECOLX/4-193
E7HNM6_ECOLX/4-194
E7HPC7_ECOLX/89-274
E7HQN1_ECOLX/5-183
E7HSU4_ECOLX/10-193
E7HXG5_ECOLX/4-193
E7I0I6_ECOLX/85-267
E7I1E7_ECOLX/90-274
E7I3Q0_ECOLX/4-194
E7I8P8_ECOLX/5-183
E7IFR2_ECOLX/4-193
E7IGM9_ECOLX/90-274
E7IGZ1_ECOLX/85-267
E7IIA4_ECOLX/1-99
E7IJF2_ECOLX/89-274
E7IMD6_ECOLX/90-274
E7IQD2_ECOLX/5-183
E7IRE4_ECOLX/4-193
E7IUP5_ECOLX/85-267
E7IYV1_ECOLX/4-194
E7J1A5_ECOLX/89-274
E7J2S7_ECOLX/4-194
E7J3T9_ECOLX/90-274
E7J4M1_ECOLX/4-193
E7J576_ECOLX/85-267
E7J9B6_ECOLX/5-183
E7JF57_ECOLX/4-193
E7JFV1_ECOLX/90-274
E7JH48_ECOLX/4-194
E7JII7_ECOLX/10-193
E7JK56_ECOLX/5-192
E7JL00_ECOLX/5-183
E7JN64_ECOLX/85-267
E7JRJ7_ECOLX/89-274
E7JTJ6_SHISO/69-251
E7K4L8_SHISO/4-194
E7K5F0_SHISO/5-183
E7K7D9_SHISO/1-108
E7K7Y2_SHISO/4-193
E7K8Q5_SHISO/90-274
E7M3J3_9BACL/6-186
E7M8F3_9BACL/29-212
E7MAE2_9BACL/6-191
E7MAW5_9BACL/9-196
E7ME13_STAAU/7-195
E7MH84_STAAU/19-193
E7MLZ4_9FIRM/6-187
E7MQZ2_9FIRM/6-183
E7MUL9_STAAU/7-195
E7MXT6_STAAU/19-193
E7N868_9ACTO/21-221
E7N9C8_9ACTO/1-149
E7NAG3_9ACTO/1-61
E7NAY3_9ACTO/4-175
E7NBI5_9ACTO/6-186
E7NDR9_9ACTO/11-210
E7NE68_9ACTO/72-267
E7PAY1_PSESG/89-259
E7PIM8_PSESG/89-259
E7PVB7_STRDY/7-194
E7PYS0_STRDY/6-183
E7QU22_9EURY/6-194
E7QZK1_9EURY/6-188
E7RCR1_9BACL/5-187
E7RKP6_9BACL/6-185
E7RML7_9BACT/87-270
E7RSL3_9BACT/13-200
E7S2P8_STRAG/7-190
E7S5P1_STRAG/7-174
E7S789_STRAG/2-107
E7S790_STRAG/6-75
E7S7V4_9STRE/5-205
E7S8F7_9STRE/6-187
E7S9P8_9STRE/7-193
E7SB42_9STRE/7-194
E7SBC3_9STRE/4-144
E7SDQ7_SHIDY/89-274
E7SH08_SHIDY/85-259
E7SIF8_SHIDY/4-194
E7SKX6_SHIDY/90-274
E7SLG0_SHIDY/5-183
E7SNI9_SHIDY/4-193
E7SUU0_SHIBO/4-193
E7SVC7_SHIBO/5-183
E7SY45_SHIBO/85-267
E7T118_SHIBO/4-194
E7T383_SHIBO/89-274
E7T3W8_SHIBO/90-274
E7TA67_SHIFL/85-267
E7TEH6_SHIFL/89-274
E7TG34_SHIFL/4-194
E7TJD2_SHIFL/90-274
E7TKJ5_ECO57/90-274
E7TL35_ECO57/4-193
E7TVM5_ECO57/85-267
E7TX87_ECO57/5-183
E7TYY8_ECO57/89-274
E7TZG6_ECO57/4-194
E7U0R6_ECOLX/4-194
E7U1W6_ECOLX/4-193
E7U4J9_ECOLX/85-267
E7U6W2_ECOLX/89-274
E7U919_ECOLX/5-183
E7UAA5_ECOLX/90-274
E7UB19_ECOLX/5-192
E7UCC1_ECOLX/10-193
E7UF83_ECOLX/5-183
E7UFN2_ECOLX/4-193
E7UHV6_ECOLX/4-194
E7UL33_ECOLX/85-267
E7UQJ3_ECOLX/90-274
E7URC4_ECOLX/89-274
E7USZ6_SALTY/6-182
E7UU28_SALTY/90-274
E7UWV4_SALTY/5-183
E7UXL6_SALTY/4-193
E7UYE0_SALTY/89-274
E7V1A5_SALTY/4-194
E7V7A8_SALMO/89-274
E7V8B0_SALMO/90-274
E7V9V2_SALMO/5-183
E7VBF8_SALMO/4-193
E7VDD2_SALMO/6-182
E7VI18_SALMO/90-274
E7VJY0_SALMO/89-274
E7VKK1_SALMO/6-182
E7VL72_SALMO/4-193
E7VM08_SALMO/4-194
E7VQL4_SALMO/5-183
E7VW25_SALMO/6-182
E7W087_SALMO/90-274
E7W0Y1_SALMO/4-193
E7W2I2_SALMO/89-274
E7W2K8_SALMO/5-183
E7W5F6_SALMO/6-182
E7W7G9_SALMO/4-194
E7W7V3_SALMO/4-193
E7W8X4_SALMO/90-274
E7W9B8_SALMO/89-274
E7WEC7_SALMO/5-183
E7WGI7_SALMO/90-274
E7WI64_SALMO/6-182
E7WLL6_SALMO/4-194
E7WPV2_SALMO/4-193
E7WQU9_SALMO/89-274
E7WR13_SALMO/5-183
E7WVD3_SALMO/89-274
E7WYS4_SALMO/4-193
E7WZK7_SALMO/90-274
E7X1U3_SALMO/6-182
E7X328_SALMO/5-183
E7X4M8_SALMO/5-183
E7X5J8_SALMO/6-182
E7X845_SALMO/4-193
E7X8Y7_SALMO/90-274
E7X9R1_SALMO/4-194
E7XAJ7_SALMO/89-274
E7XI53_SALMO/5-183
E7XJJ2_SALMO/89-274
E7XK93_SALMO/4-193
E7XLL6_SALMO/90-274
E7XNJ6_SALMO/4-194
E7XPW8_SALMO/6-182
E7XT42_SALMO/4-193
E7XTF1_SALMO/4-194
E7XUM7_SALMO/90-274
E7XVD6_SALMO/5-183
E7XXF0_SALMO/6-182
E7Y265_SALMO/89-274
E7Y8Z7_SALMO/4-194
E7YAV6_SALMO/5-183
E7YCH2_SALMO/89-274
E7YF43_SALMO/4-193
E7YFU2_SALMO/6-182
E7YGW3_SALMO/90-274
E7YJ11_SALMO/4-194
E7YK37_SALMO/4-193
E7YLU3_SALMO/6-182
E7YQD0_SALMO/89-274
E7YR06_SALMO/90-274
E7YRV2_SALMO/5-183
E7YWB2_SALMO/89-274
E7YX37_SALMO/4-194
E7YXC7_SALMO/90-274
E7YXR9_SALMO/4-193
E7YZK3_SALMO/5-183
E7Z185_SALMO/6-182
E7Z877_SALMO/4-193
E7Z9T0_SALMO/6-182
E7ZAJ0_SALMO/90-274
E7ZC94_SALMO/89-274
E7ZCZ5_SALMO/4-194
E7ZD68_SALMO/5-183
E7ZHV1_SALMO/5-183
E7ZIY8_SALMO/6-182
E7ZKV0_SALMO/4-194
E7ZRH0_SALMO/89-274
E7ZT00_SALMO/90-274
E7ZTQ4_SALMO/4-193
E7ZV64_SALMO/4-193
E7ZX65_SALMO/6-182
E7ZZM4_SALMO/89-274
E8A0E9_SALMO/4-194
E8A3M9_SALMO/5-183
E8A4L6_SALMO/90-274
E8A900_SALMO/5-183
E8A9B2_SALMO/4-193
E8ACV1_SALMO/6-182
E8AF49_SALMO/4-194
E8AFX5_SALMO/89-274
E8AGD8_SALMO/90-274
E8AJD6_SALMO/4-194
E8AKB8_SALMO/6-182
E8APT4_SALMO/89-274
E8AQL7_SALMO/4-193
E8AQV7_SALMO/5-183
E8AQY8_SALMO/90-274
E8AUV1_SALMO/5-183
E8AZ69_SALMO/4-193
E8B072_SALMO/4-194
E8B2N9_SALMO/90-274
E8B5F7_SALMO/6-182
E8B637_SALMO/89-274
E8B6P0_SALMO/6-182
E8B8V3_SALMO/2-153
E8B9Y6_SALMO/4-194
E8BB56_SALMO/5-183
E8BEG8_SALMO/90-274
E8BH61_SALMO/4-193
E8BLD3_SALMO/5-183
E8BMK5_SALMO/4-193
E8BN10_SALMO/4-194
E8BP32_SALMO/89-274
E8BRV5_SALMO/90-274
E8BUF4_SALMO/6-182
E8BXK7_SALMO/4-194
E8C108_SALMO/5-183
E8C2Z4_SALMO/4-193
E8C3H5_SALMO/6-182
E8C632_SALMO/89-274
E8C787_SALMO/90-274
E8C8D6_SALMO/89-274
E8C9X4_SALMO/90-274
E8CEL2_SALMO/6-182
E8CFV4_SALMO/5-183
E8CGN3_SALMO/1-50
E8CIL7_SALMO/4-139
E8CK04_SALMO/4-194
E8CMT5_SALMO/4-194
E8CPE2_SALMO/89-274
E8CSG8_SALMO/6-182
E8CUX1_SALMO/90-274
E8CWA2_SALMO/5-183
E8CWK9_SALMO/4-193
E8CYG4_SALMO/4-193
E8D1P5_SALMO/89-274
E8D286_SALMO/90-274
E8D3R0_SALMO/5-183
E8D5V0_SALMO/6-182
E8D9Z1_SALMO/4-194
E8DDB9_SALMO/4-193
E8DFC4_SALMO/6-182
E8DH90_SALMO/90-274
E8DKX7_SALMO/5-183
E8DMH8_SALMO/89-274
E8DML5_SALMO/4-194
E8DNV6_SALMO/89-274
E8DRY0_SALMO/90-274
E8DU55_SALMO/5-183
E8DUY5_SALMO/4-193
E8DYA1_SALMO/6-182
E8E5J2_SALMO/89-274
E8E654_SALMO/6-182
E8E6I2_SALMO/90-274
E8E727_SALMO/4-193
E8E8Z7_SALMO/5-183
E8EBE9_SALMO/4-194
E8EFV2_SALMO/5-183
E8EH27_SALMO/4-193
E8EHM2_SALMO/90-274
E8EHR9_SALMO/89-274
E8EKT1_SALMO/6-182
E8ENU3_SALMO/6-182
E8EQP4_SALMO/4-193
E8ES91_SALMO/90-274
E8ETY8_SALMO/4-194
E8EUJ7_SALMO/89-274
E8EV38_SALMO/5-183
E8EZ77_SALMO/90-274
E8EZV8_SALMO/89-274
E8F154_SALMO/6-182
E8F672_SALMO/5-183
E8F7G7_SALMO/4-194
E8F8Q0_SALMO/4-193
E8FB49_SALMO/89-274
E8FBC5_SALMO/4-194
E8FCA1_SALMO/5-183
E8FI09_SALMO/4-193
E8FJQ6_SALMO/90-274
E8FLC5_SALMO/6-182
E8FMK7_SALMO/90-274
E8FRG0_SALMO/4-193
E8FSI3_SALMO/6-182
E8FWT3_SALMO/89-274
E8FY09_SALMO/4-194
E8FYX1_SALMO/5-183
E8G4D0_SALMO/5-183
E8G540_SALMO/6-182
E8G6Z6_SALMO/90-274
E8G7M9_SALMO/4-193
E8G869_SALMO/89-274
E8GCF2_SALMO/4-194
E8GFF2_SALMO/4-194
E8GH82_SALMO/89-274
E8GID6_SALMO/6-182
E8GLH7_SALMO/4-193
E8GMB9_SALMO/90-274
E8GP42_SALMO/5-183
E8GPT8_SALMO/90-274
E8GQJ2_SALMO/4-193
E8GR18_SALMO/89-274
E8GRD2_SALMO/4-194
E8GZ97_SALMO/5-183
E8H089_SALMO/6-182
E8H265_ECO57/89-274
E8H537_ECO57/85-267
E8H749_ECO57/5-183
E8HBC5_ECO57/4-193
E8HCE1_ECO57/90-274
E8HDN4_ECO57/4-194
E8HFY7_ECOLX/89-274
E8HIX3_ECOLX/85-267
E8HKZ8_ECOLX/5-183
E8HQ44_ECOLX/4-193
E8HR10_ECOLX/90-274
E8HSP5_ECOLX/4-194
E8HV72_ECOLX/89-274
E8HXY9_ECOLX/85-267
E8HZK3_ECOLX/5-183
E8I409_ECOLX/4-193
E8I533_ECOLX/90-274
E8I5M2_ECOLX/4-194
E8IBC3_ECOLX/85-267
E8IDR4_ECOLX/5-183
E8IE02_ECOLX/4-193
E8IIH9_ECOLX/90-274
E8IK10_ECOLX/4-194
E8ILP4_ECOLX/89-274
E8IPD1_ECOLX/85-267
E8IQ70_ECOLX/4-193
E8IS24_ECOLX/5-183
E8IWL5_ECOLX/90-274
E8IY49_ECOLX/4-194
E8IZS0_ECOLX/89-274
E8J1J2_ECO57/89-274
E8J4H1_ECO57/85-267
E8J6L8_ECO57/5-183
E8JAR3_ECO57/4-193
E8JBP5_ECO57/90-274
E8JD68_ECO57/4-194
E8JEX8_9ACTO/77-266
E8JEY0_9ACTO/14-191
E8JHD2_9ACTO/8-157
E8JIM9_9ACTO/100-291
E8JIP0_9ACTO/112-299
E8JJW4_9ACTO/44-206
E8JJW8_9ACTO/86-253
E8JJZ9_9ACTO/31-218
E8JLQ8_9ACTO/7-176
E8JM17_STREI/7-194
E8JM83_STREI/6-183
E8JQ85_STREI/7-190
E8JR41_STREI/5-182
E8JSR1_STRCR/30-217
E8JVY9_STRCR/8-179
E8JWU9_STRCR/5-205
E8JXM0_STRCR/7-193
E8JYL4_9STRE/18-205
E8K1F4_9STRE/7-193
E8K1S6_9STRE/5-205
E8K2U5_9STRE/6-213
E8K4X7_STRPA/4-150
E8K501_STRPA/7-194
E8K6H8_STRPA/7-193
E8K7Q5_STRPA/6-184
E8K849_STRPA/5-205
E8KAG8_9STRE/7-194
E8KCH8_9STRE/7-193
E8KCM6_9STRE/83-263
E8KDK1_9STRE/6-213
E8KE81_9PAST/5-183
E8KGT9_9PAST/6-197
E8KHB2_9PAST/81-228
E8KMM7_STRSA/6-213
E8KPQ8_STRSA/7-194
E8KRE6_STRSA/7-193
E8KRW7_STRSA/82-264
E8KT36_STRVE/7-190
E8KTS9_STRVE/32-197
E8KVD8_STRVE/4-144
E8KVS5_STRVE/7-194
E8L4J6_9RHIZ/9-195
E8LHV1_9GAMM/101-248
E8LJZ7_9GAMM/5-173
E8LKW7_9GAMM/4-195
E8LQY3_9VIBR/88-272
E8LSZ6_9VIBR/4-194
E8LU19_9VIBR/87-271
E8M473_9VIBR/5-182
E8M641_9VIBR/8-178
E8M9E7_9VIBR/87-271
E8MAL7_9VIBR/4-194
E8MBK7_9VIBR/88-272
E8ME01_BIFL2/98-275
E8ME02_BIFL2/19-201
E8ME03_BIFL2/89-272
E8MEE2_BIFL2/9-181
E8MEU2_BIFL2/89-282
E8MEW0_BIFL2/85-271
E8MEW2_BIFL2/5-188
E8MF75_BIFL2/84-265
E8MFS1_BIFL2/103-287
E8MN88_BIFLS/81-262
E8MPH0_BIFLS/54-250
E8MR62_BIFLS/133-310
E8MUJ6_BIFL1/98-275
E8MUJ7_BIFL1/19-201
E8MUJ8_BIFL1/89-272
E8MUZ2_BIFL1/9-181
E8MVF7_BIFL1/89-282
E8MVI2_BIFL1/85-271
E8MVI4_BIFL1/5-188
E8MVU5_BIFL1/84-265
E8MWD0_BIFL1/103-287
E8MXP4_ANATU/10-177
E8N2P0_ANATU/84-265
E8N3B6_ANATU/87-271
E8N3X2_ANATU/88-274
E8N4J5_ANATU/6-187
E8N5W7_ANATU/7-194
E8N6Y2_MICTS/100-282
E8N7U6_MICTS/16-199
E8N7U7_MICTS/94-267
E8N863_MICTS/5-183
E8N8E8_MICTS/81-265
E8N8F5_MICTS/6-186
E8N9Z7_MICTS/92-273
E8NB57_MICTS/90-272
E8NCX8_MICTS/99-282
E8NDX9_MICTS/82-268
E8NEN3_MICTS/89-277
E8NEW5_MICTS/10-180
E8NF93_MICTS/91-267
E8NGI1_MICTS/81-266
E8NIC8_SALET/89-274
E8NKA6_SALET/4-194
E8NQH6_SALET/5-183
E8NQP8_SALET/4-193
E8NUA3_SALET/6-182
E8NUJ1_SALET/90-274
E8NW72_YERPH/91-273
E8NWE1_YERPH/90-274
E8NYQ9_YERPH/4-193
E8NZS6_YERPH/90-254
E8P2Y6_YERPH/6-183
E8P6K9_YERPH/4-194
E8PK66_THESS/83-253
E8PQF4_THESS/5-186
E8Q818_STRED/7-190
E8Q8H9_STRED/6-182
E8QCB7_STRED/7-194
E8QCQ8_STRED/5-177
E8R1R0_ISOPI/21-208
E8R2D4_ISOPI/24-211
E8R2P7_ISOPI/10-195
E8R8S8_DESM0/8-190
E8RKL7_9CAUL/106-278
E8RKM0_9CAUL/5-198
E8RNH0_9CAUL/82-250
E8RP70_9CAUL/6-190
E8RWR4_MICSL/101-292
E8RXE9_MICSL/82-257
E8RXF2_MICSL/13-198
E8RY48_MICSL/12-197
E8RZ31_MICSL/92-258
E8RZY9_MICSL/11-190
E8S0V9_MICSL/77-261
E8S0X5_MICSL/80-264
E8S186_MICSL/12-188
E8S239_MICSL/91-279
E8S4L0_MICSL/6-186
E8S6L3_MICSL/88-251
E8S6V9_MICSL/10-195
E8S7P9_MICSL/11-212
E8S9C7_MICSL/89-276
E8S9H7_MICSL/86-272
E8S9M9_MICSL/92-276
E8SA62_MICSL/7-190
E8SEW4_STAPH/5-180
E8SI08_STAPH/8-196
E8SRZ7_GEOS2/6-185
E8SWZ0_GEOS2/5-185
E8SZS7_GEOS2/84-270
E8SZV0_GEOS2/7-193
E8T255_THEA1/4-174
E8T7N4_MESCW/236-402
E8T8C5_MESCW/89-274
E8T8L6_MESCW/98-268
E8TA84_MESCW/8-192
E8TBS8_MESCW/78-264
E8TGC1_MESCW/86-269
E8TJW6_MESCW/23-147
E8TM78_MESCW/96-269
E8TNQ7_MESCW/102-273
E8TPM9_MESCW/83-262
E8TX99_ALIDB/4-212
E8U3H0_DEIML/82-271
E8U3I9_DEIML/20-200
E8UAK7_DEIML/90-276
E8UBJ7_DEIML/9-171
E8UC45_DEIML/16-207
E8UHP1_MYCFM/5-181
E8ULW5_STREJ/85-263
E8UMN8_STREJ/1-76
E8UNC0_STREJ/7-194
E8UPL1_STREJ/7-190
E8UPV5_STREJ/5-169
E8URA8_THEBF/84-269
E8URT5_THEBF/7-193
E8URZ7_THEBF/88-267
E8UU80_THEBF/86-270
E8UW39_THEBF/4-189
E8UW67_THEBF/88-268
E8UWE7_THEBF/83-255
E8UYG9_TERSS/6-196
E8V003_TERSS/7-193
E8V0D4_TERSS/36-195
E8V168_TERSS/101-282
E8V1K7_TERSS/123-311
E8V336_TERSS/7-194
E8V358_TERSS/82-265
E8V461_TERSS/5-131
E8V710_TERSS/102-282
E8VBB0_BACST/4-184
E8VD23_BACST/8-192
E8VIY1_BACST/84-267
E8VM11_VIBVU/88-272
E8VNR9_VIBVU/87-271
E8VS09_VIBVU/4-194
E8VVB5_VIBVU/5-184
E8VYS8_STRFA/27-209
E8W003_STRFA/94-279
E8W145_STRFA/93-285
E8W6H9_STRFA/1-180
E8W7B3_STRFA/87-284
E8W7X4_STRFA/93-279
E8WA10_STRFA/87-260
E8WA77_STRFA/84-267
E8WBG2_STRFA/96-288
E8WCB4_STRFA/90-260
E8WCL2_STRFA/82-266
E8WER8_STRFA/39-220
E8WEY2_STRFA/1-167
E8WFF7_STRFA/8-192
E8WFG6_STRFA/97-276
E8WGG0_STRFA/6-184
E8WN02_GEOS8/8-193
E8WPF2_GEOS8/10-193
E8X1I4_ACISM/35-221
E8X3Z3_ACISM/33-191
E8X6R2_ACISM/100-281
E8XA34_SALT4/90-274
E8XD39_SALT4/5-183
E8XFE7_SALT4/4-194
E8XFZ5_SALT4/6-182
E8XI68_SALT4/89-274
E8XKH7_SALT4/4-193
E8XN96_RAHSY/91-275
E8XPK4_RAHSY/90-274
E8XQ92_RAHSY/88-273
E8XQG2_RAHSY/4-193
E8XR41_RAHSY/6-190
E8XT87_RAHSY/90-260
E8XUN5_RAHSY/77-260
E8XUN9_RAHSY/7-199
E8Y0A2_RAHSY/94-257
E8Y2F2_ECOKO/5-183
E8Y4S0_ECOKO/10-193
E8Y682_ECOKO/90-274
E8Y8C2_ECOKO/89-274
E8Y9E1_ECOKO/4-193
E8Y9S1_ECOKO/85-267
E8YE55_ECOKO/4-194
E8YT73_9BURK/96-287
E8YWI1_9BURK/17-157
E8ZPG9_CLOB0/8-191
E8ZU32_CLOB0/8-179
E8ZYA7_SALET/4-193
E8ZZ35_SALET/90-274
E9A2K0_SALET/89-274
E9A2Z5_SALET/4-194
E9A731_SALET/5-183
E9A7Z5_SALET/6-182
E9CMB2_9ENTR/90-274
E9DKI1_9STRE/3-97
E9DL89_9STRE/7-190
E9DMX4_9STRE/4-145
E9DNM2_9STRE/7-194
E9FEZ5_9STRE/1-171
E9FEZ6_9STRE/9-167
E9FGN9_9STRE/7-193
E9FI58_9STRE/6-187
E9FIH1_9STRE/7-194
E9FKG9_9STRE/13-200
E9FN51_9STRE/6-177
E9FP61_9STRE/7-193
E9RMA9_LACRE/10-154
E9RPH6_LACRE/7-193
E9RQV5_LACRE/7-187
E9RUU9_9FIRM/86-266
E9RWF8_9FIRM/6-190
E9RWL9_9FIRM/6-178
E9RZA3_9FIRM/1-148
E9SHB4_RUMAL/6-191
E9SJY7_CLOSY/5-179
E9SLX8_CLOSY/88-273
E9SPA1_CLOSY/5-187
E9SSP9_CLOSY/7-193
E9SV85_COREQ/8-178
E9SWV9_COREQ/5-119
E9SZN7_COREQ/120-304
E9T6H8_COREQ/16-194
E9TBY6_ECOLX/85-267
E9TDJ6_ECOLX/89-274
E9TGP7_ECOLX/5-183
E9TJ59_ECOLX/4-194
E9TK59_ECOLX/10-193
E9TLJ4_ECOLX/33-222
E9TNA2_ECOLX/90-274
E9TNR0_ECOLX/5-183
E9TNZ2_ECOLX/10-193
E9TRW4_ECOLX/89-274
E9TVC7_ECOLX/85-267
E9TWB1_ECOLX/4-194
E9TXZ8_ECOLX/5-192
E9U3K7_ECOLX/33-222
E9U4A9_ECOLX/90-274
E9U596_ECOLX/33-222
E9U998_ECOLX/5-183
E9U9D1_ECOLX/10-193
E9U9Y8_ECOLX/85-267
E9UB16_ECOLX/5-192
E9UEC0_ECOLX/89-274
E9UG72_ECOLX/90-274
E9UH71_ECOLX/4-194
E9UMU8_9ACTO/7-187
E9UMV1_9ACTO/96-275
E9UPM0_9ACTO/85-269
E9UPY9_9ACTO/77-260
E9USS2_9ACTO/85-272
E9UTF8_9ACTO/83-267
E9UYY5_9ACTO/7-188
E9UZJ8_9ACTO/84-266
E9V1N5_9ACTO/10-189
E9V3Q4_9ACTO/13-196
E9V4H8_ECOLX/4-194
E9V5G0_ECOLX/46-235
E9V603_ECOLX/90-274
E9V6V5_ECOLX/89-274
E9VA53_ECOLX/5-183
E9VD39_ECOLX/10-193
E9VEI5_ECOLX/5-192
E9VGF1_ECOLX/85-267
E9VIN9_ECOLX/46-235
E9VJ50_ECOLX/90-274
E9VKL9_ECOLX/4-194
E9VKY3_ECOLX/5-183
E9VP16_ECOLX/89-274
E9VRW5_ECOLX/85-267
E9VTY5_ECOLX/5-192
E9VVB3_ECOLX/10-193
E9VZA3_ECOLX/5-183
E9VZR1_ECOLX/89-274
E9W2T3_ECOLX/85-267
E9W5C9_ECOLX/4-194
E9W6E8_ECOLX/46-235
E9W7A7_ECOLX/90-274
E9WBA9_ECOLX/46-235
E9WC41_ECOLX/90-274
E9WDH0_ECOLX/4-194
E9WEU5_ECOLX/89-274
E9WHT5_ECOLX/85-267
E9WI21_ECOLX/5-183
E9WJZ4_ECOLX/10-193
E9WPM1_ECOLX/46-235
E9WQB5_ECOLX/90-274
E9WRQ0_ECOLX/4-194
E9WTA5_ECOLX/5-183
E9WV43_ECOLX/85-267
E9WXX7_ECOLX/16-154
E9WY89_ECOLX/10-193
E9X3H8_ECOLX/89-274
E9X4W0_ECOLX/4-194
E9X6E3_ECOLX/5-183
E9XAU7_ECOLX/46-235
E9XBK6_ECOLX/90-274
E9XCX0_ECOLX/85-267
E9XG66_ECOLX/5-183
E9XI89_ECOLX/85-267
E9XJY8_ECOLX/89-274
E9XMK0_ECOLX/4-194
E9XNZ1_ECOLX/90-274
E9XPR0_ECOLX/4-193
E9XVU7_ECOLX/46-235
E9XWM8_ECOLX/90-274
E9XXV0_ECOLX/4-194
E9XZ71_ECOLX/89-274
E9Y1Y3_ECOLX/85-267
E9Y296_ECOLX/5-183
E9Y483_ECOLX/10-193
E9Y9D2_ECOLX/1-122
E9YAJ7_ECOLX/4-194
E9YDG3_ECOLX/46-235
E9YE64_ECOLX/90-274
E9YGX0_ECOLX/3-133
E9YJ12_ECOLX/5-183
E9YKB3_ECOLX/10-193
E9YMW7_ECOLX/92-254
E9YND4_ECOLX/89-274
E9YR70_ECOLX/85-267
E9YRN1_ECOLX/90-274
E9YT41_ECOLX/4-194
E9YUX2_ECOLX/5-183
E9YXP4_ECOLX/4-193
E9Z2K9_ESCFE/5-183
E9Z4B4_ESCFE/90-274
E9Z4T4_ESCFE/46-235
E9Z754_ESCFE/89-274
E9Z7K8_ESCFE/4-194
E9ZBT5_ESCFE/10-193
E9ZFS8_MYCTU/111-289
E9ZGJ8_MYCTU/5-188
E9ZMD4_MYCTU/22-186
F0BJD4_9XANT/97-265
F0BS47_9XANT/106-274
F0C8X0_9XANT/94-263
F0CA32_9XANT/97-265
F0CER2_SALMO/4-194
F0CH17_SALMO/4-194
F0CJ84_SALMO/4-194
F0CVJ7_SALMO/4-194
F0CX26_SALMO/4-194
F0D3G3_STAAU/7-195
F0D4B3_STAAU/8-181
F0DB39_STAAU/8-181
F0DBQ4_STAAU/7-195
F0DIB7_9FIRM/8-190
F0DSP6_9FIRM/84-269
F0DTD0_9FIRM/90-271
F0DTG6_9FIRM/4-189
F0DTR7_9FIRM/88-263
F0DWP7_9FIRM/7-194
F0E8M3_9PSED/13-168
F0EFB6_ENTCA/4-176
F0EH56_ENTCA/11-193
F0EI55_ENTCA/17-180
F0EIA0_ENTCA/23-205
F0EIM7_ENTCA/85-265
F0EIN2_ENTCA/7-184
F0EJ37_ENTCA/7-176
F0EJ55_ENTCA/96-262
F0EJA3_ENTCA/5-170
F0EK10_ENTCA/6-187
F0EKP9_ENTCA/8-194
F0EMI5_ENTCA/11-182
F0ENH5_ENTCA/7-193
F0ESE0_HAEPA/16-194
F0EUA8_HAEPA/4-195
F0F5S8_9BACT/41-229
F0FDJ5_STRSA/7-194
F0FF99_STRSA/7-193
F0FFS6_STRSA/82-264
F0FGA0_STRSA/6-213
F0FJR9_STRSA/7-194
F0FLG7_STRSA/7-193
F0FMC8_STRSA/5-198
F0FNF4_STRSA/82-264
F0FQK1_STRSA/5-198
F0FR25_STRSA/7-194
F0FRG8_STRSA/7-193
F0FVE0_STRSA/82-264
F0G8W7_9BURK/91-278
F0GU71_9FIRM/6-187
F0GUT6_9FIRM/5-184
F0GX37_9FIRM/78-257
F0GYK5_9FIRM/4-184
F0GZB0_9FIRM/6-187
F0H4Z2_9BACT/20-208
F0HBN1_9FIRM/7-192
F0HC19_9FIRM/7-190
F0HC20_9FIRM/4-176
F0HDV9_9FIRM/6-183
F0HF26_9FIRM/5-192
F0HI49_9FIRM/5-189
F0HI53_9FIRM/6-184
F0HJ67_9FIRM/95-250
F0HJD8_9ACTN/11-201
F0HV54_LACDL/1-96
F0HVR9_LACDL/7-193
F0HVX8_LACDL/8-190
F0HYZ6_STRSA/82-264
F0HZH5_STRSA/7-193
F0I1V3_STRSA/7-194
F0I560_STRSA/6-213
F0I7J6_STRSA/7-193
F0I7U6_STRSA/7-194
F0I9N6_STRSA/82-264
F0IAL2_STRSA/5-198
F0IJC8_STRSA/5-198
F0IMM4_STRSA/7-194
F0IP48_STRSA/82-264
F0IPT6_STRSA/7-193
F0IR19_STRSA/82-264
F0IRZ9_STRSA/5-198
F0ITF7_STRSA/7-193
F0IUQ8_STRSA/7-194
F0J1A6_ACIMA/104-286
F0J4J6_ACIMA/6-191
F0JLJ4_ESCFE/90-274
F0JMQ9_ESCFE/24-214
F0JMY0_ESCFE/4-193
F0JP91_ESCFE/89-274
F0JPR7_ESCFE/10-193
F0JST6_ESCFE/5-183
F0JYK3_LACD2/7-193
F0K040_LACD2/2-95
F0K3B7_LACD2/8-67
F0K412_CLOAE/12-192
F0K9R6_CLOAE/79-220
F0KB37_CLOAE/6-187
F0KC75_CLOAE/80-264
F0KDK9_CLOAE/7-192
F0KLR7_ACICP/1-112
F0KR79_YERE3/4-194
F0KRF7_YERE3/6-195
F0KSN7_YERE3/91-273
F0KVU3_YERE3/121-282
F0KWP3_YERE3/5-192
F0L0T0_YERE3/4-193
F0L124_YERE3/76-260
F0L317_9RHIZ/102-275
F0L3C8_9RHIZ/4-191
F0LB38_9RHIZ/111-279
F0LB45_9RHIZ/80-258
F0LB90_9RHIZ/88-263
F0LCB9_9RHIZ/88-266
F0LCD2_9RHIZ/94-271
F0LE38_9RHIZ/95-276
F0LGF2_9RHIZ/86-267
F0LP35_VIBFU/4-190
F0LQS3_VIBFU/88-272
F0LTT6_VIBFU/4-195
F0LVE0_VIBFU/87-271
F0M3F6_ARTPP/79-258
F0M3N0_ARTPP/77-259
F0M4E7_ARTPP/100-286
F0M4S8_ARTPP/93-279
F0M564_ARTPP/91-253
F0M659_ARTPP/93-271
F0M693_ARTPP/101-281
F0M6C9_ARTPP/90-272
F0M8W4_ARTPP/23-202
F0M9L7_ARTPP/16-187
F0MAQ9_ARTPP/91-260
F0MAY6_ARTPP/90-276
F0NTG3_LACHH/9-191
F0NUN7_LACHH/1-173
F0P5D2_STAPE/8-196
F0P6I4_STAPE/5-153
F0PD68_ENTF6/8-188
F0PDH5_ENTF6/7-193
F0PGG6_ENTF6/85-265
F0PH42_ENTF6/5-180
F0PK20_BACT0/92-259
F0PKL9_BACT0/6-184
F0PW66_BACT0/8-194
F0PWM1_BACT0/6-178
F0Q520_ACIAP/4-208
F0QV69_VULM7/5-186
F0R329_BACSH/12-196
F0RGA1_CELLC/5-154
F0RP85_DEIPM/6-169
F0RSH1_SPHGB/96-275
F0RV82_SPHGB/6-189
F0RWG5_SPHGB/117-299
F0RXM6_SPHGB/84-268
F0RZP1_SPHGB/84-260
F0S6F9_PEDSD/9-161
F0S8A1_PEDSD/11-193
F0S8C8_PEDSD/8-144
F0SAY7_PEDSD/84-265
F0SC19_PEDSD/93-276
F0SF04_PEDSD/7-160
F0SMT6_PLABD/7-193
F0SRV9_PLABD/8-193
F0SYR8_SYNGF/84-270
F0TEI5_LACA3/5-178
F0THQ2_LACA3/9-191
F0TIA4_LACA3/6-185
F0TMK5_RIEAR/13-197
F0VSU5_STRG2/7-190
F0VV62_STRG2/5-170
F0VW55_STRG2/7-194
F0W362_9STRA/88-274
F0WDT5_9STRA/35-220
F0Y571_9STRA/6-193
F0YT82_9CLOT/88-271
F0YUQ2_9CLOT/84-267
F0YVE5_9CLOT/7-197
F0YVF0_9CLOT/89-268
F0YXX6_9CLOT/84-263
F0Z238_9CLOT/4-189
F0Z2Z8_9CLOT/97-275
F0Z3A4_9CLOT/7-192
F0Z3B3_9CLOT/85-267
F0Z3N5_9CLOT/6-191
F0Z506_9CLOT/6-184
F0Z6Y5_DICPU/10-193
F1MIL9_BOVIN/424-609
F1NMQ2_CHICK/411-596
F1PLL9_CANFA/424-609
F1RDC8_DANRE/414-599
F1T4N3_9ACTN/7-193
F1T831_9CLOT/93-280
F1TBU1_9CLOT/84-264
F1TD72_9CLOT/84-272
F1TF98_9CLOT/7-195
F1TFC2_9CLOT/87-272
F1TH50_9CLOT/85-266
F1TI68_9CLOT/6-191
F1TKN9_PROAC/76-260
F1TM59_PROAC/101-275
F1TNF3_PROAC/5-184
F1TR64_PROAC/44-211
F1TRV3_PROAC/101-268
F1TSW3_PROAC/44-211
F1TTY0_PROAC/76-260
F1TV08_PROAC/101-275
F1TVH4_PROAC/101-268
F1TZ22_PROAC/5-184
F1U0P1_PROAC/6-173
F1U119_PROAC/76-260
F1U1H9_PROAC/101-275
F1U410_PROAC/5-184
F1U6A9_PROAC/101-273
F1U7F8_PROAC/44-211
F1U8G4_PROAC/76-260
F1U9E9_PROAC/101-275
F1UAY4_PROAC/100-266
F1UCX2_PROAC/5-184
F1UF89_PROAC/44-211
F1UFW6_PROAC/76-260
F1UG34_PROAC/5-184
F1UID1_PROAC/101-275
F1UJ72_PROAC/101-268
F1UMC2_PROAC/44-211
F1UNF5_PROAC/76-260
F1UPE2_PROAC/101-275
F1URU2_PROAC/5-184
F1UTN1_PROAC/100-266
F1UVF9_PROAC/101-275
F1UW03_PROAC/91-275
F1UWW2_PROAC/6-173
F1UYC4_PROAC/5-184
F1UZY6_PROAC/82-250
F1V1Z7_PROAC/44-211
F1V343_PROAC/76-260
F1V422_PROAC/101-275
F1V5V1_PROAC/100-266
F1V6V0_PROAC/5-184
F1VAH3_PROAC/101-275
F1VBP2_PROAC/44-211
F1VC92_PROAC/91-275
F1VEG6_PROAC/5-184
F1VG93_PROAC/101-268
F1VHB7_PROAC/44-211
F1VI82_PROAC/101-268
F1VJZ7_PROAC/101-275
F1VL09_PROAC/91-275
F1VNN0_PROAC/5-184
F1XJV5_ECO57/5-183
F1XML1_ECO57/85-267
F1XQU7_ECO57/89-274
F1XT28_ECO57/90-274
F1XTA1_ECO57/4-193
F1XTZ3_ECO57/4-194
F1XZU2_ECO57/90-274
F1Y0L2_ECO57/4-193
F1Y3F1_ECO57/89-274
F1Y8P8_ECO57/85-267
F1YB59_ECO57/4-194
F1YD93_ECO57/5-183
F1YHJ8_9ACTO/17-195
F1YKG4_9ACTO/125-304
F1YLI6_9ACTO/90-259
F1YMP1_9ACTO/24-192
F1YW05_9PROT/7-192
F1YX72_9STRE/7-190
F1YXB4_9STRE/8-189
F1YY33_9STRE/6-187
F1Z2C8_9STRE/7-194
F1ZAV3_9SPHN/11-196
F1ZFC4_ECOLX/4-193
F1ZGB2_ECOLX/90-274
F1ZH05_ECOLX/4-194
F1ZHK7_ECOLX/89-274
F1ZKU3_ECOLX/85-267
F1ZMZ1_ECOLX/5-183
F1ZS35_THEET/84-269
F1ZT61_THEET/88-268
F1ZTA1_THEET/4-189
F1ZWZ3_THEET/4-189
F1ZY10_THEET/88-267
F1ZZS8_THEET/7-193
F2A210_RHIET/21-208
F2A4X2_RHIET/94-274
F2A7L0_RHIET/87-272
F2A8V2_RHIET/88-259
F2AC26_RHIET/93-270
F2ADH4_RHIET/103-277
F2AF11_RHIET/97-267
F2AIK7_RHIET/88-269
F2AQC0_RHOBA/25-211
F2B0P1_RHOBA/10-198
F2B184_RHOBA/7-192
F2B3Q1_STRPN/86-267
F2B3T5_STRPN/7-194
F2B4W8_STRPN/7-193
F2B7B4_STRPN/6-215
F2B830_STRPN/5-205
F2BIV0_STRSA/7-194
F2BKB1_STRSA/7-193
F2BLL0_STRSA/5-198
F2BLT7_STRSA/82-264
F2BP30_STRSA/5-198
F2BS99_STRSA/7-194
F2BT80_STRSA/7-193
F2BTG8_STRSA/82-264
F2C314_HAEAE/4-195
F2C351_HAEAE/5-183
F2C6C7_STRSA/7-194
F2C812_STRSA/7-193
F2C8A1_STRSA/82-264
F2C9T9_STRSA/5-199
F2CDC6_STRSA/7-194
F2CEQ8_STRSA/7-193
F2CGB6_STRSA/82-264
F2CHA8_STRSA/5-198
F2CI08_STRSA/82-264
F2CLH6_STRSA/7-194
F2CNA3_STRSA/7-193
F2CPD4_STRSA/5-198
F2ENK4_PANAN/4-193
F2EP46_PANAN/90-274
F2EPX0_PANAN/216-394
F2EQK0_PANAN/7-187
F2ESC2_PANAN/123-294
F2EV42_PANAN/36-220
F2EWT5_PANAN/2-104
F2EYW5_PANAN/87-267
F2EZL0_PANAN/15-139
F2F5A2_9BACL/83-266
F2F8J9_9BACL/5-183
F2FCQ5_SALDU/6-182
F2FGF2_SALDU/4-193
F2FGU4_SALDU/89-274
F2FJZ6_SALDU/90-274
F2FK80_SALDU/4-194
F2FMA0_SALDU/5-183
F2FPU7_SALGL/90-274
F2FU33_SALGL/6-182
F2FYI2_SALGL/89-274
F2FZ64_SALGL/4-193
F2G145_SALGL/4-194
F2G1D8_SALGL/5-183
F2G2H6_ALTMD/53-225
F2GLF4_MYCTU/22-186
F2GN96_MYCTU/111-289
F2GNI9_MYCTU/5-188
F2GWH5_BRUME/80-265
F2GXE4_BRUME/233-404
F2H525_BACTU/6-177
F2H6U4_BACTU/8-194
F2H9G4_BACTU/92-260
F2HKC0_LACLA/7-185
F2HL46_LACLA/8-194
F2HNE2_LACLA/7-185
F2HNE3_LACLA/5-182
F2HXS8_BRUME/80-265
F2HY43_BRUME/233-404
F2I671_9LACT/6-192
F2IHY3_9FLAO/8-188
F2IKP1_VIBCH/4-190
F2ILW5_VIBCH/87-271
F2IM09_VIBCH/5-182
F2IMJ9_VIBCH/88-272
F2IRW2_VIBCH/4-194
F2IVS0_9PROT/89-275
F2J4D3_9PROT/4-190
F2JLG9_9FIRM/84-263
F2JLI2_9FIRM/5-191
F2JR65_9FIRM/5-185
F2JSK9_9FIRM/87-265
F2JVT5_9GAMM/87-262
F2JZ74_9GAMM/86-272
F2KRZ7_ARCVE/5-164
F2L026_9BACT/20-208
F2L4A7_9CREN/4-174
F2L728_9PSEU/89-269
F2LLJ4_BURGA/97-269
F2LLJ6_BURGA/25-218
F2LM84_BURGA/28-169
F2LVZ0_9DELT/6-172
F2LZ47_LACAM/5-172
F2M056_LACAM/9-191
F2M173_LACAM/6-185
F2M3T7_LACAR/6-186
F2M4K9_LACCA/5-175
F2M5S6_LACCA/5-174
F2M6X5_LACCA/8-195
F2MDJ7_LACCA/5-175
F2MEA2_LACCA/5-174
F2MPB4_ENTFA/5-180
F2MQ09_ENTFA/23-203
F2MUE3_ENTFA/7-193
F2N817_9ACTN/87-274
F2N8X5_9ACTN/10-195
F2N926_9ACTN/6-174
F2N9A7_9ACTN/86-268
F2N9A9_9ACTN/6-193
F2NAY8_9ACTN/8-190
F2NB48_9ACTN/6-192
F2NB68_9ACTN/89-281
F2NBA7_9ACTN/5-195
F2NH75_9DELT/16-200
F2NPM4_9DEIN/5-187
F2P6M6_PHOMO/87-271
F2P7H7_PHOMO/88-272
F2P8E0_PHOMO/4-194
F2PE83_PHOMO/7-194
F2QC52_STROR/6-187
F2QCI3_STROR/7-194
F2QEW5_STROR/7-193
F2QFX9_STROR/5-173
F2R1B8_9ACTO/8-180
F2R2H8_9ACTO/90-272
F2R4P2_9ACTO/83-268
F2R8J3_9ACTO/87-280
F2R8R9_9ACTO/95-276
F2R9Q5_9ACTO/24-208
F2RA43_9ACTO/90-259
F2RAN4_9ACTO/83-268
F2RB24_9ACTO/99-293
F2RDB9_9ACTO/39-220
F2REW6_9ACTO/82-266
F2RGZ6_9ACTO/1-180
F2RHK6_9ACTO/109-301
F2RI90_9ACTO/6-184
F2RJ52_9ACTO/5-192
F2UDM1_9EUKA/41-200
F2UVU7_ACTVI/116-311
F2UW24_ACTVI/84-266
F2UWV7_ACTVI/6-186
F2UXG9_ACTVI/13-182
F2UZZ0_ACTVI/37-236
F2V059_ACTVI/79-259
F2V0B5_ACTVI/26-225
F2V143_ACTVI/7-156
F2V6Y5_MYCTU/22-186
F2VAP3_MYCTU/111-289
GLCNE_CRIGR/411-596
GLCNE_HUMAN/411-596
GLCNE_MOUSE/411-596
GLCNE_RAT/411-596
GLK_BACHD/8-194
GLK_BACSU/8-192
GLK_STAXY/7-195
GLK_STRCO/6-184
GLK_STRLI/6-184
MAK_ECOLI/4-193
MLC_ECOLI/89-274
NAGC_ECO57/90-274
NAGC_ECOL6/90-274
NAGC_ECOLI/90-274
NAGC_SHIFL/90-274
NAGK_ALISL/4-194
NAGK_CITK8/4-194
NAGK_ECO24/4-194
NAGK_ECO27/4-194
NAGK_ECO45/4-194
NAGK_ECO55/4-194
NAGK_ECO57/4-194
NAGK_ECO5E/4-194
NAGK_ECO7I/4-194
NAGK_ECO81/4-194
NAGK_ECO8A/4-194
NAGK_ECOBW/4-194
NAGK_ECODH/4-194
NAGK_ECOHS/4-194
NAGK_ECOK1/4-194
NAGK_ECOL5/4-194
NAGK_ECOL6/4-194
NAGK_ECOLC/4-194
NAGK_ECOLI/4-194
NAGK_ECOLU/4-194
NAGK_ECOSE/4-194
NAGK_ECOSM/4-194
NAGK_ECOUT/4-194
NAGK_ERWCT/4-194
NAGK_ERWT9/4-194
NAGK_ESCF3/4-194
NAGK_HAEI8/4-195
NAGK_HAEIN/4-195
NAGK_HAES1/4-195
NAGK_MANSM/4-195
NAGK_PASMU/4-195
NAGK_PECCP/4-194
NAGK_PHOPR/4-194
NAGK_SALA4/4-194
NAGK_SALAR/4-194
NAGK_SALCH/4-194
NAGK_SALDC/4-194
NAGK_SALEP/4-194
NAGK_SALG2/4-194
NAGK_SALHS/4-194
NAGK_SALNS/4-194
NAGK_SALPA/4-194
NAGK_SALPB/4-194
NAGK_SALPC/4-194
NAGK_SALPK/4-194
NAGK_SALSV/4-194
NAGK_SALTI/4-193
NAGK_SALTY/4-194
NAGK_SHIBS/4-194
NAGK_SHIDS/4-194
NAGK_SHIF8/4-194
NAGK_SHIFL/4-194
NAGK_SHISS/4-194
NAGK_VIBCH/4-194
NAGK_VIBF1/4-194
NAGK_VIBFM/4-194
NAGK_VIBPA/4-194
NAGK_VIBSL/4-194
NAGK_VIBVU/4-194
NAGK_VIBVY/4-194
NAGK_YERE8/4-194
NAGK_YERP3/4-194
NAGK_YERPA/4-194
NAGK_YERPB/4-194
NAGK_YERPE/4-194
NAGK_YERPN/4-194
NAGK_YERPS/4-194
NAGK_YERPY/4-194
NANEK_BRUME/239-410
NANEK_BRUSU/246-417
NANK1_ECOL6/5-183
NANK2_ECOL6/5-183
NANK_CITK8/5-183
NANK_ECO24/5-183
NANK_ECO27/5-183
NANK_ECO45/5-183
NANK_ECO55/5-183
NANK_ECO57/5-183
NANK_ECO5E/5-183
NANK_ECO7I/5-183
NANK_ECOBW/5-183
NANK_ECODH/5-183
NANK_ECOHS/5-183
NANK_ECOK1/5-183
NANK_ECOL5/5-183
NANK_ECOLC/5-183
NANK_ECOLI/5-183
NANK_ECOSE/5-183
NANK_ECOSM/5-183
NANK_ESCF3/5-183
NANK_HAEI8/5-183
NANK_HAEIE/5-183
NANK_HAEIG/5-183
NANK_HAEIN/5-183
NANK_PASMU/5-183
NANK_SALA4/5-183
NANK_SALAR/5-183
NANK_SALDC/5-183
NANK_SALEP/5-183
NANK_SALG2/5-183
NANK_SALHS/5-183
NANK_SALNS/5-183
NANK_SALPA/5-183
NANK_SALPB/5-183
NANK_SALPK/5-183
NANK_SALSV/5-183
NANK_SALTI/5-183
NANK_SALTY/5-183
NANK_SHIB3/5-183
NANK_SHIF8/5-183
NANK_SHIFL/5-183
NANK_VIBC3/5-182
NANK_VIBCH/5-182
NANK_VIBCM/5-182
NANK_VIBVU/5-184
NANK_VIBVY/5-184
NANK_YERP3/6-183
NANK_YERPA/6-183
NANK_YERPB/6-183
NANK_YERPE/6-183
NANK_YERPG/6-183
NANK_YERPN/6-183
NANK_YERPP/6-183
NANK_YERPS/6-183
NANK_YERPY/6-183
O05180_BACME/87-270
O28311_ARCFU/4-160
O31392_BACME/10-196
O32446_VIBCH/87-271
O50502_STRCO/83-268
O51636_BORBU/86-272
O51771_BORBU/10-186
O52554_AMYMD/1-119
O54280_STASC/83-261
O67468_AQUAE/4-174
O82844_TETHA/83-263
O87855_STRCO/87-282
P70928_BACLI/87-270
P95610_RHOOP/83-269
P96939_MYCTU/5-188
PPGK_MYCLE/81-245
PPGK_MYCTA/22-186
PPGK_MYCTU/22-186
Q014K2_OSTTA/129-235
Q014K2_OSTTA/25-116
Q01QA1_SOLUE/6-206
Q01W38_SOLUE/4-182
Q023J0_SOLUE/4-185
Q024A9_SOLUE/90-271
Q02A58_SOLUE/33-189
Q02AV8_SOLUE/12-196
Q02B83_SOLUE/22-208
Q02WA8_LACLS/8-194
Q02Y39_LACLS/6-171
Q02Y85_LACLS/5-178
Q02Y86_LACLS/7-185
Q034B5_LACC3/5-174
Q038E0_LACC3/8-195
Q03DV0_PEDPA/6-173
Q03DX4_PEDPA/8-190
Q03E99_PEDPA/5-188
Q03G79_PEDPA/7-193
Q03GR5_PEDPA/5-185
Q03HN2_PEDPA/85-262
Q03HN5_PEDPA/6-191
Q03IX0_STRTD/7-190
Q03KX6_STRTD/4-146
Q03LA1_STRTD/7-194
Q03NK8_LACBA/5-189
Q03NP8_LACBA/8-188
Q03NQ9_LACBA/88-269
Q03NX0_LACBA/85-258
Q03RP3_LACBA/7-193
Q03T48_LACBA/10-174
Q03T50_LACBA/87-256
Q03YD6_LEUMM/8-194
Q03ZF5_LEUMM/6-188
Q03ZU2_LEUMM/86-266
Q044K0_LACGA/8-177
Q046L4_LACGA/32-205
Q047E1_LACGA/9-191
Q048D6_LACDB/2-118
Q04CP0_LACDB/7-193
Q04CT3_LACDB/8-67
Q04DB8_OENOB/5-189
Q04FD5_OENOB/8-194
Q04I30_STRP2/5-206
Q04J53_STRP2/7-193
Q04J94_STRP2/6-215
Q04LL9_STRP2/7-194
Q04M17_STRP2/86-267
Q04R07_LEPBJ/6-186
Q04ZB6_LEPBL/6-186
Q05R91_9SYNE/9-190
Q065Y2_9SYNE/8-189
Q084Z1_SHEFN/5-190
Q08PG8_STIAD/1-84
Q08WY0_STIAD/5-186
Q08YE0_STIAD/39-220
Q08ZL3_STIAD/2-105
Q096C7_STIAD/7-194
Q09AE9_STIAD/64-249
Q09B65_STIAD/6-196
Q0ADE0_NITEC/555-680
Q0AQ70_MARMM/5-189
Q0B096_SYNWW/4-189
Q0BFT9_BURCM/90-277
Q0BKU8_FRATO/59-116
Q0BKX6_FRATO/5-189
Q0BLD0_FRATO/14-187
Q0BUR7_GRABC/43-192
Q0BVN7_GRABC/13-198
Q0EW16_9PROT/4-190
Q0F3N5_9PROT/6-188
Q0FFJ1_9RHOB/96-269
Q0FFU4_9RHOB/106-292
Q0FH57_9RHOB/93-260
Q0FZW4_9RHIZ/104-289
Q0G499_9RHIZ/98-272
Q0GFC8_GEOSE/73-259
Q0HGE0_SHESM/5-168
Q0HGY0_SHESM/5-190
Q0HH64_SHESM/4-191
Q0HSN2_SHESR/5-168
Q0HT87_SHESR/5-190
Q0HTH1_SHESR/4-191
Q0I2T5_HAES1/5-183
Q0I4Y0_HAES1/4-191
Q0I8Y9_SYNS3/9-190
Q0K140_CUPNH/91-271
Q0PM04_9ACTO/43-228
Q0RDG8_FRAAA/91-249
Q0RFL1_FRAAA/1-179
Q0RS82_FRAAA/73-228
Q0RT37_FRAAA/44-226
Q0RZN3_RHOSR/75-260
Q0S1J0_RHOSR/7-174
Q0S670_RHOSR/5-182
Q0S6V2_RHOSR/12-195
Q0S8R7_RHOSR/6-185
Q0SE61_RHOSR/86-272
Q0SE65_RHOSR/91-277
Q0SEZ8_RHOSR/113-297
Q0SH03_RHOSR/15-193
Q0SHP3_RHOSR/24-202
Q0SM20_BORAP/6-182
Q0SMG1_BORAP/86-272
Q0SPV5_CLOPS/7-179
Q0SRA1_CLOPS/6-172
Q0SWI5_CLOPS/6-178
Q0SWR5_CLOPS/7-192
Q0T1X0_SHIF8/87-269
Q0T4I2_SHIF8/89-274
Q0T6S4_SHIF8/90-274
Q0T7J3_SHIF8/50-239
Q0T9V7_ECOL5/10-193
Q0TBF2_ECOL5/5-192
Q0TET9_ECOL5/85-267
Q0THN4_ECOL5/89-274
Q0TK15_ECOL5/90-274
Q0TKP6_ECOL5/4-193
Q0TNN3_CLOP1/6-172
Q0TT57_CLOP1/84-263
Q0TUP5_CLOP1/6-179
Q0TV00_CLOP1/7-192
Q0WDQ7_YERPE/91-275
Q0WFC0_YERPE/90-254
Q0YPV8_9CHLB/11-199
Q0YR28_9CHLB/7-201
Q110M6_TRIEI/7-194
Q11CE5_MESSB/75-255
Q11DN8_MESSB/110-292
Q11I72_MESSB/85-270
Q11TX3_CYTH3/4-176
Q11WZ4_CYTH3/5-187
Q124R5_POLSJ/4-216
Q128C1_POLSJ/106-279
Q12KZ4_SHEDO/5-190
Q13JL2_BURXL/17-157
Q13LH6_BURXL/96-269
Q14GR2_FRAT1/5-189
Q14HR8_FRAT1/3-178
Q14Q86_SPICI/5-186
Q152W4_STRMT/1-102
Q152W5_STRMT/1-102
Q152W7_STRMT/1-102
Q152X2_STRMT/1-102
Q152X3_STRMT/1-102
Q152X5_STRMT/3-102
Q152X7_STROR/1-102
Q152X9_STROR/1-102
Q152Y2_STROR/1-102
Q152Y3_STROR/1-102
Q152Z9_STROR/1-102
Q15JG5_STRHY/14-206
Q15Z20_PSEA6/114-286
Q167N7_ROSDO/94-266
Q182E6_CLOD6/5-189
Q184Q4_CLOD6/85-265
Q185B0_CLOD6/6-177
Q185Y3_CLOD6/91-274
Q186E0_CLOD6/93-262
Q18FP7_HALWD/6-194
Q1A7A7_STRSU/1-98
Q1AWU0_RUBXD/18-185
Q1AXM2_RUBXD/5-185
Q1AZ04_RUBXD/79-266
Q1B9Z0_MYCSS/23-187
Q1BDF4_MYCSS/7-188
Q1BEA7_MYCSS/122-302
Q1BWN4_BURCA/90-277
Q1C4F6_YERPA/4-193
Q1C535_YERPA/103-287
Q1C7H8_YERPA/91-273
Q1C837_YERPA/90-254
Q1CIW1_YERPN/91-273
Q1CJI7_YERPN/90-254
Q1CKN9_YERPN/103-287
Q1CLB7_YERPN/4-193
Q1CY52_MYXXD/90-276
Q1CYA3_MYXXD/5-186
Q1DDH3_MYXXD/24-211
Q1G7P5_LACDA/7-193
Q1GJR6_SILST/106-282
Q1GM78_SILST/83-268
Q1GMG9_SILST/122-308
Q1H1J8_METFK/7-196
Q1IJT5_ACIBL/6-191
Q1IPX1_ACIBL/6-206
Q1IR03_ACIBL/5-187
Q1ITZ4_ACIBL/7-194
Q1IV13_ACIBL/10-196
Q1IVU2_ACIBL/4-187
Q1IZ64_DEIGD/7-189
Q1IZX8_DEIGD/65-251
Q1J0V7_DEIGD/25-190
Q1J1T9_DEIGD/29-209
Q1J318_DEIGD/91-281
Q1J538_STRPF/7-190
Q1J5L6_STRPF/20-192
Q1J5S1_STRPF/7-194
Q1J8J8_STRPF/6-183
Q1JA45_STRPB/7-190
Q1JAM5_STRPB/20-192
Q1JAS9_STRPB/7-194
Q1JDM0_STRPB/6-183
Q1JF88_STRPD/33-216
Q1JFR7_STRPD/20-192
Q1JG06_STRPD/7-194
Q1JIP0_STRPD/6-182
Q1JK94_STRPC/31-214
Q1JKS7_STRPC/20-192
Q1JKY0_STRPC/7-194
Q1JNJ2_STRPC/6-183
Q1KMS9_LACRE/2-163
Q1KMT5_LACRE/5-188
Q1KRG9_STRSL/1-93
Q1KRH3_STRVE/1-93
Q1KRH4_STRVE/1-93
Q1KRH7_STRSL/1-93
Q1KRH8_STRSL/1-93
Q1KRI0_STRSL/1-93
Q1KRI2_STRSL/1-93
Q1KRI3_STRSL/1-93
Q1L0R6_STRHY/1-121
Q1M3C4_RHIL3/97-264
Q1M4A6_RHIL3/110-283
Q1M569_RHIL3/7-191
Q1M5N1_RHIL3/87-273
Q1MBH3_RHIL3/6-193
Q1MCN2_RHIL3/93-268
Q1MD65_RHIL3/100-274
Q1MEK3_RHIL3/96-265
Q1MEM8_RHIL3/85-269
Q1MGV4_RHIL3/88-259
Q1MIR0_RHIL3/88-267
Q1MLL8_RHIL3/95-262
Q1MM21_RHIL3/103-277
Q1MZQ6_9GAMM/18-212
Q1NFH1_9SPHN/9-193
Q1NI13_9SPHN/1-151
Q1Q3C7_9BACT/10-196
Q1QWS6_CHRSD/91-281
Q1R3H6_ECOUT/10-193
Q1R4T4_ECOUT/16-203
Q1R6B8_ECOUT/16-194
Q1R8I5_ECOUT/85-267
Q1RBK5_ECOUT/89-274
Q1REQ1_ECOUT/90-274
Q1RFE8_ECOUT/50-239
Q1V2G8_PELUB/4-189
Q1V4A0_VIBAL/88-272
Q1V8U0_VIBAL/87-271
Q1VE79_VIBAL/4-194
Q1WL26_STRHY/14-206
Q1WQV7_LACS1/7-184
Q1WS64_LACS1/7-187
Q1WUH4_LACS1/7-192
Q1YEL6_MOBAS/102-284
Q1YHH5_MOBAS/127-303
Q1YP73_9GAMM/12-198
Q1YXF6_PHOPR/88-272
Q1YZ26_PHOPR/7-194
Q1YZU5_PHOPR/6-183
Q1Z1V3_PHOPR/4-194
Q1Z3R9_PHOPR/94-276
Q1Z3U0_PHOPR/4-192
Q1Z5R1_PHOPR/87-271
Q1Z9Z9_PHOPR/86-256
Q1ZDE8_9GAMM/4-192
Q1ZHH2_9GAMM/93-275
Q1ZHM2_9GAMM/6-181
Q1ZP61_PHOAS/87-271
Q1ZQH5_PHOAS/88-272
Q1ZR69_PHOAS/4-194
Q1ZV55_PHOAS/7-194
Q21DL2_SACD2/8-190
Q21HD0_SACD2/7-189
Q21X78_RHOFD/101-269
Q21ZE1_RHOFD/21-223
Q23CY8_TETTH/58-252
Q24T99_DESHY/75-261
Q28P56_JANSC/90-267
Q28SM3_JANSC/101-272
Q28U15_JANSC/83-267
Q2A2A9_FRATH/5-189
Q2A2V4_FRATH/14-187
Q2B5V8_9BACI/8-195
Q2BBT2_9BACI/92-275
Q2BEA9_9BACI/6-191
Q2BET5_9BACI/7-187
Q2BFF9_9BACI/6-186
Q2BFH2_9BACI/6-177
Q2BFI0_9BACI/50-230
Q2BFK6_9BACI/6-183
Q2BK92_9GAMM/6-193
Q2BWN4_9GAMM/7-194
Q2BYJ1_9GAMM/73-259
Q2C387_9GAMM/4-194
Q2C420_9GAMM/88-272
Q2C5A7_9GAMM/87-271
Q2CC02_9RHOB/72-258
Q2CF03_9RHOB/9-188
Q2CFC5_9RHOB/5-190
Q2CGB6_9RHOB/10-179
Q2CJ52_9RHOB/83-259
Q2FGH6_STAA3/7-195
Q2FJU8_STAA3/5-179
Q2FS47_METHJ/11-192
Q2FY27_STAA8/7-195
Q2G159_STAA8/5-179
Q2G748_NOVAD/9-194
Q2IMA9_ANADE/7-197
Q2IYD7_RHOP2/6-181
Q2J6T7_FRASC/91-250
Q2J797_FRASC/5-181
Q2J8E3_FRASC/45-224
Q2JC25_FRASC/5-187
Q2JFX3_FRASC/70-228
Q2JGF1_FRASC/133-315
Q2JY80_RHIEC/96-269
Q2JZ06_RHIEC/97-267
Q2K129_RHIEC/87-272
Q2K3Z6_RHIEC/27-214
Q2K4V0_RHIEC/93-268
Q2K5E9_RHIEC/96-274
Q2K6V4_RHIEC/73-257
Q2K8K0_RHIEC/88-268
Q2K9Y2_RHIEC/88-268
Q2KD01_RHIEC/103-277
Q2NBK3_ERYLH/8-190
Q2NSY5_SODGM/89-273
Q2NUT6_SODGM/90-274
Q2NWQ6_SODGM/105-291
Q2NXD7_XANOM/107-233
Q2P973_XANOM/97-265
Q2PC73_STRAH/13-192
Q2RK90_MOOTA/5-190
Q2RLD7_MOOTA/86-272
Q2RR18_RHORT/6-192
Q2S4G0_SALRD/7-193
Q2SS70_MYCCT/9-174
Q2T8T5_BURTA/91-278
Q2W2Z5_MAGSA/1-131
Q2XUR8_CORGL/11-189
Q2YJB3_BRUA2/80-265
Q2YK68_BRUA2/246-417
Q2YSY3_STAAB/7-195
Q2YVB0_STAAB/19-191
Q30E20_PIG/411-596
Q31H92_THICR/7-192
Q31LC8_SYNE7/9-190
Q31W91_SHIBS/16-194
Q31XT7_SHIBS/87-269
Q320V1_SHIBS/89-274
Q324M8_SHIBS/90-274
Q32BB7_SHIDS/16-194
Q32D22_SHIDS/87-269
Q32G57_SHIDS/89-274
Q32IQ4_SHIDS/90-274
Q32JE8_SHIDS/50-239
Q38UN7_LACSS/13-197
Q38V34_LACSS/9-183
Q38V47_LACSS/10-147
Q38W00_LACSS/8-194
Q38ZF6_LACSS/6-187
Q39GY7_BURS3/90-277
Q39RV1_GEOMG/7-190
Q39V54_GEOMG/10-195
Q3A4F4_PELCD/8-193
Q3AFE2_CARHZ/7-190
Q3AKU9_SYNSC/8-189
Q3AU48_CHLCH/7-201
Q3AYD5_SYNS9/8-189
Q3B112_PELLD/9-197
Q3B6B8_PELLD/7-201
Q3BZN1_XANC5/142-310
Q3D0K1_STRAG/7-190
Q3D2W5_STRAG/7-194
Q3D3U0_STRAG/6-181
Q3D7S6_STRAG/7-190
Q3D8H9_STRAG/6-182
Q3D9G3_STRAG/7-194
Q3DCA6_STRAG/7-190
Q3DEZ2_STRAG/7-194
Q3DFJ9_STRAG/6-182
Q3DIM2_STRAG/7-190
Q3DL81_STRAG/6-182
Q3DM48_STRAG/7-194
Q3DSF8_STRAG/7-190
Q3DSX9_STRAG/6-182
Q3DV07_STRAG/7-194
Q3ESF1_BACTI/6-176
Q3EX43_BACTI/8-194
Q3HZK0_STRPN/13-200
Q3HZL7_STRPN/13-200
Q3HZM1_STRPN/13-200
Q3HZM6_STRPN/13-200
Q3HZM8_STRPN/13-200
Q3HZM9_STRPN/13-200
Q3HZN1_STRPN/13-200
Q3HZN4_STRPN/13-200
Q3HZN8_STRPN/13-200
Q3HZP5_STRPN/13-200
Q3HZP6_STRPN/13-200
Q3HZP7_STRPN/13-200
Q3HZP8_STRPN/13-200
Q3HZP9_STRPN/13-200
Q3HZQ0_STRPN/13-200
Q3HZQ2_STRPN/13-200
Q3HZQ3_STRPN/13-200
Q3HZQ4_STRPN/13-200
Q3HZQ6_STRPN/13-200
Q3ID08_PSEHT/5-181
Q3IXZ9_RHOS4/4-185
Q3IYL9_RHOS4/105-291
Q3IZ60_RHOS4/101-271
Q3J6K2_RHOS4/82-262
Q3JHZ0_BURP1/91-278
Q3JZK0_STRA1/7-190
Q3K2P8_STRA1/7-194
Q3K3Y7_STRA1/6-181
Q3LFI6_PROFR/6-172
Q3M4Z9_ANAVT/6-188
Q3M5W7_ANAVT/12-169
Q3MAV3_ANAVT/21-202
Q3SGS8_THIDA/8-222
Q3T6E2_STRHY/14-206
Q3TCI8_MOUSE/411-596
Q3UW64_MOUSE/442-627
Q3XXQ5_ENTFC/5-187
Q3XY96_ENTFC/5-175
Q3XZ87_ENTFC/7-193
Q3Y1Z3_ENTFC/6-188
Q3Y313_ENTFC/4-186
Q3Y3G6_ENTFC/4-183
Q3Y3P8_ENTFC/7-189
Q3YX26_SHISS/16-194
Q3Z1U3_SHISS/89-274
Q3Z4C4_SHISS/90-274
Q3Z514_SHISS/50-239
Q3ZAE5_DEHE1/15-200
Q3ZWC4_DEHSC/15-200
Q471B3_CUPPJ/91-280
Q47K35_DECAR/4-190
Q47NL3_THEFY/88-272
Q47NX5_THEFY/10-180
Q47PH6_THEFY/91-273
Q47PH9_THEFY/90-282
Q47R46_THEFY/6-187
Q47TA6_THEFY/17-198
Q48D96_PSE14/89-259
Q48RM4_STRPM/31-214
Q48S48_STRPM/20-195
Q48SK4_STRPM/7-194
Q48VD0_STRPM/6-183
Q48WW8_STRP1/31-214
Q48XJ6_STRP1/5-192
Q49BC3_STRHY/6-153
Q49XZ0_STAS1/7-195
Q4A092_STAS1/7-180
Q4A0K6_STAS1/96-255
Q4A3X6_OENOE/8-194
Q4A6K7_MYCS5/4-167
Q4A7K6_MYCH7/8-184
Q4A9H0_MYCHJ/8-184
Q4C9N3_CROWT/8-189
Q4EEC6_LISMO/138-264
Q4EFF6_LISMO/5-187
Q4EG67_LISMO/7-194
Q4EI99_LISMO/87-269
Q4EIT0_LISMO/5-165
Q4EIW0_LISMO/6-187
Q4EK06_LISMO/4-180
Q4EK93_LISMO/1-167
Q4ELX1_LISMO/5-173
Q4ERQ0_LISMO/87-269
Q4ESE3_LISMO/7-194
Q4ETA8_LISMO/6-187
Q4ETD9_LISMO/5-165
Q4EUE2_LISMO/5-178
Q4EUI0_LISMO/4-180
Q4EUQ7_LISMO/9-194
Q4EV80_LISMO/5-187
Q4EVS3_LISMO/117-244
Q4FMK3_PELUB/4-189
Q4JDL9_BIFBR/9-181
Q4JF93_STAAU/70-249
Q4JVA7_CORJK/2-130
Q4JWB7_CORJK/8-187
Q4L6P7_STAHJ/7-195
Q4L9T5_STAHJ/5-180
Q4MNU8_BACCE/8-194
Q4MQF6_BACCE/6-177
Q4MXR3_BACCE/100-268
Q4RJ92_TETNG/500-685
Q4UP42_XANC8/94-262
Q4V0N0_XANC8/97-265
Q4W392_TAKRU/384-569
Q4ZJJ3_STRSU/1-82
Q4ZMU1_PSEU2/89-261
Q53165_RENSA/8-187
Q53708_STAAU/1-168
Q54TJ9_DICDI/10-196
Q55536_SYNY3/34-214
Q576D8_BRUAB/80-265
Q577K0_BRUAB/246-417
Q57IF1_SALCH/6-182
Q57JD2_SALCH/5-183
Q57PE9_SALCH/89-274
Q57RQ2_SALCH/90-274
Q57SH1_SALCH/4-193
Q5E080_VIBF1/88-272
Q5E6P5_VIBF1/87-271
Q5E734_VIBF1/6-183
Q5E795_VIBF1/6-174
Q5F3U7_CHICK/411-596
Q5FJD1_LACAC/85-260
Q5FJD2_LACAC/5-183
Q5FKM9_LACAC/12-186
Q5FMF1_LACAC/6-191
Q5FN01_LACAC/9-191
Q5FRQ3_GLUOX/12-198
Q5FRQ6_GLUOX/90-262
Q5FU79_GLUOX/7-203
Q5GU20_XANOR/107-233
Q5H6J7_XANOR/106-274
Q5HFL3_STAAC/7-195
Q5HJ52_STAAC/5-179
Q5HK35_STAEQ/70-249
Q5HP02_STAEQ/7-195
Q5IB65_VIBCH/1-169
Q5KUZ7_GEOKA/5-185
Q5KX59_GEOKA/7-193
Q5KX79_GEOKA/84-270
Q5L3H8_GEOKA/6-185
Q5LEN9_BACFN/89-272
Q5LHW3_BACFN/12-196
Q5LV42_SILPO/81-267
Q5LY65_STRT1/7-190
Q5M020_STRT1/4-145
Q5M0D8_STRT1/7-194
Q5M2S0_STRT2/7-190
Q5M4N5_STRT2/4-145
Q5M4Y5_STRT2/7-194
Q5N0J9_SYNP6/9-190
Q5NFA9_FRATT/5-189
Q5NGB6_FRATT/3-178
Q5PCH4_SALPA/90-274
Q5PFU2_SALPA/4-193
Q5PHJ0_SALPA/89-274
Q5PLQ4_SALPA/6-182
Q5RLG0_THECA/5-186
Q5SKF4_THET8/42-210
Q5SLJ4_THET8/5-186
Q5V4I7_HALMA/6-194
Q5WCD4_BACSK/78-260
Q5WD01_BACSK/8-187
Q5WH89_BACSK/8-190
Q5WIY7_BACSK/91-257
Q5WKJ0_BACSK/84-267
Q5WL97_BACSK/3-170
Q5XA99_STRP6/7-190
Q5XAU9_STRP6/20-206
Q5XB00_STRP6/7-194
Q5XDX8_STRP6/6-183
Q5YP49_NOCFA/5-183
Q5YT85_NOCFA/9-174
Q5YZ32_NOCFA/10-188
Q5Z368_NOCFA/107-291
Q600E0_MYCH2/8-184
Q60B23_METCA/1-174
Q634S3_BACCZ/8-194
Q638N3_BACCZ/100-268
Q63CX9_BACCZ/7-188
Q63GI0_BACCZ/6-179
Q63P05_BURPS/91-278
Q64GL6_9ACTN/82-267
Q64VH8_BACFR/4-173
Q64VM4_BACFR/89-272
Q64YW5_BACFR/12-196
Q65CW6_BACLD/84-269
Q65DK2_BACLD/84-267
Q65F08_BACLD/6-186
Q65HD1_BACLD/8-192
Q65SP0_MANSM/85-266
Q65ZU3_BORGA/6-182
Q660H8_BORGA/86-272
Q66AE0_YERPS/91-273
Q66AW2_YERPS/104-268
Q66DC9_YERPS/90-274
Q66DX9_YERPS/4-193
Q67KQ9_SYMTH/111-267
Q67LX2_SYMTH/8-193
Q67NW4_SYMTH/83-269
Q67RV6_SYMTH/5-189
Q6A5Y2_PROAC/95-262
Q6A633_PROAC/12-191
Q6A638_PROAC/98-279
Q6A6D9_PROAC/100-266
Q6A9T7_PROAC/5-184
Q6AAR7_PROAC/84-258
Q6ABP0_PROAC/91-275
Q6AD92_LEIXX/1-170
Q6AE47_LEIXX/1-156
Q6AEN0_LEIXX/87-265
Q6AFH7_LEIXX/8-176
Q6AG83_LEIXX/93-274
Q6AH19_LEIXX/85-271
Q6AHB6_LEIXX/4-187
Q6AHJ6_LEIXX/87-268
Q6BD69_ARTGO/82-263
Q6D4Y2_ERWCT/89-273
Q6D7K1_ERWCT/90-274
Q6D868_ERWCT/4-193
Q6DNI4_STRPE/6-184
Q6F0K0_MESFL/6-180
Q6F0W8_MESFL/4-187
Q6F2A4_MESFL/5-177
Q6G919_STAAS/7-195
Q6GCF5_STAAS/5-179
Q6GGF2_STAAR/7-195
Q6GK00_STAAR/5-178
Q6H0U7_STRPY/1-107
Q6H0V2_STRPY/1-107
Q6H0V5_STRPY/1-107
Q6H0V6_STRPY/1-107
Q6H0V7_STRPY/1-107
Q6H0V8_STRPY/1-107
Q6H0W1_STRPY/1-107
Q6H0W3_STRPY/1-107
Q6H0W4_STRPY/1-107
Q6H0W5_STRPY/1-107
Q6HDQ3_BACHK/8-194
Q6HG64_BACHK/100-268
Q6HNZ5_BACHK/6-179
Q6HW78_BACAN/100-270
Q6IU82_STRMT/1-102
Q6IUA3_STRMT/1-102
Q6IUB0_STRMT/1-102
Q6IUB7_STRMT/1-102
Q6KCZ0_ECOLX/5-183
Q6KI87_MYCMO/5-181
Q6KZQ1_PICTO/11-195
Q6L192_PICTO/5-164
Q6LI53_PHOPR/18-205
Q6LPQ9_PHOPR/88-272
Q6LPV6_PHOPR/6-183
Q6LTD6_PHOPR/87-271
Q6M4B1_CORGL/7-175
Q6MCP0_PARUW/10-193
Q6MNM4_BDEBA/9-208
Q6MSA3_MYCMS/1-110
Q6MSB5_MYCMS/1-129
Q6MSD5_MYCMS/9-188
Q6MT54_MYCMS/9-188
Q6NGA8_CORDI/11-189
Q6NGU6_CORDI/10-177
Q6NJ94_CORDI/6-180
Q6NKB1_CORDI/92-231
Q6P3K2_DANRE/414-599
Q6QNY5_HUMAN/411-596
Q6QNY6_HUMAN/411-596
Q6QNY7_HUMAN/411-596
Q6QQT3_MYCCC/1-129
Q6SFE0_9BACT/5-189
Q6SHW3_9BACT/6-189
Q6WQN1_STRPY/1-107
Q6WQN4_STRPY/1-107
Q706G5_STRMT/1-102
Q71VW7_LISMF/6-187
Q71VZ7_LISMF/5-165
Q71ZY3_LISMF/7-194
Q722A5_LISMF/5-187
Q722D9_LISMF/5-173
Q723D0_LISMF/117-246
Q724N5_LISMF/87-269
Q724U9_LISMF/4-180
Q725D2_LISMF/9-194
Q72H07_THET2/5-186
Q72KX1_THET2/83-251
Q72Q03_LEPIC/6-186
Q730S3_BACC1/8-194
Q734N1_BACC1/100-268
Q739D4_BACC1/67-250
Q73A74_BACC1/7-188
Q73E48_BACC1/6-176
Q73SF1_MYCPA/5-188
Q73SU5_MYCPA/101-279
Q73W41_MYCPA/25-192
Q74CH1_GEOSL/8-193
Q74IJ9_LACJO/1-120
Q74KL7_LACJO/5-190
Q74KL8_LACJO/85-263
Q74LJ0_LACJO/5-172
Q74M21_LACJO/9-191
Q74TS7_YERPE/91-273
Q74W19_YERPE/103-287
Q76LT2_9ACTO/16-185
Q7A5D8_STAAN/7-195
Q7A7P5_STAAN/5-178
Q7B6H1_STRHY/34-214
Q7CEX8_STRP3/7-194
Q7CK54_YERPE/4-193
Q7CNL6_STRP8/6-183
Q7CRF0_AGRT5/5-50
Q7CRZ1_AGRT5/88-264
Q7CSU0_AGRT5/97-275
Q7CUB4_AGRT5/83-264
Q7CVA1_AGRT5/91-260
Q7CVB0_AGRT5/60-234
Q7CVI3_AGRT5/95-278
Q7MLY6_VIBVY/118-302
Q7MMQ7_VIBVY/87-271
Q7N4U0_PHOLL/87-268
Q7N745_PHOLL/91-275
Q7NF96_GLOVI/6-187
Q7NU08_CHRVO/97-281
Q7P5N3_FUSNV/82-212
Q7P7T5_FUSNV/5-176
Q7P7X4_FUSNV/6-191
Q7TY27_MYCBO/22-186
Q7U1J4_MYCBO/5-188
Q7U653_SYNPX/8-189
Q7UDK3_SHIFL/46-235
Q7UU26_RHOBA/1-92
Q7UX16_RHOBA/35-223
Q7UXH8_RHOBA/7-192
Q7V8C2_PROMM/10-191
Q7VLG7_HAEDU/95-242
Q7WRI4_STRPN/2-110
Q7WS02_STRGN/2-110
Q7WT42_ARTSK/16-187
Q7X3W8_STRCR/2-110
Q7X430_STRSA/2-110
Q7X431_STRSA/2-110
Q7X432_STRSA/2-110
Q7X433_STRPN/2-110
Q7X434_9STRE/2-110
Q7X435_STRPA/2-110
Q7X436_STRPA/2-110
Q7X437_9STRE/2-110
Q7X438_STROR/2-110
Q7X439_STROR/2-110
Q7X440_STROR/2-110
Q7X441_STRMT/2-110
Q7X442_STRMT/2-110
Q7X443_STRMT/2-110
Q7X444_STRMT/2-110
Q7X445_9STRE/2-110
Q7X446_STRGN/2-110
Q7X447_STRCR/2-110
Q7ZAH1_THETE/4-174
Q818J2_BACCR/8-194
Q81IE7_BACCR/6-179
Q81LX2_BACAN/8-194
Q81N18_BACAN/100-270
Q81Z74_BACAN/6-179
Q825M1_STRAW/87-275
Q826V5_STRAW/90-259
Q827M3_STRAW/84-268
Q82AI3_STRAW/6-184
Q82BQ1_STRAW/89-283
Q82CD0_STRAW/109-291
Q82CG6_STRAW/89-277
Q82CX6_STRAW/123-247
Q82CX6_STRAW/264-334
Q82GF7_STRAW/1-180
Q82IE9_STRAW/5-183
Q82KW4_STRAW/83-268
Q82LB9_STRAW/93-279
Q82LN0_STRAW/39-220
Q82M31_STRAW/82-266
Q82M55_STRAW/87-278
Q82N27_STRAW/8-192
Q82N61_STRAW/102-286
Q82N90_STRAW/4-179
Q82NR9_STRAW/100-277
Q82P52_STRAW/90-274
Q830J4_ENTFA/7-193
Q833N2_ENTFA/5-180
Q836D6_ENTFA/8-188
Q83GP2_TROWT/15-195
Q83HJ2_TROW8/6-186
Q83QJ5_SHIFL/85-267
Q83RD4_SHIFL/89-274
Q83SH3_SHIFL/50-239
Q83TA5_STRSU/1-82
Q83UB4_STRSU/1-82
Q83UN3_STRSU/1-82
Q83UW3_STRSU/1-82
Q84CZ3_RHILV/70-245
Q84EH2_STRSU/1-82
Q84EH3_STRSU/1-82
Q84EH4_STRSU/1-82
Q84EH5_STRSU/1-82
Q84EH6_STRSU/1-82
Q84EH7_STRSU/1-82
Q84EH8_STRSU/1-82
Q879D0_STRP3/20-205
Q87N37_VIBPA/88-272
Q87RG8_VIBPA/87-271
Q889T2_PSESM/89-260
Q88S13_LACPL/7-188
Q88S19_LACPL/6-185
Q88S72_LACPL/7-178
Q88T33_LACPL/85-262
Q88TI9_LACPL/6-180
Q88UB2_LACPL/9-195
Q88WQ0_LACPL/7-193
Q88ZA8_LACPL/6-173
Q88ZW0_LACPL/5-185
Q899F1_CLOTE/8-193
Q89KR3_BRAJA/87-269
Q89SY2_BRAJA/111-293
Q89YS7_BACTN/8-195
Q8A1Q9_BACTN/12-187
Q8A4V4_BACTN/12-196
Q8A5Y2_BACTN/6-174
Q8AAN1_BACTN/89-272
Q8CJM5_STRCO/146-330
Q8CSE7_STAES/7-195
Q8CY58_BIFLO/9-181
Q8D0E5_YERPE/104-268
Q8D0I0_YERPE/91-273
Q8D121_YERPE/103-287
Q8D8I4_VIBVU/88-272
Q8DFM7_VIBVU/87-271
Q8DGG2_THEEB/8-188
Q8DN35_STRR6/9-210
Q8DNS9_STRR6/7-193
Q8DNV3_STRR6/6-215
Q8DQN3_STRR6/13-200
Q8DQZ4_STRR6/86-267
Q8DVE8_STRMU/7-194
Q8DY05_STRA5/7-190
Q8E190_STRA5/7-194
Q8E2E8_STRA5/6-182
Q8E3M4_STRA3/7-190
Q8E6P5_STRA3/7-194
Q8E7V6_STRA3/6-182
Q8EGE8_SHEON/5-190
Q8EH41_SHEON/5-168
Q8EL07_OCEIH/85-269
Q8ELU2_OCEIH/87-270
Q8EMT3_OCEIH/5-185
Q8EQ10_OCEIH/8-193
Q8ES63_OCEIH/6-177
Q8ETC8_OCEIH/7-170
Q8EUF7_MYCPE/8-178
Q8F672_LEPIN/6-186
Q8FAW8_ECOL6/10-193
Q8FC77_ECOL6/16-203
Q8FF31_ECOL6/87-269
Q8FHB9_ECOL6/89-274
Q8FKD4_ECOL6/50-239
Q8FNR6_COREF/11-189
Q8FPH5_COREF/26-195
Q8FUN1_BRUSU/80-265
Q8G3P7_BIFLO/89-282
Q8G3R2_BIFLO/85-271
Q8G3R4_BIFLO/5-188
Q8G421_BIFLO/84-265
Q8G472_BIFLO/103-287
Q8G4N6_BIFLO/98-275
Q8G4N7_BIFLO/12-194
Q8G4N8_BIFLO/89-272
Q8G882_MYCMS/4-183
Q8GGJ9_STRHY/35-182
Q8K5Z6_STRP3/7-190
Q8K6L4_STRP3/5-190
Q8KAZ1_CHLTE/7-201
Q8KGG0_CHLTE/5-193
Q8KMM1_LEUPS/6-188
Q8KMQ5_LACFE/7-191
Q8KU84_ENTFA/85-265
Q8KUH0_ACTPA/1-138
Q8NMD1_CORGL/9-191
Q8NNK9_CORGL/11-189
Q8NPA4_CORGL/33-202
Q8NU28_CORGL/90-205
Q8NWC4_STAAW/7-195
Q8NYC6_STAAW/5-179
Q8NZJ9_STRP8/7-190
Q8P024_STRP8/20-191
Q8P060_STRP8/7-194
Q8P2P2_STRP3/6-183
Q8P3L8_XANCP/94-262
Q8PED0_XANCP/97-265
Q8PF16_XANAC/99-266
Q8PR88_XANAC/97-265
Q8R727_THETN/86-268
Q8R7I9_THETN/5-186
Q8R8N4_THETN/4-189
Q8R8R9_THETN/88-268
Q8RBQ3_THETN/18-204
Q8RDE9_THETN/7-193
Q8RDN7_FUSNN/5-176
Q8REE3_FUSNN/6-191
Q8RFC3_FUSNN/97-227
Q8RIY8_STRPN/1-102
Q8RJS5_STRPN/1-102
Q8RJS6_STRPN/1-102
Q8RJU7_STROI/92-277
Q8RJV2_STROR/1-102
Q8RJV3_STRMT/1-102
Q8RR41_STRSU/6-179
Q8RTU3_9PROT/5-189
Q8VL40_STRPN/1-106
Q8VL74_STRPN/1-106
Q8VL76_STRPN/1-106
Q8VL85_STRPN/1-106
Q8VL86_STRPN/1-106
Q8VL87_STRPN/1-106
Q8VLG2_STRPN/1-106
Q8VLH4_STRPN/1-106
Q8VM93_RHOFA/20-189
Q8VVB8_STRTR/7-194
Q8VVX3_STRPN/1-106
Q8VVX4_STRPN/1-106
Q8VVX5_STRPN/1-106
Q8VVX6_STRPN/1-106
Q8VVX7_STRPN/1-106
Q8VVX8_STRPN/1-106
Q8VVX9_STRPN/1-106
Q8X787_ECO57/89-274
Q8XA57_ECO57/87-269
Q8XEA0_ECO57/50-239
Q8XIN8_CLOPE/6-172
Q8XP84_CLOPE/7-192
Q8Y3N9_LISMO/6-187
Q8Y7E4_LISMO/7-194
Q8Y8T1_LISMO/5-187
Q8Y8W6_LISMO/5-178
Q8Y9K7_LISMO/117-244
Q8YAF1_LISMO/87-269
Q8YAL2_LISMO/4-180
Q8YAT1_LISMO/9-194
Q8YDR9_BRUME/80-265
Q8YMD2_NOSS1/21-202
Q8YVJ5_NOSS1/7-189
Q8YX46_NOSS1/12-169
Q8Z2D6_SALTI/6-182
Q8Z6X8_SALTI/69-254
Q8Z8G2_SALTI/90-274
Q8Z8Y7_SALTI/4-193
Q8ZL71_SALTY/6-182
Q8ZPK7_SALTY/89-274
Q8ZQX9_SALTY/90-274
Q8ZRE5_SALTY/4-193
Q8ZT49_PYRAE/6-175
Q926W2_LISIN/6-187
Q92C15_LISIN/7-194
Q92DK4_LISIN/5-187
Q92DP3_LISIN/5-174
Q92EE0_LISIN/117-246
Q92F89_LISIN/87-269
Q92FS2_LISIN/9-194
Q92L81_RHIME/13-191
Q92L82_RHIME/86-274
Q92LI7_RHIME/88-257
Q92LP9_RHIME/4-190
Q92SC9_RHIME/103-276
Q92SZ0_RHIME/4-191
Q92UD6_RHIME/112-273
Q92VH8_RHIME/93-279
Q92XK4_RHIME/104-288
Q92XZ0_RHIME/98-262
Q932L4_STAAM/77-256
Q932T4_STREQ/1-107
Q932U1_STREQ/1-107
Q938E5_MYCSM/3-161
Q93HF5_STRAW/100-283
Q93IC6_STAAU/83-262
Q93JB0_STRCO/82-280
Q93PL0_STREQ/1-107
Q93PL1_STREQ/1-107
Q97AS0_THEVO/7-191
Q97D10_CLOAB/80-264
Q97FW3_CLOAB/7-192
Q97IW7_CLOAB/5-185
Q97K35_CLOAB/6-187
Q97KI6_CLOAB/79-220
Q97NB0_STRPN/5-172
Q97PB9_STRPN/7-193
Q97PF4_STRPN/6-215
Q97QA1_STRPN/5-184
Q97RW8_STRPN/8-195
Q97SB3_STRPN/86-267
Q982N1_RHILO/86-269
Q985P9_RHILO/76-247
Q986S0_RHILO/8-192
Q98EJ9_RHILO/24-149
Q98FL8_RHILO/89-274
Q98FS5_RHILO/101-278
Q98GB0_RHILO/10-186
Q98QY2_MYCPU/5-183
Q99TU7_STAAM/7-195
Q99WR0_STAAM/5-178
Q99XE2_STAAN/77-256
Q99Y93_STRP1/7-190
Q99YQ0_STRP1/20-207
Q99YU9_STRP1/7-194
Q9A1I4_STRP1/6-181
Q9A5I2_CAUCR/5-191
Q9A7D1_CAUCR/96-267
Q9A960_CAUCR/6-189
Q9ADE8_STRCO/5-174
Q9ADF3_STRCO/11-194
Q9AG28_THENE/1-162
Q9AGU1_PREBR/1-182
Q9AGV8_CORAM/14-181
Q9CE25_LACLA/8-194
Q9CFI8_LACLA/5-182
Q9CFI9_LACLA/7-185
Q9CL67_PASMU/4-193
Q9CMW9_PASMU/88-274
Q9CN07_PASMU/90-251
Q9ETE5_STRPY/1-107
Q9ETJ1_STRPY/1-107
Q9ETJ2_STRPY/1-107
Q9ETP9_STRPY/1-107
Q9EW05_STRPY/1-107
Q9EW06_STRPY/1-107
Q9EW07_STRPY/1-107
Q9EW08_STRPY/1-107
Q9EW09_STRPY/1-107
Q9EW10_STRPY/1-107
Q9EW11_STRPY/1-107
Q9EW12_STRPY/1-107
Q9EW13_STRPY/1-107
Q9EW14_STRPY/1-107
Q9EWT7_STRCO/126-297
Q9F1W1_STRGR/39-220
Q9F3A7_STRCO/29-206
Q9F9B3_RHIME/103-276
Q9F9W5_BIFLO/91-275
Q9HJY6_THEAC/7-191
Q9HMA7_HALSA/5-195
Q9JRQ8_AGGAC/4-195
Q9K3H9_STRCO/90-260
Q9K3M1_STRCO/103-284
Q9K422_STRCO/8-192
Q9K439_STRCO/93-286
Q9K992_BACHD/85-268
Q9KDW7_BACHD/85-270
Q9KEQ2_BACHD/4-185
Q9KER3_BACHD/6-173
Q9KEZ9_BACHD/84-266
Q9KKE7_CORGL/11-189
Q9KQJ1_VIBCH/88-272
Q9KTB0_VIBCH/87-271
Q9KV86_VIBCH/35-221
Q9KWB2_AGRRH/110-276
Q9KXV6_STRCO/1-180
Q9KYY6_STRCO/92-281
Q9L112_STRCO/84-272
Q9L1X8_STRCO/93-278
Q9R2T8_STRPN/1-102
Q9R309_STRPN/1-102
Q9R7X2_STRPN/1-102
Q9R7X3_STRPN/1-102
Q9R7X4_STRPN/1-102
Q9R7X5_STRPN/1-102
Q9R7X6_STRPN/1-102
Q9R7X7_STRPN/1-102
Q9R7X8_STRPN/1-102
Q9RCP0_STRPN/1-102
Q9RCP1_STRPN/1-102
Q9RCP2_STRPN/1-102
Q9RCS2_STRPN/1-102
Q9RD83_STRCO/87-275
Q9RDA5_STRCO/102-310
Q9RFM6_STRLI/100-256
Q9RJZ9_STRCO/100-283
Q9RKT2_STRCO/40-221
Q9RS31_DEIRA/15-199
Q9RW46_DEIRA/6-169
Q9S1S9_STRCO/15-192
Q9S2D8_STRCO/87-270
Q9WXN9_THEMA/90-255
Q9WXW5_THEMA/84-260
Q9WYM4_THEMA/80-245
Q9WYP2_THEMA/78-258
Q9WZR5_THEMA/84-246
Q9X0V1_THEMA/79-255
Q9X1I0_THEMA/8-189
Q9X2G2_THEMA/1-135
Q9X5Q3_STRLA/23-170
Q9X655_STRCU/1-119
Q9YA47_AERPE/6-187
Q9Z557_STRCO/88-272
Q9ZEE7_STRPN/1-102
Q9ZEE8_STRMT/1-102
SCRK_BACSU/4-184
SCRK_LACLC/7-185
SCRK_PEDPE/5-185
SCRK_STRMU/7-190
SCRK_ZYMMO/10-197
XYLR_ANATD/82-267
XYLR_BACPZ/84-267
XYLR_BACSU/84-267
XYLR_CALSR/82-267
XYLR_LACPE/88-265
XYLR_STAXY/83-263
Y188_CLOPE/6-179
Y485_MYCTU/111-289
Y495_MYCBO/111-289
Y4FQ_RHISN/81-244
YPHH_ECOLI/85-267
